# Supplementary material for: CD147 mediates the adsorption of influenza A virus on the cell surface through direct interaction with HA
Source: Front Cell Infect Microbiol. 2025 Aug 29;15:1647283. doi: 10.3389/fcimb.2025.1647283 (PMC12426278; doi:10.3389/fcimb.2025.1647283)
Supplement: Supplementary file 7 [file DataSheet1.zip]

Archive with 162 entries (126 files):
- raw data-1/
- raw data-1/Figure 1/
- raw data-1/Figure 1/Fingure 1B.pzfx
- raw data-1/Figure 1/Fingure 1C/
- raw data-1/Figure 1/Fingure 1C/Fingure 1C.xlsx
- raw data-1/Figure 1/Fingure 1C/FLAG 1.Tif
- raw data-1/Figure 1/Fingure 1C/FLAG 2.Tif
- raw data-1/Figure 1/Fingure 1C/GAPDH 1.Tif
- raw data-1/Figure 1/Fingure 1C/GAPDH 2.Tif
- raw data-1/Figure 1/Fingure 1C/NP 1.Tif
- raw data-1/Figure 1/Fingure 1C/NP 2.Tif
- raw data-1/Figure 1/Introduction of data sources Figure 1.docx
- raw data-1/Figure 2/
- raw data-1/Figure 2/2-B DF1-CD147-JX/
- raw data-1/Figure 2/2-B DF1-CD147-JX/Flag.jpg
- raw data-1/Figure 2/2-B DF1-CD147-JX/gapdh.jpg
- raw data-1/Figure 2/2-B DF1-CD147-JX/NP.jpg
- raw data-1/Figure 2/2-D DF1-Si/
- raw data-1/Figure 2/2-D DF1-Si/A549-HB2-4 37=gapdh.jpg
- raw data-1/Figure 2/2-D DF1-Si/A549.jpg
- raw data-1/Figure 2/2-F DF1-siRNA-CD147-JX/
- raw data-1/Figure 2/2-F DF1-siRNA-CD147-JX/DF1-siRNA-CD147-JX-CD147.Tif
- raw data-1/Figure 2/2-F DF1-siRNA-CD147-JX/NP.jpg
- raw data-1/Figure 2/2-I A549-CD147-PR8/
- raw data-1/Figure 2/2-I A549-CD147-PR8/Flag.jpg
- raw data-1/Figure 2/2-I A549-CD147-PR8/Gapdh.jpg
- raw data-1/Figure 2/2-I A549-CD147-PR8/NP.jpg
- raw data-1/Figure 2/2-J A549-CD147-KO/
- raw data-1/Figure 2/2-J A549-CD147-KO/CD147.jpg
- raw data-1/Figure 2/2-J A549-CD147-KO/Gapdh.jpg
- raw data-1/Figure 2/2-J A549-KO/
- raw data-1/Figure 2/2-J A549-KO/CD147.jpg
- raw data-1/Figure 2/2-J A549-KO/Gapdh.jpg
- raw data-1/Figure 2/2-L A549-CD147-KO-PR8/
- raw data-1/Figure 2/2-L A549-CD147-KO-PR8/A549-KB-2-105-PR8-CD147.jpg
- raw data-1/Figure 2/2-L A549-CD147-KO-PR8/A549-KB-2-105-PR8-HA.jpg
- raw data-1/Figure 2/2-L A549-CD147-KO-PR8/A549-KB-2-105-PR8-JX GAPDH.jpg
- raw data-1/Figure 2/2-L A549-CD147-KO-PR8/A549-KB-2-105-PR8-M1.jpg
- raw data-1/Figure 2/2-L A549-CD147-KO-PR8/A549-KB-2-105-PR8-M2.jpg
- raw data-1/Figure 2/2-L A549-CD147-KO-PR8/A549-KB-2-105-PR8-NP-2.jpg
- raw data-1/Figure 2/Figure 2A.pzfx
- raw data-1/Figure 2/Figure 2B/
- raw data-1/Figure 2/Figure 2B/Flag.jpg
- raw data-1/Figure 2/Figure 2B/Gapdh.jpg
- raw data-1/Figure 2/Figure 2B/NP.jpg
- raw data-1/Figure 2/Figure 2C.pzfx
- raw data-1/Figure 2/Figure 2D/
- raw data-1/Figure 2/Figure 2D/CD147.jpg
- raw data-1/Figure 2/Figure 2D/Gapdh.jpg
- raw data-1/Figure 2/Figure 2E.pzfx
- raw data-1/Figure 2/Figure 2F/
- raw data-1/Figure 2/Figure 2F/CD147.jpg
- raw data-1/Figure 2/Figure 2F/Gapdh.jpg
- raw data-1/Figure 2/Figure 2F/NP.jpg
- raw data-1/Figure 2/Figure 2G.pzfx
- raw data-1/Figure 2/Figure 2H.pzfx
- raw data-1/Figure 2/Figure 2I/
- raw data-1/Figure 2/Figure 2I/Flag.jpg
- raw data-1/Figure 2/Figure 2I/Gapdh.jpg
- raw data-1/Figure 2/Figure 2I/NP.jpg
- raw data-1/Figure 2/Figure 2J/
- raw data-1/Figure 2/Figure 2J/CD147.jpg
- raw data-1/Figure 2/Figure 2J/Gapdh.jpg
- raw data-1/Figure 2/Figure 2K.pzfx
- raw data-1/Figure 2/Figure 2M.pzfx
- raw data-1/Figure 3/
- raw data-1/Figure 3/3-A chCD147-H5 Co-IP/
- raw data-1/Figure 3/3-A chCD147-H5 Co-IP/INPUT Flag.jpg
- raw data-1/Figure 3/3-A chCD147-H5 Co-IP/INPUT ha.jpg
- raw data-1/Figure 3/3-A chCD147-H5 Co-IP/IP FLAG.jpg
- raw data-1/Figure 3/3-B DF1 H5内源性/
- raw data-1/Figure 3/3-B DF1 H5内源性/CD147-1.jpg
- raw data-1/Figure 3/3-B DF1 H5内源性/CD147-2.jpg
- raw data-1/Figure 3/3-B DF1 H5内源性/H5-1.jpg
- raw data-1/Figure 3/3-B DF1 H5内源性/Ha 2.jpg
- raw data-1/Figure 3/3-D huCD147-H1 Co-IP/
- raw data-1/Figure 3/3-D huCD147-H1 Co-IP/Input Ha.jpg
- raw data-1/Figure 3/3-D huCD147-H1 Co-IP/IP Flag.jpg
- raw data-1/Figure 3/3-D huCD147-H1 Co-IP/IP Ha.jpg
- raw data-1/Figure 3/3-E HuCD147-H1H5H9 Co-IP/
- raw data-1/Figure 3/3-E HuCD147-H1H5H9 Co-IP/gapdh.jpg
- raw data-1/Figure 3/3-E HuCD147-H1H5H9 Co-IP/Input FLAG.jpg
- raw data-1/Figure 3/3-E HuCD147-H1H5H9 Co-IP/Input Ha.jpg
- raw data-1/Figure 3/3-E HuCD147-H1H5H9 Co-IP/IP Flag.jpg
- raw data-1/Figure 3/3-E HuCD147-H1H5H9 Co-IP/IP Ha.jpg
- raw data-1/Figure 3/Figure3 A/
- raw data-1/Figure 3/Figure3 A/INPUT Flag.jpg
- raw data-1/Figure 3/Figure3 A/INPUT Gapdh.jpg
- raw data-1/Figure 3/Figure3 A/INPUT Ha.jpg
- raw data-1/Figure 3/Figure3 A/IP Flag.jpg
- raw data-1/Figure 3/Figure3 A/IP Ha.jpg
- raw data-1/Figure 3/Figure3 B/
- raw data-1/Figure 3/Figure3 B/CD147-1.jpg
- raw data-1/Figure 3/Figure3 B/CD147-2.jpg
- raw data-1/Figure 3/Figure3 B/H5-1.jpg
- raw data-1/Figure 3/Figure3 B/Ha 2.jpg
- raw data-1/Figure 3/Figure3 C/
- raw data-1/Figure 3/Figure3 C/H5-ACS-Ha=chCD147-Flag.czi
- raw data-1/Figure 3/Figure3 C/H5-ACS-Ha=flag-EV.czi
- raw data-1/Figure 3/Figure3 D/
- raw data-1/Figure 3/Figure3 D/INPUT Flag.jpg
- raw data-1/Figure 3/Figure3 D/Input Gapdh.jpg
- raw data-1/Figure 3/Figure3 D/Input Ha.jpg
- raw data-1/Figure 3/Figure3 D/IP Flag.jpg
- raw data-1/Figure 3/Figure3 D/IP ha2.jpg
- raw data-1/Figure 3/Figure3 E/
- raw data-1/Figure 3/Figure3 E/Gapdh.jpg
- raw data-1/Figure 3/Figure3 E/Input Flag.jpg
- raw data-1/Figure 3/Figure3 E/Input Ha.jpg
- raw data-1/Figure 3/Figure3 E/IP Flag.jpg
- raw data-1/Figure 3/Figure3 E/IP Ha.jpg
- raw data-1/Figure 3/Figure3 F/
- raw data-1/Figure 3/Figure3 F/H1-Ha_huCD147-Flag.czi
- raw data-1/Figure 3/Figure3 F/Ha-EV_huCD147-Flag.nd2
- raw data-1/Figure 3/Figure3 G.nd2
- raw data-1/Figure 4/
- raw data-1/Figure 4/4-B DF1-CD147-黏附/
- raw data-1/Figure 4/4-B DF1-CD147-黏附/DF-J3-4粘附-NP.jpg
- raw data-1/Figure 4/4-B DF1-CD147-黏附/Flag.jpg
- raw data-1/Figure 4/4-B DF1-CD147-黏附/GAPDH.jpg
- raw data-1/Figure 4/4-D DF1-SiCD147 H9N2黏附/
- raw data-1/Figure 4/4-D DF1-SiCD147 H9N2黏附/CD147.jpg
- raw data-1/Figure 4/4-D DF1-SiCD147 H9N2黏附/Gapdh 1.jpg
- raw data-1/Figure 4/4-D DF1-SiCD147 H9N2黏附/Gapdh 2.jpg
- raw data-1/Figure 4/4-D DF1-SiCD147 H9N2黏附/NP-1.jpg
- raw data-1/Figure 4/4-D DF1-SiCD147 H9N2黏附/NP-2.jpg
- raw data-1/Figure 4/4-F DF1-siCD147-JX/
- raw data-1/Figure 4/4-F DF1-siCD147-JX/flag-1.jpg
- raw data-1/Figure 4/4-F DF1-siCD147-JX/flag-2.jpg
- raw data-1/Figure 4/4-F DF1-siCD147-JX/gapdh-1.jpg
- raw data-1/Figure 4/4-F DF1-siCD147-JX/gapdh-2.jpg
- raw data-1/Figure 4/4-F DF1-siCD147-JX/NP-1.jpg
- raw data-1/Figure 4/4-F DF1-siCD147-JX/NP-2.jpg
- raw data-1/Figure 4/4-H A549-KO-CD147-PR8黏附/
- raw data-1/Figure 4/4-H A549-KO-CD147-PR8黏附/A549-KO-BG-黏附 入侵-CD147.Tif
- raw data-1/Figure 4/4-H A549-KO-CD147-PR8黏附/A549-KO-HA黏附 入侵-NP.Tif
- raw data-1/Figure 4/4-H A549-KO-CD147-PR8黏附/A549-KO-M1黏附 入侵-Gapdh.Tif
- raw data-1/Figure 4/Fingure 4A.pzfx
- raw data-1/Figure 4/Fingure 4C.pzfx
- raw data-1/Figure 4/Fingure 4E.pzfx
- raw data-1/Figure 4/Fingure 4G.pzfx
- raw data-1/Figure 4/Fingure4 B/
- raw data-1/Figure 4/Fingure4 B/Flag.jpg
- raw data-1/Figure 4/Fingure4 B/GAPDH.jpg
- raw data-1/Figure 4/Fingure4 B/NP.jpg
- raw data-1/Figure 4/Fingure4 D/
- raw data-1/Figure 4/Fingure4 D/CD147.jpg
- raw data-1/Figure 4/Fingure4 D/GAPDH 1.jpg
- raw data-1/Figure 4/Fingure4 D/GAPDH 2.jpg
- raw data-1/Figure 4/Fingure4 D/NP-1.jpg
- raw data-1/Figure 4/Fingure4 D/NP-2.jpg
- raw data-1/Figure 4/Fingure4 F/
- raw data-1/Figure 4/Fingure4 F/Flag-1.jpg
- raw data-1/Figure 4/Fingure4 F/Flag-2.jpg
- raw data-1/Figure 4/Fingure4 F/Gapdh-1.jpg
- raw data-1/Figure 4/Fingure4 F/Gapdh-2.jpg
- raw data-1/Figure 4/Fingure4 F/NP-1.jpg
- raw data-1/Figure 4/Fingure4 F/NP-2.jpg
- raw data-1/Figure 4/Fingure4 H/
- raw data-1/Figure 4/Fingure4 H/CD147.jpg
- raw data-1/Figure 4/Fingure4 H/Gapdh.jpg
- raw data-1/Figure 4/Fingure4 H/NP.jpg
