# Supplementary material for: CD147 mediates the adsorption of influenza A virus on the cell surface through direct interaction with HA
Source: Front Cell Infect Microbiol. 2025 Aug 29;15:1647283. doi: 10.3389/fcimb.2025.1647283 (PMC12426278; doi:10.3389/fcimb.2025.1647283)
Supplement: Supplementary file 7 [file DataSheet1.zip › raw data-1/Figure 1/Fingure 1C/Fingure 1C.xlsx]

## Sheet: Sheet1
number	1-1	1-2	1-3	1-4	1-5	1-6	1-7	1-8	1-9	1-10	1-11	1-12
gene name	ATP6V1A	VPS26A	CD147	NCL	BCAP31	CHMP5	ARF4	CCT2	ARF1	HSPA5	HSPA8	FLAG
24h TCID50	5.2	4.67	5.25	4.67	4.5	4.43	4.5	4.8	4.33	4.43	4.5	4.25
	5.43	4.5	5.43	5.25	4.5	4.67	4.43	4.8	4.43	4.8	4.67	4.33
	5.43	4.8	4.8	5.2	4.8	4.33	4.67	4.67	4.33	4.67	4.8	4.25
	2-1	2-2	2-3	2-4	2-5	2-6	2-7	2-8	2-9	2-10	2-11	2-12
number	ILKAP	VPS29	cRaclA	IFI6	CASP1	ASPH	LIMA1	HB	DDX1	KDELR3	SLC25A3	FLAG
gene name	5	4	3.55	3.43	2	3.76	3.2	3.67	4.8	2.8	3.33	4.25
24h TCID50	5.2	3.33	3.2	3.8	2.25	3.2	4	3.76	4.25	2.25	4	3.76
	5.8	3.67	3.55	3.8	2.76	3.76	3.5	4	4.43	2.67	3.67	4
