# Supplementary material for: CD147 mediates the adsorption of influenza A virus on the cell surface through direct interaction with HA
Source: Front Cell Infect Microbiol. 2025 Aug 29;15:1647283. doi: 10.3389/fcimb.2025.1647283 (PMC12426278; doi:10.3389/fcimb.2025.1647283)
Supplement: Supplementary file 8 [file DataSheet2.zip]

Archive with 254 entries (227 files):
- raw data-2/
- raw data-2/Figure 5/
- raw data-2/Figure 5/5A/
- raw data-2/Figure 5/5A/CD147.jpg
- raw data-2/Figure 5/5A/Gapdh.jpg
- raw data-2/Figure 5/5A/NP.jpg
- raw data-2/Figure 5/5B.pzfx
- raw data-2/Figure 5/5C/
- raw data-2/Figure 5/5C/CD147.jpg
- raw data-2/Figure 5/5C/Gapdh.jpg
- raw data-2/Figure 5/5C/NP.jpg
- raw data-2/Figure 5/5D.pzfx
- raw data-2/Figure 5/5E/
- raw data-2/Figure 5/5E/CD147.jpg
- raw data-2/Figure 5/5E/Gapdh.jpg
- raw data-2/Figure 5/5E/NP.jpg
- raw data-2/Figure 5/5F1.pzfx
- raw data-2/Figure 5/5F2.pzfx
- raw data-2/Figure 5/5G/
- raw data-2/Figure 5/5G/CD147.jpg
- raw data-2/Figure 5/5G/Gapdh.jpg
- raw data-2/Figure 5/5G/NP.jpg
- raw data-2/Figure 5/5H1.pzfx
- raw data-2/Figure 5/5H2.pzfx
- raw data-2/Figure 6/
- raw data-2/Figure 6/Fingure6 A/
- raw data-2/Figure 6/Fingure6 A/INPUT Flag.jpg
- raw data-2/Figure 6/Fingure6 A/INPUT Gapdh.jpg
- raw data-2/Figure 6/Fingure6 A/INPUT Ha.jpg
- raw data-2/Figure 6/Fingure6 A/IP Flag.jpg
- raw data-2/Figure 6/Fingure6 A/IP Ha.jpg
- raw data-2/Figure 6/Fingure6 B/
- raw data-2/Figure 6/Fingure6 B/protein SDS-PAGE.jpg
- raw data-2/Figure 6/Fingure6 B/Strep-pull down-CD147.jpg
- raw data-2/Figure 6/Fingure6 B/Strep-pull down-HA.jpg
- raw data-2/Figure 6/Fingure6 C/
- raw data-2/Figure 6/Fingure6 C/protein PAGE.jpg
- raw data-2/Figure 6/Fingure6 C/Strep-pull down-CD147.jpg
- raw data-2/Figure 6/Fingure6 C/Strep-pull down-HA.jpg
- raw data-2/Figure 6/Fingure6 D-I/
- raw data-2/Figure 6/Fingure6 D-I/Fingure6 D/
- raw data-2/Figure 6/Fingure6 D-I/Fingure6 D/241005_001.frd
- raw data-2/Figure 6/Fingure6 D-I/Fingure6 D/241005_002.frd
- raw data-2/Figure 6/Fingure6 D-I/Fingure6 D/241005_003.frd
- raw data-2/Figure 6/Fingure6 D-I/Fingure6 D/241005_004.frd
- raw data-2/Figure 6/Fingure6 D-I/Fingure6 D/241005_005.frd
- raw data-2/Figure 6/Fingure6 D-I/Fingure6 D/241005_006.frd
- raw data-2/Figure 6/Fingure6 D-I/Fingure6 D/241005_007.frd
- raw data-2/Figure 6/Fingure6 D-I/Fingure6 D/241005_008.frd
- raw data-2/Figure 6/Fingure6 D-I/Fingure6 D/241005_Assay_1.jpg
- raw data-2/Figure 6/Fingure6 D-I/Fingure6 D/241005_ExpMethod.fmf
- raw data-2/Figure 6/Fingure6 D-I/Fingure6 D/241005_Manifest.fmx
- raw data-2/Figure 6/Fingure6 D-I/Fingure6 D/OctetExperiment.log
- raw data-2/Figure 6/Fingure6 D-I/Fingure6 D/Plate1Definition.jpg
- raw data-2/Figure 6/Fingure6 D-I/Fingure6 D/SensorPlate.jpg
- raw data-2/Figure 6/Fingure6 D-I/Fingure6 D/Settings_DataAnalysis.fsd
- raw data-2/Figure 6/Fingure6 D-I/Fingure6 D/Settings_WellInfo.xml
- raw data-2/Figure 6/Fingure6 D-I/Fingure6 D/TemperatureLog.csv
- raw data-2/Figure 6/Fingure6 D-I/Fingure6 D/Tracer.log
- raw data-2/Figure 6/Fingure6 D-I/Fingure6 E/
- raw data-2/Figure 6/Fingure6 D-I/Fingure6 E/241006_001.frd
- raw data-2/Figure 6/Fingure6 D-I/Fingure6 E/241006_002.frd
- raw data-2/Figure 6/Fingure6 D-I/Fingure6 E/241006_003.frd
- raw data-2/Figure 6/Fingure6 D-I/Fingure6 E/241006_004.frd
- raw data-2/Figure 6/Fingure6 D-I/Fingure6 E/241006_005.frd
- raw data-2/Figure 6/Fingure6 D-I/Fingure6 E/241006_006.frd
- raw data-2/Figure 6/Fingure6 D-I/Fingure6 E/241006_007.frd
- raw data-2/Figure 6/Fingure6 D-I/Fingure6 E/241006_008.frd
- raw data-2/Figure 6/Fingure6 D-I/Fingure6 E/241006_009.frd
- raw data-2/Figure 6/Fingure6 D-I/Fingure6 E/241006_010.frd
- raw data-2/Figure 6/Fingure6 D-I/Fingure6 E/241006_011.frd
- raw data-2/Figure 6/Fingure6 D-I/Fingure6 E/241006_012.frd
- raw data-2/Figure 6/Fingure6 D-I/Fingure6 E/241006_013.frd
- raw data-2/Figure 6/Fingure6 D-I/Fingure6 E/241006_014.frd
- raw data-2/Figure 6/Fingure6 D-I/Fingure6 E/241006_015.frd
- raw data-2/Figure 6/Fingure6 D-I/Fingure6 E/241006_016.frd
- raw data-2/Figure 6/Fingure6 D-I/Fingure6 E/241006_Assay_1.jpg
- raw data-2/Figure 6/Fingure6 D-I/Fingure6 E/241006_Assay_2.jpg
- raw data-2/Figure 6/Fingure6 D-I/Fingure6 E/241006_ExpMethod.fmf
- raw data-2/Figure 6/Fingure6 D-I/Fingure6 E/241006_Manifest.fmx
- raw data-2/Figure 6/Fingure6 D-I/Fingure6 E/AppTraceColors.ini
- raw data-2/Figure 6/Fingure6 D-I/Fingure6 E/ExcelReport HB2-H1.xls
- raw data-2/Figure 6/Fingure6 D-I/Fingure6 E/ExcelReport.xls
- raw data-2/Figure 6/Fingure6 D-I/Fingure6 E/ExcelReporthb2-h11.xls
- raw data-2/Figure 6/Fingure6 D-I/Fingure6 E/ExcelReportHB2-h1111.xls
- raw data-2/Figure 6/Fingure6 D-I/Fingure6 E/ExcelReportHB2-H1111111.xls
- raw data-2/Figure 6/Fingure6 D-I/Fingure6 E/ExcelReportMHB2-H1.xls
- raw data-2/Figure 6/Fingure6 D-I/Fingure6 E/HTSettings.efrd
- raw data-2/Figure 6/Fingure6 D-I/Fingure6 E/OctetExperiment.log
- raw data-2/Figure 6/Fingure6 D-I/Fingure6 E/Plate1Definition.jpg
- raw data-2/Figure 6/Fingure6 D-I/Fingure6 E/Results/
- raw data-2/Figure 6/Fingure6 D-I/Fingure6 E/Results/A3Results.txt
- raw data-2/Figure 6/Fingure6 D-I/Fingure6 E/Results/B3Results.txt
- raw data-2/Figure 6/Fingure6 D-I/Fingure6 E/Results/D3Results.txt
- raw data-2/Figure 6/Fingure6 D-I/Fingure6 E/Results/E3Results.txt
- raw data-2/Figure 6/Fingure6 D-I/Fingure6 E/Results/F3Results.txt
- raw data-2/Figure 6/Fingure6 D-I/Fingure6 E/Results/G3Results.txt
- raw data-2/Figure 6/Fingure6 D-I/Fingure6 E/SensorPlate.jpg
- raw data-2/Figure 6/Fingure6 D-I/Fingure6 E/Settings_DataAnalysis0.fsd
- raw data-2/Figure 6/Fingure6 D-I/Fingure6 E/Settings_DataAnalysis1.fsd
- raw data-2/Figure 6/Fingure6 D-I/Fingure6 E/Settings_WellInfo0.xml
- raw data-2/Figure 6/Fingure6 D-I/Fingure6 E/Settings_WellInfo1.xml
- raw data-2/Figure 6/Fingure6 D-I/Fingure6 E/TemperatureLog.csv
- raw data-2/Figure 6/Fingure6 D-I/Fingure6 E/Tracer.log
- raw data-2/Figure 6/Fingure6 D-I/Fingure6 F/
- raw data-2/Figure 6/Fingure6 D-I/Fingure6 F/241006_001.frd
- raw data-2/Figure 6/Fingure6 D-I/Fingure6 F/241006_002.frd
- raw data-2/Figure 6/Fingure6 D-I/Fingure6 F/241006_003.frd
- raw data-2/Figure 6/Fingure6 D-I/Fingure6 F/241006_004.frd
- raw data-2/Figure 6/Fingure6 D-I/Fingure6 F/241006_005.frd
- raw data-2/Figure 6/Fingure6 D-I/Fingure6 F/241006_006.frd
- raw data-2/Figure 6/Fingure6 D-I/Fingure6 F/241006_007.frd
- raw data-2/Figure 6/Fingure6 D-I/Fingure6 F/241006_008.frd
- raw data-2/Figure 6/Fingure6 D-I/Fingure6 F/241006_Assay_1.jpg
- raw data-2/Figure 6/Fingure6 D-I/Fingure6 F/241006_ExpMethod.fmf
- raw data-2/Figure 6/Fingure6 D-I/Fingure6 F/241006_Manifest.fmx
- raw data-2/Figure 6/Fingure6 D-I/Fingure6 F/AppTraceColors.ini
- raw data-2/Figure 6/Fingure6 D-I/Fingure6 F/ExcelReportHB2-H9.xls
- raw data-2/Figure 6/Fingure6 D-I/Fingure6 F/ExcelReportHB2-H99.xls
- raw data-2/Figure 6/Fingure6 D-I/Fingure6 F/OctetExperiment.log
- raw data-2/Figure 6/Fingure6 D-I/Fingure6 F/Plate1Definition.jpg
- raw data-2/Figure 6/Fingure6 D-I/Fingure6 F/SensorPlate.jpg
- raw data-2/Figure 6/Fingure6 D-I/Fingure6 F/Settings_DataAnalysis.fsd
- raw data-2/Figure 6/Fingure6 D-I/Fingure6 F/Settings_WellInfo.xml
- raw data-2/Figure 6/Fingure6 D-I/Fingure6 F/TemperatureLog.csv
- raw data-2/Figure 6/Fingure6 D-I/Fingure6 F/Tracer.log
- raw data-2/Figure 6/Fingure6 D-I/Fingure6 G/
- raw data-2/Figure 6/Fingure6 D-I/Fingure6 G/241006_001.frd
- raw data-2/Figure 6/Fingure6 D-I/Fingure6 G/241006_002.frd
- raw data-2/Figure 6/Fingure6 D-I/Fingure6 G/241006_003.frd
- raw data-2/Figure 6/Fingure6 D-I/Fingure6 G/241006_004.frd
- raw data-2/Figure 6/Fingure6 D-I/Fingure6 G/241006_005.frd
- raw data-2/Figure 6/Fingure6 D-I/Fingure6 G/241006_006.frd
- raw data-2/Figure 6/Fingure6 D-I/Fingure6 G/241006_007.frd
- raw data-2/Figure 6/Fingure6 D-I/Fingure6 G/241006_008.frd
- raw data-2/Figure 6/Fingure6 D-I/Fingure6 G/241006_009.frd
- raw data-2/Figure 6/Fingure6 D-I/Fingure6 G/241006_010.frd
- raw data-2/Figure 6/Fingure6 D-I/Fingure6 G/241006_011.frd
- raw data-2/Figure 6/Fingure6 D-I/Fingure6 G/241006_012.frd
- raw data-2/Figure 6/Fingure6 D-I/Fingure6 G/241006_013.frd
- raw data-2/Figure 6/Fingure6 D-I/Fingure6 G/241006_014.frd
- raw data-2/Figure 6/Fingure6 D-I/Fingure6 G/241006_015.frd
- raw data-2/Figure 6/Fingure6 D-I/Fingure6 G/241006_016.frd
- raw data-2/Figure 6/Fingure6 D-I/Fingure6 G/241006_Assay_1.jpg
- raw data-2/Figure 6/Fingure6 D-I/Fingure6 G/241006_Assay_2.jpg
- raw data-2/Figure 6/Fingure6 D-I/Fingure6 G/241006_ExpMethod.fmf
- raw data-2/Figure 6/Fingure6 D-I/Fingure6 G/241006_Manifest.fmx
- raw data-2/Figure 6/Fingure6 D-I/Fingure6 G/AppTraceColors.ini
- raw data-2/Figure 6/Fingure6 D-I/Fingure6 G/ExcelReport.xls
- raw data-2/Figure 6/Fingure6 D-I/Fingure6 G/ExcelReportHB2-H9.xls
- raw data-2/Figure 6/Fingure6 D-I/Fingure6 G/ExcelReportHB2-H99.xls
- raw data-2/Figure 6/Fingure6 D-I/Fingure6 G/ExcelReportMHB-H9.xls
- raw data-2/Figure 6/Fingure6 D-I/Fingure6 G/ExcelReportMHB2-H9999.xls
- raw data-2/Figure 6/Fingure6 D-I/Fingure6 G/OctetExperiment.log
- raw data-2/Figure 6/Fingure6 D-I/Fingure6 G/Plate1Definition.jpg
- raw data-2/Figure 6/Fingure6 D-I/Fingure6 G/SensorPlate.jpg
- raw data-2/Figure 6/Fingure6 D-I/Fingure6 G/Settings_DataAnalysis0.fsd
- raw data-2/Figure 6/Fingure6 D-I/Fingure6 G/Settings_DataAnalysis1.fsd
- raw data-2/Figure 6/Fingure6 D-I/Fingure6 G/Settings_WellInfo0.xml
- raw data-2/Figure 6/Fingure6 D-I/Fingure6 G/Settings_WellInfo1.xml
- raw data-2/Figure 6/Fingure6 D-I/Fingure6 G/TemperatureLog.csv
- raw data-2/Figure 6/Fingure6 D-I/Fingure6 G/Tracer.log
- raw data-2/Figure 6/Fingure6 D-I/Fingure6 H/
- raw data-2/Figure 6/Fingure6 D-I/Fingure6 H/241006_001.frd
- raw data-2/Figure 6/Fingure6 D-I/Fingure6 H/241006_002.frd
- raw data-2/Figure 6/Fingure6 D-I/Fingure6 H/241006_003.frd
- raw data-2/Figure 6/Fingure6 D-I/Fingure6 H/241006_004.frd
- raw data-2/Figure 6/Fingure6 D-I/Fingure6 H/241006_005.frd
- raw data-2/Figure 6/Fingure6 D-I/Fingure6 H/241006_006.frd
- raw data-2/Figure 6/Fingure6 D-I/Fingure6 H/241006_007.frd
- raw data-2/Figure 6/Fingure6 D-I/Fingure6 H/241006_008.frd
- raw data-2/Figure 6/Fingure6 D-I/Fingure6 H/241006_Assay_1.jpg
- raw data-2/Figure 6/Fingure6 D-I/Fingure6 H/241006_ExpMethod.fmf
- raw data-2/Figure 6/Fingure6 D-I/Fingure6 H/241006_Manifest.fmx
- raw data-2/Figure 6/Fingure6 D-I/Fingure6 H/AppTraceColors.ini
- raw data-2/Figure 6/Fingure6 D-I/Fingure6 H/ExcelReport.xls
- raw data-2/Figure 6/Fingure6 D-I/Fingure6 H/ExcelReportHB2-H55.xls
- raw data-2/Figure 6/Fingure6 D-I/Fingure6 H/OctetExperiment.log
- raw data-2/Figure 6/Fingure6 D-I/Fingure6 H/Plate1Definition.jpg
- raw data-2/Figure 6/Fingure6 D-I/Fingure6 H/Results/
- raw data-2/Figure 6/Fingure6 D-I/Fingure6 H/Results/A6Results.txt
- raw data-2/Figure 6/Fingure6 D-I/Fingure6 H/Results/C6Results.txt
- raw data-2/Figure 6/Fingure6 D-I/Fingure6 H/Results/D6Results.txt
- raw data-2/Figure 6/Fingure6 D-I/Fingure6 H/Results/E6Results.txt
- raw data-2/Figure 6/Fingure6 D-I/Fingure6 H/Results/G6Results.txt
- raw data-2/Figure 6/Fingure6 D-I/Fingure6 H/Results/kineticanalysistableresults.csv
- raw data-2/Figure 6/Fingure6 D-I/Fingure6 H/SensorPlate.jpg
- raw data-2/Figure 6/Fingure6 D-I/Fingure6 H/Settings_DataAnalysis.fsd
- raw data-2/Figure 6/Fingure6 D-I/Fingure6 H/Settings_WellInfo.xml
- raw data-2/Figure 6/Fingure6 D-I/Fingure6 H/TemperatureLog.csv
- raw data-2/Figure 6/Fingure6 D-I/Fingure6 H/Tracer.log
- raw data-2/Figure 6/Fingure6 D-I/Fingure6 I/
- raw data-2/Figure 6/Fingure6 D-I/Fingure6 I/241006_001.frd
- raw data-2/Figure 6/Fingure6 D-I/Fingure6 I/241006_002.frd
- raw data-2/Figure 6/Fingure6 D-I/Fingure6 I/241006_003.frd
- raw data-2/Figure 6/Fingure6 D-I/Fingure6 I/241006_004.frd
- raw data-2/Figure 6/Fingure6 D-I/Fingure6 I/241006_005.frd
- raw data-2/Figure 6/Fingure6 D-I/Fingure6 I/241006_006.frd
- raw data-2/Figure 6/Fingure6 D-I/Fingure6 I/241006_007.frd
- raw data-2/Figure 6/Fingure6 D-I/Fingure6 I/241006_008.frd
- raw data-2/Figure 6/Fingure6 D-I/Fingure6 I/241006_Assay_1.jpg
- raw data-2/Figure 6/Fingure6 D-I/Fingure6 I/241006_ExpMethod.fmf
- raw data-2/Figure 6/Fingure6 D-I/Fingure6 I/241006_Manifest.fmx
- raw data-2/Figure 6/Fingure6 D-I/Fingure6 I/AppTraceColors.ini
- raw data-2/Figure 6/Fingure6 D-I/Fingure6 I/ExcelReport-YES.xls
- raw data-2/Figure 6/Fingure6 D-I/Fingure6 I/ExcelReport-YYES.xls
- raw data-2/Figure 6/Fingure6 D-I/Fingure6 I/ExcelReport.xls
- raw data-2/Figure 6/Fingure6 D-I/Fingure6 I/HTSettings.efrd
- raw data-2/Figure 6/Fingure6 D-I/Fingure6 I/OctetExperiment.log
- raw data-2/Figure 6/Fingure6 D-I/Fingure6 I/Plate1Definition.jpg
- raw data-2/Figure 6/Fingure6 D-I/Fingure6 I/SensorPlate.jpg
- raw data-2/Figure 6/Fingure6 D-I/Fingure6 I/Settings_DataAnalysis.fsd
- raw data-2/Figure 6/Fingure6 D-I/Fingure6 I/Settings_WellInfo.xml
- raw data-2/Figure 6/Fingure6 D-I/Fingure6 I/TemperatureLog.csv
- raw data-2/Figure 6/Fingure6 D-I/Fingure6 I/Tracer.log
- raw data-2/Figure 6/Fingure6 J/
- raw data-2/Figure 6/Fingure6 J/huCD147mt-H9.pzf
- raw data-2/Figure 6/Fingure6 J/huCD147mt-Strep.pzfx
- raw data-2/Figure 6/Fingure6 K.pptx
- raw data-2/Figure 7/
- raw data-2/Figure 7/Fingure7 A B D E/
- raw data-2/Figure 7/Fingure7 A B D E/7-A-1.png
- raw data-2/Figure 7/Fingure7 A B D E/7-A-2.png
- raw data-2/Figure 7/Fingure7 A B D E/7-B.png
- raw data-2/Figure 7/Fingure7 A B D E/Prediction of the structure of H1-huCD147_full_data.json
- raw data-2/Figure 7/Fingure7 A B D E/Prediction of the structure of H1-huCD147_model.cif
- raw data-2/Figure 7/Fingure7 A B D E/Prediction of the structure of H1-huCD147_summary_confidences.json
- raw data-2/Figure 7/Fingure7 F/
- raw data-2/Figure 7/Fingure7 F/Input Flag.jpg
- raw data-2/Figure 7/Fingure7 F/Input Gapdh.jpg
- raw data-2/Figure 7/Fingure7 F/Input Ha.jpg
- raw data-2/Figure 7/Fingure7 F/Ip Flag.jpg
- raw data-2/Figure 7/Fingure7 F/IP Ha.jpg
- raw data-2/Figure 7/Fingure7 G/
- raw data-2/Figure 7/Fingure7 G/Inpt-Flag.jpg
- raw data-2/Figure 7/Fingure7 G/Input-Gapdh.jpg
- raw data-2/Figure 7/Fingure7 G/Ip-Flag.jpg
- raw data-2/Figure 7/Fingure7 G/Ip-Ha.jpg
- raw data-2/Figure 7/Fingure7 G/Iput-Ha.jpg
- raw data-2/Figure 7/Fingure7 I/
- raw data-2/Figure 7/Fingure7 I/Inpu GAPDH.jpg
- raw data-2/Figure 7/Fingure7 I/inpu Ha.jpg
- raw data-2/Figure 7/Fingure7 I/IP Ha.jpg
- raw data-2/Figure 8/
- raw data-2/Figure 8/Fingure8 A.pzfx
- raw data-2/Figure 8/Fingure8 B.pzfx
- raw data-2/Figure 8/Fingure8 C.pzfx
- raw data-2/Supplementary Figure/
- raw data-2/Supplementary Figure/Figure S1-A.jpg
- raw data-2/Supplementary Figure/Figure S1-B venn.png.jpg
- raw data-2/Supplementary Figure/Figure S2-A.png
- raw data-2/Supplementary Figure/Figure S2-B.png
- raw data-2/Supplementary Figure/Figure S3-A.png
- raw data-2/Supplementary Figure/Figure S3-B.png
