# Supplementary material for: CD147 mediates the adsorption of influenza A virus on the cell surface through direct interaction with HA
Source: Front Cell Infect Microbiol. 2025 Aug 29;15:1647283. doi: 10.3389/fcimb.2025.1647283 (PMC12426278; doi:10.3389/fcimb.2025.1647283)
Supplement: Supplementary file 8 [file DataSheet2.zip › raw data-2/Figure 6/Fingure6 D-I/Fingure6 D/241005_001.frd]

<?xml version="1.0" encoding="UTF-8" standalone="yes"?>
<ExperimentResults><ExperimentInfo Name="hb-h1_4"><ExpDescription></ExpDescription><RTDVersion>2.0</RTDVersion><RunID>6257499E-F34D-4C27-9D8E-ED9C5E8C8434</RunID><ExperimentType>KINETICS</ExperimentType><ExperimentSubType>KBASIC</ExperimentSubType><StartDateTime>2024-10-05T16:41:06</StartDateTime><MachineName>4QSYCS2</MachineName><UserName>Labuser</UserName><LotNumber></LotNumber><PlateName>241005</PlateName><PlateName2></PlateName2><SensorName>A1</SensorName><SensorPlate>1</SensorPlate><SensorType>SA (Streptavidin)</SensorType><SensorRole>LIGAND</SensorRole><SensorInfo></SensorInfo><WritingSW>DataAcquisition.exe 11.1.0.11</WritingSW><InstrumentType>OctetRED96e</InstrumentType><InstrumentSerial>FB-90287</InstrumentSerial><InstrumentFW>1.0.0.0</InstrumentFW><IntegrationTime>1.2</IntegrationTime><DSPType>CPF</DSPType><DSPStitching>1</DSPStitching><HasManifest>1</HasManifest><InfoHash>-646315628</InfoHash></ExperimentInfo><AssayParamsInfo/><KineticsData><Step><CommonData><SampleLocation>1</SampleLocation><SampleID>Buffer</SampleID><SampleGroup></SampleGroup><SampleInfo></SampleInfo><SampleRow>A</SampleRow><SamplePlate>1</SamplePlate><WellType>BUFFER</WellType><Concentration>-1</Concentration><ConcentrationUnits>µg/ml</ConcentrationUnits><MolarConcentration>-1</MolarConcentration><MolarConcUnits>nM</MolarConcUnits><MolecularWeight>-1</MolecularWeight><Temperature>26.5</Temperature><StartTime>0</StartTime><AssayTime>120</AssayTime></CommonData><FlowRate>1000</FlowRate><StepType>BASELINE</StepType><StepName>Baseline</StepName><StepStatus>OK</StepStatus><ActualTime>55</ActualTime><CycleTime>0.2</CycleTime><AssayXData Points="275">AAAAAM3MTD7NzMw+mpkZP83MTD/FIIA/XrqZPzMzsz/NzMw/ZmbmP2IQAEAv3QxAmpkZQCuH
JkAzMzNAAABAQM3MTED8qVlAyXZmQDMzc0AAAIBAZmaGQM3MjEAzM5NAmpmZQDEIoECYbqZA
zcysQGQ7s0DLoblAAADAQGZmxkD+1MxAZDvTQMuh2UAxCOBAmG7mQM3M7EAzM/NAmpn5QAAA
AEEzMwNBZmYGQZqZCUHl0AxBGQQQQUw3E0F/ahZBmpkZQc3MHEEZBCBBMzMjQWZmJkGamSlB
5dAsQRkEMEFMNzNBZmY2QZqZOUHl0DxBAABAQTMzQ0F/akZBsp1JQeXQTEEZBFBBTDdTQWZm
VkGynVlBzcxcQRkEYEFMN2NBf2pmQbKdaUHNzGxBAABwQTMzc0F/anZBmpl5QeXQfEEAAIBB
ppuBQT81g0HNzIRBc2iGQQwCiEGmm4lBPzWLQc3MjEFmZo5BAACQQaabkUE/NZNBzcyUQWZm
lkEMAphBmpmZQTMzm0HNzJxBZmaeQQAAoEGmm6FBMzOjQdnOpEFmZqZBAACoQZqZqUEzM6tB
zcysQXNorkEMArBBppuxQTMzs0HNzLRBc2i2QQwCuEGamblBMzO7Qc3MvEFmZr5BDALAQZqZ
wUEzM8NBzczEQWZmxkEMAshBppvJQT81y0HZzsxBZmbOQQwC0EGamdFBMzPTQdnO1EFmZtZB
DALYQZqZ2UE/NdtB2c7cQXNo3kEAAOBBppvhQT8140HNzORBZmbmQQAA6EGamelBMzPrQc3M
7EFmZu5BDALwQaab8UE/NfNB2c70QWZm9kEAAPhBppv5QT81+0HZzvxBc2j+QQAAAELTzQBC
mpkBQmZmAkIzMwNCBgEEQtPNBEKamQVCZmYGQjMzB0IGAQhC080IQpqZCUJmZgpCMzMLQgAA
DELTzQxCmpkNQm1nDkIzMw9CBgEQQs3MEEKgmhFCbWcSQjk0E0IGARRC080UQpqZFUJmZhZC
MzMXQgAAGELNzBhCoJoZQm1nGkIzMxtCAAAcQs3MHEKgmh1CZmYeQjk0H0IAACBC080gQpqZ
IUJtZyJCMzMjQgYBJELNzCRCoJolQmZmJkI5NCdCAAAoQs3MKEKgmilCbWcqQjMzK0IGASxC
080sQqCaLUJmZi5CMzMvQgwCMELTzTBCoJoxQmZmMkIzMzNCBgE0QtPNNEKgmjVCbWc2QjMz
N0IGAThC0804QqCaOUJmZjpCMzM7QgYBPELTzTxCoJo9QmZmPkI5ND9CBgFAQs3MQEKamUFC
bWdCQjk0Q0IAAERCzcxEQpqZRUJtZ0ZCOTRHQgYBSELNzEhCoJpJQmZmSkI5NEtCAABMQtPN
TEKgmk1CbWdOQjk0T0IAAFBCzcxQQpqZUUJmZlJCMzNTQgAAVELNzFRCoJpVQmZmVkIzM1dC
BgFYQs3MWEKgmllCbWdaQjMzW0I=</AssayXData><AssayYData Points="275">AAAAAFibM708dVe9x7VYvcFyWr0RdGO9OvhhveSkZr33wEa9eSZivQsvUr0CAU69zcxcvWEe
YL2s02q952FPvZ7QQr2cBFW9y1JivX3na71zJ069cPRYve1xUr1FoVa973U4vc6dXr1oGT29
bpNKvZnISL18WWi9PsszvRRoXb1MEEi9/CZkvcf2RL3KR0e9ZRo0vVCxSb3JLVm9VElcvf7C
V72jSV29afg5vS8JSL36/UO92u9JvW7dTL0vQUm9eahDvebUNb374z295MpGvVbMVb2FnjK9
9E1bveuyOL1pzWS973U2vWyOP71MQkW94ZI8vaylLL1P5VC9x6VRvRd0RL3EVV69ooI9vRL1
PL2/gEe9mO1MvVVKNr371jK9JdhKvfjuR73+Z0C9OgwgvcvXVr0p50u994VEvcqxM72MnlC9
L1o7vZLoOb3HX0y9FHRTvelkN70pATC9UQ9GvZOpOr3lVCy9pyQzvS8RMb1GdDa98Qw1vX4T
Or1IHT29v/czvZFnOb2RLUW99FdTvV+oTb0Zz1i98oMzvTd0Lr0KkFi9BABIvQD7R73xy0G9
UNlDveDMNb1XDTm9CTc5vaW6Ib0nqiC9mps8veC7Mb1e6CO9P99DvSofNb3vHDi97f05vfc7
NL3ICSq9Ra5MvftkTb3h7Ca9aW9Mva7hSr38+yS9w347vRhuR71cxj+9ReQ/vUeuM719TjS9
QF0ovbmYLb0nSxu99NAnvfZMLb3FfUK9lu0evSdfKL3Fsj29YlsqvYzhRb1dLj+9cJQsvcOU
KL2+xxe9pjoMvVATOr1a5hS99G0vvf1ZPr1fiy+9+So7vewBQr0upjK9wKgsvXBuLL1dfym9
atNBvRsTLb2i3i294nktvf5RLb355h29p+YrvXDjN71MmCa9sx89vTDAMr2eeCa9T3JCvXqR
IL2Weiu90DYsvVXEMr2aDSK92louvc5UF71GEji9i5s5veJrHL1MEQ69Gm4yvfu6Jr00Nxm9
FO8nva5QMb1bsCS9cbMxvRhqFL2z1ES9tHQpvXd5LL0bLTy9DNE5vWIkEr3W8iy9UHQ2vW7H
L70s3i+96c4ivQO5JL3GjCe9hjkkve/KH72ZUTO9F7InvXmNKL2ULzO9qQ8ovauzKr20HyS9
cT0pvU5+PL31zDO9lGgfvbweLr1OwRe9ncwqvYMsFr00ZSW9ly41vfIBHL1XgSu9uvIavc0p
Fr1srhu9GEkyvecvI72a4yy9ZPgfvSbQJ71bYyS9wIYxvX4nJb2SuAi91hsyvQdzDr3emw69
5LEqvSIgH72VBCW9BIoXvXpRDL0qghO9iXoivRgzJb2rEBG9wscYvRtIJL3NsCq9Z/wfva+D
Hr3TRii9bVUlvZb8J72z0Sq9Sl8jvfELEb1RlzS9bC0uvUYDHr1QHie9KSspvZlJJb2ptyq9
e00yveQrIL0I1TC9UCYovR/VNb0=</AssayYData></Step><Step><CommonData><SampleLocation>2</SampleLocation><SampleID>HB</SampleID><SampleGroup></SampleGroup><SampleInfo></SampleInfo><SampleRow>A</SampleRow><SamplePlate>1</SamplePlate><WellType>KLOAD</WellType><Concentration>30</Concentration><ConcentrationUnits>µg/ml</ConcentrationUnits><MolarConcentration>20000</MolarConcentration><MolarConcUnits>nM</MolarConcUnits><MolecularWeight>-1</MolecularWeight><Temperature>30.1</Temperature><StartTime>88114</StartTime><AssayTime>900</AssayTime></CommonData><FlowRate>1000</FlowRate><StepType>LOADING</StepType><StepName>Loading</StepName><StepStatus>OK</StepStatus><ActualTime>57.001</ActualTime><CycleTime>0.2</CycleTime><AssayXData Points="285">AABcQs3MXEKamV1CZmZeQjk0X0IAAGBCzcxgQpqZYUJtZ2JCOTRjQgAAZELTzWRCmpllQmZm
ZkIzM2dCAABoQs3MaEKamWlCbWdqQjk0a0IAAGxCzcxsQqCabUJmZm5COTRvQgYBcELTzXBC
mplxQmZmckJANXNCBgF0QtnOdEKgmnVCZmZ2Qjk0d0IGAXhCzcx4QpqZeUJmZnpCMzN7QgAA
fELTzXxCoJp9QmxnfkIzM39CgwCAQmZmgELNzIBCMzOBQh2agUIAAIJCZmaCQlDNgkK2M4NC
HZqDQgAAhEJmZoRCzcyEQjMzhUKamYVCAACGQmZmhkJQzYZCtjOHQh2ah0IAAIhC6maIQs3M
iEK2M4lCmpmJQgAAikJmZopCUM2KQrYzi0IdmotCgwCMQmZmjEJQzYxCMzONQpqZjUIAAI5C
ZmaOQlDNjkK2M49CmpmPQoMAkEJmZpBCzcyQQjMzkUKamZFCgwCSQupmkkJQzZJCMzOTQh2a
k0KDAJRC6maUQs3MlEK2M5VCHZqVQoMAlkJmZpZCzcyWQjMzl0KamZdCgwCYQupmmEJQzZhC
tjOZQh2amUKDAJpCZmaaQs3MmkK2M5tCHZqbQoMAnEJmZpxCzcycQjMznUKamZ1CgwCeQupm
nkJQzZ5CtjOfQh2an0IAAKBC6magQlDNoEK2M6FCmpmhQgAAokJmZqJCzcyiQrYzo0KamaNC
AACkQupmpEJQzaRCMzOlQpqZpUKDAKZCZmamQlDNpkIzM6dCmpmnQoMAqEJmZqhCzcyoQrYz
qUIdmqlCAACqQupmqkLNzKpCMzOrQpqZq0KDAKxC6masQs3MrEK2M61CmpmtQoMArkJmZq5C
UM2uQjMzr0Kama9CgwCwQupmsELNzLBCMzOxQhyasUIAALJC6mayQlDNskK2M7NCHJqzQoMA
tEJmZrRCUM20QjMztUKambVCAAC2QmZmtkLNzLZCMzO3QpqZt0KDALhCZma4QlDNuEK2M7lC
mpm5QoMAukLqZrpCzcy6Qjo0u0KambtCAAC8QupmvEJQzbxCtjO9QhyavUIAAL5C6ma+QlDN
vkK2M79Cmpm/QoMAwEJmZsBCUM3AQrYzwUIcmsFCgwDCQupmwkJQzcJCMzPDQpqZw0KDAMRC
6mbEQs3MxEIzM8VCHJrFQoMAxkJmZsZCzczGQjMzx0IcmsdCAADIQupmyEJQzchCMzPJQpqZ
yUKDAMpC6mbKQlDNykK2M8tCHJrLQoMAzELqZsxCzczMQrYzzUIcms1CgwDOQupmzkLNzM5C
tjPPQpqZz0KDANBCZmbQQs3M0EIzM9FCHJrRQgAA0kLqZtJCUM3SQjMz00IcmtNCgwDUQmZm
1ELNzNRCtjPVQhya1UIAANZCZmbWQlDN1kIzM9dCHJrXQoMA2ELqZthCzczYQjMz2UIcmtlC
AADaQmZm2kLNzNpCtjPbQpqZ20KDANxCZmbcQlDN3EIzM91CmpndQgAA3kLqZt5CUM3eQrYz
30Icmt9C</AssayXData><AssayYData Points="285">oSsJvazOB71Oyeq8YXD0vIGn2LzScNG8oePvvOlDEL3QU7a8M/mWvK+AuLw8yHK8Knl3vCVV
iLy6akq8G2BJvO0UgrytWJS8qipOvDV3QLwD/w+814jxu2VDTrw22hO8DKahvAeVN7wkRNe7
iPn/uh4OGry5IG68CF8kuy+QV7wEKTS7Gw2lOiUmKbu8Ci+8IObDu4Wk17tWg+C7if/Iu/hL
47sSvQ28QpYLvPyOn7vRYy+7CBxLu7N0gbotHsI7Hhk1ORz8dLpCFko6OY4dOp8SobpB9RY7
DBiyuwB8YTvGpf660TOmu0iYHTu1Oew7tvsku4Sq2Lu1zgY7NXXou2+PvjqGeoA735iVOyDx
FjtEf2I7aiGAuxIl2TYq7oM7jPoTPAYYtDr7rzU7OuWbO4p/TjvpE9I7IGndOxtdtjpPm4Q6
F1s0O3L2NDo2oes7JvMFPOv6qTv0dC07t6+wOwi6ljsm1Ow7JYWGO8RYKTzzRgU8RZlTPJJ4
pjpbZDc8xn1RPNvQPjsHZFY7tJ1kO4m38jsr8OQ7jxk+PI8jCzzbZ6w7xHxKPPqzHzz/abU7
414LPPCiyDsclSg8ialRPPAEnjs1O5E7OU4xPE7JSDyQUVc8FY4jPMCdjjvxszE8tU4qPJZL
9zslTG88FrArPEByUzwoVUo8MumRPAY/XTzesVI8NP2EPKQ2VTx3RHg8/jySPFxTVDyW6MY7
+Z9iPCrFUDxw+DE8yCMEPJt/UTy0LRs8FykePP24aDyvS6U8AgtvPGNPkzxSU608Y0hHPMJU
jTxvRj08dHpMPC7dkDxk20c8uGaSPL3ESTxSq5M8RJK1PEmVbjzS13g80aOVPI2juzxNFYo8
m39iPIdvjzzuzGo8uq6BPBb/hjzoeaI8bv6aPM/4hDxHzJc8OpIrPKQwizzPRIs8tJWnPCsj
xTxt3IE8GQitPEyCijxPLIg8d3trPDEwiTytmpk81C6PPA8XhjzK3KA84KEjPFX7ljz92rs8
0Y6yPMSRyzwXnck8VCDTPKeKhzyB96U86NyxPHLVnDwWt7A8RgGLPEj62TyXOJE8IFmnPBho
vTzVas48Hhn0PM5yxjwiqbk8YRHgPBOamzwQO808SyGpPOEwrDxU3gQ9BIrIPBXyuzxihoo8
K7miPFJc0TzOeMY8PiPUPLqH3DwVsLo8E0ajPN7FwzzFrqo8VLSqPKBQwDy8+608R0HYPCWi
uzw7Rss8tzTFPLGZpDx3Iqw8GlTxPJBiyjzb2r48kpnAPK4W3jzrz5Q8S8PcPO+5uDzJZnA8
8b3CPPfk6DxU58k8wZizPMTzAj0DZaA8xGTLPKiW5jxt5908SPbGPHXMzjzLMck85XHePIH2
xTzygL481T7DPDMQrzzxOMw8bU/uPAYwBD1bu8c8s6rWPAehtjyNgM88OYnAPAHAAj1X6cA8
5yUBPZ0MyTwpA+c8a4y7PH1ICj00Of88/HcEPTJIwzyT2AQ9BF3dPFer6TxXzvs8WeTnPBAD
9zwyJ908</AssayYData></Step><Step><CommonData><SampleLocation>3</SampleLocation><SampleID>Buffer</SampleID><SampleGroup></SampleGroup><SampleInfo></SampleInfo><SampleRow>A</SampleRow><SamplePlate>1</SamplePlate><WellType>BUFFER</WellType><Concentration>-1</Concentration><ConcentrationUnits>µg/ml</ConcentrationUnits><MolarConcentration>-1</MolarConcentration><MolarConcUnits>nM</MolarConcUnits><MolecularWeight>-1</MolecularWeight><Temperature>30.1</Temperature><StartTime>155825</StartTime><AssayTime>450</AssayTime></CommonData><FlowRate>1000</FlowRate><StepType>BASELINE</StepType><StepName>Baseline2</StepName><StepStatus>OK</StepStatus><ActualTime>60.001</ActualTime><CycleTime>0.2</CycleTime><AssayXData Points="300">ggDgQuhm4ELSzeBCODThQp+a4UKCAOJCa2fiQk/N4kK1M+NCHJrjQgUB5EJrZ+RC0s3kQjg0
5UIcmuVCBQHmQmtn5kLSzeZCODTnQhya50KCAOhCbGfoQk/N6EK1M+lCHJrpQoIA6kJsZ+pC
T83qQjg060KfmutCBQHsQmxn7ELSzexCtTPtQhya7UIFAe5C6GbuQk/N7kK1M+9Cn5rvQgUB
8ELoZvBCT83wQrUz8UKfmvFCBQHyQuhm8kJPzfJCtTPzQp+a80IFAfRCbGf0Qk/N9EK1M/VC
n5r1QgUB9kLoZvZC0s32Qjg090KfmvdCBQH4Quhm+EJVzvhCtTP5Qhya+UKCAPpCbGf6QtLN
+kK1M/tCn5r7QoIA/ELoZvxCT838QrUz/UKfmv1CBQH+Qmxn/kLSzf5CtTP/Qhya/0JBAABD
dDMAQ6dmAEMcmgBDDs0AQ4IAAUN0MwFDp2YBQ9uZAUNPzQFDQQACQ3QzAkPpZgJDHJoCQ0/N
AkNBAANDtjMDQ6dmA0PbmQNDDs0DQ0EABEN0MwRDp2YEQ9uZBEMOzQRDggAFQ7YzBUOnZgVD
25kFQw7NBUOCAAZDdDMGQ+lmBkPbmQZDT80GQ4IAB0O2MwdDp2YHQxyaB0ORzQdDQQAIQ3Qz
CEPpZghDHJoIQw7NCENBAAlDdDMJQ6dmCUMcmglDT80JQ0EACkN0MwpD6WYKQxyaCkNPzQpD
QQALQ3QzC0PpZgtD25kLQw7NC0NBAAxDtjMMQ+lmDEMcmgxDDs0MQ0EADUO2Mw1D6WYNQ9uZ
DUNPzQ1DQQAOQ7YzDkPpZg5D25kOQ0/NDkNBAA9DtjMPQ+lmD0PbmQ9DT80PQ4IAEEO2MxBD
qGYQQ9qZEENPzRBDQQARQ7YzEUPpZhFD2pkRQw7NEUOCABJDtjMSQ6hmEkMcmhJDDs0SQ4IA
E0N0MxNDqGYTQ9qZE0NPzRNDggAUQ3QzFEOoZhRDHJoUQ0/NFENBABVDdDMVQ6hmFUMcmhVD
Ds0VQ0EAFkN0MxZD6WYWQ9qZFkNPzRZDQQAXQ7YzF0PpZhdD2pkXQ0/NF0NBABhDtjMYQ+lm
GEPamRhDDs0YQ4IAGUO2MxlDqGYZQxyaGUNPzRlDQQAaQ3QzGkOoZhpD2pkaQw7NGkPEABtD
tjMbQ+lmG0PamRtDDs0bQ4IAHEN0MxxDqGYcQxyaHENPzRxDQQAdQ3QzHUPpZh1DHJodQ0/N
HUOCAB5DtjMeQ+lmHkMcmh5DT80eQ4IAH0N0Mx9DqGYfQxyaH0NPzR9DggAgQ3QzIEOoZiBD
2pkgQ0/NIEOCACFDdDMhQ6hmIUMcmiFDDs0hQ0EAIkN0MyJD6WYiQ9qZIkNPzSJDQQAjQ7Yz
I0PpZiNDHJojQ0/NI0NBACRDtjMkQ6hmJEMcmiRDDs0kQ0EAJUN0MyVD6WYlQxyaJUNPzSVD
QQAmQ7YzJkOoZiZDHJomQw7NJkNBACdDtjMnQ6hmJ0PamSdDT80nQ0EAKEO2MyhD6WYoQxya
KENPzShDQQApQ3QzKUPpZilDHJopQw7NKUNBACpDdDMqQ+lmKkPamSpDDs0qQ4IAK0O2MytD
qGYrQ9qZK0NPzStD</AssayXData><AssayYData Points="300">lMvaPLBy3jyAddk8OEr0PLAnsDwaU8w8sMutPDkq3zwI38887bcEPYbMAT0xutI8Rl3xPDID
yDyru+c89ozjPBEp6Tx6Msg8kyexPGGEmTyXhMU8y9y8PLNruTxPk6s8HpTKPAK14zxHoK08
YLOaPNl1vjx87qw8ranFPC22wzy14ds8XSWzPD/TrTwy+a48CSOaPOwlxjwfu6o8fKKqPI0X
uzy1ctA8+gedPMsfqzx6Es08Z0RhPGYIiTzo4b08yquOPMGVmDwAUIs8dq2gPL4whDwz5Yc8
3MNgPJM8HjwLpac8X7CDPP0hnDxDFog8Lvm7POSDWzze4qk8GWuJPE6ijTyTsHg84ZJsPM7+
kDxCOIw8gA6fPPmhNzxGnYM8i66KPEuKpzyBcUc8Z9y7PDM+YTzAuKs8NPWbPEilqDwOPYc8
BiKkPFemXDyDWqI8F3wvPNbHZTxcTo48VOmUPFxMkzw5TYE8FgaGPLnbdDynUZo8GJ5sPOMy
Kzz6xRk8igjYO+pQZDwkbbs8rDp5PIwkhjyW80s87d5NPOb4fDwKtos8llpdPLIVMjzI5448
gpy3PEll3zvgolQ8MjGOPA0PXTz+MJU8+hImPEJKXjyeBVE8vaM+PEacgDzYNnE8GCWGPElM
ljz8I148y3RxPPNpSDx6fG88E3XAO7wujTw9f0I8egFNPNwCATzPloM82FpkPNsAcjzc2108
YqUmPLKvTTw2Dz08hgVKPGKYLzz+LIA8coF+PIONYTw5tXw8WjAPPOf9MzwCWUo8aHMfPAvh
Rjyl6Sc8YyJJPApHMTz4VFg8vTnoO6ZyZTyVGEk8K5IzPHVqOjwG+ks8GvFIPH5UiTwiMFs8
PPD3O1yMBjy1uxM8pFskPKGpyDsni288rlpLPOSKeTxJyj48rC2QPOGBLjtnrws8mr8dPGym
NDzmZm08p6wmPKuhLTyt3308zBEVPHBgDjzLvkQ86vw7POX6UzzKqGc8bohqPMqAEzwXTjY8
H3BEPCTtTTzzBhw8ezoAPG8kRzvUDE485GTeO9fN8DvAPEM8XSaHPPLJJzygyxc8twhXPF88
QTyYbRA8sR0NPPDOSzzgDcA76RrhOz17OzykufQ7Bx+nOyucMTzmxPk7CpILPPaWGjyfpCU8
PR3tO5SG7ztv+nI8z0FYPC4nuToLuys8Z20MPAcmrDvmaF08wCEUPGZpBDylE0I8w/l7PFZH
Uzxo1E08fs1mPLq5Azy/StI7MH7kO3XxCTx9V7I7YntlPOFJ3ztMZF48sionPOtvHjxeTWs8
DWXyOy5mFzuCAJ87S03eO7A/3TqnpjI8yLwQPLOghTv7X4U7tj6bOs7lcDvsho87yWLZO8SJ
oTt8bvI7UjhuPDh8LTyIoV48sbv2Oz+fJjwekoc8xI56OpgUmTszj7E7LuvTO5AA0zsVQQs8
6fURPI7uEDyYtNo7Ee7cO5JTtDt91t87JVKkO75mmjtA2p47iXyfO/eVHDw9If47bjfRO8jk
Fzx9CQ88CtSsO/J+jDqh5PE73dsNPIQCbDtzzno7eQXyO+TXpzs1CCo7p/CwO8P9DjxUZpI6
6oWZO4Vw2jt7MAc8</AssayYData></Step><Step><CommonData><SampleLocation>4</SampleLocation><SampleID>Protein Y</SampleID><SampleGroup></SampleGroup><SampleInfo></SampleInfo><SampleRow>A</SampleRow><SamplePlate>1</SamplePlate><WellType>KSAMPLE</WellType><Concentration>100</Concentration><ConcentrationUnits>µg/ml</ConcentrationUnits><MolarConcentration>5000</MolarConcentration><MolarConcUnits>nM</MolarConcUnits><MolecularWeight>20</MolecularWeight><Temperature>30</Temperature><StartTime>227171</StartTime><AssayTime>900</AssayTime></CommonData><FlowRate>1000</FlowRate><StepType>ASSOC</StepType><StepName>Association</StepName><StepStatus>OK</StepStatus><ActualTime>132.6</ActualTime><CycleTime>0.2</CycleTime><AssayXData Points="663">ggAsQ/czLEMqZyxDXZosQ0/NLEOCAC1DtTMtQypnLUMcmi1DT80tQ8QALkP3My5DKmcuQ12a
LkOQzS5DxAAvQ/czL0PoZi9Dn5ovQ0/NL0OCADBD9zMwQ+hmMENdmjBDkM0wQ8QAMUO1MzFD
KmcxQxyaMUOQzTFDxAAyQ/czMkPoZjJDHJoyQ5DNMkOCADND9zMzQypnM0McmjNDT80zQ4IA
NEO1MzRDKmc0Q12aNENPzTRDggA1Q/czNUMqZzVDHJo1Q0/NNUOCADZD9zM2QypnNkMcmjZD
T802Q8QAN0P3MzdD6GY3QxyaN0NPzTdDggA4Q/czOEPoZjhDHJo4Q5DNOEPEADlDtTM5Q+hm
OUNdmjlDT805Q8QAOkO1MzpDKmc6QxyaOkNPzTpDggA7Q7UzO0NsZztDXZo7Q5DNO0OCADxD
9zM8Q+hmPENdmjxDkM08Q8QAPUO1Mz1DKmc9Q12aPUOQzT1DggA+Q7UzPkPoZj5DXZo+Q0/N
PkOCAD9DtTM/Q+hmP0Ndmj9DkM0/Q4IAQEP3M0BDKmdAQ12aQEOQzUBDggBBQ/czQUPoZkFD
XZpBQ0/NQUOCAEJD9zNCQypnQkNdmkJDT81CQ8QAQ0O1M0NDKmdDQ12aQ0NPzUNDxABEQ/cz
REMqZ0RDXZpEQ0/NREPEAEVD9zNFQypnRUMcmkVDT81FQ8QARkP3M0ZD6GZGQxyaRkOQzUZD
ggBHQ/czR0PoZkdDXZpHQ0/NR0OCAEhD9zNIQypnSEMcmkhDkM1IQ8QASUP3M0lDKmdJQxya
SUNPzUlDxABKQ/czSkMqZ0pDXZpKQ0/NSkOCAEtD9zNLQypnS0NdmktDT81LQ4IATEO1M0xD
6GZMQ12aTENPzUxDggBNQ/czTUNsZ01DXZpNQ5DNTUOCAE5D9zNOQypnTkMcmk5DT81OQ8QA
T0P3M09D6GZPQ12aT0NPzU9DggBQQ7UzUEMqZ1BDXZpQQ0/NUEOCAFFDtTNRQypnUUMcmlFD
T81RQ4IAUkO1M1JDKmdSQxyaUkOQzVJDxABTQ/czU0PoZlNDHJpTQ0/NU0OCAFRD9zNUQypn
VENdmlRDkM1UQ8QAVUP3M1VD6GZVQ12aVUNPzVVDggBWQ/czVkPoZlZDXZpWQ5DNVkOCAFdD
tTNXQ+hmV0McmldDkM1XQ4IAWEP3M1hDKmdYQ12aWENPzVhDggBZQ/czWUPoZllDHJpZQ5DN
WUPEAFpDtTNaQypnWkMcmlpDkM1aQ4IAW0O1M1tDKmdbQ12aW0NPzVtDggBcQ/czXEMqZ1xD
XZpcQ5DNXEPEAF1D9zNdQypnXUOfml1DT81dQ8QAXkO1M15D6GZeQ12aXkOQzV5DggBfQ/cz
X0PoZl9DHJpfQ0/NX0PEAGBD9zNgQypnYEMcmmBDkM1gQ4IAYUO1M2FDKmdhQxyaYUOQzWFD
xABiQ7UzYkPoZmJDXZpiQ0/NYkPEAGNDtTNjQypnY0NdmmNDkM1jQ4IAZEO1M2RDKmdkQ12a
ZEOQzWRDggBlQ7UzZUMqZ2VDXZplQ0/NZUOCAGZDtTNmQypnZkNdmmZDT81mQ4IAZ0P3M2dD
6GZnQxyaZ0OQzWdDggBoQ/czaEPoZmhDXZpoQ0/NaEOCAGlD9zNpQ+hmaUNdmmlDT81pQ4IA
akP3M2pDKmdqQ12aakNPzWpDxABrQ7Uza0MqZ2tDHJprQ0/Na0OCAGxD9jNsQypnbEMcmmxD
T81sQ8QAbUO1M21DKmdtQ12abUOQzW1DxABuQ7UzbkPoZm5DnppuQ0/NbkPEAG9DtTNvQ+hm
b0Mcmm9DT81vQ8QAcEP2M3BD6GZwQxyacEOQzXBDggBxQ/YzcUPoZnFDXZpxQ0/NcUOCAHJD
tTNyQypnckMcmnJDkM1yQ4IAc0O1M3ND6GZzQ12ac0NPzXNDxAB0Q/YzdEPoZnRDXZp0Q0/N
dEPEAHVDtTN1QypndUMcmnVDT811Q4IAdkO1M3ZDKmd2QxyadkOQzXZDggB3Q/Yzd0PoZndD
XZp3Q5DNd0PEAHhDtTN4Q+hmeENdmnhDT814Q4IAeUP2M3lDKmd5Q12aeUOQzXlDxAB6Q/Yz
ekMqZ3pDHJp6Q5DNekPEAHtD9jN7Q+hme0McmntDT817Q4IAfEP2M3xDKmd8QxyafEOQzXxD
xAB9Q7UzfUMqZ31DHJp9Q5DNfUPEAH5D9jN+Q+hmfkNdmn5DkM1+Q8QAf0O1M39D6GZ/Q12a
f0OQzX9DQQCAQ9oZgEN0M4BDLk2AQ6hmgENigIBD+5mAQ5WzgEMOzYBDyOaAQ2IAgUP7GYFD
dDOBQw5NgUOoZoFDYoCBQ9qZgUOVs4FDLs2BQ8jmgUNBAIJD2hmCQ5UzgkMuTYJDqGaCQ0GA
gkP7mYJDdLOCQy7NgkOo5oJDYgCDQ9oZg0OVM4NDLk2DQ6hmg0NBgIND+5mDQ3Szg0MOzYND
yOaDQ2IAhEP7GYRDlTOEQw5NhEOoZoRDYoCEQ9qZhEN0s4RDDs2EQ6jmhENiAIVD+xmFQ5Uz
hUNPTYVDqGaFQ0GAhUP7mYVDdLOFQy7NhUPI5oVDQQCGQ/sZhkN0M4ZDDk2GQ8hmhkNigIZD
2pmGQ3SzhkMuzYZDyOaGQ0EAh0P7GYdDdDOHQw5Nh0OoZodDQYCHQ9qZh0OVs4dDDs2HQ8jm
h0NBAIhD2hmIQ3QziEMOTYhDyGaIQ0GAiEPamYhDlbOIQw7NiEOo5ohDYgCJQ9oZiUOVM4lD
Dk2JQ6hmiUNBgIlD+5mJQ5WziUMuzYlDqOaJQ0EAikP7GYpDdDOKQw5NikOoZopDgoCKQ/uZ
ikOVs4pDLs2KQ6jmikNBAItD+xmLQ3Qzi0MOTYtDqGaLQ2KAi0PamYtDlbOLQw7Ni0Oo5otD
YgCMQ/sZjEN0M4xDLk2MQ8hmjENBgIxD+5mMQ3SzjEMuzYxDyOaMQ2IAjUP7GY1DlTONQw5N
jUOoZo1DQYCNQ9qZjUN0s41DLs2NQ8jmjUNiAI5D+xmOQ3QzjkMuTY5DqGaOQ0GAjkP7mY5D
lbOOQy7NjkPI5o5DQQCPQ/sZj0OVM49DLk2PQ6hmj0NBgI9D+5mPQ3Szj0MuzY9DqOaPQ2IA
kEP7GZBDdDOQQw5NkEOoZpBDYoCQQ/uZkEOVs5BDDs2QQ8jmkENiAJFD2hmRQ5UzkUMOTZFD
qGaRQ2KAkUP7mZFDlbORQw7NkUPI5pFDQQCSQ/sZkkOVM5JDDk2SQ6hmkkNBgJJD+5mSQ3Sz
kkMuzZJDyOaSQ2IAk0PaGZNDlTOTQy5Nk0OoZpNDQYCTQ/uZk0OVs5NDDs2TQ8jmk0NBAJRD
2hmUQ3QzlEMuTZRDyGaUQ2KAlEPamZRDdLOUQy7NlEOo5pRDQQCVQ/sZlUN0M5VDDk2VQ6hm
lUNBgJVD+5mVQ5WzlUMuzZVDqOaVQ0EAlkP8GZZDdDOWQy5NlkPIZpZDQYCWQ/yZlkN0s5ZD
Ls2WQ6jmlkNBAJdD/BmXQ5Uzl0MOTZdDqGaXQ0GAl0P8mZdDdLOXQw7Nl0PI5pdDYgCYQ/wZ
mEN0M5hD</AssayXData><AssayYData Points="663">PSGIvCDVpry1LWe8/WNzvKk4pLybYJ+8ptF8vK/jgLwCOkm8gBUpvMnni7xzBg285HaVvNEf
ErwCbdW7G3AzvGRahLypG3a8Tp8kvDn3Wrwcx6O8JbU5vE+CBLxJUoa8NeAsvOfzf7yl5Iq8
pQd3vBsrL7xNrHO8PhyBvLkDXLz7R0i8clGNvPqOhbwRhCy8uE13vBRmk7tGel+8WkuSvD2+
GrwF+EO8I2+VvO4QHrwrrjO8QKajuz6cBbwbWEa8zdd/vCiNQbwAPRq8juZIvFULWLwnDxa6
jGp8vIq6gLxi/Fa86vQmvJ6uLbzz0IW8fM0uvHabPbxRmBu8mr8rvIsUKrzzYym8xbOEvGPO
Obwe2xa8u5davHvGJ7x8R0i84Vliu+7VA7zNbhi8XThTvOPuabx/Bme8MJYVvIUJHrzHilO8
U66hu6PaH7wDGJK7PSy8uxFhYrzVzsK72dhWvASryrvlmxq8GZwQvF+zrLt+CYm7l2Z9uyk6
hbt/UD28ZF05vEwDKbzDYl68SBICvJXzJrxgIvO7hSHru/w6SbxbBjm8zX4gvH2kAbyBxWK8
rjGHu1ithLto7A68Vh9ZvNmkBbzezjG8Ld44vChwgrvXSPm7U+OEu+5FGLtO5tq7l4gKvLau
BLwek1a7wnJou4qQ4LtUE2G7lzcqOdjf17ub3AC8Q0THu2Y/5rsKCdS7PPPKuzOQrLu138Y6
48zzu6UMJ7prqZ67JJlpu+p/EbxLRmO7wTDgu4it57v8u+67m7SJusDxSbkpvCC8dAcYu9fl
qrv1k8a72lS8u+PHCryiLUS7yPaGuzPLwLu9U/S7GqEEvKeYUrrUWA66go/bu2029brnbBW8
eN5ru2ssv7ogauG7E/VQOrBCuLu5lFg7XXMKvEBQEbyFbTG8MHituoRZn7vLaBS87PGGuyD5
UDrplJS7a1zGu0rfTbucHVS7dA+Gu54a87uE/LG6XlKDugOQyLt9u487E3fmu3kzULvzVou7
2mOkOwZ4q7t2A8G7hSWLuuPrE7zK7PK6zK7YunUlFLtkBHe5wt3vu48EHLtz/uu7DfEbOryQ
sbuR8Oa7PPuYu2YaHzi+UuO6vUGdu1pFxzuxEiG6RKX3uzKkqTr6+pG7wpZhu6TinTrbrD46
tuQTu0BB/rtTSf6605rTOxZjjzhm0ZW7ZUF0O9ZCiLsT4MO6AfZzu2NWcDr0huC6Y9YKuz1/
5LqUggW8v4SIu9e8u7t/yNK5SEsauzav9jhkcKS76tIqu2ljlLvnBi274PB9Oo5og7vKI7i6
Bf+Au6xXCrr+zT27i9AUO9WTE7vCljC7tn1TOyH/eTrPyJI77o9au5X/PbvrepW7TnGnu8U+
grtv+Oa7m4ZwORFOD7oy3Vm7JDSfOqIsj7s5RQC7+2gOulO6tjuNpEC7uRmIOrpKD7qmDyq7
3Eslu2xqszqdLrW7u1+HO/KVsjsenlq6kwrQuTRuEjhV87M70l9sO5gZlzofZzU7Lpagu+uD
iTs9bku6Vod5OhrMkTuM/Ei7H9odPDegqjoLvEm5zytOOg0gXDo2Nf66OmHxO4d2vTo/Qa46
MfTUO9hTsDu+1om7imDrO5YvIjxuJ+o7QIUTOw+a0jvPu1k7L+eWusqDgjtsSLW6PR37OmgI
Njr9/Dm7N33QOusdpzveBy47R+kAuAqlezvN14A7193GO/n34jpNM9g7QJkaO6eXOTsnKrY7
6CvmurdSnzh0XE07YcPPO9FCizv3Vmw7mssiuZsE7juJDyk71B84uxl6WTuzMug6WZsMOwvB
PDvXOAU7ET3YO8rngDv599E57xAZPDxWAbuQQqw79cdEO34s+Dv+43y7EWoAPIR9qzo1Y6o7
FYOmO8rPArvVbn47fCeSOpm5/jt9zFg6Yp4jPD4sGzz/Mpy7wtcsO38Wl7lvrbY7BA29OgZ3
OTuZS/g7zpzwO5X6wzs+Mt46yW/FuSe01js/nsc7HRsePE5jETwnlJq6oxK3OowVsTvSxrE7
Ve+HO44/GTy0oB47+sFXO2meHjxjIao6BC09O9ApyDuyCek74vECO7ouIzzqRpk6LFaxO8WP
mjvptRs8kruhOxXsmDr1q607PUJjO94yUztABBw7rISRO/wMrDsCUDo7B1vAO8/C7jumtJ06
s1DQOz+25ztllqU7V6QBO5YS2TtCLbg72/ybOxfJmzukuwc8RV6zO0EnYjtiSpU7qY5ROw2W
/Dsxxec7J47kOwT7CDuR3dg7ealQO29xETs0e8E7PLu8O3smyTtRF+s6xU2QO/5z/Dpe7vQ6
2iICPLU5jTt6+G47PNENPDbW+rp3GJ87N10HPHgI9jtINrU7ZJtuO9erWbqXm507EPICO7eV
DTzBmQc8Mn74O0+UDDyMgwc87+VGPKNCLTvFdQ48MHQEOxXzwDuGqrE7rArAO1z2uLnq7Ic7
eEPiO3GPGTqE05k7bf6aO6Wx+ju4rAM8J16AOxKwrztkleI71A5OPB8JeztWEh883l8PPNhp
tTuSISs7UpX4O6RDmTtn6Q08CAmwO6zpYTsJec07xIb2O8EHPTy7l0M7Z9irO09NBDwf+O47
YFA5Oz/VHTwgUfY65XbvO7fviztAk6w7gACjO6nPETyBe4Q7x4l8O+uBJDx/Spg7YLFmO3TI
vzuV7807KBYOPIohezyAyDM8wSVDPC2tNTxz11M75gzyO77xQjz2HwY8eQ0OO+USWjxXoSU8
KJTwOzNzCDxi31M8uQy6O2bKJjz74hI8kystPM1zLjysASE7scAcPHjYEzzvTBc8CsCROrGH
sDuBOck7FwD5OxG+tTsshEw8SoQ0PB4nPjwp3h87OrQ9PKH9PDwH1Ak83mD2OyjNVDxZN487
UDNOPANLmTueITA8zttnPCHn0TtweiI8mDSeO1/bWTw84fE76QZBPAaciztY1xs8lrkCPDNm
ZDzprYY71ogjPIQDNzysOh47hRG/O5nCVTwNNzo802vSO+TXoTsd0YE6RCVEPCuNcjtzE+47
G/8BPARCwTtvVLM7vGVqPIivBjxJk388j7fAO/g3LDyCTvo7RCGVO1yS8TthJRY8pOm7O9xV
MDxfgDU800kQPP9v0Dvbb807ec56PCxysjupr987VLafO/7dvTsYNBI8+ZVLPOW9FjybMjs8
q8wNPCS50Tszv3Q8Pf0qPD/JATxnYY07K+1xPCUA1ztgyVY7kBfSO935YzyakiY85EM4PIa3
IjyNYhs808krPC6b0ju088c7cxtkPJp0ATxDU288YbpJPAhLXzy3q1c8eIVWPEvyHzxba0Y7
lfWBPLAEXzymnFM8DDe1OxvEwDsOKVs8KHAlPLp9LzxxK1E8GeE4PB5f2zuv0oA86RshPBmz
Hjzdm3c816wiPNRwcTx8kmM819JtPGQRITyD2lg8K61HPExg+DuoIC88k11HPLSDLjz4yWg8
Q68BPLl1fjxGRG48Q6SUPA5UETynpR08ftSDPGzjKzx9iG08EMs2PDvOZTwVS3U8pqsAPIbR
KDybn0I8</AssayYData></Step><Step><CommonData><SampleLocation>5</SampleLocation><SampleID>Buffer</SampleID><SampleGroup></SampleGroup><SampleInfo></SampleInfo><SampleRow>A</SampleRow><SamplePlate>1</SamplePlate><WellType>BUFFER</WellType><Concentration>-1</Concentration><ConcentrationUnits>µg/ml</ConcentrationUnits><MolarConcentration>-1</MolarConcentration><MolarConcUnits>nM</MolarConcUnits><MolecularWeight>-1</MolecularWeight><Temperature>30</Temperature><StartTime>371756</StartTime><AssayTime>900</AssayTime></CommonData><FlowRate>1000</FlowRate><StepType>DISASSOC</StepType><StepName>Dissociation</StepName><StepStatus>OK</StepStatus><ActualTime>333.401</ActualTime><CycleTime>0.2</CycleTime><AssayXData Points="1667">Dk2YQ8hmmENBgJhD/JmYQ3SzmEMvzZhDqOaYQ0EAmUP8GZlDdDOZQw5NmUPIZplDYoCZQ/yZ
mUOVs5lDDs2ZQ6jmmUNBAJpD/BmaQ3QzmkMOTZpDqGaaQ2KAmkPbmZpDdLOaQy/NmkPI5ppD
YgCbQ/wZm0N0M5tDL02bQ8hmm0NigJtD25mbQ5Wzm0MvzZtDqOabQ2IAnEPbGZxDdDOcQy9N
nEOoZpxDYoCcQ9uZnEOVs5xDL82cQ6jmnENiAJ1D2xmdQ5UznUMvTZ1DqGadQ2KAnUP8mZ1D
lbOdQy/NnUOo5p1DYgCeQ9sZnkOVM55DDk2eQ6hmnkNigJ5D/JmeQ5WznkMvzZ5DyOaeQ2IA
n0PbGZ9DlTOfQw5Nn0OoZp9DYoCfQ/yZn0N0s59DL82fQ6jmn0NiAKBD2xmgQ3QzoEMOTaBD
qGagQ2KAoEPbmaBDlbOgQy/NoEPI5qBDYgChQ/wZoUOVM6FDL02hQ6hmoUNBgKFD25mhQ5Wz
oUMvzaFDyOahQ2IAokPbGaJDdDOiQw5NokPIZqJDYoCiQ/yZokOVs6JDL82iQ8jmokNiAKND
2xmjQ3Qzo0MvTaNDyGajQ0GAo0P8maNDlbOjQy/No0Oo5qNDYgCkQ9sZpEN0M6RDL02kQ8hm
pENigKRD25mkQ5WzpEMvzaRDqOakQ2IApUPbGaVDlTOlQw5NpUOoZqVDYoClQ/yZpUN0s6VD
Ds2lQ8jmpUNiAKZD/BmmQ3QzpkMvTaZDqGamQ2KApkP8maZDdLOmQw7NpkPI5qZDQQCnQ/wZ
p0OVM6dDDk2nQ6hmp0NigKdD/JmnQ3Szp0MOzadDyOanQ2IAqEP8GahDdDOoQw5NqEPIZqhD
QYCoQ/yZqEN0s6hDL82oQ6jmqENiAKlD2xmpQ3QzqUMvTalDyGapQ2KAqUPbmalDlbOpQy/N
qUPI5qlDYgCqQ/wZqkN0M6pDL02qQ6hmqkNigKpD25mqQ5WzqkMvzapDyOaqQ0EAq0P8GatD
lTOrQw5Nq0PIZqtDYoCrQ/yZq0OVs6tDDs2rQ6jmq0NiAKxD/BmsQ5UzrEMvTaxDqGasQ2KA
rEP8maxDlbOsQw7NrEOo5qxDYgCtQ/wZrUN0M61DDk2tQ8hmrUNigK1D25mtQ3SzrUMOza1D
qOatQ2IArkP8Ga5DdDOuQw5NrkPIZq5DYoCuQxyarkOVs65DDs2uQ8jmrkNiAK9D2xmvQ3Qz
r0MOTa9DqGavQ0GAr0P8ma9DdLOvQy/Nr0PI5q9DYgCwQ/wZsEN0M7BDL02wQ8hmsENBgLBD
/JmwQ5WzsEMvzbBDqOawQ2IAsUPbGbFDlTOxQw5NsUOoZrFDQYCxQ/yZsUN0s7FDL82xQ8jm
sUNiALJD2xmyQ3QzskMOTbJDyGayQ2KAskP8mbJDlbOyQy/NskOo5rJDQQCzQ/wZs0OVM7ND
Dk2zQ8hms0NigLND25mzQ5Wzs0MvzbNDqOazQ0EAtEP8GbRDlTO0Qy9NtEPIZrRDYoC0Q9uZ
tEOVs7RDDs20Q6jmtENBALVD2xm1Q5UztUMvTbVDyGa1Q2KAtUPbmbVDdLO1Qy/NtUPI5rVD
YgC2Q/wZtkOVM7ZDDk22Q6hmtkNigLZD25m2Q3SztkMOzbZDqOa2Q0EAt0PbGbdDlTO3Qy9N
t0PIZrdDQYC3Q9uZt0N0s7dDL823Q6jmt0NiALhD2xm4Q5UzuEMOTbhDyGa4Q0GAuEP8mbhD
dLO4Qw7NuEPI5rhDQQC5Q9sZuUOVM7lDDk25Q6hmuUNigLlD/Jm5Q5WzuUMvzblDyOa5Q0EA
ukPbGbpDlTO6Qy9NukPIZrpDQYC6Q9uZukOVs7pDDs26Q6jmukNBALtD2xm7Q3Qzu0MvTbtD
qGa7Q2KAu0P8mbtDdLO7Qy/Nu0Oo5rtDYgC8Q/wZvEOVM7xDDk28Q8hmvENigLxD25m8Q5Wz
vEMvzbxDyOa8Q2IAvUP8Gb1DlTO9Qy9NvUOoZr1DYoC9Q/yZvUN0s71DL829Q8jmvUNBAL5D
/Bm+Q3QzvkMvTb5DqGa+Q2KAvkP8mb5DdLO+Qw7NvkOo5r5DYgC/Q/wZv0N0M79DL02/Q8hm
v0NigL9D25m/Q3Szv0MOzb9DyOa/Q2IAwEPbGcBDlTPAQy9NwEPIZsBDQYDAQ9uZwEOVs8BD
L83AQ6jmwENiAMFD/BnBQ3QzwUMOTcFDyGbBQ2KAwUPbmcFDlbPBQw7NwUPI5sFDYgDCQ/wZ
wkN0M8JDL03CQ6hmwkNBgMJD/JnCQ3SzwkMOzcJDqObCQ2IAw0P8GcNDlTPDQy9Nw0OoZsND
QYDDQ9uZw0N0s8NDL83DQ8jmw0NBAMRD/BnEQ3QzxEMOTcRDqGbEQ2KAxEP8mcRDlbPEQw7N
xEPI5sRDYgDFQ9sZxUN0M8VDDk3FQ8hmxUNigMVD25nFQ3SzxUMOzcVDqObFQ2IAxkPbGcZD
lTPGQy9NxkPIZsZDYoDGQ/yZxkOVs8ZDL83GQ6jmxkNBAMdD/BnHQ3Qzx0MvTcdDyGbHQ2KA
x0P8mcdDlbPHQw7Nx0PI5sdDYgDIQ/wZyEOVM8hDDk3IQ6hmyENigMhD/JnIQ3SzyEMOzchD
qObIQ4MAyUPbGclDlTPJQw5NyUPIZslDQYDJQ9uZyUOVs8lDL83JQ8jmyUNiAMpD/BnKQ3Qz
ykMOTcpDqGbKQ2KAykP8mcpDlbPKQw7NykPI5spDQQDLQ/wZy0N0M8tDDk3LQ6hmy0NigMtD
25nLQ3Szy0MvzctDqObLQ2IAzEP8GcxDdDPMQy9NzEPIZsxDYoDMQ9uZzEOVs8xDDs3MQ8jm
zENiAM1D/BnNQ3QzzUMvTc1DyGbNQ0GAzUP8mc1DlbPNQw7NzUPI5s1DYgDOQ/wZzkOVM85D
Dk3OQ6hmzkNigM5D25nOQ3SzzkMOzc5DqObOQ0EAz0PbGc9DlTPPQw5Nz0PIZs9DYoDPQ/yZ
z0N0s89DL83PQ6jmz0NBANBD/BnQQ5Uz0EMvTdBDqGbQQ2KA0EPbmdBDlbPQQw7N0EPI5tBD
QQDRQ/wZ0UN0M9FDL03RQ8hm0UNigNFD25nRQ5Wz0UMvzdFDqObRQ0EA0kPbGdJDdDPSQw5N
0kPIZtJDQYDSQ9uZ0kN0s9JDDs3SQ6jm0kNBANND2xnTQ3Qz00MOTdNDqGbTQ2KA00PbmdND
lbPTQw7N00Oo5tNDQQDUQ/wZ1EOVM9RDDk3UQ6hm1ENigNRD/JnUQ3Sz1EMvzdRDqObUQ2IA
1UPbGdVDdDPVQy9N1UPIZtVDQYDVQ9uZ1UOVs9VDL83VQ6jm1UNiANZD/BnWQ5Uz1kMOTdZD
qGbWQ2KA1kPbmdZDlbPWQw7N1kPI5tZDYgDXQ/wZ10N0M9dDL03XQ6hm10NBgNdD/JnXQ5Wz
10MvzddDqObXQ0EA2EPbGdhDlTPYQy9N2EPIZthDQYDYQ/yZ2EN0s9hDL83YQ8jm2ENiANlD
/BnZQ3Qz2UMvTdlDqGbZQ2KA2UP8mdlDlbPZQw7N2UPI5tlDQQDaQ/wZ2kOVM9pDDk3aQ6hm
2kNigNpD25naQ3Sz2kMvzdpDqObaQ0EA20P8GdtDdDPbQy9N20PIZttDQYDbQ/yZ20OVs9tD
L83bQ6jm20NiANxD/BncQ3Qz3EMOTdxDqGbcQ2KA3EPbmdxDdLPcQw7N3EPI5txDYgDdQ/wZ
3UOVM91DL03dQ6hm3UNBgN1D25ndQ3Sz3UMOzd1DqObdQ0EA3kP8Gd5DlTPeQw5N3kPIZt5D
YoDeQ9uZ3kN0s95DDs3eQ6jm3kNiAN9D/BnfQ3Qz30MvTd9DqGbfQ2KA30Pbmd9DlbPfQw7N
30PI5t9DQQDgQ/wZ4EOVM+BDDk3gQ6hm4ENigOBD25ngQ5Wz4EMOzeBDqObgQ0EA4UP8GeFD
lTPhQw5N4UPIZuFDYoDhQ/yZ4UN0s+FDDs3hQ8jm4UNiAOJD2xniQ5Uz4kMOTeJDyGbiQ2KA
4kPbmeJDlbPiQy/N4kPI5uJDYgDjQ/wZ40OVM+NDDk3jQ6hm40NBgOND/JnjQ3Sz40MOzeND
qObjQ2IA5EPbGeRDlTPkQy9N5EPIZuRDQYDkQ9uZ5EN0s+RDL83kQ8jm5ENBAOVD2xnlQ5Uz
5UMvTeVDqGblQ2KA5UPbmeVDlbPlQy/N5UOo5uVDYgDmQ/wZ5kOVM+ZDL03mQ6hm5kNigOZD
/JnmQ5Wz5kMOzeZDqObmQ0EA50PbGedDlTPnQw5N50PIZudDYoDnQ/yZ50N0s+dDL83nQ6jm
50NBAOhD2xnoQ3Qz6EMOTehDyGboQ2KA6EPbmehDdLPoQy/N6EPI5uhDYgDpQ/wZ6UN0M+lD
Dk3pQ6hm6UNigOlD25npQ3Sz6UMOzelDyObpQ2IA6kP8GepDlTPqQy9N6kPIZupDQYDqQ9uZ
6kOVs+pDL83qQ6jm6kNBAOtD2xnrQ5Uz60MOTetDyGbrQ0GA60McmutDlbPrQy/N60Oo5utD
YgDsQ/wZ7EOVM+xDL03sQ6hm7ENigOxD/JnsQ5Wz7EMOzexDyObsQ2IA7UP8Ge1DdDPtQw5N
7UPIZu1DYoDtQ/yZ7UOVs+1DDs3tQ6jm7UNiAO5D/BnuQ5Uz7kMOTe5DyGbuQ0GA7kP8me5D
lbPuQw7N7kPI5u5DYgDvQ/wZ70OVM+9DL03vQ8hm70NigO9D/JnvQ3Sz70MOze9DyObvQ2IA
8EP8GfBDlTPwQy9N8EPIZvBDYoDwQ9uZ8EOVs/BDL83wQ6jm8ENiAPFD/BnxQ3Qz8UMvTfFD
yGbxQ2KA8UPbmfFDlbPxQy/N8UPI5vFDYgDyQ9sZ8kN0M/JDL03yQ8hm8kNigPJD/JnyQ5Wz
8kMOzfJDyObyQ2IA80P8GfNDlTPzQy9N80OoZvNDYoDzQ9uZ80N0s/NDDs3zQ6jm80NiAPRD
/Bn0Q5Uz9EMOTfRDyGb0Q0GA9EP8mfRDdLP0Qy/N9EOo5vRDQQD1Q/wZ9UN0M/VDDk31Q8hm
9UNBgPVD25n1Q5Wz9UMOzfVDqOb1Q2IA9kP8GfZDdDP2Qy9N9kOoZvZDYoD2Q/yZ9kN0s/ZD
Ds32Q8jm9kNBAPdD/Bn3Q5Uz90MvTfdDyGb3Q2KA90PbmfdDdLP3Qy/N90PI5vdDYgD4Q/wZ
+EOVM/hDL034Q6hm+ENigPhD/Jn4Q5Wz+EMOzfhDqOb4Q0EA+UP8GflDlTP5Qw5N+UPIZvlD
QYD5Q/yZ+UN0s/lDL835Q8jm+UNiAPpD/Bn6Q3Qz+kMvTfpDqGb6Q2KA+kPbmfpDlbP6Qy/N
+kPI5vpDQQD7Q/wZ+0OVM/tDL037Q6hm+0NigPtD/Jn7Q5Wz+0MvzftDqOb7Q2IA/EPbGfxD
lTP8Qw5N/EPIZvxDYoD8Q9uZ/EN0s/xDL838Q6jm/ENiAP1D/Bn9Q5Uz/UMvTf1DqGb9Q2KA
/UPbmf1DlbP9Qw7N/UPI5v1DQQD+Q/wZ/kOVM/5DDk3+Q6hm/kNigP5D/Jn+Q3Sz/kMvzf5D
qOb+Q2IA/0PbGf9DdDP/Qw5N/0PIZv9DQYD/Q/yZ/0N0s/9DDs3/Q6jm/0MxAABE/gwARLoZ
AESYJgBEVDMARDFAAET+TABEylkARIdmAERkcwBEMYAARP6MAES6mQBEmKYARGSzAEQxwABE
/swARMrZAESY5gBEZPMARDEAAUTuDAFEyhkBRJgmAURkMwFEMUABRP5MAUTKWQFEmGYBRFRz
AUQxgAFE7owBRMqZAUSYpgFEZLMBRDHAAUTuzAFEutkBRJjmAURU8wFEIAACRP4MAkS6GQJE
hyYCRFQzAkQgQAJE7kwCRMpZAkSYZgJEVHMCRDGAAkT+jAJEypkCRJimAkRUswJEMcACRP7M
AkS62QJEh+YCRGTzAkQxAANE/gwDRMoZA0SYJgNEVDMDRDFAA0T+TANEulkDRJhmA0RkcwNE
MYADRP6MA0S6mQNEh6YDRGSzA0QgwANE7swDRLrZA0SH5gNEVPMDRDEABET+DAREuhkERIcm
BERkMwREMUAERP5MBETKWQREh2YERGRzBEQggARE/owERLqZBESHpgREZLMERDHABET+zARE
utkERIfmBERk8wREIAAFRP4MBUTKGQVEhyYFRGQzBUQgQAVE7kwFRLpZBUSHZgVEVHMFRDGA
BUTujAVEypkFRJimBURUswVEMcAFRP7MBUTK2QVEmOYFRGTzBUQxAAZE/gwGRLoZBkSYJgZE
VDMGRCBABkTuTAZEulkGRIdmBkRUcwZEMYAGRP6MBkTKmQZEmKYGRFSzBkQxwAZE/swGRMrZ
BkSH5gZEVPMGRDEAB0TuDAdEyhkHRIcmB0RkMwdEIEAHRP5MB0S6WQdEh2YHRFRzB0QggAdE
/owHRLqZB0SHpgdEVLMHRDHAB0TuzAdEytkHRJjmB0Rk8wdEMQAIRP4MCETKGQhEhyYIRFQz
CEQgQAhE7kwIRLpZCESYZghEZHMIRDGACET+jAhEypkIRIemCERkswhEMcAIRO7MCETK2QhE
h+YIRGTzCEQxAAlE/gwJRMoZCUSYJglEZDMJRDFACUT+TAlEylkJRIdmCURkcwlEIIAJRO6M
CUS6mQlEh6YJRFSzCUQgwAlE7swJRLrZCUSH5glEVPMJRDEACkTuDApEyhkKRIcmCkRUMwpE
IEAKRP5MCkTKWQpEmGYKRFRzCkQxgApE/owKRLqZCkSYpgpEVLMKRCDACkTuzApEutkKRIfm
CkRU8wpEMQALRO4MC0S6GQtEmCYLRFQzC0QgQAtE7kwLRMpZC0SHZgtEVHMLRCCAC0TujAtE
ypkLRIemC0RkswtEMcALRO7MC0S62QtEmOYLRFTzC0QxAAxE/gwMRMoZDESYJgxEVDMMRDFA
DETuTAxEylkMRJhmDERUcwxEMYAMRO6MDES6mQxEh6YMRGSzDEQxwAxE/swMRLrZDESH5gxE
ZPMMRDEADUT+DA1EuhkNRIcmDURUMw1EIEANRP5MDUTKWQ1EmGYNRGRzDUQxgA1E7owNRLqZ
DUSHpg1EZLMNRDHADUT+zA1EutkNRJjmDURU8w1EMQAORO4MDkS6GQ5EmCYORGQzDkQxQA5E
7kwORLpZDkSYZg5EVHMORDGADkTujA5EupkORJimDkRUsw5EMcAORO7MDkTK2Q5Eh+YORGTz
DkQxAA9E7gwPRLoZD0SHJg9EZDMPRCBAD0TuTA9EylkPRJhmD0Rkcw9EMYAPRO6MD0TKmQ9E
h6YPRFSzD0QxwA9E/swPRMrZD0SY5g9EVPMPRDEAEET+DBBEyhkQRIcmEERUMxBEIEAQRP5M
EES6WRBEh2YQRFRzEEQxgBBE/owQRLqZEESHphBEZLMQRCDAEET+zBBEytkQRIfmEERk8xBE
MQARRO4MEUS6GRFEhyYRRGQzEUQgQBFE7kwRRLpZEUSYZhFEZHMRRDGAEUTujBFEypkRRIem
EURUsxFEIMARRP7MEUS62RFEh+YRRFTzEUQxABJE/gwSRLoZEkSYJhJEZDMSRDFAEkTuTBJE
ylkSRJhmEkRkcxJEMYASRP6MEkS6mRJEmKYSRGSzEkQgwBJE7swSRMrZEkSY5hJEVPMSRCAA
E0TuDBNEyhkTRIcmE0RUMxNEMUATRO5ME0TKWRNEh2YTRGRzE0QggBNE/owTRMqZE0SYphNE
VLMTRDHAE0TuzBNEytkTRIfmE0Rk8xNEMQAURP4MFETKGRREhyYURFQzFEQxQBRE7kwURMpZ
FESHZhREVHMURDGAFET+jBREupkURIemFERksxREMcAURO7MFES62RREh+YURFTzFEQxABVE
7gwVRMoZFUSYJhVEVDMVRDFAFUTuTBVEylkVRIdmFURUcxVEMYAVRO6MFUTKmRVEh6YVRFSz
FUQgwBVE7swVRLrZFUSY5hVEZPMVRDEAFkTuDBZEyhkWRJgmFkRkMxZEMUAWRP5MFkTKWRZE
mGYWRGRzFkQxgBZE/owWRMqZFkSHphZEVLMWRCDAFkT+zBZEytkWRJjmFkRk8xZEMQAXRO4M
F0S6GRdEmCYXRFQzF0QxQBdE/kwXRNtZF0SHZhdEZHMXRDGAF0TujBdEupkXRIemF0RUsxdE
McAXRP7MF0S62RdEh+YXRFTzF0QxABhE/gwYRLoZGESHJhhEVDMYRCBAGETuTBhEylkYRIdm
GERkcxhEIIAYRO6MGETKmRhEh6YYRGSzGEQxwBhE7swYRMrZGESY5hhEVPMYRDEAGUTuDBlE
yhkZRIcmGURUMxlEMUAZRP5MGUS6WRlEmGYZRGRzGUQggBlE/owZRLqZGUSYphlEVLMZRDHA
GUTuzBlEytkZRIfmGURU8xlEIAAaRO4MGkS6GRpEhyYaRFQzGkQxQBpE/kwaRLpZGkSYZhpE
VHMaRDGAGkTujBpEupkaRIemGkRUsxpEMcAaRO7MGkS62RpEmOYaRGTzGkQxABtE7gwbRMoZ
G0SHJhtEVDMbRCBAG0TuTBtEylkbRIdmG0RkcxtEIIAbRO6MG0S6mRtEmKYbRFSzG0QxwBtE
7swbRMrZG0SY5htEVPMbRDEAHETuDBxEyhkcRJgmHERUMxxEIEAcRO5MHES6WRxEh2YcRFRz
HEQggBxEDo0cRMqZHESHphxEZLMcRCDAHET+zBxEytkcRJjmHERk8xxEIAAdRO4MHUS6GR1E
mCYdRFQzHUQxQB1E7kwdRLpZHUSHZh1EZHMdRDGAHUT+jB1EupkdRJimHURksx1EIMAdRP7M
HUS62R1Eh+YdRFTzHUQgAB5E/gweRLoZHkSHJh5EZDMeRDFAHkTuTB5EylkeRIdmHkRUcx5E
MYAeRP6MHkS6mR5Eh6YeRFSzHkQxwB5E/sweRMrZHkSH5h5EZPMeRCAAH0T+DB9EuhkfRJgm
H0RkMx9EMUAfRO5MH0TKWR9EmGYfRGRzH0Q=</AssayXData><AssayYData Points="1667">5j87PaMaKz2TtCQ9O3UyPSpfLj1v3DQ9xBMxPSVcGz0/qik9sOAvPVqTKz20HTk9ca0vPbqK
Jz3ATCs9yVQ3PdvaPj1t0Cw9YaMwPSgqKj2SmTI9+jgiPYSrIj2Tuh49C6MsPSDSHj3eUDk9
obUpPQW9Hj1UgRM9ebYRPX2YFj0WiCM9yDEaPR+sJj3dshw9iCEiPd7DFD3A8CE9hHdDPWij
FT0bkSQ9XNIRPREXDj1UpyU9KGYlPVvFFT0zAA49xxIzPQUQIT3HuAg9nw4aPTMWRj3q6As9
LWY7PbVNEj1tmh09z2UiPeYzKj0vyxY9WSwrPQ6UGD1GCw491FIJPSc4FD35hyQ9W+kIPdaL
Mj2S0SI9XSEOPbALIj2TNDE9BQ8SPXQdOD0oxzk91AouPQFlMz0AMwo9xM0JPdamFT0+NzA9
ZT4PPdugGT2GnjA96vYSPVMVEz1igzY95xEnPVk5GD2GTS095EcdPX2TJj1GGgc9zUQ1PWj8
Jz3Eix893rIPPZD6ID1N7xI9EjUVPcQwFT333DA9pJQVPR5KED0AXQM95V4oPSZBDD2PURQ9
BX0HPSV1BT1FFgw9QugLPS97ET1poQc9t50TPbdyFT0QeCo9QJ0DPTXRAz2+wBM9zkAUPa5d
BT2k+xQ9y2EKPfOa7zw7/hQ97GgnPYuJFz1z3R09NnjhPNDxED1JDxs92s4kPWdt/zyYQQc9
ve8UPTemEj2MgRY9vtonPffD9Dz6qCE92dEHPfuo5TyK4h89T70kPUin8zyXoA89v4rjPNN6
8zw+0wM9ERgaPWVWGz3t7Ps8xW//PEC9Bj3axAA9gpcPPQaCEz10uA49soENPULt/zwj5BU9
HBoZPWtPBj1eAg09j14KPZO4AD3oBwU9wBwPPQKKED2LLhE9r8ATPe5gIT1UpBo9W2wDPXpm
Cz1nWQQ9poIMPcYBFT3mdNg8cu0aPYAIAz3hehw9Fi8KPbzs+zyT3vw8rlwbPR0mAT33eNk8
B5gHPTcSCT3bUBw93iAvPdJADj0aEQ49R1QDPVe6+jw4GSA9kR8GPb+g/jzLVQY92c8OPSD3
4jw9jwQ90ioJPVq2Aj3k7hA9pjUEPXciAz1eMhg95HMMPderyzxIRwc9rdUAPeEh3TwaCw09
neDoPL5DDD0bVtg8BdYZPYc8Bz3rW+88g7ofPesi9jxIdtg8TW0CPbPpCD3CqBI9ec8CPUmI
+Txcb9k8qSEfPXfr4TxYaRU9tn4OPWAiAz0Iieo8E7PsPEEqBj0NFAQ9RY8LPYHU1jwbSvc8
WnIXPewUBD16u+M8T1nwPHtq3jzMsvE8Ckz3PMNc6Tzspvc8E9PmPNZxCD2K4O08bTrxPLIq
AD3cAb482DEIPROd8jx4Xv8876T7PL3p7Dziie08pmf5POmtBj2NKuQ8wGPzPPU5tjzJvMo8
TZ0IPaPb6zy2OAU980wGPczBCD0VUrE8kNEIPZMn6TxXPwE9EKbtPPEEzTzgrQk9em8APWON
+jznoxg9zy7qPNrJCz31FvI8pLXmPF+4AT017OQ8nlQYPQSR5TzqeNw8t9baPEah+Tx+mu88
j83lPEzx8jw/WgY9LIDMPKF6vDzv2tE8ef4BPSPY5DztBuo8hx/+PD6N8Ty8SPI84EXhPGQi
zTwPQQI91v78PDg+Aj1GC7Y8Fg34PKoDyjzXKN08na/XPBSZrjwvbNM8LTnBPFq17Dy6ccg8
oxHiPH5SzzyimeY89Z3oPFkS3jxmuec89rrlPK0D2Dxy4xI9o/ToPDD/wTyAa7U8WnHOPLDy
9jz7V+E8H4X0PBhC7zwjidQ8074FPUwF8Ty6CNc8OfX8PHqM7TyU6M48oqf/PFJ57DzEpfY8
CGb/PCUd3jwRPbs8O5HtPF/u5zzbPe48kH3jPDgu7TzqEfc8hl3LPLsA4DyOLeU8e5HmPG5k
0Ty2v/k8ppnoPD4Hzjy1VQA9dajAPPdU/jxP0xo9xXECPZIAzTwxYvA896fUPDv9zDweKao8
ny+0PEl75zxwG8Y8Kr+qPLOTyzyjkLs8G67BPHFRAj1GReA8+4QHParg9Ty6+wU9+kfmPP9x
ujxOuMI89OgLPd65Aj0QtZg8GlC1PLak2zwlzgA9z7W6PIS9jTyzTNM8Yg/SPFsUrjzW9uo8
jhEGPXuU3jwpRsI8AvbaPGJy0DzkRMs8WRDAPGOHAz2Vv7c8LGG6PFI36zwP5NQ8R3ziPO4W
vTwdswI9eJWwPIpR2jxYpO88oSP3PAzVnzxnWgw9QxkLPcu28TxtUNk8Lr3JPDlXzTx66NU8
hXLrPMYLrzzc5tQ85KWqPHxo4jxCgc48CyXOPOUB1zwkhOM8ZrWkPL2nszwKkNI8V9TOPL5N
kDyWkOU8aenbPGOmpDw9cLc8XN/IPCLh3jzxn+Y8qZbAPPuTBz2FctA8PMK0PA93+zyOa6A8
0+7oPHIOuDwEM7I8anauPMJWvTxipM881OnGPN+w0Tw5+uM8qs2tPL503TzQwbs8UI6QPOtt
xzxonaU8EhfVPMIrvjz85sc86mzIPEyU2zyqDN88blaQPK7x5Tya3rs8sIjEPG7t2DzQAN08
dM2dPM3u2DxAc8c8cbPPPMrbqTw6bJg8PZChPCvWxjzZ7cI8Qo/bPKeE1zyfnrQ8fPoDPS67
8Dz2l7c8417WPHhfrzwUfvc8dpWJPAAHvDzkSAM9+huTPLoMuzztuqo8xRyiPNxqwzyUEq48
NTqXPBynuDxMQtA8tbC3PHLGtDyceLE8K++gPB7mrzzOXMg8QPjCPEX+yDxSm7Y80sjpPCgY
oTwzFIU8jZibPIx9nTzakpI8p9qiPKq5qzxgT5A8403APJ38wjyGjL48uEfGPAGy0zxMBKk8
lRKhPCjC3TyBqdE86vXaPH1pkjwQE6M8sojXPGf+5TxpGKw8a5qJPI8QzzxLH8U8bDbCPAd6
rTwLir48OjKwPMfppDyDTK48p7DFPB5Suzy0AZE8l1SmPJwqszxd1tM8qkSyPEzMqDwpMaQ8
FufBPAFu2DzyN8Q82V7VPIuzoTwY+o48ufi9PH+Mmzwqxq88jR3JPKscjjxzQ7g8KCDTPONb
vzxh7d08lbvBPDv4mzwRtog8ZyrEPO0Jxjym5qc8DOHKPEDIwTyvtsw8rS+HPCp/zzyL9cM8
YruvPJlM9Dyocao8BSqpPACdqDzuqbI85bPFPDIAuTzvdIc8t5OgPKB31jy+2a88VCebPK+X
oDxP+Jg8R8aaPMwWuDxF9qE8+ZSlPCqhlzxtebQ8sCisPM1fmTzQNJc8P+56PHsJsDxWT5M8
E6y6PMb1xTzXDL08YmaTPC+sxzxDCJI8JlWaPMgKqTxg4ZQ82ZeIPNIkkDx5PJ88PUjAPJud
uDz8uc88FL+jPAc0pzy74rM8wvmvPI3STDySaaU8ELjDPGhipTzjPqg8yp6zPB1EnzzyYqI8
WGKtPD4xtzyFXcI8qsuSPNFNljx+MLo8V3+hPA6zoDzrYnc8riyiPBZ1qDxrFqc8v0elPLxe
jTwThtI8tfykPP8BhDwm6sc8aEjJPOEFkzxWuM88GiG2PEQpeDyx9rU8QsaKPN1aqTyAQKo8
jHJoPNLwqjwZv7E8VaTFPLg3jjwU7rE8eCyhPIijqjyZNYs8L6iGPOJqiDywt5g8jdarPN78
wDwr54Y8NGKBPH7bYjwBg7g86YGLPPn0lDyw34Q8qBCoPHXdkTzKCos8CdqUPHqipzxSpaI8
B2GnPHOvwjyATn48fIotPBKBtTxwiqc8dZmtPBjxpjyeDI88Gfu9PKVMfTzlfJ48ww3KPA3U
xzy0dXw85gODPGdNzTxaq7U8LDiNPGSrkjy0yIA8QmG8PBFfkDykjMM8HyJtPDlWnTyYj6I8
Jwm0PEfKtTzYxKI8U9OmPDJkpTx2npk8KJiMPGWapzxjm688N3GhPKGdczw2rK88lvy/PPWd
BTyHyI48kNGxPMlnjzz7v3Q8u6HWPJvurTwGh7M8O1yhPCHzyzyBh6A8TLBmPPzrtzyXaIs8
JYWYPHkDwjzzApI8JzXHPMq3hDyjqLA8Wk3OPLTmwTyjDZg8UVlcPF6byzwmlYo8336gPLdW
wjxBCYs8zHaBPJHzkzwQP488EnQ+PKaZljzknY88NTGcPC5PsDxnzKo8vaiHPDW8uzxiJL48
ZROEPPA4xTyYwas8VIyFPFVwUzyRmIs8g3ybPNNlsTx0aos861+DPFaOjTxayLM8uedOPBzp
rzwpRYs8TIWdPAykoDwcMpc8NQStPBWojDxghpg81KKyPOZuWjzd2408Oe16PORZrzxDPJI8
/ZGQPLSQXjz3SY88XCGlPJY4oTyBRpQ8ZTmWPA1BljwMIl88DimOPC44lDxRA7481FC4PFx+
rDzvops81buZPKJ5mzw4rnU850iAPMQJnDyRHYA8eGZ6PEErmTyv9KI8RzeNPBJRaTxsZK48
XvR6PIu3hzz5gJM844aHPMERuzzTBLE80SwyPK7NgDyUtTo8DHUnPADQnjyeRI48nVFhPEF7
ajznZU88RI6bPFiSoTyNBGk8WEGdPA/TYzwEIbA8MQScPL4jijylanw8vCtdPFcurzw9yJk8
Xv61PDTRljxucG485ISNPPCEljyifIg8iv1xPDyXezx6w3081MCJPKqWZTx63oA8dDh1PF8n
yDz1v2I87CmJPNJIoDziUb08SkWJPAcEqDwYC7g8EdmKPE0KlDzgn3s84muHPMqBjzx+1Yo8
IXq8PEJoeDzHo2o8asKSPASGnDz9jLM8Nx2LPALwpDx6eZ88KKOmPDBGgDx1DIg8e9FBPEyC
tTyDg5E8jc+SPCOGezwazI88SgKHPLLOnjxYBD88Df5gPMdcXzxs/ps8yWufPIuhfTwxkpU8
/1/DPH9FXTxdAjA8h7poPEzkZjy/yYY8ANG0PErhOzz+9zY8GC5SPB1ibjyBeJI8z0SMPJsq
bjwgzVg88kySPG76rDxDC5w862ZdPJlWczxWYlE8LfbDPLoxhTwKApk8qBOYPMsLlTzgYTo8
zmyQPBXSjTykKlI8WluKPF69jDwjmaI8S2JUPOTvxTxCapw8RhySPEzAKzyfh1I8eBQkPE0j
AzyDiLk89stWPC9eWDxNKGw89DuCPNGcUTyX23w8h3NYPLJjVTwlZ5o82k8HPAZzVjz1taU8
wdI5PDyMYDzhnDo8EGNbPD+6SDx6mTc825t5PMGKkDy/RYY8X5q+PI93OjxNqFU8RxORPOsT
YDydS5g8R4qCPMlDjTzIckE8gjuXPJDNaDxWN6A868W1POkZhzyQxoQ8MF6WPGJKOjxEYdc8
EgKfPDO2qDzKCJ489udPPAjvSjwhi388imhXPPMHPDxOf3E8FgSQPLXtgDxWZoo8NfdyPIqj
hzyQ+ow8ATpJPEn0Wzx2Vow8pSd1PMecNzwjBng8NNOFPLtjtjxfk2U8IjqxPOWvkjzg8Uw8
J4lPPOZ7iTzn9zY8SRaNPO8BvjxszkI89Xx5PMWGYjwQWaQ8XRNJPK3piDyLxJ08PFJUPDx8
eTyXOlA8AdCdPDZWbzy1eWU8vDhmPL/najz2lYQ8FCSQPGxgpTyQMpQ8wtuDPId5Jzya9Ek8
QHp0PFrVdTyrdLs7SQJ/PBmCdTybFGE8q8t8PAUJcTxK8lU82sCoPOjtWjzN2Uk8cXeFPHAc
dzyq2sg8W59uPHh2KzzdAk88xNOhPD+qfDzTenw83cmDPDlliDwYyKE8QSuEPDtLPjxSnkU8
rz59PCxBPDymtmE8btlvPKGLOjwtejU8WSubPDhfoDzp7GY8oowmPJt9SDxBGXc8EIs8PEg9
RDyCSEw8p/lcPFquiDyZhJQ8l89kPA4BiDyEyXk8l9OhPPMVaTwpSj484pd/PJApWTyKj5s8
3ctiPIOqkzzQ1xs8RBWfPEGcSzzuPEA8JIhTPFUJCTxEhlQ8WUibPLEnjzwmU108ooyGPOnN
PDySFJ08klMxPBNxfTwy/YY85+6bPOQqVTzWjIg8vQiCPH2BUzxwaGA8dO2APG+ZaDz9bYo8
mSaUPFCNXTxXtFA8B1t3PArKLjxjqZA8rRtvPNRRlTw/WXs8nUg+PA5KjTwA7oI8dQGCPKuv
VzwZ2R08ZKYxPI/ieDwHp2U8332GPG2ucDwIX4g8S3VWPF3jFzwINoY8Hz1+PNcdSDy6B3Y8
TsMvPEkDVDwgcHk8aHg/PNvumDzPtZI8kUmMPIhoMjycBnw8oEImPNInXTzy5QU8hm+lPCi3
jjz7H1I890V5PNmm5TsaoC88ZNR2PADvkjxA61M8Ed9XPKeqWjwiF0A8ZM5ZPDBhmzyl3U08
wWVPPKU/GzxJcGo8BW8FPMMGJTxSh0Y8kYOGPF3HZjw5LWA81oVAPP3UkjyRlYE8Tcg7PJRZ
bzwXp7M8g80oPOJTbTzlAp88249IPESDdTxtx4o8J5XPOxCJhDyHNIo83LKyOx7ZRTy1Bhg8
6QNaPP/JHjz8Dkc8j1T3O5VFgDyCCio8Ef05PNxvbTthpoA899eZPB8IJjx7zIs8431qPI4J
hjzhVoA8iipnPHsMSzwexxM8IxuAPBBPYDx2PME7vSFIPKd3FDy1vDs8UGGEPI/1eTww3yE8
cK6APOWlXzwfKpI8ujNfPN+jejyDJ1o8UzJhPDoMhTwbK3U8IN+JPGtCfjx3fXE8c4hZPIFC
KjwkQ4o8lowpPGsdbzz/OGA8lBeFPFFZijxAR4I8qZA7POEUaDxjsmc8WMJGPJqEHDzOOSs8
60M4PDauSTyAyEY859KNPHvKCjwjQlI8quBwPCNMNTxmo4Q8pdFzPNgDrDtZoR88mCkOPNfe
hzzuCSU8JVt0PBmPXDzdKwM8Ntz1O2hg/TutmT08iNA4PIlOVjyXB048IBJCPOCvXTzqeVE8
kok8PHVrUTxpAFY8PKtDPHXQXTwX1008cgdRPCXlYTwRDFU8yAhLPKUJQTzlbGU8fNxMPAqK
FzxGyig8P23mO0is7Tu+PlQ8Nyo+PHcUhjwUj3A82pwyPBStGDxHeUw8ALs4PMzKcTzofHY8
OQMlPLVkMDyUMWo8zuufPFZ0GzxA/Vg8K5lwPGtNcDxoS0M8cpNKO4hkKjzrNYo8WMkxPEV6
OzyIq1Q8STwQPLpnOzxsQmY84ZBoPJEKADyV2Vg8r9I0PCnhrzthjYA8xqJVPKvI8DunOmI8
6fSDPBmyWjziHzI8zSM0PLH4GzzIbXs83RVePIlLWjsyR448KJx9PAWjAjzZKhI8IfcBPOj7
gDw4I4E8wPcUPMPHdTyiAyc8GTggPPvpOjzxMH88aoWEPC2KKTwN72E8FohBPM1sSTwYQiI7
qRaAPOIPNzyvoG08wUolPAKODDz+7QI7XFsrPOH9mzyRs4088USGPHucMDzsXY08Q4rrO4BZ
aTyZCxM8vzJoPMvLUDyMfGo8j/S/O0l4XjyZN1c87LlUO5ThADyL1i88PmdSO6fPDjyOMzE8
G/o3PDSOSTyASzg8cU2iO73LhDz8dCE84lI7POdKPzwgAFI8ai5jPPDIfzzfzxg895hGPGG3
/DulmR88H4UIPBRQWDyU1gw8rNIcPHFyNDxISi88hnCLO9R/7TsNLjQ89K/1O2K7LTwnTkw8
wD4aPNzhYzyiZDk8uKg/PDWP0TtuL1482B6vOxCtVjy0u2c80w9/PDbm3DtAHkM8UbIvPE/v
QjyMIhM8bSMrPMhoijxx7r07/Xs9PGeYFjwFVhs8HXQ+PGsdLjyEyRg8HgpiPA3oIjxgWdg7
4aLxO4MJgzwJvCc8LMSLPNXfXTyKVEM8rusEO5OTPTzHCIA8avg/PPY7YTxMQGs8vPbSO28U
vDs4XOY71cI+PJt/FTxWj2M85hzpOzBSFjzSkzc8F0ImPGveaTsL5yU80JEIPA1JuDv6pDQ8
sobjO41jgjzGfjs8tgdLPIXRvzvDu7k7igUJPJVivjuwGGE8et1IPFoQNjzHdh48tXJkPO19
XTydnvI7Ok4pPO7SzjsOrEQ7melIPPFiETzd6GY8f3QEPHZT8Dui9Rw8VKndO8PpDTxrzxQ8
R7KWOnFqaTwGurA7NsNJPPfBATzsGwU8zwVoPL3GCDxbHAY8Xc8KPK+YajxxwTw86aYtPNsP
Xjz7wzs8s8L2O5A6NDyIMm08GKE8PKIdJzwxs1U8wNs5PGzRJDx2ExA8rdgtPBf7Lzz3/GQ7
XIkJPJaq+TuNXxo8+zdiPNqRIDwh9kY8XUcdPLYKiTvjQlM81i7QOpS99juGRlk8lFWXO/pT
6zvRzek7Z1E9O3RrFDw09Gg8arjeO+XSEDy/Zho8ra5MPORHRDw6lp08wEcWPAQnazw/FMw7
HJVvPNxXNTw5Z607SUUuO8TfpTt1tfw7fwQ2PMuLOjzqMsc7LbAQPAKtbzzv+mo7tTZQPND1
JDw/XiM8c04DPEIGfTy6c0Q8RcOBPNcLwTuC7vU78cEfOzd9Cjxtr147YpHMO1otRTszHLA7
ZbJNPCxyNTxxWto7EZRXPJbC+Tu7fzw8RNVdPKEGCTzEp1w72PuxO9vCUTxqqf07kcUTPJYx
ljuc9+o78hQRPP+kJDwV5ck7cNlXPDFoXDugl+Q7Jh8kPGT8NTzRNe07z6wdPOEYkTscwC88
2GK+O2kvsDtTVoY87nnmO5K3RzzgGfk6eqs3PE5mLzzva1U7ClSXO0DOPzxu1Og6qgWGO6SP
iDynl507m+PWO9LpOjyWT2E7RhgBPD8XPjysFzY8MPjAO/mr9ztuuWg80DldPENgETxyaI47
mGSaO7tqPTv4jv87Qf30OpUMKzxB/dc7LkQsPKfpnTsReRE8pBcmPDTXPTyyJQs8slxtPBt5
kDt+9SY80P1EPNToATyr30g8/1CYO9jUuTs=</AssayYData></Step></KineticsData></ExperimentResults>
