# Supplementary material for: CD147 mediates the adsorption of influenza A virus on the cell surface through direct interaction with HA
Source: Front Cell Infect Microbiol. 2025 Aug 29;15:1647283. doi: 10.3389/fcimb.2025.1647283 (PMC12426278; doi:10.3389/fcimb.2025.1647283)
Supplement: Supplementary file 8 [file DataSheet2.zip › raw data-2/Figure 6/Fingure6 D-I/Fingure6 D/241005_003.frd]

<?xml version="1.0" encoding="UTF-8" standalone="yes"?>
<ExperimentResults><ExperimentInfo Name="hb-h1_4"><ExpDescription></ExpDescription><RTDVersion>2.0</RTDVersion><RunID>6257499E-F34D-4C27-9D8E-ED9C5E8C8434</RunID><ExperimentType>KINETICS</ExperimentType><ExperimentSubType>KBASIC</ExperimentSubType><StartDateTime>2024-10-05T16:41:06</StartDateTime><MachineName>4QSYCS2</MachineName><UserName>Labuser</UserName><LotNumber></LotNumber><PlateName>241005</PlateName><PlateName2></PlateName2><SensorName>C1</SensorName><SensorPlate>1</SensorPlate><SensorType>SA (Streptavidin)</SensorType><SensorRole>LIGAND</SensorRole><SensorInfo></SensorInfo><WritingSW>DataAcquisition.exe 11.1.0.11</WritingSW><InstrumentType>OctetRED96e</InstrumentType><InstrumentSerial>FB-90287</InstrumentSerial><InstrumentFW>1.0.0.0</InstrumentFW><IntegrationTime>1.2</IntegrationTime><DSPType>CPF</DSPType><DSPStitching>1</DSPStitching><HasManifest>1</HasManifest><InfoHash>-646315628</InfoHash></ExperimentInfo><AssayParamsInfo/><KineticsData><Step><CommonData><SampleLocation>1</SampleLocation><SampleID>Buffer</SampleID><SampleGroup></SampleGroup><SampleInfo></SampleInfo><SampleRow>C</SampleRow><SamplePlate>1</SamplePlate><WellType>BUFFER</WellType><Concentration>-1</Concentration><ConcentrationUnits>µg/ml</ConcentrationUnits><MolarConcentration>-1</MolarConcentration><MolarConcUnits>nM</MolarConcUnits><MolecularWeight>-1</MolecularWeight><Temperature>26.5</Temperature><StartTime>0</StartTime><AssayTime>120</AssayTime></CommonData><FlowRate>1000</FlowRate><StepType>BASELINE</StepType><StepName>Baseline</StepName><StepStatus>OK</StepStatus><ActualTime>55</ActualTime><CycleTime>0.2</CycleTime><AssayXData Points="275">AAAAAM3MTD7NzMw+mpkZP83MTD/FIIA/XrqZPzMzsz/NzMw/ZmbmP2IQAEAv3QxAmpkZQCuH
JkAzMzNAAABAQM3MTED8qVlAyXZmQDMzc0AAAIBAZmaGQM3MjEAzM5NAmpmZQDEIoECYbqZA
zcysQGQ7s0DLoblAAADAQGZmxkD+1MxAZDvTQMuh2UAxCOBAmG7mQM3M7EAzM/NAmpn5QAAA
AEEzMwNBZmYGQZqZCUHl0AxBGQQQQUw3E0F/ahZBmpkZQc3MHEEZBCBBMzMjQWZmJkGamSlB
5dAsQRkEMEFMNzNBZmY2QZqZOUHl0DxBAABAQTMzQ0F/akZBsp1JQeXQTEEZBFBBTDdTQWZm
VkGynVlBzcxcQRkEYEFMN2NBf2pmQbKdaUHNzGxBAABwQTMzc0F/anZBmpl5QeXQfEEAAIBB
ppuBQT81g0HNzIRBc2iGQQwCiEGmm4lBPzWLQc3MjEFmZo5BAACQQaabkUE/NZNBzcyUQWZm
lkEMAphBmpmZQTMzm0HNzJxBZmaeQQAAoEGmm6FBMzOjQdnOpEFmZqZBAACoQZqZqUEzM6tB
zcysQXNorkEMArBBppuxQTMzs0HNzLRBc2i2QQwCuEGamblBMzO7Qc3MvEFmZr5BDALAQZqZ
wUEzM8NBzczEQWZmxkEMAshBppvJQT81y0HZzsxBZmbOQQwC0EGamdFBMzPTQdnO1EFmZtZB
DALYQZqZ2UE/NdtB2c7cQXNo3kEAAOBBppvhQT8140HNzORBZmbmQQAA6EGamelBMzPrQc3M
7EFmZu5BDALwQaab8UE/NfNB2c70QWZm9kEAAPhBppv5QT81+0HZzvxBc2j+QQAAAELTzQBC
mpkBQmZmAkIzMwNCBgEEQtPNBEKamQVCZmYGQjMzB0IGAQhC080IQpqZCUJmZgpCMzMLQgAA
DELTzQxCmpkNQm1nDkIzMw9CBgEQQs3MEEKgmhFCbWcSQjk0E0IGARRC080UQpqZFUJmZhZC
MzMXQgAAGELNzBhCoJoZQm1nGkIzMxtCAAAcQs3MHEKgmh1CZmYeQjk0H0IAACBC080gQpqZ
IUJtZyJCMzMjQgYBJELNzCRCoJolQmZmJkI5NCdCAAAoQs3MKEKgmilCbWcqQjMzK0IGASxC
080sQqCaLUJmZi5CMzMvQgwCMELTzTBCoJoxQmZmMkIzMzNCBgE0QtPNNEKgmjVCbWc2QjMz
N0IGAThC0804QqCaOUJmZjpCMzM7QgYBPELTzTxCoJo9QmZmPkI5ND9CBgFAQs3MQEKamUFC
bWdCQjk0Q0IAAERCzcxEQpqZRUJtZ0ZCOTRHQgYBSELNzEhCoJpJQmZmSkI5NEtCAABMQtPN
TEKgmk1CbWdOQjk0T0IAAFBCzcxQQpqZUUJmZlJCMzNTQgAAVELNzFRCoJpVQmZmVkIzM1dC
BgFYQs3MWEKgmllCbWdaQjMzW0I=</AssayXData><AssayYData Points="275">AAAAAGIzhrzEBre8f+uivEMPwLxqb/C8H4igvLWUsLwpaOK8nPDCvM1H4LwKytm8cE/DvGpq
pLw+8Zu8j6KvvEaCsLyiA6m8L+yTvBw/w7zpKLG82GmpvBmVpLyrH5a8X1GcvLCJmrx6lKK8
gvKLvOBnpryKxb28wXyJvPZHmbzAUaG8It+fvNIKuLwqjqC8H4uKvEXJmryMZMW84MWdvLjU
kLypa7O8elDFvB3okbwyp8i8tCqmvEgil7ygaZ+8voR6vJ5dr7x+o5u8z36nvAtop7wQkZy8
Qp2qvMp/abwoYL28MMuivAFFdbwG3oi8AziZvM3VibyL3Ja8oEKzvNRmfrzUn5W8TQi8vMjC
lLxdvqa837bEvG2dcLxo6Z+8T6SZvMSoqbz3kXu85oxsvPmnhrzeJXe89ja1vAJSiLxUioe8
F6+NvF/bS7ztK6a8uZp2vIG8tbx1CW28eGF4vNDembzaMJ+8gPR5vCIpi7zjII28ECuxvHKj
k7y3m2a8hVafvF2JdLyJxqu8kg6IvCXQhLzuc2y8AjKBvMiCp7wUVxe873KUvHAmlrysBui7
w1ldvBKcrrwWNJ68Gft1vAcTO7yV2Ia8wQmdvP31Q7yO47K8amtxvBq0arz5Woq8se12vGMS
ZrzdwYa8TWFyvOrjlLwGcEq8IrmRvDs/nbxZtYC8onB7vH8ySrzzJkW8DpRqvBoqZrwd2WG8
uMRTvPS/dLzvQU+8NkuVvGWEcbz5NJ+8xlNdvOyDsLyby6S87+SLvOjPcrx2Mo+8WI+KvGEV
R7x0PIG8MeFjvHGfaLy4Tkm81ECZvHo1bbygvVy8/IltvBS1nLy5wEq81c6CvDipebySYFq8
YHKBvIzAibwmdFy8E7iQvDbzSrwARYa8Ev10vOA+jLzZr3a8L5sUvLPZbLx2glm82oNivAy8
jLxKgWG8m/1CvCKRUbzFiXy86d5gvOboWby7P4q8yweIvHI3dbwltYS8VElNvNpw5bvYbJa8
Z+40vI8AgryUwY+8w7+DvJn9g7wlNae8poGIvAmlbLyAQUa8R7aCvM6kgrxK8Xq8V2UevAxH
R7xjjDq8gkgAvCHVe7xGw5i8X08XvOPji7yxlE28TVuFvLC0LLztJFC8GKlnvA3SCLwZTTi8
UEZ2vFg6abwwhHG8gmGlvNrKZLztbo+8OIZbvD53kbwktia8PTUPvEcMPLwpCEq8AYlhvGIr
o7zWqFi8oC1avP/Ne7zy6Cq8ZSlEvI9UmbwrPU+8RkxqvL4whbyy0FS8cBQcvHUYk7wQ9z+8
e16BvLOeiryRRh28s5EWvLQhhrw6LKG8piSHvETigbzhbg+8Czo/vDgRKbwDSXu8L3kwvHw5
WbyJkE68jVx8vFfYk7xzR2i8wTolvN70bbzILkG8cmcovAyEOLwlGXm8uBAQvJwMebxOi4O8
mBo3vOtTeLzVLTW8dR6EvKTZd7w=</AssayYData></Step><Step><CommonData><SampleLocation>2</SampleLocation><SampleID>HB</SampleID><SampleGroup></SampleGroup><SampleInfo></SampleInfo><SampleRow>C</SampleRow><SamplePlate>1</SamplePlate><WellType>KLOAD</WellType><Concentration>30</Concentration><ConcentrationUnits>µg/ml</ConcentrationUnits><MolarConcentration>20000</MolarConcentration><MolarConcUnits>nM</MolarConcUnits><MolecularWeight>-1</MolecularWeight><Temperature>30.1</Temperature><StartTime>88114</StartTime><AssayTime>900</AssayTime></CommonData><FlowRate>1000</FlowRate><StepType>LOADING</StepType><StepName>Loading</StepName><StepStatus>OK</StepStatus><ActualTime>57.001</ActualTime><CycleTime>0.2</CycleTime><AssayXData Points="285">AABcQs3MXEKamV1CZmZeQjk0X0IAAGBCzcxgQpqZYUJtZ2JCOTRjQgAAZELTzWRCmpllQmZm
ZkIzM2dCAABoQs3MaEKamWlCbWdqQjk0a0IAAGxCzcxsQqCabUJmZm5COTRvQgYBcELTzXBC
mplxQmZmckJANXNCBgF0QtnOdEKgmnVCZmZ2Qjk0d0IGAXhCzcx4QpqZeUJmZnpCMzN7QgAA
fELTzXxCoJp9QmxnfkIzM39CgwCAQmZmgELNzIBCMzOBQh2agUIAAIJCZmaCQlDNgkK2M4NC
HZqDQgAAhEJmZoRCzcyEQjMzhUKamYVCAACGQmZmhkJQzYZCtjOHQh2ah0IAAIhC6maIQs3M
iEK2M4lCmpmJQgAAikJmZopCUM2KQrYzi0IdmotCgwCMQmZmjEJQzYxCMzONQpqZjUIAAI5C
ZmaOQlDNjkK2M49CmpmPQoMAkEJmZpBCzcyQQjMzkUKamZFCgwCSQupmkkJQzZJCMzOTQh2a
k0KDAJRC6maUQs3MlEK2M5VCHZqVQoMAlkJmZpZCzcyWQjMzl0KamZdCgwCYQupmmEJQzZhC
tjOZQh2amUKDAJpCZmaaQs3MmkK2M5tCHZqbQoMAnEJmZpxCzcycQjMznUKamZ1CgwCeQupm
nkJQzZ5CtjOfQh2an0IAAKBC6magQlDNoEK2M6FCmpmhQgAAokJmZqJCzcyiQrYzo0KamaNC
AACkQupmpEJQzaRCMzOlQpqZpUKDAKZCZmamQlDNpkIzM6dCmpmnQoMAqEJmZqhCzcyoQrYz
qUIdmqlCAACqQupmqkLNzKpCMzOrQpqZq0KDAKxC6masQs3MrEK2M61CmpmtQoMArkJmZq5C
UM2uQjMzr0Kama9CgwCwQupmsELNzLBCMzOxQhyasUIAALJC6mayQlDNskK2M7NCHJqzQoMA
tEJmZrRCUM20QjMztUKambVCAAC2QmZmtkLNzLZCMzO3QpqZt0KDALhCZma4QlDNuEK2M7lC
mpm5QoMAukLqZrpCzcy6Qjo0u0KambtCAAC8QupmvEJQzbxCtjO9QhyavUIAAL5C6ma+QlDN
vkK2M79Cmpm/QoMAwEJmZsBCUM3AQrYzwUIcmsFCgwDCQupmwkJQzcJCMzPDQpqZw0KDAMRC
6mbEQs3MxEIzM8VCHJrFQoMAxkJmZsZCzczGQjMzx0IcmsdCAADIQupmyEJQzchCMzPJQpqZ
yUKDAMpC6mbKQlDNykK2M8tCHJrLQoMAzELqZsxCzczMQrYzzUIcms1CgwDOQupmzkLNzM5C
tjPPQpqZz0KDANBCZmbQQs3M0EIzM9FCHJrRQgAA0kLqZtJCUM3SQjMz00IcmtNCgwDUQmZm
1ELNzNRCtjPVQhya1UIAANZCZmbWQlDN1kIzM9dCHJrXQoMA2ELqZthCzczYQjMz2UIcmtlC
AADaQmZm2kLNzNpCtjPbQpqZ20KDANxCZmbcQlDN3EIzM91CmpndQgAA3kLqZt5CUM3eQrYz
30Icmt9C</AssayXData><AssayYData Points="285">T9AFvMITLrwHCxm8plunuw9dtruRAaK5jjWZO5ukrbpE5t47jQYzO83uyjsNyjc8dc9lPGA0
NjyxoFA8D+KGPA08fTwlvTc8We+PPE6pdzwGtoQ81XV8PER/bTxTTIM8n1KIPO4NdTz0wtU8
V2+VPCaNijxqtKs8Qy2aPKTIqDyVjIM8pRavPJ8MtDyOVqc8BmeQPDs55jzVR9g8CQWpPIbT
zTx7stI8HhDnPJE+3zxy3Lc8p+L2PHNM+jzO/r88eoHdPE6HwDxwusk8N3XXPLmZyzzLZuA8
GULuPIoH3Tzuqrw869/6PAQw3DyEi/A8fnroPCN72zzC7tA8vEPfPH4u8zyixwk9DT8KPSOP
4zwM2gE9IE0HPXh7Bz0whAI96GwAPVia+DyVNRA9zQcXPRuj+jwLBQA92w4IPSOyAz2YzgI9
PXAIPYS4Gz3FVAA97OH9PBf5BT2isgw9D7UHPU5XID0e+hw9TboIPRfkDD2qiBg9y8n3PAmx
Cj37PRE9X34OPSrbJz3ZHBA9pnoRPS4qGT0APBY9J3IrPRSPIz0oXRw9yfoMPW0TKD0IfCM9
t3sePRbQKj04IQ899v8mPVxmDj2rohM9AnIfPcDYEz0eqxk9o9IYPbz/JT2ciBk9GA0YPdzG
Fz38+yE96B0nPfVSPT3EUis9hu0aPe8eOj2KNEU9THsVPc81Fj07pCs925YjPZP1JT2VgS49
mw01PU7gST1tOzE9GS4aPRolLz0OuCU9l/okPcuDLz3jH0E9srI/PR0bOT3WaSI9HRs0PRJu
MT3AvRU9sLMtPRrFPT1zHSg9SlwxPfV5QD2X1EM9N4IzPT1RID2kYk09XeYgPV86RT2X0EQ9
OAE2PYkTNT0ixU09J1tBPWClRD3RsTM9wmw/PXaxMD1REDg9cp0wPQtRTj0z7Dk91ARLPdHx
PT0G2Uk9fe1BPawbQj3tvT89nYtHPQUnRD0fXT49/4pPPZ4XRj2saUg9JTZCPVY0Kj0OOU49
2iUjPVhHOT3GNEY96Ts/Pd5KRz17fTE976pWPYP7SD1kh1E9AZZVPXePKz1niUA9L09CPbJS
WT2D3kk9LQRZPZtqWj1450E9jmZXPcV2Yj0l2T89Jrk4PXeJRD1nQ1I9F/cvPVHWXD0A/Fs9
tkRePUcARD36b089h2BjPSrFSz0d0lM9lFhePS05Tz3NI1M9g9FwPRZyZz0Vn1Q9a9pfPb1/
TT1F2F49mxRUPecfRT19YlY9OteBPTbXUT176mE9HfNSPfNXZD0tgnI93OdNPTVWXj0DGl49
1NNWPQK6XD25zWU9Ir9KPTytUj1QJmI9rptLPZ/WWT0UWVg9qes6PVnmeT0BY2o9f+haPbyL
Uj2jUlA9un9vPRNFVT1YHlw9lplkPZp1ez2Fck09lZVkPSglbT1q5l4929JjPYc4Vz1D5mk9
XVZqPa9RYD0qf3E9k0xQPeBdZD2deV49XbtmPVK5Zz3P1GQ95ql2PWrKaT3RIGU9azR0PVY+
YD0t9XA9</AssayYData></Step><Step><CommonData><SampleLocation>3</SampleLocation><SampleID>Buffer</SampleID><SampleGroup></SampleGroup><SampleInfo></SampleInfo><SampleRow>C</SampleRow><SamplePlate>1</SamplePlate><WellType>BUFFER</WellType><Concentration>-1</Concentration><ConcentrationUnits>µg/ml</ConcentrationUnits><MolarConcentration>-1</MolarConcentration><MolarConcUnits>nM</MolarConcUnits><MolecularWeight>-1</MolecularWeight><Temperature>30.1</Temperature><StartTime>155825</StartTime><AssayTime>450</AssayTime></CommonData><FlowRate>1000</FlowRate><StepType>BASELINE</StepType><StepName>Baseline2</StepName><StepStatus>OK</StepStatus><ActualTime>60.001</ActualTime><CycleTime>0.2</CycleTime><AssayXData Points="300">ggDgQuhm4ELSzeBCODThQp+a4UKCAOJCa2fiQk/N4kK1M+NCHJrjQgUB5EJrZ+RC0s3kQjg0
5UIcmuVCBQHmQmtn5kLSzeZCODTnQhya50KCAOhCbGfoQk/N6EK1M+lCHJrpQoIA6kJsZ+pC
T83qQjg060KfmutCBQHsQmxn7ELSzexCtTPtQhya7UIFAe5C6GbuQk/N7kK1M+9Cn5rvQgUB
8ELoZvBCT83wQrUz8UKfmvFCBQHyQuhm8kJPzfJCtTPzQp+a80IFAfRCbGf0Qk/N9EK1M/VC
n5r1QgUB9kLoZvZC0s32Qjg090KfmvdCBQH4Quhm+EJVzvhCtTP5Qhya+UKCAPpCbGf6QtLN
+kK1M/tCn5r7QoIA/ELoZvxCT838QrUz/UKfmv1CBQH+Qmxn/kLSzf5CtTP/Qhya/0JBAABD
dDMAQ6dmAEMcmgBDDs0AQ4IAAUN0MwFDp2YBQ9uZAUNPzQFDQQACQ3QzAkPpZgJDHJoCQ0/N
AkNBAANDtjMDQ6dmA0PbmQNDDs0DQ0EABEN0MwRDp2YEQ9uZBEMOzQRDggAFQ7YzBUOnZgVD
25kFQw7NBUOCAAZDdDMGQ+lmBkPbmQZDT80GQ4IAB0O2MwdDp2YHQxyaB0ORzQdDQQAIQ3Qz
CEPpZghDHJoIQw7NCENBAAlDdDMJQ6dmCUMcmglDT80JQ0EACkN0MwpD6WYKQxyaCkNPzQpD
QQALQ3QzC0PpZgtD25kLQw7NC0NBAAxDtjMMQ+lmDEMcmgxDDs0MQ0EADUO2Mw1D6WYNQ9uZ
DUNPzQ1DQQAOQ7YzDkPpZg5D25kOQ0/NDkNBAA9DtjMPQ+lmD0PbmQ9DT80PQ4IAEEO2MxBD
qGYQQ9qZEENPzRBDQQARQ7YzEUPpZhFD2pkRQw7NEUOCABJDtjMSQ6hmEkMcmhJDDs0SQ4IA
E0N0MxNDqGYTQ9qZE0NPzRNDggAUQ3QzFEOoZhRDHJoUQ0/NFENBABVDdDMVQ6hmFUMcmhVD
Ds0VQ0EAFkN0MxZD6WYWQ9qZFkNPzRZDQQAXQ7YzF0PpZhdD2pkXQ0/NF0NBABhDtjMYQ+lm
GEPamRhDDs0YQ4IAGUO2MxlDqGYZQxyaGUNPzRlDQQAaQ3QzGkOoZhpD2pkaQw7NGkPEABtD
tjMbQ+lmG0PamRtDDs0bQ4IAHEN0MxxDqGYcQxyaHENPzRxDQQAdQ3QzHUPpZh1DHJodQ0/N
HUOCAB5DtjMeQ+lmHkMcmh5DT80eQ4IAH0N0Mx9DqGYfQxyaH0NPzR9DggAgQ3QzIEOoZiBD
2pkgQ0/NIEOCACFDdDMhQ6hmIUMcmiFDDs0hQ0EAIkN0MyJD6WYiQ9qZIkNPzSJDQQAjQ7Yz
I0PpZiNDHJojQ0/NI0NBACRDtjMkQ6hmJEMcmiRDDs0kQ0EAJUN0MyVD6WYlQxyaJUNPzSVD
QQAmQ7YzJkOoZiZDHJomQw7NJkNBACdDtjMnQ6hmJ0PamSdDT80nQ0EAKEO2MyhD6WYoQxya
KENPzShDQQApQ3QzKUPpZilDHJopQw7NKUNBACpDdDMqQ+lmKkPamSpDDs0qQ4IAK0O2MytD
qGYrQ9qZK0NPzStD</AssayXData><AssayYData Points="300">VniBPaMJbT2gImU9P8aAPdopcD0bu3w9/ZNnPSk7eT2TdnY9p/5jPQn5aD2rIG092u9pPQyD
Zj1PEnM9JrxpPXixZz0eoW095fVZPWh+ej2QZXE9pkBlPQ4ObT3wb1c9mbZdPfj8XD1qaWY9
rvFgPdrAZj0r1HE9RaNfPYWVbD1DEFg98pxaPUYZbD1vo1s9d0FrPWOKWD17NmM9YwdSPb5C
WT3rilg9P+BePYT/Sj1Jf2c9TtFZPe9RcD0fN1Y9eBpvPZQqXD06b1o9cuFnPdfAYj2P+Wc9
s2RfPcUXXz3YZDI9dvNVPY3FSD38DFo9vw9VPa04Xz3bHF49t1RaPRovaj19s089IOs8Pf7A
UD3RtFE9CidGPWGlXj0jWyU9KcJaPfP5Sz365FU92fRTPd+/YT1ADlc9mvhJPZo/Xj3tW189
D4dcPZn8UD3QZUs9Mrs9PfI1UT1aSE09Il5HPYleUT1o3UU9R3VgPce9Pj0VZUc9bkNDPdrY
TT2kwzs9mfZHPbAqRD2beUo9Xho/PZQ+PT0s8jU9t35FPZwmMz3fTEU9mvpCPe6uTj05dlY9
DqBOPZlJPj222EE9BHRGPVi5XT2W7UU9UYREPXPNSD1pKmA9gXomPWGfRz2kKU09NnhRPQzg
ND0P2FM9SrNEPVxqTT0d0kc9R7k9PVleUD0OX0Q94gJMPY1XLj3gQEM9zLlJPf9vOT3Kf0U9
hvYtPSwIXD25o0U9jHk/PXbqTz0S7zQ97Vs8PXwbOj35ikw99jpaPX3LQz0WyVU9kshNPT3q
KT1XyEc9JUs+PbVzQD2IGkc9jxhDPb9SPT1sfzI9obg/PRR0Rz2mRi09E1k2PcW2Nz0+pFE9
lhY7PQZiJD3j/jM9pH47PeRhPD29eS89kUFBPQ67QT0sVkE9BKg9PdNVLD3X7kA9QUMePd3K
KT1t+jA9SPsuPZeHLz2V5C09PvwxPTroLD0t8yw9NEArPbVhLD31UDA92c04PRSqOj35uTg9
/2c2PRmRJT1swjs9EDwYPaMpLz0DVyI9CIAxPbMVIT2xiCs91KggPacfJD23xTw94DouPQv7
ND0+XCQ9EY81PcY1ND1Oszg9uW85PWTYMj2+PDg9M081PeZBMz00u0c975AsPXKNOD38VU89
ZRwuPYHnLj1YGyg9pzIhPeLcKT3jLCE9gKcqPeVpNz1L0SY9eR4pPbSIGj0A8DU9J/wgPT11
IT0t3CE9XdI/PQ8kHT10dRw9tgEvPQUDIT2pYCI9R0srPUxeLT0fNxs9bDQnPZz1ET1EvCA9
J78gPXGCNz378S09dUYoPTJ6Kz0c0j490OEZPQc6Jz3odSU9TmIfPVy9MT19FSs9d7sfPV4j
Ij3Y3B89zb4TPbRhJT2Ijyk9044sPSD6IT2MSx497Ww1PZpHJz0/XDk9qxMoPUIRET1xmy49
9/wYPfbuHT1raSE9AKYePRIFKz3k2ic9ALsWPV0CIz2TwhE96m4fPYuLKT3Ptx49De8pPYwC
KD0kJBU9lUgEPWnqID3aXRI9kz8ePbixIj0m5hs9u2QiPdFkED2fJxw9tskcPZ7NHj0fcCU9
fsgrPX9vHT1/zRA9</AssayYData></Step><Step><CommonData><SampleLocation>4</SampleLocation><SampleID>Protein Y</SampleID><SampleGroup></SampleGroup><SampleInfo></SampleInfo><SampleRow>C</SampleRow><SamplePlate>1</SamplePlate><WellType>KSAMPLE</WellType><Concentration>25</Concentration><ConcentrationUnits>µg/ml</ConcentrationUnits><MolarConcentration>1250</MolarConcentration><MolarConcUnits>nM</MolarConcUnits><MolecularWeight>20</MolecularWeight><Temperature>30</Temperature><StartTime>227171</StartTime><AssayTime>900</AssayTime></CommonData><FlowRate>1000</FlowRate><StepType>ASSOC</StepType><StepName>Association</StepName><StepStatus>OK</StepStatus><ActualTime>132.6</ActualTime><CycleTime>0.2</CycleTime><AssayXData Points="663">ggAsQ/czLEMqZyxDXZosQ0/NLEOCAC1DtTMtQypnLUMcmi1DT80tQ8QALkP3My5DKmcuQ12a
LkOQzS5DxAAvQ/czL0PoZi9Dn5ovQ0/NL0OCADBD9zMwQ+hmMENdmjBDkM0wQ8QAMUO1MzFD
KmcxQxyaMUOQzTFDxAAyQ/czMkPoZjJDHJoyQ5DNMkOCADND9zMzQypnM0McmjNDT80zQ4IA
NEO1MzRDKmc0Q12aNENPzTRDggA1Q/czNUMqZzVDHJo1Q0/NNUOCADZD9zM2QypnNkMcmjZD
T802Q8QAN0P3MzdD6GY3QxyaN0NPzTdDggA4Q/czOEPoZjhDHJo4Q5DNOEPEADlDtTM5Q+hm
OUNdmjlDT805Q8QAOkO1MzpDKmc6QxyaOkNPzTpDggA7Q7UzO0NsZztDXZo7Q5DNO0OCADxD
9zM8Q+hmPENdmjxDkM08Q8QAPUO1Mz1DKmc9Q12aPUOQzT1DggA+Q7UzPkPoZj5DXZo+Q0/N
PkOCAD9DtTM/Q+hmP0Ndmj9DkM0/Q4IAQEP3M0BDKmdAQ12aQEOQzUBDggBBQ/czQUPoZkFD
XZpBQ0/NQUOCAEJD9zNCQypnQkNdmkJDT81CQ8QAQ0O1M0NDKmdDQ12aQ0NPzUNDxABEQ/cz
REMqZ0RDXZpEQ0/NREPEAEVD9zNFQypnRUMcmkVDT81FQ8QARkP3M0ZD6GZGQxyaRkOQzUZD
ggBHQ/czR0PoZkdDXZpHQ0/NR0OCAEhD9zNIQypnSEMcmkhDkM1IQ8QASUP3M0lDKmdJQxya
SUNPzUlDxABKQ/czSkMqZ0pDXZpKQ0/NSkOCAEtD9zNLQypnS0NdmktDT81LQ4IATEO1M0xD
6GZMQ12aTENPzUxDggBNQ/czTUNsZ01DXZpNQ5DNTUOCAE5D9zNOQypnTkMcmk5DT81OQ8QA
T0P3M09D6GZPQ12aT0NPzU9DggBQQ7UzUEMqZ1BDXZpQQ0/NUEOCAFFDtTNRQypnUUMcmlFD
T81RQ4IAUkO1M1JDKmdSQxyaUkOQzVJDxABTQ/czU0PoZlNDHJpTQ0/NU0OCAFRD9zNUQypn
VENdmlRDkM1UQ8QAVUP3M1VD6GZVQ12aVUNPzVVDggBWQ/czVkPoZlZDXZpWQ5DNVkOCAFdD
tTNXQ+hmV0McmldDkM1XQ4IAWEP3M1hDKmdYQ12aWENPzVhDggBZQ/czWUPoZllDHJpZQ5DN
WUPEAFpDtTNaQypnWkMcmlpDkM1aQ4IAW0O1M1tDKmdbQ12aW0NPzVtDggBcQ/czXEMqZ1xD
XZpcQ5DNXEPEAF1D9zNdQypnXUOfml1DT81dQ8QAXkO1M15D6GZeQ12aXkOQzV5DggBfQ/cz
X0PoZl9DHJpfQ0/NX0PEAGBD9zNgQypnYEMcmmBDkM1gQ4IAYUO1M2FDKmdhQxyaYUOQzWFD
xABiQ7UzYkPoZmJDXZpiQ0/NYkPEAGNDtTNjQypnY0NdmmNDkM1jQ4IAZEO1M2RDKmdkQ12a
ZEOQzWRDggBlQ7UzZUMqZ2VDXZplQ0/NZUOCAGZDtTNmQypnZkNdmmZDT81mQ4IAZ0P3M2dD
6GZnQxyaZ0OQzWdDggBoQ/czaEPoZmhDXZpoQ0/NaEOCAGlD9zNpQ+hmaUNdmmlDT81pQ4IA
akP3M2pDKmdqQ12aakNPzWpDxABrQ7Uza0MqZ2tDHJprQ0/Na0OCAGxD9jNsQypnbEMcmmxD
T81sQ8QAbUO1M21DKmdtQ12abUOQzW1DxABuQ7UzbkPoZm5DnppuQ0/NbkPEAG9DtTNvQ+hm
b0Mcmm9DT81vQ8QAcEP2M3BD6GZwQxyacEOQzXBDggBxQ/YzcUPoZnFDXZpxQ0/NcUOCAHJD
tTNyQypnckMcmnJDkM1yQ4IAc0O1M3ND6GZzQ12ac0NPzXNDxAB0Q/YzdEPoZnRDXZp0Q0/N
dEPEAHVDtTN1QypndUMcmnVDT811Q4IAdkO1M3ZDKmd2QxyadkOQzXZDggB3Q/Yzd0PoZndD
XZp3Q5DNd0PEAHhDtTN4Q+hmeENdmnhDT814Q4IAeUP2M3lDKmd5Q12aeUOQzXlDxAB6Q/Yz
ekMqZ3pDHJp6Q5DNekPEAHtD9jN7Q+hme0McmntDT817Q4IAfEP2M3xDKmd8QxyafEOQzXxD
xAB9Q7UzfUMqZ31DHJp9Q5DNfUPEAH5D9jN+Q+hmfkNdmn5DkM1+Q8QAf0O1M39D6GZ/Q12a
f0OQzX9DQQCAQ9oZgEN0M4BDLk2AQ6hmgENigIBD+5mAQ5WzgEMOzYBDyOaAQ2IAgUP7GYFD
dDOBQw5NgUOoZoFDYoCBQ9qZgUOVs4FDLs2BQ8jmgUNBAIJD2hmCQ5UzgkMuTYJDqGaCQ0GA
gkP7mYJDdLOCQy7NgkOo5oJDYgCDQ9oZg0OVM4NDLk2DQ6hmg0NBgIND+5mDQ3Szg0MOzYND
yOaDQ2IAhEP7GYRDlTOEQw5NhEOoZoRDYoCEQ9qZhEN0s4RDDs2EQ6jmhENiAIVD+xmFQ5Uz
hUNPTYVDqGaFQ0GAhUP7mYVDdLOFQy7NhUPI5oVDQQCGQ/sZhkN0M4ZDDk2GQ8hmhkNigIZD
2pmGQ3SzhkMuzYZDyOaGQ0EAh0P7GYdDdDOHQw5Nh0OoZodDQYCHQ9qZh0OVs4dDDs2HQ8jm
h0NBAIhD2hmIQ3QziEMOTYhDyGaIQ0GAiEPamYhDlbOIQw7NiEOo5ohDYgCJQ9oZiUOVM4lD
Dk2JQ6hmiUNBgIlD+5mJQ5WziUMuzYlDqOaJQ0EAikP7GYpDdDOKQw5NikOoZopDgoCKQ/uZ
ikOVs4pDLs2KQ6jmikNBAItD+xmLQ3Qzi0MOTYtDqGaLQ2KAi0PamYtDlbOLQw7Ni0Oo5otD
YgCMQ/sZjEN0M4xDLk2MQ8hmjENBgIxD+5mMQ3SzjEMuzYxDyOaMQ2IAjUP7GY1DlTONQw5N
jUOoZo1DQYCNQ9qZjUN0s41DLs2NQ8jmjUNiAI5D+xmOQ3QzjkMuTY5DqGaOQ0GAjkP7mY5D
lbOOQy7NjkPI5o5DQQCPQ/sZj0OVM49DLk2PQ6hmj0NBgI9D+5mPQ3Szj0MuzY9DqOaPQ2IA
kEP7GZBDdDOQQw5NkEOoZpBDYoCQQ/uZkEOVs5BDDs2QQ8jmkENiAJFD2hmRQ5UzkUMOTZFD
qGaRQ2KAkUP7mZFDlbORQw7NkUPI5pFDQQCSQ/sZkkOVM5JDDk2SQ6hmkkNBgJJD+5mSQ3Sz
kkMuzZJDyOaSQ2IAk0PaGZNDlTOTQy5Nk0OoZpNDQYCTQ/uZk0OVs5NDDs2TQ8jmk0NBAJRD
2hmUQ3QzlEMuTZRDyGaUQ2KAlEPamZRDdLOUQy7NlEOo5pRDQQCVQ/sZlUN0M5VDDk2VQ6hm
lUNBgJVD+5mVQ5WzlUMuzZVDqOaVQ0EAlkP8GZZDdDOWQy5NlkPIZpZDQYCWQ/yZlkN0s5ZD
Ls2WQ6jmlkNBAJdD/BmXQ5Uzl0MOTZdDqGaXQ0GAl0P8mZdDdLOXQw7Nl0PI5pdDYgCYQ/wZ
mEN0M5hD</AssayXData><AssayYData Points="663">KfXSPDjV3zyDUp08FEnWPHODkjxee7Q8dFCfPF01lzwC78E8xdTSPP+ngzxOeqw8xTrJPBkH
szwfd6g84DG2PPihyzywKcU8BBmzPJaztDw64KQ88x2tPH0T2TxoXNU8A7q8PBUC9jzzINM8
yZrfPJP9ozz2C7M8lvrkPIf4wDxFZdc8vbnXPDXIzzytfq487FDhPFn8ujziibQ8g4bXPL62
wzz93eI8ia31PBER2DwFRaE8ZgPGPIxK/jx+++g88fzZPFvbqDxSYtQ8BFXQPFPy1DwquNs8
7ujiPLtNyTy5FAI9X3bWPMQK6DxghuM8dRP8PKvsAD1iuNw8ebbcPPpe6jyFxv88x2QGPc3S
Az1F1Ak9ZM3UPM4w7zzlTAU9yaznPI1ZAD0uZQs9QZf1PD4h7DyO+ds8plwAPfcnCT0kOAA9
HF4CPe5WAT1UKuo8J4IUPbP96zyp6QU9B2/lPOg5AD1wqAg9RxwIPUOjCT2mA/k8ObwUPfcz
AD0nQgs90BUIPUeZ4DyTVfU8cw4EPamh+zxXfe88lBPiPBrfEz3XGBY96ggWPSNzED128vU8
pRL/PE/DJT3e2RI9D5nVPKzTBD3w8BI9BM4VPTT8Cz0mWQ49/R0UPToxFD18vRc9wFAfPZEu
BD3tBAk91CUAPUghBD3E4hw9VMAYPQ2IDz3GahU9kq8tPTibJj3x/PQ8cHUSPZCbEj0l6hA9
GtUbPfIhJD0MQhc9NR0qPZvNIj1lbBk9cgEIPRmvBj0Kix49mTcMPYgcID3Gpw89e50JPVdU
KD0anR49tCYLPWySCT0WniE9FlsnPVzPJz09IAg971oIPcNFHj1YLRw9UqIXPVKqEz0gxx49
LFchPW2UBz1nLSo9jbYvPQfeIT3Hjxk9c/8cPTTkDT0zNBQ93ZwlPf64Hz2nfSc9iPkhPVg5
GT1w8zY9QOIhPTktIT3cwTM9/fskPQO5Ej2M9SE9lGAvPbwQKD2ypig9RQElPS6MJT3TeSM9
c7QLPbYbKT1vlyE9pOYnPcTAKz31IxU9NMAdPaA+KD0kkBw99Ng1PVY6KD1mlB49RsI4PTTz
GT1l9C89IlEkPSvlOD2bPiY9OwodPRmzJz2Rxi89vh8/PZi9KD1x9zk9QbNBPdIwID2zuyw9
L5Q7PbFCND3hAiY9Xnc0PVeYNj1BkjU9aE81PXh/PT1zUjA9v3Y+PQFDNT0O/yc96K85PTuZ
PD1HljM9JMAoPRSmMj1Rdz49l3U4PS2oMz1VaiA9auEhPRE3Hj0eWys9GxguPZcJPT2I9UM9
zClBPRzIPT0KqEY9UQ84PQCdSj1C+i89T+EpPa4wSD3PRzc9Y3lCPb3UHT0PT1A9pJE6Pfip
Qj2ic1Y93UYoPVFXRz3Wukc97T4tPa2KOj2zlVM974QuPfEPRT1n8Dk9c7AkPQWWRT0zaUE9
jQZMPQjsND0Q61Y9o+s5PekrRD0GCC09vtlRPWtMQz3BblA9WkU6PdZ1PD3iFlE9L4pTPYHT
Qz2crVE9o8VePbDXQD0lX0o92WcvPWPpYj3auEg9tq1DPRd+Sj3R/FI9+xtRPSsZUD2WmVc9
7XZOPQa7Qz1jSFA9W3VTPfKKQT1BTUs9JLdRPYKQOj2rXEM9E+lWPVlzSD0rYlw9P4FVPcRE
ST0PkjY93LdEPfbaWD0PUFo922VHPSjUTT3t+kQ9+F5wPZ6QVT2efEU90a5MPQHPTj08SUU9
BkdRPfy6YD2chFg95A1hPeGMTz1jq0Q9AC5vPZlQSD3O71E9gtZjPepkYT3nbWE9ZKBNPcuZ
Wz07iEg9FZRcPawoSz3gw1s9M0RLPQNVZj0n0D89u4tEPSUXWT15QVQ90t1UPXBFcD14eVE9
6VVVPdWiVD3K/1A9kGdVPUEKRz02tlc9fX9jPWZdWz38T2Q97/NcPdzmVD0SjFs9NERiPWf5
Uj21XmE9/9hfPQJFZT1IDmY9PrhhPVLjXD2VtV89MSxMPR6rTj3PVF89rtdnPeJoXD1ie1w9
8ttcPSd0YD39OUk9bD5cPR2fbj1ONlw9no1pPV+7VT1LD3A9HaFWPV0yZz2SKlo9jmJQPe0l
ZT03Fnk9B4pqPVMAdT01aGI9LmlYPS9YVz1buGU9IyNfPYDtVT2Do2U9BtZ3PQi5XT21FGU9
c+tkPRDiaj2ExmA9Rwp0PZTvUz0PoFY9mXVVPaZgeD2LEV89MDZkPZf5XT0RA249d2pnPYOI
Zz0/Olw9sSthPbxuYz0ZpGg9RJddPfMXhj0A62U9EZRhPdukZz3j2Vo9q+VoPQPoSz2hyFY9
lJ5oPcUrXD3yEGs9+HJePRbecj06QV094gBpPRmqWj1tymM9xwZ8PSmsZT3q6Hs96DBzPUAp
ZT3NE2g9rudnPTQxaj3q6G49iFB7PZL9aj0+SWU9zcJzPX07fz0uZWo9Cv99PR+5gj2dKGU9
IUJsPYXwWD3uBmE9n2RvPTAidT00gWA9J4NuPfk2eT2BrYM9SDx7PT66bj0Qx2E98Yl0PXVd
bz3d8nw9pFZnPTOmZD0QGX09Lk+DPejybD0ddnI9ykd5PVwugD2FHHc9bg+APdw7hz2lRoY9
cPJ3PbAYcD1paGY9sll0PfdLeT1FuG499aRsPVXcdT0LhXI9o/mAPWmdaT3Nqnk9mq95Pd5G
cj1wQ3E9uvR2Pb10bz2XMG099UBuPYnVbj3+I3s9LNh8PZOydD3D6V49j76BPXjGbj2Ql4w9
FPJ7PVIigD2Iv2U9RZBlPTMoYj3cVYE9/NaEPXLfdj0cCIk9cvF9PQ7Rgj1S/Hg9iel3PYKA
dj0KQnM9zXp0PdUKfz0IPm493YmCPaZCdT2GDYA96c9mPZo9eD1+S3I9WQqMPUsghT1hUX09
4q53PdRagz3ieYY9kDKGPb2NZz0mB4U9SMN6Pct1dz12b3s9QjZ+PcW4ZT2/GYE93qmCPatX
gD0usII9XbhuPUBHdz3aRno9DomFPbcegz2NbW89uQiEPbdjgT0yb389b9qAPTWTfD3YTn09
G+iAPcdLfz13qYA9DYV2PRwafT1s23o9CPx8PZ+cgj1lz3c9DiCEPZ8ogj3zKIg9BS57PXWF
hT2/GoM9A76FPU7piT1x3Xw9vleCPaVPij35bIg9kq93PXDHlD2MT4g9FRZ4PQ4jiT0zdo09
BOx7PbKHfz3huYw9Ic57Pc2PhD2Hv4M9LbOFPYFofz3Y9II9DrSBPcNejT0NrIM9pPZ6PWe4
hD3+CYU9QiaFPSPWgj1C+ow9Ied+Pd17hz1DkX49UfGMPfCddj2AXoA95glxPY6OiD2t+oE9
RtuCPXxcgz049Io9xJyEPUsNjT1tjow9/AmDPQkeiT1O/YU9yhSBPS+7jD1QnoU9tx2FPYC7
gD2J+ok92uyKPZlgiz1HQ449s7OEPbGreT35p4c96zmFPcMUez2H8ok9qkCKPS2Uhj0MiII9
KmaGPTFWiD3I3Yo9sIqEPf+Kdz3DAoU9j3+OPXh7gT3/C4c9iuSNPS4KiD2qco89hceHPWvt
jj1AAI89</AssayYData></Step><Step><CommonData><SampleLocation>5</SampleLocation><SampleID>Buffer</SampleID><SampleGroup></SampleGroup><SampleInfo></SampleInfo><SampleRow>C</SampleRow><SamplePlate>1</SamplePlate><WellType>BUFFER</WellType><Concentration>-1</Concentration><ConcentrationUnits>µg/ml</ConcentrationUnits><MolarConcentration>-1</MolarConcentration><MolarConcUnits>nM</MolarConcUnits><MolecularWeight>-1</MolecularWeight><Temperature>30</Temperature><StartTime>371756</StartTime><AssayTime>900</AssayTime></CommonData><FlowRate>1000</FlowRate><StepType>DISASSOC</StepType><StepName>Dissociation</StepName><StepStatus>OK</StepStatus><ActualTime>333.401</ActualTime><CycleTime>0.2</CycleTime><AssayXData Points="1667">Dk2YQ8hmmENBgJhD/JmYQ3SzmEMvzZhDqOaYQ0EAmUP8GZlDdDOZQw5NmUPIZplDYoCZQ/yZ
mUOVs5lDDs2ZQ6jmmUNBAJpD/BmaQ3QzmkMOTZpDqGaaQ2KAmkPbmZpDdLOaQy/NmkPI5ppD
YgCbQ/wZm0N0M5tDL02bQ8hmm0NigJtD25mbQ5Wzm0MvzZtDqOabQ2IAnEPbGZxDdDOcQy9N
nEOoZpxDYoCcQ9uZnEOVs5xDL82cQ6jmnENiAJ1D2xmdQ5UznUMvTZ1DqGadQ2KAnUP8mZ1D
lbOdQy/NnUOo5p1DYgCeQ9sZnkOVM55DDk2eQ6hmnkNigJ5D/JmeQ5WznkMvzZ5DyOaeQ2IA
n0PbGZ9DlTOfQw5Nn0OoZp9DYoCfQ/yZn0N0s59DL82fQ6jmn0NiAKBD2xmgQ3QzoEMOTaBD
qGagQ2KAoEPbmaBDlbOgQy/NoEPI5qBDYgChQ/wZoUOVM6FDL02hQ6hmoUNBgKFD25mhQ5Wz
oUMvzaFDyOahQ2IAokPbGaJDdDOiQw5NokPIZqJDYoCiQ/yZokOVs6JDL82iQ8jmokNiAKND
2xmjQ3Qzo0MvTaNDyGajQ0GAo0P8maNDlbOjQy/No0Oo5qNDYgCkQ9sZpEN0M6RDL02kQ8hm
pENigKRD25mkQ5WzpEMvzaRDqOakQ2IApUPbGaVDlTOlQw5NpUOoZqVDYoClQ/yZpUN0s6VD
Ds2lQ8jmpUNiAKZD/BmmQ3QzpkMvTaZDqGamQ2KApkP8maZDdLOmQw7NpkPI5qZDQQCnQ/wZ
p0OVM6dDDk2nQ6hmp0NigKdD/JmnQ3Szp0MOzadDyOanQ2IAqEP8GahDdDOoQw5NqEPIZqhD
QYCoQ/yZqEN0s6hDL82oQ6jmqENiAKlD2xmpQ3QzqUMvTalDyGapQ2KAqUPbmalDlbOpQy/N
qUPI5qlDYgCqQ/wZqkN0M6pDL02qQ6hmqkNigKpD25mqQ5WzqkMvzapDyOaqQ0EAq0P8GatD
lTOrQw5Nq0PIZqtDYoCrQ/yZq0OVs6tDDs2rQ6jmq0NiAKxD/BmsQ5UzrEMvTaxDqGasQ2KA
rEP8maxDlbOsQw7NrEOo5qxDYgCtQ/wZrUN0M61DDk2tQ8hmrUNigK1D25mtQ3SzrUMOza1D
qOatQ2IArkP8Ga5DdDOuQw5NrkPIZq5DYoCuQxyarkOVs65DDs2uQ8jmrkNiAK9D2xmvQ3Qz
r0MOTa9DqGavQ0GAr0P8ma9DdLOvQy/Nr0PI5q9DYgCwQ/wZsEN0M7BDL02wQ8hmsENBgLBD
/JmwQ5WzsEMvzbBDqOawQ2IAsUPbGbFDlTOxQw5NsUOoZrFDQYCxQ/yZsUN0s7FDL82xQ8jm
sUNiALJD2xmyQ3QzskMOTbJDyGayQ2KAskP8mbJDlbOyQy/NskOo5rJDQQCzQ/wZs0OVM7ND
Dk2zQ8hms0NigLND25mzQ5Wzs0MvzbNDqOazQ0EAtEP8GbRDlTO0Qy9NtEPIZrRDYoC0Q9uZ
tEOVs7RDDs20Q6jmtENBALVD2xm1Q5UztUMvTbVDyGa1Q2KAtUPbmbVDdLO1Qy/NtUPI5rVD
YgC2Q/wZtkOVM7ZDDk22Q6hmtkNigLZD25m2Q3SztkMOzbZDqOa2Q0EAt0PbGbdDlTO3Qy9N
t0PIZrdDQYC3Q9uZt0N0s7dDL823Q6jmt0NiALhD2xm4Q5UzuEMOTbhDyGa4Q0GAuEP8mbhD
dLO4Qw7NuEPI5rhDQQC5Q9sZuUOVM7lDDk25Q6hmuUNigLlD/Jm5Q5WzuUMvzblDyOa5Q0EA
ukPbGbpDlTO6Qy9NukPIZrpDQYC6Q9uZukOVs7pDDs26Q6jmukNBALtD2xm7Q3Qzu0MvTbtD
qGa7Q2KAu0P8mbtDdLO7Qy/Nu0Oo5rtDYgC8Q/wZvEOVM7xDDk28Q8hmvENigLxD25m8Q5Wz
vEMvzbxDyOa8Q2IAvUP8Gb1DlTO9Qy9NvUOoZr1DYoC9Q/yZvUN0s71DL829Q8jmvUNBAL5D
/Bm+Q3QzvkMvTb5DqGa+Q2KAvkP8mb5DdLO+Qw7NvkOo5r5DYgC/Q/wZv0N0M79DL02/Q8hm
v0NigL9D25m/Q3Szv0MOzb9DyOa/Q2IAwEPbGcBDlTPAQy9NwEPIZsBDQYDAQ9uZwEOVs8BD
L83AQ6jmwENiAMFD/BnBQ3QzwUMOTcFDyGbBQ2KAwUPbmcFDlbPBQw7NwUPI5sFDYgDCQ/wZ
wkN0M8JDL03CQ6hmwkNBgMJD/JnCQ3SzwkMOzcJDqObCQ2IAw0P8GcNDlTPDQy9Nw0OoZsND
QYDDQ9uZw0N0s8NDL83DQ8jmw0NBAMRD/BnEQ3QzxEMOTcRDqGbEQ2KAxEP8mcRDlbPEQw7N
xEPI5sRDYgDFQ9sZxUN0M8VDDk3FQ8hmxUNigMVD25nFQ3SzxUMOzcVDqObFQ2IAxkPbGcZD
lTPGQy9NxkPIZsZDYoDGQ/yZxkOVs8ZDL83GQ6jmxkNBAMdD/BnHQ3Qzx0MvTcdDyGbHQ2KA
x0P8mcdDlbPHQw7Nx0PI5sdDYgDIQ/wZyEOVM8hDDk3IQ6hmyENigMhD/JnIQ3SzyEMOzchD
qObIQ4MAyUPbGclDlTPJQw5NyUPIZslDQYDJQ9uZyUOVs8lDL83JQ8jmyUNiAMpD/BnKQ3Qz
ykMOTcpDqGbKQ2KAykP8mcpDlbPKQw7NykPI5spDQQDLQ/wZy0N0M8tDDk3LQ6hmy0NigMtD
25nLQ3Szy0MvzctDqObLQ2IAzEP8GcxDdDPMQy9NzEPIZsxDYoDMQ9uZzEOVs8xDDs3MQ8jm
zENiAM1D/BnNQ3QzzUMvTc1DyGbNQ0GAzUP8mc1DlbPNQw7NzUPI5s1DYgDOQ/wZzkOVM85D
Dk3OQ6hmzkNigM5D25nOQ3SzzkMOzc5DqObOQ0EAz0PbGc9DlTPPQw5Nz0PIZs9DYoDPQ/yZ
z0N0s89DL83PQ6jmz0NBANBD/BnQQ5Uz0EMvTdBDqGbQQ2KA0EPbmdBDlbPQQw7N0EPI5tBD
QQDRQ/wZ0UN0M9FDL03RQ8hm0UNigNFD25nRQ5Wz0UMvzdFDqObRQ0EA0kPbGdJDdDPSQw5N
0kPIZtJDQYDSQ9uZ0kN0s9JDDs3SQ6jm0kNBANND2xnTQ3Qz00MOTdNDqGbTQ2KA00PbmdND
lbPTQw7N00Oo5tNDQQDUQ/wZ1EOVM9RDDk3UQ6hm1ENigNRD/JnUQ3Sz1EMvzdRDqObUQ2IA
1UPbGdVDdDPVQy9N1UPIZtVDQYDVQ9uZ1UOVs9VDL83VQ6jm1UNiANZD/BnWQ5Uz1kMOTdZD
qGbWQ2KA1kPbmdZDlbPWQw7N1kPI5tZDYgDXQ/wZ10N0M9dDL03XQ6hm10NBgNdD/JnXQ5Wz
10MvzddDqObXQ0EA2EPbGdhDlTPYQy9N2EPIZthDQYDYQ/yZ2EN0s9hDL83YQ8jm2ENiANlD
/BnZQ3Qz2UMvTdlDqGbZQ2KA2UP8mdlDlbPZQw7N2UPI5tlDQQDaQ/wZ2kOVM9pDDk3aQ6hm
2kNigNpD25naQ3Sz2kMvzdpDqObaQ0EA20P8GdtDdDPbQy9N20PIZttDQYDbQ/yZ20OVs9tD
L83bQ6jm20NiANxD/BncQ3Qz3EMOTdxDqGbcQ2KA3EPbmdxDdLPcQw7N3EPI5txDYgDdQ/wZ
3UOVM91DL03dQ6hm3UNBgN1D25ndQ3Sz3UMOzd1DqObdQ0EA3kP8Gd5DlTPeQw5N3kPIZt5D
YoDeQ9uZ3kN0s95DDs3eQ6jm3kNiAN9D/BnfQ3Qz30MvTd9DqGbfQ2KA30Pbmd9DlbPfQw7N
30PI5t9DQQDgQ/wZ4EOVM+BDDk3gQ6hm4ENigOBD25ngQ5Wz4EMOzeBDqObgQ0EA4UP8GeFD
lTPhQw5N4UPIZuFDYoDhQ/yZ4UN0s+FDDs3hQ8jm4UNiAOJD2xniQ5Uz4kMOTeJDyGbiQ2KA
4kPbmeJDlbPiQy/N4kPI5uJDYgDjQ/wZ40OVM+NDDk3jQ6hm40NBgOND/JnjQ3Sz40MOzeND
qObjQ2IA5EPbGeRDlTPkQy9N5EPIZuRDQYDkQ9uZ5EN0s+RDL83kQ8jm5ENBAOVD2xnlQ5Uz
5UMvTeVDqGblQ2KA5UPbmeVDlbPlQy/N5UOo5uVDYgDmQ/wZ5kOVM+ZDL03mQ6hm5kNigOZD
/JnmQ5Wz5kMOzeZDqObmQ0EA50PbGedDlTPnQw5N50PIZudDYoDnQ/yZ50N0s+dDL83nQ6jm
50NBAOhD2xnoQ3Qz6EMOTehDyGboQ2KA6EPbmehDdLPoQy/N6EPI5uhDYgDpQ/wZ6UN0M+lD
Dk3pQ6hm6UNigOlD25npQ3Sz6UMOzelDyObpQ2IA6kP8GepDlTPqQy9N6kPIZupDQYDqQ9uZ
6kOVs+pDL83qQ6jm6kNBAOtD2xnrQ5Uz60MOTetDyGbrQ0GA60McmutDlbPrQy/N60Oo5utD
YgDsQ/wZ7EOVM+xDL03sQ6hm7ENigOxD/JnsQ5Wz7EMOzexDyObsQ2IA7UP8Ge1DdDPtQw5N
7UPIZu1DYoDtQ/yZ7UOVs+1DDs3tQ6jm7UNiAO5D/BnuQ5Uz7kMOTe5DyGbuQ0GA7kP8me5D
lbPuQw7N7kPI5u5DYgDvQ/wZ70OVM+9DL03vQ8hm70NigO9D/JnvQ3Sz70MOze9DyObvQ2IA
8EP8GfBDlTPwQy9N8EPIZvBDYoDwQ9uZ8EOVs/BDL83wQ6jm8ENiAPFD/BnxQ3Qz8UMvTfFD
yGbxQ2KA8UPbmfFDlbPxQy/N8UPI5vFDYgDyQ9sZ8kN0M/JDL03yQ8hm8kNigPJD/JnyQ5Wz
8kMOzfJDyObyQ2IA80P8GfNDlTPzQy9N80OoZvNDYoDzQ9uZ80N0s/NDDs3zQ6jm80NiAPRD
/Bn0Q5Uz9EMOTfRDyGb0Q0GA9EP8mfRDdLP0Qy/N9EOo5vRDQQD1Q/wZ9UN0M/VDDk31Q8hm
9UNBgPVD25n1Q5Wz9UMOzfVDqOb1Q2IA9kP8GfZDdDP2Qy9N9kOoZvZDYoD2Q/yZ9kN0s/ZD
Ds32Q8jm9kNBAPdD/Bn3Q5Uz90MvTfdDyGb3Q2KA90PbmfdDdLP3Qy/N90PI5vdDYgD4Q/wZ
+EOVM/hDL034Q6hm+ENigPhD/Jn4Q5Wz+EMOzfhDqOb4Q0EA+UP8GflDlTP5Qw5N+UPIZvlD
QYD5Q/yZ+UN0s/lDL835Q8jm+UNiAPpD/Bn6Q3Qz+kMvTfpDqGb6Q2KA+kPbmfpDlbP6Qy/N
+kPI5vpDQQD7Q/wZ+0OVM/tDL037Q6hm+0NigPtD/Jn7Q5Wz+0MvzftDqOb7Q2IA/EPbGfxD
lTP8Qw5N/EPIZvxDYoD8Q9uZ/EN0s/xDL838Q6jm/ENiAP1D/Bn9Q5Uz/UMvTf1DqGb9Q2KA
/UPbmf1DlbP9Qw7N/UPI5v1DQQD+Q/wZ/kOVM/5DDk3+Q6hm/kNigP5D/Jn+Q3Sz/kMvzf5D
qOb+Q2IA/0PbGf9DdDP/Qw5N/0PIZv9DQYD/Q/yZ/0N0s/9DDs3/Q6jm/0MxAABE/gwARLoZ
AESYJgBEVDMARDFAAET+TABEylkARIdmAERkcwBEMYAARP6MAES6mQBEmKYARGSzAEQxwABE
/swARMrZAESY5gBEZPMARDEAAUTuDAFEyhkBRJgmAURkMwFEMUABRP5MAUTKWQFEmGYBRFRz
AUQxgAFE7owBRMqZAUSYpgFEZLMBRDHAAUTuzAFEutkBRJjmAURU8wFEIAACRP4MAkS6GQJE
hyYCRFQzAkQgQAJE7kwCRMpZAkSYZgJEVHMCRDGAAkT+jAJEypkCRJimAkRUswJEMcACRP7M
AkS62QJEh+YCRGTzAkQxAANE/gwDRMoZA0SYJgNEVDMDRDFAA0T+TANEulkDRJhmA0RkcwNE
MYADRP6MA0S6mQNEh6YDRGSzA0QgwANE7swDRLrZA0SH5gNEVPMDRDEABET+DAREuhkERIcm
BERkMwREMUAERP5MBETKWQREh2YERGRzBEQggARE/owERLqZBESHpgREZLMERDHABET+zARE
utkERIfmBERk8wREIAAFRP4MBUTKGQVEhyYFRGQzBUQgQAVE7kwFRLpZBUSHZgVEVHMFRDGA
BUTujAVEypkFRJimBURUswVEMcAFRP7MBUTK2QVEmOYFRGTzBUQxAAZE/gwGRLoZBkSYJgZE
VDMGRCBABkTuTAZEulkGRIdmBkRUcwZEMYAGRP6MBkTKmQZEmKYGRFSzBkQxwAZE/swGRMrZ
BkSH5gZEVPMGRDEAB0TuDAdEyhkHRIcmB0RkMwdEIEAHRP5MB0S6WQdEh2YHRFRzB0QggAdE
/owHRLqZB0SHpgdEVLMHRDHAB0TuzAdEytkHRJjmB0Rk8wdEMQAIRP4MCETKGQhEhyYIRFQz
CEQgQAhE7kwIRLpZCESYZghEZHMIRDGACET+jAhEypkIRIemCERkswhEMcAIRO7MCETK2QhE
h+YIRGTzCEQxAAlE/gwJRMoZCUSYJglEZDMJRDFACUT+TAlEylkJRIdmCURkcwlEIIAJRO6M
CUS6mQlEh6YJRFSzCUQgwAlE7swJRLrZCUSH5glEVPMJRDEACkTuDApEyhkKRIcmCkRUMwpE
IEAKRP5MCkTKWQpEmGYKRFRzCkQxgApE/owKRLqZCkSYpgpEVLMKRCDACkTuzApEutkKRIfm
CkRU8wpEMQALRO4MC0S6GQtEmCYLRFQzC0QgQAtE7kwLRMpZC0SHZgtEVHMLRCCAC0TujAtE
ypkLRIemC0RkswtEMcALRO7MC0S62QtEmOYLRFTzC0QxAAxE/gwMRMoZDESYJgxEVDMMRDFA
DETuTAxEylkMRJhmDERUcwxEMYAMRO6MDES6mQxEh6YMRGSzDEQxwAxE/swMRLrZDESH5gxE
ZPMMRDEADUT+DA1EuhkNRIcmDURUMw1EIEANRP5MDUTKWQ1EmGYNRGRzDUQxgA1E7owNRLqZ
DUSHpg1EZLMNRDHADUT+zA1EutkNRJjmDURU8w1EMQAORO4MDkS6GQ5EmCYORGQzDkQxQA5E
7kwORLpZDkSYZg5EVHMORDGADkTujA5EupkORJimDkRUsw5EMcAORO7MDkTK2Q5Eh+YORGTz
DkQxAA9E7gwPRLoZD0SHJg9EZDMPRCBAD0TuTA9EylkPRJhmD0Rkcw9EMYAPRO6MD0TKmQ9E
h6YPRFSzD0QxwA9E/swPRMrZD0SY5g9EVPMPRDEAEET+DBBEyhkQRIcmEERUMxBEIEAQRP5M
EES6WRBEh2YQRFRzEEQxgBBE/owQRLqZEESHphBEZLMQRCDAEET+zBBEytkQRIfmEERk8xBE
MQARRO4MEUS6GRFEhyYRRGQzEUQgQBFE7kwRRLpZEUSYZhFEZHMRRDGAEUTujBFEypkRRIem
EURUsxFEIMARRP7MEUS62RFEh+YRRFTzEUQxABJE/gwSRLoZEkSYJhJEZDMSRDFAEkTuTBJE
ylkSRJhmEkRkcxJEMYASRP6MEkS6mRJEmKYSRGSzEkQgwBJE7swSRMrZEkSY5hJEVPMSRCAA
E0TuDBNEyhkTRIcmE0RUMxNEMUATRO5ME0TKWRNEh2YTRGRzE0QggBNE/owTRMqZE0SYphNE
VLMTRDHAE0TuzBNEytkTRIfmE0Rk8xNEMQAURP4MFETKGRREhyYURFQzFEQxQBRE7kwURMpZ
FESHZhREVHMURDGAFET+jBREupkURIemFERksxREMcAURO7MFES62RREh+YURFTzFEQxABVE
7gwVRMoZFUSYJhVEVDMVRDFAFUTuTBVEylkVRIdmFURUcxVEMYAVRO6MFUTKmRVEh6YVRFSz
FUQgwBVE7swVRLrZFUSY5hVEZPMVRDEAFkTuDBZEyhkWRJgmFkRkMxZEMUAWRP5MFkTKWRZE
mGYWRGRzFkQxgBZE/owWRMqZFkSHphZEVLMWRCDAFkT+zBZEytkWRJjmFkRk8xZEMQAXRO4M
F0S6GRdEmCYXRFQzF0QxQBdE/kwXRNtZF0SHZhdEZHMXRDGAF0TujBdEupkXRIemF0RUsxdE
McAXRP7MF0S62RdEh+YXRFTzF0QxABhE/gwYRLoZGESHJhhEVDMYRCBAGETuTBhEylkYRIdm
GERkcxhEIIAYRO6MGETKmRhEh6YYRGSzGEQxwBhE7swYRMrZGESY5hhEVPMYRDEAGUTuDBlE
yhkZRIcmGURUMxlEMUAZRP5MGUS6WRlEmGYZRGRzGUQggBlE/owZRLqZGUSYphlEVLMZRDHA
GUTuzBlEytkZRIfmGURU8xlEIAAaRO4MGkS6GRpEhyYaRFQzGkQxQBpE/kwaRLpZGkSYZhpE
VHMaRDGAGkTujBpEupkaRIemGkRUsxpEMcAaRO7MGkS62RpEmOYaRGTzGkQxABtE7gwbRMoZ
G0SHJhtEVDMbRCBAG0TuTBtEylkbRIdmG0RkcxtEIIAbRO6MG0S6mRtEmKYbRFSzG0QxwBtE
7swbRMrZG0SY5htEVPMbRDEAHETuDBxEyhkcRJgmHERUMxxEIEAcRO5MHES6WRxEh2YcRFRz
HEQggBxEDo0cRMqZHESHphxEZLMcRCDAHET+zBxEytkcRJjmHERk8xxEIAAdRO4MHUS6GR1E
mCYdRFQzHUQxQB1E7kwdRLpZHUSHZh1EZHMdRDGAHUT+jB1EupkdRJimHURksx1EIMAdRP7M
HUS62R1Eh+YdRFTzHUQgAB5E/gweRLoZHkSHJh5EZDMeRDFAHkTuTB5EylkeRIdmHkRUcx5E
MYAeRP6MHkS6mR5Eh6YeRFSzHkQxwB5E/sweRMrZHkSH5h5EZPMeRCAAH0T+DB9EuhkfRJgm
H0RkMx9EMUAfRO5MH0TKWR9EmGYfRGRzH0Q=</AssayXData><AssayYData Points="1667">86StPY6rqj2Zhag92eO0PX9osD3EZbU9YqWzPXAMsD35ZbE9iTG1Pd2hrz0K7a89w+G1Pfzb
sj3UVK89Kc2qPSeLrD1gj6k9SeikPVUtqj3SDLE9l3ynPctXsD1Q/aY9gSazPbuTpD3npqw9
URayPWyirz2Yo6Y95iOsPeHzpT0HF6Q9f7atPSVQqT31e6s9ctWnPS++pj1DZ6Y9LsKnPXAM
pj3zKqU9Lm+fPY2Eqj0KiaY9TYWvPTA9nD0ylKU9DeGjPV6Hoz1G8KA9thyuPedvqj2W9qI9
KJqkPR7wqD11faQ9052lPYY2mz3mjKQ9yeqrPawznj0iE6g9ISChPaqflj0PQKU9T6WVPQsr
mT0wqqM9qZacPd/BmT0EBZo9/G+kPeYjnj3ibaE9qL2iPXHToT39TZY9C4ekPVk1lz3jfqM9
RX+ZPYPdmj0pKZ89g2yiPe8Dnj2X5pI9dVefPYGunD3KKZ49qOecPZiLoT0shpo9vw6cPUS7
mz31VZk9NIybPeXqkD1iIp09uqSWPUshmj14kZw9itWfPf+9lD0HwZc9MCqcPS8hmD2iCZ09
rqySPZFdlj268pc9SyebPSSxnj14Kps97aGKPUWUkj3lYZw9wj6SPS7dlz1W9549V1KcPbbC
ij3/uJE9J/iYPUhwkz04eKA9BkaIPZwdmD0iLJs9KJmjPVoUkD2tVJc9LJ+MPcoKjz0CA4g9
8r+RPRKhjD0N45g9N4iaPQg/mD2rPI49+X2PPSPsjj3ei489ILWVPQ0Pkj1yQ5Y9GCiOPfev
jT2oBYM9+yCPPbBWkj3YH5M9sziJPb2glj1JuYc9wmWLPWVekT2HH5M9COCbPd4diT3eypE9
kSSVPZb6jz3TtZM9zpWCPRVaiz3r4Ic9N5mCPeGPjT1+kYg9FDaNPabLlT0DFJE9ZZ5/PWaa
iz1jPJY9YZWTPcqlgj2CIoQ9HBSTPfdMiD3oQJE99FaOPWcoij2/S5I9QgSQPfBgkD2ZBIU9
Rh2IPf4Lfz1iW4493leAPd4NiT3sQIU9E0SJPSGhjz37Hok9Mq6NPTnKez0M04c92i2APVYR
iD279oY9nzeHPVE4jD08yYo9QR2JPSyQij02K4M9DPOMPVe5hz13e5E90LeOPWEilz27Po09
z+SHPVYAgj1CCoY9CXGJPTfriT2Z04U9hcuHPXR8cT1xAXY9AO16PQ84hz2gfIQ9ptlsPftU
gz3PToc9W5GCPTljiz0T83U9iBiIPekAgT0tyYI9mhyBPViUdT16hHM94P97PaV6hD2GuIU9
i7uCPXN4eD3ZoIg9lZqJPalpgz1uoo49yl13PSwCgD2bT4c9xcyDPaxNej2Oe3Y94kR3PX00
gT1oC4o9Tu5rPWfVhT0tuHQ9XZJ2PYWzhD2sO3I9uKJ3PX+UfT0HC4Q9ul6BPQSedj3/IYg9
FkqBPfvjgT1DGH09LOJsPb92gT3Ys3Y9pRF0Pe2Egj1jHH89s6F/PfEsdz1U+HU9ei6DPUoe
gT0HVmY9t0t8PY4KeD1ZXYY9BgeBPdNNhj0IL289wM1xPa2WeT0YUX09QbuFPbq0bT2lfnI9
pLJsPQQscT1Nz4U9aTByPYsWcj3winA9lDB6PRKUcT0XKYE94t91PXcqYz215Hk90imBPasW
ej2E/nI9EOBhPU+Jfz2uamo9SJpzPcjKbz1PG3E9D7xlPYcbdz0PqHM9AnyBPRm1jD0bvHI9
A5d4PQeodj3wnms9GxVoPWRecT0PPGk9MklzPYtPYT3RL2o9TlV0PclZcz3JR149kAF5PS/5
bz1xK2Q93JJpPSJTVj3YeGA9DWl2PTxabz23+2w9LUB3PWKzVz38TlE9zU15PYsFWz2YJnc9
1AFtPUA/az29NHI995djPW/qej194mE9X19qPUdlZj0GMWU9izJfPaiDWT2vbWY99z9/PZOW
Zz3RVmM9f91ZPe5MbD2NkWo96oJpPVUyeD2NkF09kX5sPQ8fdj3YlF89UuiBPej6Xz3o3Wg9
CjJPPRthZj2Vy149TVduPS/Acz2ejXM9k5ZkPXHLXT1MTF899iFhPfqLaD2JiGg99jFhPcZR
eD16mWM9axVoPdFRXT3BkWc9LQtjPWeRcT39U1Y9E6xhPcS1bD38P2Y9qblXPbviVT03H2A9
B9xmPUs/Wj1h5WA9CzJkPXogZz2wZXk9lXlkPRwbSj0yb1Y9rY1pPf50VD3fI2U9drNnPU2o
ST01tEo94I5cPZ9wRD25lkE9PLNVPW2sTz3HblI9l0FpPb3FWD0U3WA9Wp1cPWEKcj16GVc9
+cxGPdcDUD1VdF899EtnPcIwUz2R9FA96+5gPS3pSj1srmI955VRPeaxYz0jX0c987lTPXke
ZT1NbVE9N8dcPUvyRz2sEl09/YRcPcNcTT2/MFM9aGg2PeG6Uj1hR1M9oJpBPSiJPj29R1Q9
eDBPPUwtPj1klUQ9ENNUPQmYUz1EfE096QFNPZoJTj20dEc9JnBvPaPFOT2Ihzs9Bz1jPTqX
WD361U49lr1SPZXaVD0B7VY9ui9APdkjUD1S81Y9p/BKPUbwQz26jEw95X4+PeVQWD3ZRFU9
iP5OPVy+RD24sEY9bdNVPVImUz2Yrko92cZQPUZpRz2EWEQ9XFpPPX/iVj1D1Ek9109MPSCn
QD3+91A9qn82PbFfQT35xT49GlREPYsdSz2ykEM9nmRXPZAoUD10clo94m5KPZSYUD3wTE09
l59UPT1NTj2fzzM99MJIPUnNQz2VHVQ9CrhRPQmyST00g0I9FyhGPeoYRT2sYUQ9AL1QPZMY
QT2j9kI9kMVGPSODMT3dz1c9OM0tPRLpSD07dlo95O1KPZe4RD3LRDk94SNMPVhOUD0ExTY9
NQFUPTP7SD2dKzo9xSdNPeoUQD0CAio9vXsvPRoSRz1MMD49D8k/PUh6QD33kVk9mng0PVo3
Qz1/ETs9oOVOPQ+IPz1u4lk9YCRKPdKjKD3+RDM9rzNKPQQWSz1sWFs90Y1CPeSjNz0fLTk9
hn8zPd8bSz36dkY9OUZUPcGJPD0ZKz49HwszPQ6jKj11OEQ9fDE5PQXySD0ztUQ9lcRIPawR
Qz1YRUQ9DWE/PcN+ND2zFjU9b0RMPVi8ST3l1z89E/xQPeckRD1pojw9ScEuPSTNND0y5Dk9
1LxLPdfORz1LTz49Wj08PY/DKT3OCzE9J4M7PUhiPD27JDE9AccsPTn4Qz1ZvSs9eFw+PfdB
JT3Tgkk9Fg9DPUNONT20jCs9LZk0PXI3PD0opT49FHw4PanbKT2uAyg99+w6PcmiND3Yn0M9
sfAyPfzyKz0K7C09Qps1PdKAMT3BUjI9QBY5PcVLNj14cBo9qEAzPY4IQD2Wgko9CONbPTYx
NT3qGDM9sDMfPYyjOT3Q9Dk9sw4oPf5aMz3UWik9WAgxPQSLNz1YhTw9MTA4PZHnIj0dxTg9
MdlKPQgdKj2S0Bg9mZMaPZb4LD2LUEE9BlcuPTeuGT3fuzY9UXUwPbbpJT1gN009yWsqPaoU
Lj2jEjI9k+EyPVsBMT2lGhs9N18qPRDvMj3xfTo90jdYPbrtMT0NtDQ9jQQkPZccOj3p+TM9
XUwtPUyzLD3f4js9owguPQasMD0F4Ck9SF0nPTmoSD2Mfj09cAZIPcAKJz3O9B4979I7Pa0D
Nj0LOyE93IMrPTNkLT0ooSU9WcYvPft7Kj30Uiw9MLorPTuSNz1ftyw9irsXPf57LT3RKik9
RhYkPfiiMj28aS498XYrPQ7cJz2EjTE9/AYwPa/YKD287yk9/YQvPVifFz1NHi89H1YjPY/c
Jj17GTg96mUzPT03Kj24liU9lCkkPYVVMz07TzA93eofPT6qNz2x0io9rUETPbuqJz3bbSo9
458yPTWGMD0XTjc9qt8uPZCoFD1DKS89feoePZb+Jz2TKDY9YoEhPaT4JD1kJ0A9Cu8qPYYg
Jz1cjSQ9N3QsPbj3Hz0v5TQ9UbI3PRr2HT2VSCI9k0oePcSNLD0jtzI9hUofPbX0ID3W4y49
cv4cPWoWHT0LIRU9wjchPVKdMT03MhA9FpQZPfuuIj2RSCQ9n00xPSUTLT2zKCQ91qEmPXfI
FT340B49rHE3PfQUKj2C1SA9BGsnPbXiKj3WPQw9a1kiPcRkDj2yVyg9ozsePfTNAj0AHBQ9
zSsbPUoQIj2jdx89YesVPYsEGz3wByQ9iDUgPVTJJT0wRBE9QI4fPRvNHT10NRs9tKknPdmI
Kz2VUxw9YccmPRDVGT2oLCs9jIEjPUruHj0FhiQ9A5QYPduTLT3K+wc9KAkmPWV4Hz25fyM9
L2s0Pd4wID1gwQ89q/IgPdN/ID0i0QQ906sLPYXkJT29QTA93AMZPYS6Dj0gxxA9EOYkPW6w
HD2utSM9rugOPa4yGz1cUzQ9msI5PZLRMz3Pqic9yD8nPfxhKz1L8xk9xUEZPefAIz1kFC09
6z0OPe83Pz0xrhQ9YIIcPQx3JD2Kbyo9b6sIPcHlDT2FJBk9iM0ZPWJnET1O9hM9QRAdPcfF
Fj3FsiE9P3cjPZdRED0J1Cc9NvIKPSviBz1W8wA97DcSPXblAz1Lvhg9f0QXPZE+Ij11Mx09
xUkIPQ9TDT2S+gw9OLYYPZyXGD1/Hwo9YJsOPQ+IFT2TVAY9CYwxPZHiHj3OcxM9b6UbPf86
ID1m8A899yPqPGchDz0pDwk9/j8VPQv1Aj2eUxQ9DakXPZJfEj2jGyc9WK8nPefVFj0vavY8
WXEaPZIiBz2YdhU9ZD0dPV8tHT1MDhw9CaswPWpfDz0bhQ09Bw4NPXI7JD2S3A09T0MbPfYF
DT0nKw891QIOPVfzDD24FQo9yJsSPTrpCz1slxs9H9QXPYO1Hj2FACA9eirxPMQEFD0vSwk9
TcQIPSmFDz1l6hE9jDcCPVhJGj2XURI9pfIaPWswEz1zfhw9YpYAPWR2Fj3XaSM9gTcYPdhs
Cj2FsRE99YQKPcDB8zz4riA9VbwgPSr6Bj0+pRI9/VYOPb+iDT0FJAE9d20WPbKRJD2X2Qk9
chsfPeKzCz2GohI9PowIPXR2KD3sXwM9YJoEPSonBj3Fcvk8NxYZPdWzFT0JHBQ9gFoOPUPA
ET1jchU9Nt0JPQG3Gj20FBE9dfkUPcaiET0kBg89GAsMPZO/CT38KRQ9v4ANPbYc7jw2URI9
2CYRPfXDEj0LNAo9QKcLPVedCD2gAhs9vRjsPE5JGj3bTQI9l8kPPYvZ9zywBhI9gq0XPVBg
ET37qwo9Z1IVPcbvJj0MCQg9SkQLPccxBD1zZgE9ks31PAZMIT1Aqgs9qUEDPd8NCz128O48
4/MNPcvACz3UYAc9LSbhPDbS+jz81w09FqL6PADR4DwrVPU8sD4FPc27AT3joRE9cpYXPXMF
8DzXQvQ8VrwkPSY5DD0LPQ49NSYSPYlyBj0QZf889nIIPUGFHD1wNvA8PIIIPZz3Bj0Txgk9
waARPWbcIT0yjPE8IVgEPbl4Bz3XxRs9JG8MPXfJ/zxrYA09XoL8PLVnDT07Nvs8OZkBPbys
Cj3v+fc8AksCPa3o7TyY8w09PXb7PEnUET1W5Ok8/xUVPQs6Dz17CwE9BvcZPalL7zw7b+w8
IBL3PMUc8jwpFwg9r5oJPQBeDz2VsQY9ZMHlPGYqAT1TtPY8U1YPPYG0CD2W8wQ93lUDPQGE
/zyTz+08aFgVPb1PGT3YovY8H48FPQZ8IT0L5ww9BGYIPeyfDj3c4fU8JhHfPIHb6TyfJv48
AxcHPTQZ9jyDlAo9q6sHPbwi/zxWHQk9tar1PF7UBT3RDgE92q4RPY8d4Dzh0wc9nwsdPXqz
/TwoVws9eoEFPZ5x/zz1Sg89xe7iPKk2BD36SBE9zQDjPMNd/TzUFAI9pagMPSCUzjzrOOM8
Cf3zPLVTDD3HV/A8U7YJPSSl7zxYE+Y8cfv2PF4GBz3QGtM8CjvdPNMIFT2CsBc9WlLdPAWD
AT30rQE9j2QHPVsxAT0cGAM9BC4DPVqoBD0O3+g86GYBPapA/zyXlA49va0KPcsp+TzwJAM9
CvACPaYHBT1fAAM9DiwFPbj8Dj0kfAY9v4QLPW3d7jxE9gM915r6PGTq/zxFReA8ZSzSPBxi
7Tz7w/c8GZECPTJ+ED0dMt08ZYwTPZQzBD0mLeo8Zv/yPLAeAz3fNO48S9DrPLmz/Dz0IQ09
8W8IPRp88Tz3OvI81gn5PCqs8TxFIwE9b8AKPcWm8jwuxgI98NEKPQKwAD1t6QA9o7H3PLO+
+zyIShc9ZGT4PPIm8DwMl+M8C80GPVq3zzzz2Ok8Bx7+PMd91Dw3g7o8Cw3jPDr3BD31LRM9
Pw0CPUobED18i+o8I1D2PDZaAz2wSAk9/fvkPH8A+DyUBP08S/T0PNs+8DyjBf08yADdPGcI
wzzCpus83zEQPWvG1zxe1wI9rY4EPQbOAj18U+M8uT3ZPB6FwjwE3wc9vxL/PCYm5jzuo+c8
08wDPVkm+DyWReg807ADPY5C5jxVTws9d2r8PP9tCj1HM/E8f2XgPPLY3zwRhAc9iVsFPUHm
2jw2Ms88lw/3PPxf3zyFqKk8H5nWPDA47TwmKQg996HnPBs25Dy5vtk8hTXPPNjlAD3bldQ8
f6niPIWJAT3vIcE8grfmPFj3BT21muw88OkJPdyJ8zwB1es8eP/5PCnDxTxTdeY8eukAPTJ2
+DxA6xU9acvaPLHb9jx26sE8qyPfPDSrxjw6/L48j1atPA7HxDxHaNk8NA/MPPi79zxrz8Q8
sPCvPOYq3jynP+M85SfyPPNs7jx61cY8izTjPCEJwjyLAOw8PpnvPE3l+TxWy748Mv3nPMTd
rjxyoMs8p2f1PLg5AD3h1uY8wanqPGMu7zx9d9w8uVLwPMTX8Twmnwc9lrcOPfBz2Dz8n/48
OabsPPBF1DwKacw8lUjOPOw7yzz0Xak84rz3PEMZzzyLMdc8l37LPDGz1jwhcqo8VF62PPJ2
1jxZ0P88hu33PDhd5zwP1Ok8iLnpPHlErDybgr886g7ePDG3sjxWEgM9prTUPMttyzzrz688
fgLPPHwb3jyQ59M8YC3oPNVX3Dxxv7w8+VK0PKHcxDyYj8M8yL/TPNLC3jwFPrw8Ou7XPOMq
0Dz7OMI88b7API6ZujxSn948P8LoPJbr2TyFNMw8Qh/aPPS+zTwN3v08kXbTPGb1+Tydm/M8
vSLKPH002jy/x/Q8ZdjdPDuWxzz5jqg8LRjtPFbGxjzZW+k80V73PLtx1zwJ+dQ8Tu3RPAaC
rzyaZfw8EWrHPK4+lDyGRuY8w3y/PFTvzDyrcPY8fHDbPJAW3jwaF8k88tHkPJ7mvDwAovA8
AerLPBt9xDysNr88pXXGPJTfyzwzV5M8eZvIPBcBuDxJub48rNLIPJyAwjzWRAE9n0GtPImH
2TySmrU8qjL4PJrCuTw2CcI8FeXMPFka3jxJU+I8Bc3dPNB1xTx0Sbw8HAnSPMzGwjxR5Jc8
ftvePJe6pjxYhbI8zm27PDpdzTy5WtM8k4e2PA6slTzHW988NX/DPIY00jx+o8I8vlPTPMlQ
ujyl1bo8emm6PK6D2jw6fOk8Sba2PGdl3zyaGNs89XnTPJcN3zxsIuM8CYHBPJ7iuTyXrN88
zEnpPCpi5DyJ4sc8i+jdPIT+xDw2mLs8Q73KPGWUsTwuhrU8HkXuPOlz7DymirE8sia0PJQS
yDxFMaY8oxPJPE0EzDxVNcc8l9ayPIko0DyyctE8RpyJPKO4wjyGSrQ8eYjgPPXMwjx1RM08
9wetPKgoqTz2DtU8W4DjPHOBqTzAd5w8PiOVPLTA0Ty5LbM8FhHkPD2uujx8bbs8HAjmPL2f
xjx2YrE8xSDZPDcIwjwWpbY80hK4PHP71jxGeq08PDiqPNbpzjzDFM48ae/XPKHHqzwMMOY8
Yo2uPCrdyDzJsMI8rp/RPJNAtDxJadQ8F1WtPGnZyzzPKec8y/eGPCTyzjz73tE87yrCPKDi
yDzIZMU8PHnnPMMR3zySK788cAfNPEt8xzwMb9Q8VoerPJhZxjxk3Ms8wvuZPM0k0jwta+A8
OsLyPN2zzjw/IcE8WXrOPA5PtTwCIuM8+3eiPKOAuzz9ANg8ubHMPH7S2DyB/eE8tWzGPD2+
rDzp/Jc8n5+0PLl+rjzp96Y8wCW7PMU4qjwFQ7w8hpfDPJg11zwMg7E8IeO6PA+OtDwMU788
ziydPFGnuzy2xco8Fr6vPEKR3zynlrE8cevCPKiZsDyJk7A8ere3PP0tiDxFWJs8ZiDHPNqO
uTx4N7k8h6u8PD7VvzwhXtw88LvTPNBAozwf2cw8kO6MPI4hvjzzDsA8HhzFPPHA1Tw0I6s8
3HHWPNFs5TxOQLw8KgrCPGHgxjx5vqQ8hkquPHkhuDy3Dqs8VyCgPM8q3jwIpLA8m3W9PL+4
qjzi6M88lCubPKVBmTwIf5I8ptZTPHM6wjyu9K88Wu+XPLh0yzyq5K88ap22PC9PhzxLC6Q8
mK6oPDVBrjze9LY8l+yjPA6OpTx8u908JdHEPO0MnDylIKc8CJyoPKq2vDyDB6A8zzecPJCb
kjyKxcg8JAymPFgQsDz/ibE8QpapPHH6qDylu6s8f5ugPEa1nTwVC588xNCEPI0knzwODbw8
RXmsPOJkvzyR8pc8lBODPMlknzyEf7w8lMiUPFyuozxFeLA8XkzFPJEDuzxSdMI8QDKnPJ1o
kzy3np48BT6nPBiEvTxF27k89cuvPHiAuzxkTMw8pO65PFEGvTyFtIw8b4Z5PClfoTxnyK08
DIaZPFLAyTwDZYg8vJetPAJOxDwdXZ08dSOpPB0spTwHhrA89JClPLYFsDxKrX48OF6qPPEH
xDwG+6M8wLrbPBeioTyTaac8lZGaPP3brDw=</AssayYData></Step></KineticsData></ExperimentResults>
