# Supplementary material for: CD147 mediates the adsorption of influenza A virus on the cell surface through direct interaction with HA
Source: Front Cell Infect Microbiol. 2025 Aug 29;15:1647283. doi: 10.3389/fcimb.2025.1647283 (PMC12426278; doi:10.3389/fcimb.2025.1647283)
Supplement: Supplementary file 8 [file DataSheet2.zip › raw data-2/Figure 6/Fingure6 D-I/Fingure6 D/241005_005.frd]

<?xml version="1.0" encoding="UTF-8" standalone="yes"?>
<ExperimentResults><ExperimentInfo Name="hb-h1_4"><ExpDescription></ExpDescription><RTDVersion>2.0</RTDVersion><RunID>6257499E-F34D-4C27-9D8E-ED9C5E8C8434</RunID><ExperimentType>KINETICS</ExperimentType><ExperimentSubType>KBASIC</ExperimentSubType><StartDateTime>2024-10-05T16:41:06</StartDateTime><MachineName>4QSYCS2</MachineName><UserName>Labuser</UserName><LotNumber></LotNumber><PlateName>241005</PlateName><PlateName2></PlateName2><SensorName>E1</SensorName><SensorPlate>1</SensorPlate><SensorType>SA (Streptavidin)</SensorType><SensorRole>LIGAND</SensorRole><SensorInfo></SensorInfo><WritingSW>DataAcquisition.exe 11.1.0.11</WritingSW><InstrumentType>OctetRED96e</InstrumentType><InstrumentSerial>FB-90287</InstrumentSerial><InstrumentFW>1.0.0.0</InstrumentFW><IntegrationTime>1.6</IntegrationTime><DSPType>CPF</DSPType><DSPStitching>1</DSPStitching><HasManifest>1</HasManifest><InfoHash>-646315628</InfoHash></ExperimentInfo><AssayParamsInfo/><KineticsData><Step><CommonData><SampleLocation>1</SampleLocation><SampleID>Buffer</SampleID><SampleGroup></SampleGroup><SampleInfo></SampleInfo><SampleRow>E</SampleRow><SamplePlate>1</SamplePlate><WellType>BUFFER</WellType><Concentration>-1</Concentration><ConcentrationUnits>µg/ml</ConcentrationUnits><MolarConcentration>-1</MolarConcentration><MolarConcUnits>nM</MolarConcUnits><MolecularWeight>-1</MolecularWeight><Temperature>26.5</Temperature><StartTime>0</StartTime><AssayTime>120</AssayTime></CommonData><FlowRate>1000</FlowRate><StepType>BASELINE</StepType><StepName>Baseline</StepName><StepStatus>OK</StepStatus><ActualTime>55</ActualTime><CycleTime>0.2</CycleTime><AssayXData Points="275">AAAAAM3MTD7NzMw+mpkZP83MTD/FIIA/XrqZPzMzsz/NzMw/ZmbmP2IQAEAv3QxAmpkZQCuH
JkAzMzNAAABAQM3MTED8qVlAyXZmQDMzc0AAAIBAZmaGQM3MjEAzM5NAmpmZQDEIoECYbqZA
zcysQGQ7s0DLoblAAADAQGZmxkD+1MxAZDvTQMuh2UAxCOBAmG7mQM3M7EAzM/NAmpn5QAAA
AEEzMwNBZmYGQZqZCUHl0AxBGQQQQUw3E0F/ahZBmpkZQc3MHEEZBCBBMzMjQWZmJkGamSlB
5dAsQRkEMEFMNzNBZmY2QZqZOUHl0DxBAABAQTMzQ0F/akZBsp1JQeXQTEEZBFBBTDdTQWZm
VkGynVlBzcxcQRkEYEFMN2NBf2pmQbKdaUHNzGxBAABwQTMzc0F/anZBmpl5QeXQfEEAAIBB
ppuBQT81g0HNzIRBc2iGQQwCiEGmm4lBPzWLQc3MjEFmZo5BAACQQaabkUE/NZNBzcyUQWZm
lkEMAphBmpmZQTMzm0HNzJxBZmaeQQAAoEGmm6FBMzOjQdnOpEFmZqZBAACoQZqZqUEzM6tB
zcysQXNorkEMArBBppuxQTMzs0HNzLRBc2i2QQwCuEGamblBMzO7Qc3MvEFmZr5BDALAQZqZ
wUEzM8NBzczEQWZmxkEMAshBppvJQT81y0HZzsxBZmbOQQwC0EGamdFBMzPTQdnO1EFmZtZB
DALYQZqZ2UE/NdtB2c7cQXNo3kEAAOBBppvhQT8140HNzORBZmbmQQAA6EGamelBMzPrQc3M
7EFmZu5BDALwQaab8UE/NfNB2c70QWZm9kEAAPhBppv5QT81+0HZzvxBc2j+QQAAAELTzQBC
mpkBQmZmAkIzMwNCBgEEQtPNBEKamQVCZmYGQjMzB0IGAQhC080IQpqZCUJmZgpCMzMLQgAA
DELTzQxCmpkNQm1nDkIzMw9CBgEQQs3MEEKgmhFCbWcSQjk0E0IGARRC080UQpqZFUJmZhZC
MzMXQgAAGELNzBhCoJoZQm1nGkIzMxtCAAAcQs3MHEKgmh1CZmYeQjk0H0IAACBC080gQpqZ
IUJtZyJCMzMjQgYBJELNzCRCoJolQmZmJkI5NCdCAAAoQs3MKEKgmilCbWcqQjMzK0IGASxC
080sQqCaLUJmZi5CMzMvQgwCMELTzTBCoJoxQmZmMkIzMzNCBgE0QtPNNEKgmjVCbWc2QjMz
N0IGAThC0804QqCaOUJmZjpCMzM7QgYBPELTzTxCoJo9QmZmPkI5ND9CBgFAQs3MQEKamUFC
bWdCQjk0Q0IAAERCzcxEQpqZRUJtZ0ZCOTRHQgYBSELNzEhCoJpJQmZmSkI5NEtCAABMQtPN
TEKgmk1CbWdOQjk0T0IAAFBCzcxQQpqZUUJmZlJCMzNTQgAAVELNzFRCoJpVQmZmVkIzM1dC
BgFYQs3MWEKgmllCbWdaQjMzW0I=</AssayXData><AssayYData Points="275">AAAAAM/ESrsQhbS7jE1wuzpzpbuipRi74Ga3uuhjx7vq5kq7EwIhu0Fzh7l0qyC7RBGAu+pr
Mrqensm6p5a2u5V2TrtHz7u6beIfu7isoLu/qZe7KTzUu4Icv7uIJcu6mFhLuqOraLuYQT06
ybv8u7SwKLv1dvq68Vp8uxImp7rmTlU73XepOjHdN7uEYqi7P0m0uWdbi7pmEwI7pvvvu4vx
RLtrLby6PKQdut5OjLs4wVO6eM45uxuQQ7oqCC272djhOq9S6reVXyu69Ew8O/fUHrvIplI6
QtUnu8+nBzuVSgC8miReuz2q5bqUyAo7grpKO3YtYDuNAa45h4uROrtMRruaKxY7gcQnO1SR
O7sHz5I7co9Gus63KDsFbq86KQGMOq+8ALtHt0i7WJ8lOwkHlrttbUA7A5OFO/+8jDs0LuY6
JwlLO0dkXjtHdMu6zFYGOlePIzophB67zVI0O91jC7oYNxM7KNVuuSgtnbmuZ1g6AI1AOvOY
LLv0gP65rLeHO9D7hTpMzZi6csD4ObJ3cDqLrnc6JZbCuiOODzxqFSA6HeEPOzBuqzoo8N25
sTSrOzNeijr0Nqe6vBgSuzxPQjuXUhi6fBsLPMv67TrU/Fw7ncmSOnw1qjuFAKG7I0gxOwhz
cDtQegM7FUVtOjP91jrP+Fw6XPQjOuwNlroHl6W6/b5EOyS+kLrTfGo7txQju/R6SDtNOuM7
jDMMO/7YfzvU3TI8NTKBOkjFnLo9Jss7QHzCOiVeE7soIck6vrqCurCRpjscfEU7s47DO/3t
oDtEDQI4NtRqOzNRrTkvzRS78D63u+8Qujl1C6M68eqHO+/mjjqESKU7y39NOfZJlDsWRMc7
mNZ4uVPpjrqAKsU7Tq7RO3xzLzu316u5Mu4gOj1MlDv8gXs7A1Y9O6bQgjssDgg7wFZaO71Y
mjuwRo+7ulpDOwb5zTrjGhg7zPlfuoNtrDuVSaA636FQOzfF6jq3YAM6wZgLPCad4DstyBM7
A7vzOgr4+bl9CyO7HoRfuhyAxLqQuKw7Ku3PO5i8pTkrz6Y7eBe3ubDWA7ph1zQ7DVe7ubdn
VDviUWg7n2sTO5tkL7kyWDq6x98vO0bHwDsTU5Y7F0cOOxe3IzsJ39o7MTMGPM8ApTsFILy6
3T8MPBaGEDuObiY7Q4NTuYE8Q7pdXts6YyXrO8Vedjv0x407EpXsOrCgVzt7YII6GUvxO3UN
nTvgVTs6kvYcu/zfzzuFTGK6Y8WGO5fGljsKL0e7yEUCO8ZjmzvKV7479kibOyBGXDtr4SQ7
LbrFuiV0DLv93h06FwC1OzyvEzr+AZw7xhwdu5KAp7rGfW47rWqBO/JVhDuPg6Y7rILZOvdi
eTtiQQc6u92LOzCZHboazlU7wGyvO+9MhjkYr5A74CteO+2VDzyKV7o6hjjqO5eJrzujyDM7
j+xMO1TR6zrThYM6nsRiu7pgNTs=</AssayYData></Step><Step><CommonData><SampleLocation>2</SampleLocation><SampleID>HB</SampleID><SampleGroup></SampleGroup><SampleInfo></SampleInfo><SampleRow>E</SampleRow><SamplePlate>1</SamplePlate><WellType>KLOAD</WellType><Concentration>30</Concentration><ConcentrationUnits>µg/ml</ConcentrationUnits><MolarConcentration>20000</MolarConcentration><MolarConcUnits>nM</MolarConcUnits><MolecularWeight>-1</MolecularWeight><Temperature>30.1</Temperature><StartTime>88114</StartTime><AssayTime>900</AssayTime></CommonData><FlowRate>1000</FlowRate><StepType>LOADING</StepType><StepName>Loading</StepName><StepStatus>OK</StepStatus><ActualTime>57.001</ActualTime><CycleTime>0.2</CycleTime><AssayXData Points="285">AABcQs3MXEKamV1CZmZeQjk0X0IAAGBCzcxgQpqZYUJtZ2JCOTRjQgAAZELTzWRCmpllQmZm
ZkIzM2dCAABoQs3MaEKamWlCbWdqQjk0a0IAAGxCzcxsQqCabUJmZm5COTRvQgYBcELTzXBC
mplxQmZmckJANXNCBgF0QtnOdEKgmnVCZmZ2Qjk0d0IGAXhCzcx4QpqZeUJmZnpCMzN7QgAA
fELTzXxCoJp9QmxnfkIzM39CgwCAQmZmgELNzIBCMzOBQh2agUIAAIJCZmaCQlDNgkK2M4NC
HZqDQgAAhEJmZoRCzcyEQjMzhUKamYVCAACGQmZmhkJQzYZCtjOHQh2ah0IAAIhC6maIQs3M
iEK2M4lCmpmJQgAAikJmZopCUM2KQrYzi0IdmotCgwCMQmZmjEJQzYxCMzONQpqZjUIAAI5C
ZmaOQlDNjkK2M49CmpmPQoMAkEJmZpBCzcyQQjMzkUKamZFCgwCSQupmkkJQzZJCMzOTQh2a
k0KDAJRC6maUQs3MlEK2M5VCHZqVQoMAlkJmZpZCzcyWQjMzl0KamZdCgwCYQupmmEJQzZhC
tjOZQh2amUKDAJpCZmaaQs3MmkK2M5tCHZqbQoMAnEJmZpxCzcycQjMznUKamZ1CgwCeQupm
nkJQzZ5CtjOfQh2an0IAAKBC6magQlDNoEK2M6FCmpmhQgAAokJmZqJCzcyiQrYzo0KamaNC
AACkQupmpEJQzaRCMzOlQpqZpUKDAKZCZmamQlDNpkIzM6dCmpmnQoMAqEJmZqhCzcyoQrYz
qUIdmqlCAACqQupmqkLNzKpCMzOrQpqZq0KDAKxC6masQs3MrEK2M61CmpmtQoMArkJmZq5C
UM2uQjMzr0Kama9CgwCwQupmsELNzLBCMzOxQhyasUIAALJC6mayQlDNskK2M7NCHJqzQoMA
tEJmZrRCUM20QjMztUKambVCAAC2QmZmtkLNzLZCMzO3QpqZt0KDALhCZma4QlDNuEK2M7lC
mpm5QoMAukLqZrpCzcy6Qjo0u0KambtCAAC8QupmvEJQzbxCtjO9QhyavUIAAL5C6ma+QlDN
vkK2M79Cmpm/QoMAwEJmZsBCUM3AQrYzwUIcmsFCgwDCQupmwkJQzcJCMzPDQpqZw0KDAMRC
6mbEQs3MxEIzM8VCHJrFQoMAxkJmZsZCzczGQjMzx0IcmsdCAADIQupmyEJQzchCMzPJQpqZ
yUKDAMpC6mbKQlDNykK2M8tCHJrLQoMAzELqZsxCzczMQrYzzUIcms1CgwDOQupmzkLNzM5C
tjPPQpqZz0KDANBCZmbQQs3M0EIzM9FCHJrRQgAA0kLqZtJCUM3SQjMz00IcmtNCgwDUQmZm
1ELNzNRCtjPVQhya1UIAANZCZmbWQlDN1kIzM9dCHJrXQoMA2ELqZthCzczYQjMz2UIcmtlC
AADaQmZm2kLNzNpCtjPbQpqZ20KDANxCZmbcQlDN3EIzM91CmpndQgAA3kLqZt5CUM3eQrYz
30Icmt9C</AssayXData><AssayYData Points="285">HNCFOnD+2jvtCfE7gDIJOnt/DDyiqWM8bo1EPLNliDxfmIQ8rgmOPCtOsDzlNVs816OlPHRv
vjxzMZA8LurVPHuQqzz0XdA8sujbPLMryTyOEao8HuHpPDiwyTw8vbY8bzvsPMsA/jyWUtk8
+TjhPN7j+TwxUN88im/2PExQ5zxysgE9fjvpPPcI5zz68BE9mDH4PMfa9zxqdv88OVjmPPnt
AT16rQc9nb3+PAQwET3pjP88CdAIPbi4DT2m8hA9tpoePdQaBT0Lt/o8T4sjPdHA9jwfzAw9
uwwKPSVTJD2B1hM9wz0dPZHvFz3AlCM9/rUUPVdjDz3HTwU9EowRPevEOj135SQ9Pn0VPUtv
GT0/2hw9dkklPctTJT1kriQ9b6cWPX3wDz3mRCs9d5srPYmzHD1LLTE9k544PXcbLD0MIzg9
LqsjPco2Kz3nYi89HQouPWCvND3EPiA9AGc2PRD8Nj15FyY9c2AyPRRrIj2Sdis9MPM/PRox
Hz1l7zs92UEqPUc6Kj0sgyg9PkBJPYbmJj3izDE9two+PbgdNz0rpzw9hiJDPeewKT2Yxi09
VrlMPS69Nj3EES09YwVDPVRkPj0aMSc95ag5PbCZQz1lzjc9vnZFPTKxLD3U2UI9tOUuPW5Z
Mz1hFEw9juExPcXtKz1koTw9XTMyPfHQKT1AtUU93t45PfLPTj2iNE09DgsxPUzyQT2X0FQ9
d85DPaXIQD0wcU89Qrs6Pb7gUD0EZDo9HHdQPQ04TD2FckU9xPNaPdpmPD1qbkk9LzZPPWuf
QD3jOU09ASZCPar2Qj2I/009eiFSPaMqXj2McEw9tVdUPVtdSz31f0497wVRPdguTj1cr0w9
G5ZJPW2FTj3VaFQ9EDBLPZd8Uj3fpkU9VolcPYHaXD0tWkk9xwVXPU45QD0O7VA9xKQ/PS62
XT3KKE89UhBZPQ+XVz1nNlw9/KJjPTgxVT0Jy2Q9L89ePeXCTT2svWA9wPVXPd7AZT0afEs9
netKPdlKTD24W2I91lhQPRqlXT3MZEI9+g1pPVfKUj2jrlI9W/FePan+aj04OE09U/5tPaC8
Wj3tyWI9ZC1aPdR4Vz1ipmA9aaVqPZ/SWD0N/GM9lfhqPW6hYz1d4oA94yNtPWAAYD0FmmY9
pIptPZBjdj3QCGs9+lZfPXUQdT0dXl89zWdsPYFSbD2JSWk9b5JlPVmaaD37EWc9RxZqPUgg
dD39wns9CNdjPf52Wz2cH2M9pWtqPeOJZD10BG099593PXA9ej0d1GU9AuhuPX1UYD2JFHY9
SS13Pbvhdz1SPnQ9qzlnPWK6bT2gs3Y9gIxaPfK6fT0BcIE9Crt5PdQtZT3+0nA9mGd1PesJ
fT13jII91VdxPQbWYz1bhIM9aqF0PVt9gz2ikGw9GIN1PWahbz072GE9Ds1wPTATdD0bwoY9
FgN8Pb+CfT2vFWo9+7BoPTp9fj138m09vxN1PeFueT1AmYA9e7iKPV/1fD23coQ9ApR7PZSR
dj13VYE9</AssayYData></Step><Step><CommonData><SampleLocation>3</SampleLocation><SampleID>Buffer</SampleID><SampleGroup></SampleGroup><SampleInfo></SampleInfo><SampleRow>E</SampleRow><SamplePlate>1</SamplePlate><WellType>BUFFER</WellType><Concentration>-1</Concentration><ConcentrationUnits>µg/ml</ConcentrationUnits><MolarConcentration>-1</MolarConcentration><MolarConcUnits>nM</MolarConcUnits><MolecularWeight>-1</MolecularWeight><Temperature>30.1</Temperature><StartTime>155825</StartTime><AssayTime>450</AssayTime></CommonData><FlowRate>1000</FlowRate><StepType>BASELINE</StepType><StepName>Baseline2</StepName><StepStatus>OK</StepStatus><ActualTime>60.001</ActualTime><CycleTime>0.2</CycleTime><AssayXData Points="300">ggDgQuhm4ELSzeBCODThQp+a4UKCAOJCa2fiQk/N4kK1M+NCHJrjQgUB5EJrZ+RC0s3kQjg0
5UIcmuVCBQHmQmtn5kLSzeZCODTnQhya50KCAOhCbGfoQk/N6EK1M+lCHJrpQoIA6kJsZ+pC
T83qQjg060KfmutCBQHsQmxn7ELSzexCtTPtQhya7UIFAe5C6GbuQk/N7kK1M+9Cn5rvQgUB
8ELoZvBCT83wQrUz8UKfmvFCBQHyQuhm8kJPzfJCtTPzQp+a80IFAfRCbGf0Qk/N9EK1M/VC
n5r1QgUB9kLoZvZC0s32Qjg090KfmvdCBQH4Quhm+EJVzvhCtTP5Qhya+UKCAPpCbGf6QtLN
+kK1M/tCn5r7QoIA/ELoZvxCT838QrUz/UKfmv1CBQH+Qmxn/kLSzf5CtTP/Qhya/0JBAABD
dDMAQ6dmAEMcmgBDDs0AQ4IAAUN0MwFDp2YBQ9uZAUNPzQFDQQACQ3QzAkPpZgJDHJoCQ0/N
AkNBAANDtjMDQ6dmA0PbmQNDDs0DQ0EABEN0MwRDp2YEQ9uZBEMOzQRDggAFQ7YzBUOnZgVD
25kFQw7NBUOCAAZDdDMGQ+lmBkPbmQZDT80GQ4IAB0O2MwdDp2YHQxyaB0ORzQdDQQAIQ3Qz
CEPpZghDHJoIQw7NCENBAAlDdDMJQ6dmCUMcmglDT80JQ0EACkN0MwpD6WYKQxyaCkNPzQpD
QQALQ3QzC0PpZgtD25kLQw7NC0NBAAxDtjMMQ+lmDEMcmgxDDs0MQ0EADUO2Mw1D6WYNQ9uZ
DUNPzQ1DQQAOQ7YzDkPpZg5D25kOQ0/NDkNBAA9DtjMPQ+lmD0PbmQ9DT80PQ4IAEEO2MxBD
qGYQQ9qZEENPzRBDQQARQ7YzEUPpZhFD2pkRQw7NEUOCABJDtjMSQ6hmEkMcmhJDDs0SQ4IA
E0N0MxNDqGYTQ9qZE0NPzRNDggAUQ3QzFEOoZhRDHJoUQ0/NFENBABVDdDMVQ6hmFUMcmhVD
Ds0VQ0EAFkN0MxZD6WYWQ9qZFkNPzRZDQQAXQ7YzF0PpZhdD2pkXQ0/NF0NBABhDtjMYQ+lm
GEPamRhDDs0YQ4IAGUO2MxlDqGYZQxyaGUNPzRlDQQAaQ3QzGkOoZhpD2pkaQw7NGkPEABtD
tjMbQ+lmG0PamRtDDs0bQ4IAHEN0MxxDqGYcQxyaHENPzRxDQQAdQ3QzHUPpZh1DHJodQ0/N
HUOCAB5DtjMeQ+lmHkMcmh5DT80eQ4IAH0N0Mx9DqGYfQxyaH0NPzR9DggAgQ3QzIEOoZiBD
2pkgQ0/NIEOCACFDdDMhQ6hmIUMcmiFDDs0hQ0EAIkN0MyJD6WYiQ9qZIkNPzSJDQQAjQ7Yz
I0PpZiNDHJojQ0/NI0NBACRDtjMkQ6hmJEMcmiRDDs0kQ0EAJUN0MyVD6WYlQxyaJUNPzSVD
QQAmQ7YzJkOoZiZDHJomQw7NJkNBACdDtjMnQ6hmJ0PamSdDT80nQ0EAKEO2MyhD6WYoQxya
KENPzShDQQApQ3QzKUPpZilDHJopQw7NKUNBACpDdDMqQ+lmKkPamSpDDs0qQ4IAK0O2MytD
qGYrQ9qZK0NPzStD</AssayXData><AssayYData Points="300">u+yJPcpEhj3Xq4c96TCDPcUxcT1sTZA9Y259PXkWfD0/sG8991aAPUXCfz0Ah4k9cvdtPeS2
hD33gG09i6WEPZ7jhj3qcFo9y7mDPcukhT2pzHw97JV8PY+ZbD0d9m89ypF6Pbztaz3QCmk9
YXGBPZkzeT3ZT4I9xaVrPdVeZD3ID3Q9SJV5PUCcgT28zW89749rPZpgcD2qwm09sAJjPSHp
fT2cRXc9iy2BPR5Hej1mcHE9h5lrPbWIdj3Zu2w9hTh/PYv0bD2yoG09wytyPce/eD1IBII9
WZFZPWzvaz0gSnY9/Ht+PQ1SZT1pAl89HQJoPf/yWj1FI309F7huPaUQbT2402k9qdhxPSob
eD3iw2s96BdcPSmfdz3wmV49c35hPYpQYz1iFGs9uURwPcvtZT2V11w9T75ePZ6ibT0a5no9
EsFfPb5jZD0L7W89t0BoPVuEaD0lzmQ9pnBZPdecbj3GO2E9IDNmPYb7Yj0x4WE9bl1tPRHV
Yz1qkEo9lZxxPcm5bz2UZVQ9pXloPSi4aT1WB0c93XNSPT+TRz1R0VE9zhdgPd+rZD0St189
825jPcwYTD0iZGo9qVRgPfQWUT3tc1s9NkxaPbcdPz3LPW093F9HPW+1Tz0do0c9Da1YPXfz
Yj0/emc9MuhmPVkRSz3mSFk97O5UPf4qZz3yz1c9t5RTPZmrVD1NOF09gDtZPb1yZz198GM9
OAdTPfAoST35wEY9dR5YPZPlVT2qHEc9uLhaPQWnUD07LlU9MqVXPWEXYj3EelU9GihiPTPW
bT0z2U89qsNUPc+/Vz28bGo9YNhbPT/gVD3Q12M9oj9YPfB9RD3IfkY9mEROPTphYz2nSG49
hw1QPbMjUD2edVE9GrVhPWV9RD2Vcl89esdaPRNkQD1L0FI9dP5XPfP2Pj0FTEo95bxIPbSd
Wz0McEs93CVJPbbjWT3epEk99XxQPTfjXT0+XTo97wY/PfeCSz3Xg0g9GBFPPf+lTz0I9UU9
qldRPTwPPD0+cj49FTNaPV/4NT3h10U9dwJJPZ0rTD2z60Y94iRAPTKVWT2smzc99+dKPaE0
TT0eDFI9ETFGPTC3VD2PeUU9pW1DPWxOPz2j5lQ9c5JHPdYVXD0bNkU9WxFPPZucQT22hz49
x2RAPbfbUz3axFM9ZRc4PbU6ST2QRlw9tP9QPbFkKj2+pE89+EhGPc/+Sz2gkEs9aZFAPWu4
RD2Oj089rfFJPW3tOD1bRTg9t4g+Pc9sSz0Et0I9vTY8PUTVRj2h3io9NLVOPcbRPz22R0E9
UPlBPakHJT320EQ9Pm0/PVhKOz1Tmz890ztOPV7UWT0E/kQ9fzNIPQ+6RT2WTE09lX1UPQPf
Oz3eBzo9AElTPVDPQT0OZTg9weE3PatmQD25Czw9dTdTPTimVT375Ts9o/ZPPf6lKz1j50Q9
n8M2PWetRz3PM0M9iu9XPatGTD3YTUI9tvZCPcWEPD2cizc9vW5BPSdrND0Nni89sKtPPbl5
ST3zfj49vdpEPT98Tj0nnz09/JlBPcwQOD1onj09Px9IPYDPRz1acDU9l5dIPfYOOj26uUA9
eME/PR5nOT1K3zw9</AssayYData></Step><Step><CommonData><SampleLocation>4</SampleLocation><SampleID>Protein Y</SampleID><SampleGroup></SampleGroup><SampleInfo></SampleInfo><SampleRow>E</SampleRow><SamplePlate>1</SamplePlate><WellType>KSAMPLE</WellType><Concentration>6.25</Concentration><ConcentrationUnits>µg/ml</ConcentrationUnits><MolarConcentration>312.5</MolarConcentration><MolarConcUnits>nM</MolarConcUnits><MolecularWeight>20</MolecularWeight><Temperature>30</Temperature><StartTime>227171</StartTime><AssayTime>900</AssayTime></CommonData><FlowRate>1000</FlowRate><StepType>ASSOC</StepType><StepName>Association</StepName><StepStatus>OK</StepStatus><ActualTime>132.6</ActualTime><CycleTime>0.2</CycleTime><AssayXData Points="663">ggAsQ/czLEMqZyxDXZosQ0/NLEOCAC1DtTMtQypnLUMcmi1DT80tQ8QALkP3My5DKmcuQ12a
LkOQzS5DxAAvQ/czL0PoZi9Dn5ovQ0/NL0OCADBD9zMwQ+hmMENdmjBDkM0wQ8QAMUO1MzFD
KmcxQxyaMUOQzTFDxAAyQ/czMkPoZjJDHJoyQ5DNMkOCADND9zMzQypnM0McmjNDT80zQ4IA
NEO1MzRDKmc0Q12aNENPzTRDggA1Q/czNUMqZzVDHJo1Q0/NNUOCADZD9zM2QypnNkMcmjZD
T802Q8QAN0P3MzdD6GY3QxyaN0NPzTdDggA4Q/czOEPoZjhDHJo4Q5DNOEPEADlDtTM5Q+hm
OUNdmjlDT805Q8QAOkO1MzpDKmc6QxyaOkNPzTpDggA7Q7UzO0NsZztDXZo7Q5DNO0OCADxD
9zM8Q+hmPENdmjxDkM08Q8QAPUO1Mz1DKmc9Q12aPUOQzT1DggA+Q7UzPkPoZj5DXZo+Q0/N
PkOCAD9DtTM/Q+hmP0Ndmj9DkM0/Q4IAQEP3M0BDKmdAQ12aQEOQzUBDggBBQ/czQUPoZkFD
XZpBQ0/NQUOCAEJD9zNCQypnQkNdmkJDT81CQ8QAQ0O1M0NDKmdDQ12aQ0NPzUNDxABEQ/cz
REMqZ0RDXZpEQ0/NREPEAEVD9zNFQypnRUMcmkVDT81FQ8QARkP3M0ZD6GZGQxyaRkOQzUZD
ggBHQ/czR0PoZkdDXZpHQ0/NR0OCAEhD9zNIQypnSEMcmkhDkM1IQ8QASUP3M0lDKmdJQxya
SUNPzUlDxABKQ/czSkMqZ0pDXZpKQ0/NSkOCAEtD9zNLQypnS0NdmktDT81LQ4IATEO1M0xD
6GZMQ12aTENPzUxDggBNQ/czTUNsZ01DXZpNQ5DNTUOCAE5D9zNOQypnTkMcmk5DT81OQ8QA
T0P3M09D6GZPQ12aT0NPzU9DggBQQ7UzUEMqZ1BDXZpQQ0/NUEOCAFFDtTNRQypnUUMcmlFD
T81RQ4IAUkO1M1JDKmdSQxyaUkOQzVJDxABTQ/czU0PoZlNDHJpTQ0/NU0OCAFRD9zNUQypn
VENdmlRDkM1UQ8QAVUP3M1VD6GZVQ12aVUNPzVVDggBWQ/czVkPoZlZDXZpWQ5DNVkOCAFdD
tTNXQ+hmV0McmldDkM1XQ4IAWEP3M1hDKmdYQ12aWENPzVhDggBZQ/czWUPoZllDHJpZQ5DN
WUPEAFpDtTNaQypnWkMcmlpDkM1aQ4IAW0O1M1tDKmdbQ12aW0NPzVtDggBcQ/czXEMqZ1xD
XZpcQ5DNXEPEAF1D9zNdQypnXUOfml1DT81dQ8QAXkO1M15D6GZeQ12aXkOQzV5DggBfQ/cz
X0PoZl9DHJpfQ0/NX0PEAGBD9zNgQypnYEMcmmBDkM1gQ4IAYUO1M2FDKmdhQxyaYUOQzWFD
xABiQ7UzYkPoZmJDXZpiQ0/NYkPEAGNDtTNjQypnY0NdmmNDkM1jQ4IAZEO1M2RDKmdkQ12a
ZEOQzWRDggBlQ7UzZUMqZ2VDXZplQ0/NZUOCAGZDtTNmQypnZkNdmmZDT81mQ4IAZ0P3M2dD
6GZnQxyaZ0OQzWdDggBoQ/czaEPoZmhDXZpoQ0/NaEOCAGlD9zNpQ+hmaUNdmmlDT81pQ4IA
akP3M2pDKmdqQ12aakNPzWpDxABrQ7Uza0MqZ2tDHJprQ0/Na0OCAGxD9jNsQypnbEMcmmxD
T81sQ8QAbUO1M21DKmdtQ12abUOQzW1DxABuQ7UzbkPoZm5DnppuQ0/NbkPEAG9DtTNvQ+hm
b0Mcmm9DT81vQ8QAcEP2M3BD6GZwQxyacEOQzXBDggBxQ/YzcUPoZnFDXZpxQ0/NcUOCAHJD
tTNyQypnckMcmnJDkM1yQ4IAc0O1M3ND6GZzQ12ac0NPzXNDxAB0Q/YzdEPoZnRDXZp0Q0/N
dEPEAHVDtTN1QypndUMcmnVDT811Q4IAdkO1M3ZDKmd2QxyadkOQzXZDggB3Q/Yzd0PoZndD
XZp3Q5DNd0PEAHhDtTN4Q+hmeENdmnhDT814Q4IAeUP2M3lDKmd5Q12aeUOQzXlDxAB6Q/Yz
ekMqZ3pDHJp6Q5DNekPEAHtD9jN7Q+hme0McmntDT817Q4IAfEP2M3xDKmd8QxyafEOQzXxD
xAB9Q7UzfUMqZ31DHJp9Q5DNfUPEAH5D9jN+Q+hmfkNdmn5DkM1+Q8QAf0O1M39D6GZ/Q12a
f0OQzX9DQQCAQ9oZgEN0M4BDLk2AQ6hmgENigIBD+5mAQ5WzgEMOzYBDyOaAQ2IAgUP7GYFD
dDOBQw5NgUOoZoFDYoCBQ9qZgUOVs4FDLs2BQ8jmgUNBAIJD2hmCQ5UzgkMuTYJDqGaCQ0GA
gkP7mYJDdLOCQy7NgkOo5oJDYgCDQ9oZg0OVM4NDLk2DQ6hmg0NBgIND+5mDQ3Szg0MOzYND
yOaDQ2IAhEP7GYRDlTOEQw5NhEOoZoRDYoCEQ9qZhEN0s4RDDs2EQ6jmhENiAIVD+xmFQ5Uz
hUNPTYVDqGaFQ0GAhUP7mYVDdLOFQy7NhUPI5oVDQQCGQ/sZhkN0M4ZDDk2GQ8hmhkNigIZD
2pmGQ3SzhkMuzYZDyOaGQ0EAh0P7GYdDdDOHQw5Nh0OoZodDQYCHQ9qZh0OVs4dDDs2HQ8jm
h0NBAIhD2hmIQ3QziEMOTYhDyGaIQ0GAiEPamYhDlbOIQw7NiEOo5ohDYgCJQ9oZiUOVM4lD
Dk2JQ6hmiUNBgIlD+5mJQ5WziUMuzYlDqOaJQ0EAikP7GYpDdDOKQw5NikOoZopDgoCKQ/uZ
ikOVs4pDLs2KQ6jmikNBAItD+xmLQ3Qzi0MOTYtDqGaLQ2KAi0PamYtDlbOLQw7Ni0Oo5otD
YgCMQ/sZjEN0M4xDLk2MQ8hmjENBgIxD+5mMQ3SzjEMuzYxDyOaMQ2IAjUP7GY1DlTONQw5N
jUOoZo1DQYCNQ9qZjUN0s41DLs2NQ8jmjUNiAI5D+xmOQ3QzjkMuTY5DqGaOQ0GAjkP7mY5D
lbOOQy7NjkPI5o5DQQCPQ/sZj0OVM49DLk2PQ6hmj0NBgI9D+5mPQ3Szj0MuzY9DqOaPQ2IA
kEP7GZBDdDOQQw5NkEOoZpBDYoCQQ/uZkEOVs5BDDs2QQ8jmkENiAJFD2hmRQ5UzkUMOTZFD
qGaRQ2KAkUP7mZFDlbORQw7NkUPI5pFDQQCSQ/sZkkOVM5JDDk2SQ6hmkkNBgJJD+5mSQ3Sz
kkMuzZJDyOaSQ2IAk0PaGZNDlTOTQy5Nk0OoZpNDQYCTQ/uZk0OVs5NDDs2TQ8jmk0NBAJRD
2hmUQ3QzlEMuTZRDyGaUQ2KAlEPamZRDdLOUQy7NlEOo5pRDQQCVQ/sZlUN0M5VDDk2VQ6hm
lUNBgJVD+5mVQ5WzlUMuzZVDqOaVQ0EAlkP8GZZDdDOWQy5NlkPIZpZDQYCWQ/yZlkN0s5ZD
Ls2WQ6jmlkNBAJdD/BmXQ5Uzl0MOTZdDqGaXQ0GAl0P8mZdDdLOXQw7Nl0PI5pdDYgCYQ/wZ
mEN0M5hD</AssayXData><AssayYData Points="663">Z+o2PYDoNj2zXSw9yLI9PSa3Tz3kWjQ9qf42PSRLRz3H2zY9CbAxPTkDMT2U2jA9ZfY4PYmf
Fz0dCD89riYsPWSzPD1fxCY90+c7PWyMIz3N5EM9HvM2PbynKD2d2UE9+cs0PX9FLT1a5jA9
aeQuPXgORj3anjg9QPgzPYANIz1DzD895ngxPSDKLz370D492z48PRaCTT3Rozw990BEPefX
Nz39ZE89m10hPc9kOj0VMEc9l3wyPWpuRD3x6jM9R6wyPX8LRj2EWiw9yaU2PSdOVj1FHjM9
4IEzPXZPOj0f9C09+bctPdwSNT1Q1Dg9HdM6PQPsPD0YSz093EU/PfZrOT1Fq1M9bTRPPeQg
OT1wZDc9l5o7PdQaPz3h1T499ZM5PdiWPz1PMTo9zlc7PdUBND22wE89SOlJPcBxMz0+VjQ9
vdNEPagCTj3Pm0I9TxA5PW62Mj1qTzI9xXU7PWowND11tzU97P83PdzbRD1lX0c9mJw4PV/Q
NT09TSk92xg9PR70Nj3aVkU9vtI8PeMaLj1ODEM9mcEyPfHlND1T9z49agFWPSxfRT2OQyI9
lVRWPQ+IUj3mbD09Qdc/PYL6Sz0PKUk9cyw2PZ9dTz0h0Tk9hNEoPU5UOD06fDA9cL1CPayh
TT14nU09HNFKPedEUz3XXzs9JLMwPbY4OT1mFzA9xZtSPTUzPz11Q0U9+ABJPU0GPz2Jrkk9
TNBDPfyXQT2rW0U9lbo7PVtqPT2YaUM9Q/RLPRcOQT2AWTY9GxpMPakjTT3lYjw92MlBPXBm
Qj0aAVE9mfZBPSTQQD1rF0A9SuVGPc7rQT042yo9SYhIPSpxQD1P5zw97KI9PRE9TD1yKFI9
xVNCPWuAOj2Nnz09GC5VPVdWRj2mn0o9AupOPUKcOD1N1k89d4dMPVFFQD1awT09XVBJPZXr
QT1/ST49mdZcPbrGST3MpUg9iRJaPf2SNT1vgTw9OS1RPRTISz3tEUg9FQNLPSPETz3Yr009
bs09PWZ2Tz35qlo9b5pEPSVxSj3UFE89s2NZPSkyXj3B2kc9m7NkPUSBQT3QfUQ9w1pKPWC7
Rj0ubkQ9FmBVPcC+Vj3yPkk9ulJTPQmnRT01AVo9QuZMPbvgPD01cjI9JJJQPQlUSj1mAlA9
YEtNPSqSST35PEQ9m2FGPQXXPT3GVlY98t1DPQ16Tz1olUw9ZMVDPU86Tz38K089gow2PZh+
Sz0Y3VA91iA2PRUpRz2eUlg91GhGPfvgXj3+F0w9qDtBPfXYSD0ADFQ93oVEPcjvTD22PUg9
ZL1RPTxdVD3Hl1E9E9dGPfHKQT1hGV49W8FRPYenQz2aH049dNlMPcesOT2VrUw9kC9VPalk
YD0cxk49juhZPf/aVT3dAlw97JVHPTGNTD30j1A9V0NAPb6DRj0/hkk9031QPfoKTj1v6FI9
GDBgPd7iUT27tzY9AsBQPb3RRz0+0lk9+cFWPfgyTD3mLlE9iKw9PdWnUz0rhls9DDNaPS4f
UT1qAUc91FVkPd2BTT2JEU09wBpUPWkfSj3UbFA9Zc1PPSqDXD1yFkA9mnFWPb+ILT2J6Fg9
xT9MPRgYOz3rDFY94RRSPb9iWj2GZVg9CsJSPSPJYD2nZWk92Q5TPb4nVz0d4Vk9+g1MPV2X
TD1ogVs9mONQPQbmVT27/j89g6xPPSx/UT3YCU09igtZPfkdTz1C9lE9vwxQPSo1Uj3FImI9
nfs+PdVMRT3JB049e2ZYPd+3Sz2PJWw9PLxPPa/MST0Yclk9fkJNPfBdUD1udoE9nvJoPZ7e
ZD1hGF893+FiPbBRSj3xtlo9mTJHPTeDPj0xO249OV1WPWakYz31Flc9k0NiPU3mXT13DVM9
eqpdPf2VWz20w009lQ1IPWAhRj2TOVU9lTVZPYkJaj1RIlU9ygBSPXYJZT1HVz497/JZPTE4
UT1x20w9cj1TPSNnVT09dlM9ZmZUPZqjRz1fA049qxRQPU4cUj2SHkU9aN1dPVHGXD1B4VY9
9mxWPQmPXT2y20c93UJcPSa9Wj1Awj89w5JjPbeaYT3Vh0g9F6lEPXveYj1qYlI9FaFYPXxc
Uj17wGw91WddPWwdXT2VN2s9/6tgPZhwUj1sj1Q9b6RnPfJ2TT1DDVE9IhlRPeKAST02Vk49
dvxCPbSGTj1yj2M9K0RkPV8gYD1Q1FA9y/JNPY5MfT2M5G89AExHPRfZZD03zmU9djlcPd3H
WT3krVk9vFFyPQqjXD3OVDI9LiY+PbyeWD1/Alc9MXh9PVCUXT0X/0w9Nb81Pcz8WD2hbFg9
P3BaPXgrWj0dfFQ9nDpkPRkKUD0Palk9KJthPdEDZD1eSFI9lNpWPRwQaj1Df0U9+UZVPWOU
Rj3eBFA9PzBPPaBNaT0o7EU9aLxFPXR/Uj0+y0493hFpPXxEVT2ZqVg9sl5uPesfZz0oeFQ9
JmBnPUkPVT2vQko9J4c9PRaWYD3yXVw9xjhXPT3OZz3ofkg9zfllPfrcWz2Yxmw9+tBFPQMt
ZT30MDw9N/tfPVjGXT3rL1o96YtYPZFOYD3Wjmc9znRXPdYVaD1wRVM996NmPcIpZz1CJFc9
atxQPd0KVD2dvlM9BKttPX+Ufz30xWk9gSRlPaTRXD3I+2E9RXtiPUfeTD3Islc9PA5pPSmy
Xz2w8mM98cVUPSjPaj006VY9wvBZPZMHWD2/9009bX5ZPSTyYD0M61Y9wKxUPQ4eVz0Xg2M9
jkRSPaNpaD1g+Go9J1pVPRzJXj1Z+GA9wM1cPTNDYD3IGVA9Bs1sPb0VgD0p2mc9HxROPWQ7
YT3pAk09tyFoPeohYz2dnk49kc9sPc26Xj3EWFk9UttSPW+8bT167WQ9s7thPepdVD3WfmY9
vcdjPSYneD2T12A9j75fPbeIXD3q3249uwxpPSM7WT3+nl493H5yPXOOYz3/GF09hlZtPWGp
Vj1ZS1Q99kBmPXtuZT1lXGE9OeB1PZ6laj3yJ1w9MQtnPVMRaj3LjnA9YylOPajjXj2g+1U9
AadwPS12WT2CbWc9bip+PeYvTD1uEmk96TZgPemwUj1ri2M9giNhPdp1az3CtF89V1lgPXYJ
aT2dbmA9zkpiPcv/Sz0Rq3M9V5JQPbqcVj32RFQ9C2ZcPXjVYT0KV2U9cf9lPVYfXj3gWms9
jI9oPdr7az2R+WI9wy90PfkdWT0WjV89jgxtPRMxWT3h5mA9VnJePU2KXD0kh3I9xNdpPW0y
fj3Wsms92p1YPcBSYj3r7mQ9I2RoPblNWj27YGk9vXVlPcLiaD2dPmI9qIhsPUgHaj1FF1s9
V/hKPaT4WD3axls9CkNiPZEuZD2BkF897z1oPZ5FcD0zg1Y9/VVsPWHNVz10LWU9WNRkPQyb
YD3GkmU9wjxTPThrbz2tlWg9NERhPebzgj3Kslk9hqJ1Pdd/dD2HHHc9wK1fPVNRbT2Mpms9
xkF4PaodUz0sr2A9swBWPZm+dj1AfGY9Z5FzPZyTUz2tfGw9UexKPVaxYT08NWM9yuFmPWsC
ZT2f1HY9</AssayYData></Step><Step><CommonData><SampleLocation>5</SampleLocation><SampleID>Buffer</SampleID><SampleGroup></SampleGroup><SampleInfo></SampleInfo><SampleRow>E</SampleRow><SamplePlate>1</SamplePlate><WellType>BUFFER</WellType><Concentration>-1</Concentration><ConcentrationUnits>µg/ml</ConcentrationUnits><MolarConcentration>-1</MolarConcentration><MolarConcUnits>nM</MolarConcUnits><MolecularWeight>-1</MolecularWeight><Temperature>30</Temperature><StartTime>371756</StartTime><AssayTime>900</AssayTime></CommonData><FlowRate>1000</FlowRate><StepType>DISASSOC</StepType><StepName>Dissociation</StepName><StepStatus>OK</StepStatus><ActualTime>333.401</ActualTime><CycleTime>0.2</CycleTime><AssayXData Points="1667">Dk2YQ8hmmENBgJhD/JmYQ3SzmEMvzZhDqOaYQ0EAmUP8GZlDdDOZQw5NmUPIZplDYoCZQ/yZ
mUOVs5lDDs2ZQ6jmmUNBAJpD/BmaQ3QzmkMOTZpDqGaaQ2KAmkPbmZpDdLOaQy/NmkPI5ppD
YgCbQ/wZm0N0M5tDL02bQ8hmm0NigJtD25mbQ5Wzm0MvzZtDqOabQ2IAnEPbGZxDdDOcQy9N
nEOoZpxDYoCcQ9uZnEOVs5xDL82cQ6jmnENiAJ1D2xmdQ5UznUMvTZ1DqGadQ2KAnUP8mZ1D
lbOdQy/NnUOo5p1DYgCeQ9sZnkOVM55DDk2eQ6hmnkNigJ5D/JmeQ5WznkMvzZ5DyOaeQ2IA
n0PbGZ9DlTOfQw5Nn0OoZp9DYoCfQ/yZn0N0s59DL82fQ6jmn0NiAKBD2xmgQ3QzoEMOTaBD
qGagQ2KAoEPbmaBDlbOgQy/NoEPI5qBDYgChQ/wZoUOVM6FDL02hQ6hmoUNBgKFD25mhQ5Wz
oUMvzaFDyOahQ2IAokPbGaJDdDOiQw5NokPIZqJDYoCiQ/yZokOVs6JDL82iQ8jmokNiAKND
2xmjQ3Qzo0MvTaNDyGajQ0GAo0P8maNDlbOjQy/No0Oo5qNDYgCkQ9sZpEN0M6RDL02kQ8hm
pENigKRD25mkQ5WzpEMvzaRDqOakQ2IApUPbGaVDlTOlQw5NpUOoZqVDYoClQ/yZpUN0s6VD
Ds2lQ8jmpUNiAKZD/BmmQ3QzpkMvTaZDqGamQ2KApkP8maZDdLOmQw7NpkPI5qZDQQCnQ/wZ
p0OVM6dDDk2nQ6hmp0NigKdD/JmnQ3Szp0MOzadDyOanQ2IAqEP8GahDdDOoQw5NqEPIZqhD
QYCoQ/yZqEN0s6hDL82oQ6jmqENiAKlD2xmpQ3QzqUMvTalDyGapQ2KAqUPbmalDlbOpQy/N
qUPI5qlDYgCqQ/wZqkN0M6pDL02qQ6hmqkNigKpD25mqQ5WzqkMvzapDyOaqQ0EAq0P8GatD
lTOrQw5Nq0PIZqtDYoCrQ/yZq0OVs6tDDs2rQ6jmq0NiAKxD/BmsQ5UzrEMvTaxDqGasQ2KA
rEP8maxDlbOsQw7NrEOo5qxDYgCtQ/wZrUN0M61DDk2tQ8hmrUNigK1D25mtQ3SzrUMOza1D
qOatQ2IArkP8Ga5DdDOuQw5NrkPIZq5DYoCuQxyarkOVs65DDs2uQ8jmrkNiAK9D2xmvQ3Qz
r0MOTa9DqGavQ0GAr0P8ma9DdLOvQy/Nr0PI5q9DYgCwQ/wZsEN0M7BDL02wQ8hmsENBgLBD
/JmwQ5WzsEMvzbBDqOawQ2IAsUPbGbFDlTOxQw5NsUOoZrFDQYCxQ/yZsUN0s7FDL82xQ8jm
sUNiALJD2xmyQ3QzskMOTbJDyGayQ2KAskP8mbJDlbOyQy/NskOo5rJDQQCzQ/wZs0OVM7ND
Dk2zQ8hms0NigLND25mzQ5Wzs0MvzbNDqOazQ0EAtEP8GbRDlTO0Qy9NtEPIZrRDYoC0Q9uZ
tEOVs7RDDs20Q6jmtENBALVD2xm1Q5UztUMvTbVDyGa1Q2KAtUPbmbVDdLO1Qy/NtUPI5rVD
YgC2Q/wZtkOVM7ZDDk22Q6hmtkNigLZD25m2Q3SztkMOzbZDqOa2Q0EAt0PbGbdDlTO3Qy9N
t0PIZrdDQYC3Q9uZt0N0s7dDL823Q6jmt0NiALhD2xm4Q5UzuEMOTbhDyGa4Q0GAuEP8mbhD
dLO4Qw7NuEPI5rhDQQC5Q9sZuUOVM7lDDk25Q6hmuUNigLlD/Jm5Q5WzuUMvzblDyOa5Q0EA
ukPbGbpDlTO6Qy9NukPIZrpDQYC6Q9uZukOVs7pDDs26Q6jmukNBALtD2xm7Q3Qzu0MvTbtD
qGa7Q2KAu0P8mbtDdLO7Qy/Nu0Oo5rtDYgC8Q/wZvEOVM7xDDk28Q8hmvENigLxD25m8Q5Wz
vEMvzbxDyOa8Q2IAvUP8Gb1DlTO9Qy9NvUOoZr1DYoC9Q/yZvUN0s71DL829Q8jmvUNBAL5D
/Bm+Q3QzvkMvTb5DqGa+Q2KAvkP8mb5DdLO+Qw7NvkOo5r5DYgC/Q/wZv0N0M79DL02/Q8hm
v0NigL9D25m/Q3Szv0MOzb9DyOa/Q2IAwEPbGcBDlTPAQy9NwEPIZsBDQYDAQ9uZwEOVs8BD
L83AQ6jmwENiAMFD/BnBQ3QzwUMOTcFDyGbBQ2KAwUPbmcFDlbPBQw7NwUPI5sFDYgDCQ/wZ
wkN0M8JDL03CQ6hmwkNBgMJD/JnCQ3SzwkMOzcJDqObCQ2IAw0P8GcNDlTPDQy9Nw0OoZsND
QYDDQ9uZw0N0s8NDL83DQ8jmw0NBAMRD/BnEQ3QzxEMOTcRDqGbEQ2KAxEP8mcRDlbPEQw7N
xEPI5sRDYgDFQ9sZxUN0M8VDDk3FQ8hmxUNigMVD25nFQ3SzxUMOzcVDqObFQ2IAxkPbGcZD
lTPGQy9NxkPIZsZDYoDGQ/yZxkOVs8ZDL83GQ6jmxkNBAMdD/BnHQ3Qzx0MvTcdDyGbHQ2KA
x0P8mcdDlbPHQw7Nx0PI5sdDYgDIQ/wZyEOVM8hDDk3IQ6hmyENigMhD/JnIQ3SzyEMOzchD
qObIQ4MAyUPbGclDlTPJQw5NyUPIZslDQYDJQ9uZyUOVs8lDL83JQ8jmyUNiAMpD/BnKQ3Qz
ykMOTcpDqGbKQ2KAykP8mcpDlbPKQw7NykPI5spDQQDLQ/wZy0N0M8tDDk3LQ6hmy0NigMtD
25nLQ3Szy0MvzctDqObLQ2IAzEP8GcxDdDPMQy9NzEPIZsxDYoDMQ9uZzEOVs8xDDs3MQ8jm
zENiAM1D/BnNQ3QzzUMvTc1DyGbNQ0GAzUP8mc1DlbPNQw7NzUPI5s1DYgDOQ/wZzkOVM85D
Dk3OQ6hmzkNigM5D25nOQ3SzzkMOzc5DqObOQ0EAz0PbGc9DlTPPQw5Nz0PIZs9DYoDPQ/yZ
z0N0s89DL83PQ6jmz0NBANBD/BnQQ5Uz0EMvTdBDqGbQQ2KA0EPbmdBDlbPQQw7N0EPI5tBD
QQDRQ/wZ0UN0M9FDL03RQ8hm0UNigNFD25nRQ5Wz0UMvzdFDqObRQ0EA0kPbGdJDdDPSQw5N
0kPIZtJDQYDSQ9uZ0kN0s9JDDs3SQ6jm0kNBANND2xnTQ3Qz00MOTdNDqGbTQ2KA00PbmdND
lbPTQw7N00Oo5tNDQQDUQ/wZ1EOVM9RDDk3UQ6hm1ENigNRD/JnUQ3Sz1EMvzdRDqObUQ2IA
1UPbGdVDdDPVQy9N1UPIZtVDQYDVQ9uZ1UOVs9VDL83VQ6jm1UNiANZD/BnWQ5Uz1kMOTdZD
qGbWQ2KA1kPbmdZDlbPWQw7N1kPI5tZDYgDXQ/wZ10N0M9dDL03XQ6hm10NBgNdD/JnXQ5Wz
10MvzddDqObXQ0EA2EPbGdhDlTPYQy9N2EPIZthDQYDYQ/yZ2EN0s9hDL83YQ8jm2ENiANlD
/BnZQ3Qz2UMvTdlDqGbZQ2KA2UP8mdlDlbPZQw7N2UPI5tlDQQDaQ/wZ2kOVM9pDDk3aQ6hm
2kNigNpD25naQ3Sz2kMvzdpDqObaQ0EA20P8GdtDdDPbQy9N20PIZttDQYDbQ/yZ20OVs9tD
L83bQ6jm20NiANxD/BncQ3Qz3EMOTdxDqGbcQ2KA3EPbmdxDdLPcQw7N3EPI5txDYgDdQ/wZ
3UOVM91DL03dQ6hm3UNBgN1D25ndQ3Sz3UMOzd1DqObdQ0EA3kP8Gd5DlTPeQw5N3kPIZt5D
YoDeQ9uZ3kN0s95DDs3eQ6jm3kNiAN9D/BnfQ3Qz30MvTd9DqGbfQ2KA30Pbmd9DlbPfQw7N
30PI5t9DQQDgQ/wZ4EOVM+BDDk3gQ6hm4ENigOBD25ngQ5Wz4EMOzeBDqObgQ0EA4UP8GeFD
lTPhQw5N4UPIZuFDYoDhQ/yZ4UN0s+FDDs3hQ8jm4UNiAOJD2xniQ5Uz4kMOTeJDyGbiQ2KA
4kPbmeJDlbPiQy/N4kPI5uJDYgDjQ/wZ40OVM+NDDk3jQ6hm40NBgOND/JnjQ3Sz40MOzeND
qObjQ2IA5EPbGeRDlTPkQy9N5EPIZuRDQYDkQ9uZ5EN0s+RDL83kQ8jm5ENBAOVD2xnlQ5Uz
5UMvTeVDqGblQ2KA5UPbmeVDlbPlQy/N5UOo5uVDYgDmQ/wZ5kOVM+ZDL03mQ6hm5kNigOZD
/JnmQ5Wz5kMOzeZDqObmQ0EA50PbGedDlTPnQw5N50PIZudDYoDnQ/yZ50N0s+dDL83nQ6jm
50NBAOhD2xnoQ3Qz6EMOTehDyGboQ2KA6EPbmehDdLPoQy/N6EPI5uhDYgDpQ/wZ6UN0M+lD
Dk3pQ6hm6UNigOlD25npQ3Sz6UMOzelDyObpQ2IA6kP8GepDlTPqQy9N6kPIZupDQYDqQ9uZ
6kOVs+pDL83qQ6jm6kNBAOtD2xnrQ5Uz60MOTetDyGbrQ0GA60McmutDlbPrQy/N60Oo5utD
YgDsQ/wZ7EOVM+xDL03sQ6hm7ENigOxD/JnsQ5Wz7EMOzexDyObsQ2IA7UP8Ge1DdDPtQw5N
7UPIZu1DYoDtQ/yZ7UOVs+1DDs3tQ6jm7UNiAO5D/BnuQ5Uz7kMOTe5DyGbuQ0GA7kP8me5D
lbPuQw7N7kPI5u5DYgDvQ/wZ70OVM+9DL03vQ8hm70NigO9D/JnvQ3Sz70MOze9DyObvQ2IA
8EP8GfBDlTPwQy9N8EPIZvBDYoDwQ9uZ8EOVs/BDL83wQ6jm8ENiAPFD/BnxQ3Qz8UMvTfFD
yGbxQ2KA8UPbmfFDlbPxQy/N8UPI5vFDYgDyQ9sZ8kN0M/JDL03yQ8hm8kNigPJD/JnyQ5Wz
8kMOzfJDyObyQ2IA80P8GfNDlTPzQy9N80OoZvNDYoDzQ9uZ80N0s/NDDs3zQ6jm80NiAPRD
/Bn0Q5Uz9EMOTfRDyGb0Q0GA9EP8mfRDdLP0Qy/N9EOo5vRDQQD1Q/wZ9UN0M/VDDk31Q8hm
9UNBgPVD25n1Q5Wz9UMOzfVDqOb1Q2IA9kP8GfZDdDP2Qy9N9kOoZvZDYoD2Q/yZ9kN0s/ZD
Ds32Q8jm9kNBAPdD/Bn3Q5Uz90MvTfdDyGb3Q2KA90PbmfdDdLP3Qy/N90PI5vdDYgD4Q/wZ
+EOVM/hDL034Q6hm+ENigPhD/Jn4Q5Wz+EMOzfhDqOb4Q0EA+UP8GflDlTP5Qw5N+UPIZvlD
QYD5Q/yZ+UN0s/lDL835Q8jm+UNiAPpD/Bn6Q3Qz+kMvTfpDqGb6Q2KA+kPbmfpDlbP6Qy/N
+kPI5vpDQQD7Q/wZ+0OVM/tDL037Q6hm+0NigPtD/Jn7Q5Wz+0MvzftDqOb7Q2IA/EPbGfxD
lTP8Qw5N/EPIZvxDYoD8Q9uZ/EN0s/xDL838Q6jm/ENiAP1D/Bn9Q5Uz/UMvTf1DqGb9Q2KA
/UPbmf1DlbP9Qw7N/UPI5v1DQQD+Q/wZ/kOVM/5DDk3+Q6hm/kNigP5D/Jn+Q3Sz/kMvzf5D
qOb+Q2IA/0PbGf9DdDP/Qw5N/0PIZv9DQYD/Q/yZ/0N0s/9DDs3/Q6jm/0MxAABE/gwARLoZ
AESYJgBEVDMARDFAAET+TABEylkARIdmAERkcwBEMYAARP6MAES6mQBEmKYARGSzAEQxwABE
/swARMrZAESY5gBEZPMARDEAAUTuDAFEyhkBRJgmAURkMwFEMUABRP5MAUTKWQFEmGYBRFRz
AUQxgAFE7owBRMqZAUSYpgFEZLMBRDHAAUTuzAFEutkBRJjmAURU8wFEIAACRP4MAkS6GQJE
hyYCRFQzAkQgQAJE7kwCRMpZAkSYZgJEVHMCRDGAAkT+jAJEypkCRJimAkRUswJEMcACRP7M
AkS62QJEh+YCRGTzAkQxAANE/gwDRMoZA0SYJgNEVDMDRDFAA0T+TANEulkDRJhmA0RkcwNE
MYADRP6MA0S6mQNEh6YDRGSzA0QgwANE7swDRLrZA0SH5gNEVPMDRDEABET+DAREuhkERIcm
BERkMwREMUAERP5MBETKWQREh2YERGRzBEQggARE/owERLqZBESHpgREZLMERDHABET+zARE
utkERIfmBERk8wREIAAFRP4MBUTKGQVEhyYFRGQzBUQgQAVE7kwFRLpZBUSHZgVEVHMFRDGA
BUTujAVEypkFRJimBURUswVEMcAFRP7MBUTK2QVEmOYFRGTzBUQxAAZE/gwGRLoZBkSYJgZE
VDMGRCBABkTuTAZEulkGRIdmBkRUcwZEMYAGRP6MBkTKmQZEmKYGRFSzBkQxwAZE/swGRMrZ
BkSH5gZEVPMGRDEAB0TuDAdEyhkHRIcmB0RkMwdEIEAHRP5MB0S6WQdEh2YHRFRzB0QggAdE
/owHRLqZB0SHpgdEVLMHRDHAB0TuzAdEytkHRJjmB0Rk8wdEMQAIRP4MCETKGQhEhyYIRFQz
CEQgQAhE7kwIRLpZCESYZghEZHMIRDGACET+jAhEypkIRIemCERkswhEMcAIRO7MCETK2QhE
h+YIRGTzCEQxAAlE/gwJRMoZCUSYJglEZDMJRDFACUT+TAlEylkJRIdmCURkcwlEIIAJRO6M
CUS6mQlEh6YJRFSzCUQgwAlE7swJRLrZCUSH5glEVPMJRDEACkTuDApEyhkKRIcmCkRUMwpE
IEAKRP5MCkTKWQpEmGYKRFRzCkQxgApE/owKRLqZCkSYpgpEVLMKRCDACkTuzApEutkKRIfm
CkRU8wpEMQALRO4MC0S6GQtEmCYLRFQzC0QgQAtE7kwLRMpZC0SHZgtEVHMLRCCAC0TujAtE
ypkLRIemC0RkswtEMcALRO7MC0S62QtEmOYLRFTzC0QxAAxE/gwMRMoZDESYJgxEVDMMRDFA
DETuTAxEylkMRJhmDERUcwxEMYAMRO6MDES6mQxEh6YMRGSzDEQxwAxE/swMRLrZDESH5gxE
ZPMMRDEADUT+DA1EuhkNRIcmDURUMw1EIEANRP5MDUTKWQ1EmGYNRGRzDUQxgA1E7owNRLqZ
DUSHpg1EZLMNRDHADUT+zA1EutkNRJjmDURU8w1EMQAORO4MDkS6GQ5EmCYORGQzDkQxQA5E
7kwORLpZDkSYZg5EVHMORDGADkTujA5EupkORJimDkRUsw5EMcAORO7MDkTK2Q5Eh+YORGTz
DkQxAA9E7gwPRLoZD0SHJg9EZDMPRCBAD0TuTA9EylkPRJhmD0Rkcw9EMYAPRO6MD0TKmQ9E
h6YPRFSzD0QxwA9E/swPRMrZD0SY5g9EVPMPRDEAEET+DBBEyhkQRIcmEERUMxBEIEAQRP5M
EES6WRBEh2YQRFRzEEQxgBBE/owQRLqZEESHphBEZLMQRCDAEET+zBBEytkQRIfmEERk8xBE
MQARRO4MEUS6GRFEhyYRRGQzEUQgQBFE7kwRRLpZEUSYZhFEZHMRRDGAEUTujBFEypkRRIem
EURUsxFEIMARRP7MEUS62RFEh+YRRFTzEUQxABJE/gwSRLoZEkSYJhJEZDMSRDFAEkTuTBJE
ylkSRJhmEkRkcxJEMYASRP6MEkS6mRJEmKYSRGSzEkQgwBJE7swSRMrZEkSY5hJEVPMSRCAA
E0TuDBNEyhkTRIcmE0RUMxNEMUATRO5ME0TKWRNEh2YTRGRzE0QggBNE/owTRMqZE0SYphNE
VLMTRDHAE0TuzBNEytkTRIfmE0Rk8xNEMQAURP4MFETKGRREhyYURFQzFEQxQBRE7kwURMpZ
FESHZhREVHMURDGAFET+jBREupkURIemFERksxREMcAURO7MFES62RREh+YURFTzFEQxABVE
7gwVRMoZFUSYJhVEVDMVRDFAFUTuTBVEylkVRIdmFURUcxVEMYAVRO6MFUTKmRVEh6YVRFSz
FUQgwBVE7swVRLrZFUSY5hVEZPMVRDEAFkTuDBZEyhkWRJgmFkRkMxZEMUAWRP5MFkTKWRZE
mGYWRGRzFkQxgBZE/owWRMqZFkSHphZEVLMWRCDAFkT+zBZEytkWRJjmFkRk8xZEMQAXRO4M
F0S6GRdEmCYXRFQzF0QxQBdE/kwXRNtZF0SHZhdEZHMXRDGAF0TujBdEupkXRIemF0RUsxdE
McAXRP7MF0S62RdEh+YXRFTzF0QxABhE/gwYRLoZGESHJhhEVDMYRCBAGETuTBhEylkYRIdm
GERkcxhEIIAYRO6MGETKmRhEh6YYRGSzGEQxwBhE7swYRMrZGESY5hhEVPMYRDEAGUTuDBlE
yhkZRIcmGURUMxlEMUAZRP5MGUS6WRlEmGYZRGRzGUQggBlE/owZRLqZGUSYphlEVLMZRDHA
GUTuzBlEytkZRIfmGURU8xlEIAAaRO4MGkS6GRpEhyYaRFQzGkQxQBpE/kwaRLpZGkSYZhpE
VHMaRDGAGkTujBpEupkaRIemGkRUsxpEMcAaRO7MGkS62RpEmOYaRGTzGkQxABtE7gwbRMoZ
G0SHJhtEVDMbRCBAG0TuTBtEylkbRIdmG0RkcxtEIIAbRO6MG0S6mRtEmKYbRFSzG0QxwBtE
7swbRMrZG0SY5htEVPMbRDEAHETuDBxEyhkcRJgmHERUMxxEIEAcRO5MHES6WRxEh2YcRFRz
HEQggBxEDo0cRMqZHESHphxEZLMcRCDAHET+zBxEytkcRJjmHERk8xxEIAAdRO4MHUS6GR1E
mCYdRFQzHUQxQB1E7kwdRLpZHUSHZh1EZHMdRDGAHUT+jB1EupkdRJimHURksx1EIMAdRP7M
HUS62R1Eh+YdRFTzHUQgAB5E/gweRLoZHkSHJh5EZDMeRDFAHkTuTB5EylkeRIdmHkRUcx5E
MYAeRP6MHkS6mR5Eh6YeRFSzHkQxwB5E/sweRMrZHkSH5h5EZPMeRCAAH0T+DB9EuhkfRJgm
H0RkMx9EMUAfRO5MH0TKWR9EmGYfRGRzH0Q=</AssayXData><AssayYData Points="1667">8PR+PTnbez22snE9ZKyBPc6Ucz0yw3E9mhNdPQhPfz2fY3M98T97PeCcgz19HnE9Q9RsPXpK
dT2nnHI9FhN/PZ/7gD16Lmw97QZoPeYOfj1M3XQ9bTNjPShubD0c4HM9b3VvPWXMYj2/unE9
jIdzPR9MdD2aPYM9oXJwPR95WD2RrGY9MKZqPba1ZD3yxm49nGxqPXbFaD2Y1149HP9cPV6U
cT2TUGk9RqZrPQ/Scz2minM9HoFvPXtZcT2Kfmk9HMNhPa3Ucz0lfmE9Tfh8PbuTbz1mM1g9
6LFlPfK6Xz1KVGE9jMBqPaOKXT0+bGg9TN5fPeyqVD05vWo9BL1rPYlaaT0MPGk96nZYPYES
Vj2XnF89jadXPZHIfj0J4WY9T1tmPdUsYj3GiWg9rrJMPZY1Wj0j1GI9GGJhPeoYcT0S71I9
xIRqPR2MWz28nnA98TVcPZdqVj0z9GI9mudUPRAGWz3tt1k9knZaPa3EUz1NqmE98RVWPQQD
Vz3JXEs9Y610PWObTz1l+Wo9+05KPX8ZUD3vUnA9rVpKPSuGTz3LSFI9pIhhPVUnZT2CO049
J+VLPYLTWT3drk49WhloPcNwWT0ji0U9sNdZPf1Ccj3SlFM9cC1jPaEwaD3N7ks9IedePXFo
TD1KXVg9VGxSPWIlSj02f1o9hchGPZG6Zz3OOU892QFRPb6jYT1v0lc9eCRYPdv9ZD2RZF49
lERHPeZpZz0BIG09sk9aPelYSj2axFo9ZO1SPd10dD38hGI9qg9LPcLJVz3LJ049rm1TPSVM
cD2nvF897qdUPQj2Sz3cvE09t8NSPZRQRD0Zn1E9IlFAPecZPz3U+kM95FtNPUoNVz2WXF09
HstOPVP5WT3u/0M9SeFKPc0IZT1JyFA9aa1IPcVQWz1xWUw9hWxIPTStOz1cDlM9K2lUPcQW
Tz1HLD89LJZFPafHSj371Es9N6VGPUCSST29IFI9xiFWPYCDNj2WN0I9xPpTPYkkST3nnDs9
1NJMPfIwQD2wbTw90h1RPX4GSj1b00w9L91MPfGzQj23EEY9qD1IPbSSRj04tlE9VtlAPRQb
RT3iX0E9C+VNPRRgNz0NwEs9eY5NPbILSD3ZGkw9walVPZXtRT3c5kY99upaPeUHOz2zSlQ9
3g9APdVsST2evUM9lFI7PYAvNz3bXUo95q9LPY10ST33XDU9BeE8PTuCOj23CkI9AmI3PXfp
RD1DsEA90SpDPdlKMT2xFz091RtOPUo/Lj3lIkM9F+g6PX15Sj1roEk9V2BFPfLvNj2a5VA9
+iI6PV2gLT0Wj0w9Wgc1PbMgTD25hEw9UMkvPdfaNz16uTc9PlkYPZjlNT1M5jY92Ks+Pb+E
Pj3Wikc9jMQyPYTVRj3JFC09jL9RPWZzUD1l1lY9L39aPepAMz06KVU9fWg+PfBpRD021kA9
/ktEPTT9QT1wuDI9Hg1EPa84Nz1Asy49mgM8PTDJQD02LUo9UNJDPeoZQj1qgC09Dek1PV8m
TD20cyc9fWY0PVtYQj3K/i893yxOPS9DKz2Ioko9/XczPc2TMj10LzE9GZhCPdJKQj1q4Dg9
GPw3PbPYOj22SzU95KobPRzZNz3DuUE91HgyPTzlTz1BfDg9liY0PX6ZNz0Hkzo9qEo1PVBL
KT0/+j89/fYlPY3lOj26Pjs9uT4/PTBQIz1dTzY9NZU9PWI5ID216jc9eVk4PaFdPD1Tmyc9
eq45PeT2Oj0IDDo9DU4kPSsQPz1V4yw9jUpCPVxYKT3YhCI9pm03PYMQKT2mazo9wConPS8t
NT2Nmig9O6MkPeVdQj2cViA9Rxg9PQbDPj0iDkc9awY1PRuvRT0Poj09zHpNPauGKz3VNyM9
304mPQ1lLz3BmzU9RTg+PWUgLT0vlC49+G4yPSSxNz3Fsyk9vSMqPUN0Mz3gtCg9EDs3PUCM
Nz39xSo92M0pPQyxPz3d/CE9QqM5PfKTMj1tkDM9nTEjPRMUJj2xQis9VSciPVw1KD1uBUI9
Da4wPaJhMz1Y90s9WBs4PeG0Ij2a9ig9tRg2PRIyHT2x7CE9mIUnPQ0fKz0BDEA9ftkvPfqf
MT0Yhzc9WItNPdmzPT3jmjE9+DFAPWBgKT0b5DI92WMePZw7KT0mpyw9cI8mPeLOLj3MRis9
++UxPcMALT23Li89jcQrPYPUGT0CZTw9RKgjPQQ5KT3wfiw9l70tPSXCHz0QqyE9rcAwPURr
QT33ii49wMwaPT8YOD0VJBs9zZwWPWzeLj0pahw9O1IlPXF8MT0+XTE9FdkuPSxtNT1+Li09
9+g1PdomKT06RzE9no5DPRjIFj1x6Bg9Oq8UPY1UIj3nzTQ9fGdBPaElKT1TnRg9ayQfPS/Z
Gj180y09tlU1PV39Jz3UnCM9O5ocPRLQSj3iVxk9w+cpPdSoFT2YYSk9+kEkPb2DJD2j8DI9
vYo7PY7bMz0IHyk96skSPVaOFj1W0SM99AA6PdN7Jz2VLR49Y7IhPYhzGj2ysx496ccdPac9
GT1i2RU9GcwePZi1FD3/+BU9/fgjPRUMDz1seRs970cmPZa9Hj1fnhk9maMhPUhwGz0eoyI9
EuMTPXJHMT13OSA98I0bPdl9Iz2GkBA9y9wMPUKlFj2PnDM97ZwSPVBCMT2YzBU9avEcPVGW
Mj1Qyxg9tdgTPWxyJz0YxRQ9WEYZPVHSJz2uxSA9GWoaPXszGj3obw89eoAIPcpVJT3IAx89
nUgfPdKWDz0GcCM9KQoyPWtpDz2H6Rk9yMkePRu2KT1Img097ZgkPeVSED3f7is9oWELPexO
JT2mkh09CYwbPejIET3xcCc99j8OPacNHz3D4xo9jA8rPdJCDT1kuQw9/NcwPXU9JD3oaQw9
+TwPPRGm+zx4Ni49li8cPWVzFT0zUQo9p4AdPWAcDD1CGyE9mLYdPYgzCD2UGRE9Hp81Peiu
Bz3AkR09sSIRPSQzFj27txQ9F2YQPYYiFz20zCE9Z7gaPY/vJD3Khho9SCQiPS5eJj2cdR89
cL4xPaMnOj0vohU9604WPbazDT24lCU9xR4YPU6EFT1mwhY9aYMKPQvTHD3nHhs9s0QGPTeN
Hj3LgyE998YgPbpBGj0tAiY9Oy0jPSN0Jz0iTzQ9efcRPa5NJj3dGB89bZkoPeX+FD2QgxA9
YZgYPUjXCT01JDY9lRAFPZ9SGT1pzws964AtPVVgCj12RhU9kU8aPZeDCD3RshU9EfEOPTZH
Ez2OQRg9jF4uPWVRAD00sAo9MSsQPfK4FT35uyI9Lb4OPREjIz3LlhE9Y30aPQSkIz111Rk9
s4ISPdGfBj3TIhw9C6oDPa5dEj3BRAY9vE0aPYr8Dj3MQ/08kGgJPVliHT0KNvw8RnwJPc+y
FD10vxI9kmEYPWlqEz2bWCQ99cUUPZQoID1O4Q89nLgiPY5HHT1KyyE9K0EfPeugAj2H+hk9
MhoVPev4CD0OYxA9zeoXPefoCz0LRAo9x2UkPV9lKj25AQ49X6gTPXDpCD1x+xs9dzYWPTUR
Ez2z9hg96GAiPTF+BT18hxU9AIYYPTO0LT0CziM9s8wRPa+wMD0YCQw9gD8cPcE0AD0n0ho9
8GIMPVFxDz142+o8uJ31PEEUBz3NpxQ9rUYjPT9nCz0RYhM9Uyb5PBOzDT1B/BA9Vm8ZPXAr
CD0vRfs8X3oPPamJFj23DgI93SogPR2zEj2fJQw90yYZPX5MFz2dGCc9NYwaPZjBDD0QIBQ9
1DMcPaENHj0BJfc8xRkMPWPFJT2hwhc9QUIQPRooKT2ZCBA9SSoOPTdHFT0GGeU8qWINPdeh
ED1imSE9W+QIPVj9Dz2bI/o8c6EbPRRjFD3LzBM9fWQDPR59CT28qg09eO0LPSahCz1YvQo9
A3kcPS/+Cj2oUQ49a/oZPWvJGT2zBzA99A4KPTZ7BT14Gho90l4cPRVGFT0a3QI9Kj0QPce3
/TxLSBs9oIYYPT+AAD3V2w09kDgKPRowEj2X7gk9DfIIPXO6Ej352wY9bQ34PD54AD09QA89
sqcQPZPk/jz/fQM9NQwBPRiv7jwJpgY9M4kPPUmT5DyPIA49F2MOPXJrAz2BSwo9vXQHPTsn
Aj0C5Ag9G3QOPeG0Aj1bWBQ9VW0FPeygBT0s3gc9dWUNPVD6Cz12QAQ90rv8PN84Cz2sgPs8
SYgYPSAl+TwrvhU9no4UPZtQAz3Yiww91u8BPbanAj31qP08KIkSPUYcGj2TXfE8SDMIPWd1
CD04dwg90g8EPaKf+jxTN/w8onsJPWQZBz3E/x89YBYRPRQDAD3ZkwI98e8HPZXuFT2zpwE9
BiILPaxBCz26NuU8KS4APYd/Bj1vAg49m1TgPBQdCD0mwwo9dHMOPYSx7jzwDf08n+cIPVFG
5zwvghM9ploPPfGjBT0SBRE9NG3xPDGw/Dw3KAY9Gv/6PHX1Dj0PTAQ9fjkJPWwiFj3fsg49
hIUQPTmXAD1UHNo8CZQMPYy/Dz1+0gE9jhMIPVo2CD0o1BA9mLYAPc0Z7DzUHQM9LIACPRw3
8zxgkwI9fEEDPfbhBz2wb988xmsBPSCH/DxjwAk9SBkCPVDQAT3JE+w82qgNPT2gIj3c7M88
/hkaPc/S8zyp6gs9oBDbPIElEz1bTBU9ZOwDPRUoFD3hnec87t72PKhbGD1A8hI9tNAJPUQM
IT3xHBo9q1EQPbZIFj12Twc9FCAKPVi+9zyRfuU8Vaj1PJQoCD2UoRA959D3PMsA4zy0pwo9
pkoLPa/38jyZMwA9ESTYPJGK9DxE4wQ92Q4HPXa4AD0mURM9IAMVPfifDz0PyAw97UsOPT3s
AT2eMwo9eAoNPTrg6jzXpQI9hGENPZ76Cj0cjhM9Sf/sPKQcFj2swuY8uTz6PNgCBD1AhwY9
s3UCPc0xEj13jA09Ci39PLCAFj1pUgU9wTMKPaVR3Ty9kgk9o3nhPJjqCj0inO883/f4PDsT
Dj3j2e48+q/iPC9J7zx7Hgc9JY0NPTbq/zwzbvs801UAPcPvAT2II+M8bFTPPGt2Cj0yu9E8
ArH/PGva6DzccQM9HaPtPK6O5zxW3xI9+3b4PHbF1jyxRe88KwACPTc7Hj3wGhg9SaT7PLdB
DT2GEwU9t9PpPKnGDD1P8QQ97ZnaPGuFCj0PBfs8y3YLPRJICz21g/k8kdkOPbbhAj2Fwdg8
vovsPAyD+jz4frM8MFH2PKPT9zxq3+s8J98MPZPH0zy5PPI89+4DPdiSwzxvhOs8vLEIPU0N
Az1bzhI9kC7gPET2+jxTC/Q817zZPFW16jxWfeU8BEoEPUVE9zwwS9c8vxUCPf3WAj2nFAE9
m90IPUiA8Tx22vQ8cpAAPc7Y9zwNovo8WmfhPAj28jy6wOE8KTLbPAtg5TwLZts8m4n/PMk7
3jwkVfs8BvfNPLCZ8Dzsi+083pYAPYRn9Tyxuug8sYTMPMNV9jymlR49wRDLPF4lBj3RFNw8
uOLpPBH67jw+a+A8nav9PLaK8zwpagc91zjbPBcI6zyUDQk95OHcPGJCAD1HsBA9xGgCPe61
5jwH/+U8rQThPNqD2DyBngM9Cnj+PGdV+zwiGQ49FfnWPDxuAD0WCtw834LlPKqq7DxzL+g8
fST6PDBR/TzjG9c86RL6PC3i6Dz/cfY8YEHWPKOp8jxulOg8PoYDPZ8J/jxZjvY8MQ79PNaN
6DyYNNU8DQn8PBW52TzNG9s8g4vfPEo16DysawA9dgDhPK23vDwUOPU8HzPdPFiRAT1Prds8
4bHpPMgP/DwCQP88miXyPH+cCT2zaPM801/DPKRb+zwRUP48+i7fPM1p+jyv6Po8WJa2PGu6
2zyyQAE92WMFPRML/jx6ru88C7z4PNL18zxweuY8p77lPOu0/zxhVrU8e0noPGJrAT03y948
nn0BPZ7L2DzoXbo8QMAIPTU65jwb5/w8sKbkPAU13TyvXuQ8Qw7tPO8V2DzL3AU9w4QDPTm/
zjym8gc99vLnPDGT6Tyivv88OwPrPNxZ5zxGl9s8wOPmPDRiyDwy08o8WSfFPAKz4DxhOuM8
4ejgPDlRwzwUCew89sjaPOL98zwh++w82oHmPAKD5DxBwNo8ytDZPIWs2zx6V9w8Uu7bPJdR
4Dy0Aeo8yob9PMaQxzzwvN88gIjAPN5K7zzEM/A88CEFPTPWwzxvW+o8sbXbPDxa8Ty51PE8
/ozkPLxrAT08vt88jYKpPLve0jxyIQY9gwK6PBLe0jwIAd08FDDqPBEs1DwPBtM8MBTlPH+z
Dj0D1Ng88GXoPN9A8jykYe88gfv5PEY3CT0Nz9Y8/FPQPNz+9jzVZc88XbTZPIbAAj3ZaQc9
crr1PIvc1jwouP087aK8PN0P9Dx8q9E8ZLe7PGuP8DzYQss8Tt3XPOK77Twnd9I8ZY7wPCjQ
zTxUA8w8fDvCPG1N2TxLZMw8OLGpPK1VzzxMGuE8xhHpPOQl4Dxq/Oc8ZynhPM9LtTyEAtA8
G6jNPDoRyjxKSeY8PHixPAKg0zwLnfM8Q9b9PPxAszyRaMU8qSPbPP6r8jyvz+s8vAHyPIEP
sTxdHsY8iNrUPCXg6jwBa8k8FhPrPD1q3TwQSvs8KR7bPLYKyTxkzcY842DPPK+L0jyPF7U8
XpEBPTZZAD2sPMI8lXypPEDT3Tw98No8x/PmPJqE6DziENo8lx/3PMa96zybHs484JfyPNyB
wjwX89Y8uj+pPMU41DzIi6s8uTfqPHqw0DwX9ME87eK6PBBywTzojMg8qozlPPKRFD1tisE8
d4fOPBbTqzz6sf48fpHEPIldtzxBmrE8cjqsPGDFhzz2xNA8KzXPPF026jwhMt08MZHXPK/U
6DxFuc88lyLzPMg45zzD/tw8C1fpPDc80jzPudU8r2vEPCmJuTz6EuY80gnLPNX80Dw9++c8
D1OtPDiLqTzXT8A85pPHPOGvzTxfbeY8nHXxPG6w1Tw9I8c8V/TZPCQWrjwjS8Y8NrbEPFqY
4DzorbY8sfLNPBaywDwi9fM8x4mrPKEU3zy0w708Rzi+PCYx0Dxt+MY8Ik+9PC/A2zzuabE8
MVq6PLUq4zy15Pc8psjOPH9Yyzw+v8o8guSxPHYmzjxEY+Y8T4ylPHLX3Tyxtsc8O2TRPOS2
uTz7ack81C+vPOpLuTzSSt08jtTXPKaN1zxrjLI803+0PD1UwDy775Y8OEzcPE6w6Dy1o8w8
dvLBPGgO0TzP1rA8v+jWPF8E1jwuwcM8b+rNPHTTmzyxMN88mCGfPKgK4Dw7HLo8pTXZPJ3u
lzx9Vdw8ChG/PGsKrzzIn8Q8wB/aPFgB6DxYIYo8yfD6PLofzDxUlcE83J7VPJ4wuDx/CNs8
9Si4PC+s7zwHceI8xjijPOHuxTxigtA8yy3BPKTdpDz2ysg85KfaPKM2yjz7+uI8O5nIPKnQ
kTw6NZc8wFjdPL4v1zzxMsQ8amv2PHI5rjxZtMA84UbiPBpWnzzA1+o8tqbXPBt2wzz4v7w8
XUrIPDgExjyXN6g8/ofKPALzrDwe2o883C3JPBjuxjzwe888KTCyPMw3xDzjv848cNihPIQI
njwKxZY85ue5PAnDtjz0meQ8nkawPOsHsjwctMY8ZGLJPN4l0Dxu4ME8ygPgPKr6pjyRnrc8
Gsf4PNFq2jy+OMg8b1yHPEddvTwcSdI8yLDIPKg13zxzVME8umvJPCLrqzxGBts8K33oPFs4
2TzSFsA8OxLZPD3syTz6jd48qIrWPCHaqTzjm9Q8fXS2POexzTy4kcU8Qs/NPEeZnDwDs9M8
niXiPGjhlDyPObg8YpexPJqpxDxAPLg8VOu9PKzNzDysbr48Sl60PKiIuTybo9c8SUvqPA4A
qzyKkPA8ZS/TPMX1rjxww7c8b/a2PNVUzDyt69Q8vRWmPCDHnzzh8rc8Ru7WPP0u2zy6nMo8
Gn2LPN1AxDxKNvk8SBPiPGSxBD2WHMM8K/KFPBJa4Dyx4sE8bNShPEiYtDxrI8E8dqO1PN2X
0Dzx9LY8D83PPF1/tDwsn6g8kNXPPN3byjzyV+I8RxvPPNNMwDxcQa083tylPJIgjzznSq08
vfevPAQyuDzdZ9E8++rMPDM7yDzQXO08Rl3DPIzMoDwBkr48Vay3PAz7ujzeeKo8W/uwPEye
4TyYCsk8MbehPC7krTzRGZ88nHm+PDHevjze5bA8NrarPDKWqDzEaq0850e/PMHirTw1P+U8
W3PAPCaIxzywar48J8vXPEtktjy0qb48Qm6aPJPq0Tyjt6I8HKHhPNXArjx4QMg8tBqoPILQ
wjw8U7M8r5PGPDrotjzYb848aMTHPF28sjygUt887g60PMuXxTxfq5M8Fki8PP4otzwiH7U8
uvmePI9MzjzOeNA871erPOp8mTy9/p48ypa2PKag0DyxfqE8Ib7ePIHNrzyO8LU8nD+sPNom
sDwMH7U8s82mPLtKvTwSDcA8p620PI25tDxdY4k85FKePEcfxjwSgrI8mUeYPJr3pDw1zHQ8
eaGxPPw7uzx9pbk85eK5PP8XvTzpoZM8bcm2PKXZlzzUFLM8qimyPNLhmjxDSqQ8FK67PBS0
qjy6/JQ8dm68PNp6rDxDL5A8ooHWPGTIsTwHTHg8iKq+PJAyqTwxd648DM3BPNUdszzzqZw8
IVnEPJzXrTxfB288cdCBPFX1jTzxXqc800eiPBuSozzUMa48Gf+7PMGyijx7C7M8k7KpPCUB
nDwmCMg8pKSbPETznzyZp908u8qwPDz9wTw1JcE8A8g3PFjwvDwudts8XCfIPDS5sDxin688
JYaQPDTgyzx/TJ88GPOdPHQbtzzZKLM8DjKzPH1Ayzxl9rU8zfK0PChkuTy+ZKM8nuelPIo2
qjyl+MI85KehPCPhnjxBxaY8M5SdPBdApTw=</AssayYData></Step></KineticsData></ExperimentResults>
