# Supplementary material for: CD147 mediates the adsorption of influenza A virus on the cell surface through direct interaction with HA
Source: Front Cell Infect Microbiol. 2025 Aug 29;15:1647283. doi: 10.3389/fcimb.2025.1647283 (PMC12426278; doi:10.3389/fcimb.2025.1647283)
Supplement: Supplementary file 8 [file DataSheet2.zip › raw data-2/Figure 6/Fingure6 D-I/Fingure6 D/241005_006.frd]

<?xml version="1.0" encoding="UTF-8" standalone="yes"?>
<ExperimentResults><ExperimentInfo Name="hb-h1_4"><ExpDescription></ExpDescription><RTDVersion>2.0</RTDVersion><RunID>6257499E-F34D-4C27-9D8E-ED9C5E8C8434</RunID><ExperimentType>KINETICS</ExperimentType><ExperimentSubType>KBASIC</ExperimentSubType><StartDateTime>2024-10-05T16:41:06</StartDateTime><MachineName>4QSYCS2</MachineName><UserName>Labuser</UserName><LotNumber></LotNumber><PlateName>241005</PlateName><PlateName2></PlateName2><SensorName>F1</SensorName><SensorPlate>1</SensorPlate><SensorType>SA (Streptavidin)</SensorType><SensorRole>LIGAND</SensorRole><SensorInfo></SensorInfo><WritingSW>DataAcquisition.exe 11.1.0.11</WritingSW><InstrumentType>OctetRED96e</InstrumentType><InstrumentSerial>FB-90287</InstrumentSerial><InstrumentFW>1.0.0.0</InstrumentFW><IntegrationTime>1.8</IntegrationTime><DSPType>CPF</DSPType><DSPStitching>1</DSPStitching><HasManifest>1</HasManifest><InfoHash>-646315628</InfoHash></ExperimentInfo><AssayParamsInfo/><KineticsData><Step><CommonData><SampleLocation>1</SampleLocation><SampleID>Buffer</SampleID><SampleGroup></SampleGroup><SampleInfo></SampleInfo><SampleRow>F</SampleRow><SamplePlate>1</SamplePlate><WellType>BUFFER</WellType><Concentration>-1</Concentration><ConcentrationUnits>µg/ml</ConcentrationUnits><MolarConcentration>-1</MolarConcentration><MolarConcUnits>nM</MolarConcUnits><MolecularWeight>-1</MolecularWeight><Temperature>26.5</Temperature><StartTime>0</StartTime><AssayTime>120</AssayTime></CommonData><FlowRate>1000</FlowRate><StepType>BASELINE</StepType><StepName>Baseline</StepName><StepStatus>OK</StepStatus><ActualTime>55</ActualTime><CycleTime>0.2</CycleTime><AssayXData Points="275">AAAAAM3MTD7NzMw+mpkZP83MTD/FIIA/XrqZPzMzsz/NzMw/ZmbmP2IQAEAv3QxAmpkZQCuH
JkAzMzNAAABAQM3MTED8qVlAyXZmQDMzc0AAAIBAZmaGQM3MjEAzM5NAmpmZQDEIoECYbqZA
zcysQGQ7s0DLoblAAADAQGZmxkD+1MxAZDvTQMuh2UAxCOBAmG7mQM3M7EAzM/NAmpn5QAAA
AEEzMwNBZmYGQZqZCUHl0AxBGQQQQUw3E0F/ahZBmpkZQc3MHEEZBCBBMzMjQWZmJkGamSlB
5dAsQRkEMEFMNzNBZmY2QZqZOUHl0DxBAABAQTMzQ0F/akZBsp1JQeXQTEEZBFBBTDdTQWZm
VkGynVlBzcxcQRkEYEFMN2NBf2pmQbKdaUHNzGxBAABwQTMzc0F/anZBmpl5QeXQfEEAAIBB
ppuBQT81g0HNzIRBc2iGQQwCiEGmm4lBPzWLQc3MjEFmZo5BAACQQaabkUE/NZNBzcyUQWZm
lkEMAphBmpmZQTMzm0HNzJxBZmaeQQAAoEGmm6FBMzOjQdnOpEFmZqZBAACoQZqZqUEzM6tB
zcysQXNorkEMArBBppuxQTMzs0HNzLRBc2i2QQwCuEGamblBMzO7Qc3MvEFmZr5BDALAQZqZ
wUEzM8NBzczEQWZmxkEMAshBppvJQT81y0HZzsxBZmbOQQwC0EGamdFBMzPTQdnO1EFmZtZB
DALYQZqZ2UE/NdtB2c7cQXNo3kEAAOBBppvhQT8140HNzORBZmbmQQAA6EGamelBMzPrQc3M
7EFmZu5BDALwQaab8UE/NfNB2c70QWZm9kEAAPhBppv5QT81+0HZzvxBc2j+QQAAAELTzQBC
mpkBQmZmAkIzMwNCBgEEQtPNBEKamQVCZmYGQjMzB0IGAQhC080IQpqZCUJmZgpCMzMLQgAA
DELTzQxCmpkNQm1nDkIzMw9CBgEQQs3MEEKgmhFCbWcSQjk0E0IGARRC080UQpqZFUJmZhZC
MzMXQgAAGELNzBhCoJoZQm1nGkIzMxtCAAAcQs3MHEKgmh1CZmYeQjk0H0IAACBC080gQpqZ
IUJtZyJCMzMjQgYBJELNzCRCoJolQmZmJkI5NCdCAAAoQs3MKEKgmilCbWcqQjMzK0IGASxC
080sQqCaLUJmZi5CMzMvQgwCMELTzTBCoJoxQmZmMkIzMzNCBgE0QtPNNEKgmjVCbWc2QjMz
N0IGAThC0804QqCaOUJmZjpCMzM7QgYBPELTzTxCoJo9QmZmPkI5ND9CBgFAQs3MQEKamUFC
bWdCQjk0Q0IAAERCzcxEQpqZRUJtZ0ZCOTRHQgYBSELNzEhCoJpJQmZmSkI5NEtCAABMQtPN
TEKgmk1CbWdOQjk0T0IAAFBCzcxQQpqZUUJmZlJCMzNTQgAAVELNzFRCoJpVQmZmVkIzM1dC
BgFYQs3MWEKgmllCbWdaQjMzW0I=</AssayXData><AssayYData Points="275">AAAAADbppzkFJSk8jg6uPIzi7zz8ugw9vvILPQJM5Tw1VdQ8hBbRPMYayzz8q/o8qaHwPHpP
5Tya18o8EEjsPJyb/zyGov48SMfhPERu7TxuAfw89jwQPSAj8jwYiAc99gcAPXn/4jwTtuA8
XJMFPf8C8Tw3Utg8GzDxPAJfAD07gPA8ejYQPYjGAz2F1wc93iQEPYENDj2rYe08HE7+PE3B
GD13nxI9lSsLPd8WCD1pCfg8fmACPV2nDD3e//k8In4APRigEj1QIwI9mCINPT4dFj3RnBE9
za0LPSsWFT2naxc9I0YcPSpwAj2mTCI9E6kkPVlOHD13exk9D6QePe+gEz0tbgU9LkQSPWuH
Hz0v/R49JV8vPR5PJD1HbSs9pG3/PIErHz3stCc9oN8OPcVJJz3ZiCw9pCkVPXr5GT3EKyo9
5yMtPSy0Hz33lhw99CAqPbshLD3/DSI9ZRwtPaTdOD1TjD89mgMwPRTHMT2o5DY9XmosPaU+
Jj1OIyY9Yno9PZ4mJj286DQ97bUtPZh+Nz2wMS49EQsrPSyjLz3XGDc9pJ0uPb7+Lz36IS89
BtYgPcmyMz0hEz099Qs4PazePz2nF0E9uoI1PeOOOT1C+VA9bQY8Pfi1RT1Zm0w9UIUyPbuw
Mj17cUA9JqtCPViuOz1elzs94RxCPcZ+Rj0230k9MKQoPU5vST2gikE9MnRMPRomPD0MBDU9
CcFUPWKsMz2GPUo9acVPPYM6PT0yJFg9g3lMPZFxOD1UhU49Oz5JPfz3Rz1w3kM9hqxUPe34
Xj1dUVE987BZPVruVD1zEUk9/shUPZZ4WT1qCEM9UWVuPTv2cz264lE9x/1jPWRVVj1I0Fw9
4vhjPZVaXT1OnGU9g0BhPZ5ZVD2qamE9vlhwPaJAUj33jnE9nWBDPbhBbj3qGWk9adKBPSMA
bD06c3Q9djRqPVC3WT1BCW09rC9tPVzlYT0S/mU9sYhhPRj3bD1QMGQ9qCN5PQoeaz2mRXk9
+U1IPXWNVz0YCVg9BZtnPefoVj0+5WY9DuZoPTSEZT0tg3o9Ixx4PWnVZD2NEnM9BkxqPRmr
aT3BUn89ZdxxPZFwbz1pnnA9/oxyPaUWcD1e8G09/hBxPWEfgT3C7nY98TJ3PZxwaT1NHGw9
Y8FePZSPdD13AIQ9oGR6PW4AYT1ZcG89cTB9PbBmeD0KR3I93IiAPXyMfD3MMHk9BHuCPcIe
dD1KQIY9IG15PdGBZD3+PGs9XBNxPa9whD1+Rn89OCmAPTm3fT01mXk9HBNkPYBKhz2hpH89
yy9vPRHogj1yAnI9DoaBPeW+hT08hnI9rzZ6PSPiiz3lY3M9wneCPT5ybz3MU4s9Bc59Pa8W
iT0FOYU9WJlvPZRadz0Dtng9Lp+APRbVgz3ehmg91LGHPZMeez061YQ9MleHPZCyez3OVIY9
rROEPac+ez3fjHU9kXOEPenjdj0=</AssayYData></Step><Step><CommonData><SampleLocation>2</SampleLocation><SampleID>HB</SampleID><SampleGroup></SampleGroup><SampleInfo></SampleInfo><SampleRow>F</SampleRow><SamplePlate>1</SamplePlate><WellType>KLOAD</WellType><Concentration>30</Concentration><ConcentrationUnits>µg/ml</ConcentrationUnits><MolarConcentration>20000</MolarConcentration><MolarConcUnits>nM</MolarConcUnits><MolecularWeight>-1</MolecularWeight><Temperature>30.1</Temperature><StartTime>88114</StartTime><AssayTime>900</AssayTime></CommonData><FlowRate>1000</FlowRate><StepType>LOADING</StepType><StepName>Loading</StepName><StepStatus>OK</StepStatus><ActualTime>57.001</ActualTime><CycleTime>0.2</CycleTime><AssayXData Points="285">AABcQs3MXEKamV1CZmZeQjk0X0IAAGBCzcxgQpqZYUJtZ2JCOTRjQgAAZELTzWRCmpllQmZm
ZkIzM2dCAABoQs3MaEKamWlCbWdqQjk0a0IAAGxCzcxsQqCabUJmZm5COTRvQgYBcELTzXBC
mplxQmZmckJANXNCBgF0QtnOdEKgmnVCZmZ2Qjk0d0IGAXhCzcx4QpqZeUJmZnpCMzN7QgAA
fELTzXxCoJp9QmxnfkIzM39CgwCAQmZmgELNzIBCMzOBQh2agUIAAIJCZmaCQlDNgkK2M4NC
HZqDQgAAhEJmZoRCzcyEQjMzhUKamYVCAACGQmZmhkJQzYZCtjOHQh2ah0IAAIhC6maIQs3M
iEK2M4lCmpmJQgAAikJmZopCUM2KQrYzi0IdmotCgwCMQmZmjEJQzYxCMzONQpqZjUIAAI5C
ZmaOQlDNjkK2M49CmpmPQoMAkEJmZpBCzcyQQjMzkUKamZFCgwCSQupmkkJQzZJCMzOTQh2a
k0KDAJRC6maUQs3MlEK2M5VCHZqVQoMAlkJmZpZCzcyWQjMzl0KamZdCgwCYQupmmEJQzZhC
tjOZQh2amUKDAJpCZmaaQs3MmkK2M5tCHZqbQoMAnEJmZpxCzcycQjMznUKamZ1CgwCeQupm
nkJQzZ5CtjOfQh2an0IAAKBC6magQlDNoEK2M6FCmpmhQgAAokJmZqJCzcyiQrYzo0KamaNC
AACkQupmpEJQzaRCMzOlQpqZpUKDAKZCZmamQlDNpkIzM6dCmpmnQoMAqEJmZqhCzcyoQrYz
qUIdmqlCAACqQupmqkLNzKpCMzOrQpqZq0KDAKxC6masQs3MrEK2M61CmpmtQoMArkJmZq5C
UM2uQjMzr0Kama9CgwCwQupmsELNzLBCMzOxQhyasUIAALJC6mayQlDNskK2M7NCHJqzQoMA
tEJmZrRCUM20QjMztUKambVCAAC2QmZmtkLNzLZCMzO3QpqZt0KDALhCZma4QlDNuEK2M7lC
mpm5QoMAukLqZrpCzcy6Qjo0u0KambtCAAC8QupmvEJQzbxCtjO9QhyavUIAAL5C6ma+QlDN
vkK2M79Cmpm/QoMAwEJmZsBCUM3AQrYzwUIcmsFCgwDCQupmwkJQzcJCMzPDQpqZw0KDAMRC
6mbEQs3MxEIzM8VCHJrFQoMAxkJmZsZCzczGQjMzx0IcmsdCAADIQupmyEJQzchCMzPJQpqZ
yUKDAMpC6mbKQlDNykK2M8tCHJrLQoMAzELqZsxCzczMQrYzzUIcms1CgwDOQupmzkLNzM5C
tjPPQpqZz0KDANBCZmbQQs3M0EIzM9FCHJrRQgAA0kLqZtJCUM3SQjMz00IcmtNCgwDUQmZm
1ELNzNRCtjPVQhya1UIAANZCZmbWQlDN1kIzM9dCHJrXQoMA2ELqZthCzczYQjMz2UIcmtlC
AADaQmZm2kLNzNpCtjPbQpqZ20KDANxCZmbcQlDN3EIzM91CmpndQgAA3kLqZt5CUM3eQrYz
30Icmt9C</AssayXData><AssayYData Points="285">7neLPYtWiT37l5s9FSWMPVjZoT3/fJc9N8yYPZZNnj1qF6M9NEyYPfhGoT23Uac9NoKaPWW0
pz3IYKs9t36uPU9fqz18bbQ9cxakPYLTqj28qaw98LKyPW45tT0rCq490KirPXB3tj2b37U9
bTGvPR3ItD261ag90H68PUzjsD3N/LI9jIG2PbEzwT1+WrM9w7C5PVIzyD1dG7U94TiyPR3A
wj2tqMM9TyW7PcExuj3h2b491AW2PXGWvj272Lc9g4zCPYaNxz1NpL49VNnEPXysvj1mr8M9
nyjAPcAyxj0gU789UZ/QPcWytz22Gcc9RDbFPRPDxj2Tm8o9d9nFPUSBvj0SF9I9c8LJPXN5
0D36mMA9Om/PPbDtvz1d+cg9R1/HPRqQ0j04M8k9V93OPXinxz1WN9E9fvLNPW/i2D2gf8w9
/+LKPR4Myj13g8s9k/PWPYxVzD19jNI9vmPaPe7r0T0z78g9nErRPWXq2D0Qp9Q9JHzSPeXp
yz3YDtg9c6LTPfG30j3p7dI9LNfRPbbJ2D09n9w94XbZPaviyz0WitY9aSfVPV3q2T0/1889
tVLTPRAR2T1eDOA9UVvZPRPi2z1LuM89J5rkPX371T1sX9k9DtfdPQsa4D1OUuU9ZFzdPVLh
4j1t9c49PZfSPV4I3T23PeE9hhLVPYTa2D306+k9m+vfPWbu3D3pmOY9Wb/fPQL43j1IUu09
CjTkPWKT5j2mmOA9fyjUPWaC4D1Omuc9xWLmPVGL3T1fZeQ9wp7YPXri4D3Pf+E9iA/jPZBC
5j10ceM9TwDmPXbf6z2U/989xXPpPYQc4z0RDO09E3HsPUaf8D3YU+A9bXjlPVLm5j3UFOU9
rYTlPe3a8D1F+ug9grbuPTHE9j2g4PA9qS/yPWem6z3P1vE99dHgPa9r3z0lIOw9gwftPdpA
8z3H3/E9fLbmPSw87T1X3u491pDyPa5g+T3M4O89jG7uPWAF4T12a+s9PwPsPXex8z30pOo9
J73pPWA+9z0gv/A9glrlPZFo7j2psAA+1JP1PdoI7D3zzPo9+ejyPX1i3z0l6/A9B2jsPVrm
9T2aS/E9+qT1PTPz8D0QQPQ981TqPZa0+D0lePA9PcX3PZJ58D1HhvY9f3HuPfvd7j3dVPs9
Ha/4PSmI/D3+iPk9F6z1PTs89D2HjvY9r44BPoow8z3oQvs9U0j6PQ4W9D1G3v09vB34Pad1
8T1y0vo9t/jvPeigAD60IfA9UPAAPn139D38tvs9VcABPmAk7j0I3fY95kfzPRKq+T1IogA+
+1TwPYIc+T1MwgE+r50BPnyh9D0uJgA+QDEAPgK1AD52jfI9wPX6PYB5AD67HgM+8JUAPhrK
/D2yggE+e1j8PSWU+j385/w9Z2X4PVIV9j2tkQI+RoX8PSHS/D0duQA+JeT9PSmCBz6dTwE+
UEcCPqtTAT6JJvw9xpEEPtVN/T3FKAI+7CH8PedD/z1m0P09z30BPpUFAT4nRgE+FqgCPrlk
BT7TGQc+</AssayYData></Step><Step><CommonData><SampleLocation>3</SampleLocation><SampleID>Buffer</SampleID><SampleGroup></SampleGroup><SampleInfo></SampleInfo><SampleRow>F</SampleRow><SamplePlate>1</SamplePlate><WellType>BUFFER</WellType><Concentration>-1</Concentration><ConcentrationUnits>µg/ml</ConcentrationUnits><MolarConcentration>-1</MolarConcentration><MolarConcUnits>nM</MolarConcUnits><MolecularWeight>-1</MolecularWeight><Temperature>30.1</Temperature><StartTime>155825</StartTime><AssayTime>450</AssayTime></CommonData><FlowRate>1000</FlowRate><StepType>BASELINE</StepType><StepName>Baseline2</StepName><StepStatus>OK</StepStatus><ActualTime>60.001</ActualTime><CycleTime>0.2</CycleTime><AssayXData Points="300">ggDgQuhm4ELSzeBCODThQp+a4UKCAOJCa2fiQk/N4kK1M+NCHJrjQgUB5EJrZ+RC0s3kQjg0
5UIcmuVCBQHmQmtn5kLSzeZCODTnQhya50KCAOhCbGfoQk/N6EK1M+lCHJrpQoIA6kJsZ+pC
T83qQjg060KfmutCBQHsQmxn7ELSzexCtTPtQhya7UIFAe5C6GbuQk/N7kK1M+9Cn5rvQgUB
8ELoZvBCT83wQrUz8UKfmvFCBQHyQuhm8kJPzfJCtTPzQp+a80IFAfRCbGf0Qk/N9EK1M/VC
n5r1QgUB9kLoZvZC0s32Qjg090KfmvdCBQH4Quhm+EJVzvhCtTP5Qhya+UKCAPpCbGf6QtLN
+kK1M/tCn5r7QoIA/ELoZvxCT838QrUz/UKfmv1CBQH+Qmxn/kLSzf5CtTP/Qhya/0JBAABD
dDMAQ6dmAEMcmgBDDs0AQ4IAAUN0MwFDp2YBQ9uZAUNPzQFDQQACQ3QzAkPpZgJDHJoCQ0/N
AkNBAANDtjMDQ6dmA0PbmQNDDs0DQ0EABEN0MwRDp2YEQ9uZBEMOzQRDggAFQ7YzBUOnZgVD
25kFQw7NBUOCAAZDdDMGQ+lmBkPbmQZDT80GQ4IAB0O2MwdDp2YHQxyaB0ORzQdDQQAIQ3Qz
CEPpZghDHJoIQw7NCENBAAlDdDMJQ6dmCUMcmglDT80JQ0EACkN0MwpD6WYKQxyaCkNPzQpD
QQALQ3QzC0PpZgtD25kLQw7NC0NBAAxDtjMMQ+lmDEMcmgxDDs0MQ0EADUO2Mw1D6WYNQ9uZ
DUNPzQ1DQQAOQ7YzDkPpZg5D25kOQ0/NDkNBAA9DtjMPQ+lmD0PbmQ9DT80PQ4IAEEO2MxBD
qGYQQ9qZEENPzRBDQQARQ7YzEUPpZhFD2pkRQw7NEUOCABJDtjMSQ6hmEkMcmhJDDs0SQ4IA
E0N0MxNDqGYTQ9qZE0NPzRNDggAUQ3QzFEOoZhRDHJoUQ0/NFENBABVDdDMVQ6hmFUMcmhVD
Ds0VQ0EAFkN0MxZD6WYWQ9qZFkNPzRZDQQAXQ7YzF0PpZhdD2pkXQ0/NF0NBABhDtjMYQ+lm
GEPamRhDDs0YQ4IAGUO2MxlDqGYZQxyaGUNPzRlDQQAaQ3QzGkOoZhpD2pkaQw7NGkPEABtD
tjMbQ+lmG0PamRtDDs0bQ4IAHEN0MxxDqGYcQxyaHENPzRxDQQAdQ3QzHUPpZh1DHJodQ0/N
HUOCAB5DtjMeQ+lmHkMcmh5DT80eQ4IAH0N0Mx9DqGYfQxyaH0NPzR9DggAgQ3QzIEOoZiBD
2pkgQ0/NIEOCACFDdDMhQ6hmIUMcmiFDDs0hQ0EAIkN0MyJD6WYiQ9qZIkNPzSJDQQAjQ7Yz
I0PpZiNDHJojQ0/NI0NBACRDtjMkQ6hmJEMcmiRDDs0kQ0EAJUN0MyVD6WYlQxyaJUNPzSVD
QQAmQ7YzJkOoZiZDHJomQw7NJkNBACdDtjMnQ6hmJ0PamSdDT80nQ0EAKEO2MyhD6WYoQxya
KENPzShDQQApQ3QzKUPpZilDHJopQw7NKUNBACpDdDMqQ+lmKkPamSpDDs0qQ4IAK0O2MytD
qGYrQ9qZK0NPzStD</AssayXData><AssayYData Points="300">ABwfPhmYGz5F6SE+OvAcPmt6Hz5LGyI+dVEfPmSnGj7uxxg+P8wcPuS2Hj46XiA+zlccPnZ2
HT6LQBw+bfAgPnOeGz4gSB0+XX8dPkeuID4TNB8+utIcPqLeFj5Qohw+ymwhPiTWIz7sfCE+
h3EgPmtHIz51liI+6iYePsGCIj5FwyI+KmIgPiG/Hz7zrCE+gnsjPtqzIz5DACA+FAcjPsLt
ID7CJCc+/uEsPq6EJj7QWiY+WBcrPjFJKT6jNCw+caAtPnUNKT6fKC4+8yA3PmcQMj4b1TU+
UOY0PiQMNT4d0jY+Zm03PiB0Mz4hPjQ+nVg8Pq5rNT4uezk+Wlg3PqS2NT7rvDc+LXg3PnRg
NT5xHzs+b5Y0PjMVNT7JHTo+YW8xPgpEOT5TQzY+hrYyPkaIOD7HVDk+LRY0PtMUNj5zUi8+
Y1g2PkRAMj5h4TE+3JM0PtEnNT4x3TY+8CU2PifQNT5/cTM+XVo1PnR2OT7iRTY+vDQ1Po4d
Mz7Gbzc+kzwzPiOkNT6FizI+tRU0Ppj4Mj7uDzE+28gxPkmYND6vQTk+zAU2PsV2MT7MtTY+
2sMzPsmeNT4QOjA+Pvw1PhsOOD7Kri8+KG01PkjOMz7SFDc+Y4E1Pj8lNj4uWDY+EJA5PltI
Nz5Ujzo+spw2PiJeND60yjc+n9A5PrEGMj5+EjI+A9A1PjrCNj6JUS4+CNg1PlvMOT42/TQ+
B78zPvifMT53jzY+G8UyPgCsNT7ppjE+Fd0zPm57OD76/jM+ZsgxPqCwMT74wDE+e3syPmHR
NT4jyC8+rJUwPi9vND5ukTU+aoc0PmjeMz6+1C4+9v4yPj84Lz70Ay4+ipQtPtyvLz6IGzA+
2ws2PjTgMT7DNTU+Xa0yPmPxMj72Fi0+/YktPrzuLz7RbjM+9YwsPsFOMj4cqjE+A1ozPnp8
Mj7/5C8+W4sqPmBCMz4bnzU+TpU1PixzNT5D0Dk+7h4xPjTYMj4cADM+91UxPtS2ND5ULjI+
ZvYtPsnDMT5msjg+FjY2PhH3MT7UgzI+nZQwPoo3MD6MazU+iYQvPmn7NT7yEC4+lRAxPkm+
Lj7JHTY+fgA0Pip7NT42gTA+pokxPt/SMz5tZik+ypsuPkAVLD6StzE+kPgxPuOiMT6XODM+
0K8tPtdOLT7lHjE+TbgwPkraMT4XBzE+n9IuPhpkMj4tKSo+bjUuPn5HLj7xSzA+Z/UsPpr6
Lj4+Ny8+74QsPjzWLD6sjCw+sxA1PkMTMT46SzE+gssyPmPfMT44zDE+IvQqPhCjLz5UQyo+
QvcxPqn6LT58+io+c3QrPlBCMz5iWDM+occtPlxBMD61TzM+BOYtPiqXLj4cyTA+nGovPjF0
LT5I1S8+1J4sPlarLD54vS0+584vPkI0MT44ty4+I2QnPrhEMz47sy0+AEQqPup3KT7YFjA+
UekvPoNpLT7HZyw+P7ozPuzXLT7IFjA+mn4sPvfGKz4Jrys+HPUvPlAmKz7a8yc+XvIxPnkm
Kj5vTzE+7KQsPjUTMD4GDzM+63QxPgT1Lz6YiSo+QNIyPsk0Lz6EBDA+nUozPizALz4vPzM+
oIUxPoH0LT519ys+</AssayYData></Step><Step><CommonData><SampleLocation>4</SampleLocation><SampleID>Protein Y</SampleID><SampleGroup></SampleGroup><SampleInfo></SampleInfo><SampleRow>F</SampleRow><SamplePlate>1</SamplePlate><WellType>KSAMPLE</WellType><Concentration>3.125</Concentration><ConcentrationUnits>µg/ml</ConcentrationUnits><MolarConcentration>156.2</MolarConcentration><MolarConcUnits>nM</MolarConcUnits><MolecularWeight>20</MolecularWeight><Temperature>30</Temperature><StartTime>227171</StartTime><AssayTime>900</AssayTime></CommonData><FlowRate>1000</FlowRate><StepType>ASSOC</StepType><StepName>Association</StepName><StepStatus>OK</StepStatus><ActualTime>132.6</ActualTime><CycleTime>0.2</CycleTime><AssayXData Points="663">ggAsQ/czLEMqZyxDXZosQ0/NLEOCAC1DtTMtQypnLUMcmi1DT80tQ8QALkP3My5DKmcuQ12a
LkOQzS5DxAAvQ/czL0PoZi9Dn5ovQ0/NL0OCADBD9zMwQ+hmMENdmjBDkM0wQ8QAMUO1MzFD
KmcxQxyaMUOQzTFDxAAyQ/czMkPoZjJDHJoyQ5DNMkOCADND9zMzQypnM0McmjNDT80zQ4IA
NEO1MzRDKmc0Q12aNENPzTRDggA1Q/czNUMqZzVDHJo1Q0/NNUOCADZD9zM2QypnNkMcmjZD
T802Q8QAN0P3MzdD6GY3QxyaN0NPzTdDggA4Q/czOEPoZjhDHJo4Q5DNOEPEADlDtTM5Q+hm
OUNdmjlDT805Q8QAOkO1MzpDKmc6QxyaOkNPzTpDggA7Q7UzO0NsZztDXZo7Q5DNO0OCADxD
9zM8Q+hmPENdmjxDkM08Q8QAPUO1Mz1DKmc9Q12aPUOQzT1DggA+Q7UzPkPoZj5DXZo+Q0/N
PkOCAD9DtTM/Q+hmP0Ndmj9DkM0/Q4IAQEP3M0BDKmdAQ12aQEOQzUBDggBBQ/czQUPoZkFD
XZpBQ0/NQUOCAEJD9zNCQypnQkNdmkJDT81CQ8QAQ0O1M0NDKmdDQ12aQ0NPzUNDxABEQ/cz
REMqZ0RDXZpEQ0/NREPEAEVD9zNFQypnRUMcmkVDT81FQ8QARkP3M0ZD6GZGQxyaRkOQzUZD
ggBHQ/czR0PoZkdDXZpHQ0/NR0OCAEhD9zNIQypnSEMcmkhDkM1IQ8QASUP3M0lDKmdJQxya
SUNPzUlDxABKQ/czSkMqZ0pDXZpKQ0/NSkOCAEtD9zNLQypnS0NdmktDT81LQ4IATEO1M0xD
6GZMQ12aTENPzUxDggBNQ/czTUNsZ01DXZpNQ5DNTUOCAE5D9zNOQypnTkMcmk5DT81OQ8QA
T0P3M09D6GZPQ12aT0NPzU9DggBQQ7UzUEMqZ1BDXZpQQ0/NUEOCAFFDtTNRQypnUUMcmlFD
T81RQ4IAUkO1M1JDKmdSQxyaUkOQzVJDxABTQ/czU0PoZlNDHJpTQ0/NU0OCAFRD9zNUQypn
VENdmlRDkM1UQ8QAVUP3M1VD6GZVQ12aVUNPzVVDggBWQ/czVkPoZlZDXZpWQ5DNVkOCAFdD
tTNXQ+hmV0McmldDkM1XQ4IAWEP3M1hDKmdYQ12aWENPzVhDggBZQ/czWUPoZllDHJpZQ5DN
WUPEAFpDtTNaQypnWkMcmlpDkM1aQ4IAW0O1M1tDKmdbQ12aW0NPzVtDggBcQ/czXEMqZ1xD
XZpcQ5DNXEPEAF1D9zNdQypnXUOfml1DT81dQ8QAXkO1M15D6GZeQ12aXkOQzV5DggBfQ/cz
X0PoZl9DHJpfQ0/NX0PEAGBD9zNgQypnYEMcmmBDkM1gQ4IAYUO1M2FDKmdhQxyaYUOQzWFD
xABiQ7UzYkPoZmJDXZpiQ0/NYkPEAGNDtTNjQypnY0NdmmNDkM1jQ4IAZEO1M2RDKmdkQ12a
ZEOQzWRDggBlQ7UzZUMqZ2VDXZplQ0/NZUOCAGZDtTNmQypnZkNdmmZDT81mQ4IAZ0P3M2dD
6GZnQxyaZ0OQzWdDggBoQ/czaEPoZmhDXZpoQ0/NaEOCAGlD9zNpQ+hmaUNdmmlDT81pQ4IA
akP3M2pDKmdqQ12aakNPzWpDxABrQ7Uza0MqZ2tDHJprQ0/Na0OCAGxD9jNsQypnbEMcmmxD
T81sQ8QAbUO1M21DKmdtQ12abUOQzW1DxABuQ7UzbkPoZm5DnppuQ0/NbkPEAG9DtTNvQ+hm
b0Mcmm9DT81vQ8QAcEP2M3BD6GZwQxyacEOQzXBDggBxQ/YzcUPoZnFDXZpxQ0/NcUOCAHJD
tTNyQypnckMcmnJDkM1yQ4IAc0O1M3ND6GZzQ12ac0NPzXNDxAB0Q/YzdEPoZnRDXZp0Q0/N
dEPEAHVDtTN1QypndUMcmnVDT811Q4IAdkO1M3ZDKmd2QxyadkOQzXZDggB3Q/Yzd0PoZndD
XZp3Q5DNd0PEAHhDtTN4Q+hmeENdmnhDT814Q4IAeUP2M3lDKmd5Q12aeUOQzXlDxAB6Q/Yz
ekMqZ3pDHJp6Q5DNekPEAHtD9jN7Q+hme0McmntDT817Q4IAfEP2M3xDKmd8QxyafEOQzXxD
xAB9Q7UzfUMqZ31DHJp9Q5DNfUPEAH5D9jN+Q+hmfkNdmn5DkM1+Q8QAf0O1M39D6GZ/Q12a
f0OQzX9DQQCAQ9oZgEN0M4BDLk2AQ6hmgENigIBD+5mAQ5WzgEMOzYBDyOaAQ2IAgUP7GYFD
dDOBQw5NgUOoZoFDYoCBQ9qZgUOVs4FDLs2BQ8jmgUNBAIJD2hmCQ5UzgkMuTYJDqGaCQ0GA
gkP7mYJDdLOCQy7NgkOo5oJDYgCDQ9oZg0OVM4NDLk2DQ6hmg0NBgIND+5mDQ3Szg0MOzYND
yOaDQ2IAhEP7GYRDlTOEQw5NhEOoZoRDYoCEQ9qZhEN0s4RDDs2EQ6jmhENiAIVD+xmFQ5Uz
hUNPTYVDqGaFQ0GAhUP7mYVDdLOFQy7NhUPI5oVDQQCGQ/sZhkN0M4ZDDk2GQ8hmhkNigIZD
2pmGQ3SzhkMuzYZDyOaGQ0EAh0P7GYdDdDOHQw5Nh0OoZodDQYCHQ9qZh0OVs4dDDs2HQ8jm
h0NBAIhD2hmIQ3QziEMOTYhDyGaIQ0GAiEPamYhDlbOIQw7NiEOo5ohDYgCJQ9oZiUOVM4lD
Dk2JQ6hmiUNBgIlD+5mJQ5WziUMuzYlDqOaJQ0EAikP7GYpDdDOKQw5NikOoZopDgoCKQ/uZ
ikOVs4pDLs2KQ6jmikNBAItD+xmLQ3Qzi0MOTYtDqGaLQ2KAi0PamYtDlbOLQw7Ni0Oo5otD
YgCMQ/sZjEN0M4xDLk2MQ8hmjENBgIxD+5mMQ3SzjEMuzYxDyOaMQ2IAjUP7GY1DlTONQw5N
jUOoZo1DQYCNQ9qZjUN0s41DLs2NQ8jmjUNiAI5D+xmOQ3QzjkMuTY5DqGaOQ0GAjkP7mY5D
lbOOQy7NjkPI5o5DQQCPQ/sZj0OVM49DLk2PQ6hmj0NBgI9D+5mPQ3Szj0MuzY9DqOaPQ2IA
kEP7GZBDdDOQQw5NkEOoZpBDYoCQQ/uZkEOVs5BDDs2QQ8jmkENiAJFD2hmRQ5UzkUMOTZFD
qGaRQ2KAkUP7mZFDlbORQw7NkUPI5pFDQQCSQ/sZkkOVM5JDDk2SQ6hmkkNBgJJD+5mSQ3Sz
kkMuzZJDyOaSQ2IAk0PaGZNDlTOTQy5Nk0OoZpNDQYCTQ/uZk0OVs5NDDs2TQ8jmk0NBAJRD
2hmUQ3QzlEMuTZRDyGaUQ2KAlEPamZRDdLOUQy7NlEOo5pRDQQCVQ/sZlUN0M5VDDk2VQ6hm
lUNBgJVD+5mVQ5WzlUMuzZVDqOaVQ0EAlkP8GZZDdDOWQy5NlkPIZpZDQYCWQ/yZlkN0s5ZD
Ls2WQ6jmlkNBAJdD/BmXQ5Uzl0MOTZdDqGaXQ0GAl0P8mZdDdLOXQw7Nl0PI5pdDYgCYQ/wZ
mEN0M5hD</AssayXData><AssayYData Points="663">4q8uPqKLMD7CyS0+3HMqPmzVMD4TqzI+Ytc1PjgmLD640ik+AVQuPoGWLj4aZS0+SWUpPsgB
Lz45PSs+qKowPtn7MD5i6y8+oXstPggfKz4FGiw+6Dg0Pl4CMj4BNi0+fe4uPguOND4adjA+
i+UwPst3MD7r5Cs+csUoPmZFLT4vNi8+kW8zPp/ZOD7AKTI++sQvPl9BLD7Cpis+3dEvPiiK
Lz6MxS4+G2QtPvE+KT5tvyo+OVYvPl0sMD73GDI+0vIxPs4OLT5q7yk+6F8tPuIzKT6DGSw+
5gkzPki1Lj79Cio+dAAtPqalKz6MEjI+xF0rPqSTLj5nly4+ft8sPhJmND6oiC0+cDItPkuP
Kz4FyjE+46UtPjGWMD7T8DE+QzM0Pkd5Lj4gazI+EtguPh8DLj60Yi0+WZEvPnFtMT6tsCs+
0y8vPlhOLz47VS0+e7QxPhhRLz6Ejy4+Bt8wPjocKz4vXjA+KMcwPhbJMT4QATE+2NgrPi9c
LT75Xiw+Th0yPv06Kj643zA+IkEvPor5MT4EhTM+fNA1PvSQMj4zMzU+I7gvPgbCLT5q3DA+
An0uPt5QLj7Scy8+tWQ2PpNQLj6IazE+d+suPh4vLT7HsjA+eLcxPl2ALz7MAzI+ytguPki/
MT5ony8+ZIMrPs7qLz454y0+BMIsPidpKj6dRC8+dGctPnbkMT79Niw+OBowPg3LLT4NfjM+
nCksPgHCKT4UVTA+ukUxPprmLz7xSSs+S8QpPkO3MD6ARDM+EJYuPu88NT4pPik+8SkxPnxL
Lz5TeS0+4Rg0PqIpLz65Jy8+wGQwPodSJz7Ajiw+/VcvPkZXMT43szM++cAuPtKMMz4jTy4+
YYwwPgsZMz7eezM+IL0xPoy0Lz63vCw+/eYvPrkJMj4JiTQ+oPEuPorwKj5EYyo+xEovPqAV
Lj5vui4+pokwPgYWMz5aoCk+XU0yPh37LT5ooio+Esc2Pgp6MD7Xwi8+jQotPlf0LD4zLy8+
JewxPqBHMz4wcDE+FqIwPjuLLj6Vry8+QAwtPhtDLj6wZDA+LNQuPvIHKj6YpTM+KCcqPoEu
MT5AIi0+KsYxPnL9MD67jC8+yvYwPvOXMD6onDA+LSUpPvDlLT6xfDA+riYuPkE7Kz72Ti4+
vSYvPqDHLj7fnTE+Ks4vPrBWLj7CBDE+/hQuPuTaMT6/Tyo+uaEwPvrOMD4CITE+dbQvPqQC
Lj7gUi8+DMIuPl+FLz5UQTE+xekuPq8MMD4Pjis+LNE0PidWLj7zxyo+7i8sPkdELz4LNDE+
G1otPiAeMT5+vzA+pXMtPjLtLj5Q4zE+AsYtPt61Mz6wsDI+G5wwPgt3Lj7CMy8+GukrPvSl
Jz7vtyw+yvYvPjiLLj5tTis+uLMyPlJNLT77CC8+XKkyPrh4LT4Czy8+2+UtPvVaLD4JDTA+
+qMxPuIILz6goyk+CHo0Pvf+LD4epy4+qgIrPlBdLj4o6i4+EictPgi9LT47rjI+erQsPiuM
MD6DJSw+HnEuPrC0Kz6vKio+B4otPoKjLj7agy8+bu0vPkdlMj5RgzA+iDgsPt+3Lz4Qgiw+
hSQxPoS4LD7exS8+22cuPvrbMz6WMDE+6ZUwPreAMj6EGy8+piI1PnugKj4Hpy8+3tcsPnh9
MD5B3yw+bd0sPlmVMD5NnzE+n7QoPksdMj5R2i8+7QYyPvzoLz6Q3S8+amYzPvjeLD5l9ys+
I9ErPpVkLz4+rDI+OMAqPhFtJj5TTy4+tB0tPoUVLD4/WTI+qwAyPl2/MT4dBzA+Cz0uPsNz
Mz610Sw+qXwuPiJqND7XWSw+qhMqPgRTLj6xXSg+gXsxPod4LT5/dTQ+gdYuPkWwKj44hjA+
IrswPvEzLT6QHC8++oYsPjHKKj6Ozy4+D5stPnw+Lj7yei8+C+ouPljkKj6VYS4+B4IzPhMK
MT7Y8Co+2H0uPggMLT7HIS0+9k0tPpwCMz4/+TQ+joArPt7DMT6msy8+FKYwPnQqLT5K7S8+
cbsyPnBoMj5VkjA+7CEoPkjKLT556C4+450pPh55LT7i/TE+hkkvPpItLD42qS0+u3EtPtL6
Lj56JS4+FsIsPnmdLz49LzA+USgwPnFNLD7qGy4+hHE0Pu34Lj6ufzE+2ZkuPnHALz7B5i4+
bzotPpf3Kz7w8yk+92ErPvN7MT5KJy4+Re8uPtkPLz6LADI+PNkrPoN+Kz7wIS4+SS8zPl7O
LD7NjTA+vTUtPkV7Mj4eVzA+nO4rPo8vLT7fGTA+f6QvPtFGKj5KrzE+1OcsPi+SMD5zLjE+
6UIxPgQiMz58WC8+eRIwPv26Lj76GSg+vPcuPov+Kz4/bTM+/XAxPn2uMT7F/i4+uQszPjhN
LD4i4zE+hEoyPs0mKj6t6y4+mkYrPt9XLz7RnjA+XkYzPqZqMT4EujI+zfM0Pv6tMD7+ui8+
YNkpPsm3LT6Ojy4+AXAtPvaDLz65Ry0+0NEqPhteLT7A1y8+uLIsPos4Lj6rvi0+VZwuPsvT
Kj5XoTU+CoosPu9gLz4H2DQ+R4suPiTUMD7S4TE+Y3IrPtqqMD60CCw+9PstPpMEMT7MKy4+
IgwqPiiQLj5Phiw+gS4qPqDyKT4sliw+UnQvPhk9Mz4bNiw+wGYwPoFkKj5IrCw+u+8yPuIP
Lj5dSC8+QIQtPspTJj5ATyo+OwAwPi9/LD4RJy0+7MspPi7aMj5tOyo+AIEqPkZHLz71ty8+
K6wuPgapJz6u2i4+O48vPsNZLT4yxy8+7Y0oPjJ3Lj5ZcSs+KlYuPqMsMD4FmC4+1tAuPoCn
KT76rzA+YewrPh8LLD4pTi0+OHYxPj+pKz62Iis+B2crPvrxMD7dmC8+WV4xPpXTLz7dyyg+
UVUsPpniMj7g0Cg+pi4wPnefLz6JNC8+xTIuPsXsKj6j3C0+2cEnPmEQMT5eKSw+UBQuPhGL
MD6FbCc+SWAvPmf2LT7/cjA+nFswPgsOLz4UzC4+fj8zPh9GMz5x+Sc+pKYwPn05Kz5eGC0+
MlspPhgqLT7HGy0+rI8uPvoqLj6qfy0+pZkuPtuDKz6H3ys+SzswPvIVLT6Rni4+m88vPnLd
LD6vXS8++jUtPnILKj6Uwis+2TYsPsGIKz5c7DU+UUguPo7bKj6dsS4+ePovPn25Kz6zJzE+
7lcvPmCdKj6A2C4+RNMwPuOkLT6WGy0++GktPrNZLz7fLzI+4C4rPoOYKT4IlzE+PXAtPuuj
Lj4uXjA+J10sPtO+MD5yri4+5W4tPusvMD4kUy0+ttEqPtJzKj7oyTI+6gEvPlVYLT4hNy4+
Zn4tPhZBLj4/miw+rs4nPvjsLD55mCo+a68yPuOMLT42My4+bCQzPubaKj4ANSk+h2ovPgO5
MT7gcTA+BOAuPqvOIj4G7iw+9dkuPgTzLj7CVy4+vDUvPvowLT4nzSs+E/ArPmWZKT7H0C4+
xqYsPmJfMD56bi0+q7ctPt31JT6JizI+HdorPl06MT5G9i8+neQxPkHNLT4sLSk+bRMuPksV
Lz4QJzA+</AssayYData></Step><Step><CommonData><SampleLocation>5</SampleLocation><SampleID>Buffer</SampleID><SampleGroup></SampleGroup><SampleInfo></SampleInfo><SampleRow>F</SampleRow><SamplePlate>1</SamplePlate><WellType>BUFFER</WellType><Concentration>-1</Concentration><ConcentrationUnits>µg/ml</ConcentrationUnits><MolarConcentration>-1</MolarConcentration><MolarConcUnits>nM</MolarConcUnits><MolecularWeight>-1</MolecularWeight><Temperature>30</Temperature><StartTime>371756</StartTime><AssayTime>900</AssayTime></CommonData><FlowRate>1000</FlowRate><StepType>DISASSOC</StepType><StepName>Dissociation</StepName><StepStatus>OK</StepStatus><ActualTime>333.401</ActualTime><CycleTime>0.2</CycleTime><AssayXData Points="1667">Dk2YQ8hmmENBgJhD/JmYQ3SzmEMvzZhDqOaYQ0EAmUP8GZlDdDOZQw5NmUPIZplDYoCZQ/yZ
mUOVs5lDDs2ZQ6jmmUNBAJpD/BmaQ3QzmkMOTZpDqGaaQ2KAmkPbmZpDdLOaQy/NmkPI5ppD
YgCbQ/wZm0N0M5tDL02bQ8hmm0NigJtD25mbQ5Wzm0MvzZtDqOabQ2IAnEPbGZxDdDOcQy9N
nEOoZpxDYoCcQ9uZnEOVs5xDL82cQ6jmnENiAJ1D2xmdQ5UznUMvTZ1DqGadQ2KAnUP8mZ1D
lbOdQy/NnUOo5p1DYgCeQ9sZnkOVM55DDk2eQ6hmnkNigJ5D/JmeQ5WznkMvzZ5DyOaeQ2IA
n0PbGZ9DlTOfQw5Nn0OoZp9DYoCfQ/yZn0N0s59DL82fQ6jmn0NiAKBD2xmgQ3QzoEMOTaBD
qGagQ2KAoEPbmaBDlbOgQy/NoEPI5qBDYgChQ/wZoUOVM6FDL02hQ6hmoUNBgKFD25mhQ5Wz
oUMvzaFDyOahQ2IAokPbGaJDdDOiQw5NokPIZqJDYoCiQ/yZokOVs6JDL82iQ8jmokNiAKND
2xmjQ3Qzo0MvTaNDyGajQ0GAo0P8maNDlbOjQy/No0Oo5qNDYgCkQ9sZpEN0M6RDL02kQ8hm
pENigKRD25mkQ5WzpEMvzaRDqOakQ2IApUPbGaVDlTOlQw5NpUOoZqVDYoClQ/yZpUN0s6VD
Ds2lQ8jmpUNiAKZD/BmmQ3QzpkMvTaZDqGamQ2KApkP8maZDdLOmQw7NpkPI5qZDQQCnQ/wZ
p0OVM6dDDk2nQ6hmp0NigKdD/JmnQ3Szp0MOzadDyOanQ2IAqEP8GahDdDOoQw5NqEPIZqhD
QYCoQ/yZqEN0s6hDL82oQ6jmqENiAKlD2xmpQ3QzqUMvTalDyGapQ2KAqUPbmalDlbOpQy/N
qUPI5qlDYgCqQ/wZqkN0M6pDL02qQ6hmqkNigKpD25mqQ5WzqkMvzapDyOaqQ0EAq0P8GatD
lTOrQw5Nq0PIZqtDYoCrQ/yZq0OVs6tDDs2rQ6jmq0NiAKxD/BmsQ5UzrEMvTaxDqGasQ2KA
rEP8maxDlbOsQw7NrEOo5qxDYgCtQ/wZrUN0M61DDk2tQ8hmrUNigK1D25mtQ3SzrUMOza1D
qOatQ2IArkP8Ga5DdDOuQw5NrkPIZq5DYoCuQxyarkOVs65DDs2uQ8jmrkNiAK9D2xmvQ3Qz
r0MOTa9DqGavQ0GAr0P8ma9DdLOvQy/Nr0PI5q9DYgCwQ/wZsEN0M7BDL02wQ8hmsENBgLBD
/JmwQ5WzsEMvzbBDqOawQ2IAsUPbGbFDlTOxQw5NsUOoZrFDQYCxQ/yZsUN0s7FDL82xQ8jm
sUNiALJD2xmyQ3QzskMOTbJDyGayQ2KAskP8mbJDlbOyQy/NskOo5rJDQQCzQ/wZs0OVM7ND
Dk2zQ8hms0NigLND25mzQ5Wzs0MvzbNDqOazQ0EAtEP8GbRDlTO0Qy9NtEPIZrRDYoC0Q9uZ
tEOVs7RDDs20Q6jmtENBALVD2xm1Q5UztUMvTbVDyGa1Q2KAtUPbmbVDdLO1Qy/NtUPI5rVD
YgC2Q/wZtkOVM7ZDDk22Q6hmtkNigLZD25m2Q3SztkMOzbZDqOa2Q0EAt0PbGbdDlTO3Qy9N
t0PIZrdDQYC3Q9uZt0N0s7dDL823Q6jmt0NiALhD2xm4Q5UzuEMOTbhDyGa4Q0GAuEP8mbhD
dLO4Qw7NuEPI5rhDQQC5Q9sZuUOVM7lDDk25Q6hmuUNigLlD/Jm5Q5WzuUMvzblDyOa5Q0EA
ukPbGbpDlTO6Qy9NukPIZrpDQYC6Q9uZukOVs7pDDs26Q6jmukNBALtD2xm7Q3Qzu0MvTbtD
qGa7Q2KAu0P8mbtDdLO7Qy/Nu0Oo5rtDYgC8Q/wZvEOVM7xDDk28Q8hmvENigLxD25m8Q5Wz
vEMvzbxDyOa8Q2IAvUP8Gb1DlTO9Qy9NvUOoZr1DYoC9Q/yZvUN0s71DL829Q8jmvUNBAL5D
/Bm+Q3QzvkMvTb5DqGa+Q2KAvkP8mb5DdLO+Qw7NvkOo5r5DYgC/Q/wZv0N0M79DL02/Q8hm
v0NigL9D25m/Q3Szv0MOzb9DyOa/Q2IAwEPbGcBDlTPAQy9NwEPIZsBDQYDAQ9uZwEOVs8BD
L83AQ6jmwENiAMFD/BnBQ3QzwUMOTcFDyGbBQ2KAwUPbmcFDlbPBQw7NwUPI5sFDYgDCQ/wZ
wkN0M8JDL03CQ6hmwkNBgMJD/JnCQ3SzwkMOzcJDqObCQ2IAw0P8GcNDlTPDQy9Nw0OoZsND
QYDDQ9uZw0N0s8NDL83DQ8jmw0NBAMRD/BnEQ3QzxEMOTcRDqGbEQ2KAxEP8mcRDlbPEQw7N
xEPI5sRDYgDFQ9sZxUN0M8VDDk3FQ8hmxUNigMVD25nFQ3SzxUMOzcVDqObFQ2IAxkPbGcZD
lTPGQy9NxkPIZsZDYoDGQ/yZxkOVs8ZDL83GQ6jmxkNBAMdD/BnHQ3Qzx0MvTcdDyGbHQ2KA
x0P8mcdDlbPHQw7Nx0PI5sdDYgDIQ/wZyEOVM8hDDk3IQ6hmyENigMhD/JnIQ3SzyEMOzchD
qObIQ4MAyUPbGclDlTPJQw5NyUPIZslDQYDJQ9uZyUOVs8lDL83JQ8jmyUNiAMpD/BnKQ3Qz
ykMOTcpDqGbKQ2KAykP8mcpDlbPKQw7NykPI5spDQQDLQ/wZy0N0M8tDDk3LQ6hmy0NigMtD
25nLQ3Szy0MvzctDqObLQ2IAzEP8GcxDdDPMQy9NzEPIZsxDYoDMQ9uZzEOVs8xDDs3MQ8jm
zENiAM1D/BnNQ3QzzUMvTc1DyGbNQ0GAzUP8mc1DlbPNQw7NzUPI5s1DYgDOQ/wZzkOVM85D
Dk3OQ6hmzkNigM5D25nOQ3SzzkMOzc5DqObOQ0EAz0PbGc9DlTPPQw5Nz0PIZs9DYoDPQ/yZ
z0N0s89DL83PQ6jmz0NBANBD/BnQQ5Uz0EMvTdBDqGbQQ2KA0EPbmdBDlbPQQw7N0EPI5tBD
QQDRQ/wZ0UN0M9FDL03RQ8hm0UNigNFD25nRQ5Wz0UMvzdFDqObRQ0EA0kPbGdJDdDPSQw5N
0kPIZtJDQYDSQ9uZ0kN0s9JDDs3SQ6jm0kNBANND2xnTQ3Qz00MOTdNDqGbTQ2KA00PbmdND
lbPTQw7N00Oo5tNDQQDUQ/wZ1EOVM9RDDk3UQ6hm1ENigNRD/JnUQ3Sz1EMvzdRDqObUQ2IA
1UPbGdVDdDPVQy9N1UPIZtVDQYDVQ9uZ1UOVs9VDL83VQ6jm1UNiANZD/BnWQ5Uz1kMOTdZD
qGbWQ2KA1kPbmdZDlbPWQw7N1kPI5tZDYgDXQ/wZ10N0M9dDL03XQ6hm10NBgNdD/JnXQ5Wz
10MvzddDqObXQ0EA2EPbGdhDlTPYQy9N2EPIZthDQYDYQ/yZ2EN0s9hDL83YQ8jm2ENiANlD
/BnZQ3Qz2UMvTdlDqGbZQ2KA2UP8mdlDlbPZQw7N2UPI5tlDQQDaQ/wZ2kOVM9pDDk3aQ6hm
2kNigNpD25naQ3Sz2kMvzdpDqObaQ0EA20P8GdtDdDPbQy9N20PIZttDQYDbQ/yZ20OVs9tD
L83bQ6jm20NiANxD/BncQ3Qz3EMOTdxDqGbcQ2KA3EPbmdxDdLPcQw7N3EPI5txDYgDdQ/wZ
3UOVM91DL03dQ6hm3UNBgN1D25ndQ3Sz3UMOzd1DqObdQ0EA3kP8Gd5DlTPeQw5N3kPIZt5D
YoDeQ9uZ3kN0s95DDs3eQ6jm3kNiAN9D/BnfQ3Qz30MvTd9DqGbfQ2KA30Pbmd9DlbPfQw7N
30PI5t9DQQDgQ/wZ4EOVM+BDDk3gQ6hm4ENigOBD25ngQ5Wz4EMOzeBDqObgQ0EA4UP8GeFD
lTPhQw5N4UPIZuFDYoDhQ/yZ4UN0s+FDDs3hQ8jm4UNiAOJD2xniQ5Uz4kMOTeJDyGbiQ2KA
4kPbmeJDlbPiQy/N4kPI5uJDYgDjQ/wZ40OVM+NDDk3jQ6hm40NBgOND/JnjQ3Sz40MOzeND
qObjQ2IA5EPbGeRDlTPkQy9N5EPIZuRDQYDkQ9uZ5EN0s+RDL83kQ8jm5ENBAOVD2xnlQ5Uz
5UMvTeVDqGblQ2KA5UPbmeVDlbPlQy/N5UOo5uVDYgDmQ/wZ5kOVM+ZDL03mQ6hm5kNigOZD
/JnmQ5Wz5kMOzeZDqObmQ0EA50PbGedDlTPnQw5N50PIZudDYoDnQ/yZ50N0s+dDL83nQ6jm
50NBAOhD2xnoQ3Qz6EMOTehDyGboQ2KA6EPbmehDdLPoQy/N6EPI5uhDYgDpQ/wZ6UN0M+lD
Dk3pQ6hm6UNigOlD25npQ3Sz6UMOzelDyObpQ2IA6kP8GepDlTPqQy9N6kPIZupDQYDqQ9uZ
6kOVs+pDL83qQ6jm6kNBAOtD2xnrQ5Uz60MOTetDyGbrQ0GA60McmutDlbPrQy/N60Oo5utD
YgDsQ/wZ7EOVM+xDL03sQ6hm7ENigOxD/JnsQ5Wz7EMOzexDyObsQ2IA7UP8Ge1DdDPtQw5N
7UPIZu1DYoDtQ/yZ7UOVs+1DDs3tQ6jm7UNiAO5D/BnuQ5Uz7kMOTe5DyGbuQ0GA7kP8me5D
lbPuQw7N7kPI5u5DYgDvQ/wZ70OVM+9DL03vQ8hm70NigO9D/JnvQ3Sz70MOze9DyObvQ2IA
8EP8GfBDlTPwQy9N8EPIZvBDYoDwQ9uZ8EOVs/BDL83wQ6jm8ENiAPFD/BnxQ3Qz8UMvTfFD
yGbxQ2KA8UPbmfFDlbPxQy/N8UPI5vFDYgDyQ9sZ8kN0M/JDL03yQ8hm8kNigPJD/JnyQ5Wz
8kMOzfJDyObyQ2IA80P8GfNDlTPzQy9N80OoZvNDYoDzQ9uZ80N0s/NDDs3zQ6jm80NiAPRD
/Bn0Q5Uz9EMOTfRDyGb0Q0GA9EP8mfRDdLP0Qy/N9EOo5vRDQQD1Q/wZ9UN0M/VDDk31Q8hm
9UNBgPVD25n1Q5Wz9UMOzfVDqOb1Q2IA9kP8GfZDdDP2Qy9N9kOoZvZDYoD2Q/yZ9kN0s/ZD
Ds32Q8jm9kNBAPdD/Bn3Q5Uz90MvTfdDyGb3Q2KA90PbmfdDdLP3Qy/N90PI5vdDYgD4Q/wZ
+EOVM/hDL034Q6hm+ENigPhD/Jn4Q5Wz+EMOzfhDqOb4Q0EA+UP8GflDlTP5Qw5N+UPIZvlD
QYD5Q/yZ+UN0s/lDL835Q8jm+UNiAPpD/Bn6Q3Qz+kMvTfpDqGb6Q2KA+kPbmfpDlbP6Qy/N
+kPI5vpDQQD7Q/wZ+0OVM/tDL037Q6hm+0NigPtD/Jn7Q5Wz+0MvzftDqOb7Q2IA/EPbGfxD
lTP8Qw5N/EPIZvxDYoD8Q9uZ/EN0s/xDL838Q6jm/ENiAP1D/Bn9Q5Uz/UMvTf1DqGb9Q2KA
/UPbmf1DlbP9Qw7N/UPI5v1DQQD+Q/wZ/kOVM/5DDk3+Q6hm/kNigP5D/Jn+Q3Sz/kMvzf5D
qOb+Q2IA/0PbGf9DdDP/Qw5N/0PIZv9DQYD/Q/yZ/0N0s/9DDs3/Q6jm/0MxAABE/gwARLoZ
AESYJgBEVDMARDFAAET+TABEylkARIdmAERkcwBEMYAARP6MAES6mQBEmKYARGSzAEQxwABE
/swARMrZAESY5gBEZPMARDEAAUTuDAFEyhkBRJgmAURkMwFEMUABRP5MAUTKWQFEmGYBRFRz
AUQxgAFE7owBRMqZAUSYpgFEZLMBRDHAAUTuzAFEutkBRJjmAURU8wFEIAACRP4MAkS6GQJE
hyYCRFQzAkQgQAJE7kwCRMpZAkSYZgJEVHMCRDGAAkT+jAJEypkCRJimAkRUswJEMcACRP7M
AkS62QJEh+YCRGTzAkQxAANE/gwDRMoZA0SYJgNEVDMDRDFAA0T+TANEulkDRJhmA0RkcwNE
MYADRP6MA0S6mQNEh6YDRGSzA0QgwANE7swDRLrZA0SH5gNEVPMDRDEABET+DAREuhkERIcm
BERkMwREMUAERP5MBETKWQREh2YERGRzBEQggARE/owERLqZBESHpgREZLMERDHABET+zARE
utkERIfmBERk8wREIAAFRP4MBUTKGQVEhyYFRGQzBUQgQAVE7kwFRLpZBUSHZgVEVHMFRDGA
BUTujAVEypkFRJimBURUswVEMcAFRP7MBUTK2QVEmOYFRGTzBUQxAAZE/gwGRLoZBkSYJgZE
VDMGRCBABkTuTAZEulkGRIdmBkRUcwZEMYAGRP6MBkTKmQZEmKYGRFSzBkQxwAZE/swGRMrZ
BkSH5gZEVPMGRDEAB0TuDAdEyhkHRIcmB0RkMwdEIEAHRP5MB0S6WQdEh2YHRFRzB0QggAdE
/owHRLqZB0SHpgdEVLMHRDHAB0TuzAdEytkHRJjmB0Rk8wdEMQAIRP4MCETKGQhEhyYIRFQz
CEQgQAhE7kwIRLpZCESYZghEZHMIRDGACET+jAhEypkIRIemCERkswhEMcAIRO7MCETK2QhE
h+YIRGTzCEQxAAlE/gwJRMoZCUSYJglEZDMJRDFACUT+TAlEylkJRIdmCURkcwlEIIAJRO6M
CUS6mQlEh6YJRFSzCUQgwAlE7swJRLrZCUSH5glEVPMJRDEACkTuDApEyhkKRIcmCkRUMwpE
IEAKRP5MCkTKWQpEmGYKRFRzCkQxgApE/owKRLqZCkSYpgpEVLMKRCDACkTuzApEutkKRIfm
CkRU8wpEMQALRO4MC0S6GQtEmCYLRFQzC0QgQAtE7kwLRMpZC0SHZgtEVHMLRCCAC0TujAtE
ypkLRIemC0RkswtEMcALRO7MC0S62QtEmOYLRFTzC0QxAAxE/gwMRMoZDESYJgxEVDMMRDFA
DETuTAxEylkMRJhmDERUcwxEMYAMRO6MDES6mQxEh6YMRGSzDEQxwAxE/swMRLrZDESH5gxE
ZPMMRDEADUT+DA1EuhkNRIcmDURUMw1EIEANRP5MDUTKWQ1EmGYNRGRzDUQxgA1E7owNRLqZ
DUSHpg1EZLMNRDHADUT+zA1EutkNRJjmDURU8w1EMQAORO4MDkS6GQ5EmCYORGQzDkQxQA5E
7kwORLpZDkSYZg5EVHMORDGADkTujA5EupkORJimDkRUsw5EMcAORO7MDkTK2Q5Eh+YORGTz
DkQxAA9E7gwPRLoZD0SHJg9EZDMPRCBAD0TuTA9EylkPRJhmD0Rkcw9EMYAPRO6MD0TKmQ9E
h6YPRFSzD0QxwA9E/swPRMrZD0SY5g9EVPMPRDEAEET+DBBEyhkQRIcmEERUMxBEIEAQRP5M
EES6WRBEh2YQRFRzEEQxgBBE/owQRLqZEESHphBEZLMQRCDAEET+zBBEytkQRIfmEERk8xBE
MQARRO4MEUS6GRFEhyYRRGQzEUQgQBFE7kwRRLpZEUSYZhFEZHMRRDGAEUTujBFEypkRRIem
EURUsxFEIMARRP7MEUS62RFEh+YRRFTzEUQxABJE/gwSRLoZEkSYJhJEZDMSRDFAEkTuTBJE
ylkSRJhmEkRkcxJEMYASRP6MEkS6mRJEmKYSRGSzEkQgwBJE7swSRMrZEkSY5hJEVPMSRCAA
E0TuDBNEyhkTRIcmE0RUMxNEMUATRO5ME0TKWRNEh2YTRGRzE0QggBNE/owTRMqZE0SYphNE
VLMTRDHAE0TuzBNEytkTRIfmE0Rk8xNEMQAURP4MFETKGRREhyYURFQzFEQxQBRE7kwURMpZ
FESHZhREVHMURDGAFET+jBREupkURIemFERksxREMcAURO7MFES62RREh+YURFTzFEQxABVE
7gwVRMoZFUSYJhVEVDMVRDFAFUTuTBVEylkVRIdmFURUcxVEMYAVRO6MFUTKmRVEh6YVRFSz
FUQgwBVE7swVRLrZFUSY5hVEZPMVRDEAFkTuDBZEyhkWRJgmFkRkMxZEMUAWRP5MFkTKWRZE
mGYWRGRzFkQxgBZE/owWRMqZFkSHphZEVLMWRCDAFkT+zBZEytkWRJjmFkRk8xZEMQAXRO4M
F0S6GRdEmCYXRFQzF0QxQBdE/kwXRNtZF0SHZhdEZHMXRDGAF0TujBdEupkXRIemF0RUsxdE
McAXRP7MF0S62RdEh+YXRFTzF0QxABhE/gwYRLoZGESHJhhEVDMYRCBAGETuTBhEylkYRIdm
GERkcxhEIIAYRO6MGETKmRhEh6YYRGSzGEQxwBhE7swYRMrZGESY5hhEVPMYRDEAGUTuDBlE
yhkZRIcmGURUMxlEMUAZRP5MGUS6WRlEmGYZRGRzGUQggBlE/owZRLqZGUSYphlEVLMZRDHA
GUTuzBlEytkZRIfmGURU8xlEIAAaRO4MGkS6GRpEhyYaRFQzGkQxQBpE/kwaRLpZGkSYZhpE
VHMaRDGAGkTujBpEupkaRIemGkRUsxpEMcAaRO7MGkS62RpEmOYaRGTzGkQxABtE7gwbRMoZ
G0SHJhtEVDMbRCBAG0TuTBtEylkbRIdmG0RkcxtEIIAbRO6MG0S6mRtEmKYbRFSzG0QxwBtE
7swbRMrZG0SY5htEVPMbRDEAHETuDBxEyhkcRJgmHERUMxxEIEAcRO5MHES6WRxEh2YcRFRz
HEQggBxEDo0cRMqZHESHphxEZLMcRCDAHET+zBxEytkcRJjmHERk8xxEIAAdRO4MHUS6GR1E
mCYdRFQzHUQxQB1E7kwdRLpZHUSHZh1EZHMdRDGAHUT+jB1EupkdRJimHURksx1EIMAdRP7M
HUS62R1Eh+YdRFTzHUQgAB5E/gweRLoZHkSHJh5EZDMeRDFAHkTuTB5EylkeRIdmHkRUcx5E
MYAeRP6MHkS6mR5Eh6YeRFSzHkQxwB5E/sweRMrZHkSH5h5EZPMeRCAAH0T+DB9EuhkfRJgm
H0RkMx9EMUAfRO5MH0TKWR9EmGYfRGRzH0Q=</AssayXData><AssayYData Points="1667">AcwpPg0IKD5/0zA+dT8oPr77LD5/fy0+Yv4vPizWMD7EYyo+aJwpPvZOKD4OXiw+RmkvPn6w
KD4cCC0+X7YzPvMYMT6EVyw+lbMrPjxRKT458So+VZUtPjxDLT5GbCg+yNkqPkM4Kj6C1So+
MFItPoACLT7XQiw+g4soPnpWLz4kOSs+tystPh08LT59YS4+wBQrPrgLKz4HuTA+JnIpPvjL
Lj7deS8+yAUuPuRnKD6hQSg+F2stPpv2KD5Cxyw+ub4uPnvrJT4FSiw+bzooPn7xMj5BEis+
+ZIsPi+ZLj6Fwyg+Wg0sPjxqLj6o9C4+u14tPmp0KD5JPSs+0t4vPr45Jz7VWyY+tuguPvuE
Kj7QYy8+cXkmPkd4MT6Reis+kbQsPhavKz6COio+5fAoPkK7MD6huCw+EokuPhy8KT5vuyc+
IpQjPtrkLD6sLSk+ss0pPueZKT5HHy8+03cmPqI0Lz6i5Cc+WFAqPtmxJj6JmS0+A7YtPolc
Jz60WSg+AegqPqblJz403yc+eOEnPsV1LT570ik+r5UrPluhKj7ydC0+FBMwPszxJj4buSY+
zggsPkGGKz7IXi8+kOktPokTKT5Txyw+n4EuPuPQKD4tyCc+dWkuPpmXLD6a/Cs+emYpPkn5
Kj7K+yQ+3BkmPgjuKj6HlCs+oQkrPneKKT4hLC8+AS8yPixZKz61gyY+0uAmPuqPLz5a4Sc+
qqYrPrIgKD7olCo+YQsoPnKiKj5xdyk+76YkPqvxKj4azyo+BaQlPrPKKD5c/yQ+W7gsPvb+
Jj7OVys+vGkpPtt+Kj79xCk+57wpPnyLLD5E6yo+VbspPvPqJj6OLik+FFMoPo7hLD4R0CY+
GvYjPgWfKj62+Co+c60rPsHbJj6xgiw+7UYpPqhbKj5jryU+2kkjPkKYKj7ZoCM+PpIqPhBR
Kz63ayg+3EEvPnlrKT4YWyk+4ComPkoZKj4mlyk+aVkpPuIBJT4Wcis+KaIrPvtjKT4taiw+
t5IlPjZqJD7GPys+IEElPhtPKT6myCw+zNgkPrRFKj5JVC0+wCgrPo75JT7qkiU+4asqPlAN
KD6eKSc+43wsPvXdKD561Ck+4fMoPjUvJz46byM+OT0lPjc5KD4iWyg+PzYlPsiaKT5puCs+
M6okPoGLJj7YYiY+aTsrPjITJT67HSU+VU4mPvsNKz5ECik+8CwqPhMaJj7atig+JlwlPmMf
Jz7IoSU+j0ArPkJGKT4Niyo+XYApPhYqJT6xTCo+7zUqPqSjJT7N4Sk+uG0qPlRPLD6t/Co+
6I0oPmL+Jj7u8i0+P0sqPp5JJz6NdSw+ZkMoPtQaKz65+Cs+/lglPj10KD5kQCY+7UkkPmn3
KD5ciCY+IywmPqFMKD7Wbio+QiclPhzkKT4s8yM+zzUoPn7PKz7YKiQ+8UIjPtixIz6NUCI+
tM0qPhnUIz43Wyk+7ycoPlV7KD6GOCk+rrQmPlPrKD5+Iig+6NIlPiP/Jj7qCyc+PpcqPuqI
KT6wsiA+ehYnPoynIz4KiSc+yVkmPj0YKj6F6CE+k2klPjMUKD4lnik+/cgtPtbFKT7IsCU+
WH0sPvWIJz7FHyY+mjcrPpieJj56DyQ+AXskPqbQJj78RSc+shwpPvy2Iz49Ayc+tIApPt6O
KT49CyQ+Dk8oPlkoKD5sOCs+okAoPncsKj5Z4CQ+b2YiPs/VJT4nLiw+++klPkegKD75Hio+
DuApPuSlIz7HyCQ+Qn8oPs5gJj7v3iY++L4mPvvpIz7faSc+WBUpPlD8ID6SEyM+sW4mPhmP
Jj7U3iM+1YgkPn6pJz7PxCE+Ws8nPp9IJj5TYCk+miAiPi8tIj7RByU+CSokPh67Iz79yyM+
MsYnPlceKT6YACI+1RQmPqjnJT4S0yU+YTMmPumsJT5QfSg+PFEkPoy1Hj5AJiM+cFchPudt
Jz7D2CQ+TbUnPtv4IT7ysCY+BLMkPiSGJz4y5iU+frojPoSlIz5LjiI+7FwoPuhvID5EPSc+
G2UiPkB8Jj5RkSE+4SMkPkC1Iz4sKCM+0IomPh8kJj6ugSM+8GIkPsiBKD74ICM+OZ0lPmjD
Jj5NdSk+LIkmPpN4JT6zviM+8gcfPuCYJj4VYCU++i4nPrtbKD6wEyQ+4wAmPs/vIj6KKyM+
JeIjPjPhIz6v7iQ+2HQkPgsKIz4YZyk+wcgfPh47Iz4QFCc+r7EkPgoQIj4GKSU+9bskPu81
Iz5YrCA+/uwoPiQ4Jj5TdSg+CvwiPrNaJj52rCI+ZWUrPs0tJT7jliY+S8EmPkI7Iz6OTCE+
84cmPmBQKT4meSU+K2ElPg2DJD5ksx4+BOkjPl3MIT7i6yI+PHgqPvrwIz5InCQ+OskkPkVB
Iz7JOSM+iY4dPunRIj5oOig+MVIoPifMKD4r0SE+LOIlPgBrJj4yxyM+A9klPhPXJD6dXCY+
Ah4pPsHEID5yDCI+fJAlPlRgJz72LSQ+R5ggPvPUJT6+PyM+6UAoPvLdJD7d2CE+hjklPsSb
KT6qGSA+PlEmPlJHJD77ACQ+yoUjPpP4Jj449CU+/7QlPkH+Iz6m5SI+25cjPvUQHT5E8h8+
GLsnPsbRJD5gxSc+sDskPhTTIT4QvSA+Rl8lPk1TKj6o6yA+pr0iPi4jJj4b/yc+AngoPhko
Jz7SuCM+y78mPtMJJz4N+yc+d1sjPncAHz6PPSU+KxMmPmSqIz5AUiE+9KsgPnqCIj6T/iM+
aj8jPrekJT7ZnSE+iaEgPqYvJT7I9iM+MFsmPiX0Iz755yQ+iGwjPipjJD7QnyQ+Ys0lPlOr
JD5RySU+hEclPgDEIz6XjyI+a3UgPttWJD4j7CY+ylcjPu6QIz6rWSI+LNwiPp1eIT7NQCQ+
4yQkPq57IT6cAiU+G0woPscCIj7Zcig+gSAkPtxdJj4EGB8+ntwlPjnbID4uQCI+mo8mPunX
IT6zLiA+mYQgPj1JIz7/FCM+hUUiPoUhIj69gCY+EoQfPnhqIT71pSE+zm8nPsFOJj4e/iQ+
EnYjPnzTID63OSI+PlsiPgFGJT43tSI++O4nPriUIj6tBCQ+MXwgPoK/JT6ZDyI+G6wkPk8H
ID5O8SE+ia8fPgeDIz5hTCI+8+wfPkMnJT7s8iA+SkIgPtWPJD7GgCM+FlcnPiuqHj5kWSE+
nP0iPgZtIz6V/iI+ryYePv3yIj6M3CI+nzQiPqhqGT5JmCA+3C0jPsQzID5/VyQ+A1skPrz1
KT57hiA+k9QdPmdoIT7zXh8+CxEfPsoUID7NRCM+VvMlPqwFHj7mjR4+ejMbPtyFHT4ugyE+
2iQiPhrdJj6oKSM+V5wjPjinIj4ffBw+VYAgPsFMHj5OvyE+CKwjPteYJj4MUSA+kS4lPsvt
IT5RlSk++a0ePuCGIz6b1CM+rhgfPsbBID6YKx0+LoggPkaqHD69tyE+Fy8hPvbLIT6yqSM+
zmwhPuRYHz5cEys+aRghPnUbIz5VlSQ+dosjPsdzIz7ryCE+0IggPrL7Iz7SeiM+ug4hPlfL
JD5TjCE+zJMfPtR/Hj5cpiQ+teAgPoMrJT4bTiM+1vIhPlBgIT7vrSE+x1wiPo1LJz46NCI+
BLghPthsJD6aXSQ+8D4jPnegIj4uNyI+GCgiPm1LJj5QXyM+dUgkPmG+IT4OxCA+oEYePvHZ
Iz5BCiE+nCIePstWHj6oHyQ+w0ghPtW8HD5+ESg+EE4oPp20Jj7vrSA+5HMiPrf5Iz6rHyE+
kTIkPr/AID7UfSM+e0gjPm3AIj4/WSE+UZ8hPmhzJD4I3Bw+gnAfPqorIj7gKSE++NcePro+
KD4/diY+vC4iPh1iID6Kyh4+7QYhPlyDIz65myA+6BQhPqp8JT4TaSA+Zw8hPt0LJD4/yx0+
HykdPqHsHz7W2B0+ZkQhPtb6Iz4vMSQ+vaUlPg5UIz7YkiI+hIMePkjjID69uh8+V+4hPosQ
Hj7VSyI+h+AePqL2IT71KSE+Hm8kPiHWIz6BSiM+hGMjPi3BIT68Kh8+pTkePmtuIj74oyM+
wXkjPgNTIj72IBw+coMgPrD0Hj5NmCE+fmwhPsymHz450yI+7iEjPt/dIT7UASE+zeIjPjy+
JD7eRSI+TIkfPoTmIz4A+B8+ic0fProaHz6RIiA+arwiPnEPJD4RNik+NMMnPqQ9Ij5rkSU+
ZvohPmi3HT7QAhs+1DIiPnNJHj6cXCA+Mt8dPkYVIj5hUh8+4pwfPm5wHj4J+R8+ilUfPhcG
HD4cYyA+y0AePtHkHD6ZiiQ+al8fPjxmIz7XHh8+eLUePs6qIj7kTCQ+B8YbPs7NID5DTyM+
mtwcPpvPIj5iBh0+ECYdPtUCIj6TvB0+vXEiPukSHj7D9R8+UFkfPkOcHj7fYiE+qa8hPgGY
Hj4Avx4+ytQaPosgJj64IR4+ZlAfPgAyIj7LKCI+el0dPnfYHz6zJSM+DbAePoF4Hz5ZvyM+
5lgiPmS2IT6WOCI+1XEbPlpHID757Rw+/dEfPpSvIT6AIh0+PWkfPrFrGj4HOho+TxcePm2d
HD7Y+Bo+tpwgPm8SHj6xGiE+Z88cPvUhHj6YiB8+x4QhPgH6HT5W3iI+knsePmv4ID4bex8+
eEYfPjzVIj6HTiE+CyIdPi5qIj4Xwh4+qzQdPnTWID7sXxo+2yEfPnkoHz7sSyA+dzMhPpaU
Hz4QgR8+1ekdPo9CHT4M6iM+6igiPnW4Gz4+Sh8+w+ojPiTuHz7IMyA+fZAbPjjlHz7M6hs+
vb8jPmApIT41NSM+CqQbPlCaID51vSE+9NIfPrUAHj4m/hs+zWobPtpeID5OjiA+ZrgcPpAa
Hz7XTx4+6DQePooWIz4PwR0+804gPvL1HD6y8R0+PCAhPom6HT69Eh8+FCUkPuzUHz7Zxhw+
f+IgPteDHz4UqSA+WaIjPjvOID7GhSM+TSUhPq/CIj6LwB4+X0AfPlBwHT60ByA+Cm0gPoB9
ID4YiB0+1RYiPixQHj6Yqho+qwQfPpRJJT49/iA+4rojPr+ZHD7OPCE+qMcaPir5IT66iB0+
L0cgPmhKIj4vxiE+y38fPkoGJD5DHCE+bxcePiVtHj6bkhs++0MePnnmHD7Foh0+wh0bPtr2
HT4T/h0+W08lPr99ID5b9h4+QNEbPukBHj7uUSA+U7QdPlMiGz4MKxg+n/AdPpDHHT5x9yA+
uoAhPp6uHT7isCA+5oMbPpicGz5hzR8+2pcjPjv5Ij7WyRo+X3cgPhY5HT7MRB4+cOMaPsO9
GT6cciA+p/0ePsa9JT5pqSI+BJAcPi96ID5x7Bw+pcsbPmhIGz6I4CI+oFwhPr2eJT5FxR8+
K2IdPobXHz5IWh4+I0scPgEeHD7Xwh8+NPMcPncJHz686R4++DwcPr31Gj7rgBs+7b8iPvBW
Hz60exw+gsEXPnjsHT7StSA+uWYdPqV4Iz4WQRk+RaogPhXXHj4b4x4+sOYbPvrTHD4DER8+
Q4QdPgz4Hj4B/xk+Bi8ePlsaID6KHSE+ODgbPsaEHD6cLh4+4V8fPuchHj7fWRg+41gdPsTT
HT6n5hw+vyccPiIaID7GFx4+V+UgPqFUHT6tdhw+PHYcPoYqHj7iUiI+SGwePli5ID4+ERo+
SeQaPtb3Hz6GcRs+Dm0fPgKbGj6VKSE+2TQgPllvGT43iyA+XmkYPrlAHT4+uh8+qG4jPt88
HD5loBw+y7sePi63JT6xYx0+wWAfPiQwHz4heRw+xTsgPmr4Hz450Bw+wGccPggtID5HAB8+
EOEePsNzHT6WgB8+D6MfPh8hIT7iLiA+tTAgPtKdGz6x9hc+MU0ZPn30Hj6vFh4+vxUcPhin
HD5wsx8+0psgPucbGj6+Dxw+zV8YPkfMGD5P/B4+2X4aPqz/HD494R0+EkAZPlOAHz67xB4+
FV8hPk6VGD5GVyA+T0gfPk1mIT5Y6Bw+ee8bPljPID59jxw+0twdPlcjIj4Q7Rc+qaoiPsoK
Hj5vBh8+BoAaPuLqHT5ygR8+j4kePo2IIT6yLhw+AfQePtS1ID7wXRk+IgMfPvPjIT6b5xk+
Ii0fPjVyGj6ewRo+/GYbPlYYHD7XPxw+dw8ePi1dGz6XQxs+LUoePm1/ID6cOx8+faUbPhrM
Hz7TWxs+ArUfPv2/HD52ISA+zSoYPvMEID4EQxw+IowbPnxmIj7OyRw+AUMaPkejHT7LsRo+
J3oePvHqGD4pHRk+SAgdPlI2HT5SdBw+CqkbPhisIj7MSiE+2OQcPrhkGj74OB0+cFUbPrH3
Hj5oIR8+mjofPpjtHT5VsB8+RzcbPhrUGz45Mhw+GeocPs+ZHD7avRo+BCoiPlH4Hj6UmBw+
95whPiUXIj5aqBk+aDgaPrOxFj5kTB8+51ocPsTmGz7euB0+59wXPiRJGj543Rw+n9YaPo1B
GD7r0Rw+h9sVPvjWHz5A4xk+7rgePkW4IT6dRhw+S6wfPqRWHT6eHB0+7+YZPqy2HD4joxw+
kC4cPv2AGT7GPxo+aHAZPo74Gj5KnBM+APwfPgl2Gz7Gwhg+4lQaPhfUHT66yBw+9b0fPjba
FD4crRk+t8EZPieuGz60tiA+xTccPsOjHD4JUx0+dY4ZPmXtHj76Hho+tbEePn41HT4jqBs+
JWUWPsMKFz47jBg+uMoVPvpdGD5KThg+CXMdPt8yHT5s7h8+EhAXPkUsHD7onhk+LVQWPnS4
Hj6H0hk+N7sYPjW4GT7emR4+Kq0bPnwiGj4/oB0+TnUdPsYJHj7ryB8+nLsZPocXGD6zuRk+
PYQaPsZmGT692hk+E2YaPr2qGz6OtRg+LHAYPjoFGj5u9Bw+38sbPqEeHT4EVB4+0zMcPlaD
GD6WCh4+j2sfPuckGj6MbBk+tIsdPlQWHz6FUhw+ZHQdPhHlHj6HCR4+2hMaPsu0Gz75pBQ+
KIUYPggZGj7q6xk+2/4aPi+zHz6Vfxk+yrgYPlEnHD4bQBg+axIgPnl8GT4rLSI+S9wbPrcs
HT7Xsho+40MZPsGpHz6zchs+j6IXPh8gGj4qzRs+yTwfPlhyHT7Fmh4+w8cYPiSEID52yhw+
0bMePowdGj6P0ho+NmAYPusHHD410xo+JigcPr9/GT5x2x4+9QUjPlywFz4XeBs+IYYgPjzQ
Gj6sqBs+6tsdPr9cHT4Cphw+XVoaPlh6Gj4iDRk+eFgbPk1cFj6y5h0+1hQVPgR1Fz6x0x4+
60odPgHBHj7xhh4+jaYZPj5JIj5Q1hg+NRobPr+gHz7erx4+DI8bPvk0Hz5Gyxo+IYUfPvh6
GT4+2ho+P7kbPrYcHj64oxo+bIgbPuLtHD5fYhU+9N0YPrplGz7TSRs+7pwaPpeuFz7vaSM+
/sEePnU5Gz7IuRk+204XPmwtHD5vnh0+QvMcPkYkGj6dJx0+0nEcPj1kHD6qWRY+oogZPm47
Gj5exSE+4n0fPhCnGz4f7B0+XzwePsmmGD68+R0+uz8dPtxcGz69hBs+TtcdPg++HT5+4Ro+
bEEZPtB2GT5Qkxg+4ooePu2QHT59zxk+8E4ZPlitGz41ch4+czIdPrrhGT4T/hw+opYZPvKj
Gj6zLB8+hDAePn+3GD6kTRk+mmkcPnzeFD5nXR8+XYYaPkGCGT7/8RU+Dn0ZPqAlGz58Oxk+
z7UcPkUPGj4llRo+LcYbPpj+Gz61Qx0+AHgbPisEHT5kaxw+dYkYPu1cHT6+Sxk+UbgUPlS3
HT62oB0+0jYfPr0oGz5awxk+sEQcPnH5Hz5GGB4+myYZPl6sHD6T5xg+plIVPhPmGT6qXRo+
2FkbPq6aGj6BgRk+2BcaPpfkFz5CcxY+vuUaPln/GD69Gxo+bs0gPuYDHT74nyA+WOAfPiBO
Fz50GRU+VhUaPnOlGT5Ygxs+UBwcPoKOFT73MBw+pRsePhmbGj6VKRk+EUIaPlGIHT5DZxg+
O4kcPs+CGz4LAyM+LTEYPsN6GT6oAhY+dyQZPl7PID4VGRg+98QXPo+xHD6+LRk+jc8cPqaR
GT4S8Bs+w24cPjqLHD5nnBo+avUWPgDrHT5CzBM+my4bPgEtFj5wFiA+HVEYPnCtGD4KUB0+
W/8bPjEFGz77iBk++EwZPnvEGz777xg+/0EaPs4fGj7mLBs+qsYaPntoGT4AjxY+dvkXPhL1
HD4hGxo+AAMePrGBGD7Vaxk+zq8dPuttFz61OBk+HHUgPvAuGD4EjBg+GbwaPjnIGD71CB4+
1MAbPo/lHD5EShk+7O4dPhFFFT71QBw+z34ZPjW7GT7KQxs+bSoaPhg0Gz4Rfh0+5vIdPjLv
Gj4B4xY+bkobPiB3GT5XAhc+HowdPvXdGT7Qpho+WmcXPqhCHD5xhhg+XwsZPkcdFT7K9xU+
SzEZPgN6Fz5tSxc+fZEWPmKiGz4hTx0+C3AdPunYGD5SnBo+tC4bPqdrHj7enB8+WBYhPsYa
Fj6oUSQ+TccVPgXdFj5yExg+FFwWPm1hGD5g5hg+NOwYPt5TGz69MBg+HjcbPlbxHj7PlB8+
sD0bPgzFHj534hc+wzITPiK7HT5FNxk+ubkbPn6lGj7Lsho+pdYePqX7Gz7AjBk+xHIbPnTB
Fz5E5Ro+cwkdPnY8Gj5WeBw+6rQYPsbXFT4iExs+UIUbPmAfHD4M2xs+kEwZPtz2GD5GYxs+
1iobPjPrHj4Vxx0+wiUbPmRwHD52oh0+75cXPvHbGD43OBk+7b0TPj/VGj6XyRg+1egZPiXY
GD68pR0+hL8ZPgG0Gj4sGB4+nLIbPvQdHz4PdBk+q/YYPtGRHD6fGxw+HnMWPh5KGz6aKhc+
O2gaPnpgGz6hABk+2tIdPrLKFz6i0xw+sr0cPqnRGT4LLxs+jXYZPk7aGz53iBY+fYoUPlJV
HT4DLBs+Xd8YPhvvFD4y/xU+mgMaPowuGT4=</AssayYData></Step></KineticsData></ExperimentResults>
