# Supplementary material for: CD147 mediates the adsorption of influenza A virus on the cell surface through direct interaction with HA
Source: Front Cell Infect Microbiol. 2025 Aug 29;15:1647283. doi: 10.3389/fcimb.2025.1647283 (PMC12426278; doi:10.3389/fcimb.2025.1647283)
Supplement: Supplementary file 8 [file DataSheet2.zip › raw data-2/Figure 6/Fingure6 D-I/Fingure6 D/241005_007.frd]

<?xml version="1.0" encoding="UTF-8" standalone="yes"?>
<ExperimentResults><ExperimentInfo Name="hb-h1_4"><ExpDescription></ExpDescription><RTDVersion>2.0</RTDVersion><RunID>6257499E-F34D-4C27-9D8E-ED9C5E8C8434</RunID><ExperimentType>KINETICS</ExperimentType><ExperimentSubType>KBASIC</ExperimentSubType><StartDateTime>2024-10-05T16:41:06</StartDateTime><MachineName>4QSYCS2</MachineName><UserName>Labuser</UserName><LotNumber></LotNumber><PlateName>241005</PlateName><PlateName2></PlateName2><SensorName>G1</SensorName><SensorPlate>1</SensorPlate><SensorType>SA (Streptavidin)</SensorType><SensorRole>LIGAND</SensorRole><SensorInfo></SensorInfo><WritingSW>DataAcquisition.exe 11.1.0.11</WritingSW><InstrumentType>OctetRED96e</InstrumentType><InstrumentSerial>FB-90287</InstrumentSerial><InstrumentFW>1.0.0.0</InstrumentFW><IntegrationTime>1.3</IntegrationTime><DSPType>CPF</DSPType><DSPStitching>1</DSPStitching><HasManifest>1</HasManifest><InfoHash>-646315628</InfoHash></ExperimentInfo><AssayParamsInfo/><KineticsData><Step><CommonData><SampleLocation>1</SampleLocation><SampleID>Buffer</SampleID><SampleGroup></SampleGroup><SampleInfo></SampleInfo><SampleRow>G</SampleRow><SamplePlate>1</SamplePlate><WellType>BUFFER</WellType><Concentration>-1</Concentration><ConcentrationUnits>µg/ml</ConcentrationUnits><MolarConcentration>-1</MolarConcentration><MolarConcUnits>nM</MolarConcUnits><MolecularWeight>-1</MolecularWeight><Temperature>26.5</Temperature><StartTime>0</StartTime><AssayTime>120</AssayTime></CommonData><FlowRate>1000</FlowRate><StepType>BASELINE</StepType><StepName>Baseline</StepName><StepStatus>ERROR</StepStatus><ErrorCode>2030714</ErrorCode><ActualTime>55</ActualTime><CycleTime>0.2</CycleTime><AssayXData Points="275">AAAAAM3MTD7NzMw+mpkZP83MTD/FIIA/XrqZPzMzsz/NzMw/ZmbmP2IQAEAv3QxAmpkZQCuH
JkAzMzNAAABAQM3MTED8qVlAyXZmQDMzc0AAAIBAZmaGQM3MjEAzM5NAmpmZQDEIoECYbqZA
zcysQGQ7s0DLoblAAADAQGZmxkD+1MxAZDvTQMuh2UAxCOBAmG7mQM3M7EAzM/NAmpn5QAAA
AEEzMwNBZmYGQZqZCUHl0AxBGQQQQUw3E0F/ahZBmpkZQc3MHEEZBCBBMzMjQWZmJkGamSlB
5dAsQRkEMEFMNzNBZmY2QZqZOUHl0DxBAABAQTMzQ0F/akZBsp1JQeXQTEEZBFBBTDdTQWZm
VkGynVlBzcxcQRkEYEFMN2NBf2pmQbKdaUHNzGxBAABwQTMzc0F/anZBmpl5QeXQfEEAAIBB
ppuBQT81g0HNzIRBc2iGQQwCiEGmm4lBPzWLQc3MjEFmZo5BAACQQaabkUE/NZNBzcyUQWZm
lkEMAphBmpmZQTMzm0HNzJxBZmaeQQAAoEGmm6FBMzOjQdnOpEFmZqZBAACoQZqZqUEzM6tB
zcysQXNorkEMArBBppuxQTMzs0HNzLRBc2i2QQwCuEGamblBMzO7Qc3MvEFmZr5BDALAQZqZ
wUEzM8NBzczEQWZmxkEMAshBppvJQT81y0HZzsxBZmbOQQwC0EGamdFBMzPTQdnO1EFmZtZB
DALYQZqZ2UE/NdtB2c7cQXNo3kEAAOBBppvhQT8140HNzORBZmbmQQAA6EGamelBMzPrQc3M
7EFmZu5BDALwQaab8UE/NfNB2c70QWZm9kEAAPhBppv5QT81+0HZzvxBc2j+QQAAAELTzQBC
mpkBQmZmAkIzMwNCBgEEQtPNBEKamQVCZmYGQjMzB0IGAQhC080IQpqZCUJmZgpCMzMLQgAA
DELTzQxCmpkNQm1nDkIzMw9CBgEQQs3MEEKgmhFCbWcSQjk0E0IGARRC080UQpqZFUJmZhZC
MzMXQgAAGELNzBhCoJoZQm1nGkIzMxtCAAAcQs3MHEKgmh1CZmYeQjk0H0IAACBC080gQpqZ
IUJtZyJCMzMjQgYBJELNzCRCoJolQmZmJkI5NCdCAAAoQs3MKEKgmilCbWcqQjMzK0IGASxC
080sQqCaLUJmZi5CMzMvQgwCMELTzTBCoJoxQmZmMkIzMzNCBgE0QtPNNEKgmjVCbWc2QjMz
N0IGAThC0804QqCaOUJmZjpCMzM7QgYBPELTzTxCoJo9QmZmPkI5ND9CBgFAQs3MQEKamUFC
bWdCQjk0Q0IAAERCzcxEQpqZRUJtZ0ZCOTRHQgYBSELNzEhCoJpJQmZmSkI5NEtCAABMQtPN
TEKgmk1CbWdOQjk0T0IAAFBCzcxQQpqZUUJmZlJCMzNTQgAAVELNzFRCoJpVQmZmVkIzM1dC
BgFYQs3MWEKgmllCbWdaQjMzW0I=</AssayXData><AssayYData Points="275">AABIQwAASEMAAEhDAABIQwAASEMAAEhDAAAAAAAAAAAAAAAAAAAAAAAAAAAAAAAAAAAAAAAA
AAAAAAAAAAAAAAAAAAAAAAAAAAAAAAAAAAAAAAAAAAAAAAAAAAAAAAAAAAAAAAAAAAAAAAAA
AAAAAAAAAAAAAAAAAAAAAAAAAAAAAAAAAAAAAAAAAAAAAAAAAAAAAAAAAAAAAAAAAAAAAAAA
AAAAAAAAAAAAAAAAAAAAAAAAAAAAAAAAAAAAAAAAAAAAAAAAAAAAAAAAAAAAAAAAAAAAAAAA
AAAAAAAAAAAAAAAAAAAAAAAAAAAAAAAAAAAAAAAAAAAAAAAAAAAAAAAAAAAAAAAAAAAAAAAA
AAAAAAAAAAAAAAAAAAAAAAAAAAAAAAAAAAAAAAAAAAAAAAAAAAAAAAAAAAAAAAAAAAAAAAAA
AAAAAAAAAAAAAAAAAAAAAAAAAAAAAAAAAAAAAAAAAAAAAAAAAAAAAAAAAAAAAAAAAAAAAAAA
AAAAAAAAAAAAAAAAAAAAAAAAAAAAAAAAAAAAAAAAAAAAAAAAAAAAAAAAAAAAAAAAAAAAAAAA
AAAAAAAAAAAAAAAAAAAAAAAAAAAAAAAAAAAAAAAAAAAAAAAAAAAAAAAAAAAAAAAAAAAAAAAA
AAAAAAAAAAAAAAAAAAAAAAAAAAAAAAAAAAAAAAAAAAAAAAAAAAAAAAAAAAAAAAAAAAAAAAAA
AAAAAAAAAAAAAAAAAAAAAAAAAAAAAAAAAAAAAAAAAAAAAAAAAAAAAAAAAAAAAAAAAAAAAAAA
AAAAAAAAAAAAAAAAAAAAAAAAAAAAAAAAAAAAAAAAAAAAAAAAAAAAAAAAAAAAAAAAAAAAAAAA
AAAAAAAAAAAAAAAAAAAAAAAAAAAAAAAAAAAAAAAAAAAAAAAAAAAAAAAAAAAAAAAAAAAAAAAA
AAAAAAAAAAAAAAAAAAAAAAAAAAAAAAAAAAAAAAAAAAAAAAAAAAAAAAAAAAAAAAAAAAAAAAAA
AAAAAAAAAAAAAAAAAAAAAAAAAAAAAAAAAAAAAAAAAAAAAAAAAAAAAAAAAAAAAAAAAAAAAAAA
AAAAAAAAAAAAAAAAAAAAAAAAAAAAAAAAAAAAAAAAAAAAAAAAAAAAAAAAAAAAAAAAAAAAAAAA
AAAAAAAAAAAAAAAAAAAAAAAAAAAAAAAAAAAAAAAAAAAAAAAAAAAAAAAAAAAAAAAAAAAAAAAA
AAAAAAAAAAAAAAAAAAAAAAAAAAAAAAAAAAAAAAAAAAAAAAAAAAAAAAAAAAAAAAAAAAAAAAAA
AAAAAAAAAAAAAAAAAAAAAAAAAAAAAAAAAAAAAAAAAAAAAAAAAAAAAAAAAAAAAAAAAAAAAAAA
AAAAAAAAAAAAAAAAAAAAAAAAAAAAAAAAAAAAAAAAAAAAAAAAAAAAAAAAAAAAAAAAAAAAAAAA
AAAAAAAAAAAAAAAAAAAAAAAAAAA=</AssayYData></Step><Step><CommonData><SampleLocation>2</SampleLocation><SampleID>HB</SampleID><SampleGroup></SampleGroup><SampleInfo></SampleInfo><SampleRow>G</SampleRow><SamplePlate>1</SamplePlate><WellType>KLOAD</WellType><Concentration>30</Concentration><ConcentrationUnits>µg/ml</ConcentrationUnits><MolarConcentration>20000</MolarConcentration><MolarConcUnits>nM</MolarConcUnits><MolecularWeight>-1</MolecularWeight><Temperature>30.1</Temperature><StartTime>88114</StartTime><AssayTime>900</AssayTime></CommonData><FlowRate>1000</FlowRate><StepType>LOADING</StepType><StepName>Loading</StepName><StepStatus>ERROR</StepStatus><ErrorCode>2030714</ErrorCode><ActualTime>57.001</ActualTime><CycleTime>0.2</CycleTime><AssayXData Points="285">AABcQs3MXEKamV1CZmZeQjk0X0IAAGBCzcxgQpqZYUJtZ2JCOTRjQgAAZELTzWRCmpllQmZm
ZkIzM2dCAABoQs3MaEKamWlCbWdqQjk0a0IAAGxCzcxsQqCabUJmZm5COTRvQgYBcELTzXBC
mplxQmZmckJANXNCBgF0QtnOdEKgmnVCZmZ2Qjk0d0IGAXhCzcx4QpqZeUJmZnpCMzN7QgAA
fELTzXxCoJp9QmxnfkIzM39CgwCAQmZmgELNzIBCMzOBQh2agUIAAIJCZmaCQlDNgkK2M4NC
HZqDQgAAhEJmZoRCzcyEQjMzhUKamYVCAACGQmZmhkJQzYZCtjOHQh2ah0IAAIhC6maIQs3M
iEK2M4lCmpmJQgAAikJmZopCUM2KQrYzi0IdmotCgwCMQmZmjEJQzYxCMzONQpqZjUIAAI5C
ZmaOQlDNjkK2M49CmpmPQoMAkEJmZpBCzcyQQjMzkUKamZFCgwCSQupmkkJQzZJCMzOTQh2a
k0KDAJRC6maUQs3MlEK2M5VCHZqVQoMAlkJmZpZCzcyWQjMzl0KamZdCgwCYQupmmEJQzZhC
tjOZQh2amUKDAJpCZmaaQs3MmkK2M5tCHZqbQoMAnEJmZpxCzcycQjMznUKamZ1CgwCeQupm
nkJQzZ5CtjOfQh2an0IAAKBC6magQlDNoEK2M6FCmpmhQgAAokJmZqJCzcyiQrYzo0KamaNC
AACkQupmpEJQzaRCMzOlQpqZpUKDAKZCZmamQlDNpkIzM6dCmpmnQoMAqEJmZqhCzcyoQrYz
qUIdmqlCAACqQupmqkLNzKpCMzOrQpqZq0KDAKxC6masQs3MrEK2M61CmpmtQoMArkJmZq5C
UM2uQjMzr0Kama9CgwCwQupmsELNzLBCMzOxQhyasUIAALJC6mayQlDNskK2M7NCHJqzQoMA
tEJmZrRCUM20QjMztUKambVCAAC2QmZmtkLNzLZCMzO3QpqZt0KDALhCZma4QlDNuEK2M7lC
mpm5QoMAukLqZrpCzcy6Qjo0u0KambtCAAC8QupmvEJQzbxCtjO9QhyavUIAAL5C6ma+QlDN
vkK2M79Cmpm/QoMAwEJmZsBCUM3AQrYzwUIcmsFCgwDCQupmwkJQzcJCMzPDQpqZw0KDAMRC
6mbEQs3MxEIzM8VCHJrFQoMAxkJmZsZCzczGQjMzx0IcmsdCAADIQupmyEJQzchCMzPJQpqZ
yUKDAMpC6mbKQlDNykK2M8tCHJrLQoMAzELqZsxCzczMQrYzzUIcms1CgwDOQupmzkLNzM5C
tjPPQpqZz0KDANBCZmbQQs3M0EIzM9FCHJrRQgAA0kLqZtJCUM3SQjMz00IcmtNCgwDUQmZm
1ELNzNRCtjPVQhya1UIAANZCZmbWQlDN1kIzM9dCHJrXQoMA2ELqZthCzczYQjMz2UIcmtlC
AADaQmZm2kLNzNpCtjPbQpqZ20KDANxCZmbcQlDN3EIzM91CmpndQgAA3kLqZt5CUM3eQrYz
30Icmt9C</AssayXData><AssayYData Points="285">AAAAAAAAAAAAAAAAAAAAAAAAAAAAAAAAAAAAAAAAAAAAAAAAAAAAAAAAAAAAAAAAAAAAAAAA
AAAAAAAAAAAAAAAAAAAAAAAAAAAAAAAAAAAAAAAAAAAAAAAAAAAAAAAAAAAAAAAAAAAAAAAA
AAAAAAAAAAAAAAAAAAAAAAAAAAAAAAAAAAAAAAAAAAAAAAAAAAAAAAAAAAAAAAAAAAAAAAAA
AAAAAAAAAAAAAAAAAAAAAAAAAAAAAAAAAAAAAAAAAAAAAAAAAAAAAAAAAAAAAAAAAAAAAAAA
AAAAAAAAAAAAAAAAAAAAAAAAAAAAAAAAAAAAAAAAAAAAAAAAAAAAAAAAAAAAAAAAAAAAAAAA
AAAAAAAAAAAAAAAAAAAAAAAAAAAAAAAAAAAAAAAAAAAAAAAAAAAAAAAAAAAAAAAAAAAAAAAA
AAAAAAAAAAAAAAAAAAAAAAAAAAAAAAAAAAAAAAAAAAAAAAAAAAAAAAAAAAAAAAAAAAAAAAAA
AAAAAAAAAAAAAAAAAAAAAAAAAAAAAAAAAAAAAAAAAAAAAAAAAAAAAAAAAAAAAAAAAAAAAAAA
AAAAAAAAAAAAAAAAAAAAAAAAAAAAAAAAAAAAAAAAAAAAAAAAAAAAAAAAAAAAAAAAAAAAAAAA
AAAAAAAAAAAAAAAAAAAAAAAAAAAAAAAAAAAAAAAAAAAAAAAAAAAAAAAAAAAAAAAAAAAAAAAA
AAAAAAAAAAAAAAAAAAAAAAAAAAAAAAAAAAAAAAAAAAAAAAAAAAAAAAAAAAAAAAAAAAAAAAAA
AAAAAAAAAAAAAAAAAAAAAAAAAAAAAAAAAAAAAAAAAAAAAAAAAAAAAAAAAAAAAAAAAAAAAAAA
AAAAAAAAAAAAAAAAAAAAAAAAAAAAAAAAAAAAAAAAAAAAAAAAAAAAAAAAAAAAAAAAAAAAAAAA
AAAAAAAAAAAAAAAAAAAAAAAAAAAAAAAAAAAAAAAAAAAAAAAAAAAAAAAAAAAAAAAAAAAAAAAA
AAAAAAAAAAAAAAAAAAAAAAAAAAAAAAAAAAAAAAAAAAAAAAAAAAAAAAAAAAAAAAAAAAAAAAAA
AAAAAAAAAAAAAAAAAAAAAAAAAAAAAAAAAAAAAAAAAAAAAAAAAAAAAAAAAAAAAAAAAAAAAAAA
AAAAAAAAAAAAAAAAAAAAAAAAAAAAAAAAAAAAAAAAAAAAAAAAAAAAAAAAAAAAAAAAAAAAAAAA
AAAAAAAAAAAAAAAAAAAAAAAAAAAAAAAAAAAAAAAAAAAAAAAAAAAAAAAAAAAAAAAAAAAAAAAA
AAAAAAAAAAAAAAAAAAAAAAAAAAAAAAAAAAAAAAAAAAAAAAAAAAAAAAAAAAAAAAAAAAAAAAAA
AAAAAAAAAAAAAAAAAAAAAAAAAAAAAAAAAAAAAAAAAAAAAAAAAAAAAAAAAAAAAAAAAAAAAAAA
AAAAAAAAAAAAAAAAAAAAAAAAAAAAAAAAAAAAAAAAAAAAAAAAAAAAAAAAAAAAAAAAAAAAAAAA
AAAAAAAA</AssayYData></Step><Step><CommonData><SampleLocation>3</SampleLocation><SampleID>Buffer</SampleID><SampleGroup></SampleGroup><SampleInfo></SampleInfo><SampleRow>G</SampleRow><SamplePlate>1</SamplePlate><WellType>BUFFER</WellType><Concentration>-1</Concentration><ConcentrationUnits>µg/ml</ConcentrationUnits><MolarConcentration>-1</MolarConcentration><MolarConcUnits>nM</MolarConcUnits><MolecularWeight>-1</MolecularWeight><Temperature>30.1</Temperature><StartTime>155825</StartTime><AssayTime>450</AssayTime></CommonData><FlowRate>1000</FlowRate><StepType>BASELINE</StepType><StepName>Baseline2</StepName><StepStatus>ERROR</StepStatus><ErrorCode>2030714</ErrorCode><ActualTime>60.001</ActualTime><CycleTime>0.2</CycleTime><AssayXData Points="300">ggDgQuhm4ELSzeBCODThQp+a4UKCAOJCa2fiQk/N4kK1M+NCHJrjQgUB5EJrZ+RC0s3kQjg0
5UIcmuVCBQHmQmtn5kLSzeZCODTnQhya50KCAOhCbGfoQk/N6EK1M+lCHJrpQoIA6kJsZ+pC
T83qQjg060KfmutCBQHsQmxn7ELSzexCtTPtQhya7UIFAe5C6GbuQk/N7kK1M+9Cn5rvQgUB
8ELoZvBCT83wQrUz8UKfmvFCBQHyQuhm8kJPzfJCtTPzQp+a80IFAfRCbGf0Qk/N9EK1M/VC
n5r1QgUB9kLoZvZC0s32Qjg090KfmvdCBQH4Quhm+EJVzvhCtTP5Qhya+UKCAPpCbGf6QtLN
+kK1M/tCn5r7QoIA/ELoZvxCT838QrUz/UKfmv1CBQH+Qmxn/kLSzf5CtTP/Qhya/0JBAABD
dDMAQ6dmAEMcmgBDDs0AQ4IAAUN0MwFDp2YBQ9uZAUNPzQFDQQACQ3QzAkPpZgJDHJoCQ0/N
AkNBAANDtjMDQ6dmA0PbmQNDDs0DQ0EABEN0MwRDp2YEQ9uZBEMOzQRDggAFQ7YzBUOnZgVD
25kFQw7NBUOCAAZDdDMGQ+lmBkPbmQZDT80GQ4IAB0O2MwdDp2YHQxyaB0ORzQdDQQAIQ3Qz
CEPpZghDHJoIQw7NCENBAAlDdDMJQ6dmCUMcmglDT80JQ0EACkN0MwpD6WYKQxyaCkNPzQpD
QQALQ3QzC0PpZgtD25kLQw7NC0NBAAxDtjMMQ+lmDEMcmgxDDs0MQ0EADUO2Mw1D6WYNQ9uZ
DUNPzQ1DQQAOQ7YzDkPpZg5D25kOQ0/NDkNBAA9DtjMPQ+lmD0PbmQ9DT80PQ4IAEEO2MxBD
qGYQQ9qZEENPzRBDQQARQ7YzEUPpZhFD2pkRQw7NEUOCABJDtjMSQ6hmEkMcmhJDDs0SQ4IA
E0N0MxNDqGYTQ9qZE0NPzRNDggAUQ3QzFEOoZhRDHJoUQ0/NFENBABVDdDMVQ6hmFUMcmhVD
Ds0VQ0EAFkN0MxZD6WYWQ9qZFkNPzRZDQQAXQ7YzF0PpZhdD2pkXQ0/NF0NBABhDtjMYQ+lm
GEPamRhDDs0YQ4IAGUO2MxlDqGYZQxyaGUNPzRlDQQAaQ3QzGkOoZhpD2pkaQw7NGkPEABtD
tjMbQ+lmG0PamRtDDs0bQ4IAHEN0MxxDqGYcQxyaHENPzRxDQQAdQ3QzHUPpZh1DHJodQ0/N
HUOCAB5DtjMeQ+lmHkMcmh5DT80eQ4IAH0N0Mx9DqGYfQxyaH0NPzR9DggAgQ3QzIEOoZiBD
2pkgQ0/NIEOCACFDdDMhQ6hmIUMcmiFDDs0hQ0EAIkN0MyJD6WYiQ9qZIkNPzSJDQQAjQ7Yz
I0PpZiNDHJojQ0/NI0NBACRDtjMkQ6hmJEMcmiRDDs0kQ0EAJUN0MyVD6WYlQxyaJUNPzSVD
QQAmQ7YzJkOoZiZDHJomQw7NJkNBACdDtjMnQ6hmJ0PamSdDT80nQ0EAKEO2MyhD6WYoQxya
KENPzShDQQApQ3QzKUPpZilDHJopQw7NKUNBACpDdDMqQ+lmKkPamSpDDs0qQ4IAK0O2MytD
qGYrQ9qZK0NPzStD</AssayXData><AssayYData Points="300">AAAAAAAAAAAAAAAAAAAAAAAAAAAAAAAAAAAAAAAAAAAAAAAAAAAAAAAAAAAAAAAAAAAAAAAA
AAAAAAAAAAAAAAAAAAAAAAAAAAAAAAAAAAAAAAAAAAAAAAAAAAAAAAAAAAAAAAAAAAAAAAAA
AAAAAAAAAAAAAAAAAAAAAAAAAAAAAAAAAAAAAAAAAAAAAAAAAAAAAAAAAAAAAAAAAAAAAAAA
AAAAAAAAAAAAAAAAAAAAAAAAAAAAAAAAAAAAAAAAAAAAAAAAAAAAAAAAAAAAAAAAAAAAAAAA
AAAAAAAAAAAAAAAAAAAAAAAAAAAAAAAAAAAAAAAAAAAAAAAAAAAAAAAAAAAAAAAAAAAAAAAA
AAAAAAAAAAAAAAAAAAAAAAAAAAAAAAAAAAAAAAAAAAAAAAAAAAAAAAAAAAAAAAAAAAAAAAAA
AAAAAAAAAAAAAAAAAAAAAAAAAAAAAAAAAAAAAAAAAAAAAAAAAAAAAAAAAAAAAAAAAAAAAAAA
AAAAAAAAAAAAAAAAAAAAAAAAAAAAAAAAAAAAAAAAAAAAAAAAAAAAAAAAAAAAAAAAAAAAAAAA
AAAAAAAAAAAAAAAAAAAAAAAAAAAAAAAAAAAAAAAAAAAAAAAAAAAAAAAAAAAAAAAAAAAAAAAA
AAAAAAAAAAAAAAAAAAAAAAAAAAAAAAAAAAAAAAAAAAAAAAAAAAAAAAAAAAAAAAAAAAAAAAAA
AAAAAAAAAAAAAAAAAAAAAAAAAAAAAAAAAAAAAAAAAAAAAAAAAAAAAAAAAAAAAAAAAAAAAAAA
AAAAAAAAAAAAAAAAAAAAAAAAAAAAAAAAAAAAAAAAAAAAAAAAAAAAAAAAAAAAAAAAAAAAAAAA
AAAAAAAAAAAAAAAAAAAAAAAAAAAAAAAAAAAAAAAAAAAAAAAAAAAAAAAAAAAAAAAAAAAAAAAA
AAAAAAAAAAAAAAAAAAAAAAAAAAAAAAAAAAAAAAAAAAAAAAAAAAAAAAAAAAAAAAAAAAAAAAAA
AAAAAAAAAAAAAAAAAAAAAAAAAAAAAAAAAAAAAAAAAAAAAAAAAAAAAAAAAAAAAAAAAAAAAAAA
AAAAAAAAAAAAAAAAAAAAAAAAAAAAAAAAAAAAAAAAAAAAAAAAAAAAAAAAAAAAAAAAAAAAAAAA
AAAAAAAAAAAAAAAAAAAAAAAAAAAAAAAAAAAAAAAAAAAAAAAAAAAAAAAAAAAAAAAAAAAAAAAA
AAAAAAAAAAAAAAAAAAAAAAAAAAAAAAAAAAAAAAAAAAAAAAAAAAAAAAAAAAAAAAAAAAAAAAAA
AAAAAAAAAAAAAAAAAAAAAAAAAAAAAAAAAAAAAAAAAAAAAAAAAAAAAAAAAAAAAAAAAAAAAAAA
AAAAAAAAAAAAAAAAAAAAAAAAAAAAAAAAAAAAAAAAAAAAAAAAAAAAAAAAAAAAAAAAAAAAAAAA
AAAAAAAAAAAAAAAAAAAAAAAAAAAAAAAAAAAAAAAAAAAAAAAAAAAAAAAAAAAAAAAAAAAAAAAA
AAAAAAAAAAAAAAAAAAAAAAAAAAAAAAAAAAAAAAAAAAAAAAAAAAAAAAAAAAAAAAAAAAAAAAAA
AAAAAAAAAAAAAAAA</AssayYData></Step><Step><CommonData><SampleLocation>4</SampleLocation><SampleID>Protein Y</SampleID><SampleGroup></SampleGroup><SampleInfo></SampleInfo><SampleRow>G</SampleRow><SamplePlate>1</SamplePlate><WellType>KSAMPLE</WellType><Concentration>1.563</Concentration><ConcentrationUnits>µg/ml</ConcentrationUnits><MolarConcentration>78.12</MolarConcentration><MolarConcUnits>nM</MolarConcUnits><MolecularWeight>20</MolecularWeight><Temperature>30</Temperature><StartTime>227171</StartTime><AssayTime>900</AssayTime></CommonData><FlowRate>1000</FlowRate><StepType>ASSOC</StepType><StepName>Association</StepName><StepStatus>ERROR</StepStatus><ErrorCode>2030714</ErrorCode><ActualTime>132.6</ActualTime><CycleTime>0.2</CycleTime><AssayXData Points="663">ggAsQ/czLEMqZyxDXZosQ0/NLEOCAC1DtTMtQypnLUMcmi1DT80tQ8QALkP3My5DKmcuQ12a
LkOQzS5DxAAvQ/czL0PoZi9Dn5ovQ0/NL0OCADBD9zMwQ+hmMENdmjBDkM0wQ8QAMUO1MzFD
KmcxQxyaMUOQzTFDxAAyQ/czMkPoZjJDHJoyQ5DNMkOCADND9zMzQypnM0McmjNDT80zQ4IA
NEO1MzRDKmc0Q12aNENPzTRDggA1Q/czNUMqZzVDHJo1Q0/NNUOCADZD9zM2QypnNkMcmjZD
T802Q8QAN0P3MzdD6GY3QxyaN0NPzTdDggA4Q/czOEPoZjhDHJo4Q5DNOEPEADlDtTM5Q+hm
OUNdmjlDT805Q8QAOkO1MzpDKmc6QxyaOkNPzTpDggA7Q7UzO0NsZztDXZo7Q5DNO0OCADxD
9zM8Q+hmPENdmjxDkM08Q8QAPUO1Mz1DKmc9Q12aPUOQzT1DggA+Q7UzPkPoZj5DXZo+Q0/N
PkOCAD9DtTM/Q+hmP0Ndmj9DkM0/Q4IAQEP3M0BDKmdAQ12aQEOQzUBDggBBQ/czQUPoZkFD
XZpBQ0/NQUOCAEJD9zNCQypnQkNdmkJDT81CQ8QAQ0O1M0NDKmdDQ12aQ0NPzUNDxABEQ/cz
REMqZ0RDXZpEQ0/NREPEAEVD9zNFQypnRUMcmkVDT81FQ8QARkP3M0ZD6GZGQxyaRkOQzUZD
ggBHQ/czR0PoZkdDXZpHQ0/NR0OCAEhD9zNIQypnSEMcmkhDkM1IQ8QASUP3M0lDKmdJQxya
SUNPzUlDxABKQ/czSkMqZ0pDXZpKQ0/NSkOCAEtD9zNLQypnS0NdmktDT81LQ4IATEO1M0xD
6GZMQ12aTENPzUxDggBNQ/czTUNsZ01DXZpNQ5DNTUOCAE5D9zNOQypnTkMcmk5DT81OQ8QA
T0P3M09D6GZPQ12aT0NPzU9DggBQQ7UzUEMqZ1BDXZpQQ0/NUEOCAFFDtTNRQypnUUMcmlFD
T81RQ4IAUkO1M1JDKmdSQxyaUkOQzVJDxABTQ/czU0PoZlNDHJpTQ0/NU0OCAFRD9zNUQypn
VENdmlRDkM1UQ8QAVUP3M1VD6GZVQ12aVUNPzVVDggBWQ/czVkPoZlZDXZpWQ5DNVkOCAFdD
tTNXQ+hmV0McmldDkM1XQ4IAWEP3M1hDKmdYQ12aWENPzVhDggBZQ/czWUPoZllDHJpZQ5DN
WUPEAFpDtTNaQypnWkMcmlpDkM1aQ4IAW0O1M1tDKmdbQ12aW0NPzVtDggBcQ/czXEMqZ1xD
XZpcQ5DNXEPEAF1D9zNdQypnXUOfml1DT81dQ8QAXkO1M15D6GZeQ12aXkOQzV5DggBfQ/cz
X0PoZl9DHJpfQ0/NX0PEAGBD9zNgQypnYEMcmmBDkM1gQ4IAYUO1M2FDKmdhQxyaYUOQzWFD
xABiQ7UzYkPoZmJDXZpiQ0/NYkPEAGNDtTNjQypnY0NdmmNDkM1jQ4IAZEO1M2RDKmdkQ12a
ZEOQzWRDggBlQ7UzZUMqZ2VDXZplQ0/NZUOCAGZDtTNmQypnZkNdmmZDT81mQ4IAZ0P3M2dD
6GZnQxyaZ0OQzWdDggBoQ/czaEPoZmhDXZpoQ0/NaEOCAGlD9zNpQ+hmaUNdmmlDT81pQ4IA
akP3M2pDKmdqQ12aakNPzWpDxABrQ7Uza0MqZ2tDHJprQ0/Na0OCAGxD9jNsQypnbEMcmmxD
T81sQ8QAbUO1M21DKmdtQ12abUOQzW1DxABuQ7UzbkPoZm5DnppuQ0/NbkPEAG9DtTNvQ+hm
b0Mcmm9DT81vQ8QAcEP2M3BD6GZwQxyacEOQzXBDggBxQ/YzcUPoZnFDXZpxQ0/NcUOCAHJD
tTNyQypnckMcmnJDkM1yQ4IAc0O1M3ND6GZzQ12ac0NPzXNDxAB0Q/YzdEPoZnRDXZp0Q0/N
dEPEAHVDtTN1QypndUMcmnVDT811Q4IAdkO1M3ZDKmd2QxyadkOQzXZDggB3Q/Yzd0PoZndD
XZp3Q5DNd0PEAHhDtTN4Q+hmeENdmnhDT814Q4IAeUP2M3lDKmd5Q12aeUOQzXlDxAB6Q/Yz
ekMqZ3pDHJp6Q5DNekPEAHtD9jN7Q+hme0McmntDT817Q4IAfEP2M3xDKmd8QxyafEOQzXxD
xAB9Q7UzfUMqZ31DHJp9Q5DNfUPEAH5D9jN+Q+hmfkNdmn5DkM1+Q8QAf0O1M39D6GZ/Q12a
f0OQzX9DQQCAQ9oZgEN0M4BDLk2AQ6hmgENigIBD+5mAQ5WzgEMOzYBDyOaAQ2IAgUP7GYFD
dDOBQw5NgUOoZoFDYoCBQ9qZgUOVs4FDLs2BQ8jmgUNBAIJD2hmCQ5UzgkMuTYJDqGaCQ0GA
gkP7mYJDdLOCQy7NgkOo5oJDYgCDQ9oZg0OVM4NDLk2DQ6hmg0NBgIND+5mDQ3Szg0MOzYND
yOaDQ2IAhEP7GYRDlTOEQw5NhEOoZoRDYoCEQ9qZhEN0s4RDDs2EQ6jmhENiAIVD+xmFQ5Uz
hUNPTYVDqGaFQ0GAhUP7mYVDdLOFQy7NhUPI5oVDQQCGQ/sZhkN0M4ZDDk2GQ8hmhkNigIZD
2pmGQ3SzhkMuzYZDyOaGQ0EAh0P7GYdDdDOHQw5Nh0OoZodDQYCHQ9qZh0OVs4dDDs2HQ8jm
h0NBAIhD2hmIQ3QziEMOTYhDyGaIQ0GAiEPamYhDlbOIQw7NiEOo5ohDYgCJQ9oZiUOVM4lD
Dk2JQ6hmiUNBgIlD+5mJQ5WziUMuzYlDqOaJQ0EAikP7GYpDdDOKQw5NikOoZopDgoCKQ/uZ
ikOVs4pDLs2KQ6jmikNBAItD+xmLQ3Qzi0MOTYtDqGaLQ2KAi0PamYtDlbOLQw7Ni0Oo5otD
YgCMQ/sZjEN0M4xDLk2MQ8hmjENBgIxD+5mMQ3SzjEMuzYxDyOaMQ2IAjUP7GY1DlTONQw5N
jUOoZo1DQYCNQ9qZjUN0s41DLs2NQ8jmjUNiAI5D+xmOQ3QzjkMuTY5DqGaOQ0GAjkP7mY5D
lbOOQy7NjkPI5o5DQQCPQ/sZj0OVM49DLk2PQ6hmj0NBgI9D+5mPQ3Szj0MuzY9DqOaPQ2IA
kEP7GZBDdDOQQw5NkEOoZpBDYoCQQ/uZkEOVs5BDDs2QQ8jmkENiAJFD2hmRQ5UzkUMOTZFD
qGaRQ2KAkUP7mZFDlbORQw7NkUPI5pFDQQCSQ/sZkkOVM5JDDk2SQ6hmkkNBgJJD+5mSQ3Sz
kkMuzZJDyOaSQ2IAk0PaGZNDlTOTQy5Nk0OoZpNDQYCTQ/uZk0OVs5NDDs2TQ8jmk0NBAJRD
2hmUQ3QzlEMuTZRDyGaUQ2KAlEPamZRDdLOUQy7NlEOo5pRDQQCVQ/sZlUN0M5VDDk2VQ6hm
lUNBgJVD+5mVQ5WzlUMuzZVDqOaVQ0EAlkP8GZZDdDOWQy5NlkPIZpZDQYCWQ/yZlkN0s5ZD
Ls2WQ6jmlkNBAJdD/BmXQ5Uzl0MOTZdDqGaXQ0GAl0P8mZdDdLOXQw7Nl0PI5pdDYgCYQ/wZ
mEN0M5hD</AssayXData><AssayYData Points="663">AAAAAAAAAAAAAAAAAAAAAAAAAAAAAAAAAAAAAAAAAAAAAAAAAAAAAAAAAAAAAAAAAAAAAAAA
AAAAAAAAAAAAAAAAAAAAAAAAAAAAAAAAAAAAAAAAAAAAAAAAAAAAAAAAAAAAAAAAAAAAAAAA
AAAAAAAAAAAAAAAAAAAAAAAAAAAAAAAAAAAAAAAAAAAAAAAAAAAAAAAAAAAAAAAAAAAAAAAA
AAAAAAAAAAAAAAAAAAAAAAAAAAAAAAAAAAAAAAAAAAAAAAAAAAAAAAAAAAAAAAAAAAAAAAAA
AAAAAAAAAAAAAAAAAAAAAAAAAAAAAAAAAAAAAAAAAAAAAAAAAAAAAAAAAAAAAAAAAAAAAAAA
AAAAAAAAAAAAAAAAAAAAAAAAAAAAAAAAAAAAAAAAAAAAAAAAAAAAAAAAAAAAAAAAAAAAAAAA
AAAAAAAAAAAAAAAAAAAAAAAAAAAAAAAAAAAAAAAAAAAAAAAAAAAAAAAAAAAAAAAAAAAAAAAA
AAAAAAAAAAAAAAAAAAAAAAAAAAAAAAAAAAAAAAAAAAAAAAAAAAAAAAAAAAAAAAAAAAAAAAAA
AAAAAAAAAAAAAAAAAAAAAAAAAAAAAAAAAAAAAAAAAAAAAAAAAAAAAAAAAAAAAAAAAAAAAAAA
AAAAAAAAAAAAAAAAAAAAAAAAAAAAAAAAAAAAAAAAAAAAAAAAAAAAAAAAAAAAAAAAAAAAAAAA
AAAAAAAAAAAAAAAAAAAAAAAAAAAAAAAAAAAAAAAAAAAAAAAAAAAAAAAAAAAAAAAAAAAAAAAA
AAAAAAAAAAAAAAAAAAAAAAAAAAAAAAAAAAAAAAAAAAAAAAAAAAAAAAAAAAAAAAAAAAAAAAAA
AAAAAAAAAAAAAAAAAAAAAAAAAAAAAAAAAAAAAAAAAAAAAAAAAAAAAAAAAAAAAAAAAAAAAAAA
AAAAAAAAAAAAAAAAAAAAAAAAAAAAAAAAAAAAAAAAAAAAAAAAAAAAAAAAAAAAAAAAAAAAAAAA
AAAAAAAAAAAAAAAAAAAAAAAAAAAAAAAAAAAAAAAAAAAAAAAAAAAAAAAAAAAAAAAAAAAAAAAA
AAAAAAAAAAAAAAAAAAAAAAAAAAAAAAAAAAAAAAAAAAAAAAAAAAAAAAAAAAAAAAAAAAAAAAAA
AAAAAAAAAAAAAAAAAAAAAAAAAAAAAAAAAAAAAAAAAAAAAAAAAAAAAAAAAAAAAAAAAAAAAAAA
AAAAAAAAAAAAAAAAAAAAAAAAAAAAAAAAAAAAAAAAAAAAAAAAAAAAAAAAAAAAAAAAAAAAAAAA
AAAAAAAAAAAAAAAAAAAAAAAAAAAAAAAAAAAAAAAAAAAAAAAAAAAAAAAAAAAAAAAAAAAAAAAA
AAAAAAAAAAAAAAAAAAAAAAAAAAAAAAAAAAAAAAAAAAAAAAAAAAAAAAAAAAAAAAAAAAAAAAAA
AAAAAAAAAAAAAAAAAAAAAAAAAAAAAAAAAAAAAAAAAAAAAAAAAAAAAAAAAAAAAAAAAAAAAAAA
AAAAAAAAAAAAAAAAAAAAAAAAAAAAAAAAAAAAAAAAAAAAAAAAAAAAAAAAAAAAAAAAAAAAAAAA
AAAAAAAAAAAAAAAAAAAAAAAAAAAAAAAAAAAAAAAAAAAAAAAAAAAAAAAAAAAAAAAAAAAAAAAA
AAAAAAAAAAAAAAAAAAAAAAAAAAAAAAAAAAAAAAAAAAAAAAAAAAAAAAAAAAAAAAAAAAAAAAAA
AAAAAAAAAAAAAAAAAAAAAAAAAAAAAAAAAAAAAAAAAAAAAAAAAAAAAAAAAAAAAAAAAAAAAAAA
AAAAAAAAAAAAAAAAAAAAAAAAAAAAAAAAAAAAAAAAAAAAAAAAAAAAAAAAAAAAAAAAAAAAAAAA
AAAAAAAAAAAAAAAAAAAAAAAAAAAAAAAAAAAAAAAAAAAAAAAAAAAAAAAAAAAAAAAAAAAAAAAA
AAAAAAAAAAAAAAAAAAAAAAAAAAAAAAAAAAAAAAAAAAAAAAAAAAAAAAAAAAAAAAAAAAAAAAAA
AAAAAAAAAAAAAAAAAAAAAAAAAAAAAAAAAAAAAAAAAAAAAAAAAAAAAAAAAAAAAAAAAAAAAAAA
AAAAAAAAAAAAAAAAAAAAAAAAAAAAAAAAAAAAAAAAAAAAAAAAAAAAAAAAAAAAAAAAAAAAAAAA
AAAAAAAAAAAAAAAAAAAAAAAAAAAAAAAAAAAAAAAAAAAAAAAAAAAAAAAAAAAAAAAAAAAAAAAA
AAAAAAAAAAAAAAAAAAAAAAAAAAAAAAAAAAAAAAAAAAAAAAAAAAAAAAAAAAAAAAAAAAAAAAAA
AAAAAAAAAAAAAAAAAAAAAAAAAAAAAAAAAAAAAAAAAAAAAAAAAAAAAAAAAAAAAAAAAAAAAAAA
AAAAAAAAAAAAAAAAAAAAAAAAAAAAAAAAAAAAAAAAAAAAAAAAAAAAAAAAAAAAAAAAAAAAAAAA
AAAAAAAAAAAAAAAAAAAAAAAAAAAAAAAAAAAAAAAAAAAAAAAAAAAAAAAAAAAAAAAAAAAAAAAA
AAAAAAAAAAAAAAAAAAAAAAAAAAAAAAAAAAAAAAAAAAAAAAAAAAAAAAAAAAAAAAAAAAAAAAAA
AAAAAAAAAAAAAAAAAAAAAAAAAAAAAAAAAAAAAAAAAAAAAAAAAAAAAAAAAAAAAAAAAAAAAAAA
AAAAAAAAAAAAAAAAAAAAAAAAAAAAAAAAAAAAAAAAAAAAAAAAAAAAAAAAAAAAAAAAAAAAAAAA
AAAAAAAAAAAAAAAAAAAAAAAAAAAAAAAAAAAAAAAAAAAAAAAAAAAAAAAAAAAAAAAAAAAAAAAA
AAAAAAAAAAAAAAAAAAAAAAAAAAAAAAAAAAAAAAAAAAAAAAAAAAAAAAAAAAAAAAAAAAAAAAAA
AAAAAAAAAAAAAAAAAAAAAAAAAAAAAAAAAAAAAAAAAAAAAAAAAAAAAAAAAAAAAAAAAAAAAAAA
AAAAAAAAAAAAAAAAAAAAAAAAAAAAAAAAAAAAAAAAAAAAAAAAAAAAAAAAAAAAAAAAAAAAAAAA
AAAAAAAAAAAAAAAAAAAAAAAAAAAAAAAAAAAAAAAAAAAAAAAAAAAAAAAAAAAAAAAAAAAAAAAA
AAAAAAAAAAAAAAAAAAAAAAAAAAAAAAAAAAAAAAAAAAAAAAAAAAAAAAAAAAAAAAAAAAAAAAAA
AAAAAAAAAAAAAAAAAAAAAAAAAAAAAAAAAAAAAAAAAAAAAAAAAAAAAAAAAAAAAAAAAAAAAAAA
AAAAAAAAAAAAAAAAAAAAAAAAAAAAAAAAAAAAAAAAAAAAAAAAAAAAAAAAAAAAAAAAAAAAAAAA
AAAAAAAAAAAAAAAAAAAAAAAAAAAAAAAAAAAAAAAAAAAAAAAAAAAAAAAAAAAAAAAAAAAAAAAA
AAAAAAAAAAAAAAAAAAAAAAAAAAAAAAAAAAAAAAAAAAAAAAAAAAAAAAAAAAAAAAAAAAAAAAAA
AAAAAAAAAAAAAAAAAAAAAAAAAAAAAAAAAAAAAAAAAAAAAAAAAAAAAAAAAAAAAAAAAAAAAAAA
AAAAAAAA</AssayYData></Step><Step><CommonData><SampleLocation>5</SampleLocation><SampleID>Buffer</SampleID><SampleGroup></SampleGroup><SampleInfo></SampleInfo><SampleRow>G</SampleRow><SamplePlate>1</SamplePlate><WellType>BUFFER</WellType><Concentration>-1</Concentration><ConcentrationUnits>µg/ml</ConcentrationUnits><MolarConcentration>-1</MolarConcentration><MolarConcUnits>nM</MolarConcUnits><MolecularWeight>-1</MolecularWeight><Temperature>30</Temperature><StartTime>371756</StartTime><AssayTime>900</AssayTime></CommonData><FlowRate>1000</FlowRate><StepType>DISASSOC</StepType><StepName>Dissociation</StepName><StepStatus>ERROR</StepStatus><ErrorCode>2030714</ErrorCode><ActualTime>333.401</ActualTime><CycleTime>0.2</CycleTime><AssayXData Points="1667">Dk2YQ8hmmENBgJhD/JmYQ3SzmEMvzZhDqOaYQ0EAmUP8GZlDdDOZQw5NmUPIZplDYoCZQ/yZ
mUOVs5lDDs2ZQ6jmmUNBAJpD/BmaQ3QzmkMOTZpDqGaaQ2KAmkPbmZpDdLOaQy/NmkPI5ppD
YgCbQ/wZm0N0M5tDL02bQ8hmm0NigJtD25mbQ5Wzm0MvzZtDqOabQ2IAnEPbGZxDdDOcQy9N
nEOoZpxDYoCcQ9uZnEOVs5xDL82cQ6jmnENiAJ1D2xmdQ5UznUMvTZ1DqGadQ2KAnUP8mZ1D
lbOdQy/NnUOo5p1DYgCeQ9sZnkOVM55DDk2eQ6hmnkNigJ5D/JmeQ5WznkMvzZ5DyOaeQ2IA
n0PbGZ9DlTOfQw5Nn0OoZp9DYoCfQ/yZn0N0s59DL82fQ6jmn0NiAKBD2xmgQ3QzoEMOTaBD
qGagQ2KAoEPbmaBDlbOgQy/NoEPI5qBDYgChQ/wZoUOVM6FDL02hQ6hmoUNBgKFD25mhQ5Wz
oUMvzaFDyOahQ2IAokPbGaJDdDOiQw5NokPIZqJDYoCiQ/yZokOVs6JDL82iQ8jmokNiAKND
2xmjQ3Qzo0MvTaNDyGajQ0GAo0P8maNDlbOjQy/No0Oo5qNDYgCkQ9sZpEN0M6RDL02kQ8hm
pENigKRD25mkQ5WzpEMvzaRDqOakQ2IApUPbGaVDlTOlQw5NpUOoZqVDYoClQ/yZpUN0s6VD
Ds2lQ8jmpUNiAKZD/BmmQ3QzpkMvTaZDqGamQ2KApkP8maZDdLOmQw7NpkPI5qZDQQCnQ/wZ
p0OVM6dDDk2nQ6hmp0NigKdD/JmnQ3Szp0MOzadDyOanQ2IAqEP8GahDdDOoQw5NqEPIZqhD
QYCoQ/yZqEN0s6hDL82oQ6jmqENiAKlD2xmpQ3QzqUMvTalDyGapQ2KAqUPbmalDlbOpQy/N
qUPI5qlDYgCqQ/wZqkN0M6pDL02qQ6hmqkNigKpD25mqQ5WzqkMvzapDyOaqQ0EAq0P8GatD
lTOrQw5Nq0PIZqtDYoCrQ/yZq0OVs6tDDs2rQ6jmq0NiAKxD/BmsQ5UzrEMvTaxDqGasQ2KA
rEP8maxDlbOsQw7NrEOo5qxDYgCtQ/wZrUN0M61DDk2tQ8hmrUNigK1D25mtQ3SzrUMOza1D
qOatQ2IArkP8Ga5DdDOuQw5NrkPIZq5DYoCuQxyarkOVs65DDs2uQ8jmrkNiAK9D2xmvQ3Qz
r0MOTa9DqGavQ0GAr0P8ma9DdLOvQy/Nr0PI5q9DYgCwQ/wZsEN0M7BDL02wQ8hmsENBgLBD
/JmwQ5WzsEMvzbBDqOawQ2IAsUPbGbFDlTOxQw5NsUOoZrFDQYCxQ/yZsUN0s7FDL82xQ8jm
sUNiALJD2xmyQ3QzskMOTbJDyGayQ2KAskP8mbJDlbOyQy/NskOo5rJDQQCzQ/wZs0OVM7ND
Dk2zQ8hms0NigLND25mzQ5Wzs0MvzbNDqOazQ0EAtEP8GbRDlTO0Qy9NtEPIZrRDYoC0Q9uZ
tEOVs7RDDs20Q6jmtENBALVD2xm1Q5UztUMvTbVDyGa1Q2KAtUPbmbVDdLO1Qy/NtUPI5rVD
YgC2Q/wZtkOVM7ZDDk22Q6hmtkNigLZD25m2Q3SztkMOzbZDqOa2Q0EAt0PbGbdDlTO3Qy9N
t0PIZrdDQYC3Q9uZt0N0s7dDL823Q6jmt0NiALhD2xm4Q5UzuEMOTbhDyGa4Q0GAuEP8mbhD
dLO4Qw7NuEPI5rhDQQC5Q9sZuUOVM7lDDk25Q6hmuUNigLlD/Jm5Q5WzuUMvzblDyOa5Q0EA
ukPbGbpDlTO6Qy9NukPIZrpDQYC6Q9uZukOVs7pDDs26Q6jmukNBALtD2xm7Q3Qzu0MvTbtD
qGa7Q2KAu0P8mbtDdLO7Qy/Nu0Oo5rtDYgC8Q/wZvEOVM7xDDk28Q8hmvENigLxD25m8Q5Wz
vEMvzbxDyOa8Q2IAvUP8Gb1DlTO9Qy9NvUOoZr1DYoC9Q/yZvUN0s71DL829Q8jmvUNBAL5D
/Bm+Q3QzvkMvTb5DqGa+Q2KAvkP8mb5DdLO+Qw7NvkOo5r5DYgC/Q/wZv0N0M79DL02/Q8hm
v0NigL9D25m/Q3Szv0MOzb9DyOa/Q2IAwEPbGcBDlTPAQy9NwEPIZsBDQYDAQ9uZwEOVs8BD
L83AQ6jmwENiAMFD/BnBQ3QzwUMOTcFDyGbBQ2KAwUPbmcFDlbPBQw7NwUPI5sFDYgDCQ/wZ
wkN0M8JDL03CQ6hmwkNBgMJD/JnCQ3SzwkMOzcJDqObCQ2IAw0P8GcNDlTPDQy9Nw0OoZsND
QYDDQ9uZw0N0s8NDL83DQ8jmw0NBAMRD/BnEQ3QzxEMOTcRDqGbEQ2KAxEP8mcRDlbPEQw7N
xEPI5sRDYgDFQ9sZxUN0M8VDDk3FQ8hmxUNigMVD25nFQ3SzxUMOzcVDqObFQ2IAxkPbGcZD
lTPGQy9NxkPIZsZDYoDGQ/yZxkOVs8ZDL83GQ6jmxkNBAMdD/BnHQ3Qzx0MvTcdDyGbHQ2KA
x0P8mcdDlbPHQw7Nx0PI5sdDYgDIQ/wZyEOVM8hDDk3IQ6hmyENigMhD/JnIQ3SzyEMOzchD
qObIQ4MAyUPbGclDlTPJQw5NyUPIZslDQYDJQ9uZyUOVs8lDL83JQ8jmyUNiAMpD/BnKQ3Qz
ykMOTcpDqGbKQ2KAykP8mcpDlbPKQw7NykPI5spDQQDLQ/wZy0N0M8tDDk3LQ6hmy0NigMtD
25nLQ3Szy0MvzctDqObLQ2IAzEP8GcxDdDPMQy9NzEPIZsxDYoDMQ9uZzEOVs8xDDs3MQ8jm
zENiAM1D/BnNQ3QzzUMvTc1DyGbNQ0GAzUP8mc1DlbPNQw7NzUPI5s1DYgDOQ/wZzkOVM85D
Dk3OQ6hmzkNigM5D25nOQ3SzzkMOzc5DqObOQ0EAz0PbGc9DlTPPQw5Nz0PIZs9DYoDPQ/yZ
z0N0s89DL83PQ6jmz0NBANBD/BnQQ5Uz0EMvTdBDqGbQQ2KA0EPbmdBDlbPQQw7N0EPI5tBD
QQDRQ/wZ0UN0M9FDL03RQ8hm0UNigNFD25nRQ5Wz0UMvzdFDqObRQ0EA0kPbGdJDdDPSQw5N
0kPIZtJDQYDSQ9uZ0kN0s9JDDs3SQ6jm0kNBANND2xnTQ3Qz00MOTdNDqGbTQ2KA00PbmdND
lbPTQw7N00Oo5tNDQQDUQ/wZ1EOVM9RDDk3UQ6hm1ENigNRD/JnUQ3Sz1EMvzdRDqObUQ2IA
1UPbGdVDdDPVQy9N1UPIZtVDQYDVQ9uZ1UOVs9VDL83VQ6jm1UNiANZD/BnWQ5Uz1kMOTdZD
qGbWQ2KA1kPbmdZDlbPWQw7N1kPI5tZDYgDXQ/wZ10N0M9dDL03XQ6hm10NBgNdD/JnXQ5Wz
10MvzddDqObXQ0EA2EPbGdhDlTPYQy9N2EPIZthDQYDYQ/yZ2EN0s9hDL83YQ8jm2ENiANlD
/BnZQ3Qz2UMvTdlDqGbZQ2KA2UP8mdlDlbPZQw7N2UPI5tlDQQDaQ/wZ2kOVM9pDDk3aQ6hm
2kNigNpD25naQ3Sz2kMvzdpDqObaQ0EA20P8GdtDdDPbQy9N20PIZttDQYDbQ/yZ20OVs9tD
L83bQ6jm20NiANxD/BncQ3Qz3EMOTdxDqGbcQ2KA3EPbmdxDdLPcQw7N3EPI5txDYgDdQ/wZ
3UOVM91DL03dQ6hm3UNBgN1D25ndQ3Sz3UMOzd1DqObdQ0EA3kP8Gd5DlTPeQw5N3kPIZt5D
YoDeQ9uZ3kN0s95DDs3eQ6jm3kNiAN9D/BnfQ3Qz30MvTd9DqGbfQ2KA30Pbmd9DlbPfQw7N
30PI5t9DQQDgQ/wZ4EOVM+BDDk3gQ6hm4ENigOBD25ngQ5Wz4EMOzeBDqObgQ0EA4UP8GeFD
lTPhQw5N4UPIZuFDYoDhQ/yZ4UN0s+FDDs3hQ8jm4UNiAOJD2xniQ5Uz4kMOTeJDyGbiQ2KA
4kPbmeJDlbPiQy/N4kPI5uJDYgDjQ/wZ40OVM+NDDk3jQ6hm40NBgOND/JnjQ3Sz40MOzeND
qObjQ2IA5EPbGeRDlTPkQy9N5EPIZuRDQYDkQ9uZ5EN0s+RDL83kQ8jm5ENBAOVD2xnlQ5Uz
5UMvTeVDqGblQ2KA5UPbmeVDlbPlQy/N5UOo5uVDYgDmQ/wZ5kOVM+ZDL03mQ6hm5kNigOZD
/JnmQ5Wz5kMOzeZDqObmQ0EA50PbGedDlTPnQw5N50PIZudDYoDnQ/yZ50N0s+dDL83nQ6jm
50NBAOhD2xnoQ3Qz6EMOTehDyGboQ2KA6EPbmehDdLPoQy/N6EPI5uhDYgDpQ/wZ6UN0M+lD
Dk3pQ6hm6UNigOlD25npQ3Sz6UMOzelDyObpQ2IA6kP8GepDlTPqQy9N6kPIZupDQYDqQ9uZ
6kOVs+pDL83qQ6jm6kNBAOtD2xnrQ5Uz60MOTetDyGbrQ0GA60McmutDlbPrQy/N60Oo5utD
YgDsQ/wZ7EOVM+xDL03sQ6hm7ENigOxD/JnsQ5Wz7EMOzexDyObsQ2IA7UP8Ge1DdDPtQw5N
7UPIZu1DYoDtQ/yZ7UOVs+1DDs3tQ6jm7UNiAO5D/BnuQ5Uz7kMOTe5DyGbuQ0GA7kP8me5D
lbPuQw7N7kPI5u5DYgDvQ/wZ70OVM+9DL03vQ8hm70NigO9D/JnvQ3Sz70MOze9DyObvQ2IA
8EP8GfBDlTPwQy9N8EPIZvBDYoDwQ9uZ8EOVs/BDL83wQ6jm8ENiAPFD/BnxQ3Qz8UMvTfFD
yGbxQ2KA8UPbmfFDlbPxQy/N8UPI5vFDYgDyQ9sZ8kN0M/JDL03yQ8hm8kNigPJD/JnyQ5Wz
8kMOzfJDyObyQ2IA80P8GfNDlTPzQy9N80OoZvNDYoDzQ9uZ80N0s/NDDs3zQ6jm80NiAPRD
/Bn0Q5Uz9EMOTfRDyGb0Q0GA9EP8mfRDdLP0Qy/N9EOo5vRDQQD1Q/wZ9UN0M/VDDk31Q8hm
9UNBgPVD25n1Q5Wz9UMOzfVDqOb1Q2IA9kP8GfZDdDP2Qy9N9kOoZvZDYoD2Q/yZ9kN0s/ZD
Ds32Q8jm9kNBAPdD/Bn3Q5Uz90MvTfdDyGb3Q2KA90PbmfdDdLP3Qy/N90PI5vdDYgD4Q/wZ
+EOVM/hDL034Q6hm+ENigPhD/Jn4Q5Wz+EMOzfhDqOb4Q0EA+UP8GflDlTP5Qw5N+UPIZvlD
QYD5Q/yZ+UN0s/lDL835Q8jm+UNiAPpD/Bn6Q3Qz+kMvTfpDqGb6Q2KA+kPbmfpDlbP6Qy/N
+kPI5vpDQQD7Q/wZ+0OVM/tDL037Q6hm+0NigPtD/Jn7Q5Wz+0MvzftDqOb7Q2IA/EPbGfxD
lTP8Qw5N/EPIZvxDYoD8Q9uZ/EN0s/xDL838Q6jm/ENiAP1D/Bn9Q5Uz/UMvTf1DqGb9Q2KA
/UPbmf1DlbP9Qw7N/UPI5v1DQQD+Q/wZ/kOVM/5DDk3+Q6hm/kNigP5D/Jn+Q3Sz/kMvzf5D
qOb+Q2IA/0PbGf9DdDP/Qw5N/0PIZv9DQYD/Q/yZ/0N0s/9DDs3/Q6jm/0MxAABE/gwARLoZ
AESYJgBEVDMARDFAAET+TABEylkARIdmAERkcwBEMYAARP6MAES6mQBEmKYARGSzAEQxwABE
/swARMrZAESY5gBEZPMARDEAAUTuDAFEyhkBRJgmAURkMwFEMUABRP5MAUTKWQFEmGYBRFRz
AUQxgAFE7owBRMqZAUSYpgFEZLMBRDHAAUTuzAFEutkBRJjmAURU8wFEIAACRP4MAkS6GQJE
hyYCRFQzAkQgQAJE7kwCRMpZAkSYZgJEVHMCRDGAAkT+jAJEypkCRJimAkRUswJEMcACRP7M
AkS62QJEh+YCRGTzAkQxAANE/gwDRMoZA0SYJgNEVDMDRDFAA0T+TANEulkDRJhmA0RkcwNE
MYADRP6MA0S6mQNEh6YDRGSzA0QgwANE7swDRLrZA0SH5gNEVPMDRDEABET+DAREuhkERIcm
BERkMwREMUAERP5MBETKWQREh2YERGRzBEQggARE/owERLqZBESHpgREZLMERDHABET+zARE
utkERIfmBERk8wREIAAFRP4MBUTKGQVEhyYFRGQzBUQgQAVE7kwFRLpZBUSHZgVEVHMFRDGA
BUTujAVEypkFRJimBURUswVEMcAFRP7MBUTK2QVEmOYFRGTzBUQxAAZE/gwGRLoZBkSYJgZE
VDMGRCBABkTuTAZEulkGRIdmBkRUcwZEMYAGRP6MBkTKmQZEmKYGRFSzBkQxwAZE/swGRMrZ
BkSH5gZEVPMGRDEAB0TuDAdEyhkHRIcmB0RkMwdEIEAHRP5MB0S6WQdEh2YHRFRzB0QggAdE
/owHRLqZB0SHpgdEVLMHRDHAB0TuzAdEytkHRJjmB0Rk8wdEMQAIRP4MCETKGQhEhyYIRFQz
CEQgQAhE7kwIRLpZCESYZghEZHMIRDGACET+jAhEypkIRIemCERkswhEMcAIRO7MCETK2QhE
h+YIRGTzCEQxAAlE/gwJRMoZCUSYJglEZDMJRDFACUT+TAlEylkJRIdmCURkcwlEIIAJRO6M
CUS6mQlEh6YJRFSzCUQgwAlE7swJRLrZCUSH5glEVPMJRDEACkTuDApEyhkKRIcmCkRUMwpE
IEAKRP5MCkTKWQpEmGYKRFRzCkQxgApE/owKRLqZCkSYpgpEVLMKRCDACkTuzApEutkKRIfm
CkRU8wpEMQALRO4MC0S6GQtEmCYLRFQzC0QgQAtE7kwLRMpZC0SHZgtEVHMLRCCAC0TujAtE
ypkLRIemC0RkswtEMcALRO7MC0S62QtEmOYLRFTzC0QxAAxE/gwMRMoZDESYJgxEVDMMRDFA
DETuTAxEylkMRJhmDERUcwxEMYAMRO6MDES6mQxEh6YMRGSzDEQxwAxE/swMRLrZDESH5gxE
ZPMMRDEADUT+DA1EuhkNRIcmDURUMw1EIEANRP5MDUTKWQ1EmGYNRGRzDUQxgA1E7owNRLqZ
DUSHpg1EZLMNRDHADUT+zA1EutkNRJjmDURU8w1EMQAORO4MDkS6GQ5EmCYORGQzDkQxQA5E
7kwORLpZDkSYZg5EVHMORDGADkTujA5EupkORJimDkRUsw5EMcAORO7MDkTK2Q5Eh+YORGTz
DkQxAA9E7gwPRLoZD0SHJg9EZDMPRCBAD0TuTA9EylkPRJhmD0Rkcw9EMYAPRO6MD0TKmQ9E
h6YPRFSzD0QxwA9E/swPRMrZD0SY5g9EVPMPRDEAEET+DBBEyhkQRIcmEERUMxBEIEAQRP5M
EES6WRBEh2YQRFRzEEQxgBBE/owQRLqZEESHphBEZLMQRCDAEET+zBBEytkQRIfmEERk8xBE
MQARRO4MEUS6GRFEhyYRRGQzEUQgQBFE7kwRRLpZEUSYZhFEZHMRRDGAEUTujBFEypkRRIem
EURUsxFEIMARRP7MEUS62RFEh+YRRFTzEUQxABJE/gwSRLoZEkSYJhJEZDMSRDFAEkTuTBJE
ylkSRJhmEkRkcxJEMYASRP6MEkS6mRJEmKYSRGSzEkQgwBJE7swSRMrZEkSY5hJEVPMSRCAA
E0TuDBNEyhkTRIcmE0RUMxNEMUATRO5ME0TKWRNEh2YTRGRzE0QggBNE/owTRMqZE0SYphNE
VLMTRDHAE0TuzBNEytkTRIfmE0Rk8xNEMQAURP4MFETKGRREhyYURFQzFEQxQBRE7kwURMpZ
FESHZhREVHMURDGAFET+jBREupkURIemFERksxREMcAURO7MFES62RREh+YURFTzFEQxABVE
7gwVRMoZFUSYJhVEVDMVRDFAFUTuTBVEylkVRIdmFURUcxVEMYAVRO6MFUTKmRVEh6YVRFSz
FUQgwBVE7swVRLrZFUSY5hVEZPMVRDEAFkTuDBZEyhkWRJgmFkRkMxZEMUAWRP5MFkTKWRZE
mGYWRGRzFkQxgBZE/owWRMqZFkSHphZEVLMWRCDAFkT+zBZEytkWRJjmFkRk8xZEMQAXRO4M
F0S6GRdEmCYXRFQzF0QxQBdE/kwXRNtZF0SHZhdEZHMXRDGAF0TujBdEupkXRIemF0RUsxdE
McAXRP7MF0S62RdEh+YXRFTzF0QxABhE/gwYRLoZGESHJhhEVDMYRCBAGETuTBhEylkYRIdm
GERkcxhEIIAYRO6MGETKmRhEh6YYRGSzGEQxwBhE7swYRMrZGESY5hhEVPMYRDEAGUTuDBlE
yhkZRIcmGURUMxlEMUAZRP5MGUS6WRlEmGYZRGRzGUQggBlE/owZRLqZGUSYphlEVLMZRDHA
GUTuzBlEytkZRIfmGURU8xlEIAAaRO4MGkS6GRpEhyYaRFQzGkQxQBpE/kwaRLpZGkSYZhpE
VHMaRDGAGkTujBpEupkaRIemGkRUsxpEMcAaRO7MGkS62RpEmOYaRGTzGkQxABtE7gwbRMoZ
G0SHJhtEVDMbRCBAG0TuTBtEylkbRIdmG0RkcxtEIIAbRO6MG0S6mRtEmKYbRFSzG0QxwBtE
7swbRMrZG0SY5htEVPMbRDEAHETuDBxEyhkcRJgmHERUMxxEIEAcRO5MHES6WRxEh2YcRFRz
HEQggBxEDo0cRMqZHESHphxEZLMcRCDAHET+zBxEytkcRJjmHERk8xxEIAAdRO4MHUS6GR1E
mCYdRFQzHUQxQB1E7kwdRLpZHUSHZh1EZHMdRDGAHUT+jB1EupkdRJimHURksx1EIMAdRP7M
HUS62R1Eh+YdRFTzHUQgAB5E/gweRLoZHkSHJh5EZDMeRDFAHkTuTB5EylkeRIdmHkRUcx5E
MYAeRP6MHkS6mR5Eh6YeRFSzHkQxwB5E/sweRMrZHkSH5h5EZPMeRCAAH0T+DB9EuhkfRJgm
H0RkMx9EMUAfRO5MH0TKWR9EmGYfRGRzH0Q=</AssayXData><AssayYData Points="1667">AAAAAAAAAAAAAAAAAAAAAAAAAAAAAAAAAAAAAAAAAAAAAAAAAAAAAAAAAAAAAAAAAAAAAAAA
AAAAAAAAAAAAAAAAAAAAAAAAAAAAAAAAAAAAAAAAAAAAAAAAAAAAAAAAAAAAAAAAAAAAAAAA
AAAAAAAAAAAAAAAAAAAAAAAAAAAAAAAAAAAAAAAAAAAAAAAAAAAAAAAAAAAAAAAAAAAAAAAA
AAAAAAAAAAAAAAAAAAAAAAAAAAAAAAAAAAAAAAAAAAAAAAAAAAAAAAAAAAAAAAAAAAAAAAAA
AAAAAAAAAAAAAAAAAAAAAAAAAAAAAAAAAAAAAAAAAAAAAAAAAAAAAAAAAAAAAAAAAAAAAAAA
AAAAAAAAAAAAAAAAAAAAAAAAAAAAAAAAAAAAAAAAAAAAAAAAAAAAAAAAAAAAAAAAAAAAAAAA
AAAAAAAAAAAAAAAAAAAAAAAAAAAAAAAAAAAAAAAAAAAAAAAAAAAAAAAAAAAAAAAAAAAAAAAA
AAAAAAAAAAAAAAAAAAAAAAAAAAAAAAAAAAAAAAAAAAAAAAAAAAAAAAAAAAAAAAAAAAAAAAAA
AAAAAAAAAAAAAAAAAAAAAAAAAAAAAAAAAAAAAAAAAAAAAAAAAAAAAAAAAAAAAAAAAAAAAAAA
AAAAAAAAAAAAAAAAAAAAAAAAAAAAAAAAAAAAAAAAAAAAAAAAAAAAAAAAAAAAAAAAAAAAAAAA
AAAAAAAAAAAAAAAAAAAAAAAAAAAAAAAAAAAAAAAAAAAAAAAAAAAAAAAAAAAAAAAAAAAAAAAA
AAAAAAAAAAAAAAAAAAAAAAAAAAAAAAAAAAAAAAAAAAAAAAAAAAAAAAAAAAAAAAAAAAAAAAAA
AAAAAAAAAAAAAAAAAAAAAAAAAAAAAAAAAAAAAAAAAAAAAAAAAAAAAAAAAAAAAAAAAAAAAAAA
AAAAAAAAAAAAAAAAAAAAAAAAAAAAAAAAAAAAAAAAAAAAAAAAAAAAAAAAAAAAAAAAAAAAAAAA
AAAAAAAAAAAAAAAAAAAAAAAAAAAAAAAAAAAAAAAAAAAAAAAAAAAAAAAAAAAAAAAAAAAAAAAA
AAAAAAAAAAAAAAAAAAAAAAAAAAAAAAAAAAAAAAAAAAAAAAAAAAAAAAAAAAAAAAAAAAAAAAAA
AAAAAAAAAAAAAAAAAAAAAAAAAAAAAAAAAAAAAAAAAAAAAAAAAAAAAAAAAAAAAAAAAAAAAAAA
AAAAAAAAAAAAAAAAAAAAAAAAAAAAAAAAAAAAAAAAAAAAAAAAAAAAAAAAAAAAAAAAAAAAAAAA
AAAAAAAAAAAAAAAAAAAAAAAAAAAAAAAAAAAAAAAAAAAAAAAAAAAAAAAAAAAAAAAAAAAAAAAA
AAAAAAAAAAAAAAAAAAAAAAAAAAAAAAAAAAAAAAAAAAAAAAAAAAAAAAAAAAAAAAAAAAAAAAAA
AAAAAAAAAAAAAAAAAAAAAAAAAAAAAAAAAAAAAAAAAAAAAAAAAAAAAAAAAAAAAAAAAAAAAAAA
AAAAAAAAAAAAAAAAAAAAAAAAAAAAAAAAAAAAAAAAAAAAAAAAAAAAAAAAAAAAAAAAAAAAAAAA
AAAAAAAAAAAAAAAAAAAAAAAAAAAAAAAAAAAAAAAAAAAAAAAAAAAAAAAAAAAAAAAAAAAAAAAA
AAAAAAAAAAAAAAAAAAAAAAAAAAAAAAAAAAAAAAAAAAAAAAAAAAAAAAAAAAAAAAAAAAAAAAAA
AAAAAAAAAAAAAAAAAAAAAAAAAAAAAAAAAAAAAAAAAAAAAAAAAAAAAAAAAAAAAAAAAAAAAAAA
AAAAAAAAAAAAAAAAAAAAAAAAAAAAAAAAAAAAAAAAAAAAAAAAAAAAAAAAAAAAAAAAAAAAAAAA
AAAAAAAAAAAAAAAAAAAAAAAAAAAAAAAAAAAAAAAAAAAAAAAAAAAAAAAAAAAAAAAAAAAAAAAA
AAAAAAAAAAAAAAAAAAAAAAAAAAAAAAAAAAAAAAAAAAAAAAAAAAAAAAAAAAAAAAAAAAAAAAAA
AAAAAAAAAAAAAAAAAAAAAAAAAAAAAAAAAAAAAAAAAAAAAAAAAAAAAAAAAAAAAAAAAAAAAAAA
AAAAAAAAAAAAAAAAAAAAAAAAAAAAAAAAAAAAAAAAAAAAAAAAAAAAAAAAAAAAAAAAAAAAAAAA
AAAAAAAAAAAAAAAAAAAAAAAAAAAAAAAAAAAAAAAAAAAAAAAAAAAAAAAAAAAAAAAAAAAAAAAA
AAAAAAAAAAAAAAAAAAAAAAAAAAAAAAAAAAAAAAAAAAAAAAAAAAAAAAAAAAAAAAAAAAAAAAAA
AAAAAAAAAAAAAAAAAAAAAAAAAAAAAAAAAAAAAAAAAAAAAAAAAAAAAAAAAAAAAAAAAAAAAAAA
AAAAAAAAAAAAAAAAAAAAAAAAAAAAAAAAAAAAAAAAAAAAAAAAAAAAAAAAAAAAAAAAAAAAAAAA
AAAAAAAAAAAAAAAAAAAAAAAAAAAAAAAAAAAAAAAAAAAAAAAAAAAAAAAAAAAAAAAAAAAAAAAA
AAAAAAAAAAAAAAAAAAAAAAAAAAAAAAAAAAAAAAAAAAAAAAAAAAAAAAAAAAAAAAAAAAAAAAAA
AAAAAAAAAAAAAAAAAAAAAAAAAAAAAAAAAAAAAAAAAAAAAAAAAAAAAAAAAAAAAAAAAAAAAAAA
AAAAAAAAAAAAAAAAAAAAAAAAAAAAAAAAAAAAAAAAAAAAAAAAAAAAAAAAAAAAAAAAAAAAAAAA
AAAAAAAAAAAAAAAAAAAAAAAAAAAAAAAAAAAAAAAAAAAAAAAAAAAAAAAAAAAAAAAAAAAAAAAA
AAAAAAAAAAAAAAAAAAAAAAAAAAAAAAAAAAAAAAAAAAAAAAAAAAAAAAAAAAAAAAAAAAAAAAAA
AAAAAAAAAAAAAAAAAAAAAAAAAAAAAAAAAAAAAAAAAAAAAAAAAAAAAAAAAAAAAAAAAAAAAAAA
AAAAAAAAAAAAAAAAAAAAAAAAAAAAAAAAAAAAAAAAAAAAAAAAAAAAAAAAAAAAAAAAAAAAAAAA
AAAAAAAAAAAAAAAAAAAAAAAAAAAAAAAAAAAAAAAAAAAAAAAAAAAAAAAAAAAAAAAAAAAAAAAA
AAAAAAAAAAAAAAAAAAAAAAAAAAAAAAAAAAAAAAAAAAAAAAAAAAAAAAAAAAAAAAAAAAAAAAAA
AAAAAAAAAAAAAAAAAAAAAAAAAAAAAAAAAAAAAAAAAAAAAAAAAAAAAAAAAAAAAAAAAAAAAAAA
AAAAAAAAAAAAAAAAAAAAAAAAAAAAAAAAAAAAAAAAAAAAAAAAAAAAAAAAAAAAAAAAAAAAAAAA
AAAAAAAAAAAAAAAAAAAAAAAAAAAAAAAAAAAAAAAAAAAAAAAAAAAAAAAAAAAAAAAAAAAAAAAA
AAAAAAAAAAAAAAAAAAAAAAAAAAAAAAAAAAAAAAAAAAAAAAAAAAAAAAAAAAAAAAAAAAAAAAAA
AAAAAAAAAAAAAAAAAAAAAAAAAAAAAAAAAAAAAAAAAAAAAAAAAAAAAAAAAAAAAAAAAAAAAAAA
AAAAAAAAAAAAAAAAAAAAAAAAAAAAAAAAAAAAAAAAAAAAAAAAAAAAAAAAAAAAAAAAAAAAAAAA
AAAAAAAAAAAAAAAAAAAAAAAAAAAAAAAAAAAAAAAAAAAAAAAAAAAAAAAAAAAAAAAAAAAAAAAA
AAAAAAAAAAAAAAAAAAAAAAAAAAAAAAAAAAAAAAAAAAAAAAAAAAAAAAAAAAAAAAAAAAAAAAAA
AAAAAAAAAAAAAAAAAAAAAAAAAAAAAAAAAAAAAAAAAAAAAAAAAAAAAAAAAAAAAAAAAAAAAAAA
AAAAAAAAAAAAAAAAAAAAAAAAAAAAAAAAAAAAAAAAAAAAAAAAAAAAAAAAAAAAAAAAAAAAAAAA
AAAAAAAAAAAAAAAAAAAAAAAAAAAAAAAAAAAAAAAAAAAAAAAAAAAAAAAAAAAAAAAAAAAAAAAA
AAAAAAAAAAAAAAAAAAAAAAAAAAAAAAAAAAAAAAAAAAAAAAAAAAAAAAAAAAAAAAAAAAAAAAAA
AAAAAAAAAAAAAAAAAAAAAAAAAAAAAAAAAAAAAAAAAAAAAAAAAAAAAAAAAAAAAAAAAAAAAAAA
AAAAAAAAAAAAAAAAAAAAAAAAAAAAAAAAAAAAAAAAAAAAAAAAAAAAAAAAAAAAAAAAAAAAAAAA
AAAAAAAAAAAAAAAAAAAAAAAAAAAAAAAAAAAAAAAAAAAAAAAAAAAAAAAAAAAAAAAAAAAAAAAA
AAAAAAAAAAAAAAAAAAAAAAAAAAAAAAAAAAAAAAAAAAAAAAAAAAAAAAAAAAAAAAAAAAAAAAAA
AAAAAAAAAAAAAAAAAAAAAAAAAAAAAAAAAAAAAAAAAAAAAAAAAAAAAAAAAAAAAAAAAAAAAAAA
AAAAAAAAAAAAAAAAAAAAAAAAAAAAAAAAAAAAAAAAAAAAAAAAAAAAAAAAAAAAAAAAAAAAAAAA
AAAAAAAAAAAAAAAAAAAAAAAAAAAAAAAAAAAAAAAAAAAAAAAAAAAAAAAAAAAAAAAAAAAAAAAA
AAAAAAAAAAAAAAAAAAAAAAAAAAAAAAAAAAAAAAAAAAAAAAAAAAAAAAAAAAAAAAAAAAAAAAAA
AAAAAAAAAAAAAAAAAAAAAAAAAAAAAAAAAAAAAAAAAAAAAAAAAAAAAAAAAAAAAAAAAAAAAAAA
AAAAAAAAAAAAAAAAAAAAAAAAAAAAAAAAAAAAAAAAAAAAAAAAAAAAAAAAAAAAAAAAAAAAAAAA
AAAAAAAAAAAAAAAAAAAAAAAAAAAAAAAAAAAAAAAAAAAAAAAAAAAAAAAAAAAAAAAAAAAAAAAA
AAAAAAAAAAAAAAAAAAAAAAAAAAAAAAAAAAAAAAAAAAAAAAAAAAAAAAAAAAAAAAAAAAAAAAAA
AAAAAAAAAAAAAAAAAAAAAAAAAAAAAAAAAAAAAAAAAAAAAAAAAAAAAAAAAAAAAAAAAAAAAAAA
AAAAAAAAAAAAAAAAAAAAAAAAAAAAAAAAAAAAAAAAAAAAAAAAAAAAAAAAAAAAAAAAAAAAAAAA
AAAAAAAAAAAAAAAAAAAAAAAAAAAAAAAAAAAAAAAAAAAAAAAAAAAAAAAAAAAAAAAAAAAAAAAA
AAAAAAAAAAAAAAAAAAAAAAAAAAAAAAAAAAAAAAAAAAAAAAAAAAAAAAAAAAAAAAAAAAAAAAAA
AAAAAAAAAAAAAAAAAAAAAAAAAAAAAAAAAAAAAAAAAAAAAAAAAAAAAAAAAAAAAAAAAAAAAAAA
AAAAAAAAAAAAAAAAAAAAAAAAAAAAAAAAAAAAAAAAAAAAAAAAAAAAAAAAAAAAAAAAAAAAAAAA
AAAAAAAAAAAAAAAAAAAAAAAAAAAAAAAAAAAAAAAAAAAAAAAAAAAAAAAAAAAAAAAAAAAAAAAA
AAAAAAAAAAAAAAAAAAAAAAAAAAAAAAAAAAAAAAAAAAAAAAAAAAAAAAAAAAAAAAAAAAAAAAAA
AAAAAAAAAAAAAAAAAAAAAAAAAAAAAAAAAAAAAAAAAAAAAAAAAAAAAAAAAAAAAAAAAAAAAAAA
AAAAAAAAAAAAAAAAAAAAAAAAAAAAAAAAAAAAAAAAAAAAAAAAAAAAAAAAAAAAAAAAAAAAAAAA
AAAAAAAAAAAAAAAAAAAAAAAAAAAAAAAAAAAAAAAAAAAAAAAAAAAAAAAAAAAAAAAAAAAAAAAA
AAAAAAAAAAAAAAAAAAAAAAAAAAAAAAAAAAAAAAAAAAAAAAAAAAAAAAAAAAAAAAAAAAAAAAAA
AAAAAAAAAAAAAAAAAAAAAAAAAAAAAAAAAAAAAAAAAAAAAAAAAAAAAAAAAAAAAAAAAAAAAAAA
AAAAAAAAAAAAAAAAAAAAAAAAAAAAAAAAAAAAAAAAAAAAAAAAAAAAAAAAAAAAAAAAAAAAAAAA
AAAAAAAAAAAAAAAAAAAAAAAAAAAAAAAAAAAAAAAAAAAAAAAAAAAAAAAAAAAAAAAAAAAAAAAA
AAAAAAAAAAAAAAAAAAAAAAAAAAAAAAAAAAAAAAAAAAAAAAAAAAAAAAAAAAAAAAAAAAAAAAAA
AAAAAAAAAAAAAAAAAAAAAAAAAAAAAAAAAAAAAAAAAAAAAAAAAAAAAAAAAAAAAAAAAAAAAAAA
AAAAAAAAAAAAAAAAAAAAAAAAAAAAAAAAAAAAAAAAAAAAAAAAAAAAAAAAAAAAAAAAAAAAAAAA
AAAAAAAAAAAAAAAAAAAAAAAAAAAAAAAAAAAAAAAAAAAAAAAAAAAAAAAAAAAAAAAAAAAAAAAA
AAAAAAAAAAAAAAAAAAAAAAAAAAAAAAAAAAAAAAAAAAAAAAAAAAAAAAAAAAAAAAAAAAAAAAAA
AAAAAAAAAAAAAAAAAAAAAAAAAAAAAAAAAAAAAAAAAAAAAAAAAAAAAAAAAAAAAAAAAAAAAAAA
AAAAAAAAAAAAAAAAAAAAAAAAAAAAAAAAAAAAAAAAAAAAAAAAAAAAAAAAAAAAAAAAAAAAAAAA
AAAAAAAAAAAAAAAAAAAAAAAAAAAAAAAAAAAAAAAAAAAAAAAAAAAAAAAAAAAAAAAAAAAAAAAA
AAAAAAAAAAAAAAAAAAAAAAAAAAAAAAAAAAAAAAAAAAAAAAAAAAAAAAAAAAAAAAAAAAAAAAAA
AAAAAAAAAAAAAAAAAAAAAAAAAAAAAAAAAAAAAAAAAAAAAAAAAAAAAAAAAAAAAAAAAAAAAAAA
AAAAAAAAAAAAAAAAAAAAAAAAAAAAAAAAAAAAAAAAAAAAAAAAAAAAAAAAAAAAAAAAAAAAAAAA
AAAAAAAAAAAAAAAAAAAAAAAAAAAAAAAAAAAAAAAAAAAAAAAAAAAAAAAAAAAAAAAAAAAAAAAA
AAAAAAAAAAAAAAAAAAAAAAAAAAAAAAAAAAAAAAAAAAAAAAAAAAAAAAAAAAAAAAAAAAAAAAAA
AAAAAAAAAAAAAAAAAAAAAAAAAAAAAAAAAAAAAAAAAAAAAAAAAAAAAAAAAAAAAAAAAAAAAAAA
AAAAAAAAAAAAAAAAAAAAAAAAAAAAAAAAAAAAAAAAAAAAAAAAAAAAAAAAAAAAAAAAAAAAAAAA
AAAAAAAAAAAAAAAAAAAAAAAAAAAAAAAAAAAAAAAAAAAAAAAAAAAAAAAAAAAAAAAAAAAAAAAA
AAAAAAAAAAAAAAAAAAAAAAAAAAAAAAAAAAAAAAAAAAAAAAAAAAAAAAAAAAAAAAAAAAAAAAAA
AAAAAAAAAAAAAAAAAAAAAAAAAAAAAAAAAAAAAAAAAAAAAAAAAAAAAAAAAAAAAAAAAAAAAAAA
AAAAAAAAAAAAAAAAAAAAAAAAAAAAAAAAAAAAAAAAAAAAAAAAAAAAAAAAAAAAAAAAAAAAAAAA
AAAAAAAAAAAAAAAAAAAAAAAAAAAAAAAAAAAAAAAAAAAAAAAAAAAAAAAAAAAAAAAAAAAAAAAA
AAAAAAAAAAAAAAAAAAAAAAAAAAAAAAAAAAAAAAAAAAAAAAAAAAAAAAAAAAAAAAAAAAAAAAAA
AAAAAAAAAAAAAAAAAAAAAAAAAAAAAAAAAAAAAAAAAAAAAAAAAAAAAAAAAAAAAAAAAAAAAAAA
AAAAAAAAAAAAAAAAAAAAAAAAAAAAAAAAAAAAAAAAAAAAAAAAAAAAAAAAAAAAAAAAAAAAAAAA
AAAAAAAAAAAAAAAAAAAAAAAAAAAAAAAAAAAAAAAAAAAAAAAAAAAAAAAAAAAAAAAAAAAAAAAA
AAAAAAAAAAAAAAAAAAAAAAAAAAAAAAAAAAAAAAAAAAAAAAAAAAAAAAAAAAAAAAAAAAAAAAAA
AAAAAAAAAAAAAAAAAAAAAAAAAAAAAAAAAAAAAAAAAAAAAAAAAAAAAAAAAAAAAAAAAAAAAAAA
AAAAAAAAAAAAAAAAAAAAAAAAAAAAAAAAAAAAAAAAAAAAAAAAAAAAAAAAAAAAAAAAAAAAAAAA
AAAAAAAAAAAAAAAAAAAAAAAAAAAAAAAAAAAAAAAAAAAAAAAAAAAAAAAAAAAAAAAAAAAAAAAA
AAAAAAAAAAAAAAAAAAAAAAAAAAAAAAAAAAAAAAAAAAAAAAAAAAAAAAAAAAAAAAAAAAAAAAAA
AAAAAAAAAAAAAAAAAAAAAAAAAAAAAAAAAAAAAAAAAAAAAAAAAAAAAAAAAAAAAAAAAAAAAAAA
AAAAAAAAAAAAAAAAAAAAAAAAAAAAAAAAAAAAAAAAAAAAAAAAAAAAAAAAAAAAAAAAAAAAAAAA
AAAAAAAAAAAAAAAAAAAAAAAAAAAAAAAAAAAAAAAAAAAAAAAAAAAAAAAAAAAAAAAAAAAAAAAA
AAAAAAAAAAAAAAAAAAAAAAAAAAAAAAAAAAAAAAAAAAAAAAAAAAAAAAAAAAAAAAAAAAAAAAAA
AAAAAAAAAAAAAAAAAAAAAAAAAAAAAAAAAAAAAAAAAAAAAAAAAAAAAAAAAAAAAAAAAAAAAAAA
AAAAAAAAAAAAAAAAAAAAAAAAAAAAAAAAAAAAAAAAAAAAAAAAAAAAAAAAAAAAAAAAAAAAAAAA
AAAAAAAAAAAAAAAAAAAAAAAAAAAAAAAAAAAAAAAAAAAAAAAAAAAAAAAAAAAAAAAAAAAAAAAA
AAAAAAAAAAAAAAAAAAAAAAAAAAAAAAAAAAAAAAAAAAAAAAAAAAAAAAAAAAAAAAAAAAAAAAAA
AAAAAAAAAAAAAAAAAAAAAAAAAAAAAAAAAAAAAAAAAAAAAAAAAAAAAAAAAAAAAAAAAAAAAAAA
AAAAAAAAAAAAAAAAAAAAAAAAAAAAAAAAAAAAAAAAAAAAAAAAAAAAAAAAAAAAAAAAAAAAAAAA
AAAAAAAAAAAAAAAAAAAAAAAAAAAAAAAAAAAAAAAAAAAAAAAAAAAAAAAAAAAAAAAAAAAAAAAA
AAAAAAAAAAAAAAAAAAAAAAAAAAAAAAAAAAA=</AssayYData></Step></KineticsData></ExperimentResults>
