# Supplementary material for: CD147 mediates the adsorption of influenza A virus on the cell surface through direct interaction with HA
Source: Front Cell Infect Microbiol. 2025 Aug 29;15:1647283. doi: 10.3389/fcimb.2025.1647283 (PMC12426278; doi:10.3389/fcimb.2025.1647283)
Supplement: Supplementary file 8 [file DataSheet2.zip › raw data-2/Figure 6/Fingure6 D-I/Fingure6 D/241005_008.frd]

<?xml version="1.0" encoding="UTF-8" standalone="yes"?>
<ExperimentResults><ExperimentInfo Name="hb-h1_4"><ExpDescription></ExpDescription><RTDVersion>2.0</RTDVersion><RunID>6257499E-F34D-4C27-9D8E-ED9C5E8C8434</RunID><ExperimentType>KINETICS</ExperimentType><ExperimentSubType>KBASIC</ExperimentSubType><StartDateTime>2024-10-05T16:41:06</StartDateTime><MachineName>4QSYCS2</MachineName><UserName>Labuser</UserName><LotNumber></LotNumber><PlateName>241005</PlateName><PlateName2></PlateName2><SensorName>H1</SensorName><SensorPlate>1</SensorPlate><SensorType>SA (Streptavidin)</SensorType><SensorRole>LIGAND</SensorRole><SensorInfo></SensorInfo><WritingSW>DataAcquisition.exe 11.1.0.11</WritingSW><InstrumentType>OctetRED96e</InstrumentType><InstrumentSerial>FB-90287</InstrumentSerial><InstrumentFW>1.0.0.0</InstrumentFW><IntegrationTime>1.6</IntegrationTime><DSPType>CPF</DSPType><DSPStitching>1</DSPStitching><HasManifest>1</HasManifest><InfoHash>-646315628</InfoHash></ExperimentInfo><AssayParamsInfo/><KineticsData><Step><CommonData><SampleLocation>1</SampleLocation><SampleID>Buffer</SampleID><SampleGroup></SampleGroup><SampleInfo></SampleInfo><SampleRow>H</SampleRow><SamplePlate>1</SamplePlate><WellType>BUFFER</WellType><Concentration>-1</Concentration><ConcentrationUnits>µg/ml</ConcentrationUnits><MolarConcentration>-1</MolarConcentration><MolarConcUnits>nM</MolarConcUnits><MolecularWeight>-1</MolecularWeight><Temperature>26.5</Temperature><StartTime>0</StartTime><AssayTime>120</AssayTime></CommonData><FlowRate>1000</FlowRate><StepType>BASELINE</StepType><StepName>Baseline</StepName><StepStatus>OK</StepStatus><ActualTime>55</ActualTime><CycleTime>0.2</CycleTime><AssayXData Points="275">AAAAAM3MTD7NzMw+mpkZP83MTD/FIIA/XrqZPzMzsz/NzMw/ZmbmP2IQAEAv3QxAmpkZQCuH
JkAzMzNAAABAQM3MTED8qVlAyXZmQDMzc0AAAIBAZmaGQM3MjEAzM5NAmpmZQDEIoECYbqZA
zcysQGQ7s0DLoblAAADAQGZmxkD+1MxAZDvTQMuh2UAxCOBAmG7mQM3M7EAzM/NAmpn5QAAA
AEEzMwNBZmYGQZqZCUHl0AxBGQQQQUw3E0F/ahZBmpkZQc3MHEEZBCBBMzMjQWZmJkGamSlB
5dAsQRkEMEFMNzNBZmY2QZqZOUHl0DxBAABAQTMzQ0F/akZBsp1JQeXQTEEZBFBBTDdTQWZm
VkGynVlBzcxcQRkEYEFMN2NBf2pmQbKdaUHNzGxBAABwQTMzc0F/anZBmpl5QeXQfEEAAIBB
ppuBQT81g0HNzIRBc2iGQQwCiEGmm4lBPzWLQc3MjEFmZo5BAACQQaabkUE/NZNBzcyUQWZm
lkEMAphBmpmZQTMzm0HNzJxBZmaeQQAAoEGmm6FBMzOjQdnOpEFmZqZBAACoQZqZqUEzM6tB
zcysQXNorkEMArBBppuxQTMzs0HNzLRBc2i2QQwCuEGamblBMzO7Qc3MvEFmZr5BDALAQZqZ
wUEzM8NBzczEQWZmxkEMAshBppvJQT81y0HZzsxBZmbOQQwC0EGamdFBMzPTQdnO1EFmZtZB
DALYQZqZ2UE/NdtB2c7cQXNo3kEAAOBBppvhQT8140HNzORBZmbmQQAA6EGamelBMzPrQc3M
7EFmZu5BDALwQaab8UE/NfNB2c70QWZm9kEAAPhBppv5QT81+0HZzvxBc2j+QQAAAELTzQBC
mpkBQmZmAkIzMwNCBgEEQtPNBEKamQVCZmYGQjMzB0IGAQhC080IQpqZCUJmZgpCMzMLQgAA
DELTzQxCmpkNQm1nDkIzMw9CBgEQQs3MEEKgmhFCbWcSQjk0E0IGARRC080UQpqZFUJmZhZC
MzMXQgAAGELNzBhCoJoZQm1nGkIzMxtCAAAcQs3MHEKgmh1CZmYeQjk0H0IAACBC080gQpqZ
IUJtZyJCMzMjQgYBJELNzCRCoJolQmZmJkI5NCdCAAAoQs3MKEKgmilCbWcqQjMzK0IGASxC
080sQqCaLUJmZi5CMzMvQgwCMELTzTBCoJoxQmZmMkIzMzNCBgE0QtPNNEKgmjVCbWc2QjMz
N0IGAThC0804QqCaOUJmZjpCMzM7QgYBPELTzTxCoJo9QmZmPkI5ND9CBgFAQs3MQEKamUFC
bWdCQjk0Q0IAAERCzcxEQpqZRUJtZ0ZCOTRHQgYBSELNzEhCoJpJQmZmSkI5NEtCAABMQtPN
TEKgmk1CbWdOQjk0T0IAAFBCzcxQQpqZUUJmZlJCMzNTQgAAVELNzFRCoJpVQmZmVkIzM1dC
BgFYQs3MWEKgmllCbWdaQjMzW0I=</AssayXData><AssayYData Points="275">AAAAAF0VGL0SFiy9Fu4mvTL9Sb2FvjW9p2FQvSadS73R4lK9I2NbvX7TNr3GGi+9f7pCvf5k
ZL24jD29HTMuvU/zKb0RRkO9Zvc4vZzSOL2gS029hBpSvXOZMb1R2EK9nn0ovQyBOL2HyTu9
N7w5vWAlPL37qzu9szgwvY3tNr2Lsju9ABM6vUqaJr3ctie98doyvesmNr0SsTa9kPckvZnq
M70JIiq9ChshvXgVN72tNza9phIwvb4SOb3XRi29gzo1vQ+fLr3GxCy9axM1veP2L73nHyy9
S+8lvbm+JL2Z2B29AdEuvZpTIb054yS9R5kgvULVKb1XQR69WBpGva1aML2uqjO9e7YrvRPX
Jr3dgyK9ezYqvbiCPr1yPzq9B4Y2vQkrJb2PnC+9bC4jvSupHb0UKS+92ywXvfNvHL0/Sim9
UQ8qveJVIL3bQhK9NoYZvaJ9Kr00QSq9/QAVvXmZNb10OjO95ocvvf0iFL2XqzW9Me0wvc6h
JL2rGR69RTomvXMaFr2QkRS9vC0YvW8GJ73rqSe9QzgcvcK9GL2xqQu9IR0Wvf0fLL1gGyC9
3+8ZvST+Dr1vdhq9YIIXvYYpKL3noBe9KxghvWAJD71meRW9U0gVvayTEb1CYhy9TvYRvdiy
Ib0h1Ca9BswhvaxjF73J/xS9tU4cvaZmEr1EYSa9gTEjvW2+Gr2Xsiq9nCoYvaZdHL2PoSW9
m9YFvXbKE73SLA69xakcvQ+RHb3r5xO9VZgWvaBcKL18diO9bRIgvdBoG710VSq9+tgNvWDH
BL1DaP+8P3AbvYtyCr0lchq93V0ZvfanGb3YDRe9OngTve8mIL1gAgW92GMRvdVM8LzO9gu9
zqcLvaZKEb1JWBG9JDQKvWN1EL0WuR29E6PmvK6MD72hPRi9ItYovYh4Eb2uFg+9HKcfvX1u
8rxD6+a81w4ZvShlBb1YJQ69hQ8dvQSg/rzutQ+9RgUSvc09GL3RrwS9k+0VvaYUAb3YbhG9
qowgvUjfCb0ikQq97c8Evf0nC725JBi9C08JvXVp/7z98wW9ThMfvdeaC713Ww+9rg4LvcC9
CL1Hhhe9sioRvQcWD73/9Qm9+Fv/vAqC97yH7Qu9eL0UveSfEL0Mrgq9A8Eevfl0Eb2urhS9
R6UMvfX8Dr1gG+m8zDcivWhuEL3V2QC9VoQfvd2aFL3JHRG9qE0FvbXDCb0Fuwe99K8OvZdn
Ar1jbxW9ObX+vGESBb3OfhK9DAjovLCE4bw2IwW9Y5ETvegyHr0I1PG8bYf7vI0/Br0qmAC9
ubEVvcpiDb3kCQ+9PV7+vDD7Eb3SwhS9BpjgvOkGF73xSxO9TF8BvaU5DL0PJwO93Gf7vKcd
CL1J1wW9NNv9vLxKDb0kTQe9QJUZvVXF8bwSUSW96zQSvbAGEL1mD9+8HQsQvaeSB71WixO9
AVXrvJmA/bw8oMq8qGUWvQ21BL0=</AssayYData></Step><Step><CommonData><SampleLocation>2</SampleLocation><SampleID>HB</SampleID><SampleGroup></SampleGroup><SampleInfo></SampleInfo><SampleRow>H</SampleRow><SamplePlate>1</SamplePlate><WellType>KLOAD</WellType><Concentration>30</Concentration><ConcentrationUnits>µg/ml</ConcentrationUnits><MolarConcentration>20000</MolarConcentration><MolarConcUnits>nM</MolarConcUnits><MolecularWeight>-1</MolecularWeight><Temperature>30.1</Temperature><StartTime>88114</StartTime><AssayTime>900</AssayTime></CommonData><FlowRate>1000</FlowRate><StepType>LOADING</StepType><StepName>Loading</StepName><StepStatus>OK</StepStatus><ActualTime>57.001</ActualTime><CycleTime>0.2</CycleTime><AssayXData Points="285">AABcQs3MXEKamV1CZmZeQjk0X0IAAGBCzcxgQpqZYUJtZ2JCOTRjQgAAZELTzWRCmpllQmZm
ZkIzM2dCAABoQs3MaEKamWlCbWdqQjk0a0IAAGxCzcxsQqCabUJmZm5COTRvQgYBcELTzXBC
mplxQmZmckJANXNCBgF0QtnOdEKgmnVCZmZ2Qjk0d0IGAXhCzcx4QpqZeUJmZnpCMzN7QgAA
fELTzXxCoJp9QmxnfkIzM39CgwCAQmZmgELNzIBCMzOBQh2agUIAAIJCZmaCQlDNgkK2M4NC
HZqDQgAAhEJmZoRCzcyEQjMzhUKamYVCAACGQmZmhkJQzYZCtjOHQh2ah0IAAIhC6maIQs3M
iEK2M4lCmpmJQgAAikJmZopCUM2KQrYzi0IdmotCgwCMQmZmjEJQzYxCMzONQpqZjUIAAI5C
ZmaOQlDNjkK2M49CmpmPQoMAkEJmZpBCzcyQQjMzkUKamZFCgwCSQupmkkJQzZJCMzOTQh2a
k0KDAJRC6maUQs3MlEK2M5VCHZqVQoMAlkJmZpZCzcyWQjMzl0KamZdCgwCYQupmmEJQzZhC
tjOZQh2amUKDAJpCZmaaQs3MmkK2M5tCHZqbQoMAnEJmZpxCzcycQjMznUKamZ1CgwCeQupm
nkJQzZ5CtjOfQh2an0IAAKBC6magQlDNoEK2M6FCmpmhQgAAokJmZqJCzcyiQrYzo0KamaNC
AACkQupmpEJQzaRCMzOlQpqZpUKDAKZCZmamQlDNpkIzM6dCmpmnQoMAqEJmZqhCzcyoQrYz
qUIdmqlCAACqQupmqkLNzKpCMzOrQpqZq0KDAKxC6masQs3MrEK2M61CmpmtQoMArkJmZq5C
UM2uQjMzr0Kama9CgwCwQupmsELNzLBCMzOxQhyasUIAALJC6mayQlDNskK2M7NCHJqzQoMA
tEJmZrRCUM20QjMztUKambVCAAC2QmZmtkLNzLZCMzO3QpqZt0KDALhCZma4QlDNuEK2M7lC
mpm5QoMAukLqZrpCzcy6Qjo0u0KambtCAAC8QupmvEJQzbxCtjO9QhyavUIAAL5C6ma+QlDN
vkK2M79Cmpm/QoMAwEJmZsBCUM3AQrYzwUIcmsFCgwDCQupmwkJQzcJCMzPDQpqZw0KDAMRC
6mbEQs3MxEIzM8VCHJrFQoMAxkJmZsZCzczGQjMzx0IcmsdCAADIQupmyEJQzchCMzPJQpqZ
yUKDAMpC6mbKQlDNykK2M8tCHJrLQoMAzELqZsxCzczMQrYzzUIcms1CgwDOQupmzkLNzM5C
tjPPQpqZz0KDANBCZmbQQs3M0EIzM9FCHJrRQgAA0kLqZtJCUM3SQjMz00IcmtNCgwDUQmZm
1ELNzNRCtjPVQhya1UIAANZCZmbWQlDN1kIzM9dCHJrXQoMA2ELqZthCzczYQjMz2UIcmtlC
AADaQmZm2kLNzNpCtjPbQpqZ20KDANxCZmbcQlDN3EIzM91CmpndQgAA3kLqZt5CUM3eQrYz
30Icmt9C</AssayXData><AssayYData Points="285">8fS9vKohq7y9HaS8eIuSvFExjLxpeyq8i2M0vBKjQ7z8aiy8l130u2SEFbwuBT68s/9Tulkp
1LtDDYW7E0p7u88VxroRh/G5Mz0wu3qXCTshrJa7x3puuiazgzoALdA6LDmQOn/a8zq4yOc7
/RCFO9ZU8DsnTIQ7GkYjO83f3zvGUyg6fpMxPBnYujtnFWI7W0WHO/3dHDwvQB08DVXtOzz/
zDssYyg8YCD4OzlgLzyr0i08F/MBPPTlRDzQL/E7pqpbPHqwPDyqx887UY2IPMvzaDzMEWQ8
CEZgPDp2ZDz7IXs8tJZXPECmQTzj+xw8Q6AaPLsicDw52mU8ud2LPF+9djx2D5U8qpBlPMkh
cTycD6M86BqLPKApdDxTpFI8U/yxPBx8nzz+nRY8GqOBPHrQljwODSA8jZp5PMirrDwKaq88
coebPOAHlTx1J5s8xfbAPMjqjzxE55Q8MNiBPAabizwk3J48R1XGPLC3mzxe5Kw8d3y6PDZk
sDwWGfM8JvC1PER1tzztvqM8WlLEPI5TwDylKNg8s0XnPMDzxjwMUck82xfHPJMtvDy/F7Y8
14OzPE+9yDxDmL48SOLaPI4q0DyJbb48v5+hPPSJyzzSnr08Mhu5PHS1yjyYkNc8vEjsPJR/
uDzkXsk8LIvePCwE0Dzig+g8StvUPExI7DwLrfM8sE/qPIU8Fj1r4N08FmbcPM1A6TzagdU8
6eTUPJGZDD03ftc8gE3QPHCf7Dx8FwA9YjXUPFRlBT1EOgI9quHgPAti+DzCxOc8diEBPV0i
DT09s/Q8Q17hPKsW9TzAQNI8MpAHPSqY2DwZTBI9lwvXPO5GBj3x3gc9cxEEPdPKHD1MMQA9
R38hPQHe2DyaBhI9FMEJPXb9CT3PygQ9Xy8LPQsnDj3TcxY963MQPauiEj1OFyk9g2cCPRnm
BT1yMxQ9iCoHPTCd/jxMifg8ek8MPYDhET3sbBI9OpwePXqdDD1RCAw9McIfPZH7DD2sV+c8
4ekMPTz7FT1aRxI9IuYOPXegJD0Sgxc9yXktPTm75DxPlig9ZRUhPed9Jz1yxw89I2AcPe0S
Fz2RCh49Et4pPWmOIz02bBk9yPElPbbLGD0ztSc95VUfPQ+hFT3VpRw96WwhPZD9IT32tjc9
0lgcPVXyJz2wURs9i1UkPQgjJz0HSBk9XQUFPdfsHz3emyY9qws2Pc2HFz3XRiM9FFsvPXwn
Ij2Riys9Rr0sPS/+ED2E7RU9p0UoPehCPT3CgiY9KdYyPSstPz0zmyY9la0oPb0hOz2KzSs9
KuVLPb0DPT0W5SU9dKQ5PRmNQz1ijBk9/wsiPb5MOT2Qc0Q94F0/PYB1Nz2Nej49qEMpPfQE
Iz3BRSc91J0zPQJOLj1wijc9kBA2PQAFVz00Ejs9QYsvPcmROz1l9zo9NJk0PXxNPj1QVh09
lJo6PcVMIT20Gik9TlxPPXGTPT3DJSs94Qg+PQ4bOz3z1D49ow9bPZh/NT09vEs9dq05PfpX
RD34PUM9</AssayYData></Step><Step><CommonData><SampleLocation>3</SampleLocation><SampleID>Buffer</SampleID><SampleGroup></SampleGroup><SampleInfo></SampleInfo><SampleRow>H</SampleRow><SamplePlate>1</SamplePlate><WellType>BUFFER</WellType><Concentration>-1</Concentration><ConcentrationUnits>µg/ml</ConcentrationUnits><MolarConcentration>-1</MolarConcentration><MolarConcUnits>nM</MolarConcUnits><MolecularWeight>-1</MolecularWeight><Temperature>30.1</Temperature><StartTime>155825</StartTime><AssayTime>450</AssayTime></CommonData><FlowRate>1000</FlowRate><StepType>BASELINE</StepType><StepName>Baseline2</StepName><StepStatus>OK</StepStatus><ActualTime>60.001</ActualTime><CycleTime>0.2</CycleTime><AssayXData Points="300">ggDgQuhm4ELSzeBCODThQp+a4UKCAOJCa2fiQk/N4kK1M+NCHJrjQgUB5EJrZ+RC0s3kQjg0
5UIcmuVCBQHmQmtn5kLSzeZCODTnQhya50KCAOhCbGfoQk/N6EK1M+lCHJrpQoIA6kJsZ+pC
T83qQjg060KfmutCBQHsQmxn7ELSzexCtTPtQhya7UIFAe5C6GbuQk/N7kK1M+9Cn5rvQgUB
8ELoZvBCT83wQrUz8UKfmvFCBQHyQuhm8kJPzfJCtTPzQp+a80IFAfRCbGf0Qk/N9EK1M/VC
n5r1QgUB9kLoZvZC0s32Qjg090KfmvdCBQH4Quhm+EJVzvhCtTP5Qhya+UKCAPpCbGf6QtLN
+kK1M/tCn5r7QoIA/ELoZvxCT838QrUz/UKfmv1CBQH+Qmxn/kLSzf5CtTP/Qhya/0JBAABD
dDMAQ6dmAEMcmgBDDs0AQ4IAAUN0MwFDp2YBQ9uZAUNPzQFDQQACQ3QzAkPpZgJDHJoCQ0/N
AkNBAANDtjMDQ6dmA0PbmQNDDs0DQ0EABEN0MwRDp2YEQ9uZBEMOzQRDggAFQ7YzBUOnZgVD
25kFQw7NBUOCAAZDdDMGQ+lmBkPbmQZDT80GQ4IAB0O2MwdDp2YHQxyaB0ORzQdDQQAIQ3Qz
CEPpZghDHJoIQw7NCENBAAlDdDMJQ6dmCUMcmglDT80JQ0EACkN0MwpD6WYKQxyaCkNPzQpD
QQALQ3QzC0PpZgtD25kLQw7NC0NBAAxDtjMMQ+lmDEMcmgxDDs0MQ0EADUO2Mw1D6WYNQ9uZ
DUNPzQ1DQQAOQ7YzDkPpZg5D25kOQ0/NDkNBAA9DtjMPQ+lmD0PbmQ9DT80PQ4IAEEO2MxBD
qGYQQ9qZEENPzRBDQQARQ7YzEUPpZhFD2pkRQw7NEUOCABJDtjMSQ6hmEkMcmhJDDs0SQ4IA
E0N0MxNDqGYTQ9qZE0NPzRNDggAUQ3QzFEOoZhRDHJoUQ0/NFENBABVDdDMVQ6hmFUMcmhVD
Ds0VQ0EAFkN0MxZD6WYWQ9qZFkNPzRZDQQAXQ7YzF0PpZhdD2pkXQ0/NF0NBABhDtjMYQ+lm
GEPamRhDDs0YQ4IAGUO2MxlDqGYZQxyaGUNPzRlDQQAaQ3QzGkOoZhpD2pkaQw7NGkPEABtD
tjMbQ+lmG0PamRtDDs0bQ4IAHEN0MxxDqGYcQxyaHENPzRxDQQAdQ3QzHUPpZh1DHJodQ0/N
HUOCAB5DtjMeQ+lmHkMcmh5DT80eQ4IAH0N0Mx9DqGYfQxyaH0NPzR9DggAgQ3QzIEOoZiBD
2pkgQ0/NIEOCACFDdDMhQ6hmIUMcmiFDDs0hQ0EAIkN0MyJD6WYiQ9qZIkNPzSJDQQAjQ7Yz
I0PpZiNDHJojQ0/NI0NBACRDtjMkQ6hmJEMcmiRDDs0kQ0EAJUN0MyVD6WYlQxyaJUNPzSVD
QQAmQ7YzJkOoZiZDHJomQw7NJkNBACdDtjMnQ6hmJ0PamSdDT80nQ0EAKEO2MyhD6WYoQxya
KENPzShDQQApQ3QzKUPpZilDHJopQw7NKUNBACpDdDMqQ+lmKkPamSpDDs0qQ4IAK0O2MytD
qGYrQ9qZK0NPzStD</AssayXData><AssayYData Points="300">gRJJPUv9NT3dzzo9xUU7PYjsNz03/0s9DFQfPUCKMj2CPEo9+rpNPVCOKz3eW0U9jNAsPcuN
Lz3WBCU9Be1JPeXVNj1N/DE9jl4vPcumNz1ewjo96YcnPSzdJz1aDxY9sr86PUcEOT3fDTs9
IY0zPfwNHD1VEjg9VXM5PdOHKT21SR49koswPWLuIT2hrz49X3QhPU/GJT2/tx09Dl81PYv0
Ez05SRY9lm8kPXXUDj38OyI9B4oePVrBJD2Odhk9szAdPXxpKz3nPy89JNAZPV5QHj0SEAU9
zP8oPduoHD1A3Ck9IroaPXA4KD2OJzE9YRUaPS2VGD0fqC095rMYPVTxHT2C/iM9VuIvPY8z
HD25WBw9y0UVPRsKEj3zoww974gePUKIGj33lBE9bO8JPRooGD3qrRM9+M8FPVMuIT29Yws9
uVcCPYex/Tzlig09VUECPYsMHT01zfs8kwkSPZlW+jyl0g49ISwMPWZ+DD2mqA49Vl8UPdqX
Jj29KR49enkQPajRED3KWfY8Ui/4PHzSAj1M4Bg997z9PP8MGz1UewY9grMNPQz8Aj3ojAQ9
OK0EPREcDD1bXwg9P6ARPfrbFT1OWBE92mcGPTdL9Dy7zu48M/QFPZkoHj0VoyA9+H/9PHMJ
JD1M9PE8lAYQPbn87DyZqP88njQHPcD3+jypgwg9fkLhPCS1Dz3DZ+I8EmbqPK3+Cj1bpw89
72cEPVgACD11GAw9ockNPSKXAz2TFgY9/N4BPUul+DzkHgM9pg4MPYiq+jxB/xA9O8sHPeGW
Bz07VPY8J50LPdvk7DyNDQ895hEJPVjJAz3Gud08CsfnPMXi1Dws1/E84ozTPJn67DxMRgU9
mwkPPVi48DxpNvU8GE4TPSF/Ez2iOBA9y44QPdaT8TyNL8c81v8BPbAi1jyZhdQ8kg35PNDi
7jyVm+s8r4ESPWs/3zzLx/s884MJPW0u0zwiw+s8Gqj0PIyb9TzlkA099+/vPKoKAj05Z+o8
283kPJoOAD3uP9M85w4FPa64DT3dqgc9eZz+PK/q5Dxs+rs8TH7GPJkjAz1y7BE9a2asPMpF
6DyVVAU9Qi3lPNE75Twh4s88TQMFPdLb+zyQq+s89tvEPIfC5zw3zvU82kTZPGfB2TxDSN08
LTPZPAET+zwyeOM8lrjtPJwt0TymkwI9R5USPRFkBz37SP88bOAJPWpQtjx2SMQ8tt8CPWoJ
Bj1YJOU8BOrcPBRe/jzgPdc8C0H6PKz2rzxw5AU9I2nJPB5HzDy6ZeY8up3oPFGvnTxxxeU8
Q2DQPJLN2DxHzeE8lTTwPLGJtjwrRKc8edfIPOhTAz3xEOc8FWoBPdZ94Dzyx9o8MYrKPGjc
4jwtfQA9T0TUPAga1DydqtU8QlsAPUPL0jxyYcQ8BgX4PMzlxjx5KN48CcfmPPUkvDx03Lk8
vZPTPNRk7zyZqcE8Dr/fPBc2qDyUnuA80uiUPKMfxTyXHNk8nXDiPGD6vTxQOZ886Im+PJHe
zzxaQes8nxK1PF45tzwJbus8VynnPJC4lDzJmcQ8z5DZPJSY2jwujO48iLL1PHQ3tDwivMg8
iSbDPCfOpzwhPd48</AssayYData></Step><Step><CommonData><SampleLocation>4</SampleLocation><SampleID>Protein Y</SampleID><SampleGroup></SampleGroup><SampleInfo></SampleInfo><SampleRow>H</SampleRow><SamplePlate>1</SamplePlate><WellType>CONTROLS</WellType><Concentration>0</Concentration><ConcentrationUnits>µg/ml</ConcentrationUnits><MolarConcentration>0</MolarConcentration><MolarConcUnits>nM</MolarConcUnits><MolecularWeight>20</MolecularWeight><Temperature>30</Temperature><StartTime>227171</StartTime><AssayTime>900</AssayTime></CommonData><FlowRate>1000</FlowRate><StepType>ASSOC</StepType><StepName>Association</StepName><StepStatus>OK</StepStatus><ActualTime>132.6</ActualTime><CycleTime>0.2</CycleTime><AssayXData Points="663">ggAsQ/czLEMqZyxDXZosQ0/NLEOCAC1DtTMtQypnLUMcmi1DT80tQ8QALkP3My5DKmcuQ12a
LkOQzS5DxAAvQ/czL0PoZi9Dn5ovQ0/NL0OCADBD9zMwQ+hmMENdmjBDkM0wQ8QAMUO1MzFD
KmcxQxyaMUOQzTFDxAAyQ/czMkPoZjJDHJoyQ5DNMkOCADND9zMzQypnM0McmjNDT80zQ4IA
NEO1MzRDKmc0Q12aNENPzTRDggA1Q/czNUMqZzVDHJo1Q0/NNUOCADZD9zM2QypnNkMcmjZD
T802Q8QAN0P3MzdD6GY3QxyaN0NPzTdDggA4Q/czOEPoZjhDHJo4Q5DNOEPEADlDtTM5Q+hm
OUNdmjlDT805Q8QAOkO1MzpDKmc6QxyaOkNPzTpDggA7Q7UzO0NsZztDXZo7Q5DNO0OCADxD
9zM8Q+hmPENdmjxDkM08Q8QAPUO1Mz1DKmc9Q12aPUOQzT1DggA+Q7UzPkPoZj5DXZo+Q0/N
PkOCAD9DtTM/Q+hmP0Ndmj9DkM0/Q4IAQEP3M0BDKmdAQ12aQEOQzUBDggBBQ/czQUPoZkFD
XZpBQ0/NQUOCAEJD9zNCQypnQkNdmkJDT81CQ8QAQ0O1M0NDKmdDQ12aQ0NPzUNDxABEQ/cz
REMqZ0RDXZpEQ0/NREPEAEVD9zNFQypnRUMcmkVDT81FQ8QARkP3M0ZD6GZGQxyaRkOQzUZD
ggBHQ/czR0PoZkdDXZpHQ0/NR0OCAEhD9zNIQypnSEMcmkhDkM1IQ8QASUP3M0lDKmdJQxya
SUNPzUlDxABKQ/czSkMqZ0pDXZpKQ0/NSkOCAEtD9zNLQypnS0NdmktDT81LQ4IATEO1M0xD
6GZMQ12aTENPzUxDggBNQ/czTUNsZ01DXZpNQ5DNTUOCAE5D9zNOQypnTkMcmk5DT81OQ8QA
T0P3M09D6GZPQ12aT0NPzU9DggBQQ7UzUEMqZ1BDXZpQQ0/NUEOCAFFDtTNRQypnUUMcmlFD
T81RQ4IAUkO1M1JDKmdSQxyaUkOQzVJDxABTQ/czU0PoZlNDHJpTQ0/NU0OCAFRD9zNUQypn
VENdmlRDkM1UQ8QAVUP3M1VD6GZVQ12aVUNPzVVDggBWQ/czVkPoZlZDXZpWQ5DNVkOCAFdD
tTNXQ+hmV0McmldDkM1XQ4IAWEP3M1hDKmdYQ12aWENPzVhDggBZQ/czWUPoZllDHJpZQ5DN
WUPEAFpDtTNaQypnWkMcmlpDkM1aQ4IAW0O1M1tDKmdbQ12aW0NPzVtDggBcQ/czXEMqZ1xD
XZpcQ5DNXEPEAF1D9zNdQypnXUOfml1DT81dQ8QAXkO1M15D6GZeQ12aXkOQzV5DggBfQ/cz
X0PoZl9DHJpfQ0/NX0PEAGBD9zNgQypnYEMcmmBDkM1gQ4IAYUO1M2FDKmdhQxyaYUOQzWFD
xABiQ7UzYkPoZmJDXZpiQ0/NYkPEAGNDtTNjQypnY0NdmmNDkM1jQ4IAZEO1M2RDKmdkQ12a
ZEOQzWRDggBlQ7UzZUMqZ2VDXZplQ0/NZUOCAGZDtTNmQypnZkNdmmZDT81mQ4IAZ0P3M2dD
6GZnQxyaZ0OQzWdDggBoQ/czaEPoZmhDXZpoQ0/NaEOCAGlD9zNpQ+hmaUNdmmlDT81pQ4IA
akP3M2pDKmdqQ12aakNPzWpDxABrQ7Uza0MqZ2tDHJprQ0/Na0OCAGxD9jNsQypnbEMcmmxD
T81sQ8QAbUO1M21DKmdtQ12abUOQzW1DxABuQ7UzbkPoZm5DnppuQ0/NbkPEAG9DtTNvQ+hm
b0Mcmm9DT81vQ8QAcEP2M3BD6GZwQxyacEOQzXBDggBxQ/YzcUPoZnFDXZpxQ0/NcUOCAHJD
tTNyQypnckMcmnJDkM1yQ4IAc0O1M3ND6GZzQ12ac0NPzXNDxAB0Q/YzdEPoZnRDXZp0Q0/N
dEPEAHVDtTN1QypndUMcmnVDT811Q4IAdkO1M3ZDKmd2QxyadkOQzXZDggB3Q/Yzd0PoZndD
XZp3Q5DNd0PEAHhDtTN4Q+hmeENdmnhDT814Q4IAeUP2M3lDKmd5Q12aeUOQzXlDxAB6Q/Yz
ekMqZ3pDHJp6Q5DNekPEAHtD9jN7Q+hme0McmntDT817Q4IAfEP2M3xDKmd8QxyafEOQzXxD
xAB9Q7UzfUMqZ31DHJp9Q5DNfUPEAH5D9jN+Q+hmfkNdmn5DkM1+Q8QAf0O1M39D6GZ/Q12a
f0OQzX9DQQCAQ9oZgEN0M4BDLk2AQ6hmgENigIBD+5mAQ5WzgEMOzYBDyOaAQ2IAgUP7GYFD
dDOBQw5NgUOoZoFDYoCBQ9qZgUOVs4FDLs2BQ8jmgUNBAIJD2hmCQ5UzgkMuTYJDqGaCQ0GA
gkP7mYJDdLOCQy7NgkOo5oJDYgCDQ9oZg0OVM4NDLk2DQ6hmg0NBgIND+5mDQ3Szg0MOzYND
yOaDQ2IAhEP7GYRDlTOEQw5NhEOoZoRDYoCEQ9qZhEN0s4RDDs2EQ6jmhENiAIVD+xmFQ5Uz
hUNPTYVDqGaFQ0GAhUP7mYVDdLOFQy7NhUPI5oVDQQCGQ/sZhkN0M4ZDDk2GQ8hmhkNigIZD
2pmGQ3SzhkMuzYZDyOaGQ0EAh0P7GYdDdDOHQw5Nh0OoZodDQYCHQ9qZh0OVs4dDDs2HQ8jm
h0NBAIhD2hmIQ3QziEMOTYhDyGaIQ0GAiEPamYhDlbOIQw7NiEOo5ohDYgCJQ9oZiUOVM4lD
Dk2JQ6hmiUNBgIlD+5mJQ5WziUMuzYlDqOaJQ0EAikP7GYpDdDOKQw5NikOoZopDgoCKQ/uZ
ikOVs4pDLs2KQ6jmikNBAItD+xmLQ3Qzi0MOTYtDqGaLQ2KAi0PamYtDlbOLQw7Ni0Oo5otD
YgCMQ/sZjEN0M4xDLk2MQ8hmjENBgIxD+5mMQ3SzjEMuzYxDyOaMQ2IAjUP7GY1DlTONQw5N
jUOoZo1DQYCNQ9qZjUN0s41DLs2NQ8jmjUNiAI5D+xmOQ3QzjkMuTY5DqGaOQ0GAjkP7mY5D
lbOOQy7NjkPI5o5DQQCPQ/sZj0OVM49DLk2PQ6hmj0NBgI9D+5mPQ3Szj0MuzY9DqOaPQ2IA
kEP7GZBDdDOQQw5NkEOoZpBDYoCQQ/uZkEOVs5BDDs2QQ8jmkENiAJFD2hmRQ5UzkUMOTZFD
qGaRQ2KAkUP7mZFDlbORQw7NkUPI5pFDQQCSQ/sZkkOVM5JDDk2SQ6hmkkNBgJJD+5mSQ3Sz
kkMuzZJDyOaSQ2IAk0PaGZNDlTOTQy5Nk0OoZpNDQYCTQ/uZk0OVs5NDDs2TQ8jmk0NBAJRD
2hmUQ3QzlEMuTZRDyGaUQ2KAlEPamZRDdLOUQy7NlEOo5pRDQQCVQ/sZlUN0M5VDDk2VQ6hm
lUNBgJVD+5mVQ5WzlUMuzZVDqOaVQ0EAlkP8GZZDdDOWQy5NlkPIZpZDQYCWQ/yZlkN0s5ZD
Ls2WQ6jmlkNBAJdD/BmXQ5Uzl0MOTZdDqGaXQ0GAl0P8mZdDdLOXQw7Nl0PI5pdDYgCYQ/wZ
mEN0M5hD</AssayXData><AssayYData Points="663">7RL5PAkhuzwzXLI8ItHPPJVFyDy+UMc8MzXqPHjm0jyaHbo85rbkPEyuzDxeGb48hJmxPFwK
yjzzSLY8vbu/PDaLzDxoPe88gQGAPG7d7zx6/Lk8OAPWPFTs7jyueL08GgmtPMuc1DymCbo8
EkOnPJ7h3TwNJ8g86xDXPMKF5jyE1dc8S4DGPD6C1zwT16U86+D1PLinrjz2a7M8w4TDPFNe
tTw8SfQ8QhvcPCI5pTxrutA8xG29PImmsTy9ubo8FgDGPC1GwTweUao8mm/WPOmk4zxQV808
xInFPGlQwTyaqLE87CyqPChH4DzxYdU8b/W8PEOftjy6w608MZrWPEfP0TzfuLg8c6HTPOCt
pjwxFLY8CwTLPPxuyDwjTNs8Js+rPDIqszzz9Nk8yPf5PI2LvjwucrA8z9TRPLmv7zzxjq48
gE7cPMluwzwu1s48EdTePKlwxjxNo+w8OXbTPKeZ5zw4u/A8oHfQPNB4vjzdTMU8tonWPBPf
wjzaP7I8tY3aPJYJzjyMFrk8ez27PHpr6zzg2908QLTJPPWwxTzn6Lg87SW2PB0Dozz23M88
ei+6PIQ6ezwxfJo8ru6XPGdtvDz+ooU8DOqxPADvuDx69r48jmzRPDbbqzyBsJg8eUaYPNDr
rjyiYKc8iLeuPL2eljyX2508F5WxPKV9xTxY58484UnAPOIGuTwgLbA8s0qHPGsFhTyrg648
QTDUPErbtDxvI7k8tdWyPA4vsDwWUqw8Vv6OPKW9uzyxqYs83bWwPAadxDxAqpI8xgSXPPwc
1TxJT7s8nFWhPEbAyDxhZcI8nN2xPDa2oDzVL8Q8hIRxPMHloDzOr6U8vGjCPPTSojyQlKs8
DhmaPBompTwqVLA82bbaPJhzpjx3vpo8vsCoPLEEmTybOLQ8hBjGPCzblDwMGpc8GsDhPCVi
pjxXJKw8HcScPH+MwTzpH8Q8um21PMQRxDzYMKc8wXG8PDkUsTwFLqo8AfejPK7EjjzPWo88
3WXMPPqxpjzuaK08XQ2cPDmn3Tyf9Lc8I9uiPJVkmDwNCcs8ANO5POyuazx9j3U8WP+mPE7R
ozyZmIU8Wl3GPKAy0zxILro8nticPFGKozx9ksI89zbJPLnDujxxvoA814ijPPnmhzwITH88
v0GnPHWQnDxxxqg8ooqQPF3xtDzg06Y8sEa7PFPGxjz2KK48q0SsPHtPtzzqdLI8zaqAPL1r
YjwFV5w8kYCtPMY8nDz0/4s8uyKZPDlkpzzNJbk8xq59PCToiDynMsY8gzuFPGCqozxMyqM8
KYDCPPi8jDwfdKw86vDOPBSfvTxhX6Y84ZKtPLZN1TwFEZw8FRzIPNW5mjyPpqo89JGdPJL+
nzw72LQ8CjJlPEpMljwpdZg8DTOQPKsshDy0ZJ48W5m8PNnajzxKNog8JaCcPIVJkjzDsoo8
+TOLPHylrTz4v6Q8q+SBPHM5sTw5lY08Ilq/PFGXrjyU1Ks8NaNePO7upjyx3Js81u6bPOG2
mjybT5M8KCOZPJ/0eTyGnqU865WMPGLhiDxgKYE8pSm7POlInjwUUZE8yAeoPHdUnDyvpIY8
JMaFPGlEbzzUNro87+qSPNi/qzxGZF48g/ubPOP5oDx6SpE8EfKPPKcGazwkxJ88oLwvPG4o
kjwNBW88DQmPPBYbqzxe05U8LeabPAdsWDxCPJg8AYt1PGX9kDwiMcI8WVVjPBfzqTyy/388
TjViPOMPmTzDPYc8vSV0PNZSkDyJK5k8AfVQPDf+jjxbf0E8nn3FPC9xnTwfh5U8kgqbPKLy
hzxZ3Js8AypzPMPVqTz+gDs8SMSGPLkhgDyTGrE8F5aLPBIQojw1XYc8o3qAPIgvdDxusqg8
0bWRPGUnYDxaY248fK+ePA4NmzwOAZY8Bw2BPBUhVzyydG88W4igPFzskzzCiSQ8iR+CPHkB
Rjyysqs8qspvPE8fgjzPLoc8pJuIPMWZhDzMRpY8h8GAPPX7lTzKG4Y8o7yEPCk/ITwP/Y48
dSaXPMP9ezxhRDc86GhyPPsOTDww2Yo8FbKZPEuViTz7HWI8OP5tPDNUhDy1FVg8C9daPKyN
jDzg54w81hOGPEWUjjwFBYU87vM+PDZwpDzP9Z48zRd+PLAIWDwGRTo8uF5sPP04dTyQsqA8
PImHPEdgbTxn8z08ZBmNPLqlizyyWnQ8NQFpPIXwhzyJ6XI8c/5cPDiZQzzRSYs8fOt7PMEA
izxSmGk8xiLMPHpAtzw0QUQ815mdPA5ucTwNzm48fXqfPOCqZjwunXU8SWdjPKyEmzy/GpA8
YsduPGkfZDxdb2s87nWHPDqEYzwMQJI8JdJaPIr9OzwiaIk8xqufPDN3sDxz9pw8CBcqPEwT
TjwUFG48XDegPLp8mjzD+4c8jGiFPJ1jTzxoyVA83S2BPE8gazzFWng8z8JPPKrShTxIqqg8
Up5hPHHweTyxwVM83yFgPMyoADxVjoQ8VssWPA3qLDwct1s8XYhmPBPoRjzSNp48MdFgPE1B
fTxg6oU8on1hPN7Shzw/r5c8049IPBkzYzzQhYU8xaqpPGcyzDyVhFA8wtN9PJbMNDxB3ik8
/34cPOgSjzy21l48afBgPPihmjw0HmQ8ijeLPLx7VTxUGDk80+6BPOFdcDzgWIo80lFqPPBD
Djy1y308kgVEPIkWfjyMljo8LZ9mPJUlkzynDFM8RsSDPPyiRjxJGWU8feOCPPDgkDw9Jkg8
vKGcPLxtjjyY6B48dVdXPK3+hjw0sSU8hOaIPLsyOjz+Ilo8UJUQPNtspzyG/So8TFZAPIs0
aTx6Wnk8Suh5PJXeHjw+xWU8amh/PLSHSDy/EJE8HZx2PP+mVjxDDYg8ldFIPB+W5Tv6rBE8
N1JaPCmIVzxHyJ88gUllPE6Dgjy9UII8fcUPPOhfOzyuNHg8OdgyPOLrFzxY+Ys8vrOkPLDc
NDzcGBQ8mtCNPK4fbzyj3YA8MFtyPO53pTzrBW08zV0vPIuzGzxQCZA8OgMaPFqdPzwSQ0w8
QT9GPGq/jDzh7G48xlYwPNmpkzyf/TQ8ng1jPIyZKTzcMm08V7ZJPK74fjw9yFk84k+QPFcT
MTx80B48NKJMPNsMHDzWEr47bNTRO1OTODxbBDk8p9xFPL/4gjxqwVg8mz3+O6zdiDzPwTw8
UJVRPJ2EaTzatYc8wlCAPPOfcDz9/Xs8OEM8PCcLCTzilns8Hl8ePP/IHjw62Vc8rbk0PBX/
azwE6DM86dNUPAzmaTyu64c8jthGPADKiTyaEVI80/tQPMKfUTwaq5g84NpcPK6aiDx+oH08
4JI5PH4wNjy8q1Y8GTIoPGsJ/ztNDlg8mb+GPFykRzw8ypY8iM2MPJKjfjwxeio8TnxSPCMf
STyQL1s83RdZPCiB2jv3qXU8zOkCPK3sjTz+g/E7nS4rPCZZfDzs0HM89DSfPFf6WjzWJCs8
NRthPAcoVjz473c8HtJFPFJ0UDzq6XU8z8oKPCmOazyS/0g8H/BlPORJhDxypV08KexePGIa
NTwnhhI8</AssayYData></Step><Step><CommonData><SampleLocation>5</SampleLocation><SampleID>Buffer</SampleID><SampleGroup></SampleGroup><SampleInfo></SampleInfo><SampleRow>H</SampleRow><SamplePlate>1</SamplePlate><WellType>BUFFER</WellType><Concentration>-1</Concentration><ConcentrationUnits>µg/ml</ConcentrationUnits><MolarConcentration>-1</MolarConcentration><MolarConcUnits>nM</MolarConcUnits><MolecularWeight>-1</MolecularWeight><Temperature>30</Temperature><StartTime>371756</StartTime><AssayTime>900</AssayTime></CommonData><FlowRate>1000</FlowRate><StepType>DISASSOC</StepType><StepName>Dissociation</StepName><StepStatus>OK</StepStatus><ActualTime>333.401</ActualTime><CycleTime>0.2</CycleTime><AssayXData Points="1667">Dk2YQ8hmmENBgJhD/JmYQ3SzmEMvzZhDqOaYQ0EAmUP8GZlDdDOZQw5NmUPIZplDYoCZQ/yZ
mUOVs5lDDs2ZQ6jmmUNBAJpD/BmaQ3QzmkMOTZpDqGaaQ2KAmkPbmZpDdLOaQy/NmkPI5ppD
YgCbQ/wZm0N0M5tDL02bQ8hmm0NigJtD25mbQ5Wzm0MvzZtDqOabQ2IAnEPbGZxDdDOcQy9N
nEOoZpxDYoCcQ9uZnEOVs5xDL82cQ6jmnENiAJ1D2xmdQ5UznUMvTZ1DqGadQ2KAnUP8mZ1D
lbOdQy/NnUOo5p1DYgCeQ9sZnkOVM55DDk2eQ6hmnkNigJ5D/JmeQ5WznkMvzZ5DyOaeQ2IA
n0PbGZ9DlTOfQw5Nn0OoZp9DYoCfQ/yZn0N0s59DL82fQ6jmn0NiAKBD2xmgQ3QzoEMOTaBD
qGagQ2KAoEPbmaBDlbOgQy/NoEPI5qBDYgChQ/wZoUOVM6FDL02hQ6hmoUNBgKFD25mhQ5Wz
oUMvzaFDyOahQ2IAokPbGaJDdDOiQw5NokPIZqJDYoCiQ/yZokOVs6JDL82iQ8jmokNiAKND
2xmjQ3Qzo0MvTaNDyGajQ0GAo0P8maNDlbOjQy/No0Oo5qNDYgCkQ9sZpEN0M6RDL02kQ8hm
pENigKRD25mkQ5WzpEMvzaRDqOakQ2IApUPbGaVDlTOlQw5NpUOoZqVDYoClQ/yZpUN0s6VD
Ds2lQ8jmpUNiAKZD/BmmQ3QzpkMvTaZDqGamQ2KApkP8maZDdLOmQw7NpkPI5qZDQQCnQ/wZ
p0OVM6dDDk2nQ6hmp0NigKdD/JmnQ3Szp0MOzadDyOanQ2IAqEP8GahDdDOoQw5NqEPIZqhD
QYCoQ/yZqEN0s6hDL82oQ6jmqENiAKlD2xmpQ3QzqUMvTalDyGapQ2KAqUPbmalDlbOpQy/N
qUPI5qlDYgCqQ/wZqkN0M6pDL02qQ6hmqkNigKpD25mqQ5WzqkMvzapDyOaqQ0EAq0P8GatD
lTOrQw5Nq0PIZqtDYoCrQ/yZq0OVs6tDDs2rQ6jmq0NiAKxD/BmsQ5UzrEMvTaxDqGasQ2KA
rEP8maxDlbOsQw7NrEOo5qxDYgCtQ/wZrUN0M61DDk2tQ8hmrUNigK1D25mtQ3SzrUMOza1D
qOatQ2IArkP8Ga5DdDOuQw5NrkPIZq5DYoCuQxyarkOVs65DDs2uQ8jmrkNiAK9D2xmvQ3Qz
r0MOTa9DqGavQ0GAr0P8ma9DdLOvQy/Nr0PI5q9DYgCwQ/wZsEN0M7BDL02wQ8hmsENBgLBD
/JmwQ5WzsEMvzbBDqOawQ2IAsUPbGbFDlTOxQw5NsUOoZrFDQYCxQ/yZsUN0s7FDL82xQ8jm
sUNiALJD2xmyQ3QzskMOTbJDyGayQ2KAskP8mbJDlbOyQy/NskOo5rJDQQCzQ/wZs0OVM7ND
Dk2zQ8hms0NigLND25mzQ5Wzs0MvzbNDqOazQ0EAtEP8GbRDlTO0Qy9NtEPIZrRDYoC0Q9uZ
tEOVs7RDDs20Q6jmtENBALVD2xm1Q5UztUMvTbVDyGa1Q2KAtUPbmbVDdLO1Qy/NtUPI5rVD
YgC2Q/wZtkOVM7ZDDk22Q6hmtkNigLZD25m2Q3SztkMOzbZDqOa2Q0EAt0PbGbdDlTO3Qy9N
t0PIZrdDQYC3Q9uZt0N0s7dDL823Q6jmt0NiALhD2xm4Q5UzuEMOTbhDyGa4Q0GAuEP8mbhD
dLO4Qw7NuEPI5rhDQQC5Q9sZuUOVM7lDDk25Q6hmuUNigLlD/Jm5Q5WzuUMvzblDyOa5Q0EA
ukPbGbpDlTO6Qy9NukPIZrpDQYC6Q9uZukOVs7pDDs26Q6jmukNBALtD2xm7Q3Qzu0MvTbtD
qGa7Q2KAu0P8mbtDdLO7Qy/Nu0Oo5rtDYgC8Q/wZvEOVM7xDDk28Q8hmvENigLxD25m8Q5Wz
vEMvzbxDyOa8Q2IAvUP8Gb1DlTO9Qy9NvUOoZr1DYoC9Q/yZvUN0s71DL829Q8jmvUNBAL5D
/Bm+Q3QzvkMvTb5DqGa+Q2KAvkP8mb5DdLO+Qw7NvkOo5r5DYgC/Q/wZv0N0M79DL02/Q8hm
v0NigL9D25m/Q3Szv0MOzb9DyOa/Q2IAwEPbGcBDlTPAQy9NwEPIZsBDQYDAQ9uZwEOVs8BD
L83AQ6jmwENiAMFD/BnBQ3QzwUMOTcFDyGbBQ2KAwUPbmcFDlbPBQw7NwUPI5sFDYgDCQ/wZ
wkN0M8JDL03CQ6hmwkNBgMJD/JnCQ3SzwkMOzcJDqObCQ2IAw0P8GcNDlTPDQy9Nw0OoZsND
QYDDQ9uZw0N0s8NDL83DQ8jmw0NBAMRD/BnEQ3QzxEMOTcRDqGbEQ2KAxEP8mcRDlbPEQw7N
xEPI5sRDYgDFQ9sZxUN0M8VDDk3FQ8hmxUNigMVD25nFQ3SzxUMOzcVDqObFQ2IAxkPbGcZD
lTPGQy9NxkPIZsZDYoDGQ/yZxkOVs8ZDL83GQ6jmxkNBAMdD/BnHQ3Qzx0MvTcdDyGbHQ2KA
x0P8mcdDlbPHQw7Nx0PI5sdDYgDIQ/wZyEOVM8hDDk3IQ6hmyENigMhD/JnIQ3SzyEMOzchD
qObIQ4MAyUPbGclDlTPJQw5NyUPIZslDQYDJQ9uZyUOVs8lDL83JQ8jmyUNiAMpD/BnKQ3Qz
ykMOTcpDqGbKQ2KAykP8mcpDlbPKQw7NykPI5spDQQDLQ/wZy0N0M8tDDk3LQ6hmy0NigMtD
25nLQ3Szy0MvzctDqObLQ2IAzEP8GcxDdDPMQy9NzEPIZsxDYoDMQ9uZzEOVs8xDDs3MQ8jm
zENiAM1D/BnNQ3QzzUMvTc1DyGbNQ0GAzUP8mc1DlbPNQw7NzUPI5s1DYgDOQ/wZzkOVM85D
Dk3OQ6hmzkNigM5D25nOQ3SzzkMOzc5DqObOQ0EAz0PbGc9DlTPPQw5Nz0PIZs9DYoDPQ/yZ
z0N0s89DL83PQ6jmz0NBANBD/BnQQ5Uz0EMvTdBDqGbQQ2KA0EPbmdBDlbPQQw7N0EPI5tBD
QQDRQ/wZ0UN0M9FDL03RQ8hm0UNigNFD25nRQ5Wz0UMvzdFDqObRQ0EA0kPbGdJDdDPSQw5N
0kPIZtJDQYDSQ9uZ0kN0s9JDDs3SQ6jm0kNBANND2xnTQ3Qz00MOTdNDqGbTQ2KA00PbmdND
lbPTQw7N00Oo5tNDQQDUQ/wZ1EOVM9RDDk3UQ6hm1ENigNRD/JnUQ3Sz1EMvzdRDqObUQ2IA
1UPbGdVDdDPVQy9N1UPIZtVDQYDVQ9uZ1UOVs9VDL83VQ6jm1UNiANZD/BnWQ5Uz1kMOTdZD
qGbWQ2KA1kPbmdZDlbPWQw7N1kPI5tZDYgDXQ/wZ10N0M9dDL03XQ6hm10NBgNdD/JnXQ5Wz
10MvzddDqObXQ0EA2EPbGdhDlTPYQy9N2EPIZthDQYDYQ/yZ2EN0s9hDL83YQ8jm2ENiANlD
/BnZQ3Qz2UMvTdlDqGbZQ2KA2UP8mdlDlbPZQw7N2UPI5tlDQQDaQ/wZ2kOVM9pDDk3aQ6hm
2kNigNpD25naQ3Sz2kMvzdpDqObaQ0EA20P8GdtDdDPbQy9N20PIZttDQYDbQ/yZ20OVs9tD
L83bQ6jm20NiANxD/BncQ3Qz3EMOTdxDqGbcQ2KA3EPbmdxDdLPcQw7N3EPI5txDYgDdQ/wZ
3UOVM91DL03dQ6hm3UNBgN1D25ndQ3Sz3UMOzd1DqObdQ0EA3kP8Gd5DlTPeQw5N3kPIZt5D
YoDeQ9uZ3kN0s95DDs3eQ6jm3kNiAN9D/BnfQ3Qz30MvTd9DqGbfQ2KA30Pbmd9DlbPfQw7N
30PI5t9DQQDgQ/wZ4EOVM+BDDk3gQ6hm4ENigOBD25ngQ5Wz4EMOzeBDqObgQ0EA4UP8GeFD
lTPhQw5N4UPIZuFDYoDhQ/yZ4UN0s+FDDs3hQ8jm4UNiAOJD2xniQ5Uz4kMOTeJDyGbiQ2KA
4kPbmeJDlbPiQy/N4kPI5uJDYgDjQ/wZ40OVM+NDDk3jQ6hm40NBgOND/JnjQ3Sz40MOzeND
qObjQ2IA5EPbGeRDlTPkQy9N5EPIZuRDQYDkQ9uZ5EN0s+RDL83kQ8jm5ENBAOVD2xnlQ5Uz
5UMvTeVDqGblQ2KA5UPbmeVDlbPlQy/N5UOo5uVDYgDmQ/wZ5kOVM+ZDL03mQ6hm5kNigOZD
/JnmQ5Wz5kMOzeZDqObmQ0EA50PbGedDlTPnQw5N50PIZudDYoDnQ/yZ50N0s+dDL83nQ6jm
50NBAOhD2xnoQ3Qz6EMOTehDyGboQ2KA6EPbmehDdLPoQy/N6EPI5uhDYgDpQ/wZ6UN0M+lD
Dk3pQ6hm6UNigOlD25npQ3Sz6UMOzelDyObpQ2IA6kP8GepDlTPqQy9N6kPIZupDQYDqQ9uZ
6kOVs+pDL83qQ6jm6kNBAOtD2xnrQ5Uz60MOTetDyGbrQ0GA60McmutDlbPrQy/N60Oo5utD
YgDsQ/wZ7EOVM+xDL03sQ6hm7ENigOxD/JnsQ5Wz7EMOzexDyObsQ2IA7UP8Ge1DdDPtQw5N
7UPIZu1DYoDtQ/yZ7UOVs+1DDs3tQ6jm7UNiAO5D/BnuQ5Uz7kMOTe5DyGbuQ0GA7kP8me5D
lbPuQw7N7kPI5u5DYgDvQ/wZ70OVM+9DL03vQ8hm70NigO9D/JnvQ3Sz70MOze9DyObvQ2IA
8EP8GfBDlTPwQy9N8EPIZvBDYoDwQ9uZ8EOVs/BDL83wQ6jm8ENiAPFD/BnxQ3Qz8UMvTfFD
yGbxQ2KA8UPbmfFDlbPxQy/N8UPI5vFDYgDyQ9sZ8kN0M/JDL03yQ8hm8kNigPJD/JnyQ5Wz
8kMOzfJDyObyQ2IA80P8GfNDlTPzQy9N80OoZvNDYoDzQ9uZ80N0s/NDDs3zQ6jm80NiAPRD
/Bn0Q5Uz9EMOTfRDyGb0Q0GA9EP8mfRDdLP0Qy/N9EOo5vRDQQD1Q/wZ9UN0M/VDDk31Q8hm
9UNBgPVD25n1Q5Wz9UMOzfVDqOb1Q2IA9kP8GfZDdDP2Qy9N9kOoZvZDYoD2Q/yZ9kN0s/ZD
Ds32Q8jm9kNBAPdD/Bn3Q5Uz90MvTfdDyGb3Q2KA90PbmfdDdLP3Qy/N90PI5vdDYgD4Q/wZ
+EOVM/hDL034Q6hm+ENigPhD/Jn4Q5Wz+EMOzfhDqOb4Q0EA+UP8GflDlTP5Qw5N+UPIZvlD
QYD5Q/yZ+UN0s/lDL835Q8jm+UNiAPpD/Bn6Q3Qz+kMvTfpDqGb6Q2KA+kPbmfpDlbP6Qy/N
+kPI5vpDQQD7Q/wZ+0OVM/tDL037Q6hm+0NigPtD/Jn7Q5Wz+0MvzftDqOb7Q2IA/EPbGfxD
lTP8Qw5N/EPIZvxDYoD8Q9uZ/EN0s/xDL838Q6jm/ENiAP1D/Bn9Q5Uz/UMvTf1DqGb9Q2KA
/UPbmf1DlbP9Qw7N/UPI5v1DQQD+Q/wZ/kOVM/5DDk3+Q6hm/kNigP5D/Jn+Q3Sz/kMvzf5D
qOb+Q2IA/0PbGf9DdDP/Qw5N/0PIZv9DQYD/Q/yZ/0N0s/9DDs3/Q6jm/0MxAABE/gwARLoZ
AESYJgBEVDMARDFAAET+TABEylkARIdmAERkcwBEMYAARP6MAES6mQBEmKYARGSzAEQxwABE
/swARMrZAESY5gBEZPMARDEAAUTuDAFEyhkBRJgmAURkMwFEMUABRP5MAUTKWQFEmGYBRFRz
AUQxgAFE7owBRMqZAUSYpgFEZLMBRDHAAUTuzAFEutkBRJjmAURU8wFEIAACRP4MAkS6GQJE
hyYCRFQzAkQgQAJE7kwCRMpZAkSYZgJEVHMCRDGAAkT+jAJEypkCRJimAkRUswJEMcACRP7M
AkS62QJEh+YCRGTzAkQxAANE/gwDRMoZA0SYJgNEVDMDRDFAA0T+TANEulkDRJhmA0RkcwNE
MYADRP6MA0S6mQNEh6YDRGSzA0QgwANE7swDRLrZA0SH5gNEVPMDRDEABET+DAREuhkERIcm
BERkMwREMUAERP5MBETKWQREh2YERGRzBEQggARE/owERLqZBESHpgREZLMERDHABET+zARE
utkERIfmBERk8wREIAAFRP4MBUTKGQVEhyYFRGQzBUQgQAVE7kwFRLpZBUSHZgVEVHMFRDGA
BUTujAVEypkFRJimBURUswVEMcAFRP7MBUTK2QVEmOYFRGTzBUQxAAZE/gwGRLoZBkSYJgZE
VDMGRCBABkTuTAZEulkGRIdmBkRUcwZEMYAGRP6MBkTKmQZEmKYGRFSzBkQxwAZE/swGRMrZ
BkSH5gZEVPMGRDEAB0TuDAdEyhkHRIcmB0RkMwdEIEAHRP5MB0S6WQdEh2YHRFRzB0QggAdE
/owHRLqZB0SHpgdEVLMHRDHAB0TuzAdEytkHRJjmB0Rk8wdEMQAIRP4MCETKGQhEhyYIRFQz
CEQgQAhE7kwIRLpZCESYZghEZHMIRDGACET+jAhEypkIRIemCERkswhEMcAIRO7MCETK2QhE
h+YIRGTzCEQxAAlE/gwJRMoZCUSYJglEZDMJRDFACUT+TAlEylkJRIdmCURkcwlEIIAJRO6M
CUS6mQlEh6YJRFSzCUQgwAlE7swJRLrZCUSH5glEVPMJRDEACkTuDApEyhkKRIcmCkRUMwpE
IEAKRP5MCkTKWQpEmGYKRFRzCkQxgApE/owKRLqZCkSYpgpEVLMKRCDACkTuzApEutkKRIfm
CkRU8wpEMQALRO4MC0S6GQtEmCYLRFQzC0QgQAtE7kwLRMpZC0SHZgtEVHMLRCCAC0TujAtE
ypkLRIemC0RkswtEMcALRO7MC0S62QtEmOYLRFTzC0QxAAxE/gwMRMoZDESYJgxEVDMMRDFA
DETuTAxEylkMRJhmDERUcwxEMYAMRO6MDES6mQxEh6YMRGSzDEQxwAxE/swMRLrZDESH5gxE
ZPMMRDEADUT+DA1EuhkNRIcmDURUMw1EIEANRP5MDUTKWQ1EmGYNRGRzDUQxgA1E7owNRLqZ
DUSHpg1EZLMNRDHADUT+zA1EutkNRJjmDURU8w1EMQAORO4MDkS6GQ5EmCYORGQzDkQxQA5E
7kwORLpZDkSYZg5EVHMORDGADkTujA5EupkORJimDkRUsw5EMcAORO7MDkTK2Q5Eh+YORGTz
DkQxAA9E7gwPRLoZD0SHJg9EZDMPRCBAD0TuTA9EylkPRJhmD0Rkcw9EMYAPRO6MD0TKmQ9E
h6YPRFSzD0QxwA9E/swPRMrZD0SY5g9EVPMPRDEAEET+DBBEyhkQRIcmEERUMxBEIEAQRP5M
EES6WRBEh2YQRFRzEEQxgBBE/owQRLqZEESHphBEZLMQRCDAEET+zBBEytkQRIfmEERk8xBE
MQARRO4MEUS6GRFEhyYRRGQzEUQgQBFE7kwRRLpZEUSYZhFEZHMRRDGAEUTujBFEypkRRIem
EURUsxFEIMARRP7MEUS62RFEh+YRRFTzEUQxABJE/gwSRLoZEkSYJhJEZDMSRDFAEkTuTBJE
ylkSRJhmEkRkcxJEMYASRP6MEkS6mRJEmKYSRGSzEkQgwBJE7swSRMrZEkSY5hJEVPMSRCAA
E0TuDBNEyhkTRIcmE0RUMxNEMUATRO5ME0TKWRNEh2YTRGRzE0QggBNE/owTRMqZE0SYphNE
VLMTRDHAE0TuzBNEytkTRIfmE0Rk8xNEMQAURP4MFETKGRREhyYURFQzFEQxQBRE7kwURMpZ
FESHZhREVHMURDGAFET+jBREupkURIemFERksxREMcAURO7MFES62RREh+YURFTzFEQxABVE
7gwVRMoZFUSYJhVEVDMVRDFAFUTuTBVEylkVRIdmFURUcxVEMYAVRO6MFUTKmRVEh6YVRFSz
FUQgwBVE7swVRLrZFUSY5hVEZPMVRDEAFkTuDBZEyhkWRJgmFkRkMxZEMUAWRP5MFkTKWRZE
mGYWRGRzFkQxgBZE/owWRMqZFkSHphZEVLMWRCDAFkT+zBZEytkWRJjmFkRk8xZEMQAXRO4M
F0S6GRdEmCYXRFQzF0QxQBdE/kwXRNtZF0SHZhdEZHMXRDGAF0TujBdEupkXRIemF0RUsxdE
McAXRP7MF0S62RdEh+YXRFTzF0QxABhE/gwYRLoZGESHJhhEVDMYRCBAGETuTBhEylkYRIdm
GERkcxhEIIAYRO6MGETKmRhEh6YYRGSzGEQxwBhE7swYRMrZGESY5hhEVPMYRDEAGUTuDBlE
yhkZRIcmGURUMxlEMUAZRP5MGUS6WRlEmGYZRGRzGUQggBlE/owZRLqZGUSYphlEVLMZRDHA
GUTuzBlEytkZRIfmGURU8xlEIAAaRO4MGkS6GRpEhyYaRFQzGkQxQBpE/kwaRLpZGkSYZhpE
VHMaRDGAGkTujBpEupkaRIemGkRUsxpEMcAaRO7MGkS62RpEmOYaRGTzGkQxABtE7gwbRMoZ
G0SHJhtEVDMbRCBAG0TuTBtEylkbRIdmG0RkcxtEIIAbRO6MG0S6mRtEmKYbRFSzG0QxwBtE
7swbRMrZG0SY5htEVPMbRDEAHETuDBxEyhkcRJgmHERUMxxEIEAcRO5MHES6WRxEh2YcRFRz
HEQggBxEDo0cRMqZHESHphxEZLMcRCDAHET+zBxEytkcRJjmHERk8xxEIAAdRO4MHUS6GR1E
mCYdRFQzHUQxQB1E7kwdRLpZHUSHZh1EZHMdRDGAHUT+jB1EupkdRJimHURksx1EIMAdRP7M
HUS62R1Eh+YdRFTzHUQgAB5E/gweRLoZHkSHJh5EZDMeRDFAHkTuTB5EylkeRIdmHkRUcx5E
MYAeRP6MHkS6mR5Eh6YeRFSzHkQxwB5E/sweRMrZHkSH5h5EZPMeRCAAH0T+DB9EuhkfRJgm
H0RkMx9EMUAfRO5MH0TKWR9EmGYfRGRzH0Q=</AssayXData><AssayYData Points="1667">a0dlPDm0TDz5CDM8I+4QPFrySTwz/xE8FuE/PMaURzyhscY7FMUJPFESSzzOYWE8bHhKPJeO
MTyan3E8Kh0gPJk3NDwIA1Q8vE0IPEI1nDvkzko8amtCPBiNYDyi93I8Y10DPFRFUzxCiC88
T0BIPPDLMDwyqTg8Th6NPDzbNDwe7oA8RJJfPBOtJzyEtxM89Zw7PFA6Dzxj9V08rIs6PHMq
LjxUQAw8rKIMPGQNUDzfh1k83GuOO3OgPjx1O3E8WgwUPH09IzwuQIY8kXGDPNFABDxy0A48
VxljPDsTFTwedQ08eCiQPCT0DDxY/RE8B8JgPGYsxjv/aAQ8FsfwOyMERzxpj1I8Ld0gPL6a
qjuD9i0830RaPDgqLjx8Okc84vs0PGSD5TsRfiY8/Fo5POXZOzxoKtc7ATguPAheEjxoXFA8
XU4sPEQ4kTuCggw8+VcBPP7x5juoPU088X4jPA8sNTzRGS08koRkPHs+0Ds1JkM8Gha6O0TB
3Tts5Bk8n/ZcPBYt2DuDZyU8wHEMPMuG+jtRONg7AmKEPNJWHTy/aSM8nYwmPNEwqjtonRw8
59ElPNYVSjzq4yc8AsEAPMXmFDxOugI8CAIqPO0qpjs+4f87lHRYPKIh0zuIkT488OBnPAKz
PjxuWCc8ZfPGO1EMITzLRlE8/lQ9POzhUzzD7Yw8aOpJPMKwNjw+fkA8jp9cPEmsGDxKzpg7
yTEwPOYJrzu7H1U8Pa53PAMxQDyUXdw7yA0VPG2cxDu4HkU8dLsLPEnJhTz1ZQY8Ea30O6vf
UjzO9847GP8+POHw+DsLOc87xJaeOxnjrDtDbzU8at3VO800KzzlBVM8z57bO9H5yTvAcbw7
Mg0OPNUEBTzdLwA8y/0lPMggQDz0fZU7eXjYO3MbKTypATA8kvb6O7C2MDzK1qU7y7PqO3IK
IjxdMRE82AGHO0KHLzyuHDQ8AoVRPJT58juJeGU8//3wO1Qi+zskXTk8nBJGPLhaVzy0NQE8
u2v6OwJV9DsY9ww8FvSWO/OKejzVISo8whgWPLFlGjzL7/g7/Y9HO//h1TvlwWU83qkvPAlI
9jtFnvg7AjLpOyYoCzxfhz86PzsgPKhiqjtrtBE8N4eeOyuLIDx5uUA8T/sWPOh2yjt1qTg8
AhMFPLKoKjwGhiU8MdDNO7leCzy1BxM8mpUBPMwQnDvpLXU7seDvO5HXEDwiN7E7J/2dO4AI
FjxyXvI75dcCPA0M2jswzsA7co0TPDHJXTyT93c7T/enOzpAHTyeTbk7znZ+PCzP4jtAxZI7
dN7DO0PECzwJf6U77Y7PO5GvADweqgw8+JpFPAQIxzusZP47FsUXPID+/js/8nI7VLQsPKj+
0DuYCCk846xxPCqISzx8WK87q89QPMyJBDyScLU6uHARPMG/ITwgcOw7HjQFPINPJTwfBac7
FtU2PGUVDjy+oTc6IEw7PCH6FDxRAzE7cAclPHWDMTy3rMc7xlenOzZpzjv76xc8lUIZPEvq
Ajumwig71eQyO5v3PDxtDlU7+YgMPKfbNTzvyMs74GyZOy6/yDtkCHo7U2uhO7aNczs+0VI8
OL5TO6XBMjuvoQA8CewoO39WpDvwzx882dFZPJ2MvzswU5w7ziADOwAlDjxgpSk8LDeXO/qt
1zvlPrk7Eni0Ox5P0ztr+AY7pIe4O7IYiDv1NNM4ajJaO2+00zti7sk7lznCO3uaYzstFhg8
imLwO8KgAjws9dE7Vcv8OtT+yzsngYI42wUePKmPGjyTo048QaBMO9VFITwVVCQ8hfoBPH2A
dTvg7x87+jIxPLkI1Tt4Ebs76fyyO+tDJzx68PI7PdMcPNNtlTtmEIw7vLQLPDTqJTyoKd87
MrLFOxgSvjsmMyc82nj3O6tanjssYvI6cMMLPDKWbzsfcE88Ti0PPBWlJTz5R5w7HhvkO/fL
mTtWKL07F97VOyaEfTvqtcI7ZdPBO4yYJDsSTh47HlmQO3AaOTy49Kc7QxVGPIlcijsJ54Y7
DjEZukR0jzudAgY8gXECPGmCyTtKl1M6y8HBOxj47jsGbt47Eqc8O+/5+jtsYLw71i2SO/Q4
szsZw407JOaoO9jNFzrS0i48l22TO48z5Dt5icE6JbIFPJALCTx6YZ474PXYO3bYvbkTb/s7
wfm0OyqNoTtYnbY7ntWGOxArlDu33IY7VB/gO2Kjejthxkk8OhHZO3CeDju2cQg8rWeeO2s3
rzvW5yM8mMxOO2xUiTuyoQQ8ALMGu8+vnDumzsg7RzLVO8V4xzvLf+47qHWUO4UClzreL606
y74OPPVKHzuy48w7KiYxOx2GDDtksys7qsPhO7gS1DuQf9g6wzdDuuddqjtLDuA7PKZ7OyU8
FTxmzvM6Px3LO0f8+bmJDbM7OHhfPAaIFju6v+s7w+2DO0Do/zsp6R88y6MTO2g0djs5Sd47
wE+TO2XQoTo2G6g7f1jMO/zWKzsLvTc891cSO4KX2DsDhDs825GoO0bI4TsOouE7FezqOnXd
yjvwUTg79sKCO6kBBzytTuM7iOMFO/0EOzv0Xcg76+wCPE9q8Tuun5c71XrlOkCOEzsZtyI7
jkCDOvEOATxEI246gHb3uje4TTxgoxQ8ZJUEPK/eKjvS2IQ7+es3O3TBSDvOfno71fnAO50T
IDvYUro7cGggO0pAFzyzd5g7Gz+eO+qJ1zsrets7NGf7OyM+Pzy6b/k7oLsKPKDmrDttzgw8
nlaGO/DZdjupNJI7s6TZOJw8iTtB7x+79KjNO4X0VzsI1887SS5JO5i1DjzKXJE72tJ3O2Yu
zDuEU5s6cyqHO91uqDve/rC6kONVO/j9vjpXKgO7ovwGO3+MxDuTl9M57+6rO7vBADybUcM7
1RuiOxe7sDvA5Pw7KY83PF6pVjs+cm47M4uNO2fn8zqe8mg6C4cQPLn0jzu/Eao7nWi9O9Au
kzt+y787V6gyPLzj8jqNVeU73tLEO4BiHbuNA987G0biO3GP6zc1AJg6aMHuOzQLQjpNHzE6
IiqvOxaldDtNFpU7HZUQO/aZrDs/SMM77uKOOxAx1Tt7sNk713AcPDEqjzuSXh88KGyKOyn3
BTxWdpu6JXfyO+oEoTu/0RY7d4fCOpnRCjyA5Qw80OYSO9v1QzvKa/c7YdNROxB8tTsZ84g7
mvOCO/naqjsaZ4s7o6rWO2Tt4Lq872A7oJDaOrhBjDqs9IQ7SpnDOwUMFLuwsUU6fscAPKbE
JDv/P6Q6Bae4O2FcrDusO8a7NTioO+zjUzrbbkM63p+SO8ANsTsG8Cc71KECO0Z5eDlCXaG7
E8IjuqPFpzmR8CE8LzWtOsiETDueivO6Mj3TuoVGirq/HcC61gj8OnByTTtppFS5XSSFujyo
ZjttB6I7xhsAOrFFNDvADk46+aQTOhUDkDsWLHY7CqgSOxw1zboybCA7imurO6e/1zsE0ro5
ddUOOlRt4DucDQe7phJkO3AkIbuMNNQ7bhAHPIW45jo6pK66nLJPuYoKkDv7UKE70GMMuzrx
2ToyzXo7RyJNOVZZuzoPeAY89rxkOkXzHjshyT25ZhGAO7tanjuw3Uw6MTwNO+kY8ztvvey6
GhXfOroBrTt7TIk7Yq+Cuiz+ALv5f4A7qYHCukIvozs6HTw7xJunO5L9Hjvt1Jk7ksILOjNz
HjvxJJE7cIR7upInHjwlgK86UuFPO6ngdLkJdaq5SSAUO6iPMLsIUUw7ET0JO9nZtjtr/ow7
EIOTukgbV7t6jl075yl0OwiEejsWPuA7eC7ZO8XLibjgMV47J6s2O6ptLDu3dg88Kh/FuseE
yTtuQnq4jNXaOXJhyju0at46rWQEPF9l4jurKgo7fXsDOxPrPTtEC7Q7K5V4O8UOXDqfBRm6
h50dO1L1szsLKzI4nCXVOjbPIbkVIYY75mWiOpcng7qlvmo7kF2nO4Z4LDqRvrk7zr9ButCk
oTux1wk6yjvqOYquBrsVobQ7ZJ4nO5FE7zpZ6VI7R9hqumAF4jsoJeU6D+nauUA9JrsY9Lo7
gRRIuwXAJjtjvjg76UY2ulb8Tju0BWy7U1ckO9cHDzuKO7Y6whSjO6uGIrqXb7c4nsGNOzBk
4DrRcCq7sk+IulUAszoDjHy7Uflpu8r9zTuvBTA6TdpdOjxdrLrBWzM7hhrLO9gB9DhxYwm6
SDMyO5gPiztOtws54RaeOpovQTvnGZ87Jz72uW2G/DnGum47SMgjO93NFbmMTKk7Onm3O9xb
HTu7pwA7jNfEO/3DozpL+Yw6Nb3Tu1BZQ7lvNEU71xnOug4bgDor0Po6eeMGO4M46LrzXRw7
qhfROEWtXbrsdyu7MKIrO2HYpju8FQ279UEiO/KAAjujOOs6SW8ju39+hjs2iCI7k6UFPLhZ
XDuXPyO7Pk40OwPnlLqlKC270J5EOw2mazujUt07TL+ROx9Utbt3evU7Dzi4uY6MGjp2f727
47KAu7gzIjpG/SS7n7SdOyokJjtvRIA7c3rRO1EXAjt52Ay7HePQOjyhEjsZWKY64HDUu0NJ
yjkXnk468GWHO/pIfjpzR9w5peFou9y8NbsDlJQ7ejHuO0+dSjspeZo6mqf/OpCIe7gam2i7
TrafOqTMcrkEUo06jMSgusyHgjtOgKg7ZLNeO5MKIroDEkw7pL5wO24wZrsQDys6CifROrg1
W7qknDy7fBIfOw+BxDs68HU67wyDO45eBLv5Rzi4TwOxu88Xsjpysgw7jhg0uhqBnTuN/vE3
U+lwuuKbFLv6m8o7MkrTuelXpTs1dly72YPEOno0aTrQq0o7nR5nO4dTKDuC/d45MmXlOrJJ
Mzp+24y57S55O9l4pzoAJbY7ZbMVO5D34ThZtUU7RVyKuwaQObg2Fdo6K4oGOwOrRzmHlmU6
vujbuXDTRbtgsi66jSpiu/mRu7r5HpG6znhnu2jq9zq5cFQ6xrdHO3UbG7pHkIC7TXmRuz+N
6jreYSS61aG3Oj/+FLuPgJQ7OGE4O+qMB7v3+yc6YiT1uRSJmrjDfUW73IMkO7lw5Tpcskw7
/5ZSO2ldQzvStl87N9iWOST94zlvg/g7XtXFOyD6dzmwK1w7gVW9O9w/zLrQ2VE7LsVWOjO2
5ru7bfY6xMF1u3oqWjuvfHq5Csg3ujitNDu2X027NZW5OphB6LsRqpg6T0u/um3pKbtd/825
iyoZunUtJbvl9W+53BmoO01dBLvBOBo7deEuOye+cjqK/h47YKY/OwCpADtsyuE6fdEDu3fL
MDvQGk063JkuuuzVH7s+YYa6hwkWu67Kjju1QtW6an0Nu6iNkjf5KeM51hmRu2zVzDqQSz65
gADaOVJ3prva7HE7LKraOqnpJLv51js7VpyqOpUq8Dq8wFO6Y8MXOwO6ujs2aDC7TTIUOyU3
3DuJYYW7kZMaOiGPhzvy7SA7A1Nguwut4rrw72S7ZquJO2JfhTnnhkq6HFkiu7/0MbuFy3c7
uc8hu96VMrsv9eA6aTzlugmvNTtGu3U62PZ8u86RgLrPzqS7b561upP+v7nMr6E7hjkIu5Ht
hrs+QRq7PAdiu9rrKLs1igc7Iq/gO401nztaG127xKsduvpgTTvlPVE6dPbNuk2pCrsyaS67
HJxUus14qTo6P8S77ayAuwQKn7vtlOW5mpLzudUutrsnsxa7GmjBOs7VxDmP3UC7j5azO4YV
ELpHiBm73UXOusQnkrpUjh67yfRrus7d5TkTL/y7hkMBu25NATsM7TK70L+XN1dCCrqW9hq7
opfqO2OntDqB4uI6SFt4Olk1iLuYnjc5cg8Zu0XTh7vX3YQ7ItmgOpPHszotHoI7IBxmO+5Y
nrrBywe7TSv3uf9m3rocG9m7rcGzO7PZTLtVsQ+8bQwnu97qirsfUOK6ozklu+7pq7rOsRa8
MuhBOvL0CTvdeZm7MLGDu6AwojnrD207t+5Tu1u/FLtaWqg6rPgQOixTP7uGe/251GKwO6Ro
grtDcTA6XrP4Oo1jkDteDkw7cGqGOzXobbvJP/i6xk67ugIbszodzXW7CkF2Ot5Mpjs6JDS7
A56Xu3VOsrndgsC6Olptu+OE37pbQTW7GUdCOxx4IToVo1o6RbUAO1/tfTtQqz47556Hu7kB
KzvdKIu6s/g0u8Jel7twuH27FoEAvAga4zrlf+k6aCnsuWjP5bsGkzm7d02bOyWFFjtU9o46
yy79umwNW7tNUNK7G7WXu6n1tzrSE4A6PuKGOT3apjqhtBG7l/4qO4molTqePQS8tH2uu47m
S7uyLGc62BjnuyQilLtw9zW7e3aMuorJI7wCqxW7uYtru9RSYzr03Ya7LFvWuzi4J7vfwWK7
j9XDukxd5jr4vwa7oHtQOkVQljodYUC7TeTSu6uxhLtZg0C79L3HupivjTtNHUm7d8Upuo8k
R7uUzCM6aWWFO84vCrsFi8A6oIV3uwyppLtRLKQ7pi+uu7KXvbv4mHy6Y2vZuqI4qbnJXam6
PFETu3enabt83EW7NECEu4PymjpczSa7yPicuzp9vbu8lC87GqfIuuhVBTrpuZ03QeYju+Yf
hbvOlGK7w8wruln/17kk5IC7QINMO5ByATs7AX874xKbu26YJ7tTj7q7Mu4Zu3+ZvLsNmqm7
GDSHuwq1ADsjfKO7FAeQunuAHTntm2y7uViiu53m97rlX6S6ZbweuwzRUTsVb4G7v2Qru3zo
D7ySXjG7vgBuO0ebwbsYIZ+7AECfOqyI6roVDJS7aCHMulDGtrny0Z+68TohuvoIMrukKJe6
/xSfukaX67oHBtm5nn8Iu8AFwblySau63BxUuxyHiLtLKpC76TEGuyXJl7tT3Tu7C8CQuxeT
TLuD3jk6VEpju/yinbupuQi7alfXujPYdrruUE27lJg4uwXBCzvJjEq7FoG1uj2jpbuETBe7
zt6BOhjXrbkOcSM7Zq+gu+lHaLu/EXu6TT6TOgNW6bvk4qy7xy+au40USroSBEy7SNWNu47d
gruKYTA6KUdGueRxALzR/gu88w1CuzWEr7p7HWm7vYpyumvQj7tluaG7/0SRuwBb8LoLnn27
3AqWOUWol7nBkR27PeW1u/C0EbsGR147ZqlnOlbFcbuYJXW7YnUXukESdLuDmJO7wfWXuwC4
w7seVP24SNgFO1TlN7sUNji72Yfbuy/kKLvVN8Y54kiBu5FjA7qP3yC7S5Uquy++j7uHsnY5
Gdqiu+G56LvQwNe7kkJou0TzLLslEmS5HesnuoNMijuLhGK7ckCCugWWbLtSHJQ6V2Afu6ny
rzswlJ05L2DYuztMKbvFJEE7rWRcu01NFruMjN27TYV3OSvoiLqd0Vw7Wb+Yu03LwTndNry6
KyMBus9z2bvs8zi6WdCIujyJKLufBpu70t07uo1ambpByzy7TFKVu8dsfbunKYK70I+yu3bP
TbtKx0m6zev/ur2C7rvTwZe6G9GSu9Wkp7uM7CO8Zzy7uykWgLvyXSM7qcTHu2hTlLtaR/A6
/cn1uyxy+bge2qO55ctTusHhdbs+mzI6STeyuwer17sYUY26dBPLuzyHLLtJCfW701UpvKlw
BLzJ7+o4UHdYu5d4+LvcT4m7lTTFu8AlsbsJ/2I7lW9qupAAWrsQ/cC77YtuO2cjMDqWuFe6
2tGJuxojrbuBdBm7x4Pyu4/KA7yVwdI60eSOOQxhB7wDjgq72witu20G0rrNB7y75YPAuxbE
IbvLp446ft7vuj3t2rtLbe26l7SMuz5fBLyl2wm7RCi0u0w6i7vMZB471Mgtu387b7ucE8i6
v5LouimKuLtzTCg4ZjFjuo/gfLvPv7a7Tl9cuycHl7uhVl86rLHAu8cifjp62bO7ZN/Qu6GM
nbrvHN26FuT3u0w2qLvf3cS7DxIgu6cylrtpuH27gC3puzqeOLpwGi271F1Uupkwn7tS/5o6
MWujuybQQLuTqyO7UInHuw0RHLmd3fK7ha2au4NZvrsuPma5U9IFN/13/bt0sAm8+CuFu2TB
gruBs6a7+ZIWu5XqtrtjFmK7cVsBvCGombuI69y6u4q4u1gFyrv4Y4u69ReMu2FFq7v6E9e7
FEWmu72uz7uE6ni7oB/lN7UZ7bpZmqy6Lc+iu+SlXToVaDS71kTVOhOYBru3iVy7I6P4OY++
17uR5AI5Eb7Wu4zUprv1YQO7DHJKuynsKTo5Fj68AWD+u5JoOrv0tru7QkmhuxrTbLvrHhC8
O7Lsuq6lkLpyyVi7gwyLuwo0RLsXP0e7yrYau2RTpLu2Vom70sUvuO7IsLtwReq7xlGfuxCw
y7ut6Qm8yGaQujAaPLuiETy7ovCmu1x4kbtPpVM5LlIDvBLGJbpvJXO7YJuauzDHwrs8Dqo6
1wDcu9S0cjkOsT+7DqWOu2vh27u+jQe8IA4Uu+j+t7uT/Ii7uFS1uwdnoLt0iY27fx5oOT2U
4bugZAO7ljCYu9NYFrxPnoK7W4+ru36Ke7toBfS7IGM9u9T687thrsW7mc8IvIbQu7uYC4G7
rBIEvDESKLs875a6kwMJujm/kbtcklW7zZu9u8yLFrv8TWy7D8beuhyWwbu45XG7Te4wu5gP
ZrvoUmw68IbxOmfpLbzhe2C7MSCHudwqRbv7lIw6Kweru8Og9rsOWCG52av7u1cgg7sSS7u7
4fc1vP2m5btpbVG7G0BpusQPaLvP8ca7tNAOvFG1krv/WrC738O4u5O6wLt0+nG75THVu6rM
w7sfEK+7m58lvB33s7sxg867mWPqu2URxLugM0G7x8vhu05LLbul6au7Ti0UvDfAjLq8QPO7
NH0UvGyuZLvaqIa7wu9Yu3DHiLthTm27ik4JvMTOEryEDMO7TGx0uft5oLs+uQa7jazGuxni
w7q9ltS7Hedmu8ZOFrw3DUW7zlHZun88oDo=</AssayYData></Step></KineticsData></ExperimentResults>
