# Supplementary material for: CD147 mediates the adsorption of influenza A virus on the cell surface through direct interaction with HA
Source: Front Cell Infect Microbiol. 2025 Aug 29;15:1647283. doi: 10.3389/fcimb.2025.1647283 (PMC12426278; doi:10.3389/fcimb.2025.1647283)
Supplement: Supplementary file 8 [file DataSheet2.zip › raw data-2/Figure 6/Fingure6 D-I/Fingure6 D/OctetExperiment.log]

2024/10/05 16:34:44	Instrument is busy
2024/10/05 16:34:45	Instrument is finished
2024/10/05 16:34:45	Ready
2024/10/05 16:34:54	Experiment started
2024/10/05 16:34:54	Starting new step
2024/10/05 16:34:54	Plate 1 temperature = 30 C
2024/10/05 16:34:54	Waiting to pick up sensor location A1
2024/10/05 16:34:54	Picking sensors location A1
2024/10/05 16:35:03	Checking sensors location A1
2024/10/05 16:35:04	Sensor 1: Integration Time = 1.21 ms
2024/10/05 16:35:04	Sensor 2: Integration Time = 1.28 ms
2024/10/05 16:35:04	Sensor 3: Integration Time = 1.25 ms
2024/10/05 16:35:04	Sensor 4: Integration Time = 1.27 ms
2024/10/05 16:35:04	Sensor 5: Integration Time = 1.64 ms
2024/10/05 16:35:04	Sensor 6: Integration Time = 1.76 ms
2024/10/05 16:35:04	Sensor 7: Integration Time = 1.31 ms
2024/10/05 16:35:04	Sensor 8: Integration Time = 1.64 ms
2024/10/05 16:35:11	Picking sensors completed location A1
2024/10/05 16:35:12	Ready to move to sample location A1
2024/10/05 16:35:12	Plate 1 temperature = 30 C
2024/10/05 16:35:12	Moving to sample location A1
2024/10/05 16:35:17	Arrived at sample location A1
2024/10/05 16:35:17	Runtime Warning: DSP failed on sensor 2, CCD signal too low, Low CCD Signal
2024/10/05 16:35:17	Runtime Warning: DSP failed on sensor 4, CCD signal too low, Low CCD Signal
2024/10/05 16:35:17	Runtime Warning: DSP failed on sensor 7, CCD signal too low, Low CCD Signal
2024/10/05 16:35:17	Waiting to start sample location A1
2024/10/05 16:35:17	Processing sample location A1
2024/10/05 16:35:17	Runtime Warning: DSP failed on sensor 2, CCD signal too low, Low CCD Signal
2024/10/05 16:35:17	Runtime Warning: DSP failed on sensor 4, CCD signal too low, Low CCD Signal
2024/10/05 16:35:17	Runtime Warning: DSP failed on sensor 7, CCD signal too low, Low CCD Signal
2024/10/05 16:35:17	Runtime Warning: DSP failed on sensor 2, CCD signal too low, Low CCD Signal
2024/10/05 16:35:17	Runtime Warning: DSP failed on sensor 4, CCD signal too low, Low CCD Signal
2024/10/05 16:35:17	Runtime Warning: DSP failed on sensor 7, CCD signal too low, Low CCD Signal
2024/10/05 16:35:18	Runtime Warning: DSP failed on sensor 2, CCD signal too low, Low CCD Signal
2024/10/05 16:35:18	Runtime Warning: DSP failed on sensor 4, CCD signal too low, Low CCD Signal
2024/10/05 16:35:18	Runtime Warning: DSP failed on sensor 7, CCD signal too low, Low CCD Signal
2024/10/05 16:35:18	Runtime Warning: DSP failed on sensor 2, CCD signal too low, Low CCD Signal
2024/10/05 16:35:18	Runtime Warning: DSP failed on sensor 4, CCD signal too low, Low CCD Signal
2024/10/05 16:35:18	Runtime Warning: DSP failed on sensor 7, CCD signal too low, Low CCD Signal
2024/10/05 16:35:18	Device Fatal Error: DSP failed on sensor 2 , Low CCD Signal
2024/10/05 16:35:18	Device Fatal Error: DSP failed on sensor 4 , Low CCD Signal
2024/10/05 16:35:18	Device Fatal Error: DSP failed on sensor 7 , Low CCD Signal
2024/10/05 16:36:15	Assay step skipped
2024/10/05 16:36:15	Waiting to start new step
2024/10/05 16:36:15	Starting new step
2024/10/05 16:36:15	Ready to move to sample location A2
2024/10/05 16:36:15	Moving to sample location A2
2024/10/05 16:36:22	Arrived at sample location A2
2024/10/05 16:36:22	Waiting to start sample location A2
2024/10/05 16:36:22	Processing sample location A2
2024/10/05 16:37:22	Assay step skipped
2024/10/05 16:37:22	Waiting to start new step
2024/10/05 16:37:22	Starting new step
2024/10/05 16:37:22	Ready to move to sample location A3
2024/10/05 16:37:22	Moving to sample location A3
2024/10/05 16:37:30	Arrived at sample location A3
2024/10/05 16:37:30	Waiting to start sample location A3
2024/10/05 16:37:30	Processing sample location A3
2024/10/05 16:38:33	Assay step skipped
2024/10/05 16:38:33	Waiting to start new step
2024/10/05 16:38:33	Starting new step
2024/10/05 16:38:33	Ready to move to sample location A4
2024/10/05 16:38:33	Moving to sample location A4
2024/10/05 16:38:41	Arrived at sample location A4
2024/10/05 16:38:42	Waiting to start sample location A4
2024/10/05 16:38:42	Processing sample location A4
2024/10/05 16:40:57	Assay step skipped
2024/10/05 16:40:57	Waiting to start new step
2024/10/05 16:40:57	Starting new step
2024/10/05 16:40:57	Ready to move to sample location A5
2024/10/05 16:40:57	Moving to sample location A5
2024/10/05 16:41:06	Arrived at sample location A5
2024/10/05 16:41:06	Waiting to start sample location A5
2024/10/05 16:41:06	Processing sample location A5
2024/10/05 16:46:42	Assay step skipped
2024/10/05 16:46:42	Waiting for ejection start location A1
2024/10/05 16:46:42	Ejecting sensor location A1
2024/10/05 16:47:05	Ejecting completed location A1
2024/10/05 16:47:05	Experiment finished
2024/10/05 16:47:05	Ready
