# Supplementary material for: CD147 mediates the adsorption of influenza A virus on the cell surface through direct interaction with HA
Source: Front Cell Infect Microbiol. 2025 Aug 29;15:1647283. doi: 10.3389/fcimb.2025.1647283 (PMC12426278; doi:10.3389/fcimb.2025.1647283)
Supplement: Supplementary file 8 [file DataSheet2.zip › raw data-2/Figure 6/Fingure6 D-I/Fingure6 D/TemperatureLog.csv]

Temperature Log
Time (s)	Plate	Cabin
2024/10/05 16:34:44	26.5000	30.2000
2024/10/05 16:34:54	29.5000	30.2000
2024/10/05 16:35:54	30.1000	30.1000
2024/10/05 16:36:15	30.1000	30.1000
2024/10/05 16:37:16	30.0000	30.1000
2024/10/05 16:37:22	30.1000	30.1000
2024/10/05 16:38:23	30.0000	30.1000
2024/10/05 16:38:33	30.0000	30.1000
2024/10/05 16:39:33	30.0000	30.0000
2024/10/05 16:40:33	30.0000	30.1000
2024/10/05 16:40:57	30.0000	30.1000
2024/10/05 16:41:57	30.0000	30.1000
2024/10/05 16:42:58	30.0000	30.1000
2024/10/05 16:43:58	30.0000	30.1000
2024/10/05 16:44:58	30.0000	30.1000
2024/10/05 16:45:58	30.0000	30.1000
2024/10/05 16:46:58	30.0000	30.1000
2024/10/05 16:47:05	30.0000	30.2000
Signature=0xABDE7C45
