# Supplementary material for: CD147 mediates the adsorption of influenza A virus on the cell surface through direct interaction with HA
Source: Front Cell Infect Microbiol. 2025 Aug 29;15:1647283. doi: 10.3389/fcimb.2025.1647283 (PMC12426278; doi:10.3389/fcimb.2025.1647283)
Supplement: Supplementary file 8 [file DataSheet2.zip › raw data-2/Figure 6/Fingure6 D-I/Fingure6 D/Tracer.log]

2024/10/05 14:54:58.4 AcquisitionEngine: DLL_PROCESS_ATTACH - V11.1.0.1
2024/10/05 14:54:58.4 DataSecurity: DLL_PROCESS_ATTACH - V1.0.0.1
2024/10/05 14:54:58.4 MultiWellPlate: DLL_PROCESS_ATTACH - V1.0.0.6
2024/10/05 14:54:58.4 
2024/10/05 14:54:58.4 Octet Data Acquisition 11.1.0.11 (debug build)
2024/10/05 14:54:58.4 
2024/10/05 14:54:58.6 CreateToolbar()
2024/10/05 14:54:58.7 Instrument started...
2024/10/05 14:54:58.9 Opening instrument: Octet RED96e
2024/10/05 14:55:01.0 ReadInfo()
2024/10/05 14:55:01.5 Serial = FB-90287
2024/10/05 14:55:01.5 GALIL: XY steps/mm = 251.969, Z steps/mm = 1259.84
2024/10/05 14:55:02.3 GetSamplePos1_1 = (4.2696,-107.334,-21.645)
2024/10/05 14:55:02.3 GetSamplePos1_9 = (4.2696,-37.2659,-39.1223)
2024/10/05 14:55:02.3 m_dPickRowSpacingMM = 9
2024/10/05 14:55:02.3 m_dPickColSpacingMM = -9
2024/10/05 14:55:02.3 m_ySample1RowSpacingMM = 8.75846
2024/10/05 14:55:02.3 m_zSample1RowSpacingMM = -2.18466
2024/10/05 14:55:02.3 m_ySample2RowSpacingMM = 9
2024/10/05 14:55:02.3 m_zSample2RowSpacingMM = 0
2024/10/05 14:55:02.3 
2024/10/05 14:55:02.3 gmcController polling at 6.7 Hz
2024/10/05 14:55:02.3 
2024/10/05 14:55:02.3 Galil Controller - Program Version: 4301
2024/10/05 14:55:02.4 
2024/10/05 14:55:02.4 Opened Octet RED96e with firmware 1.0.0.0, API 1.5
2024/10/05 14:55:02.4 
2024/10/05 14:55:02.4 Set Lamp[65535]=on
2024/10/05 14:55:02.4 Set Lamp[65535]=on
2024/10/05 14:55:02.4 SetHeaterTemperature 30.0
2024/10/05 14:55:02.4 Old State:24- New State:ENGN_State_Launched
2024/10/05 14:55:02.4 Temperature monitor ENABLE
2024/10/05 14:55:02.4 Set Heater[65535] @ 30.000000[C]
2024/10/05 14:55:02.5 Set Lamp[65535]=on
2024/10/05 14:55:02.7 
2024/10/05 14:55:02.7 
2024/10/05 14:55:02.7 ** Initializing Instrument **
2024/10/05 14:55:02.7 Old State:25-ENGN_State_Launched New State:ENGN_State_WaitInitialize
2024/10/05 14:55:02.7 StopDevice[0006]
2024/10/05 14:55:02.9 Opening instrument: Octet RED96e
2024/10/05 14:55:05.1 ReadInfo()
2024/10/05 14:55:05.6 Serial = FB-90287
2024/10/05 14:55:05.6 GALIL: XY steps/mm = 251.969, Z steps/mm = 1259.84
2024/10/05 14:55:06.4 GetSamplePos1_1 = (4.2696,-107.334,-21.645)
2024/10/05 14:55:06.4 GetSamplePos1_9 = (4.2696,-37.2659,-39.1223)
2024/10/05 14:55:06.4 m_dPickRowSpacingMM = 9
2024/10/05 14:55:06.4 m_dPickColSpacingMM = -9
2024/10/05 14:55:06.4 m_ySample1RowSpacingMM = 8.75846
2024/10/05 14:55:06.4 m_zSample1RowSpacingMM = -2.18466
2024/10/05 14:55:06.4 m_ySample2RowSpacingMM = 9
2024/10/05 14:55:06.4 m_zSample2RowSpacingMM = 0
2024/10/05 14:55:06.4 
2024/10/05 14:55:06.4 gmcController polling at 6.7 Hz
2024/10/05 14:55:06.4 
2024/10/05 14:55:06.4 Galil Controller - Program Version: 4301
2024/10/05 14:55:06.4 
2024/10/05 14:55:06.4 Opened Octet RED96e with firmware 1.0.0.0, API 1.5
2024/10/05 14:55:06.4 
2024/10/05 14:55:06.4 Set Lamp[65535]=on
2024/10/05 14:55:06.5 Set Lamp[65535]=on
2024/10/05 14:55:06.5 Set Heater[65535] @ 30.000000[C]
2024/10/05 14:55:06.6 Looking for 8 devices with timeout of 60000 ms
2024/10/05 14:55:06.6 Found 8 devices in 0 ms
2024/10/05 14:55:06.6 Couldn't open spectrometer factory for type 'SPEC_TYPE_OCEANOPTICS'
2024/10/05 14:55:06.6 EOS EOS_B0014 API = 0x0100
2024/10/05 14:55:06.6 EOS EOS_B0019 API = 0x0100
2024/10/05 14:55:06.6 EOS EOS_B0012 API = 0x0100
2024/10/05 14:55:06.6 EOS EOS_B0018 API = 0x0100
2024/10/05 14:55:06.6 EOS EOS_B0010 API = 0x0100
2024/10/05 14:55:06.6 EOS EOS_B0013 API = 0x0100
2024/10/05 14:55:06.6 EOS EOS_B0017 API = 0x0100
2024/10/05 14:55:06.6 EOS EOS_B0011 API = 0x0100
2024/10/05 14:55:06.6 EOS EOS_B0010 API = 0x0100
2024/10/05 14:55:06.6 EOS EOS_B0014 API = 0x0100
2024/10/05 14:55:06.6 EOS EOS_B0011 API = 0x0100
2024/10/05 14:55:06.6 EOS EOS_B0018 API = 0x0100
2024/10/05 14:55:06.6 EOS EOS_B0012 API = 0x0100
2024/10/05 14:55:06.6 EOS EOS_B0017 API = 0x0100
2024/10/05 14:55:06.6 EOS EOS_B0013 API = 0x0100
2024/10/05 14:55:06.6 EOS EOS_B0019 API = 0x0100
2024/10/05 14:55:06.6 
2024/10/05 14:55:06.6 Calibration coefficients for EOS_B0010
2024/10/05 14:55:06.6 C0 = 5.724263e+02  C1 = 1.047210e-01  C2 = -4.525783e-06  C3 = -1.311609e-10  
2024/10/05 14:55:06.6 
2024/10/05 14:55:06.6 Linearity correction coefficients:
2024/10/05 14:55:06.6 L0 = 9.770590e-01 L1 = 1.598670e-06 L2 = 4.803710e-12 L3 = -5.086290e-15 
2024/10/05 14:55:06.6 L4 = 2.741280e-19 L5 = -6.802670e-24 L6 = 8.120710e-29 L7 = -3.786440e-34 
2024/10/05 14:55:06.6 
2024/10/05 14:55:06.6 Linearity correction order: 7
2024/10/05 14:55:06.6 PCA Serial number: 06 000 1758
2024/10/05 14:55:06.6 Stray light const: 0.000000e+00
2024/10/05 14:55:06.6 Configuration info: TS4 0
2024/10/05 14:55:06.6 Scale factor: 1.023984
2024/10/05 14:55:06.6 
2024/10/05 14:55:06.6 Calibration coefficients for EOS_B0014
2024/10/05 14:55:06.6 C0 = 5.724263e+02  C1 = 1.047210e-01  C2 = -4.525783e-06  C3 = -1.311609e-10  
2024/10/05 14:55:06.6 
2024/10/05 14:55:06.6 Linearity correction coefficients:
2024/10/05 14:55:06.6 L0 = 9.770590e-01 L1 = 1.598670e-06 L2 = 4.803710e-12 L3 = -5.086290e-15 
2024/10/05 14:55:06.6 L4 = 2.741280e-19 L5 = -6.802670e-24 L6 = 8.120710e-29 L7 = -3.786440e-34 
2024/10/05 14:55:06.6 
2024/10/05 14:55:06.6 Linearity correction order: 7
2024/10/05 14:55:06.6 PCA Serial number: 06 000 1535
2024/10/05 14:55:06.6 Stray light const: 0.000000e+00
2024/10/05 14:55:06.6 Configuration info: TS4 0
2024/10/05 14:55:06.6 Scale factor: 1.023984
2024/10/05 14:55:06.6 
2024/10/05 14:55:06.6 Calibration coefficients for EOS_B0011
2024/10/05 14:55:06.6 C0 = 5.724263e+02  C1 = 1.047210e-01  C2 = -4.525783e-06  C3 = -1.311609e-10  
2024/10/05 14:55:06.6 
2024/10/05 14:55:06.6 Linearity correction coefficients:
2024/10/05 14:55:06.6 L0 = 9.770590e-01 L1 = 1.598670e-06 L2 = 4.803710e-12 L3 = -5.086290e-15 
2024/10/05 14:55:06.6 L4 = 2.741280e-19 L5 = -6.802670e-24 L6 = 8.120710e-29 L7 = -3.786440e-34 
2024/10/05 14:55:06.6 
2024/10/05 14:55:06.6 Linearity correction order: 7
2024/10/05 14:55:06.6 PCA Serial number: 06 000 1287
2024/10/05 14:55:06.6 Stray light const: 0.000000e+00
2024/10/05 14:55:06.6 Configuration info: TS4 0
2024/10/05 14:55:06.6 Scale factor: 1.023984
2024/10/05 14:55:06.6 
2024/10/05 14:55:06.6 Calibration coefficients for EOS_B0018
2024/10/05 14:55:06.6 C0 = 5.724263e+02  C1 = 1.047210e-01  C2 = -4.525783e-06  C3 = -1.311609e-10  
2024/10/05 14:55:06.6 
2024/10/05 14:55:06.6 Linearity correction coefficients:
2024/10/05 14:55:06.6 L0 = 9.770590e-01 L1 = 1.598670e-06 L2 = 4.803710e-12 L3 = -5.086290e-15 
2024/10/05 14:55:06.6 L4 = 2.741280e-19 L5 = -6.802670e-24 L6 = 8.120710e-29 L7 = -3.786440e-34 
2024/10/05 14:55:06.6 
2024/10/05 14:55:06.6 Linearity correction order: 7
2024/10/05 14:55:06.6 PCA Serial number: 06 000 1355
2024/10/05 14:55:06.6 Stray light const: 0.000000e+00
2024/10/05 14:55:06.6 Configuration info: TS4 0
2024/10/05 14:55:06.6 Scale factor: 1.023984
2024/10/05 14:55:06.6 
2024/10/05 14:55:06.6 Calibration coefficients for EOS_B0012
2024/10/05 14:55:06.6 C0 = 5.724263e+02  C1 = 1.047210e-01  C2 = -4.525783e-06  C3 = -1.311609e-10  
2024/10/05 14:55:06.6 
2024/10/05 14:55:06.6 Linearity correction coefficients:
2024/10/05 14:55:06.6 L0 = 9.770590e-01 L1 = 1.598670e-06 L2 = 4.803710e-12 L3 = -5.086290e-15 
2024/10/05 14:55:06.6 L4 = 2.741280e-19 L5 = -6.802670e-24 L6 = 8.120710e-29 L7 = -3.786440e-34 
2024/10/05 14:55:06.6 
2024/10/05 14:55:06.6 Linearity correction order: 7
2024/10/05 14:55:06.6 PCA Serial number: 06 000 1530
2024/10/05 14:55:06.6 Stray light const: 0.000000e+00
2024/10/05 14:55:06.6 Configuration info: TS4 0
2024/10/05 14:55:06.6 Scale factor: 1.023984
2024/10/05 14:55:06.6 
2024/10/05 14:55:06.6 Calibration coefficients for EOS_B0017
2024/10/05 14:55:06.6 C0 = 5.724263e+02  C1 = 1.047210e-01  C2 = -4.525783e-06  C3 = -1.311609e-10  
2024/10/05 14:55:06.6 
2024/10/05 14:55:06.6 Linearity correction coefficients:
2024/10/05 14:55:06.6 L0 = 9.770590e-01 L1 = 1.598670e-06 L2 = 4.803710e-12 L3 = -5.086290e-15 
2024/10/05 14:55:06.6 L4 = 2.741280e-19 L5 = -6.802670e-24 L6 = 8.120710e-29 L7 = -3.786440e-34 
2024/10/05 14:55:06.6 
2024/10/05 14:55:06.6 Linearity correction order: 7
2024/10/05 14:55:06.6 PCA Serial number: 06 000 1526
2024/10/05 14:55:06.6 Stray light const: 0.000000e+00
2024/10/05 14:55:06.6 Configuration info: TS4 0
2024/10/05 14:55:06.6 Scale factor: 1.023984
2024/10/05 14:55:06.6 
2024/10/05 14:55:06.6 Calibration coefficients for EOS_B0013
2024/10/05 14:55:06.6 C0 = 5.724263e+02  C1 = 1.047210e-01  C2 = -4.525783e-06  C3 = -1.311609e-10  
2024/10/05 14:55:06.6 
2024/10/05 14:55:06.6 Linearity correction coefficients:
2024/10/05 14:55:06.6 L0 = 9.770590e-01 L1 = 1.598670e-06 L2 = 4.803710e-12 L3 = -5.086290e-15 
2024/10/05 14:55:06.6 L4 = 2.741280e-19 L5 = -6.802670e-24 L6 = 8.120710e-29 L7 = -3.786440e-34 
2024/10/05 14:55:06.6 
2024/10/05 14:55:06.6 Linearity correction order: 7
2024/10/05 14:55:06.6 PCA Serial number: 06 000 1749
2024/10/05 14:55:06.6 Stray light const: 0.000000e+00
2024/10/05 14:55:06.6 Configuration info: TS4 0
2024/10/05 14:55:06.6 Scale factor: 1.023984
2024/10/05 14:55:06.6 
2024/10/05 14:55:06.6 Calibration coefficients for EOS_B0019
2024/10/05 14:55:06.6 C0 = 5.724263e+02  C1 = 1.047210e-01  C2 = -4.525783e-06  C3 = -1.311609e-10  
2024/10/05 14:55:06.6 
2024/10/05 14:55:06.6 Linearity correction coefficients:
2024/10/05 14:55:06.6 L0 = 9.770590e-01 L1 = 1.598670e-06 L2 = 4.803710e-12 L3 = -5.086290e-15 
2024/10/05 14:55:06.6 L4 = 2.741280e-19 L5 = -6.802670e-24 L6 = 8.120710e-29 L7 = -3.786440e-34 
2024/10/05 14:55:06.6 
2024/10/05 14:55:06.6 Linearity correction order: 7
2024/10/05 14:55:06.6 PCA Serial number: 06 000 1333
2024/10/05 14:55:06.6 Stray light const: 0.000000e+00
2024/10/05 14:55:06.6 Configuration info: TS4 0
2024/10/05 14:55:06.6 Scale factor: 1.023984
2024/10/05 14:55:06.6 Opened: EOS_B0010, EOS_B0014, EOS_B0011, EOS_B0018, EOS_B0012, EOS_B0017, EOS_B0013, EOS_B0019, 
2024/10/05 14:55:06.6 
2024/10/05 14:55:06.6 DSP settings (Cross Correlation)
2024/10/05 14:55:06.6  - Transmission
2024/10/05 14:55:06.6 
2024/10/05 14:55:06.6 Ch	IgnoreLow	IgnoreHigh
2024/10/05 14:55:06.6 1	150		200
2024/10/05 14:55:06.6 2	150		200
2024/10/05 14:55:06.6 3	150		200
2024/10/05 14:55:06.6 4	150		200
2024/10/05 14:55:06.6 5	150		200
2024/10/05 14:55:06.6 6	150		200
2024/10/05 14:55:06.6 7	150		200
2024/10/05 14:55:06.6 8	150		200
2024/10/05 14:55:07.0 EJECT: To Chute, position=-2,-1
2024/10/05 14:55:07.1 GMC_Interlock
2024/10/05 14:55:07.1 Old State:1-ENGN_State_WaitInitialize New State:ENGN_State_Initializing
2024/10/05 14:55:07.5 GMC_HomeXYZ
2024/10/05 14:55:07.5 HomeDevice[0006]
2024/10/05 14:55:13.4 GMC_SetPosZ
2024/10/05 14:55:13.7 GMC_ServoHere
2024/10/05 14:55:13.9 GMC_MasterInit
2024/10/05 14:55:13.9 Init(0x0)
2024/10/05 14:55:18.2 GMC_SetPosZ
2024/10/05 14:55:18.4 GMC_ServoHere
2024/10/05 14:55:18.6 GMC_SetPosXY
2024/10/05 14:55:21.4 GMC_SetPosZ
2024/10/05 14:55:26.3 GMC_Eject
2024/10/05 14:55:26.3 EjectDone => EjectEject
2024/10/05 14:55:26.3 SetEjectorPosn(0)
2024/10/05 14:55:29.5 GMC_HomeZ
2024/10/05 14:55:29.5 HomeDevice[0005]
2024/10/05 14:55:35.8 GMC_SetPosZ
2024/10/05 14:55:36.1 GMC_ServoHere
2024/10/05 14:55:36.3 GMC_Interlock
2024/10/05 14:55:36.7 GMC_HomeXYZ
2024/10/05 14:55:36.7 HomeDevice[0006]
2024/10/05 14:55:44.3 GMC_SetPosZ
2024/10/05 14:55:44.6 GMC_ServoHere
2024/10/05 14:55:44.8 GMC_SetPosZ
2024/10/05 14:55:45.0 GMC_ServoHere
2024/10/05 14:55:45.2 GMC_SetPosXY
2024/10/05 14:55:48.2 GMC_SetPosZ
2024/10/05 14:55:48.5 Old State:2-ENGN_State_Initializing New State:ENGN_State_InitializeComplete
2024/10/05 14:55:48.5 Integration Time: 1.00,1.00,1.00,1.00,1.00,1.00,1.00,1.00,
2024/10/05 14:55:48.5 Set Lamp[65535]=on
2024/10/05 14:55:48.6 Set Heater[65535] @ 30.000000[C]
2024/10/05 14:55:48.6 Old State:3-ENGN_State_InitializeComplete New State:ENGN_State_SystemReady
2024/10/05 14:55:48.7 Pickups: 105, Warn: 90, Error: 100
2024/10/05 14:56:43.9 Closing application
2024/10/05 14:56:43.9 StopDevice[0006]
2024/10/05 14:56:43.9 StopShaker
2024/10/05 14:56:43.9 StopDevice[0006]
2024/10/05 14:56:44.1 Detected memory leaks!
2024/10/05 14:56:44.1 Dumping objects ->
2024/10/05 14:56:44.1 {479238} 2024/10/05 14:56:44.1 normal block at 0x024D1FC8, 8 bytes long.
2024/10/05 14:56:44.1  Data: <h    }  > 68 06 00 00 A8 7D 18 08 
2024/10/05 14:56:44.1 {479237} 2024/10/05 14:56:44.1 normal block at 0x08187DA8, 516 bytes long.
2024/10/05 14:56:44.1  Data: <xF  0G          > 78 46 D4 01 30 47 D6 00 92 C7 D5 00 B4 85 D2 00 
2024/10/05 14:56:44.1 Object dump complete.
2024/10/05 14:56:44.1 MultiWellPlate: DLL_PROCESS_DETACH.
2024/10/05 14:56:44.2 DataSecurity: DLL_PROCESS_DETACH.
2024/10/05 14:56:44.2 Detected memory leaks!
2024/10/05 14:56:44.2 Dumping objects ->
2024/10/05 14:56:44.2 {2743} 2024/10/05 14:56:44.2 normal block at 0x024659F0, 64 bytes long.
2024/10/05 14:56:44.2  Data: <xL@  C@  a@   A > 78 4C 40 02 A0 43 40 02 D8 61 40 02 88 18 41 02 
2024/10/05 14:56:44.2 {2742} 2024/10/05 14:56:44.2 normal block at 0x0244CE38, 32 bytes long.
2024/10/05 14:56:44.2  Data: <xL@   A x @ `BA > 78 4C 40 02 88 18 41 02 78 C1 40 02 60 42 41 02 
2024/10/05 14:56:44.2 {2741} 2024/10/05 14:56:44.2 normal block at 0x0244D568, 32 bytes long.
2024/10/05 14:56:44.2  Data: < C@  a@   A   @ > A0 43 40 02 D8 61 40 02 88 18 41 02 D8 BB 40 02 
2024/10/05 14:56:44.2 {2740} 2024/10/05 14:56:44.2 normal block at 0x0244D248, 32 bytes long.
2024/10/05 14:56:44.2  Data: < C@  a@   A x @ > A0 43 40 02 D8 61 40 02 88 18 41 02 78 C1 40 02 
2024/10/05 14:56:44.2 {2738} 2024/10/05 14:56:44.2 normal block at 0x024A2D48, 12 bytes long.
2024/10/05 14:56:44.2  Data: <  I         > 90 09 49 02 00 00 00 00 01 00 00 00 
2024/10/05 14:56:44.2 {2736} 2024/10/05 14:56:44.2 normal block at 0x024906D0, 20 bytes long.
2024/10/05 14:56:44.2  Data: <    H D         > 07 00 00 00 48 D2 44 02 00 00 00 00 08 00 00 00 
2024/10/05 14:56:44.2 {2735} 2024/10/05 14:56:44.2 normal block at 0x02490990, 16 bytes long.
2024/10/05 14:56:44.2  Data: <      I         > 01 00 00 00 D0 06 49 02 00 00 00 00 00 00 00 00 
2024/10/05 14:56:44.2 {2734} 2024/10/05 14:56:44.2 normal block at 0x02465D70, 64 bytes long.
2024/10/05 14:56:44.2  Data: <  A   A 8 A ( A > 08 C5 41 02 A8 C4 41 02 38 C8 41 02 28 C3 41 02 
2024/10/05 14:56:44.2 {2733} 2024/10/05 14:56:44.2 normal block at 0x0241C508, 4 bytes long.
2024/10/05 14:56:44.2  Data: <0  h> 30 E7 AB 68 
2024/10/05 14:56:44.2 {2732} 2024/10/05 14:56:44.2 normal block at 0x02465980, 64 bytes long.
2024/10/05 14:56:44.2  Data: <    H-J         > 00 00 00 00 48 2D 4A 02 00 00 00 00 00 00 00 00 
2024/10/05 14:56:44.2 {2731} 2024/10/05 14:56:44.2 normal block at 0x02410FA8, 96 bytes long.
2024/10/05 14:56:44.2  Data: < YF    h   h    > 80 59 46 02 90 07 AC 68 D0 07 AC 68 08 00 00 00 
2024/10/05 14:56:44.2 {2730} 2024/10/05 14:56:44.2 normal block at 0x024A3250, 12 bytes long.
2024/10/05 14:56:44.2  Data: <P I         > 50 0C 49 02 00 00 00 00 01 00 00 00 
2024/10/05 14:56:44.2 {2728} 2024/10/05 14:56:44.2 normal block at 0x02490C10, 20 bytes long.
2024/10/05 14:56:44.2  Data: <    h D         > 06 00 00 00 68 D5 44 02 00 00 00 00 08 00 00 00 
2024/10/05 14:56:44.2 {2727} 2024/10/05 14:56:44.2 normal block at 0x02490C50, 16 bytes long.
2024/10/05 14:56:44.2  Data: <      I         > 01 00 00 00 10 0C 49 02 00 00 00 00 00 00 00 00 
2024/10/05 14:56:44.2 {2726} 2024/10/05 14:56:44.2 normal block at 0x0241C4A8, 4 bytes long.
2024/10/05 14:56:44.2  Data: <   h> F0 8E A8 68 
2024/10/05 14:56:44.2 {2725} 2024/10/05 14:56:44.2 normal block at 0x02465B40, 64 bytes long.
2024/10/05 14:56:44.2  Data: <    P2J         > 00 00 00 00 50 32 4A 02 00 00 00 00 00 00 00 00 
2024/10/05 14:56:44.2 {2724} 2024/10/05 14:56:44.2 normal block at 0x02411548, 96 bytes long.
2024/10/05 14:56:44.2  Data: <@[F    h   h    > 40 5B 46 02 90 07 AC 68 D0 07 AC 68 08 00 00 00 
2024/10/05 14:56:44.2 {2723} 2024/10/05 14:56:44.2 normal block at 0x024A2FB0, 12 bytes long.
2024/10/05 14:56:44.2  Data: <  I         > 90 04 49 02 00 00 00 00 01 00 00 00 
2024/10/05 14:56:44.2 {2721} 2024/10/05 14:56:44.2 normal block at 0x02490BD0, 20 bytes long.
2024/10/05 14:56:44.2  Data: <    8 D         > 04 00 00 00 38 CE 44 02 00 00 00 00 08 00 00 00 
2024/10/05 14:56:44.2 {2720} 2024/10/05 14:56:44.2 normal block at 0x02490490, 16 bytes long.
2024/10/05 14:56:44.2  Data: <      I         > 01 00 00 00 D0 0B 49 02 00 00 00 00 01 00 00 00 
2024/10/05 14:56:44.2 {2719} 2024/10/05 14:56:44.2 normal block at 0x0241C838, 4 bytes long.
2024/10/05 14:56:44.2  Data: < ! h> E0 21 A6 68 
2024/10/05 14:56:44.2 {2718} 2024/10/05 14:56:44.2 normal block at 0x02465A60, 64 bytes long.
2024/10/05 14:56:44.2  Data: <     /J         > 00 00 00 00 B0 2F 4A 02 00 00 00 00 00 00 00 00 
2024/10/05 14:56:44.2 {2717} 2024/10/05 14:56:44.2 normal block at 0x02410A08, 96 bytes long.
2024/10/05 14:56:44.2  Data: <`ZF    h   h    > 60 5A 46 02 90 07 AC 68 D0 07 AC 68 08 00 00 00 
2024/10/05 14:56:44.2 {2716} 2024/10/05 14:56:44.2 normal block at 0x024A2F78, 12 bytes long.
2024/10/05 14:56:44.2  Data: <  I         > 90 11 49 02 00 00 00 00 01 00 00 00 
2024/10/05 14:56:44.2 {2714} 2024/10/05 14:56:44.2 normal block at 0x024912D0, 20 bytes long.
2024/10/05 14:56:44.2  Data: <     YF         > 08 00 00 00 F0 59 46 02 00 00 00 00 10 00 00 00 
2024/10/05 14:56:44.2 {2713} 2024/10/05 14:56:44.2 normal block at 0x02491190, 16 bytes long.
2024/10/05 14:56:44.2  Data: <      I         > 01 00 00 00 D0 12 49 02 00 00 00 00 01 00 00 00 
2024/10/05 14:56:44.2 {2712} 2024/10/05 14:56:44.2 normal block at 0x0241C328, 4 bytes long.
2024/10/05 14:56:44.2  Data: <   h> B0 F1 A8 68 
2024/10/05 14:56:44.2 {2711} 2024/10/05 14:56:44.2 normal block at 0x02465AD0, 64 bytes long.
2024/10/05 14:56:44.2  Data: <    x/J         > 00 00 00 00 78 2F 4A 02 00 00 00 00 00 00 00 00 
2024/10/05 14:56:44.2 {2710} 2024/10/05 14:56:44.2 normal block at 0x02411428, 96 bytes long.
2024/10/05 14:56:44.2  Data: < ZF    h   h    > D0 5A 46 02 90 07 AC 68 D0 07 AC 68 08 00 00 00 
2024/10/05 14:56:44.2 {2661} 2024/10/05 14:56:44.2 normal block at 0x02480590, 112 bytes long.
2024/10/05 14:56:44.2  Data: <t  h|  h u h u h> 74 99 D9 68 7C 99 D9 68 94 75 ED 68 CC 75 ED 68 
2024/10/05 14:56:44.2 {2567} 2024/10/05 14:56:44.2 normal block at 0x024A1500, 12 bytes long.
2024/10/05 14:56:44.2  Data: <P I     /   > 50 0E 49 02 00 00 00 00 2F 03 00 00 
2024/10/05 14:56:44.2 {2566} 2024/10/05 14:56:44.2 normal block at 0x024911D0, 16 bytes long.
2024/10/05 14:56:44.2  Data: <  @             > 20 CC 40 02 00 00 00 00 00 00 00 00 00 00 00 00 
2024/10/05 14:56:44.2 {2565} 2024/10/05 14:56:44.2 normal block at 0x02491310, 20 bytes long.
2024/10/05 14:56:44.2  Data: <      I         > 01 00 00 00 D0 11 49 02 00 00 00 00 04 00 00 00 
2024/10/05 14:56:44.2 {2564} 2024/10/05 14:56:44.2 normal block at 0x02490E50, 16 bytes long.
2024/10/05 14:56:44.2  Data: </     I         > 2F 03 00 00 10 13 49 02 00 00 00 00 00 00 00 00 
2024/10/05 14:56:44.2 {2563} 2024/10/05 14:56:44.2 normal block at 0x024A1538, 12 bytes long.
2024/10/05 14:56:44.2  Data: <  I     +   > 90 10 49 02 00 00 00 00 2B 03 00 00 
2024/10/05 14:56:44.2 {2562} 2024/10/05 14:56:44.2 normal block at 0x02490E10, 16 bytes long.
2024/10/05 14:56:44.2  Data: <  @             > 20 CC 40 02 00 00 00 00 00 00 00 00 00 00 00 00 
2024/10/05 14:56:44.2 {2561} 2024/10/05 14:56:44.2 normal block at 0x02491410, 20 bytes long.
2024/10/05 14:56:44.2  Data: <      I         > 01 00 00 00 10 0E 49 02 00 00 00 00 04 00 00 00 
2024/10/05 14:56:44.2 {2560} 2024/10/05 14:56:44.2 normal block at 0x02491090, 16 bytes long.
2024/10/05 14:56:44.2  Data: <+     I         > 2B 03 00 00 10 14 49 02 00 00 00 00 00 00 00 00 
2024/10/05 14:56:44.2 {2559} 2024/10/05 14:56:44.2 normal block at 0x024A16C0, 12 bytes long.
2024/10/05 14:56:44.2  Data: <  I     ,   > D0 0F 49 02 00 00 00 00 2C 03 00 00 
2024/10/05 14:56:44.2 {2558} 2024/10/05 14:56:44.2 normal block at 0x02490DD0, 16 bytes long.
2024/10/05 14:56:44.2  Data: <  @             > 20 CC 40 02 00 00 00 00 00 00 00 00 00 00 00 00 
2024/10/05 14:56:44.2 {2557} 2024/10/05 14:56:44.2 normal block at 0x02490D90, 20 bytes long.
2024/10/05 14:56:44.2  Data: <      I         > 01 00 00 00 D0 0D 49 02 00 00 00 00 04 00 00 00 
2024/10/05 14:56:44.2 {2556} 2024/10/05 14:56:44.2 normal block at 0x02490FD0, 16 bytes long.
2024/10/05 14:56:44.2  Data: <,     I         > 2C 03 00 00 90 0D 49 02 00 00 00 00 00 00 00 00 
2024/10/05 14:56:44.2 {2554} 2024/10/05 14:56:44.2 normal block at 0x0241C478, 4 bytes long.
2024/10/05 14:56:44.2  Data: <   h> D0 8B AE 68 
2024/10/05 14:56:44.2 {2553} 2024/10/05 14:56:44.2 normal block at 0x024658A0, 64 bytes long.
2024/10/05 14:56:44.2  Data: <            8 J > 00 00 00 00 00 00 00 00 00 00 00 00 38 15 4A 02 
2024/10/05 14:56:44.2 {2552} 2024/10/05 14:56:44.2 normal block at 0x02411158, 96 bytes long.
2024/10/05 14:56:44.2  Data: < XF    h   h    > A0 58 46 02 90 07 AC 68 D0 07 AC 68 08 00 00 00 
2024/10/05 14:56:44.2 {2551} 2024/10/05 14:56:44.2 normal block at 0x024A1378, 12 bytes long.
2024/10/05 14:56:44.2  Data: <  I     /   > 90 0C 49 02 00 00 00 00 2F 03 00 00 
2024/10/05 14:56:44.2 {2550} 2024/10/05 14:56:44.2 normal block at 0x02491150, 16 bytes long.
2024/10/05 14:56:44.2  Data: <  @             > 20 CC 40 02 00 00 00 00 00 00 00 00 00 00 00 00 
2024/10/05 14:56:44.2 {2549} 2024/10/05 14:56:44.2 normal block at 0x024910D0, 20 bytes long.
2024/10/05 14:56:44.2  Data: <    P I         > 01 00 00 00 50 11 49 02 00 00 00 00 04 00 00 00 
2024/10/05 14:56:44.2 {2548} 2024/10/05 14:56:44.2 normal block at 0x02490C90, 16 bytes long.
2024/10/05 14:56:44.2  Data: </     I         > 2F 03 00 00 D0 10 49 02 00 00 00 00 00 00 00 00 
2024/10/05 14:56:44.2 {2547} 2024/10/05 14:56:44.2 normal block at 0x024A1308, 12 bytes long.
2024/10/05 14:56:44.2  Data: <  I     )   > 10 0D 49 02 00 00 00 00 29 03 00 00 
2024/10/05 14:56:44.2 {2546} 2024/10/05 14:56:44.2 normal block at 0x024913D0, 16 bytes long.
2024/10/05 14:56:44.2  Data: <  @             > 20 CC 40 02 00 00 00 00 00 00 00 00 00 00 00 00 
2024/10/05 14:56:44.2 {2545} 2024/10/05 14:56:44.2 normal block at 0x02491290, 20 bytes long.
2024/10/05 14:56:44.2  Data: <      I         > 01 00 00 00 D0 13 49 02 00 00 00 00 04 00 00 00 
2024/10/05 14:56:44.2 {2544} 2024/10/05 14:56:44.2 normal block at 0x02490D10, 16 bytes long.
2024/10/05 14:56:44.2  Data: <)     I         > 29 03 00 00 90 12 49 02 00 00 00 00 00 00 00 00 
2024/10/05 14:56:44.2 {2543} 2024/10/05 14:56:44.2 normal block at 0x0241C4D8, 4 bytes long.
2024/10/05 14:56:44.2  Data: <   h> 10 BA A7 68 
2024/10/05 14:56:44.2 {2542} 2024/10/05 14:56:44.2 normal block at 0x02465C20, 64 bytes long.
2024/10/05 14:56:44.2  Data: <      J         > 00 00 00 00 08 13 4A 02 00 00 00 00 00 00 00 00 
2024/10/05 14:56:44.2 {2541} 2024/10/05 14:56:44.2 normal block at 0x024111E8, 96 bytes long.
2024/10/05 14:56:44.2  Data: < \F    h   h    > 20 5C 46 02 90 07 AC 68 D0 07 AC 68 08 00 00 00 
2024/10/05 14:56:44.2 {2540} 2024/10/05 14:56:44.2 normal block at 0x024A12D0, 12 bytes long.
2024/10/05 14:56:44.2  Data: <  I     .   > 10 10 49 02 00 00 00 00 2E 03 00 00 
2024/10/05 14:56:44.2 {2539} 2024/10/05 14:56:44.2 normal block at 0x02490D50, 16 bytes long.
2024/10/05 14:56:44.2  Data: <  @             > 20 CC 40 02 00 00 00 00 00 00 00 00 00 00 00 00 
2024/10/05 14:56:44.2 {2538} 2024/10/05 14:56:44.2 normal block at 0x02490F50, 20 bytes long.
2024/10/05 14:56:44.2  Data: <    P I         > 01 00 00 00 50 0D 49 02 00 00 00 00 04 00 00 00 
2024/10/05 14:56:44.2 {2537} 2024/10/05 14:56:44.2 normal block at 0x02491010, 16 bytes long.
2024/10/05 14:56:44.2  Data: <.   P I         > 2E 03 00 00 50 0F 49 02 00 00 00 00 00 00 00 00 
2024/10/05 14:56:44.2 {2536} 2024/10/05 14:56:44.2 normal block at 0x024A1490, 12 bytes long.
2024/10/05 14:56:44.2  Data: <P I     -   > 50 13 49 02 00 00 00 00 2D 03 00 00 
2024/10/05 14:56:44.2 {2535} 2024/10/05 14:56:44.2 normal block at 0x02491250, 16 bytes long.
2024/10/05 14:56:44.2  Data: <  @             > 20 CC 40 02 00 00 00 00 00 00 00 00 00 00 00 00 
2024/10/05 14:56:44.2 {2534} 2024/10/05 14:56:44.2 normal block at 0x02491050, 20 bytes long.
2024/10/05 14:56:44.2  Data: <    P I         > 01 00 00 00 50 12 49 02 00 00 00 00 04 00 00 00 
2024/10/05 14:56:44.2 {2533} 2024/10/05 14:56:44.2 normal block at 0x02491350, 16 bytes long.
2024/10/05 14:56:44.2  Data: <-   P I         > 2D 03 00 00 50 10 49 02 00 00 00 00 00 00 00 00 
2024/10/05 14:56:44.2 {2532} 2024/10/05 14:56:44.2 normal block at 0x0241C448, 4 bytes long.
2024/10/05 14:56:44.2  Data: <   h> C0 07 AA 68 
2024/10/05 14:56:44.2 {2531} 2024/10/05 14:56:44.2 normal block at 0x02465D00, 64 bytes long.
2024/10/05 14:56:44.2  Data: <                > 00 00 00 00 00 00 00 00 00 00 00 00 00 00 00 00 
2024/10/05 14:56:44.2 {2530} 2024/10/05 14:56:44.2 normal block at 0x024110C8, 96 bytes long.
2024/10/05 14:56:44.2  Data: < ]F    h   h    > 00 5D 46 02 90 07 AC 68 D0 07 AC 68 08 00 00 00 
2024/10/05 14:56:44.2 {2529} 2024/10/05 14:56:44.2 normal block at 0x0240B460, 108 bytes long.
2024/10/05 14:56:44.2  Data: </       `  h   h> 2F 03 00 00 01 00 00 00 60 E6 B2 68 A0 E2 B2 68 
2024/10/05 14:56:44.2 {2528} 2024/10/05 14:56:44.2 normal block at 0x0240B3C8, 108 bytes long.
2024/10/05 14:56:44.2  Data: <+       @  h0  h> 2B 03 00 00 01 00 00 00 40 E1 B2 68 30 DA B2 68 
2024/10/05 14:56:44.2 {2527} 2024/10/05 14:56:44.2 normal block at 0x02410770, 108 bytes long.
2024/10/05 14:56:44.2  Data: <,       @  h0  h> 2C 03 00 00 01 00 00 00 40 E1 B2 68 30 DA B2 68 
2024/10/05 14:56:44.2 {2526} 2024/10/05 14:56:44.2 normal block at 0x024A1810, 9 bytes long.
2024/10/05 14:56:44.2  Data: <GOST-MAC > 47 4F 53 54 2D 4D 41 43 00 
2024/10/05 14:56:44.2 {2525} 2024/10/05 14:56:44.2 normal block at 0x024272F0, 18 bytes long.
2024/10/05 14:56:44.2  Data: <GOST 28147-89 MA> 47 4F 53 54 20 32 38 31 34 37 2D 38 39 20 4D 41 
2024/10/05 14:56:44.2 {2524} 2024/10/05 14:56:44.2 normal block at 0x024106D8, 108 bytes long.
2024/10/05 14:56:44.2  Data: </   /         J > 2F 03 00 00 2F 03 00 00 06 00 00 00 10 18 4A 02 
2024/10/05 14:56:44.2 {2523} 2024/10/05 14:56:44.2 normal block at 0x024A11F0, 9 bytes long.
2024/10/05 14:56:44.2  Data: <GOST2001 > 47 4F 53 54 32 30 30 31 00 
2024/10/05 14:56:44.2 {2522} 2024/10/05 14:56:44.2 normal block at 0x02427230, 18 bytes long.
2024/10/05 14:56:44.2  Data: <GOST R 34.10-200> 47 4F 53 54 20 52 20 33 34 2E 31 30 2D 32 30 30 
2024/10/05 14:56:44.2 {2521} 2024/10/05 14:56:44.2 normal block at 0x0240A258, 108 bytes long.
2024/10/05 14:56:44.2  Data: <+   +         J > 2B 03 00 00 2B 03 00 00 06 00 00 00 F0 11 4A 02 
2024/10/05 14:56:44.2 {2520} 2024/10/05 14:56:44.2 normal block at 0x024A13E8, 7 bytes long.
2024/10/05 14:56:44.2  Data: <GOST94 > 47 4F 53 54 39 34 00 
2024/10/05 14:56:44.2 {2519} 2024/10/05 14:56:44.2 normal block at 0x02427930, 16 bytes long.
2024/10/05 14:56:44.2  Data: <GOST R 34.10-94 > 47 4F 53 54 20 52 20 33 34 2E 31 30 2D 39 34 00 
2024/10/05 14:56:44.2 {2518} 2024/10/05 14:56:44.2 normal block at 0x02404540, 108 bytes long.
2024/10/05 14:56:44.2  Data: <,   ,         J > 2C 03 00 00 2C 03 00 00 06 00 00 00 E8 13 4A 02 
2024/10/05 14:56:44.2 {2517} 2024/10/05 14:56:44.2 normal block at 0x0240CC20, 112 bytes long.
2024/10/05 14:56:44.2  Data: <l  ht  h        > 6C A3 D9 68 74 A3 D9 68 00 00 00 00 00 00 00 00 
2024/10/05 14:56:44.2 {2516} 2024/10/05 14:56:44.2 normal block at 0x0240D858, 112 bytes long.
2024/10/05 14:56:44.2  Data: <   h0  h        > AC 91 D9 68 30 89 EF 68 00 00 00 00 00 00 00 00 
2024/10/05 14:56:44.2 {2493} 2024/10/05 14:56:44.2 normal block at 0x0240D9D0, 112 bytes long.
2024/10/05 14:56:44.2  Data: <$  h,  hdr h r h> 24 90 D9 68 2C 90 D9 68 64 72 ED 68 9C 72 ED 68 
2024/10/05 14:56:44.2 {2469} 2024/10/05 14:56:44.2 normal block at 0x02414260, 112 bytes long.
2024/10/05 14:56:44.2  Data: <   h   hLp h p h> 80 8B D9 68 8C 8B D9 68 4C 70 ED 68 C0 70 ED 68 
2024/10/05 14:56:44.2 {2457} 2024/10/05 14:56:44.2 normal block at 0x0240BBD8, 112 bytes long.
2024/10/05 14:56:44.2  Data: <l  ht  h n h n h> 6C 89 D9 68 74 89 D9 68 AC 6E ED 68 E4 6E ED 68 
2024/10/05 14:56:44.2 {2431} 2024/10/05 14:56:44.2 normal block at 0x0240C178, 112 bytes long.
2024/10/05 14:56:44.2  Data: <   h   h k h    > 04 84 D9 68 0C 84 D9 68 1C 6B ED 68 00 00 00 00 
2024/10/05 14:56:44.2 {2411} 2024/10/05 14:56:44.2 normal block at 0x02411888, 112 bytes long.
2024/10/05 14:56:44.2  Data: <x  h   h,m hdm h> 78 87 D9 68 80 87 D9 68 2C 6D ED 68 64 6D ED 68 
2024/10/05 14:56:44.2 {2396} 2024/10/05 14:56:44.2 normal block at 0x024061D8, 112 bytes long.
2024/10/05 14:56:44.2  Data: <   h   h\i h i h> EC 7F D9 68 F4 7F D9 68 5C 69 ED 68 94 69 ED 68 
2024/10/05 14:56:44.2 {2370} 2024/10/05 14:56:44.2 normal block at 0x024043A0, 112 bytes long.
2024/10/05 14:56:44.2  Data: < } h } h g h h h> D4 7D D9 68 D8 7D D9 68 CC 67 ED 68 04 68 ED 68 
2024/10/05 14:56:44.2 {2351} 2024/10/05 14:56:44.2 normal block at 0x02404C78, 112 bytes long.
2024/10/05 14:56:44.2  Data: < { h { h\f h    > 04 7B D9 68 10 7B D9 68 5C 66 ED 68 00 00 00 00 
2024/10/05 14:56:44.2 {2346} 2024/10/05 14:56:44.2 normal block at 0x0241C5F8, 4 bytes long.
2024/10/05 14:56:44.2  Data: <   h> F0 05 AC 68 
2024/10/05 14:56:44.2 {2344} 2024/10/05 14:56:44.2 normal block at 0x02427370, 20 bytes long.
2024/10/05 14:56:44.2  Data: <    p]F         > 08 00 00 00 70 5D 46 02 00 00 00 00 10 00 00 00 
2024/10/05 14:56:44.2 {2337} 2024/10/05 14:56:44.2 normal block at 0x0240B818, 112 bytes long.
2024/10/05 14:56:44.2  Data: <   h u h        > F8 82 D6 68 DC 75 D9 68 00 00 00 00 00 00 00 00 
2024/10/05 14:56:44.2 {2336} 2024/10/05 14:56:44.2 normal block at 0x0249BF98, 12 bytes long.
2024/10/05 14:56:44.2  Data: <alg_section > 61 6C 67 5F 73 65 63 74 69 6F 6E 00 
2024/10/05 14:56:44.2 {2335} 2024/10/05 14:56:44.2 normal block at 0x02476518, 24 bytes long.
2024/10/05 14:56:44.2  Data: <      I    h    > 00 00 00 00 98 BF 49 02 A0 09 AD 68 00 00 00 00 
2024/10/05 14:56:44.2 {2334} 2024/10/05 14:56:44.2 normal block at 0x0249C1C8, 8 bytes long.
2024/10/05 14:56:44.2  Data: <engines > 65 6E 67 69 6E 65 73 00 
2024/10/05 14:56:44.2 {2333} 2024/10/05 14:56:44.2 normal block at 0x024763F8, 24 bytes long.
2024/10/05 14:56:44.2  Data: <      I    h@  h> 00 00 00 00 C8 C1 49 02 B0 10 AD 68 40 10 AD 68 
2024/10/05 14:56:44.2 {2332} 2024/10/05 14:56:44.2 normal block at 0x0249BF60, 12 bytes long.
2024/10/05 14:56:44.2  Data: <oid_section > 6F 69 64 5F 73 65 63 74 69 6F 6E 00 
2024/10/05 14:56:44.2 {2331} 2024/10/05 14:56:44.2 normal block at 0x02475DC8, 24 bytes long.
2024/10/05 14:56:44.2  Data: <    ` I p  h`  h> 00 00 00 00 60 BF 49 02 70 08 AD 68 60 08 AD 68 
2024/10/05 14:56:44.2 {2330} 2024/10/05 14:56:44.2 normal block at 0x024276B0, 16 bytes long.
2024/10/05 14:56:44.2  Data: < ]G  cG  eG     > C8 5D 47 02 F8 63 47 02 18 65 47 02 00 00 00 00 
2024/10/05 14:56:44.2 {2329} 2024/10/05 14:56:44.2 normal block at 0x02427330, 20 bytes long.
2024/10/05 14:56:44.2  Data: <     vB         > 03 00 00 00 B0 76 42 02 00 00 00 00 04 00 00 00 
2024/10/05 14:56:44.2 Object dump complete.
2024/10/05 14:56:46.0 AcquisitionEngine: DLL_PROCESS_ATTACH - V11.1.0.1
2024/10/05 14:56:46.0 DataSecurity: DLL_PROCESS_ATTACH - V1.0.0.1
2024/10/05 14:56:46.0 MultiWellPlate: DLL_PROCESS_ATTACH - V1.0.0.6
2024/10/05 14:56:46.3 
2024/10/05 14:56:46.3 Octet Data Acquisition 11.1.0.11 (debug build)
2024/10/05 14:56:46.3 
2024/10/05 14:56:46.5 CreateToolbar()
2024/10/05 14:56:46.5 Instrument started...
2024/10/05 14:56:46.7 Opening instrument: Octet RED96e
2024/10/05 14:56:48.9 ReadInfo()
2024/10/05 14:56:49.4 Serial = FB-90287
2024/10/05 14:56:49.4 GALIL: XY steps/mm = 251.969, Z steps/mm = 1259.84
2024/10/05 14:56:50.2 GetSamplePos1_1 = (4.2696,-107.334,-21.645)
2024/10/05 14:56:50.2 GetSamplePos1_9 = (4.2696,-37.2659,-39.1223)
2024/10/05 14:56:50.2 m_dPickRowSpacingMM = 9
2024/10/05 14:56:50.2 m_dPickColSpacingMM = -9
2024/10/05 14:56:50.2 m_ySample1RowSpacingMM = 8.75846
2024/10/05 14:56:50.2 m_zSample1RowSpacingMM = -2.18466
2024/10/05 14:56:50.2 m_ySample2RowSpacingMM = 9
2024/10/05 14:56:50.2 m_zSample2RowSpacingMM = 0
2024/10/05 14:56:50.2 
2024/10/05 14:56:50.2 gmcController polling at 6.7 Hz
2024/10/05 14:56:50.2 
2024/10/05 14:56:50.2 Galil Controller - Program Version: 4301
2024/10/05 14:56:50.3 
2024/10/05 14:56:50.3 Opened Octet RED96e with firmware 1.0.0.0, API 1.5
2024/10/05 14:56:50.3 
2024/10/05 14:56:50.3 Set Lamp[65535]=on
2024/10/05 14:56:50.3 Set Lamp[65535]=on
2024/10/05 14:56:50.3 SetHeaterTemperature 30.0
2024/10/05 14:56:50.3 Old State:24- New State:ENGN_State_Launched
2024/10/05 14:56:50.3 Temperature monitor ENABLE
2024/10/05 14:56:50.3 Set Heater[65535] @ 30.000000[C]
2024/10/05 14:56:50.4 Set Lamp[65535]=on
2024/10/05 14:56:50.6 
2024/10/05 14:56:50.6 
2024/10/05 14:56:50.6 ** Initializing Instrument **
2024/10/05 14:56:50.6 Old State:25-ENGN_State_Launched New State:ENGN_State_WaitInitialize
2024/10/05 14:56:50.6 StopDevice[0006]
2024/10/05 14:56:50.9 Opening instrument: Octet RED96e
2024/10/05 14:56:53.0 ReadInfo()
2024/10/05 14:56:53.4 Serial = FB-90287
2024/10/05 14:56:53.4 GALIL: XY steps/mm = 251.969, Z steps/mm = 1259.84
2024/10/05 14:56:54.2 GetSamplePos1_1 = (4.2696,-107.334,-21.645)
2024/10/05 14:56:54.2 GetSamplePos1_9 = (4.2696,-37.2659,-39.1223)
2024/10/05 14:56:54.2 m_dPickRowSpacingMM = 9
2024/10/05 14:56:54.2 m_dPickColSpacingMM = -9
2024/10/05 14:56:54.2 m_ySample1RowSpacingMM = 8.75846
2024/10/05 14:56:54.2 m_zSample1RowSpacingMM = -2.18466
2024/10/05 14:56:54.2 m_ySample2RowSpacingMM = 9
2024/10/05 14:56:54.2 m_zSample2RowSpacingMM = 0
2024/10/05 14:56:54.2 
2024/10/05 14:56:54.2 gmcController polling at 6.7 Hz
2024/10/05 14:56:54.2 
2024/10/05 14:56:54.2 Galil Controller - Program Version: 4301
2024/10/05 14:56:54.3 
2024/10/05 14:56:54.3 Opened Octet RED96e with firmware 1.0.0.0, API 1.5
2024/10/05 14:56:54.3 
2024/10/05 14:56:54.3 Set Lamp[65535]=on
2024/10/05 14:56:54.3 Set Lamp[65535]=on
2024/10/05 14:56:54.3 Set Heater[65535] @ 30.000000[C]
2024/10/05 14:56:54.4 Looking for 8 devices with timeout of 60000 ms
2024/10/05 14:56:54.4 Found 8 devices in 0 ms
2024/10/05 14:56:54.4 Couldn't open spectrometer factory for type 'SPEC_TYPE_OCEANOPTICS'
2024/10/05 14:56:54.4 EOS EOS_B0014 API = 0x0100
2024/10/05 14:56:54.4 EOS EOS_B0019 API = 0x0100
2024/10/05 14:56:54.4 EOS EOS_B0012 API = 0x0100
2024/10/05 14:56:54.4 EOS EOS_B0018 API = 0x0100
2024/10/05 14:56:54.4 EOS EOS_B0010 API = 0x0100
2024/10/05 14:56:54.4 EOS EOS_B0013 API = 0x0100
2024/10/05 14:56:54.4 EOS EOS_B0017 API = 0x0100
2024/10/05 14:56:54.4 EOS EOS_B0011 API = 0x0100
2024/10/05 14:56:54.4 EOS EOS_B0010 API = 0x0100
2024/10/05 14:56:54.4 EOS EOS_B0014 API = 0x0100
2024/10/05 14:56:54.4 EOS EOS_B0011 API = 0x0100
2024/10/05 14:56:54.4 EOS EOS_B0018 API = 0x0100
2024/10/05 14:56:54.4 EOS EOS_B0012 API = 0x0100
2024/10/05 14:56:54.4 EOS EOS_B0017 API = 0x0100
2024/10/05 14:56:54.4 EOS EOS_B0013 API = 0x0100
2024/10/05 14:56:54.4 EOS EOS_B0019 API = 0x0100
2024/10/05 14:56:54.4 
2024/10/05 14:56:54.4 Calibration coefficients for EOS_B0010
2024/10/05 14:56:54.4 C0 = 5.724263e+02  C1 = 1.047210e-01  C2 = -4.525783e-06  C3 = -1.311609e-10  
2024/10/05 14:56:54.4 
2024/10/05 14:56:54.4 Linearity correction coefficients:
2024/10/05 14:56:54.4 L0 = 9.770590e-01 L1 = 1.598670e-06 L2 = 4.803710e-12 L3 = -5.086290e-15 
2024/10/05 14:56:54.4 L4 = 2.741280e-19 L5 = -6.802670e-24 L6 = 8.120710e-29 L7 = -3.786440e-34 
2024/10/05 14:56:54.4 
2024/10/05 14:56:54.4 Linearity correction order: 7
2024/10/05 14:56:54.4 PCA Serial number: 06 000 1758
2024/10/05 14:56:54.4 Stray light const: 0.000000e+00
2024/10/05 14:56:54.4 Configuration info: TS4 0
2024/10/05 14:56:54.4 Scale factor: 1.023984
2024/10/05 14:56:54.4 
2024/10/05 14:56:54.4 Calibration coefficients for EOS_B0014
2024/10/05 14:56:54.4 C0 = 5.724263e+02  C1 = 1.047210e-01  C2 = -4.525783e-06  C3 = -1.311609e-10  
2024/10/05 14:56:54.4 
2024/10/05 14:56:54.4 Linearity correction coefficients:
2024/10/05 14:56:54.4 L0 = 9.770590e-01 L1 = 1.598670e-06 L2 = 4.803710e-12 L3 = -5.086290e-15 
2024/10/05 14:56:54.4 L4 = 2.741280e-19 L5 = -6.802670e-24 L6 = 8.120710e-29 L7 = -3.786440e-34 
2024/10/05 14:56:54.4 
2024/10/05 14:56:54.4 Linearity correction order: 7
2024/10/05 14:56:54.4 PCA Serial number: 06 000 1535
2024/10/05 14:56:54.4 Stray light const: 0.000000e+00
2024/10/05 14:56:54.4 Configuration info: TS4 0
2024/10/05 14:56:54.4 Scale factor: 1.023984
2024/10/05 14:56:54.4 
2024/10/05 14:56:54.4 Calibration coefficients for EOS_B0011
2024/10/05 14:56:54.4 C0 = 5.724263e+02  C1 = 1.047210e-01  C2 = -4.525783e-06  C3 = -1.311609e-10  
2024/10/05 14:56:54.4 
2024/10/05 14:56:54.4 Linearity correction coefficients:
2024/10/05 14:56:54.4 L0 = 9.770590e-01 L1 = 1.598670e-06 L2 = 4.803710e-12 L3 = -5.086290e-15 
2024/10/05 14:56:54.4 L4 = 2.741280e-19 L5 = -6.802670e-24 L6 = 8.120710e-29 L7 = -3.786440e-34 
2024/10/05 14:56:54.4 
2024/10/05 14:56:54.4 Linearity correction order: 7
2024/10/05 14:56:54.4 PCA Serial number: 06 000 1287
2024/10/05 14:56:54.4 Stray light const: 0.000000e+00
2024/10/05 14:56:54.4 Configuration info: TS4 0
2024/10/05 14:56:54.4 Scale factor: 1.023984
2024/10/05 14:56:54.4 
2024/10/05 14:56:54.4 Calibration coefficients for EOS_B0018
2024/10/05 14:56:54.4 C0 = 5.724263e+02  C1 = 1.047210e-01  C2 = -4.525783e-06  C3 = -1.311609e-10  
2024/10/05 14:56:54.4 
2024/10/05 14:56:54.4 Linearity correction coefficients:
2024/10/05 14:56:54.4 L0 = 9.770590e-01 L1 = 1.598670e-06 L2 = 4.803710e-12 L3 = -5.086290e-15 
2024/10/05 14:56:54.4 L4 = 2.741280e-19 L5 = -6.802670e-24 L6 = 8.120710e-29 L7 = -3.786440e-34 
2024/10/05 14:56:54.4 
2024/10/05 14:56:54.4 Linearity correction order: 7
2024/10/05 14:56:54.4 PCA Serial number: 06 000 1355
2024/10/05 14:56:54.4 Stray light const: 0.000000e+00
2024/10/05 14:56:54.4 Configuration info: TS4 0
2024/10/05 14:56:54.4 Scale factor: 1.023984
2024/10/05 14:56:54.4 
2024/10/05 14:56:54.4 Calibration coefficients for EOS_B0012
2024/10/05 14:56:54.4 C0 = 5.724263e+02  C1 = 1.047210e-01  C2 = -4.525783e-06  C3 = -1.311609e-10  
2024/10/05 14:56:54.4 
2024/10/05 14:56:54.4 Linearity correction coefficients:
2024/10/05 14:56:54.4 L0 = 9.770590e-01 L1 = 1.598670e-06 L2 = 4.803710e-12 L3 = -5.086290e-15 
2024/10/05 14:56:54.4 L4 = 2.741280e-19 L5 = -6.802670e-24 L6 = 8.120710e-29 L7 = -3.786440e-34 
2024/10/05 14:56:54.4 
2024/10/05 14:56:54.4 Linearity correction order: 7
2024/10/05 14:56:54.4 PCA Serial number: 06 000 1530
2024/10/05 14:56:54.4 Stray light const: 0.000000e+00
2024/10/05 14:56:54.4 Configuration info: TS4 0
2024/10/05 14:56:54.4 Scale factor: 1.023984
2024/10/05 14:56:54.4 
2024/10/05 14:56:54.4 Calibration coefficients for EOS_B0017
2024/10/05 14:56:54.4 C0 = 5.724263e+02  C1 = 1.047210e-01  C2 = -4.525783e-06  C3 = -1.311609e-10  
2024/10/05 14:56:54.4 
2024/10/05 14:56:54.4 Linearity correction coefficients:
2024/10/05 14:56:54.4 L0 = 9.770590e-01 L1 = 1.598670e-06 L2 = 4.803710e-12 L3 = -5.086290e-15 
2024/10/05 14:56:54.4 L4 = 2.741280e-19 L5 = -6.802670e-24 L6 = 8.120710e-29 L7 = -3.786440e-34 
2024/10/05 14:56:54.4 
2024/10/05 14:56:54.4 Linearity correction order: 7
2024/10/05 14:56:54.4 PCA Serial number: 06 000 1526
2024/10/05 14:56:54.4 Stray light const: 0.000000e+00
2024/10/05 14:56:54.4 Configuration info: TS4 0
2024/10/05 14:56:54.4 Scale factor: 1.023984
2024/10/05 14:56:54.4 
2024/10/05 14:56:54.4 Calibration coefficients for EOS_B0013
2024/10/05 14:56:54.4 C0 = 5.724263e+02  C1 = 1.047210e-01  C2 = -4.525783e-06  C3 = -1.311609e-10  
2024/10/05 14:56:54.4 
2024/10/05 14:56:54.4 Linearity correction coefficients:
2024/10/05 14:56:54.4 L0 = 9.770590e-01 L1 = 1.598670e-06 L2 = 4.803710e-12 L3 = -5.086290e-15 
2024/10/05 14:56:54.4 L4 = 2.741280e-19 L5 = -6.802670e-24 L6 = 8.120710e-29 L7 = -3.786440e-34 
2024/10/05 14:56:54.4 
2024/10/05 14:56:54.4 Linearity correction order: 7
2024/10/05 14:56:54.4 PCA Serial number: 06 000 1749
2024/10/05 14:56:54.4 Stray light const: 0.000000e+00
2024/10/05 14:56:54.4 Configuration info: TS4 0
2024/10/05 14:56:54.4 Scale factor: 1.023984
2024/10/05 14:56:54.4 
2024/10/05 14:56:54.4 Calibration coefficients for EOS_B0019
2024/10/05 14:56:54.4 C0 = 5.724263e+02  C1 = 1.047210e-01  C2 = -4.525783e-06  C3 = -1.311609e-10  
2024/10/05 14:56:54.4 
2024/10/05 14:56:54.4 Linearity correction coefficients:
2024/10/05 14:56:54.4 L0 = 9.770590e-01 L1 = 1.598670e-06 L2 = 4.803710e-12 L3 = -5.086290e-15 
2024/10/05 14:56:54.4 L4 = 2.741280e-19 L5 = -6.802670e-24 L6 = 8.120710e-29 L7 = -3.786440e-34 
2024/10/05 14:56:54.4 
2024/10/05 14:56:54.4 Linearity correction order: 7
2024/10/05 14:56:54.4 PCA Serial number: 06 000 1333
2024/10/05 14:56:54.4 Stray light const: 0.000000e+00
2024/10/05 14:56:54.4 Configuration info: TS4 0
2024/10/05 14:56:54.4 Scale factor: 1.023984
2024/10/05 14:56:54.4 Opened: EOS_B0010, EOS_B0014, EOS_B0011, EOS_B0018, EOS_B0012, EOS_B0017, EOS_B0013, EOS_B0019, 
2024/10/05 14:56:54.4 
2024/10/05 14:56:54.4 DSP settings (Cross Correlation)
2024/10/05 14:56:54.4  - Transmission
2024/10/05 14:56:54.4 
2024/10/05 14:56:54.4 Ch	IgnoreLow	IgnoreHigh
2024/10/05 14:56:54.4 1	150		200
2024/10/05 14:56:54.4 2	150		200
2024/10/05 14:56:54.4 3	150		200
2024/10/05 14:56:54.4 4	150		200
2024/10/05 14:56:54.4 5	150		200
2024/10/05 14:56:54.5 6	150		200
2024/10/05 14:56:54.5 7	150		200
2024/10/05 14:56:54.5 8	150		200
2024/10/05 14:56:54.8 EJECT: To Chute, position=-2,-1
2024/10/05 14:56:54.8 GMC_Interlock
2024/10/05 14:56:54.9 Old State:1-ENGN_State_WaitInitialize New State:ENGN_State_Initializing
2024/10/05 14:56:55.2 GMC_HomeXYZ
2024/10/05 14:56:55.2 HomeDevice[0006]
2024/10/05 14:57:01.0 GMC_SetPosZ
2024/10/05 14:57:01.3 GMC_ServoHere
2024/10/05 14:57:01.5 GMC_MasterInit
2024/10/05 14:57:01.5 Init(0x0)
2024/10/05 14:57:05.8 GMC_SetPosZ
2024/10/05 14:57:06.0 GMC_ServoHere
2024/10/05 14:57:06.2 GMC_SetPosXY
2024/10/05 14:57:09.0 GMC_SetPosZ
2024/10/05 14:57:13.9 GMC_Eject
2024/10/05 14:57:13.9 EjectDone => EjectEject
2024/10/05 14:57:13.9 SetEjectorPosn(0)
2024/10/05 14:57:17.1 GMC_HomeZ
2024/10/05 14:57:17.1 HomeDevice[0005]
2024/10/05 14:57:23.4 GMC_SetPosZ
2024/10/05 14:57:23.7 GMC_ServoHere
2024/10/05 14:57:23.9 GMC_Interlock
2024/10/05 14:57:24.3 GMC_HomeXYZ
2024/10/05 14:57:24.3 HomeDevice[0006]
2024/10/05 14:57:31.9 GMC_SetPosZ
2024/10/05 14:57:32.2 GMC_ServoHere
2024/10/05 14:57:32.4 GMC_SetPosZ
2024/10/05 14:57:32.6 GMC_ServoHere
2024/10/05 14:57:32.7 GMC_SetPosXY
2024/10/05 14:57:35.7 GMC_SetPosZ
2024/10/05 14:57:36.1 Old State:2-ENGN_State_Initializing New State:ENGN_State_InitializeComplete
2024/10/05 14:57:36.1 Integration Time: 1.00,1.00,1.00,1.00,1.00,1.00,1.00,1.00,
2024/10/05 14:57:36.1 Set Lamp[65535]=on
2024/10/05 14:57:36.2 Old State:3-ENGN_State_InitializeComplete New State:ENGN_State_SystemReady
2024/10/05 14:57:36.2 Set Heater[65535] @ 30.000000[C]
2024/10/05 14:57:36.3 Pickups: 105, Warn: 90, Error: 100
2024/10/05 15:00:04.7 Closing application
2024/10/05 15:00:04.7 StopDevice[0006]
2024/10/05 15:00:04.7 StopShaker
2024/10/05 15:00:04.8 StopDevice[0006]
2024/10/05 15:00:05.1 Detected memory leaks!
2024/10/05 15:00:05.1 Dumping objects ->
2024/10/05 15:00:05.1 {365449} 2024/10/05 15:00:05.1 normal block at 0x06BB2B98, 8 bytes long.
2024/10/05 15:00:05.1  Data: <p       > 70 05 00 00 E0 AA B8 06 
2024/10/05 15:00:05.1 {365448} 2024/10/05 15:00:05.1 normal block at 0x06B8AAE0, 516 bytes long.
2024/10/05 15:00:05.1  Data: <xF  0G          > 78 46 D4 01 30 47 D6 00 92 C7 D5 00 B4 85 D2 00 
2024/10/05 15:00:05.1 Object dump complete.
2024/10/05 15:00:05.1 MultiWellPlate: DLL_PROCESS_DETACH.
2024/10/05 15:00:05.1 DataSecurity: DLL_PROCESS_DETACH.
2024/10/05 15:00:05.1 Detected memory leaks!
2024/10/05 15:00:05.1 Dumping objects ->
2024/10/05 15:00:05.1 {2743} 2024/10/05 15:00:05.1 normal block at 0x0257ABF0, 64 bytes long.
2024/10/05 15:00:05.1  Data: < kW p`W 0dW  aW > B0 6B 57 02 70 60 57 02 30 64 57 02 10 61 57 02 
2024/10/05 15:00:05.1 {2742} 2024/10/05 15:00:05.1 normal block at 0x0255F4A8, 32 bytes long.
2024/10/05 15:00:05.1  Data: < kW  aW 0_W  ^W > B0 6B 57 02 10 61 57 02 30 5F 57 02 90 5E 57 02 
2024/10/05 15:00:05.1 {2741} 2024/10/05 15:00:05.1 normal block at 0x0255EF58, 32 bytes long.
2024/10/05 15:00:05.1  Data: <p`W 0dW  aW peW > 70 60 57 02 30 64 57 02 10 61 57 02 70 65 57 02 
2024/10/05 15:00:05.1 {2740} 2024/10/05 15:00:05.1 normal block at 0x0255F458, 32 bytes long.
2024/10/05 15:00:05.1  Data: <p`W 0dW  aW 0_W > 70 60 57 02 30 64 57 02 10 61 57 02 30 5F 57 02 
2024/10/05 15:00:05.1 {2738} 2024/10/05 15:00:05.1 normal block at 0x025B62D8, 12 bytes long.
2024/10/05 15:00:05.1  Data: <hE[         > 68 45 5B 02 00 00 00 00 01 00 00 00 
2024/10/05 15:00:05.1 {2736} 2024/10/05 15:00:05.1 normal block at 0x025B4828, 20 bytes long.
2024/10/05 15:00:05.1  Data: <    X U         > 07 00 00 00 58 F4 55 02 00 00 00 00 08 00 00 00 
2024/10/05 15:00:05.1 {2735} 2024/10/05 15:00:05.1 normal block at 0x025B4568, 16 bytes long.
2024/10/05 15:00:05.1  Data: <    (H[         > 01 00 00 00 28 48 5B 02 00 00 00 00 00 00 00 00 
2024/10/05 15:00:05.1 {2734} 2024/10/05 15:00:05.1 normal block at 0x0257A950, 64 bytes long.
2024/10/05 15:00:05.1  Data: <@ R   R   R   R > 40 FA 52 02 F0 F8 52 02 80 F9 52 02 E0 F9 52 02 
2024/10/05 15:00:05.1 {2733} 2024/10/05 15:00:05.1 normal block at 0x0252FA40, 4 bytes long.
2024/10/05 15:00:05.1  Data: <0  h> 30 E7 DC 68 
2024/10/05 15:00:05.1 {2732} 2024/10/05 15:00:05.1 normal block at 0x0257A790, 64 bytes long.
2024/10/05 15:00:05.1  Data: <     b[         > 00 00 00 00 D8 62 5B 02 00 00 00 00 00 00 00 00 
2024/10/05 15:00:05.1 {2731} 2024/10/05 15:00:05.1 normal block at 0x02520588, 96 bytes long.
2024/10/05 15:00:05.1  Data: <  W    h   h    > 90 A7 57 02 90 07 DD 68 D0 07 DD 68 08 00 00 00 
2024/10/05 15:00:05.1 {2730} 2024/10/05 15:00:05.1 normal block at 0x025B6038, 12 bytes long.
2024/10/05 15:00:05.1  Data: < A[         > E8 41 5B 02 00 00 00 00 01 00 00 00 
2024/10/05 15:00:05.1 {2728} 2024/10/05 15:00:05.1 normal block at 0x025B42A8, 20 bytes long.
2024/10/05 15:00:05.1  Data: <    X U         > 06 00 00 00 58 EF 55 02 00 00 00 00 08 00 00 00 
2024/10/05 15:00:05.1 {2727} 2024/10/05 15:00:05.1 normal block at 0x025B41E8, 16 bytes long.
2024/10/05 15:00:05.1  Data: <     B[         > 01 00 00 00 A8 42 5B 02 00 00 00 00 00 00 00 00 
2024/10/05 15:00:05.1 {2726} 2024/10/05 15:00:05.1 normal block at 0x0252F8F0, 4 bytes long.
2024/10/05 15:00:05.1  Data: <   h> F0 8E D9 68 
2024/10/05 15:00:05.1 {2725} 2024/10/05 15:00:05.1 normal block at 0x0257ADB0, 64 bytes long.
2024/10/05 15:00:05.1  Data: <    8`[         > 00 00 00 00 38 60 5B 02 00 00 00 00 00 00 00 00 
2024/10/05 15:00:05.1 {2724} 2024/10/05 15:00:05.1 normal block at 0x0251FDA8, 96 bytes long.
2024/10/05 15:00:05.1  Data: <  W    h   h    > B0 AD 57 02 90 07 DD 68 D0 07 DD 68 08 00 00 00 
2024/10/05 15:00:05.1 {2723} 2024/10/05 15:00:05.1 normal block at 0x025B6268, 12 bytes long.
2024/10/05 15:00:05.1  Data: <(D[         > 28 44 5B 02 00 00 00 00 01 00 00 00 
2024/10/05 15:00:05.1 {2721} 2024/10/05 15:00:05.1 normal block at 0x025B45A8, 20 bytes long.
2024/10/05 15:00:05.1  Data: <      U         > 04 00 00 00 A8 F4 55 02 00 00 00 00 08 00 00 00 
2024/10/05 15:00:05.1 {2720} 2024/10/05 15:00:05.1 normal block at 0x025B4428, 16 bytes long.
2024/10/05 15:00:05.1  Data: <     E[         > 01 00 00 00 A8 45 5B 02 00 00 00 00 01 00 00 00 
2024/10/05 15:00:05.1 {2719} 2024/10/05 15:00:05.1 normal block at 0x0252F980, 4 bytes long.
2024/10/05 15:00:05.1  Data: < ! h> E0 21 D7 68 
2024/10/05 15:00:05.1 {2718} 2024/10/05 15:00:05.1 normal block at 0x0257AB10, 64 bytes long.
2024/10/05 15:00:05.1  Data: <    hb[         > 00 00 00 00 68 62 5B 02 00 00 00 00 00 00 00 00 
2024/10/05 15:00:05.1 {2717} 2024/10/05 15:00:05.1 normal block at 0x0251FEC8, 96 bytes long.
2024/10/05 15:00:05.1  Data: <  W    h   h    > 10 AB 57 02 90 07 DD 68 D0 07 DD 68 08 00 00 00 
2024/10/05 15:00:05.1 {2716} 2024/10/05 15:00:05.1 normal block at 0x025B6540, 12 bytes long.
2024/10/05 15:00:05.1  Data: <(J[         > 28 4A 5B 02 00 00 00 00 01 00 00 00 
2024/10/05 15:00:05.1 {2714} 2024/10/05 15:00:05.1 normal block at 0x025B4D68, 20 bytes long.
2024/10/05 15:00:05.1  Data: <      W         > 08 00 00 00 F0 AB 57 02 00 00 00 00 10 00 00 00 
2024/10/05 15:00:05.1 {2713} 2024/10/05 15:00:05.1 normal block at 0x025B4A28, 16 bytes long.
2024/10/05 15:00:05.1  Data: <    hM[         > 01 00 00 00 68 4D 5B 02 00 00 00 00 01 00 00 00 
2024/10/05 15:00:05.1 {2712} 2024/10/05 15:00:05.1 normal block at 0x0252F9E0, 4 bytes long.
2024/10/05 15:00:05.1  Data: <   h> B0 F1 D9 68 
2024/10/05 15:00:05.1 {2711} 2024/10/05 15:00:05.1 normal block at 0x0257ACD0, 64 bytes long.
2024/10/05 15:00:05.1  Data: <    @e[         > 00 00 00 00 40 65 5B 02 00 00 00 00 00 00 00 00 
2024/10/05 15:00:05.1 {2710} 2024/10/05 15:00:05.1 normal block at 0x02520198, 96 bytes long.
2024/10/05 15:00:05.1  Data: <  W    h   h    > D0 AC 57 02 90 07 DD 68 D0 07 DD 68 08 00 00 00 
2024/10/05 15:00:05.1 {2661} 2024/10/05 15:00:05.1 normal block at 0x02575CB0, 112 bytes long.
2024/10/05 15:00:05.1  Data: <t  i|  i u i u i> 74 99 0A 69 7C 99 0A 69 94 75 1E 69 CC 75 1E 69 
2024/10/05 15:00:05.1 {2567} 2024/10/05 15:00:05.1 normal block at 0x025B1378, 12 bytes long.
2024/10/05 15:00:05.1  Data: <(I[     /   > 28 49 5B 02 00 00 00 00 2F 03 00 00 
2024/10/05 15:00:05.1 {2566} 2024/10/05 15:00:05.1 normal block at 0x025B4C68, 16 bytes long.
2024/10/05 15:00:05.1  Data: <PgW             > 50 67 57 02 00 00 00 00 00 00 00 00 00 00 00 00 
2024/10/05 15:00:05.1 {2565} 2024/10/05 15:00:05.1 normal block at 0x025B4968, 20 bytes long.
2024/10/05 15:00:05.1  Data: <    hL[         > 01 00 00 00 68 4C 5B 02 00 00 00 00 04 00 00 00 
2024/10/05 15:00:05.1 {2564} 2024/10/05 15:00:05.1 normal block at 0x025B4928, 16 bytes long.
2024/10/05 15:00:05.1  Data: </   hI[         > 2F 03 00 00 68 49 5B 02 00 00 00 00 00 00 00 00 
2024/10/05 15:00:05.1 {2563} 2024/10/05 15:00:05.1 normal block at 0x025B1768, 12 bytes long.
2024/10/05 15:00:05.1  Data: < N[     +   > E8 4E 5B 02 00 00 00 00 2B 03 00 00 
2024/10/05 15:00:05.1 {2562} 2024/10/05 15:00:05.1 normal block at 0x025B4C28, 16 bytes long.
2024/10/05 15:00:05.1  Data: <PgW             > 50 67 57 02 00 00 00 00 00 00 00 00 00 00 00 00 
2024/10/05 15:00:05.1 {2561} 2024/10/05 15:00:05.1 normal block at 0x025B4FA8, 20 bytes long.
2024/10/05 15:00:05.1  Data: <    (L[         > 01 00 00 00 28 4C 5B 02 00 00 00 00 04 00 00 00 
2024/10/05 15:00:05.1 {2560} 2024/10/05 15:00:05.1 normal block at 0x025B4EE8, 16 bytes long.
2024/10/05 15:00:05.1  Data: <+    O[         > 2B 03 00 00 A8 4F 5B 02 00 00 00 00 00 00 00 00 
2024/10/05 15:00:05.1 {2559} 2024/10/05 15:00:05.1 normal block at 0x025B1650, 12 bytes long.
2024/10/05 15:00:05.1  Data: <hK[     ,   > 68 4B 5B 02 00 00 00 00 2C 03 00 00 
2024/10/05 15:00:05.1 {2558} 2024/10/05 15:00:05.1 normal block at 0x025B4FE8, 16 bytes long.
2024/10/05 15:00:05.1  Data: <PgW             > 50 67 57 02 00 00 00 00 00 00 00 00 00 00 00 00 
2024/10/05 15:00:05.1 {2557} 2024/10/05 15:00:05.1 normal block at 0x025B4F28, 20 bytes long.
2024/10/05 15:00:05.1  Data: <     O[         > 01 00 00 00 E8 4F 5B 02 00 00 00 00 04 00 00 00 
2024/10/05 15:00:05.1 {2556} 2024/10/05 15:00:05.1 normal block at 0x025B4B68, 16 bytes long.
2024/10/05 15:00:05.1  Data: <,   (O[         > 2C 03 00 00 28 4F 5B 02 00 00 00 00 00 00 00 00 
2024/10/05 15:00:05.1 {2554} 2024/10/05 15:00:05.1 normal block at 0x0252F9B0, 4 bytes long.
2024/10/05 15:00:05.1  Data: <   h> D0 8B DF 68 
2024/10/05 15:00:05.1 {2553} 2024/10/05 15:00:05.1 normal block at 0x0257AA30, 64 bytes long.
2024/10/05 15:00:05.1  Data: <            h [ > 00 00 00 00 00 00 00 00 00 00 00 00 68 17 5B 02 
2024/10/05 15:00:05.1 {2552} 2024/10/05 15:00:05.1 normal block at 0x02520108, 96 bytes long.
2024/10/05 15:00:05.1  Data: <0 W    h   h    > 30 AA 57 02 90 07 DD 68 D0 07 DD 68 08 00 00 00 
2024/10/05 15:00:05.1 {2551} 2024/10/05 15:00:05.1 normal block at 0x025B1730, 12 bytes long.
2024/10/05 15:00:05.1  Data: < L[     /   > E8 4C 5B 02 00 00 00 00 2F 03 00 00 
2024/10/05 15:00:05.1 {2550} 2024/10/05 15:00:05.1 normal block at 0x025B4CA8, 16 bytes long.
2024/10/05 15:00:05.1  Data: <PgW             > 50 67 57 02 00 00 00 00 00 00 00 00 00 00 00 00 
2024/10/05 15:00:05.1 {2549} 2024/10/05 15:00:05.1 normal block at 0x025B4F68, 20 bytes long.
2024/10/05 15:00:05.1  Data: <     L[         > 01 00 00 00 A8 4C 5B 02 00 00 00 00 04 00 00 00 
2024/10/05 15:00:05.1 {2548} 2024/10/05 15:00:05.1 normal block at 0x025B4CE8, 16 bytes long.
2024/10/05 15:00:05.1  Data: </   hO[         > 2F 03 00 00 68 4F 5B 02 00 00 00 00 00 00 00 00 
2024/10/05 15:00:05.1 {2547} 2024/10/05 15:00:05.1 normal block at 0x025B1570, 12 bytes long.
2024/10/05 15:00:05.1  Data: < K[     )   > A8 4B 5B 02 00 00 00 00 29 03 00 00 
2024/10/05 15:00:05.1 {2546} 2024/10/05 15:00:05.1 normal block at 0x025B4E28, 16 bytes long.
2024/10/05 15:00:05.1  Data: <PgW             > 50 67 57 02 00 00 00 00 00 00 00 00 00 00 00 00 
2024/10/05 15:00:05.1 {2545} 2024/10/05 15:00:05.1 normal block at 0x025B4E68, 20 bytes long.
2024/10/05 15:00:05.1  Data: <    (N[         > 01 00 00 00 28 4E 5B 02 00 00 00 00 04 00 00 00 
2024/10/05 15:00:05.1 {2544} 2024/10/05 15:00:05.1 normal block at 0x025B4BA8, 16 bytes long.
2024/10/05 15:00:05.1  Data: <)   hN[         > 29 03 00 00 68 4E 5B 02 00 00 00 00 00 00 00 00 
2024/10/05 15:00:05.1 {2543} 2024/10/05 15:00:05.1 normal block at 0x0252FA10, 4 bytes long.
2024/10/05 15:00:05.1  Data: <   h> 10 BA D8 68 
2024/10/05 15:00:05.1 {2542} 2024/10/05 15:00:05.1 normal block at 0x0257AD40, 64 bytes long.
2024/10/05 15:00:05.1  Data: <    p [         > 00 00 00 00 70 15 5B 02 00 00 00 00 00 00 00 00 
2024/10/05 15:00:05.1 {2541} 2024/10/05 15:00:05.1 normal block at 0x025204F8, 96 bytes long.
2024/10/05 15:00:05.1  Data: <@ W    h   h    > 40 AD 57 02 90 07 DD 68 D0 07 DD 68 08 00 00 00 
2024/10/05 15:00:05.1 {2540} 2024/10/05 15:00:05.1 normal block at 0x025B16C0, 12 bytes long.
2024/10/05 15:00:05.1  Data: < H[     .   > A8 48 5B 02 00 00 00 00 2E 03 00 00 
2024/10/05 15:00:05.1 {2539} 2024/10/05 15:00:05.1 normal block at 0x025B48E8, 16 bytes long.
2024/10/05 15:00:05.1  Data: <PgW             > 50 67 57 02 00 00 00 00 00 00 00 00 00 00 00 00 
2024/10/05 15:00:05.1 {2538} 2024/10/05 15:00:05.1 normal block at 0x025B4AE8, 20 bytes long.
2024/10/05 15:00:05.1  Data: <     H[         > 01 00 00 00 E8 48 5B 02 00 00 00 00 04 00 00 00 
2024/10/05 15:00:05.1 {2537} 2024/10/05 15:00:05.1 normal block at 0x025B48A8, 16 bytes long.
2024/10/05 15:00:05.1  Data: <.    J[         > 2E 03 00 00 E8 4A 5B 02 00 00 00 00 00 00 00 00 
2024/10/05 15:00:05.1 {2536} 2024/10/05 15:00:05.1 normal block at 0x025B1180, 12 bytes long.
2024/10/05 15:00:05.1  Data: < J[     -   > A8 4A 5B 02 00 00 00 00 2D 03 00 00 
2024/10/05 15:00:05.1 {2535} 2024/10/05 15:00:05.1 normal block at 0x025B4868, 16 bytes long.
2024/10/05 15:00:05.1  Data: <PgW             > 50 67 57 02 00 00 00 00 00 00 00 00 00 00 00 00 
2024/10/05 15:00:05.1 {2534} 2024/10/05 15:00:05.1 normal block at 0x025B4EA8, 20 bytes long.
2024/10/05 15:00:05.1  Data: <    hH[         > 01 00 00 00 68 48 5B 02 00 00 00 00 04 00 00 00 
2024/10/05 15:00:05.1 {2533} 2024/10/05 15:00:05.1 normal block at 0x025B4AA8, 16 bytes long.
2024/10/05 15:00:05.1  Data: <-    N[         > 2D 03 00 00 A8 4E 5B 02 00 00 00 00 00 00 00 00 
2024/10/05 15:00:05.1 {2532} 2024/10/05 15:00:05.1 normal block at 0x0252FA70, 4 bytes long.
2024/10/05 15:00:05.1  Data: <   h> C0 07 DB 68 
2024/10/05 15:00:05.1 {2531} 2024/10/05 15:00:05.1 normal block at 0x0257A800, 64 bytes long.
2024/10/05 15:00:05.1  Data: <                > 00 00 00 00 00 00 00 00 00 00 00 00 00 00 00 00 
2024/10/05 15:00:05.1 {2530} 2024/10/05 15:00:05.1 normal block at 0x0251FBF8, 96 bytes long.
2024/10/05 15:00:05.1  Data: <  W    h   h    > 00 A8 57 02 90 07 DD 68 D0 07 DD 68 08 00 00 00 
2024/10/05 15:00:05.1 {2529} 2024/10/05 15:00:05.1 normal block at 0x025A0FD8, 108 bytes long.
2024/10/05 15:00:05.1  Data: </       `  h   h> 2F 03 00 00 01 00 00 00 60 E6 E3 68 A0 E2 E3 68 
2024/10/05 15:00:05.1 {2528} 2024/10/05 15:00:05.1 normal block at 0x025A1B20, 108 bytes long.
2024/10/05 15:00:05.1  Data: <+       @  h0  h> 2B 03 00 00 01 00 00 00 40 E1 E3 68 30 DA E3 68 
2024/10/05 15:00:05.1 {2527} 2024/10/05 15:00:05.1 normal block at 0x025A1EB0, 108 bytes long.
2024/10/05 15:00:05.1  Data: <,       @  h0  h> 2C 03 00 00 01 00 00 00 40 E1 E3 68 30 DA E3 68 
2024/10/05 15:00:05.1 {2526} 2024/10/05 15:00:05.1 normal block at 0x025B11B8, 9 bytes long.
2024/10/05 15:00:05.1  Data: <GOST-MAC > 47 4F 53 54 2D 4D 41 43 00 
2024/10/05 15:00:05.1 {2525} 2024/10/05 15:00:05.1 normal block at 0x02539B18, 18 bytes long.
2024/10/05 15:00:05.1  Data: <GOST 28147-89 MA> 47 4F 53 54 20 32 38 31 34 37 2D 38 39 20 4D 41 
2024/10/05 15:00:05.1 {2524} 2024/10/05 15:00:05.1 normal block at 0x025143A0, 108 bytes long.
2024/10/05 15:00:05.1  Data: </   /         [ > 2F 03 00 00 2F 03 00 00 06 00 00 00 B8 11 5B 02 
2024/10/05 15:00:05.1 {2523} 2024/10/05 15:00:05.1 normal block at 0x025B1458, 9 bytes long.
2024/10/05 15:00:05.1  Data: <GOST2001 > 47 4F 53 54 32 30 30 31 00 
2024/10/05 15:00:05.1 {2522} 2024/10/05 15:00:05.1 normal block at 0x02539A98, 18 bytes long.
2024/10/05 15:00:05.1  Data: <GOST R 34.10-200> 47 4F 53 54 20 52 20 33 34 2E 31 30 2D 32 30 30 
2024/10/05 15:00:05.1 {2521} 2024/10/05 15:00:05.1 normal block at 0x02514DD8, 108 bytes long.
2024/10/05 15:00:05.1  Data: <+   +       X [ > 2B 03 00 00 2B 03 00 00 06 00 00 00 58 14 5B 02 
2024/10/05 15:00:05.1 {2520} 2024/10/05 15:00:05.1 normal block at 0x025B1420, 7 bytes long.
2024/10/05 15:00:05.1  Data: <GOST94 > 47 4F 53 54 39 34 00 
2024/10/05 15:00:05.1 {2519} 2024/10/05 15:00:05.1 normal block at 0x02539A18, 16 bytes long.
2024/10/05 15:00:05.1  Data: <GOST R 34.10-94 > 47 4F 53 54 20 52 20 33 34 2E 31 30 2D 39 34 00 
2024/10/05 15:00:05.1 {2518} 2024/10/05 15:00:05.1 normal block at 0x0251B538, 108 bytes long.
2024/10/05 15:00:05.1  Data: <,   ,         [ > 2C 03 00 00 2C 03 00 00 06 00 00 00 20 14 5B 02 
2024/10/05 15:00:05.1 {2517} 2024/10/05 15:00:05.1 normal block at 0x02576750, 112 bytes long.
2024/10/05 15:00:05.1  Data: <l  it  i        > 6C A3 0A 69 74 A3 0A 69 00 00 00 00 00 00 00 00 
2024/10/05 15:00:05.1 {2516} 2024/10/05 15:00:05.1 normal block at 0x02576A70, 112 bytes long.
2024/10/05 15:00:05.1  Data: <   i0  i        > AC 91 0A 69 30 89 20 69 00 00 00 00 00 00 00 00 
2024/10/05 15:00:05.1 {2493} 2024/10/05 15:00:05.1 normal block at 0x025766B0, 112 bytes long.
2024/10/05 15:00:05.1  Data: <$  i,  idr i r i> 24 90 0A 69 2C 90 0A 69 64 72 1E 69 9C 72 1E 69 
2024/10/05 15:00:05.1 {2469} 2024/10/05 15:00:05.1 normal block at 0x02575E90, 112 bytes long.
2024/10/05 15:00:05.1  Data: <   i   iLp i p i> 80 8B 0A 69 8C 8B 0A 69 4C 70 1E 69 C0 70 1E 69 
2024/10/05 15:00:05.1 {2457} 2024/10/05 15:00:05.1 normal block at 0x02576570, 112 bytes long.
2024/10/05 15:00:05.1  Data: <l  it  i n i n i> 6C 89 0A 69 74 89 0A 69 AC 6E 1E 69 E4 6E 1E 69 
2024/10/05 15:00:05.1 {2431} 2024/10/05 15:00:05.1 normal block at 0x02575F30, 112 bytes long.
2024/10/05 15:00:05.1  Data: <   i   i k i    > 04 84 0A 69 0C 84 0A 69 1C 6B 1E 69 00 00 00 00 
2024/10/05 15:00:05.1 {2411} 2024/10/05 15:00:05.1 normal block at 0x02576110, 112 bytes long.
2024/10/05 15:00:05.1  Data: <x  i   i,m idm i> 78 87 0A 69 80 87 0A 69 2C 6D 1E 69 64 6D 1E 69 
2024/10/05 15:00:05.1 {2396} 2024/10/05 15:00:05.1 normal block at 0x02576430, 112 bytes long.
2024/10/05 15:00:05.1  Data: <   i   i\i i i i> EC 7F 0A 69 F4 7F 0A 69 5C 69 1E 69 94 69 1E 69 
2024/10/05 15:00:05.1 {2370} 2024/10/05 15:00:05.1 normal block at 0x02576070, 112 bytes long.
2024/10/05 15:00:05.1  Data: < } i } i g i h i> D4 7D 0A 69 D8 7D 0A 69 CC 67 1E 69 04 68 1E 69 
2024/10/05 15:00:05.1 {2351} 2024/10/05 15:00:05.1 normal block at 0x02576BB0, 112 bytes long.
2024/10/05 15:00:05.1  Data: < { i { i\f i    > 04 7B 0A 69 10 7B 0A 69 5C 66 1E 69 00 00 00 00 
2024/10/05 15:00:05.1 {2346} 2024/10/05 15:00:05.1 normal block at 0x0252F2F0, 4 bytes long.
2024/10/05 15:00:05.1  Data: <   h> F0 05 DD 68 
2024/10/05 15:00:05.1 {2344} 2024/10/05 15:00:05.1 normal block at 0x02539F18, 20 bytes long.
2024/10/05 15:00:05.1  Data: <    P W         > 08 00 00 00 50 A9 57 02 00 00 00 00 10 00 00 00 
2024/10/05 15:00:05.1 {2337} 2024/10/05 15:00:05.1 normal block at 0x02575FD0, 112 bytes long.
2024/10/05 15:00:05.1  Data: <   i u i        > F8 82 07 69 DC 75 0A 69 00 00 00 00 00 00 00 00 
2024/10/05 15:00:05.1 {2336} 2024/10/05 15:00:05.1 normal block at 0x025AF078, 12 bytes long.
2024/10/05 15:00:05.1  Data: <alg_section > 61 6C 67 5F 73 65 63 74 69 6F 6E 00 
2024/10/05 15:00:05.1 {2335} 2024/10/05 15:00:05.1 normal block at 0x0258B730, 24 bytes long.
2024/10/05 15:00:05.1  Data: <    x Z    h    > 00 00 00 00 78 F0 5A 02 A0 09 DE 68 00 00 00 00 
2024/10/05 15:00:05.1 {2334} 2024/10/05 15:00:05.1 normal block at 0x025AF3F8, 8 bytes long.
2024/10/05 15:00:05.1  Data: <engines > 65 6E 67 69 6E 65 73 00 
2024/10/05 15:00:05.1 {2333} 2024/10/05 15:00:05.1 normal block at 0x0258BA90, 24 bytes long.
2024/10/05 15:00:05.1  Data: <      Z    h@  h> 00 00 00 00 F8 F3 5A 02 B0 10 DE 68 40 10 DE 68 
2024/10/05 15:00:05.1 {2332} 2024/10/05 15:00:05.1 normal block at 0x025AF430, 12 bytes long.
2024/10/05 15:00:05.1  Data: <oid_section > 6F 69 64 5F 73 65 63 74 69 6F 6E 00 
2024/10/05 15:00:05.1 {2331} 2024/10/05 15:00:05.1 normal block at 0x0258B7C0, 24 bytes long.
2024/10/05 15:00:05.1  Data: <    0 Z p  h`  h> 00 00 00 00 30 F4 5A 02 70 08 DE 68 60 08 DE 68 
2024/10/05 15:00:05.1 {2330} 2024/10/05 15:00:05.1 normal block at 0x02539E98, 16 bytes long.
2024/10/05 15:00:05.1  Data: <  X   X 0 X     > C0 B7 58 02 90 BA 58 02 30 B7 58 02 00 00 00 00 
2024/10/05 15:00:05.1 {2329} 2024/10/05 15:00:05.1 normal block at 0x02539E18, 20 bytes long.
2024/10/05 15:00:05.1  Data: <      S         > 03 00 00 00 98 9E 53 02 00 00 00 00 04 00 00 00 
2024/10/05 15:00:05.1 Object dump complete.
2024/10/05 15:00:06.6 AcquisitionEngine: DLL_PROCESS_ATTACH - V11.1.0.1
2024/10/05 15:00:06.6 DataSecurity: DLL_PROCESS_ATTACH - V1.0.0.1
2024/10/05 15:00:06.6 MultiWellPlate: DLL_PROCESS_ATTACH - V1.0.0.6
2024/10/05 15:00:06.9 
2024/10/05 15:00:06.9 Octet Data Acquisition 11.1.0.11 (debug build)
2024/10/05 15:00:06.9 
2024/10/05 15:00:07.1 CreateToolbar()
2024/10/05 15:00:07.1 Instrument started...
2024/10/05 15:00:07.3 Opening instrument: Octet RED96e
2024/10/05 15:00:09.5 ReadInfo()
2024/10/05 15:00:10.0 Serial = FB-90287
2024/10/05 15:00:10.0 GALIL: XY steps/mm = 251.969, Z steps/mm = 1259.84
2024/10/05 15:00:10.8 GetSamplePos1_1 = (4.2696,-107.334,-21.645)
2024/10/05 15:00:10.8 GetSamplePos1_9 = (4.2696,-37.2659,-39.1223)
2024/10/05 15:00:10.8 m_dPickRowSpacingMM = 9
2024/10/05 15:00:10.8 m_dPickColSpacingMM = -9
2024/10/05 15:00:10.8 m_ySample1RowSpacingMM = 8.75846
2024/10/05 15:00:10.8 m_zSample1RowSpacingMM = -2.18466
2024/10/05 15:00:10.8 m_ySample2RowSpacingMM = 9
2024/10/05 15:00:10.8 m_zSample2RowSpacingMM = 0
2024/10/05 15:00:10.8 
2024/10/05 15:00:10.8 gmcController polling at 6.7 Hz
2024/10/05 15:00:10.8 
2024/10/05 15:00:10.8 Galil Controller - Program Version: 4301
2024/10/05 15:00:10.9 
2024/10/05 15:00:10.9 Opened Octet RED96e with firmware 1.0.0.0, API 1.5
2024/10/05 15:00:10.9 
2024/10/05 15:00:10.9 Set Lamp[65535]=on
2024/10/05 15:00:10.9 Set Lamp[65535]=on
2024/10/05 15:00:10.9 SetHeaterTemperature 30.0
2024/10/05 15:00:10.9 Old State:24- New State:ENGN_State_Launched
2024/10/05 15:00:10.9 Temperature monitor ENABLE
2024/10/05 15:00:10.9 Set Heater[65535] @ 30.000000[C]
2024/10/05 15:00:11.0 Set Lamp[65535]=on
2024/10/05 15:00:11.2 
2024/10/05 15:00:11.2 
2024/10/05 15:00:11.2 ** Initializing Instrument **
2024/10/05 15:00:11.2 Old State:25-ENGN_State_Launched New State:ENGN_State_WaitInitialize
2024/10/05 15:00:11.2 StopDevice[0006]
2024/10/05 15:00:11.4 Opening instrument: Octet RED96e
2024/10/05 15:00:13.6 ReadInfo()
2024/10/05 15:00:14.1 Serial = FB-90287
2024/10/05 15:00:14.1 GALIL: XY steps/mm = 251.969, Z steps/mm = 1259.84
2024/10/05 15:00:14.9 GetSamplePos1_1 = (4.2696,-107.334,-21.645)
2024/10/05 15:00:14.9 GetSamplePos1_9 = (4.2696,-37.2659,-39.1223)
2024/10/05 15:00:14.9 m_dPickRowSpacingMM = 9
2024/10/05 15:00:14.9 m_dPickColSpacingMM = -9
2024/10/05 15:00:14.9 m_ySample1RowSpacingMM = 8.75846
2024/10/05 15:00:14.9 m_zSample1RowSpacingMM = -2.18466
2024/10/05 15:00:14.9 m_ySample2RowSpacingMM = 9
2024/10/05 15:00:14.9 m_zSample2RowSpacingMM = 0
2024/10/05 15:00:14.9 
2024/10/05 15:00:14.9 gmcController polling at 6.7 Hz
2024/10/05 15:00:14.9 
2024/10/05 15:00:14.9 Galil Controller - Program Version: 4301
2024/10/05 15:00:14.9 
2024/10/05 15:00:14.9 Opened Octet RED96e with firmware 1.0.0.0, API 1.5
2024/10/05 15:00:14.9 
2024/10/05 15:00:14.9 Set Lamp[65535]=on
2024/10/05 15:00:14.9 Set Lamp[65535]=on
2024/10/05 15:00:15.0 Set Heater[65535] @ 30.000000[C]
2024/10/05 15:00:15.0 Looking for 8 devices with timeout of 60000 ms
2024/10/05 15:00:15.0 Found 8 devices in 0 ms
2024/10/05 15:00:15.0 Couldn't open spectrometer factory for type 'SPEC_TYPE_OCEANOPTICS'
2024/10/05 15:00:15.0 EOS EOS_B0014 API = 0x0100
2024/10/05 15:00:15.0 EOS EOS_B0019 API = 0x0100
2024/10/05 15:00:15.0 EOS EOS_B0012 API = 0x0100
2024/10/05 15:00:15.0 EOS EOS_B0018 API = 0x0100
2024/10/05 15:00:15.0 EOS EOS_B0010 API = 0x0100
2024/10/05 15:00:15.0 EOS EOS_B0013 API = 0x0100
2024/10/05 15:00:15.0 EOS EOS_B0017 API = 0x0100
2024/10/05 15:00:15.1 EOS EOS_B0011 API = 0x0100
2024/10/05 15:00:15.1 EOS EOS_B0010 API = 0x0100
2024/10/05 15:00:15.1 EOS EOS_B0014 API = 0x0100
2024/10/05 15:00:15.1 EOS EOS_B0011 API = 0x0100
2024/10/05 15:00:15.1 EOS EOS_B0018 API = 0x0100
2024/10/05 15:00:15.1 EOS EOS_B0012 API = 0x0100
2024/10/05 15:00:15.1 EOS EOS_B0017 API = 0x0100
2024/10/05 15:00:15.1 EOS EOS_B0013 API = 0x0100
2024/10/05 15:00:15.1 EOS EOS_B0019 API = 0x0100
2024/10/05 15:00:15.1 
2024/10/05 15:00:15.1 Calibration coefficients for EOS_B0010
2024/10/05 15:00:15.1 C0 = 5.724263e+02  C1 = 1.047210e-01  C2 = -4.525783e-06  C3 = -1.311609e-10  
2024/10/05 15:00:15.1 
2024/10/05 15:00:15.1 Linearity correction coefficients:
2024/10/05 15:00:15.1 L0 = 9.770590e-01 L1 = 1.598670e-06 L2 = 4.803710e-12 L3 = -5.086290e-15 
2024/10/05 15:00:15.1 L4 = 2.741280e-19 L5 = -6.802670e-24 L6 = 8.120710e-29 L7 = -3.786440e-34 
2024/10/05 15:00:15.1 
2024/10/05 15:00:15.1 Linearity correction order: 7
2024/10/05 15:00:15.1 PCA Serial number: 06 000 1758
2024/10/05 15:00:15.1 Stray light const: 0.000000e+00
2024/10/05 15:00:15.1 Configuration info: TS4 0
2024/10/05 15:00:15.1 Scale factor: 1.023984
2024/10/05 15:00:15.1 
2024/10/05 15:00:15.1 Calibration coefficients for EOS_B0014
2024/10/05 15:00:15.1 C0 = 5.724263e+02  C1 = 1.047210e-01  C2 = -4.525783e-06  C3 = -1.311609e-10  
2024/10/05 15:00:15.1 
2024/10/05 15:00:15.1 Linearity correction coefficients:
2024/10/05 15:00:15.1 L0 = 9.770590e-01 L1 = 1.598670e-06 L2 = 4.803710e-12 L3 = -5.086290e-15 
2024/10/05 15:00:15.1 L4 = 2.741280e-19 L5 = -6.802670e-24 L6 = 8.120710e-29 L7 = -3.786440e-34 
2024/10/05 15:00:15.1 
2024/10/05 15:00:15.1 Linearity correction order: 7
2024/10/05 15:00:15.1 PCA Serial number: 06 000 1535
2024/10/05 15:00:15.1 Stray light const: 0.000000e+00
2024/10/05 15:00:15.1 Configuration info: TS4 0
2024/10/05 15:00:15.1 Scale factor: 1.023984
2024/10/05 15:00:15.1 
2024/10/05 15:00:15.1 Calibration coefficients for EOS_B0011
2024/10/05 15:00:15.1 C0 = 5.724263e+02  C1 = 1.047210e-01  C2 = -4.525783e-06  C3 = -1.311609e-10  
2024/10/05 15:00:15.1 
2024/10/05 15:00:15.1 Linearity correction coefficients:
2024/10/05 15:00:15.1 L0 = 9.770590e-01 L1 = 1.598670e-06 L2 = 4.803710e-12 L3 = -5.086290e-15 
2024/10/05 15:00:15.1 L4 = 2.741280e-19 L5 = -6.802670e-24 L6 = 8.120710e-29 L7 = -3.786440e-34 
2024/10/05 15:00:15.1 
2024/10/05 15:00:15.1 Linearity correction order: 7
2024/10/05 15:00:15.1 PCA Serial number: 06 000 1287
2024/10/05 15:00:15.1 Stray light const: 0.000000e+00
2024/10/05 15:00:15.1 Configuration info: TS4 0
2024/10/05 15:00:15.1 Scale factor: 1.023984
2024/10/05 15:00:15.1 
2024/10/05 15:00:15.1 Calibration coefficients for EOS_B0018
2024/10/05 15:00:15.1 C0 = 5.724263e+02  C1 = 1.047210e-01  C2 = -4.525783e-06  C3 = -1.311609e-10  
2024/10/05 15:00:15.1 
2024/10/05 15:00:15.1 Linearity correction coefficients:
2024/10/05 15:00:15.1 L0 = 9.770590e-01 L1 = 1.598670e-06 L2 = 4.803710e-12 L3 = -5.086290e-15 
2024/10/05 15:00:15.1 L4 = 2.741280e-19 L5 = -6.802670e-24 L6 = 8.120710e-29 L7 = -3.786440e-34 
2024/10/05 15:00:15.1 
2024/10/05 15:00:15.1 Linearity correction order: 7
2024/10/05 15:00:15.1 PCA Serial number: 06 000 1355
2024/10/05 15:00:15.1 Stray light const: 0.000000e+00
2024/10/05 15:00:15.1 Configuration info: TS4 0
2024/10/05 15:00:15.1 Scale factor: 1.023984
2024/10/05 15:00:15.1 
2024/10/05 15:00:15.1 Calibration coefficients for EOS_B0012
2024/10/05 15:00:15.1 C0 = 5.724263e+02  C1 = 1.047210e-01  C2 = -4.525783e-06  C3 = -1.311609e-10  
2024/10/05 15:00:15.1 
2024/10/05 15:00:15.1 Linearity correction coefficients:
2024/10/05 15:00:15.1 L0 = 9.770590e-01 L1 = 1.598670e-06 L2 = 4.803710e-12 L3 = -5.086290e-15 
2024/10/05 15:00:15.1 L4 = 2.741280e-19 L5 = -6.802670e-24 L6 = 8.120710e-29 L7 = -3.786440e-34 
2024/10/05 15:00:15.1 
2024/10/05 15:00:15.1 Linearity correction order: 7
2024/10/05 15:00:15.1 PCA Serial number: 06 000 1530
2024/10/05 15:00:15.1 Stray light const: 0.000000e+00
2024/10/05 15:00:15.1 Configuration info: TS4 0
2024/10/05 15:00:15.1 Scale factor: 1.023984
2024/10/05 15:00:15.1 
2024/10/05 15:00:15.1 Calibration coefficients for EOS_B0017
2024/10/05 15:00:15.1 C0 = 5.724263e+02  C1 = 1.047210e-01  C2 = -4.525783e-06  C3 = -1.311609e-10  
2024/10/05 15:00:15.1 
2024/10/05 15:00:15.1 Linearity correction coefficients:
2024/10/05 15:00:15.1 L0 = 9.770590e-01 L1 = 1.598670e-06 L2 = 4.803710e-12 L3 = -5.086290e-15 
2024/10/05 15:00:15.1 L4 = 2.741280e-19 L5 = -6.802670e-24 L6 = 8.120710e-29 L7 = -3.786440e-34 
2024/10/05 15:00:15.1 
2024/10/05 15:00:15.1 Linearity correction order: 7
2024/10/05 15:00:15.1 PCA Serial number: 06 000 1526
2024/10/05 15:00:15.1 Stray light const: 0.000000e+00
2024/10/05 15:00:15.1 Configuration info: TS4 0
2024/10/05 15:00:15.1 Scale factor: 1.023984
2024/10/05 15:00:15.1 
2024/10/05 15:00:15.1 Calibration coefficients for EOS_B0013
2024/10/05 15:00:15.1 C0 = 5.724263e+02  C1 = 1.047210e-01  C2 = -4.525783e-06  C3 = -1.311609e-10  
2024/10/05 15:00:15.1 
2024/10/05 15:00:15.1 Linearity correction coefficients:
2024/10/05 15:00:15.1 L0 = 9.770590e-01 L1 = 1.598670e-06 L2 = 4.803710e-12 L3 = -5.086290e-15 
2024/10/05 15:00:15.1 L4 = 2.741280e-19 L5 = -6.802670e-24 L6 = 8.120710e-29 L7 = -3.786440e-34 
2024/10/05 15:00:15.1 
2024/10/05 15:00:15.1 Linearity correction order: 7
2024/10/05 15:00:15.1 PCA Serial number: 06 000 1749
2024/10/05 15:00:15.1 Stray light const: 0.000000e+00
2024/10/05 15:00:15.1 Configuration info: TS4 0
2024/10/05 15:00:15.1 Scale factor: 1.023984
2024/10/05 15:00:15.1 
2024/10/05 15:00:15.1 Calibration coefficients for EOS_B0019
2024/10/05 15:00:15.1 C0 = 5.724263e+02  C1 = 1.047210e-01  C2 = -4.525783e-06  C3 = -1.311609e-10  
2024/10/05 15:00:15.1 
2024/10/05 15:00:15.1 Linearity correction coefficients:
2024/10/05 15:00:15.1 L0 = 9.770590e-01 L1 = 1.598670e-06 L2 = 4.803710e-12 L3 = -5.086290e-15 
2024/10/05 15:00:15.1 L4 = 2.741280e-19 L5 = -6.802670e-24 L6 = 8.120710e-29 L7 = -3.786440e-34 
2024/10/05 15:00:15.1 
2024/10/05 15:00:15.1 Linearity correction order: 7
2024/10/05 15:00:15.1 PCA Serial number: 06 000 1333
2024/10/05 15:00:15.1 Stray light const: 0.000000e+00
2024/10/05 15:00:15.1 Configuration info: TS4 0
2024/10/05 15:00:15.1 Scale factor: 1.023984
2024/10/05 15:00:15.1 Opened: EOS_B0010, EOS_B0014, EOS_B0011, EOS_B0018, EOS_B0012, EOS_B0017, EOS_B0013, EOS_B0019, 
2024/10/05 15:00:15.1 
2024/10/05 15:00:15.1 DSP settings (Cross Correlation)
2024/10/05 15:00:15.1  - Transmission
2024/10/05 15:00:15.1 
2024/10/05 15:00:15.1 Ch	IgnoreLow	IgnoreHigh
2024/10/05 15:00:15.1 1	150		200
2024/10/05 15:00:15.1 2	150		200
2024/10/05 15:00:15.1 3	150		200
2024/10/05 15:00:15.1 4	150		200
2024/10/05 15:00:15.1 5	150		200
2024/10/05 15:00:15.1 6	150		200
2024/10/05 15:00:15.1 7	150		200
2024/10/05 15:00:15.1 8	150		200
2024/10/05 15:00:15.4 EJECT: To Chute, position=-2,-1
2024/10/05 15:00:15.5 GMC_Interlock
2024/10/05 15:00:15.6 Old State:1-ENGN_State_WaitInitialize New State:ENGN_State_Initializing
2024/10/05 15:00:15.9 GMC_HomeXYZ
2024/10/05 15:00:15.9 HomeDevice[0006]
2024/10/05 15:00:21.6 GMC_SetPosZ
2024/10/05 15:00:22.0 GMC_ServoHere
2024/10/05 15:00:22.1 GMC_MasterInit
2024/10/05 15:00:22.1 Init(0x0)
2024/10/05 15:00:26.5 GMC_SetPosZ
2024/10/05 15:00:26.7 GMC_ServoHere
2024/10/05 15:00:26.9 GMC_SetPosXY
2024/10/05 15:00:29.7 GMC_SetPosZ
2024/10/05 15:00:34.5 GMC_Eject
2024/10/05 15:00:34.5 EjectDone => EjectEject
2024/10/05 15:00:34.5 SetEjectorPosn(0)
2024/10/05 15:00:37.7 GMC_HomeZ
2024/10/05 15:00:37.7 HomeDevice[0005]
2024/10/05 15:00:43.8 GMC_SetPosZ
2024/10/05 15:00:44.2 GMC_ServoHere
2024/10/05 15:00:44.3 GMC_Interlock
2024/10/05 15:00:44.7 GMC_HomeXYZ
2024/10/05 15:00:44.7 HomeDevice[0006]
2024/10/05 15:00:52.4 GMC_SetPosZ
2024/10/05 15:00:52.7 GMC_ServoHere
2024/10/05 15:00:52.9 GMC_SetPosZ
2024/10/05 15:00:53.1 GMC_ServoHere
2024/10/05 15:00:53.3 GMC_SetPosXY
2024/10/05 15:00:56.3 GMC_SetPosZ
2024/10/05 15:00:56.6 Old State:2-ENGN_State_Initializing New State:ENGN_State_InitializeComplete
2024/10/05 15:00:56.6 Integration Time: 1.00,1.00,1.00,1.00,1.00,1.00,1.00,1.00,
2024/10/05 15:00:56.6 Set Lamp[65535]=on
2024/10/05 15:00:56.7 Set Heater[65535] @ 30.000000[C]
2024/10/05 15:00:56.7 Old State:3-ENGN_State_InitializeComplete New State:ENGN_State_SystemReady
2024/10/05 15:00:56.8 Pickups: 105, Warn: 90, Error: 100
2024/10/05 15:10:28.9 <I Name="ExperimentName" O="Experiment_1" N="Experiment_6" />
2024/10/05 15:10:28.9 <I Name="PresentWhenDone" O="TRUE" N="FALSE" />
2024/10/05 15:10:28.9 Sensor tray definitions were changed
2024/10/05 15:10:28.9 Sample plate definitions were changed
2024/10/05 15:10:28.9 Assay params step 1: Name Sensor Check to Baseline, Time 30 to 120
2024/10/05 15:10:28.9 Assay params step 2: Time 600 to 900
2024/10/05 15:10:28.9 Assay params step 3: Name Baseline to Baseline2, Time 120 to 450
2024/10/05 15:10:28.9 Assay params step 4: Time 300 to 900
2024/10/05 15:10:28.9 Assay params step 5: Time 300 to 900
2024/10/05 15:10:28.9 Assay steps step 1: Name Sensor Check to Baseline
2024/10/05 15:10:28.9 Assay steps step 3: Name Baseline to Baseline2
2024/10/05 15:10:28.9 Assay steps step 5: Sample A3 to A5
2024/10/05 15:10:28.9 5 Assay steps steps were deleted
2024/10/05 15:10:28.9 SetHeaterTemperature 30.0
2024/10/05 15:10:28.9 Set Heater[65535] @ 30.000000[C]
2024/10/05 15:10:29.0 Temperature monitor ENABLE
2024/10/05 15:10:29.0 Temp: 2024/10/05 15:10:29, 30.0000, 27.8000
2024/10/05 15:10:29.0 bShakeWhileWaiting=1, nShakerRPM=1000
2024/10/05 15:10:29.0 DELAYED START: Waiting for 600 s
2024/10/05 15:10:29.1 Old State:4-ENGN_State_SystemReady New State:ENGN_State_ControllerBusy
2024/10/05 15:10:29.1 GMC_SetPosZ
2024/10/05 15:10:29.3 GMC_ServoHere
2024/10/05 15:10:29.5 GMC_SetPosXY
2024/10/05 15:10:29.7 GMC_SetPosZ
2024/10/05 15:10:30.0 Old State:29-ENGN_State_ControllerBusy New State:ENGN_State_ControllerDone
2024/10/05 15:10:30.1 StartShaker(1000)
2024/10/05 15:10:30.1 Old State:30-ENGN_State_ControllerDone New State:ENGN_State_SystemReady
2024/10/05 15:10:37.4 Spectrometer EOS_B0010: AVRG=20.
2024/10/05 15:10:37.4 Spectrometer EOS_B0014: AVRG=20.
2024/10/05 15:10:37.4 Spectrometer EOS_B0011: AVRG=20.
2024/10/05 15:10:37.4 Spectrometer EOS_B0018: AVRG=20.
2024/10/05 15:10:37.4 Spectrometer EOS_B0012: AVRG=20.
2024/10/05 15:10:37.4 Spectrometer EOS_B0017: AVRG=20.
2024/10/05 15:10:37.4 Spectrometer EOS_B0013: AVRG=20.
2024/10/05 15:10:37.4 Spectrometer EOS_B0019: AVRG=20.
2024/10/05 15:10:37.4 Starting new assay
2024/10/05 15:10:37.7 Old State:4-ENGN_State_SystemReady New State:ENGN_StateRunning_StartNewStep
2024/10/05 15:10:37.7 Spectrometer EOS_B0010: AVRG=20.
2024/10/05 15:10:37.7 Spectrometer EOS_B0014: AVRG=20.
2024/10/05 15:10:37.7 Spectrometer EOS_B0011: AVRG=20.
2024/10/05 15:10:37.7 Spectrometer EOS_B0018: AVRG=20.
2024/10/05 15:10:37.7 Spectrometer EOS_B0012: AVRG=20.
2024/10/05 15:10:37.7 Spectrometer EOS_B0017: AVRG=20.
2024/10/05 15:10:37.7 Spectrometer EOS_B0013: AVRG=20.
2024/10/05 15:10:37.7 Spectrometer EOS_B0019: AVRG=20.
2024/10/05 15:10:37.7 Plate 1 temperature = 30 C
2024/10/05 15:10:37.8 Old State:6-ENGN_StateRunning_StartNewStep New State:ENGN_StateRunning_WaitPickingSensors
2024/10/05 15:10:37.8 Pick(0, 0)
2024/10/05 15:10:37.9 GMC_SetPosZ
2024/10/05 15:10:37.9 Old State:7-ENGN_StateRunning_WaitPickingSensors New State:ENGN_StateRunning_PickingSensors
2024/10/05 15:10:38.0 Temp: 2024/10/05 15:10:38, 29.7000, 27.9000
2024/10/05 15:10:38.0 GMC_ServoHere
2024/10/05 15:10:38.2 GMC_SetPosXY
2024/10/05 15:10:40.5 GMC_SetPosZ
2024/10/05 15:10:45.8 GMC_SetPosZ
2024/10/05 15:10:46.3 Old State:8-ENGN_StateRunning_PickingSensors New State:ENGN_StateRunning_CheckingSensors
2024/10/05 15:10:46.3 Spectrometer EOS_B0010: AVRG=20.
2024/10/05 15:10:46.3 Spectrometer EOS_B0014: AVRG=20.
2024/10/05 15:10:46.3 Spectrometer EOS_B0011: AVRG=20.
2024/10/05 15:10:46.3 Spectrometer EOS_B0018: AVRG=20.
2024/10/05 15:10:46.3 Spectrometer EOS_B0012: AVRG=20.
2024/10/05 15:10:46.3 Spectrometer EOS_B0017: AVRG=20.
2024/10/05 15:10:46.3 Spectrometer EOS_B0013: AVRG=20.
2024/10/05 15:10:46.3 Spectrometer EOS_B0019: AVRG=20.
2024/10/05 15:10:46.5 
2024/10/05 15:10:46.5 Detect Sensors
2024/10/05 15:10:46.5 ==============
2024/10/05 15:10:46.5 1	YES		0.0	18041.4
2024/10/05 15:10:46.5 2	YES		0.0	19509.8
2024/10/05 15:10:46.5 3	YES		0.0	17798.4
2024/10/05 15:10:46.5 4	YES		0.0	19798.0
2024/10/05 15:10:46.5 5	NO 		0.0	12.0
2024/10/05 15:10:46.5 6	NO 		0.0	12.7
2024/10/05 15:10:46.5 7	NO 		0.0	12.2
2024/10/05 15:10:46.5 8	NO 		0.0	12.7
2024/10/05 15:10:46.5 
2024/10/05 15:10:46.5 ### RaiseErrorEvent(6, 4, 3, Missing sensor on channel 5.) ###
2024/10/05 15:10:46.5     Assay=0, Step=0, CurrentCycle=0, m_eCurrentState=9
2024/10/05 15:10:46.5 SendErrorMsg(9, 1060503, 0, Missing sensor on channel 5.)
2024/10/05 15:10:46.5 Spectrometer EOS_B0010: AVRG=20.
2024/10/05 15:10:46.5 Spectrometer EOS_B0014: AVRG=20.
2024/10/05 15:10:46.5 Spectrometer EOS_B0011: AVRG=20.
2024/10/05 15:10:46.5 Spectrometer EOS_B0018: AVRG=20.
2024/10/05 15:10:46.5 Spectrometer EOS_B0012: AVRG=20.
2024/10/05 15:10:46.5 Spectrometer EOS_B0017: AVRG=20.
2024/10/05 15:10:46.5 Spectrometer EOS_B0013: AVRG=20.
2024/10/05 15:10:46.5 Spectrometer EOS_B0019: AVRG=20.
2024/10/05 15:10:46.5 Spectrometer EOS_B0010: AVRG=20.
2024/10/05 15:10:46.5 Spectrometer EOS_B0014: AVRG=20.
2024/10/05 15:10:46.5 Spectrometer EOS_B0011: AVRG=20.
2024/10/05 15:10:46.5 Spectrometer EOS_B0018: AVRG=20.
2024/10/05 15:10:46.5 Spectrometer EOS_B0012: AVRG=20.
2024/10/05 15:10:46.5 Spectrometer EOS_B0017: AVRG=20.
2024/10/05 15:10:46.5 Spectrometer EOS_B0013: AVRG=20.
2024/10/05 15:10:46.5 Spectrometer EOS_B0019: AVRG=20.
2024/10/05 15:10:46.6 CH1: Correction Factor = 0.883919
2024/10/05 15:10:46.6 Spectrometer EOS_B0010: AVRG=20.
2024/10/05 15:10:46.6 CH2: Correction Factor = 0.855331
2024/10/05 15:10:46.6 Spectrometer EOS_B0014: AVRG=20.
2024/10/05 15:10:46.6 CH3: Correction Factor = 0.867352
2024/10/05 15:10:46.6 Spectrometer EOS_B0011: AVRG=20.
2024/10/05 15:10:46.6 CH4: Correction Factor = 0.838775
2024/10/05 15:10:46.6 Spectrometer EOS_B0018: AVRG=20.
2024/10/05 15:10:46.6 CH5: DSP_ERROR_LOW_SCOPE_AMPLITUDE@ 1 ms
2024/10/05 15:10:46.6 CH5: Correction Factor = 1.5
2024/10/05 15:10:46.6 Spectrometer EOS_B0012: AVRG=20.
2024/10/05 15:10:46.6 CH6: DSP_ERROR_LOW_SCOPE_AMPLITUDE@ 1 ms
2024/10/05 15:10:46.6 CH6: Correction Factor = 1.5
2024/10/05 15:10:46.6 Spectrometer EOS_B0017: AVRG=20.
2024/10/05 15:10:46.6 CH7: DSP_ERROR_LOW_SCOPE_AMPLITUDE@ 1 ms
2024/10/05 15:10:46.6 CH7: Correction Factor = 1.5
2024/10/05 15:10:46.6 Spectrometer EOS_B0013: AVRG=20.
2024/10/05 15:10:46.7 CH8: DSP_ERROR_LOW_SCOPE_AMPLITUDE@ 1 ms
2024/10/05 15:10:46.7 CH8: Correction Factor = 1.5
2024/10/05 15:10:46.7 Spectrometer EOS_B0019: AVRG=20.
2024/10/05 15:10:46.8 CH1: Correction Factor = 0.970105
2024/10/05 15:10:46.8 Spectrometer EOS_B0010: AVRG=20.
2024/10/05 15:10:46.8 CH2: Correction Factor = 0.946783
2024/10/05 15:10:46.8 Spectrometer EOS_B0014: AVRG=20.
2024/10/05 15:10:46.8 CH3: Correction Factor = 0.955858
2024/10/05 15:10:46.8 Spectrometer EOS_B0011: AVRG=20.
2024/10/05 15:10:46.8 CH4: Correction Factor = 0.93758
2024/10/05 15:10:46.8 Spectrometer EOS_B0018: AVRG=20.
2024/10/05 15:10:46.8 CH5: DSP_ERROR_LOW_SCOPE_AMPLITUDE@ 1.5 ms
2024/10/05 15:10:46.8 CH5: Correction Factor = 1.5
2024/10/05 15:10:46.8 Spectrometer EOS_B0012: AVRG=20.
2024/10/05 15:10:46.8 CH6: DSP_ERROR_LOW_SCOPE_AMPLITUDE@ 1.5 ms
2024/10/05 15:10:46.8 CH6: Correction Factor = 1.5
2024/10/05 15:10:46.8 Spectrometer EOS_B0017: AVRG=20.
2024/10/05 15:10:46.8 CH7: DSP_ERROR_LOW_SCOPE_AMPLITUDE@ 1.5 ms
2024/10/05 15:10:46.8 CH7: Correction Factor = 1.5
2024/10/05 15:10:46.8 Spectrometer EOS_B0013: AVRG=20.
2024/10/05 15:10:46.8 CH8: DSP_ERROR_LOW_SCOPE_AMPLITUDE@ 1.5 ms
2024/10/05 15:10:46.8 CH8: Correction Factor = 1.5
2024/10/05 15:10:46.8 Spectrometer EOS_B0019: AVRG=20.
2024/10/05 15:10:47.0 CH1: Correction Factor = 0.987412
2024/10/05 15:10:47.0 Spectrometer EOS_B0010: AVRG=20.
2024/10/05 15:10:47.0 CH2: Correction Factor = 0.990711
2024/10/05 15:10:47.0 Spectrometer EOS_B0014: AVRG=20.
2024/10/05 15:10:47.0 CH3: Correction Factor = 0.990685
2024/10/05 15:10:47.0 Spectrometer EOS_B0011: AVRG=20.
2024/10/05 15:10:47.0 CH4: Correction Factor = 0.982106
2024/10/05 15:10:47.0 Spectrometer EOS_B0018: AVRG=20.
2024/10/05 15:10:47.0 CH5: DSP_ERROR_LOW_SCOPE_AMPLITUDE@ 2.25 ms
2024/10/05 15:10:47.0 CH5: Correction Factor = 1.5
2024/10/05 15:10:47.0 Spectrometer EOS_B0012: AVRG=20.
2024/10/05 15:10:47.0 CH6: DSP_ERROR_LOW_SCOPE_AMPLITUDE@ 2.25 ms
2024/10/05 15:10:47.0 CH6: Correction Factor = 1.5
2024/10/05 15:10:47.0 Spectrometer EOS_B0017: AVRG=20.
2024/10/05 15:10:47.0 CH7: DSP_ERROR_LOW_SCOPE_AMPLITUDE@ 2.25 ms
2024/10/05 15:10:47.0 CH7: Correction Factor = 1.5
2024/10/05 15:10:47.0 Spectrometer EOS_B0013: AVRG=20.
2024/10/05 15:10:47.0 CH8: DSP_ERROR_LOW_SCOPE_AMPLITUDE@ 2.25 ms
2024/10/05 15:10:47.0 CH8: Correction Factor = 1.5
2024/10/05 15:10:47.0 Spectrometer EOS_B0019: AVRG=20.
2024/10/05 15:10:47.1 CH1: Correction Factor = 0.996468
2024/10/05 15:10:47.1 Spectrometer EOS_B0010: AVRG=20.
2024/10/05 15:10:47.1 CH2: Correction Factor = 1.00033
2024/10/05 15:10:47.1 Spectrometer EOS_B0014: AVRG=20.
2024/10/05 15:10:47.1 CH3: Correction Factor = 1.00017
2024/10/05 15:10:47.1 Spectrometer EOS_B0011: AVRG=20.
2024/10/05 15:10:47.1 CH4: Correction Factor = 1.0018
2024/10/05 15:10:47.1 Spectrometer EOS_B0018: AVRG=20.
2024/10/05 15:10:47.1 CH5: DSP_ERROR_LOW_SCOPE_AMPLITUDE@ 3.375 ms
2024/10/05 15:10:47.1 CH5: Correction Factor = 1.5
2024/10/05 15:10:47.1 Spectrometer EOS_B0012: AVRG=20.
2024/10/05 15:10:47.1 CH6: DSP_ERROR_LOW_SCOPE_AMPLITUDE@ 3.375 ms
2024/10/05 15:10:47.1 CH6: Correction Factor = 1.5
2024/10/05 15:10:47.1 Spectrometer EOS_B0017: AVRG=20.
2024/10/05 15:10:47.1 CH7: DSP_ERROR_LOW_SCOPE_AMPLITUDE@ 3.375 ms
2024/10/05 15:10:47.1 CH7: Correction Factor = 1.5
2024/10/05 15:10:47.1 Spectrometer EOS_B0013: AVRG=20.
2024/10/05 15:10:47.1 CH8: DSP_ERROR_LOW_SCOPE_AMPLITUDE@ 3.375 ms
2024/10/05 15:10:47.1 CH8: Correction Factor = 1.5
2024/10/05 15:10:47.1 Spectrometer EOS_B0019: AVRG=20.
2024/10/05 15:10:47.3 CH1: Correction Factor = 1.00563
2024/10/05 15:10:47.3 Spectrometer EOS_B0010: AVRG=20.
2024/10/05 15:10:47.3 CH2: Correction Factor = 1.00033
2024/10/05 15:10:47.3 Spectrometer EOS_B0014: AVRG=20.
2024/10/05 15:10:47.3 CH3: Correction Factor = 1.00012
2024/10/05 15:10:47.3 Spectrometer EOS_B0011: AVRG=20.
2024/10/05 15:10:47.3 CH4: Correction Factor = 1.00189
2024/10/05 15:10:47.3 Spectrometer EOS_B0018: AVRG=20.
2024/10/05 15:10:47.3 CH5: DSP_ERROR_LOW_SCOPE_AMPLITUDE@ 5.0625 ms
2024/10/05 15:10:47.3 CH5: Correction Factor = 1.5
2024/10/05 15:10:47.3 Spectrometer EOS_B0012: AVRG=20.
2024/10/05 15:10:47.3 CH6: DSP_ERROR_LOW_SCOPE_AMPLITUDE@ 5.0625 ms
2024/10/05 15:10:47.3 CH6: Correction Factor = 1.5
2024/10/05 15:10:47.3 Spectrometer EOS_B0017: AVRG=20.
2024/10/05 15:10:47.3 CH7: DSP_ERROR_LOW_SCOPE_AMPLITUDE@ 5.0625 ms
2024/10/05 15:10:47.3 CH7: Correction Factor = 1.5
2024/10/05 15:10:47.3 Spectrometer EOS_B0013: AVRG=20.
2024/10/05 15:10:47.3 CH8: DSP_ERROR_LOW_SCOPE_AMPLITUDE@ 5.0625 ms
2024/10/05 15:10:47.3 CH8: Correction Factor = 1.5
2024/10/05 15:10:47.3 Spectrometer EOS_B0019: AVRG=20.
2024/10/05 15:10:47.5 CH1: Correction Factor = 0.996491
2024/10/05 15:10:47.5 Spectrometer EOS_B0010: AVRG=20.
2024/10/05 15:10:47.5 CH2: Correction Factor = 1.00034
2024/10/05 15:10:47.5 Spectrometer EOS_B0014: AVRG=20.
2024/10/05 15:10:47.5 CH3: Correction Factor = 1.00012
2024/10/05 15:10:47.5 Spectrometer EOS_B0011: AVRG=20.
2024/10/05 15:10:47.5 CH4: Correction Factor = 0.991764
2024/10/05 15:10:47.5 Spectrometer EOS_B0018: AVRG=20.
2024/10/05 15:10:47.5 CH5: DSP_ERROR_LOW_SCOPE_AMPLITUDE@ 7 ms
2024/10/05 15:10:47.5 CH5: Correction Factor = 1.5
2024/10/05 15:10:47.5 Spectrometer EOS_B0012: AVRG=20.
2024/10/05 15:10:47.5 CH6: DSP_ERROR_LOW_SCOPE_AMPLITUDE@ 7 ms
2024/10/05 15:10:47.5 CH6: Correction Factor = 1.5
2024/10/05 15:10:47.5 Spectrometer EOS_B0017: AVRG=20.
2024/10/05 15:10:47.5 CH7: DSP_ERROR_LOW_SCOPE_AMPLITUDE@ 7 ms
2024/10/05 15:10:47.5 CH7: Correction Factor = 1.5
2024/10/05 15:10:47.5 Spectrometer EOS_B0013: AVRG=20.
2024/10/05 15:10:47.5 CH8: DSP_ERROR_LOW_SCOPE_AMPLITUDE@ 7 ms
2024/10/05 15:10:47.5 CH8: Correction Factor = 1.5
2024/10/05 15:10:47.5 Spectrometer EOS_B0019: AVRG=20.
2024/10/05 15:10:47.5 Sensor 1: Integration Time = 0.85 ms
2024/10/05 15:10:47.5 Sensor 2: Integration Time = 0.80 ms
2024/10/05 15:10:47.5 Sensor 3: Integration Time = 0.82 ms
2024/10/05 15:10:47.5 Sensor 4: Integration Time = 0.77 ms
2024/10/05 15:10:47.5 ### RaiseErrorEvent(6, 4, 4, Integration time is too high on sensor 5, check lamp and sensors.) ###
2024/10/05 15:10:47.5     Assay=0, Step=0, CurrentCycle=0, m_eCurrentState=9
2024/10/05 15:10:47.5 SendErrorMsg(9, 1060504, 0, Integration time is too high on sensor 5, check lamp and sensors.)
2024/10/05 15:10:47.5 Sensor 5: Integration Time = 7.00 ms (TOO HIGH!)
2024/10/05 15:10:47.5 ### RaiseErrorEvent(6, 5, 4, Integration time is too high on sensor 6, check lamp and sensors.) ###
2024/10/05 15:10:47.5     Assay=0, Step=0, CurrentCycle=0, m_eCurrentState=9
2024/10/05 15:10:47.5 SendErrorMsg(9, 1060604, 0, Integration time is too high on sensor 6, check lamp and sensors.)
2024/10/05 15:10:47.5 Sensor 6: Integration Time = 7.00 ms (TOO HIGH!)
2024/10/05 15:10:47.5 ### RaiseErrorEvent(6, 6, 4, Integration time is too high on sensor 7, check lamp and sensors.) ###
2024/10/05 15:10:47.5     Assay=0, Step=0, CurrentCycle=0, m_eCurrentState=9
2024/10/05 15:10:47.5 SendErrorMsg(9, 1060704, 0, Integration time is too high on sensor 7, check lamp and sensors.)
2024/10/05 15:10:47.5 Sensor 7: Integration Time = 7.00 ms (TOO HIGH!)
2024/10/05 15:10:47.5 ### RaiseErrorEvent(6, 7, 4, Integration time is too high on sensor 8, check lamp and sensors.) ###
2024/10/05 15:10:47.5     Assay=0, Step=0, CurrentCycle=0, m_eCurrentState=9
2024/10/05 15:10:47.5 SendErrorMsg(9, 1060804, 0, Integration time is too high on sensor 8, check lamp and sensors.)
2024/10/05 15:10:47.5 Sensor 8: Integration Time = 7.00 ms (TOO HIGH!)
2024/10/05 15:10:47.5 WaitControllerIdle(30000)
2024/10/05 15:10:47.6 GMC_HomeZ
2024/10/05 15:10:47.6 HomeDevice[0005]
2024/10/05 15:10:54.3 GMC_SetPosZ
2024/10/05 15:10:54.7 GMC_ServoHere
2024/10/05 15:10:55.0 Old State:9-ENGN_StateRunning_CheckingSensors New State:ENGN_StateRunning_PickingSensorsComplete
2024/10/05 15:10:55.0 StartShaker(1000)
2024/10/05 15:10:55.0 Integration Time: 0.85,0.80,0.82,0.77,7.00,7.00,7.00,7.00,
2024/10/05 15:10:55.0 Plate 1 temperature = 30 C
2024/10/05 15:10:55.0 Pickups: 106, Warn: 90, Error: 100
2024/10/05 15:10:55.1 Old State:10-ENGN_StateRunning_PickingSensorsComplete New State:ENGN_StateRunning_WaitGoingToSample
2024/10/05 15:10:55.1 Sample96_Q(0, 0, 0)
2024/10/05 15:10:55.1 
2024/10/05 15:10:55.1 START SCAN: 
2024/10/05 15:10:55.1    CycleTime (ms)    = 200
2024/10/05 15:10:55.1    CycleCount        = 600
2024/10/05 15:10:55.1    ScansToAverage    = 20
2024/10/05 15:10:55.1    FinishTime (s)    = 120
2024/10/05 15:10:55.1    Temperature       = 29.7
2024/10/05 15:10:55.1    Lamp Power        = 33
2024/10/05 15:10:55.1    Spec PCB temps    = 37.9, 36.8, 39.4, 38.0, 39.0, 38.1, 36.3, 36.6
2024/10/05 15:10:55.1 
2024/10/05 15:10:55.2 GMC_SetPosZ
2024/10/05 15:10:55.2 Old State:12-ENGN_StateRunning_WaitGoingToSample New State:ENGN_StateRunning_GoingToSample
2024/10/05 15:10:55.3 GMC_ServoHere
2024/10/05 15:10:55.5 GMC_SetPosXY
2024/10/05 15:10:57.7 GMC_SetPosZ
2024/10/05 15:11:00.8 Old State:13-ENGN_StateRunning_GoingToSample New State:ENGN_StateRunning_GoingToSampleComplete
2024/10/05 15:11:00.8 ### RaiseErrorEvent(3, 0, 12, Low CCD Signal) ###
2024/10/05 15:11:00.8     Assay=0, Step=0, CurrentCycle=0, m_eCurrentState=15
2024/10/05 15:11:00.8 SendErrorMsg(15, 1030112, 0, Low CCD Signal)
2024/10/05 15:11:00.8 DSPERR=12 @ 0.0s: Low CCD Signal
2024/10/05 15:11:00.8 ### RaiseErrorEvent(3, 1, 12, Low CCD Signal) ###
2024/10/05 15:11:00.8     Assay=0, Step=0, CurrentCycle=0, m_eCurrentState=15
2024/10/05 15:11:00.8 SendErrorMsg(15, 1030212, 0, Low CCD Signal)
2024/10/05 15:11:00.8 DSPERR=12 @ 0.0s: Low CCD Signal
2024/10/05 15:11:00.8 ### RaiseErrorEvent(3, 2, 12, Low CCD Signal) ###
2024/10/05 15:11:00.8     Assay=0, Step=0, CurrentCycle=0, m_eCurrentState=15
2024/10/05 15:11:00.8 SendErrorMsg(15, 1030312, 0, Low CCD Signal)
2024/10/05 15:11:00.8 DSPERR=12 @ 0.0s: Low CCD Signal
2024/10/05 15:11:00.8 ### RaiseErrorEvent(3, 4, 12, Low CCD Signal) ###
2024/10/05 15:11:00.8     Assay=0, Step=0, CurrentCycle=0, m_eCurrentState=15
2024/10/05 15:11:00.8 SendErrorMsg(15, 1030512, 0, Low CCD Signal)
2024/10/05 15:11:00.8 DSPERR=12 @ 0.0s: Low CCD Signal
2024/10/05 15:11:00.8 ### RaiseErrorEvent(3, 5, 12, Low CCD Signal) ###
2024/10/05 15:11:00.8     Assay=0, Step=0, CurrentCycle=0, m_eCurrentState=15
2024/10/05 15:11:00.8 SendErrorMsg(15, 1030612, 0, Low CCD Signal)
2024/10/05 15:11:00.8 DSPERR=12 @ 0.0s: Low CCD Signal
2024/10/05 15:11:00.8 ### RaiseErrorEvent(3, 6, 12, Low CCD Signal) ###
2024/10/05 15:11:00.8     Assay=0, Step=0, CurrentCycle=0, m_eCurrentState=15
2024/10/05 15:11:00.8 SendErrorMsg(15, 1030712, 0, Low CCD Signal)
2024/10/05 15:11:00.8 DSPERR=12 @ 0.0s: Low CCD Signal
2024/10/05 15:11:00.8 ### RaiseErrorEvent(3, 7, 12, Low CCD Signal) ###
2024/10/05 15:11:00.8     Assay=0, Step=0, CurrentCycle=0, m_eCurrentState=15
2024/10/05 15:11:00.8 SendErrorMsg(15, 1030812, 0, Low CCD Signal)
2024/10/05 15:11:00.8 DSPERR=12 @ 0.0s: Low CCD Signal
2024/10/05 15:11:00.9 Old State:14-ENGN_StateRunning_GoingToSampleComplete New State:ENGN_StateRunning_WaitSampling
2024/10/05 15:11:00.9 Step started at: 15:10:55
2024/10/05 15:11:00.9 XYZ movement time  = 5573 ms + Scan start delay = 5587 ms
2024/10/05 15:11:01.0 Old State:15-ENGN_StateRunning_WaitSampling New State:ENGN_StateRunning_Sampling
2024/10/05 15:11:01.0 ### RaiseErrorEvent(3, 0, 12, Low CCD Signal) ###
2024/10/05 15:11:01.0     Assay=0, Step=0, CurrentCycle=1, m_eCurrentState=16
2024/10/05 15:11:01.0 SendErrorMsg(16, 1030112, 0, Low CCD Signal)
2024/10/05 15:11:01.0 DSPERR=12 @ 0.2s: Low CCD Signal
2024/10/05 15:11:01.0 ### RaiseErrorEvent(3, 1, 12, Low CCD Signal) ###
2024/10/05 15:11:01.0     Assay=0, Step=0, CurrentCycle=1, m_eCurrentState=16
2024/10/05 15:11:01.0 SendErrorMsg(16, 1030212, 0, Low CCD Signal)
2024/10/05 15:11:01.0 DSPERR=12 @ 0.2s: Low CCD Signal
2024/10/05 15:11:01.0 ### RaiseErrorEvent(3, 2, 12, Low CCD Signal) ###
2024/10/05 15:11:01.0     Assay=0, Step=0, CurrentCycle=1, m_eCurrentState=16
2024/10/05 15:11:01.0 SendErrorMsg(16, 1030312, 0, Low CCD Signal)
2024/10/05 15:11:01.0 DSPERR=12 @ 0.2s: Low CCD Signal
2024/10/05 15:11:01.0 ### RaiseErrorEvent(3, 4, 12, Low CCD Signal) ###
2024/10/05 15:11:01.0     Assay=0, Step=0, CurrentCycle=1, m_eCurrentState=16
2024/10/05 15:11:01.0 SendErrorMsg(16, 1030512, 0, Low CCD Signal)
2024/10/05 15:11:01.0 DSPERR=12 @ 0.2s: Low CCD Signal
2024/10/05 15:11:01.0 ### RaiseErrorEvent(3, 5, 12, Low CCD Signal) ###
2024/10/05 15:11:01.0     Assay=0, Step=0, CurrentCycle=1, m_eCurrentState=16
2024/10/05 15:11:01.0 SendErrorMsg(16, 1030612, 0, Low CCD Signal)
2024/10/05 15:11:01.0 DSPERR=12 @ 0.2s: Low CCD Signal
2024/10/05 15:11:01.0 ### RaiseErrorEvent(3, 6, 12, Low CCD Signal) ###
2024/10/05 15:11:01.0     Assay=0, Step=0, CurrentCycle=1, m_eCurrentState=16
2024/10/05 15:11:01.0 SendErrorMsg(16, 1030712, 0, Low CCD Signal)
2024/10/05 15:11:01.0 DSPERR=12 @ 0.2s: Low CCD Signal
2024/10/05 15:11:01.0 ### RaiseErrorEvent(3, 7, 12, Low CCD Signal) ###
2024/10/05 15:11:01.0     Assay=0, Step=0, CurrentCycle=1, m_eCurrentState=16
2024/10/05 15:11:01.0 SendErrorMsg(16, 1030812, 0, Low CCD Signal)
2024/10/05 15:11:01.0 DSPERR=12 @ 0.2s: Low CCD Signal
2024/10/05 15:11:01.2 ### RaiseErrorEvent(3, 0, 12, Low CCD Signal) ###
2024/10/05 15:11:01.2     Assay=0, Step=0, CurrentCycle=2, m_eCurrentState=16
2024/10/05 15:11:01.2 SendErrorMsg(16, 1030112, 0, Low CCD Signal)
2024/10/05 15:11:01.2 DSPERR=12 @ 0.4s: Low CCD Signal
2024/10/05 15:11:01.2 ### RaiseErrorEvent(3, 1, 12, Low CCD Signal) ###
2024/10/05 15:11:01.2     Assay=0, Step=0, CurrentCycle=2, m_eCurrentState=16
2024/10/05 15:11:01.2 SendErrorMsg(16, 1030212, 0, Low CCD Signal)
2024/10/05 15:11:01.2 DSPERR=12 @ 0.4s: Low CCD Signal
2024/10/05 15:11:01.2 ### RaiseErrorEvent(3, 2, 12, Low CCD Signal) ###
2024/10/05 15:11:01.2     Assay=0, Step=0, CurrentCycle=2, m_eCurrentState=16
2024/10/05 15:11:01.2 SendErrorMsg(16, 1030312, 0, Low CCD Signal)
2024/10/05 15:11:01.2 DSPERR=12 @ 0.4s: Low CCD Signal
2024/10/05 15:11:01.2 ### RaiseErrorEvent(3, 4, 12, Low CCD Signal) ###
2024/10/05 15:11:01.2     Assay=0, Step=0, CurrentCycle=2, m_eCurrentState=16
2024/10/05 15:11:01.2 SendErrorMsg(16, 1030512, 0, Low CCD Signal)
2024/10/05 15:11:01.2 DSPERR=12 @ 0.4s: Low CCD Signal
2024/10/05 15:11:01.2 ### RaiseErrorEvent(3, 5, 12, Low CCD Signal) ###
2024/10/05 15:11:01.2     Assay=0, Step=0, CurrentCycle=2, m_eCurrentState=16
2024/10/05 15:11:01.2 SendErrorMsg(16, 1030612, 0, Low CCD Signal)
2024/10/05 15:11:01.2 DSPERR=12 @ 0.4s: Low CCD Signal
2024/10/05 15:11:01.2 ### RaiseErrorEvent(3, 6, 12, Low CCD Signal) ###
2024/10/05 15:11:01.2     Assay=0, Step=0, CurrentCycle=2, m_eCurrentState=16
2024/10/05 15:11:01.2 SendErrorMsg(16, 1030712, 0, Low CCD Signal)
2024/10/05 15:11:01.2 DSPERR=12 @ 0.4s: Low CCD Signal
2024/10/05 15:11:01.2 ### RaiseErrorEvent(3, 7, 12, Low CCD Signal) ###
2024/10/05 15:11:01.2     Assay=0, Step=0, CurrentCycle=2, m_eCurrentState=16
2024/10/05 15:11:01.2 SendErrorMsg(16, 1030812, 0, Low CCD Signal)
2024/10/05 15:11:01.2 DSPERR=12 @ 0.4s: Low CCD Signal
2024/10/05 15:11:01.4 ### RaiseErrorEvent(3, 0, 12, Low CCD Signal) ###
2024/10/05 15:11:01.4     Assay=0, Step=0, CurrentCycle=3, m_eCurrentState=16
2024/10/05 15:11:01.4 SendErrorMsg(16, 1030112, 0, Low CCD Signal)
2024/10/05 15:11:01.4 DSPERR=12 @ 0.6s: Low CCD Signal
2024/10/05 15:11:01.4 ### RaiseErrorEvent(3, 1, 12, Low CCD Signal) ###
2024/10/05 15:11:01.4     Assay=0, Step=0, CurrentCycle=3, m_eCurrentState=16
2024/10/05 15:11:01.4 SendErrorMsg(16, 1030212, 0, Low CCD Signal)
2024/10/05 15:11:01.4 DSPERR=12 @ 0.6s: Low CCD Signal
2024/10/05 15:11:01.4 ### RaiseErrorEvent(3, 2, 12, Low CCD Signal) ###
2024/10/05 15:11:01.4     Assay=0, Step=0, CurrentCycle=3, m_eCurrentState=16
2024/10/05 15:11:01.4 SendErrorMsg(16, 1030312, 0, Low CCD Signal)
2024/10/05 15:11:01.4 DSPERR=12 @ 0.6s: Low CCD Signal
2024/10/05 15:11:01.4 ### RaiseErrorEvent(3, 4, 12, Low CCD Signal) ###
2024/10/05 15:11:01.4     Assay=0, Step=0, CurrentCycle=3, m_eCurrentState=16
2024/10/05 15:11:01.4 SendErrorMsg(16, 1030512, 0, Low CCD Signal)
2024/10/05 15:11:01.4 DSPERR=12 @ 0.6s: Low CCD Signal
2024/10/05 15:11:01.4 ### RaiseErrorEvent(3, 5, 12, Low CCD Signal) ###
2024/10/05 15:11:01.4     Assay=0, Step=0, CurrentCycle=3, m_eCurrentState=16
2024/10/05 15:11:01.4 SendErrorMsg(16, 1030612, 0, Low CCD Signal)
2024/10/05 15:11:01.4 DSPERR=12 @ 0.6s: Low CCD Signal
2024/10/05 15:11:01.4 ### RaiseErrorEvent(3, 6, 12, Low CCD Signal) ###
2024/10/05 15:11:01.4     Assay=0, Step=0, CurrentCycle=3, m_eCurrentState=16
2024/10/05 15:11:01.4 SendErrorMsg(16, 1030712, 0, Low CCD Signal)
2024/10/05 15:11:01.4 DSPERR=12 @ 0.6s: Low CCD Signal
2024/10/05 15:11:01.4 ### RaiseErrorEvent(3, 7, 12, Low CCD Signal) ###
2024/10/05 15:11:01.4     Assay=0, Step=0, CurrentCycle=3, m_eCurrentState=16
2024/10/05 15:11:01.4 SendErrorMsg(16, 1030812, 0, Low CCD Signal)
2024/10/05 15:11:01.4 DSPERR=12 @ 0.6s: Low CCD Signal
2024/10/05 15:11:01.6 ### RaiseErrorEvent(3, 0, 12, Low CCD Signal) ###
2024/10/05 15:11:01.6     Assay=0, Step=0, CurrentCycle=4, m_eCurrentState=16
2024/10/05 15:11:01.6 SendErrorMsg(16, 1030112, 0, Low CCD Signal)
2024/10/05 15:11:01.6 DSPERR=12 @ 0.8s: Low CCD Signal
2024/10/05 15:11:01.6 ### RaiseErrorEvent(3, 1, 12, Low CCD Signal) ###
2024/10/05 15:11:01.6     Assay=0, Step=0, CurrentCycle=4, m_eCurrentState=16
2024/10/05 15:11:01.6 SendErrorMsg(16, 1030212, 0, Low CCD Signal)
2024/10/05 15:11:01.6 DSPERR=12 @ 0.8s: Low CCD Signal
2024/10/05 15:11:01.6 ### RaiseErrorEvent(3, 2, 12, Low CCD Signal) ###
2024/10/05 15:11:01.6     Assay=0, Step=0, CurrentCycle=4, m_eCurrentState=16
2024/10/05 15:11:01.6 SendErrorMsg(16, 1030312, 0, Low CCD Signal)
2024/10/05 15:11:01.6 DSPERR=12 @ 0.8s: Low CCD Signal
2024/10/05 15:11:01.6 ### RaiseErrorEvent(3, 4, 12, Low CCD Signal) ###
2024/10/05 15:11:01.6     Assay=0, Step=0, CurrentCycle=4, m_eCurrentState=16
2024/10/05 15:11:01.6 SendErrorMsg(16, 1030512, 0, Low CCD Signal)
2024/10/05 15:11:01.6 DSPERR=12 @ 0.8s: Low CCD Signal
2024/10/05 15:11:01.6 ### RaiseErrorEvent(3, 5, 12, Low CCD Signal) ###
2024/10/05 15:11:01.6     Assay=0, Step=0, CurrentCycle=4, m_eCurrentState=16
2024/10/05 15:11:01.6 SendErrorMsg(16, 1030612, 0, Low CCD Signal)
2024/10/05 15:11:01.6 DSPERR=12 @ 0.8s: Low CCD Signal
2024/10/05 15:11:01.6 ### RaiseErrorEvent(3, 6, 12, Low CCD Signal) ###
2024/10/05 15:11:01.6     Assay=0, Step=0, CurrentCycle=4, m_eCurrentState=16
2024/10/05 15:11:01.6 SendErrorMsg(16, 1030712, 0, Low CCD Signal)
2024/10/05 15:11:01.6 DSPERR=12 @ 0.8s: Low CCD Signal
2024/10/05 15:11:01.6 ### RaiseErrorEvent(3, 7, 12, Low CCD Signal) ###
2024/10/05 15:11:01.6     Assay=0, Step=0, CurrentCycle=4, m_eCurrentState=16
2024/10/05 15:11:01.6 SendErrorMsg(16, 1030812, 0, Low CCD Signal)
2024/10/05 15:11:01.6 DSPERR=12 @ 0.8s: Low CCD Signal
2024/10/05 15:11:01.8 ### RaiseErrorEvent(3, 0, 12, Low CCD Signal) ###
2024/10/05 15:11:01.8     Assay=0, Step=0, CurrentCycle=5, m_eCurrentState=16
2024/10/05 15:11:01.8 SendErrorMsg(16, 2030114, 0, Low CCD Signal)
2024/10/05 15:11:01.8 DSPERR=12 @ 1.0s: Low CCD Signal
2024/10/05 15:11:01.8 ### RaiseErrorEvent(3, 1, 12, Low CCD Signal) ###
2024/10/05 15:11:01.8     Assay=0, Step=0, CurrentCycle=5, m_eCurrentState=16
2024/10/05 15:11:01.8 SendErrorMsg(16, 2030214, 0, Low CCD Signal)
2024/10/05 15:11:01.8 DSPERR=12 @ 1.0s: Low CCD Signal
2024/10/05 15:11:01.8 ### RaiseErrorEvent(3, 2, 12, Low CCD Signal) ###
2024/10/05 15:11:01.8     Assay=0, Step=0, CurrentCycle=5, m_eCurrentState=16
2024/10/05 15:11:01.8 SendErrorMsg(16, 2030314, 0, Low CCD Signal)
2024/10/05 15:11:01.8 DSPERR=12 @ 1.0s: Low CCD Signal
2024/10/05 15:11:01.8 ### RaiseErrorEvent(3, 4, 12, Low CCD Signal) ###
2024/10/05 15:11:01.8     Assay=0, Step=0, CurrentCycle=5, m_eCurrentState=16
2024/10/05 15:11:01.8 >>> MISSING SENSOR: Channel5 integration time set to 1.00 ms
2024/10/05 15:11:01.8 Spectrometer EOS_B0012: AVRG=20.
2024/10/05 15:11:01.8 SendErrorMsg(16, 2030514, 0, Low CCD Signal)
2024/10/05 15:11:01.8 DSPERR=12 @ 1.0s: Low CCD Signal
2024/10/05 15:11:01.8 ### RaiseErrorEvent(3, 5, 12, Low CCD Signal) ###
2024/10/05 15:11:01.8     Assay=0, Step=0, CurrentCycle=5, m_eCurrentState=16
2024/10/05 15:11:01.8 >>> MISSING SENSOR: Channel6 integration time set to 1.00 ms
2024/10/05 15:11:01.8 Spectrometer EOS_B0017: AVRG=20.
2024/10/05 15:11:01.8 SendErrorMsg(16, 2030614, 0, Low CCD Signal)
2024/10/05 15:11:01.8 DSPERR=12 @ 1.0s: Low CCD Signal
2024/10/05 15:11:01.8 ### RaiseErrorEvent(3, 6, 12, Low CCD Signal) ###
2024/10/05 15:11:01.8     Assay=0, Step=0, CurrentCycle=5, m_eCurrentState=16
2024/10/05 15:11:01.8 >>> MISSING SENSOR: Channel7 integration time set to 1.00 ms
2024/10/05 15:11:01.8 Spectrometer EOS_B0013: AVRG=20.
2024/10/05 15:11:01.8 SendErrorMsg(16, 2030714, 0, Low CCD Signal)
2024/10/05 15:11:01.8 DSPERR=12 @ 1.0s: Low CCD Signal
2024/10/05 15:11:01.8 ### RaiseErrorEvent(3, 7, 12, Low CCD Signal) ###
2024/10/05 15:11:01.8     Assay=0, Step=0, CurrentCycle=5, m_eCurrentState=16
2024/10/05 15:11:01.8 >>> MISSING SENSOR: Channel8 integration time set to 1.00 ms
2024/10/05 15:11:01.8 Spectrometer EOS_B0019: AVRG=20.
2024/10/05 15:11:01.8 SendErrorMsg(16, 2030814, 0, Low CCD Signal)
2024/10/05 15:11:01.8 DSPERR=12 @ 1.0s: Low CCD Signal
2024/10/05 15:11:05.0 Shaker current speed = 990 rpm, set speed = 1000
2024/10/05 15:11:38.0 Temp: 2024/10/05 15:11:38, 29.9000, 28.0000
2024/10/05 15:12:15.9 
2024/10/05 15:12:15.9 STOP SCAN: 
2024/10/05 15:12:15.9    CycleTime (ms)    = 200
2024/10/05 15:12:15.9    CurrentCycle      = 376
2024/10/05 15:12:15.9    RunTime (ms)      = 75201
2024/10/05 15:12:15.9    AverageCycle (ms) = 200.0
2024/10/05 15:12:15.9    Temperature       = 29.9
2024/10/05 15:12:15.9    DATA OVERRUN %    = 0.00
2024/10/05 15:12:15.9    Spec PCB temps    = 38.5, 37.3, 40.1, 38.6, 39.8, 38.7, 36.9, 37.1
2024/10/05 15:12:15.9 
2024/10/05 15:12:15.9 Old State:16-cycle=376, Elapsed Time:   75.2,  Ideal Time:   75.2,  Delay time =   0.04  New State:ENGN_StateRunning_SamplingSkipped
2024/10/05 15:12:16.1 Old State:17-ENGN_StateRunning_SamplingSkipped New State:ENGN_StateRunning_WaitNewStep
2024/10/05 15:12:16.2 Old State:5-ENGN_StateRunning_WaitNewStep New State:ENGN_StateRunning_StartNewStep
2024/10/05 15:12:16.2 Spectrometer EOS_B0010: AVRG=20.
2024/10/05 15:12:16.2 Spectrometer EOS_B0014: AVRG=20.
2024/10/05 15:12:16.2 Spectrometer EOS_B0011: AVRG=20.
2024/10/05 15:12:16.2 Spectrometer EOS_B0018: AVRG=20.
2024/10/05 15:12:16.2 Spectrometer EOS_B0012: AVRG=20.
2024/10/05 15:12:16.2 Spectrometer EOS_B0017: AVRG=20.
2024/10/05 15:12:16.2 Spectrometer EOS_B0013: AVRG=20.
2024/10/05 15:12:16.2 Spectrometer EOS_B0019: AVRG=20.
2024/10/05 15:12:16.2 StartShaker(1000)
2024/10/05 15:12:16.3 Old State:6-ENGN_StateRunning_StartNewStep New State:ENGN_StateRunning_WaitGoingToSample
2024/10/05 15:12:16.3 Sample96_Q(0, 0, 1)
2024/10/05 15:12:16.3 
2024/10/05 15:12:16.3 START SCAN: 
2024/10/05 15:12:16.3    CycleTime (ms)    = 200
2024/10/05 15:12:16.3    CycleCount        = 4500
2024/10/05 15:12:16.3    ScansToAverage    = 20
2024/10/05 15:12:16.3    FinishTime (s)    = 900
2024/10/05 15:12:16.3    Temperature       = 29.9
2024/10/05 15:12:16.3    Lamp Power        = 33
2024/10/05 15:12:16.3    Spec PCB temps    = 38.5, 37.3, 40.1, 38.6, 39.8, 38.7, 36.9, 37.1
2024/10/05 15:12:16.3 
2024/10/05 15:12:16.4 GMC_SetPosZ
2024/10/05 15:12:16.4 Old State:12-ENGN_StateRunning_WaitGoingToSample New State:ENGN_StateRunning_GoingToSample
2024/10/05 15:12:16.5 Temp: 2024/10/05 15:12:16, 29.9000, 28.1000
2024/10/05 15:12:19.3 GMC_ServoHere
2024/10/05 15:12:19.4 GMC_SetPosXY
2024/10/05 15:12:19.8 GMC_SetPosZ
2024/10/05 15:12:23.1 Old State:13-ENGN_StateRunning_GoingToSample New State:ENGN_StateRunning_GoingToSampleComplete
2024/10/05 15:12:23.1 ### RaiseErrorEvent(3, 3, 12, Low CCD Signal) ###
2024/10/05 15:12:23.1     Assay=0, Step=1, CurrentCycle=0, m_eCurrentState=15
2024/10/05 15:12:23.1 SendErrorMsg(15, 1030412, 1, Low CCD Signal)
2024/10/05 15:12:23.1 DSPERR=12 @ 0.0s: Low CCD Signal
2024/10/05 15:12:23.2 Old State:14-cycle=1, Elapsed Time:    0.0,  Ideal Time:    0.0,  Delay time =   0.00  New State:ENGN_StateRunning_WaitSampling
2024/10/05 15:12:23.2 Step started at: 15:12:16
2024/10/05 15:12:23.2 XYZ movement time  = 6639 ms + Scan start delay = 6624 ms
2024/10/05 15:12:23.3 Old State:15-ENGN_StateRunning_WaitSampling New State:ENGN_StateRunning_Sampling
2024/10/05 15:12:23.3 ### RaiseErrorEvent(3, 3, 12, Low CCD Signal) ###
2024/10/05 15:12:23.3     Assay=0, Step=1, CurrentCycle=1, m_eCurrentState=16
2024/10/05 15:12:23.3 SendErrorMsg(16, 1030412, 1, Low CCD Signal)
2024/10/05 15:12:23.3 DSPERR=12 @ 0.2s: Low CCD Signal
2024/10/05 15:12:23.5 ### RaiseErrorEvent(3, 3, 12, Low CCD Signal) ###
2024/10/05 15:12:23.5     Assay=0, Step=1, CurrentCycle=2, m_eCurrentState=16
2024/10/05 15:12:23.5 SendErrorMsg(16, 1030412, 1, Low CCD Signal)
2024/10/05 15:12:23.5 DSPERR=12 @ 0.4s: Low CCD Signal
2024/10/05 15:12:23.7 ### RaiseErrorEvent(3, 3, 12, Low CCD Signal) ###
2024/10/05 15:12:23.7     Assay=0, Step=1, CurrentCycle=3, m_eCurrentState=16
2024/10/05 15:12:23.7 SendErrorMsg(16, 1030412, 1, Low CCD Signal)
2024/10/05 15:12:23.7 DSPERR=12 @ 0.6s: Low CCD Signal
2024/10/05 15:12:23.9 ### RaiseErrorEvent(3, 3, 12, Low CCD Signal) ###
2024/10/05 15:12:23.9     Assay=0, Step=1, CurrentCycle=4, m_eCurrentState=16
2024/10/05 15:12:23.9 SendErrorMsg(16, 1030412, 1, Low CCD Signal)
2024/10/05 15:12:23.9 DSPERR=12 @ 0.8s: Low CCD Signal
2024/10/05 15:12:24.1 ### RaiseErrorEvent(3, 3, 12, Low CCD Signal) ###
2024/10/05 15:12:24.1     Assay=0, Step=1, CurrentCycle=5, m_eCurrentState=16
2024/10/05 15:12:24.1 SendErrorMsg(16, 2030414, 1, Low CCD Signal)
2024/10/05 15:12:24.1 DSPERR=12 @ 1.0s: Low CCD Signal
2024/10/05 15:12:26.3 Shaker current speed = 990 rpm, set speed = 1000
2024/10/05 15:12:30.1 
2024/10/05 15:12:30.1 STOP SCAN: 
2024/10/05 15:12:30.1    CycleTime (ms)    = 200
2024/10/05 15:12:30.1    CurrentCycle      = 36
2024/10/05 15:12:30.1    RunTime (ms)      = 7156
2024/10/05 15:12:30.1    AverageCycle (ms) = 198.8
2024/10/05 15:12:30.1    Temperature       = 30.0
2024/10/05 15:12:30.1    DATA OVERRUN %    = 0.00
2024/10/05 15:12:30.1    Spec PCB temps    = 38.7, 37.4, 40.2, 38.7, 39.8, 38.7, 37.1, 37.3
2024/10/05 15:12:30.1 
2024/10/05 15:12:30.2 Old State:16-cycle=36, Elapsed Time:    7.2,  Ideal Time:    7.0,  Delay time =   0.04  New State:ENGN_StateRunning_SamplingSkipped
2024/10/05 15:12:30.3 Old State:17-ENGN_StateRunning_SamplingSkipped New State:ENGN_StateRunning_WaitNewStep
2024/10/05 15:12:30.6 Old State:5-ENGN_StateRunning_WaitNewStep New State:ENGN_StateRunning_StartNewStep
2024/10/05 15:12:30.6 Spectrometer EOS_B0010: AVRG=20.
2024/10/05 15:12:30.6 Spectrometer EOS_B0014: AVRG=20.
2024/10/05 15:12:30.6 Spectrometer EOS_B0011: AVRG=20.
2024/10/05 15:12:30.6 Spectrometer EOS_B0018: AVRG=20.
2024/10/05 15:12:30.6 Spectrometer EOS_B0012: AVRG=20.
2024/10/05 15:12:30.6 Spectrometer EOS_B0017: AVRG=20.
2024/10/05 15:12:30.6 Spectrometer EOS_B0013: AVRG=20.
2024/10/05 15:12:30.6 Spectrometer EOS_B0019: AVRG=20.
2024/10/05 15:12:30.6 StartShaker(1000)
2024/10/05 15:12:30.7 Old State:6-ENGN_StateRunning_StartNewStep New State:ENGN_StateRunning_WaitGoingToSample
2024/10/05 15:12:30.7 Sample96_Q(0, 0, 2)
2024/10/05 15:12:30.8 
2024/10/05 15:12:30.8 START SCAN: 
2024/10/05 15:12:30.8    CycleTime (ms)    = 200
2024/10/05 15:12:30.8    CycleCount        = 2250
2024/10/05 15:12:30.8    ScansToAverage    = 20
2024/10/05 15:12:30.8    FinishTime (s)    = 450
2024/10/05 15:12:30.8    Temperature       = 30.0
2024/10/05 15:12:30.8    Lamp Power        = 33
2024/10/05 15:12:30.8    Spec PCB temps    = 38.7, 37.4, 40.2, 38.7, 39.8, 38.7, 37.1, 37.3
2024/10/05 15:12:30.8 
2024/10/05 15:12:30.8 GMC_SetPosZ
2024/10/05 15:12:30.9 Old State:12-ENGN_StateRunning_WaitGoingToSample New State:ENGN_StateRunning_GoingToSample
2024/10/05 15:12:30.9 Temp: 2024/10/05 15:12:30, 30.0000, 28.1000
2024/10/05 15:12:34.0 GMC_ServoHere
2024/10/05 15:12:34.2 GMC_SetPosXY
2024/10/05 15:12:34.5 GMC_SetPosZ
2024/10/05 15:12:38.2 Old State:13-cycle=1, Elapsed Time:    0.0,  Ideal Time:    0.0,  Delay time =   0.00  New State:ENGN_StateRunning_GoingToSampleComplete
2024/10/05 15:12:38.3 Old State:14-ENGN_StateRunning_GoingToSampleComplete New State:ENGN_StateRunning_WaitSampling
2024/10/05 15:12:38.3 Step started at: 15:12:30
2024/10/05 15:12:38.3 XYZ movement time  = 7348 ms + Scan start delay = 7251 ms
2024/10/05 15:12:38.4 Old State:15-ENGN_StateRunning_WaitSampling New State:ENGN_StateRunning_Sampling
2024/10/05 15:12:40.7 Shaker current speed = 987 rpm, set speed = 1000
2024/10/05 15:12:43.8 
2024/10/05 15:12:43.8 STOP SCAN: 
2024/10/05 15:12:43.8    CycleTime (ms)    = 200
2024/10/05 15:12:43.8    CurrentCycle      = 29
2024/10/05 15:12:43.8    RunTime (ms)      = 5759
2024/10/05 15:12:43.8    AverageCycle (ms) = 198.6
2024/10/05 15:12:43.8    Temperature       = 30.0
2024/10/05 15:12:43.8    DATA OVERRUN %    = 0.00
2024/10/05 15:12:43.8    Spec PCB temps    = 38.8, 37.5, 40.3, 38.8, 39.9, 38.8, 37.2, 37.3
2024/10/05 15:12:43.8 
2024/10/05 15:12:43.8 Old State:16-cycle=29, Elapsed Time:    5.8,  Ideal Time:    5.6,  Delay time =   0.04  New State:ENGN_StateRunning_SamplingSkipped
2024/10/05 15:12:44.0 Old State:17-ENGN_StateRunning_SamplingSkipped New State:ENGN_StateRunning_WaitNewStep
2024/10/05 15:12:44.1 Old State:5-ENGN_StateRunning_WaitNewStep New State:ENGN_StateRunning_StartNewStep
2024/10/05 15:12:44.1 Spectrometer EOS_B0010: AVRG=20.
2024/10/05 15:12:44.1 Spectrometer EOS_B0014: AVRG=20.
2024/10/05 15:12:44.1 Spectrometer EOS_B0011: AVRG=20.
2024/10/05 15:12:44.1 Spectrometer EOS_B0018: AVRG=20.
2024/10/05 15:12:44.1 Spectrometer EOS_B0012: AVRG=20.
2024/10/05 15:12:44.1 Spectrometer EOS_B0017: AVRG=20.
2024/10/05 15:12:44.1 Spectrometer EOS_B0013: AVRG=20.
2024/10/05 15:12:44.1 Spectrometer EOS_B0019: AVRG=20.
2024/10/05 15:12:44.1 StartShaker(1000)
2024/10/05 15:12:44.2 Old State:6-ENGN_StateRunning_StartNewStep New State:ENGN_StateRunning_WaitGoingToSample
2024/10/05 15:12:44.2 Sample96_Q(0, 0, 3)
2024/10/05 15:12:44.2 
2024/10/05 15:12:44.2 START SCAN: 
2024/10/05 15:12:44.2    CycleTime (ms)    = 200
2024/10/05 15:12:44.2    CycleCount        = 4500
2024/10/05 15:12:44.2    ScansToAverage    = 20
2024/10/05 15:12:44.2    FinishTime (s)    = 900
2024/10/05 15:12:44.2    Temperature       = 30.0
2024/10/05 15:12:44.2    Lamp Power        = 33
2024/10/05 15:12:44.2    Spec PCB temps    = 38.8, 37.5, 40.3, 38.8, 39.9, 38.8, 37.2, 37.3
2024/10/05 15:12:44.2 
2024/10/05 15:12:44.3 Old State:12-ENGN_StateRunning_WaitGoingToSample New State:ENGN_StateRunning_GoingToSample
2024/10/05 15:12:44.3 Temp: 2024/10/05 15:12:44, 30.0000, 28.2000
2024/10/05 15:12:44.3 GMC_SetPosZ
2024/10/05 15:12:47.9 GMC_ServoHere
2024/10/05 15:12:48.0 GMC_SetPosXY
2024/10/05 15:12:48.3 GMC_SetPosZ
2024/10/05 15:12:52.3 Old State:13-cycle=1, Elapsed Time:    0.0,  Ideal Time:    0.0,  Delay time =   0.00  New State:ENGN_StateRunning_GoingToSampleComplete
2024/10/05 15:12:52.4 Old State:14-ENGN_StateRunning_GoingToSampleComplete New State:ENGN_StateRunning_WaitSampling
2024/10/05 15:12:52.4 Step started at: 15:12:44
2024/10/05 15:12:52.4 XYZ movement time  = 7972 ms + Scan start delay = 7903 ms
2024/10/05 15:12:52.5 Old State:15-ENGN_StateRunning_WaitSampling New State:ENGN_StateRunning_Sampling
2024/10/05 15:12:54.1 Shaker current speed = 991 rpm, set speed = 1000
2024/10/05 15:12:57.3 
2024/10/05 15:12:57.3 STOP SCAN: 
2024/10/05 15:12:57.3    CycleTime (ms)    = 200
2024/10/05 15:12:57.3    CurrentCycle      = 26
2024/10/05 15:12:57.3    RunTime (ms)      = 5157
2024/10/05 15:12:57.3    AverageCycle (ms) = 198.3
2024/10/05 15:12:57.3    Temperature       = 30.0
2024/10/05 15:12:57.3    DATA OVERRUN %    = 0.00
2024/10/05 15:12:57.3    Spec PCB temps    = 38.9, 37.6, 40.4, 38.9, 40.1, 38.9, 37.3, 37.4
2024/10/05 15:12:57.3 
2024/10/05 15:12:57.3 Old State:16-cycle=26, Elapsed Time:    5.2,  Ideal Time:    5.0,  Delay time =   0.04  New State:ENGN_StateRunning_SamplingSkipped
2024/10/05 15:12:57.5 Old State:17-ENGN_StateRunning_SamplingSkipped New State:ENGN_StateRunning_WaitNewStep
2024/10/05 15:12:57.8 Old State:5-ENGN_StateRunning_WaitNewStep New State:ENGN_StateRunning_StartNewStep
2024/10/05 15:12:57.8 Spectrometer EOS_B0010: AVRG=20.
2024/10/05 15:12:57.8 Spectrometer EOS_B0014: AVRG=20.
2024/10/05 15:12:57.8 Spectrometer EOS_B0011: AVRG=20.
2024/10/05 15:12:57.8 Spectrometer EOS_B0018: AVRG=20.
2024/10/05 15:12:57.8 Spectrometer EOS_B0012: AVRG=20.
2024/10/05 15:12:57.8 Spectrometer EOS_B0017: AVRG=20.
2024/10/05 15:12:57.8 Spectrometer EOS_B0013: AVRG=20.
2024/10/05 15:12:57.8 Spectrometer EOS_B0019: AVRG=20.
2024/10/05 15:12:57.8 StartShaker(1000)
2024/10/05 15:12:58.0 Old State:6-ENGN_StateRunning_StartNewStep New State:ENGN_StateRunning_WaitGoingToSample
2024/10/05 15:12:58.0 Sample96_Q(0, 0, 4)
2024/10/05 15:12:58.0 
2024/10/05 15:12:58.0 START SCAN: 
2024/10/05 15:12:58.0    CycleTime (ms)    = 200
2024/10/05 15:12:58.0    CycleCount        = 4500
2024/10/05 15:12:58.0    ScansToAverage    = 20
2024/10/05 15:12:58.0    FinishTime (s)    = 900
2024/10/05 15:12:58.0    Temperature       = 30.0
2024/10/05 15:12:58.0    Lamp Power        = 33
2024/10/05 15:12:58.0    Spec PCB temps    = 38.9, 37.6, 40.4, 38.9, 40.1, 38.9, 37.3, 37.4
2024/10/05 15:12:58.0 
2024/10/05 15:12:58.1 Old State:12-ENGN_StateRunning_WaitGoingToSample New State:ENGN_StateRunning_GoingToSample
2024/10/05 15:12:58.1 GMC_SetPosZ
2024/10/05 15:12:58.1 Temp: 2024/10/05 15:12:58, 30.0000, 28.2000
2024/10/05 15:13:01.9 GMC_ServoHere
2024/10/05 15:13:02.0 GMC_SetPosXY
2024/10/05 15:13:02.3 GMC_SetPosZ
2024/10/05 15:13:06.6 Old State:13-ENGN_StateRunning_GoingToSample New State:ENGN_StateRunning_GoingToSampleComplete
2024/10/05 15:13:06.7 Old State:14-cycle=1, Elapsed Time:    0.0,  Ideal Time:    0.0,  Delay time =   0.00  New State:ENGN_StateRunning_WaitSampling
2024/10/05 15:13:06.7 Step started at: 15:12:58
2024/10/05 15:13:06.7 XYZ movement time  = 8537 ms + Scan start delay = 8497 ms
2024/10/05 15:13:06.8 Old State:15-ENGN_StateRunning_WaitSampling New State:ENGN_StateRunning_Sampling
2024/10/05 15:13:07.9 Shaker current speed = 989 rpm, set speed = 1000
2024/10/05 15:13:11.6 
2024/10/05 15:13:11.6 STOP SCAN: 
2024/10/05 15:13:11.6    CycleTime (ms)    = 200
2024/10/05 15:13:11.6    CurrentCycle      = 26
2024/10/05 15:13:11.6    RunTime (ms)      = 5158
2024/10/05 15:13:11.6    AverageCycle (ms) = 198.4
2024/10/05 15:13:11.6    Temperature       = 30.0
2024/10/05 15:13:11.6    DATA OVERRUN %    = 0.00
2024/10/05 15:13:11.6    Spec PCB temps    = 39.0, 37.6, 40.6, 39.0, 40.1, 39.0, 37.4, 37.5
2024/10/05 15:13:11.6 
2024/10/05 15:13:11.7 Old State:16-cycle=26, Elapsed Time:    5.2,  Ideal Time:    5.0,  Delay time =   0.04  New State:ENGN_StateRunning_SamplingSkipped
2024/10/05 15:13:11.9 Old State:17-ENGN_StateRunning_SamplingSkipped New State:ENGN_StateRunning_WaitEjecting
2024/10/05 15:13:11.9 EJECT: To Tray, position=0,0
2024/10/05 15:13:11.9    EjectOffset = 10.0
2024/10/05 15:13:12.0 Old State:19-ENGN_StateRunning_WaitEjecting New State:ENGN_StateRunning_Ejecting
2024/10/05 15:13:12.1 GMC_SetPosZ
2024/10/05 15:13:16.2 GMC_ServoHere
2024/10/05 15:13:16.4 GMC_SetPosXY
2024/10/05 15:13:18.6 GMC_SetPosZ
2024/10/05 15:13:22.7 GMC_Eject
2024/10/05 15:13:22.7 EjectDone => EjectEject
2024/10/05 15:13:22.7 SetEjectorPosn(0)
2024/10/05 15:13:25.9 GMC_HomeZ
2024/10/05 15:13:25.9 HomeDevice[0005]
2024/10/05 15:13:31.4 GMC_SetPosZ
2024/10/05 15:13:31.7 GMC_ServoHere
2024/10/05 15:13:31.9 GMC_SetPosZ
2024/10/05 15:13:32.1 GMC_ServoHere
2024/10/05 15:13:32.3 GMC_SetPosXY
2024/10/05 15:13:34.5 GMC_SetPosZ
2024/10/05 15:13:34.8 Old State:20-ENGN_StateRunning_Ejecting New State:ENGN_StateRunning_EjectingComplete
2024/10/05 15:13:34.9 Old State:21-ENGN_StateRunning_EjectingComplete New State:ENGN_StateRunning_Finished
2024/10/05 15:13:34.9 StopShaker
2024/10/05 15:13:35.1 Old State:22-ENGN_StateRunning_Finished New State:ENGN_State_SystemReady
2024/10/05 15:13:35.2 Temp: 2024/10/05 15:13:35, 30.0000, 28.3000
2024/10/05 15:13:35.2 Temperature monitor DISABLE
2024/10/05 15:13:35.2 
2024/10/05 15:13:35.2 ASSAY SUMMARY:
2024/10/05 15:13:35.2 ==============
2024/10/05 15:13:35.2   Step #   Duration   Cycles  Overrun %
2024/10/05 15:13:35.2        1      75     376    0.00
2024/10/05 15:13:35.2        2       7      36    0.00
2024/10/05 15:13:35.2        3       5      29    0.00
2024/10/05 15:13:35.2        4       5      26    0.00
2024/10/05 15:13:35.2        5       5      26    0.00
2024/10/05 15:13:35.2 -------------------------------------------
2024/10/05 15:13:35.2    Total      98     493    0.00
2024/10/05 15:13:35.2 Temperature monitor DISABLE
2024/10/05 15:13:35.3 DFIO: Start writing C:\Temp\Experiment_6\241005_001.frd
2024/10/05 15:13:35.3 DFIO: Finished writing C:\Temp\Experiment_6\241005_001.frd
2024/10/05 15:13:35.3 DFIO: Start writing C:\Temp\Experiment_6\241005_002.frd
2024/10/05 15:13:35.3 DFIO: Finished writing C:\Temp\Experiment_6\241005_002.frd
2024/10/05 15:13:35.3 DFIO: Start writing C:\Temp\Experiment_6\241005_003.frd
2024/10/05 15:13:35.4 DFIO: Finished writing C:\Temp\Experiment_6\241005_003.frd
2024/10/05 15:13:35.4 DFIO: Start writing C:\Temp\Experiment_6\241005_004.frd
2024/10/05 15:13:35.4 DFIO: Finished writing C:\Temp\Experiment_6\241005_004.frd
2024/10/05 15:13:35.4 DFIO: Start writing C:\Temp\Experiment_6\241005_005.frd
2024/10/05 15:13:35.4 DFIO: Finished writing C:\Temp\Experiment_6\241005_005.frd
2024/10/05 15:13:35.4 DFIO: Start writing C:\Temp\Experiment_6\241005_006.frd
2024/10/05 15:13:35.4 DFIO: Finished writing C:\Temp\Experiment_6\241005_006.frd
2024/10/05 15:13:35.4 DFIO: Start writing C:\Temp\Experiment_6\241005_007.frd
2024/10/05 15:13:35.4 DFIO: Finished writing C:\Temp\Experiment_6\241005_007.frd
2024/10/05 15:13:35.4 DFIO: Start writing C:\Temp\Experiment_6\241005_008.frd
2024/10/05 15:13:35.4 DFIO: Finished writing C:\Temp\Experiment_6\241005_008.frd
2024/10/05 15:13:35.4 DFIO: Finished writing C:\Temp\Experiment_6\241005_Manifest.fmx
2024/10/05 15:18:32.1 <I Name="ExperimentName" O="Experiment_1" N="Experiment_6" />
2024/10/05 15:18:32.1 Sensor tray definitions were changed
2024/10/05 15:18:32.1 Sample plate definitions were changed
2024/10/05 15:18:32.1 Assay params step 1: Name Sensor Check to Baseline, Time 30 to 120
2024/10/05 15:18:32.1 Assay params step 2: Time 600 to 900
2024/10/05 15:18:32.1 Assay params step 3: Name Baseline to Baseline2, Time 120 to 450
2024/10/05 15:18:32.1 Assay params step 4: Time 300 to 900
2024/10/05 15:18:32.1 Assay params step 5: Time 300 to 900
2024/10/05 15:18:32.1 Assay steps step 1: Name Sensor Check to Baseline
2024/10/05 15:18:32.1 Assay steps step 3: Name Baseline to Baseline2
2024/10/05 15:18:32.1 Assay steps step 5: Sample A3 to A5
2024/10/05 15:18:32.1 5 Assay steps steps were deleted
2024/10/05 15:19:29.3 <I Name="ExperimentName" O="Experiment_6" N="hb-h1_1" />
2024/10/05 15:19:29.3 Sample plate definitions were changed
2024/10/05 15:19:29.4 SetHeaterTemperature 30.0
2024/10/05 15:19:29.4 Temperature monitor ENABLE
2024/10/05 15:19:29.4 Set Heater[65535] @ 30.000000[C]
2024/10/05 15:19:29.5 Temperature monitor ENABLE
2024/10/05 15:19:29.5 Temp: 2024/10/05 15:19:29, 25.9000, 28.5000
2024/10/05 15:19:29.5 bShakeWhileWaiting=1, nShakerRPM=1000
2024/10/05 15:19:29.5 DELAYED START: Waiting for 600 s
2024/10/05 15:19:29.6 Old State:4-ENGN_State_SystemReady New State:ENGN_State_ControllerBusy
2024/10/05 15:19:29.6 GMC_SetPosZ
2024/10/05 15:19:29.8 GMC_ServoHere
2024/10/05 15:19:30.0 GMC_SetPosXY
2024/10/05 15:19:30.2 GMC_SetPosZ
2024/10/05 15:19:30.5 Old State:29-ENGN_State_ControllerBusy New State:ENGN_State_ControllerDone
2024/10/05 15:19:30.5 StartShaker(1000)
2024/10/05 15:19:30.6 Old State:30-ENGN_State_ControllerDone New State:ENGN_State_SystemReady
2024/10/05 15:19:53.3 Spectrometer EOS_B0010: AVRG=20.
2024/10/05 15:19:53.3 Spectrometer EOS_B0014: AVRG=20.
2024/10/05 15:19:53.3 Spectrometer EOS_B0011: AVRG=20.
2024/10/05 15:19:53.3 Spectrometer EOS_B0018: AVRG=20.
2024/10/05 15:19:53.3 Spectrometer EOS_B0012: AVRG=20.
2024/10/05 15:19:53.3 Spectrometer EOS_B0017: AVRG=20.
2024/10/05 15:19:53.3 Spectrometer EOS_B0013: AVRG=20.
2024/10/05 15:19:53.3 Spectrometer EOS_B0019: AVRG=20.
2024/10/05 15:19:53.3 Starting new assay
2024/10/05 15:19:53.5 Plate 1 temperature = 30 C
2024/10/05 15:19:53.5 Old State:4-ENGN_State_SystemReady New State:ENGN_StateRunning_StartNewStep
2024/10/05 15:19:53.6 Spectrometer EOS_B0010: AVRG=20.
2024/10/05 15:19:53.6 Spectrometer EOS_B0014: AVRG=20.
2024/10/05 15:19:53.6 Spectrometer EOS_B0011: AVRG=20.
2024/10/05 15:19:53.6 Spectrometer EOS_B0018: AVRG=20.
2024/10/05 15:19:53.6 Spectrometer EOS_B0012: AVRG=20.
2024/10/05 15:19:53.6 Spectrometer EOS_B0017: AVRG=20.
2024/10/05 15:19:53.6 Spectrometer EOS_B0013: AVRG=20.
2024/10/05 15:19:53.6 Spectrometer EOS_B0019: AVRG=20.
2024/10/05 15:19:53.7 Old State:6-ENGN_StateRunning_StartNewStep New State:ENGN_StateRunning_WaitPickingSensors
2024/10/05 15:19:53.7 Pick(0, 0)
2024/10/05 15:19:53.8 Temp: 2024/10/05 15:19:53, 29.8000, 28.6000
2024/10/05 15:19:53.8 GMC_SetPosZ
2024/10/05 15:19:53.8 Old State:7-ENGN_StateRunning_WaitPickingSensors New State:ENGN_StateRunning_PickingSensors
2024/10/05 15:19:54.0 GMC_ServoHere
2024/10/05 15:19:54.2 GMC_SetPosXY
2024/10/05 15:19:56.4 GMC_SetPosZ
2024/10/05 15:20:01.8 GMC_SetPosZ
2024/10/05 15:20:02.1 Old State:8-ENGN_StateRunning_PickingSensors New State:ENGN_StateRunning_CheckingSensors
2024/10/05 15:20:02.2 Spectrometer EOS_B0010: AVRG=20.
2024/10/05 15:20:02.2 Spectrometer EOS_B0014: AVRG=20.
2024/10/05 15:20:02.2 Spectrometer EOS_B0011: AVRG=20.
2024/10/05 15:20:02.2 Spectrometer EOS_B0018: AVRG=20.
2024/10/05 15:20:02.2 Spectrometer EOS_B0012: AVRG=20.
2024/10/05 15:20:02.2 Spectrometer EOS_B0017: AVRG=20.
2024/10/05 15:20:02.2 Spectrometer EOS_B0013: AVRG=20.
2024/10/05 15:20:02.2 Spectrometer EOS_B0019: AVRG=20.
2024/10/05 15:20:02.3 
2024/10/05 15:20:02.3 Detect Sensors
2024/10/05 15:20:02.3 ==============
2024/10/05 15:20:02.3 1	YES		0.0	5440.7
2024/10/05 15:20:02.3 2	YES		0.0	4953.0
2024/10/05 15:20:02.3 3	YES		0.0	4859.9
2024/10/05 15:20:02.3 4	YES		0.0	4898.0
2024/10/05 15:20:02.3 5	YES		0.0	3962.4
2024/10/05 15:20:02.3 6	YES		0.0	3488.2
2024/10/05 15:20:02.3 7	YES		0.0	4703.6
2024/10/05 15:20:02.3 8	YES		0.0	4036.9
2024/10/05 15:20:02.3 
2024/10/05 15:20:02.3 Spectrometer EOS_B0010: AVRG=20.
2024/10/05 15:20:02.3 Spectrometer EOS_B0014: AVRG=20.
2024/10/05 15:20:02.3 Spectrometer EOS_B0011: AVRG=20.
2024/10/05 15:20:02.3 Spectrometer EOS_B0018: AVRG=20.
2024/10/05 15:20:02.3 Spectrometer EOS_B0012: AVRG=20.
2024/10/05 15:20:02.3 Spectrometer EOS_B0017: AVRG=20.
2024/10/05 15:20:02.3 Spectrometer EOS_B0013: AVRG=20.
2024/10/05 15:20:02.3 Spectrometer EOS_B0019: AVRG=20.
2024/10/05 15:20:02.3 Spectrometer EOS_B0010: AVRG=20.
2024/10/05 15:20:02.3 Spectrometer EOS_B0014: AVRG=20.
2024/10/05 15:20:02.3 Spectrometer EOS_B0011: AVRG=20.
2024/10/05 15:20:02.3 Spectrometer EOS_B0018: AVRG=20.
2024/10/05 15:20:02.3 Spectrometer EOS_B0012: AVRG=20.
2024/10/05 15:20:02.3 Spectrometer EOS_B0017: AVRG=20.
2024/10/05 15:20:02.3 Spectrometer EOS_B0013: AVRG=20.
2024/10/05 15:20:02.3 Spectrometer EOS_B0019: AVRG=20.
2024/10/05 15:20:02.5 CH1: Correction Factor = 1.46638
2024/10/05 15:20:02.5 Spectrometer EOS_B0010: AVRG=20.
2024/10/05 15:20:02.5 CH2: Correction Factor = 1.67932
2024/10/05 15:20:02.5 Spectrometer EOS_B0014: AVRG=20.
2024/10/05 15:20:02.5 CH3: Correction Factor = 1.63486
2024/10/05 15:20:02.5 Spectrometer EOS_B0011: AVRG=20.
2024/10/05 15:20:02.5 CH4: Correction Factor = 1.67033
2024/10/05 15:20:02.5 Spectrometer EOS_B0018: AVRG=20.
2024/10/05 15:20:02.5 CH5: Correction Factor = 2.02691
2024/10/05 15:20:02.5 Spectrometer EOS_B0012: AVRG=20.
2024/10/05 15:20:02.5 CH6: Correction Factor = 2.21333
2024/10/05 15:20:02.5 Spectrometer EOS_B0017: AVRG=20.
2024/10/05 15:20:02.5 CH7: Correction Factor = 1.7381
2024/10/05 15:20:02.5 Spectrometer EOS_B0013: AVRG=20.
2024/10/05 15:20:02.5 CH8: Correction Factor = 1.76255
2024/10/05 15:20:02.5 Spectrometer EOS_B0019: AVRG=20.
2024/10/05 15:20:02.7 CH1: Correction Factor = 1.06451
2024/10/05 15:20:02.7 Spectrometer EOS_B0010: AVRG=20.
2024/10/05 15:20:02.7 CH2: Correction Factor = 1.08367
2024/10/05 15:20:02.7 Spectrometer EOS_B0014: AVRG=20.
2024/10/05 15:20:02.7 CH3: Correction Factor = 1.07825
2024/10/05 15:20:02.7 Spectrometer EOS_B0011: AVRG=20.
2024/10/05 15:20:02.7 CH4: Correction Factor = 1.08399
2024/10/05 15:20:02.7 Spectrometer EOS_B0018: AVRG=20.
2024/10/05 15:20:02.7 CH5: Correction Factor = 1.10837
2024/10/05 15:20:02.7 Spectrometer EOS_B0012: AVRG=20.
2024/10/05 15:20:02.7 CH6: Correction Factor = 1.11772
2024/10/05 15:20:02.7 Spectrometer EOS_B0017: AVRG=20.
2024/10/05 15:20:02.7 CH7: Correction Factor = 1.0852
2024/10/05 15:20:02.7 Spectrometer EOS_B0013: AVRG=20.
2024/10/05 15:20:02.7 CH8: Correction Factor = 1.09045
2024/10/05 15:20:02.7 Spectrometer EOS_B0019: AVRG=20.
2024/10/05 15:20:02.8 CH1: Correction Factor = 1.01675
2024/10/05 15:20:02.8 Spectrometer EOS_B0010: AVRG=20.
2024/10/05 15:20:02.8 CH2: Correction Factor = 1.01786
2024/10/05 15:20:02.8 Spectrometer EOS_B0014: AVRG=20.
2024/10/05 15:20:02.8 CH3: Correction Factor = 1.01957
2024/10/05 15:20:02.8 Spectrometer EOS_B0011: AVRG=20.
2024/10/05 15:20:02.8 CH4: Correction Factor = 1.01638
2024/10/05 15:20:02.8 Spectrometer EOS_B0018: AVRG=20.
2024/10/05 15:20:02.8 CH5: Correction Factor = 1.02009
2024/10/05 15:20:02.8 Spectrometer EOS_B0012: AVRG=20.
2024/10/05 15:20:02.8 CH6: Correction Factor = 1.02136
2024/10/05 15:20:02.8 Spectrometer EOS_B0017: AVRG=20.
2024/10/05 15:20:02.8 CH7: Correction Factor = 1.01561
2024/10/05 15:20:02.8 Spectrometer EOS_B0013: AVRG=20.
2024/10/05 15:20:02.8 CH8: Correction Factor = 1.01664
2024/10/05 15:20:02.8 Spectrometer EOS_B0019: AVRG=20.
2024/10/05 15:20:03.0 CH1: Correction Factor = 1.00206
2024/10/05 15:20:03.0 Spectrometer EOS_B0010: AVRG=20.
2024/10/05 15:20:03.0 CH2: Correction Factor = 1.0053
2024/10/05 15:20:03.0 Spectrometer EOS_B0014: AVRG=20.
2024/10/05 15:20:03.0 CH3: Correction Factor = 1.00139
2024/10/05 15:20:03.0 Spectrometer EOS_B0011: AVRG=20.
2024/10/05 15:20:03.0 CH4: Correction Factor = 1.00331
2024/10/05 15:20:03.0 Spectrometer EOS_B0018: AVRG=20.
2024/10/05 15:20:03.0 CH5: Correction Factor = 1.00623
2024/10/05 15:20:03.0 Spectrometer EOS_B0012: AVRG=20.
2024/10/05 15:20:03.0 CH6: Correction Factor = 1.00232
2024/10/05 15:20:03.0 Spectrometer EOS_B0017: AVRG=20.
2024/10/05 15:20:03.0 CH7: Correction Factor = 1.00345
2024/10/05 15:20:03.0 Spectrometer EOS_B0013: AVRG=20.
2024/10/05 15:20:03.0 CH8: Correction Factor = 1.00427
2024/10/05 15:20:03.0 Spectrometer EOS_B0019: AVRG=20.
2024/10/05 15:20:03.1 CH1: Correction Factor = 1.00162
2024/10/05 15:20:03.1 Spectrometer EOS_B0010: AVRG=20.
2024/10/05 15:20:03.1 CH2: Correction Factor = 1.00027
2024/10/05 15:20:03.1 Spectrometer EOS_B0014: AVRG=20.
2024/10/05 15:20:03.1 CH3: Correction Factor = 1.00144
2024/10/05 15:20:03.1 Spectrometer EOS_B0011: AVRG=20.
2024/10/05 15:20:03.1 CH4: Correction Factor = 0.999304
2024/10/05 15:20:03.1 Spectrometer EOS_B0018: AVRG=20.
2024/10/05 15:20:03.1 CH5: Correction Factor = 0.999452
2024/10/05 15:20:03.1 Spectrometer EOS_B0012: AVRG=20.
2024/10/05 15:20:03.1 CH6: Correction Factor = 1.00215
2024/10/05 15:20:03.1 Spectrometer EOS_B0017: AVRG=20.
2024/10/05 15:20:03.1 CH7: Correction Factor = 1.00331
2024/10/05 15:20:03.1 Spectrometer EOS_B0013: AVRG=20.
2024/10/05 15:20:03.1 CH8: Correction Factor = 1.00017
2024/10/05 15:20:03.1 Spectrometer EOS_B0019: AVRG=20.
2024/10/05 15:20:03.3 CH1: Correction Factor = 1.00159
2024/10/05 15:20:03.3 Spectrometer EOS_B0010: AVRG=20.
2024/10/05 15:20:03.3 CH2: Correction Factor = 1.00098
2024/10/05 15:20:03.3 Spectrometer EOS_B0014: AVRG=20.
2024/10/05 15:20:03.3 CH3: Correction Factor = 1.00222
2024/10/05 15:20:03.3 Spectrometer EOS_B0011: AVRG=20.
2024/10/05 15:20:03.3 CH4: Correction Factor = 0.999394
2024/10/05 15:20:03.3 Spectrometer EOS_B0018: AVRG=20.
2024/10/05 15:20:03.3 CH5: Correction Factor = 0.999673
2024/10/05 15:20:03.3 Spectrometer EOS_B0012: AVRG=20.
2024/10/05 15:20:03.3 CH6: Correction Factor = 0.999353
2024/10/05 15:20:03.3 Spectrometer EOS_B0017: AVRG=20.
2024/10/05 15:20:03.3 CH7: Correction Factor = 0.999438
2024/10/05 15:20:03.3 Spectrometer EOS_B0013: AVRG=20.
2024/10/05 15:20:03.3 CH8: Correction Factor = 1.00039
2024/10/05 15:20:03.3 Spectrometer EOS_B0019: AVRG=20.
2024/10/05 15:20:03.3 Sensor 1: Integration Time = 1.60 ms
2024/10/05 15:20:03.3 Sensor 2: Integration Time = 1.86 ms
2024/10/05 15:20:03.3 Sensor 3: Integration Time = 1.81 ms
2024/10/05 15:20:03.3 Sensor 4: Integration Time = 1.84 ms
2024/10/05 15:20:03.3 Sensor 5: Integration Time = 2.30 ms
2024/10/05 15:20:03.3 Sensor 6: Integration Time = 2.54 ms
2024/10/05 15:20:03.3 Sensor 7: Integration Time = 1.93 ms
2024/10/05 15:20:03.3 Sensor 8: Integration Time = 1.96 ms
2024/10/05 15:20:03.3 WaitControllerIdle(30000)
2024/10/05 15:20:03.4 GMC_HomeZ
2024/10/05 15:20:03.4 HomeDevice[0005]
2024/10/05 15:20:10.1 GMC_SetPosZ
2024/10/05 15:20:10.5 GMC_ServoHere
2024/10/05 15:20:10.8 Old State:9-ENGN_StateRunning_CheckingSensors New State:ENGN_StateRunning_PickingSensorsComplete
2024/10/05 15:20:10.8 StartShaker(1000)
2024/10/05 15:20:10.8 Integration Time: 1.60,1.86,1.81,1.84,2.30,2.54,1.93,1.96,
2024/10/05 15:20:10.9 Old State:10-ENGN_StateRunning_PickingSensorsComplete New State:ENGN_StateRunning_WaitGoingToSample
2024/10/05 15:20:10.9 Sample96_Q(0, 0, 0)
2024/10/05 15:20:10.9 
2024/10/05 15:20:10.9 START SCAN: 
2024/10/05 15:20:10.9    CycleTime (ms)    = 200
2024/10/05 15:20:10.9    CycleCount        = 600
2024/10/05 15:20:10.9    ScansToAverage    = 20
2024/10/05 15:20:10.9    FinishTime (s)    = 120
2024/10/05 15:20:10.9    Temperature       = 29.9
2024/10/05 15:20:10.9    Lamp Power        = 33
2024/10/05 15:20:10.9    Spec PCB temps    = 40.8, 40.0, 41.8, 41.2, 41.1, 41.3, 39.0, 39.7
2024/10/05 15:20:10.9 
2024/10/05 15:20:11.0 GMC_SetPosZ
2024/10/05 15:20:11.0 Old State:12-ENGN_StateRunning_WaitGoingToSample New State:ENGN_StateRunning_GoingToSample
2024/10/05 15:20:11.1 Plate 1 temperature = 30 C
2024/10/05 15:20:11.1 Pickups: 107, Warn: 90, Error: 100
2024/10/05 15:20:11.1 GMC_ServoHere
2024/10/05 15:20:11.3 GMC_SetPosXY
2024/10/05 15:20:13.4 GMC_SetPosZ
2024/10/05 15:20:16.6 Old State:13-ENGN_StateRunning_GoingToSample New State:ENGN_StateRunning_GoingToSampleComplete
2024/10/05 15:20:16.6 ### RaiseErrorEvent(3, 0, 12, Low CCD Signal) ###
2024/10/05 15:20:16.6     Assay=0, Step=0, CurrentCycle=0, m_eCurrentState=15
2024/10/05 15:20:16.6 SendErrorMsg(15, 1030112, 0, Low CCD Signal)
2024/10/05 15:20:16.6 DSPERR=12 @ 0.0s: Low CCD Signal
2024/10/05 15:20:16.6 ### RaiseErrorEvent(3, 1, 12, Low CCD Signal) ###
2024/10/05 15:20:16.6     Assay=0, Step=0, CurrentCycle=0, m_eCurrentState=15
2024/10/05 15:20:16.6 SendErrorMsg(15, 1030212, 0, Low CCD Signal)
2024/10/05 15:20:16.6 DSPERR=12 @ 0.0s: Low CCD Signal
2024/10/05 15:20:16.6 ### RaiseErrorEvent(3, 2, 12, Low CCD Signal) ###
2024/10/05 15:20:16.6     Assay=0, Step=0, CurrentCycle=0, m_eCurrentState=15
2024/10/05 15:20:16.6 SendErrorMsg(15, 1030312, 0, Low CCD Signal)
2024/10/05 15:20:16.6 DSPERR=12 @ 0.0s: Low CCD Signal
2024/10/05 15:20:16.6 ### RaiseErrorEvent(3, 3, 12, Low CCD Signal) ###
2024/10/05 15:20:16.6     Assay=0, Step=0, CurrentCycle=0, m_eCurrentState=15
2024/10/05 15:20:16.6 SendErrorMsg(15, 1030412, 0, Low CCD Signal)
2024/10/05 15:20:16.6 DSPERR=12 @ 0.0s: Low CCD Signal
2024/10/05 15:20:16.6 ### RaiseErrorEvent(3, 4, 12, Low CCD Signal) ###
2024/10/05 15:20:16.6     Assay=0, Step=0, CurrentCycle=0, m_eCurrentState=15
2024/10/05 15:20:16.6 SendErrorMsg(15, 1030512, 0, Low CCD Signal)
2024/10/05 15:20:16.6 DSPERR=12 @ 0.0s: Low CCD Signal
2024/10/05 15:20:16.6 ### RaiseErrorEvent(3, 5, 12, Low CCD Signal) ###
2024/10/05 15:20:16.6     Assay=0, Step=0, CurrentCycle=0, m_eCurrentState=15
2024/10/05 15:20:16.6 SendErrorMsg(15, 1030612, 0, Low CCD Signal)
2024/10/05 15:20:16.6 DSPERR=12 @ 0.0s: Low CCD Signal
2024/10/05 15:20:16.6 ### RaiseErrorEvent(3, 6, 12, Low CCD Signal) ###
2024/10/05 15:20:16.6     Assay=0, Step=0, CurrentCycle=0, m_eCurrentState=15
2024/10/05 15:20:16.6 SendErrorMsg(15, 1030712, 0, Low CCD Signal)
2024/10/05 15:20:16.6 DSPERR=12 @ 0.0s: Low CCD Signal
2024/10/05 15:20:16.6 ### RaiseErrorEvent(3, 7, 12, Low CCD Signal) ###
2024/10/05 15:20:16.6     Assay=0, Step=0, CurrentCycle=0, m_eCurrentState=15
2024/10/05 15:20:16.6 SendErrorMsg(15, 1030812, 0, Low CCD Signal)
2024/10/05 15:20:16.6 DSPERR=12 @ 0.0s: Low CCD Signal
2024/10/05 15:20:16.7 Old State:14-cycle=1, Elapsed Time:    0.0,  Ideal Time:    0.0,  Delay time =   0.00  New State:ENGN_StateRunning_WaitSampling
2024/10/05 15:20:16.7 Step started at: 15:20:10
2024/10/05 15:20:16.7 XYZ movement time  = 5567 ms + Scan start delay = 5558 ms
2024/10/05 15:20:16.8 Old State:15-ENGN_StateRunning_WaitSampling New State:ENGN_StateRunning_Sampling
2024/10/05 15:20:16.8 ### RaiseErrorEvent(3, 0, 12, Low CCD Signal) ###
2024/10/05 15:20:16.8     Assay=0, Step=0, CurrentCycle=1, m_eCurrentState=16
2024/10/05 15:20:16.8 SendErrorMsg(16, 1030112, 0, Low CCD Signal)
2024/10/05 15:20:16.8 DSPERR=12 @ 0.2s: Low CCD Signal
2024/10/05 15:20:16.8 ### RaiseErrorEvent(3, 1, 12, Low CCD Signal) ###
2024/10/05 15:20:16.8     Assay=0, Step=0, CurrentCycle=1, m_eCurrentState=16
2024/10/05 15:20:16.8 SendErrorMsg(16, 1030212, 0, Low CCD Signal)
2024/10/05 15:20:16.8 DSPERR=12 @ 0.2s: Low CCD Signal
2024/10/05 15:20:16.8 ### RaiseErrorEvent(3, 2, 12, Low CCD Signal) ###
2024/10/05 15:20:16.8     Assay=0, Step=0, CurrentCycle=1, m_eCurrentState=16
2024/10/05 15:20:16.8 SendErrorMsg(16, 1030312, 0, Low CCD Signal)
2024/10/05 15:20:16.8 DSPERR=12 @ 0.2s: Low CCD Signal
2024/10/05 15:20:16.8 ### RaiseErrorEvent(3, 3, 12, Low CCD Signal) ###
2024/10/05 15:20:16.8     Assay=0, Step=0, CurrentCycle=1, m_eCurrentState=16
2024/10/05 15:20:16.8 SendErrorMsg(16, 1030412, 0, Low CCD Signal)
2024/10/05 15:20:16.8 DSPERR=12 @ 0.2s: Low CCD Signal
2024/10/05 15:20:16.8 ### RaiseErrorEvent(3, 4, 12, Low CCD Signal) ###
2024/10/05 15:20:16.8     Assay=0, Step=0, CurrentCycle=1, m_eCurrentState=16
2024/10/05 15:20:16.8 SendErrorMsg(16, 1030512, 0, Low CCD Signal)
2024/10/05 15:20:16.8 DSPERR=12 @ 0.2s: Low CCD Signal
2024/10/05 15:20:16.8 ### RaiseErrorEvent(3, 5, 12, Low CCD Signal) ###
2024/10/05 15:20:16.8     Assay=0, Step=0, CurrentCycle=1, m_eCurrentState=16
2024/10/05 15:20:16.8 SendErrorMsg(16, 1030612, 0, Low CCD Signal)
2024/10/05 15:20:16.8 DSPERR=12 @ 0.2s: Low CCD Signal
2024/10/05 15:20:16.8 ### RaiseErrorEvent(3, 6, 12, Low CCD Signal) ###
2024/10/05 15:20:16.8     Assay=0, Step=0, CurrentCycle=1, m_eCurrentState=16
2024/10/05 15:20:16.8 SendErrorMsg(16, 1030712, 0, Low CCD Signal)
2024/10/05 15:20:16.8 DSPERR=12 @ 0.2s: Low CCD Signal
2024/10/05 15:20:16.8 ### RaiseErrorEvent(3, 7, 12, Low CCD Signal) ###
2024/10/05 15:20:16.8     Assay=0, Step=0, CurrentCycle=1, m_eCurrentState=16
2024/10/05 15:20:16.8 SendErrorMsg(16, 1030812, 0, Low CCD Signal)
2024/10/05 15:20:16.8 DSPERR=12 @ 0.2s: Low CCD Signal
2024/10/05 15:20:17.0 ### RaiseErrorEvent(3, 0, 12, Low CCD Signal) ###
2024/10/05 15:20:17.0     Assay=0, Step=0, CurrentCycle=2, m_eCurrentState=16
2024/10/05 15:20:17.0 SendErrorMsg(16, 1030112, 0, Low CCD Signal)
2024/10/05 15:20:17.0 DSPERR=12 @ 0.4s: Low CCD Signal
2024/10/05 15:20:17.0 ### RaiseErrorEvent(3, 1, 12, Low CCD Signal) ###
2024/10/05 15:20:17.0     Assay=0, Step=0, CurrentCycle=2, m_eCurrentState=16
2024/10/05 15:20:17.0 SendErrorMsg(16, 1030212, 0, Low CCD Signal)
2024/10/05 15:20:17.0 DSPERR=12 @ 0.4s: Low CCD Signal
2024/10/05 15:20:17.0 ### RaiseErrorEvent(3, 2, 12, Low CCD Signal) ###
2024/10/05 15:20:17.0     Assay=0, Step=0, CurrentCycle=2, m_eCurrentState=16
2024/10/05 15:20:17.0 SendErrorMsg(16, 1030312, 0, Low CCD Signal)
2024/10/05 15:20:17.0 DSPERR=12 @ 0.4s: Low CCD Signal
2024/10/05 15:20:17.0 ### RaiseErrorEvent(3, 3, 12, Low CCD Signal) ###
2024/10/05 15:20:17.0     Assay=0, Step=0, CurrentCycle=2, m_eCurrentState=16
2024/10/05 15:20:17.0 SendErrorMsg(16, 1030412, 0, Low CCD Signal)
2024/10/05 15:20:17.0 DSPERR=12 @ 0.4s: Low CCD Signal
2024/10/05 15:20:17.0 ### RaiseErrorEvent(3, 4, 12, Low CCD Signal) ###
2024/10/05 15:20:17.0     Assay=0, Step=0, CurrentCycle=2, m_eCurrentState=16
2024/10/05 15:20:17.0 SendErrorMsg(16, 1030512, 0, Low CCD Signal)
2024/10/05 15:20:17.0 DSPERR=12 @ 0.4s: Low CCD Signal
2024/10/05 15:20:17.0 ### RaiseErrorEvent(3, 5, 12, Low CCD Signal) ###
2024/10/05 15:20:17.0     Assay=0, Step=0, CurrentCycle=2, m_eCurrentState=16
2024/10/05 15:20:17.0 SendErrorMsg(16, 1030612, 0, Low CCD Signal)
2024/10/05 15:20:17.0 DSPERR=12 @ 0.4s: Low CCD Signal
2024/10/05 15:20:17.0 ### RaiseErrorEvent(3, 6, 12, Low CCD Signal) ###
2024/10/05 15:20:17.0     Assay=0, Step=0, CurrentCycle=2, m_eCurrentState=16
2024/10/05 15:20:17.0 SendErrorMsg(16, 1030712, 0, Low CCD Signal)
2024/10/05 15:20:17.0 DSPERR=12 @ 0.4s: Low CCD Signal
2024/10/05 15:20:17.0 ### RaiseErrorEvent(3, 7, 12, Low CCD Signal) ###
2024/10/05 15:20:17.0     Assay=0, Step=0, CurrentCycle=2, m_eCurrentState=16
2024/10/05 15:20:17.0 SendErrorMsg(16, 1030812, 0, Low CCD Signal)
2024/10/05 15:20:17.0 DSPERR=12 @ 0.4s: Low CCD Signal
2024/10/05 15:20:17.2 ### RaiseErrorEvent(3, 0, 12, Low CCD Signal) ###
2024/10/05 15:20:17.2     Assay=0, Step=0, CurrentCycle=3, m_eCurrentState=16
2024/10/05 15:20:17.2 SendErrorMsg(16, 1030112, 0, Low CCD Signal)
2024/10/05 15:20:17.2 DSPERR=12 @ 0.6s: Low CCD Signal
2024/10/05 15:20:17.2 ### RaiseErrorEvent(3, 1, 12, Low CCD Signal) ###
2024/10/05 15:20:17.2     Assay=0, Step=0, CurrentCycle=3, m_eCurrentState=16
2024/10/05 15:20:17.2 SendErrorMsg(16, 1030212, 0, Low CCD Signal)
2024/10/05 15:20:17.2 DSPERR=12 @ 0.6s: Low CCD Signal
2024/10/05 15:20:17.2 ### RaiseErrorEvent(3, 2, 12, Low CCD Signal) ###
2024/10/05 15:20:17.2     Assay=0, Step=0, CurrentCycle=3, m_eCurrentState=16
2024/10/05 15:20:17.2 SendErrorMsg(16, 1030312, 0, Low CCD Signal)
2024/10/05 15:20:17.2 DSPERR=12 @ 0.6s: Low CCD Signal
2024/10/05 15:20:17.2 ### RaiseErrorEvent(3, 3, 12, Low CCD Signal) ###
2024/10/05 15:20:17.2     Assay=0, Step=0, CurrentCycle=3, m_eCurrentState=16
2024/10/05 15:20:17.2 SendErrorMsg(16, 1030412, 0, Low CCD Signal)
2024/10/05 15:20:17.2 DSPERR=12 @ 0.6s: Low CCD Signal
2024/10/05 15:20:17.2 ### RaiseErrorEvent(3, 4, 12, Low CCD Signal) ###
2024/10/05 15:20:17.2     Assay=0, Step=0, CurrentCycle=3, m_eCurrentState=16
2024/10/05 15:20:17.2 SendErrorMsg(16, 1030512, 0, Low CCD Signal)
2024/10/05 15:20:17.2 DSPERR=12 @ 0.6s: Low CCD Signal
2024/10/05 15:20:17.2 ### RaiseErrorEvent(3, 5, 12, Low CCD Signal) ###
2024/10/05 15:20:17.2     Assay=0, Step=0, CurrentCycle=3, m_eCurrentState=16
2024/10/05 15:20:17.2 SendErrorMsg(16, 1030612, 0, Low CCD Signal)
2024/10/05 15:20:17.2 DSPERR=12 @ 0.6s: Low CCD Signal
2024/10/05 15:20:17.2 ### RaiseErrorEvent(3, 6, 12, Low CCD Signal) ###
2024/10/05 15:20:17.2     Assay=0, Step=0, CurrentCycle=3, m_eCurrentState=16
2024/10/05 15:20:17.2 SendErrorMsg(16, 1030712, 0, Low CCD Signal)
2024/10/05 15:20:17.2 DSPERR=12 @ 0.6s: Low CCD Signal
2024/10/05 15:20:17.2 ### RaiseErrorEvent(3, 7, 12, Low CCD Signal) ###
2024/10/05 15:20:17.2     Assay=0, Step=0, CurrentCycle=3, m_eCurrentState=16
2024/10/05 15:20:17.2 SendErrorMsg(16, 1030812, 0, Low CCD Signal)
2024/10/05 15:20:17.2 DSPERR=12 @ 0.6s: Low CCD Signal
2024/10/05 15:20:17.4 ### RaiseErrorEvent(3, 1, 12, Low CCD Signal) ###
2024/10/05 15:20:17.4     Assay=0, Step=0, CurrentCycle=4, m_eCurrentState=16
2024/10/05 15:20:17.4 SendErrorMsg(16, 1030212, 0, Low CCD Signal)
2024/10/05 15:20:17.4 DSPERR=12 @ 0.8s: Low CCD Signal
2024/10/05 15:20:17.4 ### RaiseErrorEvent(3, 2, 12, Low CCD Signal) ###
2024/10/05 15:20:17.4     Assay=0, Step=0, CurrentCycle=4, m_eCurrentState=16
2024/10/05 15:20:17.4 SendErrorMsg(16, 1030312, 0, Low CCD Signal)
2024/10/05 15:20:17.4 DSPERR=12 @ 0.8s: Low CCD Signal
2024/10/05 15:20:17.4 ### RaiseErrorEvent(3, 3, 12, Low CCD Signal) ###
2024/10/05 15:20:17.4     Assay=0, Step=0, CurrentCycle=4, m_eCurrentState=16
2024/10/05 15:20:17.4 SendErrorMsg(16, 1030412, 0, Low CCD Signal)
2024/10/05 15:20:17.4 DSPERR=12 @ 0.8s: Low CCD Signal
2024/10/05 15:20:17.4 ### RaiseErrorEvent(3, 4, 12, Low CCD Signal) ###
2024/10/05 15:20:17.4     Assay=0, Step=0, CurrentCycle=4, m_eCurrentState=16
2024/10/05 15:20:17.4 SendErrorMsg(16, 1030512, 0, Low CCD Signal)
2024/10/05 15:20:17.4 DSPERR=12 @ 0.8s: Low CCD Signal
2024/10/05 15:20:17.4 ### RaiseErrorEvent(3, 5, 12, Low CCD Signal) ###
2024/10/05 15:20:17.4     Assay=0, Step=0, CurrentCycle=4, m_eCurrentState=16
2024/10/05 15:20:17.4 SendErrorMsg(16, 1030612, 0, Low CCD Signal)
2024/10/05 15:20:17.4 DSPERR=12 @ 0.8s: Low CCD Signal
2024/10/05 15:20:17.4 ### RaiseErrorEvent(3, 6, 12, Low CCD Signal) ###
2024/10/05 15:20:17.4     Assay=0, Step=0, CurrentCycle=4, m_eCurrentState=16
2024/10/05 15:20:17.4 SendErrorMsg(16, 1030712, 0, Low CCD Signal)
2024/10/05 15:20:17.4 DSPERR=12 @ 0.8s: Low CCD Signal
2024/10/05 15:20:17.4 ### RaiseErrorEvent(3, 7, 12, Low CCD Signal) ###
2024/10/05 15:20:17.4     Assay=0, Step=0, CurrentCycle=4, m_eCurrentState=16
2024/10/05 15:20:17.4 SendErrorMsg(16, 1030812, 0, Low CCD Signal)
2024/10/05 15:20:17.4 DSPERR=12 @ 0.8s: Low CCD Signal
2024/10/05 15:20:17.6 ### RaiseErrorEvent(3, 1, 12, Low CCD Signal) ###
2024/10/05 15:20:17.6     Assay=0, Step=0, CurrentCycle=5, m_eCurrentState=16
2024/10/05 15:20:17.6 SendErrorMsg(16, 2030214, 0, Low CCD Signal)
2024/10/05 15:20:17.6 DSPERR=12 @ 1.0s: Low CCD Signal
2024/10/05 15:20:17.6 ### RaiseErrorEvent(3, 2, 12, Low CCD Signal) ###
2024/10/05 15:20:17.6     Assay=0, Step=0, CurrentCycle=5, m_eCurrentState=16
2024/10/05 15:20:17.6 SendErrorMsg(16, 2030314, 0, Low CCD Signal)
2024/10/05 15:20:17.6 DSPERR=12 @ 1.0s: Low CCD Signal
2024/10/05 15:20:17.6 ### RaiseErrorEvent(3, 3, 12, Low CCD Signal) ###
2024/10/05 15:20:17.6     Assay=0, Step=0, CurrentCycle=5, m_eCurrentState=16
2024/10/05 15:20:17.6 SendErrorMsg(16, 2030414, 0, Low CCD Signal)
2024/10/05 15:20:17.6 DSPERR=12 @ 1.0s: Low CCD Signal
2024/10/05 15:20:17.6 ### RaiseErrorEvent(3, 5, 12, Low CCD Signal) ###
2024/10/05 15:20:17.6     Assay=0, Step=0, CurrentCycle=5, m_eCurrentState=16
2024/10/05 15:20:17.6 SendErrorMsg(16, 2030614, 0, Low CCD Signal)
2024/10/05 15:20:17.6 DSPERR=12 @ 1.0s: Low CCD Signal
2024/10/05 15:20:17.6 ### RaiseErrorEvent(3, 6, 12, Low CCD Signal) ###
2024/10/05 15:20:17.6     Assay=0, Step=0, CurrentCycle=5, m_eCurrentState=16
2024/10/05 15:20:17.6 SendErrorMsg(16, 2030714, 0, Low CCD Signal)
2024/10/05 15:20:17.6 DSPERR=12 @ 1.0s: Low CCD Signal
2024/10/05 15:20:20.9 Shaker current speed = 989 rpm, set speed = 1000
2024/10/05 15:20:54.0 Temp: 2024/10/05 15:20:54, 30.1000, 28.6000
2024/10/05 15:20:57.4 Step 1 extended by 64 seconds
2024/10/05 15:21:05.8 Step 1 extended by 6000 seconds
2024/10/05 15:21:54.2 Temp: 2024/10/05 15:21:54, 30.1000, 28.6000
2024/10/05 15:22:54.3 Temp: 2024/10/05 15:22:54, 30.0000, 28.6000
2024/10/05 15:23:54.5 Temp: 2024/10/05 15:23:54, 30.0000, 28.6000
2024/10/05 15:24:54.6 Temp: 2024/10/05 15:24:54, 30.0000, 28.7000
2024/10/05 15:25:54.8 Temp: 2024/10/05 15:25:54, 30.0000, 28.6000
2024/10/05 15:26:54.9 Temp: 2024/10/05 15:26:54, 30.0000, 28.8000
2024/10/05 15:27:55.1 Temp: 2024/10/05 15:27:55, 30.0000, 28.8000
2024/10/05 15:28:55.3 Temp: 2024/10/05 15:28:55, 30.0000, 28.8000
2024/10/05 15:29:55.4 Temp: 2024/10/05 15:29:55, 30.0000, 28.8000
2024/10/05 15:30:55.6 Temp: 2024/10/05 15:30:55, 30.0000, 28.9000
2024/10/05 15:31:55.7 Temp: 2024/10/05 15:31:55, 30.0000, 28.9000
2024/10/05 15:32:55.9 Temp: 2024/10/05 15:32:55, 30.0000, 28.9000
2024/10/05 15:33:56.0 Temp: 2024/10/05 15:33:56, 30.0000, 28.9000
2024/10/05 15:34:56.2 Temp: 2024/10/05 15:34:56, 30.0000, 29.0000
2024/10/05 15:35:56.4 Temp: 2024/10/05 15:35:56, 30.0000, 29.1000
2024/10/05 15:36:56.5 Temp: 2024/10/05 15:36:56, 30.0000, 29.1000
2024/10/05 15:37:10.2 
2024/10/05 15:37:10.2 STOP SCAN: 
2024/10/05 15:37:10.2    CycleTime (ms)    = 200
2024/10/05 15:37:10.2    CurrentCycle      = 5069
2024/10/05 15:37:10.2    RunTime (ms)      = 1013758
2024/10/05 15:37:10.2    AverageCycle (ms) = 200.0
2024/10/05 15:37:10.2    Temperature       = 30.0
2024/10/05 15:37:10.2    DATA OVERRUN %    = 0.00
2024/10/05 15:37:10.2    Spec PCB temps    = 42.0, 41.4, 42.2, 41.9, 41.6, 41.9, 40.3, 40.9
2024/10/05 15:37:10.2 
2024/10/05 15:37:10.3 Old State:16-cycle=5069, Elapsed Time: 1013.8,  Ideal Time: 1013.6,  Delay time =   0.04  New State:ENGN_StateRunning_SamplingSkipped
2024/10/05 15:37:10.4 Old State:17-ENGN_StateRunning_SamplingSkipped New State:ENGN_StateRunning_WaitNewStep
2024/10/05 15:37:10.7 Old State:5-ENGN_StateRunning_WaitNewStep New State:ENGN_StateRunning_StartNewStep
2024/10/05 15:37:10.7 Spectrometer EOS_B0010: AVRG=20.
2024/10/05 15:37:10.7 Spectrometer EOS_B0014: AVRG=20.
2024/10/05 15:37:10.7 Spectrometer EOS_B0011: AVRG=20.
2024/10/05 15:37:10.7 Spectrometer EOS_B0018: AVRG=20.
2024/10/05 15:37:10.7 Spectrometer EOS_B0012: AVRG=20.
2024/10/05 15:37:10.7 Spectrometer EOS_B0017: AVRG=20.
2024/10/05 15:37:10.7 Spectrometer EOS_B0013: AVRG=20.
2024/10/05 15:37:10.7 Spectrometer EOS_B0019: AVRG=20.
2024/10/05 15:37:10.7 StartShaker(1000)
2024/10/05 15:37:10.8 Old State:6-ENGN_StateRunning_StartNewStep New State:ENGN_StateRunning_WaitGoingToSample
2024/10/05 15:37:10.8 Sample96_Q(0, 0, 1)
2024/10/05 15:37:10.8 
2024/10/05 15:37:10.8 START SCAN: 
2024/10/05 15:37:10.8    CycleTime (ms)    = 200
2024/10/05 15:37:10.8    CycleCount        = 4500
2024/10/05 15:37:10.8    ScansToAverage    = 20
2024/10/05 15:37:10.8    FinishTime (s)    = 900
2024/10/05 15:37:10.8    Temperature       = 30.0
2024/10/05 15:37:10.8    Lamp Power        = 33
2024/10/05 15:37:10.8    Spec PCB temps    = 42.0, 41.4, 42.2, 41.9, 41.6, 41.9, 40.3, 40.9
2024/10/05 15:37:10.8 
2024/10/05 15:37:10.9 GMC_SetPosZ
2024/10/05 15:37:10.9 Old State:12-ENGN_StateRunning_WaitGoingToSample New State:ENGN_StateRunning_GoingToSample
2024/10/05 15:37:11.0 Temp: 2024/10/05 15:37:11, 30.0000, 29.2000
2024/10/05 15:37:13.8 GMC_ServoHere
2024/10/05 15:37:13.9 GMC_SetPosXY
2024/10/05 15:37:14.3 GMC_SetPosZ
2024/10/05 15:37:17.6 Old State:13-ENGN_StateRunning_GoingToSample New State:ENGN_StateRunning_GoingToSampleComplete
2024/10/05 15:37:17.7 Old State:14-cycle=1, Elapsed Time:    0.0,  Ideal Time:    0.0,  Delay time =   0.00  New State:ENGN_StateRunning_WaitSampling
2024/10/05 15:37:17.7 Step started at: 15:37:10
2024/10/05 15:37:17.7 XYZ movement time  = 6646 ms + Scan start delay = 6618 ms
2024/10/05 15:37:17.8 Old State:15-ENGN_StateRunning_WaitSampling New State:ENGN_StateRunning_Sampling
2024/10/05 15:37:20.7 Shaker current speed = 989 rpm, set speed = 1000
2024/10/05 15:37:23.0 
2024/10/05 15:37:23.0 STOP SCAN: 
2024/10/05 15:37:23.0    CycleTime (ms)    = 200
2024/10/05 15:37:23.0    CurrentCycle      = 28
2024/10/05 15:37:23.0    RunTime (ms)      = 5559
2024/10/05 15:37:23.0    AverageCycle (ms) = 198.5
2024/10/05 15:37:23.0    Temperature       = 30.0
2024/10/05 15:37:23.0    DATA OVERRUN %    = 0.00
2024/10/05 15:37:23.0    Spec PCB temps    = 42.0, 41.4, 42.2, 41.9, 41.6, 41.9, 40.3, 40.9
2024/10/05 15:37:23.0 
2024/10/05 15:37:23.1 Old State:16-cycle=28, Elapsed Time:    5.6,  Ideal Time:    5.4,  Delay time =   0.04  New State:ENGN_StateRunning_SamplingSkipped
2024/10/05 15:37:23.2 Old State:17-ENGN_StateRunning_SamplingSkipped New State:ENGN_StateRunning_WaitNewStep
2024/10/05 15:37:23.4 Old State:5-ENGN_StateRunning_WaitNewStep New State:ENGN_StateRunning_StartNewStep
2024/10/05 15:37:23.4 Spectrometer EOS_B0010: AVRG=20.
2024/10/05 15:37:23.4 Spectrometer EOS_B0014: AVRG=20.
2024/10/05 15:37:23.4 Spectrometer EOS_B0011: AVRG=20.
2024/10/05 15:37:23.4 Spectrometer EOS_B0018: AVRG=20.
2024/10/05 15:37:23.4 Spectrometer EOS_B0012: AVRG=20.
2024/10/05 15:37:23.4 Spectrometer EOS_B0017: AVRG=20.
2024/10/05 15:37:23.4 Spectrometer EOS_B0013: AVRG=20.
2024/10/05 15:37:23.4 Spectrometer EOS_B0019: AVRG=20.
2024/10/05 15:37:23.4 StartShaker(1000)
2024/10/05 15:37:23.5 Old State:6-ENGN_StateRunning_StartNewStep New State:ENGN_StateRunning_WaitGoingToSample
2024/10/05 15:37:23.5 Sample96_Q(0, 0, 2)
2024/10/05 15:37:23.5 
2024/10/05 15:37:23.5 START SCAN: 
2024/10/05 15:37:23.5    CycleTime (ms)    = 200
2024/10/05 15:37:23.5    CycleCount        = 2250
2024/10/05 15:37:23.5    ScansToAverage    = 20
2024/10/05 15:37:23.5    FinishTime (s)    = 450
2024/10/05 15:37:23.5    Temperature       = 30.0
2024/10/05 15:37:23.5    Lamp Power        = 33
2024/10/05 15:37:23.5    Spec PCB temps    = 42.0, 41.4, 42.2, 41.9, 41.6, 41.9, 40.3, 40.9
2024/10/05 15:37:23.5 
2024/10/05 15:37:23.6 Old State:12-ENGN_StateRunning_WaitGoingToSample New State:ENGN_StateRunning_GoingToSample
2024/10/05 15:37:23.7 GMC_SetPosZ
2024/10/05 15:37:23.7 Temp: 2024/10/05 15:37:23, 30.0000, 29.1000
2024/10/05 15:37:26.8 GMC_ServoHere
2024/10/05 15:37:27.0 GMC_SetPosXY
2024/10/05 15:37:27.3 GMC_SetPosZ
2024/10/05 15:37:30.9 Old State:13-ENGN_StateRunning_GoingToSample New State:ENGN_StateRunning_GoingToSampleComplete
2024/10/05 15:37:31.0 Old State:14-cycle=1, Elapsed Time:    0.0,  Ideal Time:    0.0,  Delay time =   0.00  New State:ENGN_StateRunning_WaitSampling
2024/10/05 15:37:31.0 Step started at: 15:37:23
2024/10/05 15:37:31.0 XYZ movement time  = 7334 ms + Scan start delay = 7290 ms
2024/10/05 15:37:31.1 Old State:15-ENGN_StateRunning_WaitSampling New State:ENGN_StateRunning_Sampling
2024/10/05 15:37:33.5 Shaker current speed = 991 rpm, set speed = 1000
2024/10/05 15:37:36.0 
2024/10/05 15:37:36.0 STOP SCAN: 
2024/10/05 15:37:36.0    CycleTime (ms)    = 200
2024/10/05 15:37:36.0    CurrentCycle      = 26
2024/10/05 15:37:36.0    RunTime (ms)      = 5158
2024/10/05 15:37:36.0    AverageCycle (ms) = 198.4
2024/10/05 15:37:36.0    Temperature       = 30.0
2024/10/05 15:37:36.0    DATA OVERRUN %    = 0.00
2024/10/05 15:37:36.0    Spec PCB temps    = 42.0, 41.4, 42.2, 41.9, 41.6, 41.9, 40.3, 40.9
2024/10/05 15:37:36.0 
2024/10/05 15:37:36.0 Old State:16-cycle=26, Elapsed Time:    5.2,  Ideal Time:    5.0,  Delay time =   0.04  New State:ENGN_StateRunning_SamplingSkipped
2024/10/05 15:37:36.1 Old State:17-ENGN_StateRunning_SamplingSkipped New State:ENGN_StateRunning_WaitNewStep
2024/10/05 15:37:36.5 Old State:5-ENGN_StateRunning_WaitNewStep New State:ENGN_StateRunning_StartNewStep
2024/10/05 15:37:36.5 Spectrometer EOS_B0010: AVRG=20.
2024/10/05 15:37:36.5 Spectrometer EOS_B0014: AVRG=20.
2024/10/05 15:37:36.5 Spectrometer EOS_B0011: AVRG=20.
2024/10/05 15:37:36.5 Spectrometer EOS_B0018: AVRG=20.
2024/10/05 15:37:36.5 Spectrometer EOS_B0012: AVRG=20.
2024/10/05 15:37:36.5 Spectrometer EOS_B0017: AVRG=20.
2024/10/05 15:37:36.5 Spectrometer EOS_B0013: AVRG=20.
2024/10/05 15:37:36.5 Spectrometer EOS_B0019: AVRG=20.
2024/10/05 15:37:36.5 StartShaker(1000)
2024/10/05 15:37:36.6 Old State:6-ENGN_StateRunning_StartNewStep New State:ENGN_StateRunning_WaitGoingToSample
2024/10/05 15:37:36.6 Sample96_Q(0, 0, 3)
2024/10/05 15:37:36.6 
2024/10/05 15:37:36.6 START SCAN: 
2024/10/05 15:37:36.6    CycleTime (ms)    = 200
2024/10/05 15:37:36.6    CycleCount        = 4500
2024/10/05 15:37:36.6    ScansToAverage    = 20
2024/10/05 15:37:36.6    FinishTime (s)    = 900
2024/10/05 15:37:36.6    Temperature       = 30.0
2024/10/05 15:37:36.6    Lamp Power        = 33
2024/10/05 15:37:36.6    Spec PCB temps    = 42.0, 41.4, 42.2, 41.9, 41.6, 41.9, 40.3, 40.9
2024/10/05 15:37:36.6 
2024/10/05 15:37:36.7 GMC_SetPosZ
2024/10/05 15:37:36.7 Old State:12-ENGN_StateRunning_WaitGoingToSample New State:ENGN_StateRunning_GoingToSample
2024/10/05 15:37:36.8 Temp: 2024/10/05 15:37:36, 30.0000, 29.1000
2024/10/05 15:37:40.2 GMC_ServoHere
2024/10/05 15:37:40.4 GMC_SetPosXY
2024/10/05 15:37:40.7 GMC_SetPosZ
2024/10/05 15:37:44.6 Old State:13-ENGN_StateRunning_GoingToSample New State:ENGN_StateRunning_GoingToSampleComplete
2024/10/05 15:37:44.7 Old State:14-cycle=1, Elapsed Time:    0.0,  Ideal Time:    0.0,  Delay time =   0.00  New State:ENGN_StateRunning_WaitSampling
2024/10/05 15:37:44.7 Step started at: 15:37:36
2024/10/05 15:37:44.7 XYZ movement time  = 7838 ms + Scan start delay = 7833 ms
2024/10/05 15:37:44.8 Old State:15-ENGN_StateRunning_WaitSampling New State:ENGN_StateRunning_Sampling
2024/10/05 15:37:46.6 Shaker current speed = 991 rpm, set speed = 1000
2024/10/05 15:37:49.6 
2024/10/05 15:37:49.6 STOP SCAN: 
2024/10/05 15:37:49.6    CycleTime (ms)    = 200
2024/10/05 15:37:49.6    CurrentCycle      = 26
2024/10/05 15:37:49.6    RunTime (ms)      = 5158
2024/10/05 15:37:49.6    AverageCycle (ms) = 198.4
2024/10/05 15:37:49.6    Temperature       = 30.0
2024/10/05 15:37:49.6    DATA OVERRUN %    = 0.00
2024/10/05 15:37:49.6    Spec PCB temps    = 42.0, 41.4, 42.2, 41.9, 41.6, 41.9, 40.3, 40.9
2024/10/05 15:37:49.6 
2024/10/05 15:37:49.7 Old State:16-cycle=26, Elapsed Time:    5.2,  Ideal Time:    5.0,  Delay time =   0.04  New State:ENGN_StateRunning_SamplingSkipped
2024/10/05 15:37:49.8 Old State:17-ENGN_StateRunning_SamplingSkipped New State:ENGN_StateRunning_WaitNewStep
2024/10/05 15:37:50.2 Old State:5-ENGN_StateRunning_WaitNewStep New State:ENGN_StateRunning_StartNewStep
2024/10/05 15:37:50.2 Spectrometer EOS_B0010: AVRG=20.
2024/10/05 15:37:50.2 Spectrometer EOS_B0014: AVRG=20.
2024/10/05 15:37:50.2 Spectrometer EOS_B0011: AVRG=20.
2024/10/05 15:37:50.2 Spectrometer EOS_B0018: AVRG=20.
2024/10/05 15:37:50.2 Spectrometer EOS_B0012: AVRG=20.
2024/10/05 15:37:50.2 Spectrometer EOS_B0017: AVRG=20.
2024/10/05 15:37:50.2 Spectrometer EOS_B0013: AVRG=20.
2024/10/05 15:37:50.2 Spectrometer EOS_B0019: AVRG=20.
2024/10/05 15:37:50.2 StartShaker(1000)
2024/10/05 15:37:50.3 Old State:6-ENGN_StateRunning_StartNewStep New State:ENGN_StateRunning_WaitGoingToSample
2024/10/05 15:37:50.3 Sample96_Q(0, 0, 4)
2024/10/05 15:37:50.3 
2024/10/05 15:37:50.3 START SCAN: 
2024/10/05 15:37:50.3    CycleTime (ms)    = 200
2024/10/05 15:37:50.3    CycleCount        = 4500
2024/10/05 15:37:50.3    ScansToAverage    = 20
2024/10/05 15:37:50.3    FinishTime (s)    = 900
2024/10/05 15:37:50.3    Temperature       = 30.0
2024/10/05 15:37:50.3    Lamp Power        = 33
2024/10/05 15:37:50.3    Spec PCB temps    = 42.0, 41.4, 42.2, 41.9, 41.6, 41.9, 40.3, 40.9
2024/10/05 15:37:50.3 
2024/10/05 15:37:50.4 GMC_SetPosZ
2024/10/05 15:37:50.4 Old State:12-ENGN_StateRunning_WaitGoingToSample New State:ENGN_StateRunning_GoingToSample
2024/10/05 15:37:50.5 Temp: 2024/10/05 15:37:50, 30.0000, 29.1000
2024/10/05 15:37:54.2 GMC_ServoHere
2024/10/05 15:37:54.4 GMC_SetPosXY
2024/10/05 15:37:54.7 GMC_SetPosZ
2024/10/05 15:37:58.9 Old State:13-ENGN_StateRunning_GoingToSample New State:ENGN_StateRunning_GoingToSampleComplete
2024/10/05 15:37:59.0 Old State:14-cycle=1, Elapsed Time:    0.0,  Ideal Time:    0.0,  Delay time =   0.00  New State:ENGN_StateRunning_WaitSampling
2024/10/05 15:37:59.0 Step started at: 15:37:50
2024/10/05 15:37:59.0 XYZ movement time  = 8443 ms + Scan start delay = 8448 ms
2024/10/05 15:37:59.1 Old State:15-ENGN_StateRunning_WaitSampling New State:ENGN_StateRunning_Sampling
2024/10/05 15:38:00.3 Shaker current speed = 991 rpm, set speed = 1000
2024/10/05 15:38:04.7 
2024/10/05 15:38:04.7 STOP SCAN: 
2024/10/05 15:38:04.7    CycleTime (ms)    = 200
2024/10/05 15:38:04.7    CurrentCycle      = 30
2024/10/05 15:38:04.7    RunTime (ms)      = 5956
2024/10/05 15:38:04.7    AverageCycle (ms) = 198.5
2024/10/05 15:38:04.7    Temperature       = 30.0
2024/10/05 15:38:04.7    DATA OVERRUN %    = 0.00
2024/10/05 15:38:04.7    Spec PCB temps    = 42.0, 41.4, 42.3, 41.9, 41.6, 41.9, 40.3, 40.9
2024/10/05 15:38:04.7 
2024/10/05 15:38:04.8 Old State:16-cycle=30, Elapsed Time:    6.0,  Ideal Time:    5.8,  Delay time =   0.04  New State:ENGN_StateRunning_SamplingSkipped
2024/10/05 15:38:04.9 Old State:17-ENGN_StateRunning_SamplingSkipped New State:ENGN_StateRunning_WaitEjecting
2024/10/05 15:38:04.9 EJECT: To Tray, position=0,0
2024/10/05 15:38:04.9    EjectOffset = 10.0
2024/10/05 15:38:05.1 Old State:19-ENGN_StateRunning_WaitEjecting New State:ENGN_StateRunning_Ejecting
2024/10/05 15:38:05.1 GMC_SetPosZ
2024/10/05 15:38:09.2 GMC_ServoHere
2024/10/05 15:38:09.4 GMC_SetPosXY
2024/10/05 15:38:11.6 GMC_SetPosZ
2024/10/05 15:38:15.7 GMC_Eject
2024/10/05 15:38:15.7 EjectDone => EjectEject
2024/10/05 15:38:15.7 SetEjectorPosn(0)
2024/10/05 15:38:19.0 GMC_HomeZ
2024/10/05 15:38:19.0 HomeDevice[0005]
2024/10/05 15:38:24.5 GMC_SetPosZ
2024/10/05 15:38:24.8 GMC_ServoHere
2024/10/05 15:38:25.0 GMC_SetPosZ
2024/10/05 15:38:25.2 GMC_ServoHere
2024/10/05 15:38:25.4 GMC_SetPosXY
2024/10/05 15:38:27.6 GMC_SetPosZ
2024/10/05 15:38:27.9 Old State:20-ENGN_StateRunning_Ejecting New State:ENGN_StateRunning_EjectingComplete
2024/10/05 15:38:28.1 Old State:21-ENGN_StateRunning_EjectingComplete New State:ENGN_StateRunning_Finished
2024/10/05 15:38:28.1 StopShaker
2024/10/05 15:38:28.2 Old State:22-ENGN_StateRunning_Finished New State:ENGN_State_SystemReady
2024/10/05 15:38:28.3 Temp: 2024/10/05 15:38:28, 30.0000, 29.2000
2024/10/05 15:38:28.3 Temperature monitor DISABLE
2024/10/05 15:38:28.3 
2024/10/05 15:38:28.3 ASSAY SUMMARY:
2024/10/05 15:38:28.3 ==============
2024/10/05 15:38:28.3   Step #   Duration   Cycles  Overrun %
2024/10/05 15:38:28.3        1    1013    5069    0.00
2024/10/05 15:38:28.3        2       5      28    0.00
2024/10/05 15:38:28.3        3       5      26    0.00
2024/10/05 15:38:28.3        4       5      26    0.00
2024/10/05 15:38:28.3        5       5      30    0.00
2024/10/05 15:38:28.3 -------------------------------------------
2024/10/05 15:38:28.3    Total    1035    5179    0.00
2024/10/05 15:38:28.3 Temperature monitor DISABLE
2024/10/05 15:38:28.4 DFIO: Start writing C:\Temp\hb-h1_1\241005_001.frd
2024/10/05 15:38:28.4 DFIO: Finished writing C:\Temp\hb-h1_1\241005_001.frd
2024/10/05 15:38:28.4 DFIO: Start writing C:\Temp\hb-h1_1\241005_002.frd
2024/10/05 15:38:28.4 DFIO: Finished writing C:\Temp\hb-h1_1\241005_002.frd
2024/10/05 15:38:28.5 DFIO: Start writing C:\Temp\hb-h1_1\241005_003.frd
2024/10/05 15:38:28.5 DFIO: Finished writing C:\Temp\hb-h1_1\241005_003.frd
2024/10/05 15:38:28.5 DFIO: Start writing C:\Temp\hb-h1_1\241005_004.frd
2024/10/05 15:38:28.5 DFIO: Finished writing C:\Temp\hb-h1_1\241005_004.frd
2024/10/05 15:38:28.5 DFIO: Start writing C:\Temp\hb-h1_1\241005_005.frd
2024/10/05 15:38:28.5 DFIO: Finished writing C:\Temp\hb-h1_1\241005_005.frd
2024/10/05 15:38:28.5 DFIO: Start writing C:\Temp\hb-h1_1\241005_006.frd
2024/10/05 15:38:28.5 DFIO: Finished writing C:\Temp\hb-h1_1\241005_006.frd
2024/10/05 15:38:28.5 DFIO: Start writing C:\Temp\hb-h1_1\241005_007.frd
2024/10/05 15:38:28.5 DFIO: Finished writing C:\Temp\hb-h1_1\241005_007.frd
2024/10/05 15:38:28.5 DFIO: Start writing C:\Temp\hb-h1_1\241005_008.frd
2024/10/05 15:38:28.5 DFIO: Finished writing C:\Temp\hb-h1_1\241005_008.frd
2024/10/05 15:38:28.5 DFIO: Finished writing C:\Temp\hb-h1_1\241005_Manifest.fmx
2024/10/05 15:40:50.8 <I Name="ExperimentName" O="Experiment_6" N="hb-h1_2" />
2024/10/05 15:40:50.8 Sample plate definitions were changed
2024/10/05 15:40:50.9 SetHeaterTemperature 30.0
2024/10/05 15:40:50.9 Temperature monitor ENABLE
2024/10/05 15:40:50.9 Set Heater[65535] @ 30.000000[C]
2024/10/05 15:40:51.0 Temperature monitor ENABLE
2024/10/05 15:40:51.0 Temp: 2024/10/05 15:40:51, 26.9000, 29.2000
2024/10/05 15:40:51.0 bShakeWhileWaiting=1, nShakerRPM=1000
2024/10/05 15:40:51.1 DELAYED START: Waiting for 600 s
2024/10/05 15:40:51.1 Old State:4-ENGN_State_SystemReady New State:ENGN_State_ControllerBusy
2024/10/05 15:40:51.2 GMC_SetPosZ
2024/10/05 15:40:51.4 GMC_ServoHere
2024/10/05 15:40:51.5 GMC_SetPosXY
2024/10/05 15:40:51.7 GMC_SetPosZ
2024/10/05 15:40:52.1 StartShaker(1000)
2024/10/05 15:40:52.1 Old State:29-ENGN_State_ControllerBusy New State:ENGN_State_ControllerDone
2024/10/05 15:40:52.2 Old State:30-ENGN_State_ControllerDone New State:ENGN_State_SystemReady
2024/10/05 15:41:10.4 Spectrometer EOS_B0010: AVRG=20.
2024/10/05 15:41:10.4 Spectrometer EOS_B0014: AVRG=20.
2024/10/05 15:41:10.4 Spectrometer EOS_B0011: AVRG=20.
2024/10/05 15:41:10.4 Spectrometer EOS_B0018: AVRG=20.
2024/10/05 15:41:10.4 Spectrometer EOS_B0012: AVRG=20.
2024/10/05 15:41:10.4 Spectrometer EOS_B0017: AVRG=20.
2024/10/05 15:41:10.4 Spectrometer EOS_B0013: AVRG=20.
2024/10/05 15:41:10.4 Spectrometer EOS_B0019: AVRG=20.
2024/10/05 15:41:10.5 Starting new assay
2024/10/05 15:41:10.7 Old State:4-ENGN_State_SystemReady New State:ENGN_StateRunning_StartNewStep
2024/10/05 15:41:10.7 Spectrometer EOS_B0010: AVRG=20.
2024/10/05 15:41:10.7 Spectrometer EOS_B0014: AVRG=20.
2024/10/05 15:41:10.7 Spectrometer EOS_B0011: AVRG=20.
2024/10/05 15:41:10.7 Spectrometer EOS_B0018: AVRG=20.
2024/10/05 15:41:10.7 Spectrometer EOS_B0012: AVRG=20.
2024/10/05 15:41:10.7 Spectrometer EOS_B0017: AVRG=20.
2024/10/05 15:41:10.7 Spectrometer EOS_B0013: AVRG=20.
2024/10/05 15:41:10.7 Spectrometer EOS_B0019: AVRG=20.
2024/10/05 15:41:10.7 Plate 1 temperature = 30 C
2024/10/05 15:41:10.8 Old State:6-ENGN_StateRunning_StartNewStep New State:ENGN_StateRunning_WaitPickingSensors
2024/10/05 15:41:10.8 Pick(0, 0)
2024/10/05 15:41:11.0 Old State:7-ENGN_StateRunning_WaitPickingSensors New State:ENGN_StateRunning_PickingSensors
2024/10/05 15:41:11.0 GMC_SetPosZ
2024/10/05 15:41:11.0 Temp: 2024/10/05 15:41:11, 29.7000, 29.3000
2024/10/05 15:41:11.2 GMC_ServoHere
2024/10/05 15:41:11.4 GMC_SetPosXY
2024/10/05 15:41:13.6 GMC_SetPosZ
2024/10/05 15:41:18.9 GMC_SetPosZ
2024/10/05 15:41:19.4 Old State:8-ENGN_StateRunning_PickingSensors New State:ENGN_StateRunning_CheckingSensors
2024/10/05 15:41:19.4 Spectrometer EOS_B0010: AVRG=20.
2024/10/05 15:41:19.4 Spectrometer EOS_B0014: AVRG=20.
2024/10/05 15:41:19.4 Spectrometer EOS_B0011: AVRG=20.
2024/10/05 15:41:19.4 Spectrometer EOS_B0018: AVRG=20.
2024/10/05 15:41:19.4 Spectrometer EOS_B0012: AVRG=20.
2024/10/05 15:41:19.4 Spectrometer EOS_B0017: AVRG=20.
2024/10/05 15:41:19.4 Spectrometer EOS_B0013: AVRG=20.
2024/10/05 15:41:19.4 Spectrometer EOS_B0019: AVRG=20.
2024/10/05 15:41:19.6 
2024/10/05 15:41:19.6 Detect Sensors
2024/10/05 15:41:19.6 ==============
2024/10/05 15:41:19.6 1	YES		0.0	11430.1
2024/10/05 15:41:19.6 2	YES		0.0	10274.7
2024/10/05 15:41:19.6 3	YES		0.0	11464.4
2024/10/05 15:41:19.6 4	YES		0.0	10848.6
2024/10/05 15:41:19.6 5	YES		0.0	9088.9
2024/10/05 15:41:19.6 6	YES		0.0	8266.1
2024/10/05 15:41:19.6 7	YES		0.0	11024.7
2024/10/05 15:41:19.6 8	YES		0.0	8738.0
2024/10/05 15:41:19.6 
2024/10/05 15:41:19.6 Spectrometer EOS_B0010: AVRG=20.
2024/10/05 15:41:19.6 Spectrometer EOS_B0014: AVRG=20.
2024/10/05 15:41:19.6 Spectrometer EOS_B0011: AVRG=20.
2024/10/05 15:41:19.6 Spectrometer EOS_B0018: AVRG=20.
2024/10/05 15:41:19.6 Spectrometer EOS_B0012: AVRG=20.
2024/10/05 15:41:19.6 Spectrometer EOS_B0017: AVRG=20.
2024/10/05 15:41:19.6 Spectrometer EOS_B0013: AVRG=20.
2024/10/05 15:41:19.6 Spectrometer EOS_B0019: AVRG=20.
2024/10/05 15:41:19.6 Spectrometer EOS_B0010: AVRG=20.
2024/10/05 15:41:19.6 Spectrometer EOS_B0014: AVRG=20.
2024/10/05 15:41:19.6 Spectrometer EOS_B0011: AVRG=20.
2024/10/05 15:41:19.6 Spectrometer EOS_B0018: AVRG=20.
2024/10/05 15:41:19.6 Spectrometer EOS_B0012: AVRG=20.
2024/10/05 15:41:19.6 Spectrometer EOS_B0017: AVRG=20.
2024/10/05 15:41:19.6 Spectrometer EOS_B0013: AVRG=20.
2024/10/05 15:41:19.6 Spectrometer EOS_B0019: AVRG=20.
2024/10/05 15:41:19.8 CH1: Correction Factor = 1.13478
2024/10/05 15:41:19.8 Spectrometer EOS_B0010: AVRG=20.
2024/10/05 15:41:19.8 CH2: Correction Factor = 1.22677
2024/10/05 15:41:19.8 Spectrometer EOS_B0014: AVRG=20.
2024/10/05 15:41:19.8 CH3: Correction Factor = 1.13176
2024/10/05 15:41:19.8 Spectrometer EOS_B0011: AVRG=20.
2024/10/05 15:41:19.8 CH4: Correction Factor = 1.1735
2024/10/05 15:41:19.8 Spectrometer EOS_B0018: AVRG=20.
2024/10/05 15:41:19.8 CH5: Correction Factor = 1.37101
2024/10/05 15:41:19.8 Spectrometer EOS_B0012: AVRG=20.
2024/10/05 15:41:19.8 CH6: Correction Factor = 1.51001
2024/10/05 15:41:19.8 Spectrometer EOS_B0017: AVRG=20.
2024/10/05 15:41:19.8 CH7: Correction Factor = 1.18618
2024/10/05 15:41:19.8 Spectrometer EOS_B0013: AVRG=20.
2024/10/05 15:41:19.8 CH8: Correction Factor = 1.39187
2024/10/05 15:41:19.8 Spectrometer EOS_B0019: AVRG=20.
2024/10/05 15:41:19.9 CH1: Correction Factor = 1.02201
2024/10/05 15:41:19.9 Spectrometer EOS_B0010: AVRG=20.
2024/10/05 15:41:19.9 CH2: Correction Factor = 1.03744
2024/10/05 15:41:19.9 Spectrometer EOS_B0014: AVRG=20.
2024/10/05 15:41:19.9 CH3: Correction Factor = 1.02702
2024/10/05 15:41:19.9 Spectrometer EOS_B0011: AVRG=20.
2024/10/05 15:41:19.9 CH4: Correction Factor = 1.0344
2024/10/05 15:41:19.9 Spectrometer EOS_B0018: AVRG=20.
2024/10/05 15:41:19.9 CH5: Correction Factor = 1.05777
2024/10/05 15:41:19.9 Spectrometer EOS_B0012: AVRG=20.
2024/10/05 15:41:19.9 CH6: Correction Factor = 1.07022
2024/10/05 15:41:19.9 Spectrometer EOS_B0017: AVRG=20.
2024/10/05 15:41:19.9 CH7: Correction Factor = 1.0311
2024/10/05 15:41:19.9 Spectrometer EOS_B0013: AVRG=20.
2024/10/05 15:41:19.9 CH8: Correction Factor = 1.05981
2024/10/05 15:41:19.9 Spectrometer EOS_B0019: AVRG=20.
2024/10/05 15:41:20.1 CH1: Correction Factor = 1.00872
2024/10/05 15:41:20.1 Spectrometer EOS_B0010: AVRG=20.
2024/10/05 15:41:20.1 CH2: Correction Factor = 1.01192
2024/10/05 15:41:20.1 Spectrometer EOS_B0014: AVRG=20.
2024/10/05 15:41:20.1 CH3: Correction Factor = 1.00631
2024/10/05 15:41:20.1 Spectrometer EOS_B0011: AVRG=20.
2024/10/05 15:41:20.1 CH4: Correction Factor = 1.00762
2024/10/05 15:41:20.1 Spectrometer EOS_B0018: AVRG=20.
2024/10/05 15:41:20.1 CH5: Correction Factor = 1.01139
2024/10/05 15:41:20.1 Spectrometer EOS_B0012: AVRG=20.
2024/10/05 15:41:20.1 CH6: Correction Factor = 1.0123
2024/10/05 15:41:20.1 Spectrometer EOS_B0017: AVRG=20.
2024/10/05 15:41:20.1 CH7: Correction Factor = 1.01176
2024/10/05 15:41:20.1 Spectrometer EOS_B0013: AVRG=20.
2024/10/05 15:41:20.1 CH8: Correction Factor = 1.00845
2024/10/05 15:41:20.1 Spectrometer EOS_B0019: AVRG=20.
2024/10/05 15:41:20.3 CH1: Correction Factor = 1.00227
2024/10/05 15:41:20.3 Spectrometer EOS_B0010: AVRG=20.
2024/10/05 15:41:20.3 CH2: Correction Factor = 0.999901
2024/10/05 15:41:20.3 Spectrometer EOS_B0014: AVRG=20.
2024/10/05 15:41:20.3 CH3: Correction Factor = 0.999802
2024/10/05 15:41:20.3 Spectrometer EOS_B0011: AVRG=20.
2024/10/05 15:41:20.3 CH4: Correction Factor = 1.00137
2024/10/05 15:41:20.3 Spectrometer EOS_B0018: AVRG=20.
2024/10/05 15:41:20.3 CH5: Correction Factor = 1.00051
2024/10/05 15:41:20.3 Spectrometer EOS_B0012: AVRG=20.
2024/10/05 15:41:20.3 CH6: Correction Factor = 1.00315
2024/10/05 15:41:20.3 Spectrometer EOS_B0017: AVRG=20.
2024/10/05 15:41:20.3 CH7: Correction Factor = 0.999156
2024/10/05 15:41:20.3 Spectrometer EOS_B0013: AVRG=20.
2024/10/05 15:41:20.3 CH8: Correction Factor = 1.00344
2024/10/05 15:41:20.3 Spectrometer EOS_B0019: AVRG=20.
2024/10/05 15:41:20.4 CH1: Correction Factor = 1.00262
2024/10/05 15:41:20.4 Spectrometer EOS_B0010: AVRG=20.
2024/10/05 15:41:20.4 CH2: Correction Factor = 1.00012
2024/10/05 15:41:20.4 Spectrometer EOS_B0014: AVRG=20.
2024/10/05 15:41:20.4 CH3: Correction Factor = 0.999677
2024/10/05 15:41:20.4 Spectrometer EOS_B0011: AVRG=20.
2024/10/05 15:41:20.4 CH4: Correction Factor = 0.99512
2024/10/05 15:41:20.4 Spectrometer EOS_B0018: AVRG=20.
2024/10/05 15:41:20.4 CH5: Correction Factor = 1.00063
2024/10/05 15:41:20.4 Spectrometer EOS_B0012: AVRG=20.
2024/10/05 15:41:20.4 CH6: Correction Factor = 1.00332
2024/10/05 15:41:20.4 Spectrometer EOS_B0017: AVRG=20.
2024/10/05 15:41:20.4 CH7: Correction Factor = 0.999469
2024/10/05 15:41:20.4 Spectrometer EOS_B0013: AVRG=20.
2024/10/05 15:41:20.4 CH8: Correction Factor = 1.00396
2024/10/05 15:41:20.4 Spectrometer EOS_B0019: AVRG=20.
2024/10/05 15:41:20.6 CH1: Correction Factor = 0.996208
2024/10/05 15:41:20.6 Spectrometer EOS_B0010: AVRG=20.
2024/10/05 15:41:20.6 CH2: Correction Factor = 1.00049
2024/10/05 15:41:20.6 Spectrometer EOS_B0014: AVRG=20.
2024/10/05 15:41:20.6 CH3: Correction Factor = 1.00011
2024/10/05 15:41:20.6 Spectrometer EOS_B0011: AVRG=20.
2024/10/05 15:41:20.6 CH4: Correction Factor = 1.00156
2024/10/05 15:41:20.6 Spectrometer EOS_B0018: AVRG=20.
2024/10/05 15:41:20.6 CH5: Correction Factor = 1.00052
2024/10/05 15:41:20.6 Spectrometer EOS_B0012: AVRG=20.
2024/10/05 15:41:20.6 CH6: Correction Factor = 0.99874
2024/10/05 15:41:20.6 Spectrometer EOS_B0017: AVRG=20.
2024/10/05 15:41:20.6 CH7: Correction Factor = 0.999782
2024/10/05 15:41:20.6 Spectrometer EOS_B0013: AVRG=20.
2024/10/05 15:41:20.6 CH8: Correction Factor = 0.998778
2024/10/05 15:41:20.6 Spectrometer EOS_B0019: AVRG=20.
2024/10/05 15:41:20.6 Sensor 1: Integration Time = 1.17 ms
2024/10/05 15:41:20.6 Sensor 2: Integration Time = 1.29 ms
2024/10/05 15:41:20.6 Sensor 3: Integration Time = 1.17 ms
2024/10/05 15:41:20.6 Sensor 4: Integration Time = 1.22 ms
2024/10/05 15:41:20.6 Sensor 5: Integration Time = 1.47 ms
2024/10/05 15:41:20.6 Sensor 6: Integration Time = 1.64 ms
2024/10/05 15:41:20.6 Sensor 7: Integration Time = 1.24 ms
2024/10/05 15:41:20.6 Sensor 8: Integration Time = 1.50 ms
2024/10/05 15:41:20.6 WaitControllerIdle(30000)
2024/10/05 15:41:20.7 GMC_HomeZ
2024/10/05 15:41:20.7 HomeDevice[0005]
2024/10/05 15:41:27.5 GMC_SetPosZ
2024/10/05 15:41:27.8 GMC_ServoHere
2024/10/05 15:41:28.2 Old State:9-ENGN_StateRunning_CheckingSensors New State:ENGN_StateRunning_PickingSensorsComplete
2024/10/05 15:41:28.2 StartShaker(1000)
2024/10/05 15:41:28.2 Integration Time: 1.17,1.29,1.17,1.22,1.47,1.64,1.24,1.50,
2024/10/05 15:41:28.3 Old State:10-ENGN_StateRunning_PickingSensorsComplete New State:ENGN_StateRunning_WaitGoingToSample
2024/10/05 15:41:28.3 Sample96_Q(0, 0, 0)
2024/10/05 15:41:28.3 GMC_SetPosZ
2024/10/05 15:41:28.4 Plate 1 temperature = 30 C
2024/10/05 15:41:28.4 
2024/10/05 15:41:28.4 START SCAN: 
2024/10/05 15:41:28.4    CycleTime (ms)    = 200
2024/10/05 15:41:28.4    CycleCount        = 600
2024/10/05 15:41:28.4    ScansToAverage    = 20
2024/10/05 15:41:28.4    FinishTime (s)    = 120
2024/10/05 15:41:28.4    Temperature       = 29.9
2024/10/05 15:41:28.4    Lamp Power        = 33
2024/10/05 15:41:28.4    Spec PCB temps    = 42.1, 41.5, 42.2, 41.9, 41.7, 41.9, 40.4, 41.0
2024/10/05 15:41:28.4 
2024/10/05 15:41:28.4 Pickups: 108, Warn: 90, Error: 100
2024/10/05 15:41:28.4 Old State:12-ENGN_StateRunning_WaitGoingToSample New State:ENGN_StateRunning_GoingToSample
2024/10/05 15:41:28.5 GMC_ServoHere
2024/10/05 15:41:28.7 GMC_SetPosXY
2024/10/05 15:41:30.8 GMC_SetPosZ
2024/10/05 15:41:33.9 Old State:13-ENGN_StateRunning_GoingToSample New State:ENGN_StateRunning_GoingToSampleComplete
2024/10/05 15:41:33.9 ### RaiseErrorEvent(3, 0, 12, Low CCD Signal) ###
2024/10/05 15:41:33.9     Assay=0, Step=0, CurrentCycle=0, m_eCurrentState=15
2024/10/05 15:41:33.9 SendErrorMsg(15, 1030112, 0, Low CCD Signal)
2024/10/05 15:41:33.9 DSPERR=12 @ 0.0s: Low CCD Signal
2024/10/05 15:41:33.9 ### RaiseErrorEvent(3, 1, 12, Low CCD Signal) ###
2024/10/05 15:41:33.9     Assay=0, Step=0, CurrentCycle=0, m_eCurrentState=15
2024/10/05 15:41:33.9 SendErrorMsg(15, 1030212, 0, Low CCD Signal)
2024/10/05 15:41:33.9 DSPERR=12 @ 0.0s: Low CCD Signal
2024/10/05 15:41:33.9 ### RaiseErrorEvent(3, 2, 12, Low CCD Signal) ###
2024/10/05 15:41:33.9     Assay=0, Step=0, CurrentCycle=0, m_eCurrentState=15
2024/10/05 15:41:33.9 SendErrorMsg(15, 1030312, 0, Low CCD Signal)
2024/10/05 15:41:33.9 DSPERR=12 @ 0.0s: Low CCD Signal
2024/10/05 15:41:33.9 ### RaiseErrorEvent(3, 3, 12, Low CCD Signal) ###
2024/10/05 15:41:33.9     Assay=0, Step=0, CurrentCycle=0, m_eCurrentState=15
2024/10/05 15:41:33.9 SendErrorMsg(15, 1030412, 0, Low CCD Signal)
2024/10/05 15:41:33.9 DSPERR=12 @ 0.0s: Low CCD Signal
2024/10/05 15:41:33.9 ### RaiseErrorEvent(3, 4, 12, Low CCD Signal) ###
2024/10/05 15:41:33.9     Assay=0, Step=0, CurrentCycle=0, m_eCurrentState=15
2024/10/05 15:41:33.9 SendErrorMsg(15, 1030512, 0, Low CCD Signal)
2024/10/05 15:41:33.9 DSPERR=12 @ 0.0s: Low CCD Signal
2024/10/05 15:41:33.9 ### RaiseErrorEvent(3, 5, 12, Low CCD Signal) ###
2024/10/05 15:41:33.9     Assay=0, Step=0, CurrentCycle=0, m_eCurrentState=15
2024/10/05 15:41:33.9 SendErrorMsg(15, 1030612, 0, Low CCD Signal)
2024/10/05 15:41:33.9 DSPERR=12 @ 0.0s: Low CCD Signal
2024/10/05 15:41:33.9 ### RaiseErrorEvent(3, 6, 12, Low CCD Signal) ###
2024/10/05 15:41:33.9     Assay=0, Step=0, CurrentCycle=0, m_eCurrentState=15
2024/10/05 15:41:33.9 SendErrorMsg(15, 1030712, 0, Low CCD Signal)
2024/10/05 15:41:33.9 DSPERR=12 @ 0.0s: Low CCD Signal
2024/10/05 15:41:33.9 ### RaiseErrorEvent(3, 7, 12, Low CCD Signal) ###
2024/10/05 15:41:33.9     Assay=0, Step=0, CurrentCycle=0, m_eCurrentState=15
2024/10/05 15:41:33.9 SendErrorMsg(15, 1030812, 0, Low CCD Signal)
2024/10/05 15:41:33.9 DSPERR=12 @ 0.0s: Low CCD Signal
2024/10/05 15:41:34.0 Old State:14-cycle=1, Elapsed Time:    0.0,  Ideal Time:    0.0,  Delay time =   0.00  New State:ENGN_StateRunning_WaitSampling
2024/10/05 15:41:34.0 Step started at: 15:41:28
2024/10/05 15:41:34.0 XYZ movement time  = 5470 ms + Scan start delay = 5425 ms
2024/10/05 15:41:34.1 Old State:15-ENGN_StateRunning_WaitSampling New State:ENGN_StateRunning_Sampling
2024/10/05 15:41:34.1 ### RaiseErrorEvent(3, 0, 12, Low CCD Signal) ###
2024/10/05 15:41:34.1     Assay=0, Step=0, CurrentCycle=1, m_eCurrentState=16
2024/10/05 15:41:34.1 SendErrorMsg(16, 1030112, 0, Low CCD Signal)
2024/10/05 15:41:34.1 DSPERR=12 @ 0.2s: Low CCD Signal
2024/10/05 15:41:34.1 ### RaiseErrorEvent(3, 1, 12, Low CCD Signal) ###
2024/10/05 15:41:34.1     Assay=0, Step=0, CurrentCycle=1, m_eCurrentState=16
2024/10/05 15:41:34.1 SendErrorMsg(16, 1030212, 0, Low CCD Signal)
2024/10/05 15:41:34.1 DSPERR=12 @ 0.2s: Low CCD Signal
2024/10/05 15:41:34.1 ### RaiseErrorEvent(3, 2, 12, Low CCD Signal) ###
2024/10/05 15:41:34.1     Assay=0, Step=0, CurrentCycle=1, m_eCurrentState=16
2024/10/05 15:41:34.1 SendErrorMsg(16, 1030312, 0, Low CCD Signal)
2024/10/05 15:41:34.1 DSPERR=12 @ 0.2s: Low CCD Signal
2024/10/05 15:41:34.1 ### RaiseErrorEvent(3, 3, 12, Low CCD Signal) ###
2024/10/05 15:41:34.1     Assay=0, Step=0, CurrentCycle=1, m_eCurrentState=16
2024/10/05 15:41:34.1 SendErrorMsg(16, 1030412, 0, Low CCD Signal)
2024/10/05 15:41:34.1 DSPERR=12 @ 0.2s: Low CCD Signal
2024/10/05 15:41:34.1 ### RaiseErrorEvent(3, 4, 12, Low CCD Signal) ###
2024/10/05 15:41:34.1     Assay=0, Step=0, CurrentCycle=1, m_eCurrentState=16
2024/10/05 15:41:34.1 SendErrorMsg(16, 1030512, 0, Low CCD Signal)
2024/10/05 15:41:34.1 DSPERR=12 @ 0.2s: Low CCD Signal
2024/10/05 15:41:34.1 ### RaiseErrorEvent(3, 5, 12, Low CCD Signal) ###
2024/10/05 15:41:34.1     Assay=0, Step=0, CurrentCycle=1, m_eCurrentState=16
2024/10/05 15:41:34.1 SendErrorMsg(16, 1030612, 0, Low CCD Signal)
2024/10/05 15:41:34.1 DSPERR=12 @ 0.2s: Low CCD Signal
2024/10/05 15:41:34.1 ### RaiseErrorEvent(3, 6, 12, Low CCD Signal) ###
2024/10/05 15:41:34.1     Assay=0, Step=0, CurrentCycle=1, m_eCurrentState=16
2024/10/05 15:41:34.1 SendErrorMsg(16, 1030712, 0, Low CCD Signal)
2024/10/05 15:41:34.1 DSPERR=12 @ 0.2s: Low CCD Signal
2024/10/05 15:41:34.1 ### RaiseErrorEvent(3, 7, 12, Low CCD Signal) ###
2024/10/05 15:41:34.1     Assay=0, Step=0, CurrentCycle=1, m_eCurrentState=16
2024/10/05 15:41:34.1 SendErrorMsg(16, 1030812, 0, Low CCD Signal)
2024/10/05 15:41:34.1 DSPERR=12 @ 0.2s: Low CCD Signal
2024/10/05 15:41:34.3 ### RaiseErrorEvent(3, 0, 12, Low CCD Signal) ###
2024/10/05 15:41:34.3     Assay=0, Step=0, CurrentCycle=2, m_eCurrentState=16
2024/10/05 15:41:34.3 SendErrorMsg(16, 1030112, 0, Low CCD Signal)
2024/10/05 15:41:34.3 DSPERR=12 @ 0.4s: Low CCD Signal
2024/10/05 15:41:34.3 ### RaiseErrorEvent(3, 1, 12, Low CCD Signal) ###
2024/10/05 15:41:34.3     Assay=0, Step=0, CurrentCycle=2, m_eCurrentState=16
2024/10/05 15:41:34.3 SendErrorMsg(16, 1030212, 0, Low CCD Signal)
2024/10/05 15:41:34.3 DSPERR=12 @ 0.4s: Low CCD Signal
2024/10/05 15:41:34.3 ### RaiseErrorEvent(3, 2, 12, Low CCD Signal) ###
2024/10/05 15:41:34.3     Assay=0, Step=0, CurrentCycle=2, m_eCurrentState=16
2024/10/05 15:41:34.3 SendErrorMsg(16, 1030312, 0, Low CCD Signal)
2024/10/05 15:41:34.3 DSPERR=12 @ 0.4s: Low CCD Signal
2024/10/05 15:41:34.3 ### RaiseErrorEvent(3, 3, 12, Low CCD Signal) ###
2024/10/05 15:41:34.3     Assay=0, Step=0, CurrentCycle=2, m_eCurrentState=16
2024/10/05 15:41:34.3 SendErrorMsg(16, 1030412, 0, Low CCD Signal)
2024/10/05 15:41:34.3 DSPERR=12 @ 0.4s: Low CCD Signal
2024/10/05 15:41:34.3 ### RaiseErrorEvent(3, 4, 12, Low CCD Signal) ###
2024/10/05 15:41:34.3     Assay=0, Step=0, CurrentCycle=2, m_eCurrentState=16
2024/10/05 15:41:34.3 SendErrorMsg(16, 1030512, 0, Low CCD Signal)
2024/10/05 15:41:34.3 DSPERR=12 @ 0.4s: Low CCD Signal
2024/10/05 15:41:34.3 ### RaiseErrorEvent(3, 5, 12, Low CCD Signal) ###
2024/10/05 15:41:34.3     Assay=0, Step=0, CurrentCycle=2, m_eCurrentState=16
2024/10/05 15:41:34.3 SendErrorMsg(16, 1030612, 0, Low CCD Signal)
2024/10/05 15:41:34.3 DSPERR=12 @ 0.4s: Low CCD Signal
2024/10/05 15:41:34.3 ### RaiseErrorEvent(3, 6, 12, Low CCD Signal) ###
2024/10/05 15:41:34.3     Assay=0, Step=0, CurrentCycle=2, m_eCurrentState=16
2024/10/05 15:41:34.3 SendErrorMsg(16, 1030712, 0, Low CCD Signal)
2024/10/05 15:41:34.3 DSPERR=12 @ 0.4s: Low CCD Signal
2024/10/05 15:41:34.3 ### RaiseErrorEvent(3, 7, 12, Low CCD Signal) ###
2024/10/05 15:41:34.3     Assay=0, Step=0, CurrentCycle=2, m_eCurrentState=16
2024/10/05 15:41:34.3 SendErrorMsg(16, 1030812, 0, Low CCD Signal)
2024/10/05 15:41:34.3 DSPERR=12 @ 0.4s: Low CCD Signal
2024/10/05 15:41:34.5 ### RaiseErrorEvent(3, 0, 12, Low CCD Signal) ###
2024/10/05 15:41:34.5     Assay=0, Step=0, CurrentCycle=3, m_eCurrentState=16
2024/10/05 15:41:34.5 SendErrorMsg(16, 1030112, 0, Low CCD Signal)
2024/10/05 15:41:34.5 DSPERR=12 @ 0.6s: Low CCD Signal
2024/10/05 15:41:34.5 ### RaiseErrorEvent(3, 1, 12, Low CCD Signal) ###
2024/10/05 15:41:34.5     Assay=0, Step=0, CurrentCycle=3, m_eCurrentState=16
2024/10/05 15:41:34.5 SendErrorMsg(16, 1030212, 0, Low CCD Signal)
2024/10/05 15:41:34.5 DSPERR=12 @ 0.6s: Low CCD Signal
2024/10/05 15:41:34.5 ### RaiseErrorEvent(3, 2, 12, Low CCD Signal) ###
2024/10/05 15:41:34.5     Assay=0, Step=0, CurrentCycle=3, m_eCurrentState=16
2024/10/05 15:41:34.5 SendErrorMsg(16, 1030312, 0, Low CCD Signal)
2024/10/05 15:41:34.5 DSPERR=12 @ 0.6s: Low CCD Signal
2024/10/05 15:41:34.5 ### RaiseErrorEvent(3, 3, 12, Low CCD Signal) ###
2024/10/05 15:41:34.5     Assay=0, Step=0, CurrentCycle=3, m_eCurrentState=16
2024/10/05 15:41:34.5 SendErrorMsg(16, 1030412, 0, Low CCD Signal)
2024/10/05 15:41:34.5 DSPERR=12 @ 0.6s: Low CCD Signal
2024/10/05 15:41:34.5 ### RaiseErrorEvent(3, 4, 12, Low CCD Signal) ###
2024/10/05 15:41:34.5     Assay=0, Step=0, CurrentCycle=3, m_eCurrentState=16
2024/10/05 15:41:34.5 SendErrorMsg(16, 1030512, 0, Low CCD Signal)
2024/10/05 15:41:34.5 DSPERR=12 @ 0.6s: Low CCD Signal
2024/10/05 15:41:34.5 ### RaiseErrorEvent(3, 5, 12, Low CCD Signal) ###
2024/10/05 15:41:34.5     Assay=0, Step=0, CurrentCycle=3, m_eCurrentState=16
2024/10/05 15:41:34.5 SendErrorMsg(16, 1030612, 0, Low CCD Signal)
2024/10/05 15:41:34.5 DSPERR=12 @ 0.6s: Low CCD Signal
2024/10/05 15:41:34.5 ### RaiseErrorEvent(3, 6, 12, Low CCD Signal) ###
2024/10/05 15:41:34.5     Assay=0, Step=0, CurrentCycle=3, m_eCurrentState=16
2024/10/05 15:41:34.5 SendErrorMsg(16, 1030712, 0, Low CCD Signal)
2024/10/05 15:41:34.5 DSPERR=12 @ 0.6s: Low CCD Signal
2024/10/05 15:41:34.5 ### RaiseErrorEvent(3, 7, 12, Low CCD Signal) ###
2024/10/05 15:41:34.5     Assay=0, Step=0, CurrentCycle=3, m_eCurrentState=16
2024/10/05 15:41:34.5 SendErrorMsg(16, 1030812, 0, Low CCD Signal)
2024/10/05 15:41:34.5 DSPERR=12 @ 0.6s: Low CCD Signal
2024/10/05 15:41:34.7 ### RaiseErrorEvent(3, 0, 12, Low CCD Signal) ###
2024/10/05 15:41:34.7     Assay=0, Step=0, CurrentCycle=4, m_eCurrentState=16
2024/10/05 15:41:34.7 SendErrorMsg(16, 1030112, 0, Low CCD Signal)
2024/10/05 15:41:34.7 DSPERR=12 @ 0.8s: Low CCD Signal
2024/10/05 15:41:34.7 ### RaiseErrorEvent(3, 1, 12, Low CCD Signal) ###
2024/10/05 15:41:34.7     Assay=0, Step=0, CurrentCycle=4, m_eCurrentState=16
2024/10/05 15:41:34.7 SendErrorMsg(16, 1030212, 0, Low CCD Signal)
2024/10/05 15:41:34.7 DSPERR=12 @ 0.8s: Low CCD Signal
2024/10/05 15:41:34.7 ### RaiseErrorEvent(3, 2, 12, Low CCD Signal) ###
2024/10/05 15:41:34.7     Assay=0, Step=0, CurrentCycle=4, m_eCurrentState=16
2024/10/05 15:41:34.7 SendErrorMsg(16, 1030312, 0, Low CCD Signal)
2024/10/05 15:41:34.7 DSPERR=12 @ 0.8s: Low CCD Signal
2024/10/05 15:41:34.7 ### RaiseErrorEvent(3, 3, 12, Low CCD Signal) ###
2024/10/05 15:41:34.7     Assay=0, Step=0, CurrentCycle=4, m_eCurrentState=16
2024/10/05 15:41:34.7 SendErrorMsg(16, 1030412, 0, Low CCD Signal)
2024/10/05 15:41:34.7 DSPERR=12 @ 0.8s: Low CCD Signal
2024/10/05 15:41:34.7 ### RaiseErrorEvent(3, 4, 12, Low CCD Signal) ###
2024/10/05 15:41:34.7     Assay=0, Step=0, CurrentCycle=4, m_eCurrentState=16
2024/10/05 15:41:34.7 SendErrorMsg(16, 1030512, 0, Low CCD Signal)
2024/10/05 15:41:34.7 DSPERR=12 @ 0.8s: Low CCD Signal
2024/10/05 15:41:34.7 ### RaiseErrorEvent(3, 5, 12, Low CCD Signal) ###
2024/10/05 15:41:34.7     Assay=0, Step=0, CurrentCycle=4, m_eCurrentState=16
2024/10/05 15:41:34.7 SendErrorMsg(16, 1030612, 0, Low CCD Signal)
2024/10/05 15:41:34.7 DSPERR=12 @ 0.8s: Low CCD Signal
2024/10/05 15:41:34.7 ### RaiseErrorEvent(3, 6, 12, Low CCD Signal) ###
2024/10/05 15:41:34.7     Assay=0, Step=0, CurrentCycle=4, m_eCurrentState=16
2024/10/05 15:41:34.7 SendErrorMsg(16, 1030712, 0, Low CCD Signal)
2024/10/05 15:41:34.7 DSPERR=12 @ 0.8s: Low CCD Signal
2024/10/05 15:41:34.7 ### RaiseErrorEvent(3, 7, 12, Low CCD Signal) ###
2024/10/05 15:41:34.7     Assay=0, Step=0, CurrentCycle=4, m_eCurrentState=16
2024/10/05 15:41:34.7 SendErrorMsg(16, 1030812, 0, Low CCD Signal)
2024/10/05 15:41:34.7 DSPERR=12 @ 0.8s: Low CCD Signal
2024/10/05 15:41:34.9 ### RaiseErrorEvent(3, 0, 12, Low CCD Signal) ###
2024/10/05 15:41:34.9     Assay=0, Step=0, CurrentCycle=5, m_eCurrentState=16
2024/10/05 15:41:34.9 SendErrorMsg(16, 2030114, 0, Low CCD Signal)
2024/10/05 15:41:34.9 DSPERR=12 @ 1.0s: Low CCD Signal
2024/10/05 15:41:34.9 ### RaiseErrorEvent(3, 1, 12, Low CCD Signal) ###
2024/10/05 15:41:34.9     Assay=0, Step=0, CurrentCycle=5, m_eCurrentState=16
2024/10/05 15:41:34.9 SendErrorMsg(16, 2030214, 0, Low CCD Signal)
2024/10/05 15:41:34.9 DSPERR=12 @ 1.0s: Low CCD Signal
2024/10/05 15:41:34.9 ### RaiseErrorEvent(3, 2, 12, Low CCD Signal) ###
2024/10/05 15:41:34.9     Assay=0, Step=0, CurrentCycle=5, m_eCurrentState=16
2024/10/05 15:41:34.9 SendErrorMsg(16, 2030314, 0, Low CCD Signal)
2024/10/05 15:41:34.9 DSPERR=12 @ 1.0s: Low CCD Signal
2024/10/05 15:41:34.9 ### RaiseErrorEvent(3, 3, 12, Low CCD Signal) ###
2024/10/05 15:41:34.9     Assay=0, Step=0, CurrentCycle=5, m_eCurrentState=16
2024/10/05 15:41:34.9 SendErrorMsg(16, 2030414, 0, Low CCD Signal)
2024/10/05 15:41:34.9 DSPERR=12 @ 1.0s: Low CCD Signal
2024/10/05 15:41:34.9 ### RaiseErrorEvent(3, 4, 12, Low CCD Signal) ###
2024/10/05 15:41:34.9     Assay=0, Step=0, CurrentCycle=5, m_eCurrentState=16
2024/10/05 15:41:34.9 SendErrorMsg(16, 2030514, 0, Low CCD Signal)
2024/10/05 15:41:34.9 DSPERR=12 @ 1.0s: Low CCD Signal
2024/10/05 15:41:34.9 ### RaiseErrorEvent(3, 5, 12, Low CCD Signal) ###
2024/10/05 15:41:34.9     Assay=0, Step=0, CurrentCycle=5, m_eCurrentState=16
2024/10/05 15:41:34.9 SendErrorMsg(16, 2030614, 0, Low CCD Signal)
2024/10/05 15:41:34.9 DSPERR=12 @ 1.0s: Low CCD Signal
2024/10/05 15:41:34.9 ### RaiseErrorEvent(3, 6, 12, Low CCD Signal) ###
2024/10/05 15:41:34.9     Assay=0, Step=0, CurrentCycle=5, m_eCurrentState=16
2024/10/05 15:41:34.9 SendErrorMsg(16, 2030714, 0, Low CCD Signal)
2024/10/05 15:41:34.9 DSPERR=12 @ 1.0s: Low CCD Signal
2024/10/05 15:41:34.9 ### RaiseErrorEvent(3, 7, 12, Low CCD Signal) ###
2024/10/05 15:41:34.9     Assay=0, Step=0, CurrentCycle=5, m_eCurrentState=16
2024/10/05 15:41:34.9 SendErrorMsg(16, 2030814, 0, Low CCD Signal)
2024/10/05 15:41:34.9 DSPERR=12 @ 1.0s: Low CCD Signal
2024/10/05 15:41:38.2 Shaker current speed = 988 rpm, set speed = 1000
2024/10/05 15:41:44.7 
2024/10/05 15:41:44.7 STOP SCAN: 
2024/10/05 15:41:44.7    CycleTime (ms)    = 200
2024/10/05 15:41:44.7    CurrentCycle      = 55
2024/10/05 15:41:44.7    RunTime (ms)      = 10959
2024/10/05 15:41:44.7    AverageCycle (ms) = 199.3
2024/10/05 15:41:44.7    Temperature       = 30.0
2024/10/05 15:41:44.7    DATA OVERRUN %    = 0.00
2024/10/05 15:41:44.7    Spec PCB temps    = 42.1, 41.4, 42.2, 41.9, 41.7, 41.9, 40.4, 41.0
2024/10/05 15:41:44.7 
2024/10/05 15:41:44.7 Old State:16-cycle=55, Elapsed Time:   11.0,  Ideal Time:   10.8,  Delay time =   0.04  New State:ENGN_StateRunning_SamplingSkipped
2024/10/05 15:41:44.9 Old State:17-ENGN_StateRunning_SamplingSkipped New State:ENGN_StateRunning_WaitNewStep
2024/10/05 15:41:45.2 Old State:5-ENGN_StateRunning_WaitNewStep New State:ENGN_StateRunning_StartNewStep
2024/10/05 15:41:45.2 Spectrometer EOS_B0010: AVRG=20.
2024/10/05 15:41:45.2 Spectrometer EOS_B0014: AVRG=20.
2024/10/05 15:41:45.2 Spectrometer EOS_B0011: AVRG=20.
2024/10/05 15:41:45.2 Spectrometer EOS_B0018: AVRG=20.
2024/10/05 15:41:45.2 Spectrometer EOS_B0012: AVRG=20.
2024/10/05 15:41:45.2 Spectrometer EOS_B0017: AVRG=20.
2024/10/05 15:41:45.2 Spectrometer EOS_B0013: AVRG=20.
2024/10/05 15:41:45.2 Spectrometer EOS_B0019: AVRG=20.
2024/10/05 15:41:45.2 StartShaker(1000)
2024/10/05 15:41:45.3 Old State:6-ENGN_StateRunning_StartNewStep New State:ENGN_StateRunning_WaitGoingToSample
2024/10/05 15:41:45.3 Sample96_Q(0, 0, 1)
2024/10/05 15:41:45.3 GMC_SetPosZ
2024/10/05 15:41:45.4 
2024/10/05 15:41:45.4 START SCAN: 
2024/10/05 15:41:45.4    CycleTime (ms)    = 200
2024/10/05 15:41:45.4    CycleCount        = 4500
2024/10/05 15:41:45.4    ScansToAverage    = 20
2024/10/05 15:41:45.4    FinishTime (s)    = 900
2024/10/05 15:41:45.4    Temperature       = 30.0
2024/10/05 15:41:45.4    Lamp Power        = 33
2024/10/05 15:41:45.4    Spec PCB temps    = 42.1, 41.4, 42.2, 41.9, 41.7, 41.9, 40.4, 41.0
2024/10/05 15:41:45.4 
2024/10/05 15:41:45.4 Old State:12-ENGN_StateRunning_WaitGoingToSample New State:ENGN_StateRunning_GoingToSample
2024/10/05 15:41:45.5 Temp: 2024/10/05 15:41:45, 30.0000, 29.3000
2024/10/05 15:41:48.2 GMC_ServoHere
2024/10/05 15:41:48.4 GMC_SetPosXY
2024/10/05 15:41:48.7 GMC_SetPosZ
2024/10/05 15:41:52.1 Old State:13-cycle=1, Elapsed Time:    0.0,  Ideal Time:    0.0,  Delay time =   0.00  New State:ENGN_StateRunning_GoingToSampleComplete
2024/10/05 15:41:52.2 Old State:14-ENGN_StateRunning_GoingToSampleComplete New State:ENGN_StateRunning_WaitSampling
2024/10/05 15:41:52.2 Step started at: 15:41:45
2024/10/05 15:41:52.2 XYZ movement time  = 6637 ms + Scan start delay = 6554 ms
2024/10/05 15:41:52.3 Old State:15-ENGN_StateRunning_WaitSampling New State:ENGN_StateRunning_Sampling
2024/10/05 15:41:55.3 Shaker current speed = 990 rpm, set speed = 1000
2024/10/05 15:41:57.3 
2024/10/05 15:41:57.3 STOP SCAN: 
2024/10/05 15:41:57.3    CycleTime (ms)    = 200
2024/10/05 15:41:57.3    CurrentCycle      = 27
2024/10/05 15:41:57.3    RunTime (ms)      = 5355
2024/10/05 15:41:57.3    AverageCycle (ms) = 198.3
2024/10/05 15:41:57.3    Temperature       = 30.0
2024/10/05 15:41:57.3    DATA OVERRUN %    = 0.00
2024/10/05 15:41:57.3    Spec PCB temps    = 42.2, 41.5, 42.2, 41.9, 41.7, 41.9, 40.4, 41.0
2024/10/05 15:41:57.3 
2024/10/05 15:41:57.3 Old State:16-cycle=27, Elapsed Time:    5.4,  Ideal Time:    5.2,  Delay time =   0.04  New State:ENGN_StateRunning_SamplingSkipped
2024/10/05 15:41:57.4 Old State:17-ENGN_StateRunning_SamplingSkipped New State:ENGN_StateRunning_WaitNewStep
2024/10/05 15:41:57.7 Old State:5-ENGN_StateRunning_WaitNewStep New State:ENGN_StateRunning_StartNewStep
2024/10/05 15:41:57.7 Spectrometer EOS_B0010: AVRG=20.
2024/10/05 15:41:57.7 Spectrometer EOS_B0014: AVRG=20.
2024/10/05 15:41:57.7 Spectrometer EOS_B0011: AVRG=20.
2024/10/05 15:41:57.7 Spectrometer EOS_B0018: AVRG=20.
2024/10/05 15:41:57.7 Spectrometer EOS_B0012: AVRG=20.
2024/10/05 15:41:57.7 Spectrometer EOS_B0017: AVRG=20.
2024/10/05 15:41:57.7 Spectrometer EOS_B0013: AVRG=20.
2024/10/05 15:41:57.7 Spectrometer EOS_B0019: AVRG=20.
2024/10/05 15:41:57.7 StartShaker(1000)
2024/10/05 15:41:57.8 Old State:6-ENGN_StateRunning_StartNewStep New State:ENGN_StateRunning_WaitGoingToSample
2024/10/05 15:41:57.8 Sample96_Q(0, 0, 2)
2024/10/05 15:41:57.8 
2024/10/05 15:41:57.8 START SCAN: 
2024/10/05 15:41:57.8    CycleTime (ms)    = 200
2024/10/05 15:41:57.8    CycleCount        = 2250
2024/10/05 15:41:57.8    ScansToAverage    = 20
2024/10/05 15:41:57.8    FinishTime (s)    = 450
2024/10/05 15:41:57.8    Temperature       = 30.0
2024/10/05 15:41:57.8    Lamp Power        = 33
2024/10/05 15:41:57.8    Spec PCB temps    = 42.1, 41.5, 42.3, 41.9, 41.7, 41.9, 40.4, 41.0
2024/10/05 15:41:57.8 
2024/10/05 15:41:57.9 Temp: 2024/10/05 15:41:57, 30.0000, 29.3000
2024/10/05 15:41:57.9 Old State:12-ENGN_StateRunning_WaitGoingToSample New State:ENGN_StateRunning_GoingToSample
2024/10/05 15:41:58.0 GMC_SetPosZ
2024/10/05 15:42:01.1 GMC_ServoHere
2024/10/05 15:42:01.3 GMC_SetPosXY
2024/10/05 15:42:01.6 GMC_SetPosZ
2024/10/05 15:42:05.3 Old State:13-ENGN_StateRunning_GoingToSample New State:ENGN_StateRunning_GoingToSampleComplete
2024/10/05 15:42:05.4 Old State:14-cycle=1, Elapsed Time:    0.0,  Ideal Time:    0.0,  Delay time =   0.00  New State:ENGN_StateRunning_WaitSampling
2024/10/05 15:42:05.4 Step started at: 15:41:57
2024/10/05 15:42:05.4 XYZ movement time  = 7369 ms + Scan start delay = 7324 ms
2024/10/05 15:42:05.5 Old State:15-ENGN_StateRunning_WaitSampling New State:ENGN_StateRunning_Sampling
2024/10/05 15:42:07.8 Shaker current speed = 989 rpm, set speed = 1000
2024/10/05 15:42:09.9 
2024/10/05 15:42:09.9 STOP SCAN: 
2024/10/05 15:42:09.9    CycleTime (ms)    = 200
2024/10/05 15:42:09.9    CurrentCycle      = 24
2024/10/05 15:42:09.9    RunTime (ms)      = 4759
2024/10/05 15:42:09.9    AverageCycle (ms) = 198.3
2024/10/05 15:42:09.9    Temperature       = 30.0
2024/10/05 15:42:09.9    DATA OVERRUN %    = 0.00
2024/10/05 15:42:09.9    Spec PCB temps    = 42.1, 41.5, 42.3, 41.9, 41.7, 41.9, 40.4, 41.0
2024/10/05 15:42:09.9 
2024/10/05 15:42:10.0 Old State:16-cycle=24, Elapsed Time:    4.8,  Ideal Time:    4.6,  Delay time =   0.04  New State:ENGN_StateRunning_SamplingSkipped
2024/10/05 15:42:10.1 Old State:17-ENGN_StateRunning_SamplingSkipped New State:ENGN_StateRunning_WaitNewStep
2024/10/05 15:42:10.4 Old State:5-ENGN_StateRunning_WaitNewStep New State:ENGN_StateRunning_StartNewStep
2024/10/05 15:42:10.4 Spectrometer EOS_B0010: AVRG=20.
2024/10/05 15:42:10.4 Spectrometer EOS_B0014: AVRG=20.
2024/10/05 15:42:10.4 Spectrometer EOS_B0011: AVRG=20.
2024/10/05 15:42:10.4 Spectrometer EOS_B0018: AVRG=20.
2024/10/05 15:42:10.4 Spectrometer EOS_B0012: AVRG=20.
2024/10/05 15:42:10.4 Spectrometer EOS_B0017: AVRG=20.
2024/10/05 15:42:10.4 Spectrometer EOS_B0013: AVRG=20.
2024/10/05 15:42:10.4 Spectrometer EOS_B0019: AVRG=20.
2024/10/05 15:42:10.4 StartShaker(1000)
2024/10/05 15:42:10.5 Old State:6-ENGN_StateRunning_StartNewStep New State:ENGN_StateRunning_WaitGoingToSample
2024/10/05 15:42:10.5 Sample96_Q(0, 0, 3)
2024/10/05 15:42:10.5 
2024/10/05 15:42:10.5 START SCAN: 
2024/10/05 15:42:10.5    CycleTime (ms)    = 200
2024/10/05 15:42:10.5    CycleCount        = 4500
2024/10/05 15:42:10.5    ScansToAverage    = 20
2024/10/05 15:42:10.5    FinishTime (s)    = 900
2024/10/05 15:42:10.5    Temperature       = 30.0
2024/10/05 15:42:10.5    Lamp Power        = 33
2024/10/05 15:42:10.5    Spec PCB temps    = 42.1, 41.5, 42.3, 41.9, 41.7, 41.9, 40.4, 41.0
2024/10/05 15:42:10.5 
2024/10/05 15:42:10.6 GMC_SetPosZ
2024/10/05 15:42:10.6 Old State:12-ENGN_StateRunning_WaitGoingToSample New State:ENGN_StateRunning_GoingToSample
2024/10/05 15:42:10.6 Temp: 2024/10/05 15:42:10, 30.0000, 29.3000
2024/10/05 15:42:14.1 GMC_ServoHere
2024/10/05 15:42:14.2 GMC_SetPosXY
2024/10/05 15:42:14.6 GMC_SetPosZ
2024/10/05 15:42:18.5 Old State:13-ENGN_StateRunning_GoingToSample New State:ENGN_StateRunning_GoingToSampleComplete
2024/10/05 15:42:18.6 Old State:14-cycle=1, Elapsed Time:    0.0,  Ideal Time:    0.0,  Delay time =   0.00  New State:ENGN_StateRunning_WaitSampling
2024/10/05 15:42:18.6 Step started at: 15:42:10
2024/10/05 15:42:18.6 XYZ movement time  = 7868 ms + Scan start delay = 7823 ms
2024/10/05 15:42:18.7 Old State:15-ENGN_StateRunning_WaitSampling New State:ENGN_StateRunning_Sampling
2024/10/05 15:42:20.4 Shaker current speed = 993 rpm, set speed = 1000
2024/10/05 15:42:23.1 
2024/10/05 15:42:23.1 STOP SCAN: 
2024/10/05 15:42:23.1    CycleTime (ms)    = 200
2024/10/05 15:42:23.1    CurrentCycle      = 24
2024/10/05 15:42:23.1    RunTime (ms)      = 4757
2024/10/05 15:42:23.1    AverageCycle (ms) = 198.2
2024/10/05 15:42:23.1    Temperature       = 30.1
2024/10/05 15:42:23.1    DATA OVERRUN %    = 0.00
2024/10/05 15:42:23.1    Spec PCB temps    = 42.1, 41.5, 42.3, 41.8, 41.6, 41.9, 40.4, 41.1
2024/10/05 15:42:23.1 
2024/10/05 15:42:23.1 Old State:16-cycle=24, Elapsed Time:    4.8,  Ideal Time:    4.6,  Delay time =   0.04  New State:ENGN_StateRunning_SamplingSkipped
2024/10/05 15:42:23.2 Old State:17-ENGN_StateRunning_SamplingSkipped New State:ENGN_StateRunning_WaitNewStep
2024/10/05 15:42:23.4 Old State:5-ENGN_StateRunning_WaitNewStep New State:ENGN_StateRunning_StartNewStep
2024/10/05 15:42:23.4 Spectrometer EOS_B0010: AVRG=20.
2024/10/05 15:42:23.4 Spectrometer EOS_B0014: AVRG=20.
2024/10/05 15:42:23.4 Spectrometer EOS_B0011: AVRG=20.
2024/10/05 15:42:23.4 Spectrometer EOS_B0018: AVRG=20.
2024/10/05 15:42:23.4 Spectrometer EOS_B0012: AVRG=20.
2024/10/05 15:42:23.4 Spectrometer EOS_B0017: AVRG=20.
2024/10/05 15:42:23.4 Spectrometer EOS_B0013: AVRG=20.
2024/10/05 15:42:23.4 Spectrometer EOS_B0019: AVRG=20.
2024/10/05 15:42:23.4 StartShaker(1000)
2024/10/05 15:42:23.4 Temp: 2024/10/05 15:42:23, 30.0000, 29.3000
2024/10/05 15:42:23.5 Old State:6-ENGN_StateRunning_StartNewStep New State:ENGN_StateRunning_WaitGoingToSample
2024/10/05 15:42:23.5 Sample96_Q(0, 0, 4)
2024/10/05 15:42:23.5 
2024/10/05 15:42:23.5 START SCAN: 
2024/10/05 15:42:23.5    CycleTime (ms)    = 200
2024/10/05 15:42:23.5    CycleCount        = 4500
2024/10/05 15:42:23.5    ScansToAverage    = 20
2024/10/05 15:42:23.5    FinishTime (s)    = 900
2024/10/05 15:42:23.5    Temperature       = 30.1
2024/10/05 15:42:23.5    Lamp Power        = 33
2024/10/05 15:42:23.5    Spec PCB temps    = 42.1, 41.5, 42.3, 41.9, 41.7, 42.0, 40.4, 41.0
2024/10/05 15:42:23.5 
2024/10/05 15:42:23.6 Old State:12-ENGN_StateRunning_WaitGoingToSample New State:ENGN_StateRunning_GoingToSample
2024/10/05 15:42:23.6 GMC_SetPosZ
2024/10/05 15:42:27.4 GMC_ServoHere
2024/10/05 15:42:27.6 GMC_SetPosXY
2024/10/05 15:42:27.9 GMC_SetPosZ
2024/10/05 15:42:32.1 Old State:13-ENGN_StateRunning_GoingToSample New State:ENGN_StateRunning_GoingToSampleComplete
2024/10/05 15:42:32.2 Old State:14-cycle=1, Elapsed Time:    0.0,  Ideal Time:    0.0,  Delay time =   0.00  New State:ENGN_StateRunning_WaitSampling
2024/10/05 15:42:32.2 Step started at: 15:42:23
2024/10/05 15:42:32.2 XYZ movement time  = 8490 ms + Scan start delay = 8477 ms
2024/10/05 15:42:32.3 Old State:15-ENGN_StateRunning_WaitSampling New State:ENGN_StateRunning_Sampling
2024/10/05 15:42:33.4 Shaker current speed = 991 rpm, set speed = 1000
2024/10/05 15:42:37.0 
2024/10/05 15:42:37.0 STOP SCAN: 
2024/10/05 15:42:37.0    CycleTime (ms)    = 200
2024/10/05 15:42:37.0    CurrentCycle      = 25
2024/10/05 15:42:37.0    RunTime (ms)      = 5000
2024/10/05 15:42:37.0    AverageCycle (ms) = 200.0
2024/10/05 15:42:37.0    Temperature       = 30.0
2024/10/05 15:42:37.0    DATA OVERRUN %    = 0.00
2024/10/05 15:42:37.0    Spec PCB temps    = 42.1, 41.5, 42.3, 41.9, 41.7, 42.0, 40.4, 41.0
2024/10/05 15:42:37.0 
2024/10/05 15:42:37.0 Old State:16-cycle=25, Elapsed Time:    5.0,  Ideal Time:    5.0,  Delay time =   0.04  New State:ENGN_StateRunning_SamplingSkipped
2024/10/05 15:42:37.2 Old State:17-ENGN_StateRunning_SamplingSkipped New State:ENGN_StateRunning_WaitEjecting
2024/10/05 15:42:37.2 EJECT: To Tray, position=0,0
2024/10/05 15:42:37.2    EjectOffset = 10.0
2024/10/05 15:42:37.3 GMC_SetPosZ
2024/10/05 15:42:37.3 Old State:19-ENGN_StateRunning_WaitEjecting New State:ENGN_StateRunning_Ejecting
2024/10/05 15:42:41.4 GMC_ServoHere
2024/10/05 15:42:41.6 GMC_SetPosXY
2024/10/05 15:42:43.8 GMC_SetPosZ
2024/10/05 15:42:47.9 GMC_Eject
2024/10/05 15:42:47.9 EjectDone => EjectEject
2024/10/05 15:42:47.9 SetEjectorPosn(0)
2024/10/05 15:42:51.1 GMC_HomeZ
2024/10/05 15:42:51.1 HomeDevice[0005]
2024/10/05 15:42:56.7 GMC_SetPosZ
2024/10/05 15:42:57.0 GMC_ServoHere
2024/10/05 15:42:57.2 GMC_SetPosZ
2024/10/05 15:42:57.4 GMC_ServoHere
2024/10/05 15:42:57.5 GMC_SetPosXY
2024/10/05 15:42:59.8 GMC_SetPosZ
2024/10/05 15:43:00.1 Old State:20-ENGN_StateRunning_Ejecting New State:ENGN_StateRunning_EjectingComplete
2024/10/05 15:43:00.2 Old State:21-ENGN_StateRunning_EjectingComplete New State:ENGN_StateRunning_Finished
2024/10/05 15:43:00.2 StopShaker
2024/10/05 15:43:00.4 Old State:22-ENGN_StateRunning_Finished New State:ENGN_State_SystemReady
2024/10/05 15:43:00.5 Temp: 2024/10/05 15:43:00, 30.0000, 29.3000
2024/10/05 15:43:00.5 Temperature monitor DISABLE
2024/10/05 15:43:00.5 
2024/10/05 15:43:00.5 ASSAY SUMMARY:
2024/10/05 15:43:00.5 ==============
2024/10/05 15:43:00.5   Step #   Duration   Cycles  Overrun %
2024/10/05 15:43:00.5        1      10      55    0.00
2024/10/05 15:43:00.5        2       5      27    0.00
2024/10/05 15:43:00.5        3       4      24    0.00
2024/10/05 15:43:00.5        4       4      24    0.00
2024/10/05 15:43:00.5        5       5      25    0.00
2024/10/05 15:43:00.5 -------------------------------------------
2024/10/05 15:43:00.5    Total      30     155    0.00
2024/10/05 15:43:00.5 Temperature monitor DISABLE
2024/10/05 15:43:00.6 DFIO: Start writing C:\Temp\hb-h1_2\241005_001.frd
2024/10/05 15:43:00.6 DFIO: Finished writing C:\Temp\hb-h1_2\241005_001.frd
2024/10/05 15:43:00.6 DFIO: Start writing C:\Temp\hb-h1_2\241005_002.frd
2024/10/05 15:43:00.6 DFIO: Finished writing C:\Temp\hb-h1_2\241005_002.frd
2024/10/05 15:43:00.6 DFIO: Start writing C:\Temp\hb-h1_2\241005_003.frd
2024/10/05 15:43:00.6 DFIO: Finished writing C:\Temp\hb-h1_2\241005_003.frd
2024/10/05 15:43:00.6 DFIO: Start writing C:\Temp\hb-h1_2\241005_004.frd
2024/10/05 15:43:00.6 DFIO: Finished writing C:\Temp\hb-h1_2\241005_004.frd
2024/10/05 15:43:00.6 DFIO: Start writing C:\Temp\hb-h1_2\241005_005.frd
2024/10/05 15:43:00.6 DFIO: Finished writing C:\Temp\hb-h1_2\241005_005.frd
2024/10/05 15:43:00.6 DFIO: Start writing C:\Temp\hb-h1_2\241005_006.frd
2024/10/05 15:43:00.7 DFIO: Finished writing C:\Temp\hb-h1_2\241005_006.frd
2024/10/05 15:43:00.7 DFIO: Start writing C:\Temp\hb-h1_2\241005_007.frd
2024/10/05 15:43:00.7 DFIO: Finished writing C:\Temp\hb-h1_2\241005_007.frd
2024/10/05 15:43:00.7 DFIO: Start writing C:\Temp\hb-h1_2\241005_008.frd
2024/10/05 15:43:00.7 DFIO: Finished writing C:\Temp\hb-h1_2\241005_008.frd
2024/10/05 15:43:00.7 DFIO: Finished writing C:\Temp\hb-h1_2\241005_Manifest.fmx
2024/10/05 15:44:19.3 <I Name="ExperimentName" O="Experiment_6" N="hb-h1_3" />
2024/10/05 15:44:19.3 Sample plate definitions were changed
2024/10/05 15:44:19.4 SetHeaterTemperature 30.0
2024/10/05 15:44:19.4 Temperature monitor ENABLE
2024/10/05 15:44:19.4 Set Heater[65535] @ 30.000000[C]
2024/10/05 15:44:19.5 Temperature monitor ENABLE
2024/10/05 15:44:19.5 Temp: 2024/10/05 15:44:19, 27.8000, 29.4000
2024/10/05 15:44:19.5 bShakeWhileWaiting=1, nShakerRPM=1000
2024/10/05 15:44:19.5 DELAYED START: Waiting for 600 s
2024/10/05 15:44:19.6 Old State:4-ENGN_State_SystemReady New State:ENGN_State_ControllerBusy
2024/10/05 15:44:19.6 GMC_SetPosZ
2024/10/05 15:44:19.8 GMC_ServoHere
2024/10/05 15:44:20.0 GMC_SetPosXY
2024/10/05 15:44:20.2 GMC_SetPosZ
2024/10/05 15:44:20.5 Old State:29-ENGN_State_ControllerBusy New State:ENGN_State_ControllerDone
2024/10/05 15:44:20.6 StartShaker(1000)
2024/10/05 15:44:20.6 Old State:30-ENGN_State_ControllerDone New State:ENGN_State_SystemReady
2024/10/05 15:44:39.9 Spectrometer EOS_B0010: AVRG=20.
2024/10/05 15:44:39.9 Spectrometer EOS_B0014: AVRG=20.
2024/10/05 15:44:39.9 Spectrometer EOS_B0011: AVRG=20.
2024/10/05 15:44:39.9 Spectrometer EOS_B0018: AVRG=20.
2024/10/05 15:44:39.9 Spectrometer EOS_B0012: AVRG=20.
2024/10/05 15:44:39.9 Spectrometer EOS_B0017: AVRG=20.
2024/10/05 15:44:39.9 Spectrometer EOS_B0013: AVRG=20.
2024/10/05 15:44:39.9 Spectrometer EOS_B0019: AVRG=20.
2024/10/05 15:44:39.9 Starting new assay
2024/10/05 15:44:40.2 Old State:4-ENGN_State_SystemReady New State:ENGN_StateRunning_StartNewStep
2024/10/05 15:44:40.2 Spectrometer EOS_B0010: AVRG=20.
2024/10/05 15:44:40.2 Spectrometer EOS_B0014: AVRG=20.
2024/10/05 15:44:40.2 Spectrometer EOS_B0011: AVRG=20.
2024/10/05 15:44:40.2 Spectrometer EOS_B0018: AVRG=20.
2024/10/05 15:44:40.2 Spectrometer EOS_B0012: AVRG=20.
2024/10/05 15:44:40.2 Spectrometer EOS_B0017: AVRG=20.
2024/10/05 15:44:40.2 Spectrometer EOS_B0013: AVRG=20.
2024/10/05 15:44:40.2 Spectrometer EOS_B0019: AVRG=20.
2024/10/05 15:44:40.3 Plate 1 temperature = 30 C
2024/10/05 15:44:40.3 Old State:6-ENGN_StateRunning_StartNewStep New State:ENGN_StateRunning_WaitPickingSensors
2024/10/05 15:44:40.3 Pick(0, 0)
2024/10/05 15:44:40.4 GMC_SetPosZ
2024/10/05 15:44:40.4 Old State:7-ENGN_StateRunning_WaitPickingSensors New State:ENGN_StateRunning_PickingSensors
2024/10/05 15:44:40.5 Temp: 2024/10/05 15:44:40, 29.7000, 29.4000
2024/10/05 15:44:40.5 GMC_ServoHere
2024/10/05 15:44:40.7 GMC_SetPosXY
2024/10/05 15:44:42.9 GMC_SetPosZ
2024/10/05 15:44:48.3 GMC_SetPosZ
2024/10/05 15:44:48.8 Old State:8-ENGN_StateRunning_PickingSensors New State:ENGN_StateRunning_CheckingSensors
2024/10/05 15:44:48.8 Spectrometer EOS_B0010: AVRG=20.
2024/10/05 15:44:48.8 Spectrometer EOS_B0014: AVRG=20.
2024/10/05 15:44:48.8 Spectrometer EOS_B0011: AVRG=20.
2024/10/05 15:44:48.8 Spectrometer EOS_B0018: AVRG=20.
2024/10/05 15:44:48.8 Spectrometer EOS_B0012: AVRG=20.
2024/10/05 15:44:48.8 Spectrometer EOS_B0017: AVRG=20.
2024/10/05 15:44:48.8 Spectrometer EOS_B0013: AVRG=20.
2024/10/05 15:44:48.8 Spectrometer EOS_B0019: AVRG=20.
2024/10/05 15:44:48.9 
2024/10/05 15:44:48.9 Detect Sensors
2024/10/05 15:44:48.9 ==============
2024/10/05 15:44:48.9 1	YES		0.0	6837.6
2024/10/05 15:44:48.9 2	YES		0.0	8999.5
2024/10/05 15:44:48.9 3	YES		0.0	10062.8
2024/10/05 15:44:49.0 4	YES		0.0	8053.3
2024/10/05 15:44:49.0 5	YES		0.0	4866.5
2024/10/05 15:44:49.0 6	YES		0.0	7781.7
2024/10/05 15:44:49.0 7	YES		0.0	9680.6
2024/10/05 15:44:49.0 8	YES		0.0	8023.3
2024/10/05 15:44:49.0 
2024/10/05 15:44:49.0 Spectrometer EOS_B0010: AVRG=20.
2024/10/05 15:44:49.0 Spectrometer EOS_B0014: AVRG=20.
2024/10/05 15:44:49.0 Spectrometer EOS_B0011: AVRG=20.
2024/10/05 15:44:49.0 Spectrometer EOS_B0018: AVRG=20.
2024/10/05 15:44:49.0 Spectrometer EOS_B0012: AVRG=20.
2024/10/05 15:44:49.0 Spectrometer EOS_B0017: AVRG=20.
2024/10/05 15:44:49.0 Spectrometer EOS_B0013: AVRG=20.
2024/10/05 15:44:49.0 Spectrometer EOS_B0019: AVRG=20.
2024/10/05 15:44:49.0 Spectrometer EOS_B0010: AVRG=20.
2024/10/05 15:44:49.0 Spectrometer EOS_B0014: AVRG=20.
2024/10/05 15:44:49.0 Spectrometer EOS_B0011: AVRG=20.
2024/10/05 15:44:49.0 Spectrometer EOS_B0018: AVRG=20.
2024/10/05 15:44:49.0 Spectrometer EOS_B0012: AVRG=20.
2024/10/05 15:44:49.0 Spectrometer EOS_B0017: AVRG=20.
2024/10/05 15:44:49.0 Spectrometer EOS_B0013: AVRG=20.
2024/10/05 15:44:49.0 Spectrometer EOS_B0019: AVRG=20.
2024/10/05 15:44:49.1 CH1: Correction Factor = 1.42889
2024/10/05 15:44:49.1 Spectrometer EOS_B0010: AVRG=20.
2024/10/05 15:44:49.1 CH2: Correction Factor = 1.29196
2024/10/05 15:44:49.1 Spectrometer EOS_B0014: AVRG=20.
2024/10/05 15:44:49.1 CH3: Correction Factor = 1.20242
2024/10/05 15:44:49.1 Spectrometer EOS_B0011: AVRG=20.
2024/10/05 15:44:49.1 CH4: Correction Factor = 1.3172
2024/10/05 15:44:49.1 Spectrometer EOS_B0018: AVRG=20.
2024/10/05 15:44:49.1 CH5: Correction Factor = 1.86512
2024/10/05 15:44:49.1 Spectrometer EOS_B0012: AVRG=20.
2024/10/05 15:44:49.1 CH6: Correction Factor = 1.56902
2024/10/05 15:44:49.1 Spectrometer EOS_B0017: AVRG=20.
2024/10/05 15:44:49.1 CH7: Correction Factor = 1.27102
2024/10/05 15:44:49.1 Spectrometer EOS_B0013: AVRG=20.
2024/10/05 15:44:49.1 CH8: Correction Factor = 1.43593
2024/10/05 15:44:49.1 Spectrometer EOS_B0019: AVRG=20.
2024/10/05 15:44:49.3 CH1: Correction Factor = 1.06152
2024/10/05 15:44:49.3 Spectrometer EOS_B0010: AVRG=20.
2024/10/05 15:44:49.3 CH2: Correction Factor = 1.04865
2024/10/05 15:44:49.3 Spectrometer EOS_B0014: AVRG=20.
2024/10/05 15:44:49.3 CH3: Correction Factor = 1.03753
2024/10/05 15:44:49.3 Spectrometer EOS_B0011: AVRG=20.
2024/10/05 15:44:49.3 CH4: Correction Factor = 1.04891
2024/10/05 15:44:49.3 Spectrometer EOS_B0018: AVRG=20.
2024/10/05 15:44:49.3 CH5: Correction Factor = 1.09681
2024/10/05 15:44:49.3 Spectrometer EOS_B0012: AVRG=20.
2024/10/05 15:44:49.3 CH6: Correction Factor = 1.0743
2024/10/05 15:44:49.3 Spectrometer EOS_B0017: AVRG=20.
2024/10/05 15:44:49.3 CH7: Correction Factor = 1.04529
2024/10/05 15:44:49.3 Spectrometer EOS_B0013: AVRG=20.
2024/10/05 15:44:49.3 CH8: Correction Factor = 1.06042
2024/10/05 15:44:49.3 Spectrometer EOS_B0019: AVRG=20.
2024/10/05 15:44:49.4 CH1: Correction Factor = 1.01112
2024/10/05 15:44:49.4 Spectrometer EOS_B0010: AVRG=20.
2024/10/05 15:44:49.4 CH2: Correction Factor = 1.00601
2024/10/05 15:44:49.4 Spectrometer EOS_B0014: AVRG=20.
2024/10/05 15:44:49.4 CH3: Correction Factor = 1.00485
2024/10/05 15:44:49.4 Spectrometer EOS_B0011: AVRG=20.
2024/10/05 15:44:49.4 CH4: Correction Factor = 1.01257
2024/10/05 15:44:49.4 Spectrometer EOS_B0018: AVRG=20.
2024/10/05 15:44:49.4 CH5: Correction Factor = 1.01869
2024/10/05 15:44:49.4 Spectrometer EOS_B0012: AVRG=20.
2024/10/05 15:44:49.4 CH6: Correction Factor = 1.01299
2024/10/05 15:44:49.4 Spectrometer EOS_B0017: AVRG=20.
2024/10/05 15:44:49.4 CH7: Correction Factor = 1.0079
2024/10/05 15:44:49.4 Spectrometer EOS_B0013: AVRG=20.
2024/10/05 15:44:49.4 CH8: Correction Factor = 1.01578
2024/10/05 15:44:49.4 Spectrometer EOS_B0019: AVRG=20.
2024/10/05 15:44:49.6 CH1: Correction Factor = 1.00582
2024/10/05 15:44:49.6 Spectrometer EOS_B0010: AVRG=20.
2024/10/05 15:44:49.6 CH2: Correction Factor = 1.00605
2024/10/05 15:44:49.6 Spectrometer EOS_B0014: AVRG=20.
2024/10/05 15:44:49.6 CH3: Correction Factor = 1.00495
2024/10/05 15:44:49.6 Spectrometer EOS_B0011: AVRG=20.
2024/10/05 15:44:49.6 CH4: Correction Factor = 1.00133
2024/10/05 15:44:49.6 Spectrometer EOS_B0018: AVRG=20.
2024/10/05 15:44:49.6 CH5: Correction Factor = 1.00683
2024/10/05 15:44:49.6 Spectrometer EOS_B0012: AVRG=20.
2024/10/05 15:44:49.6 CH6: Correction Factor = 1.00388
2024/10/05 15:44:49.6 Spectrometer EOS_B0017: AVRG=20.
2024/10/05 15:44:49.6 CH7: Correction Factor = 1.00204
2024/10/05 15:44:49.6 Spectrometer EOS_B0013: AVRG=20.
2024/10/05 15:44:49.6 CH8: Correction Factor = 1.00023
2024/10/05 15:44:49.6 Spectrometer EOS_B0019: AVRG=20.
2024/10/05 15:44:49.8 CH1: Correction Factor = 1.00068
2024/10/05 15:44:49.8 Spectrometer EOS_B0010: AVRG=20.
2024/10/05 15:44:49.8 CH2: Correction Factor = 1.00022
2024/10/05 15:44:49.8 Spectrometer EOS_B0014: AVRG=20.
2024/10/05 15:44:49.8 CH3: Correction Factor = 0.998738
2024/10/05 15:44:49.8 Spectrometer EOS_B0011: AVRG=20.
2024/10/05 15:44:49.8 CH4: Correction Factor = 1.00123
2024/10/05 15:44:49.8 Spectrometer EOS_B0018: AVRG=20.
2024/10/05 15:44:49.8 CH5: Correction Factor = 0.999197
2024/10/05 15:44:49.8 Spectrometer EOS_B0012: AVRG=20.
2024/10/05 15:44:49.8 CH6: Correction Factor = 1.00403
2024/10/05 15:44:49.8 Spectrometer EOS_B0017: AVRG=20.
2024/10/05 15:44:49.8 CH7: Correction Factor = 1.00208
2024/10/05 15:44:49.8 Spectrometer EOS_B0013: AVRG=20.
2024/10/05 15:44:49.8 CH8: Correction Factor = 1.00029
2024/10/05 15:44:49.8 Spectrometer EOS_B0019: AVRG=20.
2024/10/05 15:44:49.9 CH1: Correction Factor = 1.00062
2024/10/05 15:44:49.9 Spectrometer EOS_B0010: AVRG=20.
2024/10/05 15:44:49.9 CH2: Correction Factor = 1.00015
2024/10/05 15:44:49.9 Spectrometer EOS_B0014: AVRG=20.
2024/10/05 15:44:49.9 CH3: Correction Factor = 0.998783
2024/10/05 15:44:49.9 Spectrometer EOS_B0011: AVRG=20.
2024/10/05 15:44:49.9 CH4: Correction Factor = 1.00111
2024/10/05 15:44:49.9 Spectrometer EOS_B0018: AVRG=20.
2024/10/05 15:44:49.9 CH5: Correction Factor = 0.999023
2024/10/05 15:44:49.9 Spectrometer EOS_B0012: AVRG=20.
2024/10/05 15:44:49.9 CH6: Correction Factor = 0.999448
2024/10/05 15:44:49.9 Spectrometer EOS_B0017: AVRG=20.
2024/10/05 15:44:49.9 CH7: Correction Factor = 0.996312
2024/10/05 15:44:49.9 Spectrometer EOS_B0013: AVRG=20.
2024/10/05 15:44:49.9 CH8: Correction Factor = 1.00028
2024/10/05 15:44:49.9 Spectrometer EOS_B0019: AVRG=20.
2024/10/05 15:44:49.9 Sensor 1: Integration Time = 1.54 ms
2024/10/05 15:44:49.9 Sensor 2: Integration Time = 1.37 ms
2024/10/05 15:44:49.9 Sensor 3: Integration Time = 1.26 ms
2024/10/05 15:44:49.9 Sensor 4: Integration Time = 1.40 ms
2024/10/05 15:44:49.9 Sensor 5: Integration Time = 2.09 ms
2024/10/05 15:44:49.9 Sensor 6: Integration Time = 1.72 ms
2024/10/05 15:44:49.9 Sensor 7: Integration Time = 1.34 ms
2024/10/05 15:44:49.9 Sensor 8: Integration Time = 1.55 ms
2024/10/05 15:44:49.9 WaitControllerIdle(30000)
2024/10/05 15:44:50.0 GMC_HomeZ
2024/10/05 15:44:50.0 HomeDevice[0005]
2024/10/05 15:44:56.8 GMC_SetPosZ
2024/10/05 15:44:57.2 GMC_ServoHere
2024/10/05 15:44:57.5 Old State:9-ENGN_StateRunning_CheckingSensors New State:ENGN_StateRunning_PickingSensorsComplete
2024/10/05 15:44:57.5 StartShaker(1000)
2024/10/05 15:44:57.5 Integration Time: 1.54,1.37,1.26,1.40,2.09,1.72,1.34,1.55,
2024/10/05 15:44:57.6 Old State:10-ENGN_StateRunning_PickingSensorsComplete New State:ENGN_StateRunning_WaitGoingToSample
2024/10/05 15:44:57.6 Sample96_Q(0, 0, 0)
2024/10/05 15:44:57.6 
2024/10/05 15:44:57.6 START SCAN: 
2024/10/05 15:44:57.6    CycleTime (ms)    = 200
2024/10/05 15:44:57.6    CycleCount        = 600
2024/10/05 15:44:57.6    ScansToAverage    = 20
2024/10/05 15:44:57.6    FinishTime (s)    = 120
2024/10/05 15:44:57.6    Temperature       = 29.9
2024/10/05 15:44:57.6    Lamp Power        = 33
2024/10/05 15:44:57.6    Spec PCB temps    = 42.2, 41.6, 42.3, 41.9, 41.7, 41.9, 40.4, 41.1
2024/10/05 15:44:57.6 
2024/10/05 15:44:57.7 GMC_SetPosZ
2024/10/05 15:44:57.7 Old State:12-ENGN_StateRunning_WaitGoingToSample New State:ENGN_StateRunning_GoingToSample
2024/10/05 15:44:57.8 Plate 1 temperature = 30 C
2024/10/05 15:44:57.8 Pickups: 109, Warn: 90, Error: 100
2024/10/05 15:44:57.8 GMC_ServoHere
2024/10/05 15:44:58.0 GMC_SetPosXY
2024/10/05 15:45:00.1 GMC_SetPosZ
2024/10/05 15:45:03.3 ### RaiseErrorEvent(3, 5, 12, Low CCD Signal) ###
2024/10/05 15:45:03.3     Assay=0, Step=0, CurrentCycle=0, m_eCurrentState=14
2024/10/05 15:45:03.3 SendErrorMsg(14, 1030612, 0, Low CCD Signal)
2024/10/05 15:45:03.3 DSPERR=12 @ 0.0s: Low CCD Signal
2024/10/05 15:45:03.3 Old State:13-cycle=1, Elapsed Time:    0.0,  Ideal Time:    0.0,  Delay time =   0.00  New State:ENGN_StateRunning_GoingToSampleComplete
2024/10/05 15:45:03.4 Old State:14-ENGN_StateRunning_GoingToSampleComplete New State:ENGN_StateRunning_WaitSampling
2024/10/05 15:45:03.4 Step started at: 15:44:57
2024/10/05 15:45:03.4 XYZ movement time  = 5639 ms + Scan start delay = 5563 ms
2024/10/05 15:45:03.5 ### RaiseErrorEvent(3, 5, 12, Low CCD Signal) ###
2024/10/05 15:45:03.5     Assay=0, Step=0, CurrentCycle=1, m_eCurrentState=16
2024/10/05 15:45:03.5 SendErrorMsg(16, 1030612, 0, Low CCD Signal)
2024/10/05 15:45:03.5 DSPERR=12 @ 0.2s: Low CCD Signal
2024/10/05 15:45:03.5 Old State:15-ENGN_StateRunning_WaitSampling New State:ENGN_StateRunning_Sampling
2024/10/05 15:45:03.7 ### RaiseErrorEvent(3, 5, 12, Low CCD Signal) ###
2024/10/05 15:45:03.7     Assay=0, Step=0, CurrentCycle=2, m_eCurrentState=16
2024/10/05 15:45:03.7 SendErrorMsg(16, 1030612, 0, Low CCD Signal)
2024/10/05 15:45:03.7 DSPERR=12 @ 0.4s: Low CCD Signal
2024/10/05 15:45:03.9 ### RaiseErrorEvent(3, 5, 12, Low CCD Signal) ###
2024/10/05 15:45:03.9     Assay=0, Step=0, CurrentCycle=3, m_eCurrentState=16
2024/10/05 15:45:03.9 SendErrorMsg(16, 1030612, 0, Low CCD Signal)
2024/10/05 15:45:03.9 DSPERR=12 @ 0.6s: Low CCD Signal
2024/10/05 15:45:04.1 ### RaiseErrorEvent(3, 5, 12, Low CCD Signal) ###
2024/10/05 15:45:04.1     Assay=0, Step=0, CurrentCycle=4, m_eCurrentState=16
2024/10/05 15:45:04.1 SendErrorMsg(16, 1030612, 0, Low CCD Signal)
2024/10/05 15:45:04.1 DSPERR=12 @ 0.8s: Low CCD Signal
2024/10/05 15:45:04.3 ### RaiseErrorEvent(3, 5, 12, Low CCD Signal) ###
2024/10/05 15:45:04.3     Assay=0, Step=0, CurrentCycle=5, m_eCurrentState=16
2024/10/05 15:45:04.3 SendErrorMsg(16, 2030614, 0, Low CCD Signal)
2024/10/05 15:45:04.3 DSPERR=12 @ 1.0s: Low CCD Signal
2024/10/05 15:45:07.5 Shaker current speed = 989 rpm, set speed = 1000
2024/10/05 15:45:40.7 Temp: 2024/10/05 15:45:40, 30.0000, 29.4000
2024/10/05 15:46:40.9 Temp: 2024/10/05 15:46:40, 30.0000, 29.4000
2024/10/05 15:47:01.2 Step 1 extended by 6000 seconds
2024/10/05 15:47:41.0 Temp: 2024/10/05 15:47:41, 30.0000, 29.4000
2024/10/05 15:47:54.9 
2024/10/05 15:47:54.9 STOP SCAN: 
2024/10/05 15:47:54.9    CycleTime (ms)    = 200
2024/10/05 15:47:54.9    CurrentCycle      = 859
2024/10/05 15:47:54.9    RunTime (ms)      = 171756
2024/10/05 15:47:54.9    AverageCycle (ms) = 199.9
2024/10/05 15:47:54.9    Temperature       = 30.0
2024/10/05 15:47:54.9    DATA OVERRUN %    = 0.00
2024/10/05 15:47:54.9    Spec PCB temps    = 42.2, 41.6, 42.3, 41.9, 41.8, 42.0, 40.5, 41.1
2024/10/05 15:47:54.9 
2024/10/05 15:47:55.0 Old State:16-cycle=859, Elapsed Time:  171.8,  Ideal Time:  171.6,  Delay time =   0.04  New State:ENGN_StateRunning_SamplingSkipped
2024/10/05 15:47:55.1 Old State:17-ENGN_StateRunning_SamplingSkipped New State:ENGN_StateRunning_WaitNewStep
2024/10/05 15:47:55.2 Old State:5-ENGN_StateRunning_WaitNewStep New State:ENGN_StateRunning_StartNewStep
2024/10/05 15:47:55.3 Spectrometer EOS_B0010: AVRG=20.
2024/10/05 15:47:55.3 Spectrometer EOS_B0014: AVRG=20.
2024/10/05 15:47:55.3 Spectrometer EOS_B0011: AVRG=20.
2024/10/05 15:47:55.3 Spectrometer EOS_B0018: AVRG=20.
2024/10/05 15:47:55.3 Spectrometer EOS_B0012: AVRG=20.
2024/10/05 15:47:55.3 Spectrometer EOS_B0017: AVRG=20.
2024/10/05 15:47:55.3 Spectrometer EOS_B0013: AVRG=20.
2024/10/05 15:47:55.3 Spectrometer EOS_B0019: AVRG=20.
2024/10/05 15:47:55.3 StartShaker(1000)
2024/10/05 15:47:55.4 Old State:6-ENGN_StateRunning_StartNewStep New State:ENGN_StateRunning_WaitGoingToSample
2024/10/05 15:47:55.4 Sample96_Q(0, 0, 1)
2024/10/05 15:47:55.4 
2024/10/05 15:47:55.4 START SCAN: 
2024/10/05 15:47:55.4    CycleTime (ms)    = 200
2024/10/05 15:47:55.4    CycleCount        = 4500
2024/10/05 15:47:55.4    ScansToAverage    = 20
2024/10/05 15:47:55.4    FinishTime (s)    = 900
2024/10/05 15:47:55.4    Temperature       = 30.0
2024/10/05 15:47:55.4    Lamp Power        = 33
2024/10/05 15:47:55.4    Spec PCB temps    = 42.2, 41.6, 42.3, 41.9, 41.8, 42.0, 40.5, 41.1
2024/10/05 15:47:55.4 
2024/10/05 15:47:55.4 GMC_SetPosZ
2024/10/05 15:47:55.5 Temp: 2024/10/05 15:47:55, 30.0000, 29.4000
2024/10/05 15:47:55.5 Old State:12-ENGN_StateRunning_WaitGoingToSample New State:ENGN_StateRunning_GoingToSample
2024/10/05 15:47:58.3 GMC_ServoHere
2024/10/05 15:47:58.5 GMC_SetPosXY
2024/10/05 15:47:58.8 GMC_SetPosZ
2024/10/05 15:48:02.2 Old State:13-ENGN_StateRunning_GoingToSample New State:ENGN_StateRunning_GoingToSampleComplete
2024/10/05 15:48:02.3 Old State:14-cycle=1, Elapsed Time:    0.0,  Ideal Time:    0.0,  Delay time =   0.00  New State:ENGN_StateRunning_WaitSampling
2024/10/05 15:48:02.3 Step started at: 15:47:55
2024/10/05 15:48:02.3 XYZ movement time  = 6676 ms + Scan start delay = 6645 ms
2024/10/05 15:48:02.4 Old State:15-ENGN_StateRunning_WaitSampling New State:ENGN_StateRunning_Sampling
2024/10/05 15:48:05.3 Shaker current speed = 988 rpm, set speed = 1000
2024/10/05 15:48:55.6 Temp: 2024/10/05 15:48:55, 30.0000, 29.5000
2024/10/05 15:49:55.8 Temp: 2024/10/05 15:49:55, 30.0000, 29.5000
2024/10/05 15:50:55.9 Temp: 2024/10/05 15:50:55, 30.0000, 29.6000
2024/10/05 15:51:56.1 Temp: 2024/10/05 15:51:56, 30.0000, 29.6000
2024/10/05 15:52:56.3 Temp: 2024/10/05 15:52:56, 30.0000, 29.6000
2024/10/05 15:53:56.4 Temp: 2024/10/05 15:53:56, 30.0000, 29.7000
2024/10/05 15:54:56.6 Temp: 2024/10/05 15:54:56, 30.0000, 29.7000
2024/10/05 15:55:56.7 Temp: 2024/10/05 15:55:56, 30.0000, 29.7000
2024/10/05 15:56:29.4 
2024/10/05 15:56:29.4 STOP SCAN: 
2024/10/05 15:56:29.4    CycleTime (ms)    = 200
2024/10/05 15:56:29.4    CurrentCycle      = 2537
2024/10/05 15:56:29.4    RunTime (ms)      = 507358
2024/10/05 15:56:29.4    AverageCycle (ms) = 200.0
2024/10/05 15:56:29.4    Temperature       = 30.0
2024/10/05 15:56:29.4    DATA OVERRUN %    = 0.00
2024/10/05 15:56:29.4    Spec PCB temps    = 42.3, 41.8, 42.3, 42.0, 41.8, 42.1, 40.7, 41.2
2024/10/05 15:56:29.4 
2024/10/05 15:56:29.4 Old State:16-cycle=2537, Elapsed Time:  507.4,  Ideal Time:  507.2,  Delay time =   0.04  New State:ENGN_StateRunning_SamplingSkipped
2024/10/05 15:56:29.6 Old State:17-ENGN_StateRunning_SamplingSkipped New State:ENGN_StateRunning_WaitNewStep
2024/10/05 15:56:29.8 Old State:5-ENGN_StateRunning_WaitNewStep New State:ENGN_StateRunning_StartNewStep
2024/10/05 15:56:29.8 Spectrometer EOS_B0010: AVRG=20.
2024/10/05 15:56:29.8 Spectrometer EOS_B0014: AVRG=20.
2024/10/05 15:56:29.8 Spectrometer EOS_B0011: AVRG=20.
2024/10/05 15:56:29.8 Spectrometer EOS_B0018: AVRG=20.
2024/10/05 15:56:29.8 Spectrometer EOS_B0012: AVRG=20.
2024/10/05 15:56:29.8 Spectrometer EOS_B0017: AVRG=20.
2024/10/05 15:56:29.8 Spectrometer EOS_B0013: AVRG=20.
2024/10/05 15:56:29.8 Spectrometer EOS_B0019: AVRG=20.
2024/10/05 15:56:29.8 StartShaker(1000)
2024/10/05 15:56:29.9 Old State:6-ENGN_StateRunning_StartNewStep New State:ENGN_StateRunning_WaitGoingToSample
2024/10/05 15:56:29.9 Sample96_Q(0, 0, 2)
2024/10/05 15:56:30.0 
2024/10/05 15:56:30.0 START SCAN: 
2024/10/05 15:56:30.0    CycleTime (ms)    = 200
2024/10/05 15:56:30.0    CycleCount        = 2250
2024/10/05 15:56:30.0    ScansToAverage    = 20
2024/10/05 15:56:30.0    FinishTime (s)    = 450
2024/10/05 15:56:30.0    Temperature       = 30.0
2024/10/05 15:56:30.0    Lamp Power        = 33
2024/10/05 15:56:30.0    Spec PCB temps    = 42.3, 41.8, 42.3, 42.0, 41.8, 42.1, 40.7, 41.2
2024/10/05 15:56:30.0 
2024/10/05 15:56:30.1 Old State:12-ENGN_StateRunning_WaitGoingToSample New State:ENGN_StateRunning_GoingToSample
2024/10/05 15:56:30.1 Temp: 2024/10/05 15:56:30, 30.0000, 29.7000
2024/10/05 15:56:30.1 GMC_SetPosZ
2024/10/05 15:56:33.3 GMC_ServoHere
2024/10/05 15:56:33.4 GMC_SetPosXY
2024/10/05 15:56:33.8 GMC_SetPosZ
2024/10/05 15:56:37.4 Old State:13-ENGN_StateRunning_GoingToSample New State:ENGN_StateRunning_GoingToSampleComplete
2024/10/05 15:56:37.5 Old State:14-cycle=1, Elapsed Time:    0.0,  Ideal Time:    0.0,  Delay time =   0.00  New State:ENGN_StateRunning_WaitSampling
2024/10/05 15:56:37.5 Step started at: 15:56:30
2024/10/05 15:56:37.5 XYZ movement time  = 7356 ms + Scan start delay = 7311 ms
2024/10/05 15:56:37.6 Old State:15-ENGN_StateRunning_WaitSampling New State:ENGN_StateRunning_Sampling
2024/10/05 15:56:39.9 Shaker current speed = 988 rpm, set speed = 1000
2024/10/05 15:57:30.2 Temp: 2024/10/05 15:57:30, 30.0000, 29.7000
2024/10/05 15:58:30.4 Temp: 2024/10/05 15:58:30, 30.0000, 29.8000
2024/10/05 15:59:30.5 Temp: 2024/10/05 15:59:30, 30.0000, 29.7000
2024/10/05 16:00:30.7 Temp: 2024/10/05 16:00:30, 30.0000, 29.7000
2024/10/05 16:01:30.9 Temp: 2024/10/05 16:01:30, 30.0000, 29.8000
2024/10/05 16:02:31.0 Temp: 2024/10/05 16:02:31, 30.0000, 29.8000
2024/10/05 16:03:22.2 
2024/10/05 16:03:22.2 STOP SCAN: 
2024/10/05 16:03:22.2    CycleTime (ms)    = 200
2024/10/05 16:03:22.2    CurrentCycle      = 2025
2024/10/05 16:03:22.2    RunTime (ms)      = 404959
2024/10/05 16:03:22.2    AverageCycle (ms) = 200.0
2024/10/05 16:03:22.2    Temperature       = 30.0
2024/10/05 16:03:22.2    DATA OVERRUN %    = 0.00
2024/10/05 16:03:22.2    Spec PCB temps    = 42.4, 41.8, 42.3, 42.1, 41.8, 42.1, 40.8, 41.3
2024/10/05 16:03:22.2 
2024/10/05 16:03:22.3 Old State:16-cycle=2025, Elapsed Time:  405.0,  Ideal Time:  404.8,  Delay time =   0.04  New State:ENGN_StateRunning_SamplingSkipped
2024/10/05 16:03:22.4 Old State:17-ENGN_StateRunning_SamplingSkipped New State:ENGN_StateRunning_WaitNewStep
2024/10/05 16:03:22.6 Old State:5-ENGN_StateRunning_WaitNewStep New State:ENGN_StateRunning_StartNewStep
2024/10/05 16:03:22.7 Spectrometer EOS_B0010: AVRG=20.
2024/10/05 16:03:22.7 Spectrometer EOS_B0014: AVRG=20.
2024/10/05 16:03:22.7 Spectrometer EOS_B0011: AVRG=20.
2024/10/05 16:03:22.7 Spectrometer EOS_B0018: AVRG=20.
2024/10/05 16:03:22.7 Spectrometer EOS_B0012: AVRG=20.
2024/10/05 16:03:22.7 Spectrometer EOS_B0017: AVRG=20.
2024/10/05 16:03:22.7 Spectrometer EOS_B0013: AVRG=20.
2024/10/05 16:03:22.7 Spectrometer EOS_B0019: AVRG=20.
2024/10/05 16:03:22.7 StartShaker(1000)
2024/10/05 16:03:22.8 Old State:6-ENGN_StateRunning_StartNewStep New State:ENGN_StateRunning_WaitGoingToSample
2024/10/05 16:03:22.8 Sample96_Q(0, 0, 3)
2024/10/05 16:03:22.8 GMC_SetPosZ
2024/10/05 16:03:22.8 
2024/10/05 16:03:22.8 START SCAN: 
2024/10/05 16:03:22.8    CycleTime (ms)    = 200
2024/10/05 16:03:22.8    CycleCount        = 4500
2024/10/05 16:03:22.8    ScansToAverage    = 20
2024/10/05 16:03:22.8    FinishTime (s)    = 900
2024/10/05 16:03:22.8    Temperature       = 30.0
2024/10/05 16:03:22.8    Lamp Power        = 33
2024/10/05 16:03:22.8    Spec PCB temps    = 42.4, 41.8, 42.3, 42.1, 41.8, 42.1, 40.8, 41.3
2024/10/05 16:03:22.8 
2024/10/05 16:03:22.9 Old State:12-ENGN_StateRunning_WaitGoingToSample New State:ENGN_StateRunning_GoingToSample
2024/10/05 16:03:22.9 Temp: 2024/10/05 16:03:22, 30.0000, 29.8000
2024/10/05 16:03:26.3 GMC_ServoHere
2024/10/05 16:03:26.5 GMC_SetPosXY
2024/10/05 16:03:26.8 GMC_SetPosZ
2024/10/05 16:03:30.7 Old State:13-cycle=1, Elapsed Time:    0.0,  Ideal Time:    0.0,  Delay time =   0.00  New State:ENGN_StateRunning_GoingToSampleComplete
2024/10/05 16:03:30.8 Old State:14-ENGN_StateRunning_GoingToSampleComplete New State:ENGN_StateRunning_WaitSampling
2024/10/05 16:03:30.8 Step started at: 16:03:22
2024/10/05 16:03:30.8 XYZ movement time  = 7867 ms + Scan start delay = 7777 ms
2024/10/05 16:03:30.9 Old State:15-ENGN_StateRunning_WaitSampling New State:ENGN_StateRunning_Sampling
2024/10/05 16:03:32.8 Shaker current speed = 990 rpm, set speed = 1000
2024/10/05 16:04:23.1 Temp: 2024/10/05 16:04:23, 30.0000, 29.8000
2024/10/05 16:05:23.2 Temp: 2024/10/05 16:05:23, 30.0000, 29.9000
2024/10/05 16:06:23.4 Temp: 2024/10/05 16:06:23, 30.0000, 29.8000
2024/10/05 16:07:23.5 Temp: 2024/10/05 16:07:23, 30.0000, 29.9000
2024/10/05 16:08:23.7 Temp: 2024/10/05 16:08:23, 30.0000, 29.8000
2024/10/05 16:09:23.9 Temp: 2024/10/05 16:09:23, 30.0000, 29.9000
2024/10/05 16:10:24.0 Temp: 2024/10/05 16:10:24, 30.0000, 29.9000
2024/10/05 16:11:24.2 Temp: 2024/10/05 16:11:24, 30.0000, 29.9000
2024/10/05 16:12:24.3 Temp: 2024/10/05 16:12:24, 30.0000, 29.9000
2024/10/05 16:13:24.5 Temp: 2024/10/05 16:13:24, 30.0000, 29.9000
2024/10/05 16:14:24.6 Temp: 2024/10/05 16:14:24, 30.0000, 30.0000
2024/10/05 16:15:15.8 
2024/10/05 16:15:15.8 STOP SCAN: 
2024/10/05 16:15:15.8    CycleTime (ms)    = 200
2024/10/05 16:15:15.8    CurrentCycle      = 3526
2024/10/05 16:15:15.8    RunTime (ms)      = 705201
2024/10/05 16:15:15.8    AverageCycle (ms) = 200.0
2024/10/05 16:15:15.8    Temperature       = 30.0
2024/10/05 16:15:15.8    DATA OVERRUN %    = 0.00
2024/10/05 16:15:15.8    Spec PCB temps    = 42.4, 41.9, 42.4, 42.1, 41.9, 42.1, 40.9, 41.4
2024/10/05 16:15:15.8 
2024/10/05 16:15:15.8 Old State:16-cycle=3526, Elapsed Time:  705.2,  Ideal Time:  705.2,  Delay time =   0.04  New State:ENGN_StateRunning_SamplingSkipped
2024/10/05 16:15:15.9 Old State:17-ENGN_StateRunning_SamplingSkipped New State:ENGN_StateRunning_WaitNewStep
2024/10/05 16:15:16.2 Old State:5-ENGN_StateRunning_WaitNewStep New State:ENGN_StateRunning_StartNewStep
2024/10/05 16:15:16.3 Spectrometer EOS_B0010: AVRG=20.
2024/10/05 16:15:16.3 Spectrometer EOS_B0014: AVRG=20.
2024/10/05 16:15:16.3 Spectrometer EOS_B0011: AVRG=20.
2024/10/05 16:15:16.3 Spectrometer EOS_B0018: AVRG=20.
2024/10/05 16:15:16.3 Spectrometer EOS_B0012: AVRG=20.
2024/10/05 16:15:16.3 Spectrometer EOS_B0017: AVRG=20.
2024/10/05 16:15:16.3 Spectrometer EOS_B0013: AVRG=20.
2024/10/05 16:15:16.3 Spectrometer EOS_B0019: AVRG=20.
2024/10/05 16:15:16.3 StartShaker(1000)
2024/10/05 16:15:16.4 Old State:6-ENGN_StateRunning_StartNewStep New State:ENGN_StateRunning_WaitGoingToSample
2024/10/05 16:15:16.4 Sample96_Q(0, 0, 4)
2024/10/05 16:15:16.4 
2024/10/05 16:15:16.4 START SCAN: 
2024/10/05 16:15:16.4    CycleTime (ms)    = 200
2024/10/05 16:15:16.4    CycleCount        = 4500
2024/10/05 16:15:16.4    ScansToAverage    = 20
2024/10/05 16:15:16.4    FinishTime (s)    = 900
2024/10/05 16:15:16.4    Temperature       = 30.0
2024/10/05 16:15:16.4    Lamp Power        = 33
2024/10/05 16:15:16.4    Spec PCB temps    = 42.4, 41.9, 42.3, 42.1, 41.9, 42.1, 40.9, 41.4
2024/10/05 16:15:16.4 
2024/10/05 16:15:16.5 GMC_SetPosZ
2024/10/05 16:15:16.5 Old State:12-ENGN_StateRunning_WaitGoingToSample New State:ENGN_StateRunning_GoingToSample
2024/10/05 16:15:16.6 Temp: 2024/10/05 16:15:16, 30.0000, 30.0000
2024/10/05 16:15:20.3 GMC_ServoHere
2024/10/05 16:15:20.5 GMC_SetPosXY
2024/10/05 16:15:20.8 GMC_SetPosZ
2024/10/05 16:15:25.0 Old State:13-ENGN_StateRunning_GoingToSample New State:ENGN_StateRunning_GoingToSampleComplete
2024/10/05 16:15:25.1 Old State:14-cycle=1, Elapsed Time:    0.0,  Ideal Time:    0.0,  Delay time =   0.00  New State:ENGN_StateRunning_WaitSampling
2024/10/05 16:15:25.1 Step started at: 16:15:16
2024/10/05 16:15:25.1 XYZ movement time  = 8460 ms + Scan start delay = 8454 ms
2024/10/05 16:15:25.2 Old State:15-ENGN_StateRunning_WaitSampling New State:ENGN_StateRunning_Sampling
2024/10/05 16:15:26.4 Shaker current speed = 991 rpm, set speed = 1000
2024/10/05 16:16:16.7 Temp: 2024/10/05 16:16:16, 30.0000, 29.9000
2024/10/05 16:17:16.9 Temp: 2024/10/05 16:17:16, 30.0000, 30.0000
2024/10/05 16:18:17.0 Temp: 2024/10/05 16:18:17, 30.0000, 30.0000
2024/10/05 16:19:17.2 Temp: 2024/10/05 16:19:17, 30.0000, 30.0000
2024/10/05 16:20:17.3 Temp: 2024/10/05 16:20:17, 30.0000, 30.0000
2024/10/05 16:21:17.5 Temp: 2024/10/05 16:21:17, 30.0000, 30.0000
2024/10/05 16:22:17.7 Temp: 2024/10/05 16:22:17, 30.0000, 30.1000
2024/10/05 16:23:17.8 Temp: 2024/10/05 16:23:17, 30.0000, 30.0000
2024/10/05 16:24:18.0 Temp: 2024/10/05 16:24:18, 30.0000, 30.1000
2024/10/05 16:25:18.1 Temp: 2024/10/05 16:25:18, 30.0000, 30.1000
2024/10/05 16:25:29.7 
2024/10/05 16:25:29.7 STOP SCAN: 
2024/10/05 16:25:29.7    CycleTime (ms)    = 200
2024/10/05 16:25:29.7    CurrentCycle      = 3024
2024/10/05 16:25:29.7    RunTime (ms)      = 604801
2024/10/05 16:25:29.7    AverageCycle (ms) = 200.0
2024/10/05 16:25:29.7    Temperature       = 30.0
2024/10/05 16:25:29.7    DATA OVERRUN %    = 0.00
2024/10/05 16:25:29.7    Spec PCB temps    = 42.5, 41.9, 42.4, 42.1, 41.9, 42.2, 41.0, 41.4
2024/10/05 16:25:29.7 
2024/10/05 16:25:29.7 Old State:16-cycle=3024, Elapsed Time:  604.8,  Ideal Time:  604.8,  Delay time =   0.04  New State:ENGN_StateRunning_SamplingSkipped
2024/10/05 16:25:29.9 Old State:17-ENGN_StateRunning_SamplingSkipped New State:ENGN_StateRunning_WaitEjecting
2024/10/05 16:25:29.9 EJECT: To Tray, position=0,0
2024/10/05 16:25:29.9    EjectOffset = 10.0
2024/10/05 16:25:30.0 Old State:19-ENGN_StateRunning_WaitEjecting New State:ENGN_StateRunning_Ejecting
2024/10/05 16:25:30.0 GMC_SetPosZ
2024/10/05 16:25:34.1 GMC_ServoHere
2024/10/05 16:25:34.3 GMC_SetPosXY
2024/10/05 16:25:36.5 GMC_SetPosZ
2024/10/05 16:25:40.6 GMC_Eject
2024/10/05 16:25:40.6 EjectDone => EjectEject
2024/10/05 16:25:40.6 SetEjectorPosn(0)
2024/10/05 16:25:43.8 GMC_HomeZ
2024/10/05 16:25:43.8 HomeDevice[0005]
2024/10/05 16:25:49.3 GMC_SetPosZ
2024/10/05 16:25:49.7 GMC_ServoHere
2024/10/05 16:25:49.9 GMC_SetPosZ
2024/10/05 16:25:50.0 GMC_ServoHere
2024/10/05 16:25:50.2 GMC_SetPosXY
2024/10/05 16:25:52.4 GMC_SetPosZ
2024/10/05 16:25:52.8 Old State:20-ENGN_StateRunning_Ejecting New State:ENGN_StateRunning_EjectingComplete
2024/10/05 16:25:52.9 Old State:21-ENGN_StateRunning_EjectingComplete New State:ENGN_StateRunning_Finished
2024/10/05 16:25:52.9 StopShaker
2024/10/05 16:25:53.0 Old State:22-ENGN_StateRunning_Finished New State:ENGN_State_SystemReady
2024/10/05 16:25:53.3 Temp: 2024/10/05 16:25:53, 30.0000, 30.1000
2024/10/05 16:25:53.3 Temperature monitor DISABLE
2024/10/05 16:25:53.3 
2024/10/05 16:25:53.3 ASSAY SUMMARY:
2024/10/05 16:25:53.3 ==============
2024/10/05 16:25:53.3   Step #   Duration   Cycles  Overrun %
2024/10/05 16:25:53.3        1     171     859    0.00
2024/10/05 16:25:53.3        2     507    2537    0.00
2024/10/05 16:25:53.3        3     404    2025    0.00
2024/10/05 16:25:53.3        4     705    3526    0.00
2024/10/05 16:25:53.3        5     604    3024    0.00
2024/10/05 16:25:53.3 -------------------------------------------
2024/10/05 16:25:53.3    Total    2394   11971    0.00
2024/10/05 16:25:53.3 Temperature monitor DISABLE
2024/10/05 16:25:53.4 DFIO: Start writing C:\Temp\hb-h1_3\241005_001.frd
2024/10/05 16:25:53.4 DFIO: Finished writing C:\Temp\hb-h1_3\241005_001.frd
2024/10/05 16:25:53.4 DFIO: Start writing C:\Temp\hb-h1_3\241005_002.frd
2024/10/05 16:25:53.4 DFIO: Finished writing C:\Temp\hb-h1_3\241005_002.frd
2024/10/05 16:25:53.4 DFIO: Start writing C:\Temp\hb-h1_3\241005_003.frd
2024/10/05 16:25:53.4 DFIO: Finished writing C:\Temp\hb-h1_3\241005_003.frd
2024/10/05 16:25:53.4 DFIO: Start writing C:\Temp\hb-h1_3\241005_004.frd
2024/10/05 16:25:53.4 DFIO: Finished writing C:\Temp\hb-h1_3\241005_004.frd
2024/10/05 16:25:53.4 DFIO: Start writing C:\Temp\hb-h1_3\241005_005.frd
2024/10/05 16:25:53.4 DFIO: Finished writing C:\Temp\hb-h1_3\241005_005.frd
2024/10/05 16:25:53.4 DFIO: Start writing C:\Temp\hb-h1_3\241005_006.frd
2024/10/05 16:25:53.4 DFIO: Finished writing C:\Temp\hb-h1_3\241005_006.frd
2024/10/05 16:25:53.4 DFIO: Start writing C:\Temp\hb-h1_3\241005_007.frd
2024/10/05 16:25:53.4 DFIO: Finished writing C:\Temp\hb-h1_3\241005_007.frd
2024/10/05 16:25:53.4 DFIO: Start writing C:\Temp\hb-h1_3\241005_008.frd
2024/10/05 16:25:53.5 DFIO: Finished writing C:\Temp\hb-h1_3\241005_008.frd
2024/10/05 16:25:53.5 DFIO: Finished writing C:\Temp\hb-h1_3\241005_Manifest.fmx
2024/10/05 16:26:18.5 DataSecurity: DLL_PROCESS_ATTACH - V1.0.0.1
2024/10/05 16:26:44.5 MultiWellPlate: DLL_PROCESS_ATTACH - V1.0.0.6
2024/10/05 16:34:44.2 <I Name="ExperimentName" O="Experiment_6" N="hb-h1_4" />
2024/10/05 16:34:44.2 Sample plate definitions were changed
2024/10/05 16:34:44.3 SetHeaterTemperature 30.0
2024/10/05 16:34:44.3 Temperature monitor ENABLE
2024/10/05 16:34:44.3 Set Heater[65535] @ 30.000000[C]
2024/10/05 16:34:44.4 Temperature monitor ENABLE
2024/10/05 16:34:44.4 Temp: 2024/10/05 16:34:44, 26.5000, 30.2000
2024/10/05 16:34:44.4 bShakeWhileWaiting=1, nShakerRPM=1000
2024/10/05 16:34:44.4 DELAYED START: Waiting for 600 s
2024/10/05 16:34:44.4 GMC_SetPosZ
2024/10/05 16:34:44.5 Old State:4-ENGN_State_SystemReady New State:ENGN_State_ControllerBusy
2024/10/05 16:34:44.6 GMC_ServoHere
2024/10/05 16:34:44.8 GMC_SetPosXY
2024/10/05 16:34:45.0 GMC_SetPosZ
2024/10/05 16:34:45.3 Old State:29-ENGN_State_ControllerBusy New State:ENGN_State_ControllerDone
2024/10/05 16:34:45.4 StartShaker(1000)
2024/10/05 16:34:45.4 Old State:30-ENGN_State_ControllerDone New State:ENGN_State_SystemReady
2024/10/05 16:34:54.0 Spectrometer EOS_B0010: AVRG=20.
2024/10/05 16:34:54.0 Spectrometer EOS_B0014: AVRG=20.
2024/10/05 16:34:54.0 Spectrometer EOS_B0011: AVRG=20.
2024/10/05 16:34:54.0 Spectrometer EOS_B0018: AVRG=20.
2024/10/05 16:34:54.0 Spectrometer EOS_B0012: AVRG=20.
2024/10/05 16:34:54.0 Spectrometer EOS_B0017: AVRG=20.
2024/10/05 16:34:54.0 Spectrometer EOS_B0013: AVRG=20.
2024/10/05 16:34:54.0 Spectrometer EOS_B0019: AVRG=20.
2024/10/05 16:34:54.1 Starting new assay
2024/10/05 16:34:54.3 Old State:4-ENGN_State_SystemReady New State:ENGN_StateRunning_StartNewStep
2024/10/05 16:34:54.3 Spectrometer EOS_B0010: AVRG=20.
2024/10/05 16:34:54.3 Spectrometer EOS_B0014: AVRG=20.
2024/10/05 16:34:54.3 Spectrometer EOS_B0011: AVRG=20.
2024/10/05 16:34:54.3 Spectrometer EOS_B0018: AVRG=20.
2024/10/05 16:34:54.3 Spectrometer EOS_B0012: AVRG=20.
2024/10/05 16:34:54.3 Spectrometer EOS_B0017: AVRG=20.
2024/10/05 16:34:54.3 Spectrometer EOS_B0013: AVRG=20.
2024/10/05 16:34:54.3 Spectrometer EOS_B0019: AVRG=20.
2024/10/05 16:34:54.4 Plate 1 temperature = 30 C
2024/10/05 16:34:54.5 Old State:6-ENGN_StateRunning_StartNewStep New State:ENGN_StateRunning_WaitPickingSensors
2024/10/05 16:34:54.5 Pick(0, 0)
2024/10/05 16:34:54.6 GMC_SetPosZ
2024/10/05 16:34:54.6 Old State:7-ENGN_StateRunning_WaitPickingSensors New State:ENGN_StateRunning_PickingSensors
2024/10/05 16:34:54.6 Temp: 2024/10/05 16:34:54, 29.5000, 30.2000
2024/10/05 16:34:54.8 GMC_ServoHere
2024/10/05 16:34:55.0 GMC_SetPosXY
2024/10/05 16:34:57.2 GMC_SetPosZ
2024/10/05 16:35:02.5 GMC_SetPosZ
2024/10/05 16:35:03.0 Old State:8-ENGN_StateRunning_PickingSensors New State:ENGN_StateRunning_CheckingSensors
2024/10/05 16:35:03.0 Spectrometer EOS_B0010: AVRG=20.
2024/10/05 16:35:03.0 Spectrometer EOS_B0014: AVRG=20.
2024/10/05 16:35:03.0 Spectrometer EOS_B0011: AVRG=20.
2024/10/05 16:35:03.0 Spectrometer EOS_B0018: AVRG=20.
2024/10/05 16:35:03.0 Spectrometer EOS_B0012: AVRG=20.
2024/10/05 16:35:03.0 Spectrometer EOS_B0017: AVRG=20.
2024/10/05 16:35:03.0 Spectrometer EOS_B0013: AVRG=20.
2024/10/05 16:35:03.0 Spectrometer EOS_B0019: AVRG=20.
2024/10/05 16:35:03.2 
2024/10/05 16:35:03.2 Detect Sensors
2024/10/05 16:35:03.2 ==============
2024/10/05 16:35:03.2 1	YES		0.0	10509.9
2024/10/05 16:35:03.2 2	YES		0.0	10078.1
2024/10/05 16:35:03.2 3	YES		0.0	9971.9
2024/10/05 16:35:03.2 4	YES		0.0	9892.5
2024/10/05 16:35:03.2 5	YES		0.0	7638.6
2024/10/05 16:35:03.2 6	YES		0.0	7686.9
2024/10/05 16:35:03.2 7	YES		0.0	9761.6
2024/10/05 16:35:03.2 8	YES		0.0	7393.3
2024/10/05 16:35:03.2 
2024/10/05 16:35:03.2 Spectrometer EOS_B0010: AVRG=20.
2024/10/05 16:35:03.2 Spectrometer EOS_B0014: AVRG=20.
2024/10/05 16:35:03.2 Spectrometer EOS_B0011: AVRG=20.
2024/10/05 16:35:03.2 Spectrometer EOS_B0018: AVRG=20.
2024/10/05 16:35:03.2 Spectrometer EOS_B0012: AVRG=20.
2024/10/05 16:35:03.2 Spectrometer EOS_B0017: AVRG=20.
2024/10/05 16:35:03.2 Spectrometer EOS_B0013: AVRG=20.
2024/10/05 16:35:03.2 Spectrometer EOS_B0019: AVRG=20.
2024/10/05 16:35:03.2 Spectrometer EOS_B0010: AVRG=20.
2024/10/05 16:35:03.2 Spectrometer EOS_B0014: AVRG=20.
2024/10/05 16:35:03.2 Spectrometer EOS_B0011: AVRG=20.
2024/10/05 16:35:03.2 Spectrometer EOS_B0018: AVRG=20.
2024/10/05 16:35:03.2 Spectrometer EOS_B0012: AVRG=20.
2024/10/05 16:35:03.2 Spectrometer EOS_B0017: AVRG=20.
2024/10/05 16:35:03.2 Spectrometer EOS_B0013: AVRG=20.
2024/10/05 16:35:03.2 Spectrometer EOS_B0019: AVRG=20.
2024/10/05 16:35:03.4 CH1: Correction Factor = 1.16733
2024/10/05 16:35:03.4 Spectrometer EOS_B0010: AVRG=20.
2024/10/05 16:35:03.4 CH2: Correction Factor = 1.21841
2024/10/05 16:35:03.4 Spectrometer EOS_B0014: AVRG=20.
2024/10/05 16:35:03.4 CH3: Correction Factor = 1.19351
2024/10/05 16:35:03.4 Spectrometer EOS_B0011: AVRG=20.
2024/10/05 16:35:03.4 CH4: Correction Factor = 1.21491
2024/10/05 16:35:03.4 Spectrometer EOS_B0018: AVRG=20.
2024/10/05 16:35:03.4 CH5: Correction Factor = 1.50684
2024/10/05 16:35:03.4 Spectrometer EOS_B0012: AVRG=20.
2024/10/05 16:35:03.4 CH6: Correction Factor = 1.60965
2024/10/05 16:35:03.4 Spectrometer EOS_B0017: AVRG=20.
2024/10/05 16:35:03.4 CH7: Correction Factor = 1.2476
2024/10/05 16:35:03.4 Spectrometer EOS_B0013: AVRG=20.
2024/10/05 16:35:03.4 CH8: Correction Factor = 1.50951
2024/10/05 16:35:03.4 Spectrometer EOS_B0019: AVRG=20.
2024/10/05 16:35:03.5 CH1: Correction Factor = 1.02862
2024/10/05 16:35:03.5 Spectrometer EOS_B0010: AVRG=20.
2024/10/05 16:35:03.5 CH2: Correction Factor = 1.03696
2024/10/05 16:35:03.5 Spectrometer EOS_B0014: AVRG=20.
2024/10/05 16:35:03.5 CH3: Correction Factor = 1.03666
2024/10/05 16:35:03.5 Spectrometer EOS_B0011: AVRG=20.
2024/10/05 16:35:03.5 CH4: Correction Factor = 1.03415
2024/10/05 16:35:03.5 Spectrometer EOS_B0018: AVRG=20.
2024/10/05 16:35:03.5 CH5: Correction Factor = 1.06892
2024/10/05 16:35:03.6 Spectrometer EOS_B0012: AVRG=20.
2024/10/05 16:35:03.6 CH6: Correction Factor = 1.07799
2024/10/05 16:35:03.6 Spectrometer EOS_B0017: AVRG=20.
2024/10/05 16:35:03.6 CH7: Correction Factor = 1.04019
2024/10/05 16:35:03.6 Spectrometer EOS_B0013: AVRG=20.
2024/10/05 16:35:03.6 CH8: Correction Factor = 1.06973
2024/10/05 16:35:03.6 Spectrometer EOS_B0019: AVRG=20.
2024/10/05 16:35:03.7 CH1: Correction Factor = 1.00832
2024/10/05 16:35:03.7 Spectrometer EOS_B0010: AVRG=20.
2024/10/05 16:35:03.7 CH2: Correction Factor = 1.01103
2024/10/05 16:35:03.7 Spectrometer EOS_B0014: AVRG=20.
2024/10/05 16:35:03.7 CH3: Correction Factor = 1.00384
2024/10/05 16:35:03.7 Spectrometer EOS_B0011: AVRG=20.
2024/10/05 16:35:03.7 CH4: Correction Factor = 1.00828
2024/10/05 16:35:03.7 Spectrometer EOS_B0018: AVRG=20.
2024/10/05 16:35:03.7 CH5: Correction Factor = 1.01595
2024/10/05 16:35:03.7 Spectrometer EOS_B0012: AVRG=20.
2024/10/05 16:35:03.7 CH6: Correction Factor = 1.01325
2024/10/05 16:35:03.7 Spectrometer EOS_B0017: AVRG=20.
2024/10/05 16:35:03.7 CH7: Correction Factor = 1.00839
2024/10/05 16:35:03.7 Spectrometer EOS_B0013: AVRG=20.
2024/10/05 16:35:03.7 CH8: Correction Factor = 1.01122
2024/10/05 16:35:03.7 Spectrometer EOS_B0019: AVRG=20.
2024/10/05 16:35:03.9 CH1: Correction Factor = 1.00179
2024/10/05 16:35:03.9 Spectrometer EOS_B0010: AVRG=20.
2024/10/05 16:35:03.9 CH2: Correction Factor = 0.998659
2024/10/05 16:35:03.9 Spectrometer EOS_B0014: AVRG=20.
2024/10/05 16:35:03.9 CH3: Correction Factor = 1.00389
2024/10/05 16:35:03.9 Spectrometer EOS_B0011: AVRG=20.
2024/10/05 16:35:03.9 CH4: Correction Factor = 1.002
2024/10/05 16:35:03.9 Spectrometer EOS_B0018: AVRG=20.
2024/10/05 16:35:03.9 CH5: Correction Factor = 1.00127
2024/10/05 16:35:03.9 Spectrometer EOS_B0012: AVRG=20.
2024/10/05 16:35:03.9 CH6: Correction Factor = 1.00399
2024/10/05 16:35:03.9 Spectrometer EOS_B0017: AVRG=20.
2024/10/05 16:35:03.9 CH7: Correction Factor = 1.0025
2024/10/05 16:35:03.9 Spectrometer EOS_B0013: AVRG=20.
2024/10/05 16:35:03.9 CH8: Correction Factor = 1.00648
2024/10/05 16:35:03.9 Spectrometer EOS_B0019: AVRG=20.
2024/10/05 16:35:04.0 CH1: Correction Factor = 1.00167
2024/10/05 16:35:04.0 Spectrometer EOS_B0010: AVRG=20.
2024/10/05 16:35:04.0 CH2: Correction Factor = 0.998469
2024/10/05 16:35:04.0 Spectrometer EOS_B0014: AVRG=20.
2024/10/05 16:35:04.0 CH3: Correction Factor = 0.997647
2024/10/05 16:35:04.0 Spectrometer EOS_B0011: AVRG=20.
2024/10/05 16:35:04.0 CH4: Correction Factor = 1.00195
2024/10/05 16:35:04.0 Spectrometer EOS_B0018: AVRG=20.
2024/10/05 16:35:04.0 CH5: Correction Factor = 1.00124
2024/10/05 16:35:04.0 Spectrometer EOS_B0012: AVRG=20.
2024/10/05 16:35:04.0 CH6: Correction Factor = 0.999816
2024/10/05 16:35:04.0 Spectrometer EOS_B0017: AVRG=20.
2024/10/05 16:35:04.0 CH7: Correction Factor = 1.00255
2024/10/05 16:35:04.0 Spectrometer EOS_B0013: AVRG=20.
2024/10/05 16:35:04.0 CH8: Correction Factor = 1.00151
2024/10/05 16:35:04.0 Spectrometer EOS_B0019: AVRG=20.
2024/10/05 16:35:04.2 CH1: Correction Factor = 0.995471
2024/10/05 16:35:04.2 Spectrometer EOS_B0010: AVRG=20.
2024/10/05 16:35:04.2 CH2: Correction Factor = 1.00453
2024/10/05 16:35:04.2 Spectrometer EOS_B0014: AVRG=20.
2024/10/05 16:35:04.2 CH3: Correction Factor = 1.00381
2024/10/05 16:35:04.2 Spectrometer EOS_B0011: AVRG=20.
2024/10/05 16:35:04.2 CH4: Correction Factor = 1.00204
2024/10/05 16:35:04.2 Spectrometer EOS_B0018: AVRG=20.
2024/10/05 16:35:04.2 CH5: Correction Factor = 1.00135
2024/10/05 16:35:04.2 Spectrometer EOS_B0012: AVRG=20.
2024/10/05 16:35:04.2 CH6: Correction Factor = 0.999912
2024/10/05 16:35:04.2 Spectrometer EOS_B0017: AVRG=20.
2024/10/05 16:35:04.2 CH7: Correction Factor = 0.996598
2024/10/05 16:35:04.2 Spectrometer EOS_B0013: AVRG=20.
2024/10/05 16:35:04.2 CH8: Correction Factor = 0.99681
2024/10/05 16:35:04.2 Spectrometer EOS_B0019: AVRG=20.
2024/10/05 16:35:04.2 Sensor 1: Integration Time = 1.21 ms
2024/10/05 16:35:04.2 Sensor 2: Integration Time = 1.28 ms
2024/10/05 16:35:04.2 Sensor 3: Integration Time = 1.25 ms
2024/10/05 16:35:04.2 Sensor 4: Integration Time = 1.27 ms
2024/10/05 16:35:04.2 Sensor 5: Integration Time = 1.64 ms
2024/10/05 16:35:04.2 Sensor 6: Integration Time = 1.76 ms
2024/10/05 16:35:04.2 Sensor 7: Integration Time = 1.31 ms
2024/10/05 16:35:04.2 Sensor 8: Integration Time = 1.64 ms
2024/10/05 16:35:04.2 WaitControllerIdle(30000)
2024/10/05 16:35:04.3 GMC_HomeZ
2024/10/05 16:35:04.3 HomeDevice[0005]
2024/10/05 16:35:11.1 GMC_SetPosZ
2024/10/05 16:35:11.4 GMC_ServoHere
2024/10/05 16:35:11.7 Old State:9-ENGN_StateRunning_CheckingSensors New State:ENGN_StateRunning_PickingSensorsComplete
2024/10/05 16:35:11.7 StartShaker(1000)
2024/10/05 16:35:11.7 Integration Time: 1.21,1.28,1.25,1.27,1.64,1.76,1.31,1.64,
2024/10/05 16:35:11.8 Old State:10-ENGN_StateRunning_PickingSensorsComplete New State:ENGN_StateRunning_WaitGoingToSample
2024/10/05 16:35:11.8 Sample96_Q(0, 0, 0)
2024/10/05 16:35:11.9 
2024/10/05 16:35:11.9 START SCAN: 
2024/10/05 16:35:11.9    CycleTime (ms)    = 200
2024/10/05 16:35:11.9    CycleCount        = 600
2024/10/05 16:35:11.9    ScansToAverage    = 20
2024/10/05 16:35:11.9    FinishTime (s)    = 120
2024/10/05 16:35:11.9    Temperature       = 29.8
2024/10/05 16:35:11.9    Lamp Power        = 33
2024/10/05 16:35:11.9    Spec PCB temps    = 42.4, 41.9, 42.4, 42.1, 42.0, 42.2, 41.0, 41.5
2024/10/05 16:35:11.9 
2024/10/05 16:35:11.9 GMC_SetPosZ
2024/10/05 16:35:12.0 Plate 1 temperature = 30 C
2024/10/05 16:35:12.0 Pickups: 110, Warn: 90, Error: 100
2024/10/05 16:35:12.0 Old State:12-ENGN_StateRunning_WaitGoingToSample New State:ENGN_StateRunning_GoingToSample
2024/10/05 16:35:12.1 GMC_ServoHere
2024/10/05 16:35:12.3 GMC_SetPosXY
2024/10/05 16:35:14.4 GMC_SetPosZ
2024/10/05 16:35:17.4 Old State:13-ENGN_StateRunning_GoingToSample New State:ENGN_StateRunning_GoingToSampleComplete
2024/10/05 16:35:17.4 ### RaiseErrorEvent(3, 1, 12, Low CCD Signal) ###
2024/10/05 16:35:17.4     Assay=0, Step=0, CurrentCycle=0, m_eCurrentState=15
2024/10/05 16:35:17.4 SendErrorMsg(15, 1030212, 0, Low CCD Signal)
2024/10/05 16:35:17.4 DSPERR=12 @ 0.0s: Low CCD Signal
2024/10/05 16:35:17.4 ### RaiseErrorEvent(3, 3, 12, Low CCD Signal) ###
2024/10/05 16:35:17.4     Assay=0, Step=0, CurrentCycle=0, m_eCurrentState=15
2024/10/05 16:35:17.4 SendErrorMsg(15, 1030412, 0, Low CCD Signal)
2024/10/05 16:35:17.4 DSPERR=12 @ 0.0s: Low CCD Signal
2024/10/05 16:35:17.4 ### RaiseErrorEvent(3, 6, 12, Low CCD Signal) ###
2024/10/05 16:35:17.4     Assay=0, Step=0, CurrentCycle=0, m_eCurrentState=15
2024/10/05 16:35:17.4 SendErrorMsg(15, 1030712, 0, Low CCD Signal)
2024/10/05 16:35:17.4 DSPERR=12 @ 0.0s: Low CCD Signal
2024/10/05 16:35:17.5 Old State:14-cycle=1, Elapsed Time:    0.0,  Ideal Time:    0.0,  Delay time =   0.00  New State:ENGN_StateRunning_WaitSampling
2024/10/05 16:35:17.5 Step started at: 16:35:11
2024/10/05 16:35:17.5 XYZ movement time  = 5466 ms + Scan start delay = 5423 ms
2024/10/05 16:35:17.6 Old State:15-ENGN_StateRunning_WaitSampling New State:ENGN_StateRunning_Sampling
2024/10/05 16:35:17.6 ### RaiseErrorEvent(3, 1, 12, Low CCD Signal) ###
2024/10/05 16:35:17.6     Assay=0, Step=0, CurrentCycle=1, m_eCurrentState=16
2024/10/05 16:35:17.6 SendErrorMsg(16, 1030212, 0, Low CCD Signal)
2024/10/05 16:35:17.6 DSPERR=12 @ 0.2s: Low CCD Signal
2024/10/05 16:35:17.6 ### RaiseErrorEvent(3, 3, 12, Low CCD Signal) ###
2024/10/05 16:35:17.6     Assay=0, Step=0, CurrentCycle=1, m_eCurrentState=16
2024/10/05 16:35:17.6 SendErrorMsg(16, 1030412, 0, Low CCD Signal)
2024/10/05 16:35:17.6 DSPERR=12 @ 0.2s: Low CCD Signal
2024/10/05 16:35:17.6 ### RaiseErrorEvent(3, 6, 12, Low CCD Signal) ###
2024/10/05 16:35:17.6     Assay=0, Step=0, CurrentCycle=1, m_eCurrentState=16
2024/10/05 16:35:17.6 SendErrorMsg(16, 1030712, 0, Low CCD Signal)
2024/10/05 16:35:17.6 DSPERR=12 @ 0.2s: Low CCD Signal
2024/10/05 16:35:17.8 ### RaiseErrorEvent(3, 1, 12, Low CCD Signal) ###
2024/10/05 16:35:17.8     Assay=0, Step=0, CurrentCycle=2, m_eCurrentState=16
2024/10/05 16:35:17.8 SendErrorMsg(16, 1030212, 0, Low CCD Signal)
2024/10/05 16:35:17.8 DSPERR=12 @ 0.4s: Low CCD Signal
2024/10/05 16:35:17.8 ### RaiseErrorEvent(3, 3, 12, Low CCD Signal) ###
2024/10/05 16:35:17.8     Assay=0, Step=0, CurrentCycle=2, m_eCurrentState=16
2024/10/05 16:35:17.8 SendErrorMsg(16, 1030412, 0, Low CCD Signal)
2024/10/05 16:35:17.8 DSPERR=12 @ 0.4s: Low CCD Signal
2024/10/05 16:35:17.8 ### RaiseErrorEvent(3, 6, 12, Low CCD Signal) ###
2024/10/05 16:35:17.8     Assay=0, Step=0, CurrentCycle=2, m_eCurrentState=16
2024/10/05 16:35:17.8 SendErrorMsg(16, 1030712, 0, Low CCD Signal)
2024/10/05 16:35:17.8 DSPERR=12 @ 0.4s: Low CCD Signal
2024/10/05 16:35:18.0 ### RaiseErrorEvent(3, 1, 12, Low CCD Signal) ###
2024/10/05 16:35:18.0     Assay=0, Step=0, CurrentCycle=3, m_eCurrentState=16
2024/10/05 16:35:18.0 SendErrorMsg(16, 1030212, 0, Low CCD Signal)
2024/10/05 16:35:18.0 DSPERR=12 @ 0.6s: Low CCD Signal
2024/10/05 16:35:18.0 ### RaiseErrorEvent(3, 3, 12, Low CCD Signal) ###
2024/10/05 16:35:18.0     Assay=0, Step=0, CurrentCycle=3, m_eCurrentState=16
2024/10/05 16:35:18.0 SendErrorMsg(16, 1030412, 0, Low CCD Signal)
2024/10/05 16:35:18.0 DSPERR=12 @ 0.6s: Low CCD Signal
2024/10/05 16:35:18.0 ### RaiseErrorEvent(3, 6, 12, Low CCD Signal) ###
2024/10/05 16:35:18.0     Assay=0, Step=0, CurrentCycle=3, m_eCurrentState=16
2024/10/05 16:35:18.0 SendErrorMsg(16, 1030712, 0, Low CCD Signal)
2024/10/05 16:35:18.0 DSPERR=12 @ 0.6s: Low CCD Signal
2024/10/05 16:35:18.2 ### RaiseErrorEvent(3, 1, 12, Low CCD Signal) ###
2024/10/05 16:35:18.2     Assay=0, Step=0, CurrentCycle=4, m_eCurrentState=16
2024/10/05 16:35:18.2 SendErrorMsg(16, 1030212, 0, Low CCD Signal)
2024/10/05 16:35:18.2 DSPERR=12 @ 0.8s: Low CCD Signal
2024/10/05 16:35:18.2 ### RaiseErrorEvent(3, 3, 12, Low CCD Signal) ###
2024/10/05 16:35:18.2     Assay=0, Step=0, CurrentCycle=4, m_eCurrentState=16
2024/10/05 16:35:18.2 SendErrorMsg(16, 1030412, 0, Low CCD Signal)
2024/10/05 16:35:18.2 DSPERR=12 @ 0.8s: Low CCD Signal
2024/10/05 16:35:18.2 ### RaiseErrorEvent(3, 6, 12, Low CCD Signal) ###
2024/10/05 16:35:18.2     Assay=0, Step=0, CurrentCycle=4, m_eCurrentState=16
2024/10/05 16:35:18.2 SendErrorMsg(16, 1030712, 0, Low CCD Signal)
2024/10/05 16:35:18.2 DSPERR=12 @ 0.8s: Low CCD Signal
2024/10/05 16:35:18.4 ### RaiseErrorEvent(3, 1, 12, Low CCD Signal) ###
2024/10/05 16:35:18.4     Assay=0, Step=0, CurrentCycle=5, m_eCurrentState=16
2024/10/05 16:35:18.4 SendErrorMsg(16, 2030214, 0, Low CCD Signal)
2024/10/05 16:35:18.4 DSPERR=12 @ 1.0s: Low CCD Signal
2024/10/05 16:35:18.4 ### RaiseErrorEvent(3, 3, 12, Low CCD Signal) ###
2024/10/05 16:35:18.4     Assay=0, Step=0, CurrentCycle=5, m_eCurrentState=16
2024/10/05 16:35:18.4 SendErrorMsg(16, 2030414, 0, Low CCD Signal)
2024/10/05 16:35:18.4 DSPERR=12 @ 1.0s: Low CCD Signal
2024/10/05 16:35:18.4 ### RaiseErrorEvent(3, 6, 12, Low CCD Signal) ###
2024/10/05 16:35:18.4     Assay=0, Step=0, CurrentCycle=5, m_eCurrentState=16
2024/10/05 16:35:18.4 SendErrorMsg(16, 2030714, 0, Low CCD Signal)
2024/10/05 16:35:18.4 DSPERR=12 @ 1.0s: Low CCD Signal
2024/10/05 16:35:21.7 Shaker current speed = 992 rpm, set speed = 1000
2024/10/05 16:35:54.9 Temp: 2024/10/05 16:35:54, 30.1000, 30.1000
2024/10/05 16:36:15.2 
2024/10/05 16:36:15.2 STOP SCAN: 
2024/10/05 16:36:15.2    CycleTime (ms)    = 200
2024/10/05 16:36:15.2    CurrentCycle      = 290
2024/10/05 16:36:15.2    RunTime (ms)      = 57958
2024/10/05 16:36:15.2    AverageCycle (ms) = 199.9
2024/10/05 16:36:15.2    Temperature       = 30.1
2024/10/05 16:36:15.2    DATA OVERRUN %    = 0.00
2024/10/05 16:36:15.2    Spec PCB temps    = 42.4, 41.9, 42.4, 42.1, 41.9, 42.1, 41.1, 41.4
2024/10/05 16:36:15.2 
2024/10/05 16:36:15.3 Old State:16-cycle=290, Elapsed Time:   58.0,  Ideal Time:   57.8,  Delay time =   0.04  New State:ENGN_StateRunning_SamplingSkipped
2024/10/05 16:36:15.4 Old State:17-ENGN_StateRunning_SamplingSkipped New State:ENGN_StateRunning_WaitNewStep
2024/10/05 16:36:15.6 Old State:5-ENGN_StateRunning_WaitNewStep New State:ENGN_StateRunning_StartNewStep
2024/10/05 16:36:15.7 Spectrometer EOS_B0010: AVRG=20.
2024/10/05 16:36:15.7 Spectrometer EOS_B0014: AVRG=20.
2024/10/05 16:36:15.7 Spectrometer EOS_B0011: AVRG=20.
2024/10/05 16:36:15.7 Spectrometer EOS_B0018: AVRG=20.
2024/10/05 16:36:15.7 Spectrometer EOS_B0012: AVRG=20.
2024/10/05 16:36:15.7 Spectrometer EOS_B0017: AVRG=20.
2024/10/05 16:36:15.7 Spectrometer EOS_B0013: AVRG=20.
2024/10/05 16:36:15.7 Spectrometer EOS_B0019: AVRG=20.
2024/10/05 16:36:15.7 StartShaker(1000)
2024/10/05 16:36:15.8 Old State:6-ENGN_StateRunning_StartNewStep New State:ENGN_StateRunning_WaitGoingToSample
2024/10/05 16:36:15.8 Sample96_Q(0, 0, 1)
2024/10/05 16:36:15.8 
2024/10/05 16:36:15.8 START SCAN: 
2024/10/05 16:36:15.8    CycleTime (ms)    = 200
2024/10/05 16:36:15.8    CycleCount        = 4500
2024/10/05 16:36:15.8    ScansToAverage    = 20
2024/10/05 16:36:15.8    FinishTime (s)    = 900
2024/10/05 16:36:15.8    Temperature       = 30.1
2024/10/05 16:36:15.8    Lamp Power        = 33
2024/10/05 16:36:15.8    Spec PCB temps    = 42.4, 41.9, 42.3, 42.1, 41.9, 42.2, 41.0, 41.5
2024/10/05 16:36:15.8 
2024/10/05 16:36:15.9 GMC_SetPosZ
2024/10/05 16:36:15.9 Temp: 2024/10/05 16:36:15, 30.1000, 30.1000
2024/10/05 16:36:15.9 Old State:12-ENGN_StateRunning_WaitGoingToSample New State:ENGN_StateRunning_GoingToSample
2024/10/05 16:36:18.7 GMC_ServoHere
2024/10/05 16:36:18.9 GMC_SetPosXY
2024/10/05 16:36:19.2 GMC_SetPosZ
2024/10/05 16:36:22.5 Old State:13-ENGN_StateRunning_GoingToSample New State:ENGN_StateRunning_GoingToSampleComplete
2024/10/05 16:36:22.6 Old State:14-cycle=1, Elapsed Time:    0.0,  Ideal Time:    0.0,  Delay time =   0.00  New State:ENGN_StateRunning_WaitSampling
2024/10/05 16:36:22.6 Step started at: 16:36:15
2024/10/05 16:36:22.6 XYZ movement time  = 6652 ms + Scan start delay = 6623 ms
2024/10/05 16:36:22.7 Old State:15-ENGN_StateRunning_WaitSampling New State:ENGN_StateRunning_Sampling
2024/10/05 16:36:25.8 Shaker current speed = 992 rpm, set speed = 1000
2024/10/05 16:37:16.0 Temp: 2024/10/05 16:37:16, 30.0000, 30.1000
2024/10/05 16:37:22.4 
2024/10/05 16:37:22.4 STOP SCAN: 
2024/10/05 16:37:22.4    CycleTime (ms)    = 200
2024/10/05 16:37:22.4    CurrentCycle      = 300
2024/10/05 16:37:22.4    RunTime (ms)      = 59960
2024/10/05 16:37:22.4    AverageCycle (ms) = 199.9
2024/10/05 16:37:22.4    Temperature       = 30.1
2024/10/05 16:37:22.4    DATA OVERRUN %    = 0.00
2024/10/05 16:37:22.4    Spec PCB temps    = 42.4, 41.9, 42.3, 42.2, 42.0, 42.1, 41.0, 41.5
2024/10/05 16:37:22.4 
2024/10/05 16:37:22.4 Old State:16-cycle=300, Elapsed Time:   60.0,  Ideal Time:   59.8,  Delay time =   0.04  New State:ENGN_StateRunning_SamplingSkipped
2024/10/05 16:37:22.6 Old State:17-ENGN_StateRunning_SamplingSkipped New State:ENGN_StateRunning_WaitNewStep
2024/10/05 16:37:22.7 Old State:5-ENGN_StateRunning_WaitNewStep New State:ENGN_StateRunning_StartNewStep
2024/10/05 16:37:22.7 Spectrometer EOS_B0010: AVRG=20.
2024/10/05 16:37:22.7 Spectrometer EOS_B0014: AVRG=20.
2024/10/05 16:37:22.7 Spectrometer EOS_B0011: AVRG=20.
2024/10/05 16:37:22.7 Spectrometer EOS_B0018: AVRG=20.
2024/10/05 16:37:22.7 Spectrometer EOS_B0012: AVRG=20.
2024/10/05 16:37:22.7 Spectrometer EOS_B0017: AVRG=20.
2024/10/05 16:37:22.7 Spectrometer EOS_B0013: AVRG=20.
2024/10/05 16:37:22.7 Spectrometer EOS_B0019: AVRG=20.
2024/10/05 16:37:22.7 StartShaker(1000)
2024/10/05 16:37:22.8 Old State:6-ENGN_StateRunning_StartNewStep New State:ENGN_StateRunning_WaitGoingToSample
2024/10/05 16:37:22.8 Sample96_Q(0, 0, 2)
2024/10/05 16:37:22.8 
2024/10/05 16:37:22.8 START SCAN: 
2024/10/05 16:37:22.8    CycleTime (ms)    = 200
2024/10/05 16:37:22.8    CycleCount        = 2250
2024/10/05 16:37:22.8    ScansToAverage    = 20
2024/10/05 16:37:22.8    FinishTime (s)    = 450
2024/10/05 16:37:22.8    Temperature       = 30.1
2024/10/05 16:37:22.8    Lamp Power        = 33
2024/10/05 16:37:22.8    Spec PCB temps    = 42.4, 41.9, 42.3, 42.2, 42.0, 42.1, 41.0, 41.5
2024/10/05 16:37:22.8 
2024/10/05 16:37:22.9 Old State:12-ENGN_StateRunning_WaitGoingToSample New State:ENGN_StateRunning_GoingToSample
2024/10/05 16:37:22.9 Temp: 2024/10/05 16:37:22, 30.1000, 30.1000
2024/10/05 16:37:22.9 GMC_SetPosZ
2024/10/05 16:37:26.1 GMC_ServoHere
2024/10/05 16:37:26.3 GMC_SetPosXY
2024/10/05 16:37:26.6 GMC_SetPosZ
2024/10/05 16:37:30.3 Old State:13-ENGN_StateRunning_GoingToSample New State:ENGN_StateRunning_GoingToSampleComplete
2024/10/05 16:37:30.4 Old State:14-cycle=1, Elapsed Time:    0.0,  Ideal Time:    0.0,  Delay time =   0.00  New State:ENGN_StateRunning_WaitSampling
2024/10/05 16:37:30.4 Step started at: 16:37:22
2024/10/05 16:37:30.4 XYZ movement time  = 7362 ms + Scan start delay = 7325 ms
2024/10/05 16:37:30.5 Old State:15-ENGN_StateRunning_WaitSampling New State:ENGN_StateRunning_Sampling
2024/10/05 16:37:32.8 Shaker current speed = 990 rpm, set speed = 1000
2024/10/05 16:38:23.1 Temp: 2024/10/05 16:38:23, 30.0000, 30.1000
2024/10/05 16:38:33.1 
2024/10/05 16:38:33.1 STOP SCAN: 
2024/10/05 16:38:33.1    CycleTime (ms)    = 200
2024/10/05 16:38:33.1    CurrentCycle      = 315
2024/10/05 16:38:33.1    RunTime (ms)      = 62955
2024/10/05 16:38:33.1    AverageCycle (ms) = 199.9
2024/10/05 16:38:33.1    Temperature       = 30.0
2024/10/05 16:38:33.1    DATA OVERRUN %    = 0.00
2024/10/05 16:38:33.1    Spec PCB temps    = 42.4, 41.9, 42.4, 42.1, 41.9, 42.2, 41.1, 41.5
2024/10/05 16:38:33.1 
2024/10/05 16:38:33.2 Old State:16-cycle=315, Elapsed Time:   63.0,  Ideal Time:   62.8,  Delay time =   0.04  New State:ENGN_StateRunning_SamplingSkipped
2024/10/05 16:38:33.3 Old State:17-ENGN_StateRunning_SamplingSkipped New State:ENGN_StateRunning_WaitNewStep
2024/10/05 16:38:33.4 Old State:5-ENGN_StateRunning_WaitNewStep New State:ENGN_StateRunning_StartNewStep
2024/10/05 16:38:33.4 Spectrometer EOS_B0010: AVRG=20.
2024/10/05 16:38:33.4 Spectrometer EOS_B0014: AVRG=20.
2024/10/05 16:38:33.4 Spectrometer EOS_B0011: AVRG=20.
2024/10/05 16:38:33.4 Spectrometer EOS_B0018: AVRG=20.
2024/10/05 16:38:33.4 Spectrometer EOS_B0012: AVRG=20.
2024/10/05 16:38:33.4 Spectrometer EOS_B0017: AVRG=20.
2024/10/05 16:38:33.4 Spectrometer EOS_B0013: AVRG=20.
2024/10/05 16:38:33.5 Spectrometer EOS_B0019: AVRG=20.
2024/10/05 16:38:33.5 StartShaker(1000)
2024/10/05 16:38:33.5 Temp: 2024/10/05 16:38:33, 30.0000, 30.1000
2024/10/05 16:38:33.6 Old State:6-ENGN_StateRunning_StartNewStep New State:ENGN_StateRunning_WaitGoingToSample
2024/10/05 16:38:33.6 Sample96_Q(0, 0, 3)
2024/10/05 16:38:33.6 
2024/10/05 16:38:33.6 START SCAN: 
2024/10/05 16:38:33.6    CycleTime (ms)    = 200
2024/10/05 16:38:33.6    CycleCount        = 4500
2024/10/05 16:38:33.6    ScansToAverage    = 20
2024/10/05 16:38:33.6    FinishTime (s)    = 900
2024/10/05 16:38:33.6    Temperature       = 30.0
2024/10/05 16:38:33.6    Lamp Power        = 33
2024/10/05 16:38:33.6    Spec PCB temps    = 42.4, 41.9, 42.4, 42.1, 41.9, 42.2, 41.1, 41.5
2024/10/05 16:38:33.6 
2024/10/05 16:38:33.6 GMC_SetPosZ
2024/10/05 16:38:33.7 Old State:12-ENGN_StateRunning_WaitGoingToSample New State:ENGN_StateRunning_GoingToSample
2024/10/05 16:38:37.2 GMC_ServoHere
2024/10/05 16:38:37.3 GMC_SetPosXY
2024/10/05 16:38:37.6 GMC_SetPosZ
2024/10/05 16:38:41.6 Old State:13-ENGN_StateRunning_GoingToSample New State:ENGN_StateRunning_GoingToSampleComplete
2024/10/05 16:38:41.7 Old State:14-cycle=1, Elapsed Time:    0.0,  Ideal Time:    0.0,  Delay time =   0.00  New State:ENGN_StateRunning_WaitSampling
2024/10/05 16:38:41.7 Step started at: 16:38:33
2024/10/05 16:38:41.7 XYZ movement time  = 7886 ms + Scan start delay = 7868 ms
2024/10/05 16:38:41.8 Old State:15-ENGN_StateRunning_WaitSampling New State:ENGN_StateRunning_Sampling
2024/10/05 16:38:43.5 Shaker current speed = 989 rpm, set speed = 1000
2024/10/05 16:39:33.5 Temp: 2024/10/05 16:39:33, 30.0000, 30.0000
2024/10/05 16:40:33.7 Temp: 2024/10/05 16:40:33, 30.0000, 30.1000
2024/10/05 16:40:57.0 
2024/10/05 16:40:57.0 STOP SCAN: 
2024/10/05 16:40:57.0    CycleTime (ms)    = 200
2024/10/05 16:40:57.0    CurrentCycle      = 678
2024/10/05 16:40:57.0    RunTime (ms)      = 135559
2024/10/05 16:40:57.0    AverageCycle (ms) = 199.9
2024/10/05 16:40:57.0    Temperature       = 30.0
2024/10/05 16:40:57.0    DATA OVERRUN %    = 0.00
2024/10/05 16:40:57.0    Spec PCB temps    = 42.4, 41.9, 42.4, 42.1, 41.9, 42.1, 41.1, 41.5
2024/10/05 16:40:57.0 
2024/10/05 16:40:57.0 Old State:16-cycle=678, Elapsed Time:  135.6,  Ideal Time:  135.4,  Delay time =   0.04  New State:ENGN_StateRunning_SamplingSkipped
2024/10/05 16:40:57.2 Old State:17-ENGN_StateRunning_SamplingSkipped New State:ENGN_StateRunning_WaitNewStep
2024/10/05 16:40:57.4 Old State:5-ENGN_StateRunning_WaitNewStep New State:ENGN_StateRunning_StartNewStep
2024/10/05 16:40:57.5 Spectrometer EOS_B0010: AVRG=20.
2024/10/05 16:40:57.5 Spectrometer EOS_B0014: AVRG=20.
2024/10/05 16:40:57.5 Spectrometer EOS_B0011: AVRG=20.
2024/10/05 16:40:57.5 Spectrometer EOS_B0018: AVRG=20.
2024/10/05 16:40:57.5 Spectrometer EOS_B0012: AVRG=20.
2024/10/05 16:40:57.5 Spectrometer EOS_B0017: AVRG=20.
2024/10/05 16:40:57.5 Spectrometer EOS_B0013: AVRG=20.
2024/10/05 16:40:57.5 Spectrometer EOS_B0019: AVRG=20.
2024/10/05 16:40:57.5 StartShaker(1000)
2024/10/05 16:40:57.6 Old State:6-ENGN_StateRunning_StartNewStep New State:ENGN_StateRunning_WaitGoingToSample
2024/10/05 16:40:57.6 Sample96_Q(0, 0, 4)
2024/10/05 16:40:57.6 
2024/10/05 16:40:57.6 START SCAN: 
2024/10/05 16:40:57.6    CycleTime (ms)    = 200
2024/10/05 16:40:57.6    CycleCount        = 4500
2024/10/05 16:40:57.6    ScansToAverage    = 20
2024/10/05 16:40:57.6    FinishTime (s)    = 900
2024/10/05 16:40:57.6    Temperature       = 30.0
2024/10/05 16:40:57.6    Lamp Power        = 33
2024/10/05 16:40:57.6    Spec PCB temps    = 42.4, 41.9, 42.4, 42.1, 41.9, 42.1, 41.1, 41.5
2024/10/05 16:40:57.6 
2024/10/05 16:40:57.7 GMC_SetPosZ
2024/10/05 16:40:57.7 Old State:12-ENGN_StateRunning_WaitGoingToSample New State:ENGN_StateRunning_GoingToSample
2024/10/05 16:40:57.8 Temp: 2024/10/05 16:40:57, 30.0000, 30.1000
2024/10/05 16:41:01.5 GMC_ServoHere
2024/10/05 16:41:01.6 GMC_SetPosXY
2024/10/05 16:41:01.9 GMC_SetPosZ
2024/10/05 16:41:06.1 Old State:13-ENGN_StateRunning_GoingToSample New State:ENGN_StateRunning_GoingToSampleComplete
2024/10/05 16:41:06.2 Old State:14-cycle=1, Elapsed Time:    0.0,  Ideal Time:    0.0,  Delay time =   0.00  New State:ENGN_StateRunning_WaitSampling
2024/10/05 16:41:06.2 Step started at: 16:40:57
2024/10/05 16:41:06.2 XYZ movement time  = 8460 ms + Scan start delay = 8474 ms
2024/10/05 16:41:06.3 Old State:15-ENGN_StateRunning_WaitSampling New State:ENGN_StateRunning_Sampling
2024/10/05 16:41:07.5 Shaker current speed = 989 rpm, set speed = 1000
2024/10/05 16:41:57.9 Temp: 2024/10/05 16:41:57, 30.0000, 30.1000
2024/10/05 16:42:58.1 Temp: 2024/10/05 16:42:58, 30.0000, 30.1000
2024/10/05 16:43:58.2 Temp: 2024/10/05 16:43:58, 30.0000, 30.1000
2024/10/05 16:44:58.4 Temp: 2024/10/05 16:44:58, 30.0000, 30.1000
2024/10/05 16:45:58.5 Temp: 2024/10/05 16:45:58, 30.0000, 30.1000
2024/10/05 16:46:42.4 
2024/10/05 16:46:42.4 STOP SCAN: 
2024/10/05 16:46:42.4    CycleTime (ms)    = 200
2024/10/05 16:46:42.4    CurrentCycle      = 1682
2024/10/05 16:46:42.4    RunTime (ms)      = 336358
2024/10/05 16:46:42.4    AverageCycle (ms) = 200.0
2024/10/05 16:46:42.4    Temperature       = 30.0
2024/10/05 16:46:42.4    DATA OVERRUN %    = 0.00
2024/10/05 16:46:42.4    Spec PCB temps    = 42.4, 42.0, 42.4, 42.1, 42.0, 42.2, 41.1, 41.5
2024/10/05 16:46:42.4 
2024/10/05 16:46:42.5 Old State:16-cycle=1682, Elapsed Time:  336.4,  Ideal Time:  336.2,  Delay time =   0.04  New State:ENGN_StateRunning_SamplingSkipped
2024/10/05 16:46:42.6 Old State:17-ENGN_StateRunning_SamplingSkipped New State:ENGN_StateRunning_WaitEjecting
2024/10/05 16:46:42.6 EJECT: To Tray, position=0,0
2024/10/05 16:46:42.6    EjectOffset = 10.0
2024/10/05 16:46:42.7 GMC_SetPosZ
2024/10/05 16:46:42.7 Old State:19-ENGN_StateRunning_WaitEjecting New State:ENGN_StateRunning_Ejecting
2024/10/05 16:46:46.8 GMC_ServoHere
2024/10/05 16:46:47.0 GMC_SetPosXY
2024/10/05 16:46:49.2 GMC_SetPosZ
2024/10/05 16:46:49.6 
2024/10/05 16:46:49.6 Data Analysis HT - 11.1.0.25
2024/10/05 16:46:49.8 DataSecurity: DLL_PROCESS_ATTACH - V1.0.0.1
2024/10/05 16:46:50.7 MultiWellPlate: DLL_PROCESS_ATTACH - V1.0.0.6
2024/10/05 16:46:51.4 Monitoring TCP 127.0.0.1:20001 for automation control
2024/10/05 16:46:51.5 Graph: OnHandleCreated
2024/10/05 16:46:51.5 CGraphWindow #1 created, 1 active
2024/10/05 16:46:53.4 GMC_Eject
2024/10/05 16:46:53.4 EjectDone => EjectEject
2024/10/05 16:46:53.4 SetEjectorPosn(0)
2024/10/05 16:46:56.5 GMC_HomeZ
2024/10/05 16:46:56.5 HomeDevice[0005]
2024/10/05 16:46:58.7 Temp: 2024/10/05 16:46:58, 30.0000, 30.1000
2024/10/05 16:47:02.0 GMC_SetPosZ
2024/10/05 16:47:02.3 GMC_ServoHere
2024/10/05 16:47:02.5 GMC_SetPosZ
2024/10/05 16:47:02.7 GMC_ServoHere
2024/10/05 16:47:02.8 GMC_SetPosXY
2024/10/05 16:47:03.4 CGraphWindow destroyed, 0 still active
2024/10/05 16:47:03.5 DataSecurity: DLL_PROCESS_DETACH.
2024/10/05 16:47:05.1 GMC_SetPosZ
2024/10/05 16:47:05.4 Old State:20-ENGN_StateRunning_Ejecting New State:ENGN_StateRunning_EjectingComplete
2024/10/05 16:47:05.5 Old State:21-ENGN_StateRunning_EjectingComplete New State:ENGN_StateRunning_Finished
2024/10/05 16:47:05.5 StopShaker
