# Supplementary material for: CD147 mediates the adsorption of influenza A virus on the cell surface through direct interaction with HA
Source: Front Cell Infect Microbiol. 2025 Aug 29;15:1647283. doi: 10.3389/fcimb.2025.1647283 (PMC12426278; doi:10.3389/fcimb.2025.1647283)
Supplement: Supplementary file 8 [file DataSheet2.zip › raw data-2/Figure 6/Fingure6 D-I/Fingure6 E/241006_001.frd]

<?xml version="1.0" encoding="UTF-8" standalone="yes"?>
<ExperimentResults><ExperimentInfo Name="Experiment_16"><ExpDescription></ExpDescription><RTDVersion>2.0</RTDVersion><RunID>03AADD44-E866-4D31-AE95-3B43140E6372</RunID><ExperimentType>KINETICS</ExperimentType><ExperimentSubType>KBASIC</ExperimentSubType><StartDateTime>2024-10-06T13:45:59</StartDateTime><MachineName>4QSYCS2</MachineName><UserName>Labuser</UserName><LotNumber></LotNumber><PlateName>241006</PlateName><PlateName2></PlateName2><SensorName>A3</SensorName><SensorPlate>1</SensorPlate><SensorType>SA (Streptavidin)</SensorType><SensorRole>LIGAND</SensorRole><SensorInfo></SensorInfo><WritingSW>DataAcquisition.exe 11.1.0.11</WritingSW><InstrumentType>OctetRED96e</InstrumentType><InstrumentSerial>FB-90287</InstrumentSerial><InstrumentFW>1.0.0.0</InstrumentFW><IntegrationTime>2.1</IntegrationTime><DSPType>CPF</DSPType><DSPStitching>1</DSPStitching><HasManifest>1</HasManifest><InfoHash>-1687084146</InfoHash></ExperimentInfo><AssayParamsInfo/><KineticsData><Step><CommonData><SampleLocation>12</SampleLocation><SampleID></SampleID><SampleGroup></SampleGroup><SampleInfo></SampleInfo><SampleRow>A</SampleRow><SamplePlate>1</SamplePlate><WellType>BUFFER</WellType><Concentration>-1</Concentration><ConcentrationUnits>µg/ml</ConcentrationUnits><MolarConcentration>-1</MolarConcentration><MolarConcUnits>nM</MolarConcUnits><MolecularWeight>-1</MolecularWeight><Temperature>29.9</Temperature><StartTime>0</StartTime><AssayTime>120</AssayTime></CommonData><FlowRate>1000</FlowRate><StepType>BASELINE</StepType><StepName>Baseline</StepName><StepStatus>OK</StepStatus><ActualTime>120.001</ActualTime><CycleTime>0.2</CycleTime><AssayXData Points="600">AAAAAPLSTT7NzMw+I9sZP1YOTT/FIIA/XrqZPzMzsz/NzMw/ZmbmP2IQAEAv3QxAmpkZQGZm
JkAzMzNAAABAQC/dTED8qVlAyXZmQJZDc0AAAIBAmG6GQP7UjEBkO5NAmpmZQAAAoEBmZqZA
/tSsQDMzs0DLoblAAADAQJhuxkDNzMxAMzPTQJqZ2UAAAOBAZmbmQM3M7EBkO/NAy6H5QAAA
AEFMNwNBZmYGQbKdCUHl0AxBGQQQQUw3E0FmZhZBmpkZQeXQHEEAACBBTDcjQX9qJkGamSlB
5dAsQQAAMEEzMzNBZmY2QZqZOUHNzDxBAABAQUw3Q0F/akZBmplJQc3MTEEAAFBBTDdTQX9q
VkGamVlBzcxcQRkEYEFMN2NBf2pmQZqZaUHNzGxBAABwQTMzc0FmZnZBmpl5Qc3MfEEAAIBB
ppuBQTMzg0HZzoRBZmaGQQAAiEGamYlBPzWLQc3MjEFzaI5BAACQQaabkUEzM5NBzcyUQWZm
lkEAAJhBmpmZQTMzm0HZzpxBZmaeQQAAoEGamaFBPzWjQc3MpEFmZqZBAACoQZqZqUEzM6tB
2c6sQXNorkEAALBBppuxQTMzs0HNzLRBZma2QQAAuEGmm7lBPzW7QdnOvEFzaL5BDALAQaab
wUE/NcNBzczEQWZmxkEAAMhBmpnJQT81y0HNzMxBc2jOQQwC0EGamdFBPzXTQc3M1EFzaNZB
AADYQZqZ2UE/NdtB2c7cQWZm3kEAAOBBppvhQTMz40HNzORBc2jmQQAA6EGmm+lBMzPrQc3M
7EFzaO5BAADwQaab8UE/NfNB2c70QXNo9kEAAPhBmpn5QTMz+0HNzPxBZmb+QQYBAELNzABC
mpkBQmZmAkI5NANCAAAEQtPNBEKamQVCbWcGQjMzB0IGAQhC080IQpqZCUJmZgpCMzMLQgAA
DELTzQxCoJoNQmZmDkIzMw9CAAAQQtPNEEKamRFCbWcSQjk0E0IGARRC080UQpqZFUJmZhZC
OTQXQgAAGELNzBhCmpkZQmZmGkIzMxtCAAAcQtPNHEKgmh1CbWceQjMzH0IGASBC080gQpqZ
IUJmZiJCMzMjQgAAJELNzCRCmpklQm1nJkI5NCdCAAAoQtPNKEKgmilCbWcqQjMzK0IAACxC
zcwsQqCaLUJmZi5COTQvQgYBMELTzTBCmpkxQmZmMkI5NDNCBgE0Qs3MNEKamTVCbWc2QjMz
N0IGAThCzcw4QpqZOUJtZzpCMzM7QgAAPELTzTxCoJo9QmZmPkI5ND9CAABAQtPNQEKamUFC
bWdCQjMzQ0IAAERCzcxEQqCaRUJmZkZCOTRHQgAASELNzEhCmplJQm1nSkIzM0tCAABMQtPN
TEKamU1CbWdOQjMzT0IGAVBC081QQqCaUUJmZlJCOTRTQgAAVELNzFRCoJpVQm1nVkI5NFdC
BgFYQtPNWEKgmllCZmZaQjMzW0IAAFxC081cQpqZXUJmZl5COTRfQgAAYELNzGBCmplhQmZm
YkI5NGNCAABkQtPNZEKgmmVCbWdmQjMzZ0IAAGhC081oQqCaaUJtZ2pCOTRrQgYBbELTzWxC
oJptQm1nbkIzM29CAABwQs3McEKgmnFCbWdyQjMzc0IGAXRCzcx0QqCadUJtZ3ZCMzN3QgAA
eELTzXhCoJp5QmZmekIzM3tCBgF8Qs3MfEKgmn1CZmZ+QjMzf0KDAIBCZmaAQlDNgEK2M4FC
mpmBQgAAgkJmZoJCzcyCQjMzg0KamYNCAACEQmZmhEJQzYRCMzOFQpqZhUKDAIZCZmaGQs3M
hkIzM4dCoJqHQgAAiEJmZohCUM2IQjMziUIdmolCgwCKQulmikJQzYpCtjOLQh2ai0IAAIxC
ZmaMQs3MjEIzM41CHZqNQgAAjkLpZo5CzcyOQrYzj0KamY9CgwCQQmZmkELNzJBCtjORQpqZ
kUKDAJJC6WaSQlDNkkK2M5NCHZqTQgAAlELpZpRCzcyUQrYzlUKamZVCgwCWQmZmlkJQzZZC
MzOXQpqZl0KDAJhC6WaYQlDNmEK2M5lCHZqZQgAAmkLpZppCzcyaQjMzm0KamZtCgwCcQulm
nEJQzZxCtjOdQh2anUIAAJ5CZmaeQlDNnkIzM59CoJqfQoMAoELpZqBCzcygQrYzoUKamaFC
AACiQmZmokJQzaJCMzOjQh2ao0IAAKRC6WakQs3MpEIzM6VCmpmlQgAApkJmZqZCzcymQrYz
p0IdmqdCgwCoQmZmqELNzKhCMzOpQh2aqUKDAKpC6WaqQs3MqkK2M6tCHZqrQoMArELpZqxC
UM2sQrYzrUKama1CgwCuQmZmrkJQza5CtjOvQh2ar0IAALBC6WawQs3MsEIzM7FCHZqxQgAA
skLpZrJCUM2yQrYzs0KambNCgwC0QmZmtEJQzbRCMzO1QpqZtUIAALZC6Wa2QlDNtkIzM7dC
mpm3QgAAuELpZrhCzcy4QrYzuUIdmrlCgwC6QulmukJQzbpCtjO7Qh2au0KDALxCZma8QlDN
vEK2M71CHZq9QoMAvkLpZr5CUM2+QjMzv0Kamb9CgwDAQulmwELNzMBCtjPBQh2awUIAAMJC
6WbCQlDNwkK2M8NCHZrDQgAAxEJmZsRCUM3EQjMzxUIdmsVCAADGQmZmxkJQzcZCMzPHQpqZ
x0KDAMhCZmbIQlDNyEIzM8lCHZrJQoMAykLpZspCUM3KQjMzy0KamctCAADMQulmzELNzMxC
MzPNQpqZzUIAAM5C6WbOQs3MzkK2M89CHZrPQoMA0EJmZtBCUM3QQjMz0UIdmtFCgwDSQulm
0kJQzdJCtjPTQpqZ00KDANRCZmbUQs3M1EK2M9VCmpnVQoMA1kJmZtZCzczWQjMz10KamddC
gwDYQmZm2EJQzdhCMzPZQh2a2UIAANpCZmbaQs3M2kIzM9tCmpnbQoMA3EJmZtxCzczcQjMz
3UKamd1CgwDeQmZm3kLNzN5CMzPfQh2a30IAAOBCZmbgQlDN4EK2M+FCmpnhQoMA4kJmZuJC
zcziQrYz40IdmuNCAADkQmZm5ELNzORCMzPlQh2a5UIAAOZCZmbmQlDN5kK2M+dCmpnnQoMA
6ELpZuhCUM3oQjMz6UIdmulCgwDqQulm6kJQzepCtjPrQpqZ60IAAOxC6WbsQlDN7EK2M+1C
mpntQgAA7kLpZu5CUM3uQrYz70Idmu9C</AssayXData><AssayYData Points="600">AAAAACibijtCxqQ7s8/kOi96FDsHyNU6BoQtO/h3QzsVLqU6eOLKO/ugsjv0ILo7/FmROw5+
DjyrPMA7kQuqO7B6szvKdvo7Ab/uOyDljTth0s474N/7O9nLlTuHzRI8Xq4yPGyRbDzbgw48
b1oSPLk5zDtn/xQ85rI/PHU7FTzexBQ8rWMtPOXBGjycJE48xcv7O1hNODwJxSg8cTY7PLMG
SjyZbwQ8PsoaPGVCjzzz8jA8ryxWPDTdczyTsI0889hFPFcr6ztTgYo87HJRPMSSIDw62zI8
Y4qAPBVDOjx8vpo8wueKPBoPezyxNEE84j5DPG94STwaUIo8wZ9sPCuirTzUQ5Y81f2HPBaZ
YTxwGJw8RTSpPDOuWTyG0pQ8vbKJPI5flDwq+4w8tYevPG+EjTz/m4g8XcSjPFChqTx6iYY8
HqiePL2brDyBE5g8VXmaPOZeoTyrgJc8fULPPHXvuTyYPbY8PYS4PHC+vzwipbY8E1HJPKfh
rjxjNKQ87Cy6PHhp1zyHt848lKujPDX/1jz3uac88hvuPDO6yjxKcr08j6S6PAf41TzVgqA8
XDLcPOlevzxM/ss8C2G2PNSP7zzxJs48STnlPMXt6jyQXbQ8SbvKPG2v9Ty48tM8jkHFPFLS
0TwxGcY8F7iyPBgS+jz7Y/o8J7jxPDQW5zwAQuc8mKfmPExF5zyTduI8rKP4PI1h3Dwu0gM9
IcICPda+8TxbBNU8DmvZPBDeBj0wevM8zkHHPBge/DzoHNk8dJMCPX9m4DwJSQw9gJACPdHS
8TzJQQA9LXMCPZfuDz3eFAE9bHMDPUE1CT01mQI9fHcJPUt4/zz+ERo9i9n4PK2iEz05KfU8
J94HPXWhFz3uTho9BQIaPYYKCT3nVxM9fdAVPccNND21jyA90OgTPdAYAz2WDhY9QB8TPUR8
DT2whyE9gmwMPTxiHT3G2gU98M0lPc7nDT38PR89VfkhPV6WJj1OqCQ90uAdPUmKGj2p8C89
tBQYPaKPFj00RSA9KAAdPXmWEj2FGx49vFIZPf11GD0pBRg9Na0vPQ9DKj2XUxg9UzofPUOB
LT1+Wjg9DzoXPQJ4Gz0HDy49eOknPZ7tFz1PAiM9QUsoPZeILz0p2yg9VBIkPQtrLD1Ofyw9
QzU0PW0bNT262DU9itgrPe36KD12ozY9yPMlPYPuOD0SiSQ9fGk1PXE7Lj2seCw9T208PZp0
SD3MY0A98ukzPTB5ND3beTc9wAA9PVk7QT2bpzM9dBU9PbrdMT3mtEY9EQ9BPf+TPz177jI9
TShEPdrrRz31Bjs9eixBPfizPz0ZAT09fsFCPaDePj3lYTQ9JjRKPUzHRT1vT0c9dB09PRye
PT2iRUA9++9RPZkRST0kVkc96r5GPXmbKz00vko9EHREPaF/Uj0Pq0Q91SlNPeBsVD2+xkg9
iNM5PZtJVD0e+0U9bXZQPZYAVT2HT1k9vhlePW9haT0lp1U9kHJiPWBLXz2FFF09g4RBPdXb
Sj2iuE89kCdVPQrSaD3f21o923hdPfXyYD1o4lQ9FDFrPbPHWD3ZzF09+o5jPYpAVD0k5lQ9
I2ltPSJhXz3KC1I9P5xfPc1NUT3LwW09lhJgPTGzWD31C149eRJhPeBBXD2AZ1s96nh0PVc2
Zj2EH3Q92QVePQtfXz2Ju2U9OLxuPXR3dT0qBWI9fe5oPdY5cj1jb2I9LqxVPV47Zj0zk3g9
qYxnPbvMYj1bZVI9BLBlPYsggD3CznE9WlB7Pa6gcD2TyHY9/GlyPcgBeD2FwYE9r3x4Pc9X
aj2jXIM9brdzPR2ndz0ieHo9Lap3Paimgj03VII9jIVwPTGmfj1BxX89PryBPeYUdj2s/nM9
0FN+PeffhT3uT3Q9qE14PVxNgz0SPnM9Xyl4PZgsgT0sfXg9/q6EPUNAdD2mQ4I9ZrR/Pbwp
ej3Sq4U9c5J8PalLhD2u0YE9Ldp9PV7lfj3r8X49jyWBParmeT2004Y90DCKPZNUgT1jRIs9
sSJ5PSr0gz1WooU99MOIPUaCeT0YSos93hiIPc7MhT3BVIM95MaGPdz7fj2uWIk92tyMPQ/z
hj01aIQ957GCPfVMij2BsIY9MxmFPSMRhz1a4YU9epOEPZVPiz0gXoU91sSFPRYrhj3op4I9
xH2MPcFNgz3gw4k9r7+UPSiZhD0BHos9L9mMPTX+jD18e4o9VOiQPe2vjT3RvZE9jxSGPXQf
jT0rupM9AqWIPShmkD3Wm4o9HBWNPbT5jT0GrY097VGRPSmmkT0dp4w9H2SUPflNlj0S0ZQ9
SVaLPZ3Wiz1q4pA9JumRPYJQkj0COZU9SKGPPVxskz2wn5U9TtmPPeoOlD3wPpY9tv2PPUMd
kj0v95U94HyZPX93jz1sc5w9jCqSPb99mz1EF5M9LtmWPc6jlz1cs5g9NciNPaJekj0fEZ09
6R6cPZ7zmD1W650963eWPYxgkz1vPJU9Z0WcPQw7lj1ZU5k9KVGVPauZmD3+W589ZuaNPbVV
mz0OepM9J+6YPeOFmT1B/Zk9DjKfPQqxmD2W3Jk9US2YPc/Dlj2D1Jg99CSfPYDpmj27K549
RlGePRMykj1LJZ09lheXPVC0lz1A3J09/EGhPbEjnD1a0KA9VE+VPeeAmz2yX6A9ZcKgPeJP
lz3//Zo9BeqnPbkgpj0eaaE9qE+ePQTPnD1wup49MUqiPaWSqj2+a589RimtPQBzpT27UKI9
M2ylPWmsnj3epZo9aOmrPTaUnz3vjpg93qWlPXSunj0Ln6E9qFSpPfTAmj0m4Z89nBujPZpe
mj2hWqE9OBKkPd49nz2E7qE95s2hPXHfnz32jqE9bj6lPXMApT0cvZo9MLSmPdFRnT2znac9
cZmiPdTtnz1IyKE9vvOoPRFpqj0nRq49YYGoPZYNoz1Xwqo96YqyPaaZqD2wcKc9cUWoPS8g
qj0ZM6M9GbmpPZEhqz0zK6Y93SivPQx+oT0DEqo91VOtPWP+oD3r2KU9bj2qPeu1rD0Cpqw9
9l6nPefuqT2pPqw9vL+vPVY4rT31M6Q99W2oPaZCuD2W3LM962GmPV0loj1NaqY90HqrPcxu
rz2gN7M91P+qPWSjrz1YfqQ9M2mmPX2wqT1NN6k9lo+tPYnosD19eqw9jbewPTLxsj13a6g9
m3uyPaCerz1tobY9Kyi0Pddesz2Rza89</AssayYData></Step><Step><CommonData><SampleLocation>3</SampleLocation><SampleID>hb2</SampleID><SampleGroup></SampleGroup><SampleInfo></SampleInfo><SampleRow>A</SampleRow><SamplePlate>1</SamplePlate><WellType>KLOAD</WellType><Concentration>30</Concentration><ConcentrationUnits>µg/ml</ConcentrationUnits><MolarConcentration>-1</MolarConcentration><MolarConcUnits>nM</MolarConcUnits><MolecularWeight>-1</MolecularWeight><Temperature>30</Temperature><StartTime>157837</StartTime><AssayTime>1200</AssayTime></CommonData><FlowRate>1000</FlowRate><StepType>LOADING</StepType><StepName>Loading</StepName><StepStatus>OK</StepStatus><ActualTime>124.4</ActualTime><CycleTime>0.2</CycleTime><AssayXData Points="622">gwDwQmxn8EJQzfBCtjPxQh2a8UKDAPJCbGfyQtPN8kK2M/NCoJrzQgYB9ELpZvRC0830QrYz
9UKgmvVCgwD2Qulm9kJQzfZCtjP3Qh2a90KDAPhC6Wb4QlDN+EI5NPlCHZr5QgYB+kLpZvpC
0836QrYz+0IdmvtCgwD8Qmxn/EJQzfxCtjP9QqCa/UKDAP5C6Wb+QlDN/kK2M/9CoJr/QkIA
AEN1MwBD6WYAQ9uZAEMOzQBDQgABQ3UzAUOoZgFDHZoBQw7NAUNCAAJDtjMCQ+lmAkNemgJD
Ds0CQ4MAA0O2MwND6WYDQx2aA0MOzQNDQgAEQ3UzBEOoZgRD25kEQ1DNBEODAAVDdTMFQ+lm
BUPbmQVDUM0FQ4MABkN1MwZDqGYGQx2aBkMOzQZDQgAHQ3UzB0OoZgdD25kHQw7NB0NCAAhD
tjMIQ+lmCEPbmQhDUM0IQ4MACUN1MwlDqGYJQx2aCUNQzQlDQgAKQ7YzCkOoZgpDHZoKQw7N
CkNCAAtDdTMLQ+lmC0PbmQtDDs0LQ0IADEN1MwxD6WYMQx2aDENQzQxDQgANQ7YzDUOoZg1D
25kNQw7NDUNCAA5DdTMOQ+lmDkMdmg5DUM0OQ4MAD0N1Mw9D6WYPQ9uZD0MOzQ9DQgAQQ/gz
EEOoZhBD25kQQw7NEEODABFDtjMRQ+lmEUPbmRFDUM0RQ4MAEkO2MxJDqGYSQ9uZEkNQzRJD
gwATQ7YzE0OoZhND25kTQw7NE0ODABRDdTMUQ+lmFEPbmRRDDs0UQ4MAFUN1MxVDqGYVQ9uZ
FUMOzRVDQgAWQ7YzFkOoZhZD25kWQ1DNFkODABdDdTMXQ+lmF0MdmhdDUM0XQ0IAGEN1MxhD
6mYYQ9uZGEMOzRhDQgAZQ7YzGUPqZhlD25kZQw7NGUODABpDtjMaQ+pmGkPbmRpDDs0aQ0IA
G0N1MxtDqGYbQ9uZG0MOzRtDQgAcQ7YzHEOoZhxDHZocQ1DNHEPEAB1DtjMdQ+pmHUPbmR1D
UM0dQ4MAHkO2Mx5DqGYeQ9uZHkMOzR5DQgAfQ7YzH0OoZh9DHZofQw7NH0ODACBDdTMgQ6hm
IEPbmSBDDs0gQ0IAIUN1MyFDqGYhQ9uZIUMOzSFDQgAiQ3UzIkOoZiJDHZoiQw7NIkNCACND
dTMjQ6hmI0MdmiNDUM0jQ0IAJEO2MyRDqGYkQx2aJENQzSRDQgAlQ7YzJUOoZiVDHZolQ1DN
JUODACZDdTMmQ+pmJkPbmSZDUM0mQ0IAJ0N1MydDqGYnQx2aJ0MOzSdDQgAoQ7YzKEPqZihD
25koQ1DNKENCAClDdTMpQ+pmKUMdmilDDs0pQ4MAKkN1MypD6mYqQ9uZKkMOzSpDQgArQ7Yz
K0OoZitDHZorQ1DNK0ODACxDtjMsQ+pmLEPbmSxDDs0sQ0IALUN1My1D6mYtQx2aLUNQzS1D
gwAuQ3UzLkOoZi5D25kuQw7NLkODAC9DdTMvQ+pmL0PbmS9DUM0vQ0IAMEN1MzBDqGYwQx2a
MEMOzTBDQgAxQ3UzMUPqZjFD25kxQ1DNMUNCADJDdTMyQ6hmMkPbmTJDUM0yQ0IAM0O2MzND
6mYzQx2aM0NQzTNDgwA0Q3UzNEPqZjRDHZo0Qw7NNENCADVDtjM1Q+pmNUPbmTVDDs01Q4MA
NkN1MzZD6mY2Qx2aNkNQzTZDgwA3Q3UzN0PqZjdD25k3Qw7NN0NCADhDtjM4Q6hmOEPbmThD
Ds04Q4MAOUO2MzlDqGY5Q9uZOUMOzTlDgwA6Q7YzOkPqZjpD25k6Qw7NOkNCADtDdDM7Q+pm
O0McmjtDUM07Q4MAPEN0MzxDqGY8Q9uZPENQzTxDxAA9Q3QzPUOoZj1D25k9Q1DNPUNCAD5D
dDM+Q+pmPkMcmj5DDs0+Q4MAP0N0Mz9DqGY/Q9uZP0NQzT9DgwBAQ3QzQEOoZkBD25lAQ1DN
QENCAEFDtjNBQ+pmQUMcmkFDDs1BQ0IAQkN0M0JD6mZCQ9uZQkMOzUJDQgBDQ7YzQ0OoZkND
HJpDQ1DNQ0NCAERDtjNEQ6hmREPbmURDDs1EQ4MARUN0M0VD6mZFQxyaRUNQzUVDQgBGQ3Qz
RkPqZkZDHJpGQw7NRkNCAEdDtjNHQ+pmR0PbmUdDDs1HQ4MASEN0M0hD6mZIQ9uZSENQzUhD
QgBJQ7YzSUPqZklD25lJQw7NSUODAEpDtjNKQ6hmSkMcmkpDDs1KQ4MAS0N0M0tD6mZLQ9uZ
S0NQzUtDQgBMQ3QzTEOoZkxD25lMQ1DNTENCAE1DdDNNQ+pmTUMcmk1DDs1NQ0IATkN0M05D
6mZOQ9uZTkNQzU5DQgBPQ3QzT0OoZk9D25lPQ1DNT0ODAFBDtjNQQ+pmUEPbmVBDUM1QQ4MA
UUN0M1FDqGZRQ9uZUUNQzVFDQgBSQ7YzUkOoZlJD25lSQ1DNUkNCAFNDtjNTQ6hmU0McmlND
UM1TQ4MAVEN0M1RDqGZUQxyaVENQzVRDQgBVQ3QzVUOoZlVD25lVQw7NVUNCAFZDdDNWQ+pm
VkMcmlZDDs1WQ0IAV0N0M1dD6mZXQ9uZV0NQzVdDQgBYQ7YzWEPqZlhD25lYQw7NWEODAFlD
tjNZQ6hmWUMcmllDUM1ZQ0IAWkN0M1pD6mZaQxyaWkNQzVpDgwBbQ3QzW0OoZltDHJpbQw7N
W0ODAFxDdDNcQ+pmXEPbmVxDUM1cQ0IAXUN0M11DqGZdQ9uZXUNQzV1DQgBeQ3QzXkOoZl5D
HJpeQw7NXkNCAF9DtjNfQ+pmX0Mcml9DUM1fQ0IAYEO2M2BD6mZgQ9uZYENQzWBDQgBhQ7Yz
YUOoZmFDHJphQw7NYUNCAGJDtjNiQ+pmYkMcmmJDUM1iQ4MAY0O2M2NDqGZjQ9uZY0MOzWND
QgBkQ3QzZEOoZmRDHJpkQw7NZEODAGVDtjNlQ+pmZUPbmWVDUM1lQ4MAZkO2M2ZD6mZmQ9uZ
ZkNQzWZDQgBnQ3QzZ0OoZmdD25lnQw7NZ0NCAGhDdDNoQ6hmaEPbmWhDUM1oQ0IAaUN0M2lD
6mZpQxyaaUNQzWlDgwBqQ3QzakOoZmpDHJpqQw7NakODAGtDdDNrQ+pma0PbmWtDDs1rQ4MA
bEN0M2xD6mZsQ9uZbENQzWxDgwBtQ7YzbUOoZm1DHJptQw7NbUODAG5DdDNuQ+pmbkMcmm5D
UM1uQ0IAb0N0M29D6mZvQ9uZb0MOzW9DgwBwQ7YzcEPqZnBD25lwQ1DNcEODAHFDtjNxQ6hm
cUPbmXFDUM1xQ4MAckN0M3JD6mZyQxyackNQzXJDgwBzQ3Qzc0OoZnND25lzQw7Nc0NCAHRD
dDN0Qw==</AssayXData><AssayYData Points="622">D2oiPmWJeT6PB6Q+AdLNPiMi9z4dxQ8/PAshP6JrNT8OKUg/mr1aP/3daz/GDX0/qqaGP36T
jj/Ti5c/3pmePwbTpT8fQq0/lnm0P0Nguj/MrcA/jkLGP/cxzD9U6dE/wVDXP3ph3D/9QuA/
Lm7lPxYM6j8cjO0/BPDwP3059j80dPg/Rpj8P+wkAED4oQFAbwEDQBJnBEATvwVAAPQGQEsd
CEAKNglA9m8KQAFhC0DWQAxA6dkMQM4jDkBj1g5A4uEPQLFaEECDVxFAL98RQMRUEkBr1BJA
+2ATQJcAFEDRVxRA+zsVQF1GFUCZgBVApjQWQHxAFkA6vxZAxAkXQKWBF0CQmhdAWa4XQH0S
GEAAThhAvVEYQEXqGEAnERlAHR4ZQIYJGUD3XhlAl7EZQPN3GUAKCRpA1BsaQP8tGkBuUhpA
liIaQFNvGkCBqxpARrsaQHKYGkBf1RpAJuUaQLbyGkBrOBtAjOcaQIVfG0DogRtAU5sbQCG2
G0AI7RtAWs4bQBbsG0CP9htAoesbQHF3HEC1VRxABkUcQDKTHEBtSxxAd2McQHaPHEA5qRxA
MJUcQHt/HEC9qBxAaQYdQFrNHEBNMB1AIb0cQPQBHUA8AR1AtEodQFUaHUDmjR1AzYsdQLl9
HUApZh1AUoQdQOCBHUA91x1A0NwdQNbVHUDy7R1A698dQMrlHUD7/R1AWsIdQNU7HkC9Ih5A
hBweQGIfHkDbWx5At4keQOMhHkDkqR5AN3IeQOiOHkDgpB5AlF0eQNfMHkBauR5AdpYeQKbU
HkAduR5Ald0eQP6gHkCq3x5AsOQeQA1GH0DydB9AqVMfQEtJH0D7Jh9AxUIfQGj9HkBZdB9A
5EkfQBlqH0CidR9AslIfQCXNH0CZnB9AhYwfQLpsH0DK9B9AR74fQKHkH0DMqh9AgNQfQDOo
H0Am2h9AI+0fQBccIEBvAiBAF/ofQA1EIEDa8B9Aw+4fQItQIECDdyBA1AggQBgxIEBzZiBA
rawgQKZ0IEAqUyBAA3ggQPlZIECheiBAR1ogQK9kIEBIlyBATKYgQKLlIEAA9SBA8rMgQJvf
IEDbwCBAFfYgQGjlIEAxxyBARjMhQJ0BIUDFXSFAg1MhQLNSIUDy2CBAJ+8gQIgrIUCHOSFA
zj8hQF8yIUBINiFA9n0hQHROIUAGVyFAKIshQLTFIUBlrCFAmLYhQKbFIUBrhSFAqZghQMPT
IUAOtCFAtTghQFG5IUBH2SFAvgQiQPnEIUAU1SFAbfghQBW8IUDd5SFACT0iQE3zIUDMOiJA
KfshQB7GIUD76CFABjYiQAo7IkCsHCJARA8iQH5DIkBzYiJAb2AiQMomIkAxYCJALpoiQIM5
IkCXnyJARmkiQFVvIkDOuyJA0mIiQMnWIkCXSCJAMJciQJmiIkAtgyJAwpUiQIm8IkCF0yJA
RNUiQM/zIkAl7SJAVKQiQPQMI0D+ByNAizIjQIBDI0Dk7SJANbciQMxfI0BCFiNAcQwjQPZS
I0CE8yJAIAYjQJcuI0BQYSNAC3MjQOgsI0BigCNARGUjQNFaI0B3TCNA/SkjQPomI0DolyNA
JVsjQNm3I0AkpiNAfKsjQJxkI0DcjiNABpAjQPaAI0AQrCNA9NYjQLfJI0DdzSNAfLkjQKbl
I0AF1yNANJcjQPXrI0BOtyNAPP8jQD3TI0AxCyRA0AwkQCosJEAQUCRAqiQkQEURJEDFDCRA
wwkkQOgwJEBKNiRAgukjQL4GJECXPCRAISQkQLgeJEBoVyRA0UwkQHNNJEDiGSRAtGUkQE10
JEDJmiRAQyUkQJ2dJEC9gCRAUiMkQFZ+JEBcuyRASdUkQOSSJECFPiRANackQO7wJEA1qiRA
/6QkQKIHJUCaxCRAfq8kQD/+JEARhSRAT9EkQOjKJEBy9SRArCklQP6qJEAy7iRAxCslQOr8
JECQ+iRARyclQPoMJUCQLSVALR0lQMBCJUCfKSVAeWUlQBodJUCLiyVAQUMlQMxQJUDVQyVA
2jUlQJVFJUAPiyVAvoglQPVbJUAQWSVA8mklQPg0JUDxkSVAu7MlQDZuJUB0uSVAxKAlQEvE
JUAQXCVAAYklQEeFJUDwniVASl4lQDaxJUB7rSVAUWklQH3yJUAhyCVAKNIlQM20JUAPtSVA
F9AlQBHrJUBC6CVAn60lQPzOJUC59CVArfMlQPe5JUCQ2iVAFx8mQEABJkC2/CVAmN4lQGb9
JUCc7yVAMQUmQNRDJkBvNiZATT4mQBIvJkBNJyZA3FEmQIASJkB0RCZAPVkmQCExJkDlUCZA
AzQmQFVYJkB0MCZAcjgmQI4TJkAVJCZAIzImQKOdJkC8niZAjXsmQBqZJkAwcyZAQbImQPmQ
JkBtuiZAj6AmQJq5JkCPsSZAuK8mQO7TJkDsxyZANJomQMXfJkA+4CZAFeEmQK6oJkAyqCZA
0REnQEfYJkB4lSZAttcmQG8LJ0C4cyZA5h4nQJoKJ0B0jyZAat4mQLwTJ0AzaCdAYgonQGwf
J0Cz1SZAtv4mQOUQJ0BaFidA5ewmQMBhJ0BrOCdAw0onQMYBJ0CU4yZADxEnQBMLJ0B7NidA
IRUnQMBjJ0AjBSdAEUwnQKFMJ0CzLCdADnwnQDhRJ0DlOydAGIcnQCgYJ0ANgSdAzlInQKsr
J0DDeCdA6rsnQERNJ0DeiydANqcnQKGlJ0D9oSdAdMInQDniJ0Bl/ydARqgnQMO1J0CNiCdA
F3MnQOahJ0BLnCdAPM4nQILfJ0BZtCdAeLInQNjxJ0DTYSdApsonQGjyJ0AywSdAANgnQBuP
J0Bg+ydANMInQPKlJ0BHEShA1gooQMryJ0BbAihAvKQnQHgSKEAAbChAUwgoQNwVKEABLyhA
5RcoQNw8KEDQ/CdAIlcoQHFPKEDqKShAJGEoQJFGKEDgTihAHUYoQKQ0KEAhjyhAxVUoQDJW
KEDQOShAr2coQL47KEBiUihAQnwoQJF1KECEmShAuZ4oQGpAKECIjihAenUoQJ6SKEDxhShA
5qAoQNeNKEAxuyhAfZ0oQDZ5KEDPlyhAPqIoQM+NKECieyhAj2koQMWcKEBztShAs4ooQK+/
KEBqrChASsAoQOuBKEA6nChA5q8oQG28KEBDjyhAj9QoQCIAKUCfmyhA3XEoQO/IKEChAylA
4CwpQJPeKECZ+ShArZ8oQBstKUDBrihAk5IoQOLcKEBpJClA/yspQDtVKUASmihAlz0pQP0s
KUDeBSlAf9koQKQyKUDfeilAplgpQJRkKUBHHylAPPgoQC1zKUAaSSlAuR8pQOYuKUDeMylA
v5spQA==</AssayYData></Step><Step><CommonData><SampleLocation>4</SampleLocation><SampleID></SampleID><SampleGroup></SampleGroup><SampleInfo></SampleInfo><SampleRow>A</SampleRow><SamplePlate>1</SamplePlate><WellType>WASH</WellType><Concentration>-1</Concentration><ConcentrationUnits>µg/ml</ConcentrationUnits><MolarConcentration>-1</MolarConcentration><MolarConcUnits>nM</MolarConcUnits><MolecularWeight>-1</MolecularWeight><Temperature>30</Temperature><StartTime>293680</StartTime><AssayTime>120</AssayTime></CommonData><FlowRate>1000</FlowRate><StepType>BASELINE</StepType><StepName>Baseline</StepName><StepStatus>OK</StepStatus><ActualTime>120.001</ActualTime><CycleTime>0.2</CycleTime><AssayXData Points="600">p2Z0Q9qZdEMNzXRDggB1Q7UzdUPpZnVDHJp1Qw3NdUNBAHZDtTN2Q+lmdkMcmnZDDc12Q4IA
d0O1M3dD6WZ3Q9qZd0MNzXdDQQB4Q7UzeEPpZnhD2pl4Q0/NeEOCAHlDtTN5Q+lmeUPamXlD
Dc15Q0EAekO1M3pDp2Z6QxyaekMNzXpDggB7Q7Uze0PpZntD2pl7Qw3Ne0OCAHxDtTN8Q6dm
fEMcmnxDDc18Q0EAfUN0M31D6WZ9Q9qZfUNPzX1DggB+Q7UzfkPpZn5DHJp+Qw3NfkNBAH9D
tTN/Q6dmf0PamX9DDc1/QyAAgEPbGYBDVDOAQ+1MgEOnZoBDQYCAQ9uZgENUs4BDDs2AQ6fm
gENBAIFDuhmBQ1QzgUMOTYFDh2aBQyCAgUO6mYFDdLOBQw7NgUOn5oFDQQCCQ7oZgkNUM4JD
Dk2CQ4dmgkNBgIJDupmCQ3SzgkPtzIJDh+aCQyAAg0O6GYNDdDODQ+1Mg0OnZoNDQYCDQ9uZ
g0N0s4NDDs2DQ4fmg0NBAIRDuhmEQ1QzhEMOTYRDh2aEQyCAhEPbmYRDVLOEQ+3MhEOH5oRD
IACFQ9sZhUNUM4VD7UyFQ4dmhUMggIVDupmFQ3SzhUPtzIVDh+aFQyAAhkPbGYZDVDOGQw5N
hkOnZoZDQYCGQ9uZhkNUs4ZDDs2GQ6fmhkMgAIdDuhmHQ3Qzh0PtTIdDp2aHQyCAh0O6mYdD
VLOHQw7Nh0On5odDIACIQ7oZiENUM4hDDk2IQ6dmiEMggIhD25mIQ1SziEPtzIhDh+aIQyAA
iUO6GYlDVDOJQw5NiUOnZolDIICJQ7qZiUN0s4lDDs2JQ4fmiUNBAIpDuhmKQ3QzikMOTYpD
h2aKQyCAikPbmYpDVLOKQ+3MikOH5opDQQCLQ9sZi0N0M4tDDk2LQ6hmi0NBgItD25mLQ1Sz
i0PtzItDqOaLQ0EAjEPbGYxDVDOMQw5NjEOHZoxDIICMQ7qZjENUs4xD7cyMQ6jmjENBAI1D
2xmNQ1QzjUPtTI1DqGaNQ0GAjUPbmY1DdLONQ+3MjUOH5o1DQQCOQ9sZjkN0M45D7UyOQ4dm
jkNBgI5D25mOQ1SzjkPtzI5DqOaOQyAAj0PbGY9DVDOPQw5Nj0OoZo9DQYCPQ7qZj0N0s49D
7cyPQ6jmj0MgAJBD2xmQQ1QzkEMOTZBDqGaQQ0GAkEPbmZBDVLOQQ+3MkEOH5pBDQQCRQ7oZ
kUN0M5FD7UyRQ6hmkUMggJFDupmRQ3SzkUPtzJFDh+aRQ0EAkkO6GZJDVDOSQ+1MkkOoZpJD
QYCSQ7qZkkNUs5JDDs2SQ6jmkkNBAJNDuhmTQ1Qzk0PtTJNDh2aTQ0GAk0PbmZNDdLOTQw7N
k0OH5pNDQQCUQ9sZlENUM5RDDk2UQ4dmlENBgJRD25mUQ1SzlEMOzZRDqOaUQ0EAlUO6GZVD
dDOVQ+1MlUOHZpVDQYCVQ7qZlUNUs5VDDs2VQ6jmlUMgAJZD2xmWQ3QzlkMOTZZDh2aWQ0GA
lkO6mZZDVLOWQ+3MlkOH5pZDQQCXQ9sZl0N0M5dD7UyXQ6hml0MggJdDupmXQ1Szl0MOzZdD
h+aXQyAAmEO6GZhDVDOYQw5NmEOHZphDQYCYQ9uZmEN0s5hD7cyYQ6jmmEMgAJlD2xmZQ3Qz
mUMOTZlDh2aZQ0GAmUO6mZlDVLOZQ+3MmUOo5plDIACaQ9sZmkN0M5pD7UyaQ4dmmkMggJpD
25maQ1SzmkPtzJpDh+aaQ0EAm0O6GZtDVDObQ+1Mm0OoZptDQYCbQ7qZm0NUs5tDL82bQ6jm
m0NBAJxD2xmcQ1QznEPtTJxDqGacQyCAnEO6mZxDVLOcQ+3MnEOo5pxDQQCdQ9sZnUNUM51D
Dk2dQ6hmnUNBgJ1DupmdQ5WznUMOzZ1DqOadQ0EAnkPbGZ5DdDOeQw5NnkOHZp5DIICeQ7qZ
nkN0s55DDs2eQ4fmnkMgAJ9DuhmfQ3Qzn0MOTZ9Dh2afQ0GAn0PbmZ9DVLOfQ+3Mn0Oo5p9D
IACgQ9sZoENUM6BDDk2gQ4dmoEMggKBDupmgQ1SzoEMOzaBDh+agQ0EAoUO6GaFDdDOhQw5N
oUOoZqFDIIChQ7qZoUNUs6FDDs2hQ4fmoUMgAKJDuhmiQ3QzokPtTKJDqGaiQ0GAokPbmaJD
dLOiQ+3MokOH5qJDIACjQ9sZo0NUM6NDDk2jQ6hmo0MggKNDupmjQ3Szo0MOzaNDh+ajQyAA
pEPbGaRDdDOkQw5NpEOoZqRDQYCkQ7qZpEN0s6RDDs2kQ4fmpEMgAKVDuhmlQ1QzpUMOTaVD
h2alQ0GApUPbmaVDVLOlQ+3MpUOo5qVDIACmQ9sZpkNUM6ZDDk2mQ6hmpkNBgKZD25mmQ3Sz
pkPtzKZDh+amQ0EAp0O6GadDdDOnQ+1Mp0OoZqdDIICnQ7qZp0NUs6dD7cynQ4fmp0NBAKhD
2xmoQ3QzqEPtTKhDqGaoQyCAqEO6mahDdLOoQ+3MqEOo5qhDIACpQ9sZqUN0M6lD7UypQ4dm
qUMggKlD25mpQ1SzqUMOzalDh+apQ0EAqkO6GapDdDOqQ+1MqkOoZqpDQYCqQ9uZqkNUs6pD
Ds2qQ6jmqkNBAKtDuhmrQ1Qzq0MOTatDqGarQyCAq0O6matDVLOrQw7Nq0Oo5qtDIACsQ9sZ
rEN0M6xD7UysQ4dmrENBgKxDupmsQ3SzrEMOzaxDqOasQ0EArUPbGa1DdDOtQw5NrUOHZq1D
IICtQ9uZrUNUs61DDs2tQ4fmrUNBAK5DuhmuQ1QzrkPtTK5Dh2auQyCArkPbma5DVLOuQw7N
rkOo5q5DIACvQ9sZr0NUM69DDk2vQ6hmr0NBgK9DupmvQ3Szr0MOza9DqOavQ0EAsEPbGbBD
VDOwQ+1MsEOoZrBDIICwQ9uZsEN0s7BDDs2wQ4fmsENBALFDuhmxQ3QzsUMOTbFDh2axQyCA
sUPbmbFDdLOxQw7NsUOH5rFDQQCyQ9sZskN0M7JDDk2yQ4dmskNBgLJDupmyQ3SzskMOzbJD
qOayQ0EAs0O6GbNDVDOzQw5Ns0OoZrNDQYCzQ7qZs0NUs7NDDs2zQ4fms0NBALRDuhm0Q1Qz
tEPtTLRDh2a0Q0GAtEO6mbRDdLO0Q+3MtEOo5rRDQQC1Q9sZtUNUM7VDDk21Q4dmtUNBgLVD
/Jm1Q1SztUMOzbVDh+a1Q0EAtkPbGbZD</AssayXData><AssayYData Points="600">qI0pQPKCKUBPbilAcSApQEuNKUAPWylACUkpQAbwKEB1AylAVkkpQKE3KUD3SSlAbDIpQEgA
KUBcKilAgSEpQHEtKUB+9ChAOfwoQNcbKUD5yyhAOu8oQI37KEDmbihAYrsoQGYFKUAtvShA
04MoQDfxKEDAsyhAYRcpQDzdKEBa0ihA87soQJjNKEBnzChA0qcoQLSpKEBS6ShAIkkoQJrP
KECZzihARqIoQLyeKEDedihALpooQLGgKEDgOShA6JQoQHhcKEArpyhALnIoQEWZKEABUShA
8UQoQAyDKEDAUyhA7osoQC6jKEBydChAwxkoQI1gKEBtjShATWUoQIFXKEAZEShAxnIoQCiI
KEA9ByhAF1goQIEzKEDVOihAOhgoQJMKKEDUVyhArlQoQEkyKEASdyhANBUoQJY0KECc9CdA
ADUoQPcPKECZHShA68wnQDwAKEDX/SdASk0oQAFTKECZ2SdA5gIoQEEEKEBS/SdA8PYnQNlE
KECJRShAOqgnQLD9J0CXDChAQ+QnQJPcJ0DCOyhAjBEoQM7HJ0A91ydAG9gnQJm3J0CnyCdA
8vYnQKLxJ0Di5SdAGcgnQOCQJ0CvtydAXLsnQP6xJ0CruydAq28nQMFiJ0C+lidAj6EnQMal
J0A/6CdAbe8nQIjEJ0DxVSdAUJ0nQM9iJ0AJcCdAda0nQCzTJ0CakydAOIYnQGZUJ0BffidA
JoQnQD2aJ0DSlydAqnYnQHZnJ0BXsCdAjZMnQPhyJ0CEdCdA0mcnQNelJ0DkMydAb2MnQO6i
J0AGaSdAgoYnQKV1J0DGgCdAqUInQHhNJ0CoPSdAmXMnQA2JJ0D7LCdAqCInQEwkJ0BlgCdA
3FcnQO0bJ0CdXCdAUR8nQD9MJ0A5HSdAmTknQNPVJkD4YydAuTonQJEKJ0AnMSdAbxsnQBsi
J0AnbidAzAYnQIUcJ0CcHydAVP4mQCZOJ0DhXSdAYFsnQK3lJkC1KSdAtAEnQANAJ0DaMCdA
Eg0nQGY3J0AIRCdAwyMnQMNDJ0Dq/iZAG8MmQB9CJ0C0TSdALQgnQLv5JkDU+SZARVknQPEa
J0CK8CZA9eomQNVJJ0CupyZAUQgnQDP8JkBjBydAe80mQJDMJkD22iZAdBonQHYFJ0BRGydA
mhMnQKcAJ0CvBCdAphInQJjxJkDG2CZAIe0mQAQTJ0CQmiZAU9smQOr7JkD/zyZAqO0mQE2l
JkD0DCdARJgmQG8GJ0DoqyZAZssmQFq7JkBhtyZAf+cmQKLKJkBe0SZALOEmQDLVJkDj2CZA
3a8mQNR6JkBrXCZAiZsmQKmfJkCCiCZACWUmQPy9JkDXhyZAvvcmQN2EJkAq2SZAU5AmQLRW
JkCBliZAl7EmQBmfJkCdiCZAj2YmQKmsJkAZsCZARnwmQPeQJkASjCZAaIomQBKcJkDlwyZA
idUmQACBJkDGeyZAIsgmQGqxJkB9pyZAl1MmQOJ3JkBkTiZAyWYmQECkJkCfciZAWnUmQJhc
JkB/EiZAalImQGaKJkDORCZAg5UmQNaPJkAkVCZAC4MmQBovJkCIGSZA/1gmQFlDJkDM4SVA
OnUmQBxoJkBihCZABUYmQLB0JkDgYiZA8oImQBogJkB+UCZAVxkmQHKZJkCceSZA8C0mQCWN
JkDnMCZARHgmQH5PJkA2KSZAhXEmQL1rJkDZFyZA92UmQHReJkDjWSZAAE8mQHUbJkAgaSZA
LUImQGtOJkACWiZA0GsmQKRAJkAMTSZAlEQmQPCAJkCfLCZAclgmQBdyJkDCNiZAlYcmQLZp
JkAgXCZAev0lQMFAJkBlASZA+PElQIdSJkCOHiZAFxQmQC/4JUAt8CVApzkmQKA9JkAbyCVA
4icmQAkpJkDiByZAdlkmQFn6JUBo1CVArUUmQD0NJkCqIiZANhMmQOdfJkDGGSZAWAwmQBjm
JUA7CCZA5NslQN8VJkAI5SVAVSomQF9DJkDbKyZAm8MlQEc+JkB5QSZA7A8mQP/BJUB7FCZA
xdslQLLSJUBtlSVAcR0mQEwQJkBWuSVA2f8lQE4MJkCo5SVAOQgmQC72JUCqCyZAvKklQFTt
JUCEGyZAyzYmQFPhJUBI/yVAWO0lQGzZJUBAySVAVpclQCq4JUDp3SVA8rUlQG/SJUBw4CVA
/YclQKroJUBxzyVABvolQCClJUCr9SVA0JklQAeYJUBJQSZA+70lQMfKJUCr/iVA3MAlQKmS
JUDXhyVA4qElQHGWJUAldCVAzfMlQKPzJUCjuSVAxrQlQJnUJUBYqSVA5I8lQFSFJUBWjCVA
R6ElQE/pJUCGpyVArWclQAWcJUD8aSVAerAlQOzAJUDmnyVA36MlQBiZJUCTgCVAI8IlQEGo
JUBdTiVAxqYlQFrbJUDvniVAP6ElQMOwJUC/wiVAoXslQAr2JUBF9SVAx4QlQFxJJUBzzyVA
6ZolQKhgJUB0miVAOJklQDuiJUDVwyVAiIwlQF59JUCJ0iVAdFclQESEJUBLWiVAgnUlQHCU
JUCDuyVAo3klQAFuJUCDjCVAxqUlQBFxJUAfsSVAUHAlQMiGJUBIViVA/2slQO9GJUDdYCVA
mmAlQGeAJUC+YSVAiFMlQFGaJUDSiSVAdpglQBtGJUC0ZCVAlHMlQMlmJUBotyVAOo8lQBBg
JUDGZCVAhDklQCtnJUAQMyVAAD0lQIEtJUCahiVAMl8lQARnJUB7hSVAPWYlQEakJUB6qiVA
VVwlQDhqJUDUkiVALHIlQBdFJUCsXCVAFVYlQJJSJUA4hiVArDElQIIkJUCmOyVAlFYlQPsy
JUADjyVAKFclQK9LJUBrQSVAUBclQL5hJUDdKSVAqmwlQMBnJUCmCiVAO2AlQM5DJUD1JyVA
3j4lQKMOJUDnVCVA+BIlQB5lJUBLNiVAzv8kQEpFJUCPPSVACUQlQLVEJUCbUiVA15MlQMMt
JUBFEyVArD0lQBc9JUBLSyVAMgQlQBUKJUC8EiVAhjElQLswJUB1JiVA/lslQM1bJUASEyVA
GQglQKTnJEBNCyVAkQQlQKsUJUB7bSVAYDMlQMD0JEAb9SRAvCglQPYnJUAl9yRAJyQlQFKM
JUCiHCVAgFklQGFeJUDqPyVAvBMlQEzWJEBULSVAszIlQGjzJEDN8CRA0wslQAgXJUBT4yRA
iB8lQFDJJECttiRAryolQEUoJUAFISVA</AssayYData></Step><Step><CommonData><SampleLocation>7</SampleLocation><SampleID>H1</SampleID><SampleGroup></SampleGroup><SampleInfo></SampleInfo><SampleRow>A</SampleRow><SamplePlate>1</SamplePlate><WellType>KSAMPLE</WellType><Concentration>50</Concentration><ConcentrationUnits>µg/ml</ConcentrationUnits><MolarConcentration>885</MolarConcentration><MolarConcUnits>nM</MolarConcUnits><MolecularWeight>56.5</MolecularWeight><Temperature>30</Temperature><StartTime>423698</StartTime><AssayTime>1400</AssayTime></CommonData><FlowRate>1000</FlowRate><StepType>ASSOC</StepType><StepName>Association</StepName><StepStatus>OK</StepStatus><ActualTime>1112.4</ActualTime><CycleTime>0.2</CycleTime><AssayXData Points="5562">dTO2Qy9NtkOoZrZDQoC2Q/yZtkN1s7ZDL822Q6jmtkNCALdD2xm3Q5Yzt0MvTbdDqGa3Q2OA
t0PbmbdDdbO3Qy/Nt0PJ5rdDYwC4Q/wZuEN1M7hDD024Q8lmuENCgLhD/Jm4Q5azuEMvzbhD
yea4Q2MAuUP8GblDljO5Qw9NuUOoZrlDY4C5Q/yZuUOWs7lDD825Q8nmuUNCALpD2xm6Q3Uz
ukMPTbpDyWa6Q0KAukP8mbpDlrO6Qw/NukOo5rpDQgC7Q9sZu0N1M7tDD027Q8lmu0NjgLtD
/Jm7Q3Wzu0MPzbtDyea7Q0IAvEP8GbxDdTO8Qw9NvEPJZrxDY4C8Q/yZvEN1s7xDL828Q6jm
vENCAL1D/Bm9Q3UzvUMvTb1DyWa9Q2OAvUP8mb1DlrO9Qw/NvUOo5r1DYwC+Q9sZvkOWM75D
L02+Q6hmvkNjgL5D/Jm+Q5azvkMvzb5DqOa+Q0IAv0PbGb9DdTO/Qw9Nv0OoZr9DY4C/Q9uZ
v0N1s79DL82/Q6jmv0NjAMBD/BnAQ5YzwEMPTcBDyWbAQ2OAwEPbmcBDlrPAQy/NwEPJ5sBD
QgDBQ/wZwUN1M8FDD03BQ8lmwUNCgMFD/JnBQ5azwUMvzcFDyebBQ0IAwkPbGcJDdTPCQw9N
wkPJZsJDY4DCQ9uZwkN1s8JDD83CQ6jmwkNjAMND2xnDQ5Yzw0MvTcNDqGbDQ0KAw0P8mcND
dbPDQy/Nw0PJ5sNDYwDEQ/wZxEN1M8RDD03EQ6hmxENCgMRD/JnEQ3WzxEMvzcRDqObEQ0IA
xUP8GcVDljPFQw9NxUPJZsVDQoDFQ9uZxUN1s8VDD83FQ6jmxUNCAMZD2xnGQ5YzxkMPTcZD
qGbGQ0KAxkPbmcZDtrPGQw/NxkPJ5sZDQgDHQ/wZx0N1M8dDL03HQ8lmx0NjgMdD/JnHQ3Wz
x0MvzcdDqObHQ2MAyEP8GchDljPIQw9NyEOoZshDY4DIQ9uZyEN1s8hDD83IQ8nmyENjAMlD
/BnJQ3UzyUMvTclDqGbJQ0KAyUP8mclDlrPJQw/NyUOo5slDYwDKQ/wZykOWM8pDD03KQ6hm
ykNjgMpD/JnKQ5azykMvzcpDqObKQ2MAy0P8GctDljPLQy9Ny0PJZstDQoDLQ/yZy0N1s8tD
UM3LQ6jmy0NjAMxD/BnMQ3UzzEMPTcxDqGbMQ0KAzEPbmcxDdbPMQw/NzEPJ5sxDQgDNQ9sZ
zUOWM81DD03NQ8lmzUNjgM1D25nNQ3WzzUMPzc1DyebNQ0IAzkPbGc5DdTPOQy9NzkPJZs5D
Y4DOQ/yZzkN1s85DD83OQ8nmzkNjAM9D/BnPQ3Uzz0MPTc9DyWbPQ0KAz0P8mc9DdbPPQw/N
z0Oo5s9DQgDQQ9sZ0EOWM9BDD03QQ8lm0ENCgNBD/JnQQ3Wz0EMvzdBDqObQQ2MA0UMdGtFD
dTPRQw9N0UOoZtFDY4DRQ9uZ0UOWs9FDD83RQ8nm0UNCANJD/BnSQ3Uz0kMvTdJDqGbSQ0KA
0kP8mdJDdbPSQw/N0kOo5tJDQgDTQ9sZ00OWM9NDL03TQ6hm00NCgNND/JnTQ3Wz00MvzdND
yebTQ2MA1EP8GdRDljPUQw9N1EOoZtRDQoDUQ9uZ1EOWs9RDD83UQ6jm1ENCANVD/BnVQ3Uz
1UMvTdVDyWbVQ2OA1UP8mdVDdbPVQy/N1UPJ5tVDYwDWQ9sZ1kN1M9ZDDk3WQ6hm1kNCgNZD
/JnWQ3Wz1kMOzdZDyebWQ2IA10P8GddDljPXQw5N10PJZtdDYoDXQ/yZ10OWs9dDDs3XQ8nm
10NCANhD/BnYQ3Uz2EMOTdhDyWbYQ2KA2EP8mdhDdbPYQw7N2EOo5thDYgDZQ/wZ2UN1M9lD
Dk3ZQ6hm2UNigNlD/JnZQ3Wz2UMvzdlDqObZQ2IA2kP8GdpDdTPaQw5N2kOoZtpDYoDaQ9yZ
2kOWs9pDDs3aQ8nm2kNCANtD/BnbQ3Uz20MOTdtDqGbbQ2KA20P8mdtDlrPbQy/N20PJ5ttD
QgDcQ/wZ3EOWM9xDL03cQ6hm3ENigNxD/JncQ3Wz3EMvzdxDyebcQ2IA3UP8Gd1DdTPdQw5N
3UOoZt1DQoDdQ/yZ3UOWs91DDs3dQ8nm3UNiAN5D/BneQ3Uz3kMvTd5DyWbeQ0KA3kPcmd5D
lrPeQy/N3kOo5t5DYgDfQ9wZ30N1M99DL03fQ6hm30NCgN9D/JnfQ3Wz30MOzd9DyebfQ0IA
4EPcGeBDdTPgQw5N4EOoZuBDYoDgQ/yZ4EOWs+BDL83gQ8nm4ENiAOFD3BnhQ3Uz4UMvTeFD
yWbhQ2KA4UPcmeFDlrPhQy/N4UOo5uFDQgDiQ/wZ4kN1M+JDDk3iQ6hm4kNigOJD/JniQ3Wz
4kMvzeJDqObiQ0IA40PcGeNDljPjQw5N40PJZuNDQoDjQ/yZ40N1s+NDDs3jQ8nm40NiAORD
/BnkQ3Uz5EMvTeRDyWbkQ2KA5EPcmeRDlrPkQy/N5EOo5uRDQgDlQ/wZ5UO2M+VDL03lQ6hm
5UNCgOVD3JnlQ3Wz5UMOzeVDqOblQ2IA5kPcGeZDljPmQw5N5kOoZuZDYoDmQ9yZ5kOWs+ZD
Ds3mQ8nm5kNCAOdD/BnnQ3Uz50MOTedDqGbnQ2KA50P8medDlrPnQw7N50Oo5udDYgDoQ/wZ
6EOWM+hDL03oQ6hm6ENCgOhD/JnoQ3Wz6EMOzehDqOboQ2IA6UPcGelDljPpQw5N6UOoZulD
YoDpQ9yZ6UOWs+lDL83pQ8nm6UNCAOpD/BnqQ3Uz6kMOTepDyWbqQ2KA6kP8mepDlrPqQw7N
6kOo5upDQgDrQ/wZ60OWM+tDL03rQ6hm60NigOtD/JnrQ3Wz60MvzetDyebrQ0IA7EP8GexD
ljPsQy9N7EPJZuxDYoDsQ/yZ7EOWs+xDDs3sQ6jm7ENiAO1D3BntQ3Uz7UMvTe1DqGbtQ2KA
7UPcme1DlrPtQy/N7UOo5u1DYgDuQx0a7kOWM+5DDk3uQ6hm7kNCgO5D3JnuQ3Wz7kMvze5D
qObuQ0IA70P8Ge9DdTPvQw5N70PJZu9DYoDvQ9yZ70N1s+9DL83vQ8nm70NiAPBD3BnwQ5Yz
8EMOTfBDyWbwQ2KA8EPcmfBDlrPwQw7N8EOo5vBDYgDxQ9wZ8UN1M/FDDk3xQ8lm8UNigPFD
/JnxQ3Wz8UMOzfFDqObxQ2IA8kP8GfJDljPyQw5N8kOoZvJDQoDyQ/yZ8kN1s/JDL83yQ8nm
8kNiAPND/BnzQ3Uz80MOTfNDqGbzQ2KA80PcmfNDlrPzQw7N80Oo5vNDQgD0Q/wZ9EN1M/RD
L030Q8lm9ENigPRD3Jn0Q3Wz9EMOzfRDyeb0Q2IA9UP8GfVDljP1Qw5N9UPJZvVDYoD1Q9yZ
9UN1s/VDDs31Q8nm9UNiAPZD3Bn2Q3Uz9kMOTfZDyWb2Q0KA9kP8mfZDlrP2QzDN9kPJ5vZD
YgD3Q/wZ90OWM/dDDk33Q8lm90NigPdD/Jn3Q3Wz90MwzfdDyeb3Q2IA+EPcGfhDljP4Qw5N
+EOoZvhDQoD4Q9yZ+EOWs/hDDs34Q6jm+ENiAPlD/Bn5Q5Yz+UMOTflDyWb5Q2KA+UPcmflD
lrP5Qw7N+UPJ5vlDYgD6Q/wZ+kOWM/pDME36Q6hm+kNigPpD/Jn6Q5az+kMwzfpDqOb6Q0IA
+0PcGftDljP7Qw5N+0PJZvtDYoD7Q/yZ+0N1s/tDDs37Q6jm+0NiAPxD3Bn8Q3Uz/EMwTfxD
yWb8Q2KA/EP8mfxDdbP8Q1DN/EOo5vxDYgD9Q/wZ/UN1M/1DDk39Q6hm/UNCgP1D3Jn9Q5az
/UMwzf1DqOb9Q2IA/kP8Gf5DljP+QzBN/kOoZv5DQoD+Q/yZ/kOWs/5DDs3+Q6jm/kNiAP9D
3Bn/Q3Uz/0MwTf9DqGb/Q2KA/0Pcmf9DlrP/Qw7N/0PJ5v9DIQAARP4MAETLGQBEhyYARFQz
AEQhQABE7kwARLpZAESHZgBEZHMARDGAAETujABEupkARIemAERkswBEMcAARO7MAES62QBE
h+YARFTzAEQhAAFE/gwBRLoZAUSYJgFEVDMBRCFAAUT+TAFEy1kBRJhmAURUcwFEIYABRP6M
AUS6mQFEmKYBRGSzAUQhwAFE7swBRMvZAUSY5gFEZPMBRCEAAkT+DAJEyxkCRIcmAkRUMwJE
IUACRO5MAkTLWQJEmGYCRFRzAkQhgAJE7owCRMuZAkSHpgJEVLMCRDHAAkT+zAJEy9kCRJjm
AkRU8wJEMQADRP4MA0S6GQNEhyYDRGQzA0QhQANE/kwDRLpZA0SHZgNEZHMDRCGAA0T+jANE
y5kDRIemA0RUswNEMcADRP7MA0S62QNEmOYDRGTzA0QxAARE/gwERMsZBESYJgREZDMERDFA
BETuTAREulkERJhmBERkcwREIYAERP6MBETLmQREmKYERFSzBEQhwARE7swERLrZBESY5gRE
ZPMERDEABUT+DAVEyxkFRIcmBURUMwVEMUAFRP5MBUTLWQVEmGYFRFRzBUQxgAVE/owFRLqZ
BUSYpgVEVLMFRCHABUT+zAVEy9kFRJjmBURU8wVEMQAGRP4MBkS6GQZEmCYGRFQzBkQxQAZE
/kwGRLpZBkSHZgZEVHMGRCGABkTujAZEupkGRJimBkRkswZEIcAGRO7MBkTL2QZEmOYGRFTz
BkQxAAdE/gwHRLoZB0SHJgdEZDMHRCFAB0TuTAdEulkHRJhmB0RUcwdEMYAHRO6MB0TLmQdE
qKYHRGSzB0QhwAdE7swHRMvZB0SY5gdEVPMHRDEACETuDAhEuhkIRJgmCERUMwhEMUAIRO5M
CETLWQhEqGYIRGRzCEQhgAhE7owIRMuZCESYpghEZLMIRCHACETuzAhEutkIRIfmCERU8whE
IQAJRP4MCUS6GQlEhyYJRGQzCUQxQAlE7kwJRMtZCUSHZglEZHMJRCGACUT+jAlEupkJRIem
CURUswlEMcAJRO7MCUS62QlEmOYJRGTzCUQxAApE7gwKRLoZCkSHJgpEZDMKRDFACkT+TApE
ulkKRIdmCkRUcwpEMYAKRO6MCkTLmQpEh6YKRFSzCkQxwApE/swKRLrZCkSY5gpEZPMKRCEA
C0T+DAtEyxkLRJgmC0RUMwtEIUALRO5MC0S6WQtEh2YLRGRzC0QhgAtE/owLRLqZC0SHpgtE
VLMLRDHAC0T+zAtEy9kLRIfmC0Rk8wtEMQAMRP4MDES6GQxEhyYMRGQzDEQxQAxE7kwMRMtZ
DESHZgxEVHMMRCGADET+jAxEupkMRJimDERkswxEMcAMRO7MDETL2QxEh+YMRFTzDEQhAA1E
7gwNRLoZDUSYJg1EZDMNRCFADUT+TA1Ey1kNRIdmDURkcw1EIYANRP6MDUTLmQ1Eh6YNRGSz
DUQhwA1E7swNRMvZDUSY5g1EVPMNRCEADkT+DA5EuhkORIcmDkRkMw5EIUAORP5MDkS6WQ5E
h2YORFRzDkQhgA5E/owORMuZDkSYpg5EZLMORDHADkT+zA5Ey9kORIfmDkRk8w5EIQAPRO4M
D0TLGQ9EhyYPRFQzD0QxQA9E/kwPRMtZD0SYZg9EZHMPRDGAD0TujA9EupkPRIemD0Rksw9E
IcAPRO7MD0S62Q9EmOYPRGTzD0QxABBE7gwQRLoZEESHJhBEZDMQRCFAEEQOTRBEy1kQRJhm
EERkcxBEIYAQRO6MEES6mRBEmKYQRGSzEEQhwBBE/swQRLrZEESH5hBEVPMQRDEAEUTuDBFE
yxkRRIcmEURkMxFEIUARRO5MEUTLWRFEmGYRRFRzEUQxgBFE7owRRMuZEUSHphFEVLMRRCHA
EUTuzBFEy9kRRIfmEURk8xFEMQASRO4MEkTLGRJEhyYSRGQzEkQhQBJE7kwSRMtZEkSYZhJE
ZHMSRDGAEkTujBJEy5kSRIemEkRUsxJEMcASRP7MEkS62RJEh+YSRFTzEkRCABNE/gwTRLoZ
E0SHJhNEZDMTRCFAE0TuTBNEulkTRIdmE0RkcxNEMYATRP6ME0S6mRNEh6YTRGSzE0QxwBNE
7swTRMvZE0SH5hNEVPMTRDEAFETuDBREyxkURJgmFERkMxREMUAURP5MFES6WRREmGYURGRz
FEQxgBRE7owURLqZFESYphREZLMURDHAFETuzBREy9kURIfmFERU8xREIQAVRP4MFUTLGRVE
mCYVRGQzFUQxQBVE7kwVRLpZFUSHZhVEVHMVRCGAFUTujBVEupkVRJimFURUsxVEMcAVRO7M
FUTL2RVEmOYVRFTzFUQhABZE/gwWRLoZFkSHJhZEZDMWRDFAFkT+TBZEy1kWRIdmFkRkcxZE
IYAWRP6MFkS6mRZEh6YWRGSzFkQxwBZE7swWRMvZFkSH5hZEZPMWRDEAF0T+DBdEyxkXRIcm
F0RkMxdEMUAXRP5MF0S6WRdEh2YXRFRzF0QxgBdE/owXRLqZF0SYphdEVLMXRDHAF0TuzBdE
utkXRJjmF0RU8xdEIQAYRP4MGES6GRhEhyYYRGQzGEQhQBhE/kwYRLpZGESYZhhEVHMYRDGA
GET+jBhEy5kYRIemGERksxhEIcAYRP7MGES62RhEmOYYRFTzGEQhABlE7gwZRMsZGUSYJhlE
ZDMZRDFAGUTuTBlEy1kZRJhmGURUcxlEMYAZRP6MGUS6mRlEh6YZRGSzGUQxwBlE7swZRLrZ
GUSY5hlEZPMZRCEAGkT+DBpEyxkaRIcmGkRkMxpEIUAaRP5MGkS6WRpEmGYaRFRzGkQxgBpE
7owaRMuZGkSYphpEZLMaRDHAGkTuzBpEy9kaRIfmGkRk8xpEMQAbRP4MG0S6GRtEiCYbRFQz
G0QhQBtE7kwbRMtZG0SIZhtEZHMbRCGAG0T+jBtEy5kbRIimG0RUsxtEMsAbRP7MG0S62RtE
iOYbRFTzG0QyABxE/gwcRLoZHESIJhxEVDMcRDJAHET+TBxEy1kcRIhmHERkcxxEMoAcRP6M
HES6mRxEiKYcRGSzHEQywBxE7swcRLrZHESY5hxEZPMcRCEAHUTuDB1EuhkdRJgmHURkMx1E
MkAdRP5MHUS6WR1EiGYdRFRzHUQhgB1E7owdRMuZHUSYph1EVLMdRDLAHUTuzB1Ey9kdRJjm
HURU8x1EIQAeRO4MHkTLGR5EiCYeRFQzHkQhQB5E/kweRMtZHkSIZh5EZHMeRDKAHkT+jB5E
y5keRJimHkRksx5EIcAeRP7MHkTL2R5EmOYeRGTzHkQhAB9E7gwfRMsZH0SIJh9EZDMfRCFA
H0T+TB9EulkfRIhmH0Rkcx9EMoAfRP6MH0TLmR9EiKYfRFSzH0QhwB9E/swfRMvZH0SI5h9E
ZPMfRDIAIETuDCBEuhkgRIgmIERkMyBEIUAgRO5MIES6WSBEmGYgRGRzIEQhgCBE7owgRLqZ
IESIpiBEZLMgRCHAIET+zCBE3NkgRJjmIERU8yBEIQAhRO4MIUTLGSFEiCYhRFQzIUQhQCFE
7kwhRMtZIUSYZiFEVHMhRDKAIUTujCFEupkhRIimIURUsyFEIcAhRP7MIUTL2SFEmOYhRFTz
IUQyACJE/gwiRLoZIkSIJiJEVDMiRCFAIkTuTCJEy1kiRIhmIkRUcyJEIYAiRO6MIkTLmSJE
mKYiRGSzIkQywCJE7swiRLrZIkSI5iJEVPMiRDIAI0T+DCNEuhkjRIgmI0RkMyNEIUAjRP5M
I0TLWSNEmGYjRFRzI0QygCNE/owjRLqZI0SIpiNEZLMjRCHAI0TuzCNEutkjRJjmI0RU8yNE
MgAkRP4MJES6GSREmCYkRFQzJEQyQCRE7kwkRLpZJESIZiREVHMkRCGAJETujCREupkkRIim
JERksyREIcAkRP7MJES62SREmOYkRGTzJEQyACVE/gwlRMsZJUSYJiVEZDMlRCFAJUT+TCVE
ulklRIhmJURkcyVEMoAlRO6MJUTLmSVEmKYlRGSzJUQhwCVE/swlRLrZJUSI5iVEZPMlRDIA
JkTuDCZEyxkmRIgmJkRkMyZEMkAmRO5MJkTLWSZEiGYmRGRzJkQygCZE/owmRMuZJkSIpiZE
ZLMmRCHAJkT+zCZEy9kmRJjmJkRU8yZEIQAnRO4MJ0S6GSdEiCYnRGQzJ0QyQCdE7kwnRLpZ
J0SYZidEVHMnRCGAJ0T+jCdEupknRJimJ0RUsydEIcAnRP7MJ0TL2SdEmOYnRGTzJ0QyAChE
/gwoRMsZKESYJihEVDMoRCFAKETuTChEulkoRIhmKERkcyhEMoAoRO6MKETLmShEiKYoRGSz
KEQhwChE/swoRLrZKESI5ihEVPMoRDIAKUTuDClEuhkpRJgmKURkMylEQkApRP5MKUS6WSlE
iGYpRFRzKUQhgClE/owpRLqZKUSYpilEVLMpRCHAKUT+zClEutkpRIjmKURk8ylEIQAqRO4M
KkTLGSpEmCYqRGQzKkQhQCpE/kwqRLpZKkSIZipEZHMqRDKAKkT+jCpEupkqRJimKkRUsypE
MsAqRO7MKkS62SpEiOYqRFTzKkQhACtE7gwrRMsZK0SYJitEZDMrRCFAK0TuTCtEy1krRIhm
K0RkcytEMoArRP6MK0TLmStEmKYrRFSzK0QhwCtE7swrRLrZK0SI5itEZPMrRDIALET+DCxE
yxksRIgmLERkMyxEIUAsRP5MLES6WSxEmGYsRGRzLEQhgCxE7owsRMuZLESIpixEVLMsRCHA
LETuzCxEutksRIjmLERk8yxEMgAtRP4MLUS6GS1EmCYtRFQzLUQhQC1E/kwtRMtZLUSIZi1E
ZHMtRCGALUTujC1EupktRJimLURUsy1EIcAtRO7MLUS62S1EmOYtRFTzLUQyAC5E7gwuRMsZ
LkSIJi5EVDMuRCFALkTuTC5Ey1kuRIhmLkRUcy5EMoAuRP6MLkS6mS5EmKYuRFSzLkQywC5E
7swuRMvZLkSY5i5EVPMuRCEAL0TuDC9EuhkvRJgmL0RUMy9EMkAvRP5ML0S6WS9EmGYvRFRz
L0QygC9E7owvRMuZL0SYpi9EZLMvRCHAL0TuzC9EutkvRIjmL0RU8y9EIQAwRO4MMETLGTBE
mCYwRFQzMEQyQDBE/kwwRMtZMESIZjBEVHMwRDKAMET+jDBEy5kwRJimMERUszBEMsAwRO7M
MES62TBEmOYwRGTzMEQyADFE/gwxRMsZMUSIJjFEZDMxRDJAMUT+TDFEulkxRIhmMURkczFE
MoAxRA6NMUTLmTFEmKYxRGSzMUQhwDFE7swxRLrZMUSY5jFEVPMxRCEAMkT+DDJEuhkyRJgm
MkRkMzJEMkAyRO5MMkS6WTJEiGYyRGRzMkQygDJE/owyRLqZMkSYpjJEVLMyRDLAMkT+zDJE
utkyRJjmMkRk8zJEMgAzRP4MM0TLGTNEmCYzRFQzM0QhQDNE7kwzRLpZM0SYZjNEVHMzRDKA
M0T+jDNEy5kzRKimM0RkszNEMsAzRO7MM0TL2TNEmOYzRGTzM0QyADRE/gw0RLoZNESIJjRE
ZDM0RCFANETuTDREy1k0RJhmNERUczREIYA0RO6MNETLmTREiKY0RFSzNEQywDRE/sw0RLrZ
NESI5jREVPM0RDIANUTuDDVEuhk1RIgmNURkMzVEIUA1RP5MNUS6WTVEiGY1RFRzNUQhgDVE
/ow1RMuZNUSIpjVEZLM1RDLANUTuzDVEy9k1RIjmNURk8zVEIQA2RP4MNkS6GTZEiCY2RFQz
NkQhQDZE7kw2RLpZNkSYZjZEZHM2RDKANkTujDZEupk2RJimNkRUszZEMsA2RP7MNkS62TZE
mOY2RGTzNkQyADdE7gw3RMsZN0SYJjdEVDM3RDJAN0T+TDdEy1k3RJhmN0RkczdEMoA3RP6M
N0TLmTdEmKY3RFSzN0QywDdE/sw3RMvZN0SY5jdEZPM3RCEAOETuDDhEyxk4RJgmOERUMzhE
IUA4RP5MOES6WThEiGY4RFRzOEQhgDhE/ow4RLqZOESYpjhEZLM4RDLAOET+zDhEutk4RIjm
OERU8zhEIQA5RP4MOUS6GTlEmCY5RFQzOUQyQDlE/kw5RLpZOUSoZjlEZHM5RCGAOUTujDlE
y5k5RIimOURkszlEIcA5RP7MOUTL2TlEmOY5RGTzOUQyADpE/gw6RMsZOkSYJjpEZDM6RCFA
OkT+TDpEy1k6RIhmOkRkczpEMoA6RP6MOkTLmTpEmKY6RFSzOkQhwDpE/sw6RLrZOkSI5jpE
ZPM6RCEAO0T+DDtEyxk7RIgmO0RUMztEIUA7RO5MO0S6WTtEiGY7RGRzO0QhgDtE7ow7RLqZ
O0SIpjtEZLM7RCHAO0T+zDtEutk7RIjmO0RU8ztEIQA8RO4MPETLGTxEmCY8RGQzPEQhQDxE
7kw8RLpZPESYZjxEVHM8RDKAPETujDxEy5k8RIimPERkszxEMsA8RO7MPES62TxEiOY8RGTz
PEQhAD1E7gw9RMsZPUSIJj1EVDM9RDJAPUTuTD1Eulk9RIhmPURUcz1EMoA9RO6MPUS6mT1E
mKY9RGSzPUQhwD1E/sw9RLrZPUSI5j1EZPM9RCEAPkTuDD5Euhk+RJgmPkRkMz5EMkA+RO5M
PkS6WT5EmGY+RGRzPkQygD5E/ow+RLqZPkSYpj5EZLM+RDLAPkTuzD5Eutk+RJjmPkRk8z5E
MgA/RO4MP0S6GT9EmCY/RGQzP0QhQD9E7kw/RMtZP0SIZj9EVHM/RCGAP0T+jD9Eupk/RIim
P0RUsz9EIcA/RP7MP0TL2T9EiOY/RFTzP0QhAEBE/gxARMsZQESYJkBEVDNARDJAQET+TEBE
ullARJhmQERkc0BEMoBARP6MQETLmUBEiKZARGSzQEQhwEBE7sxARLrZQESY5kBEVPNARDIA
QUT+DEFEyxlBRJgmQURkM0FEMkBBRO5MQUS6WUFEmGZBRGRzQUQygEFE7oxBRLqZQUSYpkFE
ZLNBRCHAQUTuzEFEy9lBRJjmQURU80FEMgBCRO4MQkTLGUJEmCZCRFQzQkQyQEJE/kxCRLpZ
QkSIZkJEVHNCRCGAQkTujEJEy5lCRIimQkRks0JEMsBCRO7MQkTL2UJEmOZCRGTzQkQhAENE
7gxDRMsZQ0SIJkNEZDNDRCFAQ0T+TENEullDRJhmQ0RUc0NEIYBDRP6MQ0S6mUNEmKZDRGSz
Q0QywENE/sxDRMvZQ0SI5kNEVPNDRDIARET+DEREuhlERIgmRERkM0REMkBERP5MRES6WURE
mGZERGRzREQygERE7oxERMuZRESYpkREZLNERDLARET+zEREutlERJjmRERU80REMgBFRO4M
RUTLGUVEmCZFRFQzRUQyQEVE/kxFRLpZRUSYZkVEVHNFRCGARUTujEVEuplFRJimRURks0VE
IcBFRO7MRUTL2UVEmOZFRFTzRUQyAEZE/gxGRMsZRkSIJkZEZDNGRDJARkT+TEZEy1lGRJhm
RkRUc0ZEIYBGRO6MRkS6mUZEiKZGRFSzRkQhwEZE/sxGRLrZRkSY5kZEZPNGRCEAR0TuDEdE
uhlHRIgmR0RkM0dEIUBHRP5MR0TLWUdEmGZHRGRzR0QygEdE7oxHRMuZR0SYpkdEZLNHRCHA
R0TuzEdEy9lHRJjmR0Rk80dEIQBIRO4MSETLGUhEmCZIRGQzSEQhQEhE7kxIRLpZSESIZkhE
ZHNIRCGASET+jEhEy5lIRJimSERUs0hEIcBIRP7MSES62UhEiOZIRFTzSEQhAElE7gxJRLoZ
SUSIJklEVDNJRDJASUTuTElEy1lJRIhmSURUc0lEIYBJRO6MSUTLmUlEmKZJRGSzSUQywElE
7sxJRMvZSUSI5klEZPNJRDIASkTuDEpEuhlKRIgmSkRUM0pEMkBKRO5MSkS6WUpEmGZKRFRz
SkQhgEpE7oxKRMuZSkSIpkpEVLNKRDLASkT+zEpEutlKRJjmSkRU80pEIQBLRO4MS0TLGUtE
mCZLRGQzS0QyQEtE/kxLRLpZS0SIZktEVHNLRDKAS0TujEtEuplLRIimS0RUs0tEMsBLRP7M
S0S62UtEmOZLRFTzS0QhAExE7gxMRMsZTESYJkxEVDNMRDJATET+TExEullMRJhmTERUc0xE
IYBMRO6MTES6mUxEmKZMRGSzTEQywExE/sxMRLrZTESI5kxEZPNMRDIATUTuDE1EyxlNRJgm
TURkM01EIUBNRO5MTUS6WU1EmGZNRFRzTUQhgE1E7oxNRLqZTUSYpk1EZLNNRDLATUT+zE1E
utlNRJjmTURk801EIQBORO4MTkS6GU5EiCZORGQzTkQhQE5E/kxORLpZTkSIZk5EVHNORCGA
TkT+jE5EuplORJimTkRks05EIcBORP7MTkTL2U5EiOZORGTzTkQhAE9E7gxPRLoZT0SYJk9E
VDNPRDJAT0TuTE9EullPRIhmT0Rkc09EMoBPRP6MT0S6mU9EiKZPRGSzT0QhwE9E7sxPRMvZ
T0SI5k9EVPNPRDIAUET+DFBEuhlQRIgmUERUM1BEIUBQRO5MUES6WVBEiGZQRGRzUEQygFBE
7oxQRLqZUESIplBEVLNQRCHAUET+zFBEutlQRIjmUERU81BEIQBRRO4MUUQMGlFEiCZRRGQz
UUQhQFFE/kxRRLpZUUSYZlFEVHNRRDKAUUTujFFEy5lRRJimUURUs1FEIcBRRO7MUUS62VFE
mOZRRFTzUUQyAFJE/gxSRLoZUkSIJlJEVDNSRDJAUkTuTFJEy1lSRJhmUkRUc1JEIYBSRO6M
UkTLmVJEmKZSRFSzUkQywFJE/sxSRLrZUkSI5lJEZPNSRCEAU0TuDFNEuhlTRIgmU0RkM1NE
IUBTRP5MU0TLWVNEiGZTRFRzU0QygFNE/oxTRMuZU0SYplNEVLNTRCHAU0T+zFNEy9lTRIjm
U0RU81NEIQBURP4MVES6GVREmCZURFQzVEQhQFRE7kxURLpZVESYZlREZHNURCGAVETujFRE
y5lURIimVERks1REMsBURP7MVETL2VREmOZURGTzVEQhAFVE7gxVRMsZVUSYJlVEVDNVRDJA
VUT+TFVEy1lVRJhmVURkc1VEMoBVRP6MVUTLmVVEiKZVRGSzVUQywFVE/sxVRMvZVUSY5lVE
ZPNVRCEAVkTuDFZEyxlWRIgmVkRUM1ZEMkBWRO5MVkS6WVZEiGZWRFRzVkQygFZE/oxWRMuZ
VkSIplZEVLNWRDLAVkT+zFZEutlWRIjmVkRk81ZEIQBXRP4MV0S6GVdEmCZXRGQzV0QhQFdE
/kxXRLpZV0SYZldEVHNXRCGAV0T+jFdEuplXRIimV0Rks1dEMsBXRP7MV0TL2VdEmOZXRGTz
V0QhAFhE7gxYRMsZWESYJlhEZDNYRDJAWETuTFhEullYRJhmWERUc1hEIYBYRO6MWETLmVhE
iKZYRFSzWEQywFhE/sxYRMvZWESY5lhEZPNYRCEAWUT+DFlEyxlZRIgmWURUM1lEMkBZRP5M
WUTLWVlEmGZZRGRzWUQygFlE/oxZRLqZWUSIpllEZLNZRDLAWUT+zFlEutlZRIjmWURU81lE
IQBaRO4MWkTLGVpEmCZaRFQzWkQyQFpE7kxaRLpZWkSYZlpEVHNaRDKAWkTujFpEuplaRIim
WkRks1pEMsBaRP7MWkS62VpEiOZaRGTzWkQyAFtE7gxbRMoZW0SYJltEVDNbRCBAW0T+TFtE
yllbRIhmW0RUc1tEMoBbRP6MW0S6mVtEiKZbRGSzW0QywFtE/sxbRLrZW0SI5ltEdPNbRCAA
XET+DFxEyhlcRJgmXERUM1xEIEBcRP5MXETKWVxEiGZcRFRzXEQggFxE/oxcRMqZXESYplxE
ZLNcRDLAXETuzFxEutlcRIjmXERk81xEIABdRP4MXUS6GV1EmCZdRFQzXUQyQF1E7kxdRMpZ
XUSYZl1EZHNdRDKAXUTujF1EupldRJimXURks11EIMBdRO7MXUTK2V1EiOZdRFTzXUQgAF5E
/gxeRLoZXkSYJl5EVDNeRCBAXkT+TF5EylleRIhmXkRkc15EMoBeRP6MXkTKmV5EmKZeRGSz
XkQywF5E/sxeRLrZXkSY5l5EVPNeREIAX0TuDF9EuhlfRJgmX0RUM19EIEBfRO5MX0S6WV9E
iGZfRFRzX0QggF9E7oxfRMqZX0SIpl9EVLNfRCDAX0TuzF9EutlfRIjmX0RU819EMgBgRP4M
YETKGWBEiCZgRGQzYEQyQGBE/kxgRMpZYESIZmBEZHNgRDKAYET+jGBEyplgRIimYERks2BE
MsBgRP7MYETK2WBEiOZgRFTzYEQgAGFE/gxhRLoZYUSIJmFEVDNhRDJAYUT+TGFEyllhRIhm
YURkc2FEIIBhRP6MYUS6mWFEmKZhRGSzYUQgwGFE7sxhRLrZYUSY5mFEVPNhRDIAYkTuDGJE
uhliRJgmYkRkM2JEIEBiRO5MYkS6WWJEiGZiRGRzYkQggGJE7oxiRMqZYkSYpmJEVLNiRDLA
YkTuzGJEutliRIjmYkRk82JEIABjRP4MY0S6GWNEmCZjRFQzY0QgQGNE7kxjRMpZY0SIZmNE
ZHNjRCCAY0T+jGNEupljRJimY0Rks2NEIMBjRP7MY0S62WNEmOZjRGTzY0QgAGRE/gxkRMoZ
ZESIJmREZDNkRCBAZET+TGREyllkRIhmZERkc2REMoBkRO6MZES6mWREiKZkRFSzZEQywGRE
/sxkRMrZZESY5mREZPNkRDIAZUT+DGVEuhllRJgmZURkM2VEMkBlRO5MZUS6WWVEmGZlRGRz
ZUQggGVE7oxlRMqZZUSIpmVEZLNlRDLAZUT+zGVEytllRIjmZURk82VEMgBmRO4MZkS6GWZE
mCZmRFQzZkQyQGZE7kxmRMpZZkSIZmZEZHNmRCCAZkT+jGZEuplmRIimZkRUs2ZEMsBmRP7M
ZkS62WZEmOZmRGTzZkQyAGdE7gxnRLoZZ0SIJmdEVDNnRCBAZ0TuTGdEyllnRIhmZ0RUc2dE
IIBnRO6MZ0TKmWdEmKZnRGSzZ0QgwGdE/sxnRMrZZ0SI5mdEVPNnRCAAaET+DGhEuhloRIgm
aERUM2hEMkBoRO5MaES6WWhEmGZoRFRzaEQggGhE7oxoRMqZaESYpmhEVLNoRCDAaETuzGhE
utloRIjmaERU82hEMgBpRP4MaUS6GWlEmCZpRFQzaUQyQGlE7kxpRMpZaUSIZmlEVHNpRCCA
aUT+jGlEuplpRIimaURks2lEMsBpRP7MaUTK2WlEiOZpRGTzaUQyAGpE7gxqRLoZakSYJmpE
VDNqRCBAakT+TGpEullqRKhmakRkc2pEIIBqRP6MakTKmWpEmKZqRFSzakQywGpE7sxqRMrZ
akSI5mpEZPNqRCAAa0T+DGtEuhlrRJgma0RkM2tEMkBrRO5Ma0TKWWtEmGZrRFRza0QggGtE
7oxrRNyZa0SIpmtEZLNrRCDAa0T+zGtEutlrRJjma0Rk82tEMgBsRO4MbES6GWxEiCZsRFQz
bEQgQGxE7kxsRMpZbESIZmxEZHNsRCCAbET+jGxEyplsRJimbERks2xEIMBsRP7MbETK2WxE
mOZsRGTzbEQgAG1E7gxtRMoZbUSIJm1EZDNtRCBAbUT+TG1EulltRIhmbURUc21EMoBtRP6M
bUS6mW1EmKZtRGSzbUQywG1E/sxtRLrZbUSI5m1EVPNtRDIAbkTuDG5EyhluRIgmbkRkM25E
MkBuRO5MbkS6WW5EmGZuRGRzbkQggG5E7oxuRLqZbkSYpm5EZLNuRDLAbkTuzG5EutluRIjm
bkRU825EMgBvRP4Mb0S6GW9EmCZvRGQzb0QgQG9E7kxvRLpZb0SYZm9EVHNvRCCAb0T+jG9E
yplvRJimb0RUs29EIMBvRO7Mb0TK2W9EiOZvRFTzb0QyAHBE7gxwRMoZcESYJnBEVDNwRDJA
cET+THBEyllwRJhmcERkc3BEIIBwRP6McES6mXBEmKZwRFSzcEQywHBE7sxwRMrZcESI5nBE
VPNwRDIAcUTuDHFEuhlxRJgmcURkM3FEIEBxRO5McUS6WXFEiGZxRGRzcUQygHFE7oxxRMqZ
cUSIpnFEVLNxRDLAcUTuzHFEutlxRJjmcURU83FEIAByRO4MckS6GXJEmCZyRGQzckQyQHJE
/kxyRMpZckSIZnJEZHNyRCCAckT+jHJEyplyRIimckRUs3JEIMByRO7MckS62XJEiOZyRFTz
ckQgAHNE/gxzRMoZc0SIJnNEZDNzRDJAc0T+THNEullzRJhmc0RUc3NEIIBzRO6Mc0S6mXNE
iKZzRFSzc0QywHNE7sxzRMrZc0SI5nNEZPNzRCAAdET+DHREuhl0RJgmdERUM3REIEB0RO5M
dETKWXREiGZ0RFRzdEQggHRE/ox0RMqZdESIpnREZLN0RCDAdET+zHREytl0RJjmdERk83RE
MgB1RP4MdUS6GXVEiCZ1RFQzdUQgQHVE7kx1RMpZdUSIZnVEZHN1RCCAdUT+jHVEypl1RJim
dURUs3VEMsB1RO7MdUS62XVEiOZ1RFTzdUQgAHZE7gx2RLoZdkSIJnZEZDN2RDJAdkTuTHZE
ull2RIhmdkRUc3ZEMoB2RO6MdkS6mXZEmKZ2RGSzdkQgwHZE/sx2RLrZdkSI5nZEZPN2RDIA
d0TuDHdEuhl3RIgmd0RkM3dEMkB3RO5Md0TKWXdEmGZ3RGRzd0QggHdE/ox3RLqZd0SIpndE
ZLN3RDLAd0TuzHdEytl3RJjmd0Rk83dEIAB4RO4MeETKGXhEmCZ4RFQzeEQgQHhE/kx4RLpZ
eESYZnhEZHN4RCCAeETujHhEupl4RIimeERks3hEIMB4RO7MeES62XhEiOZ4RFTzeEQyAHlE
/gx5RMoZeUSIJnlEVDN5RCBAeUTuTHlEull5RJhmeURkc3lEMoB5RP6MeUS6mXlEiKZ5RGSz
eUQgwHlE7sx5RLrZeUSY5nlEVPN5RDIAekT+DHpEuhl6RIgmekRkM3pEIEB6RP5MekS6WXpE
iGZ6RFRzekQggHpE/ox6RLqZekSYpnpEZLN6RCDAekTuzHpEutl6RIjmekRU83pEIAB7RP4M
e0S6GXtEiCZ7RFQze0QgQHtE/kx7RLpZe0SYZntEZHN7RDKAe0TujHtEypl7RIime0RUs3tE
MsB7RP7Me0TK2XtEmOZ7RGTze0QgAHxE7gx8RMoZfESIJnxEVDN8RDJAfETuTHxEull8RJhm
fERkc3xEMoB8RP6MfETKmXxEiKZ8RGSzfEQgwHxE7sx8RLrZfESY5nxEZPN8RCAAfUT+DH1E
yhl9RIgmfURkM31EMkB9RO5MfUS6WX1EiGZ9RGRzfUQygH1E7ox9RLqZfUSYpn1EVLN9RCDA
fUTuzH1Eutl9RJjmfURk831EMgB+RO4MfkS6GX5EmCZ+RGQzfkQyQH5E7kx+RLpZfkSIZn5E
ZHN+RCCAfkTujH5Eupl+RIimfkRUs35EMsB+RP7MfkTK2X5EiOZ+RFTzfkQgAH9E7gx/RLoZ
f0SYJn9EVDN/RDJAf0T+TH9Eyll/RIhmf0Rkc39EIIB/RP6Mf0TKmX9EiKZ/RGSzf0QgwH9E
/sx/RLrZf0SY5n9EZPN/RBkAgER3BoBE3QyAREQTgESqGYBEGSCARH8mgETdLIBERDOARLI5
gEQQQIBEf0aAROVMgERMU4BEqlmARBBggER3ZoBE3WyARERzgESqeYBEGYCARH+GgETdjIBE
TJOARLKZgEQQoIBEd6aARN2sgEREs4BEqrmARBDAgER3xoBE5cyARETTgESq2YBEGeCARH/m
gETl7IBETPOARLL5gEQQAIFEdwaBROUMgURME4FEqhmBRBAggUR3JoFE3SyBREQzgUSqOYFE
GUCBRH9GgUTlTIFERFOBRKpZgUQQYIFEf2aBRN1sgURMc4FEqnmBRBmAgUR3hoFE3YyBREST
gUSqmYFEEKCBRHemgUTlrIFETLOBRLK5gUQQwIFEf8aBRN3MgURM04FEqtmBRBDggUR35oFE
3eyBREzzgUSy+YFEEACCRHcGgkTlDIJERBOCRLIZgkQQIIJEdyaCRN0sgkRMM4JEujmCRBlA
gkR3RoJE5UyCRERTgkSyWYJEGWCCRHdmgkTdbIJETHOCRKp5gkQZgIJEd4aCROWMgkRMk4JE
spmCRBCggkR3poJE5ayCREyzgkSyuYJEEMCCRH/GgkTlzIJETNOCRLLZgkQZ4IJEf+aCROXs
gkRE84JEqvmCRCEAg0R3BoNE3QyDREQTg0SqGYNEGSCDRH8mg0TdLINERDODRKo5g0QZQINE
f0aDRN1Mg0REU4NEslmDRBBgg0R/ZoNE5WyDRERzg0SqeYNEEICDRH+Gg0TdjINERJODRLKZ
g0QZoINEf6aDRN2sg0REs4NEsrmDRBDAg0R3xoNE3cyDREzTg0Sq2YNEEOCDRH/mg0Tl7INE
RPODRLL5g0QZAIREdwaEROUMhEREE4REqhmERBAghER3JoRE3SyEREwzhESqOYREGUCERHdG
hETlTIRETFOERLJZhEQQYIREf2aEROVshEREc4REsnmERBCAhER/hoRE5YyEREyThESymYRE
EKCERH+mhETdrIRETLOERKq5hEQQwIREd8aEROXMhERM04REstmERBnghER/5oRE3eyERETz
hESq+YREEACFRHcGhUTdDIVETBOFRLIZhUQQIIVEdyaFROUshURMM4VEqjmFRBlAhUR3RoVE
5UyFRExThUSyWYVEIWCFRH9mhUTdbIVETHOFRKp5hUQZgIVEd4aFROWMhURMk4VEspmFRBCg
hUR3poVE5ayFRESzhUSyuYVEEMCFRHfGhUTlzIVETNOFRLrZhUQZ4IVEd+aFROXshURM84VE
qvmFRBAAhkR/BoZE5QyGREQThkSqGYZEECCGRH8mhkTdLIZETDOGRKo5hkQQQIZEf0aGRN1M
hkREU4ZEslmGRBBghkR/ZoZE3WyGRExzhkSyeYZEEICGRHeGhkTdjIZETJOGRLKZhkQZoIZE
f6aGROWshkRMs4ZEsrmGRBDAhkR/xoZE3cyGRETThkSq2YZEEOCGRH/mhkTd7IZERPOGRLL5
hkQQAIdEdwaHROUMh0REE4dEqhmHRBkgh0R3JodE5SyHREwzh0SqOYdEEECHRH9Gh0TdTIdE
RFOHRLJZh0QZYIdEd2aHRN1sh0RMc4dEqnmHRBCAh0R3hodE3YyHRESTh0SymYdEGaCHRH+m
h0TdrIdERLOHRLK5h0QZwIdEd8aHROXMh0RE04dEqtmHRBngh0R35odE5eyHREzzh0Sq+YdE
EACIRHcGiETdDIhETBOIRKoZiEQZIIhEdyaIROUsiERMM4hEsjmIRBBAiER3RohE3UyIRERT
iESyWYhEEGCIRHdmiETdbIhERHOIRKp5iEQQgIhEd4aIRN2MiERMk4hEspmIRBCgiER/pohE
3ayIREyziESquYhEEMCIRH/GiETlzIhERNOIRKrZiEQZ4IhEd+aIRN3siERM84hEqvmIRBkA
iUR3BolE3QyJREwTiUS6GYlEECCJRHcmiUTdLIlETDOJRLI5iUQZQIlEd0aJRN1MiUREU4lE
slmJRBBgiUR3ZolE5WyJRERziUSqeYlEEICJRH+GiUTdjIlETJOJRLKZiUQZoIlEd6aJROWs
iUREs4lEsrmJRBDAiUR3xolE3cyJRETTiUSy2YlEEOCJRHfmiUTl7IlETPOJRLL5iUQZAIpE
fwaKROUMikRME4pEshmKRBAgikR3JopE3SyKREQzikSyOYpEEECKRHdGikTlTIpETFOKRKpZ
ikQZYIpEd2aKROVsikREc4pEsnmKRBCAikR/hopE3YyKRESTikSqmYpEGaCKRHemikTlrIpE
RLOKRLK5ikQQwIpEf8aKROXMikRE04pEstmKRBDgikR/5opE5eyKREzzikS6+YpEEACLRHcG
i0TdDItETBOLRLIZi0QZIItEfyaLRO4si0REM4tEsjmLRBBAi0R/RotE3UyLRERTi0SqWYtE
GWCLRH9mi0TdbItERHOLRLJ5i0QZgItEf4aLRN2Mi0REk4tEspmLRBCgi0R/potE5ayLREyz
i0SquYtEGcCLRHfGi0TdzItETNOLRKrZi0QZ4ItEf+aLROXsi0RE84tEqvmLRBkAjER/BoxE
3QyMREwTjESqGYxEGSCMRH8mjETdLIxERDOMRLI5jEQQQIxEf0aMRN1MjERMU4xEslmMRBBg
jER/ZoxE5WyMRExzjESyeYxEEICMRH+GjETdjIxETJOMRLKZjEQhoIxEd6aMRN2sjEREs4xE
qrmMRBnAjER/xoxE5cyMREzTjESq2YxEGeCMRH/mjETd7IxETPOMRLL5jEQQAI1EfwaNROUM
jUREE41EshmNRBkgjUR3Jo1E3SyNREwzjUSyOY1EGUCNRHdGjUTlTI1ERFONRLJZjUQQYI1E
f2aNROVsjUREc41EqnmNRBmAjUR/ho1E3YyNREyTjUSymY1EGaCNRHemjUTlrI1ERLONRLK5
jUQZwI1Ef8aNROXMjURM041EqtmNRBngjUR35o1E3eyNRETzjUSq+Y1EEACORH8GjkTlDI5E
VBOORLIZjkQQII5EfyaORN0sjkRMM45EsjmORBBAjkR/Ro5E3UyORERTjkSqWY5EGWCORHdm
jkTlbI5ETHOORKp5jkQQgI5Ef4aOROWMjkRMk45EspmORBCgjkR3po5E3ayORESzjkSyuY5E
EMCORHfGjkTlzI5ERNOORKrZjkQQ4I5Ef+aORN3sjkRM845EqvmORBAAj0R/Bo9E5QyPREQT
j0SyGY9EGSCPRH8mj0TdLI9ETDOPRLI5j0QQQI9Ef0aPRN1Mj0RMU49EqlmPRBBgj0R3Zo9E
3WyPRERzj0SqeY9EEICPRHeGj0TljI9ETJOPRLKZj0QZoI9Ef6aPROWsj0RMs49EqrmPRBnA
j0R/xo9E5cyPREzTj0Sq2Y9EGeCPRHfmj0Tl7I9ETPOPRLL5j0QQAJBEfwaQROUMkERME5BE
shmQRBAgkER/JpBE3SyQREwzkESyOZBEEECQRHdGkETlTJBERFOQRLpZkEQQYJBEf2aQRN1s
kERMc5BEqnmQRBmAkER/hpBE5YyQRESTkESqmZBEEKCQRH+mkETdrJBETLOQRLK5kEQQwJBE
f8aQRN3MkERM05BEqtmQRBngkER35pBE3eyQRETzkESy+ZBEEACRRHcGkUTlDJFETBORRKoZ
kUQQIJFEfyaRROUskUREM5FEqjmRRBBAkUR3RpFE5UyRRExTkUSyWZFEGWCRRHdmkUTdbJFE
RHORRKp5kUQZgJFEf4aRROWMkURMk5FEspmRRBmgkUR3ppFE3ayRRESzkUSquZFEGcCRRH/G
kUTlzJFERNORRLLZkUQQ4JFEf+aRRN3skURM85FEqvmRRBkAkkR/BpJE3QySREwTkkSqGZJE
ECCSRHcmkkTlLJJERDOSRKo5kkQZQJJEf0aSRN1MkkRMU5JEqlmSRBlgkkR3ZpJE3WySRExz
kkSqeZJEEICSRHeGkkTljJJETJOSRKqZkkQQoJJEf6aSRN2skkREs5JEqrmSRBDAkkR/xpJE
5cySREzTkkSy2ZJEGeCSRHfmkkTd7JJERPOSRKr5kkQQAJNEfwaTROUMk0REE5NEshmTRBAg
k0R3JpNE5SyTREQzk0SyOZNEEECTRH9Gk0TdTJNETFOTRLJZk0QQYJNEd2aTROVsk0RMc5NE
snmTRCGAk0R3hpNE5YyTRESTk0SqmZNEEKCTRH+mk0TdrJNETLOTRKq5k0QQwJNEf8aTROXM
k0RM05NEqtmTRBDgk0R35pNE3eyTREzzk0Sq+ZNEGQCURH8GlETdDJRETBOURLIZlEQQIJRE
fyaUROUslERMM5REsjmURBBAlER3RpRE5UyURERTlESqWZREEGCURHdmlETdbJRETHOURLJ5
lEQQgJREf4aURN2MlERMk5REqpmURBmglER3ppRE5ayUREyzlESquZREEMCURH/GlETdzJRE
TNOURLLZlEQQ4JREd+aURN3slERE85REqvmURBAAlUR3BpVE3QyVREQTlUSqGZVEECCVRHcm
lUTdLJVERDOVRKo5lUQZQJVEd0aVRN1MlURMU5VEqlmVRBBglUR3ZpVE3WyVRExzlUSqeZVE
GYCVRH+GlUTdjJVETJOVRKqZlUQZoJVEf6aVRN2slURMs5VEqrmVRBDAlUR/xpVE5cyVRETT
lUSy2ZVEGeCVRHfmlUTd7JVETPOVRKr5lUQZAJZEdwaWROUMlkREE5ZEqhmWRBAglkR/JpZE
5SyWREQzlkSyOZZEGUCWRH9GlkTlTJZETFOWRLJZlkQQYJZEf2aWRN1slkREc5ZEqnmWRBCA
lkR/hpZE3YyWREyTlkSqmZZEGaCWRH+mlkTdrJZERLOWRKq5lkQZwJZEf8aWRN3MlkRE05ZE
stmWRBDglkR/5pZE3eyWREzzlkSy+ZZEEACXRHcGl0TdDJdERBOXRLIZl0QZIJdEfyaXRN0s
l0RMM5dEsjmXRBlAl0R3RpdE5UyXRExTl0SqWZdEEGCXRH9ml0TlbJdETHOXRKp5l0QQgJdE
d4aXRN2Ml0REk5dEspmXRBCgl0R/ppdE5ayXREyzl0SyuZdEEMCXRH/Gl0TdzJdETNOXRKrZ
l0QZ4JdEd+aXROXsl0RM85dEqvmXRBAAmER/BphE5QyYREwTmESqGZhEECCYRH8mmETdLJhE
TDOYRLI5mEQQQJhEd0aYRN1MmERMU5hEqlmYRBlgmER/ZphE3WyYRExzmESyeZhEGYCYRH+G
mETdjJhERJOYRLKZmEQZoJhEf6aYROWsmERMs5hEsrmYRBDAmER/xphE3cyYRETTmESy2ZhE
GeCYRHfmmETd7JhETPOYRLL5mEQZAJlEdwaZROUMmURME5lEuhmZRBkgmUR3JplE5SyZREwz
mUSyOZlEEECZRH9GmUTdTJlETFOZRKpZmUQZYJlEf2aZROVsmUREc5lEqnmZRBCAmUR3hplE
5YyZREyTmUSqmZlEGaCZRHemmUTdrJlERLOZRKq5mUQZwJlEf8aZROXMmURE05lEstmZRBDg
mUR/5plE3eyZREzzmUSy+ZlEGQCaRH8GmkTdDJpETBOaRLIZmkQQIJpEdyaaROUsmkRMM5pE
qjmaRBlAmkR3RppE3UyaRExTmkSyWZpEEGCaRHdmmkTdbJpETHOaRKp5mkQZgJpEd4aaROWM
mkREk5pEspmaRBCgmkR/pppE3ayaREyzmkSquZpEGcCaRH/GmkTlzJpERNOaRKrZmkQQ4JpE
f+aaROXsmkRM85pEsvmaRBAAm0R3BptE3QybREwTm0SqGZtEECCbRHcmm0TlLJtETDObRLI5
m0QQQJtEd0abRN1Mm0REU5tEslmbRBBgm0R/ZptE3WybRERzm0SyeZtEGYCbRHeGm0TdjJtE
TJObRLKZm0QQoJtEd6abROWsm0REs5tEsrmbRBnAm0R/xptE5cybRETTm0Sy2ZtEEOCbRHfm
m0Tl7JtETPObRKr5m0QQAJxEfwacRN0MnEREE5xEqhmcRBkgnER/JpxE5SycREQznESqOZxE
GUCcRHdGnETdTJxETFOcRLJZnEQZYJxEf2acRN1snEREc5xEsnmcRBmAnER/hpxE3YycREyT
nESqmZxEGaCcRHemnETlrJxERLOcRKq5nEQQwJxEf8acRN3MnERE05xEqtmcRBDgnER35pxE
5eycREzznESy+ZxEGQCdRH8GnUTdDJ1ETBOdRLIZnUQZIJ1EfyadRN0snUREM51EsjmdRBlA
nUR3Rp1E5UydRExTnUSqWZ1EGWCdRHdmnUTdbJ1ETHOdRKp5nUQQgJ1Ed4adRN2MnURMk51E
spmdRBCgnUR3pp1E3aydRESznUSquZ1EEMCdRHfGnUTlzJ1ETNOdRKrZnUQZ4J1Ef+adRN3s
nURM851EsvmdRBAAnkR3Bp5E5QyeREQTnkSqGZ5EECCeRH8mnkTlLJ5ETDOeRLI5nkQZQJ5E
d0aeRN1MnkRMU55EslmeRBlgnkR3Zp5E3WyeRExznkSyeZ5EGYCeRHeGnkTdjJ5ETJOeRLKZ
nkQQoJ5Ef6aeRN2snkREs55EqrmeRBnAnkR3xp5E3cyeRETTnkSy2Z5EEOCeRHfmnkTd7J5E
TPOeRKr5nkQQAJ9EdwafROUMn0REE59EshmfRBAgn0R/Jp9E3SyfREQzn0SqOZ9EGUCfRHdG
n0TdTJ9ERFOfRLJZn0QQYJ9Eh2afROVsn0RMc59EsnmfRBCAn0R/hp9E5YyfREyTn0SqmZ9E
GaCfRH+mn0TlrJ9ERLOfRKq5n0QQwJ9Ed8afRN3Mn0RM059EqtmfRBngn0R35p9E3eyfRETz
n0Sq+Z9EGQCgRH8GoETlDKBERBOgRKoZoEQZIKBEfyagROUsoEREM6BEqjmgRBBAoER/RqBE
5UygRExToESqWaBEEGCgRHdmoETlbKBERHOgRLJ5oEQZgKBEf4agROWMoEREk6BEqpmgRBmg
oER3pqBE3aygRESzoESyuaBEGcCgRH/GoETdzKBETNOgRKrZoEQQ4KBEf+agRN3soERE86BE
qvmgRBAAoUR/BqFE5QyhREwToUSqGaFEECChRH8moUTlLKFERDOhRLI5oUQZQKFEd0ahROVM
oURMU6FEslmhRBBgoUR3ZqFE5WyhRExzoUSqeaFEEIChRH+GoUTljKFERJOhRKqZoUQQoKFE
d6ahRN2soURMs6FEqrmhRBnAoUR3xqFE5cyhREzToUSy2aFEEOChRHfmoUTd7KFERPOhRLL5
oUQZAKJEdwaiRN0MokREE6JEqhmiRBAgokR/JqJE5SyiREwzokSqOaJEEECiRH9GokTlTKJE
RFOiRKpZokQQYKJEd2aiROVsokRMc6JEsnmiRBCAokR3hqJE3YyiREyTokS6maJEEKCiRHem
okTdrKJETLOiRKq5okQZwKJEd8aiROXMokRM06JEqtmiRBngokR35qJE5eyiRETzokSq+aJE
GQCjRHcGo0TlDKNETBOjRKoZo0QZIKNEdyajROUso0REM6NEsjmjRBBAo0R/RqNE3UyjRExT
o0SyWaNEGWCjRHdmo0TdbKNETHOjRKp5o0QZgKNEf4ajROWMo0REk6NEspmjRBmgo0R/pqNE
3ayjREyzo0SquaNEGcCjRHfGo0TdzKNERNOjRKrZo0QQ4KNEd+ajROXso0RE86NEsvmjRBAA
pER/BqRE3QykREwTpESqGaREGSCkRHcmpETdLKRERDOkRLI5pEQZQKREf0akROVMpERMU6RE
slmkRBBgpER/ZqRE3WykRExzpESyeaREEICkRH+GpETljKRETJOkRKqZpEQZoKREf6akROWs
pERMs6REsrmkRBDApER/xqRE5cykREzTpESq2aREEOCkRHfmpETl7KRERPOkRLL5pEQZAKVE
dwalROUMpUREE6VEqhmlRBAgpUR/JqVE5SylREQzpUSyOaVEEEClRHdGpUTlTKVETFOlRKpZ
pUQZYKVEf2alROVspUREc6VEsnmlRBCApUR/hqVE3YylRESTpUSymaVEGaClRHempUTlrKVE
RLOlRKq5pUQQwKVEd8alRN3MpURE06VEstmlRBDgpUR35qVE3eylRETzpUSq+aVEGQCmRH8G
pkTdDKZETBOmRLIZpkQZIKZEdyamRN0spkRMM6ZEqjmmRBBApkR/RqZE3UymRExTpkSqWaZE
EGCmRHdmpkTdbKZETHOmRKp5pkQZgKZEf4amROWMpkREk6ZEqpmmRBmgpkR3pqZE5aymREyz
pkSyuaZEEMCmRHfGpkTlzKZETNOmRLrZpkQQ4KZEf+amRN3spkRM86ZEsvmmRBAAp0R3BqdE
3QynREwTp0SqGadEGSCnRH8mp0TlLKdERDOnRLI5p0QQQKdEd0anRN1Mp0RMU6dEslmnRBBg
p0R/ZqdE3WynRExzp0SyeadEGYCnRH+Gp0TljKdETJOnRLKZp0QZoKdEd6anRN2sp0RMs6dE
srmnRBDAp0R/xqdE5cynREzTp0Sq2adEEOCnRHfmp0Td7KdETPOnRLL5p0QQAKhEdwaoRN0M
qERME6hEqhmoRBAgqER/JqhE5SyoREQzqESyOahEGUCoRHdGqETlTKhETFOoRLJZqEQQYKhE
d2aoRN1sqERMc6hEqnmoRBCAqER3hqhE5YyoREyTqESqmahEGaCoRH+mqETlrKhETLOoRLK5
qEQZwKhEf8aoRN3MqERM06hEstmoRBngqER/5qhE3eyoREzzqESy+ahEEACpRH8GqUTlDKlE
RBOpRKoZqUQQIKlEfyapRN0sqUREM6lEsjmpRBBAqUR/RqlE5UypRERTqUSqWalEGWCpRHdm
qUTlbKlETHOpRKp5qUQZgKlEd4apRN2MqURMk6lEqpmpRBmgqUR/pqlE5aypRESzqUSyualE
EMCpRH/GqUTlzKlERNOpRLLZqUQQ4KlEd+apROXsqURE86lEsvmpRBkAqkR3BqpE7gyqREQT
qkSyGapEGSCqRHcmqkTlLKpERDOqRLI5qkQQQKpEd0aqRN1MqkRMU6pEqlmqRBlgqkR3ZqpE
3WyqRERzqkSqeapEGYCqRH+GqkTdjKpETJOqRKqZqkQZoKpEd6aqRN2sqkRMs6pEqrmqRBnA
qkR3xqpE5cyqREzTqkSq2apEGeCqRHfmqkTd7KpETPOqRKr5qkQZAKtEfwarRN0Mq0RME6tE
shmrRBAgq0R3JqtE5SyrREwzq0SqOatEGUCrRH9Gq0TlTKtERFOrRLJZq0QQYKtEd2arROVs
q0RMc6tEqnmrRBCAq0R3hqtE3YyrREyTq0SqmatEGaCrRHemq0TdrKtERLOrRLK5q0QQwKtE
d8arROXMq0RM06tEqtmrRBngq0R35qtE5eyrREzzq0Sy+atEGQCsRHcGrETdDKxETBOsRLIZ
rEQQIKxEfyasROUsrEREM6xEsjmsRBBArER3RqxE5UysRExTrESqWaxEGWCsRHdmrETlbKxE
RHOsRKp5rEQQgKxEf4asRN2MrERMk6xEupmsRBCgrER/pqxE3aysREyzrESquaxEGcCsRHfG
rETdzKxETNOsRKrZrEQQ4KxEf+asROXsrERM86xEqvmsRBAArUR/Bq1E3QytREwTrUSyGa1E
ECCtRH8mrUTlLK1ETDOtRLI5rUQQQK1Ef0atRN1MrUREU61EslmtRBlgrUR/Zq1E3WytRERz
rUSyea1EGYCtRH+GrUTdjK1ETJOtRKqZrUQQoK1Ed6atRN2srURDs61EsrmtRBjArUR3xq1E
3cytREPTrUSq2a1EGOCtRHfmrUTl7K1ETPOtRLL5rUQQAK5EdwauROUMrkRME65EshmuRBAg
rkR3Jq5E3SyuREMzrkSqOa5EEECuRHdGrkTlTK5ETFOuRKpZrkQYYK5Ef2auROVsrkRDc65E
snmuRBCArkR/hq5E5YyuREyTrkSqma5EGKCuRHemrkTlrK5ETLOuRKq5rkQYwK5Ef8auRN3M
rkRM065EstmuRBjgrkR/5q5E3eyuREzzrkSy+a5EGACvRHcGr0TdDK9ETBOvRLIZr0QQIK9E
fyavROUsr0RMM69EqjmvRBBAr0R3Rq9E3UyvRENTr0SyWa9EGGCvRHdmr0TlbK9ETHOvRKp5
r0QYgK9Ef4avROWMr0RDk69EspmvRBCgr0R3pq9E5ayvREOzr0Syua9EGMCvRH/Gr0TlzK9E
TNOvRKrZr0QQ4K9Ef+avROXsr0RD869EqvmvRBAAsER/BrBE5QywREwTsESqGbBEECCwRHcm
sETlLLBETDOwRKo5sEQQQLBEd0awRN1MsERDU7BEslmwRBhgsER/ZrBE5WywRENzsESqebBE
GICwRHeGsETljLBEQ5OwRKqZsEQQoLBEf6awROWssERDs7BEqrmwRBDAsER/xrBE5cywREPT
sESq2bBEGOCwRHfmsETl7LBETPOwRKr5sEQYALFEfwaxROUMsURDE7FEshmxRBggsUR3JrFE
5SyxREwzsUSqObFEEECxRHdGsUTlTLFETFOxRKpZsUQYYLFEf2axRN1ssURMc7FEqnmxRBCA
sUR/hrFE3YyxREyTsUSqmbFEGKCxRHemsUTdrLFEQ7OxRKq5sUQQwLFEf8axROXMsURD07FE
stmxRBjgsUR35rFE5eyxREPzsUSq+bFEGACyRHcGskTdDLJETBOyRKoZskQQILJEdyayROUs
skRDM7JEqjmyRBhAskR3RrJE3UyyRExTskSqWbJEGGCyRHdmskTlbLJEQ3OyRKp5skQQgLJE
f4ayRN2MskRMk7JEqpmyRBigskR3prJE5ayyREOzskSyubJEEMCyRH/GskTdzLJETNOyRKrZ
skQY4LJEf+ayRN3sskRD87JEsvmyRBgAs0R/BrNE5QyzREMTs0SqGbNEECCzRHcms0TdLLNE
QzOzRKo5s0QYQLNEd0azROVMs0RMU7NEqlmzRBBgs0R3ZrNE5WyzRENzs0SqebNEEICzRH+G
s0TljLNETJOzRLKZs0QQoLNEf6azRN2ss0RMs7NEqrmzRBjAs0R/xrNE3cyzREzTs0Sy2bNE
EOCzRHfms0Tl7LNEQ/OzRKr5s0QQALREfwa0ROUMtERDE7REqhm0RBggtER/JrRE5Sy0REMz
tESyObREEEC0RHdGtETdTLREQ1O0RLJZtEQQYLREd2a0RN1stERDc7REqnm0RBCAtER3hrRE
5Yy0REyTtESymbREGKC0RHemtETdrLRETLO0RKq5tEQQwLREd8a0RN3MtERD07REqtm0RBDg
tER35rRE3ey0REzztESq+bREGAC1RHcGtUTdDLVETBO1RLIZtUQQILVEfya1ROUstURMM7VE
sjm1RBhAtUR3RrVE3Uy1RENTtUSqWbVEEGC1RH9mtUTlbLVETHO1RKp5tUQYgLVEf4a1ROWM
tURDk7VEqpm1RBCgtUR3prVE5ay1REyztUSyubVEGMC1RH/GtUTdzLVETNO1RKrZtUQQ4LVE
d+a1RN3stURM87VEqvm1RBgAtkR3BrZE3Qy2REwTtkSqGbZEECC2RH8mtkTdLLZEQzO2RKo5
tkQQQLZEd0a2ROVMtkRMU7ZEqlm2RBhgtkR3ZrZE5Wy2RENztkSqebZEGIC2RHeGtkTljLZE
TJO2RLKZtkQYoLZEd6a2RN2stkRMs7ZEqrm2RBDAtkR3xrZE3cy2REzTtkSy2bZEEOC2RH/m
tkTl7LZETPO2RLL5tkQYALdEfwa3ROUMt0RME7dEqhm3RBAgt0R3JrdE3Sy3REMzt0S6ObdE
GEC3RH9Gt0TlTLdETFO3RKpZt0QYYLdEd2a3ROVst0RDc7dEqnm3RBCAt0R3hrdE3Yy3REyT
t0SqmbdEEKC3RHemt0TdrLdETLO3RKq5t0QQwLdEd8a3ROXMt0RM07dEstm3RBDgt0R35rdE
3ey3REzzt0Sy+bdEEAC4RH8GuETlDLhETBO4RKoZuEQYILhEdya4ROUsuERDM7hEsjm4RBBA
uER3RrhE5Uy4RENTuESqWbhEEGC4RH9muETlbLhETHO4RLJ5uEQYgLhEd4a4ROWMuERMk7hE</AssayXData><AssayYData Points="5562">hackQMW5JEDJ9SRAEX8kQOsOJUAH1CRAaNskQDH9JEB53iRABRAlQCrrJECuFiVAFe4kQKBR
JUCePyVAv1UlQJpVJUCFGCVACR8lQKW4JUBfhyVAZGElQKKaJUDbYSVAW1clQENeJUBtaCVA
bbElQE58JUAjwiVADIUlQGiKJUCDjyVA86IlQBiPJUA4tiVAItIlQELvJUBuzyVAkbklQOPm
JUAs5yVAYQImQPDFJUBDASZAUe4lQEPcJUAwVCZASBgmQEI7JkDeMCZAiD8mQAckJkChZyZA
ak4mQHkeJkCZQSZA1xwmQHgwJkDsyiZA6XkmQN6aJkD1ZyZAsEMmQFJzJkBXbiZAKI8mQITH
JkD1ESdA0kUmQCOJJkDmwiZAArMmQMKmJkBFtCZA+MwmQG9sJkBC4CZA0q4mQI25JkBvgCZA
8M0mQJDSJkCS3CZAnQonQODOJkDkziZAtQ0nQNXkJkDs8yZAEhAnQN7gJkAr+yZAMeEmQJbs
JkC97iZAA1wnQPofJ0A9KidATVEnQC43J0AgcidA6wMnQLlBJ0BCUydA4k4nQDMzJ0BvOidA
iYAnQF9UJ0B/VydAFBsnQMhFJ0AyVydAzG8nQLuFJ0BHzidAcRInQISBJ0BGfSdAi0UnQNHS
J0AvUSdAZY8nQNh7J0BcgCdAkpwnQMBbJ0B3USdAW38nQGy9J0C9rSdAdfInQP/bJ0Cu1SdA
8cInQLyZJ0Aq5SdA8LonQDrwJ0A2ridAMAUoQAPLJ0A2KyhAaqQnQKC9J0CqAyhA8tonQLb2
J0C/0idAFD4oQGLKJ0DxwydA7esnQKYnKEBvGShA+CooQAIwKEAhfChArD0oQNZGKEA77ydA
gCkoQCpKKEBbKihAED4oQFQsKECxeShAHxkoQFMeKEADRihAFEsoQOJDKEA8KyhAPmAoQBzk
J0AnHyhAhoAoQCMtKEDMiihAXXUoQL4+KEChWShAjkooQIT0J0AEQShAj0QoQKeZKECjUChA
T7EoQBfTKEBzHihAtH4oQNyaKECLhihAkWsoQEVfKECy1ihA85AoQPiyKEA60ihAoJcoQNu7
KEAiqChAXs0oQO6cKEB/tShAUbooQKrXKEAtyihAOM0oQLXDKEDowChAuqkoQFy/KEA3xyhA
Z+EoQL3SKECJvChA3IgoQCJiKUA1xyhA3CopQG3fKEB28ihAz+8oQAYUKUA1GClAiBQpQJEX
KUB40yhA4e4oQAIRKUDo8ihAHRYpQJ0JKUDvTylAJFMpQPaSKUAy+ChA9EgpQFtAKUDOVSlA
kUspQKw+KUDF9ChALA0pQE+PKUBEbSlAvycpQIxbKUD4GSlA1x4pQJtpKUDWXilAtFMpQNCH
KUBAUClA9ZApQK+xKUCehSlA3ogpQBRIKUCzISlAoL8pQFRsKUBVrSlAk3EpQKe5KUDmtClA
WccpQBCOKUDrdilANLUpQBmnKUClmClAVsApQLpoKUDx9ClAcMopQIKaKUDPtilAKN8pQDjd
KUCxsSlAYaspQP61KUD22ylAbuYpQPPXKUASvClAosspQJT1KUBP6ilAAuEpQNISKkC+2SlA
QMUpQCPMKUAEFypAUeYpQB8iKkA99ylAUh0qQMkiKkDUAipAgDAqQOA1KkCB5ClACOopQPxe
KkCZ1ylAWAMqQMkmKkDdNCpAqR8qQOgxKkDw6ylAUkIqQPHeKUDTBipAtDgqQFBJKkA5DipA
+AgqQHlKKkBAmypAJ2MqQFNJKkD9RCpAWEYqQNMoKkD/QCpATkYqQIk9KkBUUSpA5IcqQDuT
KkBuRCpAo24qQH2OKkAEdipAQtgqQCxKKkDTwCpAwFUqQM57KkADMipAKFIqQMXaKkBBiipA
Wp4qQJegKkAFjipAe9IqQLHzKkCatSpAhXwqQBZ6KkBqqSpAMaAqQCO+KkDF2ipAjLcqQB7w
KkAa9ypAJ+gqQJuuKkCz3ipAzsAqQJkbK0BSCitA+98qQG/HKkCw2ypAfNAqQFK8KkBbnypA
acEqQNT9KkDfBytApi0rQGW7KkDd8ypAKCUrQHnoKkDr4CpATBcrQOCqKkDm2ipAOdEqQM8r
K0DqLytAywYrQBfzKkApACtAJxUrQG8MK0AJ6ipAFvkqQBb9KkCV/ypAcB8rQOFPK0AuOitA
UTMrQG8xK0B1XCtA/horQFBqK0CQHitAAiYrQEYgK0BeOitALpErQKJCK0CnQStAousqQOxG
K0AZRStA/FUrQMYCK0BNgitACQQrQPZdK0D6hCtAamcrQM9pK0CKhCtAVzwrQOc5K0B8aStA
wZcrQMuNK0CigytAlGQrQLRuK0AOmitA+4wrQNeeK0A0sytAyIorQD99K0AzVytAMkQrQIOD
K0AfoytArqUrQGJVK0BYdytA81grQMO6K0DwvytAUogrQHCZK0C7uStAFcwrQD6HK0AOAixA
mqMrQIm6K0DevytAKs0rQImzK0CVdytAt4wrQPeFK0B8ritAa3orQEHiK0B9oytAStErQJjY
K0BF0CtA4qcrQM7LK0DkMyxAmd0rQBbLK0Aa5itAi9orQKAKLEC2uytAlPYrQMz5K0DnxCtA
si4sQCaqK0CzwCtAoOgrQB8yLEBR9StA1wwsQEbgK0CFIixAyC4sQOYmLECjKyxAlicsQLSj
K0AM5CtAj+krQFw3LEDZIyxAWu4rQNv6K0B6KCxAkfIrQBT9K0Ah+CtA+zgsQCnzK0AKLyxA
BCssQGU2LEC9TixAehMsQFYMLEDLJixAfA0sQExrLEBfLCxAWxksQIlILEDhFyxA5k0sQMbl
K0BhTCxAIiQsQG2DLEAGgixAeB0sQKtwLEDHfixAg3gsQLZgLECtHSxAlHgsQD5QLECMaCxA
N24sQKNnLEDGkyxAPnMsQDS5LEAfeyxAH7EsQBKuLEAudSxA6mcsQIpfLEDCmixAakYsQEKE
LEC8TyxA1bIsQJ7FLECCryxACK8sQBWDLEAqkixAa9AsQAXTLECtmSxAYrMsQJzULEAumixA
P0wsQJeqLECvsCxAl7ssQN29LEBl2yxA+cwsQNXJLEBt1ixAKbAsQB9nLEBhkCxAYeAsQDp9
LECymCxAv+8sQI6MLECatyxA0gctQBrALEC3oixArBUtQCuXLEDwrCxAK8EsQF+6LEBHvixA
gMosQIeeLECdtCxAVfAsQO7QLEAO7SxA5u0sQPygLEBguyxAkvIsQCouLUAsqyxAUpssQN7i
LEBt9SxAcQotQOH/LEAo3yxAyd0sQCUkLUDtyCxAkQMtQLoILUCOLi1AlU8tQMjDLEBe1SxA
NxctQAHHLEC8NC1A6A4tQOBHLUCmtixA6BMtQBA+LUAR/ixAzh8tQIVKLUBZNi1AYhctQJcR
LUAvfS1AlxwtQKcFLUCvUy1AzDotQNooLUBDBC1AtI4tQCGrLUApAi1ARP0sQKgWLUBJJi1A
aFItQHmGLUCZSy1AITwtQNM1LUA7PS1A1CctQJhhLUA4gS1AxzItQK5vLUDO7CxAEWYtQCZj
LUCdky1AolAtQMmcLUBvUS1AQkMtQNuoLUBDVS1Aj2YtQDNFLUCvOy1AZSktQE+RLUDday1A
OxctQIeHLUD6eS1AWWwtQJKSLUBqYy1AY40tQGB8LUCFZS1ATWktQCFQLUAppC1AIpstQFSz
LUCMjy1AhXAtQHlmLUDHli1Ao4ctQKbjLUD+lC1ARaMtQByqLUBh9S1ASJstQE6sLUCXui1A
t/0tQKVoLUDQ9S1AYMUtQPeYLUBCsy1AZtwtQAP/LUCWxi1Aa84tQA3jLUBmli1ACiYuQH/C
LUAI3i1ALZwtQDrNLUBysi1AwbwtQC7uLUA7Ai5A8estQIy2LUAnFy5Auw8uQIscLkDsXC1A
JxYuQC0ZLkCn+S1AP8wtQCnuLUA/+S1AEPAtQH6kLUDM3C1AKCYuQFz4LUBPAC5At+8tQDUT
LkD9Hy5AFgkuQCAKLkAQ+S1A4QUuQOcXLkApDC5ATyouQMEsLkCK7y1AXyAuQNgtLkAw7S1A
n/ktQC4/LkBEHi5AOuAtQFz4LUCLDy5AUQIuQCrpLUC0Vi5AMA8uQJbXLUC8Qi5AkyIuQIAf
LkBLLi5AgEEuQBowLkDlHC5ApjIuQHs1LkCWOC5A8SouQD4ILkADOi5A8VEuQHwJLkDAMS5A
/DsuQGM3LkDMSy5AAVguQI4HLkCJWi5ArlEuQKBlLkDMLC5AOoUuQMuELkC2ES5A5TIuQC8e
LkBG0y1ANzYuQBHyLUBW+S1ArEguQEYjLkCaRi5A2HcuQB5gLkCpFy5AWD8uQIggLkD+Gy5A
PDEuQEBLLkAYXi5AXnMuQD4cLkB0fy5A7oAuQBRELkB1Wy5AZUAuQE5TLkC3aC5A0iAuQFh1
LkAlVy5AEFUuQAC3LkCCdC5A3w8uQJ4+LkCVgS5AbmUuQBuELkBDKS5AeFguQNNxLkAQli5A
loouQHmsLkBLWi5APXIuQHNRLkCSsC5A45EuQLh5LkB+ri5ATG4uQOX6LkDvmi5AQ7suQGTu
LkCXwy5Aum0uQEX0LkCbmi5ADK8uQNXILkBgyi5A8oQuQNu+LkAZii5AWLYuQH+6LkA6tC5A
TY0uQJMRL0Ak2C5ACbcuQMDcLkBmsS5AHGYuQAz2LkBe0C5Ap9EuQOYDL0B0Hi9AKbUuQNzV
LkAK/C5At5ouQAvsLkDfCi9A8/cuQCjPLkDgtC5AY7MuQKYhL0DMmS5AjO4uQHO2LkDM+y5A
n9YuQFfjLkAV5C5AhlUvQOEdL0B0RS9A6CwvQOooL0CU9y5AyOkuQIwhL0Az+S5AgRsvQKUq
L0Du+S5AnwovQKP0LkA8OC9AdF8vQMnnLkDXSy9AD1EvQD9DL0BKRi9ArjYvQM/oLkA+Ki9A
DeAuQAA2L0AbJi9AZQ0vQE3wLkAR5S5ACiIvQL9bL0CZLC9AZzQvQOpsL0DOLS9AvAkvQEle
L0A0Zy9AMg4vQPH1LkACVy9AGwYvQD/lLkA7Ey9AHoAvQD1XL0ASUS9AC04vQFgbL0AWFi9A
xxcvQHwmL0DSYS9AmFEvQJ9JL0DbOC9ATVAvQFlxL0BSTC9APR0vQCx7L0DEky9AaEovQKdJ
L0Coei9ABFQvQJc6L0DmJi9AIFgvQAl8L0BycS9ABiYvQKxIL0DFWS9ArpUvQF9XL0CecS9A
DU0vQKZmL0CQkC9AT0ovQBZQL0A1hC9AkMsvQISAL0AkVi9AOG0vQF2VL0C3dy9AFH4vQPiL
L0BjQC9AcH8vQGmfL0DQly9AzrkvQHSdL0BAuC9ArK0vQBWrL0B6Oi9ANnMvQF5ZL0Drvy9A
MHwvQKCGL0ClqC9ABZ8vQG3lL0CUeC9A5J0vQE+EL0AbnC9AA5IvQPSrL0CNoS9A0FIvQKOv
L0BJiS9AmNEvQEavL0DBey9AILgvQEcCMEBDBzBA8IsvQGR4L0As4C9A1bYvQOPLL0DVvi9A
U9UvQFp/L0DI3C9AbuEvQLDnL0DdxS9AFSQwQAz5L0CNby9A0skvQFS5L0AxlC9AjC4wQMjR
L0AnjS9AOPMvQA7OL0DW9S9ALQAwQIg4MEBz/i9AMfYvQLCnL0B78S9AAtwvQCnyL0DH3S9A
FeMvQFzsL0BFyS9AZuYvQFkEMEDr5S9AwvEvQPocMEDyHDBALc8vQEgHMEA56C9AsRgwQN8E
MEAGHTBAJv0vQIXlL0Dv6C9APuIvQNn6L0BaFDBAPfwvQJo9MECN5S9AL/EvQJ4GMEDc2y9A
i84vQNAVMEAW1y9AvSswQF8OMEBpJjBA+R0wQE1PMECyFTBArSkwQKRnMECjKzBAcQ0wQN8o
MEBPQjBAYPkvQL74L0DrATBArVIwQOBWMEC6PzBAACEwQI6LMED1SjBAMiMwQLGLMEDbbTBA
W2UwQHRaMEBLSzBAujwwQNpTMEBKjTBAIlkwQEBLMEDNQDBAiEMwQKRsMEDDhjBANTMwQFmG
MEDWYTBAT0gwQONMMEBuYzBAgUcwQJc1MEAqHjBAopYwQDNjMEAaXTBANYAwQBBFMEBsYzBA
s0YwQA5OMED5bzBACHUwQIgqMEBRWDBAdHEwQPiOMECHgDBAUVEwQPWjMEDRnDBAxU0wQCiu
MECsjzBAfJwwQM6sMED5WTBACo0wQNlYMEDEgTBAsZMwQL6WMEBlfzBAPWwwQEyfMEBEpDBA
LbEwQOYuMECXizBAIWgwQNyaMEB1XDBAcZ0wQJlvMECSfTBAQLcwQJieMEA8kzBA2YIwQOiz
MEBUljBAba4wQEAfMUCYoTBAeKUwQPKTMECezzBAh6kwQJtqMEAajjBARb4wQBpuMEBYejBA
1ogwQBy/MECehTBAxJgwQLJ2MEC6ozBAl9cwQHBxMEDZxTBA/8UwQNXCMEDujjBAjOEwQFNk
MEAdvjBAxeMwQEjsMEDfyTBAe9swQEsFMUDE7jBAyXAwQKeJMEAzsDBAva4wQMnJMEBQyTBA
27swQKLzMEAixDBANrkwQFS4MED06jBAnAsxQAHZMEAP1jBA7pQwQHKDMEDr1jBA3b8wQB/G
MEA6sTBAfoAwQOfZMECn6jBAeeEwQIypMEDQ2DBAjLEwQFC4MEBY+jBAM9wwQM0MMUAhyDBA
G+4wQJT0MEBnuDBAUs4wQHX2MEBy3TBAft4wQGghMUC47DBAnkIxQMEuMUBgCjFAJfUwQBLL
MEDD/jBASdIwQDgvMUAc/zBAGgYxQNq4MEC7rjBAfeYwQJnLMECr3zBAwhoxQGdlMUBnRDFA
XzcxQEEpMUCsODFAnUIxQDMzMUAn3jBAcQwxQE7hMEDlQzFAQz8xQGv/MECtBTFAIRwxQO1d
MUCPJDFAyFQxQFRHMUB7BDFA4B4xQPNPMUAXOzFATCMxQPcmMUBoGjFASkYxQDwyMUDhsTBA
VSwxQJ0+MUAAMTFA/xAxQMtLMUAISDFABBUxQOwfMUAJDTFAoE4xQOBiMUD+GDFAWhMxQDI+
MUCuNzFAkX0xQGJNMUCF5zBAr2wxQI1FMUCZaDFABTgxQOhCMUBp5TBAlwcxQDg5MUDwYTFA
UWoxQMxIMUBWADFACFkxQEUWMUBapDFAmzgxQPQxMUBNhDFAa30xQO1wMUCgWDFAeI8xQMxt
MUCZdTFAflMxQFuZMUB5bDFAK5IxQD1TMUCHSDFAdX0xQId8MUANUTFAe0QxQLeNMUAyXDFA
yjcxQFpLMUCBMjFAlVoxQGWcMUCROjFAApMxQCpFMUCqVDFACX0xQD/RMUCfhDFAC18xQOp4
MUDRRzFAfHYxQBVgMUCwaTFA8JExQAmvMUCZfzFAIGkxQExGMUCjZzFAGqUxQFZPMUCAjzFA
P4QxQMt6MUBlbzFAYm8xQMzjMUCJwDFA+7wxQMu8MUAH6TFAicsxQCBnMUB8VjFAM8QxQOqS
MUDimDFAfmUxQIyMMUCoqTFAHdsxQL/9MUB1nTFAuaIxQDa/MUBgjTFAuY4xQCCsMUDumjFA
/YAxQMmVMUAwczFAtc0xQLnqMUA41TFAsc4xQAWIMUABvTFAbJQxQBjPMUBR2TFAdRYyQGds
MUD2xDFAO4IxQE29MUCjyTFA2IUxQPDXMUCf+zFAwsYxQAuxMUAx0jFA2PIxQErIMUB97TFA
pvYxQJXwMUAWxDFAKJwxQPMGMkBQljFAHeYxQOzVMUChCTJAaeIxQC4mMkD6rzFALBgyQIu3
MUBv6DFASikyQATxMUD5HzJAn9IxQKwMMkAJ4TFAbs8xQDblMUAIJTJAgw0yQFzhMUCE1zFA
cjMyQPW1MUCgCjJAnbcxQCSyMUAzAjJACIwxQPXwMUDI9jFA2SwyQAAjMkC3+TFAwvIxQPos
MkB5NDJA8g8yQFTrMUB0DDJAle0xQJobMkAAIjJAfKExQMkHMkBQ+TFApAwyQP1nMkDBCDJA
7NExQL8cMkC1OjJAr9cxQOAMMkDEKzJA1w4yQEbeMUAobTJA0CAyQEz/MUBn+zFAdCgyQGo+
MkDBUjJA0SwyQAM5MkBhHDJA9icyQIItMkCSUjJApyIyQDjfMUCvPTJAlTsyQGURMkDG9zFA
T2kyQCNQMkBgeTJA0hYyQA07MkC5FzJARnoyQAZyMkC7JjJA8EoyQAhoMkCEajJATAQyQAaJ
MkCsGzJAsBkyQDB7MkDePzJAlXkyQCs4MkCIOzJAK5EyQHyIMkBaNzJAmG0yQDGlMkCFGDJA
I0MyQDBwMkCaajJA62UyQF01MkCwQDJA1EgyQEk1MkDEWjJABD4yQHdBMkCubDJAT3syQKeL
MkAKcDJA444yQOVhMkDKUDJAw54yQDhRMkCZOTJAly0yQNo7MkDKijJAaigyQLWHMkDBVTJA
9YMyQD1rMkBFbzJA+WAyQA1IMkADlzJAAW4yQKpcMkBhZjJAUXMyQBSEMkB+fTJAdK0yQAFm
MkASaDJA26syQFWAMkC6pjJA8jgyQD2SMkB5lzJA1WoyQPV6MkDfoTJAEIUyQIhwMkCvXjJA
PKcyQDpLMkBjsjJA3oAyQMh+MkC0bTJAF74yQMvDMkAcdTJA9HAyQAltMkBltDJAv5YyQNuP
MkDhXzJAD9syQKWrMkCPezJAb7MyQOyrMkCxwzJALocyQGWOMkAzsDJA4ZAyQK6NMkDliTJA
L0oyQOmqMkBR3zJAO6syQJNiMkD25TJAgY0yQNqFMkC3njJAt6YyQKaFMkCRxzJAx6UyQCHd
MkC5iTJAx8syQFrGMkBm0jJAdbYyQJi1MkDbmDJACa8yQNjFMkB5sDJAT3IyQHytMkDBdDJA
8bsyQF20MkC14jJAo8kyQE1hMkAs5jJAs+IyQNKkMkCv1zJAyw0zQMaxMkCatTJAr7wyQATA
MkDDETNAYLUyQN3ZMkD79TJAELUyQKDrMkCZsjJA9eMyQHzMMkDv4zJAX9QyQK+qMkAc0DJA
FtAyQLvdMkCDzTJA8KYyQMAAM0BxwzJA4QozQFyVMkDO3zJA9t0yQKrQMkA6yTJAePIyQJVC
M0DbLDNACAkzQF33MkAtuTJAfNYyQF3zMkCDljJANeIyQP3JMkDZ0zJAxeUyQE6zMkC3FTNA
hb4yQJ/tMkBM2jJAUSYzQIcnM0B41TJA6egyQEUfM0CrHzNAbdIyQDXoMkCO3zJA4PcyQFBg
M0BXGjNAYQozQHUyM0B+9zJAe/cyQNPlMkAKEjNAjP4yQDEcM0BwGTNA++kyQEfwMkDg5jJA
pC0zQOi3MkAQBjNAJzMzQDkBM0BfmjJAgREzQBwgM0BawzJAP/cyQElLM0AU6jJAllAzQKco
M0C/6zJAkDIzQH3XMkASQjNAs3AzQIA+M0B3/DJAOvYyQFM5M0DeJTNAlAIzQFAWM0AwOzNA
LiMzQPcQM0DZNDNAwt8yQHRPM0A/HjNAazgzQBzdMkC0BzNAiRUzQFIpM0DwUjNAfTozQAg7
M0BJBzNAZgAzQI05M0DsNjNAh2QzQHtPM0AKWjNAsu4yQLBJM0CfeTNAjU8zQNovM0AVEDNA
Z0szQBEzM0C+RzNAPPkyQExaM0COczNAHU8zQDApM0BRYDNArE4zQE1dM0AAjjNA/U8zQHRw
M0CKKTNA6xczQJR+M0AbQDNAbTszQO1VM0D7XTNA53ozQExQM0B8NzNAql4zQN0kM0BSljNA
CX4zQMZjM0A3ejNAR0szQF9+M0DrKjNAUWUzQEtcM0CNXTNAnp8zQNVwM0BZJDNALZ8zQDNQ
M0DlWTNATpMzQOI9M0BBLTNA4IMzQGqJM0DKPDNA1lEzQO5JM0BaUzNARCkzQIiQM0BZZDNA
RJAzQNo7M0D5iTNAgewzQBaKM0ALijNAbyYzQFyaM0DJiDNAvHMzQMFuM0AqkDNADa8zQH6r
M0BsfzNAIqczQEOZM0DpijNAk6UzQAVmM0AjfjNAR4kzQMmFM0DfvTNAEFkzQPFyM0DumTNA
82QzQBZcM0CdlDNAiKczQKaDM0BoszNA3MszQIWJM0BGtjNAzcczQMiYM0Aa0TNAvskzQFGr
M0BasDNAM+czQLXeM0AF7TNAoaYzQFL9M0CqnzNA7a0zQKeRM0DifTNAHnAzQGaqM0CWtjNA
lLAzQK22M0AQxzNAAdAzQPKIM0BIATRARNAzQC0cNED8fDNAvfkzQNC9M0DZnDNA5qMzQLyi
M0AWrTNA2cszQOWiM0Cq1DNAe/UzQIe2M0CY8zNAFBA0QBKmM0Cs5zNADqkzQE1eM0DryzNA
NKgzQLpfM0CHxjNAinYzQPm0M0DwtTNAmPszQGXuM0BEljNACaQzQLqcM0DV3TNAfAg0QDrw
M0AAzjNA2rIzQJCtM0AsDDRA6bozQD27M0AytTNAF+szQFwBNEBSpjNA2Z0zQFPmM0Co5zNA
KTw0QPrDM0DaJzRAur8zQAj1M0CXxzNAbMwzQHzQM0C+tDNAOLIzQKX0M0BgBzRAx+MzQAXm
M0AwPzRAvZwzQCnTM0B68TNAUtczQDDKM0DvyzNA4MszQNTfM0B5PTRAJjY0QDwGNEABADRA
n/IzQI0HNEDV+zNAuOMzQNztM0CEljNAuD80QI0PNEDuQzRAuAI0QNJcNECJ/jNA4j40QLlW
NECy/DNAkf4zQJb2M0BVpzNAEf4zQCfNM0DnJTRAnRg0QFk0NEAHBDRAnTY0QOoINEDq2zNA
uZg0QIryM0AfETRAJh40QLBfNEAkJzRAEP0zQBn1M0C+/zNAXEM0QFjgM0DEJjRAojQ0QAII
NEBfRTRA7C00QDogNEBeXjRAIhg0QIHmM0BDUjRAWwg0QB4fNEAUOTRAYJI0QLUANECsAjRA
hu0zQCjyM0AbJzRAseQzQI9HNEBaNTRAovwzQJhgNEAhSzRA/N4zQEdHNEDuDDRA9iA0QCMB
NEBqpDRADukzQDgrNEDDLzRAHiM0QO1NNEAuYzRAEVg0QIU1NECVVTRAIj40QIRMNEDUIjRA
Alo0QDBzNEAnbzRA22A0QFVbNEADRjRA9SY0QJxyNECdOjRAhhA0QCAfNEAUizRAx1I0QLQw
NEBYKzRAc3A0QJ5bNEBJPjRAlmk0QPhUNECHLTRA3VU0QAxJNEC9ITRAx4M0QIdpNEBlVzRA
Kz00QB55NEAQFDRA/nk0QOaTNEBtrjRArzo0QL52NEBHcjRATww0QJpnNECHuDRAXIU0QKJp
NEDAKzRA8BY0QCKrNEBSgzRAaXE0QCYvNECmWjRA6yY0QLBGNED5bDRAA100QMlYNECnSzRA
YmE0QD2ENEC7lDRAIM00QC/MNEA+fjRAS/gzQI+NNEC2VDRAuGw0QLZhNEChkjRAyYU0QHpS
NEDJgDRA2VU0QHuDNED2QzRAX3c0QETWNEAHhjRArHM0QBxONEABPzRAtHw0QBBYNEB/jzRA
v440QLWTNEC3jDRAx3w0QKZtNED8TTRAtFM0QMinNEBUeDRAWUM0QEexNECbYTRABp40QGNu
NEAFPzRA0ZI0QJV5NEBqojRArW40QLyINECZlTRAkl40QBNhNEAGezRAULE0QHyoNED6gzRA
oWg0QI1yNECdQzRAi7M0QFpvNEDafjRAEXI0QGRdNEDGXTRA6jg0QDnKNECrwTRArk40QJhj
NEAoOzRAmpQ0QPlsNEASmDRA9cI0QOKJNECilzRA/qk0QAqHNECFnzRA3pY0QGiPNEBL1TRA
cpc0QMeDNEDd+zRA2Iw0QAVeNECIwzRA25Q0QAplNED0pjRAOqc0QNB4NEA5hzRA47Y0QENw
NED7mzRAvJM0QKmxNEAWlTRAj3Y0QNeTNEC6vDRAWpA0QA1VNEBq+TRA0Kk0QECRNEC8qTRA
GPQ0QN69NEAFszRAP6Y0QOHdNEC9lDRAfaM0QMWxNEARsjRAQdU0QP4SNUAI0DRAtoU0QIAA
NUDF4DRA9r00QISUNED7tTRAwaY0QFe5NEDi+DRA0vM0QNztNEAsxjRALLg0QC2aNEA4BzVA
ym00QHz2NEDiATVAQO80QMX+NEChvjRASOg0QO8ONUCPuzRA2L00QNPnNEB2LTVACA01QOkI
NUABzjRAfFE1QOW3NEBc2TRAYLs0QOC7NECLtzRAGMc0QCruNEBZCDVA4rI0QDzUNECDjjRA
qu40QGm+NECowTRA8fI0QKDsNEA2BzVAJrg0QHTZNEDsEDVAlOY0QIrlNEBx0zRAdhk1QKDb
NEBPnjRA8Lk0QMnaNEBrJDVAFD41QNPaNEC+DDVATxE1QLYANUBVvTRARBc1QOYpNUBKDTVA
0g81QNoiNUDs+zRA+w81QHQvNUDa6TRAgaM0QFkdNUD6GTVApVM1QCrNNEBYPzVA1rQ0QAT3
NEAH6zRA2R81QGf0NEDBGzVAs9Q0QIfcNECTIjVA1hA1QG+9NEBBDzVAzkg1QGUoNUBA9jRA
UOw0QAgSNUA26DRApd80QH72NEAx/TRAny81QEoFNUBKBjVA4Cc1QCgFNUDgOjVAYA41QOBl
NUCGCzVAPs00QNX9NEBmJTVAi9o0QM7fNEBOCDVAVAY1QEALNUCQKTVAjzg1QE0oNUA6ITVA
KTQ1QIoUNUB0+zRADh41QHcRNUAdYzVAkhw1QGgqNUB7JjVA4iw1QFUpNUCKQDVA2Sk1QKDY
NEAiADVAQUc1QEkbNUDfOjVABj81QLleNUCWLzVABiI1QGsMNUBLQzVAlvM0QAg/NUD3EjVA
FzI1QFtoNUBbTzVAFv00QEcgNUC2IDVA/i81QBJlNUBUVTVAqFU1QMY3NUDF5DRA2GE1QNhB
NUCBHjVALPg0QDMzNUDX/zRAYvs0QOguNUD8aDVAsVE1QCsKNUDq3zRAjF41QNPwNEDQDTVA
OT01QBc7NUDkYjVAZyA1QLsfNUCtEDVAM2I1QIacNUD5PDVAeDs1QLgcNUBzdzVATUY1QL8d
NUAu8TRAqGI1QAtZNUDQbTVA5pg1QKdjNUAgazVAW1s1QNUqNUAbWDVA3ig1QOY2NUDVITVA
UyM1QHBnNUCmlTVA2oI1QFYPNUDS3zRATZk1QKBkNUDbdDVAPho1QGIJNUA0TjVArz01QAZg
NUDtZzVAgDw1QLVJNUDDQDVAd301QGEhNUAoFDVA4Sg1QIGkNUCocTVAfX81QOP6NEA4FjVA
TEs1QGhgNUAMZjVA0lY1QLGLNUCtjzVA3TQ1QMBbNUBvPDVA1kI1QNBpNUDtXjVAG281QI5f
NUBKQzVA/241QJhTNUDVbTVAPnQ1QKVlNUBJBDVAwIM1QOWyNUDbZTVAhmo1QAVUNUBLNTVA
d141QL1GNUDvhDVAloA1QAN2NUArpzVAEF01QPQ5NUD+dzVAGk41QEFtNUCkUDVA35w1QKA8
NUD3ljVARUQ1QEhiNUClVzVA3qY1QAiXNUAGKDVAZ5c1QJuMNUCYjDVAZlI1QKRjNUDwYTVA
mZ41QMegNUDOozVA1Jc1QAd8NUAMXjVAZ6w1QEGaNUD+YDVAfM41QBl+NUBffTVATWo1QBpO
NUCUmjVAcXc1QHiWNUBgsjVAuo01QEdvNUDBvTVAe241QHKONUBNozVAf3I1QGWfNUD9ezVA
uqk1QO+KNUCzfTVAXaM1QIgfNUBbYTVAvas1QP47NUBbdzVAF081QE0zNUCljTVAp5Q1QH23
NUChkjVAldA1QMDhNUBEozVA1501QOKENUBxrDVAPo01QLi8NUBdUDVAf6Y1QNugNUCRhzVA
sBs1QCDLNUAoczVAfVo1QECINUAPnDVA5341QIz4NUB4hDVA3mA1QGneNUBxzDVAX281QBGN
NUDp+jVAmZ81QN3NNUBCeTVAGm01QLm5NUAJBDZAub41QCyENUBJgTVA6KI1QCiBNUC3uDVA
XOA1QAtrNUConzVApMM1QN7ENUCRlTVApLs1QEClNUBIlDVACdc1QOG0NUDp6jVAsLE1QJb+
NUBO2DVANtQ1QKTHNUDq0zVAC/k1QC2mNUC2rTVA+PI1QBmONUCrZzVA/8I1QAh1NUBZZDVA
jqY1QAEHNkBXnDVAZn41QDm5NUBVljVAi+g1QLEENkBk0TVAefk1QBwkNkCf5TVAALM1QCKc
NUBRpzVAA+M1QB/ENUCoHzZAqLg1QK59NUBozTVAgtM1QB70NUAl6zVAdcw1QI6VNUDw4zVA
koY1QKkfNkBJqjVAWcc1QOvONUAz2jVA1bw1QFO1NUB1AzZAeAc2QM2yNUAmwDVAguI1QCjY
NUAPpjVAUxo2QKrNNUApxzVAyNM1QBP6NUBgozVA4dU1QHH8NUD2BTZAu/Y1QO7lNUBUnzVA
Yf81QIn9NUCX2DVA4gE2QHbTNUBx0DVAkv81QNQfNkDw2DVANQw2QMzdNUA9KTZAQDc2QJko
NkDeAzZAHA82QNDrNUBBLzZAGzI2QLrhNUCi7jVAqvQ1QHAWNkCX/zVAQAI2QLNBNkCyJTZA
3fI1QODiNUCxDDZAFdI1QGM4NkCJ+TVAGQQ2QBZJNkAF0DVAM/Y1QCUlNkDafTZAngM2QBQi
NkAhIjZAbXg2QBYbNkBtAjZASAw2QKAJNkB/BzZAaO41QLA5NkASETZAmNk1QKa9NUC44DVA
CiY2QF8tNkDXizZAKlw2QF4vNkB/PjZA6+E1QC8sNkBHMzZAn9g1QNgfNkDCQzZAmEI2QOJg
NkASUDZAXho2QL4rNkB0AjZAUx42QDE2NkAeWzZAW0s2QGoyNkDDLzZAFG82QH4mNkDhJDZA
/kQ2QK5mNkAnDTZAFX42QMsXNkCVPTZARCU2QAFBNkBSFjZAQ/I1QN9GNkBURTZAYic2QPk5
NkDWXzZAQRo2QK9GNkBTUzZAFiw2QKAcNkCaeDZAqlE2QBYaNkB5XDZAnA82QNE+NkBOUjZA
6nA2QLlpNkDzJjZAK1w2QMthNkANRjZATx42QKWRNkDaWDZAGHY2QMlXNkBJOzZAmUU2QOt+
NkAuODZAajU2QNM6NkAiTTZAzrY2QBNRNkAzfDZAMfc1QNZQNkCGSTZAcj42QLExNkCkQTZA
bE42QCNcNkD1gDZA/3Q2QLlVNkCiHjZAH1Y2QC9qNkBuJzZAvW82QOl8NkCAVjZAMlo2QPKY
NkCKWzZA+oQ2QKVmNkDYnzZAJoU2QCRkNkAZVDZA7Fo2QGlyNkC8RDZAqqA2QE1RNkDpUjZA
uVk2QOOgNkBwqDZAzSg2QJ1fNkDNgjZAPbI2QI6ZNkAyjjZAkWI2QHJcNkDtYjZAwiI2QI3K
NkB0mjZA9V82QE6LNkBLGTZApX82QHOjNkC9qDZAllg2QLekNkBnkDZA6Uw2QFA/NkA8ZDZA
Eyc2QDRWNkC4ezZAgWg2QPN5NkATpDZATIA2QGHCNkADfDZAGno2QFhtNkBqmTZA8Vw2QEiP
NkABczZAQoU2QElfNkC8XTZAek82QB6bNkCYmzZAtbo2QPJGNkD4qjZAcn82QGODNkB/dDZA
0XE2QD6UNkCQsTZATX02QH6HNkApQTZAbJw2QAEyNkCxnzZA1Gs2QHSUNkC8VDZAhZY2QOxy
NkDrdzZAIHo2QD2tNkA8pDZAvZ02QPlxNkBlyTZAu9o2QGRLNkAamDZA8LY2QBapNkCU1DZA
N3o2QDeSNkC9UDZAwkU2QKW1NkAs2jZAZMA2QN2KNkCtkDZAqaw2QBW+NkAnmjZAYF42QK9t
NkAuozZAll42QGKVNkDpWzZAvas2QNiiNkBesjZAjbo2QJteNkARYDZAToI2QB6FNkBL9jZA
DAY3QIptNkB/VTZAxcE2QBE7NkCg4TZAJ5o2QK+INkCIszZAvIw2QM6UNkDxvDZAzpc2QOWN
NkBI4TZAs6Y2QCpfNkBHsDZALHw2QDPENkBPlzZAK7w2QJitNkBqgDZA2N42QJjFNkBf1TZA
Ppk2QAWlNkBkxjZAYcg2QAGCNkAjaDZAJLk2QG6zNkAikjZAcHA2QNu/NkDZDjdAJGk2QAHK
NkCU6zZAx3M2QF7BNkAsnTZAxMo2QPLCNkCe0zZAaeE2QHKeNkA+pjZAU7w2QIXQNkDlrDZA
CKw2QJe1NkBUZTZAwYk2QFGqNkAT1jZApdI2QC7SNkAitDZA0Ks2QOOcNkBXGjdAXLo2QAep
NkAT0zZANsM2QNi9NkADxDZAdfM2QL+4NkBj7DZAqYU2QDdzNkBrmzZA9eU2QC+qNkAyoTZA
ssM2QIaxNkAKqTZA1bc2QObnNkD7xjZAXA03QArHNkBwzjZA69Y2QIi6NkDY0jZALo02QJMF
N0BX6zZAK9M2QFS0NkD88TZAi802QNgZN0CuzDZADbo2QBfYNkACrjZA6ek2QNTyNkA86TZA
jNQ2QM/cNkCiAzdAsOU2QGLgNkBQ/TZADto2QHjkNkCuwzZAirI2QLzYNkCP2DZA3Ck3QPgU
N0DB4jZAovw2QCL7NkDl8jZAs8Y2QKT4NkAKrDZAtB43QFzBNkBvHTdA6+A2QMGXNkCD+jZA
A8w2QLcpN0DoIjdAYKY2QD0bN0AsMDdA6hg3QH0GN0D9CDdAQcM2QLcgN0Ca9TZA6sE2QMIH
N0DhDTdASeo2QDYWN0D0/TZAIe42QHi6NkASrzZABNk2QMINN0APCzdAWA83QGQbN0BGFzdA
W842QKcGN0ALMjdArr42QAgmN0CrIzdAdCM3QOwQN0CVvjZAfwI3QInrNkDe5zZAnEg3QFEi
N0Ar5jZAgkY3QMDhNkBvEjdAEDY3QKTXNkCj5jZAvTQ3QDVFN0DcQTdAJD43QFk4N0AzKTdA
N0k3QIYVN0Bi2zZAzxE3QK8CN0CqbDdAIRs3QDxsN0BRSDdAWQQ3QEcHN0BjOzdAdNI2QDos
N0CmbjdALjw3QCAeN0AFyzZAH+02QCVSN0DEIzdAWSs3QAZNN0DhDDdAoM82QPgjN0DeODdA
E+E2QHw1N0DyUDdAb0c3QOk4N0CTQzdAMVo3QPAQN0BJ/TZA8BA3QLlGN0Dq2zZAdU03QNBY
N0A6OjdARSU3QBAZN0BaYTdAiU83QJMNN0BbMTdA7x83QCQVN0CoBjdAsjs3QLBjN0A1bTdA
Li03QEY7N0AccTdAgmA3QOz4NkCanTdA4zc3QI1PN0A/EjdAoiw3QFYcN0DuITdAFVw3QFJu
N0CDSjdATkg3QE0MN0CtJzdAbD43QBkvN0BkRDdAXSA3QOtyN0CsEjdA8WI3QDxmN0AzeTdA
anU3QLlYN0BMYjdA8Fk3QPBpN0AwUjdAGio3QOk4N0BCOTdA70U3QHVlN0C0OTdA2TY3QL8J
N0AuQjdAr3E3QB0gN0ALOjdA/Co3QMNaN0AySDdAZ9s2QFRxN0A0JjdAs4I3QGsnN0BhcDdA
yyc3QOgkN0A7VjdA3Uo3QEpjN0CBNzdAJWY3QMUTN0BvOzdAAX03QI1KN0BrlDdA8543QMFu
N0ApQDdAZGo3QORcN0C3UTdAGkw3QPKEN0DoNzdAQWA3QOloN0C5iDdANVk3QNlsN0CgQzdA
3x83QLeMN0A5aTdA/pw3QKtkN0CeYzdAn4A3QKdqN0DjTjdAlUc3QLNlN0CuezdAQWg3QKRV
N0D3dDdAh2c3QAZwN0ByjjdAdHM3QEZ3N0DZJjdAAUA3QGwhN0CIUjdAyFg3QGx+N0C8VDdA
oF03QL2+N0C3QTdAwS03QN1oN0C5YzdAwYY3QFibN0Dj2TZAcGc3QNhqN0B5ozdAmmA3QJFb
N0CJhTdAqFg3QPcvN0DTczdAaTc3QB6tN0DMZDdADFQ3QMFLN0DakjdAun03QJi4N0A1bzdA
KZM3QJNeN0D7sDdAv6o3QGujN0B2lTdAGH43QB1jN0ATkjdAbUs3QF9+N0DyfjdAgos3QJFL
N0B1lDdAfaQ3QHJbN0ANZjdAj5o3QAW7N0DYSjdAU5U3QFGMN0A9rDdARJE3QMKNN0DzpjdA
fY03QAlcN0C7ejdAEJI3QOBUN0DGfzdAEKU3QIKNN0B5XDdAE5Q3QM2MN0CEYjdAvm83QO+k
N0BKNTdAFbY3QNKAN0DTsDdAkK43QBJoN0BdljdAyWI3QNXTN0DYbjdAdp03QCKHN0BssTdA
Ukc3QCWtN0AmxTdAtUk3QMPLN0DJyTdAsZU3QFDIN0BEkTdAa9U3QMiUN0AefjdAWcQ3QFlb
N0ArgTdA5bE3QPhzN0D5ijdAyZs3QI0uN0DQuTdAU5w3QB+4N0CUwDdALoA3QGqtN0Aw2DdA
E8o3QC66N0BRljdAwcI3QEuqN0DriTdA+9Q3QLmXN0APtjdAerw3QLCMN0ANtDdAv2g3QLWH
N0AqazdAJM03QOi2N0A9njdAVqY3QHK7N0D1qDdAQrA3QGeVN0AngDdAero3QM3RN0Dv5zdA
jLo3QHOyN0DvpDdAiuk3QIKCN0Cp7jdA+Ig3QPh9N0CAzDdAdsE3QMngN0A51zdAJ2M3QOHL
N0B27DdAlMQ3QFu3N0BOuDdATsM3QMWgN0BrxjdA2ug3QB3QN0DaEzhAmsE3QNKAN0BxzjdA
GbY3QCfFN0CSxDdAdcM3QNnbN0BjsDdA6bY3QDCZN0C3pDdA+I43QAWRN0Da3zdAZ9E3QPtq
N0B1ujdAb+I3QPUFOEAyvjdAYPM3QAS/N0DlzzdAQsk3QAWtN0BA0jdARco3QCjGN0A0CThA
zlY3QFYNOEBUwjdAltU3QDruN0B22DdA98E3QMi8N0C1zjdAx9s3QCQYOEBe2TdAqeI3QHmq
N0BQ3zdApow3QD35N0C7sTdAHs43QGvkN0Cx6DdAN7U3QDbAN0BAtjdAyKk3QKavN0CblDdA
mbk3QH/kN0AYzzdAJ9c3QMXfN0CkzDdAxdE3QK7ON0BQEzhAzbY3QLzVN0D9vTdAutM3QNIF
OECb2zdASdQ3QMayN0Dg1zdAXNo3QHO9N0BD6TdAPtk3QAzzN0DpnTdAD+A3QAEDOEDdwTdA
yAI4QJThN0DS/TdABdY3QEOJN0BjADhAMc83QCfkN0Ar1zdAqNQ3QHn8N0D+tzdAE+Q3QOQK
OEAgHThAt+M3QCwuOEBqPzhALhg4QAUDOED2xjdAEcY3QN28N0CzujdA8s03QDXEN0CM6jdA
5h84QBPIN0A7uzdACuE3QIsQOEAIMzhAQQo4QO/bN0APvTdADf43QPyzN0BnNThAw/43QJvt
N0ACvjdApuA3QPEdOEB17TdAKM83QFjsN0Dc9zdA4OQ3QMIYOEA13DdANd03QLjeN0BX/TdA
3No3QHQHOED69DdA++43QFkTOEAmODhAXvo3QAv0N0BEvjdAuio4QIExOEAsFThA5+A3QG7V
N0Cn9zdAb903QEfMN0DcWDhAh0Q4QIjdN0AEEjhAGDM4QFNTOECX5DdAMCc4QJYhOEAkRzhA
HQk4QCbeN0CM7zdAVzc4QJY/OEAOFDhAI/o3QF0LOEB6+jdAWkw4QEjwN0DXPThAYEw4QOEW
OED5SDhAK9g3QHA3OED09zdAh+83QAsfOEDGMzhAft83QDH9N0C11zdAziw4QHxPOEDQKzhA
QPE3QFlMOEAOKThAhUY4QIrmN0BcbDhAtzU4QHQROEBY8jdAYWI4QL8zOECHFDhA3jY4QC4a
OEDFIzhAwuM3QFckOEDKPDhAeDc4QDsyOECqBzhAlTM4QAFbOECSLzhAMfk3QEQiOEAdUDhA
EDY4QMwBOEC+GDhAlf83QHr0N0CM6TdAEl84QKzyN0AgOThAdxA4QD1COEAlCzhAI0M4QAb5
N0B1BThARwE4QIYQOEBuEzhA5Rs4QPoqOEBiXDhAov83QOkFOEDiLjhAORg4QDQ4OEB/QThA
QQw4QEz6N0C+LThAxzE4QNL6N0AIMDhAtvw3QN4EOECr+jdAKBQ4QO9nOEBESzhA8Fc4QFQ4
OEBzSjhA1+g3QP44OEC89DdAC1Y4QBYzOEB4CjhAkTU4QM0/OECtdzhA9AY4QCZTOECkMzhA
YDo4QG4rOEAEWzhAwGk4QLb2N0AOkzhAwUE4QBtIOECjGThA52w4QKpEOEDZfjhAVlg4QBMb
OEB6WDhATlc4QIc1OEBGJjhAwjs4QEM8OECwDzhA3yg4QJc6OECaZzhAsnA4QGAQOECSRDhA
Gi44QKBWOEC0mDhAF4E4QDZoOEBqEThAI3M4QGVTOECmdjhAXSs4QEp/OEC0IzhAixk4QP0t
OEAmJThASlc4QCaROEB9DThAKEo4QNxUOEC7XDhArGI4QIMyOECFUDhAZiU4QPVXOECBejhA
H1I4QKlJOEAcPDhAbXQ4QMZoOEDCMjhAyWE4QJtiOEARhzhAPF84QFxiOEBjiDhAS2Y4QKCZ
OEC0eDhAEx04QIQzOEDTVzhAB204QP8ROEBTZDhAiKQ4QDNtOEAgbDhAh2A4QJeNOEDdJzhA
F0U4QCpuOEBUZjhAcFc4QJp+OECcSDhAQk84QEVoOECjJDhAUE44QJlfOEDYZDhAGEY4QDJo
OEBpOzhAmo44QNR4OED/wDhABQQ4QDVlOEBxNDhApCo4QHp+OEAsRThAX4w4QGsIOEBGiThA
tJ04QI90OEDDIThA4Co4QMKGOED6WDhAy044QJ5SOEAFWThA/Lc4QJN8OEDGUDhAHSo4QKet
OEDmZThATqo4QNyEOECbfjhAzjQ4QK4nOEDYkThAYlw4QLN9OEB8fDhAw5Q4QCucOEDeiThA
x6c4QNxSOEDdgDhAE5c4QEd6OECvYThAKmk4QLqNOEDfZzhAHik4QEB/OEBiiThAdnQ4QO2x
OECxXDhAymo4QNFaOEBznDhASYM4QI5EOEB1mzhAH5o4QMyhOEAPWThAtp44QMWfOEBSSThA
UT44QByyOEA0tThArnE4QB6SOECslDhA/HE4QI9UOEADbDhAo2w4QC5gOEA6kjhARnE4QDSD
OECLdzhA0nw4QOefOECOUzhAB7o4QLiWOEBGXThANoM4QCDcOEAfxzhAkEA4QIOPOEDLWThA
e5s4QH15OEDkizhAo4M4QOy7OEDDtjhA4m84QAGXOECrdjhAM6Y4QOGmOEDeszhACdE4QEBr
OECggThA04w4QIRoOECsrDhACnM4QGNxOEAwxThAJGs4QBKlOEAHjThAvW84QAysOED9qDhA
/zs4QPayOEBEsThAnPQ4QPT6OEDkYzhA2cQ4QMKxOECUpjhA1Ig4QGm1OEAUZjhAcLw4QB/J
OEBNrDhAjbU4QEWrOEBbnDhAuYg4QGhKOEA3/DhAdbc4QC7HOEAZszhA5ac4QLlkOECFuDhA
otw4QFfIOECkyjhAcPE4QDSAOEB1qzhALuI4QPGJOEBsyDhAVI84QBunOEDOqzhAyKQ4QADZ
OEBfljhA05E4QD0DOUDf2zhAi5w4QKSWOED99zhABME4QFOiOEAwfzhAmbg4QLa6OEC1uzhA
c3c4QNPQOED3tzhAAns4QAmGOEDJijhA9rM4QITEOECG9ThARYc4QMGdOECIiThAYNw4QOyc
OEAr9zhAhts4QEjHOED4+ThAqus4QMyNOEDowjhAObM4QLHSOEDKpzhAMNg4QLvlOEDJ4zhA
k4E4QEuBOEBVqzhAgto4QB+IOEBVATlAANo4QM7KOECysjhAVt84QD+7OECDtzhAALw4QOi7
OEACazhAdMg4QC6wOEBJKjlAoqY4QEvpOEBbyzhABg05QMC5OEAhuThApOc4QPN0OEAStzhA
z5g4QLziOEDVxzhA7ec4QFaBOEDnyThAG8s4QAjcOEA/vDhAxcI4QAYQOUA6zzhAreg4QMOu
OEAk+jhA3/Y4QL7bOEBi4zhA2gA5QC3yOEAkuzhAb7A4QFXCOEDR3jhAXew4QNUWOUBXGjlA
crs4QKAJOUBf8ThAmuc4QMX3OECViThAweI4QAvZOEB3HDlAIuc4QJggOUA3DjlAlP84QJTy
OEBw3zhAmU45QFyqOEAu2ThAI7o4QEPlOEB3rzhAi/c4QDoVOUC6CDlApDY5QNvYOEBcNzlA
EOs4QHTtOEAB9zhA+f44QNq+OED2vzhABgc5QB0FOUDVBDlA3QA5QAL3OEAw7ThAL8k4QGT/
OECU/ThAvLQ4QDbWOECl2ThAydE4QFj7OEDFCTlAYLI4QFG2OEAz7ThAZ6c4QHVGOUBe7ThA
Its4QNgVOUBLOTlAwjA5QFwHOUBg2DhAzqs4QCP5OEDv7DhAh984QC7OOECZ+DhAvv04QLHH
OEB1JTlAxuA4QFEBOUD6BzlAFi05QLfMOEDmyThAAEU5QP7NOEA2/ThATyY5QIe2OEA5GTlA
L7c4QAv5OECrSzlAffM4QCbwOEDSLjlAYb04QFoUOUCJ+ThA/xc5QEIOOUBqPzlA4/I4QIEP
OUA6JzlA3Bw5QNMnOUAk/zhAHQU5QFnsOECU8DhASR45QP0xOUCzPTlAwzo5QNjqOEAzGDlA
2ww5QI5YOUBkDzlA60E5QIcsOUAySzlALvw4QPFMOUBb6zhAwSQ5QBw0OUDENTlAvgw5QKdE
OUD2DTlAeyQ5QBIlOUBA7DhAhSo5QHQEOUDGHzlAGus4QFgqOUCE9ThAZQw5QBT+OEAAWjlA
X0Q5QMnsOECdPTlA39A4QHEtOUARIjlAcDY5QO4+OUD/GDlAUgc5QHMwOUBcLjlA8hM5QO4U
OUD+CDlAUUk5QDk+OUDpJTlAb285QFUVOUAUPzlAU0Y5QJ0wOUBLFjlA4BI5QIh+OUDDTjlA
KUs5QHDAOEDeQTlA7Bk5QK1BOUD+STlAiBA5QJ4BOUC0HTlAom45QORjOUBI/DhAtRg5QJIh
OUCZIzlAJj85QL9COUBjSzlADTA5QJr8OECEYjlAkAY5QPBkOUDzAzlAMD05QGBoOUAVHTlA
Aw45QMIIOUCjaTlAWzA5QIukOUC9TDlAA0M5QAUsOUAsATlAQ285QLmFOUAncTlA+kY5QOvn
OEDJUDlAkjk5QFhaOUALXDlAXkI5QAJ0OUD/XDlAtIU5QHVDOUARcDlAcSw5QCcFOUB0dTlA
dWI5QGpSOUAPjjlAP205QAk7OUBbcjlA1RM5QMxZOUBJZDlAalI5QKxGOUC8PzlAi2s5QNgy
OUCfdDlA6Wo5QJZZOUDYVTlA2ks5QHRrOUCZWjlA2z85QP00OUAqazlAAjk5QPKFOUBUXzlA
+W85QNckOUBjWzlAkkI5QJNfOUDYZjlAH1g5QKhkOUASYjlAYjk5QG5XOUCTXjlABWI5QHdk
OUAIMjlA1E85QHZxOUBMezlACmo5QC5HOUCVPzlACXI5QMx0OUCBJzlAHzo5QPlEOUD6lTlA
opQ5QHxvOUAyVzlAp4s5QDNJOUBLaTlA0VQ5QLJ5OUBBGjlAsp45QNktOUAHODlAiJs5QK+Z
OUC+nDlAbjU5QH9GOUDqYjlAtac5QMSTOUBUPzlAaJ45QMmGOUALvTlAEoY5QCNhOUBPhDlA
DWE5QP2HOUAtXjlAXw05QIl7OUAPjjlAiB85QGQ4OUDChjlAXHs5QGe9OUB/jjlAhpQ5QG5o
OUAORTlA83o5QJmROUC7UDlAsWw5QKF7OUB/XTlANXw5QJh5OUDLdDlAfKA5QP6sOUD9oTlA
LmI5QO37OEDmaTlACWM5QAGqOUBblTlAboo5QGZ+OUCjYjlAVV05QKCTOUBoejlAmng5QNdi
OUA2cTlAn505QHylOUDRYzlAm3k5QHHdOUATuTlA3rg5QIGpOUBmiTlAHAQ6QBmLOUArODlA
jP44QDxwOUDRWTlA9KA5QM+sOUCGWTlAnIM5QNGgOUAOLzlAV7Y5QFXmOUCRajlARsM5QC3T
OUB/mjlA+nA5QACKOUDUcTlAar85QEhaOUDyvzlAXFQ5QEGBOUAN3TlANOk5QFWQOUCpbTlA
3rE5QM6UOUC8ojlAvFE5QCmeOUBQgzlAe7E5QMPgOUB/2jlAmmY5QFC+OUApqzlAF6c5QP+A
OUDpBjpAwcY5QFviOUC0ozlATLU5QB7HOUDmtzlALJc5QPimOUAtsTlAVt45QIKSOUC+fzlA
9ng5QN6tOUDsijlA/585QFkGOUBq1zlARsg5QECpOUAbwTlAAow5QAY3OkBzpzlABoo5QLKx
OUC34TlA2tc5QIjNOUA51zlAUnI5QOmaOUBKvDlA3ZE5QGTYOUD8ejlAFo45QPvrOUA/4zlA
2aI5QLB2OUCQpDlA88U5QBJmOUCznTlA+8U5QAe7OUB7hjlAcrg5QJXYOUA6jzlAXMU5QMx+
OUDszDlA0ZE5QD/AOUD0bzlAmGQ5QFR1OUCSxTlAVeY5QECVOUDOzzlAf/w5QLSsOUA9aTlA
+II5QK/wOUD+zzlA9Zk5QCK9OUD73DlAT585QHi5OUDIZDlAvZo5QEnMOUBKFDpAz6w5QPCd
OUCyDDpAUaQ5QFizOUDbyTlADeA5QLTLOUAEZTlAjpI5QBXKOUCogTlAxXE5QNW4OUDozTlA
oqQ5QB+2OUCBtjlAO5k5QEOtOUDb3jlAaaQ5QPv6OUDuJDpA0n85QCzOOUAcvjlACbg5QFD/
OUBunDlAlc05QC/wOUBX1TlAsaM5QNz4OUCVzTlAm4s5QH3SOUA7+jlAop85QCPaOUBnyTlA
iug5QLEHOkCKejlA/vs5QO4fOkA28jlAU7w5QOLdOUAw7zlANss5QOLVOUDXtzlArv45QPq+
OUCgwDlABdg5QHDIOUBJqzlAs/Q5QA0JOkDxrzlABpg5QDDfOUCLzzlAauc5QF6uOUDwnDlA
kN45QDIAOkDL3jlAYoE5QFAIOkCpCjpAP7w5QNnAOUCLFjpABr85QPDGOUA6AjpAat45QPi1
OUDxNTpA6fM5QDPxOUABuzlAvM85QBvzOUD7KDpAk8k5QF+oOUBOzzlAbbI5QMusOUBpHTpA
PbQ5QNe/OUCs/DlAVwM6QM4sOkBA0zlAKcI5QEP2OUBYUTpAz5o5QK7BOUAZ0TlAMOQ5QCcX
OkByBDpAMug5QEqzOUDTjDlANqs5QPSHOUCUvTlAAc05QL4kOkBh1DlA1iE6QPi4OUClwDlA
OMU5QHgCOkDD4zlAFsg5QI3UOUAR2DlAFOM5QIjaOUDWEDpANts5QFrMOUBa5zlADwA6QKAM
OkAN1zlABO85QBzdOUApqjlANc45QL/aOUAY5DlADBs6QBW6OUCj0TlA8M45QADpOUC9uDlA
Do05QNe/OUB0DzpABuc5QEUFOkD7+DlAkbg5QG6uOUCRJTpAB/45QNgcOkAsPzpATws6QFWW
OUD/wTlA5s45QMquOUCQ8DlA97A5QFLwOUBG3jlATsY5QKgFOkBA7zlA2dw5QJ6/OUDHozlA
Aas5QA2iOUB27zlAtBQ6QNDiOUAx0DlAyAY6QAYAOkDd8DlAqgw6QGgtOkDIzTlA2uY5QBIK
OkAM7jlAqNs5QFXTOUDW9TlAcA86QOICOkChGjpABPk5QHr7OUC89DlA2wk6QJkEOkAnBTpA
juo5QFXYOUBp0DlAdNQ5QLMFOkCPQzpAZx86QCbXOUAMMzpAH/k5QKrxOUB1DjpAcSI6QDPX
OUBt1DlAhuw5QFvrOUDDDDpAkbo5QLnkOUCB1zlAbOQ5QFAWOkCMHjpAEBI6QM36OUCwQDpA
Lgg6QMzZOUC+BDpAg+05QIL5OUAx3TlAzdI5QEL0OUCS6jlADiA6QEQDOkCNCjpA0BA6QPDE
OUDdLTpA3fE5QA4oOkDatzlA79o5QNYYOkDxKDpAuGM6QG0nOkAL+TlARNU5QAPXOUD1HjpA
GPg5QNwlOkAKLTpAkxA6QH1VOkADLjpAwRo6QJY/OkBRozlA6ug5QJQaOkAi+TlA+386QCfb
OUCALDpAOzI6QEvrOUC+LTpA+/w5QJb+OUBW7zlACwc6QHZHOkAZIjpAnAg6QIMcOkDLMjpA
aB06QD06OkA9QzpAQEI6QDAUOkChVzpAOEk6QDaFOkDn8DlAfgA6QIvLOUAeXjpAeyo6QMXA
OUApGTpAiBo6QNr5OUBoOjpAygM6QHbnOUCu6TlAJjw6QPsBOkCdDzpAOnU6QKsxOkAvJzpA
K/M5QO35OUAIUTpAOk86QHvSOUCAWDpAhyU6QHAnOkD8CDpADuI5QFVROkAyIzpAyFM6QHkD
OkAWPzpAOE06QMotOkBaSTpAzSk6QJ0/OkCo+zlADDY6QGdCOkBCPTpAUUE6QJdLOkB0UjpA
pE86QOY/OkDsTDpAyyw6QApSOkCQGzpAITY6QGQxOkBpJzpAnyg6QONjOkBcBjpAFSY6QID9
OUAIFzpAPjk6QIc1OkC9SzpAxjE6QL3hOUBUNjpA1UQ6QH1WOkD0ojpAhGU6QFxXOkCGazpA
6Dw6QHv1OUDEBzpAal86QCDcOUAnKTpAUjM6QBsxOkD4ZDpAbhs6QAgrOkARCjpASlw6QDRl
OkDrNDpACSQ6QNsGOkArIDpARj46QLtNOkCEXzpA5yA6QJExOkB6BTpAWT86QDkpOkDoBjpA
/0Y6QOIQOkAcSTpAx5c6QC+SOkA21jlAQBo6QGhVOkCMBjpA6Dw6QGVbOkAOTDpAxoo6QJEs
OkC9ZzpAoC86QKx8OkD+EzpAFzE6QK0hOkCvMDpA20Q6QJxUOkD7GjpA7lM6QN0kOkD1SDpA
jGk6QMs4OkCbFTpA0Q46QEJXOkCiczpA95c6QMJWOkDrYDpA1no6QPoSOkCb1zlAO286QKcH
OkCGMDpAxj06QAI4OkAXXTpA23c6QMKEOkC5SzpAF2w6QACwOkDHIjpA8Dc6QHYYOkCzWzpA
JEY6QEoCOkAfpDpAtEg6QKFYOkBNJDpA1nk6QJuaOkBKbTpAN1Y6QFFROkDNfDpAN0M6QKBF
OkDoHDpAN2I6QJ1dOkBmXTpA1FM6QFp/OkAfZjpArkg6QA5sOkCOOjpAdXw6QE9SOkBDWTpA
TXc6QO0vOkC2RjpA9qA6QPFYOkAlYjpAu1A6QIM7OkB8STpAGT86QLkeOkCMajpAFC46QNJv
OkBbGzpAnoQ6QKMbOkDrSDpAxYQ6QCmPOkBUbTpADbE6QLtUOkAcfTpAf1U6QLF9OkDhljpA
WJo6QNBdOkAEpTpA7TY6QFNQOkCqbzpAE0s6QPW8OkBrpzpA7DA6QLlGOkATSTpAnHQ6QLrs
OUAkYjpASXs6QO9MOkBjuTpAUmc6QFxaOkBmWTpAW3w6QH5uOkCCdjpApkM6QDZrOkAeUTpA
5GQ6QPGgOkA7UzpAbHw6QG1zOkAjRjpAV1M6QC9yOkCwTzpA9QA6QLSFOkA1WzpAaXE6QIFQ
OkD7WzpAXFQ6QEiJOkAvljpA9Xo6QHmNOkB8XjpAiX06QMwPOkAmJjpAh3o6QHNwOkCibTpA
CYs6QK9kOkAjozpAB1g6QBBEOkBxWzpAsoA6QL1AOkCGbzpA0746QDhwOkC/yzpAPbk6QMRN
OkCTfTpAxo06QG1NOkCVSzpAbrw6QM1BOkBulTpAzVM6QGqAOkAAxTpAVck6QGloOkBPdjpA
npE6QNWBOkBXazpAs6A6QC2yOkDNmDpA4+E6QCa7OkDCmDpA1Gg6QFiGOkDmojpAuZk6QD+g
OkBkozpA1Wo6QJzNOkA1lDpAwp06QByeOkA8xjpASmI6QLl8OkAqlzpAsXE6QM3AOkAxazpA
Oow6QN2MOkD3qDpA5aM6QC6aOkA/OzpAh886QIpuOkC+rTpAfH06QF+7OkDFejpA0MM6QGRw
OkCtqjpAiI86QG10OkBUoTpAkag6QCh3OkAd6DpAIbM6QHSiOkAndjpAc6o6QIeFOkBznDpA
EaE6QDlsOkAbMzpAxIo6QE2/OkDCiDpAfKk6QHGYOkC4mDpAMNQ6QMSvOkDTpDpAq686QFJX
OkAzaTpA5Gs6QACcOkAJiTpAIHM6QJWLOkDt0jpAA5Q6QA2wOkDv6TpALrQ6QDzWOkAuajpA
fGA6QKmeOkDpsDpApnc6QKOwOkCY6jpAuZo6QCugOkCw5DpA0JU6QDqoOkBYaDpAULs6QGzQ
OkDObzpAo4c6QMK5OkDhhTpA6Hc6QEXAOkAGzTpAD486QA6cOkCUezpARm06QHeiOkB2bTpA
49I6QD1/OkC9rDpAeMk6QAqjOkAwiTpAA8U6QBv8OkBWjTpAbtQ6QA1xOkC3ojpA1bg6QP9v
OkDx5TpAv7o6QBenOkAkzjpAnMY6QF7VOkAyuTpASdw6QEOhOkAsvTpABZI6QIjTOkCKljpA
l6A6QBSqOkBy4DpAERI7QB67OkCtrjpAs686QDq6OkCJhzpAIOg6QJvNOkD4DTtAyFY6QIeU
OkBNlTpAWPs6QBPfOkAThTpADN86QB3COkBQwTpABvc6QOGfOkCkvTpA+W86QNCSOkAxlzpA
B6c6QG+hOkDZzzpAHLI6QH+qOkAA5jpA1Lk6QHH0OkADRDtAyLo6QF9aOkDHzzpA9Mg6QNGC
OkCJvzpA4G06QFj7OkDxsjpA4qg6QCTcOkAmnTpA5Pk6QPbEOkDRvTpAY/46QC/SOkBbxTpA
Yuw6QCvmOkAcwTpA49Q6QHW4OkD0pjpAJ786QLn7OkDP0jpA8KM6QCC8OkBN1DpAV5c6QCbM
OkDdpjpAsOc6QGf4OkCE3jpAo5o6QDvUOkBQ4jpAa/s6QIQLO0AozjpA1sM6QPQoO0DGiTpA
NaA6QHnZOkAA2zpAd/g6QAANO0A7QjtAxCA7QEjgOkBMozpA9ac6QIW2OkD7CDtAkLk6QPkk
O0AU/TpA7tE6QMiDOkAbzjpA6Lk6QFWuOkAvAztA2co6QO7BOkBh8TpAcv46QOWiOkDz5jpA
sQ47QNXYOkCC5TpAmbQ6QGuxOkBUrTpAd7M6QDuzOkDbsDpA2LA6QHnyOkBF5DpAf/Y6QNCW
OkDf5zpAZfc6QKXIOkDs0zpAy9U6QB3tOkC27TpAV9I6QNHuOkBr3jpAafM6QPiGOkAMADtA
rMQ6QBPrOkD+ETtAzsQ6QLfHOkB3+zpAAfA6QLW7OkA8LztAjRE7QHfDOkC84jpA2cI6QNm4
OkCMPDtAWQM7QMk7O0CtqjpAuxg7QFv7OkAe2jpAzuw6QCG0OkDXGztAmRU7QEHLOkDoFTtA
pOM6QP3rOkCUFDtA/cs6QFfwOkBTwzpAYAM7QJoOO0DtzzpAANc6QLL0OkABvjpAKeA6QFbS
OkBxyzpAmws7QIafOkCU6TpA1hE7QEgFO0D8vjpADL86QDbIOkBqCjtAVQc7QI3kOkDzATtA
X806QGUqO0BPATtATMo6QEL/OkAB+jpAhek6QMD+OkB0+jpAYjA7QKndOkD47DpAcRA7QMcB
O0CryDpAYNc6QIYHO0CrvDpAv9k6QKP5OkAeADtAic46QL0EO0D00jpAbPo6QP1KO0C0WDtA
X9g6QArrOkCH+jpAU/A6QCyAOkD0xjpACNs6QM8dO0DBsjpAhLk6QA8fO0AKCTtASwE7QJno
OkBe6zpAfuU6QP22OkBJ8jpAuQQ7QCn3OkC0yTpAmuw6QK/vOkC21TpANRE7QL/3OkDWADtA
u+46QID9OkA2PjtAYB87QJJIO0BhLjtAdwM7QD7YOkAV7TpAysM6QOAJO0Ct6zpAsgw7QBrx
OkBj+DpAcdc6QIn2OkD2KTtA5tE6QIyuO0ASBDtACuU6QHzGOkCrQztAZAg7QFbjOkDtyzpA
6ec6QIu+OkAZ4TpApAw7QPvcOkCgLTtADB07QHoAO0ApMztAtPk6QJL9OkCzLztAkiM7QIQk
O0Dq1DpAPf46QMM8O0CNEztANik7QENEO0DVDTtAeB87QAfIOkBsUztAF786QMYUO0CUMTtA</AssayYData></Step><Step><CommonData><SampleLocation>4</SampleLocation><SampleID></SampleID><SampleGroup></SampleGroup><SampleInfo></SampleInfo><SampleRow>A</SampleRow><SamplePlate>1</SamplePlate><WellType>WASH</WellType><Concentration>-1</Concentration><ConcentrationUnits>µg/ml</ConcentrationUnits><MolarConcentration>-1</MolarConcentration><MolarConcUnits>nM</MolarConcUnits><MolecularWeight>-1</MolecularWeight><Temperature>30</Temperature><StartTime>1549156</StartTime><AssayTime>600</AssayTime></CommonData><FlowRate>1000</FlowRate><StepType>DISASSOC</StepType><StepName>Dissociation</StepName><StepStatus>OK</StepStatus><ActualTime>600.001</ActualTime><CycleTime>0.2</CycleTime><AssayXData Points="3000">s5m4RBmguESIprhE5qy4RE2zuES7ubhEGcC4RIjGuETmzLhETdO4RLvZuEQZ4LhEiOa4RObs
uERN87hEs/m4RCIAuUSIBrlE5gy5RFUTuUS7GblEGSC5RIAmuUTmLLlEVTO5RLM5uUQiQLlE
gEa5ROZMuURNU7lEs1m5RCJguUSAZrlE5my5RFVzuUSzeblEIoC5RIiGuUTujLlETZO5RLuZ
uUQZoLlEgKa5ROasuURNs7lEu7m5RCLAuUSIxrlE7sy5RFXTuUSz2blEGeC5RIDmuUTu7LlE
VfO5RLv5uUQZALpEiAa6ROYMukRVE7pEsxm6RBkgukSAJrpE5iy6RE0zukS7ObpEGUC6RIBG
ukTuTLpETVO6RLNZukQqYLpEiGa6RO5sukRNc7pEu3m6RCKAukSAhrpE5oy6RFWTukS7mbpE
IqC6RICmukTmrLpETbO6RLu5ukQiwLpEiMa6RObMukRN07pEs9m6RCLgukSI5rpE5uy6RFXz
ukS7+bpEIgC7RIAGu0TuDLtEVRO7RLsZu0QZILtEgCa7ROYsu0RVM7tEszm7RBlAu0SARrtE
5ky7RFVTu0S7WbtEGWC7RIhmu0T3bLtETXO7RLt5u0QZgLtEiIa7RO6Mu0RNk7tEu5m7RBmg
u0SAprtE7qy7RE2zu0SzubtEIsC7RIjGu0TuzLtETdO7RLPZu0QZ4LtEgOa7RO7su0RN87tE
s/m7RBkAvESABrxE5gy8RE0TvES7GbxEGSC8RIgmvETmLLxEVTO8RLs5vEQiQLxEiEa8RO5M
vERNU7xEs1m8RBlgvESIZrxE5my8RFVzvESzebxEGYC8RICGvETujLxEVZO8RLOZvEQZoLxE
iKa8RO6svERVs7xEs7m8RBnAvESAxrxE5sy8RFXTvES72bxEIuC8RIjmvETm7LxETfO8RLv5
vEQZAL1EiAa9ROYMvURVE71Esxm9RBkgvUSAJr1E7iy9RFUzvUSzOb1EGUC9RIBGvUTuTL1E
VVO9RLNZvUQZYL1EgGa9ROZsvURNc71Es3m9RCKAvUSAhr1E5oy9RFWTvUSzmb1EIqC9RICm
vUTurL1ETbO9RLu5vUQiwL1EgMa9RO7MvURN071Es9m9RBngvUSI5r1E5uy9RFXzvUSz+b1E
GQC+RIAGvkTmDL5EVRO+RLsZvkQiIL5EgCa+ROYsvkRNM75Euzm+RCJAvkSQRr5E5ky+RFVT
vkS7Wb5EGWC+RIhmvkTubL5EVXO+RLN5vkQZgL5EiIa+RO6MvkRNk75Eu5m+RBmgvkSIpr5E
5qy+RE2zvkSzub5EGcC+RIDGvkTmzL5ETdO+RLvZvkQi4L5EiOa+RObsvkRV875Es/m+RCIA
v0SABr9E7gy/RE0Tv0SzGb9EGSC/RIAmv0TuLL9EVTO/RLs5v0QZQL9EgEa/ROZMv0RVU79E
s1m/RBlgv0SAZr9E7my/RFVzv0Szeb9EGYC/RICGv0TujL9ETZO/RLOZv0QZoL9EgKa/ROas
v0RNs79Eu7m/RBnAv0SIxr9E5sy/RFXTv0S72b9EGeC/RIDmv0Tu7L9ETfO/RLv5v0QZAMBE
iAbAROYMwERNE8BEuxnARCIgwESAJsBE5izARE0zwES7OcBEIkDARIhGwETuTMBEVVPARLNZ
wEQZYMBEiGbARO5swERNc8BEs3nARCqAwESAhsBE5ozARE2TwESzmcBEIqDARIimwETmrMBE
VbPARLu5wEQiwMBEgMbARObMwERV08BEs9nARCLgwESI5sBE5uzARE3zwES7+cBEGQDBRIgG
wUTuDMFETRPBRLsZwUQqIMFEgCbBRO4swURdM8FEuznBRBlAwUSARsFE7kzBRE1TwUS7WcFE
KmDBRIBmwUTubMFEXXPBRLt5wUQZgMFEiIbBROaMwURNk8FEs5nBRCKgwUSApsFE7qzBRFWz
wUSzucFEGcDBRIDGwUTuzMFETdPBRLvZwUQZ4MFEiObBRO7swURV88FEu/nBRBkAwkSIBsJE
5gzCRFUTwkSzGcJEIiDCRIAmwkTmLMJEVTPCRLM5wkQZQMJEiEbCRO5MwkRVU8JEs1nCRBlg
wkSAZsJE5mzCRE1zwkS7ecJEIoDCRIiGwkTujMJETZPCRLOZwkQioMJEgKbCROaswkRVs8JE
u7nCRBnAwkSAxsJE5szCRE3TwkS72cJEGeDCRIjmwkTu7MJEVfPCRLv5wkQiAMNEgAbDROYM
w0RNE8NEuxnDRBkgw0SAJsNE5izDRFUzw0SzOcNEGUDDRIBGw0TuTMNEVVPDRLNZw0QZYMNE
iGbDROZsw0RVc8NEs3nDRCKAw0SAhsNE7ozDRE2Tw0S7mcNEGaDDRICmw0TurMNEVbPDRLO5
w0QiwMNEgMbDRO7Mw0RN08NEu9nDRCLgw0SA5sNE5uzDRE3zw0S7+cNEIgDERIAGxETmDMRE
TRPERLsZxEQiIMREiCbERO4sxERVM8REsznERBlAxESARsRE7kzERE1TxESzWcREGWDERIBm
xETmbMREVXPERLN5xEQigMREgIbERO6MxERNk8REs5nERCKgxESQpsRE5qzERE2zxES7ucRE
IsDERIDGxETuzMRETdPERLvZxEQi4MREkObERObsxERN88REs/nERCIAxUSABsVE7gzFRE0T
xUSzGcVEIiDFRIgmxUTmLMVEVTPFRLM5xUQiQMVEiEbFROZMxURVU8VEu1nFRCJgxUSIZsVE
7mzFRE1zxUS7ecVEGYDFRIiGxUTmjMVETZPFRLOZxUQZoMVEiKbFROasxURVs8VEs7nFRCLA
xUSAxsVE5szFRE3TxUS72cVEIuDFRIjmxUTm7MVEVfPFRLv5xUQiAMZEgAbGRO4MxkRNE8ZE
uxnGRCIgxkSAJsZE7izGRE0zxkSzOcZEGUDGRIBGxkTmTMZETVPGRLtZxkQiYMZEgGbGRO5s
xkRVc8ZEu3nGRBmAxkSIhsZE7ozGRE2TxkSzmcZEIqDGRIimxkTmrMZETbPGRLO5xkQiwMZE
iMbGRObMxkRN08ZEs9nGRBngxkSI5sZE5uzGRE3zxkS7+cZEIgDHRIgGx0TuDMdEVRPHRLMZ
x0QZIMdEiCbHROYsx0RVM8dEuznHRCJAx0SIRsdE7kzHRE1Tx0SzWcdEImDHRIhmx0TmbMdE
VXPHRLt5x0QigMdEiIbHROaMx0RVk8dEu5nHRBmgx0SIpsdE7qzHRE2zx0S7ucdEIsDHRIDG
x0TmzMdEVdPHRLPZx0QZ4MdEgObHRO7sx0RV88dEs/nHRBkAyESIBshE7gzIRFUTyES7GchE
IiDIRIgmyETuLMhEVTPIRLs5yEQiQMhEiEbIRO5MyERNU8hEu1nIRCpgyESIZshE5mzIRE1z
yES7echEIoDIRIiGyETmjMhEVZPIRLuZyEQioMhEiKbIROasyERVs8hEu7nIRCLAyESIxshE
7szIRFXTyES72chEGeDIRIDmyETm7MhEVfPIRLv5yEQZAMlEgAbJRO4MyURVE8lEuxnJRCIg
yUSIJslE7izJRE0zyUS7OclEIkDJRIBGyUTmTMlETVPJRLNZyUQiYMlEgGbJRO5syURNc8lE
u3nJRBmAyUSIhslE7ozJRE2TyUS7mclEGaDJRIimyUTmrMlETbPJRLO5yUQiwMlEgMbJRObM
yURV08lEs9nJRBngyUSI5slE5uzJRE3zyUS7+clEIgDKRIgGykTmDMpEVRPKRLsZykQiIMpE
iCbKROYsykRNM8pEuznKRBlAykSIRspE5kzKRE1TykS7WcpEImDKRIhmykTubMpEVXPKRLt5
ykQigMpEiIbKRO6MykRNk8pEu5nKRCKgykSApspE5qzKRE2zykS7ucpEGcDKRIjGykTmzMpE
VdPKRLvZykQZ4MpEiObKRO7sykRN88pEu/nKRBkAy0SABstE5gzLRE0Ty0SzGctEIiDLRIAm
y0TuLMtEVTPLRLs5y0QiQMtEgEbLRO5My0RNU8tEs1nLRBlgy0SAZstE7mzLRFVzy0SzectE
GYDLRICGy0TmjMtEVZPLRLuZy0QioMtEgKbLRO6sy0RNs8tEu7nLRBnAy0SIxstE7szLRFXT
y0Sz2ctEIuDLRIDmy0Tu7MtEXfPLRLP5y0QiAMxEiAbMROYMzERNE8xEuxnMRCIgzESIJsxE
7izMRE0zzESzOcxEIkDMRIBGzETmTMxETVPMRLNZzEQiYMxEiGbMRO5szERNc8xEu3nMRCKA
zESAhsxE5ozMRFWTzES7mcxEGaDMRICmzETurMxEVbPMRLu5zEQZwMxEiMbMRObMzERN08xE
s9nMRCLgzESI5sxE5uzMRFXzzESz+cxEGQDNRIAGzUTmDM1ETRPNRLsZzUQZIM1EiCbNRO4s
zURNM81EuznNRCJAzUSIRs1E7kzNRE1TzUSzWc1EImDNRIBmzUTubM1EVXPNRLN5zUQZgM1E
gIbNROaMzURNk81Es5nNRBmgzUSIps1E5qzNRE2zzUSzuc1EIsDNRIDGzUTmzM1EVdPNRLvZ
zUQZ4M1EiObNRO7szURN881Es/nNRBkAzkSABs5E5gzORFUTzkS7Gc5EGSDORIAmzkTmLM5E
VTPORLM5zkQZQM5EiEbORO5MzkRVU85Eu1nORCJgzkSIZs5E7mzORFVzzkSzec5EGYDORICG
zkTujM5ETZPORLuZzkQZoM5EgKbORO6szkRNs85Es7nORCLAzkSIxs5E7szORE3TzkS72c5E
IuDORIDmzkTm7M5ETfPORLP5zkQqAM9EgAbPRO4Mz0RNE89EuxnPRCIgz0SIJs9E7izPRE0z
z0S7Oc9EIkDPRIBGz0TuTM9ETVPPRLtZz0QZYM9EiGbPROZsz0RVc89Eu3nPRCKAz0SAhs9E
5ozPRFWTz0S7mc9EGaDPRIimz0TmrM9EVbPPRLu5z0QiwM9EgMbPRO7Mz0RN089Eu9nPRBng
z0SI5s9E5uzPRE3zz0S7+c9EIgDQRIAG0ETuDNBEXRPQRLMZ0EQiINBEgCbQRO4s0ERVM9BE
sznQRBlA0ESIRtBE5kzQRFVT0ES7WdBEGWDQRIBm0ETubNBETXPQRLN50EQZgNBEiIbQRO6M
0ERNk9BEu5nQRCKg0ESAptBE5qzQRFWz0ES7udBEIsDQRIDG0ETmzNBETdPQRLvZ0EQZ4NBE
gObQRObs0ERN89BEu/nQRCIA0USIBtFE7gzRRFUT0USzGdFEIiDRRIgm0UTuLNFETTPRRLs5
0UQiQNFEgEbRROZM0URNU9FEu1nRRCJg0USAZtFE5mzRRFVz0USzedFEIoDRRICG0UTujNFE
VZPRRLuZ0UQioNFEiKbRRO6s0URVs9FEu7nRRBnA0USIxtFE5szRRE3T0USz2dFEIuDRRIDm
0UTu7NFETfPRRLP50UQiANJEiAbSROYM0kRVE9JEuxnSRCIg0kSIJtJE5izSRE0z0kS7OdJE
IkDSRIBG0kTmTNJEVVPSRLNZ0kQZYNJEiGbSROZs0kRVc9JEs3nSRBmA0kSAhtJE5ozSRE2T
0kS7mdJEIqDSRICm0kTmrNJEVbPSRLu50kQZwNJEgMbSRO7M0kRN09JEu9nSRBng0kSI5tJE
5uzSRF3z0kSz+dJEIgDTRIgG00TuDNNETRPTRLsZ00QiINNEiCbTROYs00RNM9NEuznTRBlA
00SIRtNE5kzTRFVT00S7WdNEKmDTRIBm00TubNNEVXPTRLt500QZgNNEiIbTROaM00RVk9NE
s5nTRBmg00SIptNE5qzTRE2z00S7udNEIsDTRIjG00TmzNNEVdPTRLvZ00Qi4NNEiObTRObs
00RV89NEu/nTRCIA1ESABtRE5gzURE0T1ESzGdREIiDURIAm1ETmLNREVTPURLs51EQZQNRE
iEbUROZM1ERNU9REs1nURCJg1ESIZtRE7mzURFVz1ES7edREIoDURICG1ETmjNRETZPURLuZ
1EQioNREgKbURO6s1ERVs9REs7nURBnA1ESAxtRE7szURFXT1ES72dREGeDURIDm1ETm7NRE
TfPURLv51EQZANVEgAbVRPcM1URVE9VEsxnVRBkg1USAJtVE7izVRFUz1USzOdVEIkDVRIBG
1UTuTNVEVVPVRLtZ1UQZYNVEiGbVROZs1URNc9VEu3nVRBmA1USAhtVE7ozVRE2T1USzmdVE
IqDVRIim1UTurNVEVbPVRLu51UQZwNVEiMbVRO7M1URN09VEs9nVRBng1USI5tVE7uzVRE3z
1US7+dVEGQDWRIAG1kTuDNZETRPWRLsZ1kQZINZEiCbWRO4s1kRVM9ZEuznWRCJA1kSIRtZE
5kzWRE1T1kSzWdZEImDWRIhm1kTmbNZEVXPWRLN51kQigNZEiIbWROaM1kRNk9ZEu5nWRBmg
1kSIptZE5qzWRE2z1kS7udZEIsDWRIDG1kTmzNZEVdPWRLPZ1kQZ4NZEgObWRObs1kRV89ZE
u/nWRCIA10SABtdE5gzXRE0T10S7GddEGSDXRIAm10TuLNdEVTPXRLs510QZQNdEgEbXRO5M
10RVU9dEu1nXRCJg10SIZtdE7mzXRE1z10S7eddEIoDXRICG10TujNdETZPXRLOZ10QZoNdE
iKbXROas10RNs9dEs7nXRCLA10SAxtdE7szXRE3T10S72ddEGeDXRIDm10Tu7NdETfPXRLP5
10QiANhEiAbYRO4M2ERNE9hEuxnYRBkg2ESAJthE7izYRFUz2ES7OdhEIkDYRJBG2ETuTNhE
TVPYRLNZ2EQZYNhEgGbYROZs2ERNc9hEs3nYRBmA2ESIhthE5ozYRFWT2ES7mdhEIaDYRICm
2ETvrNhETbPYRLu52EQZwNhEiMbYRObM2ERN09hEu9nYRCHg2ESI5thE5uzYRFXz2ES7+dhE
IQDZRIAG2UTmDNlETRPZRLMZ2UQZINlEiCbZROYs2URVM9lEuznZRBlA2USARtlE70zZRE1T
2USzWdlEGWDZRIBm2UTvbNlEVXPZRLN52UQZgNlEiIbZRO+M2URNk9lEu5nZRBmg2USIptlE
5qzZRE2z2US7udlEGcDZRIjG2UTmzNlETdPZRLPZ2UQZ4NlEiObZRO/s2URV89lEs/nZRBkA
2kSABtpE7wzaRFUT2kSzGdpEGSDaRIgm2kTvLNpETTPaRLs52kQZQNpEgEbaRO9M2kRNU9pE
s1naRCFg2kSIZtpE5mzaRE1z2kS7edpEGYDaRIiG2kTmjNpETZPaRLuZ2kQZoNpEiKbaROas
2kRVs9pEs7naRBnA2kSIxtpE78zaRE3T2kSz2dpEGeDaRIjm2kTm7NpEVfPaRLv52kQhANtE
iAbbROYM20RVE9tEuxnbRBkg20SIJttE7yzbRFUz20SzOdtEIUDbRIBG20TmTNtEVVPbRLtZ
20QZYNtEkGbbRO9s20RNc9tEs3nbRBmA20SAhttE74zbRE2T20S7mdtEGaDbRICm20TvrNtE
TbPbRLu520QhwNtEiMbbRObM20RN09tEu9nbRCHg20SI5ttE7+zbRFXz20Sz+dtEKgDcRIAG
3ETmDNxETRPcRLMZ3EQZINxEiCbcRO8s3ERNM9xEuzncRBlA3ESIRtxE5kzcRE1T3ES7WdxE
IWDcRIBm3ETmbNxETXPcRLt53EQhgNxEgIbcROaM3ERVk9xEs5ncRBmg3ESAptxE5qzcRE2z
3ESzudxEGcDcRIDG3ETmzNxEVdPcRLvZ3EQh4NxEiObcRObs3ERN89xEu/ncRCEA3USABt1E
5gzdRFUT3US7Gd1EISDdRIAm3UTmLN1ETTPdRLs53UQqQN1EkEbdROZM3URNU91Es1ndRCFg
3USIZt1E72zdRE1z3US7ed1EGYDdRICG3UT3jN1EVZPdRLuZ3UQZoN1EgKbdROas3URds91E
u7ndRBnA3USIxt1E78zdRFXT3US72d1EIeDdRIjm3UTm7N1ETfPdRLP53UQZAN5EkAbeROYM
3kRNE95EuxneRCEg3kSAJt5E7yzeRFUz3kS7Od5EGUDeRIhG3kTmTN5ETVPeRLtZ3kQZYN5E
iGbeROZs3kRNc95Es3neRBmA3kSAht5E74zeRE2T3kSzmd5EGaDeRIim3kTmrN5ETbPeRLu5
3kQhwN5EgMbeRObM3kRN095Es9neRBng3kSI5t5E5uzeRFXz3kS7+d5EIQDfRIgG30TvDN9E
VRPfRLsZ30QZIN9EgCbfRO8s30RdM99EsznfRCFA30SIRt9E5kzfRE1T30SzWd9EGWDfRIBm
30TvbN9EVXPfRLN530QhgN9EgIbfRO+M30Rdk99Es5nfRBmg30SIpt9E76zfRE2z30S7ud9E
IcDfRIDG30TvzN9EVdPfRLPZ30QZ4N9EgObfRObs30RN899Eu/nfRBkA4ESIBuBE7wzgRE0T
4ES7GeBEGSDgRJAm4ET3LOBEVTPgRLM54EQhQOBEgEbgROZM4ERVU+BEu1ngRCFg4ESIZuBE
5mzgRFVz4ESzeeBEGYDgRIiG4ETmjOBETZPgRLuZ4EQZoOBEiKbgRO+s4ERVs+BEu7ngRCHA
4ESAxuBE5szgRFXT4ES72eBEIeDgRIjm4ETm7OBETfPgRLP54EQhAOFEgAbhROYM4URNE+FE
uxnhRBkg4USIJuFE5izhRFUz4US7OeFEIUDhRIhG4UTvTOFEVVPhRLtZ4UQhYOFEgGbhROZs
4URVc+FEu3nhRCGA4USAhuFE74zhRE2T4UTDmeFEGaDhRIim4UTmrOFEVbPhRLu54UQZwOFE
gMbhRO/M4URN0+FEu9nhRBng4USA5uFE5uzhRE3z4US7+eFEIQDiRIgG4kTvDOJEVRPiRLMZ
4kQqIOJEiCbiROYs4kRNM+JEuzniRCpA4kSIRuJE5kziRE1T4kS7WeJEGWDiRIBm4kTvbOJE
TXPiRLt54kQZgOJEgIbiRO+M4kRdk+JEs5niRBmg4kSIpuJE5qziRE2z4kSzueJEGcDiRIjG
4kTmzOJEVdPiRLvZ4kQZ4OJEgObiRObs4kRN8+JEu/niRCEA40SABuNE7wzjRE0T40SzGeNE
GSDjRIgm40TmLONETTPjRLs540QhQONEgEbjRO9M40RNU+NEs1njRCFg40SAZuNE72zjRFVz
40SzeeNEGYDjRIiG40TmjONEVZPjRLuZ40QhoONEgKbjRO+s40RVs+NEu7njRCHA40SIxuNE
78zjRFXT40S72eNEIeDjRIjm40Tm7ONEVfPjRLv540QZAOREgAbkRO8M5ERNE+REuxnkRBkg
5ESAJuRE5izkRE0z5ES7OeREIUDkRIhG5ETvTOREVVPkRLtZ5EQhYOREiGbkROZs5ERVc+RE
u3nkRCGA5ESIhuRE5ozkRFWT5ESzmeREGaDkRICm5ETmrOREVbPkRLO55EQZwOREgMbkRO/M
5ERN0+REu9nkRBng5ESA5uRE5uzkRFXz5ESz+eREGQDlRJAG5UTvDOVETRPlRLsZ5UQhIOVE
gCblROYs5URVM+VEsznlRCFA5USIRuVE70zlRFVT5US7WeVEGWDlRIhm5UTmbOVEVXPlRLt5
5UQqgOVEgIblRO+M5URNk+VEu5nlRBmg5USApuVE5qzlRFWz5US7ueVEIcDlRIjG5UTvzOVE
VdPlRLvZ5UQh4OVEiOblRObs5URV8+VEu/nlRCEA5kSIBuZE5gzmRFUT5kSzGeZEGSDmRIAm
5kTvLOZEVTPmRLs55kQZQOZEiEbmRO9M5kRVU+ZEs1nmRBlg5kSIZuZE72zmRFVz5kSzeeZE
GYDmRICG5kTvjOZEVZPmRLOZ5kQhoOZEgKbmRO+s5kRVs+ZEu7nmRCHA5kSIxuZE5szmRE3T
5kSz2eZEGeDmRIjm5kTv7OZETfPmRLv55kQhAOdEgAbnROYM50RVE+dEuxnnRBkg50SAJudE
7yznRFUz50S7OedEGUDnRIBG50TvTOdETVPnRLtZ50QhYOdEiGbnROZs50RNc+dEu3nnRCGA
50SAhudE5oznRFWT50SzmedEIaDnRICm50TmrOdEVbPnRLu550QhwOdEiMbnRO/M50RV0+dE
u9nnRBng50SQ5udE5uznRE3z50S7+edEIQDoRIgG6ETmDOhEVRPoRLMZ6EQZIOhEgCboRO8s
6ERNM+hEsznoRCFA6ESARuhE90zoRE1T6ESzWehEGWDoRIhm6ETmbOhETXPoRLt56EQhgOhE
iIboROaM6ERVk+hEu5noRBmg6ESApuhE5qzoRFWz6ES7uehEIcDoRIjG6ET3zOhETdPoRLvZ
6EQh4OhEiOboRO/s6ERN8+hEu/noRBkA6USIBulE5gzpRFUT6USzGelEGSDpRIAm6UTmLOlE
VTPpRLs56UQZQOlEiEbpROZM6URNU+lEs1npRBlg6USAZulE5mzpRFVz6US7eelEIYDpRICG
6UTmjOlETZPpRLOZ6UQZoOlEgKbpRO+s6URVs+lEu7npRCHA6USIxulE78zpRE3T6USz2elE
GeDpRIjm6UTv7OlETfPpRLP56UQZAOpEgAbqRO8M6kRVE+pEuxnqRCEg6kSIJupE7yzqRE0z
6kSzOepEGUDqRIhG6kTvTOpEVVPqRLNZ6kQZYOpEiGbqRO9s6kRVc+pEs3nqRCGA6kSIhupE
74zqRE2T6kS7mepEGaDqRIim6kTvrOpEVbPqRLO56kQZwOpEiMbqRObM6kRN0+pEs9nqRCHg
6kSI5upE7+zqRE3z6kS7+epEGQDrRIgG60TvDOtEVRPrRLsZ60QZIOtEiCbrROYs60RVM+tE
uznrRCFA60SARutE70zrRE1T60S7WetEIWDrRIBm60TvbOtEVXPrRLt560QhgOtEgIbrROaM
60RVk+tEu5nrRCGg60SAputE76zrRE2z60S7uetEGcDrRIjG60TmzOtEVdPrRLPZ60QZ4OtE
iObrRO/s60RV8+tEu/nrRBkA7ESABuxE7wzsRE0T7ES7GexEGSDsRIAm7ETmLOxEVTPsRLM5
7EQhQOxEiEbsROZM7ERNU+xEu1nsRBlg7ESIZuxE5mzsRE1z7ES7eexEGYDsRICG7ETvjOxE
TZPsRLOZ7EQZoOxEgKbsRO+s7ERVs+xEu7nsRCHA7ESIxuxE78zsRE3T7ESz2exEGeDsRIDm
7ETm7OxEVfPsRLP57EQZAO1EgAbtRO8M7URNE+1EuxntRBkg7USIJu1E7yztRE0z7US7Oe1E
IUDtRIBG7UTvTO1ETVPtRLtZ7UQZYO1EiGbtRO9s7URNc+1Es3ntRCGA7USAhu1E74ztRFWT
7US7me1EGaDtRIim7UTvrO1ETbPtRLu57UQZwO1EiMbtRObM7URV0+1Es9ntRCHg7USI5u1E
5uztRE3z7US7+e1EIQDuRIAG7kTmDO5EVRPuRLsZ7kQhIO5EgCbuROYs7kRNM+5EsznuRCFA
7kSIRu5E5kzuRFVT7kSzWe5EIWDuRIBm7kTvbO5ETXPuRLt57kQZgO5EgIbuROaM7kRNk+5E
u5nuRCGg7kSIpu5E5qzuRFWz7kS7ue5EIcDuRIjG7kTmzO5ETdPuRLvZ7kQh4O5EgObuRObs
7kRV8+5Eu/nuRCEA70SABu9E7wzvRFUT70SzGe9EGSDvRIgm70TmLO9EVTPvRLs570QZQO9E
gEbvROZM70RNU+9Es1nvRCFg70SIZu9E5mzvRFVz70S7ee9EKoDvRICG70TmjO9EVZPvRLuZ
70QZoO9EgKbvROas70RNs+9Es7nvRBnA70SAxu9E5szvRE3T70Sz2e9EGeDvRIDm70Tv7O9E
TfPvRLv570QZAPBEgAbwRO8M8ERVE/BEwxnwRCEg8ESIJvBE5izwRFUz8ES7OfBEGUDwRIBG
8ETmTPBETVPwRLNZ8EQhYPBEgGbwROZs8ERVc/BEu3nwRCGA8ESAhvBE5ozwRE2T8ESzmfBE
GaDwRICm8ETvrPBEVbPwRLO58EQZwPBEgMbwRObM8ERV0/BEs9nwRBng8ESA5vBE7+zwRE3z
8ES7+fBEGQDxRIAG8UTvDPFETRPxRLsZ8UQhIPFEiCbxRO8s8URNM/FEsznxRBlA8USARvFE
5kzxRE1T8USzWfFEGWDxRIhm8UTvbPFETXPxRLN58UQhgPFEiIbxROaM8URVk/FEu5nxRBmg
8USIpvFE76zxRFWz8USzufFEGcDxRIDG8UTmzPFETdPxRLPZ8UQh4PFEiObxRObs8URN8/FE
s/nxRBkA8kSIBvJE5gzyRE0T8kSzGfJEISDyRIgm8kTmLPJEVTPyRLs58kQZQPJEgEbyROZM
8kRNU/JEs1nyRBlg8kSIZvJE5mzyRE1z8kS7efJEIYDyRIiG8kTvjPJEVZPyRLOZ8kQZoPJE
gKbyRO+s8kRNs/JEs7nyRBnA8kSAxvJE78zyRE3T8kS72fJEGeDyRIjm8kTv7PJEVfPyRLP5
8kQZAPNEgAbzROYM80RVE/NEuxnzRBkg80SIJvNE5izzRFUz80S7OfNEIUDzRIBG80TmTPNE
VVPzRLNZ80QZYPNEiGbzROZs80RNc/NEu3nzRBmA80SIhvNE5ozzRE2T80SzmfNEGaDzRIim
80TmrPNEVbPzRLO580QhwPNEiMbzRO/M80RV0/NEs9nzRBng80SI5vNE5uzzRFXz80Sz+fNE
IQD0RIAG9ETmDPRETRP0RLMZ9EQZIPREiCb0RO8s9ERVM/REszn0RBlA9ESARvRE5kz0RFVT
9ES7WfREGWD0RIhm9ETvbPRETXP0RLt59EQhgPREgIb0RO+M9ERNk/REu5n0RCGg9ESIpvRE
5qz0RFWz9ESzufREGcD0RIDG9ETmzPRETdP0RLvZ9EQZ4PREiOb0RPfs9ERV8/REu/n0RCEA
9USIBvVE7wz1RFUT9USzGfVEISD1RIAm9UTmLPVEVTP1RLs59UQhQPVEgEb1RO9M9URNU/VE
s1n1RBlg9USIZvVE72z1RE1z9US7efVEIYD1RICG9UTmjPVETZP1RLuZ9UQZoPVEiKb1ROas
9URNs/VEu7n1RBnA9USIxvVE5sz1RFXT9US72fVEIeD1RIjm9UTm7PVEVfP1RLP59UQZAPZE
iAb2ROYM9kRVE/ZEuxn2RBkg9kSAJvZE7yz2RE0z9kSzOfZEIUD2RIBG9kTmTPZETVP2RLNZ
9kQhYPZEiGb2ROZs9kRVc/ZEs3n2RBmA9kSAhvZE74z2RFWT9kSzmfZEGaD2RIim9kTmrPZE
TbP2RLu59kQZwPZEgMb2RObM9kRV0/ZEs9n2RCHg9kSI5vZE5uz2RFXz9kSz+fZEIQD3RIAG
90TvDPdETRP3RLMZ90QZIPdEiCb3RO8s90RNM/dEszn3RBlA90SARvdE5kz3RE1T90S7WfdE
GWD3RIhm90TmbPdETXP3RLN590QhgPdEiIb3ROaM90RVk/dEs5n3RCGg90SIpvdE76z3RFWz
90SzufdEGcD3RIDG90TmzPdEVdP3RLPZ90Qh4PdEgOb3RO/s90RN8/dEs/n3RCEA+ESIBvhE
5gz4RFUT+ES7GfhEISD4RIgm+ETvLPhEVTP4RLM5+EQZQPhEiEb4RO9M+ERNU/hEs1n4RBlg
+ESAZvhE72z4RE1z+ES7efhEGYD4RICG+ETvjPhETZP4RLOZ+EQZoPhEiKb4ROas+ERVs/hE
s7n4RBnA+ESIxvhE5sz4RFXT+ES72fhEGeD4RIDm+ETv7PhETfP4RLP5+EQZAPlEgAb5ROYM
+URNE/lEsxn5RCEg+USIJvlE7yz5RFUz+US7OflEGUD5RIBG+UTmTPlETVP5RLNZ+UQhYPlE
gGb5ROZs+URVc/lEs3n5RBmA+USAhvlE5oz5RFWT+US7mflEIaD5RICm+UTmrPlEVbP5RLu5
+UQhwPlEgMb5RObM+URN0/lEu9n5RBng+USA5vlE7+z5RFXz+US7+flEGQD6RIAG+kTmDPpE
VRP6RLMZ+kQZIPpEgCb6RO8s+kRNM/pEuzn6RBlA+kSARvpE70z6RE1T+kS7WfpEGWD6RIBm
+kTmbPpEVXP6RLt5+kQZgPpEgIb6ROaM+kRVk/pEs5n6RBmg+kSApvpE5qz6RE2z+kSzufpE
GcD6RIDG+kTvzPpETdP6RLPZ+kQZ4PpEgOb6RO/s+kRV8/pEu/n6RCEA+0SABvtE7wz7RFUT
+0SzGftEISD7RIAm+0TmLPtETTP7RLs5+0QZQPtEiEb7RO9M+0RNU/tEu1n7RBlg+0SIZvtE
5mz7RE1z+0SzeftEIYD7RIiG+0TvjPtETZP7RLOZ+0QZoPtEgKb7RO+s+0RNs/tEu7n7RBnA
+0SIxvtE5sz7RFXT+0Sz2ftEIeD7RIjm+0Tv7PtETfP7RMP5+0QZAPxEgAb8RO8M/ERVE/xE
sxn8RBkg/ESIJvxE5iz8RE0z/ES7OfxEGUD8RIhG/ETmTPxETVP8RLNZ/EQqYPxEiGb8RO9s
/ERVc/xEu3n8RBmA/ESAhvxE74z8RFWT/ES7mfxEGaD8RICm/ETmrPxEVbP8RLu5/EQZwPxE
gMb8RObM/ERN0/xEw9n8RBng/ESI5vxE7+z8RFXz/ES7+fxEIQD9RIgG/UTvDP1ETRP9RLsZ
/UQhIP1EiCb9ROYs/URNM/1Euzn9RBlA/USIRv1E5kz9RE1T/USzWf1EIWD9RIBm/UTmbP1E
TXP9RLN5/UQZgP1EgIb9ROaM/URVk/1Es5n9RCGg/USIpv1E76z9RFWz/US7uf1EGcD9RIjG
/UTvzP1EVdP9RLPZ/UQh4P1EgOb9RObs/URV8/1Es/n9RBkA/kSIBv5E5gz+RE0T/kS7Gf5E
ISD+RIAm/kTvLP5EVTP+RLs5/kQZQP5EgEb+ROZM/kRVU/5Es1n+RBlg/kSAZv5E5mz+RFVz
/kSzef5EIYD+RICG/kTmjP5EVZP+RLuZ/kQZoP5EgKb+RO+s/kRVs/5Es7n+RCHA/kSAxv5E
78z+RE3T/kSz2f5EIeD+RIDm/kTm7P5EVfP+RLP5/kQZAP9EiAb/RO8M/0RVE/9Esxn/RCog
/0SAJv9E7yz/RFUz/0S7Of9EIUD/RIhG/0TmTP9EVVP/RLtZ/0QZYP9EgGb/ROZs/0RNc/9E
s3n/RBmA/0SAhv9E5oz/RE2T/0Szmf9EGaD/RICm/0TmrP9EVbP/RLu5/0QhwP9EgMb/RO/M
/0RV0/9Eu9n/RCHg/0SA5v9E7+z/RFXz/0Sz+f9EDAAARUADAEV3BgBFqgkARd0MAEUMEABF
QBMARXcWAEWmGQBF2RwARRAgAEVEIwBFdyYARaopAEXdLABFDDAARUAzAEV3NgBFpjkARdk8
AEUQQABFREMARXJGAEWuSQBF3UwARQxQAEVEUwBFd1YARapZAEXdXABFDGAARURjAEVyZgBF
qmkARd1sAEUQcABFRHMARXJ2AEWqeQBF3XwARQyAAEVEgwBFcoYARaqJAEXdjABFDJAARUCT
AEV3lgBFqpkARdmcAEUMoABFQKMARXKmAEWqqQBF2awARQywAEVAswBFd7YARaq5AEXZvABF
EMAARUDDAEVyxgBFqskARdnMAEUQ0ABFQNMARXLWAEWm2QBF3dwARRDgAEVE4wBFd+YARabp
AEXZ7ABFDPAARUTzAEV39gBFpvkARdn8AEUQAAFFQAMBRXcGAUWqCQFF3QwBRQwQAUVEEwFF
chYBRaoZAUXZHAFFDCABRUAjAUV3JgFFqikBRdksAUUMMAFFQDMBRXc2AUWqOQFF2TwBRRBA
AUVEQwFFckYBRapJAUXZTAFFDFABRUBTAUVyVgFFplkBRd1cAUUQYAFFQGMBRXdmAUWmaQFF
3WwBRQxwAUVAcwFFcnYBRap5AUXZfAFFEIABRUSDAUV3hgFFpokBRd2MAUUMkAFFRJMBRXKW
AUWqmQFF3ZwBRQygAUVEowFFcqYBRaqpAUXdrAFFELABRUSzAUVytgFFprkBRd28AUUQwAFF
QMMBRXLGAUWqyQFF</AssayXData><AssayYData Points="3000">IQY7QFPrOkDZNztAsCY7QGcZO0Bb9jpAO1Q7QIuEO0ChTDtANwU7QPweO0AF2zpAhUo7QLRM
O0C+bTtAFgU7QKEbO0CtJjtARgM7QG0zO0AgIDtALx07QBw0O0CcTztAWCE7QPhQO0BYMztA
3TQ7QIkQO0BKyDpAVB47QBBQO0AC8DpADOg6QBAhO0ARDTtAB2Y7QHYAO0DqLztAuuo6QJYZ
O0DWIDtA8Ak7QCcjO0ACETtA/EI7QN/4OkARJTtAP/g6QIEjO0BG3jpAgkA7QLomO0D5+zpA
mBE7QID9OkCgJztAU0k7QDX9OkChQjtAaRE7QKctO0AiQDtAICw7QEHqOkAXSDtA/g07QO8v
O0DWSTtAXTY7QL7BOkCIXTtAWt86QNdEO0CI6zpA8d46QM0AO0BKXjtAKBE7QAkbO0A+3zpA
egs7QAIqO0CD3DpAOOI6QFg5O0BLBztA4SA7QIUPO0CSLDtAYRE7QAlnO0A4/zpAN846QIS6
OkC4MztAxLA6QEjvOkCYVTtABxQ7QF0RO0AVNjtA8Bk7QAEgO0C6CTtA/hk7QNOjOkBeATtA
4LU6QDQCO0CDFjtAiuc6QEr6OkBLYztALPU6QJf1OkAFFTtAs+k6QGHbOkBhEDtAxFE7QAYc
O0BBPDtA9BM7QPvQOkDhFTtAx/s6QCIDO0D34TpAQ+I6QNnlOkC8+jpAits6QLftOkBwGjtA
2hE7QEcsO0ApBztA2jk7QHchO0B5DTtAmyg7QI8ZO0C2yDpAgd06QHAwO0DuFTtALp46QBcV
O0Dc9zpAhgI7QNraOkCp5zpAo9g6QJAMO0DlmjpA1v86QPfpOkAmBDtADOI6QNnFOkAUzjpA
Fek6QJDCOkCSDjtAtd06QCXBOkCuszpAo+U6QL8TO0B8+DpA7rA6QLrhOkC/KDtAze86QHLc
OkA0AjtAPQM7QM4HO0Cr4TpAVLY6QHDsOkBMyTpATu46QJXMOkAMAztA7tQ6QP7HOkB8AjtA
xcw6QGK/OkAnJztAIs46QJcPO0DO2jpA3aM6QDzcOkBYrDpAJe86QC8XO0BDAjtAaNA6QHWX
OkDtszpAn/k6QO+9OkBc6DpArd06QHjyOkCqyjpAHJE6QLAXO0BlgzpAmNE6QBFAO0Ae7DpA
dso6QL2IOkBotTpA2c06QA39OkDauzpAtfQ6QMbXOkAGDDtAm4k6QDnXOkDlwTpAzpA6QJnN
OkDlzTpA45o6QLgJO0Bn4DpAyp86QKTnOkCD5TpA1fE6QGyrOkDD+zpAIbE6QLCZOkDe8jpA
sg07QMnFOkDMVjpAhYY6QDHbOkBMojpAKBo7QE+tOkD93DpAyMw6QBYRO0DE7zpARqY6QPm6
OkAboTpAIZc6QMZTOkAivDpAm9s6QDN9OkA9yDpAjs46QKiQOkDJ7zpAmNk6QFqyOkA5tjpA
DdY6QHLMOkAOETtALJ86QCCiOkDghTpAHIM6QFqlOkCtkTpAg6s6QHrEOkAJuTpAx6Q6QAKb
OkCtoTpAZbQ6QMzCOkCMkjpAffY6QG+7OkAhIDtAxMw6QOSYOkCEyzpAb3M6QBPKOkBn4DpA
a7I6QHRFOkBM8zpAQsE6QP6ROkCilDpAZrg6QEiUOkB6xTpAUNs6QFx1OkCbCDtAo1k6QIqi
OkA51jpAjLE6QO6vOkCSjDpAw5A6QKN3OkCt3jpAEgs7QKWjOkA9RzpAaa46QIyWOkAr0DpA
8Ms6QEfNOkBawjpAcgg7QMSYOkAUOjpA1MI6QItZOkAwoTpA+ac6QI+BOkAZhTpADnw6QA+A
OkAsXTpAWsI6QEF8OkB5KTpAyMk6QH5+OkBCkTpAd2E6QHKfOkBOhjpApZ06QECNOkBgnjpA
hbY6QKSZOkChszpAh746QGhoOkAXXzpAKHs6QHfgOkA7mzpANYI6QOxmOkDTiDpABqc6QKOM
OkBygDpA9I06QO26OkDS8DpAfU86QPqnOkCJgDpAVpQ6QAKKOkB6jjpAQK06QBSYOkCYrDpA
K2Y6QI8+OkD1RzpAHoc6QNl8OkDJozpAnX86QDVYOkBnWzpAAcQ6QIJsOkAj3TpAddE6QGF9
OkAAcDpA3VA6QIlkOkCyazpAOHA6QLeJOkDEeDpAFK46QL51OkApcjpARos6QMRnOkBokTpA
8Ys6QMKDOkBHTjpAClw6QLRxOkCRZTpAL346QL+vOkC3KTpAH0I6QJ5oOkD6ZjpAtFQ6QGck
OkDogTpAWkA6QH/DOkDgPTpAVlo6QPFvOkBuSjpAWnc6QLdvOkCMKDpACRI6QLhmOkCYazpA
PnI6QGk+OkB1WzpAsXs6QHzSOUA4UzpAU086QF9BOkDedzpAiFQ6QGaJOkAZXjpAtI06QEI9
OkCnTTpAvyw6QEthOkAFYjpAaks6QFw0OkDyTjpA8DE6QBN2OkA1PzpAn0M6QMVeOkBZNDpA
xW46QKYaOkCrJzpAwF46QMhgOkB3KDpABiA6QNxPOkASUTpAx206QMQ4OkCmGDpAYIo6QJg9
OkDsNTpAA106QLsJOkDmNjpALP45QG4vOkDpLzpAsjc6QK7sOUA1DDpAwhI6QI06OkDVcTpA
7GU6QNQJOkAiTTpAimc6QNkbOkB2oDpAzx46QOItOkBYQzpAAJE6QM0MOkA0VDpAh2I6QJXu
OUCCNzpAmFM6QFZCOkArezpAgCo6QHcDOkD1dDpAQ1Y6QMv0OUCVPjpAyyM6QAJXOkB9RzpA
UzY6QEwSOkDaPjpAXkU6QKJNOkBRJjpA7jY6QGReOkDOUjpAnRw6QGAlOkBs/zlAtw46QKZz
OkDePDpAsAI6QI8MOkCIPzpAA/I5QGBmOkCf2DlAr1c6QMGLOkC4FjpAXFk6QOj7OUAZ9jlA
90Y6QCYgOkBqUjpA9/U5QPA0OkBTTzpAmfE5QJr+OUCDKzpA/jQ6QCXKOUA5KTpANgY6QBQW
OkBG8TlAUFM6QCthOkDCGjpArPM5QIkBOkBwHjpAsis6QBUrOkAxBTpAzFg6QFMKOkAJSzpA
GAw6QLdBOkClNzpAzyw6QJghOkC9xDlA1Fs6QA4vOkCCTzpACOk5QE/WOUA6HzpAru45QKgY
OkA8DjpAN+E5QL3WOUC/TjpAaxQ6QN7vOUCPMTpAjwc6QN4pOkAeBjpAe/Y5QL4pOkC+DzpA
w8s5QOY5OkCMOTpAzP05QKNVOkBW9zlAwes5QNX9OUBZITpA+w06QEsbOkDm7jlAjjo6QOCt
OUCKOzpAJgU6QERSOkBpGDpAAxc6QHQHOkB5mTlAj/05QOzUOUBA7zlAaN05QEnrOUDGFjpA
R7Y5QCLwOUBYRTpAvOM5QDD5OUCXDjpALzw6QPoVOkAfvDlAof85QFsIOkDReDpAbPo5QMT3
OUAD8zlA+7g5QF43OkDXJzpAG+o5QOgBOkCyBjpAK+45QLxXOkDiJTpAbxI6QB0kOkCh9TlA
+aA5QIc3OkBwozlAcPc5QKfcOUBrzzlAF+g5QOMuOkBT5TlAqdU5QCAFOkAv3TlArAU6QLDe
OUAM8DlAig46QDbhOUCIqTlA0go6QEDyOUBs+jlA+k86QGDUOUDG8TlAxhU6QLXZOUA02DlA
HOI5QPzKOUC8mDlApiw6QJ7kOUAv2jlAXBU6QOi5OUCU9jlAZr85QKIVOkDQITpAYNc5QIW/
OUDMoTlA1Ns5QHkgOkBzCzpATuk5QIvpOUAv2jlArQc6QIDfOUCs3TlAPoc5QFXZOUCKuDlA
RdE5QAvqOUDMCDpA3hY6QGEJOkBhDzpAFQ46QJMVOkA96DlATsM5QEoOOkDwxjlALs85QPnW
OUCqrDlAxrQ5QHHpOUB10zlAJfY5QIToOUBR3DlARc45QCDPOUDF1zlAVtE5QHjdOUCpBjpA
bfY5QA3dOUAoxzlAh545QIsGOkDj+zlAUrE5QMP3OUDj5DlA9Zc5QDvuOUA1jDlA6KA5QOmU
OUAkrTlALYo5QGbSOUBPvzlA63g5QN7GOUDy6TlAKLI5QJ7uOUCh2jlAuKg5QDkeOkCo1TlA
fO85QMzJOUAN2jlAFvo5QK3cOUCPujlAPKM5QGXVOUCmzTlAv4k5QIPSOUBFpjlAzeI5QJp4
OUA1tjlAIP85QHKUOUBInDlAhrI5QJ/bOUDCDzpArXw5QJ66OUB8hTlAa4E5QPrCOUBD4zlA
psg5QLnvOUD7KDpANOE5QJybOUA0ETpAhnM5QCiWOUBXzDlATOo5QN/NOUAKmzlAu5I5QEmh
OUBz7DlAXIk5QPKOOUCZ4zlARsQ5QJvsOUA0uTlAt8s5QDi4OUCdnjlA2gw6QPrwOUD8fzlA
4pk5QC+UOUDRrjlA47w5QD/YOUBkujlA36U5QDitOUBgnzlAd3Q5QMPGOUAtzTlA9q45QHSc
OUCJpzlAHNk5QKTLOUAamDlAXqU5QI2zOUBrzDlA8fc5QHXUOUDtnjlA6Y85QMZ+OUDw/DlA
T8c5QDjDOUCaxTlA97g5QIekOUA07jlAZKQ5QLzDOUCEpzlASLM5QF5UOUDTeTlAkoo5QPuK
OUAu3TlAE7Q5QEujOUATrjlAilA5QNTpOUA1nTlA5tI5QNIFOkBgtjlAwWs5QO63OUDzqjlA
49U5QPWyOUB7ojlAq405QIuaOUAuqjlAlqg5QOJwOUCQbjlASY85QBRuOUBwnjlAEU45QPWO
OUAcrTlAHrM5QDysOUDAvTlA4585QL1vOUD/xzlATqM5QEqPOUBBlzlAqd45QH2JOUARmjlA
HH05QLmoOUCLkzlA9rc5QOeAOUDWQjlAXpQ5QIS/OUBGqjlAKYE5QOF3OUCJpDlAx2c5QH1r
OUAcfjlALXk5QIlmOUB3uDlAUao5QGmWOUDgrzlAs9I5QEd0OUCHdDlAA9E5QPSIOUCaezlA
yTM5QKxkOUBrcjlAS4Y5QOBPOUBJcTlAenc5QOu8OUA+TjlAVIw5QDh5OUCDhzlAHZs5QEzh
OUDqczlAc6Y5QCilOUC2fTlAWqw5QBGOOUA7djlAc5g5QB51OUDIcTlA0r05QMGSOUAjXjlA
nGI5QPdDOUD6dTlAG205QIScOUCaTjlArbI5QNBKOUDteTlA2EU5QPNqOUDoUDlA0W05QKdl
OUDydDlAsck5QOmBOUBpszlAT405QPlTOUDbbDlA4pU5QLSzOUDSkDlAYX05QNKDOUAwSTlA
CV05QIdhOUCebDlA8nc5QGJHOUAQkjlAtXs5QL9lOUA1ZDlAazo5QElWOUB2UDlA5HI5QC55
OUDpkTlAalw5QGptOUCvJTlA1mg5QHRtOUBUZTlAU4I5QMcmOUDVjjlA6Vg5QM9xOUDOcjlA
BWI5QA1dOUDngjlALVs5QCZPOUAMTjlAFYQ5QP49OUB2kjlAaDg5QPmUOUBmYTlAb4I5QCBV
OUACMjlAens5QHY2OUCHbTlAwEk5QH5IOUDiYTlAP2s5QBNIOUCxQjlA5zI5QPFnOUDGGDlA
rio5QMdUOUDyfTlAsXc5QLh6OUB7dTlAx485QLBrOUBCKzlAKHA5QGtfOUC/RjlAQV85QL+E
OUDlOTlA9285QG9wOUBrHTlAl1g5QPYqOUBPOjlAkx85QLpSOUAaajlApFI5QPA/OUBFMTlA
vo85QKIsOUA81jhAGkI5QPT7OEAsITlAoRA5QDyWOUAWajlAKjg5QKY7OUDpfDlA9Jo5QE8p
OUCZQTlApyg5QOFQOUBKPDlA1gQ5QGcIOUCvGjlAxw45QCZyOUDBLjlAc4M5QOgnOUC2ETlA
pQQ5QHiiOUD3ezlAZx85QLogOUCdMDlAjJU5QDFBOUDxDDlAZ2Q5QA8aOUDeBzlA8/g4QEYy
OUA9LTlA0WM5QG5tOUCNEzlAf1s5QPE6OUBcZjlA3Bk5QEEtOUBG6DhAKTo5QOoaOUCbCzlA
YCs5QF8bOUBK9zhAFxw5QJkQOUDBPjlAcgk5QFhQOUDqLzlAp1o5QAMtOUD26DhAL0I5QAEt
OUCNWzlAGxI5QBdDOUAAWzlAEEE5QDEbOUDOYTlAQDo5QMMHOUAEcjlA6Ds5QLM7OUAHMjlA
y185QN0YOUALLzlACVA5QNMhOUDhxzhA8wg5QDZAOUDW6zhAWhk5QP5UOUCT7DhAX3Q5QOzy
OEAsMDlAu1Y5QAT6OEBSbzlAF3c5QJclOUC+NjlAWh85QKcwOUCYfDlApQo5QO8xOUDsCjlA
xh85QOR1OUBmQTlAXWQ5QKFGOUDGDTlAQTg5QHAhOUDWGjlAazs5QFpeOUDhOzlApgI5QJk5
OUCFBDlAb0E5QAtNOUAlLTlAe0M5QLrkOEBgMTlAvls5QKYMOUDaOTlAn/A4QEkFOUC6AzlA
Nic5QPotOUB/+zhA/Gw5QGNfOUDXOTlAi/c4QKL6OEDgZDlAPRM5QAsPOUADITlAAAk5QAnj
OEAR+ThAhjo5QKQDOUCX9jhAatc4QFEyOUClIjlAtz05QM81OUD4RDlAzkU5QCwuOUDv/jhA
TlY5QHpKOUDAGTlADQw5QGMXOUD2ATlATug4QPkeOUBR7DhAkVA5QBtIOUDMHjlAZwQ5QI44
OUAIMTlAkVA5QJYMOUApDTlAix05QM0HOUApLTlA8x45QGr8OEBKIzlAfhM5QKIZOUApMDlA
EiU5QAghOUD9vzhAXC45QKwZOUBdPTlAcTM5QMD+OECLGDlAkgA5QJ0mOUCFGTlAHBA5QMMZ
OUAuJDlADPw4QJ36OEDB2jhAfEE5QAkNOUA3ZzlA9Sk5QNXwOEB/+zhAejM5QLlFOUA1/ThA
DCQ5QPEvOUDCMDlAUyw5QHbeOEB8GjlAoOo4QBHdOEBwBjlAAzo5QDcXOUBxPzlA8fo4QLtj
OUDGIjlAQeM4QGzyOEDCCTlAFmQ5QCToOECz5DhAcNU4QG3JOEBkLDlAPfI4QKQPOUAuAjlA
LPI4QBZBOUBY2zhA8Ao5QCc/OUBDKTlAWh45QDoUOUDHCDlADrk4QA3VOEAPKjlAJyw5QIgW
OUCLBDlAb9U4QHkeOUDU6ThAFTQ5QOTiOECQ4DhAtBg5QCESOUAvCjlAGe04QLvaOEBN/zhA
ZQ45QL/6OEAL5zhASjI5QEBCOUDBDDlAWdc4QOc1OUB7+zhAnNk4QIgZOUDWLzlALcE4QDIJ
OUD17zhAo8Q4QBS+OECa8DhAWfs4QDQxOUA5vjhAmfw4QLojOUBhGDlA0gg5QFHcOEDj7jhA
/c44QJoQOUDxNzlAH9s4QAnSOEBREzlA2Qw5QAz5OECd2DhAIv84QIAVOUCQuzhAq+o4QLCp
OEBtoDhA3r84QCz0OEBl5ThAIgU5QGzuOEC95zhARsM4QJfQOECOMzlAIeo4QAwMOUC09DhA
pbU4QCoIOUAZ6zhAXvA4QMcEOUDa0ThAyA85QEAKOUBitDhAVM84QK4QOUBV4DhAePk4QNm2
OECE/jhAGcQ4QD0bOUC+pDhAns84QKTyOEBF9jhAa6I4QMDMOEB0rzhAxfQ4QJHKOEBAFjlA
GiQ5QCcMOUBu4ThA9MQ4QMWyOEAa0jhAS8I4QPzCOEC+HjlAn5U4QJ0IOUAo4DhAI884QH7y
OEC84DhAFEU5QI+6OEAqxDhAd9A4QJcBOUDZ9DhAm9Y4QEXGOEAWrThA87M4QBCoOECPtzhA
vKM4QIK8OEAP2DhAvdU4QBioOEB3yThA17c4QB6wOEA0mThAjgk5QFnqOEDKmThAwyQ5QNXz
OECtEjlAx/Y4QM6mOEDP5ThAWeQ4QAsUOUD5rThAt/84QADtOEARLjlAmxk5QObnOED0/jhA
9Pw4QNYCOUC1EzlA2Mw4QPvtOEBKqDhAtu84QLHlOEDGtjhAWcY4QHbaOEDnyzhAAKg4QDP1
OEDZojhAbOo4QIm+OED09ThABis5QEADOUDHqDhAL8I4QJS5OEDm4jhAhRk5QN7rOEASkjhA
S8g4QFQMOUD0zzhAVrg4QKaVOEAMmjhAOg45QFe1OED78DhAi5I4QDB+OEAweThAeaw4QNGi
OED/nThA+Qk5QHvhOEATyzhAOu84QJDwOECl1jhA4rE4QFfjOECuuzhA6bE4QJm3OEBMzThA
Wr04QCquOEBA+jhACNE4QEesOEAD4zhAT6A4QK14OEBe5jhAVMU4QJGLOEBa6zhAq8A4QHfb
OECCpThAhaY4QEDAOEDWqjhA5aY4QCixOECQnThAcOU4QOezOEAV3jhAptM4QGfnOEAcrThA
VKE4QOCUOEAf1jhAc8g4QNBmOEABnThAO6A4QJ+2OEDCuDhAaLk4QLKpOEC47DhA5b04QH/M
OEAMqzhAR3g4QDWkOEDMpjhAR/I4QBeSOECTnDhA4AM5QBbmOEDnmDhAnJ84QN9uOEAYgzhA
qs84QAPlOEBjnzhA4bg4QBmnOEAMdThA07c4QHbWOECUszhAasw4QDKqOEDj7jhAHJA4QD+4
OEC7xThAHLM4QEa9OEAflDhAoIg4QEXSOEDT7zhAF/M4QKDUOEBOfDhA9784QIjKOEC0ezhA
8tk4QKvcOEBP8jhAbJc4QMjcOEBlhzhADZ44QJG+OECOwDhAC7c4QK17OEDV5ThAGac4QOCW
OEBDijhAjIw4QICZOECBoDhAoLQ4QLemOECXzzhAurs4QGDZOECd1zhAQps4QJxmOEBltzhA
tWA4QAKoOEC0uzhATaw4QGDAOEAIjDhAb7E4QAOwOEDKwThATG04QDyEOEClmjhA69k4QHOi
OED9fzhAsIw4QB6bOEBTmzhAxNs4QF91OEAkyThA0Iw4QIC6OEDwpThAOYw4QKlJOEBI0ThA
VIU4QNcSOUBZwzhAPFE4QPSaOECrbzhA7X04QNOiOEA0kjhAqIc4QFNwOEAxjjhAkc84QFtj
OEB+UjhAGaw4QAHTOEClezhANmQ4QLe2OEDCojhAvK04QMGxOEB2kjhA9Ws4QFKEOEA7kThA
VI84QNtpOEAQujhAPGM4QCqXOEAXhDhAKc04QMFJOEAFYjhAnZc4QA2DOEC1dThA4Kw4QACz
OEAZXDhAPIQ4QOxyOEAKbThAD3Q4QPxmOEAsuThAAIM4QGthOEBOfThAgrQ4QMlTOEB17zhA
ULY4QKaoOEC4sjhAAGY4QGBAOEAdxzhA3684QHWEOEDfaThAyKM4QD6xOEA5iThAB6s4QON1
OEBVejhAoWg4QCikOEAObjhAjY44QMWiOEBgvjhAAZg4QMmZOED1ejhAX4s4QGuMOECweThA
X2Q4QE+EOECobzhADGM4QFalOEAdbjhADao4QICrOEBAiThA5H04QLaVOECjpDhAoK04QIQ+
OECHnThA2jY4QCGrOEAObDhA4Hg4QDRtOEBzaDhAR4Y4QCacOEATYzhACzs4QA1qOEBFODhA
PII4QPlpOECsWDhA2Uw4QDl0OEBNhThAo644QGSDOECnjThAmb44QKd1OEA5fThAvNI4QNhN
OEBfWDhAdL04QC8cOEB2VjhAv2s4QHqmOEC+WDhAT6A4QB96OEAawjhAOl44QHVuOEBAnjhA
2Yw4QADwOECsrThAyKY4QA13OEAKUjhAkU44QIl3OEDpaThAl1o4QA9UOEAPczhAljc4QE1m
OEAMUDhAasA4QE1XOEDTfjhAXm04QCuAOEB5ajhA4Ts4QB3FOEDXdDhAgJg4QLGAOEBSSzhA
6UQ4QGB1OECEFjhABGo4QF+JOEDqdDhA2nE4QExTOEDyejhA+s04QIxSOEBqYThAzns4QA1v
OEBAkzhACFo4QP51OEAwXjhAQlI4QNqSOECHRDhAtYY4QNVbOEALUjhA9ls4QLiHOECIuDhA
qTs4QClnOEBmYzhAoJo4QONHOEB1pThAXWw4QNeAOECXZDhAfoE4QJ5hOEBaPjhAP2U4QAt9
OEBsXjhAkYE4QEeqOECMazhAgBY4QF4wOEALnzhAHJM4QPc9OEAjsThA8Zo4QKUjOEBcXjhA
Wnk4QKRrOEBccjhA4Ho4QI13OEA7czhAyHc4QDsoOEAjgDhAcUg4QMhUOECmOzhADIk4QOJ3
OEDHSjhAIWg4QLonOEDAXjhAgEs4QHhEOEDWbDhAdGM4QAk+OEC2UThAvIg4QLxvOEDlfjhA
m0w4QGRzOECpDDhAlAg4QHCrOEDdwThAl204QFsoOECycThA+Gg4QDVfOEDGazhA1Hk4QKlY
OEDvnDhA/Zs4QESQOEAeRjhADyM4QKpLOEB+iDhAlk84QMQrOEDF/TdAbz04QBorOEBJqThA
GGY4QPmwOECOWjhA12w4QMJGOEB9fzhAKGA4QPA3OEDUgzhA00U4QJFcOEC3FThAei84QMFp
OED8lDhAkmw4QHpdOEATJDhAql04QF9DOECrVDhAy1o4QK1jOECCNThAdyg4QBpnOECPXThA
wR04QF1qOEDfJjhAmm84QHccOEDUbThAPy04QBt/OEDqbThApJQ4QFxkOEAIcThAsEc4QE8u
OEBETjhAEgw4QF03OEAASThAgVM4QKFHOEALbzhApUk4QMZoOEBQXDhAqD44QGcsOEBENDhA
Cjg4QAN7OECYUjhAZEM4QLRIOEBJUzhAb044QPtcOEBcLDhAD9E3QLU0OEDmTzhAFDo4QKkV
OEA/HjhAlYw4QFVkOEDHizhADZo4QNIrOEDOYzhAnDs4QLODOECAJjhAjGc4QDwSOEBVezhA
TXk4QKQiOEAHVjhAcRw4QAAuOEA4PzhAz2s4QEt7OEApMThAXlU4QBckOEAOSzhAZk44QKj1
N0CcPjhAKkI4QFUnOEAohThAio04QLchOEBQFThAG2c4QPFhOEDuQThAdXc4QBRmOED3LDhA
d244QMXWN0BmGDhAwgo4QNoAOED3KThAkzY4QCOGOEDXXzhAwDo4QKO8N0Ab8DdANzU4QE9q
OEDV9zdAuyc4QI8POEB+WzhAPDg4QO92OEB9FzhACQE4QK0EOECIOjhAiUs4QL45OEClejhA
kmU4QHJEOEAnMzhAI1Q4QIeHOECk5jdAG1A4QKVkOEDKBzhABmc4QCkWOEDnazhA8xM4QIxI
OEDwODhAJkk4QE4oOEDFSDhAO204QIdROEDYPThAfy44QDY/OEAhIjhA6Pc3QNtOOECVJDhA
z1k4QPEnOEBrGThABBk4QF48OECKoDhAP1s4QMo6OEAYVThAMyc4QBQoOED8IThAYyo4QOMY
OEB7FDhAUyE4QMAbOEDAIjhAxwQ4QLg2OECnEjhA4DI4QMVNOEBUGDhAS0w4QOz2N0DgIThA
hio4QMlHOEDpXzhACys4QNYvOEB0SzhASSY4QDvAN0ANJzhAYv43QI+SOEBkBThAlQQ4QI/6
N0CtFThAHkw4QARFOECHSjhA4dY3QMlGOEDAQThAax44QK40OEB7/zdA2Ek4QEI3OECjLDhA
GUY4QKoTOEAm7jdAgFE4QPsOOEDJFjhACTs4QOLRN0CbGjhAjTc4QLn1N0BQUjhAUss3QOdU
OEAA3DdAAhk4QI0iOEAwPThAPCk4QNYZOEA08zdAJvI3QFxYOEDQVjhAvUE4QCUQOEAkbDhA
ii04QO0XOECU9jdAkic4QHJPOEBM3jdAEHc4QENTOECHVThAzew3QBLuN0C29zdA7zk4QBDx
N0A9EDhA9+k3QMInOEAnIzhA+DM4QL75N0BWPjhAJ/w3QDbgN0CcbThAPDI4QPwKOEALQjhA
CQQ4QIhGOEB1VThAix04QCToN0BCgDhA1iY4QOzmN0C6+jdAGwo4QHYTOEDyGzhAVE04QAXu
N0DERjhAShM4QGoZOEBiCjhA6P03QB4WOEDKMjhAESY4QAsEOEBRgDhAZTg4QHAkOEA8DjhA
NxY4QAgXOEBjOjhAMOY3QIoMOEDP4jdAMk04QJP1N0B7qTdAaBo4QL8tOEAfGDhAobg3QCE9
OEDKKThAKb03QMYlOEC8RThAyG44QNAVOEBvZzdAfxo4QMYrOEB7JzhAUSU4QHo+OEAVAThA
3P03QIrlN0Dg+TdAKss3QOYfOEDERzhAA+w3QAvQN0CQ1DdAMuA3QJgCOEB0FThAGdg3QDJL
OEDWyjdAPjQ4QNkOOEAgCzhAafI3QKXMN0AO+jdApik4QPsxOECrFjhANNs3QG34N0B3VjhA
1hg4QAL/N0A52jdA9xE4QDb0N0CCKDhAlQ84QKXnN0C0GjhA2f83QCLzN0ATKDhAtvk3QCDg
N0CHMDhArAE4QMUiOEBBajhA2PY3QMoOOEDiGDhArPM3QGEAOEDX3TdA49w3QJvrN0DjOjhA
RS84QBQNOEARGjhAfC84QI/XN0Bl9zdAXa83QNrWN0Ck5DdA/PU3QJz0N0AmIDhA5QU4QBwF
OEBZFDhAN+I3QNcAOEDGCjhAgdQ3QB/yN0DiIDhAiz04QBoSOEBP4TdAPRw4QIgWOEBC+zdA
hAY4QIU6OECJ8zdAeCk4QGscOECK2zdAXa43QAkROEB9yDdALMs3QGj3N0Cy+TdAZR04QJkK
OEAcGzhAEds3QFBKOED1MjhAUuk3QOLUN0ACpjdAnfM3QDIOOEDa+zdAzwI4QInNN0Bo/TdA
p6c3QInIN0DJxjdAl/83QOOyN0BsrTdASto3QJ4COECcGzhAvxU4QA37N0CXFThA4fQ3QLk5
OEDkNjhAvBU4QHDVN0DroTdAAQ84QMECOEAHOjhAPNk3QL72N0AJ6DdAJCM4QL61N0Bw2TdA
s/M3QJHwN0BTtDdAiOk3QM/oN0BzIDhAEgA4QFHNN0C2+zdAw8M3QMe1N0BRVzhAzyo4QJLK
N0DGzDdAgjY4QFINOEBQFDhAhA44QKzKN0ArwjdAXhQ4QIGQN0CFoTdAfOQ3QMETOECKzDdA
tt83QB/8N0BQ5TdAecQ3QP7HN0Ci0DdA6rY3QErtN0DqFThAAP43QPLcN0DN2jdAPP03QBX9
N0D1uTdAtCo4QK3XN0A3zTdAou43QMa7N0D7NThAZ9E3QNvpN0Bj+zdAaeE3QEfGN0B0tjdA
eqc3QEbyN0B26DdA/g04QP/KN0DaCjhAnr43QInBN0DXrjdAdg44QE0XOECG5DdAbDc4QDoX
OEDg4DdA4uc3QHKIN0DI8TdAdrM3QJbkN0AH3jdA3KQ3QBLtN0BBYThAQeA3QHLIN0CqUDhA
g7Q3QNgIOEAp0jdA9NA3QLzYN0Ce8jdA1543QD0DOEBLGjhA9883QNblN0DNmzdAse43QOfZ
N0CjrDdAvwY4QMbdN0Az1jdAgc03QMD0N0C0DzhAi4E3QKWlN0D19TdALKo3QCnbN0BZhzdA
s+c3QInkN0AulTdAWBs4QOjsN0AIxDdA0L83QAisN0ALzTdAG+c3QGwBOECptTdAidE3QKTv
N0C58zdA2q43QHC8N0DhojdA2gc4QHe5N0CspzdA/LU3QE7gN0DfpTdAGKY3QAuON0CaoTdA
N/w3QMDTN0D+vTdAs4s3QJjUN0BiuTdAHbM3QL0ROECwtjdAmcU3QKzkN0CsmDdAgOU3QMPU
N0B2rzdAFb43QDENOECQ2TdADNU3QKS9N0DXszdAH6M3QGnDN0CCxTdAbhM4QLHGN0BB4zdA
gGI3QFHXN0A1rjdAsQM4QInPN0CstTdAC543QCE5OEAsozdAULM3QMAKOECxpzdAJqY3QN/8
N0AagDdAuew3QP67N0CuxjdAXkg3QIXGN0Bh3jdAbN83QKXAN0CeAzhAUsk3QJNwN0DZzTdA
wcI3QNr7N0D1nTdAEKI3QKfVN0Bi4TdAitw3QJYeOEDeCThAq5A3QLqzN0AfezdAmtg3QOKK
N0BXmjdA+9Y3QJu5N0Av3jdArFk3QB/VN0BSvDdArIs3QJnaN0Cv0DdAVBI4QA/UN0BvhTdA
jMw3QIiKN0CY9zdAnas3QIb4N0BQzzdAep83QIfFN0D51DdAwK43QN3zN0DdgDdAONA3QHKa
N0AW1zdAmJg3QPy8N0BEpTdAmYw3QC2TN0ANcDdAP8o3QAvdN0Cm0TdAmNA3QLzmN0DFyjdA
wX83QKRyN0AEozdA16I3QKyfN0BSBDhAda43QHXUN0C9zDdA0qw3QFagN0CWAzhAVpY3QPLg
N0B70jdADO03QJO2N0BRsjdAR5k3QOeWN0ACnjdALNU3QAnEN0AFlTdA5pQ3QNuaN0B0IThA
fKk3QEbIN0BEqzdAc743QEK2N0AOwjdA3dQ3QF71N0AfFDhAs8A3QHmgN0DBlTdAC6Y3QKv2
N0CLkDdAOI83QPxvN0B8yDdAv943QAfhN0CafjdAuKg3QC6yN0DtrTdAUJA3QNyoN0B8uDdA
Z7I3QNaSN0AwhTdAUHM3QIq3N0CWlTdAha43QPiPN0C4mzdAKGA3QPWgN0C0tTdAgKg3QKuC
N0AteTdA2843QCOGN0CSxjdAAr03QHaMN0D0vjdAjLo3QId2N0AhqDdAy5I3QEKAN0DpnjdA
qLQ3QF3PN0DRuTdARMY3QK2WN0AZiTdAQFs3QOLEN0BmvTdA5+o3QN7IN0B/tTdAArY3QBmq
N0BVzTdAo683QOmON0BBrDdA4bQ3QPWXN0A8nzdACK83QCSpN0D6pzdA0XM3QGx7N0C9lzdA
Wo03QBLZN0CMtTdAocY3QOj0N0B2wTdAVXA3QDiQN0CEqjdAa3o3QAaJN0AP/TdAhNQ3QPp8
N0DcgzdA9es3QJN/N0AJiTdA0Js3QMKGN0C+dzdAnoA3QP66N0Au7DdAMpM3QM+PN0DMrDdA
vp03QFm8N0BX0TdAVck3QPm0N0AQXjdAvcE3QFKcN0AUpTdALc43QF1sN0B9xTdAILc3QJnZ
N0DrsTdA2FU3QG2qN0BUbjdAuH43QNumN0CkKDdAvIE3QCGWN0DF+DdAMbk3QBHIN0BhgDdA
WWo3QDu2N0D6VTdAgqw3QGBmN0CUtDdAAJE3QDmkN0DQkjdAurQ3QN6xN0CspTdAWV43QMie
N0C01DdAtaY3QDhiN0AfcjdA8XE3QDmjN0AiqTdAEHs3QIiMN0C1mDdAym83QEiQN0C1tDdA
P6g3QDOwN0DBejdAyYM3QAakN0BSsDdAsV43QPLfN0C0pjdApcY3QJ3hN0B+aDdAejw3QMcD
N0DLZDdApKM3QCtzN0BvUDdAAoQ3QAvMN0AHnzdATr43QKi1N0CPbDdAp3w3QBF+N0CGQTdA
ypY3QKtaN0A+hzdA5Y83QPQ7N0DMdDdAxaY3QIpON0DMwjdA92I3QPSbN0DzRTdAx6k3QGSG
N0APYDdAnYw3QD2HN0BmnjdAF3I3QEN+N0Ax1DdAT8Q3QAeFN0CZyjdAmmc3QI+rN0DroDdA
c4w3QEyaN0BrjjdA+4U3QFaDN0DylDdApjM3QEpsN0CbijdAsos3QIcmN0DsqDdAd2s3QLCa
N0CTVTdAjog3QPScN0AtRDdAU8M3QL6tN0AfijdAss43QH2LN0AzGjdAJ803QHSFN0A7djdA
qaE3QKCSN0DdhTdAzY43QP14N0BTczdAfHM3QNadN0CllTdA/Fo3QI5CN0DxgDdApGg3QFOg
N0C0pjdAP3c3QKRaN0BAazdAJ703QEVSN0CnxDdAtmg3QOxmN0CZXjdAUHo3QBWcN0CeWTdA
4aE3QDymN0BtrDdAiVM3QPyJN0AKkzdAQK43QJRbN0DtYTdA7X43QLgzN0DVeTdAjIs3QGiY
N0B5sjdAH3E3QMdrN0B6uTdAyEE3QOeMN0AIiDdAAi43QKRcN0DuVDdAYWg3QAuCN0DpVzdA
XI03QKhqN0D3dTdA+kk3QOCLN0BEoDdAvSY3QHSXN0DgmzdADTQ3QPJFN0DZ2zdATJQ3QBOB
N0B3MTdAbGs3QMxZN0BQpjdAEME3QBFvN0C0djdAjIc3QLipN0BnTTdAImQ3QEKoN0BZYDdA
mCE3QC0FN0DJhzdAenI3QINRN0AZoDdAvPA3QJCZN0ATXDdA6283QPWCN0AfXTdAjX03QHMw
N0CqqjdA+ko3QAueN0AzIzdAO3c3QEOwN0CbjzdAvoM3QNRtN0BMMDdAISg3QNNfN0CzVTdA
M8A3QHtXN0CRjzdA</AssayYData></Step><Step><CommonData><SampleLocation>2</SampleLocation><SampleID></SampleID><SampleGroup></SampleGroup><SampleInfo></SampleInfo><SampleRow>A</SampleRow><SamplePlate>1</SamplePlate><WellType>REGENERATION</WellType><Concentration>-1</Concentration><ConcentrationUnits>µg/ml</ConcentrationUnits><MolarConcentration>-1</MolarConcentration><MolarConcUnits>nM</MolarConcUnits><MolecularWeight>-1</MolecularWeight><Temperature>30</Temperature><StartTime>2157312</StartTime><AssayTime>5</AssayTime></CommonData><FlowRate>1000</FlowRate><StepType>KREGENERATION</StepType><StepName>Regeneration</StepName><StepStatus>OK</StepStatus><ActualTime>5.00005</ActualTime><CycleTime>0.2</CycleTime><AssayXData Points="25">3swBRRDQAUVI0wFFeNYBRarZAUXi3AFFEOABRUzjAUV45gFFqukBReLsAUUU8AFFSPMBRXz2
AUWu+QFF3vwBRRQAAkVEAwJFfAYCRaoJAkXiDAJFFBACRUgTAkV8FgJFqhkCRQ==</AssayXData><AssayYData Points="25">YnIZQH+SF0AbWBZAeL0VQA85FUCTlRRADUYUQMhfE0BuLBNA3M8SQPiqEkDMQhJA4QUSQC8R
EkBPXhFAslMRQMgiEUBgyhBAooIQQFKKEEBHPRBAFTgQQOrbD0Cjww9Atn8PQA==</AssayYData></Step><Step><CommonData><SampleLocation>1</SampleLocation><SampleID>Buffer</SampleID><SampleGroup></SampleGroup><SampleInfo></SampleInfo><SampleRow>A</SampleRow><SamplePlate>1</SamplePlate><WellType>BUFFER</WellType><Concentration>-1</Concentration><ConcentrationUnits>µg/ml</ConcentrationUnits><MolarConcentration>-1</MolarConcentration><MolarConcUnits>nM</MolarConcUnits><MolecularWeight>-1</MolecularWeight><Temperature>30</Temperature><StartTime>2169800</StartTime><AssayTime>5</AssayTime></CommonData><FlowRate>1000</FlowRate><StepType>KREGENERATION</StepType><StepName>Regeneration</StepName><StepStatus>OK</StepStatus><ActualTime>4.99907</ActualTime><CycleTime>0.2</CycleTime><AssayXData Points="25">4RwCRRAgAkVDIwJFeyYCRaopAkXdLAJFFDACRUczAkV3NgJFrjkCRd08AkUUQAJFQ0MCRXdG
AkWqSQJF4UwCRRRQAkVHUwJFe1YCRa5ZAkXdXAJFEGACRUdjAkV3ZgJFqmkCRQ==</AssayXData><AssayYData Points="25">c5owQLidLkCvaC1AlMosQNHFLEA3KCxAYDwsQKZ2LECzXyxAdYgsQJaiLEANbSxAYvwrQBwF
LED+WSxApCosQEbpK0CRHixAYyosQI3uK0A4WixAeRgsQMfNK0DpFCxALRcsQA==</AssayYData></Step><Step><CommonData><SampleLocation>2</SampleLocation><SampleID></SampleID><SampleGroup></SampleGroup><SampleInfo></SampleInfo><SampleRow>A</SampleRow><SamplePlate>1</SamplePlate><WellType>REGENERATION</WellType><Concentration>-1</Concentration><ConcentrationUnits>µg/ml</ConcentrationUnits><MolarConcentration>-1</MolarConcentration><MolarConcUnits>nM</MolarConcUnits><MolecularWeight>-1</MolecularWeight><Temperature>30</Temperature><StartTime>2182127</StartTime><AssayTime>5</AssayTime></CommonData><FlowRate>1000</FlowRate><StepType>KREGENERATION</StepType><StepName>Regeneration</StepName><StepStatus>OK</StepStatus><ActualTime>4.99907</ActualTime><CycleTime>0.2</CycleTime><AssayXData Points="25">4WwCRRBwAkVDcwJFe3YCRa55AkXhfAJFFIACRUODAkV3hgJFrokCReGMAkUUkAJFR5MCRXeW
AkWumQJF3ZwCRRSgAkVHowJFd6YCRa6pAkXdrAJFFLACRUezAkV3tgJFqrkCRQ==</AssayXData><AssayYData Points="25">SAcPQOPeDUCqEg1AHL0MQDPEDEBloAxAFBENQK/cDEBFfQxAZSwMQMCeDEBzfwxA4UQMQKnW
C0CzLQxAgfwLQOTYC0Bq3wtAhdILQLyiC0BiiQtA900LQMNBC0BwoQtANG4LQA==</AssayYData></Step><Step><CommonData><SampleLocation>1</SampleLocation><SampleID>Buffer</SampleID><SampleGroup></SampleGroup><SampleInfo></SampleInfo><SampleRow>A</SampleRow><SamplePlate>1</SamplePlate><WellType>BUFFER</WellType><Concentration>-1</Concentration><ConcentrationUnits>µg/ml</ConcentrationUnits><MolarConcentration>-1</MolarConcentration><MolarConcUnits>nM</MolarConcUnits><MolecularWeight>-1</MolecularWeight><Temperature>30</Temperature><StartTime>2194330</StartTime><AssayTime>5</AssayTime></CommonData><FlowRate>1000</FlowRate><StepType>KREGENERATION</StepType><StepName>Regeneration</StepName><StepStatus>OK</StepStatus><ActualTime>5.00103</ActualTime><CycleTime>0.2</CycleTime><AssayXData Points="25">3bwCRRDAAkVHwwJFd8YCRarJAkXhzAJFENACRUPTAkV31gJFqtkCReHcAkUU4AJFR+MCRXfm
AkWq6QJF3ewCRRTwAkVD8wJFd/YCRar5AkXd/AJFFAADRUMDA0V7BgNFrgkDRQ==</AssayXData><AssayYData Points="25">GxwuQJOoLEDaKStA7hwqQNwmKkBd4ClAt7ApQFDiKUD5rClAq78pQFuvKUBthClA7kkpQHS6
KUDRtSlA5IMpQAeeKUAZeylAPo4pQJ5hKUCMcilAlCMpQLBcKUB4aClA4q0pQA==</AssayYData></Step><Step><CommonData><SampleLocation>2</SampleLocation><SampleID></SampleID><SampleGroup></SampleGroup><SampleInfo></SampleInfo><SampleRow>A</SampleRow><SamplePlate>1</SamplePlate><WellType>REGENERATION</WellType><Concentration>-1</Concentration><ConcentrationUnits>µg/ml</ConcentrationUnits><MolarConcentration>-1</MolarConcentration><MolarConcUnits>nM</MolarConcUnits><MolecularWeight>-1</MolecularWeight><Temperature>30</Temperature><StartTime>2206337</StartTime><AssayTime>5</AssayTime></CommonData><FlowRate>1000</FlowRate><StepType>KREGENERATION</StepType><StepName>Regeneration</StepName><StepStatus>OK</StepStatus><ActualTime>5.00005</ActualTime><CycleTime>0.2</CycleTime><AssayXData Points="25">4QwDRRgQA0VLEwNFexYDRbIZA0XhHANFGCADRUcjA0V7JgNFrikDReEsA0UUMANFSzMDRXs2
A0WyOQNF4TwDRRRAA0VLQwNFe0YDRa5JA0XhTANFGFADRUdTA0V/VgNFrlkDRQ==</AssayXData><AssayYData Points="25">KKwLQAvlCkARrQpAJXgKQOYWCkCDnApAWQIKQIDPCUCJ+QlAxRcKQHPxCUDvuglAw1sKQJLw
CUCI3QlAVosJQO+oCUA5zglAWqgJQFeRCUCMiQlAXXIJQPSqCUBIPwlAaTYJQA==</AssayYData></Step><Step><CommonData><SampleLocation>1</SampleLocation><SampleID>Buffer</SampleID><SampleGroup></SampleGroup><SampleInfo></SampleInfo><SampleRow>A</SampleRow><SamplePlate>1</SamplePlate><WellType>BUFFER</WellType><Concentration>-1</Concentration><ConcentrationUnits>µg/ml</ConcentrationUnits><MolarConcentration>-1</MolarConcentration><MolarConcUnits>nM</MolarConcUnits><MolecularWeight>-1</MolecularWeight><Temperature>30</Temperature><StartTime>2218540</StartTime><AssayTime>5</AssayTime></CommonData><FlowRate>1000</FlowRate><StepType>KREGENERATION</StepType><StepName>Regeneration</StepName><StepStatus>OK</StepStatus><ActualTime>5.00005</ActualTime><CycleTime>0.2</CycleTime><AssayXData Points="25">4VwDRRRgA0VHYwNFf2YDRa5pA0XlbANFGHADRUtzA0V7dgNFrnkDReV8A0UYgANFS4MDRX+G
A0WuiQNF5YwDRRiQA0VLkwNFe5YDRa6ZA0XlnANFGKADRUujA0V/pgNFrqkDRQ==</AssayXData><AssayYData Points="25">hV0sQKdKK0B7iylA+qMoQLp/KEDHlyhAD1MoQP4LKEAFBChAxCAoQPDoJ0AfDShAcP0nQKlI
KEC42ydAsB4oQNkKKECIDyhAMwsoQKToJ0CWJShAQsonQDjfJ0DZ2SdAhe8nQA==</AssayYData></Step></KineticsData></ExperimentResults>
