# Supplementary material for: CD147 mediates the adsorption of influenza A virus on the cell surface through direct interaction with HA
Source: Front Cell Infect Microbiol. 2025 Aug 29;15:1647283. doi: 10.3389/fcimb.2025.1647283 (PMC12426278; doi:10.3389/fcimb.2025.1647283)
Supplement: Supplementary file 8 [file DataSheet2.zip › raw data-2/Figure 6/Fingure6 D-I/Fingure6 E/241006_002.frd]

<?xml version="1.0" encoding="UTF-8" standalone="yes"?>
<ExperimentResults><ExperimentInfo Name="Experiment_16"><ExpDescription></ExpDescription><RTDVersion>2.0</RTDVersion><RunID>03AADD44-E866-4D31-AE95-3B43140E6372</RunID><ExperimentType>KINETICS</ExperimentType><ExperimentSubType>KBASIC</ExperimentSubType><StartDateTime>2024-10-06T13:45:59</StartDateTime><MachineName>4QSYCS2</MachineName><UserName>Labuser</UserName><LotNumber></LotNumber><PlateName>241006</PlateName><PlateName2></PlateName2><SensorName>B3</SensorName><SensorPlate>1</SensorPlate><SensorType>SA (Streptavidin)</SensorType><SensorRole>LIGAND</SensorRole><SensorInfo></SensorInfo><WritingSW>DataAcquisition.exe 11.1.0.11</WritingSW><InstrumentType>OctetRED96e</InstrumentType><InstrumentSerial>FB-90287</InstrumentSerial><InstrumentFW>1.0.0.0</InstrumentFW><IntegrationTime>2.1</IntegrationTime><DSPType>CPF</DSPType><DSPStitching>1</DSPStitching><HasManifest>1</HasManifest><InfoHash>-1687084146</InfoHash></ExperimentInfo><AssayParamsInfo/><KineticsData><Step><CommonData><SampleLocation>12</SampleLocation><SampleID></SampleID><SampleGroup></SampleGroup><SampleInfo></SampleInfo><SampleRow>B</SampleRow><SamplePlate>1</SamplePlate><WellType>BUFFER</WellType><Concentration>-1</Concentration><ConcentrationUnits>µg/ml</ConcentrationUnits><MolarConcentration>-1</MolarConcentration><MolarConcUnits>nM</MolarConcUnits><MolecularWeight>-1</MolecularWeight><Temperature>29.9</Temperature><StartTime>0</StartTime><AssayTime>120</AssayTime></CommonData><FlowRate>1000</FlowRate><StepType>BASELINE</StepType><StepName>Baseline</StepName><StepStatus>OK</StepStatus><ActualTime>120.001</ActualTime><CycleTime>0.2</CycleTime><AssayXData Points="600">AAAAAPLSTT7NzMw+I9sZP1YOTT/FIIA/XrqZPzMzsz/NzMw/ZmbmP2IQAEAv3QxAmpkZQGZm
JkAzMzNAAABAQC/dTED8qVlAyXZmQJZDc0AAAIBAmG6GQP7UjEBkO5NAmpmZQAAAoEBmZqZA
/tSsQDMzs0DLoblAAADAQJhuxkDNzMxAMzPTQJqZ2UAAAOBAZmbmQM3M7EBkO/NAy6H5QAAA
AEFMNwNBZmYGQbKdCUHl0AxBGQQQQUw3E0FmZhZBmpkZQeXQHEEAACBBTDcjQX9qJkGamSlB
5dAsQQAAMEEzMzNBZmY2QZqZOUHNzDxBAABAQUw3Q0F/akZBmplJQc3MTEEAAFBBTDdTQX9q
VkGamVlBzcxcQRkEYEFMN2NBf2pmQZqZaUHNzGxBAABwQTMzc0FmZnZBmpl5Qc3MfEEAAIBB
ppuBQTMzg0HZzoRBZmaGQQAAiEGamYlBPzWLQc3MjEFzaI5BAACQQaabkUEzM5NBzcyUQWZm
lkEAAJhBmpmZQTMzm0HZzpxBZmaeQQAAoEGamaFBPzWjQc3MpEFmZqZBAACoQZqZqUEzM6tB
2c6sQXNorkEAALBBppuxQTMzs0HNzLRBZma2QQAAuEGmm7lBPzW7QdnOvEFzaL5BDALAQaab
wUE/NcNBzczEQWZmxkEAAMhBmpnJQT81y0HNzMxBc2jOQQwC0EGamdFBPzXTQc3M1EFzaNZB
AADYQZqZ2UE/NdtB2c7cQWZm3kEAAOBBppvhQTMz40HNzORBc2jmQQAA6EGmm+lBMzPrQc3M
7EFzaO5BAADwQaab8UE/NfNB2c70QXNo9kEAAPhBmpn5QTMz+0HNzPxBZmb+QQYBAELNzABC
mpkBQmZmAkI5NANCAAAEQtPNBEKamQVCbWcGQjMzB0IGAQhC080IQpqZCUJmZgpCMzMLQgAA
DELTzQxCoJoNQmZmDkIzMw9CAAAQQtPNEEKamRFCbWcSQjk0E0IGARRC080UQpqZFUJmZhZC
OTQXQgAAGELNzBhCmpkZQmZmGkIzMxtCAAAcQtPNHEKgmh1CbWceQjMzH0IGASBC080gQpqZ
IUJmZiJCMzMjQgAAJELNzCRCmpklQm1nJkI5NCdCAAAoQtPNKEKgmilCbWcqQjMzK0IAACxC
zcwsQqCaLUJmZi5COTQvQgYBMELTzTBCmpkxQmZmMkI5NDNCBgE0Qs3MNEKamTVCbWc2QjMz
N0IGAThCzcw4QpqZOUJtZzpCMzM7QgAAPELTzTxCoJo9QmZmPkI5ND9CAABAQtPNQEKamUFC
bWdCQjMzQ0IAAERCzcxEQqCaRUJmZkZCOTRHQgAASELNzEhCmplJQm1nSkIzM0tCAABMQtPN
TEKamU1CbWdOQjMzT0IGAVBC081QQqCaUUJmZlJCOTRTQgAAVELNzFRCoJpVQm1nVkI5NFdC
BgFYQtPNWEKgmllCZmZaQjMzW0IAAFxC081cQpqZXUJmZl5COTRfQgAAYELNzGBCmplhQmZm
YkI5NGNCAABkQtPNZEKgmmVCbWdmQjMzZ0IAAGhC081oQqCaaUJtZ2pCOTRrQgYBbELTzWxC
oJptQm1nbkIzM29CAABwQs3McEKgmnFCbWdyQjMzc0IGAXRCzcx0QqCadUJtZ3ZCMzN3QgAA
eELTzXhCoJp5QmZmekIzM3tCBgF8Qs3MfEKgmn1CZmZ+QjMzf0KDAIBCZmaAQlDNgEK2M4FC
mpmBQgAAgkJmZoJCzcyCQjMzg0KamYNCAACEQmZmhEJQzYRCMzOFQpqZhUKDAIZCZmaGQs3M
hkIzM4dCoJqHQgAAiEJmZohCUM2IQjMziUIdmolCgwCKQulmikJQzYpCtjOLQh2ai0IAAIxC
ZmaMQs3MjEIzM41CHZqNQgAAjkLpZo5CzcyOQrYzj0KamY9CgwCQQmZmkELNzJBCtjORQpqZ
kUKDAJJC6WaSQlDNkkK2M5NCHZqTQgAAlELpZpRCzcyUQrYzlUKamZVCgwCWQmZmlkJQzZZC
MzOXQpqZl0KDAJhC6WaYQlDNmEK2M5lCHZqZQgAAmkLpZppCzcyaQjMzm0KamZtCgwCcQulm
nEJQzZxCtjOdQh2anUIAAJ5CZmaeQlDNnkIzM59CoJqfQoMAoELpZqBCzcygQrYzoUKamaFC
AACiQmZmokJQzaJCMzOjQh2ao0IAAKRC6WakQs3MpEIzM6VCmpmlQgAApkJmZqZCzcymQrYz
p0IdmqdCgwCoQmZmqELNzKhCMzOpQh2aqUKDAKpC6WaqQs3MqkK2M6tCHZqrQoMArELpZqxC
UM2sQrYzrUKama1CgwCuQmZmrkJQza5CtjOvQh2ar0IAALBC6WawQs3MsEIzM7FCHZqxQgAA
skLpZrJCUM2yQrYzs0KambNCgwC0QmZmtEJQzbRCMzO1QpqZtUIAALZC6Wa2QlDNtkIzM7dC
mpm3QgAAuELpZrhCzcy4QrYzuUIdmrlCgwC6QulmukJQzbpCtjO7Qh2au0KDALxCZma8QlDN
vEK2M71CHZq9QoMAvkLpZr5CUM2+QjMzv0Kamb9CgwDAQulmwELNzMBCtjPBQh2awUIAAMJC
6WbCQlDNwkK2M8NCHZrDQgAAxEJmZsRCUM3EQjMzxUIdmsVCAADGQmZmxkJQzcZCMzPHQpqZ
x0KDAMhCZmbIQlDNyEIzM8lCHZrJQoMAykLpZspCUM3KQjMzy0KamctCAADMQulmzELNzMxC
MzPNQpqZzUIAAM5C6WbOQs3MzkK2M89CHZrPQoMA0EJmZtBCUM3QQjMz0UIdmtFCgwDSQulm
0kJQzdJCtjPTQpqZ00KDANRCZmbUQs3M1EK2M9VCmpnVQoMA1kJmZtZCzczWQjMz10KamddC
gwDYQmZm2EJQzdhCMzPZQh2a2UIAANpCZmbaQs3M2kIzM9tCmpnbQoMA3EJmZtxCzczcQjMz
3UKamd1CgwDeQmZm3kLNzN5CMzPfQh2a30IAAOBCZmbgQlDN4EK2M+FCmpnhQoMA4kJmZuJC
zcziQrYz40IdmuNCAADkQmZm5ELNzORCMzPlQh2a5UIAAOZCZmbmQlDN5kK2M+dCmpnnQoMA
6ELpZuhCUM3oQjMz6UIdmulCgwDqQulm6kJQzepCtjPrQpqZ60IAAOxC6WbsQlDN7EK2M+1C
mpntQgAA7kLpZu5CUM3uQrYz70Idmu9C</AssayXData><AssayYData Points="600">AAAAAPQuujiFwd66PKMqOxZ/dbuAsx06w5WWO/aaIjq1OKs7Es6COzGNoDsTw9s5t9/9O4PI
mDttckk7yiYCPG3nBjwRvZM7+Rf+O7ZFQjz5YKw7yDORO4rrXzuGuyU7HHvpO/Kayju3v8k7
ssgsPCikKjy8Ck08hPAXPARiMjwuZBs8v7sxPOhXAjwhJzo8ed8XPL0nczxFBzs8zutBPKX+
YTwgEPw7CuoAPLw6hTwyGFo85X8tPPfClDzG+2w8+fhoPIhnXTy7GYE89w0gPEVKXjy36g08
Ml9dPJTGdTzC/Y08DuVuPH/sRjxA2IM8FEWePK/gnTxtd3s8UCaMPIUGnTxngIo8GNqUPO6M
nTwQf5g8z9CTPPtSqDyiDpk8rPOuPPGEhDxkHpI8zzaRPGVBjzyS+5881aaIPL4zvzw+R8M8
WkWpPIWqwjw23cU85+aqPJu2rjzxL6c8D4e5PFMgtjx8L6s82jS4PNV92Tw6idA8U2O/PDa6
6zyPoNc8FaXDPGvE4jyy78o8TUbTPDcPtzw0hL88lMDTPBHMAT0jXtg8Aa3RPBNh7DzPg/s8
oVvuPBBt5zy+2v48omP1PK/d9jxei+88HkrtPNFY8TwT9QY9k13ZPEX+zzzDmQE9v/75PGkM
4jx8g/g8XbYEPVsGCD234gY9yBr+PC/UCT2KVgA9kB/mPP4t7jwIgv489kMPPSVoET2FFA49
mBAGPcFfFT2l/xc9C4YRPaKe+zwxwBE9SYkrPeYjCj0quBs9QA4LPZ2OFT3FECk9AnMTPaHZ
Fz2KvRI90S8YPacZFj3D9SE9my4TPWtDFT0YLBI9+WsUPUMgGj2NXyc9dewUPfbXID22miM9
LhYoParJHD3/piI9A44tPVt/JD0+ES49xVsmPWAtGz1OmDo9iCodPapgHT1avTE9RzsnPXg9
Jz0XlCE9e7ApPSzGHj2Q3CU9W7coPectLz2nXy09Iho+PavzLj2BXj49V5csPferST0+RDQ9
9aEqPV2KJj2wTjU9MLlQPRjPOz3V2TU9o/hEPTtOOT1kATs9j3ZEPSr7ST2oFD49vH5JPbPr
RD3wk0M9PG9NPeJ3RD1XyUY9GflNPW2DRz3Gvz89wX5KPT8jOT1cCT49c55GPUwdTT2uOEo9
BP1LPb9+Tj1R31w9T8NSPRniUD0lRVE9vjFRPQrTUj1U/U49B9RPPdvLSD0ncWE9GHhcPcvq
Vj2Wm0g9h8lJPX7FZT3Suk094G5QPee6Pj1cGGs96HJjPVQwWT0/91Q9jNxePW9DUD0QZ3A9
XnlpPQpVVT38sVM97dNePUuPYT1Wg2U9rAVcPeZoaD01B3A9nRdrPVwzbj12Clo9pzdtPWB4
Wj2vx3M90eRkPQcKXj3xL3M9MzZePbIrdz0A8GQ9pi9vPT5hdD09jnE9UVhkPToQbD1vc2Y9
naV7PTszcT2Ud3w9QttzPYYBgD0b4W89bvh5PZOOeD252GY9d2pyPTG/gj2K8no9m2iCPQTa
bD1cp3U9BvJ2Pdnecz1Da3o9mgZ9PRofgz2yoIA911N9PaAQfz2Fe3I93baDPSPHhD0HxXs9
NYaGPaN7hT1wEYs9rE57PUtChD3SB4g9HryJPZLvhT0LHHs9URR1PbONhj005IU9JBmAPdsY
iz1c8Is9OdiCPThukT1Mx4Y92KmGPWz+iD2P/4E9+gOMPSTGiD2OtYk9jLeIPawfhD3134g9
j+uMPR/Wgj1eXII9M2+QPSnJij0w8pU9eP6HPUafij2uRoY9fkSTPXAukD26l409dKuQPZ0+
lT2yW4g9De2OPZ8Qkz3EP5Y9bPyRPWbjiT3YYIo9nXmTPZZPlj2r3ZU9IU6OPcg1mj0q6JQ9
dduaPYXzkz3URos9LvObPSBtkD0myJo98HCVPXPljj32xI49X1iTPUEflT1Ib4s9mdSTPaMP
nj0zw5A9NheYPQ7ilD0Z6Jc9b1WXPTK7kD1hrp89Uo6ZPeQLnT3qU5o9pbmaPexMjz0645E9
pROcPSpSkz0Z8589YkCePVj+kz2IP5s9s56YPTl4nD3jaZc9hyWZPd0kmz3tkp09KCuaPVKe
oT0WyaA9m1eWPZgVoz06tJ49IFCjPWfJnT2kLqE9PTOgPXOtnj2S5Zs9igmePSOunj3gDqE9
KlafPWIioz3w96M9vfakPbNKmT3su6k9H5+jPX7Mpz1kYZ49cjKfPSHrrj1wcKY9zBqtPQy0
qD0Pbaw9QZylPc00pj0jOqk9evulPXOWqD2He6Y9FOimPfA6qD14T6o9n3KmPdxIoz20TqI9
wrusPSJfsD1fj6g9esWuPdaRsj034K89ViGtPVNlpj1jUK49ZAmuPRpYrT1Tdq892OGuPe21
sT0/Jq899rqxPQiepD1Ncas9Ie6vPT1zrz1/9Ks9wkqxPVF/rz21Das9ljaxPVleqD0Ux7E9
9rqsPZxAsT0rXrI94s+uPUn9tj33P7U9GO2yPexxqz2YjLM9CFi3PT2bsT03pK89KRqyPeKq
rz0EWLk9ela3PX/TsD1Z6Lk9bJCzPS3wrT00bLw9p+K4PVwFsj1JwLQ93X6wPdwtuT2ae7M9
KI6xPQw6tD3hmLM9Oqa0PXL8vj1cWbY9F5C5PXeFuT1fa709HFOvPQQmuD3F2Ls9cxS9PYCd
tz0k0b49E0+0PTTRwD0nCrs9p5i8PXxgvT2d67c9a73CPf4KwD1OKsA9YpK+Pboiuj225b49
o76zPQ6gvD2zbL49E5K+Pa/7uz26v8E9jzC/Pb9Kuz0lxr492Qm/PRYovD1MWsE90nK7Pdi+
uT0d+r89f1HAPbzTwj05JMs9Yme+Pfz4xT38Eck9CYrEPeaMwj2r1ck9VorHPda4wj12xsM9
TD7BPQKnyj0ubsE9KX3MPeAvuz34Ysg9a1nIPa4ExD3ptsE9ezfBPcfHxT3Wf8o9furNPeuF
xT3wVcQ9aDHJPV1hxz3yAcs9AcfEPRK4wT1gWM499CrGPdKvyD2yCMU9UfLLPQhk0T2G78s9
8WTHPZ1JzT16lc09rbLTPb6dyz20P8U9AL7MPRf1yT2z3cM9zybSPYNm0D1FmsY9mKfLPavC
1T0ka849zSbKPUklzz2xPM89qvzPPUuSyD2z09A9DE/RPWWXzD0ul8s9avbSPUO3yj3XBMs9
W2vRPT3uzT2qLdM9DAfPPZPL0z1hQdQ9</AssayYData></Step><Step><CommonData><SampleLocation>3</SampleLocation><SampleID>hb2</SampleID><SampleGroup></SampleGroup><SampleInfo></SampleInfo><SampleRow>B</SampleRow><SamplePlate>1</SamplePlate><WellType>KLOAD</WellType><Concentration>30</Concentration><ConcentrationUnits>µg/ml</ConcentrationUnits><MolarConcentration>-1</MolarConcentration><MolarConcUnits>nM</MolarConcUnits><MolecularWeight>-1</MolecularWeight><Temperature>30</Temperature><StartTime>157837</StartTime><AssayTime>1200</AssayTime></CommonData><FlowRate>1000</FlowRate><StepType>LOADING</StepType><StepName>Loading</StepName><StepStatus>OK</StepStatus><ActualTime>124.4</ActualTime><CycleTime>0.2</CycleTime><AssayXData Points="622">gwDwQmxn8EJQzfBCtjPxQh2a8UKDAPJCbGfyQtPN8kK2M/NCoJrzQgYB9ELpZvRC0830QrYz
9UKgmvVCgwD2Qulm9kJQzfZCtjP3Qh2a90KDAPhC6Wb4QlDN+EI5NPlCHZr5QgYB+kLpZvpC
0836QrYz+0IdmvtCgwD8Qmxn/EJQzfxCtjP9QqCa/UKDAP5C6Wb+QlDN/kK2M/9CoJr/QkIA
AEN1MwBD6WYAQ9uZAEMOzQBDQgABQ3UzAUOoZgFDHZoBQw7NAUNCAAJDtjMCQ+lmAkNemgJD
Ds0CQ4MAA0O2MwND6WYDQx2aA0MOzQNDQgAEQ3UzBEOoZgRD25kEQ1DNBEODAAVDdTMFQ+lm
BUPbmQVDUM0FQ4MABkN1MwZDqGYGQx2aBkMOzQZDQgAHQ3UzB0OoZgdD25kHQw7NB0NCAAhD
tjMIQ+lmCEPbmQhDUM0IQ4MACUN1MwlDqGYJQx2aCUNQzQlDQgAKQ7YzCkOoZgpDHZoKQw7N
CkNCAAtDdTMLQ+lmC0PbmQtDDs0LQ0IADEN1MwxD6WYMQx2aDENQzQxDQgANQ7YzDUOoZg1D
25kNQw7NDUNCAA5DdTMOQ+lmDkMdmg5DUM0OQ4MAD0N1Mw9D6WYPQ9uZD0MOzQ9DQgAQQ/gz
EEOoZhBD25kQQw7NEEODABFDtjMRQ+lmEUPbmRFDUM0RQ4MAEkO2MxJDqGYSQ9uZEkNQzRJD
gwATQ7YzE0OoZhND25kTQw7NE0ODABRDdTMUQ+lmFEPbmRRDDs0UQ4MAFUN1MxVDqGYVQ9uZ
FUMOzRVDQgAWQ7YzFkOoZhZD25kWQ1DNFkODABdDdTMXQ+lmF0MdmhdDUM0XQ0IAGEN1MxhD
6mYYQ9uZGEMOzRhDQgAZQ7YzGUPqZhlD25kZQw7NGUODABpDtjMaQ+pmGkPbmRpDDs0aQ0IA
G0N1MxtDqGYbQ9uZG0MOzRtDQgAcQ7YzHEOoZhxDHZocQ1DNHEPEAB1DtjMdQ+pmHUPbmR1D
UM0dQ4MAHkO2Mx5DqGYeQ9uZHkMOzR5DQgAfQ7YzH0OoZh9DHZofQw7NH0ODACBDdTMgQ6hm
IEPbmSBDDs0gQ0IAIUN1MyFDqGYhQ9uZIUMOzSFDQgAiQ3UzIkOoZiJDHZoiQw7NIkNCACND
dTMjQ6hmI0MdmiNDUM0jQ0IAJEO2MyRDqGYkQx2aJENQzSRDQgAlQ7YzJUOoZiVDHZolQ1DN
JUODACZDdTMmQ+pmJkPbmSZDUM0mQ0IAJ0N1MydDqGYnQx2aJ0MOzSdDQgAoQ7YzKEPqZihD
25koQ1DNKENCAClDdTMpQ+pmKUMdmilDDs0pQ4MAKkN1MypD6mYqQ9uZKkMOzSpDQgArQ7Yz
K0OoZitDHZorQ1DNK0ODACxDtjMsQ+pmLEPbmSxDDs0sQ0IALUN1My1D6mYtQx2aLUNQzS1D
gwAuQ3UzLkOoZi5D25kuQw7NLkODAC9DdTMvQ+pmL0PbmS9DUM0vQ0IAMEN1MzBDqGYwQx2a
MEMOzTBDQgAxQ3UzMUPqZjFD25kxQ1DNMUNCADJDdTMyQ6hmMkPbmTJDUM0yQ0IAM0O2MzND
6mYzQx2aM0NQzTNDgwA0Q3UzNEPqZjRDHZo0Qw7NNENCADVDtjM1Q+pmNUPbmTVDDs01Q4MA
NkN1MzZD6mY2Qx2aNkNQzTZDgwA3Q3UzN0PqZjdD25k3Qw7NN0NCADhDtjM4Q6hmOEPbmThD
Ds04Q4MAOUO2MzlDqGY5Q9uZOUMOzTlDgwA6Q7YzOkPqZjpD25k6Qw7NOkNCADtDdDM7Q+pm
O0McmjtDUM07Q4MAPEN0MzxDqGY8Q9uZPENQzTxDxAA9Q3QzPUOoZj1D25k9Q1DNPUNCAD5D
dDM+Q+pmPkMcmj5DDs0+Q4MAP0N0Mz9DqGY/Q9uZP0NQzT9DgwBAQ3QzQEOoZkBD25lAQ1DN
QENCAEFDtjNBQ+pmQUMcmkFDDs1BQ0IAQkN0M0JD6mZCQ9uZQkMOzUJDQgBDQ7YzQ0OoZkND
HJpDQ1DNQ0NCAERDtjNEQ6hmREPbmURDDs1EQ4MARUN0M0VD6mZFQxyaRUNQzUVDQgBGQ3Qz
RkPqZkZDHJpGQw7NRkNCAEdDtjNHQ+pmR0PbmUdDDs1HQ4MASEN0M0hD6mZIQ9uZSENQzUhD
QgBJQ7YzSUPqZklD25lJQw7NSUODAEpDtjNKQ6hmSkMcmkpDDs1KQ4MAS0N0M0tD6mZLQ9uZ
S0NQzUtDQgBMQ3QzTEOoZkxD25lMQ1DNTENCAE1DdDNNQ+pmTUMcmk1DDs1NQ0IATkN0M05D
6mZOQ9uZTkNQzU5DQgBPQ3QzT0OoZk9D25lPQ1DNT0ODAFBDtjNQQ+pmUEPbmVBDUM1QQ4MA
UUN0M1FDqGZRQ9uZUUNQzVFDQgBSQ7YzUkOoZlJD25lSQ1DNUkNCAFNDtjNTQ6hmU0McmlND
UM1TQ4MAVEN0M1RDqGZUQxyaVENQzVRDQgBVQ3QzVUOoZlVD25lVQw7NVUNCAFZDdDNWQ+pm
VkMcmlZDDs1WQ0IAV0N0M1dD6mZXQ9uZV0NQzVdDQgBYQ7YzWEPqZlhD25lYQw7NWEODAFlD
tjNZQ6hmWUMcmllDUM1ZQ0IAWkN0M1pD6mZaQxyaWkNQzVpDgwBbQ3QzW0OoZltDHJpbQw7N
W0ODAFxDdDNcQ+pmXEPbmVxDUM1cQ0IAXUN0M11DqGZdQ9uZXUNQzV1DQgBeQ3QzXkOoZl5D
HJpeQw7NXkNCAF9DtjNfQ+pmX0Mcml9DUM1fQ0IAYEO2M2BD6mZgQ9uZYENQzWBDQgBhQ7Yz
YUOoZmFDHJphQw7NYUNCAGJDtjNiQ+pmYkMcmmJDUM1iQ4MAY0O2M2NDqGZjQ9uZY0MOzWND
QgBkQ3QzZEOoZmRDHJpkQw7NZEODAGVDtjNlQ+pmZUPbmWVDUM1lQ4MAZkO2M2ZD6mZmQ9uZ
ZkNQzWZDQgBnQ3QzZ0OoZmdD25lnQw7NZ0NCAGhDdDNoQ6hmaEPbmWhDUM1oQ0IAaUN0M2lD
6mZpQxyaaUNQzWlDgwBqQ3QzakOoZmpDHJpqQw7NakODAGtDdDNrQ+pma0PbmWtDDs1rQ4MA
bEN0M2xD6mZsQ9uZbENQzWxDgwBtQ7YzbUOoZm1DHJptQw7NbUODAG5DdDNuQ+pmbkMcmm5D
UM1uQ0IAb0N0M29D6mZvQ9uZb0MOzW9DgwBwQ7YzcEPqZnBD25lwQ1DNcEODAHFDtjNxQ6hm
cUPbmXFDUM1xQ4MAckN0M3JD6mZyQxyackNQzXJDgwBzQ3Qzc0OoZnND25lzQw7Nc0NCAHRD
dDN0Qw==</AssayXData><AssayYData Points="622">mjw/Pq2XiT4LpbQ+zy7fPsNRBT9Oehs/5MwvP8+hRD8ZCFk/XlBsP6sbfz/fP4k/oMCSP+Hv
mj/uM6Q/SnCsP/c/tD8RIr0/+fnEP//dyz/1cNM/SfzZPxDe4D8Jh+c/J7vtP9Kt8z+GYPk/
K+/+P7hOAkCZzwRAhDQHQMuOCUDy9wtAwQsOQFYdEEDg2BFAsPYTQJjiFUCpbxdAZygZQHWy
GkDiZRxA7dwdQLl/H0BkkSBAA+UhQEAKI0As6yNANvgkQJYwJkCnNidAXB0oQH/dKECXrilA
QqIqQApoK0C97CtAuo4sQNl8LUDNES5Ae2IuQFYPL0BXWy9ATMQvQG9qMEAa2DBAlicxQE5z
MUCusjFAjzkyQLx1MkDSzTJAXwkzQB1YM0CNeDNAA9QzQAP3M0AjGjRAdao0QAONNEA/1DRA
TrQ0QJk4NUD2jTVAnGc1QKHHNUByljVAPtc1QOEBNkAdVDZA+Bo2QLNgNkCmFDZALao2QO23
NkA8/TZAgfA2QFg3N0CyADdA+UQ3QL6HN0B1jDdAB4k3QEuLN0AE5DdAYLw3QLu2N0AazTdA
XjE4QF9HOEDgRzhApis4QBlwOEA8QjhAEY84QFKYOEA9kzhAn8c4QEvrOEDXpDhALKw4QP/7
OEDiBTlAtA45QGwSOUDwhDlAG1Q5QLpyOUD0RDlAQUM5QDlgOUDknjlArv05QJOgOUBtvjlA
Zi46QBnvOUDR8DlAmt45QEkpOkCHizpAsSk6QCwUOkClFDpAD2s6QIkgOkADuzpAXaI6QA94
OkC+uTpA8tI6QHqmOkCBxzpAh9c6QPf1OkDW+jpAqeo6QD5WO0BFRDtA4fE6QCyOO0BNPztA
Exk7QHg3O0DFTTtAEDQ7QP6wO0AwbjtAUas7QGrLO0DzpztAbuU7QF22O0BByztAz9g7QJPx
O0D+zjtAKbI7QDMwPEAGJDxA0SM8QIF7PECeLzxAlS88QC0nPEB2STxAIT88QGJiPEASnzxA
H3k8QOqJPEDzsDxAsZM8QCbNPEBbfjxAw+Q8QO/hPEA2ijxAIGk8QO7XPEA05jxAzKI8QO75
PEBoHj1AQzI9QB02PUDWGz1ATXc9QG/zPEDRTD1AioU9QKpSPUCqOz1A0VU9QE+NPUAfoD1A
nps9QCpsPUAhiD1AYI89QAv9PUACvT1AoZk9QEf7PUDjqj1A5v49QE/yPUCK0z1AVrM9QP4Z
PkBG/j1AXAg+QL4NPkDg+T1Av9A9QNcoPkAtCj5AePM9QOs2PkDDOT5AeiM+QFBGPkB9Vz5A
zp8+QMFsPkCfnD5AFIE+QOaFPkDRjD5AYoA+QBjVPkDThD5A5q4+QNvQPkB3kj5AmYQ+QM+Q
PkAsoj5AQPc+QJfWPkCO/z5AoeY+QF75PkAZ0D5APvc+QOAwP0D2+z5AUjw/QPHWPkCnMT9A
zzA/QDdCP0DlRT9AmzE/QOU/P0AONj9AKpE/QCdfP0AerD9AE3s/QMDwPkBMZz9A1cY/QLPW
P0DQlT9AsMs/QMqwP0DVnT9APMg/QMXcP0C3qT9A3bs/QIQDQEDw6T9AGNk/QNzoP0ApMUBA
uihAQGYGQEDDLUBAZWtAQHzQP0BfM0BA6z9AQOQqQECcF0BAKytAQN4aQEBFK0BA8UtAQPqK
QEBQV0BAvVhAQKCcQEDlcUBAElxAQIimQEA/YkBAXGlAQKxiQECksEBAMYRAQJDMQEBjPUBA
HYVAQE9/QEBrd0BAyaNAQImCQEAKiEBA2PtAQPLfQEC9yEBAqKFAQHTEQEAKBUFAPc5AQKD0
QEDv2UBARgpBQDoZQUDh/kBAsAdBQF84QUBVQ0FA2ytBQOU4QUDKC0FAnG1BQHIUQUB/H0FA
IDlBQIdCQUB5REFAuWlBQJuFQUAOkkFAWXBBQICYQUBvkUFA4qNBQIGaQUCaiEFAwMdBQByk
QUCVykFAvZ9BQETcQUCwrEFAzdNBQNKqQUBw6UFAKoNBQE8YQkAcm0FAIqxBQDDPQUD33UFA
5NZBQFcoQkAuBkJARvFBQADPQUDl+EFA1gZCQGf6QUBMFUJAelVCQHyCQkC3Q0JAnRRCQLVH
QkDGeUJAXGNCQM0aQkBzZkJA7BxCQGavQkBiYEJAgVtCQECXQkC0eEJAtltCQFFnQkBwm0JA
omFCQGmzQkAZoEJA+NFCQCyyQkCatEJAu6NCQLe5QkADzEJAsaVCQBDlQkAw8kJAaWlCQIU0
Q0AJHENA7r1CQCvRQkA64UJASp1CQFbwQkAKGkNAUw9DQMDNQkCM80JADdxCQJv2QkC/L0NA
KOtCQF9LQ0B+1kJA7RlDQABWQ0D/SkNAsWdDQMArQ0B6IkNA8DVDQDMLQ0C3NUNA/i5DQAtq
Q0DKZUNASi5DQCi6Q0AloENAiXdDQDduQ0AAW0NAmEFDQJKYQ0A6eUNAhHJDQNiQQ0B6ikNA
J1BDQAdOQ0DgbENA5ctDQPGhQ0Af50NARaJDQDjMQ0DoukNAaaxDQJOzQ0D960NAsbNDQKHV
Q0DgoUNAzCdEQDqmQ0CpmkNApONDQBIHREAdIERASK1DQE4LREBrGURA7gxEQJ8PRECd+UNA
Hl1EQGxLREDWHURADiNEQGbaQ0B6KURAqTZEQPAxRECtdURAc3JEQC40RECB+kNAKRNEQIRh
REDtfURADoVEQF1GREAkM0RAI2NEQJyERECTPURAoU9EQEVvREAcqkRA4qpEQMZzRECdjERA
OXREQBxRREDtpURAimBEQBy9REALaERA8KBEQN+WREAenkRAhqNEQPaVREAqXURAsLhEQBe8
REBznURAdoFEQB2uREBX7kRAO+JEQLzmREDwyURACAVFQNvuREBh9kRAAOtEQJCxREBG00RA
ZhJFQL0jRUDV30RA7vdEQNHjREDWTUVAcilFQHXnREAFI0VAVk9FQCpLRUB9PUVATzdFQJ6S
RUCUYUVAlCRFQGc8RUALBUVAE1BFQAYKRUARckVAaUhFQAxnRUC3ZEVANl1FQMdARUAxd0VA
9odFQCRcRUDcxEVAGn1FQAWORUCmkkVAHmZFQDqkRUCcdkVAgn1FQDepRUDmn0VAsrNFQNi8
RUDZ1UVAcJJFQOqiRUCQhkVAWoBFQIK1RUCGmUVAUM5FQFMURkA8yUVAQtpFQG++RUBIp0VA
4/RFQOTfRUA1w0VAifVFQBfKRUBl+UVAXBZGQMqaRUAZ+EVA2MpFQAwKRkCu70VAbBhGQMjf
RUDI9kVAQ/dFQKEdRkBl6EVAHyRGQBfuRUDwaUZAvwpGQFQ4RkByPUZA2UNGQG9hRkB7F0ZA
dDJGQA==</AssayYData></Step><Step><CommonData><SampleLocation>4</SampleLocation><SampleID></SampleID><SampleGroup></SampleGroup><SampleInfo></SampleInfo><SampleRow>B</SampleRow><SamplePlate>1</SamplePlate><WellType>WASH</WellType><Concentration>-1</Concentration><ConcentrationUnits>µg/ml</ConcentrationUnits><MolarConcentration>-1</MolarConcentration><MolarConcUnits>nM</MolarConcUnits><MolecularWeight>-1</MolecularWeight><Temperature>30</Temperature><StartTime>293680</StartTime><AssayTime>120</AssayTime></CommonData><FlowRate>1000</FlowRate><StepType>BASELINE</StepType><StepName>Baseline</StepName><StepStatus>OK</StepStatus><ActualTime>120.001</ActualTime><CycleTime>0.2</CycleTime><AssayXData Points="600">p2Z0Q9qZdEMNzXRDggB1Q7UzdUPpZnVDHJp1Qw3NdUNBAHZDtTN2Q+lmdkMcmnZDDc12Q4IA
d0O1M3dD6WZ3Q9qZd0MNzXdDQQB4Q7UzeEPpZnhD2pl4Q0/NeEOCAHlDtTN5Q+lmeUPamXlD
Dc15Q0EAekO1M3pDp2Z6QxyaekMNzXpDggB7Q7Uze0PpZntD2pl7Qw3Ne0OCAHxDtTN8Q6dm
fEMcmnxDDc18Q0EAfUN0M31D6WZ9Q9qZfUNPzX1DggB+Q7UzfkPpZn5DHJp+Qw3NfkNBAH9D
tTN/Q6dmf0PamX9DDc1/QyAAgEPbGYBDVDOAQ+1MgEOnZoBDQYCAQ9uZgENUs4BDDs2AQ6fm
gENBAIFDuhmBQ1QzgUMOTYFDh2aBQyCAgUO6mYFDdLOBQw7NgUOn5oFDQQCCQ7oZgkNUM4JD
Dk2CQ4dmgkNBgIJDupmCQ3SzgkPtzIJDh+aCQyAAg0O6GYNDdDODQ+1Mg0OnZoNDQYCDQ9uZ
g0N0s4NDDs2DQ4fmg0NBAIRDuhmEQ1QzhEMOTYRDh2aEQyCAhEPbmYRDVLOEQ+3MhEOH5oRD
IACFQ9sZhUNUM4VD7UyFQ4dmhUMggIVDupmFQ3SzhUPtzIVDh+aFQyAAhkPbGYZDVDOGQw5N
hkOnZoZDQYCGQ9uZhkNUs4ZDDs2GQ6fmhkMgAIdDuhmHQ3Qzh0PtTIdDp2aHQyCAh0O6mYdD
VLOHQw7Nh0On5odDIACIQ7oZiENUM4hDDk2IQ6dmiEMggIhD25mIQ1SziEPtzIhDh+aIQyAA
iUO6GYlDVDOJQw5NiUOnZolDIICJQ7qZiUN0s4lDDs2JQ4fmiUNBAIpDuhmKQ3QzikMOTYpD
h2aKQyCAikPbmYpDVLOKQ+3MikOH5opDQQCLQ9sZi0N0M4tDDk2LQ6hmi0NBgItD25mLQ1Sz
i0PtzItDqOaLQ0EAjEPbGYxDVDOMQw5NjEOHZoxDIICMQ7qZjENUs4xD7cyMQ6jmjENBAI1D
2xmNQ1QzjUPtTI1DqGaNQ0GAjUPbmY1DdLONQ+3MjUOH5o1DQQCOQ9sZjkN0M45D7UyOQ4dm
jkNBgI5D25mOQ1SzjkPtzI5DqOaOQyAAj0PbGY9DVDOPQw5Nj0OoZo9DQYCPQ7qZj0N0s49D
7cyPQ6jmj0MgAJBD2xmQQ1QzkEMOTZBDqGaQQ0GAkEPbmZBDVLOQQ+3MkEOH5pBDQQCRQ7oZ
kUN0M5FD7UyRQ6hmkUMggJFDupmRQ3SzkUPtzJFDh+aRQ0EAkkO6GZJDVDOSQ+1MkkOoZpJD
QYCSQ7qZkkNUs5JDDs2SQ6jmkkNBAJNDuhmTQ1Qzk0PtTJNDh2aTQ0GAk0PbmZNDdLOTQw7N
k0OH5pNDQQCUQ9sZlENUM5RDDk2UQ4dmlENBgJRD25mUQ1SzlEMOzZRDqOaUQ0EAlUO6GZVD
dDOVQ+1MlUOHZpVDQYCVQ7qZlUNUs5VDDs2VQ6jmlUMgAJZD2xmWQ3QzlkMOTZZDh2aWQ0GA
lkO6mZZDVLOWQ+3MlkOH5pZDQQCXQ9sZl0N0M5dD7UyXQ6hml0MggJdDupmXQ1Szl0MOzZdD
h+aXQyAAmEO6GZhDVDOYQw5NmEOHZphDQYCYQ9uZmEN0s5hD7cyYQ6jmmEMgAJlD2xmZQ3Qz
mUMOTZlDh2aZQ0GAmUO6mZlDVLOZQ+3MmUOo5plDIACaQ9sZmkN0M5pD7UyaQ4dmmkMggJpD
25maQ1SzmkPtzJpDh+aaQ0EAm0O6GZtDVDObQ+1Mm0OoZptDQYCbQ7qZm0NUs5tDL82bQ6jm
m0NBAJxD2xmcQ1QznEPtTJxDqGacQyCAnEO6mZxDVLOcQ+3MnEOo5pxDQQCdQ9sZnUNUM51D
Dk2dQ6hmnUNBgJ1DupmdQ5WznUMOzZ1DqOadQ0EAnkPbGZ5DdDOeQw5NnkOHZp5DIICeQ7qZ
nkN0s55DDs2eQ4fmnkMgAJ9DuhmfQ3Qzn0MOTZ9Dh2afQ0GAn0PbmZ9DVLOfQ+3Mn0Oo5p9D
IACgQ9sZoENUM6BDDk2gQ4dmoEMggKBDupmgQ1SzoEMOzaBDh+agQ0EAoUO6GaFDdDOhQw5N
oUOoZqFDIIChQ7qZoUNUs6FDDs2hQ4fmoUMgAKJDuhmiQ3QzokPtTKJDqGaiQ0GAokPbmaJD
dLOiQ+3MokOH5qJDIACjQ9sZo0NUM6NDDk2jQ6hmo0MggKNDupmjQ3Szo0MOzaNDh+ajQyAA
pEPbGaRDdDOkQw5NpEOoZqRDQYCkQ7qZpEN0s6RDDs2kQ4fmpEMgAKVDuhmlQ1QzpUMOTaVD
h2alQ0GApUPbmaVDVLOlQ+3MpUOo5qVDIACmQ9sZpkNUM6ZDDk2mQ6hmpkNBgKZD25mmQ3Sz
pkPtzKZDh+amQ0EAp0O6GadDdDOnQ+1Mp0OoZqdDIICnQ7qZp0NUs6dD7cynQ4fmp0NBAKhD
2xmoQ3QzqEPtTKhDqGaoQyCAqEO6mahDdLOoQ+3MqEOo5qhDIACpQ9sZqUN0M6lD7UypQ4dm
qUMggKlD25mpQ1SzqUMOzalDh+apQ0EAqkO6GapDdDOqQ+1MqkOoZqpDQYCqQ9uZqkNUs6pD
Ds2qQ6jmqkNBAKtDuhmrQ1Qzq0MOTatDqGarQyCAq0O6matDVLOrQw7Nq0Oo5qtDIACsQ9sZ
rEN0M6xD7UysQ4dmrENBgKxDupmsQ3SzrEMOzaxDqOasQ0EArUPbGa1DdDOtQw5NrUOHZq1D
IICtQ9uZrUNUs61DDs2tQ4fmrUNBAK5DuhmuQ1QzrkPtTK5Dh2auQyCArkPbma5DVLOuQw7N
rkOo5q5DIACvQ9sZr0NUM69DDk2vQ6hmr0NBgK9DupmvQ3Szr0MOza9DqOavQ0EAsEPbGbBD
VDOwQ+1MsEOoZrBDIICwQ9uZsEN0s7BDDs2wQ4fmsENBALFDuhmxQ3QzsUMOTbFDh2axQyCA
sUPbmbFDdLOxQw7NsUOH5rFDQQCyQ9sZskN0M7JDDk2yQ4dmskNBgLJDupmyQ3SzskMOzbJD
qOayQ0EAs0O6GbNDVDOzQw5Ns0OoZrNDQYCzQ7qZs0NUs7NDDs2zQ4fms0NBALRDuhm0Q1Qz
tEPtTLRDh2a0Q0GAtEO6mbRDdLO0Q+3MtEOo5rRDQQC1Q9sZtUNUM7VDDk21Q4dmtUNBgLVD
/Jm1Q1SztUMOzbVDh+a1Q0EAtkPbGbZD</AssayXData><AssayYData Points="600">eKRGQFHXRkBEcUZAPm9GQJWfRkBNo0ZAHhFGQN5MRkAzP0ZA0iRGQL48RkCvBUZA4DdGQKvr
RUACM0ZAGBVGQJjkRUDdrUVAxqNFQAjMRUD8uUVA09VFQMjCRUAVy0VAr9lFQJe6RUDvlUVA
S+ZFQJ6oRUDdl0VAladFQLCMRUCse0VA9lZFQEpGRUDQQEVACilFQJ49RUB6hEVAmzNFQAWW
RUD0T0VA57NFQN8BRUA9LEVAhA1FQDZARUANTUVAIBxFQDwFRUDMGUVA3URFQGUWRUDyJUVA
Q+pEQJAeRUCI+kRAEFpFQLAaRUDPGUVAXxFFQJwvRUAuiURA7tZEQKXnREBr2URAV/BEQD20
REC7MkVAxBZFQPIsRUDXvERARrFEQOndREBU20RACu5EQJR+REDl40RAE8JEQM+iRECsc0RA
t6BEQBCbRECwfkRAR35EQAWHREBVx0RAz3VEQF1hRECEWERAIVtEQO3NREC/UkRA2mVEQBeo
RECgh0RAdY5EQKWBREANlkRAAnhEQIKfREBwrURAD3hEQGN6REBBmERAN1JEQFdAREBQg0RA
jHtEQOxOREB9PERAATpEQBCqREBabkRAWyxEQHw7REA4Z0RA3WBEQF87RECbMERAazNEQEmp
RECSNERA2FpEQEcVREBpFERAMBpEQJEdREClR0RA6MhDQFkwRED5HkRAaT9EQEYaREAVFERA
HlBEQJDzQ0CEzENAvTNEQDEgREBCC0RASztEQEIIREA3A0RAUDVEQJkGREA9JERAtCREQPBD
REBJw0NAX8xDQIEUREBuI0RAESpEQEb3Q0DTuUNAthdEQHM/REBUukNA46VDQELSQ0Agq0NA
DatDQFq6Q0BNrUNA3q5DQK/qQ0AwnUNANb9DQHenQ0B180NAsRdEQP3eQ0BhnkNA0dFDQB/C
Q0AZuENAd5ZDQIGKQ0CvsUNAAYNDQMSnQ0A6uENAc4ZDQNKFQ0DDukNAmm1DQF3KQ0As3ENA
W2VDQO+eQ0A6r0NA0ERDQK9UQ0Dkw0NAfbRDQItsQ0DTcUNANY5DQFhcQ0Adl0NA/lhDQG1Z
Q0BfbENA25NDQF0gQ0DuUUNApXtDQBZpQ0BZc0NA3nFDQOtBQ0CUkUNAAktDQAlOQ0BsYENA
uTtDQIh1Q0A+MkNA02ZDQFTrQkACi0NAHxdDQAU/Q0A4eENAlDJDQNF4Q0DRJENA6GZDQGIR
Q0DUV0NAAmZDQPtUQ0BXZUNAlTpDQBIaQ0B0+UJA/hJDQBs3Q0A0MUNAFW5DQLUEQ0BkxkJA
uFhDQIxnQ0Bq3EJADSdDQF30QkAg6EJAZlBDQDAOQ0DNy0JAlPZCQITzQkDXL0NA2UpDQFPZ
QkDWzUJACZ1CQCneQkB+EkNA6PBCQPDZQkBE90JASOVCQPHdQkCjy0JAnTBDQHIIQ0A1EUNA
DwtDQC39QkAG3kJAvLxCQOkFQ0AE7EJAk/VCQFioQkAqAkNAHyBDQAT2QkBD9EJAfBJDQDnn
QkCiEENA57NCQIajQkA5EENAkPRCQF/RQkD95UJA6MZCQFm5QkCsyEJAqMtCQNXHQkBtxEJA
SnJCQBSrQkCU2UJAJK5CQETMQkCwgEJAuddCQAi+QkBw20JAOpRCQGgKQ0A73kJAGc9CQIXy
QkAhtEJANotCQKaCQkCsskJAEYJCQEeiQkBalEJAzoZCQAd9QkBWs0JA68JCQAeoQkBAlUJA
W5dCQHV5QkDUpUJAeMFCQK2iQkD2rEJAQdFCQEzVQkBenEJAiYlCQPKHQkC1jkJATYdCQEBL
QkB4ikJAl31CQOJeQkANtUJAEItCQEwpQkDqg0JAOlxCQKd8QkA5W0JAl1FCQFxLQkBff0JA
jYJCQEOLQkDbVkJAfoxCQGZXQkCoXEJA/XhCQIMyQkAkb0JA0UlCQDhPQkCWb0JA1FtCQDZW
QkBPaEJAYFJCQFuWQkCQoEJAqCxCQHErQkD9SkJAlENCQFJ9QkCmGkJAW2ZCQCDmQUCBIUJA
p0tCQKdIQkC5EEJAJU5CQERNQkArWUJAZgVCQIZPQkAwJEJA2U5CQIkpQkAVWUJA24BCQBkd
QkDQEUJAzydCQN9iQkCKR0JAFAhCQJFWQkB2GEJAcQFCQKhEQkBmRUJAxkdCQMHvQUBpUkJA
nTxCQFYHQkAAMkJAZy9CQCQoQkByEEJAKUFCQBgVQkAl+EFA08xBQCEzQkCy+UFATf5BQEvn
QUA83UFA4QNCQPTyQUDGy0FA2cNBQP3eQUCn50FAYPJBQDjPQUAQC0JA6+FBQGMMQkAFA0JA
pstBQAnoQUCv90FA9QBCQKnbQUBi1UFAuPxBQAHhQUClBEJAyahBQD/aQUAV70FAL/FBQAnN
QUCarkFA/6JBQKfkQUAr2kFAWLFBQHHzQUA/0EFA1LlBQOzeQUAGdEFAbNZBQDDnQUCvxEFA
G5JBQIt9QUBC+UFALthBQBOSQUDXyEFAb8VBQO/UQUC25EFAxI1BQHC8QUALrEFAR49BQF6b
QUDP0UFAiNlBQDaSQUCkv0FAwLdBQIVmQUBSmkFAmM5BQDjhQUAx10FA0JxBQHKNQUC7rUFA
RKNBQEafQUClBEJAUoZBQHm1QUB3lUFAisBBQGXcQUBcqEFAJ2pBQBulQUCMxUFA54pBQAJY
QUCFlUFA64NBQFB5QUBjfEFAg5NBQGtdQUDockFAIm5BQDBhQUDIeUFAc5ZBQGdlQUB7ZUFA
Bp5BQDebQUCReUFA9cJBQP99QUC+ikFAEjFBQGJZQUCAfUFARK1BQLNBQUCIfEFA5YhBQJNr
QUAMtkFA3FhBQE5PQUAzZEFAhXdBQGNhQUBqcEFAn3lBQHdjQUDpiEFALUhBQN1mQUBTX0FA
YJ1BQESdQUCXj0FAfXZBQGJfQUCtOUFA211BQPeTQUDpY0FAVmtBQGFUQUBtXUFAjXxBQAU9
QUBCRkFAXEVBQNlDQUDkT0FAWJdBQK1lQUCEX0FAqIBBQFo3QUCzR0FAvhhBQBxYQUBbV0FA
y6hBQDJOQUA0HUFAISNBQKFBQUAeXEFAD1NBQJEzQUDZLEFAFTNBQLVLQUCNWkFAVi5BQCJC
QUDfQ0FAjTRBQEsNQUCi9EBA7ktBQBEPQUCNI0FARUlBQL8cQUCQDEFAEBxBQNwcQUAoH0FA
/BZBQOc9QUBhHUFAcv5AQP8ZQUDyJUFA</AssayYData></Step><Step><CommonData><SampleLocation>7</SampleLocation><SampleID>H1</SampleID><SampleGroup></SampleGroup><SampleInfo></SampleInfo><SampleRow>B</SampleRow><SamplePlate>1</SamplePlate><WellType>KSAMPLE</WellType><Concentration>37.5</Concentration><ConcentrationUnits>µg/ml</ConcentrationUnits><MolarConcentration>663.7</MolarConcentration><MolarConcUnits>nM</MolarConcUnits><MolecularWeight>56.5</MolecularWeight><Temperature>30</Temperature><StartTime>423698</StartTime><AssayTime>1400</AssayTime></CommonData><FlowRate>1000</FlowRate><StepType>ASSOC</StepType><StepName>Association</StepName><StepStatus>OK</StepStatus><ActualTime>1112.4</ActualTime><CycleTime>0.2</CycleTime><AssayXData Points="5562">dTO2Qy9NtkOoZrZDQoC2Q/yZtkN1s7ZDL822Q6jmtkNCALdD2xm3Q5Yzt0MvTbdDqGa3Q2OA
t0PbmbdDdbO3Qy/Nt0PJ5rdDYwC4Q/wZuEN1M7hDD024Q8lmuENCgLhD/Jm4Q5azuEMvzbhD
yea4Q2MAuUP8GblDljO5Qw9NuUOoZrlDY4C5Q/yZuUOWs7lDD825Q8nmuUNCALpD2xm6Q3Uz
ukMPTbpDyWa6Q0KAukP8mbpDlrO6Qw/NukOo5rpDQgC7Q9sZu0N1M7tDD027Q8lmu0NjgLtD
/Jm7Q3Wzu0MPzbtDyea7Q0IAvEP8GbxDdTO8Qw9NvEPJZrxDY4C8Q/yZvEN1s7xDL828Q6jm
vENCAL1D/Bm9Q3UzvUMvTb1DyWa9Q2OAvUP8mb1DlrO9Qw/NvUOo5r1DYwC+Q9sZvkOWM75D
L02+Q6hmvkNjgL5D/Jm+Q5azvkMvzb5DqOa+Q0IAv0PbGb9DdTO/Qw9Nv0OoZr9DY4C/Q9uZ
v0N1s79DL82/Q6jmv0NjAMBD/BnAQ5YzwEMPTcBDyWbAQ2OAwEPbmcBDlrPAQy/NwEPJ5sBD
QgDBQ/wZwUN1M8FDD03BQ8lmwUNCgMFD/JnBQ5azwUMvzcFDyebBQ0IAwkPbGcJDdTPCQw9N
wkPJZsJDY4DCQ9uZwkN1s8JDD83CQ6jmwkNjAMND2xnDQ5Yzw0MvTcNDqGbDQ0KAw0P8mcND
dbPDQy/Nw0PJ5sNDYwDEQ/wZxEN1M8RDD03EQ6hmxENCgMRD/JnEQ3WzxEMvzcRDqObEQ0IA
xUP8GcVDljPFQw9NxUPJZsVDQoDFQ9uZxUN1s8VDD83FQ6jmxUNCAMZD2xnGQ5YzxkMPTcZD
qGbGQ0KAxkPbmcZDtrPGQw/NxkPJ5sZDQgDHQ/wZx0N1M8dDL03HQ8lmx0NjgMdD/JnHQ3Wz
x0MvzcdDqObHQ2MAyEP8GchDljPIQw9NyEOoZshDY4DIQ9uZyEN1s8hDD83IQ8nmyENjAMlD
/BnJQ3UzyUMvTclDqGbJQ0KAyUP8mclDlrPJQw/NyUOo5slDYwDKQ/wZykOWM8pDD03KQ6hm
ykNjgMpD/JnKQ5azykMvzcpDqObKQ2MAy0P8GctDljPLQy9Ny0PJZstDQoDLQ/yZy0N1s8tD
UM3LQ6jmy0NjAMxD/BnMQ3UzzEMPTcxDqGbMQ0KAzEPbmcxDdbPMQw/NzEPJ5sxDQgDNQ9sZ
zUOWM81DD03NQ8lmzUNjgM1D25nNQ3WzzUMPzc1DyebNQ0IAzkPbGc5DdTPOQy9NzkPJZs5D
Y4DOQ/yZzkN1s85DD83OQ8nmzkNjAM9D/BnPQ3Uzz0MPTc9DyWbPQ0KAz0P8mc9DdbPPQw/N
z0Oo5s9DQgDQQ9sZ0EOWM9BDD03QQ8lm0ENCgNBD/JnQQ3Wz0EMvzdBDqObQQ2MA0UMdGtFD
dTPRQw9N0UOoZtFDY4DRQ9uZ0UOWs9FDD83RQ8nm0UNCANJD/BnSQ3Uz0kMvTdJDqGbSQ0KA
0kP8mdJDdbPSQw/N0kOo5tJDQgDTQ9sZ00OWM9NDL03TQ6hm00NCgNND/JnTQ3Wz00MvzdND
yebTQ2MA1EP8GdRDljPUQw9N1EOoZtRDQoDUQ9uZ1EOWs9RDD83UQ6jm1ENCANVD/BnVQ3Uz
1UMvTdVDyWbVQ2OA1UP8mdVDdbPVQy/N1UPJ5tVDYwDWQ9sZ1kN1M9ZDDk3WQ6hm1kNCgNZD
/JnWQ3Wz1kMOzdZDyebWQ2IA10P8GddDljPXQw5N10PJZtdDYoDXQ/yZ10OWs9dDDs3XQ8nm
10NCANhD/BnYQ3Uz2EMOTdhDyWbYQ2KA2EP8mdhDdbPYQw7N2EOo5thDYgDZQ/wZ2UN1M9lD
Dk3ZQ6hm2UNigNlD/JnZQ3Wz2UMvzdlDqObZQ2IA2kP8GdpDdTPaQw5N2kOoZtpDYoDaQ9yZ
2kOWs9pDDs3aQ8nm2kNCANtD/BnbQ3Uz20MOTdtDqGbbQ2KA20P8mdtDlrPbQy/N20PJ5ttD
QgDcQ/wZ3EOWM9xDL03cQ6hm3ENigNxD/JncQ3Wz3EMvzdxDyebcQ2IA3UP8Gd1DdTPdQw5N
3UOoZt1DQoDdQ/yZ3UOWs91DDs3dQ8nm3UNiAN5D/BneQ3Uz3kMvTd5DyWbeQ0KA3kPcmd5D
lrPeQy/N3kOo5t5DYgDfQ9wZ30N1M99DL03fQ6hm30NCgN9D/JnfQ3Wz30MOzd9DyebfQ0IA
4EPcGeBDdTPgQw5N4EOoZuBDYoDgQ/yZ4EOWs+BDL83gQ8nm4ENiAOFD3BnhQ3Uz4UMvTeFD
yWbhQ2KA4UPcmeFDlrPhQy/N4UOo5uFDQgDiQ/wZ4kN1M+JDDk3iQ6hm4kNigOJD/JniQ3Wz
4kMvzeJDqObiQ0IA40PcGeNDljPjQw5N40PJZuNDQoDjQ/yZ40N1s+NDDs3jQ8nm40NiAORD
/BnkQ3Uz5EMvTeRDyWbkQ2KA5EPcmeRDlrPkQy/N5EOo5uRDQgDlQ/wZ5UO2M+VDL03lQ6hm
5UNCgOVD3JnlQ3Wz5UMOzeVDqOblQ2IA5kPcGeZDljPmQw5N5kOoZuZDYoDmQ9yZ5kOWs+ZD
Ds3mQ8nm5kNCAOdD/BnnQ3Uz50MOTedDqGbnQ2KA50P8medDlrPnQw7N50Oo5udDYgDoQ/wZ
6EOWM+hDL03oQ6hm6ENCgOhD/JnoQ3Wz6EMOzehDqOboQ2IA6UPcGelDljPpQw5N6UOoZulD
YoDpQ9yZ6UOWs+lDL83pQ8nm6UNCAOpD/BnqQ3Uz6kMOTepDyWbqQ2KA6kP8mepDlrPqQw7N
6kOo5upDQgDrQ/wZ60OWM+tDL03rQ6hm60NigOtD/JnrQ3Wz60MvzetDyebrQ0IA7EP8GexD
ljPsQy9N7EPJZuxDYoDsQ/yZ7EOWs+xDDs3sQ6jm7ENiAO1D3BntQ3Uz7UMvTe1DqGbtQ2KA
7UPcme1DlrPtQy/N7UOo5u1DYgDuQx0a7kOWM+5DDk3uQ6hm7kNCgO5D3JnuQ3Wz7kMvze5D
qObuQ0IA70P8Ge9DdTPvQw5N70PJZu9DYoDvQ9yZ70N1s+9DL83vQ8nm70NiAPBD3BnwQ5Yz
8EMOTfBDyWbwQ2KA8EPcmfBDlrPwQw7N8EOo5vBDYgDxQ9wZ8UN1M/FDDk3xQ8lm8UNigPFD
/JnxQ3Wz8UMOzfFDqObxQ2IA8kP8GfJDljPyQw5N8kOoZvJDQoDyQ/yZ8kN1s/JDL83yQ8nm
8kNiAPND/BnzQ3Uz80MOTfNDqGbzQ2KA80PcmfNDlrPzQw7N80Oo5vNDQgD0Q/wZ9EN1M/RD
L030Q8lm9ENigPRD3Jn0Q3Wz9EMOzfRDyeb0Q2IA9UP8GfVDljP1Qw5N9UPJZvVDYoD1Q9yZ
9UN1s/VDDs31Q8nm9UNiAPZD3Bn2Q3Uz9kMOTfZDyWb2Q0KA9kP8mfZDlrP2QzDN9kPJ5vZD
YgD3Q/wZ90OWM/dDDk33Q8lm90NigPdD/Jn3Q3Wz90MwzfdDyeb3Q2IA+EPcGfhDljP4Qw5N
+EOoZvhDQoD4Q9yZ+EOWs/hDDs34Q6jm+ENiAPlD/Bn5Q5Yz+UMOTflDyWb5Q2KA+UPcmflD
lrP5Qw7N+UPJ5vlDYgD6Q/wZ+kOWM/pDME36Q6hm+kNigPpD/Jn6Q5az+kMwzfpDqOb6Q0IA
+0PcGftDljP7Qw5N+0PJZvtDYoD7Q/yZ+0N1s/tDDs37Q6jm+0NiAPxD3Bn8Q3Uz/EMwTfxD
yWb8Q2KA/EP8mfxDdbP8Q1DN/EOo5vxDYgD9Q/wZ/UN1M/1DDk39Q6hm/UNCgP1D3Jn9Q5az
/UMwzf1DqOb9Q2IA/kP8Gf5DljP+QzBN/kOoZv5DQoD+Q/yZ/kOWs/5DDs3+Q6jm/kNiAP9D
3Bn/Q3Uz/0MwTf9DqGb/Q2KA/0Pcmf9DlrP/Qw7N/0PJ5v9DIQAARP4MAETLGQBEhyYARFQz
AEQhQABE7kwARLpZAESHZgBEZHMARDGAAETujABEupkARIemAERkswBEMcAARO7MAES62QBE
h+YARFTzAEQhAAFE/gwBRLoZAUSYJgFEVDMBRCFAAUT+TAFEy1kBRJhmAURUcwFEIYABRP6M
AUS6mQFEmKYBRGSzAUQhwAFE7swBRMvZAUSY5gFEZPMBRCEAAkT+DAJEyxkCRIcmAkRUMwJE
IUACRO5MAkTLWQJEmGYCRFRzAkQhgAJE7owCRMuZAkSHpgJEVLMCRDHAAkT+zAJEy9kCRJjm
AkRU8wJEMQADRP4MA0S6GQNEhyYDRGQzA0QhQANE/kwDRLpZA0SHZgNEZHMDRCGAA0T+jANE
y5kDRIemA0RUswNEMcADRP7MA0S62QNEmOYDRGTzA0QxAARE/gwERMsZBESYJgREZDMERDFA
BETuTAREulkERJhmBERkcwREIYAERP6MBETLmQREmKYERFSzBEQhwARE7swERLrZBESY5gRE
ZPMERDEABUT+DAVEyxkFRIcmBURUMwVEMUAFRP5MBUTLWQVEmGYFRFRzBUQxgAVE/owFRLqZ
BUSYpgVEVLMFRCHABUT+zAVEy9kFRJjmBURU8wVEMQAGRP4MBkS6GQZEmCYGRFQzBkQxQAZE
/kwGRLpZBkSHZgZEVHMGRCGABkTujAZEupkGRJimBkRkswZEIcAGRO7MBkTL2QZEmOYGRFTz
BkQxAAdE/gwHRLoZB0SHJgdEZDMHRCFAB0TuTAdEulkHRJhmB0RUcwdEMYAHRO6MB0TLmQdE
qKYHRGSzB0QhwAdE7swHRMvZB0SY5gdEVPMHRDEACETuDAhEuhkIRJgmCERUMwhEMUAIRO5M
CETLWQhEqGYIRGRzCEQhgAhE7owIRMuZCESYpghEZLMIRCHACETuzAhEutkIRIfmCERU8whE
IQAJRP4MCUS6GQlEhyYJRGQzCUQxQAlE7kwJRMtZCUSHZglEZHMJRCGACUT+jAlEupkJRIem
CURUswlEMcAJRO7MCUS62QlEmOYJRGTzCUQxAApE7gwKRLoZCkSHJgpEZDMKRDFACkT+TApE
ulkKRIdmCkRUcwpEMYAKRO6MCkTLmQpEh6YKRFSzCkQxwApE/swKRLrZCkSY5gpEZPMKRCEA
C0T+DAtEyxkLRJgmC0RUMwtEIUALRO5MC0S6WQtEh2YLRGRzC0QhgAtE/owLRLqZC0SHpgtE
VLMLRDHAC0T+zAtEy9kLRIfmC0Rk8wtEMQAMRP4MDES6GQxEhyYMRGQzDEQxQAxE7kwMRMtZ
DESHZgxEVHMMRCGADET+jAxEupkMRJimDERkswxEMcAMRO7MDETL2QxEh+YMRFTzDEQhAA1E
7gwNRLoZDUSYJg1EZDMNRCFADUT+TA1Ey1kNRIdmDURkcw1EIYANRP6MDUTLmQ1Eh6YNRGSz
DUQhwA1E7swNRMvZDUSY5g1EVPMNRCEADkT+DA5EuhkORIcmDkRkMw5EIUAORP5MDkS6WQ5E
h2YORFRzDkQhgA5E/owORMuZDkSYpg5EZLMORDHADkT+zA5Ey9kORIfmDkRk8w5EIQAPRO4M
D0TLGQ9EhyYPRFQzD0QxQA9E/kwPRMtZD0SYZg9EZHMPRDGAD0TujA9EupkPRIemD0Rksw9E
IcAPRO7MD0S62Q9EmOYPRGTzD0QxABBE7gwQRLoZEESHJhBEZDMQRCFAEEQOTRBEy1kQRJhm
EERkcxBEIYAQRO6MEES6mRBEmKYQRGSzEEQhwBBE/swQRLrZEESH5hBEVPMQRDEAEUTuDBFE
yxkRRIcmEURkMxFEIUARRO5MEUTLWRFEmGYRRFRzEUQxgBFE7owRRMuZEUSHphFEVLMRRCHA
EUTuzBFEy9kRRIfmEURk8xFEMQASRO4MEkTLGRJEhyYSRGQzEkQhQBJE7kwSRMtZEkSYZhJE
ZHMSRDGAEkTujBJEy5kSRIemEkRUsxJEMcASRP7MEkS62RJEh+YSRFTzEkRCABNE/gwTRLoZ
E0SHJhNEZDMTRCFAE0TuTBNEulkTRIdmE0RkcxNEMYATRP6ME0S6mRNEh6YTRGSzE0QxwBNE
7swTRMvZE0SH5hNEVPMTRDEAFETuDBREyxkURJgmFERkMxREMUAURP5MFES6WRREmGYURGRz
FEQxgBRE7owURLqZFESYphREZLMURDHAFETuzBREy9kURIfmFERU8xREIQAVRP4MFUTLGRVE
mCYVRGQzFUQxQBVE7kwVRLpZFUSHZhVEVHMVRCGAFUTujBVEupkVRJimFURUsxVEMcAVRO7M
FUTL2RVEmOYVRFTzFUQhABZE/gwWRLoZFkSHJhZEZDMWRDFAFkT+TBZEy1kWRIdmFkRkcxZE
IYAWRP6MFkS6mRZEh6YWRGSzFkQxwBZE7swWRMvZFkSH5hZEZPMWRDEAF0T+DBdEyxkXRIcm
F0RkMxdEMUAXRP5MF0S6WRdEh2YXRFRzF0QxgBdE/owXRLqZF0SYphdEVLMXRDHAF0TuzBdE
utkXRJjmF0RU8xdEIQAYRP4MGES6GRhEhyYYRGQzGEQhQBhE/kwYRLpZGESYZhhEVHMYRDGA
GET+jBhEy5kYRIemGERksxhEIcAYRP7MGES62RhEmOYYRFTzGEQhABlE7gwZRMsZGUSYJhlE
ZDMZRDFAGUTuTBlEy1kZRJhmGURUcxlEMYAZRP6MGUS6mRlEh6YZRGSzGUQxwBlE7swZRLrZ
GUSY5hlEZPMZRCEAGkT+DBpEyxkaRIcmGkRkMxpEIUAaRP5MGkS6WRpEmGYaRFRzGkQxgBpE
7owaRMuZGkSYphpEZLMaRDHAGkTuzBpEy9kaRIfmGkRk8xpEMQAbRP4MG0S6GRtEiCYbRFQz
G0QhQBtE7kwbRMtZG0SIZhtEZHMbRCGAG0T+jBtEy5kbRIimG0RUsxtEMsAbRP7MG0S62RtE
iOYbRFTzG0QyABxE/gwcRLoZHESIJhxEVDMcRDJAHET+TBxEy1kcRIhmHERkcxxEMoAcRP6M
HES6mRxEiKYcRGSzHEQywBxE7swcRLrZHESY5hxEZPMcRCEAHUTuDB1EuhkdRJgmHURkMx1E
MkAdRP5MHUS6WR1EiGYdRFRzHUQhgB1E7owdRMuZHUSYph1EVLMdRDLAHUTuzB1Ey9kdRJjm
HURU8x1EIQAeRO4MHkTLGR5EiCYeRFQzHkQhQB5E/kweRMtZHkSIZh5EZHMeRDKAHkT+jB5E
y5keRJimHkRksx5EIcAeRP7MHkTL2R5EmOYeRGTzHkQhAB9E7gwfRMsZH0SIJh9EZDMfRCFA
H0T+TB9EulkfRIhmH0Rkcx9EMoAfRP6MH0TLmR9EiKYfRFSzH0QhwB9E/swfRMvZH0SI5h9E
ZPMfRDIAIETuDCBEuhkgRIgmIERkMyBEIUAgRO5MIES6WSBEmGYgRGRzIEQhgCBE7owgRLqZ
IESIpiBEZLMgRCHAIET+zCBE3NkgRJjmIERU8yBEIQAhRO4MIUTLGSFEiCYhRFQzIUQhQCFE
7kwhRMtZIUSYZiFEVHMhRDKAIUTujCFEupkhRIimIURUsyFEIcAhRP7MIUTL2SFEmOYhRFTz
IUQyACJE/gwiRLoZIkSIJiJEVDMiRCFAIkTuTCJEy1kiRIhmIkRUcyJEIYAiRO6MIkTLmSJE
mKYiRGSzIkQywCJE7swiRLrZIkSI5iJEVPMiRDIAI0T+DCNEuhkjRIgmI0RkMyNEIUAjRP5M
I0TLWSNEmGYjRFRzI0QygCNE/owjRLqZI0SIpiNEZLMjRCHAI0TuzCNEutkjRJjmI0RU8yNE
MgAkRP4MJES6GSREmCYkRFQzJEQyQCRE7kwkRLpZJESIZiREVHMkRCGAJETujCREupkkRIim
JERksyREIcAkRP7MJES62SREmOYkRGTzJEQyACVE/gwlRMsZJUSYJiVEZDMlRCFAJUT+TCVE
ulklRIhmJURkcyVEMoAlRO6MJUTLmSVEmKYlRGSzJUQhwCVE/swlRLrZJUSI5iVEZPMlRDIA
JkTuDCZEyxkmRIgmJkRkMyZEMkAmRO5MJkTLWSZEiGYmRGRzJkQygCZE/owmRMuZJkSIpiZE
ZLMmRCHAJkT+zCZEy9kmRJjmJkRU8yZEIQAnRO4MJ0S6GSdEiCYnRGQzJ0QyQCdE7kwnRLpZ
J0SYZidEVHMnRCGAJ0T+jCdEupknRJimJ0RUsydEIcAnRP7MJ0TL2SdEmOYnRGTzJ0QyAChE
/gwoRMsZKESYJihEVDMoRCFAKETuTChEulkoRIhmKERkcyhEMoAoRO6MKETLmShEiKYoRGSz
KEQhwChE/swoRLrZKESI5ihEVPMoRDIAKUTuDClEuhkpRJgmKURkMylEQkApRP5MKUS6WSlE
iGYpRFRzKUQhgClE/owpRLqZKUSYpilEVLMpRCHAKUT+zClEutkpRIjmKURk8ylEIQAqRO4M
KkTLGSpEmCYqRGQzKkQhQCpE/kwqRLpZKkSIZipEZHMqRDKAKkT+jCpEupkqRJimKkRUsypE
MsAqRO7MKkS62SpEiOYqRFTzKkQhACtE7gwrRMsZK0SYJitEZDMrRCFAK0TuTCtEy1krRIhm
K0RkcytEMoArRP6MK0TLmStEmKYrRFSzK0QhwCtE7swrRLrZK0SI5itEZPMrRDIALET+DCxE
yxksRIgmLERkMyxEIUAsRP5MLES6WSxEmGYsRGRzLEQhgCxE7owsRMuZLESIpixEVLMsRCHA
LETuzCxEutksRIjmLERk8yxEMgAtRP4MLUS6GS1EmCYtRFQzLUQhQC1E/kwtRMtZLUSIZi1E
ZHMtRCGALUTujC1EupktRJimLURUsy1EIcAtRO7MLUS62S1EmOYtRFTzLUQyAC5E7gwuRMsZ
LkSIJi5EVDMuRCFALkTuTC5Ey1kuRIhmLkRUcy5EMoAuRP6MLkS6mS5EmKYuRFSzLkQywC5E
7swuRMvZLkSY5i5EVPMuRCEAL0TuDC9EuhkvRJgmL0RUMy9EMkAvRP5ML0S6WS9EmGYvRFRz
L0QygC9E7owvRMuZL0SYpi9EZLMvRCHAL0TuzC9EutkvRIjmL0RU8y9EIQAwRO4MMETLGTBE
mCYwRFQzMEQyQDBE/kwwRMtZMESIZjBEVHMwRDKAMET+jDBEy5kwRJimMERUszBEMsAwRO7M
MES62TBEmOYwRGTzMEQyADFE/gwxRMsZMUSIJjFEZDMxRDJAMUT+TDFEulkxRIhmMURkczFE
MoAxRA6NMUTLmTFEmKYxRGSzMUQhwDFE7swxRLrZMUSY5jFEVPMxRCEAMkT+DDJEuhkyRJgm
MkRkMzJEMkAyRO5MMkS6WTJEiGYyRGRzMkQygDJE/owyRLqZMkSYpjJEVLMyRDLAMkT+zDJE
utkyRJjmMkRk8zJEMgAzRP4MM0TLGTNEmCYzRFQzM0QhQDNE7kwzRLpZM0SYZjNEVHMzRDKA
M0T+jDNEy5kzRKimM0RkszNEMsAzRO7MM0TL2TNEmOYzRGTzM0QyADRE/gw0RLoZNESIJjRE
ZDM0RCFANETuTDREy1k0RJhmNERUczREIYA0RO6MNETLmTREiKY0RFSzNEQywDRE/sw0RLrZ
NESI5jREVPM0RDIANUTuDDVEuhk1RIgmNURkMzVEIUA1RP5MNUS6WTVEiGY1RFRzNUQhgDVE
/ow1RMuZNUSIpjVEZLM1RDLANUTuzDVEy9k1RIjmNURk8zVEIQA2RP4MNkS6GTZEiCY2RFQz
NkQhQDZE7kw2RLpZNkSYZjZEZHM2RDKANkTujDZEupk2RJimNkRUszZEMsA2RP7MNkS62TZE
mOY2RGTzNkQyADdE7gw3RMsZN0SYJjdEVDM3RDJAN0T+TDdEy1k3RJhmN0RkczdEMoA3RP6M
N0TLmTdEmKY3RFSzN0QywDdE/sw3RMvZN0SY5jdEZPM3RCEAOETuDDhEyxk4RJgmOERUMzhE
IUA4RP5MOES6WThEiGY4RFRzOEQhgDhE/ow4RLqZOESYpjhEZLM4RDLAOET+zDhEutk4RIjm
OERU8zhEIQA5RP4MOUS6GTlEmCY5RFQzOUQyQDlE/kw5RLpZOUSoZjlEZHM5RCGAOUTujDlE
y5k5RIimOURkszlEIcA5RP7MOUTL2TlEmOY5RGTzOUQyADpE/gw6RMsZOkSYJjpEZDM6RCFA
OkT+TDpEy1k6RIhmOkRkczpEMoA6RP6MOkTLmTpEmKY6RFSzOkQhwDpE/sw6RLrZOkSI5jpE
ZPM6RCEAO0T+DDtEyxk7RIgmO0RUMztEIUA7RO5MO0S6WTtEiGY7RGRzO0QhgDtE7ow7RLqZ
O0SIpjtEZLM7RCHAO0T+zDtEutk7RIjmO0RU8ztEIQA8RO4MPETLGTxEmCY8RGQzPEQhQDxE
7kw8RLpZPESYZjxEVHM8RDKAPETujDxEy5k8RIimPERkszxEMsA8RO7MPES62TxEiOY8RGTz
PEQhAD1E7gw9RMsZPUSIJj1EVDM9RDJAPUTuTD1Eulk9RIhmPURUcz1EMoA9RO6MPUS6mT1E
mKY9RGSzPUQhwD1E/sw9RLrZPUSI5j1EZPM9RCEAPkTuDD5Euhk+RJgmPkRkMz5EMkA+RO5M
PkS6WT5EmGY+RGRzPkQygD5E/ow+RLqZPkSYpj5EZLM+RDLAPkTuzD5Eutk+RJjmPkRk8z5E
MgA/RO4MP0S6GT9EmCY/RGQzP0QhQD9E7kw/RMtZP0SIZj9EVHM/RCGAP0T+jD9Eupk/RIim
P0RUsz9EIcA/RP7MP0TL2T9EiOY/RFTzP0QhAEBE/gxARMsZQESYJkBEVDNARDJAQET+TEBE
ullARJhmQERkc0BEMoBARP6MQETLmUBEiKZARGSzQEQhwEBE7sxARLrZQESY5kBEVPNARDIA
QUT+DEFEyxlBRJgmQURkM0FEMkBBRO5MQUS6WUFEmGZBRGRzQUQygEFE7oxBRLqZQUSYpkFE
ZLNBRCHAQUTuzEFEy9lBRJjmQURU80FEMgBCRO4MQkTLGUJEmCZCRFQzQkQyQEJE/kxCRLpZ
QkSIZkJEVHNCRCGAQkTujEJEy5lCRIimQkRks0JEMsBCRO7MQkTL2UJEmOZCRGTzQkQhAENE
7gxDRMsZQ0SIJkNEZDNDRCFAQ0T+TENEullDRJhmQ0RUc0NEIYBDRP6MQ0S6mUNEmKZDRGSz
Q0QywENE/sxDRMvZQ0SI5kNEVPNDRDIARET+DEREuhlERIgmRERkM0REMkBERP5MRES6WURE
mGZERGRzREQygERE7oxERMuZRESYpkREZLNERDLARET+zEREutlERJjmRERU80REMgBFRO4M
RUTLGUVEmCZFRFQzRUQyQEVE/kxFRLpZRUSYZkVEVHNFRCGARUTujEVEuplFRJimRURks0VE
IcBFRO7MRUTL2UVEmOZFRFTzRUQyAEZE/gxGRMsZRkSIJkZEZDNGRDJARkT+TEZEy1lGRJhm
RkRUc0ZEIYBGRO6MRkS6mUZEiKZGRFSzRkQhwEZE/sxGRLrZRkSY5kZEZPNGRCEAR0TuDEdE
uhlHRIgmR0RkM0dEIUBHRP5MR0TLWUdEmGZHRGRzR0QygEdE7oxHRMuZR0SYpkdEZLNHRCHA
R0TuzEdEy9lHRJjmR0Rk80dEIQBIRO4MSETLGUhEmCZIRGQzSEQhQEhE7kxIRLpZSESIZkhE
ZHNIRCGASET+jEhEy5lIRJimSERUs0hEIcBIRP7MSES62UhEiOZIRFTzSEQhAElE7gxJRLoZ
SUSIJklEVDNJRDJASUTuTElEy1lJRIhmSURUc0lEIYBJRO6MSUTLmUlEmKZJRGSzSUQywElE
7sxJRMvZSUSI5klEZPNJRDIASkTuDEpEuhlKRIgmSkRUM0pEMkBKRO5MSkS6WUpEmGZKRFRz
SkQhgEpE7oxKRMuZSkSIpkpEVLNKRDLASkT+zEpEutlKRJjmSkRU80pEIQBLRO4MS0TLGUtE
mCZLRGQzS0QyQEtE/kxLRLpZS0SIZktEVHNLRDKAS0TujEtEuplLRIimS0RUs0tEMsBLRP7M
S0S62UtEmOZLRFTzS0QhAExE7gxMRMsZTESYJkxEVDNMRDJATET+TExEullMRJhmTERUc0xE
IYBMRO6MTES6mUxEmKZMRGSzTEQywExE/sxMRLrZTESI5kxEZPNMRDIATUTuDE1EyxlNRJgm
TURkM01EIUBNRO5MTUS6WU1EmGZNRFRzTUQhgE1E7oxNRLqZTUSYpk1EZLNNRDLATUT+zE1E
utlNRJjmTURk801EIQBORO4MTkS6GU5EiCZORGQzTkQhQE5E/kxORLpZTkSIZk5EVHNORCGA
TkT+jE5EuplORJimTkRks05EIcBORP7MTkTL2U5EiOZORGTzTkQhAE9E7gxPRLoZT0SYJk9E
VDNPRDJAT0TuTE9EullPRIhmT0Rkc09EMoBPRP6MT0S6mU9EiKZPRGSzT0QhwE9E7sxPRMvZ
T0SI5k9EVPNPRDIAUET+DFBEuhlQRIgmUERUM1BEIUBQRO5MUES6WVBEiGZQRGRzUEQygFBE
7oxQRLqZUESIplBEVLNQRCHAUET+zFBEutlQRIjmUERU81BEIQBRRO4MUUQMGlFEiCZRRGQz
UUQhQFFE/kxRRLpZUUSYZlFEVHNRRDKAUUTujFFEy5lRRJimUURUs1FEIcBRRO7MUUS62VFE
mOZRRFTzUUQyAFJE/gxSRLoZUkSIJlJEVDNSRDJAUkTuTFJEy1lSRJhmUkRUc1JEIYBSRO6M
UkTLmVJEmKZSRFSzUkQywFJE/sxSRLrZUkSI5lJEZPNSRCEAU0TuDFNEuhlTRIgmU0RkM1NE
IUBTRP5MU0TLWVNEiGZTRFRzU0QygFNE/oxTRMuZU0SYplNEVLNTRCHAU0T+zFNEy9lTRIjm
U0RU81NEIQBURP4MVES6GVREmCZURFQzVEQhQFRE7kxURLpZVESYZlREZHNURCGAVETujFRE
y5lURIimVERks1REMsBURP7MVETL2VREmOZURGTzVEQhAFVE7gxVRMsZVUSYJlVEVDNVRDJA
VUT+TFVEy1lVRJhmVURkc1VEMoBVRP6MVUTLmVVEiKZVRGSzVUQywFVE/sxVRMvZVUSY5lVE
ZPNVRCEAVkTuDFZEyxlWRIgmVkRUM1ZEMkBWRO5MVkS6WVZEiGZWRFRzVkQygFZE/oxWRMuZ
VkSIplZEVLNWRDLAVkT+zFZEutlWRIjmVkRk81ZEIQBXRP4MV0S6GVdEmCZXRGQzV0QhQFdE
/kxXRLpZV0SYZldEVHNXRCGAV0T+jFdEuplXRIimV0Rks1dEMsBXRP7MV0TL2VdEmOZXRGTz
V0QhAFhE7gxYRMsZWESYJlhEZDNYRDJAWETuTFhEullYRJhmWERUc1hEIYBYRO6MWETLmVhE
iKZYRFSzWEQywFhE/sxYRMvZWESY5lhEZPNYRCEAWUT+DFlEyxlZRIgmWURUM1lEMkBZRP5M
WUTLWVlEmGZZRGRzWUQygFlE/oxZRLqZWUSIpllEZLNZRDLAWUT+zFlEutlZRIjmWURU81lE
IQBaRO4MWkTLGVpEmCZaRFQzWkQyQFpE7kxaRLpZWkSYZlpEVHNaRDKAWkTujFpEuplaRIim
WkRks1pEMsBaRP7MWkS62VpEiOZaRGTzWkQyAFtE7gxbRMoZW0SYJltEVDNbRCBAW0T+TFtE
yllbRIhmW0RUc1tEMoBbRP6MW0S6mVtEiKZbRGSzW0QywFtE/sxbRLrZW0SI5ltEdPNbRCAA
XET+DFxEyhlcRJgmXERUM1xEIEBcRP5MXETKWVxEiGZcRFRzXEQggFxE/oxcRMqZXESYplxE
ZLNcRDLAXETuzFxEutlcRIjmXERk81xEIABdRP4MXUS6GV1EmCZdRFQzXUQyQF1E7kxdRMpZ
XUSYZl1EZHNdRDKAXUTujF1EupldRJimXURks11EIMBdRO7MXUTK2V1EiOZdRFTzXUQgAF5E
/gxeRLoZXkSYJl5EVDNeRCBAXkT+TF5EylleRIhmXkRkc15EMoBeRP6MXkTKmV5EmKZeRGSz
XkQywF5E/sxeRLrZXkSY5l5EVPNeREIAX0TuDF9EuhlfRJgmX0RUM19EIEBfRO5MX0S6WV9E
iGZfRFRzX0QggF9E7oxfRMqZX0SIpl9EVLNfRCDAX0TuzF9EutlfRIjmX0RU819EMgBgRP4M
YETKGWBEiCZgRGQzYEQyQGBE/kxgRMpZYESIZmBEZHNgRDKAYET+jGBEyplgRIimYERks2BE
MsBgRP7MYETK2WBEiOZgRFTzYEQgAGFE/gxhRLoZYUSIJmFEVDNhRDJAYUT+TGFEyllhRIhm
YURkc2FEIIBhRP6MYUS6mWFEmKZhRGSzYUQgwGFE7sxhRLrZYUSY5mFEVPNhRDIAYkTuDGJE
uhliRJgmYkRkM2JEIEBiRO5MYkS6WWJEiGZiRGRzYkQggGJE7oxiRMqZYkSYpmJEVLNiRDLA
YkTuzGJEutliRIjmYkRk82JEIABjRP4MY0S6GWNEmCZjRFQzY0QgQGNE7kxjRMpZY0SIZmNE
ZHNjRCCAY0T+jGNEupljRJimY0Rks2NEIMBjRP7MY0S62WNEmOZjRGTzY0QgAGRE/gxkRMoZ
ZESIJmREZDNkRCBAZET+TGREyllkRIhmZERkc2REMoBkRO6MZES6mWREiKZkRFSzZEQywGRE
/sxkRMrZZESY5mREZPNkRDIAZUT+DGVEuhllRJgmZURkM2VEMkBlRO5MZUS6WWVEmGZlRGRz
ZUQggGVE7oxlRMqZZUSIpmVEZLNlRDLAZUT+zGVEytllRIjmZURk82VEMgBmRO4MZkS6GWZE
mCZmRFQzZkQyQGZE7kxmRMpZZkSIZmZEZHNmRCCAZkT+jGZEuplmRIimZkRUs2ZEMsBmRP7M
ZkS62WZEmOZmRGTzZkQyAGdE7gxnRLoZZ0SIJmdEVDNnRCBAZ0TuTGdEyllnRIhmZ0RUc2dE
IIBnRO6MZ0TKmWdEmKZnRGSzZ0QgwGdE/sxnRMrZZ0SI5mdEVPNnRCAAaET+DGhEuhloRIgm
aERUM2hEMkBoRO5MaES6WWhEmGZoRFRzaEQggGhE7oxoRMqZaESYpmhEVLNoRCDAaETuzGhE
utloRIjmaERU82hEMgBpRP4MaUS6GWlEmCZpRFQzaUQyQGlE7kxpRMpZaUSIZmlEVHNpRCCA
aUT+jGlEuplpRIimaURks2lEMsBpRP7MaUTK2WlEiOZpRGTzaUQyAGpE7gxqRLoZakSYJmpE
VDNqRCBAakT+TGpEullqRKhmakRkc2pEIIBqRP6MakTKmWpEmKZqRFSzakQywGpE7sxqRMrZ
akSI5mpEZPNqRCAAa0T+DGtEuhlrRJgma0RkM2tEMkBrRO5Ma0TKWWtEmGZrRFRza0QggGtE
7oxrRNyZa0SIpmtEZLNrRCDAa0T+zGtEutlrRJjma0Rk82tEMgBsRO4MbES6GWxEiCZsRFQz
bEQgQGxE7kxsRMpZbESIZmxEZHNsRCCAbET+jGxEyplsRJimbERks2xEIMBsRP7MbETK2WxE
mOZsRGTzbEQgAG1E7gxtRMoZbUSIJm1EZDNtRCBAbUT+TG1EulltRIhmbURUc21EMoBtRP6M
bUS6mW1EmKZtRGSzbUQywG1E/sxtRLrZbUSI5m1EVPNtRDIAbkTuDG5EyhluRIgmbkRkM25E
MkBuRO5MbkS6WW5EmGZuRGRzbkQggG5E7oxuRLqZbkSYpm5EZLNuRDLAbkTuzG5EutluRIjm
bkRU825EMgBvRP4Mb0S6GW9EmCZvRGQzb0QgQG9E7kxvRLpZb0SYZm9EVHNvRCCAb0T+jG9E
yplvRJimb0RUs29EIMBvRO7Mb0TK2W9EiOZvRFTzb0QyAHBE7gxwRMoZcESYJnBEVDNwRDJA
cET+THBEyllwRJhmcERkc3BEIIBwRP6McES6mXBEmKZwRFSzcEQywHBE7sxwRMrZcESI5nBE
VPNwRDIAcUTuDHFEuhlxRJgmcURkM3FEIEBxRO5McUS6WXFEiGZxRGRzcUQygHFE7oxxRMqZ
cUSIpnFEVLNxRDLAcUTuzHFEutlxRJjmcURU83FEIAByRO4MckS6GXJEmCZyRGQzckQyQHJE
/kxyRMpZckSIZnJEZHNyRCCAckT+jHJEyplyRIimckRUs3JEIMByRO7MckS62XJEiOZyRFTz
ckQgAHNE/gxzRMoZc0SIJnNEZDNzRDJAc0T+THNEullzRJhmc0RUc3NEIIBzRO6Mc0S6mXNE
iKZzRFSzc0QywHNE7sxzRMrZc0SI5nNEZPNzRCAAdET+DHREuhl0RJgmdERUM3REIEB0RO5M
dETKWXREiGZ0RFRzdEQggHRE/ox0RMqZdESIpnREZLN0RCDAdET+zHREytl0RJjmdERk83RE
MgB1RP4MdUS6GXVEiCZ1RFQzdUQgQHVE7kx1RMpZdUSIZnVEZHN1RCCAdUT+jHVEypl1RJim
dURUs3VEMsB1RO7MdUS62XVEiOZ1RFTzdUQgAHZE7gx2RLoZdkSIJnZEZDN2RDJAdkTuTHZE
ull2RIhmdkRUc3ZEMoB2RO6MdkS6mXZEmKZ2RGSzdkQgwHZE/sx2RLrZdkSI5nZEZPN2RDIA
d0TuDHdEuhl3RIgmd0RkM3dEMkB3RO5Md0TKWXdEmGZ3RGRzd0QggHdE/ox3RLqZd0SIpndE
ZLN3RDLAd0TuzHdEytl3RJjmd0Rk83dEIAB4RO4MeETKGXhEmCZ4RFQzeEQgQHhE/kx4RLpZ
eESYZnhEZHN4RCCAeETujHhEupl4RIimeERks3hEIMB4RO7MeES62XhEiOZ4RFTzeEQyAHlE
/gx5RMoZeUSIJnlEVDN5RCBAeUTuTHlEull5RJhmeURkc3lEMoB5RP6MeUS6mXlEiKZ5RGSz
eUQgwHlE7sx5RLrZeUSY5nlEVPN5RDIAekT+DHpEuhl6RIgmekRkM3pEIEB6RP5MekS6WXpE
iGZ6RFRzekQggHpE/ox6RLqZekSYpnpEZLN6RCDAekTuzHpEutl6RIjmekRU83pEIAB7RP4M
e0S6GXtEiCZ7RFQze0QgQHtE/kx7RLpZe0SYZntEZHN7RDKAe0TujHtEypl7RIime0RUs3tE
MsB7RP7Me0TK2XtEmOZ7RGTze0QgAHxE7gx8RMoZfESIJnxEVDN8RDJAfETuTHxEull8RJhm
fERkc3xEMoB8RP6MfETKmXxEiKZ8RGSzfEQgwHxE7sx8RLrZfESY5nxEZPN8RCAAfUT+DH1E
yhl9RIgmfURkM31EMkB9RO5MfUS6WX1EiGZ9RGRzfUQygH1E7ox9RLqZfUSYpn1EVLN9RCDA
fUTuzH1Eutl9RJjmfURk831EMgB+RO4MfkS6GX5EmCZ+RGQzfkQyQH5E7kx+RLpZfkSIZn5E
ZHN+RCCAfkTujH5Eupl+RIimfkRUs35EMsB+RP7MfkTK2X5EiOZ+RFTzfkQgAH9E7gx/RLoZ
f0SYJn9EVDN/RDJAf0T+TH9Eyll/RIhmf0Rkc39EIIB/RP6Mf0TKmX9EiKZ/RGSzf0QgwH9E
/sx/RLrZf0SY5n9EZPN/RBkAgER3BoBE3QyAREQTgESqGYBEGSCARH8mgETdLIBERDOARLI5
gEQQQIBEf0aAROVMgERMU4BEqlmARBBggER3ZoBE3WyARERzgESqeYBEGYCARH+GgETdjIBE
TJOARLKZgEQQoIBEd6aARN2sgEREs4BEqrmARBDAgER3xoBE5cyARETTgESq2YBEGeCARH/m
gETl7IBETPOARLL5gEQQAIFEdwaBROUMgURME4FEqhmBRBAggUR3JoFE3SyBREQzgUSqOYFE
GUCBRH9GgUTlTIFERFOBRKpZgUQQYIFEf2aBRN1sgURMc4FEqnmBRBmAgUR3hoFE3YyBREST
gUSqmYFEEKCBRHemgUTlrIFETLOBRLK5gUQQwIFEf8aBRN3MgURM04FEqtmBRBDggUR35oFE
3eyBREzzgUSy+YFEEACCRHcGgkTlDIJERBOCRLIZgkQQIIJEdyaCRN0sgkRMM4JEujmCRBlA
gkR3RoJE5UyCRERTgkSyWYJEGWCCRHdmgkTdbIJETHOCRKp5gkQZgIJEd4aCROWMgkRMk4JE
spmCRBCggkR3poJE5ayCREyzgkSyuYJEEMCCRH/GgkTlzIJETNOCRLLZgkQZ4IJEf+aCROXs
gkRE84JEqvmCRCEAg0R3BoNE3QyDREQTg0SqGYNEGSCDRH8mg0TdLINERDODRKo5g0QZQINE
f0aDRN1Mg0REU4NEslmDRBBgg0R/ZoNE5WyDRERzg0SqeYNEEICDRH+Gg0TdjINERJODRLKZ
g0QZoINEf6aDRN2sg0REs4NEsrmDRBDAg0R3xoNE3cyDREzTg0Sq2YNEEOCDRH/mg0Tl7INE
RPODRLL5g0QZAIREdwaEROUMhEREE4REqhmERBAghER3JoRE3SyEREwzhESqOYREGUCERHdG
hETlTIRETFOERLJZhEQQYIREf2aEROVshEREc4REsnmERBCAhER/hoRE5YyEREyThESymYRE
EKCERH+mhETdrIRETLOERKq5hEQQwIREd8aEROXMhERM04REstmERBnghER/5oRE3eyERETz
hESq+YREEACFRHcGhUTdDIVETBOFRLIZhUQQIIVEdyaFROUshURMM4VEqjmFRBlAhUR3RoVE
5UyFRExThUSyWYVEIWCFRH9mhUTdbIVETHOFRKp5hUQZgIVEd4aFROWMhURMk4VEspmFRBCg
hUR3poVE5ayFRESzhUSyuYVEEMCFRHfGhUTlzIVETNOFRLrZhUQZ4IVEd+aFROXshURM84VE
qvmFRBAAhkR/BoZE5QyGREQThkSqGYZEECCGRH8mhkTdLIZETDOGRKo5hkQQQIZEf0aGRN1M
hkREU4ZEslmGRBBghkR/ZoZE3WyGRExzhkSyeYZEEICGRHeGhkTdjIZETJOGRLKZhkQZoIZE
f6aGROWshkRMs4ZEsrmGRBDAhkR/xoZE3cyGRETThkSq2YZEEOCGRH/mhkTd7IZERPOGRLL5
hkQQAIdEdwaHROUMh0REE4dEqhmHRBkgh0R3JodE5SyHREwzh0SqOYdEEECHRH9Gh0TdTIdE
RFOHRLJZh0QZYIdEd2aHRN1sh0RMc4dEqnmHRBCAh0R3hodE3YyHRESTh0SymYdEGaCHRH+m
h0TdrIdERLOHRLK5h0QZwIdEd8aHROXMh0RE04dEqtmHRBngh0R35odE5eyHREzzh0Sq+YdE
EACIRHcGiETdDIhETBOIRKoZiEQZIIhEdyaIROUsiERMM4hEsjmIRBBAiER3RohE3UyIRERT
iESyWYhEEGCIRHdmiETdbIhERHOIRKp5iEQQgIhEd4aIRN2MiERMk4hEspmIRBCgiER/pohE
3ayIREyziESquYhEEMCIRH/GiETlzIhERNOIRKrZiEQZ4IhEd+aIRN3siERM84hEqvmIRBkA
iUR3BolE3QyJREwTiUS6GYlEECCJRHcmiUTdLIlETDOJRLI5iUQZQIlEd0aJRN1MiUREU4lE
slmJRBBgiUR3ZolE5WyJRERziUSqeYlEEICJRH+GiUTdjIlETJOJRLKZiUQZoIlEd6aJROWs
iUREs4lEsrmJRBDAiUR3xolE3cyJRETTiUSy2YlEEOCJRHfmiUTl7IlETPOJRLL5iUQZAIpE
fwaKROUMikRME4pEshmKRBAgikR3JopE3SyKREQzikSyOYpEEECKRHdGikTlTIpETFOKRKpZ
ikQZYIpEd2aKROVsikREc4pEsnmKRBCAikR/hopE3YyKRESTikSqmYpEGaCKRHemikTlrIpE
RLOKRLK5ikQQwIpEf8aKROXMikRE04pEstmKRBDgikR/5opE5eyKREzzikS6+YpEEACLRHcG
i0TdDItETBOLRLIZi0QZIItEfyaLRO4si0REM4tEsjmLRBBAi0R/RotE3UyLRERTi0SqWYtE
GWCLRH9mi0TdbItERHOLRLJ5i0QZgItEf4aLRN2Mi0REk4tEspmLRBCgi0R/potE5ayLREyz
i0SquYtEGcCLRHfGi0TdzItETNOLRKrZi0QZ4ItEf+aLROXsi0RE84tEqvmLRBkAjER/BoxE
3QyMREwTjESqGYxEGSCMRH8mjETdLIxERDOMRLI5jEQQQIxEf0aMRN1MjERMU4xEslmMRBBg
jER/ZoxE5WyMRExzjESyeYxEEICMRH+GjETdjIxETJOMRLKZjEQhoIxEd6aMRN2sjEREs4xE
qrmMRBnAjER/xoxE5cyMREzTjESq2YxEGeCMRH/mjETd7IxETPOMRLL5jEQQAI1EfwaNROUM
jUREE41EshmNRBkgjUR3Jo1E3SyNREwzjUSyOY1EGUCNRHdGjUTlTI1ERFONRLJZjUQQYI1E
f2aNROVsjUREc41EqnmNRBmAjUR/ho1E3YyNREyTjUSymY1EGaCNRHemjUTlrI1ERLONRLK5
jUQZwI1Ef8aNROXMjURM041EqtmNRBngjUR35o1E3eyNRETzjUSq+Y1EEACORH8GjkTlDI5E
VBOORLIZjkQQII5EfyaORN0sjkRMM45EsjmORBBAjkR/Ro5E3UyORERTjkSqWY5EGWCORHdm
jkTlbI5ETHOORKp5jkQQgI5Ef4aOROWMjkRMk45EspmORBCgjkR3po5E3ayORESzjkSyuY5E
EMCORHfGjkTlzI5ERNOORKrZjkQQ4I5Ef+aORN3sjkRM845EqvmORBAAj0R/Bo9E5QyPREQT
j0SyGY9EGSCPRH8mj0TdLI9ETDOPRLI5j0QQQI9Ef0aPRN1Mj0RMU49EqlmPRBBgj0R3Zo9E
3WyPRERzj0SqeY9EEICPRHeGj0TljI9ETJOPRLKZj0QZoI9Ef6aPROWsj0RMs49EqrmPRBnA
j0R/xo9E5cyPREzTj0Sq2Y9EGeCPRHfmj0Tl7I9ETPOPRLL5j0QQAJBEfwaQROUMkERME5BE
shmQRBAgkER/JpBE3SyQREwzkESyOZBEEECQRHdGkETlTJBERFOQRLpZkEQQYJBEf2aQRN1s
kERMc5BEqnmQRBmAkER/hpBE5YyQRESTkESqmZBEEKCQRH+mkETdrJBETLOQRLK5kEQQwJBE
f8aQRN3MkERM05BEqtmQRBngkER35pBE3eyQRETzkESy+ZBEEACRRHcGkUTlDJFETBORRKoZ
kUQQIJFEfyaRROUskUREM5FEqjmRRBBAkUR3RpFE5UyRRExTkUSyWZFEGWCRRHdmkUTdbJFE
RHORRKp5kUQZgJFEf4aRROWMkURMk5FEspmRRBmgkUR3ppFE3ayRRESzkUSquZFEGcCRRH/G
kUTlzJFERNORRLLZkUQQ4JFEf+aRRN3skURM85FEqvmRRBkAkkR/BpJE3QySREwTkkSqGZJE
ECCSRHcmkkTlLJJERDOSRKo5kkQZQJJEf0aSRN1MkkRMU5JEqlmSRBlgkkR3ZpJE3WySRExz
kkSqeZJEEICSRHeGkkTljJJETJOSRKqZkkQQoJJEf6aSRN2skkREs5JEqrmSRBDAkkR/xpJE
5cySREzTkkSy2ZJEGeCSRHfmkkTd7JJERPOSRKr5kkQQAJNEfwaTROUMk0REE5NEshmTRBAg
k0R3JpNE5SyTREQzk0SyOZNEEECTRH9Gk0TdTJNETFOTRLJZk0QQYJNEd2aTROVsk0RMc5NE
snmTRCGAk0R3hpNE5YyTRESTk0SqmZNEEKCTRH+mk0TdrJNETLOTRKq5k0QQwJNEf8aTROXM
k0RM05NEqtmTRBDgk0R35pNE3eyTREzzk0Sq+ZNEGQCURH8GlETdDJRETBOURLIZlEQQIJRE
fyaUROUslERMM5REsjmURBBAlER3RpRE5UyURERTlESqWZREEGCURHdmlETdbJRETHOURLJ5
lEQQgJREf4aURN2MlERMk5REqpmURBmglER3ppRE5ayUREyzlESquZREEMCURH/GlETdzJRE
TNOURLLZlEQQ4JREd+aURN3slERE85REqvmURBAAlUR3BpVE3QyVREQTlUSqGZVEECCVRHcm
lUTdLJVERDOVRKo5lUQZQJVEd0aVRN1MlURMU5VEqlmVRBBglUR3ZpVE3WyVRExzlUSqeZVE
GYCVRH+GlUTdjJVETJOVRKqZlUQZoJVEf6aVRN2slURMs5VEqrmVRBDAlUR/xpVE5cyVRETT
lUSy2ZVEGeCVRHfmlUTd7JVETPOVRKr5lUQZAJZEdwaWROUMlkREE5ZEqhmWRBAglkR/JpZE
5SyWREQzlkSyOZZEGUCWRH9GlkTlTJZETFOWRLJZlkQQYJZEf2aWRN1slkREc5ZEqnmWRBCA
lkR/hpZE3YyWREyTlkSqmZZEGaCWRH+mlkTdrJZERLOWRKq5lkQZwJZEf8aWRN3MlkRE05ZE
stmWRBDglkR/5pZE3eyWREzzlkSy+ZZEEACXRHcGl0TdDJdERBOXRLIZl0QZIJdEfyaXRN0s
l0RMM5dEsjmXRBlAl0R3RpdE5UyXRExTl0SqWZdEEGCXRH9ml0TlbJdETHOXRKp5l0QQgJdE
d4aXRN2Ml0REk5dEspmXRBCgl0R/ppdE5ayXREyzl0SyuZdEEMCXRH/Gl0TdzJdETNOXRKrZ
l0QZ4JdEd+aXROXsl0RM85dEqvmXRBAAmER/BphE5QyYREwTmESqGZhEECCYRH8mmETdLJhE
TDOYRLI5mEQQQJhEd0aYRN1MmERMU5hEqlmYRBlgmER/ZphE3WyYRExzmESyeZhEGYCYRH+G
mETdjJhERJOYRLKZmEQZoJhEf6aYROWsmERMs5hEsrmYRBDAmER/xphE3cyYRETTmESy2ZhE
GeCYRHfmmETd7JhETPOYRLL5mEQZAJlEdwaZROUMmURME5lEuhmZRBkgmUR3JplE5SyZREwz
mUSyOZlEEECZRH9GmUTdTJlETFOZRKpZmUQZYJlEf2aZROVsmUREc5lEqnmZRBCAmUR3hplE
5YyZREyTmUSqmZlEGaCZRHemmUTdrJlERLOZRKq5mUQZwJlEf8aZROXMmURE05lEstmZRBDg
mUR/5plE3eyZREzzmUSy+ZlEGQCaRH8GmkTdDJpETBOaRLIZmkQQIJpEdyaaROUsmkRMM5pE
qjmaRBlAmkR3RppE3UyaRExTmkSyWZpEEGCaRHdmmkTdbJpETHOaRKp5mkQZgJpEd4aaROWM
mkREk5pEspmaRBCgmkR/pppE3ayaREyzmkSquZpEGcCaRH/GmkTlzJpERNOaRKrZmkQQ4JpE
f+aaROXsmkRM85pEsvmaRBAAm0R3BptE3QybREwTm0SqGZtEECCbRHcmm0TlLJtETDObRLI5
m0QQQJtEd0abRN1Mm0REU5tEslmbRBBgm0R/ZptE3WybRERzm0SyeZtEGYCbRHeGm0TdjJtE
TJObRLKZm0QQoJtEd6abROWsm0REs5tEsrmbRBnAm0R/xptE5cybRETTm0Sy2ZtEEOCbRHfm
m0Tl7JtETPObRKr5m0QQAJxEfwacRN0MnEREE5xEqhmcRBkgnER/JpxE5SycREQznESqOZxE
GUCcRHdGnETdTJxETFOcRLJZnEQZYJxEf2acRN1snEREc5xEsnmcRBmAnER/hpxE3YycREyT
nESqmZxEGaCcRHemnETlrJxERLOcRKq5nEQQwJxEf8acRN3MnERE05xEqtmcRBDgnER35pxE
5eycREzznESy+ZxEGQCdRH8GnUTdDJ1ETBOdRLIZnUQZIJ1EfyadRN0snUREM51EsjmdRBlA
nUR3Rp1E5UydRExTnUSqWZ1EGWCdRHdmnUTdbJ1ETHOdRKp5nUQQgJ1Ed4adRN2MnURMk51E
spmdRBCgnUR3pp1E3aydRESznUSquZ1EEMCdRHfGnUTlzJ1ETNOdRKrZnUQZ4J1Ef+adRN3s
nURM851EsvmdRBAAnkR3Bp5E5QyeREQTnkSqGZ5EECCeRH8mnkTlLJ5ETDOeRLI5nkQZQJ5E
d0aeRN1MnkRMU55EslmeRBlgnkR3Zp5E3WyeRExznkSyeZ5EGYCeRHeGnkTdjJ5ETJOeRLKZ
nkQQoJ5Ef6aeRN2snkREs55EqrmeRBnAnkR3xp5E3cyeRETTnkSy2Z5EEOCeRHfmnkTd7J5E
TPOeRKr5nkQQAJ9EdwafROUMn0REE59EshmfRBAgn0R/Jp9E3SyfREQzn0SqOZ9EGUCfRHdG
n0TdTJ9ERFOfRLJZn0QQYJ9Eh2afROVsn0RMc59EsnmfRBCAn0R/hp9E5YyfREyTn0SqmZ9E
GaCfRH+mn0TlrJ9ERLOfRKq5n0QQwJ9Ed8afRN3Mn0RM059EqtmfRBngn0R35p9E3eyfRETz
n0Sq+Z9EGQCgRH8GoETlDKBERBOgRKoZoEQZIKBEfyagROUsoEREM6BEqjmgRBBAoER/RqBE
5UygRExToESqWaBEEGCgRHdmoETlbKBERHOgRLJ5oEQZgKBEf4agROWMoEREk6BEqpmgRBmg
oER3pqBE3aygRESzoESyuaBEGcCgRH/GoETdzKBETNOgRKrZoEQQ4KBEf+agRN3soERE86BE
qvmgRBAAoUR/BqFE5QyhREwToUSqGaFEECChRH8moUTlLKFERDOhRLI5oUQZQKFEd0ahROVM
oURMU6FEslmhRBBgoUR3ZqFE5WyhRExzoUSqeaFEEIChRH+GoUTljKFERJOhRKqZoUQQoKFE
d6ahRN2soURMs6FEqrmhRBnAoUR3xqFE5cyhREzToUSy2aFEEOChRHfmoUTd7KFERPOhRLL5
oUQZAKJEdwaiRN0MokREE6JEqhmiRBAgokR/JqJE5SyiREwzokSqOaJEEECiRH9GokTlTKJE
RFOiRKpZokQQYKJEd2aiROVsokRMc6JEsnmiRBCAokR3hqJE3YyiREyTokS6maJEEKCiRHem
okTdrKJETLOiRKq5okQZwKJEd8aiROXMokRM06JEqtmiRBngokR35qJE5eyiRETzokSq+aJE
GQCjRHcGo0TlDKNETBOjRKoZo0QZIKNEdyajROUso0REM6NEsjmjRBBAo0R/RqNE3UyjRExT
o0SyWaNEGWCjRHdmo0TdbKNETHOjRKp5o0QZgKNEf4ajROWMo0REk6NEspmjRBmgo0R/pqNE
3ayjREyzo0SquaNEGcCjRHfGo0TdzKNERNOjRKrZo0QQ4KNEd+ajROXso0RE86NEsvmjRBAA
pER/BqRE3QykREwTpESqGaREGSCkRHcmpETdLKRERDOkRLI5pEQZQKREf0akROVMpERMU6RE
slmkRBBgpER/ZqRE3WykRExzpESyeaREEICkRH+GpETljKRETJOkRKqZpEQZoKREf6akROWs
pERMs6REsrmkRBDApER/xqRE5cykREzTpESq2aREEOCkRHfmpETl7KRERPOkRLL5pEQZAKVE
dwalROUMpUREE6VEqhmlRBAgpUR/JqVE5SylREQzpUSyOaVEEEClRHdGpUTlTKVETFOlRKpZ
pUQZYKVEf2alROVspUREc6VEsnmlRBCApUR/hqVE3YylRESTpUSymaVEGaClRHempUTlrKVE
RLOlRKq5pUQQwKVEd8alRN3MpURE06VEstmlRBDgpUR35qVE3eylRETzpUSq+aVEGQCmRH8G
pkTdDKZETBOmRLIZpkQZIKZEdyamRN0spkRMM6ZEqjmmRBBApkR/RqZE3UymRExTpkSqWaZE
EGCmRHdmpkTdbKZETHOmRKp5pkQZgKZEf4amROWMpkREk6ZEqpmmRBmgpkR3pqZE5aymREyz
pkSyuaZEEMCmRHfGpkTlzKZETNOmRLrZpkQQ4KZEf+amRN3spkRM86ZEsvmmRBAAp0R3BqdE
3QynREwTp0SqGadEGSCnRH8mp0TlLKdERDOnRLI5p0QQQKdEd0anRN1Mp0RMU6dEslmnRBBg
p0R/ZqdE3WynRExzp0SyeadEGYCnRH+Gp0TljKdETJOnRLKZp0QZoKdEd6anRN2sp0RMs6dE
srmnRBDAp0R/xqdE5cynREzTp0Sq2adEEOCnRHfmp0Td7KdETPOnRLL5p0QQAKhEdwaoRN0M
qERME6hEqhmoRBAgqER/JqhE5SyoREQzqESyOahEGUCoRHdGqETlTKhETFOoRLJZqEQQYKhE
d2aoRN1sqERMc6hEqnmoRBCAqER3hqhE5YyoREyTqESqmahEGaCoRH+mqETlrKhETLOoRLK5
qEQZwKhEf8aoRN3MqERM06hEstmoRBngqER/5qhE3eyoREzzqESy+ahEEACpRH8GqUTlDKlE
RBOpRKoZqUQQIKlEfyapRN0sqUREM6lEsjmpRBBAqUR/RqlE5UypRERTqUSqWalEGWCpRHdm
qUTlbKlETHOpRKp5qUQZgKlEd4apRN2MqURMk6lEqpmpRBmgqUR/pqlE5aypRESzqUSyualE
EMCpRH/GqUTlzKlERNOpRLLZqUQQ4KlEd+apROXsqURE86lEsvmpRBkAqkR3BqpE7gyqREQT
qkSyGapEGSCqRHcmqkTlLKpERDOqRLI5qkQQQKpEd0aqRN1MqkRMU6pEqlmqRBlgqkR3ZqpE
3WyqRERzqkSqeapEGYCqRH+GqkTdjKpETJOqRKqZqkQZoKpEd6aqRN2sqkRMs6pEqrmqRBnA
qkR3xqpE5cyqREzTqkSq2apEGeCqRHfmqkTd7KpETPOqRKr5qkQZAKtEfwarRN0Mq0RME6tE
shmrRBAgq0R3JqtE5SyrREwzq0SqOatEGUCrRH9Gq0TlTKtERFOrRLJZq0QQYKtEd2arROVs
q0RMc6tEqnmrRBCAq0R3hqtE3YyrREyTq0SqmatEGaCrRHemq0TdrKtERLOrRLK5q0QQwKtE
d8arROXMq0RM06tEqtmrRBngq0R35qtE5eyrREzzq0Sy+atEGQCsRHcGrETdDKxETBOsRLIZ
rEQQIKxEfyasROUsrEREM6xEsjmsRBBArER3RqxE5UysRExTrESqWaxEGWCsRHdmrETlbKxE
RHOsRKp5rEQQgKxEf4asRN2MrERMk6xEupmsRBCgrER/pqxE3aysREyzrESquaxEGcCsRHfG
rETdzKxETNOsRKrZrEQQ4KxEf+asROXsrERM86xEqvmsRBAArUR/Bq1E3QytREwTrUSyGa1E
ECCtRH8mrUTlLK1ETDOtRLI5rUQQQK1Ef0atRN1MrUREU61EslmtRBlgrUR/Zq1E3WytRERz
rUSyea1EGYCtRH+GrUTdjK1ETJOtRKqZrUQQoK1Ed6atRN2srURDs61EsrmtRBjArUR3xq1E
3cytREPTrUSq2a1EGOCtRHfmrUTl7K1ETPOtRLL5rUQQAK5EdwauROUMrkRME65EshmuRBAg
rkR3Jq5E3SyuREMzrkSqOa5EEECuRHdGrkTlTK5ETFOuRKpZrkQYYK5Ef2auROVsrkRDc65E
snmuRBCArkR/hq5E5YyuREyTrkSqma5EGKCuRHemrkTlrK5ETLOuRKq5rkQYwK5Ef8auRN3M
rkRM065EstmuRBjgrkR/5q5E3eyuREzzrkSy+a5EGACvRHcGr0TdDK9ETBOvRLIZr0QQIK9E
fyavROUsr0RMM69EqjmvRBBAr0R3Rq9E3UyvRENTr0SyWa9EGGCvRHdmr0TlbK9ETHOvRKp5
r0QYgK9Ef4avROWMr0RDk69EspmvRBCgr0R3pq9E5ayvREOzr0Syua9EGMCvRH/Gr0TlzK9E
TNOvRKrZr0QQ4K9Ef+avROXsr0RD869EqvmvRBAAsER/BrBE5QywREwTsESqGbBEECCwRHcm
sETlLLBETDOwRKo5sEQQQLBEd0awRN1MsERDU7BEslmwRBhgsER/ZrBE5WywRENzsESqebBE
GICwRHeGsETljLBEQ5OwRKqZsEQQoLBEf6awROWssERDs7BEqrmwRBDAsER/xrBE5cywREPT
sESq2bBEGOCwRHfmsETl7LBETPOwRKr5sEQYALFEfwaxROUMsURDE7FEshmxRBggsUR3JrFE
5SyxREwzsUSqObFEEECxRHdGsUTlTLFETFOxRKpZsUQYYLFEf2axRN1ssURMc7FEqnmxRBCA
sUR/hrFE3YyxREyTsUSqmbFEGKCxRHemsUTdrLFEQ7OxRKq5sUQQwLFEf8axROXMsURD07FE
stmxRBjgsUR35rFE5eyxREPzsUSq+bFEGACyRHcGskTdDLJETBOyRKoZskQQILJEdyayROUs
skRDM7JEqjmyRBhAskR3RrJE3UyyRExTskSqWbJEGGCyRHdmskTlbLJEQ3OyRKp5skQQgLJE
f4ayRN2MskRMk7JEqpmyRBigskR3prJE5ayyREOzskSyubJEEMCyRH/GskTdzLJETNOyRKrZ
skQY4LJEf+ayRN3sskRD87JEsvmyRBgAs0R/BrNE5QyzREMTs0SqGbNEECCzRHcms0TdLLNE
QzOzRKo5s0QYQLNEd0azROVMs0RMU7NEqlmzRBBgs0R3ZrNE5WyzRENzs0SqebNEEICzRH+G
s0TljLNETJOzRLKZs0QQoLNEf6azRN2ss0RMs7NEqrmzRBjAs0R/xrNE3cyzREzTs0Sy2bNE
EOCzRHfms0Tl7LNEQ/OzRKr5s0QQALREfwa0ROUMtERDE7REqhm0RBggtER/JrRE5Sy0REMz
tESyObREEEC0RHdGtETdTLREQ1O0RLJZtEQQYLREd2a0RN1stERDc7REqnm0RBCAtER3hrRE
5Yy0REyTtESymbREGKC0RHemtETdrLRETLO0RKq5tEQQwLREd8a0RN3MtERD07REqtm0RBDg
tER35rRE3ey0REzztESq+bREGAC1RHcGtUTdDLVETBO1RLIZtUQQILVEfya1ROUstURMM7VE
sjm1RBhAtUR3RrVE3Uy1RENTtUSqWbVEEGC1RH9mtUTlbLVETHO1RKp5tUQYgLVEf4a1ROWM
tURDk7VEqpm1RBCgtUR3prVE5ay1REyztUSyubVEGMC1RH/GtUTdzLVETNO1RKrZtUQQ4LVE
d+a1RN3stURM87VEqvm1RBgAtkR3BrZE3Qy2REwTtkSqGbZEECC2RH8mtkTdLLZEQzO2RKo5
tkQQQLZEd0a2ROVMtkRMU7ZEqlm2RBhgtkR3ZrZE5Wy2RENztkSqebZEGIC2RHeGtkTljLZE
TJO2RLKZtkQYoLZEd6a2RN2stkRMs7ZEqrm2RBDAtkR3xrZE3cy2REzTtkSy2bZEEOC2RH/m
tkTl7LZETPO2RLL5tkQYALdEfwa3ROUMt0RME7dEqhm3RBAgt0R3JrdE3Sy3REMzt0S6ObdE
GEC3RH9Gt0TlTLdETFO3RKpZt0QYYLdEd2a3ROVst0RDc7dEqnm3RBCAt0R3hrdE3Yy3REyT
t0SqmbdEEKC3RHemt0TdrLdETLO3RKq5t0QQwLdEd8a3ROXMt0RM07dEstm3RBDgt0R35rdE
3ey3REzzt0Sy+bdEEAC4RH8GuETlDLhETBO4RKoZuEQYILhEdya4ROUsuERDM7hEsjm4RBBA
uER3RrhE5Uy4RENTuESqWbhEEGC4RH9muETlbLhETHO4RLJ5uEQYgLhEd4a4ROWMuERMk7hE</AssayXData><AssayYData Points="5562">uapAQN56QECAzkBAaq1AQOzXQECVPUFA5MZAQGO1QEBpz0BAAftAQFm8QEDyS0FAf9NAQK8c
QUBLwkBAshdBQKgdQUAiEEFAk+tAQEc2QUBv+0BAhQ5BQAwPQUDBTEFAtOtAQHmvQECTHUFA
7ABBQGE+QUBbEkFAzgtBQAkZQUCbPUFAIxtBQGdBQUCdUUFAE0FBQNt+QUDa3kBAtIVBQJqq
QUCvCEFAbxlBQNVWQUBLZ0FAAmJBQF2GQUCVQkFAh4NBQJenQUDATUFAdjhBQAqlQUC9bEFA
vC9BQGM/QUCMxEFAE29BQJ60QUCHgEFADMNBQMZ3QUBizEFAp2pBQLW/QUB6iEFAdJhBQDu/
QUCDnkFAEedBQNe6QUCn6kFAWZJBQAnZQUBBhkFArtBBQOzQQUAMukFAUbFBQHLyQUC8tkFA
2p5BQLHRQUCF50FAAZ5BQL33QUAV2kFAaMhBQEKVQUBJnEFAA+hBQBvAQUBJ2UFAqfFBQLUJ
QkCq6UFAccVBQO2/QUD22kFAbO1BQKbRQUDg2UFAltNBQLsPQkCiCUJAY2lCQC/pQUB+EUJA
j89BQH0bQkD5+0FA3QhCQI4JQkAF/0FA5khCQN0LQkA29EFAviRCQHkDQkAoDUJA0xVCQCTk
QUACM0JA1D5CQJtFQkBWNkJA009CQCgZQkCmYEJAqiBCQJwtQkD1NUJAJj1CQGRdQkDWVUJA
kY9CQDMkQkArOkJAGfRBQI1AQkAJe0JAXSJCQK8pQkCbH0JA5kVCQHJsQkDFMEJATW5CQEE9
QkAVOEJARGRCQNecQkAxdUJAFG5CQDQfQkCyVEJA1bpCQJ7AQkAig0JAqF9CQHjeQkCdikJA
j25CQH9jQkDwa0JAYYJCQMF5QkBOrEJAdKRCQK46QkDUnkJA1UVCQGV1QkA5zEJAkk9CQNSa
QkD6l0JA02lCQCFsQkBGtEJAxL5CQBOhQkAjj0JA8cNCQDdwQkCxo0JAF6tCQIvCQkD3a0JA
hLVCQOaQQkBFlkJAnalCQPitQkD7BkNAop1CQHKJQkCsxUJAHMdCQKiYQkAs10JAk9hCQMD+
QkDQgUJAtMxCQJO2QkCX4EJAgu9CQFTSQkBjDkNA3OFCQMagQkCBvkJA5NFCQFrMQkDTx0JA
wu5CQJj9QkC3oEJAJcxCQFX8QkDtwEJAa+dCQJn4QkC3MkNAPaVCQDhAQ0BISUNAqQBDQFL0
QkAqYUNA4ilDQEUfQ0DFvEJAJ+BCQB3zQkBD/EJAju9CQNXNQkCM6EJALRxDQPMwQ0CuAENA
rBBDQME1Q0AAI0NAqalCQHgRQ0ByLUNADSFDQElCQ0Dv2kJA1kpDQAdIQ0BwWENAO11DQGkR
Q0CEKkNAwgtDQDNkQ0BSEENAtExDQAxfQ0B8F0NAD0hDQFREQ0BGcENA1pZDQK02Q0CTeENA
2T9DQLlSQ0CTe0NA7W1DQH9QQ0DkZkNA4lBDQBF6Q0AKjkNAqxtDQCiAQ0ALeENA1FlDQKBR
Q0CNp0NAF2VDQGa3Q0BYbkNAyYFDQPo0Q0CeRENAUWlDQLxBQ0BgP0NAQVxDQEljQ0BsU0NA
4ZRDQNhwQ0AFaENAGlJDQKa2Q0CJvkNAcpRDQByoQ0BuUENAxstDQIyuQ0DjqENAJqBDQN25
Q0BS/ENAg9RDQDWLQ0ANnkNAl89DQNV8Q0BYgkNAL59DQDXDQ0DsoENAueFDQDOqQ0BciENA
LuZDQNrLQ0D7xkNAJAREQHCbQ0Az1UNAHMRDQF/ZQ0B4t0NAGMZDQO/dQ0CgGkRAmdRDQMmi
Q0DCn0NAjepDQGutQ0Ct7UNAReZDQOsVREDHtUNAa9tDQMTjQ0D64ENAHTdEQDH/Q0DgSERA
hRtEQOAjREAFzUNAowlEQDnLQ0BA8kNAoy9EQDsFREA9NURAcPlDQNsiREBtGURAPvlDQIw9
REA8BkRA/PtDQPzGQ0CXAkRAFjJEQCsgRECGAURA+tBDQNHIQ0AOK0RAMeFDQFYtREDpCkRA
QTZEQMFBREAELkRAWeNDQHDuQ0C6MURACDNEQOgmREBvZ0RAHAJEQEwiREDCjERAkgdEQGLx
Q0AnMURAFCVEQMg4RECMUERAAUtEQBHoQ0DUXkRAxmZEQE0kRED58ENAcw9EQCxEREDsV0RA
TXdEQL5QRECQXkRAH21EQHwVREDmPURA5zhEQIeIREARdkRAkWFEQJMvRECknkRAdn5EQHkq
REDVqERACbFEQKDARECLRURAnENEQLuPRECdTERAAolEQJWIREDrVERAjnpEQBikRECchERA
A5NEQONbREA+OERAkINEQGqJREAbekRAITFEQK59RECqpkRA+p9EQMTBRECphkRAK5NEQBal
REDac0RAn6REQLKFREDnKkRAJpxEQJCWRECRoURAToBEQH/GREDe1ERALvREQAuPREDQnkRA
f75EQJaWREB6ekRAd9tEQHOgREBQiERAi9pEQCusREDagkRA7rpEQM92RECY4URAsZhEQGuk
RED8nkRAH5lEQCLpREC0vkRA2YZEQIdkREAG50RA1KdEQODFREC3nkRAwD5FQC+/REBd7ERA
UohEQPS0REAVD0VAkpdEQIS9REAG6URAv6dEQPXgREC60URAmb5EQLkRRUDbsURA0OdEQEEi
RUDc4kRA3xtFQLclRUBf/URAQPNEQHb8REDULUVA1hxFQMpjRUC2PkVA6SxFQC/pREBeCkVA
KwtFQKQIRUBCBEVAiOFEQMAsRUDmKUVAgzxFQDXxREAWxERAKvpEQBHnRED0CEVAHDNFQBo8
RUA97ERAJhFFQJYPRUBbIkVACAtFQFJIRUAXB0VADzxFQHYvRUAkBkVAQRZFQJr2RECpAEVA
Cy1FQIssRUAW/URA9C1FQFofRUCwPkVA1ERFQA/sREByMkVAMXdFQIsyRUBtF0VAbP1EQCF0
RUDFN0VAdUxFQOxGRUAgaEVABFRFQAdiRUA4SEVAOlZFQD9ORUDKh0VAHTdFQIxhRUCvNkVA
GVpFQNdLRUAFRUVA6khFQM1jRUAvYkVAWBpFQKRuRUDjbEVAvlxFQA5URUA6LUVAvRtFQBtS
RUA+TEVAAGpFQG1nRUBKiEVAyJZFQOWIRUDDd0VAy8pFQC5xRUCawUVAC29FQEZuRUDgiEVA
EpRFQIBjRUCFYEVAMYZFQB8zRUBPfUVAbF5FQLK5RUAJwEVAEoVFQB9PRUAttEVAM1NFQF5z
RUDyqkVA9m9FQJ+URUBzWEVAxnJFQIKORUDroUVAisVFQGWbRUCfjUVAB7BFQG+aRUCtpkVA
pKlFQKZcRUCCp0VACllFQKJ9RUCmc0VAkJZFQGyqRUDtj0VAdZRFQHabRUD+bUVALHZFQMhb
RUDHj0VAB5hFQIe5RUDdkEVAintFQHHbRUB+hkVAuZ5FQMOqRUCQ1kVATq9FQH3eRUB/jkVA
l81FQGLVRUDmpkVAN/FFQPi1RUCj2UVAL6pFQGmmRUCLxkVAJOhFQMu3RUARyEVAgdVFQHb6
RUDZlEVAVftFQKnhRUBr0kVApKlFQIrCRUB/9kVAAbVFQJClRUCw0EVAxfJFQNbARUCbrEVA
jNxFQMvSRUCP5EVAyr1FQCq/RUDKvkVAHvxFQNbMRUBoC0ZAi/FFQMTQRUDP5EVAguNFQFmw
RUBxxEVAnQFGQDlQRkAO3kVATQpGQPXtRUAq8kVA4vpFQDjPRUDoEEZAleZFQB4QRkCmp0VA
j/1FQMg+RkBF7kVAkstFQPgcRkCBMUZAAk1GQEUBRkDuF0ZA9/pFQDz9RUCq8UVAVzZGQGYh
RkBV7EVARAJGQOs7RkBFKkZAKiZGQHcJRkCGBUZAvf5FQCwtRkD9GkZA4ltGQILwRUDQE0ZA
6BFGQJQGRkDEPkZALkVGQOtPRkDoWUZA+CpGQLkoRkCtRUZANDFGQJFDRkA7IkZAp/tFQMQw
RkClbEZA8IFGQFYyRkD8SkZAvF5GQKx2RkDvgEZASZdGQO0+RkCETUZARmFGQO1uRkC2XUZA
kSVGQHRQRkDxC0ZAe1ZGQF6XRkCWf0ZAGT1GQOJHRkCJM0ZArmFGQAxiRkATiEZAH5hGQM1S
RkCDWUZAH3tGQFE1RkBIIUZAFDFGQJx7RkBnMUZAl0tGQKRgRkByfkZAFXxGQKBBRkDtJ0ZA
AktGQNhFRkAjYUZAbWhGQCBSRkDJsEZARXBGQIl5RkBZPUZAeUpGQNxzRkBaJ0ZAhV5GQLJ1
RkDPeUZAwy1GQJNVRkBdaUZAzI5GQPhwRkBVhUZAUk9GQC1PRkC9pkZA4IFGQCqeRkBttEZA
8DVGQH2nRkBShkZA6LBGQENORkA6dEZAHkFGQC6GRkCLgUZA4shGQAiXRkBzjkZAA9pGQN9r
RkDefEZAI4xGQCuERkAftkZA1IhGQOt7RkD3ZEZAUIJGQMrcRkClW0ZALLVGQBh9RkCMsEZA
TYFGQE+YRkDKqUZArphGQLB0RkDg6EZAHrRGQCCaRkBntUZAUZRGQCvSRkBqeUZAf4lGQGOZ
RkD0r0ZAkJZGQBbLRkA48kZAS6tGQDe/RkA36EZAU6FGQP/ORkB7sEZADr1GQAK+RkCny0ZA
SJlGQJ7WRkDdfUZAE8JGQEtMRkBikEZAO9dGQOjMRkBrz0ZAEMhGQCHgRkDvuUZAK6RGQOCv
RkBnzkZAyQpHQFIHR0Cz5UZAt9lGQCK+RkBn+0ZApvdGQDmpRkBEskZAwYZGQNPRRkD+8EZA
9FFHQCEcR0DiqEZA/bVGQEWSRkDMF0dATeFGQBPaRkCVgkZAaOtGQJ+5RkBI7kZA/btGQJ7j
RkCDqEZAKb9GQBrLRkC82kZAQMVGQHUeR0AT6kZAA/9GQGnrRkAlPUdAXPxGQOEYR0ARpkZA
ZPVGQLi5RkBtEEdAiPFGQN7KRkA160ZAnu1GQIsBR0DCIEdAdvNGQNLxRkDsOEdArddGQMTT
RkB9KUdANQ5HQEwRR0COFUdANvFGQJ/SRkB+DUdAGx5HQB7zRkC/4EZAQC5HQCcVR0BsIEdA
WepGQLIQR0CbLUdAHiZHQDr1RkBtBEdAffdGQE1QR0D0QkdALvlGQN1CR0BXPEdAwHBHQOTl
RkBBLkdASB5HQLcmR0AVC0dAdz5HQL4zR0BUEUdAp1RHQMkaR0CMNUdAo/lGQPE9R0D/MkdA
STBHQOQTR0C4OUdAKBRHQCRJR0DeT0dA0h1HQP1aR0BEUkdA3CNHQNQlR0Cy50ZAwT9HQKIs
R0C+7UZAjfBGQLF/R0CSEkdAGV5HQOc8R0B6JEdAaShHQLBXR0CKbkdAhDBHQFtMR0AjakdA
sjNHQIEuR0CraEdAq2pHQNFlR0DILEdAPXdHQGlGR0DBVkdANmVHQChzR0AfO0dAEVRHQI0n
R0DaHUdA/JpHQN5cR0CBI0dAqzlHQIp4R0ACSUdA+nZHQESOR0CZo0dAF2xHQKiIR0DSd0dA
mW5HQIebR0AegEdA+cRHQFSTR0B5akdAT3lHQHZzR0BFXkdA0oJHQGW4R0A2mEdAg4VHQBCy
R0Cdo0dAlndHQNTKR0CjiUdAzFVHQJM/R0BohUdAt51HQB+nR0A0n0dAN5xHQKSNR0BcnEdA
Z4NHQMCwR0DahEdAN4dHQKd2R0CcjkdApGlHQGeIR0CFtkdAlF5HQELSR0CsTkdAh+RHQN1u
R0CvZUdA9KRHQFK7R0AMlEdADadHQA5kR0CvlUdAjYFHQEKXR0DSakdAKaNHQH65R0D6bUdA
B7xHQHDfR0B/z0dAVJFHQEH2R0A3cEdADN1HQPPRR0Doi0dA0KdHQLKlR0ACv0dAW5pHQFfn
R0Bb1kdApOJHQFfZR0BOukdAEwpIQE/FR0DwxUdAo8BHQGO8R0DbxEdAmfBHQBHHR0D+5kdA
nM1HQAcwSEC1xEdA+u9HQCylR0Dq90dANNJHQDvcR0Bm4UdAX9hHQFIBSECF4UdAvrVHQJ73
R0DlvEdAmeZHQLzyR0B440dAid9HQBHSR0BK70dAG/JHQNPWR0ArDUhAOvdHQD1CSECs2kdA
iP5HQBD8R0CuzkdA9/NHQEj5R0BHikdAKv5HQDrCR0DHD0hA5CRIQNnrR0DCMUhAs8xHQLMF
SEDF5EdAxABIQJr6R0CoxUdAcU1IQG7lR0D5wUdAkOpHQAz/R0D/8EdAv/1HQFMDSED4KEhA
OgdIQLYGSEAOFEhAZQRIQGzJR0CN+0dAD/VHQF/xR0BrUEhAaANIQPQjSEAfJ0hAw+ZHQKLv
R0DsFUhANx9IQGUBSEDy8UdAShVIQIxGSEBnIkhAm1JIQHb8R0ApC0hAevpHQMwlSEAdI0hA
gCRIQNooSEDc+0dAeRFIQA4NSEA7+UdAIAdIQEoJSEBq6EdAwD1IQJw7SEAgOkhApyNIQPsz
SEBKM0hA40BIQBfeR0CfMUhARGJIQCXrR0DQ9EdA+EdIQIQ7SEAM9EdAxDBIQKkjSEDGQ0hA
50FIQH0lSECwLUhAFrZIQI45SEC5cEhAsHtIQJAgSEDiNEhAFRZIQCAbSECk9kdAXkdIQBEk
SEBCC0hArVpIQNNfSEDUT0hAGElIQNgzSEAWUUhABmxIQDBCSEAPOkhAiFRIQDYNSEDgZUhA
6zNIQIaBSEBLY0hAgTJIQBlESEBsUUhAST9IQAZkSEBWbEhAWpxIQGySSEDMr0hA+WdIQHMl
SEDDZUhAZ41IQM5HSEAHT0hAhnhIQIF0SEDBcEhAHm1IQOZ4SEAwV0hAjmNIQLhiSEDRbUhA
GpRIQDKbSECio0hA+3BIQIsxSEA+eEhAE2hIQONjSEBsnUhASnlIQDyBSEBwDUhAU2BIQP+L
SECdo0hAfjxIQHOcSECFnEhAPppIQLZiSEATSkhAYKdIQFZCSEBtdEhAIGFIQLZ0SEC8YEhA
gn5IQIuESEA8IkhAU3hIQNhkSEDDpUhA6IZIQGlUSEA3aEhALqdIQAe3SEDfx0hAg1ZIQBap
SEAhcUhA/JNIQLlKSECfeUhAeJBIQA+LSEALYUhAE1ZIQDdiSEChekhAY4JIQLORSEA7jUhA
A11IQMuDSEDKn0hA8nhIQEe7SEDPkUhABJVIQDWFSECNqEhANq1IQDhXSED6vkhA6qNIQJuL
SED/j0hA2ONIQGbCSEAVzEhAzbtIQMqnSEBem0hAq9tIQFGjSEBtl0hAlIRIQHu9SEA37khA
NKdIQD3kSEDAq0hASl1IQHbfSEApokhASZNIQDfPSEDmp0hAvuJIQI3pSEAmgEhAwmZIQDe2
SEAIdEhAPaRIQEKeSECXfEhAMOJIQDbHSEDIk0hAkNdIQIh/SEDObEhAysRIQN69SEDDAElA
qOpIQND6SEAf4EhA8d5IQFADSUDZq0hAdcpIQIH9SECV0EhAZNtIQB8ISUCmwEhALyBJQOKh
SEBOzEhAsMRIQMGrSEBa6UhAhM9IQA62SEAYykhAItFIQG8uSUCj6UhAWchIQPDJSEA6HElA
FxhJQOriSED1BUlAOulIQNe5SECsA0lAnaBIQDcFSUDnzkhAVglJQAc4SUAJo0hAk8JIQBL5
SEACCElARsVIQDbcSEBaF0lA60JJQLgnSUDM/khAdABJQF8DSUBU5EhAsgZJQDTRSEA+LElA
wbBIQKLGSEA9IElAWdFIQF+QSECpCElAeFRJQEwfSUCfEklAihZJQKzqSEAew0hA8dlIQAPd
SEDzRElAGQFJQDzqSEBFtUhAqgZJQHsbSUAo5EhALvVIQE33SEDPFUlAJxNJQOwCSUBZFElA
ERZJQNbuSEA3F0lAhjJJQIcTSUAvMklAYs5IQCkcSUAwNklAyCFJQED9SEBZAklAbNNIQNk9
SUBhT0lAC31JQOYcSUBdE0lA2U5JQPDxSEBt1khAu/pIQM0YSUCKGElAOxNJQE/vSEBqFklA
Wd1IQFATSUChyUhAoStJQEIuSUA4JklALhRJQHJQSUABLklAbhJJQA1JSUDlUklAm0VJQFUX
SUBILElAqihJQKfySEB7UElAlGBJQN4ZSUBkLklAYixJQG9XSUAiZ0lAdRtJQJBpSUBcZElA
xVhJQEUDSUAoR0lAojBJQGZmSUAmOUlAoAZJQDJZSUD8HElA0EBJQNL6SED5JUlArkxJQOxt
SUAHRElAEn9JQCNFSUB4B0lAfF9JQCSOSUCGKUlAqIRJQLkqSUCZb0lAOGRJQONxSUC5KklA
rmZJQC5GSUBfY0lAVjpJQAJoSUAIV0lAmDpJQE5/SUBP7EhAqPlIQMZkSUANaUlA2XlJQP1I
SUDclklAm2dJQCCESUAUQklA1/tIQD04SUBHd0lAZnhJQF9USUCiY0lAdjlJQC4RSUBMX0lA
Z0lJQO1sSUAAjElAIUhJQDRySUANLUlAaG5JQO+PSUDzfElAfIJJQMlNSUCwJElAqE5JQJGJ
SUCqmElAFVpJQIM8SUDcQ0lAkXNJQCm+SUBhkklA+X5JQJ5wSUAwdklAALlJQF5rSUBxcElA
fXxJQMwwSUBKjUlAxJZJQAVwSUCFhUlA94RJQP6sSUAiDkpA0lNJQARaSUClgUlA3VtJQMyc
SUDHVElAZnlJQCl0SUC7rElA3I5JQMKXSUC1k0lA5HdJQBljSUAWoklAwJhJQCqUSUC2XUlA
NHFJQKSUSUCClUlAendJQPJlSUBKoUlA8IRJQCKySUCQQ0lA26xJQJuASUAZnklA/bpJQJ+t
SUDmjUlATK9JQPWwSUDAYUlA2GpJQJmeSUCquUlA9KFJQF3qSUBEtklAy5pJQBCJSUCW2ElA
vJtJQAubSUDz4UlA9JZJQDqcSUDxuElAocBJQEabSUBbb0lAMrVJQG5oSUDRxElAulVJQO2w
SUCmVklA/K5JQBCqSUA9gElAmpVJQGC3SUCugklApKRJQAHGSUDrBkpAYJBJQKuvSUCqnElA
soRJQAKZSUC/6UlA8MRJQLSgSUAvmUlASI9JQHTfSUBcwUlA57hJQOu0SUCvpElAf7JJQPW3
SUAxyUlABKpJQEjUSUAKrUlA0b5JQJzZSUAFt0lACcZJQEcKSkAI/0lAreBJQIoISkCEoUlA
vf1JQKiYSUA/6ElAK+5JQJa/SUDs2ElAP+RJQM76SUD4iElAU2RJQLXSSUAH90lANvhJQL/v
SUBp60lAqrNJQI7jSUDw5UlARM5JQInQSUCs+ElA/NpJQBrLSUB/qUlAiglKQB3XSUDA3ElA
r7tJQO+MSUCJ0klAVRFKQDwGSkAU9ElArt1JQN7USUDP50lAvONJQBQaSkBe5UlAL9BJQPX1
SUBMu0lAFrtJQGbiSUASCkpAsPhJQK7/SUA57ElAboBJQLXSSUA07ElAkr9JQI3jSUCy4UlA
4NtJQHrrSUDvvElAauxJQJSlSUBX4ElA595JQEU+SkD1BUpAKgFKQMkGSkASKkpA2B5KQHz0
SUA140lAtuJJQCIFSkBaC0pA4PlJQHsGSkC4DUpAwh1KQFkcSkCZLEpAswpKQM7pSUA38UlA
4OtJQLAESkDVs0lAeDpKQBocSkCu5klAtRBKQCcLSkC3EUpAydBJQNgDSkCWEEpAjk5KQP3h
SUA3JkpA5UhKQDc4SkBjRkpA1ANKQC/6SUCyFEpA5/tJQPoiSkAEMEpAgtFJQL3eSUBm/UlA
GyxKQMAqSkA3CkpAQv5JQChQSkAXIUpAtdtJQH1iSkB39ElADhJKQJ4mSkD7B0pAuAlKQOQ6
SkBGb0pADvZJQHIkSkD3O0pARRVKQP8CSkB/JkpA1lZKQMUJSkBtEkpA4E1KQIU9SkAfeUpA
LwpKQDIfSkCTTEpAMEdKQG5BSkA7MEpA7URKQJFoSkAigkpA10BKQPU1SkBE6ElAm21KQGMw
SkAxXkpAbRxKQPtuSkBRSEpAbn5KQCtDSkBLHUpAokdKQDA2SkBcKEpAnDdKQB4+SkBEM0pA
I2RKQI6FSkCwXkpACT9KQNFjSkDEV0pATVZKQOXvSUCvUUpAyFlKQDkCSkAWOkpAzh9KQG/c
SUDZIUpAcTtKQIV/SkCqVkpAjXhKQLkoSkDMLkpAUJpKQA9LSkCNEUpAqjxKQH1ESkC/1ElA
55pKQLPHSkAgK0pAVoNKQBq7SkA9LkpAtFVKQNkxSkBob0pADHZKQAlbSkC8i0pAyDBKQI5U
SkCzWUpAwG5KQLuiSkDWpUpA5lxKQHZISkAENkpAJIlKQPx8SkBHR0pAc2hKQOA8SkAUfEpA
qP5JQC5LSkABTkpAJJlKQFBVSkCTrEpAdEtKQFpGSkAiV0pAB61KQJZHSkCLX0pAcihKQPFK
SkD0gEpAiMxKQIy0SkA+ZkpAETNKQAp8SkDgp0pAnmtKQCh3SkCrjUpAvGZKQMqCSkB0wUpA
4y5KQEB9SkBBqUpA/ldKQF6LSkDBVkpA+aBKQIuCSkCnckpAnI1KQOJxSkDjq0pADWNKQPN4
SkBYg0pAzoxKQCFWSkCqmkpAd3dKQKq9SkBLYEpAKKZKQImISkCZnEpAw4lKQMxUSkCSi0pA
vaNKQFyOSkAAfkpAWnZKQBWqSkDFr0pAkltKQFuwSkAWh0pAEZdKQDZxSkCTU0pA3YtKQNyy
SkCxg0pA63NKQESqSkBde0pAnspKQHiISkCRZEpAXF5KQNqOSkAbq0pA+2tKQPJzSkAhtUpA
OoFKQDGKSkDedUpAUJFKQOtkSkBSnkpAY5RKQCm8SkBQpkpA3cZKQJCRSkAvfkpA2OdKQKOv
SkA010pAKaBKQAeKSkAkxUpAE5VKQGaWSkB0lUpA85BKQArRSkDwn0pAgMpKQFStSkBS40pA
PrhKQMasSkDDnkpAw8ZKQFvtSkDSjkpAV59KQMyeSkD9jEpA2G1KQDtxSkDdhkpAprNKQF6G
SkCVi0pAHfRKQGzgSkDti0pAR/9KQELWSkDwykpAHN9KQPi0SkAi40pAR+FKQFrfSkABdEpA
nLBKQEiuSkDGzkpAD8dKQA6NSkDuukpAsq1KQG2xSkCLtEpAtttKQNPvSkCBqEpAc/RKQKqo
SkA11UpAfvFKQDbnSkCVvkpAnL9KQPOwSkD2xkpANvZKQLb5SkBP2EpAQNxKQMyKSkDVH0tA
SAZLQJWdSkCb7UpAzLFKQNaaSkC3B0tAnJhKQDGGSkCv50pAJvNKQGMCS0C/wEpA7KdKQOfu
SkBHrUpACtlKQCzpSkB4ykpAE6xKQCDrSkAV+0pA4dFKQF/MSkC/30pAmvRKQMcAS0AS6kpA
EgVLQA8TS0DNtEpAHNtKQEEIS0Bh2UpAlJ9KQBrQSkDJ7UpAkgdLQMgRS0DL/kpARvpKQGMI
S0BYHktASddKQPgXS0DVBktAIdlKQA3xSkCO1kpAZu1KQAqxSkBRGEtAT+FKQGKwSkCC2kpA
7w1LQMamSkD3A0tABv9KQNkNS0CL2UpAFv5KQEmsSkCAA0tACQ5LQF0eS0AhG0tA0eNKQCTe
SkA800pAP0tLQMgJS0Afv0pAQ+NKQL7GSkAS00pAbd1KQDH6SkDe5EpAE95KQE7oSkDhKEtA
9vRKQBwmS0BxFUtAiTlLQPkFS0DP9UpAngFLQNPhSkBnBEtAhQZLQNzuSkCa4UpA92tLQLPv
SkCbJUtAVu5KQPrSSkDi3kpAlRtLQPPzSkB3/0pA3ftKQFIXS0APCUtAwhFLQKoiS0Dn9UpA
U+5KQJRaS0DlX0tAA1JLQNf3SkAbvUpA6MNKQKrnSkCtB0tAvDJLQJMoS0ByD0tAnCFLQIcS
S0BXEktAl+5KQJjmSkBPKEtAF1lLQHYBS0CJS0tAdBRLQGRBS0DJN0tAUjlLQNz9SkD/TUtA
MRVLQIApS0DwHUtAbxhLQLwPS0BgHEtASyhLQJcmS0AVH0tAdCBLQHeUS0AXMktAuUlLQN9X
S0DV/UpAkhlLQEQuS0CSBEtA7zdLQFk1S0DOEUtAgzJLQKk6S0B4HEtAVhFLQKImS0AHU0tA
n2tLQFxBS0CdIEtARTlLQJ0nS0DDPEtAqTJLQBj+SkCzPUtAUylLQOAhS0AZD0tAmRxLQEFI
S0ANTEtAMDlLQF0ES0AmJ0tAH0RLQFWXS0D2PUtAsiRLQA1NS0AvhEtALexKQFoWS0AbQEtA
BIFLQM5OS0AZWUtAe3xLQE40S0CUUktAj1xLQLFTS0BCJktAIUBLQPZ7S0DXgktAYDFLQIJX
S0BxKUtAVlxLQLpDS0BSWktAFhdLQAAzS0CCJEtAgmtLQEBuS0DnO0tAD4FLQOF/S0D4LEtA
yEJLQOprS0ByIktAHnlLQFZoS0DIdEtA/HJLQEePS0AQ1EtAhW9LQM13S0CHLEtA1q1LQBQQ
S0ApX0tA3XBLQEgVS0BKQktAtl1LQPt/S0DbVEtArYxLQHJJS0AxP0tAGz5LQHJZS0BwbEtA
/05LQPk7S0B2iEtAjkJLQCZlS0BZhEtAI6hLQFhmS0DfUktAJ29LQLl9S0BQeEtABS9LQIY3
S0AbKEtAz3dLQAtMS0A/m0tA5EFLQBkXS0AQeEtAAYVLQOxSS0CubEtASXxLQNmFS0B+YEtA
cnJLQCcsS0BpXUtAVE5LQI6MS0CcTEtAFoJLQOSLS0D+VEtAt7NLQOqVS0CmS0tA93VLQJ6d
S0BWkktAr3JLQACfS0DSTUtAzpZLQJZOS0D6VktAD01LQABuS0B9nEtAyXdLQOBKS0A5cUtA
VplLQHiYS0B/dUtAFjlLQPJNS0DpKEtAvI9LQPduS0BocktARq9LQFKcS0DhiktAEW5LQNKg
S0CQlktAUpxLQM97S0D2YUtAK35LQDeRS0DB30tAiCdLQM9iS0DwSktAXXpLQGmUS0DWc0tA
2MRLQK68S0BTjEtAqJ5LQJ1mS0CHvUtAIK1LQJZ/S0BefktAvb5LQElyS0C2gEtAb5RLQJuo
S0Dul0tAXZdLQOteS0Dfn0tACpBLQH4HTEATPUtAinpLQEiLS0AYg0tAaZNLQJbNS0Be3EtA
pHpLQF3BS0D5aktAw3BLQMGyS0Ch3ktA1bNLQO1xS0A6lUtAZ7xLQCiaS0Cer0tANoVLQK9o
S0BadUtA9q1LQGm2S0ADV0tA8ZhLQIaQS0CE2ktAsMNLQOyPS0CqzktAQ59LQBTNS0B3iktA
/7FLQJNHS0Dnh0tAGINLQDR0S0ArjUtAiMRLQPKlS0DMX0tA28hLQOToS0B33ktA3+NLQOyf
S0APsUtAPahLQIiSS0DoiktA66hLQLeXS0D9tUtAw39LQODOS0AGcEtAJmhLQAm2S0BVq0tA
nbdLQHx7S0BQY0tAPLRLQIOXS0A02UtAw7JLQIS1S0C3tEtAw45LQJ2jS0DxwEtATvZLQLLU
S0DO8UtAfH5LQKEITEBH2ktAzsdLQMq1S0C+40tAnUlLQCPcS0DesEtA5o1LQNzoS0C6i0tA
7vFLQFmkS0DflEtAeq9LQJTCS0DjrktAIZ5LQLTyS0BpkEtAhwFMQKLLS0AIyEtAJ9pLQKKk
S0DQxUtAgLFLQEOSS0B7P0xAZuBLQAO9S0BJzktAb/BLQALnS0Dw5ktAFHRLQJ/FS0CztktA
keBLQPHuS0CPsktAJt9LQN64S0CI5EtA86pLQNuuS0CC5EtA1uNLQOzhS0Ch/UtAM9dLQMSN
S0ByyEtAA+tLQIHOS0Av5EtAqglMQEj0S0AhzktAjrpLQJC9S0B03UtAgOhLQBX2S0Bm8UtA
eARMQJUFTEAX0ktAsBBMQFesS0B/u0tAeP5LQIEHTEARCExA4vxLQEP5S0AtAUxA2sZLQHfT
S0Cm3UtACP5LQHd+S0AG0ktAA+tLQAXnS0DYsUtAMDZMQP3RS0Dl20tAnsRLQO30S0AeP0xA
dONLQLYETEAxKkxAowVMQNILTEC3DkxAPthLQBWxS0A5CUxA1gxMQOHhS0DJ/UtAqcRLQKn0
S0AjHExAM91LQOmwS0DlF0xAVghMQDT7S0Ax1UtAOiVMQB3jS0D+9ktAZNxLQCHZS0BJGExA
KQhMQNjGS0A6H0xAC9FLQNMxTEAOuUtAZkBMQBTAS0AWI0xAahtMQMhRTEBzFkxARdlLQFxC
TEAn50tAbyFMQN/oS0DbP0xAFfNLQKoTTEDA4ktA57pLQFQ3TEBHV0xAjDVMQOcGTEAlEUxA
WilMQCkQTECqTExAXytMQOgjTEAX+EtAhCBMQCgMTECrp0tAa1NMQPEbTEC6/UtARvtLQP8T
TECDKkxAYRBMQA/dS0AcHUxAmCpMQBMQTEB490tAzPxLQK4yTEAn50tA1RtMQJf1S0BmSUxA
DztMQN4hTEAVPUxAB+NLQBEbTEANIUxAtxVMQF8dTECXLExABfFLQIIFTEDERUxAIyxMQPMw
TEAfEUxA6iNMQBs+TECXNkxAuQhMQHs0TEBwT0xAuBNMQJHxS0CmDUxAMEBMQBwITEDGCUxA
3gRMQMleTEADX0xAIBlMQJoVTECpD0xAtwhMQIwsTEBMmUxA0o1MQDwyTEAgI0xAX1BMQNz6
S0B4JkxAW2JMQH0YTEDlFExAF4xMQAVTTEDPO0xAsh5MQB5rTEAdZkxAfUVMQBI8TEDPKExA
+hpMQDlETEAmPkxAZU5MQH6PTEDtLExAC/dLQOhTTED6dExAhDpMQBIlTECaUExA/jJMQKUr
TEDVcUxAkj9MQGpsTEDee0xAw7ZMQJBjTEBzaUxAIUlMQKZATEBQFkxAtThMQA4ETEASUkxA
4j9MQG8mTECyeUxAlzlMQMxBTEBiVkxAI3JMQAhSTED5L0xAkW5MQKemTEBDCkxA3kNMQDkR
TEApKUxA8mdMQPYrTEAIRkxAMoJMQHpWTEBnO0xALh1MQKcJTEDzQ0xA6wRMQCCETECvYUxA
rTBMQLyITEDnTkxAq2VMQJJCTEBBNExATIJMQE14TEBKeUxAkEtMQC27TEDZZ0xAUSFMQNt4
TEBPW0xA1yhMQN9nTEB6YkxAjGVMQKtlTEBDTkxAyUVMQI6cTEDXfkxAczhMQMIeTEB5IUxA
PYNMQAFhTEAefkxAxKZMQAJ9TEAsaUxAHWRMQAi9TEAiRExA0EJMQMdaTEC8Q0xAA3hMQCFc
TEAHHkxAlEpMQFlFTED+i0xAC0NMQICyTECbXUxA7GdMQMASTEBaVExANVFMQGjDTEBHd0xA
UT5MQE1tTEBHh0xAxzxMQBpkTECLjUxARW5MQLlyTEB+xUxApYZMQJWYTECHbUxAV2tMQE9+
TEBYXUxADilMQD14TEBoXExAJntMQHKKTEBgi0xAeU9MQLyUTEAHjkxAeYFMQEChTEBvSExA
o65MQCuLTEBVkUxAkrNMQIm8TECgZUxAo3BMQEqwTEDMVkxA7F5MQEVZTEC2nkxAEnJMQMao
TEAodExA/XRMQGqLTECBZkxAnH1MQCpfTEB9hUxAaltMQNScTEAtt0xAXm1MQP2kTEA4l0xA
radMQGiCTEARTUxA9o5MQG5kTEChe0xADchMQFKXTEDbw0xAPKxMQKiITEC2N0xAp9pMQJqS
TECV00xAorlMQBmiTEA6AUxAj4JMQCCkTECepUxAOnZMQL6KTECnbkxAs8JMQGafTECYpUxA
BIxMQNDcTEBSoUxAvVNMQHHCTECPXExAwKlMQA9aTEDRu0xA26pMQHKeTEBsvUxAnoVMQKRu
TEBg3kxAlLtMQHuUTEDaZUxAVZZMQMvITEAshExAt7pMQO7HTED2mExAp5dMQD2uTEBhqUxA
BINMQEXFTEBas0xAsnVMQMi0TEBbnUxAjJtMQBhoTEDecExALKJMQGiqTECcxExAPK9MQHxo
TEAdtExAf9BMQMKHTEB+tExA4PJMQMp6TEA4m0xA52NMQATkTEDcdUxAhqFMQOHBTEAxkkxA
LNpMQBfETECMoUxAVNFMQFUFTUBJb0xAorlMQEePTECLE01AMQRNQIKMTECUqExA3qdMQETd
TEBhl0xAS9JMQP6eTEBQwExA3ZRMQOuwTED9jUxAhrhMQKDFTEA8vUxAtMpMQEKJTECZ2UxA
FvBMQEiXTECPn0xACs1MQFrATEBc0kxAIoxMQPh9TEAssUxAir5MQFevTEBkpkxAyHBMQG7M
TEAJykxAHoNMQKuXTEDT6UxAVeBMQGj7TEAChkxAKIFMQJCrTEDR9UxAqb5MQCrrTEDD4kxA
PNtMQO/kTEBL70xAbMpMQG6JTEA4rkxAE+pMQEGgTEDw0ExAMIhMQBiiTEAInExA1+ZMQAf5
TEDWwExAYL9MQDXpTEBQ7UxADjpNQGIsTUCC3UxAGQ9NQBcITUBP1kxA0ddMQGWiTECXt0xA
qrtMQHjWTEAgr0xAXOtMQEDITEBr4UxAHhdNQAauTEBwwkxAW7lMQC3yTEDcxkxAbMdMQFP9
TEA49UxAt9JMQLEcTUBXpExAcApNQFu/TEAQ80xA1+hMQGbxTECOBE1AdwFNQODwTEBu1ExA
J6xMQIX0TEAg+kxALddMQBPLTEAKlkxALdVMQEGATEDmAU1Aq/lMQHpGTUCjqExAwidNQHHm
TEDGqUxAtelMQAQDTUCBCk1AvvdMQB0yTUDk/0xAZBFNQKX0TED3u0xAf+VMQDuGTEB/M01A
WQZNQL0STUDnRE1AwyJNQGbqTEAPG01AeQtNQJx3TECI20xAMfdMQFjETEAs+0xAIApNQKny
TEB+Hk1Ak9lMQAUMTUDx6ExAKfFMQDH5TEAd3UxAsBVNQHhGTUC59UxA9OtMQJvNTEDAIU1A
EDNNQPAITUBzuUxAFetMQJuUTEDIDk1A6ChNQG0pTUDPsExAqN1MQPDXTEAJFE1ASExNQP88
TUBH8ExADS5NQKj3TECMOE1A//dMQA0CTUCtGk1AfdlMQKD6TEB+iExAqC9NQEApTUDL20xA
F+BMQHkiTUAB9kxAQApNQKEETUA5EU1A0h1NQFgITUDjzUxALfxMQCD0TEBxIE1A1DBNQET8
TEDp8UxA9wxNQEHMTEBlJ01A9tVMQOLtTEBQNU1AmSNNQLMnTUASH01AogNNQKHITECpa01A
6ARNQFgLTUBFCE1AAQxNQEIbTUAM2kxAOylNQA0JTUDZQU1AHmVNQOcMTUBJCk1AAjRNQAIA
TUC9U01ADUNNQAggTUDKXU1AKBxNQHzkTEBNIU1AujBNQAgZTUC69ExAgkdNQMEdTUD+I01A
2ClNQPKKTUDJF01AAiFNQEcETUD2NE1Aj0lNQD0sTUCZyExADGVNQPIHTUDv+UxAWeVMQCMM
TUBg/0xA+29NQIRHTUDANE1A1xZNQLQBTUC7fk1A0QRNQJFkTUDaEE1A5yRNQP1qTUDy1ExA
dVpNQIM9TUBbGk1Aj0hNQAkbTUC1R01AV+RMQEYuTUB3Ek1AxxNNQG8+TUBeW01AfQpNQNcX
TUCcWE1ARAxNQI/wTEAuD01AEAVNQNsVTUD4XE1AZWZNQK0ITUByDE1AoyJNQL7tTEAgAE1A
nVdNQEQQTUDuN01A4BlNQOUXTUAqRk1AdEtNQEsPTUABDE1AoBlNQGA9TUA7RU1An2lNQPUz
TUB6VE1AgmVNQJdOTUB3Dk1AtkxNQKM3TUDU30xAAUVNQLeTTUCxCE1AGT1NQDEvTUCwE01A
A09NQDlATUDfNE1A0DFNQC5sTUCjWk1AJYdNQKoeTUCPGE1AcjRNQI1JTUARFE1ATz5NQFMK
TUDEXk1ApRhNQBOATUAhTU1AIDpNQAZrTUCjMk1ALS5NQBYnTUCGP01Au1xNQGsrTUBrbU1A
G4dNQCVBTUAg8ExA+F9NQCsZTUB/Mk1APeVMQMomTUACSk1AfFdNQAxkTUAzE01AbmxNQHpG
TUCKGE1AKhlNQO1MTUAlRE1AloRNQDNeTUDvgU1Aa4lNQMJ/TUCVUU1ANztNQD4pTUAweE1A
OhhNQCVmTUAeWU1A7VFNQFsATUD0X01AgkZNQLpWTUB9TE1Ac45NQBKKTUClEU1AO/tMQJpM
TUATbE1ASmhNQPNiTUBn+kxA/F1NQDVqTUAUUE1AjoFNQOdjTUDPL01AV3JNQCNZTUCpVE1A
s5xNQK1mTUAteE1AbXFNQNAhTUA1bE1AKUxNQNQuTUCphk1AOYBNQK90TUBsc01AfxxNQDtT
TUAPOk1ARlxNQAxfTUDyd01AKZlNQCRETUBXhE1A1lhNQNomTUA0mE1A3IBNQIOETUCaTk1A
gUZNQHWvTUCqPk1AKHhNQOk/TUC/bk1AGWRNQAlpTUCdOk1A6VFNQGNETUD7f01Adn9NQMcw
TUDmN01A2jJNQFqUTUDZTE1ALm9NQO1ITUBNX01ASnVNQMGNTUD6a01AFnJNQP7NTUAVa01A
4lRNQL54TUAeYE1AARpNQHeRTUBrhU1A6K9NQD+ITUCGXU1AAWJNQBluTUBITU1AWZJNQDZm
TUDbTk1AECBNQMJ0TUBrVE1A2VdNQAdITUCeQk1AUl1NQAVYTUBsRE1AksVNQMCHTUAj8E1A
UYtNQMhjTUA7RU1AnoxNQMh2TUAkY01Abn9NQHpzTUBqe01ATIZNQE5oTUDbc01Aq11NQI13
TUAgnU1ANlpNQGtLTUBBmk1AUpdNQBCkTUAwXk1AJ19NQIVVTUBBhU1A7KNNQG54TUB7dU1A
BklNQBubTUBXVU1AmXBNQCdsTUC2nk1AXptNQKq6TUA5QU1AtClNQIp5TUDiRE1AeHVNQGWV
TUCWd01AsotNQCtiTUD5kU1AIMFNQIXeTUDnak1Ah55NQOF3TUAvl01AI41NQG5lTUDZw01A
gKVNQJKLTUCRhk1At2xNQOR0TUCSlk1APZpNQM7GTUDhgE1AcYtNQEKETUDis01AfbRNQKWA
TUD3ek1AcHRNQC+6TUBfr01ApjlNQIR1TUAo9E1AwGhNQA+cTUAvsU1AImBNQIV+TUCLgk1A
P5JNQMdgTUCGa01AU29NQGORTUCnmU1A3HJNQKy2TUDyj01Aqn1NQMC4TUDbxk1An8ZNQAyp
TUBtmk1AgrtNQDuQTUCDqU1AWcdNQKqQTUBibU1AfmdNQFlNTUCIqk1AH85NQA2xTUApoU1A
QoNNQK50TUD4wk1Ay2RNQF6eTUDzvU1AK7pNQEWmTUAqtE1AFZdNQOHETUAvxE1ASbRNQEmq
TUDqrk1ANYNNQC2qTUA9d01AcnxNQCdsTUBkt01AumJNQFKFTUBWiE1Ao7dNQOLNTUCQ0U1A
kJJNQM3FTUAQv01AMrtNQHmvTUC4kk1A6X9NQGjBTUDUmk1AkapNQH6ITUBr2E1A1mxNQBfT
TUBBy01A3+dNQLW0TUB0w01AL2ZNQI8ATkDZp01AafJNQI7iTUA6q01A3qtNQLK8TUCTeE1A
BpdNQKnDTUBpx01AJ3JNQGn4TUCnmk1AmKxNQHXgTUAOp01Al8xNQKbjTUA4n01AV6NNQPeC
TUD6zk1AYmlNQMDVTUAqvE1AHexNQGOcTUDXtE1A/axNQLDPTUBUo01AlbJNQM/ZTUBTHU5A
pLpNQA3dTUCJ3k1ACuJNQKHATUBStE1Aw+dNQGp2TUASHU5AUZ1NQDTSTUDElk1A/KNNQCOb
TUCYt01Aas1NQH+6TUBKqk1Ac7ZNQIx+TUDnkk1Af3xNQGuwTUCetE1AkOdNQIt2TUBG2U1A
4chNQL/HTUAQxk1AZcpNQPOLTUBhfE1APmBNQB24TUDzAk5AELRNQCXNTUAY0E1AHJFNQNjD
TUCkyE1AI5hNQPGpTUAq6U1A5eZNQGa6TUAdmU1AQYFNQCGhTUCFmE1AULhNQHnaTUBOnE1A
qLJNQG7LTUDC1E1AWNNNQLOhTUAd7U1Ab/FNQAjeTUC+BU5Aj9dNQEzBTUCflU1AQuVNQCOO
TUDeu01AFMJNQJPHTUC+001AXMZNQLStTUCY9U1Ag9VNQIbcTUAr901Avc1NQJISTkC0q01A
h8hNQNw2TkDMGk5Axc9NQH/0TUCzCk5An6hNQAG5TUBs8U1AevpNQCbHTUAWpk1Ae85NQML1
TUBzz01ALZxNQNvOTUCa8E1A0wZOQFHVTUCJr01AgdZNQLuUTUALzE1AB8pNQCvITUAiyU1A
nRZOQOfDTUAI8E1ALwtOQH4vTkBw601AwRdOQHCzTUCe1k1ABuFNQDsVTkDOA05A7i5OQNDl
TUCLv01ADRFOQBYoTkCVD05A5sxNQNcETkAM2U1A2vlNQFDsTUCH+U1AQwVOQPPxTUC57U1A
ZdxNQO0mTkB9DE5A6L1NQLsPTkC01k1ASO9NQMj2TUC6AE5A4vlNQGgCTkAV6k1AzvlNQNDy
TUAR8U1AGQpOQFUgTkDXOU5A+cpNQErBTUBt2k1A6+pNQGPtTUAYKU5AAwxOQOPoTUBD+E1A
hv1NQDElTkAMwk1AUrtNQPP9TUDcxk1AX/pNQIACTkAe4U1A3RpOQCHuTUA1Ak5A9f1NQJAo
TkCdGE5AOthNQOUGTkDOAU5AYu9NQELaTUCwSU5A4txNQFn+TUDnK05AdvtNQB8KTkC54U1A
9NFNQGDqTUBcNU5AiddNQPYTTkDkBk5AdutNQDQ2TkCBD05AjhxOQGr2TUBgvU1As9RNQIkJ
TkCpM05AycVNQDXSTUC4wU1AHDROQDCuTUA1EE5ApwtOQDgcTkCx+01AoQtOQGn8TUDr9E1A
ORdOQHMvTkCCPE5ApRJOQKQhTkDqQ05AWhlOQF/XTUANK05A3tlNQN3cTUBaBU5AhhtOQJpD
TkDsGE5AnRdOQMcNTkB//k1AyilOQHnrTUDs8U1AOP9NQJYgTkDTAU5ADs1NQLo3TkDqAE5A
aQZOQEv8TUCW4k1AzQdOQPvwTUDIC05A9UxOQLQ4TkCnLE5AZONNQFkbTkCxBk5AMcxNQCNB
TkAODU5Aw1FOQMgYTkAqME5AoCBOQCFNTkCdJU5AUShOQFD6TUCUxU1AA2FOQNITTkBxI05A
hAxOQNlCTkBoUU5AADVOQJT1TUAoJ05AhjdOQHMoTkDD/E1ADuFNQAbpTUDYX05AFE5OQHkR
TkD1K05AAzVOQEclTkCEi05AnBNOQERiTkCXGk5AqjxOQNJLTkDFAk5AnBxOQP02TkAi201A
RyNOQL49TkBmGk5A1vVNQJEOTkCELk5A5vhNQFgtTkA7LE5ACvRNQJoUTkA0W05AM2ROQFcz
TkBB201AghtOQEASTkBhNE5AlHpOQBQRTkBNKU5ATyJOQBdeTkAgRE5AoD5OQJ9MTkDxP05A
nuhNQPIMTkBjXk5Ael5OQLhYTkC+TE5AdTdOQPhWTkC4ik5AUUhOQP7nTUBtLE5Aex5OQJsm
TkASL05AD0xOQAdoTkD+C05AknNOQDpSTkCGWk5AA3FOQMj1TUAdNE5AIzROQG05TkAHOU5A
4mtOQIUxTkCHQU5AyjBOQE1bTkBge05AVz1OQPNGTkACN05AbjBOQGYpTkBaR05AaHVOQKh2
TkD37E1ACH1OQM0KTkDmME5At/tNQAkcTkCIqU5AC0xOQFw1TkAXfE5AVvBNQPt7TkAjcU5A
vkNOQPxkTkC3Vk5AAzVOQOFrTkALSk5A7GxOQJY4TkBHpk5Ab1xOQBI2TkCcZk5AqUhOQEFw
TkBqgE5AZi9OQN9HTkDrSk5AwC9OQIJKTkA+Yk5AfB5OQCIvTkDPVk5AeV1OQKxtTkCeNU5A
TklOQIs3TkD7V05AFmdOQNEJTkCbSE5AhyNOQAlxTkD/eE5Ak/JNQKgoTkBUN05AjBdOQNNM
TkBKW05AbmROQAhkTkAGmE5A8kpOQFWnTkB+Lk5APltOQF1YTkDZSE5A8pFOQIJGTkAtN05A
d3VOQP0uTkC1lU5Al39OQPxvTkBjVk5AZx9OQOhBTkBpJU5AtnFOQEJmTkDEf05Afz9OQLlR
TkC+IE5A6ndOQEIdTkChKE5AzExOQPWWTkB4NU5ARD5OQOYVTkAENk5Ah5lOQMBKTkBBR05A
1p9OQMFcTkC0gE5A4XtOQP1ATkASbE5A/k1OQJmjTkCphU5AqYFOQN+ETkAWS05AcSZOQExW
TkBjWE5ANQlOQFBpTkBsNU5A5VVOQLF9TkAsTk5AXZZOQLluTkAqX05AaXlOQE9+TkB0aE5A
DDhOQL2YTkBmfE5A/8BOQIGFTkCSoU5AaldOQC+WTkBF4U5AXWlOQJECTkA6U05AF4hOQOlw
TkBzT05AnnNOQHFlTkDIkU5AymlOQBFRTkBzaU5AXKBOQLiETkDDS05ALItOQFmlTkCMYk5A
EIROQKZjTkB6m05Af3BOQMcrTkCCSE5AjYJOQEJ+TkDdMk5AG29OQDWyTkA2dU5ACHpOQAN0
TkApeE5AZF9OQNE2TkBXhU5AuGROQEs4TkBzdU5AxnNOQJuMTkBBRk5ACVxOQFpYTkD7lU5A
Ip5OQOisTkC9bE5AaphOQAWNTkBVik5A6W5OQBOnTkBFdU5AjXpOQFGyTkB0n05AyXtOQGRR
TkCJR05AMEZOQCZlTkBzWk5AsFVOQGVcTkC3hE5AKXVOQKRcTkCadE5ALIZOQMeWTkDCw05A
rmVOQG2zTkAsZU5ANaxOQHZ8TkBhgU5AL3dOQJt1TkAbmk5AjrZOQGecTkALmk5A4YFOQM1I
TkCUok5APHhOQH1zTkANYU5AzWVOQEGLTkBwYU5Ak2tOQBOHTkBpIE9AEGBOQAXKTkDYeU5A
RnpOQIFvTkACvE5AwMtOQP7FTkCmrU5AFnVOQB6KTkBegU5AeX9OQPGOTkDVrU5AML1OQC+y
TkAWtU5ATn9OQBCPTkCi+E5AMJZOQIq1TkCpgU5A/YNOQOKOTkAuwE5AC59OQHW4TkATj05A
p39OQN92TkBhjk5AC6dOQLJqTkDbZU5Ab6tOQMmeTkA1l05Ad2BOQBDlTkCwyU5AJZ1OQOXD
TkBmi05AmZhOQJ9oTkCdhk5ADLROQF/FTkDY0k5Ao5ROQACQTkDSz05AbqhOQH2UTkDsqE5A
8dhOQLCsTkCHg05ALpVOQCTUTkBB8U5A6tNOQPXGTkDrXU5AwthOQFeeTkD7605A2YBOQOK/
TkBQ/E5ANbpOQAt9TkADs05AeZxOQKPXTkAVhE5AlZpOQMiOTkCttk5AkJdOQIG8TkAszE5A
RoBOQKmcTkB5wk5ACtVOQPSyTkDj9E5AfcFOQIuvTkC8305Alu1OQFLSTkDYwk5AxZpOQEj9
TkCae05AtzFPQM/GTkDOuk5ANaZOQIXBTkAXlU5AAbhOQP+qTkB3605AGZBOQDQCT0A5p05A
M7pOQDm4TkCUsU5A7e5OQGqxTkDZ505Ay7FOQOPXTkCpuE5AowBPQHOnTkBL2U5AMc9OQCP8
TkCfDk9AUMNOQMG+TkDcu05Al+1OQMCXTkDutk5AHYZOQAqOTkAI305AUxJPQKa7TkDK205A
dcNOQIvZTkCosk5AIdBOQKfUTkD2yE5ARdROQJ2sTkCspk5AEuhOQEDXTkDD3E5A8MdOQMrV
TkCq005A6aBOQLqMTkCzmk5Awe9OQGTiTkDlyk5ApcpOQMYeT0C+zk5AmtROQKeKTkAH1U5A
BJ9OQDjVTkBb3U5AN8lOQGrtTkCr6U5AlPZOQMHNTkDfjk5AXf9OQPfkTkA3xU5AZcJOQNcP
T0BjI09A1bROQIbZTkCDEU9AqZVOQO7QTkCD5E5AIfpOQK/rTkCNtU5Ap8ZOQOPETkBfpU5A
dulOQPekTkDLDU9AQAdPQAAwT0DklE5AlM1OQO7sTkDey05AnqhOQCuwTkD04U5ACUNPQEb2
TkDwvk5ATqROQDDTTkD83U5AbOlOQNoUT0A+8U5Ak9NOQOnFTkBF1U5APcdOQEPLTkCPzk5A
3cpOQNawTkA7w05A9wtPQDemTkDC6U5Aq+FOQB8YT0BXHU9AbelOQJY4T0C2A09ADL5OQK9B
T0AQs05AbQlPQGXATkAvJE9Ap79OQPDATkCP305AtuxOQOULT0Cx305AFe9OQIO1TkCvB09A
5BNPQD4ST0De8U5AZ1RPQLThTkCE7U5ArChPQCMPT0C32k5AK7FOQP7XTkCA0U5A5bpOQFwW
T0CJxk5A4vlOQLnnTkDnUU9AMr1OQNYKT0B0w05A6eBOQETCTkCqUU9AkCpPQHzaTkAT3U5A
2h9PQN4UT0Cr3U5AHvxOQBIgT0BU8U5A4gBPQAjlTkBx+k5AYAVPQCz5TkBcB09AqDdPQJ1J
T0Br1k5A9yFPQPgNT0Co105AjitPQFTGTkBc5U5AP0NPQMbwTkAGI09A+x9PQB7ZTkAsD09A
1P1OQPUJT0Cq9k5AIO5OQJjmTkCyC09Afs9OQCscT0Cv/05Aki5PQBTyTkB56U5AxgRPQEwT
T0AoB09AmQZPQKdJT0D83k5AjvxOQEroTkDg+U5Amd1OQJg5T0DrBk9AaQBPQG7VTkD1E09A
QFVPQEMcT0CJ+U5AeiFPQMPVTkB5EE9AAAxPQF88T0DR/U5AYetOQP8RT0Bt2U5ACcxOQBn0
TkAE105ASR9PQPkeT0CYwE5AShVPQIQwT0DC2E5AYfxOQAMgT0DR+E5ATQlPQIgLT0CjQE9A
BERPQJMIT0DS/05A1N9OQCzOTkA71E5AFLROQFgYT0AGH09AEl9PQHnoTkCMME9AcyZPQGMx
T0CFEk9AliRPQEvpTkA7Yk9Ake9OQD/ITkDX0k5A7A9PQHP0TkCbLU9AlPJOQBA+T0AgI09A
JilPQKPpTkB5DE9AQxVPQCHaTkAW2k5A1ttOQKEeT0D7Rk9APklPQAjeTkDLGk9As+ZOQM8l
T0DUOk9AOSVPQHYZT0CbF09ANjJPQHwWT0CI9E5AyBVPQEYGT0CdBU9AH0RPQDYfT0AJv05A
EC5PQLE+T0DfMU9AWFZPQMsmT0DoNE9Az95OQMwzT0D3dk9AOW9PQIE0T0ByF09AKN9OQO8a
T0D0SE9AogpPQLUHT0B4H09ANyRPQO7nTkDr6k5AelFPQCtxT0Bwb09A2kJPQOknT0D7TE9A
tRJPQDIwT0CeF09AR2pPQCdfT0CVTk9ADglPQExIT0D6H09AUhJPQFAgT0DIJ09AnglPQBL7
TkDzPU9AWTVPQA41T0DDBk9AGyxPQE8fT0DzDE9AxQ5PQA0tT0AyKE9AK1FPQBPATkDOQU9A
yy9PQBocT0DO8U5AiCdPQKAlT0D1SU9AfttOQOwiT0BUC09AMlJPQKB0T0BZWE9AiU9PQJUC
T0BJUU9A2iNPQHBlT0A/I09A1E9PQM/qTkBGW09AmVhPQFEZT0AnIk9A6VFPQEMmT0Bgg09A
9Q5PQBlFT0CFT09A7d5OQHgPT0CHFU9AdAxPQN4uT0DpE09ALQdPQHMKT0ApB09AFgRPQDUH
T0DjCE9AoDtPQMJaT0CLDU9AQjNPQBY2T0AkGE9AXBZPQF0rT0CicU9AMBtPQOJIT0BlJ09A
Oz5PQLBfT0CUSk9ADz9PQFE1T0A8Tk9AqUxPQAFaT0DYeU9AlFxPQLw+T0AdQ09AE2FPQP0A
T0CLCk9APVtPQNh5T0B3QU9AUEhPQGkDT0DgK09AaxhPQA5PT0DAZU9A21lPQP9sT0BaF09A
dUtPQFs8T0BQJ09AFyJPQIs8T0AuX09ARnNPQNI6T0DX/E5AzjJPQOgtT0B9Ik9Auf5OQCAp
T0CHI09AAT9PQIp0T0CZPE9A2G9PQEhYT0BDK09A7UpPQETwTkD1V09AqWpPQCQxT0CBUE9A
/TlPQEcVT0BmEE9Ap0FPQL9UT0Bw+U5AUjZPQBaQT0BsPU9A1xxPQNxaT0DASk9A7ShPQIA8
T0BQYE9AHjFPQANLT0ArNk9AymBPQCVXT0DqNk9AHC5PQJZhT0CtUk9APVRPQFcxT0DG+k5A
W0FPQLl0T0B9TE9AkFdPQCdfT0C0R09AdTdPQPaIT0A/a09Au0BPQKOGT0CvjU9AcU5PQOpW
T0BdR09Agz5PQM2BT0DHgk9Ab2JPQAj/TkD/h09A3SFPQPeQT0BkWU9AE4FPQN1oT0AoQU9A
l31PQCAuT0BRZ09AomNPQHNRT0AKYU9ABlNPQNdQT0CDFk9ARFNPQMRPT0AnOk9AU2ZPQECG
T0APUU9AW45PQHE3T0AOi09AzlxPQKRTT0D2Qk9AknRPQC1IT0BDbU9A3DtPQMx8T0DEPE9A
rIxPQA5WT0CZok9AQm5PQBZvT0BUUk9At29PQGtIT0A0PE9AOCpPQIiET0D9ak9AxTVPQGpw
T0AhPU9Aqg9PQB1qT0CIeU9ALDJPQP+AT0ANlk9AcXhPQEqOT0AgUU9ARGJPQG3AT0CjYk9A
f3FPQAYZT0CtUk9A4z5PQC+ET0DRLU9AZmdPQJWJT0Blak9Az3BPQGuOT0CkZE9ArGlPQEqH
T0DKOk9AsjhPQDFCT0BsX09AxUVPQNNWT0DPg09AQUNPQHJkT0BXZE9AhDdPQI54T0DuIk9A
c2lPQDmFT0C9gU9AfIpPQHBmT0DynE9AHY5PQLzET0BTZE9AZ41PQL8pT0BOd09AUWZPQAt0
T0DhX09AxpZPQONXT0D6Tk9Avy1PQJxYT0Dgb09AWp1PQGx9T0Bbk09Ai4VPQOp4T0Bfd09A
Z2JPQIdpT0B/bE9ASo9PQL11T0D5pk9As2FPQGSdT0DtnU9AOTlPQDRhT0AAgE9AC3ZPQHcd
T0DZdE9AGDtPQFaTT0D9l09Ar3JPQG6uT0D1gk9AVk9PQNp3T0BkpU9AIt5PQHBcT0Dzi09A
7GhPQHexT0APbU9AYl5PQJGST0BTo09AS7JPQBp2T0Bgd09Ag2xPQIlIT0BdpE9AKb9PQIl9
T0DuXk9AmJhPQBWnT0D5ik9ACXFPQL10T0CxeE9AamdPQN7RT0AIfk9AXqRPQAVkT0CWpE9A
p4ZPQIy3T0COlE9AQWRPQLWST0AoJk9AsLlPQEe3T0BEg09AU3lPQHxyT0DnUk9AbWZPQDSb
T0B8ok9AIHpPQP1vT0AOsE9AXXFPQHd8T0D4gE9AToFPQGSkT0CeeE9ArJ1PQFX8T0Cxh09A
hs5PQJt/T0BmpU9AOZJPQEyET0Big09AgT9PQAd2T0Bhk09AKIhPQA1mT0BNeU9AqpFPQE65
T0BFw09AdXJPQA2BT0AcvU9AynZPQNKbT0AMsk9AZ4xPQK6QT0C6UE9ANZVPQH+3T0AtpE9A
W5RPQMtCT0BtsE9Agp5PQFt1T0Djvk9ALJVPQBmAT0Csr09AuLpPQF92T0BEh09AEIVPQO6c
T0Alak9AwZtPQKWkT0BAV09Aj5BPQKGXT0Bjhk9AFb5PQE2VT0AQrk9AOoNPQE/FT0A6bE9A
aJpPQHmjT0BV309A/5dPQFasT0DSk09AeGtPQCrbT0B/q09AGIVPQJpkT0C1tk9A6JlPQImo
T0CmaU9A8M5PQB1iT0AMoE9A1MFPQKGZT0Cqhk9Ad9ZPQEXlT0B7w09AVN9PQMWyT0BpeU9A
t6VPQLDMT0Dekk9Ap6JPQDGhT0Cis09AjuNPQKPbT0BS2k9AuttPQPusT0AKzE9Ae39PQHbF
T0DviU9AI/dPQB7nT0DmYU9AgL1PQHx0T0CVzk9AAKpPQBGXT0CSe09A+YFPQARmT0Aepk9A
TWNPQGCqT0Bc209A5GNPQIC4T0B02E9AnI1PQAuwT0DloE9A/5VPQCTET0DMpE9AFdFPQHaX
T0BQoU9AYupPQBeuT0Bgw09AeYtPQNmjT0AUuk9AbPRPQLmWT0DWhk9AR49PQJe9T0DXv09A
iMFPQFrXT0D6ik9A6a1PQDzAT0C9vE9A1K5PQOq6T0BuBFBApYlPQLSoT0AIok9A96tPQOd6
T0DIyU9AvtdPQJu7T0ACl09AHr1PQNCwT0CKr09AaLFPQMuMT0C+cE9AkvBPQG22T0Bi/U9A
kqZPQIrJT0Axn09AhddPQBSvT0AnjE9AwN5PQGLDT0BlbU9AqKlPQBK3T0CfzU9AodFPQCnt
T0A8rU9A89xPQMHNT0BXn09AUdtPQPb5T0DpC1BAKrtPQOKbT0AZvU9AOb5PQBb4T0CK5k9A
xL5PQHizT0CD009AodpPQLrNT0DbvU9A0I1PQEb5T0Ctt09ARatPQNzJT0BYrU9A39dPQG6e
T0CZ009A6N5PQHnaT0DUq09ACZFPQEvwT0DvyE9AJdRPQC6/T0BF/09AtJ9PQPaBT0BDc09A
481PQPiyT0DtkE9A2OhPQIfYT0D23E9AFehPQKz2T0AgH1BAMHlPQNPCT0DhmE9Af69PQES3
T0DogU9AjcBPQLI7UED5xk9A/69PQD36T0B28k9Ao8RPQKDWT0C7009AEAVQQMi0T0Dagk9A
VYtPQEe7T0Anr09AksZPQDnTT0CR6k9AV7NPQFDUT0CE509A8OhPQDUSUEDIvU9ANMpPQEvD
T0AYo09AbthPQAbST0Av409AzLhPQNnWT0D7q09AduBPQJ/FT0DosE9A97lPQOgHUECsIVBA
wi5QQDHmT0Dy009AO5NPQIzVT0APwk9AZvxPQP4dUEDauE9A8rVPQMmST0D1/k9AxNVPQOuy
T0ANAVBAAv9PQLkAUEDJzU9AfNRPQA7yT0Anp09AQ+dPQIfqT0Da8E9AvQ5QQFrqT0Dd+E9A
V69PQBPgT0Csw09A771PQIjtT0BmzE9ARORPQF2ET0DBk09AEqlPQF/wT0CsvU9AuQxQQFrJ
T0DZClBAw+dPQDTsT0AszE9AIdpPQDP6T0Ai2k9AsaJPQMr/T0Cd009AXR9QQFLUT0DF1k9A
lg1QQCqwT0Aj3k9AbspPQCAbUECQA1BAy+xPQFw0UEDdkU9ATsFPQKTJT0CWz09AUQBQQLju
T0DkqE9AQr9PQJThT0A4CVBA/+VPQLf7T0CA2U9ArghQQOr2T0BBAFBAYMFPQG3tT0DFSFBA
e+dPQHjUT0Cx0U9AkppPQGnRT0DN4k9AIPdPQNz6T0DZDlBAWexPQEDxT0CR9E9AAOFPQODs
T0DkCFBAx+5PQNCpT0BHAFBAlh5QQD/8T0Ct1E9AxRFQQKjBT0CWt09A3qZPQFnxT0BRzk9A
fvtPQODqT0CCxU9AzBlQQDvOT0B45k9AssFPQMgZUECmDFBAS7tPQOXyT0CB3E9AmRlQQLfA
T0CxNFBA8dRPQAHyT0Ck609AeyFQQO//T0CgE1BA2AVQQMv7T0CT8k9A2OdPQLfoT0CaEFBA
ot5PQADoT0Ds5k9A1CxQQHXtT0DzDVBAWhRQQDooUECsF1BAhflPQHfkT0DeB1BAnAhQQBzs
T0DGyk9AZBhQQGk/UEDeAFBANv1PQLXhT0D6IVBAmCtQQEwHUEB94k9Ay1JQQLASUECAyU9A
sw9QQIHnT0Cx9E9Ay+RPQDsYUEAF+09AEgpQQB3LT0Cm/k9AQvtPQDgpUECPD1BATSpQQG4d
UECvBVBAMg9QQFJAUECYNVBAmxdQQKP7T0Bo8U9Aqd9PQL1HUECRKlBAIwhQQPwdUEADQ1BA
r8pPQG8fUEDXV09AvddPQLj5T0Bd3k9AwA5QQC8MUEAJ7U9ASEpQQH8KUECiN1BAZR9QQNnL
T0CNIVBA5CdQQDE5UEC5J1BASwpQQF08UECxHFBARNdPQIIXUECxNFBAnctPQKf/T0CV8E9A
vxFQQCfsT0Ai/k9AbMZPQJg/UEBSHFBAASBQQM73T0CgWVBAcPNPQDYxUEDj709AoQ5QQPod
UEBNKFBANQ9QQCcVUEBxy09A/1hQQJsYUEClLFBAkSBQQBsWUEADIVBAqkhQQJvpT0CQElBA</AssayYData></Step><Step><CommonData><SampleLocation>4</SampleLocation><SampleID></SampleID><SampleGroup></SampleGroup><SampleInfo></SampleInfo><SampleRow>B</SampleRow><SamplePlate>1</SamplePlate><WellType>WASH</WellType><Concentration>-1</Concentration><ConcentrationUnits>µg/ml</ConcentrationUnits><MolarConcentration>-1</MolarConcentration><MolarConcUnits>nM</MolarConcUnits><MolecularWeight>-1</MolecularWeight><Temperature>30</Temperature><StartTime>1549156</StartTime><AssayTime>600</AssayTime></CommonData><FlowRate>1000</FlowRate><StepType>DISASSOC</StepType><StepName>Dissociation</StepName><StepStatus>OK</StepStatus><ActualTime>600.001</ActualTime><CycleTime>0.2</CycleTime><AssayXData Points="3000">s5m4RBmguESIprhE5qy4RE2zuES7ubhEGcC4RIjGuETmzLhETdO4RLvZuEQZ4LhEiOa4RObs
uERN87hEs/m4RCIAuUSIBrlE5gy5RFUTuUS7GblEGSC5RIAmuUTmLLlEVTO5RLM5uUQiQLlE
gEa5ROZMuURNU7lEs1m5RCJguUSAZrlE5my5RFVzuUSzeblEIoC5RIiGuUTujLlETZO5RLuZ
uUQZoLlEgKa5ROasuURNs7lEu7m5RCLAuUSIxrlE7sy5RFXTuUSz2blEGeC5RIDmuUTu7LlE
VfO5RLv5uUQZALpEiAa6ROYMukRVE7pEsxm6RBkgukSAJrpE5iy6RE0zukS7ObpEGUC6RIBG
ukTuTLpETVO6RLNZukQqYLpEiGa6RO5sukRNc7pEu3m6RCKAukSAhrpE5oy6RFWTukS7mbpE
IqC6RICmukTmrLpETbO6RLu5ukQiwLpEiMa6RObMukRN07pEs9m6RCLgukSI5rpE5uy6RFXz
ukS7+bpEIgC7RIAGu0TuDLtEVRO7RLsZu0QZILtEgCa7ROYsu0RVM7tEszm7RBlAu0SARrtE
5ky7RFVTu0S7WbtEGWC7RIhmu0T3bLtETXO7RLt5u0QZgLtEiIa7RO6Mu0RNk7tEu5m7RBmg
u0SAprtE7qy7RE2zu0SzubtEIsC7RIjGu0TuzLtETdO7RLPZu0QZ4LtEgOa7RO7su0RN87tE
s/m7RBkAvESABrxE5gy8RE0TvES7GbxEGSC8RIgmvETmLLxEVTO8RLs5vEQiQLxEiEa8RO5M
vERNU7xEs1m8RBlgvESIZrxE5my8RFVzvESzebxEGYC8RICGvETujLxEVZO8RLOZvEQZoLxE
iKa8RO6svERVs7xEs7m8RBnAvESAxrxE5sy8RFXTvES72bxEIuC8RIjmvETm7LxETfO8RLv5
vEQZAL1EiAa9ROYMvURVE71Esxm9RBkgvUSAJr1E7iy9RFUzvUSzOb1EGUC9RIBGvUTuTL1E
VVO9RLNZvUQZYL1EgGa9ROZsvURNc71Es3m9RCKAvUSAhr1E5oy9RFWTvUSzmb1EIqC9RICm
vUTurL1ETbO9RLu5vUQiwL1EgMa9RO7MvURN071Es9m9RBngvUSI5r1E5uy9RFXzvUSz+b1E
GQC+RIAGvkTmDL5EVRO+RLsZvkQiIL5EgCa+ROYsvkRNM75Euzm+RCJAvkSQRr5E5ky+RFVT
vkS7Wb5EGWC+RIhmvkTubL5EVXO+RLN5vkQZgL5EiIa+RO6MvkRNk75Eu5m+RBmgvkSIpr5E
5qy+RE2zvkSzub5EGcC+RIDGvkTmzL5ETdO+RLvZvkQi4L5EiOa+RObsvkRV875Es/m+RCIA
v0SABr9E7gy/RE0Tv0SzGb9EGSC/RIAmv0TuLL9EVTO/RLs5v0QZQL9EgEa/ROZMv0RVU79E
s1m/RBlgv0SAZr9E7my/RFVzv0Szeb9EGYC/RICGv0TujL9ETZO/RLOZv0QZoL9EgKa/ROas
v0RNs79Eu7m/RBnAv0SIxr9E5sy/RFXTv0S72b9EGeC/RIDmv0Tu7L9ETfO/RLv5v0QZAMBE
iAbAROYMwERNE8BEuxnARCIgwESAJsBE5izARE0zwES7OcBEIkDARIhGwETuTMBEVVPARLNZ
wEQZYMBEiGbARO5swERNc8BEs3nARCqAwESAhsBE5ozARE2TwESzmcBEIqDARIimwETmrMBE
VbPARLu5wEQiwMBEgMbARObMwERV08BEs9nARCLgwESI5sBE5uzARE3zwES7+cBEGQDBRIgG
wUTuDMFETRPBRLsZwUQqIMFEgCbBRO4swURdM8FEuznBRBlAwUSARsFE7kzBRE1TwUS7WcFE
KmDBRIBmwUTubMFEXXPBRLt5wUQZgMFEiIbBROaMwURNk8FEs5nBRCKgwUSApsFE7qzBRFWz
wUSzucFEGcDBRIDGwUTuzMFETdPBRLvZwUQZ4MFEiObBRO7swURV88FEu/nBRBkAwkSIBsJE
5gzCRFUTwkSzGcJEIiDCRIAmwkTmLMJEVTPCRLM5wkQZQMJEiEbCRO5MwkRVU8JEs1nCRBlg
wkSAZsJE5mzCRE1zwkS7ecJEIoDCRIiGwkTujMJETZPCRLOZwkQioMJEgKbCROaswkRVs8JE
u7nCRBnAwkSAxsJE5szCRE3TwkS72cJEGeDCRIjmwkTu7MJEVfPCRLv5wkQiAMNEgAbDROYM
w0RNE8NEuxnDRBkgw0SAJsNE5izDRFUzw0SzOcNEGUDDRIBGw0TuTMNEVVPDRLNZw0QZYMNE
iGbDROZsw0RVc8NEs3nDRCKAw0SAhsNE7ozDRE2Tw0S7mcNEGaDDRICmw0TurMNEVbPDRLO5
w0QiwMNEgMbDRO7Mw0RN08NEu9nDRCLgw0SA5sNE5uzDRE3zw0S7+cNEIgDERIAGxETmDMRE
TRPERLsZxEQiIMREiCbERO4sxERVM8REsznERBlAxESARsRE7kzERE1TxESzWcREGWDERIBm
xETmbMREVXPERLN5xEQigMREgIbERO6MxERNk8REs5nERCKgxESQpsRE5qzERE2zxES7ucRE
IsDERIDGxETuzMRETdPERLvZxEQi4MREkObERObsxERN88REs/nERCIAxUSABsVE7gzFRE0T
xUSzGcVEIiDFRIgmxUTmLMVEVTPFRLM5xUQiQMVEiEbFROZMxURVU8VEu1nFRCJgxUSIZsVE
7mzFRE1zxUS7ecVEGYDFRIiGxUTmjMVETZPFRLOZxUQZoMVEiKbFROasxURVs8VEs7nFRCLA
xUSAxsVE5szFRE3TxUS72cVEIuDFRIjmxUTm7MVEVfPFRLv5xUQiAMZEgAbGRO4MxkRNE8ZE
uxnGRCIgxkSAJsZE7izGRE0zxkSzOcZEGUDGRIBGxkTmTMZETVPGRLtZxkQiYMZEgGbGRO5s
xkRVc8ZEu3nGRBmAxkSIhsZE7ozGRE2TxkSzmcZEIqDGRIimxkTmrMZETbPGRLO5xkQiwMZE
iMbGRObMxkRN08ZEs9nGRBngxkSI5sZE5uzGRE3zxkS7+cZEIgDHRIgGx0TuDMdEVRPHRLMZ
x0QZIMdEiCbHROYsx0RVM8dEuznHRCJAx0SIRsdE7kzHRE1Tx0SzWcdEImDHRIhmx0TmbMdE
VXPHRLt5x0QigMdEiIbHROaMx0RVk8dEu5nHRBmgx0SIpsdE7qzHRE2zx0S7ucdEIsDHRIDG
x0TmzMdEVdPHRLPZx0QZ4MdEgObHRO7sx0RV88dEs/nHRBkAyESIBshE7gzIRFUTyES7GchE
IiDIRIgmyETuLMhEVTPIRLs5yEQiQMhEiEbIRO5MyERNU8hEu1nIRCpgyESIZshE5mzIRE1z
yES7echEIoDIRIiGyETmjMhEVZPIRLuZyEQioMhEiKbIROasyERVs8hEu7nIRCLAyESIxshE
7szIRFXTyES72chEGeDIRIDmyETm7MhEVfPIRLv5yEQZAMlEgAbJRO4MyURVE8lEuxnJRCIg
yUSIJslE7izJRE0zyUS7OclEIkDJRIBGyUTmTMlETVPJRLNZyUQiYMlEgGbJRO5syURNc8lE
u3nJRBmAyUSIhslE7ozJRE2TyUS7mclEGaDJRIimyUTmrMlETbPJRLO5yUQiwMlEgMbJRObM
yURV08lEs9nJRBngyUSI5slE5uzJRE3zyUS7+clEIgDKRIgGykTmDMpEVRPKRLsZykQiIMpE
iCbKROYsykRNM8pEuznKRBlAykSIRspE5kzKRE1TykS7WcpEImDKRIhmykTubMpEVXPKRLt5
ykQigMpEiIbKRO6MykRNk8pEu5nKRCKgykSApspE5qzKRE2zykS7ucpEGcDKRIjGykTmzMpE
VdPKRLvZykQZ4MpEiObKRO7sykRN88pEu/nKRBkAy0SABstE5gzLRE0Ty0SzGctEIiDLRIAm
y0TuLMtEVTPLRLs5y0QiQMtEgEbLRO5My0RNU8tEs1nLRBlgy0SAZstE7mzLRFVzy0SzectE
GYDLRICGy0TmjMtEVZPLRLuZy0QioMtEgKbLRO6sy0RNs8tEu7nLRBnAy0SIxstE7szLRFXT
y0Sz2ctEIuDLRIDmy0Tu7MtEXfPLRLP5y0QiAMxEiAbMROYMzERNE8xEuxnMRCIgzESIJsxE
7izMRE0zzESzOcxEIkDMRIBGzETmTMxETVPMRLNZzEQiYMxEiGbMRO5szERNc8xEu3nMRCKA
zESAhsxE5ozMRFWTzES7mcxEGaDMRICmzETurMxEVbPMRLu5zEQZwMxEiMbMRObMzERN08xE
s9nMRCLgzESI5sxE5uzMRFXzzESz+cxEGQDNRIAGzUTmDM1ETRPNRLsZzUQZIM1EiCbNRO4s
zURNM81EuznNRCJAzUSIRs1E7kzNRE1TzUSzWc1EImDNRIBmzUTubM1EVXPNRLN5zUQZgM1E
gIbNROaMzURNk81Es5nNRBmgzUSIps1E5qzNRE2zzUSzuc1EIsDNRIDGzUTmzM1EVdPNRLvZ
zUQZ4M1EiObNRO7szURN881Es/nNRBkAzkSABs5E5gzORFUTzkS7Gc5EGSDORIAmzkTmLM5E
VTPORLM5zkQZQM5EiEbORO5MzkRVU85Eu1nORCJgzkSIZs5E7mzORFVzzkSzec5EGYDORICG
zkTujM5ETZPORLuZzkQZoM5EgKbORO6szkRNs85Es7nORCLAzkSIxs5E7szORE3TzkS72c5E
IuDORIDmzkTm7M5ETfPORLP5zkQqAM9EgAbPRO4Mz0RNE89EuxnPRCIgz0SIJs9E7izPRE0z
z0S7Oc9EIkDPRIBGz0TuTM9ETVPPRLtZz0QZYM9EiGbPROZsz0RVc89Eu3nPRCKAz0SAhs9E
5ozPRFWTz0S7mc9EGaDPRIimz0TmrM9EVbPPRLu5z0QiwM9EgMbPRO7Mz0RN089Eu9nPRBng
z0SI5s9E5uzPRE3zz0S7+c9EIgDQRIAG0ETuDNBEXRPQRLMZ0EQiINBEgCbQRO4s0ERVM9BE
sznQRBlA0ESIRtBE5kzQRFVT0ES7WdBEGWDQRIBm0ETubNBETXPQRLN50EQZgNBEiIbQRO6M
0ERNk9BEu5nQRCKg0ESAptBE5qzQRFWz0ES7udBEIsDQRIDG0ETmzNBETdPQRLvZ0EQZ4NBE
gObQRObs0ERN89BEu/nQRCIA0USIBtFE7gzRRFUT0USzGdFEIiDRRIgm0UTuLNFETTPRRLs5
0UQiQNFEgEbRROZM0URNU9FEu1nRRCJg0USAZtFE5mzRRFVz0USzedFEIoDRRICG0UTujNFE
VZPRRLuZ0UQioNFEiKbRRO6s0URVs9FEu7nRRBnA0USIxtFE5szRRE3T0USz2dFEIuDRRIDm
0UTu7NFETfPRRLP50UQiANJEiAbSROYM0kRVE9JEuxnSRCIg0kSIJtJE5izSRE0z0kS7OdJE
IkDSRIBG0kTmTNJEVVPSRLNZ0kQZYNJEiGbSROZs0kRVc9JEs3nSRBmA0kSAhtJE5ozSRE2T
0kS7mdJEIqDSRICm0kTmrNJEVbPSRLu50kQZwNJEgMbSRO7M0kRN09JEu9nSRBng0kSI5tJE
5uzSRF3z0kSz+dJEIgDTRIgG00TuDNNETRPTRLsZ00QiINNEiCbTROYs00RNM9NEuznTRBlA
00SIRtNE5kzTRFVT00S7WdNEKmDTRIBm00TubNNEVXPTRLt500QZgNNEiIbTROaM00RVk9NE
s5nTRBmg00SIptNE5qzTRE2z00S7udNEIsDTRIjG00TmzNNEVdPTRLvZ00Qi4NNEiObTRObs
00RV89NEu/nTRCIA1ESABtRE5gzURE0T1ESzGdREIiDURIAm1ETmLNREVTPURLs51EQZQNRE
iEbUROZM1ERNU9REs1nURCJg1ESIZtRE7mzURFVz1ES7edREIoDURICG1ETmjNRETZPURLuZ
1EQioNREgKbURO6s1ERVs9REs7nURBnA1ESAxtRE7szURFXT1ES72dREGeDURIDm1ETm7NRE
TfPURLv51EQZANVEgAbVRPcM1URVE9VEsxnVRBkg1USAJtVE7izVRFUz1USzOdVEIkDVRIBG
1UTuTNVEVVPVRLtZ1UQZYNVEiGbVROZs1URNc9VEu3nVRBmA1USAhtVE7ozVRE2T1USzmdVE
IqDVRIim1UTurNVEVbPVRLu51UQZwNVEiMbVRO7M1URN09VEs9nVRBng1USI5tVE7uzVRE3z
1US7+dVEGQDWRIAG1kTuDNZETRPWRLsZ1kQZINZEiCbWRO4s1kRVM9ZEuznWRCJA1kSIRtZE
5kzWRE1T1kSzWdZEImDWRIhm1kTmbNZEVXPWRLN51kQigNZEiIbWROaM1kRNk9ZEu5nWRBmg
1kSIptZE5qzWRE2z1kS7udZEIsDWRIDG1kTmzNZEVdPWRLPZ1kQZ4NZEgObWRObs1kRV89ZE
u/nWRCIA10SABtdE5gzXRE0T10S7GddEGSDXRIAm10TuLNdEVTPXRLs510QZQNdEgEbXRO5M
10RVU9dEu1nXRCJg10SIZtdE7mzXRE1z10S7eddEIoDXRICG10TujNdETZPXRLOZ10QZoNdE
iKbXROas10RNs9dEs7nXRCLA10SAxtdE7szXRE3T10S72ddEGeDXRIDm10Tu7NdETfPXRLP5
10QiANhEiAbYRO4M2ERNE9hEuxnYRBkg2ESAJthE7izYRFUz2ES7OdhEIkDYRJBG2ETuTNhE
TVPYRLNZ2EQZYNhEgGbYROZs2ERNc9hEs3nYRBmA2ESIhthE5ozYRFWT2ES7mdhEIaDYRICm
2ETvrNhETbPYRLu52EQZwNhEiMbYRObM2ERN09hEu9nYRCHg2ESI5thE5uzYRFXz2ES7+dhE
IQDZRIAG2UTmDNlETRPZRLMZ2UQZINlEiCbZROYs2URVM9lEuznZRBlA2USARtlE70zZRE1T
2USzWdlEGWDZRIBm2UTvbNlEVXPZRLN52UQZgNlEiIbZRO+M2URNk9lEu5nZRBmg2USIptlE
5qzZRE2z2US7udlEGcDZRIjG2UTmzNlETdPZRLPZ2UQZ4NlEiObZRO/s2URV89lEs/nZRBkA
2kSABtpE7wzaRFUT2kSzGdpEGSDaRIgm2kTvLNpETTPaRLs52kQZQNpEgEbaRO9M2kRNU9pE
s1naRCFg2kSIZtpE5mzaRE1z2kS7edpEGYDaRIiG2kTmjNpETZPaRLuZ2kQZoNpEiKbaROas
2kRVs9pEs7naRBnA2kSIxtpE78zaRE3T2kSz2dpEGeDaRIjm2kTm7NpEVfPaRLv52kQhANtE
iAbbROYM20RVE9tEuxnbRBkg20SIJttE7yzbRFUz20SzOdtEIUDbRIBG20TmTNtEVVPbRLtZ
20QZYNtEkGbbRO9s20RNc9tEs3nbRBmA20SAhttE74zbRE2T20S7mdtEGaDbRICm20TvrNtE
TbPbRLu520QhwNtEiMbbRObM20RN09tEu9nbRCHg20SI5ttE7+zbRFXz20Sz+dtEKgDcRIAG
3ETmDNxETRPcRLMZ3EQZINxEiCbcRO8s3ERNM9xEuzncRBlA3ESIRtxE5kzcRE1T3ES7WdxE
IWDcRIBm3ETmbNxETXPcRLt53EQhgNxEgIbcROaM3ERVk9xEs5ncRBmg3ESAptxE5qzcRE2z
3ESzudxEGcDcRIDG3ETmzNxEVdPcRLvZ3EQh4NxEiObcRObs3ERN89xEu/ncRCEA3USABt1E
5gzdRFUT3US7Gd1EISDdRIAm3UTmLN1ETTPdRLs53UQqQN1EkEbdROZM3URNU91Es1ndRCFg
3USIZt1E72zdRE1z3US7ed1EGYDdRICG3UT3jN1EVZPdRLuZ3UQZoN1EgKbdROas3URds91E
u7ndRBnA3USIxt1E78zdRFXT3US72d1EIeDdRIjm3UTm7N1ETfPdRLP53UQZAN5EkAbeROYM
3kRNE95EuxneRCEg3kSAJt5E7yzeRFUz3kS7Od5EGUDeRIhG3kTmTN5ETVPeRLtZ3kQZYN5E
iGbeROZs3kRNc95Es3neRBmA3kSAht5E74zeRE2T3kSzmd5EGaDeRIim3kTmrN5ETbPeRLu5
3kQhwN5EgMbeRObM3kRN095Es9neRBng3kSI5t5E5uzeRFXz3kS7+d5EIQDfRIgG30TvDN9E
VRPfRLsZ30QZIN9EgCbfRO8s30RdM99EsznfRCFA30SIRt9E5kzfRE1T30SzWd9EGWDfRIBm
30TvbN9EVXPfRLN530QhgN9EgIbfRO+M30Rdk99Es5nfRBmg30SIpt9E76zfRE2z30S7ud9E
IcDfRIDG30TvzN9EVdPfRLPZ30QZ4N9EgObfRObs30RN899Eu/nfRBkA4ESIBuBE7wzgRE0T
4ES7GeBEGSDgRJAm4ET3LOBEVTPgRLM54EQhQOBEgEbgROZM4ERVU+BEu1ngRCFg4ESIZuBE
5mzgRFVz4ESzeeBEGYDgRIiG4ETmjOBETZPgRLuZ4EQZoOBEiKbgRO+s4ERVs+BEu7ngRCHA
4ESAxuBE5szgRFXT4ES72eBEIeDgRIjm4ETm7OBETfPgRLP54EQhAOFEgAbhROYM4URNE+FE
uxnhRBkg4USIJuFE5izhRFUz4US7OeFEIUDhRIhG4UTvTOFEVVPhRLtZ4UQhYOFEgGbhROZs
4URVc+FEu3nhRCGA4USAhuFE74zhRE2T4UTDmeFEGaDhRIim4UTmrOFEVbPhRLu54UQZwOFE
gMbhRO/M4URN0+FEu9nhRBng4USA5uFE5uzhRE3z4US7+eFEIQDiRIgG4kTvDOJEVRPiRLMZ
4kQqIOJEiCbiROYs4kRNM+JEuzniRCpA4kSIRuJE5kziRE1T4kS7WeJEGWDiRIBm4kTvbOJE
TXPiRLt54kQZgOJEgIbiRO+M4kRdk+JEs5niRBmg4kSIpuJE5qziRE2z4kSzueJEGcDiRIjG
4kTmzOJEVdPiRLvZ4kQZ4OJEgObiRObs4kRN8+JEu/niRCEA40SABuNE7wzjRE0T40SzGeNE
GSDjRIgm40TmLONETTPjRLs540QhQONEgEbjRO9M40RNU+NEs1njRCFg40SAZuNE72zjRFVz
40SzeeNEGYDjRIiG40TmjONEVZPjRLuZ40QhoONEgKbjRO+s40RVs+NEu7njRCHA40SIxuNE
78zjRFXT40S72eNEIeDjRIjm40Tm7ONEVfPjRLv540QZAOREgAbkRO8M5ERNE+REuxnkRBkg
5ESAJuRE5izkRE0z5ES7OeREIUDkRIhG5ETvTOREVVPkRLtZ5EQhYOREiGbkROZs5ERVc+RE
u3nkRCGA5ESIhuRE5ozkRFWT5ESzmeREGaDkRICm5ETmrOREVbPkRLO55EQZwOREgMbkRO/M
5ERN0+REu9nkRBng5ESA5uRE5uzkRFXz5ESz+eREGQDlRJAG5UTvDOVETRPlRLsZ5UQhIOVE
gCblROYs5URVM+VEsznlRCFA5USIRuVE70zlRFVT5US7WeVEGWDlRIhm5UTmbOVEVXPlRLt5
5UQqgOVEgIblRO+M5URNk+VEu5nlRBmg5USApuVE5qzlRFWz5US7ueVEIcDlRIjG5UTvzOVE
VdPlRLvZ5UQh4OVEiOblRObs5URV8+VEu/nlRCEA5kSIBuZE5gzmRFUT5kSzGeZEGSDmRIAm
5kTvLOZEVTPmRLs55kQZQOZEiEbmRO9M5kRVU+ZEs1nmRBlg5kSIZuZE72zmRFVz5kSzeeZE
GYDmRICG5kTvjOZEVZPmRLOZ5kQhoOZEgKbmRO+s5kRVs+ZEu7nmRCHA5kSIxuZE5szmRE3T
5kSz2eZEGeDmRIjm5kTv7OZETfPmRLv55kQhAOdEgAbnROYM50RVE+dEuxnnRBkg50SAJudE
7yznRFUz50S7OedEGUDnRIBG50TvTOdETVPnRLtZ50QhYOdEiGbnROZs50RNc+dEu3nnRCGA
50SAhudE5oznRFWT50SzmedEIaDnRICm50TmrOdEVbPnRLu550QhwOdEiMbnRO/M50RV0+dE
u9nnRBng50SQ5udE5uznRE3z50S7+edEIQDoRIgG6ETmDOhEVRPoRLMZ6EQZIOhEgCboRO8s
6ERNM+hEsznoRCFA6ESARuhE90zoRE1T6ESzWehEGWDoRIhm6ETmbOhETXPoRLt56EQhgOhE
iIboROaM6ERVk+hEu5noRBmg6ESApuhE5qzoRFWz6ES7uehEIcDoRIjG6ET3zOhETdPoRLvZ
6EQh4OhEiOboRO/s6ERN8+hEu/noRBkA6USIBulE5gzpRFUT6USzGelEGSDpRIAm6UTmLOlE
VTPpRLs56UQZQOlEiEbpROZM6URNU+lEs1npRBlg6USAZulE5mzpRFVz6US7eelEIYDpRICG
6UTmjOlETZPpRLOZ6UQZoOlEgKbpRO+s6URVs+lEu7npRCHA6USIxulE78zpRE3T6USz2elE
GeDpRIjm6UTv7OlETfPpRLP56UQZAOpEgAbqRO8M6kRVE+pEuxnqRCEg6kSIJupE7yzqRE0z
6kSzOepEGUDqRIhG6kTvTOpEVVPqRLNZ6kQZYOpEiGbqRO9s6kRVc+pEs3nqRCGA6kSIhupE
74zqRE2T6kS7mepEGaDqRIim6kTvrOpEVbPqRLO56kQZwOpEiMbqRObM6kRN0+pEs9nqRCHg
6kSI5upE7+zqRE3z6kS7+epEGQDrRIgG60TvDOtEVRPrRLsZ60QZIOtEiCbrROYs60RVM+tE
uznrRCFA60SARutE70zrRE1T60S7WetEIWDrRIBm60TvbOtEVXPrRLt560QhgOtEgIbrROaM
60RVk+tEu5nrRCGg60SAputE76zrRE2z60S7uetEGcDrRIjG60TmzOtEVdPrRLPZ60QZ4OtE
iObrRO/s60RV8+tEu/nrRBkA7ESABuxE7wzsRE0T7ES7GexEGSDsRIAm7ETmLOxEVTPsRLM5
7EQhQOxEiEbsROZM7ERNU+xEu1nsRBlg7ESIZuxE5mzsRE1z7ES7eexEGYDsRICG7ETvjOxE
TZPsRLOZ7EQZoOxEgKbsRO+s7ERVs+xEu7nsRCHA7ESIxuxE78zsRE3T7ESz2exEGeDsRIDm
7ETm7OxEVfPsRLP57EQZAO1EgAbtRO8M7URNE+1EuxntRBkg7USIJu1E7yztRE0z7US7Oe1E
IUDtRIBG7UTvTO1ETVPtRLtZ7UQZYO1EiGbtRO9s7URNc+1Es3ntRCGA7USAhu1E74ztRFWT
7US7me1EGaDtRIim7UTvrO1ETbPtRLu57UQZwO1EiMbtRObM7URV0+1Es9ntRCHg7USI5u1E
5uztRE3z7US7+e1EIQDuRIAG7kTmDO5EVRPuRLsZ7kQhIO5EgCbuROYs7kRNM+5EsznuRCFA
7kSIRu5E5kzuRFVT7kSzWe5EIWDuRIBm7kTvbO5ETXPuRLt57kQZgO5EgIbuROaM7kRNk+5E
u5nuRCGg7kSIpu5E5qzuRFWz7kS7ue5EIcDuRIjG7kTmzO5ETdPuRLvZ7kQh4O5EgObuRObs
7kRV8+5Eu/nuRCEA70SABu9E7wzvRFUT70SzGe9EGSDvRIgm70TmLO9EVTPvRLs570QZQO9E
gEbvROZM70RNU+9Es1nvRCFg70SIZu9E5mzvRFVz70S7ee9EKoDvRICG70TmjO9EVZPvRLuZ
70QZoO9EgKbvROas70RNs+9Es7nvRBnA70SAxu9E5szvRE3T70Sz2e9EGeDvRIDm70Tv7O9E
TfPvRLv570QZAPBEgAbwRO8M8ERVE/BEwxnwRCEg8ESIJvBE5izwRFUz8ES7OfBEGUDwRIBG
8ETmTPBETVPwRLNZ8EQhYPBEgGbwROZs8ERVc/BEu3nwRCGA8ESAhvBE5ozwRE2T8ESzmfBE
GaDwRICm8ETvrPBEVbPwRLO58EQZwPBEgMbwRObM8ERV0/BEs9nwRBng8ESA5vBE7+zwRE3z
8ES7+fBEGQDxRIAG8UTvDPFETRPxRLsZ8UQhIPFEiCbxRO8s8URNM/FEsznxRBlA8USARvFE
5kzxRE1T8USzWfFEGWDxRIhm8UTvbPFETXPxRLN58UQhgPFEiIbxROaM8URVk/FEu5nxRBmg
8USIpvFE76zxRFWz8USzufFEGcDxRIDG8UTmzPFETdPxRLPZ8UQh4PFEiObxRObs8URN8/FE
s/nxRBkA8kSIBvJE5gzyRE0T8kSzGfJEISDyRIgm8kTmLPJEVTPyRLs58kQZQPJEgEbyROZM
8kRNU/JEs1nyRBlg8kSIZvJE5mzyRE1z8kS7efJEIYDyRIiG8kTvjPJEVZPyRLOZ8kQZoPJE
gKbyRO+s8kRNs/JEs7nyRBnA8kSAxvJE78zyRE3T8kS72fJEGeDyRIjm8kTv7PJEVfPyRLP5
8kQZAPNEgAbzROYM80RVE/NEuxnzRBkg80SIJvNE5izzRFUz80S7OfNEIUDzRIBG80TmTPNE
VVPzRLNZ80QZYPNEiGbzROZs80RNc/NEu3nzRBmA80SIhvNE5ozzRE2T80SzmfNEGaDzRIim
80TmrPNEVbPzRLO580QhwPNEiMbzRO/M80RV0/NEs9nzRBng80SI5vNE5uzzRFXz80Sz+fNE
IQD0RIAG9ETmDPRETRP0RLMZ9EQZIPREiCb0RO8s9ERVM/REszn0RBlA9ESARvRE5kz0RFVT
9ES7WfREGWD0RIhm9ETvbPRETXP0RLt59EQhgPREgIb0RO+M9ERNk/REu5n0RCGg9ESIpvRE
5qz0RFWz9ESzufREGcD0RIDG9ETmzPRETdP0RLvZ9EQZ4PREiOb0RPfs9ERV8/REu/n0RCEA
9USIBvVE7wz1RFUT9USzGfVEISD1RIAm9UTmLPVEVTP1RLs59UQhQPVEgEb1RO9M9URNU/VE
s1n1RBlg9USIZvVE72z1RE1z9US7efVEIYD1RICG9UTmjPVETZP1RLuZ9UQZoPVEiKb1ROas
9URNs/VEu7n1RBnA9USIxvVE5sz1RFXT9US72fVEIeD1RIjm9UTm7PVEVfP1RLP59UQZAPZE
iAb2ROYM9kRVE/ZEuxn2RBkg9kSAJvZE7yz2RE0z9kSzOfZEIUD2RIBG9kTmTPZETVP2RLNZ
9kQhYPZEiGb2ROZs9kRVc/ZEs3n2RBmA9kSAhvZE74z2RFWT9kSzmfZEGaD2RIim9kTmrPZE
TbP2RLu59kQZwPZEgMb2RObM9kRV0/ZEs9n2RCHg9kSI5vZE5uz2RFXz9kSz+fZEIQD3RIAG
90TvDPdETRP3RLMZ90QZIPdEiCb3RO8s90RNM/dEszn3RBlA90SARvdE5kz3RE1T90S7WfdE
GWD3RIhm90TmbPdETXP3RLN590QhgPdEiIb3ROaM90RVk/dEs5n3RCGg90SIpvdE76z3RFWz
90SzufdEGcD3RIDG90TmzPdEVdP3RLPZ90Qh4PdEgOb3RO/s90RN8/dEs/n3RCEA+ESIBvhE
5gz4RFUT+ES7GfhEISD4RIgm+ETvLPhEVTP4RLM5+EQZQPhEiEb4RO9M+ERNU/hEs1n4RBlg
+ESAZvhE72z4RE1z+ES7efhEGYD4RICG+ETvjPhETZP4RLOZ+EQZoPhEiKb4ROas+ERVs/hE
s7n4RBnA+ESIxvhE5sz4RFXT+ES72fhEGeD4RIDm+ETv7PhETfP4RLP5+EQZAPlEgAb5ROYM
+URNE/lEsxn5RCEg+USIJvlE7yz5RFUz+US7OflEGUD5RIBG+UTmTPlETVP5RLNZ+UQhYPlE
gGb5ROZs+URVc/lEs3n5RBmA+USAhvlE5oz5RFWT+US7mflEIaD5RICm+UTmrPlEVbP5RLu5
+UQhwPlEgMb5RObM+URN0/lEu9n5RBng+USA5vlE7+z5RFXz+US7+flEGQD6RIAG+kTmDPpE
VRP6RLMZ+kQZIPpEgCb6RO8s+kRNM/pEuzn6RBlA+kSARvpE70z6RE1T+kS7WfpEGWD6RIBm
+kTmbPpEVXP6RLt5+kQZgPpEgIb6ROaM+kRVk/pEs5n6RBmg+kSApvpE5qz6RE2z+kSzufpE
GcD6RIDG+kTvzPpETdP6RLPZ+kQZ4PpEgOb6RO/s+kRV8/pEu/n6RCEA+0SABvtE7wz7RFUT
+0SzGftEISD7RIAm+0TmLPtETTP7RLs5+0QZQPtEiEb7RO9M+0RNU/tEu1n7RBlg+0SIZvtE
5mz7RE1z+0SzeftEIYD7RIiG+0TvjPtETZP7RLOZ+0QZoPtEgKb7RO+s+0RNs/tEu7n7RBnA
+0SIxvtE5sz7RFXT+0Sz2ftEIeD7RIjm+0Tv7PtETfP7RMP5+0QZAPxEgAb8RO8M/ERVE/xE
sxn8RBkg/ESIJvxE5iz8RE0z/ES7OfxEGUD8RIhG/ETmTPxETVP8RLNZ/EQqYPxEiGb8RO9s
/ERVc/xEu3n8RBmA/ESAhvxE74z8RFWT/ES7mfxEGaD8RICm/ETmrPxEVbP8RLu5/EQZwPxE
gMb8RObM/ERN0/xEw9n8RBng/ESI5vxE7+z8RFXz/ES7+fxEIQD9RIgG/UTvDP1ETRP9RLsZ
/UQhIP1EiCb9ROYs/URNM/1Euzn9RBlA/USIRv1E5kz9RE1T/USzWf1EIWD9RIBm/UTmbP1E
TXP9RLN5/UQZgP1EgIb9ROaM/URVk/1Es5n9RCGg/USIpv1E76z9RFWz/US7uf1EGcD9RIjG
/UTvzP1EVdP9RLPZ/UQh4P1EgOb9RObs/URV8/1Es/n9RBkA/kSIBv5E5gz+RE0T/kS7Gf5E
ISD+RIAm/kTvLP5EVTP+RLs5/kQZQP5EgEb+ROZM/kRVU/5Es1n+RBlg/kSAZv5E5mz+RFVz
/kSzef5EIYD+RICG/kTmjP5EVZP+RLuZ/kQZoP5EgKb+RO+s/kRVs/5Es7n+RCHA/kSAxv5E
78z+RE3T/kSz2f5EIeD+RIDm/kTm7P5EVfP+RLP5/kQZAP9EiAb/RO8M/0RVE/9Esxn/RCog
/0SAJv9E7yz/RFUz/0S7Of9EIUD/RIhG/0TmTP9EVVP/RLtZ/0QZYP9EgGb/ROZs/0RNc/9E
s3n/RBmA/0SAhv9E5oz/RE2T/0Szmf9EGaD/RICm/0TmrP9EVbP/RLu5/0QhwP9EgMb/RO/M
/0RV0/9Eu9n/RCHg/0SA5v9E7+z/RFXz/0Sz+f9EDAAARUADAEV3BgBFqgkARd0MAEUMEABF
QBMARXcWAEWmGQBF2RwARRAgAEVEIwBFdyYARaopAEXdLABFDDAARUAzAEV3NgBFpjkARdk8
AEUQQABFREMARXJGAEWuSQBF3UwARQxQAEVEUwBFd1YARapZAEXdXABFDGAARURjAEVyZgBF
qmkARd1sAEUQcABFRHMARXJ2AEWqeQBF3XwARQyAAEVEgwBFcoYARaqJAEXdjABFDJAARUCT
AEV3lgBFqpkARdmcAEUMoABFQKMARXKmAEWqqQBF2awARQywAEVAswBFd7YARaq5AEXZvABF
EMAARUDDAEVyxgBFqskARdnMAEUQ0ABFQNMARXLWAEWm2QBF3dwARRDgAEVE4wBFd+YARabp
AEXZ7ABFDPAARUTzAEV39gBFpvkARdn8AEUQAAFFQAMBRXcGAUWqCQFF3QwBRQwQAUVEEwFF
chYBRaoZAUXZHAFFDCABRUAjAUV3JgFFqikBRdksAUUMMAFFQDMBRXc2AUWqOQFF2TwBRRBA
AUVEQwFFckYBRapJAUXZTAFFDFABRUBTAUVyVgFFplkBRd1cAUUQYAFFQGMBRXdmAUWmaQFF
3WwBRQxwAUVAcwFFcnYBRap5AUXZfAFFEIABRUSDAUV3hgFFpokBRd2MAUUMkAFFRJMBRXKW
AUWqmQFF3ZwBRQygAUVEowFFcqYBRaqpAUXdrAFFELABRUSzAUVytgFFprkBRd28AUUQwAFF
QMMBRXLGAUWqyQFF</AssayXData><AssayYData Points="3000">ehFQQEMvUEBhIFBAsBFQQHAaUEBwcVBA7EVQQEhyUEDtO1BA34RQQKanUEAJXFBARmdQQLBb
UEAlclBAzkBQQIULUECPZ1BAzE9QQDCDUEDxVlBAAaVQQORgUECxMFBAjlNQQOMvUECocVBA
yTdQQBgsUEAdX1BA/nBQQBOeUEAaQlBAeCRQQFxKUEBEOFBAzG9QQImMUEATC1BATEFQQIFy
UEDhYVBAMWNQQA45UECVbVBA2VtQQJNlUEAvN1BA1EJQQDEEUECmEVBAM1BQQMpCUEABaVBA
VCZQQLROUEBQOlBAOB1QQLj8T0DcOlBAQllQQBsgUECdF1BACHZQQEicUEAta1BA2QZQQAdz
UEAZN1BAmaxQQPRuUEA0TVBAHGpQQMgZUECpElBAWVNQQDxIUECePVBAxBJQQJ1RUECGnVBA
7z1QQKZdUEAIQVBASBlQQJM8UEDBolBAde9PQNZLUEB5PVBAxl5QQMxXUEArZ1BAjydQQHFb
UEC3NVBAKBtQQO18UEC4YFBAK3BQQC/8T0DMWlBAxBVQQMApUECNK1BApidQQBRdUEASgVBA
vzBQQLg8UECHRFBABSNQQB5NUECzKVBAikBQQDYkUEA4I1BAk2hQQI79T0CT+U9ADztQQOj+
T0CzH1BAngpQQJ3oT0C8OFBAY0lQQE1IUEDHTlBAEg5QQH0vUED2LlBAnBhQQMw7UECbLVBA
60NQQBlpUEAQE1BA9HdQQAU3UEDZT1BA30tQQNFXUEBQ809AUvpPQDdAUEAtVVBAJyZQQEw1
UEDrIlBAWfxPQO4TUED4BVBAj4ZQQOASUEApSlBA0i1QQDKIUEC7G1BA/1tQQJgWUEDZYFBA
JuBPQKdJUECVZlBA741QQIA2UEAQ+k9AgyZQQEtWUEAtGFBA1v5PQAwJUEBM7k9AhIJQQOQk
UEB+KFBAoiZQQKUjUEDNJFBAo1BQQARQUEBuClBAjt5PQIxOUEBsKVBAAU1QQPygT0D1909A
3lRQQIQnUECVH1BAmddPQMBLUEAtTlBAbxVQQMAlUEBSMlBA4RlQQEfoT0CKLlBAxQhQQGZU
UECcMFBAmvFPQAgiUEBW+U9A4SNQQNgbUEAjAFBAAv5PQGX8T0DzPVBAyiFQQPcYUEDh9E9A
9f1PQBUHUEDhH1BAIQVQQDwtUEDp/E9AH3dQQNjvT0D1909A5upPQDvZT0C79k9AcvJPQHor
UEA+BlBANudPQKM/UEBP3U9AOU9QQPYdUEBPPVBAixNQQCosUEBjFFBAzzRQQE04UEDrBlBA
yy9QQLveT0AVFFBAjyRQQFQqUEAEGlBAzy5QQJAUUEApFlBABDJQQJn4T0DcQVBAPilQQOtO
UEDx909AOOdPQOftT0Ch1k9AK1dQQAkLUEAG5E9AhMNPQN0VUEBLL1BAfQZQQCoJUEAuwU9A
oR5QQFkjUEBR+E9AvCBQQF25T0Ah409A/75PQDDsT0Axzk9AbhxQQIAAUEAF5U9A6pVPQMLp
T0AgHVBADL9PQKbzT0BM1E9Aa9tPQNPpT0AGFFBAlftPQL4xUEALyU9AONhPQM0UUEDpCFBA
nP9PQAT1T0B96E9APexPQCcYUEBfwE9A1+xPQPLMT0DaQVBAd/ZPQBrzT0AqAVBA00ZQQOfZ
T0CJ+k9Aze1PQIXXT0Ds7k9Ax9tPQDztT0DpzU9AvsFPQDDhT0Di7k9A8SBQQDHbT0AM5E9A
H8VPQHntT0BryU9AoiFQQMjjT0Db5U9AISNQQLsfUEDqB1BA66hPQJQLUECkAlBAQtFPQCnm
T0BX109Ar+BPQDn3T0AD509AmKJPQBwJUEBy5U9AevtPQF6wT0BWzk9A0s1PQGD2T0AB6k9A
jr5PQJPTT0AZDFBANbBPQCO+T0Dr909AY/NPQPeTT0BPw09AiMtPQNbPT0Aczk9AnQNQQEDd
T0Cu4k9Alf1PQK+nT0B5eU9Arc5PQMDiT0DH7k9Aq4NPQBXkT0CHuU9Atb1PQMqyT0DZo09A
hINPQAjRT0CNxk9ACBFQQG6uT0BM4E9A5shPQLvhT0BD1U9AArVPQJPgT0Cns09A1/9PQJDp
T0DyqE9A5utPQPG9T0CZ009Ac89PQH21T0ChB1BAIaRPQBPIT0BOtE9AGrlPQOSuT0Dbmk9A
VbdPQGLAT0De809AucBPQArAT0Dgt09Ae5hPQOyhT0DPt09ADVxPQDNtT0CbvE9Aja5PQI+v
T0ABLFBAuOVPQNCxT0BuxE9A2pVPQCbTT0Afpk9AbrlPQD+1T0D71k9AFepPQIShT0Cb609A
EulPQBCiT0Dv0E9AdKlPQPzLT0CblE9AIaVPQI7YT0D8w09AZKVPQDOZT0C2bE9AwZxPQEbh
T0CyrE9AiHVPQHN9T0Ap2U9AC6pPQCoEUEBydU9AVb1PQP+VT0AakU9AB+9PQP2FT0D5f09A
p8BPQD3BT0DI709Aa9ZPQKaIT0Dyfk9Aw3lPQLjGT0BoZE9A2GpPQFKIT0BCq09AlNNPQI+d
T0DnfU9ASKlPQFqfT0BslE9AK6lPQASFT0CG3k9APXhPQD5LT0AegE9AAp5PQNupT0Bfgk9A
tpNPQPGHT0AXuk9AbLFPQPFwT0Ajok9ACaVPQH50T0BUt09AhplPQLaXT0CRbE9Axr5PQCG+
T0CXfk9A+ZhPQL+WT0DYi09AgWlPQAh3T0Cju09AuXtPQPW1T0AFoE9A+o1PQOeeT0CsgE9A
DpRPQId2T0BXvE9AZV1PQGSXT0ACt09AMaRPQGm9T0DQdE9ACcBPQDiZT0Bwmk9At5VPQMm7
T0Ddik9AJXxPQMx0T0AKcE9AHKBPQHeGT0DaOU9AgbBPQNyCT0DzdE9AQpNPQCeKT0DoeE9A
lGtPQAaBT0B5lU9AE7hPQAqTT0C9aE9Aom1PQK1hT0DWjk9ANFFPQOI4T0C3ek9AWXdPQEyg
T0CJyU9AEZlPQGl1T0BnVk9AV4dPQLMxT0ArVE9AbnlPQCRzT0A2SU9AuiBPQOx4T0DQME9A
8DJPQCwVT0Biqk9ACmxPQBaGT0BolE9AqYFPQCp6T0B4VE9AszxPQFZ2T0C9XE9Acn9PQKWY
T0B4ck9AjZZPQFdZT0B+a09ADHBPQKlnT0BSrk9A1XxPQJhDT0DBTk9AcJRPQKDAT0CdVU9A
GjlPQBhiT0DXWk9Ayo1PQGACT0BvoU9AWmRPQJuMT0DMd09A1IJPQOZMT0CWek9AKnhPQM9w
T0BIOE9APE1PQMdVT0Dqdk9Ap39PQJxTT0DrUE9AO2JPQJNHT0ClYE9Au0pPQOdwT0CQgU9A
YWdPQOdOT0AvRk9AA6JPQE1DT0DAf09A0VtPQDgFT0A1pE9AtkpPQFR8T0CfjU9Au4NPQA50
T0BBaU9AHixPQBVQT0BsWk9AWQ5PQIZqT0AdTU9ATltPQGqgT0D2Yk9AvThPQNtkT0BzfU9A
+h9PQLpeT0Bdg09ABEhPQP9PT0DrXE9AQnBPQPBgT0BdVE9Ac0lPQE2ZT0CyiU9AgWZPQBsd
T0AcWU9AfVNPQKJzT0D9Q09AiCVPQOdlT0CPLk9Auz9PQGNHT0C+M09ALVpPQJvkTkB0D09A
i69PQOImT0AlMU9AHoFPQNkeT0DH8E5AyVhPQEgrT0BuVE9APVpPQOQ7T0AvOU9A9OdOQBUu
T0BPT09A8B1PQE95T0CsH09AXCVPQIwfT0DPLk9AkS9PQNo1T0BgS09AtBpPQENNT0DRSk9A
I35PQHA+T0AQ/k5AbZxPQDE/T0CZPE9A+0xPQDMET0BFSU9AQypPQAM1T0BWH09AwHJPQKsz
T0AFGE9AoDNPQJUIT0BMzU5AaDFPQCAKT0AWhk9A1DlPQFcQT0BPQU9AWDdPQD8GT0CRM09A
xftOQFFdT0DqOE9AcBxPQJQqT0BiTU9ASklPQOYeT0DLEk9A0xVPQLUfT0CZOE9Agx1PQNYz
T0CfJ09Axh5PQO4zT0Bb8U5AjO1OQHAfT0AoRU9AdtJOQD02T0DTEk9AQshOQF4LT0Ae805A
DD5PQAAwT0AbYk9AMzpPQAfFTkBwak9AfCJPQN0UT0AAHU9A3DlPQIBTT0BsF09AyNhOQDH+
TkDLDU9ApAJPQOb7TkDI/k5AjgdPQEFaT0DoLU9ABOlOQCMjT0A+1k5A9iNPQFhAT0DXA09A
MhFPQLupTkABTk9AtShPQJMfT0B7IE9ATwVPQDkFT0C1q05AdPBOQLQKT0Aj505AOjpPQJQU
T0B7Sk9AvBZPQLTOTkC0JE9ACD1PQFIAT0BPJ09AqRBPQIbcTkD0/05AZwlPQCM5T0DT3E5A
FhtPQKwDT0Dkhk5AaQtPQNMLT0CjF09ArPJOQNQtT0CjG09A++tOQPjUTkBGIU9AtANPQPYe
T0D/TE9Abv9OQODrTkAinE5ATi1PQLXPTkCd+05APBVPQIUVT0BzJk9AzPVOQEcfT0CYAE9A
RwBPQID2TkBOPU9ABBdPQCDuTkB8Ak9AkNNOQD/oTkAX405AyNBOQN/XTkBxBU9AEx9PQAvu
TkCF6E5AKhxPQBMKT0Ai9E5AKw5PQBrwTkAr+E5A+PtOQNgyT0BDCE9APMlOQJUHT0BGJE9A
p+dOQOEoT0AP+U5AUQlPQLjeTkDiFk9AoPlOQMANT0C63E5AasxOQIymTkCV3U5AHfxOQLPr
TkDkzE5AcANPQPwMT0Dvv05ACQBPQKoWT0C2Ek9AA9ZOQFS0TkAx605A89VOQK8MT0CSC09A
mdtOQA/FTkB4FU9AlKtOQHoFT0Bfw05A1+xOQKb9TkCVyU5AZfFOQGXXTkBs1E5AA+VOQKet
TkByG09AsNtOQM+4TkAy805AhARPQBMCT0D3JE9AVa9OQBaqTkCMzE5Akh5PQOf0TkBN705A
Cu5OQAOmTkA4ek5A6JxOQJ8RT0BgfE5AqBBPQDf4TkBOvk5A2QJPQOLITkAe+E5AFAZPQCm/
TkAG9U5AKQRPQKDdTkCY4U5A4xpPQHZ4TkCS0k5AQgRPQJ7aTkDt7k5AEbFOQCjKTkALsE5A
5hJPQDDGTkCGpk5AjSBPQAHOTkAFxE5AKb5OQD7HTkAyuE5AOZFOQPb0TkCrn05A3AlPQD3T
TkBZy05AovpOQOF/TkAqyk5AS6pOQACrTkBZ7k5ADLBOQFHFTkAO2k5AxZtOQFDNTkAX3U5A
D/lOQAPzTkBekU5AhN9OQNbYTkDYxU5Ap/NOQC6UTkB12k5Am9pOQF3KTkDqwU5ACtNOQFH/
TkDV1k5AupdOQGzeTkCzsU5Ag5ROQHTPTkDKzk5AmP9OQLOxTkCg0E5A99FOQMKgTkAVyE5A
ibROQE3KTkDkuE5ALKJOQNCjTkDf8U5AP7JOQAbhTkC7sE5Ad5pOQLSxTkBDxk5A89JOQNG2
TkDzuk5AmMFOQH+rTkBdxU5AtL1OQJFzTkBx6k5Adr5OQLjgTkALkk5Aq9xOQKXXTkD+pk5A
zLNOQAj3TkDNR05As5hOQEy/TkCNpU5AJZxOQOiUTkDAxU5AoKhOQFN8TkAR1E5AkbxOQBnL
TkBbmk5A0KVOQJmjTkCutk5AVo9OQLiVTkDJhk5A9bROQPqkTkCyiU5Aq+pOQCz3TkBqpE5A
98xOQPPqTkBrrk5AyIVOQGGpTkAFmk5A8K1OQJ+lTkDKt05AIJ5OQMyFTkBwxE5AbMZOQET6
TkBjdU5AAL9OQAK6TkDKek5ApntOQP1kTkDmmk5A7YNOQHCxTkDPmU5AV5BOQDWhTkD7uk5A
U5pOQMyPTkAbYU5AGsZOQJOXTkCQok5A3q5OQFyjTkA5t05AxOBOQEbgTkAOzk5ALYJOQHiS
TkAdpk5ACaJOQOL7TkABsk5A6YpOQKVuTkADfU5AfcBOQIG6TkAruU5AG5hOQG+PTkB8mE5A
27pOQOirTkBWk05A7NZOQFC0TkC9pE5Ad2VOQHuPTkDdhU5AToJOQG96TkBHNU5AOV1OQNa8
TkAVtE5Anp5OQHyMTkDnwk5AfpFOQC1dTkDeg05A64JOQPuCTkD1sE5AZXtOQApsTkB9rU5A
RpdOQEetTkBpXU5ACXpOQP+OTkDRTE5A2JROQMZqTkDaRk5AbJxOQJPLTkDfek5APHtOQHqx
TkBva05AEJZOQB13TkCAcU5A2sBOQLF8TkBegE5AYppOQFuFTkDbmE5AS7tOQD2LTkDTjE5A
UnNOQIqGTkCJh05AK2pOQADdTUCmbk5AeLNOQOiaTkDJuk5AdItOQM1VTkB+g05AHadOQAqA
TkD4bU5AP6tOQO+OTkCtcU5AiTVOQFBETkDpnE5AxD5OQHdlTkBwWU5AN1pOQKOeTkC+XU5A
f7dOQP1HTkAkj05At3lOQEmHTkBwaE5ANVFOQDVwTkBpNU5Aql5OQLNwTkDMfU5AZZFOQGi1
TkBsWE5AY25OQD15TkB0pk5A2FlOQKNuTkDzzE5AiZhOQF1wTkC4Uk5A4IdOQP41TkBvg05A
JmtOQMlqTkBKME5AcGlOQEU0TkASgU5AcItOQNCBTkDUZU5AfmhOQBd8TkDkTU5AKXVOQBxc
TkAZf05A2VJOQF9yTkBvdU5AFk9OQM+8TkDujE5AHZROQKVLTkABbk5AHX5OQA5+TkBGH05A
YWZOQCl0TkAJkU5AjKZOQEGfTkD8XU5AtXxOQFlNTkCIfE5AR2tOQJE0TkAoOU5AvYBOQFhg
TkCoTk5AnFxOQDE9TkDyYU5AI5tOQLElTkAORk5AEFROQF8qTkA/g05Au21OQHptTkD8W05A
WFdOQKJ7TkBdHE5AMkpOQFhyTkD0W05AYU1OQKQ6TkCee05AzDhOQFByTkBrPk5A52dOQOQn
TkDGck5A7adOQDwVTkCDWE5AXDZOQFcjTkCfAk5AMDJOQNpGTkAuYU5A9GROQMCDTkBUiE5A
lnVOQKmdTkByU05Ab1tOQMIrTkBkfE5ApYROQMVWTkBgNE5AP05OQA1ETkDAZU5A9WNOQFcg
TkCrd05AuAVOQEaCTkAYZU5AB0BOQF1iTkBvMU5AMG9OQGNzTkAdfk5AujZOQLo3TkCOfk5A
KEROQANUTkBfPU5AnGNOQL5ETkC3P05A0BlOQENZTkCcM05A84lOQItsTkCjVU5A3ytOQEh2
TkCFL05A00ZOQHYxTkBbLk5Acg5OQK5eTkC0x01AvDVOQA35TUBgFk5ACylOQOdLTkAXLE5A
jTROQNoETkDaSk5ADS5OQCI6TkAELE5AjnBOQKZETkCpa05AGA1OQIyiTkC5HE5AT1hOQC9Y
TkBA9E1Asi9OQD01TkCoI05AbDFOQLwsTkCiKU5ALSpOQPZITkC+N05A8gBOQEU+TkBj+k1A
pFhOQEPdTUCFKk5A2D9OQPxxTkDOJU5A1xBOQK44TkDJGk5AhkZOQDooTkAOH05Aii9OQGhb
TkBOL05AAl1OQJxdTkBQak5A/FpOQNVETkBuGE5AOzNOQD/pTUDBe05AtD9OQOodTkBVKE5A
+iROQKssTkCTL05AU1pOQOEhTkB2A05Am9tNQJjhTUAWQk5A9A1OQEc0TkBCME5AmVNOQI0m
TkDkIE5A7xpOQIM5TkA+G05A5xpOQPc6TkAFSU5ADQdOQNUtTkDPVk5AGxZOQIv4TUAkQk5A
0PhNQDwzTkAWIU5AAwNOQAsUTkBt/01ARyROQLE5TkCgDk5A1VJOQCkFTkBUS05AyStOQDUh
TkD3KE5ATQxOQPYoTkDL4U1AFl1OQKEETkASI05Aq2JOQIZHTkB1bE5Ayd1NQDgOTkD3LU5A
BrNNQEMOTkDuM05Abz1OQCHgTUBX1U1ADwVOQNYoTkANL05AYU9OQEcNTkBk8U1AeQFOQDop
TkB3T05AWDFOQE4MTkCVEE5A0EZOQFioTUBwLE5Ari5OQKcMTkAn+01AE/FNQMABTkAOCE5A
0RlOQKJfTkCFAk5A+05OQLpBTkAYC05A6U1OQPMGTkBmAU5AIRpOQNoUTkBZ5k1AfSlOQFM4
TkCO7U1ANQJOQIovTkDn901AvzlOQNEpTkC1HU5AFwpOQCsITkDZEk5Ang1OQD3WTUBfP05A
ZQFOQIr2TUBQ/k1AHwdOQNLwTUDE4U1AfCNOQGrsTUCs001AXVxOQBWqTUBoIE5A1w1OQPtL
TkDzVE5ACedNQHPaTUDVC05A9itOQOfaTUBfF05AoNZNQMLZTUDbGk5AXUVOQOqxTUCeyU1A
yrNNQLA2TkBaGE5AtytOQKsOTkCFz01AoBpOQIYXTkAdQU5AcCROQGAATkATKE5A4PlNQEL3
TUDsyk1A5/FNQL+9TUCp+U1AGyZOQEz7TUCfOk5AMBBOQL7mTUCF/01AvyNOQEo7TkCO+U1A
iOlNQILGTUDa0k1AiB9OQJkhTkDQGU5AmOlNQCDJTUCAC05A2dRNQMIFTkB7/E1AvMRNQIPC
TUABDE5ArvRNQIgNTkDDjE1AytxNQK/iTUByGU5ATeBNQHAhTkBwGE5A/qpNQNyuTUBaAk5A
hwVOQML1TUD3EU5Ag+VNQBbXTUCOAU5AWQ5OQBIITkBPEE5AMSJOQCvHTUAxgU1Ayf1NQLUH
TkDi3U1AfOZNQDjhTUDG/k1ASMxNQEriTUCtIE5A8v5NQFkFTkBABE5Av/JNQCD2TUBe9k1A
JsxNQO7RTUAf8E1AY+hNQI7KTUAp8k1AsbdNQBnpTUCTsU1AkaBNQBOqTUDmlU1AJgBOQBZC
TkBMyk1A0b5NQILeTUAFGU5A19xNQLwUTkDI601A1rpNQM7LTUCUEE5ABeBNQAOWTUDb+E1A
QvZNQGK/TUBC/k1AqN5NQFb9TUCe+01AiLZNQFnBTUCvvU1AThROQJjHTUCT1U1AWs5NQCkA
TkDszU1AHgZOQO2XTUATpk1AArRNQML3TUDykU1AUYlNQBTTTUDm4E1A8p9NQOgBTkDt/E1A
qK1NQBG5TUC/2E1Al85NQHKyTUDb+k1AO7BNQGTvTUAknU1AXoVNQFnoTUD6gU1AD8dNQH+/
TUAi2E1AB8NNQIsBTkD3nE1AH45NQKfSTUA8301AIMxNQMuaTUAm3k1Aq4VNQEnBTUDF/k1A
v9lNQNCpTUA2zk1AU89NQN2+TUBB7U1AA6lNQGWkTUAKpU1AhdpNQCvpTUC4pU1AEupNQB6W
TUAlxk1AYaBNQBSaTUAa6E1AQcJNQA2RTUDJvE1AVOZNQNWwTUBmyU1A7MRNQIjeTUDP6U1A
NN9NQFfMTUDUok1Ah8FNQG/BTUBRy01A1rhNQBe2TUB9pE1AM7RNQD6QTUD5d01Am4NNQOa8
TUCusE1AfyZOQCbPTUBtyk1AqYxNQDLMTUCBvk1ARr9NQEKFTUDax01AYghOQOTOTUCw4E1A
ya5NQJDXTUBrtE1As4JNQNqZTUDZrk1AOaZNQHGoTUDlmU1AFqZNQHi9TUATk01AMcZNQFAF
TkDs1k1ASKtNQKqOTUCKmU1ASMRNQNXTTUB1yk1ACdRNQPj1TUDUoU1AJMpNQPavTUBG201A
0ItNQKbdTUDReE1Az8tNQOjJTUAYuE1A/5pNQMewTUCPuE1AWpVNQDOhTUDH9k1AWo5NQGSE
TUB6EE5Ag4JNQPrMTUBtrU1AdJ5NQBGSTUBpnk1AbIpNQHGaTUAUqk1ATaVNQORjTUBGYk1A
wY5NQNX2TUDojU1AOIlNQFOdTUAdk01AVq5NQK97TUC4qU1A+GpNQBNFTUCLc01Ag2tNQIfH
TUDHwk1AGbxNQP+4TUAisU1AYJ5NQM+eTUCszE1ANsVNQAyeTUA8Nk1AyFxNQLXYTUCWmU1A
os5NQEiPTUARz01APppNQCW+TUCpj01A1blNQHusTUArSk1AQHhNQGeWTUC5gk1AkIFNQPaV
TUCvnE1A5rlNQAbuTUBYfU1AC5dNQO+GTUAEr01AdKpNQIGhTUCNuk1AUZlNQL6NTUBTrk1A
S3RNQMxeTUBuvk1AdkdNQMOWTUBrWk1A3KxNQCx7TUB0ak1AGdlNQAiyTUC9f01A+XxNQIuC
TUDQrU1AraNNQIChTUBwgE1AL65NQPadTUD0iU1ADaJNQHORTUCboE1ALrpNQL+WTUBKkk1A
drBNQOZ7TUCbgU1AbpBNQOWFTUB2eE1AQYBNQG54TUDbe01AWI5NQMuGTUDAgk1Ag6VNQG+P
TUB7kU1AiYZNQKSCTUBciU1ADZVNQDRDTUDUlU1AKo5NQL7FTUCPzk1Ax7VNQAuMTUBjg01A
tTVNQG15TUDXcE1Ay71NQPWKTUAaq01AP29NQIOKTUDOh01AjKZNQOxgTUB8jU1AOZVNQImJ
TUAlek1ArU5NQG5wTUDBZk1AdaFNQE58TUB3oE1AgYtNQGWjTUBdYU1AnmdNQISDTUDqe01A
y1hNQMFWTUB+g01AG5xNQDZ+TUBfYE1AEMNNQP94TUD9gE1AW3BNQPVcTUC3Xk1A5KNNQFKt
TUCSeU1AvG9NQFNUTUCkjE1A3lVNQKOaTUAvZk1AU7JNQG1oTUDmKE1A6DxNQJCYTUCVqU1A
e1tNQHeyTUCkbE1AM2lNQA5/TUCkl01AlXBNQAJqTUAsWU1AUWdNQAFYTUCoVk1A3jxNQJAg
TUCXjk1AqYhNQDFMTUA/c01Apq5NQF+qTUCOh01ALYVNQAl4TUBeP01A8J1NQKVhTUB3XU1A
iT5NQA6RTUAVn01AZ5pNQFBiTUAPtk1AT3tNQBxqTUD0bE1Aw4xNQJ+rTUALcU1AjYRNQL9g
TUDbn01AR6RNQLCdTUDdME1ATHVNQJJBTUA0fE1A/4RNQPEwTUBgV01ApXxNQJpNTUAXZ01A
gm9NQJpbTUBFZk1ATJtNQF7WTUCPLE1AR51NQJaiTUD7bU1AtZJNQH+1TUBMfE1AaCRNQKl/
TUAvW01AISNNQO1NTUBFpU1AeHRNQP6GTUD1kk1Aq1pNQGxBTUCYmE1A/KBNQFxITUDwgk1A
A5tNQFqJTUCBQ01ALlhNQOaZTUD0T01AdlJNQPd5TUAMZU1AfmNNQM51TUDNdk1AwktNQDwy
TUCQiU1A6yVNQEpmTUBRjk1AXWBNQFhsTUBQiE1AMmtNQMhqTUCQWE1AV2lNQIQsTUA5RE1A
xHlNQOCJTUCEIU1APmBNQLKUTUAqV01AiTRNQKMmTUBCfk1AA0tNQJEkTUDwjU1Ap2lNQCRf
TUDzRk1Aa69NQDZyTUANGU1AxIFNQK9tTUB9WE1AoQtNQAtXTUC2T01AbjlNQDpkTUA2FU1A
lE5NQC5ZTUBKaU1ATTNNQFuOTUDiTk1AXjRNQDI0TUBBXk1AxgJNQMGVTUBjh01A8SxNQMxO
TUDuU01AzGdNQO1+TUCXaU1Apl1NQDImTUANIE1ABVVNQBBOTUDwTk1AIlRNQA55TUBaE01A
flpNQI4oTUADoE1AGU1NQECBTUC2Yk1AuCVNQDOSTUDFgk1Aa2lNQEyzTUCYYk1AfhZNQO5j
TUAGPU1Aym5NQEyGTUBvS01Am1pNQGxFTUBpYU1AGl1NQLJJTUApWE1A2HpNQLNrTUDZZk1A
tDVNQO8dTUAyiU1AvGpNQCD8TECMcU1AdVdNQCM8TUCpak1AzpVNQCo3TUDAkE1AYkdNQDpJ
TUDDJk1AS1hNQI3aTECDNE1AXWpNQOFmTUCGFE1AOTRNQER3TUDwVk1AWFlNQGNgTUBig01A
VEtNQIJDTUCUV01A/ztNQEw5TUDkY01AlExNQAU+TUB2bE1AH2pNQDKHTUB2L01A0ltNQGmN
TUDeVE1ALENNQMwlTUClNE1AmR1NQFtNTUAeUE1A1l5NQPhbTUBIaU1ArStNQBQJTUC/NU1A
kLdMQNUMTUB1Rk1AzRdNQNY2TUAXSU1AcKxNQMdjTUA6WE1AM1BNQOdDTUCLPU1A3h9NQFc/
TUDtMU1Aqz5NQD8eTUDOSU1Abi9NQChkTUBLfk1AeCtNQIdXTUD7RE1A7+9MQN0sTUD/IE1A
yClNQLo2TUBuKE1AqARNQECETUANNE1AkURNQAkzTUBrGU1A53ZNQLlJTUDPVU1AUPhMQNAn
TUBqYk1AuYBNQDNMTUCmDU1AyjlNQA4ZTUBdDE1ACUZNQM8vTUDhIU1ALBxNQA8zTUA5+UxA
4FdNQAY9TUCzX01AcSBNQAU+TUB5Rk1ADiVNQO8fTUDveU1AIFBNQMMmTUARVk1AazJNQNhL
TUBRCk1AhEZNQIDxTECjT01AOPxMQBwnTUBWbk1A3DVNQIlGTUB2QE1Ai0NNQCQUTUCVSk1A
/0RNQDY0TUDhDk1AHwJNQPkiTUBSKU1AMj9NQM4eTUD+TE1A9C1NQItZTUA/IU1ADhVNQO1U
TUBwLE1AQjlNQLoHTUATyUxAgCNNQHVSTUBpG01AjDlNQGAhTUC4+0xAx2FNQJJZTUA4Jk1A
WD1NQHQoTUDNR01ALgNNQMwTTUAQOk1A5GBNQDz9TEBYIk1AxhhNQAkRTUDvD01ATPxMQAcL
TUCg7UxAfztNQJUkTUDTRE1AM1ZNQA5wTUAZU01ASfZMQA3kTEBaKk1A0RZNQIgFTUBsY01A
/SlNQNQMTUC2PE1AAfVMQF0LTUDjN01AIulMQHgXTUBvIE1AVwtNQEhGTUB4OU1A9S5NQGg2
TUDO1UxANRpNQL4ITUAqO01AUeNMQNn0TEDHDU1ASR5NQPQFTUBM9UxAW+JMQCHyTEDrEk1A
Nv5MQCAXTUDIRE1AUxdNQBr6TECNH01AJOdMQBUkTUAYKE1Av1xNQBv1TECHL01A7GNNQJYt
TUCl+UxAxkJNQL8rTUBD/0xAeNxMQL3oTEAy+0xAw9pMQLUYTUAq6ExAQA5NQD4qTUAdAU1A
Bf9MQJjoTECuF01ASSpNQOIcTUCUAE1A5vBMQJANTUBSUE1AFk1NQMcvTUAqJE1AbO1MQLUo
TUA+6ExAr/9MQE4CTUD3s0xAJChNQOgjTUB4GE1A+uFMQJTmTEC6SU1AixlNQBzATEAAG01A
KcJMQIYHTUAnFU1ABhNNQLEcTUBRJU1A+yZNQEPrTEDyBE1AU3NNQGkLTUDvI01AFjJNQNEV
TUAaL01AIx5NQEogTUCCKk1ACdBMQNgnTUAnGk1AEdJMQFDwTEBv2UxAZBhNQIoDTUAlGE1A
bylNQCwUTUDR5ExAQj9NQDXrTEBr/0xAqhRNQBMOTUANKk1AB/lMQNrqTEBX6ExA2fRMQIrD
TEC05kxApRlNQB4YTUA540xA8AJNQA3MTEDZ8UxAdkFNQL0+TUCTBU1AnyJNQF4yTUD950xA
JQRNQOD4TECz20xA2CVNQNj1TEDMV01ALwBNQKz8TEDO70xAqsZMQEAtTUBh20xAUcRMQMcD
TUBFQk1AY7tMQHbyTED7GU1AifhMQHrgTEAn3kxAe8lMQNsOTUB1+0xA19dMQFbdTECt6ExA
f/5MQHTITEB+6UxA6QVNQAgYTUCK9kxAZMxMQOfATEAUBE1ASuZMQIr0TECHLU1AphdNQCEK
TUCYJ01AG69MQE3ETEAtHE1AD7JMQJLtTEBc1ExAv85MQHPoTECz8kxAn/VMQOf1TED880xA
IjNNQIW+TEBXJE1AnR1NQAEdTUAESk1AR+xMQM64TECRf0xA5AFNQOP1TEAq9ExANulMQKzy
TEA/E01AtgBNQCWdTECRm0xArNZMQFjwTECZnkxA5f1MQF7sTECvHk1AjeRMQN0mTUC+5UxA
WctMQGewTEDSpkxAft5MQPDvTEB+z0xANfRMQI/gTECJv0xAM/xMQJ36TEDw9UxAxtlMQAcR
TUD+3kxAPetMQKgfTUCP90xAr+dMQC2yTEBXwUxA/AdNQE3aTEDwBk1AqgFNQBziTECM+ExA
WtZMQD7VTECw5UxA5P5MQNbGTEDa/kxAY9dMQB3FTEDvtExAkbJMQIXETEAsh0xATQVNQKnA
TECBtUxA7N1MQPXhTEAKv0xAaANNQKYBTUCcGE1AubRMQEnzTEBZyUxAg6VMQPizTECj1ExA
TK9MQEsZTUCd10xAkAtNQI2+TEAF5UxAaf1MQAFoTEBGqkxA2eVMQBHrTEAOm0xAbtJMQFf3
TEBL0kxAGPBMQG+7TECY00xA3xxNQKyyTEDeAk1AOKBMQGbtTECs7ExA3rpMQEnATEBR1ExA
8a5MQLn6TEDq8kxANdhMQNoQTUCMs0xAOshMQAa3TEAYwkxAePJMQO+hTEAf7kxAjapMQI1G
TUC0yExAZM9MQOffTEC6w0xAfNZMQBEUTUDEzExAe6dMQFAsTUBLkkxAsLRMQHnFTEB62UxA
C7xMQFM0TUBynUxA6AVNQC6vTEAakExAQN9MQBSNTEBhqExAXYFMQNIGTUB1kUxAAxZNQCCN
TEC7nUxAuhdNQFK0TEAhpExAXBJNQD/YTECe80xAg9NMQLH9TED/v0xAw8VMQADGTECJoUxA
3gRNQCXiTEDsgUxA3vtMQPqrTEBmskxAJahMQF7wTEBgz0xAnrtMQC7UTEC3uUxAFpdMQETo
TEC+kkxAoL1MQCzxTEARoUxAyOJMQEPATECVq0xAvahMQMGhTEBnwUxALdxMQHChTEANwUxA
JcVMQCcfTUAar0xAiYdMQKK6TEB53kxAs4pMQNGLTEAXuExA9K9MQBWhTEDH6ExAFa5MQAif
TEB02kxA9ZdMQOOpTEAPoUxAF+tMQFn3TECKykxAspxMQIjWTEBlm0xA+dNMQEqxTEBpSkxA
1uFMQB/qTECLwUxA/6pMQA71TECjuExAS8ZMQEVmTEDF4UxA8+RMQOfBTEC2rExAu+hMQLua
TEAhn0xA0tVMQLvATEDLy0xAJ8hMQDLVTEBLt0xAxddMQH9vTEDTpExAWpZMQHayTEA1pUxA
v8dMQN6wTECY6ExAmudMQEOyTEC8RExAzcFMQCDKTEA810xA/ddMQM+XTEDJuExA9rBMQIaB
TEBbuExAXMhMQNrhTEBvvkxAprNMQPxGTEC2zExAVq5MQH7STEC7rkxABL1MQMSOTEDht0xA
w7hMQOmyTEAJrExAX7tMQA2cTEDsuUxAr1JMQMGrTED9t0xA7cJMQDWETEDkq0xA1r9MQHyI
TEBgmkxApKpMQFSnTEA+nExAWbRMQDGyTECYlUxALWtMQJzBTEDUrkxAJtBMQPt8TEDTrUxA
OKpMQNugTEDWtExALcVMQHSZTEA5qExA0QFNQNjcTECpmkxA14FMQF23TECSlExAI79MQHdz
TEC0f0xAXYZMQLFmTEDMlUxAmWhMQL+UTEAKo0xAxK5MQF6uTEDRv0xAVsNMQGGnTEDLzExA
EKdMQGiiTEB7Z0xAaKtMQIrWTECldUxAsLhMQCh5TEAlrkxApelMQP+kTEBBqUxArcFMQO6K
TEBVu0xAXp1MQGStTEC1vkxAPpBMQFdkTEBnrUxAKspMQMj1TEDlkUxANLhMQHgvTUBUfkxA
sWFMQBumTEBgYUxAb+tMQCvLTEAWa0xAZoBMQA2oTECau0xA8JtMQGuYTECPpUxAw39MQFOr
TEA/mUxABKRMQDqSTEDbqUxAYIhMQL2cTEBjiExAhWpMQLWjTECVvUxAIotMQBFlTEDcWkxA
QZ1MQN+sTEASpUxAxdRMQDd1TED4xUxAXUhMQFZfTEDknUxAhKdMQONvTEDYi0xA2p9MQNRR
TEAgkkxAW3hMQH2GTEDQkUxAR6tMQJl5TEAvx0xAtNZMQAO2TEDdhExAR99MQGCdTEDXpUxA
zXdMQNiqTEBRi0xAVa1MQBfATEBYjkxASF1MQAG4TEB2fUxActNMQGVhTEBJd0xA1qhMQJRu
TEAN10xA2oRMQGGUTEBLTExA85JMQIL1TEDbZkxAVVhMQNtrTEBfcExAo5BMQCe7TECop0xA
y0lMQI2GTECXcExAp2RMQEyKTEDnZ0xAHplMQNplTEBYdUxA3GFMQLWTTEBhf0xAFWZMQAp6
TEDHpExAF3lMQOeMTEB9y0xADbZMQIicTEA9dExAlFhMQKOiTECjpUxAx5ZMQPNSTEBDUUxA
LVhMQKWCTEAyfkxA</AssayYData></Step><Step><CommonData><SampleLocation>2</SampleLocation><SampleID></SampleID><SampleGroup></SampleGroup><SampleInfo></SampleInfo><SampleRow>B</SampleRow><SamplePlate>1</SamplePlate><WellType>REGENERATION</WellType><Concentration>-1</Concentration><ConcentrationUnits>µg/ml</ConcentrationUnits><MolarConcentration>-1</MolarConcentration><MolarConcUnits>nM</MolarConcUnits><MolecularWeight>-1</MolecularWeight><Temperature>30</Temperature><StartTime>2157312</StartTime><AssayTime>5</AssayTime></CommonData><FlowRate>1000</FlowRate><StepType>KREGENERATION</StepType><StepName>Regeneration</StepName><StepStatus>OK</StepStatus><ActualTime>5.00005</ActualTime><CycleTime>0.2</CycleTime><AssayXData Points="25">3swBRRDQAUVI0wFFeNYBRarZAUXi3AFFEOABRUzjAUV45gFFqukBReLsAUUU8AFFSPMBRXz2
AUWu+QFF3vwBRRQAAkVEAwJFfAYCRaoJAkXiDAJFFBACRUgTAkV8FgJFqhkCRQ==</AssayXData><AssayYData Points="25">0zokQAq3IUD+QCBA4mIfQFKOHkAaQB5A+Y8dQEfBHEDfoBxAWgkcQBqtG0A5QxtAZjcbQB5r
GkDWGxpAbCIaQJ+OGUACixlAzzkZQJwSGUAOrRhAWnsYQJJMGEB1LxhA4UIYQA==</AssayYData></Step><Step><CommonData><SampleLocation>1</SampleLocation><SampleID>Buffer</SampleID><SampleGroup></SampleGroup><SampleInfo></SampleInfo><SampleRow>B</SampleRow><SamplePlate>1</SamplePlate><WellType>BUFFER</WellType><Concentration>-1</Concentration><ConcentrationUnits>µg/ml</ConcentrationUnits><MolarConcentration>-1</MolarConcentration><MolarConcUnits>nM</MolarConcUnits><MolecularWeight>-1</MolecularWeight><Temperature>30</Temperature><StartTime>2169800</StartTime><AssayTime>5</AssayTime></CommonData><FlowRate>1000</FlowRate><StepType>KREGENERATION</StepType><StepName>Regeneration</StepName><StepStatus>OK</StepStatus><ActualTime>4.99907</ActualTime><CycleTime>0.2</CycleTime><AssayXData Points="25">4RwCRRAgAkVDIwJFeyYCRaopAkXdLAJFFDACRUczAkV3NgJFrjkCRd08AkUUQAJFQ0MCRXdG
AkWqSQJF4UwCRRRQAkVHUwJFe1YCRa5ZAkXdXAJFEGACRUdjAkV3ZgJFqmkCRQ==</AssayXData><AssayYData Points="25">PLhEQNmeQkALjkFAnRJBQNA0QUCWvUBACqxAQHn2QECr5EBAZtFAQDfqQECgA0FAqwlBQBX3
QED+BEFAYBNBQIIGQUDuKUFAQiJBQHtXQUB++UBApE9BQPgWQUC5HUFAlBRBQA==</AssayYData></Step><Step><CommonData><SampleLocation>2</SampleLocation><SampleID></SampleID><SampleGroup></SampleGroup><SampleInfo></SampleInfo><SampleRow>B</SampleRow><SamplePlate>1</SamplePlate><WellType>REGENERATION</WellType><Concentration>-1</Concentration><ConcentrationUnits>µg/ml</ConcentrationUnits><MolarConcentration>-1</MolarConcentration><MolarConcUnits>nM</MolarConcUnits><MolecularWeight>-1</MolecularWeight><Temperature>30</Temperature><StartTime>2182127</StartTime><AssayTime>5</AssayTime></CommonData><FlowRate>1000</FlowRate><StepType>KREGENERATION</StepType><StepName>Regeneration</StepName><StepStatus>OK</StepStatus><ActualTime>4.99907</ActualTime><CycleTime>0.2</CycleTime><AssayXData Points="25">4WwCRRBwAkVDcwJFe3YCRa55AkXhfAJFFIACRUODAkV3hgJFrokCReGMAkUUkAJFR5MCRXeW
AkWumQJF3ZwCRRSgAkVHowJFd6YCRa6pAkXdrAJFFLACRUezAkV3tgJFqrkCRQ==</AssayXData><AssayYData Points="25">Rq4aQDaRGEClqxdAYakXQA8BF0AXphZAr0sWQP2VFkDvLxZACUEWQG6qFUCHwRVAtUQVQJw3
FUDBHRVA2AQVQMgRFUBZFxVALO8UQGjTFEBmgBRASHkUQOtFFEArLRRAujAUQA==</AssayYData></Step><Step><CommonData><SampleLocation>1</SampleLocation><SampleID>Buffer</SampleID><SampleGroup></SampleGroup><SampleInfo></SampleInfo><SampleRow>B</SampleRow><SamplePlate>1</SamplePlate><WellType>BUFFER</WellType><Concentration>-1</Concentration><ConcentrationUnits>µg/ml</ConcentrationUnits><MolarConcentration>-1</MolarConcentration><MolarConcUnits>nM</MolarConcUnits><MolecularWeight>-1</MolecularWeight><Temperature>30</Temperature><StartTime>2194330</StartTime><AssayTime>5</AssayTime></CommonData><FlowRate>1000</FlowRate><StepType>KREGENERATION</StepType><StepName>Regeneration</StepName><StepStatus>OK</StepStatus><ActualTime>5.00103</ActualTime><CycleTime>0.2</CycleTime><AssayXData Points="25">3bwCRRDAAkVHwwJFd8YCRarJAkXhzAJFENACRUPTAkV31gJFqtkCReHcAkUU4AJFR+MCRXfm
AkWq6QJF3ewCRRTwAkVD8wJFd/YCRar5AkXd/AJFFAADRUMDA0V7BgNFrgkDRQ==</AssayXData><AssayYData Points="25">aFBCQK+4QUAZuT9AP6c+QIg7PkB1fz5A5T8+QK5YPkDMXz5AEiA+QMx5PkA3ej5Awlc+QEh2
PkAJZz5AsKY+QMJqPkDGwz5AOLk+QNyvPkDtnj5AdJ4+QEmLPkD0jj5AGKs+QA==</AssayYData></Step><Step><CommonData><SampleLocation>2</SampleLocation><SampleID></SampleID><SampleGroup></SampleGroup><SampleInfo></SampleInfo><SampleRow>B</SampleRow><SamplePlate>1</SamplePlate><WellType>REGENERATION</WellType><Concentration>-1</Concentration><ConcentrationUnits>µg/ml</ConcentrationUnits><MolarConcentration>-1</MolarConcentration><MolarConcUnits>nM</MolarConcUnits><MolecularWeight>-1</MolecularWeight><Temperature>30</Temperature><StartTime>2206337</StartTime><AssayTime>5</AssayTime></CommonData><FlowRate>1000</FlowRate><StepType>KREGENERATION</StepType><StepName>Regeneration</StepName><StepStatus>OK</StepStatus><ActualTime>5.00005</ActualTime><CycleTime>0.2</CycleTime><AssayXData Points="25">4QwDRRgQA0VLEwNFexYDRbIZA0XhHANFGCADRUcjA0V7JgNFrikDReEsA0UUMANFSzMDRXs2
A0WyOQNF4TwDRRRAA0VLQwNFe0YDRa5JA0XhTANFGFADRUdTA0V/VgNFrlkDRQ==</AssayXData><AssayYData Points="25">Ix8YQEQWFkBrFRVAeekUQEi6FEA8TBRArRwUQO3YE0BVyBNANX4TQLmWE0DxSxNA8w4TQJ/1
EkB5BBNAlhoTQGTREkADqhJAv8wSQHjQEkCulhJAPWcSQDMxEkAjURJA4lQSQA==</AssayYData></Step><Step><CommonData><SampleLocation>1</SampleLocation><SampleID>Buffer</SampleID><SampleGroup></SampleGroup><SampleInfo></SampleInfo><SampleRow>B</SampleRow><SamplePlate>1</SamplePlate><WellType>BUFFER</WellType><Concentration>-1</Concentration><ConcentrationUnits>µg/ml</ConcentrationUnits><MolarConcentration>-1</MolarConcentration><MolarConcUnits>nM</MolarConcUnits><MolecularWeight>-1</MolecularWeight><Temperature>30</Temperature><StartTime>2218540</StartTime><AssayTime>5</AssayTime></CommonData><FlowRate>1000</FlowRate><StepType>KREGENERATION</StepType><StepName>Regeneration</StepName><StepStatus>OK</StepStatus><ActualTime>5.00005</ActualTime><CycleTime>0.2</CycleTime><AssayXData Points="25">4VwDRRRgA0VHYwNFf2YDRa5pA0XlbANFGHADRUtzA0V7dgNFrnkDReV8A0UYgANFS4MDRX+G
A0WuiQNF5YwDRRiQA0VLkwNFe5YDRa6ZA0XlnANFGKADRUujA0V/pgNFrqkDRQ==</AssayXData><AssayYData Points="25">PnZAQMrmP0AwHD5AeGg9QO0BPUCrLz1AvNM8QE4SPUAdHT1ACz89QDLuPEB3SD1AN1U9QGUH
PUBiGD1A3EY9QCYYPUA8Zj1A2Wk9QGEPPUCPVD1AsWQ9QOkhPUBaRD1AmGA9QA==</AssayYData></Step></KineticsData></ExperimentResults>
