# Supplementary material for: CD147 mediates the adsorption of influenza A virus on the cell surface through direct interaction with HA
Source: Front Cell Infect Microbiol. 2025 Aug 29;15:1647283. doi: 10.3389/fcimb.2025.1647283 (PMC12426278; doi:10.3389/fcimb.2025.1647283)
Supplement: Supplementary file 8 [file DataSheet2.zip › raw data-2/Figure 6/Fingure6 D-I/Fingure6 E/241006_003.frd]

<?xml version="1.0" encoding="UTF-8" standalone="yes"?>
<ExperimentResults><ExperimentInfo Name="Experiment_16"><ExpDescription></ExpDescription><RTDVersion>2.0</RTDVersion><RunID>03AADD44-E866-4D31-AE95-3B43140E6372</RunID><ExperimentType>KINETICS</ExperimentType><ExperimentSubType>KBASIC</ExperimentSubType><StartDateTime>2024-10-06T13:45:59</StartDateTime><MachineName>4QSYCS2</MachineName><UserName>Labuser</UserName><LotNumber></LotNumber><PlateName>241006</PlateName><PlateName2></PlateName2><SensorName>C3</SensorName><SensorPlate>1</SensorPlate><SensorType>SA (Streptavidin)</SensorType><SensorRole>LIGAND</SensorRole><SensorInfo></SensorInfo><WritingSW>DataAcquisition.exe 11.1.0.11</WritingSW><InstrumentType>OctetRED96e</InstrumentType><InstrumentSerial>FB-90287</InstrumentSerial><InstrumentFW>1.0.0.0</InstrumentFW><IntegrationTime>2.0</IntegrationTime><DSPType>CPF</DSPType><DSPStitching>1</DSPStitching><HasManifest>1</HasManifest><InfoHash>-1687084146</InfoHash></ExperimentInfo><AssayParamsInfo/><KineticsData><Step><CommonData><SampleLocation>12</SampleLocation><SampleID></SampleID><SampleGroup></SampleGroup><SampleInfo></SampleInfo><SampleRow>C</SampleRow><SamplePlate>1</SamplePlate><WellType>BUFFER</WellType><Concentration>-1</Concentration><ConcentrationUnits>µg/ml</ConcentrationUnits><MolarConcentration>-1</MolarConcentration><MolarConcUnits>nM</MolarConcUnits><MolecularWeight>-1</MolecularWeight><Temperature>29.9</Temperature><StartTime>0</StartTime><AssayTime>120</AssayTime></CommonData><FlowRate>1000</FlowRate><StepType>BASELINE</StepType><StepName>Baseline</StepName><StepStatus>OK</StepStatus><ActualTime>120.001</ActualTime><CycleTime>0.2</CycleTime><AssayXData Points="600">AAAAAPLSTT7NzMw+I9sZP1YOTT/FIIA/XrqZPzMzsz/NzMw/ZmbmP2IQAEAv3QxAmpkZQGZm
JkAzMzNAAABAQC/dTED8qVlAyXZmQJZDc0AAAIBAmG6GQP7UjEBkO5NAmpmZQAAAoEBmZqZA
/tSsQDMzs0DLoblAAADAQJhuxkDNzMxAMzPTQJqZ2UAAAOBAZmbmQM3M7EBkO/NAy6H5QAAA
AEFMNwNBZmYGQbKdCUHl0AxBGQQQQUw3E0FmZhZBmpkZQeXQHEEAACBBTDcjQX9qJkGamSlB
5dAsQQAAMEEzMzNBZmY2QZqZOUHNzDxBAABAQUw3Q0F/akZBmplJQc3MTEEAAFBBTDdTQX9q
VkGamVlBzcxcQRkEYEFMN2NBf2pmQZqZaUHNzGxBAABwQTMzc0FmZnZBmpl5Qc3MfEEAAIBB
ppuBQTMzg0HZzoRBZmaGQQAAiEGamYlBPzWLQc3MjEFzaI5BAACQQaabkUEzM5NBzcyUQWZm
lkEAAJhBmpmZQTMzm0HZzpxBZmaeQQAAoEGamaFBPzWjQc3MpEFmZqZBAACoQZqZqUEzM6tB
2c6sQXNorkEAALBBppuxQTMzs0HNzLRBZma2QQAAuEGmm7lBPzW7QdnOvEFzaL5BDALAQaab
wUE/NcNBzczEQWZmxkEAAMhBmpnJQT81y0HNzMxBc2jOQQwC0EGamdFBPzXTQc3M1EFzaNZB
AADYQZqZ2UE/NdtB2c7cQWZm3kEAAOBBppvhQTMz40HNzORBc2jmQQAA6EGmm+lBMzPrQc3M
7EFzaO5BAADwQaab8UE/NfNB2c70QXNo9kEAAPhBmpn5QTMz+0HNzPxBZmb+QQYBAELNzABC
mpkBQmZmAkI5NANCAAAEQtPNBEKamQVCbWcGQjMzB0IGAQhC080IQpqZCUJmZgpCMzMLQgAA
DELTzQxCoJoNQmZmDkIzMw9CAAAQQtPNEEKamRFCbWcSQjk0E0IGARRC080UQpqZFUJmZhZC
OTQXQgAAGELNzBhCmpkZQmZmGkIzMxtCAAAcQtPNHEKgmh1CbWceQjMzH0IGASBC080gQpqZ
IUJmZiJCMzMjQgAAJELNzCRCmpklQm1nJkI5NCdCAAAoQtPNKEKgmilCbWcqQjMzK0IAACxC
zcwsQqCaLUJmZi5COTQvQgYBMELTzTBCmpkxQmZmMkI5NDNCBgE0Qs3MNEKamTVCbWc2QjMz
N0IGAThCzcw4QpqZOUJtZzpCMzM7QgAAPELTzTxCoJo9QmZmPkI5ND9CAABAQtPNQEKamUFC
bWdCQjMzQ0IAAERCzcxEQqCaRUJmZkZCOTRHQgAASELNzEhCmplJQm1nSkIzM0tCAABMQtPN
TEKamU1CbWdOQjMzT0IGAVBC081QQqCaUUJmZlJCOTRTQgAAVELNzFRCoJpVQm1nVkI5NFdC
BgFYQtPNWEKgmllCZmZaQjMzW0IAAFxC081cQpqZXUJmZl5COTRfQgAAYELNzGBCmplhQmZm
YkI5NGNCAABkQtPNZEKgmmVCbWdmQjMzZ0IAAGhC081oQqCaaUJtZ2pCOTRrQgYBbELTzWxC
oJptQm1nbkIzM29CAABwQs3McEKgmnFCbWdyQjMzc0IGAXRCzcx0QqCadUJtZ3ZCMzN3QgAA
eELTzXhCoJp5QmZmekIzM3tCBgF8Qs3MfEKgmn1CZmZ+QjMzf0KDAIBCZmaAQlDNgEK2M4FC
mpmBQgAAgkJmZoJCzcyCQjMzg0KamYNCAACEQmZmhEJQzYRCMzOFQpqZhUKDAIZCZmaGQs3M
hkIzM4dCoJqHQgAAiEJmZohCUM2IQjMziUIdmolCgwCKQulmikJQzYpCtjOLQh2ai0IAAIxC
ZmaMQs3MjEIzM41CHZqNQgAAjkLpZo5CzcyOQrYzj0KamY9CgwCQQmZmkELNzJBCtjORQpqZ
kUKDAJJC6WaSQlDNkkK2M5NCHZqTQgAAlELpZpRCzcyUQrYzlUKamZVCgwCWQmZmlkJQzZZC
MzOXQpqZl0KDAJhC6WaYQlDNmEK2M5lCHZqZQgAAmkLpZppCzcyaQjMzm0KamZtCgwCcQulm
nEJQzZxCtjOdQh2anUIAAJ5CZmaeQlDNnkIzM59CoJqfQoMAoELpZqBCzcygQrYzoUKamaFC
AACiQmZmokJQzaJCMzOjQh2ao0IAAKRC6WakQs3MpEIzM6VCmpmlQgAApkJmZqZCzcymQrYz
p0IdmqdCgwCoQmZmqELNzKhCMzOpQh2aqUKDAKpC6WaqQs3MqkK2M6tCHZqrQoMArELpZqxC
UM2sQrYzrUKama1CgwCuQmZmrkJQza5CtjOvQh2ar0IAALBC6WawQs3MsEIzM7FCHZqxQgAA
skLpZrJCUM2yQrYzs0KambNCgwC0QmZmtEJQzbRCMzO1QpqZtUIAALZC6Wa2QlDNtkIzM7dC
mpm3QgAAuELpZrhCzcy4QrYzuUIdmrlCgwC6QulmukJQzbpCtjO7Qh2au0KDALxCZma8QlDN
vEK2M71CHZq9QoMAvkLpZr5CUM2+QjMzv0Kamb9CgwDAQulmwELNzMBCtjPBQh2awUIAAMJC
6WbCQlDNwkK2M8NCHZrDQgAAxEJmZsRCUM3EQjMzxUIdmsVCAADGQmZmxkJQzcZCMzPHQpqZ
x0KDAMhCZmbIQlDNyEIzM8lCHZrJQoMAykLpZspCUM3KQjMzy0KamctCAADMQulmzELNzMxC
MzPNQpqZzUIAAM5C6WbOQs3MzkK2M89CHZrPQoMA0EJmZtBCUM3QQjMz0UIdmtFCgwDSQulm
0kJQzdJCtjPTQpqZ00KDANRCZmbUQs3M1EK2M9VCmpnVQoMA1kJmZtZCzczWQjMz10KamddC
gwDYQmZm2EJQzdhCMzPZQh2a2UIAANpCZmbaQs3M2kIzM9tCmpnbQoMA3EJmZtxCzczcQjMz
3UKamd1CgwDeQmZm3kLNzN5CMzPfQh2a30IAAOBCZmbgQlDN4EK2M+FCmpnhQoMA4kJmZuJC
zcziQrYz40IdmuNCAADkQmZm5ELNzORCMzPlQh2a5UIAAOZCZmbmQlDN5kK2M+dCmpnnQoMA
6ELpZuhCUM3oQjMz6UIdmulCgwDqQulm6kJQzepCtjPrQpqZ60IAAOxC6WbsQlDN7EK2M+1C
mpntQgAA7kLpZu5CUM3uQrYz70Idmu9C</AssayXData><AssayYData Points="600">AAAAANT0zLsb3067/u7rOoJXCTp8wXE6inAUu3i/n7p0utG6aAmEuvfI5zqPVXg7Y4wAOEz/
0Ttj7NK5lyCBO5P4eTtCOtg7eDdnup/kOTufbym6Q3gUO/z+ITvpKEE7R9cMO1Gk+TuNRwU8
5I83PAYrkDt5MQU7jfEfPLRdeTsaKAc8NSzzOynhKTwN3fU7kwLoOxOpFDzzXAo8GhYqPIKQ
wjsDcBw8iOg3POYlITyeEjg8brk0PK9pbDwDVU88nhlMPAOe2ztybyw8OhtDPNj8PDxexWA8
UY0xPLOHQzxz2Ro8rVqOPNcvLjy2eCs8EcYwPIsFTTymSHA8ZTV0PBe+hDxbvV48E4+CPPdw
cTwsf008BpaSPMWPoDxprns84KpKPNHpmzz6pGI8/F2QPMWMoDzxo4U8qj6UPGlZlzyyZJc8
gmGaPKyokjwsdZk8/peIPM6YnzzWGnI8wU6QPId+njzjm408zZqoPJuwvjxHFLA8/a2iPBtb
mjxt0JU8Yu+XPOVKnjyfGro8UP3LPLKQkjyASsU8NprRPBV9szzm+sU8cMGoPN2UsTzNhrw8
8XyuPDN81Tw2orw8zE/WPL1o3zy0ytE8+SnHPLylzzxbDNo8hne0PK8rxTwU5wI9kd3XPMlb
2DxidOs8RAvCPITwyDy5O+U8wlrQPJf38DzJGdY8MzL9PDWs7zznCP887vLjPNQNFD0oGAg9
8xX0PKcV+DzTS+08VC4APYRu9DxTUNU8wBMEPTEY5Twdq/g81pf5PEwBCD1SnAo94mjyPGjx
9TweEgU9lMT0PF59AT3mGgo9pKLzPHXpAT2MHhI9Nh3oPJf0Aj3WGQQ9LcQAPcrp/DwQEhA9
suUTPVshFT17+gQ9CBUZPdxzHj1eNQc9wQIUPWukJz2Y9g094Zv4PC/fCT3DbRw9XjEYPYzZ
Gz0UCAs9IlUdPXkzHz1FlBk90SwhPW6wET3zMR89i9kgPYyDIj3G7CY9mHAkPUjVJD3Gpgg9
DHkpPV8ABT35fRw9heQ1PbdDJj28jzc9IKYZPUrEKT0F7iI91p8aPc9WJj3DnCc9lvkiPW5G
Jj1FEDs9KFEkPVI/MT1jai09LYotPV3SNT2WLys9EvMwPeKzMT3AxiQ9BMosPZVqHz02yjA9
U+otPZm5Pz2V1zw98aMzPZNPPz2+6iw92WkyPeSdMz0Y+S89ZSlCPXnRNT3abjc9+x0uPYip
QT0La0I9NqY0PRGdOj1xwzM9nV82Pf5CRj2Br0A9hllBPbafTT1HBDU98i47PSU3ND3yJTo9
ZqxOPVluQz1RRS898PxOPRiGOD3Fz0I9xOlHPTM/QT1SXEU9j0ZEPVSySj1As0o9il48PU70
UT3BCDw9ivtWPbeNZz3aNFQ9W49SPfp6Tz2X8l09GTZOPeohTD31BU899spIPfKCYz1kCU09
5Zw/PTG0Wj3Ka0Y9rzxSPSVSSz3oR049ZnJSPXGATz0AF2Y90tVePe1iST20r0Q9SeBjPcAC
XT2pQ1c98aJOPSAMSz3mZVs9HA1uPbd7Uz3BF1899b9iPfnhYz1sf1s9RyhiPWzZYD1dzl89
FNBcPciiYT2az289INtiPWCIaT3SN1s9bCdePWXJYz2wuXQ9NCd2PfKuej1Gv3U9zUxzPVeY
aj3d5Hk9TiJyPb62aT031WE9iexqPSjhaT2tL2Y9O41xPQNDZD0tzmo9U3xsPbIYcT1+qm49
hrp8PZT/bT30zn09xB6APbOAaj0QuXg9gUltPb6jcz2to3M9YR56PWJaZT1AF349x5qBPX6N
dT1aAHs9xGB9PVQBdT3qFnQ9gvx+PfYagz2D+3s9SG6EPb5GdD1Ft4s92DmAPdbgdz0Zsnw9
cOh8PZyFcz1W6II9EpF8PYtRdz2qkIU9Q/mGPdIzgD14vn49S6SOPfxJgj3XM4c98/WFPVkN
ez2xNY09LBCEPQldhT3YlYc9p52BPV6MgT063II9UjOMPRClgj2/nYM9UPx/PSXEiD1XgoU9
qZKLPap1hj2i9Yg9br+JPYwfiz37BYU9X9yFPaf7ij3x6ZA9tT2NPV0KiT1H5IQ91GKIPYRK
kj32S4s9vYyDPVHCjD2LdoA9wmiKPdO9lD0fxIw96Y6LPSYiiT3w/4091bqMPVSRiT0fT489
UDuVPR6BiT1MOos9ZnqVPaOmiT3OyYo9eEyHPQvvhD0s9Yw9hwOJPXLKjT2I34g9O1GSPVxm
kT3Lx4k9MZ+HPV7Qkj05yJE9c4uSPW0CkT0slok9RuCRPXWGkj3uYZg9jOKQPSHSkz1t2pM9
priVPT8UjD2pcpg9ZTGaPSdZkT3RZp89CGGWPbfCkj1BKo09G2maPdvcjj0ExpQ9xJOSPQ6B
oz2Lpo49S0yTPdWCmT3qxJw9F4uYPe3lkT294JU9XPaQPVJQkj3tkZY94YuTPSagnj2yYZ89
K0OdPVj8lz0I9549hhqfPQxJmT2PFJw9i5CWPS0Glz1iUZo9yFqWPSqzmz2wHaA9ipiePYwm
pD1uBJc9TZ6VPThgnD3QW509nyeYPTVuoT0nS6M9I4aaPXKfoD2XXZs9pZKVPScAoj3Q3Z89
QyCkPV1Koz3BHqI9eyiXPUJLpj0Oh589fPGcPfT9lj1wnZo9WJKgPR3WpT3dXaM98XCfPcM8
oj0ze6g9eOKjPVWQoj3PKZ09WN2jPT+7pz01pqk9hF+aPbHxoz0F9aY917CcPcTWnz2XVZ89
6hakPe/gpT35GKU9LHOfPT+7pz2yn6c9Rj+mPXnzoT0+kqs9+aSZPUqyrj0/O6I96zqqPfSK
oz2Kf6g9iaCoPbKQpT1Ciqk9HZ6nPRHcpT3sALE9kpOqPWn5qz376ao9ENitPW3toD3EPZ49
eDyrPc4qrD2B5K092xOxPe8hqz1bX6s9aLOoPemGsT2Xja896i6lPbRyqD2wb6s9ZoutPY9F
qj2YkLQ9dtGqPb2bsD2nw609qPOuPe+BrD3417A9RquxPYZwrj257qo9Fw+yPWsWqz1Fprc9
3dutPcIbrj1eSa897ISvPUtirD0oV7Q96tayPcKsqz1EI7g9N6OqPVXrsT3++LE9iRuzPfN8
sT2JZbI9chqtPUvssj2GirY9qZq1PYHtsj1MmLk9RbuyPZFMtT2U7b49psi1PaPesj3qZrU9
E5O5PZrFtj2pqLY9PS23PUE/tj173LE9</AssayYData></Step><Step><CommonData><SampleLocation>3</SampleLocation><SampleID>hb2</SampleID><SampleGroup></SampleGroup><SampleInfo></SampleInfo><SampleRow>C</SampleRow><SamplePlate>1</SamplePlate><WellType>KLOAD</WellType><Concentration>30</Concentration><ConcentrationUnits>µg/ml</ConcentrationUnits><MolarConcentration>-1</MolarConcentration><MolarConcUnits>nM</MolarConcUnits><MolecularWeight>-1</MolecularWeight><Temperature>30</Temperature><StartTime>157837</StartTime><AssayTime>1200</AssayTime></CommonData><FlowRate>1000</FlowRate><StepType>LOADING</StepType><StepName>Loading</StepName><StepStatus>OK</StepStatus><ActualTime>124.4</ActualTime><CycleTime>0.2</CycleTime><AssayXData Points="622">gwDwQmxn8EJQzfBCtjPxQh2a8UKDAPJCbGfyQtPN8kK2M/NCoJrzQgYB9ELpZvRC0830QrYz
9UKgmvVCgwD2Qulm9kJQzfZCtjP3Qh2a90KDAPhC6Wb4QlDN+EI5NPlCHZr5QgYB+kLpZvpC
0836QrYz+0IdmvtCgwD8Qmxn/EJQzfxCtjP9QqCa/UKDAP5C6Wb+QlDN/kK2M/9CoJr/QkIA
AEN1MwBD6WYAQ9uZAEMOzQBDQgABQ3UzAUOoZgFDHZoBQw7NAUNCAAJDtjMCQ+lmAkNemgJD
Ds0CQ4MAA0O2MwND6WYDQx2aA0MOzQNDQgAEQ3UzBEOoZgRD25kEQ1DNBEODAAVDdTMFQ+lm
BUPbmQVDUM0FQ4MABkN1MwZDqGYGQx2aBkMOzQZDQgAHQ3UzB0OoZgdD25kHQw7NB0NCAAhD
tjMIQ+lmCEPbmQhDUM0IQ4MACUN1MwlDqGYJQx2aCUNQzQlDQgAKQ7YzCkOoZgpDHZoKQw7N
CkNCAAtDdTMLQ+lmC0PbmQtDDs0LQ0IADEN1MwxD6WYMQx2aDENQzQxDQgANQ7YzDUOoZg1D
25kNQw7NDUNCAA5DdTMOQ+lmDkMdmg5DUM0OQ4MAD0N1Mw9D6WYPQ9uZD0MOzQ9DQgAQQ/gz
EEOoZhBD25kQQw7NEEODABFDtjMRQ+lmEUPbmRFDUM0RQ4MAEkO2MxJDqGYSQ9uZEkNQzRJD
gwATQ7YzE0OoZhND25kTQw7NE0ODABRDdTMUQ+lmFEPbmRRDDs0UQ4MAFUN1MxVDqGYVQ9uZ
FUMOzRVDQgAWQ7YzFkOoZhZD25kWQ1DNFkODABdDdTMXQ+lmF0MdmhdDUM0XQ0IAGEN1MxhD
6mYYQ9uZGEMOzRhDQgAZQ7YzGUPqZhlD25kZQw7NGUODABpDtjMaQ+pmGkPbmRpDDs0aQ0IA
G0N1MxtDqGYbQ9uZG0MOzRtDQgAcQ7YzHEOoZhxDHZocQ1DNHEPEAB1DtjMdQ+pmHUPbmR1D
UM0dQ4MAHkO2Mx5DqGYeQ9uZHkMOzR5DQgAfQ7YzH0OoZh9DHZofQw7NH0ODACBDdTMgQ6hm
IEPbmSBDDs0gQ0IAIUN1MyFDqGYhQ9uZIUMOzSFDQgAiQ3UzIkOoZiJDHZoiQw7NIkNCACND
dTMjQ6hmI0MdmiNDUM0jQ0IAJEO2MyRDqGYkQx2aJENQzSRDQgAlQ7YzJUOoZiVDHZolQ1DN
JUODACZDdTMmQ+pmJkPbmSZDUM0mQ0IAJ0N1MydDqGYnQx2aJ0MOzSdDQgAoQ7YzKEPqZihD
25koQ1DNKENCAClDdTMpQ+pmKUMdmilDDs0pQ4MAKkN1MypD6mYqQ9uZKkMOzSpDQgArQ7Yz
K0OoZitDHZorQ1DNK0ODACxDtjMsQ+pmLEPbmSxDDs0sQ0IALUN1My1D6mYtQx2aLUNQzS1D
gwAuQ3UzLkOoZi5D25kuQw7NLkODAC9DdTMvQ+pmL0PbmS9DUM0vQ0IAMEN1MzBDqGYwQx2a
MEMOzTBDQgAxQ3UzMUPqZjFD25kxQ1DNMUNCADJDdTMyQ6hmMkPbmTJDUM0yQ0IAM0O2MzND
6mYzQx2aM0NQzTNDgwA0Q3UzNEPqZjRDHZo0Qw7NNENCADVDtjM1Q+pmNUPbmTVDDs01Q4MA
NkN1MzZD6mY2Qx2aNkNQzTZDgwA3Q3UzN0PqZjdD25k3Qw7NN0NCADhDtjM4Q6hmOEPbmThD
Ds04Q4MAOUO2MzlDqGY5Q9uZOUMOzTlDgwA6Q7YzOkPqZjpD25k6Qw7NOkNCADtDdDM7Q+pm
O0McmjtDUM07Q4MAPEN0MzxDqGY8Q9uZPENQzTxDxAA9Q3QzPUOoZj1D25k9Q1DNPUNCAD5D
dDM+Q+pmPkMcmj5DDs0+Q4MAP0N0Mz9DqGY/Q9uZP0NQzT9DgwBAQ3QzQEOoZkBD25lAQ1DN
QENCAEFDtjNBQ+pmQUMcmkFDDs1BQ0IAQkN0M0JD6mZCQ9uZQkMOzUJDQgBDQ7YzQ0OoZkND
HJpDQ1DNQ0NCAERDtjNEQ6hmREPbmURDDs1EQ4MARUN0M0VD6mZFQxyaRUNQzUVDQgBGQ3Qz
RkPqZkZDHJpGQw7NRkNCAEdDtjNHQ+pmR0PbmUdDDs1HQ4MASEN0M0hD6mZIQ9uZSENQzUhD
QgBJQ7YzSUPqZklD25lJQw7NSUODAEpDtjNKQ6hmSkMcmkpDDs1KQ4MAS0N0M0tD6mZLQ9uZ
S0NQzUtDQgBMQ3QzTEOoZkxD25lMQ1DNTENCAE1DdDNNQ+pmTUMcmk1DDs1NQ0IATkN0M05D
6mZOQ9uZTkNQzU5DQgBPQ3QzT0OoZk9D25lPQ1DNT0ODAFBDtjNQQ+pmUEPbmVBDUM1QQ4MA
UUN0M1FDqGZRQ9uZUUNQzVFDQgBSQ7YzUkOoZlJD25lSQ1DNUkNCAFNDtjNTQ6hmU0McmlND
UM1TQ4MAVEN0M1RDqGZUQxyaVENQzVRDQgBVQ3QzVUOoZlVD25lVQw7NVUNCAFZDdDNWQ+pm
VkMcmlZDDs1WQ0IAV0N0M1dD6mZXQ9uZV0NQzVdDQgBYQ7YzWEPqZlhD25lYQw7NWEODAFlD
tjNZQ6hmWUMcmllDUM1ZQ0IAWkN0M1pD6mZaQxyaWkNQzVpDgwBbQ3QzW0OoZltDHJpbQw7N
W0ODAFxDdDNcQ+pmXEPbmVxDUM1cQ0IAXUN0M11DqGZdQ9uZXUNQzV1DQgBeQ3QzXkOoZl5D
HJpeQw7NXkNCAF9DtjNfQ+pmX0Mcml9DUM1fQ0IAYEO2M2BD6mZgQ9uZYENQzWBDQgBhQ7Yz
YUOoZmFDHJphQw7NYUNCAGJDtjNiQ+pmYkMcmmJDUM1iQ4MAY0O2M2NDqGZjQ9uZY0MOzWND
QgBkQ3QzZEOoZmRDHJpkQw7NZEODAGVDtjNlQ+pmZUPbmWVDUM1lQ4MAZkO2M2ZD6mZmQ9uZ
ZkNQzWZDQgBnQ3QzZ0OoZmdD25lnQw7NZ0NCAGhDdDNoQ6hmaEPbmWhDUM1oQ0IAaUN0M2lD
6mZpQxyaaUNQzWlDgwBqQ3QzakOoZmpDHJpqQw7NakODAGtDdDNrQ+pma0PbmWtDDs1rQ4MA
bEN0M2xD6mZsQ9uZbENQzWxDgwBtQ7YzbUOoZm1DHJptQw7NbUODAG5DdDNuQ+pmbkMcmm5D
UM1uQ0IAb0N0M29D6mZvQ9uZb0MOzW9DgwBwQ7YzcEPqZnBD25lwQ1DNcEODAHFDtjNxQ6hm
cUPbmXFDUM1xQ4MAckN0M3JD6mZyQxyackNQzXJDgwBzQ3Qzc0OoZnND25lzQw7Nc0NCAHRD
dDN0Qw==</AssayXData><AssayYData Points="622">F2JNPuVUkz6qBr4+8AbpPnQuCj9DJyI/oUk1P/6YSD8nkF0/8iJxP1o9gj+p94s/e7SUP+Z+
nT9PyKY/c5euP7Gmtj/Bk74/QeHGP2nIzT/ybdQ/ggjbP9R+4j85Qug/ESfuP7/W9D9X0Pk/
TQIAQIgQAkDfqgRAGEkHQJdQCUDPhwtALLsNQN7bD0C00RFAQIETQGpZFUCwCRdAdHUYQJnw
GUBLWRtAAA0dQAA1HkC/mB9Af/UgQMADIkBtViNAmA8kQGosJUDH/yVAT8omQJ69J0DQOihA
ZxgpQIkGKkAkkipAzA8rQFYULEAUrCxABh8tQBA5LUDyvy1APqouQPzuLkC/Jy9ABHUvQILf
L0C9ODBAWIEwQBglMUDQWzFATM8xQH6YMUBZFTJAjUEyQNNXMkD9sDJAc+MyQGe8MkA/PDNA
zXozQNBpM0B+hDNAG3ozQC72M0DJ0zNAx1k0QJ4fNECiezRADpY0QGLDNEAC8DRAyCI1QKXb
NEDGMTVA9yc1QPJ1NUC2kjVAk401QNPINUC73jVAu9U1QJv/NUB99DVAnO81QGYdNkCPSzZA
vnI2QDJbNkAwiTZAwJ02QDLLNkCYFTdArLI2QJ8gN0Ak9DZATwA3QNEfN0A0DjdALFc3QBBb
N0CknjdA8lM3QCZJN0CWmzdACY43QLF4N0DhyzdAhZw3QBe8N0ANyTdA8s83QIwBOEAtJjhA
RQg4QBD0N0B3GjhAzkM4QL48OEBIRjhAwmM4QMSKOEA0dDhAncY4QA/hOEAV2ThAYJo4QKER
OUDG6ThALSI5QPIAOUCw1zhAaCE5QCFIOUApKTlA7Rc5QJQ1OUB9JjlAO0E5QJTKOUCQWjlA
7F05QLRKOUA+sDlA+ko5QLTnOUCWqTlAVsE5QAbWOUBg5DlAegk6QDodOkB+2jlAl6o5QB1g
OkBBPjpAhBU6QK8jOkB7OTpAAWc6QLV8OkAoPDpAkH06QP15OkC9cDpADk06QEWzOkBYmTpA
J7o6QIGAOkBsjzpA/a46QBm3OkBU9zpAjLo6QKj3OkBl6jpA2+A6QPT5OkAc6jpAQfQ6QAlZ
O0BOLjtAW+w6QPU9O0DZfztAzVs7QORhO0A+RjtASnc7QEVlO0D1aTtAmtQ7QDTGO0CT3ztA
SG07QHQzO0BwpTtAKL07QOrqO0CipTtAJfc7QAoSPEC89ztAxMI7QNLnO0Bs1DtAC/A7QMnK
O0DlKDxAMms8QB4qPECEGjxATfc7QDo3PEAJbjxABlk8QNqPPECeCTxA6148QJ2MPECeczxA
G3c8QOJ+PEB6aDxABIU8QMTtPEAFgzxAz8Q8QGagPEC2mzxAGNU8QNYWPUBB1jxAr8A8QGbD
PED3kDxAlww9QKHcPEDu2zxAWuU8QJ8sPUDqBj1AVAs9QLr+PEDi6jxAWzs9QOo/PUCqnz1A
sDs9QPoCPUBqQT1A1zg9QGlZPUA1Sj1Ax389QPZQPUDrgj1ABGo9QKKLPUAxiD1A6sQ9QM6R
PUA4sz1ARKE9QDh1PUAwuD1AntU9QKDNPUCYoD1Aavk9QNoDPkCJzD1APsw9QEu4PUDZzj1A
1BA+QKayPUD0+T1Atf09QLUdPkAQyz1A3w0+QFIMPkAQeD5AfEM+QC1YPkBg6T1AO10+QCJt
PkDyfT5ATkk+QC6HPkDLbT5AtJM+QJJqPkAFOT5AI5M+QDtWPkAllj5AIqw+QPfDPkCOoz5A
F5g+QHK5PkC8hj5AfK4+QOlnPkDFxz5AB6E+QG+XPkDgsz5AD+w+QPX5PkC66T5Axr0+QP0A
P0BW3T5AcrU+QE4rP0BuHj9Amzw/QGBHP0AfLj9AE38/QBE3P0D5Gj9AcVk/QNz7PkBrQz9A
iJA/QIZmP0DzVD9AG7U/QDNKP0AtMT9A5DU/QFFbP0A7Lj9AF2s/QFqUP0Ahmz9AMZ0/QGio
P0COij9A8aA/QAN8P0B0jD9ASJA/QOOcP0Cfpz9Aatk/QDbkP0BNuT9A1pQ/QISwP0Dm0T9A
ANw/QByuP0CStD9ALuY/QOPwP0BErj9ANvU/QCUOQEC9KEBAxz5AQLopQEBoREBAMyNAQMcz
QEAFQ0BA3HtAQPpSQED6EkBAaypAQGQwQED2CUBAc2BAQORYQEAhPkBAiF1AQLY9QEC2aUBA
Jj5AQIpFQEDJYEBABmNAQMFEQEBzZ0BAvKxAQAilQEAgokBAFJhAQEqGQECy2kBAkoBAQKyR
QECPjkBACcNAQPi0QEB9xUBA0qlAQFd9QEALrUBACbhAQAbdQEB3CEFATclAQF+yQEBg5kBA
YsRAQODSQEDS50BAzfdAQOi6QEBkJ0FA5fpAQAXjQEBFVEFAmiBBQJZBQUCW4kBAgBtBQPgL
QUBvP0FAt05BQEAEQUClJEFACI1BQDQAQUDGMEFA6BdBQODoQEBEDkFAEzFBQCgcQUAygUFA
im5BQARyQUDvjUFAg1ZBQGuQQUDta0FAoWFBQD6TQUDvbEFAJ4ZBQEi/QUDCzkFAB4VBQG5d
QUBcmkFAGOlBQPGkQUDpmUFAZoxBQKHIQUBCy0FAi3ZBQJzNQUCgokFAUe5BQHrXQUBYoEFA
MPRBQLTyQUAPnEFA8MZBQA8KQkAF9EFAmyZCQCf0QUDGCkJAtidCQF7eQUBLHEJAzwdCQLpL
QkArAUJAbgJCQDvvQUDKMUJAoHVCQAL1QUD8CEJAgCJCQP0JQkDAUkJAET1CQEISQkCjM0JA
6zpCQAsoQkAiLEJAs2ZCQEapQkClQkJAoGRCQCRdQkDdaEJAHX5CQNkmQkBnbUJAMllCQDJ5
QkA5cUJATGJCQBRoQkAwxUJAssJCQG9lQkDWh0JA2LBCQICNQkAhiUJA4JVCQErwQkAgu0JA
/MxCQKyiQkDOikJAG8ZCQE0KQ0Az40JAwONCQIPWQkAJ5EJACBZDQOncQkDhzEJA9h1DQJYL
Q0B170JAOABDQAsAQ0BGz0JACflCQDP+QkB2pUJAFEZDQBsNQ0BGJUNA4PRCQPC4QkDPVUNA
5k9DQA4KQ0CIBkNAnUBDQCo8Q0CiYkNA+TpDQM0cQ0Drc0NAWzVDQDcuQ0AldUNAKjBDQCwm
Q0BleENAc31DQOirQ0D5RUNAb3VDQPRiQ0BBakNA/EBDQCFxQ0DodUNA9ZlDQPZ/Q0D+tkNA
3stDQN+IQ0AhyENATo1DQNJiQ0CQnUNAa9pDQBqgQ0BxcENAQGpDQNzKQ0BHqENAQNJDQHOe
Q0BlxUNAJLFDQOiNQ0AOi0NAdZJDQE25Q0DS5ENAz+BDQNXAQ0AoP0RAFK9DQIzhQ0AU9UNA
Mb9DQA==</AssayYData></Step><Step><CommonData><SampleLocation>4</SampleLocation><SampleID></SampleID><SampleGroup></SampleGroup><SampleInfo></SampleInfo><SampleRow>C</SampleRow><SamplePlate>1</SamplePlate><WellType>WASH</WellType><Concentration>-1</Concentration><ConcentrationUnits>µg/ml</ConcentrationUnits><MolarConcentration>-1</MolarConcentration><MolarConcUnits>nM</MolarConcUnits><MolecularWeight>-1</MolecularWeight><Temperature>30</Temperature><StartTime>293680</StartTime><AssayTime>120</AssayTime></CommonData><FlowRate>1000</FlowRate><StepType>BASELINE</StepType><StepName>Baseline</StepName><StepStatus>OK</StepStatus><ActualTime>120.001</ActualTime><CycleTime>0.2</CycleTime><AssayXData Points="600">p2Z0Q9qZdEMNzXRDggB1Q7UzdUPpZnVDHJp1Qw3NdUNBAHZDtTN2Q+lmdkMcmnZDDc12Q4IA
d0O1M3dD6WZ3Q9qZd0MNzXdDQQB4Q7UzeEPpZnhD2pl4Q0/NeEOCAHlDtTN5Q+lmeUPamXlD
Dc15Q0EAekO1M3pDp2Z6QxyaekMNzXpDggB7Q7Uze0PpZntD2pl7Qw3Ne0OCAHxDtTN8Q6dm
fEMcmnxDDc18Q0EAfUN0M31D6WZ9Q9qZfUNPzX1DggB+Q7UzfkPpZn5DHJp+Qw3NfkNBAH9D
tTN/Q6dmf0PamX9DDc1/QyAAgEPbGYBDVDOAQ+1MgEOnZoBDQYCAQ9uZgENUs4BDDs2AQ6fm
gENBAIFDuhmBQ1QzgUMOTYFDh2aBQyCAgUO6mYFDdLOBQw7NgUOn5oFDQQCCQ7oZgkNUM4JD
Dk2CQ4dmgkNBgIJDupmCQ3SzgkPtzIJDh+aCQyAAg0O6GYNDdDODQ+1Mg0OnZoNDQYCDQ9uZ
g0N0s4NDDs2DQ4fmg0NBAIRDuhmEQ1QzhEMOTYRDh2aEQyCAhEPbmYRDVLOEQ+3MhEOH5oRD
IACFQ9sZhUNUM4VD7UyFQ4dmhUMggIVDupmFQ3SzhUPtzIVDh+aFQyAAhkPbGYZDVDOGQw5N
hkOnZoZDQYCGQ9uZhkNUs4ZDDs2GQ6fmhkMgAIdDuhmHQ3Qzh0PtTIdDp2aHQyCAh0O6mYdD
VLOHQw7Nh0On5odDIACIQ7oZiENUM4hDDk2IQ6dmiEMggIhD25mIQ1SziEPtzIhDh+aIQyAA
iUO6GYlDVDOJQw5NiUOnZolDIICJQ7qZiUN0s4lDDs2JQ4fmiUNBAIpDuhmKQ3QzikMOTYpD
h2aKQyCAikPbmYpDVLOKQ+3MikOH5opDQQCLQ9sZi0N0M4tDDk2LQ6hmi0NBgItD25mLQ1Sz
i0PtzItDqOaLQ0EAjEPbGYxDVDOMQw5NjEOHZoxDIICMQ7qZjENUs4xD7cyMQ6jmjENBAI1D
2xmNQ1QzjUPtTI1DqGaNQ0GAjUPbmY1DdLONQ+3MjUOH5o1DQQCOQ9sZjkN0M45D7UyOQ4dm
jkNBgI5D25mOQ1SzjkPtzI5DqOaOQyAAj0PbGY9DVDOPQw5Nj0OoZo9DQYCPQ7qZj0N0s49D
7cyPQ6jmj0MgAJBD2xmQQ1QzkEMOTZBDqGaQQ0GAkEPbmZBDVLOQQ+3MkEOH5pBDQQCRQ7oZ
kUN0M5FD7UyRQ6hmkUMggJFDupmRQ3SzkUPtzJFDh+aRQ0EAkkO6GZJDVDOSQ+1MkkOoZpJD
QYCSQ7qZkkNUs5JDDs2SQ6jmkkNBAJNDuhmTQ1Qzk0PtTJNDh2aTQ0GAk0PbmZNDdLOTQw7N
k0OH5pNDQQCUQ9sZlENUM5RDDk2UQ4dmlENBgJRD25mUQ1SzlEMOzZRDqOaUQ0EAlUO6GZVD
dDOVQ+1MlUOHZpVDQYCVQ7qZlUNUs5VDDs2VQ6jmlUMgAJZD2xmWQ3QzlkMOTZZDh2aWQ0GA
lkO6mZZDVLOWQ+3MlkOH5pZDQQCXQ9sZl0N0M5dD7UyXQ6hml0MggJdDupmXQ1Szl0MOzZdD
h+aXQyAAmEO6GZhDVDOYQw5NmEOHZphDQYCYQ9uZmEN0s5hD7cyYQ6jmmEMgAJlD2xmZQ3Qz
mUMOTZlDh2aZQ0GAmUO6mZlDVLOZQ+3MmUOo5plDIACaQ9sZmkN0M5pD7UyaQ4dmmkMggJpD
25maQ1SzmkPtzJpDh+aaQ0EAm0O6GZtDVDObQ+1Mm0OoZptDQYCbQ7qZm0NUs5tDL82bQ6jm
m0NBAJxD2xmcQ1QznEPtTJxDqGacQyCAnEO6mZxDVLOcQ+3MnEOo5pxDQQCdQ9sZnUNUM51D
Dk2dQ6hmnUNBgJ1DupmdQ5WznUMOzZ1DqOadQ0EAnkPbGZ5DdDOeQw5NnkOHZp5DIICeQ7qZ
nkN0s55DDs2eQ4fmnkMgAJ9DuhmfQ3Qzn0MOTZ9Dh2afQ0GAn0PbmZ9DVLOfQ+3Mn0Oo5p9D
IACgQ9sZoENUM6BDDk2gQ4dmoEMggKBDupmgQ1SzoEMOzaBDh+agQ0EAoUO6GaFDdDOhQw5N
oUOoZqFDIIChQ7qZoUNUs6FDDs2hQ4fmoUMgAKJDuhmiQ3QzokPtTKJDqGaiQ0GAokPbmaJD
dLOiQ+3MokOH5qJDIACjQ9sZo0NUM6NDDk2jQ6hmo0MggKNDupmjQ3Szo0MOzaNDh+ajQyAA
pEPbGaRDdDOkQw5NpEOoZqRDQYCkQ7qZpEN0s6RDDs2kQ4fmpEMgAKVDuhmlQ1QzpUMOTaVD
h2alQ0GApUPbmaVDVLOlQ+3MpUOo5qVDIACmQ9sZpkNUM6ZDDk2mQ6hmpkNBgKZD25mmQ3Sz
pkPtzKZDh+amQ0EAp0O6GadDdDOnQ+1Mp0OoZqdDIICnQ7qZp0NUs6dD7cynQ4fmp0NBAKhD
2xmoQ3QzqEPtTKhDqGaoQyCAqEO6mahDdLOoQ+3MqEOo5qhDIACpQ9sZqUN0M6lD7UypQ4dm
qUMggKlD25mpQ1SzqUMOzalDh+apQ0EAqkO6GapDdDOqQ+1MqkOoZqpDQYCqQ9uZqkNUs6pD
Ds2qQ6jmqkNBAKtDuhmrQ1Qzq0MOTatDqGarQyCAq0O6matDVLOrQw7Nq0Oo5qtDIACsQ9sZ
rEN0M6xD7UysQ4dmrENBgKxDupmsQ3SzrEMOzaxDqOasQ0EArUPbGa1DdDOtQw5NrUOHZq1D
IICtQ9uZrUNUs61DDs2tQ4fmrUNBAK5DuhmuQ1QzrkPtTK5Dh2auQyCArkPbma5DVLOuQw7N
rkOo5q5DIACvQ9sZr0NUM69DDk2vQ6hmr0NBgK9DupmvQ3Szr0MOza9DqOavQ0EAsEPbGbBD
VDOwQ+1MsEOoZrBDIICwQ9uZsEN0s7BDDs2wQ4fmsENBALFDuhmxQ3QzsUMOTbFDh2axQyCA
sUPbmbFDdLOxQw7NsUOH5rFDQQCyQ9sZskN0M7JDDk2yQ4dmskNBgLJDupmyQ3SzskMOzbJD
qOayQ0EAs0O6GbNDVDOzQw5Ns0OoZrNDQYCzQ7qZs0NUs7NDDs2zQ4fms0NBALRDuhm0Q1Qz
tEPtTLRDh2a0Q0GAtEO6mbRDdLO0Q+3MtEOo5rRDQQC1Q9sZtUNUM7VDDk21Q4dmtUNBgLVD
/Jm1Q1SztUMOzbVDh+a1Q0EAtkPbGbZD</AssayXData><AssayYData Points="600">wJJEQAg5REBxPURAXQpEQCIXREBaE0RAauBDQN4HRECIzkNAi6tDQL64Q0CEx0NAE4ZDQO+/
Q0DmxENAVqBDQFCRQ0D5x0NAHrBDQKykQ0DQbENAAYNDQPiZQ0CzZkNAaVJDQHcfQ0AtR0NA
JHtDQMZSQ0AvwUJAn0NDQC8mQ0DGMENAtlpDQIAqQ0CTNENArNJCQAklQ0DI90JAOklDQFT6
QkCq80JAESBDQGEdQ0BrHUNAChdDQP3dQkCn5kJASc5CQCOaQkAp2UJAQMZCQKrYQkCk4kJA
27xCQPTtQkClqUJA8JhCQAn4QkBlwEJANnVCQEq0QkCWiEJAUsVCQLGpQkCnakJAZIJCQF+Z
QkDHp0JAx25CQCuIQkAifkJADqxCQD5LQkBRjEJAr5tCQNp/QkCNR0JAtmhCQKI7QkBC/0FA
wRhCQGVcQkDJhEJAkT9CQJ8uQkBmKUJAAOlBQKpKQkC9T0JAEU5CQNVtQkCuI0JAOC9CQPGJ
QkARYkJA9DpCQPQfQkBpOkJAOWNCQMUmQkBp4EFA49tBQMArQkBpPUJAEM9BQHD/QUBVM0JA
oBVCQHS+QUBmEkJAWxBCQLoHQkAZLkJAufBBQNXSQUABAkJAoaxBQN7dQUDGy0FAKdJBQE/b
QUBCCkJAG79BQL8MQkCcsUFApdxBQGr9QUBEmUFATc5BQDPBQUCn/EFAwelBQH63QUCOy0FA
V6JBQEniQUBf10FAhNRBQARiQUAKvEFARpxBQNyXQUDFnEFAVLxBQG7hQUDlT0FAe51BQES3
QUAPRUFAdoxBQOnIQUC9XUFAkfRBQIyTQUDdjkFAHI9BQBytQUAelEFAYmBBQF9hQUBvb0FA
uUVBQNt5QUD9cEFAr2RBQLpfQUD3c0FAVGxBQJNCQUC6gkFA1llBQDo6QUB5VEFAeH1BQK5T
QUAJOkFAwQFBQDP/QEC3JUFA42ZBQNM6QUDKJ0FA9CBBQMU0QUALJ0FAZjdBQMb9QED6MUFA
tx1BQBY5QUDSWUFA3vJAQMtCQUAGNEFAvyZBQK/oQEDWQEFAmO5AQG3tQECiIUFAU/NAQD7o
QEDA5kBAqhBBQMoLQUBxAkFA6jJBQMTaQECe5UBAo/VAQCfGQEBdB0FAKVRBQKL6QEBizEBA
VftAQFLOQEBv7UBAQ/5AQCLWQEBI6UBAyKRAQG4aQUAD9UBAz9tAQMTlQEBRlUBAg9BAQJDm
QEDk4EBAgNFAQFnLQECE6kBAT+hAQJ7uQECs9UBAfetAQCdxQEAQi0BAV6xAQBR8QEB7lEBA
R89AQAt7QEC2e0BA7pZAQMLRQECnzkBABshAQJbfQEDEv0BAX6lAQLLLQEC8xUBAnmJAQFmU
QED7v0BAD6JAQLOYQEAnbkBAl4ZAQC2aQEACt0BAP9tAQOJoQEBQe0BA/5ZAQOS4QEDSXEBA
lYRAQNFRQEBJUEBAeYRAQNpoQEApc0BA8IJAQF51QEBGXkBAUnFAQIyKQEBbjUBAe0pAQLiN
QED9a0BAHIxAQJpOQEBJtEBA2q5AQKYTQEBxNUBAPV9AQEsJQEArJkBAIoZAQOqSQEAIK0BA
JeM/QMVUQED2TUBAiyZAQKg3QECuFUBA0iRAQHJUQEDHVEBAUFFAQE81QEBYXUBAnTpAQE4u
QEB+NUBATlRAQDRNQEDs/D9AboBAQEURQEB/JEBAMkBAQEsxQECDC0BAhzNAQDIWQECYGUBA
lzxAQPQYQEC8/D9AVQ9AQHwzQEAHPkBAXElAQHIbQEC2/D9AdXpAQKUYQEDrGUBAsSRAQC8X
QED8XUBARdA/QN0oQECU2D9A+i9AQGofQEBkS0BA3g5AQLDTP0BbAUBAUvs/QF/0P0A+EEBA
P0xAQEgVQEAuBEBAz9k/QJ3+P0CU4z9AvQxAQDDRP0AWFUBAxiJAQISrP0BI6D9AuMA/QCkK
QEAp6T9AOOM/QCbYP0CL6T9ApA1AQCDFP0At9D9AlvM/QIDMP0AQK0BAxsc/QIq+P0CgBkBA
6rQ/QPCsP0Clpz9AuzhAQBX/P0BS9D9A/rU/QOzKP0CCtj9Ay5Y/QIqxP0DoyT9AJ+4/QE6Q
P0Demz9AFJE/QFiMP0Bazj9ADp8/QPG6P0AyrD9Ap6U/QHqvP0A/5z9AZ5o/QDmtP0DtkT9A
3QZAQLifP0Cndz9AA+A/QA3JP0AhZT9AEZw/QO2kP0C5rT9AQZc/QJiAP0AWnT9AYqk/QPmG
P0DpxD9Apb4/QEmiP0AzdT9AFK8/QDVCP0C/dj9Az1Q/QJR7P0CJrD9AYZo/QDBsP0DTmT9A
644/QA+HP0C9kz9A7ik/QI9WP0C/az9Ae1E/QMaDP0CwYT9ATJA/QO2BP0A7jj9AJpo/QArK
P0C8ej9A+IA/QGA0P0DlST9AV2U/QL9oP0Cigz9ACoA/QHeAP0C7Uj9AX5U/QIVlP0CUVj9A
CHI/QFFdP0CjTT9AaCs/QH5bP0DEXT9AxiA/QGVUP0D3Vz9AZ34/QP1BP0BsBT9AZUo/QMJ9
P0CKZT9A55A/QDZJP0BAOD9ABlM/QIZ3P0BcNj9A0kg/QI5GP0CQOT9AMhY/QM8dP0B3MD9A
mzc/QKtPP0DiTD9AH/0+QD02P0BqHT9Aq/8+QBYaP0BO/j5A7Dk/QK04P0AkVj9AYec+QPBx
P0D2Sj9AJhw/QERtP0CqQD9AhgM/QEH0PkA8ED9ARD8/QN0sP0CPFz9AgyA/QAAHP0Af/j5A
ae4+QLNjP0B5Nz9AuDk/QDHSPkC6/T5AwwI/QNgbP0CnWD9AzC8/QPc1P0D8Fz9Anuc+QE74
PkDM+T5A4Qc/QAf0PkBB3z5A8Bg/QLpPP0ARDT9Afx8/QIgKP0BwuD5AWB0/QBT0PkCEBT9A
hgc/QI/fPkCi5z5AnOs+QCzhPkC+zj5A5yg/QKrKPkAGwD5Azcc+QMnvPkAY9T5AeyE/QP7M
PkB84j5AhtE+QMIsP0BOKj9AAbA+QMrJPkDvjD5AFKU+QEEGP0CnCj9ASs0+QPzePkAP6D5A
kt8+QLolP0C6SD5AJOU+QP2qPkA3+T5AdtA+QBnMPkDLLj9ANrs+QAqoPkA0Fz9A2gI/QJXI
PkAH4j5A/a0+QAWrPkDkwT5ABOk+QFnIPkCr/D5Arvo+QOvBPkCOzz5A9r4+QHr6PkB30j5A
WJc+QPHJPkDKrD5ACbo+QD7ZPkCAwj5A</AssayYData></Step><Step><CommonData><SampleLocation>7</SampleLocation><SampleID>H1</SampleID><SampleGroup></SampleGroup><SampleInfo></SampleInfo><SampleRow>C</SampleRow><SamplePlate>1</SamplePlate><WellType>KSAMPLE</WellType><Concentration>25</Concentration><ConcentrationUnits>µg/ml</ConcentrationUnits><MolarConcentration>442.5</MolarConcentration><MolarConcUnits>nM</MolarConcUnits><MolecularWeight>56.5</MolecularWeight><Temperature>30</Temperature><StartTime>423698</StartTime><AssayTime>1400</AssayTime></CommonData><FlowRate>1000</FlowRate><StepType>ASSOC</StepType><StepName>Association</StepName><StepStatus>OK</StepStatus><ActualTime>1112.4</ActualTime><CycleTime>0.2</CycleTime><AssayXData Points="5562">dTO2Qy9NtkOoZrZDQoC2Q/yZtkN1s7ZDL822Q6jmtkNCALdD2xm3Q5Yzt0MvTbdDqGa3Q2OA
t0PbmbdDdbO3Qy/Nt0PJ5rdDYwC4Q/wZuEN1M7hDD024Q8lmuENCgLhD/Jm4Q5azuEMvzbhD
yea4Q2MAuUP8GblDljO5Qw9NuUOoZrlDY4C5Q/yZuUOWs7lDD825Q8nmuUNCALpD2xm6Q3Uz
ukMPTbpDyWa6Q0KAukP8mbpDlrO6Qw/NukOo5rpDQgC7Q9sZu0N1M7tDD027Q8lmu0NjgLtD
/Jm7Q3Wzu0MPzbtDyea7Q0IAvEP8GbxDdTO8Qw9NvEPJZrxDY4C8Q/yZvEN1s7xDL828Q6jm
vENCAL1D/Bm9Q3UzvUMvTb1DyWa9Q2OAvUP8mb1DlrO9Qw/NvUOo5r1DYwC+Q9sZvkOWM75D
L02+Q6hmvkNjgL5D/Jm+Q5azvkMvzb5DqOa+Q0IAv0PbGb9DdTO/Qw9Nv0OoZr9DY4C/Q9uZ
v0N1s79DL82/Q6jmv0NjAMBD/BnAQ5YzwEMPTcBDyWbAQ2OAwEPbmcBDlrPAQy/NwEPJ5sBD
QgDBQ/wZwUN1M8FDD03BQ8lmwUNCgMFD/JnBQ5azwUMvzcFDyebBQ0IAwkPbGcJDdTPCQw9N
wkPJZsJDY4DCQ9uZwkN1s8JDD83CQ6jmwkNjAMND2xnDQ5Yzw0MvTcNDqGbDQ0KAw0P8mcND
dbPDQy/Nw0PJ5sNDYwDEQ/wZxEN1M8RDD03EQ6hmxENCgMRD/JnEQ3WzxEMvzcRDqObEQ0IA
xUP8GcVDljPFQw9NxUPJZsVDQoDFQ9uZxUN1s8VDD83FQ6jmxUNCAMZD2xnGQ5YzxkMPTcZD
qGbGQ0KAxkPbmcZDtrPGQw/NxkPJ5sZDQgDHQ/wZx0N1M8dDL03HQ8lmx0NjgMdD/JnHQ3Wz
x0MvzcdDqObHQ2MAyEP8GchDljPIQw9NyEOoZshDY4DIQ9uZyEN1s8hDD83IQ8nmyENjAMlD
/BnJQ3UzyUMvTclDqGbJQ0KAyUP8mclDlrPJQw/NyUOo5slDYwDKQ/wZykOWM8pDD03KQ6hm
ykNjgMpD/JnKQ5azykMvzcpDqObKQ2MAy0P8GctDljPLQy9Ny0PJZstDQoDLQ/yZy0N1s8tD
UM3LQ6jmy0NjAMxD/BnMQ3UzzEMPTcxDqGbMQ0KAzEPbmcxDdbPMQw/NzEPJ5sxDQgDNQ9sZ
zUOWM81DD03NQ8lmzUNjgM1D25nNQ3WzzUMPzc1DyebNQ0IAzkPbGc5DdTPOQy9NzkPJZs5D
Y4DOQ/yZzkN1s85DD83OQ8nmzkNjAM9D/BnPQ3Uzz0MPTc9DyWbPQ0KAz0P8mc9DdbPPQw/N
z0Oo5s9DQgDQQ9sZ0EOWM9BDD03QQ8lm0ENCgNBD/JnQQ3Wz0EMvzdBDqObQQ2MA0UMdGtFD
dTPRQw9N0UOoZtFDY4DRQ9uZ0UOWs9FDD83RQ8nm0UNCANJD/BnSQ3Uz0kMvTdJDqGbSQ0KA
0kP8mdJDdbPSQw/N0kOo5tJDQgDTQ9sZ00OWM9NDL03TQ6hm00NCgNND/JnTQ3Wz00MvzdND
yebTQ2MA1EP8GdRDljPUQw9N1EOoZtRDQoDUQ9uZ1EOWs9RDD83UQ6jm1ENCANVD/BnVQ3Uz
1UMvTdVDyWbVQ2OA1UP8mdVDdbPVQy/N1UPJ5tVDYwDWQ9sZ1kN1M9ZDDk3WQ6hm1kNCgNZD
/JnWQ3Wz1kMOzdZDyebWQ2IA10P8GddDljPXQw5N10PJZtdDYoDXQ/yZ10OWs9dDDs3XQ8nm
10NCANhD/BnYQ3Uz2EMOTdhDyWbYQ2KA2EP8mdhDdbPYQw7N2EOo5thDYgDZQ/wZ2UN1M9lD
Dk3ZQ6hm2UNigNlD/JnZQ3Wz2UMvzdlDqObZQ2IA2kP8GdpDdTPaQw5N2kOoZtpDYoDaQ9yZ
2kOWs9pDDs3aQ8nm2kNCANtD/BnbQ3Uz20MOTdtDqGbbQ2KA20P8mdtDlrPbQy/N20PJ5ttD
QgDcQ/wZ3EOWM9xDL03cQ6hm3ENigNxD/JncQ3Wz3EMvzdxDyebcQ2IA3UP8Gd1DdTPdQw5N
3UOoZt1DQoDdQ/yZ3UOWs91DDs3dQ8nm3UNiAN5D/BneQ3Uz3kMvTd5DyWbeQ0KA3kPcmd5D
lrPeQy/N3kOo5t5DYgDfQ9wZ30N1M99DL03fQ6hm30NCgN9D/JnfQ3Wz30MOzd9DyebfQ0IA
4EPcGeBDdTPgQw5N4EOoZuBDYoDgQ/yZ4EOWs+BDL83gQ8nm4ENiAOFD3BnhQ3Uz4UMvTeFD
yWbhQ2KA4UPcmeFDlrPhQy/N4UOo5uFDQgDiQ/wZ4kN1M+JDDk3iQ6hm4kNigOJD/JniQ3Wz
4kMvzeJDqObiQ0IA40PcGeNDljPjQw5N40PJZuNDQoDjQ/yZ40N1s+NDDs3jQ8nm40NiAORD
/BnkQ3Uz5EMvTeRDyWbkQ2KA5EPcmeRDlrPkQy/N5EOo5uRDQgDlQ/wZ5UO2M+VDL03lQ6hm
5UNCgOVD3JnlQ3Wz5UMOzeVDqOblQ2IA5kPcGeZDljPmQw5N5kOoZuZDYoDmQ9yZ5kOWs+ZD
Ds3mQ8nm5kNCAOdD/BnnQ3Uz50MOTedDqGbnQ2KA50P8medDlrPnQw7N50Oo5udDYgDoQ/wZ
6EOWM+hDL03oQ6hm6ENCgOhD/JnoQ3Wz6EMOzehDqOboQ2IA6UPcGelDljPpQw5N6UOoZulD
YoDpQ9yZ6UOWs+lDL83pQ8nm6UNCAOpD/BnqQ3Uz6kMOTepDyWbqQ2KA6kP8mepDlrPqQw7N
6kOo5upDQgDrQ/wZ60OWM+tDL03rQ6hm60NigOtD/JnrQ3Wz60MvzetDyebrQ0IA7EP8GexD
ljPsQy9N7EPJZuxDYoDsQ/yZ7EOWs+xDDs3sQ6jm7ENiAO1D3BntQ3Uz7UMvTe1DqGbtQ2KA
7UPcme1DlrPtQy/N7UOo5u1DYgDuQx0a7kOWM+5DDk3uQ6hm7kNCgO5D3JnuQ3Wz7kMvze5D
qObuQ0IA70P8Ge9DdTPvQw5N70PJZu9DYoDvQ9yZ70N1s+9DL83vQ8nm70NiAPBD3BnwQ5Yz
8EMOTfBDyWbwQ2KA8EPcmfBDlrPwQw7N8EOo5vBDYgDxQ9wZ8UN1M/FDDk3xQ8lm8UNigPFD
/JnxQ3Wz8UMOzfFDqObxQ2IA8kP8GfJDljPyQw5N8kOoZvJDQoDyQ/yZ8kN1s/JDL83yQ8nm
8kNiAPND/BnzQ3Uz80MOTfNDqGbzQ2KA80PcmfNDlrPzQw7N80Oo5vNDQgD0Q/wZ9EN1M/RD
L030Q8lm9ENigPRD3Jn0Q3Wz9EMOzfRDyeb0Q2IA9UP8GfVDljP1Qw5N9UPJZvVDYoD1Q9yZ
9UN1s/VDDs31Q8nm9UNiAPZD3Bn2Q3Uz9kMOTfZDyWb2Q0KA9kP8mfZDlrP2QzDN9kPJ5vZD
YgD3Q/wZ90OWM/dDDk33Q8lm90NigPdD/Jn3Q3Wz90MwzfdDyeb3Q2IA+EPcGfhDljP4Qw5N
+EOoZvhDQoD4Q9yZ+EOWs/hDDs34Q6jm+ENiAPlD/Bn5Q5Yz+UMOTflDyWb5Q2KA+UPcmflD
lrP5Qw7N+UPJ5vlDYgD6Q/wZ+kOWM/pDME36Q6hm+kNigPpD/Jn6Q5az+kMwzfpDqOb6Q0IA
+0PcGftDljP7Qw5N+0PJZvtDYoD7Q/yZ+0N1s/tDDs37Q6jm+0NiAPxD3Bn8Q3Uz/EMwTfxD
yWb8Q2KA/EP8mfxDdbP8Q1DN/EOo5vxDYgD9Q/wZ/UN1M/1DDk39Q6hm/UNCgP1D3Jn9Q5az
/UMwzf1DqOb9Q2IA/kP8Gf5DljP+QzBN/kOoZv5DQoD+Q/yZ/kOWs/5DDs3+Q6jm/kNiAP9D
3Bn/Q3Uz/0MwTf9DqGb/Q2KA/0Pcmf9DlrP/Qw7N/0PJ5v9DIQAARP4MAETLGQBEhyYARFQz
AEQhQABE7kwARLpZAESHZgBEZHMARDGAAETujABEupkARIemAERkswBEMcAARO7MAES62QBE
h+YARFTzAEQhAAFE/gwBRLoZAUSYJgFEVDMBRCFAAUT+TAFEy1kBRJhmAURUcwFEIYABRP6M
AUS6mQFEmKYBRGSzAUQhwAFE7swBRMvZAUSY5gFEZPMBRCEAAkT+DAJEyxkCRIcmAkRUMwJE
IUACRO5MAkTLWQJEmGYCRFRzAkQhgAJE7owCRMuZAkSHpgJEVLMCRDHAAkT+zAJEy9kCRJjm
AkRU8wJEMQADRP4MA0S6GQNEhyYDRGQzA0QhQANE/kwDRLpZA0SHZgNEZHMDRCGAA0T+jANE
y5kDRIemA0RUswNEMcADRP7MA0S62QNEmOYDRGTzA0QxAARE/gwERMsZBESYJgREZDMERDFA
BETuTAREulkERJhmBERkcwREIYAERP6MBETLmQREmKYERFSzBEQhwARE7swERLrZBESY5gRE
ZPMERDEABUT+DAVEyxkFRIcmBURUMwVEMUAFRP5MBUTLWQVEmGYFRFRzBUQxgAVE/owFRLqZ
BUSYpgVEVLMFRCHABUT+zAVEy9kFRJjmBURU8wVEMQAGRP4MBkS6GQZEmCYGRFQzBkQxQAZE
/kwGRLpZBkSHZgZEVHMGRCGABkTujAZEupkGRJimBkRkswZEIcAGRO7MBkTL2QZEmOYGRFTz
BkQxAAdE/gwHRLoZB0SHJgdEZDMHRCFAB0TuTAdEulkHRJhmB0RUcwdEMYAHRO6MB0TLmQdE
qKYHRGSzB0QhwAdE7swHRMvZB0SY5gdEVPMHRDEACETuDAhEuhkIRJgmCERUMwhEMUAIRO5M
CETLWQhEqGYIRGRzCEQhgAhE7owIRMuZCESYpghEZLMIRCHACETuzAhEutkIRIfmCERU8whE
IQAJRP4MCUS6GQlEhyYJRGQzCUQxQAlE7kwJRMtZCUSHZglEZHMJRCGACUT+jAlEupkJRIem
CURUswlEMcAJRO7MCUS62QlEmOYJRGTzCUQxAApE7gwKRLoZCkSHJgpEZDMKRDFACkT+TApE
ulkKRIdmCkRUcwpEMYAKRO6MCkTLmQpEh6YKRFSzCkQxwApE/swKRLrZCkSY5gpEZPMKRCEA
C0T+DAtEyxkLRJgmC0RUMwtEIUALRO5MC0S6WQtEh2YLRGRzC0QhgAtE/owLRLqZC0SHpgtE
VLMLRDHAC0T+zAtEy9kLRIfmC0Rk8wtEMQAMRP4MDES6GQxEhyYMRGQzDEQxQAxE7kwMRMtZ
DESHZgxEVHMMRCGADET+jAxEupkMRJimDERkswxEMcAMRO7MDETL2QxEh+YMRFTzDEQhAA1E
7gwNRLoZDUSYJg1EZDMNRCFADUT+TA1Ey1kNRIdmDURkcw1EIYANRP6MDUTLmQ1Eh6YNRGSz
DUQhwA1E7swNRMvZDUSY5g1EVPMNRCEADkT+DA5EuhkORIcmDkRkMw5EIUAORP5MDkS6WQ5E
h2YORFRzDkQhgA5E/owORMuZDkSYpg5EZLMORDHADkT+zA5Ey9kORIfmDkRk8w5EIQAPRO4M
D0TLGQ9EhyYPRFQzD0QxQA9E/kwPRMtZD0SYZg9EZHMPRDGAD0TujA9EupkPRIemD0Rksw9E
IcAPRO7MD0S62Q9EmOYPRGTzD0QxABBE7gwQRLoZEESHJhBEZDMQRCFAEEQOTRBEy1kQRJhm
EERkcxBEIYAQRO6MEES6mRBEmKYQRGSzEEQhwBBE/swQRLrZEESH5hBEVPMQRDEAEUTuDBFE
yxkRRIcmEURkMxFEIUARRO5MEUTLWRFEmGYRRFRzEUQxgBFE7owRRMuZEUSHphFEVLMRRCHA
EUTuzBFEy9kRRIfmEURk8xFEMQASRO4MEkTLGRJEhyYSRGQzEkQhQBJE7kwSRMtZEkSYZhJE
ZHMSRDGAEkTujBJEy5kSRIemEkRUsxJEMcASRP7MEkS62RJEh+YSRFTzEkRCABNE/gwTRLoZ
E0SHJhNEZDMTRCFAE0TuTBNEulkTRIdmE0RkcxNEMYATRP6ME0S6mRNEh6YTRGSzE0QxwBNE
7swTRMvZE0SH5hNEVPMTRDEAFETuDBREyxkURJgmFERkMxREMUAURP5MFES6WRREmGYURGRz
FEQxgBRE7owURLqZFESYphREZLMURDHAFETuzBREy9kURIfmFERU8xREIQAVRP4MFUTLGRVE
mCYVRGQzFUQxQBVE7kwVRLpZFUSHZhVEVHMVRCGAFUTujBVEupkVRJimFURUsxVEMcAVRO7M
FUTL2RVEmOYVRFTzFUQhABZE/gwWRLoZFkSHJhZEZDMWRDFAFkT+TBZEy1kWRIdmFkRkcxZE
IYAWRP6MFkS6mRZEh6YWRGSzFkQxwBZE7swWRMvZFkSH5hZEZPMWRDEAF0T+DBdEyxkXRIcm
F0RkMxdEMUAXRP5MF0S6WRdEh2YXRFRzF0QxgBdE/owXRLqZF0SYphdEVLMXRDHAF0TuzBdE
utkXRJjmF0RU8xdEIQAYRP4MGES6GRhEhyYYRGQzGEQhQBhE/kwYRLpZGESYZhhEVHMYRDGA
GET+jBhEy5kYRIemGERksxhEIcAYRP7MGES62RhEmOYYRFTzGEQhABlE7gwZRMsZGUSYJhlE
ZDMZRDFAGUTuTBlEy1kZRJhmGURUcxlEMYAZRP6MGUS6mRlEh6YZRGSzGUQxwBlE7swZRLrZ
GUSY5hlEZPMZRCEAGkT+DBpEyxkaRIcmGkRkMxpEIUAaRP5MGkS6WRpEmGYaRFRzGkQxgBpE
7owaRMuZGkSYphpEZLMaRDHAGkTuzBpEy9kaRIfmGkRk8xpEMQAbRP4MG0S6GRtEiCYbRFQz
G0QhQBtE7kwbRMtZG0SIZhtEZHMbRCGAG0T+jBtEy5kbRIimG0RUsxtEMsAbRP7MG0S62RtE
iOYbRFTzG0QyABxE/gwcRLoZHESIJhxEVDMcRDJAHET+TBxEy1kcRIhmHERkcxxEMoAcRP6M
HES6mRxEiKYcRGSzHEQywBxE7swcRLrZHESY5hxEZPMcRCEAHUTuDB1EuhkdRJgmHURkMx1E
MkAdRP5MHUS6WR1EiGYdRFRzHUQhgB1E7owdRMuZHUSYph1EVLMdRDLAHUTuzB1Ey9kdRJjm
HURU8x1EIQAeRO4MHkTLGR5EiCYeRFQzHkQhQB5E/kweRMtZHkSIZh5EZHMeRDKAHkT+jB5E
y5keRJimHkRksx5EIcAeRP7MHkTL2R5EmOYeRGTzHkQhAB9E7gwfRMsZH0SIJh9EZDMfRCFA
H0T+TB9EulkfRIhmH0Rkcx9EMoAfRP6MH0TLmR9EiKYfRFSzH0QhwB9E/swfRMvZH0SI5h9E
ZPMfRDIAIETuDCBEuhkgRIgmIERkMyBEIUAgRO5MIES6WSBEmGYgRGRzIEQhgCBE7owgRLqZ
IESIpiBEZLMgRCHAIET+zCBE3NkgRJjmIERU8yBEIQAhRO4MIUTLGSFEiCYhRFQzIUQhQCFE
7kwhRMtZIUSYZiFEVHMhRDKAIUTujCFEupkhRIimIURUsyFEIcAhRP7MIUTL2SFEmOYhRFTz
IUQyACJE/gwiRLoZIkSIJiJEVDMiRCFAIkTuTCJEy1kiRIhmIkRUcyJEIYAiRO6MIkTLmSJE
mKYiRGSzIkQywCJE7swiRLrZIkSI5iJEVPMiRDIAI0T+DCNEuhkjRIgmI0RkMyNEIUAjRP5M
I0TLWSNEmGYjRFRzI0QygCNE/owjRLqZI0SIpiNEZLMjRCHAI0TuzCNEutkjRJjmI0RU8yNE
MgAkRP4MJES6GSREmCYkRFQzJEQyQCRE7kwkRLpZJESIZiREVHMkRCGAJETujCREupkkRIim
JERksyREIcAkRP7MJES62SREmOYkRGTzJEQyACVE/gwlRMsZJUSYJiVEZDMlRCFAJUT+TCVE
ulklRIhmJURkcyVEMoAlRO6MJUTLmSVEmKYlRGSzJUQhwCVE/swlRLrZJUSI5iVEZPMlRDIA
JkTuDCZEyxkmRIgmJkRkMyZEMkAmRO5MJkTLWSZEiGYmRGRzJkQygCZE/owmRMuZJkSIpiZE
ZLMmRCHAJkT+zCZEy9kmRJjmJkRU8yZEIQAnRO4MJ0S6GSdEiCYnRGQzJ0QyQCdE7kwnRLpZ
J0SYZidEVHMnRCGAJ0T+jCdEupknRJimJ0RUsydEIcAnRP7MJ0TL2SdEmOYnRGTzJ0QyAChE
/gwoRMsZKESYJihEVDMoRCFAKETuTChEulkoRIhmKERkcyhEMoAoRO6MKETLmShEiKYoRGSz
KEQhwChE/swoRLrZKESI5ihEVPMoRDIAKUTuDClEuhkpRJgmKURkMylEQkApRP5MKUS6WSlE
iGYpRFRzKUQhgClE/owpRLqZKUSYpilEVLMpRCHAKUT+zClEutkpRIjmKURk8ylEIQAqRO4M
KkTLGSpEmCYqRGQzKkQhQCpE/kwqRLpZKkSIZipEZHMqRDKAKkT+jCpEupkqRJimKkRUsypE
MsAqRO7MKkS62SpEiOYqRFTzKkQhACtE7gwrRMsZK0SYJitEZDMrRCFAK0TuTCtEy1krRIhm
K0RkcytEMoArRP6MK0TLmStEmKYrRFSzK0QhwCtE7swrRLrZK0SI5itEZPMrRDIALET+DCxE
yxksRIgmLERkMyxEIUAsRP5MLES6WSxEmGYsRGRzLEQhgCxE7owsRMuZLESIpixEVLMsRCHA
LETuzCxEutksRIjmLERk8yxEMgAtRP4MLUS6GS1EmCYtRFQzLUQhQC1E/kwtRMtZLUSIZi1E
ZHMtRCGALUTujC1EupktRJimLURUsy1EIcAtRO7MLUS62S1EmOYtRFTzLUQyAC5E7gwuRMsZ
LkSIJi5EVDMuRCFALkTuTC5Ey1kuRIhmLkRUcy5EMoAuRP6MLkS6mS5EmKYuRFSzLkQywC5E
7swuRMvZLkSY5i5EVPMuRCEAL0TuDC9EuhkvRJgmL0RUMy9EMkAvRP5ML0S6WS9EmGYvRFRz
L0QygC9E7owvRMuZL0SYpi9EZLMvRCHAL0TuzC9EutkvRIjmL0RU8y9EIQAwRO4MMETLGTBE
mCYwRFQzMEQyQDBE/kwwRMtZMESIZjBEVHMwRDKAMET+jDBEy5kwRJimMERUszBEMsAwRO7M
MES62TBEmOYwRGTzMEQyADFE/gwxRMsZMUSIJjFEZDMxRDJAMUT+TDFEulkxRIhmMURkczFE
MoAxRA6NMUTLmTFEmKYxRGSzMUQhwDFE7swxRLrZMUSY5jFEVPMxRCEAMkT+DDJEuhkyRJgm
MkRkMzJEMkAyRO5MMkS6WTJEiGYyRGRzMkQygDJE/owyRLqZMkSYpjJEVLMyRDLAMkT+zDJE
utkyRJjmMkRk8zJEMgAzRP4MM0TLGTNEmCYzRFQzM0QhQDNE7kwzRLpZM0SYZjNEVHMzRDKA
M0T+jDNEy5kzRKimM0RkszNEMsAzRO7MM0TL2TNEmOYzRGTzM0QyADRE/gw0RLoZNESIJjRE
ZDM0RCFANETuTDREy1k0RJhmNERUczREIYA0RO6MNETLmTREiKY0RFSzNEQywDRE/sw0RLrZ
NESI5jREVPM0RDIANUTuDDVEuhk1RIgmNURkMzVEIUA1RP5MNUS6WTVEiGY1RFRzNUQhgDVE
/ow1RMuZNUSIpjVEZLM1RDLANUTuzDVEy9k1RIjmNURk8zVEIQA2RP4MNkS6GTZEiCY2RFQz
NkQhQDZE7kw2RLpZNkSYZjZEZHM2RDKANkTujDZEupk2RJimNkRUszZEMsA2RP7MNkS62TZE
mOY2RGTzNkQyADdE7gw3RMsZN0SYJjdEVDM3RDJAN0T+TDdEy1k3RJhmN0RkczdEMoA3RP6M
N0TLmTdEmKY3RFSzN0QywDdE/sw3RMvZN0SY5jdEZPM3RCEAOETuDDhEyxk4RJgmOERUMzhE
IUA4RP5MOES6WThEiGY4RFRzOEQhgDhE/ow4RLqZOESYpjhEZLM4RDLAOET+zDhEutk4RIjm
OERU8zhEIQA5RP4MOUS6GTlEmCY5RFQzOUQyQDlE/kw5RLpZOUSoZjlEZHM5RCGAOUTujDlE
y5k5RIimOURkszlEIcA5RP7MOUTL2TlEmOY5RGTzOUQyADpE/gw6RMsZOkSYJjpEZDM6RCFA
OkT+TDpEy1k6RIhmOkRkczpEMoA6RP6MOkTLmTpEmKY6RFSzOkQhwDpE/sw6RLrZOkSI5jpE
ZPM6RCEAO0T+DDtEyxk7RIgmO0RUMztEIUA7RO5MO0S6WTtEiGY7RGRzO0QhgDtE7ow7RLqZ
O0SIpjtEZLM7RCHAO0T+zDtEutk7RIjmO0RU8ztEIQA8RO4MPETLGTxEmCY8RGQzPEQhQDxE
7kw8RLpZPESYZjxEVHM8RDKAPETujDxEy5k8RIimPERkszxEMsA8RO7MPES62TxEiOY8RGTz
PEQhAD1E7gw9RMsZPUSIJj1EVDM9RDJAPUTuTD1Eulk9RIhmPURUcz1EMoA9RO6MPUS6mT1E
mKY9RGSzPUQhwD1E/sw9RLrZPUSI5j1EZPM9RCEAPkTuDD5Euhk+RJgmPkRkMz5EMkA+RO5M
PkS6WT5EmGY+RGRzPkQygD5E/ow+RLqZPkSYpj5EZLM+RDLAPkTuzD5Eutk+RJjmPkRk8z5E
MgA/RO4MP0S6GT9EmCY/RGQzP0QhQD9E7kw/RMtZP0SIZj9EVHM/RCGAP0T+jD9Eupk/RIim
P0RUsz9EIcA/RP7MP0TL2T9EiOY/RFTzP0QhAEBE/gxARMsZQESYJkBEVDNARDJAQET+TEBE
ullARJhmQERkc0BEMoBARP6MQETLmUBEiKZARGSzQEQhwEBE7sxARLrZQESY5kBEVPNARDIA
QUT+DEFEyxlBRJgmQURkM0FEMkBBRO5MQUS6WUFEmGZBRGRzQUQygEFE7oxBRLqZQUSYpkFE
ZLNBRCHAQUTuzEFEy9lBRJjmQURU80FEMgBCRO4MQkTLGUJEmCZCRFQzQkQyQEJE/kxCRLpZ
QkSIZkJEVHNCRCGAQkTujEJEy5lCRIimQkRks0JEMsBCRO7MQkTL2UJEmOZCRGTzQkQhAENE
7gxDRMsZQ0SIJkNEZDNDRCFAQ0T+TENEullDRJhmQ0RUc0NEIYBDRP6MQ0S6mUNEmKZDRGSz
Q0QywENE/sxDRMvZQ0SI5kNEVPNDRDIARET+DEREuhlERIgmRERkM0REMkBERP5MRES6WURE
mGZERGRzREQygERE7oxERMuZRESYpkREZLNERDLARET+zEREutlERJjmRERU80REMgBFRO4M
RUTLGUVEmCZFRFQzRUQyQEVE/kxFRLpZRUSYZkVEVHNFRCGARUTujEVEuplFRJimRURks0VE
IcBFRO7MRUTL2UVEmOZFRFTzRUQyAEZE/gxGRMsZRkSIJkZEZDNGRDJARkT+TEZEy1lGRJhm
RkRUc0ZEIYBGRO6MRkS6mUZEiKZGRFSzRkQhwEZE/sxGRLrZRkSY5kZEZPNGRCEAR0TuDEdE
uhlHRIgmR0RkM0dEIUBHRP5MR0TLWUdEmGZHRGRzR0QygEdE7oxHRMuZR0SYpkdEZLNHRCHA
R0TuzEdEy9lHRJjmR0Rk80dEIQBIRO4MSETLGUhEmCZIRGQzSEQhQEhE7kxIRLpZSESIZkhE
ZHNIRCGASET+jEhEy5lIRJimSERUs0hEIcBIRP7MSES62UhEiOZIRFTzSEQhAElE7gxJRLoZ
SUSIJklEVDNJRDJASUTuTElEy1lJRIhmSURUc0lEIYBJRO6MSUTLmUlEmKZJRGSzSUQywElE
7sxJRMvZSUSI5klEZPNJRDIASkTuDEpEuhlKRIgmSkRUM0pEMkBKRO5MSkS6WUpEmGZKRFRz
SkQhgEpE7oxKRMuZSkSIpkpEVLNKRDLASkT+zEpEutlKRJjmSkRU80pEIQBLRO4MS0TLGUtE
mCZLRGQzS0QyQEtE/kxLRLpZS0SIZktEVHNLRDKAS0TujEtEuplLRIimS0RUs0tEMsBLRP7M
S0S62UtEmOZLRFTzS0QhAExE7gxMRMsZTESYJkxEVDNMRDJATET+TExEullMRJhmTERUc0xE
IYBMRO6MTES6mUxEmKZMRGSzTEQywExE/sxMRLrZTESI5kxEZPNMRDIATUTuDE1EyxlNRJgm
TURkM01EIUBNRO5MTUS6WU1EmGZNRFRzTUQhgE1E7oxNRLqZTUSYpk1EZLNNRDLATUT+zE1E
utlNRJjmTURk801EIQBORO4MTkS6GU5EiCZORGQzTkQhQE5E/kxORLpZTkSIZk5EVHNORCGA
TkT+jE5EuplORJimTkRks05EIcBORP7MTkTL2U5EiOZORGTzTkQhAE9E7gxPRLoZT0SYJk9E
VDNPRDJAT0TuTE9EullPRIhmT0Rkc09EMoBPRP6MT0S6mU9EiKZPRGSzT0QhwE9E7sxPRMvZ
T0SI5k9EVPNPRDIAUET+DFBEuhlQRIgmUERUM1BEIUBQRO5MUES6WVBEiGZQRGRzUEQygFBE
7oxQRLqZUESIplBEVLNQRCHAUET+zFBEutlQRIjmUERU81BEIQBRRO4MUUQMGlFEiCZRRGQz
UUQhQFFE/kxRRLpZUUSYZlFEVHNRRDKAUUTujFFEy5lRRJimUURUs1FEIcBRRO7MUUS62VFE
mOZRRFTzUUQyAFJE/gxSRLoZUkSIJlJEVDNSRDJAUkTuTFJEy1lSRJhmUkRUc1JEIYBSRO6M
UkTLmVJEmKZSRFSzUkQywFJE/sxSRLrZUkSI5lJEZPNSRCEAU0TuDFNEuhlTRIgmU0RkM1NE
IUBTRP5MU0TLWVNEiGZTRFRzU0QygFNE/oxTRMuZU0SYplNEVLNTRCHAU0T+zFNEy9lTRIjm
U0RU81NEIQBURP4MVES6GVREmCZURFQzVEQhQFRE7kxURLpZVESYZlREZHNURCGAVETujFRE
y5lURIimVERks1REMsBURP7MVETL2VREmOZURGTzVEQhAFVE7gxVRMsZVUSYJlVEVDNVRDJA
VUT+TFVEy1lVRJhmVURkc1VEMoBVRP6MVUTLmVVEiKZVRGSzVUQywFVE/sxVRMvZVUSY5lVE
ZPNVRCEAVkTuDFZEyxlWRIgmVkRUM1ZEMkBWRO5MVkS6WVZEiGZWRFRzVkQygFZE/oxWRMuZ
VkSIplZEVLNWRDLAVkT+zFZEutlWRIjmVkRk81ZEIQBXRP4MV0S6GVdEmCZXRGQzV0QhQFdE
/kxXRLpZV0SYZldEVHNXRCGAV0T+jFdEuplXRIimV0Rks1dEMsBXRP7MV0TL2VdEmOZXRGTz
V0QhAFhE7gxYRMsZWESYJlhEZDNYRDJAWETuTFhEullYRJhmWERUc1hEIYBYRO6MWETLmVhE
iKZYRFSzWEQywFhE/sxYRMvZWESY5lhEZPNYRCEAWUT+DFlEyxlZRIgmWURUM1lEMkBZRP5M
WUTLWVlEmGZZRGRzWUQygFlE/oxZRLqZWUSIpllEZLNZRDLAWUT+zFlEutlZRIjmWURU81lE
IQBaRO4MWkTLGVpEmCZaRFQzWkQyQFpE7kxaRLpZWkSYZlpEVHNaRDKAWkTujFpEuplaRIim
WkRks1pEMsBaRP7MWkS62VpEiOZaRGTzWkQyAFtE7gxbRMoZW0SYJltEVDNbRCBAW0T+TFtE
yllbRIhmW0RUc1tEMoBbRP6MW0S6mVtEiKZbRGSzW0QywFtE/sxbRLrZW0SI5ltEdPNbRCAA
XET+DFxEyhlcRJgmXERUM1xEIEBcRP5MXETKWVxEiGZcRFRzXEQggFxE/oxcRMqZXESYplxE
ZLNcRDLAXETuzFxEutlcRIjmXERk81xEIABdRP4MXUS6GV1EmCZdRFQzXUQyQF1E7kxdRMpZ
XUSYZl1EZHNdRDKAXUTujF1EupldRJimXURks11EIMBdRO7MXUTK2V1EiOZdRFTzXUQgAF5E
/gxeRLoZXkSYJl5EVDNeRCBAXkT+TF5EylleRIhmXkRkc15EMoBeRP6MXkTKmV5EmKZeRGSz
XkQywF5E/sxeRLrZXkSY5l5EVPNeREIAX0TuDF9EuhlfRJgmX0RUM19EIEBfRO5MX0S6WV9E
iGZfRFRzX0QggF9E7oxfRMqZX0SIpl9EVLNfRCDAX0TuzF9EutlfRIjmX0RU819EMgBgRP4M
YETKGWBEiCZgRGQzYEQyQGBE/kxgRMpZYESIZmBEZHNgRDKAYET+jGBEyplgRIimYERks2BE
MsBgRP7MYETK2WBEiOZgRFTzYEQgAGFE/gxhRLoZYUSIJmFEVDNhRDJAYUT+TGFEyllhRIhm
YURkc2FEIIBhRP6MYUS6mWFEmKZhRGSzYUQgwGFE7sxhRLrZYUSY5mFEVPNhRDIAYkTuDGJE
uhliRJgmYkRkM2JEIEBiRO5MYkS6WWJEiGZiRGRzYkQggGJE7oxiRMqZYkSYpmJEVLNiRDLA
YkTuzGJEutliRIjmYkRk82JEIABjRP4MY0S6GWNEmCZjRFQzY0QgQGNE7kxjRMpZY0SIZmNE
ZHNjRCCAY0T+jGNEupljRJimY0Rks2NEIMBjRP7MY0S62WNEmOZjRGTzY0QgAGRE/gxkRMoZ
ZESIJmREZDNkRCBAZET+TGREyllkRIhmZERkc2REMoBkRO6MZES6mWREiKZkRFSzZEQywGRE
/sxkRMrZZESY5mREZPNkRDIAZUT+DGVEuhllRJgmZURkM2VEMkBlRO5MZUS6WWVEmGZlRGRz
ZUQggGVE7oxlRMqZZUSIpmVEZLNlRDLAZUT+zGVEytllRIjmZURk82VEMgBmRO4MZkS6GWZE
mCZmRFQzZkQyQGZE7kxmRMpZZkSIZmZEZHNmRCCAZkT+jGZEuplmRIimZkRUs2ZEMsBmRP7M
ZkS62WZEmOZmRGTzZkQyAGdE7gxnRLoZZ0SIJmdEVDNnRCBAZ0TuTGdEyllnRIhmZ0RUc2dE
IIBnRO6MZ0TKmWdEmKZnRGSzZ0QgwGdE/sxnRMrZZ0SI5mdEVPNnRCAAaET+DGhEuhloRIgm
aERUM2hEMkBoRO5MaES6WWhEmGZoRFRzaEQggGhE7oxoRMqZaESYpmhEVLNoRCDAaETuzGhE
utloRIjmaERU82hEMgBpRP4MaUS6GWlEmCZpRFQzaUQyQGlE7kxpRMpZaUSIZmlEVHNpRCCA
aUT+jGlEuplpRIimaURks2lEMsBpRP7MaUTK2WlEiOZpRGTzaUQyAGpE7gxqRLoZakSYJmpE
VDNqRCBAakT+TGpEullqRKhmakRkc2pEIIBqRP6MakTKmWpEmKZqRFSzakQywGpE7sxqRMrZ
akSI5mpEZPNqRCAAa0T+DGtEuhlrRJgma0RkM2tEMkBrRO5Ma0TKWWtEmGZrRFRza0QggGtE
7oxrRNyZa0SIpmtEZLNrRCDAa0T+zGtEutlrRJjma0Rk82tEMgBsRO4MbES6GWxEiCZsRFQz
bEQgQGxE7kxsRMpZbESIZmxEZHNsRCCAbET+jGxEyplsRJimbERks2xEIMBsRP7MbETK2WxE
mOZsRGTzbEQgAG1E7gxtRMoZbUSIJm1EZDNtRCBAbUT+TG1EulltRIhmbURUc21EMoBtRP6M
bUS6mW1EmKZtRGSzbUQywG1E/sxtRLrZbUSI5m1EVPNtRDIAbkTuDG5EyhluRIgmbkRkM25E
MkBuRO5MbkS6WW5EmGZuRGRzbkQggG5E7oxuRLqZbkSYpm5EZLNuRDLAbkTuzG5EutluRIjm
bkRU825EMgBvRP4Mb0S6GW9EmCZvRGQzb0QgQG9E7kxvRLpZb0SYZm9EVHNvRCCAb0T+jG9E
yplvRJimb0RUs29EIMBvRO7Mb0TK2W9EiOZvRFTzb0QyAHBE7gxwRMoZcESYJnBEVDNwRDJA
cET+THBEyllwRJhmcERkc3BEIIBwRP6McES6mXBEmKZwRFSzcEQywHBE7sxwRMrZcESI5nBE
VPNwRDIAcUTuDHFEuhlxRJgmcURkM3FEIEBxRO5McUS6WXFEiGZxRGRzcUQygHFE7oxxRMqZ
cUSIpnFEVLNxRDLAcUTuzHFEutlxRJjmcURU83FEIAByRO4MckS6GXJEmCZyRGQzckQyQHJE
/kxyRMpZckSIZnJEZHNyRCCAckT+jHJEyplyRIimckRUs3JEIMByRO7MckS62XJEiOZyRFTz
ckQgAHNE/gxzRMoZc0SIJnNEZDNzRDJAc0T+THNEullzRJhmc0RUc3NEIIBzRO6Mc0S6mXNE
iKZzRFSzc0QywHNE7sxzRMrZc0SI5nNEZPNzRCAAdET+DHREuhl0RJgmdERUM3REIEB0RO5M
dETKWXREiGZ0RFRzdEQggHRE/ox0RMqZdESIpnREZLN0RCDAdET+zHREytl0RJjmdERk83RE
MgB1RP4MdUS6GXVEiCZ1RFQzdUQgQHVE7kx1RMpZdUSIZnVEZHN1RCCAdUT+jHVEypl1RJim
dURUs3VEMsB1RO7MdUS62XVEiOZ1RFTzdUQgAHZE7gx2RLoZdkSIJnZEZDN2RDJAdkTuTHZE
ull2RIhmdkRUc3ZEMoB2RO6MdkS6mXZEmKZ2RGSzdkQgwHZE/sx2RLrZdkSI5nZEZPN2RDIA
d0TuDHdEuhl3RIgmd0RkM3dEMkB3RO5Md0TKWXdEmGZ3RGRzd0QggHdE/ox3RLqZd0SIpndE
ZLN3RDLAd0TuzHdEytl3RJjmd0Rk83dEIAB4RO4MeETKGXhEmCZ4RFQzeEQgQHhE/kx4RLpZ
eESYZnhEZHN4RCCAeETujHhEupl4RIimeERks3hEIMB4RO7MeES62XhEiOZ4RFTzeEQyAHlE
/gx5RMoZeUSIJnlEVDN5RCBAeUTuTHlEull5RJhmeURkc3lEMoB5RP6MeUS6mXlEiKZ5RGSz
eUQgwHlE7sx5RLrZeUSY5nlEVPN5RDIAekT+DHpEuhl6RIgmekRkM3pEIEB6RP5MekS6WXpE
iGZ6RFRzekQggHpE/ox6RLqZekSYpnpEZLN6RCDAekTuzHpEutl6RIjmekRU83pEIAB7RP4M
e0S6GXtEiCZ7RFQze0QgQHtE/kx7RLpZe0SYZntEZHN7RDKAe0TujHtEypl7RIime0RUs3tE
MsB7RP7Me0TK2XtEmOZ7RGTze0QgAHxE7gx8RMoZfESIJnxEVDN8RDJAfETuTHxEull8RJhm
fERkc3xEMoB8RP6MfETKmXxEiKZ8RGSzfEQgwHxE7sx8RLrZfESY5nxEZPN8RCAAfUT+DH1E
yhl9RIgmfURkM31EMkB9RO5MfUS6WX1EiGZ9RGRzfUQygH1E7ox9RLqZfUSYpn1EVLN9RCDA
fUTuzH1Eutl9RJjmfURk831EMgB+RO4MfkS6GX5EmCZ+RGQzfkQyQH5E7kx+RLpZfkSIZn5E
ZHN+RCCAfkTujH5Eupl+RIimfkRUs35EMsB+RP7MfkTK2X5EiOZ+RFTzfkQgAH9E7gx/RLoZ
f0SYJn9EVDN/RDJAf0T+TH9Eyll/RIhmf0Rkc39EIIB/RP6Mf0TKmX9EiKZ/RGSzf0QgwH9E
/sx/RLrZf0SY5n9EZPN/RBkAgER3BoBE3QyAREQTgESqGYBEGSCARH8mgETdLIBERDOARLI5
gEQQQIBEf0aAROVMgERMU4BEqlmARBBggER3ZoBE3WyARERzgESqeYBEGYCARH+GgETdjIBE
TJOARLKZgEQQoIBEd6aARN2sgEREs4BEqrmARBDAgER3xoBE5cyARETTgESq2YBEGeCARH/m
gETl7IBETPOARLL5gEQQAIFEdwaBROUMgURME4FEqhmBRBAggUR3JoFE3SyBREQzgUSqOYFE
GUCBRH9GgUTlTIFERFOBRKpZgUQQYIFEf2aBRN1sgURMc4FEqnmBRBmAgUR3hoFE3YyBREST
gUSqmYFEEKCBRHemgUTlrIFETLOBRLK5gUQQwIFEf8aBRN3MgURM04FEqtmBRBDggUR35oFE
3eyBREzzgUSy+YFEEACCRHcGgkTlDIJERBOCRLIZgkQQIIJEdyaCRN0sgkRMM4JEujmCRBlA
gkR3RoJE5UyCRERTgkSyWYJEGWCCRHdmgkTdbIJETHOCRKp5gkQZgIJEd4aCROWMgkRMk4JE
spmCRBCggkR3poJE5ayCREyzgkSyuYJEEMCCRH/GgkTlzIJETNOCRLLZgkQZ4IJEf+aCROXs
gkRE84JEqvmCRCEAg0R3BoNE3QyDREQTg0SqGYNEGSCDRH8mg0TdLINERDODRKo5g0QZQINE
f0aDRN1Mg0REU4NEslmDRBBgg0R/ZoNE5WyDRERzg0SqeYNEEICDRH+Gg0TdjINERJODRLKZ
g0QZoINEf6aDRN2sg0REs4NEsrmDRBDAg0R3xoNE3cyDREzTg0Sq2YNEEOCDRH/mg0Tl7INE
RPODRLL5g0QZAIREdwaEROUMhEREE4REqhmERBAghER3JoRE3SyEREwzhESqOYREGUCERHdG
hETlTIRETFOERLJZhEQQYIREf2aEROVshEREc4REsnmERBCAhER/hoRE5YyEREyThESymYRE
EKCERH+mhETdrIRETLOERKq5hEQQwIREd8aEROXMhERM04REstmERBnghER/5oRE3eyERETz
hESq+YREEACFRHcGhUTdDIVETBOFRLIZhUQQIIVEdyaFROUshURMM4VEqjmFRBlAhUR3RoVE
5UyFRExThUSyWYVEIWCFRH9mhUTdbIVETHOFRKp5hUQZgIVEd4aFROWMhURMk4VEspmFRBCg
hUR3poVE5ayFRESzhUSyuYVEEMCFRHfGhUTlzIVETNOFRLrZhUQZ4IVEd+aFROXshURM84VE
qvmFRBAAhkR/BoZE5QyGREQThkSqGYZEECCGRH8mhkTdLIZETDOGRKo5hkQQQIZEf0aGRN1M
hkREU4ZEslmGRBBghkR/ZoZE3WyGRExzhkSyeYZEEICGRHeGhkTdjIZETJOGRLKZhkQZoIZE
f6aGROWshkRMs4ZEsrmGRBDAhkR/xoZE3cyGRETThkSq2YZEEOCGRH/mhkTd7IZERPOGRLL5
hkQQAIdEdwaHROUMh0REE4dEqhmHRBkgh0R3JodE5SyHREwzh0SqOYdEEECHRH9Gh0TdTIdE
RFOHRLJZh0QZYIdEd2aHRN1sh0RMc4dEqnmHRBCAh0R3hodE3YyHRESTh0SymYdEGaCHRH+m
h0TdrIdERLOHRLK5h0QZwIdEd8aHROXMh0RE04dEqtmHRBngh0R35odE5eyHREzzh0Sq+YdE
EACIRHcGiETdDIhETBOIRKoZiEQZIIhEdyaIROUsiERMM4hEsjmIRBBAiER3RohE3UyIRERT
iESyWYhEEGCIRHdmiETdbIhERHOIRKp5iEQQgIhEd4aIRN2MiERMk4hEspmIRBCgiER/pohE
3ayIREyziESquYhEEMCIRH/GiETlzIhERNOIRKrZiEQZ4IhEd+aIRN3siERM84hEqvmIRBkA
iUR3BolE3QyJREwTiUS6GYlEECCJRHcmiUTdLIlETDOJRLI5iUQZQIlEd0aJRN1MiUREU4lE
slmJRBBgiUR3ZolE5WyJRERziUSqeYlEEICJRH+GiUTdjIlETJOJRLKZiUQZoIlEd6aJROWs
iUREs4lEsrmJRBDAiUR3xolE3cyJRETTiUSy2YlEEOCJRHfmiUTl7IlETPOJRLL5iUQZAIpE
fwaKROUMikRME4pEshmKRBAgikR3JopE3SyKREQzikSyOYpEEECKRHdGikTlTIpETFOKRKpZ
ikQZYIpEd2aKROVsikREc4pEsnmKRBCAikR/hopE3YyKRESTikSqmYpEGaCKRHemikTlrIpE
RLOKRLK5ikQQwIpEf8aKROXMikRE04pEstmKRBDgikR/5opE5eyKREzzikS6+YpEEACLRHcG
i0TdDItETBOLRLIZi0QZIItEfyaLRO4si0REM4tEsjmLRBBAi0R/RotE3UyLRERTi0SqWYtE
GWCLRH9mi0TdbItERHOLRLJ5i0QZgItEf4aLRN2Mi0REk4tEspmLRBCgi0R/potE5ayLREyz
i0SquYtEGcCLRHfGi0TdzItETNOLRKrZi0QZ4ItEf+aLROXsi0RE84tEqvmLRBkAjER/BoxE
3QyMREwTjESqGYxEGSCMRH8mjETdLIxERDOMRLI5jEQQQIxEf0aMRN1MjERMU4xEslmMRBBg
jER/ZoxE5WyMRExzjESyeYxEEICMRH+GjETdjIxETJOMRLKZjEQhoIxEd6aMRN2sjEREs4xE
qrmMRBnAjER/xoxE5cyMREzTjESq2YxEGeCMRH/mjETd7IxETPOMRLL5jEQQAI1EfwaNROUM
jUREE41EshmNRBkgjUR3Jo1E3SyNREwzjUSyOY1EGUCNRHdGjUTlTI1ERFONRLJZjUQQYI1E
f2aNROVsjUREc41EqnmNRBmAjUR/ho1E3YyNREyTjUSymY1EGaCNRHemjUTlrI1ERLONRLK5
jUQZwI1Ef8aNROXMjURM041EqtmNRBngjUR35o1E3eyNRETzjUSq+Y1EEACORH8GjkTlDI5E
VBOORLIZjkQQII5EfyaORN0sjkRMM45EsjmORBBAjkR/Ro5E3UyORERTjkSqWY5EGWCORHdm
jkTlbI5ETHOORKp5jkQQgI5Ef4aOROWMjkRMk45EspmORBCgjkR3po5E3ayORESzjkSyuY5E
EMCORHfGjkTlzI5ERNOORKrZjkQQ4I5Ef+aORN3sjkRM845EqvmORBAAj0R/Bo9E5QyPREQT
j0SyGY9EGSCPRH8mj0TdLI9ETDOPRLI5j0QQQI9Ef0aPRN1Mj0RMU49EqlmPRBBgj0R3Zo9E
3WyPRERzj0SqeY9EEICPRHeGj0TljI9ETJOPRLKZj0QZoI9Ef6aPROWsj0RMs49EqrmPRBnA
j0R/xo9E5cyPREzTj0Sq2Y9EGeCPRHfmj0Tl7I9ETPOPRLL5j0QQAJBEfwaQROUMkERME5BE
shmQRBAgkER/JpBE3SyQREwzkESyOZBEEECQRHdGkETlTJBERFOQRLpZkEQQYJBEf2aQRN1s
kERMc5BEqnmQRBmAkER/hpBE5YyQRESTkESqmZBEEKCQRH+mkETdrJBETLOQRLK5kEQQwJBE
f8aQRN3MkERM05BEqtmQRBngkER35pBE3eyQRETzkESy+ZBEEACRRHcGkUTlDJFETBORRKoZ
kUQQIJFEfyaRROUskUREM5FEqjmRRBBAkUR3RpFE5UyRRExTkUSyWZFEGWCRRHdmkUTdbJFE
RHORRKp5kUQZgJFEf4aRROWMkURMk5FEspmRRBmgkUR3ppFE3ayRRESzkUSquZFEGcCRRH/G
kUTlzJFERNORRLLZkUQQ4JFEf+aRRN3skURM85FEqvmRRBkAkkR/BpJE3QySREwTkkSqGZJE
ECCSRHcmkkTlLJJERDOSRKo5kkQZQJJEf0aSRN1MkkRMU5JEqlmSRBlgkkR3ZpJE3WySRExz
kkSqeZJEEICSRHeGkkTljJJETJOSRKqZkkQQoJJEf6aSRN2skkREs5JEqrmSRBDAkkR/xpJE
5cySREzTkkSy2ZJEGeCSRHfmkkTd7JJERPOSRKr5kkQQAJNEfwaTROUMk0REE5NEshmTRBAg
k0R3JpNE5SyTREQzk0SyOZNEEECTRH9Gk0TdTJNETFOTRLJZk0QQYJNEd2aTROVsk0RMc5NE
snmTRCGAk0R3hpNE5YyTRESTk0SqmZNEEKCTRH+mk0TdrJNETLOTRKq5k0QQwJNEf8aTROXM
k0RM05NEqtmTRBDgk0R35pNE3eyTREzzk0Sq+ZNEGQCURH8GlETdDJRETBOURLIZlEQQIJRE
fyaUROUslERMM5REsjmURBBAlER3RpRE5UyURERTlESqWZREEGCURHdmlETdbJRETHOURLJ5
lEQQgJREf4aURN2MlERMk5REqpmURBmglER3ppRE5ayUREyzlESquZREEMCURH/GlETdzJRE
TNOURLLZlEQQ4JREd+aURN3slERE85REqvmURBAAlUR3BpVE3QyVREQTlUSqGZVEECCVRHcm
lUTdLJVERDOVRKo5lUQZQJVEd0aVRN1MlURMU5VEqlmVRBBglUR3ZpVE3WyVRExzlUSqeZVE
GYCVRH+GlUTdjJVETJOVRKqZlUQZoJVEf6aVRN2slURMs5VEqrmVRBDAlUR/xpVE5cyVRETT
lUSy2ZVEGeCVRHfmlUTd7JVETPOVRKr5lUQZAJZEdwaWROUMlkREE5ZEqhmWRBAglkR/JpZE
5SyWREQzlkSyOZZEGUCWRH9GlkTlTJZETFOWRLJZlkQQYJZEf2aWRN1slkREc5ZEqnmWRBCA
lkR/hpZE3YyWREyTlkSqmZZEGaCWRH+mlkTdrJZERLOWRKq5lkQZwJZEf8aWRN3MlkRE05ZE
stmWRBDglkR/5pZE3eyWREzzlkSy+ZZEEACXRHcGl0TdDJdERBOXRLIZl0QZIJdEfyaXRN0s
l0RMM5dEsjmXRBlAl0R3RpdE5UyXRExTl0SqWZdEEGCXRH9ml0TlbJdETHOXRKp5l0QQgJdE
d4aXRN2Ml0REk5dEspmXRBCgl0R/ppdE5ayXREyzl0SyuZdEEMCXRH/Gl0TdzJdETNOXRKrZ
l0QZ4JdEd+aXROXsl0RM85dEqvmXRBAAmER/BphE5QyYREwTmESqGZhEECCYRH8mmETdLJhE
TDOYRLI5mEQQQJhEd0aYRN1MmERMU5hEqlmYRBlgmER/ZphE3WyYRExzmESyeZhEGYCYRH+G
mETdjJhERJOYRLKZmEQZoJhEf6aYROWsmERMs5hEsrmYRBDAmER/xphE3cyYRETTmESy2ZhE
GeCYRHfmmETd7JhETPOYRLL5mEQZAJlEdwaZROUMmURME5lEuhmZRBkgmUR3JplE5SyZREwz
mUSyOZlEEECZRH9GmUTdTJlETFOZRKpZmUQZYJlEf2aZROVsmUREc5lEqnmZRBCAmUR3hplE
5YyZREyTmUSqmZlEGaCZRHemmUTdrJlERLOZRKq5mUQZwJlEf8aZROXMmURE05lEstmZRBDg
mUR/5plE3eyZREzzmUSy+ZlEGQCaRH8GmkTdDJpETBOaRLIZmkQQIJpEdyaaROUsmkRMM5pE
qjmaRBlAmkR3RppE3UyaRExTmkSyWZpEEGCaRHdmmkTdbJpETHOaRKp5mkQZgJpEd4aaROWM
mkREk5pEspmaRBCgmkR/pppE3ayaREyzmkSquZpEGcCaRH/GmkTlzJpERNOaRKrZmkQQ4JpE
f+aaROXsmkRM85pEsvmaRBAAm0R3BptE3QybREwTm0SqGZtEECCbRHcmm0TlLJtETDObRLI5
m0QQQJtEd0abRN1Mm0REU5tEslmbRBBgm0R/ZptE3WybRERzm0SyeZtEGYCbRHeGm0TdjJtE
TJObRLKZm0QQoJtEd6abROWsm0REs5tEsrmbRBnAm0R/xptE5cybRETTm0Sy2ZtEEOCbRHfm
m0Tl7JtETPObRKr5m0QQAJxEfwacRN0MnEREE5xEqhmcRBkgnER/JpxE5SycREQznESqOZxE
GUCcRHdGnETdTJxETFOcRLJZnEQZYJxEf2acRN1snEREc5xEsnmcRBmAnER/hpxE3YycREyT
nESqmZxEGaCcRHemnETlrJxERLOcRKq5nEQQwJxEf8acRN3MnERE05xEqtmcRBDgnER35pxE
5eycREzznESy+ZxEGQCdRH8GnUTdDJ1ETBOdRLIZnUQZIJ1EfyadRN0snUREM51EsjmdRBlA
nUR3Rp1E5UydRExTnUSqWZ1EGWCdRHdmnUTdbJ1ETHOdRKp5nUQQgJ1Ed4adRN2MnURMk51E
spmdRBCgnUR3pp1E3aydRESznUSquZ1EEMCdRHfGnUTlzJ1ETNOdRKrZnUQZ4J1Ef+adRN3s
nURM851EsvmdRBAAnkR3Bp5E5QyeREQTnkSqGZ5EECCeRH8mnkTlLJ5ETDOeRLI5nkQZQJ5E
d0aeRN1MnkRMU55EslmeRBlgnkR3Zp5E3WyeRExznkSyeZ5EGYCeRHeGnkTdjJ5ETJOeRLKZ
nkQQoJ5Ef6aeRN2snkREs55EqrmeRBnAnkR3xp5E3cyeRETTnkSy2Z5EEOCeRHfmnkTd7J5E
TPOeRKr5nkQQAJ9EdwafROUMn0REE59EshmfRBAgn0R/Jp9E3SyfREQzn0SqOZ9EGUCfRHdG
n0TdTJ9ERFOfRLJZn0QQYJ9Eh2afROVsn0RMc59EsnmfRBCAn0R/hp9E5YyfREyTn0SqmZ9E
GaCfRH+mn0TlrJ9ERLOfRKq5n0QQwJ9Ed8afRN3Mn0RM059EqtmfRBngn0R35p9E3eyfRETz
n0Sq+Z9EGQCgRH8GoETlDKBERBOgRKoZoEQZIKBEfyagROUsoEREM6BEqjmgRBBAoER/RqBE
5UygRExToESqWaBEEGCgRHdmoETlbKBERHOgRLJ5oEQZgKBEf4agROWMoEREk6BEqpmgRBmg
oER3pqBE3aygRESzoESyuaBEGcCgRH/GoETdzKBETNOgRKrZoEQQ4KBEf+agRN3soERE86BE
qvmgRBAAoUR/BqFE5QyhREwToUSqGaFEECChRH8moUTlLKFERDOhRLI5oUQZQKFEd0ahROVM
oURMU6FEslmhRBBgoUR3ZqFE5WyhRExzoUSqeaFEEIChRH+GoUTljKFERJOhRKqZoUQQoKFE
d6ahRN2soURMs6FEqrmhRBnAoUR3xqFE5cyhREzToUSy2aFEEOChRHfmoUTd7KFERPOhRLL5
oUQZAKJEdwaiRN0MokREE6JEqhmiRBAgokR/JqJE5SyiREwzokSqOaJEEECiRH9GokTlTKJE
RFOiRKpZokQQYKJEd2aiROVsokRMc6JEsnmiRBCAokR3hqJE3YyiREyTokS6maJEEKCiRHem
okTdrKJETLOiRKq5okQZwKJEd8aiROXMokRM06JEqtmiRBngokR35qJE5eyiRETzokSq+aJE
GQCjRHcGo0TlDKNETBOjRKoZo0QZIKNEdyajROUso0REM6NEsjmjRBBAo0R/RqNE3UyjRExT
o0SyWaNEGWCjRHdmo0TdbKNETHOjRKp5o0QZgKNEf4ajROWMo0REk6NEspmjRBmgo0R/pqNE
3ayjREyzo0SquaNEGcCjRHfGo0TdzKNERNOjRKrZo0QQ4KNEd+ajROXso0RE86NEsvmjRBAA
pER/BqRE3QykREwTpESqGaREGSCkRHcmpETdLKRERDOkRLI5pEQZQKREf0akROVMpERMU6RE
slmkRBBgpER/ZqRE3WykRExzpESyeaREEICkRH+GpETljKRETJOkRKqZpEQZoKREf6akROWs
pERMs6REsrmkRBDApER/xqRE5cykREzTpESq2aREEOCkRHfmpETl7KRERPOkRLL5pEQZAKVE
dwalROUMpUREE6VEqhmlRBAgpUR/JqVE5SylREQzpUSyOaVEEEClRHdGpUTlTKVETFOlRKpZ
pUQZYKVEf2alROVspUREc6VEsnmlRBCApUR/hqVE3YylRESTpUSymaVEGaClRHempUTlrKVE
RLOlRKq5pUQQwKVEd8alRN3MpURE06VEstmlRBDgpUR35qVE3eylRETzpUSq+aVEGQCmRH8G
pkTdDKZETBOmRLIZpkQZIKZEdyamRN0spkRMM6ZEqjmmRBBApkR/RqZE3UymRExTpkSqWaZE
EGCmRHdmpkTdbKZETHOmRKp5pkQZgKZEf4amROWMpkREk6ZEqpmmRBmgpkR3pqZE5aymREyz
pkSyuaZEEMCmRHfGpkTlzKZETNOmRLrZpkQQ4KZEf+amRN3spkRM86ZEsvmmRBAAp0R3BqdE
3QynREwTp0SqGadEGSCnRH8mp0TlLKdERDOnRLI5p0QQQKdEd0anRN1Mp0RMU6dEslmnRBBg
p0R/ZqdE3WynRExzp0SyeadEGYCnRH+Gp0TljKdETJOnRLKZp0QZoKdEd6anRN2sp0RMs6dE
srmnRBDAp0R/xqdE5cynREzTp0Sq2adEEOCnRHfmp0Td7KdETPOnRLL5p0QQAKhEdwaoRN0M
qERME6hEqhmoRBAgqER/JqhE5SyoREQzqESyOahEGUCoRHdGqETlTKhETFOoRLJZqEQQYKhE
d2aoRN1sqERMc6hEqnmoRBCAqER3hqhE5YyoREyTqESqmahEGaCoRH+mqETlrKhETLOoRLK5
qEQZwKhEf8aoRN3MqERM06hEstmoRBngqER/5qhE3eyoREzzqESy+ahEEACpRH8GqUTlDKlE
RBOpRKoZqUQQIKlEfyapRN0sqUREM6lEsjmpRBBAqUR/RqlE5UypRERTqUSqWalEGWCpRHdm
qUTlbKlETHOpRKp5qUQZgKlEd4apRN2MqURMk6lEqpmpRBmgqUR/pqlE5aypRESzqUSyualE
EMCpRH/GqUTlzKlERNOpRLLZqUQQ4KlEd+apROXsqURE86lEsvmpRBkAqkR3BqpE7gyqREQT
qkSyGapEGSCqRHcmqkTlLKpERDOqRLI5qkQQQKpEd0aqRN1MqkRMU6pEqlmqRBlgqkR3ZqpE
3WyqRERzqkSqeapEGYCqRH+GqkTdjKpETJOqRKqZqkQZoKpEd6aqRN2sqkRMs6pEqrmqRBnA
qkR3xqpE5cyqREzTqkSq2apEGeCqRHfmqkTd7KpETPOqRKr5qkQZAKtEfwarRN0Mq0RME6tE
shmrRBAgq0R3JqtE5SyrREwzq0SqOatEGUCrRH9Gq0TlTKtERFOrRLJZq0QQYKtEd2arROVs
q0RMc6tEqnmrRBCAq0R3hqtE3YyrREyTq0SqmatEGaCrRHemq0TdrKtERLOrRLK5q0QQwKtE
d8arROXMq0RM06tEqtmrRBngq0R35qtE5eyrREzzq0Sy+atEGQCsRHcGrETdDKxETBOsRLIZ
rEQQIKxEfyasROUsrEREM6xEsjmsRBBArER3RqxE5UysRExTrESqWaxEGWCsRHdmrETlbKxE
RHOsRKp5rEQQgKxEf4asRN2MrERMk6xEupmsRBCgrER/pqxE3aysREyzrESquaxEGcCsRHfG
rETdzKxETNOsRKrZrEQQ4KxEf+asROXsrERM86xEqvmsRBAArUR/Bq1E3QytREwTrUSyGa1E
ECCtRH8mrUTlLK1ETDOtRLI5rUQQQK1Ef0atRN1MrUREU61EslmtRBlgrUR/Zq1E3WytRERz
rUSyea1EGYCtRH+GrUTdjK1ETJOtRKqZrUQQoK1Ed6atRN2srURDs61EsrmtRBjArUR3xq1E
3cytREPTrUSq2a1EGOCtRHfmrUTl7K1ETPOtRLL5rUQQAK5EdwauROUMrkRME65EshmuRBAg
rkR3Jq5E3SyuREMzrkSqOa5EEECuRHdGrkTlTK5ETFOuRKpZrkQYYK5Ef2auROVsrkRDc65E
snmuRBCArkR/hq5E5YyuREyTrkSqma5EGKCuRHemrkTlrK5ETLOuRKq5rkQYwK5Ef8auRN3M
rkRM065EstmuRBjgrkR/5q5E3eyuREzzrkSy+a5EGACvRHcGr0TdDK9ETBOvRLIZr0QQIK9E
fyavROUsr0RMM69EqjmvRBBAr0R3Rq9E3UyvRENTr0SyWa9EGGCvRHdmr0TlbK9ETHOvRKp5
r0QYgK9Ef4avROWMr0RDk69EspmvRBCgr0R3pq9E5ayvREOzr0Syua9EGMCvRH/Gr0TlzK9E
TNOvRKrZr0QQ4K9Ef+avROXsr0RD869EqvmvRBAAsER/BrBE5QywREwTsESqGbBEECCwRHcm
sETlLLBETDOwRKo5sEQQQLBEd0awRN1MsERDU7BEslmwRBhgsER/ZrBE5WywRENzsESqebBE
GICwRHeGsETljLBEQ5OwRKqZsEQQoLBEf6awROWssERDs7BEqrmwRBDAsER/xrBE5cywREPT
sESq2bBEGOCwRHfmsETl7LBETPOwRKr5sEQYALFEfwaxROUMsURDE7FEshmxRBggsUR3JrFE
5SyxREwzsUSqObFEEECxRHdGsUTlTLFETFOxRKpZsUQYYLFEf2axRN1ssURMc7FEqnmxRBCA
sUR/hrFE3YyxREyTsUSqmbFEGKCxRHemsUTdrLFEQ7OxRKq5sUQQwLFEf8axROXMsURD07FE
stmxRBjgsUR35rFE5eyxREPzsUSq+bFEGACyRHcGskTdDLJETBOyRKoZskQQILJEdyayROUs
skRDM7JEqjmyRBhAskR3RrJE3UyyRExTskSqWbJEGGCyRHdmskTlbLJEQ3OyRKp5skQQgLJE
f4ayRN2MskRMk7JEqpmyRBigskR3prJE5ayyREOzskSyubJEEMCyRH/GskTdzLJETNOyRKrZ
skQY4LJEf+ayRN3sskRD87JEsvmyRBgAs0R/BrNE5QyzREMTs0SqGbNEECCzRHcms0TdLLNE
QzOzRKo5s0QYQLNEd0azROVMs0RMU7NEqlmzRBBgs0R3ZrNE5WyzRENzs0SqebNEEICzRH+G
s0TljLNETJOzRLKZs0QQoLNEf6azRN2ss0RMs7NEqrmzRBjAs0R/xrNE3cyzREzTs0Sy2bNE
EOCzRHfms0Tl7LNEQ/OzRKr5s0QQALREfwa0ROUMtERDE7REqhm0RBggtER/JrRE5Sy0REMz
tESyObREEEC0RHdGtETdTLREQ1O0RLJZtEQQYLREd2a0RN1stERDc7REqnm0RBCAtER3hrRE
5Yy0REyTtESymbREGKC0RHemtETdrLRETLO0RKq5tEQQwLREd8a0RN3MtERD07REqtm0RBDg
tER35rRE3ey0REzztESq+bREGAC1RHcGtUTdDLVETBO1RLIZtUQQILVEfya1ROUstURMM7VE
sjm1RBhAtUR3RrVE3Uy1RENTtUSqWbVEEGC1RH9mtUTlbLVETHO1RKp5tUQYgLVEf4a1ROWM
tURDk7VEqpm1RBCgtUR3prVE5ay1REyztUSyubVEGMC1RH/GtUTdzLVETNO1RKrZtUQQ4LVE
d+a1RN3stURM87VEqvm1RBgAtkR3BrZE3Qy2REwTtkSqGbZEECC2RH8mtkTdLLZEQzO2RKo5
tkQQQLZEd0a2ROVMtkRMU7ZEqlm2RBhgtkR3ZrZE5Wy2RENztkSqebZEGIC2RHeGtkTljLZE
TJO2RLKZtkQYoLZEd6a2RN2stkRMs7ZEqrm2RBDAtkR3xrZE3cy2REzTtkSy2bZEEOC2RH/m
tkTl7LZETPO2RLL5tkQYALdEfwa3ROUMt0RME7dEqhm3RBAgt0R3JrdE3Sy3REMzt0S6ObdE
GEC3RH9Gt0TlTLdETFO3RKpZt0QYYLdEd2a3ROVst0RDc7dEqnm3RBCAt0R3hrdE3Yy3REyT
t0SqmbdEEKC3RHemt0TdrLdETLO3RKq5t0QQwLdEd8a3ROXMt0RM07dEstm3RBDgt0R35rdE
3ey3REzzt0Sy+bdEEAC4RH8GuETlDLhETBO4RKoZuEQYILhEdya4ROUsuERDM7hEsjm4RBBA
uER3RrhE5Uy4RENTuESqWbhEEGC4RH9muETlbLhETHO4RLJ5uEQYgLhEd4a4ROWMuERMk7hE</AssayXData><AssayYData Points="5562">q7k+QG7SPkAVmT5AuWs+QMtwPkCLjT5AnF0+QL6jPkDnnD5A66I+QJWNPkBFzz5AKZ0+QBS5
PkDngj5AT4k+QAXwPkDVXT5AQ9g+QOW2PkBsrD5AhXQ+QNRiPkACkD5AXoU+QOnTPkBG3T5A
0es+QFuKPkDvjD5AIZQ+QLLAPkBA2z5AfaY+QFaZPkB7sT5ADpU+QMCXPkBNoD5AWZM+QN6o
PkA6lz5AkGg+QOTrPkANpz5ASdE+QGWyPkCPvT5A0qE+QCLaPkA/+D5A85Y+QGyFPkCSqz5A
cMg+QHOXPkAawD5AIMk+QJx0PkA7qD5AOuQ+QJjTPkCa1T5AcK0+QLfzPkD2Az9ARrM+QKj0
PkCjrz5Azec+QIOlPkBYzT5AudQ+QErQPkAW1j5AEro+QOfVPkBb0D5Aks4+QF7DPkCNqj5A
8aw+QPbVPkB2BD9ATac+QBXBPkDrFD9Awhw/QHnIPkCOhj5ADdM+QMDiPkA0CT9AUs4+QODq
PkAU3D5AfLU+QKn3PkC5CT9ApPI+QBzsPkAg6j5AXcI+QA38PkAqAD9AS/4+QM02P0AF7z5A
rf0+QIHfPkBe4j5AERc/QMvmPkAB2T5Aj+g+QPXfPkDIzD5A4P4+QI7oPkCNFD9AOw0/QHf6
PkB58j5AXvI+QOTZPkCTAj9AbUY/QGH2PkB2BD9Ag7g+QLksP0DT9T5AvcU+QIUaP0BxOT9A
Dvg+QOH2PkBKAz9AQSI/QP/2PkD95D5AMjo/QNEPP0B86T5AC/0+QMX2PkBYvT5AERo/QO77
PkDP7z5A0e4+QNS7PkBN/z5AdwI/QA/TPkBNBD9AgfE+QKr8PkBnCD9AEPA+QDIWP0AmGD9A
zjM/QIstP0An6z5Agh0/QH3hPkAOMT9Aow4/QF8LP0DFEz9AIQs/QPcSP0DoDT9ARgw/QFIf
P0CyGj9AMPk+QLwDP0COQz9AixE/QK0BP0D5MT9AmVw/QC8QP0BXXj9AI+E+QPkjP0DJFj9A
bCA/QK40P0BZ9T5A+C8/QFLrPkBx8j5ArgU/QKohP0DrXj9AhQM/QMwiP0CvRz9AqRo/QAwC
P0AfQj9AJWo/QLQQP0C3MD9AHjg/QCAOP0DVVj9AQg0/QBwcP0ADDD9AMRY/QPcxP0AuOT9A
5yw/QG53P0ALMT9Al/w+QCRJP0BvTz9ACxE/QDB2P0B6dT9AYCo/QE0WP0BpFj9AMD4/QKQg
P0AkXT9Adkw/QAoXP0CiQD9Aqgg/QI4mP0BxKz9A6V8/QDpLP0A3DD9ARIM/QP5EP0ALFT9A
gTY/QHZLP0CPTD9AOyE/QN5BP0DzCj9A+RA/QMwLP0A/Yj9AEj4/QM0gP0DbTj9A3zE/QPRl
P0ArHD9ABUg/QOSJP0CiBT9AQUU/QG9MP0CkTz9AZlA/QI4lP0DJOj9AiF4/QNhaP0BfNz9A
7UU/QBk5P0AQgD9AmEI/QJ5iP0C3bD9ACEg/QDsrP0BVWT9AUHE/QBxPP0CAFT9APXI/QFXE
P0CsbD9AbVQ/QEShP0CZSj9AXn4/QF5qP0DwWj9ABUs/QKBcP0AzNT9AUHg/QIl7P0D6cj9A
flg/QDNDP0BniT9AYlw/QK1RP0AzgD9AuS4/QCBLP0ABPD9AC7Q/QCQqP0Amuz9A6pY/QKpf
P0CMgj9A+EI/QOOjP0ALiD9AJnQ/QKSBP0CAiT9Ac3Y/QI2xP0D5tT9AekA/QANkP0CPrj9A
y1k/QKVyP0BZkj9APoE/QPdoP0DnNz9A+S8/QCxbP0BMgz9AY8I/QHZtP0BHxT9AnLA/QGCI
P0ACgj9AZnM/QJ5jP0A4YT9Aso8/QKKdP0Alqz9APj0/QJW/P0CTqT9A+JI/QIxVP0CEiD9A
3U4/QBm4P0D5hD9AL5w/QLWSP0Ahcj9ASpo/QAHWP0BJgT9AcXc/QNBfP0DPYD9A/Kg/QAE6
P0BbdT9ANGk/QJe1P0CUjT9AM6I/QAhgP0B0uz9AiWs/QBymP0DRcj9AqdQ/QFHIP0C6cT9A
1m8/QNLMP0CNbj9AIp4/QCRYP0Ahiz9A1pM/QI/XP0DHnT9AI1Q/QDm9P0D6oz9AmnQ/QH2N
P0DzpD9ATeg/QLdsP0Byqj9AT7Y/QAOOP0C1lj9AlZM/QN+fP0CStD9AhLc/QB2tP0C6bT9A
NMQ/QHWeP0DFnT9A7Is/QJN/P0CjXj9Af9w/QAGwP0A/fT9A1cs/QIXjP0Bw4z9Aq4M/QAXd
P0Am2j9A94s/QHhsP0As1D9AnpA/QP+gP0ANsz9AD9k/QFnIP0Cltj9As8k/QPrOP0D0bD9A
nck/QNyLP0DRxD9AzIM/QFzSP0BFvT9AwcI/QFq8P0BE+T9AmgNAQEqhP0Bo6T9Ag5A/QFJp
P0Bgmj9A5Hs/QJm6P0BbxT9A3po/QFWbP0Ao7D9AG5M/QOtuP0Ck9z9Aot0/QGbPP0Dk3T9A
LLc/QBHcP0BBrT9Ab8Y/QOvOP0D/6j9AGXg/QFydP0Ajwz9A0M4/QOyrP0CY2T9AKs4/QCLv
P0CK0T9AIMk/QNzzP0CsIUBARNg/QN7SP0BBAEBAe9w/QKgCQEDx6D9AyvI/QN6aP0Bh+j9A
Luw/QGrkP0CbEEBApcI/QOfxP0CAxj9AZ94/QKEIQEBrD0BAWak/QMHDP0BWsj9AA+o/QEoB
QECM4z9ALcE/QLIKQECz7T9Ajs4/QMP/P0ByFEBAAdw/QCkYQEA5oz9A0NE/QPvgP0DV3z9A
b9E/QGuxP0BLBkBA2No/QMn1P0AP7z9AFdY/QEK5P0AD6j9AjwdAQE4ZQECZqj9AptY/QKre
P0BX8D9AvfE/QPucP0AdAUBAVQhAQOX3P0Bn3D9A8eQ/QOW/P0Cf5D9AxQBAQFEDQEBfFkBA
J9Q/QLfHP0CX/j9ANN4/QCASQEB95j9AktY/QE3yP0D/0j9ADO8/QJvfP0BCLkBAE/Y/QMnt
P0Cy0z9Ad+8/QEsZQEBwGEBADhRAQP37P0CUIkBAors/QMcnQEB0/D9A588/QB33P0DYwj9A
ltc/QN8QQECjuz9AEQJAQCIIQEBoQkBAU9w/QAOyP0CGGEBALWFAQKgAQECWqT9AodA/QE4o
QEDe+z9A9ShAQArSP0CYF0BAWOI/QIoxQECMzz9AHCNAQLYXQEBP2T9Ae+Q/QFNWQEB0zD9A
XytAQLwBQEAmCkBAtydAQOIpQEAr9D9Ateo/QAcfQEBHPUBAgiFAQOkVQEAK3z9AGOc/QEkj
QEDy7j9A7CJAQC7vP0AUIEBAmCpAQE4FQECuHUBA0QVAQKHdP0DA+z9AnTFAQJEBQEAdV0BA
1EhAQJ4IQEDNMUBA8UFAQKI2QEAiAUBA9iRAQKUMQECAOkBAAD1AQD4QQECbzT9AYGZAQNZO
QEAKDkBAcTZAQAM0QECXJ0BAK/0/QIkiQECNOEBAzhlAQAOMQEAaZEBAnS5AQIQUQEBaWUBA
HiFAQHgfQEC6EEBA3ztAQHQcQEDh9T9A6CJAQLGQQEDrPUBAwSxAQLoJQED/NkBAIDZAQJRc
QEBhY0BAMkpAQBMEQEBGM0BAVgJAQEA3QEDrQUBAQwlAQE0sQECfUkBA0u4/QN5WQEAIGEBA
HzxAQF1cQEDALEBAIVtAQGh3QEDoNEBAdzpAQDcVQECqSkBAV0lAQJ0kQEB7R0BAZJhAQFVP
QEBtZEBAy4FAQOUeQEAAS0BAbCxAQD48QEDjSEBA/xJAQB+CQED9jUBA0xRAQNAyQECqcEBA
zypAQPsyQEBDQ0BAkIJAQFkxQEAGlEBAIilAQOozQEBIM0BAH3BAQM91QEAScUBAB1BAQFhK
QEAZXEBA1ANAQN+YQEAoUEBAclpAQNKJQEBBRUBAxl9AQJcLQECWdEBA0khAQEE7QEA4dkBA
4ypAQHBVQEAkO0BAdmFAQHQ+QECuh0BAwV5AQCQqQEC1c0BAVkpAQC5mQEDDXkBAiUNAQPOo
QECCl0BAAj1AQO1OQEDEUEBAbWlAQDKoQEDwi0BAiU1AQM5oQEDWYEBAs2tAQBNkQECGN0BA
61dAQJqVQECRZkBAQt5AQAd/QEA2TEBAt4ZAQFNDQEBDaEBAOmVAQG5vQECFWkBACmtAQJoe
QECJPUBAomVAQJR/QEAyykBA7qhAQAWNQEDFKEBApFZAQHlHQECel0BACH5AQOluQEBbSUBA
lWlAQPp0QEBIZUBAkXtAQDBmQEBFQkBAllZAQGuBQEBRY0BAjm9AQL91QEDkjkBAeGdAQD9A
QED3fEBA/WdAQI6EQED0jEBAPWFAQFWcQEBjnUBAdmpAQKCBQEAsTEBAVXNAQFKBQEBsKEBA
Zp1AQJ/MQEBsiEBAX0JAQNNeQEDryEBAG4RAQGqIQEDFcEBAqWFAQPRyQED1hUBAnJNAQE6H
QEB+ikBA54NAQCuUQECvckBAh5pAQMhIQEDSdkBAEptAQNyzQEDpvkBAAnZAQHZfQEBreUBA
fJ1AQJVkQEDPqUBAeFpAQImVQECxZkBA/ZRAQHFkQEDDg0BAClNAQEGHQEBzVUBA1n5AQIVx
QEDsq0BASrRAQJibQEAAkEBAzIVAQIhfQEDqZUBA87RAQH9vQEABvEBAnLZAQH6UQEDDRUBA
uaZAQDydQEBSokBAD4xAQG3BQEADrEBA34BAQKd2QEDJoEBA/YlAQJiuQEAr3EBAuKlAQBCD
QECBrUBANz9AQE6tQEC0xkBASIxAQNJuQEC3gEBAQupAQBxwQED7rEBA4tZAQFmdQEDOjUBA
fZJAQM/CQECrcEBA54BAQEuTQECbmEBAHfFAQJipQECWl0BAlZRAQEieQEDZ7kBANYJAQGOL
QEDR3EBAvKtAQAB+QEDurkBAk8lAQPS8QEBOmUBAkZ5AQDClQECPZEBAAiNBQKGTQECXvkBA
A6tAQBe+QEBxr0BAop5AQIfeQEAcl0BAANRAQNCfQEAs10BAJGBAQBubQEAMhEBApbdAQMOG
QECKjEBArbFAQF6VQECUvEBA1o5AQBi5QEALe0BAFLJAQJ6LQEDqmUBAHmdAQNiGQEAzjEBA
pLlAQJWPQEAlcEBA87BAQJ/HQEA0ckBAFJBAQB98QEC6bEBAtuZAQEXaQEAXfUBAqYlAQCia
QEBYr0BAt7tAQJXSQEBB9kBA/d5AQPLEQEC3tUBAB7NAQGrAQED0mEBAm+JAQJDZQEChhkBA
p7xAQF3UQEDUAkFA8chAQOe9QEBpfkBAEf1AQEmKQEAH1EBAuJFAQE+fQEATtkBAC3JAQHKm
QEAz00BATJtAQBkIQUC2yEBA4OdAQF66QEAWskBAFu9AQHG1QEBdskBA8ZFAQHC3QEBxl0BA
emBAQFqZQEBJbkBA0K5AQCDLQEB0nEBA9LlAQMfCQECyzUBAlA1BQGSgQECr+0BAVRxBQDnZ
QEDYlkBAs6RAQGDJQEC/gEBAYIVAQMqmQEB0vkBAPedAQEbtQECT2EBAjNtAQB3NQEDQm0BA
/rtAQFGuQEAaC0FAuclAQBOvQEDE5kBAjPZAQKG8QEC81kBAlO9AQN/bQECW9UBAjA5BQMPK
QEAs8kBAI+lAQALNQEAX9EBAjttAQBG5QEDmCkFAOQFBQAfMQEAOwUBAt8NAQGLdQEDuwEBA
6N5AQHHQQEAfo0BATiVBQPeXQEAGqUBA9MtAQKToQEBR1kBA6RFBQCXgQEDZ40BAw/pAQB8E
QUAc6EBAf6FAQGv/QEDc2kBAxO5AQNMXQUCQ20BA+uZAQMbFQECl7EBAVw9BQDXaQED05EBA
SelAQOfvQEDbKEFAgZlAQGN0QEDa/kBAf/FAQJ+9QED+skBAwAVBQBHPQEBVoEBApb5AQFcG
QUDslEBArstAQJzAQEAsxkBAj9tAQL79QEDy3EBARM5AQPGhQEDIIEFASulAQOroQEC+3EBA
uS1BQBXmQEB7BkFAKfhAQMUrQUBvB0FAWupAQBfqQECTv0BAfGRBQC4MQUDw8kBASQdBQDoC
QUA+40BAydJAQCTzQEDEzEBAiC9BQN0MQUD99EBAmQBBQDwMQUABFkFAJi9BQOMJQUD92EBA
4fVAQEveQEBxH0FAQQ1BQOcHQUAG9UBATzNBQLjfQEBlDEFAOApBQMC5QEDbJkFAj/NAQGYG
QUBz50BAO+RAQEcqQUA1x0BA2lVBQNouQUA6CkFAOxFBQI0YQUBz3UBA6v1AQCUDQUDj/0BA
n0BBQP3XQEDaM0FA1CFBQCw2QUCC/EBAAwRBQC3LQEBGHEFAxgVBQA0zQUAnM0FA0h9BQCvg
QECh6EBAvCtBQL4YQUC2TkFA8wdBQFkdQUC/EUFAi6JAQAgtQUDfDUFA8vlAQFAPQUCIGEFA
LyhBQIDPQEAhH0FAdyxBQCYkQUDmWUFAOhxBQMbfQED2gUBAvvxAQGo7QUDj5kBAOA1BQIsN
QUAVFUFATiJBQPk6QUCGP0FAoAZBQN0bQUCDA0FA7gZBQJ8iQUA/JEFAPuVAQN4qQUDgP0FA
IRNBQOMnQUDK+UBAMeNAQGN3QUCaBUFAkNFAQDtjQUAOHEFATlxBQMgjQUCBEUFAAiZBQLk4
QUAvN0FACAFBQHVRQUAaMkFASdZAQMsyQUBJJUFAqUJBQLL0QEAJK0FAgyhBQATpQEBkSEFA
nkdBQGH2QEBJ/kBAVSVBQOs9QUDP70BAMkBBQN0HQUB6ZkFAIy1BQMPoQEAPE0FAXihBQCkC
QUAdT0FABE5BQBg6QUCIEUFAP0NBQCK+QUCiFkFA5f1AQOsQQUD2OEFAKvpAQHbtQECDGEFA
ORdBQFDrQECWQEFANypBQJoLQUAfekFAdxVBQKgZQUC9X0FA1D9BQBI7QUDqFUFACDNBQHdK
QUB7OkFANzFBQM9pQUDIRUFA8oFBQOx8QUAbWEFAAGdBQBpTQUBvT0FAjiRBQHw+QUDxWkFA
ci9BQCZwQUDxKkFA/4FBQHs+QUCSWkFASUlBQH1AQUAQTEFAOSNBQFhKQUDhMUFAuSFBQOw8
QUC2NEFAZOxAQE98QUCVS0FA+URBQBV9QUD4GEFA4QFBQNQeQUCQWUFAkhNBQAdlQUBXMkFA
DyJBQCMsQUBgC0FAsihBQEA6QUDJU0FAdVRBQOgaQUBsXEFAfEdBQHlWQUC8ZUFAEGNBQJ0y
QUDeT0FAxTVBQGg0QUC0SkFASDdBQNGBQUAseUFApkZBQIcuQUAYUUFAKfdAQO1WQUCCaEFA
a0pBQItsQUAdS0FAMZFBQDZMQUCDFkFAQQtBQKMLQUBHT0FAiUlBQGNqQUA5MkFA8GVBQKUU
QUDPLEFA4FRBQFqqQUARKUFAIyJBQNJ1QUBLaEFAME5BQCN1QUCHVUFAyDFBQIQ6QUDNLkFA
7g9BQG5cQUDPH0FA6D5BQBqRQUC9c0FA9VVBQNV1QUBoWEFAFWRBQCFwQUDtPEFANUhBQN9c
QUAVGkFAZlxBQP9kQUAXoEFAEVlBQAFZQUDMRkFAn0NBQLdZQUBAdEFA2IxBQEUbQUC2V0FA
AnZBQEMkQUBCikFAZ4BBQPspQUDfREFAWiFBQMFFQUA3d0FA1l9BQJxYQUDwU0FAIFpBQP1t
QUCgekFANHNBQJBFQUBwb0FAU0tBQKJdQUB9S0FAn2FBQMhgQUAGZUFAkmJBQE/BQUAfOEFA
8SFBQPqjQUB/KEFAS5dBQF8WQUDVSUFA63tBQB6TQUCObkFAh89BQBORQUAoWEFA16ZBQKSO
QUCJWUFA6lpBQGtwQUApa0FAw2JBQIZTQUBpfEFAxTpBQK+lQUD7fkFAA1lBQP5WQUAab0FA
FoBBQAFUQUBaSUFA0FtBQBg9QUDBf0FAjr5BQIZaQUDRgkFA8pNBQIRgQUDHkUFA90VBQBoZ
QUB3lEFAf1pBQFeQQUDqz0FANmhBQJ5aQUA/qEFAGURBQAFWQUCZmkFAVF1BQD6LQUAiSkFA
q6pBQJpBQUAitUFA9mxBQMBeQUCgjkFAT0BBQECnQUAtNkFAT3pBQPFdQUA2cUFA0GZBQDEs
QUAWXUFAXVxBQFJvQUDBIEFABH1BQAmLQUCsh0FAa1xBQPVSQUBcX0FA6FpBQJ+yQUBGh0FA
H1VBQL5zQUAPc0FAoHtBQCpmQUDmkkFA+VNBQO6LQUDOg0FAfJ9BQIjKQUAKgEFA04BBQPB0
QUDwkUFAzYpBQB2MQUDKt0FATZtBQJBuQUAXakFA0JlBQJJvQUAsMUFADrFBQM+PQUCRhEFA
UItBQNt0QUDKTkFAHIJBQH5yQUCeXUFAN1pBQNDYQUB+xUFAitFBQIRkQUAGwkFAFZ1BQBKS
QUAfrUFAVHpBQNJ2QUDdpUFAGdxBQGapQUAwyUFAh5ZBQIaOQUB1WUFAZJpBQEGLQUDhzkFA
jdBBQKuvQUCjjkFAVIZBQCCbQUDJtkFAem5BQMK5QUANikFAEndBQI6lQUDNkEFAXpFBQBhC
QUC1ZkFAyV5BQJqjQUBRaUFARbBBQKZ4QUD1lkFATJVBQF+6QUAtlUFAsc5BQFp1QUCfu0FA
u2lBQPJ5QUDrsEFAv35BQBZvQUD+lEFAQ65BQNeSQUDRlEFAHpRBQPeSQUD2g0FAHptBQLGi
QUAFoUFAdL9BQC9hQUDtxkFAk4BBQJpiQUBTfUFAf5hBQO1xQUD6W0FA661BQEqKQUBjZUFA
El9BQC5vQUCbZkFAJ4ZBQHuFQUCWlkFASPBBQJuwQUDEVkFAzpRBQH+YQUCnl0FA1GtBQASZ
QUD+vkFAEJ5BQOzTQUAewEFA27pBQMO7QUDctUFAyZRBQAF/QUAbkkFAbjBCQMFlQUCgskFA
LHFBQHCvQUDArUFAsM9BQHyzQUDKm0FAeFxBQCPMQUDxekFAE6hBQL7EQUCOskFAKEZBQEW+
QUAJnkFAlqhBQKjnQUC1dkFA+oVBQGDeQUCuvkFAZK9BQB6cQUCu10FAc/BBQKlgQUBUqkFA
kqlBQJnkQUA9l0FAD71BQDi9QUC4l0FA7MJBQPXyQUBlmEFA775BQHO6QUDqr0FA4p9BQBH+
QUAri0FAP51BQPnyQUApeUFARcBBQJxyQUAYnEFAWb1BQHjWQUDS1EFAO/9BQCHNQUBE0EFA
b5VBQMHMQUDT80FA1NVBQM9PQUDnrUFAqbBBQEaYQUCNtUFA2cNBQLrCQUAMB0JA/ZpBQMKU
QUDnnkFAw9NBQHypQUBe4UFAgctBQD3XQUBouUFAhd9BQCyFQUAoxUFAf71BQHP2QUA7qUFA
OKJBQJlCQkA4Y0FAOMdBQIuyQUAIsUFATclBQCSxQUBy5UFAePZBQGKKQUAYxEFATsNBQAmx
QUBnl0FADJxBQGjlQUDns0FAJ7JBQNWDQUDY4UFA5phBQAaCQUCQkkFAWNdBQBnOQUAK5kFA
JbxBQDC/QUBRMEJA/bJBQFz6QUBGv0FAeO1BQLC5QUBYp0FAJIVBQC+8QUBY5UFAaeBBQI6i
QUADtEFAOdJBQOcRQkBzjkFAc8FBQC3BQUBV5EFAXr5BQOrQQUAG5kFAMxpCQBCjQUCVzkFA
mN5BQEflQUDq0kFAoK5BQEHnQUDU2kFA8eFBQPriQUDm8EFAXSNCQNKBQUDbxEFAev9BQAPo
QUCSuUFAl7ZBQCH0QUCsrEFAJudBQP/TQUAE9kFAi8xBQBe0QUAyv0FAY/lBQODJQUAuAEJA
melBQLgkQkBH0EFAd89BQK+WQUAHxEFALZ1BQIm5QUCO00FA1bJBQD/7QUCM0EFAqN5BQO+z
QUBo4kFAJ+hBQO7UQUADpkFA6LtBQGvCQUAzvEFA3SNCQO3gQUAy/EFAtwNCQKyqQUCJkkFA
wrFBQMz3QUCTMkJAnMtBQBbkQUAWxEFAX9lBQHT7QUAx0EFAzhRCQBT8QUBTA0JAl+xBQIH4
QUAIxUFA6BtCQEDqQUC3MEJAJNBBQN0HQkDR1kFA8PVBQHrkQUCF50FANepBQHUUQkClGEJA
mtVBQJjLQUCyFEJAtv9BQHjnQUBUCEJAp/FBQIvmQUCh2kFA5ExCQF4YQkAQ2kFAoP1BQBAT
QkA/4kFA3d1BQFD+QUA8CEJA8A1CQAHoQUBR4UFAzkVCQH4PQkBZLkJAw/pBQD4PQkCm80FA
2vJBQEjhQUCKckFAAedBQF73QUCF+EFA8+tBQNT+QUCpIkJAIO5BQBwGQkC250FAoSNCQHQM
QkCH3EFADuhBQFkIQkDODUJAhB1CQEcNQkBe0kFAYO9BQGoCQkAzFEJAVRBCQB2PQUA06UFA
6w1CQDTmQUBVB0JAnflBQBz9QUCXyEFA6f5BQG0DQkDxFUJAggxCQL+vQUDXHEJAO8hBQOjW
QUBl4EFAduBBQDbWQUAI4kFAfdNBQG37QUAO4EFAtBxCQMLWQUD8DEJAmiVCQADlQUDT/0FA
szpCQKrYQUAs7kFA3TpCQDAcQkDv/UFAAipCQEDMQUCEJUJAQdlBQNrvQUDVAUJAqf9BQKjc
QUAr30FALuVBQJf9QUDeDUJAi6VBQK3jQUB1JkJAbSVCQE9IQkC970FAquZBQOrtQUCEIEJA
WmNCQLghQkCJ1kFAmBdCQCLTQUBp80FAJmFCQPa0QUC7BkJA9T5CQLTOQUCJOEJA/lRCQGw/
QkB1P0JAay9CQMYhQkAG6kFAEglCQD0IQkCi/kFAxBxCQD3KQUDxPEJANzZCQOAOQkBPG0JA
kuxBQNocQkAiOUJAq8pBQFsDQkDjOEJA6rVBQCwHQkCcBkJALwNCQJMVQkDiG0JAah5CQAnl
QUBvRkJAmTNCQOrPQUD2LkJAUR5CQF7zQUC59EFAqSZCQNr4QUB05EFAqg1CQDr/QUBD80FA
VVFCQGEWQkA+S0JAtitCQPH/QUB5NUJAUhpCQLseQkAb+0FAlQRCQLkwQkAOO0JAskBCQB0A
QkCIO0JAc3VCQCskQkBPW0JAGGpCQPAtQkDufEJAUDpCQEEKQkAj50FAhOlBQG75QUA7N0JA
X4dCQKQEQkB8EEJAeipCQPcSQkD+GUJAHjNCQFQbQkBdIEJAJhVCQLUYQkDDDUJALOhBQAlI
QkC5QEJAcS9CQJ8XQkBle0JA9xVCQGxmQkATPUJAhx5CQNg5QkDvRkJA5jBCQD9HQkAkPkJA
0f1BQMBdQkBMMEJAM0dCQFM5QkBxCkJA7h5CQP0fQkCDLEJA6ntCQGwxQkCBB0JAHyxCQPAh
QkBfTkJAoTdCQIw+QkDaekJAuSpCQOw8QkDKLEJAshpCQPAzQkA5TkJAJn5CQEVbQkB5GEJA
uixCQNF7QkAmYEJAUylCQBklQkDjNkJA9fBBQP0UQkClOUJA2vVBQLotQkC3XUJAkCBCQAdd
QkAVKUJArapCQPlFQkDWIEJA2PlBQEoxQkD5VEJArE1CQPFQQkCPJEJAFDFCQB4CQkApHEJA
81lCQOPcQUAC5EFAKTBCQFkjQkBMO0JAx2tCQEA/QkD6+UFAhgpCQKUeQkBNTEJAuVBCQKJM
QkAUH0JAAftBQHI9QkCHVEJAmzJCQFdGQkAYWEJAKhJCQJpoQkBsRUJAS0dCQPA8QkB10UFA
FRVCQL+SQUB5M0JAjERCQLMSQkCJJEJAqh5CQPZ+QkDECkJAF/tBQHdCQkC6O0JAbVNCQNFB
QkATNUJAD/1BQMUtQkBYT0JAGBRCQLL8QUDp0kFAEAxCQNzvQUBKJUJAXBVCQLwpQkAsYUJA
hzNCQDVIQkCISEJAh9NBQDdYQkAWS0JAVWxCQNZaQkBvMUJA+iFCQEhTQkD0QUJA0lBCQKRD
QkBdCkJAPE5CQPxxQkAtFUJAOU5CQMlNQkA7JEJAQx9CQOZyQkCwKEJAQjlCQC0dQkASOUJA
7klCQMQ0QkDjU0JAD2lCQPRVQkBrU0JAZlRCQENRQkDiakJAB2dCQPgWQkBbWEJAW3VCQDsS
QkD9Q0JAB3dCQFNrQkB8NUJAB2RCQLZEQkB4K0JA7VtCQGhGQkAAtUJAOmZCQCA5QkDojEJA
9L1CQF1mQkB1OUJAWDlCQMxOQkDjI0JAFBRCQERbQkAxZEJAMpBCQOY8QkBKSkJAHTpCQNIe
QkDsTUJA8HFCQLFTQkAGVkJAzidCQFInQkDO+EFAhqBCQCBiQkDBgEJA7EZCQGFKQkCqREJA
k0VCQKOlQkAVTkJA2iVCQISwQkBuXUJA5DZCQEQ5QkCKoUJA5GFCQMpBQkB2PkJA/AlCQMtT
QkB9VkJArDdCQJxzQkAXbEJAvDlCQLUXQkC1dkJAl2RCQORNQkC3NEJAZPhBQPRsQkAkY0JA
GUpCQB1tQkCsnUJAUDNCQGNiQkCBPEJAaF9CQM45QkAhOUJAeWJCQBhrQkDqoEJA4FZCQGjg
QUCvSUJA34lCQDBTQkBFWUJAlVVCQAVjQkB5QkJAi1tCQPqOQkBadkJAQ3hCQAEbQkDPa0JA
oppCQCpJQkDEeUJAxlpCQOdEQkCli0JAEV5CQPNTQkAgX0JA0nJCQL9EQkDZg0JAqmdCQGQz
QkD5QUJAJW1CQK6AQkC1fkJAvUNCQGZ/QkBHjEJAnDZCQIg3QkCySEJA9E5CQFJqQkC9mEJA
NV5CQGWAQkCaWEJA1XxCQOVnQkASREJAOZNCQL5KQkDGpkJA7GlCQD+SQkD1Z0JAlidCQA5a
QkBAiEJAimhCQCiCQkCFokJAjVpCQLIjQkAmfUJAh4xCQGuIQkAWhkJAg2FCQOxEQkBwlUJA
C1RCQB05QkAQWEJAQipCQFJSQkBNb0JA7IdCQFJ7QkCGV0JAEKlCQExqQkDZs0JA1LBCQMOB
QkB8eUJA51NCQJevQkBYU0JAJXZCQCCHQkDWh0JAuodCQN10QkArfEJAbJVCQHRhQkCZSEJA
vlVCQENnQkCSuUJAnshCQGqmQkA+aEJAdmxCQF2cQkCtjEJAN3VCQPF1QkBji0JAsWpCQMmb
QkCWu0JAaK1CQHoeQkCplUJAia9CQOp7QkAVX0JAkFRCQPFmQkAFekJAx4ZCQCCiQkC1bUJA
X5xCQORuQkC3h0JA4mJCQH54QkCPeEJA86lCQOEwQkCWWUJAxltCQEF+QkBCdUJA8jJCQNxp
QkDFhUJA3kZCQJ5zQkCsdUJAs6dCQF1bQkA8bUJA231CQFSVQkBVb0JAhXxCQC1nQkBhtUJA
xphCQCWIQkBsn0JAKHhCQDS4QkD0kkJA/aRCQO97QkB8R0JAbUlCQOdnQkA8SkJAHpRCQEpz
QkASqkJAeZhCQJKZQkC3mUJA6V1CQA5YQkBpU0JAPFBCQKF0QkDhmUJAK5hCQKuqQkDLs0JA
CXNCQBlAQkDVv0JAdXZCQNeWQkAS1UJAEYBCQCluQkDcY0JA3XxCQOObQkCcokJAX3ZCQEdc
QkC7eEJAk4dCQESiQkBVcEJACn1CQDpMQkA4lkJAxlhCQKdrQkDyyUJADaVCQFa4QkCFgkJA
wZlCQIprQkAgekJARZxCQJp4QkCgiEJA+5VCQPitQkCEWUJAKoRCQPd3QkCGo0JAKm1CQKCd
QkAspkJAAJtCQMFtQkCSpUJAQG1CQKukQkAyz0JALFhCQCm/QkAkXkJAGZ5CQF+yQkCdTEJA
gHtCQHqZQkAWi0JAhXBCQCOtQkBDikJAY6JCQFWMQkDDd0JAvG1CQCaSQkAyM0JAu+dCQA3F
QkDUQEJAi1VCQLeuQkAMUUJAAoRCQGasQkCs8kJAfm1CQPnqQkAjpEJAcdFCQIqmQkA/fUJA
AZdCQJ6+QkCTvEJAgslCQKy2QkA8V0JAOb9CQMOmQkC1vUJA8mVCQEOhQkCmnUJAGKdCQBmT
QkBV1kJAX11CQJCGQkBud0JA9KdCQG/fQkCtr0JASrxCQBNaQkCgx0JALJNCQE9DQkAzj0JA
+mxCQGNtQkCeRUJASpZCQImoQkBDQUJAT6VCQJWMQkBai0JAA9NCQMm5QkCDrUJA4XtCQIBn
QkADv0JAM5BCQEWYQkCOgUJACaxCQDyiQkCCw0JAdGhCQDlsQkDJ0EJAM5ZCQIx2QkCAtUJA
KqRCQLzHQkDXsUJAFJ9CQFenQkA2c0JAWqBCQKqbQkCCm0JAlLFCQCakQkCLf0JAWp5CQOyq
QkD+h0JA/pdCQBI8QkAAtUJAxJRCQILaQkA5qEJAvctCQPpqQkCtgUJAVshCQCjLQkDlsUJA
BrFCQEmdQkCTxkJAJLtCQKfAQkC3j0JAG5pCQHCyQkDWs0JAo4VCQDyZQkAdykJAddZCQMyt
QkA6oUJAvMtCQE3IQkB2qkJA/V9CQO+8QkBqqkJAN/dCQN9pQkBPsUJAO59CQAGpQkC3mkJA
FbxCQDZyQkBn/EJAGbNCQErPQkDU50JA7t9CQKOcQkAj7UJALHFCQP2kQkBgo0JARJpCQL91
QkAN40JAwLZCQNmHQkAeBUNAE8dCQCqaQkCNiUJAUbhCQIjOQkBVDENA5aVCQCunQkDCyEJA
Z/ZCQBS7QkCui0JAhbVCQH7jQkAtdUJAuZRCQBGMQkD8jEJALBlDQJR0QkA3x0JACY9CQM3Q
QkBox0JA5ZBCQFryQkAUdkJAn91CQJa6QkAG1kJAsrlCQFHmQkAukkJAoWtCQKCgQkAjqkJA
YXVCQE20QkBq4kJAXuBCQB0TQ0DM0kJAbcBCQG72QkDzJENA/d1CQBmYQkAhCkNAcYBCQF6/
QkBfukJAd+tCQEHcQkCu60JA89BCQHrYQkCi70JA6jZDQOmlQkBa/kJAcPhCQEzAQkCnpUJA
77VCQN/RQkAdIENA+AxDQPXZQkBe7EJAddFCQBikQkDAz0JAQbBCQC+8QkA95EJAiKVCQOID
Q0DVDENAtfxCQEq9QkD2vEJAgdVCQHsqQ0DbvkJAI75CQH3GQkBu2EJA8PtCQM6rQkAG0UJA
WulCQDH7QkDg8kJAqbZCQGfKQkAmA0NAg95CQICzQkDe60JAMOlCQD7CQkBO0UJAO9hCQMPz
QkCk60JAYNNCQCe7QkDQ3UJAcdhCQFTrQkC3C0NA4NZCQF/oQkAMy0JAOxxDQKDyQkAnuEJA
FddCQF0OQ0Bp40JAm7NCQOfUQkDBwkJA5MZCQMUCQ0DPwEJA2bxCQBbiQkBwnEJA3sdCQAnE
QkBK7UJAi8FCQDj4QkAytEJAUgdDQIHVQkAv9UJA2eNCQAgSQ0BO1EJAkd1CQE7SQkAL8kJA
3N1CQBIKQ0DKxUJAm75CQKb9QkBnykJA3bZCQPEOQ0BlE0NAA8xCQPzrQkDXzUJAaNNCQH31
QkDwDENAJRpDQMjNQkC1yUJAFQxDQC3YQkCGtUJA1+1CQEfoQkDAk0JAhORCQBsmQ0CiFENA
sfxCQE31QkAFukJAGgRDQNG4QkDopkJAe8ZCQF0HQ0CKy0JAmOxCQHr0QkAx/UJA0DNDQHCY
QkBlwEJASWVCQCVAQ0CGMENA9utCQDnKQkAB70JAcCZDQFqiQkAhtkJA8hhDQOr3QkApDUNA
YxRDQKWpQkCx2UJAvMdCQLvXQkBI+EJAbPlCQFfKQkBk4kJAdeRCQNgZQ0DOzEJAfiRDQMS6
QkBakkJAughDQKAVQ0Co10JA/6FCQHz/QkBGAUNAczVDQF29QkBB5EJAXM5CQF7oQkAfzkJA
C+5CQDu2QkCsmEJA+fNCQLjnQkCnBkNA8slCQBDiQkCASUNAu+RCQDihQkDrBENAlOlCQB/F
QkDvnUJAAAtDQF8PQ0Du3EJAN9ZCQI8HQ0CqDENAWP9CQISbQkDR5UJASqFCQFnaQkBoJkNA
BAhDQL3WQkBB7kJAK91CQOUVQ0CdakNAMdVCQIDBQkAWw0JAC+lCQMASQ0CZEkNAKd5CQO0g
Q0AU5UJAjAFDQOD1QkC45UJAmfBCQLbqQkDs7UJAk95CQHALQ0AcJkNArbdCQOzrQkB3HENA
7tdCQNS5QkBeAUNADfJCQHYlQ0DL4EJA+wBDQLjqQkC4uEJAhtVCQIgRQ0As6EJAX7tCQJAx
Q0BTyEJAq+JCQJ3ZQkB/CENAxPZCQOEYQ0Ay60JAEydDQMQeQ0AcEkNARMxCQFAWQ0C890JA
uFVDQD4gQ0CaxUJAnv1CQDQOQ0CiC0NAnetCQDPMQkDH0EJAPARDQCsbQ0Dw2EJAzMhCQDLS
QkBgLENARvBCQEfkQkCpBENAGwRDQJDjQkDx40JARPFCQBeZQkAQ/UJAUT1DQPMdQ0C00kJA
MjVDQJMHQ0Ap9EJAPeZCQH7vQkA/AUNA+uhCQO7KQkA0u0JASzBDQFECQ0B+L0NAc/JCQEHc
QkCCcENAx/9CQFXjQkAn+0JACC1DQC4kQ0BYAkNAvSlDQDfPQkChHUNAcfZCQL7gQkDvJUNA
2u5CQNQZQ0AOuEJAuuZCQJT2QkC320JABQFDQAoQQ0DWFUNAxfdCQBdHQ0C0C0NA6RdDQLvR
QkDzH0NAYtxCQGm1QkClXENArU5DQN44Q0BDaENABzZDQKoIQ0BgN0NA1SxDQH8zQ0AsDkNA
fjhDQC4dQ0Cx0EJAnCZDQBY7Q0CHGENAqhBDQEnxQkDDIkNAFyxDQKQeQ0DCLkNARP1CQKQU
Q0B3LUNAOFNDQKhfQ0AOEENAbBhDQIHPQkBDAUNAbcdCQN7RQkD9B0NAILVCQMYjQ0BaMUNA
a6tCQPEFQ0C00kJA8BlDQPQyQ0D2D0NAbBdDQJ4+Q0C/DkNAv/xCQCNkQ0DuEUNAyyZDQLsP
Q0D7GkNA/hRDQMQMQ0B640JAIOdCQHsSQ0DXQ0NAuBBDQO5VQ0De/kJAoBBDQPp7Q0BZDkNA
HLxCQNk6Q0CrCENARR5DQPNBQ0A0KUNA8f1CQEZDQ0CqHUNAfyxDQJcMQ0BvCUNAbFZDQGQq
Q0DyIUNAfgBDQAv8QkCXUENAme9CQLIHQ0DDRENAoQdDQEA9Q0BmNENAwxhDQJYaQ0CRQkNA
E9JCQIzvQkDpHUNAvvNCQMkuQ0BFJ0NAV1VDQIsdQ0DbTUNARQZDQA0vQ0BEFENA/RhDQLUl
Q0CKQ0NAdjVDQJEsQ0ChC0NAtEJDQK4RQ0BSa0NA0/ZCQPopQ0C0GkNACBdDQBcHQ0DAB0NA
/BxDQKJjQ0DjMENA8OZCQAT3QkB6QUNAix5DQD6PQ0DIr0NAkB9DQI0MQ0B0NENA9iJDQFnZ
QkBDK0NAi9xCQGINQ0BA+0JAEuxCQHoMQ0CPMkNAmCpDQEohQ0CkTENAdjhDQE30QkDiA0NA
CfRCQFYjQ0CaXENA2B5DQMBDQ0An9UJAk/VCQBLOQkCqKENAcRZDQB7iQkBZOENA5T5DQDdT
Q0CNbkNALi9DQA4GQ0A7MENA6x5DQFsmQ0D8MENAaB5DQJf7QkCOHkNAHPdCQMAdQ0BJMkNA
UgZDQJ4jQ0A+aENAFexCQGISQ0Bb1EJANBlDQLo2Q0DGRkNAIyxDQB4UQ0CVBENAPE9DQPw3
Q0C1GUNAxUBDQBdJQ0DZEkNAslJDQN4cQ0Cb9UJA+TdDQOsmQ0CuLkNAaw1DQGk6Q0A3WUNA
n0lDQH9KQ0DdGkNADiVDQLxHQ0BKa0NAUHVDQOkEQ0AWG0NANSJDQOw0Q0DcJ0NAAERDQKkA
Q0BmOUNAX1tDQDzyQkAhg0NAF0lDQPstQ0CIHUNAXf9CQKAdQ0DhdUNAqlFDQLdhQ0DZWUNA
nVJDQABVQ0B5EENAuTdDQJREQ0AY80JAvDpDQJwnQ0A/RUNAZHBDQGEtQ0D5+UJAwElDQK8s
Q0AfLUNAVFxDQFoLQ0DyOUNAoV5DQLJBQ0A8CUNAWWJDQPY9Q0DbHENAD2lDQAQVQ0CCN0NA
b/JCQEAYQ0CdNUNADGRDQCs9Q0DeH0NAGD5DQKczQ0DKPUNA7ktDQFhOQ0CPZkNAPk1DQAo+
Q0A0OENAORJDQGgtQ0AadUNArW9DQJhcQ0ABLUNAHVdDQGsgQ0D4PkNAiDlDQH8QQ0BcH0NA
5RFDQJQ6Q0Bhg0NAIQ5DQIj8QkDvTENA6ENDQJmDQ0BoEUNA62RDQI6JQ0BuTUNAmm1DQIKB
Q0AGf0NA8x9DQFmDQ0DvTENAACNDQCfuQkCn6EJALmhDQM9mQ0AELENA6+RCQFROQ0DHOkNA
GnBDQOkyQ0CvHENAWfNCQBQbQ0DzLENAyEZDQFhGQ0COYkNANT9DQK1FQ0Cil0NAxktDQHpz
Q0DXX0NAZk5DQEpSQ0AXJkNA7vZCQEtVQ0DVUUNAFW1DQDdrQ0ASX0NAezBDQKVFQ0CAUUNA
UgpDQAZBQ0CbV0NAYzVDQBcqQ0BJFUNAwylDQAZbQ0BEE0NAruFCQA4OQ0BJWUNAsBpDQNBA
Q0BzJ0NALDFDQJtHQ0BPIENACJtDQG5WQ0CBLkNAk19DQNNLQ0AX/EJAZ0pDQIY+Q0D9P0NA
HyxDQHNiQ0BnQUNAukdDQC4nQ0CkQUNAbpFDQDgOQ0BVZkNA01tDQOiWQ0C9MkNAtxlDQOtm
Q0CjZ0NALj1DQIAaQ0ChDUNAOjpDQABrQ0DlTUNAFmVDQKAoQ0Ddk0NASUVDQNyUQ0CiK0NA
9W9DQBkMQ0CHFENAxSNDQKtVQ0BfkENAdFlDQGBCQ0BucENA1iZDQAVLQ0DXSkNAF0hDQBUu
Q0C0OENALFFDQABBQ0BjWENALlJDQOVMQ0DiNUNAXHxDQMQ4Q0CmW0NAFDdDQMRZQ0BacENA
BWtDQDkSQ0B7OENA0/1CQKp3Q0A0XENAo21DQLE4Q0DfZ0NAb/9CQFkAQ0A3QUNA9CNDQFs8
Q0DqTkNArTtDQC0pQ0CZWENAADFDQL1WQ0ANckNA8ldDQMlvQ0CDMENARFJDQA1zQ0BLZUNA
GElDQCpIQ0CJUENAEjlDQBQyQ0DaSUNAulRDQGwnQ0D5MENAlCxDQHgvQ0AtakNAsflCQIf2
QkCuC0NAHTRDQK8zQ0C9OkNAgWxDQAErQ0DgSENA4R1DQOP/QkCOcUNAeTVDQNQRQ0DoIUNA
6kFDQG1DQ0DDeUNAcl5DQOVMQ0A7YENAaVVDQJdMQ0AWlENAcGRDQIZSQ0AmcENA6ydDQL90
Q0BMcUNAHGJDQHhoQ0CoWUNAcUZDQJBzQ0DLcENACFRDQGRxQ0DlMUNAeUdDQPEzQ0DiZ0NA
R2lDQHtUQ0DVKkNAw2dDQMxOQ0BGaENAfzJDQO0+Q0BUIkNACS5DQG1QQ0B7HENAWBxDQJpS
Q0D6Z0NAEOlCQBySQ0AaR0NAzXBDQL2IQ0DNSUNApBlDQBVaQ0BNI0NANWZDQL5YQ0AFTkNA
VYJDQMNUQ0B3OkNAeWhDQHtGQ0CeKUNAaFZDQLdoQ0BmW0NAIW9DQFKQQ0BXtENAnX5DQPmB
Q0BQ7EJAwjBDQF2bQ0B7cENABhBDQAIoQ0AJVkNAVXJDQIuAQ0DlZ0NAUmhDQD8vQ0AiVkNA
Yi1DQDhQQ0A3bUNAtGxDQGKcQ0BTd0NAcWJDQGhVQ0B0V0NAuoxDQN9KQ0ATkENAxh1DQFJr
Q0CtRkNAXENDQLqIQ0DISUNAMDpDQKBsQ0BgSkNAw0tDQFBsQ0A3ZENAZ29DQE9eQ0DRMkNA
4mFDQP11Q0ClL0NArTtDQNNLQ0CxTkNAIopDQIZaQ0DiW0NApmdDQJYVQ0CJjkNAEF5DQO1q
Q0ARgUNAdPdCQLYsQ0ButUNA8UhDQFFDQ0CrXkNANmpDQDpyQ0BXLUNAblBDQMQPQ0B0U0NA
kVlDQAQ+Q0CDZ0NArHFDQCVEQ0C9K0NAOklDQJ0mQ0Cv8EJAQ2RDQOyBQ0C2V0NAMKFDQGVL
Q0BebkNACFxDQJRpQ0D7YkNAaF1DQG9oQ0CLakNALixDQEtlQ0Arg0NA4lBDQFJLQ0C2TENA
DjBDQDMxQ0DnlUNAN49DQKc3Q0BROENAzQpDQO8gQ0BOiENAZohDQAxSQ0B2dUNAaClDQFRF
Q0AhOUNAaU1DQH1vQ0DDUkNA/ypDQBpxQ0C7f0NASUVDQGyAQ0DfVENA/W1DQHBpQ0ABe0NA
7TtDQNY4Q0CyWENAoQNDQGtiQ0BppUNAT3tDQAE9Q0CQakNAlIZDQO0NQ0CofENAkspDQLOE
Q0DmX0NA025DQAeFQ0DtZENAHXJDQMV1Q0CuS0NA9VNDQHVoQ0DmQENA5I5DQBNqQ0AZVENA
AZVDQPe3Q0C6ekNAFX9DQF4VQ0Bg8UJAX4pDQFSGQ0BUIENAP2lDQOapQ0BCYUNADZBDQHd4
Q0DVVkNAhzVDQOF/Q0CqXkNAznNDQL1bQ0BvWkNAYTZDQNt3Q0BUUkNAeWxDQEKEQ0CIgUNA
FnJDQJAUQ0B/YUNAO1BDQG5xQ0ADuENAO2BDQERpQ0A7U0NA7H9DQPmFQ0D8g0NA655DQIea
Q0DlbUNA3EdDQBxYQ0D7bENAMCtDQMBKQ0BXeENAUHJDQLahQ0ATpUNAGYBDQIQJQ0ACmENA
PC1DQDlXQ0DXLUNAnZZDQElHQ0DzXENA2j1DQOlnQ0AiZENAd1tDQK1KQ0ALQ0NAEYVDQM+K
Q0DQOENAdTNDQI9jQ0AtTENAIVJDQFHCQ0DARkNA04pDQOddQ0A6aUNAyFxDQFyPQ0DrzUNA
VBtDQPmEQ0D3p0NA9T5DQAmeQ0CnXENA5TdDQF10Q0AxjENAoYlDQMRaQ0Def0NASWBDQI1f
Q0DrUkNATptDQPR5Q0BVqENAfnFDQNCNQ0CFj0NAcX1DQLeMQ0ADckNAdJVDQLqdQ0DXbENA
68VDQLt7Q0ACmENAyqVDQCtjQ0ATaENAGm9DQHW/Q0C/Z0NAu2VDQCOIQ0BjUkNAL3FDQHOS
Q0AwlENAGYFDQP1kQ0DOkkNAOq1DQCl3Q0DUZ0NAmVVDQM1vQ0AEj0NAbWpDQJBsQ0AcSkNA
951DQLrcQ0B+V0NAEIxDQClnQ0C/rENABoJDQBhlQ0Dxa0NAqapDQK+jQ0BVqENAOJtDQICd
Q0CydENA/mRDQOidQ0DDoENAtrJDQECeQ0BRfENA5lJDQNiEQ0Dnn0NAOE5DQDJ9Q0AVtENA
TzJDQHKeQ0B2V0NApqdDQK5hQ0A2ckNAeH1DQJGJQ0ByeENASH9DQH2KQ0BfbENAxMdDQMhy
Q0AhaUNA3Z1DQH+SQ0AisUNASHRDQFtkQ0DdnUNAJEpDQHWTQ0BPjkNAS75DQISGQ0CkUENA
RXZDQKVvQ0CpjkNAEllDQM+sQ0BFkENA6XlDQFjPQ0Aop0NA+1RDQGd3Q0CKf0NAmH1DQPp/
Q0AAUkNAp1RDQDOgQ0CIqkNAZGVDQA3mQ0AMqENAWYVDQIN8Q0Cmm0NAkIpDQMBfQ0AjmkNA
O8JDQAzCQ0B8IENAkNVDQOGYQ0Bbh0NA/W9DQEC5Q0CdjkNAlqtDQEaiQ0Bks0NAvbhDQImL
Q0D6sUNAkZdDQMaRQ0Bu3ENAbJ5DQJCZQ0A/hkNAHpRDQFCBQ0DbiENAkidDQDyTQ0BESUNA
zMVDQGiQQ0DiZUNA/41DQPm3Q0AEa0NAI6RDQANlQ0C/skNAJHRDQGmKQ0CmekNA/KpDQFdd
Q0AUf0NAOIVDQHPbQ0BeckNAZVxDQE6TQ0ACVUNAUUtDQE2OQ0BOkUNAgnVDQAl2Q0Dm2kNA
alZDQEKkQ0DSm0NAnYJDQOC2Q0C3i0NAiKFDQL+fQ0Auf0NASYhDQOW1Q0AgqUNAEnRDQI68
Q0CDaUNAe6lDQICQQ0DuR0NAM6dDQFyaQ0CVp0NA7PRDQPr2Q0AGqUNALX9DQJGIQ0BQi0NA
s7BDQOKRQ0AJkUNAl+FDQFDTQ0BFnkNAabZDQGB8Q0CphUNAlbFDQBPKQ0Akh0NALmxDQE2D
Q0CEeENAIZhDQBHLQ0CB20NAznZDQLmyQ0DGyENAoZBDQGmtQ0CNjkNAZpRDQCejQ0Alr0NA
n7VDQCaEQ0CkwUNAbsdDQGZyQ0A3dkNARqVDQPOlQ0C91ENA34VDQJHzQ0AsPUNA+65DQNKd
Q0CMp0NA5pVDQCncQ0Bte0NAy4RDQOGeQ0AEnkNAceBDQN+RQ0Cgg0NAvL1DQBaxQ0Dnk0NA
nLZDQCzXQ0CNkUNAzp1DQIKiQ0AgrkNA8tVDQL6XQ0AkxUNAKJBDQLONQ0C+oUNAd5pDQKG+
Q0CzsENAk7xDQE6rQ0Crv0NAIYxDQHubQ0BWrUNAbehDQNikQ0DZjENAoKFDQIRvQ0DlZENA
CNNDQAjsQ0BpbUNAFqlDQK96Q0A9bENAdI1DQIGDQ0Cpu0NA9tdDQOZrQ0BEnENA5cVDQFe2
Q0BreUNAIctDQJ1mQ0D6hUNAN4ZDQHS3Q0D2mkNAvGBDQDLoQ0BOeENANpFDQGmYQ0AOs0NA
I/BDQDvJQ0A5okNAZwNEQCZ2Q0DTp0NA8ptDQHXJQ0DahkNALcdDQEeEQ0DIjENANbZDQAdr
Q0A790NAIsZDQFJqQ0Bds0NA4XxDQInCQ0BImENAnL5DQA+LQ0BJrENAyoNDQDKYQ0C4yUNA
K5VDQPfBQ0BtbENArsxDQM5hQ0CzqUNAXN9DQHehQ0AGt0NA1qlDQLirQ0D8yENAsb9DQA7N
Q0AC9ENA0HxDQK/3Q0ADzENAP/VDQASLQ0BEjkNASr5DQBqdQ0BwtkNAKcBDQOyTQ0BGwkNA
S/xDQNT7Q0AUvENA2MlDQM+fQ0AuxkNAuqxDQDujQ0D8uUNAGLhDQOzBQ0DvvkNAUc5DQL6h
Q0Dpi0NAmwVEQA7AQ0BTGERAT+dDQO3fQ0BuA0RAgJhDQEupQ0DFxUNAc8hDQPGAQ0AinUNA
ANJDQLHPQ0Cg70NAr6lDQM3eQ0Biz0NAVKFDQJiyQ0AiaENA2mdDQF0gREAr5kNAocxDQFbD
Q0A/mkNATLxDQALmQ0CgqENADr9DQE7yQ0AdnENABPZDQLT7Q0BVm0NApKlDQObnQ0BEqENA
F5NDQKGsQ0DC9kNA9KlDQDjeQ0Cwd0NAtctDQFa6Q0DhBURAAP9DQFWvQ0Dtf0NAG/tDQHVh
Q0A/10NAogZEQAbUQ0DRvUNAgLlDQPLYQ0B2uENAluRDQN3jQ0DKxENAUrVDQFCpQ0A7+0NA
ucZDQP7nQ0Cc70NArNVDQCq5Q0BVZ0NAEtlDQNGlQ0CguUNAm9tDQHPYQ0BqmUNA8AxEQDal
Q0C38UNAOLVDQHz0Q0Dbu0NAseNDQD78Q0Czs0NAAflDQH7WQ0CZ90NAN9JDQHDWQ0CU0kNA
bu5DQH/LQ0AsWkNAsNpDQI2jQ0Dvr0NAWcFDQLraQ0CDyENAOeNDQIKFQ0D05UNAlfJDQLjr
Q0BZlUNAtwREQKDkQ0DSw0NAw6BDQLHVQ0D6FERA14NDQHiLQ0A6skNAd8RDQITvQ0DM6ENA
W7FDQA/NQ0BwtENAEM1DQFDnQ0ANEkRA751DQJS/Q0BY0ENAmd1DQMrwQ0Da7kNArZxDQIyE
Q0AzuENAC/RDQK/HQ0DdqENAePNDQGwKREABAkRAxxdEQPvtQ0DU7ENAQ8xDQDOeQ0DKqUNA
K/RDQDmzQ0AAvENATtpDQJ3EQ0Ao1ENA9MpDQMEfREBK7ENAURBEQG/nQ0CA5ENAIftDQALE
Q0CkvkNAu5JDQAoVREAls0NAMr5DQMzPQ0Cj7ENA1vZDQA4IREDskENAzu5DQAjhQ0Cy7ENA
w4pDQHzRQ0Ahm0NAQMxDQKcoRECQhUNAJ8FDQJO5Q0CW3kNA28ZDQI2VQ0DAA0RASIZDQIrD
Q0B3y0NA0/pDQJACRECR3kNAwfpDQO3gQ0A58kNA/a1DQODSQ0Dw4ENAxMlDQOUSREC+3kNA
g+1DQOHwQ0BA/0NA+O1DQKisQ0ACr0NAta5DQI3PQ0DXsUNA2edDQFLMQ0AlyENAgdRDQG8N
REBl3UNANfJDQI7kQ0C7vUNAAQ9EQNDMQ0DC3ENAmeJDQKCKQ0B070NAY/NDQJ7yQ0BUv0NA
+PRDQBvBQ0BfxENARstDQH0HRECf1kNA//1DQOf4Q0BNv0NAIelDQIvZQ0BdAkRAr6RDQMvI
Q0BK8UNAlKFDQBGyQ0Cyu0NA5r1DQOn2Q0DP6ENAwcBDQNLNQ0Dw1UNAyAJEQCPXQ0Dwu0NA
6MVDQEnaQ0Dt8UNAEhREQO7kQ0AG6kNA6tRDQH+uQ0Bu+kNAlPBDQDDmQ0D4wENAsvhDQEDX
Q0BOt0NAAKhDQNrFQ0DOykNAWwlEQHsHREDG/kNAlN9DQDzDQ0DKxkNAuu5DQIIGRECXDURA
POVDQOULREBW0ENA7eNDQBm+Q0AuukNAmutDQMMcREADr0NAlxxEQBYAREDtvUNAGMFDQIks
REBpxkNAeL5DQJ/fQ0DZ9UNAnuNDQMklRED8z0NAk9VDQGD3Q0DBlENA8uRDQBbRQ0BMs0NA
KfNDQN2pQ0Aq+0NAyqhDQC/GQ0AvGkRAwstDQNjWQ0DO+UNABrlDQDhZREC3E0RA1eBDQFgL
REBz4UNAJdVDQETnQ0AeuUNAOfdDQAb5Q0BV0ENA57FDQHoCREC9CURAyuRDQEHDQ0BokUNA
T8NDQOTSQ0DB20NAPKdDQD4GREBtoENAhuxDQKrBQ0DISkRA9elDQETGQ0BwxkNAGbBDQKcK
RECVC0RA5L1DQOn6Q0AkAURAXv5DQEP0Q0BLx0NAQvVDQEoRREC9BERA/+9DQIwEREAGEERA
y85DQO27Q0BBxkNAzAlEQD3nQ0A3FURAlZJDQC+9Q0C270NA4LNDQO3XQ0DXs0NAptVDQDTL
Q0Do/UNA8+xDQOXTQ0Bn/UNAJdtDQObbQ0Dq2kNA/gJEQLXjQ0Dmr0NAGPxDQDvaQ0AXKkRA
71tDQGj7Q0DDMERAp+lDQDIERECyAURALJxDQIUaREA0+UNADS9EQG7mQ0ARxUNAksRDQC1M
REBi00NAVhREQE4BREBXFURAb7tDQOg6REAWKkRAoeNDQDHOQ0Cq9UNA1P5DQGPOQ0AQ/ENA
xSJEQDHIQ0DhN0RAVSFEQJMNREBmuUNAm7BDQN/rQ0D9DURAx99DQJvkQ0Bl9UNAMfRDQIoI
REACj0NAMQpEQF7WQ0Dq7kNAW+NDQFUCREAzEURAvwdEQO+7Q0Bn/0NAOCFEQOPqQ0CzCERA
acpDQMokRECFzUNAXiREQG7tQ0DT4ENA/P1DQAEYRED46ENAR+5DQNPyQ0DMq0NAS+VDQLDz
Q0D2BkRAHwZEQNIEREDbxENAX8tDQKq8Q0Ai0ENA+dlDQAEjREBzB0RA2/1DQHYBRECj5UNA
yyNEQLQHREDSIkRAnxpEQIcpREDS5ENAbotDQCQgREBHO0RAqgtEQBohREDn4UNA4eFDQKwR
REDclENAaf9DQDEzRECBGERAogBEQC3kQ0Bw3UNApvpDQL7NQ0AUAURAntJDQEUPREBOJ0RA
6xBEQAvaQ0ARFERAE9JDQOHeQ0DrxUNAnhxEQJ61Q0Bty0NAss1DQMIuREDHCERAo/xDQPDr
Q0Dk/UNAYwxEQFLvQ0At/0NAqApEQLDeQ0Dv/kNAjxNEQIwhREDfU0RAi89DQG0gRECDwUNA
HPBDQNUXREDPEURA1R1EQBDbQ0DsNERAfRZEQJAKREBHtUNAQO5DQE0XREB0G0RAaRREQBT+
Q0CV6ENAuB5EQG0cRECFLERAie5DQOTmQ0Ae9ENAo/5DQJUHRECwKURAA9dDQK5EREAcKURA
SANEQGP1Q0BPEERAwxpEQCMXRECcY0RAee9DQJ4DREAuKkRAsgpEQBf1Q0AN6UNAgdhDQGoN
REDs40NAHuJDQGLhQ0AP50NAl+1DQLr0Q0CKsENAthpEQGzOQ0AwMkRAWS1EQAD1Q0B09UNA
PgZEQOUKREA1A0RAvMdDQIQIRECfK0RAov9DQHcIREAQwkNADTJEQK8YRECpF0RAEu5DQI/h
Q0DMKURAbPpDQGoTREDtAkRAWONDQKMbRECj1kNAXPJDQCciREDx60NAixBEQFLdQ0BAJkRA
ASlEQMsWREDzJkRAuMxDQF3JQ0AGNERADr9DQFLpQ0D2C0RA8gFEQK0hREBM7UNAQvZDQDEk
REDr+ENAUC1EQNkLREBi60NA+iFEQFMlREDnIURAJDlEQAwwREDt1kNAcBpEQGJEREC+IERA
7vhDQEcpREByDERAmCFEQMnIQ0AnFERAkuFDQHYYREBLCERABLtDQN8IREB46ENAySJEQAEC
REDePERAISxEQLZQRECO8kNACfdDQDHzQ0B5+0NALCZEQHCeQ0CNNERA5ylEQDkDREBqCURA
jMlDQETiQ0BQC0RA7vdDQHAbREDH70NApiJEQKkEREBcO0RAGg5EQFYgREBLGURA0T5EQCtx
REBLMkRAmhREQPYPREByLURASu9DQHjzQ0DV2ENAChxEQC3lQ0Bc70NAjTFEQPAwREDUCkRA
ykVEQCkEREBpM0RAFQpEQBhYREAk5kNAFRBEQI4vRECU60NAxL1DQKouREBWBERAXTBEQHHz
Q0DW+kNAibZDQBUAREDQVURACBJEQFH/Q0AnFURA+2tEQL8BRECCIkRAPT5EQNQaREAaKkRA
JQ5EQCshREBrVkRASDREQLf4Q0CPW0RAHwZEQBIfREDFNURAEUREQOYfRECVKkRA8xJEQO7O
Q0DMKkRAzcpDQGo4REBzQERApA5EQOYfRECc/UNAqutDQCXvQ0BhDkRAyOBDQDgzREBqKURA
igVEQJ4cREBR/UNAK05EQLgGREAyPERAriFEQCv+Q0A9EkRAZjxEQNAyREBBKkRA8AtEQC8i
REB8PkRA41FEQFgrRECPg0RAQQBEQOa8Q0AQFURABDxEQN0yRECwAkRAkDpEQDogRECOAURA
UR5EQFMeRECCHURAJSNEQBJXRECx4ENAUgtEQOLyQ0Ck+ENAhTxEQEQJREDsQkRATSxEQGfp
Q0AaG0RAJFdEQPXmQ0BY+UNAFyREQIfpQ0AS4ENAYu1DQJMqREDHI0RArhNEQE0EREAXCURA
/kxEQBVfREBvBERA8xhEQPxDRECaFERAyTFEQNQhREAZ5ENAaDNEQDBFRECdHERAciVEQBsG
REAn90NA7/5DQIoaRECA+kNAo/lDQCj9Q0B/80NA6lREQDkVREC/E0RARxlEQKoDRECm+UNA
QfRDQMU5REBHMURAVtpDQAhEREAeHkRArw9EQMbBQ0ChLkRAZ+xDQGo+RED+4ENAQQlEQC/h
Q0DN6kNAtgdEQHU+REDtDERAfltEQLsJREAvTkRAnOxDQHrnQ0DbWERA6SlEQE3oQ0BbLERA
w+pDQGjeQ0ClJURArPhDQE39Q0BhHERAWE5EQB46REAPB0RACyxEQKRXREDqXkRAXxZEQL1L
RECvNURAsQ1EQGhERECI4ENASTtEQJgCREAJDERAfSdEQJH6Q0CKIERAhx1EQAgRRECiDkRA
S/tDQDBJREAyG0RAozxEQG06REC1SURAJDVEQD7UQ0A6PURAtjhEQEI8REB09UNATQVEQC9Z
REAdCURAAVBEQFYkREBfQERAGyxEQPUcREBFK0RALhJEQFyMREAk9kNAYA9EQNx0RECyPkRA
wjREQKsjRED8LkRATBdEQLNIREB+/ENAojJEQDz6Q0D7LkRAmjpEQGdWREDsR0RAmy9EQDri
Q0C0CERAMytEQMP2Q0D++UNAZUFEQI71Q0AV5ENAjBBEQGwNREB2JURAJD9EQFL7Q0CK+ENA
GzFEQARBREDj/ENAKvlDQAtSREBmQ0RAZyNEQBAWREA/MERASzREQEUuREBuPkRAXA1EQHoX
RECnIERAYORDQG37Q0AcKERAZEdEQBkuRECsc0RAAjtEQKpSRECbBkRAP1dEQF5HREDir0NA
9hJEQM3yQ0BLUkRAmAJEQKAaREBtOURAOvNDQNspREBkjkRAbBVEQMI0REDHEkRAPEhEQHZv
REBW/UNAlwNEQNAyRECsF0RABBhEQOgWREBBT0RAEWBEQLouREAkHkRACyVEQOz+Q0CP7UNA
HjtEQAIFREB2W0RAXSZEQIwfREA5WURABDpEQH0bRED4FERAaCFEQAA+RECbTURAbjFEQDQc
RECwG0RA/wpEQAYPREBsK0RAeidEQJT6Q0C1EERAHhdEQEJGRECt/ENABiJEQMMlREDeP0RA
gRBEQMtMREBN80NA8VREQNdbREA3MURAnkxEQOQzRECgBERAXAdEQLRcREB1MURAaUFEQNIe
REA2AURAHlREQIQpREAOHURAEQREQFwsREDY7ENAtWNEQPYgREBAHERAVDtEQI+8Q0D0Q0RA
EkREQBMFREDGT0RAriREQB0YREAoOkRAmhpEQGIrREBfYkRA2VpEQFtaRECtUERAjWJEQD0q
RECPQURAJTNEQKf9Q0AB4ENAmS5EQJVbREB6VURA6gtEQE5cRECYYERAdVVEQAhTREBcVERA
YXFEQJULREDaPERAHRREQPotREAnDkRA/1VEQMYdREBKP0RAhm9EQOddREBhC0RASWlEQFgn
REB6Q0RA9DJEQMEbREBJPERAAztEQFhpREDEGERAPQFEQEgPRECNYERAWDZEQP8wRED6LkRA
xAREQGUuRECGfURA0T1EQFguREA9TkRAIoREQDo6RECkHURAcvpDQBCAREAEPURAGiVEQIo7
REBbP0RAe1NEQKPgQ0DiGERA6VJEQIU2RECDQERA5AREQGBTREA3K0RArFVEQDwcREAB7UNA
iQBEQEoHRECKikRANC1EQAJQREAxCkRAuiVEQJhgREBDLkRAK1tEQI6KREArPERAiXZEQE4n
REBYckRAHj1EQHiLREAnWURAKG1EQKYqREAmDkRA2hFEQPReREDeM0RAtUxEQJOIRED+U0RA
vg9EQHVGREDopERAMG1EQBdYREDtEkRAqfxDQMlqRECF+ENA5RlEQOxlREDbMERAJz1EQNhp
REC8FERAFs5DQHIzREAfHkRAUEJEQPNVREACKURAEThEQNo9REAdakRANDVEQJtBREBLQURA
wjZEQDYWREAoMERAhjxEQCtjREAWH0RARGREQNRQREC1EkRAHj5EQCcNREBqA0RAVhZEQPEC
REAGRkRAxE5EQLFgREArRkRAZmdEQE6sQ0BWJkRAGTVEQKpQREABKURAQD1EQDUuREAmI0RA
h3JEQB44REBtYERAnipEQOE+REBnkERAACtEQNk8REDYTERAZ1VEQIdOREABAkRAHVBEQPKB
REBiHkRAnRZEQD82RECNKERA3D1EQNY7REDG7UNADSxEQPZWREBJTURA4hJEQHcJREAuHERA
5VREQEkLRED9WkRA+iREQGhsREDmRkRA4kpEQBFMREBrg0RA/BdEQHSKREA7WURAbjBEQKho
REAdV0RAFSREQDcvREDLgkRAr0REQMIhREAkQ0RAPS9EQMVtREB7VkRAwDVEQKEQREAAXkRA
slxEQNs7REA7QURAFGFEQBYnREDAc0RAPWxEQGkZRECzW0RAyy5EQMs4REBxKURANLdEQGtq
RECJJ0RA2l9EQChORED0dkRAM2JEQBNWREDRLkRACExEQNczREC/W0RAszZEQLhqREAVIURA
mEVEQJk5REBprURA4y1EQOwJREDiQ0RAukREQNMxREBUQ0RALw9EQM14RECkHkRAmgtEQDUV
RED5TkRASxlEQKZ6RECfVERA0D5EQFplRED1MkRA8GFEQENpREBAQkRAH0BEQMQYREDockRA
701EQN9xRECwO0RAYVxEQEkeREDoT0RATSVEQCWORECqY0RANExEQKQuREC/WkRAy29EQFp9
REDGWkRAGWlEQBJgREBLCERACzhEQKRRREB0W0RA/xdEQLIwREB+8kNAk2pEQAwtREDcBERA</AssayYData></Step><Step><CommonData><SampleLocation>4</SampleLocation><SampleID></SampleID><SampleGroup></SampleGroup><SampleInfo></SampleInfo><SampleRow>C</SampleRow><SamplePlate>1</SamplePlate><WellType>WASH</WellType><Concentration>-1</Concentration><ConcentrationUnits>µg/ml</ConcentrationUnits><MolarConcentration>-1</MolarConcentration><MolarConcUnits>nM</MolarConcUnits><MolecularWeight>-1</MolecularWeight><Temperature>30</Temperature><StartTime>1549156</StartTime><AssayTime>600</AssayTime></CommonData><FlowRate>1000</FlowRate><StepType>DISASSOC</StepType><StepName>Dissociation</StepName><StepStatus>OK</StepStatus><ActualTime>600.001</ActualTime><CycleTime>0.2</CycleTime><AssayXData Points="3000">s5m4RBmguESIprhE5qy4RE2zuES7ubhEGcC4RIjGuETmzLhETdO4RLvZuEQZ4LhEiOa4RObs
uERN87hEs/m4RCIAuUSIBrlE5gy5RFUTuUS7GblEGSC5RIAmuUTmLLlEVTO5RLM5uUQiQLlE
gEa5ROZMuURNU7lEs1m5RCJguUSAZrlE5my5RFVzuUSzeblEIoC5RIiGuUTujLlETZO5RLuZ
uUQZoLlEgKa5ROasuURNs7lEu7m5RCLAuUSIxrlE7sy5RFXTuUSz2blEGeC5RIDmuUTu7LlE
VfO5RLv5uUQZALpEiAa6ROYMukRVE7pEsxm6RBkgukSAJrpE5iy6RE0zukS7ObpEGUC6RIBG
ukTuTLpETVO6RLNZukQqYLpEiGa6RO5sukRNc7pEu3m6RCKAukSAhrpE5oy6RFWTukS7mbpE
IqC6RICmukTmrLpETbO6RLu5ukQiwLpEiMa6RObMukRN07pEs9m6RCLgukSI5rpE5uy6RFXz
ukS7+bpEIgC7RIAGu0TuDLtEVRO7RLsZu0QZILtEgCa7ROYsu0RVM7tEszm7RBlAu0SARrtE
5ky7RFVTu0S7WbtEGWC7RIhmu0T3bLtETXO7RLt5u0QZgLtEiIa7RO6Mu0RNk7tEu5m7RBmg
u0SAprtE7qy7RE2zu0SzubtEIsC7RIjGu0TuzLtETdO7RLPZu0QZ4LtEgOa7RO7su0RN87tE
s/m7RBkAvESABrxE5gy8RE0TvES7GbxEGSC8RIgmvETmLLxEVTO8RLs5vEQiQLxEiEa8RO5M
vERNU7xEs1m8RBlgvESIZrxE5my8RFVzvESzebxEGYC8RICGvETujLxEVZO8RLOZvEQZoLxE
iKa8RO6svERVs7xEs7m8RBnAvESAxrxE5sy8RFXTvES72bxEIuC8RIjmvETm7LxETfO8RLv5
vEQZAL1EiAa9ROYMvURVE71Esxm9RBkgvUSAJr1E7iy9RFUzvUSzOb1EGUC9RIBGvUTuTL1E
VVO9RLNZvUQZYL1EgGa9ROZsvURNc71Es3m9RCKAvUSAhr1E5oy9RFWTvUSzmb1EIqC9RICm
vUTurL1ETbO9RLu5vUQiwL1EgMa9RO7MvURN071Es9m9RBngvUSI5r1E5uy9RFXzvUSz+b1E
GQC+RIAGvkTmDL5EVRO+RLsZvkQiIL5EgCa+ROYsvkRNM75Euzm+RCJAvkSQRr5E5ky+RFVT
vkS7Wb5EGWC+RIhmvkTubL5EVXO+RLN5vkQZgL5EiIa+RO6MvkRNk75Eu5m+RBmgvkSIpr5E
5qy+RE2zvkSzub5EGcC+RIDGvkTmzL5ETdO+RLvZvkQi4L5EiOa+RObsvkRV875Es/m+RCIA
v0SABr9E7gy/RE0Tv0SzGb9EGSC/RIAmv0TuLL9EVTO/RLs5v0QZQL9EgEa/ROZMv0RVU79E
s1m/RBlgv0SAZr9E7my/RFVzv0Szeb9EGYC/RICGv0TujL9ETZO/RLOZv0QZoL9EgKa/ROas
v0RNs79Eu7m/RBnAv0SIxr9E5sy/RFXTv0S72b9EGeC/RIDmv0Tu7L9ETfO/RLv5v0QZAMBE
iAbAROYMwERNE8BEuxnARCIgwESAJsBE5izARE0zwES7OcBEIkDARIhGwETuTMBEVVPARLNZ
wEQZYMBEiGbARO5swERNc8BEs3nARCqAwESAhsBE5ozARE2TwESzmcBEIqDARIimwETmrMBE
VbPARLu5wEQiwMBEgMbARObMwERV08BEs9nARCLgwESI5sBE5uzARE3zwES7+cBEGQDBRIgG
wUTuDMFETRPBRLsZwUQqIMFEgCbBRO4swURdM8FEuznBRBlAwUSARsFE7kzBRE1TwUS7WcFE
KmDBRIBmwUTubMFEXXPBRLt5wUQZgMFEiIbBROaMwURNk8FEs5nBRCKgwUSApsFE7qzBRFWz
wUSzucFEGcDBRIDGwUTuzMFETdPBRLvZwUQZ4MFEiObBRO7swURV88FEu/nBRBkAwkSIBsJE
5gzCRFUTwkSzGcJEIiDCRIAmwkTmLMJEVTPCRLM5wkQZQMJEiEbCRO5MwkRVU8JEs1nCRBlg
wkSAZsJE5mzCRE1zwkS7ecJEIoDCRIiGwkTujMJETZPCRLOZwkQioMJEgKbCROaswkRVs8JE
u7nCRBnAwkSAxsJE5szCRE3TwkS72cJEGeDCRIjmwkTu7MJEVfPCRLv5wkQiAMNEgAbDROYM
w0RNE8NEuxnDRBkgw0SAJsNE5izDRFUzw0SzOcNEGUDDRIBGw0TuTMNEVVPDRLNZw0QZYMNE
iGbDROZsw0RVc8NEs3nDRCKAw0SAhsNE7ozDRE2Tw0S7mcNEGaDDRICmw0TurMNEVbPDRLO5
w0QiwMNEgMbDRO7Mw0RN08NEu9nDRCLgw0SA5sNE5uzDRE3zw0S7+cNEIgDERIAGxETmDMRE
TRPERLsZxEQiIMREiCbERO4sxERVM8REsznERBlAxESARsRE7kzERE1TxESzWcREGWDERIBm
xETmbMREVXPERLN5xEQigMREgIbERO6MxERNk8REs5nERCKgxESQpsRE5qzERE2zxES7ucRE
IsDERIDGxETuzMRETdPERLvZxEQi4MREkObERObsxERN88REs/nERCIAxUSABsVE7gzFRE0T
xUSzGcVEIiDFRIgmxUTmLMVEVTPFRLM5xUQiQMVEiEbFROZMxURVU8VEu1nFRCJgxUSIZsVE
7mzFRE1zxUS7ecVEGYDFRIiGxUTmjMVETZPFRLOZxUQZoMVEiKbFROasxURVs8VEs7nFRCLA
xUSAxsVE5szFRE3TxUS72cVEIuDFRIjmxUTm7MVEVfPFRLv5xUQiAMZEgAbGRO4MxkRNE8ZE
uxnGRCIgxkSAJsZE7izGRE0zxkSzOcZEGUDGRIBGxkTmTMZETVPGRLtZxkQiYMZEgGbGRO5s
xkRVc8ZEu3nGRBmAxkSIhsZE7ozGRE2TxkSzmcZEIqDGRIimxkTmrMZETbPGRLO5xkQiwMZE
iMbGRObMxkRN08ZEs9nGRBngxkSI5sZE5uzGRE3zxkS7+cZEIgDHRIgGx0TuDMdEVRPHRLMZ
x0QZIMdEiCbHROYsx0RVM8dEuznHRCJAx0SIRsdE7kzHRE1Tx0SzWcdEImDHRIhmx0TmbMdE
VXPHRLt5x0QigMdEiIbHROaMx0RVk8dEu5nHRBmgx0SIpsdE7qzHRE2zx0S7ucdEIsDHRIDG
x0TmzMdEVdPHRLPZx0QZ4MdEgObHRO7sx0RV88dEs/nHRBkAyESIBshE7gzIRFUTyES7GchE
IiDIRIgmyETuLMhEVTPIRLs5yEQiQMhEiEbIRO5MyERNU8hEu1nIRCpgyESIZshE5mzIRE1z
yES7echEIoDIRIiGyETmjMhEVZPIRLuZyEQioMhEiKbIROasyERVs8hEu7nIRCLAyESIxshE
7szIRFXTyES72chEGeDIRIDmyETm7MhEVfPIRLv5yEQZAMlEgAbJRO4MyURVE8lEuxnJRCIg
yUSIJslE7izJRE0zyUS7OclEIkDJRIBGyUTmTMlETVPJRLNZyUQiYMlEgGbJRO5syURNc8lE
u3nJRBmAyUSIhslE7ozJRE2TyUS7mclEGaDJRIimyUTmrMlETbPJRLO5yUQiwMlEgMbJRObM
yURV08lEs9nJRBngyUSI5slE5uzJRE3zyUS7+clEIgDKRIgGykTmDMpEVRPKRLsZykQiIMpE
iCbKROYsykRNM8pEuznKRBlAykSIRspE5kzKRE1TykS7WcpEImDKRIhmykTubMpEVXPKRLt5
ykQigMpEiIbKRO6MykRNk8pEu5nKRCKgykSApspE5qzKRE2zykS7ucpEGcDKRIjGykTmzMpE
VdPKRLvZykQZ4MpEiObKRO7sykRN88pEu/nKRBkAy0SABstE5gzLRE0Ty0SzGctEIiDLRIAm
y0TuLMtEVTPLRLs5y0QiQMtEgEbLRO5My0RNU8tEs1nLRBlgy0SAZstE7mzLRFVzy0SzectE
GYDLRICGy0TmjMtEVZPLRLuZy0QioMtEgKbLRO6sy0RNs8tEu7nLRBnAy0SIxstE7szLRFXT
y0Sz2ctEIuDLRIDmy0Tu7MtEXfPLRLP5y0QiAMxEiAbMROYMzERNE8xEuxnMRCIgzESIJsxE
7izMRE0zzESzOcxEIkDMRIBGzETmTMxETVPMRLNZzEQiYMxEiGbMRO5szERNc8xEu3nMRCKA
zESAhsxE5ozMRFWTzES7mcxEGaDMRICmzETurMxEVbPMRLu5zEQZwMxEiMbMRObMzERN08xE
s9nMRCLgzESI5sxE5uzMRFXzzESz+cxEGQDNRIAGzUTmDM1ETRPNRLsZzUQZIM1EiCbNRO4s
zURNM81EuznNRCJAzUSIRs1E7kzNRE1TzUSzWc1EImDNRIBmzUTubM1EVXPNRLN5zUQZgM1E
gIbNROaMzURNk81Es5nNRBmgzUSIps1E5qzNRE2zzUSzuc1EIsDNRIDGzUTmzM1EVdPNRLvZ
zUQZ4M1EiObNRO7szURN881Es/nNRBkAzkSABs5E5gzORFUTzkS7Gc5EGSDORIAmzkTmLM5E
VTPORLM5zkQZQM5EiEbORO5MzkRVU85Eu1nORCJgzkSIZs5E7mzORFVzzkSzec5EGYDORICG
zkTujM5ETZPORLuZzkQZoM5EgKbORO6szkRNs85Es7nORCLAzkSIxs5E7szORE3TzkS72c5E
IuDORIDmzkTm7M5ETfPORLP5zkQqAM9EgAbPRO4Mz0RNE89EuxnPRCIgz0SIJs9E7izPRE0z
z0S7Oc9EIkDPRIBGz0TuTM9ETVPPRLtZz0QZYM9EiGbPROZsz0RVc89Eu3nPRCKAz0SAhs9E
5ozPRFWTz0S7mc9EGaDPRIimz0TmrM9EVbPPRLu5z0QiwM9EgMbPRO7Mz0RN089Eu9nPRBng
z0SI5s9E5uzPRE3zz0S7+c9EIgDQRIAG0ETuDNBEXRPQRLMZ0EQiINBEgCbQRO4s0ERVM9BE
sznQRBlA0ESIRtBE5kzQRFVT0ES7WdBEGWDQRIBm0ETubNBETXPQRLN50EQZgNBEiIbQRO6M
0ERNk9BEu5nQRCKg0ESAptBE5qzQRFWz0ES7udBEIsDQRIDG0ETmzNBETdPQRLvZ0EQZ4NBE
gObQRObs0ERN89BEu/nQRCIA0USIBtFE7gzRRFUT0USzGdFEIiDRRIgm0UTuLNFETTPRRLs5
0UQiQNFEgEbRROZM0URNU9FEu1nRRCJg0USAZtFE5mzRRFVz0USzedFEIoDRRICG0UTujNFE
VZPRRLuZ0UQioNFEiKbRRO6s0URVs9FEu7nRRBnA0USIxtFE5szRRE3T0USz2dFEIuDRRIDm
0UTu7NFETfPRRLP50UQiANJEiAbSROYM0kRVE9JEuxnSRCIg0kSIJtJE5izSRE0z0kS7OdJE
IkDSRIBG0kTmTNJEVVPSRLNZ0kQZYNJEiGbSROZs0kRVc9JEs3nSRBmA0kSAhtJE5ozSRE2T
0kS7mdJEIqDSRICm0kTmrNJEVbPSRLu50kQZwNJEgMbSRO7M0kRN09JEu9nSRBng0kSI5tJE
5uzSRF3z0kSz+dJEIgDTRIgG00TuDNNETRPTRLsZ00QiINNEiCbTROYs00RNM9NEuznTRBlA
00SIRtNE5kzTRFVT00S7WdNEKmDTRIBm00TubNNEVXPTRLt500QZgNNEiIbTROaM00RVk9NE
s5nTRBmg00SIptNE5qzTRE2z00S7udNEIsDTRIjG00TmzNNEVdPTRLvZ00Qi4NNEiObTRObs
00RV89NEu/nTRCIA1ESABtRE5gzURE0T1ESzGdREIiDURIAm1ETmLNREVTPURLs51EQZQNRE
iEbUROZM1ERNU9REs1nURCJg1ESIZtRE7mzURFVz1ES7edREIoDURICG1ETmjNRETZPURLuZ
1EQioNREgKbURO6s1ERVs9REs7nURBnA1ESAxtRE7szURFXT1ES72dREGeDURIDm1ETm7NRE
TfPURLv51EQZANVEgAbVRPcM1URVE9VEsxnVRBkg1USAJtVE7izVRFUz1USzOdVEIkDVRIBG
1UTuTNVEVVPVRLtZ1UQZYNVEiGbVROZs1URNc9VEu3nVRBmA1USAhtVE7ozVRE2T1USzmdVE
IqDVRIim1UTurNVEVbPVRLu51UQZwNVEiMbVRO7M1URN09VEs9nVRBng1USI5tVE7uzVRE3z
1US7+dVEGQDWRIAG1kTuDNZETRPWRLsZ1kQZINZEiCbWRO4s1kRVM9ZEuznWRCJA1kSIRtZE
5kzWRE1T1kSzWdZEImDWRIhm1kTmbNZEVXPWRLN51kQigNZEiIbWROaM1kRNk9ZEu5nWRBmg
1kSIptZE5qzWRE2z1kS7udZEIsDWRIDG1kTmzNZEVdPWRLPZ1kQZ4NZEgObWRObs1kRV89ZE
u/nWRCIA10SABtdE5gzXRE0T10S7GddEGSDXRIAm10TuLNdEVTPXRLs510QZQNdEgEbXRO5M
10RVU9dEu1nXRCJg10SIZtdE7mzXRE1z10S7eddEIoDXRICG10TujNdETZPXRLOZ10QZoNdE
iKbXROas10RNs9dEs7nXRCLA10SAxtdE7szXRE3T10S72ddEGeDXRIDm10Tu7NdETfPXRLP5
10QiANhEiAbYRO4M2ERNE9hEuxnYRBkg2ESAJthE7izYRFUz2ES7OdhEIkDYRJBG2ETuTNhE
TVPYRLNZ2EQZYNhEgGbYROZs2ERNc9hEs3nYRBmA2ESIhthE5ozYRFWT2ES7mdhEIaDYRICm
2ETvrNhETbPYRLu52EQZwNhEiMbYRObM2ERN09hEu9nYRCHg2ESI5thE5uzYRFXz2ES7+dhE
IQDZRIAG2UTmDNlETRPZRLMZ2UQZINlEiCbZROYs2URVM9lEuznZRBlA2USARtlE70zZRE1T
2USzWdlEGWDZRIBm2UTvbNlEVXPZRLN52UQZgNlEiIbZRO+M2URNk9lEu5nZRBmg2USIptlE
5qzZRE2z2US7udlEGcDZRIjG2UTmzNlETdPZRLPZ2UQZ4NlEiObZRO/s2URV89lEs/nZRBkA
2kSABtpE7wzaRFUT2kSzGdpEGSDaRIgm2kTvLNpETTPaRLs52kQZQNpEgEbaRO9M2kRNU9pE
s1naRCFg2kSIZtpE5mzaRE1z2kS7edpEGYDaRIiG2kTmjNpETZPaRLuZ2kQZoNpEiKbaROas
2kRVs9pEs7naRBnA2kSIxtpE78zaRE3T2kSz2dpEGeDaRIjm2kTm7NpEVfPaRLv52kQhANtE
iAbbROYM20RVE9tEuxnbRBkg20SIJttE7yzbRFUz20SzOdtEIUDbRIBG20TmTNtEVVPbRLtZ
20QZYNtEkGbbRO9s20RNc9tEs3nbRBmA20SAhttE74zbRE2T20S7mdtEGaDbRICm20TvrNtE
TbPbRLu520QhwNtEiMbbRObM20RN09tEu9nbRCHg20SI5ttE7+zbRFXz20Sz+dtEKgDcRIAG
3ETmDNxETRPcRLMZ3EQZINxEiCbcRO8s3ERNM9xEuzncRBlA3ESIRtxE5kzcRE1T3ES7WdxE
IWDcRIBm3ETmbNxETXPcRLt53EQhgNxEgIbcROaM3ERVk9xEs5ncRBmg3ESAptxE5qzcRE2z
3ESzudxEGcDcRIDG3ETmzNxEVdPcRLvZ3EQh4NxEiObcRObs3ERN89xEu/ncRCEA3USABt1E
5gzdRFUT3US7Gd1EISDdRIAm3UTmLN1ETTPdRLs53UQqQN1EkEbdROZM3URNU91Es1ndRCFg
3USIZt1E72zdRE1z3US7ed1EGYDdRICG3UT3jN1EVZPdRLuZ3UQZoN1EgKbdROas3URds91E
u7ndRBnA3USIxt1E78zdRFXT3US72d1EIeDdRIjm3UTm7N1ETfPdRLP53UQZAN5EkAbeROYM
3kRNE95EuxneRCEg3kSAJt5E7yzeRFUz3kS7Od5EGUDeRIhG3kTmTN5ETVPeRLtZ3kQZYN5E
iGbeROZs3kRNc95Es3neRBmA3kSAht5E74zeRE2T3kSzmd5EGaDeRIim3kTmrN5ETbPeRLu5
3kQhwN5EgMbeRObM3kRN095Es9neRBng3kSI5t5E5uzeRFXz3kS7+d5EIQDfRIgG30TvDN9E
VRPfRLsZ30QZIN9EgCbfRO8s30RdM99EsznfRCFA30SIRt9E5kzfRE1T30SzWd9EGWDfRIBm
30TvbN9EVXPfRLN530QhgN9EgIbfRO+M30Rdk99Es5nfRBmg30SIpt9E76zfRE2z30S7ud9E
IcDfRIDG30TvzN9EVdPfRLPZ30QZ4N9EgObfRObs30RN899Eu/nfRBkA4ESIBuBE7wzgRE0T
4ES7GeBEGSDgRJAm4ET3LOBEVTPgRLM54EQhQOBEgEbgROZM4ERVU+BEu1ngRCFg4ESIZuBE
5mzgRFVz4ESzeeBEGYDgRIiG4ETmjOBETZPgRLuZ4EQZoOBEiKbgRO+s4ERVs+BEu7ngRCHA
4ESAxuBE5szgRFXT4ES72eBEIeDgRIjm4ETm7OBETfPgRLP54EQhAOFEgAbhROYM4URNE+FE
uxnhRBkg4USIJuFE5izhRFUz4US7OeFEIUDhRIhG4UTvTOFEVVPhRLtZ4UQhYOFEgGbhROZs
4URVc+FEu3nhRCGA4USAhuFE74zhRE2T4UTDmeFEGaDhRIim4UTmrOFEVbPhRLu54UQZwOFE
gMbhRO/M4URN0+FEu9nhRBng4USA5uFE5uzhRE3z4US7+eFEIQDiRIgG4kTvDOJEVRPiRLMZ
4kQqIOJEiCbiROYs4kRNM+JEuzniRCpA4kSIRuJE5kziRE1T4kS7WeJEGWDiRIBm4kTvbOJE
TXPiRLt54kQZgOJEgIbiRO+M4kRdk+JEs5niRBmg4kSIpuJE5qziRE2z4kSzueJEGcDiRIjG
4kTmzOJEVdPiRLvZ4kQZ4OJEgObiRObs4kRN8+JEu/niRCEA40SABuNE7wzjRE0T40SzGeNE
GSDjRIgm40TmLONETTPjRLs540QhQONEgEbjRO9M40RNU+NEs1njRCFg40SAZuNE72zjRFVz
40SzeeNEGYDjRIiG40TmjONEVZPjRLuZ40QhoONEgKbjRO+s40RVs+NEu7njRCHA40SIxuNE
78zjRFXT40S72eNEIeDjRIjm40Tm7ONEVfPjRLv540QZAOREgAbkRO8M5ERNE+REuxnkRBkg
5ESAJuRE5izkRE0z5ES7OeREIUDkRIhG5ETvTOREVVPkRLtZ5EQhYOREiGbkROZs5ERVc+RE
u3nkRCGA5ESIhuRE5ozkRFWT5ESzmeREGaDkRICm5ETmrOREVbPkRLO55EQZwOREgMbkRO/M
5ERN0+REu9nkRBng5ESA5uRE5uzkRFXz5ESz+eREGQDlRJAG5UTvDOVETRPlRLsZ5UQhIOVE
gCblROYs5URVM+VEsznlRCFA5USIRuVE70zlRFVT5US7WeVEGWDlRIhm5UTmbOVEVXPlRLt5
5UQqgOVEgIblRO+M5URNk+VEu5nlRBmg5USApuVE5qzlRFWz5US7ueVEIcDlRIjG5UTvzOVE
VdPlRLvZ5UQh4OVEiOblRObs5URV8+VEu/nlRCEA5kSIBuZE5gzmRFUT5kSzGeZEGSDmRIAm
5kTvLOZEVTPmRLs55kQZQOZEiEbmRO9M5kRVU+ZEs1nmRBlg5kSIZuZE72zmRFVz5kSzeeZE
GYDmRICG5kTvjOZEVZPmRLOZ5kQhoOZEgKbmRO+s5kRVs+ZEu7nmRCHA5kSIxuZE5szmRE3T
5kSz2eZEGeDmRIjm5kTv7OZETfPmRLv55kQhAOdEgAbnROYM50RVE+dEuxnnRBkg50SAJudE
7yznRFUz50S7OedEGUDnRIBG50TvTOdETVPnRLtZ50QhYOdEiGbnROZs50RNc+dEu3nnRCGA
50SAhudE5oznRFWT50SzmedEIaDnRICm50TmrOdEVbPnRLu550QhwOdEiMbnRO/M50RV0+dE
u9nnRBng50SQ5udE5uznRE3z50S7+edEIQDoRIgG6ETmDOhEVRPoRLMZ6EQZIOhEgCboRO8s
6ERNM+hEsznoRCFA6ESARuhE90zoRE1T6ESzWehEGWDoRIhm6ETmbOhETXPoRLt56EQhgOhE
iIboROaM6ERVk+hEu5noRBmg6ESApuhE5qzoRFWz6ES7uehEIcDoRIjG6ET3zOhETdPoRLvZ
6EQh4OhEiOboRO/s6ERN8+hEu/noRBkA6USIBulE5gzpRFUT6USzGelEGSDpRIAm6UTmLOlE
VTPpRLs56UQZQOlEiEbpROZM6URNU+lEs1npRBlg6USAZulE5mzpRFVz6US7eelEIYDpRICG
6UTmjOlETZPpRLOZ6UQZoOlEgKbpRO+s6URVs+lEu7npRCHA6USIxulE78zpRE3T6USz2elE
GeDpRIjm6UTv7OlETfPpRLP56UQZAOpEgAbqRO8M6kRVE+pEuxnqRCEg6kSIJupE7yzqRE0z
6kSzOepEGUDqRIhG6kTvTOpEVVPqRLNZ6kQZYOpEiGbqRO9s6kRVc+pEs3nqRCGA6kSIhupE
74zqRE2T6kS7mepEGaDqRIim6kTvrOpEVbPqRLO56kQZwOpEiMbqRObM6kRN0+pEs9nqRCHg
6kSI5upE7+zqRE3z6kS7+epEGQDrRIgG60TvDOtEVRPrRLsZ60QZIOtEiCbrROYs60RVM+tE
uznrRCFA60SARutE70zrRE1T60S7WetEIWDrRIBm60TvbOtEVXPrRLt560QhgOtEgIbrROaM
60RVk+tEu5nrRCGg60SAputE76zrRE2z60S7uetEGcDrRIjG60TmzOtEVdPrRLPZ60QZ4OtE
iObrRO/s60RV8+tEu/nrRBkA7ESABuxE7wzsRE0T7ES7GexEGSDsRIAm7ETmLOxEVTPsRLM5
7EQhQOxEiEbsROZM7ERNU+xEu1nsRBlg7ESIZuxE5mzsRE1z7ES7eexEGYDsRICG7ETvjOxE
TZPsRLOZ7EQZoOxEgKbsRO+s7ERVs+xEu7nsRCHA7ESIxuxE78zsRE3T7ESz2exEGeDsRIDm
7ETm7OxEVfPsRLP57EQZAO1EgAbtRO8M7URNE+1EuxntRBkg7USIJu1E7yztRE0z7US7Oe1E
IUDtRIBG7UTvTO1ETVPtRLtZ7UQZYO1EiGbtRO9s7URNc+1Es3ntRCGA7USAhu1E74ztRFWT
7US7me1EGaDtRIim7UTvrO1ETbPtRLu57UQZwO1EiMbtRObM7URV0+1Es9ntRCHg7USI5u1E
5uztRE3z7US7+e1EIQDuRIAG7kTmDO5EVRPuRLsZ7kQhIO5EgCbuROYs7kRNM+5EsznuRCFA
7kSIRu5E5kzuRFVT7kSzWe5EIWDuRIBm7kTvbO5ETXPuRLt57kQZgO5EgIbuROaM7kRNk+5E
u5nuRCGg7kSIpu5E5qzuRFWz7kS7ue5EIcDuRIjG7kTmzO5ETdPuRLvZ7kQh4O5EgObuRObs
7kRV8+5Eu/nuRCEA70SABu9E7wzvRFUT70SzGe9EGSDvRIgm70TmLO9EVTPvRLs570QZQO9E
gEbvROZM70RNU+9Es1nvRCFg70SIZu9E5mzvRFVz70S7ee9EKoDvRICG70TmjO9EVZPvRLuZ
70QZoO9EgKbvROas70RNs+9Es7nvRBnA70SAxu9E5szvRE3T70Sz2e9EGeDvRIDm70Tv7O9E
TfPvRLv570QZAPBEgAbwRO8M8ERVE/BEwxnwRCEg8ESIJvBE5izwRFUz8ES7OfBEGUDwRIBG
8ETmTPBETVPwRLNZ8EQhYPBEgGbwROZs8ERVc/BEu3nwRCGA8ESAhvBE5ozwRE2T8ESzmfBE
GaDwRICm8ETvrPBEVbPwRLO58EQZwPBEgMbwRObM8ERV0/BEs9nwRBng8ESA5vBE7+zwRE3z
8ES7+fBEGQDxRIAG8UTvDPFETRPxRLsZ8UQhIPFEiCbxRO8s8URNM/FEsznxRBlA8USARvFE
5kzxRE1T8USzWfFEGWDxRIhm8UTvbPFETXPxRLN58UQhgPFEiIbxROaM8URVk/FEu5nxRBmg
8USIpvFE76zxRFWz8USzufFEGcDxRIDG8UTmzPFETdPxRLPZ8UQh4PFEiObxRObs8URN8/FE
s/nxRBkA8kSIBvJE5gzyRE0T8kSzGfJEISDyRIgm8kTmLPJEVTPyRLs58kQZQPJEgEbyROZM
8kRNU/JEs1nyRBlg8kSIZvJE5mzyRE1z8kS7efJEIYDyRIiG8kTvjPJEVZPyRLOZ8kQZoPJE
gKbyRO+s8kRNs/JEs7nyRBnA8kSAxvJE78zyRE3T8kS72fJEGeDyRIjm8kTv7PJEVfPyRLP5
8kQZAPNEgAbzROYM80RVE/NEuxnzRBkg80SIJvNE5izzRFUz80S7OfNEIUDzRIBG80TmTPNE
VVPzRLNZ80QZYPNEiGbzROZs80RNc/NEu3nzRBmA80SIhvNE5ozzRE2T80SzmfNEGaDzRIim
80TmrPNEVbPzRLO580QhwPNEiMbzRO/M80RV0/NEs9nzRBng80SI5vNE5uzzRFXz80Sz+fNE
IQD0RIAG9ETmDPRETRP0RLMZ9EQZIPREiCb0RO8s9ERVM/REszn0RBlA9ESARvRE5kz0RFVT
9ES7WfREGWD0RIhm9ETvbPRETXP0RLt59EQhgPREgIb0RO+M9ERNk/REu5n0RCGg9ESIpvRE
5qz0RFWz9ESzufREGcD0RIDG9ETmzPRETdP0RLvZ9EQZ4PREiOb0RPfs9ERV8/REu/n0RCEA
9USIBvVE7wz1RFUT9USzGfVEISD1RIAm9UTmLPVEVTP1RLs59UQhQPVEgEb1RO9M9URNU/VE
s1n1RBlg9USIZvVE72z1RE1z9US7efVEIYD1RICG9UTmjPVETZP1RLuZ9UQZoPVEiKb1ROas
9URNs/VEu7n1RBnA9USIxvVE5sz1RFXT9US72fVEIeD1RIjm9UTm7PVEVfP1RLP59UQZAPZE
iAb2ROYM9kRVE/ZEuxn2RBkg9kSAJvZE7yz2RE0z9kSzOfZEIUD2RIBG9kTmTPZETVP2RLNZ
9kQhYPZEiGb2ROZs9kRVc/ZEs3n2RBmA9kSAhvZE74z2RFWT9kSzmfZEGaD2RIim9kTmrPZE
TbP2RLu59kQZwPZEgMb2RObM9kRV0/ZEs9n2RCHg9kSI5vZE5uz2RFXz9kSz+fZEIQD3RIAG
90TvDPdETRP3RLMZ90QZIPdEiCb3RO8s90RNM/dEszn3RBlA90SARvdE5kz3RE1T90S7WfdE
GWD3RIhm90TmbPdETXP3RLN590QhgPdEiIb3ROaM90RVk/dEs5n3RCGg90SIpvdE76z3RFWz
90SzufdEGcD3RIDG90TmzPdEVdP3RLPZ90Qh4PdEgOb3RO/s90RN8/dEs/n3RCEA+ESIBvhE
5gz4RFUT+ES7GfhEISD4RIgm+ETvLPhEVTP4RLM5+EQZQPhEiEb4RO9M+ERNU/hEs1n4RBlg
+ESAZvhE72z4RE1z+ES7efhEGYD4RICG+ETvjPhETZP4RLOZ+EQZoPhEiKb4ROas+ERVs/hE
s7n4RBnA+ESIxvhE5sz4RFXT+ES72fhEGeD4RIDm+ETv7PhETfP4RLP5+EQZAPlEgAb5ROYM
+URNE/lEsxn5RCEg+USIJvlE7yz5RFUz+US7OflEGUD5RIBG+UTmTPlETVP5RLNZ+UQhYPlE
gGb5ROZs+URVc/lEs3n5RBmA+USAhvlE5oz5RFWT+US7mflEIaD5RICm+UTmrPlEVbP5RLu5
+UQhwPlEgMb5RObM+URN0/lEu9n5RBng+USA5vlE7+z5RFXz+US7+flEGQD6RIAG+kTmDPpE
VRP6RLMZ+kQZIPpEgCb6RO8s+kRNM/pEuzn6RBlA+kSARvpE70z6RE1T+kS7WfpEGWD6RIBm
+kTmbPpEVXP6RLt5+kQZgPpEgIb6ROaM+kRVk/pEs5n6RBmg+kSApvpE5qz6RE2z+kSzufpE
GcD6RIDG+kTvzPpETdP6RLPZ+kQZ4PpEgOb6RO/s+kRV8/pEu/n6RCEA+0SABvtE7wz7RFUT
+0SzGftEISD7RIAm+0TmLPtETTP7RLs5+0QZQPtEiEb7RO9M+0RNU/tEu1n7RBlg+0SIZvtE
5mz7RE1z+0SzeftEIYD7RIiG+0TvjPtETZP7RLOZ+0QZoPtEgKb7RO+s+0RNs/tEu7n7RBnA
+0SIxvtE5sz7RFXT+0Sz2ftEIeD7RIjm+0Tv7PtETfP7RMP5+0QZAPxEgAb8RO8M/ERVE/xE
sxn8RBkg/ESIJvxE5iz8RE0z/ES7OfxEGUD8RIhG/ETmTPxETVP8RLNZ/EQqYPxEiGb8RO9s
/ERVc/xEu3n8RBmA/ESAhvxE74z8RFWT/ES7mfxEGaD8RICm/ETmrPxEVbP8RLu5/EQZwPxE
gMb8RObM/ERN0/xEw9n8RBng/ESI5vxE7+z8RFXz/ES7+fxEIQD9RIgG/UTvDP1ETRP9RLsZ
/UQhIP1EiCb9ROYs/URNM/1Euzn9RBlA/USIRv1E5kz9RE1T/USzWf1EIWD9RIBm/UTmbP1E
TXP9RLN5/UQZgP1EgIb9ROaM/URVk/1Es5n9RCGg/USIpv1E76z9RFWz/US7uf1EGcD9RIjG
/UTvzP1EVdP9RLPZ/UQh4P1EgOb9RObs/URV8/1Es/n9RBkA/kSIBv5E5gz+RE0T/kS7Gf5E
ISD+RIAm/kTvLP5EVTP+RLs5/kQZQP5EgEb+ROZM/kRVU/5Es1n+RBlg/kSAZv5E5mz+RFVz
/kSzef5EIYD+RICG/kTmjP5EVZP+RLuZ/kQZoP5EgKb+RO+s/kRVs/5Es7n+RCHA/kSAxv5E
78z+RE3T/kSz2f5EIeD+RIDm/kTm7P5EVfP+RLP5/kQZAP9EiAb/RO8M/0RVE/9Esxn/RCog
/0SAJv9E7yz/RFUz/0S7Of9EIUD/RIhG/0TmTP9EVVP/RLtZ/0QZYP9EgGb/ROZs/0RNc/9E
s3n/RBmA/0SAhv9E5oz/RE2T/0Szmf9EGaD/RICm/0TmrP9EVbP/RLu5/0QhwP9EgMb/RO/M
/0RV0/9Eu9n/RCHg/0SA5v9E7+z/RFXz/0Sz+f9EDAAARUADAEV3BgBFqgkARd0MAEUMEABF
QBMARXcWAEWmGQBF2RwARRAgAEVEIwBFdyYARaopAEXdLABFDDAARUAzAEV3NgBFpjkARdk8
AEUQQABFREMARXJGAEWuSQBF3UwARQxQAEVEUwBFd1YARapZAEXdXABFDGAARURjAEVyZgBF
qmkARd1sAEUQcABFRHMARXJ2AEWqeQBF3XwARQyAAEVEgwBFcoYARaqJAEXdjABFDJAARUCT
AEV3lgBFqpkARdmcAEUMoABFQKMARXKmAEWqqQBF2awARQywAEVAswBFd7YARaq5AEXZvABF
EMAARUDDAEVyxgBFqskARdnMAEUQ0ABFQNMARXLWAEWm2QBF3dwARRDgAEVE4wBFd+YARabp
AEXZ7ABFDPAARUTzAEV39gBFpvkARdn8AEUQAAFFQAMBRXcGAUWqCQFF3QwBRQwQAUVEEwFF
chYBRaoZAUXZHAFFDCABRUAjAUV3JgFFqikBRdksAUUMMAFFQDMBRXc2AUWqOQFF2TwBRRBA
AUVEQwFFckYBRapJAUXZTAFFDFABRUBTAUVyVgFFplkBRd1cAUUQYAFFQGMBRXdmAUWmaQFF
3WwBRQxwAUVAcwFFcnYBRap5AUXZfAFFEIABRUSDAUV3hgFFpokBRd2MAUUMkAFFRJMBRXKW
AUWqmQFF3ZwBRQygAUVEowFFcqYBRaqpAUXdrAFFELABRUSzAUVytgFFprkBRd28AUUQwAFF
QMMBRXLGAUWqyQFF</AssayXData><AssayYData Points="3000">IGVEQN+0REBySURA4mxEQGyrREA4MURALXFEQHlpREAHnURAb0JEQJ06REBTW0RAWT5EQI4l
RED1XURAsmREQFWCRED8X0RAmWxEQEU+REBHUERA3PhDQMRbREC9MERA4FJEQNGWREBRNURA
YuVDQE5JRECZSERAw1pEQLFDRECDEERAtyBEQGtNRECLd0RA8ntEQKQ0RECIQURAdG1EQHiq
REDhMURAAT9EQE9uREBZD0RAyDFEQK5GRECkBERAzi9EQLIyREBaQkRA/W1EQF9eRECbRkRA
Q1xEQII1REB4bkRANGFEQJdYREAKIERAQ0FEQHX2Q0C+LERAcWxEQLEqRECPbERAt2pEQNhe
REBpQ0RACA1EQLMuREADQ0RA9v5DQKH7Q0AeOERAbENEQOxWREBbWURAIjBEQGSJREDCO0RA
nEVEQJHjQ0B+YkRAnUJEQKdMREAHUERAiWdEQOAmRECDMERAshREQP14REBZPURABENEQCcj
REAIOkRAJf5DQLkWREDWNURA+15EQAMTREBNNERAJj1EQPgVREC0UkRAZU5EQGQsREAt8UNA
jVlEQBgeREDcOURAl01EQJEIREDY50NAxjVEQBnyQ0DVJURANwVEQA9WREBg5ENAV0tEQDbm
Q0AgEURAnEFEQG3yQ0BeUERAjD1EQAvGQ0DeNkRAKSBEQEk2REAMP0RAMCVEQFdUREBSZ0RA
4hxEQIUZRECWSURAMSREQDUtRECwJURAwzdEQEcmREBOIERAURBEQD3sQ0CJGERA1RJEQM0J
RED6JURAzB5EQP4FREBWAERAx0ZEQN/CQ0DBHURAGP1DQFLuQ0DM7UNAYX5EQGpYRECS8ENA
vRlEQA0RREAHUURAvONDQD4UREAGDURARyxEQAf+Q0DUG0RAXxVEQOknREDDSkRAaGREQEb6
Q0CNEURAqBNEQDsmREBWHURABjZEQNr9Q0C8/UNAPhJEQMYpREAbRERAAOZDQAAUREArEkRA
yOJDQJ7rQ0A5/ENAhgVEQDAWRECHzUNA+gVEQI4lREBJJ0RAaUREQOYQREAO/UNAngZEQKZD
REAiLURAMdlDQMkrREBGy0NAeCREQED9Q0BHDURAvjhEQNTpQ0APDERAsBJEQMweREANH0RA
+w9EQL0oREA9HERAAspDQJkwRECE80NAbAZEQEACRECg20NAjSBEQInqQ0BC/0NACS5EQMz1
Q0CbIERAOV5EQH79Q0BiKERA+CBEQMZLREB0CkRA/PpDQEb3Q0Am20NAiSNEQGoCREALLERA
8PBDQP8DREAOB0RAvz5EQLXeQ0DT30NAGVdEQAgfRECYUURA9RNEQGUlREDH6UNAeuNDQAou
REBl5ENALwdEQG4kREB4O0RACuFDQI7/Q0Db5kNAb+JDQHsTREALx0NA5/tDQC9zQ0Bk9kNA
WiBEQMZJRECkIkRA9QFEQE71Q0A8JkRA5+RDQCIZREDNykNABPdDQLsPREBsIkRAQipEQDwZ
REBs3UNAsBZEQEEYREA//UNAhsVDQAVGREDFw0NAXNpDQL5SREAc7kNAjOBDQCnxQ0DruENA
egBEQEIrRECeFkRAouRDQCzdQ0Co+0NA4uBDQEyuQ0C6zkNAuNtDQCYgREBA4kNAmxBEQJsZ
RECs0ENA49BDQHgHRECe7kNAXKJDQLX7Q0C2r0NAddlDQLgCREAND0RAQQFEQBQOREABvkNA
qNBDQOQtREAb20NAHCNEQL7hQ0BOHERAEuJDQK8OREDg5UNAb7VDQOcdRECtsENAhxlEQF3m
Q0Bj0kNATgREQBzfQ0Ae+kNAJbVDQEacQ0DeDkRAF+dDQNwOREAgFURAcfpDQIzYQ0CFzkNA
4wVEQOHoQ0Df+0NAR+5DQGn4Q0De6kNAH+VDQNy8Q0CjzENAfahDQFnCQ0BP4kNAjJNDQAUJ
REAb0ENA4AtEQMLbQ0DVl0NAN+FDQAXZQ0BC60NA+N9DQHBgRECW4UNAJppDQIjvQ0CzokNA
0Q5EQLnQQ0A27ENA96lDQGrpQ0A61UNAQOZDQPCxQ0CZ5kNAVthDQCQEREBQHERAU4xDQIZw
Q0BbvkNABahDQHnhQ0DP2kNAxcBDQLTeQ0AifENAutdDQBLCQ0CbBURAyeJDQP7nQ0DXmkNA
HMtDQCfkQ0CozUNASo9DQEvRQ0AUzENAjtlDQNS6Q0BspkNALMNDQO5fQ0BRv0NAfctDQPKZ
Q0B9q0NARMRDQK38Q0BbjENAcN9DQGruQ0BctENA1tBDQNzyQ0Cs/UNA34hDQCrEQ0CRtkNA
vOBDQJjFQ0CCjkNAv65DQN+nQ0B1BkRA8PNDQIatQ0Ahw0NApZ1DQBy2Q0BAbkNAqb1DQO62
Q0Dl0kNAOtRDQD+2Q0CorkNAMMdDQKn5Q0Bt0UNA5utDQO+hQ0Dho0NArLVDQCnPQ0A+cUNA
n59DQODIQ0ANpkNAeOBDQGCAQ0BQ4UNAapdDQM/VQ0CUXkNACcZDQEPlQ0CmxkNAD81DQFWy
Q0Cn+0NAqcRDQLqqQ0DszUNAbqZDQLaZQ0D58UNAUHFDQHsPREC/2ENAh+tDQFLFQ0BE4kNA
z5RDQMbHQ0AJwUNA1XBDQP68Q0CEgENAUOhDQG3BQ0CC10NAFe5DQCFIQ0BhnkNA7NRDQFW4
Q0CoukNAnJlDQGzMQ0AAlkNAdbpDQMfZQ0CVE0RAMl5DQCLeQ0Cap0NAP9xDQIeTQ0DqnkNA
mIdDQJSKQ0BE4UNAq6lDQKOrQ0CGmENA65VDQFdRQ0DpokNAGZBDQNlrQ0BlbkNAar1DQEOz
Q0DDy0NA0ItDQHykQ0AFrUNAaJZDQGuDQ0DLpkNAY5BDQIyZQ0A5pUNAD5RDQIyaQ0AhpkNA
j71DQDl5Q0ACz0NA1rxDQBOAQ0BenUNAJ6pDQBazQ0CL30NAboNDQBV4Q0AuskNA42JDQPjL
Q0AppUNAk4VDQOV2Q0DRjUNAO5pDQHTcQ0CDV0NAibdDQJKgQ0BShUNA0DNDQMGMQ0BfxkNA
h3VDQBe2Q0CCoENA6YhDQBLZQ0DQukNAxMBDQEVHQ0AtsENAsIpDQB2bQ0D5lENAVDVDQLC5
Q0Ark0NAfbFDQKiCQ0BHfENAb4lDQE+RQ0DPUENAtLZDQMeGQ0CAtkNAEXNDQMOjQ0CIckNA
n7dDQBmLQ0CUpENAyZJDQOKiQ0DyeENAw29DQObDQ0Cbi0NAEWdDQClqQ0BMikNAoFVDQH+i
Q0B6v0NACzRDQPO2Q0BWcENASGtDQJGgQ0Aae0NA4HpDQHy/Q0D6skNA2J9DQHhgQ0AGdUNA
05xDQDaPQ0A9okNAE5BDQEFnQ0Dh0kNA6ntDQDQvQ0BblkNAUnlDQDSxQ0D5X0NAj2ZDQKmL
Q0CgnENALndDQIqgQ0D7eENAEGZDQAW2Q0BdjkNAzFJDQJOfQ0BqhUNAFKVDQFpuQ0CVmUNA
z1lDQA9pQ0DVfENAU3BDQFutQ0Am5UNA2YVDQJZbQ0BmN0NAp2dDQBV0Q0CIbUNAM41DQHRt
Q0AbVkNAfWBDQJPDQ0AuWUNAwXBDQFhjQ0BXl0NAAodDQMOAQ0DwqENA22JDQDF5Q0AXi0NA
eqJDQCBfQ0AAeENAnUlDQNSfQ0CWokNAm3RDQAljQ0ADWkNAzlZDQGZnQ0CUj0NA3WRDQNlW
Q0DpakNAkjVDQEdmQ0CZj0NACYRDQHI7Q0CEfkNAUIBDQOabQ0C/ZENAxEdDQPg5Q0D2YUNA
QlJDQIliQ0A9MUNAB4VDQHGLQ0DCY0NAMH5DQLaUQ0DzYUNAtEhDQLtQQ0DKfkNAe89DQCNp
Q0BRiENA+TlDQIB1Q0BClUNA/GZDQCxvQ0BsL0NA/JxDQN1pQ0CBb0NApTtDQG1GQ0B2mUNA
TZBDQIasQ0AMRUNAgitDQDI5Q0AWU0NA/01DQIILQ0AlWENAen1DQLVKQ0AzcENArYhDQH5L
Q0BAdkNADUBDQFt4Q0ApPkNAvqJDQPp6Q0C9A0NAUX1DQMsfQ0DNUUNAuGpDQKhRQ0BQO0NA
2HZDQOBNQ0DpOENAqGdDQM5bQ0DCXkNA91pDQOsgQ0D6Z0NACkFDQL1IQ0DHR0NA6EFDQOMI
Q0DOaENA8TBDQBlmQ0APWUNAtV5DQIccQ0C1dUNAcElDQP5eQ0BlU0NAvjpDQMtaQ0AXLkNA
aVpDQGsuQ0CXMkNAsQJDQKtgQ0DzPkNA0eJCQIwHQ0CWYUNAakNDQBpaQ0COPENAPW9DQCyQ
Q0BrMUNAfyhDQKVeQ0BIeUNAjS9DQA03Q0DKbENAWA5DQOdcQ0ClaENAhU9DQJpZQ0DgA0NA
MktDQNnpQkCUUUNAGjZDQLIsQ0AdY0NAAwtDQIBuQ0AdPENAjzlDQGV1Q0CONENAOUVDQKho
Q0AQAkNAFkRDQOQuQ0AEVENAb/hCQII2Q0BjTENALCxDQPI8Q0B+AENAkT5DQLADQ0AXSENA
aMJCQCA0Q0DGH0NARRNDQKSvQ0B6RkNA9ztDQKEsQ0D/EkNA9S5DQOArQ0AlW0NAF2pDQJ1F
Q0Ar9kJA6jtDQJtIQ0CSX0NAUTZDQFYCQ0DPO0NATRVDQJMxQ0BPC0NAJhpDQOvmQkAy80JA
LOhCQIghQ0BqVUNAoUFDQFIzQ0C8SkNAVgJDQJBJQ0ATRUNAo+lCQDJPQ0ARX0NAcDZDQPwl
Q0CjJ0NAmEdDQAFRQ0BXLkNAjvtCQGVMQ0BPPUNAtzFDQAoQQ0Cpd0NAzSNDQN3nQkDGVkNA
RiRDQO77QkBGNUNAFQhDQIh2Q0CUK0NAlDpDQDQSQ0AYEkNAPQdDQD44Q0C7+UJANhNDQCwv
Q0CSGUNAnEZDQDY3Q0CB3UJARRRDQDhCQ0C4IUNANiJDQOE8Q0BMCENAniVDQBc5Q0DrMkNA
FBVDQC40Q0C5OENAnyRDQPfuQkBWNUNAUTxDQMoWQ0BIO0NAb0BDQG0rQ0AT5kJA2BpDQH0X
Q0Ap1kJAODNDQGkbQ0C1+UJArU9DQDMaQ0B7C0NAvlBDQHMcQ0BlSENAauJCQG78QkB1MUNA
bgxDQN7mQkC140JAfdZCQMv1QkBJX0NAu+xCQFvcQkB/y0JA7CJDQHcOQ0Do+EJAGwhDQCbz
QkAmI0NAXg9DQKQiQ0Ao8UJAEBRDQIQ6Q0Dy+UJAp/hCQAPJQkBM8EJAZb9CQOzkQkAZ6UJA
7dFCQGApQ0D1zEJAEkFDQPX6QkDCI0NA1RdDQGbEQkBl2UJAXi9DQJgmQ0CtvUJAIxdDQNDd
QkDV5UJAxE1DQADnQkCNC0NAUyRDQI4AQ0DvCENAG85CQDsIQ0CeGENA6sRCQGYeQ0BoKkNA
/CNDQE/bQkAh9kJAvcxCQJfkQkChFkNAjRtDQCvAQkDbAUNA9NBCQMPgQkAN7EJA4ShDQG8V
Q0CF+0JAXyhDQFkTQ0BzAUNAcRBDQNDxQkB7PUNA0TJDQC4OQ0B98kJAANdCQOsFQ0DQ3UJA
2elCQFEMQ0DlykJAn6pCQGLnQkAABUNAlsVCQAj4QkCdMUNAnMpCQC4GQ0DyrkJAr+hCQIoI
Q0Dkz0JAWR5DQI/OQkB80UJAKCpDQEi0QkC49UJAqDtDQEQQQ0AX3kJABNdCQHSgQkA6w0JA
bu9CQJvdQkBcw0JA/+ZCQNXPQkDiwUJAesFCQOe7QkBYIENATy9DQIzrQkDe/kJAGK5CQNj/
QkBc2UJAtPpCQNdDQ0DS1UJAcMxCQHraQkAOtUJAMPlCQJTEQkAe/EJAA/dCQF+8QkAM10JA
UctCQKGdQkD3/UJADQ1DQEyoQkAi2kJAsaRCQNOiQkDhE0NAa9JCQOGTQkBa/0JACeRCQEm0
QkDn+kJANu1CQFLiQkAzz0JAws5CQCe4QkBBrkJAB69CQDLTQkAj7EJAHNhCQAznQkANnkJA
APNCQJCpQkDIa0JAb+ZCQLi3QkAdzEJAOSNDQOnLQkAUz0JAdOVCQJHPQkADKENAt4xCQMvJ
QkDEtEJAmiRDQIDyQkAj1EJAc9xCQI6wQkAvukJAvNBCQJ+KQkAKmEJAortCQKbQQkCB30JA
cLBCQIcSQ0B7/kJA7btCQJTHQkBnpkJAE4pCQJLIQkCOw0JAac9CQC3FQkCs2EJAostCQKD+
QkC+sUJA0gFDQG7PQkDluEJANPxCQK8IQ0C8EkNAyPFCQGbHQkDBu0JAjZBCQL3hQkDlgEJA
IqxCQPPHQkCa3EJAkcFCQFSpQkCu20JA899CQKa5QkBpukJAE89CQNy4QkAsr0JAacBCQHic
QkDMxkJA8PVCQL0CQ0Dl2EJA0/JCQLTDQkD98UJAIhpDQBXfQkDKwkJARpFCQAGfQkB9okJA
i9BCQHPgQkCwwUJAYLpCQPKFQkDyfkJAB75CQOjOQkCPy0JAmNJCQG4GQ0AUekJArZpCQEPM
QkBD3kJAOq5CQCv9QkDnIUNAkqpCQGqTQkAHlEJAn7xCQCu7QkDBlkJA8tNCQN2QQkCBvkJA
lMtCQBOnQkC5AENAAO1CQB2uQkDIn0JAdbFCQLXWQkASyEJAsrxCQEWXQkC8pUJAZrxCQDCg
QkAwykJA081CQO3VQkBSZ0JA1IFCQPmrQkASp0JAUG5CQMTrQkCf8UJA055CQImeQkBJwUJA
T/FCQEaQQkC9pkJAb25CQFHcQkAfu0JAts5CQILAQkBWv0JANodCQFWjQkBluEJA/GtCQP65
QkBFxkJAaq9CQHPDQkDzUkJAzYtCQNN/QkC0qEJAucVCQJvrQkBRikJALMNCQC7DQkDv7UJA
K95CQBXIQkAvwEJAQmpCQGXJQkDt1UJA4pxCQM6WQkD1nUJAWnpCQIWkQkDzo0JAu5RCQP3a
QkBCmkJAqr9CQA9WQkA4mUJA9ZJCQD+0QkB9nUJARaxCQDfmQkAdoEJAv8NCQNnpQkAYgEJA
LdpCQF3LQkAruUJAyINCQOeKQkAW0EJACltCQJiEQkDErkJAdQdDQKxTQkDR90JA4a9CQCKA
QkABz0JAb5xCQMHnQkD8mUJAE2lCQONVQkD/rkJAeHpCQD+JQkD5w0JAs4hCQMCYQkBRsEJA
nX5CQB6BQkCon0JAcZ1CQEtrQkBip0JALJdCQK81QkCpikJAh7tCQObOQkBTSEJA1nFCQCGV
QkDcfEJAMkZCQDa+QkCFlEJAmtlCQECdQkAMiEJAkKtCQBOrQkAbgUJAWYBCQEOSQkAii0JA
AX1CQKFWQkCbm0JAj11CQMqcQkDJzEJAa7NCQEaNQkDNkUJA9aVCQN1bQkB4xEJA0o1CQH21
QkC4q0JAWpRCQGOAQkCdokJAp6ZCQDRvQkAMpkJAMjpCQF6SQkBNp0JA0YVCQB23QkCFkUJA
nbFCQNWGQkDjXUJAqpRCQCt7QkCwfkJAg29CQD1zQkBbYUJAlYBCQNeZQkB3oEJA9GpCQOra
QkAAq0JAzHBCQG3pQkCBpEJAOIRCQKzdQkBelUJAN31CQC6HQkCgq0JA5olCQDF/QkD3tUJA
6XRCQOo3QkCcwEJAsaFCQCaIQkB8iUJA4VtCQJtwQkBCm0JAVqVCQPhpQkAIjEJAZn1CQACL
QkBMlEJAO31CQH9zQkDdZkJAl21CQHmZQkDRW0JAyLBCQB+mQkDWPUJA99lCQL1kQkA/bkJA
7DRCQIV/QkDpZ0JAmGtCQP9QQkDgW0JAYolCQBeZQkBylEJAagdCQO5uQkBYfEJA83JCQEBe
QkA4pkJAZRxCQIyFQkCagEJAQYpCQCuiQkB2VEJAgIJCQG5eQkDSs0JAcKlCQFFUQkBwj0JA
nqBCQPpQQkC1U0JAWFVCQEmEQkBEaUJAzINCQPtGQkAfcEJAfINCQA94QkAqPUJAtnVCQABT
QkAPm0JAYmpCQMt5QkBVpUJA+TBCQKmPQkD+skJA2FpCQO6HQkDWhEJAn7RCQGJgQkCXbEJA
+FNCQKNfQkA5SkJA+IJCQP2QQkDRSkJAiHRCQElZQkCGNkJASqRCQFpQQkClREJAWn1CQG+t
QkAORUJAa1NCQLSyQkD0hEJAHD5CQFBaQkCOgUJAw7ZCQC2gQkADRkJAWF9CQPdXQkCYpkJA
+1FCQBNRQkDAQUJAuTVCQOtXQkDznEJA6WFCQKBzQkArBUJA60BCQL65QkCJUUJAOKlCQBlW
QkB4SUJA6UhCQJZeQkDQWkJAH4JCQFWMQkAmTEJAfWhCQJ4gQkCPY0JA/WlCQPSDQkCfikJA
WYpCQN1WQkB/kkJA+GxCQMVqQkDHb0JADUJCQOxaQkAvOUJAPT5CQG1PQkDHdkJA3pNCQDdE
QkAFY0JAoIdCQJWcQkDJbEJAfR5CQFaaQkBLMkJAuhlCQP5vQkDwkUJAaWZCQM1jQkBjIkJA
xlZCQI1DQkCvZUJAl4VCQBRSQkCgWUJAPk1CQJ5GQkAknkJAWj1CQOBoQkBgYUJAv4VCQLx0
QkBWFUJA711CQHpAQkB6GkJAgDhCQN5fQkB7WEJAf05CQNJPQkB8i0JA2oNCQMB9QkDimkJA
RlJCQDpLQkADs0JABEtCQLdaQkDACkJAC2hCQKUnQkCfTkJAiGhCQM88QkAmTUJAGltCQORP
QkBInkJAMitCQNxTQkC7Z0JAGmdCQBchQkDLTUJAy0JCQIw5QkBdoEJA+W9CQBBwQkA9X0JA
509CQL5+QkCTF0JACDBCQO9FQkBkP0JAdmhCQAg/QkCeHkJAqAFCQCdmQkATaEJAe0lCQO9H
QkD3IEJA0wtCQBZ+QkB1F0JAB0dCQItMQkC7DEJAfQpCQAwnQkABS0JA21tCQFMYQkBbQ0JA
PxpCQBYYQkAwN0JAtEFCQIs8QkDPH0JAC1dCQNVdQkB+IkJAWYxCQFv+QUDkHEJAnFdCQERJ
QkDJF0JAnkRCQKVWQkAgOEJAyxxCQOcxQkDbh0JACUJCQHJpQkDuAEJA1C5CQCpjQkCVWEJA
n0BCQGEHQkAcPUJA9wVCQLdOQkABHkJAtTNCQEUvQkBUKEJAGIlCQKdeQkDUVUJA+7tBQBYz
QkD3OUJA8CNCQPdGQkD/SEJAjCVCQFwvQkCZPEJAwBxCQHZMQkDCIkJADAVCQBJFQkA4ekJA
SDRCQFgzQkBrKkJADCVCQKkzQkBNc0JAgUFCQOIbQkCHL0JAFipCQLL9QUC/LEJAEAFCQN0j
QkDS8kFA0zxCQKwtQkA7V0JAxhVCQBQcQkDFYUJAbhtCQC9RQkB/E0JA8TZCQIEYQkAwuUFA
qFZCQPGAQkCdD0JAjmVCQFU2QkCeQkJALf5BQFEXQkBBVUJAOF9CQPJzQkB2IUJAXGdCQFcT
QkCMQEJA/h5CQKlLQkDB4EFAUS9CQF45QkDC/kFAyv9BQFQeQkBfIEJAxRdCQBF/QkDbGEJA
4RpCQFr6QUBgS0JA2VhCQABGQkCrIEJAIEVCQETxQUBnx0FAKkJCQKbaQUDcUEJA2fRBQKvG
QUCSHkJAozFCQP8yQkC0Q0JAhk1CQLU5QkDJaUJAFiJCQOI6QkAe+UFAlzNCQI41QkC7QkJA
/eJBQIYuQkDdS0JAWy1CQHw1QkA1L0JArCxCQERRQkD1LEJAighCQIobQkD/WUJAVAlCQKbm
QUAUPUJACPpBQJkMQkCCU0JABkRCQA/4QUBzDUJA6R5CQPznQUDuBEJAigdCQEz6QUAO/EFA
A7xBQGDNQUBYKUJABupBQM/8QUCbGkJA4ChCQLQNQkDU6kFAhnZCQBseQkCTEkJAVftBQCQG
QkBp90FA8SdCQMgHQkBMSEJA9+RBQE7fQUC6JUJAXiBCQEUDQkAvA0JAfypCQMTkQUCQJ0JA
wQ9CQB0JQkChxkFAtv9BQBggQkBsG0JAgTFCQEIgQkBwNEJA2D1CQEIfQkAJHEJA9N9BQA8c
QkDOAEJAEzNCQGPjQUA44kFA2/RBQH7yQUBh5UFADidCQEkBQkAmEUJALxBCQLDIQUBWNUJA
khdCQJUrQkDdOUJAJRNCQF41QkA6lkFAK8NBQC9KQkCuH0JAwdZBQBP0QUCq8UFAAwZCQJTu
QUB5JEJAbwFCQK/8QUDSF0JAzdZBQDopQkDqEkJAbhJCQK75QUC0I0JAk0NCQC/LQUCX/0FA
fO1BQI2vQUDx8kFAEfBBQJM3QkAh7EFASfFBQCUcQkAJ9UFAyx5CQNRLQkDcE0JAJfhBQD8T
QkDFLkJAlilCQF7ZQUCXA0JApS5CQMkCQkBqAkJAAfRBQBy4QUCQvEFAKP1BQA63QUA24kFA
edlBQGUGQkCALUJAdAZCQJS4QUC2CUJAuQpCQDAyQkDm3UFAkPdBQHk1QkAMoUFAQwJCQJkT
QkBPGUJA0exBQB/2QUDJtUFA1eRBQCDKQUAQ8EFAu+pBQHThQUAyu0FAUdtBQDgSQkCMMEJA
BC1CQLeHQUAI7kFAMxtCQP/QQUAYCEJAieVBQDzLQUCOEEJAMPJBQBYkQkAj8kFA/+NBQETv
QUAb10FAnvVBQP0bQkA6ukFABCtCQDjrQUDIvkFAVuFBQF/QQUDWzEFAMK9BQBknQkAN70FA
PfdBQDT1QUBL3UFAgQJCQK3VQUDo2kFA8C1CQKTqQUDCF0JA2tdBQG4KQkDKz0FAXupBQBOw
QUBi8EFA1udBQMWdQUC2zEFAPQ5CQGc7QkA4l0FAcxpCQDzpQUA1BUJAo9pBQFnbQUCB0UFA
6uVBQDXiQUDl2UFA8eJBQFQDQkCuAUJA8vBBQO7sQUABA0JAaPdBQNXhQUBQ00FABNpBQKXO
QUC0OUJAvL5BQGwWQkDCz0FAmYhBQFABQkCAEUJA6ypCQN3uQUCe9UFAh7FBQKu6QUD+/UFA
6eRBQHqGQUBevkFA+dRBQEnQQUCz/0FAasdBQK43QkDZtkFAScRBQPOJQUDb4UFAk9JBQP/s
QUBm4UFAiMBBQFAeQkDCs0FA6sZBQPLAQUCsB0JAUbhBQCH9QUBut0FA+LNBQCPUQUD3uEFA
zRRCQMrFQUB5k0FAgdNBQH7lQUB3pUFAhC9CQB3EQUBMuUFAfLhBQDIFQkBW4UFAd/9BQJ4X
QkD+z0FAueBBQMrTQUAgC0JAH7RBQHK7QUCk4kFAkO1BQFB+QUD250FAHc5BQES7QUCfrUFA
Hb1BQOa5QUDMzkFAx8tBQL6/QUAN3UFAcbBBQNbHQUDA4UFAovFBQPXpQUBI0kFAVvtBQPK6
QUD6oEFAj/JBQHe1QUBh6EFALuNBQP+jQUCEzkFA8sNBQI/IQUBtqkFAeQFCQEMWQkAp+kFA
jMRBQD7AQUDruUFA8rBBQFPsQUCN/EFA2/5BQADtQUBzg0FARuBBQBGwQUDu0UFAJ7lBQDz9
QUB1q0FAce9BQES0QUBQvkFAYdlBQBjXQUBviEFA76xBQEwyQkCY2kFAM9NBQL/hQUA5uUFA
xJpBQKfbQUBUkUFAObJBQMDhQUCL2kFAVZpBQGflQUADmEFAPt5BQL3aQUD31EFACLZBQM0P
QkDhv0FAN/BBQKHcQUCmdUFAUZ5BQFX+QUBU4EFAN/xBQOm2QUAcpUFA69RBQCmaQUAi4UFA
WcVBQH2+QUBE9UFAcbxBQEjTQUByAUJAEJ5BQCutQUAsqEFAYehBQNijQUABv0FAWPVBQA6h
QUCK9UFA4+BBQA8GQkAXvUFAR8JBQJn7QUAHr0FARdZBQNKsQUABuUFAuhpCQC7RQUDGpkFA
4a9BQJe/QUA+ykFAn91BQAmcQUBupEFAl7FBQMC8QUA13kFAxONBQCrKQUDNd0FAZLBBQFiR
QUCMlkFAB6pBQO6MQUCKpUFAkrpBQG/HQUC9yEFAIMNBQP9+QUDtlkFAU8tBQE7KQUCTs0FA
naZBQO/TQUCJkkFAac5BQPyhQUBf40FA/rVBQLSnQUAlvkFAdr1BQLucQUDx7EFAx6dBQJSt
QUA7yEFAS6lBQKGSQUCnk0FA0tpBQN7kQUCrh0FAnbBBQJa6QUC0h0FAvZNBQIuxQUDMfEFA
ELdBQDCZQUC+pUFAscZBQKHUQUDnqUFAdulBQEmwQUCf5kFA1NlBQJ2tQUAA0kFAXtpBQJ6b
QUAtxEFAsvRBQLLRQUB000FAOAdCQE3GQUBAdUFAYtZBQJe2QUCQoUFADI5BQPFdQUAtb0FA
dZhBQHLTQUCU3kFAVYhBQMCUQUDqiEFAwYtBQOHLQUBYe0FAYpVBQMKBQUCV4UFASJVBQKre
QUBOsUFAksNBQKOTQUAasUFAO5tBQLJ8QUDCiEFAZetBQKiqQUAdlUFATOBBQJx2QUBm4UFA
Dr1BQB+nQUD1xUFADG1BQItsQUA2kUFAKL5BQEhdQUDQo0FA09FBQBi5QUCQWkFAM7lBQLOw
QUBtA0JAoqRBQLOMQUA3aEFAVnpBQNfmQUAO1EFAfX9BQCWAQUB+bkFAsp9BQOmzQUBqpUFA
aUJBQGVhQUDhWkFAsIpBQCV+QUCE3UFArJ5BQG2tQUDNmEFAAJhBQGeZQUDdvEFArdBBQNbY
QUB0sEFAC7VBQEfjQUDojkFAAvBBQF/LQUADpkFAfD1BQJvMQUC9kkFAKLdBQL5UQUBjcEFA
F3ZBQBrXQUC3nEFAf6lBQBJ+QUBpoEFAHJRBQIbHQUBKQUFAiXpBQACPQUDwREFAyqhBQAbG
QUDfrUFASZdBQKCJQUBtskFAUIpBQFOBQUCWkEFAMt5BQH+xQUDomkFAG5BBQIDZQUBTZ0FA
B61BQIrFQUA2MEFAkI5BQLSSQUAFo0FALZ1BQFWIQUDakEFAh4lBQFd4QUAcjkFAHpNBQD6w
QUC7b0FASo9BQMWgQUD3fUFAFG5BQPuYQUCCPUFAW7RBQFRtQUCee0FAW4FBQF6aQUDmj0FA
p4tBQDxvQUDmdkFA+H9BQGCYQUDTekFAVKpBQHeRQUBAukFATFZBQAylQUDSSkFAWtFBQMVj
QUD8iUFAo45BQGjmQUDBGEFAU3VBQM1YQUAnk0FAYKVBQBJ7QUBYfkFASWlBQGdtQUALh0FA
MmlBQIBdQUCNY0FAjWtBQJavQUDLZkFAm1lBQI+WQUCzrkFAc21BQM1fQUBTlUFAFsJBQHOT
QUCCJkFAwYBBQFm1QUCkn0FAyXpBQCjHQUDil0FAOS9BQGGkQUAwX0FAQZFBQOd0QUDgb0FA
XpRBQNBsQUAqlUFAGGtBQHWGQUAAjkFAg25BQEKmQUC5sEFAVlRBQOJVQUBZl0FAIm9BQEqu
QUBuuEFASbBBQH2JQUCnbkFA5q9BQPl/QUC+MUFAMFdBQNKJQUCVoUFAroJBQAxwQUDJgkFA
NWRBQHheQUCfgEFAvp5BQPSzQUBAkEFAjzFBQFysQUA3jkFA1nFBQH97QUCsJkFAKz5BQLN0
QUDJqUFA4JlBQAWMQUA5lkFAM4FBQMCLQUD5W0FAFaRBQI5aQUAwa0FAvn1BQFpiQUDiYUFA
YoRBQO+XQUBNeEFAb19BQP+oQUBTaEFAvnVBQDdQQUCva0FApElBQOqSQUCjdUFAyGBBQCtk
QUCwlUFAollBQKRMQUCwmUFA4oJBQD55QUAGVkFAF4RBQH2EQUAIdUFADW1BQG5+QUBySEFA
FpBBQC99QUD7q0FA1o1BQJ1NQUA0fkFAElRBQDhFQUB6SEFAvGhBQPwpQUBWVEFAtC5BQMZb
QUCYOEFAjGdBQF9DQUB8ekFACbRBQPaZQUB+lUFAWFNBQM6PQUBBlkFAZjVBQGxDQUBzdUFA
e1xBQFeeQUBJeEFAfI9BQDNzQUBOO0FAE65BQJkrQUDQokFAIUBBQE+cQUDCH0FApQRBQO0/
QUDLQEFAF5lBQFJNQUCEZEFAqV9BQBhgQUDgnUFAO1BBQKmDQUAiUEFAtk1BQONTQUB3c0FA
+FhBQGOeQUDRnEFALWhBQLRxQUCWWEFAbbdBQL9ZQUAsWUFAB39BQCAuQUDggEFATYpBQDum
QUDSiEFA0zFBQHwpQUC7ekFA4UhBQPxVQUDcb0FAX7RBQLGYQUCyIEFATSxBQPUrQUBTekFA
5R1BQPA8QUB4W0FAo3JBQJcnQUDhSkFAA6BBQCFAQUC5gEFA/mtBQEiYQUBFNkFA7VdBQHcw
QUAEfkFALCNBQNtnQUBILUFApmRBQEpVQUAvTkFA2UhBQB1SQUBwdkFAeoRBQJ82QUCzqkFA
C1FBQLcXQUAbW0FAAjhBQGNLQUBkKUFAOGlBQIpeQUDiXEFAVlRBQIhfQUBrSUFA3UNBQDBF
QUBEd0FArnhBQIsiQUAKT0FAloVBQDEhQUAUQ0FAiG9BQPpZQUD/VUFABnxBQFoFQUADRkFA
tG5BQNdvQUDXgUFAUFRBQJRrQUBtR0FAk3lBQGJhQUDDGkFAGVhBQO1iQUB4QkFAo1pBQHdW
QUCPDUFAVH5BQGqKQUCqV0FAsD1BQM9lQUDsMkFAUFRBQNw9QUDHQEFAXjZBQLeiQUDMOkFA
2opBQDghQUCkU0FAbk5BQDdmQUAjV0FAXXhBQKk8QUA8+kBArUhBQEZwQUC+/UBAfz9BQOdb
QUCVB0FAcjlBQGY6QUA7K0FAWTlBQJEoQUD4HEFAY1VBQAQkQUByPEFAZ0NBQFj8QEAvPkFA
4jBBQHQyQUD2IkFAbUdBQLH8QEA6KEFA4WFBQE1RQUAnLEFAojdBQARiQUAoN0FAPHRBQBP/
QEBBJUFADCFBQCooQUC9O0FAKE9BQN1tQUCGeUFAHRBBQA4dQUAWUkFAc0pBQFQaQUAPbEFA
WhlBQIdFQUCYLUFAxXpBQDxeQUAIQkFANjtBQApGQUD3EEFAjP1AQLdYQUCBT0FANwFBQL4k
QUCLi0FAl0RBQLzzQEDXUkFACFBBQCVVQUCsjUFA5gxBQK43QUClI0FArTpBQAZNQUDyQ0FA
gFdBQOsbQUDIVEFAc0JBQKQxQUASMUFAWvdAQLwxQUCAIkFAX/lAQLhaQUBXNkFAIgVBQJQN
QUBYcEFAPiVBQGI9QUARPUFAOGNBQERXQUCu9kBAIz5BQH02QUCFH0FAjEFBQOYgQUCpWUFA
uhNBQAgqQUBHGEFAESlBQKNDQUAqYkFAIi1BQOH0QECVRUFAPw5BQFA/QUDe0EBA8FtBQFYh
QUBdDEFAuAVBQI0fQUCEXUFAUSZBQJwAQUD+RUFAFDdBQGp2QUD/+0BA8gFBQPBLQUBPTUFA
OCdBQFQ2QUCl5EBAUkxBQOs5QUAxJEFAgg5BQHzzQECj20BAKGlBQG41QUCby0BAAAhBQAUb
QUA1EUFAFiBBQERoQUBHeEFAsQlBQDIxQUACJUFAlvZAQHcVQUDvP0FAZOxAQNFBQUC3A0FA
ww1BQKzXQEAPPUFAMC9BQEjzQEBQJkFAetxAQNz0QEBBJ0FAKz5BQIEaQUB6V0FAcFhBQGk4
QUCmPUFAEulAQOJRQUBt00BAmBRBQFkTQUDgEEFAH8VAQBohQUBJE0FAUwtBQPJDQUCQKUFA
VTBBQAZoQUAXXEFAYuZAQHMCQUCzHEFAJENBQEKGQUClJUFAHRNBQLzqQEBOOUFAqvFAQEz0
QEAc8UBA0kBBQF4mQUBeH0FAGC1BQJbiQEAO5UBApvNAQCzSQEBgEkFAMPRAQD44QUBPIUFA
xOdAQG4lQUC3y0BAnf1AQAjnQECr8kBAoAdBQP0iQUDTDUFA/ydBQGXwQECx/0BASz5BQA8H
QUCb3UBAdvdAQMkFQUClD0FADA5BQDkuQUAY90BAd/BAQDcdQUDWIUFAGzRBQDr9QECfJEFA
iElBQJ9fQUCkB0FATWdBQPPcQEDEXUFA0ApBQNAgQUB5O0FA9fdAQMbcQEDeC0FAB/9AQC8X
QUBpWEFAVSJBQO8vQUAy60BA8C1BQFkkQUCGF0FAHw5BQGAQQUAoB0FATypBQDL5QEC2QEFA
cDpBQDQKQUANKEFA9fBAQCctQUB63kBASAVBQGkYQUA+9EBAwRdBQKReQUAqykBANPdAQNDl
QEBD60BAn7JAQJHJQEA7I0FAMshAQKgKQUDGAkFA6uhAQEffQED2CEFAUyJBQLTmQECC9kBA
BENBQFnZQEA5OUFA</AssayYData></Step><Step><CommonData><SampleLocation>2</SampleLocation><SampleID></SampleID><SampleGroup></SampleGroup><SampleInfo></SampleInfo><SampleRow>C</SampleRow><SamplePlate>1</SamplePlate><WellType>REGENERATION</WellType><Concentration>-1</Concentration><ConcentrationUnits>µg/ml</ConcentrationUnits><MolarConcentration>-1</MolarConcentration><MolarConcUnits>nM</MolarConcUnits><MolecularWeight>-1</MolecularWeight><Temperature>30</Temperature><StartTime>2157312</StartTime><AssayTime>5</AssayTime></CommonData><FlowRate>1000</FlowRate><StepType>KREGENERATION</StepType><StepName>Regeneration</StepName><StepStatus>OK</StepStatus><ActualTime>5.00005</ActualTime><CycleTime>0.2</CycleTime><AssayXData Points="25">3swBRRDQAUVI0wFFeNYBRarZAUXi3AFFEOABRUzjAUV45gFFqukBReLsAUUU8AFFSPMBRXz2
AUWu+QFF3vwBRRQAAkVEAwJFfAYCRaoJAkXiDAJFFBACRUgTAkV8FgJFqhkCRQ==</AssayXData><AssayYData Points="25">dDMXQD+jFEAOBhNAt7YRQNojEUBaShBAp9UPQCfzDkDgWA5AbhoOQNeMDUDWVQ1AOrwMQMU8
DEAK6QtAbsULQAmQC0BIJwtAoxoLQFKNCkDOzwpAsmoKQBYcCkA/BwpANcwJQA==</AssayYData></Step><Step><CommonData><SampleLocation>1</SampleLocation><SampleID>Buffer</SampleID><SampleGroup></SampleGroup><SampleInfo></SampleInfo><SampleRow>C</SampleRow><SamplePlate>1</SamplePlate><WellType>BUFFER</WellType><Concentration>-1</Concentration><ConcentrationUnits>µg/ml</ConcentrationUnits><MolarConcentration>-1</MolarConcentration><MolarConcUnits>nM</MolarConcUnits><MolecularWeight>-1</MolecularWeight><Temperature>30</Temperature><StartTime>2169800</StartTime><AssayTime>5</AssayTime></CommonData><FlowRate>1000</FlowRate><StepType>KREGENERATION</StepType><StepName>Regeneration</StepName><StepStatus>OK</StepStatus><ActualTime>4.99907</ActualTime><CycleTime>0.2</CycleTime><AssayXData Points="25">4RwCRRAgAkVDIwJFeyYCRaopAkXdLAJFFDACRUczAkV3NgJFrjkCRd08AkUUQAJFQ0MCRXdG
AkWqSQJF4UwCRRRQAkVHUwJFe1YCRa5ZAkXdXAJFEGACRUdjAkV3ZgJFqmkCRQ==</AssayXData><AssayYData Points="25">iww5QL3+NkB5mDVAqfA0QC3ZNEDo3DRA6rk0QCyzNECZkjRACcg0QMdSNUCx3jRARw41QMjZ
NEAO6zRAMck0QHv/NEBB/TRAqvI0QLcENUDYKDVAvxM1QAI9NUBZUjVA4Ss1QA==</AssayYData></Step><Step><CommonData><SampleLocation>2</SampleLocation><SampleID></SampleID><SampleGroup></SampleGroup><SampleInfo></SampleInfo><SampleRow>C</SampleRow><SamplePlate>1</SamplePlate><WellType>REGENERATION</WellType><Concentration>-1</Concentration><ConcentrationUnits>µg/ml</ConcentrationUnits><MolarConcentration>-1</MolarConcentration><MolarConcUnits>nM</MolarConcUnits><MolecularWeight>-1</MolecularWeight><Temperature>30</Temperature><StartTime>2182127</StartTime><AssayTime>5</AssayTime></CommonData><FlowRate>1000</FlowRate><StepType>KREGENERATION</StepType><StepName>Regeneration</StepName><StepStatus>OK</StepStatus><ActualTime>4.99907</ActualTime><CycleTime>0.2</CycleTime><AssayXData Points="25">4WwCRRBwAkVDcwJFe3YCRa55AkXhfAJFFIACRUODAkV3hgJFrokCReGMAkUUkAJFR5MCRXeW
AkWumQJF3ZwCRRSgAkVHowJFd6YCRa6pAkXdrAJFFLACRUezAkV3tgJFqrkCRQ==</AssayXData><AssayYData Points="25">7ZwMQLBFCkAqYwlAZ+gIQNFoCEBQNQhAXR0IQOOOB0BGaAdAE3IHQLJHB0AkDQdAqK0GQKi1
BkAciQZACRMGQAdZBkBwKQZAfyoGQIfRBUBy5gVAVI4FQLemBUCwWAVAqWQFQA==</AssayYData></Step><Step><CommonData><SampleLocation>1</SampleLocation><SampleID>Buffer</SampleID><SampleGroup></SampleGroup><SampleInfo></SampleInfo><SampleRow>C</SampleRow><SamplePlate>1</SamplePlate><WellType>BUFFER</WellType><Concentration>-1</Concentration><ConcentrationUnits>µg/ml</ConcentrationUnits><MolarConcentration>-1</MolarConcentration><MolarConcUnits>nM</MolarConcUnits><MolecularWeight>-1</MolecularWeight><Temperature>30</Temperature><StartTime>2194330</StartTime><AssayTime>5</AssayTime></CommonData><FlowRate>1000</FlowRate><StepType>KREGENERATION</StepType><StepName>Regeneration</StepName><StepStatus>OK</StepStatus><ActualTime>5.00103</ActualTime><CycleTime>0.2</CycleTime><AssayXData Points="25">3bwCRRDAAkVHwwJFd8YCRarJAkXhzAJFENACRUPTAkV31gJFqtkCReHcAkUU4AJFR+MCRXfm
AkWq6QJF3ewCRRTwAkVD8wJFd/YCRar5AkXd/AJFFAADRUMDA0V7BgNFrgkDRQ==</AssayXData><AssayYData Points="25">jlg2QBlTNUDagzNAt6kyQOBsMkBpKjJArU8yQOsOMkAePjJAnRIyQKMcMkCndjJAaIMyQHMw
MkCwazJAcm4yQN19MkAWkDJAmmgyQF7BMkBBUzJAWJwyQIeEMkBMczJAkNQyQA==</AssayYData></Step><Step><CommonData><SampleLocation>2</SampleLocation><SampleID></SampleID><SampleGroup></SampleGroup><SampleInfo></SampleInfo><SampleRow>C</SampleRow><SamplePlate>1</SamplePlate><WellType>REGENERATION</WellType><Concentration>-1</Concentration><ConcentrationUnits>µg/ml</ConcentrationUnits><MolarConcentration>-1</MolarConcentration><MolarConcUnits>nM</MolarConcUnits><MolecularWeight>-1</MolecularWeight><Temperature>30</Temperature><StartTime>2206337</StartTime><AssayTime>5</AssayTime></CommonData><FlowRate>1000</FlowRate><StepType>KREGENERATION</StepType><StepName>Regeneration</StepName><StepStatus>OK</StepStatus><ActualTime>5.00005</ActualTime><CycleTime>0.2</CycleTime><AssayXData Points="25">4QwDRRgQA0VLEwNFexYDRbIZA0XhHANFGCADRUcjA0V7JgNFrikDReEsA0UUMANFSzMDRXs2
A0WyOQNF4TwDRRRAA0VLQwNFe0YDRa5JA0XhTANFGFADRUdTA0V/VgNFrlkDRQ==</AssayXData><AssayYData Points="25">VFQJQGOUB0DutwZAuJEGQHKqBUARhwVAUmEFQEEkBUAnHQVA38gEQAujBEBoYgRAlEoEQJ5y
BECNIgRAmmAEQMMdBEAVQARAlgUEQNjNA0Dr/wNAP4IDQHCWA0CEVwNAsJIDQA==</AssayYData></Step><Step><CommonData><SampleLocation>1</SampleLocation><SampleID>Buffer</SampleID><SampleGroup></SampleGroup><SampleInfo></SampleInfo><SampleRow>C</SampleRow><SamplePlate>1</SamplePlate><WellType>BUFFER</WellType><Concentration>-1</Concentration><ConcentrationUnits>µg/ml</ConcentrationUnits><MolarConcentration>-1</MolarConcentration><MolarConcUnits>nM</MolarConcUnits><MolecularWeight>-1</MolecularWeight><Temperature>30</Temperature><StartTime>2218540</StartTime><AssayTime>5</AssayTime></CommonData><FlowRate>1000</FlowRate><StepType>KREGENERATION</StepType><StepName>Regeneration</StepName><StepStatus>OK</StepStatus><ActualTime>5.00005</ActualTime><CycleTime>0.2</CycleTime><AssayXData Points="25">4VwDRRRgA0VHYwNFf2YDRa5pA0XlbANFGHADRUtzA0V7dgNFrnkDReV8A0UYgANFS4MDRX+G
A0WuiQNF5YwDRRiQA0VLkwNFe5YDRa6ZA0XlnANFGKADRUujA0V/pgNFrqkDRQ==</AssayXData><AssayYData Points="25">wWU0QAstNEDB9zFASWMxQDndMECztzBAMq8wQOvZMECjajBA93owQEbSMEBNTzFAfqowQGm8
MEBLtzBADvQwQBj1MEDH2zBAxs4wQN/MMEDvxzBAQFcxQCXLMEC9JDFASSMxQA==</AssayYData></Step></KineticsData></ExperimentResults>
