# Supplementary material for: CD147 mediates the adsorption of influenza A virus on the cell surface through direct interaction with HA
Source: Front Cell Infect Microbiol. 2025 Aug 29;15:1647283. doi: 10.3389/fcimb.2025.1647283 (PMC12426278; doi:10.3389/fcimb.2025.1647283)
Supplement: Supplementary file 8 [file DataSheet2.zip › raw data-2/Figure 6/Fingure6 D-I/Fingure6 E/241006_004.frd]

<?xml version="1.0" encoding="UTF-8" standalone="yes"?>
<ExperimentResults><ExperimentInfo Name="Experiment_16"><ExpDescription></ExpDescription><RTDVersion>2.0</RTDVersion><RunID>03AADD44-E866-4D31-AE95-3B43140E6372</RunID><ExperimentType>KINETICS</ExperimentType><ExperimentSubType>KBASIC</ExperimentSubType><StartDateTime>2024-10-06T13:45:59</StartDateTime><MachineName>4QSYCS2</MachineName><UserName>Labuser</UserName><LotNumber></LotNumber><PlateName>241006</PlateName><PlateName2></PlateName2><SensorName>D3</SensorName><SensorPlate>1</SensorPlate><SensorType>SA (Streptavidin)</SensorType><SensorRole>LIGAND</SensorRole><SensorInfo></SensorInfo><WritingSW>DataAcquisition.exe 11.1.0.11</WritingSW><InstrumentType>OctetRED96e</InstrumentType><InstrumentSerial>FB-90287</InstrumentSerial><InstrumentFW>1.0.0.0</InstrumentFW><IntegrationTime>1.8</IntegrationTime><DSPType>CPF</DSPType><DSPStitching>1</DSPStitching><HasManifest>1</HasManifest><InfoHash>-1687084146</InfoHash></ExperimentInfo><AssayParamsInfo/><KineticsData><Step><CommonData><SampleLocation>12</SampleLocation><SampleID></SampleID><SampleGroup></SampleGroup><SampleInfo></SampleInfo><SampleRow>D</SampleRow><SamplePlate>1</SamplePlate><WellType>BUFFER</WellType><Concentration>-1</Concentration><ConcentrationUnits>µg/ml</ConcentrationUnits><MolarConcentration>-1</MolarConcentration><MolarConcUnits>nM</MolarConcUnits><MolecularWeight>-1</MolecularWeight><Temperature>29.9</Temperature><StartTime>0</StartTime><AssayTime>120</AssayTime></CommonData><FlowRate>1000</FlowRate><StepType>BASELINE</StepType><StepName>Baseline</StepName><StepStatus>OK</StepStatus><ActualTime>120.001</ActualTime><CycleTime>0.2</CycleTime><AssayXData Points="600">AAAAAPLSTT7NzMw+I9sZP1YOTT/FIIA/XrqZPzMzsz/NzMw/ZmbmP2IQAEAv3QxAmpkZQGZm
JkAzMzNAAABAQC/dTED8qVlAyXZmQJZDc0AAAIBAmG6GQP7UjEBkO5NAmpmZQAAAoEBmZqZA
/tSsQDMzs0DLoblAAADAQJhuxkDNzMxAMzPTQJqZ2UAAAOBAZmbmQM3M7EBkO/NAy6H5QAAA
AEFMNwNBZmYGQbKdCUHl0AxBGQQQQUw3E0FmZhZBmpkZQeXQHEEAACBBTDcjQX9qJkGamSlB
5dAsQQAAMEEzMzNBZmY2QZqZOUHNzDxBAABAQUw3Q0F/akZBmplJQc3MTEEAAFBBTDdTQX9q
VkGamVlBzcxcQRkEYEFMN2NBf2pmQZqZaUHNzGxBAABwQTMzc0FmZnZBmpl5Qc3MfEEAAIBB
ppuBQTMzg0HZzoRBZmaGQQAAiEGamYlBPzWLQc3MjEFzaI5BAACQQaabkUEzM5NBzcyUQWZm
lkEAAJhBmpmZQTMzm0HZzpxBZmaeQQAAoEGamaFBPzWjQc3MpEFmZqZBAACoQZqZqUEzM6tB
2c6sQXNorkEAALBBppuxQTMzs0HNzLRBZma2QQAAuEGmm7lBPzW7QdnOvEFzaL5BDALAQaab
wUE/NcNBzczEQWZmxkEAAMhBmpnJQT81y0HNzMxBc2jOQQwC0EGamdFBPzXTQc3M1EFzaNZB
AADYQZqZ2UE/NdtB2c7cQWZm3kEAAOBBppvhQTMz40HNzORBc2jmQQAA6EGmm+lBMzPrQc3M
7EFzaO5BAADwQaab8UE/NfNB2c70QXNo9kEAAPhBmpn5QTMz+0HNzPxBZmb+QQYBAELNzABC
mpkBQmZmAkI5NANCAAAEQtPNBEKamQVCbWcGQjMzB0IGAQhC080IQpqZCUJmZgpCMzMLQgAA
DELTzQxCoJoNQmZmDkIzMw9CAAAQQtPNEEKamRFCbWcSQjk0E0IGARRC080UQpqZFUJmZhZC
OTQXQgAAGELNzBhCmpkZQmZmGkIzMxtCAAAcQtPNHEKgmh1CbWceQjMzH0IGASBC080gQpqZ
IUJmZiJCMzMjQgAAJELNzCRCmpklQm1nJkI5NCdCAAAoQtPNKEKgmilCbWcqQjMzK0IAACxC
zcwsQqCaLUJmZi5COTQvQgYBMELTzTBCmpkxQmZmMkI5NDNCBgE0Qs3MNEKamTVCbWc2QjMz
N0IGAThCzcw4QpqZOUJtZzpCMzM7QgAAPELTzTxCoJo9QmZmPkI5ND9CAABAQtPNQEKamUFC
bWdCQjMzQ0IAAERCzcxEQqCaRUJmZkZCOTRHQgAASELNzEhCmplJQm1nSkIzM0tCAABMQtPN
TEKamU1CbWdOQjMzT0IGAVBC081QQqCaUUJmZlJCOTRTQgAAVELNzFRCoJpVQm1nVkI5NFdC
BgFYQtPNWEKgmllCZmZaQjMzW0IAAFxC081cQpqZXUJmZl5COTRfQgAAYELNzGBCmplhQmZm
YkI5NGNCAABkQtPNZEKgmmVCbWdmQjMzZ0IAAGhC081oQqCaaUJtZ2pCOTRrQgYBbELTzWxC
oJptQm1nbkIzM29CAABwQs3McEKgmnFCbWdyQjMzc0IGAXRCzcx0QqCadUJtZ3ZCMzN3QgAA
eELTzXhCoJp5QmZmekIzM3tCBgF8Qs3MfEKgmn1CZmZ+QjMzf0KDAIBCZmaAQlDNgEK2M4FC
mpmBQgAAgkJmZoJCzcyCQjMzg0KamYNCAACEQmZmhEJQzYRCMzOFQpqZhUKDAIZCZmaGQs3M
hkIzM4dCoJqHQgAAiEJmZohCUM2IQjMziUIdmolCgwCKQulmikJQzYpCtjOLQh2ai0IAAIxC
ZmaMQs3MjEIzM41CHZqNQgAAjkLpZo5CzcyOQrYzj0KamY9CgwCQQmZmkELNzJBCtjORQpqZ
kUKDAJJC6WaSQlDNkkK2M5NCHZqTQgAAlELpZpRCzcyUQrYzlUKamZVCgwCWQmZmlkJQzZZC
MzOXQpqZl0KDAJhC6WaYQlDNmEK2M5lCHZqZQgAAmkLpZppCzcyaQjMzm0KamZtCgwCcQulm
nEJQzZxCtjOdQh2anUIAAJ5CZmaeQlDNnkIzM59CoJqfQoMAoELpZqBCzcygQrYzoUKamaFC
AACiQmZmokJQzaJCMzOjQh2ao0IAAKRC6WakQs3MpEIzM6VCmpmlQgAApkJmZqZCzcymQrYz
p0IdmqdCgwCoQmZmqELNzKhCMzOpQh2aqUKDAKpC6WaqQs3MqkK2M6tCHZqrQoMArELpZqxC
UM2sQrYzrUKama1CgwCuQmZmrkJQza5CtjOvQh2ar0IAALBC6WawQs3MsEIzM7FCHZqxQgAA
skLpZrJCUM2yQrYzs0KambNCgwC0QmZmtEJQzbRCMzO1QpqZtUIAALZC6Wa2QlDNtkIzM7dC
mpm3QgAAuELpZrhCzcy4QrYzuUIdmrlCgwC6QulmukJQzbpCtjO7Qh2au0KDALxCZma8QlDN
vEK2M71CHZq9QoMAvkLpZr5CUM2+QjMzv0Kamb9CgwDAQulmwELNzMBCtjPBQh2awUIAAMJC
6WbCQlDNwkK2M8NCHZrDQgAAxEJmZsRCUM3EQjMzxUIdmsVCAADGQmZmxkJQzcZCMzPHQpqZ
x0KDAMhCZmbIQlDNyEIzM8lCHZrJQoMAykLpZspCUM3KQjMzy0KamctCAADMQulmzELNzMxC
MzPNQpqZzUIAAM5C6WbOQs3MzkK2M89CHZrPQoMA0EJmZtBCUM3QQjMz0UIdmtFCgwDSQulm
0kJQzdJCtjPTQpqZ00KDANRCZmbUQs3M1EK2M9VCmpnVQoMA1kJmZtZCzczWQjMz10KamddC
gwDYQmZm2EJQzdhCMzPZQh2a2UIAANpCZmbaQs3M2kIzM9tCmpnbQoMA3EJmZtxCzczcQjMz
3UKamd1CgwDeQmZm3kLNzN5CMzPfQh2a30IAAOBCZmbgQlDN4EK2M+FCmpnhQoMA4kJmZuJC
zcziQrYz40IdmuNCAADkQmZm5ELNzORCMzPlQh2a5UIAAOZCZmbmQlDN5kK2M+dCmpnnQoMA
6ELpZuhCUM3oQjMz6UIdmulCgwDqQulm6kJQzepCtjPrQpqZ60IAAOxC6WbsQlDN7EK2M+1C
mpntQgAA7kLpZu5CUM3uQrYz70Idmu9C</AssayXData><AssayYData Points="600">AAAAANF2LDtlZQY7iHTeO//b/DqFPAs8+H6KO2uF0zuhFw88qg/0O55fsDtnOTw7e5YePAFN
/ztwxxs8BUpPPMXVEDwi17s7u80YPLxIKDwD21Y87kUaPKQVPjzDdS08aM4/PA/BUjwXfhk8
8G9EPEihTzzTkzo8e0FUPCkluDuPIz88P5FVPACYNjx92388evlFPIQCmTyIc1U8wvqGPNCR
dDwRnoI8S1qVPIzXLzxVcZE81DaMPFzEgjy17Hg83dWdPNJ0pTzGBJI8XOihPB5EoTzyspg8
ZTGJPH6shjzhyMk8eUlhPBt7rzzx0rk8IBG7POzDuzzxZJA8mDe8PM11pjy/rL88Hli/PFsS
ojyVddc8u/q4PN11pDyIBrc8frfIPLQuwDyhFbk8pG7pPCR2wzyAh7c8Y06vPMW95zxu1sU8
PJW2PKhs5zyUWto8PtHSPFdH1Dz7RsM8JlHYPEEr9zyIm+E86d3tPO6sBT3kIfw8U+/DPBHq
7TwEUPc8BEoQPYli5DxtMfE8r+kCPQzfAj3fZQs9KgUEPYrW+jyHngg9rDgNPd/XCT01Z+08
nzEXPXxGCT3+neA8FMYVPRFZDD1vphE9szMCPeYQDD1z0BM9wjwSPU1DHz0vVw89E+wPPbgT
Cz0zDB89xDoVPeqAEz0fyhU9Y+gUPVjVHD2wDCY9wF8UPWDIGj072y49UQofPam1Iz2xlBk9
f34YPZ3kIj2sXj09QasnPZWRHj2INyo95QIlPSF9Oz0syTk92PEkPVusIT2B0i89yU0wPZLk
PD00BkM9bCkkPbjqLj2LwTo9BrA6PUmoIz1ejjg9plMzPRfPPj0x7zw9hAU6PSzZNT1DvjQ9
N2tPPX7aNz2O0z095hhYPVHMQT28vUg9zUw4PXVcTD2ae0E9go1GPVaWOj1ExUU9S6A/PeuG
Oj0EwDk9sydJPf13UD2OPUI96f5FPYXVRT3xjEw9UyVYPWLkVz0RSV090DJYPZmrSj22ml89
K71RPftnVj2MnVw9xolWPXiFVj1rwmE9H55bPYxZUD3KhFc9LqxSPZzAYj3dAGA9T/dqPcd+
TT0Wb2A9wx5iPdYMbD0qqHA9y2RePa6dWD1ZD2Q9qrJqPaV+bT0GKmg9zKxjPdlCaT0OKG09
lcxlPS8RYT1bRnI9bzBmPR/cdz2N1Ws9ScFwPRyGaD2xrX49UR9oPRQ6Zz324309FoRoPQNJ
az0GxXQ9oLhvPXBTcz3Fp4A9F193PfTPgD0rbYQ9LwqBPcULfT272389ciZ6PXIBgT0IdYA9
not3PXphgD1asXg9SYFwPcA9cD0oJ4U9M9mFPbO/hD2yfoc9NSl9PTc5jD2SJX490ch8PTMQ
hD2IeIQ9CNN6PeaQez2Nroc9r3WDPcCmgj3vKoM9OuOMPUkwgD22gIc95MqKPRMfgz34T4M9
g6GBPXiThT0VTYI9dQKNPVJskj15Ho49plaMPR3eiz3Vt4I9sACFPTOriz2bLI492JWMPb/t
iT3s+489OvaOPfJ7ij2fQY09oqeOPeZYhz3FFZQ9Yl+OPUEUkz04VpQ9FC2RPX5vjD3k2pU9
qWOaPZT6kD36V4s9Pg2VPd4Zlz2YnJQ9T5uNPcnFmD0qppI9f7GSPR2/ij3qKpE9y9qaPZDn
jz3X3Z09LK6NPWB5kT2fu5c9mXWVPVkrlT0sn5s9lPOhPUNWkj1sPpM9IH2gPfCYnj3ulJE9
LlKYPdugnj1Cnpk9GoWhPX7GnD1oBpk9vdigPf6Emj3TvJo9msCcPcU3rj2B7pc9bh+cPcKb
pT2N5Z49F7WlPRZznj0rXaY96yOjPS5tmz3xjZM9eIeaPYuNpz3mt5w99WeaPSWgmz0p5qU9
4daiPZuOpD2JA6c9CvWoPZmvpD16IJ09EnawPeUCqT0ewaY9ncyoPb9npz2376M9gaunPcI+
mz3q4qA9YyOkPbvjpT0lPrE9IEOuPWjEsT2Vkqc932qePc17rD3x+6U9qjeqPb2vqD3pLLA9
OXy2PWoCpT2by7M9oL2wPekUsj2Z0Ko9oK2lPR83sj2jOLU9ptWkPc8LsD3dta093YuxPb3i
tD0n9rQ9y42xPbq3sT3+9Lc9oaCuPefRsD3rOag9/BeyPWBbsz3/9K09GGOxPfEvsz32Krc9
3aGuPRICrz238bI9tXimPVwLqT0HY7o9fbi4PSPbsD3btrU9ZHivPU6ltj140LY9P5G1PdKb
wz0s7L89OfW0PSs8tD1DULQ9jXa4PeyOtz3hTrw91Kq8PR80tD3FqcI9m0WsPbGMuT0y8bs9
8b6rPRxWtj3fsbs9Q269PaeHuT0+0LU9Ow68PZqAuj3kw7o9gojBPcdrvj2fU7k9mOS9PQsk
tz0gpL495jy+PW3LvT2sA749eYrHPW+5wj1wFsA953bHPfxZvj35t8U9ETvBPemIwT31zsQ9
nzC9PTu4vT3EvcE9mBfAPdEqvD0LG8E9ATHHPbaQwD1ZuMU9ivTGPa0oyj1TnsU92EvGPZ28
yj3r/849vs/DPdi5zT2ogcE9Yp/EPVMavz1aLsY9fg/GPb9Xwz1cx8g9vPHGPZdzxD3lGsY9
Au3KPcO5zz2O4sA9VXG/Pcljxz0Wlcg92LzGPUkkxD2flcw9G0PDPWWW1T2J78k9GgzTPYq1
yj0f2s89WlPQPeCHzT3pLdI91N3UPZYfzD2ZGMs9AnPQPRcr0D3zps89nlrEPUlnzj3IF8o9
q4LRPWJhzz09U9o9g1HMPXAFzz1RoM09cZbQPfh51D1AFNQ9kLPSPUiIzj3gKtE9USXKPUZq
zj1bD9c9BQbTPc3M2D2C89E9gmbZPT+xzz23eM09k27TPRm21T2PSNg9u47SPbdC0j33P849
pSrWPd3P2D3WsNk9c9zNPXcf2T2Y1Nc9vzHaPeGf3T2K19k94VHcPRVr3z2TUtQ9lZzXPZk3
5T2A+tc9qcPjPdsc2D1Pe9U9BD/ZPazo5D3ANts9iw7bPWmv1T2QPto92XDaPWnA2z2IkdY9
1cfhPSlu3z3UPdk9Y/njPc+N5T2qsdU99wDkPaPV2T0Tbdc9bnHaPVQM3T16tuM98WHdPX6B
3z2jO+Q9Q8LZPTT44z2HTeI9azffPfpk4j0XGeg9Lb/fPSGg4z077OY9OgnmPTFE3T3aQuY9
hcPdPQGL4z27XOE9ACboPSPO4D2T+Ok9</AssayYData></Step><Step><CommonData><SampleLocation>3</SampleLocation><SampleID>hb2</SampleID><SampleGroup></SampleGroup><SampleInfo></SampleInfo><SampleRow>D</SampleRow><SamplePlate>1</SamplePlate><WellType>KLOAD</WellType><Concentration>30</Concentration><ConcentrationUnits>µg/ml</ConcentrationUnits><MolarConcentration>-1</MolarConcentration><MolarConcUnits>nM</MolarConcUnits><MolecularWeight>-1</MolecularWeight><Temperature>30</Temperature><StartTime>157837</StartTime><AssayTime>1200</AssayTime></CommonData><FlowRate>1000</FlowRate><StepType>LOADING</StepType><StepName>Loading</StepName><StepStatus>OK</StepStatus><ActualTime>124.4</ActualTime><CycleTime>0.2</CycleTime><AssayXData Points="622">gwDwQmxn8EJQzfBCtjPxQh2a8UKDAPJCbGfyQtPN8kK2M/NCoJrzQgYB9ELpZvRC0830QrYz
9UKgmvVCgwD2Qulm9kJQzfZCtjP3Qh2a90KDAPhC6Wb4QlDN+EI5NPlCHZr5QgYB+kLpZvpC
0836QrYz+0IdmvtCgwD8Qmxn/EJQzfxCtjP9QqCa/UKDAP5C6Wb+QlDN/kK2M/9CoJr/QkIA
AEN1MwBD6WYAQ9uZAEMOzQBDQgABQ3UzAUOoZgFDHZoBQw7NAUNCAAJDtjMCQ+lmAkNemgJD
Ds0CQ4MAA0O2MwND6WYDQx2aA0MOzQNDQgAEQ3UzBEOoZgRD25kEQ1DNBEODAAVDdTMFQ+lm
BUPbmQVDUM0FQ4MABkN1MwZDqGYGQx2aBkMOzQZDQgAHQ3UzB0OoZgdD25kHQw7NB0NCAAhD
tjMIQ+lmCEPbmQhDUM0IQ4MACUN1MwlDqGYJQx2aCUNQzQlDQgAKQ7YzCkOoZgpDHZoKQw7N
CkNCAAtDdTMLQ+lmC0PbmQtDDs0LQ0IADEN1MwxD6WYMQx2aDENQzQxDQgANQ7YzDUOoZg1D
25kNQw7NDUNCAA5DdTMOQ+lmDkMdmg5DUM0OQ4MAD0N1Mw9D6WYPQ9uZD0MOzQ9DQgAQQ/gz
EEOoZhBD25kQQw7NEEODABFDtjMRQ+lmEUPbmRFDUM0RQ4MAEkO2MxJDqGYSQ9uZEkNQzRJD
gwATQ7YzE0OoZhND25kTQw7NE0ODABRDdTMUQ+lmFEPbmRRDDs0UQ4MAFUN1MxVDqGYVQ9uZ
FUMOzRVDQgAWQ7YzFkOoZhZD25kWQ1DNFkODABdDdTMXQ+lmF0MdmhdDUM0XQ0IAGEN1MxhD
6mYYQ9uZGEMOzRhDQgAZQ7YzGUPqZhlD25kZQw7NGUODABpDtjMaQ+pmGkPbmRpDDs0aQ0IA
G0N1MxtDqGYbQ9uZG0MOzRtDQgAcQ7YzHEOoZhxDHZocQ1DNHEPEAB1DtjMdQ+pmHUPbmR1D
UM0dQ4MAHkO2Mx5DqGYeQ9uZHkMOzR5DQgAfQ7YzH0OoZh9DHZofQw7NH0ODACBDdTMgQ6hm
IEPbmSBDDs0gQ0IAIUN1MyFDqGYhQ9uZIUMOzSFDQgAiQ3UzIkOoZiJDHZoiQw7NIkNCACND
dTMjQ6hmI0MdmiNDUM0jQ0IAJEO2MyRDqGYkQx2aJENQzSRDQgAlQ7YzJUOoZiVDHZolQ1DN
JUODACZDdTMmQ+pmJkPbmSZDUM0mQ0IAJ0N1MydDqGYnQx2aJ0MOzSdDQgAoQ7YzKEPqZihD
25koQ1DNKENCAClDdTMpQ+pmKUMdmilDDs0pQ4MAKkN1MypD6mYqQ9uZKkMOzSpDQgArQ7Yz
K0OoZitDHZorQ1DNK0ODACxDtjMsQ+pmLEPbmSxDDs0sQ0IALUN1My1D6mYtQx2aLUNQzS1D
gwAuQ3UzLkOoZi5D25kuQw7NLkODAC9DdTMvQ+pmL0PbmS9DUM0vQ0IAMEN1MzBDqGYwQx2a
MEMOzTBDQgAxQ3UzMUPqZjFD25kxQ1DNMUNCADJDdTMyQ6hmMkPbmTJDUM0yQ0IAM0O2MzND
6mYzQx2aM0NQzTNDgwA0Q3UzNEPqZjRDHZo0Qw7NNENCADVDtjM1Q+pmNUPbmTVDDs01Q4MA
NkN1MzZD6mY2Qx2aNkNQzTZDgwA3Q3UzN0PqZjdD25k3Qw7NN0NCADhDtjM4Q6hmOEPbmThD
Ds04Q4MAOUO2MzlDqGY5Q9uZOUMOzTlDgwA6Q7YzOkPqZjpD25k6Qw7NOkNCADtDdDM7Q+pm
O0McmjtDUM07Q4MAPEN0MzxDqGY8Q9uZPENQzTxDxAA9Q3QzPUOoZj1D25k9Q1DNPUNCAD5D
dDM+Q+pmPkMcmj5DDs0+Q4MAP0N0Mz9DqGY/Q9uZP0NQzT9DgwBAQ3QzQEOoZkBD25lAQ1DN
QENCAEFDtjNBQ+pmQUMcmkFDDs1BQ0IAQkN0M0JD6mZCQ9uZQkMOzUJDQgBDQ7YzQ0OoZkND
HJpDQ1DNQ0NCAERDtjNEQ6hmREPbmURDDs1EQ4MARUN0M0VD6mZFQxyaRUNQzUVDQgBGQ3Qz
RkPqZkZDHJpGQw7NRkNCAEdDtjNHQ+pmR0PbmUdDDs1HQ4MASEN0M0hD6mZIQ9uZSENQzUhD
QgBJQ7YzSUPqZklD25lJQw7NSUODAEpDtjNKQ6hmSkMcmkpDDs1KQ4MAS0N0M0tD6mZLQ9uZ
S0NQzUtDQgBMQ3QzTEOoZkxD25lMQ1DNTENCAE1DdDNNQ+pmTUMcmk1DDs1NQ0IATkN0M05D
6mZOQ9uZTkNQzU5DQgBPQ3QzT0OoZk9D25lPQ1DNT0ODAFBDtjNQQ+pmUEPbmVBDUM1QQ4MA
UUN0M1FDqGZRQ9uZUUNQzVFDQgBSQ7YzUkOoZlJD25lSQ1DNUkNCAFNDtjNTQ6hmU0McmlND
UM1TQ4MAVEN0M1RDqGZUQxyaVENQzVRDQgBVQ3QzVUOoZlVD25lVQw7NVUNCAFZDdDNWQ+pm
VkMcmlZDDs1WQ0IAV0N0M1dD6mZXQ9uZV0NQzVdDQgBYQ7YzWEPqZlhD25lYQw7NWEODAFlD
tjNZQ6hmWUMcmllDUM1ZQ0IAWkN0M1pD6mZaQxyaWkNQzVpDgwBbQ3QzW0OoZltDHJpbQw7N
W0ODAFxDdDNcQ+pmXEPbmVxDUM1cQ0IAXUN0M11DqGZdQ9uZXUNQzV1DQgBeQ3QzXkOoZl5D
HJpeQw7NXkNCAF9DtjNfQ+pmX0Mcml9DUM1fQ0IAYEO2M2BD6mZgQ9uZYENQzWBDQgBhQ7Yz
YUOoZmFDHJphQw7NYUNCAGJDtjNiQ+pmYkMcmmJDUM1iQ4MAY0O2M2NDqGZjQ9uZY0MOzWND
QgBkQ3QzZEOoZmRDHJpkQw7NZEODAGVDtjNlQ+pmZUPbmWVDUM1lQ4MAZkO2M2ZD6mZmQ9uZ
ZkNQzWZDQgBnQ3QzZ0OoZmdD25lnQw7NZ0NCAGhDdDNoQ6hmaEPbmWhDUM1oQ0IAaUN0M2lD
6mZpQxyaaUNQzWlDgwBqQ3QzakOoZmpDHJpqQw7NakODAGtDdDNrQ+pma0PbmWtDDs1rQ4MA
bEN0M2xD6mZsQ9uZbENQzWxDgwBtQ7YzbUOoZm1DHJptQw7NbUODAG5DdDNuQ+pmbkMcmm5D
UM1uQ0IAb0N0M29D6mZvQ9uZb0MOzW9DgwBwQ7YzcEPqZnBD25lwQ1DNcEODAHFDtjNxQ6hm
cUPbmXFDUM1xQ4MAckN0M3JD6mZyQxyackNQzXJDgwBzQ3Qzc0OoZnND25lzQw7Nc0NCAHRD
dDN0Qw==</AssayXData><AssayYData Points="622">t1BHPjdlij7cs7g+dr/gPowyBj+DQBw/8PwvPy1TQz+/Y1g/6+FrP+GpfT+tBYk/77GRP9VU
mj9f0aI/AS2rP8xysz//iLs/fBXDP4Mfyj9FrNE/rv7XPzXB3T9aWOQ/7WDqPyug8D/ePPY/
kfT7P1Y/AECqowJAhwYFQFRNB0Cg/AhAckoLQMV+DUApKA9ARvwQQIS5EkDPQBRAoR4WQBqK
F0B99xhANW0aQImRG0D0RhxAwpwdQCkyH0AdEiBA1DMhQGUEIkAu9yJAf80jQNqgJED/ciVA
AiMmQHHPJkBOdSdAPAwoQGGJKEBjFClA/IMpQHhKKkCuVipAcA4rQLsaK0CxzitAXl4sQBCG
LEC/vyxA4gQtQJN/LUALsi1AXBouQAYPLkCHZi5AvoYuQBetLkBu3S5AK+IuQNMEL0DsRy9A
qHUvQFSXL0DI4C9AGdsvQKMDMEDjFTBAdLIwQA9TMEAYfDBADpswQO7uMEAD5DBAS8swQM9N
MUAfQTFAHVAxQOplMUAIUDFA2Z4xQISUMUAPzzFAYagxQBkMMkBM5DFARWIyQCALMkBUPDJA
kVQyQN1HMkCxLjJAiWQyQHVeMkDHdTJAK88yQIagMkBg1zJA8JAyQGeIMkAw/TJAt/kyQHYs
M0AYHDNAPywzQDQ7M0CEHTNAtigzQBBSM0A4PTNAflEzQLNrM0DlzTNAp0ozQMB9M0CwrjNA
D6gzQAymM0CP0zNAdwo0QAUCNEDAzDNA2Rg0QP3nM0DXQjRA+yE0QEczNEDiEDRAUE00QL74
M0AeMzRASGs0QHlGNECtlTRA3sk0QB+ONEDYWTRABGQ0QGvwNEAJsDRA/uQ0QBWjNEB5hDRA
AfY0QJWgNEAkrTRANuA0QDz8NEAl2DRARgs1QB9INUCXdzVAzUg1QHpSNUB2VjVAjZM1QHle
NUAZTzVAy3o1QCN8NUCnTzVAFLg1QD0tNUALkDVAbnQ1QGCBNUB/tzVAcJo1QK57NUCevjVA
gf81QM3eNUAcnzVAwRc2QCHaNUA99jVAj7o1QIzaNUDdKzZAWdw1QHExNkCKMTZAwR42QKkf
NkAeRjZAVmw2QExFNkA1EjZAslU2QEtyNkAQAzZA/Z02QA4sNkCKdTZAmGU2QJqDNkBKOzZA
AqM2QJl3NkBNmDZAi7U2QGjANkCSmjZA+q42QJe/NkD+ojZAYPk2QJbXNkC99zZAiOA2QI/V
NkBi0DZAYyQ3QHAGN0CdCDdA4yg3QMzVNkBV/zZAiiY3QAUAN0CIMDdAInU3QBs/N0BPWzdA
qXA3QI09N0AKGjdAq1g3QG82N0BobTdADls3QCaFN0CAwzdAGUM3QC+JN0DXgTdADVw3QIqP
N0C/qDdAJJw3QJfcN0AdnjdALYc3QH7PN0BH6TdA0PM3QLulN0CQyzdAat43QAe4N0C69DdA
NN03QEXwN0CvEThAsj44QBAcOEA6+jdAlgs4QKcQOECf+DdAKzw4QFT7N0BnWDhAB0c4QNVe
OECUVDhAa4o4QJj1N0A4hDhAGXI4QAF5OECNhDhAFkU4QJITOEBvEjhA5Ww4QLOSOEDgpzhA
WG04QPSmOECjkjhAunk4QFzWOEBkbjhA4cY4QA2yOEAJxjhA/wE5QLuuOEDE2zhAM+g4QAjS
OECErDhAluI4QGbxOEDS9jhAvuc4QFv9OEDJ9zhAsSM5QIbpOEA1aTlAWiM5QI0iOUC3RzlA
jlk5QG9UOUBtazlAqyA5QFo0OUCaDDlAxJI5QDsoOUCTOjlA1zE5QI5WOUAcQzlAiVY5QBpG
OUBteTlA+Zg5QOx1OUDgYDlAl5k5QK2VOUA6jzlAPKY5QFq8OUCHWjlAJJQ5QPxfOUB0mDlA
x7Y5QMLNOUB68zlAD1k5QC3SOUDw3TlATJI5QP1IOUDMvTlAj8I5QLaeOUDaqDlAwM85QDqr
OUA05TlAxtk5QFPjOUA7wTlAQOo5QBQdOkA+7DlA0t45QI0YOkAe4zlAW046QPQLOkC+MzpA
9gM6QPoNOkDq4zlA0hY6QJkYOkASFTpAYks6QIATOkDLPTpAyEQ6QGJ9OkBtgjpAtqM6QL1O
OkBmSzpA6406QNZbOkBEbDpAgDI6QJUWOkAJczpAQ4M6QEx6OkCpdDpACY86QJ5gOkAxtjpA
v7s6QJi1OkArvTpAGKo6QKpWOkBJfzpARrM6QJ2tOkDcgzpAHs86QE6uOkD5nzpAYr06QCW0
OkCmxDpAVuU6QIPPOkBi+TpA99Q6QMYHO0AbETtAmPg6QJvmOkCvpDpATWE7QJr1OkCwBztA
8Vk7QKg5O0BrOjtAZfY6QBT9OkDn5jpAhFM7QP1JO0B4CjtAR+o6QEIRO0CIPTtABEg7QMSM
O0C9ITtA73M7QGo4O0DgPjtA7lQ7QN5JO0AiZDtAZHM7QMkkO0BuGztAL4E7QA9yO0AzfjtA
7EM7QOlsO0CkxDtAMGo7QMSXO0ATgjtA+047QF1wO0DiVDtAUKo7QMV7O0BxeztAPpA7QIlZ
O0DXsztA8bU7QNqKO0AZYztAMAs8QCinO0CQ/ztAY907QMf3O0DM2TtAGqM7QGy/O0DmxTtA
QrU7QKkjPEA/fztAF687QPQPPEA9qjtAMf87QMriO0A69ztAkvc7QJwSPECqCTxA8sc7QHMl
PEA5pztAi/w7QKslPEB2+jtAAP07QIbLO0AnUDxAlFA8QI8uPEB2DjxACyk8QKEvPEBQEzxA
u+k7QDNGPEA0ADxAXDY8QJoqPEDABTxAZjs8QOGNPEDVbzxAAGM8QFDuO0BijzxAPF88QEMu
PECucDxAg4E8QFR2PECJcjxACUI8QIVwPEAhkDxA7DY8QNh/PEC5zTxA0F48QDRzPEDajzxA
y8w8QKPJPEBoxDxAMKU8QCTWPECnMTxACoY8QPWuPEA2hTxAqZQ8QKhmPEDgwDxAEZg8QD2v
PEA/lzxAbI48QPntPEDa/TxAu+48QBG6PEC1njxAt+w8QJXgPEBy1DxA/f88QBr9PEC+uTxA
UpM8QGXCPEDY7zxA8788QFfuPEDdDz1A2gU9QNLgPEC3zzxAmwU9QIbuPEAq7zxANho9QPgU
PUBJQT1A0xo9QCA8PUCrMT1AJEw9QKC0PEAUID1AeX09QI8HPUAiLz1Azm89QCzzPED2ST1A
vWI9QLM6PUBfIz1AqG49QClxPUB6Cz1AaVg9QLI7PUC7ij1AbDU9QOR8PUBHfD1Ad2A9QLAT
PUCCRj1An3M9QNl/PUCTRD1A24E9QCJ/PUCsdD1AwoA9QJ2APUBnTj1AQ3c9QNDNPUDUpD1A
/H89QA==</AssayYData></Step><Step><CommonData><SampleLocation>4</SampleLocation><SampleID></SampleID><SampleGroup></SampleGroup><SampleInfo></SampleInfo><SampleRow>D</SampleRow><SamplePlate>1</SamplePlate><WellType>WASH</WellType><Concentration>-1</Concentration><ConcentrationUnits>µg/ml</ConcentrationUnits><MolarConcentration>-1</MolarConcentration><MolarConcUnits>nM</MolarConcUnits><MolecularWeight>-1</MolecularWeight><Temperature>30</Temperature><StartTime>293680</StartTime><AssayTime>120</AssayTime></CommonData><FlowRate>1000</FlowRate><StepType>BASELINE</StepType><StepName>Baseline</StepName><StepStatus>OK</StepStatus><ActualTime>120.001</ActualTime><CycleTime>0.2</CycleTime><AssayXData Points="600">p2Z0Q9qZdEMNzXRDggB1Q7UzdUPpZnVDHJp1Qw3NdUNBAHZDtTN2Q+lmdkMcmnZDDc12Q4IA
d0O1M3dD6WZ3Q9qZd0MNzXdDQQB4Q7UzeEPpZnhD2pl4Q0/NeEOCAHlDtTN5Q+lmeUPamXlD
Dc15Q0EAekO1M3pDp2Z6QxyaekMNzXpDggB7Q7Uze0PpZntD2pl7Qw3Ne0OCAHxDtTN8Q6dm
fEMcmnxDDc18Q0EAfUN0M31D6WZ9Q9qZfUNPzX1DggB+Q7UzfkPpZn5DHJp+Qw3NfkNBAH9D
tTN/Q6dmf0PamX9DDc1/QyAAgEPbGYBDVDOAQ+1MgEOnZoBDQYCAQ9uZgENUs4BDDs2AQ6fm
gENBAIFDuhmBQ1QzgUMOTYFDh2aBQyCAgUO6mYFDdLOBQw7NgUOn5oFDQQCCQ7oZgkNUM4JD
Dk2CQ4dmgkNBgIJDupmCQ3SzgkPtzIJDh+aCQyAAg0O6GYNDdDODQ+1Mg0OnZoNDQYCDQ9uZ
g0N0s4NDDs2DQ4fmg0NBAIRDuhmEQ1QzhEMOTYRDh2aEQyCAhEPbmYRDVLOEQ+3MhEOH5oRD
IACFQ9sZhUNUM4VD7UyFQ4dmhUMggIVDupmFQ3SzhUPtzIVDh+aFQyAAhkPbGYZDVDOGQw5N
hkOnZoZDQYCGQ9uZhkNUs4ZDDs2GQ6fmhkMgAIdDuhmHQ3Qzh0PtTIdDp2aHQyCAh0O6mYdD
VLOHQw7Nh0On5odDIACIQ7oZiENUM4hDDk2IQ6dmiEMggIhD25mIQ1SziEPtzIhDh+aIQyAA
iUO6GYlDVDOJQw5NiUOnZolDIICJQ7qZiUN0s4lDDs2JQ4fmiUNBAIpDuhmKQ3QzikMOTYpD
h2aKQyCAikPbmYpDVLOKQ+3MikOH5opDQQCLQ9sZi0N0M4tDDk2LQ6hmi0NBgItD25mLQ1Sz
i0PtzItDqOaLQ0EAjEPbGYxDVDOMQw5NjEOHZoxDIICMQ7qZjENUs4xD7cyMQ6jmjENBAI1D
2xmNQ1QzjUPtTI1DqGaNQ0GAjUPbmY1DdLONQ+3MjUOH5o1DQQCOQ9sZjkN0M45D7UyOQ4dm
jkNBgI5D25mOQ1SzjkPtzI5DqOaOQyAAj0PbGY9DVDOPQw5Nj0OoZo9DQYCPQ7qZj0N0s49D
7cyPQ6jmj0MgAJBD2xmQQ1QzkEMOTZBDqGaQQ0GAkEPbmZBDVLOQQ+3MkEOH5pBDQQCRQ7oZ
kUN0M5FD7UyRQ6hmkUMggJFDupmRQ3SzkUPtzJFDh+aRQ0EAkkO6GZJDVDOSQ+1MkkOoZpJD
QYCSQ7qZkkNUs5JDDs2SQ6jmkkNBAJNDuhmTQ1Qzk0PtTJNDh2aTQ0GAk0PbmZNDdLOTQw7N
k0OH5pNDQQCUQ9sZlENUM5RDDk2UQ4dmlENBgJRD25mUQ1SzlEMOzZRDqOaUQ0EAlUO6GZVD
dDOVQ+1MlUOHZpVDQYCVQ7qZlUNUs5VDDs2VQ6jmlUMgAJZD2xmWQ3QzlkMOTZZDh2aWQ0GA
lkO6mZZDVLOWQ+3MlkOH5pZDQQCXQ9sZl0N0M5dD7UyXQ6hml0MggJdDupmXQ1Szl0MOzZdD
h+aXQyAAmEO6GZhDVDOYQw5NmEOHZphDQYCYQ9uZmEN0s5hD7cyYQ6jmmEMgAJlD2xmZQ3Qz
mUMOTZlDh2aZQ0GAmUO6mZlDVLOZQ+3MmUOo5plDIACaQ9sZmkN0M5pD7UyaQ4dmmkMggJpD
25maQ1SzmkPtzJpDh+aaQ0EAm0O6GZtDVDObQ+1Mm0OoZptDQYCbQ7qZm0NUs5tDL82bQ6jm
m0NBAJxD2xmcQ1QznEPtTJxDqGacQyCAnEO6mZxDVLOcQ+3MnEOo5pxDQQCdQ9sZnUNUM51D
Dk2dQ6hmnUNBgJ1DupmdQ5WznUMOzZ1DqOadQ0EAnkPbGZ5DdDOeQw5NnkOHZp5DIICeQ7qZ
nkN0s55DDs2eQ4fmnkMgAJ9DuhmfQ3Qzn0MOTZ9Dh2afQ0GAn0PbmZ9DVLOfQ+3Mn0Oo5p9D
IACgQ9sZoENUM6BDDk2gQ4dmoEMggKBDupmgQ1SzoEMOzaBDh+agQ0EAoUO6GaFDdDOhQw5N
oUOoZqFDIIChQ7qZoUNUs6FDDs2hQ4fmoUMgAKJDuhmiQ3QzokPtTKJDqGaiQ0GAokPbmaJD
dLOiQ+3MokOH5qJDIACjQ9sZo0NUM6NDDk2jQ6hmo0MggKNDupmjQ3Szo0MOzaNDh+ajQyAA
pEPbGaRDdDOkQw5NpEOoZqRDQYCkQ7qZpEN0s6RDDs2kQ4fmpEMgAKVDuhmlQ1QzpUMOTaVD
h2alQ0GApUPbmaVDVLOlQ+3MpUOo5qVDIACmQ9sZpkNUM6ZDDk2mQ6hmpkNBgKZD25mmQ3Sz
pkPtzKZDh+amQ0EAp0O6GadDdDOnQ+1Mp0OoZqdDIICnQ7qZp0NUs6dD7cynQ4fmp0NBAKhD
2xmoQ3QzqEPtTKhDqGaoQyCAqEO6mahDdLOoQ+3MqEOo5qhDIACpQ9sZqUN0M6lD7UypQ4dm
qUMggKlD25mpQ1SzqUMOzalDh+apQ0EAqkO6GapDdDOqQ+1MqkOoZqpDQYCqQ9uZqkNUs6pD
Ds2qQ6jmqkNBAKtDuhmrQ1Qzq0MOTatDqGarQyCAq0O6matDVLOrQw7Nq0Oo5qtDIACsQ9sZ
rEN0M6xD7UysQ4dmrENBgKxDupmsQ3SzrEMOzaxDqOasQ0EArUPbGa1DdDOtQw5NrUOHZq1D
IICtQ9uZrUNUs61DDs2tQ4fmrUNBAK5DuhmuQ1QzrkPtTK5Dh2auQyCArkPbma5DVLOuQw7N
rkOo5q5DIACvQ9sZr0NUM69DDk2vQ6hmr0NBgK9DupmvQ3Szr0MOza9DqOavQ0EAsEPbGbBD
VDOwQ+1MsEOoZrBDIICwQ9uZsEN0s7BDDs2wQ4fmsENBALFDuhmxQ3QzsUMOTbFDh2axQyCA
sUPbmbFDdLOxQw7NsUOH5rFDQQCyQ9sZskN0M7JDDk2yQ4dmskNBgLJDupmyQ3SzskMOzbJD
qOayQ0EAs0O6GbNDVDOzQw5Ns0OoZrNDQYCzQ7qZs0NUs7NDDs2zQ4fms0NBALRDuhm0Q1Qz
tEPtTLRDh2a0Q0GAtEO6mbRDdLO0Q+3MtEOo5rRDQQC1Q9sZtUNUM7VDDk21Q4dmtUNBgLVD
/Jm1Q1SztUMOzbVDh+a1Q0EAtkPbGbZD</AssayXData><AssayYData Points="600">xRg+QBzLPUBE3j1Aqr09QAKOPUA70j1AycA9QLZ+PUCg5D1AOqY9QLVQPUAcjT1AB5U9QMZT
PUA6nT1AZm09QExlPUCKfj1ALAQ9QMI3PUBMaj1AG0c9QHd1PUDXXT1AG1A9QKvJPEA/OD1A
rB89QPL9PEA08DxAGPI8QOvvPEB+/TxANgE9QD+5PEAcIj1AjOM8QNL9PEAHED1ALeQ8QDjl
PEC87TxAxec8QCLpPECu1jxA+Lg8QFnDPED76TxAoso8QKWDPEA+mzxA5tQ8QP59PEBe2DxA
Prg8QJy/PEBW3TxAv9g8QLyAPEDHrjxASdg8QERyPEBIdjxASss8QEi4PEBXizxA4548QBo2
PECdYjxAEKw8QAuUPEAuYTxANKY8QOtlPEAiaDxAaqs8QKuOPECfRDxAQmU8QCdiPECybDxA
IjM8QOgsPEDANDxAUF48QJB2PEDaeTxAM1w8QEBbPEDMaTxAG1U8QP5/PECZUjxAIUI8QA4P
PEAvMTxAyzM8QOYXPEBRRTxAwV88QAlFPECE9DtAqSg8QAD/O0CFWzxAmyY8QCUZPEDf1ztA
Itc7QLQzPEAM4jtAti88QI4ePECsPjxAERY8QHxNPEDnIDxA0lg8QA8DPEDfGjxAmh08QG//
O0CqBjxAQN07QKT/O0AC2ztAgeA7QI8GPEDDCDxA8eU7QPbtO0DD0jtAf9Y7QKLyO0Dv2DtA
n8o7QO2CO0AbzTtAsPM7QDfaO0BUpDtAzBg8QOYLPEBLwztA8Zo7QEXNO0C6vTtAZPg7QEDL
O0A0iztAAfw7QAS9O0DslztAmKs7QBv7O0Bq3DtAHtQ7QMDFO0ACEzxAbaY7QKG0O0ACqDtA
soM7QC/BO0DAmTtAoLY7QDFXO0DixjtAe+I7QD+VO0DduDtAA5g7QA+cO0D+ujtAEKE7QKea
O0CzjztA89Y7QPS6O0AfwDtAVmo7QIOAO0AJZztAKYo7QJecO0C3RjtAyJo7QGyrO0BAYDtA
A0I7QLtnO0CcrDtADI47QFFAO0BJYTtA+Xw7QIZqO0B2eztAK1M7QH9/O0BqiztAalk7QMdc
O0ALWTtA3EE7QJIuO0AQLztAQVo7QOJXO0BqQDtA11E7QHVYO0AIHDtAWWQ7QGHJO0BQbjtA
7YE7QE41O0DLVztA7lA7QLs+O0BYIDtARg87QNYzO0BQJDtAq1U7QC4bO0AWCTtAIRA7QAtu
O0BXMDtAVDs7QIkpO0AqGDtAPlw7QPY/O0BgUjtAeiQ7QKmBO0B+8TpA8fU6QKJNO0C0FTtA
XzA7QC8YO0DOHTtAkzA7QBUxO0ASJztA4vo6QIstO0Dc5DpAE1M7QDn+OkAeBjtA7Sg7QJYy
O0BgGTtABto6QKbcOkAvJztAHwo7QLL8OkBdMTtAT7M6QNwLO0BnBjtANAA7QH7/OkBZ+DpA
9a46QMnxOkDf7zpAwQw7QIT4OkB0BTtAY/46QO4jO0Be+zpA6Pg6QOXcOkB45zpAPAs7QP/t
OkC2nTpALTE7QDfxOkDL7TpAOf86QPmxOkCjzjpA7/A6QPPlOkCX7jpAQNI6QO4ZO0DvyDpA
d646QM7TOkCQiTpAAQY7QGX7OkDgwzpA1vw6QMmjOkBCwzpA3Mw6QHrCOkDjyjpAuPQ6QDur
OkBF1DpAzbE6QGKMOkDWvjpAW9I6QCpuOkActjpAX7E6QH6COkDVbTpAGnk6QGFbOkAzuzpA
qPg6QGvNOkB0qDpAP5c6QOXVOkBJADtAsuE6QBKAOkAvujpAaXQ6QMtIOkBIijpAZvk6QC17
OkCvjDpA24Q6QMDXOkAqbjpAz5A6QFh6OkDKmzpAzm46QGKLOkA3szpAA5M6QAeEOkCagjpA
cXQ6QEPYOkBCvTpAaNU6QI6LOkCMaDpA4nk6QOY2OkAygjpAbrI6QKhfOkB1eDpAjH86QMZB
OkAxOjpAxpU6QEOvOkDiYjpAjjY6QGhVOkBAYTpAR2s6QFIuOkB4aDpAD2c6QGNvOkC6mDpA
6Do6QMRjOkCRNjpALJY6QP2TOkDdjDpA+nA6QE8+OkD3YzpA3nc6QNVQOkC7SzpAgE86QIBZ
OkBTUTpAy1s6QM4hOkCOZTpAO2c6QNlGOkCzGDpAolE6QFNxOkBFBTpALDw6QG2SOkByVTpA
qDI6QBkqOkCmWDpAoEs6QFQ+OkBzTzpAvPg5QGQ8OkDcFzpAu0M6QAAmOkAKFzpA+To6QJNS
OkBHFTpAGQQ6QNc/OkArIDpAC/05QM5lOkARCzpATW86QKkkOkBcMTpA4zw6QNAQOkDh/DlA
mBA6QAU5OkBl4jlACtQ5QHk8OkC68TlAS0s6QFwuOkAtTDpAhEs6QNjlOUBO9zlAUQE6QE84
OkAt9jlAmDM6QJkmOkDEGjpAnBc6QKYBOkDSGjpA1MM5QDMtOkBxHzpAlc45QHUoOkCW3TlA
1gw6QH5eOkDgDjpAPNs5QO73OUB3rjlAreQ5QNQCOkCtnTlAZAA6QB8FOkD95zlAy9g5QIvK
OUAo9TlAx0A6QDoAOkAquzlAWt85QF8IOkANxjlA4c45QJe6OUBA2DlA1AY6QHUZOkCByzlA
jO85QOLPOUCzzjlAcfk5QIL/OUAz2zlAvLU5QI7IOUC19jlA6/45QBGeOUBHzjlAluA5QFsM
OkD0ETpAwL45QJXUOUBc7DlA5vw5QGncOUDq6DlATKI5QLTXOUCqtzlAbgU6QLDPOUBZtTlA
B6o5QFm2OUD51TlAw785QMh1OUBztTlAnKw5QILSOUC+eDlAy9o5QEKBOUDkvzlAgfo5QFnE
OUAoxTlAIAA6QOfwOUDmyjlAMaQ5QMHaOUDJoTlAPrE5QObSOUB+xTlAnwU6QPSbOUCc2TlA
rYg5QDW3OUC5ljlApsY5QHaQOUD/cDlA4ZY5QIqaOUBXzDlAMs05QHmXOUD+sjlASnU5QA+e
OUA9SzlAF685QBGuOUB/mjlAEq85QKGPOUCIhjlAmN05QLTmOUCHmzlAGL05QNCYOUDifzlA
1IQ5QE+NOUCsUDlAyqc5QPCoOUBI3DlA4ps5QCGsOUDKWjlAbdw5QKZmOUDZhDlAP705QDaM
OUCZojlA0V85QACWOUBqXDlALos5QPDCOUC0fjlARV45QPSiOUDggjlAe1A5QHBaOUDJcDlA
dZ05QIyhOUBPnjlAEZ45QI9EOUD9LjlA</AssayYData></Step><Step><CommonData><SampleLocation>7</SampleLocation><SampleID>H1</SampleID><SampleGroup></SampleGroup><SampleInfo></SampleInfo><SampleRow>D</SampleRow><SamplePlate>1</SamplePlate><WellType>KSAMPLE</WellType><Concentration>18.75</Concentration><ConcentrationUnits>µg/ml</ConcentrationUnits><MolarConcentration>331.9</MolarConcentration><MolarConcUnits>nM</MolarConcUnits><MolecularWeight>56.5</MolecularWeight><Temperature>30</Temperature><StartTime>423698</StartTime><AssayTime>1400</AssayTime></CommonData><FlowRate>1000</FlowRate><StepType>ASSOC</StepType><StepName>Association</StepName><StepStatus>OK</StepStatus><ActualTime>1112.4</ActualTime><CycleTime>0.2</CycleTime><AssayXData Points="5562">dTO2Qy9NtkOoZrZDQoC2Q/yZtkN1s7ZDL822Q6jmtkNCALdD2xm3Q5Yzt0MvTbdDqGa3Q2OA
t0PbmbdDdbO3Qy/Nt0PJ5rdDYwC4Q/wZuEN1M7hDD024Q8lmuENCgLhD/Jm4Q5azuEMvzbhD
yea4Q2MAuUP8GblDljO5Qw9NuUOoZrlDY4C5Q/yZuUOWs7lDD825Q8nmuUNCALpD2xm6Q3Uz
ukMPTbpDyWa6Q0KAukP8mbpDlrO6Qw/NukOo5rpDQgC7Q9sZu0N1M7tDD027Q8lmu0NjgLtD
/Jm7Q3Wzu0MPzbtDyea7Q0IAvEP8GbxDdTO8Qw9NvEPJZrxDY4C8Q/yZvEN1s7xDL828Q6jm
vENCAL1D/Bm9Q3UzvUMvTb1DyWa9Q2OAvUP8mb1DlrO9Qw/NvUOo5r1DYwC+Q9sZvkOWM75D
L02+Q6hmvkNjgL5D/Jm+Q5azvkMvzb5DqOa+Q0IAv0PbGb9DdTO/Qw9Nv0OoZr9DY4C/Q9uZ
v0N1s79DL82/Q6jmv0NjAMBD/BnAQ5YzwEMPTcBDyWbAQ2OAwEPbmcBDlrPAQy/NwEPJ5sBD
QgDBQ/wZwUN1M8FDD03BQ8lmwUNCgMFD/JnBQ5azwUMvzcFDyebBQ0IAwkPbGcJDdTPCQw9N
wkPJZsJDY4DCQ9uZwkN1s8JDD83CQ6jmwkNjAMND2xnDQ5Yzw0MvTcNDqGbDQ0KAw0P8mcND
dbPDQy/Nw0PJ5sNDYwDEQ/wZxEN1M8RDD03EQ6hmxENCgMRD/JnEQ3WzxEMvzcRDqObEQ0IA
xUP8GcVDljPFQw9NxUPJZsVDQoDFQ9uZxUN1s8VDD83FQ6jmxUNCAMZD2xnGQ5YzxkMPTcZD
qGbGQ0KAxkPbmcZDtrPGQw/NxkPJ5sZDQgDHQ/wZx0N1M8dDL03HQ8lmx0NjgMdD/JnHQ3Wz
x0MvzcdDqObHQ2MAyEP8GchDljPIQw9NyEOoZshDY4DIQ9uZyEN1s8hDD83IQ8nmyENjAMlD
/BnJQ3UzyUMvTclDqGbJQ0KAyUP8mclDlrPJQw/NyUOo5slDYwDKQ/wZykOWM8pDD03KQ6hm
ykNjgMpD/JnKQ5azykMvzcpDqObKQ2MAy0P8GctDljPLQy9Ny0PJZstDQoDLQ/yZy0N1s8tD
UM3LQ6jmy0NjAMxD/BnMQ3UzzEMPTcxDqGbMQ0KAzEPbmcxDdbPMQw/NzEPJ5sxDQgDNQ9sZ
zUOWM81DD03NQ8lmzUNjgM1D25nNQ3WzzUMPzc1DyebNQ0IAzkPbGc5DdTPOQy9NzkPJZs5D
Y4DOQ/yZzkN1s85DD83OQ8nmzkNjAM9D/BnPQ3Uzz0MPTc9DyWbPQ0KAz0P8mc9DdbPPQw/N
z0Oo5s9DQgDQQ9sZ0EOWM9BDD03QQ8lm0ENCgNBD/JnQQ3Wz0EMvzdBDqObQQ2MA0UMdGtFD
dTPRQw9N0UOoZtFDY4DRQ9uZ0UOWs9FDD83RQ8nm0UNCANJD/BnSQ3Uz0kMvTdJDqGbSQ0KA
0kP8mdJDdbPSQw/N0kOo5tJDQgDTQ9sZ00OWM9NDL03TQ6hm00NCgNND/JnTQ3Wz00MvzdND
yebTQ2MA1EP8GdRDljPUQw9N1EOoZtRDQoDUQ9uZ1EOWs9RDD83UQ6jm1ENCANVD/BnVQ3Uz
1UMvTdVDyWbVQ2OA1UP8mdVDdbPVQy/N1UPJ5tVDYwDWQ9sZ1kN1M9ZDDk3WQ6hm1kNCgNZD
/JnWQ3Wz1kMOzdZDyebWQ2IA10P8GddDljPXQw5N10PJZtdDYoDXQ/yZ10OWs9dDDs3XQ8nm
10NCANhD/BnYQ3Uz2EMOTdhDyWbYQ2KA2EP8mdhDdbPYQw7N2EOo5thDYgDZQ/wZ2UN1M9lD
Dk3ZQ6hm2UNigNlD/JnZQ3Wz2UMvzdlDqObZQ2IA2kP8GdpDdTPaQw5N2kOoZtpDYoDaQ9yZ
2kOWs9pDDs3aQ8nm2kNCANtD/BnbQ3Uz20MOTdtDqGbbQ2KA20P8mdtDlrPbQy/N20PJ5ttD
QgDcQ/wZ3EOWM9xDL03cQ6hm3ENigNxD/JncQ3Wz3EMvzdxDyebcQ2IA3UP8Gd1DdTPdQw5N
3UOoZt1DQoDdQ/yZ3UOWs91DDs3dQ8nm3UNiAN5D/BneQ3Uz3kMvTd5DyWbeQ0KA3kPcmd5D
lrPeQy/N3kOo5t5DYgDfQ9wZ30N1M99DL03fQ6hm30NCgN9D/JnfQ3Wz30MOzd9DyebfQ0IA
4EPcGeBDdTPgQw5N4EOoZuBDYoDgQ/yZ4EOWs+BDL83gQ8nm4ENiAOFD3BnhQ3Uz4UMvTeFD
yWbhQ2KA4UPcmeFDlrPhQy/N4UOo5uFDQgDiQ/wZ4kN1M+JDDk3iQ6hm4kNigOJD/JniQ3Wz
4kMvzeJDqObiQ0IA40PcGeNDljPjQw5N40PJZuNDQoDjQ/yZ40N1s+NDDs3jQ8nm40NiAORD
/BnkQ3Uz5EMvTeRDyWbkQ2KA5EPcmeRDlrPkQy/N5EOo5uRDQgDlQ/wZ5UO2M+VDL03lQ6hm
5UNCgOVD3JnlQ3Wz5UMOzeVDqOblQ2IA5kPcGeZDljPmQw5N5kOoZuZDYoDmQ9yZ5kOWs+ZD
Ds3mQ8nm5kNCAOdD/BnnQ3Uz50MOTedDqGbnQ2KA50P8medDlrPnQw7N50Oo5udDYgDoQ/wZ
6EOWM+hDL03oQ6hm6ENCgOhD/JnoQ3Wz6EMOzehDqOboQ2IA6UPcGelDljPpQw5N6UOoZulD
YoDpQ9yZ6UOWs+lDL83pQ8nm6UNCAOpD/BnqQ3Uz6kMOTepDyWbqQ2KA6kP8mepDlrPqQw7N
6kOo5upDQgDrQ/wZ60OWM+tDL03rQ6hm60NigOtD/JnrQ3Wz60MvzetDyebrQ0IA7EP8GexD
ljPsQy9N7EPJZuxDYoDsQ/yZ7EOWs+xDDs3sQ6jm7ENiAO1D3BntQ3Uz7UMvTe1DqGbtQ2KA
7UPcme1DlrPtQy/N7UOo5u1DYgDuQx0a7kOWM+5DDk3uQ6hm7kNCgO5D3JnuQ3Wz7kMvze5D
qObuQ0IA70P8Ge9DdTPvQw5N70PJZu9DYoDvQ9yZ70N1s+9DL83vQ8nm70NiAPBD3BnwQ5Yz
8EMOTfBDyWbwQ2KA8EPcmfBDlrPwQw7N8EOo5vBDYgDxQ9wZ8UN1M/FDDk3xQ8lm8UNigPFD
/JnxQ3Wz8UMOzfFDqObxQ2IA8kP8GfJDljPyQw5N8kOoZvJDQoDyQ/yZ8kN1s/JDL83yQ8nm
8kNiAPND/BnzQ3Uz80MOTfNDqGbzQ2KA80PcmfNDlrPzQw7N80Oo5vNDQgD0Q/wZ9EN1M/RD
L030Q8lm9ENigPRD3Jn0Q3Wz9EMOzfRDyeb0Q2IA9UP8GfVDljP1Qw5N9UPJZvVDYoD1Q9yZ
9UN1s/VDDs31Q8nm9UNiAPZD3Bn2Q3Uz9kMOTfZDyWb2Q0KA9kP8mfZDlrP2QzDN9kPJ5vZD
YgD3Q/wZ90OWM/dDDk33Q8lm90NigPdD/Jn3Q3Wz90MwzfdDyeb3Q2IA+EPcGfhDljP4Qw5N
+EOoZvhDQoD4Q9yZ+EOWs/hDDs34Q6jm+ENiAPlD/Bn5Q5Yz+UMOTflDyWb5Q2KA+UPcmflD
lrP5Qw7N+UPJ5vlDYgD6Q/wZ+kOWM/pDME36Q6hm+kNigPpD/Jn6Q5az+kMwzfpDqOb6Q0IA
+0PcGftDljP7Qw5N+0PJZvtDYoD7Q/yZ+0N1s/tDDs37Q6jm+0NiAPxD3Bn8Q3Uz/EMwTfxD
yWb8Q2KA/EP8mfxDdbP8Q1DN/EOo5vxDYgD9Q/wZ/UN1M/1DDk39Q6hm/UNCgP1D3Jn9Q5az
/UMwzf1DqOb9Q2IA/kP8Gf5DljP+QzBN/kOoZv5DQoD+Q/yZ/kOWs/5DDs3+Q6jm/kNiAP9D
3Bn/Q3Uz/0MwTf9DqGb/Q2KA/0Pcmf9DlrP/Qw7N/0PJ5v9DIQAARP4MAETLGQBEhyYARFQz
AEQhQABE7kwARLpZAESHZgBEZHMARDGAAETujABEupkARIemAERkswBEMcAARO7MAES62QBE
h+YARFTzAEQhAAFE/gwBRLoZAUSYJgFEVDMBRCFAAUT+TAFEy1kBRJhmAURUcwFEIYABRP6M
AUS6mQFEmKYBRGSzAUQhwAFE7swBRMvZAUSY5gFEZPMBRCEAAkT+DAJEyxkCRIcmAkRUMwJE
IUACRO5MAkTLWQJEmGYCRFRzAkQhgAJE7owCRMuZAkSHpgJEVLMCRDHAAkT+zAJEy9kCRJjm
AkRU8wJEMQADRP4MA0S6GQNEhyYDRGQzA0QhQANE/kwDRLpZA0SHZgNEZHMDRCGAA0T+jANE
y5kDRIemA0RUswNEMcADRP7MA0S62QNEmOYDRGTzA0QxAARE/gwERMsZBESYJgREZDMERDFA
BETuTAREulkERJhmBERkcwREIYAERP6MBETLmQREmKYERFSzBEQhwARE7swERLrZBESY5gRE
ZPMERDEABUT+DAVEyxkFRIcmBURUMwVEMUAFRP5MBUTLWQVEmGYFRFRzBUQxgAVE/owFRLqZ
BUSYpgVEVLMFRCHABUT+zAVEy9kFRJjmBURU8wVEMQAGRP4MBkS6GQZEmCYGRFQzBkQxQAZE
/kwGRLpZBkSHZgZEVHMGRCGABkTujAZEupkGRJimBkRkswZEIcAGRO7MBkTL2QZEmOYGRFTz
BkQxAAdE/gwHRLoZB0SHJgdEZDMHRCFAB0TuTAdEulkHRJhmB0RUcwdEMYAHRO6MB0TLmQdE
qKYHRGSzB0QhwAdE7swHRMvZB0SY5gdEVPMHRDEACETuDAhEuhkIRJgmCERUMwhEMUAIRO5M
CETLWQhEqGYIRGRzCEQhgAhE7owIRMuZCESYpghEZLMIRCHACETuzAhEutkIRIfmCERU8whE
IQAJRP4MCUS6GQlEhyYJRGQzCUQxQAlE7kwJRMtZCUSHZglEZHMJRCGACUT+jAlEupkJRIem
CURUswlEMcAJRO7MCUS62QlEmOYJRGTzCUQxAApE7gwKRLoZCkSHJgpEZDMKRDFACkT+TApE
ulkKRIdmCkRUcwpEMYAKRO6MCkTLmQpEh6YKRFSzCkQxwApE/swKRLrZCkSY5gpEZPMKRCEA
C0T+DAtEyxkLRJgmC0RUMwtEIUALRO5MC0S6WQtEh2YLRGRzC0QhgAtE/owLRLqZC0SHpgtE
VLMLRDHAC0T+zAtEy9kLRIfmC0Rk8wtEMQAMRP4MDES6GQxEhyYMRGQzDEQxQAxE7kwMRMtZ
DESHZgxEVHMMRCGADET+jAxEupkMRJimDERkswxEMcAMRO7MDETL2QxEh+YMRFTzDEQhAA1E
7gwNRLoZDUSYJg1EZDMNRCFADUT+TA1Ey1kNRIdmDURkcw1EIYANRP6MDUTLmQ1Eh6YNRGSz
DUQhwA1E7swNRMvZDUSY5g1EVPMNRCEADkT+DA5EuhkORIcmDkRkMw5EIUAORP5MDkS6WQ5E
h2YORFRzDkQhgA5E/owORMuZDkSYpg5EZLMORDHADkT+zA5Ey9kORIfmDkRk8w5EIQAPRO4M
D0TLGQ9EhyYPRFQzD0QxQA9E/kwPRMtZD0SYZg9EZHMPRDGAD0TujA9EupkPRIemD0Rksw9E
IcAPRO7MD0S62Q9EmOYPRGTzD0QxABBE7gwQRLoZEESHJhBEZDMQRCFAEEQOTRBEy1kQRJhm
EERkcxBEIYAQRO6MEES6mRBEmKYQRGSzEEQhwBBE/swQRLrZEESH5hBEVPMQRDEAEUTuDBFE
yxkRRIcmEURkMxFEIUARRO5MEUTLWRFEmGYRRFRzEUQxgBFE7owRRMuZEUSHphFEVLMRRCHA
EUTuzBFEy9kRRIfmEURk8xFEMQASRO4MEkTLGRJEhyYSRGQzEkQhQBJE7kwSRMtZEkSYZhJE
ZHMSRDGAEkTujBJEy5kSRIemEkRUsxJEMcASRP7MEkS62RJEh+YSRFTzEkRCABNE/gwTRLoZ
E0SHJhNEZDMTRCFAE0TuTBNEulkTRIdmE0RkcxNEMYATRP6ME0S6mRNEh6YTRGSzE0QxwBNE
7swTRMvZE0SH5hNEVPMTRDEAFETuDBREyxkURJgmFERkMxREMUAURP5MFES6WRREmGYURGRz
FEQxgBRE7owURLqZFESYphREZLMURDHAFETuzBREy9kURIfmFERU8xREIQAVRP4MFUTLGRVE
mCYVRGQzFUQxQBVE7kwVRLpZFUSHZhVEVHMVRCGAFUTujBVEupkVRJimFURUsxVEMcAVRO7M
FUTL2RVEmOYVRFTzFUQhABZE/gwWRLoZFkSHJhZEZDMWRDFAFkT+TBZEy1kWRIdmFkRkcxZE
IYAWRP6MFkS6mRZEh6YWRGSzFkQxwBZE7swWRMvZFkSH5hZEZPMWRDEAF0T+DBdEyxkXRIcm
F0RkMxdEMUAXRP5MF0S6WRdEh2YXRFRzF0QxgBdE/owXRLqZF0SYphdEVLMXRDHAF0TuzBdE
utkXRJjmF0RU8xdEIQAYRP4MGES6GRhEhyYYRGQzGEQhQBhE/kwYRLpZGESYZhhEVHMYRDGA
GET+jBhEy5kYRIemGERksxhEIcAYRP7MGES62RhEmOYYRFTzGEQhABlE7gwZRMsZGUSYJhlE
ZDMZRDFAGUTuTBlEy1kZRJhmGURUcxlEMYAZRP6MGUS6mRlEh6YZRGSzGUQxwBlE7swZRLrZ
GUSY5hlEZPMZRCEAGkT+DBpEyxkaRIcmGkRkMxpEIUAaRP5MGkS6WRpEmGYaRFRzGkQxgBpE
7owaRMuZGkSYphpEZLMaRDHAGkTuzBpEy9kaRIfmGkRk8xpEMQAbRP4MG0S6GRtEiCYbRFQz
G0QhQBtE7kwbRMtZG0SIZhtEZHMbRCGAG0T+jBtEy5kbRIimG0RUsxtEMsAbRP7MG0S62RtE
iOYbRFTzG0QyABxE/gwcRLoZHESIJhxEVDMcRDJAHET+TBxEy1kcRIhmHERkcxxEMoAcRP6M
HES6mRxEiKYcRGSzHEQywBxE7swcRLrZHESY5hxEZPMcRCEAHUTuDB1EuhkdRJgmHURkMx1E
MkAdRP5MHUS6WR1EiGYdRFRzHUQhgB1E7owdRMuZHUSYph1EVLMdRDLAHUTuzB1Ey9kdRJjm
HURU8x1EIQAeRO4MHkTLGR5EiCYeRFQzHkQhQB5E/kweRMtZHkSIZh5EZHMeRDKAHkT+jB5E
y5keRJimHkRksx5EIcAeRP7MHkTL2R5EmOYeRGTzHkQhAB9E7gwfRMsZH0SIJh9EZDMfRCFA
H0T+TB9EulkfRIhmH0Rkcx9EMoAfRP6MH0TLmR9EiKYfRFSzH0QhwB9E/swfRMvZH0SI5h9E
ZPMfRDIAIETuDCBEuhkgRIgmIERkMyBEIUAgRO5MIES6WSBEmGYgRGRzIEQhgCBE7owgRLqZ
IESIpiBEZLMgRCHAIET+zCBE3NkgRJjmIERU8yBEIQAhRO4MIUTLGSFEiCYhRFQzIUQhQCFE
7kwhRMtZIUSYZiFEVHMhRDKAIUTujCFEupkhRIimIURUsyFEIcAhRP7MIUTL2SFEmOYhRFTz
IUQyACJE/gwiRLoZIkSIJiJEVDMiRCFAIkTuTCJEy1kiRIhmIkRUcyJEIYAiRO6MIkTLmSJE
mKYiRGSzIkQywCJE7swiRLrZIkSI5iJEVPMiRDIAI0T+DCNEuhkjRIgmI0RkMyNEIUAjRP5M
I0TLWSNEmGYjRFRzI0QygCNE/owjRLqZI0SIpiNEZLMjRCHAI0TuzCNEutkjRJjmI0RU8yNE
MgAkRP4MJES6GSREmCYkRFQzJEQyQCRE7kwkRLpZJESIZiREVHMkRCGAJETujCREupkkRIim
JERksyREIcAkRP7MJES62SREmOYkRGTzJEQyACVE/gwlRMsZJUSYJiVEZDMlRCFAJUT+TCVE
ulklRIhmJURkcyVEMoAlRO6MJUTLmSVEmKYlRGSzJUQhwCVE/swlRLrZJUSI5iVEZPMlRDIA
JkTuDCZEyxkmRIgmJkRkMyZEMkAmRO5MJkTLWSZEiGYmRGRzJkQygCZE/owmRMuZJkSIpiZE
ZLMmRCHAJkT+zCZEy9kmRJjmJkRU8yZEIQAnRO4MJ0S6GSdEiCYnRGQzJ0QyQCdE7kwnRLpZ
J0SYZidEVHMnRCGAJ0T+jCdEupknRJimJ0RUsydEIcAnRP7MJ0TL2SdEmOYnRGTzJ0QyAChE
/gwoRMsZKESYJihEVDMoRCFAKETuTChEulkoRIhmKERkcyhEMoAoRO6MKETLmShEiKYoRGSz
KEQhwChE/swoRLrZKESI5ihEVPMoRDIAKUTuDClEuhkpRJgmKURkMylEQkApRP5MKUS6WSlE
iGYpRFRzKUQhgClE/owpRLqZKUSYpilEVLMpRCHAKUT+zClEutkpRIjmKURk8ylEIQAqRO4M
KkTLGSpEmCYqRGQzKkQhQCpE/kwqRLpZKkSIZipEZHMqRDKAKkT+jCpEupkqRJimKkRUsypE
MsAqRO7MKkS62SpEiOYqRFTzKkQhACtE7gwrRMsZK0SYJitEZDMrRCFAK0TuTCtEy1krRIhm
K0RkcytEMoArRP6MK0TLmStEmKYrRFSzK0QhwCtE7swrRLrZK0SI5itEZPMrRDIALET+DCxE
yxksRIgmLERkMyxEIUAsRP5MLES6WSxEmGYsRGRzLEQhgCxE7owsRMuZLESIpixEVLMsRCHA
LETuzCxEutksRIjmLERk8yxEMgAtRP4MLUS6GS1EmCYtRFQzLUQhQC1E/kwtRMtZLUSIZi1E
ZHMtRCGALUTujC1EupktRJimLURUsy1EIcAtRO7MLUS62S1EmOYtRFTzLUQyAC5E7gwuRMsZ
LkSIJi5EVDMuRCFALkTuTC5Ey1kuRIhmLkRUcy5EMoAuRP6MLkS6mS5EmKYuRFSzLkQywC5E
7swuRMvZLkSY5i5EVPMuRCEAL0TuDC9EuhkvRJgmL0RUMy9EMkAvRP5ML0S6WS9EmGYvRFRz
L0QygC9E7owvRMuZL0SYpi9EZLMvRCHAL0TuzC9EutkvRIjmL0RU8y9EIQAwRO4MMETLGTBE
mCYwRFQzMEQyQDBE/kwwRMtZMESIZjBEVHMwRDKAMET+jDBEy5kwRJimMERUszBEMsAwRO7M
MES62TBEmOYwRGTzMEQyADFE/gwxRMsZMUSIJjFEZDMxRDJAMUT+TDFEulkxRIhmMURkczFE
MoAxRA6NMUTLmTFEmKYxRGSzMUQhwDFE7swxRLrZMUSY5jFEVPMxRCEAMkT+DDJEuhkyRJgm
MkRkMzJEMkAyRO5MMkS6WTJEiGYyRGRzMkQygDJE/owyRLqZMkSYpjJEVLMyRDLAMkT+zDJE
utkyRJjmMkRk8zJEMgAzRP4MM0TLGTNEmCYzRFQzM0QhQDNE7kwzRLpZM0SYZjNEVHMzRDKA
M0T+jDNEy5kzRKimM0RkszNEMsAzRO7MM0TL2TNEmOYzRGTzM0QyADRE/gw0RLoZNESIJjRE
ZDM0RCFANETuTDREy1k0RJhmNERUczREIYA0RO6MNETLmTREiKY0RFSzNEQywDRE/sw0RLrZ
NESI5jREVPM0RDIANUTuDDVEuhk1RIgmNURkMzVEIUA1RP5MNUS6WTVEiGY1RFRzNUQhgDVE
/ow1RMuZNUSIpjVEZLM1RDLANUTuzDVEy9k1RIjmNURk8zVEIQA2RP4MNkS6GTZEiCY2RFQz
NkQhQDZE7kw2RLpZNkSYZjZEZHM2RDKANkTujDZEupk2RJimNkRUszZEMsA2RP7MNkS62TZE
mOY2RGTzNkQyADdE7gw3RMsZN0SYJjdEVDM3RDJAN0T+TDdEy1k3RJhmN0RkczdEMoA3RP6M
N0TLmTdEmKY3RFSzN0QywDdE/sw3RMvZN0SY5jdEZPM3RCEAOETuDDhEyxk4RJgmOERUMzhE
IUA4RP5MOES6WThEiGY4RFRzOEQhgDhE/ow4RLqZOESYpjhEZLM4RDLAOET+zDhEutk4RIjm
OERU8zhEIQA5RP4MOUS6GTlEmCY5RFQzOUQyQDlE/kw5RLpZOUSoZjlEZHM5RCGAOUTujDlE
y5k5RIimOURkszlEIcA5RP7MOUTL2TlEmOY5RGTzOUQyADpE/gw6RMsZOkSYJjpEZDM6RCFA
OkT+TDpEy1k6RIhmOkRkczpEMoA6RP6MOkTLmTpEmKY6RFSzOkQhwDpE/sw6RLrZOkSI5jpE
ZPM6RCEAO0T+DDtEyxk7RIgmO0RUMztEIUA7RO5MO0S6WTtEiGY7RGRzO0QhgDtE7ow7RLqZ
O0SIpjtEZLM7RCHAO0T+zDtEutk7RIjmO0RU8ztEIQA8RO4MPETLGTxEmCY8RGQzPEQhQDxE
7kw8RLpZPESYZjxEVHM8RDKAPETujDxEy5k8RIimPERkszxEMsA8RO7MPES62TxEiOY8RGTz
PEQhAD1E7gw9RMsZPUSIJj1EVDM9RDJAPUTuTD1Eulk9RIhmPURUcz1EMoA9RO6MPUS6mT1E
mKY9RGSzPUQhwD1E/sw9RLrZPUSI5j1EZPM9RCEAPkTuDD5Euhk+RJgmPkRkMz5EMkA+RO5M
PkS6WT5EmGY+RGRzPkQygD5E/ow+RLqZPkSYpj5EZLM+RDLAPkTuzD5Eutk+RJjmPkRk8z5E
MgA/RO4MP0S6GT9EmCY/RGQzP0QhQD9E7kw/RMtZP0SIZj9EVHM/RCGAP0T+jD9Eupk/RIim
P0RUsz9EIcA/RP7MP0TL2T9EiOY/RFTzP0QhAEBE/gxARMsZQESYJkBEVDNARDJAQET+TEBE
ullARJhmQERkc0BEMoBARP6MQETLmUBEiKZARGSzQEQhwEBE7sxARLrZQESY5kBEVPNARDIA
QUT+DEFEyxlBRJgmQURkM0FEMkBBRO5MQUS6WUFEmGZBRGRzQUQygEFE7oxBRLqZQUSYpkFE
ZLNBRCHAQUTuzEFEy9lBRJjmQURU80FEMgBCRO4MQkTLGUJEmCZCRFQzQkQyQEJE/kxCRLpZ
QkSIZkJEVHNCRCGAQkTujEJEy5lCRIimQkRks0JEMsBCRO7MQkTL2UJEmOZCRGTzQkQhAENE
7gxDRMsZQ0SIJkNEZDNDRCFAQ0T+TENEullDRJhmQ0RUc0NEIYBDRP6MQ0S6mUNEmKZDRGSz
Q0QywENE/sxDRMvZQ0SI5kNEVPNDRDIARET+DEREuhlERIgmRERkM0REMkBERP5MRES6WURE
mGZERGRzREQygERE7oxERMuZRESYpkREZLNERDLARET+zEREutlERJjmRERU80REMgBFRO4M
RUTLGUVEmCZFRFQzRUQyQEVE/kxFRLpZRUSYZkVEVHNFRCGARUTujEVEuplFRJimRURks0VE
IcBFRO7MRUTL2UVEmOZFRFTzRUQyAEZE/gxGRMsZRkSIJkZEZDNGRDJARkT+TEZEy1lGRJhm
RkRUc0ZEIYBGRO6MRkS6mUZEiKZGRFSzRkQhwEZE/sxGRLrZRkSY5kZEZPNGRCEAR0TuDEdE
uhlHRIgmR0RkM0dEIUBHRP5MR0TLWUdEmGZHRGRzR0QygEdE7oxHRMuZR0SYpkdEZLNHRCHA
R0TuzEdEy9lHRJjmR0Rk80dEIQBIRO4MSETLGUhEmCZIRGQzSEQhQEhE7kxIRLpZSESIZkhE
ZHNIRCGASET+jEhEy5lIRJimSERUs0hEIcBIRP7MSES62UhEiOZIRFTzSEQhAElE7gxJRLoZ
SUSIJklEVDNJRDJASUTuTElEy1lJRIhmSURUc0lEIYBJRO6MSUTLmUlEmKZJRGSzSUQywElE
7sxJRMvZSUSI5klEZPNJRDIASkTuDEpEuhlKRIgmSkRUM0pEMkBKRO5MSkS6WUpEmGZKRFRz
SkQhgEpE7oxKRMuZSkSIpkpEVLNKRDLASkT+zEpEutlKRJjmSkRU80pEIQBLRO4MS0TLGUtE
mCZLRGQzS0QyQEtE/kxLRLpZS0SIZktEVHNLRDKAS0TujEtEuplLRIimS0RUs0tEMsBLRP7M
S0S62UtEmOZLRFTzS0QhAExE7gxMRMsZTESYJkxEVDNMRDJATET+TExEullMRJhmTERUc0xE
IYBMRO6MTES6mUxEmKZMRGSzTEQywExE/sxMRLrZTESI5kxEZPNMRDIATUTuDE1EyxlNRJgm
TURkM01EIUBNRO5MTUS6WU1EmGZNRFRzTUQhgE1E7oxNRLqZTUSYpk1EZLNNRDLATUT+zE1E
utlNRJjmTURk801EIQBORO4MTkS6GU5EiCZORGQzTkQhQE5E/kxORLpZTkSIZk5EVHNORCGA
TkT+jE5EuplORJimTkRks05EIcBORP7MTkTL2U5EiOZORGTzTkQhAE9E7gxPRLoZT0SYJk9E
VDNPRDJAT0TuTE9EullPRIhmT0Rkc09EMoBPRP6MT0S6mU9EiKZPRGSzT0QhwE9E7sxPRMvZ
T0SI5k9EVPNPRDIAUET+DFBEuhlQRIgmUERUM1BEIUBQRO5MUES6WVBEiGZQRGRzUEQygFBE
7oxQRLqZUESIplBEVLNQRCHAUET+zFBEutlQRIjmUERU81BEIQBRRO4MUUQMGlFEiCZRRGQz
UUQhQFFE/kxRRLpZUUSYZlFEVHNRRDKAUUTujFFEy5lRRJimUURUs1FEIcBRRO7MUUS62VFE
mOZRRFTzUUQyAFJE/gxSRLoZUkSIJlJEVDNSRDJAUkTuTFJEy1lSRJhmUkRUc1JEIYBSRO6M
UkTLmVJEmKZSRFSzUkQywFJE/sxSRLrZUkSI5lJEZPNSRCEAU0TuDFNEuhlTRIgmU0RkM1NE
IUBTRP5MU0TLWVNEiGZTRFRzU0QygFNE/oxTRMuZU0SYplNEVLNTRCHAU0T+zFNEy9lTRIjm
U0RU81NEIQBURP4MVES6GVREmCZURFQzVEQhQFRE7kxURLpZVESYZlREZHNURCGAVETujFRE
y5lURIimVERks1REMsBURP7MVETL2VREmOZURGTzVEQhAFVE7gxVRMsZVUSYJlVEVDNVRDJA
VUT+TFVEy1lVRJhmVURkc1VEMoBVRP6MVUTLmVVEiKZVRGSzVUQywFVE/sxVRMvZVUSY5lVE
ZPNVRCEAVkTuDFZEyxlWRIgmVkRUM1ZEMkBWRO5MVkS6WVZEiGZWRFRzVkQygFZE/oxWRMuZ
VkSIplZEVLNWRDLAVkT+zFZEutlWRIjmVkRk81ZEIQBXRP4MV0S6GVdEmCZXRGQzV0QhQFdE
/kxXRLpZV0SYZldEVHNXRCGAV0T+jFdEuplXRIimV0Rks1dEMsBXRP7MV0TL2VdEmOZXRGTz
V0QhAFhE7gxYRMsZWESYJlhEZDNYRDJAWETuTFhEullYRJhmWERUc1hEIYBYRO6MWETLmVhE
iKZYRFSzWEQywFhE/sxYRMvZWESY5lhEZPNYRCEAWUT+DFlEyxlZRIgmWURUM1lEMkBZRP5M
WUTLWVlEmGZZRGRzWUQygFlE/oxZRLqZWUSIpllEZLNZRDLAWUT+zFlEutlZRIjmWURU81lE
IQBaRO4MWkTLGVpEmCZaRFQzWkQyQFpE7kxaRLpZWkSYZlpEVHNaRDKAWkTujFpEuplaRIim
WkRks1pEMsBaRP7MWkS62VpEiOZaRGTzWkQyAFtE7gxbRMoZW0SYJltEVDNbRCBAW0T+TFtE
yllbRIhmW0RUc1tEMoBbRP6MW0S6mVtEiKZbRGSzW0QywFtE/sxbRLrZW0SI5ltEdPNbRCAA
XET+DFxEyhlcRJgmXERUM1xEIEBcRP5MXETKWVxEiGZcRFRzXEQggFxE/oxcRMqZXESYplxE
ZLNcRDLAXETuzFxEutlcRIjmXERk81xEIABdRP4MXUS6GV1EmCZdRFQzXUQyQF1E7kxdRMpZ
XUSYZl1EZHNdRDKAXUTujF1EupldRJimXURks11EIMBdRO7MXUTK2V1EiOZdRFTzXUQgAF5E
/gxeRLoZXkSYJl5EVDNeRCBAXkT+TF5EylleRIhmXkRkc15EMoBeRP6MXkTKmV5EmKZeRGSz
XkQywF5E/sxeRLrZXkSY5l5EVPNeREIAX0TuDF9EuhlfRJgmX0RUM19EIEBfRO5MX0S6WV9E
iGZfRFRzX0QggF9E7oxfRMqZX0SIpl9EVLNfRCDAX0TuzF9EutlfRIjmX0RU819EMgBgRP4M
YETKGWBEiCZgRGQzYEQyQGBE/kxgRMpZYESIZmBEZHNgRDKAYET+jGBEyplgRIimYERks2BE
MsBgRP7MYETK2WBEiOZgRFTzYEQgAGFE/gxhRLoZYUSIJmFEVDNhRDJAYUT+TGFEyllhRIhm
YURkc2FEIIBhRP6MYUS6mWFEmKZhRGSzYUQgwGFE7sxhRLrZYUSY5mFEVPNhRDIAYkTuDGJE
uhliRJgmYkRkM2JEIEBiRO5MYkS6WWJEiGZiRGRzYkQggGJE7oxiRMqZYkSYpmJEVLNiRDLA
YkTuzGJEutliRIjmYkRk82JEIABjRP4MY0S6GWNEmCZjRFQzY0QgQGNE7kxjRMpZY0SIZmNE
ZHNjRCCAY0T+jGNEupljRJimY0Rks2NEIMBjRP7MY0S62WNEmOZjRGTzY0QgAGRE/gxkRMoZ
ZESIJmREZDNkRCBAZET+TGREyllkRIhmZERkc2REMoBkRO6MZES6mWREiKZkRFSzZEQywGRE
/sxkRMrZZESY5mREZPNkRDIAZUT+DGVEuhllRJgmZURkM2VEMkBlRO5MZUS6WWVEmGZlRGRz
ZUQggGVE7oxlRMqZZUSIpmVEZLNlRDLAZUT+zGVEytllRIjmZURk82VEMgBmRO4MZkS6GWZE
mCZmRFQzZkQyQGZE7kxmRMpZZkSIZmZEZHNmRCCAZkT+jGZEuplmRIimZkRUs2ZEMsBmRP7M
ZkS62WZEmOZmRGTzZkQyAGdE7gxnRLoZZ0SIJmdEVDNnRCBAZ0TuTGdEyllnRIhmZ0RUc2dE
IIBnRO6MZ0TKmWdEmKZnRGSzZ0QgwGdE/sxnRMrZZ0SI5mdEVPNnRCAAaET+DGhEuhloRIgm
aERUM2hEMkBoRO5MaES6WWhEmGZoRFRzaEQggGhE7oxoRMqZaESYpmhEVLNoRCDAaETuzGhE
utloRIjmaERU82hEMgBpRP4MaUS6GWlEmCZpRFQzaUQyQGlE7kxpRMpZaUSIZmlEVHNpRCCA
aUT+jGlEuplpRIimaURks2lEMsBpRP7MaUTK2WlEiOZpRGTzaUQyAGpE7gxqRLoZakSYJmpE
VDNqRCBAakT+TGpEullqRKhmakRkc2pEIIBqRP6MakTKmWpEmKZqRFSzakQywGpE7sxqRMrZ
akSI5mpEZPNqRCAAa0T+DGtEuhlrRJgma0RkM2tEMkBrRO5Ma0TKWWtEmGZrRFRza0QggGtE
7oxrRNyZa0SIpmtEZLNrRCDAa0T+zGtEutlrRJjma0Rk82tEMgBsRO4MbES6GWxEiCZsRFQz
bEQgQGxE7kxsRMpZbESIZmxEZHNsRCCAbET+jGxEyplsRJimbERks2xEIMBsRP7MbETK2WxE
mOZsRGTzbEQgAG1E7gxtRMoZbUSIJm1EZDNtRCBAbUT+TG1EulltRIhmbURUc21EMoBtRP6M
bUS6mW1EmKZtRGSzbUQywG1E/sxtRLrZbUSI5m1EVPNtRDIAbkTuDG5EyhluRIgmbkRkM25E
MkBuRO5MbkS6WW5EmGZuRGRzbkQggG5E7oxuRLqZbkSYpm5EZLNuRDLAbkTuzG5EutluRIjm
bkRU825EMgBvRP4Mb0S6GW9EmCZvRGQzb0QgQG9E7kxvRLpZb0SYZm9EVHNvRCCAb0T+jG9E
yplvRJimb0RUs29EIMBvRO7Mb0TK2W9EiOZvRFTzb0QyAHBE7gxwRMoZcESYJnBEVDNwRDJA
cET+THBEyllwRJhmcERkc3BEIIBwRP6McES6mXBEmKZwRFSzcEQywHBE7sxwRMrZcESI5nBE
VPNwRDIAcUTuDHFEuhlxRJgmcURkM3FEIEBxRO5McUS6WXFEiGZxRGRzcUQygHFE7oxxRMqZ
cUSIpnFEVLNxRDLAcUTuzHFEutlxRJjmcURU83FEIAByRO4MckS6GXJEmCZyRGQzckQyQHJE
/kxyRMpZckSIZnJEZHNyRCCAckT+jHJEyplyRIimckRUs3JEIMByRO7MckS62XJEiOZyRFTz
ckQgAHNE/gxzRMoZc0SIJnNEZDNzRDJAc0T+THNEullzRJhmc0RUc3NEIIBzRO6Mc0S6mXNE
iKZzRFSzc0QywHNE7sxzRMrZc0SI5nNEZPNzRCAAdET+DHREuhl0RJgmdERUM3REIEB0RO5M
dETKWXREiGZ0RFRzdEQggHRE/ox0RMqZdESIpnREZLN0RCDAdET+zHREytl0RJjmdERk83RE
MgB1RP4MdUS6GXVEiCZ1RFQzdUQgQHVE7kx1RMpZdUSIZnVEZHN1RCCAdUT+jHVEypl1RJim
dURUs3VEMsB1RO7MdUS62XVEiOZ1RFTzdUQgAHZE7gx2RLoZdkSIJnZEZDN2RDJAdkTuTHZE
ull2RIhmdkRUc3ZEMoB2RO6MdkS6mXZEmKZ2RGSzdkQgwHZE/sx2RLrZdkSI5nZEZPN2RDIA
d0TuDHdEuhl3RIgmd0RkM3dEMkB3RO5Md0TKWXdEmGZ3RGRzd0QggHdE/ox3RLqZd0SIpndE
ZLN3RDLAd0TuzHdEytl3RJjmd0Rk83dEIAB4RO4MeETKGXhEmCZ4RFQzeEQgQHhE/kx4RLpZ
eESYZnhEZHN4RCCAeETujHhEupl4RIimeERks3hEIMB4RO7MeES62XhEiOZ4RFTzeEQyAHlE
/gx5RMoZeUSIJnlEVDN5RCBAeUTuTHlEull5RJhmeURkc3lEMoB5RP6MeUS6mXlEiKZ5RGSz
eUQgwHlE7sx5RLrZeUSY5nlEVPN5RDIAekT+DHpEuhl6RIgmekRkM3pEIEB6RP5MekS6WXpE
iGZ6RFRzekQggHpE/ox6RLqZekSYpnpEZLN6RCDAekTuzHpEutl6RIjmekRU83pEIAB7RP4M
e0S6GXtEiCZ7RFQze0QgQHtE/kx7RLpZe0SYZntEZHN7RDKAe0TujHtEypl7RIime0RUs3tE
MsB7RP7Me0TK2XtEmOZ7RGTze0QgAHxE7gx8RMoZfESIJnxEVDN8RDJAfETuTHxEull8RJhm
fERkc3xEMoB8RP6MfETKmXxEiKZ8RGSzfEQgwHxE7sx8RLrZfESY5nxEZPN8RCAAfUT+DH1E
yhl9RIgmfURkM31EMkB9RO5MfUS6WX1EiGZ9RGRzfUQygH1E7ox9RLqZfUSYpn1EVLN9RCDA
fUTuzH1Eutl9RJjmfURk831EMgB+RO4MfkS6GX5EmCZ+RGQzfkQyQH5E7kx+RLpZfkSIZn5E
ZHN+RCCAfkTujH5Eupl+RIimfkRUs35EMsB+RP7MfkTK2X5EiOZ+RFTzfkQgAH9E7gx/RLoZ
f0SYJn9EVDN/RDJAf0T+TH9Eyll/RIhmf0Rkc39EIIB/RP6Mf0TKmX9EiKZ/RGSzf0QgwH9E
/sx/RLrZf0SY5n9EZPN/RBkAgER3BoBE3QyAREQTgESqGYBEGSCARH8mgETdLIBERDOARLI5
gEQQQIBEf0aAROVMgERMU4BEqlmARBBggER3ZoBE3WyARERzgESqeYBEGYCARH+GgETdjIBE
TJOARLKZgEQQoIBEd6aARN2sgEREs4BEqrmARBDAgER3xoBE5cyARETTgESq2YBEGeCARH/m
gETl7IBETPOARLL5gEQQAIFEdwaBROUMgURME4FEqhmBRBAggUR3JoFE3SyBREQzgUSqOYFE
GUCBRH9GgUTlTIFERFOBRKpZgUQQYIFEf2aBRN1sgURMc4FEqnmBRBmAgUR3hoFE3YyBREST
gUSqmYFEEKCBRHemgUTlrIFETLOBRLK5gUQQwIFEf8aBRN3MgURM04FEqtmBRBDggUR35oFE
3eyBREzzgUSy+YFEEACCRHcGgkTlDIJERBOCRLIZgkQQIIJEdyaCRN0sgkRMM4JEujmCRBlA
gkR3RoJE5UyCRERTgkSyWYJEGWCCRHdmgkTdbIJETHOCRKp5gkQZgIJEd4aCROWMgkRMk4JE
spmCRBCggkR3poJE5ayCREyzgkSyuYJEEMCCRH/GgkTlzIJETNOCRLLZgkQZ4IJEf+aCROXs
gkRE84JEqvmCRCEAg0R3BoNE3QyDREQTg0SqGYNEGSCDRH8mg0TdLINERDODRKo5g0QZQINE
f0aDRN1Mg0REU4NEslmDRBBgg0R/ZoNE5WyDRERzg0SqeYNEEICDRH+Gg0TdjINERJODRLKZ
g0QZoINEf6aDRN2sg0REs4NEsrmDRBDAg0R3xoNE3cyDREzTg0Sq2YNEEOCDRH/mg0Tl7INE
RPODRLL5g0QZAIREdwaEROUMhEREE4REqhmERBAghER3JoRE3SyEREwzhESqOYREGUCERHdG
hETlTIRETFOERLJZhEQQYIREf2aEROVshEREc4REsnmERBCAhER/hoRE5YyEREyThESymYRE
EKCERH+mhETdrIRETLOERKq5hEQQwIREd8aEROXMhERM04REstmERBnghER/5oRE3eyERETz
hESq+YREEACFRHcGhUTdDIVETBOFRLIZhUQQIIVEdyaFROUshURMM4VEqjmFRBlAhUR3RoVE
5UyFRExThUSyWYVEIWCFRH9mhUTdbIVETHOFRKp5hUQZgIVEd4aFROWMhURMk4VEspmFRBCg
hUR3poVE5ayFRESzhUSyuYVEEMCFRHfGhUTlzIVETNOFRLrZhUQZ4IVEd+aFROXshURM84VE
qvmFRBAAhkR/BoZE5QyGREQThkSqGYZEECCGRH8mhkTdLIZETDOGRKo5hkQQQIZEf0aGRN1M
hkREU4ZEslmGRBBghkR/ZoZE3WyGRExzhkSyeYZEEICGRHeGhkTdjIZETJOGRLKZhkQZoIZE
f6aGROWshkRMs4ZEsrmGRBDAhkR/xoZE3cyGRETThkSq2YZEEOCGRH/mhkTd7IZERPOGRLL5
hkQQAIdEdwaHROUMh0REE4dEqhmHRBkgh0R3JodE5SyHREwzh0SqOYdEEECHRH9Gh0TdTIdE
RFOHRLJZh0QZYIdEd2aHRN1sh0RMc4dEqnmHRBCAh0R3hodE3YyHRESTh0SymYdEGaCHRH+m
h0TdrIdERLOHRLK5h0QZwIdEd8aHROXMh0RE04dEqtmHRBngh0R35odE5eyHREzzh0Sq+YdE
EACIRHcGiETdDIhETBOIRKoZiEQZIIhEdyaIROUsiERMM4hEsjmIRBBAiER3RohE3UyIRERT
iESyWYhEEGCIRHdmiETdbIhERHOIRKp5iEQQgIhEd4aIRN2MiERMk4hEspmIRBCgiER/pohE
3ayIREyziESquYhEEMCIRH/GiETlzIhERNOIRKrZiEQZ4IhEd+aIRN3siERM84hEqvmIRBkA
iUR3BolE3QyJREwTiUS6GYlEECCJRHcmiUTdLIlETDOJRLI5iUQZQIlEd0aJRN1MiUREU4lE
slmJRBBgiUR3ZolE5WyJRERziUSqeYlEEICJRH+GiUTdjIlETJOJRLKZiUQZoIlEd6aJROWs
iUREs4lEsrmJRBDAiUR3xolE3cyJRETTiUSy2YlEEOCJRHfmiUTl7IlETPOJRLL5iUQZAIpE
fwaKROUMikRME4pEshmKRBAgikR3JopE3SyKREQzikSyOYpEEECKRHdGikTlTIpETFOKRKpZ
ikQZYIpEd2aKROVsikREc4pEsnmKRBCAikR/hopE3YyKRESTikSqmYpEGaCKRHemikTlrIpE
RLOKRLK5ikQQwIpEf8aKROXMikRE04pEstmKRBDgikR/5opE5eyKREzzikS6+YpEEACLRHcG
i0TdDItETBOLRLIZi0QZIItEfyaLRO4si0REM4tEsjmLRBBAi0R/RotE3UyLRERTi0SqWYtE
GWCLRH9mi0TdbItERHOLRLJ5i0QZgItEf4aLRN2Mi0REk4tEspmLRBCgi0R/potE5ayLREyz
i0SquYtEGcCLRHfGi0TdzItETNOLRKrZi0QZ4ItEf+aLROXsi0RE84tEqvmLRBkAjER/BoxE
3QyMREwTjESqGYxEGSCMRH8mjETdLIxERDOMRLI5jEQQQIxEf0aMRN1MjERMU4xEslmMRBBg
jER/ZoxE5WyMRExzjESyeYxEEICMRH+GjETdjIxETJOMRLKZjEQhoIxEd6aMRN2sjEREs4xE
qrmMRBnAjER/xoxE5cyMREzTjESq2YxEGeCMRH/mjETd7IxETPOMRLL5jEQQAI1EfwaNROUM
jUREE41EshmNRBkgjUR3Jo1E3SyNREwzjUSyOY1EGUCNRHdGjUTlTI1ERFONRLJZjUQQYI1E
f2aNROVsjUREc41EqnmNRBmAjUR/ho1E3YyNREyTjUSymY1EGaCNRHemjUTlrI1ERLONRLK5
jUQZwI1Ef8aNROXMjURM041EqtmNRBngjUR35o1E3eyNRETzjUSq+Y1EEACORH8GjkTlDI5E
VBOORLIZjkQQII5EfyaORN0sjkRMM45EsjmORBBAjkR/Ro5E3UyORERTjkSqWY5EGWCORHdm
jkTlbI5ETHOORKp5jkQQgI5Ef4aOROWMjkRMk45EspmORBCgjkR3po5E3ayORESzjkSyuY5E
EMCORHfGjkTlzI5ERNOORKrZjkQQ4I5Ef+aORN3sjkRM845EqvmORBAAj0R/Bo9E5QyPREQT
j0SyGY9EGSCPRH8mj0TdLI9ETDOPRLI5j0QQQI9Ef0aPRN1Mj0RMU49EqlmPRBBgj0R3Zo9E
3WyPRERzj0SqeY9EEICPRHeGj0TljI9ETJOPRLKZj0QZoI9Ef6aPROWsj0RMs49EqrmPRBnA
j0R/xo9E5cyPREzTj0Sq2Y9EGeCPRHfmj0Tl7I9ETPOPRLL5j0QQAJBEfwaQROUMkERME5BE
shmQRBAgkER/JpBE3SyQREwzkESyOZBEEECQRHdGkETlTJBERFOQRLpZkEQQYJBEf2aQRN1s
kERMc5BEqnmQRBmAkER/hpBE5YyQRESTkESqmZBEEKCQRH+mkETdrJBETLOQRLK5kEQQwJBE
f8aQRN3MkERM05BEqtmQRBngkER35pBE3eyQRETzkESy+ZBEEACRRHcGkUTlDJFETBORRKoZ
kUQQIJFEfyaRROUskUREM5FEqjmRRBBAkUR3RpFE5UyRRExTkUSyWZFEGWCRRHdmkUTdbJFE
RHORRKp5kUQZgJFEf4aRROWMkURMk5FEspmRRBmgkUR3ppFE3ayRRESzkUSquZFEGcCRRH/G
kUTlzJFERNORRLLZkUQQ4JFEf+aRRN3skURM85FEqvmRRBkAkkR/BpJE3QySREwTkkSqGZJE
ECCSRHcmkkTlLJJERDOSRKo5kkQZQJJEf0aSRN1MkkRMU5JEqlmSRBlgkkR3ZpJE3WySRExz
kkSqeZJEEICSRHeGkkTljJJETJOSRKqZkkQQoJJEf6aSRN2skkREs5JEqrmSRBDAkkR/xpJE
5cySREzTkkSy2ZJEGeCSRHfmkkTd7JJERPOSRKr5kkQQAJNEfwaTROUMk0REE5NEshmTRBAg
k0R3JpNE5SyTREQzk0SyOZNEEECTRH9Gk0TdTJNETFOTRLJZk0QQYJNEd2aTROVsk0RMc5NE
snmTRCGAk0R3hpNE5YyTRESTk0SqmZNEEKCTRH+mk0TdrJNETLOTRKq5k0QQwJNEf8aTROXM
k0RM05NEqtmTRBDgk0R35pNE3eyTREzzk0Sq+ZNEGQCURH8GlETdDJRETBOURLIZlEQQIJRE
fyaUROUslERMM5REsjmURBBAlER3RpRE5UyURERTlESqWZREEGCURHdmlETdbJRETHOURLJ5
lEQQgJREf4aURN2MlERMk5REqpmURBmglER3ppRE5ayUREyzlESquZREEMCURH/GlETdzJRE
TNOURLLZlEQQ4JREd+aURN3slERE85REqvmURBAAlUR3BpVE3QyVREQTlUSqGZVEECCVRHcm
lUTdLJVERDOVRKo5lUQZQJVEd0aVRN1MlURMU5VEqlmVRBBglUR3ZpVE3WyVRExzlUSqeZVE
GYCVRH+GlUTdjJVETJOVRKqZlUQZoJVEf6aVRN2slURMs5VEqrmVRBDAlUR/xpVE5cyVRETT
lUSy2ZVEGeCVRHfmlUTd7JVETPOVRKr5lUQZAJZEdwaWROUMlkREE5ZEqhmWRBAglkR/JpZE
5SyWREQzlkSyOZZEGUCWRH9GlkTlTJZETFOWRLJZlkQQYJZEf2aWRN1slkREc5ZEqnmWRBCA
lkR/hpZE3YyWREyTlkSqmZZEGaCWRH+mlkTdrJZERLOWRKq5lkQZwJZEf8aWRN3MlkRE05ZE
stmWRBDglkR/5pZE3eyWREzzlkSy+ZZEEACXRHcGl0TdDJdERBOXRLIZl0QZIJdEfyaXRN0s
l0RMM5dEsjmXRBlAl0R3RpdE5UyXRExTl0SqWZdEEGCXRH9ml0TlbJdETHOXRKp5l0QQgJdE
d4aXRN2Ml0REk5dEspmXRBCgl0R/ppdE5ayXREyzl0SyuZdEEMCXRH/Gl0TdzJdETNOXRKrZ
l0QZ4JdEd+aXROXsl0RM85dEqvmXRBAAmER/BphE5QyYREwTmESqGZhEECCYRH8mmETdLJhE
TDOYRLI5mEQQQJhEd0aYRN1MmERMU5hEqlmYRBlgmER/ZphE3WyYRExzmESyeZhEGYCYRH+G
mETdjJhERJOYRLKZmEQZoJhEf6aYROWsmERMs5hEsrmYRBDAmER/xphE3cyYRETTmESy2ZhE
GeCYRHfmmETd7JhETPOYRLL5mEQZAJlEdwaZROUMmURME5lEuhmZRBkgmUR3JplE5SyZREwz
mUSyOZlEEECZRH9GmUTdTJlETFOZRKpZmUQZYJlEf2aZROVsmUREc5lEqnmZRBCAmUR3hplE
5YyZREyTmUSqmZlEGaCZRHemmUTdrJlERLOZRKq5mUQZwJlEf8aZROXMmURE05lEstmZRBDg
mUR/5plE3eyZREzzmUSy+ZlEGQCaRH8GmkTdDJpETBOaRLIZmkQQIJpEdyaaROUsmkRMM5pE
qjmaRBlAmkR3RppE3UyaRExTmkSyWZpEEGCaRHdmmkTdbJpETHOaRKp5mkQZgJpEd4aaROWM
mkREk5pEspmaRBCgmkR/pppE3ayaREyzmkSquZpEGcCaRH/GmkTlzJpERNOaRKrZmkQQ4JpE
f+aaROXsmkRM85pEsvmaRBAAm0R3BptE3QybREwTm0SqGZtEECCbRHcmm0TlLJtETDObRLI5
m0QQQJtEd0abRN1Mm0REU5tEslmbRBBgm0R/ZptE3WybRERzm0SyeZtEGYCbRHeGm0TdjJtE
TJObRLKZm0QQoJtEd6abROWsm0REs5tEsrmbRBnAm0R/xptE5cybRETTm0Sy2ZtEEOCbRHfm
m0Tl7JtETPObRKr5m0QQAJxEfwacRN0MnEREE5xEqhmcRBkgnER/JpxE5SycREQznESqOZxE
GUCcRHdGnETdTJxETFOcRLJZnEQZYJxEf2acRN1snEREc5xEsnmcRBmAnER/hpxE3YycREyT
nESqmZxEGaCcRHemnETlrJxERLOcRKq5nEQQwJxEf8acRN3MnERE05xEqtmcRBDgnER35pxE
5eycREzznESy+ZxEGQCdRH8GnUTdDJ1ETBOdRLIZnUQZIJ1EfyadRN0snUREM51EsjmdRBlA
nUR3Rp1E5UydRExTnUSqWZ1EGWCdRHdmnUTdbJ1ETHOdRKp5nUQQgJ1Ed4adRN2MnURMk51E
spmdRBCgnUR3pp1E3aydRESznUSquZ1EEMCdRHfGnUTlzJ1ETNOdRKrZnUQZ4J1Ef+adRN3s
nURM851EsvmdRBAAnkR3Bp5E5QyeREQTnkSqGZ5EECCeRH8mnkTlLJ5ETDOeRLI5nkQZQJ5E
d0aeRN1MnkRMU55EslmeRBlgnkR3Zp5E3WyeRExznkSyeZ5EGYCeRHeGnkTdjJ5ETJOeRLKZ
nkQQoJ5Ef6aeRN2snkREs55EqrmeRBnAnkR3xp5E3cyeRETTnkSy2Z5EEOCeRHfmnkTd7J5E
TPOeRKr5nkQQAJ9EdwafROUMn0REE59EshmfRBAgn0R/Jp9E3SyfREQzn0SqOZ9EGUCfRHdG
n0TdTJ9ERFOfRLJZn0QQYJ9Eh2afROVsn0RMc59EsnmfRBCAn0R/hp9E5YyfREyTn0SqmZ9E
GaCfRH+mn0TlrJ9ERLOfRKq5n0QQwJ9Ed8afRN3Mn0RM059EqtmfRBngn0R35p9E3eyfRETz
n0Sq+Z9EGQCgRH8GoETlDKBERBOgRKoZoEQZIKBEfyagROUsoEREM6BEqjmgRBBAoER/RqBE
5UygRExToESqWaBEEGCgRHdmoETlbKBERHOgRLJ5oEQZgKBEf4agROWMoEREk6BEqpmgRBmg
oER3pqBE3aygRESzoESyuaBEGcCgRH/GoETdzKBETNOgRKrZoEQQ4KBEf+agRN3soERE86BE
qvmgRBAAoUR/BqFE5QyhREwToUSqGaFEECChRH8moUTlLKFERDOhRLI5oUQZQKFEd0ahROVM
oURMU6FEslmhRBBgoUR3ZqFE5WyhRExzoUSqeaFEEIChRH+GoUTljKFERJOhRKqZoUQQoKFE
d6ahRN2soURMs6FEqrmhRBnAoUR3xqFE5cyhREzToUSy2aFEEOChRHfmoUTd7KFERPOhRLL5
oUQZAKJEdwaiRN0MokREE6JEqhmiRBAgokR/JqJE5SyiREwzokSqOaJEEECiRH9GokTlTKJE
RFOiRKpZokQQYKJEd2aiROVsokRMc6JEsnmiRBCAokR3hqJE3YyiREyTokS6maJEEKCiRHem
okTdrKJETLOiRKq5okQZwKJEd8aiROXMokRM06JEqtmiRBngokR35qJE5eyiRETzokSq+aJE
GQCjRHcGo0TlDKNETBOjRKoZo0QZIKNEdyajROUso0REM6NEsjmjRBBAo0R/RqNE3UyjRExT
o0SyWaNEGWCjRHdmo0TdbKNETHOjRKp5o0QZgKNEf4ajROWMo0REk6NEspmjRBmgo0R/pqNE
3ayjREyzo0SquaNEGcCjRHfGo0TdzKNERNOjRKrZo0QQ4KNEd+ajROXso0RE86NEsvmjRBAA
pER/BqRE3QykREwTpESqGaREGSCkRHcmpETdLKRERDOkRLI5pEQZQKREf0akROVMpERMU6RE
slmkRBBgpER/ZqRE3WykRExzpESyeaREEICkRH+GpETljKRETJOkRKqZpEQZoKREf6akROWs
pERMs6REsrmkRBDApER/xqRE5cykREzTpESq2aREEOCkRHfmpETl7KRERPOkRLL5pEQZAKVE
dwalROUMpUREE6VEqhmlRBAgpUR/JqVE5SylREQzpUSyOaVEEEClRHdGpUTlTKVETFOlRKpZ
pUQZYKVEf2alROVspUREc6VEsnmlRBCApUR/hqVE3YylRESTpUSymaVEGaClRHempUTlrKVE
RLOlRKq5pUQQwKVEd8alRN3MpURE06VEstmlRBDgpUR35qVE3eylRETzpUSq+aVEGQCmRH8G
pkTdDKZETBOmRLIZpkQZIKZEdyamRN0spkRMM6ZEqjmmRBBApkR/RqZE3UymRExTpkSqWaZE
EGCmRHdmpkTdbKZETHOmRKp5pkQZgKZEf4amROWMpkREk6ZEqpmmRBmgpkR3pqZE5aymREyz
pkSyuaZEEMCmRHfGpkTlzKZETNOmRLrZpkQQ4KZEf+amRN3spkRM86ZEsvmmRBAAp0R3BqdE
3QynREwTp0SqGadEGSCnRH8mp0TlLKdERDOnRLI5p0QQQKdEd0anRN1Mp0RMU6dEslmnRBBg
p0R/ZqdE3WynRExzp0SyeadEGYCnRH+Gp0TljKdETJOnRLKZp0QZoKdEd6anRN2sp0RMs6dE
srmnRBDAp0R/xqdE5cynREzTp0Sq2adEEOCnRHfmp0Td7KdETPOnRLL5p0QQAKhEdwaoRN0M
qERME6hEqhmoRBAgqER/JqhE5SyoREQzqESyOahEGUCoRHdGqETlTKhETFOoRLJZqEQQYKhE
d2aoRN1sqERMc6hEqnmoRBCAqER3hqhE5YyoREyTqESqmahEGaCoRH+mqETlrKhETLOoRLK5
qEQZwKhEf8aoRN3MqERM06hEstmoRBngqER/5qhE3eyoREzzqESy+ahEEACpRH8GqUTlDKlE
RBOpRKoZqUQQIKlEfyapRN0sqUREM6lEsjmpRBBAqUR/RqlE5UypRERTqUSqWalEGWCpRHdm
qUTlbKlETHOpRKp5qUQZgKlEd4apRN2MqURMk6lEqpmpRBmgqUR/pqlE5aypRESzqUSyualE
EMCpRH/GqUTlzKlERNOpRLLZqUQQ4KlEd+apROXsqURE86lEsvmpRBkAqkR3BqpE7gyqREQT
qkSyGapEGSCqRHcmqkTlLKpERDOqRLI5qkQQQKpEd0aqRN1MqkRMU6pEqlmqRBlgqkR3ZqpE
3WyqRERzqkSqeapEGYCqRH+GqkTdjKpETJOqRKqZqkQZoKpEd6aqRN2sqkRMs6pEqrmqRBnA
qkR3xqpE5cyqREzTqkSq2apEGeCqRHfmqkTd7KpETPOqRKr5qkQZAKtEfwarRN0Mq0RME6tE
shmrRBAgq0R3JqtE5SyrREwzq0SqOatEGUCrRH9Gq0TlTKtERFOrRLJZq0QQYKtEd2arROVs
q0RMc6tEqnmrRBCAq0R3hqtE3YyrREyTq0SqmatEGaCrRHemq0TdrKtERLOrRLK5q0QQwKtE
d8arROXMq0RM06tEqtmrRBngq0R35qtE5eyrREzzq0Sy+atEGQCsRHcGrETdDKxETBOsRLIZ
rEQQIKxEfyasROUsrEREM6xEsjmsRBBArER3RqxE5UysRExTrESqWaxEGWCsRHdmrETlbKxE
RHOsRKp5rEQQgKxEf4asRN2MrERMk6xEupmsRBCgrER/pqxE3aysREyzrESquaxEGcCsRHfG
rETdzKxETNOsRKrZrEQQ4KxEf+asROXsrERM86xEqvmsRBAArUR/Bq1E3QytREwTrUSyGa1E
ECCtRH8mrUTlLK1ETDOtRLI5rUQQQK1Ef0atRN1MrUREU61EslmtRBlgrUR/Zq1E3WytRERz
rUSyea1EGYCtRH+GrUTdjK1ETJOtRKqZrUQQoK1Ed6atRN2srURDs61EsrmtRBjArUR3xq1E
3cytREPTrUSq2a1EGOCtRHfmrUTl7K1ETPOtRLL5rUQQAK5EdwauROUMrkRME65EshmuRBAg
rkR3Jq5E3SyuREMzrkSqOa5EEECuRHdGrkTlTK5ETFOuRKpZrkQYYK5Ef2auROVsrkRDc65E
snmuRBCArkR/hq5E5YyuREyTrkSqma5EGKCuRHemrkTlrK5ETLOuRKq5rkQYwK5Ef8auRN3M
rkRM065EstmuRBjgrkR/5q5E3eyuREzzrkSy+a5EGACvRHcGr0TdDK9ETBOvRLIZr0QQIK9E
fyavROUsr0RMM69EqjmvRBBAr0R3Rq9E3UyvRENTr0SyWa9EGGCvRHdmr0TlbK9ETHOvRKp5
r0QYgK9Ef4avROWMr0RDk69EspmvRBCgr0R3pq9E5ayvREOzr0Syua9EGMCvRH/Gr0TlzK9E
TNOvRKrZr0QQ4K9Ef+avROXsr0RD869EqvmvRBAAsER/BrBE5QywREwTsESqGbBEECCwRHcm
sETlLLBETDOwRKo5sEQQQLBEd0awRN1MsERDU7BEslmwRBhgsER/ZrBE5WywRENzsESqebBE
GICwRHeGsETljLBEQ5OwRKqZsEQQoLBEf6awROWssERDs7BEqrmwRBDAsER/xrBE5cywREPT
sESq2bBEGOCwRHfmsETl7LBETPOwRKr5sEQYALFEfwaxROUMsURDE7FEshmxRBggsUR3JrFE
5SyxREwzsUSqObFEEECxRHdGsUTlTLFETFOxRKpZsUQYYLFEf2axRN1ssURMc7FEqnmxRBCA
sUR/hrFE3YyxREyTsUSqmbFEGKCxRHemsUTdrLFEQ7OxRKq5sUQQwLFEf8axROXMsURD07FE
stmxRBjgsUR35rFE5eyxREPzsUSq+bFEGACyRHcGskTdDLJETBOyRKoZskQQILJEdyayROUs
skRDM7JEqjmyRBhAskR3RrJE3UyyRExTskSqWbJEGGCyRHdmskTlbLJEQ3OyRKp5skQQgLJE
f4ayRN2MskRMk7JEqpmyRBigskR3prJE5ayyREOzskSyubJEEMCyRH/GskTdzLJETNOyRKrZ
skQY4LJEf+ayRN3sskRD87JEsvmyRBgAs0R/BrNE5QyzREMTs0SqGbNEECCzRHcms0TdLLNE
QzOzRKo5s0QYQLNEd0azROVMs0RMU7NEqlmzRBBgs0R3ZrNE5WyzRENzs0SqebNEEICzRH+G
s0TljLNETJOzRLKZs0QQoLNEf6azRN2ss0RMs7NEqrmzRBjAs0R/xrNE3cyzREzTs0Sy2bNE
EOCzRHfms0Tl7LNEQ/OzRKr5s0QQALREfwa0ROUMtERDE7REqhm0RBggtER/JrRE5Sy0REMz
tESyObREEEC0RHdGtETdTLREQ1O0RLJZtEQQYLREd2a0RN1stERDc7REqnm0RBCAtER3hrRE
5Yy0REyTtESymbREGKC0RHemtETdrLRETLO0RKq5tEQQwLREd8a0RN3MtERD07REqtm0RBDg
tER35rRE3ey0REzztESq+bREGAC1RHcGtUTdDLVETBO1RLIZtUQQILVEfya1ROUstURMM7VE
sjm1RBhAtUR3RrVE3Uy1RENTtUSqWbVEEGC1RH9mtUTlbLVETHO1RKp5tUQYgLVEf4a1ROWM
tURDk7VEqpm1RBCgtUR3prVE5ay1REyztUSyubVEGMC1RH/GtUTdzLVETNO1RKrZtUQQ4LVE
d+a1RN3stURM87VEqvm1RBgAtkR3BrZE3Qy2REwTtkSqGbZEECC2RH8mtkTdLLZEQzO2RKo5
tkQQQLZEd0a2ROVMtkRMU7ZEqlm2RBhgtkR3ZrZE5Wy2RENztkSqebZEGIC2RHeGtkTljLZE
TJO2RLKZtkQYoLZEd6a2RN2stkRMs7ZEqrm2RBDAtkR3xrZE3cy2REzTtkSy2bZEEOC2RH/m
tkTl7LZETPO2RLL5tkQYALdEfwa3ROUMt0RME7dEqhm3RBAgt0R3JrdE3Sy3REMzt0S6ObdE
GEC3RH9Gt0TlTLdETFO3RKpZt0QYYLdEd2a3ROVst0RDc7dEqnm3RBCAt0R3hrdE3Yy3REyT
t0SqmbdEEKC3RHemt0TdrLdETLO3RKq5t0QQwLdEd8a3ROXMt0RM07dEstm3RBDgt0R35rdE
3ey3REzzt0Sy+bdEEAC4RH8GuETlDLhETBO4RKoZuEQYILhEdya4ROUsuERDM7hEsjm4RBBA
uER3RrhE5Uy4RENTuESqWbhEEGC4RH9muETlbLhETHO4RLJ5uEQYgLhEd4a4ROWMuERMk7hE</AssayXData><AssayYData Points="5562">JkI5QHA3OUAbjDlAAoY5QMKzOUAooDlAhME5QNuiOUAotTlAA5w5QCq2OUBJxzlAtns5QKSp
OUCISzlAWIo5QB63OUDe4jlAyso5QOLYOUBozjlA0Xo5QMNXOUDLyDlAee85QIHnOUA3qTlA
RsE5QIjNOUCi7DlAZuw5QCLiOUB7HzpARKI5QJPZOUAo2TlAFco5QHMCOkCiEDpAsfQ5QDwE
OkCdlTlApL05QND/OUAP9jlA7A86QEcZOkAd+jlAce85QGbwOUBqrTlAbqM5QLeDOUCzIDpA
5dQ5QBj1OUCGzzlAb/U5QIH3OUCC8jlA4wg6QHZ6OUDMUTpAqQg6QK0ZOkBcLzpAP+w5QPQi
OkDMHjpAtR46QHwKOkBOETpANgE6QMY7OkAfJzpAZ+g5QDkcOkBXFDpAKx06QAozOkC9BTpA
Iu45QJMQOkCxBDpA8TY6QIQyOkA7ODpASzI6QMBgOkBuXTpAcOg5QGoKOkCTPTpArgw6QEdh
OkBkJzpAcDs6QDwGOkCCHDpA91c6QOk+OkC7VTpAoE06QKBOOkA+nTpAG0g6QKIiOkAIajpA
eDw6QG9VOkDROjpAdGU6QG80OkA1ZDpAr2c6QKswOkCTRTpAH046QLz4OUDldzpAGVU6QDpI
OkDGTDpAMSE6QB94OkCScDpATm86QFlHOkBxTDpAlUw6QIRVOkAuIjpA2ig6QMpYOkDAkTpA
aGE6QCWSOkD0PzpAIbU6QEmNOkAOWzpA1Vk6QF15OkAClzpAchU6QItBOkCBxzpA00A6QBF5
OkDmlDpAdY06QPldOkAadjpA6mc6QEeUOkCllzpAJmI6QAtyOkBEdDpAZ2U6QG6NOkBj3DpA
L486QDeFOkA8lTpAXII6QC6UOkCCbzpA9586QJekOkDhSTpA1XQ6QO6WOkB/jzpAo2w6QFG0
OkDCpjpAKXg6QMmkOkBTYDpA3206QFyuOkDwzTpAvpw6QBF5OkCWTTpASaQ6QGKnOkBluzpA
KKU6QK5eOkDZdjpAuag6QOhJOkCAjTpAKpE6QHXeOkCOuzpAkYM6QMP6OkB7lDpA3sM6QEuG
OkAEZzpAH5s6QECoOkBaDDtARIg6QL23OkDXwTpAd4U6QLaiOkDPvzpAtbM6QLDBOkB9oTpA
A5w6QGZ8OkCJtTpAuLg6QAWVOkBgyTpAaH46QO3fOkCz1TpA/786QLpBO0BmEDtAcNY6QIx5
OkBYzzpA78U6QICqOkBygDpAVZA6QN3COkAVojpAutM6QLjrOkDwtzpA45Q6QMt9OkAslDpA
XOs6QGn/OkBcpzpAtKU6QCrxOkBTpzpAi+E6QG7aOkBxezpAz/w6QF+qOkB2DTtAMZw6QIaI
OkAd7TpAoL06QH7DOkBp+DpA2Zc6QJb+OkAmBDtAGuw6QA3eOkDB9zpA7yo7QH7eOkDjFjtA
MO46QKzjOkAa9zpAijY7QNclO0BbITtAtuI6QGUfO0BZADtA6Ro7QCDQOkDfETtAeNk6QNs1
O0Dk3zpA6L46QNQFO0DITjtA9/I6QEs6O0Bv0jpAsAA7QO4dO0BW8TpA5v06QPVTO0AKHDtA
xLw6QNDDOkAd0DpAnik7QHQeO0ALBTtAFYo7QGbcOkAJpzpAJws7QNZkO0BZojpAkdo6QK0d
O0B2KztArTg7QGsfO0CfNjtA1+Q6QGD5OkA3HjtAIEs7QF09O0DqCztA3xE7QMb+OkDpUDtA
j/g6QH/ROkDbvzpA4BA7QF0aO0AmITtAIfc6QPNAO0ADIjtAVFo7QKdWO0BTUztA4AI7QHdp
O0CS0zpAwwo7QAEsO0A9DTtAslc7QBEIO0A76TpA+Vc7QJomO0CI+jpA6RU7QKxIO0A0NDtA
vxw7QKVmO0Dq0zpAfvU6QAU+O0CbETtAgRU7QCQ5O0ADAjtAcWA7QGf6OkDiEDtAbVg7QNNG
O0ABQztAOgw7QHdWO0BOQTtApEs7QFhLO0CeJTtAFlA7QOlnO0CtUjtASl07QCIVO0CPSztA
0l47QNlOO0A0fztAvSQ7QFNRO0BlZDtA0DY7QPWRO0CjkDtAm3E7QEdXO0DhYztAfGU7QDZ4
O0AfUjtAHss7QBOBO0DklDtAR0Q7QGBqO0BjHztA4FY7QI4eO0AHdztADVw7QO6wO0AiATtA
Z4M7QEcoO0B1YTtAGpQ7QCVVO0BeMztAV6s7QCBCO0DuZztAo4M7QIwFO0CnTTtAB087QD9M
O0BcoztAaHw7QPU4O0DPaDtAWI07QEBRO0AMbjtAY4M7QNaDO0BohTtAn5I7QFSMO0CLxztA
WlM7QPjQO0D+iDtAu1Y7QFFwO0C8nTtA8IA7QPFkO0BHRjtA56I7QB2MO0BVhDtAYpI7QFxi
O0BriDtAy5g7QKBWO0AQgztAZmg7QBFGO0CmnTtAtLg7QKlsO0AbSjtAB4U7QLqoO0ANgTtA
xoI7QGClO0ACYjtAepw7QFyWO0BvdjtA/IQ7QNi/O0A1kTtAFYA7QIy+O0A+QDtAe5Y7QD6R
O0CghjtAbYE7QNZ1O0Al0DtAwXc7QMq1O0DiiTtAbXA7QKDBO0BYkztA75Q7QOKCO0BUuTtA
G6c7QAx6O0BoyDtAZZ87QC6WO0Cx1DtAAqA7QA6TO0DY/ztAK7U7QNtJO0DGrDtAQpQ7QI96
O0DkTDtAkl07QBXQO0BluTtAvIg7QHqXO0DJxDtAsV47QM7mO0BcoDtAjZw7QKvMO0B7lDtA
OAo8QOeHO0DynztAzcc7QMmJO0Bz0DtAjnU7QPuDO0CCojtA2rk7QOzPO0AdoTtAFq47QKPX
O0AqhDtARuQ7QKy7O0AeuDtABdo7QCmzO0CN3DtAEtQ7QGOYO0DWtTtAP6E7QJeMO0By1jtA
qtg7QC4IPECk2TtATr07QGK3O0CPlDtA+9M7QJ7SO0CQwjtA+4g7QDjSO0DfhTtAx887QP/1
O0B/njtA4sg7QFrDO0B/4jtAx8g7QOS5O0D9sDtA6bU7QHvOO0ANnjtAoog7QIjxO0C2yztA
fP07QDIQPEDeDTxAfOE7QEXLO0DY2TtAjtM7QETwO0Dx1ztA+aA7QPmRO0Aw0DtAApY7QFPa
O0AP3jtAe/U7QFHxO0DztTtAMdI7QOgLPEBt4ztADBs8QLFLPEAuHzxArnI7QHayO0DyuTtA
scA7QG66O0D79DtAgCI8QD/XO0DSETxAsRA8QPnxO0C62ztA6os7QBwXPECSGjxAu6E7QNXq
O0CJGjxApvk7QDDgO0AdDTxAOtc7QBUgPEB+8DtA0yo8QIMsPEAk2ztA+O47QDH4O0Bp2TtA
CCg8QDwpPECpADxA1R88QPmeO0BO5jtAbAs8QBolPEACEDxAfdE7QBbAO0CY7ztAxjM8QI0E
PEByLTxAA/87QFInPEATCjxAQjk8QDoTPEA0QDxACC88QExXPEDrVDxA6hU8QLxVPEDcIDxA
MPU7QIEpPECGJjxAH9A7QGwcPEAXMDxACf47QFwWPEALFzxA70w8QKoNPED49jtA4yA8QA7J
O0ClnTxAiy08QA80PECyMzxAuRc8QMPNO0B6IzxAk3U8QEgpPEBGLjxAhBA8QAlKPECNHjxA
5Dk8QBoqPEBdbjxA0vY7QCrjO0DZIDxASi08QFQdPECPmDxAyBE8QKTjO0C/CjxA6Cc8QDQ2
PEB7FTxAHkk8QIQuPEAvITxAYSY8QMIpPECkCDxAPSA8QFo+PEAaXzxAq+s7QDERPEACSTxA
Lis8QCMPPEADDTxAn108QIQJPECYKjxA5j48QP0zPEDqJjxAJk48QHgVPEApVTxAO3U8QHY8
PEB8tzxAsig8QPr9O0B6WjxAe/o7QBUZPEBROTxAjy08QKxlPEDOJTxAtg08QOIdPEDeZjxA
ZC08QPw5PEAsCDxAC288QO46PECIVDxAFTU8QMosPEDFEDxAq1I8QBUwPECoLDxArE08QDBh
PECT/DtAAFs8QE48PECyNTxAsjM8QGVIPEALkzxAy0g8QA9MPEDwKDxAZDk8QLlRPEAdezxA
EVY8QLKJPEAweTxABFk8QDBMPEBH8jtA+mE8QBFgPECRczxAkVs8QCxVPECABjxAwXU8QC1s
PED5SDxAG0Q8QKBvPEAUcjxAFKo8QNuAPEBwSDxAEDA8QFx3PEDpQDxArWE8QFF/PECZdTxA
26o8QBp7PEDgizxAbXE8QKM5PEBFhjxAlEo8QDeRPEAJUzxAk4o8QF2BPEDnZDxAZjY8QIk5
PECcZTxAfzU8QMyCPEDrfTxAcTA8QFRVPEAXOjxACK88QMyDPECVbzxAjb48QHOmPECRmjxA
AYg8QLePPEBARzxAMHs8QEB5PEBNFjxAU9Y8QGNOPEDefDxAK2M8QLyKPEB9BjxA+Jo8QMmP
PEAWXjxAdqg8QM5gPEAkZjxAd408QLBnPEBgrTxA4TI8QGfHPEA2zTxAZdM8QBtwPECuaTxA
q4s8QIqqPEAirzxAJMQ8QHJBPEBrqjxAnFc8QCeQPEAndzxADXM8QAlePEDjSDxAsLA8QFNw
PEAUiTxAaZQ8QH2FPEBWazxAzKk8QN+yPEAgYTxAbpw8QI6PPECXnDxAUoM8QJ1pPECqgTxA
zmE8QCqcPEDveTxAEME8QNlkPEBJ4DxAupo8QKGnPEBwuzxAdr08QGylPEDPkTxA+no8QMHX
PEBRxzxAr8Y8QBqoPEAulTxAIXg8QIjIPEDzvDxAnmY8QI7EPEADvzxAtqI8QFfVPEBYVzxA
ZXo8QHCDPECehzxAoms8QOXZPEDRqTxASrg8QAkBPUDd5zxAs8g8QFhhPECMojxAQnI8QN+B
PECjwjxAMsc8QGKkPEDEqTxAHZk8QAWOPEDU/TxAsIU8QGYFPUCwiDxAGG48QAK8PEBomTxA
E848QNffPED7uDxAq5Q8QNL2PECPnzxAxHE8QBQVPUBwzzxAR8M8QJLIPEBjijxASeA8QE6Y
PEAQxjxAS3g8QBiLPECLzTxAF7g8QJLoPEAvkzxA7sY8QOzrPEDbrTxAS888QPv8PEDKijxA
+vI8QAevPEDQyDxAeO48QB6xPEBziDxAgvE8QKjbPEA9xTxA9AM9QPe8PEDw0DxAIWs9QGat
PEBNjDxAnLA8QJDGPEA64zxAxsU8QHbgPEB35zxAq+M8QESJPEBYmzxAO6s8QBe5PECd2DxA
97s8QKW8PEAt1DxAb9E8QCPGPEBt5TxAOD89QHiyPEBU2DxAWxY9QCbJPEB52zxAMa48QLz0
PECi+TxAer88QJGsPEDjRj1Aw+I8QFvRPEB97TxAQPs8QM/OPECOrDxAORU9QHbVPEBD6zxA
SgI9QJ0ePUADfzxAits8QKX4PED9+jxASkQ9QJfsPECQJT1A7ME8QEK2PEAB5jxAn/48QEed
PEBcGz1AsAw9QFAiPUDC4jxAydQ8QMnuPEDZ/DxAW888QMbXPECt7jxAqRw9QOETPUDeyDxA
Wfg8QOTZPEAXuDxA/9s8QHTMPEB81DxAnvE8QLy3PEDVKT1A5nw8QHjmPECuFj1AeFE9QOMX
PUAH2jxAQPA8QPjnPEDZxjxACQ49QPEtPUCxGT1AO/g8QIkPPUBEJD1AuwU9QCPIPEDd9zxA
RRg9QNocPUBnQj1ATSA9QBsAPUCm9jxAI1Y9QBkOPUCE+zxAux89QJfxPEBBMz1AQgk9QPYM
PUCLJj1AvwU9QOvnPEC/BD1Aj+48QDAYPUAt6TxAwew8QG0rPUCuQD1Asyc9QHEdPUDACj1A
7vk8QJcdPUBh+TxA8+Y8QP0wPUCVGj1A9Ts9QG3tPECrzzxAVfw8QIZKPUBdEz1Apww9QPf4
PEC7Bj1A/Vo9QBMRPUCBHD1Aqg89QMHTPEC9Qz1ATP88QAlxPUDX/jxAwVg9QBv8PEA/dD1A
WTg9QC5aPUCoGj1ALik9QC1vPUCuMT1A4hA9QH/9PEBBPD1A4189QIdIPUAwHz1AbB89QNkV
PUAfVD1AUBk9QNY/PUCoMz1ASCk9QLNYPUBTGD1ALXE9QGEHPUBIPT1AWz09QLI1PUDUEz1A
4xg9QH9TPUCgxTxAlgs9QBH1PEDNEz1AKqY9QApIPUBYRz1Ae+I8QC5wPUAjbD1AMTo9QMAZ
PUB3YD1AxWU9QF4zPUB3Hj1AKoc9QNNMPUCmST1AgmA9QC9hPUBC9jxAKCs9QFNPPUBnOT1A
2Ao9QCIDPUCITz1ANks9QNtAPUC2CD1AkVs9QOiAPUCnPT1Aph49QJg+PUDBUT1A1EQ9QCxH
PUAv7zxA1WU9QEZSPUCzeD1A8ro9QDdfPUCLYT1AxV09QNEPPUDYXj1A/nc9QN9sPUA3nj1A
SoA9QDZoPUAqcT1AuPc8QKo0PUApej1ANGQ9QK9WPUD4TD1ACCw9QK9mPUDNTz1AsGc9QBJp
PUABAz1AR3Q9QBepPUCoXz1AcmI9QOGfPUCrWj1ADn89QAd6PUAOfz1APUM9QHJYPUDIPD1A
XUI9QI92PUD/Qj1A/5w9QIguPUBxfj1AYEg9QKO+PUCvHT1A2Do9QO12PUAEWj1APZ09QNWb
PUDYmD1AiYM9QKh/PUCdmD1A3lk9QMC1PUBKJj1A+2U9QEONPUBqrD1AtjY9QKobPUDbVD1A
nlc9QGduPUASlD1AW5M9QElhPUCgZz1AUG49QG2kPUDWgT1AAzk9QB2dPUDsPz1A4Wo9QE6l
PUAt4D1AgZM9QFC7PUDPiT1AlG89QE2UPUD5fz1A1Cs9QDaJPUAPmD1AHaw9QMhKPUBUdz1A
kYc9QO56PUDraT1Ad7A9QD8XPkA1pj1AumU9QJCPPUBykz1ArjI9QNpIPUAflj1AoKI9QE9z
PUBudz1A7J89QNdtPUCLyj1AsGo9QPO3PUCzoj1AtoA9QI+TPUABZT1AW3w9QE6DPUAXbD1A
Hbc9QGCOPUBhfD1AibU9QI9iPUDDij1A+W89QI98PUAyYj1Ah209QKdyPUBDnz1AZKI9QCuM
PUD9nD1AkYA9QGCnPUDGOj1Acow9QECDPUDekj1AioE9QB1VPUAhWz1AB409QBCpPUACpz1A
iIc9QHyqPUDWyj1A5ao9QNmrPUARgD1Ausg9QER0PUASlz1Asq49QJ9yPUBofT1AyIE9QGa8
PUCLez1Aw1A9QNGYPUCjlj1ADFk9QFPDPUBhzT1AlsE9QHZePUDHpj1AZV09QOCVPUBLmD1A
u2s9QP+KPUClqz1AA349QEDHPUC7wT1A/po9QLWoPUAZhz1AH509QMFqPUCEnD1Ae4k9QFl1
PUBHoj1Ans49QP1rPUBgtD1AQpw9QK+XPUBCpj1A+9Q9QNWaPUAo6T1ArIE9QCdtPUD5eT1A
PL49QBpxPUAMnz1AoXQ9QHzkPUBmBj5A0sU9QPyzPUBZkz1Axw0+QCaKPUDgAD5Ard09QAGl
PUDhej1Au4c9QI/mPUDG8z1AL9Y9QImUPUAj5D1AY7s9QOxkPUCWyj1A7qM9QE3OPUCzdD1A
uU49QLuTPUDhwD1AYpg9QBq0PUCu4T1AUrY9QLbSPUDZvz1AN/Q9QFqPPUBpvD1A/ds9QNva
PUAUDz5Aybw9QJi9PUDLwz1ALJc9QBmbPUDevj1Ae849QLT0PUDylz1AWqw9QHzrPUBxqz1A
cgc+QE/rPUAJjD1AZnM9QIagPUCSzj1AM9c9QCjyPUBqxT1At+s9QJD+PUDS1j1AYdg9QB/2
PUBqrz1A2OQ9QJbGPUDgzz1A9f09QA0KPkCfuj1AzO89QEH3PUCRyz1Aua89QH+tPUDjBz5A
JSA+QKbiPUDQuD1AUwM+QD+dPUBFxT1A4e89QHxRPkD0+D1AFb09QEYYPkBvxD1AF+k9QLn6
PUActj1ASus9QCmJPUBmuD1AN+89QDTbPUBd5z1A6+E9QOb5PUAz2T1AlNI9QFvYPUDV9D1A
DJ09QN0VPkDbET5ANqE9QL/LPUDdCD5Aptk9QJLlPUB14T1A5xw+QMQyPkDA3z1A3+s9QMYa
PkBnHz5AqsI9QKiBPUDN+z1AGdo9QFcUPkDs2D1AZc09QIwCPkBpFT5A3uY9QA78PUDlPT5A
RPk9QJUAPkC+rj1APdA9QEADPkDPET5A+fM9QOTTPUAWCj5AbP09QCqvPUCbAD5Aj589QALv
PUCU8T1Arwk+QJnvPUBqCD5AtRg+QMLWPUDn4T1AriQ+QAsYPkAmHT5AV9w9QEESPkB55z1A
jKs9QCXwPUCZtD1ArRU+QGysPUC5tj1Axwc+QP/pPUBkPT5AovE9QC9VPkCc8D1ASzA+QByz
PUC32z1AmQE+QA8XPkB7TD5AXOA9QOD0PUCW1T1AiCM+QIcuPkAHIj5A2s09QFHnPUBh8D1A
4dk9QL4PPkArKD5A3NM9QBSzPUDk2z1Aggg+QNc9PkC3Jz5AuvE9QDUyPkC8/D1ALvI9QAQp
PkAGNj5AK9M9QPDrPUCZZT5A7dM9QAn1PUBkDz5AnQo+QGELPkAmBD5ApQw+QOctPkDRQT5A
H+o9QLEiPkDkID5AESE+QAoOPkB+DT5ANy0+QLKAPkAV4T1AOCU+QGw2PkDsUD5AXjg+QARa
PkBsHD5A7EE+QLwvPkCzMz5Ao9c9QLDWPUBDYT5A+UA+QL/cPUClzT1APAQ+QDItPkAd9j1A
Kyo+QKhNPkCtJT5AWws+QEgKPkCqND5AviA+QPs4PkCvCz5A3l0+QMjMPUAbJj5AHB8+QJBw
PkAU/T1AQ3s+QHAkPkACJz5Ahy0+QAT4PUC9Mz5Au9E9QCQgPkD1YT5AqjU+QGgnPkAaEj5A
hQM+QFr1PUANGj5Ao1k+QNApPkAZRj5AsDU+QBTSPUC2Ej5A9yY+QMk+PkAwEj5AC0A+QHs6
PkAXYj5AKis+QJf/PUBPLD5AT/Q9QC4ZPkA+OD5ASCg+QAkFPkBf8T1Apxw+QL1NPkBJ+j1A
etc9QP6DPkBCQz5A1Qo+QAASPkCHBz5AQzQ+QPcfPkC5Lz5AmD8+QLUlPkBj+z1AhhI+QG4i
PkD1QT5A8yQ+QIQdPkCg2D1ARwQ+QF0aPkBjND5AGxU+QOnwPUDaUz5Ao0g+QJgGPkC4Uz5A
03w+QLdHPkBvVT5AtSA+QDp4PkDcIz5AlTw+QL0aPkC3Gj5AMkk+QK0QPkAmaz5AOlo+QB8F
PkBjQz5APUg+QEHlPUB0/j1A1FE+QLAYPkCbKz5ARQk+QBkJPkAbXD5AeO49QB5mPkBrSz5A
wlM+QDZTPkCDgj5Ajig+QKoqPkD4Hz5A1ns+QK5FPkBy8j1Atuc9QEquPkChGj5AfDg+QGRX
PkCPJj5AJjg+QCx4PkBKOT5Al1E+QOMFPkCYLT5ATyw+QLthPkD0UD5AqQU+QBJCPkC2ij5A
fUU+QDw+PkCfGz5ArwI+QBlHPkC2Gz5AkeM9QHZYPkAShT5AoA8+QM5rPkAfVD5ARmk+QJNR
PkAPZz5Az04+QGSNPkBDmD5AE4E+QAqCPkBZmj5Aclg+QCNaPkAqEz5ARGQ+QEuePkD2Fj5A
IDQ+QPBaPkBwfD5AQmY+QN2cPkDtZj5AX2A+QOE1PkCCeD5AvR0+QEA0PkBdiz5A9Dk+QO5K
PkArSD5ACUc+QHKNPkD/cD5AX4s+QDdePkAIhD5AQlg+QIWkPkB7ej5AmSM+QD5PPkDWeD5A
B58+QM5LPkBfWz5AU1M+QHkYPkAaaj5AyZY+QL+JPkCzSD5AwWo+QH2VPkAGqz5AzW8+QKiM
PkB9Ij5AZFk+QCiKPkC3dz5AfnI+QBBvPkCgoz5AKF0+QBlmPkDVgj5AoYg+QN5uPkBGcD5A
3CQ+QEiPPkCmgD5AS6w+QHN2PkBdoz5AJms+QFJ7PkCnej5AbqA+QDFKPkBxXD5AbFE+QHtS
PkAWnz5An4Q+QKaePkB3TD5AGIE+QCFgPkCbNT5AZzw+QNWdPkBPtD5ACn0+QAx6PkDKyj5A
sE8+QFuNPkBuhD5A0rA+QCacPkA1oT5AWlE+QNBuPkA5qj5AHZc+QGC2PkDugj5AT30+QNRW
PkCMWj5AfXI+QCXjPkC6aj5AWVs+QK6YPkCwaj5A4ZM+QNFkPkDavD5AhE0+QG20PkBFTT5A
rrU+QHJQPkCtcT5AGYE+QLPFPkCEnz5AbFA+QNaePkAXzz5AGYI+QF6TPkBGnz5A16A+QIaN
PkCanz5Afaw+QCNyPkB+ej5AHKk+QCVrPkBAnT5AW50+QDcHP0AwtD5Ab4w+QLp6PkCSkj5A
FIA+QF5yPkCHyz5Avms+QBGkPkC3cT5AKYk+QE94PkCwsj5ATW8+QNzFPkBdPj5Ak54+QASv
PkB7rj5AQko+QEVNPkAMgj5Ab2c+QG51PkAzVT5AJp4+QHSLPkD8tz5ABcA+QNL7PkC3qD5A
ZJ4+QJioPkBayT5AA6E+QI+YPkCJrD5Az60+QOHePkAkjT5Awrg+QLClPkBXqT5A75w+QNev
PkDapz5A4Hg+QFT7PkDTuD5AGaY+QKe4PkBhiT5AEao+QKCoPkDd2z5Ai7s+QLC4PkAVuD5A
CJQ+QPKEPkAUqz5ArpE+QBjBPkBQXz5AxIY+QBzQPkDLpz5Aq8M+QMe6PkC4sT5Aqp4+QIzq
PkDZUD5ANHo+QHmkPkAZYD5AX6A+QGPOPkDXzD5ArIQ+QHSqPkAjhT5Aopw+QEh6PkCAHD9A
ups+QFzKPkCOoT5AWoU+QNTYPkC/vz5AK6Y+QEiGPkBgmj5ACOQ+QJF2PkAalz5ARLg+QKP6
PkBLmD5A29E+QA3oPkBCCz9Ay5M+QJadPkDKlz5AAbs+QNj1PkCDjz5AzI4+QKfmPkCiij5A
0Mg+QM2zPkBGpj5Af60+QEjWPkB7wj5AAe4+QJmpPkCarz5AD8U+QBTQPkB7wz5A0fg+QAC5
PkAOkD5AV5Y+QDcfP0AMwD5AlSo+QE64PkDgvT5A8q0+QHnCPkBX4D5Asr8+QOLPPkBJZT5A
GNg+QMqrPkBAuD5Adqg+QGbLPkCBpz5AUmE+QKx6PkDv8T5AOaE+QFH5PkDwjj5AeaI+QHHB
PkD+4z5ACe4+QPKbPkDixz5AO84+QFjYPkCS9j5ACaQ+QMuNPkCqnT5AN14+QMyTPkBR1D5A
juY+QECfPkCezz5Ahts+QBeNPkAjsj5Ar5k+QAqjPkBX7z5AMfI+QF+1PkCyCD9AG3U+QG7P
PkDs8T5AZuQ+QJDjPkD/5z5AAnY+QIC9PkDVxT5A6Ls+QHjIPkCGwD5AuuU+QDaXPkCE/T5A
Htc+QLvXPkABHD9AUa0+QB+QPkDY7T5A35I+QIKBPkBn/j5AnbA+QCPaPkA6zz5APcs+QASl
PkAWsz5A/B8/QHzfPkBV2D5Ax7U+QI3SPkBfzj5A3so+QM+nPkDLpj5AhF4/QNmsPkBduT5A
veY+QAWaPkBdvz5AkIc+QK5+PkDeyD5AAb8+QG/7PkDQfj5ARcM+QKr+PkA2uz5A49c+QG3d
PkAl9T5Ateo+QPUEP0AhEz9Agro+QH/2PkAKHD9AlBA/QPf3PkAlGz9AHd4+QIiZPkCJ2T5A
rcM+QCzSPkCK1z5Atjk/QBvxPkAniT5Aa94+QHLePkCm2j5AZyg/QDISP0BQ1D5A9yQ/QHhD
P0CW2D5AYus+QBoSP0Ca9z5Abzc/QBUvP0BhxD5ARe8+QDT5PkAk1z5AKtg+QLzRPkCD2z5A
Q/Y+QCjsPkBoGT9AZao+QET0PkDNyT5A5sA+QOHzPkA6qz5AY/I+QNLlPkC/Ez9AGuE+QEe4
PkAo9z5AItQ+QOn1PkAFzD5ACOo+QAa2PkCp4T5ASv0+QMWzPkB5Fj9A7c8+QCzHPkBFID9A
2Rg/QDEZP0C07D5AvME+QMwQP0AUJD9AHOc+QPUEP0Ax8j5AqPQ+QIssP0Dy9D5AZeg+QODf
PkD84j5AqeE+QKXyPkDL7j5AVgM/QNX8PkBL0j5ATgY/QDIYP0C26T5ANAc/QDG0PkCT7j5A
k7U+QNgwP0AHBT9AVy4/QMHUPkAa2z5AvhE/QNchP0B+BD9A5MQ+QI3wPkCi7z5Aix4/QPgl
P0DELT9Ard0+QKb2PkAh8T5APjU/QHjJPkDQED9Axfc+QMazPkCxJD9ATv4+QDcdP0DHNT9A
JOo+QI3LPkAGKT9Ahvg+QLLWPkBZ1z5A9ys/QB9hP0CUFz9AuCI/QJsnP0DMKT9Aqgc/QL8i
P0AC9z5AYhE/QFwTP0BTHz9AQU4/QFj2PkBX/D5A20Y/QFEcP0BKyz5A9/w+QN3pPkABvD5A
Vfo+QA8DP0DxNj9Azf8+QAY2P0AG7T5Aa/4+QGPbPkBqOz9A6Og+QGwDP0CE8T5ACMA/QFgc
P0CV3z5A0ww/QAUAP0BdVz9AyQg/QJH6PkDMID9AUVI/QEcsP0Da5D5A4yo/QFcXP0B13z5A
VTg/QL4hP0AbBD9AbWU/QK1BP0DR+D5AXz0/QJMqP0BQ2j5AiBQ/QCwiP0CfCT9ADkM/QJD/
PkBa/T5AC/s+QFZCP0CM0D5AdRE/QD0EP0DJSD9AegM/QDgXP0Ba9j5A7ws/QHIJP0D4yT5A
Dhk/QHtMP0AfFj9AXU0/QIwzP0DYYT9AmCY/QO4CP0D6Nj9AFg0/QPJAP0CCQD9ACto+QCcB
P0BF+D5ATxw/QOQxP0ANID9AU0s/QEcnP0Dm5D5AHTI/QNoTP0CSNz9AHjE/QFQdP0AScD9A
pjg/QNzwPkBD/T5AYmc/QBW6PkA9Xj9AFXY/QHRqP0ClOj9AWhE/QPL3PkASMj9A7Ts/QI9A
P0CIIT9A+ms/QCMJP0Asfz9Acic/QBVBP0D5Rj9AnRs/QFJTP0CVNj9AKPo+QH9PP0BgHD9A
8Fg/QO1MP0D49T5AMhQ/QIYyP0B9Oj9AySA/QFQOP0CpYT9A0AQ/QKYtP0CaZz9A+FY/QF7z
PkAzED9ABhE/QGxOP0BzQz9AyiI/QF8YP0BRYT9A6BY/QKVWP0BpDD9Ahx4/QHpDP0BKcD9A
uCA/QH1lP0Bkbj9A5gU/QFlIP0C0CT9ArzU/QGzwPkDdLD9A5gU/QLk+P0D7Iz9A9Ts/QLsw
P0CKZj9AXh0/QCVGP0CXUj9A+Vg/QCFfP0Du4j5ALDw/QFQQP0DeED9Aqjo/QBskP0B5Dj9A
ZkQ/QFVrP0B5AT9Ax1M/QGBIP0DrDj9Am1Y/QJ8tP0B1IT9ADRg/QFNKP0B2MD9AkX0/QKQL
P0CfMT9A4jk/QOwwP0AcYz9ADVg/QAonP0AiOD9AyAE/QJv+PkDQhz9Al0c/QNAzP0Cm0z5A
gDI/QERaP0DsGD9AolA/QId2P0B0UT9APmY/QCxtP0ASgD9ANGI/QN9TP0B+aT9AMEI/QNGO
P0DuJz9AZ3M/QDyfP0DGaz9AlDw/QMRmP0CQJz9AFig/QFVmP0CuYD9AcVM/QApUP0AGaD9A
hLQ/QPcuP0BiLz9Alwk/QKuBP0D/Tj9A3vk+QMdkP0D52z5AwEI/QIiCP0A/mD9Abis/QJZG
P0ACST9A/UY/QFMqP0Ce4j5A/Tw/QPVJP0CIMz9AjlU/QGQ+P0DCTj9AmiE/QMk4P0CATT9A
Iko/QFJaP0CfQD9AQzU/QDtdP0CcXD9ArDw/QCyBP0DCOD9ARTU/QJJjP0DsVj9A73c/QGc2
P0A/Mj9AOVk/QMk2P0BnFD9AhjY/QLBAP0DnTz9AyYA/QFp7P0CzeT9AHkU/QAsxP0A2ij9A
rXc/QK2JP0CiQT9A+mg/QNARP0AXhz9AI2E/QAI7P0BWUj9Azm8/QKQ5P0CRLj9Au5k/QPBc
P0DfXj9Abjs/QFFCP0CBVD9AwCQ/QNN2P0B7OT9AFjE/QPY8P0AhND9A0x8/QLFtP0DTGT9A
4lQ/QKJEP0A4Wj9ARG4/QAqWP0DQHT9AbpU/QNsxP0BGYD9AM2Q/QI1EP0DtzD9AxkI/QPBx
P0ATUz9AP2Y/QIW4P0AiPz9AnGI/QP6lP0AhjD9ArZY/QBdgP0DybT9AbUI/QAyAP0BfaT9A
C0M/QJ5PP0C1Qj9At2Y/QKdBP0BBpD9ADo0/QFAwP0CDYj9A7nM/QJCVP0DcTT9AE1E/QPyW
P0CPdT9Au2w/QOJtP0DmIz9ApHc/QDBYP0A4fT9Armw/QJlaP0AJaT9A/qk/QJdRP0AgUD9A
658/QD/FP0DsgT9AdHs/QCR9P0BYpD9AJzc/QIqUP0CYVj9A5WI/QJpiP0A/HT9AQmM/QFlk
P0DIKj9Am4w/QAZsP0BtmT9Ackw/QB2AP0AEgz9A7mE/QHkhP0BwMD9APVU/QMRCP0AFcT9A
V4c/QJE2P0BqfT9AHKc/QMN4P0DyXT9ANXc/QO2KP0AFsD9AcIg/QJuNP0BAkz9A6m8/QObB
P0AIsD9APkM/QGdnP0DAXz9A22A/QGqWP0D8kj9Aj5E/QPxtP0CKrT9ACFs/QEOoP0AJcz9A
018/QNoxP0AYeD9AARs/QAFbP0DmkD9Aj2U/QCNkP0Ahrj9AdJg/QBV8P0AA2D9AdIo/QN+n
P0AKYT9Atm0/QFCJP0B0sT9AtX8/QKzGP0C0cj9AsnE/QPCPP0ACsj9AFmI/QMGLP0D8kz9A
AqU/QGGLP0DwYD9A634/QPWlP0AhbD9AYII/QEJvP0BVbT9AGFI/QB12P0COYz9At7c/QHWa
P0Cpoj9A4s0/QMqNP0DCZT9As0k/QLphP0Amkz9AYq4/QJ6DP0BIdT9AkpE/QKiaP0Akgz9A
Gpw/QE9DP0DCpz9AfMI/QFbKP0DjhD9Alnw/QFSXP0D23D9AFsI/QDatP0Dhkj9A6Wg/QJeq
P0Bi0j9ABzI/QCyNP0BWnD9ADYs/QNaQP0DjmD9AShdAQBOxP0Cltj9AYKM/QPOQP0AawT9A
LLc/QMKRP0Anrj9A5pU/QJvCP0CeoT9AnJs/QHl9P0DUkj9A7lM/QLuhP0BlZj9Aa38/QDGe
P0DBbz9AVtA/QAO1P0CXzT9AqI0/QG6jP0BMWD9Ampk/QAqrP0C9uT9A+qc/QC2hP0B8fD9A
nZ4/QOrsP0Ccqj9AGbI/QHKAP0AkUz9Ac1k/QC2DP0DqhD9AN6U/QEikP0DEBEBARtc/QLhw
P0CwWT9AT+A/QHGMP0Aisz9AYmk/QAU+P0B/tT9A37I/QHzPP0A5oT9APK8/QJpzP0BwlT9A
OaQ/QHy9P0DJuT9A550/QLCBP0CLoT9AL6Y/QOSnP0AGsT9AS7A/QLCUP0BAlT9Ae8I/QMgI
QEAPhT9Ah8Q/QCP2P0C+mj9Abc0/QMHHP0D5sD9AInc/QI6DP0BCrT9Ag6o/QJLPP0AkpT9A
tas/QErAP0DIyj9AIqU/QC2AP0ARqj9AUuQ/QHLKP0Azhz9Au4c/QHOkP0AM7D9AsLY/QHuR
P0CEsj9AHYc/QOJZP0BMcD9AZIw/QOZlP0CCjT9ADl0/QKizP0CH0T9ACmk/QNpxP0Dvez9A
D6A/QI6HP0DLuz9ANr8/QNGfP0BpyT9Aj38/QJqMP0CR0D9A69U/QKOjP0DvfD9APLk/QCXb
P0Aupj9AkcU/QEKMP0BEpz9Ai2A/QKfQP0BEjT9AqnM/QLTXP0C9wT9AnKQ/QCmTP0BgWj9A
gM4/QHnTP0BQlj9ALvg/QEmeP0DjsD9A3cM/QKPfP0C+tz9AMa0/QHbsP0D6zz9AtbI/QBTd
P0B6uD9Ajc0/QCraP0BrtD9A4tU/QP4JQECT4j9ARrM/QGHtP0C00z9AEec/QMbbP0BJrT9A
W5o/QKSvP0DtDUBAQXg/QNzNP0Dl9T9AGe0/QAUCQEDjij9AAcQ/QILbP0BAjj9Agd4/QPKi
P0AHB0BAmLk/QGmvP0AP9D9AGf8/QIXYP0BmrD9AQqw/QFbjP0Cs7z9A6XA/QFIUQEByvz9A
Pec/QO+pP0AWtT9A46I/QATZP0DDHEBAXqU/QMewP0AH0D9AgI8/QLaoP0DRsj9AUsA/QDbS
P0BA9z9A7SFAQM6sP0CRtT9AqNo/QLoLQEABvT9AESRAQLa2P0BJsT9AU6I/QLnaP0DB/j9A
f8s/QOzbP0AFcz9AMhJAQCEgQEAWwT9AyeM/QEq5P0A/dj9Azv0/QLi9P0Ct/D9Aa54/QCrQ
P0AHEkBALI4/QFbkP0Bt9z9Ah94/QFb/P0DJwD9A/5k/QF35P0CF+T9AvNI/QHy/P0DC+D9A
uNY/QNTbP0AM3D9AKxdAQFDBP0Bx3j9AEc4/QDb7P0Cg8z9AYw9AQELZP0DWBkBAufY/QEtJ
QECY1z9AheU/QBeBP0CT8z9AqBhAQNyKP0AZ+j9Au+w/QK78P0Bzwz9AFRJAQN73P0A63T9A
1xJAQC/RP0AU6z9AFN0/QJIKQEBhFEBAz64/QL6wP0DIFkBAd8Q/QKnLP0BW4T9As+w/QMSo
P0CGCEBALu4/QKjGP0Ac6T9AE8o/QOn5P0Ao7T9AycE/QDeXP0Av2j9Aew5AQHXyP0DQ5j9A
PLU/QHPLP0DF4z9AezdAQF4dQEBH2D9A3vE/QPIWQEAOEEBA/OI/QI/8P0AkxD9AOABAQMzi
P0DcBUBAsvE/QLJLQEBV3z9AL8k/QG/tP0AHwT9AWfk/QJK6P0AEyz9AqA1AQJbjP0Df8z9A
d9w/QArXP0Cf7D9A3wlAQIcHQECl/j9A4zRAQFeHP0CQ5D9AXBtAQBK7P0AQ1j9ANt8/QOwS
QECfB0BAUrQ/QA0dQEA37D9AQSxAQPy2P0Biyj9AjOs/QMmaP0BPqj9AewBAQNHeP0D49D9A
C60/QC68P0BWzj9AOuw/QDslQEAg8T9AG98/QAQIQECKQ0BAfc8/QEffP0BY/D9AvzFAQE/2
P0AVJ0BAcytAQAHqP0CJvD9AQj9AQBAFQECOJ0BAlA9AQA4gQEBf0j9Aw/8/QMLYP0BMEEBA
LtA/QDMnQEAMAEBAFOs/QGu+P0AiEUBAvwNAQLG4P0DwwD9AfLQ/QJP7P0CtD0BA4es/QAcJ
QECczj9AfQNAQDjZP0ClLEBAQwVAQK84QEBQ+D9AJA5AQNDhP0Do6T9A6+A/QOnjP0Cg5z9A
vw5AQCbOP0C7K0BAm1hAQJrVP0Au+z9AVx1AQDfwP0DpBUBAPvY/QAj+P0CcBEBApYxAQBn9
P0C98T9APShAQE8FQEAeF0BAVChAQM6LP0DiEUBADPw/QJAuQEB2oj9AkeU/QMkVQEA3I0BA
Fcs/QLHFP0DWMUBArA5AQI80QEAqHUBAaglAQIUfQEA1qT9ACg5AQK/wP0CFAEBAVTxAQJkb
QECuGEBA+Nk/QAbTP0DpFUBAqwNAQIPwP0Cu9T9AST5AQF4mQEDHWkBAtg5AQNQMQEASD0BA
4yhAQCHaP0CYAUBA2hFAQA75P0A67T9AZB1AQIsuQEDx/z9A3FJAQLL5P0DFEkBAaLs/QIMm
QECD8j9Ae70/QLcPQEC7JkBAIcA/QKseQEAI2j9A5hlAQKz1P0ArZUBANQRAQO0QQEAFQ0BA
0j5AQCIXQEAdR0BA60JAQFFbQEBCJkBAMfA/QActQEBYO0BABzRAQJtdQEDOGEBA8QJAQGFG
QECBMEBAjDhAQJMDQEB91z9Ak8E/QFXNP0CBQUBA4sQ/QGzzP0DnOkBAB0BAQL0rQEAn+T9A
HQdAQJ7uP0BMFkBAsw9AQDESQEAUPUBAwkBAQPrvP0De6z9AE8U/QOpAQECq6T9Ad94/QBj6
P0BoO0BAahNAQBniP0D+CEBAm11AQEUvQEDmtz9AgDtAQMsOQEBj8T9AxipAQKvvP0ACDkBA
n+Y/QNlRQEAwA0BAfPc/QP36P0BEYEBATyJAQHVWQECZG0BAZ09AQBwdQEBIWkBAwH1AQBkj
QEBjHUBAjvM/QAQLQEBnQUBA5QJAQLQ2QEByKEBAHyBAQKtCQEBf5z9ANjJAQELbP0DEMUBA
kvU/QITLP0CNR0BA1T5AQDcFQEAsGEBAv/g/QIX2P0AY9D9Aky1AQIULQEArHEBAaR1AQLb1
P0DnE0BA4BBAQNc9QECsOkBAAh5AQKAqQEDgCUBAqApAQARRQEA7C0BAwStAQEUAQEC7N0BA
LyZAQJL7P0DMMUBAZB1AQN91QEC/K0BAklhAQCHwP0D34j9ARkZAQDZXQEDr+j9AdhRAQGVQ
QEBUBkBAJWlAQGhBQEAARUBAvolAQHQyQEByPUBAbCdAQFtsQEANDkBApQBAQO4jQEAgMEBA
4c4/QPweQECWC0BAD+w/QAYnQEC+T0BAmUBAQBomQEA4eEBAsytAQGBIQEBJjUBA6zZAQLI0
QECSRkBA/idAQKr5P0DhT0BApfs/QI4UQEDnqEBAE4JAQL43QECIJUBAP0xAQHixQEBsQUBA
ZjxAQAwKQEBAHkBAXixAQCAiQEDkP0BAUB1AQJ2RQEB1Y0BAjPY/QLkZQEDoT0BASw5AQIld
QEDDQ0BATxZAQOsLQEC5LEBAjTdAQLQ7QEAdTEBAJ6VAQDNTQEAuU0BA8TtAQBEiQECsPEBA
rRxAQHtNQEDgWkBAURJAQH5LQEBLQ0BAwjFAQIUWQEAxV0BAfkFAQFsGQEATGEBATj5AQKk4
QECYbEBALhpAQG0gQEBtQEBA6x9AQEJCQEClKEBAL3hAQM0zQECETEBAw15AQFc9QEAS7z9A
rkdAQANZQEA1UUBAGUVAQNUIQEB/gkBAgmNAQPpUQEA9Q0BAJWFAQDFeQEA/ekBAxlVAQI9C
QECHC0BAGiFAQIEnQEB0FkBAvFBAQIg/QEDyT0BARUhAQEhiQEBWUUBAibVAQMJAQEA3aUBA
wXlAQKEOQEDT/z9AZ19AQBUaQEA6lUBA1Q9AQPYoQECiOUBAuFtAQD4pQEAiT0BA3T1AQNky
QEAtREBAIE1AQIBCQEDkKEBAipJAQBY2QEC3W0BAqApAQCQjQEDDZkBAQCJAQOZIQEBrakBA
5FhAQHhIQEA9YEBAU4pAQB81QED0jkBA/jVAQE1yQEDQMkBA31NAQA1VQEBvh0BAhY9AQDJw
QEB6hEBALYRAQNMJQEBtl0BAkpJAQO1cQEARY0BAHWxAQH1vQED+VkBA4ipAQPeUQEAQJUBA
ynZAQNuMQEDWhEBASmlAQLNWQEAjR0BA5XVAQDVwQEBAOkBAonNAQJcoQEC/dEBAfVJAQMVr
QEDLZkBAFT1AQMeXQEDYckBAL7hAQJpKQEB6SkBA7GtAQFSMQEDxVUBAQoFAQAaWQEAJLEBA
Hw9AQBdOQEASdkBAgplAQIsQQEBLKUBAfDdAQK8nQEAHUkBArK9AQOqrQEAXrEBAYjtAQMVM
QEBedEBAgFdAQKdDQEBkVUBArpJAQIMPQEACNkBApj9AQONdQEBtaUBADTxAQGGtQEBok0BA
xlhAQIZuQEDEUUBAqltAQB+AQEBnQ0BA+UBAQDZXQEDFUkBAFYhAQHOKQECvU0BA3DFAQG6Q
QEB/XkBAw0lAQGp3QECDWUBA8YNAQOIWQEAqtEBAbphAQBlTQEBNcUBAwlRAQKVbQECvgEBA
vH9AQAWXQED6rEBAX1RAQPVCQEBvsEBAAWpAQJhgQEDwXUBAp3lAQJo9QEACj0BAu15AQAy8
QEDnWUBANKZAQOxwQEDZbUBAAWxAQKmAQEAamEBAWWhAQJBqQEDrQ0BAuI9AQNRcQECVqEBA
hWxAQKQ/QECcf0BAn4dAQBWWQEBhKUBAFJ5AQGZtQEB9bEBAfkxAQOJuQEBhNkBAL31AQFlw
QEAkZEBAqVZAQG05QEBJZ0BArIhAQBljQEAyX0BA/aZAQPCBQECiHUBAsq5AQPJWQEAGoEBA
gUFAQFZLQEBTG0BA7lFAQCKbQECljkBAPU1AQL6eQEB0UEBAXGRAQE91QED6cEBA35lAQI99
QEBDiEBAeJ9AQJxrQECyfEBAymBAQKttQEAjfUBA1nNAQBZwQECltkBAUUVAQJqAQEDzUUBA
D5VAQCArQEAKjEBAfkdAQNOTQEB6v0BABWFAQBBVQECFr0BAIJNAQC55QEChSEBAc3VAQIuk
QEDZp0BANm1AQMBcQEARcEBA1nBAQAdxQEDyTUBAvphAQGpPQEAfYEBAqp1AQEiqQEBOcEBA
0sNAQAS5QEDIgUBAq6VAQA5ZQEBeZUBA+1NAQCWyQEBgX0BAbkxAQEZ9QEBcaEBARa1AQDJu
QEA0i0BAt2tAQNpDQECRXkBAbl1AQIJIQEDLeEBALpxAQPE9QEC4aEBA2HlAQHTXQEC9iEBA
IX9AQAxJQEC8VEBAuctAQI46QEBzkEBAuHBAQGhBQECbmEBAIaZAQKVzQEBnfUBAnpdAQB6K
QEB5l0BAyqhAQCqxQEBMNkBAYbxAQDunQECweUBAaSRAQI+oQECGYEBAXJhAQPreQEDZNUBA
67pAQEibQEAgiEBAnmpAQMudQEAagkBA+7tAQPeuQEDud0BAoo1AQF60QEDGbkBAWH9AQN1L
QED+e0BAEaNAQDeAQEC3XUBAbYBAQOW2QEDpqkBAIGxAQNxsQEDSeUBAqmVAQNVvQECXvkBA
fzFAQBh+QEAhuEBArOpAQH6RQEBgWEBA3HZAQDG9QEAGikBAqIdAQAB1QECVqkBA02ZAQLAf
QEAvY0BAQaxAQC51QEBAuUBA0oVAQNWGQEBxaEBAXL9AQGKgQEDckkBAp4VAQNzgQEBhaUBA
y5FAQKFcQEDXmUBASm5AQHXIQEBmT0BAnnNAQJdmQEBcy0BAz3VAQISLQECiekBAuohAQMNt
QEAmqUBAOoVAQILBQEDdlkBAuppAQIPcQEAbaUBASIZAQGHVQEBvY0BAZ1JAQBbJQEAAOEBA
LoFAQEOHQEBQskBA5nhAQJCJQECRU0BA6aNAQF8+QEAlcEBA861AQJScQEAIWUBAW6dAQEjW
QEC2mkBAFp5AQA67QEDFs0BAQJZAQCiTQEBEpUBA7rdAQKKQQEAgRUBA/H9AQACfQEDCs0BA
pLRAQKBnQEDnZkBAdj5AQEauQEAf+EBAsH1AQH5zQED1uUBAGbZAQC/YQEAVkEBAH5xAQNPM
QEAjikBAkYtAQI2mQEABhkBAMsFAQNm4QECrckBAZItAQGy0QED/zUBAPspAQExvQECekUBA
P3JAQBrFQEBdpkBAyb5AQKmgQEBUb0BAAaBAQP6HQECzZEBAKJdAQJSdQEApjEBAmY1AQJKL
QEA3vUBAUK9AQOdaQEB20kBAQsxAQBLXQEAEuEBAR8JAQAB4QECdskBAd6hAQN7AQEDRzEBA
jJhAQE9qQEDOu0BACZVAQD3JQEAz6EBA7JtAQMNiQECi5kBAnO9AQEmwQEDE0UBATMdAQMCf
QEA8pUBAL5FAQP2PQECRoEBACoFAQHdwQEAF3EBAD8NAQNWCQECXrkBAPJpAQEcVQUCv6EBA
SIZAQDyFQECPnEBAqpFAQOe/QECiYUBAutJAQFfMQEC3h0BAtNhAQK+5QEBvd0BASs5AQEKb
QEDt40BAprRAQLuWQECQpkBA8LJAQGb0QEBZaEBAD6JAQNfnQEAM5EBAgL1AQNfVQEBdgEBA
h9hAQJuLQEA55kBAy7lAQICjQEAEeEBA5alAQJLAQED+mUBAj7JAQBi8QECBzkBAVoRAQPK7
QEBnzkBAtqZAQJZeQEACmkBAf5pAQIzIQEA/pUBA5LxAQHG4QEDBw0BADLZAQBiZQECaxkBA
Dp1AQN+SQEBp2UBAJbBAQATNQEALqkBAfONAQDTbQEB8lEBAtf1AQPDXQECF3kBAs+pAQAmL
QEBbskBAaqJAQJ4CQUC1rEBAoRNBQIn3QECr+kBAagBBQKm5QECi4UBAKKhAQGK0QECDoEBA
qsFAQMSPQEDCCEFAm7hAQFjkQECHvEBAktBAQBHoQEBut0BAAjBBQLElQUAs5UBALdNAQHql
QEDijEBAKcZAQGWdQEA2z0BAR59AQGiqQEChakBA46pAQNPVQEC9wkBAW71AQLLYQEC6CkFA
fqNAQD7EQEBQtUBA1KhAQIqtQEDuokBAy8tAQLzaQECxukBAoe5AQMWnQEA+7UBA5upAQIHQ
QEBpnkBA39dAQGfBQEDat0BAoxBBQG6zQEADFEFAgMpAQFWTQEAmzUBAeP5AQOnvQEAVpEBA
Q9VAQNOvQEAsl0BArgNBQNykQEBI3EBAjNpAQL72QEA31kBA/rRAQEzKQEAJs0BAV+xAQE7F
QEDqqkBA4LZAQHzVQECg2UBAOuJAQDwGQUALLUFA8fBAQODrQEAPfkBAd55AQLC/QEB81EBA
hRdBQGTIQEA7MUFAcwZBQAKkQEAfh0BAGf9AQB7mQEBlo0BA7PtAQIHyQEBX40BAwLpAQMfa
QEAL7UBAY9tAQP70QEAzq0BATZxAQAhyQECxnkBAlZpAQCXsQEAZ30BA4RJBQDq+QEDOkUBA
4ypBQCvoQEDV6kBAJxFBQCO+QED63UBAha1AQEHLQEB9oEBAE8tAQL6nQEDqk0BAk+ZAQCzz
QEDa7UBAgcdAQBgFQUCK+EBAvLNAQI2+QEAKrEBA6gZBQJ/QQEChFkFAd+9AQKeCQED690BA
4uFAQELHQEDc0kBA7uFAQG3/QECm0kBAAgZBQIeSQECpzUBAxPlAQMq6QEC/6UBAlM5AQJrp
QEAA+kBAz9BAQO77QEA37EBA/tVAQAcIQUDQ0kBAaeVAQGL2QEC89UBAQiFBQFsVQUBC1UBA
zPBAQI72QECQ6UBA9qpAQKjWQEAz4kBAn/dAQIERQUA740BA8rRAQOWJQEAD2EBAMRJBQErs
QEA+2kBAnPdAQOvLQECbnEBAKeBAQP0qQUCD+0BAFsZAQIixQEBfEUFAPvBAQBETQUBgD0FA
MeNAQOYhQUC4EEFAqRpBQA3WQEBt7kBAOfJAQEnhQEDHG0FA+utAQA7xQEDz6EBAGulAQBPq
QECF+kBA8gdBQGMvQUAZAEFA5/VAQBUSQUCnJkFAdANBQM8dQUDrJEFACEBBQEkdQUAc10BA
+QlBQC3zQEAIJUFAK+tAQDndQEBGMEFAn8tAQFYWQUBurUBAgRxBQBU1QUBJXkBA+xtBQGDz
QEBq5EBAeBpBQPr5QEAiDkFAbgZBQE7QQEASCUFAzv5AQMz9QEDRv0BAZ1ZBQOXiQED1CkFA
SdFAQA/OQEDO5EBA09VAQPOwQEDlIEFAYw9BQI4KQUDL3EBA1eNAQJnMQEDUCEFAmc9AQEbu
QEC860BAkhFBQMfYQECuPEFAtNhAQE1OQUDQq0BAeU1BQCjdQECq00BA82xBQMDbQEDbtEBA
F9BAQJIdQUAECUFADyxBQFwaQUDsGUFATgRBQNcHQUBOEEFAAR9BQKbrQEByFUFAMBxBQDTj
QEDH0EBA8CBBQGoVQUDduUBAcARBQFT7QEAshkFAEkVBQM4FQUDaL0FAjSpBQEApQUCB0EBA
UgBBQPosQUCR0EBAKPFAQHEAQUCWRUFAc+1AQEsqQUDtSkFAgc5AQLokQUDKREFA2DxBQKkw
QUBD1kBA+wpBQFhRQUB/MkFAVcVAQAcNQUDcvUBAR+RAQGsRQUAg6kBACe1AQM/JQEAbDUFA
cOxAQFrqQEAiIkFAhQhBQLL1QEAgBkFAFuxAQK6qQECBJ0FAcBBBQP0rQUCNHEFAYLVAQJz4
QEBc2kBAwupAQBUgQUAYAkFALvVAQGkRQUAVMkFAMwVBQKf6QEDFIkFAqC9BQHERQUBf+kBA
g+pAQF6+QEC3+EBAeC5BQJEMQUA5xkBAZi1BQHzgQEAvOEFAWQdBQGwbQUCy7UBA2dlAQHtL
QUB9/EBAHPdAQADlQEAW30BAXx9BQIPCQECuRkFAhvZAQJjbQEDwPEFASgFBQGJEQUD5KUFA
KGNBQADLQEC96kBAVg9BQML6QEDpJ0FALCVBQN9UQUBUr0BAuwNBQHYfQUDZDkFA9Q5BQAgh
QUDe0kBAkQpBQGb3QEC8HEFAnSRBQBoWQUAGLEFAdhRBQDcDQUBlqkBAEfNAQHgPQUCX8kBA
DQhBQCdMQUDAC0FAEORAQG7+QEC1zUBAyNBAQGicQEBAWUFAYSxBQAkYQUBj5UBAImFBQLAA
QUADD0FAzvtAQCYgQUDyLUFApFhBQHwPQUDjVEFAzkJBQDwZQUCPHEFA/u1AQGraQEDv10BA
xwhBQFtGQUD//kBAlO9AQPGWQEDXSkFADU9BQF00QUDksEBA7DNBQFn7QEAANEFAyDxBQLsW
QUAOC0FApv1AQAsEQUBxDUFAch1BQFvlQEAcAUFAmk5BQBUrQUAaS0FAHThBQP/xQEDwJkFA
FiZBQK3xQECxBEFAZwRBQG40QUCGMEFA4shAQMIeQUBnXkFA7V1BQKtdQUAZE0FAgDdBQIo2
QUBtIEFANkxBQKImQUCpKUFA5BBBQNzqQEAB7EBAhCtBQK1WQUBH8EBABVVBQGN/QUAST0FA
wxVBQMENQUAmI0FA2P5AQHj3QEBX+EBAp1hBQNAxQUAsEEFAsU5BQAcaQUC9V0FAgTJBQJ4s
QUAZAUFAQj5BQNUQQUAmO0FAPUNBQFJPQUD0BkFAQfhAQLcCQUCcDUFAxD9BQHsTQUCn/UBA
HgxBQI4EQUD2GUFAWWRBQCkLQUD/aEFAZVBBQAPwQEAnCkFAWvxAQEoqQUD3GEFADjVBQFNX
QUDB/0BA6R5BQEAgQUD3D0FAAwBBQP0eQUD8HUFAewJBQKz+QEBILUFAMiZBQEklQUCzAEFA
QmtBQO8tQUAvzEBAvYZBQOJGQUBKQkFAOv5AQC0JQUBbfUFA9j5BQJg8QUBe60BAkYxBQK9n
QUDQFkFAB/RAQPo+QUBuNkFAsxhBQLE2QUC2FkFAxDxBQJI3QUD1D0FAxxBBQGA3QUDDBkFA
eh1BQCwuQUC3L0FA8D5BQEpQQUBQLEFA5glBQOs1QUBLYkFAXYJBQFQyQUBgRUFASVdBQGjy
QECYhUFAUjpBQFIqQUAxA0FABlJBQEswQUBRCkFA0UBBQGtnQUDkOUFAwypBQAscQUAHY0FA
rjZBQPU+QUCJ90BADElBQBNyQUDEYUFAiyFBQEYxQUB4PkFARFFBQKFRQUBwSEFADS1BQBZ7
QUCRM0FAUDNBQKlfQUCSOkFAQkRBQBdPQUCQBUFADxlBQOQ6QUAwOUFAu2lBQACGQUBfTkFA
7WxBQOREQUA6RUFAlv5AQA84QUCTSkFAhXBBQMdwQUBZ+UBA3zpBQMQrQUDIL0FAoA1BQBsR
QUBRVUFAQRxBQBJiQUCcW0FADSZBQPImQUAvUEFAahlBQCQrQUBJg0FAYFpBQEYiQUC9KkFA
sIVBQPhfQUBCP0FAARZBQAHjQECrMUFAHBRBQAxPQUAeikFAdtZAQC2SQUDfIUFAEXZBQPQt
QUBmCEFAC2tBQEIUQUBABUFAITNBQBL2QEAz90BAZTZBQAEGQUCmNEFAj/1AQIw7QUCkK0FA
N2dBQO0TQUDsfUFAEFVBQGxGQUBT+0BA4ltBQIk3QUBBhUFAikBBQIVMQUD4PUFAi6ZBQH2I
QUB1d0FAuGFBQGCIQUB7OkFAeTZBQKBZQUCmYEFAfTZBQI/VQEB4QkFALUNBQKULQUAbbkFA
OFZBQEgmQUCAW0FA/zRBQD0YQUDGnkFAJKlBQLA9QUAcO0FAmoxBQGsqQUBzb0FAzkZBQIhu
QUDsREFA5UBBQC9GQUCKd0FArJVBQN4zQUC2TkFAF2JBQNtXQUCoQUFAN69BQBZxQUBlSEFA
QWtBQHlCQUCacEFAcY9BQNBcQUByiUFA73VBQPEnQUBdhUFAunhBQBefQUAwdkFAhGRBQKxM
QUCfWkFA1xZBQKL/QEAYP0FArJdBQFKHQUDTjEFAfR1BQO0pQUAzUEFAYoJBQFsrQUB/NEFA
ezhBQKQLQUBIgUFAKvtAQIg2QUDVU0FAMqFBQHapQUDQZEFADYRBQGqAQUCDM0FA+YlBQCQ/
QUBedkFADVRBQBmLQUAHWkFAEHhBQLr8QED5XEFAsXtBQJRSQUCUkEFA32RBQNmHQUDlk0FA
4DdBQKxGQUB1d0FAZohBQGafQUCgQkFAW5VBQIeSQUD9fkFA4nBBQB92QUBJlEFA5G9BQE09
QUCGrkFABJ1BQJp2QUAmM0FAFpJBQMOsQUD8aEFAe0RBQJhNQUCwaEFA/hdBQOJ9QUAjXUFA
emRBQKF8QUBjfEFArT5BQHyEQUBWZEFAVx5BQMs2QUBTYEFATDlBQMqxQUDgakFAvy5BQIyM
QUDFPkFAqWFBQJ1RQUCubkFAARJBQMExQUDUQEFAXVZBQEKsQUBra0FAFTBBQC2FQUDRKkFA
zX5BQLeBQUBNcEFAephBQDCjQUDMSEFA9ZZBQO9TQUCxokFAttVBQAWPQUBOe0FADXlBQOZ5
QUAxe0FAMHZBQLphQUDPWkFAz3ZBQKJ1QUB/tEFAWIdBQBidQUATiUFAfQNBQKpsQUArakFA
XZVBQJphQUAickFAX6BBQIYvQUBZXUFAzmhBQLt8QUD0cUFA92VBQKN2QUAmLUFAzWhBQBuE
QUB0lUFA10NBQEyDQUAnOEFA9XZBQLZLQUDbaEFAeS9BQD5SQUA7VEFA8EFBQDyIQUDSaEFA
AUNBQKxFQUCsukFAHGRBQJppQUC1kEFAT4tBQELDQUCrm0FAUwNBQMljQUBTXkFAN51BQOOD
QUC0C0FAcWlBQDU8QUBNZkFAFHBBQJBHQUACnEFAx0JBQB5gQUDEYEFAqh1BQPmjQUD2b0FA
w1hBQGl1QUCwXkFAu0dBQMk0QUD21kFAc2lBQDM8QUCPqUFAfHpBQF9yQUDKPEFAQGxBQBht
QUBakEFAP3ZBQHScQUDmYUFAvFpBQJ9wQUCFaUFAhKJBQOUlQUAXY0FAzHdBQIpTQUDzbkFA
TYpBQFFTQUAbpkFAOm5BQIxEQUAfuUFAGSVBQEGGQUAxc0FA4VFBQI5jQUA8UUFAVL5BQN1x
QUArdUFAWr5BQOyMQUCuWEFAmodBQKRVQUDJS0FAn2dBQIlfQUB5mkFAyW9BQNl4QUBVkUFA
OUdBQFxkQUByO0FA32dBQJreQUDHQEFAaWdBQDexQUApuUFAZ01BQE2IQUBNmkFAlp1BQNFZ
QUCir0FAGzhBQLyUQUA8h0FACmJBQPxcQUC8SkFAS7JBQM1LQUA5RUFA+uBBQLpmQUAI9kFA
43hBQM9nQUBzg0FAMVtBQPleQUB8dUFAiotBQNQqQUBdTEFA0mtBQGihQUDjR0FAR11BQGBo
QUDJWEFA9V9BQKtLQUDDfEFAD0RBQMjZQUBLuUFAlEtBQD6BQUDf1kFAVslBQIp2QUCLe0FA
0apBQJVDQUBqfEFAh8FBQB5cQUBYqkFAMINBQOacQUC/bUFAdT1BQPqOQUBLjUFAx6pBQOqV
QUBpYUFARZdBQFigQUBVykFAectBQF6xQUCHt0FAG1NBQMa1QUDAykFAtWBBQE5lQUBKjkFA
pHFBQCrKQUBbm0FAk4JBQPY3QUDpSUFAUYtBQKeDQUClw0FA64hBQB+jQUDcekFAVG9BQM6J
QUBwtEFAKIBBQNPNQUBQlkFAb1FBQNuXQUCWJkFAB7BBQEJzQUAGlEFAil5BQJueQUDBmEFA
hbxBQAmgQUCAV0FANXhBQHFnQUC8S0FAaW5BQH5wQUC3h0FAtpFBQDGPQUA2yEFAm55BQFDH
QUB5YUFAJ3lBQGecQUAXmkFAifdBQPqYQUA0YkFA65tBQCOiQUBg0kFAMQ1BQDaEQUBVc0FA
FGZBQAjMQUDvvUFAjZBBQMObQUD9hEFAjplBQC+mQUDVtkFAH4ZBQLGNQUB8rkFAAG9BQBit
QUDHqkFAq1RBQKfDQUANgUFAI6JBQEKCQUDFmEFAedVBQNKuQUCNmEFA+npBQDbDQUD7gUFA
nbJBQCRyQUC6skFASYZBQK3IQUA7vkFABI1BQISYQUDkvUFAuXtBQFy1QUAOlkFA2OVBQGGP
QUANlEFAWMRBQFB6QUDra0FAgWJBQFKSQUC7tkFA87lBQGCIQUAxk0FAu65BQH55QUBQpEFA
mJBBQEfXQUATxkFA76hBQKSDQUAZpUFA2KVBQJHDQUDm5kFAe19BQEenQUBl6kFAuLdBQEip
QUBR8kFANZJBQN6kQUAljEFA7wFCQPDSQUBJOkFAv8JBQKeTQUBwxUFAlJFBQKa3QUAXikFA
h8tBQHpmQUBTqkFAyt1BQE2QQUAbqkFAZohBQPDUQUDhtUFAQrxBQIKBQUCDuUFAek5BQLJ3
QUAIlUFAf2RBQH+lQUDWoUFArJNBQFCvQUCbmkFAH8dBQG24QUBlt0FA2IJBQBh3QUB2lEFA
Ja1BQMKqQUASUkFA/OFBQJDDQUCxi0FAH7FBQHi7QUCtsEFAgc1BQJOKQUActUFA6xRCQByh
QUARxUFA0OBBQE7GQUAxGkJAAMBBQGf7QUCjr0FARpRBQKKDQUBl9EFASOJBQFiKQUBBkkFA
Be9BQGGzQUBZ10FAavJBQG2VQUDupkFAXLZBQM+bQUBrr0FAMr9BQO6qQUD76EFApt5BQMS0
QUBf30FAl3VBQHu1QUDisUFAxIpBQJSJQUApBEJAMrpBQILCQUCNtEFAh7NBQHu2QUCF30FA
zuxBQOlZQUBlqkFA/qFBQKjEQUANsEFABJhBQHG+QUAjh0FA+7FBQLHDQUB2oEFAEclBQIv6
QUBz60FAPHdBQNmkQUAiuUFAgNlBQEWdQUARzEFAZ2dBQLmmQUBArUFAIrdBQFShQUBXgEFA
/uRBQFGFQUB+skFAPaZBQMvEQUBVuUFA6sRBQJitQUC+pUFADtlBQCPiQUC39UFAQ/pBQPij
QUCu7kFAKaxBQAelQUBRoEFA4G5BQHnLQUC56UFAPKdBQGywQUAprkFAi8BBQDF7QUC4m0FA
b8NBQDSCQUBqkkFAHbFBQMWHQUBgrEFAc+BBQPd2QUCRykFA4W1BQJq3QUCcekFAT6hBQCXN
QUCUpUFAonZBQLmqQUDywkFAFd9BQI13QUBuwkFAnidCQNHSQUDdqEFA2rhBQCCzQUD1p0FA
RbNBQJO4QUD3BUJA5elBQAndQUDFDEJAf4ZBQCPKQUBHzEFApt9BQA6zQUAnvEFA+s5BQPu4
QUA14EFAfpVBQF3PQUBn1kFA3qpBQLN9QUB3rEFAv6dBQOeKQUCQ3UFArOVBQB6XQUB310FA
jNlBQIa/QUCZyUFAQZJBQF++QUDw7UFAZ6RBQPqyQUBO0EFAzpZBQLTUQUAtx0FAWblBQBDY
QUCI6UFAR75BQLRjQUABl0FAR9RBQFqsQUB9vUFA58BBQNmPQUAMckFAeNZBQGKFQUCQ5UFA
bQRCQOvrQUDxzkFAaKBBQHDjQUBh10FAithBQJnJQUDW8kFAGu9BQJDVQUA0ukFAgc9BQCjd
QUBpwEFA5LpBQIxdQUC+y0FAGABCQBX1QUC5q0FAmLRBQEi2QUDhyEFAyrRBQFLXQUDH60FA
yNtBQGzkQUB020FAE9dBQGUEQkBktkFA3K9BQM+wQUAvdUFAlbRBQLqpQUCWW0FANtJBQO3f
QUDbfEFAb9FBQGEKQkAt30FAJ7xBQNXxQUB3lEFAxohBQEuhQUDi5kFASKdBQA6oQUBNv0FA
NsdBQGmyQUCj5UFA8gBCQIEcQkDs4UFA4bZBQLuhQUCO1EFAK9FBQGzWQUCy20FAerdBQPO3
QUBkpEFAXrdBQHnFQUCg7kFAh8lBQPa5QUBwuEFAx7hBQPrXQUCevEFAa7NBQGD2QUD6lkFA</AssayYData></Step><Step><CommonData><SampleLocation>4</SampleLocation><SampleID></SampleID><SampleGroup></SampleGroup><SampleInfo></SampleInfo><SampleRow>D</SampleRow><SamplePlate>1</SamplePlate><WellType>WASH</WellType><Concentration>-1</Concentration><ConcentrationUnits>µg/ml</ConcentrationUnits><MolarConcentration>-1</MolarConcentration><MolarConcUnits>nM</MolarConcUnits><MolecularWeight>-1</MolecularWeight><Temperature>30</Temperature><StartTime>1549156</StartTime><AssayTime>600</AssayTime></CommonData><FlowRate>1000</FlowRate><StepType>DISASSOC</StepType><StepName>Dissociation</StepName><StepStatus>OK</StepStatus><ActualTime>600.001</ActualTime><CycleTime>0.2</CycleTime><AssayXData Points="3000">s5m4RBmguESIprhE5qy4RE2zuES7ubhEGcC4RIjGuETmzLhETdO4RLvZuEQZ4LhEiOa4RObs
uERN87hEs/m4RCIAuUSIBrlE5gy5RFUTuUS7GblEGSC5RIAmuUTmLLlEVTO5RLM5uUQiQLlE
gEa5ROZMuURNU7lEs1m5RCJguUSAZrlE5my5RFVzuUSzeblEIoC5RIiGuUTujLlETZO5RLuZ
uUQZoLlEgKa5ROasuURNs7lEu7m5RCLAuUSIxrlE7sy5RFXTuUSz2blEGeC5RIDmuUTu7LlE
VfO5RLv5uUQZALpEiAa6ROYMukRVE7pEsxm6RBkgukSAJrpE5iy6RE0zukS7ObpEGUC6RIBG
ukTuTLpETVO6RLNZukQqYLpEiGa6RO5sukRNc7pEu3m6RCKAukSAhrpE5oy6RFWTukS7mbpE
IqC6RICmukTmrLpETbO6RLu5ukQiwLpEiMa6RObMukRN07pEs9m6RCLgukSI5rpE5uy6RFXz
ukS7+bpEIgC7RIAGu0TuDLtEVRO7RLsZu0QZILtEgCa7ROYsu0RVM7tEszm7RBlAu0SARrtE
5ky7RFVTu0S7WbtEGWC7RIhmu0T3bLtETXO7RLt5u0QZgLtEiIa7RO6Mu0RNk7tEu5m7RBmg
u0SAprtE7qy7RE2zu0SzubtEIsC7RIjGu0TuzLtETdO7RLPZu0QZ4LtEgOa7RO7su0RN87tE
s/m7RBkAvESABrxE5gy8RE0TvES7GbxEGSC8RIgmvETmLLxEVTO8RLs5vEQiQLxEiEa8RO5M
vERNU7xEs1m8RBlgvESIZrxE5my8RFVzvESzebxEGYC8RICGvETujLxEVZO8RLOZvEQZoLxE
iKa8RO6svERVs7xEs7m8RBnAvESAxrxE5sy8RFXTvES72bxEIuC8RIjmvETm7LxETfO8RLv5
vEQZAL1EiAa9ROYMvURVE71Esxm9RBkgvUSAJr1E7iy9RFUzvUSzOb1EGUC9RIBGvUTuTL1E
VVO9RLNZvUQZYL1EgGa9ROZsvURNc71Es3m9RCKAvUSAhr1E5oy9RFWTvUSzmb1EIqC9RICm
vUTurL1ETbO9RLu5vUQiwL1EgMa9RO7MvURN071Es9m9RBngvUSI5r1E5uy9RFXzvUSz+b1E
GQC+RIAGvkTmDL5EVRO+RLsZvkQiIL5EgCa+ROYsvkRNM75Euzm+RCJAvkSQRr5E5ky+RFVT
vkS7Wb5EGWC+RIhmvkTubL5EVXO+RLN5vkQZgL5EiIa+RO6MvkRNk75Eu5m+RBmgvkSIpr5E
5qy+RE2zvkSzub5EGcC+RIDGvkTmzL5ETdO+RLvZvkQi4L5EiOa+RObsvkRV875Es/m+RCIA
v0SABr9E7gy/RE0Tv0SzGb9EGSC/RIAmv0TuLL9EVTO/RLs5v0QZQL9EgEa/ROZMv0RVU79E
s1m/RBlgv0SAZr9E7my/RFVzv0Szeb9EGYC/RICGv0TujL9ETZO/RLOZv0QZoL9EgKa/ROas
v0RNs79Eu7m/RBnAv0SIxr9E5sy/RFXTv0S72b9EGeC/RIDmv0Tu7L9ETfO/RLv5v0QZAMBE
iAbAROYMwERNE8BEuxnARCIgwESAJsBE5izARE0zwES7OcBEIkDARIhGwETuTMBEVVPARLNZ
wEQZYMBEiGbARO5swERNc8BEs3nARCqAwESAhsBE5ozARE2TwESzmcBEIqDARIimwETmrMBE
VbPARLu5wEQiwMBEgMbARObMwERV08BEs9nARCLgwESI5sBE5uzARE3zwES7+cBEGQDBRIgG
wUTuDMFETRPBRLsZwUQqIMFEgCbBRO4swURdM8FEuznBRBlAwUSARsFE7kzBRE1TwUS7WcFE
KmDBRIBmwUTubMFEXXPBRLt5wUQZgMFEiIbBROaMwURNk8FEs5nBRCKgwUSApsFE7qzBRFWz
wUSzucFEGcDBRIDGwUTuzMFETdPBRLvZwUQZ4MFEiObBRO7swURV88FEu/nBRBkAwkSIBsJE
5gzCRFUTwkSzGcJEIiDCRIAmwkTmLMJEVTPCRLM5wkQZQMJEiEbCRO5MwkRVU8JEs1nCRBlg
wkSAZsJE5mzCRE1zwkS7ecJEIoDCRIiGwkTujMJETZPCRLOZwkQioMJEgKbCROaswkRVs8JE
u7nCRBnAwkSAxsJE5szCRE3TwkS72cJEGeDCRIjmwkTu7MJEVfPCRLv5wkQiAMNEgAbDROYM
w0RNE8NEuxnDRBkgw0SAJsNE5izDRFUzw0SzOcNEGUDDRIBGw0TuTMNEVVPDRLNZw0QZYMNE
iGbDROZsw0RVc8NEs3nDRCKAw0SAhsNE7ozDRE2Tw0S7mcNEGaDDRICmw0TurMNEVbPDRLO5
w0QiwMNEgMbDRO7Mw0RN08NEu9nDRCLgw0SA5sNE5uzDRE3zw0S7+cNEIgDERIAGxETmDMRE
TRPERLsZxEQiIMREiCbERO4sxERVM8REsznERBlAxESARsRE7kzERE1TxESzWcREGWDERIBm
xETmbMREVXPERLN5xEQigMREgIbERO6MxERNk8REs5nERCKgxESQpsRE5qzERE2zxES7ucRE
IsDERIDGxETuzMRETdPERLvZxEQi4MREkObERObsxERN88REs/nERCIAxUSABsVE7gzFRE0T
xUSzGcVEIiDFRIgmxUTmLMVEVTPFRLM5xUQiQMVEiEbFROZMxURVU8VEu1nFRCJgxUSIZsVE
7mzFRE1zxUS7ecVEGYDFRIiGxUTmjMVETZPFRLOZxUQZoMVEiKbFROasxURVs8VEs7nFRCLA
xUSAxsVE5szFRE3TxUS72cVEIuDFRIjmxUTm7MVEVfPFRLv5xUQiAMZEgAbGRO4MxkRNE8ZE
uxnGRCIgxkSAJsZE7izGRE0zxkSzOcZEGUDGRIBGxkTmTMZETVPGRLtZxkQiYMZEgGbGRO5s
xkRVc8ZEu3nGRBmAxkSIhsZE7ozGRE2TxkSzmcZEIqDGRIimxkTmrMZETbPGRLO5xkQiwMZE
iMbGRObMxkRN08ZEs9nGRBngxkSI5sZE5uzGRE3zxkS7+cZEIgDHRIgGx0TuDMdEVRPHRLMZ
x0QZIMdEiCbHROYsx0RVM8dEuznHRCJAx0SIRsdE7kzHRE1Tx0SzWcdEImDHRIhmx0TmbMdE
VXPHRLt5x0QigMdEiIbHROaMx0RVk8dEu5nHRBmgx0SIpsdE7qzHRE2zx0S7ucdEIsDHRIDG
x0TmzMdEVdPHRLPZx0QZ4MdEgObHRO7sx0RV88dEs/nHRBkAyESIBshE7gzIRFUTyES7GchE
IiDIRIgmyETuLMhEVTPIRLs5yEQiQMhEiEbIRO5MyERNU8hEu1nIRCpgyESIZshE5mzIRE1z
yES7echEIoDIRIiGyETmjMhEVZPIRLuZyEQioMhEiKbIROasyERVs8hEu7nIRCLAyESIxshE
7szIRFXTyES72chEGeDIRIDmyETm7MhEVfPIRLv5yEQZAMlEgAbJRO4MyURVE8lEuxnJRCIg
yUSIJslE7izJRE0zyUS7OclEIkDJRIBGyUTmTMlETVPJRLNZyUQiYMlEgGbJRO5syURNc8lE
u3nJRBmAyUSIhslE7ozJRE2TyUS7mclEGaDJRIimyUTmrMlETbPJRLO5yUQiwMlEgMbJRObM
yURV08lEs9nJRBngyUSI5slE5uzJRE3zyUS7+clEIgDKRIgGykTmDMpEVRPKRLsZykQiIMpE
iCbKROYsykRNM8pEuznKRBlAykSIRspE5kzKRE1TykS7WcpEImDKRIhmykTubMpEVXPKRLt5
ykQigMpEiIbKRO6MykRNk8pEu5nKRCKgykSApspE5qzKRE2zykS7ucpEGcDKRIjGykTmzMpE
VdPKRLvZykQZ4MpEiObKRO7sykRN88pEu/nKRBkAy0SABstE5gzLRE0Ty0SzGctEIiDLRIAm
y0TuLMtEVTPLRLs5y0QiQMtEgEbLRO5My0RNU8tEs1nLRBlgy0SAZstE7mzLRFVzy0SzectE
GYDLRICGy0TmjMtEVZPLRLuZy0QioMtEgKbLRO6sy0RNs8tEu7nLRBnAy0SIxstE7szLRFXT
y0Sz2ctEIuDLRIDmy0Tu7MtEXfPLRLP5y0QiAMxEiAbMROYMzERNE8xEuxnMRCIgzESIJsxE
7izMRE0zzESzOcxEIkDMRIBGzETmTMxETVPMRLNZzEQiYMxEiGbMRO5szERNc8xEu3nMRCKA
zESAhsxE5ozMRFWTzES7mcxEGaDMRICmzETurMxEVbPMRLu5zEQZwMxEiMbMRObMzERN08xE
s9nMRCLgzESI5sxE5uzMRFXzzESz+cxEGQDNRIAGzUTmDM1ETRPNRLsZzUQZIM1EiCbNRO4s
zURNM81EuznNRCJAzUSIRs1E7kzNRE1TzUSzWc1EImDNRIBmzUTubM1EVXPNRLN5zUQZgM1E
gIbNROaMzURNk81Es5nNRBmgzUSIps1E5qzNRE2zzUSzuc1EIsDNRIDGzUTmzM1EVdPNRLvZ
zUQZ4M1EiObNRO7szURN881Es/nNRBkAzkSABs5E5gzORFUTzkS7Gc5EGSDORIAmzkTmLM5E
VTPORLM5zkQZQM5EiEbORO5MzkRVU85Eu1nORCJgzkSIZs5E7mzORFVzzkSzec5EGYDORICG
zkTujM5ETZPORLuZzkQZoM5EgKbORO6szkRNs85Es7nORCLAzkSIxs5E7szORE3TzkS72c5E
IuDORIDmzkTm7M5ETfPORLP5zkQqAM9EgAbPRO4Mz0RNE89EuxnPRCIgz0SIJs9E7izPRE0z
z0S7Oc9EIkDPRIBGz0TuTM9ETVPPRLtZz0QZYM9EiGbPROZsz0RVc89Eu3nPRCKAz0SAhs9E
5ozPRFWTz0S7mc9EGaDPRIimz0TmrM9EVbPPRLu5z0QiwM9EgMbPRO7Mz0RN089Eu9nPRBng
z0SI5s9E5uzPRE3zz0S7+c9EIgDQRIAG0ETuDNBEXRPQRLMZ0EQiINBEgCbQRO4s0ERVM9BE
sznQRBlA0ESIRtBE5kzQRFVT0ES7WdBEGWDQRIBm0ETubNBETXPQRLN50EQZgNBEiIbQRO6M
0ERNk9BEu5nQRCKg0ESAptBE5qzQRFWz0ES7udBEIsDQRIDG0ETmzNBETdPQRLvZ0EQZ4NBE
gObQRObs0ERN89BEu/nQRCIA0USIBtFE7gzRRFUT0USzGdFEIiDRRIgm0UTuLNFETTPRRLs5
0UQiQNFEgEbRROZM0URNU9FEu1nRRCJg0USAZtFE5mzRRFVz0USzedFEIoDRRICG0UTujNFE
VZPRRLuZ0UQioNFEiKbRRO6s0URVs9FEu7nRRBnA0USIxtFE5szRRE3T0USz2dFEIuDRRIDm
0UTu7NFETfPRRLP50UQiANJEiAbSROYM0kRVE9JEuxnSRCIg0kSIJtJE5izSRE0z0kS7OdJE
IkDSRIBG0kTmTNJEVVPSRLNZ0kQZYNJEiGbSROZs0kRVc9JEs3nSRBmA0kSAhtJE5ozSRE2T
0kS7mdJEIqDSRICm0kTmrNJEVbPSRLu50kQZwNJEgMbSRO7M0kRN09JEu9nSRBng0kSI5tJE
5uzSRF3z0kSz+dJEIgDTRIgG00TuDNNETRPTRLsZ00QiINNEiCbTROYs00RNM9NEuznTRBlA
00SIRtNE5kzTRFVT00S7WdNEKmDTRIBm00TubNNEVXPTRLt500QZgNNEiIbTROaM00RVk9NE
s5nTRBmg00SIptNE5qzTRE2z00S7udNEIsDTRIjG00TmzNNEVdPTRLvZ00Qi4NNEiObTRObs
00RV89NEu/nTRCIA1ESABtRE5gzURE0T1ESzGdREIiDURIAm1ETmLNREVTPURLs51EQZQNRE
iEbUROZM1ERNU9REs1nURCJg1ESIZtRE7mzURFVz1ES7edREIoDURICG1ETmjNRETZPURLuZ
1EQioNREgKbURO6s1ERVs9REs7nURBnA1ESAxtRE7szURFXT1ES72dREGeDURIDm1ETm7NRE
TfPURLv51EQZANVEgAbVRPcM1URVE9VEsxnVRBkg1USAJtVE7izVRFUz1USzOdVEIkDVRIBG
1UTuTNVEVVPVRLtZ1UQZYNVEiGbVROZs1URNc9VEu3nVRBmA1USAhtVE7ozVRE2T1USzmdVE
IqDVRIim1UTurNVEVbPVRLu51UQZwNVEiMbVRO7M1URN09VEs9nVRBng1USI5tVE7uzVRE3z
1US7+dVEGQDWRIAG1kTuDNZETRPWRLsZ1kQZINZEiCbWRO4s1kRVM9ZEuznWRCJA1kSIRtZE
5kzWRE1T1kSzWdZEImDWRIhm1kTmbNZEVXPWRLN51kQigNZEiIbWROaM1kRNk9ZEu5nWRBmg
1kSIptZE5qzWRE2z1kS7udZEIsDWRIDG1kTmzNZEVdPWRLPZ1kQZ4NZEgObWRObs1kRV89ZE
u/nWRCIA10SABtdE5gzXRE0T10S7GddEGSDXRIAm10TuLNdEVTPXRLs510QZQNdEgEbXRO5M
10RVU9dEu1nXRCJg10SIZtdE7mzXRE1z10S7eddEIoDXRICG10TujNdETZPXRLOZ10QZoNdE
iKbXROas10RNs9dEs7nXRCLA10SAxtdE7szXRE3T10S72ddEGeDXRIDm10Tu7NdETfPXRLP5
10QiANhEiAbYRO4M2ERNE9hEuxnYRBkg2ESAJthE7izYRFUz2ES7OdhEIkDYRJBG2ETuTNhE
TVPYRLNZ2EQZYNhEgGbYROZs2ERNc9hEs3nYRBmA2ESIhthE5ozYRFWT2ES7mdhEIaDYRICm
2ETvrNhETbPYRLu52EQZwNhEiMbYRObM2ERN09hEu9nYRCHg2ESI5thE5uzYRFXz2ES7+dhE
IQDZRIAG2UTmDNlETRPZRLMZ2UQZINlEiCbZROYs2URVM9lEuznZRBlA2USARtlE70zZRE1T
2USzWdlEGWDZRIBm2UTvbNlEVXPZRLN52UQZgNlEiIbZRO+M2URNk9lEu5nZRBmg2USIptlE
5qzZRE2z2US7udlEGcDZRIjG2UTmzNlETdPZRLPZ2UQZ4NlEiObZRO/s2URV89lEs/nZRBkA
2kSABtpE7wzaRFUT2kSzGdpEGSDaRIgm2kTvLNpETTPaRLs52kQZQNpEgEbaRO9M2kRNU9pE
s1naRCFg2kSIZtpE5mzaRE1z2kS7edpEGYDaRIiG2kTmjNpETZPaRLuZ2kQZoNpEiKbaROas
2kRVs9pEs7naRBnA2kSIxtpE78zaRE3T2kSz2dpEGeDaRIjm2kTm7NpEVfPaRLv52kQhANtE
iAbbROYM20RVE9tEuxnbRBkg20SIJttE7yzbRFUz20SzOdtEIUDbRIBG20TmTNtEVVPbRLtZ
20QZYNtEkGbbRO9s20RNc9tEs3nbRBmA20SAhttE74zbRE2T20S7mdtEGaDbRICm20TvrNtE
TbPbRLu520QhwNtEiMbbRObM20RN09tEu9nbRCHg20SI5ttE7+zbRFXz20Sz+dtEKgDcRIAG
3ETmDNxETRPcRLMZ3EQZINxEiCbcRO8s3ERNM9xEuzncRBlA3ESIRtxE5kzcRE1T3ES7WdxE
IWDcRIBm3ETmbNxETXPcRLt53EQhgNxEgIbcROaM3ERVk9xEs5ncRBmg3ESAptxE5qzcRE2z
3ESzudxEGcDcRIDG3ETmzNxEVdPcRLvZ3EQh4NxEiObcRObs3ERN89xEu/ncRCEA3USABt1E
5gzdRFUT3US7Gd1EISDdRIAm3UTmLN1ETTPdRLs53UQqQN1EkEbdROZM3URNU91Es1ndRCFg
3USIZt1E72zdRE1z3US7ed1EGYDdRICG3UT3jN1EVZPdRLuZ3UQZoN1EgKbdROas3URds91E
u7ndRBnA3USIxt1E78zdRFXT3US72d1EIeDdRIjm3UTm7N1ETfPdRLP53UQZAN5EkAbeROYM
3kRNE95EuxneRCEg3kSAJt5E7yzeRFUz3kS7Od5EGUDeRIhG3kTmTN5ETVPeRLtZ3kQZYN5E
iGbeROZs3kRNc95Es3neRBmA3kSAht5E74zeRE2T3kSzmd5EGaDeRIim3kTmrN5ETbPeRLu5
3kQhwN5EgMbeRObM3kRN095Es9neRBng3kSI5t5E5uzeRFXz3kS7+d5EIQDfRIgG30TvDN9E
VRPfRLsZ30QZIN9EgCbfRO8s30RdM99EsznfRCFA30SIRt9E5kzfRE1T30SzWd9EGWDfRIBm
30TvbN9EVXPfRLN530QhgN9EgIbfRO+M30Rdk99Es5nfRBmg30SIpt9E76zfRE2z30S7ud9E
IcDfRIDG30TvzN9EVdPfRLPZ30QZ4N9EgObfRObs30RN899Eu/nfRBkA4ESIBuBE7wzgRE0T
4ES7GeBEGSDgRJAm4ET3LOBEVTPgRLM54EQhQOBEgEbgROZM4ERVU+BEu1ngRCFg4ESIZuBE
5mzgRFVz4ESzeeBEGYDgRIiG4ETmjOBETZPgRLuZ4EQZoOBEiKbgRO+s4ERVs+BEu7ngRCHA
4ESAxuBE5szgRFXT4ES72eBEIeDgRIjm4ETm7OBETfPgRLP54EQhAOFEgAbhROYM4URNE+FE
uxnhRBkg4USIJuFE5izhRFUz4US7OeFEIUDhRIhG4UTvTOFEVVPhRLtZ4UQhYOFEgGbhROZs
4URVc+FEu3nhRCGA4USAhuFE74zhRE2T4UTDmeFEGaDhRIim4UTmrOFEVbPhRLu54UQZwOFE
gMbhRO/M4URN0+FEu9nhRBng4USA5uFE5uzhRE3z4US7+eFEIQDiRIgG4kTvDOJEVRPiRLMZ
4kQqIOJEiCbiROYs4kRNM+JEuzniRCpA4kSIRuJE5kziRE1T4kS7WeJEGWDiRIBm4kTvbOJE
TXPiRLt54kQZgOJEgIbiRO+M4kRdk+JEs5niRBmg4kSIpuJE5qziRE2z4kSzueJEGcDiRIjG
4kTmzOJEVdPiRLvZ4kQZ4OJEgObiRObs4kRN8+JEu/niRCEA40SABuNE7wzjRE0T40SzGeNE
GSDjRIgm40TmLONETTPjRLs540QhQONEgEbjRO9M40RNU+NEs1njRCFg40SAZuNE72zjRFVz
40SzeeNEGYDjRIiG40TmjONEVZPjRLuZ40QhoONEgKbjRO+s40RVs+NEu7njRCHA40SIxuNE
78zjRFXT40S72eNEIeDjRIjm40Tm7ONEVfPjRLv540QZAOREgAbkRO8M5ERNE+REuxnkRBkg
5ESAJuRE5izkRE0z5ES7OeREIUDkRIhG5ETvTOREVVPkRLtZ5EQhYOREiGbkROZs5ERVc+RE
u3nkRCGA5ESIhuRE5ozkRFWT5ESzmeREGaDkRICm5ETmrOREVbPkRLO55EQZwOREgMbkRO/M
5ERN0+REu9nkRBng5ESA5uRE5uzkRFXz5ESz+eREGQDlRJAG5UTvDOVETRPlRLsZ5UQhIOVE
gCblROYs5URVM+VEsznlRCFA5USIRuVE70zlRFVT5US7WeVEGWDlRIhm5UTmbOVEVXPlRLt5
5UQqgOVEgIblRO+M5URNk+VEu5nlRBmg5USApuVE5qzlRFWz5US7ueVEIcDlRIjG5UTvzOVE
VdPlRLvZ5UQh4OVEiOblRObs5URV8+VEu/nlRCEA5kSIBuZE5gzmRFUT5kSzGeZEGSDmRIAm
5kTvLOZEVTPmRLs55kQZQOZEiEbmRO9M5kRVU+ZEs1nmRBlg5kSIZuZE72zmRFVz5kSzeeZE
GYDmRICG5kTvjOZEVZPmRLOZ5kQhoOZEgKbmRO+s5kRVs+ZEu7nmRCHA5kSIxuZE5szmRE3T
5kSz2eZEGeDmRIjm5kTv7OZETfPmRLv55kQhAOdEgAbnROYM50RVE+dEuxnnRBkg50SAJudE
7yznRFUz50S7OedEGUDnRIBG50TvTOdETVPnRLtZ50QhYOdEiGbnROZs50RNc+dEu3nnRCGA
50SAhudE5oznRFWT50SzmedEIaDnRICm50TmrOdEVbPnRLu550QhwOdEiMbnRO/M50RV0+dE
u9nnRBng50SQ5udE5uznRE3z50S7+edEIQDoRIgG6ETmDOhEVRPoRLMZ6EQZIOhEgCboRO8s
6ERNM+hEsznoRCFA6ESARuhE90zoRE1T6ESzWehEGWDoRIhm6ETmbOhETXPoRLt56EQhgOhE
iIboROaM6ERVk+hEu5noRBmg6ESApuhE5qzoRFWz6ES7uehEIcDoRIjG6ET3zOhETdPoRLvZ
6EQh4OhEiOboRO/s6ERN8+hEu/noRBkA6USIBulE5gzpRFUT6USzGelEGSDpRIAm6UTmLOlE
VTPpRLs56UQZQOlEiEbpROZM6URNU+lEs1npRBlg6USAZulE5mzpRFVz6US7eelEIYDpRICG
6UTmjOlETZPpRLOZ6UQZoOlEgKbpRO+s6URVs+lEu7npRCHA6USIxulE78zpRE3T6USz2elE
GeDpRIjm6UTv7OlETfPpRLP56UQZAOpEgAbqRO8M6kRVE+pEuxnqRCEg6kSIJupE7yzqRE0z
6kSzOepEGUDqRIhG6kTvTOpEVVPqRLNZ6kQZYOpEiGbqRO9s6kRVc+pEs3nqRCGA6kSIhupE
74zqRE2T6kS7mepEGaDqRIim6kTvrOpEVbPqRLO56kQZwOpEiMbqRObM6kRN0+pEs9nqRCHg
6kSI5upE7+zqRE3z6kS7+epEGQDrRIgG60TvDOtEVRPrRLsZ60QZIOtEiCbrROYs60RVM+tE
uznrRCFA60SARutE70zrRE1T60S7WetEIWDrRIBm60TvbOtEVXPrRLt560QhgOtEgIbrROaM
60RVk+tEu5nrRCGg60SAputE76zrRE2z60S7uetEGcDrRIjG60TmzOtEVdPrRLPZ60QZ4OtE
iObrRO/s60RV8+tEu/nrRBkA7ESABuxE7wzsRE0T7ES7GexEGSDsRIAm7ETmLOxEVTPsRLM5
7EQhQOxEiEbsROZM7ERNU+xEu1nsRBlg7ESIZuxE5mzsRE1z7ES7eexEGYDsRICG7ETvjOxE
TZPsRLOZ7EQZoOxEgKbsRO+s7ERVs+xEu7nsRCHA7ESIxuxE78zsRE3T7ESz2exEGeDsRIDm
7ETm7OxEVfPsRLP57EQZAO1EgAbtRO8M7URNE+1EuxntRBkg7USIJu1E7yztRE0z7US7Oe1E
IUDtRIBG7UTvTO1ETVPtRLtZ7UQZYO1EiGbtRO9s7URNc+1Es3ntRCGA7USAhu1E74ztRFWT
7US7me1EGaDtRIim7UTvrO1ETbPtRLu57UQZwO1EiMbtRObM7URV0+1Es9ntRCHg7USI5u1E
5uztRE3z7US7+e1EIQDuRIAG7kTmDO5EVRPuRLsZ7kQhIO5EgCbuROYs7kRNM+5EsznuRCFA
7kSIRu5E5kzuRFVT7kSzWe5EIWDuRIBm7kTvbO5ETXPuRLt57kQZgO5EgIbuROaM7kRNk+5E
u5nuRCGg7kSIpu5E5qzuRFWz7kS7ue5EIcDuRIjG7kTmzO5ETdPuRLvZ7kQh4O5EgObuRObs
7kRV8+5Eu/nuRCEA70SABu9E7wzvRFUT70SzGe9EGSDvRIgm70TmLO9EVTPvRLs570QZQO9E
gEbvROZM70RNU+9Es1nvRCFg70SIZu9E5mzvRFVz70S7ee9EKoDvRICG70TmjO9EVZPvRLuZ
70QZoO9EgKbvROas70RNs+9Es7nvRBnA70SAxu9E5szvRE3T70Sz2e9EGeDvRIDm70Tv7O9E
TfPvRLv570QZAPBEgAbwRO8M8ERVE/BEwxnwRCEg8ESIJvBE5izwRFUz8ES7OfBEGUDwRIBG
8ETmTPBETVPwRLNZ8EQhYPBEgGbwROZs8ERVc/BEu3nwRCGA8ESAhvBE5ozwRE2T8ESzmfBE
GaDwRICm8ETvrPBEVbPwRLO58EQZwPBEgMbwRObM8ERV0/BEs9nwRBng8ESA5vBE7+zwRE3z
8ES7+fBEGQDxRIAG8UTvDPFETRPxRLsZ8UQhIPFEiCbxRO8s8URNM/FEsznxRBlA8USARvFE
5kzxRE1T8USzWfFEGWDxRIhm8UTvbPFETXPxRLN58UQhgPFEiIbxROaM8URVk/FEu5nxRBmg
8USIpvFE76zxRFWz8USzufFEGcDxRIDG8UTmzPFETdPxRLPZ8UQh4PFEiObxRObs8URN8/FE
s/nxRBkA8kSIBvJE5gzyRE0T8kSzGfJEISDyRIgm8kTmLPJEVTPyRLs58kQZQPJEgEbyROZM
8kRNU/JEs1nyRBlg8kSIZvJE5mzyRE1z8kS7efJEIYDyRIiG8kTvjPJEVZPyRLOZ8kQZoPJE
gKbyRO+s8kRNs/JEs7nyRBnA8kSAxvJE78zyRE3T8kS72fJEGeDyRIjm8kTv7PJEVfPyRLP5
8kQZAPNEgAbzROYM80RVE/NEuxnzRBkg80SIJvNE5izzRFUz80S7OfNEIUDzRIBG80TmTPNE
VVPzRLNZ80QZYPNEiGbzROZs80RNc/NEu3nzRBmA80SIhvNE5ozzRE2T80SzmfNEGaDzRIim
80TmrPNEVbPzRLO580QhwPNEiMbzRO/M80RV0/NEs9nzRBng80SI5vNE5uzzRFXz80Sz+fNE
IQD0RIAG9ETmDPRETRP0RLMZ9EQZIPREiCb0RO8s9ERVM/REszn0RBlA9ESARvRE5kz0RFVT
9ES7WfREGWD0RIhm9ETvbPRETXP0RLt59EQhgPREgIb0RO+M9ERNk/REu5n0RCGg9ESIpvRE
5qz0RFWz9ESzufREGcD0RIDG9ETmzPRETdP0RLvZ9EQZ4PREiOb0RPfs9ERV8/REu/n0RCEA
9USIBvVE7wz1RFUT9USzGfVEISD1RIAm9UTmLPVEVTP1RLs59UQhQPVEgEb1RO9M9URNU/VE
s1n1RBlg9USIZvVE72z1RE1z9US7efVEIYD1RICG9UTmjPVETZP1RLuZ9UQZoPVEiKb1ROas
9URNs/VEu7n1RBnA9USIxvVE5sz1RFXT9US72fVEIeD1RIjm9UTm7PVEVfP1RLP59UQZAPZE
iAb2ROYM9kRVE/ZEuxn2RBkg9kSAJvZE7yz2RE0z9kSzOfZEIUD2RIBG9kTmTPZETVP2RLNZ
9kQhYPZEiGb2ROZs9kRVc/ZEs3n2RBmA9kSAhvZE74z2RFWT9kSzmfZEGaD2RIim9kTmrPZE
TbP2RLu59kQZwPZEgMb2RObM9kRV0/ZEs9n2RCHg9kSI5vZE5uz2RFXz9kSz+fZEIQD3RIAG
90TvDPdETRP3RLMZ90QZIPdEiCb3RO8s90RNM/dEszn3RBlA90SARvdE5kz3RE1T90S7WfdE
GWD3RIhm90TmbPdETXP3RLN590QhgPdEiIb3ROaM90RVk/dEs5n3RCGg90SIpvdE76z3RFWz
90SzufdEGcD3RIDG90TmzPdEVdP3RLPZ90Qh4PdEgOb3RO/s90RN8/dEs/n3RCEA+ESIBvhE
5gz4RFUT+ES7GfhEISD4RIgm+ETvLPhEVTP4RLM5+EQZQPhEiEb4RO9M+ERNU/hEs1n4RBlg
+ESAZvhE72z4RE1z+ES7efhEGYD4RICG+ETvjPhETZP4RLOZ+EQZoPhEiKb4ROas+ERVs/hE
s7n4RBnA+ESIxvhE5sz4RFXT+ES72fhEGeD4RIDm+ETv7PhETfP4RLP5+EQZAPlEgAb5ROYM
+URNE/lEsxn5RCEg+USIJvlE7yz5RFUz+US7OflEGUD5RIBG+UTmTPlETVP5RLNZ+UQhYPlE
gGb5ROZs+URVc/lEs3n5RBmA+USAhvlE5oz5RFWT+US7mflEIaD5RICm+UTmrPlEVbP5RLu5
+UQhwPlEgMb5RObM+URN0/lEu9n5RBng+USA5vlE7+z5RFXz+US7+flEGQD6RIAG+kTmDPpE
VRP6RLMZ+kQZIPpEgCb6RO8s+kRNM/pEuzn6RBlA+kSARvpE70z6RE1T+kS7WfpEGWD6RIBm
+kTmbPpEVXP6RLt5+kQZgPpEgIb6ROaM+kRVk/pEs5n6RBmg+kSApvpE5qz6RE2z+kSzufpE
GcD6RIDG+kTvzPpETdP6RLPZ+kQZ4PpEgOb6RO/s+kRV8/pEu/n6RCEA+0SABvtE7wz7RFUT
+0SzGftEISD7RIAm+0TmLPtETTP7RLs5+0QZQPtEiEb7RO9M+0RNU/tEu1n7RBlg+0SIZvtE
5mz7RE1z+0SzeftEIYD7RIiG+0TvjPtETZP7RLOZ+0QZoPtEgKb7RO+s+0RNs/tEu7n7RBnA
+0SIxvtE5sz7RFXT+0Sz2ftEIeD7RIjm+0Tv7PtETfP7RMP5+0QZAPxEgAb8RO8M/ERVE/xE
sxn8RBkg/ESIJvxE5iz8RE0z/ES7OfxEGUD8RIhG/ETmTPxETVP8RLNZ/EQqYPxEiGb8RO9s
/ERVc/xEu3n8RBmA/ESAhvxE74z8RFWT/ES7mfxEGaD8RICm/ETmrPxEVbP8RLu5/EQZwPxE
gMb8RObM/ERN0/xEw9n8RBng/ESI5vxE7+z8RFXz/ES7+fxEIQD9RIgG/UTvDP1ETRP9RLsZ
/UQhIP1EiCb9ROYs/URNM/1Euzn9RBlA/USIRv1E5kz9RE1T/USzWf1EIWD9RIBm/UTmbP1E
TXP9RLN5/UQZgP1EgIb9ROaM/URVk/1Es5n9RCGg/USIpv1E76z9RFWz/US7uf1EGcD9RIjG
/UTvzP1EVdP9RLPZ/UQh4P1EgOb9RObs/URV8/1Es/n9RBkA/kSIBv5E5gz+RE0T/kS7Gf5E
ISD+RIAm/kTvLP5EVTP+RLs5/kQZQP5EgEb+ROZM/kRVU/5Es1n+RBlg/kSAZv5E5mz+RFVz
/kSzef5EIYD+RICG/kTmjP5EVZP+RLuZ/kQZoP5EgKb+RO+s/kRVs/5Es7n+RCHA/kSAxv5E
78z+RE3T/kSz2f5EIeD+RIDm/kTm7P5EVfP+RLP5/kQZAP9EiAb/RO8M/0RVE/9Esxn/RCog
/0SAJv9E7yz/RFUz/0S7Of9EIUD/RIhG/0TmTP9EVVP/RLtZ/0QZYP9EgGb/ROZs/0RNc/9E
s3n/RBmA/0SAhv9E5oz/RE2T/0Szmf9EGaD/RICm/0TmrP9EVbP/RLu5/0QhwP9EgMb/RO/M
/0RV0/9Eu9n/RCHg/0SA5v9E7+z/RFXz/0Sz+f9EDAAARUADAEV3BgBFqgkARd0MAEUMEABF
QBMARXcWAEWmGQBF2RwARRAgAEVEIwBFdyYARaopAEXdLABFDDAARUAzAEV3NgBFpjkARdk8
AEUQQABFREMARXJGAEWuSQBF3UwARQxQAEVEUwBFd1YARapZAEXdXABFDGAARURjAEVyZgBF
qmkARd1sAEUQcABFRHMARXJ2AEWqeQBF3XwARQyAAEVEgwBFcoYARaqJAEXdjABFDJAARUCT
AEV3lgBFqpkARdmcAEUMoABFQKMARXKmAEWqqQBF2awARQywAEVAswBFd7YARaq5AEXZvABF
EMAARUDDAEVyxgBFqskARdnMAEUQ0ABFQNMARXLWAEWm2QBF3dwARRDgAEVE4wBFd+YARabp
AEXZ7ABFDPAARUTzAEV39gBFpvkARdn8AEUQAAFFQAMBRXcGAUWqCQFF3QwBRQwQAUVEEwFF
chYBRaoZAUXZHAFFDCABRUAjAUV3JgFFqikBRdksAUUMMAFFQDMBRXc2AUWqOQFF2TwBRRBA
AUVEQwFFckYBRapJAUXZTAFFDFABRUBTAUVyVgFFplkBRd1cAUUQYAFFQGMBRXdmAUWmaQFF
3WwBRQxwAUVAcwFFcnYBRap5AUXZfAFFEIABRUSDAUV3hgFFpokBRd2MAUUMkAFFRJMBRXKW
AUWqmQFF3ZwBRQygAUVEowFFcqYBRaqpAUXdrAFFELABRUSzAUVytgFFprkBRd28AUUQwAFF
QMMBRXLGAUWqyQFF</AssayXData><AssayYData Points="3000">TIRBQL2gQUAJckFAC5pBQMCRQUCsoEFA2I9BQNV1QUBYeEFAHk1BQAONQUC0RkFApZFBQLt1
QUCtYUFAo7RBQEBUQUAyhEFALFpBQEBIQUDBMUFA1TlBQGVlQUCaZEFA2iJBQCp9QUD7lUFA
PnJBQKiQQUDNP0FApaFBQHgnQUC9h0FAxmNBQBdCQUDihkFAXUZBQCFjQUAJUkFAhVtBQAGX
QUClhEFAYUpBQAs6QUD0QEFAzTlBQP9pQUCwZ0FAMlJBQLtoQUDvTEFAzztBQLB6QUAWX0FA
NGVBQAteQUAjbEFAqhJBQChxQUD7FEFAY1lBQL0SQUCVGUFARidBQBhBQUBjUUFA3DFBQEIu
QUDuTUFATE5BQHtFQUDOJUFAw1NBQJkOQUCCVUFAXLxBQA44QUCiA0FAexlBQDZSQUAsA0FA
MDlBQPI3QUBPBEFAITRBQD41QUDKFkFAGUtBQIHsQEB7PkFA3wRBQAWDQUD1V0FAYCBBQAUr
QUD+O0FA6ExBQMRAQUAK+kBAYjFBQA46QUBhIEFAO09BQGcZQUAzXEFAiRJBQLL6QEBfQEFA
ozFBQJgwQUCQHEFAJ/lAQMdlQUCOhEFAiAFBQFsZQUBpXkFAd0pBQE4BQUBPD0FAMBpBQPkE
QUDTMkFAgzFBQPNeQUDJB0FAyi9BQAA2QUD4PEFADuVAQJ3bQEBLLkFAUhhBQMlKQUCJE0FA
4I1BQEoOQUCeEkFAHe1AQMhbQUAqLkFAcS5BQFIAQUDyZ0FAWQ5BQIEpQUAa8kBADiBBQOZA
QUBWXEFAl1JBQKcRQUBYKEFABSVBQMewQECoG0FAdBxBQLHjQEBWH0FAbgJBQJ0hQUDG2UBA
7P9AQAtTQUBYC0FAvT5BQIYLQUAU9UBARFhBQIwsQUDmKEFAJQhBQJkZQUAU9EBAThFBQA8k
QUBg9EBAwpJAQD4EQUBh6EBA32lBQCf1QEArJUFADPNAQHr8QECWB0FAtx9BQOUSQUBiPUFA
LAJBQM7zQED21kBA2wVBQNQqQUCi9EBA2OZAQF3yQED1UEFAtbZAQPYeQUA7I0FAs9FAQLAP
QUASLEFAT/tAQGjyQECwuEBAFAFBQH0UQUA26EBAzO5AQFfgQEAy30BA9wZBQB+pQEBFJ0FA
yspAQA39QEBvtkBAX+1AQPHHQEAZREFA1L1AQDAXQUBiA0FA1QBBQN4eQUC930BAkchAQNXk
QECi8EBAL61AQInvQECE6kBAZ+9AQCWwQEDDBEFA5gxBQAfvQEBYGEFAietAQHcFQUArJEFA
UghBQLLGQEAszEBALdNAQDAhQUCF90BAdgpBQMUGQUDcEUFAwu5AQCi8QEBJ60BAzdpAQAjg
QEArtkBAXwtBQN78QEBywEBAheFAQBTYQEAB30BAXaBAQBscQUCU+0BAWM5AQCaxQEAdmUBA
l9dAQBmtQECZskBAzf1AQHDnQEB3gkBAHN5AQFa3QEA280BAA6JAQNaxQECt3kBAdORAQCDR
QEC6+EBA2vFAQG6tQEBO/EBAKq1AQOYaQUA4xkBAJLlAQCSrQEB1tEBAxc1AQAUHQUBP0EBA
ecJAQE6vQECjCkFAePxAQFCxQECDiEBA8bFAQDvZQEBG6kBAbdZAQFcNQUDJlEBAfMBAQFeP
QECY2UBAC4JAQP1+QEA450BAmZdAQETEQECM6EBAxclAQI/ZQEBHiUBAWdRAQNTCQEDKzkBA
UZVAQDHzQEC5sUBANbhAQOWZQEDczUBA1spAQMKrQEDWvUBAy3VAQGjXQEDJukBA/7ZAQKTS
QECU50BAJ7RAQJemQEDwVkBA4qxAQICtQEAXukBAl61AQGrPQECV6kBA7MxAQGOtQEAzZ0BA
T5tAQAjHQED5tEBAP3xAQAyaQEARn0BAJXBAQFmsQECyvkBAvv5AQJq6QEDuikBA1FtAQISz
QEAReEBAAFtAQApzQECx8kBAgp5AQFCGQECTz0BAnrlAQB19QEDXekBAL4RAQDetQEA7YkBA
9p5AQAnTQEDfg0BAVM1AQHySQEAN3UBAm0xAQCnDQECxvkBAbtlAQOehQEATgEBA0EZAQE5r
QEDDqUBA6IhAQGK9QEBQjkBA89NAQMzYQEC2hEBA66hAQOyxQEDdjkBA9s5AQGyPQEDJykBA
6dNAQKIoQEDRzEBAP2lAQE1rQED3u0BAYJRAQCmLQEDni0BANiZAQF3fQEDFh0BAWcpAQOuO
QECif0BAvWtAQEdBQEA2dUBAupZAQG9rQEDqqkBAdNlAQHjDQEAIqEBAxLRAQFRxQEDOy0BA
auJAQAK3QECemkBA71FAQPimQEB4aUBAunFAQLQ8QEB21UBAYa1AQNd2QEBrkUBAF+NAQCR4
QECXYUBA7VlAQOK9QEBgsEBAd69AQMCLQEBXmEBAe2pAQDuKQEBp5EBAlpFAQGiwQEBx2kBA
jaBAQDB/QEAgXkBA5pNAQIM3QEDIfUBA8ZlAQPxUQECO2EBAT7JAQP6RQEB5ZUBAmEpAQNR9
QED5ZUBAzVRAQISVQECSUEBAy3hAQHQ2QEC2aEBAynZAQBdtQEBhi0BAHmlAQEECQUDXlEBA
5U1AQBHgQEB9jEBA6XVAQJg8QEBJdkBAIktAQGqDQEAaT0BAQ3tAQJQjQEB1dUBAznFAQF+w
QEA0wEBAIcBAQCMSQEBRV0BA8EJAQD5xQEBtHUBARIpAQB6gQEAuOEBAmG5AQI52QECcWkBA
YzJAQA//P0CRJ0BAB5JAQBtKQEDpE0BAxFpAQOOMQEB+MkBAB2tAQA6HQEAPSUBA8JJAQBJz
QECzU0BA0YZAQGRSQEAUYkBA+BxAQExRQEBDWkBAc6FAQMpzQEAhSEBAsUZAQMsoQECPRkBA
O2dAQI5XQEB/UUBAwzJAQAqmQEDkUUBA+0dAQApXQECBbUBAzB5AQFY2QECrR0BAZopAQBlB
QECk5j9AmkhAQLYyQEDKyUBA5x1AQB8rQEC+N0BAPS9AQJwyQEAHUEBAvmRAQLQ0QEBYUkBA
8JlAQL4XQEAYVEBA2G1AQKd0QEArmkBAhXtAQCRHQEDnLkBA92FAQH97QEDTlEBAuV1AQO8o
QEB1OkBAJXhAQJFnQEB5PEBAt7lAQAsuQEDfGkBALj5AQJsMQEABWkBAaGBAQBtHQEAn4T9A
AgxAQEcbQED0GkBAok9AQAJKQEDNQkBAL1hAQHBbQEDkSkBAnvg/QBU+QEBbZEBAV/8/QFFG
QEDnhEBAykJAQApUQEDMb0BAzjVAQHoCQECu0T9Aik1AQCH5P0CwJUBAyR1AQJ0IQEBkCEBA
UQVAQIwSQECFg0BAgUlAQNhBQEAE7T9ANUBAQLM6QEBhTkBA+SdAQGc2QEDXDUBA0T9AQAZZ
QEAsDUBAkoBAQHlVQED+VkBACi9AQAAbQEDJAkBAlEZAQBklQED0NEBA6gZAQLN9QEAhTUBA
TS1AQIoOQEAiGEBAwSRAQGkiQEDHVUBA1DVAQAsnQECDzT9AWO4/QFD5P0BfdEBAkhJAQJ8e
QEAOGUBAmjtAQAEOQEBtX0BABgJAQGEJQEBLDkBADdw/QGA4QEDUJEBAtilAQBvhP0CPEkBA
QCFAQPQUQEA9LUBAQSBAQFVAQEArMEBAceo/QKI9QEBdE0BA8fA/QApZQEA0EEBArcE/QLax
P0CzEkBA0tI/QPb/P0AuHkBAP2BAQEI0QEC5RUBA4glAQKXtP0AY5D9Ai9g/QC0gQECBwz9A
dC9AQAixP0Ae8D9AeOw/QJf6P0Bd2D9AYy5AQCYDQEBQE0BAhug/QMgSQED2/T9ApAtAQNv5
P0Ch/T9AJOY/QArsP0AzAEBAa70/QOYsQEBqAkBAvbM/QIjeP0A6zD9AeQNAQL8RQECLR0BA
MMY/QAsWQEDG3j9AUsc/QGXCP0C3uT9AEiJAQNCnP0BtuT9AcNw/QDO7P0CTyj9Ai1NAQNgu
QECL2j9A0i5AQKkWQECI2T9AripAQBwsQECD7T9Ayfc/QC4QQECZC0BARAhAQNPRP0BsJUBA
n8c/QKcHQEDNHEBAjiNAQD/wP0AJKkBAmr0/QPYnQEDs3T9AWtk/QOLJP0ADlj9AbKY/QGT3
P0DZjj9AqB5AQLbsP0B//D9AuZo/QJHHP0CLuD9AP9A/QFUSQEBFzT9Ab78/QB20P0AZ5j9A
lqc/QDfEP0ChFEBAEhpAQC7bP0DKzz9ANoo/QLc2QECRzj9A1QZAQFm2P0DrkT9AI7A/QBGz
P0BG5T9AlhJAQOLTP0Ddyj9AxQZAQPf2P0Dm+z9AGh5AQFuNP0Au2z9AceE/QKwKQEAIxD9A
s94/QFTOP0BzlT9AOeM/QHrFP0Cc6T9AadE/QJTjP0Duoz9AfA9AQDfqP0DwwD9AMcU/QKi4
P0BJ7D9AaHw/QErKP0BcvT9A2L4/QLXaP0CQqj9AqA1AQKj+P0Aanz9Au8Q/QOuAP0Bx0T9A
3M8/QJSrP0CEfT9AT48/QCiWP0DF4j9AuqY/QPe5P0A14D9A6G8/QFTgP0AHwz9ABqU/QCy0
P0A/xj9APYU/QKkXQEDE2T9A/rA/QCbEP0A34D9Aqso/QEqjP0BhpT9AnOU/QLCVP0DmqD9A
nOk/QIWeP0Aumz9Aas8/QGCQP0DLiD9Am4M/QEU8QEAE2j9AtCFAQOqzP0Bk7T9AoXw/QMKh
P0Cvtz9AwrI/QMXgP0AX5T9ApOQ/QD6zP0CXoz9Alao/QDb1P0Dm4T9AeXY/QBenP0DpqT9A
Z7c/QFW5P0Dj2z9AUW4/QFrPP0CY0D9AI8k/QNOxP0BbuT9AS1A/QKWvP0B95j9A7XY/QAHJ
P0Bbxz9Agao/QMa1P0AtpD9A6cE/QA6aP0BGoj9AF8o/QGG3P0AM1T9A+Js/QOHAP0Ad2D9A
KJY/QNN/P0Dziz9A/ZY/QHGeP0BSlj9AjdM/QKplP0ACoT9Aq6w/QFCWP0CtmT9AnZo/QOOg
P0CPkz9A/6E/QC3BP0CMeD9AI50/QMgEQEAIsj9AwKg/QL/oP0CGnD9AaaM/QP6dP0Cv3D9A
cIU/QDdoP0Dz7z9AYZw/QD2BP0Cfyj9AF+I/QE+GP0D4yT9AQKw/QMW7P0BFtD9Ak38/QIu8
P0BjwT9A3q4/QAHHP0C0yz9ATs0/QAuEP0BVAUBAgbU/QJmgP0AVrD9AN6o/QHhvP0BKpj9A
zaE/QA+7P0B1zT9Ad2E/QJWvP0D7jD9Aa5s/QIl4P0BkOD9AZWE/QCCTP0AhfD9Ab8Y/QPaF
P0Avrj9A53I/QASYP0CGSj9AIzA/QGKBP0CG4T9A5YI/QLp1P0A1zD9Axrg/QI6BP0C+ij9A
VqA/QOuAP0BVfz9A8nY/QPijP0C3dz9AkJo/QKyNP0AJXD9AT2Q/QO9tP0BuZz9A7Zw/QDqJ
P0BcSD9AtJY/QCSIP0CiZj9AsnE/QCOeP0CqdT9AUEU/QFeWP0Abjj9A8kU/QFOnP0CYbT9A
W3o/QCKPP0DTvT9AwJ0/QM6eP0Cz2z9A/VY/QFZMP0DbND9AB1s/QPiJP0D+lj9AumE/QIvy
PkC9ZD9AWTU/QJlUP0CLdT9Aeok/QDaTP0BFYD9AWos/QAdXP0C/eD9Am9M/QOdfP0C/fj9A
sqE/QIt1P0CWHD9AX4g/QCR/P0Bugj9AKzs/QJNhP0ACND9A+LQ/QECXP0APWz9AaEs/QBRD
P0DPpD9A64Q/QNMSP0CuGT9AID0/QHpWP0Ayij9A66E/QBZ2P0DLXT9AYrE/QOaaP0DUiz9A
bls/QL9dP0DOlT9ALm0/QCF+P0Duej9AXBI/QJ1hP0Dnez9A0Yo/QAacP0CSoD9AM2E/QA6O
P0C+jT9A0JA/QL2JP0DzYj9AlJc/QF2AP0A7Xj9A9R4/QHhqP0AEQz9ApMY/QDqEP0A6YT9A
5Io/QM2DP0CzZj9AgWo/QGI8P0CmbD9AeqE/QCRZP0CCnz9A+k8/QCVRP0DfPT9ARk8/QMQv
P0AZaD9Axm8/QJMwP0BjiD9Ag4c/QKRnP0DKCD9AJHY/QDKXP0DnSD9ABU8/QG8gP0CEJD9A
n0E/QC1DP0BGaD9AUUo/QLRJP0CHoD9AVYU/QABzP0AgpD9AGmQ/QO8wP0AzZj9AFXc/QHXg
P0Abbz9Aqkw/QBtUP0CSWz9AOwo/QG0vP0C1TD9A6x0/QNxSP0AL+T5AIS0/QLhuP0DQeD9A
nyw/QEFNP0AVUD9AHlQ/QGg2P0AvPz9ATyg/QLV5P0D9UD9AuVU/QFdUP0C7Pz9AyHc/QB5P
P0DI1D5Ae10/QEeaP0AxET9AoR8/QPBbP0CpBD9A1io/QHVtP0CuYD9AnTQ/QB1+P0DiGz9A
kDs/QEVQP0B/BD9AA4A/QIU7P0CwKT9A40A/QL+QP0A0IT9AzlU/QNtVP0CKHj9ALmA/QLmT
P0C7Pj9Ahhk/QF8GP0BkKj9ASo4/QPBLP0DhNz9AEBg/QJ12P0DAJT9Azis/QB1pP0CJZz9A
sVQ/QCo9P0A9Pz9A0TU/QP7+PkB5wD5Auuc+QEpXP0CzPD9ATgY/QCcvP0CHTj9Am0Y/QNY4
P0DzNz9APgk/QG0yP0DyZz9AQ0U/QMJ+P0CtmD9AEv0+QFgoP0D1XD9A8i4/QAs5P0A+GT9A
JDQ/QPhTP0Bg5D5ATT0/QDktP0DAUT9Ao0g/QIc6P0D3TT9AcEk/QIBLP0C5QD9AnDI/QM5H
P0AyEz9A5Qk/QJwyP0DDRD9Aa1o/QKIQP0C/Nz9AFTA/QCGCP0B+Gz9AfDM/QFPZPkCNJT9A
ARo/QP4aP0B/Uj9AbE8/QDX6PkAkCT9ADlQ/QEUAP0BCWD9Awxk/QFUZP0DvTj9ATzY/QA4S
P0B1/T5AJ+U+QJcdP0CGGj9A+PI+QFIGP0BhLD9A3FA/QAA7P0C+Tz9A05o/QOceP0DVLz9A
VC0/QCxMP0CoEj9AEzk/QLcuP0DsBD9A9j4/QGf6PkCJKj9AofI+QH0DP0D/Fj9A5PQ+QKhA
P0CHJT9A/O4+QBTzPkAvRD9ABQQ/QBgwP0DrPj9AOww/QAEeP0Dr1j5Ajzw/QB87P0AI6D5A
Fx4/QLjlPkCe4z5ABnE/QPmmPkB/Gz9ASj4/QPcNP0ACaj9Asv0+QC4EP0DcBz9AkR4/QMsI
P0A+Ij9AnUU/QLxjP0CmJD9A670+QEYUP0A6Fz9AFwY/QL7sPkBslT9AZ00/QOU6P0DFXD9A
k1Y/QPtLP0C2OT9Avd4+QDMUP0BJTD9Afwk/QIwmP0Bmxz5At+U+QLA/P0AzQz9ALQ8/QGIZ
P0Af5T5A4Bo/QF3jPkCf/z5AbjI/QDbGPkBo7z5AABo/QE88P0AkVT9ANgc/QHgHP0BoGD9A
Ceg+QLY4P0CBaz9APkk/QPEHP0AmAD9AW0M/QKmpPkBs2j5Atfw+QFMkP0BP3z5AnPA+QFct
P0BiNT9Auwk/QM3zPkAR3z5Alig/QAEnP0CUID9AUkw/QKEUP0BtRD9Akyo/QAAoP0BUAT9A
lNo+QOcCP0BvDD9A8ho/QBEpP0AFSD9AsvM+QDvpPkAUUT9A/xU/QKmfPkDP+j5AePo+QIhc
P0DjXz9AlQE/QJxEP0Ac3j5AuwY/QFL2PkCp5j5Ax/A+QG00P0BvLz9AAQM/QOBAP0Db2D5A
CMo+QIbJPkCd+j5AKtk+QLj8PkAV3z5A3/Q+QJEMP0B1xT5AXRE/QGLzPkDMFT9A7ik/QM/f
PkDZ6j5ALdc+QMMCP0CA8z5AWfA+QFU/P0CTAT9ApQw/QFHVPkDWwD5AjBQ/QD4GP0Ds9T5A
ORU/QCwKP0DxDT9AuOM+QIEjP0Bi5j5AuOU+QFuuPkAKGj9ArcM+QF/YPkAGuT5AFxk/QF7G
PkBXIT9AGh0/QCjkPkAkFT9ArbA+QDwPP0DYMD9A9uI+QNnZPkCMyT5A2sQ+QO0DP0BvLj9A
ecw+QJfuPkA1wz5ANwI/QPMrP0D2AD9A+5g+QOX7PkBMvT5Aq98+QJIgP0B5lD5AO8k+QCTo
PkAbtT5A9qg+QLPDPkBSsz5AcAo/QF/sPkDm0D5AzBo/QNjDPkCh7T5ACT0/QDzlPkABvj5A
tNs+QET3PkCi/z5A2PY+QGEQP0Bc/z5AKuw+QO++PkA92T5ATck+QKKuPkBIFT9AYJk+QEPN
PkArlD5AMPU+QNsCP0A8Bz9AcAw/QNMFP0BG6T5APqg+QPnfPkB7uT5AAMs+QLOFPkBm1z5A
OQw/QGn+PkBUEj9AM7o+QNy3PkAo0T5AWdU+QFC5PkAVsj5AA6E+QKvEPkB/xz5ASbs+QFOy
PkAp5j5AAa0+QKmqPkB39D5A+7U+QLuuPkD80z5AYAM/QDP+PkBK1T5AseM+QOLMPkAaxz5A
Ca4+QAUMP0Ds5j5AovA+QMT4PkAu+j5AXPQ+QI/oPkCipj5AmL8+QIvfPkBIsj5AXQw/QHyx
PkDlyz5A+N4+QJ/QPkCX7j5AkIY+QG//PkCzyD5AWak+QKsBP0C82T5Abdc+QH3XPkBx1T5A
E94+QA0EP0Cr4T5AFtE+QAvmPkALyT5AvuQ+QC4hP0DbAD9Arv8+QFUaP0CYkT5ARpA+QCyo
PkA9rj5A8Lc+QPfCPkBIyD5AkpY+QI0AP0AFyT5Ap7c+QC/APkAm2T5AyNo+QCqsPkACcz5A
pL8+QJO9PkCGBD9AybE+QLHYPkCC6D5A/3Q+QBX9PkCC6j5Ae7k+QInGPkBsvT5A3b0+QA2S
PkB/4j5Azpk+QI6UPkD1lT5AyJo+QBIOP0C8sT5AYPM+QLCWPkD6vz5AcI4+QEjRPkB72T5A
hOk+QEOHPkAZmz5A1qc+QNi5PkCA3j5Ama8+QN/IPkAxxz5ANhA/QLqzPkD/wD5A/o0+QNm6
PkAPeD5AM5c+QMXHPkB93D5AmdI+QNyyPkD1rT5ASLI+QJS1PkBd1z5A58o+QJzNPkCwlD5A
8uM+QP2hPkBEiz5A6II+QI6YPkAY9T5AHuQ+QCJtPkB+tT5Ajsw+QBuLPkDC1z5APd4+QALV
PkA9uD5AVL8+QJSzPkBA3D5A9Yk+QNCqPkBv7j5AIGU+QIO9PkDm2T5A9pY+QHeWPkDJzT5A
AIg+QO2mPkAK9j5Au8w+QJiuPkCTED9ACNY+QB67PkD/rj5AWLA+QFODPkAAvj5ALpA+QPiQ
PkBgtT5AbMA+QEmpPkCwZT5ARJI+QN7HPkAP7D5ALXI+QHSyPkCEoj5AmL4+QA12PkCQlz5A
d4s+QGB2PkBp2T5A1VA+QB6yPkBZ5j5Ac9c+QC2qPkDmrz5AQLk+QEKmPkAsmD5A4JM+QH2b
PkA8zj5Ax8I+QI5/PkChzj5AS7k+QBGVPkB10z5ABKw+QBXIPkClyT5AV+U+QEjLPkAKXD5A
Oos+QIPhPkDQqz5AlGI+QBXIPkDrlD5AwNE+QBO5PkCndz5AFpE+QJShPkACnj5AluM+QEew
PkCK4j5A7es+QFeuPkC3rD5ANas+QPCyPkB90T5AKJY+QC2gPkD3Wj5AUc0+QDegPkDvhD5A
TJk+QMpvPkDDmz5AcNU+QEZ/PkAfWT5Aj8k+QEddPkDNbD5AT8Y+QKu9PkAimj5A2a0+QHKs
PkAktj5Audg+QBbMPkBRiz5AkaI+QKN1PkAHqD5A/aE+QJHePkCqfz5ABZk+QI59PkA7yz5A
/7A+QGaZPkCRZj5AoUI+QFh/PkB7bT5AU5g+QD3bPkDatT5ASJ4+QPNxPkCzuD5Av7U+QHK4
PkDbgT5ARYU+QET1PkDohz5AV8s+QPeXPkC0YT5ARF4+QB6FPkDqnj5ANog+QO6JPkAOfT5A
wlo+QEp/PkAeVz5APXo+QLLKPkD8bj5ALg4+QKRLPkCdbj5AdaQ+QDWOPkC6YD5A5Xo+QDeB
PkBIqD5Av84+QCh9PkAekz5Avlc+QDrSPkAUuz5ABL0+QJiTPkA+qz5AILM+QMmPPkDYkj5A
Q5E+QDiePkBagz5A8MA+QBJ7PkDhaj5Ao3U+QFynPkCGdD5AA0Y+QPuGPkAWmz5AtLM+QMvX
PkAxrD5AyJ0+QLaNPkCUjD5A9sA+QDmDPkBBoT5At5w+QEC5PkDuUT5APW0+QF+IPkCWdz5A
CXQ+QLJlPkBPqj5ABZQ+QMKnPkBuMT5AA4w+QEJXPkB8hz5AkoY+QBCYPkAxnz5AtmE+QKZp
PkDowz5AmMY+QD6kPkBCpj5AeW0+QHmaPkDmiz5AHjw+QDWgPkDSjj5A5HQ+QNK/PkDgyj5A
x5c+QA9KPkBRQz5AxHQ+QLx8PkDkjD5AX6s+QJlePkAUVD5AvX0+QNB9PkCgLT5A4q8+QLNx
PkC82D5Ausk+QBRlPkBwmT5A7Y0+QMRlPkCfSz5AZIw+QOlIPkAkRj5ArXg+QEF2PkANez5A
yFs+QKl2PkBBVz5A5VM+QGuYPkAHTT5ANnk+QO5oPkDVWz5AGj0+QMd5PkCTST5AfE0+QACJ
PkDodT5A9JQ+QGm3PkAFPT5AuaU+QA1KPkDFUT5AhmI+QFGSPkB3Xz5A5Sw+QG07PkBlYT5A
uYk+QD1uPkBVoT5A5I0+QCOgPkDDez5A1EU+QEmJPkDKNj5A/Ik+QJpaPkDVVz5AgUg+QANZ
PkD/eD5AcIg+QMQNPkDqkD5AFi8+QDUePkAX4j5A5WQ+QMVyPkCBfz5AsXI+QMERPkAIQj5A
Dmk+QFKLPkCOOT5AUXM+QJlPPkAVez5Adz0+QClNPkDUPj5APnQ+QEg/PkBwUD5AnWg+QDWB
PkCZcT5Awpk+QMlmPkASJj5A+Ws+QCmAPkBLlj5AQKk+QJFUPkA9dj5Ai2M+QJqCPkC5jT5A
KG4+QIc/PkCJOD5AX5I+QOtyPkAWij5ADls+QGMxPkBihD5AWGE+QBa5PkBrZj5Az40+QDV2
PkA5VD5A6lU+QG1lPkB3eT5AqVM+QIyHPkBFVT5ArnA+QNFRPkAsLT5Auhs+QK9kPkBvBz5A
cXs+QOdPPkDhwD5AkG0+QGNpPkDYWz5AIWs+QF1YPkAHEj5Aq3s+QAo0PkCNXj5AR0Y+QPND
PkA+dz5Acko+QPeePkBadT5AXHo+QKsqPkDnnz5AVR0+QHlmPkBaoj5AHHE+QLtVPkCMfj5A
nU8+QI0bPkAbVz5AQ3Q+QHtLPkAaTj5A2i8+QAePPkAVEj5ALHs+QL9oPkAmRj5AzaQ+QGNW
PkB/Zj5ABng+QIkmPkCyXz5AJHE+QEp7PkDjKz5ArGQ+QHk8PkBCOT5AWFM+QBKsPkDFaz5A
sj4+QGtHPkBnnj5Atmo+QJQPPkCWLj5AlTk+QK8lPkCVXz5Ay0A+QENXPkC9hT5AUl0+QFmM
PkB3Yz5AsRU+QJhHPkB7Jj5AEWA+QJADPkBSSj5AmA0+QNoNPkD5Jz5AUl4+QIhDPkAscD5A
2LI+QJEdPkDzXT5A5Wg+QF41PkBqbj5AJkw+QBEMPkDSij5A7DI+QAVPPkAwjD5A/TA+QN+/
PkB+aD5Abls+QN9GPkC/Fj5AbjU+QFJLPkC4ZT5AGA8+QJUcPkBE8z1AEiI+QIJ0PkCdXj5A
dkY+QJ47PkCXDT5AkWw+QEg9PkDzAT5AYkQ+QDERPkBAPD5AeSs+QKpZPkCxFj5AYE8+QD9L
PkDtTj5AeVQ+QJ8qPkDCNT5A6Fk+QDf3PUAAJT5AS3A+QJAYPkANGj5A/HU+QIVRPkDB9j1A
6T4+QLsSPkBSND5ABFU+QMHyPUClTT5A1Xs+QEYGPkA2FT5ASAI+QAovPkCMLD5AiDM+QKFW
PkAUKD5ATmo+QBAPPkDsUj5AhQA+QEgXPkAOLD5ANAw+QFs9PkBbBz5AnHQ+QM+FPkCXRj5A
RjI+QPRaPkBBLT5AKPA9QCMuPkAG3z1ApYY+QDFQPkBMRz5AwRQ+QDEgPkABYD5AdRs+QAgZ
PkCeHz5AlvU9QFJiPkAlJz5AhDA+QAJQPkClbj5ARRk+QCImPkBzCj5AsRM+QAlEPkD0mD5A
f1k+QFzbPUDtTT5AJfk9QBkpPkA1XD5A/0A+QIlQPkAkQz5AeD8+QDwdPkBoOz5ADt49QOw/
PkAuDD5A1S0+QOFyPkAaAD5Aqvk9QI3/PUADOz5AUQA+QIAGPkA2/z1AtDM+QM48PkBn8D1A
+vs9QCxTPkAfNj5AYl0+QEprPkBZFD5AqDE+QEYrPkAE9T1AdyU+QIMCPkB5+j1AKSA+QLkX
PkAJFD5AdEI+QORjPkDwdj5A+AE+QMBVPkCrGz5A/vE9QAI5PkCXQT5AIjM+QL/qPUBWMD5A
ACk+QAfdPUCYVj5AjsQ9QHwxPkCA+z1AlQE+QDkrPkDHCT5A5y4+QEY0PkCWxz1AWyM+QMH/
PUCeDT5AXfg9QLH7PUCNED5AaNs9QCYmPkAmBj5AnCs+QIMbPkB0Sj5AhR8+QOoLPkD4Cz5A
hkM+QCc2PkAOVz5AhwY+QBdrPkAcsj1Aivw9QM4OPkBBBT5AzSw+QAEpPkDFBj5AGDc+QPgo
PkBR9D1Apvk9QBcUPkD5NT5Aahg+QAr5PUDTuz1ANgg+QOPbPUAQDD5AoKs9QM85PkDn/z1A
PfE9QLQxPkC4Hz5AWj0+QEIrPkCl2D1AhUY+QCwAPkCqLD5AsyQ+QCcuPkCYTj5AatQ9QJUb
PkCTFD5AkEA+QIoiPkCGGz5AEV8+QGUnPkAH3j1AoAg+QCMQPkDG8T1Acek9QI8GPkDWMz5A
afo9QEkTPkAYPz5AfBI+QFvCPUDB1D1AzbY9QPP0PUA7ET5ApAg+QBQcPkC14j1Awhk+QAL2
PUAwQz5AuuY9QMx5PkCjHT5AYBw+QLArPkAoGD5A6Rs+QOP4PUCZNT5AEL49QHHcPUAN/T1A
t9s9QNZAPkCjGz5Aluo9QIQ2PkBVGD5AuyQ+QDhZPkCTzD1Ap+A9QFRCPkD5DT5AlhA+QAgR
PkBEZj5ABRI+QNszPkDrAD5A2GY+QGrwPUA1Dj5AZt89QFYgPkD+5j1APfY9QIwRPkA7Cz5A
NAw+QD8bPkAW9j1A0Pg9QOCrPUB42D1A2Qo+QKMgPkAFJT5AUwA+QMc/PkCv1T1AsR8+QKry
PUAv1T1A5DY+QEoIPkC14j1AlUo+QDXgPUCvZj5AhuQ9QC/GPUB7+z1AQA8+QIwkPkAexz1A
1Ds+QAutPUDAGz5A/9o9QDPLPUA8Lz5A1jM+QD4HPkAEDz5AKzY+QJ0VPkCSED5ASdw9QEYk
PkAg5D1AZBg+QLkgPkC95z1ACO49QNnfPUBVZT5ABuw9QMooPkBK1D1AZjo+QIotPkCVyT1A
xY89QHsCPkAqCz5A4+c9QJfYPUBk7z1AHPM9QNAbPkA11z1AZ/k9QFvAPUD6mz1A5SE+QL3d
PUCt9j1A6/Y9QP73PUCC+j1ARPQ9QG3iPUDfkT1ALo89QJwOPkA1/T1AXeo9QKXdPUDECj5A
5eA9QPMUPkDTBj5AXsI9QPEYPkAlAj5AWt09QIMkPkA5AD5AgAw+QNkTPkCMKD5A/eU9QAL5
PUDc3D1AgAI+QB22PUCpJj5A4js+QE/jPUCw6D1AVx8+QP7nPUC2AD5AdNw9QHE1PkCmED5A
RCE+QJ0WPkAy3j1Ac+A9QJzbPUCp+j1AhBg+QL3HPUAA+D1Aehc+QMHfPUAxBj5Al909QJEH
PkBnJj5AkY09QNEOPkAgzT1AiNY9QOPLPUBdzT1AWQY+QIsrPkAV6D1Ar9c9QNfFPUBP4D1A
mcs9QKHYPUCIvj1AXRg+QFW4PUATzD1ABtU9QHwyPkDXxj1AmAs+QBLoPUC/2z1AFvo9QM03
PkAuDz5A59Q9QLXzPUAHzj1A7us9QJPNPUDw2T1AaAM+QAQQPkAkBD5ALtc9QLDrPUDy+T1A
dNU9QGTRPUBvvD1AMcI9QCL2PUAVvD1AJME9QFTqPUCL9D1AyBU+QMPNPUBb5T1A4eo9QEyu
PUAS8T1Alcg9QAAtPkAwhz1A59I9QOHPPUCkAD5Aq8o9QAmvPUA3+T1Aftg9QFDFPUBanj1A
mOE9QKu6PUA99D1A5ZQ9QOUfPkCrvz1AnwA+QB3VPUBuuj1AO+49QHTIPUCY8z1AL749QDfH
PUD37j1AuQg+QGLlPUDKCz5AK6w9QJK8PUDrsT1AzNM9QBiSPUADuD1A7dY9QKvXPUBR9z1A
bOc9QN7/PUAq7z1AX8I9QC3xPUDvkj1AbqQ9QPPpPUClwT1ADaU9QGjVPUBtBz5AerI9QHyp
PUBdjj1AQco9QHDrPUBitT1A9tk9QCCzPUCz4j1AeMc9QNuIPUAMpD1Azg0+QAgYPkC1tD1A
JsI9QErnPUC5yT1A0t09QBPLPUDW5T1A8fE9QBvQPUBw4T1Afc89QLzDPUC12T1AnLk9QJzF
PUClcD1AZ8U9QJqbPUBozz1ADbI9QP/IPUAoyD1AVfA9QMPEPUCZoj1AMvI9QNGuPUBq0z1A
bLM9QMN4PUDPtD1AFeE9QBipPUBesD1ANcM9QBfTPUDk1T1AQNI9QEy/PUD6mz1A4cE9QIzC
PUBLwz1ADqQ9QPazPUAVjj1A06M9QGjVPUBpjT1AMbs9QF7LPUCY1j1AzaU9QM7WPUDK8j1A
ws49QPftPUCXSj5AyMA9QHGlPUBc7z1AwJQ9QJgFPkDnjT1As5c9QOmoPUCEnz1AWak9QMGt
PUDN1z1A5p49QG/1PUBE2T1A7qQ9QOntPUDe0D1AaOw9QE+hPUBJlT1ADr49QIO+PUBdvD1A
Kuw9QHLaPUDj/z1A86w9QBl1PUCdxj1A7LU9QJ2yPUAWsj1A0e49QCbHPUAfAj5AYZk9QB2l
PUCyoD1AR6M9QH+ZPUCR+j1AXHg9QEZpPUB/zD1APNk9QF2qPUAM1z1AU8I9QFmcPUCmoT1A
LKo9QEkkPkDdoj1A0fc9QPrdPUAyzz1AUJo9QAR+PUBauj1Ad749QGd9PUDSoT1Ap+w9QPi5
PUBiCj5Aurs9QAW2PUB3kD1APIY9QAbUPUB73j1AUcA9QIuZPUCJ2D1AhLg9QKp/PUB8iT1A
Q749QHGuPUBYqT1AKbc9QOHlPUBDzz1AwY09QFjaPUAJvD1AXKY9QBmsPUCelT1AwKE9QAyf
PUAj0z1ABvg9QPi3PUDwnD1AIqo9QHnBPUAS6D1A8nE9QDNvPUATZT1A2fQ9QFXRPUB0ij1A
7ts9QPrKPUDliD1ArsM9QCW/PUCCdT1Aj3Q9QHSqPUDdtz1Ai5E9QDWTPUAmnD1AKqA9QE6K
PUCYqj1Au9U9QALAPUDVkj1AZcs9QN91PUAqdj1AkLk9QILAPUCHaz1AK5g9QD3KPUCDhT1A
zrQ9QNK/PUDfvz1AX409QNOXPUDxzz1Adno9QBfXPUAfnD1AfKI9QP9XPUARqD1AUq09QAHH
PUCVkz1At4o9QJz2PUDtqz1A2Xg9QFqnPUD/Vz1AsPs9QJtmPUCqdT1AcHU9QJ5gPUC6dz1A
Z6A9QP69PUBh2j1Ab889QNL5PUAftD1Avw8+QHXAPUD94D1A5r89QMDCPUCjSD1AGYY9QFVy
PUCikz1Ad609QI/UPUCMiz1Afr49QMfJPUCFXz1AZbI9QCigPUBpqD1AIW09QCS4PUCxvD1A
FKg9QICYPUCOWz1ATlg9QIZ1PUAb4T1AHps9QFmmPUCuiT1AW409QD62PUAqjz1ABIs9QEWl
PUAqjT1A5Kg9QCyNPUBLnj1AZHk9QH9gPUB8mT1AXXA9QCB3PUCkyj1APJ49QFWOPUBcfz1A
kpE9QBaVPUA7gj1ALcA9QElqPUDTUD1A+s49QE2MPUAJ3j1Apbk9QNCfPUBIuT1AbX89QGV1
PUA7mT1AS649QPx+PUAilT1A6YU9QDfEPUAj0T1AS7Y9QKFnPUBDjz1AYdg9QMSfPUAogz1A
uGM9QI/CPUBOWT1AiJI9QHStPUDxyj1AgYQ9QEStPUDyxz1AH5Y9QGazPUBf6D1Ajnc9QBTC
PUDnkT1AOq89QEqNPUBYzT1A4l09QOyNPUDe2j1A45k9QBNPPUA2tT1AT6k9QPQ1PUB4tz1A
BoY9QB55PUBknz1A</AssayYData></Step><Step><CommonData><SampleLocation>2</SampleLocation><SampleID></SampleID><SampleGroup></SampleGroup><SampleInfo></SampleInfo><SampleRow>D</SampleRow><SamplePlate>1</SamplePlate><WellType>REGENERATION</WellType><Concentration>-1</Concentration><ConcentrationUnits>µg/ml</ConcentrationUnits><MolarConcentration>-1</MolarConcentration><MolarConcUnits>nM</MolarConcUnits><MolecularWeight>-1</MolecularWeight><Temperature>30</Temperature><StartTime>2157312</StartTime><AssayTime>5</AssayTime></CommonData><FlowRate>1000</FlowRate><StepType>KREGENERATION</StepType><StepName>Regeneration</StepName><StepStatus>OK</StepStatus><ActualTime>5.00005</ActualTime><CycleTime>0.2</CycleTime><AssayXData Points="25">3swBRRDQAUVI0wFFeNYBRarZAUXi3AFFEOABRUzjAUV45gFFqukBReLsAUUU8AFFSPMBRXz2
AUWu+QFF3vwBRRQAAkVEAwJFfAYCRaoJAkXiDAJFFBACRUgTAkV8FgJFqhkCRQ==</AssayXData><AssayYData Points="25">XssdQI9HHEAH8xpANpYaQAmvGUCKURlA1YAYQApaGEBSNhhAH+gXQIxKF0DIZRdA/P8WQEjD
FkA/shZABZQWQOHnFUCy4xVA474VQDDZFUAcPRVAVkUVQDQ1FUBWQhVAuPMUQA==</AssayYData></Step><Step><CommonData><SampleLocation>1</SampleLocation><SampleID>Buffer</SampleID><SampleGroup></SampleGroup><SampleInfo></SampleInfo><SampleRow>D</SampleRow><SamplePlate>1</SamplePlate><WellType>BUFFER</WellType><Concentration>-1</Concentration><ConcentrationUnits>µg/ml</ConcentrationUnits><MolarConcentration>-1</MolarConcentration><MolarConcUnits>nM</MolarConcUnits><MolecularWeight>-1</MolecularWeight><Temperature>30</Temperature><StartTime>2169800</StartTime><AssayTime>5</AssayTime></CommonData><FlowRate>1000</FlowRate><StepType>KREGENERATION</StepType><StepName>Regeneration</StepName><StepStatus>OK</StepStatus><ActualTime>4.99907</ActualTime><CycleTime>0.2</CycleTime><AssayXData Points="25">4RwCRRAgAkVDIwJFeyYCRaopAkXdLAJFFDACRUczAkV3NgJFrjkCRd08AkUUQAJFQ0MCRXdG
AkWqSQJF4UwCRRRQAkVHUwJFe1YCRa5ZAkXdXAJFEGACRUdjAkV3ZgJFqmkCRQ==</AssayXData><AssayYData Points="25">Poc5QEiJN0ByyTZA+2Q2QMNUNkDtCDZAb2w2QJp+NkBoPDZA3ys2QIg3NkBYYzZANzc2QKZC
NkDYYjZA4hM2QG90NkCMjTZA8Xs2QEwtNkB1TjZA10Y2QO1tNkDGZTZAm482QA==</AssayYData></Step><Step><CommonData><SampleLocation>2</SampleLocation><SampleID></SampleID><SampleGroup></SampleGroup><SampleInfo></SampleInfo><SampleRow>D</SampleRow><SamplePlate>1</SamplePlate><WellType>REGENERATION</WellType><Concentration>-1</Concentration><ConcentrationUnits>µg/ml</ConcentrationUnits><MolarConcentration>-1</MolarConcentration><MolarConcUnits>nM</MolarConcUnits><MolecularWeight>-1</MolecularWeight><Temperature>30</Temperature><StartTime>2182127</StartTime><AssayTime>5</AssayTime></CommonData><FlowRate>1000</FlowRate><StepType>KREGENERATION</StepType><StepName>Regeneration</StepName><StepStatus>OK</StepStatus><ActualTime>4.99907</ActualTime><CycleTime>0.2</CycleTime><AssayXData Points="25">4WwCRRBwAkVDcwJFe3YCRa55AkXhfAJFFIACRUODAkV3hgJFrokCReGMAkUUkAJFR5MCRXeW
AkWumQJF3ZwCRRSgAkVHowJFd6YCRa6pAkXdrAJFFLACRUezAkV3tgJFqrkCRQ==</AssayXData><AssayYData Points="25">ufUWQC9aFUCM6BRAqY0UQAcIFEDF7hNAPyYUQEk4E0CvaBNABXwTQDdDE0BtWRNAuk4TQB0z
E0DcjxJAyMgSQPuyEkBerBJANL4SQHCTEkC8IhJAdToSQLNuEkD9IBJAEwgSQA==</AssayYData></Step><Step><CommonData><SampleLocation>1</SampleLocation><SampleID>Buffer</SampleID><SampleGroup></SampleGroup><SampleInfo></SampleInfo><SampleRow>D</SampleRow><SamplePlate>1</SamplePlate><WellType>BUFFER</WellType><Concentration>-1</Concentration><ConcentrationUnits>µg/ml</ConcentrationUnits><MolarConcentration>-1</MolarConcentration><MolarConcUnits>nM</MolarConcUnits><MolecularWeight>-1</MolecularWeight><Temperature>30</Temperature><StartTime>2194330</StartTime><AssayTime>5</AssayTime></CommonData><FlowRate>1000</FlowRate><StepType>KREGENERATION</StepType><StepName>Regeneration</StepName><StepStatus>OK</StepStatus><ActualTime>5.00103</ActualTime><CycleTime>0.2</CycleTime><AssayXData Points="25">3bwCRRDAAkVHwwJFd8YCRarJAkXhzAJFENACRUPTAkV31gJFqtkCReHcAkUU4AJFR+MCRXfm
AkWq6QJF3ewCRRTwAkVD8wJFd/YCRar5AkXd/AJFFAADRUMDA0V7BgNFrgkDRQ==</AssayXData><AssayYData Points="25">k983QDAFN0DBfjVArcU0QKyYNEC/jjRAWnQ0QBRhNEBObzRAWkw0QFauNEDGfTRAPn80QFCv
NEBHkjRAgKc0QLuLNEBwsDRAVhk1QOboNEAIhTRAMMo0QGvBNEDmjjRATN00QA==</AssayYData></Step><Step><CommonData><SampleLocation>2</SampleLocation><SampleID></SampleID><SampleGroup></SampleGroup><SampleInfo></SampleInfo><SampleRow>D</SampleRow><SamplePlate>1</SamplePlate><WellType>REGENERATION</WellType><Concentration>-1</Concentration><ConcentrationUnits>µg/ml</ConcentrationUnits><MolarConcentration>-1</MolarConcentration><MolarConcUnits>nM</MolarConcUnits><MolecularWeight>-1</MolecularWeight><Temperature>30</Temperature><StartTime>2206337</StartTime><AssayTime>5</AssayTime></CommonData><FlowRate>1000</FlowRate><StepType>KREGENERATION</StepType><StepName>Regeneration</StepName><StepStatus>OK</StepStatus><ActualTime>5.00005</ActualTime><CycleTime>0.2</CycleTime><AssayXData Points="25">4QwDRRgQA0VLEwNFexYDRbIZA0XhHANFGCADRUcjA0V7JgNFrikDReEsA0UUMANFSzMDRXs2
A0WyOQNF4TwDRRRAA0VLQwNFe0YDRa5JA0XhTANFGFADRUdTA0V/VgNFrlkDRQ==</AssayXData><AssayYData Points="25">LVcUQKhAE0B/DxNAVocSQNdwEkBGchJA2d4RQKzTEUCufBFAo+8RQKeSEUAWcRFAvHkRQK1S
EUC9MBFATi4RQLeAEUBNExFABvsQQN4uEUBSqxBAbKwQQEzGEEAUuhBAjZ8QQA==</AssayYData></Step><Step><CommonData><SampleLocation>1</SampleLocation><SampleID>Buffer</SampleID><SampleGroup></SampleGroup><SampleInfo></SampleInfo><SampleRow>D</SampleRow><SamplePlate>1</SamplePlate><WellType>BUFFER</WellType><Concentration>-1</Concentration><ConcentrationUnits>µg/ml</ConcentrationUnits><MolarConcentration>-1</MolarConcentration><MolarConcUnits>nM</MolarConcUnits><MolecularWeight>-1</MolecularWeight><Temperature>30</Temperature><StartTime>2218540</StartTime><AssayTime>5</AssayTime></CommonData><FlowRate>1000</FlowRate><StepType>KREGENERATION</StepType><StepName>Regeneration</StepName><StepStatus>OK</StepStatus><ActualTime>5.00005</ActualTime><CycleTime>0.2</CycleTime><AssayXData Points="25">4VwDRRRgA0VHYwNFf2YDRa5pA0XlbANFGHADRUtzA0V7dgNFrnkDReV8A0UYgANFS4MDRX+G
A0WuiQNF5YwDRRiQA0VLkwNFe5YDRa6ZA0XlnANFGKADRUujA0V/pgNFrqkDRQ==</AssayXData><AssayYData Points="25">tn42QIzENUDr1jRApJczQBzYM0DxMzNAR8gzQI6XM0BAlzNA2qIzQPN0M0CuyTNAfFUzQC2N
M0AwlzNATdozQEXSM0Do4DNAqKUzQDp7M0DvejNAE7szQCyiM0BmqDNAEsEzQA==</AssayYData></Step></KineticsData></ExperimentResults>
