# Supplementary material for: CD147 mediates the adsorption of influenza A virus on the cell surface through direct interaction with HA
Source: Front Cell Infect Microbiol. 2025 Aug 29;15:1647283. doi: 10.3389/fcimb.2025.1647283 (PMC12426278; doi:10.3389/fcimb.2025.1647283)
Supplement: Supplementary file 8 [file DataSheet2.zip › raw data-2/Figure 6/Fingure6 D-I/Fingure6 E/241006_005.frd]

<?xml version="1.0" encoding="UTF-8" standalone="yes"?>
<ExperimentResults><ExperimentInfo Name="Experiment_16"><ExpDescription></ExpDescription><RTDVersion>2.0</RTDVersion><RunID>03AADD44-E866-4D31-AE95-3B43140E6372</RunID><ExperimentType>KINETICS</ExperimentType><ExperimentSubType>KBASIC</ExperimentSubType><StartDateTime>2024-10-06T13:45:59</StartDateTime><MachineName>4QSYCS2</MachineName><UserName>Labuser</UserName><LotNumber></LotNumber><PlateName>241006</PlateName><PlateName2></PlateName2><SensorName>E3</SensorName><SensorPlate>1</SensorPlate><SensorType>SA (Streptavidin)</SensorType><SensorRole>LIGAND</SensorRole><SensorInfo></SensorInfo><WritingSW>DataAcquisition.exe 11.1.0.11</WritingSW><InstrumentType>OctetRED96e</InstrumentType><InstrumentSerial>FB-90287</InstrumentSerial><InstrumentFW>1.0.0.0</InstrumentFW><IntegrationTime>2.4</IntegrationTime><DSPType>CPF</DSPType><DSPStitching>1</DSPStitching><HasManifest>1</HasManifest><InfoHash>-1687084146</InfoHash></ExperimentInfo><AssayParamsInfo/><KineticsData><Step><CommonData><SampleLocation>12</SampleLocation><SampleID></SampleID><SampleGroup></SampleGroup><SampleInfo></SampleInfo><SampleRow>E</SampleRow><SamplePlate>1</SamplePlate><WellType>BUFFER</WellType><Concentration>-1</Concentration><ConcentrationUnits>µg/ml</ConcentrationUnits><MolarConcentration>-1</MolarConcentration><MolarConcUnits>nM</MolarConcUnits><MolecularWeight>-1</MolecularWeight><Temperature>29.9</Temperature><StartTime>0</StartTime><AssayTime>120</AssayTime></CommonData><FlowRate>1000</FlowRate><StepType>BASELINE</StepType><StepName>Baseline</StepName><StepStatus>OK</StepStatus><ActualTime>120.001</ActualTime><CycleTime>0.2</CycleTime><AssayXData Points="600">AAAAAPLSTT7NzMw+I9sZP1YOTT/FIIA/XrqZPzMzsz/NzMw/ZmbmP2IQAEAv3QxAmpkZQGZm
JkAzMzNAAABAQC/dTED8qVlAyXZmQJZDc0AAAIBAmG6GQP7UjEBkO5NAmpmZQAAAoEBmZqZA
/tSsQDMzs0DLoblAAADAQJhuxkDNzMxAMzPTQJqZ2UAAAOBAZmbmQM3M7EBkO/NAy6H5QAAA
AEFMNwNBZmYGQbKdCUHl0AxBGQQQQUw3E0FmZhZBmpkZQeXQHEEAACBBTDcjQX9qJkGamSlB
5dAsQQAAMEEzMzNBZmY2QZqZOUHNzDxBAABAQUw3Q0F/akZBmplJQc3MTEEAAFBBTDdTQX9q
VkGamVlBzcxcQRkEYEFMN2NBf2pmQZqZaUHNzGxBAABwQTMzc0FmZnZBmpl5Qc3MfEEAAIBB
ppuBQTMzg0HZzoRBZmaGQQAAiEGamYlBPzWLQc3MjEFzaI5BAACQQaabkUEzM5NBzcyUQWZm
lkEAAJhBmpmZQTMzm0HZzpxBZmaeQQAAoEGamaFBPzWjQc3MpEFmZqZBAACoQZqZqUEzM6tB
2c6sQXNorkEAALBBppuxQTMzs0HNzLRBZma2QQAAuEGmm7lBPzW7QdnOvEFzaL5BDALAQaab
wUE/NcNBzczEQWZmxkEAAMhBmpnJQT81y0HNzMxBc2jOQQwC0EGamdFBPzXTQc3M1EFzaNZB
AADYQZqZ2UE/NdtB2c7cQWZm3kEAAOBBppvhQTMz40HNzORBc2jmQQAA6EGmm+lBMzPrQc3M
7EFzaO5BAADwQaab8UE/NfNB2c70QXNo9kEAAPhBmpn5QTMz+0HNzPxBZmb+QQYBAELNzABC
mpkBQmZmAkI5NANCAAAEQtPNBEKamQVCbWcGQjMzB0IGAQhC080IQpqZCUJmZgpCMzMLQgAA
DELTzQxCoJoNQmZmDkIzMw9CAAAQQtPNEEKamRFCbWcSQjk0E0IGARRC080UQpqZFUJmZhZC
OTQXQgAAGELNzBhCmpkZQmZmGkIzMxtCAAAcQtPNHEKgmh1CbWceQjMzH0IGASBC080gQpqZ
IUJmZiJCMzMjQgAAJELNzCRCmpklQm1nJkI5NCdCAAAoQtPNKEKgmilCbWcqQjMzK0IAACxC
zcwsQqCaLUJmZi5COTQvQgYBMELTzTBCmpkxQmZmMkI5NDNCBgE0Qs3MNEKamTVCbWc2QjMz
N0IGAThCzcw4QpqZOUJtZzpCMzM7QgAAPELTzTxCoJo9QmZmPkI5ND9CAABAQtPNQEKamUFC
bWdCQjMzQ0IAAERCzcxEQqCaRUJmZkZCOTRHQgAASELNzEhCmplJQm1nSkIzM0tCAABMQtPN
TEKamU1CbWdOQjMzT0IGAVBC081QQqCaUUJmZlJCOTRTQgAAVELNzFRCoJpVQm1nVkI5NFdC
BgFYQtPNWEKgmllCZmZaQjMzW0IAAFxC081cQpqZXUJmZl5COTRfQgAAYELNzGBCmplhQmZm
YkI5NGNCAABkQtPNZEKgmmVCbWdmQjMzZ0IAAGhC081oQqCaaUJtZ2pCOTRrQgYBbELTzWxC
oJptQm1nbkIzM29CAABwQs3McEKgmnFCbWdyQjMzc0IGAXRCzcx0QqCadUJtZ3ZCMzN3QgAA
eELTzXhCoJp5QmZmekIzM3tCBgF8Qs3MfEKgmn1CZmZ+QjMzf0KDAIBCZmaAQlDNgEK2M4FC
mpmBQgAAgkJmZoJCzcyCQjMzg0KamYNCAACEQmZmhEJQzYRCMzOFQpqZhUKDAIZCZmaGQs3M
hkIzM4dCoJqHQgAAiEJmZohCUM2IQjMziUIdmolCgwCKQulmikJQzYpCtjOLQh2ai0IAAIxC
ZmaMQs3MjEIzM41CHZqNQgAAjkLpZo5CzcyOQrYzj0KamY9CgwCQQmZmkELNzJBCtjORQpqZ
kUKDAJJC6WaSQlDNkkK2M5NCHZqTQgAAlELpZpRCzcyUQrYzlUKamZVCgwCWQmZmlkJQzZZC
MzOXQpqZl0KDAJhC6WaYQlDNmEK2M5lCHZqZQgAAmkLpZppCzcyaQjMzm0KamZtCgwCcQulm
nEJQzZxCtjOdQh2anUIAAJ5CZmaeQlDNnkIzM59CoJqfQoMAoELpZqBCzcygQrYzoUKamaFC
AACiQmZmokJQzaJCMzOjQh2ao0IAAKRC6WakQs3MpEIzM6VCmpmlQgAApkJmZqZCzcymQrYz
p0IdmqdCgwCoQmZmqELNzKhCMzOpQh2aqUKDAKpC6WaqQs3MqkK2M6tCHZqrQoMArELpZqxC
UM2sQrYzrUKama1CgwCuQmZmrkJQza5CtjOvQh2ar0IAALBC6WawQs3MsEIzM7FCHZqxQgAA
skLpZrJCUM2yQrYzs0KambNCgwC0QmZmtEJQzbRCMzO1QpqZtUIAALZC6Wa2QlDNtkIzM7dC
mpm3QgAAuELpZrhCzcy4QrYzuUIdmrlCgwC6QulmukJQzbpCtjO7Qh2au0KDALxCZma8QlDN
vEK2M71CHZq9QoMAvkLpZr5CUM2+QjMzv0Kamb9CgwDAQulmwELNzMBCtjPBQh2awUIAAMJC
6WbCQlDNwkK2M8NCHZrDQgAAxEJmZsRCUM3EQjMzxUIdmsVCAADGQmZmxkJQzcZCMzPHQpqZ
x0KDAMhCZmbIQlDNyEIzM8lCHZrJQoMAykLpZspCUM3KQjMzy0KamctCAADMQulmzELNzMxC
MzPNQpqZzUIAAM5C6WbOQs3MzkK2M89CHZrPQoMA0EJmZtBCUM3QQjMz0UIdmtFCgwDSQulm
0kJQzdJCtjPTQpqZ00KDANRCZmbUQs3M1EK2M9VCmpnVQoMA1kJmZtZCzczWQjMz10KamddC
gwDYQmZm2EJQzdhCMzPZQh2a2UIAANpCZmbaQs3M2kIzM9tCmpnbQoMA3EJmZtxCzczcQjMz
3UKamd1CgwDeQmZm3kLNzN5CMzPfQh2a30IAAOBCZmbgQlDN4EK2M+FCmpnhQoMA4kJmZuJC
zcziQrYz40IdmuNCAADkQmZm5ELNzORCMzPlQh2a5UIAAOZCZmbmQlDN5kK2M+dCmpnnQoMA
6ELpZuhCUM3oQjMz6UIdmulCgwDqQulm6kJQzepCtjPrQpqZ60IAAOxC6WbsQlDN7EK2M+1C
mpntQgAA7kLpZu5CUM3uQrYz70Idmu9C</AssayXData><AssayYData Points="600">AAAAAI+jWbt9+iA5zjzsOiFS4riI6C47e/4ZOygwGTqpq3c7e3m5O5vNujsy3YM7VJ2MO1Ps
3Tp1IS86ZbPuO3AybTuM8SQ610EPPNaj6jsqYhc7YzDQO1VtGTyD9hY8T68BPPjY6DvL5kA7
q80pPDYaEzwS+L07CufXO2n1NDxSUkk8giAJPGu3FjyMdD48mK0IPJY86DsS9Bs8sw8OPNnl
ITzCh2A8WiIRPJ/qYTxhYDg8v+RBPC5RHzze/Qc8VbYVPHcMBDxvrQc8/fdMPBHaTjyvSl08
dS9OPNkBkDx94SY8AfOHPPJwTjwWWDw8s8lAPMmhmjxpb2w8LQ49PIjEaTzVf4U8sYNAPHFJ
gDyiLW08jAp6PPfsZzxBLpo8UyGpPFp4mjxgzZA80hKIPMkhiDyin5E8I1qMPDScrzxg0m88
xlK1PL4Aujwislw8pmuVPBp1kDzxGaQ8NQqNPHz14Dx3waw8qIGcPIYJuDyiHLg8DorAPMNd
ujzNvZk8WeqvPDS9xTzArKg8CGGxPJo/vDzVRMc8SG64PO/jtDyn76w8PZ3hPFrftDw2fsw8
vAPXPDcAzTwl4Z08YgPMPMpD4jwZVtQ8pgLZPORq6TxGxds8Vlu/PB4X7jyxw9E8tRHBPJ4Q
0zxt/Oo8DL6yPIJt+TxOYPI8yXAFPcx/5zxSPvI8LUbpPOx/Az2+SAo9Q1rhPDmI/Tw/bBA9
UiADPSkS/zxk+u88mEwMPWkyAj3sBhk9SG/2PDJkAz1asAo96AoWPYpP9Tz3+AI934v4PE35
Dz0uIgY9M9MTPberBT0WmAM9p2EFPRS6CD0V7Q49e3wYPZ7WAz1g1hY9cKwUPTk6Gj0oCQU9
7tcLPUgMGD1oTSo9Mh8rPd4wEj115Bc9CpQiPSZQHT3H5w49ZAQYPeqMFj2P2CU9sgc1Pdzc
Gz0EpiY9i48RPUVIKT2XChs9ElEoPXn9HD3F3CY9tgAjPU6WMD1uOyM9DhYgPe3NJD2/bhs9
cQsmPTnOKT2DRC49yS0rPU8KOj0bMiU9WnIkPflTMT1J5TM9WzYyPXX5Kz04Iyo9nj89PUK7
KD3uRys9IxcqPcTSKT0CiC89XUcxPefTQj2XXjQ9nVgrPQxfLT0SCVE9Isc6PT+nOD3Tyzg9
pc45PT5oNT1+Cjg9y+c/PfX2Oj13qEg9zJg/PQieUD2pXTE9tRFMPcDMPD0t5zk976RGPX3P
Pz2MGzk9L01KPb5OPD163Fg9kARQPWemQj054Uc9ATRGPTpgWj3eF0I9PadPPaclUD1ShFA9
S/NWPX+2WT2C+FI9FC9IPfY3Uz3Cxk89wGBMPZXJWD36UUg9asdjPVvlUT2+EnE9mN9MPVwO
Wz3gqGQ9f1dbPRqyXz3alU89POxqPYtSWT2K3lw9rxdmPdyvYT3k31U9k/VbPeoWYD3gdF49
ND5XPTEsWz31H2Y9//lhPW7ZWj2Ydmo9kkRnPTFrXT1DuVk9gMdkPYT7Xz0ix249wbVrPa0r
Yj2mkmY9fP5vPdjSdz0SPXM9xbVtPS0qaz1WkXU9hwtoPWv5aD14OHo9itBuPTY5ZD0/zWo9
AitxPYqXXT0wF2A96gVwPc8lez1pMHI9zOZ7PY5Ndz1T6249ItN9PVNsfj3T8HY9gV58PY0z
dD1hFHg9R4uEPRxgbz3jGoU9BDOBPSBtbz0AaXg9TpN5PX84iD2EYIE9SvmDPbTogT2jpYA9
U8GGPcGsej2iTn49V2eFPQPliz0YGIk9EFuBPd5fiz28s4A9PiGIPYSJgz03z4w9eBB/PQg8
gz2DHZI9MLeBPb2DhD08H4U9TrqIPXPZiD2mloY9/uKOPSnIiT05oYQ9sDeHPVB/iT2JO4o9
AFCMPTz6gz2MfYk9o6GKPaaWkj2zhIU9sISSPaR6jz1LRIw9a6CRPWQPhj1sl5o9aSKQPXZa
jD1YYo89UXaFPYa3kT0APYo9v9SOPSa3kD1mD5M9CyeLPZoNjz33R5Q9anySPSyblj2RW5g9
mT6bPVtlkj0545U90JSPPQL3ij2xaJU9EYKZPQ5GkT0kN489JX+bPXCWlz1bkJA9XrKRPTDy
nT3xJpc9AGeRPQaImj2Bq5g9CyeaPeQ7lz20Zpo955udPbTBlz3UBZU9SCSbPVAknz1HPJk9
XuWePUtLmj1JTJs9UIyhPXG+lz19Fp09udSTPTiGnD21n6I9qhybPV3NmD08dZ09Jx2jPRuU
nj2ol5o9xdacPaRumD1DNp09NcCePWZVnj0cV589ZeOkPTOsoz2376M90M6ZPWKfnT0oh549
O/CiPZpcmj2mFJk9bWOcPdx3nT0s/KI9ShOfPa7ypz37/6k9uXqkPSSgpD17laM9RWqoPSRm
pT1n4p09/QOePToElz3TA6E9zO6uPeygoj2qmKM9Or2oPWE2pj0sfKg91TOmPf8Aoj190Kk9
FvilPdUJqj3wFaU9ctemPa6foz2SPKw981yePbR0oj2paas9u9+vPRRIrD0RtKg9aESqPSPW
oj2CYqs9+IesPSK0rT0+G7U9UsWoPWvyqT0UNa89cv6zPZIFtT1B6q89aj60Pcy+rD2fEbI9
mTeyPRrPrz2vzbI9tKmrPWc8rT0PU7U9cpWqPelGqT21lrc9s6SuPSBlqz2vo7E9CayyPeQ4
tD37IbQ9oRa0PSZ4rj288rY9HtC2PRt4tT2Sia89rYa2PbD9tD2MOK09il6vPSoZtz1YPrM9
De+2PdMOtD0tirc9UwK1PaCPtz0PKrE9aAC0PXd1sj3N9LY9YKqsPVqVuz2uXrs9ZMWzPaui
tz1EXL89y/q0PYNouz3WwLo9BDK6PeeEwD0uHLg9Hwm/PZc5vD0rS7s9vwa8PanPvz0GUrY9
AYG2PdOduz3Fc7Q9trm5PanduD2EC789g+O6PQo3wj3cjcE93Uq7PR6LwT3YN8U9ANa6PWlz
vj2U9r89VPfCPZlHwj2yIcY9EMW7PbUZxj0IBL89bW22PQRFxD3aOb49W8rFPV/BxT1uBsA9
lmvBPbHWvj3E5Mo9KSK8PWZdwj1I5ME9fKHAPRdbwz2xQ789rffEPXUkxD3IkMM9V1S/PS6Z
xj0wK8c9bHHCPQN7yT3POcU997TEPSp+0D1gNb09S1LEPRaQzz3Afs09HjbNPYubvj0j7Mw9
Sj/IPW7KzT3aH8c9VWfGPSrPuz0+JcU9</AssayYData></Step><Step><CommonData><SampleLocation>3</SampleLocation><SampleID>hb2</SampleID><SampleGroup></SampleGroup><SampleInfo></SampleInfo><SampleRow>E</SampleRow><SamplePlate>1</SamplePlate><WellType>KLOAD</WellType><Concentration>30</Concentration><ConcentrationUnits>µg/ml</ConcentrationUnits><MolarConcentration>-1</MolarConcentration><MolarConcUnits>nM</MolarConcUnits><MolecularWeight>-1</MolecularWeight><Temperature>30</Temperature><StartTime>157837</StartTime><AssayTime>1200</AssayTime></CommonData><FlowRate>1000</FlowRate><StepType>LOADING</StepType><StepName>Loading</StepName><StepStatus>OK</StepStatus><ActualTime>124.4</ActualTime><CycleTime>0.2</CycleTime><AssayXData Points="622">gwDwQmxn8EJQzfBCtjPxQh2a8UKDAPJCbGfyQtPN8kK2M/NCoJrzQgYB9ELpZvRC0830QrYz
9UKgmvVCgwD2Qulm9kJQzfZCtjP3Qh2a90KDAPhC6Wb4QlDN+EI5NPlCHZr5QgYB+kLpZvpC
0836QrYz+0IdmvtCgwD8Qmxn/EJQzfxCtjP9QqCa/UKDAP5C6Wb+QlDN/kK2M/9CoJr/QkIA
AEN1MwBD6WYAQ9uZAEMOzQBDQgABQ3UzAUOoZgFDHZoBQw7NAUNCAAJDtjMCQ+lmAkNemgJD
Ds0CQ4MAA0O2MwND6WYDQx2aA0MOzQNDQgAEQ3UzBEOoZgRD25kEQ1DNBEODAAVDdTMFQ+lm
BUPbmQVDUM0FQ4MABkN1MwZDqGYGQx2aBkMOzQZDQgAHQ3UzB0OoZgdD25kHQw7NB0NCAAhD
tjMIQ+lmCEPbmQhDUM0IQ4MACUN1MwlDqGYJQx2aCUNQzQlDQgAKQ7YzCkOoZgpDHZoKQw7N
CkNCAAtDdTMLQ+lmC0PbmQtDDs0LQ0IADEN1MwxD6WYMQx2aDENQzQxDQgANQ7YzDUOoZg1D
25kNQw7NDUNCAA5DdTMOQ+lmDkMdmg5DUM0OQ4MAD0N1Mw9D6WYPQ9uZD0MOzQ9DQgAQQ/gz
EEOoZhBD25kQQw7NEEODABFDtjMRQ+lmEUPbmRFDUM0RQ4MAEkO2MxJDqGYSQ9uZEkNQzRJD
gwATQ7YzE0OoZhND25kTQw7NE0ODABRDdTMUQ+lmFEPbmRRDDs0UQ4MAFUN1MxVDqGYVQ9uZ
FUMOzRVDQgAWQ7YzFkOoZhZD25kWQ1DNFkODABdDdTMXQ+lmF0MdmhdDUM0XQ0IAGEN1MxhD
6mYYQ9uZGEMOzRhDQgAZQ7YzGUPqZhlD25kZQw7NGUODABpDtjMaQ+pmGkPbmRpDDs0aQ0IA
G0N1MxtDqGYbQ9uZG0MOzRtDQgAcQ7YzHEOoZhxDHZocQ1DNHEPEAB1DtjMdQ+pmHUPbmR1D
UM0dQ4MAHkO2Mx5DqGYeQ9uZHkMOzR5DQgAfQ7YzH0OoZh9DHZofQw7NH0ODACBDdTMgQ6hm
IEPbmSBDDs0gQ0IAIUN1MyFDqGYhQ9uZIUMOzSFDQgAiQ3UzIkOoZiJDHZoiQw7NIkNCACND
dTMjQ6hmI0MdmiNDUM0jQ0IAJEO2MyRDqGYkQx2aJENQzSRDQgAlQ7YzJUOoZiVDHZolQ1DN
JUODACZDdTMmQ+pmJkPbmSZDUM0mQ0IAJ0N1MydDqGYnQx2aJ0MOzSdDQgAoQ7YzKEPqZihD
25koQ1DNKENCAClDdTMpQ+pmKUMdmilDDs0pQ4MAKkN1MypD6mYqQ9uZKkMOzSpDQgArQ7Yz
K0OoZitDHZorQ1DNK0ODACxDtjMsQ+pmLEPbmSxDDs0sQ0IALUN1My1D6mYtQx2aLUNQzS1D
gwAuQ3UzLkOoZi5D25kuQw7NLkODAC9DdTMvQ+pmL0PbmS9DUM0vQ0IAMEN1MzBDqGYwQx2a
MEMOzTBDQgAxQ3UzMUPqZjFD25kxQ1DNMUNCADJDdTMyQ6hmMkPbmTJDUM0yQ0IAM0O2MzND
6mYzQx2aM0NQzTNDgwA0Q3UzNEPqZjRDHZo0Qw7NNENCADVDtjM1Q+pmNUPbmTVDDs01Q4MA
NkN1MzZD6mY2Qx2aNkNQzTZDgwA3Q3UzN0PqZjdD25k3Qw7NN0NCADhDtjM4Q6hmOEPbmThD
Ds04Q4MAOUO2MzlDqGY5Q9uZOUMOzTlDgwA6Q7YzOkPqZjpD25k6Qw7NOkNCADtDdDM7Q+pm
O0McmjtDUM07Q4MAPEN0MzxDqGY8Q9uZPENQzTxDxAA9Q3QzPUOoZj1D25k9Q1DNPUNCAD5D
dDM+Q+pmPkMcmj5DDs0+Q4MAP0N0Mz9DqGY/Q9uZP0NQzT9DgwBAQ3QzQEOoZkBD25lAQ1DN
QENCAEFDtjNBQ+pmQUMcmkFDDs1BQ0IAQkN0M0JD6mZCQ9uZQkMOzUJDQgBDQ7YzQ0OoZkND
HJpDQ1DNQ0NCAERDtjNEQ6hmREPbmURDDs1EQ4MARUN0M0VD6mZFQxyaRUNQzUVDQgBGQ3Qz
RkPqZkZDHJpGQw7NRkNCAEdDtjNHQ+pmR0PbmUdDDs1HQ4MASEN0M0hD6mZIQ9uZSENQzUhD
QgBJQ7YzSUPqZklD25lJQw7NSUODAEpDtjNKQ6hmSkMcmkpDDs1KQ4MAS0N0M0tD6mZLQ9uZ
S0NQzUtDQgBMQ3QzTEOoZkxD25lMQ1DNTENCAE1DdDNNQ+pmTUMcmk1DDs1NQ0IATkN0M05D
6mZOQ9uZTkNQzU5DQgBPQ3QzT0OoZk9D25lPQ1DNT0ODAFBDtjNQQ+pmUEPbmVBDUM1QQ4MA
UUN0M1FDqGZRQ9uZUUNQzVFDQgBSQ7YzUkOoZlJD25lSQ1DNUkNCAFNDtjNTQ6hmU0McmlND
UM1TQ4MAVEN0M1RDqGZUQxyaVENQzVRDQgBVQ3QzVUOoZlVD25lVQw7NVUNCAFZDdDNWQ+pm
VkMcmlZDDs1WQ0IAV0N0M1dD6mZXQ9uZV0NQzVdDQgBYQ7YzWEPqZlhD25lYQw7NWEODAFlD
tjNZQ6hmWUMcmllDUM1ZQ0IAWkN0M1pD6mZaQxyaWkNQzVpDgwBbQ3QzW0OoZltDHJpbQw7N
W0ODAFxDdDNcQ+pmXEPbmVxDUM1cQ0IAXUN0M11DqGZdQ9uZXUNQzV1DQgBeQ3QzXkOoZl5D
HJpeQw7NXkNCAF9DtjNfQ+pmX0Mcml9DUM1fQ0IAYEO2M2BD6mZgQ9uZYENQzWBDQgBhQ7Yz
YUOoZmFDHJphQw7NYUNCAGJDtjNiQ+pmYkMcmmJDUM1iQ4MAY0O2M2NDqGZjQ9uZY0MOzWND
QgBkQ3QzZEOoZmRDHJpkQw7NZEODAGVDtjNlQ+pmZUPbmWVDUM1lQ4MAZkO2M2ZD6mZmQ9uZ
ZkNQzWZDQgBnQ3QzZ0OoZmdD25lnQw7NZ0NCAGhDdDNoQ6hmaEPbmWhDUM1oQ0IAaUN0M2lD
6mZpQxyaaUNQzWlDgwBqQ3QzakOoZmpDHJpqQw7NakODAGtDdDNrQ+pma0PbmWtDDs1rQ4MA
bEN0M2xD6mZsQ9uZbENQzWxDgwBtQ7YzbUOoZm1DHJptQw7NbUODAG5DdDNuQ+pmbkMcmm5D
UM1uQ0IAb0N0M29D6mZvQ9uZb0MOzW9DgwBwQ7YzcEPqZnBD25lwQ1DNcEODAHFDtjNxQ6hm
cUPbmXFDUM1xQ4MAckN0M3JD6mZyQxyackNQzXJDgwBzQ3Qzc0OoZnND25lzQw7Nc0NCAHRD
dDN0Qw==</AssayXData><AssayYData Points="622">C/hBPhCojD4/YLY+j6vlPn1FCD8V0x8/LGozP18gSD+kFF0/cB9wP7Zcgj+q6os/GFyVPwrF
nT8OT6c/V5CvP85huD9LvcA/FLDIP6bJzz/hPdc/vXrePwzE5D9aRus/1/DxP/OY9z8Qw/0/
8ZMBQNdiBEABvQZAHWQJQA2SC0D3lw1AZR0QQEIhEkDnYRRAc9IVQPHJF0C3ahlAaSUbQCyZ
HEDsax5AnpEfQBr2IEBnQSJA9U4jQLN4JEAijSVAms0mQDnsJ0DA4ShAN8cpQMZ4KkBbWytA
uRssQGzKLEAUbC1A61guQFwTL0BhlS9AacAvQAeLMEDV8TBAOWsxQGfdMUA1DzJA+nMyQGjN
MkD0bDNABXAzQMQaNEBoRTRAJ1U0QGyoNEB6GjVAAzo1QKRPNUBzbzVAvLM1QEzyNUA+WjZA
e2A2QLRZNkBK2zZA28A2QAnUNkA+8DZA7UI3QAtdN0DvXjdAKHE3QNJBN0CauDdAW6U3QLcY
OEBgODhAris4QKd6OEDxnThAN384QAQlOECidThAUOA4QP7COECbwThAdAk5QIELOUC9STlA
MD85QF5KOUBZojlAgXY5QHCROUAjkTlA1o45QN2gOUBh/zlADNg5QK3lOUDi7jlAShg6QPnN
OUC0yzlAdGE6QKhGOkBaHDpA91A6QIstOkDbUDpASYw6QJ7KOkD1hDpAhXY6QCHCOkAq7zpA
p/86QComO0DK4zpAkwY7QAUNO0BkRTtAty07QHKRO0C/IDtA72s7QHKWO0B2cztArm47QKi4
O0CfUztACqA7QFbaO0BfvDtAfpw7QHvFO0BE1DtACO47QIsNPED2CDxAbHk8QNbXO0CwMDxA
tUg8QGFbPEBLTTxAMT08QJGbPEAJXTxA11A8QBmkPEBrtzxAuZ48QIK3PEBnxzxApfU8QNe5
PEBQ1jxAUrs8QAXCPEDMBT1A48g8QFAIPUBNAj1ATwo9QFkAPUAkDT1AmRQ9QDnzPEDoHT1A
MFQ9QAV9PUCL7DxARlE9QD12PUBoGz1ArkQ9QC7DPUAIdj1A9ao9QPmsPUCurz1A7cY9QKyv
PUBirj1AN6Q9QDIEPkD11T1AGr89QBMCPkBh0D1AIkU+QAAlPkBXSD5AL9k9QD8FPkAm7z1A
Mkk+QKNgPkC0OT5AUDw+QHhPPkA8MT5ALWw+QE99PkB8YD5Ahn4+QEJ/PkCzoT5AJVY+QDZr
PkBNtj5AKYY+QISdPkCpkT5AJ/Q+QPF8PkBJET9AzNc+QBKlPkAJ2z5A+Ro/QB/2PkBOBD9A
+Co/QDnRPkCi5j5A59U+QIYPP0DWHz9AgCc/QLAZP0DjFj9AH2g/QCUwP0DRXT9AJj0/QJQV
P0DIhz9AHSs/QHauP0AqgT9AuqE/QOaoP0DYVD9AmrY/QM+dP0Ayez9A5eQ/QC7fP0BWWj9A
KOU/QKKVP0BPjT9AgbA/QCXIP0DC/D9AWK4/QFFeQECPBkBAcfM/QPHKP0Df1z9AigZAQOge
QECkOEBAVANAQBIlQEB1JkBAKhBAQIBOQEBdfkBAnW1AQMY7QEAJSkBAQzZAQH4aQECEdkBA
rEVAQAs7QEBISUBAPahAQF5MQECgiUBA0bZAQK62QEBcXEBArrtAQD1cQECorkBAm7JAQKp8
QECl9kBAvphAQB7TQEALmEBA2MBAQFH5QECq90BAwrRAQHzdQEBZtUBAZBNBQGUNQUAwK0FA
+A9BQEvMQEBKwUBAlDNBQBkbQUCrSEFAmQ1BQEstQUBW/UBAHzNBQAw5QUAAMUFAs3NBQAJs
QUBDWUFAMGdBQO1dQUCceEFAZTBBQGlUQUCtV0FAM09BQDVCQUD4YEFAMmxBQDiAQUCfpUFA
VItBQOfFQUArgUFAzHVBQPm5QUAnq0FAm95BQPy0QUAXikFAvjpCQOuXQUB610FA+cFBQMq9
QUB/2kFAY9pBQI3kQUBCV0JAyhlCQBvGQUADBEJAKTxCQEkLQkARCkJAdMpBQIwmQkCVI0JA
aiRCQH0aQkADI0JAKv1BQPQwQkCsJ0JA7TRCQJM7QkBhO0JAL1xCQHZJQkDpUkJALhNCQJlM
QkD4JkJA5IdCQPhyQkAdfkJAE1hCQEM7QkARaEJAtXxCQLS4QkDPbUJAqKJCQE1nQkBAr0JA
mMBCQBu4QkAwkUJALq9CQJK8QkAsy0JAxO5CQG63QkDM00JACuhCQE2nQkCn6kJAeKpCQOWv
QkDMvkJAlshCQL0FQ0Bg5kJAl/ZCQJz6QkBd+kJARRtDQEEvQ0De1UJAItdCQGgjQ0D1L0NA
UPlCQJkxQ0BXG0NAlCdDQGgVQ0BACUNAbFVDQLFwQ0CP90JAEVVDQKSeQ0CJb0NAzY5DQIJJ
Q0CEbkNAumJDQEI3Q0AXE0NA+xFDQNxKQ0AReUNAjUtDQJKMQ0AEpkNAh1hDQK19Q0DknENA
pIdDQIm4Q0BIgENABblDQIN1Q0D0gUNAmuFDQKWhQ0BRqUNAVpFDQKrvQ0B/OURAj5FDQGO+
Q0DRuENAvONDQAO/Q0D5vENAA6hDQFu1Q0D2okNA77lDQErmQ0Cj8UNA5O5DQNveQ0DuwENA
gvdDQLUGREDRz0NAIABEQBqaQ0BSGkRA+y9EQLn1Q0BMFURAtfRDQCI0RECUO0RAZCBEQPAE
REBrYkRA+l1EQOI1RECvPERAWEVEQC0KREBWuERA0EFEQJMdREBwjkRAYyFEQMJzREDrUERA
AlpEQNZLRED6nERAgKhEQPt1REC6o0RAJ1dEQLynREDAfkRAa+NEQOq9REBLoERAunlEQP+e
REBP30RAo6REQCl/REA9pERAQn1EQNIQRUCZmkRA/KNEQG69REDUwkRAzqJEQDi0REBFqkRA
EalEQAO/RECjvERACqlEQA+rREA4/URAH+dEQGf6REAVtURAOPhEQPjCREBW8URAW+dEQEb6
REAK+ERANdNEQEETRUDm/0RA3/xEQJHURECsDEVAnEdFQG8fRUArEUVAvg5FQMQbRUBtCEVA
4QxFQDEORUChNkVASjFFQG8uRUC/aEVAkihFQC5bRUBcTEVARGdFQHlURUDWjEVASJdFQF0e
RUCnW0VAc2JFQLZARUBAdUVAF3BFQB9pRUCCn0VACTZFQM+5RUAXf0VAL31FQChfRUCBaEVA
MWtFQDZwRUCsqkVAp5BFQGuHRUCkTUVAeXpFQIWzRUDck0VAi+RFQMneRUD0skVA7bJFQIWT
RUATr0VALWlFQDWoRUBStkVAm/VFQNSwRUDLwEVA19FFQFKyRUCMokVAdvhFQLTLRUDpFUZA
xLFFQA==</AssayYData></Step><Step><CommonData><SampleLocation>4</SampleLocation><SampleID></SampleID><SampleGroup></SampleGroup><SampleInfo></SampleInfo><SampleRow>E</SampleRow><SamplePlate>1</SamplePlate><WellType>WASH</WellType><Concentration>-1</Concentration><ConcentrationUnits>µg/ml</ConcentrationUnits><MolarConcentration>-1</MolarConcentration><MolarConcUnits>nM</MolarConcUnits><MolecularWeight>-1</MolecularWeight><Temperature>30</Temperature><StartTime>293680</StartTime><AssayTime>120</AssayTime></CommonData><FlowRate>1000</FlowRate><StepType>BASELINE</StepType><StepName>Baseline</StepName><StepStatus>OK</StepStatus><ActualTime>120.001</ActualTime><CycleTime>0.2</CycleTime><AssayXData Points="600">p2Z0Q9qZdEMNzXRDggB1Q7UzdUPpZnVDHJp1Qw3NdUNBAHZDtTN2Q+lmdkMcmnZDDc12Q4IA
d0O1M3dD6WZ3Q9qZd0MNzXdDQQB4Q7UzeEPpZnhD2pl4Q0/NeEOCAHlDtTN5Q+lmeUPamXlD
Dc15Q0EAekO1M3pDp2Z6QxyaekMNzXpDggB7Q7Uze0PpZntD2pl7Qw3Ne0OCAHxDtTN8Q6dm
fEMcmnxDDc18Q0EAfUN0M31D6WZ9Q9qZfUNPzX1DggB+Q7UzfkPpZn5DHJp+Qw3NfkNBAH9D
tTN/Q6dmf0PamX9DDc1/QyAAgEPbGYBDVDOAQ+1MgEOnZoBDQYCAQ9uZgENUs4BDDs2AQ6fm
gENBAIFDuhmBQ1QzgUMOTYFDh2aBQyCAgUO6mYFDdLOBQw7NgUOn5oFDQQCCQ7oZgkNUM4JD
Dk2CQ4dmgkNBgIJDupmCQ3SzgkPtzIJDh+aCQyAAg0O6GYNDdDODQ+1Mg0OnZoNDQYCDQ9uZ
g0N0s4NDDs2DQ4fmg0NBAIRDuhmEQ1QzhEMOTYRDh2aEQyCAhEPbmYRDVLOEQ+3MhEOH5oRD
IACFQ9sZhUNUM4VD7UyFQ4dmhUMggIVDupmFQ3SzhUPtzIVDh+aFQyAAhkPbGYZDVDOGQw5N
hkOnZoZDQYCGQ9uZhkNUs4ZDDs2GQ6fmhkMgAIdDuhmHQ3Qzh0PtTIdDp2aHQyCAh0O6mYdD
VLOHQw7Nh0On5odDIACIQ7oZiENUM4hDDk2IQ6dmiEMggIhD25mIQ1SziEPtzIhDh+aIQyAA
iUO6GYlDVDOJQw5NiUOnZolDIICJQ7qZiUN0s4lDDs2JQ4fmiUNBAIpDuhmKQ3QzikMOTYpD
h2aKQyCAikPbmYpDVLOKQ+3MikOH5opDQQCLQ9sZi0N0M4tDDk2LQ6hmi0NBgItD25mLQ1Sz
i0PtzItDqOaLQ0EAjEPbGYxDVDOMQw5NjEOHZoxDIICMQ7qZjENUs4xD7cyMQ6jmjENBAI1D
2xmNQ1QzjUPtTI1DqGaNQ0GAjUPbmY1DdLONQ+3MjUOH5o1DQQCOQ9sZjkN0M45D7UyOQ4dm
jkNBgI5D25mOQ1SzjkPtzI5DqOaOQyAAj0PbGY9DVDOPQw5Nj0OoZo9DQYCPQ7qZj0N0s49D
7cyPQ6jmj0MgAJBD2xmQQ1QzkEMOTZBDqGaQQ0GAkEPbmZBDVLOQQ+3MkEOH5pBDQQCRQ7oZ
kUN0M5FD7UyRQ6hmkUMggJFDupmRQ3SzkUPtzJFDh+aRQ0EAkkO6GZJDVDOSQ+1MkkOoZpJD
QYCSQ7qZkkNUs5JDDs2SQ6jmkkNBAJNDuhmTQ1Qzk0PtTJNDh2aTQ0GAk0PbmZNDdLOTQw7N
k0OH5pNDQQCUQ9sZlENUM5RDDk2UQ4dmlENBgJRD25mUQ1SzlEMOzZRDqOaUQ0EAlUO6GZVD
dDOVQ+1MlUOHZpVDQYCVQ7qZlUNUs5VDDs2VQ6jmlUMgAJZD2xmWQ3QzlkMOTZZDh2aWQ0GA
lkO6mZZDVLOWQ+3MlkOH5pZDQQCXQ9sZl0N0M5dD7UyXQ6hml0MggJdDupmXQ1Szl0MOzZdD
h+aXQyAAmEO6GZhDVDOYQw5NmEOHZphDQYCYQ9uZmEN0s5hD7cyYQ6jmmEMgAJlD2xmZQ3Qz
mUMOTZlDh2aZQ0GAmUO6mZlDVLOZQ+3MmUOo5plDIACaQ9sZmkN0M5pD7UyaQ4dmmkMggJpD
25maQ1SzmkPtzJpDh+aaQ0EAm0O6GZtDVDObQ+1Mm0OoZptDQYCbQ7qZm0NUs5tDL82bQ6jm
m0NBAJxD2xmcQ1QznEPtTJxDqGacQyCAnEO6mZxDVLOcQ+3MnEOo5pxDQQCdQ9sZnUNUM51D
Dk2dQ6hmnUNBgJ1DupmdQ5WznUMOzZ1DqOadQ0EAnkPbGZ5DdDOeQw5NnkOHZp5DIICeQ7qZ
nkN0s55DDs2eQ4fmnkMgAJ9DuhmfQ3Qzn0MOTZ9Dh2afQ0GAn0PbmZ9DVLOfQ+3Mn0Oo5p9D
IACgQ9sZoENUM6BDDk2gQ4dmoEMggKBDupmgQ1SzoEMOzaBDh+agQ0EAoUO6GaFDdDOhQw5N
oUOoZqFDIIChQ7qZoUNUs6FDDs2hQ4fmoUMgAKJDuhmiQ3QzokPtTKJDqGaiQ0GAokPbmaJD
dLOiQ+3MokOH5qJDIACjQ9sZo0NUM6NDDk2jQ6hmo0MggKNDupmjQ3Szo0MOzaNDh+ajQyAA
pEPbGaRDdDOkQw5NpEOoZqRDQYCkQ7qZpEN0s6RDDs2kQ4fmpEMgAKVDuhmlQ1QzpUMOTaVD
h2alQ0GApUPbmaVDVLOlQ+3MpUOo5qVDIACmQ9sZpkNUM6ZDDk2mQ6hmpkNBgKZD25mmQ3Sz
pkPtzKZDh+amQ0EAp0O6GadDdDOnQ+1Mp0OoZqdDIICnQ7qZp0NUs6dD7cynQ4fmp0NBAKhD
2xmoQ3QzqEPtTKhDqGaoQyCAqEO6mahDdLOoQ+3MqEOo5qhDIACpQ9sZqUN0M6lD7UypQ4dm
qUMggKlD25mpQ1SzqUMOzalDh+apQ0EAqkO6GapDdDOqQ+1MqkOoZqpDQYCqQ9uZqkNUs6pD
Ds2qQ6jmqkNBAKtDuhmrQ1Qzq0MOTatDqGarQyCAq0O6matDVLOrQw7Nq0Oo5qtDIACsQ9sZ
rEN0M6xD7UysQ4dmrENBgKxDupmsQ3SzrEMOzaxDqOasQ0EArUPbGa1DdDOtQw5NrUOHZq1D
IICtQ9uZrUNUs61DDs2tQ4fmrUNBAK5DuhmuQ1QzrkPtTK5Dh2auQyCArkPbma5DVLOuQw7N
rkOo5q5DIACvQ9sZr0NUM69DDk2vQ6hmr0NBgK9DupmvQ3Szr0MOza9DqOavQ0EAsEPbGbBD
VDOwQ+1MsEOoZrBDIICwQ9uZsEN0s7BDDs2wQ4fmsENBALFDuhmxQ3QzsUMOTbFDh2axQyCA
sUPbmbFDdLOxQw7NsUOH5rFDQQCyQ9sZskN0M7JDDk2yQ4dmskNBgLJDupmyQ3SzskMOzbJD
qOayQ0EAs0O6GbNDVDOzQw5Ns0OoZrNDQYCzQ7qZs0NUs7NDDs2zQ4fms0NBALRDuhm0Q1Qz
tEPtTLRDh2a0Q0GAtEO6mbRDdLO0Q+3MtEOo5rRDQQC1Q9sZtUNUM7VDDk21Q4dmtUNBgLVD
/Jm1Q1SztUMOzbVDh+a1Q0EAtkPbGbZD</AssayXData><AssayYData Points="600">sqtGQFp7RkDMi0ZA5g9GQL1ZRkBKW0ZAWFJGQKNdRkBLHEZArY1GQGofRkCa4kVAN0RGQB3y
RUAm6kVAYOxFQEOpRUDEQ0ZA8t5FQLgbRkBg6UVAcJFFQGPkRUBmvEVAjXtFQAO6RUBWWEVA
hbxFQPCZRUD3j0VAfIxFQDSLRUA6hEVAy5dFQGJhRUB+UEVA26BFQPVhRUDzQEVAqkRFQL1E
RUC2REVA8XJFQNFVRUBXYEVAEaRFQCZcRUAhPEVA6FNFQCw9RUA+PEVAJ1pFQFwuRUCJPEVA
bDBFQKA+RUAZSEVAQ0RFQGELRUD1/kRAOcREQBkHRUArCEVA875EQIVCRUD960RArB1FQBnm
RECiF0VAEr5EQFr2RECu7ERA0cBEQHqqREByzURAye1EQO7pREBE0URAqZJEQKeiREA48kRA
A5hEQGy8REC1wURA0cFEQFGPREDDs0RALr9EQLd9REAdk0RAL5lEQEW0REA8fkRAeBNFQPlm
REDedURAKp5EQFp4RED5mkRArLREQHBQREDFdURA2c1EQAZ6REClZERAQctEQMnJREBzlURA
b5ZEQBBmREA9gkRAH1NEQHxIRED/WERABXBEQNKGRED1SURAdFNEQM1nREAAskRAdEpEQD2T
REDnNURAgStEQHNzREDacERA9TpEQJd1REA5XkRAWnZEQJURREBYCURARNBDQLkNREA0AURA
h0REQCYXREDb/ENAPuxDQMl2RECj9UNAA/9DQAvyQ0AOK0RA3CdEQAYDREB7HURA4x1EQJHy
Q0DiJERAXQFEQBMcREC44ENA8OlDQNH2Q0ClJERAuv9DQH2kQ0BIykNAJhtEQK7eQ0B27ENA
J+dDQECrQ0Ba/kNAxslDQJIFREAo5ENAFZpDQGyYQ0DX0kNAMehDQDWtQ0DgGkRA1sJDQJrw
Q0CJl0NA++FDQGkFREDPvkNAUrZDQD22Q0BJkkNAMeRDQCztQ0AYsUNAt+tDQNPEQ0B740NA
n29DQJiPQ0DlvkNAIsdDQC2GQ0A3iENAKK1DQEC/Q0A9dkNAYLFDQHi/Q0DvnENAxn5DQISY
Q0B9jUNAYllDQEaPQ0B0jUNAbW9DQCZrQ0AyhENABKdDQEJ2Q0AoqkNAUbRDQCBjQ0DbxENA
/IZDQKKRQ0D+YUNADpZDQKejQ0D4eENAz9lDQBliQ0BfbUNAq6VDQPx+Q0AvnUNAlIZDQJBe
Q0AbekNA6EdDQDpqQ0BiSENABTBDQMJTQ0AHI0NA0FVDQA1sQ0A6ckNA11ZDQANjQ0CIkENA
WYJDQMFPQ0CGMENA4HRDQLtGQ0CDLUNAjSZDQFUiQ0COWUNA7CNDQOljQ0Dkk0NAWRxDQE5G
Q0AbBkNAwhRDQBImQ0DxR0NADk1DQDs1Q0AA+0JAUAtDQEFBQ0DvKENAG05DQJb+QkC3BkNA
LSZDQE8bQ0DFFENATi5DQBlIQ0BJ5EJAQBpDQAwqQ0DY+0JA3DVDQKEMQ0AZN0NAZthCQA0P
Q0A+DkNA1wlDQAa7QkC+9kJASyRDQMXiQkBnA0NA4dlCQLDfQkBxG0NA+c5CQOQcQ0BiAkNA
DfhCQMv3QkA7v0JAzANDQHYTQ0D1+EJAUsBCQM4SQ0CDeEJAx9lCQMLKQkCUtkJAReRCQH4G
Q0BS40JAEAhDQAUZQ0CKukJALAFDQPgZQ0AnhkJAqf5CQHHWQkBhkUJAxuJCQPB0QkAAsUJA
ZshCQGqkQkA77kJAIeNCQCEVQ0DR+UJAc9FCQO9LQkCC70JAHMpCQH3UQkAnfkJAb8hCQEGR
QkCRqUJAatVCQAucQkAnzEJA8LNCQIa9QkAZtkJAaK9CQFN9QkBVsUJAI75CQHO7QkAhdUJA
RYJCQLiPQkA/kUJAUItCQETMQkBmhkJAg7xCQOdqQkB0tUJA465CQKysQkDxrkJAoVhCQJtt
QkBlX0JAC3RCQDzhQkC8R0JAm71CQAq0QkA4p0JAJ4dCQNx5QkDiNkJAWDxCQBtzQkCrYUJA
8i1CQIZ7QkCsN0JAcWhCQJZiQkDZT0JA9l9CQCJHQkAThkJAUGtCQFlZQkBkHkJA8GlCQM6H
QkCmZUJAkFZCQLmOQkAngEJAhnRCQNVaQkBJH0JAs0VCQO9QQkD9QUJAvXJCQJ0/QkDUZkJA
YStCQA5nQkBUeEJA7FVCQHU8QkDvekJAyjpCQFpgQkCybUJA30NCQHdLQkA1Q0JAlE1CQJ80
QkDzJ0JAIAZCQNv6QUDi6EFANgFCQJ03QkBeDUJAb0RCQMc0QkATB0JAyytCQJFLQkBz6UFA
1CJCQEElQkB3K0JAqClCQP/dQUD9CEJAjwtCQF8YQkBLK0JAeDxCQPwzQkCtUUJAgxRCQIku
QkCrZ0JA/BtCQOoOQkB1/0FAuT1CQG0nQkCKLkJA5k1CQDFEQkDE5kFAthlCQPsAQkAWMkJA
JLdBQH8lQkD7HEJAXftBQIrQQUCf70FA1R1CQN8HQkCzGkJA5SZCQN4gQkA6MEJA/L1BQKkh
QkDWIUJAXgJCQO02QkA1DUJAGu9BQH+0QUCz6kFAo8dBQEjLQUBT3kFAnLtBQIIdQkD5/kFA
iO5BQPv3QUCXtEFAnwRCQHC7QUD7ykFAh/tBQC27QUD3yEFA1LRBQLfnQUBR/kFAK/VBQA3U
QUDJ/kFAo59BQA3AQUD2zkFAfANCQM/SQUA48UFAAOpBQJTTQUBkC0JAZ9xBQLCUQUDPkEFA
r8VBQPPPQUCq6kFAIshBQGnEQUDq4UFAgttBQHDIQUBexUFAcYpBQEqPQUCFbkFAJo9BQE6d
QUCnoUFAWoZBQBSsQUBMu0FA4dJBQFiBQUBBW0FAnKBBQPKZQUBYqUFAblRBQBB/QUBhxkFA
h5xBQAlpQUBGsUFAgpxBQAJsQUBfj0FA949BQPzMQUALuUFACZBBQINoQUCibUFAdpFBQDeJ
QUDjdEFAgWJBQG9HQUBEvUFAn41BQMi2QUD5ZkFAOHpBQKWeQUAcdkFA7UFBQECUQUAiLkFA
03BBQKJrQUBSx0FAl7dBQPJfQUDpjkFA7HNBQBthQUAxYkFAtppBQHp7QUCgM0FARp9BQKXF
QUCPZEFAIJdBQHFpQUC1akFABZVBQK4pQUC+UUFAFG1BQNtnQUB2TEFAGF1BQGyhQUAZVEFA
z85BQPxJQUAam0FANTlBQLGIQUB6VkFA</AssayYData></Step><Step><CommonData><SampleLocation>7</SampleLocation><SampleID>H1</SampleID><SampleGroup></SampleGroup><SampleInfo></SampleInfo><SampleRow>E</SampleRow><SamplePlate>1</SamplePlate><WellType>KSAMPLE</WellType><Concentration>12.5</Concentration><ConcentrationUnits>µg/ml</ConcentrationUnits><MolarConcentration>221.2</MolarConcentration><MolarConcUnits>nM</MolarConcUnits><MolecularWeight>56.5</MolecularWeight><Temperature>30</Temperature><StartTime>423698</StartTime><AssayTime>1400</AssayTime></CommonData><FlowRate>1000</FlowRate><StepType>ASSOC</StepType><StepName>Association</StepName><StepStatus>OK</StepStatus><ActualTime>1112.4</ActualTime><CycleTime>0.2</CycleTime><AssayXData Points="5562">dTO2Qy9NtkOoZrZDQoC2Q/yZtkN1s7ZDL822Q6jmtkNCALdD2xm3Q5Yzt0MvTbdDqGa3Q2OA
t0PbmbdDdbO3Qy/Nt0PJ5rdDYwC4Q/wZuEN1M7hDD024Q8lmuENCgLhD/Jm4Q5azuEMvzbhD
yea4Q2MAuUP8GblDljO5Qw9NuUOoZrlDY4C5Q/yZuUOWs7lDD825Q8nmuUNCALpD2xm6Q3Uz
ukMPTbpDyWa6Q0KAukP8mbpDlrO6Qw/NukOo5rpDQgC7Q9sZu0N1M7tDD027Q8lmu0NjgLtD
/Jm7Q3Wzu0MPzbtDyea7Q0IAvEP8GbxDdTO8Qw9NvEPJZrxDY4C8Q/yZvEN1s7xDL828Q6jm
vENCAL1D/Bm9Q3UzvUMvTb1DyWa9Q2OAvUP8mb1DlrO9Qw/NvUOo5r1DYwC+Q9sZvkOWM75D
L02+Q6hmvkNjgL5D/Jm+Q5azvkMvzb5DqOa+Q0IAv0PbGb9DdTO/Qw9Nv0OoZr9DY4C/Q9uZ
v0N1s79DL82/Q6jmv0NjAMBD/BnAQ5YzwEMPTcBDyWbAQ2OAwEPbmcBDlrPAQy/NwEPJ5sBD
QgDBQ/wZwUN1M8FDD03BQ8lmwUNCgMFD/JnBQ5azwUMvzcFDyebBQ0IAwkPbGcJDdTPCQw9N
wkPJZsJDY4DCQ9uZwkN1s8JDD83CQ6jmwkNjAMND2xnDQ5Yzw0MvTcNDqGbDQ0KAw0P8mcND
dbPDQy/Nw0PJ5sNDYwDEQ/wZxEN1M8RDD03EQ6hmxENCgMRD/JnEQ3WzxEMvzcRDqObEQ0IA
xUP8GcVDljPFQw9NxUPJZsVDQoDFQ9uZxUN1s8VDD83FQ6jmxUNCAMZD2xnGQ5YzxkMPTcZD
qGbGQ0KAxkPbmcZDtrPGQw/NxkPJ5sZDQgDHQ/wZx0N1M8dDL03HQ8lmx0NjgMdD/JnHQ3Wz
x0MvzcdDqObHQ2MAyEP8GchDljPIQw9NyEOoZshDY4DIQ9uZyEN1s8hDD83IQ8nmyENjAMlD
/BnJQ3UzyUMvTclDqGbJQ0KAyUP8mclDlrPJQw/NyUOo5slDYwDKQ/wZykOWM8pDD03KQ6hm
ykNjgMpD/JnKQ5azykMvzcpDqObKQ2MAy0P8GctDljPLQy9Ny0PJZstDQoDLQ/yZy0N1s8tD
UM3LQ6jmy0NjAMxD/BnMQ3UzzEMPTcxDqGbMQ0KAzEPbmcxDdbPMQw/NzEPJ5sxDQgDNQ9sZ
zUOWM81DD03NQ8lmzUNjgM1D25nNQ3WzzUMPzc1DyebNQ0IAzkPbGc5DdTPOQy9NzkPJZs5D
Y4DOQ/yZzkN1s85DD83OQ8nmzkNjAM9D/BnPQ3Uzz0MPTc9DyWbPQ0KAz0P8mc9DdbPPQw/N
z0Oo5s9DQgDQQ9sZ0EOWM9BDD03QQ8lm0ENCgNBD/JnQQ3Wz0EMvzdBDqObQQ2MA0UMdGtFD
dTPRQw9N0UOoZtFDY4DRQ9uZ0UOWs9FDD83RQ8nm0UNCANJD/BnSQ3Uz0kMvTdJDqGbSQ0KA
0kP8mdJDdbPSQw/N0kOo5tJDQgDTQ9sZ00OWM9NDL03TQ6hm00NCgNND/JnTQ3Wz00MvzdND
yebTQ2MA1EP8GdRDljPUQw9N1EOoZtRDQoDUQ9uZ1EOWs9RDD83UQ6jm1ENCANVD/BnVQ3Uz
1UMvTdVDyWbVQ2OA1UP8mdVDdbPVQy/N1UPJ5tVDYwDWQ9sZ1kN1M9ZDDk3WQ6hm1kNCgNZD
/JnWQ3Wz1kMOzdZDyebWQ2IA10P8GddDljPXQw5N10PJZtdDYoDXQ/yZ10OWs9dDDs3XQ8nm
10NCANhD/BnYQ3Uz2EMOTdhDyWbYQ2KA2EP8mdhDdbPYQw7N2EOo5thDYgDZQ/wZ2UN1M9lD
Dk3ZQ6hm2UNigNlD/JnZQ3Wz2UMvzdlDqObZQ2IA2kP8GdpDdTPaQw5N2kOoZtpDYoDaQ9yZ
2kOWs9pDDs3aQ8nm2kNCANtD/BnbQ3Uz20MOTdtDqGbbQ2KA20P8mdtDlrPbQy/N20PJ5ttD
QgDcQ/wZ3EOWM9xDL03cQ6hm3ENigNxD/JncQ3Wz3EMvzdxDyebcQ2IA3UP8Gd1DdTPdQw5N
3UOoZt1DQoDdQ/yZ3UOWs91DDs3dQ8nm3UNiAN5D/BneQ3Uz3kMvTd5DyWbeQ0KA3kPcmd5D
lrPeQy/N3kOo5t5DYgDfQ9wZ30N1M99DL03fQ6hm30NCgN9D/JnfQ3Wz30MOzd9DyebfQ0IA
4EPcGeBDdTPgQw5N4EOoZuBDYoDgQ/yZ4EOWs+BDL83gQ8nm4ENiAOFD3BnhQ3Uz4UMvTeFD
yWbhQ2KA4UPcmeFDlrPhQy/N4UOo5uFDQgDiQ/wZ4kN1M+JDDk3iQ6hm4kNigOJD/JniQ3Wz
4kMvzeJDqObiQ0IA40PcGeNDljPjQw5N40PJZuNDQoDjQ/yZ40N1s+NDDs3jQ8nm40NiAORD
/BnkQ3Uz5EMvTeRDyWbkQ2KA5EPcmeRDlrPkQy/N5EOo5uRDQgDlQ/wZ5UO2M+VDL03lQ6hm
5UNCgOVD3JnlQ3Wz5UMOzeVDqOblQ2IA5kPcGeZDljPmQw5N5kOoZuZDYoDmQ9yZ5kOWs+ZD
Ds3mQ8nm5kNCAOdD/BnnQ3Uz50MOTedDqGbnQ2KA50P8medDlrPnQw7N50Oo5udDYgDoQ/wZ
6EOWM+hDL03oQ6hm6ENCgOhD/JnoQ3Wz6EMOzehDqOboQ2IA6UPcGelDljPpQw5N6UOoZulD
YoDpQ9yZ6UOWs+lDL83pQ8nm6UNCAOpD/BnqQ3Uz6kMOTepDyWbqQ2KA6kP8mepDlrPqQw7N
6kOo5upDQgDrQ/wZ60OWM+tDL03rQ6hm60NigOtD/JnrQ3Wz60MvzetDyebrQ0IA7EP8GexD
ljPsQy9N7EPJZuxDYoDsQ/yZ7EOWs+xDDs3sQ6jm7ENiAO1D3BntQ3Uz7UMvTe1DqGbtQ2KA
7UPcme1DlrPtQy/N7UOo5u1DYgDuQx0a7kOWM+5DDk3uQ6hm7kNCgO5D3JnuQ3Wz7kMvze5D
qObuQ0IA70P8Ge9DdTPvQw5N70PJZu9DYoDvQ9yZ70N1s+9DL83vQ8nm70NiAPBD3BnwQ5Yz
8EMOTfBDyWbwQ2KA8EPcmfBDlrPwQw7N8EOo5vBDYgDxQ9wZ8UN1M/FDDk3xQ8lm8UNigPFD
/JnxQ3Wz8UMOzfFDqObxQ2IA8kP8GfJDljPyQw5N8kOoZvJDQoDyQ/yZ8kN1s/JDL83yQ8nm
8kNiAPND/BnzQ3Uz80MOTfNDqGbzQ2KA80PcmfNDlrPzQw7N80Oo5vNDQgD0Q/wZ9EN1M/RD
L030Q8lm9ENigPRD3Jn0Q3Wz9EMOzfRDyeb0Q2IA9UP8GfVDljP1Qw5N9UPJZvVDYoD1Q9yZ
9UN1s/VDDs31Q8nm9UNiAPZD3Bn2Q3Uz9kMOTfZDyWb2Q0KA9kP8mfZDlrP2QzDN9kPJ5vZD
YgD3Q/wZ90OWM/dDDk33Q8lm90NigPdD/Jn3Q3Wz90MwzfdDyeb3Q2IA+EPcGfhDljP4Qw5N
+EOoZvhDQoD4Q9yZ+EOWs/hDDs34Q6jm+ENiAPlD/Bn5Q5Yz+UMOTflDyWb5Q2KA+UPcmflD
lrP5Qw7N+UPJ5vlDYgD6Q/wZ+kOWM/pDME36Q6hm+kNigPpD/Jn6Q5az+kMwzfpDqOb6Q0IA
+0PcGftDljP7Qw5N+0PJZvtDYoD7Q/yZ+0N1s/tDDs37Q6jm+0NiAPxD3Bn8Q3Uz/EMwTfxD
yWb8Q2KA/EP8mfxDdbP8Q1DN/EOo5vxDYgD9Q/wZ/UN1M/1DDk39Q6hm/UNCgP1D3Jn9Q5az
/UMwzf1DqOb9Q2IA/kP8Gf5DljP+QzBN/kOoZv5DQoD+Q/yZ/kOWs/5DDs3+Q6jm/kNiAP9D
3Bn/Q3Uz/0MwTf9DqGb/Q2KA/0Pcmf9DlrP/Qw7N/0PJ5v9DIQAARP4MAETLGQBEhyYARFQz
AEQhQABE7kwARLpZAESHZgBEZHMARDGAAETujABEupkARIemAERkswBEMcAARO7MAES62QBE
h+YARFTzAEQhAAFE/gwBRLoZAUSYJgFEVDMBRCFAAUT+TAFEy1kBRJhmAURUcwFEIYABRP6M
AUS6mQFEmKYBRGSzAUQhwAFE7swBRMvZAUSY5gFEZPMBRCEAAkT+DAJEyxkCRIcmAkRUMwJE
IUACRO5MAkTLWQJEmGYCRFRzAkQhgAJE7owCRMuZAkSHpgJEVLMCRDHAAkT+zAJEy9kCRJjm
AkRU8wJEMQADRP4MA0S6GQNEhyYDRGQzA0QhQANE/kwDRLpZA0SHZgNEZHMDRCGAA0T+jANE
y5kDRIemA0RUswNEMcADRP7MA0S62QNEmOYDRGTzA0QxAARE/gwERMsZBESYJgREZDMERDFA
BETuTAREulkERJhmBERkcwREIYAERP6MBETLmQREmKYERFSzBEQhwARE7swERLrZBESY5gRE
ZPMERDEABUT+DAVEyxkFRIcmBURUMwVEMUAFRP5MBUTLWQVEmGYFRFRzBUQxgAVE/owFRLqZ
BUSYpgVEVLMFRCHABUT+zAVEy9kFRJjmBURU8wVEMQAGRP4MBkS6GQZEmCYGRFQzBkQxQAZE
/kwGRLpZBkSHZgZEVHMGRCGABkTujAZEupkGRJimBkRkswZEIcAGRO7MBkTL2QZEmOYGRFTz
BkQxAAdE/gwHRLoZB0SHJgdEZDMHRCFAB0TuTAdEulkHRJhmB0RUcwdEMYAHRO6MB0TLmQdE
qKYHRGSzB0QhwAdE7swHRMvZB0SY5gdEVPMHRDEACETuDAhEuhkIRJgmCERUMwhEMUAIRO5M
CETLWQhEqGYIRGRzCEQhgAhE7owIRMuZCESYpghEZLMIRCHACETuzAhEutkIRIfmCERU8whE
IQAJRP4MCUS6GQlEhyYJRGQzCUQxQAlE7kwJRMtZCUSHZglEZHMJRCGACUT+jAlEupkJRIem
CURUswlEMcAJRO7MCUS62QlEmOYJRGTzCUQxAApE7gwKRLoZCkSHJgpEZDMKRDFACkT+TApE
ulkKRIdmCkRUcwpEMYAKRO6MCkTLmQpEh6YKRFSzCkQxwApE/swKRLrZCkSY5gpEZPMKRCEA
C0T+DAtEyxkLRJgmC0RUMwtEIUALRO5MC0S6WQtEh2YLRGRzC0QhgAtE/owLRLqZC0SHpgtE
VLMLRDHAC0T+zAtEy9kLRIfmC0Rk8wtEMQAMRP4MDES6GQxEhyYMRGQzDEQxQAxE7kwMRMtZ
DESHZgxEVHMMRCGADET+jAxEupkMRJimDERkswxEMcAMRO7MDETL2QxEh+YMRFTzDEQhAA1E
7gwNRLoZDUSYJg1EZDMNRCFADUT+TA1Ey1kNRIdmDURkcw1EIYANRP6MDUTLmQ1Eh6YNRGSz
DUQhwA1E7swNRMvZDUSY5g1EVPMNRCEADkT+DA5EuhkORIcmDkRkMw5EIUAORP5MDkS6WQ5E
h2YORFRzDkQhgA5E/owORMuZDkSYpg5EZLMORDHADkT+zA5Ey9kORIfmDkRk8w5EIQAPRO4M
D0TLGQ9EhyYPRFQzD0QxQA9E/kwPRMtZD0SYZg9EZHMPRDGAD0TujA9EupkPRIemD0Rksw9E
IcAPRO7MD0S62Q9EmOYPRGTzD0QxABBE7gwQRLoZEESHJhBEZDMQRCFAEEQOTRBEy1kQRJhm
EERkcxBEIYAQRO6MEES6mRBEmKYQRGSzEEQhwBBE/swQRLrZEESH5hBEVPMQRDEAEUTuDBFE
yxkRRIcmEURkMxFEIUARRO5MEUTLWRFEmGYRRFRzEUQxgBFE7owRRMuZEUSHphFEVLMRRCHA
EUTuzBFEy9kRRIfmEURk8xFEMQASRO4MEkTLGRJEhyYSRGQzEkQhQBJE7kwSRMtZEkSYZhJE
ZHMSRDGAEkTujBJEy5kSRIemEkRUsxJEMcASRP7MEkS62RJEh+YSRFTzEkRCABNE/gwTRLoZ
E0SHJhNEZDMTRCFAE0TuTBNEulkTRIdmE0RkcxNEMYATRP6ME0S6mRNEh6YTRGSzE0QxwBNE
7swTRMvZE0SH5hNEVPMTRDEAFETuDBREyxkURJgmFERkMxREMUAURP5MFES6WRREmGYURGRz
FEQxgBRE7owURLqZFESYphREZLMURDHAFETuzBREy9kURIfmFERU8xREIQAVRP4MFUTLGRVE
mCYVRGQzFUQxQBVE7kwVRLpZFUSHZhVEVHMVRCGAFUTujBVEupkVRJimFURUsxVEMcAVRO7M
FUTL2RVEmOYVRFTzFUQhABZE/gwWRLoZFkSHJhZEZDMWRDFAFkT+TBZEy1kWRIdmFkRkcxZE
IYAWRP6MFkS6mRZEh6YWRGSzFkQxwBZE7swWRMvZFkSH5hZEZPMWRDEAF0T+DBdEyxkXRIcm
F0RkMxdEMUAXRP5MF0S6WRdEh2YXRFRzF0QxgBdE/owXRLqZF0SYphdEVLMXRDHAF0TuzBdE
utkXRJjmF0RU8xdEIQAYRP4MGES6GRhEhyYYRGQzGEQhQBhE/kwYRLpZGESYZhhEVHMYRDGA
GET+jBhEy5kYRIemGERksxhEIcAYRP7MGES62RhEmOYYRFTzGEQhABlE7gwZRMsZGUSYJhlE
ZDMZRDFAGUTuTBlEy1kZRJhmGURUcxlEMYAZRP6MGUS6mRlEh6YZRGSzGUQxwBlE7swZRLrZ
GUSY5hlEZPMZRCEAGkT+DBpEyxkaRIcmGkRkMxpEIUAaRP5MGkS6WRpEmGYaRFRzGkQxgBpE
7owaRMuZGkSYphpEZLMaRDHAGkTuzBpEy9kaRIfmGkRk8xpEMQAbRP4MG0S6GRtEiCYbRFQz
G0QhQBtE7kwbRMtZG0SIZhtEZHMbRCGAG0T+jBtEy5kbRIimG0RUsxtEMsAbRP7MG0S62RtE
iOYbRFTzG0QyABxE/gwcRLoZHESIJhxEVDMcRDJAHET+TBxEy1kcRIhmHERkcxxEMoAcRP6M
HES6mRxEiKYcRGSzHEQywBxE7swcRLrZHESY5hxEZPMcRCEAHUTuDB1EuhkdRJgmHURkMx1E
MkAdRP5MHUS6WR1EiGYdRFRzHUQhgB1E7owdRMuZHUSYph1EVLMdRDLAHUTuzB1Ey9kdRJjm
HURU8x1EIQAeRO4MHkTLGR5EiCYeRFQzHkQhQB5E/kweRMtZHkSIZh5EZHMeRDKAHkT+jB5E
y5keRJimHkRksx5EIcAeRP7MHkTL2R5EmOYeRGTzHkQhAB9E7gwfRMsZH0SIJh9EZDMfRCFA
H0T+TB9EulkfRIhmH0Rkcx9EMoAfRP6MH0TLmR9EiKYfRFSzH0QhwB9E/swfRMvZH0SI5h9E
ZPMfRDIAIETuDCBEuhkgRIgmIERkMyBEIUAgRO5MIES6WSBEmGYgRGRzIEQhgCBE7owgRLqZ
IESIpiBEZLMgRCHAIET+zCBE3NkgRJjmIERU8yBEIQAhRO4MIUTLGSFEiCYhRFQzIUQhQCFE
7kwhRMtZIUSYZiFEVHMhRDKAIUTujCFEupkhRIimIURUsyFEIcAhRP7MIUTL2SFEmOYhRFTz
IUQyACJE/gwiRLoZIkSIJiJEVDMiRCFAIkTuTCJEy1kiRIhmIkRUcyJEIYAiRO6MIkTLmSJE
mKYiRGSzIkQywCJE7swiRLrZIkSI5iJEVPMiRDIAI0T+DCNEuhkjRIgmI0RkMyNEIUAjRP5M
I0TLWSNEmGYjRFRzI0QygCNE/owjRLqZI0SIpiNEZLMjRCHAI0TuzCNEutkjRJjmI0RU8yNE
MgAkRP4MJES6GSREmCYkRFQzJEQyQCRE7kwkRLpZJESIZiREVHMkRCGAJETujCREupkkRIim
JERksyREIcAkRP7MJES62SREmOYkRGTzJEQyACVE/gwlRMsZJUSYJiVEZDMlRCFAJUT+TCVE
ulklRIhmJURkcyVEMoAlRO6MJUTLmSVEmKYlRGSzJUQhwCVE/swlRLrZJUSI5iVEZPMlRDIA
JkTuDCZEyxkmRIgmJkRkMyZEMkAmRO5MJkTLWSZEiGYmRGRzJkQygCZE/owmRMuZJkSIpiZE
ZLMmRCHAJkT+zCZEy9kmRJjmJkRU8yZEIQAnRO4MJ0S6GSdEiCYnRGQzJ0QyQCdE7kwnRLpZ
J0SYZidEVHMnRCGAJ0T+jCdEupknRJimJ0RUsydEIcAnRP7MJ0TL2SdEmOYnRGTzJ0QyAChE
/gwoRMsZKESYJihEVDMoRCFAKETuTChEulkoRIhmKERkcyhEMoAoRO6MKETLmShEiKYoRGSz
KEQhwChE/swoRLrZKESI5ihEVPMoRDIAKUTuDClEuhkpRJgmKURkMylEQkApRP5MKUS6WSlE
iGYpRFRzKUQhgClE/owpRLqZKUSYpilEVLMpRCHAKUT+zClEutkpRIjmKURk8ylEIQAqRO4M
KkTLGSpEmCYqRGQzKkQhQCpE/kwqRLpZKkSIZipEZHMqRDKAKkT+jCpEupkqRJimKkRUsypE
MsAqRO7MKkS62SpEiOYqRFTzKkQhACtE7gwrRMsZK0SYJitEZDMrRCFAK0TuTCtEy1krRIhm
K0RkcytEMoArRP6MK0TLmStEmKYrRFSzK0QhwCtE7swrRLrZK0SI5itEZPMrRDIALET+DCxE
yxksRIgmLERkMyxEIUAsRP5MLES6WSxEmGYsRGRzLEQhgCxE7owsRMuZLESIpixEVLMsRCHA
LETuzCxEutksRIjmLERk8yxEMgAtRP4MLUS6GS1EmCYtRFQzLUQhQC1E/kwtRMtZLUSIZi1E
ZHMtRCGALUTujC1EupktRJimLURUsy1EIcAtRO7MLUS62S1EmOYtRFTzLUQyAC5E7gwuRMsZ
LkSIJi5EVDMuRCFALkTuTC5Ey1kuRIhmLkRUcy5EMoAuRP6MLkS6mS5EmKYuRFSzLkQywC5E
7swuRMvZLkSY5i5EVPMuRCEAL0TuDC9EuhkvRJgmL0RUMy9EMkAvRP5ML0S6WS9EmGYvRFRz
L0QygC9E7owvRMuZL0SYpi9EZLMvRCHAL0TuzC9EutkvRIjmL0RU8y9EIQAwRO4MMETLGTBE
mCYwRFQzMEQyQDBE/kwwRMtZMESIZjBEVHMwRDKAMET+jDBEy5kwRJimMERUszBEMsAwRO7M
MES62TBEmOYwRGTzMEQyADFE/gwxRMsZMUSIJjFEZDMxRDJAMUT+TDFEulkxRIhmMURkczFE
MoAxRA6NMUTLmTFEmKYxRGSzMUQhwDFE7swxRLrZMUSY5jFEVPMxRCEAMkT+DDJEuhkyRJgm
MkRkMzJEMkAyRO5MMkS6WTJEiGYyRGRzMkQygDJE/owyRLqZMkSYpjJEVLMyRDLAMkT+zDJE
utkyRJjmMkRk8zJEMgAzRP4MM0TLGTNEmCYzRFQzM0QhQDNE7kwzRLpZM0SYZjNEVHMzRDKA
M0T+jDNEy5kzRKimM0RkszNEMsAzRO7MM0TL2TNEmOYzRGTzM0QyADRE/gw0RLoZNESIJjRE
ZDM0RCFANETuTDREy1k0RJhmNERUczREIYA0RO6MNETLmTREiKY0RFSzNEQywDRE/sw0RLrZ
NESI5jREVPM0RDIANUTuDDVEuhk1RIgmNURkMzVEIUA1RP5MNUS6WTVEiGY1RFRzNUQhgDVE
/ow1RMuZNUSIpjVEZLM1RDLANUTuzDVEy9k1RIjmNURk8zVEIQA2RP4MNkS6GTZEiCY2RFQz
NkQhQDZE7kw2RLpZNkSYZjZEZHM2RDKANkTujDZEupk2RJimNkRUszZEMsA2RP7MNkS62TZE
mOY2RGTzNkQyADdE7gw3RMsZN0SYJjdEVDM3RDJAN0T+TDdEy1k3RJhmN0RkczdEMoA3RP6M
N0TLmTdEmKY3RFSzN0QywDdE/sw3RMvZN0SY5jdEZPM3RCEAOETuDDhEyxk4RJgmOERUMzhE
IUA4RP5MOES6WThEiGY4RFRzOEQhgDhE/ow4RLqZOESYpjhEZLM4RDLAOET+zDhEutk4RIjm
OERU8zhEIQA5RP4MOUS6GTlEmCY5RFQzOUQyQDlE/kw5RLpZOUSoZjlEZHM5RCGAOUTujDlE
y5k5RIimOURkszlEIcA5RP7MOUTL2TlEmOY5RGTzOUQyADpE/gw6RMsZOkSYJjpEZDM6RCFA
OkT+TDpEy1k6RIhmOkRkczpEMoA6RP6MOkTLmTpEmKY6RFSzOkQhwDpE/sw6RLrZOkSI5jpE
ZPM6RCEAO0T+DDtEyxk7RIgmO0RUMztEIUA7RO5MO0S6WTtEiGY7RGRzO0QhgDtE7ow7RLqZ
O0SIpjtEZLM7RCHAO0T+zDtEutk7RIjmO0RU8ztEIQA8RO4MPETLGTxEmCY8RGQzPEQhQDxE
7kw8RLpZPESYZjxEVHM8RDKAPETujDxEy5k8RIimPERkszxEMsA8RO7MPES62TxEiOY8RGTz
PEQhAD1E7gw9RMsZPUSIJj1EVDM9RDJAPUTuTD1Eulk9RIhmPURUcz1EMoA9RO6MPUS6mT1E
mKY9RGSzPUQhwD1E/sw9RLrZPUSI5j1EZPM9RCEAPkTuDD5Euhk+RJgmPkRkMz5EMkA+RO5M
PkS6WT5EmGY+RGRzPkQygD5E/ow+RLqZPkSYpj5EZLM+RDLAPkTuzD5Eutk+RJjmPkRk8z5E
MgA/RO4MP0S6GT9EmCY/RGQzP0QhQD9E7kw/RMtZP0SIZj9EVHM/RCGAP0T+jD9Eupk/RIim
P0RUsz9EIcA/RP7MP0TL2T9EiOY/RFTzP0QhAEBE/gxARMsZQESYJkBEVDNARDJAQET+TEBE
ullARJhmQERkc0BEMoBARP6MQETLmUBEiKZARGSzQEQhwEBE7sxARLrZQESY5kBEVPNARDIA
QUT+DEFEyxlBRJgmQURkM0FEMkBBRO5MQUS6WUFEmGZBRGRzQUQygEFE7oxBRLqZQUSYpkFE
ZLNBRCHAQUTuzEFEy9lBRJjmQURU80FEMgBCRO4MQkTLGUJEmCZCRFQzQkQyQEJE/kxCRLpZ
QkSIZkJEVHNCRCGAQkTujEJEy5lCRIimQkRks0JEMsBCRO7MQkTL2UJEmOZCRGTzQkQhAENE
7gxDRMsZQ0SIJkNEZDNDRCFAQ0T+TENEullDRJhmQ0RUc0NEIYBDRP6MQ0S6mUNEmKZDRGSz
Q0QywENE/sxDRMvZQ0SI5kNEVPNDRDIARET+DEREuhlERIgmRERkM0REMkBERP5MRES6WURE
mGZERGRzREQygERE7oxERMuZRESYpkREZLNERDLARET+zEREutlERJjmRERU80REMgBFRO4M
RUTLGUVEmCZFRFQzRUQyQEVE/kxFRLpZRUSYZkVEVHNFRCGARUTujEVEuplFRJimRURks0VE
IcBFRO7MRUTL2UVEmOZFRFTzRUQyAEZE/gxGRMsZRkSIJkZEZDNGRDJARkT+TEZEy1lGRJhm
RkRUc0ZEIYBGRO6MRkS6mUZEiKZGRFSzRkQhwEZE/sxGRLrZRkSY5kZEZPNGRCEAR0TuDEdE
uhlHRIgmR0RkM0dEIUBHRP5MR0TLWUdEmGZHRGRzR0QygEdE7oxHRMuZR0SYpkdEZLNHRCHA
R0TuzEdEy9lHRJjmR0Rk80dEIQBIRO4MSETLGUhEmCZIRGQzSEQhQEhE7kxIRLpZSESIZkhE
ZHNIRCGASET+jEhEy5lIRJimSERUs0hEIcBIRP7MSES62UhEiOZIRFTzSEQhAElE7gxJRLoZ
SUSIJklEVDNJRDJASUTuTElEy1lJRIhmSURUc0lEIYBJRO6MSUTLmUlEmKZJRGSzSUQywElE
7sxJRMvZSUSI5klEZPNJRDIASkTuDEpEuhlKRIgmSkRUM0pEMkBKRO5MSkS6WUpEmGZKRFRz
SkQhgEpE7oxKRMuZSkSIpkpEVLNKRDLASkT+zEpEutlKRJjmSkRU80pEIQBLRO4MS0TLGUtE
mCZLRGQzS0QyQEtE/kxLRLpZS0SIZktEVHNLRDKAS0TujEtEuplLRIimS0RUs0tEMsBLRP7M
S0S62UtEmOZLRFTzS0QhAExE7gxMRMsZTESYJkxEVDNMRDJATET+TExEullMRJhmTERUc0xE
IYBMRO6MTES6mUxEmKZMRGSzTEQywExE/sxMRLrZTESI5kxEZPNMRDIATUTuDE1EyxlNRJgm
TURkM01EIUBNRO5MTUS6WU1EmGZNRFRzTUQhgE1E7oxNRLqZTUSYpk1EZLNNRDLATUT+zE1E
utlNRJjmTURk801EIQBORO4MTkS6GU5EiCZORGQzTkQhQE5E/kxORLpZTkSIZk5EVHNORCGA
TkT+jE5EuplORJimTkRks05EIcBORP7MTkTL2U5EiOZORGTzTkQhAE9E7gxPRLoZT0SYJk9E
VDNPRDJAT0TuTE9EullPRIhmT0Rkc09EMoBPRP6MT0S6mU9EiKZPRGSzT0QhwE9E7sxPRMvZ
T0SI5k9EVPNPRDIAUET+DFBEuhlQRIgmUERUM1BEIUBQRO5MUES6WVBEiGZQRGRzUEQygFBE
7oxQRLqZUESIplBEVLNQRCHAUET+zFBEutlQRIjmUERU81BEIQBRRO4MUUQMGlFEiCZRRGQz
UUQhQFFE/kxRRLpZUUSYZlFEVHNRRDKAUUTujFFEy5lRRJimUURUs1FEIcBRRO7MUUS62VFE
mOZRRFTzUUQyAFJE/gxSRLoZUkSIJlJEVDNSRDJAUkTuTFJEy1lSRJhmUkRUc1JEIYBSRO6M
UkTLmVJEmKZSRFSzUkQywFJE/sxSRLrZUkSI5lJEZPNSRCEAU0TuDFNEuhlTRIgmU0RkM1NE
IUBTRP5MU0TLWVNEiGZTRFRzU0QygFNE/oxTRMuZU0SYplNEVLNTRCHAU0T+zFNEy9lTRIjm
U0RU81NEIQBURP4MVES6GVREmCZURFQzVEQhQFRE7kxURLpZVESYZlREZHNURCGAVETujFRE
y5lURIimVERks1REMsBURP7MVETL2VREmOZURGTzVEQhAFVE7gxVRMsZVUSYJlVEVDNVRDJA
VUT+TFVEy1lVRJhmVURkc1VEMoBVRP6MVUTLmVVEiKZVRGSzVUQywFVE/sxVRMvZVUSY5lVE
ZPNVRCEAVkTuDFZEyxlWRIgmVkRUM1ZEMkBWRO5MVkS6WVZEiGZWRFRzVkQygFZE/oxWRMuZ
VkSIplZEVLNWRDLAVkT+zFZEutlWRIjmVkRk81ZEIQBXRP4MV0S6GVdEmCZXRGQzV0QhQFdE
/kxXRLpZV0SYZldEVHNXRCGAV0T+jFdEuplXRIimV0Rks1dEMsBXRP7MV0TL2VdEmOZXRGTz
V0QhAFhE7gxYRMsZWESYJlhEZDNYRDJAWETuTFhEullYRJhmWERUc1hEIYBYRO6MWETLmVhE
iKZYRFSzWEQywFhE/sxYRMvZWESY5lhEZPNYRCEAWUT+DFlEyxlZRIgmWURUM1lEMkBZRP5M
WUTLWVlEmGZZRGRzWUQygFlE/oxZRLqZWUSIpllEZLNZRDLAWUT+zFlEutlZRIjmWURU81lE
IQBaRO4MWkTLGVpEmCZaRFQzWkQyQFpE7kxaRLpZWkSYZlpEVHNaRDKAWkTujFpEuplaRIim
WkRks1pEMsBaRP7MWkS62VpEiOZaRGTzWkQyAFtE7gxbRMoZW0SYJltEVDNbRCBAW0T+TFtE
yllbRIhmW0RUc1tEMoBbRP6MW0S6mVtEiKZbRGSzW0QywFtE/sxbRLrZW0SI5ltEdPNbRCAA
XET+DFxEyhlcRJgmXERUM1xEIEBcRP5MXETKWVxEiGZcRFRzXEQggFxE/oxcRMqZXESYplxE
ZLNcRDLAXETuzFxEutlcRIjmXERk81xEIABdRP4MXUS6GV1EmCZdRFQzXUQyQF1E7kxdRMpZ
XUSYZl1EZHNdRDKAXUTujF1EupldRJimXURks11EIMBdRO7MXUTK2V1EiOZdRFTzXUQgAF5E
/gxeRLoZXkSYJl5EVDNeRCBAXkT+TF5EylleRIhmXkRkc15EMoBeRP6MXkTKmV5EmKZeRGSz
XkQywF5E/sxeRLrZXkSY5l5EVPNeREIAX0TuDF9EuhlfRJgmX0RUM19EIEBfRO5MX0S6WV9E
iGZfRFRzX0QggF9E7oxfRMqZX0SIpl9EVLNfRCDAX0TuzF9EutlfRIjmX0RU819EMgBgRP4M
YETKGWBEiCZgRGQzYEQyQGBE/kxgRMpZYESIZmBEZHNgRDKAYET+jGBEyplgRIimYERks2BE
MsBgRP7MYETK2WBEiOZgRFTzYEQgAGFE/gxhRLoZYUSIJmFEVDNhRDJAYUT+TGFEyllhRIhm
YURkc2FEIIBhRP6MYUS6mWFEmKZhRGSzYUQgwGFE7sxhRLrZYUSY5mFEVPNhRDIAYkTuDGJE
uhliRJgmYkRkM2JEIEBiRO5MYkS6WWJEiGZiRGRzYkQggGJE7oxiRMqZYkSYpmJEVLNiRDLA
YkTuzGJEutliRIjmYkRk82JEIABjRP4MY0S6GWNEmCZjRFQzY0QgQGNE7kxjRMpZY0SIZmNE
ZHNjRCCAY0T+jGNEupljRJimY0Rks2NEIMBjRP7MY0S62WNEmOZjRGTzY0QgAGRE/gxkRMoZ
ZESIJmREZDNkRCBAZET+TGREyllkRIhmZERkc2REMoBkRO6MZES6mWREiKZkRFSzZEQywGRE
/sxkRMrZZESY5mREZPNkRDIAZUT+DGVEuhllRJgmZURkM2VEMkBlRO5MZUS6WWVEmGZlRGRz
ZUQggGVE7oxlRMqZZUSIpmVEZLNlRDLAZUT+zGVEytllRIjmZURk82VEMgBmRO4MZkS6GWZE
mCZmRFQzZkQyQGZE7kxmRMpZZkSIZmZEZHNmRCCAZkT+jGZEuplmRIimZkRUs2ZEMsBmRP7M
ZkS62WZEmOZmRGTzZkQyAGdE7gxnRLoZZ0SIJmdEVDNnRCBAZ0TuTGdEyllnRIhmZ0RUc2dE
IIBnRO6MZ0TKmWdEmKZnRGSzZ0QgwGdE/sxnRMrZZ0SI5mdEVPNnRCAAaET+DGhEuhloRIgm
aERUM2hEMkBoRO5MaES6WWhEmGZoRFRzaEQggGhE7oxoRMqZaESYpmhEVLNoRCDAaETuzGhE
utloRIjmaERU82hEMgBpRP4MaUS6GWlEmCZpRFQzaUQyQGlE7kxpRMpZaUSIZmlEVHNpRCCA
aUT+jGlEuplpRIimaURks2lEMsBpRP7MaUTK2WlEiOZpRGTzaUQyAGpE7gxqRLoZakSYJmpE
VDNqRCBAakT+TGpEullqRKhmakRkc2pEIIBqRP6MakTKmWpEmKZqRFSzakQywGpE7sxqRMrZ
akSI5mpEZPNqRCAAa0T+DGtEuhlrRJgma0RkM2tEMkBrRO5Ma0TKWWtEmGZrRFRza0QggGtE
7oxrRNyZa0SIpmtEZLNrRCDAa0T+zGtEutlrRJjma0Rk82tEMgBsRO4MbES6GWxEiCZsRFQz
bEQgQGxE7kxsRMpZbESIZmxEZHNsRCCAbET+jGxEyplsRJimbERks2xEIMBsRP7MbETK2WxE
mOZsRGTzbEQgAG1E7gxtRMoZbUSIJm1EZDNtRCBAbUT+TG1EulltRIhmbURUc21EMoBtRP6M
bUS6mW1EmKZtRGSzbUQywG1E/sxtRLrZbUSI5m1EVPNtRDIAbkTuDG5EyhluRIgmbkRkM25E
MkBuRO5MbkS6WW5EmGZuRGRzbkQggG5E7oxuRLqZbkSYpm5EZLNuRDLAbkTuzG5EutluRIjm
bkRU825EMgBvRP4Mb0S6GW9EmCZvRGQzb0QgQG9E7kxvRLpZb0SYZm9EVHNvRCCAb0T+jG9E
yplvRJimb0RUs29EIMBvRO7Mb0TK2W9EiOZvRFTzb0QyAHBE7gxwRMoZcESYJnBEVDNwRDJA
cET+THBEyllwRJhmcERkc3BEIIBwRP6McES6mXBEmKZwRFSzcEQywHBE7sxwRMrZcESI5nBE
VPNwRDIAcUTuDHFEuhlxRJgmcURkM3FEIEBxRO5McUS6WXFEiGZxRGRzcUQygHFE7oxxRMqZ
cUSIpnFEVLNxRDLAcUTuzHFEutlxRJjmcURU83FEIAByRO4MckS6GXJEmCZyRGQzckQyQHJE
/kxyRMpZckSIZnJEZHNyRCCAckT+jHJEyplyRIimckRUs3JEIMByRO7MckS62XJEiOZyRFTz
ckQgAHNE/gxzRMoZc0SIJnNEZDNzRDJAc0T+THNEullzRJhmc0RUc3NEIIBzRO6Mc0S6mXNE
iKZzRFSzc0QywHNE7sxzRMrZc0SI5nNEZPNzRCAAdET+DHREuhl0RJgmdERUM3REIEB0RO5M
dETKWXREiGZ0RFRzdEQggHRE/ox0RMqZdESIpnREZLN0RCDAdET+zHREytl0RJjmdERk83RE
MgB1RP4MdUS6GXVEiCZ1RFQzdUQgQHVE7kx1RMpZdUSIZnVEZHN1RCCAdUT+jHVEypl1RJim
dURUs3VEMsB1RO7MdUS62XVEiOZ1RFTzdUQgAHZE7gx2RLoZdkSIJnZEZDN2RDJAdkTuTHZE
ull2RIhmdkRUc3ZEMoB2RO6MdkS6mXZEmKZ2RGSzdkQgwHZE/sx2RLrZdkSI5nZEZPN2RDIA
d0TuDHdEuhl3RIgmd0RkM3dEMkB3RO5Md0TKWXdEmGZ3RGRzd0QggHdE/ox3RLqZd0SIpndE
ZLN3RDLAd0TuzHdEytl3RJjmd0Rk83dEIAB4RO4MeETKGXhEmCZ4RFQzeEQgQHhE/kx4RLpZ
eESYZnhEZHN4RCCAeETujHhEupl4RIimeERks3hEIMB4RO7MeES62XhEiOZ4RFTzeEQyAHlE
/gx5RMoZeUSIJnlEVDN5RCBAeUTuTHlEull5RJhmeURkc3lEMoB5RP6MeUS6mXlEiKZ5RGSz
eUQgwHlE7sx5RLrZeUSY5nlEVPN5RDIAekT+DHpEuhl6RIgmekRkM3pEIEB6RP5MekS6WXpE
iGZ6RFRzekQggHpE/ox6RLqZekSYpnpEZLN6RCDAekTuzHpEutl6RIjmekRU83pEIAB7RP4M
e0S6GXtEiCZ7RFQze0QgQHtE/kx7RLpZe0SYZntEZHN7RDKAe0TujHtEypl7RIime0RUs3tE
MsB7RP7Me0TK2XtEmOZ7RGTze0QgAHxE7gx8RMoZfESIJnxEVDN8RDJAfETuTHxEull8RJhm
fERkc3xEMoB8RP6MfETKmXxEiKZ8RGSzfEQgwHxE7sx8RLrZfESY5nxEZPN8RCAAfUT+DH1E
yhl9RIgmfURkM31EMkB9RO5MfUS6WX1EiGZ9RGRzfUQygH1E7ox9RLqZfUSYpn1EVLN9RCDA
fUTuzH1Eutl9RJjmfURk831EMgB+RO4MfkS6GX5EmCZ+RGQzfkQyQH5E7kx+RLpZfkSIZn5E
ZHN+RCCAfkTujH5Eupl+RIimfkRUs35EMsB+RP7MfkTK2X5EiOZ+RFTzfkQgAH9E7gx/RLoZ
f0SYJn9EVDN/RDJAf0T+TH9Eyll/RIhmf0Rkc39EIIB/RP6Mf0TKmX9EiKZ/RGSzf0QgwH9E
/sx/RLrZf0SY5n9EZPN/RBkAgER3BoBE3QyAREQTgESqGYBEGSCARH8mgETdLIBERDOARLI5
gEQQQIBEf0aAROVMgERMU4BEqlmARBBggER3ZoBE3WyARERzgESqeYBEGYCARH+GgETdjIBE
TJOARLKZgEQQoIBEd6aARN2sgEREs4BEqrmARBDAgER3xoBE5cyARETTgESq2YBEGeCARH/m
gETl7IBETPOARLL5gEQQAIFEdwaBROUMgURME4FEqhmBRBAggUR3JoFE3SyBREQzgUSqOYFE
GUCBRH9GgUTlTIFERFOBRKpZgUQQYIFEf2aBRN1sgURMc4FEqnmBRBmAgUR3hoFE3YyBREST
gUSqmYFEEKCBRHemgUTlrIFETLOBRLK5gUQQwIFEf8aBRN3MgURM04FEqtmBRBDggUR35oFE
3eyBREzzgUSy+YFEEACCRHcGgkTlDIJERBOCRLIZgkQQIIJEdyaCRN0sgkRMM4JEujmCRBlA
gkR3RoJE5UyCRERTgkSyWYJEGWCCRHdmgkTdbIJETHOCRKp5gkQZgIJEd4aCROWMgkRMk4JE
spmCRBCggkR3poJE5ayCREyzgkSyuYJEEMCCRH/GgkTlzIJETNOCRLLZgkQZ4IJEf+aCROXs
gkRE84JEqvmCRCEAg0R3BoNE3QyDREQTg0SqGYNEGSCDRH8mg0TdLINERDODRKo5g0QZQINE
f0aDRN1Mg0REU4NEslmDRBBgg0R/ZoNE5WyDRERzg0SqeYNEEICDRH+Gg0TdjINERJODRLKZ
g0QZoINEf6aDRN2sg0REs4NEsrmDRBDAg0R3xoNE3cyDREzTg0Sq2YNEEOCDRH/mg0Tl7INE
RPODRLL5g0QZAIREdwaEROUMhEREE4REqhmERBAghER3JoRE3SyEREwzhESqOYREGUCERHdG
hETlTIRETFOERLJZhEQQYIREf2aEROVshEREc4REsnmERBCAhER/hoRE5YyEREyThESymYRE
EKCERH+mhETdrIRETLOERKq5hEQQwIREd8aEROXMhERM04REstmERBnghER/5oRE3eyERETz
hESq+YREEACFRHcGhUTdDIVETBOFRLIZhUQQIIVEdyaFROUshURMM4VEqjmFRBlAhUR3RoVE
5UyFRExThUSyWYVEIWCFRH9mhUTdbIVETHOFRKp5hUQZgIVEd4aFROWMhURMk4VEspmFRBCg
hUR3poVE5ayFRESzhUSyuYVEEMCFRHfGhUTlzIVETNOFRLrZhUQZ4IVEd+aFROXshURM84VE
qvmFRBAAhkR/BoZE5QyGREQThkSqGYZEECCGRH8mhkTdLIZETDOGRKo5hkQQQIZEf0aGRN1M
hkREU4ZEslmGRBBghkR/ZoZE3WyGRExzhkSyeYZEEICGRHeGhkTdjIZETJOGRLKZhkQZoIZE
f6aGROWshkRMs4ZEsrmGRBDAhkR/xoZE3cyGRETThkSq2YZEEOCGRH/mhkTd7IZERPOGRLL5
hkQQAIdEdwaHROUMh0REE4dEqhmHRBkgh0R3JodE5SyHREwzh0SqOYdEEECHRH9Gh0TdTIdE
RFOHRLJZh0QZYIdEd2aHRN1sh0RMc4dEqnmHRBCAh0R3hodE3YyHRESTh0SymYdEGaCHRH+m
h0TdrIdERLOHRLK5h0QZwIdEd8aHROXMh0RE04dEqtmHRBngh0R35odE5eyHREzzh0Sq+YdE
EACIRHcGiETdDIhETBOIRKoZiEQZIIhEdyaIROUsiERMM4hEsjmIRBBAiER3RohE3UyIRERT
iESyWYhEEGCIRHdmiETdbIhERHOIRKp5iEQQgIhEd4aIRN2MiERMk4hEspmIRBCgiER/pohE
3ayIREyziESquYhEEMCIRH/GiETlzIhERNOIRKrZiEQZ4IhEd+aIRN3siERM84hEqvmIRBkA
iUR3BolE3QyJREwTiUS6GYlEECCJRHcmiUTdLIlETDOJRLI5iUQZQIlEd0aJRN1MiUREU4lE
slmJRBBgiUR3ZolE5WyJRERziUSqeYlEEICJRH+GiUTdjIlETJOJRLKZiUQZoIlEd6aJROWs
iUREs4lEsrmJRBDAiUR3xolE3cyJRETTiUSy2YlEEOCJRHfmiUTl7IlETPOJRLL5iUQZAIpE
fwaKROUMikRME4pEshmKRBAgikR3JopE3SyKREQzikSyOYpEEECKRHdGikTlTIpETFOKRKpZ
ikQZYIpEd2aKROVsikREc4pEsnmKRBCAikR/hopE3YyKRESTikSqmYpEGaCKRHemikTlrIpE
RLOKRLK5ikQQwIpEf8aKROXMikRE04pEstmKRBDgikR/5opE5eyKREzzikS6+YpEEACLRHcG
i0TdDItETBOLRLIZi0QZIItEfyaLRO4si0REM4tEsjmLRBBAi0R/RotE3UyLRERTi0SqWYtE
GWCLRH9mi0TdbItERHOLRLJ5i0QZgItEf4aLRN2Mi0REk4tEspmLRBCgi0R/potE5ayLREyz
i0SquYtEGcCLRHfGi0TdzItETNOLRKrZi0QZ4ItEf+aLROXsi0RE84tEqvmLRBkAjER/BoxE
3QyMREwTjESqGYxEGSCMRH8mjETdLIxERDOMRLI5jEQQQIxEf0aMRN1MjERMU4xEslmMRBBg
jER/ZoxE5WyMRExzjESyeYxEEICMRH+GjETdjIxETJOMRLKZjEQhoIxEd6aMRN2sjEREs4xE
qrmMRBnAjER/xoxE5cyMREzTjESq2YxEGeCMRH/mjETd7IxETPOMRLL5jEQQAI1EfwaNROUM
jUREE41EshmNRBkgjUR3Jo1E3SyNREwzjUSyOY1EGUCNRHdGjUTlTI1ERFONRLJZjUQQYI1E
f2aNROVsjUREc41EqnmNRBmAjUR/ho1E3YyNREyTjUSymY1EGaCNRHemjUTlrI1ERLONRLK5
jUQZwI1Ef8aNROXMjURM041EqtmNRBngjUR35o1E3eyNRETzjUSq+Y1EEACORH8GjkTlDI5E
VBOORLIZjkQQII5EfyaORN0sjkRMM45EsjmORBBAjkR/Ro5E3UyORERTjkSqWY5EGWCORHdm
jkTlbI5ETHOORKp5jkQQgI5Ef4aOROWMjkRMk45EspmORBCgjkR3po5E3ayORESzjkSyuY5E
EMCORHfGjkTlzI5ERNOORKrZjkQQ4I5Ef+aORN3sjkRM845EqvmORBAAj0R/Bo9E5QyPREQT
j0SyGY9EGSCPRH8mj0TdLI9ETDOPRLI5j0QQQI9Ef0aPRN1Mj0RMU49EqlmPRBBgj0R3Zo9E
3WyPRERzj0SqeY9EEICPRHeGj0TljI9ETJOPRLKZj0QZoI9Ef6aPROWsj0RMs49EqrmPRBnA
j0R/xo9E5cyPREzTj0Sq2Y9EGeCPRHfmj0Tl7I9ETPOPRLL5j0QQAJBEfwaQROUMkERME5BE
shmQRBAgkER/JpBE3SyQREwzkESyOZBEEECQRHdGkETlTJBERFOQRLpZkEQQYJBEf2aQRN1s
kERMc5BEqnmQRBmAkER/hpBE5YyQRESTkESqmZBEEKCQRH+mkETdrJBETLOQRLK5kEQQwJBE
f8aQRN3MkERM05BEqtmQRBngkER35pBE3eyQRETzkESy+ZBEEACRRHcGkUTlDJFETBORRKoZ
kUQQIJFEfyaRROUskUREM5FEqjmRRBBAkUR3RpFE5UyRRExTkUSyWZFEGWCRRHdmkUTdbJFE
RHORRKp5kUQZgJFEf4aRROWMkURMk5FEspmRRBmgkUR3ppFE3ayRRESzkUSquZFEGcCRRH/G
kUTlzJFERNORRLLZkUQQ4JFEf+aRRN3skURM85FEqvmRRBkAkkR/BpJE3QySREwTkkSqGZJE
ECCSRHcmkkTlLJJERDOSRKo5kkQZQJJEf0aSRN1MkkRMU5JEqlmSRBlgkkR3ZpJE3WySRExz
kkSqeZJEEICSRHeGkkTljJJETJOSRKqZkkQQoJJEf6aSRN2skkREs5JEqrmSRBDAkkR/xpJE
5cySREzTkkSy2ZJEGeCSRHfmkkTd7JJERPOSRKr5kkQQAJNEfwaTROUMk0REE5NEshmTRBAg
k0R3JpNE5SyTREQzk0SyOZNEEECTRH9Gk0TdTJNETFOTRLJZk0QQYJNEd2aTROVsk0RMc5NE
snmTRCGAk0R3hpNE5YyTRESTk0SqmZNEEKCTRH+mk0TdrJNETLOTRKq5k0QQwJNEf8aTROXM
k0RM05NEqtmTRBDgk0R35pNE3eyTREzzk0Sq+ZNEGQCURH8GlETdDJRETBOURLIZlEQQIJRE
fyaUROUslERMM5REsjmURBBAlER3RpRE5UyURERTlESqWZREEGCURHdmlETdbJRETHOURLJ5
lEQQgJREf4aURN2MlERMk5REqpmURBmglER3ppRE5ayUREyzlESquZREEMCURH/GlETdzJRE
TNOURLLZlEQQ4JREd+aURN3slERE85REqvmURBAAlUR3BpVE3QyVREQTlUSqGZVEECCVRHcm
lUTdLJVERDOVRKo5lUQZQJVEd0aVRN1MlURMU5VEqlmVRBBglUR3ZpVE3WyVRExzlUSqeZVE
GYCVRH+GlUTdjJVETJOVRKqZlUQZoJVEf6aVRN2slURMs5VEqrmVRBDAlUR/xpVE5cyVRETT
lUSy2ZVEGeCVRHfmlUTd7JVETPOVRKr5lUQZAJZEdwaWROUMlkREE5ZEqhmWRBAglkR/JpZE
5SyWREQzlkSyOZZEGUCWRH9GlkTlTJZETFOWRLJZlkQQYJZEf2aWRN1slkREc5ZEqnmWRBCA
lkR/hpZE3YyWREyTlkSqmZZEGaCWRH+mlkTdrJZERLOWRKq5lkQZwJZEf8aWRN3MlkRE05ZE
stmWRBDglkR/5pZE3eyWREzzlkSy+ZZEEACXRHcGl0TdDJdERBOXRLIZl0QZIJdEfyaXRN0s
l0RMM5dEsjmXRBlAl0R3RpdE5UyXRExTl0SqWZdEEGCXRH9ml0TlbJdETHOXRKp5l0QQgJdE
d4aXRN2Ml0REk5dEspmXRBCgl0R/ppdE5ayXREyzl0SyuZdEEMCXRH/Gl0TdzJdETNOXRKrZ
l0QZ4JdEd+aXROXsl0RM85dEqvmXRBAAmER/BphE5QyYREwTmESqGZhEECCYRH8mmETdLJhE
TDOYRLI5mEQQQJhEd0aYRN1MmERMU5hEqlmYRBlgmER/ZphE3WyYRExzmESyeZhEGYCYRH+G
mETdjJhERJOYRLKZmEQZoJhEf6aYROWsmERMs5hEsrmYRBDAmER/xphE3cyYRETTmESy2ZhE
GeCYRHfmmETd7JhETPOYRLL5mEQZAJlEdwaZROUMmURME5lEuhmZRBkgmUR3JplE5SyZREwz
mUSyOZlEEECZRH9GmUTdTJlETFOZRKpZmUQZYJlEf2aZROVsmUREc5lEqnmZRBCAmUR3hplE
5YyZREyTmUSqmZlEGaCZRHemmUTdrJlERLOZRKq5mUQZwJlEf8aZROXMmURE05lEstmZRBDg
mUR/5plE3eyZREzzmUSy+ZlEGQCaRH8GmkTdDJpETBOaRLIZmkQQIJpEdyaaROUsmkRMM5pE
qjmaRBlAmkR3RppE3UyaRExTmkSyWZpEEGCaRHdmmkTdbJpETHOaRKp5mkQZgJpEd4aaROWM
mkREk5pEspmaRBCgmkR/pppE3ayaREyzmkSquZpEGcCaRH/GmkTlzJpERNOaRKrZmkQQ4JpE
f+aaROXsmkRM85pEsvmaRBAAm0R3BptE3QybREwTm0SqGZtEECCbRHcmm0TlLJtETDObRLI5
m0QQQJtEd0abRN1Mm0REU5tEslmbRBBgm0R/ZptE3WybRERzm0SyeZtEGYCbRHeGm0TdjJtE
TJObRLKZm0QQoJtEd6abROWsm0REs5tEsrmbRBnAm0R/xptE5cybRETTm0Sy2ZtEEOCbRHfm
m0Tl7JtETPObRKr5m0QQAJxEfwacRN0MnEREE5xEqhmcRBkgnER/JpxE5SycREQznESqOZxE
GUCcRHdGnETdTJxETFOcRLJZnEQZYJxEf2acRN1snEREc5xEsnmcRBmAnER/hpxE3YycREyT
nESqmZxEGaCcRHemnETlrJxERLOcRKq5nEQQwJxEf8acRN3MnERE05xEqtmcRBDgnER35pxE
5eycREzznESy+ZxEGQCdRH8GnUTdDJ1ETBOdRLIZnUQZIJ1EfyadRN0snUREM51EsjmdRBlA
nUR3Rp1E5UydRExTnUSqWZ1EGWCdRHdmnUTdbJ1ETHOdRKp5nUQQgJ1Ed4adRN2MnURMk51E
spmdRBCgnUR3pp1E3aydRESznUSquZ1EEMCdRHfGnUTlzJ1ETNOdRKrZnUQZ4J1Ef+adRN3s
nURM851EsvmdRBAAnkR3Bp5E5QyeREQTnkSqGZ5EECCeRH8mnkTlLJ5ETDOeRLI5nkQZQJ5E
d0aeRN1MnkRMU55EslmeRBlgnkR3Zp5E3WyeRExznkSyeZ5EGYCeRHeGnkTdjJ5ETJOeRLKZ
nkQQoJ5Ef6aeRN2snkREs55EqrmeRBnAnkR3xp5E3cyeRETTnkSy2Z5EEOCeRHfmnkTd7J5E
TPOeRKr5nkQQAJ9EdwafROUMn0REE59EshmfRBAgn0R/Jp9E3SyfREQzn0SqOZ9EGUCfRHdG
n0TdTJ9ERFOfRLJZn0QQYJ9Eh2afROVsn0RMc59EsnmfRBCAn0R/hp9E5YyfREyTn0SqmZ9E
GaCfRH+mn0TlrJ9ERLOfRKq5n0QQwJ9Ed8afRN3Mn0RM059EqtmfRBngn0R35p9E3eyfRETz
n0Sq+Z9EGQCgRH8GoETlDKBERBOgRKoZoEQZIKBEfyagROUsoEREM6BEqjmgRBBAoER/RqBE
5UygRExToESqWaBEEGCgRHdmoETlbKBERHOgRLJ5oEQZgKBEf4agROWMoEREk6BEqpmgRBmg
oER3pqBE3aygRESzoESyuaBEGcCgRH/GoETdzKBETNOgRKrZoEQQ4KBEf+agRN3soERE86BE
qvmgRBAAoUR/BqFE5QyhREwToUSqGaFEECChRH8moUTlLKFERDOhRLI5oUQZQKFEd0ahROVM
oURMU6FEslmhRBBgoUR3ZqFE5WyhRExzoUSqeaFEEIChRH+GoUTljKFERJOhRKqZoUQQoKFE
d6ahRN2soURMs6FEqrmhRBnAoUR3xqFE5cyhREzToUSy2aFEEOChRHfmoUTd7KFERPOhRLL5
oUQZAKJEdwaiRN0MokREE6JEqhmiRBAgokR/JqJE5SyiREwzokSqOaJEEECiRH9GokTlTKJE
RFOiRKpZokQQYKJEd2aiROVsokRMc6JEsnmiRBCAokR3hqJE3YyiREyTokS6maJEEKCiRHem
okTdrKJETLOiRKq5okQZwKJEd8aiROXMokRM06JEqtmiRBngokR35qJE5eyiRETzokSq+aJE
GQCjRHcGo0TlDKNETBOjRKoZo0QZIKNEdyajROUso0REM6NEsjmjRBBAo0R/RqNE3UyjRExT
o0SyWaNEGWCjRHdmo0TdbKNETHOjRKp5o0QZgKNEf4ajROWMo0REk6NEspmjRBmgo0R/pqNE
3ayjREyzo0SquaNEGcCjRHfGo0TdzKNERNOjRKrZo0QQ4KNEd+ajROXso0RE86NEsvmjRBAA
pER/BqRE3QykREwTpESqGaREGSCkRHcmpETdLKRERDOkRLI5pEQZQKREf0akROVMpERMU6RE
slmkRBBgpER/ZqRE3WykRExzpESyeaREEICkRH+GpETljKRETJOkRKqZpEQZoKREf6akROWs
pERMs6REsrmkRBDApER/xqRE5cykREzTpESq2aREEOCkRHfmpETl7KRERPOkRLL5pEQZAKVE
dwalROUMpUREE6VEqhmlRBAgpUR/JqVE5SylREQzpUSyOaVEEEClRHdGpUTlTKVETFOlRKpZ
pUQZYKVEf2alROVspUREc6VEsnmlRBCApUR/hqVE3YylRESTpUSymaVEGaClRHempUTlrKVE
RLOlRKq5pUQQwKVEd8alRN3MpURE06VEstmlRBDgpUR35qVE3eylRETzpUSq+aVEGQCmRH8G
pkTdDKZETBOmRLIZpkQZIKZEdyamRN0spkRMM6ZEqjmmRBBApkR/RqZE3UymRExTpkSqWaZE
EGCmRHdmpkTdbKZETHOmRKp5pkQZgKZEf4amROWMpkREk6ZEqpmmRBmgpkR3pqZE5aymREyz
pkSyuaZEEMCmRHfGpkTlzKZETNOmRLrZpkQQ4KZEf+amRN3spkRM86ZEsvmmRBAAp0R3BqdE
3QynREwTp0SqGadEGSCnRH8mp0TlLKdERDOnRLI5p0QQQKdEd0anRN1Mp0RMU6dEslmnRBBg
p0R/ZqdE3WynRExzp0SyeadEGYCnRH+Gp0TljKdETJOnRLKZp0QZoKdEd6anRN2sp0RMs6dE
srmnRBDAp0R/xqdE5cynREzTp0Sq2adEEOCnRHfmp0Td7KdETPOnRLL5p0QQAKhEdwaoRN0M
qERME6hEqhmoRBAgqER/JqhE5SyoREQzqESyOahEGUCoRHdGqETlTKhETFOoRLJZqEQQYKhE
d2aoRN1sqERMc6hEqnmoRBCAqER3hqhE5YyoREyTqESqmahEGaCoRH+mqETlrKhETLOoRLK5
qEQZwKhEf8aoRN3MqERM06hEstmoRBngqER/5qhE3eyoREzzqESy+ahEEACpRH8GqUTlDKlE
RBOpRKoZqUQQIKlEfyapRN0sqUREM6lEsjmpRBBAqUR/RqlE5UypRERTqUSqWalEGWCpRHdm
qUTlbKlETHOpRKp5qUQZgKlEd4apRN2MqURMk6lEqpmpRBmgqUR/pqlE5aypRESzqUSyualE
EMCpRH/GqUTlzKlERNOpRLLZqUQQ4KlEd+apROXsqURE86lEsvmpRBkAqkR3BqpE7gyqREQT
qkSyGapEGSCqRHcmqkTlLKpERDOqRLI5qkQQQKpEd0aqRN1MqkRMU6pEqlmqRBlgqkR3ZqpE
3WyqRERzqkSqeapEGYCqRH+GqkTdjKpETJOqRKqZqkQZoKpEd6aqRN2sqkRMs6pEqrmqRBnA
qkR3xqpE5cyqREzTqkSq2apEGeCqRHfmqkTd7KpETPOqRKr5qkQZAKtEfwarRN0Mq0RME6tE
shmrRBAgq0R3JqtE5SyrREwzq0SqOatEGUCrRH9Gq0TlTKtERFOrRLJZq0QQYKtEd2arROVs
q0RMc6tEqnmrRBCAq0R3hqtE3YyrREyTq0SqmatEGaCrRHemq0TdrKtERLOrRLK5q0QQwKtE
d8arROXMq0RM06tEqtmrRBngq0R35qtE5eyrREzzq0Sy+atEGQCsRHcGrETdDKxETBOsRLIZ
rEQQIKxEfyasROUsrEREM6xEsjmsRBBArER3RqxE5UysRExTrESqWaxEGWCsRHdmrETlbKxE
RHOsRKp5rEQQgKxEf4asRN2MrERMk6xEupmsRBCgrER/pqxE3aysREyzrESquaxEGcCsRHfG
rETdzKxETNOsRKrZrEQQ4KxEf+asROXsrERM86xEqvmsRBAArUR/Bq1E3QytREwTrUSyGa1E
ECCtRH8mrUTlLK1ETDOtRLI5rUQQQK1Ef0atRN1MrUREU61EslmtRBlgrUR/Zq1E3WytRERz
rUSyea1EGYCtRH+GrUTdjK1ETJOtRKqZrUQQoK1Ed6atRN2srURDs61EsrmtRBjArUR3xq1E
3cytREPTrUSq2a1EGOCtRHfmrUTl7K1ETPOtRLL5rUQQAK5EdwauROUMrkRME65EshmuRBAg
rkR3Jq5E3SyuREMzrkSqOa5EEECuRHdGrkTlTK5ETFOuRKpZrkQYYK5Ef2auROVsrkRDc65E
snmuRBCArkR/hq5E5YyuREyTrkSqma5EGKCuRHemrkTlrK5ETLOuRKq5rkQYwK5Ef8auRN3M
rkRM065EstmuRBjgrkR/5q5E3eyuREzzrkSy+a5EGACvRHcGr0TdDK9ETBOvRLIZr0QQIK9E
fyavROUsr0RMM69EqjmvRBBAr0R3Rq9E3UyvRENTr0SyWa9EGGCvRHdmr0TlbK9ETHOvRKp5
r0QYgK9Ef4avROWMr0RDk69EspmvRBCgr0R3pq9E5ayvREOzr0Syua9EGMCvRH/Gr0TlzK9E
TNOvRKrZr0QQ4K9Ef+avROXsr0RD869EqvmvRBAAsER/BrBE5QywREwTsESqGbBEECCwRHcm
sETlLLBETDOwRKo5sEQQQLBEd0awRN1MsERDU7BEslmwRBhgsER/ZrBE5WywRENzsESqebBE
GICwRHeGsETljLBEQ5OwRKqZsEQQoLBEf6awROWssERDs7BEqrmwRBDAsER/xrBE5cywREPT
sESq2bBEGOCwRHfmsETl7LBETPOwRKr5sEQYALFEfwaxROUMsURDE7FEshmxRBggsUR3JrFE
5SyxREwzsUSqObFEEECxRHdGsUTlTLFETFOxRKpZsUQYYLFEf2axRN1ssURMc7FEqnmxRBCA
sUR/hrFE3YyxREyTsUSqmbFEGKCxRHemsUTdrLFEQ7OxRKq5sUQQwLFEf8axROXMsURD07FE
stmxRBjgsUR35rFE5eyxREPzsUSq+bFEGACyRHcGskTdDLJETBOyRKoZskQQILJEdyayROUs
skRDM7JEqjmyRBhAskR3RrJE3UyyRExTskSqWbJEGGCyRHdmskTlbLJEQ3OyRKp5skQQgLJE
f4ayRN2MskRMk7JEqpmyRBigskR3prJE5ayyREOzskSyubJEEMCyRH/GskTdzLJETNOyRKrZ
skQY4LJEf+ayRN3sskRD87JEsvmyRBgAs0R/BrNE5QyzREMTs0SqGbNEECCzRHcms0TdLLNE
QzOzRKo5s0QYQLNEd0azROVMs0RMU7NEqlmzRBBgs0R3ZrNE5WyzRENzs0SqebNEEICzRH+G
s0TljLNETJOzRLKZs0QQoLNEf6azRN2ss0RMs7NEqrmzRBjAs0R/xrNE3cyzREzTs0Sy2bNE
EOCzRHfms0Tl7LNEQ/OzRKr5s0QQALREfwa0ROUMtERDE7REqhm0RBggtER/JrRE5Sy0REMz
tESyObREEEC0RHdGtETdTLREQ1O0RLJZtEQQYLREd2a0RN1stERDc7REqnm0RBCAtER3hrRE
5Yy0REyTtESymbREGKC0RHemtETdrLRETLO0RKq5tEQQwLREd8a0RN3MtERD07REqtm0RBDg
tER35rRE3ey0REzztESq+bREGAC1RHcGtUTdDLVETBO1RLIZtUQQILVEfya1ROUstURMM7VE
sjm1RBhAtUR3RrVE3Uy1RENTtUSqWbVEEGC1RH9mtUTlbLVETHO1RKp5tUQYgLVEf4a1ROWM
tURDk7VEqpm1RBCgtUR3prVE5ay1REyztUSyubVEGMC1RH/GtUTdzLVETNO1RKrZtUQQ4LVE
d+a1RN3stURM87VEqvm1RBgAtkR3BrZE3Qy2REwTtkSqGbZEECC2RH8mtkTdLLZEQzO2RKo5
tkQQQLZEd0a2ROVMtkRMU7ZEqlm2RBhgtkR3ZrZE5Wy2RENztkSqebZEGIC2RHeGtkTljLZE
TJO2RLKZtkQYoLZEd6a2RN2stkRMs7ZEqrm2RBDAtkR3xrZE3cy2REzTtkSy2bZEEOC2RH/m
tkTl7LZETPO2RLL5tkQYALdEfwa3ROUMt0RME7dEqhm3RBAgt0R3JrdE3Sy3REMzt0S6ObdE
GEC3RH9Gt0TlTLdETFO3RKpZt0QYYLdEd2a3ROVst0RDc7dEqnm3RBCAt0R3hrdE3Yy3REyT
t0SqmbdEEKC3RHemt0TdrLdETLO3RKq5t0QQwLdEd8a3ROXMt0RM07dEstm3RBDgt0R35rdE
3ey3REzzt0Sy+bdEEAC4RH8GuETlDLhETBO4RKoZuEQYILhEdya4ROUsuERDM7hEsjm4RBBA
uER3RrhE5Uy4RENTuESqWbhEEGC4RH9muETlbLhETHO4RLJ5uEQYgLhEd4a4ROWMuERMk7hE</AssayXData><AssayYData Points="5562">WWBBQONKQUDLY0FAcy9BQCWKQUCgX0FA95BBQDJDQUBkqkFAAIFBQGNnQUBOTUFAZVtBQMKD
QUCnTEFAKWRBQJqDQUBTdkFAEIRBQKWlQUBF0kFAKlNBQLiXQUCMVEFAZsRBQESzQUARukFA
iWBBQL5hQUCOsEFACcJBQFPXQUBivUFAVwFCQDTZQUCMkEFAsY5BQBaeQUCEeUFA3N9BQK7U
QUDzEUJAM69BQDi8QUDECkJAGMpBQNreQUA2DUJADApCQPOmQUA7+0FAZC1CQJodQkCkKEJA
PAtCQHILQkAQ7kFAyf5BQFCuQUBl+EFA3wRCQMAaQkBiaEJAPxhCQDg7QkCMLEJAXRdCQIMK
QkDpEkJANRlCQMMOQkDr8EFARgNCQL8zQkANTkJAZD5CQFV3QkCuPUJAazdCQHf1QUD0A0JA
XzRCQOUmQkA7PEJAoDVCQL9cQkDgWUJAiT5CQAgNQkD6EEJAFOhBQCgCQkD5qkJAEx5CQB8y
QkCNYEJAZHhCQJIhQkDKBUJAOXRCQN1VQkDt9EFASaNCQCZPQkBS8kFA1DVCQEvMQkCYJUJA
lGNCQLhAQkA5VUJA6U9CQO6TQkDY40FA9ntCQJybQkBgU0JAmzZCQF9wQkBTakJAo11CQJKf
QkA5bEJAJ11CQCY9QkBha0JARo1CQKI+QkBXVUJAL4JCQERgQkDRV0JAu4JCQNxuQkA/G0JA
yXJCQNdbQkCUf0JATE9CQPfJQkC2Y0JAAWlCQNaSQkCRfEJAiDZCQP6uQkCVmUJAvzVCQKuB
QkB3UUJAaYdCQGmzQkA+VUJA9YhCQCBjQkAsZ0JArndCQOBSQkCEg0JAnlBCQHuCQkCig0JA
X55CQL5uQkDYwUJAR0JCQBmmQkBSYkJAGF9CQARkQkARekJANI1CQGiIQkCmZEJAJKpCQGd+
QkChpUJAFH5CQKm3QkC+ckJALZlCQF9ZQkC6cEJARspCQLS2QkDX40JAZZlCQLOyQkCpjkJA
fbxCQCuVQkBwkkJA3JxCQIu/QkCKo0JASpNCQIbFQkDnl0JAbHBCQMEEQ0CZoUJA3IJCQPGa
QkAwg0JAeGZCQCvCQkA+pEJAkKdCQBe+QkDXlkJAB65CQCuXQkADtEJA1q5CQH2PQkCJs0JA
HHZCQHilQkCQnUJA8L1CQJd+QkA5fUJAL81CQE2vQkAOz0JA54ZCQAqPQkCpwEJAZeBCQHBq
QkC55EJAGbdCQI+VQkC0w0JAeghDQKvNQkAv4kJA/IxCQFAUQ0Dr0UJAENBCQE30QkBeWUNA
0xhDQF60QkC44EJA6x9DQJYwQ0Di/kJAueFCQB+BQkC7w0JAaKFCQHTRQkCiAkNA8ddCQHTL
QkAiFENAifdCQAzCQkCY40JADuhCQPd9QkAxFkNAggVDQI3VQkAzEUNAMP9CQO4JQ0AO7kJA
6d9CQHLsQkCt+0JAx7pCQM/VQkBw3kJAvYdCQKr9QkAiBkNAlhBDQE0MQ0DkIENAlMJCQA/0
QkBOF0NAVPtCQETTQkBuvkJA/B1DQIQxQ0Ca+UJAcbtCQCNmQ0DtzEJA6eZCQLaxQkBa3EJA
RiBDQHb6QkC0GENAygdDQPE+Q0Di6kJAn9NCQHD9QkA+zkJAM+BCQDE0Q0D+GENAPvhCQOn9
QkBXAUNA+jpDQO5RQ0Aq5kJASOdCQPM3Q0AAG0NAff9CQAgoQ0CxN0NAWFZDQPQeQ0CDGUNA
3ANDQDEoQ0DiRENA/eJCQNtaQ0DlG0NASDxDQO4kQ0CiEUNApTBDQH5AQ0DDZENASDpDQDEu
Q0BRKENAFwNDQJwnQ0B9DENAy8tCQIr+QkDN+0JAtWBDQC9NQ0ADFENAv1VDQCQdQ0BS+EJA
kl9DQJ87Q0CLL0NAWc1CQM0lQ0BDNUNAAw5DQAkEQ0C+TUNAvl9DQC0fQ0C4KENA6BpDQJJV
Q0A2AENAy01DQJINQ0CnG0NAX8dCQFETQ0BXdUNAEHZDQM1vQ0DFOUNARXVDQHBwQ0CpRUNA
r0hDQIdsQ0AkBUNAw0BDQPs/Q0DEGUNAAG5DQIEeQ0CVJ0NAumRDQLRwQ0AOPkNAJTBDQJkL
Q0DggUNALkdDQNQiQ0AfYUNADFNDQMQpQ0BxW0NAKC5DQLMyQ0DhEkNAS2JDQDReQ0BLXENA
MQlDQO1kQ0BpJENAyAxDQO03Q0DuXkNA02NDQMA0Q0DBGENAXgxDQMmCQ0DgiUNAh2hDQEaE
Q0BpikNAe4RDQG1gQ0C+SkNAsf9CQP09Q0BuIENA2FNDQMMNQ0CQTUNAIlNDQLgJQ0BO90JA
QHhDQCCrQ0AjbENAaj9DQI9GQ0B7RUNAM0dDQGQ0Q0BiAUNAe2pDQPJgQ0CTk0NAFExDQPKi
Q0ARKkNArmVDQANSQ0BUcUNA71pDQBmMQ0DHPENAeixDQAqXQ0BaZkNAnidDQKiOQ0BkekNA
F1pDQCowQ0DFjENAP51DQGNVQ0Ajm0NAKJRDQDhyQ0Aid0NAeGVDQIVfQ0DQbkNA7UZDQACf
Q0D9lkNAepxDQFOXQ0CzhENA5JVDQN24Q0AmI0NAbzlDQF10Q0DybENAWkFDQAvFQ0CUlUNA
hMhDQKteQ0D8Y0NAJXtDQCeiQ0BIcENAGHxDQO6ZQ0AxfkNAVbNDQNC6Q0DveENAhrJDQD2L
Q0ABlkNADMBDQBq3Q0D9kUNA3WhDQMRcQ0Cl0UNAXuZDQNJzQ0D+mENAa31DQFvPQ0AaikNA
PYVDQA91Q0ATvUNAdIBDQBLhQ0CJlkNAXKhDQEFZQ0CqoUNAtKhDQPqsQ0DZgkNAlXJDQKmC
Q0ACfUNAI29DQGqtQ0AuuUNA7qJDQO/AQ0CbsENAXKBDQEJhQ0CVjUNAeZJDQJ5ZQ0BZkUNA
Cr5DQJyBQ0CVtENASndDQB6+Q0Dvs0NAnpNDQGS5Q0APxkNAcNJDQEWGQ0DndkNAC4JDQOq8
Q0B2hENAhNRDQH7FQ0AAbkNAKwBEQCfpQ0Ay10NAeIdDQN3hQ0AfgkNAUKJDQPCgQ0BwzkNA
D7BDQM2FQ0Db5UNA47RDQBCmQ0ADfkNADLtDQBGZQ0Ac8ENAV5BDQDmJQ0CbvENAt6hDQFyv
Q0Bf9ENAcMNDQD2JQ0Chr0NAEd5DQAadQ0B17ENAR6FDQLDwQ0BxfkNAjLZDQEiMQ0C0xENA
mrxDQI/rQ0B1rENAkONDQGoKRECR6UNAibVDQGbcQ0ChvUNADtZDQHYUREAjsUNARbVDQCzF
Q0B9xkNAfABEQBkARECs90NAn/9DQFbrQ0CwCERAS8ZDQOPDQ0Dt5kNAgOxDQM3eQ0BFpkNA
nN5DQIbHQ0C1iENAlJRDQDnSQ0BQx0NAJeNDQF77Q0BRsENAj7pDQO3hQ0DO4ENAVs9DQOa+
Q0Dk6UNA0OBDQHKuQ0AX2kNA6OpDQKPBQ0AYokNACgdEQGXhQ0An7ENAZeZDQNPHQ0CIKERA
AShEQLLIQ0AYw0NAj+5DQKDsQ0A/BERAAB1EQKfFQ0AIJURAr91DQFr9Q0B9I0RAtttDQIPf
Q0Af2ENA+AdEQMIcREAa5ENAfg1EQDTyQ0AvBURAleZDQOuoQ0BUkUNA4f5DQKvuQ0ADoENA
CfNDQNEnRECOyENAm+lDQETQQ0D67UNAaNVDQG8gREBK70NAffRDQJcIREDCz0NAoxFEQLf4
Q0DG50NAsrhDQMXbQ0AIAkRA2gREQLDEQ0Cs6ENAceVDQOvqQ0CYA0RAmg1EQKApREDTSURA
NeNDQPjnQ0ALDERAGDJEQJX/Q0ADwENA+SlEQN8SREBP80NApfVDQLi/Q0AqG0RA1T1EQMf8
Q0DYvUNAP8xDQBIERECU80NAVhpEQIATREBqI0RAYuFDQKLpQ0D0UURAlN9DQFjbQ0DwCERA
IDFEQGAnRED87kNA0Q5EQCTAQ0DqTERAxhBEQOsqREBc70NAvC5EQLkkRED0ykNAvg9EQE7n
Q0AY60NALz1EQDTtQ0DH4ENAUBJEQJc1REAR8UNAOQREQPQ/RECd6ENAKxhEQPELRECy80NA
MR5EQI1hRECKDkRAx0pEQBBFREAj3UNAgeVDQHEvREBZH0RAQwpEQHEJREAw8ENAoi1EQClQ
REDaKkRA5klEQP4UREDDO0RAw29EQCXkQ0CyTkRAWSpEQDNNREBTGkRAdUBEQKgJREAzU0RA
5ipEQKaLREDna0RAH9hDQOAYREBFOURAzflDQFNQREB9VkRAoGpEQFwzREBAEURA4UFEQD9F
RECUJERAFRhEQE4RREByW0RAoVREQGE4RECAF0RAWF9EQC9uREDcVkRAViBEQKQ5RECO5UNA
6f5DQHg5REAZN0RAsiFEQP4HREBmTERA80NEQCZDREByMkRAHm5EQLllREBreERAJyBEQIUy
REDnKkRAlgBEQMZ2RED3N0RAqhtEQMFUREBDNERApEtEQEFTREDLTURAqi5EQN2JREBrJERA
H4NEQK8MREBGTERAK3pEQJ5WRECP90NALllEQKF3REAGF0RAgylEQKSdREAjaERAYTFEQIZY
RECJM0RAoEFEQORiRECwQURAlF9EQPwUREDTiURAz11EQPsqREDNU0RA93ZEQPQkREBLNURA
vJpEQLtlREALWkRAjUhEQAtFREBoT0RAIDlEQCg+REA4V0RAZktEQOpjREAHVURAPHREQF1h
RECyhkRAS3FEQAI7REAIUkRAJ1xEQJkxREAnV0RA+mFEQP93REAQZERAGIBEQBFrRED4ikRA
pZ9EQHJgRECsM0RA9kNEQAAlREAwcURAeVxEQJeuREA3JURA+YBEQHiAREDTZERAfy5EQMGC
REDPdERAZz9EQB6aREC0O0RAfhlEQFVKREC/akRAtH5EQPZ/RECpgkRA2EREQEiSREAeOkRA
WWFEQK2TREB7m0RAMrVEQKg1RECJm0RAYlNEQOlfREDrcERAa7VEQPJ2RECoK0RA9KBEQDJ4
RECdSURAFcNEQH2YREDGd0RARHxEQBGfREDNeERAJkNEQGJbRECiSURAL69EQAVaRECqn0RA
ua1EQD1KREBBQERAvJZEQEiORECSvERAMX5EQEMtREDwPkRApV1EQBJ2REB9U0RAPW1EQM1u
RECWZERAwXZEQCulREAmtERAEl5EQLOyRECaVkRAxYFEQFFEREBEd0RAWWxEQHQxRED8k0RA
P4lEQGcWREBJkkRA7lhEQKm1REAci0RAXodEQMinRED5xERA2WREQFedRECmtkRA4/REQEqc
REBOd0RARahEQLWfREDykURAom5EQAGEREAiR0RANGpEQF16RECej0RAKEVEQPBwRED8q0RA
zGZEQKOkREBqyERANnNEQEB0REBS/kRAlWlEQEWqRECVp0RAZohEQPt5RECeyERAXcZEQNKs
REB+Y0RAFcZEQKapREDDnkRAFXZEQLvzREAWk0RAKZpEQDmrREBuj0RApJxEQLy4REDNskRA
zsREQK6BREAm3ERA1nREQIRZREBdhkRAQXVEQMfRREBL9kRAy9REQMeUREBzzURAWIZEQC6z
REBkqURA77NEQMp+REAAkURAsc1EQIe3RECRlERAAFxEQA/FREAVUERAEpdEQDy0RECAEkVA
P4NEQOp1REBNTURAKsJEQKeuREC7vkRARLlEQPXbREAqf0RAN8REQB+gREC1rERA/chEQAyc
RECrgERAZ4tEQB2oREDxv0RAUtVEQHajREB9mERA0fREQAiOREAFpERAZc9EQP20REBCtkRA
EmhEQGoIRUBGqERAL7hEQL68REDns0RA//NEQDXYRECotURAa+FEQIvdREBu/URA22dEQDq9
RECexkRAw49EQOPRREBhfURA0t9EQPqlRED580RAOdpEQN+4REAgqURAOJREQIQRRUBp6URA
+6REQPncREAA30RAnsdEQBrmREBSzERAsQlFQDLCREAlpkRAE85EQPmzREC9vkRA19BEQAax
REApmkRAR7dEQAHPREAVvURALfJEQNSVREAjx0RAtPVEQFvuRECdxERA8vlEQB/FRECXpERA
gthEQLrBREBCzURAYL5EQKivREBRfURA7elEQAHHREDt90RAdMhEQJi0REBekERAwrJEQOfU
REBouERAip1EQM+/REDkDUVArdVEQDAdRUCrDEVAYrREQBboREAct0RAewdFQCXrREDSz0RA
ufBEQG8QRUD3zkRAkgRFQL0ARUCb80RAS9tEQAuxREDm2URAgdhEQIcMRUB/5ERA0BZFQFUW
RUDl7URA/s9EQFWEREBJ30RAeaxEQGrFREAL/kRANcNEQCzIREAdDEVAQ+5EQL8ORUDOy0RA
ES5FQD3SRED3D0VAHQlFQOSYREB5oERAPOJEQOnbREA2pURAYPFEQFvzRECyu0RAhzRFQOvW
REBS9ERAxRxFQNjBREAQ9kRANCFFQICzRECZnkRAyP9EQDciRUBSBUVAxdlEQNb8REBa2ERA
MNdEQALeREArJEVAWM5EQBCiREC/ukRAH/5EQHUnRUA230RA4ZlEQFnSRECy80RAs9pEQMwL
RUAjDEVAFApFQJHuRED4wURA5r1EQChFRUCiIUVA/upEQNHpREAE9ERACvpEQBY0RUB27kRA
ldZEQK0PRUAx50RAxdFEQI0MRUBqH0VAoNlEQIThREAhPkVA7/5EQHPeRECG9URAL+hEQLPx
REBAC0VAuzpFQNPfREA2zURAHgFFQOTxREAsxURARONEQKHsRED82URAHwJFQN8dRUA2FUVA
lvdEQJMKRUCfEkVA//NEQIQHRUByCkVAHCJFQJMfRUC/D0VAOx9FQD8eRUB8WUVAHPREQNw6
RUBoA0VAzglFQHT0RECEy0RALjNFQC8IRUAmJUVAvgtFQB1LRUAQNkVAZxJFQKToREBDJUVA
4EVFQIxGRUA1AEVAQs9EQP2mRECBQUVAaOVEQGMWRUBszERAc+BEQPERRUDYE0VAVzFFQEzr
RECd0URAOAZFQNoSRUCJ40RAufVEQMsDRUDY+0RAWCdFQIE2RUAsD0VA/S5FQLpORUCVwkRA
TCBFQNz1RECeT0VAODRFQCRKRUDRDUVAjUZFQOluRUDM8kRAxfZEQM8XRUBhFEVAnBBFQBpL
RUCkOUVAsNVEQLTwREDJMUVAl/pEQDHEREAkCkVAAzdFQJQrRUB/I0VAtfZEQCBoRUCzKEVA
sGNFQA8URUAYCEVAIwZFQFhKRUCq/URAP1BFQE0pRUBa5ERArFBFQCE5RUBBJUVAfyxFQNMd
RUCIQ0VAWUdFQMIARUCRYEVA7CNFQI0XRUADNkVAAy1FQAD/REAOK0VArCtFQL4nRUCNSEVA
3PhEQP0BRUC9IkVAKDhFQG09RUALA0VA2PJEQGkORUBY6URA9VtFQGo1RUDOQUVAMBNFQNU5
RUCKOkVALEZFQMNnRUC2MkVAixpFQA1JRUAxQEVAFBRFQBMpRUCuhEVAPHNFQJjoREAJOEVA
H2RFQCwCRUCbHUVAXndFQORFRUCzNUVATUJFQHEeRUBxV0VA0FNFQMhPRUC4J0VAilNFQKZV
RUCvREVA+DNFQOViRUCnOEVA6ylFQK4FRUA8MEVA3wlFQNs6RUBuIEVAey9FQBc7RUA0cEVA
WFlFQFdARUCZUUVAIoFFQMw6RUBN90RA4k1FQCVCRUAsOEVAIjhFQH5ORUDNcUVAkDNFQH4Y
RUCKF0VAAkFFQBNPRUCDa0VA4B1FQJc9RUDCLUVANh9FQGY1RUDmOEVASyFFQDP4REAVcEVA
YRZFQHdKRUDGEEVA7yxFQHZMRUAgQ0VAoTJFQMUwRUDU30RAYytFQEkkRUAXeUVAJSpFQLZZ
RUBAgkVALPxEQKyJRUAKVEVAxwhFQOoyRUDdVUVASBxFQAkyRUAGP0VAQRlFQHT6REC5NUVA
WxxFQAg/RUCQdEVAhTVFQDZcRUDEOkVAWVhFQFdVRUDjiUVA/GJFQNcfRUDOdUVAh31FQOv7
RECqPUVAz3lFQJRARUBTJEVAf4NFQHiCRUAwEkVAyE5FQF9vRUD4FEVAQTxFQK+ARUBwTUVA
03ZFQFJzRUA1C0VAaV1FQKnzRECWYUVAa2NFQMcSRUDHWUVATnlFQOBQRUCNOkVA+0BFQEBV
RUCQYEVAeXNFQIlARUBuc0VAx31FQOELRUBgf0VALWlFQEyJRUDckUVAW21FQHNeRUCRcUVA
/kFFQKWMRUC/M0VAFz9FQJaWRUDSYEVAZ4hFQKWsRUDyU0VAQmdFQKVARUC2WUVAJDdFQMA9
RUCxpUVAyytFQFotRUCtdUVAcYdFQAApRUB7d0VA5z9FQMo/RUARPEVAFYdFQC6NRUBem0VA
ZmhFQERMRUAFjkVAkTZFQJFYRUCBO0VAdIpFQDNsRUDuu0VAq4ZFQBuLRUB6H0VA0klFQJ28
RUChS0VAS3dFQK11RUAfRkVAf0pFQO5ORUBgp0VACDVFQHZJRUCITUVAa5JFQOdkRUDijEVA
5eVFQEaURUBpXUVAN59FQPSARUAuOUVAlp5FQBm7RUBUPkVATFVFQHV9RUD4s0VA/UlFQEOD
RUBxj0VAn2dFQFhxRUB+iEVACm9FQGxCRUBJh0VAR2FFQBpWRUBHiUVAoYxFQK6BRUC4SEVA
06hFQByWRUCtfUVANm9FQA6GRUDjb0VA+GxFQKplRUDXeUVAUE5FQESlRUBeckVAnbJFQGR9
RUA5SkVABMZFQGDGRUDUWEVA74pFQH+/RUC5rUVADHtFQH6SRUBjuUVAN3RFQFS8RUCLY0VA
PXdFQGNeRUCWx0VAhFlFQJMoRUAbgEVAxqFFQCaBRUBqU0VALKNFQFO9RUBfYkVAA3tFQKeO
RUAKUEVAd1xFQEJ5RUDrbUVArohFQAndRUCynkVAJ3pFQLFBRUCUekVAx1tFQIZvRUDjgEVA
HidFQGRURUC/h0VAPVNFQAbGRUA2gEVA9ZJFQBqqRUBbZ0VAlIxFQEZ0RUBhjkVA4KZFQCWA
RUAjUkVANd1FQLGbRUCFy0VA9YhFQA9qRUDwdkVAyntFQO6FRUDgakVAWGVFQL2IRUDyf0VA
OWpFQLTERUDesEVATp1FQB0wRUBvUEVAJ6JFQJgoRUA/e0VA3YRFQKF9RUAPeUVAsI1FQE9x
RUAWZUVAzHJFQKaLRUAtdkVA/aRFQEJwRUCMpUVAXa9FQHZ+RUD6xUVAV69FQEetRUADXEVA
oahFQJJtRUB2pkVA9n9FQB+gRUDGjEVAsplFQA12RUBvpUVAct1FQFdlRUC6gEVA1c5FQBZh
RUBOXUVADVNFQB6eRUAjj0VA+ZRFQP1jRUBbWkVAR5xFQOKZRUBVvUVARq1FQPWtRUBv9EVA
KnlFQFWZRUAMnEVAcIBFQLCKRUBbskVA/ZhFQCO4RUAExEVAX95FQGuURUBPvkVAzqxFQPJr
RUA34UVA1l9FQLSARUCCmUVA1L9FQMKFRUDxm0VACohFQFS1RUCZnkVAFbxFQIzKRUBaqUVA
6tpFQAWsRUDpt0VAAbBFQBWARUDBrUVAk69FQGsERkC4pkVAcNBFQAmoRUCEv0VAdcJFQDmz
RUByhUVAFNFFQK+vRUA7hEVAQ7BFQNuqRUBYlkVAkIlFQG+fRUD890VAKGVFQLeORUDJsUVA
h3VFQHakRUAZ10VA9uVFQKqaRUCrzUVAbHhFQOdjRUAYxEVA4bBFQKiURUB1kkVAzLRFQPVo
RUAb0UVAe55FQHvkRUDNoEVAHMVFQIS+RUBusUVAibVFQFenRUBex0VAbwZGQN7SRUBljEVA
jrxFQMLDRUDJvkVA25BFQOCnRUDXjUVANZNFQKyrRUDgukVATqhFQGipRUDNikVANbtFQEfI
RUDptEVAIrtFQGRxRUCjxkVA4NNFQJSwRUBLrkVALopFQNiyRUDiwkVASZxFQDOpRUBoskVA
rfNFQISsRUA5rkVAz7pFQIPURUC7vkVAhN9FQFXRRUCqgEVAx8RFQL3URUAfwEVA4INFQEGl
RUAHlkVAlYdFQGubRUCkukVA0YRFQO3ARUBdm0VAacBFQO+0RUCQ2kVAc3JFQNOVRUDTw0VA
GbBFQIjGRUC72EVAiLVFQFbsRUA1iUVAAfJFQGX0RUAJyUVAHdlFQF3IRUDy1kVA9MRFQDun
RUA3kkVA3X9FQGnyRUDTgkVAj71FQB69RUC4mUVAGOFFQH6RRUCi6kVA1gtGQFW7RUDhEUZA
lOJFQK/ORUBSfkVAJ5tFQIlTRUAq2UVADZZFQND0RUB+BUZAr9BFQECcRUC95UVANCpGQOEW
RkBKtEVASZ5FQKvWRUCfXkVAU7FFQBABRkA80EVAFeZFQHTARUAFtkVAKalFQFXNRUD15EVA
NY5FQEugRUDN30VAs5ZFQLrURUAbrkVAEctFQF2+RUBT6UVAe9FFQAa1RUC8yEVACbxFQCml
RUDG1kVAj+BFQKXKRUCOvUVAN8dFQPq+RUBnsEVAl/VFQL8lRkD5uUVA7qpFQA23RUBRj0VA
lM5FQHoMRkDZtUVAcNVFQH0VRkAinEVAU7RFQPrSRUD5yEVAwfhFQMUkRkCU/0VAX8JFQLPg
RUDNzUVAot1FQGGpRUASIUZABbxFQLl6RUCdnkVAb9pFQI58RUAZ1UVA/OJFQLCXRUDw20VA
eqhFQPW7RUDJ6UVABNdFQJWlRUBVQUZAO85FQBDVRUDF+0VAfrdFQPGyRUDRDEZAyphFQN7u
RUAwFkZA4xtGQB4FRkCU/0VAe8JFQF66RUBc3EVAtelFQDPHRUAH4EVASwtGQMbyRUBX0EVA
UNNFQLUHRkCl50VAJPpFQPBnRkDdA0ZAevFFQEvaRUBDCUZAP9lFQNGoRUAK6EVAZrdFQLjR
RUB00kVAr+JFQMr7RUDDAEZAEvxFQNTGRUBF60VAffdFQDkPRkDo5EVAEwhGQPTvRUCAtUVA
bdFFQGm8RUB+BkZAV/NFQJz0RUDMGEZA+K1FQI27RUDwoEVA5O9FQCrrRUDJw0VA4YtFQLXp
RUC4RUZAwclFQArJRUDg1UVAXMRFQLLgRUAw80VAXOZFQCHHRUBHBEZAzwVGQIfkRUAL5UVA
0NpFQDLCRUDw0kVA6ctFQJuURUCv/UVAKrlFQIq2RUBGB0ZA1+JFQCwdRkD8wkVAs9lFQEzh
RUDm90VANBNGQGEDRkCjFEZAK/ZFQNwaRkCz9EVAtzxGQPYDRkD/JEZAINdFQFf6RUDzz0VA
PLhFQG7QRUDx+EVAFzNGQE8HRkD2/0VAcMlFQEsrRkBlykVARfJFQMz8RUBYOEZAJvdFQAkr
RkBCGEZAGcZFQGDhRUDF5EVA+fZFQPe3RUAj8kVAIPxFQO0FRkDVFkZAoftFQLM0RkA6AEZA
QAxGQCS4RUCrHEZA7jBGQEcPRkAT6EVAaQ5GQFfuRUBf0EVANipGQD7jRUCS+kVANUNGQDIK
RkDL90VAhpFFQBcXRkDc5UVAGt1FQJv5RUD+JkZAqSlGQDf0RUC58kVAPNNFQMP9RUAT7EVA
uZVFQNHuRUDS3EVAy/VFQEbiRUD5DkZAGjRGQBgERkBmSkZAW9BFQLoXRkAh/EVAlMtFQG/6
RUANBkZAPSFGQBLrRUCZ8EVASfNFQMAnRkA40UVAJBlGQCU3RkBDBkZAm5xFQKW9RUBRE0ZA
vRFGQO4YRkCuT0ZAKAtGQPQNRkBNIkZAQQlGQKYERkC9EkZA0AJGQBDHRUAbH0ZAGllGQNQY
RkCTSkZANUlGQBHyRUBx6UVAGiRGQHoXRkDzFUZAFSVGQMjtRUA5FEZAeUBGQPUURkBAF0ZA
GwtGQEEsRkCmHEZAMN9FQCknRkD+REZAj+xFQEgURkCjFUZAKTdGQA02RkCNg0VAFB5GQLIe
RkD+4kVAqihGQDU3RkD/wUVAKvZFQIvyRUBe30VAuHVGQN/6RUA+2UVAeQpGQLhFRkAZSEZA
pBtGQNxXRkAjEkZAZw1GQLL1RUCG7EVAsARGQK0pRkApYkZArglGQMjpRUAe70VAUwdGQIAE
RkDvM0ZAyZFGQDw7RkA9TkZAzS9GQP0hRkDvDUZA3iZGQKUcRkDBL0ZA1zlGQBAWRkAvHEZA
Q+xFQBH7RUBxIEZAFxBGQCUFRkCwE0ZA3wlGQJwuRkA2MEZAFNhFQO78RUDC7EVApP1FQDW9
RUBWAkZATtxFQFrjRUDI6UVAaPZFQE8RRkBtIkZADc9FQCDhRUCqrEVA97FFQKYURkBApkVA
Z7lFQEGTRUC4ykVAafJFQPAORkB/9UVACahFQMHPRUA+DUZANRVGQPD2RUCc6kVAd9hFQB0Z
RkCFvEVA4AdGQMXbRUBw5kVA4y9GQNfARUDDy0VAKCJGQCjjRUBw9UVA8JpFQFgKRkCEs0VA
NtxFQAPNRUDX1EVAERpGQELdRUB/DUZA+vRFQA0fRkBbE0ZAfBVGQLA5RkAXqUVAR8hFQBUt
RkDPDkZAFh1GQDPYRUA520VAAQRGQJrJRUDDQ0ZAQ99FQN23RUB0p0VAR+xFQL7DRUDU4EVA
BQ1GQHi7RUAXD0ZARuxFQFkFRkDsREZAhAJGQD4rRkA9B0ZA8fpFQHZARkC3zUVAzgtGQEoN
RkD/A0ZAAMZFQA4lRkAQAUZAO+RFQFQSRkBZGkZAQt9FQArtRUB74EVA2wpGQArYRUDiAkZA
iQJGQAEnRkCZBEZAwM5FQI26RUDKG0ZAmRRGQMgARkBA5kVAG/JFQEYBRkCZtEVA3+9FQOfF
RUCGBkZANgJGQHzkRUDu9EVABtRFQFOuRUDL6EVAwe1FQApMRkDRJkZA5u5FQIgMRkCODEZA
yvtFQCHuRUBBAEZAcyxGQPAMRkC+7EVAFu5FQNESRkCgHkZAhu1FQGoXRkCd7UVA1f5FQH0c
RkDxBEZAJONFQPgvRkCVJEZA7BFGQLIpRkAtQ0ZAK/hFQM0iRkCiFUZAlBVGQLPaRUCRNEZA
gtFFQEoDRkAbJ0ZAyRdGQLcXRkBiA0ZAGBpGQBHJRUCqNEZAPbZFQLb9RUDb/kVAP/NFQKYQ
RkD31kVALvhFQFFRRkAb80VATgNGQC/vRUAL80VApkpGQCC0RUDVH0ZA6zVGQCcdRkB3VkZA
6sVFQKMzRkB0K0ZATABGQMD7RUAzNEZAnTdGQCYSRkDpPkZATwZGQJgRRkByGkZA1tdFQPoE
RkB9VEZArTNGQL8nRkCIMkZAwR1GQHTdRUBUUEZA+jRGQK80RkCNA0ZAsvhFQDhBRkC7DkZA
0RxGQAgIRkAdGUZAEixGQBXbRUDFJUZAYiRGQAgoRkCFTUZAey1GQCdjRkAW80VAVxVGQKo2
RkCHWkZAtAZGQAYqRkCKD0ZAVyZGQEZRRkAoV0ZA3gFGQAMpRkCR/UVAPVZGQIIZRkCdFkZA
NxxGQHsqRkBeMUZAOi5GQOAIRkCYGUZAGg1GQEnyRUDRS0ZAdTlGQK7/RUBWGEZAKxZGQM7v
RUCjSEZAWhNGQLnQRUD7L0ZAYTdGQPZgRkAwFUZA8yhGQJLrRUACUkZAsTVGQIUsRkCxPUZA
5kJGQAIhRkCHMkZAsoVGQH1PRkDGW0ZAkl5GQKk5RkBA8EVA4DVGQMpYRkDDN0ZAygBGQDH6
RUB85kVAJQpGQI3SRUAfLUZAB99FQMFhRkBIDkZAM+tFQC8uRkA6A0ZA2DZGQKkkRkDlJUZA
vDpGQJD6RUCSLEZA6DlGQCo1RkA+90VADBJGQKEURkBhDEZAgShGQPkfRkCby0VArRFGQMkm
RkAqeUZAT2ZGQIvURUABd0ZA7w9GQCgURkAa1EVAhw5GQHlORkBJOkZACSxGQETkRUDIH0ZA
KvdFQF8qRkCXT0ZA5WxGQLYQRkB9A0ZAWBhGQAdsRkBNW0ZAcRlGQCUZRkCyHUZA2CxGQD4i
RkBnVkZAohdGQE0QRkAyJUZA8ehFQG8fRkAlD0ZAtQNGQNscRkD4Q0ZAxiJGQNUIRkCxR0ZA
myFGQJEZRkAtG0ZAwlFGQKYvRkC8NEZATk9GQKEiRkCIN0ZA7QpGQF86RkDL9kVAkEVGQPoC
RkB0GEZAWidGQF7ZRUCjA0ZATCpGQHwfRkCg9kVAzwhGQAcPRkCQ/EVARxRGQKSLRkA4LkZA
hTtGQPoiRkBYV0ZAbWZGQG81RkDYDUZA7hlGQCQVRkATNkZAXPBFQH4URkDaJkZAImpGQGJx
RkCWMEZAgzRGQJ4wRkBzBEZAWyVGQEAaRkB5T0ZAvTNGQIrxRUAhHUZASShGQLopRkBpKkZA
txtGQLIdRkDVEkZA84NGQFwyRkBrH0ZAozZGQM4ORkB8UkZAxPJFQKRBRkAlSkZAZiBGQFnc
RUC4S0ZA80VGQDcoRkB2/0VAgGNGQEo9RkCLUUZA2j5GQK8uRkD360VAex9GQJIrRkCRJUZA
4UZGQD4gRkChL0ZASTJGQGAlRkAZFEZAAB9GQJEmRkAMFkZABDxGQKUORkDpiUZAT0NGQM5J
RkCRGUZAo/9FQBYBRkDuCkZAOS1GQE88RkCKPUZAwzhGQDRORkB4+kVAl1BGQHY3RkB5qkZA
cldGQGE4RkAgbUZAhzNGQPZQRkBJMUZAX/ZFQK9wRkDAL0ZAvj1GQKdRRkBbM0ZAkv9FQOpV
RkDyG0ZAUkpGQN9gRkD/MUZASYFGQDC3RkAfVUZAOYxGQAlTRkC0NUZACQxGQAw2RkBJ/UVA
enRGQMldRkDsKEZAGUFGQO9SRkCAb0ZAN1dGQItoRkC6OEZAbVtGQG9LRkDiLUZAzGVGQIP3
RUBhYEZAvqBGQOg9RkDHZ0ZAaEZGQL86RkAlf0ZAPhZGQKV+RkBTL0ZAVhhGQClERkBaOUZA
aDdGQPchRkCiFEZAGhlGQKc8RkAZIkZAmA5GQHtgRkBmXEZADyJGQDcXRkAjWUZAJWpGQFEb
RkAmaEZASyJGQD8vRkDxTUZAy1BGQL48RkApgkZA/pNGQF9KRkCdJEZAHQlGQBdFRkBFQUZA
At5FQDRuRkBOCkZAT3BGQH0TRkBAWkZACvFFQHoBRkDvU0ZADTFGQA4qRkC3eUZA9zlGQOw2
RkDZUkZAElBGQJDXRUDRPkZA3wdGQBz0RUApQkZA1CNGQDwyRkBjQEZAt2pGQBdCRkAx30VA
iSpGQA53RkAETEZAXixGQPdeRkCSP0ZACVdGQK5gRkDrMEZAjw5GQKpZRkBmMEZAeoBGQD5R
RkC/SkZAl0tGQFMfRkAEUUZA/RpGQKwuRkCYe0ZA6IBGQKsZRkB2FEZAHTFGQAAcRkAELUZA
C/1FQP4SRkCzVEZAly1GQBDURUCnS0ZAkypGQOpQRkCbVEZAc/1FQJQqRkABDEZAEgxGQOdP
RkAOb0ZAJlBGQBBARkBzQEZArVdGQOBDRkBdZEZAaypGQDswRkDtV0ZAROFFQGjFRUAIfkZA
tWdGQKhxRkCGL0ZA6H5GQMlwRkDUX0ZAhh1GQN5TRkBkKUZA4x9GQCJNRkDDEkZA5GZGQB5e
RkDbfEZAF11GQAE0RkA9P0ZARxFGQP4FRkCDT0ZAjllGQAVjRkD9Z0ZARmtGQOZlRkCSTEZA
t3ZGQC1aRkDWaUZAuj5GQEtpRkCRS0ZAvDtGQBmBRkBrvUZA0PtFQGw5RkDdHUZAZXdGQI9/
RkApa0ZAmOlFQF58RkB2UkZAFYRGQE9ARkA2HkZAJGZGQMxmRkAs+0VAWGpGQGK2RkBTZEZA
zUZGQPCHRkCJckZA+mJGQKI/RkDEa0ZA6zxGQMtERkB8bEZA5k1GQFlvRkBpdkZAaJxGQCSX
RkCEb0ZAmHZGQI6PRkAip0ZA0w5GQMVhRkDwZ0ZA3FtGQEVARkA6d0ZAnmNGQGFZRkCbSUZA
qkZGQF2WRkDAREZA9mpGQOauRkDORUZAIUNGQA4yRkDdX0ZAAzNGQO8URkAVV0ZA3YxGQNOB
RkCXXkZARltGQAJJRkCHTUZAn0xGQMs5RkDvkkZAhC5GQEKcRkDASkZAPHxGQBZdRkAeGkZA
N25GQAlaRkDkaEZA7zZGQLuCRkBeV0ZAdHRGQC8pRkDkbEZAN19GQFRrRkDDM0ZACj1GQO5T
RkDqN0ZALo1GQFteRkBzjkZACnxGQOk7RkBOjkZAT0hGQMGSRkAgREZApVtGQDWmRkCCM0ZA
k3RGQFwWRkCaaUZANWBGQO+QRkBLm0ZAnJZGQP6ERkCIZEZAD11GQNJ0RkA+kkZAFWdGQDpt
RkCJS0ZAZmtGQDRzRkDXb0ZAOWdGQMc0RkB+UkZAOyhGQLdgRkB1M0ZAz0lGQCJGRkALS0ZA
ay5GQK1XRkDWPEZA8g9GQMhoRkDZYUZA6F9GQJgpRkBCJkZAoGJGQBdQRkBckUZA8K5GQF5a
RkC5T0ZAKTVGQDdjRkCwVkZAtbVGQA5mRkDCPUZA61xGQNqNRkBHYEZATk1GQJJNRkBYZEZA
SZtGQD5sRkDuTkZAWktGQFdjRkD2MUZAg3hGQIIuRkCZkEZAuZFGQCdURkDkJkZA8mNGQNo4
RkBIl0ZAjVVGQAZXRkC8k0ZAFW5GQN5cRkA7jEZAC0pGQP98RkB/U0ZAHXBGQCKKRkBGa0ZA
8m9GQH5/RkDbyUZAPidGQFdNRkDjP0ZALD1GQMg4RkC3V0ZAwWlGQHw9RkBvWEZAt3NGQERI
RkAJTkZAX1dGQON5RkCBnkZAaklGQLeoRkDLMEZAuTlGQLlARkDgZUZAXJZGQBiXRkCLbUZA
yXZGQP11RkAIpkZAgY5GQEecRkDqj0ZAJEtGQAMwRkDfyUZA92FGQEhxRkCOe0ZADXxGQFJ3
RkCTekZAuD1GQF2uRkDsbUZAsLBGQFeQRkBVpEZAVGdGQGw8RkABREZAc4hGQOqvRkBKVEZA
AVFGQFKrRkCzakZAnmtGQJ5mRkCAjEZASpBGQKlHRkASS0ZAL6tGQENvRkA/hUZAsHVGQCOt
RkCoekZA2yRGQKt+RkAgUEZA0pNGQB1YRkB9kkZA5FpGQCuGRkBHfUZAy4VGQKdaRkABk0ZA
p1ZGQAusRkB4gEZAV2hGQEF5RkADa0ZAFYJGQIRYRkCKl0ZAGmpGQCUrRkADoUZAzG1GQPw1
RkAVJ0ZAKW9GQB1+RkDKaUZAc4NGQJpGRkDVX0ZAQpNGQOtRRkBjpkZAgWhGQJ6ZRkCfXkZA
KkRGQCNXRkDeS0ZA/2JGQBCvRkBhsEZAc3BGQOZvRkDfwEZAM4pGQNJoRkDEXkZAyiFGQPmB
RkCNfkZA6aVGQJuDRkBCokZA7DZGQI5aRkCgb0ZAsLFGQBuxRkB5l0ZAulRGQHOdRkDthkZA
OWxGQM1YRkCXiEZAT2RGQGCMRkAMtkZAOFpGQKWERkDpV0ZAt4pGQCFkRkAfVkZAqE1GQNmN
RkCdSkZAH7hGQEdqRkAdc0ZAFkRGQAGBRkCmk0ZAsXtGQLeHRkB4XkZAcDxGQApcRkAnjEZA
vHNGQBWbRkDHykZAZtBGQFWYRkC/XUZAv6xGQHVhRkC1jkZAN6RGQMlzRkDLeUZA3UhGQOB4
RkAnU0ZAVWtGQD3WRkCiREZAXZ5GQKyyRkCSjEZAp6FGQPScRkDQh0ZA5bBGQByXRkCG5kZA
15BGQI5zRkD8u0ZAG5lGQPG2RkDbZ0ZAvbVGQC5zRkCoqkZAFHZGQNGfRkAEZEZAwohGQEtx
RkDboUZApcRGQEB4RkCzekZAGqFGQPfJRkAhp0ZAxX1GQK9kRkDVjkZAbCxGQIMmRkCxf0ZA
XkJGQKB2RkCoaEZAjWhGQFx6RkCipUZAPZdGQK6DRkA1okZAon9GQNt7RkBffEZA6lpGQEGT
RkDHk0ZAqstGQBx7RkBIdkZAPmlGQNt7RkDMlEZAlZJGQH59RkAAXEZAxnhGQO+MRkD2wEZA
tYpGQF2rRkBEV0ZAiINGQL1zRkBTnEZAqFFGQLViRkBVx0ZAIpJGQNGkRkCMfkZAtqVGQCJ9
RkAMhUZAG3tGQF46RkBPykZAy49GQJ2pRkDNl0ZAyX1GQOCARkAid0ZAzJVGQFCxRkA8dUZA
G5tGQB/CRkDwj0ZAw4hGQEi/RkD+YUZAi5dGQK1gRkCKpEZAV7lGQFO0RkDXrkZAW71GQOa1
RkCmYEZANZFGQFpYRkACaEZA5VhGQHWMRkDax0ZApKhGQFRtRkA0sUZAlYNGQG62RkBBkUZA
a3BGQIqKRkBUPUZAP11GQOi3RkBtXkZA15lGQJVgRkAmgUZA/r5GQPa6RkC6pUZAJaBGQPs9
RkC3wkZAcnxGQMCuRkB9rUZABGlGQP5YRkA1OkZA6X5GQD5gRkDuqUZA3YRGQADaRkCBdUZA
631GQDWYRkB4TkZA8ZlGQMmxRkAiWEZAWqNGQJ+iRkBKUkZAnotGQBp/RkAVuUZArcFGQIan
RkB6bUZA641GQMyaRkDLh0ZAtZ9GQMOMRkDTh0ZAGKhGQABpRkCtkEZATopGQHRrRkB/s0ZA
MWVGQKqXRkDOfUZA0ohGQMpeRkCekEZA7VxGQDyVRkBwgkZAindGQLiDRkBfi0ZAxZZGQJy9
RkBpjkZAwJBGQHJXRkAUgUZAfZJGQJRlRkDBfkZA55BGQNXDRkB0XUZAnadGQOKKRkDzdkZA
/YNGQHmbRkCTzkZA99NGQB0yRkD2k0ZAhqhGQHuTRkDhwkZAx1NGQAdURkAmNkZADq9GQEy1
RkAue0ZAeppGQBqGRkDau0ZAb4xGQCKFRkDJvkZAjqVGQLSHRkC2QkZALpdGQGOMRkCZwEZA
p3pGQAypRkCQukZAF49GQIihRkBDtUZAJLpGQGKJRkDgrkZAJtVGQDt8RkAvdUZATbdGQNVy
RkDtdEZAsKtGQMZxRkBR2kZAeLVGQIeXRkDYvkZA3nVGQFpQRkB23EZA0IFGQBm3RkAcREZA
+N5GQIDcRkAwpEZAddlGQGmERkCBb0ZAaMFGQFalRkB6z0ZAp4xGQNetRkC5Z0ZAS5FGQFvJ
RkC5h0ZAOqNGQACRRkCkrkZAScNGQMCFRkA8kEZAz5hGQMCqRkCcuEZAJ51GQBthRkCPwEZA
TYVGQFODRkCpukZARopGQLuXRkBWfEZARuxGQPGZRkCMZkZAcZ5GQH+wRkCWvUZANMtGQHxi
RkAyzkZAUXlGQGiKRkAtekZA3qFGQGt0RkA8rUZAXZ5GQFWaRkAJ5kZAYpxGQO/BRkBrm0ZA
LKxGQHJeRkB5sEZATaVGQA2dRkAswkZAF4hGQMGJRkA5fkZAlmxGQBvCRkDXuUZAJXdGQF5w
RkAbx0ZAR5dGQH5xRkDIukZAdKdGQF1QRkC3mEZAjN9GQOGHRkCJzUZASW1GQFbJRkBHsUZA
BGBGQDluRkCxkkZAGKBGQGu/RkDfz0ZAcrVGQK++RkCNuEZAzYtGQAOdRkCWqEZAl+tGQAOd
RkA6pUZAroxGQEHyRkBOiEZAknlGQHHCRkB/30ZA2uBGQGmKRkBd3EZAOLxGQPt3RkAGyEZA
m8FGQBOtRkB4tkZARqNGQDR+RkAlmEZAP6pGQC/jRkCJl0ZA0ZNGQDWGRkC6o0ZA1XxGQKfa
RkCEk0ZAS7BGQEmIRkBCgEZA7ZNGQELkRkD4xEZAPeBGQAKKRkCMfUZAwrFGQDdiRkDShUZA
z5dGQB+ERkBhk0ZAo6RGQEXlRkCQkUZAi8NGQG60RkDN70ZAkIRGQJfXRkCaoUZAmopGQPuv
RkC7cUZAV6NGQKCrRkCNqEZAlNJGQHCGRkCSB0dAvqtGQJaxRkBXoUZAM3JGQNOcRkCe2EZA
SJJGQICoRkDZbkZA8UJGQP51RkCCtUZAp61GQIjGRkA5eEZA6nxGQD3DRkChpkZAo5pGQNjQ
RkDEekZAU6lGQE7JRkA85EZAPrpGQHV4RkAxmkZAH1xGQLRYRkCre0ZA8JFGQPijRkAEl0ZA
Q5xGQNXMRkBJ4UZA6XBGQBWzRkACq0ZAb6VGQMp+RkCWwkZAqNVGQOF7RkBSQ0ZAg3pGQP61
RkDTzUZAFZNGQKeLRkDS7EZAOalGQCnqRkBZE0dAPK1GQKaTRkByiEZA0FZGQMCyRkCqeUZA
1L9GQCeRRkA+sEZAT9pGQP+ARkDDr0ZA+5pGQNYFR0DMdEZA9YNGQCbPRkDom0ZA/sBGQLHJ
RkDEn0ZAttxGQKGmRkDPiUZA5odGQDmJRkDmhEZAurFGQE+1RkBCzkZAF5hGQKqcRkC7ykZA
61RGQCyQRkB0lUZAceZGQFidRkCJ1kZAwtNGQAQQR0AI1UZA/NBGQHWNRkCmrUZAA/BGQFau
RkDNd0ZA53lGQEbJRkCptUZAIfFGQPG3RkAhnEZAm45GQEBlRkBB2kZAxY1GQHypRkCP8kZA
PWFGQNXRRkAy+kZAQcJGQLu2RkDJsEZAWtpGQDHtRkB4vEZAisJGQILFRkDgxkZAFcpGQIav
RkDS70ZAEHpGQPR6RkDf+kZAzAdHQFK3RkAsvkZA9NNGQIfKRkAZ2EZAAHtGQKIXR0AVyEZA
d+RGQBmARkDR50ZAWW1GQHmzRkBB0kZAscVGQCPHRkA7qUZA7b1GQEnLRkCMtEZAJfBGQAOP
RkAosUZAecFGQEjYRkCmu0ZAA5tGQJHXRkBvjUZAQL9GQFPLRkBrqUZABqNGQCvRRkBlf0ZA
wrdGQJADR0B1skZAs99GQL63RkAIjEZARadGQAqDRkBOwkZAYehGQNXXRkCCvkZAfepGQJOw
RkAPs0ZAlqlGQFzqRkBCpkZA9JNGQF7cRkCh1kZAWbpGQDuHRkDTy0ZAH29GQDTBRkDZuUZA
WKpGQNXhRkB4lEZAZaJGQCFrRkD/1UZAnLFGQGmRRkC7jUZAVoZGQJHKRkBTs0ZABbtGQBvU
RkDzz0ZA76dGQLtMRkCV4UZAa5xGQJDpRkA0tkZAz8VGQNKORkD78kZA1J9GQL3SRkCBfEZA
87NGQP2tRkAw0EZApXlGQAm+RkCRgEZAaapGQCGJRkB1rUZAcItGQBSoRkDgzkZAcMhGQCyP
RkBdw0ZAz5JGQD6PRkB1pEZAYvZGQLq3RkBjikZAP5NGQB97RkD13kZANKdGQM8FR0AYu0ZA
+7VGQFdrRkCk6UZARbpGQHLYRkDOp0ZA8sBGQEl+RkCPjUZAm8dGQOfARkDStEZAn9NGQM7U
RkBgiUZAPqpGQLKRRkBWpkZAELFGQPuQRkBAx0ZA4sFGQIisRkAUlEZASKFGQOXCRkAKpEZA
U+lGQJS1RkBE20ZAag9HQDTRRkAdtUZAA9VGQADtRkA/CUdA8dpGQLDiRkCe3kZAKK5GQNcH
R0BKxEZAnLhGQBHKRkD6uUZAHohGQPLARkCsfUZAtLFGQA7WRkBI5UZAetRGQGm+RkCcYkZA
rMxGQIepRkDg2kZAiLpGQJiwRkD/0UZAX4pGQGWqRkBk4EZAsf9GQGG5RkChw0ZAQZBGQFPV
RkB+qkZA649GQGjiRkCi60ZAqdVGQCS7RkAywUZAB8FGQPD3RkAMtEZAi65GQDjvRkDzlEZA
ReFGQEPIRkDdlUZA711GQATLRkCQvkZAwpRGQAvhRkCtk0ZARahGQA+9RkDeqkZAnthGQIJn
RkB0rUZA4ZZGQPQQR0B0xEZA/6BGQFKrRkCwykZARuxGQMisRkBokkZAJqVGQGDJRkCu0kZA
wJdGQIuvRkBjhEZAIdhGQMzNRkBdzUZAjwJHQBDRRkAs+EZAyPBGQCHbRkCXrEZA+6pGQCq4
RkD2wkZA1b1GQPv1RkAHw0ZA98xGQJXsRkCb30ZAeu5GQIXbRkB7xEZAdPdGQNmgRkCeskZA
P4ZGQGNzRkAQ6UZAjYZGQB3jRkDM6kZAtLtGQMa9RkDSW0ZAy9hGQMXkRkDGvUZA2JtGQIqR
RkBmekZAMbRGQN/QRkBLz0ZAaRFHQIHARkD3G0dAIPdGQMuzRkBlrUZAGfRGQMT4RkC2skZA
U9xGQBa/RkDgn0ZAHZRGQHqVRkA07EZAhLNGQDqjRkBS7EZAsf1GQKEDR0Bsu0ZAf8pGQEuN
RkDf70ZAuINGQJXcRkDOk0ZA5n1GQK2tRkDii0ZAogFHQIDRRkBUtUZAGqlGQMPcRkAFDkdA
q/hGQCO6RkDmzEZAucFGQMa1RkCPrkZA0L5GQHiiRkC7jUZASJRGQPbhRkCCk0ZARZ5GQNjl
RkDn6EZACpVGQDLnRkCPwkZAA+dGQCfFRkBxu0ZALpRGQHDERkBYB0dAop1GQOLeRkBjxUZA
4tZGQAjTRkBpq0ZAcLBGQPy6RkBTjEZAYedGQHa3RkBc4EZAS89GQEbMRkAU0EZA2Q9HQOfN
RkDKskZAuvdGQN0CR0Cb1UZAOqlGQMTQRkCQ1UZAxJ9GQNLVRkBacUZAVK1GQNzMRkBJyEZA
id5GQDGjRkBGkEZA2x5HQN3RRkBKw0ZA48NGQCLCRkA5DEdAI+tGQGcjR0AZt0ZA2tJGQJ3l
RkAr0UZA8q5GQCW6RkAX80ZAyJtGQFwYR0AMj0ZAQMtGQC+RRkCzuEZA1OxGQPjQRkBQ4UZA
N/FGQF/ERkAjkEZAhZNGQFOlRkBx20ZAmPFGQIGoRkBIqkZATc9GQAXMRkDf6kZAcsdGQAHM
RkDO7UZAsuFGQGfNRkCiwEZATABHQCXzRkCHz0ZAQPRGQBXdRkCC10ZADPdGQLDuRkBGvkZA
sshGQBjHRkB9uEZAWu5GQCmwRkC7zEZAOa9GQP7ORkBFgEZAD6xGQPrCRkAzs0ZAHcFGQGrS
RkAvuEZAwNJGQKzFRkDBpEZAFYFGQGy5RkCG8kZAWnBGQBAKR0C1f0ZAyd5GQLHoRkBD0kZA
++RGQFu+RkBtw0ZARKNGQJTSRkDYc0ZA7MlGQIX4RkBu6EZAt+1GQED2RkAcvkZAA5lGQJ39
RkBmyEZAq+BGQI+7RkAml0ZAa91GQAjGRkBPl0ZAdrFGQJzWRkCMqEZA2stGQP69RkA93UZA
dwlHQJzoRkBOyUZAJtNGQEXDRkBb70ZAs+NGQAgFR0Cz2kZATedGQNieRkAoyUZA5spGQPke
R0B+1UZAe7NGQO+HRkC820ZAVqRGQD3HRkDF90ZAVNhGQL/WRkCoDkdATL1GQHnfRkBK4kZA
cotGQHoaR0CPaUZAxBdHQDbIRkDNtUZAHbtGQDjVRkBy80ZAXZFGQPrxRkCc20ZAdZFGQOtt
RkBf7EZA8Q9HQE29RkCaBUdA46dGQFTtRkBXvEZACe1GQNf0RkAgykZA1NlGQB3LRkBMt0ZA
edhGQL4ER0B0AEdADMNGQN2JRkCDykZADNNGQMObRkDn8EZAOAVHQIGhRkDts0ZAVaJGQFTd
RkAw8EZApeZGQPt6RkDM0UZAietGQL3URkAX10ZAWrRGQDkIR0BN5UZAQq9GQKvQRkC48UZA
1ORGQJrARkCez0ZACrtGQB+hRkAntkZAIOBGQGn6RkBxe0ZAm/ZGQA/rRkCHuEZAm+VGQPHG
RkDx50ZAbtFGQJzKRkAIE0dAW+pGQMLPRkCfwkZAl9VGQDYDR0CVAUdAnvxGQKzYRkBF1kZA
0OdGQOqcRkBgwkZA7ARHQFZyRkA96kZAb9dGQLbNRkBo0kZAIMRGQLnXRkAbgkZA98RGQBLV
RkDIzEZAIdtGQHWiRkD+vEZAvNxGQFmURkAr3EZAaMZGQKenRkCw50ZAba5GQGjWRkDimkZA
ZtxGQN60RkB1skZA3shGQFH5RkDJlkZA+eVGQOKaRkCS0kZAJ/dGQHwbR0A7xUZAZ9pGQMvD
RkD/skZAxppGQLCzRkCw+kZARtlGQCTbRkDA3kZAf3VGQIQCR0CRtUZAVcBGQNzwRkCy8EZA
uQhHQHDpRkB8iEZAOs1GQDr3RkCF9EZAS7tGQH7ZRkDYwUZA9sNGQK6+RkDLkkZAbKxGQP7x
RkBt1UZAYLlGQN3iRkBkxkZAni1HQIC2RkCwyUZAlslGQAHFRkDWwUZAfetGQG3ZRkBVt0ZA
/eZGQISmRkCB+kZAgXtGQG3nRkBOzkZAWNhGQFPjRkBmt0ZABdtGQMahRkBj1EZABPVGQPTJ
RkDQ8EZA48JGQGn1RkBHukZAfH1GQMnWRkABD0dAmL5GQEjlRkAC10ZAZN5GQGvgRkCrsEZA
l9JGQOzARkD980ZA1K9GQNqnRkBB4UZAK6dGQO2JRkAU0UZAz+tGQA0KR0AEvkZAQ79GQNPx
RkDT10ZAFedGQMm3RkBK/0ZA57xGQNLVRkAbuUZAgu5GQNQjR0Ct4EZA2sxGQCvkRkAkw0ZA
xNBGQJ0HR0ArBEdAo8pGQHGDRkDLE0dAEwZHQJ7aRkAeHEdA3AFHQOrDRkCbAEdAKahGQG/Q
RkDg10ZAD79GQAmuRkAslEZAUe1GQEjZRkDe9kZAwuZGQDPuRkC97kZA8fVGQC3DRkAS2kZA
/dJGQJcGR0DKEkdA/+lGQMLYRkAR+UZAJvJGQKnARkCIyUZAWwxHQIrQRkAX60ZA6exGQOHv
RkCbJUdA4vJGQLXZRkDoEEdAMOdGQAfuRkBOBEdAe5lGQE/xRkA4yUZAMLtGQK74RkCG9kZA
/9RGQIwUR0BzuEZA3ytHQBYKR0AVKUdAMbJGQLzaRkDWsEZABR1HQJPdRkC0+EZAz9JGQCW6
RkCQIEdAeidHQAj+RkDID0dAB8hGQOjERkDUrUZAxTxHQBK7RkAbEUdAakpHQCcPR0DN+UZA
6MRGQBDmRkApykZAJOZGQNzQRkC08UZAAfdGQCmuRkAz3kZA0tZGQIAtR0A1J0dAaAZHQJ3j
RkD3B0dALrlGQInZRkBp90ZAe/xGQAfhRkCaCUdAlOdGQCHZRkCh7kZA/e9GQLzmRkAQrUZA
o/JGQOvCRkDI/UZA++FGQBwBR0BHnUZA/dpGQLjQRkD0wkZAar5GQG/XRkAJrkZAs8lGQCoF
R0ABoUZAGhtHQJP0RkAR0UZAAJtGQODmRkDwzkZAqf9GQBL0RkBl1kZA6wFHQKENR0Cs4EZA
LBZHQEf9RkBu+0ZAietGQBGzRkAPyUZA8xVHQJoPR0C5tkZADb1GQPn0RkBA0UZAHqNGQATy
RkBJ3EZAtydHQGi+RkC//kZAzM1GQAXfRkDUH0dAT9VGQC8sR0DVnkZAZAJHQE3oRkAdx0ZA
wvNGQI/4RkAI5EZAaQxHQHS8RkDx+kZA8I9GQLvvRkBgxEZA8A9HQGCtRkCr5EZAhRZHQGTi
RkDI4kZA9N9GQOflRkD950ZA2dtGQAkCR0CtAUdA7OlGQLTeRkBK+kZAms1GQCTPRkAx8EZA
U8xGQEqzRkBg2UZA3MJGQPjIRkCo9EZARcFGQIsYR0CIxUZAd+JGQO7oRkAFIkdA9uJGQG/A
RkBUwUZAhftGQCK7RkAN9kZAhu9GQBkPR0Ck8kZAZvhGQGvrRkA04UZAteRGQOrlRkChPUdA
+cVGQPBBR0Dk7UZAYfNGQB0iR0C7s0ZAw45GQMW8RkDUAUdAb6xGQATqRkCCCkdAu+lGQMmy
RkDM70ZAojZHQJwRR0DR60ZAjrZGQM8nR0DkGUdA/7NGQAvaRkBeBkdAL7NGQPvoRkBxqUZA
DfpGQIbIRkBT90ZAhfBGQMbDRkACG0dASbdGQAz3RkD2MkdAteJGQMdPR0BUykZAESxHQKT+
RkAZA0dA9epGQN7BRkDmFkdAqudGQM4WR0CF6UZAnAlHQCTWRkAspEZAzchGQObMRkAb1kZA
EO1GQIEGR0AALUdAsrpGQEXrRkD3t0ZAoABHQHzFRkAqD0dArw5HQLcKR0CM1EZA+UFHQNL9
RkBJ40ZAsL9GQM3iRkDL40ZAv8ZGQIHhRkCs9kZACcNGQHS2RkCO3EZAKxBHQP3kRkAg60ZA
nbJGQHahRkDp/UZAJSZHQP4XR0CX7kZA3QdHQN7hRkAb5EZAuS5HQLXmRkB/50ZAvi5HQBD3
RkCLqUZAQ/FGQIHaRkBlr0ZA7OpGQEjWRkAdw0ZAH+NGQPG1RkD3p0ZAueRGQFXpRkAf6EZA
FQZHQCv0RkDSIEdAUPJGQJ0VR0BJDkdAUPBGQKXcRkCWs0ZAWy1HQNYER0C73kZAMzFHQHXX
RkAg3EZA5OxGQB7+RkCK10ZAvthGQPO+RkBj2EZAqw9HQHoVR0Db9UZAuhJHQD2oRkCsyEZA
miRHQFbQRkB1BkdAyRRHQBLQRkA8FUdAo8JGQDgbR0BCK0dAuM5GQLPgRkBg8EZAbepGQLDj
RkDI60ZAk+1GQATpRkCA1UZAUDRHQBubRkAwxEZALQNHQFvtRkB18UZAkuxGQJn6RkBCB0dA
OARHQAT1RkAk/UZAnLpGQDrCRkBCz0ZAUQ5HQI/qRkB+2EZAPeRGQNYnR0CZ/EZAauRGQDcS
R0CE6kZA5A1HQAMKR0AV50ZAKBJHQGUeR0Du4EZAefFGQOLkRkCX40ZA4dRGQCvbRkBA/UZA
oNdGQHsVR0Bp1UZAH/xGQOU6R0DA9EZAVSBHQGuqRkAZA0dAXtJGQIm4RkB+0UZAQRdHQHgx
R0C/OkdAJ/ZGQI3pRkBRBEdArfxGQAX8RkBz+UZA5vJGQHzVRkCU2EZAm9BGQIvSRkDsEUdA
GytHQEToRkCFt0ZA2OpGQBX8RkD3FUdAmwlHQHAbR0Bx90ZABuJGQHIDR0Do0EZAiSVHQCcV
R0CLyUZA5SBHQNrnRkAWyEZAcV1HQLnURkBXzkZA0utGQDvbRkDC1UZAJ8BGQOsrR0AL90ZA
3R1HQI4YR0B3/kZAF9ZGQJGsRkBe1EZAXstGQFYBR0Av50ZA9eRGQJe6RkA92EZAfeNGQKkg
R0B540ZAH+hGQDDxRkBt5EZAkg5HQFwRR0ByzUZADBlHQEPpRkD1YEdApApHQJLTRkA34kZA
qsRGQDXjRkAtBkdAJ+lGQCdDR0DkFUdAvS5HQGfYRkBwF0dAvd9GQMkMR0CguEZAhjtHQKcC
R0DNMEdANqdGQOw+R0ALA0dAKvBGQG8aR0A5I0dALTZHQLYvR0Dx70ZA/jVHQLzIRkDe8UZA
Q8VGQO0OR0CuF0dA6s9GQCr5RkCkFEdA+q9GQEMUR0AI70ZAARVHQJ0sR0AoKUdAR89GQJ74
RkAzM0dAqflGQBgAR0A590ZARylHQH4eR0CeGUdALflGQELsRkCYFkdABwxHQOccR0Bz6kZA
8wBHQBDVRkAgFkdAxuVGQHPYRkBcNEdAVhhHQLPRRkC5DkdAvgJHQBviRkBNG0dAxPpGQOwb
R0B8MkdAjfhGQEjNRkDjA0dAtylHQP8uR0Drz0ZAQvJGQK79RkAIMUdAMp5GQAArR0CkJkdA
LyJHQPD3RkC6DEdA1elGQLYZR0CNNEdAXyFHQD3eRkBPKUdAOzRHQJkFR0BWwUZAqg5HQBbp
RkDhQkdANAdHQEjRRkD95UZAG0JHQPrVRkDOAkdAAfFGQMw+R0AZ8UZAP9JGQJj1RkA75kZA
Px9HQPkPR0CU3kZA8s1GQDL8RkDZ8UZAWgJHQObsRkDB+UZAjPFGQCT1RkAZn0ZAWuNGQDqx
RkD46EZAqt1GQA/4RkCD1UZAgMZGQCEOR0CrDkdA6ApHQLszR0CZ7UZAT+pGQDVFR0Bu9kZA
5/hGQHr0RkBgAEdArQRHQBG6RkDMAkdAUv1GQGo3R0Ct7kZAmABHQGMNR0Dp30ZAfdxGQLYN
R0A6KUdA6vNGQHXuRkDcnUZAtsZGQJYHR0DaDEdAn/tGQPMAR0Au1kZAA/pGQLEER0B8+UZA
izRHQI4gR0AYAEdAScVGQJEQR0CjhkZAA/FGQLEJR0Aw70ZAfQlHQGi7RkA/40ZACr5GQDTt
RkBP2EZAIdRGQCFER0CRJEdAI8JGQI4iR0BUGkdA/dhGQDtBR0Ao/kZAjRBHQLoMR0DyIUdA
oONGQLwNR0CsE0dAn+tGQLoZR0B4G0dAD+pGQHhTR0BMD0dAa9VGQDUZR0D1K0dAAhxHQBrE
RkC3JkdA8cpGQMOSRkAjBUdA1PNGQPAbR0D5O0dAohVHQHrGRkAUE0dAljRHQEDwRkD+BUdA
mtxGQFnqRkAdFkdASQ5HQHLkRkDdHUdAxw1HQCzjRkBf4UZAETdHQNcSR0CM8UZAorBGQKtH
R0BQ70ZA/u1GQMQNR0AoIkdAeztHQEIHR0CJVkdAXORGQFYQR0DdKUdApvVGQMsoR0CaBEdA
QNNGQPDpRkDqLkdAOzBHQP0PR0Ak9UZAmgRHQOgDR0DuJ0dAWfFGQAQTR0CFrUZA+SBHQBCr
RkD36UZAKAZHQGkOR0AAuEZAxgNHQOWdRkD7E0dACPpGQGo2R0BSU0dAhQdHQF4JR0CGE0dA
sypHQIEeR0A200ZAstpGQOzRRkD17UZASShHQAE8R0A850ZA3AxHQBcVR0CARkdAuAJHQL25
RkAgMEdAjelGQP4xR0CLD0dAmPJGQObbRkA69UZACjZHQPYGR0D05kZAdQJHQAwQR0Bj4UZA
OjNHQMQxR0BlPEdA9jxHQF8XR0A0rkZAx/JGQORDR0AjJ0dAxxZHQFYSR0CC20ZA9NpGQMkK
R0CSz0ZAouZGQGvlRkC460ZAJDBHQFEMR0Da+0ZAXehGQE8sR0CI30ZA1ixHQOTtRkAfDkdA
siRHQCLeRkBGMUdAi/tGQP4dR0DBD0dAdttGQEYnR0Cb4kZAih9HQAEOR0DHPkdA+dFGQDXb
RkAs+EZAJidHQLw4R0A/PUdAySJHQMgZR0DN8UZAiQdHQNsNR0B9B0dACq1GQDsWR0AyzUZA
M/BGQKnxRkAw+0ZA3iBHQAxFR0DKHUdAywNHQEz1RkBP9kZAnAdHQIdTR0AL8UZA6DFHQLYK
R0CnUkdAviZHQDnFRkAn5UZAYQFHQPH7RkBH00ZAWuxGQBEER0ArC0dA+CdHQB3TRkD1N0dA
3+FGQM35RkC76kZAtc5GQDAaR0DF8kZAfQJHQIzlRkCu9kZAYAxHQH0ZR0BU+UZAkRRHQJvw
RkDIAkdAxilHQF8UR0A3EUdAySlHQPoQR0DlJEdAaSxHQIPeRkCm9UZAYt9GQLYvR0Di90ZA
btJGQPMYR0Ae9EZAvWxHQKHNRkD+40ZABb5GQG30RkBA2EZAUvxGQNQWR0CtGkdAdQRHQDnh
RkBh7EZAEwJHQCDtRkCF8UZAU8VGQPLeRkA3j0ZAGy5HQMwLR0AA7UZA0vZGQMksR0A01UZA
uO1GQGX3RkBhAkdA4/JGQIn9RkCxKkdAXgpHQIMdR0CjCUdAkB1HQL8oR0Dy9kZAyghHQOLN
RkAx1UZAxOpGQI8mR0CTA0dA8gdHQHboRkB14kZA/0BHQHU1R0BeT0dAvypHQCkiR0COAUdA
l+ZGQC0ER0Aa+kZAnCxHQObLRkDz80ZA8PFGQJECR0DEJUdAnvZGQOAER0BN7UZAN15HQETg
RkDa/0ZAX/hGQH/6RkD85EZAOBBHQNQHR0AK9EZALR5HQJocR0CmLUdA/8lGQNrSRkCtL0dA
7RBHQEroRkC+XkdAFzdHQBMoR0CoGUdAJR5HQMMfR0BsykZAjRFHQKTjRkDWGkdABhFHQP0t
R0AiDEdA1PpGQFcHR0BHBEdAtxhHQJ1IR0Bl/kZA9stGQOE+R0C+R0dAVe1GQMHuRkBG3UZA
8w1HQAoFR0Br6kZApDRHQBzWRkA+30ZALexGQCD6RkAM50ZAZfxGQNIZR0A+5UZAThhHQADv
RkAW30ZAqQFHQN8tR0CD8kZAv9tGQPs2R0A1EUdABx9HQJYRR0DR1UZAAw1HQFnZRkAS+EZA</AssayYData></Step><Step><CommonData><SampleLocation>4</SampleLocation><SampleID></SampleID><SampleGroup></SampleGroup><SampleInfo></SampleInfo><SampleRow>E</SampleRow><SamplePlate>1</SamplePlate><WellType>WASH</WellType><Concentration>-1</Concentration><ConcentrationUnits>µg/ml</ConcentrationUnits><MolarConcentration>-1</MolarConcentration><MolarConcUnits>nM</MolarConcUnits><MolecularWeight>-1</MolecularWeight><Temperature>30</Temperature><StartTime>1549156</StartTime><AssayTime>600</AssayTime></CommonData><FlowRate>1000</FlowRate><StepType>DISASSOC</StepType><StepName>Dissociation</StepName><StepStatus>OK</StepStatus><ActualTime>600.001</ActualTime><CycleTime>0.2</CycleTime><AssayXData Points="3000">s5m4RBmguESIprhE5qy4RE2zuES7ubhEGcC4RIjGuETmzLhETdO4RLvZuEQZ4LhEiOa4RObs
uERN87hEs/m4RCIAuUSIBrlE5gy5RFUTuUS7GblEGSC5RIAmuUTmLLlEVTO5RLM5uUQiQLlE
gEa5ROZMuURNU7lEs1m5RCJguUSAZrlE5my5RFVzuUSzeblEIoC5RIiGuUTujLlETZO5RLuZ
uUQZoLlEgKa5ROasuURNs7lEu7m5RCLAuUSIxrlE7sy5RFXTuUSz2blEGeC5RIDmuUTu7LlE
VfO5RLv5uUQZALpEiAa6ROYMukRVE7pEsxm6RBkgukSAJrpE5iy6RE0zukS7ObpEGUC6RIBG
ukTuTLpETVO6RLNZukQqYLpEiGa6RO5sukRNc7pEu3m6RCKAukSAhrpE5oy6RFWTukS7mbpE
IqC6RICmukTmrLpETbO6RLu5ukQiwLpEiMa6RObMukRN07pEs9m6RCLgukSI5rpE5uy6RFXz
ukS7+bpEIgC7RIAGu0TuDLtEVRO7RLsZu0QZILtEgCa7ROYsu0RVM7tEszm7RBlAu0SARrtE
5ky7RFVTu0S7WbtEGWC7RIhmu0T3bLtETXO7RLt5u0QZgLtEiIa7RO6Mu0RNk7tEu5m7RBmg
u0SAprtE7qy7RE2zu0SzubtEIsC7RIjGu0TuzLtETdO7RLPZu0QZ4LtEgOa7RO7su0RN87tE
s/m7RBkAvESABrxE5gy8RE0TvES7GbxEGSC8RIgmvETmLLxEVTO8RLs5vEQiQLxEiEa8RO5M
vERNU7xEs1m8RBlgvESIZrxE5my8RFVzvESzebxEGYC8RICGvETujLxEVZO8RLOZvEQZoLxE
iKa8RO6svERVs7xEs7m8RBnAvESAxrxE5sy8RFXTvES72bxEIuC8RIjmvETm7LxETfO8RLv5
vEQZAL1EiAa9ROYMvURVE71Esxm9RBkgvUSAJr1E7iy9RFUzvUSzOb1EGUC9RIBGvUTuTL1E
VVO9RLNZvUQZYL1EgGa9ROZsvURNc71Es3m9RCKAvUSAhr1E5oy9RFWTvUSzmb1EIqC9RICm
vUTurL1ETbO9RLu5vUQiwL1EgMa9RO7MvURN071Es9m9RBngvUSI5r1E5uy9RFXzvUSz+b1E
GQC+RIAGvkTmDL5EVRO+RLsZvkQiIL5EgCa+ROYsvkRNM75Euzm+RCJAvkSQRr5E5ky+RFVT
vkS7Wb5EGWC+RIhmvkTubL5EVXO+RLN5vkQZgL5EiIa+RO6MvkRNk75Eu5m+RBmgvkSIpr5E
5qy+RE2zvkSzub5EGcC+RIDGvkTmzL5ETdO+RLvZvkQi4L5EiOa+RObsvkRV875Es/m+RCIA
v0SABr9E7gy/RE0Tv0SzGb9EGSC/RIAmv0TuLL9EVTO/RLs5v0QZQL9EgEa/ROZMv0RVU79E
s1m/RBlgv0SAZr9E7my/RFVzv0Szeb9EGYC/RICGv0TujL9ETZO/RLOZv0QZoL9EgKa/ROas
v0RNs79Eu7m/RBnAv0SIxr9E5sy/RFXTv0S72b9EGeC/RIDmv0Tu7L9ETfO/RLv5v0QZAMBE
iAbAROYMwERNE8BEuxnARCIgwESAJsBE5izARE0zwES7OcBEIkDARIhGwETuTMBEVVPARLNZ
wEQZYMBEiGbARO5swERNc8BEs3nARCqAwESAhsBE5ozARE2TwESzmcBEIqDARIimwETmrMBE
VbPARLu5wEQiwMBEgMbARObMwERV08BEs9nARCLgwESI5sBE5uzARE3zwES7+cBEGQDBRIgG
wUTuDMFETRPBRLsZwUQqIMFEgCbBRO4swURdM8FEuznBRBlAwUSARsFE7kzBRE1TwUS7WcFE
KmDBRIBmwUTubMFEXXPBRLt5wUQZgMFEiIbBROaMwURNk8FEs5nBRCKgwUSApsFE7qzBRFWz
wUSzucFEGcDBRIDGwUTuzMFETdPBRLvZwUQZ4MFEiObBRO7swURV88FEu/nBRBkAwkSIBsJE
5gzCRFUTwkSzGcJEIiDCRIAmwkTmLMJEVTPCRLM5wkQZQMJEiEbCRO5MwkRVU8JEs1nCRBlg
wkSAZsJE5mzCRE1zwkS7ecJEIoDCRIiGwkTujMJETZPCRLOZwkQioMJEgKbCROaswkRVs8JE
u7nCRBnAwkSAxsJE5szCRE3TwkS72cJEGeDCRIjmwkTu7MJEVfPCRLv5wkQiAMNEgAbDROYM
w0RNE8NEuxnDRBkgw0SAJsNE5izDRFUzw0SzOcNEGUDDRIBGw0TuTMNEVVPDRLNZw0QZYMNE
iGbDROZsw0RVc8NEs3nDRCKAw0SAhsNE7ozDRE2Tw0S7mcNEGaDDRICmw0TurMNEVbPDRLO5
w0QiwMNEgMbDRO7Mw0RN08NEu9nDRCLgw0SA5sNE5uzDRE3zw0S7+cNEIgDERIAGxETmDMRE
TRPERLsZxEQiIMREiCbERO4sxERVM8REsznERBlAxESARsRE7kzERE1TxESzWcREGWDERIBm
xETmbMREVXPERLN5xEQigMREgIbERO6MxERNk8REs5nERCKgxESQpsRE5qzERE2zxES7ucRE
IsDERIDGxETuzMRETdPERLvZxEQi4MREkObERObsxERN88REs/nERCIAxUSABsVE7gzFRE0T
xUSzGcVEIiDFRIgmxUTmLMVEVTPFRLM5xUQiQMVEiEbFROZMxURVU8VEu1nFRCJgxUSIZsVE
7mzFRE1zxUS7ecVEGYDFRIiGxUTmjMVETZPFRLOZxUQZoMVEiKbFROasxURVs8VEs7nFRCLA
xUSAxsVE5szFRE3TxUS72cVEIuDFRIjmxUTm7MVEVfPFRLv5xUQiAMZEgAbGRO4MxkRNE8ZE
uxnGRCIgxkSAJsZE7izGRE0zxkSzOcZEGUDGRIBGxkTmTMZETVPGRLtZxkQiYMZEgGbGRO5s
xkRVc8ZEu3nGRBmAxkSIhsZE7ozGRE2TxkSzmcZEIqDGRIimxkTmrMZETbPGRLO5xkQiwMZE
iMbGRObMxkRN08ZEs9nGRBngxkSI5sZE5uzGRE3zxkS7+cZEIgDHRIgGx0TuDMdEVRPHRLMZ
x0QZIMdEiCbHROYsx0RVM8dEuznHRCJAx0SIRsdE7kzHRE1Tx0SzWcdEImDHRIhmx0TmbMdE
VXPHRLt5x0QigMdEiIbHROaMx0RVk8dEu5nHRBmgx0SIpsdE7qzHRE2zx0S7ucdEIsDHRIDG
x0TmzMdEVdPHRLPZx0QZ4MdEgObHRO7sx0RV88dEs/nHRBkAyESIBshE7gzIRFUTyES7GchE
IiDIRIgmyETuLMhEVTPIRLs5yEQiQMhEiEbIRO5MyERNU8hEu1nIRCpgyESIZshE5mzIRE1z
yES7echEIoDIRIiGyETmjMhEVZPIRLuZyEQioMhEiKbIROasyERVs8hEu7nIRCLAyESIxshE
7szIRFXTyES72chEGeDIRIDmyETm7MhEVfPIRLv5yEQZAMlEgAbJRO4MyURVE8lEuxnJRCIg
yUSIJslE7izJRE0zyUS7OclEIkDJRIBGyUTmTMlETVPJRLNZyUQiYMlEgGbJRO5syURNc8lE
u3nJRBmAyUSIhslE7ozJRE2TyUS7mclEGaDJRIimyUTmrMlETbPJRLO5yUQiwMlEgMbJRObM
yURV08lEs9nJRBngyUSI5slE5uzJRE3zyUS7+clEIgDKRIgGykTmDMpEVRPKRLsZykQiIMpE
iCbKROYsykRNM8pEuznKRBlAykSIRspE5kzKRE1TykS7WcpEImDKRIhmykTubMpEVXPKRLt5
ykQigMpEiIbKRO6MykRNk8pEu5nKRCKgykSApspE5qzKRE2zykS7ucpEGcDKRIjGykTmzMpE
VdPKRLvZykQZ4MpEiObKRO7sykRN88pEu/nKRBkAy0SABstE5gzLRE0Ty0SzGctEIiDLRIAm
y0TuLMtEVTPLRLs5y0QiQMtEgEbLRO5My0RNU8tEs1nLRBlgy0SAZstE7mzLRFVzy0SzectE
GYDLRICGy0TmjMtEVZPLRLuZy0QioMtEgKbLRO6sy0RNs8tEu7nLRBnAy0SIxstE7szLRFXT
y0Sz2ctEIuDLRIDmy0Tu7MtEXfPLRLP5y0QiAMxEiAbMROYMzERNE8xEuxnMRCIgzESIJsxE
7izMRE0zzESzOcxEIkDMRIBGzETmTMxETVPMRLNZzEQiYMxEiGbMRO5szERNc8xEu3nMRCKA
zESAhsxE5ozMRFWTzES7mcxEGaDMRICmzETurMxEVbPMRLu5zEQZwMxEiMbMRObMzERN08xE
s9nMRCLgzESI5sxE5uzMRFXzzESz+cxEGQDNRIAGzUTmDM1ETRPNRLsZzUQZIM1EiCbNRO4s
zURNM81EuznNRCJAzUSIRs1E7kzNRE1TzUSzWc1EImDNRIBmzUTubM1EVXPNRLN5zUQZgM1E
gIbNROaMzURNk81Es5nNRBmgzUSIps1E5qzNRE2zzUSzuc1EIsDNRIDGzUTmzM1EVdPNRLvZ
zUQZ4M1EiObNRO7szURN881Es/nNRBkAzkSABs5E5gzORFUTzkS7Gc5EGSDORIAmzkTmLM5E
VTPORLM5zkQZQM5EiEbORO5MzkRVU85Eu1nORCJgzkSIZs5E7mzORFVzzkSzec5EGYDORICG
zkTujM5ETZPORLuZzkQZoM5EgKbORO6szkRNs85Es7nORCLAzkSIxs5E7szORE3TzkS72c5E
IuDORIDmzkTm7M5ETfPORLP5zkQqAM9EgAbPRO4Mz0RNE89EuxnPRCIgz0SIJs9E7izPRE0z
z0S7Oc9EIkDPRIBGz0TuTM9ETVPPRLtZz0QZYM9EiGbPROZsz0RVc89Eu3nPRCKAz0SAhs9E
5ozPRFWTz0S7mc9EGaDPRIimz0TmrM9EVbPPRLu5z0QiwM9EgMbPRO7Mz0RN089Eu9nPRBng
z0SI5s9E5uzPRE3zz0S7+c9EIgDQRIAG0ETuDNBEXRPQRLMZ0EQiINBEgCbQRO4s0ERVM9BE
sznQRBlA0ESIRtBE5kzQRFVT0ES7WdBEGWDQRIBm0ETubNBETXPQRLN50EQZgNBEiIbQRO6M
0ERNk9BEu5nQRCKg0ESAptBE5qzQRFWz0ES7udBEIsDQRIDG0ETmzNBETdPQRLvZ0EQZ4NBE
gObQRObs0ERN89BEu/nQRCIA0USIBtFE7gzRRFUT0USzGdFEIiDRRIgm0UTuLNFETTPRRLs5
0UQiQNFEgEbRROZM0URNU9FEu1nRRCJg0USAZtFE5mzRRFVz0USzedFEIoDRRICG0UTujNFE
VZPRRLuZ0UQioNFEiKbRRO6s0URVs9FEu7nRRBnA0USIxtFE5szRRE3T0USz2dFEIuDRRIDm
0UTu7NFETfPRRLP50UQiANJEiAbSROYM0kRVE9JEuxnSRCIg0kSIJtJE5izSRE0z0kS7OdJE
IkDSRIBG0kTmTNJEVVPSRLNZ0kQZYNJEiGbSROZs0kRVc9JEs3nSRBmA0kSAhtJE5ozSRE2T
0kS7mdJEIqDSRICm0kTmrNJEVbPSRLu50kQZwNJEgMbSRO7M0kRN09JEu9nSRBng0kSI5tJE
5uzSRF3z0kSz+dJEIgDTRIgG00TuDNNETRPTRLsZ00QiINNEiCbTROYs00RNM9NEuznTRBlA
00SIRtNE5kzTRFVT00S7WdNEKmDTRIBm00TubNNEVXPTRLt500QZgNNEiIbTROaM00RVk9NE
s5nTRBmg00SIptNE5qzTRE2z00S7udNEIsDTRIjG00TmzNNEVdPTRLvZ00Qi4NNEiObTRObs
00RV89NEu/nTRCIA1ESABtRE5gzURE0T1ESzGdREIiDURIAm1ETmLNREVTPURLs51EQZQNRE
iEbUROZM1ERNU9REs1nURCJg1ESIZtRE7mzURFVz1ES7edREIoDURICG1ETmjNRETZPURLuZ
1EQioNREgKbURO6s1ERVs9REs7nURBnA1ESAxtRE7szURFXT1ES72dREGeDURIDm1ETm7NRE
TfPURLv51EQZANVEgAbVRPcM1URVE9VEsxnVRBkg1USAJtVE7izVRFUz1USzOdVEIkDVRIBG
1UTuTNVEVVPVRLtZ1UQZYNVEiGbVROZs1URNc9VEu3nVRBmA1USAhtVE7ozVRE2T1USzmdVE
IqDVRIim1UTurNVEVbPVRLu51UQZwNVEiMbVRO7M1URN09VEs9nVRBng1USI5tVE7uzVRE3z
1US7+dVEGQDWRIAG1kTuDNZETRPWRLsZ1kQZINZEiCbWRO4s1kRVM9ZEuznWRCJA1kSIRtZE
5kzWRE1T1kSzWdZEImDWRIhm1kTmbNZEVXPWRLN51kQigNZEiIbWROaM1kRNk9ZEu5nWRBmg
1kSIptZE5qzWRE2z1kS7udZEIsDWRIDG1kTmzNZEVdPWRLPZ1kQZ4NZEgObWRObs1kRV89ZE
u/nWRCIA10SABtdE5gzXRE0T10S7GddEGSDXRIAm10TuLNdEVTPXRLs510QZQNdEgEbXRO5M
10RVU9dEu1nXRCJg10SIZtdE7mzXRE1z10S7eddEIoDXRICG10TujNdETZPXRLOZ10QZoNdE
iKbXROas10RNs9dEs7nXRCLA10SAxtdE7szXRE3T10S72ddEGeDXRIDm10Tu7NdETfPXRLP5
10QiANhEiAbYRO4M2ERNE9hEuxnYRBkg2ESAJthE7izYRFUz2ES7OdhEIkDYRJBG2ETuTNhE
TVPYRLNZ2EQZYNhEgGbYROZs2ERNc9hEs3nYRBmA2ESIhthE5ozYRFWT2ES7mdhEIaDYRICm
2ETvrNhETbPYRLu52EQZwNhEiMbYRObM2ERN09hEu9nYRCHg2ESI5thE5uzYRFXz2ES7+dhE
IQDZRIAG2UTmDNlETRPZRLMZ2UQZINlEiCbZROYs2URVM9lEuznZRBlA2USARtlE70zZRE1T
2USzWdlEGWDZRIBm2UTvbNlEVXPZRLN52UQZgNlEiIbZRO+M2URNk9lEu5nZRBmg2USIptlE
5qzZRE2z2US7udlEGcDZRIjG2UTmzNlETdPZRLPZ2UQZ4NlEiObZRO/s2URV89lEs/nZRBkA
2kSABtpE7wzaRFUT2kSzGdpEGSDaRIgm2kTvLNpETTPaRLs52kQZQNpEgEbaRO9M2kRNU9pE
s1naRCFg2kSIZtpE5mzaRE1z2kS7edpEGYDaRIiG2kTmjNpETZPaRLuZ2kQZoNpEiKbaROas
2kRVs9pEs7naRBnA2kSIxtpE78zaRE3T2kSz2dpEGeDaRIjm2kTm7NpEVfPaRLv52kQhANtE
iAbbROYM20RVE9tEuxnbRBkg20SIJttE7yzbRFUz20SzOdtEIUDbRIBG20TmTNtEVVPbRLtZ
20QZYNtEkGbbRO9s20RNc9tEs3nbRBmA20SAhttE74zbRE2T20S7mdtEGaDbRICm20TvrNtE
TbPbRLu520QhwNtEiMbbRObM20RN09tEu9nbRCHg20SI5ttE7+zbRFXz20Sz+dtEKgDcRIAG
3ETmDNxETRPcRLMZ3EQZINxEiCbcRO8s3ERNM9xEuzncRBlA3ESIRtxE5kzcRE1T3ES7WdxE
IWDcRIBm3ETmbNxETXPcRLt53EQhgNxEgIbcROaM3ERVk9xEs5ncRBmg3ESAptxE5qzcRE2z
3ESzudxEGcDcRIDG3ETmzNxEVdPcRLvZ3EQh4NxEiObcRObs3ERN89xEu/ncRCEA3USABt1E
5gzdRFUT3US7Gd1EISDdRIAm3UTmLN1ETTPdRLs53UQqQN1EkEbdROZM3URNU91Es1ndRCFg
3USIZt1E72zdRE1z3US7ed1EGYDdRICG3UT3jN1EVZPdRLuZ3UQZoN1EgKbdROas3URds91E
u7ndRBnA3USIxt1E78zdRFXT3US72d1EIeDdRIjm3UTm7N1ETfPdRLP53UQZAN5EkAbeROYM
3kRNE95EuxneRCEg3kSAJt5E7yzeRFUz3kS7Od5EGUDeRIhG3kTmTN5ETVPeRLtZ3kQZYN5E
iGbeROZs3kRNc95Es3neRBmA3kSAht5E74zeRE2T3kSzmd5EGaDeRIim3kTmrN5ETbPeRLu5
3kQhwN5EgMbeRObM3kRN095Es9neRBng3kSI5t5E5uzeRFXz3kS7+d5EIQDfRIgG30TvDN9E
VRPfRLsZ30QZIN9EgCbfRO8s30RdM99EsznfRCFA30SIRt9E5kzfRE1T30SzWd9EGWDfRIBm
30TvbN9EVXPfRLN530QhgN9EgIbfRO+M30Rdk99Es5nfRBmg30SIpt9E76zfRE2z30S7ud9E
IcDfRIDG30TvzN9EVdPfRLPZ30QZ4N9EgObfRObs30RN899Eu/nfRBkA4ESIBuBE7wzgRE0T
4ES7GeBEGSDgRJAm4ET3LOBEVTPgRLM54EQhQOBEgEbgROZM4ERVU+BEu1ngRCFg4ESIZuBE
5mzgRFVz4ESzeeBEGYDgRIiG4ETmjOBETZPgRLuZ4EQZoOBEiKbgRO+s4ERVs+BEu7ngRCHA
4ESAxuBE5szgRFXT4ES72eBEIeDgRIjm4ETm7OBETfPgRLP54EQhAOFEgAbhROYM4URNE+FE
uxnhRBkg4USIJuFE5izhRFUz4US7OeFEIUDhRIhG4UTvTOFEVVPhRLtZ4UQhYOFEgGbhROZs
4URVc+FEu3nhRCGA4USAhuFE74zhRE2T4UTDmeFEGaDhRIim4UTmrOFEVbPhRLu54UQZwOFE
gMbhRO/M4URN0+FEu9nhRBng4USA5uFE5uzhRE3z4US7+eFEIQDiRIgG4kTvDOJEVRPiRLMZ
4kQqIOJEiCbiROYs4kRNM+JEuzniRCpA4kSIRuJE5kziRE1T4kS7WeJEGWDiRIBm4kTvbOJE
TXPiRLt54kQZgOJEgIbiRO+M4kRdk+JEs5niRBmg4kSIpuJE5qziRE2z4kSzueJEGcDiRIjG
4kTmzOJEVdPiRLvZ4kQZ4OJEgObiRObs4kRN8+JEu/niRCEA40SABuNE7wzjRE0T40SzGeNE
GSDjRIgm40TmLONETTPjRLs540QhQONEgEbjRO9M40RNU+NEs1njRCFg40SAZuNE72zjRFVz
40SzeeNEGYDjRIiG40TmjONEVZPjRLuZ40QhoONEgKbjRO+s40RVs+NEu7njRCHA40SIxuNE
78zjRFXT40S72eNEIeDjRIjm40Tm7ONEVfPjRLv540QZAOREgAbkRO8M5ERNE+REuxnkRBkg
5ESAJuRE5izkRE0z5ES7OeREIUDkRIhG5ETvTOREVVPkRLtZ5EQhYOREiGbkROZs5ERVc+RE
u3nkRCGA5ESIhuRE5ozkRFWT5ESzmeREGaDkRICm5ETmrOREVbPkRLO55EQZwOREgMbkRO/M
5ERN0+REu9nkRBng5ESA5uRE5uzkRFXz5ESz+eREGQDlRJAG5UTvDOVETRPlRLsZ5UQhIOVE
gCblROYs5URVM+VEsznlRCFA5USIRuVE70zlRFVT5US7WeVEGWDlRIhm5UTmbOVEVXPlRLt5
5UQqgOVEgIblRO+M5URNk+VEu5nlRBmg5USApuVE5qzlRFWz5US7ueVEIcDlRIjG5UTvzOVE
VdPlRLvZ5UQh4OVEiOblRObs5URV8+VEu/nlRCEA5kSIBuZE5gzmRFUT5kSzGeZEGSDmRIAm
5kTvLOZEVTPmRLs55kQZQOZEiEbmRO9M5kRVU+ZEs1nmRBlg5kSIZuZE72zmRFVz5kSzeeZE
GYDmRICG5kTvjOZEVZPmRLOZ5kQhoOZEgKbmRO+s5kRVs+ZEu7nmRCHA5kSIxuZE5szmRE3T
5kSz2eZEGeDmRIjm5kTv7OZETfPmRLv55kQhAOdEgAbnROYM50RVE+dEuxnnRBkg50SAJudE
7yznRFUz50S7OedEGUDnRIBG50TvTOdETVPnRLtZ50QhYOdEiGbnROZs50RNc+dEu3nnRCGA
50SAhudE5oznRFWT50SzmedEIaDnRICm50TmrOdEVbPnRLu550QhwOdEiMbnRO/M50RV0+dE
u9nnRBng50SQ5udE5uznRE3z50S7+edEIQDoRIgG6ETmDOhEVRPoRLMZ6EQZIOhEgCboRO8s
6ERNM+hEsznoRCFA6ESARuhE90zoRE1T6ESzWehEGWDoRIhm6ETmbOhETXPoRLt56EQhgOhE
iIboROaM6ERVk+hEu5noRBmg6ESApuhE5qzoRFWz6ES7uehEIcDoRIjG6ET3zOhETdPoRLvZ
6EQh4OhEiOboRO/s6ERN8+hEu/noRBkA6USIBulE5gzpRFUT6USzGelEGSDpRIAm6UTmLOlE
VTPpRLs56UQZQOlEiEbpROZM6URNU+lEs1npRBlg6USAZulE5mzpRFVz6US7eelEIYDpRICG
6UTmjOlETZPpRLOZ6UQZoOlEgKbpRO+s6URVs+lEu7npRCHA6USIxulE78zpRE3T6USz2elE
GeDpRIjm6UTv7OlETfPpRLP56UQZAOpEgAbqRO8M6kRVE+pEuxnqRCEg6kSIJupE7yzqRE0z
6kSzOepEGUDqRIhG6kTvTOpEVVPqRLNZ6kQZYOpEiGbqRO9s6kRVc+pEs3nqRCGA6kSIhupE
74zqRE2T6kS7mepEGaDqRIim6kTvrOpEVbPqRLO56kQZwOpEiMbqRObM6kRN0+pEs9nqRCHg
6kSI5upE7+zqRE3z6kS7+epEGQDrRIgG60TvDOtEVRPrRLsZ60QZIOtEiCbrROYs60RVM+tE
uznrRCFA60SARutE70zrRE1T60S7WetEIWDrRIBm60TvbOtEVXPrRLt560QhgOtEgIbrROaM
60RVk+tEu5nrRCGg60SAputE76zrRE2z60S7uetEGcDrRIjG60TmzOtEVdPrRLPZ60QZ4OtE
iObrRO/s60RV8+tEu/nrRBkA7ESABuxE7wzsRE0T7ES7GexEGSDsRIAm7ETmLOxEVTPsRLM5
7EQhQOxEiEbsROZM7ERNU+xEu1nsRBlg7ESIZuxE5mzsRE1z7ES7eexEGYDsRICG7ETvjOxE
TZPsRLOZ7EQZoOxEgKbsRO+s7ERVs+xEu7nsRCHA7ESIxuxE78zsRE3T7ESz2exEGeDsRIDm
7ETm7OxEVfPsRLP57EQZAO1EgAbtRO8M7URNE+1EuxntRBkg7USIJu1E7yztRE0z7US7Oe1E
IUDtRIBG7UTvTO1ETVPtRLtZ7UQZYO1EiGbtRO9s7URNc+1Es3ntRCGA7USAhu1E74ztRFWT
7US7me1EGaDtRIim7UTvrO1ETbPtRLu57UQZwO1EiMbtRObM7URV0+1Es9ntRCHg7USI5u1E
5uztRE3z7US7+e1EIQDuRIAG7kTmDO5EVRPuRLsZ7kQhIO5EgCbuROYs7kRNM+5EsznuRCFA
7kSIRu5E5kzuRFVT7kSzWe5EIWDuRIBm7kTvbO5ETXPuRLt57kQZgO5EgIbuROaM7kRNk+5E
u5nuRCGg7kSIpu5E5qzuRFWz7kS7ue5EIcDuRIjG7kTmzO5ETdPuRLvZ7kQh4O5EgObuRObs
7kRV8+5Eu/nuRCEA70SABu9E7wzvRFUT70SzGe9EGSDvRIgm70TmLO9EVTPvRLs570QZQO9E
gEbvROZM70RNU+9Es1nvRCFg70SIZu9E5mzvRFVz70S7ee9EKoDvRICG70TmjO9EVZPvRLuZ
70QZoO9EgKbvROas70RNs+9Es7nvRBnA70SAxu9E5szvRE3T70Sz2e9EGeDvRIDm70Tv7O9E
TfPvRLv570QZAPBEgAbwRO8M8ERVE/BEwxnwRCEg8ESIJvBE5izwRFUz8ES7OfBEGUDwRIBG
8ETmTPBETVPwRLNZ8EQhYPBEgGbwROZs8ERVc/BEu3nwRCGA8ESAhvBE5ozwRE2T8ESzmfBE
GaDwRICm8ETvrPBEVbPwRLO58EQZwPBEgMbwRObM8ERV0/BEs9nwRBng8ESA5vBE7+zwRE3z
8ES7+fBEGQDxRIAG8UTvDPFETRPxRLsZ8UQhIPFEiCbxRO8s8URNM/FEsznxRBlA8USARvFE
5kzxRE1T8USzWfFEGWDxRIhm8UTvbPFETXPxRLN58UQhgPFEiIbxROaM8URVk/FEu5nxRBmg
8USIpvFE76zxRFWz8USzufFEGcDxRIDG8UTmzPFETdPxRLPZ8UQh4PFEiObxRObs8URN8/FE
s/nxRBkA8kSIBvJE5gzyRE0T8kSzGfJEISDyRIgm8kTmLPJEVTPyRLs58kQZQPJEgEbyROZM
8kRNU/JEs1nyRBlg8kSIZvJE5mzyRE1z8kS7efJEIYDyRIiG8kTvjPJEVZPyRLOZ8kQZoPJE
gKbyRO+s8kRNs/JEs7nyRBnA8kSAxvJE78zyRE3T8kS72fJEGeDyRIjm8kTv7PJEVfPyRLP5
8kQZAPNEgAbzROYM80RVE/NEuxnzRBkg80SIJvNE5izzRFUz80S7OfNEIUDzRIBG80TmTPNE
VVPzRLNZ80QZYPNEiGbzROZs80RNc/NEu3nzRBmA80SIhvNE5ozzRE2T80SzmfNEGaDzRIim
80TmrPNEVbPzRLO580QhwPNEiMbzRO/M80RV0/NEs9nzRBng80SI5vNE5uzzRFXz80Sz+fNE
IQD0RIAG9ETmDPRETRP0RLMZ9EQZIPREiCb0RO8s9ERVM/REszn0RBlA9ESARvRE5kz0RFVT
9ES7WfREGWD0RIhm9ETvbPRETXP0RLt59EQhgPREgIb0RO+M9ERNk/REu5n0RCGg9ESIpvRE
5qz0RFWz9ESzufREGcD0RIDG9ETmzPRETdP0RLvZ9EQZ4PREiOb0RPfs9ERV8/REu/n0RCEA
9USIBvVE7wz1RFUT9USzGfVEISD1RIAm9UTmLPVEVTP1RLs59UQhQPVEgEb1RO9M9URNU/VE
s1n1RBlg9USIZvVE72z1RE1z9US7efVEIYD1RICG9UTmjPVETZP1RLuZ9UQZoPVEiKb1ROas
9URNs/VEu7n1RBnA9USIxvVE5sz1RFXT9US72fVEIeD1RIjm9UTm7PVEVfP1RLP59UQZAPZE
iAb2ROYM9kRVE/ZEuxn2RBkg9kSAJvZE7yz2RE0z9kSzOfZEIUD2RIBG9kTmTPZETVP2RLNZ
9kQhYPZEiGb2ROZs9kRVc/ZEs3n2RBmA9kSAhvZE74z2RFWT9kSzmfZEGaD2RIim9kTmrPZE
TbP2RLu59kQZwPZEgMb2RObM9kRV0/ZEs9n2RCHg9kSI5vZE5uz2RFXz9kSz+fZEIQD3RIAG
90TvDPdETRP3RLMZ90QZIPdEiCb3RO8s90RNM/dEszn3RBlA90SARvdE5kz3RE1T90S7WfdE
GWD3RIhm90TmbPdETXP3RLN590QhgPdEiIb3ROaM90RVk/dEs5n3RCGg90SIpvdE76z3RFWz
90SzufdEGcD3RIDG90TmzPdEVdP3RLPZ90Qh4PdEgOb3RO/s90RN8/dEs/n3RCEA+ESIBvhE
5gz4RFUT+ES7GfhEISD4RIgm+ETvLPhEVTP4RLM5+EQZQPhEiEb4RO9M+ERNU/hEs1n4RBlg
+ESAZvhE72z4RE1z+ES7efhEGYD4RICG+ETvjPhETZP4RLOZ+EQZoPhEiKb4ROas+ERVs/hE
s7n4RBnA+ESIxvhE5sz4RFXT+ES72fhEGeD4RIDm+ETv7PhETfP4RLP5+EQZAPlEgAb5ROYM
+URNE/lEsxn5RCEg+USIJvlE7yz5RFUz+US7OflEGUD5RIBG+UTmTPlETVP5RLNZ+UQhYPlE
gGb5ROZs+URVc/lEs3n5RBmA+USAhvlE5oz5RFWT+US7mflEIaD5RICm+UTmrPlEVbP5RLu5
+UQhwPlEgMb5RObM+URN0/lEu9n5RBng+USA5vlE7+z5RFXz+US7+flEGQD6RIAG+kTmDPpE
VRP6RLMZ+kQZIPpEgCb6RO8s+kRNM/pEuzn6RBlA+kSARvpE70z6RE1T+kS7WfpEGWD6RIBm
+kTmbPpEVXP6RLt5+kQZgPpEgIb6ROaM+kRVk/pEs5n6RBmg+kSApvpE5qz6RE2z+kSzufpE
GcD6RIDG+kTvzPpETdP6RLPZ+kQZ4PpEgOb6RO/s+kRV8/pEu/n6RCEA+0SABvtE7wz7RFUT
+0SzGftEISD7RIAm+0TmLPtETTP7RLs5+0QZQPtEiEb7RO9M+0RNU/tEu1n7RBlg+0SIZvtE
5mz7RE1z+0SzeftEIYD7RIiG+0TvjPtETZP7RLOZ+0QZoPtEgKb7RO+s+0RNs/tEu7n7RBnA
+0SIxvtE5sz7RFXT+0Sz2ftEIeD7RIjm+0Tv7PtETfP7RMP5+0QZAPxEgAb8RO8M/ERVE/xE
sxn8RBkg/ESIJvxE5iz8RE0z/ES7OfxEGUD8RIhG/ETmTPxETVP8RLNZ/EQqYPxEiGb8RO9s
/ERVc/xEu3n8RBmA/ESAhvxE74z8RFWT/ES7mfxEGaD8RICm/ETmrPxEVbP8RLu5/EQZwPxE
gMb8RObM/ERN0/xEw9n8RBng/ESI5vxE7+z8RFXz/ES7+fxEIQD9RIgG/UTvDP1ETRP9RLsZ
/UQhIP1EiCb9ROYs/URNM/1Euzn9RBlA/USIRv1E5kz9RE1T/USzWf1EIWD9RIBm/UTmbP1E
TXP9RLN5/UQZgP1EgIb9ROaM/URVk/1Es5n9RCGg/USIpv1E76z9RFWz/US7uf1EGcD9RIjG
/UTvzP1EVdP9RLPZ/UQh4P1EgOb9RObs/URV8/1Es/n9RBkA/kSIBv5E5gz+RE0T/kS7Gf5E
ISD+RIAm/kTvLP5EVTP+RLs5/kQZQP5EgEb+ROZM/kRVU/5Es1n+RBlg/kSAZv5E5mz+RFVz
/kSzef5EIYD+RICG/kTmjP5EVZP+RLuZ/kQZoP5EgKb+RO+s/kRVs/5Es7n+RCHA/kSAxv5E
78z+RE3T/kSz2f5EIeD+RIDm/kTm7P5EVfP+RLP5/kQZAP9EiAb/RO8M/0RVE/9Esxn/RCog
/0SAJv9E7yz/RFUz/0S7Of9EIUD/RIhG/0TmTP9EVVP/RLtZ/0QZYP9EgGb/ROZs/0RNc/9E
s3n/RBmA/0SAhv9E5oz/RE2T/0Szmf9EGaD/RICm/0TmrP9EVbP/RLu5/0QhwP9EgMb/RO/M
/0RV0/9Eu9n/RCHg/0SA5v9E7+z/RFXz/0Sz+f9EDAAARUADAEV3BgBFqgkARd0MAEUMEABF
QBMARXcWAEWmGQBF2RwARRAgAEVEIwBFdyYARaopAEXdLABFDDAARUAzAEV3NgBFpjkARdk8
AEUQQABFREMARXJGAEWuSQBF3UwARQxQAEVEUwBFd1YARapZAEXdXABFDGAARURjAEVyZgBF
qmkARd1sAEUQcABFRHMARXJ2AEWqeQBF3XwARQyAAEVEgwBFcoYARaqJAEXdjABFDJAARUCT
AEV3lgBFqpkARdmcAEUMoABFQKMARXKmAEWqqQBF2awARQywAEVAswBFd7YARaq5AEXZvABF
EMAARUDDAEVyxgBFqskARdnMAEUQ0ABFQNMARXLWAEWm2QBF3dwARRDgAEVE4wBFd+YARabp
AEXZ7ABFDPAARUTzAEV39gBFpvkARdn8AEUQAAFFQAMBRXcGAUWqCQFF3QwBRQwQAUVEEwFF
chYBRaoZAUXZHAFFDCABRUAjAUV3JgFFqikBRdksAUUMMAFFQDMBRXc2AUWqOQFF2TwBRRBA
AUVEQwFFckYBRapJAUXZTAFFDFABRUBTAUVyVgFFplkBRd1cAUUQYAFFQGMBRXdmAUWmaQFF
3WwBRQxwAUVAcwFFcnYBRap5AUXZfAFFEIABRUSDAUV3hgFFpokBRd2MAUUMkAFFRJMBRXKW
AUWqmQFF3ZwBRQygAUVEowFFcqYBRaqpAUXdrAFFELABRUSzAUVytgFFprkBRd28AUUQwAFF
QMMBRXLGAUWqyQFF</AssayXData><AssayYData Points="3000">d7lGQCshR0A+H0dAQsFGQGeGRkD2w0ZA1q9GQCn1RkDj20ZAALxGQHSQRkB/vkZAaw5HQEjE
RkCF6UZAwatGQAq6RkBVqkZAcXxGQNfSRkDSxEZAXHZGQFxyRkC7wkZA4tdGQMvBRkCIvEZA
QpZGQCCNRkDXeEZAostGQEmkRkBg6UZAjcVGQNWqRkDdp0ZAspxGQBuGRkC5wkZAZoFGQPXB
RkANq0ZAyXtGQMnNRkDIZEZAvJVGQFedRkBBp0ZAa29GQC2nRkDHiUZALJ1GQOusRkDqikZA
m6hGQJmMRkAyh0ZAxnJGQKJxRkCpY0ZA8JhGQFOQRkC7jkZAWNNGQHBpRkC7RUZAgWxGQCJh
RkAWjUZAWjRGQB2XRkDRm0ZAWWNGQIk8RkBDg0ZArEpGQAw6RkCmYkZA8YFGQBI4RkB+nkZA
q0hGQEhvRkBscUZAGW1GQMFORkCVo0ZAMj1GQH2ORkAWUUZA9R5GQCt7RkAFUUZAHIVGQIez
RkCWa0ZAqHZGQCw0RkDMOEZAWB1GQNJVRkCRJEZA4YJGQEdnRkBbW0ZAjEZGQP1NRkC/IkZA
vUFGQAYaRkBJWEZAakFGQJI8RkAPLEZAYR1GQFxfRkA7/kVArEZGQC5gRkDzN0ZABUdGQKBX
RkDT2kVAei1GQGUURkANGEZAiEpGQJkGRkCcPEZAb/NFQBM9RkAeNEZADjJGQMHsRUCvCUZA
gPNFQO0vRkDhYUZAxDtGQOwSRkBeB0ZAWhlGQOIORkBbQEZAI/lFQOfWRUB49UVAkRBGQPxV
RkA4GUZADBtGQP1BRkACLEZAnOhFQHkSRkC1YkZAeDVGQFs9RkCs8EVARwBGQGoHRkC66EVA
x+BFQCw4RkAU50VAtOhFQBsKRkCtGUZAPSNGQAHbRUBw+UVArQxGQK8sRkCB9EVAJf5FQLgT
RkDF0UVAyBZGQPriRUDZtUVACuJFQELsRUC8uEVAHslFQEfZRUBwvEVAZvFFQBn5RUBtykVA
YrJFQD3JRUBjL0ZAw9ZFQNgXRkBdDEZAyAtGQDjKRUA1n0VAXtpFQKF9RUDHtkVAIO1FQD+Q
RUD/tkVAoo1FQArzRUBK20VAVOFFQBw5RkA8jkVACLtFQFvSRUBbmUVA3/pFQK/dRUCU6UVA
Tc9FQG+5RUDtykVAIg1GQN7gRUCp70VAM7dFQEXJRUDCtkVAPIJFQDD1RUD640VA/aJFQJmW
RUAjqUVAdANGQLSYRUBzp0VAGbtFQOYBRkC26EVAeaJFQEqVRUAMz0VAEexFQPHeRUCUs0VA
Wq1FQHZnRUAtt0VAKXBFQF24RUDTtEVA8PJFQOLNRUCYqkVAPcRFQO+ZRUAIxkVA9txFQJCi
RUC2aEVA8NxFQDqqRUAmfEVAIp1FQEaFRUA56kVAYZpFQIhURUBCU0VAXGhFQJGRRUDKsUVA
8YtFQA+7RUAQT0VA5rpFQGGlRUBYYUVAQGVFQFnBRUD6okVACPBFQHZdRUCJcUVAt2pFQOvE
RUAqjEVApoNFQPGXRUAolkVAtk5FQBlfRUAaP0VARGVFQGZ/RUA7a0VAWoBFQP5LRUB8sUVA
mZNFQHxnRUDfqEVA6o9FQO9WRUCRuEVAo8VFQEh1RUDJgkVAELJFQL6gRUCYeUVAhXZFQJRR
RUCsmkVAeXxFQIXMRUBHW0VARFFFQJmTRUDqn0VAD4xFQPpURUC9k0VAkWpFQOeMRUB9h0VA
F3FFQNyeRUCVRUVARsxFQKJrRUDagEVAdSxFQAFjRUBBW0VAkW5FQGpVRUA2d0VAYltFQMRk
RUBaRUVAqWFFQNatRUBM+0RAfVxFQPp0RUB2IUVAeFlFQENeRUDTRUVABv1EQJNkRUAQkkVA
SWtFQKhVRUAKSkVA2m9FQLs7RUDZQEVA+XtFQEQiRUC2REVACWJFQCACRUC4WEVAJglFQIRT
RUBlGkVApVdFQCtgRUD0aUVAx4tFQO1RRUA2J0VAhnpFQOl8RUBMZEVAhitFQLlYRUDEEUVA
LFJFQB5YRUBjOUVAUDBFQA4gRUDE7kRAblBFQEwmRUAuH0VAfDVFQLYyRUBBbEVAjRpFQEg4
RUBjDUVA9zZFQKFfRUCyF0VA5RZFQHZPRUB0KUVA4C1FQC85RUBzG0VAPBRFQC8kRUAuLUVA
jf5EQOfpREBzQUVAp3JFQGVWRUBHJ0VAZPpEQFgRRUBDX0VA5OxEQIsLRUCaWUVAOA1FQF40
RUCeVUVApQ5FQE8xRUBG6kRAXR1FQIczRUCiOkVANgtFQKUDRUCkK0VACAlFQN3pRECTFkVA
XSVFQN0tRUDpR0VALQ9FQK/6REBtC0VAC+ZEQNoNRUCIJUVAyFBFQBvzREDdC0VARepEQHTo
REAmDEVAJBFFQBg/RUCP9ERAbZZFQO8FRUCXLEVAEO5EQMgJRUCR9kRA3QxFQFZORUDVFkVA
1TBFQO0QRUBW6kRASANFQHrwREBXF0VAs+BEQNbfREBE90RAfSBFQEIRRUABDEVA/OFEQFMh
RUBxC0VA7PNEQHXwREByv0RAVPpEQK7wREDE10RAi/lEQBQARUC4tURASA5FQEYDRUAn1URA
mh5FQI/sREAIB0VAVvFEQHbbREBNzkRAArpEQPKlRECP3URAUPtEQFwnRUCx4URA1qlEQKTx
REB6wkRAn/BEQD8yRUCa1ERAYg9FQDe4REA1DkVAaOtEQD7URECtt0RAk8VEQBS+REDEvkRA
2MxEQJYXRUDSyURAHq1EQC60REAB0kRA6H5EQEDmREBrvERApb9EQJj8REDJqURA8+ZEQG+V
REDPxURAGvJEQDLfRECioERA3bREQOjeREA52URAf7tEQAOdREAyp0RA1MtEQDn8REBejkRA
0bZEQPeLREDQt0RAifREQMS6REAdnURAp+dEQNe9RECl3ERAwMFEQLPNREDMiERALqREQC2k
RECamERALJ9EQIGUREBdp0RA9rxEQDfAREBU0kRAyc9EQNnKREBdrURAENBEQCHBREAWwkRA
lrpEQC3XREDFoERARKpEQK2IREBkoERAl6NEQDqPREAv0ERAuZVEQCHQRECAtERAH4BEQG9D
REDzs0RAh4pEQI6FREBdtkRAc5JEQHeuREAgo0RAvlpEQHiCREDawURA/UlEQJSERECSiURA
EnxEQFnnREDxjERAxp1EQHucREDS0ERAZ59EQFBlRECdpERAVM9EQIdIREAMVkRAUpdEQIty
RED010RATEZEQDSPREAWeURAJWlEQAOnREDecURAtpREQKzDRECphURAlcBEQBvEREAjlURA
GnlEQJlsREAEskRAdIpEQEOVREC4TURA+CpEQF9AREDEVkRATlNEQLh8REAr4kRABFdEQMC1
REDgi0RAGF9EQJB4REAfhURAEFhEQFxCRECYQERAn1lEQDxkRECxsERAMWREQI5cREDJIERA
qChEQOp0RED9YkRAybxEQLF7REBHUERAAmJEQCZkRECN+ENA919EQCRNREB4nkRAxihEQC5Z
REAZR0RAB6REQMoYREAptURAVK5EQOBZREAcSERAMntEQMltRECkf0RAGENEQB6MRECQEERA
aZREQOB6REC0N0RAiXFEQJtPREBRkERAzVxEQOBJREDjWURAwTxEQJwJREA2WERAdlNEQNxc
RECKfURAhWxEQPFbRECpNERAplNEQDNEREB6IkRA6RxEQD9aRECCYURA0khEQCpcREAyUERA
b1FEQBpNREDtl0RARGxEQOiGREBxWERA6hJEQDRoRED1CERA+khEQENWREC0jURA+0pEQDBI
REAWG0RAVRBEQDsMRECxLURAJk1EQFSBREBl+ENAAi5EQP9BRECgiURAhztEQLU2REBAPkRA
TBpEQPgVRECdW0RAevxDQOpbRECjQERAGylEQGdEREDID0RAID5EQNwjREBsC0RAb/dDQPb/
Q0AzP0RAIelDQHBeREAdB0RAzCREQBwKRECS90NAee1DQFLBQ0B3PURA7DpEQKpAREDHD0RA
dCFEQNE3RECnGURAtXZEQBDiQ0AWOERA5DxEQBkVREA0IkRAJEhEQOkuREDrJERAi1BEQHjZ
Q0CcVERA9v9DQJInREC9GERAikZEQN0iRECL/0NAn8VDQHH9Q0AcEURAPEFEQLn6Q0CxJkRA
nW9EQOMYRECNBURA9CNEQPIjREAxS0RAbQZEQOspREBPJ0RAWxNEQCoTREBMzkNAoEdEQOso
REAf8UNA40lEQKvmQ0DJBkRAb+lDQHD6Q0DL3kNA6y5EQN8DREDEMURAYjpEQOADREAW5kNA
CCdEQNP6Q0AhK0RAKsdDQP3CQ0DZ8ENA3PRDQJbkQ0Bl6kNAkshDQMwGRECXDURAReZDQN3f
Q0CjFURABiZEQCQMRECPk0NAA81DQEquQ0AX6ENAvwREQGDRQ0AAAkRAzPdDQG/PQ0D62kNA
1xlEQCY6REC0m0NAlqxDQLYBREBLzENAjedDQFMQREDdxUNAORFEQEbyQ0CN2UNABO1DQByy
Q0DZoENABRNEQFveQ0AMuUNAm5FDQJvKQ0BeyUNAmPZDQGDxQ0BdGURAd7ZDQIf2Q0DfxENA
sBBEQLeLQ0DxN0RAjdFDQHYIRED+3UNADspDQBKnQ0AvC0RAsuNDQIT3Q0CJ2kNAi7xDQG0F
REAWxkNA3Z9DQL/gQ0BQtUNANo9DQHPxQ0B6JURAWAFEQF7YQ0Bx2ENAApxDQALYQ0Ch/ENA
CahDQJKmQ0BBbUNA7tBDQEcPREAAEERAPOlDQFkDREDr4UNATPRDQH/UQ0AR2kNAKMJDQCT4
Q0Bc6UNAL7ZDQIYLREDrv0NA3LNDQOQhRECurUNAE8pDQLCZQ0Be4ENAq7JDQKzxQ0Dzy0NA
lrFDQG+dQ0Dg3ENA98lDQN2uQ0ArlUNAjhFEQAvcQ0B96ENA1NZDQPXIQ0DPnUNA1MBDQB21
Q0Bw00NAN5pDQFOOQ0A4hENAU7xDQBC6Q0D5qkNAfnVDQGy9Q0Ap5UNAUb5DQEt5Q0CHokNA
ZH1DQOW6Q0CnmENAD7xDQGSEQ0DIkENA631DQDTiQ0BI30NAsuZDQNfGQ0D3zUNARrBDQA5/
Q0C3ekNAr9BDQM3EQ0CDukNAHqRDQKOLQ0BHvENAO0VDQFpAQ0Bce0NAD2xDQMSyQ0Bqr0NA
hbBDQICQQ0CZE0RAEKNDQI+MQ0DldENAz7ZDQORpQ0CSc0NAKLZDQOCeQ0AWu0NAv21DQE6t
Q0DHgUNAgaFDQJuRQ0CEzkNAUIVDQIGjQ0CeaENAZZ9DQK9AQ0AQi0NAuIRDQNl3Q0CglENA
CZxDQP2XQ0ADr0NApX1DQEXNQ0DnpkNACllDQOiEQ0CRckNACvZDQHBoQ0BPrkNAx71DQCGx
Q0BmsUNA2JhDQPm+Q0AbQ0NAq2pDQMZpQ0CiekNAX7ZDQBGEQ0Bcy0NAwJpDQK90Q0BmbUNA
CpJDQLdOQ0Dw1ENAdJlDQImzQ0DKr0NA2aFDQAd8Q0COc0NAxnFDQF7WQ0CXHkNAJYZDQNlb
Q0CWa0NAng1DQCuvQ0CVb0NAjFZDQMO8Q0Brc0NAxIlDQPmRQ0BHgkNANqVDQGpxQ0CRV0NA
xZVDQCxjQ0D3mkNA+q9DQCCgQ0DuoUNAmH1DQA12Q0AVYkNA9nNDQLOAQ0BwfkNAPFRDQLuP
Q0DXhENAEU5DQLEyQ0B4C0NAZzZDQFNUQ0BeZUNAaotDQL5LQ0B2YkNA34dDQJdoQ0AtoUNA
RD9DQAo4Q0BQbENAqKNDQDmSQ0Dfb0NAP3FDQPpkQ0CeqENAvm1DQHo7Q0AlbkNAtYVDQMJt
Q0DJXENA0BdDQG1wQ0CukkNAlyBDQOZTQ0C0iENAzz1DQE06Q0B0NENAtWNDQOFaQ0CDWkNA
wV1DQMAxQ0BJbENAVKZDQCBhQ0A4OENAq3BDQLRKQ0AkJ0NAi3FDQAk5Q0BqVUNAYV5DQI05
Q0A5H0NAFI9DQHVTQ0DVTkNA7UFDQPorQ0C4TUNAWkNDQEdIQ0D7bkNArUJDQP1WQ0DEJUNA
kD1DQLODQ0B5cUNAwYZDQFBaQ0ASQkNAuyFDQGZgQ0BEMkNAwnlDQGYrQ0BcQ0NAdytDQIYc
Q0BPT0NAI4lDQIRLQ0D3RUNAQhpDQA87Q0DtRUNAjidDQNNRQ0B9DUNAWBpDQK8eQ0DeIUNA
pPhCQE4PQ0AUXENAnWFDQNo6Q0AjAkNAXGlDQOI1Q0DBQ0NALUZDQGwqQ0DPIkNAcRtDQMVH
Q0ByWUNAiTlDQKVTQ0DoXkNA6zFDQB0JQ0BR9kJAQl5DQAAbQ0DfNUNA2lNDQMhsQ0DNLkNA
3PdCQDwXQ0DyNkNAVg9DQMxfQ0DmJUNA4z5DQGgpQ0CfNUNAEShDQAn9QkBWPkNA01tDQHZM
Q0BH/kJAURpDQMZkQ0CbaENANFNDQNnkQkD5WUNAsh9DQBAHQ0CrFENA6ApDQHEiQ0BtKENA
XfZCQKt7Q0A2/kJAXj1DQNs2Q0CRCkNAKElDQEQPQ0BgEUNAE1hDQFj2QkBGU0NA6htDQHED
Q0CNRENAgw1DQEZCQ0DZJkNAVRdDQAYCQ0CDK0NAdRdDQK4kQ0BV1kJAqAxDQFswQ0AoYkNA
MvxCQJYiQ0C74UJAlThDQGcaQ0Aj+UJA+g1DQIHfQkABE0NAyhdDQLUvQ0AUO0NAn/pCQNY1
Q0AcMENA1BhDQPMKQ0BjJUNAYP9CQGICQ0BfQ0NAWvBCQGUMQ0CPE0NAvPVCQEEPQ0CwJ0NA
VNRCQEjlQkAVRUNAqQZDQMJjQ0B0L0NAoBBDQEZKQ0BM40JAi9dCQHIoQ0Df9UJAMCVDQG0a
Q0AL6EJAcgNDQCr8QkB4T0NATg5DQIPzQkB5HUNAvhRDQJgCQ0BfL0NAReFCQKQKQ0BBB0NA
DBpDQBj2QkC0GUNAHOlCQKzxQkAXs0JAQedCQO0QQ0A2FENAu/xCQFL4QkA8GENA9g1DQJPe
QkDV/UJAyPNCQHgFQ0A/LUNAbO9CQNMdQ0A60EJAudVCQNm3QkCgZ0NAGftCQNq8QkDu8EJA
1g9DQFj6QkAR/EJAwABDQGbRQkACrkJAPAxDQO/UQkBtt0JAXeZCQAD5QkB1ukJAgtRCQBja
QkBW4UJAF+BCQPRoQ0DEVENAVPZCQGIOQ0Az2EJAhLZCQDnuQkAry0JAlcdCQAEVQ0BR4UJA
ifBCQDr6QkDHLENA4P9CQBX0QkBEMkNA/bxCQFHuQkAkFUNAZ9NCQDb+QkDu/kJAudNCQI/7
QkCeBUNAQ8hCQMbsQkDlqEJAm8xCQMXYQkCs9UJAQhVDQEvaQkBxHkNAHz9DQOcLQ0CU4kJA
9LZCQJi9QkCm4UJA06BCQKb9QkCEnEJAKgRDQH6/QkBn1UJAtxJDQKbuQkA01UJAhdhCQICm
QkBrokJAIQ9DQAHFQkBK+EJA0dlCQHKcQkCBwEJAP7hCQHTMQkCIzEJAi8JCQADTQkB/60JA
BeRCQDGqQkCM3kJAQcNCQIvMQkCiDkNAr+dCQOTYQkCP7UJA/QJDQAylQkCig0JAvp1CQM6h
QkDviEJA9eZCQGjSQkDyv0JAgKtCQBvQQkDE5EJAb61CQPYEQ0CF2EJAs8hCQCjsQkCI/kJA
ZZdCQMy3QkCAukJAB9tCQOq6QkCn0kJAa8BCQKonQ0Abq0JAWd9CQMmIQkA5sUJAG8JCQPuV
QkCWyEJA3KxCQKK2QkDLukJAbNFCQB3JQkDUuEJAX7FCQD/aQkBl8UJA9rJCQILDQkCmukJA
+71CQG/OQkC530JAfJNCQKbRQkAEp0JAE8xCQPCLQkDrwkJA0chCQGv1QkCZuUJAx5RCQP/m
QkDMp0JAem5CQM6YQkAlwUJAKsxCQHaxQkCMnEJAE4BCQLyeQkBAe0JAWytDQIbKQkCinkJA
qCNDQHp5QkAYm0JA3cdCQMLaQkAO8EJAvPlCQGmbQkAdsEJAkrBCQLHXQkClYkJA9WNCQFNc
QkArqUJA0JdCQKGKQkDBaUJA7LVCQEyxQkCShEJADLtCQGyWQkARoUJAuENCQCW6QkD6ekJA
on5CQNhfQkBfdEJASJVCQOjZQkDkqEJAs7BCQDbWQkCgyUJAPJhCQHfNQkBtUkJACZRCQHOo
QkCVpkJAc6dCQHe4QkAk00JAJa5CQPTPQkBYe0JAO49CQDiKQkBZq0JAhpBCQMOcQkC9oEJA
cppCQFarQkDojkJADIxCQLJ8QkAI0UJAbJRCQByTQkCLs0JAebpCQGjaQkCtrEJA+KNCQDrV
QkAOcEJAVT5CQJ2EQkCCrkJA26tCQKLFQkCJ+0JAhLZCQOtuQkB9hEJAmrVCQJuWQkBPo0JA
3npCQNZYQkBPgkJAz4lCQImKQkA2g0JA1YJCQBSBQkBtXUJAS5hCQI1lQkDJrUJAhnBCQFOY
QkCwRkJAyINCQDOaQkCdh0JAEnRCQBJcQkBxs0JAmbNCQDd8QkDSbEJALFZCQFugQkD8hEJA
GXZCQASKQkAykkJAl2JCQPJ2QkCtlkJAJmlCQDO8QkCmm0JAzqFCQGyVQkBAfkJAFhdCQPPB
QkAvfEJAfpJCQM46QkDMY0JAvHdCQAV7QkAvYkJAYYNCQD96QkA1g0JAIj5CQHiLQkDQd0JA
nX5CQJd2QkBbTEJAWVRCQL+lQkDfi0JAVWlCQEuQQkDjcUJAvElCQDVLQkCv1UJAJZ1CQJJx
QkCyI0JACjpCQBmqQkAdqUJAA2RCQGhsQkBYVkJA/WRCQAxHQkDVuEJAQ25CQIpLQkDgyUJA
omJCQIm2QkDOekJAEmlCQO1OQkDJbEJAJIBCQOeWQkBLh0JA+IlCQH5lQkBEpUJAFFFCQBxf
QkCfZEJAjVBCQE4BQkAVZ0JApF1CQHNiQkBYhUJADkBCQBhpQkBnTkJAviRCQEZUQkAIdEJA
1r5CQLhrQkAj2kJAmmhCQA5jQkCyUEJAAW1CQI1lQkCIe0JAXB5CQJB6QkAxk0JAWylCQEyd
QkCuvUJAyTxCQPl0QkCERkJABzdCQIhFQkCldUJAalhCQGx2QkDaGkJAYIBCQBtrQkDSRUJA
rC5CQL0kQkDxOEJAtCRCQINHQkC6qEJA0VlCQJZRQkDNN0JAanNCQCdkQkDAWUJADHJCQLF+
QkBbSEJA+l9CQJxmQkDwn0JATz9CQBcSQkAtHkJAtl9CQKKKQkAEJ0JAQClCQNN6QkBYTkJA
fklCQOsrQkATCEJAjHVCQEWOQkArYUJADCZCQHCvQkDfT0JAvTlCQP2AQkBrXUJAGVFCQG1J
QkDwP0JA/ZBCQA2RQkB1cUJAARxCQLdLQkDyjkJAfGNCQKV9QkCDP0JAgDFCQA8ZQkBZeUJA
PjJCQBaEQkAid0JAXz9CQEhOQkDWakJA9FFCQPsoQkAUH0JABk5CQE81QkDWVUJA3O1BQDIe
QkBDNEJAp2pCQOkpQkAmPUJAEltCQEtTQkBGREJACU5CQMlSQkBEREJAfBdCQOELQkCyQ0JA
ZTRCQOpFQkAhL0JARFdCQFl+QkD8QUJAP2FCQOU8QkAlM0JAVUNCQLw2QkAnDEJA3w5CQMxE
QkBwWUJAQjZCQHldQkDNUEJAHVdCQFFJQkAaWUJAuFpCQMQAQkCSHUJAywdCQLUpQkBkLEJA
OyFCQH06QkBVLEJAxk1CQGseQkDe/EFAkUxCQFcQQkA7P0JAPHVCQGomQkCnVEJACllCQAE/
QkAWL0JAafRBQI0wQkC1SkJAWgRCQKr2QUCOBkJApwJCQPLOQUAmXUJAzJpCQPUnQkCfOkJA
ijhCQHrBQUC8hEJAwflBQE1zQkAE/UFALzlCQCggQkBNC0JAcy9CQFZDQkCs50FANzxCQJpM
QkA3EkJAp05CQMkdQkDKJkJAExlCQDTxQUCoBUJABElCQGlHQkA/JEJAYQtCQB4kQkCwIEJA
wDZCQBYkQkCFNkJAuuBBQCIYQkDhN0JAcDZCQIDtQUAPMkJAr/lBQAErQkB1jkJA7wJCQBgD
QkDdM0JAkvVBQK5SQkCbDEJAkgtCQDAXQkA3LkJAoQVCQDxZQkDqBkJA99tBQMInQkA4F0JA
jtpBQIw/QkC0JUJAGOxBQILUQUAVC0JAKFpCQGYOQkD6MUJA90tCQFIyQkA9JkJAwBNCQE44
QkATBkJAuudBQA3AQUAINUJA1whCQHEtQkCCEkJADwVCQJ1CQkBbxUFAfe5BQOUbQkDy9EFA
hhtCQL34QUDMA0JA2f1BQA8OQkCMCkJAtw9CQJMUQkBgyEFAjctBQPEUQkDuG0JAlipCQF0G
QkA4bkJAN/VBQFINQkBj2EFAEwZCQI40QkB6CEJAsx5CQDD+QUB41EFA5UdCQFbLQUCdukFA
Q9dBQIVGQkAdCUJAqA1CQNnQQUDmCUJADAJCQFMXQkAgFUJAeEdCQPwPQkDt90FAruZBQC8T
QkASDEJAWUxCQL7gQUAi8EFANSJCQD8IQkCl8EFAWvlBQFYQQkAe70FAti1CQDTkQUBS50FA
mhVCQLnhQUA560FA4cdBQIKnQUCUPkJAAd9BQPHEQUC3IUJA2PNBQFkLQkC8zEFAMBBCQG39
QUDIQEJAM8ZBQOP5QUBH2UFAjrlBQI3iQUAV7kFAguNBQKcdQkDr90FAUvFBQJDJQUDd4kFA
0+1BQFQHQkDspUFAGAZCQBHrQUDQnUFAUVJCQCW0QUCqzkFAkcZBQBoIQkDQ0UFAYeZBQIHP
QUD370FA989BQK3WQUBhp0FAyBpCQMEVQkBwFkJArvtBQGHlQUBkDUJA5K5BQDvpQUAA1UFA
DQ5CQLDCQUB4yEFAWjRCQOXdQUD/9EFAS+FBQNTBQUCc9kFAIM1BQOvkQUDY5UFA3/xBQATZ
QUDEDUJAheJBQOTpQUDtnkFAYLFBQIjzQUC200FAmR1CQEauQUCYxEFA0tdBQDHuQUD27UFA
68hBQHYpQkD61UFAx/1BQF7QQUCu5UFAKs9BQNy6QUCPzEFArPNBQAv2QUDJB0JAE+JBQB+6
QUCc60FAnuVBQEMPQkBq/0FAGPtBQCPmQUAw/0FAbQJCQJX/QUAj6UFA2O1BQPjeQUD0x0FA
ut5BQBf+QUC/7EFAPNBBQLAKQkBBq0FAGKFBQHbNQUBd90FAvpNBQA+fQUBnK0JABgBCQCPF
QUCszEFAmeRBQB3aQUBt1UFAbQ5CQAzXQUCV/kFAkN9BQMTyQUCG5EFAaMBBQPIBQkD6/EFA
zBtCQHH7QUCn8EFA0QJCQFd3QUDq/UFAntRBQF2+QUDOskFAJrBBQOKlQUDG0UFA+OtBQIWr
QUDmpUFAiL9BQByqQUDj9EFASqdBQM3oQUCi6kFATr9BQEfZQUBgz0FAb7hBQJ70QUAyz0FA
ocBBQFvLQUAejUFAquBBQKveQUB+1UFAt+VBQN0QQkD02UFAhOlBQAh1QUBZyUFAMyFCQGrN
QUCzmEFAmrhBQHGwQUBO4UFAZMdBQPXaQUAKo0FA+eJBQGXyQUCUjEFADbpBQBfLQUBDw0FA
FMhBQD0fQkDIrEFAEopBQBa+QUDB+kFAsMhBQD3IQUDZ8UFAhedBQOrbQUBcq0FAW8VBQKvD
QUCt/UFAfP1BQK2gQUBSq0FAT9JBQJGHQUDsx0FA4NBBQF8TQkDulkFAwsVBQOysQUDEDkJA
0NxBQImqQUAhkUFA2ItBQJbSQUCtb0FAG3hBQCqjQUATpEFAlchBQOypQUCZv0FAIYtBQJn4
QUCrlUFA4plBQJ+fQUByv0FAxXtBQNdKQUD+sEFACdpBQCucQUDof0FAaWxBQJOSQUB9gkFA
P5NBQBNkQUBpu0FA7XxBQKSvQUDTg0FAwrBBQKipQUAel0FAd5NBQPzYQUDt1kFA0ZtBQKvF
QUCeiUFAspVBQMbSQUBFsUFAUbRBQOe2QUDl+0FAWcRBQA6WQUC2xEFAho1BQIh8QUAGwkFA
w61BQPPOQUD9k0FAlL1BQFi8QUB/4EFA53NBQPmVQUCDSkFA5cxBQJ7nQUDkkkFAHp9BQNt7
QUBeokFADM1BQGF6QUCUyUFAYMRBQFbHQUCn5UFAPJ9BQK6YQUAwykFAaLpBQB6UQUDrtUFA
kJhBQKZ2QUDiv0FA7ltBQMubQUDVhkFAfbtBQBzBQUCs50FA8FNBQIunQUAk0EFAS1BBQGDf
QUBCjUFAl1tBQB2NQUDon0FAzHxBQFWVQUBGfkFAGb9BQMWnQUAGk0FADWNBQGadQUD5akFA
Xn5BQOSBQUANdUFA9W9BQDl1QUCahUFA25pBQJ88QUA9mEFAAnFBQNZyQUC+bUFAecVBQPWN
QUBsu0FAGV9BQFelQUD4WkFAEHhBQOCdQUCfckFAS8xBQGeJQUBogEFAIrNBQGSDQUANkUFA
ApxBQMbCQUBOcEFAco1BQNtqQUDfjkFA4GRBQIusQUDZoEFADoRBQEPPQUDvr0FAtrlBQMBl
QUA3cEFAzadBQNi6QUDHcEFAxadBQGJyQUCFtEFAU3tBQAm1QUB5rkFAP75BQITKQUBjf0FA
WpNBQLBjQUAtnEFAYG9BQManQUD/eEFArsFBQLpnQUBKmEFArsdBQH2fQUDRW0FAHVRBQL6T
QUAKdEFAtoBBQNpwQUAcZUFAr6JBQF1yQUBLo0FA/HlBQAE1QUAUiUFAxm5BQIGTQUD+UkFA
SFFBQACBQUAHOEFA8mFBQKp6QUDYUEFAroRBQEVmQUBST0FAldFBQMqHQUDih0FAKJdBQC1r
QUALmUFA2ZVBQDVUQUB8X0FA2mlBQARNQUCkpkFAgbFBQJ1cQUCOM0FA8URBQCiUQUD3bEFA
5npBQFaIQUC/bEFAsYNBQHWaQUChW0FAaLBBQAFZQUBev0FAwGlBQEiyQUBsRUFA6UtBQNNv
QUBPekFA7X9BQEaZQUATTEFAej5BQMFPQUBtiEFAxopBQKOcQUBLaUFAEoZBQJNCQUB9HkFA
iUVBQDZ9QUAJi0FAW1FBQBhpQUAzj0FAlHNBQEdoQUDsWUFAEEBBQHlaQUBKeUFAUIZBQM28
QUC4iEFANyxBQMBrQUBraEFApDhBQPY7QUBYQkFAkDhBQB9+QUCiREFAD1JBQIVtQUBzhEFA
6UZBQOZXQUBYeEFA22JBQMZJQUCzLEFAznJBQGaiQUA1Y0FAbvtAQPp7QUBB/kBAV2VBQMyb
QUBCYEFAboVBQJBMQUDUMUFASBlBQE1mQUCCZ0FAClBBQH5rQUAEpEFAhFBBQFAYQUABe0FA
JltBQLJ2QUAaO0FAGytBQP5sQUAMgkFAu1VBQLpxQUC6bUFAalNBQCCrQUDcZEFApGBBQHlk
QUBzYUFAsDhBQOhbQUATfUFAHKtBQFBGQUBTY0FAw1FBQCdMQUCUZEFAFnJBQNdpQUBRY0FA
l2JBQEWNQUDWWkFABllBQPosQUAaOkFAOFNBQGtpQUBRZUFA7nxBQPVNQUC6U0FApjxBQMpc
QUDwWUFAY4hBQFdkQUCLh0FAsD5BQCxNQUBQVkFA0T5BQIVTQUBCOkFAGP5AQDVqQUClM0FA
qTZBQCNbQUCobkFAZnFBQNY2QUB2MEFAkDVBQE9rQUChb0FAjTpBQHdSQUAOZUFASm1BQKCH
QUA8m0FAJUtBQOwOQUC2IUFA41FBQHJmQUCOOkFAsmpBQAhSQUD9cUFAjCtBQCWeQUBsXEFA
MiZBQLwQQUBWQEFAXWBBQDwoQUAoSkFA8kZBQFBrQUBUa0FALD9BQJT5QEBzPkFAtkBBQMhM
QUAsQEFAH01BQGI/QUCibUFAHT5BQG48QUDQ+EBA5DlBQKBhQUA5Z0FAfnlBQDIaQUA3OUFA
BUBBQLVPQUA9I0FAeB1BQAIjQUCmQEFAizlBQE1hQUCIHkFA+0RBQMc7QUAUcEFAo1JBQHYX
QUBBI0FA6EpBQMptQUCvQEFAEEFBQOGOQUDYHUFAqJ1BQB9fQUDz+UBAXEVBQAkuQUCbJUFA
jR1BQB1aQUB4NUFAJjpBQMpTQUAcN0FA+jVBQG9yQUCrQkFAsqRBQDT7QECJJ0FAjUlBQFlH
QUD7MkFAkENBQDxBQUAHKEFAt2pBQMcsQUBaTEFA3FdBQKtWQUBjZUFAUyZBQMAOQUC8KkFA
JQtBQMoxQUDwMUFABltBQJwmQUDIV0FAsx5BQGtRQUB7BUFA4uhAQHdIQUCm8UBABkJBQCL7
QEBcDUFAwTdBQL9fQUB4MUFAEiNBQBcgQUBzREFA+n5BQKs7QUAUN0FALwdBQKJMQUA2bUFA
aAJBQJAqQUA8IkFAffRAQDYQQUARI0FADjBBQIIpQUCF+kBADtpAQN/fQECUYUFAyexAQJQa
QUCAP0FA/elAQMMVQUBsIkFAQBdBQKX3QEBy6kBAIFhBQDBrQUBKDkFAtTlBQA0wQUALE0FA
rj5BQDgCQUCpHkFAbmpBQCl0QUDT9UBAKPNAQPFBQUCHNkFAT/lAQNhAQUBuF0FApgNBQFRW
QUCgM0FAGgVBQJATQUA210BACytBQPq6QEASF0FAqjdBQPP4QEDEDEFAKkFBQKf4QEDoJkFA
CxhBQBn2QEDDEkFAPGNBQKfMQEAAAUFA1yxBQO89QUDc90BAbURBQEUZQUCyGEFAqRFBQFw4
QUA2BEFAw/1AQPz9QEBWKUFAP+FAQGD8QECWNEFAwyBBQLMjQUAzGEFAws5AQE3YQEAoa0FA
wihBQOHxQECEF0FAE1RBQEelQEDGOEFA7RdBQBIEQUDgLUFAAitBQA/xQEBYRUFAlcRAQLD/
QECtJEFAARNBQEEIQUBW4UBAKxJBQFw8QUD6I0FAcf1AQCkvQUA2HkFAFvJAQKExQUA320BA
gf1AQGS+QEBU8kBAdh5BQBjqQEBGHkFA7QFBQL8HQUBL7kBA4vdAQLLrQED24kBAa9VAQGDw
QEAFD0FA3SxBQL39QEBO1EBAowxBQKwcQUDyPUFARMtAQE2vQEAQrkBAqeJAQAk9QUAMAUFA
dNRAQE4GQUCSzkBAPkNBQFbxQEBs8UBAl/lAQMy7QEBAKUFA9vNAQKI5QUCuEUFADNxAQGTi
QEAG5EBA9vxAQEf2QEAZRUFAhCFBQKrjQEAY6EBAb/BAQIYVQUBJ+kBAwtdAQC4iQUAd7EBA
NFFBQLseQUC7PEFALddAQKb0QED3D0FAz+RAQJAmQUBA1EBATLVAQCZCQUCo+UBA1RJBQEM/
QUB+B0FAe/BAQEDFQEBzT0FAISlBQFbVQEAsxEBAZuRAQLIWQUB/EEFA9NxAQG8dQUDaKUFA
OCNBQEIuQUBrFkFAeOVAQDcAQUCT4EBAheNAQIDBQEDYPkFAMd5AQPA7QUArJkFArqZAQDY5
QUBd5UBA6O9AQEvmQECSDUFANz9BQNPpQECYu0BAeddAQJLbQEAR0EBAvP9AQCnaQEBSCUFA
BQFBQJzwQEBr00BAOq1AQMsaQUAj8EBArEtBQCb8QEDjykBAmM9AQEG3QEDbzUBAWsBAQG8z
QUCIvEBAKN9AQLvKQEC7+UBAkShBQOfhQEDf0UBArRJBQCLnQED67EBAdchAQPTkQEBK00BA
YrhAQAbgQECpF0FAmrhAQHvqQECqAEFAM5dAQMq+QEDUJ0FA2eZAQJ7/QEAR50BAeOhAQJLK
QEC82kBAlwBBQHDuQEDuDEFAEtFAQFriQEBZ7UBAPyRBQDgBQUBoCUFA2v5AQM3sQEBx80BA
c+RAQKvTQECsHUFAqa1AQMviQEDFn0BAmLNAQNrsQECc9EBACNNAQGmZQECfDEFA08JAQHbZ
QEA3AkFACAdBQJYQQUDf3EBA4dJAQIjzQEARy0BAeehAQET9QEAAy0BAaChBQDihQEB7BEFA
3tNAQMT5QECA30BAR8tAQK/tQEAlGkFA3dVAQGzlQEDEukBAqtpAQJvPQECjDEFAg8dAQPfb
QEC6vUBAa7pAQD+GQEB+1kBABMJAQJLjQECT20BA++RAQLjzQED8o0BAg6xAQFPrQEAIy0BA
FsBAQLDfQEB35UBA</AssayYData></Step><Step><CommonData><SampleLocation>2</SampleLocation><SampleID></SampleID><SampleGroup></SampleGroup><SampleInfo></SampleInfo><SampleRow>E</SampleRow><SamplePlate>1</SamplePlate><WellType>REGENERATION</WellType><Concentration>-1</Concentration><ConcentrationUnits>µg/ml</ConcentrationUnits><MolarConcentration>-1</MolarConcentration><MolarConcUnits>nM</MolarConcUnits><MolecularWeight>-1</MolecularWeight><Temperature>30</Temperature><StartTime>2157312</StartTime><AssayTime>5</AssayTime></CommonData><FlowRate>1000</FlowRate><StepType>KREGENERATION</StepType><StepName>Regeneration</StepName><StepStatus>OK</StepStatus><ActualTime>5.00005</ActualTime><CycleTime>0.2</CycleTime><AssayXData Points="25">3swBRRDQAUVI0wFFeNYBRarZAUXi3AFFEOABRUzjAUV45gFFqukBReLsAUUU8AFFSPMBRXz2
AUWu+QFF3vwBRRQAAkVEAwJFfAYCRaoJAkXiDAJFFBACRUgTAkV8FgJFqhkCRQ==</AssayXData><AssayYData Points="25">J18fQKaxHUDfOhxAq5AbQMD4GkCZYBpA0M4ZQAVeGUD1ZxlAHLEYQG+yGED4AhhARxAYQCW3
F0D7bxdAhiEXQBYbF0CV9xZARaIWQEddFkDw4RVADt4VQCjKFUCUoxVAGZ4VQA==</AssayYData></Step><Step><CommonData><SampleLocation>1</SampleLocation><SampleID>Buffer</SampleID><SampleGroup></SampleGroup><SampleInfo></SampleInfo><SampleRow>E</SampleRow><SamplePlate>1</SamplePlate><WellType>BUFFER</WellType><Concentration>-1</Concentration><ConcentrationUnits>µg/ml</ConcentrationUnits><MolarConcentration>-1</MolarConcentration><MolarConcUnits>nM</MolarConcUnits><MolecularWeight>-1</MolecularWeight><Temperature>30</Temperature><StartTime>2169800</StartTime><AssayTime>5</AssayTime></CommonData><FlowRate>1000</FlowRate><StepType>KREGENERATION</StepType><StepName>Regeneration</StepName><StepStatus>OK</StepStatus><ActualTime>4.99907</ActualTime><CycleTime>0.2</CycleTime><AssayXData Points="25">4RwCRRAgAkVDIwJFeyYCRaopAkXdLAJFFDACRUczAkV3NgJFrjkCRd08AkUUQAJFQ0MCRXdG
AkWqSQJF4UwCRRRQAkVHUwJFe1YCRa5ZAkXdXAJFEGACRUdjAkV3ZgJFqmkCRQ==</AssayXData><AssayYData Points="25">yac7QDz0OUABXzhAB144QAenN0CVuDdAXg04QGT2N0D42zdAht83QOzJN0C5+DdALK83QNDq
N0Cy0zdAbQo4QKMdOECgTDhAvj04QAicN0B0BThAvhc4QL5QOEBUPDhAzTk4QA==</AssayYData></Step><Step><CommonData><SampleLocation>2</SampleLocation><SampleID></SampleID><SampleGroup></SampleGroup><SampleInfo></SampleInfo><SampleRow>E</SampleRow><SamplePlate>1</SamplePlate><WellType>REGENERATION</WellType><Concentration>-1</Concentration><ConcentrationUnits>µg/ml</ConcentrationUnits><MolarConcentration>-1</MolarConcentration><MolarConcUnits>nM</MolarConcUnits><MolecularWeight>-1</MolecularWeight><Temperature>30</Temperature><StartTime>2182127</StartTime><AssayTime>5</AssayTime></CommonData><FlowRate>1000</FlowRate><StepType>KREGENERATION</StepType><StepName>Regeneration</StepName><StepStatus>OK</StepStatus><ActualTime>4.99907</ActualTime><CycleTime>0.2</CycleTime><AssayXData Points="25">4WwCRRBwAkVDcwJFe3YCRa55AkXhfAJFFIACRUODAkV3hgJFrokCReGMAkUUkAJFR5MCRXeW
AkWumQJF3ZwCRRSgAkVHowJFd6YCRa6pAkXdrAJFFLACRUezAkV3tgJFqrkCRQ==</AssayXData><AssayYData Points="25">LuQXQDD2FUCPcBVAkScVQET1FEBAgxRA5VgUQDwbFEDfFRRA6tMTQBbaE0CRaBNAYX4TQPx6
E0DzPRNAqU0TQN4oE0BGAhNA3DATQCUPE0DJbBJAgH8SQDJ2EkB8eBJAQ18SQA==</AssayYData></Step><Step><CommonData><SampleLocation>1</SampleLocation><SampleID>Buffer</SampleID><SampleGroup></SampleGroup><SampleInfo></SampleInfo><SampleRow>E</SampleRow><SamplePlate>1</SamplePlate><WellType>BUFFER</WellType><Concentration>-1</Concentration><ConcentrationUnits>µg/ml</ConcentrationUnits><MolarConcentration>-1</MolarConcentration><MolarConcUnits>nM</MolarConcUnits><MolecularWeight>-1</MolecularWeight><Temperature>30</Temperature><StartTime>2194330</StartTime><AssayTime>5</AssayTime></CommonData><FlowRate>1000</FlowRate><StepType>KREGENERATION</StepType><StepName>Regeneration</StepName><StepStatus>OK</StepStatus><ActualTime>5.00103</ActualTime><CycleTime>0.2</CycleTime><AssayXData Points="25">3bwCRRDAAkVHwwJFd8YCRarJAkXhzAJFENACRUPTAkV31gJFqtkCReHcAkUU4AJFR+MCRXfm
AkWq6QJF3ewCRRTwAkVD8wJFd/YCRar5AkXd/AJFFAADRUMDA0V7BgNFrgkDRQ==</AssayXData><AssayYData Points="25">KLA5QHueOEDmEDdAWmY2QIvZNUBJxjVACMQ1QIicNUCf1jVA9yg2QKwgNkBb9DVAwe41QG7x
NUBCGTZAmTY2QDURNkBJHjZA3eY1QE4INkBrIDZARzg2QAkANkCfMzZAKUo2QA==</AssayYData></Step><Step><CommonData><SampleLocation>2</SampleLocation><SampleID></SampleID><SampleGroup></SampleGroup><SampleInfo></SampleInfo><SampleRow>E</SampleRow><SamplePlate>1</SamplePlate><WellType>REGENERATION</WellType><Concentration>-1</Concentration><ConcentrationUnits>µg/ml</ConcentrationUnits><MolarConcentration>-1</MolarConcentration><MolarConcUnits>nM</MolarConcUnits><MolecularWeight>-1</MolecularWeight><Temperature>30</Temperature><StartTime>2206337</StartTime><AssayTime>5</AssayTime></CommonData><FlowRate>1000</FlowRate><StepType>KREGENERATION</StepType><StepName>Regeneration</StepName><StepStatus>OK</StepStatus><ActualTime>5.00005</ActualTime><CycleTime>0.2</CycleTime><AssayXData Points="25">4QwDRRgQA0VLEwNFexYDRbIZA0XhHANFGCADRUcjA0V7JgNFrikDReEsA0UUMANFSzMDRXs2
A0WyOQNF4TwDRRRAA0VLQwNFe0YDRa5JA0XhTANFGFADRUdTA0V/VgNFrlkDRQ==</AssayXData><AssayYData Points="25">9LoVQBY+FEAZpBNAz/4SQOnlEkAhjRJAZoYSQJFyEkCpixJAU9wRQB3NEUCo8xFAoswRQDvx
EUC9gRFAZz0RQGlUEUDbOxFAoDkRQHY/EUCidRFAgtoQQOPOEEDdKxFAH90QQA==</AssayYData></Step><Step><CommonData><SampleLocation>1</SampleLocation><SampleID>Buffer</SampleID><SampleGroup></SampleGroup><SampleInfo></SampleInfo><SampleRow>E</SampleRow><SamplePlate>1</SamplePlate><WellType>BUFFER</WellType><Concentration>-1</Concentration><ConcentrationUnits>µg/ml</ConcentrationUnits><MolarConcentration>-1</MolarConcentration><MolarConcUnits>nM</MolarConcUnits><MolecularWeight>-1</MolecularWeight><Temperature>30</Temperature><StartTime>2218540</StartTime><AssayTime>5</AssayTime></CommonData><FlowRate>1000</FlowRate><StepType>KREGENERATION</StepType><StepName>Regeneration</StepName><StepStatus>OK</StepStatus><ActualTime>5.00005</ActualTime><CycleTime>0.2</CycleTime><AssayXData Points="25">4VwDRRRgA0VHYwNFf2YDRa5pA0XlbANFGHADRUtzA0V7dgNFrnkDReV8A0UYgANFS4MDRX+G
A0WuiQNF5YwDRRiQA0VLkwNFe5YDRa6ZA0XlnANFGKADRUujA0V/pgNFrqkDRQ==</AssayXData><AssayYData Points="25">d9Q3QN1YN0COFjZAVkM1QDSKNECyuzRAOIA0QJJ0NEA+jDRA6eI0QH7aNEBltTRAPvk0QFXC
NEDP1DRA5MI0QCvFNEDTrjRAksA0QFzqNECqyzRAufw0QIkMNUAZEzVAPPg0QA==</AssayYData></Step></KineticsData></ExperimentResults>
