# Supplementary material for: CD147 mediates the adsorption of influenza A virus on the cell surface through direct interaction with HA
Source: Front Cell Infect Microbiol. 2025 Aug 29;15:1647283. doi: 10.3389/fcimb.2025.1647283 (PMC12426278; doi:10.3389/fcimb.2025.1647283)
Supplement: Supplementary file 8 [file DataSheet2.zip › raw data-2/Figure 6/Fingure6 D-I/Fingure6 E/241006_006.frd]

<?xml version="1.0" encoding="UTF-8" standalone="yes"?>
<ExperimentResults><ExperimentInfo Name="Experiment_16"><ExpDescription></ExpDescription><RTDVersion>2.0</RTDVersion><RunID>03AADD44-E866-4D31-AE95-3B43140E6372</RunID><ExperimentType>KINETICS</ExperimentType><ExperimentSubType>KBASIC</ExperimentSubType><StartDateTime>2024-10-06T13:45:59</StartDateTime><MachineName>4QSYCS2</MachineName><UserName>Labuser</UserName><LotNumber></LotNumber><PlateName>241006</PlateName><PlateName2></PlateName2><SensorName>F3</SensorName><SensorPlate>1</SensorPlate><SensorType>SA (Streptavidin)</SensorType><SensorRole>LIGAND</SensorRole><SensorInfo></SensorInfo><WritingSW>DataAcquisition.exe 11.1.0.11</WritingSW><InstrumentType>OctetRED96e</InstrumentType><InstrumentSerial>FB-90287</InstrumentSerial><InstrumentFW>1.0.0.0</InstrumentFW><IntegrationTime>2.6</IntegrationTime><DSPType>CPF</DSPType><DSPStitching>1</DSPStitching><HasManifest>1</HasManifest><InfoHash>-1687084146</InfoHash></ExperimentInfo><AssayParamsInfo/><KineticsData><Step><CommonData><SampleLocation>12</SampleLocation><SampleID></SampleID><SampleGroup></SampleGroup><SampleInfo></SampleInfo><SampleRow>F</SampleRow><SamplePlate>1</SamplePlate><WellType>BUFFER</WellType><Concentration>-1</Concentration><ConcentrationUnits>µg/ml</ConcentrationUnits><MolarConcentration>-1</MolarConcentration><MolarConcUnits>nM</MolarConcUnits><MolecularWeight>-1</MolecularWeight><Temperature>29.9</Temperature><StartTime>0</StartTime><AssayTime>120</AssayTime></CommonData><FlowRate>1000</FlowRate><StepType>BASELINE</StepType><StepName>Baseline</StepName><StepStatus>OK</StepStatus><ActualTime>120.001</ActualTime><CycleTime>0.2</CycleTime><AssayXData Points="600">AAAAAPLSTT7NzMw+I9sZP1YOTT/FIIA/XrqZPzMzsz/NzMw/ZmbmP2IQAEAv3QxAmpkZQGZm
JkAzMzNAAABAQC/dTED8qVlAyXZmQJZDc0AAAIBAmG6GQP7UjEBkO5NAmpmZQAAAoEBmZqZA
/tSsQDMzs0DLoblAAADAQJhuxkDNzMxAMzPTQJqZ2UAAAOBAZmbmQM3M7EBkO/NAy6H5QAAA
AEFMNwNBZmYGQbKdCUHl0AxBGQQQQUw3E0FmZhZBmpkZQeXQHEEAACBBTDcjQX9qJkGamSlB
5dAsQQAAMEEzMzNBZmY2QZqZOUHNzDxBAABAQUw3Q0F/akZBmplJQc3MTEEAAFBBTDdTQX9q
VkGamVlBzcxcQRkEYEFMN2NBf2pmQZqZaUHNzGxBAABwQTMzc0FmZnZBmpl5Qc3MfEEAAIBB
ppuBQTMzg0HZzoRBZmaGQQAAiEGamYlBPzWLQc3MjEFzaI5BAACQQaabkUEzM5NBzcyUQWZm
lkEAAJhBmpmZQTMzm0HZzpxBZmaeQQAAoEGamaFBPzWjQc3MpEFmZqZBAACoQZqZqUEzM6tB
2c6sQXNorkEAALBBppuxQTMzs0HNzLRBZma2QQAAuEGmm7lBPzW7QdnOvEFzaL5BDALAQaab
wUE/NcNBzczEQWZmxkEAAMhBmpnJQT81y0HNzMxBc2jOQQwC0EGamdFBPzXTQc3M1EFzaNZB
AADYQZqZ2UE/NdtB2c7cQWZm3kEAAOBBppvhQTMz40HNzORBc2jmQQAA6EGmm+lBMzPrQc3M
7EFzaO5BAADwQaab8UE/NfNB2c70QXNo9kEAAPhBmpn5QTMz+0HNzPxBZmb+QQYBAELNzABC
mpkBQmZmAkI5NANCAAAEQtPNBEKamQVCbWcGQjMzB0IGAQhC080IQpqZCUJmZgpCMzMLQgAA
DELTzQxCoJoNQmZmDkIzMw9CAAAQQtPNEEKamRFCbWcSQjk0E0IGARRC080UQpqZFUJmZhZC
OTQXQgAAGELNzBhCmpkZQmZmGkIzMxtCAAAcQtPNHEKgmh1CbWceQjMzH0IGASBC080gQpqZ
IUJmZiJCMzMjQgAAJELNzCRCmpklQm1nJkI5NCdCAAAoQtPNKEKgmilCbWcqQjMzK0IAACxC
zcwsQqCaLUJmZi5COTQvQgYBMELTzTBCmpkxQmZmMkI5NDNCBgE0Qs3MNEKamTVCbWc2QjMz
N0IGAThCzcw4QpqZOUJtZzpCMzM7QgAAPELTzTxCoJo9QmZmPkI5ND9CAABAQtPNQEKamUFC
bWdCQjMzQ0IAAERCzcxEQqCaRUJmZkZCOTRHQgAASELNzEhCmplJQm1nSkIzM0tCAABMQtPN
TEKamU1CbWdOQjMzT0IGAVBC081QQqCaUUJmZlJCOTRTQgAAVELNzFRCoJpVQm1nVkI5NFdC
BgFYQtPNWEKgmllCZmZaQjMzW0IAAFxC081cQpqZXUJmZl5COTRfQgAAYELNzGBCmplhQmZm
YkI5NGNCAABkQtPNZEKgmmVCbWdmQjMzZ0IAAGhC081oQqCaaUJtZ2pCOTRrQgYBbELTzWxC
oJptQm1nbkIzM29CAABwQs3McEKgmnFCbWdyQjMzc0IGAXRCzcx0QqCadUJtZ3ZCMzN3QgAA
eELTzXhCoJp5QmZmekIzM3tCBgF8Qs3MfEKgmn1CZmZ+QjMzf0KDAIBCZmaAQlDNgEK2M4FC
mpmBQgAAgkJmZoJCzcyCQjMzg0KamYNCAACEQmZmhEJQzYRCMzOFQpqZhUKDAIZCZmaGQs3M
hkIzM4dCoJqHQgAAiEJmZohCUM2IQjMziUIdmolCgwCKQulmikJQzYpCtjOLQh2ai0IAAIxC
ZmaMQs3MjEIzM41CHZqNQgAAjkLpZo5CzcyOQrYzj0KamY9CgwCQQmZmkELNzJBCtjORQpqZ
kUKDAJJC6WaSQlDNkkK2M5NCHZqTQgAAlELpZpRCzcyUQrYzlUKamZVCgwCWQmZmlkJQzZZC
MzOXQpqZl0KDAJhC6WaYQlDNmEK2M5lCHZqZQgAAmkLpZppCzcyaQjMzm0KamZtCgwCcQulm
nEJQzZxCtjOdQh2anUIAAJ5CZmaeQlDNnkIzM59CoJqfQoMAoELpZqBCzcygQrYzoUKamaFC
AACiQmZmokJQzaJCMzOjQh2ao0IAAKRC6WakQs3MpEIzM6VCmpmlQgAApkJmZqZCzcymQrYz
p0IdmqdCgwCoQmZmqELNzKhCMzOpQh2aqUKDAKpC6WaqQs3MqkK2M6tCHZqrQoMArELpZqxC
UM2sQrYzrUKama1CgwCuQmZmrkJQza5CtjOvQh2ar0IAALBC6WawQs3MsEIzM7FCHZqxQgAA
skLpZrJCUM2yQrYzs0KambNCgwC0QmZmtEJQzbRCMzO1QpqZtUIAALZC6Wa2QlDNtkIzM7dC
mpm3QgAAuELpZrhCzcy4QrYzuUIdmrlCgwC6QulmukJQzbpCtjO7Qh2au0KDALxCZma8QlDN
vEK2M71CHZq9QoMAvkLpZr5CUM2+QjMzv0Kamb9CgwDAQulmwELNzMBCtjPBQh2awUIAAMJC
6WbCQlDNwkK2M8NCHZrDQgAAxEJmZsRCUM3EQjMzxUIdmsVCAADGQmZmxkJQzcZCMzPHQpqZ
x0KDAMhCZmbIQlDNyEIzM8lCHZrJQoMAykLpZspCUM3KQjMzy0KamctCAADMQulmzELNzMxC
MzPNQpqZzUIAAM5C6WbOQs3MzkK2M89CHZrPQoMA0EJmZtBCUM3QQjMz0UIdmtFCgwDSQulm
0kJQzdJCtjPTQpqZ00KDANRCZmbUQs3M1EK2M9VCmpnVQoMA1kJmZtZCzczWQjMz10KamddC
gwDYQmZm2EJQzdhCMzPZQh2a2UIAANpCZmbaQs3M2kIzM9tCmpnbQoMA3EJmZtxCzczcQjMz
3UKamd1CgwDeQmZm3kLNzN5CMzPfQh2a30IAAOBCZmbgQlDN4EK2M+FCmpnhQoMA4kJmZuJC
zcziQrYz40IdmuNCAADkQmZm5ELNzORCMzPlQh2a5UIAAOZCZmbmQlDN5kK2M+dCmpnnQoMA
6ELpZuhCUM3oQjMz6UIdmulCgwDqQulm6kJQzepCtjPrQpqZ60IAAOxC6WbsQlDN7EK2M+1C
mpntQgAA7kLpZu5CUM3uQrYz70Idmu9C</AssayXData><AssayYData Points="600">AAAAADrkArtzsQI7T2hzu8J+prqgIFK7tZKzOSacg7qIxR87hE8Qu1l6DrokpgY7wZX3OgkJ
cznuBQM7Z3zeOohWGTtUWbs7qDcGPPhwtzuXSt87uMTTO87ynjsmjr87SSQHOgjLtTog+fk7
SPijO9hVXTsV6MI7/26qO+5FhjslpP4752LtO9T/azl95Bk8/8LVO6eJDjzhTQ88ms3BO6JW
NjxALgA8hggtPIp3SDy7ZBw8aH44PGOVPDxawQE8IGFbPA6THDznkUQ8NA9ZPLv1JjyAWWU8
/Ov2O4STXDyDlkk8cXZKPE5zfTzCf2c8LuElPCtoGDyMdJs8ypBQPNpNeTxGUYA80Xt/PAUq
jDylQ4s8e7qXPM3ijDwzOKo80BOFPB6khTxyH6I80JihPKBujjwYpZo8en2VPGmpmTywW7c8
ztaOPHExkTyb47k8VBTNPJjauTwEXpI8arCaPPNfojzKALI8JIjMPB9Hnjw3MJY8kYW6PHhj
vzyBhLE8deeZPMUqsjwF/588l8G8PI/wuDyWvLc8JijRPBJ7tDx9/s08B4rdPL/Uxjx9IeE8
sHS4PM8vzjwNZro8ferpPNft1Dz0WMk8nEq4PHnD7Dz27ss8lDPDPIDM3jy+gds8z6LfPA1m
2zxRN7M8zmj7PJZayTwNYNM8ixzJPCTe9jym1us86AjrPLaa/zzuLwQ9r+zqPEcm/Dw/Mvg8
Xn7jPLGa9zx3huM8GPwFPfka0zxaLOU8mHT1PEPi/Tw0Q/I8bEILPerc9jwmAwg9+FUHPePK
AT2Jxw49kqj8PIxJFT2aIwo9LfYWPRi/CT1DmwU9Q7EHPUQrFj2cDgE91EgJPSGgFT3LCgI9
a/UBPbOeJz3l7RY909IRPW8KEz1NWxI9Yn8XPYQ0DD3Vcw09ex8cPVWNHD2ZGiQ9PN0aPT62
Dj2V4Cg9mnMPPZIVKT10whM9LkARPbdKGT170SA9GkAWPVZUGz1gHh09aY0oPQDoIz1rwyY9
Ga0zPaYwIz0Rxi09W3YmPWjFJT2lOy09p2olPcIrKT2CLio9foU4PQd3Kj2nEDE92FQ0PYPK
Nz2CNz89eLwyPYAjHz1DjDk9n9NGPUWNHj1ohzg9X5cnPXMbLT1yXTU9uG0uPXZdMj1ENkQ9
k9k5PS0lOj0VBEU9NIFGPSOoMT1uaTg9kvlEPfWXND046Uk9MAZCPf5HRD1N+Eg9H3s5Peti
Uj00N0w9h79QPZZ3Tz0LD0E9cytYPW5bSj39bVE9yTxOPdCiRj0/9EA9CUdAPaXKSD3N7FA9
AMFIPTMXRz3tc0I9EM1KPSAGQz0mTk891xZFPTRkUT0dgE49eAxBPYubSz0XL0s95gpTPRHp
RD1I7VM9EcJnPfWiYD1/OV89nIJaPUAYTz3LXFU9iExbPZ58Wj1a5l09ejlEPcUuWT00KF89
fxhVPREUXj2jy1Q9y1tWPetAZD1Znlc9z31VPXLPaz25QV8997BrPe+MVD0czV49dehmPSW9
WT0qb189qZh4PRWWZz2MY3M9IgVfPfCkXj3HVVg9OVhzPd/vZz1vZWw9le1mPc3Ibz0Db2w9
Zrp8PbjyWT265209D4FwPZGGfj0YQXU9TYKCPRcedz39iIA9yiFwPV2oeD2uKGw9F5RtPd2S
Zj1NMHs9nKt5PbcHbD1W4G89r0x8PdJigj34N3o9tceFPdf6bz2XDXw9GSuBPfCKhD12JHo9
i2eAPeG3cT0DvYQ9QZOFPYmRgD0Nd3o92/x9PZWfhT23IYM9ez+EPR7hej3s1IU9zZyJPfYK
hz1j1oM9zK+APZ8Afj2YxIA9eROBPaLyiT21dIo93lCDPWFjjj1Pr4E9f5+KPZ6Vhj33cIk9
A5eHPQiUeT1fUYw989yDPUKSjj3yOo893iKRPayGjz0QW5I98ON+PRX+gz1AG4c9ykCPPU/y
ij3rFIg9WR2GPVwmiT1viIs9kgKQPU4+kD2Gc409UtSLPV0plD2PjY89lYGLPVMejj3F3IY9
hbGNPTWtiz2pfIE9JZyOPVe7mD3rc4o9PWKUPeWtjD1IRJI9JJWIPWk6lT3x1Yg9qEmSPfYE
jj3EfYk9bMmIPbn/kj1lF5U9x72XPeiElD2sb409mgabPYBgkz1erpI9ICiUPSUZkD0D1Zo9
WQaWPZO7mj1F7ZE96KSePc64nT2oHJY90bqdPWqzjT2uoJk90BGYPZIKnD3Hg5Y9xjiXPd+s
lD34Tpo9DoCRPe3jnz1EKJ49W7CbPQkPmT2Vj5c9EkybPTPXlz21JZY9XKmaPffXmj1IS5w9
sP2WPVC4oj2Jip49bJKcPd9ppD0Qf509Y+GaPf1qnD39Apw92qOgPT3jnj0iZpg9DziiPdUB
qD1uq509IkaiPQ2enT2ctqQ9EHefPRU7nj3AeaA9ZKejPXrSnz2T+qE9eaupPcIkmz1EZqk9
5FanPY5xnD1fPq89BmepPekkqj2IXqM9yF2kPW7krT0ksac9jvmnPT7XqD2ivbA9NnerPVwN
pz2KEaA9jbSePY3pqT0kGKo93EWwPVXKpz3jC6c9AjiqPavNrD3SEKs9NQiePZ4upD0lCqo9
+52rPWQJqj3/B689+x6pPYDnpj2V7aY9z6SqPTk1tj1Aha09pSOvPSOSsT0uNa49eHSjPd3s
rj2DB6w9IQirPdYltD32aLk9FOS3PSf4sD23cKw97cWsPbG3qT1Yc7I9bv+xPYaLtz2rBqk9
R4W4PTsVrT3b67I9o6CxPX8ssD2WOLE9+larPSzLsT3FIbc9Ef2zPWoRtT1QhK09ciK2PeUX
tj13fbc9QL23PRucvT37qbQ9OCu2PdYSuz3cM689QGixPcl9sT0GcLQ9jmS8Pb6Yuz2nsLc9
sV23PYU0vD1NNLs9LsG7PbrSuj2sprQ9sJi3PU6UvD37ybg9koOzPUHUtT2CtLw9Aha1PcVi
tz1RHr09t2S1PQ7Ttj225bg9DJ/HPRevtD3hcrU9iMa+PceYsD0Tz7I94iLDPaj1tj27grU9
IrPBPYRpuj3PHbs9WbjJPYlrwD1wA8Y9OS25PclKuD0QGL09vxDDPcKlwj3C38c9Qdi1Pdgd
xj01I7s9iEi9PdnmwD0x1MI9hHrCPYm0wD2/77s9kvrCPVtwvT3YfcI9+UDDPbaJxD2jFcI9
aQS9Pf0kwT0C3cA9FNfHPRakwT0Oe8Q9</AssayYData></Step><Step><CommonData><SampleLocation>3</SampleLocation><SampleID>hb2</SampleID><SampleGroup></SampleGroup><SampleInfo></SampleInfo><SampleRow>F</SampleRow><SamplePlate>1</SamplePlate><WellType>KLOAD</WellType><Concentration>30</Concentration><ConcentrationUnits>µg/ml</ConcentrationUnits><MolarConcentration>-1</MolarConcentration><MolarConcUnits>nM</MolarConcUnits><MolecularWeight>-1</MolecularWeight><Temperature>30</Temperature><StartTime>157837</StartTime><AssayTime>1200</AssayTime></CommonData><FlowRate>1000</FlowRate><StepType>LOADING</StepType><StepName>Loading</StepName><StepStatus>OK</StepStatus><ActualTime>124.4</ActualTime><CycleTime>0.2</CycleTime><AssayXData Points="622">gwDwQmxn8EJQzfBCtjPxQh2a8UKDAPJCbGfyQtPN8kK2M/NCoJrzQgYB9ELpZvRC0830QrYz
9UKgmvVCgwD2Qulm9kJQzfZCtjP3Qh2a90KDAPhC6Wb4QlDN+EI5NPlCHZr5QgYB+kLpZvpC
0836QrYz+0IdmvtCgwD8Qmxn/EJQzfxCtjP9QqCa/UKDAP5C6Wb+QlDN/kK2M/9CoJr/QkIA
AEN1MwBD6WYAQ9uZAEMOzQBDQgABQ3UzAUOoZgFDHZoBQw7NAUNCAAJDtjMCQ+lmAkNemgJD
Ds0CQ4MAA0O2MwND6WYDQx2aA0MOzQNDQgAEQ3UzBEOoZgRD25kEQ1DNBEODAAVDdTMFQ+lm
BUPbmQVDUM0FQ4MABkN1MwZDqGYGQx2aBkMOzQZDQgAHQ3UzB0OoZgdD25kHQw7NB0NCAAhD
tjMIQ+lmCEPbmQhDUM0IQ4MACUN1MwlDqGYJQx2aCUNQzQlDQgAKQ7YzCkOoZgpDHZoKQw7N
CkNCAAtDdTMLQ+lmC0PbmQtDDs0LQ0IADEN1MwxD6WYMQx2aDENQzQxDQgANQ7YzDUOoZg1D
25kNQw7NDUNCAA5DdTMOQ+lmDkMdmg5DUM0OQ4MAD0N1Mw9D6WYPQ9uZD0MOzQ9DQgAQQ/gz
EEOoZhBD25kQQw7NEEODABFDtjMRQ+lmEUPbmRFDUM0RQ4MAEkO2MxJDqGYSQ9uZEkNQzRJD
gwATQ7YzE0OoZhND25kTQw7NE0ODABRDdTMUQ+lmFEPbmRRDDs0UQ4MAFUN1MxVDqGYVQ9uZ
FUMOzRVDQgAWQ7YzFkOoZhZD25kWQ1DNFkODABdDdTMXQ+lmF0MdmhdDUM0XQ0IAGEN1MxhD
6mYYQ9uZGEMOzRhDQgAZQ7YzGUPqZhlD25kZQw7NGUODABpDtjMaQ+pmGkPbmRpDDs0aQ0IA
G0N1MxtDqGYbQ9uZG0MOzRtDQgAcQ7YzHEOoZhxDHZocQ1DNHEPEAB1DtjMdQ+pmHUPbmR1D
UM0dQ4MAHkO2Mx5DqGYeQ9uZHkMOzR5DQgAfQ7YzH0OoZh9DHZofQw7NH0ODACBDdTMgQ6hm
IEPbmSBDDs0gQ0IAIUN1MyFDqGYhQ9uZIUMOzSFDQgAiQ3UzIkOoZiJDHZoiQw7NIkNCACND
dTMjQ6hmI0MdmiNDUM0jQ0IAJEO2MyRDqGYkQx2aJENQzSRDQgAlQ7YzJUOoZiVDHZolQ1DN
JUODACZDdTMmQ+pmJkPbmSZDUM0mQ0IAJ0N1MydDqGYnQx2aJ0MOzSdDQgAoQ7YzKEPqZihD
25koQ1DNKENCAClDdTMpQ+pmKUMdmilDDs0pQ4MAKkN1MypD6mYqQ9uZKkMOzSpDQgArQ7Yz
K0OoZitDHZorQ1DNK0ODACxDtjMsQ+pmLEPbmSxDDs0sQ0IALUN1My1D6mYtQx2aLUNQzS1D
gwAuQ3UzLkOoZi5D25kuQw7NLkODAC9DdTMvQ+pmL0PbmS9DUM0vQ0IAMEN1MzBDqGYwQx2a
MEMOzTBDQgAxQ3UzMUPqZjFD25kxQ1DNMUNCADJDdTMyQ6hmMkPbmTJDUM0yQ0IAM0O2MzND
6mYzQx2aM0NQzTNDgwA0Q3UzNEPqZjRDHZo0Qw7NNENCADVDtjM1Q+pmNUPbmTVDDs01Q4MA
NkN1MzZD6mY2Qx2aNkNQzTZDgwA3Q3UzN0PqZjdD25k3Qw7NN0NCADhDtjM4Q6hmOEPbmThD
Ds04Q4MAOUO2MzlDqGY5Q9uZOUMOzTlDgwA6Q7YzOkPqZjpD25k6Qw7NOkNCADtDdDM7Q+pm
O0McmjtDUM07Q4MAPEN0MzxDqGY8Q9uZPENQzTxDxAA9Q3QzPUOoZj1D25k9Q1DNPUNCAD5D
dDM+Q+pmPkMcmj5DDs0+Q4MAP0N0Mz9DqGY/Q9uZP0NQzT9DgwBAQ3QzQEOoZkBD25lAQ1DN
QENCAEFDtjNBQ+pmQUMcmkFDDs1BQ0IAQkN0M0JD6mZCQ9uZQkMOzUJDQgBDQ7YzQ0OoZkND
HJpDQ1DNQ0NCAERDtjNEQ6hmREPbmURDDs1EQ4MARUN0M0VD6mZFQxyaRUNQzUVDQgBGQ3Qz
RkPqZkZDHJpGQw7NRkNCAEdDtjNHQ+pmR0PbmUdDDs1HQ4MASEN0M0hD6mZIQ9uZSENQzUhD
QgBJQ7YzSUPqZklD25lJQw7NSUODAEpDtjNKQ6hmSkMcmkpDDs1KQ4MAS0N0M0tD6mZLQ9uZ
S0NQzUtDQgBMQ3QzTEOoZkxD25lMQ1DNTENCAE1DdDNNQ+pmTUMcmk1DDs1NQ0IATkN0M05D
6mZOQ9uZTkNQzU5DQgBPQ3QzT0OoZk9D25lPQ1DNT0ODAFBDtjNQQ+pmUEPbmVBDUM1QQ4MA
UUN0M1FDqGZRQ9uZUUNQzVFDQgBSQ7YzUkOoZlJD25lSQ1DNUkNCAFNDtjNTQ6hmU0McmlND
UM1TQ4MAVEN0M1RDqGZUQxyaVENQzVRDQgBVQ3QzVUOoZlVD25lVQw7NVUNCAFZDdDNWQ+pm
VkMcmlZDDs1WQ0IAV0N0M1dD6mZXQ9uZV0NQzVdDQgBYQ7YzWEPqZlhD25lYQw7NWEODAFlD
tjNZQ6hmWUMcmllDUM1ZQ0IAWkN0M1pD6mZaQxyaWkNQzVpDgwBbQ3QzW0OoZltDHJpbQw7N
W0ODAFxDdDNcQ+pmXEPbmVxDUM1cQ0IAXUN0M11DqGZdQ9uZXUNQzV1DQgBeQ3QzXkOoZl5D
HJpeQw7NXkNCAF9DtjNfQ+pmX0Mcml9DUM1fQ0IAYEO2M2BD6mZgQ9uZYENQzWBDQgBhQ7Yz
YUOoZmFDHJphQw7NYUNCAGJDtjNiQ+pmYkMcmmJDUM1iQ4MAY0O2M2NDqGZjQ9uZY0MOzWND
QgBkQ3QzZEOoZmRDHJpkQw7NZEODAGVDtjNlQ+pmZUPbmWVDUM1lQ4MAZkO2M2ZD6mZmQ9uZ
ZkNQzWZDQgBnQ3QzZ0OoZmdD25lnQw7NZ0NCAGhDdDNoQ6hmaEPbmWhDUM1oQ0IAaUN0M2lD
6mZpQxyaaUNQzWlDgwBqQ3QzakOoZmpDHJpqQw7NakODAGtDdDNrQ+pma0PbmWtDDs1rQ4MA
bEN0M2xD6mZsQ9uZbENQzWxDgwBtQ7YzbUOoZm1DHJptQw7NbUODAG5DdDNuQ+pmbkMcmm5D
UM1uQ0IAb0N0M29D6mZvQ9uZb0MOzW9DgwBwQ7YzcEPqZnBD25lwQ1DNcEODAHFDtjNxQ6hm
cUPbmXFDUM1xQ4MAckN0M3JD6mZyQxyackNQzXJDgwBzQ3Qzc0OoZnND25lzQw7Nc0NCAHRD
dDN0Qw==</AssayXData><AssayYData Points="622">Se14Pk4OrT4Uvd8+dbwGP0GKHD/b+DI/6u9KPzNDXz8EWnU/kJ2EP5AXjj9tC5g/E2OiPwZm
qz+BK7Q/3/e8P8AdxT+xac0/pVXVPz8r3D/5f+M/fmHrP0oK8T85ZPc/KFD9PzGcAUCWfQRA
YwQHQFZxCUDE/QtAQRsOQHGEEEBtcxJAdJoUQH57FkAYSxhAfTAaQA6HG0C8Ph1AsHIeQMFJ
IECClyFAie8iQP+qI0A54yRAZDImQKD2JkCu6CdA78UoQNbfKUA7NipAAHArQEAELEAfuixA
+TgtQFzYLUD4YC5AYeYuQA5iL0BRmS9AcgkwQMWGMED+4DBAWE8xQBFxMUCvIjJAc18yQO+3
MkBBmTJAyS0zQHb6MkDlfDNAn7kzQOiuM0A8ADRAGyc0QNRcNEC4ZTRA+ao0QGWXNEBivjRA
sSU1QDQ1NUD+OjVAWyk1QIekNUD/+zVAj6U1QBqvNUA8CjZAfnY2QKstNkC7XTZAG102QIpV
NkAquDZAPKQ2QFTwNkAKrzZAMkQ3QNJIN0AwOzdAIIM3QHI+N0DkNDdAvGw3QLyQN0C5OzdA
dI03QIQXOEBeCjhAM8M3QFrXN0D+FThA7Aw4QL5aOEAJazhAAZg4QAxVOEDpuDhAsm44QCuY
OEAXdzhAHbM4QFiPOEA7zThA3+w4QBT8OED/0ThAKTk5QJINOUDmKTlA4iw5QKjyOEApRzlA
Mp05QMxFOUD9cTlAAnI5QCCZOUC0jTlAfdU5QAvYOUBV4jlAG+k5QIwsOkBoRTpAVxk6QIQw
OkDf7TlAkRU6QCwsOkDaJjpA8TU6QCRBOkBRVjpAu2w6QNTCOkCDqjpAOZM6QK+mOkD2ezpA
w/E6QEbBOkBBwTpAqPo6QAoGO0B44jpAmOY6QIfnOkBqAztA5gw7QNYhO0DfHDtAPUk7QLlH
O0CqhDtAjds6QLBuO0ALUTtAgG07QNOYO0CvhztARG07QJujO0AknDtAGBI8QE3OO0BWsTtA
wMw7QGnqO0AsqDtA4fM7QLgFPED6BjxAF+s7QIoOPEA3MjxA3iM8QBE2PEDsczxAtfs7QNpV
PEAHaDxAtnA8QGZOPEBvODxAYZg8QJBXPEDWqjxAr5k8QOuOPEDk0TxA2qA8QBCLPEDp1TxA
sCg9QCy5PEDYgzxA95o8QNS2PEDBozxAM/k8QMjgPEDlzTxA/3I9QGL8PEC1JD1ARGE9QPQe
PUD1QT1A0zo9QEBnPUAjcD1AXT49QOxoPUASUT1AF189QOuLPUCfOT1AZlw9QJhZPUBlmD1A
OZc9QH3oPUB6uj1ATII9QPGePUB8wD1AXME9QKrrPUAguT1AvNk9QCHmPUBa7z1A0js+QIo6
PkC4oj1AT/k9QC9PPkBsDT5AbhM+QAgmPkAmNz5Aom4+QHAZPkDvQT5A3iQ+QGe5PkAubT5A
/kI+QMx0PkAblD5Ae2k+QLOVPkAYVD5A/Lc+QBCWPkCvqT5ADl0+QMyhPkAlsT5AmKI+QNPK
PkCdCz9ABek+QBDsPkDbsT5AsM4+QLTFPkAy6T5AmjE/QNv8PkAiEz9Au8o+QJMcP0BbHD9A
3xw/QHIiP0CmPD9AqSA/QCJ4P0CvDD9AlSM/QD1hP0DWez9AxnQ/QOhKP0AocD9At6E/QKBv
P0BOYj9AX6Q/QJl0P0DPeD9A5IA/QIOTP0Bquj9AvwNAQBdKP0BJtT9AJ6E/QE2qP0Aqmj9A
1v8/QBqyP0CEsj9AQdQ/QGu4P0AXuj9AP7g/QF8FQECkC0BAD0JAQCT1P0BP/D9ATjJAQLck
QEClK0BALUJAQKQfQEAOMEBAKFlAQAdFQEBkZ0BAATlAQM8vQEBLVUBA+F1AQJSBQEBHSkBA
GWFAQNOcQEAuaEBAtWdAQOZaQEA1gkBAIY9AQAyAQECjlEBAUFxAQF+bQECXf0BABp5AQDqy
QEAD9EBAo7FAQJ+WQEAK9EBAI/VAQCjBQEBcA0FATSNBQHIJQUBI6kBA9hZBQFzdQEB2KkFA
AepAQB1JQUCpDkFAq9BAQMIrQUACDUFA1SVBQDQHQUDJJ0FABFBBQAVxQUCEX0FApSFBQIoT
QUCmekFAcp9BQHmIQUAti0FArqJBQNmVQUB9VUFAmWNBQOFhQUBoe0FAv11BQClyQUDxe0FA
QqRBQHutQUC+zkFAx7VBQOWoQUDOv0FAXdBBQD7XQUAw9kFAJstBQB/OQUC36EFALutBQLH9
QUBz00FA9dhBQEjWQUBK2EFAvOlBQJ3uQUBO5EFAgShCQMI6QkBbxkFAKMhBQA8EQkDG/kFA
aUVCQDn/QUCk5EFAWi1CQGlUQkA4dkJAaiVCQL9RQkDcQEJA1pNCQAYVQkDGB0JAyAtCQCJR
QkBRVUJAKW5CQDliQkCrUUJAK1hCQC5xQkBGbUJAn19CQGJlQkDiPUJA0D5CQH+mQkDVl0JA
oDJCQGo6QkAurUJAlVBCQGeWQkDxvUJAkp9CQGp1QkDTwEJAqahCQJnmQkA6qkJAwKpCQCrg
QkBy40JAws9CQEfmQkCTzkJAveNCQNnsQkC/8UJAxt1CQPHwQkBE00JA6eBCQMW9QkChEUNA
zz5DQF7pQkAl/kJAAu5CQFr3QkDLSUNAOkZDQI81Q0CsVENArx1DQIkMQ0A/OUNAiRRDQKUy
Q0B0ZENAgF9DQIF0Q0B7Z0NAAxVDQA9/Q0AuQUNATkhDQGeGQ0COeUNAZFpDQPJjQ0AvfkNA
qnNDQJFCQ0AGjkNAqohDQIdgQ0CCvENAYctDQIh3Q0Ani0NAHM5DQN2+Q0DhskNA8AhEQBuS
Q0CXB0RAP8tDQMnZQ0DAikNAQttDQEXTQ0DgsUNAUsFDQIXEQ0An70NAmN9DQDTVQ0Bb4ENA
xdNDQD35Q0Cf5kNA4fFDQGFQREB/B0RA+fpDQEkTREC45kNArgtEQKn/Q0CPJkRAfTxEQOch
RECC80NAZBxEQLhNREAbCERARzJEQKQoREC7YkRAJSREQH0aREAuDERArzhEQFJmREDTJ0RA
MVxEQLiJREDfckRAXWJEQP+BRECASkRAR1VEQFVERED0d0RACjZEQLh+REAViERAd4xEQE6I
REDeakRAZpNEQJFqREB8o0RArqJEQPywRED4Z0RA6KlEQOeIREBciERAnWxEQKrkREC4aERA
RahEQLnjRECBs0RAN+lEQPHoREBKw0RA7tREQHK9REA+yERAHLxEQN24RECoFUVAarREQBbp
RECX2kRAcLREQLD5REC1xERAZElFQDkCRUA5KEVAIyFFQHI+RUBVREVAlfdEQNokRUBd80RA
Ru9EQA==</AssayYData></Step><Step><CommonData><SampleLocation>4</SampleLocation><SampleID></SampleID><SampleGroup></SampleGroup><SampleInfo></SampleInfo><SampleRow>F</SampleRow><SamplePlate>1</SamplePlate><WellType>WASH</WellType><Concentration>-1</Concentration><ConcentrationUnits>µg/ml</ConcentrationUnits><MolarConcentration>-1</MolarConcentration><MolarConcUnits>nM</MolarConcUnits><MolecularWeight>-1</MolecularWeight><Temperature>30</Temperature><StartTime>293680</StartTime><AssayTime>120</AssayTime></CommonData><FlowRate>1000</FlowRate><StepType>BASELINE</StepType><StepName>Baseline</StepName><StepStatus>OK</StepStatus><ActualTime>120.001</ActualTime><CycleTime>0.2</CycleTime><AssayXData Points="600">p2Z0Q9qZdEMNzXRDggB1Q7UzdUPpZnVDHJp1Qw3NdUNBAHZDtTN2Q+lmdkMcmnZDDc12Q4IA
d0O1M3dD6WZ3Q9qZd0MNzXdDQQB4Q7UzeEPpZnhD2pl4Q0/NeEOCAHlDtTN5Q+lmeUPamXlD
Dc15Q0EAekO1M3pDp2Z6QxyaekMNzXpDggB7Q7Uze0PpZntD2pl7Qw3Ne0OCAHxDtTN8Q6dm
fEMcmnxDDc18Q0EAfUN0M31D6WZ9Q9qZfUNPzX1DggB+Q7UzfkPpZn5DHJp+Qw3NfkNBAH9D
tTN/Q6dmf0PamX9DDc1/QyAAgEPbGYBDVDOAQ+1MgEOnZoBDQYCAQ9uZgENUs4BDDs2AQ6fm
gENBAIFDuhmBQ1QzgUMOTYFDh2aBQyCAgUO6mYFDdLOBQw7NgUOn5oFDQQCCQ7oZgkNUM4JD
Dk2CQ4dmgkNBgIJDupmCQ3SzgkPtzIJDh+aCQyAAg0O6GYNDdDODQ+1Mg0OnZoNDQYCDQ9uZ
g0N0s4NDDs2DQ4fmg0NBAIRDuhmEQ1QzhEMOTYRDh2aEQyCAhEPbmYRDVLOEQ+3MhEOH5oRD
IACFQ9sZhUNUM4VD7UyFQ4dmhUMggIVDupmFQ3SzhUPtzIVDh+aFQyAAhkPbGYZDVDOGQw5N
hkOnZoZDQYCGQ9uZhkNUs4ZDDs2GQ6fmhkMgAIdDuhmHQ3Qzh0PtTIdDp2aHQyCAh0O6mYdD
VLOHQw7Nh0On5odDIACIQ7oZiENUM4hDDk2IQ6dmiEMggIhD25mIQ1SziEPtzIhDh+aIQyAA
iUO6GYlDVDOJQw5NiUOnZolDIICJQ7qZiUN0s4lDDs2JQ4fmiUNBAIpDuhmKQ3QzikMOTYpD
h2aKQyCAikPbmYpDVLOKQ+3MikOH5opDQQCLQ9sZi0N0M4tDDk2LQ6hmi0NBgItD25mLQ1Sz
i0PtzItDqOaLQ0EAjEPbGYxDVDOMQw5NjEOHZoxDIICMQ7qZjENUs4xD7cyMQ6jmjENBAI1D
2xmNQ1QzjUPtTI1DqGaNQ0GAjUPbmY1DdLONQ+3MjUOH5o1DQQCOQ9sZjkN0M45D7UyOQ4dm
jkNBgI5D25mOQ1SzjkPtzI5DqOaOQyAAj0PbGY9DVDOPQw5Nj0OoZo9DQYCPQ7qZj0N0s49D
7cyPQ6jmj0MgAJBD2xmQQ1QzkEMOTZBDqGaQQ0GAkEPbmZBDVLOQQ+3MkEOH5pBDQQCRQ7oZ
kUN0M5FD7UyRQ6hmkUMggJFDupmRQ3SzkUPtzJFDh+aRQ0EAkkO6GZJDVDOSQ+1MkkOoZpJD
QYCSQ7qZkkNUs5JDDs2SQ6jmkkNBAJNDuhmTQ1Qzk0PtTJNDh2aTQ0GAk0PbmZNDdLOTQw7N
k0OH5pNDQQCUQ9sZlENUM5RDDk2UQ4dmlENBgJRD25mUQ1SzlEMOzZRDqOaUQ0EAlUO6GZVD
dDOVQ+1MlUOHZpVDQYCVQ7qZlUNUs5VDDs2VQ6jmlUMgAJZD2xmWQ3QzlkMOTZZDh2aWQ0GA
lkO6mZZDVLOWQ+3MlkOH5pZDQQCXQ9sZl0N0M5dD7UyXQ6hml0MggJdDupmXQ1Szl0MOzZdD
h+aXQyAAmEO6GZhDVDOYQw5NmEOHZphDQYCYQ9uZmEN0s5hD7cyYQ6jmmEMgAJlD2xmZQ3Qz
mUMOTZlDh2aZQ0GAmUO6mZlDVLOZQ+3MmUOo5plDIACaQ9sZmkN0M5pD7UyaQ4dmmkMggJpD
25maQ1SzmkPtzJpDh+aaQ0EAm0O6GZtDVDObQ+1Mm0OoZptDQYCbQ7qZm0NUs5tDL82bQ6jm
m0NBAJxD2xmcQ1QznEPtTJxDqGacQyCAnEO6mZxDVLOcQ+3MnEOo5pxDQQCdQ9sZnUNUM51D
Dk2dQ6hmnUNBgJ1DupmdQ5WznUMOzZ1DqOadQ0EAnkPbGZ5DdDOeQw5NnkOHZp5DIICeQ7qZ
nkN0s55DDs2eQ4fmnkMgAJ9DuhmfQ3Qzn0MOTZ9Dh2afQ0GAn0PbmZ9DVLOfQ+3Mn0Oo5p9D
IACgQ9sZoENUM6BDDk2gQ4dmoEMggKBDupmgQ1SzoEMOzaBDh+agQ0EAoUO6GaFDdDOhQw5N
oUOoZqFDIIChQ7qZoUNUs6FDDs2hQ4fmoUMgAKJDuhmiQ3QzokPtTKJDqGaiQ0GAokPbmaJD
dLOiQ+3MokOH5qJDIACjQ9sZo0NUM6NDDk2jQ6hmo0MggKNDupmjQ3Szo0MOzaNDh+ajQyAA
pEPbGaRDdDOkQw5NpEOoZqRDQYCkQ7qZpEN0s6RDDs2kQ4fmpEMgAKVDuhmlQ1QzpUMOTaVD
h2alQ0GApUPbmaVDVLOlQ+3MpUOo5qVDIACmQ9sZpkNUM6ZDDk2mQ6hmpkNBgKZD25mmQ3Sz
pkPtzKZDh+amQ0EAp0O6GadDdDOnQ+1Mp0OoZqdDIICnQ7qZp0NUs6dD7cynQ4fmp0NBAKhD
2xmoQ3QzqEPtTKhDqGaoQyCAqEO6mahDdLOoQ+3MqEOo5qhDIACpQ9sZqUN0M6lD7UypQ4dm
qUMggKlD25mpQ1SzqUMOzalDh+apQ0EAqkO6GapDdDOqQ+1MqkOoZqpDQYCqQ9uZqkNUs6pD
Ds2qQ6jmqkNBAKtDuhmrQ1Qzq0MOTatDqGarQyCAq0O6matDVLOrQw7Nq0Oo5qtDIACsQ9sZ
rEN0M6xD7UysQ4dmrENBgKxDupmsQ3SzrEMOzaxDqOasQ0EArUPbGa1DdDOtQw5NrUOHZq1D
IICtQ9uZrUNUs61DDs2tQ4fmrUNBAK5DuhmuQ1QzrkPtTK5Dh2auQyCArkPbma5DVLOuQw7N
rkOo5q5DIACvQ9sZr0NUM69DDk2vQ6hmr0NBgK9DupmvQ3Szr0MOza9DqOavQ0EAsEPbGbBD
VDOwQ+1MsEOoZrBDIICwQ9uZsEN0s7BDDs2wQ4fmsENBALFDuhmxQ3QzsUMOTbFDh2axQyCA
sUPbmbFDdLOxQw7NsUOH5rFDQQCyQ9sZskN0M7JDDk2yQ4dmskNBgLJDupmyQ3SzskMOzbJD
qOayQ0EAs0O6GbNDVDOzQw5Ns0OoZrNDQYCzQ7qZs0NUs7NDDs2zQ4fms0NBALRDuhm0Q1Qz
tEPtTLRDh2a0Q0GAtEO6mbRDdLO0Q+3MtEOo5rRDQQC1Q9sZtUNUM7VDDk21Q4dmtUNBgLVD
/Jm1Q1SztUMOzbVDh+a1Q0EAtkPbGbZD</AssayXData><AssayYData Points="600">g29FQCNrRUBucUVAYRxFQKVBRUCtCUVA9E5FQFTSREAcGEVAguhEQBw/RUBS9URAdLlEQDXu
REBheURAcsREQMidREDfa0RA7nJEQPJTREDTkkRAaXxEQAB5REBFo0RANG1EQDOCREDxH0RA
pDREQLiSREB+QURA3RhEQN1vREDpcURAcwdEQP4TREABmURA2AtEQOcNREDeF0RAROJDQJZO
REDKNERAfxtEQIDqQ0BHH0RAHgpEQLUAREBZDURAdcBDQGb9Q0B7+0NAQeFDQGsgREDEHURA
XfdDQNbTQ0CLqENATaZDQNT0Q0BypkNADgFEQGzHQ0Dcp0NAa7pDQD7pQ0B2l0NAlM9DQKix
Q0B6okNA59JDQPq1Q0DEdkNAU7tDQG2eQ0ASwUNAUVdDQIFlQ0ARhkNA6pRDQFpyQ0CyQ0NA
H41DQBRZQ0CCbkNAsF1DQKI8Q0DLVENAlV1DQN94Q0A3Q0NAdgVDQEBjQ0B8a0NA43tDQOJl
Q0BLJkNAUy9DQN01Q0DqO0NAiktDQNMRQ0AyUENA6kVDQJTiQkBPJUNAsiNDQBJhQ0BgEkNA
2itDQLlaQ0BN5kJAjPRCQAr8QkD4MUNAewxDQF7zQkAt8UJAtQpDQDYKQ0BO9EJA4lBDQAnl
QkBVDUNAWu9CQMwRQ0BhzUJApPBCQKCrQkA5xUJAra5CQIPgQkCcqkJAkwpDQDfJQkAQ7kJA
6dhCQLG4QkDk70JAitdCQLTRQkDNwUJAc+lCQCK/QkBNqUJAnZ1CQNl/QkC6j0JA0rhCQHLM
QkCGxEJA55ZCQHWJQkBLw0JAK7hCQLDAQkDya0JAKKtCQNzGQkD/pEJA7IJCQCCLQkBllkJA
1FBCQC+GQkA+gEJAobxCQGlcQkBVh0JAK5hCQBB6QkD+nUJAS2RCQFJ7QkDiVEJAwzpCQNVR
QkD9WUJAg41CQBJ1QkBVbEJAs0lCQGdCQkDncUJAXwJCQI0vQkB8aUJA71BCQMR1QkBFO0JA
xf1BQHI9QkD3OkJACF5CQPUvQkCrz0FAkjhCQEtUQkBBKEJA1v1BQMI0QkBOO0JASg9CQEQf
QkDH9kFAoThCQHdGQkDcE0JAmVFCQDMHQkCCO0JAlSlCQAgoQkD220FAbPhBQCJUQkAPHkJA
7qVBQJEdQkDf/EFAzQpCQA8UQkAlFEJAhxFCQJIxQkD1GEJAhhhCQGrQQUCuwkFADQ1CQC8a
QkD9mEFArxhCQAzoQUAk+kFANRlCQPCgQUDL9kFAu/xBQHL0QUDd6EFAlwhCQIa4QUBS+UFA
rTNCQEbCQUCyt0FAe6ZBQJy5QUBJy0FAb6hBQLjMQUBprkFA9O9BQJl8QUA9xEFAZqhBQEnw
QUDzoEFAyrJBQK3GQUAtnEFATtFBQD7OQUBWmUFAdMdBQMfsQUBnj0FA6oxBQOeSQUDpukFA
nK5BQE25QUBwhUFAD55BQBFVQUAfwkFAANlBQLmUQUCxDUJA5k5BQF2fQUAgnkFAQ9FBQGWf
QUBalEFApYVBQN07QUBWtUFAIkFBQLhSQUCQW0FAAEZBQMcyQUBr30FA/ydBQB9jQUAlmkFA
ynRBQAZ/QUDjXkFAfaxBQMyOQUChSkFAmkFBQHxwQUCaYEFAqD5BQKwzQUCrQ0FAykhBQLFP
QUBdcEFA3ZRBQKSVQUC0QUFAFDNBQKkrQUBysUFAlV1BQDRtQUAlT0FA52RBQMkwQUDdTEFA
pihBQAB8QUAIikFAbl9BQPJsQUBsT0FAKkRBQOBOQUA1bUFANhlBQC0mQUCQJ0FAwQ1BQGU0
QUAbUEFAZfxAQLg2QUCvNEFALUBBQKZFQUDeGkFA0nxBQKotQUAg9kBAf0RBQC58QUAu+EBA
e0RBQGvkQEA1TEFA1PFAQIQqQUCieUFAtSdBQFBeQUAQP0FAphBBQF7uQED+80BAUAJBQDcT
QUB4UEFA9jFBQB3pQEA6BkFAW89AQByLQED8E0FA1ClBQEnUQEDOBEFAnttAQIb1QEBZBEFA
idVAQIHhQEDczkBAuPxAQAHAQEDqxkBArftAQOCeQEDt1UBAu+JAQHvtQEC42EBAiRFBQJQW
QUCbv0BATuxAQNwIQUB26EBA4x9BQNHtQECj8EBA8+JAQMjPQEC/9EBAaMBAQAfRQECE+EBA
28tAQG/1QEBp4UBAn+BAQCDCQEBMz0BAA7RAQGrBQEBue0BAopxAQAKwQEBGoEBAj+RAQMT6
QEDjr0BAGthAQDicQECJlEBAh71AQFbPQEBfkkBA9tJAQJpwQEDogEBAeZhAQO9xQEAjnkBA
t5BAQAPGQEBAekBASpdAQCCWQEDrcUBA3XZAQC60QEBbiEBAA7RAQPicQEA/fEBAepJAQAej
QEBWpUBAotFAQIV1QEC6q0BAW2JAQIKbQED4sUBAnYlAQBN5QEDolEBA9mdAQDk7QED2RkBA
I4RAQJ+DQEB5m0BAuJxAQDRcQEDZaUBA5MlAQCqOQECTfUBAGm9AQOaKQECAhEBADEBAQFKE
QEDjhEBA+ZJAQEZmQEBpa0BAzXpAQMWLQEAiWUBAEWlAQP5xQEAKk0BAxHBAQKdZQEBxpkBA
SWxAQLQfQEBraEBA2CNAQOM4QEChREBAFFxAQDYrQEDUWkBAJRJAQCNtQEBxUEBAviZAQAV7
QECNXEBAvllAQC4NQED3LEBApHdAQHkwQEA8EUBAq0NAQGd9QEC9SkBApVlAQM6MQEDxLkBA
xzxAQNxMQEDQXkBAwjlAQNM1QEDzSUBAIGdAQFgdQEDubEBAgkhAQJMXQEB6N0BA+xVAQF8a
QEAR7j9AIUhAQBP5P0ADIEBA5zBAQEvUP0CkF0BAYklAQKpUQECZ2z9A2xBAQGksQECWPEBA
1x9AQJsqQEBTC0BAZwxAQLMKQECm7T9AEihAQMn4P0AELUBA/HtAQEo4QEDlH0BAVyNAQEzK
P0D05z9AQBVAQLjZP0BSPUBALTtAQIixP0DK9T9Awf0/QNTvP0CVBkBAtQhAQMn9P0BRKEBA
7/M/QDcLQEBJN0BAofE/QNvhP0CJAEBADug/QL77P0AeEUBAZCVAQHzVP0C69j9Aq78/QPwO
QED23D9AK98/QK3lP0B3O0BAV84/QKvJP0DODEBAzLc/QCD8P0Aa6j9ASIY/QAvtP0AOsT9A
5ow/QDmSP0B3vD9AXto/QBb6P0DAvT9A</AssayYData></Step><Step><CommonData><SampleLocation>7</SampleLocation><SampleID>H1</SampleID><SampleGroup></SampleGroup><SampleInfo></SampleInfo><SampleRow>F</SampleRow><SamplePlate>1</SamplePlate><WellType>KSAMPLE</WellType><Concentration>6.25</Concentration><ConcentrationUnits>µg/ml</ConcentrationUnits><MolarConcentration>110.6</MolarConcentration><MolarConcUnits>nM</MolarConcUnits><MolecularWeight>56.5</MolecularWeight><Temperature>30</Temperature><StartTime>423698</StartTime><AssayTime>1400</AssayTime></CommonData><FlowRate>1000</FlowRate><StepType>ASSOC</StepType><StepName>Association</StepName><StepStatus>OK</StepStatus><ActualTime>1112.4</ActualTime><CycleTime>0.2</CycleTime><AssayXData Points="5562">dTO2Qy9NtkOoZrZDQoC2Q/yZtkN1s7ZDL822Q6jmtkNCALdD2xm3Q5Yzt0MvTbdDqGa3Q2OA
t0PbmbdDdbO3Qy/Nt0PJ5rdDYwC4Q/wZuEN1M7hDD024Q8lmuENCgLhD/Jm4Q5azuEMvzbhD
yea4Q2MAuUP8GblDljO5Qw9NuUOoZrlDY4C5Q/yZuUOWs7lDD825Q8nmuUNCALpD2xm6Q3Uz
ukMPTbpDyWa6Q0KAukP8mbpDlrO6Qw/NukOo5rpDQgC7Q9sZu0N1M7tDD027Q8lmu0NjgLtD
/Jm7Q3Wzu0MPzbtDyea7Q0IAvEP8GbxDdTO8Qw9NvEPJZrxDY4C8Q/yZvEN1s7xDL828Q6jm
vENCAL1D/Bm9Q3UzvUMvTb1DyWa9Q2OAvUP8mb1DlrO9Qw/NvUOo5r1DYwC+Q9sZvkOWM75D
L02+Q6hmvkNjgL5D/Jm+Q5azvkMvzb5DqOa+Q0IAv0PbGb9DdTO/Qw9Nv0OoZr9DY4C/Q9uZ
v0N1s79DL82/Q6jmv0NjAMBD/BnAQ5YzwEMPTcBDyWbAQ2OAwEPbmcBDlrPAQy/NwEPJ5sBD
QgDBQ/wZwUN1M8FDD03BQ8lmwUNCgMFD/JnBQ5azwUMvzcFDyebBQ0IAwkPbGcJDdTPCQw9N
wkPJZsJDY4DCQ9uZwkN1s8JDD83CQ6jmwkNjAMND2xnDQ5Yzw0MvTcNDqGbDQ0KAw0P8mcND
dbPDQy/Nw0PJ5sNDYwDEQ/wZxEN1M8RDD03EQ6hmxENCgMRD/JnEQ3WzxEMvzcRDqObEQ0IA
xUP8GcVDljPFQw9NxUPJZsVDQoDFQ9uZxUN1s8VDD83FQ6jmxUNCAMZD2xnGQ5YzxkMPTcZD
qGbGQ0KAxkPbmcZDtrPGQw/NxkPJ5sZDQgDHQ/wZx0N1M8dDL03HQ8lmx0NjgMdD/JnHQ3Wz
x0MvzcdDqObHQ2MAyEP8GchDljPIQw9NyEOoZshDY4DIQ9uZyEN1s8hDD83IQ8nmyENjAMlD
/BnJQ3UzyUMvTclDqGbJQ0KAyUP8mclDlrPJQw/NyUOo5slDYwDKQ/wZykOWM8pDD03KQ6hm
ykNjgMpD/JnKQ5azykMvzcpDqObKQ2MAy0P8GctDljPLQy9Ny0PJZstDQoDLQ/yZy0N1s8tD
UM3LQ6jmy0NjAMxD/BnMQ3UzzEMPTcxDqGbMQ0KAzEPbmcxDdbPMQw/NzEPJ5sxDQgDNQ9sZ
zUOWM81DD03NQ8lmzUNjgM1D25nNQ3WzzUMPzc1DyebNQ0IAzkPbGc5DdTPOQy9NzkPJZs5D
Y4DOQ/yZzkN1s85DD83OQ8nmzkNjAM9D/BnPQ3Uzz0MPTc9DyWbPQ0KAz0P8mc9DdbPPQw/N
z0Oo5s9DQgDQQ9sZ0EOWM9BDD03QQ8lm0ENCgNBD/JnQQ3Wz0EMvzdBDqObQQ2MA0UMdGtFD
dTPRQw9N0UOoZtFDY4DRQ9uZ0UOWs9FDD83RQ8nm0UNCANJD/BnSQ3Uz0kMvTdJDqGbSQ0KA
0kP8mdJDdbPSQw/N0kOo5tJDQgDTQ9sZ00OWM9NDL03TQ6hm00NCgNND/JnTQ3Wz00MvzdND
yebTQ2MA1EP8GdRDljPUQw9N1EOoZtRDQoDUQ9uZ1EOWs9RDD83UQ6jm1ENCANVD/BnVQ3Uz
1UMvTdVDyWbVQ2OA1UP8mdVDdbPVQy/N1UPJ5tVDYwDWQ9sZ1kN1M9ZDDk3WQ6hm1kNCgNZD
/JnWQ3Wz1kMOzdZDyebWQ2IA10P8GddDljPXQw5N10PJZtdDYoDXQ/yZ10OWs9dDDs3XQ8nm
10NCANhD/BnYQ3Uz2EMOTdhDyWbYQ2KA2EP8mdhDdbPYQw7N2EOo5thDYgDZQ/wZ2UN1M9lD
Dk3ZQ6hm2UNigNlD/JnZQ3Wz2UMvzdlDqObZQ2IA2kP8GdpDdTPaQw5N2kOoZtpDYoDaQ9yZ
2kOWs9pDDs3aQ8nm2kNCANtD/BnbQ3Uz20MOTdtDqGbbQ2KA20P8mdtDlrPbQy/N20PJ5ttD
QgDcQ/wZ3EOWM9xDL03cQ6hm3ENigNxD/JncQ3Wz3EMvzdxDyebcQ2IA3UP8Gd1DdTPdQw5N
3UOoZt1DQoDdQ/yZ3UOWs91DDs3dQ8nm3UNiAN5D/BneQ3Uz3kMvTd5DyWbeQ0KA3kPcmd5D
lrPeQy/N3kOo5t5DYgDfQ9wZ30N1M99DL03fQ6hm30NCgN9D/JnfQ3Wz30MOzd9DyebfQ0IA
4EPcGeBDdTPgQw5N4EOoZuBDYoDgQ/yZ4EOWs+BDL83gQ8nm4ENiAOFD3BnhQ3Uz4UMvTeFD
yWbhQ2KA4UPcmeFDlrPhQy/N4UOo5uFDQgDiQ/wZ4kN1M+JDDk3iQ6hm4kNigOJD/JniQ3Wz
4kMvzeJDqObiQ0IA40PcGeNDljPjQw5N40PJZuNDQoDjQ/yZ40N1s+NDDs3jQ8nm40NiAORD
/BnkQ3Uz5EMvTeRDyWbkQ2KA5EPcmeRDlrPkQy/N5EOo5uRDQgDlQ/wZ5UO2M+VDL03lQ6hm
5UNCgOVD3JnlQ3Wz5UMOzeVDqOblQ2IA5kPcGeZDljPmQw5N5kOoZuZDYoDmQ9yZ5kOWs+ZD
Ds3mQ8nm5kNCAOdD/BnnQ3Uz50MOTedDqGbnQ2KA50P8medDlrPnQw7N50Oo5udDYgDoQ/wZ
6EOWM+hDL03oQ6hm6ENCgOhD/JnoQ3Wz6EMOzehDqOboQ2IA6UPcGelDljPpQw5N6UOoZulD
YoDpQ9yZ6UOWs+lDL83pQ8nm6UNCAOpD/BnqQ3Uz6kMOTepDyWbqQ2KA6kP8mepDlrPqQw7N
6kOo5upDQgDrQ/wZ60OWM+tDL03rQ6hm60NigOtD/JnrQ3Wz60MvzetDyebrQ0IA7EP8GexD
ljPsQy9N7EPJZuxDYoDsQ/yZ7EOWs+xDDs3sQ6jm7ENiAO1D3BntQ3Uz7UMvTe1DqGbtQ2KA
7UPcme1DlrPtQy/N7UOo5u1DYgDuQx0a7kOWM+5DDk3uQ6hm7kNCgO5D3JnuQ3Wz7kMvze5D
qObuQ0IA70P8Ge9DdTPvQw5N70PJZu9DYoDvQ9yZ70N1s+9DL83vQ8nm70NiAPBD3BnwQ5Yz
8EMOTfBDyWbwQ2KA8EPcmfBDlrPwQw7N8EOo5vBDYgDxQ9wZ8UN1M/FDDk3xQ8lm8UNigPFD
/JnxQ3Wz8UMOzfFDqObxQ2IA8kP8GfJDljPyQw5N8kOoZvJDQoDyQ/yZ8kN1s/JDL83yQ8nm
8kNiAPND/BnzQ3Uz80MOTfNDqGbzQ2KA80PcmfNDlrPzQw7N80Oo5vNDQgD0Q/wZ9EN1M/RD
L030Q8lm9ENigPRD3Jn0Q3Wz9EMOzfRDyeb0Q2IA9UP8GfVDljP1Qw5N9UPJZvVDYoD1Q9yZ
9UN1s/VDDs31Q8nm9UNiAPZD3Bn2Q3Uz9kMOTfZDyWb2Q0KA9kP8mfZDlrP2QzDN9kPJ5vZD
YgD3Q/wZ90OWM/dDDk33Q8lm90NigPdD/Jn3Q3Wz90MwzfdDyeb3Q2IA+EPcGfhDljP4Qw5N
+EOoZvhDQoD4Q9yZ+EOWs/hDDs34Q6jm+ENiAPlD/Bn5Q5Yz+UMOTflDyWb5Q2KA+UPcmflD
lrP5Qw7N+UPJ5vlDYgD6Q/wZ+kOWM/pDME36Q6hm+kNigPpD/Jn6Q5az+kMwzfpDqOb6Q0IA
+0PcGftDljP7Qw5N+0PJZvtDYoD7Q/yZ+0N1s/tDDs37Q6jm+0NiAPxD3Bn8Q3Uz/EMwTfxD
yWb8Q2KA/EP8mfxDdbP8Q1DN/EOo5vxDYgD9Q/wZ/UN1M/1DDk39Q6hm/UNCgP1D3Jn9Q5az
/UMwzf1DqOb9Q2IA/kP8Gf5DljP+QzBN/kOoZv5DQoD+Q/yZ/kOWs/5DDs3+Q6jm/kNiAP9D
3Bn/Q3Uz/0MwTf9DqGb/Q2KA/0Pcmf9DlrP/Qw7N/0PJ5v9DIQAARP4MAETLGQBEhyYARFQz
AEQhQABE7kwARLpZAESHZgBEZHMARDGAAETujABEupkARIemAERkswBEMcAARO7MAES62QBE
h+YARFTzAEQhAAFE/gwBRLoZAUSYJgFEVDMBRCFAAUT+TAFEy1kBRJhmAURUcwFEIYABRP6M
AUS6mQFEmKYBRGSzAUQhwAFE7swBRMvZAUSY5gFEZPMBRCEAAkT+DAJEyxkCRIcmAkRUMwJE
IUACRO5MAkTLWQJEmGYCRFRzAkQhgAJE7owCRMuZAkSHpgJEVLMCRDHAAkT+zAJEy9kCRJjm
AkRU8wJEMQADRP4MA0S6GQNEhyYDRGQzA0QhQANE/kwDRLpZA0SHZgNEZHMDRCGAA0T+jANE
y5kDRIemA0RUswNEMcADRP7MA0S62QNEmOYDRGTzA0QxAARE/gwERMsZBESYJgREZDMERDFA
BETuTAREulkERJhmBERkcwREIYAERP6MBETLmQREmKYERFSzBEQhwARE7swERLrZBESY5gRE
ZPMERDEABUT+DAVEyxkFRIcmBURUMwVEMUAFRP5MBUTLWQVEmGYFRFRzBUQxgAVE/owFRLqZ
BUSYpgVEVLMFRCHABUT+zAVEy9kFRJjmBURU8wVEMQAGRP4MBkS6GQZEmCYGRFQzBkQxQAZE
/kwGRLpZBkSHZgZEVHMGRCGABkTujAZEupkGRJimBkRkswZEIcAGRO7MBkTL2QZEmOYGRFTz
BkQxAAdE/gwHRLoZB0SHJgdEZDMHRCFAB0TuTAdEulkHRJhmB0RUcwdEMYAHRO6MB0TLmQdE
qKYHRGSzB0QhwAdE7swHRMvZB0SY5gdEVPMHRDEACETuDAhEuhkIRJgmCERUMwhEMUAIRO5M
CETLWQhEqGYIRGRzCEQhgAhE7owIRMuZCESYpghEZLMIRCHACETuzAhEutkIRIfmCERU8whE
IQAJRP4MCUS6GQlEhyYJRGQzCUQxQAlE7kwJRMtZCUSHZglEZHMJRCGACUT+jAlEupkJRIem
CURUswlEMcAJRO7MCUS62QlEmOYJRGTzCUQxAApE7gwKRLoZCkSHJgpEZDMKRDFACkT+TApE
ulkKRIdmCkRUcwpEMYAKRO6MCkTLmQpEh6YKRFSzCkQxwApE/swKRLrZCkSY5gpEZPMKRCEA
C0T+DAtEyxkLRJgmC0RUMwtEIUALRO5MC0S6WQtEh2YLRGRzC0QhgAtE/owLRLqZC0SHpgtE
VLMLRDHAC0T+zAtEy9kLRIfmC0Rk8wtEMQAMRP4MDES6GQxEhyYMRGQzDEQxQAxE7kwMRMtZ
DESHZgxEVHMMRCGADET+jAxEupkMRJimDERkswxEMcAMRO7MDETL2QxEh+YMRFTzDEQhAA1E
7gwNRLoZDUSYJg1EZDMNRCFADUT+TA1Ey1kNRIdmDURkcw1EIYANRP6MDUTLmQ1Eh6YNRGSz
DUQhwA1E7swNRMvZDUSY5g1EVPMNRCEADkT+DA5EuhkORIcmDkRkMw5EIUAORP5MDkS6WQ5E
h2YORFRzDkQhgA5E/owORMuZDkSYpg5EZLMORDHADkT+zA5Ey9kORIfmDkRk8w5EIQAPRO4M
D0TLGQ9EhyYPRFQzD0QxQA9E/kwPRMtZD0SYZg9EZHMPRDGAD0TujA9EupkPRIemD0Rksw9E
IcAPRO7MD0S62Q9EmOYPRGTzD0QxABBE7gwQRLoZEESHJhBEZDMQRCFAEEQOTRBEy1kQRJhm
EERkcxBEIYAQRO6MEES6mRBEmKYQRGSzEEQhwBBE/swQRLrZEESH5hBEVPMQRDEAEUTuDBFE
yxkRRIcmEURkMxFEIUARRO5MEUTLWRFEmGYRRFRzEUQxgBFE7owRRMuZEUSHphFEVLMRRCHA
EUTuzBFEy9kRRIfmEURk8xFEMQASRO4MEkTLGRJEhyYSRGQzEkQhQBJE7kwSRMtZEkSYZhJE
ZHMSRDGAEkTujBJEy5kSRIemEkRUsxJEMcASRP7MEkS62RJEh+YSRFTzEkRCABNE/gwTRLoZ
E0SHJhNEZDMTRCFAE0TuTBNEulkTRIdmE0RkcxNEMYATRP6ME0S6mRNEh6YTRGSzE0QxwBNE
7swTRMvZE0SH5hNEVPMTRDEAFETuDBREyxkURJgmFERkMxREMUAURP5MFES6WRREmGYURGRz
FEQxgBRE7owURLqZFESYphREZLMURDHAFETuzBREy9kURIfmFERU8xREIQAVRP4MFUTLGRVE
mCYVRGQzFUQxQBVE7kwVRLpZFUSHZhVEVHMVRCGAFUTujBVEupkVRJimFURUsxVEMcAVRO7M
FUTL2RVEmOYVRFTzFUQhABZE/gwWRLoZFkSHJhZEZDMWRDFAFkT+TBZEy1kWRIdmFkRkcxZE
IYAWRP6MFkS6mRZEh6YWRGSzFkQxwBZE7swWRMvZFkSH5hZEZPMWRDEAF0T+DBdEyxkXRIcm
F0RkMxdEMUAXRP5MF0S6WRdEh2YXRFRzF0QxgBdE/owXRLqZF0SYphdEVLMXRDHAF0TuzBdE
utkXRJjmF0RU8xdEIQAYRP4MGES6GRhEhyYYRGQzGEQhQBhE/kwYRLpZGESYZhhEVHMYRDGA
GET+jBhEy5kYRIemGERksxhEIcAYRP7MGES62RhEmOYYRFTzGEQhABlE7gwZRMsZGUSYJhlE
ZDMZRDFAGUTuTBlEy1kZRJhmGURUcxlEMYAZRP6MGUS6mRlEh6YZRGSzGUQxwBlE7swZRLrZ
GUSY5hlEZPMZRCEAGkT+DBpEyxkaRIcmGkRkMxpEIUAaRP5MGkS6WRpEmGYaRFRzGkQxgBpE
7owaRMuZGkSYphpEZLMaRDHAGkTuzBpEy9kaRIfmGkRk8xpEMQAbRP4MG0S6GRtEiCYbRFQz
G0QhQBtE7kwbRMtZG0SIZhtEZHMbRCGAG0T+jBtEy5kbRIimG0RUsxtEMsAbRP7MG0S62RtE
iOYbRFTzG0QyABxE/gwcRLoZHESIJhxEVDMcRDJAHET+TBxEy1kcRIhmHERkcxxEMoAcRP6M
HES6mRxEiKYcRGSzHEQywBxE7swcRLrZHESY5hxEZPMcRCEAHUTuDB1EuhkdRJgmHURkMx1E
MkAdRP5MHUS6WR1EiGYdRFRzHUQhgB1E7owdRMuZHUSYph1EVLMdRDLAHUTuzB1Ey9kdRJjm
HURU8x1EIQAeRO4MHkTLGR5EiCYeRFQzHkQhQB5E/kweRMtZHkSIZh5EZHMeRDKAHkT+jB5E
y5keRJimHkRksx5EIcAeRP7MHkTL2R5EmOYeRGTzHkQhAB9E7gwfRMsZH0SIJh9EZDMfRCFA
H0T+TB9EulkfRIhmH0Rkcx9EMoAfRP6MH0TLmR9EiKYfRFSzH0QhwB9E/swfRMvZH0SI5h9E
ZPMfRDIAIETuDCBEuhkgRIgmIERkMyBEIUAgRO5MIES6WSBEmGYgRGRzIEQhgCBE7owgRLqZ
IESIpiBEZLMgRCHAIET+zCBE3NkgRJjmIERU8yBEIQAhRO4MIUTLGSFEiCYhRFQzIUQhQCFE
7kwhRMtZIUSYZiFEVHMhRDKAIUTujCFEupkhRIimIURUsyFEIcAhRP7MIUTL2SFEmOYhRFTz
IUQyACJE/gwiRLoZIkSIJiJEVDMiRCFAIkTuTCJEy1kiRIhmIkRUcyJEIYAiRO6MIkTLmSJE
mKYiRGSzIkQywCJE7swiRLrZIkSI5iJEVPMiRDIAI0T+DCNEuhkjRIgmI0RkMyNEIUAjRP5M
I0TLWSNEmGYjRFRzI0QygCNE/owjRLqZI0SIpiNEZLMjRCHAI0TuzCNEutkjRJjmI0RU8yNE
MgAkRP4MJES6GSREmCYkRFQzJEQyQCRE7kwkRLpZJESIZiREVHMkRCGAJETujCREupkkRIim
JERksyREIcAkRP7MJES62SREmOYkRGTzJEQyACVE/gwlRMsZJUSYJiVEZDMlRCFAJUT+TCVE
ulklRIhmJURkcyVEMoAlRO6MJUTLmSVEmKYlRGSzJUQhwCVE/swlRLrZJUSI5iVEZPMlRDIA
JkTuDCZEyxkmRIgmJkRkMyZEMkAmRO5MJkTLWSZEiGYmRGRzJkQygCZE/owmRMuZJkSIpiZE
ZLMmRCHAJkT+zCZEy9kmRJjmJkRU8yZEIQAnRO4MJ0S6GSdEiCYnRGQzJ0QyQCdE7kwnRLpZ
J0SYZidEVHMnRCGAJ0T+jCdEupknRJimJ0RUsydEIcAnRP7MJ0TL2SdEmOYnRGTzJ0QyAChE
/gwoRMsZKESYJihEVDMoRCFAKETuTChEulkoRIhmKERkcyhEMoAoRO6MKETLmShEiKYoRGSz
KEQhwChE/swoRLrZKESI5ihEVPMoRDIAKUTuDClEuhkpRJgmKURkMylEQkApRP5MKUS6WSlE
iGYpRFRzKUQhgClE/owpRLqZKUSYpilEVLMpRCHAKUT+zClEutkpRIjmKURk8ylEIQAqRO4M
KkTLGSpEmCYqRGQzKkQhQCpE/kwqRLpZKkSIZipEZHMqRDKAKkT+jCpEupkqRJimKkRUsypE
MsAqRO7MKkS62SpEiOYqRFTzKkQhACtE7gwrRMsZK0SYJitEZDMrRCFAK0TuTCtEy1krRIhm
K0RkcytEMoArRP6MK0TLmStEmKYrRFSzK0QhwCtE7swrRLrZK0SI5itEZPMrRDIALET+DCxE
yxksRIgmLERkMyxEIUAsRP5MLES6WSxEmGYsRGRzLEQhgCxE7owsRMuZLESIpixEVLMsRCHA
LETuzCxEutksRIjmLERk8yxEMgAtRP4MLUS6GS1EmCYtRFQzLUQhQC1E/kwtRMtZLUSIZi1E
ZHMtRCGALUTujC1EupktRJimLURUsy1EIcAtRO7MLUS62S1EmOYtRFTzLUQyAC5E7gwuRMsZ
LkSIJi5EVDMuRCFALkTuTC5Ey1kuRIhmLkRUcy5EMoAuRP6MLkS6mS5EmKYuRFSzLkQywC5E
7swuRMvZLkSY5i5EVPMuRCEAL0TuDC9EuhkvRJgmL0RUMy9EMkAvRP5ML0S6WS9EmGYvRFRz
L0QygC9E7owvRMuZL0SYpi9EZLMvRCHAL0TuzC9EutkvRIjmL0RU8y9EIQAwRO4MMETLGTBE
mCYwRFQzMEQyQDBE/kwwRMtZMESIZjBEVHMwRDKAMET+jDBEy5kwRJimMERUszBEMsAwRO7M
MES62TBEmOYwRGTzMEQyADFE/gwxRMsZMUSIJjFEZDMxRDJAMUT+TDFEulkxRIhmMURkczFE
MoAxRA6NMUTLmTFEmKYxRGSzMUQhwDFE7swxRLrZMUSY5jFEVPMxRCEAMkT+DDJEuhkyRJgm
MkRkMzJEMkAyRO5MMkS6WTJEiGYyRGRzMkQygDJE/owyRLqZMkSYpjJEVLMyRDLAMkT+zDJE
utkyRJjmMkRk8zJEMgAzRP4MM0TLGTNEmCYzRFQzM0QhQDNE7kwzRLpZM0SYZjNEVHMzRDKA
M0T+jDNEy5kzRKimM0RkszNEMsAzRO7MM0TL2TNEmOYzRGTzM0QyADRE/gw0RLoZNESIJjRE
ZDM0RCFANETuTDREy1k0RJhmNERUczREIYA0RO6MNETLmTREiKY0RFSzNEQywDRE/sw0RLrZ
NESI5jREVPM0RDIANUTuDDVEuhk1RIgmNURkMzVEIUA1RP5MNUS6WTVEiGY1RFRzNUQhgDVE
/ow1RMuZNUSIpjVEZLM1RDLANUTuzDVEy9k1RIjmNURk8zVEIQA2RP4MNkS6GTZEiCY2RFQz
NkQhQDZE7kw2RLpZNkSYZjZEZHM2RDKANkTujDZEupk2RJimNkRUszZEMsA2RP7MNkS62TZE
mOY2RGTzNkQyADdE7gw3RMsZN0SYJjdEVDM3RDJAN0T+TDdEy1k3RJhmN0RkczdEMoA3RP6M
N0TLmTdEmKY3RFSzN0QywDdE/sw3RMvZN0SY5jdEZPM3RCEAOETuDDhEyxk4RJgmOERUMzhE
IUA4RP5MOES6WThEiGY4RFRzOEQhgDhE/ow4RLqZOESYpjhEZLM4RDLAOET+zDhEutk4RIjm
OERU8zhEIQA5RP4MOUS6GTlEmCY5RFQzOUQyQDlE/kw5RLpZOUSoZjlEZHM5RCGAOUTujDlE
y5k5RIimOURkszlEIcA5RP7MOUTL2TlEmOY5RGTzOUQyADpE/gw6RMsZOkSYJjpEZDM6RCFA
OkT+TDpEy1k6RIhmOkRkczpEMoA6RP6MOkTLmTpEmKY6RFSzOkQhwDpE/sw6RLrZOkSI5jpE
ZPM6RCEAO0T+DDtEyxk7RIgmO0RUMztEIUA7RO5MO0S6WTtEiGY7RGRzO0QhgDtE7ow7RLqZ
O0SIpjtEZLM7RCHAO0T+zDtEutk7RIjmO0RU8ztEIQA8RO4MPETLGTxEmCY8RGQzPEQhQDxE
7kw8RLpZPESYZjxEVHM8RDKAPETujDxEy5k8RIimPERkszxEMsA8RO7MPES62TxEiOY8RGTz
PEQhAD1E7gw9RMsZPUSIJj1EVDM9RDJAPUTuTD1Eulk9RIhmPURUcz1EMoA9RO6MPUS6mT1E
mKY9RGSzPUQhwD1E/sw9RLrZPUSI5j1EZPM9RCEAPkTuDD5Euhk+RJgmPkRkMz5EMkA+RO5M
PkS6WT5EmGY+RGRzPkQygD5E/ow+RLqZPkSYpj5EZLM+RDLAPkTuzD5Eutk+RJjmPkRk8z5E
MgA/RO4MP0S6GT9EmCY/RGQzP0QhQD9E7kw/RMtZP0SIZj9EVHM/RCGAP0T+jD9Eupk/RIim
P0RUsz9EIcA/RP7MP0TL2T9EiOY/RFTzP0QhAEBE/gxARMsZQESYJkBEVDNARDJAQET+TEBE
ullARJhmQERkc0BEMoBARP6MQETLmUBEiKZARGSzQEQhwEBE7sxARLrZQESY5kBEVPNARDIA
QUT+DEFEyxlBRJgmQURkM0FEMkBBRO5MQUS6WUFEmGZBRGRzQUQygEFE7oxBRLqZQUSYpkFE
ZLNBRCHAQUTuzEFEy9lBRJjmQURU80FEMgBCRO4MQkTLGUJEmCZCRFQzQkQyQEJE/kxCRLpZ
QkSIZkJEVHNCRCGAQkTujEJEy5lCRIimQkRks0JEMsBCRO7MQkTL2UJEmOZCRGTzQkQhAENE
7gxDRMsZQ0SIJkNEZDNDRCFAQ0T+TENEullDRJhmQ0RUc0NEIYBDRP6MQ0S6mUNEmKZDRGSz
Q0QywENE/sxDRMvZQ0SI5kNEVPNDRDIARET+DEREuhlERIgmRERkM0REMkBERP5MRES6WURE
mGZERGRzREQygERE7oxERMuZRESYpkREZLNERDLARET+zEREutlERJjmRERU80REMgBFRO4M
RUTLGUVEmCZFRFQzRUQyQEVE/kxFRLpZRUSYZkVEVHNFRCGARUTujEVEuplFRJimRURks0VE
IcBFRO7MRUTL2UVEmOZFRFTzRUQyAEZE/gxGRMsZRkSIJkZEZDNGRDJARkT+TEZEy1lGRJhm
RkRUc0ZEIYBGRO6MRkS6mUZEiKZGRFSzRkQhwEZE/sxGRLrZRkSY5kZEZPNGRCEAR0TuDEdE
uhlHRIgmR0RkM0dEIUBHRP5MR0TLWUdEmGZHRGRzR0QygEdE7oxHRMuZR0SYpkdEZLNHRCHA
R0TuzEdEy9lHRJjmR0Rk80dEIQBIRO4MSETLGUhEmCZIRGQzSEQhQEhE7kxIRLpZSESIZkhE
ZHNIRCGASET+jEhEy5lIRJimSERUs0hEIcBIRP7MSES62UhEiOZIRFTzSEQhAElE7gxJRLoZ
SUSIJklEVDNJRDJASUTuTElEy1lJRIhmSURUc0lEIYBJRO6MSUTLmUlEmKZJRGSzSUQywElE
7sxJRMvZSUSI5klEZPNJRDIASkTuDEpEuhlKRIgmSkRUM0pEMkBKRO5MSkS6WUpEmGZKRFRz
SkQhgEpE7oxKRMuZSkSIpkpEVLNKRDLASkT+zEpEutlKRJjmSkRU80pEIQBLRO4MS0TLGUtE
mCZLRGQzS0QyQEtE/kxLRLpZS0SIZktEVHNLRDKAS0TujEtEuplLRIimS0RUs0tEMsBLRP7M
S0S62UtEmOZLRFTzS0QhAExE7gxMRMsZTESYJkxEVDNMRDJATET+TExEullMRJhmTERUc0xE
IYBMRO6MTES6mUxEmKZMRGSzTEQywExE/sxMRLrZTESI5kxEZPNMRDIATUTuDE1EyxlNRJgm
TURkM01EIUBNRO5MTUS6WU1EmGZNRFRzTUQhgE1E7oxNRLqZTUSYpk1EZLNNRDLATUT+zE1E
utlNRJjmTURk801EIQBORO4MTkS6GU5EiCZORGQzTkQhQE5E/kxORLpZTkSIZk5EVHNORCGA
TkT+jE5EuplORJimTkRks05EIcBORP7MTkTL2U5EiOZORGTzTkQhAE9E7gxPRLoZT0SYJk9E
VDNPRDJAT0TuTE9EullPRIhmT0Rkc09EMoBPRP6MT0S6mU9EiKZPRGSzT0QhwE9E7sxPRMvZ
T0SI5k9EVPNPRDIAUET+DFBEuhlQRIgmUERUM1BEIUBQRO5MUES6WVBEiGZQRGRzUEQygFBE
7oxQRLqZUESIplBEVLNQRCHAUET+zFBEutlQRIjmUERU81BEIQBRRO4MUUQMGlFEiCZRRGQz
UUQhQFFE/kxRRLpZUUSYZlFEVHNRRDKAUUTujFFEy5lRRJimUURUs1FEIcBRRO7MUUS62VFE
mOZRRFTzUUQyAFJE/gxSRLoZUkSIJlJEVDNSRDJAUkTuTFJEy1lSRJhmUkRUc1JEIYBSRO6M
UkTLmVJEmKZSRFSzUkQywFJE/sxSRLrZUkSI5lJEZPNSRCEAU0TuDFNEuhlTRIgmU0RkM1NE
IUBTRP5MU0TLWVNEiGZTRFRzU0QygFNE/oxTRMuZU0SYplNEVLNTRCHAU0T+zFNEy9lTRIjm
U0RU81NEIQBURP4MVES6GVREmCZURFQzVEQhQFRE7kxURLpZVESYZlREZHNURCGAVETujFRE
y5lURIimVERks1REMsBURP7MVETL2VREmOZURGTzVEQhAFVE7gxVRMsZVUSYJlVEVDNVRDJA
VUT+TFVEy1lVRJhmVURkc1VEMoBVRP6MVUTLmVVEiKZVRGSzVUQywFVE/sxVRMvZVUSY5lVE
ZPNVRCEAVkTuDFZEyxlWRIgmVkRUM1ZEMkBWRO5MVkS6WVZEiGZWRFRzVkQygFZE/oxWRMuZ
VkSIplZEVLNWRDLAVkT+zFZEutlWRIjmVkRk81ZEIQBXRP4MV0S6GVdEmCZXRGQzV0QhQFdE
/kxXRLpZV0SYZldEVHNXRCGAV0T+jFdEuplXRIimV0Rks1dEMsBXRP7MV0TL2VdEmOZXRGTz
V0QhAFhE7gxYRMsZWESYJlhEZDNYRDJAWETuTFhEullYRJhmWERUc1hEIYBYRO6MWETLmVhE
iKZYRFSzWEQywFhE/sxYRMvZWESY5lhEZPNYRCEAWUT+DFlEyxlZRIgmWURUM1lEMkBZRP5M
WUTLWVlEmGZZRGRzWUQygFlE/oxZRLqZWUSIpllEZLNZRDLAWUT+zFlEutlZRIjmWURU81lE
IQBaRO4MWkTLGVpEmCZaRFQzWkQyQFpE7kxaRLpZWkSYZlpEVHNaRDKAWkTujFpEuplaRIim
WkRks1pEMsBaRP7MWkS62VpEiOZaRGTzWkQyAFtE7gxbRMoZW0SYJltEVDNbRCBAW0T+TFtE
yllbRIhmW0RUc1tEMoBbRP6MW0S6mVtEiKZbRGSzW0QywFtE/sxbRLrZW0SI5ltEdPNbRCAA
XET+DFxEyhlcRJgmXERUM1xEIEBcRP5MXETKWVxEiGZcRFRzXEQggFxE/oxcRMqZXESYplxE
ZLNcRDLAXETuzFxEutlcRIjmXERk81xEIABdRP4MXUS6GV1EmCZdRFQzXUQyQF1E7kxdRMpZ
XUSYZl1EZHNdRDKAXUTujF1EupldRJimXURks11EIMBdRO7MXUTK2V1EiOZdRFTzXUQgAF5E
/gxeRLoZXkSYJl5EVDNeRCBAXkT+TF5EylleRIhmXkRkc15EMoBeRP6MXkTKmV5EmKZeRGSz
XkQywF5E/sxeRLrZXkSY5l5EVPNeREIAX0TuDF9EuhlfRJgmX0RUM19EIEBfRO5MX0S6WV9E
iGZfRFRzX0QggF9E7oxfRMqZX0SIpl9EVLNfRCDAX0TuzF9EutlfRIjmX0RU819EMgBgRP4M
YETKGWBEiCZgRGQzYEQyQGBE/kxgRMpZYESIZmBEZHNgRDKAYET+jGBEyplgRIimYERks2BE
MsBgRP7MYETK2WBEiOZgRFTzYEQgAGFE/gxhRLoZYUSIJmFEVDNhRDJAYUT+TGFEyllhRIhm
YURkc2FEIIBhRP6MYUS6mWFEmKZhRGSzYUQgwGFE7sxhRLrZYUSY5mFEVPNhRDIAYkTuDGJE
uhliRJgmYkRkM2JEIEBiRO5MYkS6WWJEiGZiRGRzYkQggGJE7oxiRMqZYkSYpmJEVLNiRDLA
YkTuzGJEutliRIjmYkRk82JEIABjRP4MY0S6GWNEmCZjRFQzY0QgQGNE7kxjRMpZY0SIZmNE
ZHNjRCCAY0T+jGNEupljRJimY0Rks2NEIMBjRP7MY0S62WNEmOZjRGTzY0QgAGRE/gxkRMoZ
ZESIJmREZDNkRCBAZET+TGREyllkRIhmZERkc2REMoBkRO6MZES6mWREiKZkRFSzZEQywGRE
/sxkRMrZZESY5mREZPNkRDIAZUT+DGVEuhllRJgmZURkM2VEMkBlRO5MZUS6WWVEmGZlRGRz
ZUQggGVE7oxlRMqZZUSIpmVEZLNlRDLAZUT+zGVEytllRIjmZURk82VEMgBmRO4MZkS6GWZE
mCZmRFQzZkQyQGZE7kxmRMpZZkSIZmZEZHNmRCCAZkT+jGZEuplmRIimZkRUs2ZEMsBmRP7M
ZkS62WZEmOZmRGTzZkQyAGdE7gxnRLoZZ0SIJmdEVDNnRCBAZ0TuTGdEyllnRIhmZ0RUc2dE
IIBnRO6MZ0TKmWdEmKZnRGSzZ0QgwGdE/sxnRMrZZ0SI5mdEVPNnRCAAaET+DGhEuhloRIgm
aERUM2hEMkBoRO5MaES6WWhEmGZoRFRzaEQggGhE7oxoRMqZaESYpmhEVLNoRCDAaETuzGhE
utloRIjmaERU82hEMgBpRP4MaUS6GWlEmCZpRFQzaUQyQGlE7kxpRMpZaUSIZmlEVHNpRCCA
aUT+jGlEuplpRIimaURks2lEMsBpRP7MaUTK2WlEiOZpRGTzaUQyAGpE7gxqRLoZakSYJmpE
VDNqRCBAakT+TGpEullqRKhmakRkc2pEIIBqRP6MakTKmWpEmKZqRFSzakQywGpE7sxqRMrZ
akSI5mpEZPNqRCAAa0T+DGtEuhlrRJgma0RkM2tEMkBrRO5Ma0TKWWtEmGZrRFRza0QggGtE
7oxrRNyZa0SIpmtEZLNrRCDAa0T+zGtEutlrRJjma0Rk82tEMgBsRO4MbES6GWxEiCZsRFQz
bEQgQGxE7kxsRMpZbESIZmxEZHNsRCCAbET+jGxEyplsRJimbERks2xEIMBsRP7MbETK2WxE
mOZsRGTzbEQgAG1E7gxtRMoZbUSIJm1EZDNtRCBAbUT+TG1EulltRIhmbURUc21EMoBtRP6M
bUS6mW1EmKZtRGSzbUQywG1E/sxtRLrZbUSI5m1EVPNtRDIAbkTuDG5EyhluRIgmbkRkM25E
MkBuRO5MbkS6WW5EmGZuRGRzbkQggG5E7oxuRLqZbkSYpm5EZLNuRDLAbkTuzG5EutluRIjm
bkRU825EMgBvRP4Mb0S6GW9EmCZvRGQzb0QgQG9E7kxvRLpZb0SYZm9EVHNvRCCAb0T+jG9E
yplvRJimb0RUs29EIMBvRO7Mb0TK2W9EiOZvRFTzb0QyAHBE7gxwRMoZcESYJnBEVDNwRDJA
cET+THBEyllwRJhmcERkc3BEIIBwRP6McES6mXBEmKZwRFSzcEQywHBE7sxwRMrZcESI5nBE
VPNwRDIAcUTuDHFEuhlxRJgmcURkM3FEIEBxRO5McUS6WXFEiGZxRGRzcUQygHFE7oxxRMqZ
cUSIpnFEVLNxRDLAcUTuzHFEutlxRJjmcURU83FEIAByRO4MckS6GXJEmCZyRGQzckQyQHJE
/kxyRMpZckSIZnJEZHNyRCCAckT+jHJEyplyRIimckRUs3JEIMByRO7MckS62XJEiOZyRFTz
ckQgAHNE/gxzRMoZc0SIJnNEZDNzRDJAc0T+THNEullzRJhmc0RUc3NEIIBzRO6Mc0S6mXNE
iKZzRFSzc0QywHNE7sxzRMrZc0SI5nNEZPNzRCAAdET+DHREuhl0RJgmdERUM3REIEB0RO5M
dETKWXREiGZ0RFRzdEQggHRE/ox0RMqZdESIpnREZLN0RCDAdET+zHREytl0RJjmdERk83RE
MgB1RP4MdUS6GXVEiCZ1RFQzdUQgQHVE7kx1RMpZdUSIZnVEZHN1RCCAdUT+jHVEypl1RJim
dURUs3VEMsB1RO7MdUS62XVEiOZ1RFTzdUQgAHZE7gx2RLoZdkSIJnZEZDN2RDJAdkTuTHZE
ull2RIhmdkRUc3ZEMoB2RO6MdkS6mXZEmKZ2RGSzdkQgwHZE/sx2RLrZdkSI5nZEZPN2RDIA
d0TuDHdEuhl3RIgmd0RkM3dEMkB3RO5Md0TKWXdEmGZ3RGRzd0QggHdE/ox3RLqZd0SIpndE
ZLN3RDLAd0TuzHdEytl3RJjmd0Rk83dEIAB4RO4MeETKGXhEmCZ4RFQzeEQgQHhE/kx4RLpZ
eESYZnhEZHN4RCCAeETujHhEupl4RIimeERks3hEIMB4RO7MeES62XhEiOZ4RFTzeEQyAHlE
/gx5RMoZeUSIJnlEVDN5RCBAeUTuTHlEull5RJhmeURkc3lEMoB5RP6MeUS6mXlEiKZ5RGSz
eUQgwHlE7sx5RLrZeUSY5nlEVPN5RDIAekT+DHpEuhl6RIgmekRkM3pEIEB6RP5MekS6WXpE
iGZ6RFRzekQggHpE/ox6RLqZekSYpnpEZLN6RCDAekTuzHpEutl6RIjmekRU83pEIAB7RP4M
e0S6GXtEiCZ7RFQze0QgQHtE/kx7RLpZe0SYZntEZHN7RDKAe0TujHtEypl7RIime0RUs3tE
MsB7RP7Me0TK2XtEmOZ7RGTze0QgAHxE7gx8RMoZfESIJnxEVDN8RDJAfETuTHxEull8RJhm
fERkc3xEMoB8RP6MfETKmXxEiKZ8RGSzfEQgwHxE7sx8RLrZfESY5nxEZPN8RCAAfUT+DH1E
yhl9RIgmfURkM31EMkB9RO5MfUS6WX1EiGZ9RGRzfUQygH1E7ox9RLqZfUSYpn1EVLN9RCDA
fUTuzH1Eutl9RJjmfURk831EMgB+RO4MfkS6GX5EmCZ+RGQzfkQyQH5E7kx+RLpZfkSIZn5E
ZHN+RCCAfkTujH5Eupl+RIimfkRUs35EMsB+RP7MfkTK2X5EiOZ+RFTzfkQgAH9E7gx/RLoZ
f0SYJn9EVDN/RDJAf0T+TH9Eyll/RIhmf0Rkc39EIIB/RP6Mf0TKmX9EiKZ/RGSzf0QgwH9E
/sx/RLrZf0SY5n9EZPN/RBkAgER3BoBE3QyAREQTgESqGYBEGSCARH8mgETdLIBERDOARLI5
gEQQQIBEf0aAROVMgERMU4BEqlmARBBggER3ZoBE3WyARERzgESqeYBEGYCARH+GgETdjIBE
TJOARLKZgEQQoIBEd6aARN2sgEREs4BEqrmARBDAgER3xoBE5cyARETTgESq2YBEGeCARH/m
gETl7IBETPOARLL5gEQQAIFEdwaBROUMgURME4FEqhmBRBAggUR3JoFE3SyBREQzgUSqOYFE
GUCBRH9GgUTlTIFERFOBRKpZgUQQYIFEf2aBRN1sgURMc4FEqnmBRBmAgUR3hoFE3YyBREST
gUSqmYFEEKCBRHemgUTlrIFETLOBRLK5gUQQwIFEf8aBRN3MgURM04FEqtmBRBDggUR35oFE
3eyBREzzgUSy+YFEEACCRHcGgkTlDIJERBOCRLIZgkQQIIJEdyaCRN0sgkRMM4JEujmCRBlA
gkR3RoJE5UyCRERTgkSyWYJEGWCCRHdmgkTdbIJETHOCRKp5gkQZgIJEd4aCROWMgkRMk4JE
spmCRBCggkR3poJE5ayCREyzgkSyuYJEEMCCRH/GgkTlzIJETNOCRLLZgkQZ4IJEf+aCROXs
gkRE84JEqvmCRCEAg0R3BoNE3QyDREQTg0SqGYNEGSCDRH8mg0TdLINERDODRKo5g0QZQINE
f0aDRN1Mg0REU4NEslmDRBBgg0R/ZoNE5WyDRERzg0SqeYNEEICDRH+Gg0TdjINERJODRLKZ
g0QZoINEf6aDRN2sg0REs4NEsrmDRBDAg0R3xoNE3cyDREzTg0Sq2YNEEOCDRH/mg0Tl7INE
RPODRLL5g0QZAIREdwaEROUMhEREE4REqhmERBAghER3JoRE3SyEREwzhESqOYREGUCERHdG
hETlTIRETFOERLJZhEQQYIREf2aEROVshEREc4REsnmERBCAhER/hoRE5YyEREyThESymYRE
EKCERH+mhETdrIRETLOERKq5hEQQwIREd8aEROXMhERM04REstmERBnghER/5oRE3eyERETz
hESq+YREEACFRHcGhUTdDIVETBOFRLIZhUQQIIVEdyaFROUshURMM4VEqjmFRBlAhUR3RoVE
5UyFRExThUSyWYVEIWCFRH9mhUTdbIVETHOFRKp5hUQZgIVEd4aFROWMhURMk4VEspmFRBCg
hUR3poVE5ayFRESzhUSyuYVEEMCFRHfGhUTlzIVETNOFRLrZhUQZ4IVEd+aFROXshURM84VE
qvmFRBAAhkR/BoZE5QyGREQThkSqGYZEECCGRH8mhkTdLIZETDOGRKo5hkQQQIZEf0aGRN1M
hkREU4ZEslmGRBBghkR/ZoZE3WyGRExzhkSyeYZEEICGRHeGhkTdjIZETJOGRLKZhkQZoIZE
f6aGROWshkRMs4ZEsrmGRBDAhkR/xoZE3cyGRETThkSq2YZEEOCGRH/mhkTd7IZERPOGRLL5
hkQQAIdEdwaHROUMh0REE4dEqhmHRBkgh0R3JodE5SyHREwzh0SqOYdEEECHRH9Gh0TdTIdE
RFOHRLJZh0QZYIdEd2aHRN1sh0RMc4dEqnmHRBCAh0R3hodE3YyHRESTh0SymYdEGaCHRH+m
h0TdrIdERLOHRLK5h0QZwIdEd8aHROXMh0RE04dEqtmHRBngh0R35odE5eyHREzzh0Sq+YdE
EACIRHcGiETdDIhETBOIRKoZiEQZIIhEdyaIROUsiERMM4hEsjmIRBBAiER3RohE3UyIRERT
iESyWYhEEGCIRHdmiETdbIhERHOIRKp5iEQQgIhEd4aIRN2MiERMk4hEspmIRBCgiER/pohE
3ayIREyziESquYhEEMCIRH/GiETlzIhERNOIRKrZiEQZ4IhEd+aIRN3siERM84hEqvmIRBkA
iUR3BolE3QyJREwTiUS6GYlEECCJRHcmiUTdLIlETDOJRLI5iUQZQIlEd0aJRN1MiUREU4lE
slmJRBBgiUR3ZolE5WyJRERziUSqeYlEEICJRH+GiUTdjIlETJOJRLKZiUQZoIlEd6aJROWs
iUREs4lEsrmJRBDAiUR3xolE3cyJRETTiUSy2YlEEOCJRHfmiUTl7IlETPOJRLL5iUQZAIpE
fwaKROUMikRME4pEshmKRBAgikR3JopE3SyKREQzikSyOYpEEECKRHdGikTlTIpETFOKRKpZ
ikQZYIpEd2aKROVsikREc4pEsnmKRBCAikR/hopE3YyKRESTikSqmYpEGaCKRHemikTlrIpE
RLOKRLK5ikQQwIpEf8aKROXMikRE04pEstmKRBDgikR/5opE5eyKREzzikS6+YpEEACLRHcG
i0TdDItETBOLRLIZi0QZIItEfyaLRO4si0REM4tEsjmLRBBAi0R/RotE3UyLRERTi0SqWYtE
GWCLRH9mi0TdbItERHOLRLJ5i0QZgItEf4aLRN2Mi0REk4tEspmLRBCgi0R/potE5ayLREyz
i0SquYtEGcCLRHfGi0TdzItETNOLRKrZi0QZ4ItEf+aLROXsi0RE84tEqvmLRBkAjER/BoxE
3QyMREwTjESqGYxEGSCMRH8mjETdLIxERDOMRLI5jEQQQIxEf0aMRN1MjERMU4xEslmMRBBg
jER/ZoxE5WyMRExzjESyeYxEEICMRH+GjETdjIxETJOMRLKZjEQhoIxEd6aMRN2sjEREs4xE
qrmMRBnAjER/xoxE5cyMREzTjESq2YxEGeCMRH/mjETd7IxETPOMRLL5jEQQAI1EfwaNROUM
jUREE41EshmNRBkgjUR3Jo1E3SyNREwzjUSyOY1EGUCNRHdGjUTlTI1ERFONRLJZjUQQYI1E
f2aNROVsjUREc41EqnmNRBmAjUR/ho1E3YyNREyTjUSymY1EGaCNRHemjUTlrI1ERLONRLK5
jUQZwI1Ef8aNROXMjURM041EqtmNRBngjUR35o1E3eyNRETzjUSq+Y1EEACORH8GjkTlDI5E
VBOORLIZjkQQII5EfyaORN0sjkRMM45EsjmORBBAjkR/Ro5E3UyORERTjkSqWY5EGWCORHdm
jkTlbI5ETHOORKp5jkQQgI5Ef4aOROWMjkRMk45EspmORBCgjkR3po5E3ayORESzjkSyuY5E
EMCORHfGjkTlzI5ERNOORKrZjkQQ4I5Ef+aORN3sjkRM845EqvmORBAAj0R/Bo9E5QyPREQT
j0SyGY9EGSCPRH8mj0TdLI9ETDOPRLI5j0QQQI9Ef0aPRN1Mj0RMU49EqlmPRBBgj0R3Zo9E
3WyPRERzj0SqeY9EEICPRHeGj0TljI9ETJOPRLKZj0QZoI9Ef6aPROWsj0RMs49EqrmPRBnA
j0R/xo9E5cyPREzTj0Sq2Y9EGeCPRHfmj0Tl7I9ETPOPRLL5j0QQAJBEfwaQROUMkERME5BE
shmQRBAgkER/JpBE3SyQREwzkESyOZBEEECQRHdGkETlTJBERFOQRLpZkEQQYJBEf2aQRN1s
kERMc5BEqnmQRBmAkER/hpBE5YyQRESTkESqmZBEEKCQRH+mkETdrJBETLOQRLK5kEQQwJBE
f8aQRN3MkERM05BEqtmQRBngkER35pBE3eyQRETzkESy+ZBEEACRRHcGkUTlDJFETBORRKoZ
kUQQIJFEfyaRROUskUREM5FEqjmRRBBAkUR3RpFE5UyRRExTkUSyWZFEGWCRRHdmkUTdbJFE
RHORRKp5kUQZgJFEf4aRROWMkURMk5FEspmRRBmgkUR3ppFE3ayRRESzkUSquZFEGcCRRH/G
kUTlzJFERNORRLLZkUQQ4JFEf+aRRN3skURM85FEqvmRRBkAkkR/BpJE3QySREwTkkSqGZJE
ECCSRHcmkkTlLJJERDOSRKo5kkQZQJJEf0aSRN1MkkRMU5JEqlmSRBlgkkR3ZpJE3WySRExz
kkSqeZJEEICSRHeGkkTljJJETJOSRKqZkkQQoJJEf6aSRN2skkREs5JEqrmSRBDAkkR/xpJE
5cySREzTkkSy2ZJEGeCSRHfmkkTd7JJERPOSRKr5kkQQAJNEfwaTROUMk0REE5NEshmTRBAg
k0R3JpNE5SyTREQzk0SyOZNEEECTRH9Gk0TdTJNETFOTRLJZk0QQYJNEd2aTROVsk0RMc5NE
snmTRCGAk0R3hpNE5YyTRESTk0SqmZNEEKCTRH+mk0TdrJNETLOTRKq5k0QQwJNEf8aTROXM
k0RM05NEqtmTRBDgk0R35pNE3eyTREzzk0Sq+ZNEGQCURH8GlETdDJRETBOURLIZlEQQIJRE
fyaUROUslERMM5REsjmURBBAlER3RpRE5UyURERTlESqWZREEGCURHdmlETdbJRETHOURLJ5
lEQQgJREf4aURN2MlERMk5REqpmURBmglER3ppRE5ayUREyzlESquZREEMCURH/GlETdzJRE
TNOURLLZlEQQ4JREd+aURN3slERE85REqvmURBAAlUR3BpVE3QyVREQTlUSqGZVEECCVRHcm
lUTdLJVERDOVRKo5lUQZQJVEd0aVRN1MlURMU5VEqlmVRBBglUR3ZpVE3WyVRExzlUSqeZVE
GYCVRH+GlUTdjJVETJOVRKqZlUQZoJVEf6aVRN2slURMs5VEqrmVRBDAlUR/xpVE5cyVRETT
lUSy2ZVEGeCVRHfmlUTd7JVETPOVRKr5lUQZAJZEdwaWROUMlkREE5ZEqhmWRBAglkR/JpZE
5SyWREQzlkSyOZZEGUCWRH9GlkTlTJZETFOWRLJZlkQQYJZEf2aWRN1slkREc5ZEqnmWRBCA
lkR/hpZE3YyWREyTlkSqmZZEGaCWRH+mlkTdrJZERLOWRKq5lkQZwJZEf8aWRN3MlkRE05ZE
stmWRBDglkR/5pZE3eyWREzzlkSy+ZZEEACXRHcGl0TdDJdERBOXRLIZl0QZIJdEfyaXRN0s
l0RMM5dEsjmXRBlAl0R3RpdE5UyXRExTl0SqWZdEEGCXRH9ml0TlbJdETHOXRKp5l0QQgJdE
d4aXRN2Ml0REk5dEspmXRBCgl0R/ppdE5ayXREyzl0SyuZdEEMCXRH/Gl0TdzJdETNOXRKrZ
l0QZ4JdEd+aXROXsl0RM85dEqvmXRBAAmER/BphE5QyYREwTmESqGZhEECCYRH8mmETdLJhE
TDOYRLI5mEQQQJhEd0aYRN1MmERMU5hEqlmYRBlgmER/ZphE3WyYRExzmESyeZhEGYCYRH+G
mETdjJhERJOYRLKZmEQZoJhEf6aYROWsmERMs5hEsrmYRBDAmER/xphE3cyYRETTmESy2ZhE
GeCYRHfmmETd7JhETPOYRLL5mEQZAJlEdwaZROUMmURME5lEuhmZRBkgmUR3JplE5SyZREwz
mUSyOZlEEECZRH9GmUTdTJlETFOZRKpZmUQZYJlEf2aZROVsmUREc5lEqnmZRBCAmUR3hplE
5YyZREyTmUSqmZlEGaCZRHemmUTdrJlERLOZRKq5mUQZwJlEf8aZROXMmURE05lEstmZRBDg
mUR/5plE3eyZREzzmUSy+ZlEGQCaRH8GmkTdDJpETBOaRLIZmkQQIJpEdyaaROUsmkRMM5pE
qjmaRBlAmkR3RppE3UyaRExTmkSyWZpEEGCaRHdmmkTdbJpETHOaRKp5mkQZgJpEd4aaROWM
mkREk5pEspmaRBCgmkR/pppE3ayaREyzmkSquZpEGcCaRH/GmkTlzJpERNOaRKrZmkQQ4JpE
f+aaROXsmkRM85pEsvmaRBAAm0R3BptE3QybREwTm0SqGZtEECCbRHcmm0TlLJtETDObRLI5
m0QQQJtEd0abRN1Mm0REU5tEslmbRBBgm0R/ZptE3WybRERzm0SyeZtEGYCbRHeGm0TdjJtE
TJObRLKZm0QQoJtEd6abROWsm0REs5tEsrmbRBnAm0R/xptE5cybRETTm0Sy2ZtEEOCbRHfm
m0Tl7JtETPObRKr5m0QQAJxEfwacRN0MnEREE5xEqhmcRBkgnER/JpxE5SycREQznESqOZxE
GUCcRHdGnETdTJxETFOcRLJZnEQZYJxEf2acRN1snEREc5xEsnmcRBmAnER/hpxE3YycREyT
nESqmZxEGaCcRHemnETlrJxERLOcRKq5nEQQwJxEf8acRN3MnERE05xEqtmcRBDgnER35pxE
5eycREzznESy+ZxEGQCdRH8GnUTdDJ1ETBOdRLIZnUQZIJ1EfyadRN0snUREM51EsjmdRBlA
nUR3Rp1E5UydRExTnUSqWZ1EGWCdRHdmnUTdbJ1ETHOdRKp5nUQQgJ1Ed4adRN2MnURMk51E
spmdRBCgnUR3pp1E3aydRESznUSquZ1EEMCdRHfGnUTlzJ1ETNOdRKrZnUQZ4J1Ef+adRN3s
nURM851EsvmdRBAAnkR3Bp5E5QyeREQTnkSqGZ5EECCeRH8mnkTlLJ5ETDOeRLI5nkQZQJ5E
d0aeRN1MnkRMU55EslmeRBlgnkR3Zp5E3WyeRExznkSyeZ5EGYCeRHeGnkTdjJ5ETJOeRLKZ
nkQQoJ5Ef6aeRN2snkREs55EqrmeRBnAnkR3xp5E3cyeRETTnkSy2Z5EEOCeRHfmnkTd7J5E
TPOeRKr5nkQQAJ9EdwafROUMn0REE59EshmfRBAgn0R/Jp9E3SyfREQzn0SqOZ9EGUCfRHdG
n0TdTJ9ERFOfRLJZn0QQYJ9Eh2afROVsn0RMc59EsnmfRBCAn0R/hp9E5YyfREyTn0SqmZ9E
GaCfRH+mn0TlrJ9ERLOfRKq5n0QQwJ9Ed8afRN3Mn0RM059EqtmfRBngn0R35p9E3eyfRETz
n0Sq+Z9EGQCgRH8GoETlDKBERBOgRKoZoEQZIKBEfyagROUsoEREM6BEqjmgRBBAoER/RqBE
5UygRExToESqWaBEEGCgRHdmoETlbKBERHOgRLJ5oEQZgKBEf4agROWMoEREk6BEqpmgRBmg
oER3pqBE3aygRESzoESyuaBEGcCgRH/GoETdzKBETNOgRKrZoEQQ4KBEf+agRN3soERE86BE
qvmgRBAAoUR/BqFE5QyhREwToUSqGaFEECChRH8moUTlLKFERDOhRLI5oUQZQKFEd0ahROVM
oURMU6FEslmhRBBgoUR3ZqFE5WyhRExzoUSqeaFEEIChRH+GoUTljKFERJOhRKqZoUQQoKFE
d6ahRN2soURMs6FEqrmhRBnAoUR3xqFE5cyhREzToUSy2aFEEOChRHfmoUTd7KFERPOhRLL5
oUQZAKJEdwaiRN0MokREE6JEqhmiRBAgokR/JqJE5SyiREwzokSqOaJEEECiRH9GokTlTKJE
RFOiRKpZokQQYKJEd2aiROVsokRMc6JEsnmiRBCAokR3hqJE3YyiREyTokS6maJEEKCiRHem
okTdrKJETLOiRKq5okQZwKJEd8aiROXMokRM06JEqtmiRBngokR35qJE5eyiRETzokSq+aJE
GQCjRHcGo0TlDKNETBOjRKoZo0QZIKNEdyajROUso0REM6NEsjmjRBBAo0R/RqNE3UyjRExT
o0SyWaNEGWCjRHdmo0TdbKNETHOjRKp5o0QZgKNEf4ajROWMo0REk6NEspmjRBmgo0R/pqNE
3ayjREyzo0SquaNEGcCjRHfGo0TdzKNERNOjRKrZo0QQ4KNEd+ajROXso0RE86NEsvmjRBAA
pER/BqRE3QykREwTpESqGaREGSCkRHcmpETdLKRERDOkRLI5pEQZQKREf0akROVMpERMU6RE
slmkRBBgpER/ZqRE3WykRExzpESyeaREEICkRH+GpETljKRETJOkRKqZpEQZoKREf6akROWs
pERMs6REsrmkRBDApER/xqRE5cykREzTpESq2aREEOCkRHfmpETl7KRERPOkRLL5pEQZAKVE
dwalROUMpUREE6VEqhmlRBAgpUR/JqVE5SylREQzpUSyOaVEEEClRHdGpUTlTKVETFOlRKpZ
pUQZYKVEf2alROVspUREc6VEsnmlRBCApUR/hqVE3YylRESTpUSymaVEGaClRHempUTlrKVE
RLOlRKq5pUQQwKVEd8alRN3MpURE06VEstmlRBDgpUR35qVE3eylRETzpUSq+aVEGQCmRH8G
pkTdDKZETBOmRLIZpkQZIKZEdyamRN0spkRMM6ZEqjmmRBBApkR/RqZE3UymRExTpkSqWaZE
EGCmRHdmpkTdbKZETHOmRKp5pkQZgKZEf4amROWMpkREk6ZEqpmmRBmgpkR3pqZE5aymREyz
pkSyuaZEEMCmRHfGpkTlzKZETNOmRLrZpkQQ4KZEf+amRN3spkRM86ZEsvmmRBAAp0R3BqdE
3QynREwTp0SqGadEGSCnRH8mp0TlLKdERDOnRLI5p0QQQKdEd0anRN1Mp0RMU6dEslmnRBBg
p0R/ZqdE3WynRExzp0SyeadEGYCnRH+Gp0TljKdETJOnRLKZp0QZoKdEd6anRN2sp0RMs6dE
srmnRBDAp0R/xqdE5cynREzTp0Sq2adEEOCnRHfmp0Td7KdETPOnRLL5p0QQAKhEdwaoRN0M
qERME6hEqhmoRBAgqER/JqhE5SyoREQzqESyOahEGUCoRHdGqETlTKhETFOoRLJZqEQQYKhE
d2aoRN1sqERMc6hEqnmoRBCAqER3hqhE5YyoREyTqESqmahEGaCoRH+mqETlrKhETLOoRLK5
qEQZwKhEf8aoRN3MqERM06hEstmoRBngqER/5qhE3eyoREzzqESy+ahEEACpRH8GqUTlDKlE
RBOpRKoZqUQQIKlEfyapRN0sqUREM6lEsjmpRBBAqUR/RqlE5UypRERTqUSqWalEGWCpRHdm
qUTlbKlETHOpRKp5qUQZgKlEd4apRN2MqURMk6lEqpmpRBmgqUR/pqlE5aypRESzqUSyualE
EMCpRH/GqUTlzKlERNOpRLLZqUQQ4KlEd+apROXsqURE86lEsvmpRBkAqkR3BqpE7gyqREQT
qkSyGapEGSCqRHcmqkTlLKpERDOqRLI5qkQQQKpEd0aqRN1MqkRMU6pEqlmqRBlgqkR3ZqpE
3WyqRERzqkSqeapEGYCqRH+GqkTdjKpETJOqRKqZqkQZoKpEd6aqRN2sqkRMs6pEqrmqRBnA
qkR3xqpE5cyqREzTqkSq2apEGeCqRHfmqkTd7KpETPOqRKr5qkQZAKtEfwarRN0Mq0RME6tE
shmrRBAgq0R3JqtE5SyrREwzq0SqOatEGUCrRH9Gq0TlTKtERFOrRLJZq0QQYKtEd2arROVs
q0RMc6tEqnmrRBCAq0R3hqtE3YyrREyTq0SqmatEGaCrRHemq0TdrKtERLOrRLK5q0QQwKtE
d8arROXMq0RM06tEqtmrRBngq0R35qtE5eyrREzzq0Sy+atEGQCsRHcGrETdDKxETBOsRLIZ
rEQQIKxEfyasROUsrEREM6xEsjmsRBBArER3RqxE5UysRExTrESqWaxEGWCsRHdmrETlbKxE
RHOsRKp5rEQQgKxEf4asRN2MrERMk6xEupmsRBCgrER/pqxE3aysREyzrESquaxEGcCsRHfG
rETdzKxETNOsRKrZrEQQ4KxEf+asROXsrERM86xEqvmsRBAArUR/Bq1E3QytREwTrUSyGa1E
ECCtRH8mrUTlLK1ETDOtRLI5rUQQQK1Ef0atRN1MrUREU61EslmtRBlgrUR/Zq1E3WytRERz
rUSyea1EGYCtRH+GrUTdjK1ETJOtRKqZrUQQoK1Ed6atRN2srURDs61EsrmtRBjArUR3xq1E
3cytREPTrUSq2a1EGOCtRHfmrUTl7K1ETPOtRLL5rUQQAK5EdwauROUMrkRME65EshmuRBAg
rkR3Jq5E3SyuREMzrkSqOa5EEECuRHdGrkTlTK5ETFOuRKpZrkQYYK5Ef2auROVsrkRDc65E
snmuRBCArkR/hq5E5YyuREyTrkSqma5EGKCuRHemrkTlrK5ETLOuRKq5rkQYwK5Ef8auRN3M
rkRM065EstmuRBjgrkR/5q5E3eyuREzzrkSy+a5EGACvRHcGr0TdDK9ETBOvRLIZr0QQIK9E
fyavROUsr0RMM69EqjmvRBBAr0R3Rq9E3UyvRENTr0SyWa9EGGCvRHdmr0TlbK9ETHOvRKp5
r0QYgK9Ef4avROWMr0RDk69EspmvRBCgr0R3pq9E5ayvREOzr0Syua9EGMCvRH/Gr0TlzK9E
TNOvRKrZr0QQ4K9Ef+avROXsr0RD869EqvmvRBAAsER/BrBE5QywREwTsESqGbBEECCwRHcm
sETlLLBETDOwRKo5sEQQQLBEd0awRN1MsERDU7BEslmwRBhgsER/ZrBE5WywRENzsESqebBE
GICwRHeGsETljLBEQ5OwRKqZsEQQoLBEf6awROWssERDs7BEqrmwRBDAsER/xrBE5cywREPT
sESq2bBEGOCwRHfmsETl7LBETPOwRKr5sEQYALFEfwaxROUMsURDE7FEshmxRBggsUR3JrFE
5SyxREwzsUSqObFEEECxRHdGsUTlTLFETFOxRKpZsUQYYLFEf2axRN1ssURMc7FEqnmxRBCA
sUR/hrFE3YyxREyTsUSqmbFEGKCxRHemsUTdrLFEQ7OxRKq5sUQQwLFEf8axROXMsURD07FE
stmxRBjgsUR35rFE5eyxREPzsUSq+bFEGACyRHcGskTdDLJETBOyRKoZskQQILJEdyayROUs
skRDM7JEqjmyRBhAskR3RrJE3UyyRExTskSqWbJEGGCyRHdmskTlbLJEQ3OyRKp5skQQgLJE
f4ayRN2MskRMk7JEqpmyRBigskR3prJE5ayyREOzskSyubJEEMCyRH/GskTdzLJETNOyRKrZ
skQY4LJEf+ayRN3sskRD87JEsvmyRBgAs0R/BrNE5QyzREMTs0SqGbNEECCzRHcms0TdLLNE
QzOzRKo5s0QYQLNEd0azROVMs0RMU7NEqlmzRBBgs0R3ZrNE5WyzRENzs0SqebNEEICzRH+G
s0TljLNETJOzRLKZs0QQoLNEf6azRN2ss0RMs7NEqrmzRBjAs0R/xrNE3cyzREzTs0Sy2bNE
EOCzRHfms0Tl7LNEQ/OzRKr5s0QQALREfwa0ROUMtERDE7REqhm0RBggtER/JrRE5Sy0REMz
tESyObREEEC0RHdGtETdTLREQ1O0RLJZtEQQYLREd2a0RN1stERDc7REqnm0RBCAtER3hrRE
5Yy0REyTtESymbREGKC0RHemtETdrLRETLO0RKq5tEQQwLREd8a0RN3MtERD07REqtm0RBDg
tER35rRE3ey0REzztESq+bREGAC1RHcGtUTdDLVETBO1RLIZtUQQILVEfya1ROUstURMM7VE
sjm1RBhAtUR3RrVE3Uy1RENTtUSqWbVEEGC1RH9mtUTlbLVETHO1RKp5tUQYgLVEf4a1ROWM
tURDk7VEqpm1RBCgtUR3prVE5ay1REyztUSyubVEGMC1RH/GtUTdzLVETNO1RKrZtUQQ4LVE
d+a1RN3stURM87VEqvm1RBgAtkR3BrZE3Qy2REwTtkSqGbZEECC2RH8mtkTdLLZEQzO2RKo5
tkQQQLZEd0a2ROVMtkRMU7ZEqlm2RBhgtkR3ZrZE5Wy2RENztkSqebZEGIC2RHeGtkTljLZE
TJO2RLKZtkQYoLZEd6a2RN2stkRMs7ZEqrm2RBDAtkR3xrZE3cy2REzTtkSy2bZEEOC2RH/m
tkTl7LZETPO2RLL5tkQYALdEfwa3ROUMt0RME7dEqhm3RBAgt0R3JrdE3Sy3REMzt0S6ObdE
GEC3RH9Gt0TlTLdETFO3RKpZt0QYYLdEd2a3ROVst0RDc7dEqnm3RBCAt0R3hrdE3Yy3REyT
t0SqmbdEEKC3RHemt0TdrLdETLO3RKq5t0QQwLdEd8a3ROXMt0RM07dEstm3RBDgt0R35rdE
3ey3REzzt0Sy+bdEEAC4RH8GuETlDLhETBO4RKoZuEQYILhEdya4ROUsuERDM7hEsjm4RBBA
uER3RrhE5Uy4RENTuESqWbhEEGC4RH9muETlbLhETHO4RLJ5uEQYgLhEd4a4ROWMuERMk7hE</AssayXData><AssayYData Points="5562">TCBAQNFEQEBw/T9A9BNAQMgHQEBg7D9ADEtAQLJKQECf9D9AbQdAQOLwP0DQNUBA2ApAQEcQ
QEAaD0BATPE/QDhAQEDSBkBAWyNAQO7sP0DkSUBASWlAQHvpP0BwG0BAjgJAQCwSQEAvGUBA
TihAQMgnQEBkOUBABgtAQD5JQECmKEBAA2RAQIsfQEA2NUBArBdAQN9DQEAMMkBAnHZAQIcT
QECyQEBAtxpAQK4wQEBF9j9A7RBAQOoQQECbKkBAvyVAQBPZP0Bk+T9Actw/QH46QEAcXEBA
4TxAQIBZQEDec0BAqjhAQP1CQEDoMUBAe/U/QM8oQEC7QUBAiiNAQIQ0QEBiD0BA1ldAQEBv
QEB2RUBAxUtAQG4+QED5+z9Az05AQPgZQEC2gUBAkTVAQIknQEDjZUBAO1VAQLx4QEByNUBA
IEZAQAMfQEBzJEBASExAQDJiQEDwbEBAJjVAQEL5P0C+HkBAcRpAQLEMQEBSxj9A1w9AQD00
QEBIOkBAaENAQMhbQEDUGkBAB/c/QA0cQEAdDUBA8ClAQBcqQEDDSUBAZx5AQCcbQEAGT0BA
MkBAQHETQECeJUBAZ0dAQF5MQEAPYkBAf/w/QCtTQEBFa0BAVXNAQDkiQECQcEBA3zBAQMMT
QEA2FUBAewZAQMgIQEAhHUBAyQ9AQC4gQEAXTEBA6z5AQPMDQECNRkBAMvs/QIEsQED7CEBA
xlxAQAQaQEDOLUBAMQlAQIaPQED9DUBAPzZAQDzsP0CsKEBAowlAQC1AQECq2j9A11ZAQBYt
QEA2EUBAMXtAQK9gQEBLIkBAfTlAQP4RQEDzJkBANvo/QLZUQEDjGUBAgj9AQDssQEBrOEBA
kAFAQMBdQECcKEBADRpAQJwPQEDc6j9AvhJAQA8GQEAZAUBATj9AQB8pQEDOFUBATTNAQIVR
QECtQUBA1/w/QP8oQEAjL0BAkkNAQKpRQEBGZ0BAT4BAQCr/P0B9YkBATBhAQMUoQEBpLEBA
wRtAQCgkQEAXGEBAFOg/QD0ZQECCPEBA31JAQA95QEDhFEBAkipAQPEPQEDMCUBAgRhAQP7/
P0BnREBA6QBAQAAvQECIKkBAmDZAQH9mQEBsFEBA80pAQOVBQEDcTUBAmGFAQA89QECbKkBA
LEFAQHITQEDEVUBAtew/QJNCQECbQEBAMT5AQGZXQEBNNEBASz5AQLRvQEDZTEBA/UZAQDdh
QEASLUBAh0ZAQAgeQEAuAEBArSdAQEERQEBnR0BAtfw/QB1lQECAUEBAKz5AQOGEQEB1DkBA
BFtAQM1LQEDC9j9ABjpAQBtdQEDJIEBA9TNAQAPxP0CiHEBA4gxAQIpHQECZPkBA8VxAQE8w
QEDi4T9AbfE/QPZWQEBajkBAY1lAQNE6QEAQPkBA1QFAQH4HQEDpLEBAN0NAQN83QECQYkBA
A4dAQC1OQEDOVEBAhEZAQB8oQEBwNkBAEi1AQCUmQEBCDkBATTJAQIsKQEB9IUBAMDtAQBMR
QEC0DkBA71RAQHBKQECXP0BAeAhAQOcAQEANR0BAvTVAQDkqQECEG0BASf8/QEX3P0CgBUBA
KDNAQP82QECaCUBAivk/QDscQEDv9j9AZvA/QNIIQEC9FUBAWRBAQCUAQEAq5z9ADFFAQH5Z
QEBG/T9AnEFAQOjzP0ABKUBAFDVAQJIkQEDrTkBAdxtAQOphQEAZD0BAWBVAQFsvQEBv4D9A
wk9AQOzaP0A8YkBATek/QED/P0D4SEBAUSlAQDf3P0A/eEBAZBFAQK1TQEBAA0BASR1AQFYd
QEBwHUBAxUNAQG8uQEB1A0BAwN4/QOEGQEA1SkBAAO8/QENgQEC1iEBALWNAQDYAQED+J0BA
Oz5AQAcsQECgR0BAdRdAQNZCQEDbIkBAphNAQAsNQECR/z9AFT1AQCY/QEC6UEBAKD9AQFUk
QEC+7z9AvlVAQP7/P0BDBUBAuApAQGwOQECTREBAnAJAQK4iQEDzNUBAOChAQMf5P0C4TEBA
KRZAQKveP0ClFEBAPt0/QIM9QEBsVEBAnyFAQBMuQEAXEkBAazlAQOsiQEAg6T9AZBFAQJUJ
QECwJUBApVxAQM3zP0D7/z9ANR5AQOtWQEB/+j9A0/E/QHP/P0BnGkBANbs/QDQYQECU7z9A
s/o/QCQ0QED/D0BAYPQ/QHDdP0C31j9Aq7Q/QIRJQEDM6j9AjNY/QAIaQECOvD9AqihAQC05
QECLwj9AmklAQCQ1QEA0yT9Abv8/QKzfP0Cx1j9AbipAQN0WQEABuz9Ajfo/QA7LP0A4LEBA
yDFAQAvlP0AG3T9AqhRAQKQMQEB5DkBA4QdAQDXlP0BpAEBA8wpAQCnCP0BEUEBAC/4/QFb2
P0AoNUBA7fg/QAouQECBvD9AfghAQCNAQEDy0D9AK98/QIDTP0DQ+j9AJfY/QAy8P0A4/T9A
2RlAQDHOP0DJIUBAfT9AQB4PQEBF0D9ADeY/QEIbQEC+yj9AEuU/QDEnQEC/7T9AOAlAQAnx
P0CFsz9Aqtg/QK0ZQEBXKEBAmNI/QLX4P0D5JUBA9QNAQEVkQECiGEBAAd0/QGbFP0DIHkBA
KiRAQMnrP0DfLkBAIwFAQNb8P0AdwT9A4f8/QPgCQECvvz9AbQtAQFkpQEC2CEBAdEJAQLkB
QEBqH0BAJ8w/QBjnP0D86j9A0Os/QJwMQECf7D9AhQ5AQP3qP0BfDUBAvRZAQAIDQECGKkBA
G/4/QO4gQEBNyz9A++s/QOonQEBO9j9Ayj5AQKQbQEA1wj9APwlAQGLVP0D0xz9Agw9AQBzn
P0BM7z9AsJ0/QPEqQEC8DUBATuo/QBwHQEAqG0BAs/8/QB31P0AnQUBAGP0/QEDwP0CuEUBA
vR1AQBakP0BBuD9ALdk/QAXBP0DvGUBAP94/QNMIQECT3z9AXTVAQNz6P0Cl+T9AnvE/QLrw
P0Clxz9AvBVAQNTkP0An7z9AwPI/QFkuQEBcBkBAnAFAQKj+P0AkpT9ALt4/QIPyP0DGA0BA
mdQ/QMHoP0DjA0BA5fk/QEv8P0A81D9A7DZAQG8OQECOyj9AeOs/QJsfQEDcwT9AVQhAQGjJ
P0AS2D9Ag8I/QLrcP0BoqD9A3BNAQFoPQEBdsD9AZdo/QOCjP0DoLkBATw5AQNzrP0Bbkz9A
CeQ/QLHyP0Do7D9AcNc/QGbKP0BJ/T9AoOM/QIIjQEB0rT9A4tw/QIP+P0Cl2D9AyvM/QNoN
QEC4FkBAHQRAQIP8P0AkBEBAsOE/QBfwP0CHNUBAzKc/QIwSQEBs7D9AAyJAQJfJP0AH7z9A
29w/QMTVP0Bl3z9AD8s/QCP6P0BQzT9Atuw/QMrsP0Ax7z9Ad+M/QP2NP0Af7T9ACgBAQPXT
P0CT2j9AOPU/QHXeP0BK+D9AUeg/QOP2P0BtrT9A9Nc/QGAGQEADDkBA3BVAQMTNP0DKG0BA
9Zg/QFPaP0Cdxz9ArtY/QGzgP0DX+j9A684/QBDdP0CfDkBASfI/QL8yQECB8D9A2uk/QHzq
P0CG7T9A6rg/QBnfP0A43T9AyOo/QALYP0AGoz9ArLE/QHx1P0CuB0BAZMU/QITjP0DJ+D9A
U9E/QMmpP0AklT9A/yFAQMzKP0AbIUBAZQxAQK3qP0AI0D9AOcc/QJzHP0COK0BAGMo/QG7H
P0ALCkBA+KY/QHbAP0C2BkBAtdQ/QMEcQEB8zT9AFPU/QLKmP0AMGUBAPME/QI76P0AxyT9A
jrE/QDQcQEBctz9AdjhAQN6/P0Ds2T9Aycw/QMjyP0DQsD9A3w1AQHK3P0BSAUBAFc8/QHbx
P0AngD9Axoc/QJrKP0A19z9Af98/QObLP0AQoj9AM/k/QIXLP0CT9T9AqAVAQNraP0Dj2z9A
ruw/QGLQP0BWDkBAwM0/QIzOP0A7vT9AAs8/QBCdP0CPAUBAz+w/QN3fP0DB5z9AVt8/QM/V
P0Bw8j9AGtk/QKHUP0Blxz9AL88/QG3TP0A1wT9A2qA/QFHjP0BNhj9Aw6g/QAr7P0Ac4D9A
jcs/QLLwP0C+8D9AD9s/QJ7GP0AixD9AnLk/QNTMP0AE9j9AXPg/QBrEP0A6qz9AFLw/QEnE
P0D9EkBAjQZAQHXKP0B1zT9A/G0/QMfiP0Bx9j9A/cI/QG3bP0C1mT9AZOw/QF7EP0AH5z9A
/+Q/QJLLP0Du7D9AD9U/QJ7NP0B/xT9A+6Q/QFuLP0Bxvz9A5No/QA/SP0Dy1D9Aj9Y/QK+r
P0CXzj9AJNU/QDTGP0DkDkBAys4/QOm1P0D6BkBAAaQ/QHz2P0DGrz9A89Q/QAyXP0Dtgj9A
SqE/QNS6P0By0z9AEow/QMINQECb6T9AafE/QFHuP0Am2T9AKtA/QIeWP0CfvD9ACdg/QHjG
P0BYkz9A0a0/QNTXP0BK9z9A6MM/QBvuP0B/wD9AVqw/QGv0P0D0CUBAXpw/QEbiP0CZ6D9A
WdE/QLrLP0CIxz9AFsQ/QH+pP0A7hz9AbNU/QHAUQEC4JEBA8MI/QCPYP0D1bz9AHcM/QEGU
P0Bl4z9As8U/QIGvP0DHBkBAMns/QKgZQECvxD9AGXM/QDUEQEDn0D9A2KU/QDe8P0Dv1j9A
nYY/QLWuP0Aioz9AJ7c/QIP5P0BUAkBAMd8/QBsFQEC5qD9Akrw/QNVyP0A7ij9Ai7Y/QNp+
P0Bh4j9AS+M/QJHdP0A55T9ASQlAQCqGP0CY8z9Ay7Y/QHerP0By1z9ABq0/QB3aP0BJxj9A
+q4/QC2rP0DiyD9AkWA/QJXVP0CuCUBAWrA/QL9vP0B3gT9AN6U/QN1aP0C5pj9A5tQ/QBas
P0AvxT9A/nY/QHKaP0C6fT9A+3Q/QFilP0BvmT9AEc4/QJCSP0Dvlz9Au6k/QDubP0CXtz9A
jIk/QLzlP0DS1D9Al5I/QCKqP0DO7D9AaK8/QEyXP0BG+D9A7sI/QB2NP0AkmD9AhbY/QB/F
P0C5aj9Aha8/QGByP0CIlz9AoNw/QBKQP0CPrD9ABos/QCGgP0Dnrj9ALaE/QM+XP0B4lD9A
06A/QEScP0Cgtj9AO7Q/QO/MP0Co1D9AGLc/QEHMP0DIyT9AjbI/QDe6P0CqjT9A2Fs/QLaz
P0DzfD9AQ7c/QJuhP0Aorj9ASc4/QFKLP0BxXz9AiKQ/QHSfP0CVkj9AS7A/QL20P0Azvz9A
zZM/QNeCP0CarT9AL60/QLWbP0BwcT9AW4E/QBiqP0Aq1D9AA6Y/QN3BP0Aqyz9A3Ys/QOOH
P0A/5T9A48A/QGPoP0BrlD9AK3o/QCCQP0Agtz9Ah7Y/QLaYP0Attj9A4IA/QOOVP0Aejj9A
B6M/QOavP0Awmz9AYtg/QCisP0Bzwz9AfIo/QK3DP0ClvD9A9pk/QIKrP0BzpD9A1Iw/QFjO
P0ASiD9AtWg/QOaOP0Dphj9A0pk/QF6CP0AXpD9AtpM/QKuVP0DgkD9AD4E/QBdeP0Bhqz9A
j7Q/QH2fP0CHjD9A45o/QCRVP0AtiT9AxE8/QIWxP0AsxD9AabQ/QEifP0D9cT9At7E/QOTn
P0CMWj9AiKQ/QISkP0ANNj9AxuM/QCm4P0DA0D9A/4I/QAm+P0DToT9A15Y/QMNrP0CWpD9A
gpg/QKueP0AZeD9ACoc/QK5rP0ALdD9A/Jk/QLu6P0AudT9Aio8/QCFCP0CdrT9At3I/QPa3
P0C6fT9AipU/QD23P0C6oz9Abr0/QIBQP0AZWz9AmZM/QL9zP0Djrj9A4Lg/QLjRP0B+nT9A
bNI/QDtYP0An+j9AQpU/QFSHP0B6lz9Am4w/QK7CP0A/lD9A12Q/QOCRP0ATkD9AxT8/QPqm
P0De4T9AkNg/QENXP0CDkj9ArLQ/QFZrP0A6nT9Ai7k/QA1/P0BIlz9ATIQ/QMKfP0CV1D9A
g8Q/QFuIP0Dpwj9A8ZE/QPCwP0CFQD9A2I4/QChhP0DHpD9A5Wc/QKqcP0C6cz9Ax4o/QJOI
P0Adkj9AELU/QEyZP0Apaj9A4W8/QOtvP0B8kT9Akog/QK7GP0BQHz9AgoM/QBBvP0AomD9A
KXU/QJRSP0AviT9AUG8/QPe+P0AovD9AC60/QOSfP0BPjT9AwUk/QMpxP0Cxsz9Auoo/QIeE
P0BCiD9A88Q/QKlxP0Awez9Ak0I/QBuLP0B6mT9A948/QF1sP0CSaT9AArA/QC57P0CTlT9A
iWs/QJlHP0DjaD9AClc/QPxuP0D2YD9Al00/QFlRP0CedT9A+4c/QPCPP0Acqz9AP2Y/QKSN
P0AGkz9Aj6E/QPAxP0CWgz9A8Wk/QCOBP0A2mT9AeGM/QAxcP0DIRj9AOKI/QFKQP0BYZT9A
O3I/QF6PP0CBXz9ARJ0/QAJsP0DTjD9A+8g/QPxCP0AAnD9AC1k/QFm3P0B1kT9AeWs/QP5J
P0CmLT9AqIo/QKzSP0D4dz9ALF8/QNt0P0BGdT9A00Q/QHmNP0BHjT9AgWM/QEB+P0Bhvz9A
RIw/QKaaP0C5MT9AtI4/QNesP0B4zj9A1Z8/QI+GP0A7pj9ApFw/QGPHP0AGRz9Au1Q/QP5q
P0A6XT9A4+E/QEaCP0DmqD9AJo0/QFxMP0DURD9ARUg/QBZWP0A1UD9AIac/QPeWP0A8jj9A
00o/QPtXP0DPZz9ACnY/QJtxP0AHND9AIlo/QO46P0CQXD9AxWU/QPhPP0B9Sj9AHIE/QIdg
P0DTjj9AT3A/QNucP0B2OD9AukA/QCdXP0Dzjj9Ax4k/QJKAP0Atcz9AbqE/QHxAP0DxiT9A
5kg/QK9mP0BuZD9AioA/QCdXP0C5Qj9Aj0o/QFVCP0BDTz9ArXs/QDFrP0B9Oj9ArGI/QCYN
P0AsMz9AWR0/QF+BP0B3oT9AYzw/QG1gP0CaZD9Ad2k/QBw9P0AcsD9AoYA/QMCOP0DYYD9A
2EI/QF9PP0DVWT9AMKU/QP19P0CBWj9AOTM/QHtZP0A4fz9AnnU/QK5kP0D2Qz9AuV0/QH2B
P0DzPD9Azoo/QESEP0Dgfz9AO4c/QHBbP0CrSj9AiEI/QK1iP0DdTD9AJHs/QBGMP0BFaz9A
qPo+QLtLP0Dwdj9A6J8/QP9rP0CzQz9AXIA/QEN1P0C3nz9AcY8/QPOjP0BYQj9AaWs/QHIx
P0DhXD9Azzw/QGXyPkBSMT9AUTo/QEI9P0A/Aj9AHVg/QEpFP0B5wD9Ayng/QHJ3P0DBcz9A
0l0/QLg5P0AzXz9Abzs/QFAVP0CSaD9ARIY/QCd7P0BqVj9AFWE/QI2JP0BbRz9AWpw/QLIw
P0BQKD9AHTs/QFFnP0APCT9ANEg/QKmwP0AFFD9A7YM/QIMoP0BlOT9As7M/QGxRP0CEZD9A
70Q/QBgSP0B/Zj9AhYI/QFYNP0Cilj9Ah0w/QFJIP0CePz9A9IU/QLxJP0AGPD9Ayhg/QNdk
P0D4Lz9AtQc/QKQ7P0Baaj9A5QU/QIT+PkA+Vz9AVyg/QPLuPkCVSD9AvB8/QMkSP0AaUT9A
CFw/QNgsP0AQQj9AooQ/QOpNP0DpTz9ABzM/QD97P0AVRT9Ab3g/QL1uP0BBCD9As2M/QHAG
P0CWTj9AVBw/QFP6PkBxTD9AXww/QJd2P0BAXD9AYV0/QAIxP0DQMT9A2ws/QJhZP0AqQz9A
JQI/QPFGP0CMOj9A9y4/QLMTP0AwDz9Ag0Y/QLE7P0C3Tj9AVRw/QLZJP0DpXj9AyXQ/QCdI
P0BUVz9AiSc/QEsNP0BBQz9A+Fo/QMJCP0AvKj9A7F0/QFXbPkDdSz9A+lM/QMNFP0BI2z5A
GSA/QGwrP0BDaD9AlWE/QPBHP0AOST9AnA4/QNhKP0B6XD9Adyo/QCoGP0CqET9AVSc/QF37
PkDRRj9Au0Q/QMdXP0ByIz9AQSM/QGwaP0BcPz9AJkk/QCMqP0BZIT9AAVk/QNhaP0CLRz9A
QF0/QNtWP0AxFT9AKBU/QKI/P0Bg/z5ALPk+QNJaP0BATD9ATCw/QConP0AZ3D5AtiE/QKgj
P0CZQD9A4DY/QNRXP0BSPz9Aego/QCwjP0BwHT9AZkE/QIooP0BrSj9AxDI/QJNOP0Au+T5A
LFA/QCQrP0BaKz9Ains/QBphP0CsWj9AOic/QCIEP0BYKT9AtxU/QJsbP0D5Rz9ARW4/QAdH
P0Bgkj9AdAQ/QPIPP0BzGD9ACDI/QGbpPkBtJT9Aqy0/QFtnP0BB8z5AVSM/QMkSP0DhND9A
mSU/QKMWP0AOBz9A0g8/QEQCP0DN6D5AUfQ+QI1SP0BSVz9AHGY/QGVuP0A5yD5AGSw/QM5b
P0AzGz9ADjI/QPPbPkBQHz9At0M/QM0mP0DuNz9AosU+QOsBP0D74D5AgPg+QGQLP0BaIT9A
8CE/QAv/PkAcGT9A1FM/QGjoPkBS5z5A6Q8/QJQaP0A1Dj9A4Bs/QG/7PkDfCD9ACBA/QElB
P0DTHj9AG24/QOf+PkBQWT9AEu0+QFT+PkCJEz9AcOs+QGjZPkDrMz9A2xg/QJEgP0ByBj9A
oEY/QApKP0BR+z5Aq9g+QMUJP0A+BD9AFjU/QCXgPkC8Jz9AVTU/QPrsPkBIBz9Ayxg/QIQE
P0Br8T5AM34/QAUzP0ANBT9A1M8+QM/KPkAxFD9Ar0w/QAYsP0C0LT9ATjM/QIItP0CecD9A
h8o+QHzZPkD2BD9APSM/QB4RP0A/6z5AGz8/QPTjPkCLmD9A0SQ/QCo7P0DfKT9AoQE/QGT6
PkB/6z5AP/M+QBzEPkBqAz9AV80+QLYqP0AtHj9AyzY/QJ3zPkA35z5AKjY/QDQCP0B+wD5A
cOo+QDE2P0AVFT9AEiM/QOoKP0BTHT9AKyM/QJRGP0DMFD9ADfw+QGkdP0AQKj9AXt8+QNEJ
P0DuNj9AdeI+QIsWP0APMj9A8MY+QBNGP0DH8z5AgPo+QOkgP0B3SD9Aef4+QDsDP0CmLD9A
Uws/QJcHP0CNEj9A7QQ/QMIcP0BEXD9ALg4/QNfDPkA7Ej9AiN0+QFfqPkCt0j5AlNg+QCQf
P0BBGj9AcfQ+QAY4P0Dg3D5Aqkw/QM3EPkCxQT9Awvs+QLA2P0ANED9AyQo/QEvnPkAUFD9A
jj0/QJ71PkDm4D5AoRc/QKVWP0CG2D5ArOw+QOcMP0BgNj9AM9c+QNCwPkD2Fz9AIxs/QOrL
PkDBOj9AJgw/QCTmPkDxIj9AAf0+QPfzPkAXCT9Avwc/QBPpPkCYEz9AXc8+QAHuPkDt2T5A
Org+QJ7rPkCt/T5AWfA+QOIkP0CYGz9AP/I+QPTUPkDWET9AmPs+QF26PkDxsD5AyOA+QNLx
PkBW8T5Aa/g+QIi1PkAR4z5A6Rk/QOoYP0CvwT5AkOc+QILzPkAEST9AegM/QD/2PkAi2j5A
SDk/QJrrPkCQ4D5AhhE/QBcrP0D9AD9A37Y+QNbTPkAc/z5ATts+QFgcP0A5tj5AFeY+QI8J
P0CS8z5AMO0+QI7mPkAa9D5ATkI/QGr1PkDp6D5AesU+QMwNP0At6z5Au/I+QNPZPkBE0T5A
YfE+QGDFPkD2Cz9AmgI/QPTEPkCu0D5AvhU/QP/ZPkBLyD5ARP0+QNEQP0AB9T5AQPk+QODg
PkAtFD9AbiM/QBYTP0C5vj5Avbo+QG0CP0DGwT5A39I+QCTkPkDAyz5A4tg+QInfPkBE3z5A
ryM/QK/JPkD49T5Am+4+QIYxP0BH0j5A8QM/QDC/PkDD8D5Aw/8+QJYsP0BK7D5AOOs+QPnP
PkBIHj9Axz0/QMDJPkCn5j5AO6E+QJkAP0B7LD9AZ/M+QADePkAczj5Ad/Q+QG6yPkDr8T5A
2N8+QFe5PkC9wD5Ane8+QI7APkB3/j5A4+U+QOYNP0CB4T5A0KU+QHjnPkBjwD5Ax8Y+QHc3
P0CgzT5AyaY+QIDOPkAczz5ADf4+QGJxPkDh/z5AJ7g+QOPUPkDTAj9ADLg+QFsGP0Cf0z5A
irE+QK/ZPkBMCz9AndE+QGHgPkDjnz5Aftg+QCnOPkABJD9AYcw+QEgjP0DQtD5A1tU+QJrb
PkCd+j5Apuk+QBfoPkCRxD5AIdg+QDvwPkAp5T5ABvE+QMmQPkC20D5AF6k+QP/HPkDr1D5A
UKs+QKefPkAVuT5AavY+QHecPkCxyj5A4+Y+QHXqPkBH/j5ADeU+QHrhPkCR0T5AmAA/QECP
PkCQ3T5A/pc+QOPGPkA2jz5Aa+4+QDm1PkDnvT5AMK4+QFnRPkCe3T5AuXo+QPqOPkAV5D5A
FaU+QBzNPkCJzj5ALSo/QB/uPkDMzT5Ax9U+QBerPkDc4z5Ayek+QArEPkAvnj5Agt4+QMri
PkDw9z5Ag6U+QBjJPkBEwD5A5Mo+QIPAPkA3qT5AlLw+QC/xPkBM9T5ANes+QEb8PkDo2j5A
egY/QHDXPkBcvD5AiMY+QAq2PkAAqT5Ah9w+QBTFPkCa0D5AjsY+QHSsPkBz0T5ArqM+QGnj
PkD76T5A9Kw+QIbaPkAQ0D5Ardk+QEnXPkDjsT5Af+c+QIioPkDvDD9AQ8Q+QGuRPkCRlj5A
5e4+QG9uPkDF3D5AmSg/QOXcPkCC5z5AmLE+QHfsPkBJsz5A1Qg/QL6gPkAl0D5Ac8s+QKSH
PkDjpD5As7c+QOS1PkAFwD5AwNU+QAjEPkB/uT5AWLo+QAOCPkBedz5AG3g+QKaKPkBnvT5A
H64+QMLhPkDkpj5A6Nc+QGqXPkB8wD5A9+0+QH2qPkA/wT5Acog+QCilPkB1xz5A0vc+QGns
PkDEpz5AMW0+QIqvPkAXkT5AuLo+QCaoPkD0Tz5AGLI+QFG+PkCsiT5A3dE+QN34PkDHrD5A
yco+QH2pPkAm3j5ADuY+QAukPkDyuj5A0aY+QJPDPkAgkz5A6KM+QCvhPkDsqT5AFsE+QPyh
PkCRzD5ARa8+QOq3PkAfmj5A0cE+QOvFPkBalz5A2tg+QNadPkC57D5AccM+QMCxPkD5xT5A
n5w+QGaSPkAkjD5AEIw+QOuiPkBijz5A2PE+QBmQPkBnuz5AU/M+QB92PkBjsz5AzQ4/QOO3
PkBtjD5Aopg+QHe1PkA+gD5Aaro+QHioPkDVuT5AW54+QE2FPkAzoT5AGpU+QPy0PkByij5A
was+QGaFPkCJ9D5AOqI+QA/HPkDsyD5Ah6M+QECsPkC9nj5AIoE+QB6XPkChrj5AjuY+QKTR
PkBqjD5AV4U+QBSpPkBgkj5AmT0+QHG0PkC5fz5AhIQ+QBSxPkAloD5At5M+QHq8PkDHfT5A
25A+QDe7PkCKkz5AVJ0+QAeoPkBRyT5AwcY+QD3KPkCWaj5AO6I+QO3DPkDWqD5AOUM+QM9a
PkC1hj5AlXU+QEicPkBLgj5A2mc+QF2NPkA7pT5Avrw+QPnMPkC9fT5Am7A+QEvfPkC5cD5A
r6k+QFfBPkAtvT5AFdk+QOLDPkCAfD5Are0+QC42PkAv0D5A6LA+QNPUPkARgD5A8J0+QE+K
PkDe2z5ARL4+QOLfPkDbhz5AMmM+QB6hPkCRxD5AKb0+QNmJPkAnrz5AlWM+QBI5PkD2kT5A
IJI+QICgPkACiT5AftU+QM11PkBM6j5A1Wk+QKCwPkAbqz5Ae7w+QL+DPkAsmT5AQo4+QHqY
PkD0pD5AkHY+QAKuPkDrbz5AppM+QP+VPkBcnj5A+VM+QMN7PkBdWj5ALZE+QMGQPkCryz5A
yYU+QB2vPkDDcD5AOWw+QGOPPkBOkj5Aw7A+QF6bPkD2zT5Acqs+QAZjPkBsXz5Ay4Q+QGH6
PkCIXz5A8IU+QNeVPkC6tz5AqXM+QDBzPkDgmz5APW8+QASaPkAP5j5AgJg+QF6lPkAGkz5A
imw+QAx7PkACZT5Af4g+QKdqPkC9xj5AMM4+QMxaPkC3eT5Ac5E+QB2oPkB53D5AVEE+QKa0
PkCOkz5AwHE+QFaSPkBZoD5AvZo+QElxPkBVdD5A1WQ+QNxkPkBMTT5AjII+QOKQPkBtcz5A
LzY+QJmrPkDUmT5ACZE+QHRrPkBbeT5AU9I+QIVpPkCXaT5A9ug+QLXLPkB6pj5AX5k+QLyE
PkBEcz5A/z8+QFzbPkDQqT5AaVQ+QFWqPkBpqT5A8XI+QNiFPkCMmz5Aslg+QBZkPkBDqD5A
rpg+QDdSPkBscD5AUWI+QAI4PkC1bj5A3X4+QGpzPkBUxT5Ak5c+QEg5PkCzaT5AJ2E+QIKO
PkBVJT5Ae3Y+QKqoPkAsbT5Aik0+QAY/PkCIjj5AAHw+QOafPkDCZT5Ay3Y+QCt8PkArtj5A
Olw+QMSNPkAtjj5AgoM+QM3DPkAFhj5A26o+QPZ9PkCZhj5AlKw+QEE1PkDdQD5AiVc+QAlh
PkA0VD5AtYw+QEKFPkAKhz5AviE+QORePkDsVD5Aa2c+QDbCPkCMaD5AdGM+QDuFPkA0Mj5A
Yng+QJaePkCIBz5Aq20+QPw7PkDtTT5A9H8+QChGPkBqqT5AHl0+QEy+PkAYZD5ALGs+QCd/
PkAphT5AsUQ+QPCUPkD0gD5AqXk+QIBuPkDuNT5A2X4+QNOLPkDddT5AOqk+QBWrPkD6qj5A
5Xs+QBxePkCcYD5AtDg+QJ9WPkDHbj5AuX0+QMREPkCzSD5AdGM+QItPPkALkz5AJHI+QFF9
PkCxfz5AjWE+QGxtPkB9WD5A5FY+QJuBPkDLoj5AyKI+QIA+PkDoPj5Azk0+QARVPkAEeT5A
K3Q+QCmFPkAdbD5A2rg+QMpwPkB8jD5Au18+QMBHPkCETz5AZRs+QNFZPkA2Sj5A/pU+QNRp
PkApgD5AnYw+QOElPkApSD5Au5k+QDJQPkCAiz5AV2c+QJqKPkAwmj5AunE+QDZePkAtVT5A
Fag+QHFjPkBESz5AZZI+QKlvPkCPgj5ANmA+QHNQPkCRUj5Aq1E+QIVrPkBugT5AtFU+QOFl
PkCGqj5Aomk+QKpbPkBkaT5AdVw+QJFIPkAgnj5Awz8+QEqSPkDurj5AwH0+QPhmPkCwbD5A
O48+QLlRPkBJWz5AZpc+QL8kPkCViz5A6zU+QGiGPkA4KD5Ago8+QOVGPkA/Wj5AIX0+QLxC
PkCkcz5AvCQ+QChlPkA2ez5Axxk+QOZUPkBjgT5AOZE+QJNsPkBZmD5Axok+QCF0PkBwLj5A
pF4+QCddPkAXqD5A+Q0+QI80PkCWWT5AEng+QHp1PkC8UD5AyG8+QE92PkD+ND5A41c+QB0a
PkAIMz5AFCY+QM44PkBmRz5AN1I+QHh6PkAiNj5ARy0+QI9tPkA8PD5AdVc+QItiPkBGID5A
Jzs+QOtLPkBxiD5AZg8+QARLPkDUgD5ARLQ+QLaSPkBXdz5AEjk+QM9sPkBzdD5AgFU+QISK
PkBgVj5AnnY+QB5HPkDpaz5Aj1U+QJQtPkD1ET5A1CQ+QF9ePkDBKz5A43g+QD9sPkASaj5A
wTI+QKtRPkD6cj5AAXk+QL44PkCVTj5AFWU+QO5EPkAIRD5AhQ4+QB1KPkDzJz5A0zk+QAoS
PkCiSj5AKDw+QKY7PkCRWz5ARSk+QGNcPkAacT5Ai3A+QBdWPkDfRz5A6kw+QAo3PkDtaT5A
vJk+QNB4PkCIhT5A7jQ+QCo2PkCeXz5AZRE+QCxrPkCSVD5AFVE+QBRGPkCZWD5A51c+QL9i
PkDIOD5AQxk+QEdUPkDuDT5A6RM+QBdWPkCTVT5AC2w+QGlMPkDiGD5AjWI+QHtWPkB3Zj5A
4HY+QAL8PUAJQz5Aq2o+QJ0VPkCIRT5AeWk+QJpjPkDmRD5Aglk+QI5HPkD6Pz5Aehw+QCBd
PkC4eT5AZWg+QPBjPkAZYD5A8AQ+QPo8PkAwdj5AvEM+QGkzPkD9bT5AMgo+QPFYPkD/jT5A
E6A+QG5RPkD8mD5AtGk+QJFKPkCfWD5AzHQ+QOIVPkCJRT5AgIM+QDRQPkB6Jj5A/Cw+QN5m
PkDAwD1Apyk+QL56PkAfgz5AFxw+QPcuPkAsLT5A+G0+QNEvPkBzUz5A5GI+QPcvPkCucT5A
m+o9QHEvPkCH7D1Anis+QEUoPkC6Ij5Ahw8+QOotPkBvNz5A+Tw+QNQvPkCIFz5ArFk+QPhQ
PkBu7D1AQh8+QCVFPkCzEz5Afmk+QE1KPkDbOj5Ajzw+QL8xPkCTTD5ACAw+QI9oPkBvYj5A
HSA+QDUyPkC4TT5AxSg+QPEJPkCnWT5At+U9QOIKPkBsJj5AMgo+QF0mPkDOSj5AJzM+QCxn
PkAv9j1ASvI9QCpePkD2Hz5AaCA+QEZTPkC5CD5ABSg+QHeCPkDDcj5AlVc+QKcpPkCsAT5A
RG4+QN4oPkAjVj5AEyQ+QEBNPkDdDD5AxY8+QPZbPkAlRj5AztE9QAw1PkBy5D1AIYE+QIsu
PkDRNT5ARwI+QJpAPkBiND5AseY9QPAqPkAiPz5AKDE+QN7xPUC6ID5ANzo+QIEvPkADLj5A
BF8+QJEcPkBiQD5AZxU+QC0vPkBplD5AtFM+QOocPkCJFz5ASBs+QIMxPkCfOz5A10A+QM2p
PkAwXT5A0A4+QDr2PUDgGD5A2B8+QGI3PkCbOz5AHBA+QMw+PkD+CD5AZko+QLlGPkDOQT5A
/SA+QNL7PUD5BT5AmVE+QJVMPkAUSD5AyEw+QCAZPkDxQz5ACV8+QB0mPkBaQT5AuBw+QHRg
PkA7Ij5AzGI+QElGPkBLIj5AGjc+QBlEPkBuBj5AJVU+QKo2PkCkXz5AG0I+QITmPUAoTj5A
rBw+QP3gPUADLz5A6S8+QLdcPkCG8D1A4BY+QM0SPkAhMT5At9g9QONAPkD4Hj5AFSY+QKwL
PkAMGz5AWTo+QNLYPUB1/z1A9zU+QM8wPkB85T1ANss9QIsmPkAxrz5A2CE+QIcmPkCqOT5A
JhM+QHNcPkDwEz5AHPY9QDNCPkBa2D1A5Rc+QHkXPkDZDD5At10+QEEgPkBdDD5AeBQ+QFEm
PkDjFj5A+zU+QMZTPkDvbD5AH8s9QJv/PUC+JD5AXCk+QDgtPkBhYD5AizY+QEIePkCtHD5A
FRY+QPsRPkC0Gz5AkhE+QHE2PkAWGj5Aqyw+QHchPkBf8D1AQqc9QKMWPkACHT5AHPs9QEoQ
PkCFJj5AyjQ+QND/PUBQXz5AoSI+QGkXPkDnYj5AnQI+QGfiPUACAj5AQBI+QL9GPkCSKD5A
Ego+QErTPUB7Tj5Aig0+QOQZPkAWOD5AFRg+QO8WPkBf/T1Aico9QF79PUCkNj5AujQ+QCrQ
PUDBBj5AsUc+QP3CPUD7MT5AJuY9QJ8PPkBQCz5AAeQ9QEEiPkC0Aj5A0fA9QCD4PUC43T1A
0BE+QOkNPkBzHD5AISY+QE7MPUDHAz5AgEM+QIjKPUBv/D1AdTw+QCshPkAnGT5AqCI+QCPw
PUB50j1AJDE+QD/lPUDWET5Adwc+QLr/PUDPCj5A78o9QAowPkAZ7j1AJQc+QM3HPUDGIT5A
cfs9QIMnPkBAID5AH2g+QLjkPUDB7j1ADwc+QJQEPkCy1j1AhrI9QC8ZPkBitD1AqRc+QMu3
PUCjJT5AI7M9QAElPkCJ4z1Aa/I9QKoVPkB4CT5AYgc+QOInPkDHyD1A9hc+QNr6PUA4Hj5A
0/I9QMC8PUBMFT5A1OE9QPPbPUAXFD5AUfo9QM0hPkBx6D1AzxM+QLf5PUDT+j1Ax+c9QPEk
PkBnCT5ActI9QEnqPUB+GT5AFuI9QJ34PUBhFj5AE0w+QFgcPkA1xT1AmeE9QLjZPUCn4z1A
DAU+QL3nPUAlED5AS9s9QK7bPUBwFj5AkAQ+QJLEPUD7LD5A+EE+QOULPkBUGD5AcjA+QLHt
PUAN7j1Acvk9QOvePUDQNz5AKLQ9QPT/PUA8ID5Avwo+QKGyPUAEPD5AmhE+QAUfPkC/9j1A
hSo+QO7xPUAqFj5AoFU+QPrfPUDQ0D1AYzE+QPohPkAXOz5AFfI9QNDqPUDc7z1A17c9QOjh
PUA3Oz5ASiY+QAUJPkBcAT5A2vs9QFyPPUDIKD5AWAA+QFhOPkCdBz5AA/s9QN/rPUAxFj5A
+M09QEMdPkD2HT5AKSo+QKY1PkBL9z1A6uo9QD/6PUCF9T1Ay9g9QEH7PUDe+z1AeDg+QE5O
PkCz/D1A1/I9QDzOPUDr2j1APQg+QJkMPkBBDT5AvPE9QM0gPkDH2j1AQ/U9QAYiPkBK1j1A
5eI9QP/0PUAgGz5ApgE+QLPtPUAc5j1AGus9QJ04PkDE6j1Aed09QMzMPUAy0T1AvQA+QGTa
PUA+GD5ASN89QHC8PUAQBT5A8No9QFzYPUAU0T1AivM9QE/QPUBmAj5AVc49QE3yPUAN1j1A
5BY+QEfVPUA/8j1AFhQ+QDXmPUBo3z1AeA0+QOXSPUBKvD1AkfQ9QAf8PUBMCT5ArQ0+QC0K
PkBsLD5ADvI9QGDTPUB/vT1A2/Q9QJ7qPUCy6T1A0Nw9QFKcPUASAT5AgsA9QDayPUDA0T1A
DxE+QKDUPUDk2T1Aag0+QO4cPkD/5T1ALho+QHMEPkBC2z1AZBs+QAv7PUBkuD1AMd09QJ8x
PkCUDD5AviU+QIYbPkAOvz1A9Ok9QFAYPkDB0z1Ac8c9QFP6PUDjEz5Arwc+QJaoPUDjNj5A
4AI+QOnxPUBt+T1AgUo+QG7mPUCexz1AQqQ9QO7NPUADNj5Atbc9QOwhPkClvz1AR889QL7A
PUD86D1ATNA9QJkNPkB1FT5AYhw+QDTXPUD59z1A9Cw+QE0RPkAs+z1A7TQ+QOj5PUCAFz5A
md49QBznPUBk2D1Anuk9QNbTPUBP1T1A2Sw+QESQPUDdFT5A8M89QE/qPUDorT1ARco9QD/0
PUDTJz5Agu89QBqjPUCC3z1AAsE9QLPEPUCGyz1AQvQ9QGTmPUBYqz1ASco9QInVPUCW0j1A
Ffc9QNfTPUCO2z1A2Ck+QEmsPUD/kj1Ak8E9QEMFPkDwlD1AssM9QFazPUAn0j1ANw4+QHn+
PUBD9T1Aa9c9QEbWPUBD4j1APqs9QOjbPUDO4j1AKs49QFDgPUBeyD1AKRo+QK4zPkDPsz1A
Wgs+QD28PUAs4D1AxgA+QDvQPUAD1D1A7dg9QNv3PUCK7T1ADBQ+QO/JPUDCvD1A7ME9QPXl
PUDotj1AfvM9QMnlPUBMwj1AhOg9QM7UPUBu0D1AlLU9QEXsPUBCsT1Aj7w9QDzOPUBl0T1A
COo9QJLdPUDw/D1A48U9QBzrPUDS2z1A+fI9QErTPUBJ8j1AYqs9QKDgPUC04j1A0ME9QDq/
PUBHxj1Awcs9QFTaPUB51z1A4Lo9QGzQPUDD6D1A/tE9QIHxPUA58j1AFfY9QCeuPUB9sz1A
RYc9QH2qPUD2/z1AO849QHfbPUAL7z1APNQ9QDPjPUDGyT1Aol49QH/sPUAIsT1AB949QHgY
PkAxyz1A2689QIDSPUB6vz1AKsU9QALQPUBiET5AHAQ+QG/GPUD5lz1AMds9QLC9PUBb1z1A
WNA9QNONPUCBAD5ATgs+QN6mPUCQnz1A8M49QNjKPUA8zT1A++U9QIDBPUCJ7j1A29g9QJjQ
PUCm6D1A+A0+QBaOPUCuxj1AzxI+QAfiPUCd7z1AIZo9QEbQPUDKqD1AhrE9QJP2PUAVuT1A
mJw9QEHKPUCtlT1AKvk9QKOXPUCTJz5Aag0+QK+7PUCBpz1Axds9QHT9PUAtnD1AiQo+QE2l
PUCNyz1Ap7Q9QEaFPUBgvT1AR8Q9QNimPUAQ6T1AiJU9QCemPUBL3z1AQcQ9QFrZPUAt7T1A
nJQ9QOi5PUAEpj1Aus09QOqrPUCruj1AfNI9QLT6PUBI0T1AVvE9QIfkPUDJ8z1AD689QHi3
PUAswT1AwBA+QGS7PUBhtD1AjsU9QDbxPUBptj1AY6E9QJS2PUC0lT1AD8U9QEXHPUDIvj1A
+Mg9QE74PUBXoz1AEuY9QLTiPUDD8z1A/Zg9QETuPUDi0j1A4d49QBPOPUCI2j1A5Ik9QN+r
PUCCwT1AysE9QAq8PUDhlj1AUZQ9QEp7PUD0vT1AIw4+QJSfPUB73j1AkNg9QDLyPUCwsz1A
MNQ9QBOnPUDhxj1AOpY9QAiZPUChuD1AxmM9QL+oPUBFlT1A85g9QOCJPUA9mz1AcZg9QO/A
PUAugz1Awr89QHXkPUBo7z1AFIE9QBWwPUAilj1Ac7Y9QMilPUBRfz1AMsM9QBqBPUClkj1A
Nrk9QH+zPUCtuT1AKbw9QPTCPUCFmD1AIr09QJexPUDVuz1ArJE9QBKrPUCo8D1AwbY9QPy/
PUBPqT1AZYE9QMrTPUBkhz1AJSE+QE6RPUBlhj1AP409QJ+uPUAMhj1AqMI9QIe+PUCCij1A
EIY9QPv7PUCKmz1AxJs9QJaiPUCxnj1ASKk9QLqBPUDk1T1AJKI9QGCZPUAspT1AkaQ9QBKc
PUBPZz1A7Iw9QLdcPUBgjD1A05Q9QN/OPUDOZD1ArZw9QBaaPUBsxD1AV9U9QBywPUBtoj1A
+os9QPeMPUAhxj1ALOE9QFS2PUAVmj1AP6s9QBrcPUAG/T1A37o9QKfMPUBQ4z1AJ5o9QOLU
PUCkcz1Aqag9QE2rPUDsxD1AOdM9QAujPUBCoz1ACY09QGe1PUAKAT5AP7U9QI53PUBtzz1A
XdE9QLXJPUDthT1A6pw9QMfEPUCeuz1AgaM9QA/BPUBqWz1AdXs9QBB9PUBiuj1ATHA9QFh8
PUCJvD1A/Ns9QM1rPUClgj1A6n49QJDJPUC2dj1AHsE9QC3PPUBw2z1ACb89QCpqPUCE8D1A
D6o9QOa1PUCuuT1AGHo9QCvaPUBadj1Asak9QHy6PUBxkD1ACZY9QIp9PUDYbj1AOZg9QCGs
PUDDmz1AXl09QBytPUC7vD1AKoU9QOKUPUC7dj1AxdI9QOq1PUATij1A58U9QIKEPUB0ez1A
q3s9QECnPUBjgT1Axdc9QDyFPUCm2z1AiLQ9QPaIPUBWlT1Ae4o9QL6UPUCohz1AUIQ9QPxy
PUDNkj1A7pE9QB6oPUCIrj1Au2I9QNCsPUBBtT1A6JI9QNKjPUCpsz1AE8M9QMGkPUD8nT1A
Wtc9QPumPUAvpD1ATpM9QKh6PUBEmD1ABpE9QEahPUA3tj1AkLA9QIGiPUBhqz1ASpQ9QNFw
PUBgmD1AQao9QNJePUBJYj1AdYw9QILtPUC0lT1AOLA9QGZVPUDB0D1Aano9QA11PUDdwD1A
vYI9QPPhPUB/ST1AsWM9QEdxPUCCej1Ae709QFuqPUDZoj1A86I9QFylPUDigz1AOYw9QKie
PUAlgT1A1n09QADDPUADbT1AxEY9QDtbPUARZz1AlOI9QLOPPUBSiT1Afps9QKLsPUBonT1A
F5s9QJCuPUCnaz1AI+s9QHCkPUAKiT1AP5A9QN+tPUAPqj1A3pQ9QIRpPUA8wD1AD6Y9QNNq
PUDnoz1Asm49QFegPUBdeD1A9Ys9QHxUPUAumT1APpg9QFN8PUD2nz1ACpU9QLGYPUCDrT1A
WHk9QC2UPUDPQj1ASn09QNeLPUCiuD1Asac9QNGTPUD1ej1Admo9QMiFPUDnYT1Aob89QGCl
PUCBTT1A3m89QOiAPUCavT1AVII9QIZBPUD6nT1ADIU9QFu8PUDckT1ACp49QISlPUC1yz1A
cF89QNnbPUDfPz1A4009QCOuPUDwnT1Ahs89QPDCPUBG0D1AW2g9QE9kPUDncD1A+IQ9QNmU
PUB+nj1A/4U9QPijPUBOpj1AdFQ9QCO2PUAdmj1As3s9QEyxPUBvYT1Anqo9QJewPUB3az1A
EIk9QA7NPUCGXD1AIoY9QO5rPUBQaj1AeYg9QCiLPUC4vz1AEYA9QPhbPUCPMD1ANKQ9QPpY
PUDsLD1AsGE9QDVNPUBZdj1A9oU9QEx/PUAdfT1AV8A9QBmBPUBKSD1AzEs9QJ2iPUADmz1A
YYw9QE6LPUBZmz1AmKw9QJxKPUCUQT1AV149QMqnPUDQcj1Ar3Y9QIarPUDkOj1AZ3g9QAFd
PUA7qj1A+qE9QEtuPUAUzT1AmXg9QKNOPUDZlT1A2JY9QJVSPUCyoD1AyGo9QHt5PUD4nD1A
OGc9QH2NPUBxqz1A0Jg9QMOBPUAARj1A3Zg9QJZbPUBkjT1Au8g9QACCPUB/kz1A/j49QKKW
PUC8bj1ASqk9QBp3PUAihj1AwnY9QO2UPUCbfT1AF1w9QBGLPUDogT1A+7E9QMdbPUAVaj1A
3389QIdhPUCdOz1AWYI9QEmZPUBbfz1ApU09QFGTPUA/VT1AO5w9QC9APUCkiT1AJVU9QHAo
PUChXT1AmXY9QGukPUDJiz1ALHw9QHGMPUBfYz1AaG89QP4+PUDtjz1AcE89QKx0PUCCaz1A
NHs9QKaFPUD8nD1A9pI9QNUuPUAibz1AMLI9QOSsPUAkYT1AmFU9QLiPPUBdiT1AzNE9QJOb
PUAPPj1AzbY9QJJkPUBibz1AS1E9QLtMPUCfoz1A/pY9QJqKPUBmQD1AYpc9QIiOPUAUoj1A
Dz49QBVVPUAwbT1A54k9QI92PUDOej1AA409QA5fPUBEdT1A6pE9QCiOPUDYWD1AYrI9QPVl
PUA+Mj1AvTw9QAVBPUBjnj1Ah4U9QFM4PUCfkj1AB489QGhLPUC2eD1AHUw9QNvCPUCTfT1A
9kk9QIV0PUBxpT1AqnM9QJSkPUAk/zxAeIU9QKSqPUBCgD1AjJA9QIVuPUAZhT1AdVY9QMWI
PUCpcD1ABHs9QAoxPUCJfz1AlVE9QEAbPUDQiT1A7XQ9QCFRPUBrbD1AHHs9QBhbPUDXOj1A
gT09QGx4PUDdTz1AL5A9QIqFPUAXUT1AeBk9QMa/PUDdWD1APnA9QI1XPUCbPz1AQIs9QI8g
PUALVj1A/n89QMOBPUBauz1Ah0Y9QAlmPUDqND1APYA9QPe6PUAsbD1AFKo9QMMHPUCDbz1A
fEY9QJJuPUDEjz1AaXM9QPNpPUDARj1AMEY9QGVZPUBfvD1AJyI9QPluPUA9eD1AnFU9QOhN
PUC1Xz1Asm09QMILPUBnYz1AIoU9QD5zPUCcRz1A2E09QIWIPUAEgj1AwnM9QItPPUDzgz1A
0lY9QAxgPUCncj1AlnQ9QDBuPUBBFD1AfDs9QAdwPUDgfT1A0C09QHxXPUDvUj1AkkQ9QLpb
PUADSj1Aab89QPttPUCfWT1ANXE9QHI+PUBdcD1AHE89QLBLPUC5bz1A+C49QJWSPUCaiT1A
XKU9QPJjPUAHgD1A2GY9QD4kPUBRNT1A8l09QDSVPUDzfT1AFzg9QMA1PUDmgz1AQT49QPV2
PUAZhT1As0s9QIXIPEAjwD1ATSQ9QHFkPUC9Sz1AwSA9QGK+PUCnfD1A4Go9QBdIPUCLYz1A
CYk9QPhHPUBhGj1A7XQ9QEUuPUDWij1A2XA9QFxdPUDNXD1AFjU9QABbPUD0nj1A+lU9QAVq
PUAnSD1ApHU9QNUtPUAsgz1Ab3k9QGlwPUDUfz1A5WY9QKNaPUB19zxAWzQ9QDRoPUAvDj1A
inA9QLhxPUBMUT1AOak9QPIqPUATDT1AIU09QN8lPUCSXz1AEUs9QAEmPUCIKz1A3ic9QFBx
PUAgez1AD1U9QD9SPUAAUT1Ay2c9QAxOPUBwVD1Ac/48QD8lPUDbTj1AlxQ9QDhTPUBgVT1A
q4A9QLhhPUAqnT1Agmc9QD0XPUDTQT1AIOs8QBZOPUBeVz1AKx09QPFVPUDmSD1ACXw9QJQv
PUAOcj1AigU9QE5VPUCsOT1As/U8QE2BPUAFBT1AHWk9QPtPPUCETD1AY1o9QAlaPUC4CT1A
gT89QJ1KPUAYfj1AQEA9QN1dPUBEdD1AhDQ9QNNNPUBKdT1Aulg9QANgPUAILz1AyCA9QABP
PUCFXj1Axos9QOJPPUBeFT1Atik9QO8/PUAFUz1AEnA9QAaQPUA2Qj1AnWc9QABEPUAFiz1A
aVw9QBJEPUCaAz1AoUQ9QCMjPUDjFD1AhTs9QOwtPUCLJz1AvWM9QDkqPUCfcz1AX4E9QE87
PUDTLz1A2Uk9QD4uPUAIaT1ARms9QOuQPUCgIT1AkoA9QPcPPUCgSj1AxnM9QDQZPUCsNT1A
HXA9QH0hPUBILj1ASG09QKJHPUCfRz1Arhc9QI1SPUCVTz1Akjw9QEJTPUCAHD1ATFE9QOZo
PUAeTD1ANCQ9QKkWPUDoYD1A5W49QH0oPUAEQT1AijI9QBYjPUAYBD1ARUM9QHwjPUBXPz1A
sn49QCNGPUBOWz1A8jw9QD9GPUBBRT1AKSU9QGwSPUCYNT1AzGI9QGtIPUAuCj1AHFw9QG9a
PUCtPD1A4jE9QIlCPUDjEz1AZTE9QG8KPUCYAj1AV1E9QP49PUCJTT1ACG49QC5MPUA1WD1A
Tic9QOJDPUDhED1A21o9QNFePUATPD1Aizk9QIYePUAZLD1AYhE9QI76PECgbD1ACTg9QNk4
PUB5CD1Ag089QAn6PEArTD1AIWY9QNlSPUAMSj1AWBk9QDYYPUDSVT1AtQc9QJ4yPUDaAz1A
Wfw8QOZkPUAmIz1AQGE9QGcCPUAtOT1Aw+A8QJM1PUDQET1Aik09QCc0PUByPz1Atw89QIJt
PUAL8DxAw0g9QPkMPUCLVj1AglA9QJIlPUAOBz1AlAI9QHkhPUB+MT1Ai1I9QJgzPUCfgj1A
sVo9QEFcPUAMYT1Ahkc9QFNXPUDVKz1AA1E9QA8bPUBUEj1At0M9QJgfPUB8ND1AvCc9QF5W
PUASZT1ATwM9QFsrPUDT5zxAlfk8QOyRPUAPZj1APvs8QBIsPUAkKj1AHgw9QBtNPUC5XD1A
w/k8QKQrPUBTcz1APz89QAXoPEAPWT1AE0k9QFL8PEBPHD1A8TM9QBtDPUDRKT1A1xk9QOdX
PUAiNT1A32c9QDorPUD73TxAPdo8QLBZPUDDGD1AeO88QOESPUCv8DxAIf48QLAEPUDbQz1A
cW89QKH+PECq3jxAvAo9QN8wPUB7AD1AXcQ8QHtUPUB6Fz1Ahv48QEwsPUC/ET1A3AY9QGYu
PUASMT1A8Uw9QAssPUCNIz1Awuc8QKDpPECdHj1ALxg9QFwBPUADyzxASjU9QA85PUDoAD1A
oiY9QHbSPEDxHz1AyxI9QEHnPEC4FT1ASeE8QEHwPECZ3DxAo1U9QM71PECnyjxA8y49QBUy
PUCzKj1AF0U9QHccPUAaUT1Allo9QARHPUDzLz1A0jc9QNIUPUCHXj1AbhA9QNwVPUB0cj1A
WXc9QEX/PECQVT1AKDY9QJ4aPUAC5zxAY/Q8QKpePUBaDz1ANCk9QBUxPUAsTT1A7+E8QIUs
PUB9PD1AATk9QD4vPUCVHz1ADxI9QPj9PED3CD1AZ/Y8QNISPUC5WD1AjwE9QGg/PUC0YT1A
NgU9QMQQPUDa8DxAxCM9QIDmPEAB7DxAEwg9QDjKPECHLD1AgU49QG0sPUBrFD1A+N08QD4F
PUAXJT1AIcg8QLLrPEAF5DxAY/08QJgoPUC3zDxAFzE9QATbPECl9DxALCY9QPkIPUCY7jxA
JDc9QFr/PECZ+TxACSA9QCcqPUAJDD1ATTE9QF4KPUB7/TxA28s8QFjmPECYQj1AvBE9QEVI
PUCwIj1Aq8c8QKs6PUAA5zxAgAQ9QKQJPUAiJT1A5xU9QNtZPUDJAT1AQu08QJw4PUCD8jxA
zCU9QMkRPUATMj1AbBY9QGsAPUCSRT1AkeQ8QO4GPUDM5zxADi89QMH6PEBmBD1AsCA9QI36
PEBMyTxA4gk9QBE8PUCH2jxAUxo9QJAtPUDTnjxAHwc9QNQPPUBjtzxAZu48QIQSPUDn2zxA
WvA8QE/0PECVFT1Ane88QAU3PUC5/jxAn7A8QEP6PECyAj1AiwY9QFXWPEAaHD1A6ww9QMM2
PUA+sjxAZQY9QCsaPUB4CT1AElk9QFkUPUAFPj1AOvQ8QJBnPUDdAz1AI7o8QGoKPUBPHz1A
rAw9QOHsPEBVBT1ADlI9QBqyPEDq2DxA8vg8QMHmPEC08DxAmSU9QIUdPUAo3zxADhA9QMLo
PEC96DxAY+M8QNbePECDJD1AlAU9QJTWPEDkRz1AucU8QI1GPUB06zxADPs8QEzlPECmwjxA
Hyo9QP8lPUBNED1A//88QFH5PECbvjxAOgw9QFD/PED+nzxAalQ9QBkXPUDwAD1ACd08QKfG
PECiGj1AZ/A8QD27PEBYlzxApQU9QAgNPUDS1DxA3Oc8QNoiPUBA5DxApB49QAXSPED6ojxA
b3g9QL3MPEA99zxA2RQ9QI/HPEAo0jxA4vs8QDYWPUAJ7TxAq7Y8QBFBPUBe0jxANTc9QGPo
PEDnIT1A9r48QHLdPED9Cz1Agv08QIoDPUCp0zxAevk8QP8EPUAIET1AV/Q8QOhjPUC9yzxA
XuM8QNMfPUDa/jxAih09QM34PEBj0zxABN48QFEWPUCkuTxAyPA8QO6qPEBABz1AHiw9QLXq
PEDhCj1A0AA9QNLZPEBQJT1AS/48QEHdPECQ6zxA8Ps8QBsrPUAqKD1AJAI9QAbqPEDq4zxA
idU8QCXpPEDp/zxAhTs9QKHVPEArLD1Azek8QATgPEBcKz1AEtM8QOv0PEA3wTxA4OE8QPf5
PEAoFj1AK6w8QDj1PEASDT1AjJo8QOi+PEAYAj1A7Ss9QPsEPUC9CD1Ake48QOrCPEDr6TxA
B/c8QJ3CPECu2zxAPuE8QJnxPEB+6jxA5uw8QMLVPEDcFT1A4QM9QFznPEDBID1ALyU9QOMg
PUD7xzxANu88QPgFPUD88TxAtt88QPckPUB86TxAlrE8QEbSPEDo1TxAmiM9QG7JPEDb5zxA
A3U8QNUUPUAo5DxAbvs8QN+xPEDM4TxAI7c8QMfBPEAg5jxA4/s8QHbGPEC32TxAn7w8QG68
PED4Dj1ADOk8QPrdPEC46TxABN48QAFvPUBX5DxAzfs8QAHjPEArKz1ABr88QGUOPUDZ4zxA
WQ09QBnePECd9jxAqMM8QETaPEAk3jxAO/o8QHvLPEBj7TxAIyg9QDHkPEBx7zxAS/I8QAzs
PECj+zxAfR09QI7XPEDLzzxAvbs8QKTJPEBjBj1AypY8QNoPPUA8+jxAo8U8QDfFPEANzjxA
LRo9QIsNPUDcmDxAVa48QPvPPECvCT1AbQE9QI2lPECl8jxAmws9QFMMPUDDEz1AFqk8QAQU
PUAFDD1AiCM9QF/UPEBd5TxApdY8QAzCPEBsBD1AfbM8QD7JPECkmTxAlKk8QBLFPEDjxDxA
HfU8QDunPEAL/TxAfw09QDwaPUDrAT1AnuA8QEUQPUDG9DxAXgg9QEmyPEDHmTxAU6M8QBzC
PED+KT1AOgI9QM/IPEB28zxAwdk8QK69PEDrCj1Al/I8QMPqPECo9DxAi6k8QGG/PEDMxDxA
bvo8QC3VPEA54TxA4RM9QJS8PECvxjxAicg8QPDqPEAW8zxAUZ48QL2/PEDn3zxASRI9QCLr
PEBy1jxAqsM8QO3DPECOpTxA3J88QDqgPEBtwzxAFdg8QPq4PEDo/zxAtMU8QK3WPED85zxA
sfM8QBEbPEAPwjxAjZ88QOD/PECywzxAW+k8QLDCPEDztDxAnwk9QB7vPEBOdTxAmtU8QCzD
PEAurjxAk548QGbbPEB21TxACfE8QLDXPEBwpDxAxs88QAPWPEB9CD1A8AI9QMnOPECRsjxA
rcI8QCDAPEBFsTxAN+A8QFv+PECH1zxASQ09QOG0PEAr9TxAv7U8QJH0PEAHnjxA9Q49QCfa
PEB+1TxAmrE8QIjpPEDntDxAYbw8QJCkPEBysDxAEuE8QPWtPECgqzxAtsY8QGWEPEBQzzxA
N6k8QLHzPEA3nzxAWt48QNO9PEDItDxARJA8QGC2PEBT4DxAhvE8QHCwPEAZ8TxAUXQ8QLbz
PECFvjxA3cI8QDylPEDM4TxAwY88QB7PPEB7qTxA3og8QGHhPECjWjxA/+Y8QNnPPEDZwDxA
bPk8QLq0PEAt5TxAKLs8QPHmPECYDz1AfrM8QLnJPECV0TxAsdk8QLPMPEDC9jxA5tU8QDP0
PEDk3DxAWvM8QDzsPEDwrTxARbI8QIL8PEDhwjxArfw8QPPfPEB63DxAphI9QA3CPEBB2jxA
WMA8QEDyPEBdzDxABJY8QKLZPED73DxA35I8QImcPEBo+zxAjck8QN+pPECarzxAXZ48QJkF
PUC3oTxAnZ08QHDdPEDmvzxAkaE8QA7BPEDQkTxArZg8QJnqPEDRwzxAers8QNOuPED7qDxA
z5Q8QOO/PEAssDxAaLQ8QJC4PEAOiDxAwYs8QJy6PEDGljxA6og8QCDyPECNwzxA4KE8QEyy
PEAqDT1Af+o8QB9+PEBozDxAlco8QMm6PECWszxAi9E8QDH5PECV0DxAwJ88QDCPPEBQgTxA
f7Q8QO+ePEDGCT1AA7o8QB6oPEBP+DxAl9o8QIO1PECiyjxAS8k8QGLKPEBI8DxAVW88QFXY
PEAarTxAoPk8QAWZPEAh5TxA3dQ8QCfDPEAKtjxAN8c8QOEIPUAz0DxAnIc8QER5PEDT5DxA
D8k8QGSwPEBiijxAwBI9QITmPEAJ2TxAp708QNGiPECp0jxA4rM8QFryPED44DxAPOQ8QFmh
PEDFzDxAPaw8QHqSPEAaqzxARsc8QKr2PEAJ9jxA0sY8QGi6PEBU7DxAOqw8QA2kPEDakTxA
Eck8QMLhPEDJ7zxAhXo8QIv8PECLrTxAo8w8QNOoPEBpyTxACQE9QAeFPEDfozxAkrM8QBCs
PEDe6DxAedY8QPHUPECoZzxA2mk8QDmaPEA5+TxAlZU8QIzSPEAj2zxAd448QE2yPEA9jzxA
yJo8QCHfPECuhzxABfk8QLq9PECoezxATb08QCGhPEDlcDxAM8Q8QFS2PEC/qTxAL9U8QFCd
PEBevzxA8t48QHHoPECUpzxAUIo8QKCzPEBKuzxAzp08QNbePED/1jxATwY9QI7VPECysTxA
Abg8QKm0PEDBxjxAba88QL6hPEAnozxAFLE8QD6RPEASxjxAMoc8QEXkPECdwjxAPoQ8QDRh
PEDNtTxA4Ks8QGrcPEADejxAk7k8QFmWPECzqjxAmp48QLGmPECsXTxALaE8QCLSPEAreTxA
Qpo8QMeTPECqlDxAS6Y8QIimPEDGmTxAhwA9QLqmPED48TxAzqU8QEyQPEBRhTxANVs8QMOM
PEBlxTxA4r88QEvEPEDGjzxA8JI8QF97PEAmtjxA6Xo8QGOlPEDffzxAo+o8QJi4PEDclTxA
Z5w8QHZ6PEDdtjxAzak8QM6NPEBwcDxAAn08QPDSPEBWrjxApcY8QFWOPEAptzxAdaY8QNWf
PEAmmzxAOYw8QFyBPEDW1DxAB6o8QKqyPEBhhTxAEa08QMrBPECUijxAZ6A8QD+LPEB4lDxA
1Zg8QA+9PEBdqDxAIe08QH2ZPEAjgTxANLU8QL2/PEBZdjxAAZw8QESYPEAhpTxAqos8QAyY
PEAVojxAlMU8QH9fPEAp2zxA2G08QKZ5PEC2vTxA93k8QOitPECafzxAR2E8QDiiPEBfjzxA
oHA8QMjUPECXmzxAtLg8QOSGPEB6UTxAZLQ8QKuBPEBgdjxAEqU8QCDKPEBHgjxA2r88QJB7
PED6ujxA/tQ8QIrKPEBOZzxA5LM8QJmCPEBuiDxAn5Y8QORLPEBRyzxAVnc8QFeiPED0qTxA
lrc8QIGCPEAhpTxA2bg8QP6vPECrWzxArJc8QEuhPED3uzxAabk8QHOnPECnojxAuIQ8QI2y
PEA0nDxAD3c8QMxhPEDjljxAO5Q8QFGlPEC+nzxAfnY8QFa8PEATxjxAqH08QJG0PECKhDxA
P7U8QCaePEAPrTxAK2Q8QJP0PEC7kzxASbQ8QF9wPEAnaTxAaVE8QJF6PECCrjxAhJM8QJO0
PEC1ZTxAgq08QF93PEDqdjxAbmk8QKx+PEC+vDxAKnw8QDycPEAGlDxAdpc8QDvgPEAfXDxA
42w8QMOuPEBDvzxAQ8k8QP2CPEDmojxA+Fs8QKGIPED6hTxApJE8QDaCPEDobzxAJYw8QN6d
PEDn0DxAgrQ8QMmlPEA/bzxAbTM8QKBjPEBRqjxAGMc8QOq5PEBApTxAoKM8QC3CPEAjyjxA
B4M8QO3PPEB1djxAT3A8QMF2PEC4iTxAz6Y8QMqbPEC+jTxAiZA8QDe3PEDcdjxALWw8QGZ1
PECWbzxAFcE8QLW2PEBZnjxADb08QFV4PEDhcTxAwJA8QAF3PEAYdjxAhMM8QDp7PEB9bzxA
Bpw8QK6ZPECymTxAWrM8QGFnPEDKoTxAEJs8QEgRPECBRTxAECo8QH95PED8STxADoA8QFma
PEDxsjxA9Ig8QJa8PECbYTxAoYc8QPV+PECIyjxAmoQ8QPRpPED1fDxAQK48QLahPEBmijxA
gqk8QMhqPEBjezxAD388QESfPEALfzxAlLQ8QN1RPEDwTzxAyFU8QFKRPEC6UTxAMnM8QApd
PEAVjzxAoMc8QINzPEBcmTxAiZ08QLpDPECkOTxAtjw8QLdVPEBVkjxA2n48QANaPEBRbjxA
nac8QIe9PEAUajxAsqc8QNhxPEBePDxAdIw8QHZoPEDJjTxAZ3k8QPeYPEAUhTxA15Y8QAZ3
PEDGgDxAPJw8QG+IPECv1TxAwoQ8QJyjPED4ajxAL1Y8QD8/PEBfazxA74M8QJODPEC4rjxA
Gog8QJFxPEAYbTxAqYA8QMcdPEB4cTxAzrE8QLdyPEBznzxAvoI8QJRtPED6XzxA86Y8QFyM
PECHqDxAHpo8QDQ8PEDMKDxAxIs8QBeiPED9TzxAzY88QMl1PEDjpTxADsE8QNKGPEDlcDxA
s1c8QBCBPECDPDxAc2Q8QP6HPECALTxAgJA8QMZjPEACpDxAC2M8QFNaPEA6mDxADp08QH42
PEA/WTxA9088QBV2PEBRdDxA1248QDo/PECKiDxAhXQ8QI5tPEAwSDxApWE8QMStPEBmSDxA
3mc8QDZ0PECIHDxAWog8QHxoPEAxhTxAOmY8QO2KPEBaNjxADk88QP2JPEAqdDxAZEk8QBlu
PEA5SDxArWw8QA+gPEDBbjxAVYc8QAmLPEAoOTxANmg8QBTDPEARZjxAqU08QDnnPED3hDxA
EoE8QHhHPECVZTxAlJw8QBtuPEBcmzxAQKg8QAt9PEAVhTxATaY8QN22PEDcPDxAT5M8QH10
PEDWjDxAG6o8QOtcPED7WDxAlUc8QHdtPECOAjxA6Uc8QCU9PEBMazxAQ1Y8QHOYPEARaDxA
tJA8QNKdPEDsHTxAcU88QGZZPEBycDxAb3E8QBlZPEB9gzxApkM8QFJ4PEBSTDxAx0s8QHBZ
PECYsjxAZV88QP+LPEA5dDxAnnU8QMc6PEC1rzxAfoQ8QOd/PECRVzxACIE8QGFQPEBUQzxA
L3Y8QOt0PEAOlTxAs3M8QP8zPEC8ejxAu6s8QAFkPEC/cjxA91A8QN1FPEBRJDxAWWM8QI59
PED0STxATWo8QP+QPEBOVzxAZv87QMs8PEBubDxAkBg8QPw+PEBTKjxA5E88QMtAPEBzQzxA
03c8QAiePEAYbTxAGEU8QPFKPEAOTjxA0Zo8QJhpPEAHbDxAgXU8QB1HPECE/jtAyGc8QHtd
PEBnVjxAai88QGScPEDfuzxAV1o8QHN+PEDRhjxArkA8QOpePEDrtzxAqVc8QK0/PED8fzxA</AssayYData></Step><Step><CommonData><SampleLocation>4</SampleLocation><SampleID></SampleID><SampleGroup></SampleGroup><SampleInfo></SampleInfo><SampleRow>F</SampleRow><SamplePlate>1</SamplePlate><WellType>WASH</WellType><Concentration>-1</Concentration><ConcentrationUnits>µg/ml</ConcentrationUnits><MolarConcentration>-1</MolarConcentration><MolarConcUnits>nM</MolarConcUnits><MolecularWeight>-1</MolecularWeight><Temperature>30</Temperature><StartTime>1549156</StartTime><AssayTime>600</AssayTime></CommonData><FlowRate>1000</FlowRate><StepType>DISASSOC</StepType><StepName>Dissociation</StepName><StepStatus>OK</StepStatus><ActualTime>600.001</ActualTime><CycleTime>0.2</CycleTime><AssayXData Points="3000">s5m4RBmguESIprhE5qy4RE2zuES7ubhEGcC4RIjGuETmzLhETdO4RLvZuEQZ4LhEiOa4RObs
uERN87hEs/m4RCIAuUSIBrlE5gy5RFUTuUS7GblEGSC5RIAmuUTmLLlEVTO5RLM5uUQiQLlE
gEa5ROZMuURNU7lEs1m5RCJguUSAZrlE5my5RFVzuUSzeblEIoC5RIiGuUTujLlETZO5RLuZ
uUQZoLlEgKa5ROasuURNs7lEu7m5RCLAuUSIxrlE7sy5RFXTuUSz2blEGeC5RIDmuUTu7LlE
VfO5RLv5uUQZALpEiAa6ROYMukRVE7pEsxm6RBkgukSAJrpE5iy6RE0zukS7ObpEGUC6RIBG
ukTuTLpETVO6RLNZukQqYLpEiGa6RO5sukRNc7pEu3m6RCKAukSAhrpE5oy6RFWTukS7mbpE
IqC6RICmukTmrLpETbO6RLu5ukQiwLpEiMa6RObMukRN07pEs9m6RCLgukSI5rpE5uy6RFXz
ukS7+bpEIgC7RIAGu0TuDLtEVRO7RLsZu0QZILtEgCa7ROYsu0RVM7tEszm7RBlAu0SARrtE
5ky7RFVTu0S7WbtEGWC7RIhmu0T3bLtETXO7RLt5u0QZgLtEiIa7RO6Mu0RNk7tEu5m7RBmg
u0SAprtE7qy7RE2zu0SzubtEIsC7RIjGu0TuzLtETdO7RLPZu0QZ4LtEgOa7RO7su0RN87tE
s/m7RBkAvESABrxE5gy8RE0TvES7GbxEGSC8RIgmvETmLLxEVTO8RLs5vEQiQLxEiEa8RO5M
vERNU7xEs1m8RBlgvESIZrxE5my8RFVzvESzebxEGYC8RICGvETujLxEVZO8RLOZvEQZoLxE
iKa8RO6svERVs7xEs7m8RBnAvESAxrxE5sy8RFXTvES72bxEIuC8RIjmvETm7LxETfO8RLv5
vEQZAL1EiAa9ROYMvURVE71Esxm9RBkgvUSAJr1E7iy9RFUzvUSzOb1EGUC9RIBGvUTuTL1E
VVO9RLNZvUQZYL1EgGa9ROZsvURNc71Es3m9RCKAvUSAhr1E5oy9RFWTvUSzmb1EIqC9RICm
vUTurL1ETbO9RLu5vUQiwL1EgMa9RO7MvURN071Es9m9RBngvUSI5r1E5uy9RFXzvUSz+b1E
GQC+RIAGvkTmDL5EVRO+RLsZvkQiIL5EgCa+ROYsvkRNM75Euzm+RCJAvkSQRr5E5ky+RFVT
vkS7Wb5EGWC+RIhmvkTubL5EVXO+RLN5vkQZgL5EiIa+RO6MvkRNk75Eu5m+RBmgvkSIpr5E
5qy+RE2zvkSzub5EGcC+RIDGvkTmzL5ETdO+RLvZvkQi4L5EiOa+RObsvkRV875Es/m+RCIA
v0SABr9E7gy/RE0Tv0SzGb9EGSC/RIAmv0TuLL9EVTO/RLs5v0QZQL9EgEa/ROZMv0RVU79E
s1m/RBlgv0SAZr9E7my/RFVzv0Szeb9EGYC/RICGv0TujL9ETZO/RLOZv0QZoL9EgKa/ROas
v0RNs79Eu7m/RBnAv0SIxr9E5sy/RFXTv0S72b9EGeC/RIDmv0Tu7L9ETfO/RLv5v0QZAMBE
iAbAROYMwERNE8BEuxnARCIgwESAJsBE5izARE0zwES7OcBEIkDARIhGwETuTMBEVVPARLNZ
wEQZYMBEiGbARO5swERNc8BEs3nARCqAwESAhsBE5ozARE2TwESzmcBEIqDARIimwETmrMBE
VbPARLu5wEQiwMBEgMbARObMwERV08BEs9nARCLgwESI5sBE5uzARE3zwES7+cBEGQDBRIgG
wUTuDMFETRPBRLsZwUQqIMFEgCbBRO4swURdM8FEuznBRBlAwUSARsFE7kzBRE1TwUS7WcFE
KmDBRIBmwUTubMFEXXPBRLt5wUQZgMFEiIbBROaMwURNk8FEs5nBRCKgwUSApsFE7qzBRFWz
wUSzucFEGcDBRIDGwUTuzMFETdPBRLvZwUQZ4MFEiObBRO7swURV88FEu/nBRBkAwkSIBsJE
5gzCRFUTwkSzGcJEIiDCRIAmwkTmLMJEVTPCRLM5wkQZQMJEiEbCRO5MwkRVU8JEs1nCRBlg
wkSAZsJE5mzCRE1zwkS7ecJEIoDCRIiGwkTujMJETZPCRLOZwkQioMJEgKbCROaswkRVs8JE
u7nCRBnAwkSAxsJE5szCRE3TwkS72cJEGeDCRIjmwkTu7MJEVfPCRLv5wkQiAMNEgAbDROYM
w0RNE8NEuxnDRBkgw0SAJsNE5izDRFUzw0SzOcNEGUDDRIBGw0TuTMNEVVPDRLNZw0QZYMNE
iGbDROZsw0RVc8NEs3nDRCKAw0SAhsNE7ozDRE2Tw0S7mcNEGaDDRICmw0TurMNEVbPDRLO5
w0QiwMNEgMbDRO7Mw0RN08NEu9nDRCLgw0SA5sNE5uzDRE3zw0S7+cNEIgDERIAGxETmDMRE
TRPERLsZxEQiIMREiCbERO4sxERVM8REsznERBlAxESARsRE7kzERE1TxESzWcREGWDERIBm
xETmbMREVXPERLN5xEQigMREgIbERO6MxERNk8REs5nERCKgxESQpsRE5qzERE2zxES7ucRE
IsDERIDGxETuzMRETdPERLvZxEQi4MREkObERObsxERN88REs/nERCIAxUSABsVE7gzFRE0T
xUSzGcVEIiDFRIgmxUTmLMVEVTPFRLM5xUQiQMVEiEbFROZMxURVU8VEu1nFRCJgxUSIZsVE
7mzFRE1zxUS7ecVEGYDFRIiGxUTmjMVETZPFRLOZxUQZoMVEiKbFROasxURVs8VEs7nFRCLA
xUSAxsVE5szFRE3TxUS72cVEIuDFRIjmxUTm7MVEVfPFRLv5xUQiAMZEgAbGRO4MxkRNE8ZE
uxnGRCIgxkSAJsZE7izGRE0zxkSzOcZEGUDGRIBGxkTmTMZETVPGRLtZxkQiYMZEgGbGRO5s
xkRVc8ZEu3nGRBmAxkSIhsZE7ozGRE2TxkSzmcZEIqDGRIimxkTmrMZETbPGRLO5xkQiwMZE
iMbGRObMxkRN08ZEs9nGRBngxkSI5sZE5uzGRE3zxkS7+cZEIgDHRIgGx0TuDMdEVRPHRLMZ
x0QZIMdEiCbHROYsx0RVM8dEuznHRCJAx0SIRsdE7kzHRE1Tx0SzWcdEImDHRIhmx0TmbMdE
VXPHRLt5x0QigMdEiIbHROaMx0RVk8dEu5nHRBmgx0SIpsdE7qzHRE2zx0S7ucdEIsDHRIDG
x0TmzMdEVdPHRLPZx0QZ4MdEgObHRO7sx0RV88dEs/nHRBkAyESIBshE7gzIRFUTyES7GchE
IiDIRIgmyETuLMhEVTPIRLs5yEQiQMhEiEbIRO5MyERNU8hEu1nIRCpgyESIZshE5mzIRE1z
yES7echEIoDIRIiGyETmjMhEVZPIRLuZyEQioMhEiKbIROasyERVs8hEu7nIRCLAyESIxshE
7szIRFXTyES72chEGeDIRIDmyETm7MhEVfPIRLv5yEQZAMlEgAbJRO4MyURVE8lEuxnJRCIg
yUSIJslE7izJRE0zyUS7OclEIkDJRIBGyUTmTMlETVPJRLNZyUQiYMlEgGbJRO5syURNc8lE
u3nJRBmAyUSIhslE7ozJRE2TyUS7mclEGaDJRIimyUTmrMlETbPJRLO5yUQiwMlEgMbJRObM
yURV08lEs9nJRBngyUSI5slE5uzJRE3zyUS7+clEIgDKRIgGykTmDMpEVRPKRLsZykQiIMpE
iCbKROYsykRNM8pEuznKRBlAykSIRspE5kzKRE1TykS7WcpEImDKRIhmykTubMpEVXPKRLt5
ykQigMpEiIbKRO6MykRNk8pEu5nKRCKgykSApspE5qzKRE2zykS7ucpEGcDKRIjGykTmzMpE
VdPKRLvZykQZ4MpEiObKRO7sykRN88pEu/nKRBkAy0SABstE5gzLRE0Ty0SzGctEIiDLRIAm
y0TuLMtEVTPLRLs5y0QiQMtEgEbLRO5My0RNU8tEs1nLRBlgy0SAZstE7mzLRFVzy0SzectE
GYDLRICGy0TmjMtEVZPLRLuZy0QioMtEgKbLRO6sy0RNs8tEu7nLRBnAy0SIxstE7szLRFXT
y0Sz2ctEIuDLRIDmy0Tu7MtEXfPLRLP5y0QiAMxEiAbMROYMzERNE8xEuxnMRCIgzESIJsxE
7izMRE0zzESzOcxEIkDMRIBGzETmTMxETVPMRLNZzEQiYMxEiGbMRO5szERNc8xEu3nMRCKA
zESAhsxE5ozMRFWTzES7mcxEGaDMRICmzETurMxEVbPMRLu5zEQZwMxEiMbMRObMzERN08xE
s9nMRCLgzESI5sxE5uzMRFXzzESz+cxEGQDNRIAGzUTmDM1ETRPNRLsZzUQZIM1EiCbNRO4s
zURNM81EuznNRCJAzUSIRs1E7kzNRE1TzUSzWc1EImDNRIBmzUTubM1EVXPNRLN5zUQZgM1E
gIbNROaMzURNk81Es5nNRBmgzUSIps1E5qzNRE2zzUSzuc1EIsDNRIDGzUTmzM1EVdPNRLvZ
zUQZ4M1EiObNRO7szURN881Es/nNRBkAzkSABs5E5gzORFUTzkS7Gc5EGSDORIAmzkTmLM5E
VTPORLM5zkQZQM5EiEbORO5MzkRVU85Eu1nORCJgzkSIZs5E7mzORFVzzkSzec5EGYDORICG
zkTujM5ETZPORLuZzkQZoM5EgKbORO6szkRNs85Es7nORCLAzkSIxs5E7szORE3TzkS72c5E
IuDORIDmzkTm7M5ETfPORLP5zkQqAM9EgAbPRO4Mz0RNE89EuxnPRCIgz0SIJs9E7izPRE0z
z0S7Oc9EIkDPRIBGz0TuTM9ETVPPRLtZz0QZYM9EiGbPROZsz0RVc89Eu3nPRCKAz0SAhs9E
5ozPRFWTz0S7mc9EGaDPRIimz0TmrM9EVbPPRLu5z0QiwM9EgMbPRO7Mz0RN089Eu9nPRBng
z0SI5s9E5uzPRE3zz0S7+c9EIgDQRIAG0ETuDNBEXRPQRLMZ0EQiINBEgCbQRO4s0ERVM9BE
sznQRBlA0ESIRtBE5kzQRFVT0ES7WdBEGWDQRIBm0ETubNBETXPQRLN50EQZgNBEiIbQRO6M
0ERNk9BEu5nQRCKg0ESAptBE5qzQRFWz0ES7udBEIsDQRIDG0ETmzNBETdPQRLvZ0EQZ4NBE
gObQRObs0ERN89BEu/nQRCIA0USIBtFE7gzRRFUT0USzGdFEIiDRRIgm0UTuLNFETTPRRLs5
0UQiQNFEgEbRROZM0URNU9FEu1nRRCJg0USAZtFE5mzRRFVz0USzedFEIoDRRICG0UTujNFE
VZPRRLuZ0UQioNFEiKbRRO6s0URVs9FEu7nRRBnA0USIxtFE5szRRE3T0USz2dFEIuDRRIDm
0UTu7NFETfPRRLP50UQiANJEiAbSROYM0kRVE9JEuxnSRCIg0kSIJtJE5izSRE0z0kS7OdJE
IkDSRIBG0kTmTNJEVVPSRLNZ0kQZYNJEiGbSROZs0kRVc9JEs3nSRBmA0kSAhtJE5ozSRE2T
0kS7mdJEIqDSRICm0kTmrNJEVbPSRLu50kQZwNJEgMbSRO7M0kRN09JEu9nSRBng0kSI5tJE
5uzSRF3z0kSz+dJEIgDTRIgG00TuDNNETRPTRLsZ00QiINNEiCbTROYs00RNM9NEuznTRBlA
00SIRtNE5kzTRFVT00S7WdNEKmDTRIBm00TubNNEVXPTRLt500QZgNNEiIbTROaM00RVk9NE
s5nTRBmg00SIptNE5qzTRE2z00S7udNEIsDTRIjG00TmzNNEVdPTRLvZ00Qi4NNEiObTRObs
00RV89NEu/nTRCIA1ESABtRE5gzURE0T1ESzGdREIiDURIAm1ETmLNREVTPURLs51EQZQNRE
iEbUROZM1ERNU9REs1nURCJg1ESIZtRE7mzURFVz1ES7edREIoDURICG1ETmjNRETZPURLuZ
1EQioNREgKbURO6s1ERVs9REs7nURBnA1ESAxtRE7szURFXT1ES72dREGeDURIDm1ETm7NRE
TfPURLv51EQZANVEgAbVRPcM1URVE9VEsxnVRBkg1USAJtVE7izVRFUz1USzOdVEIkDVRIBG
1UTuTNVEVVPVRLtZ1UQZYNVEiGbVROZs1URNc9VEu3nVRBmA1USAhtVE7ozVRE2T1USzmdVE
IqDVRIim1UTurNVEVbPVRLu51UQZwNVEiMbVRO7M1URN09VEs9nVRBng1USI5tVE7uzVRE3z
1US7+dVEGQDWRIAG1kTuDNZETRPWRLsZ1kQZINZEiCbWRO4s1kRVM9ZEuznWRCJA1kSIRtZE
5kzWRE1T1kSzWdZEImDWRIhm1kTmbNZEVXPWRLN51kQigNZEiIbWROaM1kRNk9ZEu5nWRBmg
1kSIptZE5qzWRE2z1kS7udZEIsDWRIDG1kTmzNZEVdPWRLPZ1kQZ4NZEgObWRObs1kRV89ZE
u/nWRCIA10SABtdE5gzXRE0T10S7GddEGSDXRIAm10TuLNdEVTPXRLs510QZQNdEgEbXRO5M
10RVU9dEu1nXRCJg10SIZtdE7mzXRE1z10S7eddEIoDXRICG10TujNdETZPXRLOZ10QZoNdE
iKbXROas10RNs9dEs7nXRCLA10SAxtdE7szXRE3T10S72ddEGeDXRIDm10Tu7NdETfPXRLP5
10QiANhEiAbYRO4M2ERNE9hEuxnYRBkg2ESAJthE7izYRFUz2ES7OdhEIkDYRJBG2ETuTNhE
TVPYRLNZ2EQZYNhEgGbYROZs2ERNc9hEs3nYRBmA2ESIhthE5ozYRFWT2ES7mdhEIaDYRICm
2ETvrNhETbPYRLu52EQZwNhEiMbYRObM2ERN09hEu9nYRCHg2ESI5thE5uzYRFXz2ES7+dhE
IQDZRIAG2UTmDNlETRPZRLMZ2UQZINlEiCbZROYs2URVM9lEuznZRBlA2USARtlE70zZRE1T
2USzWdlEGWDZRIBm2UTvbNlEVXPZRLN52UQZgNlEiIbZRO+M2URNk9lEu5nZRBmg2USIptlE
5qzZRE2z2US7udlEGcDZRIjG2UTmzNlETdPZRLPZ2UQZ4NlEiObZRO/s2URV89lEs/nZRBkA
2kSABtpE7wzaRFUT2kSzGdpEGSDaRIgm2kTvLNpETTPaRLs52kQZQNpEgEbaRO9M2kRNU9pE
s1naRCFg2kSIZtpE5mzaRE1z2kS7edpEGYDaRIiG2kTmjNpETZPaRLuZ2kQZoNpEiKbaROas
2kRVs9pEs7naRBnA2kSIxtpE78zaRE3T2kSz2dpEGeDaRIjm2kTm7NpEVfPaRLv52kQhANtE
iAbbROYM20RVE9tEuxnbRBkg20SIJttE7yzbRFUz20SzOdtEIUDbRIBG20TmTNtEVVPbRLtZ
20QZYNtEkGbbRO9s20RNc9tEs3nbRBmA20SAhttE74zbRE2T20S7mdtEGaDbRICm20TvrNtE
TbPbRLu520QhwNtEiMbbRObM20RN09tEu9nbRCHg20SI5ttE7+zbRFXz20Sz+dtEKgDcRIAG
3ETmDNxETRPcRLMZ3EQZINxEiCbcRO8s3ERNM9xEuzncRBlA3ESIRtxE5kzcRE1T3ES7WdxE
IWDcRIBm3ETmbNxETXPcRLt53EQhgNxEgIbcROaM3ERVk9xEs5ncRBmg3ESAptxE5qzcRE2z
3ESzudxEGcDcRIDG3ETmzNxEVdPcRLvZ3EQh4NxEiObcRObs3ERN89xEu/ncRCEA3USABt1E
5gzdRFUT3US7Gd1EISDdRIAm3UTmLN1ETTPdRLs53UQqQN1EkEbdROZM3URNU91Es1ndRCFg
3USIZt1E72zdRE1z3US7ed1EGYDdRICG3UT3jN1EVZPdRLuZ3UQZoN1EgKbdROas3URds91E
u7ndRBnA3USIxt1E78zdRFXT3US72d1EIeDdRIjm3UTm7N1ETfPdRLP53UQZAN5EkAbeROYM
3kRNE95EuxneRCEg3kSAJt5E7yzeRFUz3kS7Od5EGUDeRIhG3kTmTN5ETVPeRLtZ3kQZYN5E
iGbeROZs3kRNc95Es3neRBmA3kSAht5E74zeRE2T3kSzmd5EGaDeRIim3kTmrN5ETbPeRLu5
3kQhwN5EgMbeRObM3kRN095Es9neRBng3kSI5t5E5uzeRFXz3kS7+d5EIQDfRIgG30TvDN9E
VRPfRLsZ30QZIN9EgCbfRO8s30RdM99EsznfRCFA30SIRt9E5kzfRE1T30SzWd9EGWDfRIBm
30TvbN9EVXPfRLN530QhgN9EgIbfRO+M30Rdk99Es5nfRBmg30SIpt9E76zfRE2z30S7ud9E
IcDfRIDG30TvzN9EVdPfRLPZ30QZ4N9EgObfRObs30RN899Eu/nfRBkA4ESIBuBE7wzgRE0T
4ES7GeBEGSDgRJAm4ET3LOBEVTPgRLM54EQhQOBEgEbgROZM4ERVU+BEu1ngRCFg4ESIZuBE
5mzgRFVz4ESzeeBEGYDgRIiG4ETmjOBETZPgRLuZ4EQZoOBEiKbgRO+s4ERVs+BEu7ngRCHA
4ESAxuBE5szgRFXT4ES72eBEIeDgRIjm4ETm7OBETfPgRLP54EQhAOFEgAbhROYM4URNE+FE
uxnhRBkg4USIJuFE5izhRFUz4US7OeFEIUDhRIhG4UTvTOFEVVPhRLtZ4UQhYOFEgGbhROZs
4URVc+FEu3nhRCGA4USAhuFE74zhRE2T4UTDmeFEGaDhRIim4UTmrOFEVbPhRLu54UQZwOFE
gMbhRO/M4URN0+FEu9nhRBng4USA5uFE5uzhRE3z4US7+eFEIQDiRIgG4kTvDOJEVRPiRLMZ
4kQqIOJEiCbiROYs4kRNM+JEuzniRCpA4kSIRuJE5kziRE1T4kS7WeJEGWDiRIBm4kTvbOJE
TXPiRLt54kQZgOJEgIbiRO+M4kRdk+JEs5niRBmg4kSIpuJE5qziRE2z4kSzueJEGcDiRIjG
4kTmzOJEVdPiRLvZ4kQZ4OJEgObiRObs4kRN8+JEu/niRCEA40SABuNE7wzjRE0T40SzGeNE
GSDjRIgm40TmLONETTPjRLs540QhQONEgEbjRO9M40RNU+NEs1njRCFg40SAZuNE72zjRFVz
40SzeeNEGYDjRIiG40TmjONEVZPjRLuZ40QhoONEgKbjRO+s40RVs+NEu7njRCHA40SIxuNE
78zjRFXT40S72eNEIeDjRIjm40Tm7ONEVfPjRLv540QZAOREgAbkRO8M5ERNE+REuxnkRBkg
5ESAJuRE5izkRE0z5ES7OeREIUDkRIhG5ETvTOREVVPkRLtZ5EQhYOREiGbkROZs5ERVc+RE
u3nkRCGA5ESIhuRE5ozkRFWT5ESzmeREGaDkRICm5ETmrOREVbPkRLO55EQZwOREgMbkRO/M
5ERN0+REu9nkRBng5ESA5uRE5uzkRFXz5ESz+eREGQDlRJAG5UTvDOVETRPlRLsZ5UQhIOVE
gCblROYs5URVM+VEsznlRCFA5USIRuVE70zlRFVT5US7WeVEGWDlRIhm5UTmbOVEVXPlRLt5
5UQqgOVEgIblRO+M5URNk+VEu5nlRBmg5USApuVE5qzlRFWz5US7ueVEIcDlRIjG5UTvzOVE
VdPlRLvZ5UQh4OVEiOblRObs5URV8+VEu/nlRCEA5kSIBuZE5gzmRFUT5kSzGeZEGSDmRIAm
5kTvLOZEVTPmRLs55kQZQOZEiEbmRO9M5kRVU+ZEs1nmRBlg5kSIZuZE72zmRFVz5kSzeeZE
GYDmRICG5kTvjOZEVZPmRLOZ5kQhoOZEgKbmRO+s5kRVs+ZEu7nmRCHA5kSIxuZE5szmRE3T
5kSz2eZEGeDmRIjm5kTv7OZETfPmRLv55kQhAOdEgAbnROYM50RVE+dEuxnnRBkg50SAJudE
7yznRFUz50S7OedEGUDnRIBG50TvTOdETVPnRLtZ50QhYOdEiGbnROZs50RNc+dEu3nnRCGA
50SAhudE5oznRFWT50SzmedEIaDnRICm50TmrOdEVbPnRLu550QhwOdEiMbnRO/M50RV0+dE
u9nnRBng50SQ5udE5uznRE3z50S7+edEIQDoRIgG6ETmDOhEVRPoRLMZ6EQZIOhEgCboRO8s
6ERNM+hEsznoRCFA6ESARuhE90zoRE1T6ESzWehEGWDoRIhm6ETmbOhETXPoRLt56EQhgOhE
iIboROaM6ERVk+hEu5noRBmg6ESApuhE5qzoRFWz6ES7uehEIcDoRIjG6ET3zOhETdPoRLvZ
6EQh4OhEiOboRO/s6ERN8+hEu/noRBkA6USIBulE5gzpRFUT6USzGelEGSDpRIAm6UTmLOlE
VTPpRLs56UQZQOlEiEbpROZM6URNU+lEs1npRBlg6USAZulE5mzpRFVz6US7eelEIYDpRICG
6UTmjOlETZPpRLOZ6UQZoOlEgKbpRO+s6URVs+lEu7npRCHA6USIxulE78zpRE3T6USz2elE
GeDpRIjm6UTv7OlETfPpRLP56UQZAOpEgAbqRO8M6kRVE+pEuxnqRCEg6kSIJupE7yzqRE0z
6kSzOepEGUDqRIhG6kTvTOpEVVPqRLNZ6kQZYOpEiGbqRO9s6kRVc+pEs3nqRCGA6kSIhupE
74zqRE2T6kS7mepEGaDqRIim6kTvrOpEVbPqRLO56kQZwOpEiMbqRObM6kRN0+pEs9nqRCHg
6kSI5upE7+zqRE3z6kS7+epEGQDrRIgG60TvDOtEVRPrRLsZ60QZIOtEiCbrROYs60RVM+tE
uznrRCFA60SARutE70zrRE1T60S7WetEIWDrRIBm60TvbOtEVXPrRLt560QhgOtEgIbrROaM
60RVk+tEu5nrRCGg60SAputE76zrRE2z60S7uetEGcDrRIjG60TmzOtEVdPrRLPZ60QZ4OtE
iObrRO/s60RV8+tEu/nrRBkA7ESABuxE7wzsRE0T7ES7GexEGSDsRIAm7ETmLOxEVTPsRLM5
7EQhQOxEiEbsROZM7ERNU+xEu1nsRBlg7ESIZuxE5mzsRE1z7ES7eexEGYDsRICG7ETvjOxE
TZPsRLOZ7EQZoOxEgKbsRO+s7ERVs+xEu7nsRCHA7ESIxuxE78zsRE3T7ESz2exEGeDsRIDm
7ETm7OxEVfPsRLP57EQZAO1EgAbtRO8M7URNE+1EuxntRBkg7USIJu1E7yztRE0z7US7Oe1E
IUDtRIBG7UTvTO1ETVPtRLtZ7UQZYO1EiGbtRO9s7URNc+1Es3ntRCGA7USAhu1E74ztRFWT
7US7me1EGaDtRIim7UTvrO1ETbPtRLu57UQZwO1EiMbtRObM7URV0+1Es9ntRCHg7USI5u1E
5uztRE3z7US7+e1EIQDuRIAG7kTmDO5EVRPuRLsZ7kQhIO5EgCbuROYs7kRNM+5EsznuRCFA
7kSIRu5E5kzuRFVT7kSzWe5EIWDuRIBm7kTvbO5ETXPuRLt57kQZgO5EgIbuROaM7kRNk+5E
u5nuRCGg7kSIpu5E5qzuRFWz7kS7ue5EIcDuRIjG7kTmzO5ETdPuRLvZ7kQh4O5EgObuRObs
7kRV8+5Eu/nuRCEA70SABu9E7wzvRFUT70SzGe9EGSDvRIgm70TmLO9EVTPvRLs570QZQO9E
gEbvROZM70RNU+9Es1nvRCFg70SIZu9E5mzvRFVz70S7ee9EKoDvRICG70TmjO9EVZPvRLuZ
70QZoO9EgKbvROas70RNs+9Es7nvRBnA70SAxu9E5szvRE3T70Sz2e9EGeDvRIDm70Tv7O9E
TfPvRLv570QZAPBEgAbwRO8M8ERVE/BEwxnwRCEg8ESIJvBE5izwRFUz8ES7OfBEGUDwRIBG
8ETmTPBETVPwRLNZ8EQhYPBEgGbwROZs8ERVc/BEu3nwRCGA8ESAhvBE5ozwRE2T8ESzmfBE
GaDwRICm8ETvrPBEVbPwRLO58EQZwPBEgMbwRObM8ERV0/BEs9nwRBng8ESA5vBE7+zwRE3z
8ES7+fBEGQDxRIAG8UTvDPFETRPxRLsZ8UQhIPFEiCbxRO8s8URNM/FEsznxRBlA8USARvFE
5kzxRE1T8USzWfFEGWDxRIhm8UTvbPFETXPxRLN58UQhgPFEiIbxROaM8URVk/FEu5nxRBmg
8USIpvFE76zxRFWz8USzufFEGcDxRIDG8UTmzPFETdPxRLPZ8UQh4PFEiObxRObs8URN8/FE
s/nxRBkA8kSIBvJE5gzyRE0T8kSzGfJEISDyRIgm8kTmLPJEVTPyRLs58kQZQPJEgEbyROZM
8kRNU/JEs1nyRBlg8kSIZvJE5mzyRE1z8kS7efJEIYDyRIiG8kTvjPJEVZPyRLOZ8kQZoPJE
gKbyRO+s8kRNs/JEs7nyRBnA8kSAxvJE78zyRE3T8kS72fJEGeDyRIjm8kTv7PJEVfPyRLP5
8kQZAPNEgAbzROYM80RVE/NEuxnzRBkg80SIJvNE5izzRFUz80S7OfNEIUDzRIBG80TmTPNE
VVPzRLNZ80QZYPNEiGbzROZs80RNc/NEu3nzRBmA80SIhvNE5ozzRE2T80SzmfNEGaDzRIim
80TmrPNEVbPzRLO580QhwPNEiMbzRO/M80RV0/NEs9nzRBng80SI5vNE5uzzRFXz80Sz+fNE
IQD0RIAG9ETmDPRETRP0RLMZ9EQZIPREiCb0RO8s9ERVM/REszn0RBlA9ESARvRE5kz0RFVT
9ES7WfREGWD0RIhm9ETvbPRETXP0RLt59EQhgPREgIb0RO+M9ERNk/REu5n0RCGg9ESIpvRE
5qz0RFWz9ESzufREGcD0RIDG9ETmzPRETdP0RLvZ9EQZ4PREiOb0RPfs9ERV8/REu/n0RCEA
9USIBvVE7wz1RFUT9USzGfVEISD1RIAm9UTmLPVEVTP1RLs59UQhQPVEgEb1RO9M9URNU/VE
s1n1RBlg9USIZvVE72z1RE1z9US7efVEIYD1RICG9UTmjPVETZP1RLuZ9UQZoPVEiKb1ROas
9URNs/VEu7n1RBnA9USIxvVE5sz1RFXT9US72fVEIeD1RIjm9UTm7PVEVfP1RLP59UQZAPZE
iAb2ROYM9kRVE/ZEuxn2RBkg9kSAJvZE7yz2RE0z9kSzOfZEIUD2RIBG9kTmTPZETVP2RLNZ
9kQhYPZEiGb2ROZs9kRVc/ZEs3n2RBmA9kSAhvZE74z2RFWT9kSzmfZEGaD2RIim9kTmrPZE
TbP2RLu59kQZwPZEgMb2RObM9kRV0/ZEs9n2RCHg9kSI5vZE5uz2RFXz9kSz+fZEIQD3RIAG
90TvDPdETRP3RLMZ90QZIPdEiCb3RO8s90RNM/dEszn3RBlA90SARvdE5kz3RE1T90S7WfdE
GWD3RIhm90TmbPdETXP3RLN590QhgPdEiIb3ROaM90RVk/dEs5n3RCGg90SIpvdE76z3RFWz
90SzufdEGcD3RIDG90TmzPdEVdP3RLPZ90Qh4PdEgOb3RO/s90RN8/dEs/n3RCEA+ESIBvhE
5gz4RFUT+ES7GfhEISD4RIgm+ETvLPhEVTP4RLM5+EQZQPhEiEb4RO9M+ERNU/hEs1n4RBlg
+ESAZvhE72z4RE1z+ES7efhEGYD4RICG+ETvjPhETZP4RLOZ+EQZoPhEiKb4ROas+ERVs/hE
s7n4RBnA+ESIxvhE5sz4RFXT+ES72fhEGeD4RIDm+ETv7PhETfP4RLP5+EQZAPlEgAb5ROYM
+URNE/lEsxn5RCEg+USIJvlE7yz5RFUz+US7OflEGUD5RIBG+UTmTPlETVP5RLNZ+UQhYPlE
gGb5ROZs+URVc/lEs3n5RBmA+USAhvlE5oz5RFWT+US7mflEIaD5RICm+UTmrPlEVbP5RLu5
+UQhwPlEgMb5RObM+URN0/lEu9n5RBng+USA5vlE7+z5RFXz+US7+flEGQD6RIAG+kTmDPpE
VRP6RLMZ+kQZIPpEgCb6RO8s+kRNM/pEuzn6RBlA+kSARvpE70z6RE1T+kS7WfpEGWD6RIBm
+kTmbPpEVXP6RLt5+kQZgPpEgIb6ROaM+kRVk/pEs5n6RBmg+kSApvpE5qz6RE2z+kSzufpE
GcD6RIDG+kTvzPpETdP6RLPZ+kQZ4PpEgOb6RO/s+kRV8/pEu/n6RCEA+0SABvtE7wz7RFUT
+0SzGftEISD7RIAm+0TmLPtETTP7RLs5+0QZQPtEiEb7RO9M+0RNU/tEu1n7RBlg+0SIZvtE
5mz7RE1z+0SzeftEIYD7RIiG+0TvjPtETZP7RLOZ+0QZoPtEgKb7RO+s+0RNs/tEu7n7RBnA
+0SIxvtE5sz7RFXT+0Sz2ftEIeD7RIjm+0Tv7PtETfP7RMP5+0QZAPxEgAb8RO8M/ERVE/xE
sxn8RBkg/ESIJvxE5iz8RE0z/ES7OfxEGUD8RIhG/ETmTPxETVP8RLNZ/EQqYPxEiGb8RO9s
/ERVc/xEu3n8RBmA/ESAhvxE74z8RFWT/ES7mfxEGaD8RICm/ETmrPxEVbP8RLu5/EQZwPxE
gMb8RObM/ERN0/xEw9n8RBng/ESI5vxE7+z8RFXz/ES7+fxEIQD9RIgG/UTvDP1ETRP9RLsZ
/UQhIP1EiCb9ROYs/URNM/1Euzn9RBlA/USIRv1E5kz9RE1T/USzWf1EIWD9RIBm/UTmbP1E
TXP9RLN5/UQZgP1EgIb9ROaM/URVk/1Es5n9RCGg/USIpv1E76z9RFWz/US7uf1EGcD9RIjG
/UTvzP1EVdP9RLPZ/UQh4P1EgOb9RObs/URV8/1Es/n9RBkA/kSIBv5E5gz+RE0T/kS7Gf5E
ISD+RIAm/kTvLP5EVTP+RLs5/kQZQP5EgEb+ROZM/kRVU/5Es1n+RBlg/kSAZv5E5mz+RFVz
/kSzef5EIYD+RICG/kTmjP5EVZP+RLuZ/kQZoP5EgKb+RO+s/kRVs/5Es7n+RCHA/kSAxv5E
78z+RE3T/kSz2f5EIeD+RIDm/kTm7P5EVfP+RLP5/kQZAP9EiAb/RO8M/0RVE/9Esxn/RCog
/0SAJv9E7yz/RFUz/0S7Of9EIUD/RIhG/0TmTP9EVVP/RLtZ/0QZYP9EgGb/ROZs/0RNc/9E
s3n/RBmA/0SAhv9E5oz/RE2T/0Szmf9EGaD/RICm/0TmrP9EVbP/RLu5/0QhwP9EgMb/RO/M
/0RV0/9Eu9n/RCHg/0SA5v9E7+z/RFXz/0Sz+f9EDAAARUADAEV3BgBFqgkARd0MAEUMEABF
QBMARXcWAEWmGQBF2RwARRAgAEVEIwBFdyYARaopAEXdLABFDDAARUAzAEV3NgBFpjkARdk8
AEUQQABFREMARXJGAEWuSQBF3UwARQxQAEVEUwBFd1YARapZAEXdXABFDGAARURjAEVyZgBF
qmkARd1sAEUQcABFRHMARXJ2AEWqeQBF3XwARQyAAEVEgwBFcoYARaqJAEXdjABFDJAARUCT
AEV3lgBFqpkARdmcAEUMoABFQKMARXKmAEWqqQBF2awARQywAEVAswBFd7YARaq5AEXZvABF
EMAARUDDAEVyxgBFqskARdnMAEUQ0ABFQNMARXLWAEWm2QBF3dwARRDgAEVE4wBFd+YARabp
AEXZ7ABFDPAARUTzAEV39gBFpvkARdn8AEUQAAFFQAMBRXcGAUWqCQFF3QwBRQwQAUVEEwFF
chYBRaoZAUXZHAFFDCABRUAjAUV3JgFFqikBRdksAUUMMAFFQDMBRXc2AUWqOQFF2TwBRRBA
AUVEQwFFckYBRapJAUXZTAFFDFABRUBTAUVyVgFFplkBRd1cAUUQYAFFQGMBRXdmAUWmaQFF
3WwBRQxwAUVAcwFFcnYBRap5AUXZfAFFEIABRUSDAUV3hgFFpokBRd2MAUUMkAFFRJMBRXKW
AUWqmQFF3ZwBRQygAUVEowFFcqYBRaqpAUXdrAFFELABRUSzAUVytgFFprkBRd28AUUQwAFF
QMMBRXLGAUWqyQFF</AssayXData><AssayYData Points="3000">TvE7QE8dPEBW3TtA/rg7QOf1O0DZpDtAGsM7QAHKO0D22DtAxHE7QJrSO0AH1jtA0qs7QJTM
O0DiCDxAr8Q7QOOpO0Ds7TtADZg7QKuoO0Dt2ztALLc7QIY5PEAX2DtA2s47QInwO0D3yDtA
zNs7QBzCO0CBzDtAmuc7QDziO0DXdDtA5PA7QFLPO0DBejtA4AQ8QLToO0CKuDtAMtM7QBHp
O0A6jjtAO4g7QLm6O0D0lztA6aM7QKWaO0BC2ztAoN07QBi9O0A+3ztAcbA7QJKWO0B2hDtA
2fE7QMOPO0DMfTtAQ8g7QJ/FO0BY/TtAMc87QDzBO0DJyTtA0Pc7QAi5O0BXXjtAqYE7QBvg
O0C13DtAmsI7QO6hO0CUtTtAo6k7QNe5O0BisjtAJc87QGiuO0DQjjtA7Zg7QNdFO0A+rjtA
nV87QGuRO0BzdTtALL87QNChO0AafDtAE4g7QFCPO0DSWjtA4MA7QGFiO0A6+ztACeI7QN2I
O0CQdTtAfrQ7QNdoO0BWsjtAktg7QJqyO0AEgDtAsJk7QOfEO0AliDtAhZU7QJBLO0D9uTtA
a5U7QP93O0DOhDtA05c7QFzcO0D3iDtAAr47QGOTO0CQtjtAC5c7QP3RO0CMVTtAW247QFNn
O0AgWDtAA1o7QHt1O0CblDtAJoo7QHlwO0BcdTtAdI47QO5BO0ChaTtAgpI7QPhQO0DneTtA
Wb87QNRZO0AOijtAWV87QAaFO0B+pztALqI7QLOnO0CgaDtAczI7QLaKO0CfNTtAHCc7QD9O
O0COjjtAUlU7QFCEO0CdRDtAgYQ7QO2bO0CKtjtAaYA7QGc+O0DEpDtAolA7QGZzO0C4jztA
izM7QOuJO0DUcDtAPiE7QCU+O0DLQztAE5M7QF9wO0CqRTtApGk7QFlpO0BEWztArDk7QEY+
O0CerTtAL2E7QN50O0DcnjtAMDI7QClnO0DuTjtAgFU7QG+4O0DiXDtAO107QEe8O0CiWztA
lD87QIBOO0DiWTtAL1Y7QBpbO0AdLTtAbkA7QM2GO0B4cjtAdlg7QJwOO0AISztAIjU7QICP
O0BDVztAbX87QB+KO0AJUTtA0kw7QBRrO0DLfTtAlO46QJxZO0COTjtAQ0U7QOxOO0BzdjtA
TRM7QG5+O0AITjtAEng7QEFXO0DVXTtAnk47QAdhO0BQKztA8iU7QOtEO0CqZDtAnUU7QP5Q
O0DXVDtADGo7QFefO0AaVDtAhLU7QA05O0CQYDtAczo7QKtHO0BNpDtAIlg7QNEwO0AeNTtA
FRs7QNhmO0DvaDtA11I7QClGO0CB6zpArCg7QBFTO0CeJTtAbDU7QJ1IO0DCXztAMyk7QMv/
OkB19TpAwFo7QNwkO0CLZTtA1vg6QCNMO0BRAztAdAM7QEZ9O0CDAjtAd/86QPECO0D0RTtA
/AA7QCp/O0DcRTtAq207QN5RO0A7QztAPsU6QIZIO0DrKDtA7TM7QB8oO0B++TpALjo7QKvY
OkCjMDtAFVU7QIokO0Dg4zpAxUc7QKA4O0DABjtAp9A6QOwAO0DGbTtAu9U6QNY8O0BHTTtA
uBk7QNsMO0AFGztA6SM7QO08O0A9KDtAuCY7QJg4O0AKLDtA1Oo6QIk1O0DwfDtARBQ7QHnx
OkAlAztAEz07QKT0OkB+LDtA8RU7QPghO0DTKjtAgiQ7QNEZO0AdKjtAOj07QOQDO0DfADtA
tNQ6QDFiO0Ct8zpA7TI7QFQLO0AcMjtApUg7QKs6O0A6FztAI/86QLoSO0AaMDtA8g47QNH8
OkBTKjtAbVE7QLcOO0CzTjtAd8g6QI40O0Bo5jpA6GQ7QC0KO0BXETtA8EE7QAL7OkDQGDtA
Rv06QEksO0Du4zpAtxg7QMm5OkDT4zpAmkI7QOHVOkBvMjtAcBs7QE8UO0DS/DpARuY6QEbI
OkATEDtABDs7QALxOkDW1zpAoeg6QDMPO0DpoTpAD9k6QCYtO0CN6jpAYdQ6QK/WOkCXzjpA
bkY7QAj5OkC++zpAcQw7QIHpOkDt+zpAwj07QIziOkCgNjtA++A6QDfzOkBmEDtAVOM6QBlN
O0B7+zpAhro6QBLyOkAyOztAEhg7QCgfO0CC9jpAycs6QD0wO0AH+DpAlAI7QCXKOkCX5zpA
nq06QDsdO0B/XDtA9Rs7QNTyOkC60TpAx306QI/7OkDS/zpATMQ6QK78OkCmEDtAbvU6QHP2
OkAQJztALAE7QHzlOkC57DpAiBA7QFjEOkDuITtAIsw6QJbyOkCVzTpArN46QLLgOkAABjtA
wyo7QMDlOkBi1TpAGwM7QFrjOkAeBztA1+A6QPE8O0Ab2zpAw+c6QADTOkC+tDpAVww7QPCu
OkDwETtAhAE7QOIcO0B69DpAzTA7QGjoOkBWCTtAxi47QIn0OkBW7DpAzA47QIX8OkBh3jpA
Tto6QEYIO0C04TpA7CU7QBEMO0CHBztAe/w6QLuzOkBF9DpACPw6QHnrOkCvyDpAmak6QPbL
OkCBqzpAEQ87QJq6OkC7AztAg/s6QPy9OkBK2jpAGtw6QCHSOkDEpDpA/8Q6QCm3OkCm+DpA
qdQ6QLcLO0DsozpAd906QN/mOkBi1zpAo+w6QFiJOkBFuzpAQ946QKfGOkApwDpAV9w6QIDD
OkAz/TpAaPg6QPPIOkA/ATtAWfg6QDzKOkBysjpAUuw6QDQNO0CU1jpA5ek6QD3OOkAr/DpA
/Zc6QPaxOkBdzjpAlbI6QDPdOkDQ7zpA1PQ6QOGxOkDZ6zpAYuY6QLwFO0CYtzpAJ7g6QCns
OkBAujpAqP46QIIYO0APmjpA5t46QF3YOkAh3DpAZv06QMOdOkDUpTpAqZk6QCXNOkAahjpA
ttU6QFLbOkAl7jpAHf06QGWZOkD1szpADqE6QPnCOkBnkDpAVdA6QNvuOkDqlDpAi8Q6QNrz
OkA76TpAUto6QDZ2OkDA5zpAPuo6QHSsOkDPAztAyw07QBqLOkB4ojpAQOA6QJylOkB9rjpA
f886QPgAO0CBkzpA2No6QObLOkC29TpAbbY6QKG8OkBKrDpACpA6QG2eOkBNuTpA/446QEzQ
OkCLvjpAjIA6QEmiOkDqijpA1YU6QDh2OkD3/DpAH9A6QDqbOkDCgzpAENM6QKGvOkCKwjpA
/pk6QOmuOkB/tzpApI46QA2KOkBD2TpAz8w6QA+0OkDovzpA6J46QB1lOkB7ZDpANF86QGmL
OkCznDpALqM6QIelOkDOpTpA4m46QKipOkCUazpA+H86QI2WOkCPhjpA4pI6QGjOOkASiDpA
fNo6QEqeOkDiazpAaq86QAeqOkAxhjpA1446QATkOkAKozpA1LU6QGWDOkB8lzpAa7g6QLHc
OkBbNzpAD6A6QEeDOkDdszpAxGs6QNzeOkAKvjpADts6QLFaOkB5rDpA64Q6QDAiOkCrwzpA
cNo6QOx3OkBWvzpAuJM6QNBuOkAn2TpAVqQ6QPymOkBp9TpAjok6QCaROkBmjTpALKY6QIOi
OkD2dTpAkHE6QOusOkARczpA+p46QJFzOkBoujpAO8g6QJNmOkAnqjpAPWs6QE2xOkBDhDpA
epE6QEdwOkBRsDpAtIU6QLSbOkDZajpALX06QE9zOkCAnTpAbYE6QNx5OkDPfjpAv4k6QLB+
OkAXeTpAtVs6QASIOkD0cDpAKH46QOvUOkDGdTpAhdo6QD28OkCLbjpAkpo6QAJYOkAVtTpA
0kw6QJGEOkC0jTpAGYU6QIucOkBBSzpAS746QFJxOkBtnzpAy4I6QAhsOkAedDpAtm86QGRV
OkCDxTpAX2g6QDldOkCohTpAlaQ6QMtBOkB0vDpAW4E6QJlkOkDuezpA0ps6QNt1OkCynTpA
low6QMeXOkAWkzpAWDI6QI1XOkBphjpAx346QAI6OkCLmDpAWys6QNOXOkClnTpA7jY6QDix
OkArpDpAwoA6QM2JOkCOdDpASls6QMtxOkApaTpAzKc6QI1iOkCkYzpATcc6QFauOkCndjpA
mYQ6QDRmOkCsPzpAGqg6QLecOkC6XjpAS2Q6QKZkOkAPfTpAuow6QLR3OkCjdzpAWIw6QBNA
OkAbbjpAMYQ6QJAyOkCvbTpAilw6QNYtOkA2eDpAnpQ6QA7AOkCvTDpAuIs6QJ6tOkAicDpA
71c6QKFdOkBsHDpARHI6QLFJOkCEOzpAqzw6QCtYOkCiITpA+2E6QIxUOkD6LzpAbm46QMBL
OkDrXTpAvYo6QMIMOkAXfTpA9VY6QOWjOkACgTpAZzo6QDp3OkBbbDpATU46QC5ZOkCOvTpA
cZU6QDRWOkD1XzpAyWc6QGZhOkCPYTpAFlw6QAEqOkBVRjpA2Eo6QAlDOkCQFjpAAks6QL4J
OkBJfDpAdYs6QEtTOkCbTzpAZVg6QD0UOkAHPDpA3lo6QG4sOkA2nzpAsiQ6QNBHOkBLSzpA
JFg6QBwIOkBdoDpASXw6QCRoOkDhWjpA9K06QK9zOkCjlDpAdjU6QB0/OkA7HjpAljo6QGBX
OkB1bTpANy06QMFJOkCBOTpAYmA6QGMdOkDkETpAlUI6QOswOkARDTpAMiM6QPs1OkAnDzpA
ai86QOsvOkA98jlA70c6QPhZOkCOMjpAljI6QPUvOkDnazpAQks6QO8mOkC2TDpAdRU6QIgE
OkDiHzpAjV06QBM/OkAFhDpAOxM6QO47OkAdcjpAtho6QH5zOkAqdTpAxDs6QEsYOkAFaDpA
hyw6QDw0OkBRMDpAPmE6QKlHOkAfGjpAC1g6QNU9OkAK/TlAZjY6QEFGOkC+OzpAFz86QACX
OkAWOzpATx06QAtBOkAWPzpAt086QGI7OkB8jTpA/G46QHY6OkB4VjpAmAk6QBNeOkCcRTpA
zyU6QAplOkAQ8zlARk46QKgcOkCoSDpAric6QHwLOkA9PzpAxR86QCX2OUAhXTpA5CY6QFFB
OkC0RDpABR86QDNOOkALKDpANCs6QMwYOkDDOjpAACY6QPUrOkBc7TlA+2w6QBjzOUCcYzpA
tk86QCVzOkALSTpAcFg6QJMhOkAHLjpAFFg6QK4dOkCn+zlAvwg6QDc3OkDpIjpA6wQ6QLNf
OkC9SDpAFIA6QDpPOkB5GzpAHwY6QJJlOkAsajpA1P85QNgrOkDQ6DlAGXg6QPEbOkDoNjpA
Neo5QGQvOkBl+DlAE0w6QFk/OkCzPjpAdiE6QCMzOkCRPDpAIVQ6QDkpOkDhJDpAOA86QLAj
OkAfRTpAJyk6QNkOOkBM3DlAcgk6QAwkOkCDBzpAIf85QJRlOkAcDDpADz86QBhTOkDjGDpA
mTo6QA/sOUBSDjpAhsg5QDMcOkAoMzpAGUg6QPIZOkDsWDpA5zs6QD21OUBdPDpAcQg6QMpL
OkB6WDpA9fQ5QB4COkCjQzpABHQ6QF0sOkCVwjlA8yo6QCbeOUCLGjpA0lI6QJf+OUAjEDpA
xiE6QCcxOkAWPTpAXfw5QHr2OUBnCTpATh06QKLvOUAK1jlAxOc5QJHnOUDm+zlAAPk5QLRG
OkCnDDpAOQA6QJsKOkDO9zlAaC86QIr+OUAt0jlAW/U5QAbQOUB/9TlAk/85QNm/OUCoKDpA
jP05QJIwOkCGqDlAyfg5QM/sOUBkLTpAoQE6QEcwOkD86zlAawo6QK4xOkAq+DlAPCw6QJYf
OkA9BDpAUgA6QErbOUDfMjpAufQ5QO3dOUAp5TlAmvc5QIUAOkCXCDpAaBc6QLT6OUBS3TlA
X/45QMgmOkDJ5zlALN45QNIdOkD04jlAY1g6QCo4OkDPEDpAoAI6QIPwOUCyCjpAKTA6QE/Y
OUDarTlAzh06QPvtOUDh/zlAcN05QGsQOkBJ+zlAMdE5QCAZOkB5YzpAKN45QBrsOUDHGzpA
evI5QOUmOkAr8DlAgR86QIEKOkB7FDpAtPU5QMrJOUA54TlAg885QCAlOkA0OjpAFwg6QO/3
OUCkADpA/wo6QF2oOUBcvTlAFhg6QPQEOkA4AzpANwU6QMjrOUCzIDpABfs5QOEiOkAe5TlA
cR86QCnxOUAa4TlA5Ak6QN4hOkA53TlARsc5QKalOUAMtjlAN6w5QCYJOkCU1TlAHuY5QJcb
OkBJ1zlAg9Q5QB+hOUAm5zlA6Mo5QMMFOkCPKDpAgv45QK3hOUBswzlAKuQ5QMIoOkBQOzpA
auY5QA8HOkAlDzpAULs5QNzaOUAX8jlAjuo5QMilOUCq4DlAnAQ6QOcBOkAiIDpAgfA5QJP/
OUD3HTpA2qY5QAvtOUAyGTpA0u45QEvuOUA5xjlAZMo5QGoqOkBs8jlA5OU5QA7UOUDXsjlA
xd45QG7bOUBVFDpAFtk5QFDYOUCU8TlAGRY6QJzjOUB9wzlAJuw5QFLkOUCw7DlAmN05QD4i
OkBPtTlAsdU5QG2dOUCFFTpAzaw5QBPyOUBSpzlApx06QLCVOUCxxjlA5sk5QCYROkAfAzpA
5eY5QN/8OUB+2zlAjM45QNDuOUB54DlA6sk5QHzVOUAy4TlAO+o5QB/+OUCg1jlATZ45QCma
OUDazTlA2fs5QMbZOUCcxDlAfe85QErkOUAgyTlA5uk5QMjcOUA3BDpAQpk5QOrSOUAksTlA
J+o5QCbrOUDvrDlAx+w5QD63OUATyjlAKOo5QNkDOkBaADpAcMo5QP4IOkDYCzpANLU5QEYZ
OkAd9jlAHPA5QLMBOkCqODpAgfM5QIBJOkBWsDlA4wQ6QDneOUANwzlA19M5QATaOUBKsjlA
CxY6QC+hOUAF2zlAU8U5QBf0OUCljDlATdc5QMTqOUBrHTpA0b85QJy4OUD90TlAsrA5QHKv
OUAl8DlAeBo6QGqdOUDA2zlAatQ5QOK6OUCu2DlA1ds5QEn+OUDZwTlAX+U5QPDSOUCEsjlA
3LI5QLq8OUAw7DlA86I5QGbuOUDQqjlAVac5QNjPOUBD0TlAUrc5QISBOUD4rTlAZ7U5QBFs
OUDkdTlAqec5QMqUOUBk2DlAAs45QKafOUBwxDlAMMI5QC2TOUAa3jlAntQ5QJyuOUDm7zlA
0Z45QCLCOUCuyTlAXZg5QKeXOUA2lzlAOZM5QPHPOUAvujlAm8U5QOzMOUAI0zlA2rY5QDSH
OUCz9jlAd6A5QHPMOUCiqzlA2wI6QDKtOUDzyTlAZNU5QIjoOUC4tjlAG5o5QImUOUAMyDlA
KtE5QF3nOUClhjlAlZI5QKiyOUDAtzlANbQ5QP7LOUDY4jlAeLw5QGKyOUACdzlAHLM5QMpw
OUD75zlAv6w5QKx9OUAFoTlAFMI5QPz7OUCJyjlA/7s5QM+ZOUAtujlAg8A5QLaQOUB1qDlA
wek5QGetOUBqwDlAbgY6QMDeOUCIfzlAnW45QEmWOUArnDlA8+k5QIa/OUBq4jlA+IA5QM+e
OUDMhzlAzoc5QPekOUACfjlAH7s5QL6pOUB6iDlAdo85QJ7JOUDctzlAR5k5QMTCOUBerDlA
PK45QHWfOUCyzjlAVt05QJKsOUABpDlAY9E5QFTMOUCE2TlAid05QF6uOUBtnjlAf6U5QG6e
OUBlvTlAr4M5QHuDOUBjkjlAB4s5QBWFOUAkyTlAQXw5QBRrOUBysDlAM9M5QFDAOUCznzlA
Hk05QFZVOUBXzTlAHqo5QJasOUANuTlA+Ks5QHi1OUBbuzlAoI05QFWGOUBXgDlAXZ45QN1n
OUBQnjlAmqM5QMV1OUC5oDlA25M5QJyzOUAQcDlAl4Q5QOeqOUCblDlA9vA5QB3EOUCHeTlA
7m05QFqbOUCuoDlAel45QHmAOUAbzDlAPco5QKeAOUB09TlAvn45QO+BOUCoZzlA4605QDCl
OUBs3TlA7MU5QHzKOUAXojlAtbc5QG2HOUBvyDlAYXg5QEdkOUCobDlAOYk5QEmhOUClpzlA
NIE5QMmpOUDYwjlANNM5QI5iOUAIrzlAs5E5QMxqOUBltjlAlmk5QH2kOUBjZzlAFpM5QEik
OUAzdDlAToM5QMDFOUBikDlANpw5QIG3OUARkjlAAnQ5QHmJOUAH8TlAuVw5QLemOUAdlzlA
qFk5QMzIOUCTojlAWng5QDRGOUAMoDlA56g5QH2aOUCilzlAmW05QB+bOUDHZTlA80k5QHnR
OUBiuTlAc2g5QDOqOUAmXjlAV5Y5QFR4OUDouzlAmtM5QMFWOUDzkzlAcVA5QGK2OUDxgzlA
HIo5QMatOUAnkzlAXpg5QFisOUDb4TlAm4U5QA2KOUAWsjlAyWc5QO5yOUC8rzlABLk5QFWn
OUCsZDlAnZ85QEFIOUAeMDlA5kE5QClsOUAeTDlAa5E5QJy5OUBTgzlAzLM5QF1VOUAgPDlA
PW05QKBrOUAmZzlAnE85QMXIOUAqmjlAe4s5QAZwOUBDeDlA2Vs5QLmiOUBmnTlAdVg5QDxS
OUA1XTlA/Jg5QKqZOUAAfDlAMak5QN5vOUCXnjlAZGQ5QBN/OUBteTlAnVQ5QEOiOUB7bDlA
c2U5QAG9OUDZYzlA3XA5QGRSOUDbezlA9pI5QNPLOUAdmzlAblQ5QNxqOUCAdTlAfIQ5QCtp
OUA4fTlA42o5QJZxOUCtpjlAihU5QA6qOUC/mjlAeEs5QAWdOUCSijlA/585QCRzOUBSmjlA
ulM5QCt1OUDHozlAu1g5QNNVOUCLdTlAu0Y5QP+eOUDHajlA2IU5QIxmOUC8cjlAEYw5QBx9
OUCEQDlAN0E5QAJrOUDaqjlA5GE5QIRBOUAlgDlAl0s5QJtaOUDTgTlAlIo5QJKTOUBtWzlA
OVc5QLF2OUCjijlAs4A5QECpOUDrnjlATJ85QKFSOUAxojlA64k5QAdoOUC2jTlARPc4QJVA
OUCCfDlAzpE5QG1WOUBNkjlA84Q5QId8OUCMljlAG205QOI4OUDBTjlAwUg5QPaLOUC5dDlA
aFE5QJZ7OUC6gDlAL0I5QANiOUAXkzlAMls5QJt0OUAObDlAnHM5QFNjOUDsiTlA2qI5QAJU
OUAOlDlA8Wg5QHszOUAHSDlA9m85QO9eOUAZbzlADXc5QN5NOUDEgjlAnGo5QAaKOUCIkzlA
BmM5QDKLOUANajlAKIE5QN5oOUBHgjlA0Gk5QFKAOUAoWDlAamY5QKdROUAsfjlABic5QC9M
OUBYeTlAEFU5QBV6OUCvdzlAiWU5QJ5XOUCtkzlAoFI5QMEyOUD7XjlAdEw5QNJ4OUCiQzlA
e3Y5QKFqOUCRZTlApwY5QHOFOUDkTDlAU3Q5QNFnOUA1SjlABIU5QBJJOUCydTlACUA5QI5J
OUB+dzlAsSc5QEGCOUDgczlACWk5QB49OUCH/zhA1T85QFFkOUAonTlAA3c5QLhgOUBLTDlA
xzQ5QORKOUBMOzlAEWo5QAkrOUBTEzlAfj85QEBrOUD4QzlArVI5QLVWOUBUtjlAzXk5QJRO
OUB6fzlAU0s5QHxSOUBAZjlAamo5QL+TOUBsWTlAxiA5QHpcOUAQVjlAO3E5QGNQOUC+ezlA
vCg5QLk9OUCbPDlAzjY5QNU8OUC/SzlACzY5QIFkOUBYIzlAvk45QDWaOUBdDDlAzVE5QLYr
OUBubjlALCM5QFIvOUAhaTlAYE45QMk3OUBzNzlAST85QAFbOUBUcDlAMQ85QE0nOUDOfDlA
cr45QEx0OUDkaDlA9Us5QFNROUArVDlAzSc5QEJ7OUDWJDlAlJo5QOR0OUBYeDlAvm85QBMi
OUCTRDlA9yU5QOdLOUDIDjlAaQw5QEqAOUD5HzlAYhk5QCAwOUBjUDlA+5U5QKMuOUBHPTlA
lB05QLcEOUDqNzlARQY5QBFFOUCFCjlASzs5QA86OUBNNjlA20A5QJpkOUBWaDlALCw5QLQw
OUC4cDlAZUk5QDs0OUAcVjlAsSs5QDIROUD3XDlA3jo5QEY6OUCrZzlAzfs4QLkLOUBlMjlA
Eyw5QNA/OUDc2jhAAE45QBIOOUADNjlAljg5QKEkOUBYRzlAJXI5QAFYOUCdDDlAgiA5QAYn
OUCqRTlAjS85QBgpOUCrHjlA0V85QG0IOUCyFTlAtjY5QK1jOUBOcjlA6mA5QL1pOUBVPzlA
gF45QMRtOUCaKTlALXs5QDNcOUB0JzlAHiU5QB5NOUA0YTlAqSs5QOU9OUDZZDlALhc5QOY5
OUAHczlAdf44QH6UOUDpKzlAjeY4QGsrOUAvQjlA/4Q5QI8LOUCnLzlATE05QIcSOUAE+jhA
rVE5QIYrOUDLZDlA1V85QHkOOUA6VzlA5jc5QHwOOUAuODlA0io5QK8+OUDIejlAMSY5QD0v
OUAqJDlAlzI5QA5COUBuJjlAV4E5QGMGOUAmUDlAZnA5QKweOUCPBTlAswo5QC8mOUCf/ThA
uiQ5QHolOUAHOTlAsL44QBUkOUB6XDlAFiw5QN5BOUCvPjlAWjU5QPBLOUCrFTlAyB85QMZf
OUDf9ThA3Co5QHQEOUCfCzlA2gU5QD46OUAyTzlAUzI5QCkzOUBuHTlAgzk5QDoiOUCoTzlA
wv04QLwhOUD6FjlAiFs5QMYyOUDXLzlAOiM5QN/aOEB2FTlAxEk5QPxEOUBQPzlAFEI5QOT7
OEDOEjlAGvM4QBLjOEBoGTlAmG05QJQxOUCN2zhAzjc5QM1cOUCFHjlAGiA5QLYxOUDADjlA
PwY5QHENOUCQATlAR0A5QEMIOUDoCDlA9x45QM7ZOEBsQTlACQM5QKtCOUDbTDlAqDA5QF/c
OECmFjlANi45QMSIOUAi7DhAF1A5QC8xOUD0DjlAgQ85QNjiOEATEDlA8gk5QE4ZOUC3TDlA
a/Q4QPn4OECfLDlAOFA5QKguOUA2WjlA5CU5QHjsOEA8GzlA8yM5QH7aOEBWAjlAjgY5QPnT
OEDw1DhAKjc5QF73OEBHSDlApjc5QO7ROEAtZTlAOTA5QDUvOUCIZjlAvNA4QBwFOUCmNzlA
szo5QN8HOUDgVDlA1t44QA/wOED/6jhATxY5QFw3OUBMBzlAsDE5QFnWOEAjGTlAlSk5QG4Z
OUAjLzlA0yk5QLtEOUBaEjlAh/04QJcmOUCHTDlAdCc5QBUkOUCMEzlAJTc5QMktOUDQQDlA
ki45QNQUOUDbHDlACDc5QIReOUBMGTlAsuI4QKofOUAwKDlABhQ5QAXVOEAFWzlAnf44QEMa
OUANTTlAUR45QNz1OEAn2zhAwUk5QP64OEAY+DhAgSY5QAH7OEA98ThALSQ5QPMBOUBSGDlA
1/s4QGoYOUDbFjlAwg45QDQUOUCx9DhAyh45QEJlOUATBTlAxj05QDgJOUDO4DhAzv04QLTc
OEAFATlAWMI4QJL6OEDWHzlAeNE4QNQROUBw+ThAuv04QCT6OEBBCDlAOik5QJgAOUCsrzhA
Nys5QHASOUDi8jhAIgQ5QPgVOUCy/DhACx85QMjpOEDABjlAxTY5QB3wOECCFjlAUhw5QJD5
OEBr2zhA3eM4QIX1OEDZJzlAtbM4QE3uOECrCTlAjco4QGzvOEBggjhAMio5QCUaOUCk8ThA
cxA5QB0oOUDY4jhAGdU4QBUrOUBv/ThAai05QOP0OEBvzjhAHAc5QPgDOUCj/ThABP04QDRx
OUCg8zhA7A45QD/ROEAEAzlAHA85QNX9OEA+IjlAW9Q4QCYJOUDXEDlAId84QOEfOUBw3DhA
DQg5QCRXOUAt7zhA5iQ5QOf/OEBJEzlAPgc5QB4vOUCZAzlAtRI5QATbOEDC1ThAyBU5QCEi
OUBhCDlAK6U4QCH6OEAuDjlA8R45QGrEOEAeIzlAgK44QHjrOEDV7ThA5t44QM0kOUDLujhA
A/o4QEr2OEDyFTlA0xo5QDbsOEBuOzlABt04QJj1OECS6DhALdk4QGb2OEC/JTlAUvA4QFQ1
OUClrDhAFds4QFPROEAt0DhAhds4QFUZOUC62DhACDU5QO4tOUD27zhA2dY4QInFOEB5BzlA
QPs4QKguOUDx5jhAk904QOLXOECyzThA6+84QMC1OEAyBjlA7Dg5QK8TOUDI6DhA0dI4QFP1
OEDhHjlAFQ85QO36OEC38zhAI9E4QAnnOECp4DhAluw4QDwjOUASFzlAFOo4QN4MOUCP1zhA
3cY4QPwMOUBiyjhA5Og4QAv6OEAEBDlA1744QGzfOEBV2DhAHQ05QAo7OUBsyDhAl+Y4QKLr
OEDAXDlA++U4QOLoOEBY3ThArco4QFzGOEAq7jhAcJs4QNkCOUBYJzlAxeg4QPfyOECOIDlA
N/w4QAo2OUAyETlAvCA5QMflOEDt+ThA5A85QKIIOUAg2ThA2804QMuLOEB21DhAmwI5QJoc
OUAY7ThA1eU4QPvvOEAu+ThAlfA4QNPpOEAH8DhAFpk4QLLbOEBh6zhAMwk5QNf3OEC12jhA
JQQ5QOfoOECG5zhApfA4QG3AOEAlxDhAV9s4QIu2OEAqFDlAKtM4QF3sOECz3jhAp9U4QCu/
OEAZ4ThA4rU4QEboOEBqGDlAUPY4QHG8OEDznjhAkuI4QJ7nOEB63zhAbQs5QGFBOUCZwDhA
dOk4QFnAOEB81ThA/Kk4QNymOEBe3DhA2r84QGcxOUBGszhAmrw4QDPXOEBe2DhA3Mc4QD/Z
OEC1ITlA2dI4QEbQOEAyhDhAy6Q4QC7+OED/9jhA7r04QD7YOEDOpDhAY8o4QH32OEDZczhA
hAs5QN2zOEAN6DhAJa44QPvkOED2zDhA++Q4QLzBOEAb7zhAf6g4QEaoOED+5zhA0cI4QEzn
OEDMEDlA5tY4QGr9OECp5jhARt04QCIgOUDPxjhAfJ04QP+4OECCyThAYcw4QFi2OEDzyzhA
J9A4QFPMOEAymDhA3eM4QLruOEDiwDhAgvk4QBD8OEDRdzhAd+w4QELzOEBwGTlAkIo4QHXs
OEAj6zhA2tI4QMTPOEDO0DhAo8k4QPz+OEByBTlAebc4QBCrOECK6DhA8eg4QNieOEAYDTlA
5MU4QFPeOEDEyzhApPY4QMqZOECGrDhAPNQ4QJC2OED+5jhA5wc5QNfKOEBB9DhAzaE4QNTF
OEDBlzhAwQ05QNzyOEBWozhA/pU4QO0YOUDf5jhAqOw4QCXDOEAZAjlAQwU5QH7OOEC17DhA
mOQ4QNWZOEBf6jhAcK04QCWaOECYDjlAvQA5QJXHOECp7jhAdPU4QLb/OEAKGzlAs+M4QPC2
OEAc8jhA3e44QK3xOEBcwzhAjrI4QGjwOEA4ozhAR544QAa9OEDEuDhAOJM4QFeoOEBWwDhA
3ak4QLWoOEDHFDlA0285QCHvOEAgsDhAnsU4QA6dOECL3DhAess4QI+xOEAQzThA16s4QJK3
OEDp2jhAOdA4QL2sOEA86zhAQmc4QCkcOUBxwjhAqeQ4QN3SOEDrszhAe7Q4QH62OEANsjhA
1ak4QCKbOECO1jhAQr04QODIOEAspDhAj884QEnROEDP6ThAYbI4QLILOUDtlThA+uw4QFfC
OEBm8zhAFpw4QC/vOEC41DhAKZE4QJrIOEBstzhADgA5QPC+OEA43zhAvsw4QMKvOEDr1ThA
dhU5QBZyOEBg2DhAo5I4QHLEOEDy1jhAu4Q4QDiWOEB3lDhAx+I4QLPTOECa5jhArpc4QL6x
OECmmzhA/XM4QHXTOEBHzThAt5I4QArlOEB+pjhAEos4QGawOEDdvzhAWNw4QD70OEBOpDhA
5XI4QJu1OEDrdThABLc4QADMOEAjiDhAROY4QFTFOECPnzhA57w4QHfpOECCtzhAdoA4QEi7
OEC3pDhA2dE4QM63OEByzThAI3A4QBO8OEAi2DhAlOI4QH6sOEAU2zhAPNE4QLuGOEC0zDhA
/MQ4QM/LOEA9uDhAFck4QKnJOEAGuThAIac4QFJuOEC11DhA+mE4QCOxOEDmrjhArbM4QOiS
OEAilzhAbEk4QJdzOEB19ThAOMU4QGG2OECvSThAxaY4QAuZOED8oThAO8M4QEZ5OEDxrzhA
IWk4QDyhOECovjhAME84QL+KOECrqzhA0bM4QJdzOEBLojhAAok4QMLSOEAAhThAeI84QNJn
OEAUjjhAU7E4QNHXOEDe1zhAwrQ4QLOXOEDqtDhA49s4QJs9OECVXjhAoaA4QAnNOEC6cThA
VIs4QMxtOEBxqzhA6Io4QEajOEAUlzhAj6k4QOvjOEAHdDhAo5Y4QMi8OEAUdThALpY4QMGw
OECnmjhARcw4QBBvOEBEgzhA2584QKx4OEDDjThAbNA4QC3IOEBqbThAf044QBKsOEBZezhA
wZ84QFqyOEDwnjhAqn04QH20OEARczhAWZ84QEJyOED6sDhAdpE4QL+eOEAb4zhAbas4QHyM
OEB8kDhAlYQ4QP1rOEAtzThAjKM4QNu8OEA0sThAF6w4QBp5OEBIsDhA8oc4QB+KOEC7fDhA
Srw4QCaZOECVbjhAo1k4QK+kOEDUdzhAWKs4QCNmOEBPxzhA94w4QFfHOEBLXDhAzWA4QAbK
OEB+rDhAlrA4QKezOEBNljhAV5w4QN+IOECweThA1MI4QPKlOEBYsjhAbV04QFFrOEAlgzhA
SaA4QAakOEAXlzhANIs4QLG8OEC/VDhAVKw4QLegOEDqqThAeLg4QBh/OEA6djhAx1Q4QBSj
OEBpdjhATHo4QI18OECVlzhAOIY4QGuIOEADgzhAToc4QNW5OECyuThAc2o4QPpGOECv7zhA
0Hw4QI9zOEAdiDhAAoY4QHtuOEDinDhAJXA4QNy3OECZXjhAtGM4QAy9OEDMbThAN5k4QFgS
OEDRzjhAPZ84QGRhOEBepDhAZE84QJF4OEAvuzhAD0A4QOipOECHnjhAiIc4QLZ+OEB1fzhA
YJ84QDq4OEB9kzhA1VY4QN2oOEDsgDhAU6Y4QE5/OEBGhDhAY3k4QM57OECC2jhA8F04QOZr
OEBpfDhArYA4QIZ9OECwrThAjKE4QJBpOEANXDhAqoI4QPxtOECZWDhAfoA4QEyFOEAxhjhA
bnA4QIpXOED+1ThA5qo4QA6SOEBMlDhAsE84QEaaOEAwOThA1884QLakOEBYUzhApHI4QOmV
OEA0hThAraU4QHx2OEDgmjhA0OI4QK6EOEB5kzhAhp84QC3BOEBTUzhA7YY4QK54OEAvTThA
gX44QHRoOEBzfThAKIw4QKJ0OEANlzhAMak4QAZ9OEAGnzhABmw4QOmDOED2sDhA2l44QIyV
OECDrzhA6UA4QPNiOEAjZDhAZIg4QDtPOEBFqzhAPH04QNGVOEAqUDhAs7Y4QIp2OEACXDhA
Scs4QMRNOEBzWDhAGzw4QJnHOEBJdDhA2U44QOKEOEB6rzhAT3M4QFWpOECFXThAcxY4QJZg
OEA4UjhALio4QDDEOEDWnThAXa44QLdZOEDndDhAlIQ4QHlGOECJ1DhAmZY4QPOSOECNoDhA
w304QG2JOEBPmjhA+304QNFxOEAReThA2XA4QOVlOEBZtDhA/Xk4QJ+YOECTVzhAGE44QE1l
OECHczhASHw4QHBjOEDMfjhA1jM4QIFtOEAkqjhA+Xc4QA1MOEDMlThAR384QN11OECimzhA
Gjw4QKtTOECHkThASIA4QO9iOEChBThAsgM4QNxzOEDyajhAbqU4QER8OEBwozhALn84QGBU
OECLkjhASmE4QBZ0OEAMcDhAblI4QPygOECV5jhAJD04QCe3OEApiDhABqA4QHt1OEBsTzhA
LW04QMKQOEAEaThA7TU4QDSVOEDztDhAwpI4QC1DOEBqZzhAOXk4QEpvOEDzZzhAu4Q4QHJW
OECoXDhAdmY4QERIOEBQhjhASn44QJ5fOEDSTjhAHFY4QJ9fOEDLcjhAPl44QB9ROEB1czhA
rxY4QEJsOEAIWzhA9oQ4QMx6OEDVWThAAEA4QJRsOEDghjhABUs4QDytOEA+bzhAyDU4QFBI
OEBUUjhA3H44QB1XOEBuOjhADhM4QEtbOEBFVjhAky44QAGSOEDtJzhAiWE4QBxsOECbMzhA
6FA4QP1gOEBGizhA</AssayYData></Step><Step><CommonData><SampleLocation>2</SampleLocation><SampleID></SampleID><SampleGroup></SampleGroup><SampleInfo></SampleInfo><SampleRow>F</SampleRow><SamplePlate>1</SamplePlate><WellType>REGENERATION</WellType><Concentration>-1</Concentration><ConcentrationUnits>µg/ml</ConcentrationUnits><MolarConcentration>-1</MolarConcentration><MolarConcUnits>nM</MolarConcUnits><MolecularWeight>-1</MolecularWeight><Temperature>30</Temperature><StartTime>2157312</StartTime><AssayTime>5</AssayTime></CommonData><FlowRate>1000</FlowRate><StepType>KREGENERATION</StepType><StepName>Regeneration</StepName><StepStatus>OK</StepStatus><ActualTime>5.00005</ActualTime><CycleTime>0.2</CycleTime><AssayXData Points="25">3swBRRDQAUVI0wFFeNYBRarZAUXi3AFFEOABRUzjAUV45gFFqukBReLsAUUU8AFFSPMBRXz2
AUWu+QFF3vwBRRQAAkVEAwJFfAYCRaoJAkXiDAJFFBACRUgTAkV8FgJFqhkCRQ==</AssayXData><AssayYData Points="25">FrwXQJQIFkCtyBRAbEgUQMTIE0B5UxNAM+oSQLxvEkCGIBJA4p4RQP9OEUAIKhFA2sAQQPO0
EEAZURBAfVcQQHHzD0DKBhBAV20PQLmCD0CnbQ9AAhgPQIYWD0C/pw5AtLoOQA==</AssayYData></Step><Step><CommonData><SampleLocation>1</SampleLocation><SampleID>Buffer</SampleID><SampleGroup></SampleGroup><SampleInfo></SampleInfo><SampleRow>F</SampleRow><SamplePlate>1</SamplePlate><WellType>BUFFER</WellType><Concentration>-1</Concentration><ConcentrationUnits>µg/ml</ConcentrationUnits><MolarConcentration>-1</MolarConcentration><MolarConcUnits>nM</MolarConcUnits><MolecularWeight>-1</MolecularWeight><Temperature>30</Temperature><StartTime>2169800</StartTime><AssayTime>5</AssayTime></CommonData><FlowRate>1000</FlowRate><StepType>KREGENERATION</StepType><StepName>Regeneration</StepName><StepStatus>OK</StepStatus><ActualTime>4.99907</ActualTime><CycleTime>0.2</CycleTime><AssayXData Points="25">4RwCRRAgAkVDIwJFeyYCRaopAkXdLAJFFDACRUczAkV3NgJFrjkCRd08AkUUQAJFQ0MCRXdG
AkWqSQJF4UwCRRRQAkVHUwJFe1YCRa5ZAkXdXAJFEGACRUdjAkV3ZgJFqmkCRQ==</AssayXData><AssayYData Points="25">eFo0QCOEMkCBbDFAfuEwQJu1MECkpDBAFaAwQAjlMEDxwDBAy7UwQCj/MEAOkDBA5MQwQJWx
MECwvzBA4NwwQBT8MECPHjFAahYxQCcDMUCWLzFARzQxQCrqMEBz0jBAOewwQA==</AssayYData></Step><Step><CommonData><SampleLocation>2</SampleLocation><SampleID></SampleID><SampleGroup></SampleGroup><SampleInfo></SampleInfo><SampleRow>F</SampleRow><SamplePlate>1</SamplePlate><WellType>REGENERATION</WellType><Concentration>-1</Concentration><ConcentrationUnits>µg/ml</ConcentrationUnits><MolarConcentration>-1</MolarConcentration><MolarConcUnits>nM</MolarConcUnits><MolecularWeight>-1</MolecularWeight><Temperature>30</Temperature><StartTime>2182127</StartTime><AssayTime>5</AssayTime></CommonData><FlowRate>1000</FlowRate><StepType>KREGENERATION</StepType><StepName>Regeneration</StepName><StepStatus>OK</StepStatus><ActualTime>4.99907</ActualTime><CycleTime>0.2</CycleTime><AssayXData Points="25">4WwCRRBwAkVDcwJFe3YCRa55AkXhfAJFFIACRUODAkV3hgJFrokCReGMAkUUkAJFR5MCRXeW
AkWumQJF3ZwCRRSgAkVHowJFd6YCRa6pAkXdrAJFFLACRUezAkV3tgJFqrkCRQ==</AssayXData><AssayYData Points="25">qBcRQH2gD0Cbrg5AlFYOQPgNDkCYyw1A2nQNQLbXDUDMVg1AJEYNQHxKDUBFJA1AvigNQD2R
DEBp1gxAlrAMQOmkDEANZwxAlBYMQFIeDECDkAxAGekLQBdIDEDN9AtAtqgLQA==</AssayYData></Step><Step><CommonData><SampleLocation>1</SampleLocation><SampleID>Buffer</SampleID><SampleGroup></SampleGroup><SampleInfo></SampleInfo><SampleRow>F</SampleRow><SamplePlate>1</SamplePlate><WellType>BUFFER</WellType><Concentration>-1</Concentration><ConcentrationUnits>µg/ml</ConcentrationUnits><MolarConcentration>-1</MolarConcentration><MolarConcUnits>nM</MolarConcUnits><MolecularWeight>-1</MolecularWeight><Temperature>30</Temperature><StartTime>2194330</StartTime><AssayTime>5</AssayTime></CommonData><FlowRate>1000</FlowRate><StepType>KREGENERATION</StepType><StepName>Regeneration</StepName><StepStatus>OK</StepStatus><ActualTime>5.00103</ActualTime><CycleTime>0.2</CycleTime><AssayXData Points="25">3bwCRRDAAkVHwwJFd8YCRarJAkXhzAJFENACRUPTAkV31gJFqtkCReHcAkUU4AJFR+MCRXfm
AkWq6QJF3ewCRRTwAkVD8wJFd/YCRar5AkXd/AJFFAADRUMDA0V7BgNFrgkDRQ==</AssayXData><AssayYData Points="25">kOcyQAQGMkCQMjBAlEUvQAIzL0CtIC9AWu4uQP/7LkCUOy9AgPQuQAMiL0A8JS9AdP0uQI8+
L0C8MS9AbykvQO1pL0BSBC9AAEQvQFMoL0D/GS9AFlovQDdiL0AuXS9AlDgvQA==</AssayYData></Step><Step><CommonData><SampleLocation>2</SampleLocation><SampleID></SampleID><SampleGroup></SampleGroup><SampleInfo></SampleInfo><SampleRow>F</SampleRow><SamplePlate>1</SamplePlate><WellType>REGENERATION</WellType><Concentration>-1</Concentration><ConcentrationUnits>µg/ml</ConcentrationUnits><MolarConcentration>-1</MolarConcentration><MolarConcUnits>nM</MolarConcUnits><MolecularWeight>-1</MolecularWeight><Temperature>30</Temperature><StartTime>2206337</StartTime><AssayTime>5</AssayTime></CommonData><FlowRate>1000</FlowRate><StepType>KREGENERATION</StepType><StepName>Regeneration</StepName><StepStatus>OK</StepStatus><ActualTime>5.00005</ActualTime><CycleTime>0.2</CycleTime><AssayXData Points="25">4QwDRRgQA0VLEwNFexYDRbIZA0XhHANFGCADRUcjA0V7JgNFrikDReEsA0UUMANFSzMDRXs2
A0WyOQNF4TwDRRRAA0VLQwNFe0YDRa5JA0XhTANFGFADRUdTA0V/VgNFrlkDRQ==</AssayXData><AssayYData Points="25">yvgOQNKADUDj1gxAXasMQNUwDECf/gtAi/wLQAjqC0BduQtA/t4LQEGXC0CLYQtALgILQPIC
C0CSJAtAry8LQEfpCkBj2QpANpQKQLi7CkCtvwpAeIkKQKdyCkDYzApAKsIKQA==</AssayYData></Step><Step><CommonData><SampleLocation>1</SampleLocation><SampleID>Buffer</SampleID><SampleGroup></SampleGroup><SampleInfo></SampleInfo><SampleRow>F</SampleRow><SamplePlate>1</SamplePlate><WellType>BUFFER</WellType><Concentration>-1</Concentration><ConcentrationUnits>µg/ml</ConcentrationUnits><MolarConcentration>-1</MolarConcentration><MolarConcUnits>nM</MolarConcUnits><MolecularWeight>-1</MolecularWeight><Temperature>30</Temperature><StartTime>2218540</StartTime><AssayTime>5</AssayTime></CommonData><FlowRate>1000</FlowRate><StepType>KREGENERATION</StepType><StepName>Regeneration</StepName><StepStatus>OK</StepStatus><ActualTime>5.00005</ActualTime><CycleTime>0.2</CycleTime><AssayXData Points="25">4VwDRRRgA0VHYwNFf2YDRa5pA0XlbANFGHADRUtzA0V7dgNFrnkDReV8A0UYgANFS4MDRX+G
A0WuiQNF5YwDRRiQA0VLkwNFe5YDRa6ZA0XlnANFGKADRUujA0V/pgNFrqkDRQ==</AssayXData><AssayYData Points="25">W4ExQLv7MECPUC9AREQuQMuFLkB4Ny5A5mQuQLA/LkBQMi5AyhouQG0fLkCUMS5AITouQJoy
LkA1QS5AC5kuQO1xLkCiVy5ARUYuQPqSLkCHxC5A3+QuQKlQLkC1eS5A48QuQA==</AssayYData></Step></KineticsData></ExperimentResults>
