# Supplementary material for: CD147 mediates the adsorption of influenza A virus on the cell surface through direct interaction with HA
Source: Front Cell Infect Microbiol. 2025 Aug 29;15:1647283. doi: 10.3389/fcimb.2025.1647283 (PMC12426278; doi:10.3389/fcimb.2025.1647283)
Supplement: Supplementary file 8 [file DataSheet2.zip › raw data-2/Figure 6/Fingure6 D-I/Fingure6 E/241006_007.frd]

<?xml version="1.0" encoding="UTF-8" standalone="yes"?>
<ExperimentResults><ExperimentInfo Name="Experiment_16"><ExpDescription></ExpDescription><RTDVersion>2.0</RTDVersion><RunID>03AADD44-E866-4D31-AE95-3B43140E6372</RunID><ExperimentType>KINETICS</ExperimentType><ExperimentSubType>KBASIC</ExperimentSubType><StartDateTime>2024-10-06T13:45:59</StartDateTime><MachineName>4QSYCS2</MachineName><UserName>Labuser</UserName><LotNumber></LotNumber><PlateName>241006</PlateName><PlateName2></PlateName2><SensorName>G3</SensorName><SensorPlate>1</SensorPlate><SensorType>SA (Streptavidin)</SensorType><SensorRole>LIGAND</SensorRole><SensorInfo></SensorInfo><WritingSW>DataAcquisition.exe 11.1.0.11</WritingSW><InstrumentType>OctetRED96e</InstrumentType><InstrumentSerial>FB-90287</InstrumentSerial><InstrumentFW>1.0.0.0</InstrumentFW><IntegrationTime>1.9</IntegrationTime><DSPType>CPF</DSPType><DSPStitching>1</DSPStitching><HasManifest>1</HasManifest><InfoHash>-1687084146</InfoHash></ExperimentInfo><AssayParamsInfo/><KineticsData><Step><CommonData><SampleLocation>12</SampleLocation><SampleID></SampleID><SampleGroup></SampleGroup><SampleInfo></SampleInfo><SampleRow>G</SampleRow><SamplePlate>1</SamplePlate><WellType>BUFFER</WellType><Concentration>-1</Concentration><ConcentrationUnits>µg/ml</ConcentrationUnits><MolarConcentration>-1</MolarConcentration><MolarConcUnits>nM</MolarConcUnits><MolecularWeight>-1</MolecularWeight><Temperature>29.9</Temperature><StartTime>0</StartTime><AssayTime>120</AssayTime></CommonData><FlowRate>1000</FlowRate><StepType>BASELINE</StepType><StepName>Baseline</StepName><StepStatus>OK</StepStatus><ActualTime>120.001</ActualTime><CycleTime>0.2</CycleTime><AssayXData Points="600">AAAAAPLSTT7NzMw+I9sZP1YOTT/FIIA/XrqZPzMzsz/NzMw/ZmbmP2IQAEAv3QxAmpkZQGZm
JkAzMzNAAABAQC/dTED8qVlAyXZmQJZDc0AAAIBAmG6GQP7UjEBkO5NAmpmZQAAAoEBmZqZA
/tSsQDMzs0DLoblAAADAQJhuxkDNzMxAMzPTQJqZ2UAAAOBAZmbmQM3M7EBkO/NAy6H5QAAA
AEFMNwNBZmYGQbKdCUHl0AxBGQQQQUw3E0FmZhZBmpkZQeXQHEEAACBBTDcjQX9qJkGamSlB
5dAsQQAAMEEzMzNBZmY2QZqZOUHNzDxBAABAQUw3Q0F/akZBmplJQc3MTEEAAFBBTDdTQX9q
VkGamVlBzcxcQRkEYEFMN2NBf2pmQZqZaUHNzGxBAABwQTMzc0FmZnZBmpl5Qc3MfEEAAIBB
ppuBQTMzg0HZzoRBZmaGQQAAiEGamYlBPzWLQc3MjEFzaI5BAACQQaabkUEzM5NBzcyUQWZm
lkEAAJhBmpmZQTMzm0HZzpxBZmaeQQAAoEGamaFBPzWjQc3MpEFmZqZBAACoQZqZqUEzM6tB
2c6sQXNorkEAALBBppuxQTMzs0HNzLRBZma2QQAAuEGmm7lBPzW7QdnOvEFzaL5BDALAQaab
wUE/NcNBzczEQWZmxkEAAMhBmpnJQT81y0HNzMxBc2jOQQwC0EGamdFBPzXTQc3M1EFzaNZB
AADYQZqZ2UE/NdtB2c7cQWZm3kEAAOBBppvhQTMz40HNzORBc2jmQQAA6EGmm+lBMzPrQc3M
7EFzaO5BAADwQaab8UE/NfNB2c70QXNo9kEAAPhBmpn5QTMz+0HNzPxBZmb+QQYBAELNzABC
mpkBQmZmAkI5NANCAAAEQtPNBEKamQVCbWcGQjMzB0IGAQhC080IQpqZCUJmZgpCMzMLQgAA
DELTzQxCoJoNQmZmDkIzMw9CAAAQQtPNEEKamRFCbWcSQjk0E0IGARRC080UQpqZFUJmZhZC
OTQXQgAAGELNzBhCmpkZQmZmGkIzMxtCAAAcQtPNHEKgmh1CbWceQjMzH0IGASBC080gQpqZ
IUJmZiJCMzMjQgAAJELNzCRCmpklQm1nJkI5NCdCAAAoQtPNKEKgmilCbWcqQjMzK0IAACxC
zcwsQqCaLUJmZi5COTQvQgYBMELTzTBCmpkxQmZmMkI5NDNCBgE0Qs3MNEKamTVCbWc2QjMz
N0IGAThCzcw4QpqZOUJtZzpCMzM7QgAAPELTzTxCoJo9QmZmPkI5ND9CAABAQtPNQEKamUFC
bWdCQjMzQ0IAAERCzcxEQqCaRUJmZkZCOTRHQgAASELNzEhCmplJQm1nSkIzM0tCAABMQtPN
TEKamU1CbWdOQjMzT0IGAVBC081QQqCaUUJmZlJCOTRTQgAAVELNzFRCoJpVQm1nVkI5NFdC
BgFYQtPNWEKgmllCZmZaQjMzW0IAAFxC081cQpqZXUJmZl5COTRfQgAAYELNzGBCmplhQmZm
YkI5NGNCAABkQtPNZEKgmmVCbWdmQjMzZ0IAAGhC081oQqCaaUJtZ2pCOTRrQgYBbELTzWxC
oJptQm1nbkIzM29CAABwQs3McEKgmnFCbWdyQjMzc0IGAXRCzcx0QqCadUJtZ3ZCMzN3QgAA
eELTzXhCoJp5QmZmekIzM3tCBgF8Qs3MfEKgmn1CZmZ+QjMzf0KDAIBCZmaAQlDNgEK2M4FC
mpmBQgAAgkJmZoJCzcyCQjMzg0KamYNCAACEQmZmhEJQzYRCMzOFQpqZhUKDAIZCZmaGQs3M
hkIzM4dCoJqHQgAAiEJmZohCUM2IQjMziUIdmolCgwCKQulmikJQzYpCtjOLQh2ai0IAAIxC
ZmaMQs3MjEIzM41CHZqNQgAAjkLpZo5CzcyOQrYzj0KamY9CgwCQQmZmkELNzJBCtjORQpqZ
kUKDAJJC6WaSQlDNkkK2M5NCHZqTQgAAlELpZpRCzcyUQrYzlUKamZVCgwCWQmZmlkJQzZZC
MzOXQpqZl0KDAJhC6WaYQlDNmEK2M5lCHZqZQgAAmkLpZppCzcyaQjMzm0KamZtCgwCcQulm
nEJQzZxCtjOdQh2anUIAAJ5CZmaeQlDNnkIzM59CoJqfQoMAoELpZqBCzcygQrYzoUKamaFC
AACiQmZmokJQzaJCMzOjQh2ao0IAAKRC6WakQs3MpEIzM6VCmpmlQgAApkJmZqZCzcymQrYz
p0IdmqdCgwCoQmZmqELNzKhCMzOpQh2aqUKDAKpC6WaqQs3MqkK2M6tCHZqrQoMArELpZqxC
UM2sQrYzrUKama1CgwCuQmZmrkJQza5CtjOvQh2ar0IAALBC6WawQs3MsEIzM7FCHZqxQgAA
skLpZrJCUM2yQrYzs0KambNCgwC0QmZmtEJQzbRCMzO1QpqZtUIAALZC6Wa2QlDNtkIzM7dC
mpm3QgAAuELpZrhCzcy4QrYzuUIdmrlCgwC6QulmukJQzbpCtjO7Qh2au0KDALxCZma8QlDN
vEK2M71CHZq9QoMAvkLpZr5CUM2+QjMzv0Kamb9CgwDAQulmwELNzMBCtjPBQh2awUIAAMJC
6WbCQlDNwkK2M8NCHZrDQgAAxEJmZsRCUM3EQjMzxUIdmsVCAADGQmZmxkJQzcZCMzPHQpqZ
x0KDAMhCZmbIQlDNyEIzM8lCHZrJQoMAykLpZspCUM3KQjMzy0KamctCAADMQulmzELNzMxC
MzPNQpqZzUIAAM5C6WbOQs3MzkK2M89CHZrPQoMA0EJmZtBCUM3QQjMz0UIdmtFCgwDSQulm
0kJQzdJCtjPTQpqZ00KDANRCZmbUQs3M1EK2M9VCmpnVQoMA1kJmZtZCzczWQjMz10KamddC
gwDYQmZm2EJQzdhCMzPZQh2a2UIAANpCZmbaQs3M2kIzM9tCmpnbQoMA3EJmZtxCzczcQjMz
3UKamd1CgwDeQmZm3kLNzN5CMzPfQh2a30IAAOBCZmbgQlDN4EK2M+FCmpnhQoMA4kJmZuJC
zcziQrYz40IdmuNCAADkQmZm5ELNzORCMzPlQh2a5UIAAOZCZmbmQlDN5kK2M+dCmpnnQoMA
6ELpZuhCUM3oQjMz6UIdmulCgwDqQulm6kJQzepCtjPrQpqZ60IAAOxC6WbsQlDN7EK2M+1C
mpntQgAA7kLpZu5CUM3uQrYz70Idmu9C</AssayXData><AssayYData Points="600">AAAAAHg3ETuXFwe7juyHuyNnq7mqNeI4HAh1O3fcpTvISg66DyAcOw/q4Dv58Wk6wEuaO9cP
ujpD/Jk6ImpyO+aUUju+eh474OGUOxjbxjtROSs7t091O94FFDw+urw7ZmiQO46NOzwdwiw8
5uXKO/d+2juRA9Q7zpUnPLGH1TseXko7TQYHPJNQnjvPNzk87IXtO/hxVjwkgnM8VLUqPHS8
7ztNytU7i+A8POcYODyX+1A8U04jPACJVDxByh08DpVmPP32cTyUC4E84xpmPLq5gzxE0HI8
OPeDPMrsejzuwW88FDqOPE9GgzygMGo80KJ/PHYWhzyQbnY8PWx7PHb1iTy3lI484lSYPFaf
rDwTxJE8BQifPM0PqjwmQb48dD66PG6moDzcE6M89/+2PBekojwnHJU8maSkPJYIxjyL4po8
Kby9PGBNrzzXYqE8DhDMPGuOozzr/ME8dsOzPFkayTwJt748UIDCPOus7TziNM48gz/pPDFW
zjx4Va48LFzcPKOg9TxG18s8ByLiPCwkvjxm2MY8e0LkPDjN+jy+9fk80dPjPFF+8DzOz/w8
xSroPDqoBD2Nq9k8kfbqPE9O9Dzl8wU9fkzgPFjR8zwoPPU8LpXhPJ20/DzzLfQ8HWf7PBxu
Cj1Zhv085XgEPVRFEj2hrO48F94VPSvzCD2qMRA9mTHpPBDSCz2lgAI9DakKPWRrDD3btSQ9
MCEdPeOMIj0RegU9nyQePY57Gj23uBA9wCMbPZktHz0uAQg9veIVPRqjGz3m1hA9NuQdPQ04
Gz1LxiE9RM8TPW/wIT1HPRw9YqkqPUaSMD2F/xQ9DpQYPQEMFz3IKy89aPgcPdCkJj1dcBc9
GyIuPYf0Mz07syY9XGEdPYqeKT2SuCg9DGcpPRl1LD0f2DM9HFkfPV1dMT3aOzI9znE2PRra
OD0i1is9M7o4PW4BMT1uYys9utk/PQcJRD3ms0M95lJAPbV+ID3huzc93ZA7PU8CPT1PDzs9
Li5FPUP5Nz0PkFI9ofZCPX1WRz2eXk09NBE3PcaXNz3M2kM9a51KPXQKTT0K+FA9wxhVPXP7
Sj3J0VI95JhhPch2VT1KUzE94VFkPUXgXj35/U090FRjPRwOUj3d20g9OuBRPdjpWD1Ivl49
vNxmPRZOUz35jVk9LilpPfZdZj2VFGo9yghXPTaAYz1/OWs9h3NdPaDPTz2o4mI9dAlePX8E
bj1A9Wg9bbVwPYxQYD1xY1g9hZNaPd07dD3Xm249Ul6DPcX4ez3+j2Q9x/hcPdq0az3UVGg9
XPNvPcQNeT2j6H49ne91PdlccT0MoYQ9JN5vPR3YeD2EO2w9StKAPY9cez3xZXg9cBSEPTpX
dD0srn49Tjp5PVsufj3V14A9nfqEPRcOdz2OGoY9g5WEPQ8Qcz3Vpnk9nTWDPbJtgT1b1YM9
oLp6PSBxfT3nQok9oPyCPegGhD0Mnn89RCeKPcGChD0F74M9fLiGPdbKhD1Lq4c9NSGHPUYJ
hj1hYIc9jBqIPZcXgz0cU4o9eC+GPUL2gD0KPYo9KXuHPVyyjj0qSIM9HYWHPZLqjj0NfIU9
3hqNPVeAjj21bII9GnmPPa5khD27goM9AOqIPeLxjz1g+JI9UGaQPa5wlz3R+ow9dYaKPTmR
jD1bt4o9LNyPPYlLkz10aI49SJubPZjRiT0vcIU9JEeUPUa5mT0d+ok96qOTPczVlj3QfpY9
kGSPPTQWlT2Xn5A9MXuUPZ3gmz1Njps9ZmGVPSH4kj1kz5s9qrqSPb4cnT1+EpQ9uGqTPaeI
lD1CYJc9pcaaPbPjkD2Yapg9SRibPZtDlz121589ewucPZrskz3Im5g9QS2bPXdPnj2qc5c9
FK+iPWd4oT34lp0936aaPZwDmj2dZaE9mAScPSA8jz00dZ89COqgPWzZoT0zy6E9zdahPRIr
oT3D/KA9nx+nPZJcnz1IXKE9CjmjPZqKpD2b4qE9+yGjPZ/Wpj1fO5092N2cPXAwpj1PTag9
v1yoPepJsD08dqs92oKpPeaDoz2KdKQ96imsPZ2noD34XKE9soapPcQuoD0buKg9M0SuPQhc
qj0AlKc9MkSqPa3LqD2QfKw9YGCjPaHFpz1TCK49oRuuPVznqT1zDrA9616wPWq3rz28g6s9
zxepPdaGqz3C6a89Z9KzPcgCrj25Y7A9NQG3PaQNsD182ag9aCO1PcWxsz1Xd7Y9fRWzPTcx
qT00HbI9OtqxPQASqz0U17E9hlCqPUOesz0mx7M9LSGzPXKSqz2GFLU9+wu2Pa0Euj2j5LI9
BR20PblKvj29lLM9YMi0PZl/tz1EeLw9A0m1PadrvD0gWLg9ZFyyPfkitj3jWLg9+3O2PVU5
uz13GLI9B9+4PfbSvT2Mxbg9wQu8PWiHtz0YVsE97rq2PbwZvz1SCrs9G3W5PQ1Asz1ss7o9
7ui2PfolvT32wbw9gqm6PZCLuD0Qfb09Qya6PSULxj3127k9YYe9PZyKyj3DHL09Twi+PZG5
wT0tfL093fDEPUIUvz2sxsg9LeXBPeNDuT3pIro9UH3EPYOFzT0iGcQ94eS3PaDywj3WIck9
t+i+Pa8YxT3Ovso9blLJPVRjzj3MYso90uzNPRMAxz0j3Lw9NQjOPV9xzT0zAL49SbPEPbVv
zT06us093azOPW7uxT3tdMo92M7GPXv1xT1vCMc9WPvLPXgizD14vs897sTSPf+bxj1uDMw9
z6nFPT1X0T1Rsck9/sXDPQGEyz1nvNQ9DVHKPRqbzD1WndQ9bCrNPcjmzD2ZPM49sobQPf5R
zT178NA9wUjSPY4WyD2Xg9M9DYvNPWGgzj187so91k3RPSJn1D07vdM9bRbXPSl5yj1HudM9
0+/KPbl+0T2zvtE9VCbVPXiT0z2SVNI9xAPUPQPP1z0hWNQ9WWXZPW6/3D3sUNg9+sTTPUgm
1D38ntA9EifYPfWW0j3SaNQ9zyTYPU6YyD2Gf9s9CH7XPXTa1j2vLtI9IMrfPQLD1z3J0tE9
K5HdPXW53T2SctU9vfDZPfG11j0KsNs9G//ZPW6a2z3jIdg9tRLiPd6g3j0YeNw91B7XPSFW
1T2ZeNc9FxPhPSiy3D21Gd89zJHYPcNh2T1rluM9ic7mPaqz5T2CANw9HLzePRNh4T1j+dY9
lcHdPW/i3j36ueI92znXPZIX1D1OE9o9</AssayYData></Step><Step><CommonData><SampleLocation>3</SampleLocation><SampleID>hb2</SampleID><SampleGroup></SampleGroup><SampleInfo></SampleInfo><SampleRow>G</SampleRow><SamplePlate>1</SamplePlate><WellType>KLOAD</WellType><Concentration>30</Concentration><ConcentrationUnits>µg/ml</ConcentrationUnits><MolarConcentration>-1</MolarConcentration><MolarConcUnits>nM</MolarConcUnits><MolecularWeight>-1</MolecularWeight><Temperature>30</Temperature><StartTime>157837</StartTime><AssayTime>1200</AssayTime></CommonData><FlowRate>1000</FlowRate><StepType>LOADING</StepType><StepName>Loading</StepName><StepStatus>OK</StepStatus><ActualTime>124.4</ActualTime><CycleTime>0.2</CycleTime><AssayXData Points="622">gwDwQmxn8EJQzfBCtjPxQh2a8UKDAPJCbGfyQtPN8kK2M/NCoJrzQgYB9ELpZvRC0830QrYz
9UKgmvVCgwD2Qulm9kJQzfZCtjP3Qh2a90KDAPhC6Wb4QlDN+EI5NPlCHZr5QgYB+kLpZvpC
0836QrYz+0IdmvtCgwD8Qmxn/EJQzfxCtjP9QqCa/UKDAP5C6Wb+QlDN/kK2M/9CoJr/QkIA
AEN1MwBD6WYAQ9uZAEMOzQBDQgABQ3UzAUOoZgFDHZoBQw7NAUNCAAJDtjMCQ+lmAkNemgJD
Ds0CQ4MAA0O2MwND6WYDQx2aA0MOzQNDQgAEQ3UzBEOoZgRD25kEQ1DNBEODAAVDdTMFQ+lm
BUPbmQVDUM0FQ4MABkN1MwZDqGYGQx2aBkMOzQZDQgAHQ3UzB0OoZgdD25kHQw7NB0NCAAhD
tjMIQ+lmCEPbmQhDUM0IQ4MACUN1MwlDqGYJQx2aCUNQzQlDQgAKQ7YzCkOoZgpDHZoKQw7N
CkNCAAtDdTMLQ+lmC0PbmQtDDs0LQ0IADEN1MwxD6WYMQx2aDENQzQxDQgANQ7YzDUOoZg1D
25kNQw7NDUNCAA5DdTMOQ+lmDkMdmg5DUM0OQ4MAD0N1Mw9D6WYPQ9uZD0MOzQ9DQgAQQ/gz
EEOoZhBD25kQQw7NEEODABFDtjMRQ+lmEUPbmRFDUM0RQ4MAEkO2MxJDqGYSQ9uZEkNQzRJD
gwATQ7YzE0OoZhND25kTQw7NE0ODABRDdTMUQ+lmFEPbmRRDDs0UQ4MAFUN1MxVDqGYVQ9uZ
FUMOzRVDQgAWQ7YzFkOoZhZD25kWQ1DNFkODABdDdTMXQ+lmF0MdmhdDUM0XQ0IAGEN1MxhD
6mYYQ9uZGEMOzRhDQgAZQ7YzGUPqZhlD25kZQw7NGUODABpDtjMaQ+pmGkPbmRpDDs0aQ0IA
G0N1MxtDqGYbQ9uZG0MOzRtDQgAcQ7YzHEOoZhxDHZocQ1DNHEPEAB1DtjMdQ+pmHUPbmR1D
UM0dQ4MAHkO2Mx5DqGYeQ9uZHkMOzR5DQgAfQ7YzH0OoZh9DHZofQw7NH0ODACBDdTMgQ6hm
IEPbmSBDDs0gQ0IAIUN1MyFDqGYhQ9uZIUMOzSFDQgAiQ3UzIkOoZiJDHZoiQw7NIkNCACND
dTMjQ6hmI0MdmiNDUM0jQ0IAJEO2MyRDqGYkQx2aJENQzSRDQgAlQ7YzJUOoZiVDHZolQ1DN
JUODACZDdTMmQ+pmJkPbmSZDUM0mQ0IAJ0N1MydDqGYnQx2aJ0MOzSdDQgAoQ7YzKEPqZihD
25koQ1DNKENCAClDdTMpQ+pmKUMdmilDDs0pQ4MAKkN1MypD6mYqQ9uZKkMOzSpDQgArQ7Yz
K0OoZitDHZorQ1DNK0ODACxDtjMsQ+pmLEPbmSxDDs0sQ0IALUN1My1D6mYtQx2aLUNQzS1D
gwAuQ3UzLkOoZi5D25kuQw7NLkODAC9DdTMvQ+pmL0PbmS9DUM0vQ0IAMEN1MzBDqGYwQx2a
MEMOzTBDQgAxQ3UzMUPqZjFD25kxQ1DNMUNCADJDdTMyQ6hmMkPbmTJDUM0yQ0IAM0O2MzND
6mYzQx2aM0NQzTNDgwA0Q3UzNEPqZjRDHZo0Qw7NNENCADVDtjM1Q+pmNUPbmTVDDs01Q4MA
NkN1MzZD6mY2Qx2aNkNQzTZDgwA3Q3UzN0PqZjdD25k3Qw7NN0NCADhDtjM4Q6hmOEPbmThD
Ds04Q4MAOUO2MzlDqGY5Q9uZOUMOzTlDgwA6Q7YzOkPqZjpD25k6Qw7NOkNCADtDdDM7Q+pm
O0McmjtDUM07Q4MAPEN0MzxDqGY8Q9uZPENQzTxDxAA9Q3QzPUOoZj1D25k9Q1DNPUNCAD5D
dDM+Q+pmPkMcmj5DDs0+Q4MAP0N0Mz9DqGY/Q9uZP0NQzT9DgwBAQ3QzQEOoZkBD25lAQ1DN
QENCAEFDtjNBQ+pmQUMcmkFDDs1BQ0IAQkN0M0JD6mZCQ9uZQkMOzUJDQgBDQ7YzQ0OoZkND
HJpDQ1DNQ0NCAERDtjNEQ6hmREPbmURDDs1EQ4MARUN0M0VD6mZFQxyaRUNQzUVDQgBGQ3Qz
RkPqZkZDHJpGQw7NRkNCAEdDtjNHQ+pmR0PbmUdDDs1HQ4MASEN0M0hD6mZIQ9uZSENQzUhD
QgBJQ7YzSUPqZklD25lJQw7NSUODAEpDtjNKQ6hmSkMcmkpDDs1KQ4MAS0N0M0tD6mZLQ9uZ
S0NQzUtDQgBMQ3QzTEOoZkxD25lMQ1DNTENCAE1DdDNNQ+pmTUMcmk1DDs1NQ0IATkN0M05D
6mZOQ9uZTkNQzU5DQgBPQ3QzT0OoZk9D25lPQ1DNT0ODAFBDtjNQQ+pmUEPbmVBDUM1QQ4MA
UUN0M1FDqGZRQ9uZUUNQzVFDQgBSQ7YzUkOoZlJD25lSQ1DNUkNCAFNDtjNTQ6hmU0McmlND
UM1TQ4MAVEN0M1RDqGZUQxyaVENQzVRDQgBVQ3QzVUOoZlVD25lVQw7NVUNCAFZDdDNWQ+pm
VkMcmlZDDs1WQ0IAV0N0M1dD6mZXQ9uZV0NQzVdDQgBYQ7YzWEPqZlhD25lYQw7NWEODAFlD
tjNZQ6hmWUMcmllDUM1ZQ0IAWkN0M1pD6mZaQxyaWkNQzVpDgwBbQ3QzW0OoZltDHJpbQw7N
W0ODAFxDdDNcQ+pmXEPbmVxDUM1cQ0IAXUN0M11DqGZdQ9uZXUNQzV1DQgBeQ3QzXkOoZl5D
HJpeQw7NXkNCAF9DtjNfQ+pmX0Mcml9DUM1fQ0IAYEO2M2BD6mZgQ9uZYENQzWBDQgBhQ7Yz
YUOoZmFDHJphQw7NYUNCAGJDtjNiQ+pmYkMcmmJDUM1iQ4MAY0O2M2NDqGZjQ9uZY0MOzWND
QgBkQ3QzZEOoZmRDHJpkQw7NZEODAGVDtjNlQ+pmZUPbmWVDUM1lQ4MAZkO2M2ZD6mZmQ9uZ
ZkNQzWZDQgBnQ3QzZ0OoZmdD25lnQw7NZ0NCAGhDdDNoQ6hmaEPbmWhDUM1oQ0IAaUN0M2lD
6mZpQxyaaUNQzWlDgwBqQ3QzakOoZmpDHJpqQw7NakODAGtDdDNrQ+pma0PbmWtDDs1rQ4MA
bEN0M2xD6mZsQ9uZbENQzWxDgwBtQ7YzbUOoZm1DHJptQw7NbUODAG5DdDNuQ+pmbkMcmm5D
UM1uQ0IAb0N0M29D6mZvQ9uZb0MOzW9DgwBwQ7YzcEPqZnBD25lwQ1DNcEODAHFDtjNxQ6hm
cUPbmXFDUM1xQ4MAckN0M3JD6mZyQxyackNQzXJDgwBzQ3Qzc0OoZnND25lzQw7Nc0NCAHRD
dDN0Qw==</AssayXData><AssayYData Points="622">aOBqPkTznz6f0NA+iaz7Pq8mFT+O3yo/N4hBP80rVj+YsWs/dN9/P3mcij9N8ZM/ThqeP2Bs
pz/f7K8/6Te5P10ZwT+Oi8k/BkrSP+ny2T/sR+E/WmboP7lB7z+c7fY/znT9P157AUACLARA
M4UHQP1WCkAY3wxA2G8PQHA7EkBckRRAbrYWQHzQGEDxzxpAdtocQLvdHkA/aiBA/YMiQJCx
I0BduSVAr/QmQNSBKECM0ylAWAErQG6BLEAhti1AXtsuQNEUMEBdDjFAYcwxQMsKM0C2wTNA
76k0QG9dNUB1+zVAf7s2QEONN0AUHzhAQq84QItBOUCCyzlAVEg6QJnMOkBiPjtAJ8k7QAU/
PEChbzxA/rc8QG4dPUAXpT1A+Zk9QDJDPkCFRz5AhIs+QPIIP0Bq8T5AkUc/QD5VP0Dsej9A
C80/QOAWQECrOEBAhHxAQK6BQEAHe0BAZ7tAQPjdQEBVCkFAS0RBQCw+QUAzmkFABdZBQAjR
QUAR3EFA6uRBQJoDQkDZAUJAAy5CQEpBQkDUykJAL81CQN/IQkD2aUJA1rFCQFXnQkCoCUNA
EPlCQMs0Q0BYWUNAZn5DQC2AQ0Bu1ENAxuRDQC3OQ0BO9UNASlBEQKERREAMCERAJitEQDFo
RECCPURAfYhEQKEnREDExERA+IFEQGt+RECqdERAwNxEQNF2REBXMEVAE+xEQOPeREDkJ0VA
NzJFQEcNRUAgT0VAVzxFQA+NRUCggkVAzaxFQEDgRUBs4EVA1r1FQD84RkBVBUZAbdVFQIIt
RkAVWUZAdQ9GQN0yRkDtakZAZlJGQAasRkAudUZAmLpGQN+WRkBGjUZAjF9GQC+aRkAt9UZA
DKpGQErKRkB1AEdAfT1HQKPnRkD6Q0dArX1HQIRlR0DYbEdAxCdHQIVFR0DqREdAArBHQIB8
R0BcfUdAapdHQJSNR0AAx0dAtdJHQJnRR0DU3EdAl6hHQEDPR0BY/UdAaQNIQETYR0DYFUhA
QC9IQAktSEBKNUhA4jdIQImsSEBrQEhA8VhIQDlSSECOPkhA4qRIQLZmSEBcy0hA8qNIQDNs
SECM7khAibJIQFqSSEBnyUhA2+BIQNPLSECsykhA//VIQLTnSEBGNklAUD1JQCJsSUCBD0lA
rClJQBtjSUDRbElAgWNJQENXSUBQzUlAeotJQG4zSUCGhklAjNNJQO2fSUBfyklALrVJQHPl
SUCxwUlAaPRJQD/OSUAr6klAfwtKQHX4SUCE/ElAwDhKQDcESkB2S0pANwdKQJEPSkAmVkpA
D/ZJQIVMSkCZV0pAKDJKQBVCSkAFPkpAH41KQO0vSkAmgkpAYoxKQN9hSkBakkpAR7JKQIHh
SkDZ0UpAysJKQCSvSkCkz0pApOlKQPgiS0A2EEtAcARLQMbtSkDb3UpALxBLQOU+S0CtB0tA
YP5KQFwoS0AkUUtA4hJLQOpqS0DuXEtAkXdLQCVGS0ALn0tAEGtLQOxmS0DXrUtAADBLQIyG
S0AxqUtAhq1LQNmYS0BGk0tARa5LQLLQS0DGmktA5PBLQD7fS0Ci+EtA6uVLQHjZS0ByuEtA
ogZMQKH7S0C2DkxAxftLQDr+S0ByGkxAKkNMQO5GTEDy40tAeidMQJlbTEBicUxAyktMQF0r
TEBXbUxAeFlMQGt8TEATjExAs5NMQKlITECUkExAv45MQCWCTEDabkxAtYRMQNCcTECYsExA
So1MQNi9TECjyExAnNtMQFWrTEBM/ExAGBVNQHTxTEDG+UxAQe9MQDcNTUCLGU1AagJNQHG6
TECMIE1AnwFNQF/bTEClME1A73RNQOQ4TUCWNU1AtyBNQDpATUAMCE1Ax1tNQAt/TUB4eE1A
UF9NQDmlTUB7eE1ASqhNQDGVTUAVdE1ArYFNQCBHTUBehE1AeZZNQKu3TUBwnk1Ald9NQKHC
TUCZ101A439NQEQCTkAClk1AxNdNQIMJTkCsD05AavFNQFYRTkAJOE5AkMVNQAkPTkBCHk5A
eBxOQCvrTUAwDk5AgBxOQHHxTUA+I05AwBpOQAyyTkBWHU5AtUVOQKNMTkBHTU5AMXVOQL9R
TkBwT05ALmVOQAx9TkDxJE5AcXtOQHFxTkBEfU5AeNZOQFmMTkAAhU5AsmtOQDGRTkATf05A
VMtOQLvJTkCRwU5ACrNOQLDLTkC4yE5AqfZOQJarTkATzE5AbNtOQIPsTkDi5U5A6O9OQJUs
T0DXCk9Aul5PQIfeTkDHF09AECBPQFQsT0D1EU9AyjZPQP0eT0BmNU9AsWpPQGo7T0CBZE9A
FEhPQPBST0B/405AujpPQGI8T0B6ZU9AR3pPQFJyT0DtX09AAJRPQN6PT0BonE9Ak2BPQGqt
T0CDl09AZZ1PQLulT0CXfE9A1Z1PQCl3T0CLnE9AmIxPQMqiT0CY4E9AYORPQKqfT0DGs09A
ud5PQDGyT0BuA1BA68ZPQO3pT0DYwU9A1/dPQLX7T0Cv3k9AZaZPQBkQUEBhQ1BACjtQQAgW
UEBJTFBAgwRQQBYSUEBOeVBAyzFQQMRuUEDielBA7wBQQKNBUEDsWlBAVCZQQJQuUEDgcVBA
X3pQQE0zUEBMeFBAT2dQQJCPUEA2VlBAZ7JQQDygUEBKYlBAPYlQQEaBUEBngFBAkKtQQL14
UEAUkFBALetQQDd8UECkplBAB7VQQPKdUEAzkVBADt9QQPqDUEBiplBABOtQQEQMUUD9nlBA
jPhQQBDdUEDaAlFARP5QQDbGUEB5/FBASABRQC/pUEDX/1BArjpRQF48UUAt7lBADBFRQA0T
UUACH1FAmPxQQNE2UUAcClFAbFxRQPpBUUBxF1FAkuVQQAgjUUD5WlFA/0hRQKhGUUDoPFFA
BYRRQBJMUUCpkVFAAYxRQChoUUAYi1FA/aRRQLiIUUB6tlFAnFlRQP+sUUA9x1FAoIBRQJ9I
UUAbwVFAFJZRQLHFUUCahFFAoaNRQEPRUUDWf1FABbpRQN+XUUBEpFFANglSQPS1UUDPnlFA
lnlRQEOkUUAbx1FAzrJRQMriUUAd7lFAUqFRQP/JUUBNClJA8vlRQLvxUUAoNlJAz+JRQJ8t
UkC73VFAhPlRQDsVUkCLE1JAHdtRQEgmUkCENFJAxPBRQIgxUkA571FATylSQLYyUkAZ/FFA
Fi9SQMFcUkBTpFJAokZSQOE4UkA8QVJAgmxSQEFiUkAtiVJA/HFSQARQUkBbBVJAXWJSQESD
UkDqflJAdXZSQBulUkDYrFJA30hSQPSmUkD0X1JAhaBSQGa1UkClqFJAerBSQDNkUkCWvVJA
7rpSQA==</AssayYData></Step><Step><CommonData><SampleLocation>4</SampleLocation><SampleID></SampleID><SampleGroup></SampleGroup><SampleInfo></SampleInfo><SampleRow>G</SampleRow><SamplePlate>1</SamplePlate><WellType>WASH</WellType><Concentration>-1</Concentration><ConcentrationUnits>µg/ml</ConcentrationUnits><MolarConcentration>-1</MolarConcentration><MolarConcUnits>nM</MolarConcUnits><MolecularWeight>-1</MolecularWeight><Temperature>30</Temperature><StartTime>293680</StartTime><AssayTime>120</AssayTime></CommonData><FlowRate>1000</FlowRate><StepType>BASELINE</StepType><StepName>Baseline</StepName><StepStatus>OK</StepStatus><ActualTime>120.001</ActualTime><CycleTime>0.2</CycleTime><AssayXData Points="600">p2Z0Q9qZdEMNzXRDggB1Q7UzdUPpZnVDHJp1Qw3NdUNBAHZDtTN2Q+lmdkMcmnZDDc12Q4IA
d0O1M3dD6WZ3Q9qZd0MNzXdDQQB4Q7UzeEPpZnhD2pl4Q0/NeEOCAHlDtTN5Q+lmeUPamXlD
Dc15Q0EAekO1M3pDp2Z6QxyaekMNzXpDggB7Q7Uze0PpZntD2pl7Qw3Ne0OCAHxDtTN8Q6dm
fEMcmnxDDc18Q0EAfUN0M31D6WZ9Q9qZfUNPzX1DggB+Q7UzfkPpZn5DHJp+Qw3NfkNBAH9D
tTN/Q6dmf0PamX9DDc1/QyAAgEPbGYBDVDOAQ+1MgEOnZoBDQYCAQ9uZgENUs4BDDs2AQ6fm
gENBAIFDuhmBQ1QzgUMOTYFDh2aBQyCAgUO6mYFDdLOBQw7NgUOn5oFDQQCCQ7oZgkNUM4JD
Dk2CQ4dmgkNBgIJDupmCQ3SzgkPtzIJDh+aCQyAAg0O6GYNDdDODQ+1Mg0OnZoNDQYCDQ9uZ
g0N0s4NDDs2DQ4fmg0NBAIRDuhmEQ1QzhEMOTYRDh2aEQyCAhEPbmYRDVLOEQ+3MhEOH5oRD
IACFQ9sZhUNUM4VD7UyFQ4dmhUMggIVDupmFQ3SzhUPtzIVDh+aFQyAAhkPbGYZDVDOGQw5N
hkOnZoZDQYCGQ9uZhkNUs4ZDDs2GQ6fmhkMgAIdDuhmHQ3Qzh0PtTIdDp2aHQyCAh0O6mYdD
VLOHQw7Nh0On5odDIACIQ7oZiENUM4hDDk2IQ6dmiEMggIhD25mIQ1SziEPtzIhDh+aIQyAA
iUO6GYlDVDOJQw5NiUOnZolDIICJQ7qZiUN0s4lDDs2JQ4fmiUNBAIpDuhmKQ3QzikMOTYpD
h2aKQyCAikPbmYpDVLOKQ+3MikOH5opDQQCLQ9sZi0N0M4tDDk2LQ6hmi0NBgItD25mLQ1Sz
i0PtzItDqOaLQ0EAjEPbGYxDVDOMQw5NjEOHZoxDIICMQ7qZjENUs4xD7cyMQ6jmjENBAI1D
2xmNQ1QzjUPtTI1DqGaNQ0GAjUPbmY1DdLONQ+3MjUOH5o1DQQCOQ9sZjkN0M45D7UyOQ4dm
jkNBgI5D25mOQ1SzjkPtzI5DqOaOQyAAj0PbGY9DVDOPQw5Nj0OoZo9DQYCPQ7qZj0N0s49D
7cyPQ6jmj0MgAJBD2xmQQ1QzkEMOTZBDqGaQQ0GAkEPbmZBDVLOQQ+3MkEOH5pBDQQCRQ7oZ
kUN0M5FD7UyRQ6hmkUMggJFDupmRQ3SzkUPtzJFDh+aRQ0EAkkO6GZJDVDOSQ+1MkkOoZpJD
QYCSQ7qZkkNUs5JDDs2SQ6jmkkNBAJNDuhmTQ1Qzk0PtTJNDh2aTQ0GAk0PbmZNDdLOTQw7N
k0OH5pNDQQCUQ9sZlENUM5RDDk2UQ4dmlENBgJRD25mUQ1SzlEMOzZRDqOaUQ0EAlUO6GZVD
dDOVQ+1MlUOHZpVDQYCVQ7qZlUNUs5VDDs2VQ6jmlUMgAJZD2xmWQ3QzlkMOTZZDh2aWQ0GA
lkO6mZZDVLOWQ+3MlkOH5pZDQQCXQ9sZl0N0M5dD7UyXQ6hml0MggJdDupmXQ1Szl0MOzZdD
h+aXQyAAmEO6GZhDVDOYQw5NmEOHZphDQYCYQ9uZmEN0s5hD7cyYQ6jmmEMgAJlD2xmZQ3Qz
mUMOTZlDh2aZQ0GAmUO6mZlDVLOZQ+3MmUOo5plDIACaQ9sZmkN0M5pD7UyaQ4dmmkMggJpD
25maQ1SzmkPtzJpDh+aaQ0EAm0O6GZtDVDObQ+1Mm0OoZptDQYCbQ7qZm0NUs5tDL82bQ6jm
m0NBAJxD2xmcQ1QznEPtTJxDqGacQyCAnEO6mZxDVLOcQ+3MnEOo5pxDQQCdQ9sZnUNUM51D
Dk2dQ6hmnUNBgJ1DupmdQ5WznUMOzZ1DqOadQ0EAnkPbGZ5DdDOeQw5NnkOHZp5DIICeQ7qZ
nkN0s55DDs2eQ4fmnkMgAJ9DuhmfQ3Qzn0MOTZ9Dh2afQ0GAn0PbmZ9DVLOfQ+3Mn0Oo5p9D
IACgQ9sZoENUM6BDDk2gQ4dmoEMggKBDupmgQ1SzoEMOzaBDh+agQ0EAoUO6GaFDdDOhQw5N
oUOoZqFDIIChQ7qZoUNUs6FDDs2hQ4fmoUMgAKJDuhmiQ3QzokPtTKJDqGaiQ0GAokPbmaJD
dLOiQ+3MokOH5qJDIACjQ9sZo0NUM6NDDk2jQ6hmo0MggKNDupmjQ3Szo0MOzaNDh+ajQyAA
pEPbGaRDdDOkQw5NpEOoZqRDQYCkQ7qZpEN0s6RDDs2kQ4fmpEMgAKVDuhmlQ1QzpUMOTaVD
h2alQ0GApUPbmaVDVLOlQ+3MpUOo5qVDIACmQ9sZpkNUM6ZDDk2mQ6hmpkNBgKZD25mmQ3Sz
pkPtzKZDh+amQ0EAp0O6GadDdDOnQ+1Mp0OoZqdDIICnQ7qZp0NUs6dD7cynQ4fmp0NBAKhD
2xmoQ3QzqEPtTKhDqGaoQyCAqEO6mahDdLOoQ+3MqEOo5qhDIACpQ9sZqUN0M6lD7UypQ4dm
qUMggKlD25mpQ1SzqUMOzalDh+apQ0EAqkO6GapDdDOqQ+1MqkOoZqpDQYCqQ9uZqkNUs6pD
Ds2qQ6jmqkNBAKtDuhmrQ1Qzq0MOTatDqGarQyCAq0O6matDVLOrQw7Nq0Oo5qtDIACsQ9sZ
rEN0M6xD7UysQ4dmrENBgKxDupmsQ3SzrEMOzaxDqOasQ0EArUPbGa1DdDOtQw5NrUOHZq1D
IICtQ9uZrUNUs61DDs2tQ4fmrUNBAK5DuhmuQ1QzrkPtTK5Dh2auQyCArkPbma5DVLOuQw7N
rkOo5q5DIACvQ9sZr0NUM69DDk2vQ6hmr0NBgK9DupmvQ3Szr0MOza9DqOavQ0EAsEPbGbBD
VDOwQ+1MsEOoZrBDIICwQ9uZsEN0s7BDDs2wQ4fmsENBALFDuhmxQ3QzsUMOTbFDh2axQyCA
sUPbmbFDdLOxQw7NsUOH5rFDQQCyQ9sZskN0M7JDDk2yQ4dmskNBgLJDupmyQ3SzskMOzbJD
qOayQ0EAs0O6GbNDVDOzQw5Ns0OoZrNDQYCzQ7qZs0NUs7NDDs2zQ4fms0NBALRDuhm0Q1Qz
tEPtTLRDh2a0Q0GAtEO6mbRDdLO0Q+3MtEOo5rRDQQC1Q9sZtUNUM7VDDk21Q4dmtUNBgLVD
/Jm1Q1SztUMOzbVDh+a1Q0EAtkPbGbZD</AssayXData><AssayYData Points="600">PkpTQO3XUkC5pFJAYRlTQCN8UkAUl1JAA3hSQFy/UkCElFJA6YBSQDBhUkDsWFJAXVdSQItR
UkB5V1JA0WVSQOEkUkBGI1JAPSpSQKwBUkDlKFJAtttRQKbWUUDb41FAlDxSQGh1UUDIuVFA
W+JRQPv4UUBhvVFAQeFRQD2mUUC/mFFAdKdRQOxuUUBwrVFAr5tRQOTOUUCwjVFAzLhRQL1q
UUAdjVFAFJ9RQJRsUUDYWlFAFFxRQDdKUUDyYVFAZylRQD2SUUBVVlFA0FBRQDdEUUB/LFFA
QkRRQLs0UUCY9VBAIUNRQN/5UEDq61BAulNRQI/hUEBM6FBAjc1QQHFOUUBq81BA89FQQMa5
UEA1DlFArexQQPP6UEDR7lBABylRQPgSUUD1xFBA+p5QQFgVUUBhyFBAaRxRQHZxUEB9i1BA
GrJQQFj4UEARklBAgrtQQLi8UEAWo1BA4+FQQNSdUEBWlFBARm5QQNGlUEA3hFBAjpNQQOFD
UEBQalBAFZFQQAOPUECGg1BA/5tQQHIgUEBPOVBAonRQQIBXUED0alBAXGlQQAZ+UECjC1BA
amxQQH4+UEAieFBA7y5QQHcuUEANXFBAQ11QQBpDUEAfXlBAYGVQQJleUEAuQFBAhRNQQBJC
UEANaFBARkFQQDLwT0BydlBA4epPQHsgUEB6+k9AYPhPQIIIUEDmIFBAxOVPQHfFT0BhNFBA
XklQQLPoT0A+DFBAYDFQQFYMUEDQzU9A3vlPQPy1T0Cf9E9Ah/FPQKcGUECg0E9AYNBPQOvg
T0Axv09A/qNPQMqrT0D4y09A9qJPQBTTT0CeElBAorVPQHnLT0Ao4E9An/lPQI9+T0Acx09A
cblPQJi2T0AlvU9ADsdPQAlyT0AUlU9A/dNPQK2ET0Bs4E9AB7pPQBaTT0BUWE9A0Y5PQCXD
T0AfoE9ATYVPQDnpT0Biq09A2JdPQOhjT0DohU9Atz1PQJqHT0AVi09AG5dPQASrT0D6ik9A
jm5PQPp3T0A5mE9AR15PQLEwT0ANpE9A5ypPQAJyT0DYeU9A5JBPQEiLT0AhVk9AljhPQMsu
T0BLSE9A4X9PQO4rT0BkH09AmGJPQLCXT0D1ME9A8k1PQPI7T0DmGU9ApE9PQNvrTkBme09A
7A5PQFCFT0DCOU9AhihPQJ/lTkCfEk9AoEVPQNZET0CaXE9A0QBPQHcVT0BQIE9AcgZPQMlB
T0AR8E5AIG1PQDUbT0Dr5E5AMTVPQNgeT0BpE09AtuxOQIwrT0A/8U5AKvBOQM0BT0AbBk9A
9/5OQDwmT0Dp8E5A2htPQDvjTkDyM09ASOROQB33TkBNwE5ANx1PQOjVTkA8Q09AYOZOQGbN
TkDl1E5AaOlOQHrqTkB7/E5AKs9OQDauTkAQ7k5AlPxOQEOYTkCV705AmxBPQMfNTkCuwU5A
q8FOQHn5TkAVmU5Aa95OQLLATkCAmE5AYZhOQJnDTkBgmk5AyJNOQBzuTkD2sU5Amn5OQCOb
TkBjvU5AnZxOQEW3TkAJrE5AfJNOQO+uTkDyZ05AN9dOQAG/TkDFy05AG5ZOQO3MTkArdE5A
VuVOQIOpTkA6WU5Ao51OQBjtTkB+u05A9t5OQPOtTkCia05AaYpOQCqaTkA8kk5A7WhOQEnI
TkBMpk5AXKpOQAy4TkCufU5AU5BOQAyITkBn5U5A36JOQGqUTkCKdE5ArIpOQHW8TkAeuE5A
KadOQBPFTkD3jU5Ak31OQNuoTkCSNU5A5WlOQOOATkAgUk5A2HtOQBRqTkB7Z05AinpOQLg2
TkDhWk5A7TdOQHNATkBgUU5AtkpOQLM4TkBQLk5ALGZOQBtvTkAMWk5AiztOQL9pTkAy+E1A
gVtOQNRhTkAKaU5Ar1BOQEQnTkCsMU5ABv5NQE5mTkCGTk5ALUlOQCBjTkAHwU1A60BOQH0h
TkARQU5AbglOQNj+TUDjQk5AcBROQBX9TUDJNU5Aw4NOQGYwTkA0MU5A7B9OQNIsTkDQFk5A
W09OQGrsTUDJCk5And9NQFZCTkAyOU5ANCZOQIP2TUBlBE5AJB5OQIQkTkDADE5AyQBOQAKv
TUAIJk5ABRZOQDsSTkCB8U1A4B5OQAMGTkBZGE5Alu1NQGQJTkAY8E1A69lNQMOZTUApp01A
vvlNQJ0oTkBVrU1Af8BNQJUHTkC2zU1AIhhOQNqlTUByCU5Av+FNQC63TUDWhU1ALPdNQA3n
TUDPkk1AoPZNQCkMTkAp1U1AJvVNQPeyTUCOr01ATudNQA/ITUB5uk1AnMFNQMZ8TUC/n01A
jtJNQGHPTUC71k1AZr5NQMnOTUBz0U1AfLZNQCSxTUAh0E1Aq65NQEF9TUDktk1AF4BNQN72
TUAtzk1AwsJNQDjITUBdaE1A+aFNQJ+OTUAtX01AT5RNQKDGTUDDjE1Ab4xNQOavTUDppE1A
oJZNQCqJTUCVfk1AJptNQItzTUBPtE1AA31NQONhTUAmf01Av8xNQMWNTUDMtE1AU8tNQFyD
TUCal01AHZ9NQEyUTUB/qE1AZaJNQCKDTUBYPE1A8HtNQGByTUCPJE1Au69NQDGHTUBwbE1A
745NQHZHTUCwVE1ASUlNQFVvTUAMnE1ATcNNQFY0TUCyXk1AjbFNQMVXTUAgb01AlEtNQFV5
TUBsa01A/X5NQGhUTUBVjk1AqjBNQNNYTUC3RU1Ao0tNQAeETUDWOk1A8VFNQNBgTUDDh01A
mHpNQBg9TUD68UxAz2JNQHT3TEC4Gk1A7DFNQEBlTUBXkU1Ac3NNQM9ITUDiWk1AojBNQPtT
TUCwUk1AAf9MQIiNTUAxKU1A6AZNQNxfTUAfTk1ApgtNQH4rTUCIN01AiQtNQERMTUBgKE1A
Gg5NQE8XTUBkX01AEh9NQMc6TUABVE1AwidNQIoZTUDLzExA+ORMQJtgTUC1LE1AtuVMQJkM
TUCGa01AVDZNQFQ+TUBk5kxAIwxNQBc6TUA7IE1AXPhMQDvGTEDiH01A1RBNQAJMTUDaJ01A
njZNQNAJTUB190xALvZMQJIyTUAsKE1AATBNQBn1TEDjR01AvdJMQGM0TUCSLE1ApTJNQFH7
TEAh7UxAjtZMQKfqTEDyIk1AG9FMQOkQTUBlAE1A7gVNQBzJTEBZxkxA4CNNQE8bTUCW9UxA
gL9MQDLfTECnwExAERVNQObeTEBc5UxA</AssayYData></Step><Step><CommonData><SampleLocation>7</SampleLocation><SampleID>H1</SampleID><SampleGroup></SampleGroup><SampleInfo></SampleInfo><SampleRow>G</SampleRow><SamplePlate>1</SamplePlate><WellType>KSAMPLE</WellType><Concentration>3.125</Concentration><ConcentrationUnits>µg/ml</ConcentrationUnits><MolarConcentration>55.31</MolarConcentration><MolarConcUnits>nM</MolarConcUnits><MolecularWeight>56.5</MolecularWeight><Temperature>30</Temperature><StartTime>423698</StartTime><AssayTime>1400</AssayTime></CommonData><FlowRate>1000</FlowRate><StepType>ASSOC</StepType><StepName>Association</StepName><StepStatus>OK</StepStatus><ActualTime>1112.4</ActualTime><CycleTime>0.2</CycleTime><AssayXData Points="5562">dTO2Qy9NtkOoZrZDQoC2Q/yZtkN1s7ZDL822Q6jmtkNCALdD2xm3Q5Yzt0MvTbdDqGa3Q2OA
t0PbmbdDdbO3Qy/Nt0PJ5rdDYwC4Q/wZuEN1M7hDD024Q8lmuENCgLhD/Jm4Q5azuEMvzbhD
yea4Q2MAuUP8GblDljO5Qw9NuUOoZrlDY4C5Q/yZuUOWs7lDD825Q8nmuUNCALpD2xm6Q3Uz
ukMPTbpDyWa6Q0KAukP8mbpDlrO6Qw/NukOo5rpDQgC7Q9sZu0N1M7tDD027Q8lmu0NjgLtD
/Jm7Q3Wzu0MPzbtDyea7Q0IAvEP8GbxDdTO8Qw9NvEPJZrxDY4C8Q/yZvEN1s7xDL828Q6jm
vENCAL1D/Bm9Q3UzvUMvTb1DyWa9Q2OAvUP8mb1DlrO9Qw/NvUOo5r1DYwC+Q9sZvkOWM75D
L02+Q6hmvkNjgL5D/Jm+Q5azvkMvzb5DqOa+Q0IAv0PbGb9DdTO/Qw9Nv0OoZr9DY4C/Q9uZ
v0N1s79DL82/Q6jmv0NjAMBD/BnAQ5YzwEMPTcBDyWbAQ2OAwEPbmcBDlrPAQy/NwEPJ5sBD
QgDBQ/wZwUN1M8FDD03BQ8lmwUNCgMFD/JnBQ5azwUMvzcFDyebBQ0IAwkPbGcJDdTPCQw9N
wkPJZsJDY4DCQ9uZwkN1s8JDD83CQ6jmwkNjAMND2xnDQ5Yzw0MvTcNDqGbDQ0KAw0P8mcND
dbPDQy/Nw0PJ5sNDYwDEQ/wZxEN1M8RDD03EQ6hmxENCgMRD/JnEQ3WzxEMvzcRDqObEQ0IA
xUP8GcVDljPFQw9NxUPJZsVDQoDFQ9uZxUN1s8VDD83FQ6jmxUNCAMZD2xnGQ5YzxkMPTcZD
qGbGQ0KAxkPbmcZDtrPGQw/NxkPJ5sZDQgDHQ/wZx0N1M8dDL03HQ8lmx0NjgMdD/JnHQ3Wz
x0MvzcdDqObHQ2MAyEP8GchDljPIQw9NyEOoZshDY4DIQ9uZyEN1s8hDD83IQ8nmyENjAMlD
/BnJQ3UzyUMvTclDqGbJQ0KAyUP8mclDlrPJQw/NyUOo5slDYwDKQ/wZykOWM8pDD03KQ6hm
ykNjgMpD/JnKQ5azykMvzcpDqObKQ2MAy0P8GctDljPLQy9Ny0PJZstDQoDLQ/yZy0N1s8tD
UM3LQ6jmy0NjAMxD/BnMQ3UzzEMPTcxDqGbMQ0KAzEPbmcxDdbPMQw/NzEPJ5sxDQgDNQ9sZ
zUOWM81DD03NQ8lmzUNjgM1D25nNQ3WzzUMPzc1DyebNQ0IAzkPbGc5DdTPOQy9NzkPJZs5D
Y4DOQ/yZzkN1s85DD83OQ8nmzkNjAM9D/BnPQ3Uzz0MPTc9DyWbPQ0KAz0P8mc9DdbPPQw/N
z0Oo5s9DQgDQQ9sZ0EOWM9BDD03QQ8lm0ENCgNBD/JnQQ3Wz0EMvzdBDqObQQ2MA0UMdGtFD
dTPRQw9N0UOoZtFDY4DRQ9uZ0UOWs9FDD83RQ8nm0UNCANJD/BnSQ3Uz0kMvTdJDqGbSQ0KA
0kP8mdJDdbPSQw/N0kOo5tJDQgDTQ9sZ00OWM9NDL03TQ6hm00NCgNND/JnTQ3Wz00MvzdND
yebTQ2MA1EP8GdRDljPUQw9N1EOoZtRDQoDUQ9uZ1EOWs9RDD83UQ6jm1ENCANVD/BnVQ3Uz
1UMvTdVDyWbVQ2OA1UP8mdVDdbPVQy/N1UPJ5tVDYwDWQ9sZ1kN1M9ZDDk3WQ6hm1kNCgNZD
/JnWQ3Wz1kMOzdZDyebWQ2IA10P8GddDljPXQw5N10PJZtdDYoDXQ/yZ10OWs9dDDs3XQ8nm
10NCANhD/BnYQ3Uz2EMOTdhDyWbYQ2KA2EP8mdhDdbPYQw7N2EOo5thDYgDZQ/wZ2UN1M9lD
Dk3ZQ6hm2UNigNlD/JnZQ3Wz2UMvzdlDqObZQ2IA2kP8GdpDdTPaQw5N2kOoZtpDYoDaQ9yZ
2kOWs9pDDs3aQ8nm2kNCANtD/BnbQ3Uz20MOTdtDqGbbQ2KA20P8mdtDlrPbQy/N20PJ5ttD
QgDcQ/wZ3EOWM9xDL03cQ6hm3ENigNxD/JncQ3Wz3EMvzdxDyebcQ2IA3UP8Gd1DdTPdQw5N
3UOoZt1DQoDdQ/yZ3UOWs91DDs3dQ8nm3UNiAN5D/BneQ3Uz3kMvTd5DyWbeQ0KA3kPcmd5D
lrPeQy/N3kOo5t5DYgDfQ9wZ30N1M99DL03fQ6hm30NCgN9D/JnfQ3Wz30MOzd9DyebfQ0IA
4EPcGeBDdTPgQw5N4EOoZuBDYoDgQ/yZ4EOWs+BDL83gQ8nm4ENiAOFD3BnhQ3Uz4UMvTeFD
yWbhQ2KA4UPcmeFDlrPhQy/N4UOo5uFDQgDiQ/wZ4kN1M+JDDk3iQ6hm4kNigOJD/JniQ3Wz
4kMvzeJDqObiQ0IA40PcGeNDljPjQw5N40PJZuNDQoDjQ/yZ40N1s+NDDs3jQ8nm40NiAORD
/BnkQ3Uz5EMvTeRDyWbkQ2KA5EPcmeRDlrPkQy/N5EOo5uRDQgDlQ/wZ5UO2M+VDL03lQ6hm
5UNCgOVD3JnlQ3Wz5UMOzeVDqOblQ2IA5kPcGeZDljPmQw5N5kOoZuZDYoDmQ9yZ5kOWs+ZD
Ds3mQ8nm5kNCAOdD/BnnQ3Uz50MOTedDqGbnQ2KA50P8medDlrPnQw7N50Oo5udDYgDoQ/wZ
6EOWM+hDL03oQ6hm6ENCgOhD/JnoQ3Wz6EMOzehDqOboQ2IA6UPcGelDljPpQw5N6UOoZulD
YoDpQ9yZ6UOWs+lDL83pQ8nm6UNCAOpD/BnqQ3Uz6kMOTepDyWbqQ2KA6kP8mepDlrPqQw7N
6kOo5upDQgDrQ/wZ60OWM+tDL03rQ6hm60NigOtD/JnrQ3Wz60MvzetDyebrQ0IA7EP8GexD
ljPsQy9N7EPJZuxDYoDsQ/yZ7EOWs+xDDs3sQ6jm7ENiAO1D3BntQ3Uz7UMvTe1DqGbtQ2KA
7UPcme1DlrPtQy/N7UOo5u1DYgDuQx0a7kOWM+5DDk3uQ6hm7kNCgO5D3JnuQ3Wz7kMvze5D
qObuQ0IA70P8Ge9DdTPvQw5N70PJZu9DYoDvQ9yZ70N1s+9DL83vQ8nm70NiAPBD3BnwQ5Yz
8EMOTfBDyWbwQ2KA8EPcmfBDlrPwQw7N8EOo5vBDYgDxQ9wZ8UN1M/FDDk3xQ8lm8UNigPFD
/JnxQ3Wz8UMOzfFDqObxQ2IA8kP8GfJDljPyQw5N8kOoZvJDQoDyQ/yZ8kN1s/JDL83yQ8nm
8kNiAPND/BnzQ3Uz80MOTfNDqGbzQ2KA80PcmfNDlrPzQw7N80Oo5vNDQgD0Q/wZ9EN1M/RD
L030Q8lm9ENigPRD3Jn0Q3Wz9EMOzfRDyeb0Q2IA9UP8GfVDljP1Qw5N9UPJZvVDYoD1Q9yZ
9UN1s/VDDs31Q8nm9UNiAPZD3Bn2Q3Uz9kMOTfZDyWb2Q0KA9kP8mfZDlrP2QzDN9kPJ5vZD
YgD3Q/wZ90OWM/dDDk33Q8lm90NigPdD/Jn3Q3Wz90MwzfdDyeb3Q2IA+EPcGfhDljP4Qw5N
+EOoZvhDQoD4Q9yZ+EOWs/hDDs34Q6jm+ENiAPlD/Bn5Q5Yz+UMOTflDyWb5Q2KA+UPcmflD
lrP5Qw7N+UPJ5vlDYgD6Q/wZ+kOWM/pDME36Q6hm+kNigPpD/Jn6Q5az+kMwzfpDqOb6Q0IA
+0PcGftDljP7Qw5N+0PJZvtDYoD7Q/yZ+0N1s/tDDs37Q6jm+0NiAPxD3Bn8Q3Uz/EMwTfxD
yWb8Q2KA/EP8mfxDdbP8Q1DN/EOo5vxDYgD9Q/wZ/UN1M/1DDk39Q6hm/UNCgP1D3Jn9Q5az
/UMwzf1DqOb9Q2IA/kP8Gf5DljP+QzBN/kOoZv5DQoD+Q/yZ/kOWs/5DDs3+Q6jm/kNiAP9D
3Bn/Q3Uz/0MwTf9DqGb/Q2KA/0Pcmf9DlrP/Qw7N/0PJ5v9DIQAARP4MAETLGQBEhyYARFQz
AEQhQABE7kwARLpZAESHZgBEZHMARDGAAETujABEupkARIemAERkswBEMcAARO7MAES62QBE
h+YARFTzAEQhAAFE/gwBRLoZAUSYJgFEVDMBRCFAAUT+TAFEy1kBRJhmAURUcwFEIYABRP6M
AUS6mQFEmKYBRGSzAUQhwAFE7swBRMvZAUSY5gFEZPMBRCEAAkT+DAJEyxkCRIcmAkRUMwJE
IUACRO5MAkTLWQJEmGYCRFRzAkQhgAJE7owCRMuZAkSHpgJEVLMCRDHAAkT+zAJEy9kCRJjm
AkRU8wJEMQADRP4MA0S6GQNEhyYDRGQzA0QhQANE/kwDRLpZA0SHZgNEZHMDRCGAA0T+jANE
y5kDRIemA0RUswNEMcADRP7MA0S62QNEmOYDRGTzA0QxAARE/gwERMsZBESYJgREZDMERDFA
BETuTAREulkERJhmBERkcwREIYAERP6MBETLmQREmKYERFSzBEQhwARE7swERLrZBESY5gRE
ZPMERDEABUT+DAVEyxkFRIcmBURUMwVEMUAFRP5MBUTLWQVEmGYFRFRzBUQxgAVE/owFRLqZ
BUSYpgVEVLMFRCHABUT+zAVEy9kFRJjmBURU8wVEMQAGRP4MBkS6GQZEmCYGRFQzBkQxQAZE
/kwGRLpZBkSHZgZEVHMGRCGABkTujAZEupkGRJimBkRkswZEIcAGRO7MBkTL2QZEmOYGRFTz
BkQxAAdE/gwHRLoZB0SHJgdEZDMHRCFAB0TuTAdEulkHRJhmB0RUcwdEMYAHRO6MB0TLmQdE
qKYHRGSzB0QhwAdE7swHRMvZB0SY5gdEVPMHRDEACETuDAhEuhkIRJgmCERUMwhEMUAIRO5M
CETLWQhEqGYIRGRzCEQhgAhE7owIRMuZCESYpghEZLMIRCHACETuzAhEutkIRIfmCERU8whE
IQAJRP4MCUS6GQlEhyYJRGQzCUQxQAlE7kwJRMtZCUSHZglEZHMJRCGACUT+jAlEupkJRIem
CURUswlEMcAJRO7MCUS62QlEmOYJRGTzCUQxAApE7gwKRLoZCkSHJgpEZDMKRDFACkT+TApE
ulkKRIdmCkRUcwpEMYAKRO6MCkTLmQpEh6YKRFSzCkQxwApE/swKRLrZCkSY5gpEZPMKRCEA
C0T+DAtEyxkLRJgmC0RUMwtEIUALRO5MC0S6WQtEh2YLRGRzC0QhgAtE/owLRLqZC0SHpgtE
VLMLRDHAC0T+zAtEy9kLRIfmC0Rk8wtEMQAMRP4MDES6GQxEhyYMRGQzDEQxQAxE7kwMRMtZ
DESHZgxEVHMMRCGADET+jAxEupkMRJimDERkswxEMcAMRO7MDETL2QxEh+YMRFTzDEQhAA1E
7gwNRLoZDUSYJg1EZDMNRCFADUT+TA1Ey1kNRIdmDURkcw1EIYANRP6MDUTLmQ1Eh6YNRGSz
DUQhwA1E7swNRMvZDUSY5g1EVPMNRCEADkT+DA5EuhkORIcmDkRkMw5EIUAORP5MDkS6WQ5E
h2YORFRzDkQhgA5E/owORMuZDkSYpg5EZLMORDHADkT+zA5Ey9kORIfmDkRk8w5EIQAPRO4M
D0TLGQ9EhyYPRFQzD0QxQA9E/kwPRMtZD0SYZg9EZHMPRDGAD0TujA9EupkPRIemD0Rksw9E
IcAPRO7MD0S62Q9EmOYPRGTzD0QxABBE7gwQRLoZEESHJhBEZDMQRCFAEEQOTRBEy1kQRJhm
EERkcxBEIYAQRO6MEES6mRBEmKYQRGSzEEQhwBBE/swQRLrZEESH5hBEVPMQRDEAEUTuDBFE
yxkRRIcmEURkMxFEIUARRO5MEUTLWRFEmGYRRFRzEUQxgBFE7owRRMuZEUSHphFEVLMRRCHA
EUTuzBFEy9kRRIfmEURk8xFEMQASRO4MEkTLGRJEhyYSRGQzEkQhQBJE7kwSRMtZEkSYZhJE
ZHMSRDGAEkTujBJEy5kSRIemEkRUsxJEMcASRP7MEkS62RJEh+YSRFTzEkRCABNE/gwTRLoZ
E0SHJhNEZDMTRCFAE0TuTBNEulkTRIdmE0RkcxNEMYATRP6ME0S6mRNEh6YTRGSzE0QxwBNE
7swTRMvZE0SH5hNEVPMTRDEAFETuDBREyxkURJgmFERkMxREMUAURP5MFES6WRREmGYURGRz
FEQxgBRE7owURLqZFESYphREZLMURDHAFETuzBREy9kURIfmFERU8xREIQAVRP4MFUTLGRVE
mCYVRGQzFUQxQBVE7kwVRLpZFUSHZhVEVHMVRCGAFUTujBVEupkVRJimFURUsxVEMcAVRO7M
FUTL2RVEmOYVRFTzFUQhABZE/gwWRLoZFkSHJhZEZDMWRDFAFkT+TBZEy1kWRIdmFkRkcxZE
IYAWRP6MFkS6mRZEh6YWRGSzFkQxwBZE7swWRMvZFkSH5hZEZPMWRDEAF0T+DBdEyxkXRIcm
F0RkMxdEMUAXRP5MF0S6WRdEh2YXRFRzF0QxgBdE/owXRLqZF0SYphdEVLMXRDHAF0TuzBdE
utkXRJjmF0RU8xdEIQAYRP4MGES6GRhEhyYYRGQzGEQhQBhE/kwYRLpZGESYZhhEVHMYRDGA
GET+jBhEy5kYRIemGERksxhEIcAYRP7MGES62RhEmOYYRFTzGEQhABlE7gwZRMsZGUSYJhlE
ZDMZRDFAGUTuTBlEy1kZRJhmGURUcxlEMYAZRP6MGUS6mRlEh6YZRGSzGUQxwBlE7swZRLrZ
GUSY5hlEZPMZRCEAGkT+DBpEyxkaRIcmGkRkMxpEIUAaRP5MGkS6WRpEmGYaRFRzGkQxgBpE
7owaRMuZGkSYphpEZLMaRDHAGkTuzBpEy9kaRIfmGkRk8xpEMQAbRP4MG0S6GRtEiCYbRFQz
G0QhQBtE7kwbRMtZG0SIZhtEZHMbRCGAG0T+jBtEy5kbRIimG0RUsxtEMsAbRP7MG0S62RtE
iOYbRFTzG0QyABxE/gwcRLoZHESIJhxEVDMcRDJAHET+TBxEy1kcRIhmHERkcxxEMoAcRP6M
HES6mRxEiKYcRGSzHEQywBxE7swcRLrZHESY5hxEZPMcRCEAHUTuDB1EuhkdRJgmHURkMx1E
MkAdRP5MHUS6WR1EiGYdRFRzHUQhgB1E7owdRMuZHUSYph1EVLMdRDLAHUTuzB1Ey9kdRJjm
HURU8x1EIQAeRO4MHkTLGR5EiCYeRFQzHkQhQB5E/kweRMtZHkSIZh5EZHMeRDKAHkT+jB5E
y5keRJimHkRksx5EIcAeRP7MHkTL2R5EmOYeRGTzHkQhAB9E7gwfRMsZH0SIJh9EZDMfRCFA
H0T+TB9EulkfRIhmH0Rkcx9EMoAfRP6MH0TLmR9EiKYfRFSzH0QhwB9E/swfRMvZH0SI5h9E
ZPMfRDIAIETuDCBEuhkgRIgmIERkMyBEIUAgRO5MIES6WSBEmGYgRGRzIEQhgCBE7owgRLqZ
IESIpiBEZLMgRCHAIET+zCBE3NkgRJjmIERU8yBEIQAhRO4MIUTLGSFEiCYhRFQzIUQhQCFE
7kwhRMtZIUSYZiFEVHMhRDKAIUTujCFEupkhRIimIURUsyFEIcAhRP7MIUTL2SFEmOYhRFTz
IUQyACJE/gwiRLoZIkSIJiJEVDMiRCFAIkTuTCJEy1kiRIhmIkRUcyJEIYAiRO6MIkTLmSJE
mKYiRGSzIkQywCJE7swiRLrZIkSI5iJEVPMiRDIAI0T+DCNEuhkjRIgmI0RkMyNEIUAjRP5M
I0TLWSNEmGYjRFRzI0QygCNE/owjRLqZI0SIpiNEZLMjRCHAI0TuzCNEutkjRJjmI0RU8yNE
MgAkRP4MJES6GSREmCYkRFQzJEQyQCRE7kwkRLpZJESIZiREVHMkRCGAJETujCREupkkRIim
JERksyREIcAkRP7MJES62SREmOYkRGTzJEQyACVE/gwlRMsZJUSYJiVEZDMlRCFAJUT+TCVE
ulklRIhmJURkcyVEMoAlRO6MJUTLmSVEmKYlRGSzJUQhwCVE/swlRLrZJUSI5iVEZPMlRDIA
JkTuDCZEyxkmRIgmJkRkMyZEMkAmRO5MJkTLWSZEiGYmRGRzJkQygCZE/owmRMuZJkSIpiZE
ZLMmRCHAJkT+zCZEy9kmRJjmJkRU8yZEIQAnRO4MJ0S6GSdEiCYnRGQzJ0QyQCdE7kwnRLpZ
J0SYZidEVHMnRCGAJ0T+jCdEupknRJimJ0RUsydEIcAnRP7MJ0TL2SdEmOYnRGTzJ0QyAChE
/gwoRMsZKESYJihEVDMoRCFAKETuTChEulkoRIhmKERkcyhEMoAoRO6MKETLmShEiKYoRGSz
KEQhwChE/swoRLrZKESI5ihEVPMoRDIAKUTuDClEuhkpRJgmKURkMylEQkApRP5MKUS6WSlE
iGYpRFRzKUQhgClE/owpRLqZKUSYpilEVLMpRCHAKUT+zClEutkpRIjmKURk8ylEIQAqRO4M
KkTLGSpEmCYqRGQzKkQhQCpE/kwqRLpZKkSIZipEZHMqRDKAKkT+jCpEupkqRJimKkRUsypE
MsAqRO7MKkS62SpEiOYqRFTzKkQhACtE7gwrRMsZK0SYJitEZDMrRCFAK0TuTCtEy1krRIhm
K0RkcytEMoArRP6MK0TLmStEmKYrRFSzK0QhwCtE7swrRLrZK0SI5itEZPMrRDIALET+DCxE
yxksRIgmLERkMyxEIUAsRP5MLES6WSxEmGYsRGRzLEQhgCxE7owsRMuZLESIpixEVLMsRCHA
LETuzCxEutksRIjmLERk8yxEMgAtRP4MLUS6GS1EmCYtRFQzLUQhQC1E/kwtRMtZLUSIZi1E
ZHMtRCGALUTujC1EupktRJimLURUsy1EIcAtRO7MLUS62S1EmOYtRFTzLUQyAC5E7gwuRMsZ
LkSIJi5EVDMuRCFALkTuTC5Ey1kuRIhmLkRUcy5EMoAuRP6MLkS6mS5EmKYuRFSzLkQywC5E
7swuRMvZLkSY5i5EVPMuRCEAL0TuDC9EuhkvRJgmL0RUMy9EMkAvRP5ML0S6WS9EmGYvRFRz
L0QygC9E7owvRMuZL0SYpi9EZLMvRCHAL0TuzC9EutkvRIjmL0RU8y9EIQAwRO4MMETLGTBE
mCYwRFQzMEQyQDBE/kwwRMtZMESIZjBEVHMwRDKAMET+jDBEy5kwRJimMERUszBEMsAwRO7M
MES62TBEmOYwRGTzMEQyADFE/gwxRMsZMUSIJjFEZDMxRDJAMUT+TDFEulkxRIhmMURkczFE
MoAxRA6NMUTLmTFEmKYxRGSzMUQhwDFE7swxRLrZMUSY5jFEVPMxRCEAMkT+DDJEuhkyRJgm
MkRkMzJEMkAyRO5MMkS6WTJEiGYyRGRzMkQygDJE/owyRLqZMkSYpjJEVLMyRDLAMkT+zDJE
utkyRJjmMkRk8zJEMgAzRP4MM0TLGTNEmCYzRFQzM0QhQDNE7kwzRLpZM0SYZjNEVHMzRDKA
M0T+jDNEy5kzRKimM0RkszNEMsAzRO7MM0TL2TNEmOYzRGTzM0QyADRE/gw0RLoZNESIJjRE
ZDM0RCFANETuTDREy1k0RJhmNERUczREIYA0RO6MNETLmTREiKY0RFSzNEQywDRE/sw0RLrZ
NESI5jREVPM0RDIANUTuDDVEuhk1RIgmNURkMzVEIUA1RP5MNUS6WTVEiGY1RFRzNUQhgDVE
/ow1RMuZNUSIpjVEZLM1RDLANUTuzDVEy9k1RIjmNURk8zVEIQA2RP4MNkS6GTZEiCY2RFQz
NkQhQDZE7kw2RLpZNkSYZjZEZHM2RDKANkTujDZEupk2RJimNkRUszZEMsA2RP7MNkS62TZE
mOY2RGTzNkQyADdE7gw3RMsZN0SYJjdEVDM3RDJAN0T+TDdEy1k3RJhmN0RkczdEMoA3RP6M
N0TLmTdEmKY3RFSzN0QywDdE/sw3RMvZN0SY5jdEZPM3RCEAOETuDDhEyxk4RJgmOERUMzhE
IUA4RP5MOES6WThEiGY4RFRzOEQhgDhE/ow4RLqZOESYpjhEZLM4RDLAOET+zDhEutk4RIjm
OERU8zhEIQA5RP4MOUS6GTlEmCY5RFQzOUQyQDlE/kw5RLpZOUSoZjlEZHM5RCGAOUTujDlE
y5k5RIimOURkszlEIcA5RP7MOUTL2TlEmOY5RGTzOUQyADpE/gw6RMsZOkSYJjpEZDM6RCFA
OkT+TDpEy1k6RIhmOkRkczpEMoA6RP6MOkTLmTpEmKY6RFSzOkQhwDpE/sw6RLrZOkSI5jpE
ZPM6RCEAO0T+DDtEyxk7RIgmO0RUMztEIUA7RO5MO0S6WTtEiGY7RGRzO0QhgDtE7ow7RLqZ
O0SIpjtEZLM7RCHAO0T+zDtEutk7RIjmO0RU8ztEIQA8RO4MPETLGTxEmCY8RGQzPEQhQDxE
7kw8RLpZPESYZjxEVHM8RDKAPETujDxEy5k8RIimPERkszxEMsA8RO7MPES62TxEiOY8RGTz
PEQhAD1E7gw9RMsZPUSIJj1EVDM9RDJAPUTuTD1Eulk9RIhmPURUcz1EMoA9RO6MPUS6mT1E
mKY9RGSzPUQhwD1E/sw9RLrZPUSI5j1EZPM9RCEAPkTuDD5Euhk+RJgmPkRkMz5EMkA+RO5M
PkS6WT5EmGY+RGRzPkQygD5E/ow+RLqZPkSYpj5EZLM+RDLAPkTuzD5Eutk+RJjmPkRk8z5E
MgA/RO4MP0S6GT9EmCY/RGQzP0QhQD9E7kw/RMtZP0SIZj9EVHM/RCGAP0T+jD9Eupk/RIim
P0RUsz9EIcA/RP7MP0TL2T9EiOY/RFTzP0QhAEBE/gxARMsZQESYJkBEVDNARDJAQET+TEBE
ullARJhmQERkc0BEMoBARP6MQETLmUBEiKZARGSzQEQhwEBE7sxARLrZQESY5kBEVPNARDIA
QUT+DEFEyxlBRJgmQURkM0FEMkBBRO5MQUS6WUFEmGZBRGRzQUQygEFE7oxBRLqZQUSYpkFE
ZLNBRCHAQUTuzEFEy9lBRJjmQURU80FEMgBCRO4MQkTLGUJEmCZCRFQzQkQyQEJE/kxCRLpZ
QkSIZkJEVHNCRCGAQkTujEJEy5lCRIimQkRks0JEMsBCRO7MQkTL2UJEmOZCRGTzQkQhAENE
7gxDRMsZQ0SIJkNEZDNDRCFAQ0T+TENEullDRJhmQ0RUc0NEIYBDRP6MQ0S6mUNEmKZDRGSz
Q0QywENE/sxDRMvZQ0SI5kNEVPNDRDIARET+DEREuhlERIgmRERkM0REMkBERP5MRES6WURE
mGZERGRzREQygERE7oxERMuZRESYpkREZLNERDLARET+zEREutlERJjmRERU80REMgBFRO4M
RUTLGUVEmCZFRFQzRUQyQEVE/kxFRLpZRUSYZkVEVHNFRCGARUTujEVEuplFRJimRURks0VE
IcBFRO7MRUTL2UVEmOZFRFTzRUQyAEZE/gxGRMsZRkSIJkZEZDNGRDJARkT+TEZEy1lGRJhm
RkRUc0ZEIYBGRO6MRkS6mUZEiKZGRFSzRkQhwEZE/sxGRLrZRkSY5kZEZPNGRCEAR0TuDEdE
uhlHRIgmR0RkM0dEIUBHRP5MR0TLWUdEmGZHRGRzR0QygEdE7oxHRMuZR0SYpkdEZLNHRCHA
R0TuzEdEy9lHRJjmR0Rk80dEIQBIRO4MSETLGUhEmCZIRGQzSEQhQEhE7kxIRLpZSESIZkhE
ZHNIRCGASET+jEhEy5lIRJimSERUs0hEIcBIRP7MSES62UhEiOZIRFTzSEQhAElE7gxJRLoZ
SUSIJklEVDNJRDJASUTuTElEy1lJRIhmSURUc0lEIYBJRO6MSUTLmUlEmKZJRGSzSUQywElE
7sxJRMvZSUSI5klEZPNJRDIASkTuDEpEuhlKRIgmSkRUM0pEMkBKRO5MSkS6WUpEmGZKRFRz
SkQhgEpE7oxKRMuZSkSIpkpEVLNKRDLASkT+zEpEutlKRJjmSkRU80pEIQBLRO4MS0TLGUtE
mCZLRGQzS0QyQEtE/kxLRLpZS0SIZktEVHNLRDKAS0TujEtEuplLRIimS0RUs0tEMsBLRP7M
S0S62UtEmOZLRFTzS0QhAExE7gxMRMsZTESYJkxEVDNMRDJATET+TExEullMRJhmTERUc0xE
IYBMRO6MTES6mUxEmKZMRGSzTEQywExE/sxMRLrZTESI5kxEZPNMRDIATUTuDE1EyxlNRJgm
TURkM01EIUBNRO5MTUS6WU1EmGZNRFRzTUQhgE1E7oxNRLqZTUSYpk1EZLNNRDLATUT+zE1E
utlNRJjmTURk801EIQBORO4MTkS6GU5EiCZORGQzTkQhQE5E/kxORLpZTkSIZk5EVHNORCGA
TkT+jE5EuplORJimTkRks05EIcBORP7MTkTL2U5EiOZORGTzTkQhAE9E7gxPRLoZT0SYJk9E
VDNPRDJAT0TuTE9EullPRIhmT0Rkc09EMoBPRP6MT0S6mU9EiKZPRGSzT0QhwE9E7sxPRMvZ
T0SI5k9EVPNPRDIAUET+DFBEuhlQRIgmUERUM1BEIUBQRO5MUES6WVBEiGZQRGRzUEQygFBE
7oxQRLqZUESIplBEVLNQRCHAUET+zFBEutlQRIjmUERU81BEIQBRRO4MUUQMGlFEiCZRRGQz
UUQhQFFE/kxRRLpZUUSYZlFEVHNRRDKAUUTujFFEy5lRRJimUURUs1FEIcBRRO7MUUS62VFE
mOZRRFTzUUQyAFJE/gxSRLoZUkSIJlJEVDNSRDJAUkTuTFJEy1lSRJhmUkRUc1JEIYBSRO6M
UkTLmVJEmKZSRFSzUkQywFJE/sxSRLrZUkSI5lJEZPNSRCEAU0TuDFNEuhlTRIgmU0RkM1NE
IUBTRP5MU0TLWVNEiGZTRFRzU0QygFNE/oxTRMuZU0SYplNEVLNTRCHAU0T+zFNEy9lTRIjm
U0RU81NEIQBURP4MVES6GVREmCZURFQzVEQhQFRE7kxURLpZVESYZlREZHNURCGAVETujFRE
y5lURIimVERks1REMsBURP7MVETL2VREmOZURGTzVEQhAFVE7gxVRMsZVUSYJlVEVDNVRDJA
VUT+TFVEy1lVRJhmVURkc1VEMoBVRP6MVUTLmVVEiKZVRGSzVUQywFVE/sxVRMvZVUSY5lVE
ZPNVRCEAVkTuDFZEyxlWRIgmVkRUM1ZEMkBWRO5MVkS6WVZEiGZWRFRzVkQygFZE/oxWRMuZ
VkSIplZEVLNWRDLAVkT+zFZEutlWRIjmVkRk81ZEIQBXRP4MV0S6GVdEmCZXRGQzV0QhQFdE
/kxXRLpZV0SYZldEVHNXRCGAV0T+jFdEuplXRIimV0Rks1dEMsBXRP7MV0TL2VdEmOZXRGTz
V0QhAFhE7gxYRMsZWESYJlhEZDNYRDJAWETuTFhEullYRJhmWERUc1hEIYBYRO6MWETLmVhE
iKZYRFSzWEQywFhE/sxYRMvZWESY5lhEZPNYRCEAWUT+DFlEyxlZRIgmWURUM1lEMkBZRP5M
WUTLWVlEmGZZRGRzWUQygFlE/oxZRLqZWUSIpllEZLNZRDLAWUT+zFlEutlZRIjmWURU81lE
IQBaRO4MWkTLGVpEmCZaRFQzWkQyQFpE7kxaRLpZWkSYZlpEVHNaRDKAWkTujFpEuplaRIim
WkRks1pEMsBaRP7MWkS62VpEiOZaRGTzWkQyAFtE7gxbRMoZW0SYJltEVDNbRCBAW0T+TFtE
yllbRIhmW0RUc1tEMoBbRP6MW0S6mVtEiKZbRGSzW0QywFtE/sxbRLrZW0SI5ltEdPNbRCAA
XET+DFxEyhlcRJgmXERUM1xEIEBcRP5MXETKWVxEiGZcRFRzXEQggFxE/oxcRMqZXESYplxE
ZLNcRDLAXETuzFxEutlcRIjmXERk81xEIABdRP4MXUS6GV1EmCZdRFQzXUQyQF1E7kxdRMpZ
XUSYZl1EZHNdRDKAXUTujF1EupldRJimXURks11EIMBdRO7MXUTK2V1EiOZdRFTzXUQgAF5E
/gxeRLoZXkSYJl5EVDNeRCBAXkT+TF5EylleRIhmXkRkc15EMoBeRP6MXkTKmV5EmKZeRGSz
XkQywF5E/sxeRLrZXkSY5l5EVPNeREIAX0TuDF9EuhlfRJgmX0RUM19EIEBfRO5MX0S6WV9E
iGZfRFRzX0QggF9E7oxfRMqZX0SIpl9EVLNfRCDAX0TuzF9EutlfRIjmX0RU819EMgBgRP4M
YETKGWBEiCZgRGQzYEQyQGBE/kxgRMpZYESIZmBEZHNgRDKAYET+jGBEyplgRIimYERks2BE
MsBgRP7MYETK2WBEiOZgRFTzYEQgAGFE/gxhRLoZYUSIJmFEVDNhRDJAYUT+TGFEyllhRIhm
YURkc2FEIIBhRP6MYUS6mWFEmKZhRGSzYUQgwGFE7sxhRLrZYUSY5mFEVPNhRDIAYkTuDGJE
uhliRJgmYkRkM2JEIEBiRO5MYkS6WWJEiGZiRGRzYkQggGJE7oxiRMqZYkSYpmJEVLNiRDLA
YkTuzGJEutliRIjmYkRk82JEIABjRP4MY0S6GWNEmCZjRFQzY0QgQGNE7kxjRMpZY0SIZmNE
ZHNjRCCAY0T+jGNEupljRJimY0Rks2NEIMBjRP7MY0S62WNEmOZjRGTzY0QgAGRE/gxkRMoZ
ZESIJmREZDNkRCBAZET+TGREyllkRIhmZERkc2REMoBkRO6MZES6mWREiKZkRFSzZEQywGRE
/sxkRMrZZESY5mREZPNkRDIAZUT+DGVEuhllRJgmZURkM2VEMkBlRO5MZUS6WWVEmGZlRGRz
ZUQggGVE7oxlRMqZZUSIpmVEZLNlRDLAZUT+zGVEytllRIjmZURk82VEMgBmRO4MZkS6GWZE
mCZmRFQzZkQyQGZE7kxmRMpZZkSIZmZEZHNmRCCAZkT+jGZEuplmRIimZkRUs2ZEMsBmRP7M
ZkS62WZEmOZmRGTzZkQyAGdE7gxnRLoZZ0SIJmdEVDNnRCBAZ0TuTGdEyllnRIhmZ0RUc2dE
IIBnRO6MZ0TKmWdEmKZnRGSzZ0QgwGdE/sxnRMrZZ0SI5mdEVPNnRCAAaET+DGhEuhloRIgm
aERUM2hEMkBoRO5MaES6WWhEmGZoRFRzaEQggGhE7oxoRMqZaESYpmhEVLNoRCDAaETuzGhE
utloRIjmaERU82hEMgBpRP4MaUS6GWlEmCZpRFQzaUQyQGlE7kxpRMpZaUSIZmlEVHNpRCCA
aUT+jGlEuplpRIimaURks2lEMsBpRP7MaUTK2WlEiOZpRGTzaUQyAGpE7gxqRLoZakSYJmpE
VDNqRCBAakT+TGpEullqRKhmakRkc2pEIIBqRP6MakTKmWpEmKZqRFSzakQywGpE7sxqRMrZ
akSI5mpEZPNqRCAAa0T+DGtEuhlrRJgma0RkM2tEMkBrRO5Ma0TKWWtEmGZrRFRza0QggGtE
7oxrRNyZa0SIpmtEZLNrRCDAa0T+zGtEutlrRJjma0Rk82tEMgBsRO4MbES6GWxEiCZsRFQz
bEQgQGxE7kxsRMpZbESIZmxEZHNsRCCAbET+jGxEyplsRJimbERks2xEIMBsRP7MbETK2WxE
mOZsRGTzbEQgAG1E7gxtRMoZbUSIJm1EZDNtRCBAbUT+TG1EulltRIhmbURUc21EMoBtRP6M
bUS6mW1EmKZtRGSzbUQywG1E/sxtRLrZbUSI5m1EVPNtRDIAbkTuDG5EyhluRIgmbkRkM25E
MkBuRO5MbkS6WW5EmGZuRGRzbkQggG5E7oxuRLqZbkSYpm5EZLNuRDLAbkTuzG5EutluRIjm
bkRU825EMgBvRP4Mb0S6GW9EmCZvRGQzb0QgQG9E7kxvRLpZb0SYZm9EVHNvRCCAb0T+jG9E
yplvRJimb0RUs29EIMBvRO7Mb0TK2W9EiOZvRFTzb0QyAHBE7gxwRMoZcESYJnBEVDNwRDJA
cET+THBEyllwRJhmcERkc3BEIIBwRP6McES6mXBEmKZwRFSzcEQywHBE7sxwRMrZcESI5nBE
VPNwRDIAcUTuDHFEuhlxRJgmcURkM3FEIEBxRO5McUS6WXFEiGZxRGRzcUQygHFE7oxxRMqZ
cUSIpnFEVLNxRDLAcUTuzHFEutlxRJjmcURU83FEIAByRO4MckS6GXJEmCZyRGQzckQyQHJE
/kxyRMpZckSIZnJEZHNyRCCAckT+jHJEyplyRIimckRUs3JEIMByRO7MckS62XJEiOZyRFTz
ckQgAHNE/gxzRMoZc0SIJnNEZDNzRDJAc0T+THNEullzRJhmc0RUc3NEIIBzRO6Mc0S6mXNE
iKZzRFSzc0QywHNE7sxzRMrZc0SI5nNEZPNzRCAAdET+DHREuhl0RJgmdERUM3REIEB0RO5M
dETKWXREiGZ0RFRzdEQggHRE/ox0RMqZdESIpnREZLN0RCDAdET+zHREytl0RJjmdERk83RE
MgB1RP4MdUS6GXVEiCZ1RFQzdUQgQHVE7kx1RMpZdUSIZnVEZHN1RCCAdUT+jHVEypl1RJim
dURUs3VEMsB1RO7MdUS62XVEiOZ1RFTzdUQgAHZE7gx2RLoZdkSIJnZEZDN2RDJAdkTuTHZE
ull2RIhmdkRUc3ZEMoB2RO6MdkS6mXZEmKZ2RGSzdkQgwHZE/sx2RLrZdkSI5nZEZPN2RDIA
d0TuDHdEuhl3RIgmd0RkM3dEMkB3RO5Md0TKWXdEmGZ3RGRzd0QggHdE/ox3RLqZd0SIpndE
ZLN3RDLAd0TuzHdEytl3RJjmd0Rk83dEIAB4RO4MeETKGXhEmCZ4RFQzeEQgQHhE/kx4RLpZ
eESYZnhEZHN4RCCAeETujHhEupl4RIimeERks3hEIMB4RO7MeES62XhEiOZ4RFTzeEQyAHlE
/gx5RMoZeUSIJnlEVDN5RCBAeUTuTHlEull5RJhmeURkc3lEMoB5RP6MeUS6mXlEiKZ5RGSz
eUQgwHlE7sx5RLrZeUSY5nlEVPN5RDIAekT+DHpEuhl6RIgmekRkM3pEIEB6RP5MekS6WXpE
iGZ6RFRzekQggHpE/ox6RLqZekSYpnpEZLN6RCDAekTuzHpEutl6RIjmekRU83pEIAB7RP4M
e0S6GXtEiCZ7RFQze0QgQHtE/kx7RLpZe0SYZntEZHN7RDKAe0TujHtEypl7RIime0RUs3tE
MsB7RP7Me0TK2XtEmOZ7RGTze0QgAHxE7gx8RMoZfESIJnxEVDN8RDJAfETuTHxEull8RJhm
fERkc3xEMoB8RP6MfETKmXxEiKZ8RGSzfEQgwHxE7sx8RLrZfESY5nxEZPN8RCAAfUT+DH1E
yhl9RIgmfURkM31EMkB9RO5MfUS6WX1EiGZ9RGRzfUQygH1E7ox9RLqZfUSYpn1EVLN9RCDA
fUTuzH1Eutl9RJjmfURk831EMgB+RO4MfkS6GX5EmCZ+RGQzfkQyQH5E7kx+RLpZfkSIZn5E
ZHN+RCCAfkTujH5Eupl+RIimfkRUs35EMsB+RP7MfkTK2X5EiOZ+RFTzfkQgAH9E7gx/RLoZ
f0SYJn9EVDN/RDJAf0T+TH9Eyll/RIhmf0Rkc39EIIB/RP6Mf0TKmX9EiKZ/RGSzf0QgwH9E
/sx/RLrZf0SY5n9EZPN/RBkAgER3BoBE3QyAREQTgESqGYBEGSCARH8mgETdLIBERDOARLI5
gEQQQIBEf0aAROVMgERMU4BEqlmARBBggER3ZoBE3WyARERzgESqeYBEGYCARH+GgETdjIBE
TJOARLKZgEQQoIBEd6aARN2sgEREs4BEqrmARBDAgER3xoBE5cyARETTgESq2YBEGeCARH/m
gETl7IBETPOARLL5gEQQAIFEdwaBROUMgURME4FEqhmBRBAggUR3JoFE3SyBREQzgUSqOYFE
GUCBRH9GgUTlTIFERFOBRKpZgUQQYIFEf2aBRN1sgURMc4FEqnmBRBmAgUR3hoFE3YyBREST
gUSqmYFEEKCBRHemgUTlrIFETLOBRLK5gUQQwIFEf8aBRN3MgURM04FEqtmBRBDggUR35oFE
3eyBREzzgUSy+YFEEACCRHcGgkTlDIJERBOCRLIZgkQQIIJEdyaCRN0sgkRMM4JEujmCRBlA
gkR3RoJE5UyCRERTgkSyWYJEGWCCRHdmgkTdbIJETHOCRKp5gkQZgIJEd4aCROWMgkRMk4JE
spmCRBCggkR3poJE5ayCREyzgkSyuYJEEMCCRH/GgkTlzIJETNOCRLLZgkQZ4IJEf+aCROXs
gkRE84JEqvmCRCEAg0R3BoNE3QyDREQTg0SqGYNEGSCDRH8mg0TdLINERDODRKo5g0QZQINE
f0aDRN1Mg0REU4NEslmDRBBgg0R/ZoNE5WyDRERzg0SqeYNEEICDRH+Gg0TdjINERJODRLKZ
g0QZoINEf6aDRN2sg0REs4NEsrmDRBDAg0R3xoNE3cyDREzTg0Sq2YNEEOCDRH/mg0Tl7INE
RPODRLL5g0QZAIREdwaEROUMhEREE4REqhmERBAghER3JoRE3SyEREwzhESqOYREGUCERHdG
hETlTIRETFOERLJZhEQQYIREf2aEROVshEREc4REsnmERBCAhER/hoRE5YyEREyThESymYRE
EKCERH+mhETdrIRETLOERKq5hEQQwIREd8aEROXMhERM04REstmERBnghER/5oRE3eyERETz
hESq+YREEACFRHcGhUTdDIVETBOFRLIZhUQQIIVEdyaFROUshURMM4VEqjmFRBlAhUR3RoVE
5UyFRExThUSyWYVEIWCFRH9mhUTdbIVETHOFRKp5hUQZgIVEd4aFROWMhURMk4VEspmFRBCg
hUR3poVE5ayFRESzhUSyuYVEEMCFRHfGhUTlzIVETNOFRLrZhUQZ4IVEd+aFROXshURM84VE
qvmFRBAAhkR/BoZE5QyGREQThkSqGYZEECCGRH8mhkTdLIZETDOGRKo5hkQQQIZEf0aGRN1M
hkREU4ZEslmGRBBghkR/ZoZE3WyGRExzhkSyeYZEEICGRHeGhkTdjIZETJOGRLKZhkQZoIZE
f6aGROWshkRMs4ZEsrmGRBDAhkR/xoZE3cyGRETThkSq2YZEEOCGRH/mhkTd7IZERPOGRLL5
hkQQAIdEdwaHROUMh0REE4dEqhmHRBkgh0R3JodE5SyHREwzh0SqOYdEEECHRH9Gh0TdTIdE
RFOHRLJZh0QZYIdEd2aHRN1sh0RMc4dEqnmHRBCAh0R3hodE3YyHRESTh0SymYdEGaCHRH+m
h0TdrIdERLOHRLK5h0QZwIdEd8aHROXMh0RE04dEqtmHRBngh0R35odE5eyHREzzh0Sq+YdE
EACIRHcGiETdDIhETBOIRKoZiEQZIIhEdyaIROUsiERMM4hEsjmIRBBAiER3RohE3UyIRERT
iESyWYhEEGCIRHdmiETdbIhERHOIRKp5iEQQgIhEd4aIRN2MiERMk4hEspmIRBCgiER/pohE
3ayIREyziESquYhEEMCIRH/GiETlzIhERNOIRKrZiEQZ4IhEd+aIRN3siERM84hEqvmIRBkA
iUR3BolE3QyJREwTiUS6GYlEECCJRHcmiUTdLIlETDOJRLI5iUQZQIlEd0aJRN1MiUREU4lE
slmJRBBgiUR3ZolE5WyJRERziUSqeYlEEICJRH+GiUTdjIlETJOJRLKZiUQZoIlEd6aJROWs
iUREs4lEsrmJRBDAiUR3xolE3cyJRETTiUSy2YlEEOCJRHfmiUTl7IlETPOJRLL5iUQZAIpE
fwaKROUMikRME4pEshmKRBAgikR3JopE3SyKREQzikSyOYpEEECKRHdGikTlTIpETFOKRKpZ
ikQZYIpEd2aKROVsikREc4pEsnmKRBCAikR/hopE3YyKRESTikSqmYpEGaCKRHemikTlrIpE
RLOKRLK5ikQQwIpEf8aKROXMikRE04pEstmKRBDgikR/5opE5eyKREzzikS6+YpEEACLRHcG
i0TdDItETBOLRLIZi0QZIItEfyaLRO4si0REM4tEsjmLRBBAi0R/RotE3UyLRERTi0SqWYtE
GWCLRH9mi0TdbItERHOLRLJ5i0QZgItEf4aLRN2Mi0REk4tEspmLRBCgi0R/potE5ayLREyz
i0SquYtEGcCLRHfGi0TdzItETNOLRKrZi0QZ4ItEf+aLROXsi0RE84tEqvmLRBkAjER/BoxE
3QyMREwTjESqGYxEGSCMRH8mjETdLIxERDOMRLI5jEQQQIxEf0aMRN1MjERMU4xEslmMRBBg
jER/ZoxE5WyMRExzjESyeYxEEICMRH+GjETdjIxETJOMRLKZjEQhoIxEd6aMRN2sjEREs4xE
qrmMRBnAjER/xoxE5cyMREzTjESq2YxEGeCMRH/mjETd7IxETPOMRLL5jEQQAI1EfwaNROUM
jUREE41EshmNRBkgjUR3Jo1E3SyNREwzjUSyOY1EGUCNRHdGjUTlTI1ERFONRLJZjUQQYI1E
f2aNROVsjUREc41EqnmNRBmAjUR/ho1E3YyNREyTjUSymY1EGaCNRHemjUTlrI1ERLONRLK5
jUQZwI1Ef8aNROXMjURM041EqtmNRBngjUR35o1E3eyNRETzjUSq+Y1EEACORH8GjkTlDI5E
VBOORLIZjkQQII5EfyaORN0sjkRMM45EsjmORBBAjkR/Ro5E3UyORERTjkSqWY5EGWCORHdm
jkTlbI5ETHOORKp5jkQQgI5Ef4aOROWMjkRMk45EspmORBCgjkR3po5E3ayORESzjkSyuY5E
EMCORHfGjkTlzI5ERNOORKrZjkQQ4I5Ef+aORN3sjkRM845EqvmORBAAj0R/Bo9E5QyPREQT
j0SyGY9EGSCPRH8mj0TdLI9ETDOPRLI5j0QQQI9Ef0aPRN1Mj0RMU49EqlmPRBBgj0R3Zo9E
3WyPRERzj0SqeY9EEICPRHeGj0TljI9ETJOPRLKZj0QZoI9Ef6aPROWsj0RMs49EqrmPRBnA
j0R/xo9E5cyPREzTj0Sq2Y9EGeCPRHfmj0Tl7I9ETPOPRLL5j0QQAJBEfwaQROUMkERME5BE
shmQRBAgkER/JpBE3SyQREwzkESyOZBEEECQRHdGkETlTJBERFOQRLpZkEQQYJBEf2aQRN1s
kERMc5BEqnmQRBmAkER/hpBE5YyQRESTkESqmZBEEKCQRH+mkETdrJBETLOQRLK5kEQQwJBE
f8aQRN3MkERM05BEqtmQRBngkER35pBE3eyQRETzkESy+ZBEEACRRHcGkUTlDJFETBORRKoZ
kUQQIJFEfyaRROUskUREM5FEqjmRRBBAkUR3RpFE5UyRRExTkUSyWZFEGWCRRHdmkUTdbJFE
RHORRKp5kUQZgJFEf4aRROWMkURMk5FEspmRRBmgkUR3ppFE3ayRRESzkUSquZFEGcCRRH/G
kUTlzJFERNORRLLZkUQQ4JFEf+aRRN3skURM85FEqvmRRBkAkkR/BpJE3QySREwTkkSqGZJE
ECCSRHcmkkTlLJJERDOSRKo5kkQZQJJEf0aSRN1MkkRMU5JEqlmSRBlgkkR3ZpJE3WySRExz
kkSqeZJEEICSRHeGkkTljJJETJOSRKqZkkQQoJJEf6aSRN2skkREs5JEqrmSRBDAkkR/xpJE
5cySREzTkkSy2ZJEGeCSRHfmkkTd7JJERPOSRKr5kkQQAJNEfwaTROUMk0REE5NEshmTRBAg
k0R3JpNE5SyTREQzk0SyOZNEEECTRH9Gk0TdTJNETFOTRLJZk0QQYJNEd2aTROVsk0RMc5NE
snmTRCGAk0R3hpNE5YyTRESTk0SqmZNEEKCTRH+mk0TdrJNETLOTRKq5k0QQwJNEf8aTROXM
k0RM05NEqtmTRBDgk0R35pNE3eyTREzzk0Sq+ZNEGQCURH8GlETdDJRETBOURLIZlEQQIJRE
fyaUROUslERMM5REsjmURBBAlER3RpRE5UyURERTlESqWZREEGCURHdmlETdbJRETHOURLJ5
lEQQgJREf4aURN2MlERMk5REqpmURBmglER3ppRE5ayUREyzlESquZREEMCURH/GlETdzJRE
TNOURLLZlEQQ4JREd+aURN3slERE85REqvmURBAAlUR3BpVE3QyVREQTlUSqGZVEECCVRHcm
lUTdLJVERDOVRKo5lUQZQJVEd0aVRN1MlURMU5VEqlmVRBBglUR3ZpVE3WyVRExzlUSqeZVE
GYCVRH+GlUTdjJVETJOVRKqZlUQZoJVEf6aVRN2slURMs5VEqrmVRBDAlUR/xpVE5cyVRETT
lUSy2ZVEGeCVRHfmlUTd7JVETPOVRKr5lUQZAJZEdwaWROUMlkREE5ZEqhmWRBAglkR/JpZE
5SyWREQzlkSyOZZEGUCWRH9GlkTlTJZETFOWRLJZlkQQYJZEf2aWRN1slkREc5ZEqnmWRBCA
lkR/hpZE3YyWREyTlkSqmZZEGaCWRH+mlkTdrJZERLOWRKq5lkQZwJZEf8aWRN3MlkRE05ZE
stmWRBDglkR/5pZE3eyWREzzlkSy+ZZEEACXRHcGl0TdDJdERBOXRLIZl0QZIJdEfyaXRN0s
l0RMM5dEsjmXRBlAl0R3RpdE5UyXRExTl0SqWZdEEGCXRH9ml0TlbJdETHOXRKp5l0QQgJdE
d4aXRN2Ml0REk5dEspmXRBCgl0R/ppdE5ayXREyzl0SyuZdEEMCXRH/Gl0TdzJdETNOXRKrZ
l0QZ4JdEd+aXROXsl0RM85dEqvmXRBAAmER/BphE5QyYREwTmESqGZhEECCYRH8mmETdLJhE
TDOYRLI5mEQQQJhEd0aYRN1MmERMU5hEqlmYRBlgmER/ZphE3WyYRExzmESyeZhEGYCYRH+G
mETdjJhERJOYRLKZmEQZoJhEf6aYROWsmERMs5hEsrmYRBDAmER/xphE3cyYRETTmESy2ZhE
GeCYRHfmmETd7JhETPOYRLL5mEQZAJlEdwaZROUMmURME5lEuhmZRBkgmUR3JplE5SyZREwz
mUSyOZlEEECZRH9GmUTdTJlETFOZRKpZmUQZYJlEf2aZROVsmUREc5lEqnmZRBCAmUR3hplE
5YyZREyTmUSqmZlEGaCZRHemmUTdrJlERLOZRKq5mUQZwJlEf8aZROXMmURE05lEstmZRBDg
mUR/5plE3eyZREzzmUSy+ZlEGQCaRH8GmkTdDJpETBOaRLIZmkQQIJpEdyaaROUsmkRMM5pE
qjmaRBlAmkR3RppE3UyaRExTmkSyWZpEEGCaRHdmmkTdbJpETHOaRKp5mkQZgJpEd4aaROWM
mkREk5pEspmaRBCgmkR/pppE3ayaREyzmkSquZpEGcCaRH/GmkTlzJpERNOaRKrZmkQQ4JpE
f+aaROXsmkRM85pEsvmaRBAAm0R3BptE3QybREwTm0SqGZtEECCbRHcmm0TlLJtETDObRLI5
m0QQQJtEd0abRN1Mm0REU5tEslmbRBBgm0R/ZptE3WybRERzm0SyeZtEGYCbRHeGm0TdjJtE
TJObRLKZm0QQoJtEd6abROWsm0REs5tEsrmbRBnAm0R/xptE5cybRETTm0Sy2ZtEEOCbRHfm
m0Tl7JtETPObRKr5m0QQAJxEfwacRN0MnEREE5xEqhmcRBkgnER/JpxE5SycREQznESqOZxE
GUCcRHdGnETdTJxETFOcRLJZnEQZYJxEf2acRN1snEREc5xEsnmcRBmAnER/hpxE3YycREyT
nESqmZxEGaCcRHemnETlrJxERLOcRKq5nEQQwJxEf8acRN3MnERE05xEqtmcRBDgnER35pxE
5eycREzznESy+ZxEGQCdRH8GnUTdDJ1ETBOdRLIZnUQZIJ1EfyadRN0snUREM51EsjmdRBlA
nUR3Rp1E5UydRExTnUSqWZ1EGWCdRHdmnUTdbJ1ETHOdRKp5nUQQgJ1Ed4adRN2MnURMk51E
spmdRBCgnUR3pp1E3aydRESznUSquZ1EEMCdRHfGnUTlzJ1ETNOdRKrZnUQZ4J1Ef+adRN3s
nURM851EsvmdRBAAnkR3Bp5E5QyeREQTnkSqGZ5EECCeRH8mnkTlLJ5ETDOeRLI5nkQZQJ5E
d0aeRN1MnkRMU55EslmeRBlgnkR3Zp5E3WyeRExznkSyeZ5EGYCeRHeGnkTdjJ5ETJOeRLKZ
nkQQoJ5Ef6aeRN2snkREs55EqrmeRBnAnkR3xp5E3cyeRETTnkSy2Z5EEOCeRHfmnkTd7J5E
TPOeRKr5nkQQAJ9EdwafROUMn0REE59EshmfRBAgn0R/Jp9E3SyfREQzn0SqOZ9EGUCfRHdG
n0TdTJ9ERFOfRLJZn0QQYJ9Eh2afROVsn0RMc59EsnmfRBCAn0R/hp9E5YyfREyTn0SqmZ9E
GaCfRH+mn0TlrJ9ERLOfRKq5n0QQwJ9Ed8afRN3Mn0RM059EqtmfRBngn0R35p9E3eyfRETz
n0Sq+Z9EGQCgRH8GoETlDKBERBOgRKoZoEQZIKBEfyagROUsoEREM6BEqjmgRBBAoER/RqBE
5UygRExToESqWaBEEGCgRHdmoETlbKBERHOgRLJ5oEQZgKBEf4agROWMoEREk6BEqpmgRBmg
oER3pqBE3aygRESzoESyuaBEGcCgRH/GoETdzKBETNOgRKrZoEQQ4KBEf+agRN3soERE86BE
qvmgRBAAoUR/BqFE5QyhREwToUSqGaFEECChRH8moUTlLKFERDOhRLI5oUQZQKFEd0ahROVM
oURMU6FEslmhRBBgoUR3ZqFE5WyhRExzoUSqeaFEEIChRH+GoUTljKFERJOhRKqZoUQQoKFE
d6ahRN2soURMs6FEqrmhRBnAoUR3xqFE5cyhREzToUSy2aFEEOChRHfmoUTd7KFERPOhRLL5
oUQZAKJEdwaiRN0MokREE6JEqhmiRBAgokR/JqJE5SyiREwzokSqOaJEEECiRH9GokTlTKJE
RFOiRKpZokQQYKJEd2aiROVsokRMc6JEsnmiRBCAokR3hqJE3YyiREyTokS6maJEEKCiRHem
okTdrKJETLOiRKq5okQZwKJEd8aiROXMokRM06JEqtmiRBngokR35qJE5eyiRETzokSq+aJE
GQCjRHcGo0TlDKNETBOjRKoZo0QZIKNEdyajROUso0REM6NEsjmjRBBAo0R/RqNE3UyjRExT
o0SyWaNEGWCjRHdmo0TdbKNETHOjRKp5o0QZgKNEf4ajROWMo0REk6NEspmjRBmgo0R/pqNE
3ayjREyzo0SquaNEGcCjRHfGo0TdzKNERNOjRKrZo0QQ4KNEd+ajROXso0RE86NEsvmjRBAA
pER/BqRE3QykREwTpESqGaREGSCkRHcmpETdLKRERDOkRLI5pEQZQKREf0akROVMpERMU6RE
slmkRBBgpER/ZqRE3WykRExzpESyeaREEICkRH+GpETljKRETJOkRKqZpEQZoKREf6akROWs
pERMs6REsrmkRBDApER/xqRE5cykREzTpESq2aREEOCkRHfmpETl7KRERPOkRLL5pEQZAKVE
dwalROUMpUREE6VEqhmlRBAgpUR/JqVE5SylREQzpUSyOaVEEEClRHdGpUTlTKVETFOlRKpZ
pUQZYKVEf2alROVspUREc6VEsnmlRBCApUR/hqVE3YylRESTpUSymaVEGaClRHempUTlrKVE
RLOlRKq5pUQQwKVEd8alRN3MpURE06VEstmlRBDgpUR35qVE3eylRETzpUSq+aVEGQCmRH8G
pkTdDKZETBOmRLIZpkQZIKZEdyamRN0spkRMM6ZEqjmmRBBApkR/RqZE3UymRExTpkSqWaZE
EGCmRHdmpkTdbKZETHOmRKp5pkQZgKZEf4amROWMpkREk6ZEqpmmRBmgpkR3pqZE5aymREyz
pkSyuaZEEMCmRHfGpkTlzKZETNOmRLrZpkQQ4KZEf+amRN3spkRM86ZEsvmmRBAAp0R3BqdE
3QynREwTp0SqGadEGSCnRH8mp0TlLKdERDOnRLI5p0QQQKdEd0anRN1Mp0RMU6dEslmnRBBg
p0R/ZqdE3WynRExzp0SyeadEGYCnRH+Gp0TljKdETJOnRLKZp0QZoKdEd6anRN2sp0RMs6dE
srmnRBDAp0R/xqdE5cynREzTp0Sq2adEEOCnRHfmp0Td7KdETPOnRLL5p0QQAKhEdwaoRN0M
qERME6hEqhmoRBAgqER/JqhE5SyoREQzqESyOahEGUCoRHdGqETlTKhETFOoRLJZqEQQYKhE
d2aoRN1sqERMc6hEqnmoRBCAqER3hqhE5YyoREyTqESqmahEGaCoRH+mqETlrKhETLOoRLK5
qEQZwKhEf8aoRN3MqERM06hEstmoRBngqER/5qhE3eyoREzzqESy+ahEEACpRH8GqUTlDKlE
RBOpRKoZqUQQIKlEfyapRN0sqUREM6lEsjmpRBBAqUR/RqlE5UypRERTqUSqWalEGWCpRHdm
qUTlbKlETHOpRKp5qUQZgKlEd4apRN2MqURMk6lEqpmpRBmgqUR/pqlE5aypRESzqUSyualE
EMCpRH/GqUTlzKlERNOpRLLZqUQQ4KlEd+apROXsqURE86lEsvmpRBkAqkR3BqpE7gyqREQT
qkSyGapEGSCqRHcmqkTlLKpERDOqRLI5qkQQQKpEd0aqRN1MqkRMU6pEqlmqRBlgqkR3ZqpE
3WyqRERzqkSqeapEGYCqRH+GqkTdjKpETJOqRKqZqkQZoKpEd6aqRN2sqkRMs6pEqrmqRBnA
qkR3xqpE5cyqREzTqkSq2apEGeCqRHfmqkTd7KpETPOqRKr5qkQZAKtEfwarRN0Mq0RME6tE
shmrRBAgq0R3JqtE5SyrREwzq0SqOatEGUCrRH9Gq0TlTKtERFOrRLJZq0QQYKtEd2arROVs
q0RMc6tEqnmrRBCAq0R3hqtE3YyrREyTq0SqmatEGaCrRHemq0TdrKtERLOrRLK5q0QQwKtE
d8arROXMq0RM06tEqtmrRBngq0R35qtE5eyrREzzq0Sy+atEGQCsRHcGrETdDKxETBOsRLIZ
rEQQIKxEfyasROUsrEREM6xEsjmsRBBArER3RqxE5UysRExTrESqWaxEGWCsRHdmrETlbKxE
RHOsRKp5rEQQgKxEf4asRN2MrERMk6xEupmsRBCgrER/pqxE3aysREyzrESquaxEGcCsRHfG
rETdzKxETNOsRKrZrEQQ4KxEf+asROXsrERM86xEqvmsRBAArUR/Bq1E3QytREwTrUSyGa1E
ECCtRH8mrUTlLK1ETDOtRLI5rUQQQK1Ef0atRN1MrUREU61EslmtRBlgrUR/Zq1E3WytRERz
rUSyea1EGYCtRH+GrUTdjK1ETJOtRKqZrUQQoK1Ed6atRN2srURDs61EsrmtRBjArUR3xq1E
3cytREPTrUSq2a1EGOCtRHfmrUTl7K1ETPOtRLL5rUQQAK5EdwauROUMrkRME65EshmuRBAg
rkR3Jq5E3SyuREMzrkSqOa5EEECuRHdGrkTlTK5ETFOuRKpZrkQYYK5Ef2auROVsrkRDc65E
snmuRBCArkR/hq5E5YyuREyTrkSqma5EGKCuRHemrkTlrK5ETLOuRKq5rkQYwK5Ef8auRN3M
rkRM065EstmuRBjgrkR/5q5E3eyuREzzrkSy+a5EGACvRHcGr0TdDK9ETBOvRLIZr0QQIK9E
fyavROUsr0RMM69EqjmvRBBAr0R3Rq9E3UyvRENTr0SyWa9EGGCvRHdmr0TlbK9ETHOvRKp5
r0QYgK9Ef4avROWMr0RDk69EspmvRBCgr0R3pq9E5ayvREOzr0Syua9EGMCvRH/Gr0TlzK9E
TNOvRKrZr0QQ4K9Ef+avROXsr0RD869EqvmvRBAAsER/BrBE5QywREwTsESqGbBEECCwRHcm
sETlLLBETDOwRKo5sEQQQLBEd0awRN1MsERDU7BEslmwRBhgsER/ZrBE5WywRENzsESqebBE
GICwRHeGsETljLBEQ5OwRKqZsEQQoLBEf6awROWssERDs7BEqrmwRBDAsER/xrBE5cywREPT
sESq2bBEGOCwRHfmsETl7LBETPOwRKr5sEQYALFEfwaxROUMsURDE7FEshmxRBggsUR3JrFE
5SyxREwzsUSqObFEEECxRHdGsUTlTLFETFOxRKpZsUQYYLFEf2axRN1ssURMc7FEqnmxRBCA
sUR/hrFE3YyxREyTsUSqmbFEGKCxRHemsUTdrLFEQ7OxRKq5sUQQwLFEf8axROXMsURD07FE
stmxRBjgsUR35rFE5eyxREPzsUSq+bFEGACyRHcGskTdDLJETBOyRKoZskQQILJEdyayROUs
skRDM7JEqjmyRBhAskR3RrJE3UyyRExTskSqWbJEGGCyRHdmskTlbLJEQ3OyRKp5skQQgLJE
f4ayRN2MskRMk7JEqpmyRBigskR3prJE5ayyREOzskSyubJEEMCyRH/GskTdzLJETNOyRKrZ
skQY4LJEf+ayRN3sskRD87JEsvmyRBgAs0R/BrNE5QyzREMTs0SqGbNEECCzRHcms0TdLLNE
QzOzRKo5s0QYQLNEd0azROVMs0RMU7NEqlmzRBBgs0R3ZrNE5WyzRENzs0SqebNEEICzRH+G
s0TljLNETJOzRLKZs0QQoLNEf6azRN2ss0RMs7NEqrmzRBjAs0R/xrNE3cyzREzTs0Sy2bNE
EOCzRHfms0Tl7LNEQ/OzRKr5s0QQALREfwa0ROUMtERDE7REqhm0RBggtER/JrRE5Sy0REMz
tESyObREEEC0RHdGtETdTLREQ1O0RLJZtEQQYLREd2a0RN1stERDc7REqnm0RBCAtER3hrRE
5Yy0REyTtESymbREGKC0RHemtETdrLRETLO0RKq5tEQQwLREd8a0RN3MtERD07REqtm0RBDg
tER35rRE3ey0REzztESq+bREGAC1RHcGtUTdDLVETBO1RLIZtUQQILVEfya1ROUstURMM7VE
sjm1RBhAtUR3RrVE3Uy1RENTtUSqWbVEEGC1RH9mtUTlbLVETHO1RKp5tUQYgLVEf4a1ROWM
tURDk7VEqpm1RBCgtUR3prVE5ay1REyztUSyubVEGMC1RH/GtUTdzLVETNO1RKrZtUQQ4LVE
d+a1RN3stURM87VEqvm1RBgAtkR3BrZE3Qy2REwTtkSqGbZEECC2RH8mtkTdLLZEQzO2RKo5
tkQQQLZEd0a2ROVMtkRMU7ZEqlm2RBhgtkR3ZrZE5Wy2RENztkSqebZEGIC2RHeGtkTljLZE
TJO2RLKZtkQYoLZEd6a2RN2stkRMs7ZEqrm2RBDAtkR3xrZE3cy2REzTtkSy2bZEEOC2RH/m
tkTl7LZETPO2RLL5tkQYALdEfwa3ROUMt0RME7dEqhm3RBAgt0R3JrdE3Sy3REMzt0S6ObdE
GEC3RH9Gt0TlTLdETFO3RKpZt0QYYLdEd2a3ROVst0RDc7dEqnm3RBCAt0R3hrdE3Yy3REyT
t0SqmbdEEKC3RHemt0TdrLdETLO3RKq5t0QQwLdEd8a3ROXMt0RM07dEstm3RBDgt0R35rdE
3ey3REzzt0Sy+bdEEAC4RH8GuETlDLhETBO4RKoZuEQYILhEdya4ROUsuERDM7hEsjm4RBBA
uER3RrhE5Uy4RENTuESqWbhEEGC4RH9muETlbLhETHO4RLJ5uEQYgLhEd4a4ROWMuERMk7hE</AssayXData><AssayYData Points="5562">UONMQN4wTUABCE1APQxNQPIbTUD4C01ARhJNQIEPTUC9A01AffZMQGsNTUBOYk1ABQtNQGfW
TEBYBk1ACetMQDAKTUCBO01AQBBNQDsaTUA760xA9BFNQOwmTUDA7ExAUfhMQMTUTEAmF01A
b9pMQEAjTUAy9kxAeiRNQOTPTECD1ExAzOBMQHD0TEByt0xAgA5NQBDnTEA03UxA/9pMQDEL
TUDHCk1AoD9NQM/gTEDvQU1A++xMQGEJTUCiP01Ai8hMQI0WTUABIU1Ay+pMQGf7TEC4/0xA
XABNQA84TUD2FE1AfvxMQKkjTUBX+UxALfRMQNr4TEAk50xAitpMQOLaTEDRFU1AyfpMQNDl
TEBEQU1ARvBMQEEvTUBPLE1AChhNQD7VTEDm20xAmPhMQHPsTEDSK01AEvJMQKPfTEBMAE1A
h3JNQLquTEDm+kxA4RRNQK0+TUBQHk1Anh5NQI1ETUClI01AWQpNQEdmTUARyUxArApNQBEN
TUCSzUxA6jZNQJUYTUCg6UxArEpNQF4cTUAN8UxAedhMQCnjTEC1Vk1AXwxNQLADTUCG80xA
pxNNQO1HTUB1Uk1A+8FMQIYcTUA+JU1ANhpNQCgGTUCC6UxAuylNQLPqTED1Nk1A5AtNQAwc
TUBJCk1APDRNQBceTUAcGU1ABwRNQJzoTEC5/ExA1+1MQHDhTECa4kxAhbRMQBAJTUAFBk1A
1etMQCcOTUDu5UxA5ThNQLEETUAdGE1A4DJNQDX6TEBX+0xAVxlNQHT2TEDD5ExAEfZMQAoF
TUAsA01A+ihNQODoTEC/4UxAZBtNQIkyTUC8zkxAOxdNQPVFTUC0HU1A6dFMQG3+TEARME1A
QUBNQH0tTUDp+kxAgVdNQP3TTEAp9kxAEuBMQLX1TEBjTE1A0P1MQAMFTUB/KE1AjwhNQMLv
TEALM01AiuJMQG8MTUCaxkxAqgRNQJ4XTUBdE01ASClNQDW2TEA0BU1A9xtNQNlJTUA+BU1A
vCBNQEsLTUB/KU1AIUhNQOvmTECLC01A+BVNQHv0TEBTGU1AW9RMQAoGTUAZ/UxA1QZNQEZA
TUAnR01AtPpMQDBMTUDW8ExAUg5NQKglTUAhC01AIxZNQCMNTUCrBU1AaiNNQA3iTEBJOE1A
gu5MQBLPTEBQNE1ALRZNQDXdTECZ40xATD1NQNQFTUCFHk1A2AtNQI4PTUCk3kxAqhRNQKXL
TEBdD01AYQhNQGkJTUDzDU1AgOZMQDjeTEChzExAlA1NQFsFTUDx7kxALAJNQGnzTEDMAE1A
+wNNQHALTUAPAU1AOQlNQAMTTUCY9ExAEDdNQBL3TECYIE1A+k5NQOfnTEAnEU1AgOFMQMgI
TUAUCU1Af+1MQIwATUCWvUxA3SJNQIn/TEAB0kxAQfdMQIcpTUDI60xAgddMQEXyTEC8Ek1A
MCVNQED4TECjzExAo7VMQMyvTEAsCE1AKvNMQPjfTEAt/0xABSZNQPj5TECG5UxAHzxNQGsL
TUAYFE1AwtVMQI32TEDn+UxAO8NMQDTJTEDw0UxAleZMQG3TTEDn9ExA2xhNQJ/nTEABtkxA
AS5NQEkuTUBT2UxA+b9MQMKgTECRo0xAEPhMQHXXTEDtskxAmipNQJs0TUD6C01AWOBMQMvw
TECtKk1AvLlMQGnhTEBy5kxAxdxMQHTPTECstkxAmxNNQJXcTEAWDk1AP75MQGrFTEDuBU1A
acpMQJfVTEB06UxAB8NMQGHpTEDtykxAJ9lMQEGvTECG8kxASQxNQK2pTEBh2UxAz/hMQK7F
TEBet0xA9BRNQAH7TED2tkxAK6tMQOGDTEBn30xAWg9NQD7iTEA+1UxAddtMQOjaTEByo0xA
+69MQI2iTECGxkxAYIJMQCWxTEBWkUxAsOlMQHDmTEDYJ01AQ+JMQNq0TEBA8kxAlgxNQJXT
TEDIl0xAeOxMQCfSTECY5ExAZ5tMQCCFTEDB1ExAZLNMQLWdTEDi1ExAisdMQIm2TEAOs0xA
urxMQMW+TEAfyExAr9NMQK2gTEC6kUxAmdBMQGHCTECauUxANatMQDvZTEBnikxAKJlMQDLU
TECzqUxA+bFMQAe5TEA0A01AWK5MQEXXTEBEo0xAPrVMQJTRTECp00xAxI9MQKXXTEDU4kxA
LJpMQCysTEAl4kxAuodMQKzFTECW+UxA54JMQK6/TEDAvkxAvatMQJO4TECe1ExA/+NMQN+/
TEBwtkxAZNpMQFfhTEAL10xAG8JMQECPTECwoExAzcdMQDG3TEAYtkxAMctMQLG8TEDmy0xA
QK5MQBGaTEAPwUxAKNFMQHraTEAm9kxAraVMQGCpTEBY0ExAMr9MQPgQTUDwv0xAH8RMQHXD
TEC6hUxAetNMQETOTEB7tExAIYlMQD2xTED2s0xANrJMQNOrTED5lkxA2qRMQMWLTEB5o0xA
wOJMQAO7TEBD30xAqt1MQKZaTEDwmkxAGeNMQMHHTEDry0xAVOFMQC9vTEC82kxAh8RMQD6M
TEAKw0xA3rFMQL2cTEDBuExAWbhMQDiqTEB6t0xABbBMQN15TEA+X0xAG6BMQJSKTECFbkxA
DNRMQH2fTECAvExA9bxMQHSPTEA4jExAeXhMQAyqTEAjykxAqplMQNN9TECGq0xA/09MQBqZ
TEB13UxAZ65MQImVTEAOpkxAdIlMQCCoTEAH4ExAl4dMQImQTEAIkkxAl9dMQA22TEBYjkxA
SARNQCuFTEAt0kxAwqxMQMWhTEAWTExAepBMQI56TEB9aExAkoNMQD2ATEBcl0xApIhMQP27
TEBp2UxAn35MQHWBTEAalUxAfaRMQOx2TEAPnkxAkZhMQIeHTEAOdkxAMKhMQEq4TECxbExA
BfNMQNrZTEAdlkxAz7dMQJHITEAocUxANaJMQHaVTEBMe0xAnoxMQC+mTEAHlUxA/6FMQOq4
TECdiUxAw8hMQGyLTECQb0xAYKFMQIeMTEBWwUxAoYFMQO/XTED2ZkxAocBMQKdjTECH30xA
SZ9MQAmOTEA7mExAI6ZMQIqPTEDHOkxAVJNMQE2CTECLn0xA88FMQHScTEDHe0xAlXJMQEGa
TEDcfkxA2cJMQP7ETEAOt0xANbBMQE8pTEDEq0xAilZMQFVyTEBJcExA261MQEO7TEB0nkxA
XVtMQEN9TEBNXUxAjGBMQMyhTECjf0xAs4pMQBZRTEAEpkxAh5RMQL6MTEDKWExAGpRMQK+M
TEDAkExAArxMQNGVTEAWdUxADpBMQHZYTED9h0xAxUlMQH99TECumkxA4GdMQO+fTEBeL0xA
EJtMQJRFTEAzj0xAvI5MQM5cTEBggkxAvYtMQBWPTEByjExAn11MQPxATEDvqUxAMo9MQHNP
TECwSUxA3F1MQOCCTEBJNExA1WRMQBZXTEBvPExAgH1MQBRsTEBgbkxA8olMQIaKTEDZYkxA
LzJMQLOJTEC5akxAZo5MQMCiTEBCvUxAXpRMQGeKTEBKXUxA7YxMQPJPTEC4eExA0WlMQGlH
TECodUxA81NMQLZeTEDYIExAEV5MQH9fTEDWT0xAQjVMQHNrTEAAPUxAKlpMQBWSTECEvkxA
ZaBMQIppTEBYaUxAEVtMQCGbTEDIDExAmD5MQIl5TEB/pExAgF1MQP6nTEAh1UxAcVlMQGN0
TEAYf0xAPoRMQN5STECMcUxAt4hMQF9YTECFVkxAQoJMQFufTEDMPUxAbVhMQDuVTEDqY0xA
MYFMQGqpTEBoP0xAWl9MQBBsTECtZUxAzVBMQIthTEC7nkxATUxMQMyTTEDha0xArn9MQLGb
TEDRaExA05xMQD2MTEBaRkxAWHZMQCxJTECPf0xAKUpMQPNITEDVEUxA3F9MQC9aTEBhIUxA
zQxMQLVnTEAADExAR11MQLhoTECAOkxAqDpMQPpZTEAChUxA1IBMQNF1TECpVkxAdYNMQKAS
TEC2lExAmFdMQOYxTEDsXkxANlBMQERLTEDeQ0xAYVpMQGh5TEBbTUxAt1BMQNFMTED2O0xA
HE5MQMZNTEC7oExACkdMQEIqTEB0aUxA7k5MQFYiTED7rkxA7mJMQM89TEDNeUxAbU1MQPpk
TEADjExA3zlMQKU6TED6VUxAuxNMQNhbTECqa0xAsFtMQJhLTEDtR0xA7CRMQAGJTEBuZUxA
n2dMQGFqTEAWdkxASoRMQG9qTECTaUxA+3tMQKxlTEAhXkxAC2BMQMNcTEASjkxAnp1MQDRJ
TEBqBkxA7SxMQPpeTEBnPExAUm5MQIxETEA5RExAeVdMQFRWTEAIcUxAaThMQIErTECjb0xA
7lZMQAU1TECXNkxAYjZMQDVPTEBEOUxAkihMQP1hTECdKExAYWhMQNtxTEC3L0xAwIlMQF+T
TEA6W0xAE0dMQPg7TEBWYUxAFShMQA9nTED5AkxAY5pMQIgzTEC/T0xAxxFMQOwrTECzcUxA
zlRMQCBBTEC9M0xAgzpMQMpBTECrjUxAEStMQCj9S0CbmUxA715MQDd5TEASRUxAB2pMQB5B
TEAyaExAEHFMQBRrTEBEIExAbm1MQGZATEBQXUxAAp5MQBxyTEBDRkxAfXpMQO8kTEBbR0xA
2mZMQAg1TECoI0xAujpMQPxsTEC7VExAOjFMQPuwTEDnU0xAcUdMQNAcTEAAI0xATEBMQF5w
TEDZSUxA+FRMQMddTEBeKkxA0XRMQNIrTEAfXExAiFhMQJQITEB6JUxAAzpMQEUjTEAUbkxA
2lVMQO1FTEBzP0xAPEFMQBgETEDpeUxANRJMQIXvS0BGaUxAzoFMQNMzTEB0P0xAzz5MQAwT
TEBNKkxAoKdMQO4zTEDFTkxAAVFMQG49TEB1HUxA4y5MQCgoTEAcUUxAZz1MQD4PTEC84UtA
/4hMQINwTEDmK0xA/g9MQGRUTED9UkxA+k9MQJAgTED5RkxAmyZMQKY2TEBMJExA6iZMQFZ7
TEAXcExAoCRMQHcCTEDcDUxAmhJMQLhVTECPAkxAKChMQOsZTEBoIExAfkJMQBNmTEBJnkxA
4jFMQBEJTEBxS0xA51RMQHlGTEDZMUxANTJMQOUhTEBODExAWQlMQCVBTECxH0xAwzlMQL/x
S0AE8ktAlT1MQJhTTECrokxAIjlMQMEeTEB+IkxAKAtMQDveS0CeQkxAjT1MQNBaTEAiU0xA
GThMQFz+S0CFWkxAYCNMQBo7TEBICExA8jlMQOK0S0A4KkxAoi5MQNRSTEAQCExANEVMQKbQ
S0CMCUxA3wZMQDYuTEAnN0xASg9MQA0qTEDpyUtAmd1LQH0bTEClHUxASzNMQOUnTECb80tA
JhhMQKkCTEAORUxAd2lMQBHvS0BSD0xAfSpMQG4pTECCJUxAW9hLQIcITEAXFExAx/NLQATo
S0BfzUtAgyZMQLaOTEAXHkxAZlhMQJ0ZTEAhCkxAxUtMQPUNTEAPCkxA8vpLQHYcTEDED0xA
9SpMQPczTEAg50tAvxRMQGlBTED/50tAr0BMQPbrS0CS/EtAyQVMQLr8S0DBB0xACitMQMNN
TEByGExAyvpLQG07TED9wUtAUQ5MQBwRTEA6GkxAc/lLQNwKTEBc9UtAhhVMQE1DTECw50tA
DyxMQGArTECLFUxA6ABMQPNSTEBn1UtAsCBMQH71S0BSLUxA/ppLQI8ZTEBlLExA0wpMQNBd
TEBYAExAjwhMQBf0S0D3DExA+t1LQNUUTEBcIkxANQhMQEHvS0AqE0xAIvdLQMz5S0Cu7EtA
y1RMQE++S0BGEExAG/1LQOaeS0BGDUxAvS5MQHbpS0CYDUxAb/9LQBxMTECr+0tAEr9LQKwP
TEAYK0xAUBlMQPouTEDNIExAoelLQADsS0CB6EtA+glMQDkqTEB5CkxA0uRLQEP3S0D1LExA
0uJLQGEaTEBiQUxA1f1LQCHbS0D++EtAIclLQMDVS0Bq2EtAWN9LQELfS0DH9ktANQtMQFde
TEBr1ktA1BxMQCkITED5wEtAgv1LQJ72S0Cwv0tAzNJLQJqvS0CoTUxAHgZMQCnTS0C40EtA
jRFMQB6kS0CN6EtAbNtLQNv9S0D16UtAn79LQMC/S0AUIExA+vRLQB/VS0C+/0tA1yJMQDQY
TEBnHkxApQlMQGArTEB+A0xA9wRMQNz+S0AeB0xAzS9MQJ3dS0C/BkxAnrdLQC2mS0ADlEtA
m+FLQEDpS0CU7ktAURZMQOaLS0DV+ktAVPxLQHLrS0Bj+0tAFeJLQObhS0DUHUxACAFMQOLy
S0Dx+0tAhuhLQPIYTEDNp0tALv5LQH4wTEA00UtACelLQNkKTEBjtktA+sVLQNm4S0BZGExA
exlMQAfZS0DVvktAQwVMQOjYS0DiuUtAIiJMQFfgS0D+DkxAsQBMQKLcS0AH+0tAEvFLQNb7
S0CcCExAh+dLQAjnS0C740tAVBFMQJGcS0D+4EtATbxLQKC7S0BEw0tAsG9LQGClS0AOAUxA
pbZLQMgFTEDpmUtAUMFLQIQ2TEA82UtAS+ZLQAzdS0A65ktA7+FLQF7AS0AirEtAVbNLQP/F
S0C7wUtA5wdMQCTpS0ByvEtAa9dLQLoCTEDJEExAqttLQLWlS0Br8ktA2/5LQGTIS0B/9ktA
/dJLQMG7S0DmuktAF8RLQErbS0Dy80tAsKBLQLjaS0A3r0tAv6JLQJodTEBfyktAzwVMQPbh
S0Az+0tAr+VLQOPzS0BqyUtAGttLQFvRS0A+sUtAB81LQHapS0Br+EtAurFLQOegS0DzuUtA
fq9LQB7tS0C5uktAippLQJvtS0AY9ktA0rVLQILeS0CC4UtABSpMQL68S0CWsUtAmstLQGOa
S0DwhEtAmQBMQM+tS0Bq1ktAjn9LQI3mS0Ay9EtA3bpLQADfS0A9i0tAPKdLQDbKS0DjB0xA
IL5LQKHcS0BfoktAALtLQO7cS0Bx8EtA1KdLQG+SS0CMzEtAn+VLQFvOS0AiiUtA84NLQIru
S0A+kUtAX79LQJDPS0Bn3ktADMhLQFISTEA+pUtAet9LQPeXS0DBlktAWdlLQEfGS0DkGUxA
k+1LQOmuS0CjyEtAgNlLQL3GS0AYnEtAoPlLQFmGS0C47ktAhYRLQNjDS0Dc9EtAkWtLQJmo
S0Com0tAgLFLQH/1S0BIoEtAa8hLQP/LS0BO70tAhZFLQCHyS0BZgUtAtahLQI+zS0A0d0tA
UqJLQHnES0AGnUtA199LQMeIS0AVpktAbapLQN+US0AXcktA76JLQMSuS0DB1EtAZ7dLQIeE
S0Bpy0tAHIBLQAnuS0C3yEtABaNLQIhoS0Cmp0tAq2tLQHzAS0CfuEtAHP5LQE2RS0CpqktA
Wa1LQLS7S0AtgEtAJbhLQDGjS0AAwUtAw69LQB61S0CitEtA8ZlLQCnHS0BctktAYqBLQNmQ
S0CnXUtAT7NLQMGES0AQ0EtA9Y9LQIWeS0AQjktATbhLQI18S0CYtktAhKFLQABdS0BjmktA
RFJLQIl8S0B7uktAdsJLQO2dS0BWuktAE7JLQNVrS0DfyUtA24lLQC2ES0DtnktAK6pLQMaS
S0DsoEtAZIpLQMFJS0DciktAG7BLQFp/S0BHzktAesFLQEicS0D4eUtABH9LQOBzS0BpcEtA
xK5LQPqnS0BDdktAEIRLQBuuS0BmpUtAqoFLQG+eS0B/dEtArWxLQO2ZS0CP6EtAD7lLQOqL
S0ATjEtA2LVLQFbFS0DOuUtA9F5LQFJ8S0BLxktAvW5LQOxzS0D9mktA5WtLQFvPS0AZw0tA
CV1LQOy5S0CRi0tADKFLQMJHS0AxOktAmotLQF9QS0B4cEtAvFFLQGFxS0CxsUtALGxLQIuA
S0C4ektAFW1LQD3BS0BLo0tAAoNLQBOSS0CFuktAcVlLQOCSS0B3T0tAEZFLQHKpS0A1z0tA
ns1LQP1YS0DSQktAsW9LQMWqS0A/lUtAy2VLQNRzS0AgZUtAgJBLQE5aS0DbfEtA/29LQLOA
S0BPZUtAGmVLQPmfS0CkgEtA/35LQPtGS0DlPUtAKnVLQGdUS0BlW0tAIKdLQN+IS0BqYktA
A69LQA+DS0D1fUtAHmxLQDCLS0CAhUtAL0VLQGtrS0B9f0tAFEJLQCdvS0AHREtA1pZLQO9X
S0BYLEtAl5lLQC6AS0AvSUtAdnNLQGudS0BAWUtAb3xLQICIS0A3aktAGZ5LQKiDS0BTX0tA
NZVLQOiiS0BD0ktAo2pLQKrxS0DBT0tAMT5LQNtyS0D0XktA/cpLQFEgS0BMaEtA10xLQIV4
S0D+kUtANJVLQNJ1S0ArSktAx5hLQJl9S0CXSktAp39LQP5lS0DiZUtAHW1LQItkS0BlcktA
J4ZLQL1pS0A0d0tAqVlLQM93S0D3pUtA9DZLQBGIS0AUcUtAB29LQPRES0AJf0tALE9LQKxc
S0DNeUtAhS9LQLRIS0Dq2UtA3pBLQNtqS0A+X0tAcW5LQK4lS0A5eUtAMGJLQBQ+S0CjdktA
vjpLQO10S0BjfktAdpNLQDRTS0AcS0tAqCVLQIBFS0D7c0tARxpLQA98S0BwX0tATFFLQBs7
S0B9a0tADHFLQOmBS0AMaUtAEhdLQEmvS0BKR0tAdmpLQN58S0ByRktAqkNLQNedS0DUS0tA
0W9LQHJnS0CdUEtAsZ9LQMWNS0CfNEtAMlxLQOmLS0ClXktAvUdLQCZGS0CcMEtAJoxLQLpH
S0BsQktAIkVLQKN0S0CrVUtAgmRLQIuKS0CbSEtAWUtLQB6VS0Ckb0tAxo5LQISbS0DHeEtA
l3VLQAxxS0C/S0tA42pLQKiNS0CeaUtAyXFLQMtdS0DVQUtAcIRLQCUtS0DEVUtAfCdLQLF7
S0A/a0tAfoxLQI1cS0C5hktAvX5LQOEdS0AHkEtA/65LQPwmS0AbFktAGXhLQCNAS0DAIUtA
Z3pLQFV4S0DUVktAnxxLQNW6S0Adw0tAg09LQNyWS0DTc0tAqhVLQH5YS0AjZktARJFLQJhC
S0B4dEtAGXpLQPo3S0Dh+EpACBlLQDYXS0BZRktAIH5LQKZAS0CHG0tAyTNLQPN6S0D6NEtA
sThLQExiS0BgPUtAlkJLQE1PS0AdbEtAlWtLQNWSS0BEfEtAWVhLQOZnS0COHktAi2JLQCRw
S0Cta0tA0CRLQLA6S0DQEktAX0NLQFxXS0AsgUtA8zJLQDJfS0AZRktAbx1LQHlOS0B4KktA
DDZLQKFRS0DiL0tAzBdLQLRZS0D3cUtA3wVLQOJgS0AhD0tArupKQIccS0BeWktAl/dKQCdn
S0CiEEtAxEJLQHJjS0A2I0tA7Q5LQAYcS0AVL0tAkDdLQDp5S0C0Q0tA40BLQFwWS0AsFUtA
RzxLQJtyS0ArDEtAsFdLQP43S0Cgf0tARDtLQKFeS0AALUtAqkFLQJonS0AHX0tAG1VLQAYa
S0DtEUtAlxRLQNtmS0DwLUtAii9LQAh0S0CrKktA0kRLQGNtS0BmLktA6zNLQAY4S0DQP0tA
emxLQGdgS0B/b0tAQ0xLQD8uS0DnmEtAwEhLQJKkS0BYF0tAKy1LQFsYS0D1LEtAJU9LQGBs
S0DpXEtA3ENLQG8pS0CfBEtArB1LQPYSS0B/CEtA+0FLQE+CS0D5MUtA/fBKQPrtSkCsQEtA
IG1LQFv3SkCfKktA8f9KQB4NS0DxMEtAExtLQDkeS0C0OktAbRNLQFodS0BBUktAEjFLQF9X
S0BLE0tAHTBLQA4vS0DYF0tArR9LQI5pS0B0CktAJjJLQK47S0DtMktADXtLQEcvS0BjVEtA
DzVLQD4DS0BAH0tAq2lLQBk7S0DvOEtAnUxLQDURS0C1cUtAewpLQKxAS0BRF0tASi9LQCM7
S0AFfktAcURLQKhGS0AFFktA+j1LQNk1S0DF/UpAVQhLQBg0S0BIHktApytLQDYdS0DZF0tA
0XxLQFUES0BxaEtA3BJLQOkFS0C9A0tAx2BLQHE0S0DzGUtAffJKQCsRS0DJDEtAIONKQIA9
S0ABCEtA5BdLQLdZS0CnCUtAwiRLQPEFS0DkUEtAegFLQLQeS0BwMUtAVB1LQMX6SkBOB0tA
/gdLQNRFS0Cc9EpANQ9LQPHrSkD080pAdWlLQPIZS0A8BEtArtdKQFM8S0ACHktARCZLQFwe
S0BhNUtAvipLQCMJS0BnG0tANBlLQGseS0B9AUtAxTlLQCj0SkDlgktAP19LQOlDS0B4+kpA
quZKQNMES0Df8UpAnAlLQCdcS0B0JEtAoUZLQJ/0SkDHNUtA4dJKQIk7S0AdOktAKERLQCAs
S0CxUktAjR5LQDj2SkAcHUtAZTZLQHtYS0C1CEtA2eFKQMvtSkAWJktA//9KQGQNS0B1XEtA
IkhLQNz5SkBwJUtAMfZKQG7/SkBa9EpAnQ9LQEcvS0Dg90pAltRKQFfgSkD35kpAemVLQGPj
SkBYNUtAk0NLQPoGS0AcPEtA3+xKQLEYS0C75EpAEvBKQFIjS0AoPUtAcuNKQOPtSkDrDktA
CmNLQMYKS0DNLEtAlTlLQInXSkCfLUtANRJLQNr4SkCYAktAtVpLQFUlS0C530pAcexKQB3p
SkB/LUtA2KhKQN/pSkA1IktABiNLQJ0ES0AH10pAwRZLQKn0SkAm7kpA0OxKQCcfS0DvAEtA
VzlLQAtFS0DWGEtAnvZKQLo1S0CJJ0tAAytLQMUBS0AqCUtA/+ZKQI73SkA87EpAft9KQEYs
S0C+3UpAJFZLQAL2SkDu70pAbQ1LQFYsS0DuN0tAVCxLQFHQSkBG4kpANyJLQD0RS0BPNEtA
Mh1LQGrdSkC68UpAgKFKQK22SkB9/UpA+RZLQNv3SkCk5UpADfVKQCgbS0C8EktAcdlKQEII
S0AU60pAhhtLQBUKS0Cw/kpAofZKQHoPS0BfKEtACKRKQO8cS0BQxUpAw+dKQBEfS0AA0kpA
sDhLQGLRSkAMy0pA3sVKQAzrSkBHI0tABQZLQAgxS0Bj0kpA8QNLQBcMS0Dy10pA3udKQBsT
S0Dx4kpA4bRKQAzmSkCgIEtAgAxLQBINS0Dh6EpAqNpKQBL8SkCp5kpAd91KQHntSkBr+UpA
gtBKQLfDSkCp0EpAcctKQEQdS0C/z0pAax9LQLH7SkDKwEpAwRZLQOEoS0BcxkpAPddKQNnE
SkB/1UpAJbhKQNPoSkC6/EpAZhJLQMnpSkDewkpAYA5LQETqSkBX2EpAAMlKQDboSkCwy0pA
n/xKQKXOSkAJ0kpAe9pKQG8CS0B5yUpAZMZKQPT8SkBs4EpAdBFLQGX2SkCj10pAFrNKQJnn
SkBn0kpAoy5LQLbHSkAB4UpAJuVKQJcRS0AsBUtA2BlLQBLGSkAa2UpAFzVLQGPPSkBhBktA
FpZKQEY1S0Cf/kpAwyNLQLyxSkB8HUtAxwZLQAzTSkCP5UpAvhlLQD5uSkAr6UpASYRKQBQZ
S0Dq3UpAWaRKQHO3SkBq6EpAfwJLQIDqSkA0zEpAl45KQHPQSkBUuEpA0x5LQP37SkADoEpA
E+NKQE2HSkDva0pA3QtLQGYSS0CmzUpAjMZKQF8IS0COpkpAzdFKQHALS0Ck/kpA0fpKQO0C
S0ChNktAx9ZKQJStSkAP3kpAHexKQEu6SkC36UpA4MZKQOEvS0BtqEpA2vdKQBvFSkAH/kpA
4NRKQBW8SkDM2kpAJwlLQLsGS0Bd4kpALddKQBLUSkDPr0pADxdLQOXSSkBzzUpAV+dKQF7Z
SkDCCktA0b1KQJbfSkClx0pAggxLQMCwSkBBoUpA7ctKQJO6SkBdIUtAEtVKQHnjSkByz0pA
fuRKQCIWS0B560pAVeRKQEILS0Dn9EpAV9tKQLL7SkBYBktAXLVKQIP8SkAUlUpAYudKQMe+
SkDlvkpADs1KQFraSkAVEUtAGapKQHq7SkCojEpAJ5tKQCEtS0A6tEpAK81KQHacSkBH9EpA
TONKQHa2SkBn0UpAEetKQAmSSkBa3kpAsZFKQJSrSkA8iUpAuu5KQMHLSkC9uEpAYuxKQLDo
SkD0wUpA69xKQC80S0C88kpADspKQJnESkAx70pArdBKQKfeSkDC1kpAZrBKQLqrSkBFbUpA
3CtLQPOxSkDt6UpA9r5KQHDWSkBKd0pAxaVKQNh8SkA10kpAALpKQEbASkCYq0pAQv5KQNae
SkAL60pANOxKQBvcSkCggkpAiJVKQBfsSkBvcUpAEJ5KQK33SkBti0pABt5KQHhwSkC680pA
ns1KQEG/SkBryUpASa1KQI+7SkBWDktAjsVKQN2cSkDVbUpABPRKQK7kSkDprkpACHFKQKmZ
SkAz5EpACyhLQJ6vSkDcokpAQI5KQJfeSkDiyUpAut9KQFXwSkCc80pAjJRKQJnvSkBDzEpA
S+NKQGLISkAO50pA1rVKQODYSkAR2kpAl51KQKbWSkCVz0pAb91KQA3nSkDurEpA03lKQH7F
SkBzj0pArXFKQBatSkBCBktAf5pKQGO+SkD8ekpAEbdKQHndSkAZY0pAEppKQISQSkCCo0pA
F5VKQM6wSkCdpkpAhXpKQDzwSkCWrUpA1ZxKQMu9SkDKrkpAr5hKQOmcSkBHf0pArNBKQPa6
SkBZ/EpAxMtKQNCZSkCEd0pAWtNKQAl3SkDe5UpAr/pKQH2gSkC8vEpAJ5ZKQFCISkBhr0pA
mq9KQICKSkBIf0pAcMhKQABpSkCbn0pA6dlKQJeASkDNr0pAnKZKQAPvSkCOpkpA8ZxKQFDW
SkCyvUpA4udKQHPESkCqm0pA4wNLQJz1SkBwjEpA6u5KQLLZSkCFnUpAjYVKQAq+SkA35kpA
5sJKQGWvSkDfd0pAY5BKQGqOSkABmUpAeb9KQLzjSkDr4kpAgrFKQP+4SkAZv0pAZrRKQKe3
SkCJAEtAxr1KQLmeSkCGdUpA4o1KQEShSkDZp0pA+vlKQG+NSkDlO0pAINFKQJa9SkABwUpA
H65KQCftSkB03UpAn5pKQLCtSkBP40pA9fhKQGKpSkCJvEpAI9lKQM+TSkBtykpAKIdKQF2s
SkBknEpAdahKQHhtSkAlr0pAeLJKQDRFSkCIlEpAlLBKQFuoSkAmp0pAB01KQDPXSkBqsEpA
/I5KQEamSkC1j0pAf3NKQHqvSkCsvUpA5rBKQLGrSkBVmUpAR81KQA1oSkBzu0pA/7RKQE7j
SkCrkEpAi55KQH+GSkB33EpAnqFKQLmwSkAFv0pAeIlKQE2PSkBhdUpAirhKQOGrSkDOf0pA
G35KQOuaSkCzuUpAc9hKQPnKSkCCmEpAuH5KQOWXSkB4k0pAwIVKQESxSkAlk0pA7aZKQICU
SkDmpEpAumpKQJOQSkAYfEpA3olKQFykSkBvy0pA/2BKQB2mSkB3jkpAwV9KQMCBSkD9tEpA
C4RKQDCdSkB+wEpA/2BKQEvfSkCWmUpADc1KQMl+SkBVnEpA949KQCBlSkBPhkpAw9tKQKC8
SkC6jkpAwrpKQN6wSkAGjEpAw5ZKQFx+SkDMq0pAvnpKQP6ZSkAWy0pA56pKQGuFSkCtW0pA
22BKQHXOSkArdUpAt0FKQLSmSkC2jEpA6fNKQAhqSkAlfkpAwpVKQHCVSkB6e0pA1r5KQAq7
SkD3dUpAwKxKQESlSkAitEpAosJKQOKISkCwkUpA0OJKQNqZSkB7dkpAzIdKQL+ISkDeiEpA
SKVKQKB3SkDXjUpAiJ9KQLmqSkD4YUpA3p1KQK2BSkAjc0pADLJKQCTjSkCsXkpAIIRKQPZ6
SkBNdUpA2cZKQGuPSkDRw0pA/JxKQGm3SkDMkUpAo6hKQFCuSkCPlEpA/LtKQGadSkDEpUpA
wLBKQEmRSkA9hUpABohKQK1uSkDjzUpACsxKQDWWSkDjiEpApGZKQPOhSkCCxUpANKdKQEBu
SkD7gEpA5m5KQH62SkB2z0pA/YBKQA5LSkDrk0pAWH1KQPt2SkB6P0pAnGxKQONvSkDHs0pA
TItKQGaQSkBGW0pAH4ZKQMxISkBhdUpA58RKQIJTSkCNv0pASVBKQB+1SkDplkpAgYVKQKEv
SkD8m0pAeVZKQAN7SkCTXUpAcExKQJifSkCUhUpAOoVKQGC1SkCAvEpA1oJKQCqfSkDOWUpA
U4FKQN5oSkDGa0pA+KhKQOtjSkDfjUpAVWNKQJuWSkBpYUpAPlhKQC5ESkAOikpAG1tKQPaS
SkC+T0pA7N1KQN6lSkCiOUpA149KQL2ASkChd0pAkWVKQJZHSkBvYkpA+GFKQFx+SkB1mUpA
JDhKQG9YSkAXJ0pAK39KQBpJSkCRVUpAzn5KQJTBSkCpbUpAscVKQNthSkDVFUpABG1KQAVx
SkC8lEpA10hKQDZ6SkDViUpAE3NKQNVbSkCueEpAck1KQBwpSkAqtkpAsUxKQFJTSkA8x0pA
W0RKQKV1SkDvIUpA0kpKQHNwSkATkkpADlNKQChDSkAyckpAXYNKQCN+SkDZNEpAEYRKQLgy
SkDbakpAIF1KQNwsSkBT0kpA8uVJQBGoSkCCREpAYZtKQBNJSkCVcEpA8FtKQLE3SkDYZ0pA
1HdKQCKDSkAgV0pA8o1KQKJFSkCeK0pAdYNKQFIPSkD7UkpAczZKQK6PSkA4dUpAV1xKQPKC
SkBLXkpAcJ1KQLSFSkA2bUpAMC5KQGSfSkCyVUpAMohKQEtcSkDZGkpAp2VKQMCXSkCBQ0pA
BSdKQK9ZSkCFXEpAC0VKQP9TSkBPqEpAYSFKQDs4SkDsgEpAbmdKQNWISkAswEpAWTlKQHxv
SkB8NUpAKltKQBxeSkDSU0pAI25KQO5dSkDfPkpAiXRKQBw1SkCDdUpA2GVKQBp+SkAaXUpA
RDdKQA6cSkACfEpAbyxKQMBRSkAICkpA5GBKQHdlSkCJb0pAV0NKQC09SkBDaEpAvFFKQD8N
SkDPe0pAn1JKQN07SkD4X0pAAWxKQGRGSkB0KEpAPZ5KQINpSkBkIUpAI6NKQAUVSkBFGkpA
YnZKQMI7SkDoUkpADFpKQEQ7SkCWW0pAXWxKQNg8SkCwUUpAaFZKQD8pSkC1U0pAPnNKQK44
SkB7PEpAJmFKQMI7SkBEKEpAWThKQDV/SkAzLUpABWxKQJ1bSkD6K0pAfjRKQKVmSkA0DEpA
mxhKQLr7SUBhWEpA+4NKQLM7SkDsMEpA1FtKQLpJSkBDgEpA0yJKQHWWSkDwj0pA31FKQGxd
SkDKV0pAE1FKQHNXSkC9aUpApqlKQHdKSkCcJkpA3GtKQLuZSkC2DEpA5ENKQExwSkAKdkpA
32JKQCsQSkAAbkpAwoBKQCKXSkDnHUpAUjpKQGw+SkDapkpAIXNKQMdtSkDDLUpA6kBKQDwR
SkCuSkpANk9KQPFFSkBJK0pAwFVKQPodSkBIWkpARVpKQKY7SkDiHUpAOzpKQHYvSkDKZEpA
s1ZKQAJuSkCBeUpAkm9KQDNMSkAfVkpAdG9KQLQNSkCyIkpAHDxKQAEJSkA4JEpAe0tKQM5y
SkAJaUpA9BpKQC81SkCdOUpAcCFKQPkkSkDLMkpA8mZKQJH7SUD5MEpAoVtKQP//SUDiVkpA
FRVKQHAfSkAuOkpAzP5JQO4hSkDiJUpA0ChKQP86SkAWYEpApRRKQDYwSkBVPEpAehZKQKdE
SkDoREpAODRKQFUjSkCLHkpAjmBKQBUPSkBAEEpAKSxKQE4nSkDf+ElA4ixKQGbnSUAqPEpA
ZjdKQAs4SkAAREpAG4pKQHgxSkBQRkpAm25KQAZNSkD/f0pAZRFKQG87SkBUW0pAf2xKQFwC
SkAvEUpAuxlKQBiRSkA6aUpA1UlKQOxPSkAzQUpAyglKQKtVSkBIWkpAXVJKQFA1SkDuZkpA
WHJKQIdxSkBqLkpApGdKQAs/SkBjD0pAgTpKQPQxSkDTAkpAbBxKQEceSkDNLkpAXkxKQEJh
SkDNE0pA0BBKQJZfSkANNUpAp+xJQGs4SkABV0pAeW1KQBY4SkBpBkpAp/lJQAc7SkBbcUpA
ZlBKQBovSkD0iEpAuypKQApUSkAN9UlA5DdKQO8RSkCgikpApTlKQHIeSkAzXEpAe0xKQAFK
SkCoW0pA0H9KQIYNSkDjWUpAalxKQFLfSUAjGkpAqQ9KQBcsSkDEK0pA4zpKQBJlSkC9LkpA
PP5JQIIMSkAx60lARBxKQD50SkAN/UlAZzFKQJkASkDBLEpApkFKQILYSUCWBUpAFzBKQIkz
SkCYP0pA1f1JQKcuSkDBbEpAY/dJQDclSkBPMEpAm/tJQMUQSkC5MUpAUjRKQGcsSkCbUEpA
RHJKQCoJSkDOWUpAKRRKQDcJSkCFZEpAnxhKQCUkSkCC/UlA+SZKQPMcSkA9F0pAsjZKQHYy
SkDD10lAHDdKQNHeSUBULUpAXVNKQFURSkDwQEpA6hdKQFsASkD/MkpAsw9KQMsNSkBqKkpA
aiNKQBAESkAlJEpAwgJKQD9gSkABF0pAji1KQD6GSkBEHEpARPpJQLMTSkDOEkpA0h1KQHT1
SUA3AUpAt3VKQDAdSkD+QUpAkD5KQGpXSkAcIEpADkBKQPIjSkBT7ElAPGxKQDEHSkCaIEpA
LQFKQG5ISkDawUlAZC9KQOrgSUB8FUpAgC9KQDUfSkCE+klA3gtKQEnKSUDnAUpA/iFKQAP9
SUBC7UlAmxlKQPodSkBkPUpA4vpJQO49SkBK2UlAxjVKQHIlSkDbyklAOu1JQDc1SkBoMUpA
zfVJQAcgSkD5w0lAzMxJQPENSkAiOEpAqCtKQNk7SkBFU0pACu9JQLMjSkDzREpAV19KQLiR
SkBUG0pAnehJQJMASkD4LEpAgNRJQBEXSkClVkpAnyZKQHI0SkCCy0lAQEpKQK73SUAt9ElA
jFNKQJ/eSUCYEkpAezdKQL0DSkBs2klAAgVKQD8mSkC1FEpA/w1KQBi7SUDa7ElATCxKQCkm
SkBf20lAjdxJQEgmSkBCB0pAih5KQPAWSkCiE0pADuFJQJ0oSkD9MUpAxpRJQEUgSkDp90lA
TvFJQID/SUDc3ElAkxFKQE0ZSkBw/0lAOQVKQDEYSkB2BEpA0Q5KQEMESkDX1UlAq/1JQCo6
SkCTCkpAG/ZJQJweSkCfK0pALgVKQLnkSUDv8klACd9JQJYUSkAXKEpAnzRKQF4bSkCH8ElA
4B5KQN4rSkAtG0pAt+ZJQLruSUAhA0pAQNdJQLDUSUBp70lAKONJQC8aSkBqN0pAdwJKQM4K
SkBA+UlAhA1KQIQwSkBhFkpA+RdKQH35SUBLLUpAuv9JQN4JSkDWPkpAwzlKQA4BSkArTEpA
d0xKQMYWSkALHkpAfvVJQEj7SUCr6UlAaAhKQLQVSkDkE0pAkQJKQNIPSkDbv0lAKMxJQOvo
SUC3UkpAq9lJQL/9SUCy7UlAbhNKQKv7SUDlDEpAmc9JQIUTSkB51ElA5tZJQBoNSkAECkpA
lhJKQD3GSUDL1ElA4MZJQGXPSUDc6klAvP1JQDjKSUA4KUpAmN1JQIP5SUCNIkpAtgpKQL4F
SkBm9UlAR+RJQMYiSkBvpElAUhdKQJ4iSkDU6UlAtv5JQP//SUCDJkpAFQ9KQDu5SUA42klA
rCtKQFX7SUAe9ElAq+pJQKMiSkAM0klASs9JQPOCSUClAEpArMtJQDc0SkCj8ElA0wJKQJrt
SUB18klA7epJQEUdSkAo3UlA/vBJQM/uSUD4I0pAH99JQAuVSUCTCkpAIRxKQHUaSkBMLkpA
oy1KQMMFSkBYCkpAmr1JQJoBSkAXzElABfBJQKQoSkCc00lA/LtJQB33SUCjz0lAiSpKQOzp
SUDo9klApzNKQDDzSUC0JUpAGa1JQJP4SUB0y0lAFjNKQJ8hSkCn5klAPAdKQG/ASUAzKkpA
4O5JQBzaSUAZvklAvtlJQNgaSkBM7UlAndJJQPi6SUAU5ElAyNtJQILVSUAE70lAa+dJQO6p
SUA72ElAdLRJQN+sSUAPv0lAl89JQAL6SUCWwklA2w5KQLA3SkAEy0lAuwRKQGDhSUAHHEpA
ArpJQPGMSUCrtklAi/BJQE/cSUAl6klAVwdKQL7gSUCw30lAn79JQF3nSUDZyElA37RJQHG0
SUA+4klAQcpJQNn/SUCXkklADQlKQP7MSUDp+0lAhs5JQIwWSkBf6UlAANtJQJ66SUDEtElA
rRNKQFS+SUCk70lACNZJQGv+SUBw40lA1AZKQOGpSUA1zElAIPFJQDzjSUDxS0lAV8lJQE8G
SkD190lAau9JQOjpSUBn4UlAKMlJQFPdSUCTz0lAVb9JQMAISkBhFUpAuNhJQG/WSUDAgUlA
2QxKQHdnSUDlyklAQb1JQCceSkBW20lA6NFJQJDiSUCd4UlA98RJQATPSUAe4UlAVuxJQPj/
SUBC3UlA1rFJQLP4SUAs5ElAQtFJQBvbSUAxzElAG75JQMDmSUDpPEpAcfVJQPi1SUAo8UlA
JO9JQOHkSUBhEkpA4/ZJQNweSkBWKUpAP+BJQBqNSUC8uElAuIhJQG//SUBiB0pAWt5JQDb6
SUASE0pAmZ9JQAaPSUCq90lACZNJQHaJSUDnrUlAi01KQLZXSkD0CkpAg9hJQAD4SUBD5UlA
rrBJQJO7SUAez0lAh7BJQDi2SUCfq0lAIc1JQN4ASkC3zklATNNJQATISUD85UlAANNJQPC4
SUCso0lAntBJQG/FSUCJyUlAjKVJQE7jSUAi+ElAa5dJQL7LSUCe1UlAQw5KQBXySUCKqElA
uL5JQEqZSUA+D0pAq9NJQJXISUAm4ElAtchJQN+0SUBswElAagxKQLmwSUC7m0lAG7BJQLss
SkA7JUpAAL1JQC7DSUBVs0lAGbpJQI6SSUDTCEpAa/5JQDDVSUDwjklAMaxJQCW2SUCt1UlA
e5VJQDr0SUBNn0lAQMBJQM8KSkD/lElAqwNKQCa5SUATnklAH1dJQC32SUCA1klAUH5JQPfk
SUBJ0UlAtsRJQFfBSUBuyElAZpdJQO+1SUAEx0lAkKBJQKLxSUAx00lAsvZJQC/jSUCtv0lA
ftFJQADTSUDvtklAKadJQM2USUCBoElAWMNJQC+0SUCQ3klAaK1JQMvfSUBz70lAA0NKQOuy
SUAJyklA53xJQAq4SUAGs0lAzh9KQJP1SUDsrUlAArBJQK0LSkAT90lAWrhJQHehSUD6j0lA
8KNJQFS+SUDVq0lARJhJQEKwSUAM60lArbpJQAXJSUDQf0lAuMZJQAPWSUBOYklAIedJQFfR
SUD8oklAKQZKQB3zSUAvwUlAtJVJQHXTSUDC4ElAoOxJQEyFSUCvh0lA9oNJQFnhSUCRkUlA
gddJQIvlSUAUsElAEdBJQP+2SUChnUlAVMZJQHu/SUDZp0lAvM1JQPalSUBMuklAno5JQGjq
SUDrvklA6qRJQCHlSUAex0lAwdlJQHoQSkDKJ0pAtb5JQPCESUBJz0lAp95JQEm5SUBdw0lA
NeBJQGHOSUABkElAlatJQCCoSUCdvUlAv+lJQEikSUAZv0lAp6FJQGDnSUDIsUlARN1JQMT+
SUA/3ElAnshJQKLFSUBdmklAZmxJQKrBSUC+jklAuLFJQCUdSkDie0lA8vlJQNrPSUCPyklA
xBJKQAHxSUBu3ElA4BlKQAFpSUAv6UlARehJQNLNSUDP40lApq9JQC0BSkD5XklA2+RJQMik
SUC43ElA+8BJQDW+SUCFnUlAfm9JQG/MSUAWnUlAm85JQHp7SUAr2UlAvIJJQE/tSUB2a0lA
EKZJQM3NSUBvpklAv+RJQBgGSkAMvUlAL0ZJQJHQSUBLiUlAGL9JQMWnSUCtiElAFAtKQDfE
SUA84klAlZdJQHjqSUDMoklAsotJQM2tSUBorklAnrZJQGyySUDUuUlAL4lJQFiFSUAI2UlA
7ONJQLFkSUCUnElAnIVJQNVnSUA+4UlApphJQNKbSUBVuElAqJxJQHO+SUC1w0lAnJhJQB9z
SUDrz0lA6qZJQAe0SUCd7ElA3LRJQLuZSUCqrUlASbRJQFrASUAuzElA9ZBJQKWlSUCIeElA
37xJQMGySUC5QUlAY2hJQD+5SUD7yklAd+9JQKV9SUD4f0lAuOJJQEqTSUBmvUlAO9NJQJ6G
SUAsvklAJYJJQLmrSUCDx0lARrJJQFi8SUBzkElAUqdJQMiTSUAnk0lAe3lJQKWiSUA2eElA
LatJQHRxSUDLwklASrtJQDjRSUC+rElAXYlJQITESUCu6UlAfqtJQGrbSUA9sUlA8NhJQI+X
SUDkrUlA6IFJQEe3SUB5rUlAjbNJQBrFSUB2lUlA9uNJQPGzSUCtz0lANqJJQCCMSUDl60lA
CsdJQO6sSUA+jklA04VJQGXUSUDusUlAda1JQEWhSUDCmUlAk7tJQPXdSUDwmElA6LNJQMze
SUDCdUlAvLhJQLqfSUC6xElAaOFJQAzGSUCjlklAtotJQE/ISUAtd0lAR8ZJQFOmSUAgtElA
vKVJQM68SUDxmklAAM9JQHjKSUB6o0lAp5hJQEPCSUDk2UlAgdRJQGjJSUBogUlANapJQHul
SUAeaUlAuY1JQIa8SUBuQ0lAoT5JQHY6SUBNjElA5mpJQNpSSUByqUlAwqNJQNamSUCTgklA
CthJQGytSUAboElAK7BJQEzKSUCWpElAyKZJQJf1SUAZnklAsZxJQBCcSUBKbklAZq5JQGqg
SUBNf0lAnHhJQJyzSUBF0UlAynZJQPGgSUD/dUlApq9JQE6xSUAHlElAx7ZJQCHESUAx2UlA
iLBJQEiQSUBSzElA4oFJQCx+SUCVpElAMKFJQOpuSUD9nElAksBJQAIaSUBpTUlAjZxJQEin
SUDds0lAY01JQJeKSUBotUlAwXFJQNmOSUCKnElAXFdJQFBfSUAJqklAy5pJQLvESUDBzklA
ImdJQCixSUC0wklA/c5JQMq0SUDurElAgnFJQKlnSUDfiklA1IBJQFdrSUAckUlAoV5JQA5v
SUCJv0lAipBJQCmTSUD5WUlAw55JQNSXSUDjfklA7klJQBiCSUCQh0lAID5JQHTUSUB2VUlA
+XRJQON+SUAJnElAxb5JQBOISUB/gklAVqhJQAxbSUC48ElAVZhJQGlZSUAJr0lAJYNJQH+q
SUDabUlAd2JJQAzDSUBkpUlA/YRJQKeWSUAZmUlARbNJQE2sSUDsn0lAPXxJQJrdSUDj2ElA
GlpJQJZ5SUAGx0lA3btJQJDUSUDuoklAV7dJQNhuSUAVtElADpJJQJh2SUAbgUlA5WRJQMVr
SUD6tElA05RJQC8qSUBTkElAqEBJQK+xSUCOqElAzYNJQPyOSUACm0lAyMtJQAa7SUBIpklA
Ql9JQGymSUADjElAZdJJQAbKSUApcklAzJhJQLdzSUANYklA64JJQI9jSUC1rElAqFhJQOeQ
SUBDrUlA+c9JQJZXSUDrf0lA009JQJOOSUBKtUlAv5BJQHx3SUAyDklAYIlJQMyOSUBkWUlA
cZpJQNiWSUCJlElA8cVJQDmASUDBoElACp9JQM1+SUAXa0lAum5JQCp7SUAJnElA7U1JQHNC
SUC+mUlA+FRJQBKVSUARuklAM5NJQIFzSUBfdklAYqpJQAGlSUDHfklA5KFJQCeVSUCSfUlA
ObFJQN+6SUC8X0lAjmhJQFVjSUCOe0lAampJQJCQSUDaTklA7TZJQA+KSUAUrElAbmpJQEBo
SUC0kElAdoJJQEwqSUAqeElAu59JQNmOSUASeUlAJqtJQGZXSUBZZklAkX5JQLWRSUDzmklA
HYVJQIpbSUBhv0lAZoRJQKwySUD8cklA4YpJQCuCSUCreElATIxJQKpoSUCFe0lAyDJJQPAx
SUBkfklASFVJQD2ESUBlp0lAtadJQBVWSUDTiklAbjJJQCKFSUCao0lA34xJQC7MSUCLfklA
FjNJQKSMSUAokklAaC9JQOuaSUCHmklAArZJQDerSUD2fUlATHtJQHR/SUCqVUlAVFJJQISW
SUDphUlAxIhJQPJzSUBvIUlAS3lJQOyDSUDNkElANYpJQF6VSUD7RUlAmplJQDdiSUBViElA
oqNJQAd7SUClX0lAKXVJQJU4SUCcWUlA5i9JQItbSUAHjklAumhJQII2SUBGG0lAIaNJQNx1
SUD2iElAmHpJQFtuSUCldElAmotJQM80SUCQq0lAS55JQEF4SUA3SElAKnBJQC6NSUCSoUlA
f2ZJQNdgSUAMaElAOr1JQHlOSUCVQUlABTRJQHRRSUCIbElAcmBJQKBzSUAfcUlAY2ZJQBxN
SUCFmElAAXdJQB6QSUCqP0lAn29JQLI9SUBPRElAQYJJQD6HSUBzeUlA+IxJQNF6SUBViUlA
iT9JQE9VSUB9cUlAnpFJQOZPSUBdHUlA91ZJQEWJSUDrlklAvUhJQC5VSUC6UUlAelBJQBqy
SUDpXUlA85lJQAeQSUB2qUlAeEpJQLJOSUBmEklAVlFJQPYgSUA5WElAGXZJQDVjSUC6MElA
ToZJQB0QSUAYNklA0qxJQJw6SUCIkUlAPihJQOJ9SUD3WElAXUdJQI+ESUDzQUlAJExJQJwP
SUB6NklAjSJJQMw4SUBYm0lA5z1JQHxgSUDXXklAbqBJQKlBSUABJklAbp1JQApSSUDiZ0lA
ryhJQN1sSUDJUklAFWRJQJ2XSUCIR0lA1jtJQDegSUDtMklAJEVJQCt8SUBhgElApl9JQM+b
SUDRVElAU2hJQOhLSUCZbElARG1JQOtKSUAHbElA769JQAItSUD6XElAOXZJQH9OSUCMPklA
iV9JQGy6SUBsZUlAQRhJQOeYSUBx/khAXFJJQCwkSUBfsElAkzpJQLcWSUAgI0lAs1BJQBtr
SUDxSklA6F1JQMhASUCXSElASktJQDNjSUAfdklARFlJQJRZSUATmUlA5VRJQOxwSUAiV0lA
t1JJQMtqSUBukklATiFJQJg0SUC3WklAu1RJQOdESUA6YElAUURJQJg6SUBRB0lABlxJQMtI
SUAB6EhAXCRJQLZmSUCgVUlAK11JQDaQSUBgWUlA31dJQMdnSUA7NUlAybNJQPtjSUDtmUlA
w0xJQN9aSUCdVUlAlFFJQG1fSUB9W0lAH0JJQL5cSUAhc0lAhytJQLw6SUACXUlAMoNJQHtL
SUA46UhA9EZJQMxOSUDPWklAVSdJQLc5SUCEd0lAmT9JQERXSUAUQ0lAIk9JQHpESUAoS0lA
qE9JQMdbSUBXUUlAn1ZJQKdmSUBcQklABnNJQEBASUC6L0lAtQ9JQKIgSUDJIUlARwFJQNRE
SUBOUklAq15JQEqNSUAIcUlA4+VIQKM1SUAKSElA5V1JQK0ISUDUqklA5T9JQHVESUD9TUlA
ikhJQM1ISUCG+UhACS5JQOQvSUCbRUlAz0FJQL9WSUCdNElAN/lIQBuCSUB+MUlAVzJJQCNQ
SUBe7khAgSVJQEVvSUC5HElAUU9JQPELSUBZL0lAqP5IQBsnSUBdN0lA50hJQBQeSUDQPklA
rAlJQF4ySUABGUlAm+9IQHF1SUAlN0lA2F5JQLV5SUARVklAUD5JQBVKSUARPUlAm0lJQL4P
SUDVMklAH0ZJQBAYSUBWOUlAWWtJQPV6SUCzGklAjNxIQG8ZSUAsCklAMkZJQN0YSUDM/UhA
giVJQKoOSUCgUElAgUlJQAYuSUBLeUlAmBdJQH4YSUAkNUlAeNZIQPVFSUCN/EhANU5JQD8d
SUDJSklAr+9IQB4sSUCQgElAvVZJQBdrSUCqLElAYipJQN7ySEB1CElAGxNJQAkxSUC8aElA
vixJQB5USUC9NklADk9JQAb0SEBSVElAcg9JQP8OSUAUNUlADQ1JQI0GSUByRklA3D1JQDAb
SUCUOElAhFdJQIk2SUAmEElA7XVJQFjnSEAeIElA3xBJQGUfSUD8BElAMzNJQNn9SEDlU0lA
72BJQLUBSUCFPUlA3/hIQCcVSUBnDUlARkFJQM7nSECZNUlA0vVIQKvxSEC/P0lADypJQF0b
SUBoCElANwhJQO8JSUBNG0lAkHpJQO4TSUB0GUlAvBZJQAIDSUBNEklAoPpIQGlVSUBNKUlA
3+NIQJ8hSUDK/khACedIQFtySUAOSUlApVRJQHHnSEC9L0lA5O9IQOhUSUBwYklAdU1JQDIp
SUCWFElAmxdJQI8YSUD+1UhAKTtJQHv+SEDW3UhAVEBJQP4lSUDlGklA2xdJQCcCSUDdJElA
uslIQDZPSUDhL0lA3R5JQAY+SUDyWklA9h9JQDvlSECH7EhAVwxJQDU9SUBMK0lAtjpJQNoy
SUA4IElAr9lIQFIISUDk4EhA1AxJQOkZSUBiPUlAp1lJQA7zSECU70hA6FRJQIMaSUBUHElA
Hi9JQItISUBfIklALSVJQGjgSEBDKUlAsRtJQI7ZSEDZXklAHyVJQJIQSUDSQElAsihJQAs/
SUAZJElA7AxJQMIeSUCSDElAXPRIQHEySUD7/UhA7VZJQGsnSUCSFklArBhJQCcjSUAfJUlA
jlRJQKEzSUBF9EhANlVJQLb4SEDfDklAOSpJQDfYSEAJ/EhA4klJQFTrSEB/PUlAPB9JQM13
SUDqK0lAK99IQLgNSUAJBElApv5IQMQTSUDgLUlA+ABJQB77SED7RUlASlpJQI8bSUCK00hA
PTdJQJwVSUDMFElAg/JIQCjuSEC08EhADuVIQJEQSUCHDUlAYutIQDkXSUAsJ0lAhgBJQAb1
SEBPvUhA5UBJQAaFSUB5CUlAei9JQCQRSUAMI0lAHU5JQG0RSUAZPElA8fJIQKQ+SUBNAklA
vNdIQPokSUBX7UhAletIQEQHSUCeG0lA5QJJQHf1SED0SUlA0jRJQBTqSECc+khAUkRJQPcO
SUDNzkhAFu9IQOHnSEBu30hAfhRJQFQRSUBH50hA9OtIQNhSSUAYFUlAQPBIQKwQSUCOVElA
RRxJQMMLSUAlF0lAx+FIQOMcSUCJKklACx5JQN4TSUARLUlARA9JQN8ISUDk9EhALxxJQPdE
SUDKGElAlAJJQALvSECFGklAN2RJQPHnSEB8JElAQ7ZIQCMgSUCCGklAcQ1JQN8tSUC36EhA
K/1IQDE1SUDd0khAZjNJQPhLSUDRHklAewVJQK3+SEBi20hAUEZJQGHqSEBzEElAq9ZIQGr/
SEA9MElAOOpIQHELSUCcH0lAhcdIQNrOSEA8HElAmjxJQDgPSUDYNklA1MtIQEMjSUCoGUlA
1+5IQMnySEBSHUlA0AtJQMs5SUDAMUlAavFIQDMPSUBEOUlAa95IQHX/SEAYGElARHFJQPQR
SUBFOklAKxJJQI4eSUAaBklAxL5IQEU3SUAXSUlAu1tJQGLYSECe2khAiAVJQHTGSECnDUlA
ReBIQEsCSUAv+UhAVd5IQK7/SEBqF0lAn0JJQBszSUBN70hAsyFJQGLuSEDIR0lAFzFJQKsd
SUDANElADQ9JQJBVSUDrD0lAX/ZIQKC5SECSJklAaRlJQMBfSUD2HklAzRdJQLz+SEA0OUlA
Nw9JQLMQSUBTOUlAmwlJQMEhSUC500hAwBtJQGUMSUAxBUlAo81IQMr7SEBZCUlA7CpJQCPg
SEDl1khAFh1JQND8SEDTA0lAIwlJQKUbSUBWG0lA7x1JQOUzSUAiC0lASy9JQDfBSEC4JElA
oPxIQCNUSUAr2EhAeNBIQGUoSUD3P0lAit1IQL3qSEAZ7UhAgRhJQM8CSUBT3khA/yZJQOZD
SUAgEklAF65IQEFhSUDb7UhA1c9IQHTaSED0Q0lAoklJQP3lSEAVvkhAJxVJQOXASECv4khA
1wNJQLbZSEAP+0hA+gdJQFQcSUDN60hATMJIQN4XSUDh1khAev9IQBghSUDUI0lAR9dIQMzu
SECS/UhADgNJQKGlSEA5EUlAGRZJQHDySECCN0lAXu9IQL/cSEAJCElAGgpJQFy/SEDPAklA
8t9IQGq2SEB78khATeZIQL/vSEB2xUhAcuFIQIY5SUDiAklAsihJQLMYSUAF6EhA6fdIQOnj
SEBRJUlAEatIQJL9SEAT2UhAeuBIQL3XSEAN00hAJMFIQPwbSUB9BklAd8pIQPz9SED+1EhA
WdpIQCbgSEAR4khAlShJQDHcSEAUD0lAxQ5JQDTCSEAf3EhAc85IQNIYSUA0AklABy5JQGkR
SUBQZElAiElJQMvlSEBe80hAFxBJQCPxSECs9EhAqxZJQKj/SEDN60hAd+lIQCK6SEAHAUlA
KNtIQHvCSEAfHUlAfd5IQMQFSUDr+khAUNlIQHbWSEAK00hA9/BIQGf5SEC48EhA/fRIQB4M
SUCyvkhAgSlJQF/ySECCAklAzg5JQEnFSECE/0hAlwVJQN8ISUCX8EhA5PBIQCfwSEDV4khA
XOZIQHAaSUAz5UhA5d5IQBovSUA66EhAqKdIQLu/SECkzEhAm/RIQBvTSECJdkhAeOhIQCyw
SEBc5EhALwZJQPHdSECm30hA4ANJQG+xSEDsAklAUxxJQHHtSEB3KklA8O5IQGrJSEBNwUhA
Ee1IQMrGSECJ2khA8TdJQNMfSUCICElAZgBJQH3iSECls0hAsu1IQKvaSEDyGElA4OpIQGzU
SECmqEhAy7hIQHHsSEBXAElAxRxJQIKgSED7DklAf9lIQMMlSUCMBUlAb/5IQO7MSEC5GUlA
+AhJQIrlSEDHxkhAfclIQFO5SEDIFklAttFIQPDoSEDTr0hAQcVIQLj6SEC8DElAtB5JQCe8
SEAFj0hA8PZIQP8bSUDBGElAzr9IQIXoSEBWyEhAaA5JQCrNSEDCuUhAGudIQPafSEBk2EhA
u+RIQOzzSECv60hAmuJIQFTRSEAaakhA8adIQFzRSEC+LUlADtRIQCIWSUAmF0lAe+ZIQLPu
SEBFukhANbNIQLaNSEDn8EhAJFFJQD4SSUD/3khAytlIQOX4SEDdCElArtNIQOflSEArxEhA
zthIQHvzSECC9khAldpIQJ+0SEAgyUhANKNIQI3mSEAr0khAddhIQJHvSEDOAUlAUZpIQPb7
SECHHUlAtblIQI/zSEBwuEhAlrlIQLbMSEDe90hAu9lIQDYRSUAX6EhAOP1IQHrvSEAlD0lA
5e9IQLzMSEBGD0lAg+lIQC7FSEBTCUlAptVIQNnISEAC20hA++1IQDa/SEBW/UhApdJIQIMZ
SUA/xEhAxw1JQL8VSUBCyUhAFuVIQE31SEDzE0lApwpJQEsWSUArvkhAo9pIQE8eSUAjoEhA
q9FIQCB/SEDs9khATxtJQHrqSEBrKklAPPZIQCoASUCv9khAvwVJQCz1SEBB5UhAls1IQObU
SEB5CUlAf0RJQLKYSECgCElATPJIQEjBSEBDKklA4OxIQOfgSEBTrEhA0NFIQGTCSEAbFklA
ycRIQE6+SEBeAklAK6ZIQAS2SECHwkhAL7tIQNb5SEBMtEhApsVIQCi3SEA6wkhAnfVIQISw
SEB40EhA5qhIQDy0SEC24khAkMtIQBf4SEBdrUhAq/BIQIHaSED04EhAwfJIQPHnSEAG2khA
+KtIQHy+SEB9/UhAnKtIQJX1SEBTzkhAqdBIQOCuSECqvkhAqO5IQNTgSEACFUlAgbRIQAqU
SEB8jkhApslIQGfGSEAM/EhAJcJIQNjGSECszEhAWa9IQNMlSUBQ0EhArNpIQEfeSEAq0khA
bL1IQIkZSUCTw0hAhMxIQDvaSEBwwEhAPGdIQHLtSEAH+UhAwdpIQE/cSEBs40hApupIQETI
SEAuAklAkdRIQGDNSEBp50hA4cFIQP6hSEBvnkhAJMRIQPCWSED0oUhAFP5IQM+tSEDTsUhA
CLRIQC93SEDq0EhA6e5IQMSzSEA3zEhAQaBIQBWESEDs6khAKAtJQGa8SEDL6EhAZKxIQMrC
SEBV7EhACctIQLD0SEBRskhAUaBIQGnbSECRnEhA4vBIQHfZSECa4EhAPMtIQMVaSED17EhA
Q4RIQDAWSUAuo0hAInxIQCIUSUDI5UhAGQxJQBDeSEBerkhAj91IQFC/SEBuk0hAvORIQB36
SEBM3UhAscNIQIXXSED6zkhAOYhIQDHNSEAs5khAVLhIQA/WSEAhnEhANNNIQAC8SECN6EhA
sK1IQCDiSECfkkhAUahIQKWsSEBTmUhA/6JIQLQfSUBrtUhADrxIQHC8SEBpokhA0KdIQN+g
SEDqrkhARHlIQLnTSEDMfUhAwLZIQAfxSEDCB0lApuxIQD3eSEBOuUhAp7JIQCHPSED8j0hA
B7xIQIPHSEA62EhABs1IQKrhSEDrzEhAmaxIQJGVSECqnkhAoo9IQIiCSEBn4EhA9eRIQOjm
SED8mkhAj81IQIzzSEC53UhASsNIQDX8SECgt0hAYLNIQHT6SECyGUlAs/RIQG7JSEBw6khA
drJIQH27SEDN6khAiZ1IQFCqSEBmyUhA6NxIQKp9SEBeyUhA7YpIQAwESUBtsUhAIqJIQIOS
SEBi2UhAqspIQGIoSUDfvUhAC7xIQFrQSEDfa0hAmLpIQE7KSEAxmkhAOtJIQHaKSEBLuUhA
FrlIQB7qSEDbXkhA64NIQBHISECym0hA0tpIQDCHSEDCi0hA+fVIQC3NSEC8u0hAcvFIQNCN
SEB91khAooRIQDTBSEBztkhAptVIQKXCSECutUhAgMJIQF5fSECnjEhAislIQP/kSEBq3khA
P2BIQCm1SEDJbkhAP6FIQJbpSEAaykhAyeNIQLaeSECozUhAL7BIQAO0SEBPikhAw/9IQCfP
SEBgwUhA+uhIQOGCSEBQpEhA92RIQNt+SEA2hkhA3MZIQMeRSEDssEhAnJNIQASYSEAooEhA
y5BIQPHHSEBui0hAI5tIQOZ6SEAK5khAv5dIQLu+SECxrEhAqaRIQBhkSEDcyUhAs4dIQOKn
SEDmgkhA84hIQOe4SEB3rEhAO3lIQBpGSEAL1khAArxIQJi8SEDrT0hAFeJIQMDFSEB4k0hA
oHZIQPl3SECfhUhAwrJIQBK8SEBonEhA/dFIQO5rSECX10hAY6BIQKyXSECmikhAIntIQGqv
SEAVBElApYVIQIR3SEBWjkhAhNxIQOfBSEAMh0hAC/VIQGGTSEC7u0hAJqxIQAlESEAl7UhA
02VIQBqhSEC6eUhAFHlIQJu9SEBJDElAlJRIQNmlSECNqUhAU0lIQJy0SEDVuEhAiYxIQHaZ
SEA/40hAD4JIQNJmSEB8FEhAt59IQLulSEBydkhADGZIQFmUSEBps0hApcRIQLegSED8ykhA
S8ZIQFmuSEBB4EhAp69IQOh5SEC1m0hAWaNIQF+0SECTlUhAxZJIQNecSEAUhEhAZq1IQBTN
SEDuhkhAz5dIQKnPSEBKy0hAa6ZIQLWoSEBpa0hAuPNIQCScSECQjEhAUdZIQCmjSEB6ZkhA
e7dIQLl+SEB1akhA+bRIQLqrSEB3jUhAKZJIQGNmSEBOuUhAnpRIQP2XSEBt0khAhAFIQDG+
SECjyEhA6YxIQHqzSEAAt0hALnZIQO91SEAZjkhAB2VIQBq7SEBe0khAAnNIQBl7SEAc1UhA
P39IQDqTSECMtUhAK2JIQKeOSEBJN0hAqMxIQB+RSEDmmEhACK5IQMKwSEC9ykhAj79IQGuk
SEDNaEhArp9IQGJ6SEAEk0hAmD9IQEKVSEChxEhA1oxIQNWkSEBRsUhAvetIQJ41SEDihEhA</AssayYData></Step><Step><CommonData><SampleLocation>4</SampleLocation><SampleID></SampleID><SampleGroup></SampleGroup><SampleInfo></SampleInfo><SampleRow>G</SampleRow><SamplePlate>1</SamplePlate><WellType>WASH</WellType><Concentration>-1</Concentration><ConcentrationUnits>µg/ml</ConcentrationUnits><MolarConcentration>-1</MolarConcentration><MolarConcUnits>nM</MolarConcUnits><MolecularWeight>-1</MolecularWeight><Temperature>30</Temperature><StartTime>1549156</StartTime><AssayTime>600</AssayTime></CommonData><FlowRate>1000</FlowRate><StepType>DISASSOC</StepType><StepName>Dissociation</StepName><StepStatus>OK</StepStatus><ActualTime>600.001</ActualTime><CycleTime>0.2</CycleTime><AssayXData Points="3000">s5m4RBmguESIprhE5qy4RE2zuES7ubhEGcC4RIjGuETmzLhETdO4RLvZuEQZ4LhEiOa4RObs
uERN87hEs/m4RCIAuUSIBrlE5gy5RFUTuUS7GblEGSC5RIAmuUTmLLlEVTO5RLM5uUQiQLlE
gEa5ROZMuURNU7lEs1m5RCJguUSAZrlE5my5RFVzuUSzeblEIoC5RIiGuUTujLlETZO5RLuZ
uUQZoLlEgKa5ROasuURNs7lEu7m5RCLAuUSIxrlE7sy5RFXTuUSz2blEGeC5RIDmuUTu7LlE
VfO5RLv5uUQZALpEiAa6ROYMukRVE7pEsxm6RBkgukSAJrpE5iy6RE0zukS7ObpEGUC6RIBG
ukTuTLpETVO6RLNZukQqYLpEiGa6RO5sukRNc7pEu3m6RCKAukSAhrpE5oy6RFWTukS7mbpE
IqC6RICmukTmrLpETbO6RLu5ukQiwLpEiMa6RObMukRN07pEs9m6RCLgukSI5rpE5uy6RFXz
ukS7+bpEIgC7RIAGu0TuDLtEVRO7RLsZu0QZILtEgCa7ROYsu0RVM7tEszm7RBlAu0SARrtE
5ky7RFVTu0S7WbtEGWC7RIhmu0T3bLtETXO7RLt5u0QZgLtEiIa7RO6Mu0RNk7tEu5m7RBmg
u0SAprtE7qy7RE2zu0SzubtEIsC7RIjGu0TuzLtETdO7RLPZu0QZ4LtEgOa7RO7su0RN87tE
s/m7RBkAvESABrxE5gy8RE0TvES7GbxEGSC8RIgmvETmLLxEVTO8RLs5vEQiQLxEiEa8RO5M
vERNU7xEs1m8RBlgvESIZrxE5my8RFVzvESzebxEGYC8RICGvETujLxEVZO8RLOZvEQZoLxE
iKa8RO6svERVs7xEs7m8RBnAvESAxrxE5sy8RFXTvES72bxEIuC8RIjmvETm7LxETfO8RLv5
vEQZAL1EiAa9ROYMvURVE71Esxm9RBkgvUSAJr1E7iy9RFUzvUSzOb1EGUC9RIBGvUTuTL1E
VVO9RLNZvUQZYL1EgGa9ROZsvURNc71Es3m9RCKAvUSAhr1E5oy9RFWTvUSzmb1EIqC9RICm
vUTurL1ETbO9RLu5vUQiwL1EgMa9RO7MvURN071Es9m9RBngvUSI5r1E5uy9RFXzvUSz+b1E
GQC+RIAGvkTmDL5EVRO+RLsZvkQiIL5EgCa+ROYsvkRNM75Euzm+RCJAvkSQRr5E5ky+RFVT
vkS7Wb5EGWC+RIhmvkTubL5EVXO+RLN5vkQZgL5EiIa+RO6MvkRNk75Eu5m+RBmgvkSIpr5E
5qy+RE2zvkSzub5EGcC+RIDGvkTmzL5ETdO+RLvZvkQi4L5EiOa+RObsvkRV875Es/m+RCIA
v0SABr9E7gy/RE0Tv0SzGb9EGSC/RIAmv0TuLL9EVTO/RLs5v0QZQL9EgEa/ROZMv0RVU79E
s1m/RBlgv0SAZr9E7my/RFVzv0Szeb9EGYC/RICGv0TujL9ETZO/RLOZv0QZoL9EgKa/ROas
v0RNs79Eu7m/RBnAv0SIxr9E5sy/RFXTv0S72b9EGeC/RIDmv0Tu7L9ETfO/RLv5v0QZAMBE
iAbAROYMwERNE8BEuxnARCIgwESAJsBE5izARE0zwES7OcBEIkDARIhGwETuTMBEVVPARLNZ
wEQZYMBEiGbARO5swERNc8BEs3nARCqAwESAhsBE5ozARE2TwESzmcBEIqDARIimwETmrMBE
VbPARLu5wEQiwMBEgMbARObMwERV08BEs9nARCLgwESI5sBE5uzARE3zwES7+cBEGQDBRIgG
wUTuDMFETRPBRLsZwUQqIMFEgCbBRO4swURdM8FEuznBRBlAwUSARsFE7kzBRE1TwUS7WcFE
KmDBRIBmwUTubMFEXXPBRLt5wUQZgMFEiIbBROaMwURNk8FEs5nBRCKgwUSApsFE7qzBRFWz
wUSzucFEGcDBRIDGwUTuzMFETdPBRLvZwUQZ4MFEiObBRO7swURV88FEu/nBRBkAwkSIBsJE
5gzCRFUTwkSzGcJEIiDCRIAmwkTmLMJEVTPCRLM5wkQZQMJEiEbCRO5MwkRVU8JEs1nCRBlg
wkSAZsJE5mzCRE1zwkS7ecJEIoDCRIiGwkTujMJETZPCRLOZwkQioMJEgKbCROaswkRVs8JE
u7nCRBnAwkSAxsJE5szCRE3TwkS72cJEGeDCRIjmwkTu7MJEVfPCRLv5wkQiAMNEgAbDROYM
w0RNE8NEuxnDRBkgw0SAJsNE5izDRFUzw0SzOcNEGUDDRIBGw0TuTMNEVVPDRLNZw0QZYMNE
iGbDROZsw0RVc8NEs3nDRCKAw0SAhsNE7ozDRE2Tw0S7mcNEGaDDRICmw0TurMNEVbPDRLO5
w0QiwMNEgMbDRO7Mw0RN08NEu9nDRCLgw0SA5sNE5uzDRE3zw0S7+cNEIgDERIAGxETmDMRE
TRPERLsZxEQiIMREiCbERO4sxERVM8REsznERBlAxESARsRE7kzERE1TxESzWcREGWDERIBm
xETmbMREVXPERLN5xEQigMREgIbERO6MxERNk8REs5nERCKgxESQpsRE5qzERE2zxES7ucRE
IsDERIDGxETuzMRETdPERLvZxEQi4MREkObERObsxERN88REs/nERCIAxUSABsVE7gzFRE0T
xUSzGcVEIiDFRIgmxUTmLMVEVTPFRLM5xUQiQMVEiEbFROZMxURVU8VEu1nFRCJgxUSIZsVE
7mzFRE1zxUS7ecVEGYDFRIiGxUTmjMVETZPFRLOZxUQZoMVEiKbFROasxURVs8VEs7nFRCLA
xUSAxsVE5szFRE3TxUS72cVEIuDFRIjmxUTm7MVEVfPFRLv5xUQiAMZEgAbGRO4MxkRNE8ZE
uxnGRCIgxkSAJsZE7izGRE0zxkSzOcZEGUDGRIBGxkTmTMZETVPGRLtZxkQiYMZEgGbGRO5s
xkRVc8ZEu3nGRBmAxkSIhsZE7ozGRE2TxkSzmcZEIqDGRIimxkTmrMZETbPGRLO5xkQiwMZE
iMbGRObMxkRN08ZEs9nGRBngxkSI5sZE5uzGRE3zxkS7+cZEIgDHRIgGx0TuDMdEVRPHRLMZ
x0QZIMdEiCbHROYsx0RVM8dEuznHRCJAx0SIRsdE7kzHRE1Tx0SzWcdEImDHRIhmx0TmbMdE
VXPHRLt5x0QigMdEiIbHROaMx0RVk8dEu5nHRBmgx0SIpsdE7qzHRE2zx0S7ucdEIsDHRIDG
x0TmzMdEVdPHRLPZx0QZ4MdEgObHRO7sx0RV88dEs/nHRBkAyESIBshE7gzIRFUTyES7GchE
IiDIRIgmyETuLMhEVTPIRLs5yEQiQMhEiEbIRO5MyERNU8hEu1nIRCpgyESIZshE5mzIRE1z
yES7echEIoDIRIiGyETmjMhEVZPIRLuZyEQioMhEiKbIROasyERVs8hEu7nIRCLAyESIxshE
7szIRFXTyES72chEGeDIRIDmyETm7MhEVfPIRLv5yEQZAMlEgAbJRO4MyURVE8lEuxnJRCIg
yUSIJslE7izJRE0zyUS7OclEIkDJRIBGyUTmTMlETVPJRLNZyUQiYMlEgGbJRO5syURNc8lE
u3nJRBmAyUSIhslE7ozJRE2TyUS7mclEGaDJRIimyUTmrMlETbPJRLO5yUQiwMlEgMbJRObM
yURV08lEs9nJRBngyUSI5slE5uzJRE3zyUS7+clEIgDKRIgGykTmDMpEVRPKRLsZykQiIMpE
iCbKROYsykRNM8pEuznKRBlAykSIRspE5kzKRE1TykS7WcpEImDKRIhmykTubMpEVXPKRLt5
ykQigMpEiIbKRO6MykRNk8pEu5nKRCKgykSApspE5qzKRE2zykS7ucpEGcDKRIjGykTmzMpE
VdPKRLvZykQZ4MpEiObKRO7sykRN88pEu/nKRBkAy0SABstE5gzLRE0Ty0SzGctEIiDLRIAm
y0TuLMtEVTPLRLs5y0QiQMtEgEbLRO5My0RNU8tEs1nLRBlgy0SAZstE7mzLRFVzy0SzectE
GYDLRICGy0TmjMtEVZPLRLuZy0QioMtEgKbLRO6sy0RNs8tEu7nLRBnAy0SIxstE7szLRFXT
y0Sz2ctEIuDLRIDmy0Tu7MtEXfPLRLP5y0QiAMxEiAbMROYMzERNE8xEuxnMRCIgzESIJsxE
7izMRE0zzESzOcxEIkDMRIBGzETmTMxETVPMRLNZzEQiYMxEiGbMRO5szERNc8xEu3nMRCKA
zESAhsxE5ozMRFWTzES7mcxEGaDMRICmzETurMxEVbPMRLu5zEQZwMxEiMbMRObMzERN08xE
s9nMRCLgzESI5sxE5uzMRFXzzESz+cxEGQDNRIAGzUTmDM1ETRPNRLsZzUQZIM1EiCbNRO4s
zURNM81EuznNRCJAzUSIRs1E7kzNRE1TzUSzWc1EImDNRIBmzUTubM1EVXPNRLN5zUQZgM1E
gIbNROaMzURNk81Es5nNRBmgzUSIps1E5qzNRE2zzUSzuc1EIsDNRIDGzUTmzM1EVdPNRLvZ
zUQZ4M1EiObNRO7szURN881Es/nNRBkAzkSABs5E5gzORFUTzkS7Gc5EGSDORIAmzkTmLM5E
VTPORLM5zkQZQM5EiEbORO5MzkRVU85Eu1nORCJgzkSIZs5E7mzORFVzzkSzec5EGYDORICG
zkTujM5ETZPORLuZzkQZoM5EgKbORO6szkRNs85Es7nORCLAzkSIxs5E7szORE3TzkS72c5E
IuDORIDmzkTm7M5ETfPORLP5zkQqAM9EgAbPRO4Mz0RNE89EuxnPRCIgz0SIJs9E7izPRE0z
z0S7Oc9EIkDPRIBGz0TuTM9ETVPPRLtZz0QZYM9EiGbPROZsz0RVc89Eu3nPRCKAz0SAhs9E
5ozPRFWTz0S7mc9EGaDPRIimz0TmrM9EVbPPRLu5z0QiwM9EgMbPRO7Mz0RN089Eu9nPRBng
z0SI5s9E5uzPRE3zz0S7+c9EIgDQRIAG0ETuDNBEXRPQRLMZ0EQiINBEgCbQRO4s0ERVM9BE
sznQRBlA0ESIRtBE5kzQRFVT0ES7WdBEGWDQRIBm0ETubNBETXPQRLN50EQZgNBEiIbQRO6M
0ERNk9BEu5nQRCKg0ESAptBE5qzQRFWz0ES7udBEIsDQRIDG0ETmzNBETdPQRLvZ0EQZ4NBE
gObQRObs0ERN89BEu/nQRCIA0USIBtFE7gzRRFUT0USzGdFEIiDRRIgm0UTuLNFETTPRRLs5
0UQiQNFEgEbRROZM0URNU9FEu1nRRCJg0USAZtFE5mzRRFVz0USzedFEIoDRRICG0UTujNFE
VZPRRLuZ0UQioNFEiKbRRO6s0URVs9FEu7nRRBnA0USIxtFE5szRRE3T0USz2dFEIuDRRIDm
0UTu7NFETfPRRLP50UQiANJEiAbSROYM0kRVE9JEuxnSRCIg0kSIJtJE5izSRE0z0kS7OdJE
IkDSRIBG0kTmTNJEVVPSRLNZ0kQZYNJEiGbSROZs0kRVc9JEs3nSRBmA0kSAhtJE5ozSRE2T
0kS7mdJEIqDSRICm0kTmrNJEVbPSRLu50kQZwNJEgMbSRO7M0kRN09JEu9nSRBng0kSI5tJE
5uzSRF3z0kSz+dJEIgDTRIgG00TuDNNETRPTRLsZ00QiINNEiCbTROYs00RNM9NEuznTRBlA
00SIRtNE5kzTRFVT00S7WdNEKmDTRIBm00TubNNEVXPTRLt500QZgNNEiIbTROaM00RVk9NE
s5nTRBmg00SIptNE5qzTRE2z00S7udNEIsDTRIjG00TmzNNEVdPTRLvZ00Qi4NNEiObTRObs
00RV89NEu/nTRCIA1ESABtRE5gzURE0T1ESzGdREIiDURIAm1ETmLNREVTPURLs51EQZQNRE
iEbUROZM1ERNU9REs1nURCJg1ESIZtRE7mzURFVz1ES7edREIoDURICG1ETmjNRETZPURLuZ
1EQioNREgKbURO6s1ERVs9REs7nURBnA1ESAxtRE7szURFXT1ES72dREGeDURIDm1ETm7NRE
TfPURLv51EQZANVEgAbVRPcM1URVE9VEsxnVRBkg1USAJtVE7izVRFUz1USzOdVEIkDVRIBG
1UTuTNVEVVPVRLtZ1UQZYNVEiGbVROZs1URNc9VEu3nVRBmA1USAhtVE7ozVRE2T1USzmdVE
IqDVRIim1UTurNVEVbPVRLu51UQZwNVEiMbVRO7M1URN09VEs9nVRBng1USI5tVE7uzVRE3z
1US7+dVEGQDWRIAG1kTuDNZETRPWRLsZ1kQZINZEiCbWRO4s1kRVM9ZEuznWRCJA1kSIRtZE
5kzWRE1T1kSzWdZEImDWRIhm1kTmbNZEVXPWRLN51kQigNZEiIbWROaM1kRNk9ZEu5nWRBmg
1kSIptZE5qzWRE2z1kS7udZEIsDWRIDG1kTmzNZEVdPWRLPZ1kQZ4NZEgObWRObs1kRV89ZE
u/nWRCIA10SABtdE5gzXRE0T10S7GddEGSDXRIAm10TuLNdEVTPXRLs510QZQNdEgEbXRO5M
10RVU9dEu1nXRCJg10SIZtdE7mzXRE1z10S7eddEIoDXRICG10TujNdETZPXRLOZ10QZoNdE
iKbXROas10RNs9dEs7nXRCLA10SAxtdE7szXRE3T10S72ddEGeDXRIDm10Tu7NdETfPXRLP5
10QiANhEiAbYRO4M2ERNE9hEuxnYRBkg2ESAJthE7izYRFUz2ES7OdhEIkDYRJBG2ETuTNhE
TVPYRLNZ2EQZYNhEgGbYROZs2ERNc9hEs3nYRBmA2ESIhthE5ozYRFWT2ES7mdhEIaDYRICm
2ETvrNhETbPYRLu52EQZwNhEiMbYRObM2ERN09hEu9nYRCHg2ESI5thE5uzYRFXz2ES7+dhE
IQDZRIAG2UTmDNlETRPZRLMZ2UQZINlEiCbZROYs2URVM9lEuznZRBlA2USARtlE70zZRE1T
2USzWdlEGWDZRIBm2UTvbNlEVXPZRLN52UQZgNlEiIbZRO+M2URNk9lEu5nZRBmg2USIptlE
5qzZRE2z2US7udlEGcDZRIjG2UTmzNlETdPZRLPZ2UQZ4NlEiObZRO/s2URV89lEs/nZRBkA
2kSABtpE7wzaRFUT2kSzGdpEGSDaRIgm2kTvLNpETTPaRLs52kQZQNpEgEbaRO9M2kRNU9pE
s1naRCFg2kSIZtpE5mzaRE1z2kS7edpEGYDaRIiG2kTmjNpETZPaRLuZ2kQZoNpEiKbaROas
2kRVs9pEs7naRBnA2kSIxtpE78zaRE3T2kSz2dpEGeDaRIjm2kTm7NpEVfPaRLv52kQhANtE
iAbbROYM20RVE9tEuxnbRBkg20SIJttE7yzbRFUz20SzOdtEIUDbRIBG20TmTNtEVVPbRLtZ
20QZYNtEkGbbRO9s20RNc9tEs3nbRBmA20SAhttE74zbRE2T20S7mdtEGaDbRICm20TvrNtE
TbPbRLu520QhwNtEiMbbRObM20RN09tEu9nbRCHg20SI5ttE7+zbRFXz20Sz+dtEKgDcRIAG
3ETmDNxETRPcRLMZ3EQZINxEiCbcRO8s3ERNM9xEuzncRBlA3ESIRtxE5kzcRE1T3ES7WdxE
IWDcRIBm3ETmbNxETXPcRLt53EQhgNxEgIbcROaM3ERVk9xEs5ncRBmg3ESAptxE5qzcRE2z
3ESzudxEGcDcRIDG3ETmzNxEVdPcRLvZ3EQh4NxEiObcRObs3ERN89xEu/ncRCEA3USABt1E
5gzdRFUT3US7Gd1EISDdRIAm3UTmLN1ETTPdRLs53UQqQN1EkEbdROZM3URNU91Es1ndRCFg
3USIZt1E72zdRE1z3US7ed1EGYDdRICG3UT3jN1EVZPdRLuZ3UQZoN1EgKbdROas3URds91E
u7ndRBnA3USIxt1E78zdRFXT3US72d1EIeDdRIjm3UTm7N1ETfPdRLP53UQZAN5EkAbeROYM
3kRNE95EuxneRCEg3kSAJt5E7yzeRFUz3kS7Od5EGUDeRIhG3kTmTN5ETVPeRLtZ3kQZYN5E
iGbeROZs3kRNc95Es3neRBmA3kSAht5E74zeRE2T3kSzmd5EGaDeRIim3kTmrN5ETbPeRLu5
3kQhwN5EgMbeRObM3kRN095Es9neRBng3kSI5t5E5uzeRFXz3kS7+d5EIQDfRIgG30TvDN9E
VRPfRLsZ30QZIN9EgCbfRO8s30RdM99EsznfRCFA30SIRt9E5kzfRE1T30SzWd9EGWDfRIBm
30TvbN9EVXPfRLN530QhgN9EgIbfRO+M30Rdk99Es5nfRBmg30SIpt9E76zfRE2z30S7ud9E
IcDfRIDG30TvzN9EVdPfRLPZ30QZ4N9EgObfRObs30RN899Eu/nfRBkA4ESIBuBE7wzgRE0T
4ES7GeBEGSDgRJAm4ET3LOBEVTPgRLM54EQhQOBEgEbgROZM4ERVU+BEu1ngRCFg4ESIZuBE
5mzgRFVz4ESzeeBEGYDgRIiG4ETmjOBETZPgRLuZ4EQZoOBEiKbgRO+s4ERVs+BEu7ngRCHA
4ESAxuBE5szgRFXT4ES72eBEIeDgRIjm4ETm7OBETfPgRLP54EQhAOFEgAbhROYM4URNE+FE
uxnhRBkg4USIJuFE5izhRFUz4US7OeFEIUDhRIhG4UTvTOFEVVPhRLtZ4UQhYOFEgGbhROZs
4URVc+FEu3nhRCGA4USAhuFE74zhRE2T4UTDmeFEGaDhRIim4UTmrOFEVbPhRLu54UQZwOFE
gMbhRO/M4URN0+FEu9nhRBng4USA5uFE5uzhRE3z4US7+eFEIQDiRIgG4kTvDOJEVRPiRLMZ
4kQqIOJEiCbiROYs4kRNM+JEuzniRCpA4kSIRuJE5kziRE1T4kS7WeJEGWDiRIBm4kTvbOJE
TXPiRLt54kQZgOJEgIbiRO+M4kRdk+JEs5niRBmg4kSIpuJE5qziRE2z4kSzueJEGcDiRIjG
4kTmzOJEVdPiRLvZ4kQZ4OJEgObiRObs4kRN8+JEu/niRCEA40SABuNE7wzjRE0T40SzGeNE
GSDjRIgm40TmLONETTPjRLs540QhQONEgEbjRO9M40RNU+NEs1njRCFg40SAZuNE72zjRFVz
40SzeeNEGYDjRIiG40TmjONEVZPjRLuZ40QhoONEgKbjRO+s40RVs+NEu7njRCHA40SIxuNE
78zjRFXT40S72eNEIeDjRIjm40Tm7ONEVfPjRLv540QZAOREgAbkRO8M5ERNE+REuxnkRBkg
5ESAJuRE5izkRE0z5ES7OeREIUDkRIhG5ETvTOREVVPkRLtZ5EQhYOREiGbkROZs5ERVc+RE
u3nkRCGA5ESIhuRE5ozkRFWT5ESzmeREGaDkRICm5ETmrOREVbPkRLO55EQZwOREgMbkRO/M
5ERN0+REu9nkRBng5ESA5uRE5uzkRFXz5ESz+eREGQDlRJAG5UTvDOVETRPlRLsZ5UQhIOVE
gCblROYs5URVM+VEsznlRCFA5USIRuVE70zlRFVT5US7WeVEGWDlRIhm5UTmbOVEVXPlRLt5
5UQqgOVEgIblRO+M5URNk+VEu5nlRBmg5USApuVE5qzlRFWz5US7ueVEIcDlRIjG5UTvzOVE
VdPlRLvZ5UQh4OVEiOblRObs5URV8+VEu/nlRCEA5kSIBuZE5gzmRFUT5kSzGeZEGSDmRIAm
5kTvLOZEVTPmRLs55kQZQOZEiEbmRO9M5kRVU+ZEs1nmRBlg5kSIZuZE72zmRFVz5kSzeeZE
GYDmRICG5kTvjOZEVZPmRLOZ5kQhoOZEgKbmRO+s5kRVs+ZEu7nmRCHA5kSIxuZE5szmRE3T
5kSz2eZEGeDmRIjm5kTv7OZETfPmRLv55kQhAOdEgAbnROYM50RVE+dEuxnnRBkg50SAJudE
7yznRFUz50S7OedEGUDnRIBG50TvTOdETVPnRLtZ50QhYOdEiGbnROZs50RNc+dEu3nnRCGA
50SAhudE5oznRFWT50SzmedEIaDnRICm50TmrOdEVbPnRLu550QhwOdEiMbnRO/M50RV0+dE
u9nnRBng50SQ5udE5uznRE3z50S7+edEIQDoRIgG6ETmDOhEVRPoRLMZ6EQZIOhEgCboRO8s
6ERNM+hEsznoRCFA6ESARuhE90zoRE1T6ESzWehEGWDoRIhm6ETmbOhETXPoRLt56EQhgOhE
iIboROaM6ERVk+hEu5noRBmg6ESApuhE5qzoRFWz6ES7uehEIcDoRIjG6ET3zOhETdPoRLvZ
6EQh4OhEiOboRO/s6ERN8+hEu/noRBkA6USIBulE5gzpRFUT6USzGelEGSDpRIAm6UTmLOlE
VTPpRLs56UQZQOlEiEbpROZM6URNU+lEs1npRBlg6USAZulE5mzpRFVz6US7eelEIYDpRICG
6UTmjOlETZPpRLOZ6UQZoOlEgKbpRO+s6URVs+lEu7npRCHA6USIxulE78zpRE3T6USz2elE
GeDpRIjm6UTv7OlETfPpRLP56UQZAOpEgAbqRO8M6kRVE+pEuxnqRCEg6kSIJupE7yzqRE0z
6kSzOepEGUDqRIhG6kTvTOpEVVPqRLNZ6kQZYOpEiGbqRO9s6kRVc+pEs3nqRCGA6kSIhupE
74zqRE2T6kS7mepEGaDqRIim6kTvrOpEVbPqRLO56kQZwOpEiMbqRObM6kRN0+pEs9nqRCHg
6kSI5upE7+zqRE3z6kS7+epEGQDrRIgG60TvDOtEVRPrRLsZ60QZIOtEiCbrROYs60RVM+tE
uznrRCFA60SARutE70zrRE1T60S7WetEIWDrRIBm60TvbOtEVXPrRLt560QhgOtEgIbrROaM
60RVk+tEu5nrRCGg60SAputE76zrRE2z60S7uetEGcDrRIjG60TmzOtEVdPrRLPZ60QZ4OtE
iObrRO/s60RV8+tEu/nrRBkA7ESABuxE7wzsRE0T7ES7GexEGSDsRIAm7ETmLOxEVTPsRLM5
7EQhQOxEiEbsROZM7ERNU+xEu1nsRBlg7ESIZuxE5mzsRE1z7ES7eexEGYDsRICG7ETvjOxE
TZPsRLOZ7EQZoOxEgKbsRO+s7ERVs+xEu7nsRCHA7ESIxuxE78zsRE3T7ESz2exEGeDsRIDm
7ETm7OxEVfPsRLP57EQZAO1EgAbtRO8M7URNE+1EuxntRBkg7USIJu1E7yztRE0z7US7Oe1E
IUDtRIBG7UTvTO1ETVPtRLtZ7UQZYO1EiGbtRO9s7URNc+1Es3ntRCGA7USAhu1E74ztRFWT
7US7me1EGaDtRIim7UTvrO1ETbPtRLu57UQZwO1EiMbtRObM7URV0+1Es9ntRCHg7USI5u1E
5uztRE3z7US7+e1EIQDuRIAG7kTmDO5EVRPuRLsZ7kQhIO5EgCbuROYs7kRNM+5EsznuRCFA
7kSIRu5E5kzuRFVT7kSzWe5EIWDuRIBm7kTvbO5ETXPuRLt57kQZgO5EgIbuROaM7kRNk+5E
u5nuRCGg7kSIpu5E5qzuRFWz7kS7ue5EIcDuRIjG7kTmzO5ETdPuRLvZ7kQh4O5EgObuRObs
7kRV8+5Eu/nuRCEA70SABu9E7wzvRFUT70SzGe9EGSDvRIgm70TmLO9EVTPvRLs570QZQO9E
gEbvROZM70RNU+9Es1nvRCFg70SIZu9E5mzvRFVz70S7ee9EKoDvRICG70TmjO9EVZPvRLuZ
70QZoO9EgKbvROas70RNs+9Es7nvRBnA70SAxu9E5szvRE3T70Sz2e9EGeDvRIDm70Tv7O9E
TfPvRLv570QZAPBEgAbwRO8M8ERVE/BEwxnwRCEg8ESIJvBE5izwRFUz8ES7OfBEGUDwRIBG
8ETmTPBETVPwRLNZ8EQhYPBEgGbwROZs8ERVc/BEu3nwRCGA8ESAhvBE5ozwRE2T8ESzmfBE
GaDwRICm8ETvrPBEVbPwRLO58EQZwPBEgMbwRObM8ERV0/BEs9nwRBng8ESA5vBE7+zwRE3z
8ES7+fBEGQDxRIAG8UTvDPFETRPxRLsZ8UQhIPFEiCbxRO8s8URNM/FEsznxRBlA8USARvFE
5kzxRE1T8USzWfFEGWDxRIhm8UTvbPFETXPxRLN58UQhgPFEiIbxROaM8URVk/FEu5nxRBmg
8USIpvFE76zxRFWz8USzufFEGcDxRIDG8UTmzPFETdPxRLPZ8UQh4PFEiObxRObs8URN8/FE
s/nxRBkA8kSIBvJE5gzyRE0T8kSzGfJEISDyRIgm8kTmLPJEVTPyRLs58kQZQPJEgEbyROZM
8kRNU/JEs1nyRBlg8kSIZvJE5mzyRE1z8kS7efJEIYDyRIiG8kTvjPJEVZPyRLOZ8kQZoPJE
gKbyRO+s8kRNs/JEs7nyRBnA8kSAxvJE78zyRE3T8kS72fJEGeDyRIjm8kTv7PJEVfPyRLP5
8kQZAPNEgAbzROYM80RVE/NEuxnzRBkg80SIJvNE5izzRFUz80S7OfNEIUDzRIBG80TmTPNE
VVPzRLNZ80QZYPNEiGbzROZs80RNc/NEu3nzRBmA80SIhvNE5ozzRE2T80SzmfNEGaDzRIim
80TmrPNEVbPzRLO580QhwPNEiMbzRO/M80RV0/NEs9nzRBng80SI5vNE5uzzRFXz80Sz+fNE
IQD0RIAG9ETmDPRETRP0RLMZ9EQZIPREiCb0RO8s9ERVM/REszn0RBlA9ESARvRE5kz0RFVT
9ES7WfREGWD0RIhm9ETvbPRETXP0RLt59EQhgPREgIb0RO+M9ERNk/REu5n0RCGg9ESIpvRE
5qz0RFWz9ESzufREGcD0RIDG9ETmzPRETdP0RLvZ9EQZ4PREiOb0RPfs9ERV8/REu/n0RCEA
9USIBvVE7wz1RFUT9USzGfVEISD1RIAm9UTmLPVEVTP1RLs59UQhQPVEgEb1RO9M9URNU/VE
s1n1RBlg9USIZvVE72z1RE1z9US7efVEIYD1RICG9UTmjPVETZP1RLuZ9UQZoPVEiKb1ROas
9URNs/VEu7n1RBnA9USIxvVE5sz1RFXT9US72fVEIeD1RIjm9UTm7PVEVfP1RLP59UQZAPZE
iAb2ROYM9kRVE/ZEuxn2RBkg9kSAJvZE7yz2RE0z9kSzOfZEIUD2RIBG9kTmTPZETVP2RLNZ
9kQhYPZEiGb2ROZs9kRVc/ZEs3n2RBmA9kSAhvZE74z2RFWT9kSzmfZEGaD2RIim9kTmrPZE
TbP2RLu59kQZwPZEgMb2RObM9kRV0/ZEs9n2RCHg9kSI5vZE5uz2RFXz9kSz+fZEIQD3RIAG
90TvDPdETRP3RLMZ90QZIPdEiCb3RO8s90RNM/dEszn3RBlA90SARvdE5kz3RE1T90S7WfdE
GWD3RIhm90TmbPdETXP3RLN590QhgPdEiIb3ROaM90RVk/dEs5n3RCGg90SIpvdE76z3RFWz
90SzufdEGcD3RIDG90TmzPdEVdP3RLPZ90Qh4PdEgOb3RO/s90RN8/dEs/n3RCEA+ESIBvhE
5gz4RFUT+ES7GfhEISD4RIgm+ETvLPhEVTP4RLM5+EQZQPhEiEb4RO9M+ERNU/hEs1n4RBlg
+ESAZvhE72z4RE1z+ES7efhEGYD4RICG+ETvjPhETZP4RLOZ+EQZoPhEiKb4ROas+ERVs/hE
s7n4RBnA+ESIxvhE5sz4RFXT+ES72fhEGeD4RIDm+ETv7PhETfP4RLP5+EQZAPlEgAb5ROYM
+URNE/lEsxn5RCEg+USIJvlE7yz5RFUz+US7OflEGUD5RIBG+UTmTPlETVP5RLNZ+UQhYPlE
gGb5ROZs+URVc/lEs3n5RBmA+USAhvlE5oz5RFWT+US7mflEIaD5RICm+UTmrPlEVbP5RLu5
+UQhwPlEgMb5RObM+URN0/lEu9n5RBng+USA5vlE7+z5RFXz+US7+flEGQD6RIAG+kTmDPpE
VRP6RLMZ+kQZIPpEgCb6RO8s+kRNM/pEuzn6RBlA+kSARvpE70z6RE1T+kS7WfpEGWD6RIBm
+kTmbPpEVXP6RLt5+kQZgPpEgIb6ROaM+kRVk/pEs5n6RBmg+kSApvpE5qz6RE2z+kSzufpE
GcD6RIDG+kTvzPpETdP6RLPZ+kQZ4PpEgOb6RO/s+kRV8/pEu/n6RCEA+0SABvtE7wz7RFUT
+0SzGftEISD7RIAm+0TmLPtETTP7RLs5+0QZQPtEiEb7RO9M+0RNU/tEu1n7RBlg+0SIZvtE
5mz7RE1z+0SzeftEIYD7RIiG+0TvjPtETZP7RLOZ+0QZoPtEgKb7RO+s+0RNs/tEu7n7RBnA
+0SIxvtE5sz7RFXT+0Sz2ftEIeD7RIjm+0Tv7PtETfP7RMP5+0QZAPxEgAb8RO8M/ERVE/xE
sxn8RBkg/ESIJvxE5iz8RE0z/ES7OfxEGUD8RIhG/ETmTPxETVP8RLNZ/EQqYPxEiGb8RO9s
/ERVc/xEu3n8RBmA/ESAhvxE74z8RFWT/ES7mfxEGaD8RICm/ETmrPxEVbP8RLu5/EQZwPxE
gMb8RObM/ERN0/xEw9n8RBng/ESI5vxE7+z8RFXz/ES7+fxEIQD9RIgG/UTvDP1ETRP9RLsZ
/UQhIP1EiCb9ROYs/URNM/1Euzn9RBlA/USIRv1E5kz9RE1T/USzWf1EIWD9RIBm/UTmbP1E
TXP9RLN5/UQZgP1EgIb9ROaM/URVk/1Es5n9RCGg/USIpv1E76z9RFWz/US7uf1EGcD9RIjG
/UTvzP1EVdP9RLPZ/UQh4P1EgOb9RObs/URV8/1Es/n9RBkA/kSIBv5E5gz+RE0T/kS7Gf5E
ISD+RIAm/kTvLP5EVTP+RLs5/kQZQP5EgEb+ROZM/kRVU/5Es1n+RBlg/kSAZv5E5mz+RFVz
/kSzef5EIYD+RICG/kTmjP5EVZP+RLuZ/kQZoP5EgKb+RO+s/kRVs/5Es7n+RCHA/kSAxv5E
78z+RE3T/kSz2f5EIeD+RIDm/kTm7P5EVfP+RLP5/kQZAP9EiAb/RO8M/0RVE/9Esxn/RCog
/0SAJv9E7yz/RFUz/0S7Of9EIUD/RIhG/0TmTP9EVVP/RLtZ/0QZYP9EgGb/ROZs/0RNc/9E
s3n/RBmA/0SAhv9E5oz/RE2T/0Szmf9EGaD/RICm/0TmrP9EVbP/RLu5/0QhwP9EgMb/RO/M
/0RV0/9Eu9n/RCHg/0SA5v9E7+z/RFXz/0Sz+f9EDAAARUADAEV3BgBFqgkARd0MAEUMEABF
QBMARXcWAEWmGQBF2RwARRAgAEVEIwBFdyYARaopAEXdLABFDDAARUAzAEV3NgBFpjkARdk8
AEUQQABFREMARXJGAEWuSQBF3UwARQxQAEVEUwBFd1YARapZAEXdXABFDGAARURjAEVyZgBF
qmkARd1sAEUQcABFRHMARXJ2AEWqeQBF3XwARQyAAEVEgwBFcoYARaqJAEXdjABFDJAARUCT
AEV3lgBFqpkARdmcAEUMoABFQKMARXKmAEWqqQBF2awARQywAEVAswBFd7YARaq5AEXZvABF
EMAARUDDAEVyxgBFqskARdnMAEUQ0ABFQNMARXLWAEWm2QBF3dwARRDgAEVE4wBFd+YARabp
AEXZ7ABFDPAARUTzAEV39gBFpvkARdn8AEUQAAFFQAMBRXcGAUWqCQFF3QwBRQwQAUVEEwFF
chYBRaoZAUXZHAFFDCABRUAjAUV3JgFFqikBRdksAUUMMAFFQDMBRXc2AUWqOQFF2TwBRRBA
AUVEQwFFckYBRapJAUXZTAFFDFABRUBTAUVyVgFFplkBRd1cAUUQYAFFQGMBRXdmAUWmaQFF
3WwBRQxwAUVAcwFFcnYBRap5AUXZfAFFEIABRUSDAUV3hgFFpokBRd2MAUUMkAFFRJMBRXKW
AUWqmQFF3ZwBRQygAUVEowFFcqYBRaqpAUXdrAFFELABRUSzAUVytgFFprkBRd28AUUQwAFF
QMMBRXLGAUWqyQFF</AssayXData><AssayYData Points="3000">OV5IQEz2R0D0NEhAJA1IQMwsSEDAbkhACjBIQC0GSEDHEUhA8DlIQLAYSEAxNEhAXCRIQB5y
SECmPUhACipIQEpDSEDB7kdAFi9IQHoFSEBpHEhAOCFIQJxuSEBBYEhADvVHQCxESEBDX0hA
WyVIQIrnR0DoYUhANzFIQK1RSEAQJ0hA0CJIQHkpSEBY9EdAuhNIQJ05SECIEUhAAQ9IQNv7
R0Axj0hAm/NHQGQnSEAxI0hAy/tHQPoRSEDXPUhAxVdIQJAqSECZEEhAvMFHQJUWSEBE4UdA
K/FHQC4cSECMNEhA7uJHQFD8R0AfA0hAkiJIQCc/SEBaAkhAlABIQIf/R0BI2EdApO5HQK3z
R0A5C0hAwR1IQE0YSEC78UdAABVIQOEtSECI+UdAZeNHQPcfSECnA0hAq51HQMlUSEB/HEhA
tO9HQCsFSEAZEEhAqAhIQKrwR0AIEkhAOghIQKbgR0BPKEhAH+VHQAniR0A81EdAhyBIQAvT
R0AJJ0hASQxIQJTvR0D/B0hAYb5HQOPLR0DCIUhAhiJIQGQESEAHFUhAXtBHQPQrSED/1EdA
L/pHQG3PR0CbDUhA08tHQBcuSEAu10dAe/RHQPjxR0DUEEhACtVHQJEQSEBKpEdAp/ZHQLr8
R0BO5UdAycRHQAL9R0AnAUhAlwlIQNbOR0CLxEdAcB5IQLPeR0D18UdAUuVHQDTVR0AaHEhA
EdxHQOSfR0Btk0dAEgZIQFvXR0A3sUdAiuVHQKHMR0DH0kdAK8NHQEDKR0DysUdALedHQMXJ
R0Bp/EdAQrJHQFN/R0AsrUdAoNpHQAnHR0Dk8EdA57xHQDW9R0Aa+kdA3PNHQN3gR0AJnkdA
vdRHQLSzR0D8tEdAF6dHQK15R0Bzt0dAke9HQJfbR0AQcUdAc8NHQGKjR0BT+EdA5X9HQN+Y
R0Ad3UdAMshHQO6aR0BqtEdARptHQDjRR0ArxUdAP7JHQBlzR0CtlUdAgK5HQMVrR0ALrEdA
mqBHQMe0R0ASn0dAlMNHQJ/FR0AZrkdAPrRHQMEuSEDxnUdAnGhHQHrYR0Bdm0dAKXJHQHXD
R0DBxUdAALdHQFxgR0BDs0dAtmlHQHaeR0BZuEdAocJHQPOhR0DUmEdAfgBIQNeXR0CDcEdA
485HQO61R0AFzEdAzrZHQCnKR0DmYUdAM/ZHQDZdR0CokEdA3aNHQMPPR0AagkdA+IBHQD6T
R0AgzEdA4KBHQA+UR0DhiEdABsxHQM1/R0A9yUdAO5pHQKddR0AuxEdAXr9HQG6UR0CLwUdA
3sRHQKHTR0C30kdAJXFHQOKOR0CTn0dASZpHQGS9R0AFzkdA/cNHQE7KR0DyJkdAPXtHQOi7
R0DPgkdA+5BHQPSvR0A7sUdAFa5HQI/LR0CmkUdAP8ZHQLOSR0Cr3kdAmWtHQNFqR0Axd0dA
TqhHQE2SR0COr0dA/IZHQBopR0CeqUdA91RHQFpjR0CudEdA2JRHQOs9R0C4lkdAO3BHQEOT
R0B6hkdAjLZHQASJR0DClEdA3WhHQB+uR0ApjkdAoJZHQFucR0Cbe0dA/J5HQBDXR0CrdUdA
HkdHQEl8R0COa0dAd3xHQMBwR0BFSUdAVHFHQJ7BR0CagUdAlspHQMWmR0A3ZUdAozpHQNsj
R0AYZ0dA6oRHQI1WR0CcrEdAJbhHQNJuR0Cxf0dA3oVHQNebR0CEZEdAYa5HQIdOR0AjvEdA
ly1HQF5rR0B8mUdAfb5HQN9RR0AUhEdA9XZHQOhYR0BDkUdAOKNHQJ2OR0DCe0dA/nJHQGVJ
R0BDI0dABoRHQDmAR0DOV0dAsJBHQPyqR0AviUdAm0JHQFepR0DIqUdAoWJHQPO2R0CWxEdA
C7dHQEm0R0DXQEdAfoJHQDxRR0BQikdAVG1HQMFDR0A1e0dAjGRHQAhZR0CGfkdARlNHQHWW
R0BXoEdAB1xHQK1oR0ByrEdAB2VHQDYVR0B3k0dA1YlHQAh5R0AVMUdAo2xHQBCmR0DGYkdA
fGNHQDkiR0C4RUdAD1xHQLQCR0A4VUdA6kRHQM5AR0AAUkdAP5VHQBADR0CPHkdA70FHQCx6
R0BeQEdAAnVHQOhJR0AhUEdAxGtHQLOCR0DydUdAPE5HQCojR0AkQEdAMT9HQPFZR0DCGUdA
dEdHQIA2R0BULUdA9FZHQDRwR0C4VUdA+TxHQHhQR0ByWUdAEi9HQJL9RkBtgEdANitHQJCC
R0CjmUdAqy1HQOx0R0BrTkdAWmtHQDs/R0DoT0dAnIVHQL0kR0B/CEdAYpJHQPNKR0BQOkdA
lWFHQKYBR0DUREdAmCNHQOxPR0DKckdAcnBHQP5IR0C6K0dA04FHQLMXR0AjHEdAtSFHQGkg
R0BwSUdAFTdHQH0LR0A8FEdALjBHQNdBR0ASbkdA4U1HQM0UR0Co2kZACCFHQAYzR0DReUdA
m0FHQJAPR0AoakdAzDRHQNsgR0APJkdAuWRHQPtqR0Dj/kZAWTBHQNZzR0AbY0dA1SdHQBR6
R0DYHUdAaCZHQC9WR0Cr8UZAnf5GQFgPR0AZ3EZAAiFHQJNfR0B3+kZATHVHQK0cR0ABUkdA
6VNHQFU+R0AzNUdAjk1HQJEsR0DwREdAWC1HQLUjR0AjR0dAfjVHQJY5R0BuO0dAoEhHQF95
R0BN9UZAuxFHQOUUR0D590ZAJztHQLTuRkA4BUdA0S5HQD9TR0ANO0dAmTFHQCElR0DbE0dA
LBlHQHj+RkC+X0dAhCNHQGEQR0ClQkdAiSJHQCEOR0C2E0dAYkBHQGfzRkC4/EZApD5HQK4U
R0BsDUdA5BJHQAYeR0Cz/0ZA6VNHQO5MR0AII0dA61ZHQHgnR0AZ6UZAwi5HQBkvR0Ct4EZA
PwJHQA8kR0DWNEdApylHQOMKR0C8I0dAAP1GQBT8RkCWHkdApilHQHlKR0DyHEdA695GQPDp
RkCfCEdA4txGQFAWR0B7DUdAuj5HQIEHR0CME0dACDNHQCIYR0C/DEdAuQdHQDIbR0B8VUdA
cuNGQP5cR0AQA0dAv+dGQBb4RkDqMUdAxDRHQC8KR0Du/UZAf7lGQBTLRkAZ4EZAiLtGQDAt
R0AUE0dAofNGQN7iRkACCEdA3wFHQAj7RkAT7EZA5SZHQATZRkBt8kZAPCpHQMErR0De7EZA
k/xGQNH+RkDB1EZAeilHQCAQR0AbDEdAAg5HQIUZR0B0AUdAqrxGQGvGRkArQUdAwCNHQCfn
RkDwPkdARydHQJDzRkC2HEdA7B9HQBgCR0Bf3EZAEf5GQAIgR0DM0EZAXPlGQMTrRkCvOEdA
mdBGQBDjRkBL9kZAHfNGQHodR0CWKkdAxzBHQMf7RkCTXEdAJddGQMrxRkB9K0dAXQpHQEUs
R0D76UZAaOpGQNrORkAO9EZAhGlHQOcjR0CJ4EZAHzFHQJj5RkCd00ZADBpHQL8dR0ClHkdA
Js1GQI/NRkAkhEZAIvtGQPwoR0CyCUdA69RGQJH+RkCIEUdAXShHQMoGR0DGBUdADu5GQNkW
R0DsLUdAIBhHQOvURkBauEZAAdhGQLnwRkA2LUdAgNpGQCgFR0A/2kZAqSRHQNLeRkDs+EZA
bL5GQPIZR0DH7UZAkz9HQDsQR0Dw5UZAdg5HQEQaR0DG4UZA/OxGQFvbRkDm2EZAHedGQI3Z
RkCY60ZAb+lGQGq3RkASFUdAnu9GQGf6RkAY0UZAsAlHQEKrRkA6B0dA7KpGQIbyRkC53UZA
7QFHQG7uRkDJzkZA9hpHQPV4R0D63EZA3ABHQJEsR0C+D0dAUFFHQCH5RkBEAkdAfQFHQO4J
R0BIEkdAHrtGQG7ZRkBX+EZAItNGQOvdRkCuA0dAhtRGQLPrRkAH7EZA2vlGQFS/RkDR9UZA
0edGQHAAR0B9+UZAkClHQNmTRkBhtUZAA/5GQOjCRkD0nkZAS/RGQM3iRkCSs0ZAA8NGQKv+
RkDcuEZAjL5GQOD8RkB1yUZAfa1GQEcGR0CK/EZAE7JGQOXGRkDz0kZA2dNGQFy1RkAg20ZA
0A9HQC3CRkApC0dAvqpGQKv9RkD2F0dAMPRGQPHrRkCZyEZAIdBGQBCsRkB3vEZADPRGQCzi
RkAXFUdAj+pGQN3qRkBr4kZA8OdGQFrPRkA960ZAdcBGQBr4RkAk4UZAiKJGQBrLRkCnrkZA
gatGQHyWRkCk2UZAfrBGQKrKRkBV60ZAu7FGQFqsRkB660ZAmZNGQHfXRkCnyUZA2v5GQGCk
RkC18EZAZrhGQKKeRkCE0kZAB5lGQHW7RkC7sEZAentGQEK8RkCVuEZAHr5GQA6mRkDs9UZA
LN5GQPXqRkA9nkZA2e5GQNvSRkCMkEZAPsVGQHGnRkB05EZAx31GQDmqRkCzpkZAuPNGQA6v
RkAq10ZAKOBGQDKiRkDwokZAgtdGQBa/RkAbvEZAZsBGQK3bRkDBzEZAeq5GQLnGRkCHyUZA
TNRGQIbHRkBpnkZAH+lGQFqsRkC34EZA7KNGQBDBRkC4okZAV35GQLTERkDsy0ZAZ5VGQJdo
RkBBqkZA17lGQNwZR0AztEZA8bxGQKPeRkB2mEZAQO9GQNG9RkA0ykZAY9dGQI3IRkDefEZA
B4FGQKa8RkABX0ZAi4tGQKjlRkDWvEZAUbdGQIziRkBq90ZAsY5GQE+3RkDN10ZASlhGQMb2
RkDZnEZAlbVGQGaFRkD29EZADlxGQGu8RkCXtEZAHnBGQAGrRkBel0ZAbdNGQByVRkAgdEZA
93xGQIHYRkBNqUZAEX1GQMTbRkBCs0ZA/I9GQFVmRkBMtkZAulpGQKO4RkBTpkZAPYtGQM0a
R0CHjEZAJ6tGQD+fRkDbYUZA/LNGQKd7RkCv2EZAAq5GQOpyRkCqgkZAiZ5GQIGiRkAdu0ZA
veNGQN+kRkAfWUZAsNZGQHOCRkCC30ZACoBGQDi5RkDplUZAPmVGQNrlRkC5uEZA865GQEWg
RkAfmUZAjmdGQFW6RkBdoEZAFdlGQHiCRkDj5UZAE4pGQOu+RkCDfUZAZ45GQI95RkCDpEZA
MN1GQAiARkC/hkZABrJGQLKnRkBRwkZAzrZGQE++RkAlhkZAn49GQAvDRkCfuUZAIoBGQELK
RkAVnEZABO9GQC7YRkCOo0ZAU5FGQEeqRkDAgUZA+X9GQB+MRkAZ5kZAKNBGQBPGRkAgw0ZA
wZtGQN6gRkDnwkZA5otGQEHFRkDWikZAQwdHQE/jRkCJrkZAcXRGQHKBRkBzyEZAlIxGQMPF
RkAxckZAbo1GQBKXRkCIwkZARllGQGyxRkBtrkZAuV9GQNJzRkB4vkZALq5GQIOkRkCWxkZA
G4FGQEefRkBNqEZAeaVGQPlYRkD/10ZA85RGQKpPRkC7NkZAuthGQN+oRkBuX0ZA0W9GQA2K
RkDMz0ZA4KdGQMa1RkB3i0ZAXGVGQNCXRkBgd0ZAFpBGQJi5RkCCmkZA7ZNGQMtSRkDRlkZA
QHFGQBeCRkAWoEZAZbRGQP1XRkD14UZAAoRGQPl/RkCEaEZA0mBGQG2aRkAQlEZAF6tGQPvB
RkBlmEZAr5VGQOOqRkBiYUZAJ5hGQCdNRkBFU0ZANW1GQNmBRkAIUEZAAY1GQDadRkCRX0ZA
/KZGQDqCRkDVX0ZAYX9GQHl5RkCsdUZAcGhGQNSlRkAqUEZAJzRGQHRERkAslUZAxqVGQA9i
RkDHlUZAf5lGQHh5RkDnvkZAEJdGQNqQRkDDtEZAcUFGQFDDRkBmMEZA97FGQAqxRkCvSEZA
fo9GQMCVRkB0LUZAxqBGQCnORkDpg0ZAa1lGQC1/RkCYokZAxUxGQH9LRkASjUZA6TpGQFBI
RkC3g0ZAU6VGQA2FRkBrckZAiVhGQF9vRkBjZkZAoUpGQPGWRkA6e0ZA/ltGQLJ9RkBcsUZA
ojhGQH53RkBowUZA72tGQHdRRkB4fkZAbWpGQHqERkBsq0ZAbj1GQBdpRkA0j0ZApExGQIdT
RkDmfEZAeZ1GQLSaRkCfQ0ZAHGRGQEtbRkCZ00ZAj2NGQGNoRkBqm0ZAWSpGQMs6RkBqZUZA
P59GQDOCRkAWY0ZAkJhGQFlCRkCtQEZArGNGQE9vRkBJPUZAj2dGQNtIRkD0S0ZAh41GQHsw
RkA9ekZACnlGQJadRkCrb0ZA03ZGQG9rRkDGgEZApUdGQPMxRkDoX0ZAfFxGQJE6RkAEFUZA
BDNGQF6yRkACkUZAKohGQI9kRkAngEZATDFGQJCLRkAeXkZArYlGQEpjRkCXN0ZArE9GQOhd
RkAaaUZAASlGQBRxRkCvPEZAyJhGQEJpRkBtWkZAvX9GQH2ERkAXYEZAf4FGQPlbRkBjlUZA
gqxGQLpWRkCahUZAZmBGQHEzRkAYJkZAPj9GQJggRkDtT0ZAv2JGQO6WRkAvYUZArjlGQDlA
RkDHeUZAVU9GQNV5RkDLKEZAY41GQGBBRkAXM0ZAhWNGQHtZRkBoZEZAYi9GQP4sRkD+akZA
qUZGQPxXRkDjzkZA22xGQC2DRkC5h0ZA1n9GQFlFRkCOk0ZAqGBGQCgERkBEIUZAfq5GQIJZ
RkChO0ZAC3xGQI1xRkDyHkZALGBGQB9wRkCVa0ZAx15GQPYqRkAaTEZAQAtGQDd3RkDQfkZA
/2hGQFSaRkAJVUZAqGVGQNgrRkAOTEZAQztGQBN3RkAHdkZACZRGQF54RkBFB0ZAIldGQEKl
RkAKR0ZAryVGQCSVRkAvUkZAOi5GQOReRkBGeEZAgVNGQKpfRkAaIkZAjTVGQBJvRkBCNEZA
LzlGQNxQRkDWZkZAcUNGQEQ2RkA2i0ZAX3NGQFgqRkDqhkZAyTpGQJuRRkBLkEZA9W1GQCU4
RkBoekZAxkxGQCLmRUBQPUZA3VRGQBtPRkAtFEZAI2NGQNIXRkAbZkZA5WRGQIJlRkBBcEZA
/VdGQA14RkDaK0ZAQFVGQCeXRkCAY0ZAiSRGQIw4RkAFR0ZAajxGQB1MRkA/MkZABYhGQDAD
RkA1Z0ZAm2dGQE04RkARBkZAhnVGQCwuRkBlPUZAqHJGQDBVRkBGZkZATEBGQC00RkALAEZA
60dGQDk+RkDKHEZAWHJGQPVaRkDmKUZAWYpGQEwURkDVWEZAdFVGQNM8RkDThEZAYilGQDdZ
RkCfaEZAxRZGQHALRkChNEZAAUhGQNJdRkDwbEZALVdGQM8vRkAQZkZAKh5GQF1NRkBrEkZA
fhxGQMQNRkCIWUZAZCtGQAlWRkBwPkZAMUlGQFL+RUB9eUZAkwhGQMNSRkCEXUZAG35GQPNU
RkCGWkZAeIVGQHZJRkAVFEZAd1VGQAJBRkBNVUZA5mBGQJo7RkCUJkZA/TdGQPYXRkCLI0ZA
FX5GQEciRkDHKkZASiVGQGCIRkA0TkZAFw5GQMBMRkAFXUZACCdGQIRBRkDvUUZAmFhGQBB2
RkBwR0ZAc/9FQFH6RUA1LEZAXiZGQJIzRkCEWEZAxipGQNYqRkBmg0ZAPUZGQHhrRkAcNkZA
OpNGQNQGRkCXJUZAK6ZGQOQfRkDjS0ZA5ztGQEcuRkBUTEZA+wRGQPWQRkAbLUZAfk9GQKgP
RkBNRkZAGCtGQPZERkAyPkZA1S9GQEYLRkCNYUZAHDRGQGBCRkC7EEZAuUNGQNWBRkCIc0ZA
zSpGQLUlRkDc5EVAgjRGQGcdRkBqQkZATwxGQPJrRkA9/EVAAk5GQAM7RkDZ80VAvx5GQOtJ
RkCWAkZAUC9GQBwoRkDP7kVAZRlGQM0sRkA66UVA2hVGQBAZRkAbaUZAriFGQA8SRkAPFkZA
9vdFQAYwRkBtVUZAOgNGQM43RkBF/kVA6kZGQDshRkDm8kVAUD1GQO0HRkCBDUZAfQJGQHT6
RUCdA0ZANOlFQAEGRkBqXUZANSFGQIkgRkDrBUZARD9GQA0GRkD+U0ZAmyRGQLxlRkATYEZA
4SZGQP1ERkC6E0ZA4zNGQKU3RkBDW0ZAUxRGQCf/RUBc+0VAyghGQG/ZRUANNkZAaf1FQHcR
RkDcI0ZAKylGQBgBRkANDUZAU1dGQL5TRkAIBEZAIwxGQIQpRkAwDEZAPRRGQInCRUAJFEZA
nwFGQHXWRUCxNkZAGRJGQKxGRkAcG0ZAhShGQIAERkBudUZATFJGQJctRkA040VADkFGQGES
RkDnG0ZAFv5FQBcXRkCnREZAXvpFQKwERkC1ykVAPhxGQB4iRkCwNUZAKlFGQM3vRUCpNEZA
Ag1GQGEERkAjGEZAt+JFQBoDRkCkE0ZAAQ9GQAASRkBKJEZAaShGQP3nRUCCPEZAZN9FQLzo
RUCEQEZAqdpFQAQYRkADGkZAukRGQNz6RUBx50VAO09GQF0bRkDCFkZA4hdGQMtCRkDYMEZA
Yh9GQEVJRkC5LUZAKt5FQIgqRkCkVUZAOfdFQHk1RkCpE0ZAfORFQCpCRkAZCkZAcutFQFQI
RkCw8UVAbExGQPEKRkAd3EVA+SdGQF/HRUAh/EVAXt1FQMw8RkAkE0ZAVyxGQLdDRkA3skVA
fzxGQHEURkBYyUVAwLtFQM0kRkBNB0ZAXQdGQLYARkDdFUZAgyRGQIzyRUB8PUZADBFGQGVJ
RkBroEVAgbNFQO41RkCdIkZARTZGQJQpRkC9UEZAJuVFQHnZRUBmYUZAuOBFQGRfRkCiYkZA
4A9GQA4GRkDl+UVA5/BFQHoQRkBFNEZAHOlFQGPtRUC6QUZA0vNFQIk2RkAwOUZAXu1FQIwg
RkAfK0ZAKupFQPQeRkAhR0ZAUxRGQGI/RkDaBkZA9jlGQAcHRkA4AkZAjkRGQPsSRkC3BEZA
WBRGQP//RUAszUVAsThGQG8wRkBvqUVAbvlFQDr7RUD43kVABv9FQLDhRUDOQkZAoh1GQOQt
RkDAukVA/A9GQCnfRUDuNEZAI+pFQJk/RkCe5EVAiAlGQLb6RUBpCkZAa95FQJ8sRkDQOUZA
ICdGQGjyRUBFH0ZAzg1GQG7sRUArEUZAtzpGQPnXRUDMIUZAot5FQGkLRkBiyEVA7xdGQMML
RkCk7EVAbetFQHzDRUC1OkZA+M5FQOO5RUDx20VAxfdFQDsiRkCY7UVAT+1FQMICRkCG8EVA
hRBGQEurRUDY1kVAJhRGQACpRUB0DEZAIuBFQFqlRUBKDUZAu+VFQIwARkC2CUZAkutFQDoQ
RkDm+EVABPhFQDYHRkAuN0ZAzilGQGjlRUAj70VA0iNGQHnSRUCVDUZAae5FQA08RkAh9kVA
cNhFQPnGRUB6k0VA5r1FQGMDRkB5J0ZADfRFQDz8RUAwJUZA8B1GQHvSRUCJ2EVAigdGQAbv
RUASI0ZA4ghGQBICRkASAEZArbBFQG4KRkAGrUVAtDVGQEgXRkBM30VAxOpFQOIxRkB81kVA
UN1FQDAPRkDkBEZA3OJFQF8TRkA/E0ZAJslFQFcBRkBAxkVAuApGQFQ+RkDQE0ZAoiNGQPIF
RkCW3kVAwMtFQKYMRkC4zUVA0N1FQIu6RUBkAUZApcVFQKPdRUDH5EVA1wNGQHyGRkAmrkVA
lflFQIMVRkD/skVADfhFQEPARUAe7kVANiJGQOm5RUDSzUVAqtRFQAvQRUAy9UVACe5FQOIo
RkDcB0ZAretFQI64RUCP3EVAPhRGQBLuRUCFwUVAq89FQAf9RUCfIUZAkppFQNLwRUDO50VA
gNZFQBbgRUABy0VASjRGQAINRkAhxkVAh6BFQFnrRUDe2kVAM95FQCrzRUBx6UVAVvtFQA/J
RUAPDUZAi+ZFQJ7qRUAVLkZAOfZFQF7dRUDM5kVAOPNFQJbLRUCMkEVA1vNFQM0PRkAaGEZA
TPZFQKaJRUAZukVAFP1FQN/jRUAl40VATflFQGsVRkC65EVA+OdFQE/sRUB9+kVAkqdFQCvw
RUCeI0ZAWelFQP4uRkCv9UVAEtdFQJq0RUBWxUVA79VFQHbLRUB7D0ZAxt5FQEf5RUDg6EVA
9OFFQPDcRUCP50VA8MdFQBE2RkCNskVAkRZGQOGkRUBc1UVAB/ZFQL3eRUC/wUVA7NhFQPzr
RUB81kVAeMhFQEbURUBY7EVALaZFQK3CRUCPxUVAXxBGQFW4RUBi3EVAavFFQGy7RUCF4EVA
cIhFQHbmRUAR40VAGAlGQKfERUBSlkVAmsdFQCwxRkDFoUVA5cVFQFH5RUC8oEVAwNBFQJbx
RUAk0UVAZutFQBfBRUDrpkVA68xFQP7bRUA2v0VAp6RFQJPnRUA25EVA8d9FQM3rRUBdx0VA
o5hFQDHoRUAz2EVAsfFFQBXwRUANz0VAqftFQByYRUCIz0VA9/VFQPvwRUDEwkVAnuJFQNyj
RUDQv0VAc6RFQFkURkBumEVAaaNFQNLORUBWpUVAm4RFQGnERUAk+0VA0MBFQJDjRUDfDkZA
48pFQKLRRUD14kVAytVFQNDrRUBb4kVA2c1FQOalRUAnu0VAg7RFQAfQRUBnzEVAFbpFQDzC
RUDW+UVA5elFQC3GRUBTrkVA3tFFQCjRRUBisEVAjsNFQFkERkCfuEVAnMNFQAD3RUC/6EVA
2sNFQEKyRUB3/UVAvtlFQH2aRUBpy0VAgNFFQLbGRUBvE0ZA4SJGQBCERUAH00VAhdJFQNfj
RUAeokVAQb5FQNXWRUAOzkVALOFFQBFSRUBTB0ZAMclFQDPeRUCtmEVAgttFQALHRUBJvkVA
h8xFQPqNRUASf0VAxLdFQMeDRUAG10VAdLpFQKnTRUBy/EVA8ohFQDvcRUAZ10VAECpGQLl/
RUAwvkVAa91FQNmmRUDS4kVA28ZFQNivRUCf4kVAlgJGQITiRUClwUVANNhFQEDVRUBXy0VA
latFQO7MRUD54kVA5ahFQBXDRUAyhEVAXbRFQGugRUDZ50VAi6FFQK3xRUAYFUZATdRFQM3H
RUD9tUVAQe1FQCqbRUBk6kVA8sxFQL1PRUDwqUVAdslFQI+jRUCg10VA3eNFQJa/RUBe7kVA
ReRFQBHERUDYn0VAIuBFQMOfRUAQqkVATgBGQHXKRUAodEVACZ1FQNi7RUDKr0VAYslFQGr1
RUC3vkVA58tFQFaRRUBc40VA66RFQN3JRUBcrkVAAL5FQK57RUATz0VAg8ZFQBHwRUAfwUVA
1eRFQFO3RUDkt0VAnMtFQJAARkDBs0VAa79FQG67RUDxjkVAhrRFQJr4RUCuskVABGtFQK3C
RUAazkVAyN5FQNLRRUCfqUVAZ/VFQD/ZRUBwmUVAYWdFQBXgRUCbyUVAsKdFQDiPRUBj1kVA
a5hFQJTRRUAivEVA295FQM39RUANmkVA035FQFuLRUD610VA2K1FQJ1QRkAjBkZAfcZFQHuw
RUCEoUVAo6FFQFujRUCf5UVApZpFQIskRkBB90VAX9BFQKHNRUDYz0VAmKFFQKSWRUC42EVA
+KRFQA2SRUCB7kVAELdFQPK1RUBfskVAq5lFQACiRUCh0kVAY/1FQOiwRUAY70VA1q5FQJ3J
RUAXl0VAHOJFQLfDRUDuo0VAJYFFQDrhRUBxi0VAALRFQC3ERUAarUVAHZZFQLXTRUAG90VA
YMVFQM/ORUDQJkZA3wZGQMmhRUCMoUVAyOBFQNyaRUDT3UVAP65FQM3HRUCsn0VAbbdFQJcB
RkCcqkVA2ahFQIjJRUA4sEVAj6tFQMHoRUC/xkVA8/5FQPh6RUBf7kVARI9FQJDfRUCyxUVA
hIdFQPuaRUCU50VAy6VFQHK3RUDvkEVAj6pFQILNRUBWh0VAc5pFQHniRUCBzEVAxglGQHrv
RUD5rkVAIOtFQOjDRUBrkEVAhddFQE+9RUChcUVAi8BFQHoZRkBJ/EVA62hFQA2ERUCQqUVA
PKJFQHbxRUBNn0VAEGpFQK2DRUDH00VAEsxFQNhkRUAu50VAv5VFQIa3RUAkrEVANJJFQIFh
RUBjjEVApcBFQFCaRUD3l0VAeN5FQLd5RUDjvUVAZ6JFQPKVRUAGmUVALJNFQLSjRUAPm0VA
/stFQHmuRUC+e0VA0NFFQFPCRUDct0VAf8VFQOEQRkAph0VAsJ5FQP2fRUCpo0VADX5FQCS0
RUBbpkVAtb1FQFa8RUC+hEVAlrJFQA66RUDNykVAesxFQJ2TRUCjy0VAGHhFQOerRUCIR0VA
mddFQLzRRUBreUVAxrpFQChiRUCwRUVAY4JFQLChRUBpvkVAfndFQPSXRUC3b0VAfYpFQInB
RUC2yEVAxXZFQOduRUAQ7EVA4pJFQHzLRUDokEVAb75FQO2cRUCp2kVAjahFQIBwRUCEhUVA
frhFQB65RUBLZUVAW6FFQLW0RUBl6EVAk6JFQP2nRUAB0EVA0ZlFQHxlRUAMiUVA/3VFQJqb
RUBFr0VAYmZFQMnPRUAQx0VAnHdFQAeERUAixUVA0bxFQAlxRUDzhEVAd79FQJONRUBanEVA
rddFQLPORUCGnUVAcblFQEKmRUBeskVA83NFQICmRUA5ZEVAAK5FQGK3RUACVkVAt3FFQHaK
RUAnbkVADbhFQOq5RUAjnkVA9pBFQNyMRUBLsEVALvxFQOBtRUAeuEVAor1FQASURUAzrkVA
6GdFQIalRUDPyUVAXH9FQH+BRUAiW0VAmZRFQMRiRUBsw0VALpxFQBaPRUBbSUVA3Y9FQKeU
RUC2sUVAvItFQBTARUDBtEVA2LNFQApdRUDZikVAWGFFQBKmRUDbxEVAp2BFQA5BRUCG5UVA
K4VFQCiFRUD4a0VA96ZFQMSYRUB1k0VAZuRFQLtdRUC+fkVAhthFQLbVRUDBukVA1qRFQLd3
RUAlRkVAzYhFQNWGRUD32UVAE45FQPGERUBVfEVAiXhFQG4iRUCGeEVAHLlFQBKQRUBPq0VA
ZJlFQBZ8RUCFc0VA2D1FQCy5RUDCs0VAA2dFQGtoRUDXMEVAV45FQCabRUA0nEVAwKhFQKV5
RUDYYkVAn2pFQEurRUAyrEVA4XxFQHt3RUAyY0VA6KRFQPx7RUBoSEVAwatFQNXTRUAoqEVA
K4NFQMGGRUBro0VA0WxFQDypRUB2mkVAHEdFQD9XRUDAXEVAvm5FQAhNRUBGnkVA4rNFQAul
RUAFmEVAm5pFQMa5RUCNpkVACnpFQOBzRUDVwkVAA4VFQDmuRUAhS0VAU7lFQD1JRUAlQ0VA
J3RFQGOjRUC6mUVAfp9FQEOZRUBak0VA8nFFQOyRRUB3sEVAMn9FQPZfRUCnfEVAYbhFQHtz
RUArgUVALntFQB1jRUCJb0VASytFQNZERUCMsEVAc6BFQANMRUBvQUVACIFFQHyeRUBEk0VA
zj9FQErARUCzoEVAUGRFQP+pRUBwiUVADU9FQJtSRUACsEVAIEJFQHV3RUDobkVAiqVFQBlm
RUBykkVAzR1FQGmzRUCHRUVAZGZFQG5eRUBlf0VATStFQLxnRUDIk0VAyHhFQORTRUC2jEVA
d8BFQMGBRUBGjUVAM1ZFQDZiRUDQMEVAz4lFQHJeRUCYmEVAlo5FQJO2RUD3g0VAVVpFQDhO
RUDNlkVAW1dFQO4tRUDCO0VAmJZFQFRZRUCiREVAyFFFQMU7RUDflEVA0qFFQNscRUAlmUVA
4oVFQP9ARUCHekVAa6JFQDlORUCwS0VAWqNFQKCzRUDtfEVAdGdFQGHJRUCQr0VA4nxFQD1N
RUCVYUVAoVtFQBVeRUCRkEVAOHlFQAukRUCxp0VAiUVFQFtfRUCvtkVAj4VFQPcERUCOhEVA
BDpFQHlTRUBHUkVATaJFQBlwRUAMkUVA+VBFQB2YRUCAkkVAUClFQIh1RUDgcEVAOn1FQPmD
RUCKa0VAYplFQMSbRUAzoEVA+49FQJSIRUAcfkVARJBFQGJSRUA2nkVASFRFQMVeRUAKl0VA
kndFQHdGRUAeNkVA+kxFQDZgRUDAXkVABIxFQFOKRUC9Q0VADW1FQDI0RUC6g0VA8IlFQBhX
RUABQUVAsEpFQHWYRUC2JkVAVz5FQLFtRUDAe0VAs3BFQNyxRUCWWEVAZ0xFQOVcRUBKN0VA
42dFQNJHRUBnjEVA8IBFQF2zRUBdNUVAaGdFQJR9RUC/jUVAAJhFQAKeRUDnO0VAylVFQIB1
RUA+QkVAkFlFQMigRUAimkVAy0xFQPVcRUBgqEVAoyNFQCYuRUA5PUVA+nZFQMJJRUCmdkVA
DVdFQMkORUDILkVA8UVFQOCBRUB4hUVA1yFFQDlBRUAFWkVAuj1FQEBjRUCubkVAgWNFQEUn
RUBUg0VAtHVFQEt0RUAWdEVADFpFQJtHRUARMEVAP1tFQCSCRUABk0VAAVxFQJB4RUDcTEVA
UE1FQNQ7RUDWYUVASlpFQP5KRUB+kUVAS5xFQL+CRUBkWEVARUpFQIEaRUBTNEVAdWdFQIuQ
RUDHXEVA54dFQDNvRUAGS0VA+EFFQL8QRUBdU0VAgW9FQB5KRUB1P0VA/GZFQHFKRUBqcUVA
cVBFQIhaRUAEYkVA6l5FQAFcRUC3uEVAmXBFQEoHRUByP0VACZNFQJIHRUAXe0VA/yVFQNBj
RUATX0VA9FhFQExVRUBHakVA6DZFQJhGRUB+NEVAw39FQGoQRUCkQUVAUmNFQF8eRUBzekVA
Ry9FQL1nRUDYVUVAAS9FQPJDRUBna0VAtSFFQO47RUAhbEVAQhNFQBw3RUBbfUVAhDJFQMJf
RUAeakVAp1xFQCwSRUBLV0VAg3pFQL8eRUBmRkVA8yFFQDhPRUCXVUVAuShFQLpPRUD4N0VA
CJZFQD9TRUAyF0VA2P5EQEY9RUCFTUVApylFQDIZRUCrcEVAiR1FQJo7RUAvh0VAVj1FQGhP
RUCAekVA6GdFQN9RRUD3fEVAoxZFQGMzRUAhfEVAjilFQBFpRUDK9ERAXhhFQB8RRUCEC0VA
ar9FQIY/RUBwMkVAby9FQMgSRUCBeUVAyG9FQE5QRUCeZkVAzTJFQHdVRUAFJ0VA7jtFQCVP
RUCyP0VAQUNFQMZDRUBXIkVAAmJFQKFiRUBLKkVA94tFQDeMRUCqSkVASDNFQEcmRUBlCkVA
50dFQDqGRUDl8kRAfTlFQB9WRUB6DkVAh0lFQNtBRUBpWUVAAelEQCJeRUD5FEVAm21FQD9t
RUDKO0VACXZFQAY2RUD6JEVATeBEQGZjRUBiiEVAWihFQLJgRUD6NkVAXtlEQOdLRUATBkVA
zjZFQMvsREDbY0VADD9FQMgtRUCLDEVA9G1FQOUIRUDpMEVAgAFFQFh+RUDHC0VAdkFFQH8y
RUA6T0VA5F5FQJwtRUAWY0VAu0xFQKF3RUBQdkVAeEZFQBJFRUArK0VAYWhFQB1URUAPTUVA
72ZFQJ41RUCaU0VALhNFQEFsRUDi/0RAb/REQCZ7RUAodEVA5EhFQHwlRUDSUEVABUdFQGMx
RUDvXEVARR9FQHBJRUDVb0VAsTxFQIxIRUD6HEVAT6xFQC2JRUCXgUVAunJFQNgKRUBWO0VA
01RFQBhiRUBreEVARThFQEobRUDQZkVA9RRFQFtMRUCbOUVABA9FQJRkRUBcDEVA+VNFQH9b
RUClLEVADyZFQBtPRUBuy0RAUBRFQMJHRUCqB0VAwHNFQFtMRUCxLkVA27xFQFFJRUD0LkVA
4SZFQKhSRUAVGkVACzVFQL07RUDtGkVABCRFQCVkRUC1REVAL+xEQIYkRUBQUUVAVVRFQDxC
RUA0MkVAZE9FQH5zRUD8C0VAPCRFQLddRUBsUEVAP+BEQE0xRUBvCEVAyE9FQNiKRUCPFEVA
7ldFQMdhRUBsFEVAA15FQKJzRUAVeEVAaRxFQF0WRUCIT0VAyyRFQOTsREAOTEVAkVBFQLJ1
RUAPLUVAmT5FQAspRUDwDEVAdxdFQHj7RECQNUVAjB9FQKDoREDD2URAvR1FQMR1RUDFIkVA
XytFQARbRUAP6ERALR1FQCVPRUDuPUVAsENFQKJ+RUCrVEVABzdFQNPWREDkD0VA2A1FQI1J
RUDUIkVAAyxFQOgPRUDMPkVAgFhFQKYARUAR/0RAIElFQHg1RUDhWUVAenpFQIz8REBfDEVA
XC5FQHMzRUAE+kRA</AssayYData></Step><Step><CommonData><SampleLocation>2</SampleLocation><SampleID></SampleID><SampleGroup></SampleGroup><SampleInfo></SampleInfo><SampleRow>G</SampleRow><SamplePlate>1</SamplePlate><WellType>REGENERATION</WellType><Concentration>-1</Concentration><ConcentrationUnits>µg/ml</ConcentrationUnits><MolarConcentration>-1</MolarConcentration><MolarConcUnits>nM</MolarConcUnits><MolecularWeight>-1</MolecularWeight><Temperature>30</Temperature><StartTime>2157312</StartTime><AssayTime>5</AssayTime></CommonData><FlowRate>1000</FlowRate><StepType>KREGENERATION</StepType><StepName>Regeneration</StepName><StepStatus>OK</StepStatus><ActualTime>5.00005</ActualTime><CycleTime>0.2</CycleTime><AssayXData Points="25">3swBRRDQAUVI0wFFeNYBRarZAUXi3AFFEOABRUzjAUV45gFFqukBReLsAUUU8AFFSPMBRXz2
AUWu+QFF3vwBRRQAAkVEAwJFfAYCRaoJAkXiDAJFFBACRUgTAkV8FgJFqhkCRQ==</AssayXData><AssayYData Points="25">Y5cmQDCvJEDtYSNAFLEiQKntIUA+NCFAhbIgQDNcIEBD1B9A+6kfQFIqH0BDyx5AasgeQGA3
HkCz+x1A260dQC4YHkCHXB1AMC4dQD0tHUCh5BxALHkcQBatHEDEXhxAxUIcQA==</AssayYData></Step><Step><CommonData><SampleLocation>1</SampleLocation><SampleID>Buffer</SampleID><SampleGroup></SampleGroup><SampleInfo></SampleInfo><SampleRow>G</SampleRow><SamplePlate>1</SamplePlate><WellType>BUFFER</WellType><Concentration>-1</Concentration><ConcentrationUnits>µg/ml</ConcentrationUnits><MolarConcentration>-1</MolarConcentration><MolarConcUnits>nM</MolarConcUnits><MolecularWeight>-1</MolecularWeight><Temperature>30</Temperature><StartTime>2169800</StartTime><AssayTime>5</AssayTime></CommonData><FlowRate>1000</FlowRate><StepType>KREGENERATION</StepType><StepName>Regeneration</StepName><StepStatus>OK</StepStatus><ActualTime>4.99907</ActualTime><CycleTime>0.2</CycleTime><AssayXData Points="25">4RwCRRAgAkVDIwJFeyYCRaopAkXdLAJFFDACRUczAkV3NgJFrjkCRd08AkUUQAJFQ0MCRXdG
AkWqSQJF4UwCRRRQAkVHUwJFe1YCRa5ZAkXdXAJFEGACRUdjAkV3ZgJFqmkCRQ==</AssayXData><AssayYData Points="25">bvs/QOYDPkCGNz1AbqA8QKT8PED3tzxAC4Y8QAScPED23TxA4nA8QAjTPEDwtTxAt7Q8QGq4
PEBx9DxA3hk9QObqPEBtDj1ATUw9QMsPPUC7+TxAxuk8QNfbPECyTD1AGxQ9QA==</AssayYData></Step><Step><CommonData><SampleLocation>2</SampleLocation><SampleID></SampleID><SampleGroup></SampleGroup><SampleInfo></SampleInfo><SampleRow>G</SampleRow><SamplePlate>1</SamplePlate><WellType>REGENERATION</WellType><Concentration>-1</Concentration><ConcentrationUnits>µg/ml</ConcentrationUnits><MolarConcentration>-1</MolarConcentration><MolarConcUnits>nM</MolarConcUnits><MolecularWeight>-1</MolecularWeight><Temperature>30</Temperature><StartTime>2182127</StartTime><AssayTime>5</AssayTime></CommonData><FlowRate>1000</FlowRate><StepType>KREGENERATION</StepType><StepName>Regeneration</StepName><StepStatus>OK</StepStatus><ActualTime>4.99907</ActualTime><CycleTime>0.2</CycleTime><AssayXData Points="25">4WwCRRBwAkVDcwJFe3YCRa55AkXhfAJFFIACRUODAkV3hgJFrokCReGMAkUUkAJFR5MCRXeW
AkWumQJF3ZwCRRSgAkVHowJFd6YCRa6pAkXdrAJFFLACRUezAkV3tgJFqrkCRQ==</AssayXData><AssayYData Points="25">adodQIaSHEAe0RtAwb4bQNCUG0CDEhtAOnkaQLPDGkBaqhpA6VQaQBxBGkCDEBpAngYaQEPQ
GUDImRlAolIZQDRRGUD4SRlA/WEZQK7uGEBejxhAA+kYQEO/GEAYqxhA1KEYQA==</AssayYData></Step><Step><CommonData><SampleLocation>1</SampleLocation><SampleID>Buffer</SampleID><SampleGroup></SampleGroup><SampleInfo></SampleInfo><SampleRow>G</SampleRow><SamplePlate>1</SamplePlate><WellType>BUFFER</WellType><Concentration>-1</Concentration><ConcentrationUnits>µg/ml</ConcentrationUnits><MolarConcentration>-1</MolarConcentration><MolarConcUnits>nM</MolarConcUnits><MolecularWeight>-1</MolecularWeight><Temperature>30</Temperature><StartTime>2194330</StartTime><AssayTime>5</AssayTime></CommonData><FlowRate>1000</FlowRate><StepType>KREGENERATION</StepType><StepName>Regeneration</StepName><StepStatus>OK</StepStatus><ActualTime>5.00103</ActualTime><CycleTime>0.2</CycleTime><AssayXData Points="25">3bwCRRDAAkVHwwJFd8YCRarJAkXhzAJFENACRUPTAkV31gJFqtkCReHcAkUU4AJFR+MCRXfm
AkWq6QJF3ewCRRTwAkVD8wJFd/YCRar5AkXd/AJFFAADRUMDA0V7BgNFrgkDRQ==</AssayXData><AssayYData Points="25">i6U+QCnyPEDZYTtAJBs7QE+tOkCOtTpA7cU6QCuZOkChrDpA4A07QLDLOkCs4TpAtPU6QEQZ
O0AD5zpAjDA7QFkGO0AWLDtAqwM7QI71OkCwSjtAVCM7QMRBO0AZ8DpAh147QA==</AssayYData></Step><Step><CommonData><SampleLocation>2</SampleLocation><SampleID></SampleID><SampleGroup></SampleGroup><SampleInfo></SampleInfo><SampleRow>G</SampleRow><SamplePlate>1</SamplePlate><WellType>REGENERATION</WellType><Concentration>-1</Concentration><ConcentrationUnits>µg/ml</ConcentrationUnits><MolarConcentration>-1</MolarConcentration><MolarConcUnits>nM</MolarConcUnits><MolecularWeight>-1</MolecularWeight><Temperature>30</Temperature><StartTime>2206337</StartTime><AssayTime>5</AssayTime></CommonData><FlowRate>1000</FlowRate><StepType>KREGENERATION</StepType><StepName>Regeneration</StepName><StepStatus>OK</StepStatus><ActualTime>5.00005</ActualTime><CycleTime>0.2</CycleTime><AssayXData Points="25">4QwDRRgQA0VLEwNFexYDRbIZA0XhHANFGCADRUcjA0V7JgNFrikDReEsA0UUMANFSzMDRXs2
A0WyOQNF4TwDRRRAA0VLQwNFe0YDRa5JA0XhTANFGFADRUdTA0V/VgNFrlkDRQ==</AssayXData><AssayYData Points="25">JeIbQK8JGkCSqRlAuj8ZQJCUGEBDxhhA72sYQKWdGEDiMxhApi4YQL4lGEC5xRdAt9cXQGar
F0DEdRdASagXQFfLF0BjSRdAVAIXQNU2F0Bl9BZAfk0XQCHdFkBj0BZABMMWQA==</AssayYData></Step><Step><CommonData><SampleLocation>1</SampleLocation><SampleID>Buffer</SampleID><SampleGroup></SampleGroup><SampleInfo></SampleInfo><SampleRow>G</SampleRow><SamplePlate>1</SamplePlate><WellType>BUFFER</WellType><Concentration>-1</Concentration><ConcentrationUnits>µg/ml</ConcentrationUnits><MolarConcentration>-1</MolarConcentration><MolarConcUnits>nM</MolarConcUnits><MolecularWeight>-1</MolecularWeight><Temperature>30</Temperature><StartTime>2218540</StartTime><AssayTime>5</AssayTime></CommonData><FlowRate>1000</FlowRate><StepType>KREGENERATION</StepType><StepName>Regeneration</StepName><StepStatus>OK</StepStatus><ActualTime>5.00005</ActualTime><CycleTime>0.2</CycleTime><AssayXData Points="25">4VwDRRRgA0VHYwNFf2YDRa5pA0XlbANFGHADRUtzA0V7dgNFrnkDReV8A0UYgANFS4MDRX+G
A0WuiQNF5YwDRRiQA0VLkwNFe5YDRa6ZA0XlnANFGKADRUujA0V/pgNFrqkDRQ==</AssayXData><AssayYData Points="25">0Eg9QNwoPEBjyTpAv705QNe1OUDDUzlAe5g5QJTOOUDHdzlAaMk5QGyqOUAf5jlAwtA5QNoQ
OkCZBzpAMig6QKqgOUA23DlAu/s5QFESOkCSKTpAQ/45QCsKOkAwDjpAYUk6QA==</AssayYData></Step></KineticsData></ExperimentResults>
