# Supplementary material for: CD147 mediates the adsorption of influenza A virus on the cell surface through direct interaction with HA
Source: Front Cell Infect Microbiol. 2025 Aug 29;15:1647283. doi: 10.3389/fcimb.2025.1647283 (PMC12426278; doi:10.3389/fcimb.2025.1647283)
Supplement: Supplementary file 8 [file DataSheet2.zip › raw data-2/Figure 6/Fingure6 D-I/Fingure6 E/241006_008.frd]

<?xml version="1.0" encoding="UTF-8" standalone="yes"?>
<ExperimentResults><ExperimentInfo Name="Experiment_16"><ExpDescription></ExpDescription><RTDVersion>2.0</RTDVersion><RunID>03AADD44-E866-4D31-AE95-3B43140E6372</RunID><ExperimentType>KINETICS</ExperimentType><ExperimentSubType>KBASIC</ExperimentSubType><StartDateTime>2024-10-06T13:45:59</StartDateTime><MachineName>4QSYCS2</MachineName><UserName>Labuser</UserName><LotNumber></LotNumber><PlateName>241006</PlateName><PlateName2></PlateName2><SensorName>H3</SensorName><SensorPlate>1</SensorPlate><SensorType>SA (Streptavidin)</SensorType><SensorRole>LIGAND</SensorRole><SensorInfo></SensorInfo><WritingSW>DataAcquisition.exe 11.1.0.11</WritingSW><InstrumentType>OctetRED96e</InstrumentType><InstrumentSerial>FB-90287</InstrumentSerial><InstrumentFW>1.0.0.0</InstrumentFW><IntegrationTime>2.7</IntegrationTime><DSPType>CPF</DSPType><DSPStitching>1</DSPStitching><HasManifest>1</HasManifest><InfoHash>-1687084146</InfoHash></ExperimentInfo><AssayParamsInfo/><KineticsData><Step><CommonData><SampleLocation>12</SampleLocation><SampleID></SampleID><SampleGroup></SampleGroup><SampleInfo></SampleInfo><SampleRow>H</SampleRow><SamplePlate>1</SamplePlate><WellType>BUFFER</WellType><Concentration>-1</Concentration><ConcentrationUnits>µg/ml</ConcentrationUnits><MolarConcentration>-1</MolarConcentration><MolarConcUnits>nM</MolarConcUnits><MolecularWeight>-1</MolecularWeight><Temperature>29.9</Temperature><StartTime>0</StartTime><AssayTime>120</AssayTime></CommonData><FlowRate>1000</FlowRate><StepType>BASELINE</StepType><StepName>Baseline</StepName><StepStatus>OK</StepStatus><ActualTime>120.001</ActualTime><CycleTime>0.2</CycleTime><AssayXData Points="600">AAAAAPLSTT7NzMw+I9sZP1YOTT/FIIA/XrqZPzMzsz/NzMw/ZmbmP2IQAEAv3QxAmpkZQGZm
JkAzMzNAAABAQC/dTED8qVlAyXZmQJZDc0AAAIBAmG6GQP7UjEBkO5NAmpmZQAAAoEBmZqZA
/tSsQDMzs0DLoblAAADAQJhuxkDNzMxAMzPTQJqZ2UAAAOBAZmbmQM3M7EBkO/NAy6H5QAAA
AEFMNwNBZmYGQbKdCUHl0AxBGQQQQUw3E0FmZhZBmpkZQeXQHEEAACBBTDcjQX9qJkGamSlB
5dAsQQAAMEEzMzNBZmY2QZqZOUHNzDxBAABAQUw3Q0F/akZBmplJQc3MTEEAAFBBTDdTQX9q
VkGamVlBzcxcQRkEYEFMN2NBf2pmQZqZaUHNzGxBAABwQTMzc0FmZnZBmpl5Qc3MfEEAAIBB
ppuBQTMzg0HZzoRBZmaGQQAAiEGamYlBPzWLQc3MjEFzaI5BAACQQaabkUEzM5NBzcyUQWZm
lkEAAJhBmpmZQTMzm0HZzpxBZmaeQQAAoEGamaFBPzWjQc3MpEFmZqZBAACoQZqZqUEzM6tB
2c6sQXNorkEAALBBppuxQTMzs0HNzLRBZma2QQAAuEGmm7lBPzW7QdnOvEFzaL5BDALAQaab
wUE/NcNBzczEQWZmxkEAAMhBmpnJQT81y0HNzMxBc2jOQQwC0EGamdFBPzXTQc3M1EFzaNZB
AADYQZqZ2UE/NdtB2c7cQWZm3kEAAOBBppvhQTMz40HNzORBc2jmQQAA6EGmm+lBMzPrQc3M
7EFzaO5BAADwQaab8UE/NfNB2c70QXNo9kEAAPhBmpn5QTMz+0HNzPxBZmb+QQYBAELNzABC
mpkBQmZmAkI5NANCAAAEQtPNBEKamQVCbWcGQjMzB0IGAQhC080IQpqZCUJmZgpCMzMLQgAA
DELTzQxCoJoNQmZmDkIzMw9CAAAQQtPNEEKamRFCbWcSQjk0E0IGARRC080UQpqZFUJmZhZC
OTQXQgAAGELNzBhCmpkZQmZmGkIzMxtCAAAcQtPNHEKgmh1CbWceQjMzH0IGASBC080gQpqZ
IUJmZiJCMzMjQgAAJELNzCRCmpklQm1nJkI5NCdCAAAoQtPNKEKgmilCbWcqQjMzK0IAACxC
zcwsQqCaLUJmZi5COTQvQgYBMELTzTBCmpkxQmZmMkI5NDNCBgE0Qs3MNEKamTVCbWc2QjMz
N0IGAThCzcw4QpqZOUJtZzpCMzM7QgAAPELTzTxCoJo9QmZmPkI5ND9CAABAQtPNQEKamUFC
bWdCQjMzQ0IAAERCzcxEQqCaRUJmZkZCOTRHQgAASELNzEhCmplJQm1nSkIzM0tCAABMQtPN
TEKamU1CbWdOQjMzT0IGAVBC081QQqCaUUJmZlJCOTRTQgAAVELNzFRCoJpVQm1nVkI5NFdC
BgFYQtPNWEKgmllCZmZaQjMzW0IAAFxC081cQpqZXUJmZl5COTRfQgAAYELNzGBCmplhQmZm
YkI5NGNCAABkQtPNZEKgmmVCbWdmQjMzZ0IAAGhC081oQqCaaUJtZ2pCOTRrQgYBbELTzWxC
oJptQm1nbkIzM29CAABwQs3McEKgmnFCbWdyQjMzc0IGAXRCzcx0QqCadUJtZ3ZCMzN3QgAA
eELTzXhCoJp5QmZmekIzM3tCBgF8Qs3MfEKgmn1CZmZ+QjMzf0KDAIBCZmaAQlDNgEK2M4FC
mpmBQgAAgkJmZoJCzcyCQjMzg0KamYNCAACEQmZmhEJQzYRCMzOFQpqZhUKDAIZCZmaGQs3M
hkIzM4dCoJqHQgAAiEJmZohCUM2IQjMziUIdmolCgwCKQulmikJQzYpCtjOLQh2ai0IAAIxC
ZmaMQs3MjEIzM41CHZqNQgAAjkLpZo5CzcyOQrYzj0KamY9CgwCQQmZmkELNzJBCtjORQpqZ
kUKDAJJC6WaSQlDNkkK2M5NCHZqTQgAAlELpZpRCzcyUQrYzlUKamZVCgwCWQmZmlkJQzZZC
MzOXQpqZl0KDAJhC6WaYQlDNmEK2M5lCHZqZQgAAmkLpZppCzcyaQjMzm0KamZtCgwCcQulm
nEJQzZxCtjOdQh2anUIAAJ5CZmaeQlDNnkIzM59CoJqfQoMAoELpZqBCzcygQrYzoUKamaFC
AACiQmZmokJQzaJCMzOjQh2ao0IAAKRC6WakQs3MpEIzM6VCmpmlQgAApkJmZqZCzcymQrYz
p0IdmqdCgwCoQmZmqELNzKhCMzOpQh2aqUKDAKpC6WaqQs3MqkK2M6tCHZqrQoMArELpZqxC
UM2sQrYzrUKama1CgwCuQmZmrkJQza5CtjOvQh2ar0IAALBC6WawQs3MsEIzM7FCHZqxQgAA
skLpZrJCUM2yQrYzs0KambNCgwC0QmZmtEJQzbRCMzO1QpqZtUIAALZC6Wa2QlDNtkIzM7dC
mpm3QgAAuELpZrhCzcy4QrYzuUIdmrlCgwC6QulmukJQzbpCtjO7Qh2au0KDALxCZma8QlDN
vEK2M71CHZq9QoMAvkLpZr5CUM2+QjMzv0Kamb9CgwDAQulmwELNzMBCtjPBQh2awUIAAMJC
6WbCQlDNwkK2M8NCHZrDQgAAxEJmZsRCUM3EQjMzxUIdmsVCAADGQmZmxkJQzcZCMzPHQpqZ
x0KDAMhCZmbIQlDNyEIzM8lCHZrJQoMAykLpZspCUM3KQjMzy0KamctCAADMQulmzELNzMxC
MzPNQpqZzUIAAM5C6WbOQs3MzkK2M89CHZrPQoMA0EJmZtBCUM3QQjMz0UIdmtFCgwDSQulm
0kJQzdJCtjPTQpqZ00KDANRCZmbUQs3M1EK2M9VCmpnVQoMA1kJmZtZCzczWQjMz10KamddC
gwDYQmZm2EJQzdhCMzPZQh2a2UIAANpCZmbaQs3M2kIzM9tCmpnbQoMA3EJmZtxCzczcQjMz
3UKamd1CgwDeQmZm3kLNzN5CMzPfQh2a30IAAOBCZmbgQlDN4EK2M+FCmpnhQoMA4kJmZuJC
zcziQrYz40IdmuNCAADkQmZm5ELNzORCMzPlQh2a5UIAAOZCZmbmQlDN5kK2M+dCmpnnQoMA
6ELpZuhCUM3oQjMz6UIdmulCgwDqQulm6kJQzepCtjPrQpqZ60IAAOxC6WbsQlDN7EK2M+1C
mpntQgAA7kLpZu5CUM3uQrYz70Idmu9C</AssayXData><AssayYData Points="600">AAAAAF7YVTlvX0C7qoOEO4XJqTuIupI7gbOuO/3ApTvPsZU7dyfeO+gajzuaJys8ZXxXPOHf
9jvLvDM8yOc2PJQeGDxtigg8YZgpPLPRNTxrKAw8ZhEDPN4ocjykfEA8E4RgPBo5GjzmCyA8
8MM0PN5iaDwiFjY8FBBTPNseIzzGO4A8jhc3PAJuZTwwloQ8WLmVPEmeXDzoHFI8ziyLPHIH
iTzTopo8Mo1XPIyUgjy76Ig8L7SwPEyhITz/KXM8xl95PLnuoTzMsqc8GV6fPAB0tDxUw4M8
mj+TPEeGujxWQsE82r+APO2mnDxsWcY87Ka7PJHRdjymvbg80gbFPITKvjw1f9Y8x4TWPLb4
pjyjsrg804nCPEWHwjxqT/M8EVHrPGn+vzx7J848LtXbPMRNwDx1Rao82wHSPGTc6zzFLes8
LTDdPH1s7TxVKAQ9S7jhPKKdzzx1svk8q/XUPP687zxnIP48B8/NPL2T/Dx2HAQ9OlHkPF4D
CD3K2/88N4blPBllBj1rjwE9eOIDPRgJGD2bjg89jAYNPZLNBD17O/88tkrmPHWXEj1LThM9
888IPbMwBj3OmRw9rdoDPUenED17HQY90c4RPS9dGT3fSxQ9TrcJPXA3Bj1kqus8O4YaPTdS
CT0uoA49EvIOPQlmHT2RVR89mGEWPZtdHj26BCY91LATPZzbEz3C4Bk9S6wePaJsFj2JZBw9
TYYkPTSRKT09hBg9wgohPY8EKj06AiY9utgpPULSLz3C5CY9dGIyPYghND0jIys9XrsePcGe
KD0XEzY9EvkwPcUMJj1SNy49nNwqPbmDLT0r0C49uO08PamiOT3P0EA9sndBPYH1ND1yWkY9
iSwxPRxtOD13Ayw91WNIPYUsQz1ROUY9KNtCPRk+Rj1dVDo9zWBHPc+zOT2ac0o9vzVSPY2g
Qz0rVFE9QehAPXUhTj0Yn0E9bSpOPZjdWD13uWE96j9bPV8VRz3JUks9bY1GPR57UT2Wk0Q9
BoVNPRU8WT2lNl49SOdNPdaJWT2A3209FcJNPbawXD0PhlI9aFNdPTChTz0RPGc9djNYPfjF
Uj0Iylk9RO5gPYQ4Yj2ujmM9K2FKPYZ4Yz3SX2A9kIhVPQUlaD2B+WU9at9jPUldcj2MXGU9
abttPYhybT2C22A9EptxPWSMYj02onU9r6BiPeBdaj0+C4I993x5PdPhbD2U+nA9KbhePT40
gD2eOn09Z2B4PeZvaj2WoXc9+hNlPeFAez2yOWw9WutvPdQ9gT00cX09gy6HPQ9Vaz1OQ3M9
3ZeBPT4YgT0cfHw9ieCAPZFRfD35/nY9hDZ/PSv8gj1rtn49wox1PcqBhD02AH09vD+LPWPf
fj1wGX49yD2FPRJOiT21ZYc99EqBPaKmjj2yt4Q9/vaEPWgcgj0SD4I9nDWNPYS7kz1f44k9
1jiDPdFrjD2kwII9gDSFPTl9lD25g4o9mtyBPTopjT1wNY09EQePPQA+iz1o2Y89cO6SPdLg
jD0tToo9fqWMPTGfjT3GEo89CLeJPZXdhD1AQIY9koaQPWItjD0zQ4o9SnaYPQ2ikD3QEJE9
pZaKPQ8mkj1nfZA9ivqZPUMQlT1zl5E9zGuTPYI5kD1mT5Q9M9KWPaB6iz10x509CdeTPXEf
mz0QZJ091YqTPYtymj3GqZI9vG+YPTjDkz0Xz5w9fDibPaLtkT0ORY09IO6bPX8jmz2p55o9
EkSXPWFXmT0iJ5k9JguTPRlxlT1QqaE92WeYPVT6mz1hi6c9QNybPY5Npz3bcJ49WfubPXzf
nT3AGaE9uTakPSJ1mj0tSJw9IRGfPVHKoj3u4KE9Mz6nPbFymT2OLZ89kJWhPT3woz2Vu6E9
7+yhPVLeqD2ufZ49seydPZ3Opj0nMqU9uUWrPRv8oj2/X509ZJOhPbXsnz2q96U9S+qoPTre
oj2lJac9pUOwPdCNnj3qKKc9YVymPS7cpD0YD6M9IFSxPZXurD3Hoqs96zGqPQilqT0qeak9
o9KtPX22sj2ejKs9ZQOnPbBPsD3wq6c9If6wPaDcpj3CM7I9IMq0PSoVrD11irA9Ku+1PZvj
tD2mNqw9aImsPWL6rj2Tk7I91r+yPaNArD2pXrI9QdG1PY5Vsz2EHrQ9vl22PaPCrj2nXbk9
k/6pPXzitT1jWrE94D+3PVxIrz03X7M9RuK4PdOerj1kX7k9X5WzPVNuuj3gqrM92gGzPcf/
uz0pnLM9GOazPWgRvz2hFLY9nke0PTTguj0z/rk9tKS5PTjPuj1sOrU9iWW4PTBquD34irY9
VDO4PXcyuT0Bd7U9X265PSIFuD11vbw9Ke+8PRvTtz2eeLs9AK7BPXuRtz0X8bk9G2+4PTw2
tT3Ke789RqrAPTwkxz0i/L89Mr/KPXfRxT00bbw9aRm8PQvOxj3xxr49Klm6Pbmgvz237cQ9
YafAPa+uwz1BGsg9viO9PdvpvT1Gi8I9mUS8PZF1vj0KC8Q9NJy/Pa0/wz0YcMM9hurGPYe4
vT3CP8c9FS/JPSKqxj2iJcE9p03MPV3OzT2G5sM9iobGPQYXyD1lt8c9iZnMPX35xj0NNcI9
VEvKPYp4xD0EdsM9SRLIPcmbxj0c+dA9ipPOPbqI0D0Jmco9r9HMPSd+0T2ZMMA9eenLPQKg
yD1K+s090jHQPXF1xD07MNk9HDTQPbGXzD1oSdA90wnRPRLJ0D13vtE970vPPaqNxD2z0NE9
If7SPbHz2D13qNY9jvnOPYA41T2NDNQ9kpLRPdh5zj36A9I9uMvWPcL40z3nZto9bgHWPe2g
0T2G/tQ9IfbSPUxZ1z1GwtM94bPWPRv/1j2iJ8k9NKfOPdcC0z3hstE9nFbZPWWC2D0IOtQ9
du7XPSrr3D074dc91k/YPUvf1j2wB9w9vJrWPQgl2D1Ug9w9g9/UPTZ12z1Bp9M9yMbZPS6d
1D1ZpNc9RcTiPVK51D2pUtY9raHTPbvL1j1tbeI9SxrcPYxN3D3Bqdk9QKXiPT1t2z2T1eA9
lwrpPe8M2D3ol9o90EvXPcRw4z09YN89QZrhPX5V3z0KweY93gTUPWGJ2z31sNk9M/XUPZAR
3z38VNs9ucHePVsG4D2a++Y9aYXdPVfI6z2RV+E9iFvhPSpo5T1K29o9fXnfPQDs4D1nIeI9
GTnsPUyb1z2PguQ9QP7mPVuX3j27S+U9</AssayYData></Step><Step><CommonData><SampleLocation>3</SampleLocation><SampleID>hb2</SampleID><SampleGroup></SampleGroup><SampleInfo></SampleInfo><SampleRow>H</SampleRow><SamplePlate>1</SamplePlate><WellType>KLOAD</WellType><Concentration>30</Concentration><ConcentrationUnits>µg/ml</ConcentrationUnits><MolarConcentration>-1</MolarConcentration><MolarConcUnits>nM</MolarConcUnits><MolecularWeight>-1</MolecularWeight><Temperature>30</Temperature><StartTime>157837</StartTime><AssayTime>1200</AssayTime></CommonData><FlowRate>1000</FlowRate><StepType>LOADING</StepType><StepName>Loading</StepName><StepStatus>OK</StepStatus><ActualTime>124.4</ActualTime><CycleTime>0.2</CycleTime><AssayXData Points="622">gwDwQmxn8EJQzfBCtjPxQh2a8UKDAPJCbGfyQtPN8kK2M/NCoJrzQgYB9ELpZvRC0830QrYz
9UKgmvVCgwD2Qulm9kJQzfZCtjP3Qh2a90KDAPhC6Wb4QlDN+EI5NPlCHZr5QgYB+kLpZvpC
0836QrYz+0IdmvtCgwD8Qmxn/EJQzfxCtjP9QqCa/UKDAP5C6Wb+QlDN/kK2M/9CoJr/QkIA
AEN1MwBD6WYAQ9uZAEMOzQBDQgABQ3UzAUOoZgFDHZoBQw7NAUNCAAJDtjMCQ+lmAkNemgJD
Ds0CQ4MAA0O2MwND6WYDQx2aA0MOzQNDQgAEQ3UzBEOoZgRD25kEQ1DNBEODAAVDdTMFQ+lm
BUPbmQVDUM0FQ4MABkN1MwZDqGYGQx2aBkMOzQZDQgAHQ3UzB0OoZgdD25kHQw7NB0NCAAhD
tjMIQ+lmCEPbmQhDUM0IQ4MACUN1MwlDqGYJQx2aCUNQzQlDQgAKQ7YzCkOoZgpDHZoKQw7N
CkNCAAtDdTMLQ+lmC0PbmQtDDs0LQ0IADEN1MwxD6WYMQx2aDENQzQxDQgANQ7YzDUOoZg1D
25kNQw7NDUNCAA5DdTMOQ+lmDkMdmg5DUM0OQ4MAD0N1Mw9D6WYPQ9uZD0MOzQ9DQgAQQ/gz
EEOoZhBD25kQQw7NEEODABFDtjMRQ+lmEUPbmRFDUM0RQ4MAEkO2MxJDqGYSQ9uZEkNQzRJD
gwATQ7YzE0OoZhND25kTQw7NE0ODABRDdTMUQ+lmFEPbmRRDDs0UQ4MAFUN1MxVDqGYVQ9uZ
FUMOzRVDQgAWQ7YzFkOoZhZD25kWQ1DNFkODABdDdTMXQ+lmF0MdmhdDUM0XQ0IAGEN1MxhD
6mYYQ9uZGEMOzRhDQgAZQ7YzGUPqZhlD25kZQw7NGUODABpDtjMaQ+pmGkPbmRpDDs0aQ0IA
G0N1MxtDqGYbQ9uZG0MOzRtDQgAcQ7YzHEOoZhxDHZocQ1DNHEPEAB1DtjMdQ+pmHUPbmR1D
UM0dQ4MAHkO2Mx5DqGYeQ9uZHkMOzR5DQgAfQ7YzH0OoZh9DHZofQw7NH0ODACBDdTMgQ6hm
IEPbmSBDDs0gQ0IAIUN1MyFDqGYhQ9uZIUMOzSFDQgAiQ3UzIkOoZiJDHZoiQw7NIkNCACND
dTMjQ6hmI0MdmiNDUM0jQ0IAJEO2MyRDqGYkQx2aJENQzSRDQgAlQ7YzJUOoZiVDHZolQ1DN
JUODACZDdTMmQ+pmJkPbmSZDUM0mQ0IAJ0N1MydDqGYnQx2aJ0MOzSdDQgAoQ7YzKEPqZihD
25koQ1DNKENCAClDdTMpQ+pmKUMdmilDDs0pQ4MAKkN1MypD6mYqQ9uZKkMOzSpDQgArQ7Yz
K0OoZitDHZorQ1DNK0ODACxDtjMsQ+pmLEPbmSxDDs0sQ0IALUN1My1D6mYtQx2aLUNQzS1D
gwAuQ3UzLkOoZi5D25kuQw7NLkODAC9DdTMvQ+pmL0PbmS9DUM0vQ0IAMEN1MzBDqGYwQx2a
MEMOzTBDQgAxQ3UzMUPqZjFD25kxQ1DNMUNCADJDdTMyQ6hmMkPbmTJDUM0yQ0IAM0O2MzND
6mYzQx2aM0NQzTNDgwA0Q3UzNEPqZjRDHZo0Qw7NNENCADVDtjM1Q+pmNUPbmTVDDs01Q4MA
NkN1MzZD6mY2Qx2aNkNQzTZDgwA3Q3UzN0PqZjdD25k3Qw7NN0NCADhDtjM4Q6hmOEPbmThD
Ds04Q4MAOUO2MzlDqGY5Q9uZOUMOzTlDgwA6Q7YzOkPqZjpD25k6Qw7NOkNCADtDdDM7Q+pm
O0McmjtDUM07Q4MAPEN0MzxDqGY8Q9uZPENQzTxDxAA9Q3QzPUOoZj1D25k9Q1DNPUNCAD5D
dDM+Q+pmPkMcmj5DDs0+Q4MAP0N0Mz9DqGY/Q9uZP0NQzT9DgwBAQ3QzQEOoZkBD25lAQ1DN
QENCAEFDtjNBQ+pmQUMcmkFDDs1BQ0IAQkN0M0JD6mZCQ9uZQkMOzUJDQgBDQ7YzQ0OoZkND
HJpDQ1DNQ0NCAERDtjNEQ6hmREPbmURDDs1EQ4MARUN0M0VD6mZFQxyaRUNQzUVDQgBGQ3Qz
RkPqZkZDHJpGQw7NRkNCAEdDtjNHQ+pmR0PbmUdDDs1HQ4MASEN0M0hD6mZIQ9uZSENQzUhD
QgBJQ7YzSUPqZklD25lJQw7NSUODAEpDtjNKQ6hmSkMcmkpDDs1KQ4MAS0N0M0tD6mZLQ9uZ
S0NQzUtDQgBMQ3QzTEOoZkxD25lMQ1DNTENCAE1DdDNNQ+pmTUMcmk1DDs1NQ0IATkN0M05D
6mZOQ9uZTkNQzU5DQgBPQ3QzT0OoZk9D25lPQ1DNT0ODAFBDtjNQQ+pmUEPbmVBDUM1QQ4MA
UUN0M1FDqGZRQ9uZUUNQzVFDQgBSQ7YzUkOoZlJD25lSQ1DNUkNCAFNDtjNTQ6hmU0McmlND
UM1TQ4MAVEN0M1RDqGZUQxyaVENQzVRDQgBVQ3QzVUOoZlVD25lVQw7NVUNCAFZDdDNWQ+pm
VkMcmlZDDs1WQ0IAV0N0M1dD6mZXQ9uZV0NQzVdDQgBYQ7YzWEPqZlhD25lYQw7NWEODAFlD
tjNZQ6hmWUMcmllDUM1ZQ0IAWkN0M1pD6mZaQxyaWkNQzVpDgwBbQ3QzW0OoZltDHJpbQw7N
W0ODAFxDdDNcQ+pmXEPbmVxDUM1cQ0IAXUN0M11DqGZdQ9uZXUNQzV1DQgBeQ3QzXkOoZl5D
HJpeQw7NXkNCAF9DtjNfQ+pmX0Mcml9DUM1fQ0IAYEO2M2BD6mZgQ9uZYENQzWBDQgBhQ7Yz
YUOoZmFDHJphQw7NYUNCAGJDtjNiQ+pmYkMcmmJDUM1iQ4MAY0O2M2NDqGZjQ9uZY0MOzWND
QgBkQ3QzZEOoZmRDHJpkQw7NZEODAGVDtjNlQ+pmZUPbmWVDUM1lQ4MAZkO2M2ZD6mZmQ9uZ
ZkNQzWZDQgBnQ3QzZ0OoZmdD25lnQw7NZ0NCAGhDdDNoQ6hmaEPbmWhDUM1oQ0IAaUN0M2lD
6mZpQxyaaUNQzWlDgwBqQ3QzakOoZmpDHJpqQw7NakODAGtDdDNrQ+pma0PbmWtDDs1rQ4MA
bEN0M2xD6mZsQ9uZbENQzWxDgwBtQ7YzbUOoZm1DHJptQw7NbUODAG5DdDNuQ+pmbkMcmm5D
UM1uQ0IAb0N0M29D6mZvQ9uZb0MOzW9DgwBwQ7YzcEPqZnBD25lwQ1DNcEODAHFDtjNxQ6hm
cUPbmXFDUM1xQ4MAckN0M3JD6mZyQxyackNQzXJDgwBzQ3Qzc0OoZnND25lzQw7Nc0NCAHRD
dDN0Qw==</AssayXData><AssayYData Points="622">pW1BPip6iD7NW7c+kankPm4XCD+Y9xw/XN8yP5TBRz807Vs/maFvP3FXgT8OEos/2KWUPwrt
nD/xSqY/PE6vP511tz/Lfb8//KHGP9xYzj8Rl9U/OW7cP3k74z+2ruk/mDvwP4tT9T8Kufs/
ccAAQH5/A0AC9QVAt1oIQPIZC0BgBg1Aod8OQBYQEUASMxNAERsVQDjaFkDYaxhAOR0aQMTM
G0Alnh1AA5IeQKT5H0BVeSFAFnMiQBu9I0AWvyRAGComQOP1JkBPHihAU6soQNDiKUD51ypA
SUgrQFz/K0CM+CxAC4gtQLj5LUBTnS5AMj0vQKnFL0CUNjBAH8AwQK4yMUDKizFAtdgxQGk/
MkBOojJAoPMyQLyPM0A7jTNAj7IzQIdQNECTTTRAmW80QC7ONEAlLjVAmVI1QJ6GNUBOrTVA
hgA2QHIANkADQDZANnI2QBu4NkCsAjdAurA2QKn8NkBHPDdA/jo3QIFaN0CcsDdAju43QPn0
N0B/3jdAmik4QNIqOEA3PDhATFQ4QE9zOEDBVThAXA85QJvUOEBQIzlATSE5QLBHOUB6OzlA
8zE5QGx2OUDrfjlA3Ls5QC3aOUC/fjlAUwE6QPkXOkAGLjpAjRE6QBw2OkDGSjpAXoM6QE10
OkCIiTpA28k6QPzDOkAUyTpAAuA6QKgiO0DVFDtAjQQ7QC9UO0B4QjtA51k7QC9UO0DBkztA
WNw7QGyXO0DzqjtAisY7QC3gO0CvnztA7aY7QIAUPEBvRzxAbzE8QMJbPECYGDxAjE08QDNT
PECTbDxA0po8QGOJPEBUtTxAkhE9QCi5PECV/DxAWuo8QMPEPEA1OD1ACRE9QC4KPUAGTj1A
qR09QMJLPUDkkj1ACmQ9QM2kPUBeSz1AaZQ9QESgPUAOnD1AP9U9QEj2PUAl+D1AntU9QIL7
PUDTFT5AgQ4+QMxAPkA5KT5AraA+QIdGPkD8Sj5AuUg+QEoJPkBpmj5A06k+QPSYPkBjzz5A
j+Q+QBrePkCIjD5Ak+I+QLL4PkCD3T5A5A8/QA0HP0AOHj9Axnc/QAsXP0DNPj9A1CM/QG+b
P0BzQT9Ar2s/QPZzP0D3eD9AmbE/QPPrP0Bt1D9AOtw/QNatP0DBgT9Asr0/QDcIQEAa0z9A
8jNAQKUvQED1CUBAJuY/QG4QQEBiS0BA70hAQL4hQEBLQ0BAuv0/QMo+QEAkZ0BAmJJAQEC3
QECaXEBACsRAQN+RQEA+vkBA29NAQKaeQEBBfkBAv8lAQFnRQEAF50BAU8VAQODSQEDJxkBA
bi1BQCEyQUAXQkFAnU1BQMw4QUCyMUFAiwhBQG5rQUBLKkFAel5BQK1eQUAnTkFAIaVBQPF9
QUCxVUFAvnVBQICcQUA0iUFAB8ZBQJLNQUDWv0FABudBQLXXQUD7tUFA+8hBQFr3QUBOzEFA
pvpBQMXYQUC7M0JASxJCQFJGQkB0KEJAaFVCQM1TQkA4YEJA2klCQApZQkAoZ0JAaElCQHs4
QkBnzUJAsT5CQC1rQkDMeUJADLFCQL9kQkDHv0JAI/5CQFnlQkDEmEJAZeVCQATNQkAf4UJA
T/1CQEytQkAnK0NAsg5DQCxBQ0BS60JAAPZCQCNBQ0AmZUNAkklDQN4rQ0CBYUNAjvdCQIUY
Q0ByBkNAoHRDQBV3Q0B6ekNADlBDQIR3Q0DAlkNASLRDQJqKQ0DDrENAi4lDQDKPQ0Cfu0NA
MaxDQEH0Q0Dg4UNAfepDQCT9Q0ADB0RA8tdDQBAWREA0+kNAputDQNTcQ0BSLERAedVDQFrW
Q0BmNERABgBEQCJJREAtQkRAm4FEQCZGRECoBURADflDQL51REDmWURArD9EQMz+RECqykRA
mm9EQDdeREDPzkRAiK5EQOV9REDe2kRAX8ZEQM15REA4vkRADQdFQGmnREAq+ERAxA5FQH6r
REBO9URAXwpFQJ/jREAP30RA88NEQK/5REAfj0RAIAZFQAv+RED2FkVA5v1EQEoxRUDtF0VA
5gJFQMFYRUCjOkVAHD5FQN89RUDCbEVALkpFQIuvRUAoSEVANIhFQAt6RUDpeUVAhoVFQBKL
RUDImkVAr9xFQNCMRUBVm0VAgtdFQM2fRUALV0VAg6lFQEEKRkAmCEZAjNBFQJexRUCzy0VA
Z+dFQI/lRUBvB0ZAWOlFQOz8RUBuGUZA4ulFQEcKRkDCJEZA29FFQNAMRkDeGkZAE0pGQFZG
RkAQ40VAMjJGQBc4RkDTJUZArzxGQIdaRkBMSUZAgSlGQId0RkCqe0ZAP3dGQKdJRkDxZkZA
zbZGQMljRkD6f0ZAFqdGQPt2RkBEtEZAJMNGQITCRkC9kUZAP6pGQCjKRkAvsEZAeoFGQJzO
RkA/rkZAb/lGQJniRkCZu0ZAHAhHQOrwRkBtEkdA2ZtGQAgaR0CpfkZAVPBGQM8CR0CKR0dA
RtJGQE5IR0BdLEdAJyRHQCjvRkCrP0dA92ZHQE4TR0AwRUdABjZHQNNBR0AgcUdATClHQN5v
R0BtOkdARnxHQJ9tR0BfGEdArqlHQK1eR0CheEdA/slHQHCfR0AfZEdATKZHQADGR0AwQkdA
96tHQEfHR0A82UdApr1HQHzQR0B/skdAIJ1HQL2gR0AcvUdAIHBHQJvZR0Ar2kdAlalHQFfH
R0Ac9UdAq11IQHv7R0AlP0hASOpHQD71R0Ae8UdA7u9HQEPJR0CvW0hAChhIQIL2R0AoxUdA
GzZIQGEuSEATAkhAAFhIQENeSECVc0hAw3hIQKpnSEAiIkhA3XZIQFJhSEBmXEhAcWFIQCGY
SEAZbkhAPYJIQG17SECJdEhA0pZIQLNjSECjxEhAnt5IQHCSSEBOh0hAXvdIQOTSSECFsEhA
vdtIQN1wSEAq9UhAPgVJQFDcSEB63UhA7KdIQLoVSUDI20hAer5IQCaMSEC8xkhAgc1IQH09
SUBP+UhAnxpJQDbKSEDI2khAT91IQLBASUDdKUlA5RtJQJb/SEB8DElAwhlJQMRLSUDaLklA
GB1JQJo9SUDOUUlAdzdJQE8ISUDkoElAsztJQOKASUDSAklAlXlJQEKjSUA2H0lAnUFJQCab
SUCrb0lAIX1JQHN+SUDOEklAcKFJQJtVSUB300lAPGdJQKWhSUAAgElAMahJQG/VSUAul0lA
ybJJQFWqSUB1rklAyrFJQC+zSUATsUlAVmRJQO3jSUCQzklAVNlJQNq1SUD91UlAI7VJQIa3
SUBq+0lA395JQBQnSkCeoklA7uJJQIuSSUC0H0pACPxJQIv4SUAl+klADS5KQCNGSkDN1klA
WvVJQA==</AssayYData></Step><Step><CommonData><SampleLocation>4</SampleLocation><SampleID></SampleID><SampleGroup></SampleGroup><SampleInfo></SampleInfo><SampleRow>H</SampleRow><SamplePlate>1</SamplePlate><WellType>WASH</WellType><Concentration>-1</Concentration><ConcentrationUnits>µg/ml</ConcentrationUnits><MolarConcentration>-1</MolarConcentration><MolarConcUnits>nM</MolarConcUnits><MolecularWeight>-1</MolecularWeight><Temperature>30</Temperature><StartTime>293680</StartTime><AssayTime>120</AssayTime></CommonData><FlowRate>1000</FlowRate><StepType>BASELINE</StepType><StepName>Baseline</StepName><StepStatus>OK</StepStatus><ActualTime>120.001</ActualTime><CycleTime>0.2</CycleTime><AssayXData Points="600">p2Z0Q9qZdEMNzXRDggB1Q7UzdUPpZnVDHJp1Qw3NdUNBAHZDtTN2Q+lmdkMcmnZDDc12Q4IA
d0O1M3dD6WZ3Q9qZd0MNzXdDQQB4Q7UzeEPpZnhD2pl4Q0/NeEOCAHlDtTN5Q+lmeUPamXlD
Dc15Q0EAekO1M3pDp2Z6QxyaekMNzXpDggB7Q7Uze0PpZntD2pl7Qw3Ne0OCAHxDtTN8Q6dm
fEMcmnxDDc18Q0EAfUN0M31D6WZ9Q9qZfUNPzX1DggB+Q7UzfkPpZn5DHJp+Qw3NfkNBAH9D
tTN/Q6dmf0PamX9DDc1/QyAAgEPbGYBDVDOAQ+1MgEOnZoBDQYCAQ9uZgENUs4BDDs2AQ6fm
gENBAIFDuhmBQ1QzgUMOTYFDh2aBQyCAgUO6mYFDdLOBQw7NgUOn5oFDQQCCQ7oZgkNUM4JD
Dk2CQ4dmgkNBgIJDupmCQ3SzgkPtzIJDh+aCQyAAg0O6GYNDdDODQ+1Mg0OnZoNDQYCDQ9uZ
g0N0s4NDDs2DQ4fmg0NBAIRDuhmEQ1QzhEMOTYRDh2aEQyCAhEPbmYRDVLOEQ+3MhEOH5oRD
IACFQ9sZhUNUM4VD7UyFQ4dmhUMggIVDupmFQ3SzhUPtzIVDh+aFQyAAhkPbGYZDVDOGQw5N
hkOnZoZDQYCGQ9uZhkNUs4ZDDs2GQ6fmhkMgAIdDuhmHQ3Qzh0PtTIdDp2aHQyCAh0O6mYdD
VLOHQw7Nh0On5odDIACIQ7oZiENUM4hDDk2IQ6dmiEMggIhD25mIQ1SziEPtzIhDh+aIQyAA
iUO6GYlDVDOJQw5NiUOnZolDIICJQ7qZiUN0s4lDDs2JQ4fmiUNBAIpDuhmKQ3QzikMOTYpD
h2aKQyCAikPbmYpDVLOKQ+3MikOH5opDQQCLQ9sZi0N0M4tDDk2LQ6hmi0NBgItD25mLQ1Sz
i0PtzItDqOaLQ0EAjEPbGYxDVDOMQw5NjEOHZoxDIICMQ7qZjENUs4xD7cyMQ6jmjENBAI1D
2xmNQ1QzjUPtTI1DqGaNQ0GAjUPbmY1DdLONQ+3MjUOH5o1DQQCOQ9sZjkN0M45D7UyOQ4dm
jkNBgI5D25mOQ1SzjkPtzI5DqOaOQyAAj0PbGY9DVDOPQw5Nj0OoZo9DQYCPQ7qZj0N0s49D
7cyPQ6jmj0MgAJBD2xmQQ1QzkEMOTZBDqGaQQ0GAkEPbmZBDVLOQQ+3MkEOH5pBDQQCRQ7oZ
kUN0M5FD7UyRQ6hmkUMggJFDupmRQ3SzkUPtzJFDh+aRQ0EAkkO6GZJDVDOSQ+1MkkOoZpJD
QYCSQ7qZkkNUs5JDDs2SQ6jmkkNBAJNDuhmTQ1Qzk0PtTJNDh2aTQ0GAk0PbmZNDdLOTQw7N
k0OH5pNDQQCUQ9sZlENUM5RDDk2UQ4dmlENBgJRD25mUQ1SzlEMOzZRDqOaUQ0EAlUO6GZVD
dDOVQ+1MlUOHZpVDQYCVQ7qZlUNUs5VDDs2VQ6jmlUMgAJZD2xmWQ3QzlkMOTZZDh2aWQ0GA
lkO6mZZDVLOWQ+3MlkOH5pZDQQCXQ9sZl0N0M5dD7UyXQ6hml0MggJdDupmXQ1Szl0MOzZdD
h+aXQyAAmEO6GZhDVDOYQw5NmEOHZphDQYCYQ9uZmEN0s5hD7cyYQ6jmmEMgAJlD2xmZQ3Qz
mUMOTZlDh2aZQ0GAmUO6mZlDVLOZQ+3MmUOo5plDIACaQ9sZmkN0M5pD7UyaQ4dmmkMggJpD
25maQ1SzmkPtzJpDh+aaQ0EAm0O6GZtDVDObQ+1Mm0OoZptDQYCbQ7qZm0NUs5tDL82bQ6jm
m0NBAJxD2xmcQ1QznEPtTJxDqGacQyCAnEO6mZxDVLOcQ+3MnEOo5pxDQQCdQ9sZnUNUM51D
Dk2dQ6hmnUNBgJ1DupmdQ5WznUMOzZ1DqOadQ0EAnkPbGZ5DdDOeQw5NnkOHZp5DIICeQ7qZ
nkN0s55DDs2eQ4fmnkMgAJ9DuhmfQ3Qzn0MOTZ9Dh2afQ0GAn0PbmZ9DVLOfQ+3Mn0Oo5p9D
IACgQ9sZoENUM6BDDk2gQ4dmoEMggKBDupmgQ1SzoEMOzaBDh+agQ0EAoUO6GaFDdDOhQw5N
oUOoZqFDIIChQ7qZoUNUs6FDDs2hQ4fmoUMgAKJDuhmiQ3QzokPtTKJDqGaiQ0GAokPbmaJD
dLOiQ+3MokOH5qJDIACjQ9sZo0NUM6NDDk2jQ6hmo0MggKNDupmjQ3Szo0MOzaNDh+ajQyAA
pEPbGaRDdDOkQw5NpEOoZqRDQYCkQ7qZpEN0s6RDDs2kQ4fmpEMgAKVDuhmlQ1QzpUMOTaVD
h2alQ0GApUPbmaVDVLOlQ+3MpUOo5qVDIACmQ9sZpkNUM6ZDDk2mQ6hmpkNBgKZD25mmQ3Sz
pkPtzKZDh+amQ0EAp0O6GadDdDOnQ+1Mp0OoZqdDIICnQ7qZp0NUs6dD7cynQ4fmp0NBAKhD
2xmoQ3QzqEPtTKhDqGaoQyCAqEO6mahDdLOoQ+3MqEOo5qhDIACpQ9sZqUN0M6lD7UypQ4dm
qUMggKlD25mpQ1SzqUMOzalDh+apQ0EAqkO6GapDdDOqQ+1MqkOoZqpDQYCqQ9uZqkNUs6pD
Ds2qQ6jmqkNBAKtDuhmrQ1Qzq0MOTatDqGarQyCAq0O6matDVLOrQw7Nq0Oo5qtDIACsQ9sZ
rEN0M6xD7UysQ4dmrENBgKxDupmsQ3SzrEMOzaxDqOasQ0EArUPbGa1DdDOtQw5NrUOHZq1D
IICtQ9uZrUNUs61DDs2tQ4fmrUNBAK5DuhmuQ1QzrkPtTK5Dh2auQyCArkPbma5DVLOuQw7N
rkOo5q5DIACvQ9sZr0NUM69DDk2vQ6hmr0NBgK9DupmvQ3Szr0MOza9DqOavQ0EAsEPbGbBD
VDOwQ+1MsEOoZrBDIICwQ9uZsEN0s7BDDs2wQ4fmsENBALFDuhmxQ3QzsUMOTbFDh2axQyCA
sUPbmbFDdLOxQw7NsUOH5rFDQQCyQ9sZskN0M7JDDk2yQ4dmskNBgLJDupmyQ3SzskMOzbJD
qOayQ0EAs0O6GbNDVDOzQw5Ns0OoZrNDQYCzQ7qZs0NUs7NDDs2zQ4fms0NBALRDuhm0Q1Qz
tEPtTLRDh2a0Q0GAtEO6mbRDdLO0Q+3MtEOo5rRDQQC1Q9sZtUNUM7VDDk21Q4dmtUNBgLVD
/Jm1Q1SztUMOzbVDh+a1Q0EAtkPbGbZD</AssayXData><AssayYData Points="600">AJxKQKN+SkCOq0pAs3dKQPZLSkB8NEpAm1dKQAf4SUCkJkpApgJKQIH/SUAvHkpABrtJQJ7v
SUA2v0lAIfRJQFrMSUAo6ElALwNKQKerSUAvmklAtoFJQA25SUDXhklALXVJQBWySUA6PklA
ZU9JQPeZSUC/RUlAmR5JQFhDSUBULUlAXRlJQAsySUAbQElAIG5JQDNASUAUKElA7yZJQBku
SUBvJUlAKt1IQLH0SECu0EhA2qNIQCT7SEAyu0hAIqpIQOvNSEAvmEhA3uhIQEjFSEBRAklA
VblIQEqVSEBHrUhAsqdIQIWjSEAQl0hAV6FIQA+jSECKvkhAGdJIQAmfSEAMbkhA5mpIQIi3
SECFY0hAfGdIQEGHSEDfYUhAkoNIQHEaSEDXVEhAOFJIQMd4SECUXEhADx9IQJROSECE+0dA
swJIQEJZSEDgc0hAzXhIQC7kR0C7DUhAhyRIQJs7SEDMJkhAVydIQBMtSEDxEUhAEhdIQNzG
R0CezEdAeQtIQFkdSED1A0hASLpHQA0kSEDGLkhA6OdHQCIMSEC6EkhApklIQO2xR0A9v0dA
T85HQLSdR0Cz3kdAe2dHQEW2R0C1t0dA9MpHQEq+R0BZt0dAdZxHQLOrR0DQ7UdAjclHQD20
R0Bb2EdAGMlHQNnHR0DZm0dAXNlHQJ2aR0BFskdAirtHQIqaR0CMoUdAAd9HQAWqR0C3j0dA
J6NHQPhDR0AglkdAAFVHQJNRR0C3c0dApH1HQMReR0BGiUdAMXlHQDFqR0C9iEdAa3xHQNBg
R0D4E0dAdElHQNVtR0BVH0dAbltHQOZIR0AYJUdADT9HQAlxR0CmRUdASgpHQAg3R0C9dkdA
LktHQEpKR0DlN0dAelVHQL8eR0BfM0dARRlHQLoIR0DfyEZAAetGQKMTR0AyIEdA+vRGQA3m
RkB3PkdAtCZHQJ4PR0CUB0dA0sRGQIgBR0BD5kZAl/JGQDHxRkAnF0dAfTlHQIoaR0APHEdA
7hhHQF8ZR0AhE0dAnANHQAtFR0CS60ZAH9dGQBbFRkARxUZAJqJGQPSpRkBWykZAP9lGQLrf
RkA7ykZAyMBGQAIIR0Al2kZA/+1GQOp6RkBRvkZANt5GQE6dRkCBxEZAMulGQIXVRkCQokZA
hIxGQPDLRkBTqEZABXdGQOvQRkBce0ZAAnhGQAJ+RkAtdkZAiYVGQMyLRkAcq0ZA/11GQNWx
RkBYnUZA+aZGQDNkRkA1pkZA0YpGQNA9RkAPjUZA2XhGQAl6RkBrEUZAGoJGQAR4RkAxiUZA
w3VGQBo4RkA+uUZAkHJGQAdTRkC7iEZA5ZNGQOyNRkABGkZADCRGQA6QRkDfGUZAnI9GQDQ0
RkBMlkZALu1FQItfRkCwTUZAAm9GQCQYRkBCTUZA5zlGQGtMRkDPWkZAymRGQCVPRkBxMkZA
tR9GQKsTRkClKUZAJS5GQLhORkBfFUZAUAFGQFQTRkD4HEZAiPFFQJQRRkDo9EVAGeJFQPwI
RkDmDkZA8w1GQA8VRkCKGEZAnPVFQOXwRUBv+kVALcdFQHsZRkBYI0ZA8/1FQAcIRkBw3UVA
CtJFQOavRUDaFkZAWd1FQNwSRkBLuEVApBBGQMHhRUCuAUZAIe5FQD0TRkDBPUZAkUNGQEDN
RUBzu0VA0q9FQFS4RUDvxUVAw8FFQM/qRUDj8UVAlwRGQEQGRkAX0UVAD8hFQPW8RUCNu0VA
48BFQKabRUAk00VAYZFFQK2dRUAVoEVAyMxFQKayRUBusUVAVJpFQBEFRkB850VAerFFQArR
RUCJ2EVAqNlFQEqSRUDUlUVAPKxFQOusRUAvdEVAvaZFQDSbRUAwokVA481FQEl9RUCAuEVA
kolFQAzRRUCqyUVAVLZFQCqYRUCbs0VAtn5FQEimRUD5bkVAGT9FQATDRUDOcEVAbXhFQJ2t
RUCyhEVAXWhFQGnKRUA3i0VAa4BFQIeYRUCPekVALKRFQPlrRUB4jkVAfpJFQGxsRUCFbUVA
V2pFQOdWRUAZ4kVAn2dFQNR4RUBmTkVAHoNFQF9vRUBHIkVA0olFQJOORUCwR0VAeyxFQMh9
RUDmeEVAETRFQMd8RUAeIUVA+lFFQLBzRUCgNEVAYSBFQCJBRUCmdUVArkVFQJEyRUDVPUVA
THNFQBJBRUC2P0VAUCtFQNVeRUDkakVAn2lFQKMgRUATMUVAemBFQBWgRUBIWEVAkklFQKAE
RUB+BUVA4itFQL9GRUBfI0VAOAtFQOIjRUDPQkVAcjxFQBshRUCzL0VAjepEQMkLRUC9WUVA
2P9EQHP6RECmLkVAYoBFQLIURUBGLkVAy85EQIgERUBTTUVAeXhFQHsIRUDhB0VAS6lEQDwG
RUAk8kRAuUZFQOAsRUDzY0VAHB5FQArxREB+BUVAkCJFQBQHRUD75URAShlFQHn1REDH30RA
RBRFQOriREDEJ0VADvdEQCQuRUCNCEVA7ytFQOASRUCRKEVA6spEQHMQRUA9tERACQZFQMr+
REB2B0VA4fhEQFc4RUCNG0VAZuNEQDDuREDQzERArcREQFjpREDGq0RAaXpEQDgIRUAt+kRA
2ZZEQK2bRECeBUVAI9hEQFCXREABoERAotFEQD3dRECqpkRA/u5EQAK/REClxERAM9dEQPPK
REC35URAB31EQOBqREBOy0RAs+JEQBjOREB7iERA9NFEQL6eREDq7kRAYbxEQEjVRECNnERA
BLVEQDGdREDeikRAM7REQEaVREAhcERAjLFEQIO5RECdyERAF49EQL7CREBI20RAloZEQB6E
REDlsERACbNEQDWpREBQskRABqFEQOw5REBUZkRAj1xEQJb5REDDiURAzKBEQJidRECujkRA
2udEQAKwREBpj0RAkFZEQJeGREDaa0RAtKlEQAzWREAbnURAKIBEQCPDREDub0RAZWNEQCN3
REAIwkRAF3NEQM47RECbf0RAEIREQEaEREDke0RARmZEQB1aREAAKURA7m5EQD25REA+KURA
4IVEQPCCRECuW0RAlpZEQOw4REAgNERAmE5EQDlDREBfCkRAMSlEQNVtREBmNURAxz1EQDeI
REAhOURA12dEQF1ZREDxYkRA6G9EQBxcREBlQERAgE5EQKNoRED4j0RARDREQFpQREAagURA
ahtEQDtwREDjHkRAuD1EQEtWRED3HkRA</AssayYData></Step><Step><CommonData><SampleLocation>7</SampleLocation><SampleID>H1</SampleID><SampleGroup></SampleGroup><SampleInfo></SampleInfo><SampleRow>H</SampleRow><SamplePlate>1</SamplePlate><WellType>KSAMPLE</WellType><Concentration>0</Concentration><ConcentrationUnits>µg/ml</ConcentrationUnits><MolarConcentration>0</MolarConcentration><MolarConcUnits>nM</MolarConcUnits><MolecularWeight>56.5</MolecularWeight><Temperature>30</Temperature><StartTime>423698</StartTime><AssayTime>1400</AssayTime></CommonData><FlowRate>1000</FlowRate><StepType>ASSOC</StepType><StepName>Association</StepName><StepStatus>OK</StepStatus><ActualTime>1112.4</ActualTime><CycleTime>0.2</CycleTime><AssayXData Points="5562">dTO2Qy9NtkOoZrZDQoC2Q/yZtkN1s7ZDL822Q6jmtkNCALdD2xm3Q5Yzt0MvTbdDqGa3Q2OA
t0PbmbdDdbO3Qy/Nt0PJ5rdDYwC4Q/wZuEN1M7hDD024Q8lmuENCgLhD/Jm4Q5azuEMvzbhD
yea4Q2MAuUP8GblDljO5Qw9NuUOoZrlDY4C5Q/yZuUOWs7lDD825Q8nmuUNCALpD2xm6Q3Uz
ukMPTbpDyWa6Q0KAukP8mbpDlrO6Qw/NukOo5rpDQgC7Q9sZu0N1M7tDD027Q8lmu0NjgLtD
/Jm7Q3Wzu0MPzbtDyea7Q0IAvEP8GbxDdTO8Qw9NvEPJZrxDY4C8Q/yZvEN1s7xDL828Q6jm
vENCAL1D/Bm9Q3UzvUMvTb1DyWa9Q2OAvUP8mb1DlrO9Qw/NvUOo5r1DYwC+Q9sZvkOWM75D
L02+Q6hmvkNjgL5D/Jm+Q5azvkMvzb5DqOa+Q0IAv0PbGb9DdTO/Qw9Nv0OoZr9DY4C/Q9uZ
v0N1s79DL82/Q6jmv0NjAMBD/BnAQ5YzwEMPTcBDyWbAQ2OAwEPbmcBDlrPAQy/NwEPJ5sBD
QgDBQ/wZwUN1M8FDD03BQ8lmwUNCgMFD/JnBQ5azwUMvzcFDyebBQ0IAwkPbGcJDdTPCQw9N
wkPJZsJDY4DCQ9uZwkN1s8JDD83CQ6jmwkNjAMND2xnDQ5Yzw0MvTcNDqGbDQ0KAw0P8mcND
dbPDQy/Nw0PJ5sNDYwDEQ/wZxEN1M8RDD03EQ6hmxENCgMRD/JnEQ3WzxEMvzcRDqObEQ0IA
xUP8GcVDljPFQw9NxUPJZsVDQoDFQ9uZxUN1s8VDD83FQ6jmxUNCAMZD2xnGQ5YzxkMPTcZD
qGbGQ0KAxkPbmcZDtrPGQw/NxkPJ5sZDQgDHQ/wZx0N1M8dDL03HQ8lmx0NjgMdD/JnHQ3Wz
x0MvzcdDqObHQ2MAyEP8GchDljPIQw9NyEOoZshDY4DIQ9uZyEN1s8hDD83IQ8nmyENjAMlD
/BnJQ3UzyUMvTclDqGbJQ0KAyUP8mclDlrPJQw/NyUOo5slDYwDKQ/wZykOWM8pDD03KQ6hm
ykNjgMpD/JnKQ5azykMvzcpDqObKQ2MAy0P8GctDljPLQy9Ny0PJZstDQoDLQ/yZy0N1s8tD
UM3LQ6jmy0NjAMxD/BnMQ3UzzEMPTcxDqGbMQ0KAzEPbmcxDdbPMQw/NzEPJ5sxDQgDNQ9sZ
zUOWM81DD03NQ8lmzUNjgM1D25nNQ3WzzUMPzc1DyebNQ0IAzkPbGc5DdTPOQy9NzkPJZs5D
Y4DOQ/yZzkN1s85DD83OQ8nmzkNjAM9D/BnPQ3Uzz0MPTc9DyWbPQ0KAz0P8mc9DdbPPQw/N
z0Oo5s9DQgDQQ9sZ0EOWM9BDD03QQ8lm0ENCgNBD/JnQQ3Wz0EMvzdBDqObQQ2MA0UMdGtFD
dTPRQw9N0UOoZtFDY4DRQ9uZ0UOWs9FDD83RQ8nm0UNCANJD/BnSQ3Uz0kMvTdJDqGbSQ0KA
0kP8mdJDdbPSQw/N0kOo5tJDQgDTQ9sZ00OWM9NDL03TQ6hm00NCgNND/JnTQ3Wz00MvzdND
yebTQ2MA1EP8GdRDljPUQw9N1EOoZtRDQoDUQ9uZ1EOWs9RDD83UQ6jm1ENCANVD/BnVQ3Uz
1UMvTdVDyWbVQ2OA1UP8mdVDdbPVQy/N1UPJ5tVDYwDWQ9sZ1kN1M9ZDDk3WQ6hm1kNCgNZD
/JnWQ3Wz1kMOzdZDyebWQ2IA10P8GddDljPXQw5N10PJZtdDYoDXQ/yZ10OWs9dDDs3XQ8nm
10NCANhD/BnYQ3Uz2EMOTdhDyWbYQ2KA2EP8mdhDdbPYQw7N2EOo5thDYgDZQ/wZ2UN1M9lD
Dk3ZQ6hm2UNigNlD/JnZQ3Wz2UMvzdlDqObZQ2IA2kP8GdpDdTPaQw5N2kOoZtpDYoDaQ9yZ
2kOWs9pDDs3aQ8nm2kNCANtD/BnbQ3Uz20MOTdtDqGbbQ2KA20P8mdtDlrPbQy/N20PJ5ttD
QgDcQ/wZ3EOWM9xDL03cQ6hm3ENigNxD/JncQ3Wz3EMvzdxDyebcQ2IA3UP8Gd1DdTPdQw5N
3UOoZt1DQoDdQ/yZ3UOWs91DDs3dQ8nm3UNiAN5D/BneQ3Uz3kMvTd5DyWbeQ0KA3kPcmd5D
lrPeQy/N3kOo5t5DYgDfQ9wZ30N1M99DL03fQ6hm30NCgN9D/JnfQ3Wz30MOzd9DyebfQ0IA
4EPcGeBDdTPgQw5N4EOoZuBDYoDgQ/yZ4EOWs+BDL83gQ8nm4ENiAOFD3BnhQ3Uz4UMvTeFD
yWbhQ2KA4UPcmeFDlrPhQy/N4UOo5uFDQgDiQ/wZ4kN1M+JDDk3iQ6hm4kNigOJD/JniQ3Wz
4kMvzeJDqObiQ0IA40PcGeNDljPjQw5N40PJZuNDQoDjQ/yZ40N1s+NDDs3jQ8nm40NiAORD
/BnkQ3Uz5EMvTeRDyWbkQ2KA5EPcmeRDlrPkQy/N5EOo5uRDQgDlQ/wZ5UO2M+VDL03lQ6hm
5UNCgOVD3JnlQ3Wz5UMOzeVDqOblQ2IA5kPcGeZDljPmQw5N5kOoZuZDYoDmQ9yZ5kOWs+ZD
Ds3mQ8nm5kNCAOdD/BnnQ3Uz50MOTedDqGbnQ2KA50P8medDlrPnQw7N50Oo5udDYgDoQ/wZ
6EOWM+hDL03oQ6hm6ENCgOhD/JnoQ3Wz6EMOzehDqOboQ2IA6UPcGelDljPpQw5N6UOoZulD
YoDpQ9yZ6UOWs+lDL83pQ8nm6UNCAOpD/BnqQ3Uz6kMOTepDyWbqQ2KA6kP8mepDlrPqQw7N
6kOo5upDQgDrQ/wZ60OWM+tDL03rQ6hm60NigOtD/JnrQ3Wz60MvzetDyebrQ0IA7EP8GexD
ljPsQy9N7EPJZuxDYoDsQ/yZ7EOWs+xDDs3sQ6jm7ENiAO1D3BntQ3Uz7UMvTe1DqGbtQ2KA
7UPcme1DlrPtQy/N7UOo5u1DYgDuQx0a7kOWM+5DDk3uQ6hm7kNCgO5D3JnuQ3Wz7kMvze5D
qObuQ0IA70P8Ge9DdTPvQw5N70PJZu9DYoDvQ9yZ70N1s+9DL83vQ8nm70NiAPBD3BnwQ5Yz
8EMOTfBDyWbwQ2KA8EPcmfBDlrPwQw7N8EOo5vBDYgDxQ9wZ8UN1M/FDDk3xQ8lm8UNigPFD
/JnxQ3Wz8UMOzfFDqObxQ2IA8kP8GfJDljPyQw5N8kOoZvJDQoDyQ/yZ8kN1s/JDL83yQ8nm
8kNiAPND/BnzQ3Uz80MOTfNDqGbzQ2KA80PcmfNDlrPzQw7N80Oo5vNDQgD0Q/wZ9EN1M/RD
L030Q8lm9ENigPRD3Jn0Q3Wz9EMOzfRDyeb0Q2IA9UP8GfVDljP1Qw5N9UPJZvVDYoD1Q9yZ
9UN1s/VDDs31Q8nm9UNiAPZD3Bn2Q3Uz9kMOTfZDyWb2Q0KA9kP8mfZDlrP2QzDN9kPJ5vZD
YgD3Q/wZ90OWM/dDDk33Q8lm90NigPdD/Jn3Q3Wz90MwzfdDyeb3Q2IA+EPcGfhDljP4Qw5N
+EOoZvhDQoD4Q9yZ+EOWs/hDDs34Q6jm+ENiAPlD/Bn5Q5Yz+UMOTflDyWb5Q2KA+UPcmflD
lrP5Qw7N+UPJ5vlDYgD6Q/wZ+kOWM/pDME36Q6hm+kNigPpD/Jn6Q5az+kMwzfpDqOb6Q0IA
+0PcGftDljP7Qw5N+0PJZvtDYoD7Q/yZ+0N1s/tDDs37Q6jm+0NiAPxD3Bn8Q3Uz/EMwTfxD
yWb8Q2KA/EP8mfxDdbP8Q1DN/EOo5vxDYgD9Q/wZ/UN1M/1DDk39Q6hm/UNCgP1D3Jn9Q5az
/UMwzf1DqOb9Q2IA/kP8Gf5DljP+QzBN/kOoZv5DQoD+Q/yZ/kOWs/5DDs3+Q6jm/kNiAP9D
3Bn/Q3Uz/0MwTf9DqGb/Q2KA/0Pcmf9DlrP/Qw7N/0PJ5v9DIQAARP4MAETLGQBEhyYARFQz
AEQhQABE7kwARLpZAESHZgBEZHMARDGAAETujABEupkARIemAERkswBEMcAARO7MAES62QBE
h+YARFTzAEQhAAFE/gwBRLoZAUSYJgFEVDMBRCFAAUT+TAFEy1kBRJhmAURUcwFEIYABRP6M
AUS6mQFEmKYBRGSzAUQhwAFE7swBRMvZAUSY5gFEZPMBRCEAAkT+DAJEyxkCRIcmAkRUMwJE
IUACRO5MAkTLWQJEmGYCRFRzAkQhgAJE7owCRMuZAkSHpgJEVLMCRDHAAkT+zAJEy9kCRJjm
AkRU8wJEMQADRP4MA0S6GQNEhyYDRGQzA0QhQANE/kwDRLpZA0SHZgNEZHMDRCGAA0T+jANE
y5kDRIemA0RUswNEMcADRP7MA0S62QNEmOYDRGTzA0QxAARE/gwERMsZBESYJgREZDMERDFA
BETuTAREulkERJhmBERkcwREIYAERP6MBETLmQREmKYERFSzBEQhwARE7swERLrZBESY5gRE
ZPMERDEABUT+DAVEyxkFRIcmBURUMwVEMUAFRP5MBUTLWQVEmGYFRFRzBUQxgAVE/owFRLqZ
BUSYpgVEVLMFRCHABUT+zAVEy9kFRJjmBURU8wVEMQAGRP4MBkS6GQZEmCYGRFQzBkQxQAZE
/kwGRLpZBkSHZgZEVHMGRCGABkTujAZEupkGRJimBkRkswZEIcAGRO7MBkTL2QZEmOYGRFTz
BkQxAAdE/gwHRLoZB0SHJgdEZDMHRCFAB0TuTAdEulkHRJhmB0RUcwdEMYAHRO6MB0TLmQdE
qKYHRGSzB0QhwAdE7swHRMvZB0SY5gdEVPMHRDEACETuDAhEuhkIRJgmCERUMwhEMUAIRO5M
CETLWQhEqGYIRGRzCEQhgAhE7owIRMuZCESYpghEZLMIRCHACETuzAhEutkIRIfmCERU8whE
IQAJRP4MCUS6GQlEhyYJRGQzCUQxQAlE7kwJRMtZCUSHZglEZHMJRCGACUT+jAlEupkJRIem
CURUswlEMcAJRO7MCUS62QlEmOYJRGTzCUQxAApE7gwKRLoZCkSHJgpEZDMKRDFACkT+TApE
ulkKRIdmCkRUcwpEMYAKRO6MCkTLmQpEh6YKRFSzCkQxwApE/swKRLrZCkSY5gpEZPMKRCEA
C0T+DAtEyxkLRJgmC0RUMwtEIUALRO5MC0S6WQtEh2YLRGRzC0QhgAtE/owLRLqZC0SHpgtE
VLMLRDHAC0T+zAtEy9kLRIfmC0Rk8wtEMQAMRP4MDES6GQxEhyYMRGQzDEQxQAxE7kwMRMtZ
DESHZgxEVHMMRCGADET+jAxEupkMRJimDERkswxEMcAMRO7MDETL2QxEh+YMRFTzDEQhAA1E
7gwNRLoZDUSYJg1EZDMNRCFADUT+TA1Ey1kNRIdmDURkcw1EIYANRP6MDUTLmQ1Eh6YNRGSz
DUQhwA1E7swNRMvZDUSY5g1EVPMNRCEADkT+DA5EuhkORIcmDkRkMw5EIUAORP5MDkS6WQ5E
h2YORFRzDkQhgA5E/owORMuZDkSYpg5EZLMORDHADkT+zA5Ey9kORIfmDkRk8w5EIQAPRO4M
D0TLGQ9EhyYPRFQzD0QxQA9E/kwPRMtZD0SYZg9EZHMPRDGAD0TujA9EupkPRIemD0Rksw9E
IcAPRO7MD0S62Q9EmOYPRGTzD0QxABBE7gwQRLoZEESHJhBEZDMQRCFAEEQOTRBEy1kQRJhm
EERkcxBEIYAQRO6MEES6mRBEmKYQRGSzEEQhwBBE/swQRLrZEESH5hBEVPMQRDEAEUTuDBFE
yxkRRIcmEURkMxFEIUARRO5MEUTLWRFEmGYRRFRzEUQxgBFE7owRRMuZEUSHphFEVLMRRCHA
EUTuzBFEy9kRRIfmEURk8xFEMQASRO4MEkTLGRJEhyYSRGQzEkQhQBJE7kwSRMtZEkSYZhJE
ZHMSRDGAEkTujBJEy5kSRIemEkRUsxJEMcASRP7MEkS62RJEh+YSRFTzEkRCABNE/gwTRLoZ
E0SHJhNEZDMTRCFAE0TuTBNEulkTRIdmE0RkcxNEMYATRP6ME0S6mRNEh6YTRGSzE0QxwBNE
7swTRMvZE0SH5hNEVPMTRDEAFETuDBREyxkURJgmFERkMxREMUAURP5MFES6WRREmGYURGRz
FEQxgBRE7owURLqZFESYphREZLMURDHAFETuzBREy9kURIfmFERU8xREIQAVRP4MFUTLGRVE
mCYVRGQzFUQxQBVE7kwVRLpZFUSHZhVEVHMVRCGAFUTujBVEupkVRJimFURUsxVEMcAVRO7M
FUTL2RVEmOYVRFTzFUQhABZE/gwWRLoZFkSHJhZEZDMWRDFAFkT+TBZEy1kWRIdmFkRkcxZE
IYAWRP6MFkS6mRZEh6YWRGSzFkQxwBZE7swWRMvZFkSH5hZEZPMWRDEAF0T+DBdEyxkXRIcm
F0RkMxdEMUAXRP5MF0S6WRdEh2YXRFRzF0QxgBdE/owXRLqZF0SYphdEVLMXRDHAF0TuzBdE
utkXRJjmF0RU8xdEIQAYRP4MGES6GRhEhyYYRGQzGEQhQBhE/kwYRLpZGESYZhhEVHMYRDGA
GET+jBhEy5kYRIemGERksxhEIcAYRP7MGES62RhEmOYYRFTzGEQhABlE7gwZRMsZGUSYJhlE
ZDMZRDFAGUTuTBlEy1kZRJhmGURUcxlEMYAZRP6MGUS6mRlEh6YZRGSzGUQxwBlE7swZRLrZ
GUSY5hlEZPMZRCEAGkT+DBpEyxkaRIcmGkRkMxpEIUAaRP5MGkS6WRpEmGYaRFRzGkQxgBpE
7owaRMuZGkSYphpEZLMaRDHAGkTuzBpEy9kaRIfmGkRk8xpEMQAbRP4MG0S6GRtEiCYbRFQz
G0QhQBtE7kwbRMtZG0SIZhtEZHMbRCGAG0T+jBtEy5kbRIimG0RUsxtEMsAbRP7MG0S62RtE
iOYbRFTzG0QyABxE/gwcRLoZHESIJhxEVDMcRDJAHET+TBxEy1kcRIhmHERkcxxEMoAcRP6M
HES6mRxEiKYcRGSzHEQywBxE7swcRLrZHESY5hxEZPMcRCEAHUTuDB1EuhkdRJgmHURkMx1E
MkAdRP5MHUS6WR1EiGYdRFRzHUQhgB1E7owdRMuZHUSYph1EVLMdRDLAHUTuzB1Ey9kdRJjm
HURU8x1EIQAeRO4MHkTLGR5EiCYeRFQzHkQhQB5E/kweRMtZHkSIZh5EZHMeRDKAHkT+jB5E
y5keRJimHkRksx5EIcAeRP7MHkTL2R5EmOYeRGTzHkQhAB9E7gwfRMsZH0SIJh9EZDMfRCFA
H0T+TB9EulkfRIhmH0Rkcx9EMoAfRP6MH0TLmR9EiKYfRFSzH0QhwB9E/swfRMvZH0SI5h9E
ZPMfRDIAIETuDCBEuhkgRIgmIERkMyBEIUAgRO5MIES6WSBEmGYgRGRzIEQhgCBE7owgRLqZ
IESIpiBEZLMgRCHAIET+zCBE3NkgRJjmIERU8yBEIQAhRO4MIUTLGSFEiCYhRFQzIUQhQCFE
7kwhRMtZIUSYZiFEVHMhRDKAIUTujCFEupkhRIimIURUsyFEIcAhRP7MIUTL2SFEmOYhRFTz
IUQyACJE/gwiRLoZIkSIJiJEVDMiRCFAIkTuTCJEy1kiRIhmIkRUcyJEIYAiRO6MIkTLmSJE
mKYiRGSzIkQywCJE7swiRLrZIkSI5iJEVPMiRDIAI0T+DCNEuhkjRIgmI0RkMyNEIUAjRP5M
I0TLWSNEmGYjRFRzI0QygCNE/owjRLqZI0SIpiNEZLMjRCHAI0TuzCNEutkjRJjmI0RU8yNE
MgAkRP4MJES6GSREmCYkRFQzJEQyQCRE7kwkRLpZJESIZiREVHMkRCGAJETujCREupkkRIim
JERksyREIcAkRP7MJES62SREmOYkRGTzJEQyACVE/gwlRMsZJUSYJiVEZDMlRCFAJUT+TCVE
ulklRIhmJURkcyVEMoAlRO6MJUTLmSVEmKYlRGSzJUQhwCVE/swlRLrZJUSI5iVEZPMlRDIA
JkTuDCZEyxkmRIgmJkRkMyZEMkAmRO5MJkTLWSZEiGYmRGRzJkQygCZE/owmRMuZJkSIpiZE
ZLMmRCHAJkT+zCZEy9kmRJjmJkRU8yZEIQAnRO4MJ0S6GSdEiCYnRGQzJ0QyQCdE7kwnRLpZ
J0SYZidEVHMnRCGAJ0T+jCdEupknRJimJ0RUsydEIcAnRP7MJ0TL2SdEmOYnRGTzJ0QyAChE
/gwoRMsZKESYJihEVDMoRCFAKETuTChEulkoRIhmKERkcyhEMoAoRO6MKETLmShEiKYoRGSz
KEQhwChE/swoRLrZKESI5ihEVPMoRDIAKUTuDClEuhkpRJgmKURkMylEQkApRP5MKUS6WSlE
iGYpRFRzKUQhgClE/owpRLqZKUSYpilEVLMpRCHAKUT+zClEutkpRIjmKURk8ylEIQAqRO4M
KkTLGSpEmCYqRGQzKkQhQCpE/kwqRLpZKkSIZipEZHMqRDKAKkT+jCpEupkqRJimKkRUsypE
MsAqRO7MKkS62SpEiOYqRFTzKkQhACtE7gwrRMsZK0SYJitEZDMrRCFAK0TuTCtEy1krRIhm
K0RkcytEMoArRP6MK0TLmStEmKYrRFSzK0QhwCtE7swrRLrZK0SI5itEZPMrRDIALET+DCxE
yxksRIgmLERkMyxEIUAsRP5MLES6WSxEmGYsRGRzLEQhgCxE7owsRMuZLESIpixEVLMsRCHA
LETuzCxEutksRIjmLERk8yxEMgAtRP4MLUS6GS1EmCYtRFQzLUQhQC1E/kwtRMtZLUSIZi1E
ZHMtRCGALUTujC1EupktRJimLURUsy1EIcAtRO7MLUS62S1EmOYtRFTzLUQyAC5E7gwuRMsZ
LkSIJi5EVDMuRCFALkTuTC5Ey1kuRIhmLkRUcy5EMoAuRP6MLkS6mS5EmKYuRFSzLkQywC5E
7swuRMvZLkSY5i5EVPMuRCEAL0TuDC9EuhkvRJgmL0RUMy9EMkAvRP5ML0S6WS9EmGYvRFRz
L0QygC9E7owvRMuZL0SYpi9EZLMvRCHAL0TuzC9EutkvRIjmL0RU8y9EIQAwRO4MMETLGTBE
mCYwRFQzMEQyQDBE/kwwRMtZMESIZjBEVHMwRDKAMET+jDBEy5kwRJimMERUszBEMsAwRO7M
MES62TBEmOYwRGTzMEQyADFE/gwxRMsZMUSIJjFEZDMxRDJAMUT+TDFEulkxRIhmMURkczFE
MoAxRA6NMUTLmTFEmKYxRGSzMUQhwDFE7swxRLrZMUSY5jFEVPMxRCEAMkT+DDJEuhkyRJgm
MkRkMzJEMkAyRO5MMkS6WTJEiGYyRGRzMkQygDJE/owyRLqZMkSYpjJEVLMyRDLAMkT+zDJE
utkyRJjmMkRk8zJEMgAzRP4MM0TLGTNEmCYzRFQzM0QhQDNE7kwzRLpZM0SYZjNEVHMzRDKA
M0T+jDNEy5kzRKimM0RkszNEMsAzRO7MM0TL2TNEmOYzRGTzM0QyADRE/gw0RLoZNESIJjRE
ZDM0RCFANETuTDREy1k0RJhmNERUczREIYA0RO6MNETLmTREiKY0RFSzNEQywDRE/sw0RLrZ
NESI5jREVPM0RDIANUTuDDVEuhk1RIgmNURkMzVEIUA1RP5MNUS6WTVEiGY1RFRzNUQhgDVE
/ow1RMuZNUSIpjVEZLM1RDLANUTuzDVEy9k1RIjmNURk8zVEIQA2RP4MNkS6GTZEiCY2RFQz
NkQhQDZE7kw2RLpZNkSYZjZEZHM2RDKANkTujDZEupk2RJimNkRUszZEMsA2RP7MNkS62TZE
mOY2RGTzNkQyADdE7gw3RMsZN0SYJjdEVDM3RDJAN0T+TDdEy1k3RJhmN0RkczdEMoA3RP6M
N0TLmTdEmKY3RFSzN0QywDdE/sw3RMvZN0SY5jdEZPM3RCEAOETuDDhEyxk4RJgmOERUMzhE
IUA4RP5MOES6WThEiGY4RFRzOEQhgDhE/ow4RLqZOESYpjhEZLM4RDLAOET+zDhEutk4RIjm
OERU8zhEIQA5RP4MOUS6GTlEmCY5RFQzOUQyQDlE/kw5RLpZOUSoZjlEZHM5RCGAOUTujDlE
y5k5RIimOURkszlEIcA5RP7MOUTL2TlEmOY5RGTzOUQyADpE/gw6RMsZOkSYJjpEZDM6RCFA
OkT+TDpEy1k6RIhmOkRkczpEMoA6RP6MOkTLmTpEmKY6RFSzOkQhwDpE/sw6RLrZOkSI5jpE
ZPM6RCEAO0T+DDtEyxk7RIgmO0RUMztEIUA7RO5MO0S6WTtEiGY7RGRzO0QhgDtE7ow7RLqZ
O0SIpjtEZLM7RCHAO0T+zDtEutk7RIjmO0RU8ztEIQA8RO4MPETLGTxEmCY8RGQzPEQhQDxE
7kw8RLpZPESYZjxEVHM8RDKAPETujDxEy5k8RIimPERkszxEMsA8RO7MPES62TxEiOY8RGTz
PEQhAD1E7gw9RMsZPUSIJj1EVDM9RDJAPUTuTD1Eulk9RIhmPURUcz1EMoA9RO6MPUS6mT1E
mKY9RGSzPUQhwD1E/sw9RLrZPUSI5j1EZPM9RCEAPkTuDD5Euhk+RJgmPkRkMz5EMkA+RO5M
PkS6WT5EmGY+RGRzPkQygD5E/ow+RLqZPkSYpj5EZLM+RDLAPkTuzD5Eutk+RJjmPkRk8z5E
MgA/RO4MP0S6GT9EmCY/RGQzP0QhQD9E7kw/RMtZP0SIZj9EVHM/RCGAP0T+jD9Eupk/RIim
P0RUsz9EIcA/RP7MP0TL2T9EiOY/RFTzP0QhAEBE/gxARMsZQESYJkBEVDNARDJAQET+TEBE
ullARJhmQERkc0BEMoBARP6MQETLmUBEiKZARGSzQEQhwEBE7sxARLrZQESY5kBEVPNARDIA
QUT+DEFEyxlBRJgmQURkM0FEMkBBRO5MQUS6WUFEmGZBRGRzQUQygEFE7oxBRLqZQUSYpkFE
ZLNBRCHAQUTuzEFEy9lBRJjmQURU80FEMgBCRO4MQkTLGUJEmCZCRFQzQkQyQEJE/kxCRLpZ
QkSIZkJEVHNCRCGAQkTujEJEy5lCRIimQkRks0JEMsBCRO7MQkTL2UJEmOZCRGTzQkQhAENE
7gxDRMsZQ0SIJkNEZDNDRCFAQ0T+TENEullDRJhmQ0RUc0NEIYBDRP6MQ0S6mUNEmKZDRGSz
Q0QywENE/sxDRMvZQ0SI5kNEVPNDRDIARET+DEREuhlERIgmRERkM0REMkBERP5MRES6WURE
mGZERGRzREQygERE7oxERMuZRESYpkREZLNERDLARET+zEREutlERJjmRERU80REMgBFRO4M
RUTLGUVEmCZFRFQzRUQyQEVE/kxFRLpZRUSYZkVEVHNFRCGARUTujEVEuplFRJimRURks0VE
IcBFRO7MRUTL2UVEmOZFRFTzRUQyAEZE/gxGRMsZRkSIJkZEZDNGRDJARkT+TEZEy1lGRJhm
RkRUc0ZEIYBGRO6MRkS6mUZEiKZGRFSzRkQhwEZE/sxGRLrZRkSY5kZEZPNGRCEAR0TuDEdE
uhlHRIgmR0RkM0dEIUBHRP5MR0TLWUdEmGZHRGRzR0QygEdE7oxHRMuZR0SYpkdEZLNHRCHA
R0TuzEdEy9lHRJjmR0Rk80dEIQBIRO4MSETLGUhEmCZIRGQzSEQhQEhE7kxIRLpZSESIZkhE
ZHNIRCGASET+jEhEy5lIRJimSERUs0hEIcBIRP7MSES62UhEiOZIRFTzSEQhAElE7gxJRLoZ
SUSIJklEVDNJRDJASUTuTElEy1lJRIhmSURUc0lEIYBJRO6MSUTLmUlEmKZJRGSzSUQywElE
7sxJRMvZSUSI5klEZPNJRDIASkTuDEpEuhlKRIgmSkRUM0pEMkBKRO5MSkS6WUpEmGZKRFRz
SkQhgEpE7oxKRMuZSkSIpkpEVLNKRDLASkT+zEpEutlKRJjmSkRU80pEIQBLRO4MS0TLGUtE
mCZLRGQzS0QyQEtE/kxLRLpZS0SIZktEVHNLRDKAS0TujEtEuplLRIimS0RUs0tEMsBLRP7M
S0S62UtEmOZLRFTzS0QhAExE7gxMRMsZTESYJkxEVDNMRDJATET+TExEullMRJhmTERUc0xE
IYBMRO6MTES6mUxEmKZMRGSzTEQywExE/sxMRLrZTESI5kxEZPNMRDIATUTuDE1EyxlNRJgm
TURkM01EIUBNRO5MTUS6WU1EmGZNRFRzTUQhgE1E7oxNRLqZTUSYpk1EZLNNRDLATUT+zE1E
utlNRJjmTURk801EIQBORO4MTkS6GU5EiCZORGQzTkQhQE5E/kxORLpZTkSIZk5EVHNORCGA
TkT+jE5EuplORJimTkRks05EIcBORP7MTkTL2U5EiOZORGTzTkQhAE9E7gxPRLoZT0SYJk9E
VDNPRDJAT0TuTE9EullPRIhmT0Rkc09EMoBPRP6MT0S6mU9EiKZPRGSzT0QhwE9E7sxPRMvZ
T0SI5k9EVPNPRDIAUET+DFBEuhlQRIgmUERUM1BEIUBQRO5MUES6WVBEiGZQRGRzUEQygFBE
7oxQRLqZUESIplBEVLNQRCHAUET+zFBEutlQRIjmUERU81BEIQBRRO4MUUQMGlFEiCZRRGQz
UUQhQFFE/kxRRLpZUUSYZlFEVHNRRDKAUUTujFFEy5lRRJimUURUs1FEIcBRRO7MUUS62VFE
mOZRRFTzUUQyAFJE/gxSRLoZUkSIJlJEVDNSRDJAUkTuTFJEy1lSRJhmUkRUc1JEIYBSRO6M
UkTLmVJEmKZSRFSzUkQywFJE/sxSRLrZUkSI5lJEZPNSRCEAU0TuDFNEuhlTRIgmU0RkM1NE
IUBTRP5MU0TLWVNEiGZTRFRzU0QygFNE/oxTRMuZU0SYplNEVLNTRCHAU0T+zFNEy9lTRIjm
U0RU81NEIQBURP4MVES6GVREmCZURFQzVEQhQFRE7kxURLpZVESYZlREZHNURCGAVETujFRE
y5lURIimVERks1REMsBURP7MVETL2VREmOZURGTzVEQhAFVE7gxVRMsZVUSYJlVEVDNVRDJA
VUT+TFVEy1lVRJhmVURkc1VEMoBVRP6MVUTLmVVEiKZVRGSzVUQywFVE/sxVRMvZVUSY5lVE
ZPNVRCEAVkTuDFZEyxlWRIgmVkRUM1ZEMkBWRO5MVkS6WVZEiGZWRFRzVkQygFZE/oxWRMuZ
VkSIplZEVLNWRDLAVkT+zFZEutlWRIjmVkRk81ZEIQBXRP4MV0S6GVdEmCZXRGQzV0QhQFdE
/kxXRLpZV0SYZldEVHNXRCGAV0T+jFdEuplXRIimV0Rks1dEMsBXRP7MV0TL2VdEmOZXRGTz
V0QhAFhE7gxYRMsZWESYJlhEZDNYRDJAWETuTFhEullYRJhmWERUc1hEIYBYRO6MWETLmVhE
iKZYRFSzWEQywFhE/sxYRMvZWESY5lhEZPNYRCEAWUT+DFlEyxlZRIgmWURUM1lEMkBZRP5M
WUTLWVlEmGZZRGRzWUQygFlE/oxZRLqZWUSIpllEZLNZRDLAWUT+zFlEutlZRIjmWURU81lE
IQBaRO4MWkTLGVpEmCZaRFQzWkQyQFpE7kxaRLpZWkSYZlpEVHNaRDKAWkTujFpEuplaRIim
WkRks1pEMsBaRP7MWkS62VpEiOZaRGTzWkQyAFtE7gxbRMoZW0SYJltEVDNbRCBAW0T+TFtE
yllbRIhmW0RUc1tEMoBbRP6MW0S6mVtEiKZbRGSzW0QywFtE/sxbRLrZW0SI5ltEdPNbRCAA
XET+DFxEyhlcRJgmXERUM1xEIEBcRP5MXETKWVxEiGZcRFRzXEQggFxE/oxcRMqZXESYplxE
ZLNcRDLAXETuzFxEutlcRIjmXERk81xEIABdRP4MXUS6GV1EmCZdRFQzXUQyQF1E7kxdRMpZ
XUSYZl1EZHNdRDKAXUTujF1EupldRJimXURks11EIMBdRO7MXUTK2V1EiOZdRFTzXUQgAF5E
/gxeRLoZXkSYJl5EVDNeRCBAXkT+TF5EylleRIhmXkRkc15EMoBeRP6MXkTKmV5EmKZeRGSz
XkQywF5E/sxeRLrZXkSY5l5EVPNeREIAX0TuDF9EuhlfRJgmX0RUM19EIEBfRO5MX0S6WV9E
iGZfRFRzX0QggF9E7oxfRMqZX0SIpl9EVLNfRCDAX0TuzF9EutlfRIjmX0RU819EMgBgRP4M
YETKGWBEiCZgRGQzYEQyQGBE/kxgRMpZYESIZmBEZHNgRDKAYET+jGBEyplgRIimYERks2BE
MsBgRP7MYETK2WBEiOZgRFTzYEQgAGFE/gxhRLoZYUSIJmFEVDNhRDJAYUT+TGFEyllhRIhm
YURkc2FEIIBhRP6MYUS6mWFEmKZhRGSzYUQgwGFE7sxhRLrZYUSY5mFEVPNhRDIAYkTuDGJE
uhliRJgmYkRkM2JEIEBiRO5MYkS6WWJEiGZiRGRzYkQggGJE7oxiRMqZYkSYpmJEVLNiRDLA
YkTuzGJEutliRIjmYkRk82JEIABjRP4MY0S6GWNEmCZjRFQzY0QgQGNE7kxjRMpZY0SIZmNE
ZHNjRCCAY0T+jGNEupljRJimY0Rks2NEIMBjRP7MY0S62WNEmOZjRGTzY0QgAGRE/gxkRMoZ
ZESIJmREZDNkRCBAZET+TGREyllkRIhmZERkc2REMoBkRO6MZES6mWREiKZkRFSzZEQywGRE
/sxkRMrZZESY5mREZPNkRDIAZUT+DGVEuhllRJgmZURkM2VEMkBlRO5MZUS6WWVEmGZlRGRz
ZUQggGVE7oxlRMqZZUSIpmVEZLNlRDLAZUT+zGVEytllRIjmZURk82VEMgBmRO4MZkS6GWZE
mCZmRFQzZkQyQGZE7kxmRMpZZkSIZmZEZHNmRCCAZkT+jGZEuplmRIimZkRUs2ZEMsBmRP7M
ZkS62WZEmOZmRGTzZkQyAGdE7gxnRLoZZ0SIJmdEVDNnRCBAZ0TuTGdEyllnRIhmZ0RUc2dE
IIBnRO6MZ0TKmWdEmKZnRGSzZ0QgwGdE/sxnRMrZZ0SI5mdEVPNnRCAAaET+DGhEuhloRIgm
aERUM2hEMkBoRO5MaES6WWhEmGZoRFRzaEQggGhE7oxoRMqZaESYpmhEVLNoRCDAaETuzGhE
utloRIjmaERU82hEMgBpRP4MaUS6GWlEmCZpRFQzaUQyQGlE7kxpRMpZaUSIZmlEVHNpRCCA
aUT+jGlEuplpRIimaURks2lEMsBpRP7MaUTK2WlEiOZpRGTzaUQyAGpE7gxqRLoZakSYJmpE
VDNqRCBAakT+TGpEullqRKhmakRkc2pEIIBqRP6MakTKmWpEmKZqRFSzakQywGpE7sxqRMrZ
akSI5mpEZPNqRCAAa0T+DGtEuhlrRJgma0RkM2tEMkBrRO5Ma0TKWWtEmGZrRFRza0QggGtE
7oxrRNyZa0SIpmtEZLNrRCDAa0T+zGtEutlrRJjma0Rk82tEMgBsRO4MbES6GWxEiCZsRFQz
bEQgQGxE7kxsRMpZbESIZmxEZHNsRCCAbET+jGxEyplsRJimbERks2xEIMBsRP7MbETK2WxE
mOZsRGTzbEQgAG1E7gxtRMoZbUSIJm1EZDNtRCBAbUT+TG1EulltRIhmbURUc21EMoBtRP6M
bUS6mW1EmKZtRGSzbUQywG1E/sxtRLrZbUSI5m1EVPNtRDIAbkTuDG5EyhluRIgmbkRkM25E
MkBuRO5MbkS6WW5EmGZuRGRzbkQggG5E7oxuRLqZbkSYpm5EZLNuRDLAbkTuzG5EutluRIjm
bkRU825EMgBvRP4Mb0S6GW9EmCZvRGQzb0QgQG9E7kxvRLpZb0SYZm9EVHNvRCCAb0T+jG9E
yplvRJimb0RUs29EIMBvRO7Mb0TK2W9EiOZvRFTzb0QyAHBE7gxwRMoZcESYJnBEVDNwRDJA
cET+THBEyllwRJhmcERkc3BEIIBwRP6McES6mXBEmKZwRFSzcEQywHBE7sxwRMrZcESI5nBE
VPNwRDIAcUTuDHFEuhlxRJgmcURkM3FEIEBxRO5McUS6WXFEiGZxRGRzcUQygHFE7oxxRMqZ
cUSIpnFEVLNxRDLAcUTuzHFEutlxRJjmcURU83FEIAByRO4MckS6GXJEmCZyRGQzckQyQHJE
/kxyRMpZckSIZnJEZHNyRCCAckT+jHJEyplyRIimckRUs3JEIMByRO7MckS62XJEiOZyRFTz
ckQgAHNE/gxzRMoZc0SIJnNEZDNzRDJAc0T+THNEullzRJhmc0RUc3NEIIBzRO6Mc0S6mXNE
iKZzRFSzc0QywHNE7sxzRMrZc0SI5nNEZPNzRCAAdET+DHREuhl0RJgmdERUM3REIEB0RO5M
dETKWXREiGZ0RFRzdEQggHRE/ox0RMqZdESIpnREZLN0RCDAdET+zHREytl0RJjmdERk83RE
MgB1RP4MdUS6GXVEiCZ1RFQzdUQgQHVE7kx1RMpZdUSIZnVEZHN1RCCAdUT+jHVEypl1RJim
dURUs3VEMsB1RO7MdUS62XVEiOZ1RFTzdUQgAHZE7gx2RLoZdkSIJnZEZDN2RDJAdkTuTHZE
ull2RIhmdkRUc3ZEMoB2RO6MdkS6mXZEmKZ2RGSzdkQgwHZE/sx2RLrZdkSI5nZEZPN2RDIA
d0TuDHdEuhl3RIgmd0RkM3dEMkB3RO5Md0TKWXdEmGZ3RGRzd0QggHdE/ox3RLqZd0SIpndE
ZLN3RDLAd0TuzHdEytl3RJjmd0Rk83dEIAB4RO4MeETKGXhEmCZ4RFQzeEQgQHhE/kx4RLpZ
eESYZnhEZHN4RCCAeETujHhEupl4RIimeERks3hEIMB4RO7MeES62XhEiOZ4RFTzeEQyAHlE
/gx5RMoZeUSIJnlEVDN5RCBAeUTuTHlEull5RJhmeURkc3lEMoB5RP6MeUS6mXlEiKZ5RGSz
eUQgwHlE7sx5RLrZeUSY5nlEVPN5RDIAekT+DHpEuhl6RIgmekRkM3pEIEB6RP5MekS6WXpE
iGZ6RFRzekQggHpE/ox6RLqZekSYpnpEZLN6RCDAekTuzHpEutl6RIjmekRU83pEIAB7RP4M
e0S6GXtEiCZ7RFQze0QgQHtE/kx7RLpZe0SYZntEZHN7RDKAe0TujHtEypl7RIime0RUs3tE
MsB7RP7Me0TK2XtEmOZ7RGTze0QgAHxE7gx8RMoZfESIJnxEVDN8RDJAfETuTHxEull8RJhm
fERkc3xEMoB8RP6MfETKmXxEiKZ8RGSzfEQgwHxE7sx8RLrZfESY5nxEZPN8RCAAfUT+DH1E
yhl9RIgmfURkM31EMkB9RO5MfUS6WX1EiGZ9RGRzfUQygH1E7ox9RLqZfUSYpn1EVLN9RCDA
fUTuzH1Eutl9RJjmfURk831EMgB+RO4MfkS6GX5EmCZ+RGQzfkQyQH5E7kx+RLpZfkSIZn5E
ZHN+RCCAfkTujH5Eupl+RIimfkRUs35EMsB+RP7MfkTK2X5EiOZ+RFTzfkQgAH9E7gx/RLoZ
f0SYJn9EVDN/RDJAf0T+TH9Eyll/RIhmf0Rkc39EIIB/RP6Mf0TKmX9EiKZ/RGSzf0QgwH9E
/sx/RLrZf0SY5n9EZPN/RBkAgER3BoBE3QyAREQTgESqGYBEGSCARH8mgETdLIBERDOARLI5
gEQQQIBEf0aAROVMgERMU4BEqlmARBBggER3ZoBE3WyARERzgESqeYBEGYCARH+GgETdjIBE
TJOARLKZgEQQoIBEd6aARN2sgEREs4BEqrmARBDAgER3xoBE5cyARETTgESq2YBEGeCARH/m
gETl7IBETPOARLL5gEQQAIFEdwaBROUMgURME4FEqhmBRBAggUR3JoFE3SyBREQzgUSqOYFE
GUCBRH9GgUTlTIFERFOBRKpZgUQQYIFEf2aBRN1sgURMc4FEqnmBRBmAgUR3hoFE3YyBREST
gUSqmYFEEKCBRHemgUTlrIFETLOBRLK5gUQQwIFEf8aBRN3MgURM04FEqtmBRBDggUR35oFE
3eyBREzzgUSy+YFEEACCRHcGgkTlDIJERBOCRLIZgkQQIIJEdyaCRN0sgkRMM4JEujmCRBlA
gkR3RoJE5UyCRERTgkSyWYJEGWCCRHdmgkTdbIJETHOCRKp5gkQZgIJEd4aCROWMgkRMk4JE
spmCRBCggkR3poJE5ayCREyzgkSyuYJEEMCCRH/GgkTlzIJETNOCRLLZgkQZ4IJEf+aCROXs
gkRE84JEqvmCRCEAg0R3BoNE3QyDREQTg0SqGYNEGSCDRH8mg0TdLINERDODRKo5g0QZQINE
f0aDRN1Mg0REU4NEslmDRBBgg0R/ZoNE5WyDRERzg0SqeYNEEICDRH+Gg0TdjINERJODRLKZ
g0QZoINEf6aDRN2sg0REs4NEsrmDRBDAg0R3xoNE3cyDREzTg0Sq2YNEEOCDRH/mg0Tl7INE
RPODRLL5g0QZAIREdwaEROUMhEREE4REqhmERBAghER3JoRE3SyEREwzhESqOYREGUCERHdG
hETlTIRETFOERLJZhEQQYIREf2aEROVshEREc4REsnmERBCAhER/hoRE5YyEREyThESymYRE
EKCERH+mhETdrIRETLOERKq5hEQQwIREd8aEROXMhERM04REstmERBnghER/5oRE3eyERETz
hESq+YREEACFRHcGhUTdDIVETBOFRLIZhUQQIIVEdyaFROUshURMM4VEqjmFRBlAhUR3RoVE
5UyFRExThUSyWYVEIWCFRH9mhUTdbIVETHOFRKp5hUQZgIVEd4aFROWMhURMk4VEspmFRBCg
hUR3poVE5ayFRESzhUSyuYVEEMCFRHfGhUTlzIVETNOFRLrZhUQZ4IVEd+aFROXshURM84VE
qvmFRBAAhkR/BoZE5QyGREQThkSqGYZEECCGRH8mhkTdLIZETDOGRKo5hkQQQIZEf0aGRN1M
hkREU4ZEslmGRBBghkR/ZoZE3WyGRExzhkSyeYZEEICGRHeGhkTdjIZETJOGRLKZhkQZoIZE
f6aGROWshkRMs4ZEsrmGRBDAhkR/xoZE3cyGRETThkSq2YZEEOCGRH/mhkTd7IZERPOGRLL5
hkQQAIdEdwaHROUMh0REE4dEqhmHRBkgh0R3JodE5SyHREwzh0SqOYdEEECHRH9Gh0TdTIdE
RFOHRLJZh0QZYIdEd2aHRN1sh0RMc4dEqnmHRBCAh0R3hodE3YyHRESTh0SymYdEGaCHRH+m
h0TdrIdERLOHRLK5h0QZwIdEd8aHROXMh0RE04dEqtmHRBngh0R35odE5eyHREzzh0Sq+YdE
EACIRHcGiETdDIhETBOIRKoZiEQZIIhEdyaIROUsiERMM4hEsjmIRBBAiER3RohE3UyIRERT
iESyWYhEEGCIRHdmiETdbIhERHOIRKp5iEQQgIhEd4aIRN2MiERMk4hEspmIRBCgiER/pohE
3ayIREyziESquYhEEMCIRH/GiETlzIhERNOIRKrZiEQZ4IhEd+aIRN3siERM84hEqvmIRBkA
iUR3BolE3QyJREwTiUS6GYlEECCJRHcmiUTdLIlETDOJRLI5iUQZQIlEd0aJRN1MiUREU4lE
slmJRBBgiUR3ZolE5WyJRERziUSqeYlEEICJRH+GiUTdjIlETJOJRLKZiUQZoIlEd6aJROWs
iUREs4lEsrmJRBDAiUR3xolE3cyJRETTiUSy2YlEEOCJRHfmiUTl7IlETPOJRLL5iUQZAIpE
fwaKROUMikRME4pEshmKRBAgikR3JopE3SyKREQzikSyOYpEEECKRHdGikTlTIpETFOKRKpZ
ikQZYIpEd2aKROVsikREc4pEsnmKRBCAikR/hopE3YyKRESTikSqmYpEGaCKRHemikTlrIpE
RLOKRLK5ikQQwIpEf8aKROXMikRE04pEstmKRBDgikR/5opE5eyKREzzikS6+YpEEACLRHcG
i0TdDItETBOLRLIZi0QZIItEfyaLRO4si0REM4tEsjmLRBBAi0R/RotE3UyLRERTi0SqWYtE
GWCLRH9mi0TdbItERHOLRLJ5i0QZgItEf4aLRN2Mi0REk4tEspmLRBCgi0R/potE5ayLREyz
i0SquYtEGcCLRHfGi0TdzItETNOLRKrZi0QZ4ItEf+aLROXsi0RE84tEqvmLRBkAjER/BoxE
3QyMREwTjESqGYxEGSCMRH8mjETdLIxERDOMRLI5jEQQQIxEf0aMRN1MjERMU4xEslmMRBBg
jER/ZoxE5WyMRExzjESyeYxEEICMRH+GjETdjIxETJOMRLKZjEQhoIxEd6aMRN2sjEREs4xE
qrmMRBnAjER/xoxE5cyMREzTjESq2YxEGeCMRH/mjETd7IxETPOMRLL5jEQQAI1EfwaNROUM
jUREE41EshmNRBkgjUR3Jo1E3SyNREwzjUSyOY1EGUCNRHdGjUTlTI1ERFONRLJZjUQQYI1E
f2aNROVsjUREc41EqnmNRBmAjUR/ho1E3YyNREyTjUSymY1EGaCNRHemjUTlrI1ERLONRLK5
jUQZwI1Ef8aNROXMjURM041EqtmNRBngjUR35o1E3eyNRETzjUSq+Y1EEACORH8GjkTlDI5E
VBOORLIZjkQQII5EfyaORN0sjkRMM45EsjmORBBAjkR/Ro5E3UyORERTjkSqWY5EGWCORHdm
jkTlbI5ETHOORKp5jkQQgI5Ef4aOROWMjkRMk45EspmORBCgjkR3po5E3ayORESzjkSyuY5E
EMCORHfGjkTlzI5ERNOORKrZjkQQ4I5Ef+aORN3sjkRM845EqvmORBAAj0R/Bo9E5QyPREQT
j0SyGY9EGSCPRH8mj0TdLI9ETDOPRLI5j0QQQI9Ef0aPRN1Mj0RMU49EqlmPRBBgj0R3Zo9E
3WyPRERzj0SqeY9EEICPRHeGj0TljI9ETJOPRLKZj0QZoI9Ef6aPROWsj0RMs49EqrmPRBnA
j0R/xo9E5cyPREzTj0Sq2Y9EGeCPRHfmj0Tl7I9ETPOPRLL5j0QQAJBEfwaQROUMkERME5BE
shmQRBAgkER/JpBE3SyQREwzkESyOZBEEECQRHdGkETlTJBERFOQRLpZkEQQYJBEf2aQRN1s
kERMc5BEqnmQRBmAkER/hpBE5YyQRESTkESqmZBEEKCQRH+mkETdrJBETLOQRLK5kEQQwJBE
f8aQRN3MkERM05BEqtmQRBngkER35pBE3eyQRETzkESy+ZBEEACRRHcGkUTlDJFETBORRKoZ
kUQQIJFEfyaRROUskUREM5FEqjmRRBBAkUR3RpFE5UyRRExTkUSyWZFEGWCRRHdmkUTdbJFE
RHORRKp5kUQZgJFEf4aRROWMkURMk5FEspmRRBmgkUR3ppFE3ayRRESzkUSquZFEGcCRRH/G
kUTlzJFERNORRLLZkUQQ4JFEf+aRRN3skURM85FEqvmRRBkAkkR/BpJE3QySREwTkkSqGZJE
ECCSRHcmkkTlLJJERDOSRKo5kkQZQJJEf0aSRN1MkkRMU5JEqlmSRBlgkkR3ZpJE3WySRExz
kkSqeZJEEICSRHeGkkTljJJETJOSRKqZkkQQoJJEf6aSRN2skkREs5JEqrmSRBDAkkR/xpJE
5cySREzTkkSy2ZJEGeCSRHfmkkTd7JJERPOSRKr5kkQQAJNEfwaTROUMk0REE5NEshmTRBAg
k0R3JpNE5SyTREQzk0SyOZNEEECTRH9Gk0TdTJNETFOTRLJZk0QQYJNEd2aTROVsk0RMc5NE
snmTRCGAk0R3hpNE5YyTRESTk0SqmZNEEKCTRH+mk0TdrJNETLOTRKq5k0QQwJNEf8aTROXM
k0RM05NEqtmTRBDgk0R35pNE3eyTREzzk0Sq+ZNEGQCURH8GlETdDJRETBOURLIZlEQQIJRE
fyaUROUslERMM5REsjmURBBAlER3RpRE5UyURERTlESqWZREEGCURHdmlETdbJRETHOURLJ5
lEQQgJREf4aURN2MlERMk5REqpmURBmglER3ppRE5ayUREyzlESquZREEMCURH/GlETdzJRE
TNOURLLZlEQQ4JREd+aURN3slERE85REqvmURBAAlUR3BpVE3QyVREQTlUSqGZVEECCVRHcm
lUTdLJVERDOVRKo5lUQZQJVEd0aVRN1MlURMU5VEqlmVRBBglUR3ZpVE3WyVRExzlUSqeZVE
GYCVRH+GlUTdjJVETJOVRKqZlUQZoJVEf6aVRN2slURMs5VEqrmVRBDAlUR/xpVE5cyVRETT
lUSy2ZVEGeCVRHfmlUTd7JVETPOVRKr5lUQZAJZEdwaWROUMlkREE5ZEqhmWRBAglkR/JpZE
5SyWREQzlkSyOZZEGUCWRH9GlkTlTJZETFOWRLJZlkQQYJZEf2aWRN1slkREc5ZEqnmWRBCA
lkR/hpZE3YyWREyTlkSqmZZEGaCWRH+mlkTdrJZERLOWRKq5lkQZwJZEf8aWRN3MlkRE05ZE
stmWRBDglkR/5pZE3eyWREzzlkSy+ZZEEACXRHcGl0TdDJdERBOXRLIZl0QZIJdEfyaXRN0s
l0RMM5dEsjmXRBlAl0R3RpdE5UyXRExTl0SqWZdEEGCXRH9ml0TlbJdETHOXRKp5l0QQgJdE
d4aXRN2Ml0REk5dEspmXRBCgl0R/ppdE5ayXREyzl0SyuZdEEMCXRH/Gl0TdzJdETNOXRKrZ
l0QZ4JdEd+aXROXsl0RM85dEqvmXRBAAmER/BphE5QyYREwTmESqGZhEECCYRH8mmETdLJhE
TDOYRLI5mEQQQJhEd0aYRN1MmERMU5hEqlmYRBlgmER/ZphE3WyYRExzmESyeZhEGYCYRH+G
mETdjJhERJOYRLKZmEQZoJhEf6aYROWsmERMs5hEsrmYRBDAmER/xphE3cyYRETTmESy2ZhE
GeCYRHfmmETd7JhETPOYRLL5mEQZAJlEdwaZROUMmURME5lEuhmZRBkgmUR3JplE5SyZREwz
mUSyOZlEEECZRH9GmUTdTJlETFOZRKpZmUQZYJlEf2aZROVsmUREc5lEqnmZRBCAmUR3hplE
5YyZREyTmUSqmZlEGaCZRHemmUTdrJlERLOZRKq5mUQZwJlEf8aZROXMmURE05lEstmZRBDg
mUR/5plE3eyZREzzmUSy+ZlEGQCaRH8GmkTdDJpETBOaRLIZmkQQIJpEdyaaROUsmkRMM5pE
qjmaRBlAmkR3RppE3UyaRExTmkSyWZpEEGCaRHdmmkTdbJpETHOaRKp5mkQZgJpEd4aaROWM
mkREk5pEspmaRBCgmkR/pppE3ayaREyzmkSquZpEGcCaRH/GmkTlzJpERNOaRKrZmkQQ4JpE
f+aaROXsmkRM85pEsvmaRBAAm0R3BptE3QybREwTm0SqGZtEECCbRHcmm0TlLJtETDObRLI5
m0QQQJtEd0abRN1Mm0REU5tEslmbRBBgm0R/ZptE3WybRERzm0SyeZtEGYCbRHeGm0TdjJtE
TJObRLKZm0QQoJtEd6abROWsm0REs5tEsrmbRBnAm0R/xptE5cybRETTm0Sy2ZtEEOCbRHfm
m0Tl7JtETPObRKr5m0QQAJxEfwacRN0MnEREE5xEqhmcRBkgnER/JpxE5SycREQznESqOZxE
GUCcRHdGnETdTJxETFOcRLJZnEQZYJxEf2acRN1snEREc5xEsnmcRBmAnER/hpxE3YycREyT
nESqmZxEGaCcRHemnETlrJxERLOcRKq5nEQQwJxEf8acRN3MnERE05xEqtmcRBDgnER35pxE
5eycREzznESy+ZxEGQCdRH8GnUTdDJ1ETBOdRLIZnUQZIJ1EfyadRN0snUREM51EsjmdRBlA
nUR3Rp1E5UydRExTnUSqWZ1EGWCdRHdmnUTdbJ1ETHOdRKp5nUQQgJ1Ed4adRN2MnURMk51E
spmdRBCgnUR3pp1E3aydRESznUSquZ1EEMCdRHfGnUTlzJ1ETNOdRKrZnUQZ4J1Ef+adRN3s
nURM851EsvmdRBAAnkR3Bp5E5QyeREQTnkSqGZ5EECCeRH8mnkTlLJ5ETDOeRLI5nkQZQJ5E
d0aeRN1MnkRMU55EslmeRBlgnkR3Zp5E3WyeRExznkSyeZ5EGYCeRHeGnkTdjJ5ETJOeRLKZ
nkQQoJ5Ef6aeRN2snkREs55EqrmeRBnAnkR3xp5E3cyeRETTnkSy2Z5EEOCeRHfmnkTd7J5E
TPOeRKr5nkQQAJ9EdwafROUMn0REE59EshmfRBAgn0R/Jp9E3SyfREQzn0SqOZ9EGUCfRHdG
n0TdTJ9ERFOfRLJZn0QQYJ9Eh2afROVsn0RMc59EsnmfRBCAn0R/hp9E5YyfREyTn0SqmZ9E
GaCfRH+mn0TlrJ9ERLOfRKq5n0QQwJ9Ed8afRN3Mn0RM059EqtmfRBngn0R35p9E3eyfRETz
n0Sq+Z9EGQCgRH8GoETlDKBERBOgRKoZoEQZIKBEfyagROUsoEREM6BEqjmgRBBAoER/RqBE
5UygRExToESqWaBEEGCgRHdmoETlbKBERHOgRLJ5oEQZgKBEf4agROWMoEREk6BEqpmgRBmg
oER3pqBE3aygRESzoESyuaBEGcCgRH/GoETdzKBETNOgRKrZoEQQ4KBEf+agRN3soERE86BE
qvmgRBAAoUR/BqFE5QyhREwToUSqGaFEECChRH8moUTlLKFERDOhRLI5oUQZQKFEd0ahROVM
oURMU6FEslmhRBBgoUR3ZqFE5WyhRExzoUSqeaFEEIChRH+GoUTljKFERJOhRKqZoUQQoKFE
d6ahRN2soURMs6FEqrmhRBnAoUR3xqFE5cyhREzToUSy2aFEEOChRHfmoUTd7KFERPOhRLL5
oUQZAKJEdwaiRN0MokREE6JEqhmiRBAgokR/JqJE5SyiREwzokSqOaJEEECiRH9GokTlTKJE
RFOiRKpZokQQYKJEd2aiROVsokRMc6JEsnmiRBCAokR3hqJE3YyiREyTokS6maJEEKCiRHem
okTdrKJETLOiRKq5okQZwKJEd8aiROXMokRM06JEqtmiRBngokR35qJE5eyiRETzokSq+aJE
GQCjRHcGo0TlDKNETBOjRKoZo0QZIKNEdyajROUso0REM6NEsjmjRBBAo0R/RqNE3UyjRExT
o0SyWaNEGWCjRHdmo0TdbKNETHOjRKp5o0QZgKNEf4ajROWMo0REk6NEspmjRBmgo0R/pqNE
3ayjREyzo0SquaNEGcCjRHfGo0TdzKNERNOjRKrZo0QQ4KNEd+ajROXso0RE86NEsvmjRBAA
pER/BqRE3QykREwTpESqGaREGSCkRHcmpETdLKRERDOkRLI5pEQZQKREf0akROVMpERMU6RE
slmkRBBgpER/ZqRE3WykRExzpESyeaREEICkRH+GpETljKRETJOkRKqZpEQZoKREf6akROWs
pERMs6REsrmkRBDApER/xqRE5cykREzTpESq2aREEOCkRHfmpETl7KRERPOkRLL5pEQZAKVE
dwalROUMpUREE6VEqhmlRBAgpUR/JqVE5SylREQzpUSyOaVEEEClRHdGpUTlTKVETFOlRKpZ
pUQZYKVEf2alROVspUREc6VEsnmlRBCApUR/hqVE3YylRESTpUSymaVEGaClRHempUTlrKVE
RLOlRKq5pUQQwKVEd8alRN3MpURE06VEstmlRBDgpUR35qVE3eylRETzpUSq+aVEGQCmRH8G
pkTdDKZETBOmRLIZpkQZIKZEdyamRN0spkRMM6ZEqjmmRBBApkR/RqZE3UymRExTpkSqWaZE
EGCmRHdmpkTdbKZETHOmRKp5pkQZgKZEf4amROWMpkREk6ZEqpmmRBmgpkR3pqZE5aymREyz
pkSyuaZEEMCmRHfGpkTlzKZETNOmRLrZpkQQ4KZEf+amRN3spkRM86ZEsvmmRBAAp0R3BqdE
3QynREwTp0SqGadEGSCnRH8mp0TlLKdERDOnRLI5p0QQQKdEd0anRN1Mp0RMU6dEslmnRBBg
p0R/ZqdE3WynRExzp0SyeadEGYCnRH+Gp0TljKdETJOnRLKZp0QZoKdEd6anRN2sp0RMs6dE
srmnRBDAp0R/xqdE5cynREzTp0Sq2adEEOCnRHfmp0Td7KdETPOnRLL5p0QQAKhEdwaoRN0M
qERME6hEqhmoRBAgqER/JqhE5SyoREQzqESyOahEGUCoRHdGqETlTKhETFOoRLJZqEQQYKhE
d2aoRN1sqERMc6hEqnmoRBCAqER3hqhE5YyoREyTqESqmahEGaCoRH+mqETlrKhETLOoRLK5
qEQZwKhEf8aoRN3MqERM06hEstmoRBngqER/5qhE3eyoREzzqESy+ahEEACpRH8GqUTlDKlE
RBOpRKoZqUQQIKlEfyapRN0sqUREM6lEsjmpRBBAqUR/RqlE5UypRERTqUSqWalEGWCpRHdm
qUTlbKlETHOpRKp5qUQZgKlEd4apRN2MqURMk6lEqpmpRBmgqUR/pqlE5aypRESzqUSyualE
EMCpRH/GqUTlzKlERNOpRLLZqUQQ4KlEd+apROXsqURE86lEsvmpRBkAqkR3BqpE7gyqREQT
qkSyGapEGSCqRHcmqkTlLKpERDOqRLI5qkQQQKpEd0aqRN1MqkRMU6pEqlmqRBlgqkR3ZqpE
3WyqRERzqkSqeapEGYCqRH+GqkTdjKpETJOqRKqZqkQZoKpEd6aqRN2sqkRMs6pEqrmqRBnA
qkR3xqpE5cyqREzTqkSq2apEGeCqRHfmqkTd7KpETPOqRKr5qkQZAKtEfwarRN0Mq0RME6tE
shmrRBAgq0R3JqtE5SyrREwzq0SqOatEGUCrRH9Gq0TlTKtERFOrRLJZq0QQYKtEd2arROVs
q0RMc6tEqnmrRBCAq0R3hqtE3YyrREyTq0SqmatEGaCrRHemq0TdrKtERLOrRLK5q0QQwKtE
d8arROXMq0RM06tEqtmrRBngq0R35qtE5eyrREzzq0Sy+atEGQCsRHcGrETdDKxETBOsRLIZ
rEQQIKxEfyasROUsrEREM6xEsjmsRBBArER3RqxE5UysRExTrESqWaxEGWCsRHdmrETlbKxE
RHOsRKp5rEQQgKxEf4asRN2MrERMk6xEupmsRBCgrER/pqxE3aysREyzrESquaxEGcCsRHfG
rETdzKxETNOsRKrZrEQQ4KxEf+asROXsrERM86xEqvmsRBAArUR/Bq1E3QytREwTrUSyGa1E
ECCtRH8mrUTlLK1ETDOtRLI5rUQQQK1Ef0atRN1MrUREU61EslmtRBlgrUR/Zq1E3WytRERz
rUSyea1EGYCtRH+GrUTdjK1ETJOtRKqZrUQQoK1Ed6atRN2srURDs61EsrmtRBjArUR3xq1E
3cytREPTrUSq2a1EGOCtRHfmrUTl7K1ETPOtRLL5rUQQAK5EdwauROUMrkRME65EshmuRBAg
rkR3Jq5E3SyuREMzrkSqOa5EEECuRHdGrkTlTK5ETFOuRKpZrkQYYK5Ef2auROVsrkRDc65E
snmuRBCArkR/hq5E5YyuREyTrkSqma5EGKCuRHemrkTlrK5ETLOuRKq5rkQYwK5Ef8auRN3M
rkRM065EstmuRBjgrkR/5q5E3eyuREzzrkSy+a5EGACvRHcGr0TdDK9ETBOvRLIZr0QQIK9E
fyavROUsr0RMM69EqjmvRBBAr0R3Rq9E3UyvRENTr0SyWa9EGGCvRHdmr0TlbK9ETHOvRKp5
r0QYgK9Ef4avROWMr0RDk69EspmvRBCgr0R3pq9E5ayvREOzr0Syua9EGMCvRH/Gr0TlzK9E
TNOvRKrZr0QQ4K9Ef+avROXsr0RD869EqvmvRBAAsER/BrBE5QywREwTsESqGbBEECCwRHcm
sETlLLBETDOwRKo5sEQQQLBEd0awRN1MsERDU7BEslmwRBhgsER/ZrBE5WywRENzsESqebBE
GICwRHeGsETljLBEQ5OwRKqZsEQQoLBEf6awROWssERDs7BEqrmwRBDAsER/xrBE5cywREPT
sESq2bBEGOCwRHfmsETl7LBETPOwRKr5sEQYALFEfwaxROUMsURDE7FEshmxRBggsUR3JrFE
5SyxREwzsUSqObFEEECxRHdGsUTlTLFETFOxRKpZsUQYYLFEf2axRN1ssURMc7FEqnmxRBCA
sUR/hrFE3YyxREyTsUSqmbFEGKCxRHemsUTdrLFEQ7OxRKq5sUQQwLFEf8axROXMsURD07FE
stmxRBjgsUR35rFE5eyxREPzsUSq+bFEGACyRHcGskTdDLJETBOyRKoZskQQILJEdyayROUs
skRDM7JEqjmyRBhAskR3RrJE3UyyRExTskSqWbJEGGCyRHdmskTlbLJEQ3OyRKp5skQQgLJE
f4ayRN2MskRMk7JEqpmyRBigskR3prJE5ayyREOzskSyubJEEMCyRH/GskTdzLJETNOyRKrZ
skQY4LJEf+ayRN3sskRD87JEsvmyRBgAs0R/BrNE5QyzREMTs0SqGbNEECCzRHcms0TdLLNE
QzOzRKo5s0QYQLNEd0azROVMs0RMU7NEqlmzRBBgs0R3ZrNE5WyzRENzs0SqebNEEICzRH+G
s0TljLNETJOzRLKZs0QQoLNEf6azRN2ss0RMs7NEqrmzRBjAs0R/xrNE3cyzREzTs0Sy2bNE
EOCzRHfms0Tl7LNEQ/OzRKr5s0QQALREfwa0ROUMtERDE7REqhm0RBggtER/JrRE5Sy0REMz
tESyObREEEC0RHdGtETdTLREQ1O0RLJZtEQQYLREd2a0RN1stERDc7REqnm0RBCAtER3hrRE
5Yy0REyTtESymbREGKC0RHemtETdrLRETLO0RKq5tEQQwLREd8a0RN3MtERD07REqtm0RBDg
tER35rRE3ey0REzztESq+bREGAC1RHcGtUTdDLVETBO1RLIZtUQQILVEfya1ROUstURMM7VE
sjm1RBhAtUR3RrVE3Uy1RENTtUSqWbVEEGC1RH9mtUTlbLVETHO1RKp5tUQYgLVEf4a1ROWM
tURDk7VEqpm1RBCgtUR3prVE5ay1REyztUSyubVEGMC1RH/GtUTdzLVETNO1RKrZtUQQ4LVE
d+a1RN3stURM87VEqvm1RBgAtkR3BrZE3Qy2REwTtkSqGbZEECC2RH8mtkTdLLZEQzO2RKo5
tkQQQLZEd0a2ROVMtkRMU7ZEqlm2RBhgtkR3ZrZE5Wy2RENztkSqebZEGIC2RHeGtkTljLZE
TJO2RLKZtkQYoLZEd6a2RN2stkRMs7ZEqrm2RBDAtkR3xrZE3cy2REzTtkSy2bZEEOC2RH/m
tkTl7LZETPO2RLL5tkQYALdEfwa3ROUMt0RME7dEqhm3RBAgt0R3JrdE3Sy3REMzt0S6ObdE
GEC3RH9Gt0TlTLdETFO3RKpZt0QYYLdEd2a3ROVst0RDc7dEqnm3RBCAt0R3hrdE3Yy3REyT
t0SqmbdEEKC3RHemt0TdrLdETLO3RKq5t0QQwLdEd8a3ROXMt0RM07dEstm3RBDgt0R35rdE
3ey3REzzt0Sy+bdEEAC4RH8GuETlDLhETBO4RKoZuEQYILhEdya4ROUsuERDM7hEsjm4RBBA
uER3RrhE5Uy4RENTuESqWbhEEGC4RH9muETlbLhETHO4RLJ5uEQYgLhEd4a4ROWMuERMk7hE</AssayXData><AssayYData Points="5562">rmNEQFk5REBPHURARRpEQHF5REBRWkRAgWFEQA2tREAvUURAToJEQPNVRED/nURA2GxEQLxV
RECpXURAOoZEQGRZRECDeURAJV5EQBeLREAAiERA4rpEQBU+REDLiERAyEhEQI6SREA1YERA
YmNEQE2EREC2gkRAQ4NEQEaAREDJd0RARyhEQARCREAzUkRA8U1EQIpgREC8QERA6kpEQJ6A
REDbikRA/lxEQN4eREAVNURA7YBEQE1RREBPeERAgBBEQJSLREANPkRAj3xEQOVQRECUT0RA
0IREQDmDREDFIERA0mpEQEeJREA9a0RAzA9EQGw9REDcaERA6etDQBGEREB8QURATVdEQAsy
RED6H0RA2kpEQDJ4REAMM0RApwREQKVIREBZNURATn9EQJc9REAaVERAYxlEQEYoREDwS0RA
gVVEQFd6REAsFERAbChEQFOQREDbG0RAf01EQJWQRECjFURADhdEQEcZREC8BURAowtEQFIh
REC/AERAf3FEQH9YRECDC0RAmnJEQNArREBU/UNAWu9DQG+HREDDPkRAN0NEQDIrRED6/ENA
TwpEQA5aREB0C0RAJVJEQEkjREACP0RAuPNDQCkjREArQERAJ2JEQLFLREBVY0RA8PxDQMof
REAOOERApCNEQJ8+REC+OkRALFdEQMo3REAeWERAYzxEQO53REDaIERA8QJEQEspREA4KURA
WVREQORrRECDAERAqxREQNn1Q0CJCURAPz5EQDZTREBHVkRAJAdEQGYZRED3PkRAKUNEQBnw
Q0Bc4ENAQGBEQOYJRECv9ENARO9DQOr8Q0DrLURAkCNEQDjjQ0BBCkRATm9EQN5RREAYMURA
0zFEQEb0Q0DxJERAoAZEQAzuQ0Df90NAuO5DQAMxREAczkNAEp5DQNAuREATCURAsR1EQHHM
Q0CoF0RAoAFEQAYFREBTIURATf9DQPESREDPNERA8NxDQN7mQ0CnnUNA0uZDQJLgQ0D97ENA
BCJEQLYjREDJyENAoAhEQN3bQ0AH1ENArytEQDcgREDFDERA2jNEQCX9Q0CSA0RAX91DQBcg
REDErENA5ulDQEP4Q0By/kNAz+dDQJT8Q0DT7kNAsPNDQGDZQ0DkBERApNRDQDLCQ0BmqUNA
UB5EQIn5Q0Aj9ENAyyZEQB2yQ0Dp0kNAAPlDQHXoQ0DxOERAw/lDQGwzREBOwENAySxEQAvd
Q0DrqkNAYL9DQGbgQ0CV+0NA7BVEQKvfQ0B1MERAQhFEQO+QQ0CopENAm+tDQCrvQ0BQ30NA
4b1DQEr0Q0CCBkRAy7pDQIXUQ0Ce20NAB81DQPCtQ0Cfs0NAfvhDQKYMREAsA0RA96NDQPm6
Q0B6mENACLFDQKqVQ0Dk0kNAv6JDQFfOQ0B9tENA479DQHrbQ0CVJERAtc9DQBqVQ0AfxkNA
z+NDQJbzQ0DUukNAsJ5DQI7XQ0DlwkNAruZDQPTMQ0BF50NAAKNDQJ6kQ0Ci00NAsv9DQPC6
Q0BBlENAH7hDQEp4Q0Cj50NAHh9EQODIQ0Cj10NAXZVDQErOQ0DL6kNA4KlDQAe1Q0CItENA
lqxDQD7iQ0Dp3kNAMJVDQCHVQ0CfpENAzd1DQM+TQ0CamkNA4rFDQNvDQ0C9bkNAcrJDQEaE
Q0Dp3kNAKphDQCdrQ0AVckNAOLBDQE/kQ0CQaENAXFJDQAi5Q0COzkNA+2pDQCvWQ0B8q0NA
aoFDQJGRQ0AOc0NAJVBDQHtwQ0ATqkNAGJ9DQCSSQ0B+b0NALZJDQJOVQ0BuiENA9FdDQLWg
Q0AkiUNAvLtDQIKRQ0DZj0NAi7dDQCu6Q0CngUNAgnNDQLGoQ0DEhENAu2FDQPW4Q0B/mENA
LXZDQC3HQ0DDZUNAlFxDQNpsQ0CDfUNAgFlDQPiLQ0DMn0NA0qVDQFoaQ0AhXkNARqNDQACN
Q0BYIkNAHmRDQBGmQ0CkQ0NApypDQGN4Q0Cpf0NAKkRDQH5zQ0BSaENAxkpDQPmFQ0AtiUNA
k0lDQDWcQ0AaZENAgpZDQIibQ0CBqUNA9KBDQJWSQ0ALlENAoGxDQC9hQ0AooUNAW5RDQPlJ
Q0CjUUNADm5DQDpQQ0D2YENA9MVDQA1yQ0C2c0NAkIlDQDQfQ0AlWkNAEpVDQOtJQ0CFjUNA
RGNDQLxGQ0DyZENAUnNDQPhOQ0C/RENAiY1DQOOHQ0CtG0NA1DtDQAeGQ0DMTkNAix5DQE9j
Q0BDfkNAOnJDQGhVQ0B3B0NAOlFDQEU8Q0AMQ0NAekRDQJJ8Q0BxU0NAjYJDQLeNQ0DOZUNA
KzZDQOpWQ0BrLUNAbURDQEg9Q0A+XENAWidDQK1IQ0BUUUNAxWtDQNaJQ0CzRUNAKjhDQHkk
Q0CnWUNAak1DQK1gQ0ABOENAIxhDQHMeQ0D1X0NAZzdDQI9EQ0BJL0NADipDQJopQ0COY0NA
QEhDQLI9Q0AVaENAcHpDQHlHQ0DDJkNAoBZDQPFwQ0Cx9EJArVZDQNUPQ0CJikNA0UNDQHhB
Q0A1XENAEy5DQC4hQ0DDR0NAPmNDQOBjQ0ArRkNAHiFDQDV5Q0DyJkNAeDNDQIckQ0DxOUNA
mClDQJ9iQ0DIGENAxixDQERcQ0DDGkNAMC5DQLteQ0CrEUNAABlDQNQ1Q0DaOUNASxxDQGoJ
Q0BkM0NAgUJDQJ8bQ0CLFUNAww1DQFc0Q0BFKUNAsfFCQDc1Q0ClVENAhRNDQLUgQ0BdHENA
k9lCQGHpQkCjYUNAyw9DQGtcQ0AZDUNA6BRDQO0EQ0CIPENA2h9DQOx4Q0DyekNAAzRDQNHr
QkB9EUNA2TRDQMX7QkBD3kJAJSNDQLZHQ0CK8UJA6VlDQFkzQ0Dy0EJAq/5CQDslQ0CyLkNA
A/tCQFwYQ0AWIUNAR+9CQGXxQkAvNUNAJCJDQOP8QkCnwEJAigFDQNHkQkDL+EJAN75CQKYS
Q0CxG0NAYLJCQLMRQ0D5IUNAezpDQLELQ0DhFUNAaDxDQKImQ0ADEUNAtAJDQMriQkDqLENA
EA9DQEC5QkBZ+kJAQY1CQLVkQ0B4LENAgQJDQI8BQ0DcI0NAEwZDQPjtQkBr5kJAEzRDQBcm
Q0Da8kJAPM9CQBryQkDSl0JA3DBDQPvvQkCCxkJAVwNDQM+7QkBL2UJAtPhCQEoQQ0Bq2UJA
J8dCQKc/Q0C69kJAkcRCQA4jQ0Cy3UJA2QFDQIX4QkCEz0JAt+JCQI7rQkClwkJAdPxCQAIE
Q0DR0EJA+ONCQGvzQkAD4UJA7gxDQK9KQ0AkB0NAmddCQOMAQ0BG9kJAL/5CQFrNQkCjsUJA
FbBCQGruQkBq4EJAAMdCQEzxQkDMykJAls1CQPPmQkAI0EJAxvtCQKvFQkB92UJAHZBCQKCQ
QkBSEUNAkspCQBmyQkDMjEJAI51CQHzSQkCAx0JAoKJCQCHgQkB/1UJAKbtCQG4QQ0CVcEJA
PpJCQLTCQkAu6EJA6+1CQCa/QkAT4UJAosVCQF3iQkC6mUJAz8pCQKfGQkCnr0JABJlCQBDP
QkC5oEJAmPJCQASOQkBNcUJAGaBCQGusQkCVskJAh8hCQF+QQkCIiEJAPbJCQNKcQkCamkJA
d6VCQOClQkBej0JAd9JCQBm1QkD7skJAaJhCQNCOQkAIrkJA7bhCQAeoQkCk7UJA4eZCQJid
QkBT0EJA+pVCQNXhQkDN8EJARbNCQFyyQkAikEJAKcZCQCvTQkDbfEJA+KtCQBOdQkCxgkJA
Wb1CQO98QkDQykJAGodCQKyoQkBQbkJAbO1CQKiXQkA8xkJAOGVCQIyiQkCkh0JA6aZCQFKj
QkCQnUJAanNCQDNbQkAruUJAj8JCQGCoQkAYwEJAvbBCQDlqQkA3gkJAX3xCQMqsQkB+q0JA
9Z9CQIGQQkB5pkJA+pFCQFKuQkA0wUJAB8NCQNp/QkCVVUJAUaJCQEXtQkDTq0JAUbVCQDaa
QkDspkJAlYxCQMuqQkDhfkJAh5NCQJmoQkCmbkJA0r5CQJGZQkD5hEJASZ1CQHBYQkAutkJA
zvpCQL7EQkATqEJA33xCQIPQQkAWn0JAw1JCQKqUQkBkfUJAMKNCQMd3QkBtpEJAXmxCQAiW
QkCIR0JAEa9CQHqPQkC+g0JApphCQA9xQkASe0JA821CQAdnQkASdEJAKpdCQG6IQkABsEJA
KjhCQGCpQkDfa0JAtW1CQEd/QkDJvUJA4ZBCQNy/QkC2j0JAIX1CQCpZQkAeTEJAEm9CQJp8
QkBOcEJAUIpCQNahQkAQqUJAKqBCQIByQkCCVEJAlqxCQEulQkDXlUJAjklCQJBlQkA9aUJA
FHtCQBeXQkDjG0JAD1xCQFFyQkDpuEJAPHZCQIqoQkBkaEJA9JJCQGNxQkCqeUJAc4dCQE1f
QkDegEJAMphCQLgkQkBxnUJATq9CQJZQQkB1NUJAB5pCQH5mQkAXiEJAP09CQK4yQkD+WkJA
Y1hCQAK4QkDMj0JACEhCQJOOQkAOT0JAN1tCQCRuQkB7ekJAOERCQH9bQkDwf0JA3i5CQLKG
QkAJUkJAt7dCQISZQkAlYkJA+JJCQKxCQkDz00FAZSZCQHFTQkAvVEJAjnZCQBY3QkAgiUJA
M3xCQDiHQkDGW0JAwbFCQIxeQkB4L0JAmFZCQKI3QkBhWUJAfRNCQGNkQkDsWUJAiUxCQJQh
QkDIdkJA/V9CQLtXQkDQOkJAAEdCQP+KQkDbH0JArVdCQKtEQkBWP0JAMDxCQCMsQkDZEUJA
Xw5CQIkqQkAqP0JAfTpCQNtJQkBiW0JAlTZCQEFbQkDfXkJA4kxCQBcZQkAZMkJAvWZCQA6g
QkCrUEJAhnRCQF5uQkCcREJAlApCQMlAQkAyRkJAnjJCQAErQkAIRUJAajVCQNhhQkDkJUJA
R09CQKeFQkClS0JAr21CQOR9QkCnJUJA/htCQE9DQkDvNEJA5D1CQKw0QkCiX0JArxRCQEFW
QkDEnUJAjG5CQPxMQkAZHEJAoQhCQNzmQUALH0JA9mpCQHA5QkBSQUJAMgRCQHqCQkCICEJA
nz1CQB5aQkA+GUJAiktCQKowQkC3K0JAKzVCQPoeQkCmOEJAGzdCQN4tQkAMQEJA+CFCQNoC
QkC4ZEJAA6BCQF0YQkA5LUJAJANCQFkVQkDHUUJA0GNCQGcbQkDoKUJAtB9CQNr5QUCvI0JA
ChhCQHEYQkC7Z0JAEkVCQCNAQkAbJEJA1htCQB1hQkDjIkJA1t5BQB0ZQkB99UFAt0xCQNhH
QkCqNEJA+99BQE8YQkCZ2kFAlK1CQFQ1QkC4H0JAskxCQPAMQkBi/kFAS/JBQLP7QUCl6UFA
i7tBQIJPQkAYNUJASGpCQJUMQkAkJEJAr/BBQPrhQUClWEJAG/5BQJg1QkB6WEJAqg1CQI/z
QUDfY0JAouhBQC7CQUAC8kFATTBCQOHeQUBGJUJACfpBQKjzQUCiD0JAr1RCQAr0QUCT+kFA
5/tBQE4vQkCk30FA0KtBQM8WQkB23kFAfAVCQLgaQkBaMkJAwPVBQFHwQUBKGkJAhidCQBMC
QkC/EkJADPhBQEM4QkDjwUFAbw9CQA0QQkDWGkJANNZBQIksQkCt4UFATztCQMrgQUAg4EFA
YsZBQBIKQkCPGkJAvutBQNwRQkCoAkJAIMBBQJ3yQUBrw0FA3g1CQAbTQUBr+UFALhZCQL8L
QkAbCkJAXfNBQGcOQkDPF0JA+rlBQPikQUBcHUJAbBZCQE32QUD0GEJArt9BQIv2QUDGxUFA
9jFCQKAmQkB34EFAv/pBQDnXQUDYyEFAshBCQCL3QUBsCkJAg8pBQOqqQUCZ0kFAsK5BQOHa
QUDLAkJA1PpBQD5lQUBl20FAhdhBQCGJQUDRnUFAghdCQHfKQUD000FANuRBQJLDQUAJ6kFA
mfVBQPSlQUCj2UFAuRpCQIqkQUAc5kFAReFBQLzdQUC1tEFAH0lCQCLyQUDXC0JAi85BQLvZ
QUCT0EFApgNCQBUDQkBs7UFA5ppBQLjeQUDAD0JA+g1CQHXFQUAu20FAScFBQGS7QUBX1UFA
7LRBQA2nQUCyqEFAnIhBQJi7QUAQyEFA4aZBQPLNQUAq00FALq1BQL6fQUAM60FA26JBQA7n
QUBU6kFA/ilCQAiYQUAShkFAksRBQAvLQUAPqUFAbKBBQE//QUAfAEJA1shBQG/pQUCaDEJA
gO1BQA6ZQUAi4UFA38RBQLqbQUDtlEFATq5BQFGxQUBkuUFAK8hBQG/MQUAZ0UFAmMBBQH3y
QUBD6EFATL5BQHCoQUAA0kFAkvRBQHLcQUCx80FANrZBQDnjQUDGjkFAwZBBQE/YQUA8hkFA
op1BQHHyQUB1gkFAL8VBQH+zQUC9vEFA4aJBQDbFQUDj90FAhMlBQDu1QUB8wUFAVwRCQP68
QUDprkFAFPZBQMPrQUBJh0FAXlZBQOJ1QUA5vUFAtZ1BQKtWQUAajEFAcb1BQMqnQUAT10FA
sKdBQAmEQUDS1EFAmM1BQO/CQUAiokFAkY1BQLu/QUCadEFAbXdBQCq+QUApqUFAWt9BQKDC
QUAWqkFAwqdBQKJ6QUD7mEFABdJBQM2bQUD9mkFAPLtBQBGyQUDcy0FABpFBQGaEQUCynUFA
gsRBQLy1QUAZ2UFA0aNBQLmVQUAdnkFAOp1BQHjLQUB3b0FAV15BQNHkQUCLrUFArpBBQFmW
QUC+lkFA0qdBQOfpQUDve0FApoNBQLRhQUAYmEFAf49BQGS+QUAdakFAL7FBQFeHQUDfqUFA
PIhBQFqtQUB8mkFAPo9BQFB7QUBmdEFAJ15BQIlWQUBog0FABXxBQLOAQUAdrUFAdo9BQKFv
QUB+TEFAuYNBQC9+QUDHa0FAFMBBQNyuQUAopUFA/KpBQHafQUBryUFAlINBQH3eQUCAaEFA
15FBQKB+QUCTXEFAPotBQI6NQUChdkFAKHhBQCi0QUDlzEFADYdBQOeWQUB6uUFALLJBQNJF
QUDVYkFAI4FBQPKNQUAwW0FAG4JBQOXAQUAxa0FAzJFBQDySQUCqfUFAoYpBQJ1gQUD0tUFA
sDhBQPF4QUB3tUFAQVxBQGV7QUCSkkFAzqFBQGvJQUCJaEFAUVdBQFSqQUBPhkFA92hBQEBO
QUBlWEFAYVRBQJhvQUCsGEFAmXNBQNl7QUASskFA3otBQGYMQUDdmUFA5VZBQFhqQUBdwEFA
1INBQJKlQUBsV0FAZ31BQL5JQUCvS0FAq1FBQJZMQUAbZkFAM5lBQKhZQUD3KUFAo2lBQLsr
QUBPc0FA3GJBQAKsQUBCcUFA9p9BQE9kQUCVe0FAnDNBQMtwQUA7P0FA5XBBQEVlQUCoaEFA
7D5BQKpqQUBKh0FAZntBQC9BQUDWfUFAdn5BQGRgQUC/bUFAIHhBQGdlQUB4LUFAv29BQIOB
QUDBcEFAX1hBQPNPQUAri0FAsGxBQGZoQUAsPkFA7W5BQN1GQUDTSEFAzGpBQBlKQUAlKUFA
o3NBQB92QUCCNkFAoWxBQGx/QUCuTEFATIpBQOAcQUDCT0FAaYZBQCQfQUC7ikFALiVBQHRV
QUDdS0FAxDhBQAJmQUBTZUFA0S9BQLw9QUD+RUFA0mlBQA8XQUALV0FAwGRBQNgoQUCYPEFA
xXBBQBErQUAfakFATTBBQClfQUDBMkFAfV1BQEJfQUBnWkFAlClBQDWDQUC6UUFAPjtBQMRj
QUBIuUFA/w9BQJdUQUCAH0FAHwhBQCZHQUDsVkFAbGRBQMpMQUB+HkFAbmZBQFFPQUAXMEFA
YmRBQE9TQUBUOUFAsTJBQEMTQUBZREFArQ5BQOcxQUCxIUFAJ0NBQKRRQUAGb0FA7xdBQBpD
QUC7O0FAjT9BQJQAQUD9O0FAb1tBQDQkQUDd0kBAqy5BQC/4QED4EkFAr3xBQNkSQUCuEkFA
qCRBQFfqQEBHQ0FAYTxBQJxsQUDZAEFAX0pBQDtsQUApFkFA6FJBQHQaQUCfDUFAc+BAQFcr
QUAXPUFAlhRBQJtLQUCd7UBA+k9BQP7nQED2RUFAQTZBQN5SQUC/RUFAPT1BQNEdQUB6QkFA
uBRBQLDlQEC6KEFAvTRBQPEmQUBEEUFAiSpBQKsQQUB0E0FAxSlBQN7iQECFIkFAWlFBQBcI
QUAiPUFAjR1BQKP7QEBANkFAck1BQDo5QUBl/EBANk1BQJgTQUAu+kBAHh5BQHLKQECmJEFA
iAhBQO4BQUB4D0FAVRtBQOFeQUBx10BAru1AQIMIQUDwH0FA+eZAQIReQUAIKUFAwRVBQOUW
QUDxTUFAFgpBQCMBQUADIEFAmthAQEwLQUAFP0FAJBpBQELxQEBiL0FAjvZAQNoWQUDJ+kBA
KwtBQP71QEDo70BALxZBQLP3QEDdEUFArRtBQI3gQEA38kBANipBQDQTQUDD70BAf/dAQJpg
QUAIx0BAk+hAQA4LQUAdGEFA9whBQFMLQUChFUFAA/1AQDzhQEBr5UBA7gRBQE/lQEA+90BA
GQhBQBr8QEBX/UBAMBRBQIcHQUDNOEFADPpAQN8/QUCzH0FAV0tBQIDeQEA0G0FAyTlBQIv5
QEDF9UBAkNtAQDUIQUAbBkFA5cVAQD8FQUB9JEFAAz9BQGsYQUCOGUFA3N5AQGyyQEBaDkFA
fTxBQF4nQUB7HkFAs/pAQI8rQUAt0kBAyUlBQN4HQUDBgkBA37lAQCoWQUDG80BAYMpAQPX/
QEAV50BAFdVAQK+8QEBtz0BAc9VAQEMTQUCl2EBAoPhAQL0hQUCVEkFAkwZBQF/nQEAG+UBA
WN9AQHL9QEAVF0FACp1AQC/GQEC2zUBAnupAQOPmQEDR5EBA0XNAQPnDQEAS9EBA9DNBQPrH
QEDVvkBAX0BBQHrOQEAC80BANtFAQH3vQECF70BAYv1AQAfrQECvOEFA1vxAQGXFQED57EBA
pdxAQDAJQUBu+UBALvJAQMbtQEAgAEFAixlBQK/gQEAODkFAKq9AQDCeQEAO/EBAX/tAQO3x
QEC910BA3+VAQKfiQEAd50BACR1BQF/eQEB/3EBAtL9AQE70QEBA3EBAMeJAQPIcQUDs60BA
t/5AQNjVQECjDUFAJBNBQC7nQEAV0kBAgr5AQLbOQEDN3UBA9DVBQP6nQEBg/0BA8+dAQEP1
QEBe+kBAI8VAQLn4QEB860BAtMJAQGJxQEAcFEFAEcVAQBPMQEAUtUBAUABBQMbNQEDwBUFA
sbBAQDfaQEBBukBAPddAQMmeQEDT8UBARPJAQFSZQEBIyEBAk+BAQDC+QEBImUBAPLpAQOvX
QEAv6UBAzcJAQN6eQEDVpEBACzBBQFG5QECukEBAVclAQDDaQECer0BA2atAQGytQEAWjUBA
bJlAQLrpQEAw80BAdBZBQHPxQEBv0UBARaFAQOffQEAYokBAxpdAQBqaQEA/dEBA6w1BQIyx
QECa2EBA9LhAQLCnQEAM3UBAZsBAQKkDQUAF5EBAJh1BQJaoQEDG90BAQvpAQNrVQECEsEBA
47pAQMSYQEBN5EBA9dpAQMDbQEC2wEBAVpFAQCzvQEAL9kBAon1AQEylQEA0wkBAic9AQIvs
QEBdkUBAhspAQI/5QEAV3UBAmLtAQOioQEAK0kBA96RAQKngQEAojkBAeOpAQPa9QECDCEFA
jOVAQIfdQEBk1UBAAMFAQCCZQEDltUBA3YxAQMULQUCJyUBAXHdAQGaqQEBdDEFAbYRAQFG3
QECHy0BACLRAQC+7QECulkBAOXtAQKvGQEBWjkBATMxAQHLKQECHwkBA0clAQM55QEB9mEBA
1NBAQIiwQEAPw0BASdVAQCqZQEB530BAY41AQNXwQECFh0BAFZdAQF7VQECcnUBA5cFAQI99
QEDhy0BALYxAQIeAQECXkkBAN5pAQH+mQEDCfkBArrxAQOOBQEAusEBAnYZAQFQwQEC7gkBA
nm9AQFW3QECTs0BAv3dAQEF1QEB+lkBAM5dAQOaXQEAwdEBA07NAQCGmQEA0lUBARY5AQASv
QEAFuEBAwZlAQESUQEA8fEBAS49AQA/PQEDSeEBAZ49AQK3PQEDABEFASLhAQGd5QECB20BA
0LpAQGy9QEAehkBAQaRAQG+EQEDZvkBAWpNAQGSQQEAIqkBAs7VAQFSaQEC2qUBAmKVAQHO1
QEAmU0BA5mFAQE+0QEAoQkBAIpRAQOGXQEAqxEBArLtAQE+XQEAChkBAV4dAQMBTQEB8U0BA
6LtAQKp0QEC8ZEBAR9RAQPSKQEDxh0BARdJAQKt2QEDnlkBA6ZJAQIFaQEBujUBA5ndAQIdw
QECJlUBANq5AQA5sQED4UUBAEoBAQIKAQEAWn0BA0JFAQPSoQEAXnkBA68RAQBTDQEA0YkBA
qltAQCtjQEDlYUBAZJ5AQAJqQECLnkBAYKZAQN6dQEA/skBA3K5AQCZJQECl6UBAEnFAQHyw
QECXjkBAA45AQCqFQEDuekBACJlAQJFYQECNh0BAe3RAQCw7QEDNoEBA5VVAQHu3QECOiEBA
3olAQFCDQEAqXUBA85JAQFN2QEBZf0BA1mFAQEx/QEADj0BAip5AQGxQQEBuXUBAu7ZAQLqJ
QEDsXUBAnmxAQDOFQECDjEBANrRAQOl2QECjQEBAunVAQJeuQEDEK0BA1F1AQEdOQECOUkBA
DoRAQMCGQEA1sEBASFRAQMuNQEDbiEBAOiJAQO5dQECvo0BAHEFAQBNRQEBfdUBAPTVAQG9b
QED+bEBA4nBAQG2EQECpW0BAdhtAQGJMQECROEBAEVRAQOIiQEBrTUBAx0lAQMwRQEC5hUBA
MEVAQCMOQECKhEBA6rFAQPlvQEDMkkBAYDtAQGCJQECockBAlpVAQA1QQEBai0BAuoNAQBF4
QEDPrkBAtYlAQHCKQEDiYkBAQEZAQC9VQEAT9j9AO1pAQPpBQED3LEBAL19AQItYQEBbVkBA
6IJAQBdKQEC+TEBAC6BAQDNFQEA2VUBA7K1AQHxAQEBmEEBAclZAQNkuQEB9fEBACDNAQBdn
QEDwPEBA92ZAQEYTQEDjs0BAaThAQMgoQECYXkBAfUZAQB5UQECBuEBA6G1AQGRXQECFI0BA
ZRxAQAleQECipEBAxElAQPZrQECWR0BA4DlAQB15QEA0ZkBALAZAQBQVQECcFkBAt2FAQPJY
QECaZ0BAi3tAQJFaQECIKkBAj1BAQIppQEACE0BAm0BAQMiWQEDOD0BAvFpAQBwfQEBYhkBA
TVdAQBU8QEBsCEBAMlpAQCxNQEBlPkBA/w9AQPwqQEA/MkBA11tAQGhkQEAURkBAeAhAQCQw
QECjAEBAGCxAQC1FQEDum0BAYixAQPcHQECEF0BAF1VAQIoxQEBxDUBAZSJAQNYFQEBb7D9A
ZVxAQAM9QECLa0BAmU1AQG01QECiRkBACypAQFECQEA0b0BApoFAQGZJQECvTUBAAA5AQA83
QEB+bEBA8DBAQKotQED6LUBAfRZAQLdMQEDUo0BAFxpAQH9xQEDPHEBAS1ZAQCZWQED2SUBA
WBhAQGszQEC6IUBA0g9AQLv1P0DwMEBAGCdAQG4UQEDYI0BAGVZAQPb9P0BWeUBAIjBAQNpe
QECjeEBAyiZAQHgSQEB+GkBAnARAQD04QECBL0BAxzBAQEj4P0CGTkBA+UZAQE1BQECvREBA
xBZAQOzfP0DcMUBAuvo/QE0wQEB/+z9AcVZAQN9GQEBRO0BAGU9AQEIkQEBxRUBA8Os/QF/0
P0CMGEBAY/I/QIZQQED/BEBAcSNAQLk+QEBVB0BA1SlAQNpAQEAAGUBAakJAQMQyQEAGDkBA
x3NAQORPQECNQUBA4RBAQLkaQEDcKkBAjRJAQJYpQEBHLUBAZ4pAQK0wQECV/T9AmRNAQMpQ
QEDnPEBART5AQKgYQECRCkBAiklAQCs5QEDn7D9Ai/o/QAETQEBfwj9A/ClAQKoRQECaOEBA
DEpAQO4YQEAbC0BAkyRAQL4zQEB3L0BAaus/QD4uQEDtaUBAzmxAQLtoQEAHOUBA2AlAQCQG
QEAv9j9An/4/QJVRQEB/O0BA9y5AQA/+P0DOP0BA4jZAQCT4P0DTO0BAiClAQJYfQEC83j9A
JPw/QGM6QECwC0BAkTpAQFxgQEB9oz9AUfY/QDwdQEAk1z9A5wpAQMFOQECPI0BArf4/QNsY
QEAb2z9AVg9AQFC5P0AH/T9AxP0/QI0UQECqe0BAQ0NAQBg2QEAZB0BAoOE/QGQBQEDs8T9A
mARAQFLfP0DgBkBAryVAQOInQEBFHkBAc+M/QE5aQEAQIkBAXgZAQPPxP0BdmT9AgxFAQBbE
P0CF6z9ATgNAQPDzP0Bd6T9A9CJAQHriP0D9GkBArChAQCnCP0D1+T9AbcI/QAgDQEBI/T9A
pApAQCpKQEAh9z9AUR1AQOrFP0BuD0BAsvc/QH7zP0CENkBAMOs/QDrZP0BGSEBA0F9AQKIK
QEAi9D9A++U/QPYJQEAvI0BAUj5AQCp5P0Ad8D9AwGRAQLXQP0AUD0BAWRtAQB3gP0BG+D9A
kCNAQKD5P0APBEBAqtk/QKXfP0AhHEBAV84/QAjkP0CDCkBA3Ow/QPPNP0C/DkBALPI/QAUR
QEDU/D9Ab9U/QBc0QEBE/D9AqOo/QOPTP0Am2z9A4uo/QH+yP0Cy5D9A1OQ/QPPZP0DHCEBA
EZk/QFrPP0As9j9APghAQOb/P0D8yz9ASztAQH/jP0CVEEBA9vw/QMDfP0B/yD9Awvo/QMIN
QEDs+j9Al9k/QLrRP0AU2j9AM/k/QPWvP0Bn/j9A9MA/QG3wP0CY0z9AIChAQPvrP0AnBkBA
MxNAQNkBQEDLtT9ANCxAQBn8P0Cb+z9ASuk/QNvkP0DV3D9ALLU/QHPTP0A9AEBAcsk/QLS3
P0A46j9AbNI/QBbvP0Cm0j9Ak+o/QKYKQECG0j9APQ5AQIAKQEDM7j9AVtk/QMblP0Cb9D9A
UMU/QCsOQEA/zj9AdytAQAn/P0DIJ0BADbU/QIroP0AHdj9AGNo/QGC5P0Cx3D9A/LY/QILR
P0Dfvz9AyrU/QKbRP0DB3D9A/eQ/QFjlP0DiFUBAEHM/QD/OP0AZ7T9AB8E/QC3EP0AtCEBA
qn8/QPrNP0AXsT9Ay/0/QKbNP0BIGUBABJ4/QMLMP0A73D9AYfU/QPP3P0DZI0BAR9M/QL7Y
P0DF3j9A9DtAQAnmP0APnz9AegtAQALGP0Dtpz9AO9Q/QDy9P0Bayz9AxApAQIq2P0Am3T9A
WbI/QGsKQEC2sj9AMbE/QG4hQEBs2D9AAtA/QPCfP0C7rT9AG7A/QFKwP0CNjz9Amb0/QGTp
P0Bf2j9AK8Q/QKXKP0ArDkBA//g/QB22P0Ds2z9A0PE/QFj/P0BSyD9Apa4/QKkAQEDJeT9A
wrY/QNumP0COpj9Al5c/QKvbP0DXJ0BAs6w/QHSuP0BStj9AL/Y/QID9P0DDyD9AgdE/QLyG
P0CLuz9A9+8/QJHCP0Be0T9ALZU/QKfIP0AcyD9A5OE/QG6aP0BDDUBAE7k/QB6JP0B7wj9A
uqc/QGZZP0DB/j9AFJs/QBytP0AlzD9Alfk/QBS6P0CLwj9Am+o/QNybP0AY1z9AjOM/QDqU
P0BsAUBA5PU/QNSyP0BAyT9A6bY/QFGsP0CAqD9AwdU/QOW3P0Dn+T9ACvY/QPW4P0Afnj9A
JM8/QIC/P0Do1j9AIa0/QETZP0Co7z9AR6w/QKWgP0Dhrj9A2tA/QPKeP0AQuj9AIvA/QL39
P0CYnz9AofE/QLF7P0Cn7T9AYL4/QF6xP0DFwz9AexxAQIywP0Avnz9AN6c/QGdfP0AGxD9A
9Lk/QNSCP0Brqj9Apoo/QBy2P0Cr0T9AD8E/QFJ8P0C8mj9AgGQ/QBKGP0CdzD9AVZA/QA6+
P0Cc1T9AXoc/QLSCP0AByj9AV7M/QKawP0C3tz9AGIU/QGKVP0Dzqj9AR74/QGzCP0ADtj9A
AX0/QG76P0Axij9AdKA/QFilP0DK5z9Az6s/QM2mP0B/nD9AlGk/QKSHP0CMbj9AGM4/QBqx
P0Depz9A7pw/QCygP0D4jz9AiKU/QIrbP0ANxj9A6bw/QDTEP0APqz9Aa9o/QG7AP0BBnz9A
bnw/QIbaP0DkkT9Abp4/QDiTP0Bysz9APKk/QPTdP0DOvT9AQbs/QFK4P0DS3j9AnbU/QM2P
P0A5jj9AzK8/QNy1P0AQ3D9Albc/QAx1P0AWST9A5aM/QClQP0D45z9AAXI/QGiBP0A3oD9A
9JY/QCucP0CqvT9Aeso/QHXHP0DEvj9Av2w/QGvLP0AshT9AiKM/QCeQP0B0lj9A/W0/QMCv
P0CypD9AX4E/QJGbP0Csiz9AdJs/QKR3P0AEvT9AMXA/QN6JP0DLez9Aib8/QIC5P0A+bj9A
q5A/QAlyP0CSVz9AsVs/QP2DP0C7gD9AuYQ/QJeJP0DBgz9Arog/QAiVP0DahT9AD6M/QGan
P0CHmD9AG84/QESVP0Cicz9AdWU/QIakP0CIyz9AArU/QHi4P0Bg2D9A6Xk/QDd3P0AvnT9A
uYw/QOmYP0D9gD9AUZU/QJV2P0Aqdz9A1XU/QGRqP0D/dz9AzqI/QIhTP0DYlz9AW3g/QJvC
P0Bjsj9A/oQ/QKKQP0Argj9AZ6c/QLhhP0AsST9A5oo/QKrkP0ANmz9AOnE/QBzXP0BNwj9A
1pE/QCbDP0A9lD9AnHY/QC3WP0B8nD9AeHI/QM6HP0B+Xz9AJlo/QMTuP0BcjT9Az7Y/QBkz
P0C2nT9ACkU/QNalP0Dkmj9AkJE/QEGjP0BEOT9AoJE/QJlMP0AEfD9AMVI/QD6VP0AYzT9A
AWk/QAtwP0CfNz9AeZw/QCBjP0AeWT9AtVw/QEmUP0A4gD9AjoI/QG9fP0B/oT9AO2g/QJ5d
P0ADpD9AiXY/QJKXP0Azmj9A1Dg/QKRxP0Ctez9AV50/QB9rP0DIRT9Ayj0/QPGGP0CIlj9A
o78/QKYtP0CGWT9AUU0/QNxJP0B7bz9A6zs/QMeTP0C4hj9AR4M/QFWCP0DihD9Ag3Q/QEQ0
P0DfXT9AT4s/QDliP0A/hD9AtqY/QKuVP0CfSj9A5Gg/QHFvP0AFbz9A3kE/QCtWP0D0dz9A
9Go/QK8kP0BzSD9AxWE/QHhQP0B2eD9AvDk/QPyDP0CQRz9AS7I/QFrzPkCHVD9AdEI/QJkX
P0DWXT9Al3c/QPovP0B2jD9AnwY/QA1UP0AjkD9AnoQ/QHN7P0CC6z9ARqM/QDF5P0AUTz9A
PpA/QF8sP0ANXj9AzWk/QDB3P0Aboz9AYHo/QPNfP0DnJj9A6Xw/QDNgP0AYgD9AaFQ/QH2J
P0CyoT9AhJo/QLk1P0AxLz9Avp0/QC5+P0BoNz9A/vU+QGZEP0Duij9AsSg/QNF5P0DBaj9A
TGw/QHVoP0B4Zz9A2YY/QGNwP0AsPD9A/bA/QAU3P0D4ST9AVSM/QOt5P0CSiD9ADVw/QPhH
P0BWrT9A6mk/QEURP0DUiT9AUFE/QKyQP0BFID9AKp8/QLpsP0D9PT9AmEg/QEITP0AIVT9A
rQI/QGRfP0B2Gj9AQfg+QHU7P0DlOT9Asog/QIuGP0DtKD9AvVw/QB1SP0BkSj9ACjA/QBc0
P0DNWT9AQmM/QKo6P0AnWj9AQ1A/QCEfP0BlNj9A1SE/QMpdP0BhkD9AcTY/QGFMP0ANOT9A
zCE/QDhEP0B2Zj9AB1Q/QDMeP0BEqj9A3Uk/QGMwP0AZIj9AGS0/QLppP0BZLT9AQC4/QFV/
P0DGQT9AUUQ/QGJaP0DLQz9AoXc/QH46P0CDKT9AuD4/QD0zP0BlJj9AE1M/QGQPP0BHSj9A
4AE/QKJGP0D5JD9AQB0/QFY/P0CUaD9Am+4+QLAwP0DSJD9ARnw/QCpSP0CPUz9AzIE/QHQj
P0ASPD9ANUg/QOAyP0AtVz9AEBU/QMkUP0DAOD9AXT8/QLBSP0BhRT9AxFA/QDosP0ABNz9A
0SY/QGgmP0DZLT9AETU/QK3+PkBEYj9ApeE+QL/zPkAART9AFzE/QP8TP0ANOD9AaW0/QB41
P0C2KD9ADUE/QDI+P0DA/j5AoD4/QJsFP0CgBT9ALkY/QHEuP0D0XT9AtUo/QFAzP0D5aT9A
0OM+QOwgP0C1NT9AsH4/QFlIP0BNUj9A6gM/QCg7P0B4Hz9ARzw/QPdIP0DyLD9Ad0U/QKIS
P0CiOT9A+k4/QG4TP0D3Pz9At1Q/QCVhP0BgOD9Aqkw/QLfVPkCVTz9A2Ag/QIVWP0AiWj9A
zDY/QFwQP0CDJj9AfBs/QKYJP0BqOT9AUkU/QB1aP0DsTT9AhyQ/QB8IP0D2UD9AhQM/QHkc
P0BjNj9ADDI/QKwuP0B8aD9A2dQ+QH8+P0C/6j5AOxs/QBwWP0BZ7j5AukI/QLU8P0CCEj9A
hdI+QNgLP0B1BT9AFh4/QCQfP0C3CT9AQzs/QNMSP0CXBj9AhMw+QP3nPkB8Mz9APg8/QATS
PkCiQD9AaF8/QMAzP0ASAj9AQ9w+QOwDP0DQ9j5AY+8+QFQBP0DlDj9Apwk/QLYcP0AoGz9A
cjE/QDQDP0DVAT9AmgI/QBnnPkC6FD9A690+QA4YP0Db6j5AydA+QFkIP0BSAz9Ah/k+QPj8
PkDoNz9AUBI/QBcwP0AILT9AGf8+QLLjPkB7Aj9A9yI/QBzZPkDzFD9AJjY/QP7pPkAMQz9A
Z+Q+QHwUP0AyBz9Abuo+QMXpPkAiBT9AW+o+QHAYP0DI/j5AgQU/QJIUP0D9Ej9AOeg+QKEk
P0Be2D5ACy0/QL0WP0BLHT9Ad1Y/QDgXP0DYJT9Ahjk/QODGPkBy4T5A6wQ/QBjrPkDF3z5A
HgE/QM/OPkAzFD9APQo/QFgBP0DaIj9Ahvo+QNQvP0DO6D5AixY/QH8uP0DyBD9AxQc/QAe9
PkDCCD9AeDc/QOgVP0DL9z5A6sI+QIT+PkDAxz5AAuc+QGrmPkBYCj9A7sA+QA3JPkBd1D5A
M9A+QGXpPkAU6z5A3ss+QNiyPkD3MD9AD/Y+QMLaPkBa8D5AhyE/QIjoPkC01T5AbPg+QAwV
P0BMMz9AObg+QITePkAI0z5A4ho/QAS2PkA/3j5A1dw+QGOwPkCdLz9ANBE/QPUYP0CxAj9A
j9w+QPvOPkCNuT5AXvw+QMbdPkCg8T5AhPs+QLPLPkAGJD9AkfU+QCDpPkBp9z5A/No+QG/u
PkCUvD5AGPo+QJQdP0ActD5AxOo+QE4NP0BN6j5A3tU+QL8VP0Davj5Ad9o+QF/GPkAKED9A
8xE/QB/uPkDVxj5AJNE+QHWjPkC2sz5AqOs+QKGcPkBVzz5At/I+QGvdPkBg8D5ADfs+QE7l
PkA91D5AS6w+QITJPkC8uD5A+PU+QPXfPkCR+z5AUCQ/QAQTP0Dm9z5Aisg+QGrwPkCc2j5A
2KU+QO7QPkD63j5A0N0+QIFaP0Dl3D5AVNg+QJLQPkB/qz5AMdo+QFy3PkBolz5AF8o+QGji
PkAZHT9Apsc+QBynPkDbxz5A8tY+QNzgPkDgJD9AisA+QDm5PkAS/j5AgiY/QLXoPkBb3z5A
y+E+QEK7PkDtpD5A7Kc+QOLrPkAT1j5AYdc+QC8kP0DZ0D5AuOI+QFLbPkCaLT9A+Oo+QICq
PkBeFz9Aq+8+QGeEPkBQ2z5Af+A+QOkSP0DToz5Amd4+QMryPkDZ+z5A/pY+QMSoPkAmAT9A
mrw+QLArP0CcjT5A6vY+QNMNP0BI9T5AZOA+QPoOP0DzyT5AR8E+QFj4PkAm4D5A+pg+QHzP
PkCw/D5AhNM+QJjdPkB60z5An7c+QLDTPkArwD5AI4Y+QCvLPkA8sT5Af6Y+QPfAPkCo9D5A
CYM+QAG7PkAUtT5AWgE/QPrdPkDq0j5AYdM+QKH6PkAEkz5ABNE+QPbJPkBVzj5AX4o+QB7S
PkBgwT5AD7Y+QE3hPkC1ID9A4ts+QD0cP0BF3T5AyyE/QN+xPkB+yD5A7+E+QP4NP0Cssz5A
Pq8+QKPkPkBB+T5AGdU+QIvfPkDDrD5Az+Y+QF8VP0AAsD5ACug+QPm4PkCxtj5A7ss+QK+m
PkDgiD5A7Pc+QNeePkDijz5AF8k+QAQoP0Bf1D5AsSY/QC25PkBYEj9AYZc+QOLwPkCfvz5A
s/U+QJyrPkDOmz5Aucs+QK+nPkCLuD5AiMw+QMzKPkDlrD5A/88+QFPePkAv6D5Aiew+QK3R
PkCVwj5AoL8+QKzvPkCh3T5Ag7Q+QK6pPkAk3D5AX48+QMXMPkC9qj5ARdA+QMuiPkAz1D5A
sr0+QN3VPkCZlz5ADc8+QOhqPkAkaj5A0po+QEyZPkCu1j5Apd4+QDp6PkCfgT5Acb8+QBWK
PkBk3z5Alug+QHiJPkDr4T5A+/c+QJXGPkAd/D5A274+QPSnPkADtj5Aqr0+QI+BPkC4wj5A
g7E+QNPVPkDyrj5ACOg+QObxPkDTeT5AtIE+QI+6PkDUsD5AYeo+QOLcPkBq7D5AUcE+QJ2b
PkDG4D5ANvw+QHv5PkDpsT5Ajtg+QGeZPkAs4j5Ata4+QPPdPkB/nz5Af6o+QAyLPkBnxT5A
GJY+QJjtPkDUxD5ADQ8/QH6+PkDFqT5ASbA+QLC1PkC40j5AzbM+QHTYPkALpD5APso+QMOx
PkBW9T5Acmg+QOLfPkDOpz5Acds+QGLyPkBRsD5AAuU+QBCVPkAh/j5AQ/E+QKyqPkDWjT5A
WdE+QCBhPkAprj5Ad1A+QA2UPkDHwj5Adqs+QF+NPkCXmD5AZ5w+QMKLPkBYpT5Acc0+QNSa
PkArkT5AG2I+QEemPkA7wz5A0q8+QLrFPkDKgT5AAZU+QLGQPkDidz5Ai+0+QADCPkDiyD5A
ZK0+QDfDPkA+bz5AlMw+QEq9PkDfnz5AvbY+QDO8PkCPsD5AMrc+QOWdPkD6yz5Am7E+QNCD
PkCOtz5AqNo+QBPSPkDXpj5AwIY+QAyNPkCdWz5Aw/E+QGd+PkD0gD5Awao+QCO3PkAb7j5A
x/s+QF9sPkDmej5AUeg+QJWdPkD/uz5Aj7I+QEjAPkAXgD5A/Nk+QEhkPkDmpz5AQbA+QHaq
PkAX6z5AOWc+QJCzPkCowz5AqKk+QAiIPkCVfj5AsJs+QOijPkAJrT5A7KA+QGvQPkAkqT5A
HaE+QEOSPkBWhD5Ahnk+QHu3PkCEfz5A96I+QKWXPkCltT5A/pI+QHKtPkBtnT5A4qM+QHGA
PkDzqT5Afa0+QCatPkA5ez5Aeqw+QCuSPkD83j5AL44+QCXsPkBerD5Awo4+QChkPkDZfz5A
z14+QO22PkAemD5APac+QIaQPkCcSz5AWNU+QMaqPkCxnz5A6Y0+QHdkPkBWVj5ASZ8+QOeL
PkDKtz5A1Hw+QDs9PkDL3j5Asc0+QKLZPkBkrz5AG5M+QCNbPkDOmT5A6Mg+QImtPkA8gD5A
Za0+QLRSPkD3jz5AFow+QPLDPkCEQz5A4IY+QLqqPkDPmT5Au+s+QBF5PkCAuj5ArpE+QBp1
PkBTqz5AjMg+QJ6NPkAgnT5AJms+QBubPkBekD5A8oM+QHu3PkAHOz5ApJs+QAaBPkAptz5A
U1o+QDt1PkAjpD5Afp0+QH2jPkDwOj5AhaQ+QGuRPkDdxD5Ad2I+QBRgPkBZjD5AcJ4+QByU
PkA6kj5ASaI+QDyOPkBQTD5AJG8+QJSaPkDtfT5AZa8+QBqdPkD+az5A0Y4+QJ19PkBTrT5A
/nc+QF+rPkBJsT5Aqc8+QBy7PkB4XD5AIGk+QKtyPkC1lT5ALpA+QIdsPkCXNj5AwFY+QFKh
PkCCXT5AGWY+QMGGPkBQeD5AYUw+QJ9uPkCqeT5AFco+QHNvPkDeVD5AQ5k+QD7oPkBTfD5A
5yI+QMh3PkAzaD5A3Wc+QClOPkAH0D5Ay8I+QMOLPkATQz5AL5Q+QDKCPkDGkT5ANn0+QDuz
PkA9oT5An+E+QB+qPkDeVT5AxEw+QHOqPkCuaz5Awag+QF/uPkBCoT5AGmU+QPebPkAEYj5A
mr4+QEqSPkAfNz5A3cg+QGhyPkAaiD5ADbs+QIJxPkBtjj5Az5M+QHWcPkChrz5AF9Y+QIeF
PkCHaD5AoqI+QBRmPkCfpz5Ar9M+QOAVPkBHPT5AsYg+QOyOPkB3mj5A1UI+QCuoPkCohz5A
+rA+QN0+PkAAeT5A51o+QDd7PkCLbT5AWis+QKizPkDaJj5Ak3c+QIFePkBVcz5AJTE+QJeS
PkAnsD5AFoo+QFc5PkD0Rj5AQmE+QBJVPkC3iD5A/K8+QDBWPkA3oj5A65c+QNhZPkAvhD5A
0l4+QCR7PkARTT5AN5g+QIBMPkBtTj5ACcA+QHVjPkAFeT5AYG8+QONePkBJiz5AR4c+QEif
PkA6XT5AhHk+QDl5PkB3Rz5AabE+QLp7PkArGD5AGD0+QJBnPkCHYz5AsZw+QDQ6PkAZXD5A
Los+QBFcPkDGmT5AMaQ+QHB4PkBySz5A6Ks+QOVhPkB/rD5ASpU+QKiXPkAzfD5A1XQ+QLCD
PkDdQD5AEIU+QKmlPkC7lz5AR2E+QOiXPkCrVj5A9ng+QN6ZPkDJRj5ATTI+QJVVPkDyWD5A
zKI+QD+BPkD2jD5A6oI+QGNaPkDDjz5A650+QDA9PkA8lj5Aok8+QKqGPkC1Tz5AkWE+QCN6
PkBiQz5Aeik+QEGGPkBRgz5Awj4+QENZPkBrpT5ACFE+QCqDPkAHej5AA1I+QPw2PkB9Xj5A
hI4+QL83PkD6aT5ABHc+QLBGPkDrMj5AcG4+QPdxPkByVz5ADE0+QC9kPkAOgD5ADzM+QHIx
PkDbXT5AWzU+QH+TPkAmdT5Ayko+QDBKPkA1CT5AKUQ+QObCPkBwfj5AMDM+QN1aPkDoVT5A
0zo+QPhlPkD/kD5AU40+QJ5HPkAfZz5AnkY+QJVrPkAfPT5AeXE+QCmDPkCeej5ANaY+QLOG
PkDeiD5A6Xs+QLdwPkBTNz5AFx0+QItJPkADdj5A3lY+QJRlPkBYYT5AyGU+QKdvPkApej5A
2zM+QG5KPkD0Vj5AAko+QI5NPkB0Jz5AlGA+QHNYPkCwJD5ADVw+QKMjPkD8JT5AeIA+QAjd
PUAmCj5AeGs+QEU5PkDUHj5AvF0+QA8cPkAUFj5A1pY+QOAwPkBnqz5Ae1k+QMgsPkBHZT5A
3Cw+QFVOPkCKUD5AJUI+QNRlPkD0Yz5Agww+QBlhPkBhYT5AYHU+QKEsPkCG/j1AtzY+QPdg
PkDwkj5Ay04+QK48PkAwGT5AZXI+QBdPPkCRYz5AQYk+QKmbPkBLRD5AWSM+QPoAPkDvBD5A
6yk+QH5HPkDUVz5A+1c+QMBKPkDlUz5A3SA+QM4hPkBUJT5AITE+QEpZPkAfRj5AfDc+QOJZ
PkAPDT5AiFs+QPMyPkB2cj5AJhY+QBAvPkBVlT5ABbk+QJAiPkC3MT5AnU4+QG9iPkB9Oz5A
Kl0+QEd0PkAHXT5AHhE+QIcWPkA19j1AuVg+QNP4PUBiaT5AljA+QNckPkCJAT5AVVU+QGMy
PkC0Jz5AzU8+QBFVPkD9ZT5AJzg+QFiTPkCNUT5A/lQ+QK1+PkDmgj5ANWE+QC85PkDECz5A
0Xg+QMI7PkAb4j1Akho+QHYlPkCSGD5Abv09QM4JPkCAID5ANmI+QPcGPkAxNz5ACSU+QE0t
PkAWLD5AfUA+QHQpPkCZJT5AcFg+QML2PUACUj5A7mM+QNIQPkCXUD5Azkc+QKpdPkBKNz5A
ryc+QJZnPkDLSD5Ajik+QLoPPkBxMT5A/Pk9QKkZPkA9Hz5A/lA+QL8pPkAsAD5Ad8k9QDQ+
PkDXAT5A70E+QPUjPkC5LD5AUAs+QFEcPkD6HT5AJ1s+QJZAPkBVRz5AfPA9QHgkPkDgLT5A
CWs+QGtkPkB6ST5AKQk+QHf8PUD2QT5ARvw9QLb9PUAn4j1Afhc+QEpAPkBdRj5ATTg+QDYP
PkBqHT5AEhU+QNVJPkAfKj5Awik+QFfzPUCgBz5ANNo9QKoPPkA/Mz5AG+w9QCxGPkBT7z1A
XkE+QBowPkAMJD5ARys+QA9FPkBTaT5ASUI+QC5BPkBGRT5AezQ+QJtFPkAeED5AOjg+QGXn
PUAUUz5AX2A+QG6IPkA5Oj5Afgo+QLQIPkDOHD5AVjM+QEY/PkBxMT5AESI+QI8bPkBCID5A
VBA+QK1pPkBeSz5A9z4+QNlUPkBHMD5AJ789QKIaPkBkFj5ADzY+QMNgPkBp9D1AcjI+QH8G
PkDdCj5A4+k9QF0fPkBGDT5A1es9QOLjPUByIj5Auxk+QB0MPkAzDT5AGO49QB0lPkBHej5A
+BY+QE4hPkBW9j1AMCs+QHtFPkBJ+T1AIgk+QAs6PkBbGj5An8k9QAgfPkBB1j1AwCI+QCAE
PkBLyj1AEtM9QIokPkBz2j1Alf89QKZIPkAYPj5AvQw+QKXhPUBl/D1A1Po9QDVMPkBtJD5A
Bf89QEvXPUAadj5AkgY+QJ88PkBrLz5AbQU+QPr3PUCB1T1AgiU+QORKPkDZ7D1AetM9QHcO
PkCfKz5AnlM+QFliPkAEyD1ANuE9QJ4VPkDu/j1AvwI+QFU6PkCI4j1AvyQ+QIzoPUC5Hz5A
sSk+QEkTPkCW8z1ArUE+QPwIPkCSHz5Ay6k9QA8OPkAsAz5APjk+QO3lPUAc/T1AHO89QOEC
PkBV+T1A4DE+QOYGPkAoET5AIgo+QH3wPUDYDD5Acuw9QI8IPkC7+j1APEM+QFIXPkC3LD5A
QtU9QPa7PUAzSz5AjOM9QNYpPkBwID5ATBc+QAfjPUCEuj1AytQ9QE1dPkDbtT1A0wI+QNIG
PkDp3T1ALTo+QPrLPUD/xz1AWP89QBbdPUBd3z1AZ809QEXrPUABBD5AKbY9QJr7PUCb6j1A
RhM+QLUKPkBLHD5AtPk9QIk3PkBM7D1AWLk9QMotPkC8kz1AJjI+QAIQPkCPCT5A+ys+QBjv
PUCe1j1ADcI9QEviPUBP+j1AnPU9QA3UPUCuED5AjwU+QGcGPkD67z1AQ/09QN2pPUDM5z1A
Sco9QE2uPUCUBz5A8zo+QPPOPUBNSj5Ahy4+QA//PUCRPj5AgiA+QB4PPkD6Aj5AHs49QAvm
PUDIBT5Addo9QEIuPkCT1D1Affk9QN8iPkAcLj5AvMo9QML/PUAoRj5ARl4+QKcjPkDV1z1A
0L09QKjKPUC3Nj5Ajdw9QHzCPUDUBT5ApSg+QAJ6PUCnyT1AS849QITXPUApBj5Auws+QMXC
PUCfDz5AvNo9QHIMPkBa4T1Ameg9QB/IPUBA6D1A/PI9QFTrPUCs4j1AwxY+QC4aPkD25z1A
RfI9QFz5PUDHxz1Aj7w9QNkjPkDbyD1AgYs9QHi/PUAqFz5A6kg+QLsUPkCQAD5AMNw9QBq1
PUD1oD1AZgE+QP//PUDG2z1A1c89QJcPPkB6wT1Aats9QBPOPUCnyj1ASLQ9QNmqPUB8zj1A
Df49QMjVPUBf4T1Am7Q9QMLPPUDKsD1AQN49QNgJPkC/zT1AZSU+QBW9PUDj6j1AkRY+QNvK
PUB/vT1AhPc9QE3BPUAp3z1Atfw9QBu5PUAqCz5A5QU+QJm1PUDeED5AKdo9QNzhPUAO6z1A
mrc9QLakPUCA6z1A5oI9QHbzPUCM+T1ArrI9QIbjPUCk4D1A2uA9QB/UPUAUtD1AkYU9QNDq
PUAt4T1AVPA9QHX6PUD4kz1AW/s9QOKVPUCW+j1AMdw9QK3cPUBwvj1A3/g9QLrXPUB9zz1A
dPs9QCQDPkBrtj1AA/E9QE/JPUDz1D1A2bc9QFPvPUB5yz1AgNU9QPyUPUBK3z1A9Y49QBWw
PUDr8D1ADK49QJTsPUBNxT1A7tM9QNC0PUCQwj1AqrE9QHSnPUC94z1Ab/I9QBnYPUCvCT5A
M7Q9QOO7PUAfrz1AcM89QB/DPUCZtT1AO5M9QAXUPUD50T1A2sY9QK+9PUB5tT1A+Kg9QBHR
PUDTtj1A1uU9QCKvPUDy4T1AzfQ9QLniPUBjmz1AcLQ9QD+xPUBG7D1Apvs9QIjAPUC7yD1A
Xuo9QBTdPUDmoj1A0+E9QDGUPUBnwD1Aogo+QF3lPUCihz1AA/w9QADiPUBXtz1A+9o9QNBu
PUAYzD1AfNc9QKrKPUAEuT1ArsQ9QEXrPUDn/j1A8gw+QDfJPUB7oT1ApI49QBGyPUAouD1A
xMw9QM2yPUAS5D1Ay5g9QGnYPUCNJT5A1QE+QIPcPUC5Aj5A6Nk9QMnfPUBTyj1AF8U9QMq/
PUBKLT5AbLs9QFgCPkD0VT1AQ8c9QGbQPUCxwz1A8qA9QH6hPUCJ5j1AQvY9QFPLPUCz2j1A
hXM9QJP1PUCKmD1Ar+s9QDDEPUBsqD1Aorg9QEPkPUB/tz1Ab9A9QMW+PUAdzT1A1Yc9QGcS
PkAXlD1ACZI9QPy7PUDF2z1AAnU9QHuXPUATiT1A3Z89QBXWPUD/rD1APMc9QCKrPUCQxz1A
FcM9QBmuPUCKij1AvrQ9QLXqPUBL1T1ACss9QPBgPUD3kD1Aybs9QKSWPUAtjj1Aedw9QIGv
PUBtuz1Ac4k9QOfNPUDM5D1ABL09QN7CPUDWqj1Ab/89QK14PUD8oj1AmLY9QGO7PUDgwT1A
kKc9QN6nPUAAiz1A+rg9QPmSPUDipD1AfIk9QDuhPUDd7z1AsLw9QDHDPUC4yj1AEaA9QIJ0
PUC5pz1AEsc9QCTAPUA/2j1AynM9QBfjPUC7tz1Aj889QOAcPkBjoT1A9aE9QP2vPUCOij1A
H5c9QPJ/PUDLnD1Au709QPvMPUBriT1AZ1w9QE5XPUC3WD1A3V89QELSPUD/nT1A/9c9QMLo
PUDwpj1AI649QDaAPUB/oj1APMo9QPSuPUDfdz1Amqo9QFhuPUA8kT1Afpo9QHGaPUBdqj1A
cJw9QFG1PUCuhT1AgLg9QCFiPUCOnD1ArqE9QPqdPUAcnD1AfnM9QHuePUDUsT1Aj5k9QLmY
PUApaz1Ad549QLx+PUD9jj1AfrM9QCZxPUCJ6z1AA9g9QAHYPUBPvj1AWVc9QC/+PUBAqj1A
xWc9QMibPUC74D1A05Q9QASCPUDSvD1A3p89QKp3PUBvaj1AH789QBWCPUDBaD1A+sY9QKu1
PUCm0z1Avcs9QFhlPUAldj1A6KE9QGGcPUB3kT1ALHU9QF9wPUDstz1A2mo9QJe0PUBH7D1A
vqw9QFvBPUBLuj1ANKs9QL2tPUBrpz1AxMo9QMNWPUB2fT1Amnw9QBEoPUCfqz1AtV49QFzp
PUBhij1AKUg9QIE1PUB+hj1ANpE9QACYPUBwhz1ATtU9QP1+PUDOuj1ALLE9QGV3PUB9mT1A
fIQ9QCtSPUBsiz1An9A9QOvXPUDShz1AaEU9QBLGPUCasz1AEGo9QLSgPUBzaz1A2vk9QNlh
PUAsuD1Ajcc9QJuRPUBNnD1A+mk9QEHWPUCseD1A83Y9QICvPUB+tj1A9Xw9QFB+PUDIgz1A
cJ49QLe6PUDRkD1ADco9QDJlPUB3iD1AuFk9QHqkPUDIhj1ANHY9QGXDPUAriz1Afas9QBqr
PUCxiT1AZ689QDqcPUAydj1Atn49QKmdPUCXuT1AM689QNt8PUB0Yj1A46s9QNZcPUA3sz1A
H7Y9QNd8PUByuj1AG4c9QN6pPUAPlj1AGqE9QGO5PUCzaj1Aqbk9QG+HPUBHpz1A1tA9QIW7
PUDkbD1AtsA9QACJPUCyZz1ALbA9QP2YPUAulj1AaIA9QGyjPUApoj1Aink9QEVrPUBwhz1A
+449QPioPUAWxj1Aqbg9QDRvPUDHZT1AhXQ9QIN1PUAwhD1AFls9QD9rPUAefz1AN5Y9QIGk
PUA3ZD1AS749QMvhPUAQez1AG2s9QClsPUD3lj1AnLE9QGBDPUDdRz1AG4k9QMR1PUBuYz1A
yn49QJmbPUDShT1AWrw9QHGWPUD+Yj1Ay1U9QOVtPUDWkz1AeEI9QD2qPUBxYj1AoKY9QNa6
PUCVWD1ADZI9QJzPPUB2eD1Aqp89QAZRPUAenD1AqI89QLCkPUCzrT1Aa0w9QAmJPUBPpz1A
jrU9QOg5PUAl3z1AZl89QF2FPUB4YD1AI3g9QIy2PUC2Qz1AVZM9QPOJPUAGgT1As4w9QMJP
PUAGhz1A3F89QA2YPUAx3z1A5nU9QN+EPUDqdj1AAng9QAFJPUB/hT1AAos9QOpMPUAskD1A
wYU9QMaGPUATqT1A0Fk9QHR8PUCpZz1Axzo9QI9zPUDgZj1AMK49QJRMPUD+pD1A8iQ9QJha
PUBHOj1AuZk9QCdRPUCMXD1A64o9QCh/PUCebj1A3cE9QA+8PUDdZD1AZmU9QIw6PUAifz1A
1489QJvIPUB4aD1Ac0U9QPFKPUDOSz1AvnI9QPp6PUBigD1Ar5Q9QGpmPUAYrj1AIog9QKFE
PUDSdT1AELU9QGJZPUBLej1AzWM9QC+DPUCmij1APtM9QJ6ePUDsdT1AnDg9QC5PPUB3Qj1A
jHQ9QG1iPUA/cD1ARoU9QI1nPUCWQT1Aj2U9QOR6PUAFRz1AO5o9QPgePUBYkz1AcWI9QJdz
PUBNgT1Ay0I9QLGAPUCseT1AkYg9QKB/PUDsez1ADmw9QIh5PUDJUj1A3Io9QHODPUDVgT1A
7TQ9QCMEPUC3aD1AlXM9QE0oPUD2pD1AnII9QIGRPUBrTj1AZpU9QF+YPUDAaT1AhF09QB+Q
PUAgXz1AzX09QCKhPUDNVj1Az0k9QLdePUDwiT1AiBs9QIphPUAneT1Al2A9QCGjPUDqZz1A
g4I9QClcPUABXT1ArXE9QNlSPUCghT1ABGo9QNhKPUD7gT1A8YM9QJlWPUDlNj1A8UE9QNNG
PUDieT1AwH49QCYoPUCaSz1AL4o9QBpiPUA4fD1AQWY9QKBtPUCMbT1ASz09QLFNPUA/Vz1A
SqE9QA1iPUDyfD1AzGs9QJ2nPUBNiz1A4tU9QDHSPUCCXD1A7FE9QNkvPUBXdD1AKIM9QMNW
PUCjVj1AUkc9QCS0PUC4pD1AHXY9QClrPUC5kj1A1Z49QCZgPUCWZT1Ay2w9QO1sPUAvUz1A
AYY9QDt2PUBTqj1ADR49QJFJPUCliT1Ak489QNg+PUCobz1Ak109QMWDPUDVHz1ANG89QElJ
PUAugj1Ae6E9QBRcPUAFST1AA2s9QO1nPUA0cj1A/Wg9QKRaPUBMkz1AGk09QISAPUC7Zj1A
2mA9QOQKPUCUjT1AHFg9QNGMPUCgUj1ANlw9QCU8PUA7cT1A1U09QJ1MPUDSUj1Aum09QHl1
PUAkRz1As5I9QFEVPUDbVD1A2mQ9QC5aPUAlhj1A1mM9QOM8PUBYGz1AU2U9QN8dPUCOVT1A
wy49QEFWPUAreT1AApQ9QARDPUCCSj1ArGY9QH9jPUCyVD1AB1g9QAEOPUAACj1Alk09QMsu
PUAQMj1A8CI9QIRrPUAlmj1Atns9QKstPUC5Pj1ATWw9QAqePUB1UD1AODw9QIk6PUDEQD1A
wDw9QKtxPUD4HT1Awik9QNOIPUAnJj1AMhg9QJZPPUCleD1ATSg9QI9LPUCzej1APxQ9QCU1
PUDQVT1Admo9QEJzPUAaQD1Ao4I9QPeOPUAFOj1Agx89QK1SPUDExzxAs2o9QPtaPUC/Zj1A
flk9QKJVPUBEJD1AOkY9QF93PUCAkT1AjYU9QL5nPUBgfT1A9Vg9QPcuPUCCUz1A4D49QCs2
PUBXQT1ApgY9QHs5PUDcdz1AORc9QI7/PEASVz1AVSs9QHxbPUB2OD1Ac0Y9QHM4PUDtWD1A
ov48QG1fPUDXTD1AYps9QJNmPUC8Mz1A7mc9QBVDPUAeSz1A1yY9QBtcPUBOIT1AlVM9QJxn
PUBjhz1ATfw8QPw+PUC2Uj1ACUY9QIN+PUCyKj1AGEc9QPEWPUCYoz1AiWA9QEYIPUD7Qz1A
3Ck9QCJoPUCUPD1AX2Q9QOwKPUByTD1AFT89QIIQPUBrPT1A8Ug9QHAoPUDKRT1A2To9QARS
PUARbj1A0DI9QFhZPUBPJT1A6U09QH5EPUCrMj1ACwU9QOdoPUDdDz1A3jI9QCUYPUB/Qz1A
5lQ9QFlcPUBuEj1ALzs9QCQsPUA3CT1ApVc9QJxMPUCbND1AZ+48QLdOPUBiEz1AvV49QNQ7
PUC5bz1A6x09QGYaPUDfPD1ACnM9QJL8PEDxVD1AzWY9QGhMPUCvLj1Afdw8QHlLPUAm5TxA
hjE9QNgcPUC7Yj1AMAo9QFyIPUCreD1AGDw9QEUrPUC2BT1ATGs9QK0pPUD7TD1APUg9QFVX
PUA6KT1Acjo9QPAwPUAjdj1ADQk9QF0UPUB+WD1AMlE9QLx5PUCl9jxAKxo9QA8jPUCsST1A
hYk9QMQPPUCtND1AjU09QNEmPUAFYj1A0TA9QMNLPUCVTD1AUiU9QPlkPUDUgT1AaSY9QHQa
PUAqLD1AUyw9QDjhPEB4Qz1AzlA9QO5APUBWAD1AqiM9QLEePUB7+zxAmEw9QBVSPUAILz1A
E3I9QBctPUCzBz1AFj09QCU4PUDD+zxAymw9QNpTPUAFDT1Aq+Y8QHYyPUC09zxAqws9QIon
PUAvWT1AmO48QFL6PEASDz1Anjo9QCUNPUDhHz1AxRo9QGE4PUCmgD1APT89QLfpPEBoOT1A
TCY9QAsUPUB8Lj1A70U9QL47PUCzVj1Acl49QCEwPUBMTD1A+PA8QL4rPUDFMT1ACRg9QFOS
PEDXGj1A3EM9QGpSPUBc1zxAMk89QJUFPUB7Nj1Axgk9QIUVPUAGAj1A/0M9QFwhPUBZJT1A
T2A9QCEqPUCyMD1AgV89QHIuPUCyPD1Ay1E9QEP4PEBz9jxA2OM8QKzxPECOGT1A1jc9QIf8
PEDuOT1AQhA9QO0HPUD+8DxAlxA9QOMiPUBHHT1ASSM9QGZEPUBJ1TxAYOI8QHboPEAdLD1A
klA9QA0+PUCs2TxAjmE9QNc2PUCSQz1A4QQ9QJQ9PUAoAz1AuUA9QBEDPUDrNz1AWCY9QNH7
PECS9jxAN/g8QNZBPUCIHj1AHTQ9QGYhPUA7Hz1A3BU9QKBcPUAJOT1AXFk9QB9aPUBkND1A
HSU9QErePEASGj1AZCs9QMfrPEAPHj1AGRw9QOFZPUBgBj1AQVw9QPncPEBEKj1AzhY9QKUo
PUA8MD1AJQg9QE8uPUB5Ez1Ad948QPz4PEApIj1Avy89QGQBPUBnDz1AkhM9QBUlPUB7Lz1A
Sw89QD8yPUCG1zxABWI9QPVLPUDFyzxAGQs9QB5NPUAgEz1AnvM8QNgxPUDO6DxArzQ9QNMY
PUBACD1AHPU8QDkdPUBUgT1Aql89QL8BPUCTQj1AB0I9QO81PUCARj1A1zs9QPsKPUB2MT1A
BCk9QEXqPECxCT1A4Sc9QOn3PECdFD1AIs08QPfrPECMFz1AG/c8QG/sPEAC9DxAK+E8QKYX
PUBv/jxAVDg9QKMSPUDwGD1Aolc9QIe9PEB+DD1AVTw9QM0dPUD3JT1AHwc9QIcsPUAM/DxA
6+Q8QMX7PECRBD1ARPI8QMmzPEDcDz1AU9E8QFAVPUD8FT1ATmU9QHvSPEBnKz1AdK48QEsA
PUDnRz1Adxs9QN0mPUDSBD1Av2Q9QDsmPUCm5TxAi+48QH3wPEDUCz1Apw09QCoHPUCu+jxA</AssayYData></Step><Step><CommonData><SampleLocation>4</SampleLocation><SampleID></SampleID><SampleGroup></SampleGroup><SampleInfo></SampleInfo><SampleRow>H</SampleRow><SamplePlate>1</SamplePlate><WellType>WASH</WellType><Concentration>-1</Concentration><ConcentrationUnits>µg/ml</ConcentrationUnits><MolarConcentration>-1</MolarConcentration><MolarConcUnits>nM</MolarConcUnits><MolecularWeight>-1</MolecularWeight><Temperature>30</Temperature><StartTime>1549156</StartTime><AssayTime>600</AssayTime></CommonData><FlowRate>1000</FlowRate><StepType>DISASSOC</StepType><StepName>Dissociation</StepName><StepStatus>OK</StepStatus><ActualTime>600.001</ActualTime><CycleTime>0.2</CycleTime><AssayXData Points="3000">s5m4RBmguESIprhE5qy4RE2zuES7ubhEGcC4RIjGuETmzLhETdO4RLvZuEQZ4LhEiOa4RObs
uERN87hEs/m4RCIAuUSIBrlE5gy5RFUTuUS7GblEGSC5RIAmuUTmLLlEVTO5RLM5uUQiQLlE
gEa5ROZMuURNU7lEs1m5RCJguUSAZrlE5my5RFVzuUSzeblEIoC5RIiGuUTujLlETZO5RLuZ
uUQZoLlEgKa5ROasuURNs7lEu7m5RCLAuUSIxrlE7sy5RFXTuUSz2blEGeC5RIDmuUTu7LlE
VfO5RLv5uUQZALpEiAa6ROYMukRVE7pEsxm6RBkgukSAJrpE5iy6RE0zukS7ObpEGUC6RIBG
ukTuTLpETVO6RLNZukQqYLpEiGa6RO5sukRNc7pEu3m6RCKAukSAhrpE5oy6RFWTukS7mbpE
IqC6RICmukTmrLpETbO6RLu5ukQiwLpEiMa6RObMukRN07pEs9m6RCLgukSI5rpE5uy6RFXz
ukS7+bpEIgC7RIAGu0TuDLtEVRO7RLsZu0QZILtEgCa7ROYsu0RVM7tEszm7RBlAu0SARrtE
5ky7RFVTu0S7WbtEGWC7RIhmu0T3bLtETXO7RLt5u0QZgLtEiIa7RO6Mu0RNk7tEu5m7RBmg
u0SAprtE7qy7RE2zu0SzubtEIsC7RIjGu0TuzLtETdO7RLPZu0QZ4LtEgOa7RO7su0RN87tE
s/m7RBkAvESABrxE5gy8RE0TvES7GbxEGSC8RIgmvETmLLxEVTO8RLs5vEQiQLxEiEa8RO5M
vERNU7xEs1m8RBlgvESIZrxE5my8RFVzvESzebxEGYC8RICGvETujLxEVZO8RLOZvEQZoLxE
iKa8RO6svERVs7xEs7m8RBnAvESAxrxE5sy8RFXTvES72bxEIuC8RIjmvETm7LxETfO8RLv5
vEQZAL1EiAa9ROYMvURVE71Esxm9RBkgvUSAJr1E7iy9RFUzvUSzOb1EGUC9RIBGvUTuTL1E
VVO9RLNZvUQZYL1EgGa9ROZsvURNc71Es3m9RCKAvUSAhr1E5oy9RFWTvUSzmb1EIqC9RICm
vUTurL1ETbO9RLu5vUQiwL1EgMa9RO7MvURN071Es9m9RBngvUSI5r1E5uy9RFXzvUSz+b1E
GQC+RIAGvkTmDL5EVRO+RLsZvkQiIL5EgCa+ROYsvkRNM75Euzm+RCJAvkSQRr5E5ky+RFVT
vkS7Wb5EGWC+RIhmvkTubL5EVXO+RLN5vkQZgL5EiIa+RO6MvkRNk75Eu5m+RBmgvkSIpr5E
5qy+RE2zvkSzub5EGcC+RIDGvkTmzL5ETdO+RLvZvkQi4L5EiOa+RObsvkRV875Es/m+RCIA
v0SABr9E7gy/RE0Tv0SzGb9EGSC/RIAmv0TuLL9EVTO/RLs5v0QZQL9EgEa/ROZMv0RVU79E
s1m/RBlgv0SAZr9E7my/RFVzv0Szeb9EGYC/RICGv0TujL9ETZO/RLOZv0QZoL9EgKa/ROas
v0RNs79Eu7m/RBnAv0SIxr9E5sy/RFXTv0S72b9EGeC/RIDmv0Tu7L9ETfO/RLv5v0QZAMBE
iAbAROYMwERNE8BEuxnARCIgwESAJsBE5izARE0zwES7OcBEIkDARIhGwETuTMBEVVPARLNZ
wEQZYMBEiGbARO5swERNc8BEs3nARCqAwESAhsBE5ozARE2TwESzmcBEIqDARIimwETmrMBE
VbPARLu5wEQiwMBEgMbARObMwERV08BEs9nARCLgwESI5sBE5uzARE3zwES7+cBEGQDBRIgG
wUTuDMFETRPBRLsZwUQqIMFEgCbBRO4swURdM8FEuznBRBlAwUSARsFE7kzBRE1TwUS7WcFE
KmDBRIBmwUTubMFEXXPBRLt5wUQZgMFEiIbBROaMwURNk8FEs5nBRCKgwUSApsFE7qzBRFWz
wUSzucFEGcDBRIDGwUTuzMFETdPBRLvZwUQZ4MFEiObBRO7swURV88FEu/nBRBkAwkSIBsJE
5gzCRFUTwkSzGcJEIiDCRIAmwkTmLMJEVTPCRLM5wkQZQMJEiEbCRO5MwkRVU8JEs1nCRBlg
wkSAZsJE5mzCRE1zwkS7ecJEIoDCRIiGwkTujMJETZPCRLOZwkQioMJEgKbCROaswkRVs8JE
u7nCRBnAwkSAxsJE5szCRE3TwkS72cJEGeDCRIjmwkTu7MJEVfPCRLv5wkQiAMNEgAbDROYM
w0RNE8NEuxnDRBkgw0SAJsNE5izDRFUzw0SzOcNEGUDDRIBGw0TuTMNEVVPDRLNZw0QZYMNE
iGbDROZsw0RVc8NEs3nDRCKAw0SAhsNE7ozDRE2Tw0S7mcNEGaDDRICmw0TurMNEVbPDRLO5
w0QiwMNEgMbDRO7Mw0RN08NEu9nDRCLgw0SA5sNE5uzDRE3zw0S7+cNEIgDERIAGxETmDMRE
TRPERLsZxEQiIMREiCbERO4sxERVM8REsznERBlAxESARsRE7kzERE1TxESzWcREGWDERIBm
xETmbMREVXPERLN5xEQigMREgIbERO6MxERNk8REs5nERCKgxESQpsRE5qzERE2zxES7ucRE
IsDERIDGxETuzMRETdPERLvZxEQi4MREkObERObsxERN88REs/nERCIAxUSABsVE7gzFRE0T
xUSzGcVEIiDFRIgmxUTmLMVEVTPFRLM5xUQiQMVEiEbFROZMxURVU8VEu1nFRCJgxUSIZsVE
7mzFRE1zxUS7ecVEGYDFRIiGxUTmjMVETZPFRLOZxUQZoMVEiKbFROasxURVs8VEs7nFRCLA
xUSAxsVE5szFRE3TxUS72cVEIuDFRIjmxUTm7MVEVfPFRLv5xUQiAMZEgAbGRO4MxkRNE8ZE
uxnGRCIgxkSAJsZE7izGRE0zxkSzOcZEGUDGRIBGxkTmTMZETVPGRLtZxkQiYMZEgGbGRO5s
xkRVc8ZEu3nGRBmAxkSIhsZE7ozGRE2TxkSzmcZEIqDGRIimxkTmrMZETbPGRLO5xkQiwMZE
iMbGRObMxkRN08ZEs9nGRBngxkSI5sZE5uzGRE3zxkS7+cZEIgDHRIgGx0TuDMdEVRPHRLMZ
x0QZIMdEiCbHROYsx0RVM8dEuznHRCJAx0SIRsdE7kzHRE1Tx0SzWcdEImDHRIhmx0TmbMdE
VXPHRLt5x0QigMdEiIbHROaMx0RVk8dEu5nHRBmgx0SIpsdE7qzHRE2zx0S7ucdEIsDHRIDG
x0TmzMdEVdPHRLPZx0QZ4MdEgObHRO7sx0RV88dEs/nHRBkAyESIBshE7gzIRFUTyES7GchE
IiDIRIgmyETuLMhEVTPIRLs5yEQiQMhEiEbIRO5MyERNU8hEu1nIRCpgyESIZshE5mzIRE1z
yES7echEIoDIRIiGyETmjMhEVZPIRLuZyEQioMhEiKbIROasyERVs8hEu7nIRCLAyESIxshE
7szIRFXTyES72chEGeDIRIDmyETm7MhEVfPIRLv5yEQZAMlEgAbJRO4MyURVE8lEuxnJRCIg
yUSIJslE7izJRE0zyUS7OclEIkDJRIBGyUTmTMlETVPJRLNZyUQiYMlEgGbJRO5syURNc8lE
u3nJRBmAyUSIhslE7ozJRE2TyUS7mclEGaDJRIimyUTmrMlETbPJRLO5yUQiwMlEgMbJRObM
yURV08lEs9nJRBngyUSI5slE5uzJRE3zyUS7+clEIgDKRIgGykTmDMpEVRPKRLsZykQiIMpE
iCbKROYsykRNM8pEuznKRBlAykSIRspE5kzKRE1TykS7WcpEImDKRIhmykTubMpEVXPKRLt5
ykQigMpEiIbKRO6MykRNk8pEu5nKRCKgykSApspE5qzKRE2zykS7ucpEGcDKRIjGykTmzMpE
VdPKRLvZykQZ4MpEiObKRO7sykRN88pEu/nKRBkAy0SABstE5gzLRE0Ty0SzGctEIiDLRIAm
y0TuLMtEVTPLRLs5y0QiQMtEgEbLRO5My0RNU8tEs1nLRBlgy0SAZstE7mzLRFVzy0SzectE
GYDLRICGy0TmjMtEVZPLRLuZy0QioMtEgKbLRO6sy0RNs8tEu7nLRBnAy0SIxstE7szLRFXT
y0Sz2ctEIuDLRIDmy0Tu7MtEXfPLRLP5y0QiAMxEiAbMROYMzERNE8xEuxnMRCIgzESIJsxE
7izMRE0zzESzOcxEIkDMRIBGzETmTMxETVPMRLNZzEQiYMxEiGbMRO5szERNc8xEu3nMRCKA
zESAhsxE5ozMRFWTzES7mcxEGaDMRICmzETurMxEVbPMRLu5zEQZwMxEiMbMRObMzERN08xE
s9nMRCLgzESI5sxE5uzMRFXzzESz+cxEGQDNRIAGzUTmDM1ETRPNRLsZzUQZIM1EiCbNRO4s
zURNM81EuznNRCJAzUSIRs1E7kzNRE1TzUSzWc1EImDNRIBmzUTubM1EVXPNRLN5zUQZgM1E
gIbNROaMzURNk81Es5nNRBmgzUSIps1E5qzNRE2zzUSzuc1EIsDNRIDGzUTmzM1EVdPNRLvZ
zUQZ4M1EiObNRO7szURN881Es/nNRBkAzkSABs5E5gzORFUTzkS7Gc5EGSDORIAmzkTmLM5E
VTPORLM5zkQZQM5EiEbORO5MzkRVU85Eu1nORCJgzkSIZs5E7mzORFVzzkSzec5EGYDORICG
zkTujM5ETZPORLuZzkQZoM5EgKbORO6szkRNs85Es7nORCLAzkSIxs5E7szORE3TzkS72c5E
IuDORIDmzkTm7M5ETfPORLP5zkQqAM9EgAbPRO4Mz0RNE89EuxnPRCIgz0SIJs9E7izPRE0z
z0S7Oc9EIkDPRIBGz0TuTM9ETVPPRLtZz0QZYM9EiGbPROZsz0RVc89Eu3nPRCKAz0SAhs9E
5ozPRFWTz0S7mc9EGaDPRIimz0TmrM9EVbPPRLu5z0QiwM9EgMbPRO7Mz0RN089Eu9nPRBng
z0SI5s9E5uzPRE3zz0S7+c9EIgDQRIAG0ETuDNBEXRPQRLMZ0EQiINBEgCbQRO4s0ERVM9BE
sznQRBlA0ESIRtBE5kzQRFVT0ES7WdBEGWDQRIBm0ETubNBETXPQRLN50EQZgNBEiIbQRO6M
0ERNk9BEu5nQRCKg0ESAptBE5qzQRFWz0ES7udBEIsDQRIDG0ETmzNBETdPQRLvZ0EQZ4NBE
gObQRObs0ERN89BEu/nQRCIA0USIBtFE7gzRRFUT0USzGdFEIiDRRIgm0UTuLNFETTPRRLs5
0UQiQNFEgEbRROZM0URNU9FEu1nRRCJg0USAZtFE5mzRRFVz0USzedFEIoDRRICG0UTujNFE
VZPRRLuZ0UQioNFEiKbRRO6s0URVs9FEu7nRRBnA0USIxtFE5szRRE3T0USz2dFEIuDRRIDm
0UTu7NFETfPRRLP50UQiANJEiAbSROYM0kRVE9JEuxnSRCIg0kSIJtJE5izSRE0z0kS7OdJE
IkDSRIBG0kTmTNJEVVPSRLNZ0kQZYNJEiGbSROZs0kRVc9JEs3nSRBmA0kSAhtJE5ozSRE2T
0kS7mdJEIqDSRICm0kTmrNJEVbPSRLu50kQZwNJEgMbSRO7M0kRN09JEu9nSRBng0kSI5tJE
5uzSRF3z0kSz+dJEIgDTRIgG00TuDNNETRPTRLsZ00QiINNEiCbTROYs00RNM9NEuznTRBlA
00SIRtNE5kzTRFVT00S7WdNEKmDTRIBm00TubNNEVXPTRLt500QZgNNEiIbTROaM00RVk9NE
s5nTRBmg00SIptNE5qzTRE2z00S7udNEIsDTRIjG00TmzNNEVdPTRLvZ00Qi4NNEiObTRObs
00RV89NEu/nTRCIA1ESABtRE5gzURE0T1ESzGdREIiDURIAm1ETmLNREVTPURLs51EQZQNRE
iEbUROZM1ERNU9REs1nURCJg1ESIZtRE7mzURFVz1ES7edREIoDURICG1ETmjNRETZPURLuZ
1EQioNREgKbURO6s1ERVs9REs7nURBnA1ESAxtRE7szURFXT1ES72dREGeDURIDm1ETm7NRE
TfPURLv51EQZANVEgAbVRPcM1URVE9VEsxnVRBkg1USAJtVE7izVRFUz1USzOdVEIkDVRIBG
1UTuTNVEVVPVRLtZ1UQZYNVEiGbVROZs1URNc9VEu3nVRBmA1USAhtVE7ozVRE2T1USzmdVE
IqDVRIim1UTurNVEVbPVRLu51UQZwNVEiMbVRO7M1URN09VEs9nVRBng1USI5tVE7uzVRE3z
1US7+dVEGQDWRIAG1kTuDNZETRPWRLsZ1kQZINZEiCbWRO4s1kRVM9ZEuznWRCJA1kSIRtZE
5kzWRE1T1kSzWdZEImDWRIhm1kTmbNZEVXPWRLN51kQigNZEiIbWROaM1kRNk9ZEu5nWRBmg
1kSIptZE5qzWRE2z1kS7udZEIsDWRIDG1kTmzNZEVdPWRLPZ1kQZ4NZEgObWRObs1kRV89ZE
u/nWRCIA10SABtdE5gzXRE0T10S7GddEGSDXRIAm10TuLNdEVTPXRLs510QZQNdEgEbXRO5M
10RVU9dEu1nXRCJg10SIZtdE7mzXRE1z10S7eddEIoDXRICG10TujNdETZPXRLOZ10QZoNdE
iKbXROas10RNs9dEs7nXRCLA10SAxtdE7szXRE3T10S72ddEGeDXRIDm10Tu7NdETfPXRLP5
10QiANhEiAbYRO4M2ERNE9hEuxnYRBkg2ESAJthE7izYRFUz2ES7OdhEIkDYRJBG2ETuTNhE
TVPYRLNZ2EQZYNhEgGbYROZs2ERNc9hEs3nYRBmA2ESIhthE5ozYRFWT2ES7mdhEIaDYRICm
2ETvrNhETbPYRLu52EQZwNhEiMbYRObM2ERN09hEu9nYRCHg2ESI5thE5uzYRFXz2ES7+dhE
IQDZRIAG2UTmDNlETRPZRLMZ2UQZINlEiCbZROYs2URVM9lEuznZRBlA2USARtlE70zZRE1T
2USzWdlEGWDZRIBm2UTvbNlEVXPZRLN52UQZgNlEiIbZRO+M2URNk9lEu5nZRBmg2USIptlE
5qzZRE2z2US7udlEGcDZRIjG2UTmzNlETdPZRLPZ2UQZ4NlEiObZRO/s2URV89lEs/nZRBkA
2kSABtpE7wzaRFUT2kSzGdpEGSDaRIgm2kTvLNpETTPaRLs52kQZQNpEgEbaRO9M2kRNU9pE
s1naRCFg2kSIZtpE5mzaRE1z2kS7edpEGYDaRIiG2kTmjNpETZPaRLuZ2kQZoNpEiKbaROas
2kRVs9pEs7naRBnA2kSIxtpE78zaRE3T2kSz2dpEGeDaRIjm2kTm7NpEVfPaRLv52kQhANtE
iAbbROYM20RVE9tEuxnbRBkg20SIJttE7yzbRFUz20SzOdtEIUDbRIBG20TmTNtEVVPbRLtZ
20QZYNtEkGbbRO9s20RNc9tEs3nbRBmA20SAhttE74zbRE2T20S7mdtEGaDbRICm20TvrNtE
TbPbRLu520QhwNtEiMbbRObM20RN09tEu9nbRCHg20SI5ttE7+zbRFXz20Sz+dtEKgDcRIAG
3ETmDNxETRPcRLMZ3EQZINxEiCbcRO8s3ERNM9xEuzncRBlA3ESIRtxE5kzcRE1T3ES7WdxE
IWDcRIBm3ETmbNxETXPcRLt53EQhgNxEgIbcROaM3ERVk9xEs5ncRBmg3ESAptxE5qzcRE2z
3ESzudxEGcDcRIDG3ETmzNxEVdPcRLvZ3EQh4NxEiObcRObs3ERN89xEu/ncRCEA3USABt1E
5gzdRFUT3US7Gd1EISDdRIAm3UTmLN1ETTPdRLs53UQqQN1EkEbdROZM3URNU91Es1ndRCFg
3USIZt1E72zdRE1z3US7ed1EGYDdRICG3UT3jN1EVZPdRLuZ3UQZoN1EgKbdROas3URds91E
u7ndRBnA3USIxt1E78zdRFXT3US72d1EIeDdRIjm3UTm7N1ETfPdRLP53UQZAN5EkAbeROYM
3kRNE95EuxneRCEg3kSAJt5E7yzeRFUz3kS7Od5EGUDeRIhG3kTmTN5ETVPeRLtZ3kQZYN5E
iGbeROZs3kRNc95Es3neRBmA3kSAht5E74zeRE2T3kSzmd5EGaDeRIim3kTmrN5ETbPeRLu5
3kQhwN5EgMbeRObM3kRN095Es9neRBng3kSI5t5E5uzeRFXz3kS7+d5EIQDfRIgG30TvDN9E
VRPfRLsZ30QZIN9EgCbfRO8s30RdM99EsznfRCFA30SIRt9E5kzfRE1T30SzWd9EGWDfRIBm
30TvbN9EVXPfRLN530QhgN9EgIbfRO+M30Rdk99Es5nfRBmg30SIpt9E76zfRE2z30S7ud9E
IcDfRIDG30TvzN9EVdPfRLPZ30QZ4N9EgObfRObs30RN899Eu/nfRBkA4ESIBuBE7wzgRE0T
4ES7GeBEGSDgRJAm4ET3LOBEVTPgRLM54EQhQOBEgEbgROZM4ERVU+BEu1ngRCFg4ESIZuBE
5mzgRFVz4ESzeeBEGYDgRIiG4ETmjOBETZPgRLuZ4EQZoOBEiKbgRO+s4ERVs+BEu7ngRCHA
4ESAxuBE5szgRFXT4ES72eBEIeDgRIjm4ETm7OBETfPgRLP54EQhAOFEgAbhROYM4URNE+FE
uxnhRBkg4USIJuFE5izhRFUz4US7OeFEIUDhRIhG4UTvTOFEVVPhRLtZ4UQhYOFEgGbhROZs
4URVc+FEu3nhRCGA4USAhuFE74zhRE2T4UTDmeFEGaDhRIim4UTmrOFEVbPhRLu54UQZwOFE
gMbhRO/M4URN0+FEu9nhRBng4USA5uFE5uzhRE3z4US7+eFEIQDiRIgG4kTvDOJEVRPiRLMZ
4kQqIOJEiCbiROYs4kRNM+JEuzniRCpA4kSIRuJE5kziRE1T4kS7WeJEGWDiRIBm4kTvbOJE
TXPiRLt54kQZgOJEgIbiRO+M4kRdk+JEs5niRBmg4kSIpuJE5qziRE2z4kSzueJEGcDiRIjG
4kTmzOJEVdPiRLvZ4kQZ4OJEgObiRObs4kRN8+JEu/niRCEA40SABuNE7wzjRE0T40SzGeNE
GSDjRIgm40TmLONETTPjRLs540QhQONEgEbjRO9M40RNU+NEs1njRCFg40SAZuNE72zjRFVz
40SzeeNEGYDjRIiG40TmjONEVZPjRLuZ40QhoONEgKbjRO+s40RVs+NEu7njRCHA40SIxuNE
78zjRFXT40S72eNEIeDjRIjm40Tm7ONEVfPjRLv540QZAOREgAbkRO8M5ERNE+REuxnkRBkg
5ESAJuRE5izkRE0z5ES7OeREIUDkRIhG5ETvTOREVVPkRLtZ5EQhYOREiGbkROZs5ERVc+RE
u3nkRCGA5ESIhuRE5ozkRFWT5ESzmeREGaDkRICm5ETmrOREVbPkRLO55EQZwOREgMbkRO/M
5ERN0+REu9nkRBng5ESA5uRE5uzkRFXz5ESz+eREGQDlRJAG5UTvDOVETRPlRLsZ5UQhIOVE
gCblROYs5URVM+VEsznlRCFA5USIRuVE70zlRFVT5US7WeVEGWDlRIhm5UTmbOVEVXPlRLt5
5UQqgOVEgIblRO+M5URNk+VEu5nlRBmg5USApuVE5qzlRFWz5US7ueVEIcDlRIjG5UTvzOVE
VdPlRLvZ5UQh4OVEiOblRObs5URV8+VEu/nlRCEA5kSIBuZE5gzmRFUT5kSzGeZEGSDmRIAm
5kTvLOZEVTPmRLs55kQZQOZEiEbmRO9M5kRVU+ZEs1nmRBlg5kSIZuZE72zmRFVz5kSzeeZE
GYDmRICG5kTvjOZEVZPmRLOZ5kQhoOZEgKbmRO+s5kRVs+ZEu7nmRCHA5kSIxuZE5szmRE3T
5kSz2eZEGeDmRIjm5kTv7OZETfPmRLv55kQhAOdEgAbnROYM50RVE+dEuxnnRBkg50SAJudE
7yznRFUz50S7OedEGUDnRIBG50TvTOdETVPnRLtZ50QhYOdEiGbnROZs50RNc+dEu3nnRCGA
50SAhudE5oznRFWT50SzmedEIaDnRICm50TmrOdEVbPnRLu550QhwOdEiMbnRO/M50RV0+dE
u9nnRBng50SQ5udE5uznRE3z50S7+edEIQDoRIgG6ETmDOhEVRPoRLMZ6EQZIOhEgCboRO8s
6ERNM+hEsznoRCFA6ESARuhE90zoRE1T6ESzWehEGWDoRIhm6ETmbOhETXPoRLt56EQhgOhE
iIboROaM6ERVk+hEu5noRBmg6ESApuhE5qzoRFWz6ES7uehEIcDoRIjG6ET3zOhETdPoRLvZ
6EQh4OhEiOboRO/s6ERN8+hEu/noRBkA6USIBulE5gzpRFUT6USzGelEGSDpRIAm6UTmLOlE
VTPpRLs56UQZQOlEiEbpROZM6URNU+lEs1npRBlg6USAZulE5mzpRFVz6US7eelEIYDpRICG
6UTmjOlETZPpRLOZ6UQZoOlEgKbpRO+s6URVs+lEu7npRCHA6USIxulE78zpRE3T6USz2elE
GeDpRIjm6UTv7OlETfPpRLP56UQZAOpEgAbqRO8M6kRVE+pEuxnqRCEg6kSIJupE7yzqRE0z
6kSzOepEGUDqRIhG6kTvTOpEVVPqRLNZ6kQZYOpEiGbqRO9s6kRVc+pEs3nqRCGA6kSIhupE
74zqRE2T6kS7mepEGaDqRIim6kTvrOpEVbPqRLO56kQZwOpEiMbqRObM6kRN0+pEs9nqRCHg
6kSI5upE7+zqRE3z6kS7+epEGQDrRIgG60TvDOtEVRPrRLsZ60QZIOtEiCbrROYs60RVM+tE
uznrRCFA60SARutE70zrRE1T60S7WetEIWDrRIBm60TvbOtEVXPrRLt560QhgOtEgIbrROaM
60RVk+tEu5nrRCGg60SAputE76zrRE2z60S7uetEGcDrRIjG60TmzOtEVdPrRLPZ60QZ4OtE
iObrRO/s60RV8+tEu/nrRBkA7ESABuxE7wzsRE0T7ES7GexEGSDsRIAm7ETmLOxEVTPsRLM5
7EQhQOxEiEbsROZM7ERNU+xEu1nsRBlg7ESIZuxE5mzsRE1z7ES7eexEGYDsRICG7ETvjOxE
TZPsRLOZ7EQZoOxEgKbsRO+s7ERVs+xEu7nsRCHA7ESIxuxE78zsRE3T7ESz2exEGeDsRIDm
7ETm7OxEVfPsRLP57EQZAO1EgAbtRO8M7URNE+1EuxntRBkg7USIJu1E7yztRE0z7US7Oe1E
IUDtRIBG7UTvTO1ETVPtRLtZ7UQZYO1EiGbtRO9s7URNc+1Es3ntRCGA7USAhu1E74ztRFWT
7US7me1EGaDtRIim7UTvrO1ETbPtRLu57UQZwO1EiMbtRObM7URV0+1Es9ntRCHg7USI5u1E
5uztRE3z7US7+e1EIQDuRIAG7kTmDO5EVRPuRLsZ7kQhIO5EgCbuROYs7kRNM+5EsznuRCFA
7kSIRu5E5kzuRFVT7kSzWe5EIWDuRIBm7kTvbO5ETXPuRLt57kQZgO5EgIbuROaM7kRNk+5E
u5nuRCGg7kSIpu5E5qzuRFWz7kS7ue5EIcDuRIjG7kTmzO5ETdPuRLvZ7kQh4O5EgObuRObs
7kRV8+5Eu/nuRCEA70SABu9E7wzvRFUT70SzGe9EGSDvRIgm70TmLO9EVTPvRLs570QZQO9E
gEbvROZM70RNU+9Es1nvRCFg70SIZu9E5mzvRFVz70S7ee9EKoDvRICG70TmjO9EVZPvRLuZ
70QZoO9EgKbvROas70RNs+9Es7nvRBnA70SAxu9E5szvRE3T70Sz2e9EGeDvRIDm70Tv7O9E
TfPvRLv570QZAPBEgAbwRO8M8ERVE/BEwxnwRCEg8ESIJvBE5izwRFUz8ES7OfBEGUDwRIBG
8ETmTPBETVPwRLNZ8EQhYPBEgGbwROZs8ERVc/BEu3nwRCGA8ESAhvBE5ozwRE2T8ESzmfBE
GaDwRICm8ETvrPBEVbPwRLO58EQZwPBEgMbwRObM8ERV0/BEs9nwRBng8ESA5vBE7+zwRE3z
8ES7+fBEGQDxRIAG8UTvDPFETRPxRLsZ8UQhIPFEiCbxRO8s8URNM/FEsznxRBlA8USARvFE
5kzxRE1T8USzWfFEGWDxRIhm8UTvbPFETXPxRLN58UQhgPFEiIbxROaM8URVk/FEu5nxRBmg
8USIpvFE76zxRFWz8USzufFEGcDxRIDG8UTmzPFETdPxRLPZ8UQh4PFEiObxRObs8URN8/FE
s/nxRBkA8kSIBvJE5gzyRE0T8kSzGfJEISDyRIgm8kTmLPJEVTPyRLs58kQZQPJEgEbyROZM
8kRNU/JEs1nyRBlg8kSIZvJE5mzyRE1z8kS7efJEIYDyRIiG8kTvjPJEVZPyRLOZ8kQZoPJE
gKbyRO+s8kRNs/JEs7nyRBnA8kSAxvJE78zyRE3T8kS72fJEGeDyRIjm8kTv7PJEVfPyRLP5
8kQZAPNEgAbzROYM80RVE/NEuxnzRBkg80SIJvNE5izzRFUz80S7OfNEIUDzRIBG80TmTPNE
VVPzRLNZ80QZYPNEiGbzROZs80RNc/NEu3nzRBmA80SIhvNE5ozzRE2T80SzmfNEGaDzRIim
80TmrPNEVbPzRLO580QhwPNEiMbzRO/M80RV0/NEs9nzRBng80SI5vNE5uzzRFXz80Sz+fNE
IQD0RIAG9ETmDPRETRP0RLMZ9EQZIPREiCb0RO8s9ERVM/REszn0RBlA9ESARvRE5kz0RFVT
9ES7WfREGWD0RIhm9ETvbPRETXP0RLt59EQhgPREgIb0RO+M9ERNk/REu5n0RCGg9ESIpvRE
5qz0RFWz9ESzufREGcD0RIDG9ETmzPRETdP0RLvZ9EQZ4PREiOb0RPfs9ERV8/REu/n0RCEA
9USIBvVE7wz1RFUT9USzGfVEISD1RIAm9UTmLPVEVTP1RLs59UQhQPVEgEb1RO9M9URNU/VE
s1n1RBlg9USIZvVE72z1RE1z9US7efVEIYD1RICG9UTmjPVETZP1RLuZ9UQZoPVEiKb1ROas
9URNs/VEu7n1RBnA9USIxvVE5sz1RFXT9US72fVEIeD1RIjm9UTm7PVEVfP1RLP59UQZAPZE
iAb2ROYM9kRVE/ZEuxn2RBkg9kSAJvZE7yz2RE0z9kSzOfZEIUD2RIBG9kTmTPZETVP2RLNZ
9kQhYPZEiGb2ROZs9kRVc/ZEs3n2RBmA9kSAhvZE74z2RFWT9kSzmfZEGaD2RIim9kTmrPZE
TbP2RLu59kQZwPZEgMb2RObM9kRV0/ZEs9n2RCHg9kSI5vZE5uz2RFXz9kSz+fZEIQD3RIAG
90TvDPdETRP3RLMZ90QZIPdEiCb3RO8s90RNM/dEszn3RBlA90SARvdE5kz3RE1T90S7WfdE
GWD3RIhm90TmbPdETXP3RLN590QhgPdEiIb3ROaM90RVk/dEs5n3RCGg90SIpvdE76z3RFWz
90SzufdEGcD3RIDG90TmzPdEVdP3RLPZ90Qh4PdEgOb3RO/s90RN8/dEs/n3RCEA+ESIBvhE
5gz4RFUT+ES7GfhEISD4RIgm+ETvLPhEVTP4RLM5+EQZQPhEiEb4RO9M+ERNU/hEs1n4RBlg
+ESAZvhE72z4RE1z+ES7efhEGYD4RICG+ETvjPhETZP4RLOZ+EQZoPhEiKb4ROas+ERVs/hE
s7n4RBnA+ESIxvhE5sz4RFXT+ES72fhEGeD4RIDm+ETv7PhETfP4RLP5+EQZAPlEgAb5ROYM
+URNE/lEsxn5RCEg+USIJvlE7yz5RFUz+US7OflEGUD5RIBG+UTmTPlETVP5RLNZ+UQhYPlE
gGb5ROZs+URVc/lEs3n5RBmA+USAhvlE5oz5RFWT+US7mflEIaD5RICm+UTmrPlEVbP5RLu5
+UQhwPlEgMb5RObM+URN0/lEu9n5RBng+USA5vlE7+z5RFXz+US7+flEGQD6RIAG+kTmDPpE
VRP6RLMZ+kQZIPpEgCb6RO8s+kRNM/pEuzn6RBlA+kSARvpE70z6RE1T+kS7WfpEGWD6RIBm
+kTmbPpEVXP6RLt5+kQZgPpEgIb6ROaM+kRVk/pEs5n6RBmg+kSApvpE5qz6RE2z+kSzufpE
GcD6RIDG+kTvzPpETdP6RLPZ+kQZ4PpEgOb6RO/s+kRV8/pEu/n6RCEA+0SABvtE7wz7RFUT
+0SzGftEISD7RIAm+0TmLPtETTP7RLs5+0QZQPtEiEb7RO9M+0RNU/tEu1n7RBlg+0SIZvtE
5mz7RE1z+0SzeftEIYD7RIiG+0TvjPtETZP7RLOZ+0QZoPtEgKb7RO+s+0RNs/tEu7n7RBnA
+0SIxvtE5sz7RFXT+0Sz2ftEIeD7RIjm+0Tv7PtETfP7RMP5+0QZAPxEgAb8RO8M/ERVE/xE
sxn8RBkg/ESIJvxE5iz8RE0z/ES7OfxEGUD8RIhG/ETmTPxETVP8RLNZ/EQqYPxEiGb8RO9s
/ERVc/xEu3n8RBmA/ESAhvxE74z8RFWT/ES7mfxEGaD8RICm/ETmrPxEVbP8RLu5/EQZwPxE
gMb8RObM/ERN0/xEw9n8RBng/ESI5vxE7+z8RFXz/ES7+fxEIQD9RIgG/UTvDP1ETRP9RLsZ
/UQhIP1EiCb9ROYs/URNM/1Euzn9RBlA/USIRv1E5kz9RE1T/USzWf1EIWD9RIBm/UTmbP1E
TXP9RLN5/UQZgP1EgIb9ROaM/URVk/1Es5n9RCGg/USIpv1E76z9RFWz/US7uf1EGcD9RIjG
/UTvzP1EVdP9RLPZ/UQh4P1EgOb9RObs/URV8/1Es/n9RBkA/kSIBv5E5gz+RE0T/kS7Gf5E
ISD+RIAm/kTvLP5EVTP+RLs5/kQZQP5EgEb+ROZM/kRVU/5Es1n+RBlg/kSAZv5E5mz+RFVz
/kSzef5EIYD+RICG/kTmjP5EVZP+RLuZ/kQZoP5EgKb+RO+s/kRVs/5Es7n+RCHA/kSAxv5E
78z+RE3T/kSz2f5EIeD+RIDm/kTm7P5EVfP+RLP5/kQZAP9EiAb/RO8M/0RVE/9Esxn/RCog
/0SAJv9E7yz/RFUz/0S7Of9EIUD/RIhG/0TmTP9EVVP/RLtZ/0QZYP9EgGb/ROZs/0RNc/9E
s3n/RBmA/0SAhv9E5oz/RE2T/0Szmf9EGaD/RICm/0TmrP9EVbP/RLu5/0QhwP9EgMb/RO/M
/0RV0/9Eu9n/RCHg/0SA5v9E7+z/RFXz/0Sz+f9EDAAARUADAEV3BgBFqgkARd0MAEUMEABF
QBMARXcWAEWmGQBF2RwARRAgAEVEIwBFdyYARaopAEXdLABFDDAARUAzAEV3NgBFpjkARdk8
AEUQQABFREMARXJGAEWuSQBF3UwARQxQAEVEUwBFd1YARapZAEXdXABFDGAARURjAEVyZgBF
qmkARd1sAEUQcABFRHMARXJ2AEWqeQBF3XwARQyAAEVEgwBFcoYARaqJAEXdjABFDJAARUCT
AEV3lgBFqpkARdmcAEUMoABFQKMARXKmAEWqqQBF2awARQywAEVAswBFd7YARaq5AEXZvABF
EMAARUDDAEVyxgBFqskARdnMAEUQ0ABFQNMARXLWAEWm2QBF3dwARRDgAEVE4wBFd+YARabp
AEXZ7ABFDPAARUTzAEV39gBFpvkARdn8AEUQAAFFQAMBRXcGAUWqCQFF3QwBRQwQAUVEEwFF
chYBRaoZAUXZHAFFDCABRUAjAUV3JgFFqikBRdksAUUMMAFFQDMBRXc2AUWqOQFF2TwBRRBA
AUVEQwFFckYBRapJAUXZTAFFDFABRUBTAUVyVgFFplkBRd1cAUUQYAFFQGMBRXdmAUWmaQFF
3WwBRQxwAUVAcwFFcnYBRap5AUXZfAFFEIABRUSDAUV3hgFFpokBRd2MAUUMkAFFRJMBRXKW
AUWqmQFF3ZwBRQygAUVEowFFcqYBRaqpAUXdrAFFELABRUSzAUVytgFFprkBRd28AUUQwAFF
QMMBRXLGAUWqyQFF</AssayXData><AssayYData Points="3000">OGg8QOtwPECFhzxACnQ8QH6LPECbYzxAdHc8QBFDPEAzczxAC608QNyVPEDYqzxAWzo8QDlD
PEB7oTxAiac8QEM5PECpyDxABqE8QGyYPEBFjzxArnI8QKR4PEDzbDxA3WE8QNJdPED6HzxA
8kc8QLaTPEATkjxAvFE8QBBsPED6RzxAJbI8QB9APEAlnTxA6k08QKtbPEBBazxAzkw8QEg9
PEDebTxAVj88QCZmPEC4ojxAy148QImAPEB4ezxAo2o8QGmoPEA5ZzxAe4M8QDZZPECnYjxA
60U8QJkKPEApXDxA2DM8QMZzPEAMKTxAwvk7QOo5PEDuPjxASpg8QD1gPEChPDxAEH88QAFB
PED9GzxAiDM8QHpnPEBBRzxAIXU8QPFTPEBAODxAsj88QEozPEA1LjxAej88QPEZPEAKTTxA
7Bk8QIFHPEAHYzxAfmM8QIQXPEC5RDxADGg8QKlFPEBSATxAgig8QMEIPEC8WDxAGPg7QBJ5
PEArJjxAAP47QBRvPEA6BzxAtRQ8QAs9PEBiETxAvRc8QOITPED3+DtARHU8QFBRPEDkQTxA
fgg8QNY7PEAeOTxA+Cw8QBM4PECcETxAHys8QLdfPEBsSzxA5Rs8QFaJPEBfLjxAS1E8QGda
PEA/JjxAoCw8QFhOPEApQjxArBY8QI34O0A/XjxANg08QM3/O0C4NjxAz2o8QJztO0DyEDxA
pDY8QCBaPEAaGzxAzx88QD7sO0AFazxA/hA8QGs3PECoHTxAfEg8QO8aPED4HjxAHII8QL8b
PEDc/ztA5xU8QOI9PEDbKTxA5kw8QIIhPEBEKzxAoAQ8QNETPEAWQTxAWB08QBTRO0A4QDxA
ClY8QGk6PECzWjxA4zQ8QH8VPEDNFjxAYC48QAT6O0BA6ztAq0E8QA7ZO0CiGDxARGM8QD0w
PECu9DtAGyI8QHX2O0BCHTxAKAM8QOwhPEBkVzxA+i48QFZDPEAjETxA4x88QJ89PEAzNTxA
oiE8QLvFO0By+DtAyBs8QGpYPEASHDxAjRM8QNESPECoEzxADhU8QJPlO0DTGDxAvlA8QJkh
PEAbMzxALg08QEkGPEAx4jtAAxU8QC5oPECxETxA8Dw8QPDsO0Dh4jtAkDI8QEYoPEDs0jtA
Zfw7QGzkO0CwDjxAuu87QJ0iPEAs/DtAj+g7QFL6O0CrKDxAlv47QNnxO0A5AjxA6A88QJfT
O0CZyztAL907QNjuO0By4jtA6x08QBcBPEBO8TtAtgc8QI0hPEA8ITxAMgM8QIQIPEAtQDxA
Gu07QADKO0DtJDxAwu47QItIPEBs5jtAMRE8QE/+O0CdEzxAowY8QBHFO0A5FTxA48g7QFyt
O0DMHzxADgA8QD/pO0AY4jtAKCE8QPIbPECr2DtAZN07QFT/O0AQJTxAjPg7QB4WPEBRDTxA
U/o7QOIJPEAg8DtAvNQ7QHIpPEC80DtAFwU8QE7LO0BVXDxA4/A7QKHhO0CmDzxA4k48QMb/
O0DFIjxABxA8QPjqO0DW9ztAB907QIPUO0AanDtAuBI8QFH2O0BPAzxAWgI8QAP+O0D7JTxA
VeI7QOdxO0Bv+DtAPO47QH/KO0B20ztAgPw7QNrcO0CnFTxAb9Y7QCfTO0D4tTtA0bQ7QPvj
O0BruTtAadY7QJABPECRATxA/P87QGwCPEAStDtAoxk8QNrfO0DG8TtA0bU7QAPoO0Bn+DtA
gNc7QBrsO0BCjDtAzX07QJHzO0AD4TtAGfA7QB/tO0Bt4TtAQPc7QAcAPEDS3TtA3f87QHTK
O0C8+DtA3uI7QIm5O0B04ztA/f07QD4APEBJ5ztANs07QL2UO0B0CTxABuA7QJXiO0DtKTxA
dK87QG71O0At8jtAcsY7QOnGO0BvrDtAXtI7QNbFO0DP/ztAm4s7QEnpO0Ct2DtA4ME7QBDd
O0CQ8jtAjrY7QBn5O0DdtjtAE8U7QNnkO0Br/jtAFno7QC7IO0CcrztA2cg7QAaWO0CTxDtA
MPg7QCd9O0BMuDtAX8Q7QMicO0ARIzxAA547QJm1O0CEwDtAt4A7QFPAO0BuljtAuuE7QNDn
O0DSwDtA4cg7QGvBO0CrhjtA5aA7QJzAO0BVtjtA8RM8QATiO0AQ7DtA76w7QCPeO0DbsTtA
T587QKrHO0ChmTtAD+A7QP3BO0B/FzxAx287QOt0O0AN2TtAN7Q7QEvhO0AvmjtAcbY7QNXA
O0CJzztAr7c7QCvLO0BSqDtAFcQ7QFDLO0CXgDtA6Xw7QAyzO0BHsTtAELQ7QBTFO0BHDzxA
9KY7QGiQO0DpxjtA28c7QA21O0DOwztAjME7QLXZO0BywztA1rE7QBORO0C3zDtASaY7QPul
O0AT5DtAetU7QJzDO0CyjjtA75c7QC2bO0D+4TtAoYg7QDKtO0DD2jtAb7I7QCK/O0B0nztA
rqc7QK2DO0CDpTtASc07QAzbO0AUojtApaM7QKSgO0CUrDtApLQ7QCOnO0DasztAi6c7QBaz
O0DhoztAVqY7QJHZO0Bt6DtACJY7QIG0O0AhoDtAb6I7QON/O0Dq2TtAyuA7QGaHO0A5vTtA
lbk7QC/IO0BXsTtA3Ao8QCqHO0BW2TtADnc7QHPTO0CttztAU7g7QGS9O0BVoTtA0HA7QD62
O0CmljtAgtU7QPDVO0C9qDtALd07QKaOO0BWoDtAbWY7QLm6O0AogDtAYeo7QHTQO0CroDtA
JeA7QKVzO0DxoDtAdY87QNikO0CG3jtAxHM7QNW7O0DJsztA1WY7QIqwO0D0fjtAurU7QCKI
O0AibztAkpE7QM9PO0DQiztA4uM7QNm3O0AfdjtA/6g7QHCnO0BzaDtAA6Q7QM+4O0AaiztA
Q8Y7QFyUO0AvvDtAuaU7QBX5O0ArvjtA4ms7QCmKO0DHmztAAIM7QEWHO0BfjztAh707QAHK
O0ARgDtAF7k7QPmhO0DzcTtA4Zs7QKyMO0AbujtABZs7QA2MO0AahTtACZE7QHaeO0ALnjtA
HKI7QK6TO0DRcTtApj87QFV9O0CRojtAxqw7QLKDO0AQhTtAoNc7QEVkO0AArDtA7i07QJSa
O0CRZDtAFZA7QJ/0O0D/XTtAQk87QKu2O0AdwjtAVYE7QM6hO0BMljtAYac7QPltO0BemjtA
qtc7QHGRO0DrXjtAg1s7QD9DO0AnYjtA8JQ7QGq5O0BFfDtAf7U7QLJ5O0DRyTtAL1k7QMVc
O0D+QDtACVg7QM9XO0A5cztAuYo7QIBvO0DeyTtATbA7QK6BO0Bk0DtAjkc7QFWcO0BFgjtA
pIM7QBjlO0DmzDtAybI7QO21O0AkjjtA7Zg7QP6bO0A3gTtAgW47QINOO0DFfjtAbpA7QL2n
O0BTvztA46M7QHqyO0A5oDtA7mk7QHGGO0BRZztAeIw7QH+pO0DXdztA8cc7QGGeO0D+VTtA
80c7QKBYO0BSeztA+1Y7QFUnO0BO3ztALJs7QGKMO0DKuztAk3A7QEh3O0CPmztAgYs7QLlh
O0CgXztAAZA7QP55O0BIVztAqG87QI5kO0CQmztADoE7QMNpO0BOpjtAB4o7QHetO0AXoTtA
d3Q7QEK5O0DQWTtA3ng7QMuBO0CCTDtAr0s7QGFCO0AEpDtAc5A7QIhwO0AtnDtAhI87QAGi
O0D6pztAxrY7QC06O0DwfjtA2ow7QOAfO0ARhDtAkFQ7QOGRO0DsUTtAFl07QFqxO0DeLTtA
d1k7QLSGO0CltjtADGs7QEprO0AcmTtATWs7QAFRO0ASqTtA7r07QFZvO0CYqztAO307QPdt
O0BCXTtAbk47QE57O0BHWjtAfYk7QCFIO0DCljtAa5Y7QLh4O0AVRTtAc207QE12O0AMSztA
Oz47QPeSO0AHPTtA/147QH9RO0BWKTtAOK47QDSPO0A1TTtAg4s7QEdaO0AXZDtAyJE7QJqM
O0BFkztAEmU7QEpEO0AcfjtAKko7QOpTO0DPWztAQYE7QKN1O0BPKztAV6U7QNZeO0BpaTtA
v0c7QAV9O0DeNjtA+Xc7QEdmO0BoXztAxns7QFuPO0CimjtA/Vw7QHx9O0DaXTtA/m47QIxs
O0BFTztAg4E7QPZrO0DnhTtAkEg7QKxOO0DApztAZpE7QEslO0BJQDtAHGQ7QJ42O0CQdTtA
ynI7QJlZO0BAhTtAG647QGRxO0AwdTtA93U7QGJDO0BUOztApmA7QD6KO0CUvztAxnU7QOdy
O0B4UTtAYGY7QAs+O0AbIDtAm287QCiFO0AsaTtA2Ik7QLVwO0A7YztArYU7QH4WO0CPbDtA
dmQ7QNdOO0BEUDtAiG47QKRLO0DrTTtAzVo7QKesO0CvPDtAeVY7QLRrO0CEOTtAYqM7QIVm
O0ASfDtACGs7QGVNO0A7fjtANHc7QNAwO0BjbjtAyi07QFZGO0BrtTtAcnE7QCNpO0AdfztA
4j87QFc9O0DFIDtA+Vc7QIgqO0DUbDtAU3I7QKt6O0AmTjtA7mc7QAoxO0BmaTtAjG47QBg5
O0DMajtAHUo7QPl5O0DvYjtAUZY7QL73OkAnfDtAPHA7QGwvO0BqiTtAbHo7QG9qO0BmsDtA
SUg7QNbxOkCWjjtAWmc7QNNJO0CGZztAkls7QGB7O0CYPjtAF0k7QEAQO0BRPjtAVGE7QAs3
O0D6WztAoUM7QK0IO0DdWTtA9Ts7QJFeO0CBPztAs4I7QEarO0DcgjtAt5Y7QCFQO0ArPTtA
Z007QOQgO0C7jDtAbi87QKVZO0B0fTtAPD47QO4qO0BCOztAgEw7QBlJO0B3RTtABnE7QAEX
O0CJXTtAICQ7QIcMO0B1JjtAqR07QNdOO0AuGztAS0k7QKE9O0BreTtA2kc7QAVYO0BYRTtA
LZM7QFpPO0ArbTtADYc7QO92O0BSRjtAHlA7QJ2GO0C6FDtAwkQ7QEGDO0CXmztAmX47QEMv
O0DP8jpAo0E7QJIJO0AI+TpAElc7QDpQO0D5LztAjT07QLhdO0CuPjtAkpI7QGtaO0BzOTtA
9vw6QH4nO0ChETtAHoY7QE2cO0AydDtADUg7QDtzO0C+BDtA/Ec7QFkeO0AARTtAfVE7QLtV
O0BWQztAV0k7QLR+O0BXSTtAuXE7QMRGO0DpSjtAYjg7QC4iO0CQPztA4hY7QINHO0DBXjtA
KCM7QJpCO0DqQztAhoc7QK0pO0DXWztASCM7QBpnO0BxYztAuUg7QOP+OkBmSjtAsDk7QKz+
OkBCWjtAqDE7QD9/O0BeXDtAaDc7QFUyO0CDbjtAyiY7QPNOO0BxNDtA/Gg7QDc2O0CoKDtA
uS07QGlHO0CPITtA0AM7QIZ/O0DgGTtAcTw7QKc1O0A8XjtASy47QOdgO0ApKDtAmSY7QMhD
O0BZTztAfTs7QO0fO0BkCjtAWTw7QBpoO0AfTztAqyY7QBP2OkCLJDtArD47QHcjO0DaPDtA
Zjk7QIkWO0C0PDtAJe46QMIIO0BjITtAqWg7QE8lO0BlDztA0BE7QPtwO0C9LjtAE007QMEs
O0CgNjtAC2s7QIs9O0CwVztA1uc6QHQKO0BqKDtAPBQ7QGYjO0A8UDtA4Fg7QPMEO0DQ7zpA
pRk7QCxLO0DDVztA2SE7QJwmO0A4NztANkk7QNf2OkD1NTtAzPQ6QJH+OkD/MTtAJVU7QPQp
O0D4EztAX1Q7QOEdO0BaXDtACB47QCMBO0C68zpAFxc7QGcFO0DBGDtAQu86QAbpOkAyJDtA
JCQ7QGYcO0D1FDtAlSc7QEYWO0DT6DpARS87QFEIO0D6WDtAaBk7QLQ8O0BeejtAlQk7QDAM
O0A9WTtAuwk7QJMnO0AcVDtA4/86QEf9OkBHDTtA0yo7QBNGO0CUGjtA+js7QAP3OkDKMDtA
UMw6QBBDO0DiIjtAcnM7QIjROkCi6zpA83I7QGEuO0BkATtAgk47QNH/OkBPaTtADSE7QCkL
O0BaMjtAlDU7QJpLO0Dm7jpA8hE7QKTYOkDRGztAcAI7QM0kO0AS6DpAgkA7QInxOkAM9zpA
xeA6QMblOkBU/zpA6is7QMYcO0CNDDtAT8I6QD//OkDyHjtA++E6QGkUO0AvwzpA9FU7QC/1
OkA50zpAV906QI8OO0CpCztA+xA7QKg5O0AOHjtAWvY6QMj6OkBVCztAkDE7QAP3OkBtITtA
ohQ7QDvbOkAdRjtAtw87QMe9OkDbEjtA5C07QJndOkBhEjtAneA6QAfqOkDXFztAENI6QFQC
O0B4yzpA9NE6QOgcO0C5KztAwbU6QIALO0DL6TpAO+86QG7aOkAq6zpArgQ7QNUuO0D/+DpA
pRw7QIUdO0AJ9TpAexU7QEHZOkDtHjtAESQ7QEQTO0AE8DpAV0Q7QN6rOkDCOTtAfLo6QCgH
O0BGLjtAeeU6QM8JO0B3wjpAxy87QHEKO0AOJTtAs047QOH2OkATCTtAjxQ7QHQXO0AX/DpA
pB87QJUUO0CX5jpA1Dk7QEj8OkBr2jpATzY7QIY2O0DCEDtAryI7QEEYO0AxHztAd6I6QJEq
O0BW/zpAngc7QEn9OkAONjtAPxc7QPL/OkDFUjtAL/A6QMcZO0B9vTpA8Rs7QB7fOkBoGTtA
//k6QNYPO0Bh8jpA3SA7QM8mO0DfKjtAiqY6QGDaOkBYFztAZQY7QOXoOkAk2zpAZxk7QJwU
O0BJHztAciU7QG4EO0BbxDpAECc7QKARO0B6HjtA5Bs7QG/POkBS9TpAuhQ7QCf/OkDN8TpA
2DY7QPspO0A4yDpA0MI6QKTyOkCG9jpAojo7QBoOO0Ab1TpAW+86QH65OkCB4zpA5vU6QKf8
OkBWHjtAoCc7QGjxOkC13jpAhCw7QBDUOkAmHDtA0ew6QIzaOkAL+TpAHN06QNrOOkAR8jpA
ICA7QFeZOkBwNTtAne46QNIHO0Db2jpAS5k6QOtcO0AAzzpAAfw6QDPROkAw/jpAIhI7QO/3
OkCvHDtA9uo6QEoAO0CkLTtA2N06QPTtOkBa1TpAUsQ6QMgdO0BFKDtABqk6QLjlOkAZ6zpA
rQU7QJvUOkBN5TpAefQ6QNQlO0CVLztAZuM6QBvBOkCj7zpAmMw6QFwGO0BkIDtAhdo6QInN
OkDl2jpAwgU7QM/7OkCn+DpAaPA6QFrKOkBRLTtAIyw7QF/8OkCl5zpAySM7QMbgOkDj0zpA
Xsk6QB8RO0DL/DpAm/86QKjbOkCB6jpAdQ47QC7COkB3/TpAYrE6QJnROkDmyzpAquE6QG0G
O0Bh/zpAbu46QDkvO0A99jpAIAU7QK7mOkDn4DpAN/I6QJMkO0AR1TpA3xc7QL/zOkCJ/jpA
zgU7QIzzOkCFyjpAmvQ6QPL0OkB4wDpA3L46QDTTOkD3ATtAKOk6QM0TO0CkQztAWwI7QOYu
O0Ah+DpAoyA7QHGqOkCNkTpAFws7QD+0OkA96DpAmdo6QL6xOkBj3jpAqRM7QMj3OkCCCTtA
0/Y6QMkLO0A79TpAQyQ7QHgEO0BNCTtAR/c6QELqOkDL8zpAVzU7QG3ROkBoLTtAMr46QJfu
OkCJxDpARdI6QLObOkAv7DpAeeg6QGjlOkCnxTpAdx07QBovO0BQ3TpAGdk6QIjsOkCC/TpA
Z+06QPUGO0BsyzpAJ6Y6QJzwOkDS/TpAQuE6QLYiO0Cj6DpApLo6QPPrOkBcyTpAoDU7QMDy
OkDs4jpAves6QO7oOkBxxzpAj+86QIEeO0A0zDpAObA6QMYZO0B9CztA7eQ6QPgFO0C34TpA
9eg6QB3qOkBY1DpAINE6QGn/OkA40zpAHhQ7QIivOkDByDpAB9U6QJQUO0Db0zpA+NY6QBTc
OkCB2TpA0c86QPDMOkAJrzpAXtc6QF3GOkB92jpActM6QOLXOkCWEDtAU986QEr5OkBatTpA
5Po6QPI3O0A6+zpAODI7QHG6OkDHwTpAIQg7QCfvOkDDJztAGM46QBXzOkCIxjpAD/o6QN/Y
OkD41jpAlRE7QNT1OkCwNjtAz8I6QGroOkCcBjtAFdg6QBQPO0BqwTpAAsE6QHuxOkBGLDtA
oOY6QEz4OkCzlDpATww7QKK5OkB80DpAhfs6QBm9OkDzwjpAoN46QChmOkCUojpAvPI6QHPq
OkCB9DpA7n86QB26OkDRfzpAwaM6QDurOkBvoTpA0sU6QFbNOkDqCjtAOdk6QEnCOkB6/DpA
4sY6QPKaOkCopzpAVPU6QDeaOkA0szpAfAM7QPGFOkCC1zpAm6g6QMbMOkBu/jpAiqg6QA2f
OkB3sDpA8ow6QHjGOkASBDtAw4k6QGjOOkAI4jpAW8c6QNzFOkD6vjpATsE6QEnhOkC7vTpA
f/I6QNKJOkDhzjpAQ9g6QN++OkBfvzpAn6s6QEvQOkDFtDpAAvQ6QChzOkCj/DpA0686QIAb
O0AFhTpAk+M6QIeuOkC8sjpA97Y6QHK8OkC1wjpAE/06QGrNOkDRrDpAsV46QKnKOkAL0zpA
FtA6QKr2OkBClDpA1PU6QATsOkDp7TpACu06QGyHOkCZDjtAI7U6QBPEOkC26TpA+cA6QF/U
OkBUlDpAxuw6QAfEOkCakzpAycg6QBohO0D5mDpAles6QAclO0Dx4jpA5cI6QF/TOkA+mDpA
yso6QFjdOkCCyzpA3tw6QPXJOkD1izpAGec6QGPeOkAJdDpABdY6QK7OOkAXuTpANb06QLvb
OkBLyTpAoJA6QNi6OkDbujpAKoM6QFWYOkBbtjpALck6QDPCOkC+9DpA/sw6QLCfOkDCoTpA
ZvA6QKEPO0AK8jpAAcI6QOzUOkDMrTpAweg6QNPGOkAnoDpAjMU6QBy3OkDomjpAEcI6QMnn
OkAnxDpAL8M6QADPOkCDhDpAPto6QKHEOkAahzpAfss6QHhyOkBvwzpAGKk6QBvYOkDnnzpA
V6U6QOa7OkA+sjpAJE86QKHXOkC7uDpA2986QCq7OkDDpzpA0W86QDngOkBFzTpAvLI6QNOY
OkBPizpABq06QIOoOkCb4DpAVH86QCH9OkC/4zpABQ07QLCrOkACpjpACNk6QN7lOkCFuDpA
9oM6QMekOkBj1jpA97Q6QI+tOkBJpDpApaE6QHmsOkD3vjpAFzY7QMulOkDGnjpA2Pw6QP7c
OkCVoTpAwG06QD3pOkAVozpACrE6QCtnOkD6vTpArbQ6QCu4OkCOsTpAA546QPq9OkBxgDpA
Fqk6QDGwOkDyczpAD6Q6QJ+DOkAdPDpAmp06QGZ6OkDBnzpA0H06QDJ1OkDC2jpAYqg6QOTD
OkCbxDpA57U6QP+6OkBtZTpAD6M6QJ+MOkDbeDpAPYQ6QDyDOkAOgTpAGdM6QFrEOkDoyzpA
4b86QEZ/OkBcpjpAb5w6QIHlOkA/xDpAh9I6QCesOkAZjjpA8Jg6QLBnOkC97DpAQvY6QGn4
OkD9dTpAAaI6QDm/OkA/1jpAaMM6QDTHOkC0sjpAFtI6QOmNOkA/sTpAhOE6QMx/OkDtcDpA
d7c6QAXbOkB2vzpAIqE6QPZoOkDerjpA+X06QJ2VOkBzvDpAoMg6QBC7OkAQlTpAF5A6QEnb
OkC43jpAXYI6QLqpOkAUkjpAIbI6QPcBO0ANfzpAJKI6QHSSOkDVnzpA74o6QIOUOkBXiDpA
S5s6QJClOkDIoTpAlJQ6QG/kOkDopjpAmdE6QMHDOkANejpAVnw6QMi8OkAsoDpAyEc6QGeE
OkDavjpAhIM6QK6BOkBhmzpAm8g6QDFsOkAtNzpAGGg6QAU4OkBilzpAoOM6QHWsOkAdUDpA
E2g6QLapOkACjjpAlLo6QF3VOkAPZTpAvmY6QCOyOkAT7jpAx8k6QIStOkCGkDpAfZ06QGvR
OkDLpTpAKLs6QOPgOkCusTpA9bY6QAOTOkCeOTpADrg6QNuGOkCRizpAEeM6QDacOkCsgDpA
fpY6QJScOkBDmTpARVs6QDq6OkDbrjpA4FM6QHSvOkB51jpABak6QJKzOkBXhDpAC4I6QKGQ
OkBrbTpAvFo6QH+cOkCwlTpAPpk6QG+MOkBRszpAg8o6QG6mOkAQnjpAekI6QJ2POkB8rzpA
h4k6QIjEOkCwmjpAYX06QNllOkA1oDpALZY6QL+aOkBlrDpAW546QJCzOkBCljpAKIk6QEiL
OkAJfDpAYa46QPuXOkCZqzpAj6c6QGnYOkAdnDpAnmA6QDusOkAYlTpAUdw6QKupOkCYsDpA
7JY6QJChOkA7djpA/MM6QO69OkA0fTpAMtE6QL+OOkAiUDpABY46QFWZOkB2hzpAOVY6QO2b
OkCe0jpAeGs6QFB/OkAcVzpAM5M6QICFOkDukjpACmc6QBBPOkDxczpAs446QLCjOkDHnjpA
kps6QN/AOkCsdTpAOoo6QBTiOkDHzTpArGY6QPhxOkDGtTpAX5Y6QLe1OkCOoDpAwnA6QKjk
OkC1pDpAkos6QJGDOkDTyTpA9HU6QCi7OkC5jTpAQYw6QDRWOkBNvjpA+JU6QNufOkA3qjpA
JZU6QAl7OkA4jTpAAjg6QNtrOkD9nzpA8XM6QNrpOkA2tTpAsYA6QNB4OkCjmzpAClw6QCBc
OkDQaTpAjIs6QJs4OkCqgjpAtsg6QM1ZOkCvhTpAHo86QLJiOkBevzpAAJk6QEUxOkDFhjpA
4qM6QHNROkBhZjpAyGc6QLS8OkC/UDpAy6U6QBhOOkBKgzpAFmE6QDZbOkAvoDpARog6QGaV
OkDNmTpAB3U6QF6LOkB3SjpAu4M6QEB+OkBTfDpACao6QEJSOkB9RTpAy1A6QBLQOkBYjzpA
8bQ6QAucOkB0jTpAZDk6QF12OkBZKzpA0V46QFlUOkDTTDpAhJo6QC2QOkC4XDpAvs86QKWJ
OkAViTpANKQ6QAqAOkCHmjpA5nc6QF6YOkDpiTpA5Xc6QMh/OkC8pTpA9oc6QOaVOkD/djpA
RFA6QBxeOkB6ZzpAcWM6QP6FOkCKXTpAlKU6QNR5OkBleTpACVc6QDSKOkDumzpAwWs6QE2w
OkBmlzpATU46QJd9OkA3ajpAR3A6QEZuOkAzdDpA52Y6QJZNOkBhXzpAOmI6QEqYOkDZbTpA
JYk6QECEOkBPcjpAsXo6QE+FOkBjcDpAwmA6QAIhOkDnrTpA2H86QCGBOkBepDpAhmI6QA8w
OkBIlTpAd6Y6QBSXOkAPXzpA9ow6QFRkOkAwZTpAVrQ6QC6GOkCmejpAVHI6QFZROkAwkjpA
dYg6QAZcOkDPcTpA6qs6QOOFOkBxGDpA8nI6QA1BOkCrPDpAmk86QCdwOkCSWTpApoI6QIRp
OkBN6DpAZYg6QASTOkDURjpAhoE6QKWcOkDzYDpAXLg6QPOmOkBNSjpAfTc6QKdHOkALYDpA
4mI6QKRKOkByUzpAd5E6QOiJOkC+ZDpAgF46QNa4OkCANTpAixw6QBxkOkAJbjpAgEo6QJ+N
OkB0gDpAVXE6QLyKOkBuZDpAe3c6QOytOkDUcjpA3W86QEekOkCzSTpAUZU6QKlOOkAguTpA
xxU6QKulOkDMVDpAi4s6QGxiOkC3jzpAzlk6QMZtOkDJfTpAdCU6QGlaOkA8YzpAu286QNBs
OkCjrTpA1ok6QAuEOkDeJDpAFIc6QLSSOkCmZDpAAIU6QPmfOkAmbzpA8WE6QBceOkC+nTpA
c4Y6QORqOkCmpDpAwHs6QF+cOkAnLDpA24k6QA5fOkAPqDpA6B86QL2UOkD0jjpAA1U6QI9u
OkBMYjpAz146QBq2OkBGWjpASao6QJijOkCTiDpAr3k6QI2UOkDSYDpAmEQ6QEySOkBVRzpA
cmI6QLlgOkA4njpA1IM6QIaJOkDmjTpAVnM6QPAxOkBFrDpASWw6QI94OkCMXjpAdXs6QFWH
OkCXSjpAQ6w6QC2LOkAWPzpAH1A6QNibOkD9ZzpAu4Y6QEx6OkB/uTpAXJ46QJRnOkBBbDpA
Z4I6QB9cOkD4WzpAqWQ6QLdaOkCOUjpAf1E6QG6BOkB5dzpAGD86QNdbOkB8RDpAB0M6QC/E
OkB8uDpApHY6QOBfOkA4aDpAE246QPaPOkAWeDpAQxo6QGdrOkBBLjpA+106QB+fOkDlVDpA
61U6QKOEOkAtWzpAeYI6QDNnOkCbPjpA0Gk6QEKcOkCcYTpAyG06QElJOkDGcDpAp0Q6QKli
OkBycjpAyYs6QPhsOkD5hDpA4pA6QDVMOkBKPDpA/Fc6QE51OkD2PzpAclY6QGOFOkB7eDpA
ZXU6QDhoOkDimDpAIUs6QGqMOkAFTzpAK2E6QBxfOkA0GzpA00U6QGBaOkDiQjpAuH06QPFA
OkBQiTpATBY6QGt+OkB8UzpAcmA6QIJbOkATXDpAUWQ6QO56OkAVijpA6S46QEssOkChJzpA
aEo6QKNfOkAcGDpACFk6QClDOkADZDpAFlM6QPA6OkClXDpAwiM6QNhNOkCTMTpAFjs6QDh9
OkCyEzpA2Sg6QMlBOkCgXTpAEYg6QKk9OkBDfTpAOnk6QAZBOkCJjDpAEFk6QAY/OkC8SzpA
D0k6QKCMOkBnaDpAW106QDp1OkCAHTpAs1k6QDu1OkAsdzpAp406QJxPOkDEajpAdks6QHZH
OkB1ITpAC3c6QOd2OkCdjTpATH46QBVsOkDgSzpALUY6QOu3OkA1hjpA2F46QK1/OkAXRjpA
W1A6QNyHOkDbRjpA22g6QCxBOkAUmTpAZjE6QLhgOkA2iTpAdzw6QK01OkB1WDpAOgk6QDMo
OkAVUjpAW2I6QOhmOkBrMTpAn086QNaNOkC1PzpA5146QKZUOkAgLzpAOjw6QE3/OUARUDpA
+UU6QI8nOkASXzpA8Ac6QFZIOkDLgTpAjDo6QEAQOkC7HzpAFCo6QNoqOkB4RTpApz46QPJs
OkDXIjpASEg6QDQoOkAGTjpAbG86QBEOOkApbDpAu1A6QMMxOkBHUDpAFyk6QP0rOkBmBDpA
jPc5QCMjOkCDBzpAkjg6QA1ROkA0GTpAUi86QIEdOkAogDpA3yU6QEk9OkBqajpA02c6QAo6
OkBsNTpAzDA6QJM9OkA6dDpAaV46QJMOOkDYJTpAp6I6QEhcOkD4MjpARjo6QFFIOkCMHTpA
iho6QFYbOkCbYjpA2h46QHqZOkAwZDpACCg6QBQbOkBhPzpAkII6QHpPOkB2VTpAzDc6QC5l
OkAWSjpAGz86QKYaOkAYWzpAE7U6QLcPOkDuVDpAcBU6QJ9+OkAkVDpAYyo6QBskOkCOEDpA
bGE6QBQ/OkB1dTpAU2A6QAkwOkDaGDpAEjA6QL8uOkB/MTpAfzE6QDxXOkA1SDpAzWU6QD8Y
OkCaHzpAXzQ6QJVGOkAuPzpA+R06QGEvOkBJNjpAlRQ6QNEVOkDZKTpAqy46QA1IOkAoQTpA
UgQ6QPAiOkDGrjpAVgc6QJcyOkAkMDpAEj06QAooOkD2PTpAzho6QEoHOkCwRDpAIlw6QDb3
OUDnSTpAAkc6QCMvOkAyQzpAGDw6QHNBOkA0XjpAzgQ6QOBZOkDkLTpAp246QORIOkBeYDpA
NTc6QPo0OkDqUTpAnBU6QF8mOkDjQDpAkg46QFwLOkB+NDpAaUg6QMIeOkDREDpAnQs6QC9m
OkCWbzpAlyM6QIRCOkCKYzpAUws6QA4wOkDkOTpAFj06QBtCOkB5FDpAuG86QPE4OkCOaDpA
Qxc6QG5VOkBLITpAHgY6QD5COkChKDpAryo6QBs3OkBmOTpAODs6QJRROkCEcTpAsj86QE8w
OkAMAjpARHA6QNUrOkCpHjpAcik6QLIJOkCkVDpAwhs6QElIOkA3FzpACXE6QMwtOkDqcTpA
VQ06QNX6OUC/BzpAnCY6QJcgOkBy6TlAxzY6QCo7OkA4rDpA0Vw6QC4uOkC/QzpATR46QA0d
OkDUbDpA4y06QDlMOkCeLDpAJzo6QH5XOkD+FDpAF0Y6QO0dOkCCgTpAgis6QJ7qOUBmPTpA
4lw6QF5aOkDBVjpA9Wo6QM9IOkCpXzpAxGg6QHcIOkCV+TlArvw5QIQ9OkCj+jlAeQ86QAll
OkAO3TlAZFE6QBVaOkB/HDpAFk86QIUdOkBO3DlANyU6QNsxOkDcIjpAM486QH5QOkB+DTpA
TFs6QIYLOkAZJjpABkA6QO1NOkBVXTpA8Bo6QIMvOkAD9zlA9+Y5QIRTOkAfVDpAxT46QID5
OUCaEzpALk86QMEKOkDIGzpAEFM6QNYjOkDe5DlAIH46QFLvOUDTMzpAcDw6QAdxOkB0YjpA
4WI6QOEkOkBeGDpAN0I6QJozOkA8VDpAbg46QPpAOkA2KzpALFM6QBomOkAfBTpAtzA6QBMM
OkBpOjpAPM85QLz+OUBU7TlAbmQ6QJNCOkB5CjpAUxQ6QOcHOkDcmjpA2ng6QPwpOkCa5TlA
kBs6QD8rOkB26DlAWh86QHfoOUAJkTpAdMY5QKBJOkA+IzpAPj86QPwQOkCwATpAOiA6QLIF
OkBZOjpAtXM6QDAGOkDNIzpAChA6QEdTOkCYAjpA10Q6QJsuOkA1NjpAtvc5QGM2OkDmDDpA
YyE6QLMiOkAN3TlAKgc6QGCMOkC3fzpAw/U5QHQUOkC+azpAUUI6QLNOOkCwLzpAws45QFQz
OkCYEDpAsQ06QDUXOkC1CTpAZA06QIZUOkCWDjpAAUE6QBEZOkD4UDpAAi46QEpGOkCzSTpA
dPI5QLbwOUBvIzpAzEI6QAPyOUDSGDpAfWg6QJn3OUDQRzpA/zI6QEAdOkCEJjpABww6QOsO
OkDVFzpAwRI6QNdCOkDpGzpAmAM6QLlOOkAKMzpAIDU6QN3aOUA6BDpA+Bw6QIUSOkAxLzpA
4gg6QLcwOkAUOzpAjSA6QJg0OkA39jlAU2A6QOwQOkDATzpAYQ46QLT2OUDR2DlAJAo6QE1K
OkC8LjpApTI6QBcHOkA7FDpAkS86QL3/OUBF6jlAXCw6QLD7OUA75DlAhLc5QP39OUDT8DlA
dQI6QLUkOkDTFjpADDM6QPIAOkD99DlAlxQ6QI5UOkD8DDpA0SE6QCsmOkBEQDpA8h86QMPa
OUBUDjpA48E5QGcdOkDYNjpAygE6QE/HOUBLBjpAly46QDgWOkCNVTpAn0A6QL0NOkAS6TlA
nCs6QLkrOkCuBzpAPQ06QHS7OUCuLTpAKEo6QEkTOkBLIjpA7gg6QPBIOkCM9TlADjk6QGQ8
OkAa6DlAw0g6QI8mOkDJRDpA3t85QDYNOkA7NTpArsw5QNTCOUAYEDpATv45QJm4OUDq5DlA
Ce85QNgrOkBeCDpAT0Q6QB9FOkA6/TlA6PQ5QBzUOUBaGTpA6eM5QLozOkAZ5zlAy+o5QDER
OkAREzpA8y46QH8pOkAnFTpAjQw6QG8MOkAvMjpA0PM5QBY5OkBR2DlAhzE6QPENOkCJWjpA
MeQ5QIwHOkDgzzlAyS86QC0VOkCyGjpAgy46QEImOkB/1DlAeB06QB8kOkAKQDpAwfk5QIkZ
OkBozjlA0+45QHDmOUA4CzpAWgs6QLrrOUC2CTpAylQ6QNnzOUAYAzpAWek5QKLiOUCIDzpA
krc5QHr9OUBs9zlA3vs5QPGuOUBB6TlAwNU5QC0TOkAk6zlAx+Y5QMAhOkDg+TlAbQ06QCfy
OUBdmzlAM/A5QFnlOUCG1zlAtw06QLLzOUDNyDlAH9c5QGEfOkD86TlAROo5QAj8OUCxAzpA
lBA6QH4lOkDi/TlALyQ6QF0MOkDM4TlAx685QHX8OUCL+TlANkQ6QOk5OkB+ujlAFUo6QDLd
OUDJGDpABdQ5QG0qOkBS9jlA7+Q5QODrOUAOBDpAxr85QOYCOkCeWzpAOM05QPEHOkC+DTpA
nh06QFEGOkA97TlAL+c5QBILOkDk0zlA4eU5QI74OUCW/TlATj06QNQoOkA95jlAf046QKXm
OUC03DlAB/c5QDr9OUCv7DlA9Po5QO3kOUA51DlAwr85QM7hOUAmuzlAngM6QIHYOUA3CzpA
8q45QMUEOkDT9DlA</AssayYData></Step><Step><CommonData><SampleLocation>2</SampleLocation><SampleID></SampleID><SampleGroup></SampleGroup><SampleInfo></SampleInfo><SampleRow>H</SampleRow><SamplePlate>1</SamplePlate><WellType>REGENERATION</WellType><Concentration>-1</Concentration><ConcentrationUnits>µg/ml</ConcentrationUnits><MolarConcentration>-1</MolarConcentration><MolarConcUnits>nM</MolarConcUnits><MolecularWeight>-1</MolecularWeight><Temperature>30</Temperature><StartTime>2157312</StartTime><AssayTime>5</AssayTime></CommonData><FlowRate>1000</FlowRate><StepType>KREGENERATION</StepType><StepName>Regeneration</StepName><StepStatus>OK</StepStatus><ActualTime>5.00005</ActualTime><CycleTime>0.2</CycleTime><AssayXData Points="25">3swBRRDQAUVI0wFFeNYBRarZAUXi3AFFEOABRUzjAUV45gFFqukBReLsAUUU8AFFSPMBRXz2
AUWu+QFF3vwBRRQAAkVEAwJFfAYCRaoJAkXiDAJFFBACRUgTAkV8FgJFqhkCRQ==</AssayXData><AssayYData Points="25">bjkVQK4HE0BRBRJAxhQRQBQDEECKCBBARkgPQKYLD0CarQ5AOA4OQBEXDkD3zw1Al4QNQMJd
DUBDDg1AtMMMQIJ5DEDTswxARBQMQMILDEAF0wtAI60LQBx1C0CsJwtA20cLQA==</AssayYData></Step><Step><CommonData><SampleLocation>1</SampleLocation><SampleID>Buffer</SampleID><SampleGroup></SampleGroup><SampleInfo></SampleInfo><SampleRow>H</SampleRow><SamplePlate>1</SamplePlate><WellType>BUFFER</WellType><Concentration>-1</Concentration><ConcentrationUnits>µg/ml</ConcentrationUnits><MolarConcentration>-1</MolarConcentration><MolarConcUnits>nM</MolarConcUnits><MolecularWeight>-1</MolecularWeight><Temperature>30</Temperature><StartTime>2169800</StartTime><AssayTime>5</AssayTime></CommonData><FlowRate>1000</FlowRate><StepType>KREGENERATION</StepType><StepName>Regeneration</StepName><StepStatus>OK</StepStatus><ActualTime>4.99907</ActualTime><CycleTime>0.2</CycleTime><AssayXData Points="25">4RwCRRAgAkVDIwJFeyYCRaopAkXdLAJFFDACRUczAkV3NgJFrjkCRd08AkUUQAJFQ0MCRXdG
AkWqSQJF4UwCRRRQAkVHUwJFe1YCRa5ZAkXdXAJFEGACRUdjAkV3ZgJFqmkCRQ==</AssayXData><AssayYData Points="25">FyY1QLADM0C9aDFAINMwQKiEMEAlMjBANlgwQC95MECNYjBA0YQwQHQwMECqSjBA+1EwQLh3
MEDkmjBAi5UwQD81MEBUYzBAWJowQOt5MEAJdDBAVXswQHuUMEBonDBAS6YwQA==</AssayYData></Step><Step><CommonData><SampleLocation>2</SampleLocation><SampleID></SampleID><SampleGroup></SampleGroup><SampleInfo></SampleInfo><SampleRow>H</SampleRow><SamplePlate>1</SamplePlate><WellType>REGENERATION</WellType><Concentration>-1</Concentration><ConcentrationUnits>µg/ml</ConcentrationUnits><MolarConcentration>-1</MolarConcentration><MolarConcUnits>nM</MolarConcUnits><MolecularWeight>-1</MolecularWeight><Temperature>30</Temperature><StartTime>2182127</StartTime><AssayTime>5</AssayTime></CommonData><FlowRate>1000</FlowRate><StepType>KREGENERATION</StepType><StepName>Regeneration</StepName><StepStatus>OK</StepStatus><ActualTime>4.99907</ActualTime><CycleTime>0.2</CycleTime><AssayXData Points="25">4WwCRRBwAkVDcwJFe3YCRa55AkXhfAJFFIACRUODAkV3hgJFrokCReGMAkUUkAJFR5MCRXeW
AkWumQJF3ZwCRRSgAkVHowJFd6YCRa6pAkXdrAJFFLACRUezAkV3tgJFqrkCRQ==</AssayXData><AssayYData Points="25">XzINQDaxC0DIywpAWksKQFopCkAe3AlAjr0JQBuhCUA2cglAw4MJQNUcCUAaDwlAjfIIQKDl
CEAvkwhAPKEIQF+tCEB4bghAXlQIQANYCEDuIAhAlkMIQDXXB0BX9AdAMMcHQA==</AssayYData></Step><Step><CommonData><SampleLocation>1</SampleLocation><SampleID>Buffer</SampleID><SampleGroup></SampleGroup><SampleInfo></SampleInfo><SampleRow>H</SampleRow><SamplePlate>1</SamplePlate><WellType>BUFFER</WellType><Concentration>-1</Concentration><ConcentrationUnits>µg/ml</ConcentrationUnits><MolarConcentration>-1</MolarConcentration><MolarConcUnits>nM</MolarConcUnits><MolecularWeight>-1</MolecularWeight><Temperature>30</Temperature><StartTime>2194330</StartTime><AssayTime>5</AssayTime></CommonData><FlowRate>1000</FlowRate><StepType>KREGENERATION</StepType><StepName>Regeneration</StepName><StepStatus>OK</StepStatus><ActualTime>5.00103</ActualTime><CycleTime>0.2</CycleTime><AssayXData Points="25">3bwCRRDAAkVHwwJFd8YCRarJAkXhzAJFENACRUPTAkV31gJFqtkCReHcAkUU4AJFR+MCRXfm
AkWq6QJF3ewCRRTwAkVD8wJFd/YCRar5AkXd/AJFFAADRUMDA0V7BgNFrgkDRQ==</AssayXData><AssayYData Points="25">XvUxQJ94MkANKzBAwgovQMGXLkBuQC5ALiIuQMVCLkAvWy5AY0EuQBWRLkB0FC5AGFMuQPp7
LkBkyC5AGEMuQNdaLkA+dC5AlKsuQPKTLkCray5AZssuQBOELkB/Ui5Aq6EuQA==</AssayYData></Step><Step><CommonData><SampleLocation>2</SampleLocation><SampleID></SampleID><SampleGroup></SampleGroup><SampleInfo></SampleInfo><SampleRow>H</SampleRow><SamplePlate>1</SamplePlate><WellType>REGENERATION</WellType><Concentration>-1</Concentration><ConcentrationUnits>µg/ml</ConcentrationUnits><MolarConcentration>-1</MolarConcentration><MolarConcUnits>nM</MolarConcUnits><MolecularWeight>-1</MolecularWeight><Temperature>30</Temperature><StartTime>2206337</StartTime><AssayTime>5</AssayTime></CommonData><FlowRate>1000</FlowRate><StepType>KREGENERATION</StepType><StepName>Regeneration</StepName><StepStatus>OK</StepStatus><ActualTime>5.00005</ActualTime><CycleTime>0.2</CycleTime><AssayXData Points="25">4QwDRRgQA0VLEwNFexYDRbIZA0XhHANFGCADRUcjA0V7JgNFrikDReEsA0UUMANFSzMDRXs2
A0WyOQNF4TwDRRRAA0VLQwNFe0YDRa5JA0XhTANFGFADRUdTA0V/VgNFrlkDRQ==</AssayXData><AssayYData Points="25">IiwLQHAlCUB4kQhAMgEIQCdzCEBn4gdA6LwHQHJpB0DSkAdALpIHQD7AB0ClSQdAwyMHQBMo
B0AtJgdAn8IGQIn4BkCyzwZA9OMGQDyPBkCocgZAW1EGQHJVBkBNRwZAu0sGQA==</AssayYData></Step><Step><CommonData><SampleLocation>1</SampleLocation><SampleID>Buffer</SampleID><SampleGroup></SampleGroup><SampleInfo></SampleInfo><SampleRow>H</SampleRow><SamplePlate>1</SamplePlate><WellType>BUFFER</WellType><Concentration>-1</Concentration><ConcentrationUnits>µg/ml</ConcentrationUnits><MolarConcentration>-1</MolarConcentration><MolarConcUnits>nM</MolarConcUnits><MolecularWeight>-1</MolecularWeight><Temperature>30</Temperature><StartTime>2218540</StartTime><AssayTime>5</AssayTime></CommonData><FlowRate>1000</FlowRate><StepType>KREGENERATION</StepType><StepName>Regeneration</StepName><StepStatus>OK</StepStatus><ActualTime>5.00005</ActualTime><CycleTime>0.2</CycleTime><AssayXData Points="25">4VwDRRRgA0VHYwNFf2YDRa5pA0XlbANFGHADRUtzA0V7dgNFrnkDReV8A0UYgANFS4MDRX+G
A0WuiQNF5YwDRRiQA0VLkwNFe5YDRa6ZA0XlnANFGKADRUujA0V/pgNFrqkDRQ==</AssayXData><AssayYData Points="25">MDYxQDyJMEBP3C5AZ8wtQNxkLUDmAy1A2REtQDceLUDiDC1AB/8sQIgbLUDWSi1AWh8tQIsd
LUA1YC1AoEwtQM0nLUCeES1A0jMtQN1BLUAqYi1AB2wtQKhvLUA7Xi1AnlAtQA==</AssayYData></Step></KineticsData></ExperimentResults>
