# Supplementary material for: CD147 mediates the adsorption of influenza A virus on the cell surface through direct interaction with HA
Source: Front Cell Infect Microbiol. 2025 Aug 29;15:1647283. doi: 10.3389/fcimb.2025.1647283 (PMC12426278; doi:10.3389/fcimb.2025.1647283)
Supplement: Supplementary file 8 [file DataSheet2.zip › raw data-2/Figure 6/Fingure6 D-I/Fingure6 E/241006_009.frd]

<?xml version="1.0" encoding="UTF-8" standalone="yes"?>
<ExperimentResults><ExperimentInfo Name="Experiment_16"><ExpDescription></ExpDescription><RTDVersion>2.0</RTDVersion><RunID>03AADD44-E866-4D31-AE95-3B43140E6372</RunID><ExperimentType>KINETICS</ExperimentType><ExperimentSubType>KBASIC</ExperimentSubType><StartDateTime>2024-10-06T14:33:44</StartDateTime><MachineName>4QSYCS2</MachineName><UserName>Labuser</UserName><LotNumber></LotNumber><PlateName>241006</PlateName><PlateName2></PlateName2><SensorName>A5</SensorName><SensorPlate>1</SensorPlate><SensorType>SA (Streptavidin)</SensorType><SensorRole>LIGAND</SensorRole><SensorInfo></SensorInfo><WritingSW>DataAcquisition.exe 11.1.0.11</WritingSW><InstrumentType>OctetRED96e</InstrumentType><InstrumentSerial>FB-90287</InstrumentSerial><InstrumentFW>1.0.0.0</InstrumentFW><IntegrationTime>2.1</IntegrationTime><DSPType>CPF</DSPType><DSPStitching>1</DSPStitching><HasManifest>1</HasManifest><InfoHash>276465500</InfoHash></ExperimentInfo><AssayParamsInfo/><KineticsData><Step><CommonData><SampleLocation>12</SampleLocation><SampleID></SampleID><SampleGroup></SampleGroup><SampleInfo></SampleInfo><SampleRow>A</SampleRow><SamplePlate>1</SamplePlate><WellType>BUFFER</WellType><Concentration>-1</Concentration><ConcentrationUnits>µg/ml</ConcentrationUnits><MolarConcentration>-1</MolarConcentration><MolarConcUnits>nM</MolarConcUnits><MolecularWeight>-1</MolecularWeight><Temperature>30</Temperature><StartTime>2218540</StartTime><AssayTime>120</AssayTime></CommonData><FlowRate>1000</FlowRate><StepType>BASELINE</StepType><StepName>Baseline</StepName><StepStatus>OK</StepStatus><ActualTime>120</ActualTime><CycleTime>0.2</CycleTime><AssayXData Points="600">AAAAAM3MTD7fT80+I9sZP1YOTT8AAIA/XrqZP/hTsz/NzMw/K4fmPwAAAEAv3QxA/KkZQCuH
JkCWQzNAAABAQC/dTECamVlAyXZmQDMzc0AxCIBAZmaGQM3MjEBkO5NAmpmZQAAAoEBmZqZA
/tSsQGQ7s0CamblAMQjAQJhuxkDNzMxAZDvTQJqZ2UAAAOBAmG7mQM3M7EAzM/NAmpn5QBkE
AEEzMwNBZmYGQbKdCUHl0AxBAAAQQTMzE0F/ahZBmpkZQeXQHEEZBCBBTDcjQX9qJkGamSlB
5dAsQRkEMEEzMzNBf2o2QbKdOUHl0DxBAABAQUw3Q0FmZkZBmplJQeXQTEEZBFBBTDdTQWZm
VkGynVlB5dBcQQAAYEFkO2NBf2pmQbKdaUHl0GxBGQRwQTMzc0F/anZBmpl5QeXQfEEMAoBB
ppuBQTMzg0HNzIRBZmaGQQwCiEGamYlBPzWLQc3MjEFzaI5BDAKQQZqZkUE/NZNBzcyUQXNo
lkEAAJhBmpmZQTMzm0HZzpxBZmaeQQAAoEGamaFBMzOjQdnOpEFmZqZBDAKoQZqZqUE/NatB
2c6sQXNorkEMArBBppuxQTMzs0HZzrRBZma2QQAAuEGamblBMzO7Qc3MvEFmZr5BDALAQaab
wUE/NcNBzczEQXNoxkEMAshBppvJQTMzy0HZzsxBc2jOQQwC0EGmm9FBMzPTQdnO1EFzaNZB
DALYQaab2UEzM9tB2c7cQWZm3kEAAOBBppvhQTMz40HZzuRBZmbmQQAA6EGamelBPzXrQdnO
7EFzaO5BAADwQaab8UE/NfNBzcz0QWZm9kEAAPhBmpn5QT81+0HZzvxBZmb+QQYBAELTzQBC
mpkBQmZmAkIzMwNCBgEEQtPNBEKamQVCZmYGQjk0B0IGAQhCzcwIQpqZCUJtZwpCMzMLQgAA
DELTzQxCoJoNQmZmDkIzMw9CBgEQQs3MEEKgmhFCZmYSQjk0E0IAABRC080UQpqZFUJmZhZC
OTQXQgYBGELNzBhCoJoZQm1nGkI5NBtCBgEcQtPNHEKamR1CbWceQjMzH0IAACBCzcwgQpqZ
IUJtZyJCOTQjQgAAJELNzCRCoJolQm1nJkI5NCdCBgEoQtPNKEKamSlCbWcqQjMzK0IAACxC
zcwsQqCaLUJmZi5COTQvQgYBMELTzTBCoJoxQm1nMkIzMzNCAAA0QtPNNEKgmjVCbWc2QjMz
N0IAADhC0804QpqZOUJtZzpCMzM7QgYBPELTzTxCoJo9Qm1nPkIzMz9CAABAQtPNQEKgmkFC
ZmZCQjMzQ0IGAURC081EQqCaRUJtZ0ZCMzNHQgAASELNzEhCmplJQmZmSkIzM0tCAABMQtPN
TEKgmk1CZmZOQjk0T0IAAFBCzcxQQpqZUUJtZ1JCMzNTQgYBVELTzVRCoJpVQmZmVkIzM1dC
BgFYQs3MWEKgmllCZmZaQjk0W0IAAFxCzcxcQqCaXUJtZ15CMzNfQgYBYELNzGBCoJphQm1n
YkI5NGNCAABkQs3MZEKgmmVCbWdmQjk0Z0IAAGhCzcxoQqCaaUJmZmpCOTRrQgYBbELTzWxC
oJptQmZmbkIzM29CBgFwQtPNcEKgmnFCZmZyQjMzc0IGAXRCzcx0QpqZdUJmZnZCOTR3QgYB
eELNzHhCmpl5QmZmekIzM3tCBgF8QtPNfEKamX1CZmZ+QjMzf0IAAIBCZmaAQs3MgEK2M4FC
mpmBQoMAgkJmZoJCUM2CQjMzg0IdmoNCgwCEQulmhEJQzYRCMzOFQpqZhUIAAIZCZmaGQlDN
hkIzM4dCHZqHQoMAiELpZohCzcyIQjMziUIdmolCAACKQmZmikJQzYpCtjOLQh2ai0IAAIxC
ZmaMQs3MjEK2M41CmpmNQoMAjkLpZo5CUM2OQrYzj0Idmo9CAACQQulmkEJQzZBCMzORQpqZ
kUKDAJJCZmaSQlDNkkK2M5NCmpmTQgAAlEJmZpRCzcyUQjMzlUKamZVCAACWQulmlkJQzZZC
MzOXQpqZl0KDAJhCZmaYQlDNmEK2M5lCmpmZQoMAmkJmZppCUM2aQjMzm0IdmptCAACcQmZm
nELNzJxCMzOdQh2anUIAAJ5C6WaeQlDNnkK2M59CHZqfQgAAoELpZqBCzcygQjMzoUKamaFC
gwCiQulmokJQzaJCtjOjQpqZo0KDAKRCZmakQs3MpEK2M6VCmpmlQoMApkJmZqZCzcymQjMz
p0IdmqdCAACoQmZmqEJQzahCMzOpQpqZqUKDAKpCZmaqQlDNqkIzM6tCmpmrQgAArEJmZqxC
UM2sQjMzrUIdmq1CAACuQulmrkLNzK5CtjOvQpqZr0KDALBCZmawQs3MsEIzM7FCHZqxQgAA
skLpZrJCzcyyQjMzs0IdmrNCgwC0QulmtEJQzbRCtjO1Qh2atUKDALZC6Wa2QlDNtkIzM7dC
mpm3QgAAuEJmZrhCzcy4QrYzuUIdmrlCAAC6QmZmukLNzLpCtjO7Qh2au0KDALxCZma8QlDN
vEIzM71CHZq9QgAAvkLpZr5CUM2+QjMzv0Kamb9CAADAQmZmwEJQzcBCtjPBQh2awUKDAMJC
ZmbCQlDNwkIzM8NCHZrDQoMAxEJmZsRCzczEQjMzxUIdmsVCgwDGQmZmxkLNzMZCtjPHQpqZ
x0KDAMhCZmbIQlDNyEIzM8lCHZrJQgAAykLpZspCUM3KQjMzy0KamctCgwDMQulmzELNzMxC
MzPNQh2azUKDAM5CZmbOQlDNzkIzM89CHZrPQgAA0EJmZtBCUM3QQrYz0UKamdFCgwDSQulm
0kJQzdJCtjPTQpqZ00KDANRC6WbUQs3M1EIzM9VCmpnVQgAA1kJmZtZCzczWQjMz10KamddC
gwDYQulm2EJQzdhCMzPZQh2a2UKDANpC6WbaQs3M2kK2M9tCmpnbQoMA3ELpZtxCzczcQrYz
3UIdmt1CAADeQmZm3kJQzd5CMzPfQpqZ30KDAOBCZmbgQlDN4EK2M+FCHZrhQoMA4kJmZuJC
UM3iQjMz40IdmuNCgwDkQmZm5ELNzORCMzPlQh2a5UKDAOZC6WbmQlDN5kK2M+dCmpnnQoMA
6ELpZuhCzczoQrYz6UKamelCgwDqQulm6kLNzOpCMzPrQh2a60KDAOxC6WbsQlDN7EIzM+1C
mpntQoMA7kJmZu5CzczuQrYz70Kame9C</AssayXData><AssayYData Points="600">AAAAADSmQLqqUjo7+3WeOfeO3zlW+RW7d9LeujSvpzoUfBE7v+qaOw5siDsey7Y7X6CdO6R2
DDtiAEk7dIACPKxDCzu3Kxs7o66DOzOUjzuffTQ7a5kxOzZtMrkHBQc7sLCLO1pw6Ts8ENs6
+RawO/to7TsD9nM7dcDbO2+m5jtDPN87hPVWO011dDs/Nlc71Ay0OkO7yTsbe4s6IUHsO2Ll
MzsW7Ak8vQfhO9cmADz0Mg485RCYO1YpBTtCPYc7PVavO2dpuTpFXzM8XuWXO8W6IzyIEYI7
Hq0NPCvGHzw9ZZM71RC4O0Peozuc5gU8cgH+O0rFBTyMzQk8IU1vO/oP8zuPo+M7vnACPOMr
CTwhC0U8JqAUPI/UBDz0PTM8uZcRPJoRGTwHy9k7vl8ZPPMLpDsQsiM8y70DPFi48DsDfjI8
UMsbPIqZHTxDPQI8Y4ADPJsB7Dt7Mck7NfIsPGQVQzwFy1w8pkYNPDJECDxuGB88eRAhPG6Q
qjvQJDY8jwpMPMu3ITw7KCI8HbEQPOkfbjzZ/zE8oYnZO1OzMDyqvBI88/MAPFDpCjyPpzU8
uE1DPG+WXTx+rgI8CNg3PLhyjTzyJFo8SQxhPBZbRjw9kAA84JXvO2r4IjyZgys8dI2DPPO7
LzxzL0Q8k2tePOPgMjwU8Es8+nNCPGSzIzzmpvg79d6BPHVoAzz0WV48Se1RPK78dzz2xB88
170fPD3eSDybR1g848wyPNQ8kDzDrRo89Xc5PGtPRDyE0ko8wShbPM9SVDyOBXo8A6xOPFDx
VTxwzYQ8Or9BPIB7ZjyR01k8TeFzPKPeNjzevSo8SRFsPKsqRDzr/Fo83WA1PGuWUjwNtnM8
NNWLPITwXDwJl1c8YiMxPK2McTzj4Xs8htCJPJ08Zzw914M8j1RgPPZ7fzw5P4E8XxdcPDmF
SzydHFs8wSeAPEiuljx0znw8j++LPEjghDxV13s8M+NIPL+HnTxpPYQ8+DpWPHgpWTwsI4A8
B2aSPH4iODyg1J08ZOWRPLJSYjyOGG48i7B1PJoKUTwcuXM8NhBNPEYtdjwS6i88e81MPNEs
iDz0Bow8Gz2qPEbulzwgN5M8Fz2aPOc0bTyKII88KUpRPKEkZzzjkoQ86pdqPBizgDwZaqU8
RBCKPL2peDz5/HM8ow6hPDjrpDxzjoA8nLJ1POpknTzsVJE8qIWNPCEwlzx312w833Q0PA57
lDykR3U8Y+1pPEpeiTxWzoI8CNaUPAb7dzzjxXs8PMKWPLiGjDz5CYE81o6PPGRSdDzypZk8
JIeOPJoVmjyP25g8EWWqPGkzazwdWac8v1WXPPjyizwkT7E81MyEPLuLlDz4AmI8EcCPPNfU
dDzHyJE89dliPCQYoDxA76Y8wAmKPKEUlzw6g5w8zC2mPBaOjzweYqc8KQEZPHtrszzCdXc8
zYOvPP7vsTxWEHE81DSZPBDkgDwxuJM8ZrFcPCFikzxDf588m1WYPO4Nljx7U4M8pgCePOr8
jTz2tYs8Rz6hPNbTsDw9uqc8KyWzPDqMszyDwYw83hCjPH3KqTxCWrs8Z8x+PJ7JfjyArbk8
IaOzPG78iTymOJw81ciaPIfMmzzkRaQ8tdyfPOkhsjzMSIc8T1KgPLMcpTw36Fo8ArebPAbd
pTypZaY8TQOYPP0Snzypo6U8VuyPPB5EmTzzMoo8DCOOPCCGkDxT8Z881XqgPP2rqzzTXpY8
fCW4PPicqjy2FXw8xqGVPFxSpTyOIqw8jcamPCCmrTyKBZc8HarIPF1Wlzw2wJQ8NC+tPISO
wTyKsKg8Pp6IPIVanjz/8ZI8m8WnPAZxijxEEaY8AtqhPFCGsjy+3b08KzyvPHb8yTycQKk8
jLKCPC3UkDz3uZo84VOHPCQzhTyPw7A8OQq0PPF3pzzCVKo8/PKtPI9nrzzb9cM8yvWvPKD/
mzycfMM8fTjAPEhKsjzNipk8UXGPPOwcpjxuupY8d8CTPAf5yzyj6aI8GBq2PKDEizzzVoo8
FjajPJiCvDy+xLA8HJe3PJkepzzKeoc8QcOfPGm7lTxifrA8OsuoPIfFpjzjP5I8uBHHPAHh
njzF35484bmfPOkJpjygLbU8hU/YPNgq0jweL6Q8tW6hPBYjojxij5s8bWG2PCJ6ljw696s8
mUG9PBrisTy2gqE8h7TKPDDKszxx4Kc88E2qPK8GfjxLqrw8SM2cPOqYzjxdstk8i7e/PNiy
szyLGbM89xGUPB0OtTyElag8VTC4PPqGzjzswag8JZm4PLBFtzzdIrY8Pjm4PC3jnDyRiNM8
tdDMPPL/qTxpsMQ8lQjIPJSB4jwcwaY8gamjPN/A4TwkMJ08igTiPKrluDwq3Lk8V/jFPAmI
mzxi/Kc8TFOKPE6xuTzZrY08cuevPK22wzzqgNI8m6XBPG0BzDzDw7o83WLJPKQSpDzm4ag8
WCrFPI06tzwLJsk8WcKwPOWmtjyxlMc8d6SePNnCwjwUMbk8METOPKiLqjweJr08rPq5PEJR
1zz3+q483TnXPGbYrDyqobs86euXPPG/qzz6Trg8pq7LPMlo3zxufNA89lG2PBVOwzzHtu48
aIOnPJg3rzxuaLc8ac6nPFyA1DyFvrc8pjm2PM73tzza66s87ie5PMeSxzzDpc88uA7XPDAg
uzx8qbA8onrWPKO6szxywsk8NeG/PAibuTwoT8w8vMq3PAGe5DxuEdg8bv6IPLhXtjykm8Y8
cta3PPoAujyATdA8qsObPIH9rTwtusQ8fPGdPDe4ozxyr4c80ILRPJ0urjyBRNE8tlnWPNmK
rjwuwK48qCXCPGuhwTwRvdE8wai6PBv4qzyFZb88TnbAPOUtuDyga8g828XFPFWOuzw5zbo8
durDPD/2lzzCYc08PGvDPGSx7jz5zcQ8t2bKPKywszxnrMI8hwW6PLdmtzz0/LY8QajOPEgv
rjzJHM48/0/CPC9grTyvZ9U8kuzpPBCbqzxsBuM8TPDNPBjf1zwxOO88+3uyPPu93TynbMI8
bSnXPJk6zzzafLQ8/OzKPAy0tjychbs8BvDAPOtemTwhi808yeC1POmMsjyXTr48gqmxPAHU
vTyLtdQ8ziOuPF16wjxwn9A8TvXEPGfGsjzJYLU8gULiPAzEvjxnz+s82jHBPPJ+zTzqucY8
lbPPPPEYvzzpQac8S1O9POmRxDxIA8Q8</AssayYData></Step><Step><CommonData><SampleLocation>5</SampleLocation><SampleID>mhb2</SampleID><SampleGroup></SampleGroup><SampleInfo></SampleInfo><SampleRow>A</SampleRow><SamplePlate>1</SamplePlate><WellType>KLOAD</WellType><Concentration>-1</Concentration><ConcentrationUnits>µg/ml</ConcentrationUnits><MolarConcentration>-1</MolarConcentration><MolarConcUnits>nM</MolarConcUnits><MolecularWeight>-1</MolecularWeight><Temperature>30</Temperature><StartTime>2403896</StartTime><AssayTime>1200</AssayTime></CommonData><FlowRate>1000</FlowRate><StepType>LOADING</StepType><StepName>Loading</StepName><StepStatus>OK</StepStatus><ActualTime>305.002</ActualTime><CycleTime>0.2</CycleTime><AssayXData Points="1525">AADwQulm8EJQzfBCMzPxQh2a8UKDAPJCZmbyQlDN8kIzM/NCmpnzQgAA9EJmZvRCUM30QjMz
9UKamfVCgwD2Qulm9kJQzfZCtjP3Qh2a90IAAPhCZmb4Qs3M+EK2M/lCmpn5QoMA+kLqZvpC
UM36QjMz+0KamftCgwD8Qupm/ELNzPxCMzP9QqCa/UKDAP5CZmb+Qs3M/kK2M/9Cmpn/QkIA
AEN1MwBDZmYAQ5qZAEPNzABDQgABQ3UzAUOoZgFDmpkBQw7NAUMAAAJDMzMCQ2ZmAkPbmQJD
zcwCQwAAA0MzMwNDqGYDQ5qZA0MOzQNDAAAEQzMzBENmZgRD25kEQw7NBENCAAVDdTMFQ2Zm
BUPbmQVDDs0FQ0IABkMzMwZDZmYGQ9uZBkPNzAZDAAAHQzMzB0OoZgdD25kHQ83MB0NCAAhD
dTMIQ6hmCEOamQhDzcwIQ0IACUMzMwlDqGYJQ9uZCUPNzAlDQgAKQzMzCkNmZgpDmpkKQ83M
CkNCAAtDMzMLQ6hmC0PbmQtDzcwLQ0IADEMzMwxDqGYMQ5qZDEPNzAxDQgANQ3UzDUNmZg1D
mpkNQw7NDUMAAA5DdTMOQ2ZmDkPbmQ5DzcwOQ0IAD0N1Mw9DZmYPQ5qZD0MOzQ9DQgAQQzMz
EEOoZhBD25kQQw7NEEMAABFDdTMRQ2ZmEUOamRFDDs0RQwAAEkN1MxJDZmYSQ5qZEkMOzRJD
AAATQzMzE0OoZhNDmpkTQ83ME0NCABRDdTMUQ6hmFEPbmRRDzcwUQwAAFUMzMxVDZmYVQ5qZ
FUMOzRVDAAAWQ3UzFkOoZhZD25kWQw7NFkMAABdDdTMXQ6hmF0PbmRdDDs0XQ0IAGEN1MxhD
qGYYQ5qZGEMOzRhDQgAZQ3UzGUOoZhlDmpkZQ83MGUMAABpDdTMaQ6hmGkPbmRpDzcwaQ0IA
G0MzMxtDZmYbQ9uZG0MOzRtDAAAcQ3UzHEOoZhxD25kcQw7NHEMAAB1DdTMdQ6hmHUOamR1D
Ds0dQwAAHkMzMx5DZmYeQ9uZHkPNzB5DAAAfQ3UzH0OoZh9D25kfQw7NH0MAACBDdTMgQ6hm
IEPbmSBDzcwgQ0IAIUMzMyFDZmYhQ5qZIUPNzCFDAAAiQ3UzIkNmZiJD25kiQ83MIkNCACND
MzMjQ6hmI0PbmSNDDs0jQ0IAJEMzMyRDqGYkQ9uZJEPNzCRDAAAlQ3UzJUNmZiVDmpklQ83M
JUNCACZDMzMmQ2ZmJkOamSZDzcwmQwAAJ0N1MydDqGYnQ5qZJ0PNzCdDQgAoQ3UzKENmZihD
25koQ83MKENCAClDMzMpQ2ZmKUPbmSlDzcwpQ0IAKkMzMypDZmYqQ9uZKkMOzSpDQgArQ3Uz
K0NmZitDmpkrQw7NK0NCACxDMzMsQ6hmLEOamSxDDs0sQwAALUMzMy1DZmYtQ9uZLUMOzS1D
AAAuQ3UzLkOoZi5DmpkuQw7NLkNCAC9DdTMvQ+pmL0OamS9DzcwvQwAAMEMzMzBDZmYwQ9uZ
MEPNzDBDQgAxQ3UzMUOoZjFDmpkxQ83MMUMAADJDMzMyQ2ZmMkOamTJDzcwyQwAAM0N1MzND
qGYzQ9uZM0PNzDNDQgA0QzMzNEOoZjRDmpk0Qw7NNENCADVDdTM1Q6hmNUOamTVDDs01Q0IA
NkN1MzZDqGY2Q9uZNkPNzDZDQgA3QzMzN0NmZjdDmpk3Qw7NN0MAADhDdDM4Q2ZmOEPbmThD
Ds04QwAAOUN0MzlDZmY5Q9uZOUPNzDlDAAA6Q3QzOkNmZjpDmpk6Q83MOkMAADtDMzM7Q2Zm
O0OamTtDDs07Q0IAPEMzMzxDqGY8Q5qZPEPNzDxDAAA9QzMzPUPqZj1Dmpk9Q83MPUMAAD5D
dDM+Q2ZmPkPbmT5DDs0+Q0IAP0MzMz9DqGY/Q9uZP0PNzD9DAABAQ3QzQEOoZkBDmplAQw7N
QEMAAEFDdDNBQ6hmQUPbmUFDzcxBQ0IAQkMzM0JDqGZCQ9uZQkPNzEJDQgBDQzMzQ0NmZkND
25lDQ83MQ0NCAERDdDNEQ6hmREPbmURDzcxEQ0IARUMzM0VDZmZFQ5qZRUPNzEVDAABGQzMz
RkNmZkZDmplGQw7NRkMAAEdDdDNHQ6hmR0OamUdDDs1HQ0IASEMzM0hDqGZIQ5qZSEMOzUhD
QgBJQ3QzSUNmZklDmplJQ83MSUNCAEpDMzNKQ2ZmSkOamUpDDs1KQwAAS0N0M0tDqGZLQ9uZ
S0PNzEtDQgBMQzMzTENmZkxD25lMQw7NTEMAAE1DdDNNQ6hmTUPbmU1DzcxNQwAATkMzM05D
ZmZOQ9uZTkPNzE5DQgBPQ3QzT0OoZk9D25lPQ83MT0MAAFBDdDNQQ2ZmUEPbmVBDDs1QQ0IA
UUMzM1FDZmZRQ9uZUUPNzFFDQgBSQzMzUkOoZlJD25lSQ83MUkNCAFNDdDNTQ2ZmU0OamVND
Ds1TQ0IAVEN0M1RDZmZUQ5qZVEPNzFRDQgBVQzMzVUOoZlVDmplVQw7NVUNCAFZDdDNWQ2Zm
VkOamVZDDs1WQwAAV0N0M1dDqGZXQ9uZV0MOzVdDQgBYQzMzWENmZlhD25lYQ83MWEMAAFlD
dDNZQ2ZmWUPbmVlDzcxZQ0IAWkN0M1pDqGZaQ5qZWkMOzVpDAABbQ3QzW0OoZltD25lbQ83M
W0NCAFxDMzNcQ6hmXEPbmVxDzcxcQ0IAXUMzM11DqGZdQ9uZXUMOzV1DQgBeQ3QzXkOoZl5D
mpleQw7NXkMAAF9DdDNfQ2ZmX0OamV9DDs1fQ0IAYEMzM2BDZmZgQ9uZYEPNzGBDQgBhQ3Qz
YUOoZmFDmplhQw7NYUMAAGJDMzNiQ2ZmYkPbmWJDzcxiQ0IAY0N0M2NDqGZjQ9uZY0PNzGND
QgBkQ3QzZEOoZmRD25lkQ83MZEMAAGVDdDNlQ2ZmZUPbmWVDDs1lQwAAZkMzM2ZDZmZmQ9uZ
ZkPNzGZDAABnQ3QzZ0OoZmdD25lnQw7NZ0NCAGhDMzNoQ6hmaEPbmWhDzcxoQ0IAaUN0M2lD
qGZpQ9uZaUPNzGlDQgBqQzMzakNmZmpD25lqQw7NakMAAGtDMzNrQ2Zma0PbmWtDDs1rQ0IA
bEN0M2xDZmZsQ5qZbEPNzGxDAABtQzMzbUNmZm1D25ltQw7NbUMAAG5DdDNuQ6hmbkPbmW5D
zcxuQ0IAb0MzM29DqGZvQ5qZb0MOzW9DQgBwQzMzcEOoZnBD25lwQ83McENCAHFDMzNxQ6hm
cUPbmXFDzcxxQ0IAckMzM3JDZmZyQ5qZckPNzHJDQgBzQzMzc0OoZnND25lzQw7Nc0NCAHRD
dDN0Q2ZmdEOamXRDzcx0QwAAdUMzM3VDqGZ1Q5qZdUMOzXVDQgB2QzMzdkOoZnZD25l2Qw7N
dkNCAHdDdDN3Q6hmd0PbmXdDDs13QwAAeEN1M3hDqGZ4Q5qZeEPNzHhDQgB5QzMzeUOoZnlD
25l5Qw7NeUMAAHpDdTN6Q2ZmekPbmXpDzcx6QwAAe0MzM3tDZmZ7Q5qZe0MOzXtDQgB8QzMz
fEOoZnxDmpl8Q83MfENCAH1DMzN9Q2ZmfUPbmX1DDs19Q0IAfkN1M35DqGZ+Q9uZfkPNzH5D
AAB/Q3Uzf0OoZn9D25l/Q83Mf0MAAIBDmhmAQzMzgEPNTIBDZmaAQwCAgEOamYBDVLOAQ83M
gENm5oBDAACBQ7oZgUMzM4FDzUyBQ4dmgUMAgIFDupmBQ1SzgUPuzIFDZuaBQyEAgkO6GYJD
MzOCQ+5MgkNmZoJDIYCCQ7qZgkNUs4JDzcyCQ4fmgkMhAINDuhmDQzMzg0PuTINDZmaDQwCA
g0O6mYNDM7ODQ+7Mg0OH5oNDAACEQ5oZhENUM4RDzUyEQ2ZmhEMAgIRDmpmEQzOzhEPNzIRD
ZuaEQyEAhUOaGYVDVDOFQ+5MhUNmZoVDIYCFQ5qZhUNUs4VD7syFQ2bmhUMhAIZDuhmGQ1Qz
hkPuTIZDZmaGQyGAhkO6mYZDVLOGQ83MhkNm5oZDAACHQ7oZh0NUM4dDzUyHQ4dmh0MAgIdD
mpmHQzOzh0PuzIdDZuaHQyEAiEOaGYhDMzOIQ+5MiENmZohDIYCIQ5qZiEMzs4hD7syIQ4fm
iEMAAIlDmhmJQzMziUPuTIlDZmaJQyGAiUOamYlDVLOJQ83MiUNm5olDIQCKQ7oZikMzM4pD
7kyKQ4dmikMhgIpDmpmKQ1SzikPuzIpDZuaKQyEAi0OaGYtDMzOLQ+5Mi0NmZotDAICLQ5qZ
i0Mzs4tD7syLQ2bmi0MhAIxDmhmMQ1QzjEPNTIxDZmaMQwCAjEOamYxDVLOMQ83MjENm5oxD
IQCNQ7oZjUMzM41D7kyNQ2ZmjUMAgI1DupmNQzOzjUPuzI1DZuaNQyEAjkOaGY5DMzOOQ81M
jkOHZo5DAICOQ5qZjkMzs45D7syOQ4fmjkMAAI9DmhmPQzMzj0PuTI9Dh2aPQwCAj0O6mY9D
M7OPQ+7Mj0Nm5o9DAACQQ5oZkEMzM5BDzUyQQ4dmkEMhgJBDmpmQQ1SzkEPuzJBDh+aQQwAA
kUOaGZFDVDORQ81MkUOHZpFDIYCRQ5qZkUNUs5FD7syRQ2bmkUMhAJJDmhmSQ1QzkkPNTJJD
ZmaSQwCAkkOamZJDVLOSQ+7MkkOH5pJDAACTQ7oZk0NUM5NDzUyTQ2Zmk0MhgJNDupmTQzOz
k0PuzJNDZuaTQwAAlEO6GZRDVDOUQ+5MlENmZpRDIYCUQ7qZlEMzs5RDzcyUQ2bmlEMhAJVD
mhmVQ1QzlUPuTJVDh2aVQwCAlUO6mZVDVLOVQ+7MlUOH5pVDIQCWQ7oZlkMzM5ZD7kyWQ4dm
lkMAgJZDupmWQzOzlkPNzJZDh+aWQyEAl0O6GZdDMzOXQ81Ml0OHZpdDIYCXQ7qZl0Mzs5dD
7syXQ4fml0MAAJhDuhmYQzMzmEPNTJhDh2aYQwCAmEOamZhDM7OYQ+7MmEOH5phDIQCZQ5oZ
mUMzM5lD7kyZQ4dmmUMhgJlDupmZQzOzmUPNzJlDh+aZQyEAmkO6GZpDVDOaQ+5MmkNmZppD
IYCaQ5qZmkNUs5pD7syaQ2bmmkMhAJtDuhmbQ1Qzm0PuTJtDZmabQyGAm0O6mZtDM7ObQ+7M
m0Nm5ptDAACcQ5oZnENUM5xDzUycQ2ZmnEMhgJxDupmcQzOznEPNzJxDh+acQwAAnUO6GZ1D
MzOdQ+5MnUOHZp1DIYCdQ7qZnUNUs51DzcydQ4fmnUMAAJ5DuhmeQzMznkPuTJ5Dh2aeQyGA
nkO6mZ5DVLOeQ+7MnkOH5p5DIQCfQ7oZn0MzM59D7kyfQ4dmn0MAgJ9DupmfQ1Szn0PNzJ9D
ZuafQyEAoEOaGaBDMzOgQ81MoENmZqBDQoCgQ7qZoEMzs6BDzcygQ4fmoEMhAKFDmhmhQzMz
oUPuTKFDZmahQwCAoUOamaFDVLOhQ83MoUOH5qFDIQCiQ5oZokMzM6JDzUyiQ2ZmokMAgKJD
upmiQzOzokPNzKJDh+aiQwAAo0OaGaNDVDOjQ81Mo0NmZqNDAICjQ5qZo0NUs6ND7syjQ4fm
o0MAAKRDuhmkQzMzpEPuTKRDh2akQwCApEOamaRDVLOkQ+7MpENm5qRDIQClQ9sZpUNUM6VD
zUylQ4dmpUMhgKVDupmlQ1SzpUPNzKVDZualQwAApkOaGaZDMzOmQ+5MpkOHZqZDAICmQ7qZ
pkMzs6ZDzcymQ4fmpkMAAKdDmhmnQ1Qzp0PuTKdDh2anQyGAp0O6madDM7OnQ83Mp0OH5qdD
IQCoQ7oZqENUM6hDzUyoQ4dmqEMhgKhDmpmoQ1SzqEPuzKhDh+aoQwAAqUO6GalDMzOpQ+5M
qUNmZqlDIYCpQ5qZqUNUs6lD7sypQ2bmqUMAAKpDmhmqQ1QzqkPNTKpDh2aqQwCAqkO6mapD
VLOqQ83MqkOH5qpDIQCrQ5oZq0NUM6tDzUyrQ2Zmq0MAgKtDupmrQ1Szq0PuzKtDh+arQyEA
rEO6GaxDVDOsQ81MrEOHZqxDAICsQ7qZrEMzs6xDzcysQ2bmrEMAAK1DmhmtQ1QzrUPNTK1D
ZmatQyGArUO6ma1DVLOtQ83MrUOH5q1DAACuQ7oZrkNUM65DzUyuQ4dmrkMhgK5DupmuQzOz
rkPNzK5DZuauQyEAr0PbGa9DVDOvQ+5Mr0OHZq9DIYCvQ9uZr0Mzs69DzcyvQ4fmr0MhALBD
uhmwQ1QzsEPNTLBDh2awQyGAsEOambBDM7OwQ+7MsENm5rBDAACxQ5oZsUMzM7FDzUyxQ2Zm
sUMAgLFDupmxQzOzsUPNzLFDh+axQwAAskO6GbJDVDOyQ+5MskOHZrJDAICyQ5qZskNUs7JD
zcyyQ2bmskMAALNDuhmzQ1Qzs0PuTLNDh2azQwCAs0OambNDM7OzQ+7Ms0OH5rNDIQC0Q7oZ
tENUM7RD7ky0Q4dmtEMAgLRDmpm0QzOztEPNzLRDZua0QyEAtUOaGbVDVDO1Q+5MtUOHZrVD
AIC1Q9uZtUMzs7VD7sy1Q2bmtUMhALZDmhm2Q1QztkPNTLZDZma2QyGAtkO6mbZDVLO2Q+7M
tkNm5rZDIQC3Q7oZt0NUM7dD7ky3Q4dmt0MhgLdDupm3Q1Szt0PNzLdDZua3QwAAuEOaGbhD
MzO4Q81MuEOHZrhDIYC4Q7qZuEMzs7hDzcy4Q4fmuEMhALlDuhm5QzMzuUPuTLlDh2a5QyGA
uUOamblDM7O5Q+7MuUOH5rlDAAC6Q5oZukMzM7pDzUy6Q2ZmukMAgLpDmpm6QzOzukPuzLpD
h+a6QyEAu0OaGbtDVDO7Qw5Nu0OHZrtDAIC7Q5qZu0NUs7tDzcy7Q2bmu0MAALxDuhm8Q1Qz
vEPNTLxDh2a8QyGAvEOambxDVLO8Q83MvENm5rxDIQC9Q7oZvUNUM71DzUy9Q2ZmvUMhgL1D
upm9Q1SzvUPuzL1DZua9QyEAvkO6Gb5DVDO+Q81MvkOoZr5DAIC+Q7qZvkNUs75D7sy+Q4fm
vkMhAL9Duhm/Q1Qzv0PNTL9Dh2a/QyGAv0O6mb9DM7O/Q+7Mv0OH5r9DAADAQ5oZwEMzM8BD
Dk3AQ2ZmwEMAgMBDupnAQzOzwEPuzMBDh+bAQwAAwUOaGcFDMzPBQ+5MwUOHZsFDAIDBQ5qZ
wUNUs8FD7szBQ4fmwUMhAMJDmhnCQzMzwkPNTMJDh2bCQyGAwkO6mcJDVLPCQ+7MwkNm5sJD
IQDDQ5oZw0MzM8ND7kzDQ4dmw0MAgMNDmpnDQzOzw0PNzMNDZubDQyEAxEO6GcRDMzPEQ81M
xENmZsRDAIDEQ5qZxENUs8RD7szEQ4fmxEMAAMVDuhnFQzMzxUPuTMVDZmbFQwCAxUOamcVD
M7PFQ83MxUOH5sVDAADGQ5oZxkMzM8ZDzUzGQ2ZmxkMhgMZDmpnGQ1SzxkPNzMZDZubGQwAA
x0OaGcdDVDPHQ81Mx0OHZsdDAIDHQ5qZx0NUs8dD7szHQ4fmx0MAAMhDmhnIQzMzyEPuTMhD
ZmbIQyGAyEO6mchDVLPIQ83MyENm5shDAADJQ7oZyUMzM8lDzUzJQ4dmyUMAgMlDupnJQ1Sz
yUPuzMlDZubJQwAAykOaGcpDVDPKQ81MykOHZspDIYDKQ5qZykMzs8pD7szKQ4fmykMhAMtD
uhnLQzMzy0PuTMtDZmbLQwCAy0O6mctDM7PLQ83My0OH5stDAADMQ5oZzENUM8xDzUzMQ2Zm
zEMAgMxDmpnMQ1SzzEPNzMxDZubMQwAAzUOaGc1DVDPNQ81MzUNmZs1DAIDNQ5qZzUNUs81D
7szNQ4fmzUMAAM5DmhnOQzMzzkPuTM5Dh2bOQwCAzkOamc5DVLPOQ83MzkNm5s5DAADPQ5oZ
z0MzM89DzUzPQ2Zmz0MhgM9DupnPQzOzz0PNzM9Dh+bPQwAA0EO6GdBDVDPQQ81M0ENmZtBD
IYDQQ5qZ0EMzs9BDzczQQ2bm0EMAANFDuhnRQ1Qz0UPNTNFDh2bRQyGA0UO6mdFDVLPRQ+7M
0UOH5tFDIQDSQ5oZ0kNUM9JD7kzSQ4dm0kMhgNJDmpnSQzOz0kPuzNJDZubSQwAA00OaGdND
MzPTQ81M00OHZtNDIYDTQ7qZ00NUs9NDzczTQ4fm00MAANRDuhnUQ1Qz1EPuTNRDqGbUQw==</AssayXData><AssayYData Points="1525">rR9fPb58lz3tdsY93Bz/PaR6Ez54Fy0+fuxAPvEJWT7l5W4+LCeCPtYTjD7p7JU+xTegPhEz
qj4TmrU+X+u/PorRzD5SStQ+GvjfPjsp6T4BN/M+bvv7PmO1Aj90tQg/MSYNP3Y8ET8xkxY/
XP0aP4ciID9jEyQ/TUAqP51oLj8ynjM/XNQ2P0uAPD/BPEA/QlRFP6s1Sj+ZAU8/x0RUP447
Vz+ydVw/1iZhPw+HZT8VtWo/b5luP+qTcj+FB3g/38x7P06Ifz+ZKYI/j8iEPz5Jhj/V5ok/
Qo+KP5TijT/ptY8/t9mRP9egkz9kMpY/0yCYP7ZfmT/4FJw/0KSeP9rvnz8bI6I/UrukP+WG
pj8sjKg/XgGrP2xurD+PsK4/2TyxPyinsj/GabU/o7+2Pwi4uD/oe7o/BBW9PzWIvj9wvcA/
hODCP3p9xD93hsU/5IbIP01Iyj+yMsw/3nzNP7cN0D+qv9E/zjbTP1O61T91Mdc/J13ZP7Ar
2z8tdtw/kVfeP8UJ4D/YA+I/33bjP7m/5T+4dec/42DpPzdu6z+CPuw/elXuPzJi8D+OtvE/
ODXzPxSR9T9tkvY/yVL5P8ns+T8O1/s/gwb9P7qu/z9naABALTIBQIetAUDe1QJAIKYDQDNO
BEB3+gRASvYFQJzZBkAWdQdAdT8IQIoqCUBRxAlACpIKQLuFC0A6ZgxAzAoNQLekDUAKlw5A
OSgPQAL6D0DeeRBA/lERQNDtEUCmrxJA2GkTQMjpE0ACBxVAlKIVQCElFkDV4BZANnAXQLEd
GEBkGRlAzr8ZQJhNGkCSuRpAPs4bQAwxHED79hxAubcdQGEfHkAuxR5Ar6MfQKHnH0CMpyBA
GCQhQMTPIUCZtSJAtUgjQC+VI0D1WCRAVsskQAORJUBJJSZApbQmQKUfJ0D2vidAHr8oQIbx
KECQnilApRgqQBGaKkBlaytALdUrQNaRLEC8Ny1A7b4tQL0uLkAxOS5AJT4vQIrvL0CvIDBA
facwQJU7MUBxgzFAvQgyQBGcMkBHKTNAR7szQKBFNEDxsjRA4xY1QOOdNUAkDjZATIw2QDEc
N0BMdDdAOPE3QDJTOEDH8zhAJ1A5QAy9OUB/VzpAdoM6QPr2OkCtxTtAQxY8QI6JPEBtIj1A
3nE9QI7ZPUD+Sz5Aops+QD9oP0D6Wz9A/v4/QGdUQEBzskBAsT1BQJ5hQUD57kFA9F5CQCG6
QkByRkNAhoJDQARXREB1mERAsxZFQEw0RUAhVEVAH7lFQOgcRkBjo0ZA2uhGQL1LR0ANh0dA
3kxIQFaNSEBPz0hAvShJQOFMSUAk3ElAHjNKQFJjSkAH2EpAGyxLQOdeS0BQ6UtAUv9LQCdg
TEDztkxAjjNNQO9TTUApwk1AX+1NQNdATkCArE5ARDVPQE9ZT0CTeE9ADORPQB0tUECqWFBA
6+xQQNgGUUA6E1FAu7lRQCumUUD7P1JAZrJSQC2eUkAlG1NAsm1TQKK/U0CHo1NAuR5UQI1t
VEAqoFRAjiFVQHAhVUA0i1VA3XdVQCXpVUBj4FVAAIFWQJ0JV0A0M1dAIFlXQIWVV0B+01dA
XAJYQGEMWEAaelhAvdBYQDoZWUAfT1lArr9ZQEGlWUC06FlAAz1aQLM4WkDrtFpA9FFaQJsK
W0DYhFtA9blbQPizW0BH5FtA5fVbQMIkXEBgwlxAfepcQCTcXECJIV1AjExdQLhVXUAYp11A
QQleQDp1XkDblV5A27ZeQNHnXkCViF5AJyRfQHohX0AMgV9AqLdfQHgWYEBAol9AKddfQMKY
YEDmimBAWttgQPj8YEBEI2FAFSJhQLVZYUC2qWFAq41hQNgOYkCdVWJAjlZiQMiOYkDse2JA
gOZiQAQkY0BEH2NAH8JjQJFxY0Dw3WNAmdBjQD32Y0CuSWRA6IdkQJ59ZEBun2RAhfJkQEXP
ZEDIDGVAwIdlQMZ3ZUCyrGVABKdlQDbmZUC3tWVAjCNmQColZkBdamZAA4pmQMvRZkChpGZA
JNdmQEcPZ0CPDWdAOB5nQMh1Z0BlUmdAuAloQPbCZ0DQumdARCZoQF09aEChOWhA4Z1oQBW9
aEDQh2hAbt5oQBkiaUBsJmlAeEtpQNBWaUAFQWlAuWxpQAusaUALr2lAVf5pQIlmakBqKWpA
AB1qQDVFakAbX2pAca5qQH+yakCJ1mpAo85qQM/QakD3ImtAeiRrQAVja0A6O2tA/XtrQOfK
a0AhrWtAl9VrQA7sa0AvE2xAoX9sQHh2bECIDmxAVkNsQKAfbEBrzGxAYa5sQF7VbEAr7WxA
fOxsQMgFbUAQ/mxAKUptQHhZbUDHdW1ABmxtQMJgbUCSjW1ABOVtQGjNbUDH721ArdttQPMz
bkC4D25AfQ5uQJpKbkBob25AlHBuQJqEbkBgZW5AtnxuQHzWbkAyx25ACM9uQNbGbkCwC29A
tSlvQDkab0B3ZG9A/pVvQDV7b0C9k29AhUNvQB2fb0AMoG9AsJFvQKerb0Ay129Al+lvQG/l
b0BKM3BAMWVwQB0WcEDVGXBA7EJwQBBIcEAHDnBAN8RwQPGgcEBJqnBAdZBwQE/LcED9yXBA
mCtxQKoJcUAlT3FAoO9wQPg5cUAvDXFA6VtxQFbdcEC0Z3FALVBxQLZkcUCog3FAx3NxQA2w
cUAXkHFAothxQC3vcUAEuHFAUAJyQHfrcUBkB3JAJfRxQLVjckApU3JA93ZyQN1PckDeUnJA
MyhyQHSickAzlHJAn41yQOCYckAoynJA4X1yQBGuckBI7HJActtyQOrjckBYHnNA5RJzQDvd
ckCMUXNABTlzQG1Mc0C/InNANFBzQKZ3c0DeunNAyXFzQFyAc0D9bHNA3rZzQGW0c0CZnHNA
eqFzQJLCc0BeuXNAIc1zQEMKdEBuFXRAXwB0QFj7c0A4CnRAnSZ0QEcpdEA16nNASQJ0QAol
dECtaXRAEC10QKpZdEB3eXRAtXd0QP5tdEDOYHRALoR0QO6ZdEAwoHRAMMt0QL/UdEAfFHVA
v8d0QA7DdEDCxXRACNp0QI3UdECWL3VAVBl1QDBGdUB/BXVAD/h0QIYwdUC2DXVAQxx1QF/0
dEDF8nRAum91QFWJdUAgnXVAzn11QMSIdUBFaHVA5Zd1QPZ0dUCUhnVAwo91QO3ddUB5wnVA
nsZ1QBfMdUCC3HVAmt51QHbDdUA6EXZAy7N1QO4gdkDvLXZAxkZ2QCwQdkDaNXZAxyl2QOw3
dkD7YHZARHB2QFRRdkDVZXZAxXF2QEyjdkBxUnZASF52QOhvdkA3kHZAyW92QG+ZdkAacHZA
17B2QHipdkB0lHZAIsJ2QKp+dkAYw3ZA0hB3QAYGd0BdA3dANBF3QMe9dkAD93ZA7c52QPD3
dkA4KHdAPxt3QGlhd0AROHdA2gh3QEAOd0D3UndAy1N3QDhHd0BiNXdAymF3QB8rd0DKPndA
qp13QPREd0BOJHdA9zZ3QHyOd0BCX3dAM6B3QJfOd0DQn3dAqqV3QE2td0DHlXdAxex3QFC2
d0C16ndALhh4QKujd0AkxXdA37V3QMjSd0DKtXdAvNN3QBABeECXB3hAfPx3QBEeeEDVCnhA
8Dl4QG8feEDB+HdAFoR4QPoFeEA+LXhA6IN4QNVweEAoT3hA6lZ4QN5peEBaZXhAm5J4QFBp
eEDEbXhAKF54QLWueEB5r3hA4J94QDmheECJk3hAuKt4QIjDeEDsbHhA1MJ4QEPMeEBq1nhA
e8l4QBSTeECt8XhAvgN5QAYUeUAl/nhABeV4QG/deEDAunhAf954QPoUeUCSFnlAfCR5QNrU
eEDKOHlAjh55QM1+eUCQJXlAByV5QBkBeUCPN3lAUXJ5QFs3eUCsZHlAUmx5QMAmeUBGLnlA
qjt5QFaJeUAuJ3lAA4h5QMe1eUDG33lATUh5QLuLeUAEeXlAJqJ5QLfbeUAyi3lAU8t5QNSb
eUCsxHlAouZ5QJLbeUBVrXlAv+B5QA+9eUBA5HlAGeF5QJvHeUBX8XlAa/x5QPr6eUAZ/XlA
MRd6QAcsekBjAXpAERZ6QLAnekCo53lAvQJ6QH4UekCrKnpAWSh6QJ2NekAER3pAvoJ6QCw8
ekDlC3pAWwx6QIg9ekCacHpAp2V6QGBVekDSeHpANzB6QPddekCS2npA8JV6QDSsekDOonpA
5bF6QGDZekDkeHpAtPJ6QFb1ekBkxXpAh+J6QJTrekCWx3pASvB6QBTGekCpinpA9qh6QID+
ekDd1HpAdxJ7QCjtekDq6HpAhTt7QPv2ekBg93pAnxF7QNnhekDwOHtATEN7QGMFe0D6KntA
jhF7QCZFe0AHNHtAIRl7QP44e0AY9npAcn57QBole0A3UHtAelZ7QBRne0Cd3XpAUm97QBhj
e0B1VHtAOo17QEJde0BwIXtAJ1N7QK98e0DYYntA3mZ7QMW9e0DCsntAS4d7QNiee0Avd3tA
Kdp7QLORe0AUoHtA8th7QGige0A5rXtAFeN7QJXUe0D/o3tAzZt7QMbNe0CC9XtA/iB8QF/X
e0DkHnxA4vV7QALje0CZfntA1eR7QCk1fEAGBXxAo1B8QHhofEBPB3xAAUR8QDQwfED0HHxA
T1l8QEoOfED8IHxAbiB8QAM8fECvTnxAz3N8QNwFfED/8XxA+4V8QFOSfEDcWXxA3GB8QGaf
fEDSenxApy58QK5kfEAWcHxAO5R8QKaNfEDVonxAQbd8QA18fEDpk3xAEFN8QNAWfUDnt3xA
2K98QNXkfEAlEn1A8qt8QAzTfEDShXxAedp8QOTafEBTzHxAQdF8QG/MfEC1TH1AavJ8QBUN
fUDJ13xAqTR9QIwWfUDaHX1Arhl9QDz3fECRAH1AvTd9QO0CfUC4YH1Aoix9QMFUfUAq83xA
gz99QLZvfUBGGX1APiJ9QBISfUBNMH1AoWx9QNRVfUB4en1AUSN9QD9XfUALl31AZF19QF+B
fUBgfn1A0nR9QA04fUAWW31A8ot9QKlYfUBygn1AYUd9QMGufUDwhH1Arkd9QAitfUAJpH1A
EqR9QGjFfUDjdX1AGt59QIShfUAomH1AsfF9QIO6fUAl6H1AY6N9QJX7fUAqKH5Alfl9QDkz
fkBg0X1AlPZ9QGnzfUB25n1AbtV9QDLTfUDO8n1AkCF+QO3pfUBjM35AddF9QGELfkAs6H1A
isR9QDUjfkD8AH5AZlF+QC5SfkAtPX5AeRh+QDJWfkAzIX5A5CV+QDNUfkC+fn5AQWh+QHwc
fkCCDX5Aoq5+QGwNfkBceX5Aak5+QAA4fkCpUn5AvyJ+QLuKfkD+s35Alm1+QORnfkC2cn5A
0ZB+QOONfkBAqX5ATIF+QHSqfkCGk35A0GZ+QM7mfkA5sH5AvG1+QKRvfkAs9X5ATYp+QIay
fkBi2H5AE4Z+QOHrfkAHtn5Ag6h+QN8Df0CZ7H5ARc9+QG7YfkCe2H5Ap85+QDbqfkD33H5A
KPd+QBfofkCXCH9AmiV/QNYif0BI+n5ArEd/QNYaf0AVLH9AEh5/QJbifkDeRn9AzPB+QIpQ
f0BBDX9AyTt/QBtbf0A+XX9AXSV/QE87f0AjBn9AHxB/QPzdfkAOI39AjEZ/QNpef0CqsX9A
yCh/QIA6f0C+PX9Aq1R/QNWaf0AAm39Ap7V/QDdmf0D4c39Adzt/QH5tf0BVXH9AkmB/QDzC
f0CEgX9Ax79/QG56f0Bgbn9ADaZ/QFVjf0Dvgn9Aim9/QEN4f0CFiH9AIZJ/QO+6f0CAq39A
tJF/QJfff0BLrH9Atbp/QIXkf0DMtX9AHax/QPXKf0CyCIBAosF/QOTif0Cssn9APqF/QHAW
gEAFDIBAz95/QPcbgEBlEYBA2vZ/QCDJf0C2BIBAd95/QLkQgEDryX9AFBWAQO7yf0AZEYBA
cxaAQBozgEDoBoBA/h+AQLj3f0C6JYBARSWAQGkcgEA4MIBASTGAQHgRgEAxFoBAkhKAQLk6
gEC3GIBAmh2AQL4ygEALMIBAWyyAQMUogEB3M4BAbyuAQFQkgEArLIBAfjOAQLQ6gEASK4BA
l0CAQJFTgEAYMYBAmz2AQO46gEBoPYBAsTiAQNw9gEDqNIBAGGSAQMlVgEA2T4BAcEKAQCFe
gEBkJ4BA31CAQP5pgEBCK4BAp0yAQExkgEA8V4BAFmKAQExfgEDgTYBAaHCAQHlbgEAxfIBA
vGqAQOxkgEDCloBAYXmAQGxigEC9cIBAQW+AQMN2gEC6f4BAbZSAQGuBgEAMeIBAHH6AQK96
gECchYBAjl2AQCt3gEB4p4BAhXuAQKh8gEBSlYBA17KAQGuGgEDPiYBA/bSAQJyXgEBKqIBA
JZiAQCyggEDZjIBA16aAQAzBgEA9nYBAzbCAQKWbgEBYzIBAcaCAQF+ugEA3sYBA7JSAQMae
gEDMr4BAoKWAQGy1gEBPtIBABNiAQBu8gEBLwoBAnLaAQEm7gEAww4BAqsCAQOzSgEDl5IBA
kcuAQBO/gEA/yIBAr7iAQCLhgEDv2IBAxt6AQOTtgECu4YBAG92AQALCgEDf44BAEtiAQLbL
gEBQ5YBA2OKAQBrmgEDaxoBAVdOAQAzrgED62IBA+wCBQEoJgUAF7YBAPtmAQMD0gECIGIFA
S/aAQGQfgUDl9YBAE9uAQKv8gEC+/4BA/P6AQB7mgEDsEIFAwRKBQIEMgUAF84BAZPGAQFT3
gECJ94BAzhOBQAgGgUBUIYFAaCWBQJP/gEAgF4FAvSOBQINAgUDzDoFA3/yAQOofgUBtDYFA
5RmBQOwagUCTLYFAfTCBQFo1gUDFFIFAQlWBQNchgUBMN4FAeFWBQOdQgUC+NoFA5DOBQIo+
gUDiTIFAHz6BQHYjgUBlT4FADE+BQJ80gUASUIFA1VqBQLBMgUAxO4FAslmBQOxLgUCzUYFA
BVaBQBxMgUA/ToFAbUqBQJVtgUB/X4FAPl2BQHl3gUBGWoFANYeBQBBbgUBLaYFAyT6BQPdQ
gUAIa4FADVyBQMRfgUB1d4FAZHOBQF9XgUD+Y4FAwHyBQLKEgUCdbYFAEWKBQJqggUDkf4FA
L3eBQG13gUDvaIFATpOBQPFmgUCxboFA+YOBQHywgUCcjYFAqoOBQFidgUDioIFA36WBQP2G
gUB+gYFAWYuBQFWbgUAUm4FAiYOBQGGkgUAunYFA5WeBQLGUgUBNf4FAn5+BQFemgUDhn4FA
OpiBQOWggUArsIFAwKaBQO29gUBTmoFAe7qBQNmrgUCtv4FA+b6BQOGggUBvjYFAf9CBQGvC
gUD0pYFAMMOBQAC8gUChq4FAA8KBQBnSgUCly4FA1b6BQCrRgUAs1IFAYrGBQHSvgUDJ0oFA
b8mBQKi8gUAj6oFAMr6BQFTbgUDB14FA8/mBQCTGgUAf54FAs9+BQFLTgUA9+IFAjuSBQCDX
gUDStYFAZdOBQA72gUBhq4FAH/GBQPndgUCu54FAa/OBQGnTgUAm9YFAW9mBQGvxgUDQ64FA
ReyBQAgBgkB79oFAhN+BQMbugUAh84FA6faBQAH8gUCN0oFAG/SBQJ76gUAmAYJA+POBQFjj
gUC/AIJAxhuCQCD8gUDIJIJApvKBQIAVgkCBGoJA3weCQPslgkDkF4JACP+BQGD6gUBq+4FA
wwCCQL0wgkDsJIJA/B6CQB73gUBlH4JAujGCQLEmgkCcIYJAPEWCQAjzgUDkLYJAACmCQDoX
gkD0GoJAOG6CQMsqgkClLoJAASiCQOQ7gkBGJoJAD1KCQIZAgkCePoJAFFuCQH9fgkDcLoJA
CR6CQF4egkBtJ4JARUiCQG5ZgkCcTIJArF+CQPBKgkAVLoJAxWmCQFVEgkDoPIJA6SSCQKAu
gkBCPIJAD1OCQCgogkBOZoJAqnGCQAxegkCuP4JANjuCQCtJgkB7QoJAs0qCQAhTgkBdVIJA
alCCQFNLgkAkaYJAGHKCQOB2gkDzdoJAv26CQKRUgkBaXIJAYVqCQCN2gkBrWoJA73WCQLZx
gkCXVoJAS2qCQHCSgkA7hoJAik+CQMNxgkBdjYJAi2CCQARtgkC2noJAj6GCQAiAgkAVtYJA
14uCQL50gkCCfoJAcaiCQDKOgkDZoIJA3JeCQDPAgkDZmoJAxKWCQOqQgkBEkYJAR5yCQA==</AssayYData></Step><Step><CommonData><SampleLocation>6</SampleLocation><SampleID></SampleID><SampleGroup></SampleGroup><SampleInfo></SampleInfo><SampleRow>A</SampleRow><SamplePlate>1</SamplePlate><WellType>WASH</WellType><Concentration>-1</Concentration><ConcentrationUnits>µg/ml</ConcentrationUnits><MolarConcentration>885</MolarConcentration><MolarConcUnits>nM</MolarConcUnits><MolecularWeight>56.5</MolecularWeight><Temperature>30</Temperature><StartTime>2721689</StartTime><AssayTime>120</AssayTime></CommonData><FlowRate>1000</FlowRate><StepType>BASELINE</StepType><StepName>Baseline</StepName><StepStatus>OK</StepStatus><ActualTime>120</ActualTime><CycleTime>0.2</CycleTime><AssayXData Points="600">QoDUQ/yZ1EN1s9RDD83UQ8nm1ENjANVD/BnVQ3Uz1UMwTdVDqGbVQ0KA1UP8mdVDdbPVQzDN
1UOo5tVDYwDWQ9wZ1kOWM9ZDME3WQ6hm1kNCgNZD3JnWQ3Wz1kMwzdZDyebWQ2MA10P8GddD
ljPXQw9N10PJZtdDQoDXQ9yZ10OWs9dDD83XQ6jm10NCANhD3BnYQ5Yz2EMPTdhDyWbYQ2OA
2EP8mdhDlrPYQw/N2EPJ5thDQgDZQ/wZ2UOWM9lDME3ZQ6hm2UNCgNlD3JnZQ5az2UMwzdlD
yebZQ0IA2kP8GdpDljPaQw9N2kPJZtpDQoDaQ/yZ2kN1s9pDMM3aQ6jm2kNjANtD3BnbQ3Uz
20MPTdtDyWbbQ0KA20P8mdtDdbPbQzDN20Oo5ttDQgDcQ/wZ3EN1M9xDD03cQ6hm3ENjgNxD
/JncQ5az3EMPzdxDyebcQ2MA3UPcGd1DljPdQw9N3UPJZt1DY4DdQ/yZ3UN1s91DD83dQ8nm
3UNjAN5D3BneQ5Yz3kMwTd5DyWbeQ0KA3kP8md5DlrPeQzDN3kPJ5t5DQgDfQ/wZ30OWM99D
D03fQ8lm30NCgN9D3JnfQ5az30MPzd9DyebfQ0IA4EPcGeBDdTPgQw9N4EOoZuBDQoDgQ/yZ
4EN1s+BDD83gQ6jm4ENjAOFD3BnhQ5Yz4UMPTeFDyWbhQ0KA4UP8meFDlrPhQw/N4UOo5uFD
YwDiQ/wZ4kOWM+JDME3iQ6hm4kNjgOJD/JniQ5az4kMPzeJDyebiQ0IA40P8GeNDdTPjQzBN
40PJZuNDY4DjQ/yZ40N1s+NDMM3jQ8nm40NjAORD/BnkQ5Yz5EMPTeRDyWbkQ0KA5EPcmeRD
dbPkQzDN5EOo5uRDQgDlQ9wZ5UOWM+VDME3lQ8lm5UNjgOVD3JnlQ5az5UMwzeVDyeblQ0IA
5kPcGeZDdTPmQw9N5kOoZuZDQoDmQx2a5kN1s+ZDD83mQ6jm5kNjAOdD/BnnQ5Yz50MPTedD
qGbnQ2OA50P8medDdbPnQw/N50PJ5udDYwDoQ9wZ6EOWM+hDD03oQ8lm6ENCgOhD/JnoQ5az
6EMPzehDyeboQ0IA6UP8GelDdTPpQw9N6UPJZulDQoDpQ/yZ6UOWs+lDD83pQ6jm6UNCAOpD
3BnqQ3Uz6kMPTepDyWbqQ0KA6kPcmepDlrPqQzDN6kPJ5upDQgDrQ9wZ60OWM+tDD03rQ8lm
60NjgOtD/JnrQ5az60MPzetDqObrQ0IA7EPcGexDljPsQzBN7EPJZuxDQoDsQ/yZ7EN1s+xD
D83sQ8nm7ENCAO1D/BntQ3Uz7UMPTe1DyWbtQ2OA7UP8me1DlrPtQw/N7UPJ5u1DYwDuQ/wZ
7kOWM+5DD03uQ6hm7kNjgO5D/JnuQ3Wz7kMwze5DyebuQ2MA70P8Ge9DljPvQw9N70PJZu9D
QoDvQ/yZ70N1s+9DD83vQ8nm70NjAPBD3BnwQ3Uz8EMwTfBDqGbwQ2OA8EP8mfBDlrPwQw/N
8EOo5vBDQgDxQ/wZ8UOWM/FDD03xQ8lm8UNCgPFD3JnxQ5az8UMwzfFDyebxQ2MA8kPcGfJD
dTPyQzBN8kPJZvJDQoDyQ9yZ8kN1s/JDD83yQ6jm8kNjAPND/BnzQ3Uz80MwTfNDqGbzQ2OA
80PcmfNDdbPzQzDN80Oo5vNDQgD0Q/wZ9EN1M/RDME30Q6hm9ENjgPRD3Jn0Q5az9EMPzfRD
yeb0Q2MA9UPcGfVDljP1Qw9N9UPJZvVDY4D1Q/yZ9UOWs/VDD831Q6jm9UNCAPZD/Bn2Q5Yz
9kMPTfZDqGb2Q2OA9kP8mfZDlrP2Qw/N9kPJ5vZDQgD3Q9wZ90N1M/dDME33Q8lm90NCgPdD
3Jn3Q5az90MPzfdDyeb3Q0IA+EPcGfhDljP4Qw9N+EPJZvhDY4D4Q/yZ+EN1s/hDMM34Q6jm
+ENCAPlD3Bn5Q3Uz+UMwTflDqGb5Q2OA+UP8mflDlrP5Qw/N+UPJ5vlDQgD6Q9wZ+kN1M/pD
D036Q6hm+kNjgPpD3Jn6Q3Wz+kMwzfpDyeb6Q0IA+0PcGftDljP7Qw9N+0PJZvtDY4D7Q/yZ
+0N1s/tDD837Q8nm+0NCAPxD3Bn8Q3Uz/EMwTfxDyWb8Q0KA/EPcmfxDdbP8Qw/N/EOo5vxD
QgD9Q/wZ/UN1M/1DME39Q6hm/UNjgP1D3Jn9Q3Wz/UMPzf1DqOb9Q2MA/kPcGf5DljP+Qw9N
/kPJZv5DQoD+Q9yZ/kN1s/5DMM3+Q6jm/kNjAP9D/Bn/Q5Yz/0MwTf9DyWb/Q0KA/0P8mf9D
lrP/Qw/N/0PJ5v9DMQAARO4MAETLGQBEmCYARFQzAEQhQABE7kwARLtZAESHZgBEZXMARDGA
AET+jABEu5kARJimAERlswBEIcAARP7MAES72QBEmOYARGXzAEQxAAFE7gwBRLsZAUSYJgFE
ZTMBRDFAAUTuTAFEy1kBRIdmAURUcwFEIYABRO6MAUTLmQFEh6YBRFSzAUQxwAFE/swBRMvZ
AUSH5gFEVPMBRDEAAkTuDAJEyxkCRIcmAkRlMwJEIUACRP5MAkS7WQJEh2YCRGVzAkQxgAJE
/owCRLuZAkSYpgJEVLMCRDHAAkTuzAJEu9kCRIfmAkRl8wJEIQADRP4MA0S7GQNEhyYDRGUz
A0QhQANE7kwDRLtZA0SYZgNEVHMDRCGAA0T+jANEu5kDRIemA0RlswNEIcADRP7MA0S72QNE
h+YDRFTzA0QhAARE/gwERLsZBESYJgREVDMERDFABETuTAREy1kERIdmBERlcwREMYAERO6M
BES7mQREh6YERGWzBEQxwARE/swERLvZBESH5gREZfMERCEABUT+DAVEyxkFRIcmBURlMwVE
IUAFRO5MBUS7WQVEh2YFRGVzBUQhgAVE7owFRLuZBUSHpgVEZbMFRCHABUT+zAVEy9kFRIfm
BURU8wVEIQAGRP4MBkQMGgZEhyYGRGUzBkQxQAZE7kwGRMtZBkSYZgZEZXMGRDGABkT+jAZE
y5kGRIemBkRUswZEIcAGRP7MBkS72QZEh+YGRGXzBkQxAAdE7gwHRMsZB0SHJgdEVDMHRCFA
B0T+TAdEu1kHRJhmB0RUcwdEIYAHRO6MB0TLmQdEmKYHRFSzB0QhwAdE/swHRMvZB0SY5gdE
ZfMHRDEACETuDAhEyxkIRIcmCERUMwhE</AssayXData><AssayYData Points="600">0aSCQNlpgkAag4JAMJmCQOmUgkDQboJAGKSCQL+IgkCDoIJArpCCQARvgkDsYoJAJn6CQEVc
gkAGZoJAuW6CQHFrgkAEVYJAf4mCQBlogkCHeoJAAVyCQNqFgkATUYJABHeCQGNbgkDdVIJA
ylWCQIU+gkC9ZYJASDmCQMJAgkA2OYJA7UWCQIA7gkC3UoJAuDCCQNFngkBnToJAdFSCQJMi
gkDWVIJAEVGCQLE5gkCLE4JAAkGCQHc1gkBIO4JANziCQIkygkDKEoJAgBWCQCVFgkB+NYJA
IzmCQDMwgkDsFoJAxA2CQN0KgkCx9IFA9Q2CQNUQgkAW/4FAAyWCQHgOgkAxFYJANgeCQIoA
gkARCoJA/xyCQK8XgkC2/YFADfqBQF3igUC83IFACcyBQNUSgkBQ/YFAvvWBQAn2gUDoBYJA
fvCBQC7xgUAMA4JAxQuCQA8BgkDd54FAu/iBQIrggUA//4FA09aBQNTngUAD/YFA6OGBQP+0
gUBg0oFAm9KBQADqgUC72oFAkQOCQOEGgkBS4oFAvNeBQKb2gUBA5YFAZOuBQGHpgUBd5oFA
JeWBQPvqgUA1x4FACfaBQKnKgUDZ0oFAMcyBQHOYgUDE5IFAXu6BQJzOgUCN54FA8sKBQLzQ
gUAPqIFA77+BQDu+gUBWxIFAB8uBQJzKgUBptYFAjbqBQHyugUC1soFAwbmBQELGgUDMroFA
O8aBQHmlgUCUxIFAJq+BQFvmgUCKtIFAcbWBQGqtgUD+sYFAub+BQPW2gUA5yIFAaZKBQKup
gUD1pIFAHrCBQEmNgUBboIFAv5CBQCiggUDEnIFAj5GBQFOvgUDAuYFA966BQILMgUCcqoFA
cX6BQCybgUB0f4FAdI+BQE2UgUAXdIFALpCBQCeOgUCKtoFAV6+BQOV5gUB1noFArX+BQPKJ
gUA3i4FAb4uBQKqdgUDeeoFA8omBQJaGgUCLjoFABoeBQOBpgUBuXYFAL4SBQCyngUCXhIFA
7mSBQKuagUDVd4FA1WqBQDdvgUCPe4FAcWSBQEN3gUCab4FAIHeBQHyBgUAYdIFA/KKBQA9m
gUALioFAVXmBQOeAgUBiXIFA04GBQEFlgUAZcoFAWU2BQBSBgUDueoFAsnKBQIhxgUCik4FA
q4yBQK5JgUBZdoFAIm6BQNdCgUCNY4FA2EeBQOhLgUAgWoFAkXWBQFtdgUBcmIFAZ3yBQM1X
gUAvR4FAh12BQFhmgUAha4FAzpaBQBF2gUDNVoFAhVyBQCVhgUBzJ4FAUy+BQGovgUCdWYFA
QlyBQItGgUCZKoFAqTKBQJdQgUBgSIFApySBQBhcgUC7UYFAXnaBQM5NgUAmV4FA51OBQAw/
gUCeXoFAjTiBQE05gUBhVoFAnWCBQNkxgUAZQYFApzmBQLRGgUCySIFA3zeBQJpRgUAoNIFA
wleBQKMUgUA0SYFAhViBQMI3gUAGDYFA40CBQEM5gUDUSoFArTGBQM4tgUBNY4FA91OBQC0B
gUAPGYFAhjmBQMI1gUAIToFAMyKBQCATgUCoIYFARBOBQA8ZgUALLoFAqi6BQIstgUAaIoFA
ni6BQI4zgUAEK4FAlhmBQKQWgUAyCYFA3CGBQJcPgUDBMoFAJjWBQOM5gUBLVIFANTyBQIQP
gUBQQYFAZyyBQJgUgUDTGIFAnwKBQAMsgUATHoFA3hWBQAU6gUBpLIFAgCeBQAo4gUDbEoFA
mhaBQMH1gED18IBAJhOBQLAZgUDhBYFARPyAQKYggUA2UIFAIfSAQK4WgUA464BAPxeBQFIF
gUACCoFAThmBQPYNgUBz/IBAfSCBQMsJgUCdJYFA8R+BQKDygEDSHIFA4/qAQGLygEAP/4BA
ZO2AQJIigUCLFoFA6PCAQBkRgUA43IBAhvOAQKrngEBk44BA3tCAQB7QgEAq8IBASf2AQNwG
gUBd+4BA++eAQAH+gEBl9YBA+yeBQNvhgEBp/4BA5AOBQEfygEAU5oBAtuCAQGvmgEDR5YBA
lwGBQGX2gEDn5oBA4+SAQGPegEBHAoFAQtSAQCDqgEAz+YBAAc2AQCf1gEBv94BAT/WAQEPS
gEBm34BAevGAQJvSgEDx6oBAGgiBQKHygEDfBoFAn86AQGzXgEDX6IBAE++AQErQgEAF7YBA
ivKAQAb6gEBI2YBA6OKAQCThgEBT4YBA0e2AQATcgECr44BAe9uAQHPkgECp84BAKPGAQI2+
gECX0IBAUfWAQMLsgECp7IBAT9aAQCH3gEAK04BAc9mAQJ/GgEBPvYBAFMSAQFzlgEAE3IBA
ktWAQJvTgECf0YBAHbuAQIXpgEC+yYBAybOAQMjVgEC00IBAxKmAQK/SgED004BAQumAQLn1
gECF4IBAgryAQFy9gEBysIBATs2AQBLKgECr24BAC6KAQLDrgEDuw4BALv+AQKutgEDAzoBA
08GAQGfcgEAhx4BAXqSAQDzbgEBO1YBAvJSAQG3IgECR2YBAeNeAQBKigEBjj4BAF+KAQF+j
gEApwoBAE8+AQA6dgEAKyIBAAKaAQGi5gEAgvIBAm7uAQOCwgEDjxYBAZbqAQHSmgECwsIBA
V8qAQPPcgEC+r4BACr6AQKLEgEBjooBAFcSAQJ6mgECX1oBA3cWAQDq4gEC7vIBA68CAQE6p
gEC5sYBA5buAQOOjgECz2YBAlMmAQCLNgEBg5IBAS6aAQEqzgEDAvoBAJbCAQAaOgECcmoBA
eqmAQJ98gEB+pYBA0p+AQFJ0gEAXeYBALaqAQJClgEBHpoBARJOAQOWCgEB+uYBAKpqAQJeu
gEAws4BAqLWAQNOkgECQoIBA9JKAQBqdgEAmp4BAUa6AQOaogEBbjIBAbY2AQHCNgEDKkYBA
O5+AQKaXgEB0fIBAo6uAQAikgECNeYBA4qCAQAiBgEAKqYBAnX6AQEmAgEDVlIBAZdCAQBmn
gEBvl4BAX4OAQLKlgEARiYBAEoqAQAuOgEB9nYBA84+AQAh/gECdrYBAwo2AQDWjgEDfp4BA
9HeAQAaCgEBaroBAyZSAQFKegECme4BAs1+AQL+EgEBGbYBAW2GAQHtugECuQoBA2HWAQHqA
gEBKeYBAxXWAQJGGgEBIh4BA55eAQMWAgEAcU4BABV2AQJNvgECGgoBABnyAQMCDgEDDaoBA
nYCAQPuQgEAvZYBAcYqAQPaAgEAXdYBA</AssayYData></Step><Step><CommonData><SampleLocation>7</SampleLocation><SampleID>H1</SampleID><SampleGroup></SampleGroup><SampleInfo></SampleInfo><SampleRow>A</SampleRow><SamplePlate>1</SamplePlate><WellType>KSAMPLE</WellType><Concentration>50</Concentration><ConcentrationUnits>µg/ml</ConcentrationUnits><MolarConcentration>885</MolarConcentration><MolarConcUnits>nM</MolarConcUnits><MolecularWeight>56.5</MolecularWeight><Temperature>30</Temperature><StartTime>2851821</StartTime><AssayTime>1400</AssayTime></CommonData><FlowRate>1000</FlowRate><StepType>ASSOC</StepType><StepName>Association</StepName><StepStatus>OK</StepStatus><ActualTime>1400</ActualTime><CycleTime>0.2</CycleTime><AssayXData Points="7000">IUAIRO5MCES7WQhEmGYIRFRzCEQhgAhE7owIRLuZCESYpghEZbMIRCHACETuzAhEy9kIRJjm
CERU8whEMQAJRP4MCUTLGQlEmCYJRFQzCUQhQAlE/kwJRLtZCUSHZglEZXMJRCGACUT+jAlE
u5kJRJimCURUswlEIcAJRP7MCUS72QlEmOYJRFTzCUQxAApE7gwKRLsZCkSYJgpEljMKRCFA
CkT+TApEu1kKRIdmCkRUcwpEIYAKRO6MCkTLmQpEmKYKRFSzCkRCwApE/swKRMvZCkSY5gpE
VPMKRCEAC0T+DAtEuxkLRIcmC0RlMwtEMUALRO5MC0S7WQtEh2YLRGVzC0QxgAtE/owLRLuZ
C0SHpgtEVLMLRCHAC0TuzAtEy9kLRIfmC0RU8wtEIQAMRO4MDES7GQxEhyYMRGUzDEQxQAxE
7kwMRMtZDESYZgxEZXMMRCGADET+jAxEy5kMRJimDERUswxEIcAMRO7MDETL2QxEh+YMRGXz
DEQhAA1E/gwNRMsZDUSYJg1EZTMNRCFADUT+TA1Eu1kNRJhmDURUcw1EIYANRP6MDUTLmQ1E
h6YNRGWzDUQhwA1E/swNRMvZDUSH5g1EVPMNRDEADkTuDA5EuxkORJgmDkRlMw5EIUAORO5M
DkS7WQ5Eh2YORFRzDkQhgA5E/owORMuZDkSYpg5EVLMORCHADkT+zA5Eu9kORIfmDkRl8w5E
MQAPRP4MD0TLGQ9EmCYPRLYzD0QhQA9E/kwPRMtZD0SHZg9EVHMPRDGAD0TujA9Eu5kPRIem
D0Rlsw9EMcAPRP7MD0TL2Q9Eh+YPRGXzD0QhABBE7gwQRLsZEESHJhBEZTMQRCFAEET+TBBE
y1kQRIdmEERlcxBEMYAQRP6MEES7mRBEh6YQRGWzEEQxwBBE7swQRLvZEESH5hBEZfMQRCEA
EUTuDBFEuxkRRJgmEURUMxFEIUARRO5MEUTLWRFEmGYRRGVzEUQhgBFE/owRRMuZEUSYphFE
ZbMRRCHAEUT+zBFEy9kRRIfmEURl8xFEIQASRO4MEkTLGRJEhyYSRFQzEkQhQBJE/kwSRLtZ
EkSYZhJEZXMSRCGAEkTujBJEy5kSRJimEkRUsxJEMcASRP7MEkS72RJEh+YSRGXzEkQhABNE
/gwTRLsZE0SYJhNEZTMTRDFAE0TuTBNEu1kTRJhmE0RUcxNEIYATRO6ME0S7mRNEh6YTRGWz
E0QhwBNE7swTRMvZE0SH5hNEVPMTRDEAFET+DBREyxkURJgmFETHMxREMUAURO5MFETLWRRE
h2YURGVzFEQhgBRE/owURMuZFESYphREZbMURCHAFETuzBREu9kURIfmFERU8xREIQAVRO4M
FUS7GRVEhyYVRFQzFUQhQBVE/kwVRLtZFUSHZhVEVHMVRDGAFUTujBVEy5kVRJimFURlsxVE
IcAVRO7MFUS72RVEmOYVRFTzFUQhABZE7gwWRMsZFkSHJhZEZTMWRDFAFkTuTBZEu1kWRJhm
FkRUcxZEIYAWRP6MFkS7mRZEmKYWRFSzFkQhwBZE/swWRLvZFkSH5hZEVPMWRCEAF0TuDBdE
uxkXRJgmF0RlMxdEMUAXRP5MF0TLWRdEh2YXRFRzF0QhgBdE/owXRMuZF0SYphdEZbMXRDHA
F0T+zBdEu9kXRJjmF0Rl8xdEIQAYRO4MGETLGRhEmCYYRGUzGEQhQBhE/kwYRLtZGESHZhhE
ZXMYRCGAGET+jBhEy5kYRIemGERUsxhEIcAYRO7MGETL2RhEh+YYRFTzGEQxABlE/gwZRMsZ
GUSYJhlEVDMZRDFAGUTuTBlEy1kZRIdmGURlcxlEIYAZRP6MGUS7mRlEmKYZRFSzGUQxwBlE
/swZRLvZGUSH5hlEVPMZRDEAGkTuDBpEyxkaRIcmGkRUMxpEIUAaRP5MGkS7WRpEmGYaRGVz
GkQhgBpE/owaRLuZGkSHphpEVLMaRCHAGkTuzBpEy9kaRIfmGkRl8xpEIQAbRO4MG0TLGRtE
hyYbRFQzG0QxQBtE7kwbRMtZG0SHZhtEZXMbRCGAG0T+jBtEu5kbRJimG0RUsxtEIcAbRO7M
G0TL2RtEh+YbRFTzG0QhABxE7gwcRMsZHESHJhxEVDMcRCFAHET+TBxEy1kcRIdmHERUcxxE
IYAcRP6MHES7mRxEmKYcRGWzHEQxwBxE/swcRMvZHESH5hxEZfMcRCEAHUT+DB1EuxkdRIcm
HURUMx1EIUAdRP5MHUS7WR1EmGYdRGVzHUQhgB1E/owdRLuZHUSHph1EZbMdRDHAHUTuzB1E
u9kdRJjmHURU8x1EIQAeRP4MHkS7GR5EhyYeRGUzHkQxQB5E/kweRMtZHkSHZh5EVHMeRDGA
HkT+jB5Eu5keRJimHkRlsx5EIcAeRO7MHkS72R5Eh+YeRFTzHkQxAB9E7gwfRLsZH0SHJh9E
ZTMfRCFAH0T+TB9Eu1kfRIdmH0RUcx9EIYAfRO6MH0S7mR9EmKYfRGWzH0QhwB9E7swfRLvZ
H0SH5h9EZfMfRDEAIETuDCBEuxkgRJgmIERUMyBEMUAgRP5MIES7WSBEmGYgRGVzIEQhgCBE
7owgRLuZIESYpiBEVLMgRCHAIET+zCBEu9kgRJjmIERU8yBEMQAhRO4MIUTLGSFEmCYhRFQz
IUQxQCFE7kwhRLtZIUSHZiFEZXMhRCGAIUT+jCFEu5khRIemIURlsyFEIcAhRO7MIUTL2SFE
mOYhRGXzIUQhACJE7gwiRLsZIkSHJiJEdTMiRCFAIkT+TCJEu1kiRKhmIkRlcyJEIYAiRO6M
IkS7mSJEmKYiRGWzIkQhwCJE/swiRMvZIkSH5iJEdfMiRDEAI0TuDCNEyxkjRIcmI0S2MyNE
IUAjRP5MI0S7WSNEmGYjRGVzI0QhgCNE7owjRMuZI0SYpiNEZbMjRCHAI0T+zCNEu9kjRJjm
I0RU8yNEMQAkRO4MJES7GSREmCYkRFQzJEQhQCRE7kwkRMtZJESHZiREVHMkRCGAJETujCRE
y5kkRJimJERUsyREIcAkRP7MJES72SREh+YkRGXzJEQxACVE/gwlRLsZJUSYJiVEZTMlRCFA
JUT+TCVEy1klRIdmJURUcyVEIYAlRO6MJUTLmSVEh6YlRGWzJUQhwCVE/swlRMvZJUSH5iVE
dfMlRCEAJkT+DCZEyxkmRJgmJkRUMyZEMUAmRP5MJkTLWSZEmGYmRGVzJkQhgCZE/owmRLuZ
JkSYpiZEVLMmRDHAJkT+zCZEy9kmRJjmJkRl8yZEMQAnRO4MJ0TLGSdEhyYnRGUzJ0QhQCdE
7kwnRMtZJ0SHZidEVHMnRCGAJ0T+jCdEy5knRIemJ0RlsydEMcAnRO7MJ0TL2SdEh+YnRGXz
J0QxAChE/gwoRLsZKESYJihEpjMoRDJAKET+TChEulkoRIhmKERkcyhEMoAoRO6MKETLmShE
iKYoRGSzKEQhwChE/swoRLrZKESY5ihEZPMoRCEAKUTuDClEyxkpRIgmKURkMylEIUApRO5M
KUTLWSlEmGYpRGRzKUQhgClE7owpRLqZKUSYpilEVLMpRCHAKUTuzClEutkpRJjmKURU8ylE
MgAqRO4MKkS6GSpEmCYqRGQzKkQhQCpE/kwqRLpZKkSIZipEVHMqRCGAKkT+jCpEupkqRIim
KkRksypEIcAqRO7MKkTL2SpEiOYqRGTzKkQyACtE7gwrRMsZK0SIJitEZDMrRCFAK0T+TCtE
ulkrRJhmK0RkcytEMoArRO6MK0S6mStEiKYrRFSzK0QhwCtE7swrRLrZK0SY5itEVPMrRCEA
LETuDCxEyxksRJgmLERkMyxEMkAsRP5MLETLWSxEmGYsRFRzLEQygCxE7owsRLqZLESYpixE
VLMsRCHALETuzCxEy9ksRIjmLERU8yxEMgAtRO4MLUTLGS1EiCYtRMczLUQhQC1E/kwtRMtZ
LUSYZi1EVHMtRCGALUT+jC1Ey5ktRIimLURUsy1EIcAtRP7MLUS62S1EiOYtRGTzLUQyAC5E
/gwuRLoZLkSIJi5EZDMuRCFALkT+TC5Ey1kuRIhmLkRUcy5EMoAuRP6MLkTLmS5EiKYuRFSz
LkQhwC5E/swuRLrZLkSY5i5EZPMuRCEAL0T+DC9EuhkvRJgmL0RkMy9EIUAvRP5ML0TLWS9E
iGYvRGRzL0QhgC9E7owvRMuZL0SYpi9EZLMvRDLAL0TuzC9EutkvRIjmL0RU8y9EIQAwRP4M
MES6GTBEiCYwRFQzMEQhQDBE/kwwRLpZMESYZjBEZHMwRCGAMETujDBEupkwRIimMERkszBE
MsAwRO7MMETL2TBEiOYwRGTzMEQhADFE7gwxRMsZMUSYJjFEVDMxRDJAMUT+TDFEulkxRJhm
MURkczFEIYAxRP6MMUTLmTFEiKYxRFSzMUQhwDFE/swxRLrZMUSI5jFEZPMxRCEAMkTuDDJE
uhkyRIgmMkS2MzJEIUAyRP5MMkS6WTJEiGYyRGRzMkQygDJE/owyRMuZMkSYpjJEZLMyRDLA
MkT+zDJEutkyRIjmMkRU8zJEMgAzRP4MM0S6GTNEiCYzRGQzM0QhQDNE/kwzRLpZM0SIZjNE
ZHMzRCGAM0T+jDNEupkzRIimM0RUszNEMsAzRP7MM0S62TNEmOYzRGTzM0QhADRE/gw0RLoZ
NESYJjREZDM0RCFANETuTDREy1k0RIhmNERUczREMoA0RP6MNES6mTREmKY0RGSzNEQhwDRE
/sw0RMvZNESY5jREVPM0RCEANUTuDDVEyxk1RIgmNURUMzVEIUA1RP5MNUTLWTVEmGY1RFRz
NUQhgDVE/ow1RMuZNUSYpjVEVLM1RCHANUT+zDVEy9k1RIjmNURU8zVEIQA2RP4MNkTLGTZE
iCY2RFQzNkQhQDZE/kw2RMtZNkSIZjZEZHM2RDKANkTujDZEupk2RIimNkRkszZEMsA2RP7M
NkTL2TZEmOY2RFTzNkQhADdE/gw3RLoZN0SIJjdEljM3RDJAN0T+TDdEulk3RJhmN0RUczdE
IYA3RO6MN0TLmTdEiKY3RGSzN0QhwDdE/sw3RMvZN0SI5jdEVPM3RCEAOETuDDhEuhk4RJgm
OERkMzhEMkA4RO5MOES6WThEmGY4RGRzOEQygDhE7ow4RMuZOESopjhEZLM4RCHAOET+zDhE
y9k4RIjmOERU8zhEMgA5RO4MOUS6GTlEmCY5RGQzOUQyQDlE7kw5RLpZOUSIZjlEVHM5RCGA
OUTujDlEupk5RIimOURkszlEIcA5RP7MOUTL2TlEiOY5RGTzOUQhADpE7gw6RLoZOkSYJjpE
VDM6RCFAOkTuTDpEy1k6RIhmOkRUczpEIYA6RO6MOkS6mTpEmKY6RFSzOkQywDpE7sw6RMvZ
OkSY5jpEVPM6RDIAO0TuDDtEuhk7RIgmO0RUMztEMkA7RP5MO0S6WTtEiGY7RGRzO0QygDtE
/ow7RLqZO0SIpjtEZLM7RCHAO0T+zDtEutk7RJjmO0RU8ztEIQA8RP4MPETLGTxEiCY8RKYz
PEQyQDxE7kw8RMtZPESYZjxEZHM8RCGAPET+jDxEupk8RJimPERUszxEMsA8RP7MPES62TxE
iOY8RGTzPEQyAD1E/gw9RMsZPUSYJj1EVDM9RDJAPUTuTD1Ey1k9RJhmPURkcz1EMoA9RO6M
PUS6mT1EmKY9RGSzPUQhwD1E/sw9RLrZPUSY5j1EVPM9RCEAPkTuDD5Euhk+RIgmPkRkMz5E
MkA+RO5MPkTLWT5EiGY+RGRzPkQhgD5E/ow+RMuZPkSYpj5EZLM+RCHAPkT+zD5Ey9k+RJjm
PkRk8z5EMgA/RP4MP0TLGT9EiCY/RGQzP0QyQD9E/kw/RMtZP0SIZj9EVHM/RDKAP0T+jD9E
upk/RIimP0Rksz9EMsA/RO7MP0TL2T9EiOY/RGTzP0QhAEBE7gxARMsZQESYJkBEZDNARCFA
QETuTEBEullARIhmQERUc0BEIYBARO6MQETLmUBEiKZARFSzQEQywEBE/sxARMvZQESY5kBE
VPNARCEAQUT+DEFEuhlBRJgmQUSmM0FEMkBBRO5MQUTLWUFEiGZBRFRzQUQhgEFE7oxBRLqZ
QUSYpkFEVLNBRCHAQUTuzEFEy9lBRIjmQURk80FEIQBCRO4MQkS6GUJEmCZCRFQzQkQhQEJE
/kxCRLpZQkSYZkJEVHNCRDKAQkTujEJEuplCRIimQkRks0JEMsBCRO7MQkTL2UJEiOZCRFTz
QkQyAENE/gxDRMsZQ0SYJkNEVDNDRCFAQ0T+TENEy1lDRJhmQ0Rkc0NEMoBDRP6MQ0S6mUNE
iKZDRFSzQ0QhwENE7sxDRLrZQ0SI5kNEZPNDRDIARET+DEREuhlERIgmRERUM0REIUBERP5M
RES6WUREiGZERFRzREQhgERE/oxERLqZRESYpkREZLNERDLARET+zEREy9lERJjmRERk80RE
IQBFRP4MRUTLGUVEmCZFRFQzRUQhQEVE/kxFRMtZRUSIZkVEZHNFRCGARUT+jEVEy5lFRJim
RURUs0VEIcBFRP7MRUS62UVEmOZFRGTzRUQyAEZE/gxGRLoZRkSIJkZEljNGRDJARkT+TEZE
y1lGRIhmRkRUc0ZEIYBGRP6MRkTLmUZEiKZGRFSzRkQhwEZE/sxGRMvZRkSI5kZEVPNGRDIA
R0TuDEdEyxlHRJgmR0RUM0dEMkBHRP5MR0S6WUdEiGZHRGRzR0QhgEdE/oxHRMuZR0SopkdE
ZLNHRDLAR0TuzEdEutlHRIjmR0RU80dEIQBIRO4MSETLGUhEmCZIRGQzSEQyQEhE/kxIRMtZ
SESYZkhEVHNIRDKASET+jEhEy5lIRIimSERks0hEIcBIRP7MSETL2UhEiOZIRGTzSEQyAElE
/gxJRLoZSUSYJklEVDNJRDJASUTuTElEy1lJRIhmSURkc0lEMoBJRP6MSUS6mUlEiKZJRGSz
SUQhwElE/sxJRMvZSUSY5klEZPNJRCEASkTuDEpEyxlKRIgmSkRkM0pEIUBKRO5MSkS6WUpE
iGZKRGRzSkQygEpE7oxKRMuZSkSIpkpEVLNKRCHASkTuzEpEutlKRIjmSkRU80pEIQBLRP4M
S0TLGUtEmCZLRLYzS0QyQEtE7kxLRLpZS0SYZktEVHNLRDKAS0TujEtEuplLRIimS0Rks0tE
MsBLRO7MS0TL2UtEiOZLRFTzS0QhAExE7gxMRLoZTESIJkxEVDNMRCFATET+TExEullMRIhm
TERkc0xEIYBMRO6MTES6mUxEmKZMRFSzTEQhwExE/sxMRMvZTESI5kxEVPNMRCEATUT+DE1E
yxlNRJgmTURkM01EMkBNRO5MTUS6WU1EiGZNRGRzTUQhgE1E/oxNRLqZTUSIpk1EZLNNRCHA
TUT+zE1EutlNRIjmTURk801EIQBORO4MTkTLGU5EmCZORFQzTkQhQE5E/kxORLpZTkSYZk5E
VHNORCGATkT+jE5EuplORJimTkRks05EIcBORO7MTkTL2U5EmOZORFTzTkQyAE9E7gxPRLoZ
T0SIJk9EVDNPRDJAT0T+TE9EullPRJhmT0Rkc09EMoBPRP6MT0S6mU9EiKZPRGSzT0QywE9E
7sxPRLrZT0SI5k9EVPNPRDIAUETuDFBEuhlQRJgmUES2M1BEMkBQRP5MUETLWVBEiGZQRFRz
UEQygFBE/oxQRLqZUESYplBEZLNQRCHAUETuzFBEutlQRJjmUERk81BEMgBRRO4MUUS6GVFE
mCZRRGQzUUQhQFFE7kxRRMtZUUSYZlFEVHNRRCGAUUT+jFFEuplRRIimUURks1FEMsBRRO7M
UUS62VFEmOZRRFTzUUQhAFJE/gxSRLoZUkSYJlJEZDNSRDJAUkT+TFJEullSRJhmUkRkc1JE
MoBSRP6MUkTLmVJEiKZSRFSzUkQywFJE/sxSRLrZUkSY5lJEVPNSRCEAU0T+DFNEyxlTRJgm
U0RkM1NEMkBTRP5MU0TLWVNEiGZTRGRzU0QygFNE/oxTRMuZU0SYplNEVLNTRDLAU0T+zFNE
utlTRIjmU0Rk81NEMgBURO4MVES6GVREiCZURFQzVEQhQFRE/kxURLpZVESYZlREZHNURDKA
VETujFREy5lURIimVERks1REIcBURO7MVES62VREmOZURGTzVEQyAFVE7gxVRMsZVUSIJlVE
tjNVRDJAVUT+TFVEullVRIhmVURkc1VEMoBVRP6MVUS6mVVEmKZVRGSzVUQywFVE7sxVRMvZ
VUSI5lVEVPNVRCEAVkTuDFZEuhlWRIgmVkRkM1ZEMkBWRO5MVkS6WVZEiGZWRFRzVkQygFZE
7oxWRLqZVkSIplZEZLNWRCHAVkT+zFZEutlWRJjmVkRk81ZEIQBXRO4MV0S6GVdEmCZXRFQz
V0QhQFdE7kxXRMtZV0SYZldEVHNXRCGAV0T+jFdEy5lXRJimV0RUs1dEIcBXRO7MV0TL2VdE
mOZXRGTzV0QhAFhE/gxYRMsZWESIJlhEVDNYRDJAWET+TFhEy1lYRIhmWERkc1hEMoBYRP6M
WES6mVhEiKZYRGSzWEQhwFhE/sxYRLrZWESI5lhEZPNYRCEAWUT+DFlEuhlZRIgmWURUM1lE
IUBZRO5MWUS6WVlEiGZZRGRzWUQhgFlE7oxZRLqZWUSIpllEZLNZRDLAWUT+zFlEy9lZRJjm
WURk81lEIQBaRO4MWkS6GVpEmCZaRKYzWkQyQFpE/kxaRLpZWkSIZlpEZHNaRCGAWkTujFpE
uplaRJimWkRUs1pEIcBaRP7MWkTL2VpEmOZaRFTzWkQyAFtE/gxbRMsZW0SIJltEVDNbRDJA
W0TuTFtEullbRJhmW0Rkc1tEIYBbRO6MW0TLmVtEiKZbRFSzW0QhwFtE/sxbRMvZW0SY5ltE
VPNbRDIAXET+DFxEyxlcRIgmXERUM1xEIUBcRP5MXES6WVxEiGZcRGRzXEQhgFxE/oxcRLqZ
XESYplxEZLNcRCHAXETuzFxEy9lcRJjmXERk81xEMgBdRP4MXUS6GV1EiCZdRGQzXUQhQF1E
7kxdRLpZXUSYZl1EZHNdRDKAXUTujF1EupldRJimXURUs11EMsBdRP7MXUTL2V1EmOZdRGTz
XUQyAF5E/gxeRMsZXkSYJl5EVDNeRCFAXkTuTF5EulleRJhmXkRUc15EIYBeRP6MXkS6mV5E
mKZeRGSzXkQywF5E/sxeRMvZXkSI5l5EZPNeRCEAX0T+DF9EuhlfRIgmX0SWM19EIUBfRO5M
X0TLWV9EmGZfRFRzX0QygF9E/oxfRLqZX0SIpl9EVLNfRDLAX0TuzF9Ey9lfRIjmX0Rk819E
MgBgRO4MYES6GWBEiCZgRFQzYEQyQGBE/kxgRLpZYESIZmBEZHNgRDKAYET+jGBEy5lgRIim
YERks2BEIcBgRP7MYETL2WBEiOZgRGTzYEQhAGFE/gxhRMsZYUSYJmFEVDNhRDJAYUT+TGFE
y1lhRJhmYURkc2FEIYBhRO6MYUS6mWFEmKZhRFSzYUQywGFE7sxhRLrZYUSI5mFEZPNhRDIA
YkTuDGJEyxliRJgmYkRUM2JEIUBiRP5MYkS6WWJEiGZiRGRzYkQygGJE7oxiRMuZYkSIpmJE
VLNiRCHAYkTuzGJEy9liRJjmYkRU82JEIQBjRO4MY0TLGWNEmCZjRFQzY0QhQGNE7kxjRLpZ
Y0SIZmNEZHNjRCGAY0T+jGNEy5ljRIimY0RUs2NEMsBjRP7MY0TL2WNEmOZjRFTzY0QhAGRE
/gxkRMsZZESIJmREVDNkRDJAZET+TGREullkRJhmZERkc2REIYBkRO6MZETLmWREmKZkRGSz
ZEQhwGRE7sxkRMvZZESI5mREVPNkRDIAZUT+DGVEuhllRJgmZURkM2VEIUBlRP5MZUS6WWVE
mGZlRGRzZUQygGVE/oxlRLqZZUSIpmVEVLNlRCHAZUT+zGVEutllRJjmZURU82VEIQBmRP4M
ZkS6GWZEiCZmRFQzZkQhQGZE/kxmRLpZZkSYZmZEVHNmRCGAZkTujGZEy5lmRJimZkRks2ZE
MsBmRO7MZkS62WZEiOZmRFTzZkQhAGdE7gxnRLoZZ0SIJmdEZDNnRCFAZ0TuTGdE3FlnRIhm
Z0RUc2dEMoBnRP6MZ0S6mWdEmKZnRFSzZ0QywGdE7sxnRLrZZ0SI5mdEZPNnRCEAaET+DGhE
yxloRJgmaERUM2hEMkBoRO5MaETLWWhEmGZoRGRzaEQygGhE/oxoRLqZaESYpmhEZLNoRDLA
aETuzGhEy9loRIjmaERk82hEMgBpRO4MaUTLGWlEiCZpRNgzaUQhQGlE7kxpRLpZaUSYZmlE
ZHNpRDKAaUT+jGlEuplpRJimaURUs2lEMsBpRO7MaUS62WlEmOZpRGTzaUQhAGpE/gxqRLoZ
akSIJmpEZDNqRDJAakTuTGpEullqRJhmakRkc2pEMoBqRP6MakTLmWpEiKZqRGSzakQhwGpE
7sxqRLrZakSY5mpEVPNqRCEAa0TuDGtEyxlrRJgma0RkM2tEMkBrRP5Ma0TLWWtEiGZrRGRz
a0QygGtE7oxrRLqZa0SIpmtEVLNrRCHAa0T+zGtEy9lrRIjma0Rk82tEIQBsRP4MbES6GWxE
iCZsRFQzbEQhQGxE/kxsRLpZbESYZmxEVHNsRDKAbET+jGxEy5lsRIimbERks2xEMsBsRO7M
bES62WxEmOZsRGTzbEQyAG1E7gxtRMsZbUSYJm1EZDNtRDJAbUT+TG1Ey1ltRJhmbURUc21E
MoBtRO6MbUTLmW1EmKZtRGSzbUQhwG1E7sxtRLrZbUSI5m1EVPNtRDIAbkTuDG5EyxluRJgm
bkRkM25EMkBuRP5MbkTLWW5EmGZuRFRzbkQhgG5E7oxuRMuZbkSYpm5EVLNuRCHAbkT+zG5E
y9luRJjmbkRU825EIQBvRP4Mb0TLGW9EiCZvRFQzb0QhQG9E/kxvRMtZb0SIZm9EVHNvRCGA
b0TujG9EuplvRJimb0RUs29EMsBvRP7Mb0TL2W9EmOZvRFTzb0QyAHBE7gxwRLoZcESIJnBE
ZDNwRDJAcET+THBEy1lwRIhmcERkc3BEIYBwRP6McES6mXBEmKZwRFSzcEQhwHBE7sxwRLrZ
cESY5nBEVPNwRCEAcUT+DHFEyxlxRJgmcURUM3FEIUBxRO5McUTLWXFEmGZxRGRzcUQygHFE
7oxxRMuZcUSYpnFEZLNxRCHAcUTuzHFEy9lxRIjmcURU83FEIQByRP4MckS6GXJEmCZyRGQz
ckQhQHJE/kxyRLpZckSIZnJEVHNyRDKAckT+jHJEuplyRIimckRks3JEIcByRP7MckTL2XJE
iOZyRFTzckQyAHNE/gxzRMsZc0SYJnNExzNzRCFAc0T+THNEullzRJhmc0Rkc3NEMoBzRP6M
c0TLmXNEiKZzRGSzc0QywHNE/sxzRLrZc0SI5nNEZPNzRDIAdET+DHREuhl0RJgmdERUM3RE
MkB0RP5MdES6WXREiGZ0RFRzdEQygHRE7ox0RMuZdESIpnREVLN0RDLAdETuzHREy9l0RJjm
dERk83REIQB1RO4MdUTLGXVEiCZ1RFQzdUQyQHVE7kx1RLpZdUSIZnVEVHN1RDKAdUTujHVE
y5l1RIimdURUs3VEIcB1RP7MdUTL2XVEiOZ1RGTzdUQhAHZE7gx2RLoZdkSIJnZEZDN2RCFA
dkTuTHZEy1l2RJhmdkRUc3ZEIYB2RP6MdkS6mXZEiKZ2RGSzdkQhwHZE/sx2RLrZdkSI5nZE
ZPN2RCEAd0TuDHdEyxl3RJgmd0RkM3dEMkB3RO5Md0S6WXdEiGZ3RGRzd0QhgHdE7ox3RLqZ
d0SYpndEZLN3RDLAd0T+zHdEutl3RIjmd0Rk83dEIQB4RO4MeETLGXhEmCZ4RJYzeEQyQHhE
7kx4RLpZeESIZnhEZHN4RDKAeEQOjXhEupl4RIimeERUs3hEIcB4RP7MeES62XhEiOZ4RGTz
eEQhAHlE7gx5RMsZeUSYJnlEZDN5RCFAeUTuTHlEy1l5RJhmeURkc3lEIYB5RO6MeUTLmXlE
iKZ5RGSzeUQywHlE/sx5RMvZeUSY5nlEVPN5RDIAekTuDHpEyxl6RJgmekRkM3pEMkB6RO5M
ekS6WXpEmGZ6RGRzekQhgHpE7ox6RMuZekSYpnpEVLN6RCHAekTuzHpEy9l6RIjmekRk83pE
MgB7RP4Me0S6GXtEmCZ7RGQze0QhQHtE7kx7RMtZe0SYZntEZHN7RDKAe0T+jHtEy5l7RIim
e0Rks3tEIcB7RP7Me0S62XtEiOZ7RFTze0QyAHxE7gx8RLoZfESYJnxEZDN8RCFAfET+THxE
ull8RJhmfERkc3xEMoB8RO6MfES6mXxEmKZ8RFSzfEQywHxE7sx8RMvZfESY5nxEZPN8RDIA
fUTuDH1Euhl9RIgmfUS2M31EMkB9RO5MfUTLWX1EiGZ9RFRzfUQygH1E7ox9RLqZfUSYpn1E
ZLN9RCHAfUT+zH1Eutl9RIjmfURk831EIQB+RP4MfkTLGX5EiCZ+RKYzfkQyQH5E/kx+RMtZ
fkSIZn5EZHN+RDKAfkTujH5Ey5l+RJimfkRks35EMsB+RO7MfkTL2X5EmOZ+RGTzfkQyAH9E
7gx/RLoZf0SIJn9EVDN/RCFAf0T+TH9Ey1l/RIhmf0Rkc39EMoB/RP6Mf0S6mX9EiKZ/RGSz
f0QywH9E7sx/RLrZf0SI5n9EZPN/RBAAgER/BoBE5gyAREQTgESqGYBEECCARH8mgETdLIBE
RDOARLI5gEQQQIBEf0aARN1MgEREU4BEqlmARBBggER/ZoBE3WyARExzgESqeYBEEICARHeG
gETdjIBETJOARKqZgEQZoIBEd6aAROasgEREs4BEsrmARBDAgER3xoBE5syAREzTgESq2YBE
GeCARH/mgETm7IBETPOARKr5gEQhAIFEdwaBRN0MgUREE4FE2xmBRBAggUR/JoFE5iyBREwz
gUSqOYFEEECBRHdGgUTmTIFERFOBRKpZgUQQYIFEd2aBRN1sgURMc4FEsnmBRBmAgUR3hoFE
5oyBREyTgUSqmYFEGaCBRH+mgUTmrIFETLOBRKq5gUQZwIFEf8aBRObMgURM04FEqtmBRBDg
gUSH5oFE3eyBREzzgUSy+YFEEACCRHcGgkTdDIJETBOCRLIZgkQQIIJEdyaCRN0sgkREM4JE
qjmCRBlAgkR3RoJE3UyCRExTgkSyWYJEGWCCRHdmgkTmbIJETHOCRKp5gkQQgIJEd4aCRN2M
gkRMk4JEqpmCRBmggkR/poJE5qyCREyzgkSyuYJEGcCCRH/GgkTdzIJERNOCRLLZgkQZ4IJE
f+aCRObsgkRE84JEsvmCRBkAg0R/BoNE5gyDREQTg0SqGYNEGSCDRH8mg0TdLINERDODRLo5
g0QZQINEf0aDRN1Mg0REU4NEslmDRBlgg0R3ZoNE3WyDRERzg0SyeYNEGYCDRHeGg0TmjINE
RJODRKqZg0QQoINEd6aDRN2sg0REs4NEsrmDRBDAg0R3xoNE5syDREzTg0Sy2YNEGeCDRHfm
g0Td7INERPODRLL5g0QQAIREdwaERN0MhEREE4REshmERBgghER3JoRE5iyEREwzhESqOYRE
EECERHdGhETeTIRERFOERLJZhEQQYIREf2aERN5shEREc4REqnmERBCAhER3hoRE5oyEREyT
hESqmYREGKCERHemhETmrIRERLOERKq5hEQYwIREf8aERObMhERE04REstmERBDghER35oRE
3uyERETzhESy+YREGACFRH8GhUTmDIVERBOFRLIZhUQQIIVEfyaFRN4shUREM4VEsjmFRBhA
hUR3RoVE3kyFRExThUSyWYVEGGCFRH9mhUTebIVETHOFRLJ5hUQYgIVEd4aFROaMhURMk4VE
qpmFRBCghUR3poVE3qyFRESzhUSyuYVEGMCFRHfGhUTezIVETNOFRLLZhUQQ4IVEf+aFRN7s
hURE84VEqvmFRBAAhkR3BoZE3gyGREQThkTTGYZEGCCGRH8mhkTeLIZERDOGRLI5hkQYQIZE
f0aGRN5MhkRMU4ZEqlmGRBBghkR3ZoZE5myGRExzhkSyeYZEGICGRH+GhkTejIZERJOGRKqZ
hkQYoIZEf6aGRN6shkREs4ZEsrmGRBDAhkR3xoZE5syGRETThkSy2YZEGOCGRHfmhkTe7IZE
TPOGRLL5hkQYAIdEdwaHRN4Mh0RME4dEqhmHRBggh0R/JodE3iyHREQzh0SyOYdEGECHRH9G
h0TeTIdETFOHRLJZh0QQYIdEf2aHROZsh0RMc4dEqnmHRBCAh0R3hodE5oyHRESTh0SymYdE
GKCHRH+mh0TerIdETLOHRKq5h0QYwIdEd8aHRN7Mh0RE04dEstmHRBDgh0R/5odE3uyHREzz
h0Sy+YdEEACIRH8GiETeDIhETBOIRKoZiEQQIIhEfyaIRN4siEREM4hEqjmIRBhAiER3RohE
5kyIRERTiESqWYhEEGCIRHdmiETmbIhETHOIRKp5iEQYgIhEf4aIRN6MiEREk4hE05mIRBCg
iER3pohE5qyIRESziESyuYhEGMCIRHfGiETmzIhERNOIRLLZiEQY4IhEd+aIRObsiERM84hE
svmIRBgAiUR3BolE5gyJREQTiUSyGYlEGCCJRH8miUTeLIlETDOJRKo5iUQYQIlEf0aJRN5M
iURMU4lEslmJRBBgiUR3ZolE5myJRExziUSqeYlEEICJRH+GiUTejIlERJOJRKqZiUQYoIlE
f6aJRN6siURMs4lEqrmJRBjAiUR3xolE3syJRETTiUSq2YlEGOCJRH/miUTm7IlERPOJRKr5
iUQYAIpEdwaKROYMikREE4pEqhmKRBggikR3JopE5iyKREwzikSyOYpEEECKRH9GikTeTIpE
RFOKRKpZikQYYIpEf2aKRN5sikRMc4pEqnmKRBCAikR3hopE5oyKREyTikSymYpEGKCKRHem
ikTmrIpERLOKRLK5ikQQwIpEd8aKRN7MikRM04pEstmKRBDgikR35opE3uyKRETzikSy+YpE
GACLRH8Gi0TmDItETBOLRMsZi0QYIItEfyaLROYsi0RMM4tEqjmLRBhAi0R/RotE5kyLRERT
i0SqWYtEGGCLRH9mi0TebItERHOLRLJ5i0QQgItEf4aLRN6Mi0RMk4tEspmLRBigi0R/potE
5qyLRESzi0SquYtEEMCLRH/Gi0TezItETNOLRKrZi0QY4ItEd+aLRObsi0RM84tEsvmLRBAA
jER3BoxE3gyMREQTjESqGYxEGCCMRH8mjETeLIxERDOMRKo5jEQYQIxEf0aMRN5MjERMU4xE
qlmMRBBgjER/ZoxE3myMRExzjESqeYxEGICMRH+GjETejIxERJOMRKqZjEQQoIxEd6aMRN6s
jERMs4xEsrmMRBjAjER/xoxE5syMREzTjESy2YxEEOCMRHfmjETm7IxERPOMRLL5jEQYAI1E
fwaNRN4MjUREE41EshmNRBggjUR/Jo1E5iyNREQzjUSyOY1EEECNRH9GjUTeTI1ETFONRLJZ
jUQQYI1Ed2aNROZsjUREc41EqnmNRBCAjUR3ho1E7oyNRESTjUSymY1EGKCNRH+mjUTerI1E
TLONRLK5jUQQwI1Ed8aNRObMjURM041EqtmNRBDgjUR/5o1E3uyNREzzjUSy+Y1EGACORHcG
jkTeDI5ERBOORKoZjkQYII5EfyaOROYsjkRMM45EsjmORBBAjkR/Ro5E5kyORERTjkSqWY5E
EGCORHdmjkTebI5ERHOORKp5jkQQgI5Ef4aORN6MjkREk45EspmORBigjkR/po5E3qyOREyz
jkSquY5EGMCORH/GjkTmzI5ETNOORLLZjkQQ4I5Ed+aORN7sjkRM845EsvmORBAAj0R3Bo9E
3gyPREQTj0SyGY9EGCCPRHcmj0TeLI9ERDOPRLI5j0QQQI9Ef0aPROZMj0RMU49EslmPRBhg
j0R3Zo9E3myPRExzj0SyeY9EEICPRHeGj0TejI9ERJOPRLKZj0QYoI9Ef6aPROasj0REs49E
srmPRBDAj0R3xo9E3syPRETTj0Sy2Y9EGOCPRH/mj0Tm7I9ETPOPRKr5j0QYAJBEdwaQROYM
kERME5BEqhmQRBggkER3JpBE5iyQREwzkESqOZBEGECQRH9GkETeTJBERFOQRLJZkEQQYJBE
f2aQROZskERMc5BEqnmQRBiAkER3hpBE5oyQRESTkESymZBEEKCQRH+mkETerJBERLOQRKq5
kEQQwJBEd8aQRN7MkERM05BEqtmQRBDgkER35pBE3uyQRETzkESy+ZBEGACRRH8GkUTeDJFE
TBORRKoZkUQQIJFEdyaRROYskUREM5FEqjmRRBhAkUR3RpFE5kyRRExTkUSyWZFEEGCRRHdm
kUTmbJFERHORRLJ5kUQYgJFEd4aRRN6MkURMk5FEqpmRRBigkUR3ppFE3qyRRESzkUSyuZFE
GMCRRH/GkUTezJFETNORRKrZkUQQ4JFEd+aRRObskURE85FEsvmRRBgAkkR/BpJE3gySREQT
kkSyGZJEECCSRHcmkkTeLJJERDOSRLI5kkQQQJJEd0aSRN5MkkREU5JEqlmSRBhgkkR3ZpJE
3mySRERzkkSyeZJEEICSRHeGkkTejJJETJOSRNOZkkQYoJJEf6aSROaskkREs5JEqrmSRBDA
kkR/xpJE3sySRETTkkSq2ZJEGOCSRHfmkkTe7JJETPOSRKr5kkQYAJNEdwaTROYMk0RME5NE
shmTRBggk0R/JpNE3iyTREwzk0SyOZNEEECTRH9Gk0TeTJNERFOTRKpZk0QQYJNEf2aTROZs
k0REc5NEsnmTRBiAk0R3hpNE3oyTRESTk0SymZNEGKCTRH+mk0TerJNETLOTRLK5k0QYwJNE
d8aTRN7Mk0RE05NEqtmTRBjgk0R35pNE5uyTRETzk0Sy+ZNEGACURHcGlETeDJRETBOURLIZ
lEQYIJREdyaURN4slEREM5REqjmURBhAlER/RpRE5kyURERTlESqWZREGGCURH9mlETebJRE
RHOURLJ5lEQYgJREd4aUROaMlEREk5REqpmURBCglER3ppRE3qyURESzlESquZREGMCURHfG
lETmzJRERNOURKrZlEQY4JREd+aURObslERE85REqvmURBgAlUR/BpVE5gyVREwTlUTkGZVE
ECCVRHcmlUTeLJVETDOVRLo5lUQQQJVEd0aVRN5MlUREU5VEqlmVRBBglUR/ZpVE3myVRERz
lUSyeZVEEICVRH+GlUTejJVETJOVRLKZlUQQoJVEd6aVROaslURMs5VEqrmVRBDAlUR3xpVE
3syVREzTlUSq2ZVEEOCVRHfmlUTe7JVERPOVRKr5lUQQAJZEdwaWRN4MlkREE5ZEshmWRBgg
lkR3JpZE3iyWREQzlkSqOZZEEECWRH9GlkTeTJZETFOWRLJZlkQYYJZEd2aWRN5slkRMc5ZE
qnmWRBCAlkR3hpZE5oyWREyTlkSymZZEGKCWRHemlkTmrJZETLOWRKq5lkQQwJZEf8aWRObM
lkRE05ZEqtmWRBDglkR35pZE3uyWREzzlkSq+ZZEGACXRHcGl0TmDJdETBOXRKoZl0QYIJdE
dyaXRN4sl0RMM5dEsjmXRBhAl0R3RpdE5kyXRExTl0SyWZdEGGCXRH9ml0TebJdETHOXRKp5
l0QQgJdEd4aXRN6Ml0REk5dEy5mXRBCgl0R/ppdE5qyXREyzl0SquZdEGMCXRHfGl0TmzJdE
RNOXRKrZl0QQ4JdEf+aXRN7sl0RE85dEqvmXRBgAmER3BphE3gyYREwTmESqGZhEECCYRH8m
mETeLJhERDOYRLI5mEQQQJhEf0aYROZMmEREU5hEslmYRBBgmER/ZphE3myYRExzmESqeZhE
GICYRHeGmETmjJhERJOYRKqZmEQQoJhEd6aYRN6smERMs5hEsrmYRBjAmER/xphE3syYREzT
mESq2ZhEGOCYRH/mmETm7JhERPOYRLL5mEQQAJlEfwaZRN4MmURME5lEshmZRBAgmUR3JplE
3iyZREQzmUSyOZlEGECZRH9GmUTeTJlETFOZRKpZmUQYYJlEf2aZRN5smUREc5lEsnmZRBCA
mUR/hplE3oyZREyTmUSymZlEGKCZRHemmUTmrJlERLOZRKq5mUQQwJlEd8aZRN7MmURM05lE
qtmZRBjgmUR/5plE5uyZREzzmUSq+ZlEEACaRH8GmkTeDJpETBOaRNMZmkQQIJpEdyaaRN4s
mkRMM5pEsjmaRBBAmkR3RppE5kyaRExTmkSqWZpEEGCaRH9mmkTebJpETHOaRKp5mkQYgJpE
d4aaRN6MmkREk5pEqpmaRBCgmkR3pppE5qyaREyzmkSquZpEEMCaRH/GmkTezJpERNOaRLLZ
mkQY4JpEd+aaRN7smkRM85pEqvmaRBgAm0R/BptE3gybREwTm0SqGZtEECCbRIgmm0TeLJtE
RDObRKo5m0QQQJtEf0abROZMm0REU5tEslmbRBBgm0R3ZptE3mybRERzm0SqeZtEEICbRHeG
m0TejJtERJObRLKZm0QYoJtEf6abRN6sm0RMs5tEsrmbRBjAm0R/xptE3sybREzTm0Sy2ZtE
GOCbRHfmm0Tm7JtETPObRKr5m0QQAJxEdwacRN4MnERME5xEqhmcRBAgnER3JpxE5iycREwz
nESqOZxEGECcRHdGnETmTJxETFOcRLJZnEQYYJxEf2acRN5snEREc5xEsnmcRBCAnER3hpxE
5oycREyTnESqmZxEEKCcRHemnETerJxERLOcRLK5nEQQwJxEd8acRObMnERE05xEstmcRBjg
nER35pxE3uycRETznESq+ZxEGACdRH8GnUTmDJ1ERBOdRLIZnUQQIJ1EfyadRN4snUREM51E
sjmdRBhAnUR3Rp1E3kydRERTnUSyWZ1EGGCdRHdmnUTmbJ1ETHOdRKp5nUQQgJ1Ed4adRN6M
nURMk51EspmdRBCgnUR3pp1E3qydREyznUSquZ1EGMCdRHfGnUTmzJ1ERNOdRKrZnUQY4J1E
f+adRObsnURM851EqvmdRBAAnkR3Bp5E5gyeREwTnkSyGZ5EECCeRH8mnkTeLJ5ETDOeRKo5
nkQQQJ5Ef0aeRN5MnkRMU55EqlmeRBBgnkR3Zp5E3myeRERznkSqeZ5EGICeRHeGnkTmjJ5E
RJOeRLKZnkQQoJ5Ed6aeRN6snkREs55EsrmeRBjAnkR3xp5E5syeRETTnkSy2Z5EGOCeRHfm
nkTe7J5ETPOeRLL5nkQYAJ9EfwafRN4Mn0RME59E3BmfRBggn0R/Jp9E5iyfREwzn0SyOZ9E
EECfRHdGn0TmTJ9ETFOfRKpZn0QYYJ9Ef2afRN5sn0RMc59EqnmfRBiAn0R3hp9E5oyfREST
n0SymZ9EEKCfRHemn0TerJ9ETLOfRKq5n0QYwJ9Ef8afRObMn0RE059EstmfRBDgn0R/5p9E
5uyfRETzn0Sq+Z9EEACgRHcGoETeDKBETBOgRLIZoEQQIKBEdyagRN4soERMM6BEsjmgRBhA
oER/RqBE5kygRExToESyWaBEEGCgRHdmoETebKBERHOgRKp5oEQYgKBEf4agROaMoERMk6BE
spmgRBigoER/pqBE5qygRESzoESquaBEGMCgRH/GoETezKBERNOgRLLZoEQQ4KBEf+agRObs
oERM86BEqvmgRBgAoUR3BqFE3gyhREQToUSyGaFEGCChRH8moUTmLKFERDOhRKo5oUQYQKFE
f0ahRN5MoURMU6FEqlmhRBhgoUR/ZqFE5myhRExzoUSqeaFEEIChRH+GoUTejKFETJOhRMuZ
oUQYoKFEd6ahRN6soUREs6FEqrmhRBjAoUR/xqFE7syhRETToUSy2aFEEOChRH/moUTe7KFE
RPOhRKr5oUQYAKJEdwaiROYMokREE6JEqhmiRBggokR/JqJE3iyiREwzokSyOaJEEECiRHdG
okTeTKJERFOiRKpZokQYYKJEd2aiRN5sokRMc6JEqnmiRBCAokR/hqJE5oyiRESTokSymaJE
EKCiRH+mokTerKJERLOiRLK5okQQwKJEd8aiRObMokRE06JEstmiRBDgokR35qJE5uyiRETz
okSq+aJEGACjRH8Go0TeDKNETBOjRKoZo0QYIKNEdyajRN4so0REM6NEsjmjRBBAo0R/RqNE
5kyjRExTo0SyWaNEEGCjRH9mo0TmbKNERHOjRLJ5o0QQgKNEd4ajRN6Mo0REk6NEspmjRBCg
o0R3pqNE3qyjREyzo0SyuaNEEMCjRHfGo0TmzKNETNOjRKrZo0QY4KNEd+ajRN7so0RM86NE
svmjRBgApER3BqRE5gykREQTpETcGaREECCkRH8mpETeLKRETDOkRKo5pEQYQKREd0akRN5M
pEREU6REslmkRBBgpER3ZqRE5mykRERzpESqeaREGICkRH+GpETmjKRETJOkRLKZpEQQoKRE
f6akRN6spERMs6REqrmkRBDApER3xqRE3sykREzTpESy2aREGOCkRH/mpETm7KRETPOkRKr5
pEQYAKVEdwalROYMpURME6VEshmlRBAgpUR/JqVE5iylREwzpUSyOaVEEEClRH9GpUTmTKVE
TFOlRLJZpUQYYKVEd2alROZspUREc6VEsnmlRBCApUR/hqVE3oylREyTpUSqmaVEGKClRHem
pUTerKVETLOlRLK5pUQYwKVEd8alRObMpURE06VEqtmlRBDgpUR/5qVE3uylRETzpUSy+aVE
GACmRHcGpkTmDKZETBOmRKoZpkQQIKZEdyamRN4spkRMM6ZEsjmmRBBApkR3RqZE3kymRExT
pkSqWaZEEGCmRHdmpkTmbKZETHOmRLJ5pkQYgKZEf4amRN6MpkRMk6ZE3JmmRBigpkR/pqZE
3qymREyzpkSyuaZEEMCmRHfGpkTmzKZETNOmRKrZpkQQ4KZEd+amRObspkRE86ZEsvmmRBAA
p0R/BqdE3gynREwTp0SyGadEGCCnRHcmp0TmLKdETDOnRLI5p0QQQKdEd0anROZMp0REU6dE
slmnRBBgp0R3ZqdE5mynRERzp0SqeadEGICnRHeGp0TmjKdETJOnRLKZp0QQoKdEd6anROas
p0REs6dEqrmnRBDAp0R/xqdE3synREzTp0Sq2adEGOCnRHfmp0Te7KdERPOnRKr5p0QYAKhE
fwaoRN4MqERME6hEshmoRBAgqER/JqhE3iyoREQzqESyOahEGECoRHdGqETeTKhERFOoRKpZ
qEQQYKhEd2aoROZsqEREc6hEsnmoRBCAqER3hqhE3oyoREyTqESqmahEGKCoRHemqETmrKhE
RLOoRLK5qEQQwKhEd8aoRN7MqERE06hEstmoRBjgqER35qhE5uyoREzzqESy+ahEGACpRHcG
qUTmDKlERBOpRKoZqUQQIKlEdyapROYsqURMM6lEqjmpRBBAqUR/RqlE5kypRExTqUSqWalE
EGCpRHdmqUTmbKlERHOpRLJ5qUQYgKlEd4apRN6MqUREk6lEqpmpRBigqUR/pqlE3qypREyz
qUSyualEGMCpRHfGqUTmzKlERNOpRKrZqUQQ4KlEf+apRN7sqURE86lEsvmpRBgAqkSIBqpE
3gyqREwTqkSqGapEGCCqRH8mqkTeLKpETDOqRKo5qkQYQKpEd0aqRN5MqkREU6pEqlmqRBBg
qkR/ZqpE3myqRExzqkSqeapEEICqRHeGqkTmjKpERJOqRKqZqkQQoKpEf6aqRN6sqkRMs6pE
qrmqRBDAqkR3xqpE3syqRETTqkSq2apEEOCqRH/mqkTm7KpETPOqRLL5qkQQAKtEdwarRN4M
q0RME6tEqhmrRBggq0R/JqtE3iyrREwzq0SyOatEGECrRH9Gq0TmTKtETFOrRKpZq0QYYKtE
f2arRN5sq0RMc6tEqnmrRBCAq0R3hqtE5oyrRESTq0SqmatEEKCrRHemq0TmrKtERLOrRLK5
q0QQwKtEd8arRN7Mq0RM06tEstmrRBDgq0R35qtE5uyrREzzq0Sy+atEEACsRHcGrETeDKxE
TBOsRLIZrEQQIKxEdyasRN4srEREM6xEsjmsRBhArER3RqxE3kysRExTrESqWaxEEGCsRHdm
rETebKxERHOsRKp5rEQYgKxEd4asRN6MrERMk6xEspmsRBigrER3pqxE5qysREyzrESyuaxE
EMCsRH/GrETmzKxERNOsRLLZrEQY4KxEd+asRN7srERE86xEqvmsRBAArUR/Bq1E3gytREwT
rUSqGa1EECCtRHcmrUTmLK1ERDOtRLI5rUQQQK1Ed0atRN5MrUREU61EqlmtRBBgrUR3Zq1E
3mytRExzrUSqea1EGICtRHeGrUTejK1ETJOtRKqZrUQYoK1Ed6atRN6srURMs61EqrmtRBjA
rUR3xq1E5sytRETTrUSy2a1EGOCtRHfmrUTm7K1ETPOtRLL5rUQYAK5EfwauROYMrkREE65E
shmuRBggrkR3Jq5E5iyuREQzrkSqOa5EGECuRH9GrkTeTK5ERFOuRLJZrkQQYK5Ef2auRN5s
rkREc65EqnmuRBiArkR3hq5E5oyuRESTrkSqma5EEKCuRH+mrkTmrK5ERLOuRLK5rkQQwK5E
f8auRN7MrkRE065EstmuRBDgrkR/5q5E5uyuRETzrkSy+a5EEACvRH8Gr0TeDK9ERBOvRKoZ
r0QQIK9EfyavRN4sr0RMM69EqjmvRBhAr0R/Rq9E5kyvRERTr0SyWa9EGGCvRHdmr0TmbK9E
THOvRLJ5r0QYgK9Ef4avRN6Mr0RMk69EspmvRBigr0R3pq9E5qyvRESzr0Squa9EGMCvRHfG
r0TmzK9ERNOvRLLZr0QQ4K9Ef+avRN7sr0RM869EsvmvRBAAsER/BrBE3gywREwTsESqGbBE
ECCwRH8msETuLLBETDOwRLI5sEQQQLBEf0awRN5MsEREU7BEslmwRBhgsER/ZrBE3mywRERz
sESyebBEEICwRHeGsETejLBETJOwRNyZsEQQoLBEd6awROassERMs7BEqrmwRBjAsER/xrBE
5sywRETTsESy2bBEGOCwRHfmsETe7LBETPOwRKr5sEQYALFEdwaxRN4MsURME7FEqhmxRBgg
sUR3JrFE5iyxREwzsUSyObFEEECxRH9GsUTeTLFERFOxRLJZsUQYYLFEf2axROZssURMc7FE
snmxRBCAsUR/hrFE5oyxRESTsUSqmbFEEKCxRHemsUTerLFERLOxRKq5sUQYwLFEd8axRObM
sURE07FEqtmxRBjgsUR35rFE5uyxRETzsUSy+bFEEACyRHcGskTeDLJETBOyRLIZskQhILJE
dyayRN4sskRMM7JEsjmyRBhAskR3RrJE5kyyRERTskSyWbJEGGCyRHdmskTmbLJERHOyRKp5
skQYgLJEd4ayROaMskRMk7JEqpmyRBigskR/prJE3qyyRESzskSqubJEEMCyRH/GskTezLJE
TNOyRKrZskQQ4LJEd+ayRN7sskRM87JEqvmyRBAAs0R/BrNE5gyzREwTs0TcGbNEGCCzRHcm
s0TeLLNETDOzRLI5s0QQQLNEd0azROZMs0REU7NEslmzRBhgs0R/ZrNE5myzRExzs0SyebNE
GICzRHeGs0TejLNETJOzRKqZs0QYoLNEd6azROass0RMs7NEqrmzRBjAs0R3xrNE3syzRETT
s0Sy2bNEEOCzRH/ms0Tm7LNETPOzRKr5s0QYALREfwa0RN4MtEREE7REshm0RBAgtER/JrRE
5iy0REQztESyObREEEC0RH9GtETeTLRETFO0RLJZtEQQYLREd2a0RN5stEREc7REsnm0RBCA
tER3hrRE3oy0REyTtESymbREEKC0RHemtETerLRETLO0RKq5tEQYwLREd8a0RN7MtERE07RE
qtm0RBjgtER/5rRE3uy0REzztESy+bREGAC1RH8GtUTeDLVETBO1RKoZtUQYILVEdya1RN4s
tUREM7VEsjm1RBhAtUR/RrVE3ky1RERTtUSyWbVEEGC1RH9mtUTebLVERHO1RLJ5tUQYgLVE
d4a1ROaMtUREk7VE3Jm1RBigtUR3prVE3qy1RESztUSqubVEEMC1RHfGtUTmzLVETNO1RKrZ
tUQY4LVEd+a1RO7stURE87VEsvm1RBAAtkR3BrZE3gy2REwTtkSqGbZEGCC2RHcmtkTmLLZE
RDO2RLI5tkQYQLZEd0a2RN5MtkREU7ZEqlm2RBBgtkR3ZrZE3my2RExztkSyebZEGIC2RHeG
tkTejLZERJO2RLKZtkQQoLZEd6a2RN6stkRMs7ZEsrm2RBjAtkR/xrZE5sy2REzTtkSy2bZE
EOC2RHfmtkTe7LZETPO2RKr5tkQQALdEdwa3RN4Mt0REE7dEqhm3RBAgt0R/JrdE3iy3REwz
t0SyObdEEEC3RH9Gt0TeTLdETFO3RLJZt0QQYLdEf2a3RN5st0RMc7dEsnm3RBCAt0R/hrdE
3oy3REyTt0SymbdEEKC3RHemt0TmrLdERLO3RKq5t0QYwLdEf8a3RN7Mt0RE07dEstm3RBjg
t0R35rdE5uy3REzzt0Sy+bdEEAC4RHcGuETeDLhERBO4RLIZuEQYILhEdya4ROYsuERMM7hE
sjm4RBBAuER/RrhE3ky4RERTuESyWbhEEGC4RHdmuETebLhETHO4RKp5uEQQgLhEd4a4RN6M
uERMk7hEqpm4RBCguER/prhE3qy4REyzuESyubhEGMC4RHfGuETezLhERNO4RKrZuEQQ4LhE
f+a4RObsuERM87hEqvm4RBgAuUR3BrlE5gy5REwTuUSyGblEECC5RHcmuUTmLLlERDO5RLI5
uUQQQLlEf0a5ROZMuUREU7lEqlm5RBBguUR3ZrlE5my5RExzuUSqeblEGIC5RHeGuUTmjLlE
TJO5RKqZuUQQoLlEd6a5ROasuURMs7lEsrm5RBDAuUR3xrlE3sy5RETTuUSy2blEGOC5RH/m
uUTe7LlETPO5RKr5uUQQALpEdwa6ROYMukRME7pEshm6RBAgukR/JrpE5iy6REQzukSyObpE
EEC6RHdGukTeTLpETFO6RLJZukQYYLpEd2a6ROZsukRMc7pEqnm6RBCAukR3hrpE3oy6REST
ukSqmbpEEKC6RHemukTmrLpETLO6RLK5ukQYwLpEf8a6RObMukRE07pEstm6RBDgukR/5rpE
5uy6REzzukSy+bpEEAC7RH8Gu0TeDLtETBO7RLIZu0QQILtEdya7RN4su0REM7tEsjm7RBBA
u0R/RrtE3ky7RERTu0SqWbtEGGC7RH9mu0TebLtERHO7RKp5u0QYgLtEd4a7ROaMu0REk7tE
qpm7RBCgu0R/prtE5qy7RESzu0SyubtEEMC7RHfGu0TezLtERNO7RLLZu0QY4LtEd+a7RObs
u0RM87tEsvm7RBgAvER3BrxE3gy8REwTvESyGbxEECC8RIgmvETeLLxERDO8RLI5vEQYQLxE
f0a8RN5MvEREU7xEslm8RBBgvER3ZrxE5my8RERzvESqebxEEIC8RHeGvETejLxETJO8RLKZ
vEQYoLxEf6a8ROasvEREs7xEqrm8RBDAvER3xrxE3sy8RETTvESy2bxEGOC8RH/mvETe7LxE
TPO8RKr5vEQYAL1Edwa9RN4MvURME71E3Bm9RBAgvUR3Jr1E5iy9REQzvUSqOb1EGEC9RHdG
vUTeTL1ERFO9RKpZvUQYYL1Ed2a9ROZsvUREc71Eqnm9RBiAvUR3hr1E5oy9REyTvUSymb1E
EKC9RH+mvUTerL1ETLO9RKq5vUQYwL1Ed8a9RObMvURE071Estm9RBjgvUR35r1E3uy9RETz
vUSq+b1EEAC+RH8GvkTeDL5ETBO+RLIZvkQQIL5Edya+RN4svkREM75Eujm+RBhAvkR3Rr5E
3ky+RExTvkSyWb5EEGC+RH9mvkTmbL5ETHO+RLJ5vkQYgL5Ed4a+ROaMvkREk75Espm+RBCg
vkR/pr5E3qy+REyzvkSqub5EGMC+RH/GvkTezL5ETNO+RKrZvkQY4L5Ed+a+RObsvkRE875E
svm+RBAAv0R3Br9E3gy/REQTv0SyGb9EGCC/RHcmv0TeLL9ERDO/RLI5v0QQQL9Ed0a/ROZM
v0REU79Eslm/RBBgv0R3Zr9E3my/RExzv0Sqeb9EGIC/RHeGv0TejL9ERJO/RNyZv0QQoL9E
d6a/ROasv0REs79Esrm/RBDAv0R/xr9E5sy/RETTv0Sy2b9EEOC/RH/mv0Te7L9ERPO/RKr5
v0QYAMBEdwbARN4MwERME8BEqhnARBggwER3JsBE5izAREwzwESqOcBEGEDARH9GwETmTMBE
TFPARKpZwEQQYMBEf2bARN5swEREc8BEsnnARBiAwER/hsBE3ozARESTwESymcBEGKDARHem
wETerMBETLPARLK5wEQQwMBEf8bARN7MwERE08BEstnARBDgwER/5sBE3uzARETzwESq+cBE
GADBRHcGwUTeDMFERBPBRLIZwUQQIMFEdybBROYswUREM8FEqjnBRBBAwUR/RsFE3kzBRExT
wUSyWcFEEGDBRHdmwUTmbMFERHPBRLJ5wUQYgMFEd4bBROaMwURMk8FEspnBRBigwUR3psFE
5qzBREyzwUSyucFEGMDBRHfGwUTezMFETNPBRLLZwUQQ4MFEf+bBRObswURM88FEsvnBRBAA
wkR3BsJE5gzCREwTwkTkGcJEECDCRHcmwkTeLMJETDPCRKo5wkQYQMJEf0bCROZMwkREU8JE
slnCRBBgwkR/ZsJE3mzCRERzwkSqecJEEIDCRHeGwkTejMJERJPCRLKZwkQQoMJEf6bCROas
wkREs8JEqrnCRBDAwkR/xsJE3szCREzTwkSq2cJEEODCRHfmwkTm7MJERPPCRLL5wkQQAMNE
dwbDROYMw0REE8NEshnDRBggw0R/JsNE3izDREwzw0SyOcNEGEDDRHdGw0TeTMNETFPDRKpZ
w0QYYMNEd2bDROZsw0REc8NEsnnDRBCAw0R3hsNE5ozDRESTw0SymcNEEKDDRHemw0TerMNE
TLPDRKq5w0QYwMNEd8bDRN7Mw0RE08NEstnDRBDgw0R/5sNE3uzDRETzw0Sq+cNEGADERH8G
xETeDMRETBPERKoZxEQQIMREdibERN4sxERMM8REqjnERBBAxESIRsRE3kzERERTxESyWcRE
GGDERHZmxETebMRERHPERLJ5xEQYgMREdobEROaMxEREk8REqpnERBCgxER2psRE3qzEREyz
xESyucREGMDERHbGxETmzMRERNPERKrZxEQQ4MREdubERObsxERE88REsvnERBAAxUSABsVE
5gzFREQTxUSqGcVEECDFRIAmxUTmLMVERDPFRKo5xUQYQMVEgEbFRN5MxUREU8VEqlnFRBBg
xUR2ZsVE5mzFRExzxUSyecVEGIDFRHaGxUTmjMVERJPFRLKZxUQQoMVEdqbFRN6sxUREs8VE
srnFRBDAxUSAxsVE3szFRETTxUSy2cVEEODFRHbmxUTm7MVERPPFRKr5xUQYAMZEdgbGROYM
xkREE8ZEshnGRBAgxkR2JsZE3izGREwzxkSyOcZEEEDGRIBGxkTmTMZERFPGRLJZxkQQYMZE
dmbGRN5sxkRMc8ZEsnnGRBCAxkSAhsZE5ozGREyTxkSymcZEGKDGRICmxkTerMZETLPGRLK5
xkQQwMZEgMbGRN7MxkRE08ZEqtnGRBDgxkR25sZE5uzGRETzxkSy+cZEGADHRIAGx0TmDMdE
RBPHRMoZx0QQIMdEdibHRN4sx0RMM8dEsjnHRBBAx0SARsdE3kzHRExTx0SyWcdEEGDHRIBm
x0TmbMdERHPHRKp5x0QYgMdEdobHROaMx0RMk8dEqpnHRBCgx0R2psdE5qzHREyzx0SyucdE
GMDHRHbGx0TezMdETNPHRLLZx0QQ4MdEdubHRN7sx0RM88dEqvnHRBAAyESABshE5gzIREQT
yESyGchEGCDIRIAmyETeLMhETDPIRLI5yEQQQMhEdkbIROZMyERMU8hEqlnIRBBgyESAZshE
5mzIRExzyESqechEEIDIRHaGyETmjMhETJPIRKqZyEQYoMhEdqbIRN6syEREs8hEsrnIRBjA
yESAxshE5szIREzTyESy2chEGODIRIDmyETe7MhERPPIRKr5yEQgAMlEgAbJRN4MyURME8lE
shnJRBAgyUR2JslE3izJREwzyUSyOclEEEDJRHZGyUTmTMlETFPJRKpZyUQYYMlEdmbJRN5s
yUREc8lEsnnJRBiAyUR2hslE5ozJREyTyUTKmclEEKDJRHamyUTerMlERLPJRLK5yUQQwMlE
dsbJRObMyURE08lEstnJRBDgyUR25slE5uzJREzzyUSy+clEGADKRIAGykTeDMpERBPKRLIZ
ykQQIMpEgCbKRN4sykREM8pEqjnKRBBAykR2RspE3kzKRExTykSqWcpEEGDKRHZmykTebMpE
RHPKRLJ5ykQYgMpEdobKRN6MykRMk8pEqpnKRBigykR2pspE5qzKREyzykSqucpEGMDKRHbG
ykTmzMpETNPKRLLZykQQ4MpEdubKRObsykRE88pEqvnKRBAAy0SABstE3gzLREwTy0SyGctE
GCDLRHYmy0TmLMtETDPLRLI5y0QQQMtEgEbLRN5My0REU8tEslnLRBBgy0R2ZstE5mzLRERz
y0SqectEGIDLRHaGy0TmjMtERJPLRLKZy0QQoMtEgKbLROasy0RMs8tEqrnLRBDAy0SAxstE
5szLRETTy0Sq2ctEGODLRIDmy0Tm7MtETPPLRKr5y0QQAMxEdgbMRN4MzEREE8xE3BnMRBAg
zER2JsxE5izMREwzzESyOcxEGEDMRHZGzETmTMxERFPMRKpZzEQQYMxEdmbMROZszEREc8xE
qnnMRBCAzER2hsxE3ozMREyTzESqmcxEEKDMRHamzETmrMxERLPMRLK5zEQYwMxEdsbMRN7M
zERM08xEqtnMRBDgzER25sxE5uzMRETzzESy+cxEGADNRHYGzUTmDM1ETBPNRKoZzUQYIM1E
gCbNROYszUREM81EsjnNRBhAzUSARs1E5kzNRERTzUSyWc1EGGDNRHZmzUTmbM1ETHPNRLJ5
zUQYgM1EdobNROaMzURMk81EqpnNRBigzUR2ps1E5qzNRESzzUSyuc1EEMDNRHbGzUTezM1E
TNPNRKrZzUQQ4M1EdubNRN7szURE881EsvnNRBAAzkSABs5E5gzOREwTzkSyGc5EECDORHYm
zkTeLM5ETDPORKo5zkQQQM5EdkbOROZMzkRMU85EqlnORBBgzkSAZs5E3mzORExzzkSqec5E
GIDORHaGzkTejM5ERJPORKqZzkQQoM5EgKbORN6szkREs85EqrnORBjAzkR2xs5E3szOREzT
zkSy2c5EGODORIDmzkTm7M5ETPPORKr5zkQQAM9EdgbPRN4Mz0RME89EshnPRBAgz0R2Js9E
5izPREwzz0SyOc9EGEDPRHZGz0TeTM9ERFPPRLJZz0QQYM9EdmbPRN5sz0REc89EsnnPRBCA
z0R2hs9E5ozPREyTz0Symc9EEKDPRHamz0TmrM9ETLPPRKq5z0QYwM9EdsbPRObMz0RM089E
qtnPRBDgz0R25s9E3uzPRETzz0Sy+c9EEADQRHYG0ETeDNBERBPQRKoZ0EQYINBEgCbQRN4s
0EREM9BEsjnQRBhA0ER2RtBE5kzQRExT0ESyWdBEEGDQRIBm0ETmbNBERHPQRKp50EQYgNBE
dobQROaM0EREk9BEspnQRBig0ER2ptBE3qzQRESz0ESyudBEEMDQRHbG0ETezNBERNPQRLLZ
0EQY4NBEdubQRObs0ERM89BEsvnQRBAA0UR2BtFE3gzRREQT0UTUGdFEECDRRIAm0UTmLNFE
RDPRRKo50UQYQNFEdkbRROZM0URMU9FEqlnRRBhg0UR2ZtFE3mzRRERz0USqedFEEIDRRICG
0UTejNFETJPRRLKZ0UQQoNFEdqbRRN6s0URMs9FEsrnRRBjA0UR2xtFE5szRRETT0USy2dFE
EODRRIDm0UTm7NFETPPRRKr50UQYANJEdgbSROYM0kREE9JEqhnSRBAg0kR2JtJE5izSREQz
0kSyOdJEEEDSRHZG0kTmTNJETFPSRLJZ0kQYYNJEdmbSROZs0kRMc9JEqnnSRBCA0kR2htJE
3ozSREST0kSqmdJEEKDSRICm0kTerNJETLPSRLK50kQYwNJEdsbSRObM0kRM09JEqtnSRBDg
0kR25tJE3uzSREzz0kSy+dJEEADTRIAG00TeDNNERBPTRKoZ00QQINNEgCbTROYs00REM9NE
sjnTRBhA00R2RtNE3kzTRExT00SqWdNEGGDTRIBm00TebNNETHPTRLJ500QQgNNEdobTROaM
00REk9NEqpnTRBig00R2ptNE5qzTRESz00SyudNEEMDTRHbG00TmzNNETNPTRLLZ00QY4NNE
gObTRObs00RE89NEsvnTRBAA1ESABtRE3gzUREQT1ESyGdREECDURHYm1ETmLNRETDPURLI5
1EQQQNREdkbURN5M1ERMU9REqlnURBhg1ER2ZtRE3mzURExz1ESqedREGIDURICG1ETejNRE
TJPURKqZ1EQYoNREgKbUROas1EREs9REqrnURBDA1ER2xtRE5szURETT1ESy2dREGODURHbm
1ETm7NRETPPURLL51EQYANVEdgbVROYM1UREE9VEqhnVRBAg1USAJtVE3izVREwz1USqOdVE
EEDVRHZG1UTeTNVETFPVRKpZ1UQYYNVEgGbVROZs1UREc9VEsnnVRBiA1UR2htVE5ozVREST
1USymdVEEKDVRHam1UTerNVETLPVRLK51UQQwNVEdsbVRObM1URM09VEqtnVRBDg1USA5tVE
5uzVREzz1USq+dVEEADWRHYG1kTeDNZETBPWRMoZ1kQQINZEdibWROYs1kREM9ZEsjnWRBBA
1kR2RtZE3kzWRExT1kSqWdZEGGDWRHZm1kTmbNZERHPWRLJ51kQQgNZEgIbWROaM1kREk9ZE
qpnWRBCg1kR2ptZE5qzWREyz1kSyudZEEMDWRHbG1kTmzNZETNPWRLLZ1kQQ4NZEdubWRObs
1kRE89ZEsvnWRBgA10R2BtdE3gzXREwT10SqGddEECDXRIAm10TmLNdERDPXRLI510QQQNdE
gEbXROZM10RMU9dEqlnXRBBg10SAZtdE3mzXRERz10SqeddEEIDXRHaG10TejNdERJPXRKqZ
10QYoNdEdqbXROas10RMs9dEsrnXRBDA10R2xtdE3szXREzT10Sy2ddEEODXRHbm10Tm7NdE
RPPXRKr510QYANhEgAbYRN4M2EREE9hEshnYRBAg2ESAJthE5izYREwz2ESqOdhEEEDYRHZG
2ETmTNhETFPYRKpZ2EQQYNhEdmbYROZs2EREc9hEsnnYRBCA2ESAhthE3ozYREST2ETcmdhE
EKDYRICm2ETmrNhERLPYRKq52EQYwNhEdsbYRObM2ERE09hEqtnYRBDg2ESA5thE5uzYREzz
2ESy+dhEGADZRHYG2UTmDNlERBPZRKoZ2UQYINlEdibZROYs2URMM9lEqjnZRBhA2UR2RtlE
5kzZRERT2USyWdlEEGDZRHZm2UTebNlERHPZRLJ52UQQgNlEgIbZROaM2URMk9lEspnZRBig
2USAptlE3qzZRESz2USyudlEEMDZRHbG2UTezNlETNPZRLLZ2UQQ4NlEdubZRObs2URE89lE
qvnZRBAA2kSIBtpE5gzaREwT2kSyGdpEGCDaRHYm2kTmLNpERDPaRLI52kQQQNpEgEbaROZM
2kRMU9pEslnaRBhg2kSAZtpE3mzaRExz2kSqedpEGIDaRHaG2kTejNpETJPaRKqZ2kQQoNpE
dqbaROas2kRMs9pEqrnaRBDA2kSAxtpE5szaREzT2kSq2dpEEODaRIDm2kTm7NpERPPaRLL5
2kQQANtEdgbbRN4M20REE9tEqhnbRBAg20SAJttE5izbREQz20SqOdtEEEDbRHZG20TeTNtE
RFPbRLJZ20QQYNtEdmbbROZs20REc9tEsnnbRBiA20R2httE3ozbREST20SqmdtEGKDbRHam
20TmrNtERLPbRKq520QQwNtEdsbbRObM20RE09tEstnbRBDg20SA5ttE3uzbREzz20S6+dtE
GADcRHYG3ETeDNxERBPcRLIZ3EQQINxEdibcROYs3ERMM9xEsjncRBBA3ESARtxE3kzcRExT
3ESqWdxEGGDcRIBm3ETmbNxERHPcRKp53EQQgNxEdobcROaM3ERMk9xEqpncRBCg3ESAptxE
5qzcREyz3ESqudxEGMDcRHbG3ETezNxERNPcRLLZ3EQY4NxEdubcRObs3ERM89xEsvncRBgA
3UR2Bt1E5gzdREwT3USyGd1EGCDdRHYm3UTmLN1ERDPdRKo53UQQQN1EdkbdROZM3UREU91E
slndRBBg3USAZt1E5mzdRExz3USqed1EGIDdRICG3UTmjN1ETJPdRNyZ3UQQoN1EgKbdRN6s
3UREs91EsrndRBDA3UR2xt1E5szdRETT3USq2d1EGODdRIDm3UTe7N1ETPPdRLL53UQYAN5E
dgbeROYM3kRME95EuhneRBgg3kR2Jt5E3izeREQz3kSqOd5EGEDeRHZG3kTeTN5ETFPeRLJZ
3kQYYN5EdmbeRN5s3kREc95EqnneRBiA3kSAht5E5ozeREST3kSqmd5EEKDeRHam3kTerN5E
RLPeRKq53kQQwN5EdsbeRObM3kRE095EqtneRBjg3kSA5t5E5uzeRETz3kSq+d5EEADfRIAG
30TmDN9ETBPfRKoZ30QYIN9EdibfROYs30REM99EsjnfRBBA30SARt9E5kzfRExT30SyWd9E
GGDfRHZm30TmbN9ERHPfRKp530QQgN9EdobfROaM30RMk99EqpnfRBCg30SApt9E3qzfREyz
30Syud9EEMDfRHbG30TmzN9ERNPfRLLZ30QY4N9EdubfRObs30RE899EsvnfRBgA4ESABuBE
5gzgREQT4ESyGeBEECDgRIAm4ETeLOBETDPgRLI54EQQQOBEgEbgRN5M4EREU+BEqlngRBBg
4ESAZuBE3mzgRExz4ESyeeBEGIDgRICG4ETejOBETJPgRKqZ4EQYoOBEdqbgROas4ERMs+BE
qrngRBjA4ESAxuBE5szgRETT4ESy2eBEGODgRHbm4ETm7OBERPPgRKr54EQQAOFEgAbhRN4M
4URME+FEqhnhRBAg4UR2JuFE5izhREwz4USyOeFEGEDhRIBG4UTmTOFERFPhRLJZ4UQQYOFE
dmbhROZs4URMc+FEsnnhRBCA4USAhuFE5ozhREyT4USymeFEEKDhRHam4UTmrOFETLPhRLK5
4UQQwOFEgMbhRN7M4URM0+FEqtnhRBDg4UR25uFE3uzhREzz4USq+eFEGADiRIAG4kTmDOJE
TBPiRLIZ4kQQIOJEdibiROYs4kRUM+JEqjniRBhA4kSARuJE3kziRERT4kSyWeJEEGDiRHZm
4kTebOJETHPiRLJ54kQYgOJEgIbiRN6M4kRMk+JEspniRBig4kR2puJE5qziREyz4kSyueJE
EMDiRHbG4kTezOJERNPiRLLZ4kQQ4OJEdubiRN7s4kRM8+JEsvniRBAA40SABuNE3gzjREwT
40SqGeNEECDjRHYm40TeLONETDPjRLI540QQQONEdkbjROZM40REU+NEslnjRBBg40SAZuNE
3mzjRERz40SyeeNEEIDjRHaG40TmjONETJPjRLKZ40QQoONEdqbjROas40RMs+NEqrnjRBjA
40SAxuNE5szjRETT40Sq2eNEEODjRIDm40Tm7ONERPPjRLL540QQAOREdgbkROYM5EREE+RE
shnkRBAg5ESAJuRE7izkREwz5ESqOeREEEDkRHZG5ETeTORERFPkRLJZ5EQQYOREgGbkRN5s
5ERMc+REsnnkRBCA5ESAhuRE3ozkREyT5ESqmeREGKDkRICm5ETerORERLPkRLK55EQQwORE
dsbkRObM5ERE0+REqtnkRBDg5ESA5uRE5uzkREzz5ESq+eREGADlRHYG5UTeDOVERBPlRNQZ
5UQYIOVEgCblRN4s5UREM+VEqjnlRBBA5USARuVE3kzlRExT5USqWeVEGGDlRHZm5UTmbOVE
THPlRLJ55UQYgOVEdoblRN6M5UREk+VEqpnlRBCg5USApuVE5qzlRESz5USyueVEEMDlRHbG
5UTmzOVERNPlRLLZ5UQQ4OVEdublRObs5URE8+VEsvnlRBAA5kSABuZE3gzmREwT5kSqGeZE
ECDmRIAm5kTeLOZERDPmRKo55kQQQOZEdkbmRN5M5kREU+ZEslnmRBhg5kSAZuZE5mzmRERz
5kSyeeZEGIDmRICG5kTejOZETJPmRKqZ5kQQoOZEdqbmRN6s5kRMs+ZEqrnmRBDA5kSAxuZE
5szmRETT5kSq2eZEEODmRIDm5kTm7OZERPPmRLL55kQQAOdEdgbnROYM50REE+dEshnnRBAg
50SAJudE5iznREQz50SqOedEEEDnRHZG50TeTOdERFPnRLJZ50QQYOdEgGbnROZs50REc+dE
qnnnRBCA50SAhudE5oznREyT50TcmedEEKDnRICm50TmrOdETLPnRKq550QQwOdEgMbnRObM
50RM0+dEstnnRBDg50R25udE3uznRETz50Sy+edEGADoRIAG6ETeDOhETBPoRLIZ6EQQIOhE
diboROYs6ERMM+hEqjnoRBhA6ER2RuhE5kzoRExT6ESqWehEGGDoRHZm6ETmbOhETHPoRLJ5
6EQQgOhEgIboROaM6EREk+hEqpnoRBCg6ESApuhE3qzoRESz6ESyuehEEMDoRIDG6ETezOhE
TNPoRLLZ6EQQ4OhEgOboRObs6ERM8+hEsvnoRBgA6UR2BulE3gzpREwT6USyGelEECDpRHYm
6UTmLOlETDPpRLI56UQYQOlEgEbpROZM6URMU+lEqlnpRBBg6USAZulE5mzpRERz6USyeelE
EIDpRHaG6UTejOlERJPpRKqZ6UQQoOlEgKbpRN6s6UREs+lEqrnpRBDA6USAxulE5szpREzT
6USy2elEGODpRHbm6UTe7OlERPPpRKr56UQQAOpEgAbqRN4M6kRME+pE3BnqRBgg6kSAJupE
5izqREQz6kSyOepEEEDqRHZG6kTeTOpERFPqRLJZ6kQQYOpEgGbqROZs6kREc+pEsnnqRBiA
6kSAhupE5ozqREyT6kSqmepEGKDqRHam6kTmrOpERLPqRKq56kQQwOpEgMbqRN7M6kRM0+pE
qtnqRBDg6kSA5upE5uzqREzz6kSq+epEEADrRIAG60TmDOtETBPrRLIZ60QQIOtEgCbrRN4s
60REM+tEqjnrRBhA60R2RutE5kzrRExT60SyWetEEGDrRIBm60TmbOtERHPrRKp560QQgOtE
dobrROaM60REk+tEspnrRBig60R2putE5qzrREyz60SyuetEEMDrRIDG60TezOtERNPrRKrZ
60QQ4OtEdubrRObs60RE8+tEsvnrRBgA7ER2BuxE5gzsREwT7ESyGexEECDsRIAm7ETmLOxE
RDPsRLI57EQQQOxEdkbsRN5M7EREU+xEslnsRBBg7ER2ZuxE3mzsRExz7ESyeexEEIDsRICG
7ETejOxETJPsRNyZ7EQYoOxEgKbsRN6s7ERMs+xEqrnsRBDA7ESAxuxE3szsRETT7ESq2exE
GODsRIDm7ETe7OxETPPsRLL57EQQAO1EdgbtROYM7URME+1EshntRBgg7USIJu1E5iztREQz
7USyOe1EEEDtRHZG7UTeTO1ETFPtRKpZ7UQYYO1EdmbtRN5s7URMc+1EqnntRBCA7UR2hu1E
3oztREyT7USqme1EGKDtRICm7UTerO1ERLPtRLK57UQQwO1EdsbtRObM7URE0+1EstntRBDg
7UR25u1E5uztREzz7USy+e1EGADuRIAG7kTmDO5ETBPuRLIZ7kQYIO5EgCbuRN4s7kREM+5E
sjnuRBBA7kR2Ru5E3kzuRExT7kSyWe5EEGDuRIBm7kTebO5ETHPuRKp57kQYgO5EgIbuROaM
7kRMk+5EspnuRBCg7kR2pu5E5qzuRESz7kSque5EGMDuRIDG7kTezO5ETNPuRKrZ7kQQ4O5E
gObuRObs7kRE8+5EqvnuRBAA70R2Bu9E3gzvREQT70TkGe9EECDvRHYm70TmLO9ERDPvRLI5
70QQQO9EgEbvROZM70RMU+9EslnvRBhg70SAZu9E5mzvRERz70Syee9EEIDvRHaG70TmjO9E
TJPvRLKZ70QQoO9EdqbvRN6s70RMs+9EqrnvRBDA70R2xu9E3szvREzT70Sq2e9EGODvRIDm
70Tm7O9ETPPvRKr570QYAPBEdgbwROYM8EREE/BEshnwRBAg8ESAJvBE5izwREQz8ESqOfBE
EEDwRIBG8ETmTPBETFPwRKpZ8EQYYPBEgGbwROZs8ERMc/BEqnnwRBCA8ESAhvBE5ozwREyT
8ESqmfBEEKDwRICm8ETmrPBERLPwRKq58EQYwPBEgMbwRObM8ERE0/BEstnwRBjg8ER25vBE
5uzwRETz8ESq+fBEEADxRHYG8UTeDPFETBPxRLIZ8UQQIPFEgCbxROYs8UREM/FEsjnxRBBA
8UR2RvFE5kzxRExT8USyWfFEEGDxRIBm8UTmbPFETHPxRKp58UQYgPFEdobxROaM8URMk/FE
qpnxRBCg8USApvFE5qzxREyz8USqufFEEMDxRIDG8UTmzPFETNPxRKrZ8UQQ4PFEgObxRObs
8URE8/FEsvnxRBAA8kR2BvJE5gzyREQT8kSyGfJEECDyRIAm8kTmLPJERDPyRKo58kQQQPJE
gEbyROZM8kREU/JEslnyRBBg8kR2ZvJE5mzyRERz8kSqefJEGIDyRICG8kTejPJERJPyRKqZ
8kQYoPJEgKbyROas8kRMs/JEqrnyRBDA8kSAxvJE5szyRETT8kSy2fJEGODyRIDm8kTe7PJE
RPPyRLL58kQQAPNEgAbzROYM80RME/NEshnzRA==</AssayXData><AssayYData Points="7000">Zg6AQFQXgECJBYBAnDaAQIcWgED8MYBACiuAQE4LgEC1GoBAYCqAQDAcgEA7RIBAVBOAQMkL
gEBrAoBAKUuAQKAggEAjCYBAjPB/QJ0sgEAGRIBAsxaAQL0egEAAMYBAEziAQJNIgEBqLYBA
nRWAQAU0gECVNIBAtCCAQNQmgEBFRIBALDaAQFkygEB9M4BAH1WAQFgwgEAgPoBACjqAQGFG
gEDOHYBA1CqAQHkzgEDKUIBA4x6AQAEegEDmSYBAcjCAQIQ/gECMOoBAiUWAQBNFgEBlOYBA
OEWAQBVPgEDgQYBAYTaAQGsqgEClNYBAch6AQFxCgEAsE4BAHjKAQHUzgED+K4BA6EiAQJ9J
gECURYBATEqAQNJDgEB2QYBA4FGAQOdbgEAqRoBAH0SAQMw0gEA1TIBAMj6AQLw0gEBxWYBA
a0iAQC1UgECTP4BAMXuAQDF4gEAfVYBApjyAQMJvgED0Q4BA2F2AQHI0gEDFU4BAI1iAQBVn
gEByUYBAqESAQBZBgEDpQIBA+ViAQIVagEC9aYBA8kCAQKhAgECsToBADEOAQDZYgEDxUYBA
YyeAQKphgEDDaIBAqEKAQEdLgEAhP4BAd2OAQG5bgEC9h4BAy0iAQM1rgEDzYoBAcVWAQA1n
gEAYbYBAZWiAQMxygEDgUYBAy0uAQPphgEAvQ4BA5VCAQEhhgECmSoBAOF6AQPFxgED/ZoBA
F2qAQARbgEAPZ4BAimWAQEVggEDLYIBAcE2AQLxYgEBkQoBAH1uAQIlUgEBUNIBANkGAQJ1B
gEDXWIBA7m2AQBFpgECwSoBAxH6AQEkxgEDvUYBAJIqAQCVSgEAuToBA5mCAQGIcgEAbfoBA
rm6AQF5mgEDUMoBA106AQBVVgECiboBA+m+AQMdkgEC+X4BA6EyAQI6KgEDQRoBAF1WAQP1c
gEAzQIBAP2aAQPlAgECySIBAcj6AQPxPgEAhTYBAMF6AQKtlgEArXoBAnTKAQAVTgEDpT4BA
9FyAQCNRgECxkYBAH4uAQHqKgEC7WIBA+2uAQCBTgECeVoBAUU+AQOWEgEAgYoBAoGKAQPlg
gEBUXoBAl36AQI5ogEBJaYBA00uAQDZwgEDhfIBAl16AQDc/gEAjaYBAAJKAQP9egEDnVYBA
u12AQERRgEAhjoBAonKAQH9vgEByYIBA4YGAQPNkgEA6kYBAVWaAQOlWgEAAVoBAKkmAQKVa
gEBkUIBASluAQF1cgEB6b4BAYHSAQLV5gEAKWYBAP3aAQPlbgECsZYBAmzeAQHk5gEDCf4BA
tDaAQDtIgEDGe4BAdnGAQP9ZgEB9TIBAUmmAQCZQgEAvgoBAwWaAQLtIgEDoYIBAq46AQO18
gEBhW4BArXuAQBplgECOgYBAL5aAQKttgECxToBAwICAQMtpgEBNYIBAlFeAQDJxgEBgcIBA
9GmAQB6PgEBDcIBAXHGAQKNOgECUgIBAhGWAQNtmgEAjW4BAUneAQBBRgEB4d4BAl4GAQPN3
gEDsi4BA5mWAQHdfgEBwaIBAUHaAQFFwgEAfX4BAkHyAQOuRgECBkYBAIkyAQKaMgEA5eoBA
VlyAQF13gECYWYBA5laAQB6IgECudYBARleAQL1wgEBWi4BAgY2AQAV1gEBxeoBAcXOAQF5X
gEBXWoBAoWOAQItSgECJZ4BAqlWAQNmDgEBIb4BAenqAQPhegEDYboBA9XaAQOF5gEDldoBA
sISAQHNUgEAVPoBAWoCAQC5zgEBoZIBAiluAQPCLgEBok4BAb4iAQJxigEDDlYBAfHuAQLl0
gEAMb4BAnn6AQBxugEDNYIBAb16AQJZdgEBZXIBAkGqAQFuYgEDHcIBArXaAQCuHgEAmfIBA
/mqAQIqMgEAniIBAUXOAQGl+gEAoeYBAwXqAQMxygED1n4BAOnmAQKZUgEB/poBAH4CAQDR/
gED2ooBAiY+AQFl8gEBgYIBAy4uAQOKdgEAwZoBA1GuAQHeggEByioBAvXOAQNSZgECAnIBA
doaAQA5rgEC3goBA0ZuAQGJmgED4XIBAPHeAQOeQgED4hYBAl5mAQEOLgECjgIBADpKAQBt9
gECfjIBAjoaAQFuAgEBOgIBAFWqAQHlxgEABgIBAwJeAQFmbgEDOboBA6HaAQMNUgEBqeoBA
CaWAQBZhgEAYZIBAxHKAQCySgEAVmYBANYqAQNSQgEB+c4BAV22AQOJ3gEBzxYBAe3+AQI6G
gEDUdIBAhHGAQGJugEA3vYBA3JGAQBJzgEDdg4BAgn2AQICQgECvfYBAW4uAQLmSgEAoRYBA
gFqAQBmGgEDGjoBAPJOAQDWQgEAKuYBAT6iAQE5tgECanoBA+3eAQBCEgEBXmYBAaFaAQLOO
gEBzhYBAfI2AQPxugECuk4BAzp+AQDOVgEBNiIBAv2yAQLl6gEC9nYBAknKAQBWUgEC5joBA
QpeAQKiSgEBYdoBAqHOAQCilgEDFuYBAHpmAQCqVgEASj4BAonSAQJyggEDtmoBAtHWAQFCQ
gEC1ooBAAZGAQKSygEC9moBASqOAQHmogECwn4BAWqSAQDl5gEDSdoBAZp6AQMhrgEDTm4BA
PKGAQEuvgEBDfYBAtqOAQO1/gEBKn4BAjo2AQKmKgEAOe4BA0G6AQCaLgEBAg4BASX+AQDqK
gEAPg4BAXYSAQOClgEBXq4BABp2AQCGEgEAJfoBAqo+AQKyjgEATkoBAZ3OAQBh6gECTgoBA
73SAQICIgEBCuoBAFJ6AQLyVgEDXpYBAVpOAQCG+gEDquYBAMnWAQESKgEB1lYBAo5KAQFNq
gECQroBAsaWAQGuYgECIkoBA6q2AQBCLgEC1gIBAtJWAQO2PgEApk4BAqpaAQL+ZgEDpmoBA
BH+AQKOOgEAOi4BAn5WAQLaZgECMqYBA3rSAQPi6gED5jIBAw5yAQD6ggEA1ioBAYJmAQPCn
gEDEeYBAH5GAQGGzgECLc4BA64WAQFPLgEDqmYBAc6CAQKK7gECKgIBAxqGAQN2OgECZiIBA
UZ2AQFGzgEDIo4BAD2KAQL29gEBRlIBA2qSAQLi0gEBak4BAXZ6AQO2PgEDwloBAcrKAQCiG
gEDejYBAmqKAQAOKgEBdg4BAA52AQNLFgEAvrIBAZ8qAQIGTgEBso4BAP62AQFu0gEBNvIBA
0paAQNicgEDWpIBAzIGAQJ2NgEBmioBArbKAQG6ogEA6ooBAPqqAQKuSgEDviYBAuo2AQMJ3
gEBBl4BAa5+AQNapgEDyiYBA6tGAQLx/gEACkYBAK7OAQOCtgEAEkIBA65uAQNGqgEDJrYBA
baGAQJ6VgECotYBA/7iAQMqegEC0l4BAFpmAQJ+kgEBpioBAKoiAQNaWgEB3poBAUbKAQOiG
gECTj4BA5YGAQI+ygECfuoBAP7KAQEGwgEAtoYBAQoCAQOmngECZoIBAgaiAQJ+QgECrtoBA
payAQESlgECmkIBAWKSAQDm8gECmpIBAkaCAQNR9gEAoioBAM56AQKOQgEA8soBAWZmAQESk
gEB0soBAaryAQIeQgECYwIBA9beAQJWdgEDIw4BAL7GAQF+NgEDZ04BAB82AQLySgEB24IBA
1qiAQIbEgEBddYBA07KAQGmfgEAEpIBAWbyAQLO4gEDWnYBA1KuAQPTEgEDArYBA9ryAQDCv
gEDLvYBABq+AQMqwgEA4qYBA1a2AQDOcgED2jIBAb6eAQNrAgEDmhoBATbCAQHDJgEDgrIBA
iMaAQJ2ogECvmIBANMyAQPizgECIw4BAkqOAQN63gEDC3IBABLCAQJmhgED1tIBA2tKAQCbV
gEA5z4BAu6+AQJSVgEBl3oBAqLaAQBmdgEA0iYBApceAQFTHgEBJnIBAMM6AQBXDgEC1p4BA
jaqAQADWgEA7qIBA3syAQJCbgEAJtIBA56SAQOC9gECst4BAZ6aAQHnCgEAnuYBASbKAQPTB
gECYwYBAALGAQHXPgEDGmIBAr5+AQDa/gEBxqIBAMK2AQA6kgEDSsIBAKqWAQEKrgEAVvYBA
Y8aAQASugEDhyYBAEaeAQHmYgEB004BAD7+AQMCjgEAGuYBAy7CAQKzCgEAbyYBA+72AQD/K
gECWqIBA3riAQNWwgECY24BA47GAQGqzgEA7u4BA47GAQCWWgEChm4BAUKOAQJbCgECruYBA
EM+AQHengECslIBAvZ2AQNajgEC8m4BA0aqAQNmwgEC7tYBApLGAQLymgEAnwoBAnsOAQMyv
gECouIBAYriAQLLMgEB3pYBAm7CAQMOogEAu1IBA/amAQMG/gEAZs4BApKOAQLW+gEC8loBA
QcuAQMqXgECLvIBAcpqAQAW5gEBMxoBAMsaAQI/SgECn24BAwc+AQALVgEByooBARc+AQOim
gEAlv4BAlryAQNWzgEAItIBA3aiAQGTmgEAEqIBAIaaAQKnGgEAxroBAXLuAQCe0gEDPtoBA
QbGAQEePgEBZvIBAALmAQLSvgEBvwYBAF6+AQLy2gEBIuYBAj7eAQFG4gEApyoBA286AQADA
gEArxoBAE6+AQN7HgEAzp4BALMGAQF3HgEBErYBAppWAQNiogEDIw4BAXdWAQE68gEAdwIBA
HK6AQMe0gEAPq4BAy66AQHr7gEARooBAeMWAQArNgEC6uoBAqcSAQPmogEA9yIBA38mAQHWJ
gEBot4BAF8SAQIXLgEBzz4BA6eSAQM/IgECKroBAmLWAQLyygEBlxYBAzNuAQODbgECovIBA
rtGAQBDCgEDCuYBAH6+AQInKgEAM0IBAxeCAQELLgED9vYBApuKAQCDOgEDas4BAxOeAQBu9
gEDVuIBAd7aAQAXLgEC8rYBAk8qAQHy7gEACtYBAlLaAQOvCgEC4sYBAg8qAQAjOgEDzq4BA
vMmAQIrHgECd3YBAusqAQCfKgEBOsIBAxL+AQMq+gEBCzYBABP+AQFPDgECpyIBAwLiAQOfF
gECK24BArbqAQN7ggEAeqYBAl8qAQMvfgEBotIBAOaeAQF+jgEBe0oBAZLWAQPi3gEARsoBA
x8mAQKnzgECzvYBAVs6AQIrWgEDXy4BAQ6KAQM3agEC91YBAsc2AQNi0gEDOpYBAHZmAQIOp
gEBwu4BAheeAQLjKgECm1YBADMWAQAvDgECf1oBAy8aAQHLDgECn3oBAs7eAQFevgEA8y4BA
+r+AQC7RgED7w4BAwd+AQIy6gECJvIBAg9CAQPfggECO1YBAQNiAQOrbgEDuqIBAG8OAQLet
gED1yYBAVMSAQGSzgEBP7YBA69GAQI/ZgEDQv4BA3+eAQOjcgECFwIBA19aAQNTggECstYBA
/NmAQM/vgEDA7YBAl9mAQK3vgECd9IBAdOKAQIDIgEDx9YBAAtCAQKvWgEBe4oBAAeOAQBrZ
gED3qYBAVr2AQKyrgED91IBANQOBQIfRgEDUyYBAG8CAQHHygED/9oBAPOyAQATOgEDM5IBA
5q+AQL29gEBy54BA8diAQHbggEDFw4BAuM6AQIDsgEBZuYBAnfCAQH/2gEBk34BAAsaAQMTU
gEAMy4BAeruAQHnDgEACxoBAO8mAQF7AgEBqwYBAU82AQLTVgEBcuIBAxN+AQF3ogEB8y4BA
asOAQGnngEAVu4BA1LaAQLvlgEBX7YBAOtmAQPbcgECs3oBAyLCAQCi6gEDs2YBAaeKAQM/V
gEAG2YBA4PmAQKHdgEA95IBAqOKAQKvDgEBt9IBAzuiAQBX2gEAu24BA792AQIXXgEBM9oBA
heuAQPnhgEDrAYFAb8mAQPzdgECa24BA//SAQEC5gEBz3YBASreAQLbogEDe2oBAyv6AQKfa
gEDOy4BAqc6AQJHXgEAG34BAE9CAQPPUgEBy3oBAULyAQOXHgECA3oBApdOAQCQGgUC30YBA
ou2AQGrrgEA+xYBAruSAQPLfgEAT5YBAkdiAQIKmgEC53YBA+MOAQLfogEBR4YBAR9WAQFnr
gECr3IBAIeSAQF7pgEBT8IBAm9iAQHvYgECr2IBA77GAQC36gECe8oBAOBKBQI7pgECI6YBA
NMaAQIbhgEAL74BAEfSAQFHjgEBxz4BAIRWBQFrbgEDJwIBA0NGAQFPhgEBW3oBA+c+AQKrh
gEAFtoBAd+eAQILVgEBm6IBA8LKAQDnxgEBK6YBA9v2AQK/tgED3AoFAOeeAQP/HgEDCw4BA
6NaAQOXegECI2oBAlceAQNrAgECs6YBAR+CAQNL1gECB0IBAsv6AQKnugECv2oBAI9GAQFzT
gEBt04BAEf+AQEfygEAG6IBA/OaAQFnlgEAzBYFAbBSBQLTsgED77IBAmd+AQMnngEC914BA
EtGAQOnXgEAz2IBAHeSAQMf6gEBVyYBAdOGAQO/QgEAMtYBAZO+AQHUNgUAk5YBA8fiAQP3T
gEC434BAvOuAQJHugEAIyoBALraAQNHugECT54BAJuuAQPbmgECB+IBAZA2BQCXbgEBD4YBA
qu+AQM/XgEAO0IBAft+AQMDLgECf0IBAouOAQA3tgEDh54BADtKAQJ3cgEAh84BAfQaBQDX/
gEDHCYFANe+AQCDSgEBP/IBAAeqAQHYBgUCv24BArbqAQN3pgECO3IBALt+AQHQBgUAw5oBA
jfGAQPL4gEBNAIFA+OuAQEvngEDj34BAyu+AQKDlgEDSD4FAjtWAQEABgUBe24BA9/CAQD/6
gECC4IBAve6AQDPRgEBq+IBAS/GAQBr/gEBzy4BAIvKAQOPggEBh04BAOwGBQMzqgEDg04BA
GvmAQPX+gEDa+YBAvASBQA7ggECd54BAvx+BQEkFgUBS6YBA4vCAQE/qgEA+14BAKtiAQD/V
gECH6YBAZcWAQKvbgEBU74BAsdGAQHjvgEBuAYFALwCBQPTlgEAJ4IBA8/CAQA70gEAD8IBA
XvKAQA/bgEBh5YBA0uiAQOHkgEAl8IBAyPeAQATogEBZ74BAQfyAQBb8gECo/oBAU/mAQNQD
gUB/94BANNyAQBrqgEB8CIFAI/KAQL0UgUDCAYFAlfiAQGrtgEDQA4FAHe+AQBLZgEA7+oBA
lw+BQDAtgUBZ8IBAJeyAQL/cgEBb8oBAq+OAQBjdgECFE4FAmfWAQNr4gEDG3oBAJ9qAQNjX
gEBn/4BAcvmAQEnygEBG74BA6O+AQJT7gECU2IBA1uWAQK8NgUCJAYFAvPyAQJbcgEC2AoFA
0gKBQJ30gEBR7oBAhQSBQJcPgUBM2IBAwOWAQPLrgEDf/IBAt+mAQFcDgUCB2YBAmg6BQDgB
gUCYD4FA/f2AQCwPgUDL04BAxOSAQEv4gEBQF4FAYfOAQMoSgUBY/oBAX+iAQKQKgUAQ5YBA
sASBQLjugEAr7oBA4AKBQIz8gED754BA6sKAQEbvgEBL6IBAhAOBQLv1gEC/+YBAQdeAQEIY
gUD59oBA0AOBQMkegUB87oBAtA6BQPDmgEA/9oBAY9mAQBnwgEBM84BAeBeBQNXjgED6C4FA
vvSAQHEIgUAIJIFAMgGBQB0FgUDY+YBAC+OAQHTcgEB184BAXOWAQAXtgEB49IBAZh+BQMD2
gEBA64BAzPqAQCHcgEASJ4FA2PKAQJr/gECBFYFAJOWAQHHxgECD+oBAk/KAQPkhgUD96oBA
q/6AQHcVgUDYMoFA9/aAQNzfgEAiG4FAeNKAQAECgUCDC4FAuR+BQAv7gECS8IBACPqAQEAH
gUBs74BAUtGAQBgFgUDY64BAtA+BQAjkgEC79IBATO6AQBwKgUBeCoFAlvKAQHbdgEAKAYFA
1OeAQO/vgEAW74BALuSAQNb/gED7+IBAc/qAQLL8gECL+YBAM+CAQD4HgUCuD4FAr/WAQKf2
gECkA4FA6P2AQOftgEA66oBA9iiBQG8FgUA8EIFAE/iAQEf7gEBs/YBAshiBQAnfgEASD4FA
hwOBQHr9gECU7IBA9+2AQIbxgEDq94BAOw+BQHwRgUBIHYFAB+yAQOoIgUBeA4FAjQiBQH0G
gUAmCYFA1eiAQHf5gEAnKIFAbPeAQA4WgUAHCoFAbOaAQIjpgEBa/YBAGf6AQPgJgUBT84BA
jweBQEcGgUB3EYFADhuBQFX/gECcBYFAQvGAQG/ogEAYCYFAaw2BQHvtgECNAoFAK/+AQP/i
gEDVBoFAzO2AQLf/gECH9YBAd/2AQKoHgUDlA4FAixeBQN/bgEBDAYFAbx6BQKT5gEBD+YBA
WCyBQDbygEBwAIFA7e6AQGwGgUBQFYFAHPOAQO/qgEANHIFAZtmAQA4mgUC56oBAjeqAQED6
gEBnFoFAmv2AQJX5gEBoH4FAHRmBQJnsgEC8/YBAtumAQKfzgEAq+YBAOuyAQGcLgUCACIFA
ceuAQOYmgUDi7IBA1hCBQMgRgUBfCoFAcf+AQGbzgEBc6YBAlQ+BQMvYgEBG4IBAFCuBQOHk
gED4EIFAaQ2BQLAbgUAN64BA2eeAQBHfgEAEDoFADf6AQGTzgECJFoFAxP6AQFDlgEAY+YBA
6RuBQI38gECHB4FA/N2AQNoBgUDtCYFACOiAQLvXgECV4YBA69+AQNX7gEAVC4FA4/eAQPn1
gEDD6oBAqfCAQHMIgUC0BoFA7giBQDXrgEBEB4FACOWAQFwLgUB+BIFAWviAQHYSgUCp74BA
3wSBQKLwgECOGYFA2iCBQMYDgUAO94BAvxeBQMEKgUAn+YBACfKAQLQQgUCd24BAThSBQLHo
gEDlHYFAJvmAQPMKgUAkDYFAawKBQJsNgUBH+IBA3xSBQL0XgUB+8IBA6gKBQN/lgEA1CIFA
YO6AQBz9gEBD84BA/AWBQHfZgEAHBoFAih+BQNn1gECsAYFAMd2AQCvhgECgEoFAKvOAQJoP
gUBUEoFAQN2AQLwfgUACDoFA/yKBQJz8gEBdHYFA6hqBQA31gEC13oBAMASBQPvxgEAFBYFA
HwmBQOvfgECyGoFAxv2AQJL+gEApAYFAdtOAQCkWgUB2HoFAugyBQKwLgUDWGIFALiGBQPP+
gEB39YBA9+eAQB/7gEA9DIFA3xGBQKT/gEAKHYFA2xOBQMUIgUD7HYFAbP2AQMH8gED7KoFA
8hmBQKsxgUBz6IBAWTSBQLIEgUCDHoFA+Q+BQKYbgUBcLIFAdCiBQEwSgUAAIIFAOR2BQPwE
gUDVEIFAs/uAQLECgUBsAoFAKx2BQEIhgUAcE4FAQvGAQMoXgUC8NYFA8wqBQGIbgUBPH4FA
ihSBQNUIgUAh+4BAixWBQK4PgUDe+4BArPiAQB//gECg7oBAixyBQLb6gEBnCYFAfxqBQNAl
gUA9LoFAXieBQBj1gEAIAYFAkCCBQKHsgEAqKYFAkQeBQEAegUBD/IBAgSiBQFwSgUCfIYFA
iSGBQEoAgUAUE4FAiS6BQBc5gUBk/oBAUwiBQKglgUDlAYFALSGBQKk9gUDpEIFA6PmAQNIJ
gUAtJYFAhxuBQGongUAxA4FAe++AQJcQgUCWGIFA5RCBQGIcgUDy1oBACiGBQAIogUDzAoFA
ageBQJoQgUClBYFAlPuAQO4mgUDOB4FAWASBQCUbgUDWEIFAaRGBQGAQgUC/E4FAlBmBQPAb
gUC4D4FAGSWBQJcigUB/GoFAiyCBQO0DgUA4GYFAKheBQHT9gEA6MIFAZu+AQI4QgUBBHoFA
aQyBQIoBgUBlG4FAvBmBQKQCgUAG8IBALx2BQPzygEAzBoFAaSiBQEUngUARC4FA1+uAQEob
gUAfLYFAEhSBQPQagUA3DoFApC6BQJsKgUAKAYFA6DCBQG8DgUBrFIFA1BOBQEkngUAdAIFA
FfOAQIgGgUD5DYFAky6BQK8JgUAA/oBAIyWBQKElgUBvF4FAWQSBQCQXgUBUJ4FAsCeBQGX6
gEDRBYFAHg6BQKASgUCnJoFAqx6BQGwSgUAJHYFATQCBQK8JgUDgKYFAYw+BQKvsgEBdD4FA
/A6BQEwCgUC7FYFAgQ2BQFgbgUBtL4FAQSqBQM0kgUDrBYFA4BaBQEcegUAK/YBAUBeBQFgj
gUDeC4FAvO+AQHj7gEAEBYFAETSBQIsigUAOHIFArgKBQDIigUDlLIFAwS+BQH9MgUDdJIFA
1ySBQEgEgUBDDYFAohqBQOL4gEDIJIFAsRCBQCUvgUDiLYFAnh2BQH4EgUBEBYFA/iiBQAEW
gUBQI4FAdzWBQDobgUD+Q4FAzEWBQJcRgUBpNYFALgCBQM8LgUCeHIFAPyqBQG0ygUADNYFA
3QuBQAwFgUAXAoFAPRuBQJY2gUBWOIFAwhaBQOYqgUDWM4FAkRmBQNI2gUAIBYFAgTOBQCb/
gEDrJoFA2geBQKEkgUCBGoFAPBaBQKAwgUBFDYFA6R2BQLEXgUAMLYFAKDiBQEYFgUCoNIFA
GjGBQDktgUBIBYFAAyuBQFMngUCcBIFAXviAQEc5gUDyF4FAcQ+BQHgdgUDjLoFAFBOBQKMP
gUBuO4FAGh2BQGQEgUClKIFAWAeBQIYagUB2CoFAVSmBQNxHgUA/NIFAVS6BQMEGgUAjCYFA
eTiBQD8dgUDoMIFAXCOBQDQxgUCzLoFAERmBQDMBgUBYHIFA7TiBQNhMgUB1GoFARfeAQLsu
gUBPN4FAYSeBQIQjgUAPJYFAXg6BQP0rgUAUCIFAkByBQCIvgUBOI4FA9zmBQA0GgUCAMYFA
LPaAQCQ8gUC8+oBAF0yBQKAkgUDVM4FAwzKBQNM5gUCQKIFAolWBQL8KgUACGIFA2A2BQOcp
gUDJL4FA6TSBQG0sgUCGLIFAqiiBQLw/gUA0UIFAfxqBQDg9gUBpS4FATEGBQFskgUCZCYFA
8jeBQBcYgUBxDoFAl0yBQDo7gUDjN4FAZy+BQEFIgUDI9IBASTWBQCI0gUDHJYFApxOBQFwb
gUAKF4FAqyOBQBM1gUDJUIFAVTyBQCowgUD7FYFAiB6BQF5GgUACNYFAZiqBQHkPgUDELoFA
fQ6BQLUUgUC0GIFAuF+BQCUQgUCkMIFAb0uBQJ1HgUD8KoFAiiiBQFErgUC0RYFANU6BQIMr
gUDb7YBA20+BQOkIgUBrOIFAwQmBQAEYgUCxH4FA6gqBQL1GgUAnT4FASDeBQMQLgUAoJ4FA
KQqBQP87gUA+OYFAAgqBQJgygUDzIIFA1x+BQHg+gUALO4FAYBKBQBdAgUClIoFAtFOBQHIj
gUD6M4FA0FKBQD4vgUDoRoFAAQ2BQIATgUCLPYFA4hiBQMAWgUDiOIFAvTOBQOhMgUCdMIFA
MCOBQH4PgUARSoFAoyOBQAcxgUCUGIFAekSBQCM/gUDgPoFAMWGBQGsjgUC5IIFAhSiBQJxH
gUDhLIFArTuBQC8XgUDHEIFAWxSBQPlMgUD1PoFA4hmBQHQrgUAHIoFAoyyBQLQwgUBOOYFA
yCeBQP9SgUASHoFAKECBQKgYgUA0OYFAPjWBQC8ngUCdOoFAbC6BQHsUgUBsMIFAdBeBQG89
gUB1KYFAkCyBQJk2gUDCOIFA3iKBQLUrgUBeKoFAaB6BQKhfgUBuE4FAZDKBQPotgUAkHYFA
dDeBQMZYgUCQRIFAtT6BQAo9gUCQOYFA9fmAQEkngUDZQ4FA+DyBQBpEgUAyMYFAUTeBQN8Y
gUDzLIFA+TOBQAUogUC9OYFA7U2BQFQ0gUChSIFA1FOBQJhggUAKOIFA5i2BQMIygUA8NIFA
KD6BQGM2gUCpNIFA+TqBQNkygUAoIYFARDqBQMk5gUD4RoFADzeBQM8GgUDJQIFAGR+BQKRG
gUCFQIFAGVSBQI03gUCzNIFAFCKBQCI3gUCUIoFABTqBQAM9gUDCNYFAZSmBQAQggUB6MYFA
SFiBQGE+gUBMKIFAJRaBQO0hgUCIQIFAa0WBQO85gUDFXoFA6EOBQHRQgUDJIIFApVSBQAlK
gUBZJIFAn1CBQGpFgUA3S4FAmTqBQOpegUBeUoFAmTOBQORAgUBERIFAdD2BQD4ngUD6D4FA
ZkSBQApsgUCuMYFAGCuBQPw0gUDPL4FATh+BQKIwgUAaJIFABFOBQIJZgUAAM4FAtjeBQAUg
gUBdL4FAnzCBQOg4gUB6HYFADj2BQPNOgUAxQoFAJzyBQAxOgUAURoFAKhaBQKBLgUCKQIFA
vE2BQN40gUAgGIFAsyqBQNoQgUAMDIFAoy+BQH9EgUBeZIFAmlCBQD9jgUDmKIFAwFCBQGgk
gUD7SoFAN12BQMEogUD1X4FA9j+BQC00gUB7E4FAek+BQFM8gUD/OYFAPiKBQJ84gUBSOYFA
eFuBQNNBgUDZPoFAwhaBQG0UgUD/QoFABVeBQP5QgUDALoFAhUaBQDs8gUANRoFAzVCBQL87
gUA2SYFAEkaBQOdFgUCUcIFAAzqBQFpDgUCaBYFAASaBQMBCgUBFPoFAbz+BQBQugUAoR4FA
+VSBQLhAgUAHW4FA51OBQI89gUCPGIFAhjCBQMw4gUCDRIFAkjGBQH89gUDrLYFA1iGBQN4+
gUDvKIFA9C2BQN8wgUDtUYFAVC2BQONEgUDLR4FADy+BQCwlgUABQ4FAoUWBQBBQgUD5N4FA
CEKBQFhBgUCaP4FAkSuBQOwlgUAoUIFAM1KBQL0qgUAzToFAIU2BQGdKgUB4N4FAyxGBQM0z
gUAEY4FArFCBQJMigUArI4FAeSOBQEclgUAfPoFAY0KBQBNfgUAGSoFAQlyBQGRagUBcSIFA
vFuBQOtQgUChMIFA4hKBQP45gUCIMoFA+TeBQIFFgUCZOYFA4zWBQMhTgUCaRIFAB1aBQKc9
gUAuU4FAhVGBQE1QgUCuK4FAnD2BQPpUgUAFXYFAJ06BQIZHgUCZbIFA6VWBQNcqgUABFIFA
BFmBQE00gUBfVoFAW1aBQK8pgUBOHYFAXV+BQNhQgUCAXIFA5ECBQMVSgUDmQYFABC+BQHpd
gUALToFAMi6BQEpHgUDWRIFAjS6BQFg1gUC+SYFAnVKBQGM3gUCXMIFAPROBQNhJgUBRT4FA
YW6BQAhEgUAIO4FA6kiBQFJVgUD3SIFAIkGBQEBAgUDRJ4FA3iqBQLRDgUBsPoFAgzeBQONk
gUDjV4FACTOBQEdHgUBiRYFADU2BQF5OgUA7YYFAxieBQHVVgUCAV4FAaCWBQNk4gUDMQ4FA
qkaBQF5EgUCBVIFAjEiBQAB4gUBPToFA9VyBQMpLgUDBTIFA3EmBQE81gUBhNIFApTuBQK86
gUByUIFAsTiBQJJPgUC5QIFAOUiBQHQbgUB6ZoFAPkWBQKAXgUBdJ4FAeFiBQCddgUBsN4FA
nF+BQGFMgUCzPIFADjGBQEVdgUDcPIFACV+BQMI7gUCOMoFAdj+BQBk/gUB3GIFAFT+BQExL
gUCpNIFAQjmBQN9fgUCtPIFAjTSBQL5VgUBIR4FA1GqBQFpAgUDoQYFAO0SBQAVlgUD1YYFA
XkuBQOaAgUCGLIFApTmBQLtEgUA4UYFAD0mBQP47gUATJIFAzjqBQKZMgUB9TYFART2BQJcd
gUCjPYFAzVyBQI13gUD6T4FA93eBQGtFgUAlVoFAtGKBQBVegUBgWoFAJCaBQHphgUA3XoFA
ZFaBQNhVgUCKQIFA7UaBQFMygUDNJ4FAwziBQIw0gUAXW4FAcjiBQG9YgUB2YoFAKUeBQOlf
gUBNWoFAaGSBQKqNgUABSoFA5GiBQGxdgUDAJoFAw1iBQBBFgUDHQ4FAAkyBQKZBgUAaZoFA
8GqBQA4vgUA0aIFAjDqBQHdfgUBrV4FAxWSBQLlagUA7RIFATliBQCVVgUAWaoFAE0mBQPZe
gUC4aIFAi06BQCRNgUDiZIFAJG6BQBFQgUCWYIFAt1uBQGxNgUCWOoFABTSBQFA1gUDNRIFA
hGaBQJdLgUBNNoFAD2GBQM1BgUBrW4FAglSBQEtjgUA+YYFAWIWBQME/gUBZL4FA/1aBQONZ
gUB9WIFAhVyBQCZhgUCRVYFAo1+BQBBHgUCoZYFAJF6BQBNugUCifoFAGlmBQCFJgUAWQoFA
MluBQPFYgUBMRoFADWeBQJ9fgUAYaIFA6EGBQBhJgUBKX4FA0zWBQAxMgUADOIFAy2+BQI83
gUDsXIFA+mWBQF1egUDcT4FAjGWBQKtKgUCOQYFAiC6BQBNTgUBFE4FAd2WBQIBJgUBnWYFA
nG6BQLtsgUCRRYFA21OBQKBpgUBJWIFAvVyBQM58gUCecYFAbU+BQHVEgUA6V4FAIWOBQO1p
gUBZTIFAx06BQMk6gUB9NoFApXGBQHFMgUCfV4FAyWKBQAJYgUCiaIFAkXaBQKJygUCMa4FA
/EuBQD5RgUBAV4FAVU+BQGA7gUCOQ4FApYmBQBhIgUDDUoFAO2GBQBJdgUBBTYFAPkCBQCdc
gUBeaIFAf1eBQP8+gUChUIFA9lKBQO5OgUCaTIFAGU+BQGdsgUDPS4FAB1eBQH5OgUAGcYFA
t0iBQEdMgUDFPYFABWKBQBhHgUDHW4FAo2GBQPxkgUD1XIFA4WiBQFdxgUBna4FAxGGBQB5X
gUDMYYFAolGBQOxRgUBBb4FAkUaBQJ1ZgUBEWIFA3UaBQHt5gUAPaIFAT2aBQKJagUDYVoFA
b1yBQAA/gUCjdYFALG2BQGFPgUAkXIFAx4WBQNkegUCje4FAeXiBQE06gUD2R4FAMXeBQAxS
gUAzSIFAEHiBQNZggUDcXIFAz22BQEtmgUDSUIFAOkiBQL9pgUDcaoFA8U+BQGw6gUCvPIFA
C1aBQE5jgUCWS4FALWWBQHxbgUA9PYFAG1yBQFRbgUDYbYFA+WWBQMZ8gUB+ZYFA3U+BQJlR
gUCjPIFAyVeBQNRdgUBNSYFAQF+BQOJ2gUCVQYFAc1qBQCN2gUAlVoFAF0iBQDdkgUCcT4FA
Z1uBQJdbgUD6UIFAumWBQAZVgUA4WoFAnjyBQKhXgUBfeIFAcFKBQGuCgUCYW4FAiWKBQA9E
gUBGTIFAAVGBQO92gUA1VYFAx0yBQFxugUAyWIFAE1qBQCpLgUD7VoFAymWBQKtTgUBAe4FA
L06BQBhHgUA/RIFAL2qBQNZAgUCxToFA1HyBQA1ogUCzXYFAAXaBQBhPgUCzc4FA2WuBQDVt
gUCygIFA/GCBQM9fgUCGbIFAcWaBQDBVgUA7WoFAioGBQBxlgUA+WIFAymuBQNs7gUAfdIFA
6lmBQKdagUDRYoFAbm6BQCd9gUCMU4FAEHSBQGlogUDZdIFAMjiBQDuHgUDlXYFAUWaBQLVG
gUCuX4FA8VuBQOtYgUCwV4FARX2BQGGJgUBfgYFArpaBQOFLgUDdgYFA4D6BQFlMgUBZS4FA
YHSBQBc3gUDKZ4FAZmiBQCFcgUDCUYFAt1eBQHBOgUA2VYFA8FaBQJxigUCFZ4FAUzSBQNiF
gUCgcYFAM3KBQGNRgUApX4FAlWCBQFGMgUCxdYFAmGSBQAtRgUD7Y4FACUuBQFpwgUBfZoFA
WnCBQCxhgUCLk4FA+WyBQENvgUA5mYFAX3yBQP58gUC8k4FAZkyBQF9LgUBxZIFAImqBQGFm
gUAaaYFA7E2BQK2GgUC/VYFAhFyBQMRdgUAia4FAlV+BQCJ2gUCocIFAxFyBQBxugUASiIFA
EHyBQM9mgUAKeIFASluBQBJhgUBseIFA2HWBQJRzgUAAZoFA0meBQLmUgUDmcoFAIlKBQM5L
gUCRWoFAO1SBQEGSgUBLUIFA/nGBQKgggUCqUoFAdWOBQMppgUD+ioFARViBQNZNgUAWYIFA
H22BQHeVgUBNZIFAGWyBQJWDgUBmUIFATHyBQIiGgUBDgIFAC3qBQFVZgUDwYIFAnW6BQNN0
gUBtYYFAlm+BQF1ugUDUZoFA8m+BQKqXgUBQPoFAUWuBQN5rgUBxVoFANkWBQLlEgUBoYIFA
sYWBQNBxgUBBV4FAwoiBQLpdgUA9fIFAs2mBQPNJgUDidIFAw3+BQKh1gUA5YYFAmIyBQEVq
gUAYdYFA7USBQP5tgUDEhoFAW3eBQM5mgUAKZ4FAQmOBQLRbgUCld4FAB3mBQApugUCla4FA
rnGBQNNPgUCrbYFAaYeBQBx5gUA6YoFAM4OBQEJvgUA+VIFA6HyBQPmPgUCeX4FADn2BQCFp
gUBymoFA+3CBQBiEgUBia4FAZ3KBQPWHgUC8coFAq1aBQI5SgUCDgoFAjHGBQCh9gUDgYYFA
w22BQLiCgUDOoIFAZGaBQGFygUD6iIFAUmaBQG9SgUCNkIFAF2iBQK9sgUBUd4FAD3KBQIKP
gUDaRYFAF2eBQPJpgUDiiIFAYUeBQKyLgUAohIFAdlmBQNZzgUD0Y4FA9IuBQO96gUBvZYFA
9lGBQAh3gUBydIFAFomBQF2VgUDziIFAuIiBQOiGgUAJZIFAiZyBQAp5gUDKaoFAdm2BQNxi
gUDVhIFA3miBQKxngUBAfoFA53KBQKplgUAXd4FAI3CBQJpsgUCMWoFAtGWBQB2GgUDJk4FA
o4eBQFB2gUDAi4FAJ1KBQKVhgUCHiYFAjoyBQGKIgUD3foFAcKGBQL2FgUApX4FArniBQF9f
gUDGcIFA2EyBQLhXgUC/kIFAWUiBQDh7gUA3fIFA+mqBQKZvgUDXe4FAhGmBQO9xgUBOh4FA
hXWBQApLgUDJdIFAgHSBQDt3gUAEWYFAM1eBQHB1gUAmgIFAh1mBQEBXgUAmeYFAkmyBQJ2B
gUAkm4FAXqSBQB2IgUC0dIFAtW6BQM1NgUDxd4FAk3KBQBhfgUCkXYFAZniBQBWTgUBPi4FA
s5aBQJyQgUCDgIFASYiBQCZogUCSboFA5nKBQPJ5gUDqY4FA3lmBQPR+gUDWa4FAO3aBQAOQ
gUDffYFAY0+BQKqggUBKg4FAtGiBQNWAgUD/iYFA24KBQKFZgUDFhIFADnuBQH6OgUC6kYFA
RWaBQHtmgUAweIFADWWBQLOHgUCJaYFAOpGBQAJ1gUCNcYFAQ2+BQMJlgUBOmoFAum6BQINm
gUASm4FAcoSBQFONgUATeIFAfHWBQD5vgUDQfIFAkWyBQGVwgUAeioFAVmGBQB54gUD1S4FA
GIiBQGFSgUARlYFAVIyBQAiDgUDIq4FAUImBQC11gUBvfYFAVoyBQMN4gUCUYoFA0IqBQKmM
gUB6aoFARXKBQGp3gUCwhIFAZouBQOKPgUCykIFAQ36BQPqQgUDpioFA+3+BQHmIgUDCUYFA
X4+BQOWRgUDsfYFA2YGBQCyKgUAzd4FArGqBQLJ9gUBDgIFAz2uBQBVogUCGgIFAgHWBQD51
gUAcdIFAQIyBQHp+gUBgc4FAn5OBQKORgUAIdIFALoOBQAeQgUB2oYFAQouBQMWOgUDKf4FA
CGyBQDt8gUC5eYFAeneBQLB5gUBai4FAp3WBQCh3gUBmm4FAo22BQLKkgUCndIFAtZKBQFGG
gUCoe4FASnmBQMWDgUBMhIFAzJCBQEJZgUC8fYFA03GBQIeKgUDkgoFAknKBQPp+gUA/hoFA
pWGBQLubgUCagIFAQn6BQLWlgUDGhIFAoomBQGGJgUA3gIFAs4SBQO+FgUDki4FAkH+BQKqI
gUD2loFAkoKBQJ53gUApaIFAK4yBQLZ+gUB6nIFA+56BQPR7gUCleIFAIHaBQNaDgUB1p4FA
wG2BQOxqgUD4kIFANl2BQBVwgUBrpoFAdoiBQLuNgUDBiIFAX4mBQLBygUBgYIFAx46BQHlz
gUARnoFAXZKBQJCHgUDNn4FAv3KBQP59gUCZmIFAW4WBQCGbgUDQk4FAFpKBQL6EgUCHjoFA
ppuBQKp2gUBCgoFA6o+BQECJgUA3i4FABHaBQDuAgUC1lIFAaoOBQA6CgUAjeIFAk3yBQEug
gUDCjoFA04eBQCSBgUB4goFAFYiBQKV6gUAIkYFAiX2BQLOIgUD2iIFAR4iBQG6egUAjiYFA
up6BQJCbgUBIc4FAaW2BQFZqgUB6f4FA+qGBQIN2gUDrjIFA2oeBQFyVgUDomoFAsYeBQFaC
gUCTfIFALouBQKKOgUBfeoFArYaBQA54gUBJfYFARXuBQDWigUDwhIFAyauBQNl8gUD/jIFA
JK2BQDmNgUBtsYFAf3qBQECAgUCfhIFAdnyBQMlugUBXeYFAk6eBQIJ3gUCIfIFAaXaBQCaX
gUBphIFApXuBQB2jgUDqa4FAUKaBQHGdgUCpjoFAZZ6BQBqWgUCftYFA2bCBQF1/gUAphIFA
S5mBQMuSgUBClIFAZIuBQCFugUDNqIFAGouBQJRmgUCEsIFA4qSBQAqqgUB0rYFAgKOBQN+T
gUCukoFAmJeBQKSigUDsnIFAHZ+BQOONgUA9n4FA+q+BQNeSgUATuIFAmaaBQDGfgUCYmoFA
j7GBQMKvgUB/kYFAXp6BQCGkgUCSpYFAeYiBQF9jgUA1rIFATqWBQKKigUAooIFA9YGBQPyu
gUD1rYFA0aiBQDeigUBsmYFAiJGBQMCogUAdm4FAcKOBQP+OgUBXvIFAZIGBQPyGgUBMi4FA
iIyBQF2MgUBrvYFAZ5SBQA6DgUBtdoFA96GBQIWbgUBbh4FA5qWBQDeRgUBUsoFAcrCBQBWr
gUD8nYFAy7CBQHiugUDPoIFAO6yBQC2zgUAjt4FA84+BQIKVgUDip4FAJ42BQMSjgUBpiYFA
NYGBQOeigUBumoFA1qmBQJm8gUAWjoFAcaWBQHe4gUB2wYFAaY2BQIungUBUnYFASZqBQAec
gUCPmoFAW6aBQKWpgUDZm4FAqbGBQGmfgUDJn4FAcoiBQNO2gUDEroFACbOBQHeMgUAIzYFA
34OBQKCWgUAssoFAW4mBQNmAgUC5oYFAzsSBQASLgUClhYFAS2aBQLitgUBCmIFA27WBQMKS
gUA7pIFAN5uBQFqsgUCsiIFAY7eBQF9wgUBIf4FAiISBQFyfgUDSlYFAs3uBQACVgUCulYFA
47CBQBCdgUBpboFAP6KBQB2ugUCCwYFALciBQAZ+gUBHg4FAG5mBQGGKgUBjjoFAgZKBQE+j
gUDTiYFAu7WBQFiJgUD5nIFAjsSBQPBegUBfsYFA+Y6BQI2UgUD7mIFAmsWBQCyygUCTrYFA
76mBQNG2gUDtsYFAqJWBQJu1gUBTiIFA05CBQEmxgUC4pYFA7J+BQOyTgUDqioFAJb2BQCOY
gUBHuoFAbpmBQJ6UgUBAqoFAQJ+BQOSkgUBip4FAX32BQK+UgUCwnIFABZiBQKqfgUBcqIFA
Mr6BQIKSgUCEmYFAuYmBQCJ8gUDajYFAgrSBQL6ngUDqkoFAQ7+BQC3EgUBJwoFAdJ2BQAKS
gUD3oYFAK5mBQNqagUCmmIFAHKGBQNypgUAppoFApZeBQCrIgUDZjIFAgqOBQKLMgUAmvoFA
rsKBQM2sgUC+pYFA1saBQF+NgUA3vYFAV5WBQBPIgUA9j4FAEJGBQC6tgUBQg4FAs8WBQKi3
gUCtkIFAq7OBQKK9gUCkvIFAgamBQMzJgUAZgYFADKSBQKaigUD1n4FAMneBQJekgUDnuIFA
AqGBQI+2gUDStoFAC66BQAeogUDBkYFAXY6BQOStgUAg1oFAxKyBQCmWgUBlmYFAmpWBQJ6O
gUDii4FAj5SBQKDCgUBQw4FAiZ+BQEB4gUDNvIFAm5WBQCu2gUCMqIFAdoyBQGy4gUAWgoFA
wo2BQHergUChlIFAqqiBQMqNgUBdpYFABaqBQLnLgUDClIFAdpqBQAuTgUAsh4FAR52BQF6+
gUANt4FAwLKBQJy3gUBeuYFAHnyBQJfCgUBvoIFA2MmBQGiggUA3xYFAVJCBQP2UgUDIroFA
PYKBQGHTgUDAwYFAl6KBQIq3gUCUooFA6qWBQCuPgUA8z4FAcKmBQP63gUCvfYFAeqCBQI2P
gUAMeoFAk7OBQNXAgUC9w4FAA8eBQMmrgUBwjYFA9L+BQDqxgUB5i4FAQbGBQPqigUDPqYFA
rKyBQHqxgUCCr4FAiNqBQIG8gUA8s4FAOqaBQNC8gUD5qYFA1LaBQOmigUAQ9IFAC7mBQKXC
gUCwroFA0LmBQJasgUD1s4FA05KBQEiagUBcqYFAm8KBQEW0gUBNyIFA3riBQKuzgUCgrYFA
lZeBQIKrgUAA2IFAkJ+BQJqfgUCol4FA1sOBQOW9gUBYrYFA8ZiBQOWXgUANqYFAU4GBQMq1
gUBfsIFA+I6BQMWbgUCmooFA4KCBQDyVgUBgmIFApayBQB2ggUAhqYFAC5CBQHW4gUDwv4FA
u6qBQBe3gUAv1oFAO4iBQMy9gUCKtoFArr2BQJbAgUCJvIFAPrSBQI+vgUBesYFAhpGBQCB8
gUD8rYFA1ZSBQCWHgUBziYFA/96BQNvJgUBVmYFAqF+BQGG6gUDvsoFA6a2BQPe4gUC3loFA
AIqBQPvNgUBRpIFAVruBQNW0gUC1r4FAeqiBQNSqgUDzkIFADriBQMGJgUCxsoFAApiBQBGa
gUCkvIFAdr6BQJm1gUAYmYFArcGBQPCugUD2tIFABq6BQCWpgUCZm4FA8rqBQBx5gUC1qYFA
/LiBQFqXgUA+ioFAY82BQPWwgUB4wYFAJMyBQCvJgUBJrYFA862BQCDMgUClqoFACaCBQBm8
gUBDv4FAzbmBQO6OgUAWj4FAAa2BQPWmgUCNsIFAGreBQLmrgUBYz4FATJqBQPK5gUAOtIFA
lLeBQCOcgUCWtYFAY76BQKK9gUC4mIFAB6GBQG3SgUAWtYFAmsKBQCuogUAVsIFAsKuBQHHu
gUA1toFAjK+BQOrIgUAFnYFAVYyBQHvHgUDHqIFAlHGBQLPGgUBCsIFA9rGBQEqLgUB/nYFA
pbKBQJejgUBNzIFA97aBQNbBgUBnrYFAnayBQE2ygUBz3YFA+K6BQGbRgUCHy4FA1qqBQP2h
gUCavYFAZcCBQF/IgUAtzIFADseBQD6zgUAHx4FA15OBQKaigUDFr4FAQcuBQJ+5gUBYwoFA
Nc+BQKylgUCcu4FA/sSBQG+/gUBRpoFA+q+BQCC8gUDOvIFAy7aBQEfTgUDAyoFAwMaBQNLN
gUCeyoFAQqOBQAXBgUA/n4FArMyBQNnagUBJwIFAGsCBQF6/gUAA3oFAdMCBQNrDgUC3soFA
RtOBQKLEgUBzmYFAGbqBQIXJgUCjyoFAFr2BQAO9gUAPtoFA2ryBQKrUgUA7+oFActuBQMa/
gUB6t4FAY96BQAm2gUChwIFAX8uBQBC5gUACn4FA/KyBQKOzgUD6woFA6rOBQKaxgUC7vYFA
LuGBQC3QgUBn0oFAr7mBQBrYgUC92IFA5s6BQGm8gUDtyYFAYbeBQEfUgUBS0IFAJrCBQLSq
gUDbq4FAMvWBQE7NgUDcv4FA+cuBQAykgUDwtoFAz86BQNiugUBc1YFAD9iBQLTBgUAsvoFA
/66BQKK5gUDZxYFAucKBQLDJgUC2tIFAg7eBQMjlgUCEv4FAc9mBQIPPgUDdsIFAANGBQEm5
gUAPy4FA4bqBQM/qgUB91IFANvCBQHvLgUDanYFAi7aBQFrPgUBgqIFAZ76BQEjdgUArt4FA
1tSBQPO9gUAlsIFA2bSBQMDGgUBPw4FAms6BQNzGgUAFuoFA2LKBQErIgUBwy4FAf86BQIO0
gUAr8YFA9eGBQK7PgUB7r4FAz8+BQBrUgUC6yIFAG9OBQK+pgUCbsYFA4cqBQMKugUCX04FA
262BQAjPgUCEuIFAuqmBQHPHgUCrvIFAramBQErYgUCmr4FAzLyBQAXagUCj4oFA7LGBQBC+
gUDHlYFA+8uBQGbAgUBcwYFAf9CBQNyugUAPtoFAJbWBQFPDgUA72oFAuMiBQE69gUB41YFA
y9OBQNW8gUDA1YFABeCBQGu1gUCNuYFAycaBQBW7gUBC1oFAU7SBQK7PgUCQ1YFAArWBQDvP
gUBB7IFApsqBQKnVgUC0kIFA6tWBQIjhgUBJ6YFAXp+BQF7TgUDDy4FADMCBQJTIgUCbpYFA
KdCBQA3BgUA9v4FADsaBQPzBgUBe6YFAwtmBQAHKgUCZ04FAW/OBQGjHgUCArYFA9LCBQEvX
gUDfz4FA/bqBQFG4gUBssIFAHdSBQBHKgUCI34FAVsuBQPXXgUBZsYFAoaaBQOORgUCMyYFA
hLGBQMnWgUATs4FAuNeBQFq+gUDf2oFAsNmBQFfFgUDJlYFAxMCBQNPLgUAR1IFANLuBQK/0
gUAy04FAddiBQB+6gUDZz4FA4OmBQKi9gUCg6YFAsb6BQMXagUAY+IFASuGBQEXNgUAC9YFA
rLqBQOatgUDL3IFAauOBQM7fgUCu54FA+rKBQDXGgUBQ2YFAucSBQI3XgUBUzoFAE+KBQO2i
gUAV0oFADM+BQMnmgUDNpIFAGNuBQIXUgUCFxoFAoNqBQNizgUBuxoFADNiBQITngUAR24FA
K9SBQEe8gUAgz4FAUNmBQKyngUDl1IFAorKBQOzGgUA93YFA4N+BQACqgUByyoFAZ9CBQD/K
gUBJsIFAQMaBQEbtgUAW44FAktCBQDTVgUAKnoFAr8+BQOnQgUCxzIFA+Z+BQAncgUDV2oFA
rsSBQCHEgUDOrIFA8+qBQLjagUDSu4FAIcKBQA7OgUBl5IFASdOBQG3jgUDm9YFAMrGBQCDP
gUBN0IFAqe6BQJusgUBmnYFA57iBQIS+gUDG2oFAm82BQA3FgUDn54FA9MqBQHjegUBt3YFA
C9CBQCvFgUB814FAh9GBQN7RgUC4+4FAc9WBQAPVgUBBxYFAAdSBQFW8gUCb6IFAMuGBQA/k
gUARpYFAQs2BQO3LgUBcwYFAf9iBQGbOgUDGv4FAyduBQDXbgUAW7IFAuNiBQJDXgUDH3YFA
duqBQKvKgUD934FAmLyBQHi7gUCTuoFAisyBQMzHgUDG1YFAZdCBQCCggUDmy4FAyPCBQAvc
gUDcuYFACt+BQLjwgUAq3oFAWeCBQK7cgUBKyIFAUt+BQDbVgUA2uoFA4OmBQJvGgUCr/oFA
F9iBQErOgUDKpIFAyNGBQPesgUAvwYFAB7uBQKzDgUARy4FAgL2BQNQHgkDztoFAxfKBQBfD
gUC6vYFAMdqBQP2ygUAFz4FAG8WBQCfSgUAR8oFA5s2BQM3IgUCpzIFAf72BQBzRgUBp2oFA
zr2BQG3ygUCU2oFAw9mBQJ/KgUDOxIFAB9OBQP/ugUAsqYFAq+mBQNu4gUDW0IFA9+GBQJi3
gUB8s4FAQtqBQATsgUAIxYFACsqBQIzBgUAR8oFAkg2CQI3JgUCksYFAab2BQHHCgUCt9oFA
ieyBQJW3gUBJ14FA6eOBQNTKgUDq5YFAu/6BQN7agUC31YFAPtyBQJjUgUAUwoFAxtKBQHHw
gUCBz4FAw7WBQLrigUAyxoFA4eyBQJzGgUBl4oFA5eiBQGTigUDAAYJAIPKBQFTggUDC14FA
KbqBQOXdgUBOq4FAoOGBQPq9gUBtsoFAKL+BQIHPgUBZzIFAbu2BQHXGgUDm3YFA4teBQC/m
gUBGzoFAiuCBQP3mgUBu1IFAqPOBQBXrgUBE2oFA8c+BQA/sgUC064FAfveBQKuygUAt1YFA
cuiBQA3PgUDZ04FA7M2BQFwEgkB21YFAzeWBQJwLgkBB7IFA5PiBQFzJgUAXrIFAtgKCQITv
gUCM14FAfdWBQPjkgUBU5oFAir2BQPjUgUAQyYFAZ8eBQBnfgUAx44FAfs2BQEXzgUAx3YFA
3+2BQMTWgUBz5IFAr8WBQEi6gUA58YFAQNyBQLXogUCl5oFAJdCBQGvTgUBH04FAK/+BQAbw
gUAp6oFASNKBQKu8gUCNyoFAANeBQEnAgUAiw4FAytmBQFXugUAY6YFAsuCBQA+/gUBf8oFA
M9yBQKHdgUD79YFAKNGBQMndgUAzyIFAp8KBQJADgkC56oFAQLmBQPDlgUBn5YFAXMWBQCbn
gUAP64FAMt+BQNLpgUDE0YFAIu6BQGrGgUCg7IFANt+BQHjBgUCIzYFAwdWBQCe/gUDa2oFA
gu2BQHLkgUA03IFAkPaBQATlgUDR14FA2uGBQBnLgUAl5oFAkN6BQPbjgUCVroFAT+iBQB3m
gUCKyoFAFdKBQPr0gUDS+oFAxqyBQBPdgUA0xIFAe/WBQFbCgUAF84FAms+BQG7lgUAp+IFA
GuuBQDbsgUDIzIFAzNGBQC3ZgUBI4YFAHPOBQKfvgUDl1IFANNuBQBfrgUCK3IFAiOSBQL3r
gUBa2oFAwOOBQIvkgUCOBoJAmcqBQB3kgUAf0IFAsciBQGPmgUBCtoFAMOGBQIDagUA7+4FA
vvGBQMztgUDr84FA4uKBQBDSgUCs34FA2f2BQAjigUAX/oFA0/mBQDm3gUAbA4JAP+yBQIzj
gUB16oFAUeqBQKXCgUCv04FAU8yBQGvvgUBZ74FASeWBQFr9gUCX1YFAieSBQBj0gUDl/4FA
/veBQDzFgUAuyoFAPQKCQPrOgUD4uIFABOeBQPrQgUBP6IFA4eeBQMDigUDC5oFAjeuBQFX7
gUCL+4FAKvKBQOvegUDR2oFA2smBQNPQgUByz4FA2MiBQDD0gUCv1IFAGOaBQK7QgUBZ5IFA
yOCBQLHEgUCrAYJAUsuBQMnqgUAx54FA1MyBQArugUAt3YFAUveBQMrcgUAb1oFA4sKBQKvb
gUC12IFA38aBQGDNgUCX2oFAAgCCQMT0gUBo6IFAVOaBQN7agUB45oFAYvqBQPcJgkA7+4FA
WuuBQEnegUD67oFAFs6BQIcBgkAW/oFAt+yBQFfggUAl5oFAxd2BQI0BgkCnyIFAuQSCQGv3
gUC/woFAVuaBQA35gUCv+4FAJuGBQHnXgUCtyIFAM9eBQC/fgUBX4IFA3v6BQKv6gUBh4IFA
392BQNTogUAe6IFAq+2BQPvOgUBu34FA+9yBQGr7gUDixoFAvd2BQCfxgUC59YFAdsWBQJD0
gUDV8oFAttOBQPrWgUBO1IFAK/WBQLjRgUBf4oFAjtOBQKHmgUCe44FArs6BQLvugUCM9oFA
pr6BQIYAgkAU4IFAO9qBQF7ZgUDTwoFAz/mBQPTWgUDX54FAnfKBQOrkgUDcz4FAPeeBQFni
gUAB2oFAftuBQDDHgUBO/YFA88+BQGrCgUAl5IFAHuCBQEvqgUDMDoJALMqBQAnfgUD44YFA
j/qBQCvsgUBt3YFAmQGCQFz8gUAO3YFACu+BQLACgkC24oFAFb6BQHLfgUCo6IFAqR+CQIDt
gUDY64FAjr6BQP8NgkBP54FAyeCBQMzTgUDQzYFAxQaCQAHdgUATx4FAtOWBQCH3gUB/3YFA
+vKBQMD2gUB3/YFAI/OBQHYPgkCg7YFAsheCQDHwgUBK14FAcuCBQH/zgUCs2YFAg/CBQJf4
gUBT94FAuueBQJX8gUA+3IFA9+uBQILugUDg54FAIRGCQFYhgkArCYJAkwKCQNPWgUAP/IFA
7uqBQL/lgUCo9YFAq+GBQAP1gUCj84FASPWBQCTrgUBa2IFAcOCBQC3YgUBk7oFAj/WBQJXZ
gUAb3IFAuM6BQLPXgUDHCYJAc9OBQBXggUCk04FAk+mBQIvjgUCzvYFAN/2BQFzKgUCw7YFA
EQqCQBn3gUDDwYFAQO6BQHLngUBI/IFAH9KBQMoGgkAl/oFAxdyBQKsVgkDq+oFAov2BQLsB
gkC93YFAnQKCQDbRgUAEAIJAFveBQBTzgUBe54FAcSqCQDbkgUBG3IFAcveBQLbvgUDw34FA
FACCQGD/gUD94IFALOOBQBIAgkAr+YFAiQWCQAn/gUAa7IFAvOiBQGTYgUDYzoFAlBqCQJz/
gUCY/IFAKh2CQMrbgUA164FA8AGCQHvqgUBe6IFAiw6CQJbpgUDT8YFAyPSBQEj+gUCe84FA
lAyCQM8DgkD7AoJAYfKBQEbVgUDSEYJAdeKBQMUIgkAq4YFA7QKCQAP9gUCZGIJAmQ+CQB7k
gUCN7IFAPdiBQEzhgUByAIJAWgSCQIPsgUC99oFAOPqBQBz/gUAn9YFAqguCQEgHgkDI7YFA
6+qBQDL3gUDC+4FAPMmBQDzwgUAN7IFAkfmBQJH0gUDp8oFAXA6CQA78gUBU5oFAAPiBQAn3
gUBlCYJAMfyBQDnygUAsDIJA9AeCQHP6gUA904FAzfSBQLPIgUCU/4FA5+uBQPzrgUAK+IFA
MAGCQAvggUC/8YFAPeuBQO4HgkDY84FAu+uBQO0UgkDB4IFApvGBQNfugUDi84FAosiBQNTv
gUD744FAZeyBQLLigUAe8YFA5g2CQCklgkAJDIJA79qBQG0AgkCY8IFAz+iBQGb2gUDsGYJA
qe+BQBzfgUAHEIJAWwqCQK3pgUA18oFAi/CBQHclgkBxAYJA192BQPPYgUBR6IFAbPaBQJLi
gUD58YFAuyeCQBgRgkCG8oFAN/iBQDMTgkCJFIJAiQeCQEIMgkC0/IFARP2BQLPjgUB8DYJA
MfmBQMH2gUDEI4JAOyOCQH3dgUAmB4JAwO2BQB0egkDsEYJAfyeCQFrkgUBYCoJARxGCQN/v
gUBs5oFAUveBQFnvgUA2BIJAEyaCQEIGgkDABYJAtQqCQI3tgUD2AYJAwuyBQHIcgkBO7oFA
jeeBQMjwgUAd9YFAbAGCQKElgkDS3IFAAQGCQEgUgkCa+oFAohyCQB0QgkDM8IFARyOCQLAS
gkBuC4JA2wiCQIf/gUBt+oFARBmCQOUBgkBD8YFAggeCQFoLgkAXGoJAK+GBQObpgUC7LIJA
gfuBQBAcgkAFCoJAT/aBQJoBgkDK6YFAaCCCQH4QgkDC9IFAmQ+CQCrqgUBAAIJA6QOCQOb3
gUBY+4FAENaBQH8QgkBWG4JAyBKCQM77gUDo9YFAMiiCQK4RgkDF3YFARfCBQMLjgUD38oFA
PPyBQE0AgkBrA4JAMguCQOUAgkCJ6YFAd/yBQMgggkAV/4FAJRiCQPzxgUCQ9oFACvSBQMoX
gkDn0IFAfRGCQOcOgkBdHYJAmS6CQFIVgkC5A4JA6RGCQEEEgkDhAoJALQ2CQK7pgUCWCIJA
KPWBQDnugUA+FIJAJv2BQGIhgkDuBYJAAACCQCnZgUCFBoJAog6CQCr0gUCDH4JAgv2BQFz9
gUBw+4FAZ/CBQD38gUBh+4FAkP6BQMwKgkAvFYJA/hGCQJ77gUCSNIJAFxSCQMsVgkDzz4FA
QguCQNAdgkD8IYJAVQ2CQFUIgkAx/IFA2wSCQIgPgkDrE4JACQOCQHLqgUAgCIJA+gWCQJkc
gkA6+oFAGRSCQPYNgkArIYJA5RmCQOPngUBnHYJAYwaCQCIOgkCTHIJAGgCCQHz6gUBlKoJA
uwiCQOcmgkDQ/oFAee2BQIIUgkDa/YFAcweCQJofgkCCDoJA7yWCQIT4gUCkEoJAEyqCQGMT
gkB9+4FARASCQEnngUBiFoJArCKCQJvzgUDiBYJATPCBQHP4gUCE5IFA+/CBQIHsgUAl6oFA
efeBQLcagkBOE4JAvQGCQOImgkDW6YFAPBeCQNMPgkA4IIJAI/mBQFUHgkBMH4JAvxCCQDMb
gkDL8YFA0RWCQAMNgkCFEYJAPgiCQBYQgkCu4oFAp/+BQOYGgkDq/IFAlhCCQLH+gUDnDoJA
qwOCQP8OgkBOC4JAKhaCQMkGgkArAYJAPRiCQIPogUAREoJAJgCCQJ7vgUBxB4JAvgSCQNMF
gkAaDoJAlfmBQB0DgkAIEIJARCCCQFscgkD2GoJAoyiCQMwAgkBoGIJAEDqCQAolgkBk/4FA
oRyCQAEQgkA0+YFAuPCBQPAWgkC5/oFA7BeCQNERgkAzAoJA7RuCQDzkgUBHD4JA4e6BQFP7
gUB38YFAISiCQAohgkB7CYJAvw6CQBwFgkD7GYJAEv+BQG3/gUDY9YFAyPiBQDgzgkC2CYJA
eBWCQCcDgkBb9IFAch6CQHEhgkB+9IFAVAWCQC4JgkB7AoJA5+uBQAsbgkDfDYJAIziCQI0u
gkBzIYJAE+6BQIcKgkDBGoJAMQKCQNIQgkCBGIJAqgqCQO/4gUA6BYJA0RKCQIT/gUBZ/IFA
HjCCQOsfgkDQCoJA0vGBQOUKgkB+54FA8w6CQH/egUAgE4JAXiCCQNcTgkDo/4FAzTWCQOEB
gkCsI4JAZ/GBQCkVgkCBGIJAZjKCQMcdgkC3JIJA1x6CQA0RgkBKFYJAyguCQKwvgkBNBoJA
HUGCQIQVgkAyRoJAB/mBQBYngkAhMYJALReCQOkEgkA7B4JAqiaCQKkPgkCHJIJA4SWCQDQN
gkBhFoJAIxaCQLAOgkDjGoJAKBKCQBMcgkDdPYJAuBSCQH0HgkANJoJAoxaCQMENgkBbBoJA
geyBQHsTgkBMFoJAuB6CQO0BgkC7B4JAwySCQAUdgkC1H4JA1geCQCHjgUBSA4JAeBSCQIgJ
gkAHVIJARxeCQE74gUB+FoJAxT+CQDMTgkCxFoJAqhCCQO0SgkDvFoJAOSKCQNUNgkC7EYJA
TBOCQMoQgkCFI4JAAhiCQGEGgkDnE4JAeRSCQD4UgkBg/IFA4RGCQD4vgkAPPYJA2gqCQNPu
gUBt5IFAATCCQJn5gUB2LIJAu/2BQNsOgkCUQIJAlkKCQHodgkASHIJAiwKCQO0WgkAh84FA
LRuCQJoXgkCXGoJAnRSCQEAhgkAjJoJACRaCQMkqgkADHoJAGgaCQM74gUB+MoJA6TSCQPcM
gkA7CIJAHg6CQIP+gUDtHoJAGUeCQEohgkDiGYJAeyKCQMgsgkBpG4JAwgKCQBkGgkB7BoJA
ojOCQGgIgkDoB4JAagiCQOItgkABUoJA2fyBQLcpgkDT9oFAkSuCQF8fgkBmLIJAZhqCQGsL
gkBlJYJAGhyCQCYjgkB5HIJACQ6CQJACgkAMG4JAlAqCQBYTgkDZ8IFAoRSCQGAzgkDpEIJA
XhuCQIwlgkBHMoJARBmCQA0LgkDNN4JAryWCQBYggkCDE4JA5PWBQMwLgkD1HoJAzBaCQAUc
gkDQGIJAtwCCQOoRgkCC+4FA1QKCQFQagkDMEIJAxf2BQIksgkDk/IFA5PyBQDrogUBfC4JA
AfyBQIAVgkA6EYJAWA6CQDUagkC/L4JA+DmCQNolgkANGYJA9guCQPQsgkAHI4JAoxqCQFMj
gkDrK4JAhAeCQLIxgkDX8oFArheCQAoVgkAoJ4JACB6CQPkxgkB1JYJAX/6BQBlQgkCVLIJA
JAWCQDEagkBdFIJAti+CQEIOgkAbQYJA9PmBQNwjgkCzPIJA7BKCQFBVgkBHLIJAJiOCQNQc
gkC7M4JACieCQGLmgUBHMIJALDeCQMEWgkAjL4JAmR6CQNkRgkCSGYJALxKCQNxDgkD+K4JA
FyKCQK8ggkAnMYJAJhOCQMwWgkChZIJASSiCQEYOgkCBCYJAsiKCQNEXgkAXAIJA+BmCQKcT
gkAnL4JAjg+CQKkfgkDeNIJA2A2CQL4zgkDHHoJAFhmCQFEJgkB7G4JARR2CQPUOgkC6HoJA
DhKCQJf6gUC5IYJAEQmCQEb/gUDuFoJA1zSCQIIagkDtG4JADimCQMIXgkBfF4JAJA+CQI8c
gkDY7oFAxvqBQM0egkD+EoJAGBOCQE/sgUDkD4JAbCaCQL3+gUA3BIJAhCeCQNwbgkBGO4JA
phOCQF8AgkBKDYJA1CWCQOolgkAnD4JAiRmCQCongkCiHoJAYASCQJz3gUDUIYJA3/KBQGMv
gkCLFIJAIjSCQM0igkDdGoJAQBOCQMIOgkC1HYJA5gyCQCQ9gkDxE4JA4xuCQLk6gkB4DIJA
oAaCQJMZgkD6PYJAyxyCQBsYgkCwSoJAOyaCQC9KgkA3K4JASCeCQNc3gkDHD4JALf2BQMcK
gkBvK4JAcCuCQAv7gUCo9YFAmx+CQCQogkCSHIJAKReCQHAQgkBhEoJAgUuCQAklgkAUHoJA
kz2CQPI4gkBXQ4JALxuCQM4zgkA4S4JAAi+CQPYvgkAQJ4JAbv2BQJoHgkAWH4JAhRiCQLEQ
gkBiIIJAJA2CQLoYgkDQHYJA0iCCQDJEgkBvN4JAujCCQHk3gkDYTIJAKRmCQGobgkDRBYJA
rQ+CQN0egkCdGoJASCaCQAodgkAiHoJAlB+CQLUCgkDJLIJAeiyCQF01gkAHOIJAyBKCQFBA
gkBuEIJAEDOCQAcNgkAKL4JAniaCQEYVgkDSLoJAbhGCQORQgkDAJ4JAaBeCQFkkgkCcJYJA
CBqCQIcrgkBHKoJA/CuCQN0ygkArJYJASiWCQHg2gkBgO4JAPkOCQF0TgkB9L4JANf6BQNoR
gkA/UIJAmy6CQNYtgkBqQIJAJxqCQDEdgkBfEIJA2jOCQHMdgkBJQoJAWi6CQEQ9gkAyL4JA
WTOCQDAxgkCgEIJA/heCQNMbgkAmPoJAcTSCQBs0gkAbJIJAZTaCQD8bgkASPIJA0ieCQIJG
gkDPGIJAWBiCQHs7gkC6QYJAVDiCQBgXgkD2PoJAdz6CQCL+gUBbPYJAThiCQAQmgkCJUYJA
QzyCQGwzgkATM4JAxz2CQFY1gkBoIIJAARiCQBkvgkDnC4JATTWCQGtFgkB7MoJA3h6CQF4T
gkCAN4JAghaCQO4igkBeHYJAeSOCQPshgkA6NYJAayeCQHxcgkAeOIJA4B+CQFJJgkA+B4JA
fD6CQAMtgkABMoJAcleCQA0cgkByRYJALzKCQOw3gkAOKoJA7zCCQGREgkAYRIJAHjuCQOAR
gkDjDoJA2CmCQLcjgkAOM4JAhE6CQE1DgkDnKoJAxj+CQCYkgkDvEYJA0R+CQGshgkBCJIJA
QCWCQEE5gkCzRIJAMTGCQOITgkDQQoJAzD2CQNYXgkCwJ4JAfCOCQBMqgkA5B4JACjqCQKhB
gkAuO4JAhECCQHkfgkAgToJAqAWCQHBbgkBvL4JAoTmCQHQmgkDuSIJAwEWCQMo2gkA2N4JA
Ck2CQMtCgkBgEoJAGUGCQIEXgkBcG4JA+kGCQOspgkALWoJAoCCCQOlAgkBsOYJAig6CQCcU
gkBdMYJAeFeCQA4tgkBaJYJA3TaCQHlJgkDAHoJALjeCQM1EgkAELYJA6VSCQKpGgkBVSIJA
T0CCQMk+gkAqNYJAP+6BQOhQgkDkRoJAojSCQBklgkDZS4JAthuCQMUagkCcN4JA1k6CQLBI
gkD4J4JAm1eCQJIpgkAVJIJA8xyCQOhAgkA2QoJA/i2CQAVQgkAINoJACiqCQMZhgkCbPIJA
HiWCQOclgkBxQ4JAwCCCQDY4gkD9K4JAWSeCQCY9gkBmR4JA1EqCQMNggkCmVYJAoRqCQN4c
gkDkDoJAcjWCQMBBgkC+KIJAekaCQCFQgkDzQ4JA4imCQFE9gkBiLYJAYkSCQFIWgkAuR4JA
dUGCQLhHgkCDTIJAmzuCQB88gkDsJIJAtj+CQPlHgkDROoJAFSiCQJUhgkBpNIJA/AiCQBpS
gkDEQIJAmD6CQPVYgkDQG4JAgDSCQDtjgkC3RoJAHVeCQKdhgkC6LoJAEj2CQNBNgkBRE4JA
JiuCQFkhgkA9IoJA9zyCQPI9gkAxNIJA8T6CQJVLgkCkMIJAuS2CQIE1gkBkYoJA1DKCQD82
gkDYMoJAbEGCQKZBgkDeOYJAP0KCQF9VgkAwRoJA+T2CQAA2gkAwQ4JANUGCQLM+gkBjGoJA
BjeCQBsjgkBjYIJAszqCQMFKgkB2X4JA8FSCQE5tgkD0J4JA9x2CQOU6gkBiPoJAxkiCQCky
gkD1M4JAKjmCQP5QgkC4SIJA2ECCQNlBgkCGNYJAFjWCQGYygkDvZoJA81eCQApGgkAyWYJA
rDOCQMwggkDnNoJA0kSCQDMlgkCdRoJA8DOCQJk1gkANOoJAcj+CQCU4gkAkLIJA+0mCQMVG
gkAvPoJALyWCQLJDgkC2M4JATxqCQFFRgkCKTYJAP0iCQP5IgkBbEIJAHVKCQM1FgkCvQoJA
JyaCQBslgkBzO4JAJDaCQL88gkC+SoJAgEiCQAFOgkCtRYJARleCQNRggkAFU4JA+UmCQFFJ
gkC3QYJAkUOCQFVHgkAROYJAPiyCQH1BgkAuQYJAmCSCQApIgkAEBoJAsjOCQPBTgkCEQIJA
l2eCQOlXgkBJQoJAS2OCQPU0gkCLXIJA1DeCQJhFgkBbToJAMEGCQBgxgkAONIJA3ySCQG9S
gkCWNYJATlmCQDcfgkDuQYJA4EyCQPZNgkD4Z4JA0kqCQOxagkDRPIJAdkKCQC5LgkCmNIJA
3VSCQOhBgkCkOYJAwFKCQGVEgkAKLYJAMDyCQAxAgkBRaYJAr2aCQHNugkCLVIJAAkOCQO80
gkB3VIJAgzyCQJNMgkC4WYJAuTOCQPI/gkCnOoJAAE+CQDFDgkB7UYJApEqCQKZMgkCyQ4JA
80GCQIgugkCKSIJASySCQHdxgkCcRIJAMiWCQBBGgkDfJ4JAKiWCQJJKgkB2XoJAVGqCQGpX
gkDJKYJA5DKCQKBcgkArToJA7GeCQGRPgkCeR4JA/1CCQHkJgkBUUIJA1kKCQGg9gkDDPYJA
F0aCQMdMgkAmNIJAuk+CQJVOgkBrWoJAyEyCQKFRgkBhYoJAPFqCQC9WgkD+PoJA8UaCQPU1
gkCuOoJA6VKCQMRBgkDPTYJAA12CQPJHgkCWO4JARS2CQEongkCiWYJAJhKCQMVbgkDhZYJA
tCyCQKFJgkDuOYJAJiiCQAc3gkBiZIJANxSCQPVLgkALM4JABEWCQMpRgkBMNYJATz2CQH43
gkDYTIJAPk2CQBNJgkAKOoJAhz2CQFxRgkDXNoJAZFeCQFw+gkDWSYJAhEOCQINlgkDmK4JA
bUeCQPpwgkC8J4JA0jeCQLM7gkCdMIJA/GeCQI9NgkBEP4JAUlKCQFJLgkBvQYJA5m+CQFJF
gkB0O4JA8jaCQBNHgkDPRoJAV3SCQGJUgkCQLoJASlmCQGdigkAQVoJAFE6CQKksgkA1TIJA
q1WCQJJWgkBqPYJAy3KCQLdmgkDIOYJAX0eCQPddgkCwP4JAk02CQIU3gkAASoJAmD+CQNBF
gkDCV4JAe1eCQE5TgkBqS4JAK2iCQL5LgkDrPIJAsT+CQO1SgkAqNYJA3WSCQHpbgkBaSYJA
BDuCQBk9gkAzRYJAuUyCQBhagkAfN4JAi1CCQJJggkDESYJA6VuCQPkogkAVNYJA61WCQJNR
gkCFVYJAFUSCQFlRgkCoWYJA2i+CQNM8gkDIVIJAAYCCQAEqgkAjQoJA2juCQAxBgkCcTIJA
Q1KCQEJHgkDzV4JARmqCQIE3gkC/TIJAq0CCQBRZgkCzPIJAhEGCQL1dgkDSQ4JAdU+CQOo7
gkDeUYJA6UGCQMc9gkCYVYJA31CCQGRAgkAfR4JAz2GCQP1DgkBmQ4JAXj+CQFVggkCKHIJA
nUCCQP5OgkBHQoJAJU+CQPoegkCTTIJAtUaCQPhKgkCfTYJACj6CQAcwgkACNYJA1VaCQDhT
gkAbTIJAI1qCQOc/gkDARoJAYmCCQIVagkCWLYJArEeCQMlKgkBhPoJAkT+CQKE6gkDiXYJA
m1WCQMQngkB1VYJA9iuCQIEogkDbPYJAHk2CQLlYgkDySIJAPyqCQDpXgkDQMoJAb1iCQCQv
gkDVIoJAaFaCQBw+gkDycIJALimCQBFcgkBjdIJA/WWCQNlNgkB3PYJAlDSCQDFBgkAlT4JA
Jk2CQL4/gkDGKoJAwFeCQN8bgkBOUIJA60eCQJw5gkCub4JAmVWCQE82gkDDQ4JA+VGCQD1X
gkBHOYJARk6CQIc9gkC2RIJAK1KCQOxFgkCBSYJAsFOCQJFBgkDSN4JAlFyCQAM2gkDnPYJA
yjuCQAhGgkCMXoJACk2CQHBEgkCtZIJAdUuCQNYmgkCmP4JAbTKCQBxcgkCeTYJAzXKCQENF
gkAcV4JAO1OCQDQ7gkBmZ4JA0j2CQCRHgkBhXIJAZkWCQMVkgkDxV4JA4k2CQPNvgkBjZYJA
cmOCQGRBgkBqT4JABEeCQCdqgkD/WYJASymCQMhWgkAFSYJAnlWCQPU6gkDHdYJAjyKCQJI3
gkAzT4JADV6CQKE6gkCcPoJA5UyCQA8+gkD8Z4JAbGaCQC86gkAjXIJA5FeCQFxAgkA9Y4JA
F2eCQBFigkDpSIJAwFmCQDhWgkBbUIJA1GKCQI44gkBiV4JARkqCQGNEgkDzTYJAsnOCQHM0
gkDsZ4JAxFaCQEVAgkAnR4JAaWqCQBZrgkC8UIJABkaCQHQ4gkDfXoJAujGCQM5ZgkD6QIJA
hWWCQEpmgkD7U4JAezKCQMljgkC6QIJAqlqCQBtWgkBCIYJArmWCQLFLgkDAMoJALmiCQI1c
gkBxV4JAcUuCQDRmgkDafIJANWeCQMSEgkBiPIJA4DiCQENLgkD1boJAh2uCQItkgkB3HIJA
CzyCQBw3gkDJeoJAgVSCQH4vgkBLSoJAsEmCQEBQgkAvZ4JAw0GCQLhPgkBWMIJAiy2CQLE3
gkBERIJAcGiCQJ02gkAjU4JAiUCCQEdagkAHb4JAaVqCQONQgkCVaIJAqFKCQIZQgkBRN4JA
sWGCQFM6gkBYQ4JAwm+CQLZcgkBGV4JArlyCQIpegkCSXYJALnKCQENHgkCzY4JAwT+CQAIs
gkBEXoJAKF+CQAQzgkA4SoJAgmGCQNwwgkD+WYJANEaCQB1rgkCsbYJAmEqCQC03gkAuYoJA
GTqCQPdSgkC2WIJA3laCQIddgkB1SIJA81GCQK8tgkAOYoJALTyCQHszgkDLYIJAq1GCQG8l
gkCMXIJAOUuCQBdkgkBkX4JAWFeCQKtzgkAJVoJAhFqCQFp6gkAgNYJAI0qCQCg0gkBteIJA
aV2CQNdMgkCqMYJA8FWCQEdjgkBqVoJAslaCQMhVgkDaU4JAVVeCQCtGgkCKX4JAGziCQEFz
gkC3UoJAFFWCQG9DgkC4ToJA4VGCQGdXgkDiPoJAWkmCQB9IgkCBcoJAYkmCQBlRgkAgaIJA
k3iCQPFigkDsXoJAtF2CQHRzgkBZV4JARUqCQPdogkD0UIJAAl6CQCM7gkDjb4JAx0KCQOeE
gkCHZIJARFyCQPhfgkDahoJAK12CQPxqgkDTU4JAbXaCQJJcgkBsc4JAWl6CQMFagkBNMoJA
+1qCQDVpgkCAVYJAVFuCQNd1gkDbQ4JAnF6CQFJigkCJX4JAMG6CQMZugkBoSoJAzUSCQJmN
gkAESYJAa3qCQDRegkD6a4JAtV6CQN9TgkABVIJA/EiCQGlQgkAeOoJAbmqCQNFfgkAggoJA
qD+CQDeDgkBKXYJA/3qCQIhFgkD3ZIJAM1mCQJBngkBtZoJA+3KCQAFhgkDve4JAj1aCQMFo
gkCqeYJA/F+CQGtmgkBFe4JAFlCCQOtjgkAzW4JA/2CCQOZcgkCgUYJAm3aCQEtMgkAYWYJA
rmWCQIxdgkC0eIJAll6CQJtVgkD8Z4JAtGyCQDKLgkDYcIJA1lmCQKU1gkA/VoJAlW6CQOZg
gkAJYYJAKEaCQGtRgkDdc4JAZV2CQO6TgkDlU4JA20GCQFVYgkD8Y4JAL4aCQNlqgkAugoJA
L1OCQAxdgkBrc4JAV1GCQF1cgkA4NIJArFGCQHBugkBPXIJABUGCQJF7gkDUZYJAzWOCQCRW
gkByf4JAL3OCQK9igkBfRoJAUGSCQHF0gkBAV4JAXnqCQLJ5gkDSaIJArXaCQGJLgkA6noJA
Rn6CQMN0gkAbToJANXyCQM5vgkCLWoJA1FiCQB53gkCHlYJAmmKCQOZ4gkARZoJA/HaCQJZI
gkBgeoJAkmyCQNptgkD+aYJAd26CQJFdgkDaTIJAQ4aCQLp5gkAvh4JA5V6CQDNXgkACUIJA
oFiCQH9dgkC4bIJApEqCQFlvgkCtZoJAu3WCQJ6OgkAOWIJATmSCQFVogkCCdoJALmuCQNxf
gkDRaoJAVnSCQDxcgkCzbIJAsW+CQNlmgkCjiIJABlaCQNNtgkDAcIJArXKCQKhNgkAQbYJA
aIWCQJx+gkBpfYJAl5SCQM12gkDETYJAzDyCQHFrgkD5loJAK2+CQJ6IgkDBiYJALoOCQFZ/
gkCpVYJA3HuCQMp2gkAhb4JAoVmCQLJkgkADV4JAPF2CQA2GgkAtQ4JA/02CQI1ngkA4jIJA
kE6CQER+gkBkYYJA12WCQNp3gkATTIJAU0qCQCJ9gkD/eIJArVSCQKtfgkDZdoJAu3WCQNGC
gkBQa4JAGn2CQOg8gkD0d4JAZoSCQDV4gkDFc4JAYYSCQLVvgkCZeoJAD3GCQD1ugkBVbYJA
dn2CQPlzgkAofoJA61eCQN5bgkADgoJAxEiCQBFugkDagYJAOoeCQGdggkDfUIJA0VmCQCqZ
gkCNUYJAvW2CQJpfgkBLloJAcoCCQNdVgkC0a4JAym+CQG1agkBJY4JAg4aCQCVTgkBjbYJA
52+CQGJugkAfbIJAW2iCQGN6gkBNdYJAsFuCQLtmgkDTaIJAlX6CQDp/gkD+dIJAnWeCQPSA
gkADXIJAenOCQEp0gkBodoJA9WOCQOxpgkB2bYJAhomCQAhjgkAqXIJAlHyCQN+RgkBHaoJA
AXKCQC2XgkBLhIJAEoWCQGB+gkAtdoJAUm2CQBlugkANdIJAFGOCQIB8gkAUUYJAF2GCQD9r
gkD+TYJA422CQIpCgkDSaoJAslmCQLeOgkDrc4JAhoCCQLl3gkCtcoJAYYCCQFtzgkAMh4JA
a4aCQOZ+gkANbIJA6IWCQDF3gkBAkIJAgICCQKWEgkABcoJABGyCQCaHgkDUYoJA/46CQH1r
gkD4a4JAs2qCQBV5gkD4boJA/HaCQDCYgkAac4JA0n+CQMFUgkC0e4JASH+CQPeRgkD3aIJA
44eCQIZ4gkCIm4JAZGqCQCR+gkCHhIJAvWGCQHR6gkAGh4JAR4SCQPR4gkBIZIJA/XyCQIRm
gkDxeIJAbHyCQHWKgkCscIJAwnmCQGlzgkDscoJAAoSCQNB1gkBRfoJA84mCQG2RgkBfkIJA
ZYaCQAKDgkCugYJAjIuCQKiUgkAMe4JAyW2CQAyRgkBLiIJAoXeCQHONgkCzfYJAXYKCQD91
gkBYbIJAjJeCQMmfgkBdnYJAqJyCQKmIgkCBiIJAhYWCQGJpgkBKaoJAyI+CQP50gkC2j4JA
v3WCQEpsgkB+eIJANYiCQO6FgkCSdIJA+4WCQDqKgkA/iYJAtqGCQMp3gkBQkIJABGGCQJ6v
gkDZhYJA93OCQNpsgkBvgYJAGpKCQFOLgkDFi4JARIiCQH1ugkDKZYJAtH2CQJ+PgkAAZoJA
lJuCQFOOgkD/jIJA0qeCQLyHgkC1eYJA+6SCQGljgkBtfYJAh5eCQNyPgkBOqIJA6naCQCZ6
gkArfYJAoYOCQJOZgkAUdYJAA22CQB+LgkDhXoJAK3mCQJCXgkBGZoJAkY6CQE6AgkAdhoJA
6Y2CQMGIgkBAfIJA9aKCQE+WgkDnj4JA4I+CQA==</AssayYData></Step><Step><CommonData><SampleLocation>6</SampleLocation><SampleID></SampleID><SampleGroup></SampleGroup><SampleInfo></SampleInfo><SampleRow>A</SampleRow><SamplePlate>1</SamplePlate><WellType>WASH</WellType><Concentration>-1</Concentration><ConcentrationUnits>µg/ml</ConcentrationUnits><MolarConcentration>885</MolarConcentration><MolarConcUnits>nM</MolarConcUnits><MolecularWeight>56.5</MolecularWeight><Temperature>30</Temperature><StartTime>4261910</StartTime><AssayTime>900</AssayTime></CommonData><FlowRate>1000</FlowRate><StepType>DISASSOC</StepType><StepName>Dissociation</StepName><StepStatus>OK</StepStatus><ActualTime>748.601</ActualTime><CycleTime>0.2</CycleTime><AssayXData Points="3743">GSDzRIgm80TmLPNEVDPzRLM580QZQPNEiEbzROZM80RUU/NEu1nzRBlg80SIZvNE5mzzRFRz
80S7efNEGYDzRIiG80TmjPNETJPzRLOZ80QhoPNEf6bzRO6s80RUs/NEs7nzRBnA80R/xvNE
7szzRFTT80S72fNEIeDzRH/m80Tu7PNETPPzRLv580QhAPREiAb0ROYM9ERUE/REuxn0RBkg
9ER/JvRE5iz0RFQz9ES7OfREGUD0RH9G9ETuTPREVFP0RLtZ9EQZYPREf2b0ROZs9ERUc/RE
u3n0RBmA9ESIhvRE7oz0RFST9ESzmfREGaD0RIim9ETmrPRETLP0RLO59EQhwPREiMb0RO7M
9ERM0/REs9n0RBng9ER/5vRE7uz0REzz9ESz+fREIQD1RIgG9UTuDPVEVBP1RLMZ9UQZIPVE
fyb1ROYs9URMM/VEuzn1RBlA9UR/RvVE5kz1RExT9US7WfVEGWD1RIhm9UTubPVETHP1RLN5
9UQhgPVEiIb1RO6M9URUk/VEs5n1RBmg9UR/pvVE7qz1RFSz9US7ufVEIcD1RH/G9UTmzPVE
VNP1RLPZ9UQZ4PVEf+b1RO7s9URU8/VEs/n1RBkA9kR/BvZE7gz2REwT9kSzGfZEKSD2RIgm
9kTuLPZETDP2RLM59kQhQPZEf0b2ROZM9kRMU/ZEs1n2RCFg9kR/ZvZE7mz2RFRz9kS7efZE
IYD2RH+G9kTujPZEVJP2RLuZ9kQhoPZEf6b2RO6s9kRMs/ZEu7n2RBnA9kR/xvZE7sz2REzT
9kS72fZEIeD2RIjm9kTu7PZETPP2RLv59kQZAPdEfwb3RO4M90RUE/dEuxn3RBkg90R/JvdE
5iz3REwz90S7OfdEGUD3RH9G90TmTPdEVFP3RLtZ90QhYPdEiGb3ROZs90RUc/dEs3n3RCGA
90R/hvdE7oz3RFST90SzmfdEIaD3RIim90TurPdEVLP3RLO590QhwPdEf8b3RObM90RM0/dE
u9n3RBng90R/5vdE7uz3REzz90S7+fdEIQD4RIgG+ETuDPhEVBP4RLsZ+EQhIPhEiCb4RO4s
+ERMM/hEuzn4RBlA+ESIRvhE7kz4RExT+ES7WfhEIWD4RIhm+ETmbPhEVHP4RLN5+EQZgPhE
iIb4ROaM+ERMk/hEu5n4RCGg+ER/pvhE7qz4RFSz+ESzufhEIcD4RH/G+ETmzPhETNP4RLPZ
+EQh4PhEiOb4RO7s+ERM8/hEu/n4RBkA+USIBvlE7gz5RFQT+USzGflEISD5RIgm+UTmLPlE
VDP5RLM5+UQZQPlEf0b5ROZM+URUU/lEs1n5RCFg+UR/ZvlE5mz5RFRz+US7eflEGYD5RH+G
+UTujPlEVJP5RLOZ+UQhoPlEf6b5RO6s+URUs/lEs7n5RBnA+USIxvlE7sz5RFTT+USz2flE
GeD5RH/m+UTu7PlEVPP5RLv5+UQZAPpEiAb6RO4M+kRUE/pEuxn6RCEg+kSIJvpE5iz6RFQz
+kS7OfpEIUD6RH9G+kTuTPpEVFP6RLtZ+kQZYPpEiGb6RO5s+kRUc/pEu3n6RCGA+kSIhvpE
7oz6RFST+kSzmfpEIaD6RH+m+kTurPpETLP6RLu5+kQZwPpEiMb6RObM+kRU0/pEu9n6RBng
+kSI5vpE5uz6RFTz+kS7+fpEIQD7RIgG+0TmDPtETBP7RLMZ+0QhIPtEfyb7ROYs+0RMM/tE
uzn7RCFA+0R/RvtE5kz7RExT+0S7WftEIWD7RIhm+0TubPtEVHP7RLN5+0QZgPtEiIb7ROaM
+0RMk/tEs5n7RCGg+0R/pvtE7qz7RFSz+0S7uftEGcD7RIjG+0TmzPtETNP7RLvZ+0Qh4PtE
iOb7RO7s+0RM8/tEu/n7RCEA/ESIBvxE5gz8REwT/ESzGfxEGSD8RH8m/ETuLPxETDP8RLs5
/EQZQPxEiEb8RO5M/ERUU/xEs1n8RCFg/ESIZvxE7mz8RExz/ES7efxEIYD8RH+G/ETmjPxE
VJP8RLOZ/EQZoPxEiKb8ROas/ERUs/xEu7n8RBnA/ESIxvxE5sz8RFTT/ESz2fxEGeD8RIjm
/ETu7PxEVPP8RLv5/EQhAP1EiAb9ROYM/URUE/1Esxn9RCEg/UR/Jv1E7iz9REwz/USzOf1E
GUD9RH9G/UTuTP1ETFP9RLNZ/UQZYP1Ef2b9ROZs/URUc/1Es3n9RBmA/UR/hv1E5oz9RFST
/USzmf1EGaD9RH+m/UTurP1ETLP9RLu5/UQZwP1EiMb9RObM/URU0/1Es9n9RCHg/UR/5v1E
7uz9RFTz/US7+f1EIQD+RH8G/kTmDP5ETBP+RLMZ/kQZIP5EiCb+ROYs/kRUM/5Euzn+RCFA
/kR/Rv5E7kz+RExT/kSzWf5EGWD+RIhm/kTubP5ETHP+RLN5/kQZgP5Ef4b+RO6M/kRUk/5E
s5n+RCGg/kSIpv5E7qz+RFSz/kS7uf5EIcD+RH/G/kTmzP5ETNP+RLvZ/kQh4P5EiOb+RObs
/kRU8/5Es/n+RBkA/0R/Bv9E5gz/RFQT/0SzGf9EISD/RH8m/0TuLP9EVDP/RLM5/0QhQP9E
f0b/RO5M/0RMU/9Es1n/RCFg/0SIZv9E7mz/RExz/0S7ef9EIYD/RIiG/0TmjP9EVJP/RLuZ
/0QhoP9Ef6b/RO6s/0RUs/9Eu7n/RCHA/0R/xv9E7sz/REzT/0Sz2f9EGeD/RIjm/0Tm7P9E
VPP/RLP5/0QMAABFQwMARXYGAEWqCQBF2QwARQwQAEVDEwBFdhYARaoZAEXdHABFDCAART8j
AEV2JgBFqikARd0sAEUQMABFQzMARXY2AEWqOQBF2TwARRBAAEVDQwBFdkYARaZJAEXdTABF
DFAARUNTAEVyVgBFqlkARdlcAEUMYABFP2MARXJmAEWmaQBF2WwARRBwAEVDcwBFdnYARaZ5
AEXZfABFEIAARUODAEVyhgBFpokARdmMAEUQkABFP5MARXaWAEWmmQBF3ZwARRSgAEVDowBF
cqYARaapAEXdrABFELAARUOzAEVytgBFprkARdm8AEUQwABFP8MARXbGAEWqyQBF2cwARRDQ
AEU/0wBFctYARarZAEXZ3ABFDOAART/jAEVy5gBFqukARdnsAEUQ8ABFP/MARXb2AEWq+QBF
3fwARQwAAUU/AwFFdgYBRaoJAUXZDAFFDBABRUMTAUV2FgFFphkBRd0cAUUMIAFFPyMBRXIm
AUWmKQFF3SwBRQwwAUVDMwFFdjYBRaY5AUXZPAFFDEABRUNDAUVyRgFFpkkBRdlMAUUMUAFF
Q1MBRXZWAUWqWQFF2VwBRRRgAUU/YwFFdmYBRaZpAUXdbAFFEHABRT9zAUVydgFFqnkBRd18
AUUQgAFFP4MBRXaGAUWqiQFF3YwBRRCQAUU/kwFFdpYBRaaZAUXZnAFFDKABRT+jAUVypgFF
qqkBRd2sAUUMsAFFQ7MBRXK2AUWquQFF2bwBRQzAAUU/wwFFdsYBRarJAUXZzAFFDNABRUPT
AUVy1gFFptkBRd3cAUUM4AFFQ+MBRXLmAUWq6QFF2ewBRRDwAUVD8wFFdvYBRab5AUXd/AFF
DAACRUMDAkVyBgJFqgkCRdkMAkUQEAJFQxMCRXIWAkWqGQJF2RwCRRAgAkU/IwJFdiYCRaYp
AkXZLAJFDDACRUMzAkVyNgJFqjkCRd08AkUQQAJFP0MCRXZGAkWmSQJF3UwCRRBQAkU/UwJF
dlYCRapZAkXdXAJFEGACRT9jAkV2ZgJFqmkCRdlsAkUMcAJFP3MCRXZ2AkWqeQJF2XwCRQyA
AkU/gwJFdoYCRaaJAkXZjAJFDJACRUeTAkV2lgJFppkCRdmcAkUMoAJFP6MCRXamAkWmqQJF
3awCRRCwAkVDswJFdrYCRaq5AkXdvAJFEMACRUPDAkV2xgJFpskCRd3MAkUM0AJFP9MCRXLW
AkWq2QJF2dwCRQzgAkVD4wJFcuYCRabpAkXd7AJFDPACRUPzAkV29gJFqvkCRd38AkUQAANF
PwMDRXYGA0WqCQNF3QwDRQwQA0VDEwNFchYDRaoZA0XdHANFDCADRUMjA0VyJgNFqikDRd0s
A0UMMANFPzMDRXI2A0WqOQNF3TwDRQxAA0VDQwNFdkYDRaZJA0XdTANFEFADRUNTA0VyVgNF
qlkDRdlcA0UMYANFP2MDRXZmA0WqaQNF2WwDRRBwA0VDcwNFcnYDRaZ5A0XdfANFEIADRUOD
A0VyhgNFqokDRdmMA0UQkANFP5MDRXKWA0WqmQNF2ZwDRQygA0U/owNFdqYDRaqpA0XdrANF
ELADRUOzA0VytgNFqrkDRd28A0UMwANFP8MDRXLGA0WmyQNF3cwDRQzQA0VD0wNFctYDRarZ
A0Xd3ANFDOADRT/jA0Vy5gNFpukDRdnsA0UM8ANFQ/MDRXL2A0Wm+QNF2fwDRQwABEVDAwRF
dgYERaoJBEXZDARFDBAERT8TBEV2FgRFqhkERd0cBEUQIARFPyMERXYmBEWqKQRF3SwERQww
BEU/MwRFcjYERaY5BEXdPARFEEAERUNDBEV2RgRFqkkERd1MBEUQUARFP1MERXJWBEWmWQRF
3VwERQxgBEU/YwRFcmYERaZpBEXdbARFDHAERT9zBEV2dgRFqnkERdl8BEUQgARFQ4MERXaG
BEWmiQRF2YwERRCQBEU/kwRFcpYERaaZBEXdnARFEKAERT+jBEV2pgRFqqkERd2sBEUMsARF
P7MERXa2BEWquQRF2bwERQzABEVDwwRFdsYERabJBEXdzARFENAERT/TBEVy1gRFqtkERd3c
BEUM4ARFQ+MERXLmBEWq6QRF2ewERQzwBEU/8wRFdvYERar5BEXZ/ARFDAAFRUMDBUVyBgVF
qgkFRd0MBUUMEAVFQxMFRXYWBUWqGQVF2RwFRRAgBUVDIwVFdiYFRaYpBUXdLAVFDDAFRT8z
BUVyNgVFpjkFRd08BUUQQAVFP0MFRXJGBUWqSQVF3UwFRRBQBUVDUwVFclYFRapZBUXZXAVF
EGAFRT9jBUVyZgVFqmkFRdlsBUUMcAVFQ3MFRXZ2BUWqeQVF3XwFRQyABUU/gwVFcoYFRaaJ
BUXZjAVFDJAFRT+TBUV2lgVFqpkFRdmcBUUQoAVFQ6MFRXKmBUWmqQVF2awFRRCwBUU/swVF
drYFRaa5BUXZvAVFEMAFRUPDBUV2xgVFpskFRd3MBUUM0AVFQ9MFRXLWBUWm2QVF3dwFRRDg
BUU/4wVFduYFRabpBUXd7AVFEPAFRUPzBUVy9gVFpvkFRd38BUUQAAZFQwMGRXIGBkWqCQZF
2QwGRRAQBkU/EwZFdhYGRaoZBkXdHAZFDCAGRUMjBkVyJgZFqikGRdksBkUMMAZFQzMGRXI2
BkWmOQZF2TwGRQxABkVDQwZFdkYGRapJBkXdTAZFDFAGRT9TBkV2VgZFplkGRd1cBkUMYAZF
P2MGRXZmBkWmaQZF3WwGRQxwBkVDcwZFdnYGRap5BkXdfAZFEIAGRUODBkVyhgZFqokGRd2M
BkUQkAZFP5MGRXKWBkWmmQZF3ZwGRQygBkU/owZFdqYGRaapBkXdrAZFDLAGRUOzBkVytgZF
prkGRdm8BkUQwAZFP8MGRXLGBkWqyQZF2cwGRQzQBkU/0wZFdtYGRabZBkXZ3AZFDOAGRT/j
BkV25gZFpukGRdnsBkUM8AZFP/MGRXL2BkWq+QZF3fwGRQwAB0U/AwdFdgYHRaYJB0XdDAdF
EBAHRUMTB0VyFgdFqhkHRd0cB0UMIAdFPyMHRXYmB0WmKQdF2SwHRRAwB0U/MwdFcjYHRao5
B0XZPAdFDEAHRUNDB0V2RgdFqkkHRd1MB0UQUAdFP1MHRXZWB0WmWQdF3VwHRRBgB0VDYwdF
dmYHRaZpB0XZbAdFDHAHRUNzB0VydgdFpnkHRdl8B0UQgAdFP4MHRXaGB0WmiQdF3YwHRQyQ
B0VDkwdFcpYHRaaZB0XdnAdFEKAHRUOjB0VypgdFqqkHRd2sB0UQsAdFP7MHRXK2B0WmuQdF
2bwHRQzAB0U/wwdFcsYHRarJB0XdzAdFENAHRT/TB0V71gdFqtkHRd3cB0UM4AdFP+MHRXbm
B0Wm6QdF3ewHRQzwB0U/8wdFcvYHRar5B0XZ/AdFEAAIRUMDCEV2BghFqgkIRdkMCEUMEAhF
PxMIRXYWCEWqGQhF3RwIRQwgCEU/IwhFciYIRaYpCEXZLAhFDDAIRUMzCEV2NghFqjkIRdk8
CEUMQAhFQ0MIRXJGCEWqSQhF2UwIRQxQCEVDUwhFclYIRaZZCEXdXAhFDGAIRUNjCEVyZghF
qmkIRdlsCEUQcAhFP3MIRXJ2CEWmeQhF3XwIRRCACEVDgwhFdoYIRaaJCEXZjAhFEJAIRT+T
CEVylghFqpkIRdmcCEUMoAhFQ6MIRXKmCEWmqQhF3awIRRCwCEU/swhFdrYIRaq5CEXdvAhF
EMAIRT/DCEVyxghFqskIRd3MCEUM0AhFP9MIRXLWCEWm2QhF3dwIRRDgCEU/4whFduYIRabp
CEXd7AhFEPAIRT/zCEVy9ghFpvkIRdn8CEUQAAlFPwMJRXYGCUWqCQlF3QwJRQwQCUU/EwlF
chYJRaoZCUXZHAlFDCAJRT8jCUVyJglFpikJRdksCUUMMAlFQzMJRXY2CUWqOQlF3TwJRRBA
CUU/QwlFdkYJRaZJCUXdTAlFDFAJRUNTCUV2VglFqlkJRdlcCUUQYAlFQ2MJRXJmCUWmaQlF
2WwJRQxwCUU/cwlFdnYJRaZ5CUXdfAlFDIAJRUODCUVyhglFqokJRdmMCUUMkAlFP5MJRXaW
CUWmmQlF3ZwJRQygCUU/owlFcqYJRaapCUXdrAlFELAJRT+zCUVytglFqrkJRdm8CUUQwAlF
Q8MJRXLGCUWmyQlF3cwJRQzQCUU/0wlFctYJRarZCUXZ3AlFDOAJRT/jCUV25glFqukJRd3s
CUUM8AlFP/MJRXb2CUWq+QlF2fwJRQwACkU/AwpFdgYKRaoJCkXZDApFDBAKRT8TCkVyFgpF
qhkKRdkcCkUMIApFQyMKRXYmCkWmKQpF3SwKRQwwCkVDMwpFdjYKRao5CkXZPApFDEAKRUND
CkV2RgpFpkkKRdlMCkUQUApFP1MKRXZWCkWqWQpF3VwKRQxgCkVDYwpFcmYKRaZpCkXZbApF
EHAKRUNzCkVydgpFpnkKRdl8CkUQgApFP4MKRXaGCkWmiQpF2YwKRRCQCkVDkwpFcpYKRaqZ
CkXdnApFEKAKRT+jCkVypgpFpqkKRdmsCkUQsApFP7MKRXK2CkWquQpF3bwKRRDACkU/wwpF
csYKRarJCkXZzApFENAKRT/TCkV21gpFqtkKRd3cCkUM4ApFQ+MKRXLmCkWm6QpF3ewKRQzw
CkU/8wpFdvYKRab5CkXZ/ApFDAALRUMDC0V2BgtFqgkLRdkMC0UMEAtFQxMLRXYWC0WuGQtF
2RwLRRAgC0U/IwtFdiYLRaYpC0XZLAtFDDALRT8zC0V2NgtFqjkLRdk8C0UUQAtFP0MLRXZG
C0WqSQtF2UwLRRBQC0U/UwtFclYLRaZZC0XZXAtFEGALRT9jC0V2ZgtFqmkLRdlsC0UMcAtF
P3MLRXZ2C0WmeQtF3XwLRRCAC0VDgwtFcoYLRaaJC0XZjAtFDJALRT+TC0V2lgtFppkLRd2c
C0UMoAtFP6MLRXamC0WqqQtF2awLRRCwC0U/swtFdrYLRaa5C0XdvAtFDMALRT/DC0VyxgtF
qskLRd3MC0UQ0AtFP9MLRXLWC0Wm2QtF2dwLRRDgC0U/4wtFduYLRarpC0XZ7AtFDPALRUPz
C0Vy9gtFqvkLRdn8C0UQAAxFQwMMRXIGDEWqCQxF3QwMRQwQDEU/EwxFchYMRaYZDEXZHAxF
ECAMRUMjDEV2JgxFpikMRdksDEUQMAxFPzMMRXY2DEWmOQxF3TwMRRBADEU/QwxFckYMRapJ
DEXZTAxFEFAMRT9TDEVyVgxFqlkMRdlcDEUMYAxFQ2MMRXZmDEWmaQxF2WwMRRBwDEVDcwxF
dnYMRap5DEXdfAxFDIAMRUODDEV2hgxFqokMRd2MDEUMkAxFP5MMRXaWDEWqmQxF3ZwMRQyg
DEVDowxFcqYMRaqpDEXZrAxFDLAMRT+zDEV2tgxFprkMRdm8DEUMwAxFP8MMRXbGDEWqyQxF
2cwMRRDQDEVD0wxFctYMRabZDEXZ3AxFEOAMRT/jDEV25gxFpukMRdnsDEUQ8AxFQ/MMRXb2
DEWm+QxF2fwMRQwADUVDAw1FcgYNRaYJDUXZDA1FEBANRT8TDUV2Fg1FphkNRd0cDUUUIA1F
PyMNRXImDUWqKQ1F3SwNRQwwDUVDMw1FcjYNRaY5DUXZPA1FDEANRUNDDUVyRg1FqkkNRdlM
DUUQUA1FP1MNRXJWDUWqWQ1F2VwNRQxgDUU/Yw1FcmYNRappDUXdbA1FEHANRUNzDUVydg1F
pnkNRdl8DUUMgA1FP4MNRXaGDUWqiQ1F2YwNRRCQDUVDkw1FdpYNRaaZDUXZnA1FDKANRUOj
DUV2pg1FqqkNRdmsDUUQsA1FP7MNRXa2DUWmuQ1F3bwNRRDADUVDww1FdsYNRarJDUXZzA1F
ENANRUPTDUVy1g1FqtkNRdncDUUQ4A1FP+MNRXbmDUWm6Q1F2ewNRQzwDUU/8w1FdvYNRab5
DUXd/A1FDAAORUMDDkVyBg5FqgkORdkMDkUQEA5FQxMORXIWDkWmGQ5F2RwORRAgDkU/Iw5F
diYORaYpDkXZLA5FDDAORT8zDkVyNg5FqjkORd08DkUMQA5FQ0MORXZGDkWqSQ5F3UwORQxQ
DkVDUw5FclYORaZZDkXZXA5FEGAORUNjDkVyZg5FqmkORdlsDkUMcA5FQ3MORXZ2DkWmeQ5F
2XwORQyADkU/gw5FdoYORaqJDkXZjA5FDJAORUOTDkV2lg5FppkORd2cDkUQoA5FP6MORXam
DkWmqQ5F2awORQywDkVDsw5FcrYORaa5DkXZvA5FDMAORUPDDkVyxg5FqskORdnMDkUQ0A5F
P9MORXbWDkWm2Q5F2dwORQzgDkU/4w5FduYORarpDkXZ7A5FEPAORUPzDkVy9g5FpvkORd38
DkUQAA9FPwMPRXIGD0WmCQ9F3QwPRRAQD0U/Ew9FchYPRaYZD0XZHA9FECAPRT8jD0V2Jg9F
pikPRdksD0UQMA9FPzMPRXI2D0WmOQ9F4TwPRRBAD0VDQw9FckYPRaZJD0XZTA9FDFAPRT9T
D0V2Vg9FplkPRd1cD0UMYA9FQ2MPRXJmD0WqaQ9F2WwPRQxwD0VDcw9FdnYPRap5D0XZfA9F
DIAPRT+DD0V2hg9FqokPRdmMD0UMkA9FQ5MPRXaWD0WmmQ9F2ZwPRQygD0VDow9FcqYPRaqp
D0XZrA9FDLAPRT+zD0Vytg9FqrkPRdm8D0UMwA9FP8MPRXLGD0WqyQ9F2cwPRQzQD0U/0w9F
dtYPRarZD0XZ3A9FDOAPRT/jD0V25g9FpukPRd3sD0UM8A9FP/MPRXL2D0Wq+Q9F2fwPRRAA
EEVDAxBFdgYQRaoJEEXdDBBFEBAQRUMTEEVyFhBFphkQRdkcEEUQIBBFPyMQRXYmEEWmKRBF
2SwQRQwwEEU/MxBFdjYQRaY5EEXdPBBFDEAQRUNDEEV2RhBFqkkQRd1MEEUMUBBFP1MQRXJW
EEWqWRBF2VwQRRBgEEU/YxBFcmYQRaZpEEXZbBBFEHAQRT9zEEV2dhBFqnkQRd18EEUMgBBF
Q4MQRXaGEEWmiRBF2YwQRRCQEEVDkxBFdpYQRaqZEEXdnBBFDKAQRUOjEEV2phBFqqkQRd2s
EEUQsBBFQ7MQRXa2EEWquRBF2bwQRRDAEEVDwxBFdsYQRabJEEXZzBBFDNAQRT/TEEVy1hBF
qtkQRdncEEUM4BBFP+MQRXbmEEWm6RBF3ewQRRDwEEU/8xBFdvYQRab5EEXd/BBFDAARRUMD
EUVyBhFFqgkRRdkMEUUQEBFFPxMRRXIWEUWmGRFF2RwRRRAgEUU/IxFFdiYRRaopEUXZLBFF
DDARRT8zEUV2NhFFpjkRRd08EUUMQBFFP0MRRXZGEUWmSRFF3UwRRRBQEUVDUxFFdlYRRapZ
EUXZXBFFDGARRUNjEUVyZhFFqmkRRd1sEUUMcBFFQ3MRRXZ2EUWmeRFF2XwRRQyAEUU/gxFF
coYRRaqJEUXdjBFFDJARRUOTEUVylhFFppkRRd2cEUUQoBFFQ6MRRXamEUWmqRFF2awRRQyw
EUVDsxFFcrYRRaa5EUXZvBFFEMARRUPDEUVyxhFFpskRRdnMEUUQ0BFFP9MRRXLWEUWm2RFF
3dwRRRDgEUU/4xFFcuYRRabpEUXZ7BFFEPARRT/zEUV29hFFqvkRRd38EUUMABJFPwMSRXYG
EkWqCRJF2QwSRRAQEkU/ExJFdhYSRaYZEkXZHBJFDCASRUMjEkV2JhJFqikSRdksEkUMMBJF
PzMSRXY2EkWmORJF3TwSRQxAEkU/QxJFckYSRaZJEkXZTBJFDFASRT9TEkVyVhJFplkSRdlc
EkUQYBJFQ2MSRXZmEkWmaRJF2WwSRRBwEkVDcxJFdnYSRaZ5EkXZfBJFEIASRT+DEkV2hhJF
qokSRdmMEkUQkBJFP5MSRXKWEkWqmRJF2ZwSRRCgEkVDoxJFcqYSRaapEkXZrBJFELASRT+z
EkV2thJFprkSRdm8EkUUwBJFP8MSRXbGEkWqyRJF2cwSRRDQEkU/0xJFctYSRarZEkXZ3BJF
EOASRT/jEkV25hJFpukSRdnsEkUQ8BJFQ/MSRXL2EkWq+RJF2fwSRRAAE0VDAxNFdgYTRaoJ
E0XdDBNFEBATRUMTE0V2FhNFphkTRd0cE0UQIBNFQyMTRXYmE0WmKRNF2SwTRQwwE0U/MxNF
cjYTRao5E0XZPBNFDEATRUNDE0V2RhNFpkkTRdlME0UMUBNFQ1MTRXZWE0WqWRNF2VwTRQxg
E0VDYxNFcmYTRappE0XZbBNFDHATRT9zE0VydhNFpnkTRdl8E0UQgBNFQ4MTRXaGE0WqiRNF
3YwTRQyQE0VDkxNFcpYTRaqZE0XZnBNFDKATRUOjE0V2phNFqqkTRd2sE0UMsBNFP7MTRXK2
E0WquRNF2bwTRRDAE0U/wxNFdsYTRabJE0XdzBNFDNATRT/TE0V21hNFptkTRdncE0UM4BNF
P+MTRXbmE0Wm6RNF2ewTRQzwE0U/8xNFdvYTRar5E0XZ/BNFDAAURT8DFEVyBhRFpgkURd0M
FEUMEBRFQxMURXYWFEWqGRRF2RwURQwgFEU/IxRFdiYURaopFEXZLBRFDDAURT8zFEV2NhRF
qjkURdk8FEUQQBRFQ0MURXJGFEWmSRRF2UwURRBQFEU/UxRFdlYURapZFEXdXBRFDGAURUNj
FEV2ZhRFpmkURdlsFEUQcBRFP3MURXJ2FEWmeRRF3XwURQyAFEVDgxRFcoYURaaJFEXZjBRF
DJAURUOTFEVylhRFqpkURdmcFEUQoBRFP6MURXamFEWmqRRF2awURQywFEU/sxRFcrYURaa5
FEXdvBRFDMAURT/DFEVyxhRFqskURd3MFEUQ0BRFP9MURXbWFEWm2RRF3dwURQzgFEVD4xRF
duYURabpFEXZ7BRFDPAURUPzFEV29hRFqvkURd38FEUQABVFQwMVRXIGFUWqCRVF3QwVRQwQ
FUVDExVFdhYVRaYZFUXZHBVFECAVRT8jFUV2JhVFqikVRd0sFUUQMBVFPzMVRXY2FUWmORVF
3TwVRQxAFUU/QxVFckYVRapJFUXZTBVFDFAVRT9TFUVyVhVFqlkVRdlcFUUMYBVFP2MVRXJm
FUWqaRVF2WwVRRBwFUVDcxVFcnYVRap5FUXdfBVFEIAVRT+DFUVyhhVFqokVRdmMFUUQkBVF
Q5MVRXaWFUWmmRVF2ZwVRQygFUVDoxVFcqYVRaapFUXZrBVFELAVRT+zFUV2thVFprkVRdm8
FUUQwBVFQ8MVRXbGFUWqyRVF3cwVRQzQFUVD0xVFctYVRabZFUXZ3BVFEOAVRT/jFUV25hVF
qukVRdnsFUUM8BVFP/MVRXb2FUWm+RVF2fwVRQwAFkVDAxZFcgYWRaYJFkXZDBZFDBAWRUMT
FkV2FhZFphkWRd0cFkUMIBZFQyMWRXImFkWqKRZF3SwWRRAwFkU/MxZFcjYWRao5FkXdPBZF
DEAWRT9DFkV2RhZFpkkWRdlMFkUQUBZFQ1MWRXZWFkWqWRZF2VwWRRBgFkVDYxZFdmYWRaZp
FkXdbBZFDHAWRT9zFkVydhZFpnkWRdl8FkUMgBZFQ4MWRXKGFkWmiRZF2YwWRQyQFkU/kxZF
cpYWRaqZFkXdnBZFDKAWRUOjFkV2phZFqqkWRdmsFkUQsBZFQ7MWRXK2FkWmuRZF3bwWRRDA
FkU/wxZFdsYWRabJFkXdzBZFDNAWRUPTFkV21hZFqtkWRdncFkUM4BZFP+MWRXLmFkWq6RZF
2ewWRRDwFkU/8xZFcvYWRab5FkXZ/BZFEAAXRUMDF0V2BhdFqgkXRd0MF0UMEBdFQxMXRXYW
F0WqGRdF2RwXRQwgF0VDIxdFciYXRaYpF0XZLBdFEDAXRT8zF0V2NhdFqjkXRd08F0UQQBdF
Q0MXRXJGF0WqSRdF2UwXRRBQF0U/UxdFclYXRaZZF0XZXBdFEGAXRT9jF0VyZhdFpmkXRd1s
F0UMcBdFP3MXRXJ2F0WqeRdF2XwXRRCAF0U/gxdFcoYXRaaJF0XZjBdFDJAXRUOTF0VylhdF
ppkXRdmcF0UQoBdFP6MXRXKmF0WqqRdF2awXRRCwF0U/sxdFcrYXRaa5F0XdvBdFFMAXRUPD
F0VyxhdFqskXRdnMF0UM0BdFQ9MXRXbWF0Wm2RdF3dwXRRDgF0U/4xdFduYXRarpF0Xd7BdF
DPAXRT/zF0V29hdFpvkXRd38F0UQABhFPwMYRXIGGEWqCRhF2QwYRRAQGEU/ExhFdhYYRaoZ
GEXZHBhFDCAYRUMjGEV2JhhFqikYRd0sGEUQMBhFQzMYRXI2GEWqORhF2TwYRRBAGEVDQxhF
dkYYRaZJGEXZTBhFEFAYRUNTGEV2VhhFplkYRdlcGEUQYBhFP2MYRXJmGEWqaRhF2WwYRRBw
GEU/cxhFdnYYRaZ5GEXZfBhFDIAYRT+DGEV2hhhFpokYRd2MGEUQkBhFQ5MYRXuWGEWmmRhF
3ZwYRRCgGEVDoxhFdqYYRaqpGEXdrBhFDLAYRT+zGEV2thhFprkYRd28GEUQwBhFP8MYRXbG
GEWmyRhF3cwYRRDQGEU/0xhFctYYRabZGEXZ3BhFDOAYRT/jGEVy5hhFqukYRd3sGEUQ8BhF
P/MYRXb2GEWq+RhF2fwYRQwAGUVDAxlFcgYZRaYJGUXZDBlFDBAZRUMTGUVyFhlFphkZRd0c
GUUQIBlFPyMZRXImGUWqKRlF2SwZRQwwGUVDMxlFdjYZRaY5GUXhPBlFDEAZRT9DGUVyRhlF
qkkZRdlMGUUQUBlFQ1MZRXZWGUWqWRlF2VwZRQxgGUVDYxlFcmYZRaZpGUXZbBlFEHAZRT9z
GUV2dhlFpnkZRdl8GUUMgBlFP4MZRXKGGUWmiRlF3YwZRQyQGUVDkxlFdpYZRaqZGUXZnBlF
DKAZRT+jGUVyphlFqqkZRd2sGUUQsBlFQ7MZRXa2GUWquRlF2bwZRQzAGUU/wxlFdsYZRabJ
GUXZzBlFENAZRUPTGUVy1hlFqtkZRd3cGUUM4BlFP+MZRXLmGUWq6RlF3ewZRRDwGUVD8xlF
dvYZRab5GUXZ/BlFEAAaRUMDGkVyBhpFpgkaRdkMGkUQEBpFQxMaRXIWGkWmGRpF2RwaRQwg
GkU/IxpFdiYaRaYpGkXdLBpFDDAaRT8zGkV2NhpFqjkaReE8GkUMQBpFQ0MaRXJGGkWmSRpF
3UwaRRBQGkVDUxpFdlYaRapZGkXZXBpFDGAaRT9jGkV2ZhpFqmkaRdlsGkUQcBpFP3MaRXJ2
GkWmeRpF2XwaRQyAGkU/gxpFcoYaRaqJGkXZjBpFDJAaRUOTGkV2lhpFqpkaRdmcGkUQoBpF
P6MaRXamGkWmqRpF2awaRQywGkVDsxpFdrYaRaa5GkXdvBpFEMAaRUPDGkVyxhpFqskaRdnM
GkUM0BpFQ9MaRXLWGkWq2RpF2dwaRRDgGkVD4xpFduYaRabpGkXZ7BpFEPAaRUPzGkVy9hpF
qvkaRd38GkUQABtFQwMbRXYGG0WqCRtF3QwbRQwQG0U/ExtFchYbRaYZG0XZHBtFECAbRUMj
G0V2JhtFqikbRdksG0UMMBtFPzMbRXY2G0WmORtF3TwbRQxAG0U/QxtFckYbRapJG0XZTBtF
DFAbRUNTG0VyVhtFqlkbRd1cG0UMYBtFQ2MbRXZmG0WmaRtF2WwbRQxwG0VDcxtFcnYbRap5
G0XZfBtFEIAbRT+DG0V2hhtFpokbRdmMG0UMkBtFP5MbRXaWG0WmmRtF3ZwbRRCgG0VDoxtF
cqYbRaqpG0XdrBtFELAbRUOzG0VythtFprkbRd28G0UQwBtFQ8MbRXbGG0WqyRtF2cwbRQzQ
G0VD0xtFctYbRarZG0XZ3BtFDOAbRT/jG0Vy5htFpukbRdnsG0UQ8BtFP/MbRXL2G0Wm+RtF
2fwbRRAAHEU/AxxFcgYcRaoJHEXZDBxFDBAcRT8THEVyFhxFphkcRd0cHEUQIBxFPyMcRXYm
HEWmKRxF2SwcRRAwHEU/MxxFcjYcRao5HEXZPBxFFEAcRT9DHEV2RhxFpkkcRd1MHEUMUBxF
Q1McRXZWHEWmWRxF3VwcRQxgHEU/YxxFdmYcRappHEXdbBxFEHAcRT9zHEV2dhxFqnkcRd18
HEUQgBxFP4McRXaGHEWqiRxF3YwcRQyQHEU/kxxFcpYcRaqZHEXdnBxFEKAcRUOjHEV2phxF
qqkcRdmsHEUMsBxFQ7McRXK2HEWquRxF3bwcRRDAHEVDwxxFcsYcRarJHEXZzBxFDNAcRT/T
HEVy1hxFqtkcRd3cHEUQ4BxFP+McRXLmHEWq6RxF2ewcRQzwHEVD8xxFdvYcRar5HEXd/BxF
EAAdRUMDHUVyBh1FpgkdRdkMHUUMEB1FPxMdRXYWHUWmGR1F2RwdRRAgHUVDIx1FciYdRaop
HUXdLB1FDDAdRT8zHUV2Nh1FqjkdRd08HUUMQB1FP0MdRXZGHUWmSR1F3UwdRQxQHUU/Ux1F
dlYdRaZZHUXdXB1FEGAdRT9jHUVyZh1FqmkdRd1sHUUQcB1FP3MdRXJ2HUWqeR1F3XwdRRCA
HUU/gx1FdoYdRaqJHUXZjB1FDJAdRUOTHUV2lh1FqpkdRd2cHUUMoB1FP6MdRXamHUWqqR1F
2awdRRCwHUVDsx1FdrYdRaa5HUXZvB1FDMAdRT/DHUVyxh1FpskdRdnMHUUM0B1FQ9MdRXbW
HUWm2R1F3dwdRRDgHUVD4x1FduYdRabpHUXZ7B1FDPAdRUPzHUV29h1FpvkdRd38HUUQAB5F
PwMeRXIGHkWqCR5F2QweRQwQHkVDEx5FchYeRaoZHkXZHB5FECAeRT8jHkVyJh5FpikeRd0s
HkUMMB5FPzMeRXI2HkWqOR5F2TweRRBAHkU/Qx5FckYeRaZJHkXdTB5FEFAeRT9THkV2Vh5F
qlkeRd1cHkUQYB5FP2MeRXJmHkWqaR5F3WweRQxwHkU/cx5FdnYeRaZ5HkXdfB5FDIAeRT+D
HkV2hh5FqokeRdmMHkUQkB5FQ5MeRXaWHkWqmR5F3ZweRQygHkU/ox5FcqYeRaapHkXdrB5F
DLAeRUOzHkV2th5FprkeRdm8HkUQwB5FQ8MeRXbGHkWqyR5F2cweRRDQHkVD0x5FctYeRabZ
HkXZ3B5FDOAeRT/jHkV25h5FqukeRdnsHkUM8B5FQ/MeRXb2HkWq+R5F3fweRQwAH0U/Ax9F
dgYfRaoJH0XdDB9FDBAfRUMTH0V2Fh9FphkfRd0cH0UMIB9FQyMfRXYmH0WqKR9F3SwfRRAw
H0U/Mx9FcjYfRaY5H0XdPB9FEEAfRT9DH0V2Rh9FqkkfRd1MH0UMUB9FP1MfRXJWH0WmWR9F
3VwfRQxgH0VDYx9FdmYfRappH0XZbB9FEHAfRT9zH0V2dh9FqnkfRd18H0UMgB9FP4MfRXaG
H0WqiR9F2YwfRRCQH0U/kx9FcpYfRaqZH0XZnB9FEKAfRT+jH0Vyph9FpqkfRdmsH0UMsB9F
P7MfRXa2H0WquR9F2bwfRQzAH0VDwx9FdsYfRarJH0XdzB9FDNAfRT/TH0Vy1h9FqtkfRd3c
H0UQ4B9FQ+MfRXLmH0Wm6R9F2ewfRQzwH0U/8x9FcvYfRar5H0XZ/B9FDAAgRT8DIEVyBiBF
pgkgRd0MIEUMECBFPxMgRXIWIEWqGSBF3RwgRQwgIEVDIyBFciYgRaYpIEXZLCBFEDAgRUMz
IEV2NiBFqjkgRd08IEUQQCBFP0MgRXZGIEWmSSBF3UwgRRBQIEVDUyBFclYgRapZIEXZXCBF
EGAgRUNjIEVyZiBFqmkgRd1sIEUMcCBFQ3MgRXZ2IEWmeSBF3XwgRRCAIEVDgyBFcoYgRaqJ
IEXZjCBFEJAgRUOTIEV2liBFppkgRd2cIEUMoCBFP6MgRXKmIEWqqSBF3awgRQywIEVDsyBF
crYgRaq5IEXZvCBFEMAgRT/DIEV2xiBFpskgRdnMIEUM0CBFP9MgRXbWIEWq2SBF2dwgRRDg
IEVD4yBFduYgRabpIEXd7CBFDPAgRUPzIEV29iBFpvkgRd38IEUMACFFPwMhRXYGIUWmCSFF
3QwhRRQQIUU/EyFFdhYhRaYZIUXdHCFFECAhRT8jIUVyJiFFpikhRd0sIUUMMCFFPzMhRXI2
IUWqOSFF3TwhRRBAIUVDQyFFdkYhRaZJIUXZTCFFEFAhRUNTIUVyViFFqlkhRdlcIUUQYCFF
P2MhRXJmIUWmaSFF3WwhRRBwIUU/cyFFdnYhRaZ5IUXdfCFFDIAhRT+DIUVyhiFFpokhRdmM
IUUQkCFFP5MhRXaWIUWqmSFF2ZwhRRCgIUVDoyFFdqYhRaapIUXZrCFFDLAhRUOzIUVytiFF
qrkhRdm8IUUMwCFFP8MhRXbGIUWqySFF3cwhRQzQIUVD0yFFctYhRarZIUXZ3CFFDOAhRUPj
IUVy5iFFqukhRd3sIUUQ8CFFQ/MhRXL2IUWm+SFF2fwhRRAAIkVDAyJFdgYiRaYJIkXZDCJF
EBAiRT8TIkVyFiJFphkiRd0cIkUQICJFQyMiRXImIkWqKSJF2SwiRQwwIkVDMyJFdjYiRao5
IkXdPCJFEEAiRT9DIkV2RiJFqkkiRdlMIkUMUCJFQ1MiRXZWIkWmWSJF4VwiRRBgIkVDYyJF
cmYiRaZpIkXZbCJFEHAiRT9zIkVydiJFqnkiRd18IkUMgCJFQ4MiRXaGIkWqiSJF3YwiRRCQ
IkU/kyJFdpYiRaqZIkXdnCJFDKAiRT+jIkV2piJFqqkiRdmsIkUQsCJFP7MiRXK2IkWmuSJF
2bwiRRTAIkU/wyJFdsYiRabJIkXdzCJFDNAiRT/TIkV21iJFptkiRdncIkUM4CJFQ+MiRXLm
IkWq6SJF3ewiRRDwIkVD8yJFdvYiRab5IkXd/CJFDAAjRUMDI0VyBiNFpgkjRdkMI0UMECNF
QxMjRXYWI0WmGSNF4RwjRRAgI0U/IyNFdiYjRaYpI0XZLCNFDDAjRT8zI0VyNiNFqjkjRdk8
I0UMQCNFQ0MjRXJGI0WqSSNF2UwjRRBQI0U/UyNFdlYjRaZZI0XZXCNFDGAjRT9jI0V2ZiNF
qmkjRdlsI0UMcCNFQ3MjRXZ2I0WmeSNF2XwjRRCAI0U/gyNFdoYjRaaJI0XZjCNFEJAjRUOT
I0V2liNFppkjRd2cI0UMoCNFP6MjRXKmI0WqqSNF3awjRQywI0U/syNFdrYjRaa5I0XdvCNF
DMAjRT/DI0V2xiNFqskjRdnMI0UQ0CNFP9MjRXbWI0Wq2SNF3dwjRQzgI0U/4yNFduYjRarp
I0XZ7CNFDPAjRT/zI0V29iNFqvkjRd38I0UQACRFSAMkRXIGJEWqCSRF2QwkRQwQJEVDEyRF
chYkRaYZJEXdHCRFDCAkRT8jJEVyJiRFqikkRdksJEUMMCRFPzMkRXI2JEWqOSRF2TwkRRBA
JEVDQyRFdkYkRaZJJEXZTCRFEFAkRT9TJEVyViRFqlkkRdlcJEUQYCRFP2MkRXZmJEWmaSRF
2WwkRRBwJEU/cyRFcnYkRaZ5JEXZfCRFEIAkRUODJEV2hiRFpokkRd2MJEUQkCRFQ5MkRXaW
JEWqmSRF3ZwkRQygJEVDoyRFdqYkRaapJEXdrCRFDLAkRUOzJEV2tiRFqrkkRdm8JEUMwCRF
P8MkRXbGJEWuySRF2cwkRQzQJEU/0yRFdtYkRarZJEXZ3CRFDOAkRUPjJEVy5iRFqukkRdns
JEUM8CRFP/MkRXL2JEWm+SRF3fwkRQwAJUVDAyVFcgYlRaoJJUXZDCVFDBAlRUMTJUVyFiVF
phklRdkcJUUMICVFPyMlRXYmJUWmKSVF3SwlRQwwJUU/MyVFcjYlRao5JUXdPCVFEEAlRUND
JUVyRiVFqkklRdlMJUUMUCVFP1MlRXZWJUWmWSVF2VwlRQxgJUU/YyVFdmYlRappJUXdbCVF
EHAlRUNzJUV2diVFqnklRdl8JUUQgCVFP4MlRXKGJUWmiSVF2YwlRQyQJUU/kyVFdpYlRaaZ
JUXZnCVFDKAlRT+jJUV2piVFpqklRd2sJUUQsCVFQ7MlRXa2JUWmuSVF2bwlRQzAJUU/wyVF
dsYlRabJJUXdzCVFDNAlRUPTJUV21iVFqtklRdncJUUQ4CVFP+MlRXLmJUWm6SVF3ewlRQzw
JUU/8yVFdvYlRar5JUXd/CVFDAAmRUMDJkV2BiZFpgkmRdkMJkUMECZFQxMmRXoWJkWmGSZF
2RwmRQwgJkVDIyZFciYmRaYpJkXZLCZFDDAmRUMzJkVyNiZFqjkmRdk8JkUQQCZFP0MmRXZG
JkWmSSZF3UwmRRRQJkU/UyZFdlYmRaZZJkXZXCZFEGAmRT9jJkV2ZiZFpmkmRd1sJkUMcCZF
P3MmRXZ2JkWqeSZF2XwmRQyAJkVDgyZFcoYmRaqJJkXdjCZFEJAmRT+TJkV2liZFqpkmRd2c
JkUMoCZFQ6MmRXKmJkWqqSZF2awmRQywJkU/syZFdrYmRaa5JkXZvCZFEMAmRT/DJkVyxiZF
rskmRd3MJkUU0CZFP9MmRXLWJkWm2SZF3dwmRRDgJkVD4yZFcuYmRabpJkXZ7CZFDPAmRT/z
JkVy9iZFqvkmRd38JkUQACdFPwMnRXYGJ0WmCSdF3QwnRQwQJ0U/EydFchYnRaYZJ0XZHCdF
DCAnRT8jJ0V2JidFpiknRdksJ0UQMCdFPzMnRXY2J0WqOSdF3TwnRQxAJ0VDQydFckYnRapJ
J0XdTCdFDFAnRUNTJ0VyVidFplknRdlcJ0UQYCdFQ2MnRXZmJ0WqaSdF3WwnRQxwJ0VDcydF
dnYnRap5J0XZfCdFDIAnRT+DJ0V2hidFqoknRdmMJ0UQkCdFP5MnRXaWJ0WqmSdF3ZwnRQyg
J0U/oydFcqYnRaapJ0XdrCdFDLAnRUOzJ0VytidFprknRdm8J0UQwCdFQ8MnRXbGJ0WqySdF
3cwnRQzQJ0U/0ydFdtYnRarZJ0Xd3CdFDOAnRT/jJ0V25idFquknRd3sJ0UM8CdFQ/MnRXb2
J0Wm+SdF2fwnRQwAKEVDAyhFdgYoRaYJKEXZDChFDBAoRT8TKEV2FihFqhkoRd0cKEUUIChF
QyMoRXYmKEWmKShF2SwoRRAwKEVDMyhFdjYoRao5KEXZPChFEEAoRT9DKEVyRihFqkkoRd1M
KEUQUChFQ1MoRXZWKEU=</AssayXData><AssayYData Points="3743">HcaCQAnCgkClzYJAWdmCQGP0gkAmu4JA4O2CQMzogkAtzYJA7eCCQLTSgkDhyoJAtvqCQHu5
gkDL0YJAAu+CQEjLgkCh74JAnOGCQOPAgkBb2YJAau+CQETxgkDDxYJASfuCQN7OgkDYyYJA
zLmCQLTcgkD84oJA98aCQO3UgkCW54JATMmCQE7CgkAIsoJAp7yCQMTZgkA6uIJAntuCQK+j
gkD80IJA39CCQHnOgkANu4JAX6uCQP7QgkCAuYJA+tWCQEu7gkCWnoJAI+OCQEjfgkA1y4JA
8rWCQI6ygkAYn4JAqJCCQI/NgkDBsoJAIrqCQDnfgkAWxYJAi7yCQAHGgkBmq4JA/7qCQAe/
gkB8woJA19OCQArcgkDhuIJAR9WCQMzIgkBlu4JAt8GCQNG6gkDUxoJAS+eCQG6vgkBYtoJA
TbiCQBK3gkDmm4JAmrSCQFSzgkAWxIJARLKCQA6kgkCOs4JA7cWCQMiugkBntYJAh7SCQKfZ
gkDcuIJA8rGCQFjGgkAsnoJAgZuCQM3NgkAlsIJAOcqCQAO8gkCuroJAgbmCQMO7gkDKu4JA
fL6CQBWxgkCvz4JA/qqCQJ21gkDDo4JAtK2CQISqgkBYuYJAA6aCQHmkgkBMnYJAeZiCQPOt
gkAWpYJAK7WCQJmygkD1kIJAFIaCQPqrgkD4m4JAC6CCQHKWgkA/tIJAKMCCQFqwgkDwjoJA
IK6CQG+zgkCVqoJA4q6CQAS4gkC2poJAzLKCQFuZgkCB3IJAs5iCQN65gkDJxYJAz7yCQEO0
gkBfhYJAXLeCQMmYgkBzpoJA16CCQLG0gkBNlYJAqayCQC+egkCDloJA+ZaCQM2FgkBTmIJA
VbSCQJuXgkAfpIJA3ZqCQBaRgkDCsIJAI7aCQGqAgkD1Y4JA76qCQKiZgkDRkoJA76aCQDGX
gkCpmIJA9nyCQAq3gkBsfoJAmZKCQNGhgkC1oYJADKCCQCmCgkC0joJAD3+CQF/AgkC8nIJA
vKCCQKqggkBSlIJAuHyCQOqCgkDhcYJAua+CQMyRgkCcgIJAE6OCQK+ZgkDYooJA5qyCQBl6
gkD1cYJAsZOCQBengkCxooJAjrKCQK+NgkA2pYJAT4OCQBp8gkBph4JAk5SCQIeWgkCAnYJA
g0eCQCV6gkBjioJAAIKCQFV7gkDOeoJAGJaCQCm9gkBCm4JAk2qCQLuAgkB+sIJA34mCQGSa
gkArkYJAaIqCQGClgkC7loJA0pqCQKqegkAEmYJAx4iCQNd3gkBveYJAAJSCQMSEgkAdVIJA
EX2CQDpPgkAPd4JAoZKCQI2DgkB1YYJAfZmCQKeDgkD6f4JAjZKCQH+MgkD7bYJAD5mCQAJ1
gkC7boJAtWmCQNmrgkCpiIJAc4iCQEh3gkDbbYJAYYiCQOpngkDiqIJAH7CCQM2KgkADYYJA
JnCCQF55gkAbbYJAKH2CQGNdgkDAd4JAyJCCQPJbgkBui4JAxHuCQFiegkB1bIJAbnOCQBqB
gkDLdoJAw3KCQMdzgkCfa4JAypaCQEZxgkC7cYJA24KCQNBlgkD0ZIJAjJyCQJB9gkC8loJA
xGqCQHWJgkCcloJAxXOCQLVIgkAyj4JAmV2CQEh+gkDlgIJASn6CQHJWgkBOcoJAQ2+CQJJX
gkCBgYJAIWyCQJEvgkDCgIJAumqCQP9fgkAbW4JAM3iCQCqRgkARWIJALFiCQJaXgkDcaYJA
Nm6CQOZ4gkAWaYJAYmKCQAtbgkC4VoJAeYiCQBh1gkDXaYJANFeCQHR5gkCHW4JAFGyCQLV5
gkDDYIJAPn+CQG5sgkACgYJAhWuCQEqFgkD7eoJADI2CQGOggkCNbYJAEWWCQFtrgkCxVYJA
pECCQJxmgkBwcoJA4nSCQAx8gkDjcYJA+XCCQDZygkA8a4JASmeCQOCBgkAldYJALliCQCFJ
gkBhZIJAl1WCQHRigkCnYYJAQI2CQF5dgkCxToJAWmeCQKdagkArPYJAhGGCQFV0gkB/YYJA
hYKCQFxNgkBmSoJAdnOCQFuMgkC7P4JAe2iCQPJbgkBQdIJAgnWCQHBogkD5bYJAaHCCQCB4
gkA1b4JAhFqCQNdOgkCOa4JAqlmCQA5SgkDfSIJAqVmCQKdkgkA8UIJA+ViCQNVygkDDfoJA
K1KCQOEqgkDpWoJAqmaCQBRtgkBYcYJA1WCCQIB/gkBiZIJAUHKCQL5egkA0TYJA4VmCQOVu
gkA+VIJAXF2CQIlzgkABQoJAtVyCQCNpgkApYIJA/m6CQLlRgkDMX4JABG+CQIxegkAMeIJA
QFiCQBlhgkCVXIJAtG2CQHhkgkA7eIJAmViCQHVPgkCJQYJAnDKCQBxlgkDIYoJADVKCQEZe
gkB6dIJABlyCQG9zgkBATIJAQzmCQBdGgkBvYoJAzneCQEFbgkAQZoJAI1+CQEBQgkANT4JA
rjaCQDpZgkBscYJAgmCCQFlpgkAyOoJAVEWCQKxCgkDBSoJAX1CCQOBRgkCgP4JAC3mCQBRS
gkAqN4JAuliCQNlDgkBIWIJAEkqCQOl9gkBGNYJAcVWCQM9rgkCaTIJA/TiCQPFUgkC1a4JA
zGGCQM5SgkACOYJAQ02CQChWgkB/RoJAgWyCQNgzgkA+QIJAPliCQPxLgkCvX4JAv2iCQGdT
gkDEPoJA6iWCQDIxgkCAMoJA8VGCQIg+gkDHM4JA4iuCQFBBgkBrcYJAaT2CQNFqgkDhLoJA
akKCQAQfgkDERYJA+06CQLRNgkDsW4JAmj+CQLhLgkC/XIJAh0GCQINSgkA8L4JAbFmCQMFu
gkDOJ4JA7TOCQIlNgkATUYJAckCCQAg0gkC3RYJADUeCQLJRgkCkS4JAE2aCQMVJgkCoPoJA
S1mCQOdCgkBWT4JAZjuCQN8lgkBUWYJApCuCQMAigkDATIJA51uCQIpEgkCcS4JAdEGCQPwi
gkA4NIJA3V+CQP40gkCkSIJAnVuCQLgdgkD2PIJACT2CQBZGgkA2QIJA40aCQINjgkABZIJA
cUiCQKgvgkDsMYJAtk6CQO0ugkD2TIJANViCQBRCgkCJUIJA9D2CQIkIgkBWSYJAJDWCQJhM
gkD4ToJA9l6CQAM9gkCCIIJAOU2CQIswgkCiPYJAmxyCQNQ+gkArUIJAEESCQDhXgkCHUoJA
xDmCQLM/gkAYUYJAty+CQJJAgkBkSYJAfWWCQCxIgkB2OIJAXTuCQAhcgkANPYJAcEuCQCI0
gkCKM4JAqDaCQPAugkCcTYJAQjuCQM41gkA3R4JAbi+CQDFdgkBMLoJAVC+CQJA/gkDcI4JA
6TiCQCpGgkDGMIJA9mKCQGNFgkDPM4JAHDGCQE4ugkA/GIJA0z2CQGpZgkA5UoJAZxeCQK8+
gkDuQoJAViqCQNtXgkBxLIJAYzaCQOhLgkDNMYJAbDqCQKkxgkDqLoJAJliCQLUUgkCETYJA
EByCQPYggkCRLoJA/TqCQPpMgkD3NoJA/CKCQORCgkCRT4JA1BWCQAImgkA0MYJAGw6CQH1E
gkBMQIJAqxmCQDw8gkC0RIJAc1KCQK5DgkA2KoJA5hOCQA9KgkD7UYJAil6CQHwngkBmBIJA
rz+CQIQtgkB/RoJAiDWCQMw9gkDcHYJAazeCQA5BgkD+LoJAhR+CQP0fgkDsMYJA0AiCQGQg
gkDJLoJAYEeCQDQUgkDsRIJAhwiCQMYsgkAlPIJAnTmCQJEmgkCsHYJA/UmCQHo+gkAiSYJA
y0OCQO8CgkDhMYJAzDOCQMw4gkAeNYJAmSeCQMQ1gkD1LoJAnSuCQFwkgkAbNIJA5ySCQE0t
gkA5QYJA5T2CQD8bgkB5NIJA+zaCQBEzgkDGFoJADvqBQFc9gkCdSIJAbR2CQJ8fgkAaHIJA
MQ+CQFokgkBEHoJAXBeCQBkOgkA0MoJAhyOCQNYUgkCkLYJARf6BQAETgkDT7IFAahCCQIof
gkDwPYJAaDGCQBYPgkCDNIJAESGCQI4ZgkB4EIJAqCyCQHgFgkBYNoJAKieCQE8ygkCPO4JA
gAmCQNIDgkD3J4JAmw6CQCchgkCYDIJA8hCCQNEegkD6B4JA0Q6CQEkYgkATJIJA0QKCQIAu
gkD/J4JAsgyCQDghgkA7AoJA4P6BQEUqgkC2DoJA6A+CQOELgkBtRIJA0hOCQBckgkBbE4JA
1iCCQIkNgkDrCoJA1huCQG0lgkBGB4JAhhCCQNAYgkBcBYJA6v2BQIFRgkCNFYJAc++BQH0i
gkBdEYJAkQeCQI0ugkCBFoJApjaCQOIjgkCjFoJALxyCQB37gUAFC4JA7SqCQHs2gkAeKIJA
OxGCQJcOgkCO/oFAvRKCQAwrgkCHOIJAcBGCQPbpgUATOIJA0geCQLMEgkA8/oFAQSeCQJsV
gkD47IFA3QaCQDMggkDDE4JAUw+CQEIbgkBhBoJAVCqCQDMMgkAjCYJAPv2BQIMIgkC9F4JA
VfqBQDoNgkA0JIJAHx2CQAz/gUCD4oFAA+WBQCwSgkAG4oFAkyuCQGQJgkAjIIJAY/qBQB3y
gUAeAoJAH/OBQEPqgUDxD4JAQueBQLnZgUDnFYJAUCOCQLYZgkDvBoJABf+BQJ8PgkCTEIJA
9fyBQAIKgkAFEYJAuxCCQE4EgkACFoJAIQCCQBYQgkDr5YFA1e6BQHAegkDPJYJA1AyCQMwG
gkAJKIJAKhCCQNwAgkBfEoJARBeCQD4JgkAb4IFAE++BQLYQgkAx8IFAXPeBQHzMgUCs6IFA
nBaCQGILgkDOIYJA9OiBQMMZgkAJ9IFA/RSCQNEQgkDQ4oFAGwSCQP4EgkB1AIJAwveBQMEb
gkBP/4FAOiSCQGr2gUALDYJABfyBQMT3gUBTE4JAFP+BQHcngkD6u4FAte6BQNbugUAyGYJA
sgSCQFD0gUAhFYJAjvqBQN8WgkCc+oFAggaCQO/3gUCwDIJA8B6CQMQNgkAICIJAK+2BQGUG
gkC8BoJAjvKBQPEDgkBsA4JA6u+BQMgIgkAL1oFAUReCQDIXgkAR9IFA5gKCQFvjgUA+H4JA
EhSCQCbTgUB7+IFARBqCQJErgkBOBoJAaQCCQNr0gUDSCoJA1veBQO38gUC++IFAdAiCQHbQ
gUBG/oFAUgaCQKb3gUCzHIJAmBeCQJDjgUD9/4FAzviBQLL8gUC28oFAE+SBQA3sgUBM4YFA
xvWBQBrAgUC0/4FAzPqBQL/ugUDc+oFAJfmBQN3ugUAQ94FAvN6BQGHjgUCc9IFAnwiCQMr0
gUC48oFAYv+BQCnYgUBA+YFAn++BQBoLgkDW0YFAPgWCQO7XgUAfyYFADvGBQPLXgUACAoJA
tAqCQOwLgkBQvoFAeeuBQHDNgUB64oFASvKBQHcSgkD+8IFAAumBQPn6gUA+A4JAU+eBQI8c
gkBM/4FAkQOCQGnzgUBzCIJA9LmBQBz4gUBU1oFAUv6BQN8HgkBSvoFAx8eBQKLkgUB4EYJA
ftyBQMP2gUDv6oFA8vKBQOHTgUAlBoJA0dOBQBHIgUDQ5IFADt+BQPDugUAz8YFA9eqBQCzX
gUAo4oFA6/qBQMXugUDy34FA6QeCQA/ugUBF5YFAT8mBQFThgUARCoJAmMyBQHnJgUAl+IFA
wwOCQKvmgUBe7IFAsuqBQLv2gUATzoFAIMGBQBn+gUCU2oFAgNyBQMQGgkAI44FAaNSBQKvk
gUAl8oFAe+mBQCbogUD+44FAKOGBQOD5gUDu2YFAW+uBQJb3gUCY9IFA7duBQF3sgUBq04FA
heSBQI38gUCABIJAmf2BQPPngUDFyYFAj8aBQMPOgUDW4IFALNqBQLXpgUAK84FAeuWBQLWm
gUCa2IFAmvyBQAXZgUC524FAK/SBQPLKgUAT9YFAQNqBQGnUgUDW+4FAYeyBQNvcgUAe3YFA
s+GBQJrUgUAi3oFAgOmBQL3lgUBi0IFAgcyBQPjfgUDI3oFANsmBQBfugUDj4oFAKNaBQBTf
gUA+1IFArtiBQCPHgUAu94FABuuBQCD1gUBizIFA9d6BQIsAgkCc4YFAIOCBQN3SgUCc4IFA
D++BQLkEgkBH84FAxdOBQMWzgUCj1IFAtMeBQPragUC124FAFdCBQOvogUDw5YFA3NSBQBTK
gUCOuIFA/buBQIjZgUAR24FAHN2BQP26gUDVDoJA+OqBQMLJgUAZzIFAqfKBQDaugUAL3oFA
4OeBQMa3gUDD54FApNqBQJ7jgUB004FA0dGBQPnWgUC0xYFAauKBQHzSgUAT14FA19OBQNkS
gkA604FAFs+BQPzdgUCB94FA7rqBQBTggUBu1IFAVbWBQGDbgUCV0YFAi7OBQLypgUDuyYFA
wtaBQKXtgUCn8IFAZryBQF61gUDQu4FA1J6BQLmtgUC0/4FALseBQODDgUBB0IFAjeCBQH7g
gUA/2oFAfcSBQPDDgUBx4YFAgd6BQPjFgUDzuoFAANqBQHKsgUA60YFAfcyBQJbXgUCC44FA
ksqBQJSVgUCu04FAsb6BQEPvgUCv54FAvdKBQFe/gUBwtYFApuiBQNTQgUBnAIJAG8uBQImz
gUDE2YFA5NCBQFe5gUB+0YFAlseBQOzKgUDd9oFAUvaBQDC5gUCL5YFA6uWBQIDCgUDOvoFA
DsiBQE+qgUBTtYFA4suBQM2ygUCtwIFAoL+BQO3OgUA7jYFAEMKBQCzcgUDirIFALd2BQCPP
gUDEwoFASseBQKaugUCCooFAMNCBQEXqgUDu9oFAFcCBQHPbgUA24oFADbqBQJHBgUCPuoFA
OMyBQK7DgUDctoFAScaBQMSjgUDh3IFAJtmBQMnRgUDZqIFAH+aBQL3HgUAg4oFAuNaBQBbg
gUBUy4FAZtuBQMHCgUBEtIFAi6aBQITHgUD+soFA69aBQKmpgUDlsIFABuSBQMLHgUBqt4FA
vLuBQNPogUC0x4FAN8mBQGy3gUBNqYFAwciBQD3BgUAFtoFADO2BQFOkgUAQvYFAU9CBQPKv
gUBqxYFAubiBQKPegUBx24FALN+BQBXogUAB0IFAZ8CBQNTcgUADsYFA5auBQNnggUDLuIFA
BqmBQCrIgUAzqYFASsKBQBTCgUBW1IFAkNeBQP3DgUBdyYFAZKeBQEe/gUCZ0oFAu9SBQAHh
gUAey4FAXJqBQI/PgUBev4FAH6qBQDO6gUAMu4FAn5yBQOb0gUBzkIFACciBQPysgUCl0YFA
EaKBQCG/gUBI34FAo6WBQDOxgUCry4FAl5uBQO/QgUDXz4FAosmBQHzKgUB314FAhdSBQJfU
gUA7mIFA3rWBQCjZgUAIuYFARLSBQIW6gUB5toFA8tuBQPuagUDon4FAsK+BQCy3gUDPr4FA
s96BQHGzgUD02oFA09SBQEu4gUDam4FAAqKBQEOvgUD2z4FAosmBQAi1gUCG1oFA+7iBQGuv
gUB+rYFAPqiBQB28gUA3tYFAVL2BQMS1gUDqyoFAxrmBQDSYgUAbloFAmsWBQErKgUAzl4FA
Oa2BQN7FgUDys4FAp6GBQOjGgUAGv4FAVMOBQLmugUAio4FARbmBQCilgUDTp4FAP8qBQOKm
gUC+uYFAGZyBQAatgUBxnYFAG6yBQCOVgUCln4FAWbGBQP6VgUAsp4FAzLeBQMW9gUCNoIFA
cMGBQK2lgUDPs4FAT6GBQAx5gUAYsoFAybeBQD6vgUD1pYFALcyBQK6wgUCEtYFAiK6BQPKf
gUChtIFAoYmBQB2ggUA80oFACr2BQPfDgUC70oFA0bWBQMeLgUB9s4FAmquBQEu0gUCnp4FA
IsyBQNmfgUAMsIFAMcuBQFqvgUBwxIFAl32BQLekgUDxooFAJYuBQCycgUCVvYFAxJiBQC+o
gUC6q4FAGZeBQHuWgUD3l4FA07+BQFbFgUAuz4FAE6uBQHXDgUDyq4FAmKqBQBKygUAZ04FA
m6CBQK7EgUCgvIFAw6mBQIW3gUDt0IFAeZOBQIjIgUDSiYFAvreBQIOggUCcrYFAtMSBQPO0
gUDWooFAYrKBQOyqgUCFk4FAUJSBQCmwgUChpIFAaIiBQLi6gUDDrYFA47KBQCKsgUA/qoFA
24KBQEWxgUD9hoFAocmBQL22gUA0toFAEpKBQKqFgUAUiIFAIquBQOyhgUArtYFAXqiBQMyy
gUAjnIFAQaaBQFKggUDvn4FAxceBQKzHgUDBqoFAN7uBQDmAgUAFjIFA0ZiBQLiRgUARtIFA
2KSBQGuPgUB0uYFAMY2BQC/JgUCwq4FAo7OBQGOPgUCjuYFA7H6BQDObgUDOdoFAy5WBQLG1
gUCEyYFA+ouBQJqcgUBCrYFAi6yBQIbAgUAPtYFA/H6BQBO6gUCarYFA2KCBQP+OgUBLrIFA
nIOBQE6mgUCkmoFAmKCBQG3YgUCynYFAmJGBQEa9gUBij4FA3ZCBQKu4gUC/woFA5amBQFmi
gUCTlIFAhouBQDekgUDftIFAn6yBQCq9gUCsioFAH6mBQFeMgUDKmYFAJ6qBQJaygUCCr4FA
zIOBQFepgUDrhoFAPHuBQFOUgUALp4FAqZ+BQBGygUD8oYFA8ryBQPOGgUBPpIFA6YmBQOuu
gUCXo4FAt4+BQGCmgUBFo4FAqqeBQEKXgUCfoYFAxKqBQKeggUCroIFASquBQP2egUBRn4FA
5pGBQFSQgUBwpoFA9amBQJSlgUDtq4FAN6qBQES1gUDZsIFAIIOBQASzgUDimoFABLGBQOOf
gUA1o4FAv5mBQFCrgUDHmYFAaJuBQPefgUBKnYFArIKBQAWxgUAkqIFA4KaBQBq7gUBXo4FA
wpeBQCeRgUD2noFAVbOBQMC5gUAWnIFATauBQKmjgUCsuIFAjnKBQEyVgUB1loFA/YOBQHmA
gUDeooFAZrWBQOmdgUCUqoFAl4CBQFmigUA4k4FAZ7GBQE+mgUCpqIFAjJSBQNG3gUCGoYFA
RrKBQPG5gUAeq4FA4IOBQAKNgUBssIFAQqKBQK6ogUB+m4FAx5aBQGiFgUAniIFAJXOBQEuQ
gUCgj4FA1oyBQLqfgUAPmYFAs5uBQM2hgUADooFAJXiBQH6SgUBUhIFAaq2BQFyRgUBtlIFA
ZImBQD1ugUDUp4FAGaKBQImVgUCUc4FAgp6BQACagUDBs4FA05SBQPGSgUCahoFAo5SBQOKF
gUCpjIFAsn+BQOqAgUDyj4FAN4eBQKGCgUBxo4FAlrOBQCWTgUAWuoFA+oiBQMqggUAXa4FA
IpyBQNCQgUABgoFAhJ2BQCCXgUBNiIFApZWBQCCSgUC/q4FAYp+BQGOTgUAdrIFApYaBQJWi
gUD2joFAKa+BQI6JgUCDfYFAmJiBQM2cgUBGv4FAFK6BQPSugUB9oIFAs5KBQDuhgUBueYFA
83SBQBaPgUCgrYFAi4CBQC+agUAbgIFAK6aBQKtvgUAxkYFAsJSBQAesgUBGkIFAOaOBQKSJ
gUC+lIFAULOBQF2tgUDxnYFAfpSBQGGngUBSmIFAS6yBQGd3gUB9lIFAX4uBQBmkgUCzqYFA
h6KBQARygUBrtYFANY+BQGuHgUAmkYFAsZaBQLprgUBKf4FAi36BQKiMgUBviIFAB4SBQOir
gUAjiIFAUY+BQGx1gUBxhYFAT3yBQOdvgUASkIFAKqGBQEqAgUAin4FADpKBQL6RgUBtg4FA
v22BQKGZgUBeWYFAYqiBQPmRgUCgoIFABqeBQNmRgUBZrIFAl4qBQKx5gUBxXoFAjKCBQAp9
gUBAjYFAoaGBQAm2gUCcooFAgpmBQPCLgUAnnYFAHGyBQPhVgUDBhIFAYoqBQNt4gUCPl4FA
NnaBQKyhgUB3aoFA2l6BQJmLgUAFk4FAk6OBQOWcgUAfioFA4W6BQApwgUAHnoFANmuBQP9t
gUARcYFAm5SBQINpgUBnXIFA44mBQDR9gUBXqIFAnl6BQGZ/gUD/cIFAXqOBQIJpgUBTfoFA
8nuBQPqEgUCPaYFAh5GBQOOAgUDXj4FAxo2BQM99gUAEl4FA4Y+BQEaegUCUhIFA+2CBQKN9
gUDfjoFADJyBQCdwgUDtfoFAd4KBQIR4gUAXfoFAXGyBQAKdgUCPloFAoHmBQLKNgUC3pYFA
KIKBQIWlgUA3eIFA93eBQA9zgUBnaIFAMnaBQNKFgUCIc4FABXiBQAN2gUAidoFA/ZaBQCKS
gUDtbIFA0I+BQO1rgUAChoFAI3mBQDZzgUAup4FA+GuBQBWAgUDjm4FA65mBQD5+gUCAhoFA
MG+BQJhxgUAZY4FAu5OBQAp1gUDGlYFAlnqBQDNogUC9eoFAppmBQNKRgUCmgYFAzo6BQJCU
gUCsaIFAVaWBQOCCgUAkkIFAI1+BQDahgUBzb4FAqZmBQFSNgUABk4FA/oSBQB2hgUCsdoFA
T36BQLV0gUBqcoFA8ZSBQEmfgUA1mIFAGIGBQJyRgUBddIFA5HmBQGRngUAOloFAinSBQLtf
gUAIhYFABWeBQPSAgUDLjYFAUXOBQEyFgUCMk4FA/2iBQB51gUCsc4FA2YSBQA+AgUAdYoFA
YnyBQGubgUDld4FAD22BQJeKgUANb4FA+HaBQMBdgUC/bIFAq6SBQEttgUBZfoFAFXGBQNF7
gUAAj4FAsniBQP+FgUDXXYFA/GyBQJBtgUCKrYFAQ22BQBVogUCEe4FAS32BQAxogUB3ioFA
p1GBQEiYgUC8g4FA6IuBQOdggUBFc4FA1W6BQAF8gUD6ioFAW3WBQBJegUA/cYFABaWBQAtg
gUAKY4FA8ISBQHxqgUCnlIFAk4aBQB1ZgUApdIFAxX+BQJ5jgUCXgIFARJ2BQD1ygUBgmoFA
cHqBQFN0gUAShYFA8I+BQDpdgUB4ioFAemuBQBZ7gUCUdYFAoZiBQFBqgUB1dYFAvX2BQOSd
gUAqhIFA5nmBQC9/gUBAZ4FAp2GBQFhvgUD0l4FA9XWBQNibgUDTd4FAJnaBQM50gUB3i4FA
GKGBQCZXgUCJZIFAB3uBQCyJgUBhYYFApWyBQANsgUCUi4FA156BQNuSgUD3bIFAfluBQN6N
gUBqg4FA1FmBQD2AgUCadoFAlJSBQCV8gUDUjoFABo2BQKJegUBkaIFAzm6BQJ10gUDAgIFA
H3KBQNZdgUAVYoFAZF+BQHyHgUDKhIFArXuBQPCMgUCob4FAbGiBQMB/gUBKdYFAADaBQJmX
gUBZgIFAT3eBQHtqgUCWbIFAvlaBQLyDgUD6cIFA/pWBQPt7gUCIl4FAJX2BQJKJgUCPZ4FA
U2GBQDl8gUDVh4FAEV2BQBVogUCMeYFAMW2BQPtMgUA8aYFAn4WBQNBngUBHZYFAr4GBQKRn
gUCWZYFA5V2BQK98gUDeUIFA/nmBQJ1igUDhgoFAE3aBQDWNgUBhW4FA5nmBQJl0gUD5YoFA
4W6BQOdAgUA8QYFArWGBQBxcgUCnYIFAjG+BQJOAgUA1d4FAf1eBQKtbgUCEcoFAS1eBQIxo
gUCJW4FAAICBQCBegUBrhoFAz2yBQA54gUDYeoFAYZCBQGt/gUBveoFAamiBQB1MgUDQOoFA
O4yBQLCFgUDhbYFAMm2BQNlygUBIaIFAh4mBQIp5gUAzWYFA31yBQLBrgUBPkoFAnmWBQCBc
gUDegIFAmnWBQNl0gUAuYoFAnGaBQE6FgUC6WIFAc06BQJZVgUBAmoFA+mmBQFyPgUB4W4FA
5UiBQEFngUCSRYFAhnSBQJxdgUC0gIFA+3qBQOZpgUDyeYFAFH6BQL9TgUDFV4FAWXaBQHFy
gUAmd4FAND6BQNxwgUCVZoFAB2SBQEdhgUBvZ4FAk3iBQGxWgUB4e4FAinKBQPlPgUBNfIFA
rmiBQB9zgUA7QoFA20qBQNc7gUDPToFAZ1qBQP5mgUBbZIFAlk+BQMxygUAYYoFADV2BQKQ/
gUA2T4FAdXOBQPtggUDyZ4FALmeBQDhPgUD3coFAnHuBQEpcgUB8ZoFAOWeBQFdZgUDQboFA
eISBQOdvgUAKZYFArFCBQLBtgUBwNIFAkGKBQAIrgUDaSoFA3WiBQANogUA0W4FAsGOBQCh8
gUCSYYFAS3SBQKRIgUDpVYFAElaBQOVHgUAEaYFA9H+BQONBgUDfbIFAV12BQMuCgUAlSIFA
YFCBQOJRgUAdQIFAgmuBQHZ4gUAjPoFAinCBQIphgUCAXoFA/VWBQE1VgUBpjoFAZlSBQN51
gUBmiIFAV0uBQMFogUCeSIFA8EOBQPFZgUBnQIFAQVKBQGodgUApSoFAZk+BQIFSgUBhW4FA
8DKBQIxlgUA7RIFAM1uBQLtvgUBoY4FAJm+BQHl2gUC5Z4FAm0SBQBZAgUCUTIFAW12BQGZh
gUAJS4FAv2KBQNYpgUBIR4FAileBQHtbgUAFTYFAqFuBQMVGgUC0TYFA+1yBQAF6gUD6SYFA
f2OBQDJTgUBoU4FAX0WBQIFAgUA4R4FAX0eBQNdjgUCUPoFAQ0aBQNM8gUBpToFAijKBQFuL
gUAaPoFAcDGBQLg7gUAgPoFAd2mBQOBsgUBWU4FAQIKBQOpEgUDeR4FAwUWBQAdDgUCQZIFA
s1SBQEtkgUDzVYFAfEWBQPZ2gUBfTYFAzlGBQF9KgUBxQ4FAlF6BQOpogUAOZIFAdFaBQJ5J
gUA/R4FANF6BQDtYgUBASIFAoE+BQORDgUCYNIFAvTaBQO5UgUATYoFANTWBQCNPgUARaIFA
c3eBQDc8gUB9U4FAxlWBQKhHgUCKVoFATUWBQNhpgUBsYoFAQmaBQANlgUCvYIFAB2+BQLs9
gUBGT4FAaGSBQLNHgUAUVYFA6FmBQMtpgUBsPoFAzIKBQMJLgUAbSIFAc2yBQJI/gUCjToFA
hTaBQDY7gUA5UYFARVaBQLZSgUDHOYFAIFGBQMVKgUCKVoFAM1CBQMJvgUCxVoFArl+BQN5m
gUC2PYFA6GGBQAkegUCQWIFAzkOBQChlgUCrUIFAqGaBQEpegUCOS4FA7lOBQPVRgUC0RYFA
i2iBQHVigUBjYYFAxmyBQDNWgUA+S4FAvleBQNpbgUAfYoFA0mKBQGZPgUAOQIFA2liBQIBB
gUC6GoFAiFGBQM4rgUAzOoFAk0iBQCZFgUBHZYFAFD2BQDdKgUClTYFAhFKBQAs5gUC4U4FA
5UGBQLtDgUCRbIFApnCBQPxZgUD2WIFAOV+BQNNSgUDnVYFAIkWBQNREgUCJV4FAjBuBQLVt
gUCkMYFASVKBQEVIgUAeLYFAQVaBQMxBgUDMUYFArUCBQGlPgUAHW4FA+FiBQCFVgUDSUIFA
gFOBQI9XgUAJRYFAsDSBQEBCgUCENIFA+j+BQBpHgUCrZoFArUOBQMswgUBcT4FAPUGBQOE8
gUD9SIFAM1aBQNhFgUDZOYFABFGBQMw/gUDKQIFAgzmBQPVVgUDoU4FA8lyBQPhbgUDsdoFA
8zSBQHxngUB8WoFAIFyBQBQ7gUC6ZYFAXkaBQINCgUDwUIFAG0mBQOVzgUBcE4FAoCSBQOhF
gUCGZ4FAYVGBQF1XgUCPPIFA60WBQGpOgUAGSoFAr0mBQL85gUBzcYFADUqBQIZXgUAELIFA
0UqBQJxRgUAYQYFA3o2BQCBdgUA5YoFAZ0qBQPE3gUCFeYFALT+BQG5KgUApdoFAcWmBQJFG
gUA/PYFA3iaBQOZTgUAPQ4FADzGBQJ5RgUAEMYFA+1SBQJg5gUBqTIFAa0CBQDo1gUDyOIFA
YlqBQClUgUD0ZIFAkUiBQMoTgUA/SYFAvE2BQJVEgUASM4FAtEqBQFs0gUCZXYFAhEmBQHZu
gUAnQYFA1WWBQL1sgUCJUoFA11aBQMVEgUCzWIFAzDaBQNFIgUCxPYFA1XOBQGtAgUBTV4FA
FEaBQKpngUD7NYFARE2BQH1KgUAQVYFAGT+BQAhSgUDxWYFAVEyBQBpIgUAAU4FA4zeBQHlI
gUCFT4FAojeBQEdhgUAnRIFABWqBQPpQgUCgZYFAvkGBQDpCgUCJa4FAQUuBQAhHgUCwQIFA
QEuBQF87gUB4M4FA41GBQKFHgUB6MYFA8C6BQCwdgUBxQ4FA8WqBQNVCgUDoT4FAJVCBQBca
gUCsOoFAizaBQBdKgUCrXoFASjGBQNNCgUBgZoFAuDuBQElEgUABP4FAf0CBQMYegUByOYFA
RkWBQFZOgUAsRIFAklCBQIRCgUB2M4FAnU2BQFgzgUAhOYFAlFCBQBJ1gUCZUoFAfzSBQJNE
gUCOJ4FArD+BQJ4zgUC5R4FAOkiBQIoxgUBoWYFApmGBQHxPgUC6W4FA10mBQAUmgUD3K4FA
TECBQHNkgUBuU4FAa2GBQDMsgUD/P4FAGlCBQENAgUA3UoFARyaBQI5OgUAXN4FAPxaBQI1J
gUD9KIFAvkuBQK9IgUDGG4FAaz+BQLhAgUAkMIFANzaBQG5JgUAZAIFAnCuBQCk7gUDNLYFA
L0mBQC47gUCBQIFAP0KBQJNkgUA3TYFA0h+BQMFLgUAmR4FAa1SBQIpcgUAeR4FA/CiBQFAw
gUAZNoFAZkOBQJQogUA3MIFAZyOBQBg2gUBNQYFAGj2BQHUzgUAUUoFAaiaBQMJAgUDPNoFA
40WBQGMLgUA1GYFAYD2BQN5AgUD7TYFAsi2BQIgwgUASRIFAny6BQMI7gUAwQoFA8jGBQPgb
gUDYW4FAiCqBQFsugUABaoFAfSyBQFpNgUCIPoFAtSmBQK4ygUA+MIFAAfSAQEQ6gUA6NoFA
Kj2BQLk7gUBRUoFAnkeBQGcXgUATG4FA6SiBQGEngUBMLYFAkUGBQFNHgUBXP4FA1y6BQK04
gUAwGoFABVqBQBlNgUA9UoFAx0iBQC8hgUC9LoFA1EiBQP0zgUDfH4FAUhqBQGo0gUBwNYFA
1FGBQOM5gUBcVYFACjeBQPY1gUBzO4FAUTGBQKdcgUAAO4FAgRKBQAwwgUDlRoFAxzeBQNs4
gUBOaYFAljGBQJIjgUDWHIFAAleBQJQugUDZOYFALiiBQOAYgUB7MoFAqGiBQIYvgUCENIFA
ISiBQCNBgUDkTIFAzTKBQMw8gUB3LoFA4SKBQBw4gUDeO4FARCOBQD8PgUDeB4FAzT2BQGkm
gUCyOoFAPluBQJISgUDXP4FAfkOBQJ7zgED7GIFAmzaBQE88gUCTM4FAqiKBQKQOgUB5S4FA
cCGBQEcdgUCSMIFA4BGBQG85gUBZBYFAnTCBQAg4gUASNoFA3iaBQJM5gUA3I4FA7wGBQJov
gUAAVIFAWT2BQEkngUD7OYFA7CCBQA46gUAPQoFAkjOBQOEVgUDrJYFAQjCBQA82gUANPIFA
HC2BQN8+gUD1OoFAqFGBQBUtgUBdJ4FA7xCBQO9PgUBfNoFACx+BQHozgUBXA4FA4ReBQC4z
gUA5+oBAnlaBQIY0gUD9LYFAUEaBQJ0WgUB8LIFAcAGBQO8sgUDNO4FAHTuBQKorgUB2K4FA
7RSBQLgmgUCXMoFAsTqBQB06gUCQLYFAaSqBQMkngUAVK4FAHyGBQEIugUDJG4FABC6BQA0N
gUAOFYFAWmGBQPcOgUBTLYFAwwCBQOoXgUCiOIFAuRqBQBshgUDWDIFAehiBQGMXgUCbIYFA
eyyBQIYqgUBoYYFAOCyBQJ8mgUD7C4FAEyuBQP5EgUCVRIFAlSKBQKcmgUBkK4FAAkeBQD0W
gUAPN4FAsEeBQNcXgUDnSoFAmDOBQJYqgUBvJIFAuBaBQFYqgUAMBYFA5xCBQCglgUCxHYFA
jDqBQIA+gUCsG4FAGiaBQP77gEAMMoFA3zGBQHgygUCgIYFAIDOBQC74gEChIoFAbwyBQCY/
gUAtM4FA7CCBQMAPgUC1NYFA9jSBQCIlgUAOKYFApTWBQHFOgUDbJ4FAMT2BQGstgUBIJYFA
fjeBQKdIgUBiI4FAoz+BQDE9gUCq/IBANxWBQEIfgUB8EIFAlTaBQMMbgUCxRIFAXy2BQEgB
gUDdAoFAwC+BQKQMgUCUN4FAfiiBQMsvgUBxAYFAaQWBQNsegUAXUYFAcjWBQKwbgUD2HIFA
yEOBQPs+gUCKGIFAdieBQBMNgUDoJYFAZyaBQG4lgUCM+oBANSqBQHASgUCEIoFAGxGBQIoP
gUDtLoFAlwuBQI42gUAq+4BAMQSBQOhRgUDYH4FA+U2BQBIbgUByMoFAP0qBQFsZgUALC4FA
akCBQGQ9gUDGI4FAHQuBQG0cgUCyIYFApgWBQMIigUACDIFAeSSBQOclgUBEG4FANwuBQNUY
gUC9I4FAfCGBQMcpgUAWJoFAnCaBQN0FgUBFHIFAIi+BQBwjgUDNFIFAzhuBQAUigUBwBYFA
jzeBQPMMgUDiOIFASRSBQKMkgUB/BYFAkiGBQFo0gUB6LIFA8fCAQJ0lgUCjAYFACiyBQMYu
gUB5MoFAIyOBQJ4ggUDMOIFAAx2BQH8AgUD6H4FAKxqBQPj+gEBeO4FA3S+BQEsZgUACK4FA
GyuBQE4EgUAWNoFAyACBQIQkgUCTG4FAAyKBQFUhgUD2CIFAfSOBQD8KgUDDEYFA8haBQP0f
gUDj/YBAowCBQCcXgUCoIYFAJBmBQEEKgUAtD4FAgQ2BQNI0gUCCRIFAlSSBQIkIgUBWH4FA
XBGBQKH9gEDx8YBA2w6BQP0rgUA6NIFAcimBQBkcgUDGHIFA8wqBQAgYgUA7HIFAeieBQOcR
gUDtLYFAF/+AQKEZgUDiG4FA+y+BQGEmgUAWKYFAGQSBQFkFgUCsL4FAxTKBQEUKgUBWBoFA
5BKBQGwMgUCwJ4FAlTGBQGgtgUC5KIFAwCSBQNwTgUBPMIFAeByBQMEBgUBvFYFATgaBQFIn
gUAn9oBANiGBQEQPgUDrIYFAReyAQGz8gECwMoFAMyWBQBg9gUAGGYFAhASBQIIHgUAuF4FA
aQqBQNgRgUCE3YBARgyBQOsKgUAS/oBAsRqBQCQQgUAOBYFAVQKBQFkOgUC4/YBAczaBQJYM
gUBqBYFARCGBQM4OgUC4/YBAiwaBQPklgUAzC4FArw+BQMgFgUD3KIFAsyWBQNMQgUAaB4FA
ZwSBQOELgUBUEIFA/g2BQKkBgUDf+oBAbP6AQPwZgUCYH4FAQw6BQAslgUBVBoFAuvqAQFgA
gUD1NYFAAwaBQLr1gEBtGYFAOSaBQFsJgUBpL4FAPvqAQJP4gEDtG4FAQfyAQNUJgUD2+oBA
dBSBQJUmgUBv8oBAWR2BQIQWgUDCCIFAZQqBQAoWgUDQKIFA1QOBQMUfgUAf/oBAwPCAQHwM
gUBKLIFALDiBQFwDgUBs7YBA7waBQOENgUCsH4FAkjyBQMoegUD2AYFAdgOBQPoQgUBoHYFA
SBmBQDwIgUBzDoFAexuBQBgUgUBd6IBAjxmBQOIkgUCp6YBA0QaBQMgKgUAU9oBA7+mAQG4M
gUD9/4BAg/GAQOHsgEB394BABxmBQKH5gEBJDYFAZP+AQIv7gEBS9YBA7RCBQKPqgEB4/oBA
4CCBQOoegUAU/4BA/DKBQDkEgUCMCYFA7RqBQM0DgUBd44BAB/yAQOYhgUCkH4FAsvuAQEP1
gEB+/4BA9PuAQBoRgUBUNIFAGBKBQG/YgEACHYFAp/qAQIgAgUDFGoFAcx6BQGERgUDvBoFA
Yv6AQF82gUBPFoFAlfyAQCP1gEBiHYFA8SGBQN7ygEDGEYFArOuAQMYIgUCd8oBAreuAQOQA
gUCO4oBAYzKBQC/fgEDX/IBA0/CAQOsMgUDw8YBAyR6BQPIJgUDVBYFAox+BQG39gEAVDYFA
ofCAQCcOgUBJDoFAEhOBQLMTgUCeCIFAxRKBQJMygUD+G4FA4weBQNv2gEBPFIFAXQOBQMUC
gUDA/YBAgfWAQEDzgEA28YBAZ/6AQNb9gECoEIFAZwKBQG/tgEB+14BAEQSBQAb+gEAJ5IBA
TPSAQI4ZgUBs34BAav6AQMwPgUBL/YBA0uWAQMj3gEBI+oBAFQaBQGL6gEBMDYFAxhSBQCsY
gUAP5oBAtfaAQH32gEDm3IBAjwOBQC0OgUDXCIFAbgWBQGQRgUD4E4FAY+KAQPDwgED9BoFA
oNuAQDv+gEBE7YBAhNCAQP7rgECf/oBA1u2AQNv6gEDW/oBAF/iAQJ/1gEAkBYFAvACBQGYF
gUAt54BAGfiAQJbigEBV94BAEfaAQEDugEBa74BAE/2AQJ35gEA7A4FA+QOBQNUkgUBu6oBA
DQuBQPMegUAAHYFAhuaAQEr3gEDi+IBAf/GAQILvgEAhCIFApPuAQFkPgUAPD4FAFPmAQAID
gUDY74BAIPKAQOwSgUAn8IBAytiAQL3rgEB6CYFAnOaAQIfpgECWE4FA8tSAQI/ngEA6BoFA
Ce+AQCb9gEB384BAmumAQFn5gEDTB4FAJgeBQCUIgUDY8YBAtPmAQIICgUD4KoFA+O+AQFDb
gEBKH4FAbOKAQKgpgUBO/YBAEtuAQA3vgEBH+YBA5AuBQBz8gEDU5IBAMfCAQMXvgEB88oBA
MfaAQCYCgUD01oBA1uyAQH7cgEBU2YBAOe6AQDzegEBr5YBAmhCBQE/vgED18IBArd6AQErl
gEDRAIFAaumAQEQBgUAJ9oBA8uWAQDrdgEAzDYFAltqAQB/igEDOEoFA7AKBQL/ogEAf84BA
ldeAQPrLgEBO84BAVvOAQOjZgECF1oBAeuyAQFj8gED63IBA8fSAQEvugEBmD4FAreKAQFrh
gED90IBA8tKAQO8FgUAWAYFAQ+uAQEP7gEDi3oBAK/WAQMj7gECiCYFAJPSAQAf/gEAn+4BA
cAqBQH0LgUCC24BAI/mAQOMLgUBUBIFAzQmBQDHXgEBgBYFAdPCAQDHhgEDv5YBAFd2AQFTo
gEAU4YBAUvKAQPQbgUBsCYFAsPeAQKTygED35YBAWRuBQNnggEBYC4FAa/KAQGLrgEARAIFA
1/KAQD4SgUCu54BAFxKBQKP+gEAZ24BA6/OAQFr7gECs7YBAc+6AQM71gECJ0oBAqgKBQN8d
gUCl2YBADwuBQFTtgECs8YBAdviAQEn7gECm5YBAc/GAQBX/gECI6YBALwyBQLX4gECBAIFA
1QCBQBTsgED1zIBAKuSAQKflgECV74BAjeWAQLIAgUCQ/4BA5eyAQIX3gECoB4FAsfqAQIT4
gED+/IBAxe2AQAkOgUAR9YBAX+OAQOb0gEB/AoFAX/yAQMvsgECW7oBAywSBQCvggEC784BA
+i2BQI3QgEDl+4BA+eWAQM7bgEAg94BAV/aAQN7xgECf64BATAuBQDn9gEC8FIFAX+iAQHvN
gEBm9YBApvmAQLjrgEAZEoFA3O6AQDcIgUBp4IBA5PyAQNcJgUCNCoFAWeeAQJ3rgEDrDYFA
Hf+AQFPHgECc+YBAHfaAQL3+gEDV44BATwCBQC3vgEBq+YBAvNGAQLwPgUCW+4BAUeSAQMLt
gEA+14BA2/6AQFcOgUAv9YBAsPmAQN34gEDo4IBAddiAQM/tgEDh94BA+M6AQCH2gEAi/YBA
kemAQBzfgECX+oBAktaAQHnngEDf64BA0v2AQBwEgUBHCYFAvPCAQEP3gEDlDIFAHv6AQMfn
gEC5y4BAsteAQGzkgEAlIYFAOvGAQPb9gEAGBIFA292AQG4UgUC48YBAUNGAQKXcgEAl5YBA
fN6AQAP2gEA57IBAf/2AQBzzgEAgBIFAA/6AQKcJgUD2+IBALO2AQGXrgECt2oBANgmBQBLw
gECADIFAWM+AQMDdgEBwBoFAxwKBQOPugEBjC4FAlRmBQN0OgUBJ+4BAqA6BQMnkgECw44BA
LNqAQHe+gEBU6IBAJfCAQGP/gEDE4oBALAKBQN7ugEA0+IBAVPiAQCPigED4A4FAF/aAQIwK
gUA28oBA3eKAQB3fgEAh5oBA+AuBQGbqgEAC94BAw/qAQM/agEDG9oBAUsWAQP/cgEBj2oBA
NQGBQDPwgEAh4oBAYfKAQE3ngECD8YBAuvGAQDXdgEBX9oBAxumAQNzbgEBA4oBA8e6AQC3M
gEDX2oBAz/OAQIf2gEA=</AssayYData></Step><Step><CommonData><SampleLocation>2</SampleLocation><SampleID></SampleID><SampleGroup></SampleGroup><SampleInfo></SampleInfo><SampleRow>A</SampleRow><SamplePlate>1</SamplePlate><WellType>REGENERATION</WellType><Concentration>-1</Concentration><ConcentrationUnits>µg/ml</ConcentrationUnits><MolarConcentration>-1</MolarConcentration><MolarConcUnits>nM</MolarConcUnits><MolecularWeight>-1</MolecularWeight><Temperature>30</Temperature><StartTime>5022659</StartTime><AssayTime>5</AssayTime></CommonData><FlowRate>1000</FlowRate><StepType>KREGENERATION</StepType><StepName>Regeneration</StepName><StepStatus>OK</StepStatus><ActualTime>5.00103</ActualTime><CycleTime>0.2</CycleTime><AssayXData Points="25">qlkoRd1cKEUQYChFRGMoRXtmKEWuaShF4WwoRRRwKEVIcyhFe3YoRa55KEXhfChFEIAoRUSD
KEV7hihFrokoReGMKEUQkChFSJMoRXuWKEWqmShF3ZwoRRCgKEVIoyhFe6YoRQ==</AssayXData><AssayYData Points="25">lztUQIhwTUAGs0pAlZVIQPATR0AFYUZA3z9FQLYqREANk0NAPcNCQBwkQkBSiUFAHwJBQDiP
QEBJIUBAh60/QO44P0D14z5AsVo+QLkzPkBpcD1ALbk9QCFMPUCK1zxAPNE8QA==</AssayYData></Step><Step><CommonData><SampleLocation>1</SampleLocation><SampleID>Buffer</SampleID><SampleGroup></SampleGroup><SampleInfo></SampleInfo><SampleRow>A</SampleRow><SamplePlate>1</SamplePlate><WellType>BUFFER</WellType><Concentration>-1</Concentration><ConcentrationUnits>µg/ml</ConcentrationUnits><MolarConcentration>-1</MolarConcentration><MolarConcUnits>nM</MolarConcUnits><MolecularWeight>-1</MolecularWeight><Temperature>30</Temperature><StartTime>5034830</StartTime><AssayTime>5</AssayTime></CommonData><FlowRate>1000</FlowRate><StepType>KREGENERATION</StepType><StepName>Regeneration</StepName><StepStatus>OK</StepStatus><ActualTime>5.00005</ActualTime><CycleTime>0.2</CycleTime><AssayXData Points="25">rqkoReWsKEUUsChFSLMoRX+2KEWyuShF6bwoRRjAKEVMwyhFf8YoRbLJKEXhzChFGNAoRUjT
KEV/1ihFrtkoReXcKEUY4ChFTOMoRX/mKEWu6ShF5ewoRRjwKEVM8yhFe/YoRQ==</AssayXData><AssayYData Points="25">jid0QM2fdUDCjXRAC9RzQEBtc0Bqe3NAVYVzQHiyc0BF5nNAvrFzQCDdc0CfrnNAa4lzQNep
c0Bgl3NAoO5zQNfDc0Cp93NAltVzQF3ac0BDs3NARatzQCaUc0CssXNAH7tzQA==</AssayYData></Step><Step><CommonData><SampleLocation>2</SampleLocation><SampleID></SampleID><SampleGroup></SampleGroup><SampleInfo></SampleInfo><SampleRow>A</SampleRow><SamplePlate>1</SamplePlate><WellType>REGENERATION</WellType><Concentration>-1</Concentration><ConcentrationUnits>µg/ml</ConcentrationUnits><MolarConcentration>-1</MolarConcentration><MolarConcUnits>nM</MolarConcUnits><MolecularWeight>-1</MolecularWeight><Temperature>30</Temperature><StartTime>5047153</StartTime><AssayTime>5</AssayTime></CommonData><FlowRate>1000</FlowRate><StepType>KREGENERATION</StepType><StepName>Regeneration</StepName><StepStatus>OK</StepStatus><ActualTime>5.00103</ActualTime><CycleTime>0.2</CycleTime><AssayXData Points="25">rvkoReX8KEUUAClFSAMpRX8GKUWuCSlF4QwpRRQQKUVIEylFfxYpRbIZKUXhHClFFCApRUgj
KUV/JilFrikpReUsKUUYMClFSDMpRX82KUWyOSlF5TwpRRRAKUVMQylFf0YpRQ==</AssayXData><AssayYData Points="25">mSRAQIrHPECtcTtArQY7QDSLOkDdPjpAp/Q5QM97OUBmWjlAryg5QJzQOEDNfjhAoaE4QINB
OEAwxTdAYcA3QFLTN0D22jdA/243QHF6N0BQYDdAZi43QMQFN0BcOzdAnxU3QA==</AssayYData></Step><Step><CommonData><SampleLocation>1</SampleLocation><SampleID>Buffer</SampleID><SampleGroup></SampleGroup><SampleInfo></SampleInfo><SampleRow>A</SampleRow><SamplePlate>1</SamplePlate><WellType>BUFFER</WellType><Concentration>-1</Concentration><ConcentrationUnits>µg/ml</ConcentrationUnits><MolarConcentration>-1</MolarConcentration><MolarConcUnits>nM</MolarConcUnits><MolecularWeight>-1</MolecularWeight><Temperature>30</Temperature><StartTime>5059140</StartTime><AssayTime>5</AssayTime></CommonData><FlowRate>1000</FlowRate><StepType>KREGENERATION</StepType><StepName>Regeneration</StepName><StepStatus>OK</StepStatus><ActualTime>5.00103</ActualTime><CycleTime>0.2</CycleTime><AssayXData Points="25">skkpRelMKUUYUClFTFMpRX9WKUWyWSlF5VwpRRhgKUVQYylFg2YpRbJpKUXpbClFHHApRVBz
KUWDdilFsnkpRel8KUUcgClFTIMpRYOGKUWyiSlF5YwpRRiQKUVMkylFg5YpRQ==</AssayXData><AssayYData Points="25">MuRuQMIbc0AeRnJAX1BxQMlbcUCjcXFAHlJxQMaHcUCZfnFAQGZxQIZacUAxo3FAx3txQN2p
cUD+uHFAin5xQGGocUDR63FAdqNxQNhvcUCMmHFAFYdxQFKwcUAY1XFAtqJxQA==</AssayYData></Step><Step><CommonData><SampleLocation>2</SampleLocation><SampleID></SampleID><SampleGroup></SampleGroup><SampleInfo></SampleInfo><SampleRow>A</SampleRow><SamplePlate>1</SamplePlate><WellType>REGENERATION</WellType><Concentration>-1</Concentration><ConcentrationUnits>µg/ml</ConcentrationUnits><MolarConcentration>-1</MolarConcentration><MolarConcUnits>nM</MolarConcUnits><MolecularWeight>-1</MolecularWeight><Temperature>30</Temperature><StartTime>5071305</StartTime><AssayTime>5</AssayTime></CommonData><FlowRate>1000</FlowRate><StepType>KREGENERATION</StepType><StepName>Regeneration</StepName><StepStatus>OK</StepStatus><ActualTime>5.00005</ActualTime><CycleTime>0.2</CycleTime><AssayXData Points="25">tpkpRe2cKUUcoClFUKMpRYOmKUW6qSlF6awpRRywKUVQsylFg7YpRbq5KUXpvClFHMApRVTD
KUWHxilFuskpRe3MKUUg0ClFVNMpRYPWKUW62SlF7dwpRSDgKUVU4ylFg+YpRQ==</AssayXData><AssayYData Points="25">Zmw9QI+jOUD95zdA7XA3QNJTN0A/pTZA/k82QDVINkDUUjZAHu41QODjNUBG3zVApo01QOSw
NUBUUjVAPlQ1QFgDNUDHUzVArAE1QDC7NECr/TRAl7c0QO6bNEAEnjRAe3c0QA==</AssayYData></Step><Step><CommonData><SampleLocation>1</SampleLocation><SampleID>Buffer</SampleID><SampleGroup></SampleGroup><SampleInfo></SampleInfo><SampleRow>A</SampleRow><SamplePlate>1</SamplePlate><WellType>BUFFER</WellType><Concentration>-1</Concentration><ConcentrationUnits>µg/ml</ConcentrationUnits><MolarConcentration>-1</MolarConcentration><MolarConcUnits>nM</MolarConcUnits><MolecularWeight>-1</MolecularWeight><Temperature>30</Temperature><StartTime>5083640</StartTime><AssayTime>5</AssayTime></CommonData><FlowRate>1000</FlowRate><StepType>KREGENERATION</StepType><StepName>Regeneration</StepName><StepStatus>OK</StepStatus><ActualTime>5.00103</ActualTime><CycleTime>0.2</CycleTime><AssayXData Points="25">t+kpRe7sKUUh8ClFVfMpRYT2KUW3+SlF6vwpRSEAKkVRAypFhAYqRbcJKkXqDCpFHRAqRVUT
KkWEFipFuxkqRe4cKkUhICpFUSMqRYgmKkW3KSpF6iwqRSEwKkVRMypFiDYqRQ==</AssayXData><AssayYData Points="25">BeRvQENlcUAMfXBAHU9wQLEWcECn929As2pwQNYDcECzBHBADyNwQJCPcEBxZnBA31NwQJGo
cEBwenBAI2BwQEuJcEAPcXBA67RwQCm2cEA+ZnBATXRwQHSacEDz03BA8JZwQA==</AssayYData></Step></KineticsData></ExperimentResults>
