# Supplementary material for: CD147 mediates the adsorption of influenza A virus on the cell surface through direct interaction with HA
Source: Front Cell Infect Microbiol. 2025 Aug 29;15:1647283. doi: 10.3389/fcimb.2025.1647283 (PMC12426278; doi:10.3389/fcimb.2025.1647283)
Supplement: Supplementary file 8 [file DataSheet2.zip › raw data-2/Figure 6/Fingure6 D-I/Fingure6 E/241006_010.frd]

<?xml version="1.0" encoding="UTF-8" standalone="yes"?>
<ExperimentResults><ExperimentInfo Name="Experiment_16"><ExpDescription></ExpDescription><RTDVersion>2.0</RTDVersion><RunID>03AADD44-E866-4D31-AE95-3B43140E6372</RunID><ExperimentType>KINETICS</ExperimentType><ExperimentSubType>KBASIC</ExperimentSubType><StartDateTime>2024-10-06T14:33:44</StartDateTime><MachineName>4QSYCS2</MachineName><UserName>Labuser</UserName><LotNumber></LotNumber><PlateName>241006</PlateName><PlateName2></PlateName2><SensorName>B5</SensorName><SensorPlate>1</SensorPlate><SensorType>SA (Streptavidin)</SensorType><SensorRole>LIGAND</SensorRole><SensorInfo></SensorInfo><WritingSW>DataAcquisition.exe 11.1.0.11</WritingSW><InstrumentType>OctetRED96e</InstrumentType><InstrumentSerial>FB-90287</InstrumentSerial><InstrumentFW>1.0.0.0</InstrumentFW><IntegrationTime>2.0</IntegrationTime><DSPType>CPF</DSPType><DSPStitching>1</DSPStitching><HasManifest>1</HasManifest><InfoHash>276465500</InfoHash></ExperimentInfo><AssayParamsInfo/><KineticsData><Step><CommonData><SampleLocation>12</SampleLocation><SampleID></SampleID><SampleGroup></SampleGroup><SampleInfo></SampleInfo><SampleRow>B</SampleRow><SamplePlate>1</SamplePlate><WellType>BUFFER</WellType><Concentration>-1</Concentration><ConcentrationUnits>µg/ml</ConcentrationUnits><MolarConcentration>-1</MolarConcentration><MolarConcUnits>nM</MolarConcUnits><MolecularWeight>-1</MolecularWeight><Temperature>30</Temperature><StartTime>2218540</StartTime><AssayTime>120</AssayTime></CommonData><FlowRate>1000</FlowRate><StepType>BASELINE</StepType><StepName>Baseline</StepName><StepStatus>OK</StepStatus><ActualTime>120</ActualTime><CycleTime>0.2</CycleTime><AssayXData Points="600">AAAAAM3MTD7fT80+I9sZP1YOTT8AAIA/XrqZP/hTsz/NzMw/K4fmPwAAAEAv3QxA/KkZQCuH
JkCWQzNAAABAQC/dTECamVlAyXZmQDMzc0AxCIBAZmaGQM3MjEBkO5NAmpmZQAAAoEBmZqZA
/tSsQGQ7s0CamblAMQjAQJhuxkDNzMxAZDvTQJqZ2UAAAOBAmG7mQM3M7EAzM/NAmpn5QBkE
AEEzMwNBZmYGQbKdCUHl0AxBAAAQQTMzE0F/ahZBmpkZQeXQHEEZBCBBTDcjQX9qJkGamSlB
5dAsQRkEMEEzMzNBf2o2QbKdOUHl0DxBAABAQUw3Q0FmZkZBmplJQeXQTEEZBFBBTDdTQWZm
VkGynVlB5dBcQQAAYEFkO2NBf2pmQbKdaUHl0GxBGQRwQTMzc0F/anZBmpl5QeXQfEEMAoBB
ppuBQTMzg0HNzIRBZmaGQQwCiEGamYlBPzWLQc3MjEFzaI5BDAKQQZqZkUE/NZNBzcyUQXNo
lkEAAJhBmpmZQTMzm0HZzpxBZmaeQQAAoEGamaFBMzOjQdnOpEFmZqZBDAKoQZqZqUE/NatB
2c6sQXNorkEMArBBppuxQTMzs0HZzrRBZma2QQAAuEGamblBMzO7Qc3MvEFmZr5BDALAQaab
wUE/NcNBzczEQXNoxkEMAshBppvJQTMzy0HZzsxBc2jOQQwC0EGmm9FBMzPTQdnO1EFzaNZB
DALYQaab2UEzM9tB2c7cQWZm3kEAAOBBppvhQTMz40HZzuRBZmbmQQAA6EGamelBPzXrQdnO
7EFzaO5BAADwQaab8UE/NfNBzcz0QWZm9kEAAPhBmpn5QT81+0HZzvxBZmb+QQYBAELTzQBC
mpkBQmZmAkIzMwNCBgEEQtPNBEKamQVCZmYGQjk0B0IGAQhCzcwIQpqZCUJtZwpCMzMLQgAA
DELTzQxCoJoNQmZmDkIzMw9CBgEQQs3MEEKgmhFCZmYSQjk0E0IAABRC080UQpqZFUJmZhZC
OTQXQgYBGELNzBhCoJoZQm1nGkI5NBtCBgEcQtPNHEKamR1CbWceQjMzH0IAACBCzcwgQpqZ
IUJtZyJCOTQjQgAAJELNzCRCoJolQm1nJkI5NCdCBgEoQtPNKEKamSlCbWcqQjMzK0IAACxC
zcwsQqCaLUJmZi5COTQvQgYBMELTzTBCoJoxQm1nMkIzMzNCAAA0QtPNNEKgmjVCbWc2QjMz
N0IAADhC0804QpqZOUJtZzpCMzM7QgYBPELTzTxCoJo9Qm1nPkIzMz9CAABAQtPNQEKgmkFC
ZmZCQjMzQ0IGAURC081EQqCaRUJtZ0ZCMzNHQgAASELNzEhCmplJQmZmSkIzM0tCAABMQtPN
TEKgmk1CZmZOQjk0T0IAAFBCzcxQQpqZUUJtZ1JCMzNTQgYBVELTzVRCoJpVQmZmVkIzM1dC
BgFYQs3MWEKgmllCZmZaQjk0W0IAAFxCzcxcQqCaXUJtZ15CMzNfQgYBYELNzGBCoJphQm1n
YkI5NGNCAABkQs3MZEKgmmVCbWdmQjk0Z0IAAGhCzcxoQqCaaUJmZmpCOTRrQgYBbELTzWxC
oJptQmZmbkIzM29CBgFwQtPNcEKgmnFCZmZyQjMzc0IGAXRCzcx0QpqZdUJmZnZCOTR3QgYB
eELNzHhCmpl5QmZmekIzM3tCBgF8QtPNfEKamX1CZmZ+QjMzf0IAAIBCZmaAQs3MgEK2M4FC
mpmBQoMAgkJmZoJCUM2CQjMzg0IdmoNCgwCEQulmhEJQzYRCMzOFQpqZhUIAAIZCZmaGQlDN
hkIzM4dCHZqHQoMAiELpZohCzcyIQjMziUIdmolCAACKQmZmikJQzYpCtjOLQh2ai0IAAIxC
ZmaMQs3MjEK2M41CmpmNQoMAjkLpZo5CUM2OQrYzj0Idmo9CAACQQulmkEJQzZBCMzORQpqZ
kUKDAJJCZmaSQlDNkkK2M5NCmpmTQgAAlEJmZpRCzcyUQjMzlUKamZVCAACWQulmlkJQzZZC
MzOXQpqZl0KDAJhCZmaYQlDNmEK2M5lCmpmZQoMAmkJmZppCUM2aQjMzm0IdmptCAACcQmZm
nELNzJxCMzOdQh2anUIAAJ5C6WaeQlDNnkK2M59CHZqfQgAAoELpZqBCzcygQjMzoUKamaFC
gwCiQulmokJQzaJCtjOjQpqZo0KDAKRCZmakQs3MpEK2M6VCmpmlQoMApkJmZqZCzcymQjMz
p0IdmqdCAACoQmZmqEJQzahCMzOpQpqZqUKDAKpCZmaqQlDNqkIzM6tCmpmrQgAArEJmZqxC
UM2sQjMzrUIdmq1CAACuQulmrkLNzK5CtjOvQpqZr0KDALBCZmawQs3MsEIzM7FCHZqxQgAA
skLpZrJCzcyyQjMzs0IdmrNCgwC0QulmtEJQzbRCtjO1Qh2atUKDALZC6Wa2QlDNtkIzM7dC
mpm3QgAAuEJmZrhCzcy4QrYzuUIdmrlCAAC6QmZmukLNzLpCtjO7Qh2au0KDALxCZma8QlDN
vEIzM71CHZq9QgAAvkLpZr5CUM2+QjMzv0Kamb9CAADAQmZmwEJQzcBCtjPBQh2awUKDAMJC
ZmbCQlDNwkIzM8NCHZrDQoMAxEJmZsRCzczEQjMzxUIdmsVCgwDGQmZmxkLNzMZCtjPHQpqZ
x0KDAMhCZmbIQlDNyEIzM8lCHZrJQgAAykLpZspCUM3KQjMzy0KamctCgwDMQulmzELNzMxC
MzPNQh2azUKDAM5CZmbOQlDNzkIzM89CHZrPQgAA0EJmZtBCUM3QQrYz0UKamdFCgwDSQulm
0kJQzdJCtjPTQpqZ00KDANRC6WbUQs3M1EIzM9VCmpnVQgAA1kJmZtZCzczWQjMz10KamddC
gwDYQulm2EJQzdhCMzPZQh2a2UKDANpC6WbaQs3M2kK2M9tCmpnbQoMA3ELpZtxCzczcQrYz
3UIdmt1CAADeQmZm3kJQzd5CMzPfQpqZ30KDAOBCZmbgQlDN4EK2M+FCHZrhQoMA4kJmZuJC
UM3iQjMz40IdmuNCgwDkQmZm5ELNzORCMzPlQh2a5UKDAOZC6WbmQlDN5kK2M+dCmpnnQoMA
6ELpZuhCzczoQrYz6UKamelCgwDqQulm6kLNzOpCMzPrQh2a60KDAOxC6WbsQlDN7EIzM+1C
mpntQoMA7kJmZu5CzczuQrYz70Kame9C</AssayXData><AssayYData Points="600">AAAAAFd43LvZu+26AJ/Bu8QN8LuY1ve7kDRVuwMrOLveGdC7/CPguzmt8LmDoRi8qlpnu9mu
4LsI0Ya7adQuOgpgjrpqUXS7h4vhu5qoGDrBxUq7Q/dyu886mbvR5ay7d/oju+Wi+zlLHxS7
Jd+Fu/uuf7obxZ277tHXuidErbsstRO7Gifeu3jIZLoUWsu55Y+zu+0Uo7v63RU7a4wuOfNK
QLsDPT06lKSKu5hwb7tPncQ6Xn8Mu984CbuY2SS78lIDuaafJDsq47w6X6+Gu4Fz3jr+s0e7
yWQju8UZJDu+OEI640+EO2W/CTszVoy4ZK6Yuq04wrtbu6o48/LduPwB4bkGDZy7DTSvOwaO
yDrsyFQ72WeVOoJ0jjp9fFW64WAJu8bDTror+tU6DXGNu61bKTqufB2677vTOn7nBTse3pi6
u2p/u2sfCztvDig7I1ERPHJGvzqZvOM5f+9JurffKrqJVdm6W0WHO09UyLocNw87aVtgOlUx
Ijt2LJ87/9L7O2vU2zsglqa69QpvOwoVrrqYizA74ShqOyybSzu+uWI7HbpPOUQ1iTsZces6
MguRO+0BkTtXUYo7SoKvuifZwjrEFas7U57eOQ3RtDvvw6I6FQVyO5d4iDvnSIU7xMsAPLwR
jjuEPg07VxPUO38jkTspp+Y799GyO9g5pjvq2B07vhqIO+wGnjsRzCk7S/BoOygjpztfJpE7
Y7w4O6D12jtMDc8756X6O4wy/Tshfrs7SiH8O2arFTzjO9w7XMwYPEzawzvdSN87ZYEfPILP
VjvdtRg8upLbO62ayDuaR2E76gQAPP1gyjvyoq87KfoNPP5IrDstydQ7+pagO50u8jstUJk7
jrlRPJaLLDxHwSM8ExrYO13UEDyTKgc8Yuk+PP2M4jvugAU8IhoYPOIh0zsS05U7XHbtOwCT
3jv2uE48h2X8O2/tOzzHjuo74ZbwO7VsETwe6x48ThwKPCAS0TskIVk8gn0UPNnI9zsSmBg8
/W4lPEFnUTy0bhQ8/z8UPNnf9TsytJc7cd8KPDe4gzsKUV88cu0rPMp/kDu3SCY8Ix8DPH7f
EjxXeRI8ciT5O5dLMjzqcBI8GjAlPJ1SIjwYHOA7D94ZPJVh/zuo2S88T/BYPEgtRzzD8ks8
yREmPGGuEjyxkCY894U6PBUqIzz/uw48qBMTPJWlbzwVfR48jTAFPAb0XTykIdI7NpMdPOgu
MTwJgiY8uFpBPFkOGzzDKiw8YH5pPCoaFTyB0gk8rgZQPFqMFzy4kfw7i2HtO7vRYDxI0vo7
hURQPKrCRDxnBgo86N09PAJeOTwfCig8td8DPOiLNTxgiU88rNxGPJT2Ijzfnzc8nhQyPKi0
gDxIjTo85LtlPGQcIDxxAhk8xsAFPKDebjzB2Bk8rEh2PPy1TzwnPCw80dcrPJhOUDzP72I8
TgskPH2sUDxUmk08MSFGPK3JJTx0tw88elJHPMbPMTxYnC889iEoPGL3azx4jfo7cm1ZPL+S
BjzjLtY7isQ2PJXZOjxqtv07LWdKPClwWDwyllc81LcZPMoVXzxCp4Q8OPRbPD0mWjz/GVA8
bsRMPFHXeTxdNIE8Qk9wPKOOZDwN1lw8bx6APPFEVDz/HFk8oKtPPKq3fDzJqWU85wxLPCnG
UjyL9Wo8vCo1PFtuTDzkyXQ802B3PBF/LTwfsms8cVkvPNVHSTxxLm48n+RePBdWRTxgLSo8
21GGPPqzUDxELoo83fI/POSMNTzSSjo8K8h7PGjIRTw0Wy88ioZjPNklPjxHTZg8txyDPMPd
VTyYEI08p9pSPB3+ozwLkYQ8sbMWPG2DTzwYwYU8P66MPEmiWzx4tnc8cSFzPA59TDyIKoA8
5ktePNKijDzCEVo8H21wPIf4ezyaHW082Gx5PEdTezyNUUI8G84xPPIYVTzORVI8BKFvPHGt
jjzAOU48OPQ+PE8HZDwOI5I8iTWIPDIJfTyYIIc8mBFBPKRReDxafFg8w1BsPDYFWzywZIw8
zVl4PC+nqDzLz4o8sfd6PAF2UjztxqU8H6VGPCMGgjwjFIY8ikZkPBhRQjxvk3g8QFOJPN3l
bzz3dl08QcOHPKtPgzzcV3M8OB6APEUFdDwu1DE81MaNPAHGhzzlDBE8jl+RPMNMbzzliVo8
EhhyPCN/gzzx61w88bNJPFojfzxW65Y8FMKOPLwOljxLEn88B+JmPDzrkzwyNpM8u5SRPAJ7
YzwKZos8MAqaPJ4NkDzIl4w8oYtqPAw2mDxa3mA8h8l9PLtgdTzcz5c8t2pbPDlqgDxwIXc8
yn5dPLrTTjwia4Y82DKVPITnjTxJans8NnFwPFbQcjwX6EY8eIecPCD2ZDxEOWw85pqIPHEJ
jjxWtW08kDmTPNvSizwa94M8+WODPFLtizyE0n88AWCdPIbclDzCq1E8qT2NPHV/jzzg3aU8
v3F6PNs9mTygF50854twPLSetjwCwJE8niCNPMp3gTyYZqA8+46MPDWPoDyXLI08deKAPHEE
cTxc33A8dZOePMOwfjxy96I8yNOWPNZ4ijyGWlQ8ICuWPHIjhjxXgXo81Z2JPNbNhTz3bI08
XaqsPBtQkzzqI6A8BbiKPGhKgjzZmpQ8VPaAPDOjrDxta5Y8DFx5PNIyoTybuoI8Z7aBPATg
bzxCEmc8HzOXPKazXTyokV48YqebPGK3rzwKKJ085SdSPOuRozy5ioM8h/mEPP7pgDwvo3Q8
t0iUPIWykTwok6c8W3+GPH2Tlzw3BI08EBGbPNSThTwHGpg8lAmGPA3mjDyoy3c84VeXPAfz
fjx0dY48BqiGPLmYszzdC6I8ityUPCMsgjzTF6g81aWMPLJghTyRCVk8E1C4PGmpczzVHoo8
u3uUPITkhjwyTsE8ZLt8PLidoTxoKbA8F91pPEdjizyQNKE86i6XPCVLbDw6t508IdxfPHhv
ijxHlog8FAhvPD+LejwR85U8uk2JPFVAtjzmn5U8KtyePLWrkDz74o48bseaPMoTrjxz2Zs8
IXeVPKAvoTzMPYg8fVB7PJbGfjyCXpM8T4uiPG6DozzX9K48YyawPFldpjwz1Yg8lN3APIuc
mDzVILk8DQmVPD4umDwusJg8mo+NPPe3pjxCkYs80gFjPH17TDwxL5Y8FMaGPN5NtTxwAoo8
ITvKPI8UjDzSmKg86XCmPEkKmzxB5o88</AssayYData></Step><Step><CommonData><SampleLocation>5</SampleLocation><SampleID>mhb2</SampleID><SampleGroup></SampleGroup><SampleInfo></SampleInfo><SampleRow>B</SampleRow><SamplePlate>1</SamplePlate><WellType>KLOAD</WellType><Concentration>-1</Concentration><ConcentrationUnits>µg/ml</ConcentrationUnits><MolarConcentration>-1</MolarConcentration><MolarConcUnits>nM</MolarConcUnits><MolecularWeight>-1</MolecularWeight><Temperature>30</Temperature><StartTime>2403896</StartTime><AssayTime>1200</AssayTime></CommonData><FlowRate>1000</FlowRate><StepType>LOADING</StepType><StepName>Loading</StepName><StepStatus>OK</StepStatus><ActualTime>305.002</ActualTime><CycleTime>0.2</CycleTime><AssayXData Points="1525">AADwQulm8EJQzfBCMzPxQh2a8UKDAPJCZmbyQlDN8kIzM/NCmpnzQgAA9EJmZvRCUM30QjMz
9UKamfVCgwD2Qulm9kJQzfZCtjP3Qh2a90IAAPhCZmb4Qs3M+EK2M/lCmpn5QoMA+kLqZvpC
UM36QjMz+0KamftCgwD8Qupm/ELNzPxCMzP9QqCa/UKDAP5CZmb+Qs3M/kK2M/9Cmpn/QkIA
AEN1MwBDZmYAQ5qZAEPNzABDQgABQ3UzAUOoZgFDmpkBQw7NAUMAAAJDMzMCQ2ZmAkPbmQJD
zcwCQwAAA0MzMwNDqGYDQ5qZA0MOzQNDAAAEQzMzBENmZgRD25kEQw7NBENCAAVDdTMFQ2Zm
BUPbmQVDDs0FQ0IABkMzMwZDZmYGQ9uZBkPNzAZDAAAHQzMzB0OoZgdD25kHQ83MB0NCAAhD
dTMIQ6hmCEOamQhDzcwIQ0IACUMzMwlDqGYJQ9uZCUPNzAlDQgAKQzMzCkNmZgpDmpkKQ83M
CkNCAAtDMzMLQ6hmC0PbmQtDzcwLQ0IADEMzMwxDqGYMQ5qZDEPNzAxDQgANQ3UzDUNmZg1D
mpkNQw7NDUMAAA5DdTMOQ2ZmDkPbmQ5DzcwOQ0IAD0N1Mw9DZmYPQ5qZD0MOzQ9DQgAQQzMz
EEOoZhBD25kQQw7NEEMAABFDdTMRQ2ZmEUOamRFDDs0RQwAAEkN1MxJDZmYSQ5qZEkMOzRJD
AAATQzMzE0OoZhNDmpkTQ83ME0NCABRDdTMUQ6hmFEPbmRRDzcwUQwAAFUMzMxVDZmYVQ5qZ
FUMOzRVDAAAWQ3UzFkOoZhZD25kWQw7NFkMAABdDdTMXQ6hmF0PbmRdDDs0XQ0IAGEN1MxhD
qGYYQ5qZGEMOzRhDQgAZQ3UzGUOoZhlDmpkZQ83MGUMAABpDdTMaQ6hmGkPbmRpDzcwaQ0IA
G0MzMxtDZmYbQ9uZG0MOzRtDAAAcQ3UzHEOoZhxD25kcQw7NHEMAAB1DdTMdQ6hmHUOamR1D
Ds0dQwAAHkMzMx5DZmYeQ9uZHkPNzB5DAAAfQ3UzH0OoZh9D25kfQw7NH0MAACBDdTMgQ6hm
IEPbmSBDzcwgQ0IAIUMzMyFDZmYhQ5qZIUPNzCFDAAAiQ3UzIkNmZiJD25kiQ83MIkNCACND
MzMjQ6hmI0PbmSNDDs0jQ0IAJEMzMyRDqGYkQ9uZJEPNzCRDAAAlQ3UzJUNmZiVDmpklQ83M
JUNCACZDMzMmQ2ZmJkOamSZDzcwmQwAAJ0N1MydDqGYnQ5qZJ0PNzCdDQgAoQ3UzKENmZihD
25koQ83MKENCAClDMzMpQ2ZmKUPbmSlDzcwpQ0IAKkMzMypDZmYqQ9uZKkMOzSpDQgArQ3Uz
K0NmZitDmpkrQw7NK0NCACxDMzMsQ6hmLEOamSxDDs0sQwAALUMzMy1DZmYtQ9uZLUMOzS1D
AAAuQ3UzLkOoZi5DmpkuQw7NLkNCAC9DdTMvQ+pmL0OamS9DzcwvQwAAMEMzMzBDZmYwQ9uZ
MEPNzDBDQgAxQ3UzMUOoZjFDmpkxQ83MMUMAADJDMzMyQ2ZmMkOamTJDzcwyQwAAM0N1MzND
qGYzQ9uZM0PNzDNDQgA0QzMzNEOoZjRDmpk0Qw7NNENCADVDdTM1Q6hmNUOamTVDDs01Q0IA
NkN1MzZDqGY2Q9uZNkPNzDZDQgA3QzMzN0NmZjdDmpk3Qw7NN0MAADhDdDM4Q2ZmOEPbmThD
Ds04QwAAOUN0MzlDZmY5Q9uZOUPNzDlDAAA6Q3QzOkNmZjpDmpk6Q83MOkMAADtDMzM7Q2Zm
O0OamTtDDs07Q0IAPEMzMzxDqGY8Q5qZPEPNzDxDAAA9QzMzPUPqZj1Dmpk9Q83MPUMAAD5D
dDM+Q2ZmPkPbmT5DDs0+Q0IAP0MzMz9DqGY/Q9uZP0PNzD9DAABAQ3QzQEOoZkBDmplAQw7N
QEMAAEFDdDNBQ6hmQUPbmUFDzcxBQ0IAQkMzM0JDqGZCQ9uZQkPNzEJDQgBDQzMzQ0NmZkND
25lDQ83MQ0NCAERDdDNEQ6hmREPbmURDzcxEQ0IARUMzM0VDZmZFQ5qZRUPNzEVDAABGQzMz
RkNmZkZDmplGQw7NRkMAAEdDdDNHQ6hmR0OamUdDDs1HQ0IASEMzM0hDqGZIQ5qZSEMOzUhD
QgBJQ3QzSUNmZklDmplJQ83MSUNCAEpDMzNKQ2ZmSkOamUpDDs1KQwAAS0N0M0tDqGZLQ9uZ
S0PNzEtDQgBMQzMzTENmZkxD25lMQw7NTEMAAE1DdDNNQ6hmTUPbmU1DzcxNQwAATkMzM05D
ZmZOQ9uZTkPNzE5DQgBPQ3QzT0OoZk9D25lPQ83MT0MAAFBDdDNQQ2ZmUEPbmVBDDs1QQ0IA
UUMzM1FDZmZRQ9uZUUPNzFFDQgBSQzMzUkOoZlJD25lSQ83MUkNCAFNDdDNTQ2ZmU0OamVND
Ds1TQ0IAVEN0M1RDZmZUQ5qZVEPNzFRDQgBVQzMzVUOoZlVDmplVQw7NVUNCAFZDdDNWQ2Zm
VkOamVZDDs1WQwAAV0N0M1dDqGZXQ9uZV0MOzVdDQgBYQzMzWENmZlhD25lYQ83MWEMAAFlD
dDNZQ2ZmWUPbmVlDzcxZQ0IAWkN0M1pDqGZaQ5qZWkMOzVpDAABbQ3QzW0OoZltD25lbQ83M
W0NCAFxDMzNcQ6hmXEPbmVxDzcxcQ0IAXUMzM11DqGZdQ9uZXUMOzV1DQgBeQ3QzXkOoZl5D
mpleQw7NXkMAAF9DdDNfQ2ZmX0OamV9DDs1fQ0IAYEMzM2BDZmZgQ9uZYEPNzGBDQgBhQ3Qz
YUOoZmFDmplhQw7NYUMAAGJDMzNiQ2ZmYkPbmWJDzcxiQ0IAY0N0M2NDqGZjQ9uZY0PNzGND
QgBkQ3QzZEOoZmRD25lkQ83MZEMAAGVDdDNlQ2ZmZUPbmWVDDs1lQwAAZkMzM2ZDZmZmQ9uZ
ZkPNzGZDAABnQ3QzZ0OoZmdD25lnQw7NZ0NCAGhDMzNoQ6hmaEPbmWhDzcxoQ0IAaUN0M2lD
qGZpQ9uZaUPNzGlDQgBqQzMzakNmZmpD25lqQw7NakMAAGtDMzNrQ2Zma0PbmWtDDs1rQ0IA
bEN0M2xDZmZsQ5qZbEPNzGxDAABtQzMzbUNmZm1D25ltQw7NbUMAAG5DdDNuQ6hmbkPbmW5D
zcxuQ0IAb0MzM29DqGZvQ5qZb0MOzW9DQgBwQzMzcEOoZnBD25lwQ83McENCAHFDMzNxQ6hm
cUPbmXFDzcxxQ0IAckMzM3JDZmZyQ5qZckPNzHJDQgBzQzMzc0OoZnND25lzQw7Nc0NCAHRD
dDN0Q2ZmdEOamXRDzcx0QwAAdUMzM3VDqGZ1Q5qZdUMOzXVDQgB2QzMzdkOoZnZD25l2Qw7N
dkNCAHdDdDN3Q6hmd0PbmXdDDs13QwAAeEN1M3hDqGZ4Q5qZeEPNzHhDQgB5QzMzeUOoZnlD
25l5Qw7NeUMAAHpDdTN6Q2ZmekPbmXpDzcx6QwAAe0MzM3tDZmZ7Q5qZe0MOzXtDQgB8QzMz
fEOoZnxDmpl8Q83MfENCAH1DMzN9Q2ZmfUPbmX1DDs19Q0IAfkN1M35DqGZ+Q9uZfkPNzH5D
AAB/Q3Uzf0OoZn9D25l/Q83Mf0MAAIBDmhmAQzMzgEPNTIBDZmaAQwCAgEOamYBDVLOAQ83M
gENm5oBDAACBQ7oZgUMzM4FDzUyBQ4dmgUMAgIFDupmBQ1SzgUPuzIFDZuaBQyEAgkO6GYJD
MzOCQ+5MgkNmZoJDIYCCQ7qZgkNUs4JDzcyCQ4fmgkMhAINDuhmDQzMzg0PuTINDZmaDQwCA
g0O6mYNDM7ODQ+7Mg0OH5oNDAACEQ5oZhENUM4RDzUyEQ2ZmhEMAgIRDmpmEQzOzhEPNzIRD
ZuaEQyEAhUOaGYVDVDOFQ+5MhUNmZoVDIYCFQ5qZhUNUs4VD7syFQ2bmhUMhAIZDuhmGQ1Qz
hkPuTIZDZmaGQyGAhkO6mYZDVLOGQ83MhkNm5oZDAACHQ7oZh0NUM4dDzUyHQ4dmh0MAgIdD
mpmHQzOzh0PuzIdDZuaHQyEAiEOaGYhDMzOIQ+5MiENmZohDIYCIQ5qZiEMzs4hD7syIQ4fm
iEMAAIlDmhmJQzMziUPuTIlDZmaJQyGAiUOamYlDVLOJQ83MiUNm5olDIQCKQ7oZikMzM4pD
7kyKQ4dmikMhgIpDmpmKQ1SzikPuzIpDZuaKQyEAi0OaGYtDMzOLQ+5Mi0NmZotDAICLQ5qZ
i0Mzs4tD7syLQ2bmi0MhAIxDmhmMQ1QzjEPNTIxDZmaMQwCAjEOamYxDVLOMQ83MjENm5oxD
IQCNQ7oZjUMzM41D7kyNQ2ZmjUMAgI1DupmNQzOzjUPuzI1DZuaNQyEAjkOaGY5DMzOOQ81M
jkOHZo5DAICOQ5qZjkMzs45D7syOQ4fmjkMAAI9DmhmPQzMzj0PuTI9Dh2aPQwCAj0O6mY9D
M7OPQ+7Mj0Nm5o9DAACQQ5oZkEMzM5BDzUyQQ4dmkEMhgJBDmpmQQ1SzkEPuzJBDh+aQQwAA
kUOaGZFDVDORQ81MkUOHZpFDIYCRQ5qZkUNUs5FD7syRQ2bmkUMhAJJDmhmSQ1QzkkPNTJJD
ZmaSQwCAkkOamZJDVLOSQ+7MkkOH5pJDAACTQ7oZk0NUM5NDzUyTQ2Zmk0MhgJNDupmTQzOz
k0PuzJNDZuaTQwAAlEO6GZRDVDOUQ+5MlENmZpRDIYCUQ7qZlEMzs5RDzcyUQ2bmlEMhAJVD
mhmVQ1QzlUPuTJVDh2aVQwCAlUO6mZVDVLOVQ+7MlUOH5pVDIQCWQ7oZlkMzM5ZD7kyWQ4dm
lkMAgJZDupmWQzOzlkPNzJZDh+aWQyEAl0O6GZdDMzOXQ81Ml0OHZpdDIYCXQ7qZl0Mzs5dD
7syXQ4fml0MAAJhDuhmYQzMzmEPNTJhDh2aYQwCAmEOamZhDM7OYQ+7MmEOH5phDIQCZQ5oZ
mUMzM5lD7kyZQ4dmmUMhgJlDupmZQzOzmUPNzJlDh+aZQyEAmkO6GZpDVDOaQ+5MmkNmZppD
IYCaQ5qZmkNUs5pD7syaQ2bmmkMhAJtDuhmbQ1Qzm0PuTJtDZmabQyGAm0O6mZtDM7ObQ+7M
m0Nm5ptDAACcQ5oZnENUM5xDzUycQ2ZmnEMhgJxDupmcQzOznEPNzJxDh+acQwAAnUO6GZ1D
MzOdQ+5MnUOHZp1DIYCdQ7qZnUNUs51DzcydQ4fmnUMAAJ5DuhmeQzMznkPuTJ5Dh2aeQyGA
nkO6mZ5DVLOeQ+7MnkOH5p5DIQCfQ7oZn0MzM59D7kyfQ4dmn0MAgJ9DupmfQ1Szn0PNzJ9D
ZuafQyEAoEOaGaBDMzOgQ81MoENmZqBDQoCgQ7qZoEMzs6BDzcygQ4fmoEMhAKFDmhmhQzMz
oUPuTKFDZmahQwCAoUOamaFDVLOhQ83MoUOH5qFDIQCiQ5oZokMzM6JDzUyiQ2ZmokMAgKJD
upmiQzOzokPNzKJDh+aiQwAAo0OaGaNDVDOjQ81Mo0NmZqNDAICjQ5qZo0NUs6ND7syjQ4fm
o0MAAKRDuhmkQzMzpEPuTKRDh2akQwCApEOamaRDVLOkQ+7MpENm5qRDIQClQ9sZpUNUM6VD
zUylQ4dmpUMhgKVDupmlQ1SzpUPNzKVDZualQwAApkOaGaZDMzOmQ+5MpkOHZqZDAICmQ7qZ
pkMzs6ZDzcymQ4fmpkMAAKdDmhmnQ1Qzp0PuTKdDh2anQyGAp0O6madDM7OnQ83Mp0OH5qdD
IQCoQ7oZqENUM6hDzUyoQ4dmqEMhgKhDmpmoQ1SzqEPuzKhDh+aoQwAAqUO6GalDMzOpQ+5M
qUNmZqlDIYCpQ5qZqUNUs6lD7sypQ2bmqUMAAKpDmhmqQ1QzqkPNTKpDh2aqQwCAqkO6mapD
VLOqQ83MqkOH5qpDIQCrQ5oZq0NUM6tDzUyrQ2Zmq0MAgKtDupmrQ1Szq0PuzKtDh+arQyEA
rEO6GaxDVDOsQ81MrEOHZqxDAICsQ7qZrEMzs6xDzcysQ2bmrEMAAK1DmhmtQ1QzrUPNTK1D
ZmatQyGArUO6ma1DVLOtQ83MrUOH5q1DAACuQ7oZrkNUM65DzUyuQ4dmrkMhgK5DupmuQzOz
rkPNzK5DZuauQyEAr0PbGa9DVDOvQ+5Mr0OHZq9DIYCvQ9uZr0Mzs69DzcyvQ4fmr0MhALBD
uhmwQ1QzsEPNTLBDh2awQyGAsEOambBDM7OwQ+7MsENm5rBDAACxQ5oZsUMzM7FDzUyxQ2Zm
sUMAgLFDupmxQzOzsUPNzLFDh+axQwAAskO6GbJDVDOyQ+5MskOHZrJDAICyQ5qZskNUs7JD
zcyyQ2bmskMAALNDuhmzQ1Qzs0PuTLNDh2azQwCAs0OambNDM7OzQ+7Ms0OH5rNDIQC0Q7oZ
tENUM7RD7ky0Q4dmtEMAgLRDmpm0QzOztEPNzLRDZua0QyEAtUOaGbVDVDO1Q+5MtUOHZrVD
AIC1Q9uZtUMzs7VD7sy1Q2bmtUMhALZDmhm2Q1QztkPNTLZDZma2QyGAtkO6mbZDVLO2Q+7M
tkNm5rZDIQC3Q7oZt0NUM7dD7ky3Q4dmt0MhgLdDupm3Q1Szt0PNzLdDZua3QwAAuEOaGbhD
MzO4Q81MuEOHZrhDIYC4Q7qZuEMzs7hDzcy4Q4fmuEMhALlDuhm5QzMzuUPuTLlDh2a5QyGA
uUOamblDM7O5Q+7MuUOH5rlDAAC6Q5oZukMzM7pDzUy6Q2ZmukMAgLpDmpm6QzOzukPuzLpD
h+a6QyEAu0OaGbtDVDO7Qw5Nu0OHZrtDAIC7Q5qZu0NUs7tDzcy7Q2bmu0MAALxDuhm8Q1Qz
vEPNTLxDh2a8QyGAvEOambxDVLO8Q83MvENm5rxDIQC9Q7oZvUNUM71DzUy9Q2ZmvUMhgL1D
upm9Q1SzvUPuzL1DZua9QyEAvkO6Gb5DVDO+Q81MvkOoZr5DAIC+Q7qZvkNUs75D7sy+Q4fm
vkMhAL9Duhm/Q1Qzv0PNTL9Dh2a/QyGAv0O6mb9DM7O/Q+7Mv0OH5r9DAADAQ5oZwEMzM8BD
Dk3AQ2ZmwEMAgMBDupnAQzOzwEPuzMBDh+bAQwAAwUOaGcFDMzPBQ+5MwUOHZsFDAIDBQ5qZ
wUNUs8FD7szBQ4fmwUMhAMJDmhnCQzMzwkPNTMJDh2bCQyGAwkO6mcJDVLPCQ+7MwkNm5sJD
IQDDQ5oZw0MzM8ND7kzDQ4dmw0MAgMNDmpnDQzOzw0PNzMNDZubDQyEAxEO6GcRDMzPEQ81M
xENmZsRDAIDEQ5qZxENUs8RD7szEQ4fmxEMAAMVDuhnFQzMzxUPuTMVDZmbFQwCAxUOamcVD
M7PFQ83MxUOH5sVDAADGQ5oZxkMzM8ZDzUzGQ2ZmxkMhgMZDmpnGQ1SzxkPNzMZDZubGQwAA
x0OaGcdDVDPHQ81Mx0OHZsdDAIDHQ5qZx0NUs8dD7szHQ4fmx0MAAMhDmhnIQzMzyEPuTMhD
ZmbIQyGAyEO6mchDVLPIQ83MyENm5shDAADJQ7oZyUMzM8lDzUzJQ4dmyUMAgMlDupnJQ1Sz
yUPuzMlDZubJQwAAykOaGcpDVDPKQ81MykOHZspDIYDKQ5qZykMzs8pD7szKQ4fmykMhAMtD
uhnLQzMzy0PuTMtDZmbLQwCAy0O6mctDM7PLQ83My0OH5stDAADMQ5oZzENUM8xDzUzMQ2Zm
zEMAgMxDmpnMQ1SzzEPNzMxDZubMQwAAzUOaGc1DVDPNQ81MzUNmZs1DAIDNQ5qZzUNUs81D
7szNQ4fmzUMAAM5DmhnOQzMzzkPuTM5Dh2bOQwCAzkOamc5DVLPOQ83MzkNm5s5DAADPQ5oZ
z0MzM89DzUzPQ2Zmz0MhgM9DupnPQzOzz0PNzM9Dh+bPQwAA0EO6GdBDVDPQQ81M0ENmZtBD
IYDQQ5qZ0EMzs9BDzczQQ2bm0EMAANFDuhnRQ1Qz0UPNTNFDh2bRQyGA0UO6mdFDVLPRQ+7M
0UOH5tFDIQDSQ5oZ0kNUM9JD7kzSQ4dm0kMhgNJDmpnSQzOz0kPuzNJDZubSQwAA00OaGdND
MzPTQ81M00OHZtNDIYDTQ7qZ00NUs9NDzczTQ4fm00MAANRDuhnUQ1Qz1EPuTNRDqGbUQw==</AssayXData><AssayYData Points="1525">hAwuPfvufz0CM7A9FurfPZPsBz68SCE+W2w4PgbiRz7Mj2I+IiN5PsDXhz4ZaZM+eYybPtMG
pj7mT7E+rYm7Pgfnxz4YBM4+uebaPopA5D4h3u4+iNb5PisBAj+rLAc/hBYLP13yDz+zDBQ/
xE8bP40wHz/DNCQ/BiQpP/WaLD+LiDE/ktA2P2DeOz+ep0A/4vREP9T4SD+ONk0/LrBSP/18
WD+6b1w/kAthP3ktZT9/4mk/QT9uP/23cj+e8nY/3+h6Pwpwfz+USoI/S32EP2WPhj+SwIg/
QTCLP1tpjT+Odo8/W/eRPwxrkz/r+5U/rK2YP7gFmj/yHpw/gUeeP0BuoD+1AqI/PU2kP06o
pj+MMKk/VGmrP0tKrT8VBq8/rGGxP9tasz9Wj7U/fzu3P7N0uT9uv7s/rAi9P2vGvz+ql8E/
iXjDP5lPxT9K38c/zzrJP5cjyz+y0c0//WPPPyYs0T+f99I/YwPVP80U1z/MEtk/K4HaP+Ms
3D/IxN0/cD3gPzBD4j+fYeQ/+szlP9Ks5z+Cvuk/kULrP8/D7D9rAO8/SMbwP5K08j8ZQPQ/
g8X1Py2N9z9JNPk/LTf7P9bf+z9fM/8/EyQAQPdLAUCpGgJA+tcCQDemA0AtVQRA2C4FQOn7
BUBA0wZAup8HQJiuCEARJAlAkEcKQM6qCkAysAtAW34MQHFsDUDR0g1AwpoOQGyED0AxQBBA
qyMRQEvxEUAXahJAzV8TQEzIE0Dh0BRAwIkVQK5EFkC/+xZAba0XQAIjGEAAKhlAnwwaQCan
GkDOjBtATQIcQK/iHEC7dR1AEyAeQNbMHkDKgx9AxjIgQP/pIEDvdyFAydAhQPCmIkDQTSNA
fCskQEXNJED/diVAoNUlQDNLJkBHHidA3esnQOONKEBbbylAF9ApQLHLKkBN+ipATHorQOIf
LEAHyyxAvFUtQFsPLkDXmy5AgiEvQG7ZL0A3PDBAfeMwQIZZMUD38zFAYrcyQB1HM0D80zNA
UDk0QIPBNEAzVjVAyjI2QLdWNkDzDzdAYH43QJX1N0AgrDhAB9I4QHvLOUDD9zlAvYI6QHAS
O0C2fTtAyds7QHSoPEARCj1ACFU9QKi6PUDpoT5AbRU/QFGqP0CLKEBA2ZNAQJY6QUBPjUFA
Dt9BQIwqQkDDjUJAGTBDQJzNQ0APK0RAaJREQL/FREANOUVAGtpFQB8aRkDChUZAoQlHQJ9x
R0DEDEhA4URIQMWZSEBPEklAwGZJQD31SUCi9ElA649KQIEaS0AQLktAfNVLQNkSTEAgnkxA
5f5MQKxuTUBy9U1AOupNQLVlTkCB/05A1RVPQGDET0Dd+k9AOXxQQESaUECD+1BAk0RRQO/Y
UUAk6FFAiDRSQLsDU0CMBFNAS2pTQI+nU0ARL1RAJpBUQGavVEBmJVVAu1xVQAXPVUA7EFZA
/3pWQEmiVkBpDFdAIWJXQK5MV0C+/FdAl35YQE+SWEC43lhAb/RYQB5aWUAdy1lA6htaQH91
WkBhfFpAhJ1aQMfaWkDBjVtA8tBbQIsqXEC+alxAF25cQN+5XEByHl1Ayn9dQEdoXUD78V1A
pzBeQIOOXkDsql5AV+1eQL9xX0CRbl9A3aFfQIQHYEDTBWBAFqVgQEWQYEDDBWFAXhBhQGSU
YUA2yGFAT+1hQLQVYkCRn2JA3aliQInLYkBHLGNAqhdjQNhlY0DAzmNAT+RjQMx2ZEBOgWRA
J/ZkQBUVZUD25GRAlX5lQHZ0ZUBhy2VARdRlQKT3ZUD7kGZAsYRmQLbIZkCiFmdA6gBnQOEn
Z0AAPGdAlZRnQHanZ0ATGWhAokJoQJeBaEDtmmhAIZxoQF28aED8AmlA9WJpQPWtaUBckWlA
ardpQKUUakALRmpAn5FqQDiCakCh7WpAKSJrQFwra0AGbmtAnJVrQKnCa0C212tAGtJrQHNV
bEBOZ2xAaLhsQO66bEC3sWxAOSFtQDRabUApj21AbmNtQAZ+bUCWuG1ArNxtQGrnbUDr2G1A
VHJuQDiKbkCDgG5A8PNuQC/TbkCiIm9A5z5vQDEPb0DTom9A8KxvQC6Zb0A58m9AF+dvQH/u
b0Djo3BAwGpwQMtvcECVn3BAvvZwQFblcEC8FnFAdh5xQNpJcUCml3FAznZxQN/DcUC+2XFA
irZxQKvecUANAXJAhVRyQHmZckDaW3JAHaFyQGibckDZ63JAau5yQFMZc0DDTnNAfWJzQMc8
c0DbkXNA0zpzQMS7c0C5u3NAbgd0QIf5c0CnKHRAOB10QBxfdEBlSHRAUnB0QE6cdECSjHRA
tIB0QFPedEAJC3VARvZ0QGI3dUDtXXVA9mx1QIyAdUAYkXVAopF1QNwXdkAdwXVAq891QBQD
dkAMYnZAxXh2QKU2dkC5TXZAtGh2QPqLdkAHh3ZABoZ2QJvxdkBo1nZA97d2QCVBd0B2LndA
Z0N3QB4md0CQgXdAwZp3QI17d0DcfHdACIp3QNvzd0Dn63dAQZF3QHnId0BD+ndAvA94QPsg
eEDAMHhAYD54QPCCeEBlnXhAP414QOa6eEDho3hAr6x4QIqeeEDW+3hAUf94QEf8eEASBnlA
FgJ5QBkreUBaB3lAJ3N5QPd2eUBAb3lA+o95QLiGeUC5rHlAj6F5QGzSeUBAvXlAVb95QNr/
eUBvDXpAnjV6QPE9ekAjG3pAOUZ6QNoyekBpinpAs6F6QDh/ekDLXnpAr7l6QC6rekCHg3pA
QbR6QJXAekD+rnpAqPd6QC/tekDWE3tAxjF7QP0Fe0Cq3XpAtzd7QCaVe0BYCntA95V7QBJi
e0BZYXtAK397QATNe0CcbXtA27l7QFVpe0BmA3xAvIN7QMO6e0Bm+HtA9bJ7QBkUfEAP7ntA
IRh8QGMufEDc0ntALSt8QO4WfEDWUXxAURR8QHhMfECqe3xA6kd8QDU2fEBWq3xAdXB8QNVj
fEBciHxA6Pp8QGSAfEAoz3xAyth8QIDkfEDezXxAeP18QAH3fEDP/3xA6WJ9QNMffUBBEH1A
UD19QLMufUBp8XxATYx9QGAnfUD0VH1A12R9QATXfUCM3H1APWx9QG18fUB6yX1Asc19QPV6
fUBEm31AGrl9QEPKfUDaxn1Aytl9QP7qfUACvH1A9wZ+QKP0fUAlEn5A3wp+QAFLfkCq731A
4WF+QPUOfkDjPX5ARA5+QHVdfkB5R35AEz1+QHtnfkBxm35AGoF+QE9KfkAATH5Aj0J+QMtm
fkA3ZH5A/3h+QBDEfkDf3X5AU49+QFO7fkAdqH5AddN+QKzcfkD1235ASsF+QNvofkDfrX5A
8PV+QDrRfkBQLH9Ae/V+QIj9fkAm735A8zd/QH3KfkA/LX9AoE9/QAsTf0CfOX9Asmd/QG5Q
f0B+Pn9ApmN/QEFff0CGjn9ALGF/QFGjf0DGjn9AXoh/QFuFf0DLhH9ARnV/QD/If0BRxX9A
IpN/QJCWf0CSqH9AQ6F/QAHVf0D/BoBAp+R/QL+9f0A4139ABROAQAzhf0DoqH9AiTaAQKoL
gECOBYBAmOZ/QHg+gEDkEYBADSKAQD88gED1FYBAViiAQNIrgEDaOYBAkhiAQOgJgEBVQYBA
qz6AQGFGgEDuOIBATQyAQKs+gEDjLIBAvk6AQAU/gEBuRoBAjW2AQAxYgECASYBAlG+AQBhk
gEAiZoBARXWAQHKEgEAAhIBAD26AQI1ogEAyaoBAkYuAQDqjgEBojoBA+4KAQM6YgEDqZ4BA
4nmAQOGOgEA1o4BAy5qAQKaVgECnqoBAF4SAQL6FgEB7poBAtJ6AQCCxgEBXnoBARo6AQNu2
gEDXw4BAxK+AQN3CgECwn4BAa+qAQN3YgECPzIBAwbyAQP6xgEDV1YBAk+GAQFzEgEBM0YBA
YvCAQAvogEBkxIBAVPWAQLfVgECX9YBAGMiAQN7XgEDa4YBAlPGAQAPqgEBD94BAbPyAQDr+
gEAz5IBAhvGAQIn/gEBSLIFA/heBQJrxgECX8YBA1RGBQLISgUAEHoFAbhyBQPMjgUDOMoFA
ZhOBQHYhgUAPHYFApCyBQDAbgUB5L4FAnBaBQOtIgUBjE4FAREOBQDs6gUCfRoFA+l6BQOBO
gUDxWIFADk+BQNxPgUBgOIFAOGmBQLMzgUBxL4FAgnSBQBdogUC/jYFA0mCBQBWGgUCuaoFA
iWmBQCpYgUBAbIFAvWOBQMCBgUCub4FAfkyBQN1vgUB/YIFA2jWBQE2XgUDch4FAqq2BQASB
gUAFlIFAZLCBQL+CgUCrjYFAvI6BQJG1gUCNeoFA7LGBQNKVgUCWoYFAOKiBQPm2gUD9r4FA
D5uBQBGugUBms4FAY5eBQGatgUA0zYFA7J2BQJe/gUD5uIFAocWBQLbJgUBYy4FAy9qBQN/S
gUAeqYFAzLGBQCPdgUB77YFALcKBQEy9gUB+v4FABdKBQJfSgUD184FACcWBQNftgUDO4IFA
IdWBQL7pgUC/z4FABtCBQED7gUDY7YFAGf2BQMDmgUC5AIJAeR6CQBotgkDnCoJAexKCQH0D
gkDuIYJAVxmCQLQWgkDY9IFAJAuCQAsngkAFJIJAbRGCQM8fgkDtJYJAXB6CQL4ugkBWSYJA
3iiCQKcagkBgHoJASyiCQKZHgkA4NoJArDOCQGJBgkCrP4JA+ReCQPVEgkCDUoJAHkCCQB1G
gkC/PYJAISGCQDszgkDiSoJApTKCQD5IgkA2YoJA2myCQAJCgkBqaYJAlZKCQJNVgkBzVYJA
B3KCQJxhgkCUYoJA0nSCQO9ogkCrfYJAYJaCQOiKgkBnRoJAIoiCQF6BgkDQd4JAnZuCQFho
gkC+noJAqI+CQKJ7gkC5cYJA1bCCQOSYgkCwioJAgpuCQK9vgkCijoJAd5KCQAKsgkBmoYJA
PqiCQAy4gkDPkYJAiMWCQI6zgkCyrYJALJiCQPfBgkB1s4JAgr6CQJTHgkDWo4JAd5iCQLaz
gkCyzYJAYaiCQNiygkBa04JAZNOCQPHigkCIxYJA0eKCQDzCgkBfyIJAEtmCQJXRgkDY4YJA
E++CQDzSgkAj7IJAzQGDQKT2gkAC8IJAUOKCQC/hgkDt8YJArd2CQGMQg0AG7oJAyQ6DQNn0
gkA/KINABuGCQJzpgkDr9oJAAfGCQMkTg0A17oJA3PuCQP/ggkDbIoNAZwGDQCf3gkCVE4NA
HQ2DQKELg0DREINAVS6DQDYjg0AmHINA0ymDQHosg0CuF4NATSyDQFYYg0DADINAyB2DQFsl
g0AoF4NA/QiDQF4ig0AsK4NAVU2DQNlFg0CmQYNAkiGDQC08g0A/J4NA0GaDQHZMg0DaSINA
+DCDQBNNg0DwWYNAGiiDQO80g0B+XYNAHGSDQDJRg0CmUYNAyEqDQIVKg0DaXYNAQUyDQJxj
g0C5XINAVFSDQCB3g0DETINA0UCDQIJog0C3eINAfnGDQGxmg0D+eYNAeH2DQCRsg0CFdINA
iW2DQNpwg0Ceh4NAyYODQFVyg0BRZ4NAVn6DQNBrg0BumYNAco+DQCaUg0AUqINAvZaDQPGb
g0C3rINAhZeDQJ6Lg0C+mYNA14qDQBWIg0B+mINA746DQGmbg0DHuYNAJ6WDQOavg0DwkINA
+aWDQKS5g0A9nINA9quDQOSgg0DvzINAWaqDQOfbg0BfsINA8K6DQLC1g0CR2YNASMSDQNah
g0BNwoNATquDQD7Kg0APyINAM8iDQAHNg0CGw4NA5deDQPDPg0BWpYNAwsODQLq+g0C55oNA
tdCDQJ+7g0C35INA9OiDQNDFg0D8+YNAvsiDQOD3g0Ar7YNAtreDQGrmg0Bk84NAfvCDQFMD
hEAS7oNAMu6DQMTcg0CwBYRAVASEQHLMg0CpDoRAiviDQBz/g0A64oNA5sKDQI8DhEBD+YNA
+xaEQPkxhEAQ7oNAMgSEQGIVhEAa/oNAgR6EQHQDhEAiCIRASCSEQCIrhEBN+oNADzCEQPwJ
hED+JYRA/gSEQC8GhEAMKIRAsx+EQFr2g0AAQYRAUC2EQAUhhED2HoRAyh+EQKT/g0CII4RA
xxSEQKNChEAZJYRAVT6EQCoYhEAQH4RALTeEQNNIhEASTIRASkaEQCY5hEB+LoRALy+EQHk5
hEBHMoRAEz6EQJ5chEDDbIRAAV6EQLlShEBnKoRAzVSEQI1ahEBLXIRAUG+EQJtchEALV4RA
gFiEQFlqhEAoRIRAuV2EQCthhECjVYRAGnmEQIFXhEBzboRA8XeEQN1fhEAnXoRA+IGEQCV7
hEAkWIRABWaEQDB0hEB1doRAPF+EQDRshEBHiIRAI4yEQLN7hEBPgoRA92aEQEyBhECkg4RA
q3eEQMd/hEAMk4RAo3qEQBOahEBhpYRAzq6EQMCUhECAmYRAR8OEQM+KhECAo4RAQqGEQLac
hECzjYRALJuEQJqRhEDMqIRA4bKEQG6khEBg0oRA/5aEQNC5hEDWj4RAr62EQMWDhEDFooRA
rJ+EQIeXhEByyoRAQaiEQIGdhECY0YRAILGEQPrThEDItoRAEc+EQJ2+hED41YRAFd2EQEWr
hEAZ2oRAE86EQKvJhEAh3IRAYOOEQIi+hED054RA6+aEQCfqhEA30oRABN6EQCDWhED87YRA
j9eEQNvjhECi8YRA3PGEQNDqhEB/34RAxRmFQF3jhEDj3IRAiueEQOrnhEBY8YRA2N6EQFgF
hUCp6YRAb+2EQIMHhUB/+YRARt+EQHnfhEDn9oRAZ/+EQKwZhUAPDYVAIfKEQAMRhUDR/oRA
WBKFQNMFhUCn8oRA+AuFQE7phEAJ+IRA9QKFQBsJhUCLEoVA6wiFQN4khUCND4VAzxWFQP0t
hUC79oRAyiiFQKMYhUBTD4VAGwSFQM0yhUDqMoVAwA+FQN9AhUCfHoVAOy2FQLtLhUCSMoVA
NjmFQFY7hUCRM4VAjSGFQCUdhUCMRYVACi2FQP48hUDYOoVANjWFQDwkhUBQEIVAlyCFQGwz
hUArKYVAxzCFQClohUBMgYVAAWGFQFZVhUChSoVAK1uFQMcthUCbO4VAzECFQA1bhUA3VIVA
WUKFQBxYhUAmaoVA+oiFQK1GhUCcYoVAKVSFQPZHhUADk4VAPnSFQKtXhUABWoVAH1qFQMJp
hUBVbIVAhmWFQKl3hUDAT4VAk2GFQF+GhUDBgYVAuG6FQB9fhUCbeIVAYHOFQHN+hUDwiYVA
w1yFQNyBhUCbiYVAWYeFQKhYhUAxgIVA6n2FQEx8hUCOXIVAkoKFQEuihUAzkoVATYKFQB6X
hUD0bYVAK5+FQAuXhUANkoVAn7+FQDyVhUDqrIVA4JuFQAqXhUBmmoVA2Y2FQB+/hUCtooVA
DqmFQH6ihUA2pIVAKK2FQHZ9hUCasYVAkLOFQCi8hUB3woVA5p2FQK6vhUCNroVAhZ+FQCW4
hUAEooVAMqeFQMOphUCmr4VAjMiFQJuohUDbloVAw9KFQIfihUBh0YVAjuiFQFqxhUCEwIVA
Mc2FQMm/hUDc5YVAubWFQPrIhUDjs4VAzdOFQIPOhUBj4YVAoOWFQIzJhUCtzIVAvc+FQELk
hUAC+YVAbveFQOrWhUDx3YVAQPuFQLrRhUBu9oVAV9uFQFLShUDQt4VAxAKGQCgEhkB88YVA
dOaFQPvphUDL+oVAb9qFQJX8hUBI5IVASvWFQI3dhUBSFIZADRaGQN3shUBm5YVAdO6FQO75
hUDUCYZAZe6FQFrjhUCgAoZAOiOGQCv/hUBNCIZA4wSGQAYFhkCM/oVAlBKGQKIAhkCuDIZA
XguGQI0NhkAh7IVAevqFQCgzhkCAA4ZAkwSGQNIqhkDtAoZA0RqGQKUKhkDLA4ZAjgaGQN8N
hkAGI4ZA0Q6GQK4XhkDxJYZAshaGQGo9hkCNCIZAGyCGQKI3hkDKIYZArjWGQJYfhkDzKoZA
XVKGQFwuhkAZQoZAyzmGQEJXhkBeOoZA6kWGQAY1hkBjTYZA8k6GQAVKhkBnSoZAAyqGQC5i
hkDMUoZANkWGQJFNhkBJWYZApFiGQMNPhkDZboZAW22GQGlbhkBxWIZAsjeGQPpbhkAeYYZA
cE+GQHBBhkBcaYZA4VWGQO5FhkAxW4ZA/1eGQApchkCOgYZAv1OGQHRFhkAseIZAaF+GQA==</AssayYData></Step><Step><CommonData><SampleLocation>6</SampleLocation><SampleID></SampleID><SampleGroup></SampleGroup><SampleInfo></SampleInfo><SampleRow>B</SampleRow><SamplePlate>1</SamplePlate><WellType>WASH</WellType><Concentration>-1</Concentration><ConcentrationUnits>µg/ml</ConcentrationUnits><MolarConcentration>663.7</MolarConcentration><MolarConcUnits>nM</MolarConcUnits><MolecularWeight>56.5</MolecularWeight><Temperature>30</Temperature><StartTime>2721689</StartTime><AssayTime>120</AssayTime></CommonData><FlowRate>1000</FlowRate><StepType>BASELINE</StepType><StepName>Baseline</StepName><StepStatus>OK</StepStatus><ActualTime>120</ActualTime><CycleTime>0.2</CycleTime><AssayXData Points="600">QoDUQ/yZ1EN1s9RDD83UQ8nm1ENjANVD/BnVQ3Uz1UMwTdVDqGbVQ0KA1UP8mdVDdbPVQzDN
1UOo5tVDYwDWQ9wZ1kOWM9ZDME3WQ6hm1kNCgNZD3JnWQ3Wz1kMwzdZDyebWQ2MA10P8GddD
ljPXQw9N10PJZtdDQoDXQ9yZ10OWs9dDD83XQ6jm10NCANhD3BnYQ5Yz2EMPTdhDyWbYQ2OA
2EP8mdhDlrPYQw/N2EPJ5thDQgDZQ/wZ2UOWM9lDME3ZQ6hm2UNCgNlD3JnZQ5az2UMwzdlD
yebZQ0IA2kP8GdpDljPaQw9N2kPJZtpDQoDaQ/yZ2kN1s9pDMM3aQ6jm2kNjANtD3BnbQ3Uz
20MPTdtDyWbbQ0KA20P8mdtDdbPbQzDN20Oo5ttDQgDcQ/wZ3EN1M9xDD03cQ6hm3ENjgNxD
/JncQ5az3EMPzdxDyebcQ2MA3UPcGd1DljPdQw9N3UPJZt1DY4DdQ/yZ3UN1s91DD83dQ8nm
3UNjAN5D3BneQ5Yz3kMwTd5DyWbeQ0KA3kP8md5DlrPeQzDN3kPJ5t5DQgDfQ/wZ30OWM99D
D03fQ8lm30NCgN9D3JnfQ5az30MPzd9DyebfQ0IA4EPcGeBDdTPgQw9N4EOoZuBDQoDgQ/yZ
4EN1s+BDD83gQ6jm4ENjAOFD3BnhQ5Yz4UMPTeFDyWbhQ0KA4UP8meFDlrPhQw/N4UOo5uFD
YwDiQ/wZ4kOWM+JDME3iQ6hm4kNjgOJD/JniQ5az4kMPzeJDyebiQ0IA40P8GeNDdTPjQzBN
40PJZuNDY4DjQ/yZ40N1s+NDMM3jQ8nm40NjAORD/BnkQ5Yz5EMPTeRDyWbkQ0KA5EPcmeRD
dbPkQzDN5EOo5uRDQgDlQ9wZ5UOWM+VDME3lQ8lm5UNjgOVD3JnlQ5az5UMwzeVDyeblQ0IA
5kPcGeZDdTPmQw9N5kOoZuZDQoDmQx2a5kN1s+ZDD83mQ6jm5kNjAOdD/BnnQ5Yz50MPTedD
qGbnQ2OA50P8medDdbPnQw/N50PJ5udDYwDoQ9wZ6EOWM+hDD03oQ8lm6ENCgOhD/JnoQ5az
6EMPzehDyeboQ0IA6UP8GelDdTPpQw9N6UPJZulDQoDpQ/yZ6UOWs+lDD83pQ6jm6UNCAOpD
3BnqQ3Uz6kMPTepDyWbqQ0KA6kPcmepDlrPqQzDN6kPJ5upDQgDrQ9wZ60OWM+tDD03rQ8lm
60NjgOtD/JnrQ5az60MPzetDqObrQ0IA7EPcGexDljPsQzBN7EPJZuxDQoDsQ/yZ7EN1s+xD
D83sQ8nm7ENCAO1D/BntQ3Uz7UMPTe1DyWbtQ2OA7UP8me1DlrPtQw/N7UPJ5u1DYwDuQ/wZ
7kOWM+5DD03uQ6hm7kNjgO5D/JnuQ3Wz7kMwze5DyebuQ2MA70P8Ge9DljPvQw9N70PJZu9D
QoDvQ/yZ70N1s+9DD83vQ8nm70NjAPBD3BnwQ3Uz8EMwTfBDqGbwQ2OA8EP8mfBDlrPwQw/N
8EOo5vBDQgDxQ/wZ8UOWM/FDD03xQ8lm8UNCgPFD3JnxQ5az8UMwzfFDyebxQ2MA8kPcGfJD
dTPyQzBN8kPJZvJDQoDyQ9yZ8kN1s/JDD83yQ6jm8kNjAPND/BnzQ3Uz80MwTfNDqGbzQ2OA
80PcmfNDdbPzQzDN80Oo5vNDQgD0Q/wZ9EN1M/RDME30Q6hm9ENjgPRD3Jn0Q5az9EMPzfRD
yeb0Q2MA9UPcGfVDljP1Qw9N9UPJZvVDY4D1Q/yZ9UOWs/VDD831Q6jm9UNCAPZD/Bn2Q5Yz
9kMPTfZDqGb2Q2OA9kP8mfZDlrP2Qw/N9kPJ5vZDQgD3Q9wZ90N1M/dDME33Q8lm90NCgPdD
3Jn3Q5az90MPzfdDyeb3Q0IA+EPcGfhDljP4Qw9N+EPJZvhDY4D4Q/yZ+EN1s/hDMM34Q6jm
+ENCAPlD3Bn5Q3Uz+UMwTflDqGb5Q2OA+UP8mflDlrP5Qw/N+UPJ5vlDQgD6Q9wZ+kN1M/pD
D036Q6hm+kNjgPpD3Jn6Q3Wz+kMwzfpDyeb6Q0IA+0PcGftDljP7Qw9N+0PJZvtDY4D7Q/yZ
+0N1s/tDD837Q8nm+0NCAPxD3Bn8Q3Uz/EMwTfxDyWb8Q0KA/EPcmfxDdbP8Qw/N/EOo5vxD
QgD9Q/wZ/UN1M/1DME39Q6hm/UNjgP1D3Jn9Q3Wz/UMPzf1DqOb9Q2MA/kPcGf5DljP+Qw9N
/kPJZv5DQoD+Q9yZ/kN1s/5DMM3+Q6jm/kNjAP9D/Bn/Q5Yz/0MwTf9DyWb/Q0KA/0P8mf9D
lrP/Qw/N/0PJ5v9DMQAARO4MAETLGQBEmCYARFQzAEQhQABE7kwARLtZAESHZgBEZXMARDGA
AET+jABEu5kARJimAERlswBEIcAARP7MAES72QBEmOYARGXzAEQxAAFE7gwBRLsZAUSYJgFE
ZTMBRDFAAUTuTAFEy1kBRIdmAURUcwFEIYABRO6MAUTLmQFEh6YBRFSzAUQxwAFE/swBRMvZ
AUSH5gFEVPMBRDEAAkTuDAJEyxkCRIcmAkRlMwJEIUACRP5MAkS7WQJEh2YCRGVzAkQxgAJE
/owCRLuZAkSYpgJEVLMCRDHAAkTuzAJEu9kCRIfmAkRl8wJEIQADRP4MA0S7GQNEhyYDRGUz
A0QhQANE7kwDRLtZA0SYZgNEVHMDRCGAA0T+jANEu5kDRIemA0RlswNEIcADRP7MA0S72QNE
h+YDRFTzA0QhAARE/gwERLsZBESYJgREVDMERDFABETuTAREy1kERIdmBERlcwREMYAERO6M
BES7mQREh6YERGWzBEQxwARE/swERLvZBESH5gREZfMERCEABUT+DAVEyxkFRIcmBURlMwVE
IUAFRO5MBUS7WQVEh2YFRGVzBUQhgAVE7owFRLuZBUSHpgVEZbMFRCHABUT+zAVEy9kFRIfm
BURU8wVEIQAGRP4MBkQMGgZEhyYGRGUzBkQxQAZE7kwGRMtZBkSYZgZEZXMGRDGABkT+jAZE
y5kGRIemBkRUswZEIcAGRP7MBkS72QZEh+YGRGXzBkQxAAdE7gwHRMsZB0SHJgdEVDMHRCFA
B0T+TAdEu1kHRJhmB0RUcwdEIYAHRO6MB0TLmQdEmKYHRFSzB0QhwAdE/swHRMvZB0SY5gdE
ZfMHRDEACETuDAhEyxkIRIcmCERUMwhE</AssayXData><AssayYData Points="600">MG2GQCVshkBvVoZAvFGGQDY/hkAUU4ZA3ESGQAdOhkAlU4ZAtkKGQDRkhkDxQIZAYEiGQMAr
hkBAUYZAcDKGQNk4hkBS84VA9VuGQCd1hkCQFoZAvTGGQLVEhkCOJYZAISKGQAknhkDNK4ZA
8y6GQI4PhkCpOIZALBqGQO8uhkDxIoZAxduFQBwehkC0EoZADh+GQAIjhkAAEoZAOgaGQGj4
hUCY7oVAKACGQIoLhkDW9IVA0eqFQJwEhkDjIYZAh9WFQIQVhkD99YVAj9+FQOvvhUDe4oVA
6weGQNLRhUAM94VANe+FQDzzhUD3+YVAtAeGQH/uhUA68IVATvSFQIK3hUCS7YVAO+eFQLbs
hUD83oVASf2FQKnZhUCV5IVAD72FQCzrhUAmwIVAm8aFQErjhUAP7IVAaM+FQGDkhUDAsYVA
+e6FQEHchUDmvoVAe9yFQBy9hUBt24VA7MOFQNOghUAS1oVAH9eFQLK7hUCwtoVAtseFQC20
hUDOsIVA/LuFQJ/IhUCwu4VACM+FQKOthUCBhIVAvbCFQOzBhUCjv4VA37SFQL+whUCSv4VA
i56FQOqyhUA7wYVAnJiFQBOJhUDJjIVA1KKFQG2rhUDdioVAWpuFQC+thUDdo4VAloGFQDqn
hUD5p4VA/5iFQOmKhUAOmYVAfZWFQBJ9hUDHgoVAT4yFQNeVhUAZroVAqJ6FQJOFhUDIr4VA
QoyFQOSWhUBdtYVAHqeFQBihhUCjmYVApnCFQOenhUAxkIVAg5iFQOOKhUBfiIVAoHiFQFaZ
hUDgi4VAmoeFQPRzhUAIfIVADnGFQLuJhUDLcoVAwX+FQGpThUDSd4VAC5eFQKd9hUD8jYVA
DHKFQFaBhUAieoVAj2yFQCOXhUC5Z4VA71qFQCt1hUC6doVAe2aFQL9nhUBve4VAtX+FQB47
hUDyZoVAtVSFQNRwhUB4XoVANFeFQIFyhUBAYoVArF6FQKQ2hUCOToVA8WCFQByBhUBfaYVA
IluFQAtKhUAhM4VAmlWFQA5hhUCsRIVANC2FQNtthUBfQYVAJzeFQMRThUAUP4VA+3OFQNBV
hUDyMIVAE0SFQM9khUA3EYVAgE+FQPU8hUB8PoVA/FeFQKpBhUANXIVAwUWFQO0xhUCJP4VA
rCmFQDs4hUCCKoVA5DyFQINghUDnT4VA0E+FQGU/hUDbRIVAQzOFQPpNhUAeOIVAV1SFQL8f
hUAFT4VAPTeFQP07hUC6GYVAskiFQE4khUCaP4VAMkOFQFIphUASIoVAQkKFQA8dhUCjMYVA
8jmFQGBJhUBlOoVAjRSFQMcohUBCHYVAfyaFQMRGhUBjTYVAzg2FQOEbhUDvMIVAt0CFQM0h
hUB/TIVAoUCFQPovhUDsEoVAVBOFQKg2hUD6LoVA1SKFQH8zhUCsEYVA+SCFQIMRhUC2AIVA
JCCFQDcahUDfDoVA0AWFQKQThUDHCoVAHymFQJANhUDjEoVAFg2FQBoghUAgFYVAlwaFQJED
hUCMDYVAHQiFQBzshEBNHYVAiOWEQCQDhUDxCIVAYgOFQMIrhUCQIYVA1QKFQEcShUCe8oRA
y+iEQN3ahECU8oRATQ2FQHrphECb6oRAQwWFQI34hECd7oRAovmEQKEChUA3/IRADf+EQA3t
hEBIFoVAzQuFQM//hEADB4VAF9+EQJYThUCI/IRAIdCEQNf/hEAG64RA99qEQNTQhED1B4VA
H+mEQBj0hEAn34RA4OOEQKTuhEDA8oRAk/OEQJz2hED45IRAM/iEQO/shEC+4YRA6weFQFDs
hEBW1YRAK9KEQJfrhECi1IRAn+iEQPDzhEDQ9oRAS9qEQLDwhEA53YRAj9CEQH/qhEBa54RA
hP6EQI7XhEBP1YRA5+KEQNTqhEB45IRA8diEQBHEhECa0IRA/s2EQF7yhEBH2oRAp++EQBm9
hEAo+4RAtuCEQDH6hED64YRANOSEQAnKhEAexoRAd+GEQNvWhEAruYRAucqEQKTThEDA/4RA
i9uEQFT7hEAitYRArbqEQBS9hECHpYRAKM6EQAHJhECstYRANOuEQLzYhEB0t4RASN6EQCmp
hEDKuIRATNuEQJDAhEBEvIRAJ9+EQGfqhEBGmoRAJa+EQP7JhEALvoRAvuCEQJWqhEBAq4RA
aNyEQI7ThEBvp4RAf+KEQHK+hED7x4RA1bOEQKWvhECEsoRAorKEQEuhhEAxtYRAGL+EQHyx
hEDJuYRA4sWEQCqjhEChtYRAtdCEQJOqhEDwsoRAlbmEQBK/hEBqsYRANqKEQE69hEDau4RA
HLSEQLiohECsp4RAfqCEQFWkhEAHsIRAWqGEQCCghEDqiIRAV7mEQN2qhEAZmoRAsKiEQO2T
hEBxr4RA76yEQBm3hECzkIRAQcyEQCWahEA1o4RAlbiEQAymhEA+iIRAV5KEQHKthECziYRA
2p2EQKrBhEC/eIRAjJaEQBfKhEDO0IRA/bGEQEuYhEAYjYRAeJ+EQH6PhEA6p4RAFJeEQFuh
hEAkhYRAHrKEQByNhEDTxoRAXquEQPV5hEBboIRAzYCEQKObhEB9noRAdquEQMyShEB7c4RA
ebKEQNJthEDnfIRAKoiEQNSMhECusIRATa2EQD1uhEAQpYRAsJuEQCGVhEAHgoRAF4iEQGVq
hECqcIRAznmEQOKihECvi4RA0n2EQD9+hEDbm4RAPnaEQCaahEDygYRAZoCEQGCfhEA6dIRA
v52EQPdlhEC/mYRAHmyEQMtvhEB4hYRADVCEQL+AhEC2bIRAimGEQPyDhEDmhYRAkXKEQJmG
hECCZ4RAIIeEQA5thEB1foRAUIyEQCp3hEAwgIRAsmyEQHeIhECVZIRAZ6KEQJJ8hECTgYRA
tF+EQDVthEB6fYRAKHWEQNhhhEB9nYRAOGKEQElyhECMjoRAm2yEQDhkhEBtfYRAaY2EQEBn
hEB9O4RA01uEQFtvhECJd4RAFXKEQM1YhED9cYRAfmWEQNhqhECidIRAvlWEQAdphECRVoRA
BX+EQNl5hEAkXYRAMlKEQD5xhEAEMoRAClCEQENghED8VoRAInGEQM9fhECfOYRAEGmEQCtf
hEBEUYRA2liEQIh0hECWZIRAlXCEQMBwhECBWYRAvWGEQKBLhEDrboRAHl+EQOZkhEBLaIRA
+FCEQCR1hEB5XYRAkUeEQHZkhEBeQoRA</AssayYData></Step><Step><CommonData><SampleLocation>7</SampleLocation><SampleID>H1</SampleID><SampleGroup></SampleGroup><SampleInfo></SampleInfo><SampleRow>B</SampleRow><SamplePlate>1</SamplePlate><WellType>KSAMPLE</WellType><Concentration>37.5</Concentration><ConcentrationUnits>µg/ml</ConcentrationUnits><MolarConcentration>663.7</MolarConcentration><MolarConcUnits>nM</MolarConcUnits><MolecularWeight>56.5</MolecularWeight><Temperature>30</Temperature><StartTime>2851821</StartTime><AssayTime>1400</AssayTime></CommonData><FlowRate>1000</FlowRate><StepType>ASSOC</StepType><StepName>Association</StepName><StepStatus>OK</StepStatus><ActualTime>1400</ActualTime><CycleTime>0.2</CycleTime><AssayXData Points="7000">IUAIRO5MCES7WQhEmGYIRFRzCEQhgAhE7owIRLuZCESYpghEZbMIRCHACETuzAhEy9kIRJjm
CERU8whEMQAJRP4MCUTLGQlEmCYJRFQzCUQhQAlE/kwJRLtZCUSHZglEZXMJRCGACUT+jAlE
u5kJRJimCURUswlEIcAJRP7MCUS72QlEmOYJRFTzCUQxAApE7gwKRLsZCkSYJgpEljMKRCFA
CkT+TApEu1kKRIdmCkRUcwpEIYAKRO6MCkTLmQpEmKYKRFSzCkRCwApE/swKRMvZCkSY5gpE
VPMKRCEAC0T+DAtEuxkLRIcmC0RlMwtEMUALRO5MC0S7WQtEh2YLRGVzC0QxgAtE/owLRLuZ
C0SHpgtEVLMLRCHAC0TuzAtEy9kLRIfmC0RU8wtEIQAMRO4MDES7GQxEhyYMRGUzDEQxQAxE
7kwMRMtZDESYZgxEZXMMRCGADET+jAxEy5kMRJimDERUswxEIcAMRO7MDETL2QxEh+YMRGXz
DEQhAA1E/gwNRMsZDUSYJg1EZTMNRCFADUT+TA1Eu1kNRJhmDURUcw1EIYANRP6MDUTLmQ1E
h6YNRGWzDUQhwA1E/swNRMvZDUSH5g1EVPMNRDEADkTuDA5EuxkORJgmDkRlMw5EIUAORO5M
DkS7WQ5Eh2YORFRzDkQhgA5E/owORMuZDkSYpg5EVLMORCHADkT+zA5Eu9kORIfmDkRl8w5E
MQAPRP4MD0TLGQ9EmCYPRLYzD0QhQA9E/kwPRMtZD0SHZg9EVHMPRDGAD0TujA9Eu5kPRIem
D0Rlsw9EMcAPRP7MD0TL2Q9Eh+YPRGXzD0QhABBE7gwQRLsZEESHJhBEZTMQRCFAEET+TBBE
y1kQRIdmEERlcxBEMYAQRP6MEES7mRBEh6YQRGWzEEQxwBBE7swQRLvZEESH5hBEZfMQRCEA
EUTuDBFEuxkRRJgmEURUMxFEIUARRO5MEUTLWRFEmGYRRGVzEUQhgBFE/owRRMuZEUSYphFE
ZbMRRCHAEUT+zBFEy9kRRIfmEURl8xFEIQASRO4MEkTLGRJEhyYSRFQzEkQhQBJE/kwSRLtZ
EkSYZhJEZXMSRCGAEkTujBJEy5kSRJimEkRUsxJEMcASRP7MEkS72RJEh+YSRGXzEkQhABNE
/gwTRLsZE0SYJhNEZTMTRDFAE0TuTBNEu1kTRJhmE0RUcxNEIYATRO6ME0S7mRNEh6YTRGWz
E0QhwBNE7swTRMvZE0SH5hNEVPMTRDEAFET+DBREyxkURJgmFETHMxREMUAURO5MFETLWRRE
h2YURGVzFEQhgBRE/owURMuZFESYphREZbMURCHAFETuzBREu9kURIfmFERU8xREIQAVRO4M
FUS7GRVEhyYVRFQzFUQhQBVE/kwVRLtZFUSHZhVEVHMVRDGAFUTujBVEy5kVRJimFURlsxVE
IcAVRO7MFUS72RVEmOYVRFTzFUQhABZE7gwWRMsZFkSHJhZEZTMWRDFAFkTuTBZEu1kWRJhm
FkRUcxZEIYAWRP6MFkS7mRZEmKYWRFSzFkQhwBZE/swWRLvZFkSH5hZEVPMWRCEAF0TuDBdE
uxkXRJgmF0RlMxdEMUAXRP5MF0TLWRdEh2YXRFRzF0QhgBdE/owXRMuZF0SYphdEZbMXRDHA
F0T+zBdEu9kXRJjmF0Rl8xdEIQAYRO4MGETLGRhEmCYYRGUzGEQhQBhE/kwYRLtZGESHZhhE
ZXMYRCGAGET+jBhEy5kYRIemGERUsxhEIcAYRO7MGETL2RhEh+YYRFTzGEQxABlE/gwZRMsZ
GUSYJhlEVDMZRDFAGUTuTBlEy1kZRIdmGURlcxlEIYAZRP6MGUS7mRlEmKYZRFSzGUQxwBlE
/swZRLvZGUSH5hlEVPMZRDEAGkTuDBpEyxkaRIcmGkRUMxpEIUAaRP5MGkS7WRpEmGYaRGVz
GkQhgBpE/owaRLuZGkSHphpEVLMaRCHAGkTuzBpEy9kaRIfmGkRl8xpEIQAbRO4MG0TLGRtE
hyYbRFQzG0QxQBtE7kwbRMtZG0SHZhtEZXMbRCGAG0T+jBtEu5kbRJimG0RUsxtEIcAbRO7M
G0TL2RtEh+YbRFTzG0QhABxE7gwcRMsZHESHJhxEVDMcRCFAHET+TBxEy1kcRIdmHERUcxxE
IYAcRP6MHES7mRxEmKYcRGWzHEQxwBxE/swcRMvZHESH5hxEZfMcRCEAHUT+DB1EuxkdRIcm
HURUMx1EIUAdRP5MHUS7WR1EmGYdRGVzHUQhgB1E/owdRLuZHUSHph1EZbMdRDHAHUTuzB1E
u9kdRJjmHURU8x1EIQAeRP4MHkS7GR5EhyYeRGUzHkQxQB5E/kweRMtZHkSHZh5EVHMeRDGA
HkT+jB5Eu5keRJimHkRlsx5EIcAeRO7MHkS72R5Eh+YeRFTzHkQxAB9E7gwfRLsZH0SHJh9E
ZTMfRCFAH0T+TB9Eu1kfRIdmH0RUcx9EIYAfRO6MH0S7mR9EmKYfRGWzH0QhwB9E7swfRLvZ
H0SH5h9EZfMfRDEAIETuDCBEuxkgRJgmIERUMyBEMUAgRP5MIES7WSBEmGYgRGVzIEQhgCBE
7owgRLuZIESYpiBEVLMgRCHAIET+zCBEu9kgRJjmIERU8yBEMQAhRO4MIUTLGSFEmCYhRFQz
IUQxQCFE7kwhRLtZIUSHZiFEZXMhRCGAIUT+jCFEu5khRIemIURlsyFEIcAhRO7MIUTL2SFE
mOYhRGXzIUQhACJE7gwiRLsZIkSHJiJEdTMiRCFAIkT+TCJEu1kiRKhmIkRlcyJEIYAiRO6M
IkS7mSJEmKYiRGWzIkQhwCJE/swiRMvZIkSH5iJEdfMiRDEAI0TuDCNEyxkjRIcmI0S2MyNE
IUAjRP5MI0S7WSNEmGYjRGVzI0QhgCNE7owjRMuZI0SYpiNEZbMjRCHAI0T+zCNEu9kjRJjm
I0RU8yNEMQAkRO4MJES7GSREmCYkRFQzJEQhQCRE7kwkRMtZJESHZiREVHMkRCGAJETujCRE
y5kkRJimJERUsyREIcAkRP7MJES72SREh+YkRGXzJEQxACVE/gwlRLsZJUSYJiVEZTMlRCFA
JUT+TCVEy1klRIdmJURUcyVEIYAlRO6MJUTLmSVEh6YlRGWzJUQhwCVE/swlRMvZJUSH5iVE
dfMlRCEAJkT+DCZEyxkmRJgmJkRUMyZEMUAmRP5MJkTLWSZEmGYmRGVzJkQhgCZE/owmRLuZ
JkSYpiZEVLMmRDHAJkT+zCZEy9kmRJjmJkRl8yZEMQAnRO4MJ0TLGSdEhyYnRGUzJ0QhQCdE
7kwnRMtZJ0SHZidEVHMnRCGAJ0T+jCdEy5knRIemJ0RlsydEMcAnRO7MJ0TL2SdEh+YnRGXz
J0QxAChE/gwoRLsZKESYJihEpjMoRDJAKET+TChEulkoRIhmKERkcyhEMoAoRO6MKETLmShE
iKYoRGSzKEQhwChE/swoRLrZKESY5ihEZPMoRCEAKUTuDClEyxkpRIgmKURkMylEIUApRO5M
KUTLWSlEmGYpRGRzKUQhgClE7owpRLqZKUSYpilEVLMpRCHAKUTuzClEutkpRJjmKURU8ylE
MgAqRO4MKkS6GSpEmCYqRGQzKkQhQCpE/kwqRLpZKkSIZipEVHMqRCGAKkT+jCpEupkqRIim
KkRksypEIcAqRO7MKkTL2SpEiOYqRGTzKkQyACtE7gwrRMsZK0SIJitEZDMrRCFAK0T+TCtE
ulkrRJhmK0RkcytEMoArRO6MK0S6mStEiKYrRFSzK0QhwCtE7swrRLrZK0SY5itEVPMrRCEA
LETuDCxEyxksRJgmLERkMyxEMkAsRP5MLETLWSxEmGYsRFRzLEQygCxE7owsRLqZLESYpixE
VLMsRCHALETuzCxEy9ksRIjmLERU8yxEMgAtRO4MLUTLGS1EiCYtRMczLUQhQC1E/kwtRMtZ
LUSYZi1EVHMtRCGALUT+jC1Ey5ktRIimLURUsy1EIcAtRP7MLUS62S1EiOYtRGTzLUQyAC5E
/gwuRLoZLkSIJi5EZDMuRCFALkT+TC5Ey1kuRIhmLkRUcy5EMoAuRP6MLkTLmS5EiKYuRFSz
LkQhwC5E/swuRLrZLkSY5i5EZPMuRCEAL0T+DC9EuhkvRJgmL0RkMy9EIUAvRP5ML0TLWS9E
iGYvRGRzL0QhgC9E7owvRMuZL0SYpi9EZLMvRDLAL0TuzC9EutkvRIjmL0RU8y9EIQAwRP4M
MES6GTBEiCYwRFQzMEQhQDBE/kwwRLpZMESYZjBEZHMwRCGAMETujDBEupkwRIimMERkszBE
MsAwRO7MMETL2TBEiOYwRGTzMEQhADFE7gwxRMsZMUSYJjFEVDMxRDJAMUT+TDFEulkxRJhm
MURkczFEIYAxRP6MMUTLmTFEiKYxRFSzMUQhwDFE/swxRLrZMUSI5jFEZPMxRCEAMkTuDDJE
uhkyRIgmMkS2MzJEIUAyRP5MMkS6WTJEiGYyRGRzMkQygDJE/owyRMuZMkSYpjJEZLMyRDLA
MkT+zDJEutkyRIjmMkRU8zJEMgAzRP4MM0S6GTNEiCYzRGQzM0QhQDNE/kwzRLpZM0SIZjNE
ZHMzRCGAM0T+jDNEupkzRIimM0RUszNEMsAzRP7MM0S62TNEmOYzRGTzM0QhADRE/gw0RLoZ
NESYJjREZDM0RCFANETuTDREy1k0RIhmNERUczREMoA0RP6MNES6mTREmKY0RGSzNEQhwDRE
/sw0RMvZNESY5jREVPM0RCEANUTuDDVEyxk1RIgmNURUMzVEIUA1RP5MNUTLWTVEmGY1RFRz
NUQhgDVE/ow1RMuZNUSYpjVEVLM1RCHANUT+zDVEy9k1RIjmNURU8zVEIQA2RP4MNkTLGTZE
iCY2RFQzNkQhQDZE/kw2RMtZNkSIZjZEZHM2RDKANkTujDZEupk2RIimNkRkszZEMsA2RP7M
NkTL2TZEmOY2RFTzNkQhADdE/gw3RLoZN0SIJjdEljM3RDJAN0T+TDdEulk3RJhmN0RUczdE
IYA3RO6MN0TLmTdEiKY3RGSzN0QhwDdE/sw3RMvZN0SI5jdEVPM3RCEAOETuDDhEuhk4RJgm
OERkMzhEMkA4RO5MOES6WThEmGY4RGRzOEQygDhE7ow4RMuZOESopjhEZLM4RCHAOET+zDhE
y9k4RIjmOERU8zhEMgA5RO4MOUS6GTlEmCY5RGQzOUQyQDlE7kw5RLpZOUSIZjlEVHM5RCGA
OUTujDlEupk5RIimOURkszlEIcA5RP7MOUTL2TlEiOY5RGTzOUQhADpE7gw6RLoZOkSYJjpE
VDM6RCFAOkTuTDpEy1k6RIhmOkRUczpEIYA6RO6MOkS6mTpEmKY6RFSzOkQywDpE7sw6RMvZ
OkSY5jpEVPM6RDIAO0TuDDtEuhk7RIgmO0RUMztEMkA7RP5MO0S6WTtEiGY7RGRzO0QygDtE
/ow7RLqZO0SIpjtEZLM7RCHAO0T+zDtEutk7RJjmO0RU8ztEIQA8RP4MPETLGTxEiCY8RKYz
PEQyQDxE7kw8RMtZPESYZjxEZHM8RCGAPET+jDxEupk8RJimPERUszxEMsA8RP7MPES62TxE
iOY8RGTzPEQyAD1E/gw9RMsZPUSYJj1EVDM9RDJAPUTuTD1Ey1k9RJhmPURkcz1EMoA9RO6M
PUS6mT1EmKY9RGSzPUQhwD1E/sw9RLrZPUSY5j1EVPM9RCEAPkTuDD5Euhk+RIgmPkRkMz5E
MkA+RO5MPkTLWT5EiGY+RGRzPkQhgD5E/ow+RMuZPkSYpj5EZLM+RCHAPkT+zD5Ey9k+RJjm
PkRk8z5EMgA/RP4MP0TLGT9EiCY/RGQzP0QyQD9E/kw/RMtZP0SIZj9EVHM/RDKAP0T+jD9E
upk/RIimP0Rksz9EMsA/RO7MP0TL2T9EiOY/RGTzP0QhAEBE7gxARMsZQESYJkBEZDNARCFA
QETuTEBEullARIhmQERUc0BEIYBARO6MQETLmUBEiKZARFSzQEQywEBE/sxARMvZQESY5kBE
VPNARCEAQUT+DEFEuhlBRJgmQUSmM0FEMkBBRO5MQUTLWUFEiGZBRFRzQUQhgEFE7oxBRLqZ
QUSYpkFEVLNBRCHAQUTuzEFEy9lBRIjmQURk80FEIQBCRO4MQkS6GUJEmCZCRFQzQkQhQEJE
/kxCRLpZQkSYZkJEVHNCRDKAQkTujEJEuplCRIimQkRks0JEMsBCRO7MQkTL2UJEiOZCRFTz
QkQyAENE/gxDRMsZQ0SYJkNEVDNDRCFAQ0T+TENEy1lDRJhmQ0Rkc0NEMoBDRP6MQ0S6mUNE
iKZDRFSzQ0QhwENE7sxDRLrZQ0SI5kNEZPNDRDIARET+DEREuhlERIgmRERUM0REIUBERP5M
RES6WUREiGZERFRzREQhgERE/oxERLqZRESYpkREZLNERDLARET+zEREy9lERJjmRERk80RE
IQBFRP4MRUTLGUVEmCZFRFQzRUQhQEVE/kxFRMtZRUSIZkVEZHNFRCGARUT+jEVEy5lFRJim
RURUs0VEIcBFRP7MRUS62UVEmOZFRGTzRUQyAEZE/gxGRLoZRkSIJkZEljNGRDJARkT+TEZE
y1lGRIhmRkRUc0ZEIYBGRP6MRkTLmUZEiKZGRFSzRkQhwEZE/sxGRMvZRkSI5kZEVPNGRDIA
R0TuDEdEyxlHRJgmR0RUM0dEMkBHRP5MR0S6WUdEiGZHRGRzR0QhgEdE/oxHRMuZR0SopkdE
ZLNHRDLAR0TuzEdEutlHRIjmR0RU80dEIQBIRO4MSETLGUhEmCZIRGQzSEQyQEhE/kxIRMtZ
SESYZkhEVHNIRDKASET+jEhEy5lIRIimSERks0hEIcBIRP7MSETL2UhEiOZIRGTzSEQyAElE
/gxJRLoZSUSYJklEVDNJRDJASUTuTElEy1lJRIhmSURkc0lEMoBJRP6MSUS6mUlEiKZJRGSz
SUQhwElE/sxJRMvZSUSY5klEZPNJRCEASkTuDEpEyxlKRIgmSkRkM0pEIUBKRO5MSkS6WUpE
iGZKRGRzSkQygEpE7oxKRMuZSkSIpkpEVLNKRCHASkTuzEpEutlKRIjmSkRU80pEIQBLRP4M
S0TLGUtEmCZLRLYzS0QyQEtE7kxLRLpZS0SYZktEVHNLRDKAS0TujEtEuplLRIimS0Rks0tE
MsBLRO7MS0TL2UtEiOZLRFTzS0QhAExE7gxMRLoZTESIJkxEVDNMRCFATET+TExEullMRIhm
TERkc0xEIYBMRO6MTES6mUxEmKZMRFSzTEQhwExE/sxMRMvZTESI5kxEVPNMRCEATUT+DE1E
yxlNRJgmTURkM01EMkBNRO5MTUS6WU1EiGZNRGRzTUQhgE1E/oxNRLqZTUSIpk1EZLNNRCHA
TUT+zE1EutlNRIjmTURk801EIQBORO4MTkTLGU5EmCZORFQzTkQhQE5E/kxORLpZTkSYZk5E
VHNORCGATkT+jE5EuplORJimTkRks05EIcBORO7MTkTL2U5EmOZORFTzTkQyAE9E7gxPRLoZ
T0SIJk9EVDNPRDJAT0T+TE9EullPRJhmT0Rkc09EMoBPRP6MT0S6mU9EiKZPRGSzT0QywE9E
7sxPRLrZT0SI5k9EVPNPRDIAUETuDFBEuhlQRJgmUES2M1BEMkBQRP5MUETLWVBEiGZQRFRz
UEQygFBE/oxQRLqZUESYplBEZLNQRCHAUETuzFBEutlQRJjmUERk81BEMgBRRO4MUUS6GVFE
mCZRRGQzUUQhQFFE7kxRRMtZUUSYZlFEVHNRRCGAUUT+jFFEuplRRIimUURks1FEMsBRRO7M
UUS62VFEmOZRRFTzUUQhAFJE/gxSRLoZUkSYJlJEZDNSRDJAUkT+TFJEullSRJhmUkRkc1JE
MoBSRP6MUkTLmVJEiKZSRFSzUkQywFJE/sxSRLrZUkSY5lJEVPNSRCEAU0T+DFNEyxlTRJgm
U0RkM1NEMkBTRP5MU0TLWVNEiGZTRGRzU0QygFNE/oxTRMuZU0SYplNEVLNTRDLAU0T+zFNE
utlTRIjmU0Rk81NEMgBURO4MVES6GVREiCZURFQzVEQhQFRE/kxURLpZVESYZlREZHNURDKA
VETujFREy5lURIimVERks1REIcBURO7MVES62VREmOZURGTzVEQyAFVE7gxVRMsZVUSIJlVE
tjNVRDJAVUT+TFVEullVRIhmVURkc1VEMoBVRP6MVUS6mVVEmKZVRGSzVUQywFVE7sxVRMvZ
VUSI5lVEVPNVRCEAVkTuDFZEuhlWRIgmVkRkM1ZEMkBWRO5MVkS6WVZEiGZWRFRzVkQygFZE
7oxWRLqZVkSIplZEZLNWRCHAVkT+zFZEutlWRJjmVkRk81ZEIQBXRO4MV0S6GVdEmCZXRFQz
V0QhQFdE7kxXRMtZV0SYZldEVHNXRCGAV0T+jFdEy5lXRJimV0RUs1dEIcBXRO7MV0TL2VdE
mOZXRGTzV0QhAFhE/gxYRMsZWESIJlhEVDNYRDJAWET+TFhEy1lYRIhmWERkc1hEMoBYRP6M
WES6mVhEiKZYRGSzWEQhwFhE/sxYRLrZWESI5lhEZPNYRCEAWUT+DFlEuhlZRIgmWURUM1lE
IUBZRO5MWUS6WVlEiGZZRGRzWUQhgFlE7oxZRLqZWUSIpllEZLNZRDLAWUT+zFlEy9lZRJjm
WURk81lEIQBaRO4MWkS6GVpEmCZaRKYzWkQyQFpE/kxaRLpZWkSIZlpEZHNaRCGAWkTujFpE
uplaRJimWkRUs1pEIcBaRP7MWkTL2VpEmOZaRFTzWkQyAFtE/gxbRMsZW0SIJltEVDNbRDJA
W0TuTFtEullbRJhmW0Rkc1tEIYBbRO6MW0TLmVtEiKZbRFSzW0QhwFtE/sxbRMvZW0SY5ltE
VPNbRDIAXET+DFxEyxlcRIgmXERUM1xEIUBcRP5MXES6WVxEiGZcRGRzXEQhgFxE/oxcRLqZ
XESYplxEZLNcRCHAXETuzFxEy9lcRJjmXERk81xEMgBdRP4MXUS6GV1EiCZdRGQzXUQhQF1E
7kxdRLpZXUSYZl1EZHNdRDKAXUTujF1EupldRJimXURUs11EMsBdRP7MXUTL2V1EmOZdRGTz
XUQyAF5E/gxeRMsZXkSYJl5EVDNeRCFAXkTuTF5EulleRJhmXkRUc15EIYBeRP6MXkS6mV5E
mKZeRGSzXkQywF5E/sxeRMvZXkSI5l5EZPNeRCEAX0T+DF9EuhlfRIgmX0SWM19EIUBfRO5M
X0TLWV9EmGZfRFRzX0QygF9E/oxfRLqZX0SIpl9EVLNfRDLAX0TuzF9Ey9lfRIjmX0Rk819E
MgBgRO4MYES6GWBEiCZgRFQzYEQyQGBE/kxgRLpZYESIZmBEZHNgRDKAYET+jGBEy5lgRIim
YERks2BEIcBgRP7MYETL2WBEiOZgRGTzYEQhAGFE/gxhRMsZYUSYJmFEVDNhRDJAYUT+TGFE
y1lhRJhmYURkc2FEIYBhRO6MYUS6mWFEmKZhRFSzYUQywGFE7sxhRLrZYUSI5mFEZPNhRDIA
YkTuDGJEyxliRJgmYkRUM2JEIUBiRP5MYkS6WWJEiGZiRGRzYkQygGJE7oxiRMuZYkSIpmJE
VLNiRCHAYkTuzGJEy9liRJjmYkRU82JEIQBjRO4MY0TLGWNEmCZjRFQzY0QhQGNE7kxjRLpZ
Y0SIZmNEZHNjRCGAY0T+jGNEy5ljRIimY0RUs2NEMsBjRP7MY0TL2WNEmOZjRFTzY0QhAGRE
/gxkRMsZZESIJmREVDNkRDJAZET+TGREullkRJhmZERkc2REIYBkRO6MZETLmWREmKZkRGSz
ZEQhwGRE7sxkRMvZZESI5mREVPNkRDIAZUT+DGVEuhllRJgmZURkM2VEIUBlRP5MZUS6WWVE
mGZlRGRzZUQygGVE/oxlRLqZZUSIpmVEVLNlRCHAZUT+zGVEutllRJjmZURU82VEIQBmRP4M
ZkS6GWZEiCZmRFQzZkQhQGZE/kxmRLpZZkSYZmZEVHNmRCGAZkTujGZEy5lmRJimZkRks2ZE
MsBmRO7MZkS62WZEiOZmRFTzZkQhAGdE7gxnRLoZZ0SIJmdEZDNnRCFAZ0TuTGdE3FlnRIhm
Z0RUc2dEMoBnRP6MZ0S6mWdEmKZnRFSzZ0QywGdE7sxnRLrZZ0SI5mdEZPNnRCEAaET+DGhE
yxloRJgmaERUM2hEMkBoRO5MaETLWWhEmGZoRGRzaEQygGhE/oxoRLqZaESYpmhEZLNoRDLA
aETuzGhEy9loRIjmaERk82hEMgBpRO4MaUTLGWlEiCZpRNgzaUQhQGlE7kxpRLpZaUSYZmlE
ZHNpRDKAaUT+jGlEuplpRJimaURUs2lEMsBpRO7MaUS62WlEmOZpRGTzaUQhAGpE/gxqRLoZ
akSIJmpEZDNqRDJAakTuTGpEullqRJhmakRkc2pEMoBqRP6MakTLmWpEiKZqRGSzakQhwGpE
7sxqRLrZakSY5mpEVPNqRCEAa0TuDGtEyxlrRJgma0RkM2tEMkBrRP5Ma0TLWWtEiGZrRGRz
a0QygGtE7oxrRLqZa0SIpmtEVLNrRCHAa0T+zGtEy9lrRIjma0Rk82tEIQBsRP4MbES6GWxE
iCZsRFQzbEQhQGxE/kxsRLpZbESYZmxEVHNsRDKAbET+jGxEy5lsRIimbERks2xEMsBsRO7M
bES62WxEmOZsRGTzbEQyAG1E7gxtRMsZbUSYJm1EZDNtRDJAbUT+TG1Ey1ltRJhmbURUc21E
MoBtRO6MbUTLmW1EmKZtRGSzbUQhwG1E7sxtRLrZbUSI5m1EVPNtRDIAbkTuDG5EyxluRJgm
bkRkM25EMkBuRP5MbkTLWW5EmGZuRFRzbkQhgG5E7oxuRMuZbkSYpm5EVLNuRCHAbkT+zG5E
y9luRJjmbkRU825EIQBvRP4Mb0TLGW9EiCZvRFQzb0QhQG9E/kxvRMtZb0SIZm9EVHNvRCGA
b0TujG9EuplvRJimb0RUs29EMsBvRP7Mb0TL2W9EmOZvRFTzb0QyAHBE7gxwRLoZcESIJnBE
ZDNwRDJAcET+THBEy1lwRIhmcERkc3BEIYBwRP6McES6mXBEmKZwRFSzcEQhwHBE7sxwRLrZ
cESY5nBEVPNwRCEAcUT+DHFEyxlxRJgmcURUM3FEIUBxRO5McUTLWXFEmGZxRGRzcUQygHFE
7oxxRMuZcUSYpnFEZLNxRCHAcUTuzHFEy9lxRIjmcURU83FEIQByRP4MckS6GXJEmCZyRGQz
ckQhQHJE/kxyRLpZckSIZnJEVHNyRDKAckT+jHJEuplyRIimckRks3JEIcByRP7MckTL2XJE
iOZyRFTzckQyAHNE/gxzRMsZc0SYJnNExzNzRCFAc0T+THNEullzRJhmc0Rkc3NEMoBzRP6M
c0TLmXNEiKZzRGSzc0QywHNE/sxzRLrZc0SI5nNEZPNzRDIAdET+DHREuhl0RJgmdERUM3RE
MkB0RP5MdES6WXREiGZ0RFRzdEQygHRE7ox0RMuZdESIpnREVLN0RDLAdETuzHREy9l0RJjm
dERk83REIQB1RO4MdUTLGXVEiCZ1RFQzdUQyQHVE7kx1RLpZdUSIZnVEVHN1RDKAdUTujHVE
y5l1RIimdURUs3VEIcB1RP7MdUTL2XVEiOZ1RGTzdUQhAHZE7gx2RLoZdkSIJnZEZDN2RCFA
dkTuTHZEy1l2RJhmdkRUc3ZEIYB2RP6MdkS6mXZEiKZ2RGSzdkQhwHZE/sx2RLrZdkSI5nZE
ZPN2RCEAd0TuDHdEyxl3RJgmd0RkM3dEMkB3RO5Md0S6WXdEiGZ3RGRzd0QhgHdE7ox3RLqZ
d0SYpndEZLN3RDLAd0T+zHdEutl3RIjmd0Rk83dEIQB4RO4MeETLGXhEmCZ4RJYzeEQyQHhE
7kx4RLpZeESIZnhEZHN4RDKAeEQOjXhEupl4RIimeERUs3hEIcB4RP7MeES62XhEiOZ4RGTz
eEQhAHlE7gx5RMsZeUSYJnlEZDN5RCFAeUTuTHlEy1l5RJhmeURkc3lEIYB5RO6MeUTLmXlE
iKZ5RGSzeUQywHlE/sx5RMvZeUSY5nlEVPN5RDIAekTuDHpEyxl6RJgmekRkM3pEMkB6RO5M
ekS6WXpEmGZ6RGRzekQhgHpE7ox6RMuZekSYpnpEVLN6RCHAekTuzHpEy9l6RIjmekRk83pE
MgB7RP4Me0S6GXtEmCZ7RGQze0QhQHtE7kx7RMtZe0SYZntEZHN7RDKAe0T+jHtEy5l7RIim
e0Rks3tEIcB7RP7Me0S62XtEiOZ7RFTze0QyAHxE7gx8RLoZfESYJnxEZDN8RCFAfET+THxE
ull8RJhmfERkc3xEMoB8RO6MfES6mXxEmKZ8RFSzfEQywHxE7sx8RMvZfESY5nxEZPN8RDIA
fUTuDH1Euhl9RIgmfUS2M31EMkB9RO5MfUTLWX1EiGZ9RFRzfUQygH1E7ox9RLqZfUSYpn1E
ZLN9RCHAfUT+zH1Eutl9RIjmfURk831EIQB+RP4MfkTLGX5EiCZ+RKYzfkQyQH5E/kx+RMtZ
fkSIZn5EZHN+RDKAfkTujH5Ey5l+RJimfkRks35EMsB+RO7MfkTL2X5EmOZ+RGTzfkQyAH9E
7gx/RLoZf0SIJn9EVDN/RCFAf0T+TH9Ey1l/RIhmf0Rkc39EMoB/RP6Mf0S6mX9EiKZ/RGSz
f0QywH9E7sx/RLrZf0SI5n9EZPN/RBAAgER/BoBE5gyAREQTgESqGYBEECCARH8mgETdLIBE
RDOARLI5gEQQQIBEf0aARN1MgEREU4BEqlmARBBggER/ZoBE3WyARExzgESqeYBEEICARHeG
gETdjIBETJOARKqZgEQZoIBEd6aAROasgEREs4BEsrmARBDAgER3xoBE5syAREzTgESq2YBE
GeCARH/mgETm7IBETPOARKr5gEQhAIFEdwaBRN0MgUREE4FE2xmBRBAggUR/JoFE5iyBREwz
gUSqOYFEEECBRHdGgUTmTIFERFOBRKpZgUQQYIFEd2aBRN1sgURMc4FEsnmBRBmAgUR3hoFE
5oyBREyTgUSqmYFEGaCBRH+mgUTmrIFETLOBRKq5gUQZwIFEf8aBRObMgURM04FEqtmBRBDg
gUSH5oFE3eyBREzzgUSy+YFEEACCRHcGgkTdDIJETBOCRLIZgkQQIIJEdyaCRN0sgkREM4JE
qjmCRBlAgkR3RoJE3UyCRExTgkSyWYJEGWCCRHdmgkTmbIJETHOCRKp5gkQQgIJEd4aCRN2M
gkRMk4JEqpmCRBmggkR/poJE5qyCREyzgkSyuYJEGcCCRH/GgkTdzIJERNOCRLLZgkQZ4IJE
f+aCRObsgkRE84JEsvmCRBkAg0R/BoNE5gyDREQTg0SqGYNEGSCDRH8mg0TdLINERDODRLo5
g0QZQINEf0aDRN1Mg0REU4NEslmDRBlgg0R3ZoNE3WyDRERzg0SyeYNEGYCDRHeGg0TmjINE
RJODRKqZg0QQoINEd6aDRN2sg0REs4NEsrmDRBDAg0R3xoNE5syDREzTg0Sy2YNEGeCDRHfm
g0Td7INERPODRLL5g0QQAIREdwaERN0MhEREE4REshmERBgghER3JoRE5iyEREwzhESqOYRE
EECERHdGhETeTIRERFOERLJZhEQQYIREf2aERN5shEREc4REqnmERBCAhER3hoRE5oyEREyT
hESqmYREGKCERHemhETmrIRERLOERKq5hEQYwIREf8aERObMhERE04REstmERBDghER35oRE
3uyERETzhESy+YREGACFRH8GhUTmDIVERBOFRLIZhUQQIIVEfyaFRN4shUREM4VEsjmFRBhA
hUR3RoVE3kyFRExThUSyWYVEGGCFRH9mhUTebIVETHOFRLJ5hUQYgIVEd4aFROaMhURMk4VE
qpmFRBCghUR3poVE3qyFRESzhUSyuYVEGMCFRHfGhUTezIVETNOFRLLZhUQQ4IVEf+aFRN7s
hURE84VEqvmFRBAAhkR3BoZE3gyGREQThkTTGYZEGCCGRH8mhkTeLIZERDOGRLI5hkQYQIZE
f0aGRN5MhkRMU4ZEqlmGRBBghkR3ZoZE5myGRExzhkSyeYZEGICGRH+GhkTejIZERJOGRKqZ
hkQYoIZEf6aGRN6shkREs4ZEsrmGRBDAhkR3xoZE5syGRETThkSy2YZEGOCGRHfmhkTe7IZE
TPOGRLL5hkQYAIdEdwaHRN4Mh0RME4dEqhmHRBggh0R/JodE3iyHREQzh0SyOYdEGECHRH9G
h0TeTIdETFOHRLJZh0QQYIdEf2aHROZsh0RMc4dEqnmHRBCAh0R3hodE5oyHRESTh0SymYdE
GKCHRH+mh0TerIdETLOHRKq5h0QYwIdEd8aHRN7Mh0RE04dEstmHRBDgh0R/5odE3uyHREzz
h0Sy+YdEEACIRH8GiETeDIhETBOIRKoZiEQQIIhEfyaIRN4siEREM4hEqjmIRBhAiER3RohE
5kyIRERTiESqWYhEEGCIRHdmiETmbIhETHOIRKp5iEQYgIhEf4aIRN6MiEREk4hE05mIRBCg
iER3pohE5qyIRESziESyuYhEGMCIRHfGiETmzIhERNOIRLLZiEQY4IhEd+aIRObsiERM84hE
svmIRBgAiUR3BolE5gyJREQTiUSyGYlEGCCJRH8miUTeLIlETDOJRKo5iUQYQIlEf0aJRN5M
iURMU4lEslmJRBBgiUR3ZolE5myJRExziUSqeYlEEICJRH+GiUTejIlERJOJRKqZiUQYoIlE
f6aJRN6siURMs4lEqrmJRBjAiUR3xolE3syJRETTiUSq2YlEGOCJRH/miUTm7IlERPOJRKr5
iUQYAIpEdwaKROYMikREE4pEqhmKRBggikR3JopE5iyKREwzikSyOYpEEECKRH9GikTeTIpE
RFOKRKpZikQYYIpEf2aKRN5sikRMc4pEqnmKRBCAikR3hopE5oyKREyTikSymYpEGKCKRHem
ikTmrIpERLOKRLK5ikQQwIpEd8aKRN7MikRM04pEstmKRBDgikR35opE3uyKRETzikSy+YpE
GACLRH8Gi0TmDItETBOLRMsZi0QYIItEfyaLROYsi0RMM4tEqjmLRBhAi0R/RotE5kyLRERT
i0SqWYtEGGCLRH9mi0TebItERHOLRLJ5i0QQgItEf4aLRN6Mi0RMk4tEspmLRBigi0R/potE
5qyLRESzi0SquYtEEMCLRH/Gi0TezItETNOLRKrZi0QY4ItEd+aLRObsi0RM84tEsvmLRBAA
jER3BoxE3gyMREQTjESqGYxEGCCMRH8mjETeLIxERDOMRKo5jEQYQIxEf0aMRN5MjERMU4xE
qlmMRBBgjER/ZoxE3myMRExzjESqeYxEGICMRH+GjETejIxERJOMRKqZjEQQoIxEd6aMRN6s
jERMs4xEsrmMRBjAjER/xoxE5syMREzTjESy2YxEEOCMRHfmjETm7IxERPOMRLL5jEQYAI1E
fwaNRN4MjUREE41EshmNRBggjUR/Jo1E5iyNREQzjUSyOY1EEECNRH9GjUTeTI1ETFONRLJZ
jUQQYI1Ed2aNROZsjUREc41EqnmNRBCAjUR3ho1E7oyNRESTjUSymY1EGKCNRH+mjUTerI1E
TLONRLK5jUQQwI1Ed8aNRObMjURM041EqtmNRBDgjUR/5o1E3uyNREzzjUSy+Y1EGACORHcG
jkTeDI5ERBOORKoZjkQYII5EfyaOROYsjkRMM45EsjmORBBAjkR/Ro5E5kyORERTjkSqWY5E
EGCORHdmjkTebI5ERHOORKp5jkQQgI5Ef4aORN6MjkREk45EspmORBigjkR/po5E3qyOREyz
jkSquY5EGMCORH/GjkTmzI5ETNOORLLZjkQQ4I5Ed+aORN7sjkRM845EsvmORBAAj0R3Bo9E
3gyPREQTj0SyGY9EGCCPRHcmj0TeLI9ERDOPRLI5j0QQQI9Ef0aPROZMj0RMU49EslmPRBhg
j0R3Zo9E3myPRExzj0SyeY9EEICPRHeGj0TejI9ERJOPRLKZj0QYoI9Ef6aPROasj0REs49E
srmPRBDAj0R3xo9E3syPRETTj0Sy2Y9EGOCPRH/mj0Tm7I9ETPOPRKr5j0QYAJBEdwaQROYM
kERME5BEqhmQRBggkER3JpBE5iyQREwzkESqOZBEGECQRH9GkETeTJBERFOQRLJZkEQQYJBE
f2aQROZskERMc5BEqnmQRBiAkER3hpBE5oyQRESTkESymZBEEKCQRH+mkETerJBERLOQRKq5
kEQQwJBEd8aQRN7MkERM05BEqtmQRBDgkER35pBE3uyQRETzkESy+ZBEGACRRH8GkUTeDJFE
TBORRKoZkUQQIJFEdyaRROYskUREM5FEqjmRRBhAkUR3RpFE5kyRRExTkUSyWZFEEGCRRHdm
kUTmbJFERHORRLJ5kUQYgJFEd4aRRN6MkURMk5FEqpmRRBigkUR3ppFE3qyRRESzkUSyuZFE
GMCRRH/GkUTezJFETNORRKrZkUQQ4JFEd+aRRObskURE85FEsvmRRBgAkkR/BpJE3gySREQT
kkSyGZJEECCSRHcmkkTeLJJERDOSRLI5kkQQQJJEd0aSRN5MkkREU5JEqlmSRBhgkkR3ZpJE
3mySRERzkkSyeZJEEICSRHeGkkTejJJETJOSRNOZkkQYoJJEf6aSROaskkREs5JEqrmSRBDA
kkR/xpJE3sySRETTkkSq2ZJEGOCSRHfmkkTe7JJETPOSRKr5kkQYAJNEdwaTROYMk0RME5NE
shmTRBggk0R/JpNE3iyTREwzk0SyOZNEEECTRH9Gk0TeTJNERFOTRKpZk0QQYJNEf2aTROZs
k0REc5NEsnmTRBiAk0R3hpNE3oyTRESTk0SymZNEGKCTRH+mk0TerJNETLOTRLK5k0QYwJNE
d8aTRN7Mk0RE05NEqtmTRBjgk0R35pNE5uyTRETzk0Sy+ZNEGACURHcGlETeDJRETBOURLIZ
lEQYIJREdyaURN4slEREM5REqjmURBhAlER/RpRE5kyURERTlESqWZREGGCURH9mlETebJRE
RHOURLJ5lEQYgJREd4aUROaMlEREk5REqpmURBCglER3ppRE3qyURESzlESquZREGMCURHfG
lETmzJRERNOURKrZlEQY4JREd+aURObslERE85REqvmURBgAlUR/BpVE5gyVREwTlUTkGZVE
ECCVRHcmlUTeLJVETDOVRLo5lUQQQJVEd0aVRN5MlUREU5VEqlmVRBBglUR/ZpVE3myVRERz
lUSyeZVEEICVRH+GlUTejJVETJOVRLKZlUQQoJVEd6aVROaslURMs5VEqrmVRBDAlUR3xpVE
3syVREzTlUSq2ZVEEOCVRHfmlUTe7JVERPOVRKr5lUQQAJZEdwaWRN4MlkREE5ZEshmWRBgg
lkR3JpZE3iyWREQzlkSqOZZEEECWRH9GlkTeTJZETFOWRLJZlkQYYJZEd2aWRN5slkRMc5ZE
qnmWRBCAlkR3hpZE5oyWREyTlkSymZZEGKCWRHemlkTmrJZETLOWRKq5lkQQwJZEf8aWRObM
lkRE05ZEqtmWRBDglkR35pZE3uyWREzzlkSq+ZZEGACXRHcGl0TmDJdETBOXRKoZl0QYIJdE
dyaXRN4sl0RMM5dEsjmXRBhAl0R3RpdE5kyXRExTl0SyWZdEGGCXRH9ml0TebJdETHOXRKp5
l0QQgJdEd4aXRN6Ml0REk5dEy5mXRBCgl0R/ppdE5qyXREyzl0SquZdEGMCXRHfGl0TmzJdE
RNOXRKrZl0QQ4JdEf+aXRN7sl0RE85dEqvmXRBgAmER3BphE3gyYREwTmESqGZhEECCYRH8m
mETeLJhERDOYRLI5mEQQQJhEf0aYROZMmEREU5hEslmYRBBgmER/ZphE3myYRExzmESqeZhE
GICYRHeGmETmjJhERJOYRKqZmEQQoJhEd6aYRN6smERMs5hEsrmYRBjAmER/xphE3syYREzT
mESq2ZhEGOCYRH/mmETm7JhERPOYRLL5mEQQAJlEfwaZRN4MmURME5lEshmZRBAgmUR3JplE
3iyZREQzmUSyOZlEGECZRH9GmUTeTJlETFOZRKpZmUQYYJlEf2aZRN5smUREc5lEsnmZRBCA
mUR/hplE3oyZREyTmUSymZlEGKCZRHemmUTmrJlERLOZRKq5mUQQwJlEd8aZRN7MmURM05lE
qtmZRBjgmUR/5plE5uyZREzzmUSq+ZlEEACaRH8GmkTeDJpETBOaRNMZmkQQIJpEdyaaRN4s
mkRMM5pEsjmaRBBAmkR3RppE5kyaRExTmkSqWZpEEGCaRH9mmkTebJpETHOaRKp5mkQYgJpE
d4aaRN6MmkREk5pEqpmaRBCgmkR3pppE5qyaREyzmkSquZpEEMCaRH/GmkTezJpERNOaRLLZ
mkQY4JpEd+aaRN7smkRM85pEqvmaRBgAm0R/BptE3gybREwTm0SqGZtEECCbRIgmm0TeLJtE
RDObRKo5m0QQQJtEf0abROZMm0REU5tEslmbRBBgm0R3ZptE3mybRERzm0SqeZtEEICbRHeG
m0TejJtERJObRLKZm0QYoJtEf6abRN6sm0RMs5tEsrmbRBjAm0R/xptE3sybREzTm0Sy2ZtE
GOCbRHfmm0Tm7JtETPObRKr5m0QQAJxEdwacRN4MnERME5xEqhmcRBAgnER3JpxE5iycREwz
nESqOZxEGECcRHdGnETmTJxETFOcRLJZnEQYYJxEf2acRN5snEREc5xEsnmcRBCAnER3hpxE
5oycREyTnESqmZxEEKCcRHemnETerJxERLOcRLK5nEQQwJxEd8acRObMnERE05xEstmcRBjg
nER35pxE3uycRETznESq+ZxEGACdRH8GnUTmDJ1ERBOdRLIZnUQQIJ1EfyadRN4snUREM51E
sjmdRBhAnUR3Rp1E3kydRERTnUSyWZ1EGGCdRHdmnUTmbJ1ETHOdRKp5nUQQgJ1Ed4adRN6M
nURMk51EspmdRBCgnUR3pp1E3qydREyznUSquZ1EGMCdRHfGnUTmzJ1ERNOdRKrZnUQY4J1E
f+adRObsnURM851EqvmdRBAAnkR3Bp5E5gyeREwTnkSyGZ5EECCeRH8mnkTeLJ5ETDOeRKo5
nkQQQJ5Ef0aeRN5MnkRMU55EqlmeRBBgnkR3Zp5E3myeRERznkSqeZ5EGICeRHeGnkTmjJ5E
RJOeRLKZnkQQoJ5Ed6aeRN6snkREs55EsrmeRBjAnkR3xp5E5syeRETTnkSy2Z5EGOCeRHfm
nkTe7J5ETPOeRLL5nkQYAJ9EfwafRN4Mn0RME59E3BmfRBggn0R/Jp9E5iyfREwzn0SyOZ9E
EECfRHdGn0TmTJ9ETFOfRKpZn0QYYJ9Ef2afRN5sn0RMc59EqnmfRBiAn0R3hp9E5oyfREST
n0SymZ9EEKCfRHemn0TerJ9ETLOfRKq5n0QYwJ9Ef8afRObMn0RE059EstmfRBDgn0R/5p9E
5uyfRETzn0Sq+Z9EEACgRHcGoETeDKBETBOgRLIZoEQQIKBEdyagRN4soERMM6BEsjmgRBhA
oER/RqBE5kygRExToESyWaBEEGCgRHdmoETebKBERHOgRKp5oEQYgKBEf4agROaMoERMk6BE
spmgRBigoER/pqBE5qygRESzoESquaBEGMCgRH/GoETezKBERNOgRLLZoEQQ4KBEf+agRObs
oERM86BEqvmgRBgAoUR3BqFE3gyhREQToUSyGaFEGCChRH8moUTmLKFERDOhRKo5oUQYQKFE
f0ahRN5MoURMU6FEqlmhRBhgoUR/ZqFE5myhRExzoUSqeaFEEIChRH+GoUTejKFETJOhRMuZ
oUQYoKFEd6ahRN6soUREs6FEqrmhRBjAoUR/xqFE7syhRETToUSy2aFEEOChRH/moUTe7KFE
RPOhRKr5oUQYAKJEdwaiROYMokREE6JEqhmiRBggokR/JqJE3iyiREwzokSyOaJEEECiRHdG
okTeTKJERFOiRKpZokQYYKJEd2aiRN5sokRMc6JEqnmiRBCAokR/hqJE5oyiRESTokSymaJE
EKCiRH+mokTerKJERLOiRLK5okQQwKJEd8aiRObMokRE06JEstmiRBDgokR35qJE5uyiRETz
okSq+aJEGACjRH8Go0TeDKNETBOjRKoZo0QYIKNEdyajRN4so0REM6NEsjmjRBBAo0R/RqNE
5kyjRExTo0SyWaNEEGCjRH9mo0TmbKNERHOjRLJ5o0QQgKNEd4ajRN6Mo0REk6NEspmjRBCg
o0R3pqNE3qyjREyzo0SyuaNEEMCjRHfGo0TmzKNETNOjRKrZo0QY4KNEd+ajRN7so0RM86NE
svmjRBgApER3BqRE5gykREQTpETcGaREECCkRH8mpETeLKRETDOkRKo5pEQYQKREd0akRN5M
pEREU6REslmkRBBgpER3ZqRE5mykRERzpESqeaREGICkRH+GpETmjKRETJOkRLKZpEQQoKRE
f6akRN6spERMs6REqrmkRBDApER3xqRE3sykREzTpESy2aREGOCkRH/mpETm7KRETPOkRKr5
pEQYAKVEdwalROYMpURME6VEshmlRBAgpUR/JqVE5iylREwzpUSyOaVEEEClRH9GpUTmTKVE
TFOlRLJZpUQYYKVEd2alROZspUREc6VEsnmlRBCApUR/hqVE3oylREyTpUSqmaVEGKClRHem
pUTerKVETLOlRLK5pUQYwKVEd8alRObMpURE06VEqtmlRBDgpUR/5qVE3uylRETzpUSy+aVE
GACmRHcGpkTmDKZETBOmRKoZpkQQIKZEdyamRN4spkRMM6ZEsjmmRBBApkR3RqZE3kymRExT
pkSqWaZEEGCmRHdmpkTmbKZETHOmRLJ5pkQYgKZEf4amRN6MpkRMk6ZE3JmmRBigpkR/pqZE
3qymREyzpkSyuaZEEMCmRHfGpkTmzKZETNOmRKrZpkQQ4KZEd+amRObspkRE86ZEsvmmRBAA
p0R/BqdE3gynREwTp0SyGadEGCCnRHcmp0TmLKdETDOnRLI5p0QQQKdEd0anROZMp0REU6dE
slmnRBBgp0R3ZqdE5mynRERzp0SqeadEGICnRHeGp0TmjKdETJOnRLKZp0QQoKdEd6anROas
p0REs6dEqrmnRBDAp0R/xqdE3synREzTp0Sq2adEGOCnRHfmp0Te7KdERPOnRKr5p0QYAKhE
fwaoRN4MqERME6hEshmoRBAgqER/JqhE3iyoREQzqESyOahEGECoRHdGqETeTKhERFOoRKpZ
qEQQYKhEd2aoROZsqEREc6hEsnmoRBCAqER3hqhE3oyoREyTqESqmahEGKCoRHemqETmrKhE
RLOoRLK5qEQQwKhEd8aoRN7MqERE06hEstmoRBjgqER35qhE5uyoREzzqESy+ahEGACpRHcG
qUTmDKlERBOpRKoZqUQQIKlEdyapROYsqURMM6lEqjmpRBBAqUR/RqlE5kypRExTqUSqWalE
EGCpRHdmqUTmbKlERHOpRLJ5qUQYgKlEd4apRN6MqUREk6lEqpmpRBigqUR/pqlE3qypREyz
qUSyualEGMCpRHfGqUTmzKlERNOpRKrZqUQQ4KlEf+apRN7sqURE86lEsvmpRBgAqkSIBqpE
3gyqREwTqkSqGapEGCCqRH8mqkTeLKpETDOqRKo5qkQYQKpEd0aqRN5MqkREU6pEqlmqRBBg
qkR/ZqpE3myqRExzqkSqeapEEICqRHeGqkTmjKpERJOqRKqZqkQQoKpEf6aqRN6sqkRMs6pE
qrmqRBDAqkR3xqpE3syqRETTqkSq2apEEOCqRH/mqkTm7KpETPOqRLL5qkQQAKtEdwarRN4M
q0RME6tEqhmrRBggq0R/JqtE3iyrREwzq0SyOatEGECrRH9Gq0TmTKtETFOrRKpZq0QYYKtE
f2arRN5sq0RMc6tEqnmrRBCAq0R3hqtE5oyrRESTq0SqmatEEKCrRHemq0TmrKtERLOrRLK5
q0QQwKtEd8arRN7Mq0RM06tEstmrRBDgq0R35qtE5uyrREzzq0Sy+atEEACsRHcGrETeDKxE
TBOsRLIZrEQQIKxEdyasRN4srEREM6xEsjmsRBhArER3RqxE3kysRExTrESqWaxEEGCsRHdm
rETebKxERHOsRKp5rEQYgKxEd4asRN6MrERMk6xEspmsRBigrER3pqxE5qysREyzrESyuaxE
EMCsRH/GrETmzKxERNOsRLLZrEQY4KxEd+asRN7srERE86xEqvmsRBAArUR/Bq1E3gytREwT
rUSqGa1EECCtRHcmrUTmLK1ERDOtRLI5rUQQQK1Ed0atRN5MrUREU61EqlmtRBBgrUR3Zq1E
3mytRExzrUSqea1EGICtRHeGrUTejK1ETJOtRKqZrUQYoK1Ed6atRN6srURMs61EqrmtRBjA
rUR3xq1E5sytRETTrUSy2a1EGOCtRHfmrUTm7K1ETPOtRLL5rUQYAK5EfwauROYMrkREE65E
shmuRBggrkR3Jq5E5iyuREQzrkSqOa5EGECuRH9GrkTeTK5ERFOuRLJZrkQQYK5Ef2auRN5s
rkREc65EqnmuRBiArkR3hq5E5oyuRESTrkSqma5EEKCuRH+mrkTmrK5ERLOuRLK5rkQQwK5E
f8auRN7MrkRE065EstmuRBDgrkR/5q5E5uyuRETzrkSy+a5EEACvRH8Gr0TeDK9ERBOvRKoZ
r0QQIK9EfyavRN4sr0RMM69EqjmvRBhAr0R/Rq9E5kyvRERTr0SyWa9EGGCvRHdmr0TmbK9E
THOvRLJ5r0QYgK9Ef4avRN6Mr0RMk69EspmvRBigr0R3pq9E5qyvRESzr0Squa9EGMCvRHfG
r0TmzK9ERNOvRLLZr0QQ4K9Ef+avRN7sr0RM869EsvmvRBAAsER/BrBE3gywREwTsESqGbBE
ECCwRH8msETuLLBETDOwRLI5sEQQQLBEf0awRN5MsEREU7BEslmwRBhgsER/ZrBE3mywRERz
sESyebBEEICwRHeGsETejLBETJOwRNyZsEQQoLBEd6awROassERMs7BEqrmwRBjAsER/xrBE
5sywRETTsESy2bBEGOCwRHfmsETe7LBETPOwRKr5sEQYALFEdwaxRN4MsURME7FEqhmxRBgg
sUR3JrFE5iyxREwzsUSyObFEEECxRH9GsUTeTLFERFOxRLJZsUQYYLFEf2axROZssURMc7FE
snmxRBCAsUR/hrFE5oyxRESTsUSqmbFEEKCxRHemsUTerLFERLOxRKq5sUQYwLFEd8axRObM
sURE07FEqtmxRBjgsUR35rFE5uyxRETzsUSy+bFEEACyRHcGskTeDLJETBOyRLIZskQhILJE
dyayRN4sskRMM7JEsjmyRBhAskR3RrJE5kyyRERTskSyWbJEGGCyRHdmskTmbLJERHOyRKp5
skQYgLJEd4ayROaMskRMk7JEqpmyRBigskR/prJE3qyyRESzskSqubJEEMCyRH/GskTezLJE
TNOyRKrZskQQ4LJEd+ayRN7sskRM87JEqvmyRBAAs0R/BrNE5gyzREwTs0TcGbNEGCCzRHcm
s0TeLLNETDOzRLI5s0QQQLNEd0azROZMs0REU7NEslmzRBhgs0R/ZrNE5myzRExzs0SyebNE
GICzRHeGs0TejLNETJOzRKqZs0QYoLNEd6azROass0RMs7NEqrmzRBjAs0R3xrNE3syzRETT
s0Sy2bNEEOCzRH/ms0Tm7LNETPOzRKr5s0QYALREfwa0RN4MtEREE7REshm0RBAgtER/JrRE
5iy0REQztESyObREEEC0RH9GtETeTLRETFO0RLJZtEQQYLREd2a0RN5stEREc7REsnm0RBCA
tER3hrRE3oy0REyTtESymbREEKC0RHemtETerLRETLO0RKq5tEQYwLREd8a0RN7MtERE07RE
qtm0RBjgtER/5rRE3uy0REzztESy+bREGAC1RH8GtUTeDLVETBO1RKoZtUQYILVEdya1RN4s
tUREM7VEsjm1RBhAtUR/RrVE3ky1RERTtUSyWbVEEGC1RH9mtUTebLVERHO1RLJ5tUQYgLVE
d4a1ROaMtUREk7VE3Jm1RBigtUR3prVE3qy1RESztUSqubVEEMC1RHfGtUTmzLVETNO1RKrZ
tUQY4LVEd+a1RO7stURE87VEsvm1RBAAtkR3BrZE3gy2REwTtkSqGbZEGCC2RHcmtkTmLLZE
RDO2RLI5tkQYQLZEd0a2RN5MtkREU7ZEqlm2RBBgtkR3ZrZE3my2RExztkSyebZEGIC2RHeG
tkTejLZERJO2RLKZtkQQoLZEd6a2RN6stkRMs7ZEsrm2RBjAtkR/xrZE5sy2REzTtkSy2bZE
EOC2RHfmtkTe7LZETPO2RKr5tkQQALdEdwa3RN4Mt0REE7dEqhm3RBAgt0R/JrdE3iy3REwz
t0SyObdEEEC3RH9Gt0TeTLdETFO3RLJZt0QQYLdEf2a3RN5st0RMc7dEsnm3RBCAt0R/hrdE
3oy3REyTt0SymbdEEKC3RHemt0TmrLdERLO3RKq5t0QYwLdEf8a3RN7Mt0RE07dEstm3RBjg
t0R35rdE5uy3REzzt0Sy+bdEEAC4RHcGuETeDLhERBO4RLIZuEQYILhEdya4ROYsuERMM7hE
sjm4RBBAuER/RrhE3ky4RERTuESyWbhEEGC4RHdmuETebLhETHO4RKp5uEQQgLhEd4a4RN6M
uERMk7hEqpm4RBCguER/prhE3qy4REyzuESyubhEGMC4RHfGuETezLhERNO4RKrZuEQQ4LhE
f+a4RObsuERM87hEqvm4RBgAuUR3BrlE5gy5REwTuUSyGblEECC5RHcmuUTmLLlERDO5RLI5
uUQQQLlEf0a5ROZMuUREU7lEqlm5RBBguUR3ZrlE5my5RExzuUSqeblEGIC5RHeGuUTmjLlE
TJO5RKqZuUQQoLlEd6a5ROasuURMs7lEsrm5RBDAuUR3xrlE3sy5RETTuUSy2blEGOC5RH/m
uUTe7LlETPO5RKr5uUQQALpEdwa6ROYMukRME7pEshm6RBAgukR/JrpE5iy6REQzukSyObpE
EEC6RHdGukTeTLpETFO6RLJZukQYYLpEd2a6ROZsukRMc7pEqnm6RBCAukR3hrpE3oy6REST
ukSqmbpEEKC6RHemukTmrLpETLO6RLK5ukQYwLpEf8a6RObMukRE07pEstm6RBDgukR/5rpE
5uy6REzzukSy+bpEEAC7RH8Gu0TeDLtETBO7RLIZu0QQILtEdya7RN4su0REM7tEsjm7RBBA
u0R/RrtE3ky7RERTu0SqWbtEGGC7RH9mu0TebLtERHO7RKp5u0QYgLtEd4a7ROaMu0REk7tE
qpm7RBCgu0R/prtE5qy7RESzu0SyubtEEMC7RHfGu0TezLtERNO7RLLZu0QY4LtEd+a7RObs
u0RM87tEsvm7RBgAvER3BrxE3gy8REwTvESyGbxEECC8RIgmvETeLLxERDO8RLI5vEQYQLxE
f0a8RN5MvEREU7xEslm8RBBgvER3ZrxE5my8RERzvESqebxEEIC8RHeGvETejLxETJO8RLKZ
vEQYoLxEf6a8ROasvEREs7xEqrm8RBDAvER3xrxE3sy8RETTvESy2bxEGOC8RH/mvETe7LxE
TPO8RKr5vEQYAL1Edwa9RN4MvURME71E3Bm9RBAgvUR3Jr1E5iy9REQzvUSqOb1EGEC9RHdG
vUTeTL1ERFO9RKpZvUQYYL1Ed2a9ROZsvUREc71Eqnm9RBiAvUR3hr1E5oy9REyTvUSymb1E
EKC9RH+mvUTerL1ETLO9RKq5vUQYwL1Ed8a9RObMvURE071Estm9RBjgvUR35r1E3uy9RETz
vUSq+b1EEAC+RH8GvkTeDL5ETBO+RLIZvkQQIL5Edya+RN4svkREM75Eujm+RBhAvkR3Rr5E
3ky+RExTvkSyWb5EEGC+RH9mvkTmbL5ETHO+RLJ5vkQYgL5Ed4a+ROaMvkREk75Espm+RBCg
vkR/pr5E3qy+REyzvkSqub5EGMC+RH/GvkTezL5ETNO+RKrZvkQY4L5Ed+a+RObsvkRE875E
svm+RBAAv0R3Br9E3gy/REQTv0SyGb9EGCC/RHcmv0TeLL9ERDO/RLI5v0QQQL9Ed0a/ROZM
v0REU79Eslm/RBBgv0R3Zr9E3my/RExzv0Sqeb9EGIC/RHeGv0TejL9ERJO/RNyZv0QQoL9E
d6a/ROasv0REs79Esrm/RBDAv0R/xr9E5sy/RETTv0Sy2b9EEOC/RH/mv0Te7L9ERPO/RKr5
v0QYAMBEdwbARN4MwERME8BEqhnARBggwER3JsBE5izAREwzwESqOcBEGEDARH9GwETmTMBE
TFPARKpZwEQQYMBEf2bARN5swEREc8BEsnnARBiAwER/hsBE3ozARESTwESymcBEGKDARHem
wETerMBETLPARLK5wEQQwMBEf8bARN7MwERE08BEstnARBDgwER/5sBE3uzARETzwESq+cBE
GADBRHcGwUTeDMFERBPBRLIZwUQQIMFEdybBROYswUREM8FEqjnBRBBAwUR/RsFE3kzBRExT
wUSyWcFEEGDBRHdmwUTmbMFERHPBRLJ5wUQYgMFEd4bBROaMwURMk8FEspnBRBigwUR3psFE
5qzBREyzwUSyucFEGMDBRHfGwUTezMFETNPBRLLZwUQQ4MFEf+bBRObswURM88FEsvnBRBAA
wkR3BsJE5gzCREwTwkTkGcJEECDCRHcmwkTeLMJETDPCRKo5wkQYQMJEf0bCROZMwkREU8JE
slnCRBBgwkR/ZsJE3mzCRERzwkSqecJEEIDCRHeGwkTejMJERJPCRLKZwkQQoMJEf6bCROas
wkREs8JEqrnCRBDAwkR/xsJE3szCREzTwkSq2cJEEODCRHfmwkTm7MJERPPCRLL5wkQQAMNE
dwbDROYMw0REE8NEshnDRBggw0R/JsNE3izDREwzw0SyOcNEGEDDRHdGw0TeTMNETFPDRKpZ
w0QYYMNEd2bDROZsw0REc8NEsnnDRBCAw0R3hsNE5ozDRESTw0SymcNEEKDDRHemw0TerMNE
TLPDRKq5w0QYwMNEd8bDRN7Mw0RE08NEstnDRBDgw0R/5sNE3uzDRETzw0Sq+cNEGADERH8G
xETeDMRETBPERKoZxEQQIMREdibERN4sxERMM8REqjnERBBAxESIRsRE3kzERERTxESyWcRE
GGDERHZmxETebMRERHPERLJ5xEQYgMREdobEROaMxEREk8REqpnERBCgxER2psRE3qzEREyz
xESyucREGMDERHbGxETmzMRERNPERKrZxEQQ4MREdubERObsxERE88REsvnERBAAxUSABsVE
5gzFREQTxUSqGcVEECDFRIAmxUTmLMVERDPFRKo5xUQYQMVEgEbFRN5MxUREU8VEqlnFRBBg
xUR2ZsVE5mzFRExzxUSyecVEGIDFRHaGxUTmjMVERJPFRLKZxUQQoMVEdqbFRN6sxUREs8VE
srnFRBDAxUSAxsVE3szFRETTxUSy2cVEEODFRHbmxUTm7MVERPPFRKr5xUQYAMZEdgbGROYM
xkREE8ZEshnGRBAgxkR2JsZE3izGREwzxkSyOcZEEEDGRIBGxkTmTMZERFPGRLJZxkQQYMZE
dmbGRN5sxkRMc8ZEsnnGRBCAxkSAhsZE5ozGREyTxkSymcZEGKDGRICmxkTerMZETLPGRLK5
xkQQwMZEgMbGRN7MxkRE08ZEqtnGRBDgxkR25sZE5uzGRETzxkSy+cZEGADHRIAGx0TmDMdE
RBPHRMoZx0QQIMdEdibHRN4sx0RMM8dEsjnHRBBAx0SARsdE3kzHRExTx0SyWcdEEGDHRIBm
x0TmbMdERHPHRKp5x0QYgMdEdobHROaMx0RMk8dEqpnHRBCgx0R2psdE5qzHREyzx0SyucdE
GMDHRHbGx0TezMdETNPHRLLZx0QQ4MdEdubHRN7sx0RM88dEqvnHRBAAyESABshE5gzIREQT
yESyGchEGCDIRIAmyETeLMhETDPIRLI5yEQQQMhEdkbIROZMyERMU8hEqlnIRBBgyESAZshE
5mzIRExzyESqechEEIDIRHaGyETmjMhETJPIRKqZyEQYoMhEdqbIRN6syEREs8hEsrnIRBjA
yESAxshE5szIREzTyESy2chEGODIRIDmyETe7MhERPPIRKr5yEQgAMlEgAbJRN4MyURME8lE
shnJRBAgyUR2JslE3izJREwzyUSyOclEEEDJRHZGyUTmTMlETFPJRKpZyUQYYMlEdmbJRN5s
yUREc8lEsnnJRBiAyUR2hslE5ozJREyTyUTKmclEEKDJRHamyUTerMlERLPJRLK5yUQQwMlE
dsbJRObMyURE08lEstnJRBDgyUR25slE5uzJREzzyUSy+clEGADKRIAGykTeDMpERBPKRLIZ
ykQQIMpEgCbKRN4sykREM8pEqjnKRBBAykR2RspE3kzKRExTykSqWcpEEGDKRHZmykTebMpE
RHPKRLJ5ykQYgMpEdobKRN6MykRMk8pEqpnKRBigykR2pspE5qzKREyzykSqucpEGMDKRHbG
ykTmzMpETNPKRLLZykQQ4MpEdubKRObsykRE88pEqvnKRBAAy0SABstE3gzLREwTy0SyGctE
GCDLRHYmy0TmLMtETDPLRLI5y0QQQMtEgEbLRN5My0REU8tEslnLRBBgy0R2ZstE5mzLRERz
y0SqectEGIDLRHaGy0TmjMtERJPLRLKZy0QQoMtEgKbLROasy0RMs8tEqrnLRBDAy0SAxstE
5szLRETTy0Sq2ctEGODLRIDmy0Tm7MtETPPLRKr5y0QQAMxEdgbMRN4MzEREE8xE3BnMRBAg
zER2JsxE5izMREwzzESyOcxEGEDMRHZGzETmTMxERFPMRKpZzEQQYMxEdmbMROZszEREc8xE
qnnMRBCAzER2hsxE3ozMREyTzESqmcxEEKDMRHamzETmrMxERLPMRLK5zEQYwMxEdsbMRN7M
zERM08xEqtnMRBDgzER25sxE5uzMRETzzESy+cxEGADNRHYGzUTmDM1ETBPNRKoZzUQYIM1E
gCbNROYszUREM81EsjnNRBhAzUSARs1E5kzNRERTzUSyWc1EGGDNRHZmzUTmbM1ETHPNRLJ5
zUQYgM1EdobNROaMzURMk81EqpnNRBigzUR2ps1E5qzNRESzzUSyuc1EEMDNRHbGzUTezM1E
TNPNRKrZzUQQ4M1EdubNRN7szURE881EsvnNRBAAzkSABs5E5gzOREwTzkSyGc5EECDORHYm
zkTeLM5ETDPORKo5zkQQQM5EdkbOROZMzkRMU85EqlnORBBgzkSAZs5E3mzORExzzkSqec5E
GIDORHaGzkTejM5ERJPORKqZzkQQoM5EgKbORN6szkREs85EqrnORBjAzkR2xs5E3szOREzT
zkSy2c5EGODORIDmzkTm7M5ETPPORKr5zkQQAM9EdgbPRN4Mz0RME89EshnPRBAgz0R2Js9E
5izPREwzz0SyOc9EGEDPRHZGz0TeTM9ERFPPRLJZz0QQYM9EdmbPRN5sz0REc89EsnnPRBCA
z0R2hs9E5ozPREyTz0Symc9EEKDPRHamz0TmrM9ETLPPRKq5z0QYwM9EdsbPRObMz0RM089E
qtnPRBDgz0R25s9E3uzPRETzz0Sy+c9EEADQRHYG0ETeDNBERBPQRKoZ0EQYINBEgCbQRN4s
0EREM9BEsjnQRBhA0ER2RtBE5kzQRExT0ESyWdBEEGDQRIBm0ETmbNBERHPQRKp50EQYgNBE
dobQROaM0EREk9BEspnQRBig0ER2ptBE3qzQRESz0ESyudBEEMDQRHbG0ETezNBERNPQRLLZ
0EQY4NBEdubQRObs0ERM89BEsvnQRBAA0UR2BtFE3gzRREQT0UTUGdFEECDRRIAm0UTmLNFE
RDPRRKo50UQYQNFEdkbRROZM0URMU9FEqlnRRBhg0UR2ZtFE3mzRRERz0USqedFEEIDRRICG
0UTejNFETJPRRLKZ0UQQoNFEdqbRRN6s0URMs9FEsrnRRBjA0UR2xtFE5szRRETT0USy2dFE
EODRRIDm0UTm7NFETPPRRKr50UQYANJEdgbSROYM0kREE9JEqhnSRBAg0kR2JtJE5izSREQz
0kSyOdJEEEDSRHZG0kTmTNJETFPSRLJZ0kQYYNJEdmbSROZs0kRMc9JEqnnSRBCA0kR2htJE
3ozSREST0kSqmdJEEKDSRICm0kTerNJETLPSRLK50kQYwNJEdsbSRObM0kRM09JEqtnSRBDg
0kR25tJE3uzSREzz0kSy+dJEEADTRIAG00TeDNNERBPTRKoZ00QQINNEgCbTROYs00REM9NE
sjnTRBhA00R2RtNE3kzTRExT00SqWdNEGGDTRIBm00TebNNETHPTRLJ500QQgNNEdobTROaM
00REk9NEqpnTRBig00R2ptNE5qzTRESz00SyudNEEMDTRHbG00TmzNNETNPTRLLZ00QY4NNE
gObTRObs00RE89NEsvnTRBAA1ESABtRE3gzUREQT1ESyGdREECDURHYm1ETmLNRETDPURLI5
1EQQQNREdkbURN5M1ERMU9REqlnURBhg1ER2ZtRE3mzURExz1ESqedREGIDURICG1ETejNRE
TJPURKqZ1EQYoNREgKbUROas1EREs9REqrnURBDA1ER2xtRE5szURETT1ESy2dREGODURHbm
1ETm7NRETPPURLL51EQYANVEdgbVROYM1UREE9VEqhnVRBAg1USAJtVE3izVREwz1USqOdVE
EEDVRHZG1UTeTNVETFPVRKpZ1UQYYNVEgGbVROZs1UREc9VEsnnVRBiA1UR2htVE5ozVREST
1USymdVEEKDVRHam1UTerNVETLPVRLK51UQQwNVEdsbVRObM1URM09VEqtnVRBDg1USA5tVE
5uzVREzz1USq+dVEEADWRHYG1kTeDNZETBPWRMoZ1kQQINZEdibWROYs1kREM9ZEsjnWRBBA
1kR2RtZE3kzWRExT1kSqWdZEGGDWRHZm1kTmbNZERHPWRLJ51kQQgNZEgIbWROaM1kREk9ZE
qpnWRBCg1kR2ptZE5qzWREyz1kSyudZEEMDWRHbG1kTmzNZETNPWRLLZ1kQQ4NZEdubWRObs
1kRE89ZEsvnWRBgA10R2BtdE3gzXREwT10SqGddEECDXRIAm10TmLNdERDPXRLI510QQQNdE
gEbXROZM10RMU9dEqlnXRBBg10SAZtdE3mzXRERz10SqeddEEIDXRHaG10TejNdERJPXRKqZ
10QYoNdEdqbXROas10RMs9dEsrnXRBDA10R2xtdE3szXREzT10Sy2ddEEODXRHbm10Tm7NdE
RPPXRKr510QYANhEgAbYRN4M2EREE9hEshnYRBAg2ESAJthE5izYREwz2ESqOdhEEEDYRHZG
2ETmTNhETFPYRKpZ2EQQYNhEdmbYROZs2EREc9hEsnnYRBCA2ESAhthE3ozYREST2ETcmdhE
EKDYRICm2ETmrNhERLPYRKq52EQYwNhEdsbYRObM2ERE09hEqtnYRBDg2ESA5thE5uzYREzz
2ESy+dhEGADZRHYG2UTmDNlERBPZRKoZ2UQYINlEdibZROYs2URMM9lEqjnZRBhA2UR2RtlE
5kzZRERT2USyWdlEEGDZRHZm2UTebNlERHPZRLJ52UQQgNlEgIbZROaM2URMk9lEspnZRBig
2USAptlE3qzZRESz2USyudlEEMDZRHbG2UTezNlETNPZRLLZ2UQQ4NlEdubZRObs2URE89lE
qvnZRBAA2kSIBtpE5gzaREwT2kSyGdpEGCDaRHYm2kTmLNpERDPaRLI52kQQQNpEgEbaROZM
2kRMU9pEslnaRBhg2kSAZtpE3mzaRExz2kSqedpEGIDaRHaG2kTejNpETJPaRKqZ2kQQoNpE
dqbaROas2kRMs9pEqrnaRBDA2kSAxtpE5szaREzT2kSq2dpEEODaRIDm2kTm7NpERPPaRLL5
2kQQANtEdgbbRN4M20REE9tEqhnbRBAg20SAJttE5izbREQz20SqOdtEEEDbRHZG20TeTNtE
RFPbRLJZ20QQYNtEdmbbROZs20REc9tEsnnbRBiA20R2httE3ozbREST20SqmdtEGKDbRHam
20TmrNtERLPbRKq520QQwNtEdsbbRObM20RE09tEstnbRBDg20SA5ttE3uzbREzz20S6+dtE
GADcRHYG3ETeDNxERBPcRLIZ3EQQINxEdibcROYs3ERMM9xEsjncRBBA3ESARtxE3kzcRExT
3ESqWdxEGGDcRIBm3ETmbNxERHPcRKp53EQQgNxEdobcROaM3ERMk9xEqpncRBCg3ESAptxE
5qzcREyz3ESqudxEGMDcRHbG3ETezNxERNPcRLLZ3EQY4NxEdubcRObs3ERM89xEsvncRBgA
3UR2Bt1E5gzdREwT3USyGd1EGCDdRHYm3UTmLN1ERDPdRKo53UQQQN1EdkbdROZM3UREU91E
slndRBBg3USAZt1E5mzdRExz3USqed1EGIDdRICG3UTmjN1ETJPdRNyZ3UQQoN1EgKbdRN6s
3UREs91EsrndRBDA3UR2xt1E5szdRETT3USq2d1EGODdRIDm3UTe7N1ETPPdRLL53UQYAN5E
dgbeROYM3kRME95EuhneRBgg3kR2Jt5E3izeREQz3kSqOd5EGEDeRHZG3kTeTN5ETFPeRLJZ
3kQYYN5EdmbeRN5s3kREc95EqnneRBiA3kSAht5E5ozeREST3kSqmd5EEKDeRHam3kTerN5E
RLPeRKq53kQQwN5EdsbeRObM3kRE095EqtneRBjg3kSA5t5E5uzeRETz3kSq+d5EEADfRIAG
30TmDN9ETBPfRKoZ30QYIN9EdibfROYs30REM99EsjnfRBBA30SARt9E5kzfRExT30SyWd9E
GGDfRHZm30TmbN9ERHPfRKp530QQgN9EdobfROaM30RMk99EqpnfRBCg30SApt9E3qzfREyz
30Syud9EEMDfRHbG30TmzN9ERNPfRLLZ30QY4N9EdubfRObs30RE899EsvnfRBgA4ESABuBE
5gzgREQT4ESyGeBEECDgRIAm4ETeLOBETDPgRLI54EQQQOBEgEbgRN5M4EREU+BEqlngRBBg
4ESAZuBE3mzgRExz4ESyeeBEGIDgRICG4ETejOBETJPgRKqZ4EQYoOBEdqbgROas4ERMs+BE
qrngRBjA4ESAxuBE5szgRETT4ESy2eBEGODgRHbm4ETm7OBERPPgRKr54EQQAOFEgAbhRN4M
4URME+FEqhnhRBAg4UR2JuFE5izhREwz4USyOeFEGEDhRIBG4UTmTOFERFPhRLJZ4UQQYOFE
dmbhROZs4URMc+FEsnnhRBCA4USAhuFE5ozhREyT4USymeFEEKDhRHam4UTmrOFETLPhRLK5
4UQQwOFEgMbhRN7M4URM0+FEqtnhRBDg4UR25uFE3uzhREzz4USq+eFEGADiRIAG4kTmDOJE
TBPiRLIZ4kQQIOJEdibiROYs4kRUM+JEqjniRBhA4kSARuJE3kziRERT4kSyWeJEEGDiRHZm
4kTebOJETHPiRLJ54kQYgOJEgIbiRN6M4kRMk+JEspniRBig4kR2puJE5qziREyz4kSyueJE
EMDiRHbG4kTezOJERNPiRLLZ4kQQ4OJEdubiRN7s4kRM8+JEsvniRBAA40SABuNE3gzjREwT
40SqGeNEECDjRHYm40TeLONETDPjRLI540QQQONEdkbjROZM40REU+NEslnjRBBg40SAZuNE
3mzjRERz40SyeeNEEIDjRHaG40TmjONETJPjRLKZ40QQoONEdqbjROas40RMs+NEqrnjRBjA
40SAxuNE5szjRETT40Sq2eNEEODjRIDm40Tm7ONERPPjRLL540QQAOREdgbkROYM5EREE+RE
shnkRBAg5ESAJuRE7izkREwz5ESqOeREEEDkRHZG5ETeTORERFPkRLJZ5EQQYOREgGbkRN5s
5ERMc+REsnnkRBCA5ESAhuRE3ozkREyT5ESqmeREGKDkRICm5ETerORERLPkRLK55EQQwORE
dsbkRObM5ERE0+REqtnkRBDg5ESA5uRE5uzkREzz5ESq+eREGADlRHYG5UTeDOVERBPlRNQZ
5UQYIOVEgCblRN4s5UREM+VEqjnlRBBA5USARuVE3kzlRExT5USqWeVEGGDlRHZm5UTmbOVE
THPlRLJ55UQYgOVEdoblRN6M5UREk+VEqpnlRBCg5USApuVE5qzlRESz5USyueVEEMDlRHbG
5UTmzOVERNPlRLLZ5UQQ4OVEdublRObs5URE8+VEsvnlRBAA5kSABuZE3gzmREwT5kSqGeZE
ECDmRIAm5kTeLOZERDPmRKo55kQQQOZEdkbmRN5M5kREU+ZEslnmRBhg5kSAZuZE5mzmRERz
5kSyeeZEGIDmRICG5kTejOZETJPmRKqZ5kQQoOZEdqbmRN6s5kRMs+ZEqrnmRBDA5kSAxuZE
5szmRETT5kSq2eZEEODmRIDm5kTm7OZERPPmRLL55kQQAOdEdgbnROYM50REE+dEshnnRBAg
50SAJudE5iznREQz50SqOedEEEDnRHZG50TeTOdERFPnRLJZ50QQYOdEgGbnROZs50REc+dE
qnnnRBCA50SAhudE5oznREyT50TcmedEEKDnRICm50TmrOdETLPnRKq550QQwOdEgMbnRObM
50RM0+dEstnnRBDg50R25udE3uznRETz50Sy+edEGADoRIAG6ETeDOhETBPoRLIZ6EQQIOhE
diboROYs6ERMM+hEqjnoRBhA6ER2RuhE5kzoRExT6ESqWehEGGDoRHZm6ETmbOhETHPoRLJ5
6EQQgOhEgIboROaM6EREk+hEqpnoRBCg6ESApuhE3qzoRESz6ESyuehEEMDoRIDG6ETezOhE
TNPoRLLZ6EQQ4OhEgOboRObs6ERM8+hEsvnoRBgA6UR2BulE3gzpREwT6USyGelEECDpRHYm
6UTmLOlETDPpRLI56UQYQOlEgEbpROZM6URMU+lEqlnpRBBg6USAZulE5mzpRERz6USyeelE
EIDpRHaG6UTejOlERJPpRKqZ6UQQoOlEgKbpRN6s6UREs+lEqrnpRBDA6USAxulE5szpREzT
6USy2elEGODpRHbm6UTe7OlERPPpRKr56UQQAOpEgAbqRN4M6kRME+pE3BnqRBgg6kSAJupE
5izqREQz6kSyOepEEEDqRHZG6kTeTOpERFPqRLJZ6kQQYOpEgGbqROZs6kREc+pEsnnqRBiA
6kSAhupE5ozqREyT6kSqmepEGKDqRHam6kTmrOpERLPqRKq56kQQwOpEgMbqRN7M6kRM0+pE
qtnqRBDg6kSA5upE5uzqREzz6kSq+epEEADrRIAG60TmDOtETBPrRLIZ60QQIOtEgCbrRN4s
60REM+tEqjnrRBhA60R2RutE5kzrRExT60SyWetEEGDrRIBm60TmbOtERHPrRKp560QQgOtE
dobrROaM60REk+tEspnrRBig60R2putE5qzrREyz60SyuetEEMDrRIDG60TezOtERNPrRKrZ
60QQ4OtEdubrRObs60RE8+tEsvnrRBgA7ER2BuxE5gzsREwT7ESyGexEECDsRIAm7ETmLOxE
RDPsRLI57EQQQOxEdkbsRN5M7EREU+xEslnsRBBg7ER2ZuxE3mzsRExz7ESyeexEEIDsRICG
7ETejOxETJPsRNyZ7EQYoOxEgKbsRN6s7ERMs+xEqrnsRBDA7ESAxuxE3szsRETT7ESq2exE
GODsRIDm7ETe7OxETPPsRLL57EQQAO1EdgbtROYM7URME+1EshntRBgg7USIJu1E5iztREQz
7USyOe1EEEDtRHZG7UTeTO1ETFPtRKpZ7UQYYO1EdmbtRN5s7URMc+1EqnntRBCA7UR2hu1E
3oztREyT7USqme1EGKDtRICm7UTerO1ERLPtRLK57UQQwO1EdsbtRObM7URE0+1EstntRBDg
7UR25u1E5uztREzz7USy+e1EGADuRIAG7kTmDO5ETBPuRLIZ7kQYIO5EgCbuRN4s7kREM+5E
sjnuRBBA7kR2Ru5E3kzuRExT7kSyWe5EEGDuRIBm7kTebO5ETHPuRKp57kQYgO5EgIbuROaM
7kRMk+5EspnuRBCg7kR2pu5E5qzuRESz7kSque5EGMDuRIDG7kTezO5ETNPuRKrZ7kQQ4O5E
gObuRObs7kRE8+5EqvnuRBAA70R2Bu9E3gzvREQT70TkGe9EECDvRHYm70TmLO9ERDPvRLI5
70QQQO9EgEbvROZM70RMU+9EslnvRBhg70SAZu9E5mzvRERz70Syee9EEIDvRHaG70TmjO9E
TJPvRLKZ70QQoO9EdqbvRN6s70RMs+9EqrnvRBDA70R2xu9E3szvREzT70Sq2e9EGODvRIDm
70Tm7O9ETPPvRKr570QYAPBEdgbwROYM8EREE/BEshnwRBAg8ESAJvBE5izwREQz8ESqOfBE
EEDwRIBG8ETmTPBETFPwRKpZ8EQYYPBEgGbwROZs8ERMc/BEqnnwRBCA8ESAhvBE5ozwREyT
8ESqmfBEEKDwRICm8ETmrPBERLPwRKq58EQYwPBEgMbwRObM8ERE0/BEstnwRBjg8ER25vBE
5uzwRETz8ESq+fBEEADxRHYG8UTeDPFETBPxRLIZ8UQQIPFEgCbxROYs8UREM/FEsjnxRBBA
8UR2RvFE5kzxRExT8USyWfFEEGDxRIBm8UTmbPFETHPxRKp58UQYgPFEdobxROaM8URMk/FE
qpnxRBCg8USApvFE5qzxREyz8USqufFEEMDxRIDG8UTmzPFETNPxRKrZ8UQQ4PFEgObxRObs
8URE8/FEsvnxRBAA8kR2BvJE5gzyREQT8kSyGfJEECDyRIAm8kTmLPJERDPyRKo58kQQQPJE
gEbyROZM8kREU/JEslnyRBBg8kR2ZvJE5mzyRERz8kSqefJEGIDyRICG8kTejPJERJPyRKqZ
8kQYoPJEgKbyROas8kRMs/JEqrnyRBDA8kSAxvJE5szyRETT8kSy2fJEGODyRIDm8kTe7PJE
RPPyRLL58kQQAPNEgAbzROYM80RME/NEshnzRA==</AssayXData><AssayYData Points="7000">lOWDQBvig0DgDYRAKf6DQI3Xg0A+/INAPQaEQD//g0Ay2oNALw2EQKcYhEAe+INAvfWDQJby
g0C42INANt+DQJvjg0D334NAuw6EQPn/g0C88oNAXg2EQKfyg0DSF4RAYu+DQJUThEBPA4RA
VPaDQLMWhEDeCYRADgqEQEsHhEBxDIRABCCEQAz+g0AG9YNAehaEQO8IhEBH7INANB6EQJMg
hEDY84NArweEQGcVhECIC4RAhwOEQIsWhECsBIRANQGEQOT1g0AiGYRA6QuEQHI4hEAQ84NA
qfqDQHz7g0APAYRA4BeEQNErhEDgCYRAP/+DQBYYhEAtKIRAWgeEQMA4hEAGIIRAWCuEQOQx
hEC3E4RAmymEQEIEhEBJ9INAwBiEQAg3hEDYE4RAJg6EQLAQhEAnO4RAuBWEQF8PhEByLoRA
8RyEQOI9hEAF8YNAjBSEQIkChECLE4RA5QKEQLoXhEDH84NATDCEQD/9g0BjHIRAVimEQHkw
hECjIYRALhqEQEglhEABDYRAuw6EQAQahEAaBYRAxxSEQI8NhECcKoRAYSuEQBgihEA6A4RA
HiOEQBX+g0DwJoRAsjCEQEwNhECkC4RAFxmEQPQwhEBWLoRAEiOEQHURhEA8MoRAPjCEQMkE
hEBeM4RA8AiEQEg6hEDuIoRAdRyEQKwVhEASIYRAFBOEQAoohEDLIoRAhTGEQDAMhECJGoRA
QTiEQAcRhEBUHoRAKx6EQOgkhEDcMoRAfviDQOQNhEATLYRAbBWEQAkJhEBXJoRA/hyEQP8Q
hEByFoRA5jeEQJQMhEAYHoRAmD6EQJkrhEDAA4RAVwaEQGgWhECVM4RAkEOEQAkjhEBjHoRA
nT6EQG48hEAEMYRAcgqEQG4MhEChHIRApzeEQDsRhECzCoRACjOEQFEbhEAaBIRA1UeEQOAy
hEASFIRADS6EQKZJhEBfKoRA3DeEQLQWhEDHFoRAKRuEQFwshEBMGIRAxiiEQNYNhECmG4RA
bAiEQIFAhED3KoRAVCqEQN0hhEC6FoRAAiSEQMUBhEDyF4RA8RWEQLFDhEAFN4RAGwqEQHE3
hEApLIRAPhqEQDk1hECnM4RA7Q6EQHw6hECENIRA0CeEQK03hEBPOIRAd0WEQN8xhEC9AIRA
zhiEQAgkhEBvFIRAeDyEQLsdhEDMGoRAzBuEQKQChEBr/INAch6EQI46hEDvPIRAgyGEQKE0
hEByNYRAWDKEQGs0hEDrHIRAyTKEQOY9hEDWJIRAuSCEQLM6hEBUDIRAXzCEQE4NhEA1LoRA
lwCEQIdQhEBrCYRA+RSEQDY5hEAQO4RAhxqEQFVIhEAbLYRA9BSEQDcChEAOLYRA8BqEQOUB
hECDUIRAUBKEQMQchEA6MYRAPhaEQDsQhEDfIoRAXz2EQGQ4hEDoI4RAqimEQCQlhEBlKoRA
hjmEQOs1hEBfJYRAcyiEQPRHhEDWLoRAEzOEQP8hhEA5MYRAIwWEQOY5hEBSGIRAhS+EQAQ0
hEBjL4RABTiEQB5JhEBUR4RAyFqEQMYdhED0K4RAiEWEQBUjhECvNYRAUTiEQEYuhEAM/4NA
zT2EQPIahECXMYRAkDSEQJIyhEDqKIRAqfiDQIMkhEAcTIRAJh2EQCMuhEDLEoRAjzmEQA3/
g0A+PoRAMyWEQJZYhECJHYRA8z2EQFoihEACKYRAHxWEQL0khEAZJoRAl02EQB8rhEBLGYRA
EyiEQCk8hEBUK4RAQv6DQGhHhECXFYRA4D6EQBAwhEB7N4RAE1KEQDRDhEAIO4RAtVOEQFdA
hEAZSIRA6C+EQBE8hEDQI4RAVCGEQCwlhED3NYRAvTKEQJVLhEA5O4RAmlCEQF04hEBRNIRA
iDSEQII0hEBUGIRALiWEQO1YhECVJoRAP0WEQDJBhEBrWIRAWSyEQBgphEBPRIRAHE6EQBUq
hEDcMIRAUGuEQEQnhECNSYRAsBSEQIAihECwMoRAaTeEQCs2hEBEQIRAGCuEQD0ShEBTLYRA
MDOEQEBDhEB8OYRAvT+EQFMmhEDOG4RAP1iEQEhLhEBgHIRA4z+EQLUjhEB7OoRA/TeEQI06
hEDhJYRAzSKEQGBphEAgHYRAmDWEQGhOhECCQIRAeViEQEREhEDdUoRALF2EQJY+hEAmToRA
CVWEQO4zhEByU4RAADmEQKouhEAKNoRAxmGEQJ9QhEADNYRAGyqEQBJDhEBJEYRAz1CEQARg
hEARTIRAA0uEQLlBhEDUIoRApDeEQLcPhEAIRIRAa02EQBk4hECYQoRATVCEQBM/hECwRoRA
ZG2EQFg9hEArRYRAckmEQHtEhED6M4RARkCEQIAdhEB7H4RAejiEQMUnhECcWIRAGSSEQCVT
hEAfKIRA1WSEQPJOhED8OIRAaDOEQL4shEAaPoRAVT6EQEIzhEBvTIRArkSEQJMhhEASK4RA
rk2EQM5BhEByW4RAhS+EQF46hEAlJoRAL02EQJU/hECeUoRAzVmEQAdWhEBoToRAoFyEQKZE
hEByK4RAmCOEQCE4hED+QoRAeWCEQHRShECPToRAHUmEQFtDhEB9KIRA8E+EQAJChEDTN4RA
dEOEQNAvhEB8O4RAV0uEQNghhEBNU4RAXU2EQMUlhEDzMoRA40eEQAdihEC2PoRAR0uEQPE8
hEDMcoRAUUuEQKtDhECNUIRA8j6EQBtFhEBNO4RA/y+EQMFehEA+UoRAxVWEQOowhEDQT4RA
wTGEQMBRhEDXL4RAXFKEQAFKhEC8TIRAUE2EQJE3hEDrO4RA80eEQE07hEDnUIRA61OEQPcv
hEDZaoRAa0uEQAo3hEA6UYRA00+EQKNAhEBDS4RAcU+EQIBOhEBwTYRA1l2EQNIshECQMoRA
/T+EQAcihEAhKIRAky+EQHg/hEDpcIRAExaEQPVAhEChNIRAKGeEQPNChEB4QYRAmjGEQLtD
hED1W4RAsUqEQKZRhEDeRYRAtlCEQDpShECHVYRAFkKEQOhFhEAbboRAoH+EQMpRhEDDbYRA
wV6EQA1ahEB/OIRAIEeEQAw+hEAuPIRAfz6EQOlWhEDrMYRAmTWEQF9GhEACNoRAQz2EQA1a
hEBZOIRA60iEQBtEhEAAT4RAXEWEQK5shEA6UoRA1yCEQCRxhEDpUoRAfTaEQOYuhEAhZIRA
mTeEQHtGhEAHNoRALjqEQGxOhEDHMoRANxqEQAwmhED8RYRAfkKEQJ03hEAZTIRAnWGEQBhQ
hEDUZoRAM0yEQFVQhECdTIRASimEQCFghEAUTYRAlkCEQEtfhEAwJ4RAFVKEQOVXhED/RIRA
gWOEQOQ+hEBaNYRAsG6EQPRFhEBaPIRAIkeEQLJHhEDEUYRASESEQBNNhEAsVIRAp1SEQCZY
hEAZWYRAdGyEQPpLhECEOIRAXlSEQE9OhECDb4RA+TOEQNFIhEAGQIRAPU6EQGhahEASNoRA
piyEQHVphEC+R4RAbTCEQDxYhEA6SYRATFWEQOVyhEAyPoRAz0qEQFhLhEA7ZIRAdlaEQGU/
hEAmU4RA0V2EQFNKhEDkVYRAr3yEQD1UhEDLVoRA02CEQJxLhEDsYoRAzUGEQIplhEAgLYRA
zFaEQOBThECFaIRA+EeEQJVahEAASYRAWVGEQG1QhEDde4RAylCEQPovhECuQ4RAbViEQK9Z
hEA5UYRAuVqEQKdhhEDFX4RAnWuEQJk5hEBRVIRAxD6EQJBShECgSYRA7mWEQGFMhEBqX4RA
v3eEQFoshEDhaoRAcVWEQCZJhEDYT4RAsXWEQF1chEBYTIRAyGGEQKFZhECVWoRADEyEQLJH
hEDrUYRAClWEQA9WhEDUWYRAXl6EQLxwhEDpWIRAP2iEQK1PhEB1U4RAGXeEQJh4hEB3dIRA
pmaEQB1ghEBIMoRAcGaEQBdthEBcTIRAoWWEQJRihEBlYoRAt1uEQJ5whEB+T4RAW0uEQHNS
hEA/cIRAGWSEQLFchEBtO4RAU0qEQPmKhED8VIRAEjeEQJJThEBgPYRA81aEQEZkhED2PYRA
EESEQHxphECyToRAJzaEQAUyhED3XYRAcVSEQAFohECMTIRAuGWEQDlNhEBBSIRAbkCEQMdH
hEAlVoRAsVGEQGSBhEAke4RAjGeEQEh0hED/bIRAJGmEQP1qhEDXeIRAYnWEQN6NhEDya4RA
j3iEQGtthEDZX4RAq2yEQAtUhECyZYRAdV2EQFljhEA6cIRAVSiEQIBJhEC5XYRANWKEQEhy
hEC8YYRAcGOEQFhbhEA3MYRAjmmEQJhrhEAMUoRAelKEQC1ShEA3UoRAlWOEQGZlhEAdTIRA
v3CEQAU9hECSSIRA81+EQNRJhEDndIRA+1qEQBtJhEBMX4RAmleEQANehEAqb4RAs2KEQHE/
hECBU4RARFOEQOlhhEBmUIRAQXeEQF9shEC1XYRA71uEQBpHhEA8eYRAiU2EQDNahEDET4RA
HkyEQHpkhEC/fIRAOF6EQPhyhECwRoRAinKEQHZFhEBHV4RA2k+EQHBshEARLYRAjFKEQJd6
hECMRIRAdGSEQM5LhECcYIRAWnOEQGxZhEDSV4RAyFaEQPxehEDRfoRAsXyEQLB4hECkLIRA
nUeEQPddhEAqYIRA9W2EQBJYhEC+TIRAOU6EQJxbhECddYRAFVOEQCx8hEDaS4RAxXKEQAR6
hED8WoRAiF+EQD5VhEB9WIRAamGEQJNZhECKdIRAM1uEQHtxhEDCXYRAe4SEQOd0hEAmU4RA
IXqEQKlIhEDWWIRAeDuEQLZwhEAddIRAdGqEQPKOhEBWfoRAUWCEQHhjhEDKe4RAYnWEQJpT
hED4V4RAR0iEQDRbhEBqQ4RAk0mEQDd6hEAFVoRAOoeEQOBuhEDcUIRAFE6EQJNZhEBQbYRA
bXWEQJ5shEDeXYRA/mqEQEWOhEBvaIRAl3eEQPJphEClWYRAAGyEQG54hEDVV4RA4FiEQDtV
hEAweIRAmFCEQAtIhEADdIRAyH+EQNhdhEA0WYRALHCEQJ1ahEDsh4RAGEeEQOh+hEDVZIRA
x1mEQC9XhEAZWIRABTaEQM5nhEC7U4RAPXGEQL15hEDjY4RAEnWEQHJvhEARV4RAaFmEQBxV
hEC/ZoRAhnaEQD44hEDqWIRA946EQFd+hEBkUYRACnCEQLBHhECNWIRAa02EQKmLhECtcYRA
GlSEQP9LhEAjWoRADk+EQNp4hEDhYoRABH2EQFx1hEAQiYRAHXSEQH17hEADbIRA/GCEQJ2J
hEBlboRAnVyEQG1lhECOdoRAT4WEQHxbhECsTIRA1m+EQIdOhEAsboRABmaEQEpvhECcX4RA
bW6EQEOFhEAlZYRAfISEQCdyhEAUboRANYiEQCiQhEAolYRAYmuEQO5KhECiYYRAOICEQBF1
hEDogoRAGo2EQL57hEBLdoRAg4eEQD6AhEBUYIRAfXqEQESHhEABjYRAUlSEQOhohECVmIRA
GlyEQK11hEB6VYRANouEQEhVhEDfWYRAD56EQPhJhEBReoRA51WEQGVzhEDJfoRA9HKEQMlr
hEBLa4RAnX2EQNdxhEAzZYRAsk2EQGBqhEAAfoRATjyEQDuIhEAWk4RABIiEQGV/hEC1WYRA
Y3iEQGpZhECLRoRAHG6EQBBNhECPjoRAdWyEQCWLhEDIgIRALW6EQAtKhECucYRAT3GEQDKI
hEBeVYRAilmEQIx5hECGkYRADI2EQHVihEArhYRAinmEQJ6ahEA4XIRADJKEQLJlhEBoc4RA
CmqEQKZ4hEBIY4RANnyEQHRuhEDegoRA3YeEQOuEhEBYYoRAXXGEQLJwhEDGeIRAHm+EQLto
hEBraYRAv2GEQMKNhECDhYRAbHaEQIdnhECbY4RAkX2EQCBshECNWoRAhpWEQOd5hECtioRA
II2EQBpQhEAzb4RAeIOEQEaAhEBfbIRAun+EQJBfhECih4RAOEuEQPOZhEDBdoRAkYeEQItF
hEBiaYRAVXWEQCmAhECSiYRAiqiEQO16hEAscoRAFZWEQL92hED9ioRABXOEQFh9hEDmj4RA
k4KEQFxmhECPfIRAYZKEQFtjhEAtkYRA2IOEQJWIhEBFgIRAGn+EQN6NhED6nIRAFHmEQLB3
hEDUiYRAb3WEQARyhEC6gIRAeICEQKZnhEACg4RAW6WEQDFjhEBAdoRABIWEQPd4hEDJfoRA
z3OEQISahEA2eYRAIYmEQESAhEAYg4RA5ICEQD6KhECxdYRAloaEQGx0hEDQW4RA9aWEQJx7
hECmcYRAlXWEQMd0hEBQc4RAOVCEQLBqhECNhoRA+WWEQC15hEBdZ4RAeJGEQDdehED1c4RA
2k2EQFeAhEC1mYRA8nyEQOJ0hEB9aIRAnZ2EQBZ4hEDdg4RAqaqEQM5ohEDqgYRAvGeEQEdq
hEAzooRA9mCEQJ+LhEADhoRAAY2EQHtrhEA9eIRA8nuEQCNlhEAZhYRAunCEQE51hEAgiYRA
e2aEQDt+hECgdoRAyGqEQIJ3hEDigYRA5maEQAiGhEA/goRAYpiEQBaOhED2ZYRAmqCEQJB0
hEApf4RAqYuEQAxwhECCa4RAuoCEQCFLhECriIRArY+EQKRuhEANdIRAmF2EQENdhEBCYoRA
BIWEQF5phECweoRALXCEQLpxhECCdYRAzoaEQN9ThECCe4RABpqEQF14hECyfIRA3HuEQC9y
hEBjuoRAfoqEQF9/hED7ioRAZ3WEQKB6hEAnhYRA5HGEQNt5hEA1YoRA95OEQIt7hEAcf4RA
Sm+EQGiahEAliYRASpuEQOFmhEBPh4RAem+EQAJ0hEBXgIRAeIyEQE51hEAzc4RAA3aEQNiR
hEC0aoRAqW+EQBtRhEASeYRAcJOEQPuNhECseoRAB46EQCOLhEBEc4RALniEQJ6ChEC+kIRA
c6mEQIWhhEDUioRAwY6EQG5lhEARqYRAN3KEQMSFhEB+j4RApIqEQNdshEB7l4RAV2CEQMOb
hEDWUIRAO5CEQJJ3hEBidIRAEXeEQD+NhEBBV4RAWKOEQG2EhECddYRADWmEQLKChEC0hIRA
WoKEQOxqhEB+fYRA2oiEQPaThED4g4RA0pmEQMmLhEABnIRAZYeEQDp6hEAJWoRACoGEQIaQ
hED/bIRAHaKEQCzJhEAxYoRAp4KEQJiPhEDCboRAwH+EQL6ThEBRgoRABIqEQKd4hEAYl4RA
OHGEQGt9hEBujIRAhISEQP6fhECOl4RANmOEQLOVhECdjoRAAJeEQIplhEB7lIRALHSEQLiK
hECsaYRAcaSEQFuUhEDahIRAwpqEQMaEhEC4gYRACZSEQA6BhEDxgoRAFauEQA1zhEBQkIRA
1HyEQLaihEDqiIRAxKuEQPF0hEDIboRAyZKEQLG8hEAZiIRAAWqEQD+bhEACh4RABJiEQJqE
hEBRfYRAdZKEQNGOhEDgl4RAS4eEQI2lhEDyoYRA5o6EQBOJhEDNhoRA75KEQJ2ehECAqIRA
qZeEQCqPhEDkboRAb3qEQL2hhEANcoRA+HOEQICNhEBzhIRAj5GEQDaehEBAkoRA5ZCEQNWU
hECBkoRAxGyEQDCWhEAGfIRAnpSEQIV5hEDOpIRAQYGEQM2XhEBdqIRAkJCEQIybhECQqYRA
kZKEQI1ohEDKnYRAUY+EQGWShECKfIRAom2EQJ+xhEBskIRAiIuEQLSNhEAAmoRAc4aEQD+i
hEA+k4RA0LiEQKiihEAdkoRAX5aEQOeahED+foRAOXKEQFG9hEAHn4RAbKGEQF2EhEDPdIRA
Y3qEQDufhEAMhoRAYKCEQDKehEAzpIRAXHiEQFGVhEDyjoRADnyEQNCDhEDPjIRAXJOEQACK
hEDclIRAR5GEQGqMhEB2iYRANomEQP6hhEA6rYRAc62EQK+PhEAJjYRAVXiEQB6fhEBVioRA
7oKEQBefhEAbjIRAkYGEQL5+hED7dYRAt6SEQLV7hEDQiIRA4oWEQBG6hEBIh4RAA5uEQER2
hEAZkYRADI+EQDuBhEAKiYRAfkyEQNWlhEA4hoRAIKCEQGWUhECpeYRA/6OEQImOhEBsm4RA
OqWEQGuQhEAMj4RA65qEQDuThEC4eIRAC3WEQE91hED+fYRAtoaEQI5+hEDMmYRAOm2EQK2n
hEBrk4RAwpGEQI2ShEDBk4RAznqEQMByhEBMboRA8ZGEQPiShEBWtoRAkKGEQPm0hEDOnoRA
UJ2EQHd2hEAdlIRAbaWEQLeUhEDfaoRAbKyEQMKjhED5kIRAVnCEQNeYhED2ZIRAXJKEQGif
hEDAlYRASISEQGeOhEA/rIRA5HeEQAuDhEBmk4RA62qEQDGahECnjYRAzn2EQI2lhECwmoRA
NIGEQLWWhEAKkYRAEoqEQCCThEAfp4RA34aEQEhrhECDioRAkZaEQMSOhEDfhYRAppWEQGF7
hEAVpIRAB4qEQCCKhEBhsYRAOZWEQO2ThECodYRAE6iEQBSOhECmk4RAsXWEQCichEABeIRA
oZeEQDWohEC2nIRAs4+EQKKEhEC8jIRAkomEQDGChEDDhoRAQaeEQJWzhEBmiYRAOISEQBSH
hECatYRAjK+EQNWdhEBRnIRAVqmEQLuThEAzh4RAkHGEQF6QhEDViIRAO2KEQOabhECCiIRA
3JiEQGeohECalYRAJoiEQOmBhEAumYRAraWEQAWWhEAJn4RA5H6EQEeehEAOnIRAl4uEQDWa
hEATk4RAP4CEQDSNhEDhpYRAQYqEQFGyhECaeIRAeIOEQJ6MhEARjIRAKmGEQNFxhEAZfoRA
tIeEQMtwhECUjYRAQ5mEQG2dhED3eYRA6q2EQMClhEChnYRAQ4KEQBCBhEDokYRArauEQOab
hEAHfYRAlpOEQFyBhEB5g4RAnaGEQP+ThEAgooRA14+EQBKVhEBZeIRAl4mEQBWHhEAIlIRA
YICEQDiwhEDDiIRAaoyEQJGdhEAyjYRA36eEQB+ohEBJmoRAnpuEQKaVhECQjIRAXaCEQK6N
hEAlaYRAQ3qEQEeChEDAiYRAs4qEQCSshEDpo4RAyJSEQE+qhED+t4RAxHiEQLGehECckoRA
J5OEQCethEAht4RAh66EQASZhEDBgoRA5peEQMeJhECQtYRA05iEQHR5hEBFm4RATaeEQCaK
hED6noRAtYaEQLuthEAMsoRA2rKEQDyrhECFlIRAmpiEQOSWhEDXr4RAqaqEQHWchEC0k4RA
m4qEQF2OhEAdooRAVJCEQCiNhEADtYRANYCEQF+ShECxmYRAammEQEm0hEBsk4RATamEQAG4
hEB8jIRABJeEQCGxhEDakYRAaLiEQPV3hEBvjIRAWI+EQP+IhEAdfYRAu4yEQEmrhEBekYRA
VIeEQF6QhEDflYRAj4mEQE59hECIi4RA/7OEQJethEC+joRAgY+EQM2phEDonoRAN5uEQNiH
hEC8pYRAysyEQImmhECdioRA5IGEQGGEhEA9kYRACaCEQEaRhEA1k4RAu62EQAuahEAwmIRA
wpiEQPGYhEBnnIRASr2EQGqVhED5voRApZCEQOGghEDhrIRANoSEQJGrhEAVmYRAfoKEQN+b
hEC+s4RADrKEQLuChEBlp4RAt4qEQFSEhEDy54RAtZKEQE+jhEBoloRAE5WEQKiWhEC2nYRA
pHmEQEWuhEALrIRAdISEQFCBhEAQmYRAjqSEQOnGhEB1j4RAsreEQNiThED8i4RAA5KEQCdv
hECrvIRAK52EQG6fhEAkloRA9amEQEK4hEABq4RAv6uEQL+NhEA6qYRAdraEQLK4hEAheIRA
E42EQMqdhEAvh4RAIoqEQACxhEDkoIRAZbeEQMK+hEDpkYRA4IqEQPCihEAej4RAP4iEQJyr
hEAbm4RA85qEQHGMhEBQmYRAvoqEQCabhEANwIRAaaWEQHWMhED6v4RA1YSEQJrBhECcwoRA
PaCEQAC1hEBlb4RA3p6EQKSYhEDlqoRAs7uEQKSghEDnooRA2p+EQB+/hEDisYRAGZGEQC6U
hEBLioRA1J6EQFqRhEA7nYRAb4qEQG6ahEBYt4RA+KSEQKiFhECFsIRA1IiEQAKmhEAep4RA
DqaEQBOghEBKioRAZouEQNqmhEBat4RA2quEQPehhEB6nIRAXK2EQMOlhEBDmYRAMqiEQLGv
hEA2oIRATaSEQPyLhEADmYRAOImEQEi7hEDtj4RAhryEQEGWhECSsIRAZniEQOOthEBokoRA
7oyEQK+vhEDhm4RAw66EQPnGhEBYu4RAkYmEQOichEAkjYRAC7KEQLGyhEDiloRAmK2EQM6Y
hEDzoYRAPqmEQHiThEDGf4RAOcOEQIGMhEBEuIRAen+EQOOihEDbhIRAWa+EQJ+4hEDMhoRA
a4yEQCuFhEDzp4RAK82EQHaPhECleoRA46uEQOmnhEBLmoRAaaaEQA2QhEChi4RAM46EQJya
hECjpYRAgqOEQAiqhEBvfoRAIZCEQCighEBYqYRAcLaEQIuYhEBEoIRAn6uEQIK3hEAemIRA
VsOEQGC0hEArloRA75iEQIK3hECOsIRAsqSEQMOOhEDVoYRAnaqEQDaihEBqo4RA6peEQALJ
hEDNuoRA/LaEQAnRhEDXrYRAlo+EQJm6hECTgYRALKiEQHeNhEBbrIRAWouEQFKahECKuYRA
zKGEQNaUhEB5roRAtqiEQEuOhECQqoRAsIeEQOKchEDjn4RAi5qEQGOkhEAQyoRAo7qEQDWg
hEBeoYRAnKyEQI+whEBCoIRAEamEQHjKhEDTqIRAVaKEQASyhEAduoRAerCEQN6lhEBdqoRA
XLaEQD+rhEC/u4RAsZmEQPO7hEBcl4RADMaEQGWshED2u4RAlrmEQLWyhEAMkIRAoYqEQPW1
hEBQvYRAWLqEQI+nhEADrYRAIayEQICYhECmu4RA4KKEQFx3hEAPoIRAFMOEQJu6hECw0YRA
iaCEQGSXhEBqn4RA8qyEQLqdhEAnpYRAkrqEQMKZhECvpIRAsqGEQEyuhECbw4RAVNeEQMq0
hECTx4RAOc2EQNuVhECNqoRAbreEQIzHhEDCmIRAV7OEQKG3hEBDoYRAJaqEQFaohEA6jIRA
v7GEQKKShEAopIRAlJ+EQGaihEB1r4RAB8SEQAuWhEArwIRAQLqEQH2ghEBVoYRA7JeEQMTG
hEBqroRAWqqEQA+1hEDahoRAC8uEQDSwhEBouIRApcOEQGa0hECNoIRAH7SEQFm0hEDzu4RA
Pq2EQHW6hED0n4RA5pqEQKXHhECypoRAsaaEQC3HhEDVpIRA/tOEQM6zhEC204RA5LyEQEKw
hEDqqYRAy6+EQGSghEBks4RAqK6EQEehhEA4mYRA85SEQB2mhEA5moRANqaEQBKehECdooRA
criEQDunhEDht4RAdL2EQK+1hEDqp4RAMayEQPuqhECqp4RAQLiEQESghECdn4RAwaCEQCG8
hED8q4RAe6uEQFSThEBLi4RAn7GEQBWthECMkYRAfMKEQJq0hEC5noRAkq+EQCOihEB9voRA
I8eEQKWthECrr4RAkeSEQPq8hEAkn4RAIbmEQKi2hEBLyYRAYLCEQLPShEDQpYRA38iEQOaw
hEAgqoRA4LyEQIy9hECVm4RAy76EQO68hEAQz4RA5MSEQAe9hEAyuYRAXbGEQL3AhEDMv4RA
k42EQBzAhEANkoRAha6EQLKChEAtsIRAQpKEQNe8hEB5qoRArKyEQPC7hEAQsIRA07CEQKHL
hEAS0IRAsaeEQAajhEDfqYRA656EQDbIhECBu4RA/6uEQLm2hECRs4RAbL6EQNjHhECjnIRA
BcKEQM3BhEBhrYRAIKCEQOLLhEBmpYRATauEQAGrhED2soRAbsqEQFXkhEDQn4RAj6SEQCO/
hECfsoRAMrqEQDOahEBC1IRAz8SEQFW0hEAUlIRAFaqEQPrNhEDJ0YRAG8iEQGG9hECPyoRA
CcCEQPa8hEAcw4RAPdSEQOKqhEAwoIRAyJGEQIqahEB64oRAi72EQFSvhECHtoRAy6WEQMys
hEBDtIRAH7OEQALMhEAboIRAltCEQCWjhECsnIRAZMuEQBTChECzlYRAOc2EQIarhEC/tYRA
KdqEQFyvhEAEwYRAHpuEQG+7hEAtoIRAM7yEQL65hEDoyIRA57iEQKiyhEAjo4RAp5SEQCqV
hECCsYRAmrOEQGa6hECp2IRAJKSEQJa/hEDap4RAGq6EQG+qhEBczoRA09yEQGa4hEDRzoRA
n8mEQGLOhEDjzoRA5q2EQFCfhED32IRAGZuEQP2+hECBrYRAEeyEQAKwhECUuIRA2beEQE6x
hEAwrIRA97KEQHWYhEA50IRAvseEQK+yhEDtxIRA5KuEQBOwhEBXsIRAeK+EQJPWhEARt4RA
T9eEQKTJhEAFp4RAhrKEQBa9hEAQwYRAQdGEQIm0hEB2mIRA1ZKEQHqbhEDArYRAbdeEQMrB
hEBZuoRAl66EQBSihEAgpoRAxY+EQO3fhEDvsIRAJr+EQEK0hEAMkYRA2aqEQDvGhEDXu4RA
zMmEQHPBhEBiyIRAlr+EQFy0hECHzoRArbGEQPjJhEBBqIRAzceEQMOLhECotYRAotyEQFOm
hECAvYRAfbWEQC/AhEAVyIRAY82EQK7JhED8yYRAFr+EQPWvhEB0vYRAOMeEQEKBhECGqIRA
IKCEQLDLhECWsoRAzMGEQPzHhED2x4RAGJSEQP7ZhEBPy4RA76iEQA+0hEDw4YRACuSEQJPC
hEAZ2oRAHqKEQMq3hEDxtIRAjs2EQJrKhEAjpoRAC9SEQN3NhEB7sYRAeOmEQOXRhECRy4RA
FcGEQGmrhEDXroRAzsGEQCamhECpooRA2qmEQI2zhEBhzoRAm6yEQBDdhEBSrYRAFbeEQBTY
hEAZsoRAAdOEQInLhEDTz4RA4N+EQE2zhEDGyoRAOKiEQPu/hEA+1YRA/8yEQN68hECNyoRA
acaEQMrZhECEqYRAwPeEQC/uhEDh1IRAG7SEQMO6hEBlxoRAkYKEQJylhEBhuIRAlbWEQPa+
hED83oRAE8WEQHfBhEDxtoRAIsGEQJfChEBEuIRA+aeEQLPdhEAwnoRAB8CEQOq9hEBSt4RA
wuqEQLS6hECexoRAnL6EQEq1hEA9v4RAt76EQD7lhEAbqoRARLWEQEOkhEAjv4RARaeEQKWk
hEDuuoRAmqmEQHvihEB3yYRA6KaEQN7JhEBUxoRAw6+EQKq6hEBq8YRAo6iEQHDZhECb6YRA
MM2EQPCphEBgz4RA7b6EQIzUhECluYRAzOiEQKjZhECFtoRA28yEQHy5hECEroRAGNGEQDW2
hEB8uYRAB76EQAzNhEBysIRAM7+EQKeyhEDfu4RAJMGEQLOyhEA414RA6aiEQKy8hEAPrIRA
SsWEQDCthEC7rYRA0qyEQJrWhEBBxoRA6OaEQNOShEDJsYRA9LqEQHi3hEAuuIRAn/SEQM/G
hEA/34RAzsCEQM+2hEBR7IRA+aKEQE3VhEB07oRACuiEQESThEBu04RA46KEQPy1hEAeyYRA
x8OEQDe+hEBKw4RAE8uEQOelhECluoRANMGEQLrThEByzoRA7uSEQAbXhEC/tIRAx8+EQJbC
hEAauYRAofOEQMfLhEDL0oRANsKEQMvChEDTwoRA9OGEQLfGhEAMwoRAaZqEQAW7hEBExYRA
MqSEQGK0hEBDx4RAUayEQNHHhEAOyIRAmrWEQLHqhEAYp4RAYLKEQJC6hEBGuoRAOraEQMC8
hEDC34RALbSEQPzIhEDP04RA5deEQBe1hEC+zYRAD6iEQH/ChED/3YRAWreEQA/EhEDy5IRA
EMuEQOvihECEuoRApcyEQLjIhECxyoRAfcyEQJDwhEBiwYRAF6qEQBDPhECurIRAi+OEQDbI
hEBi+YRAauKEQMPdhEAk74RAQ7CEQEXkhECo1YRAgMCEQAa5hEBkroRAktSEQBjNhEAapYRA
CbiEQH7JhEB0wIRAcMaEQOPHhEBc6YRA796EQIS9hEAMy4RADd6EQC/dhEAuvIRAXcWEQJjd
hEBSpIRAncaEQCP8hEDCtYRAgcOEQNfFhECW6IRAMdSEQPq4hECiyIRAz6eEQEvDhEA2vYRA
yb+EQKm8hEAI64RA5bOEQAzKhEAp4YRAhMiEQN7dhECIwIRAJtmEQAbKhEDt2oRAmd2EQHrM
hEDmtIRAZMWEQP21hEAkyYRAt6KEQJi7hEBh8IRAk8OEQHu9hEAbuoRAkLqEQNnmhEAWyoRA
TeiEQEK8hEBG6IRAAueEQMnRhEB5yoRAwb2EQBDThEC6z4RAbdWEQCC6hECR3IRA7d+EQM7L
hEAxwIRAKvWEQCyihEBUzYRAptCEQLDhhEAqzIRA6q+EQOLchEBwzoRA7eOEQJfxhEDlyYRA
IN+EQPrdhEB/5IRAHM6EQDzPhED9v4RAn7OEQK+uhEDC74RA6rCEQL62hEBK0YRAjOeEQD7K
hEC/14RAba6EQDTDhEDAvYRAGPeEQM3NhEDmzoRATZuEQKrPhEAg4IRAmOKEQBHahEA0w4RA
kNaEQNvGhEB33IRA6+WEQDnPhEAAxIRApueEQNrghECO0YRAd/CEQHjBhEAsr4RAG+6EQJHR
hEBS3oRA89mEQFXohEDt3IRAhLqEQGTmhEB72oRAM8yEQLbThEDupIRA5NmEQMfYhECJ2oRA
7tCEQFC2hECU0oRAjqqEQPPLhEB8vIRAq8WEQK3LhECg+IRAVuOEQE/phEBd04RA0+OEQGfl
hED1zIRAkAqFQHflhEDr4IRAzuSEQL3HhEDZyIRAtbeEQE3hhEBIqIRAityEQFTJhEDlw4RA
Dt+EQKDjhEB40IRA2d2EQGLNhEB3y4RAyraEQB3dhEDOyIRAnPSEQKe5hEBkz4RA3tKEQHDQ
hEDOvoRAdeiEQGu+hEAptoRA9Y6EQG3fhEBX6YRAJcmEQHvQhEAK5IRAj9uEQIbVhED83IRA
ILyEQBXBhEDLv4RA8/WEQKfJhEAztoRAB6eEQNXhhEC864RA3d6EQHTMhEDk3IRA8daEQAfX
hEAc04RABuWEQCS9hEBJ3YRALtWEQGvVhECvtYRAIsWEQF7whECI54RA0beEQIXchEB3tIRA
98OEQODxhEDV7oRA49SEQAjQhED/8IRAGb2EQPLAhECgy4RAUNeEQE3OhED+74RADteEQBP0
hEAjwYRAVNmEQGcEhUCUtoRARbWEQH20hECb5oRA5sqEQBa2hEDO1YRAzNOEQFG3hEBI5IRA
OOGEQIPUhEAa64RAx9+EQI3RhEAi7IRAisqEQO7BhEBDzIRAusWEQKPjhEAf3YRAgeCEQPjL
hED2v4RAUrqEQHzNhEB634RA5saEQCe3hEC4BoVAOtKEQMvbhEDdsYRAUMWEQO7mhEDbzYRA
Pt2EQK7whEB504RAsQKFQNfZhEBnoYRAZuOEQMzlhEAotoRA5N2EQBjjhEDB24RAscSEQJfo
hEA31oRA6+GEQALghED7z4RAgeSEQFHIhEAB7oRAGsqEQHTkhEBI5YRAx9mEQOfahEAlzYRA
oeqEQCnLhEBizoRAWt+EQM/phECF3IRAj+6EQMrqhEBT24RAUeaEQKzkhEAmwoRAEceEQCvr
hECw64RAa86EQL3rhED/zoRAs8yEQATxhEAp8oRAh++EQAjchED534RAEO6EQHbAhEDSroRA
GfaEQPPchEBt34RAjs+EQNXghEBg1IRAic6EQMXmhEBn1YRAAeGEQAnjhEDW5oRAZeqEQHPC
hEDE3YRA6uOEQPvHhEBp0YRAcNiEQMTHhEAa5YRAFdqEQNXfhEB+74RAiNeEQM/AhED33YRA
2NqEQHrhhEDT+YRAmeqEQPLjhEDV+YRAR9mEQIr+hECpDYVAO+2EQBjAhEC134RAIuGEQJDp
hECT2oRAremEQNjthECt7YRAEeqEQB/7hEBqv4RAXdSEQOL7hEAjyIRAs/WEQMTuhED2DIVA
pNuEQOYIhUB4xoRAfe+EQNTahEDdE4VAKtuEQBr5hEDd8oRAQMmEQET+hECX6IRA+vCEQITQ
hEBBKIVAZd2EQPjNhEB244RACt+EQI7mhECf5oRAQeSEQOQJhUDDBIVAQe6EQADhhED+/YRA
TM+EQEMEhUBA8IRAx+2EQLnahECt2YRANhWFQErvhEBgF4VA9u6EQNnlhEAw8oRACeGEQBT1
hEC+74RAc/uEQLjZhEBy2IRA4N+EQB3mhEBa2YRAINGEQJTdhEDC3oRAH76EQKbghEDB5IRA
qfWEQKnphEB94oRAlNmEQHnfhECTDYVAueaEQGyxhECQ04RA4emEQBPghECkzoRA48qEQM/p
hEAT1IRAd7WEQO3zhEAg34RA7+CEQG4PhUB/8IRAl+uEQH3mhED+3oRAhP6EQI/KhEDI8YRA
stqEQODhhEC35oRAv/aEQPj3hEBu1YRAgAaFQPvzhECU/YRAse+EQDvjhEBy4IRAu9yEQG71
hEAHCIVAr/yEQE76hEAJ2YRAutuEQLwHhUCwBIVAi8+EQP3YhEDP6IRASc+EQBHWhED4/oRA
SuKEQAvDhEAv1YRAFOqEQPjUhECA74RABQ2FQNjzhEBA/IRAp+KEQE7mhEDA3oRAO9+EQBj+
hEAk+4RAmtyEQHLehEDX+IRA4eOEQE7rhEBa+4RAJtWEQCj8hEA37oRApPqEQHzihEAtz4RA
RsuEQJwIhUAP14RAjvWEQLfyhEDR74RADuCEQLoJhUBD+IRA0diEQM39hEBJ6oRAj/6EQNje
hEB304RASruEQLXxhEAY5YRAOwiFQDLVhEAW8IRAWQOFQETdhEDb4YRABuCEQKjMhEAk+YRA
oeaEQPTbhEDM6oRAo/2EQKPMhEB9A4VAYQeFQJfThEBM7IRAVuWEQHSmhEB+4oRAt9aEQNrh
hECyzYRAnwaFQB76hEBi4IRAMNqEQLPnhECS+IRAEeqEQA7ghEAP1IRABfCEQEPmhECa34RA
R92EQN3uhECp94RAL9GEQHAMhUACyoRAdNiEQOoBhUCKyIRAiu+EQGTxhEBH6IRAHeKEQOTj
hEAL7IRAONyEQJ3vhEBBBoVAkOOEQOTmhECN0oRAvsqEQPDfhECiDYVAS/GEQJv/hEDg8oRA
qemEQJTihEBp7IRABuCEQKT2hEAo84RA/uSEQEXyhEBl94RA6tOEQEgDhUBO94RAUeGEQEz4
hEBS84RAt+WEQHEEhUAU3oRAhdaEQATXhEBgDIVAVfmEQA02hUCt94RAwfKEQD7khEBF5oRA
TvWEQLsHhUCm54RASumEQJfehECRCYVAY/SEQDz7hEAPsoRAFvSEQND+hEA/7YRAXtaEQF3d
hEC89YRAZOqEQLPmhECf1IRAb92EQKXZhEC51IRA4fuEQIwGhUCy+oRA4tqEQFzFhECx64RA
8/CEQAX1hEAmyIRAHQiFQDPfhEAuEoVASNGEQKsEhUC4CoVAyeSEQBHjhEAx7IRAZe6EQETa
hEAMx4RANdWEQKrxhEB03IRAgOGEQJrwhEDh24RAefCEQIn3hEDM9oRAUNuEQFjnhEBH3oRA
Eu6EQNnwhEDM7oRABfWEQF/zhEC57oRAV9iEQNjihEC74oRAKd2EQGf4hECQAYVAT+uEQAK5
hEAR54RAe+KEQPfqhED9+IRAfM2EQOMMhUCrAYVAN/iEQDDLhEBR4oRASc+EQObwhEBD44RA
8QSFQPb/hEA8+YRABQiFQJoJhUBf7oRALtSEQMPQhEA7/YRApOOEQA/8hEAA9IRAqACFQI/q
hEA474RA9veEQLkEhUDsB4VAXtmEQFvqhECh54RArP2EQFDRhEATAYVAVvWEQITihEAb4YRA
WROFQE31hECd74RAruKEQKXuhECK+IRAUPqEQMoQhUAv3IRAfweFQAzdhEDGFoVAGs6EQOwE
hUBZAYVAdfaEQK3ShECzD4VAduiEQFj4hECi/4RAgOKEQH7VhEDp+oRAbBaFQJ78hEBu8YRA
X+OEQEn3hEBT+YRAV8yEQIsdhUA3AIVAQ9mEQOzkhEBeCIVAu+GEQPgLhUDV8oRAKvyEQMTq
hEAy4IRA7vqEQK/rhEAe74RAXv6EQBPuhEAV3oRAYOyEQPzthEDbFYVABO+EQKoPhUC4z4RA
WPOEQP/thEBq6YRA1OGEQILvhEBK94RAiBWFQJPyhEBS34RAm+uEQOvWhEDvDoVAVduEQFzi
hEA04IRAuvOEQHjThEBjG4VAt/GEQEXPhEAW/IRApeaEQPbthEAU+4RAw/iEQFn/hEAiCIVA
gQeFQKm3hEBZ/oRA0OyEQKcEhUAFI4VA3fiEQPX7hECJAYVA8/yEQIbDhEBP+4RANfSEQNTp
hECYCIVAjPCEQOHphEC18IRAud+EQK8DhUAdHoVAKPuEQI0EhUCAF4VAQfyEQOP+hEDBEYVA
lAGFQBwAhUAdCoVAD+2EQNYGhUAc9YRAlxCFQGwVhUDx2IRAHBCFQC75hEDsEYVAAvKEQOjo
hEC7z4RAj9uEQKnrhEAs74RATduEQFD/hEAZ/4RA4QSFQCAOhUDWIIVAVhCFQEoUhUBpBoVA
uBmFQMT9hEBz6YRA++mEQKcPhUB+8IRAGPKEQET3hECmHYVAMQuFQLzzhEBaGIVAKi2FQA4X
hUD9EYVAou+EQBQQhUBU1oRA9RKFQMj4hEDqDIVAiAyFQIsNhUAG9oRAiwGFQLDdhEAK+4RA
VP2EQMkVhUAJ8YRALPOEQGUZhUAq9YRAegiFQAELhUAzBoVAYA6FQBrwhEC8HIVA5PeEQGXz
hEC97oRAhw2FQHDyhEDr+YRA4RSFQHwMhUCO/oRAMxSFQGvkhED18YRAKhOFQPgNhUBQEoVA
pROFQLIVhUBe5oRALP+EQDwAhUC/1oRAXQuFQM8GhUDXBIVAWPiEQIzwhEC13YRAFfqEQBPk
hEBp9IRAwfaEQI79hEAyA4VAPAaFQOvuhEBPLoVAsBmFQCUYhUAq+IRAkPeEQF3+hEBN5oRA
CPeEQOX2hEAD+oRAPviEQOwFhUDN7oRAX/uEQLkGhUDQEYVAv/SEQN4PhUCM+oRA++SEQFQT
hUCl9IRA9xeFQM/8hECe9IRA8huFQKf1hECV7YRAlQKFQDz5hEDLLIVAfQGFQBUfhUDcJIVA
2x+FQHEPhUAT+4RAIM+EQLMGhUBsCoVA0ASFQNLyhEAEC4VAnRuFQD74hECY4YRAEAWFQC0d
hUA2JoVAbSCFQNAUhUCBBIVAQAeFQFn7hECxEIVAtAOFQLP8hED38YRA6RqFQPfbhEAJ7oRA
+f6EQDAKhUDQBIVAbB6FQIkIhUDGE4VAVhOFQO//hEB4DoVASf2EQDryhEDUC4VA7A2FQFXk
hEBy6YRA5fiEQCkFhUCgLYVAB8mEQJYYhUC5DIVA4O+EQN/qhEAA8YRAG/uEQHv8hEAqDYVA
1jaFQFQbhUDoC4VADvmEQAYAhUDr6oRASQuFQB4FhUDRB4VANOaEQJ3dhEAjGIVAhwCFQOD6
hECFKIVAtumEQFHwhECR44RAmvWEQGMRhUBu+oRArAiFQKcEhUAKGoVAQPGEQN0VhUCv/4RA
yvWEQIIAhUDo8IRAy/mEQGT5hEA9HYVA2ASFQNwlhUAkD4VA7COFQHcChUAK+4RAfAeFQDMR
hUAi9YRAwQOFQGf5hECvCYVAtxeFQBcEhUASBIVAyiKFQFDwhEB5FoVA9AWFQNAJhUCYEIVA
VCeFQPUBhUDX84RA3A+FQC4IhUA4/4RAXgKFQMsLhUDdCoVAavyEQHPwhEAe/IRAIf+EQGv9
hEDwFoVA4xCFQA8WhUCMAYVAVQqFQNvLhEAEGYVAN+CEQCTwhECcEYVAlhCFQBMehUBcIYVA
UgGFQNXzhECKCYVALhSFQHkHhUDqDYVAbeiEQMQfhUAgGIVAOtuEQLELhUAPA4VAqw2FQCQP
hUB9D4VABwiFQPoQhUA9/YRA2tqEQEQAhUCADYVAag+FQEUhhUCtB4VAgQmFQFYZhUC58oRA
KfeEQJ0FhUBABIVAIPWEQFzzhEDpJIVARO6EQGrthEDcB4VAFP2EQAb/hEC4AoVA9hGFQFwD
hUC1I4VAsP6EQAIQhUCH9YRA0fmEQD36hECH6YRA6gqFQDAIhUBU4oRABQiFQDz3hEAv/IRA
RhmFQHjthECH+YRAsRKFQLj5hEBABoVAVweFQKcHhUDlEoVA3QyFQBXnhED4JoVAlRiFQDUI
hUCuE4VA+/aEQDgRhUDO9IRA/Q6FQNr7hECw/IRAnw+FQNkthUAPF4VA8BOFQNAKhUA0K4VA
MQ+FQP8mhUDhB4VAhv6EQAMYhUD3BIVAjB2FQG8dhUB0H4VACACFQAUKhUD1CoVATCOFQBUf
hUCMCYVAjA6FQErhhEAQ/IRAvheFQBj4hEB5C4VAfxeFQHMphUCNDoVAMSqFQBT6hEDtB4VA
IfaEQAwBhUDK/oRAZBmFQIcGhUB57oRAuh2FQA0BhUDi7oRA1w6FQAQohUCbC4VAhhuFQMYr
hUA7+4RA8h2FQHoOhUCI+IRAu/qEQFkfhUA/CoVAYAmFQBLqhEDg/oRAxQeFQBIIhUCvF4VA
e/mEQPsphUAx+oRApASFQOAFhUB8RIVABRGFQHAehUCyAYVApQCFQE0MhUCn/IRASS2FQKz+
hECGH4VAlh6FQJEbhUCzOoVAEwaFQD0phUC+IYVAfiKFQJwvhUAH9IRABSmFQLAEhUBKDoVA
Dv2EQKgVhUCfBYVAzu6EQGURhUCiMoVABSOFQJ8ZhUDyDYVAn/2EQFkWhUDZ4YRA0ROFQF4W
hUDaHoVA9BqFQIYZhUB1HIVA3gyFQDMVhUDMDIVAMxSFQMghhUCMA4VA6BWFQM4mhUB5QYVA
IO2EQPgLhUDMGYVA7jiFQCcKhUD9EIVAxAuFQLoLhUALGYVALiaFQOoPhUBE7oRAugiFQLdG
hUDZFIVAYTSFQGXthECvBYVAqwuFQNkghUDrLIVA1TWFQDT9hEAdHYVAfxSFQAUphUAKEYVA
IRWFQNAohUBpKIVAETCFQIEQhUBrIYVAYBSFQPgehUBfHYVAjESFQOb9hEAYFoVALwyFQI/l
hEAVJ4VACh2FQBIGhUDpJIVAOx2FQLIJhUAhDIVA+QeFQA0UhUCxSoVA3AqFQEwdhUD5H4VA
miOFQH0ZhUBzCoVALB+FQOAchUCXNYVAqBSFQMIFhUDZGYVAYx+FQE0thUA0GoVAyx+FQAY2
hUDbMIVAUCiFQE4ohUD5N4VAADyFQIzphEBkEYVAbyiFQOkghUBYEIVABRiFQLAShUCWM4VA
qhuFQP8phUCAQYVArvuEQGIihUDJTIVArAqFQCQKhUCoHYVA2TuFQB4MhUDQHIVAXSyFQEo+
hUBuT4VABAaFQMIWhUCAAoVACBuFQAEehUDeA4VALAiFQMb9hEA7JIVAdTuFQO4HhUDeKoVA
RhmFQJ41hUB/HIVAMyKFQCb7hEAxAYVA/y2FQLkMhUD1JYVAtxOFQAkihUD0H4VA5gqFQA7y
hECEMIVARhqFQHgZhUBSCoVAPBaFQJ41hUBeJoVA4DmFQMoUhUAyNIVAoBCFQI4RhUDXJYVA
1TGFQAAohUAlJoVApzCFQFAmhUCRBIVA5iGFQKYnhUDeMYVAMCGFQF0NhUBtGIVAxw2FQCoZ
hUCw+oRAnhKFQD8xhUDtHYVARhSFQFUvhUCkIYVA1AaFQOQMhUCWMoVAGkKFQBQQhUDbe4VA
ayeFQPcrhUD7NYVA0AuFQJo0hUATAoVASBiFQMEEhUCuCYVAbiyFQJsKhUAyB4VAARiFQGEH
hUAZJoVAhTCFQGwWhUCzOIVAdzKFQK4YhUAhH4VAQjCFQOsfhUAgLYVA0yeFQHkYhUAhJIVA
0xmFQE0ehUA1A4VAeyyFQI8dhUCIM4VAHiGFQHRDhUDLLoVA/xmFQLQYhUAeEoVAyBSFQLwa
hUAnIIVAJg6FQOs/hUBVN4VAlyuFQMQwhUDcIIVAiSeFQAIdhUD4O4VAvSuFQFIphUCtEYVA
ejWFQAQqhUCOJIVAniGFQD8uhUD8E4VA+giFQBQThUATJoVAnfWEQEIEhUCIC4VAJziFQB4l
hUCvF4VAvR2FQO4EhUC9VIVApgaFQEIXhUBwGIVA+QaFQDY3hUA4EoVAqTKFQHgNhUBJHoVA
9CCFQM0lhUDUBYVAkzSFQJoVhUAiHIVAPCWFQBUchUDoK4VAgQ+FQAYChUANKoVAThyFQHEM
hUA+JYVAoUmFQFcohUAbFoVAihqFQCMMhUDgKIVAQzaFQAE2hUCMJYVAmRKFQB07hUClA4VA
YS6FQLodhUA4NYVACxOFQLwWhUDlC4VAZyCFQGsGhUDrDIVA5x+FQFoPhUBNNoVA4SWFQNst
hUA1NYVAjTCFQJgMhUDJH4VAlSOFQDcThUDPLoVAByqFQL8YhUDTIIVA5iWFQN89hUD5FIVA
ARiFQLIchUC7OoVAiR+FQOZBhUAgN4VAYSeFQJ4PhUCKDIVAQBSFQMRFhUDgI4VAvAGFQOEM
hUCwJoVAqQiFQCg2hUCxF4VA/wuFQH8nhUDAHIVAIhuFQGQbhUAvGYVAnQqFQKMkhUDUG4VA
FUCFQNkhhUCy94RA2CGFQH0chUAQFYVA1zKFQFgDhUBGMYVAmgOFQPYVhUAGMIVA0AeFQEAj
hUBrIYVAa/eEQBcLhUAtKIVAbCCFQFQshUCdEIVAwhmFQCEihUAC74RAggeFQJcIhUBCHoVA
qSSFQH8lhUDEGYVAph6FQHYLhUBaC4VAoQqFQIsXhUCAL4VAwQ2FQBAphUDkKoVANCOFQDgP
hUAdOYVAGBiFQJYihUAtCIVA8CyFQJ8IhUA/HYVA1jaFQG4whUB4PIVAay6FQK4yhUDdIoVA
xiqFQPIwhUAHNIVAICeFQIA9hUCVQYVAxBOFQN8KhUBFN4VAVBeFQEMQhUDLO4VARxGFQF8S
hUCxMIVAijeFQBkkhUB1Q4VA5R6FQCFLhUBbLYVAFSSFQNUzhUCWLYVAURaFQDQ+hUDeJoVA
ZBaFQB1ZhUB8OIVAAhmFQO0VhUDoLoVAZUeFQAAnhUAALoVAMjGFQHQ3hUA6GIVALymFQFsy
hUAFE4VA7SCFQPg8hUC6L4VAzBWFQKgzhUD+FIVAUjaFQJYZhUAXCoVAdxeFQBUChUAGI4VA
lEWFQL4QhUC6FoVAdSSFQDE4hUCtQoVAvCaFQKdEhUDkB4VAISyFQEFBhUAPFYVAtRyFQEZB
hUAbNIVA6C6FQJNlhUD9R4VAt0GFQLslhUA/QIVApkGFQA4dhUDTM4VAQT6FQPNOhUCWUYVA
PEaFQFomhUCUVoVAVzWFQAc8hUCUPIVAVzGFQJAvhUAkIoVAOyuFQKAchUD8IIVAa1CFQOAq
hUCpMYVA9SiFQO4yhUDqT4VA0SCFQOIahUBiLoVAbzaFQLJKhUBlHoVAQjKFQEsRhUAhTIVA
6VSFQNsshUBUKoVAM06FQAdAhUC0NIVAqjGFQO83hUA6QYVAXx+FQForhUC/K4VA1EKFQDJW
hUARN4VA5jWFQJo6hUCqFoVAdhaFQKIchUB4OYVA/xaFQPcFhUCKXoVAAiqFQBQEhUDgIIVA
oiOFQOY7hUA7IoVAFhiFQFQmhUByE4VAxCSFQPUxhUAZL4VA1hOFQJkthUDLN4VARTWFQK8b
hUDrMIVANxCFQCkmhUBaHIVA0B+FQHk9hUBxOYVA1yuFQPI9hUAIL4VA7TmFQHwdhUBPEYVA
mi6FQLgvhUCOE4VAUUKFQAdEhUB0WoVAKy6FQGwVhUBVI4VAyiyFQN8dhUC8J4VAYQmFQCQq
hUC0N4VAPxqFQAgchUCHRIVAPCiFQPUvhUBgQoVASg6FQAQ8hUC3HYVAYV6FQJophUCyMoVA
sEqFQKc/hUA3SIVAclWFQE01hUD8L4VA0SyFQBEUhUCUOIVAtEWFQD1WhUDIIIVAoVCFQL8/
hUAeR4VA8R2FQAIahUAwQYVAti6FQNwohUAuOIVArVSFQEEuhUBFRYVAokeFQH43hUCKUIVA
rSyFQJw3hUADE4VArEOFQPoghUCPOYVACFaFQHUShUBQLoVAcRyFQMcnhUDiSYVA5y2FQDxB
hUCMSYVALEqFQL81hUBoQ4VAGzaFQAYThUBaNYVAAjGFQH1JhUCTJYVAixiFQHwmhUDkL4VA
/BKFQG1ehUDdLIVAABaFQMtBhUC0OYVATCeFQC05hUDCLoVAyCeFQJZDhUCzJYVA6jqFQO8z
hUCxK4VAQB+FQO03hUAvE4VAX0WFQBQnhUB/N4VAdimFQNlNhUDqHIVAJSeFQB01hUDWTIVA
fjmFQJ80hUCRXoVA0kiFQKk5hUCxH4VAqBuFQFRFhUCsPoVA8y2FQLI1hUBtP4VA+D6FQMM4
hUA/RYVARDSFQGVHhUAJTYVAflOFQNgahUBDNIVAGESFQNM0hUD3O4VAQCGFQEtHhUCgMoVA
FUmFQJtAhUCoKIVAqiiFQI44hUByVYVAGy+FQIQ3hUC9NYVAyi+FQItjhUBYOoVAozGFQGAl
hUBrPYVAJheFQFdDhUBBHYVAiE2FQDQwhUDBMoVAuyiFQFxWhUCGHYVAP1eFQJs0hUBWJoVA
yiOFQDcnhUDSOIVAiTSFQKEvhUDQKIVAdSuFQEMWhUAtHIVAy0iFQGNJhUA9NoVA0iSFQG05
hUCpGIVAbyuFQK0ihUB9JoVAfS+FQFQmhUDqO4VAzDiFQP4uhUBiS4VAezmFQNBYhUB/TYVA
DTOFQO9ChUAWSYVANDiFQM8whUDxQoVAZzOFQPpKhUB/QIVAlUGFQH0mhUAgOYVAxkSFQGk1
hUBPLoVAly6FQBophUBHNIVAEzOFQGUlhUBCQoVA5imFQJU/hUAiH4VAEkaFQE82hUBlbIVA
ai+FQKFahUCfOoVA2zGFQH83hUBCO4VAxxeFQPFQhUAcMIVARkeFQPkrhUBBV4VAs1qFQG02
hUB2XYVAqziFQONYhUAGVIVAJS6FQMJChUAUKIVAZzCFQGs7hUABJ4VATkaFQAAmhUCGQYVA
dzqFQFUyhUCBGIVAVFSFQGpNhUB/XYVA9AeFQDs9hUAjL4VAeFOFQK8ihUB6OIVAbGOFQM87
hUCyMoVAlSiFQO04hUAZU4VAcTaFQNsqhUA/RYVAnAyFQFgvhUClX4VA0jGFQN5BhUDfPYVA
eiGFQO4hhUDoRIVAhk+FQM5ThUCILoVAx1eFQKQ7hUBiSoVAnUCFQCtehUB5RYVAVzmFQNJB
hUDoP4VAViOFQJBOhUDbRoVA2TyFQOBGhUCHWYVArDeFQMQlhUCaPoVA20GFQJtrhUDsK4VA
AEeFQEVChUCqLYVA62KFQNQ9hUB9MIVAWiKFQIJPhUCSUoVAzVGFQGVKhUB6UYVAqkKFQPFU
hUBeFoVAOk6FQFBfhUD5UYVAzx+FQK5QhUBKNYVAtkiFQPg9hUD7bYVAcz+FQI9LhUDuPIVA
aTSFQC5HhUDYLYVA1juFQIxThUAaQYVA+iyFQDlDhUA4GIVAd02FQJpUhUDIR4VAxDyFQB4s
hUB6KoVAG1uFQNhBhUDmMoVATTyFQIkohUDcXoVAzDGFQIxMhUDsS4VAiTqFQGlLhUDxQ4VA
AjiFQD4/hUCPOYVANFyFQGcXhUDHT4VAoiqFQF5QhUApPoVAMESFQPAkhUA/NYVABjiFQKZE
hUBQVYVAZA+FQAhIhUDFP4VA1UaFQLhphUCYTIVAnz2FQKFahUBeLYVAnUiFQPtihUCsR4VA
gkGFQNdHhUAdM4VADiyFQLs1hUBESoVAiRWFQKA1hUCXGYVA90GFQO9RhUBxLoVALDuFQE8+
hUCdJoVA20eFQMFVhUCBRIVAJ0GFQC85hUB9boVAi0uFQOtAhUCjSYVAwXKFQGVZhUC6QYVA
nCmFQB44hUAnOYVAwi2FQLhAhUBnaoVAn0qFQF8phUDsQYVAUC6FQI1ghUA7N4VAmzaFQLdV
hUCgToVA1yiFQH1ChUBrSIVA02CFQIlEhUDDY4VAvDCFQK9thUD1IIVApzGFQKhRhUDdZoVA
20aFQIwmhUAoTYVAfy6FQH4uhUCRVoVA2ECFQFNGhUCDX4VAk0KFQBJWhUAxRIVAgDSFQCE+
hUCqa4VAm1CFQEI8hUAZSIVAOk2FQEY+hUAHTIVArzKFQPdYhUBQQ4VAmEqFQFc6hUAHTYVA
clCFQM9nhUAfYIVA3VSFQCQdhUCjQoVApTeFQDI3hUA/Z4VA6yeFQBhahUDJQIVA0U2FQHdI
hUBVPoVAsiCFQDhMhUBKV4VAqjqFQCdThUAuRYVAw2iFQNVQhUBIN4VAyiuFQKM1hUDpY4VA
ejqFQEpdhUDzUIVAAUiFQK9nhUAuP4VAHVaFQMVLhUChU4VAEkCFQGlLhUC1U4VADV+FQPhI
hUCnOIVApE+FQCc6hUCHW4VAolSFQFM2hUBXMoVAdE+FQExBhUDdUIVA5m6FQMZRhUB8YIVA
k2WFQN8/hUB9RIVAqF2FQCpchUDphYVA/0WFQKo9hUBOUIVA7iKFQGJShUDaX4VAHHCFQP48
hUCjaoVA1lWFQHlehUBcaoVAVyKFQHEqhUClWoVA806FQIxThUAnRIVArFyFQEU/hUC1RYVA
LDqFQGBbhUDVQYVA4UeFQN9thUBSQIVA+D6FQHQ6hUCrTYVAkkiFQCBchUB7XIVAuj+FQM1Y
hUAbS4VA2HSFQIU0hUAPXYVACliFQElZhUBYXIVANHKFQPVChUBDXoVAQEmFQEMkhUBcX4VA
rVCFQM89hUBQa4VA82KFQL02hUAhQIVApXSFQNNJhUADY4VA9WmFQPJbhUAwXoVAikmFQM9Q
hUCmRYVAoFyFQDFFhUDKLYVAFUmFQOtHhUAgc4VArlWFQI1UhUBRQYVAKlGFQORRhUAKWYVA
XjyFQLZKhUBwPYVARnSFQJ1EhUBlaIVAmFeFQBc2hUCAS4VAvVmFQPwzhUB5SIVA1UiFQFFu
hUDtNYVAQ1GFQC5RhUCncoVAdVyFQIBbhUBNUoVA71CFQGFihUBZXYVALE6FQNpfhUCIZoVA
HG2FQKknhUBtf4VAOVOFQJx2hUCRYYVALGCFQGdmhUAuO4VAV0SFQO9whUD9QYVATV2FQKlF
hUAbQYVAHFaFQJ5QhUB9cIVAZkqFQKt7hUC0boVAtE2FQM81hUCMVYVAuFKFQNhVhUAWOoVA
AW+FQBkbhUCUVYVArkeFQMBWhUBMR4VA+ViFQAlOhUC3aoVAD2WFQBNlhUBbdYVAnV2FQHZg
hUAbUIVA/UqFQPw8hUD2UYVAb0+FQM9JhUAqcoVAEUOFQP1ehUC8ZoVAOzOFQDJRhUDVaoVA
u2qFQN53hUB2T4VA2E6FQBF4hUDKPIVAtXWFQNNQhUCDaYVAxGeFQEJihUDEY4VAQG2FQKQa
hUAJSYVAFk6FQM1QhUAVNYVALUiFQGd2hUBkM4VAxmmFQPhwhUAVNoVApliFQBNWhUBEV4VA
iUmFQFqKhUBgU4VAglyFQLZShUDaQYVAAWmFQP1shUBPUIVAUmqFQDByhUAFd4VATlCFQPx5
hUAqRoVAP2WFQC5dhUBDdYVAHyGFQD16hUAHW4VAwl2FQNpYhUBJOYVAgVSFQFpYhUCHXIVA
z3yFQMJXhUBmP4VAQkSFQBpWhUAJWoVAQF+FQMl8hUCHQYVAmUGFQPJKhUCLX4VA3WWFQF9L
hUAkWoVA8laFQNoohUBIYYVAkFCFQH5LhUDfPYVAnUqFQFRchUA6ZIVAVXqFQNVJhUA9KYVA
Ak+FQC1ThUCHVoVAGEeFQLaZhUApTYVADCqFQLZMhUBAIIVAnFOFQIp1hUA+dYVAC1eFQPNM
hUDHS4VAq1OFQOxdhUDgV4VATGGFQNw9hUAJYIVAyliFQPcshUAyaoVA2lWFQGpnhUBaRoVA
GEGFQF1ihUBqdoVAKliFQFU7hUDmT4VATGCFQP5NhUBadYVAgluFQCBchUDLS4VAKWiFQB1Z
hUC6VYVA5T2FQKNFhUDCSoVA71iFQExmhUBqT4VAo0iFQHRdhUCFZIVA5kWFQEB7hUCBcoVA
vUiFQCk2hUAYG4VASzmFQF91hUCLWIVAUHGFQJQ9hUCqR4VAh2uFQN10hUChXIVAIHOFQPc/
hUAjSIVAmF+FQI9yhUCtbIVAA1+FQNR7hUDSXIVAkm6FQExzhUDDa4VAnzeFQJJOhUBbTYVA
dUiFQPtqhUABZ4VA6TeFQCgrhUAbYoVAk0uFQK5AhUC7PYVAeGyFQNdVhUDjUoVAxV+FQP5O
hUBHd4VA8G+FQNhehUAEZIVA7WqFQJtshUDtMoVA4WqFQH1MhUB2d4VABYCFQH88hUC1X4VA
cHOFQMFmhUDzToVAGnCFQAtahUD5ZYVAfFiFQOVAhUCDOoVAmk2FQBJZhUDlcIVA00KFQCFF
hUD+WYVAdG+FQDxPhUDsNIVAGGyFQHY7hUAdYIVA212FQFZXhUAjaoVAOFOFQAdWhUDkaIVA
qlyFQLBnhUCvUIVAjUeFQPZyhUB4WYVAvGyFQOt/hUAzaoVA5G+FQCx7hUARe4VALUKFQEda
hUBXToVAsWCFQE1NhUDnT4VASHyFQPFHhUDcQIVAiWeFQGNohUANP4VAXF6FQE9zhUAIYYVA
W1CFQJJThUDYSYVAbFWFQCpVhUATVYVAfViFQM05hUBcV4VAGVGFQGBbhUCobIVAoGyFQHJa
hUCrboVAWl2FQCVuhUCVaoVAO2aFQBFvhUDZWIVADXGFQD5thUCzQYVAwWSFQFdWhUDZU4VA
l1eFQDYzhUCgaIVA806FQPd1hUDId4VAQEWFQPJIhUCCVIVAMkyFQP1YhUDdg4VA41eFQNo3
hUDrVIVAul6FQDhJhUBsYIVAl1uFQA5ahUAyXoVA6oWFQGxRhUCzUoVA1VyFQA9zhUCwcYVA
mG6FQK1mhUAfOoVAD1iFQNtJhUAUfoVA9kGFQFhNhUALU4VAbVCFQFN3hUBNZYVA2m+FQKR3
hUDOWYVAXGyFQGE/hUBVSoVAi0yFQORhhUB9UoVAfEiFQANjhUBRWIVAFGiFQJFmhUD3kIVA
AG2FQJhehUCHdIVAx2WFQKJQhUCdaYVApW+FQEFvhUBHbIVAT0qFQI1rhUBUTIVANWSFQINm
hUC2c4VAVz6FQAZuhUDTWYVA1VaFQAVuhUA8eYVAiGOFQBNmhUDcSoVAlHWFQIZqhUBdVYVA
W2yFQC+EhUB+RYVA74aFQENbhUCUUYVAqUWFQDMyhUB4f4VAuUyFQHxRhUByY4VAJT+FQPtR
hUCyYYVA+EqFQJxLhUDpX4VAcl+FQEJWhUBkP4VAWEKFQOVmhUAdhIVAZF+FQMp2hUCHP4VA
5lKFQEhthUCQR4VAVGKFQDRThUB4WoVASVWFQFBihUBvZYVAqW+FQKFXhUANZYVA0VWFQNFq
hUB+WIVAWXWFQAhohUDOaYVATVSFQMpdhUAnXoVAjYCFQK1ahUDdToVAV0qFQGJ1hUC2kIVA
K2iFQOxHhUAQZ4VAK3GFQPZehUBpOYVAdGOFQDhihUCzYoVAq0WFQDBbhUCEboVA7WGFQMtj
hUDacIVAymWFQARThUC3XYVAC2iFQIB8hUCsXoVA+V2FQC2AhUA9ZYVA5HWFQE1ihUA6NIVA
jFaFQGRLhUDZT4VAoICFQKRdhUDfhYVAHGeFQLxXhUA+bIVAZFyFQDRzhUCnZYVA9WeFQJ5l
hUCoQoVAWnuFQABihUAsVoVA0oSFQChShUAAQYVAX3aFQDt9hUA3coVAwGmFQJZShUA4YoVA
kWSFQFWbhUAJaIVANHKFQPtLhUDOZoVAmnKFQJ1rhUChV4VAk4uFQGRehUB6h4VAMHCFQNFh
hUCNV4VAmG6FQMxVhUDuZoVAj2yFQFN7hUDuSIVAvHGFQD5PhUCIloVAMoSFQKJvhUDsb4VA
ElWFQIuEhUBHY4VASHiFQKqbhUC1eIVAnmyFQBaBhUAUfYVA/lqFQANqhUB+eYVA+3mFQAmD
hUDZgYVAWnaFQLhhhUChWIVAln2FQGpxhUCSlYVAl3OFQO+chUDwdIVAqYmFQLVhhUAqgoVA
ZluFQNODhUCPdYVAmEWFQAVZhUBXd4VAQniFQHdfhUBzhoVA7HWFQOd0hUDcgoVA04GFQMmS
hUBVg4VAYWSFQDV9hUBrX4VANW+FQGZehUB5XIVAEmqFQCt4hUDXbYVASWWFQJJuhUAVa4VA
WFaFQCR+hUBShIVAzXOFQJBhhUCobIVAEVCFQGF1hUDUTIVAblqFQBeShUCLa4VA/3iFQOh4
hUBAdoVAJ3SFQOR9hUAId4VAkVqFQN9ghUCdc4VA8HSFQBSKhUAaf4VArk6FQEiUhUDjaoVA
dX2FQM52hUCMeYVAzH6FQG99hUCuVYVAbWqFQLaJhUBqcIVAfGSFQAh2hUCIfIVAT4CFQPFk
hUDFfYVAxJKFQAZyhUCAdoVA2HGFQN5shUCFb4VAA3eFQFpihUAgkYVAq3aFQFmJhUDMdIVA
gnWFQPxUhUC7b4VAfHOFQDFzhUCaVoVA/H2FQOCKhUA/T4VAAWuFQE95hUDhgYVAJWGFQHt7
hUCibIVAwZKFQJpvhUD+coVA74SFQM15hUD0Z4VAuIOFQMyEhUDofIVAn3mFQH6JhUBgdIVA
RXSFQCyVhUA4UYVAD1WFQLtrhUA/ZoVAh16FQJd4hUDAcIVAnXSFQOmNhUDDeYVAK2OFQK91
hUD4dYVAknCFQEd9hUBtXIVAaXOFQLOQhUDga4VAxWWFQMCGhUAFfoVA3mSFQLt0hUBecYVA
2n6FQGxqhUCBf4VA322FQDNmhUC/XIVAE3iFQOtahUD0d4VANoiFQJOGhUDcUoVAPYmFQDWn
hUAEb4VAwXeFQB2NhUA8kYVAPE2FQJeahUDNl4VAU1CFQNWEhUACfIVApbKFQJd5hUAucoVA
W3OFQD1VhUABd4VAqIOFQB6IhUAqgYVApnCFQF1mhUAfaYVA94+FQJaShUDdcoVAXl6FQK51
hUCHjoVAXX2FQE9mhUB2WYVAkWSFQKKDhUCLlYVA6JWFQKR6hUCxa4VAaVqFQAeMhUB3dYVA
2VyFQLaGhUAyi4VA6ZuFQI5bhUBrb4VAFHOFQOm3hUC+fIVAV4aFQM2ShUCalIVAgoOFQPRl
hUDbh4VAlnGFQDm4hUC+coVAKXWFQPmQhUAdbIVAcn2FQCR1hUA3e4VAjnyFQPCdhUCBuIVA
bX+FQPiYhUCyioVAaI6FQLiahUC6boVAbXuFQEKkhUBfiIVA+oiFQO6FhUBsdoVAbo+FQJ+Y
hUBjj4VAoWeFQHSYhUB3iIVAM42FQPZ1hUAMkoVAnHeFQCGOhUCdeYVACnWFQKp9hUAoWoVA
MUmFQKWYhUBjeIVALkyFQBCMhUBchYVAxYKFQM+ShUAzf4VAGIeFQLejhUDxcYVAxW6FQHiN
hUDFiYVAKYmFQEWghUAygoVA4H6FQEZYhUC7moVArIeFQHNnhUCyZ4VAgYyFQD5bhUDEg4VA
SoSFQE6FhUB4gIVAlamFQNtfhUCDh4VAQImFQB2chUDXfIVAIn2FQAmLhUCqb4VA8IqFQNhu
hUA1jIVAEXGFQOd0hUBZjoVAPnCFQH+ZhUDbd4VAzHiFQMCJhUCLhoVAfY+FQLiPhUD2g4VA
NZuFQDaGhUCshYVAomSFQMJyhUABeIVAq4qFQPlahUCNfIVAO4qFQOONhUCbfYVAJmKFQLRz
hUDpdYVAn6GFQBeDhUCRoYVAzmqFQCpshUDSi4VAPYaFQCF6hUDygYVAknWFQE5khUANiIVA
p3KFQLt6hUBZfYVA53uFQDCJhUD0mYVAVHeFQNSLhUCrd4VAiZiFQNGJhUBOn4VAgaiFQIqR
hUB8kYVAXIyFQKluhUDwhYVArH6FQEeRhUDpbYVAIo2FQJpbhUBnfIVAoYCFQIiihUB0iYVA
l3WFQAGDhUApk4VAKIKFQO+jhUBjjYVA/4eFQOR3hUBipoVAg3qFQI9uhUC5hYVA156FQBWQ
hUCWfYVAeoeFQKN3hUB7ioVA9KiFQC6IhUBCnYVATJ2FQCyShUAWhoVAFkSFQISNhUCWn4VA
lJKFQDSXhUD4sYVA/5OFQLSYhUAJdoVAxpSFQJiVhUB6eIVA5ZSFQHSIhUDOiIVAC5+FQHht
hUAcgYVAFJCFQNt3hUBcdoVAz3KFQBJqhUAJdoVAuIKFQEOchUAPgIVAsYmFQIKLhUDhgYVA
vYqFQBp3hUCegoVAIHuFQKuFhUCyf4VA3IOFQKKGhUD8i4VASJeFQPyChUB4cIVAXJaFQISO
hUB3f4VANY+FQI6KhUCoqoVAaI6FQFeWhUAwsoVA53+FQKmKhUBIp4VA6XOFQGZ6hUAhfIVA
L32FQByVhUDSXIVARHiFQP2lhUBTpIVAk3+FQDFihUA3ioVAanSFQKWyhUAhcoVAyYKFQHCK
hUC6W4VAXZiFQHGLhUCchoVA/4aFQHOFhUCDhIVAYJOFQFCnhUBIgIVAj4OFQAyLhUB4dYVA
dH6FQPyZhUBFgIVAt36FQBuShUD+gIVA/IaFQKB2hUAjsIVAg36FQKFkhUCOnYVAEWeFQJZk
hUAvpYVAeIiFQMZzhUCdiYVAKnOFQO6mhUBwfoVAQqiFQIqDhUAedYVA8a2FQBaBhUCoh4VA
UnaFQPhwhUBbcYVAH4SFQHJ/hUB4lIVABXuFQOCFhUBbnIVAYXqFQPZ5hUCWgYVAbIqFQC6S
hUAalYVAI3CFQPp2hUB4l4VAQniFQKSGhUBfkYVA+niFQNyHhUDmgoVA6IKFQO1thUDjeYVA
XJWFQPyKhUC9joVApZaFQO+YhUAiiIVAyo+FQBdkhUBCgoVAN7GFQLWFhUAOdoVAO3+FQNWZ
hUDlaoVA7qOFQACIhUDshIVAn42FQMFyhUCTmoVARoGFQGeDhUD3d4VARZ2FQIGEhUA8a4VA
4qiFQM2JhUCFloVAj6aFQMOShUBGloVAnZ6FQCW2hUBQZoVAlo2FQFt2hUAaiIVA6oiFQD+l
hUA4g4VA9piFQP2RhUASd4VAF3OFQNKJhUDtc4VAyWSFQOaEhUAygYVAo5CFQHt6hUCpjoVA
B7KFQDCXhUB3fYVAbouFQHyWhUBmiIVAv5qFQLiyhUDlgoVALYSFQI6JhUDDZYVAFoSFQLmY
hUCCh4VAIXmFQIyYhUBbd4VAGZaFQAyQhUAFuIVAE26FQEB9hUBEr4VAMY6FQP2ShUA1nIVA
cIiFQFmIhUD/iIVAkIWFQKp6hUBrjYVAvoqFQMaJhUDie4VADZmFQCGehUCJh4VA54yFQMN7
hUCNnYVAj5KFQJOshUDscIVAU6WFQHqRhUAhmYVAVo2FQNimhUAZjIVAoZmFQJuRhUC+nIVA
ULaFQE+XhUDugYVAMoqFQGSFhUDng4VAHH+FQHqGhUDcnYVACaaFQJtyhUB0XIVAno2FQN6P
hUC6sYVAh4GFQIiXhUDvk4VAZ5yFQEq3hUC3xIVA+XeFQPyphUA4k4VAeoSFQOaEhUBItoVA
/G+FQDCEhUCYj4VA+YiFQLabhUBjjYVAxKeFQKR3hUBTd4VAMauFQGSChUAiaYVAkceFQBCn
hUDMjYVAL5KFQPaZhUD2koVA0aeFQHp/hUDiroVATZKFQLKMhUDcioVARo+FQES1hUDSnoVA
1qGFQNSrhUBVqoVA37GFQFm9hUB7qYVAQ4uFQGGAhUBwoYVAanyFQHWGhUB8foVAw3WFQPm0
hUABk4VACqeFQG6thUAFrIVAKJ+FQPJ4hUDrqYVAy9aFQIyghUB1dYVANZqFQGeqhUDQmIVA
FZmFQPiihUDkeIVAqYSFQPaChUDqfoVAbX6FQH6whUAOjYVAC4GFQDeChUCVi4VAa62FQMaH
hUBplYVAlpaFQGiEhUDWloVAv5iFQMCShUCYmIVAdJiFQEmnhUBKkIVAAK6FQBKXhUC7pIVA
i4eFQC61hUDEkoVAv3OFQCKOhUCInoVAaZSFQLGohUCuioVAdquFQK6nhUA8pIVA46CFQNSP
hUCCjIVA+MaFQG6AhUB2hIVA1YeFQLashUAcj4VAlMuFQB2VhUDHiYVAypqFQAWShUB3kYVA
ob2FQKKdhUDNiYVANpuFQKKfhUBqjIVAIpaFQCGfhUDrmoVACoiFQCadhUA3j4VA0nSFQIp0
hUDYmYVAeJuFQBeThUA4rIVAWoWFQE6qhUAJloVA75aFQPmyhUCri4VAo5qFQEOhhUAWl4VA
rZCFQFCshUAdmIVAMKOFQKWVhUCOm4VADY+FQAl7hUCnY4VAg46FQA6OhUADr4VAVIuFQDp3
hUDvi4VAAW+FQNaLhUBxoIVA1Y+FQNdwhUCWkoVAtY6FQAGNhUB0gYVAcK6FQAWKhUAsioVA
YIaFQNOJhUB9bYVAM4uFQCi5hUApkYVA85SFQIh1hUDMnoVAF7OFQC2PhUCco4VAzJyFQDaX
hUAap4VAhn+FQH+ChUBQnoVAKIGFQBiKhUBanYVA9JqFQI2LhUDSfYVAs5iFQO63hUCxkYVA
I6OFQC9uhUB0eYVAgqyFQNiOhUCsp4VASKGFQOyhhUCUk4VAhJeFQO2ZhUCqlYVAD56FQNOE
hUAilYVA9piFQAJwhUAvqoVAfpqFQKGlhUAdqYVAs5yFQFmGhUAeioVAIH6FQKGZhUAUlIVA
/ImFQGqkhUDMqYVAZYeFQIyWhUAPyYVA0nSFQFKUhUBghoVAGbKFQHiUhUDCeIVAX3mFQNSR
hUB3gIVAzJKFQA+YhUBcnoVA/XyFQNqXhUCcioVA9JWFQLmEhUB5eIVADKSFQE6chUAqi4VA
a6eFQKeIhUArnIVAeZSFQIOKhUAsqYVAHaaFQPSqhUDEo4VAiLWFQMylhUC3e4VA96OFQEin
hUAuk4VA9qyFQOWXhUDpmYVAxoyFQFKXhUCAlIVAUsCFQDOzhUASsYVAnZ6FQH+lhUAemYVA
s5qFQPqshUApp4VANI+FQGORhUBAooVAf5uFQGakhUAtlIVAH7SFQN+ghUCJkYVAtqmFQB2g
hUC0nYVA+q2FQBaRhUDfq4VATa+FQGrThUDFm4VA7H2FQOichUCbnYVAa6qFQKiihUA3q4VA
gaSFQBCrhUDUkoVAAJSFQF6ohUC0roVA2q+FQBiUhUAWfIVA74qFQBavhUAfp4VAQqmFQOKH
hUDnq4VAB4qFQBaYhUAthoVA7qaFQIq1hUCbeYVAKJ2FQKiGhUDJn4VAmMSFQKGVhUCwjoVA
SpeFQIuShUBjk4VAiYaFQK27hUBDxYVANcqFQDTShUAjrYVAHcOFQB60hUC5mIVAfKSFQADA
hUCAm4VA9p+FQM6khUAoiYVA5J+FQBfChUAkl4VAzIeFQIuohUA2sYVA4JWFQJChhUAOsoVA
A8aFQKachUAgloVAKZGFQOSghUDstIVArq6FQIG1hUArx4VARHyFQMyLhUB9o4VAQIOFQEq1
hUDZuoVAf7yFQK+xhUBHq4VAQsCFQJLPhUBlrIVAqLqFQJ3AhUC9kYVA7ZGFQCuRhUBIj4VA
Ko6FQMt4hUDVuIVANL6FQCe0hUAsjoVAXH2FQHSThUDAlIVAlbiFQB+yhUBNwoVAabGFQCSb
hUBNqoVAmKWFQFirhUBwr4VAw8eFQLy2hUBJmoVAW7GFQCm8hUC1pYVACcWFQOefhUCii4VA
HbyFQLqShUB1noVAy7KFQMeVhUDnpYVAOpmFQFerhUCnh4VAh56FQDTLhUDvr4VAOq2FQL2e
hUA6zIVA+bWFQI+3hUByu4VA8ceFQAWuhUDTyYVAb6WFQJGkhUCpk4VAN7eFQIWshUA1roVA
B7iFQBm0hUBjsYVAmZ6FQMW7hUCZxIVABrOFQAuwhUCHl4VA1quFQKWxhUAKj4VAO6SFQI+x
hUBCwIVA16yFQK/ChUCrl4VAzqOFQNmkhUA8uIVAw6mFQNyrhUCHj4VAN5SFQLzOhUDEo4VA
ybKFQBrJhUDKs4VAZZSFQCijhUAMs4VAurKFQC6uhUCcv4VACsCFQMCthUAqk4VAVaKFQBWT
hUDcxYVAvriFQOmShUDnuIVAXp2FQFuWhUARp4VAOZ+FQOO9hUBloIVAdo6FQMC7hUDfkIVA
bKOFQPy0hUBHioVAotCFQKi2hUCZp4VAnbGFQGSfhUCwp4VAbryFQC6ohUBxtIVAXqmFQFCc
hUD7toVAo8uFQFiehUDYs4VAEJmFQL+7hUCMt4VAFK+FQKeXhUCnpIVASbmFQDbQhUBwpIVA
F8CFQHmihUA2poVA8X6FQPlvhUAkm4VAD72FQPathUBhn4VAJYCFQDy7hUA42IVAU56FQEnE
hUBasIVAl6mFQAyihUATkoVAPaKFQFqIhUDHwYVA4KWFQCKthUAJrIVAvpuFQIGmhUDdvYVA
wbGFQAC0hUALvoVAd8CFQHOghUDzzYVA5a+FQMCuhUC6moVAWZOFQDrOhUAjsIVAe7+FQGW1
hUCmq4VAj7KFQBShhUCfroVAAt+FQLrIhUBTuYVAKcqFQHC/hUC2y4VAOJSFQM2ahUAbuYVA
6teFQOjFhUBi24VA1byFQG20hUDkuoVAqqKFQEHFhUAj2YVA2pGFQNGqhUCL2YVAHt6FQHKx
hUBIuoVASqOFQG67hUCn6oVAYZuFQDquhUBqrYVARruFQNC9hUBAwoVAF6aFQGSphUAO04VA
ZNCFQMrWhUBLp4VAL7qFQEnMhUA7oYVAH7yFQFjHhUC7poVA1LCFQMemhUChx4VA58yFQE+w
hUDzpoVAnYqFQPbWhUCIs4VAHdCFQKmthUCQ04VAyrSFQH/LhUBLrIVAD6mFQLi7hUCLzIVA
ebmFQCu0hUBYw4VAebeFQEG7hUCGrYVADZuFQALIhUDWy4VAdbSFQAvHhUAt0oVANcaFQIaa
hUAun4VA96WFQNelhUBxsoVAgs6FQO7RhUDt0IVAccWFQJ7FhUDPr4VAep6FQESphUAAvIVA
Sp2FQOGuhUCJwYVAvMiFQI24hUDApIVAe8aFQITghUAptIVAgr2FQL7QhUB9qoVAItGFQFvU
hUABwoVAMsuFQHWphUDl2YVA47WFQLethUDFkIVA3+2FQEvHhUCZ1IVAW6WFQKOmhUBptoVA
bdGFQNK3hUAwt4VAtruFQA25hUChqYVADs2FQC/JhUD3pYVAIuKFQObbhUDGmIVAn9qFQBe4
hUAAnIVAis6FQOnEhUB2yYVAReOFQKvFhUAKpoVA/9GFQBTahUARrYVA+LyFQHzhhUAExoVA
EsqFQKHahUDLn4VAgdaFQCTihUB+y4VAC9KFQA==</AssayYData></Step><Step><CommonData><SampleLocation>6</SampleLocation><SampleID></SampleID><SampleGroup></SampleGroup><SampleInfo></SampleInfo><SampleRow>B</SampleRow><SamplePlate>1</SamplePlate><WellType>WASH</WellType><Concentration>-1</Concentration><ConcentrationUnits>µg/ml</ConcentrationUnits><MolarConcentration>663.7</MolarConcentration><MolarConcUnits>nM</MolarConcUnits><MolecularWeight>56.5</MolecularWeight><Temperature>30</Temperature><StartTime>4261910</StartTime><AssayTime>900</AssayTime></CommonData><FlowRate>1000</FlowRate><StepType>DISASSOC</StepType><StepName>Dissociation</StepName><StepStatus>OK</StepStatus><ActualTime>748.601</ActualTime><CycleTime>0.2</CycleTime><AssayXData Points="3743">GSDzRIgm80TmLPNEVDPzRLM580QZQPNEiEbzROZM80RUU/NEu1nzRBlg80SIZvNE5mzzRFRz
80S7efNEGYDzRIiG80TmjPNETJPzRLOZ80QhoPNEf6bzRO6s80RUs/NEs7nzRBnA80R/xvNE
7szzRFTT80S72fNEIeDzRH/m80Tu7PNETPPzRLv580QhAPREiAb0ROYM9ERUE/REuxn0RBkg
9ER/JvRE5iz0RFQz9ES7OfREGUD0RH9G9ETuTPREVFP0RLtZ9EQZYPREf2b0ROZs9ERUc/RE
u3n0RBmA9ESIhvRE7oz0RFST9ESzmfREGaD0RIim9ETmrPRETLP0RLO59EQhwPREiMb0RO7M
9ERM0/REs9n0RBng9ER/5vRE7uz0REzz9ESz+fREIQD1RIgG9UTuDPVEVBP1RLMZ9UQZIPVE
fyb1ROYs9URMM/VEuzn1RBlA9UR/RvVE5kz1RExT9US7WfVEGWD1RIhm9UTubPVETHP1RLN5
9UQhgPVEiIb1RO6M9URUk/VEs5n1RBmg9UR/pvVE7qz1RFSz9US7ufVEIcD1RH/G9UTmzPVE
VNP1RLPZ9UQZ4PVEf+b1RO7s9URU8/VEs/n1RBkA9kR/BvZE7gz2REwT9kSzGfZEKSD2RIgm
9kTuLPZETDP2RLM59kQhQPZEf0b2ROZM9kRMU/ZEs1n2RCFg9kR/ZvZE7mz2RFRz9kS7efZE
IYD2RH+G9kTujPZEVJP2RLuZ9kQhoPZEf6b2RO6s9kRMs/ZEu7n2RBnA9kR/xvZE7sz2REzT
9kS72fZEIeD2RIjm9kTu7PZETPP2RLv59kQZAPdEfwb3RO4M90RUE/dEuxn3RBkg90R/JvdE
5iz3REwz90S7OfdEGUD3RH9G90TmTPdEVFP3RLtZ90QhYPdEiGb3ROZs90RUc/dEs3n3RCGA
90R/hvdE7oz3RFST90SzmfdEIaD3RIim90TurPdEVLP3RLO590QhwPdEf8b3RObM90RM0/dE
u9n3RBng90R/5vdE7uz3REzz90S7+fdEIQD4RIgG+ETuDPhEVBP4RLsZ+EQhIPhEiCb4RO4s
+ERMM/hEuzn4RBlA+ESIRvhE7kz4RExT+ES7WfhEIWD4RIhm+ETmbPhEVHP4RLN5+EQZgPhE
iIb4ROaM+ERMk/hEu5n4RCGg+ER/pvhE7qz4RFSz+ESzufhEIcD4RH/G+ETmzPhETNP4RLPZ
+EQh4PhEiOb4RO7s+ERM8/hEu/n4RBkA+USIBvlE7gz5RFQT+USzGflEISD5RIgm+UTmLPlE
VDP5RLM5+UQZQPlEf0b5ROZM+URUU/lEs1n5RCFg+UR/ZvlE5mz5RFRz+US7eflEGYD5RH+G
+UTujPlEVJP5RLOZ+UQhoPlEf6b5RO6s+URUs/lEs7n5RBnA+USIxvlE7sz5RFTT+USz2flE
GeD5RH/m+UTu7PlEVPP5RLv5+UQZAPpEiAb6RO4M+kRUE/pEuxn6RCEg+kSIJvpE5iz6RFQz
+kS7OfpEIUD6RH9G+kTuTPpEVFP6RLtZ+kQZYPpEiGb6RO5s+kRUc/pEu3n6RCGA+kSIhvpE
7oz6RFST+kSzmfpEIaD6RH+m+kTurPpETLP6RLu5+kQZwPpEiMb6RObM+kRU0/pEu9n6RBng
+kSI5vpE5uz6RFTz+kS7+fpEIQD7RIgG+0TmDPtETBP7RLMZ+0QhIPtEfyb7ROYs+0RMM/tE
uzn7RCFA+0R/RvtE5kz7RExT+0S7WftEIWD7RIhm+0TubPtEVHP7RLN5+0QZgPtEiIb7ROaM
+0RMk/tEs5n7RCGg+0R/pvtE7qz7RFSz+0S7uftEGcD7RIjG+0TmzPtETNP7RLvZ+0Qh4PtE
iOb7RO7s+0RM8/tEu/n7RCEA/ESIBvxE5gz8REwT/ESzGfxEGSD8RH8m/ETuLPxETDP8RLs5
/EQZQPxEiEb8RO5M/ERUU/xEs1n8RCFg/ESIZvxE7mz8RExz/ES7efxEIYD8RH+G/ETmjPxE
VJP8RLOZ/EQZoPxEiKb8ROas/ERUs/xEu7n8RBnA/ESIxvxE5sz8RFTT/ESz2fxEGeD8RIjm
/ETu7PxEVPP8RLv5/EQhAP1EiAb9ROYM/URUE/1Esxn9RCEg/UR/Jv1E7iz9REwz/USzOf1E
GUD9RH9G/UTuTP1ETFP9RLNZ/UQZYP1Ef2b9ROZs/URUc/1Es3n9RBmA/UR/hv1E5oz9RFST
/USzmf1EGaD9RH+m/UTurP1ETLP9RLu5/UQZwP1EiMb9RObM/URU0/1Es9n9RCHg/UR/5v1E
7uz9RFTz/US7+f1EIQD+RH8G/kTmDP5ETBP+RLMZ/kQZIP5EiCb+ROYs/kRUM/5Euzn+RCFA
/kR/Rv5E7kz+RExT/kSzWf5EGWD+RIhm/kTubP5ETHP+RLN5/kQZgP5Ef4b+RO6M/kRUk/5E
s5n+RCGg/kSIpv5E7qz+RFSz/kS7uf5EIcD+RH/G/kTmzP5ETNP+RLvZ/kQh4P5EiOb+RObs
/kRU8/5Es/n+RBkA/0R/Bv9E5gz/RFQT/0SzGf9EISD/RH8m/0TuLP9EVDP/RLM5/0QhQP9E
f0b/RO5M/0RMU/9Es1n/RCFg/0SIZv9E7mz/RExz/0S7ef9EIYD/RIiG/0TmjP9EVJP/RLuZ
/0QhoP9Ef6b/RO6s/0RUs/9Eu7n/RCHA/0R/xv9E7sz/REzT/0Sz2f9EGeD/RIjm/0Tm7P9E
VPP/RLP5/0QMAABFQwMARXYGAEWqCQBF2QwARQwQAEVDEwBFdhYARaoZAEXdHABFDCAART8j
AEV2JgBFqikARd0sAEUQMABFQzMARXY2AEWqOQBF2TwARRBAAEVDQwBFdkYARaZJAEXdTABF
DFAARUNTAEVyVgBFqlkARdlcAEUMYABFP2MARXJmAEWmaQBF2WwARRBwAEVDcwBFdnYARaZ5
AEXZfABFEIAARUODAEVyhgBFpokARdmMAEUQkABFP5MARXaWAEWmmQBF3ZwARRSgAEVDowBF
cqYARaapAEXdrABFELAARUOzAEVytgBFprkARdm8AEUQwABFP8MARXbGAEWqyQBF2cwARRDQ
AEU/0wBFctYARarZAEXZ3ABFDOAART/jAEVy5gBFqukARdnsAEUQ8ABFP/MARXb2AEWq+QBF
3fwARQwAAUU/AwFFdgYBRaoJAUXZDAFFDBABRUMTAUV2FgFFphkBRd0cAUUMIAFFPyMBRXIm
AUWmKQFF3SwBRQwwAUVDMwFFdjYBRaY5AUXZPAFFDEABRUNDAUVyRgFFpkkBRdlMAUUMUAFF
Q1MBRXZWAUWqWQFF2VwBRRRgAUU/YwFFdmYBRaZpAUXdbAFFEHABRT9zAUVydgFFqnkBRd18
AUUQgAFFP4MBRXaGAUWqiQFF3YwBRRCQAUU/kwFFdpYBRaaZAUXZnAFFDKABRT+jAUVypgFF
qqkBRd2sAUUMsAFFQ7MBRXK2AUWquQFF2bwBRQzAAUU/wwFFdsYBRarJAUXZzAFFDNABRUPT
AUVy1gFFptkBRd3cAUUM4AFFQ+MBRXLmAUWq6QFF2ewBRRDwAUVD8wFFdvYBRab5AUXd/AFF
DAACRUMDAkVyBgJFqgkCRdkMAkUQEAJFQxMCRXIWAkWqGQJF2RwCRRAgAkU/IwJFdiYCRaYp
AkXZLAJFDDACRUMzAkVyNgJFqjkCRd08AkUQQAJFP0MCRXZGAkWmSQJF3UwCRRBQAkU/UwJF
dlYCRapZAkXdXAJFEGACRT9jAkV2ZgJFqmkCRdlsAkUMcAJFP3MCRXZ2AkWqeQJF2XwCRQyA
AkU/gwJFdoYCRaaJAkXZjAJFDJACRUeTAkV2lgJFppkCRdmcAkUMoAJFP6MCRXamAkWmqQJF
3awCRRCwAkVDswJFdrYCRaq5AkXdvAJFEMACRUPDAkV2xgJFpskCRd3MAkUM0AJFP9MCRXLW
AkWq2QJF2dwCRQzgAkVD4wJFcuYCRabpAkXd7AJFDPACRUPzAkV29gJFqvkCRd38AkUQAANF
PwMDRXYGA0WqCQNF3QwDRQwQA0VDEwNFchYDRaoZA0XdHANFDCADRUMjA0VyJgNFqikDRd0s
A0UMMANFPzMDRXI2A0WqOQNF3TwDRQxAA0VDQwNFdkYDRaZJA0XdTANFEFADRUNTA0VyVgNF
qlkDRdlcA0UMYANFP2MDRXZmA0WqaQNF2WwDRRBwA0VDcwNFcnYDRaZ5A0XdfANFEIADRUOD
A0VyhgNFqokDRdmMA0UQkANFP5MDRXKWA0WqmQNF2ZwDRQygA0U/owNFdqYDRaqpA0XdrANF
ELADRUOzA0VytgNFqrkDRd28A0UMwANFP8MDRXLGA0WmyQNF3cwDRQzQA0VD0wNFctYDRarZ
A0Xd3ANFDOADRT/jA0Vy5gNFpukDRdnsA0UM8ANFQ/MDRXL2A0Wm+QNF2fwDRQwABEVDAwRF
dgYERaoJBEXZDARFDBAERT8TBEV2FgRFqhkERd0cBEUQIARFPyMERXYmBEWqKQRF3SwERQww
BEU/MwRFcjYERaY5BEXdPARFEEAERUNDBEV2RgRFqkkERd1MBEUQUARFP1MERXJWBEWmWQRF
3VwERQxgBEU/YwRFcmYERaZpBEXdbARFDHAERT9zBEV2dgRFqnkERdl8BEUQgARFQ4MERXaG
BEWmiQRF2YwERRCQBEU/kwRFcpYERaaZBEXdnARFEKAERT+jBEV2pgRFqqkERd2sBEUMsARF
P7MERXa2BEWquQRF2bwERQzABEVDwwRFdsYERabJBEXdzARFENAERT/TBEVy1gRFqtkERd3c
BEUM4ARFQ+MERXLmBEWq6QRF2ewERQzwBEU/8wRFdvYERar5BEXZ/ARFDAAFRUMDBUVyBgVF
qgkFRd0MBUUMEAVFQxMFRXYWBUWqGQVF2RwFRRAgBUVDIwVFdiYFRaYpBUXdLAVFDDAFRT8z
BUVyNgVFpjkFRd08BUUQQAVFP0MFRXJGBUWqSQVF3UwFRRBQBUVDUwVFclYFRapZBUXZXAVF
EGAFRT9jBUVyZgVFqmkFRdlsBUUMcAVFQ3MFRXZ2BUWqeQVF3XwFRQyABUU/gwVFcoYFRaaJ
BUXZjAVFDJAFRT+TBUV2lgVFqpkFRdmcBUUQoAVFQ6MFRXKmBUWmqQVF2awFRRCwBUU/swVF
drYFRaa5BUXZvAVFEMAFRUPDBUV2xgVFpskFRd3MBUUM0AVFQ9MFRXLWBUWm2QVF3dwFRRDg
BUU/4wVFduYFRabpBUXd7AVFEPAFRUPzBUVy9gVFpvkFRd38BUUQAAZFQwMGRXIGBkWqCQZF
2QwGRRAQBkU/EwZFdhYGRaoZBkXdHAZFDCAGRUMjBkVyJgZFqikGRdksBkUMMAZFQzMGRXI2
BkWmOQZF2TwGRQxABkVDQwZFdkYGRapJBkXdTAZFDFAGRT9TBkV2VgZFplkGRd1cBkUMYAZF
P2MGRXZmBkWmaQZF3WwGRQxwBkVDcwZFdnYGRap5BkXdfAZFEIAGRUODBkVyhgZFqokGRd2M
BkUQkAZFP5MGRXKWBkWmmQZF3ZwGRQygBkU/owZFdqYGRaapBkXdrAZFDLAGRUOzBkVytgZF
prkGRdm8BkUQwAZFP8MGRXLGBkWqyQZF2cwGRQzQBkU/0wZFdtYGRabZBkXZ3AZFDOAGRT/j
BkV25gZFpukGRdnsBkUM8AZFP/MGRXL2BkWq+QZF3fwGRQwAB0U/AwdFdgYHRaYJB0XdDAdF
EBAHRUMTB0VyFgdFqhkHRd0cB0UMIAdFPyMHRXYmB0WmKQdF2SwHRRAwB0U/MwdFcjYHRao5
B0XZPAdFDEAHRUNDB0V2RgdFqkkHRd1MB0UQUAdFP1MHRXZWB0WmWQdF3VwHRRBgB0VDYwdF
dmYHRaZpB0XZbAdFDHAHRUNzB0VydgdFpnkHRdl8B0UQgAdFP4MHRXaGB0WmiQdF3YwHRQyQ
B0VDkwdFcpYHRaaZB0XdnAdFEKAHRUOjB0VypgdFqqkHRd2sB0UQsAdFP7MHRXK2B0WmuQdF
2bwHRQzAB0U/wwdFcsYHRarJB0XdzAdFENAHRT/TB0V71gdFqtkHRd3cB0UM4AdFP+MHRXbm
B0Wm6QdF3ewHRQzwB0U/8wdFcvYHRar5B0XZ/AdFEAAIRUMDCEV2BghFqgkIRdkMCEUMEAhF
PxMIRXYWCEWqGQhF3RwIRQwgCEU/IwhFciYIRaYpCEXZLAhFDDAIRUMzCEV2NghFqjkIRdk8
CEUMQAhFQ0MIRXJGCEWqSQhF2UwIRQxQCEVDUwhFclYIRaZZCEXdXAhFDGAIRUNjCEVyZghF
qmkIRdlsCEUQcAhFP3MIRXJ2CEWmeQhF3XwIRRCACEVDgwhFdoYIRaaJCEXZjAhFEJAIRT+T
CEVylghFqpkIRdmcCEUMoAhFQ6MIRXKmCEWmqQhF3awIRRCwCEU/swhFdrYIRaq5CEXdvAhF
EMAIRT/DCEVyxghFqskIRd3MCEUM0AhFP9MIRXLWCEWm2QhF3dwIRRDgCEU/4whFduYIRabp
CEXd7AhFEPAIRT/zCEVy9ghFpvkIRdn8CEUQAAlFPwMJRXYGCUWqCQlF3QwJRQwQCUU/EwlF
chYJRaoZCUXZHAlFDCAJRT8jCUVyJglFpikJRdksCUUMMAlFQzMJRXY2CUWqOQlF3TwJRRBA
CUU/QwlFdkYJRaZJCUXdTAlFDFAJRUNTCUV2VglFqlkJRdlcCUUQYAlFQ2MJRXJmCUWmaQlF
2WwJRQxwCUU/cwlFdnYJRaZ5CUXdfAlFDIAJRUODCUVyhglFqokJRdmMCUUMkAlFP5MJRXaW
CUWmmQlF3ZwJRQygCUU/owlFcqYJRaapCUXdrAlFELAJRT+zCUVytglFqrkJRdm8CUUQwAlF
Q8MJRXLGCUWmyQlF3cwJRQzQCUU/0wlFctYJRarZCUXZ3AlFDOAJRT/jCUV25glFqukJRd3s
CUUM8AlFP/MJRXb2CUWq+QlF2fwJRQwACkU/AwpFdgYKRaoJCkXZDApFDBAKRT8TCkVyFgpF
qhkKRdkcCkUMIApFQyMKRXYmCkWmKQpF3SwKRQwwCkVDMwpFdjYKRao5CkXZPApFDEAKRUND
CkV2RgpFpkkKRdlMCkUQUApFP1MKRXZWCkWqWQpF3VwKRQxgCkVDYwpFcmYKRaZpCkXZbApF
EHAKRUNzCkVydgpFpnkKRdl8CkUQgApFP4MKRXaGCkWmiQpF2YwKRRCQCkVDkwpFcpYKRaqZ
CkXdnApFEKAKRT+jCkVypgpFpqkKRdmsCkUQsApFP7MKRXK2CkWquQpF3bwKRRDACkU/wwpF
csYKRarJCkXZzApFENAKRT/TCkV21gpFqtkKRd3cCkUM4ApFQ+MKRXLmCkWm6QpF3ewKRQzw
CkU/8wpFdvYKRab5CkXZ/ApFDAALRUMDC0V2BgtFqgkLRdkMC0UMEAtFQxMLRXYWC0WuGQtF
2RwLRRAgC0U/IwtFdiYLRaYpC0XZLAtFDDALRT8zC0V2NgtFqjkLRdk8C0UUQAtFP0MLRXZG
C0WqSQtF2UwLRRBQC0U/UwtFclYLRaZZC0XZXAtFEGALRT9jC0V2ZgtFqmkLRdlsC0UMcAtF
P3MLRXZ2C0WmeQtF3XwLRRCAC0VDgwtFcoYLRaaJC0XZjAtFDJALRT+TC0V2lgtFppkLRd2c
C0UMoAtFP6MLRXamC0WqqQtF2awLRRCwC0U/swtFdrYLRaa5C0XdvAtFDMALRT/DC0VyxgtF
qskLRd3MC0UQ0AtFP9MLRXLWC0Wm2QtF2dwLRRDgC0U/4wtFduYLRarpC0XZ7AtFDPALRUPz
C0Vy9gtFqvkLRdn8C0UQAAxFQwMMRXIGDEWqCQxF3QwMRQwQDEU/EwxFchYMRaYZDEXZHAxF
ECAMRUMjDEV2JgxFpikMRdksDEUQMAxFPzMMRXY2DEWmOQxF3TwMRRBADEU/QwxFckYMRapJ
DEXZTAxFEFAMRT9TDEVyVgxFqlkMRdlcDEUMYAxFQ2MMRXZmDEWmaQxF2WwMRRBwDEVDcwxF
dnYMRap5DEXdfAxFDIAMRUODDEV2hgxFqokMRd2MDEUMkAxFP5MMRXaWDEWqmQxF3ZwMRQyg
DEVDowxFcqYMRaqpDEXZrAxFDLAMRT+zDEV2tgxFprkMRdm8DEUMwAxFP8MMRXbGDEWqyQxF
2cwMRRDQDEVD0wxFctYMRabZDEXZ3AxFEOAMRT/jDEV25gxFpukMRdnsDEUQ8AxFQ/MMRXb2
DEWm+QxF2fwMRQwADUVDAw1FcgYNRaYJDUXZDA1FEBANRT8TDUV2Fg1FphkNRd0cDUUUIA1F
PyMNRXImDUWqKQ1F3SwNRQwwDUVDMw1FcjYNRaY5DUXZPA1FDEANRUNDDUVyRg1FqkkNRdlM
DUUQUA1FP1MNRXJWDUWqWQ1F2VwNRQxgDUU/Yw1FcmYNRappDUXdbA1FEHANRUNzDUVydg1F
pnkNRdl8DUUMgA1FP4MNRXaGDUWqiQ1F2YwNRRCQDUVDkw1FdpYNRaaZDUXZnA1FDKANRUOj
DUV2pg1FqqkNRdmsDUUQsA1FP7MNRXa2DUWmuQ1F3bwNRRDADUVDww1FdsYNRarJDUXZzA1F
ENANRUPTDUVy1g1FqtkNRdncDUUQ4A1FP+MNRXbmDUWm6Q1F2ewNRQzwDUU/8w1FdvYNRab5
DUXd/A1FDAAORUMDDkVyBg5FqgkORdkMDkUQEA5FQxMORXIWDkWmGQ5F2RwORRAgDkU/Iw5F
diYORaYpDkXZLA5FDDAORT8zDkVyNg5FqjkORd08DkUMQA5FQ0MORXZGDkWqSQ5F3UwORQxQ
DkVDUw5FclYORaZZDkXZXA5FEGAORUNjDkVyZg5FqmkORdlsDkUMcA5FQ3MORXZ2DkWmeQ5F
2XwORQyADkU/gw5FdoYORaqJDkXZjA5FDJAORUOTDkV2lg5FppkORd2cDkUQoA5FP6MORXam
DkWmqQ5F2awORQywDkVDsw5FcrYORaa5DkXZvA5FDMAORUPDDkVyxg5FqskORdnMDkUQ0A5F
P9MORXbWDkWm2Q5F2dwORQzgDkU/4w5FduYORarpDkXZ7A5FEPAORUPzDkVy9g5FpvkORd38
DkUQAA9FPwMPRXIGD0WmCQ9F3QwPRRAQD0U/Ew9FchYPRaYZD0XZHA9FECAPRT8jD0V2Jg9F
pikPRdksD0UQMA9FPzMPRXI2D0WmOQ9F4TwPRRBAD0VDQw9FckYPRaZJD0XZTA9FDFAPRT9T
D0V2Vg9FplkPRd1cD0UMYA9FQ2MPRXJmD0WqaQ9F2WwPRQxwD0VDcw9FdnYPRap5D0XZfA9F
DIAPRT+DD0V2hg9FqokPRdmMD0UMkA9FQ5MPRXaWD0WmmQ9F2ZwPRQygD0VDow9FcqYPRaqp
D0XZrA9FDLAPRT+zD0Vytg9FqrkPRdm8D0UMwA9FP8MPRXLGD0WqyQ9F2cwPRQzQD0U/0w9F
dtYPRarZD0XZ3A9FDOAPRT/jD0V25g9FpukPRd3sD0UM8A9FP/MPRXL2D0Wq+Q9F2fwPRRAA
EEVDAxBFdgYQRaoJEEXdDBBFEBAQRUMTEEVyFhBFphkQRdkcEEUQIBBFPyMQRXYmEEWmKRBF
2SwQRQwwEEU/MxBFdjYQRaY5EEXdPBBFDEAQRUNDEEV2RhBFqkkQRd1MEEUMUBBFP1MQRXJW
EEWqWRBF2VwQRRBgEEU/YxBFcmYQRaZpEEXZbBBFEHAQRT9zEEV2dhBFqnkQRd18EEUMgBBF
Q4MQRXaGEEWmiRBF2YwQRRCQEEVDkxBFdpYQRaqZEEXdnBBFDKAQRUOjEEV2phBFqqkQRd2s
EEUQsBBFQ7MQRXa2EEWquRBF2bwQRRDAEEVDwxBFdsYQRabJEEXZzBBFDNAQRT/TEEVy1hBF
qtkQRdncEEUM4BBFP+MQRXbmEEWm6RBF3ewQRRDwEEU/8xBFdvYQRab5EEXd/BBFDAARRUMD
EUVyBhFFqgkRRdkMEUUQEBFFPxMRRXIWEUWmGRFF2RwRRRAgEUU/IxFFdiYRRaopEUXZLBFF
DDARRT8zEUV2NhFFpjkRRd08EUUMQBFFP0MRRXZGEUWmSRFF3UwRRRBQEUVDUxFFdlYRRapZ
EUXZXBFFDGARRUNjEUVyZhFFqmkRRd1sEUUMcBFFQ3MRRXZ2EUWmeRFF2XwRRQyAEUU/gxFF
coYRRaqJEUXdjBFFDJARRUOTEUVylhFFppkRRd2cEUUQoBFFQ6MRRXamEUWmqRFF2awRRQyw
EUVDsxFFcrYRRaa5EUXZvBFFEMARRUPDEUVyxhFFpskRRdnMEUUQ0BFFP9MRRXLWEUWm2RFF
3dwRRRDgEUU/4xFFcuYRRabpEUXZ7BFFEPARRT/zEUV29hFFqvkRRd38EUUMABJFPwMSRXYG
EkWqCRJF2QwSRRAQEkU/ExJFdhYSRaYZEkXZHBJFDCASRUMjEkV2JhJFqikSRdksEkUMMBJF
PzMSRXY2EkWmORJF3TwSRQxAEkU/QxJFckYSRaZJEkXZTBJFDFASRT9TEkVyVhJFplkSRdlc
EkUQYBJFQ2MSRXZmEkWmaRJF2WwSRRBwEkVDcxJFdnYSRaZ5EkXZfBJFEIASRT+DEkV2hhJF
qokSRdmMEkUQkBJFP5MSRXKWEkWqmRJF2ZwSRRCgEkVDoxJFcqYSRaapEkXZrBJFELASRT+z
EkV2thJFprkSRdm8EkUUwBJFP8MSRXbGEkWqyRJF2cwSRRDQEkU/0xJFctYSRarZEkXZ3BJF
EOASRT/jEkV25hJFpukSRdnsEkUQ8BJFQ/MSRXL2EkWq+RJF2fwSRRAAE0VDAxNFdgYTRaoJ
E0XdDBNFEBATRUMTE0V2FhNFphkTRd0cE0UQIBNFQyMTRXYmE0WmKRNF2SwTRQwwE0U/MxNF
cjYTRao5E0XZPBNFDEATRUNDE0V2RhNFpkkTRdlME0UMUBNFQ1MTRXZWE0WqWRNF2VwTRQxg
E0VDYxNFcmYTRappE0XZbBNFDHATRT9zE0VydhNFpnkTRdl8E0UQgBNFQ4MTRXaGE0WqiRNF
3YwTRQyQE0VDkxNFcpYTRaqZE0XZnBNFDKATRUOjE0V2phNFqqkTRd2sE0UMsBNFP7MTRXK2
E0WquRNF2bwTRRDAE0U/wxNFdsYTRabJE0XdzBNFDNATRT/TE0V21hNFptkTRdncE0UM4BNF
P+MTRXbmE0Wm6RNF2ewTRQzwE0U/8xNFdvYTRar5E0XZ/BNFDAAURT8DFEVyBhRFpgkURd0M
FEUMEBRFQxMURXYWFEWqGRRF2RwURQwgFEU/IxRFdiYURaopFEXZLBRFDDAURT8zFEV2NhRF
qjkURdk8FEUQQBRFQ0MURXJGFEWmSRRF2UwURRBQFEU/UxRFdlYURapZFEXdXBRFDGAURUNj
FEV2ZhRFpmkURdlsFEUQcBRFP3MURXJ2FEWmeRRF3XwURQyAFEVDgxRFcoYURaaJFEXZjBRF
DJAURUOTFEVylhRFqpkURdmcFEUQoBRFP6MURXamFEWmqRRF2awURQywFEU/sxRFcrYURaa5
FEXdvBRFDMAURT/DFEVyxhRFqskURd3MFEUQ0BRFP9MURXbWFEWm2RRF3dwURQzgFEVD4xRF
duYURabpFEXZ7BRFDPAURUPzFEV29hRFqvkURd38FEUQABVFQwMVRXIGFUWqCRVF3QwVRQwQ
FUVDExVFdhYVRaYZFUXZHBVFECAVRT8jFUV2JhVFqikVRd0sFUUQMBVFPzMVRXY2FUWmORVF
3TwVRQxAFUU/QxVFckYVRapJFUXZTBVFDFAVRT9TFUVyVhVFqlkVRdlcFUUMYBVFP2MVRXJm
FUWqaRVF2WwVRRBwFUVDcxVFcnYVRap5FUXdfBVFEIAVRT+DFUVyhhVFqokVRdmMFUUQkBVF
Q5MVRXaWFUWmmRVF2ZwVRQygFUVDoxVFcqYVRaapFUXZrBVFELAVRT+zFUV2thVFprkVRdm8
FUUQwBVFQ8MVRXbGFUWqyRVF3cwVRQzQFUVD0xVFctYVRabZFUXZ3BVFEOAVRT/jFUV25hVF
qukVRdnsFUUM8BVFP/MVRXb2FUWm+RVF2fwVRQwAFkVDAxZFcgYWRaYJFkXZDBZFDBAWRUMT
FkV2FhZFphkWRd0cFkUMIBZFQyMWRXImFkWqKRZF3SwWRRAwFkU/MxZFcjYWRao5FkXdPBZF
DEAWRT9DFkV2RhZFpkkWRdlMFkUQUBZFQ1MWRXZWFkWqWRZF2VwWRRBgFkVDYxZFdmYWRaZp
FkXdbBZFDHAWRT9zFkVydhZFpnkWRdl8FkUMgBZFQ4MWRXKGFkWmiRZF2YwWRQyQFkU/kxZF
cpYWRaqZFkXdnBZFDKAWRUOjFkV2phZFqqkWRdmsFkUQsBZFQ7MWRXK2FkWmuRZF3bwWRRDA
FkU/wxZFdsYWRabJFkXdzBZFDNAWRUPTFkV21hZFqtkWRdncFkUM4BZFP+MWRXLmFkWq6RZF
2ewWRRDwFkU/8xZFcvYWRab5FkXZ/BZFEAAXRUMDF0V2BhdFqgkXRd0MF0UMEBdFQxMXRXYW
F0WqGRdF2RwXRQwgF0VDIxdFciYXRaYpF0XZLBdFEDAXRT8zF0V2NhdFqjkXRd08F0UQQBdF
Q0MXRXJGF0WqSRdF2UwXRRBQF0U/UxdFclYXRaZZF0XZXBdFEGAXRT9jF0VyZhdFpmkXRd1s
F0UMcBdFP3MXRXJ2F0WqeRdF2XwXRRCAF0U/gxdFcoYXRaaJF0XZjBdFDJAXRUOTF0VylhdF
ppkXRdmcF0UQoBdFP6MXRXKmF0WqqRdF2awXRRCwF0U/sxdFcrYXRaa5F0XdvBdFFMAXRUPD
F0VyxhdFqskXRdnMF0UM0BdFQ9MXRXbWF0Wm2RdF3dwXRRDgF0U/4xdFduYXRarpF0Xd7BdF
DPAXRT/zF0V29hdFpvkXRd38F0UQABhFPwMYRXIGGEWqCRhF2QwYRRAQGEU/ExhFdhYYRaoZ
GEXZHBhFDCAYRUMjGEV2JhhFqikYRd0sGEUQMBhFQzMYRXI2GEWqORhF2TwYRRBAGEVDQxhF
dkYYRaZJGEXZTBhFEFAYRUNTGEV2VhhFplkYRdlcGEUQYBhFP2MYRXJmGEWqaRhF2WwYRRBw
GEU/cxhFdnYYRaZ5GEXZfBhFDIAYRT+DGEV2hhhFpokYRd2MGEUQkBhFQ5MYRXuWGEWmmRhF
3ZwYRRCgGEVDoxhFdqYYRaqpGEXdrBhFDLAYRT+zGEV2thhFprkYRd28GEUQwBhFP8MYRXbG
GEWmyRhF3cwYRRDQGEU/0xhFctYYRabZGEXZ3BhFDOAYRT/jGEVy5hhFqukYRd3sGEUQ8BhF
P/MYRXb2GEWq+RhF2fwYRQwAGUVDAxlFcgYZRaYJGUXZDBlFDBAZRUMTGUVyFhlFphkZRd0c
GUUQIBlFPyMZRXImGUWqKRlF2SwZRQwwGUVDMxlFdjYZRaY5GUXhPBlFDEAZRT9DGUVyRhlF
qkkZRdlMGUUQUBlFQ1MZRXZWGUWqWRlF2VwZRQxgGUVDYxlFcmYZRaZpGUXZbBlFEHAZRT9z
GUV2dhlFpnkZRdl8GUUMgBlFP4MZRXKGGUWmiRlF3YwZRQyQGUVDkxlFdpYZRaqZGUXZnBlF
DKAZRT+jGUVyphlFqqkZRd2sGUUQsBlFQ7MZRXa2GUWquRlF2bwZRQzAGUU/wxlFdsYZRabJ
GUXZzBlFENAZRUPTGUVy1hlFqtkZRd3cGUUM4BlFP+MZRXLmGUWq6RlF3ewZRRDwGUVD8xlF
dvYZRab5GUXZ/BlFEAAaRUMDGkVyBhpFpgkaRdkMGkUQEBpFQxMaRXIWGkWmGRpF2RwaRQwg
GkU/IxpFdiYaRaYpGkXdLBpFDDAaRT8zGkV2NhpFqjkaReE8GkUMQBpFQ0MaRXJGGkWmSRpF
3UwaRRBQGkVDUxpFdlYaRapZGkXZXBpFDGAaRT9jGkV2ZhpFqmkaRdlsGkUQcBpFP3MaRXJ2
GkWmeRpF2XwaRQyAGkU/gxpFcoYaRaqJGkXZjBpFDJAaRUOTGkV2lhpFqpkaRdmcGkUQoBpF
P6MaRXamGkWmqRpF2awaRQywGkVDsxpFdrYaRaa5GkXdvBpFEMAaRUPDGkVyxhpFqskaRdnM
GkUM0BpFQ9MaRXLWGkWq2RpF2dwaRRDgGkVD4xpFduYaRabpGkXZ7BpFEPAaRUPzGkVy9hpF
qvkaRd38GkUQABtFQwMbRXYGG0WqCRtF3QwbRQwQG0U/ExtFchYbRaYZG0XZHBtFECAbRUMj
G0V2JhtFqikbRdksG0UMMBtFPzMbRXY2G0WmORtF3TwbRQxAG0U/QxtFckYbRapJG0XZTBtF
DFAbRUNTG0VyVhtFqlkbRd1cG0UMYBtFQ2MbRXZmG0WmaRtF2WwbRQxwG0VDcxtFcnYbRap5
G0XZfBtFEIAbRT+DG0V2hhtFpokbRdmMG0UMkBtFP5MbRXaWG0WmmRtF3ZwbRRCgG0VDoxtF
cqYbRaqpG0XdrBtFELAbRUOzG0VythtFprkbRd28G0UQwBtFQ8MbRXbGG0WqyRtF2cwbRQzQ
G0VD0xtFctYbRarZG0XZ3BtFDOAbRT/jG0Vy5htFpukbRdnsG0UQ8BtFP/MbRXL2G0Wm+RtF
2fwbRRAAHEU/AxxFcgYcRaoJHEXZDBxFDBAcRT8THEVyFhxFphkcRd0cHEUQIBxFPyMcRXYm
HEWmKRxF2SwcRRAwHEU/MxxFcjYcRao5HEXZPBxFFEAcRT9DHEV2RhxFpkkcRd1MHEUMUBxF
Q1McRXZWHEWmWRxF3VwcRQxgHEU/YxxFdmYcRappHEXdbBxFEHAcRT9zHEV2dhxFqnkcRd18
HEUQgBxFP4McRXaGHEWqiRxF3YwcRQyQHEU/kxxFcpYcRaqZHEXdnBxFEKAcRUOjHEV2phxF
qqkcRdmsHEUMsBxFQ7McRXK2HEWquRxF3bwcRRDAHEVDwxxFcsYcRarJHEXZzBxFDNAcRT/T
HEVy1hxFqtkcRd3cHEUQ4BxFP+McRXLmHEWq6RxF2ewcRQzwHEVD8xxFdvYcRar5HEXd/BxF
EAAdRUMDHUVyBh1FpgkdRdkMHUUMEB1FPxMdRXYWHUWmGR1F2RwdRRAgHUVDIx1FciYdRaop
HUXdLB1FDDAdRT8zHUV2Nh1FqjkdRd08HUUMQB1FP0MdRXZGHUWmSR1F3UwdRQxQHUU/Ux1F
dlYdRaZZHUXdXB1FEGAdRT9jHUVyZh1FqmkdRd1sHUUQcB1FP3MdRXJ2HUWqeR1F3XwdRRCA
HUU/gx1FdoYdRaqJHUXZjB1FDJAdRUOTHUV2lh1FqpkdRd2cHUUMoB1FP6MdRXamHUWqqR1F
2awdRRCwHUVDsx1FdrYdRaa5HUXZvB1FDMAdRT/DHUVyxh1FpskdRdnMHUUM0B1FQ9MdRXbW
HUWm2R1F3dwdRRDgHUVD4x1FduYdRabpHUXZ7B1FDPAdRUPzHUV29h1FpvkdRd38HUUQAB5F
PwMeRXIGHkWqCR5F2QweRQwQHkVDEx5FchYeRaoZHkXZHB5FECAeRT8jHkVyJh5FpikeRd0s
HkUMMB5FPzMeRXI2HkWqOR5F2TweRRBAHkU/Qx5FckYeRaZJHkXdTB5FEFAeRT9THkV2Vh5F
qlkeRd1cHkUQYB5FP2MeRXJmHkWqaR5F3WweRQxwHkU/cx5FdnYeRaZ5HkXdfB5FDIAeRT+D
HkV2hh5FqokeRdmMHkUQkB5FQ5MeRXaWHkWqmR5F3ZweRQygHkU/ox5FcqYeRaapHkXdrB5F
DLAeRUOzHkV2th5FprkeRdm8HkUQwB5FQ8MeRXbGHkWqyR5F2cweRRDQHkVD0x5FctYeRabZ
HkXZ3B5FDOAeRT/jHkV25h5FqukeRdnsHkUM8B5FQ/MeRXb2HkWq+R5F3fweRQwAH0U/Ax9F
dgYfRaoJH0XdDB9FDBAfRUMTH0V2Fh9FphkfRd0cH0UMIB9FQyMfRXYmH0WqKR9F3SwfRRAw
H0U/Mx9FcjYfRaY5H0XdPB9FEEAfRT9DH0V2Rh9FqkkfRd1MH0UMUB9FP1MfRXJWH0WmWR9F
3VwfRQxgH0VDYx9FdmYfRappH0XZbB9FEHAfRT9zH0V2dh9FqnkfRd18H0UMgB9FP4MfRXaG
H0WqiR9F2YwfRRCQH0U/kx9FcpYfRaqZH0XZnB9FEKAfRT+jH0Vyph9FpqkfRdmsH0UMsB9F
P7MfRXa2H0WquR9F2bwfRQzAH0VDwx9FdsYfRarJH0XdzB9FDNAfRT/TH0Vy1h9FqtkfRd3c
H0UQ4B9FQ+MfRXLmH0Wm6R9F2ewfRQzwH0U/8x9FcvYfRar5H0XZ/B9FDAAgRT8DIEVyBiBF
pgkgRd0MIEUMECBFPxMgRXIWIEWqGSBF3RwgRQwgIEVDIyBFciYgRaYpIEXZLCBFEDAgRUMz
IEV2NiBFqjkgRd08IEUQQCBFP0MgRXZGIEWmSSBF3UwgRRBQIEVDUyBFclYgRapZIEXZXCBF
EGAgRUNjIEVyZiBFqmkgRd1sIEUMcCBFQ3MgRXZ2IEWmeSBF3XwgRRCAIEVDgyBFcoYgRaqJ
IEXZjCBFEJAgRUOTIEV2liBFppkgRd2cIEUMoCBFP6MgRXKmIEWqqSBF3awgRQywIEVDsyBF
crYgRaq5IEXZvCBFEMAgRT/DIEV2xiBFpskgRdnMIEUM0CBFP9MgRXbWIEWq2SBF2dwgRRDg
IEVD4yBFduYgRabpIEXd7CBFDPAgRUPzIEV29iBFpvkgRd38IEUMACFFPwMhRXYGIUWmCSFF
3QwhRRQQIUU/EyFFdhYhRaYZIUXdHCFFECAhRT8jIUVyJiFFpikhRd0sIUUMMCFFPzMhRXI2
IUWqOSFF3TwhRRBAIUVDQyFFdkYhRaZJIUXZTCFFEFAhRUNTIUVyViFFqlkhRdlcIUUQYCFF
P2MhRXJmIUWmaSFF3WwhRRBwIUU/cyFFdnYhRaZ5IUXdfCFFDIAhRT+DIUVyhiFFpokhRdmM
IUUQkCFFP5MhRXaWIUWqmSFF2ZwhRRCgIUVDoyFFdqYhRaapIUXZrCFFDLAhRUOzIUVytiFF
qrkhRdm8IUUMwCFFP8MhRXbGIUWqySFF3cwhRQzQIUVD0yFFctYhRarZIUXZ3CFFDOAhRUPj
IUVy5iFFqukhRd3sIUUQ8CFFQ/MhRXL2IUWm+SFF2fwhRRAAIkVDAyJFdgYiRaYJIkXZDCJF
EBAiRT8TIkVyFiJFphkiRd0cIkUQICJFQyMiRXImIkWqKSJF2SwiRQwwIkVDMyJFdjYiRao5
IkXdPCJFEEAiRT9DIkV2RiJFqkkiRdlMIkUMUCJFQ1MiRXZWIkWmWSJF4VwiRRBgIkVDYyJF
cmYiRaZpIkXZbCJFEHAiRT9zIkVydiJFqnkiRd18IkUMgCJFQ4MiRXaGIkWqiSJF3YwiRRCQ
IkU/kyJFdpYiRaqZIkXdnCJFDKAiRT+jIkV2piJFqqkiRdmsIkUQsCJFP7MiRXK2IkWmuSJF
2bwiRRTAIkU/wyJFdsYiRabJIkXdzCJFDNAiRT/TIkV21iJFptkiRdncIkUM4CJFQ+MiRXLm
IkWq6SJF3ewiRRDwIkVD8yJFdvYiRab5IkXd/CJFDAAjRUMDI0VyBiNFpgkjRdkMI0UMECNF
QxMjRXYWI0WmGSNF4RwjRRAgI0U/IyNFdiYjRaYpI0XZLCNFDDAjRT8zI0VyNiNFqjkjRdk8
I0UMQCNFQ0MjRXJGI0WqSSNF2UwjRRBQI0U/UyNFdlYjRaZZI0XZXCNFDGAjRT9jI0V2ZiNF
qmkjRdlsI0UMcCNFQ3MjRXZ2I0WmeSNF2XwjRRCAI0U/gyNFdoYjRaaJI0XZjCNFEJAjRUOT
I0V2liNFppkjRd2cI0UMoCNFP6MjRXKmI0WqqSNF3awjRQywI0U/syNFdrYjRaa5I0XdvCNF
DMAjRT/DI0V2xiNFqskjRdnMI0UQ0CNFP9MjRXbWI0Wq2SNF3dwjRQzgI0U/4yNFduYjRarp
I0XZ7CNFDPAjRT/zI0V29iNFqvkjRd38I0UQACRFSAMkRXIGJEWqCSRF2QwkRQwQJEVDEyRF
chYkRaYZJEXdHCRFDCAkRT8jJEVyJiRFqikkRdksJEUMMCRFPzMkRXI2JEWqOSRF2TwkRRBA
JEVDQyRFdkYkRaZJJEXZTCRFEFAkRT9TJEVyViRFqlkkRdlcJEUQYCRFP2MkRXZmJEWmaSRF
2WwkRRBwJEU/cyRFcnYkRaZ5JEXZfCRFEIAkRUODJEV2hiRFpokkRd2MJEUQkCRFQ5MkRXaW
JEWqmSRF3ZwkRQygJEVDoyRFdqYkRaapJEXdrCRFDLAkRUOzJEV2tiRFqrkkRdm8JEUMwCRF
P8MkRXbGJEWuySRF2cwkRQzQJEU/0yRFdtYkRarZJEXZ3CRFDOAkRUPjJEVy5iRFqukkRdns
JEUM8CRFP/MkRXL2JEWm+SRF3fwkRQwAJUVDAyVFcgYlRaoJJUXZDCVFDBAlRUMTJUVyFiVF
phklRdkcJUUMICVFPyMlRXYmJUWmKSVF3SwlRQwwJUU/MyVFcjYlRao5JUXdPCVFEEAlRUND
JUVyRiVFqkklRdlMJUUMUCVFP1MlRXZWJUWmWSVF2VwlRQxgJUU/YyVFdmYlRappJUXdbCVF
EHAlRUNzJUV2diVFqnklRdl8JUUQgCVFP4MlRXKGJUWmiSVF2YwlRQyQJUU/kyVFdpYlRaaZ
JUXZnCVFDKAlRT+jJUV2piVFpqklRd2sJUUQsCVFQ7MlRXa2JUWmuSVF2bwlRQzAJUU/wyVF
dsYlRabJJUXdzCVFDNAlRUPTJUV21iVFqtklRdncJUUQ4CVFP+MlRXLmJUWm6SVF3ewlRQzw
JUU/8yVFdvYlRar5JUXd/CVFDAAmRUMDJkV2BiZFpgkmRdkMJkUMECZFQxMmRXoWJkWmGSZF
2RwmRQwgJkVDIyZFciYmRaYpJkXZLCZFDDAmRUMzJkVyNiZFqjkmRdk8JkUQQCZFP0MmRXZG
JkWmSSZF3UwmRRRQJkU/UyZFdlYmRaZZJkXZXCZFEGAmRT9jJkV2ZiZFpmkmRd1sJkUMcCZF
P3MmRXZ2JkWqeSZF2XwmRQyAJkVDgyZFcoYmRaqJJkXdjCZFEJAmRT+TJkV2liZFqpkmRd2c
JkUMoCZFQ6MmRXKmJkWqqSZF2awmRQywJkU/syZFdrYmRaa5JkXZvCZFEMAmRT/DJkVyxiZF
rskmRd3MJkUU0CZFP9MmRXLWJkWm2SZF3dwmRRDgJkVD4yZFcuYmRabpJkXZ7CZFDPAmRT/z
JkVy9iZFqvkmRd38JkUQACdFPwMnRXYGJ0WmCSdF3QwnRQwQJ0U/EydFchYnRaYZJ0XZHCdF
DCAnRT8jJ0V2JidFpiknRdksJ0UQMCdFPzMnRXY2J0WqOSdF3TwnRQxAJ0VDQydFckYnRapJ
J0XdTCdFDFAnRUNTJ0VyVidFplknRdlcJ0UQYCdFQ2MnRXZmJ0WqaSdF3WwnRQxwJ0VDcydF
dnYnRap5J0XZfCdFDIAnRT+DJ0V2hidFqoknRdmMJ0UQkCdFP5MnRXaWJ0WqmSdF3ZwnRQyg
J0U/oydFcqYnRaapJ0XdrCdFDLAnRUOzJ0VytidFprknRdm8J0UQwCdFQ8MnRXbGJ0WqySdF
3cwnRQzQJ0U/0ydFdtYnRarZJ0Xd3CdFDOAnRT/jJ0V25idFquknRd3sJ0UM8CdFQ/MnRXb2
J0Wm+SdF2fwnRQwAKEVDAyhFdgYoRaYJKEXZDChFDBAoRT8TKEV2FihFqhkoRd0cKEUUIChF
QyMoRXYmKEWmKShF2SwoRRAwKEVDMyhFdjYoRao5KEXZPChFEEAoRT9DKEVyRihFqkkoRd1M
KEUQUChFQ1MoRXZWKEU=</AssayXData><AssayYData Points="3743">oSeGQFIBhkAPDoZAWCqGQNUPhkD7CIZAYBWGQJQBhkCkMoZACy6GQOQXhkCpEIZA+BWGQCYM
hkDrF4ZA6w+GQCUhhkAiA4ZAMwuGQDEohkA0+4VAjfqFQLIIhkDP8oVACBeGQH4AhkDy6YVA
iR2GQH8EhkBYF4ZAIRGGQJoLhkAxPoZA7QaGQEsXhkAsF4ZA/BSGQHT6hUDMEYZAQv6FQHQZ
hkDnHIZANA+GQHb7hUCuBYZAZOOFQH8ehkAN8YVAkhKGQGP3hUAc+oVAj+2FQEkqhkCkCoZA
8QGGQIEMhkBbD4ZAdgWGQJnshUCQMoZA/OmFQLMEhkBk/YVAbwiGQCfzhUBa5YVAddmFQMP/
hUA6+oVAFeGFQE4QhkDkF4ZAF+2FQG7ihUDDCYZADdGFQGPrhUAK74VAFgOGQJrqhUCQ7YVA
cgmGQAfhhUCN3IVA++uFQPDphUDt6YVAvOWFQDfVhUAX/IVAsfaFQBjphUAT7oVArviFQDTV
hUCq8oVAweCFQJYNhkBjB4ZA0N6FQPTthUDz34VA6P+FQHIJhkAZCYZA8QGGQMkNhkAa8IVA
AgSGQNTfhUAZ/IVAMN2FQBnqhUDg4IVAXuqFQHrbhUAM+4VADN+FQJnhhUAQ84VAJtKFQBLZ
hUBx6oVAle6FQK3khUCP8oVAY7iFQBr4hUCW64VAmc2FQCDvhUCF64VAE/eFQO3khUAg9IVA
gumFQJfihUCivoVAbuqFQMjNhUCP8YVA6u6FQPH3hUDH+IVAa9iFQK69hUAbtoVAPOaFQJnq
hUBj5oVAl9+FQGznhUCr2YVAQc6FQNHThUAt7YVAQd+FQHbThUBmyoVAmdyFQPbZhUD4/IVA
wc2FQJ3uhUCp6oVANQqGQPHahUBU9oVAVPCFQLy4hUCd7oVAadyFQDDdhUCi4IVACKyFQODq
hUC27YVAT/SFQPHphUB/0YVAw8aFQNbchUB724VAhuiFQBzghUD1yoVAAc+FQADVhUA55IVA
yteFQBT0hUAH1oVAf8yFQAXKhUD/4YVAQMGFQADEhUAt7oVA27iFQFO0hUBbzIVA4eiFQPkB
hkDMuoVAVdiFQOHShUDs04VAddaFQHH/hUBM1oVAvLiFQLDkhUCMvYVAcr+FQDrKhUDF0IVA
BOWFQH/hhUBpqIVADc+FQFHXhUAX4oVAxN2FQMG3hUDzs4VAMcuFQKvOhUBkyIVA6OmFQDzB
hUDhxYVAXMyFQPirhUBLxoVAisSFQIXNhUBM8YVASeKFQHjOhUBmyIVA6OGFQDznhUC5toVA
5dWFQBq7hUD/woVAXbeFQGe9hUCnsYVAj82FQNvjhUCOy4VA8ruFQFPHhUBZ0YVAXN2FQIXL
hUBJy4VAxceFQFGVhUCVoIVAq8mFQHmlhUCmzoVAdq2FQC6bhUBfw4VAsLWFQISyhUDmuYVA
bteFQN/GhUA2qYVAzd+FQHalhUCqs4VAp8uFQC/ShUBDrYVAWsiFQKq3hUBM3oVAla+FQCak
hUD5yIVAH6yFQNO/hUDIrYVAA6CFQL7ChUAGtoVAfKSFQFTPhUCrv4VAHbqFQG+ghUDO3YVA
GbiFQHeshUBRvIVAaraFQEWshUCzw4VANcqFQG/DhUBL1oVAWcOFQAy2hUB+s4VAlp6FQACu
hUCGwIVAirOFQFa5hUDrpYVAX5qFQLKRhUAotIVAnt6FQP96hUDmoYVANI6FQLGzhUDZ1YVA
N5WFQBqehUCSyYVAMcGFQKyuhUBVkoVA1KqFQBawhUBIpoVA/bOFQOSxhUBeoIVAVZiFQBqf
hUC4wYVAg8SFQCSWhUCPpIVA6M6FQPGZhUDGpYVAlLCFQDfChUD2soVA66qFQJeLhUDcu4VA
AIeFQDephUAhnIVA6LqFQDK2hUB2uIVALp2FQLK9hUAktYVA9suFQNuphUAim4VAIOuFQBGh
hUAkmYVAdJyFQGuqhUAuoIVAeJ2FQLSPhUBYloVAJryFQDCshUC1ioVAQKCFQHmphUA1mIVA
WpqFQDPGhUDjqYVAzayFQGGChUDTn4VAcpuFQKqQhUDpjYVApbuFQMB/hUCFr4VAQJWFQE6t
hUBDrIVAeZiFQAq7hUAgsYVAAoOFQIuMhUBvloVA9qKFQO6jhUBZwIVAzY2FQDiUhUAElYVA
IYWFQF6ghUBwjoVAaZCFQHOKhUAcp4VACo+FQF2nhUBVe4VAMp2FQLeShUBXnoVAwJKFQIOZ
hUADm4VAyp6FQBGVhUDMpIVAM5aFQKaVhUCftYVAg5KFQKSghUDkj4VAwHyFQLuUhUAFgoVA
9qGFQOq4hUBYg4VAPo+FQL6whUCFjoVAVMGFQK2mhUCjmoVAQI2FQBmYhUBLooVAn5yFQAuV
hUCJnIVAmKWFQMCwhUCbzIVAb5OFQFeXhUDfgYVAr6yFQHaShUBGvYVAlY6FQEiBhUCzg4VA
EqSFQDSQhUAFpIVA85+FQGmghUAWv4VAZqmFQDB7hUCTjYVA/JyFQNGbhUBfXIVAXIyFQJJq
hUBanIVAc4aFQLCrhUA9koVA14GFQNuDhUBCmYVA1YqFQM+VhUCTjIVAQIGFQCCfhUCdpIVA
GpyFQKqahUAtpoVA+6CFQBeWhUAdfIVAQIyFQDWqhUDfhoVAbHyFQHCAhUAfjIVAUpmFQPCU
hUDgmIVAyJ6FQGuPhUBoqIVAvYGFQGt9hUAqhoVAp6CFQA2AhUB0m4VAm5qFQDKQhUDGj4VA
KoKFQOOKhUA2dYVA52KFQPx4hUDze4VA+6WFQFChhUDMooVAjIiFQDuahUAJfYVA4oeFQIqC
hUDSg4VAIYiFQFeYhUCybYVAcI+FQLKVhUAmeoVAeW2FQNKYhUBSj4VApIWFQP2DhUA5jYVA
dKSFQFiHhUCklYVAt42FQDmAhUCCdYVAgnmFQHJwhUBhcoVA452FQF2khUDjZIVAQIeFQOCJ
hUA3bIVAOXeFQOBrhUDxfoVAanmFQHKShUDSaYVAV32FQH+AhUDcjoVA/4WFQASGhUAKlYVA
34aFQNtlhUBje4VAa6qFQGJ+hUAzlIVAioiFQFmahUBIh4VAtZWFQEuIhUAnjYVAyXWFQD97
hUBYroVAsHGFQHOahUAYkoVAM5aFQKd1hUDscYVAsWuFQH+GhUB8i4VApYCFQKKshUDIeoVA
zHGFQCmAhUD4eIVAAY+FQOOFhUD6iIVAHWqFQJeFhUB6joVA6niFQB2IhUB2nYVAanuFQFiI
hUAKc4VAGHiFQO23hUAFg4VArFeFQLGGhUDFhYVAA5KFQASfhUBYbYVA142FQGCnhUDksYVA
bmWFQO1chUDJeIVAB3eFQL+ChUD9bIVAkniFQBeLhUDMZIVAAHqFQEV5hUCYkYVAB52FQBJ/
hUC4ZIVAHIeFQMGuhUACioVAQGWFQGuEhUCpg4VApoqFQPGLhUB4jYVAOnuFQJ2DhUA4dIVA
54OFQKlKhUDJnIVAEpSFQOCRhUCcWIVAPGeFQDJkhUBXjYVAC4KFQCtrhUCwboVA/3KFQJR5
hUCJf4VAvYuFQJBdhUAocIVAUk+FQJOuhUDtfIVARmWFQGpyhUDdeIVAM3eFQJ6ShUB4d4VA
L46FQKqBhUCcc4VAtoWFQHCThUAWhYVAiXSFQB9vhUBof4VArIWFQHJehUA8c4VAOomFQBd3
hUBbaoVA9XqFQLSEhUAqcoVAN1CFQNdshUCzdYVAS2mFQLN1hUDiYoVA9GGFQF93hUCJa4VA
b3+FQF5/hUDubIVAeHKFQIt3hUAEeoVAGmOFQKZnhUBaX4VAwl2FQFSChUCoW4VAdFuFQMhR
hUC1eYVATU6FQPBEhUAaaYVAaUKFQNJehUBYZIVATGWFQENahUBjhoVAV0aFQANRhUDUQIVA
o16FQAR5hUBtToVAUkCFQLBVhUDFaIVA8HyFQLxKhUAXhYVANUqFQElYhUBdRIVA2k2FQO5o
hUDFXoVAokCFQGtUhUACU4VAxGaFQOVrhUAadIVAb4GFQD90hUD9YIVAU1iFQIdHhUCZdYVA
xm+FQPBWhUAoYYVAdluFQENHhUBaRYVAV2WFQIdjhUCLMoVASkWFQHJbhUBEYoVAZHGFQMRG
hUB6R4VAuGqFQBI7hUDJU4VAzlCFQOVShUBTVoVA/DSFQLR4hUCdJIVA+y2FQNs8hUAyWIVA
/lWFQMVmhUAMXIVA7HKFQA1ZhUA3SoVAvUOFQOZUhUCvUIVAfTuFQLVlhUBMXIVAmVKFQANA
hUCiX4VATjqFQJNNhUC6VIVAqDSFQDhUhUDtcYVAz0yFQF1QhUBsFIVAfkuFQH5dhUD5ZIVA
gzKFQAA1hUC3UYVAs1iFQNFDhUBPUoVAemOFQAdZhUBgWIVAzVCFQDdahUD8VoVAL1iFQFZN
hUAvS4VA3VSFQMU1hUApVoVAVFOFQGY7hUAJQYVAu0iFQJFKhUCJNoVAOGKFQO5MhUAiPYVA
rkiFQJQ5hUBSW4VAHlqFQEI/hUBwL4VA+lmFQGhIhUA+UIVAPGCFQF5LhUBcUYVABlmFQGc8
hUC+SIVAEiiFQHhThUCSLIVAgU+FQBhIhUCkUIVAACuFQLJVhUA2KYVAbS6FQGZAhUB5PYVA
mE+FQCpNhUABTIVARmWFQE9LhUDTPIVAjUmFQMhIhUALN4VAs1GFQOBOhUB4LIVAQDuFQBtD
hUBvTIVAg1WFQDNPhUAYNYVACEqFQHo/hUDjOYVAdj+FQB0ohUAMW4VAqG6FQA5OhUAET4VA
WzKFQCpNhUCQOYVATVKFQKM7hUDYNYVAaYWFQM0zhUCPTYVAJi2FQOJIhUBGWIVAVyqFQJlU
hUCXM4VAvUyFQPU0hUCUPoVAJ16FQChAhUAGTIVAgD2FQL4whUBvQoVAADaFQJoehUCVWYVA
VGuFQE1phUD0LoVAJjGFQNw9hUCnKoVADz+FQC8yhUAvWYVA0iiFQPA8hUDhJoVAhTCFQBg4
hUDQNIVA8T+FQI5AhUBGQYVAlDmFQA4ThUD2GoVAYTqFQAZYhUCIWYVAmD+FQLMxhUD9SIVA
41SFQDpEhUDqQ4VAZCWFQCM3hUAiOYVARj2FQE9MhUCNPYVALzaFQF8uhUDZTYVAfCSFQPEe
hUDdMYVAgUCFQH9GhUB/PoVAHGKFQNEvhUBxJoVAyTWFQNI/hUAVKIVASyuFQGIahUDBQIVA
yCmFQPArhUDaJoVAMxmFQEA6hUCKLYVAqyiFQGMXhUDrHoVAAB6FQBg4hUA0J4VAtiCFQL00
hUCbNIVAnyeFQLY8hUCWOoVAqTCFQDpZhUBKKoVAGyyFQPcWhUDEDoVA+zmFQF8khUDbRYVA
JD+FQMc0hUASQ4VAKk+FQHtXhUCPGoVA8DSFQMkshUCEK4VAqUeFQPElhUCyUoVACCaFQGM3
hUA6MIVAPTSFQNM2hUDyOoVAXlaFQPs/hUBoNIVAOjGFQEo2hUBIMIVAEhuFQJIchUC7WoVA
KiWFQAschUA/IIVAajqFQHYChUCGPYVAVUiFQMEahUAnIIVA3RSFQG4phUC7CoVAjjyFQBkw
hUAZKYVA3DaFQE4yhUCzBIVAb0CFQOw0hUDwD4VA5xyFQEQ/hUAfP4VAOR2FQPgnhUCkOYVA
7gyFQIJJhUDyLYVAlyaFQGwchUC0M4VA4SmFQPw5hUBV/YRANjqFQNs5hUDOJIVAxTCFQB0h
hUBPG4VADwiFQPA6hUBdN4VAc0OFQLIyhUAYMoVAbkGFQJIphUBnKYVADjCFQLwahUBlI4VA
wyeFQFUVhUAHBoVA8h+FQNMIhUDjK4VAHSeFQOhGhUCVHoVAnR6FQHUzhUA4PoVAUySFQNwn
hUBLUIVAlQ6FQJA5hUD3LYVAFCuFQIgdhUCe/IRABTCFQJoOhUC2DIVAERyFQBBBhUAhKYVA
afGEQH0lhUBLPYVAWxaFQLkjhUCyG4VAJyGFQIcXhUByHYVA7iGFQO8qhUAmIYVApjGFQEf5
hEDQC4VA1yaFQL43hUAp8oRA8heFQLf8hEAyJoVA7QCFQH8KhUBUKYVA8RmFQMEShUBHHYVA
gBSFQE1ChUAfI4VAZB6FQIMIhUCtFYVAwySFQDAGhUC36YRAuDWFQNY6hUCyNIVA6fyEQKL+
hEBgF4VAPQqFQLHzhEA6FoVAgyeFQMsAhUCzEIVA8QKFQAf7hEDgMIVAtSKFQPgXhUDLF4VA
SA6FQEMkhUDRToVA4/mEQE4fhUBDEYVAhCCFQDgLhUAKLIVA3RKFQCYThUDyOIVAhwOFQFrv
hECcD4VAXB+FQJ0UhUBy6oRA6gSFQFcnhUBOJ4VAIw2FQOEWhUCHHoVAGgWFQFf8hEDPGIVA
WAWFQDQ2hUDuA4VAWvOEQEAghUB+D4VAPy2FQNEVhUBIBYVAKCSFQLkghUAjCYVAU+qEQCEf
hUBJFoVA8fyEQKL/hED/FIVA/xyFQJUqhUBNNIVA8SaFQJwZhUBlFoVAKiWFQAPfhEBrDIVA
AQqFQD0EhUCJGIVAX/iEQC37hEDZAYVAqx6FQA4phUBjP4VAkfeEQE8VhUC9AYVAPwSFQLHz
hEDx8YRAizCFQGEWhUC6+YRAPymFQNnzhEBmHIVAIBCFQBwAhUBC/YRAeA6FQMEXhUDJHoVA
t/mEQPMYhUAOHIVAGgKFQNXnhEDTCoVAtxOFQFcChUD9AYVACP2EQFYUhUCdAoVAcxmFQHQB
hUCeD4VAo+2EQGYXhUBeKYVAb/2EQAMXhUD0H4VAcP6EQLoChUBJDYVA7kOFQPkKhUBSHoVA
HvOEQJ44hUC76IRALgOFQFoMhUCODoVASgmFQCgahUArAoVAIBGFQB0ShUAaEIVAzyCFQDgP
hUCy9YRAa/WEQLsThUDqB4VAUB+FQGIFhUAJ8oRAPPCEQOoGhUAMCYVAf/KEQMD9hEA9B4VA
BgaFQB/nhEDjIoVAdhiFQOb6hEAqLoVADAqFQIcDhUAN+4RAcwGFQEshhUBiGYVASgKFQJ8E
hUCr/IRAquGEQNMihUBY+IRADwKFQIsghUCv6oRAB+GEQGv5hEDAH4VAtfmEQM3ihECe/IRA
Fv+EQAobhUDKC4VAoNuEQPM0hUCwCIVAVPWEQEIAhUDFEYVAZ+2EQDoBhUDR+oRAJh2FQHnu
hECkDYVAPQmFQLXrhEDn/4RA2xeFQCbvhEAM74RAWQSFQChChUCSAoVAJQqFQHIrhUD4B4VA
XP+EQJv4hEAzHoVA8/eEQN7whEAN7oRAUvCEQIH+hEA794RARReFQDj5hEDTBoVAMwuFQH3l
hEAQ34RAqvWEQI/3hECgI4VAEQOFQE4PhUB+3oRAoeOEQMP3hEDQE4VASO+EQATxhEAx9IRA
AhSFQNf/hEC2/oRAr++EQGXmhEC+14RAL+mEQBzThEAW6IRAxNWEQAv7hECa6IRA9SmFQKr5
hEAb5oRALO2EQCDkhEArJoVAmQKFQFXwhEDc9YRAE+iEQPkChUBw44RAdv2EQK/khEDnIoVA
NAOFQBIJhUAK8oRAWh2FQMr9hECDuYRA6QKFQA4BhUCs8oRA4wOFQNMFhUB/8oRA2uiEQOL1
hEDJ9IRA5Q2FQE/+hEBF+YRAOSGFQAX0hEC23YRAt9yEQH7xhECNF4VAyPKEQB4ChUAjAoVA
sRqFQLDghEDcJYVAUcWEQG7uhEDlCoVA2uGEQKoChUDP14RAwOuEQHUOhUCH6IRApPWEQHrW
hEAC4IRAEvGEQHIBhUCK1YRA0/yEQHv6hECU4YRAy/qEQMnqhECY2YRAH96EQJfohEDOEoVA
wu+EQHbwhEDH6IRAg+6EQJ7phECP84RAp+2EQDD5hEC86IRA2OqEQFTnhEB29YRAn9uEQP70
hEDN2oRA6dmEQKXMhEDO/oRAW/CEQAj3hECh9oRAfPqEQJnuhECc+4RAt+GEQEPihEBb5oRA
YQOFQH4GhUCO4YRAIvmEQIr9hEBo+oRAntqEQCn8hEB87oRAT+mEQGT+hEBQ54RAS96EQG8A
hUBJ6YRAjAuFQNf3hECU3oRAU/mEQGvkhEB72oRAH/KEQMfohECO14RAEueEQBrzhEAl6YRA
TO+EQFv4hEAfAoVAGs2EQL/xhEBR6YRA+OqEQP0BhUAd1IRA0v2EQLb5hECN2oRANwWFQN/l
hEAMC4VAg9yEQDPihEAk5YRAV9uEQBDyhEBA9YRAV/aEQHLRhEB/54RALNyEQCX1hEBi74RA
Sc2EQBf+hEAGzoRAetKEQKTUhEDR9oRAodSEQAbNhEAL14RA8A+FQAfjhEAU4YRAoQaFQP/i
hEAizoRAs/OEQG8BhUC65IRAsNqEQNbwhEA+64RARcqEQEnxhEB89YRAcM6EQE/phECV8YRA
ebGEQB7zhECq24RAANuEQCXqhEDYA4VAU96EQD7mhEDX4IRAvNKEQLvGhECs6IRAr+OEQNPd
hECX74RAdOWEQGnohEBB0oRA09mEQJXvhEBp94RAN/iEQJvXhEAg/IRAmc+EQP/ehEAWzYRA
oOOEQMYNhUDC7YRAe9+EQBbnhEAe7YRAFNOEQAnqhECP1IRAysyEQB7IhEDAzIRAWNWEQO3z
hEC24YRAnASFQIe7hEAPvYRAquqEQFz5hEDnvYRAg+qEQPvahEDsw4RANe6EQPjthEDq1oRA
Dd6EQF71hEDXzoRA4feEQOP4hEBb54RAKNGEQPvMhECx9IRAJ9KEQKrshEB26YRAf+qEQGHY
hEAA+YRAwfqEQLTphEAA2oRAgt2EQATphEB88oRAutGEQEfhhEB99IRAnd2EQJ3ZhEB27YRA
y+SEQLnghECV0oRAUdGEQALKhED70YRAP+KEQOn8hEBIxIRA4b+EQMbghEAVvoRAwfOEQKje
hEBi5YRAbcWEQJYOhUCrx4RA2+KEQPDKhECS9YRAFsuEQE/6hEBN/oRA7uGEQJDChEBz54RA
lcOEQCz3hEC07IRA2faEQNfAhEA+2oRAVNOEQLu3hECr94RAQOiEQNPehEBqxYRAIOGEQMvW
hEBHuIRA/OGEQI7mhECs2YRAHdyEQBbHhEBJAYVARNGEQHjchEANy4RA5OGEQCbYhEAB14RA
L+KEQCvkhEAG5IRA5u2EQLa8hECI1oRAxNyEQF3DhEBQ0YRAEtqEQLn8hEAj84RAPtuEQAH1
hEDg3YRANc2EQKTMhEDNwoRAs9GEQF3ehEBq/oRA7c2EQKr8hEDlxIRAxOiEQPvOhEAm3YRA
mr+EQMfYhED4yoRAdtOEQE/xhEB37IRArt2EQKfUhEA894RAP+qEQGPOhEDC2YRA4ceEQFLd
hEBqroRAmNqEQN7PhEAp04RAGMiEQPGqhEDv7oRAJsmEQCPehECz2oRAfMCEQJS3hEDHyoRA
18CEQKa4hEDvzoRAT+OEQCfChEB824RAseyEQHPYhEDJ3oRAMeqEQJq6hECL0IRAfs6EQOHm
hEBKx4RAbNKEQP/hhEBU5YRARLWEQO/ZhEA84YRAZ9mEQDDhhEAC8oRAnsmEQGe1hEDM24RA
d9uEQKTphEDIzIRAzaqEQMPJhECn8YRAaN2EQC/lhEDw24RAaPKEQBbXhEDmyIRA28eEQArU
hEAcw4RAsd2EQBe2hEB+xYRAHOiEQLjehECarYRAFdKEQIDChECfzIRAH9mEQAevhEDmvYRA
pd+EQDyshEDs0oRAGOqEQF3vhEAdwYRAlsuEQFTQhECL1YRAt8mEQEXbhEDczoRAgMeEQP7Q
hED62oRABvSEQAjdhEB5vYRA8r2EQFGqhEB63YRA/daEQO3fhEDf1YRAwOmEQPrGhEBG3YRA
icyEQPPUhEC3uoRAjZuEQDvDhEBDxYRAY86EQGPthEDp6IRASNSEQMHZhEDcy4RA3+OEQKXJ
hEAt04RAQe+EQHXOhEDpz4RAQ7mEQD7OhEAy34RAMq6EQDO7hED6yYRAhuCEQGSyhECsu4RA
JsCEQJTKhECK0oRAGtmEQKHJhED51oRA34GEQOOchEB8yYRAiraEQJivhEAi2IRAp9+EQD3F
hECR0IRAL+OEQBSlhECos4RA+M6EQMPZhED2rIRArK6EQC6uhEAK2IRA5tKEQLrQhEDTroRA
r7qEQNbJhEDUw4RAk7SEQAHahED5wIRAS7yEQGD2hECWx4RAu8eEQDDghEA8toRA3biEQAPK
hEA/s4RA8s+EQO/PhEDn1IRAj9SEQB+khECerIRAwdeEQAPHhEBH6oRAGL+EQHirhEDtz4RA
Z9iEQFW8hED1toRA6NiEQOuwhEBPzIRAndGEQFe8hEB2v4RAm7CEQFjQhEDitYRACriEQAi/
hEDZioRA39CEQHnbhECssoRA+8CEQEfFhEDB24RAQLSEQJvPhEAUw4RAV8+EQLW5hEA41oRA
9rWEQOa/hEAS04RAvciEQNrDhEA8u4RAD8SEQNnIhEBb1IRAR72EQO2+hED1woRAZtaEQFOy
hEDYz4RAycaEQMbHhECTvoRAzrCEQLnNhEDgwoRAPKqEQKKdhEBeqoRAZrWEQFnVhECDqYRA
2q6EQK64hEBvtYRAgN6EQKDOhEBdo4RANNSEQBnchEBJ1oRANMSEQBO5hEBXxoRARsyEQASx
hECRvoRAgcGEQGCqhEDAzYRA4rqEQM6ohECMv4RAg6aEQHrXhECosIRA39KEQNKahEBguoRA
DMOEQAnjhECkp4RAr7iEQAu+hEDpv4RAJ9SEQA7GhECUuYRAXduEQKbbhEBjnoRA986EQN/h
hEB2rYRAaNKEQFOehEDvlYRAEMaEQFPGhECVxYRAGMWEQMG9hEAm0oRAgdOEQG+5hEDAz4RA
KN+EQBeghED/4IRA8LiEQESnhEDrsoRAu6mEQEi6hEDzvIRAccKEQNCVhEB4sIRA4LyEQA+3
hEAJ34RA1qaEQLqlhED/xYRA+KCEQLG5hEDpz4RA+LaEQEawhEBNrYRAqs+EQLC4hEC154RA
e5iEQC3QhEBsyYRA86qEQNaxhEDbw4RARKyEQISlhEDG0IRA36WEQC2zhEDczoRAINaEQOqv
hEDStoRAxKmEQBDChEAJpoRA2s+EQB6chEBYxIRAwKSEQP28hECysIRAuKyEQIu6hECwmIRA
Xb6EQFK4hEAj04RAhbuEQPy8hEAgyYRAw7aEQNWrhECDsoRAN7eEQFq3hEBx04RA57iEQCO7
hEDKtIRANpaEQHmBhEBLxYRAbb6EQDC9hEAWt4RApMuEQF/PhEDlnoRA3b2EQEu9hEDMuIRA
v5CEQPvHhED02YRAa6CEQNe+hECMl4RAA6yEQJXDhED82YRA2bWEQECshEBexoRA/qmEQDm9
hEA1pIRAhaGEQLvOhEDVq4RA7cqEQHG9hEAQ1YRAE5+EQFqzhEAhkoRAK6CEQOGyhECrnoRA
Y52EQDG6hEAWr4RAQ7yEQJWihEDvtYRANZiEQM60hECPqYRAOJOEQI25hEAMxIRArLKEQDO1
hEB1jIRA17GEQGelhECHnIRAhL2EQIDJhEB7z4RA6aaEQPSthEAeqoRAO7eEQIKNhEAgo4RA
jaWEQFGhhEDHoYRAuamEQDy6hEC9tYRA3rmEQIvRhEDj14RASqKEQM/AhEAwsoRA2bOEQBSx
hEDsl4RAx8mEQELJhEAZzoRAo5GEQFO3hEANmIRAqK2EQMjhhECczoRAEZ+EQKPGhECLvYRA
WaaEQPmwhEBswoRAxaKEQD3EhEDLtYRAEYiEQPS1hEBtoYRA75uEQFqThEBQjYRAYa+EQIOb
hECXx4RA566EQMGuhEBOnIRAT52EQLKGhED1sYRAw7uEQKyYhEDgooRAlaGEQCyahEBproRA
qLiEQNKIhEBxm4RAerWEQGuThEAswoRAWpWEQKC0hEBYpIRA56uEQBCchECttIRAsJeEQN7C
hEATpoRAAaqEQB6mhECfuoRAlKSEQLWihEBIr4RAR7qEQIiUhEBNooRAoq+EQGKnhEA2pIRA
VLuEQD6UhECBwYRAl6SEQM7FhEBBoIRA35+EQBqUhEBotIRAy6iEQNzHhEALmYRAA5mEQFak
hEAgkoRArJWEQAyXhEBUn4RANKOEQKuhhEAMpoRAqZ+EQPazhEA+tIRAhruEQMCPhEByi4RA
LJCEQLG7hECrpYRAhqCEQD+khECOo4RAKJmEQDmbhECEsoRAoX2EQG+xhEDRoYRAb4yEQGyK
hECEhoRAb5GEQJ15hEDxiYRAtZOEQGyYhEBUk4RAcYKEQNi/hEDEn4RAHtGEQI6mhECDr4RA
8qiEQMOghEDRm4RAgI+EQPCYhECJu4RANaWEQHqihEBFsIRAAseEQLyZhECksoRA6r6EQEak
hED0hYRA+rOEQE2AhEC7boRAxraEQPebhEButIRAppeEQJeXhEDTloRAFK2EQMeIhEDZj4RA
0aeEQCOthED6joRAPbWEQAqmhECds4RA7HGEQC3BhEA3i4RAR36EQK+HhECRlIRAS5SEQDeR
hEC5q4RAV5SEQFKjhECqjYRA9aqEQAZ8hEDQmoRAeqOEQEaVhEBhjoRAMaqEQI+bhECWhIRA
YamEQM2ehEC6roRAI5uEQHWphEAopIRAHrWEQHKkhEAImIRA9pmEQJWlhEAsl4RAn2uEQLiL
hEC8lIRArY2EQPqchEC5jYRADIaEQJC1hEBksYRAg3mEQP6dhECRoIRA/4+EQM2vhEC+iYRA
2KqEQC94hEDbnIRAopCEQPvAhEDPq4RAt5eEQAp0hEBZlYRATH6EQCiahEAvjIRAXKmEQH6Y
hED4nIRANJ6EQIOahEClpYRAu5+EQFaBhEDRqIRAIJiEQOWchECrpIRAep6EQLiHhECykIRA
Ko2EQJqehEDemYRA/6uEQC6jhEARtIRAYpmEQMKghEDYn4RAeLaEQNeXhEAeiIRAN6CEQPSG
hEASmoRAObmEQOaYhEBQjYRAZI6EQGCdhEDjo4RAOI6EQAuUhECDt4RAWY6EQAekhEBxi4RA
9omEQKukhEDunoRARLCEQI90hECdlYRAXpiEQB+fhECmmIRAwIqEQLeVhEB7ioRAeqaEQNai
hEC5pIRA656EQK2ohEBKlIRA0ayEQO/LhECbooRAjXKEQK2EhEDIp4RAUrGEQOeIhECZnYRA
/aeEQMSKhEB+lIRAEn2EQL6AhEAspYRAYJCEQF+FhECyiIRAJoqEQJiZhEDIhIRAe62EQEl7
hECef4RAxo+EQC5whEAQYIRA9qKEQNCFhEC7boRAmIuEQARvhEDEpoRAX3yEQNJ5hEDFgoRA
mqeEQL9+hEDhgIRAvYeEQL+WhEDIcYRA16KEQAGThECdeYRAKoOEQEJ7hEDLmYRAW5SEQOBy
hEBbkIRAPK2EQPZ4hECUhoRAOZmEQMuHhEBFrIRAWKGEQJZ6hECpkoRAbqOEQHmbhEAjn4RA
53uEQHWNhEB6hYRAkJCEQDlthEDgfoRAqX+EQKxlhEDCroRAb3KEQIGPhECFoIRAj6qEQNVk
hEBHi4RAP5aEQCOKhECSg4RAJ6eEQHxyhEB6iIRAjqiEQF+KhEDijYRA6JGEQGyWhEBinYRA
nHeEQEuzhEAfpYRAx4mEQN6MhEBwnYRAabeEQP6nhEDan4RAhXKEQGaThEAkwYRAT3mEQBaG
hEBzpYRAxIuEQFBvhEAcgIRAIZ2EQHSBhED0pIRAp42EQGN5hECxdIRAHJGEQEWlhEBAjIRA
nJyEQMqIhEBTeIRA8J2EQMWWhEC7noRAKXSEQLyMhEBhgIRAc5yEQPWThEDglIRA4nuEQEKy
hECSmoRA6XaEQHeahEC/e4RA8qyEQICchEBve4RAwXCEQIyIhEAjeYRACKyEQD6ShEDJgoRA
Hp6EQON5hEBghoRAmq6EQAOBhEDVlYRAXaKEQHl7hEDPhoRAy46EQHZyhEAhoYRAArKEQL+W
hEC3dYRAM3aEQHZ9hEAylIRAyXKEQF51hECQVYRAcWyEQIyKhEDBiIRAO5CEQEy8hEBGn4RA
SoSEQJyqhEDqZYRAGHaEQNNyhEAYm4RAv5mEQCiIhEDynoRAA5eEQOyZhECPioRAr3+EQOuV
hEBWhoRA3o2EQAV6hEDmh4RAe5GEQHJ0hEDCmoRAbbOEQE2mhEDDqoRApqaEQLCAhEDRdYRA
C3CEQDOchEDJdoRAq4uEQImphEBDcIRA+JKEQDCEhEDocoRAl4qEQASFhEBOgYRAWZSEQFh9
hEBGbYRAjZCEQLB5hECwi4RAzXyEQO+KhEAUlYRAdGuEQLJ/hEBdiYRAVnyEQKOKhEDAeoRA
hYCEQNNyhEAmk4RAbI6EQEqVhEBzgYRAym6EQOxzhECeh4RAXYaEQIebhEA4iIRAlnGEQPdu
hEAnUYRA026EQCOAhEAKP4RArHaEQAl6hEAbiYRAtYCEQOudhEDpqYRAHY+EQK5zhEDgh4RA
9VuEQEmQhED+eoRAQ3eEQO10hEBBgIRA1HaEQPiShEDia4RAk5uEQLuvhED3Z4RAAYeEQHFo
hEAtsoRAoJCEQAaihEB1dYRAh4SEQFCChEDNfYRA1YqEQGd3hEBkjYRAiIWEQHh/hEBXgYRA
ZYaEQIKAhEAihYRAa3mEQFaXhECMh4RAel6EQMxmhEAcloRA546EQOtxhEDpdYRA/4qEQHi5
hEDfn4RA24aEQB9qhEChaYRAK5aEQKZuhEB1k4RAjX+EQFqWhEADeIRABqCEQJqAhEBagoRA
e4qEQBp2hECgeoRACWqEQIp6hEAuooRAyleEQPBVhEBbgIRAAmSEQM2DhECBeIRAf2iEQNR+
hEDKdoRAEZSEQFxhhEDfc4RAemOEQGRohEAShIRARnmEQPSXhEBuhYRA7XqEQMJshEAif4RA
nl2EQD19hEBqfoRAz4+EQCl5hEB/Z4RA9HaEQLx8hED+aYRAZXCEQOd8hEBZiIRAJHGEQJSC
hEC/ZYRAOWCEQGRYhEB4aIRAwoSEQEaBhEAYh4RAOWSEQK2IhED9gIRAumWEQEVzhEA7UoRA
zIeEQLuThEAPeYRAhG6EQG1/hECLY4RAZ3aEQK5qhED7WYRA8YeEQBlshEBld4RAf32EQF6K
hEDgboRA2HqEQKZahEBcbIRAFGGEQDJ+hED7eIRA6IWEQHd8hEDzboRAkkuEQIV4hED0ZIRA
OI2EQF+JhEBoaIRAN1uEQLdohEAQYoRAynuEQCx2hECkaIRAgn6EQLaXhECgYYRAGUaEQLmG
hEBSd4RAL3uEQJJ2hEAfgIRAU3qEQK1ahEDldIRAbWGEQGpuhEB2fYRA0G2EQLqNhECvZ4RA
PGiEQGd0hEAWkYRAe5KEQLR7hEDxcIRAKlaEQOFfhECmYoRAoI6EQFx4hEB7UYRAw2iEQMBq
hEAEgoRApmOEQMKChECLiIRAQXaEQDxwhEALUoRAD1eEQGhhhEBwd4RAzl2EQIxkhECtfYRA
rmqEQBd2hEDAe4RAknmEQMB6hEC+YoRA81eEQFV8hECmaIRA7lWEQAR9hEASgYRAm2eEQJ90
hEBOgIRAuHCEQKByhEAMXoRA6WmEQNRkhEBsZoRAwU6EQLR9hEBEO4RA0nKEQOJthEArh4RA
Q1KEQMKEhEAjb4RAbGOEQKp1hEDMYIRAR2+EQLGFhEDHcYRADIKEQHBWhEAZcIRA0XWEQD1a
hEA7eoRA+26EQHNGhEBeV4RA5FaEQCBphEASRoRA5GqEQE1ohEDySIRAtnKEQOdphEB2XoRA
znKEQIJPhEAwbIRAZVWEQMBYhECHmIRAWIuEQDhihEDKg4RAAE+EQAdfhEChQ4RA20SEQPNf
hEB6coRAAVGEQDFehECocYRABXuEQHBchECIZoRAA1qEQKhlhEDJfoRAN2CEQBg8hEBUW4RA
03iEQK1lhEA1coRAf1iEQCxfhEDmZYRAuVWEQEVBhED9a4RAyleEQGJthEBxeoRAymCEQN1r
hEBMYoRAbHqEQA5whEDbd4RAeHaEQHJehEBKVYRAD3aEQM2ChEDmbIRA5V6EQKCGhEDzWYRA
4WeEQNBnhEAXYIRAMWaEQDNyhEC+WYRAulGEQEZehEAKZ4RAFWSEQPBrhEBdWYRAkm6EQPNc
hEAnW4RAtG+EQE5ahEAIc4RAJ2qEQB9ehEBUXoRAnFeEQMV3hEBeWoRAPliEQNxjhED1doRA
/4GEQNRbhECZVoRAkmqEQMBHhEAzWoRAhGOEQLtThEBQa4RAXXmEQHZphEAdZ4RAK3iEQBti
hEBTaoRAI0CEQJ9hhEChYoRA7jKEQPZFhEDsYIRAtHaEQNxfhEBveYRAmHmEQPlThEDoVIRA
SGaEQKZvhEBNeIRAt0uEQH1HhEDaboRAp4GEQEd3hECbZIRA9kuEQKszhECzhYRA02+EQNNI
hEDzXIRAyG2EQINQhEDWXoRAa3CEQMBShEBFd4RAhnSEQE9ZhEDyRoRAe3SEQJNXhEA/dIRA
fYKEQNJIhEBjS4RAkmWEQFk6hEC2g4RAF3CEQJZIhEDtb4RA8FKEQJ9khECAhIRAw2mEQIRZ
hEDgb4RAsHGEQC5MhEAbb4RAw1eEQJdRhECGUYRAiGCEQIJhhECIa4RAyS+EQP6DhEBuWoRA
0kmEQEdLhEAQSoRAUleEQHVyhECoToRAU2GEQMZzhEBxYoRA1laEQJ9yhEADToRAxlGEQBhM
hEBRUoRAH1mEQIpIhEB1X4RAFXOEQE42hEDXZYRAg0qEQA1YhEDUSIRAvl6EQApNhEAAXIRA
3lqEQJdahEDEZIRALXWEQDGDhEC+WIRAsz6EQA5EhECfaoRAsiqEQFZIhECgUYRA3EaEQM5W
hEAceYRAr0aEQOBPhEDGRIRAxmKEQONyhECZU4RA8WOEQCBfhEBxSIRAymKEQJtshEAzVoRA
7WGEQJxIhEBHU4RADVSEQHZHhED6WYRA6lWEQNNJhED5eYRAq32EQKVfhEBVKoRAy12EQFA8
hEDLaIRAalqEQFhVhECyN4RAg1CEQPhMhEAMYIRA+kWEQG5LhEATR4RAjiKEQB13hEAUOYRA
ZF6EQNI/hEATVoRAXGuEQJtjhECcP4RAWhiEQA11hECKXYRAEVuEQP5ShEAETYRAxVqEQJ1I
hEA/MoRADWqEQMU5hEC6JYRAekuEQFpXhEAKQoRANVaEQBBLhECgOIRAwD6EQDVXhEAvRIRA
W1qEQD1ChEDnaoRA/2mEQG1LhECmN4RAdRiEQP9AhED6NIRAIG+EQGV3hEDGZoRALVaEQO5e
hEBrS4RAQGSEQJRdhEBOQoRATFyEQI5FhEAKX4RAwkmEQAVChECwUIRAxVOEQFZRhEA5QIRA
LFyEQPtJhEDMToRAezOEQKw8hEBYXoRAlUaEQCxjhEAkKYRASj+EQLBLhEDiU4RAiDyEQDs/
hEC9MoRANFOEQKljhEBmbYRAX1SEQOw1hECSGIRAQk+EQAs/hEDfUoRAQVuEQJYuhEB+KoRA
E1OEQFhWhED2UoRA+G+EQBhVhEANZoRAxXWEQHE+hEC+WIRA/jGEQKFRhEA3TIRAtUCEQP1H
hECOT4RALG6EQOwXhEBENYRAn0uEQJs8hEDXSoRAlkyEQDtFhECFYYRA1lWEQCBRhED+QIRA
uE+EQLVBhEBlSoRA2lCEQDlThEAdUYRAaViEQA4MhECkV4RAYkaEQEdGhEAMUYRAMDOEQI1A
hEANJ4RA4T2EQNBHhECALIRAMlGEQLZBhEBoSIRAHT6EQLkihEDSQoRAnlCEQPs6hEBeHYRA
sGqEQFZNhEB8a4RAtkmEQKI1hEC5UYRAlh6EQPwxhEA5VIRA1ESEQGhEhEDgQYRAU0mEQP1D
hEAnQoRA1UeEQHcyhEAERYRABESEQDU8hECOSIRAji+EQCkzhEAfV4RAOnWEQBUZhEBjR4RA
6CGEQNlShECxPYRA7FyEQH1bhEBiHIRAg1KEQE4jhEDFTYRApj6EQPIRhEByVYRABG6EQOQ3
hEANJ4RAMySEQEE3hECmLIRA/kKEQIZBhEDuO4RAuWOEQG1DhECUTIRAmmGEQMUmhEBcHoRA
aReEQJhNhEAqSYRAl0GEQDhRhECLOIRAEFCEQJI+hEAeQIRAREmEQN80hEB9DIRAIzWEQBFG
hEDTSoRAhEeEQNodhECXM4RAskGEQOMqhEC1XYRAWyyEQAo6hECmPYRAOWiEQM1BhEChLoRA
UTuEQIVhhEAAVoRAh0mEQK5GhED8X4RA2mmEQFBHhEA0LIRAjB2EQL45hECsGoRARkmEQNw1
hEBzQoRAGF+EQHRKhED4HoRAyC2EQFlHhED1LIRA0EuEQJkzhEB6OIRAG1WEQO48hEBvJoRA
EyuEQFYphEB6SYRArE+EQBlMhED0EoRAbCWEQPVMhEBfR4RA7UaEQEM7hEBOS4RAjjyEQAsm
hEAMMoRAMhCEQDpDhECcQIRA6jCEQFg9hEC8MYRAElaEQFkphECxOoRAsFaEQFM0hEAHJYRA
wSSEQCxOhED+I4RA7CeEQN49hED0SIRARSOEQJAthEAyIoRAvx+EQHUxhEAsPIRAbimEQIUy
hEDZXIRAzhqEQPNYhEALRoRAbROEQN9ShED2MoRAriyEQPMNhEDrNYRABBGEQGw4hEAuG4RA
7DGEQG0ThEDSRYRAyg2EQJ8zhEDGXIRAkFKEQCUehEBuSIRAjTKEQFhdhEBWMIRAFS6EQKQx
hEAIO4RA4DqEQCEphECNToRAzBOEQBcghEC/U4RAnz6EQMQ4hED4TYRAwTKEQHFWhEB+PYRA
wEuEQBU1hEAOMoRApi6EQCkKhEChJYRAkj6EQFtZhEBzNYRAdyuEQLZehEAAMIRAoCeEQJRZ
hECOMIRAkT2EQEU+hEBTLIRA4iWEQLYahEBjOIRAHy2EQFNHhEDlI4RAAiiEQP1NhEBmIIRA
SkqEQEA9hEAvJIRANlSEQFFFhECXNYRASDaEQJQahEBIIoRAPVOEQCsahECjJYRAFDWEQCBK
hEBpdIRAHjGEQGFdhEDEPYRASSyEQNJVhEB9PIRARy6EQOoPhEByUIRAmzSEQFkYhEBaBYRA
5VWEQD4dhEDERIRAFzuEQOEzhEDePoRAc0WEQGBQhECIOYRATiOEQPIshEDBJIRADjCEQKUq
hEDKR4RAbzKEQJ4shEAnQYRAJGOEQEhPhEC0LYRAlTeEQN5RhEDUNIRAAiCEQKU9hEBJR4RA
5jWEQJQmhEAuQIRALF2EQPUshEAyMIRAGEaEQMVEhEA9OYRA+06EQPJGhEATP4RAwjyEQBVO
hEAYRYRAgFOEQHNZhEB0LIRANUWEQFQzhEAWVIRAHBCEQOMohEBvR4RAPDWEQCNDhEB3MoRA
Ti+EQO06hED3ZYRAoE+EQB5XhECqOoRAvDmEQFEuhECqHIRA+SaEQKVyhEBUS4RAUyaEQCVa
hEDENIRADx+EQGc1hEDQGoRAp0eEQFMvhEA4SoRAy0WEQC44hEAPV4RAXCqEQMthhEATMIRA
wTiEQNkqhEC8WoRAyy+EQOVDhECiK4RACSqEQHY/hEDYLoRAbk+EQJ5ghEANPoRASSOEQFRE
hED1O4RAvT6EQJc5hEB1PoRAPziEQJVAhECbNoRAVD+EQHJKhEDaOoRAjA+EQP1khECIZIRA
0E+EQFMihEDJRoRARj2EQHs9hEC6OYRABCCEQJRIhEDoSYRASUyEQGU7hECKLIRAq1SEQLE9
hED9L4RANkyEQHZKhEDwFIRALGCEQOszhEBaMYRALhyEQNhRhEB+QYRAwzKEQLYphEBWQoRA
ITCEQJc8hEA7K4RAQxeEQPgWhEBVQ4RA70aEQIFGhEACQ4RARB2EQNk9hEDoNIRAxUKEQAFH
hEAMOoRAHzKEQBRLhEACU4RAPEaEQJA2hEB8N4RAu1CEQLIxhEBkLoRAoUGEQDkehEAaL4RA
7DiEQKwshEBzHYRAPEeEQHs2hED9PYRAoyaEQG0rhEDaK4RAZCuEQBAqhEAYLIRAKTKEQDRQ
hEDhGIRAyUOEQOcghEA=</AssayYData></Step><Step><CommonData><SampleLocation>2</SampleLocation><SampleID></SampleID><SampleGroup></SampleGroup><SampleInfo></SampleInfo><SampleRow>B</SampleRow><SamplePlate>1</SamplePlate><WellType>REGENERATION</WellType><Concentration>-1</Concentration><ConcentrationUnits>µg/ml</ConcentrationUnits><MolarConcentration>-1</MolarConcentration><MolarConcUnits>nM</MolarConcUnits><MolecularWeight>-1</MolecularWeight><Temperature>30</Temperature><StartTime>5022659</StartTime><AssayTime>5</AssayTime></CommonData><FlowRate>1000</FlowRate><StepType>KREGENERATION</StepType><StepName>Regeneration</StepName><StepStatus>OK</StepStatus><ActualTime>5.00103</ActualTime><CycleTime>0.2</CycleTime><AssayXData Points="25">qlkoRd1cKEUQYChFRGMoRXtmKEWuaShF4WwoRRRwKEVIcyhFe3YoRa55KEXhfChFEIAoRUSD
KEV7hihFrokoReGMKEUQkChFSJMoRXuWKEWqmShF3ZwoRRCgKEVIoyhFe6YoRQ==</AssayXData><AssayYData Points="25">BBpXQP5bUEBsQE1AK9ZKQNxYSUAdQ0hAXdpGQK/cRUCAIEVAtqBEQMbVQ0D39kJAvblCQNA2
QkAoukFADi1BQDDsQEDRkEBAdt4/QCFkP0D4aD9AEvw+QKCTPkDpXT5AWV4+QA==</AssayYData></Step><Step><CommonData><SampleLocation>1</SampleLocation><SampleID>Buffer</SampleID><SampleGroup></SampleGroup><SampleInfo></SampleInfo><SampleRow>B</SampleRow><SamplePlate>1</SamplePlate><WellType>BUFFER</WellType><Concentration>-1</Concentration><ConcentrationUnits>µg/ml</ConcentrationUnits><MolarConcentration>-1</MolarConcentration><MolarConcUnits>nM</MolarConcUnits><MolecularWeight>-1</MolecularWeight><Temperature>30</Temperature><StartTime>5034830</StartTime><AssayTime>5</AssayTime></CommonData><FlowRate>1000</FlowRate><StepType>KREGENERATION</StepType><StepName>Regeneration</StepName><StepStatus>OK</StepStatus><ActualTime>5.00005</ActualTime><CycleTime>0.2</CycleTime><AssayXData Points="25">rqkoReWsKEUUsChFSLMoRX+2KEWyuShF6bwoRRjAKEVMwyhFf8YoRbLJKEXhzChFGNAoRUjT
KEV/1ihFrtkoReXcKEUY4ChFTOMoRX/mKEWu6ShF5ewoRRjwKEVM8yhFe/YoRQ==</AssayXData><AssayYData Points="25">XkN4QLb3ekBCI3pA1nN5QAeLeUBvonlAhW15QKb2eUCqpnlAiZ15QP7LeUDB3XlA4d55QGXa
eUAD/HlAHhB6QIMuekC1P3pAsEd6QKQ6ekAAT3pAsGd6QKl7ekCZNnpAMWx6QA==</AssayYData></Step><Step><CommonData><SampleLocation>2</SampleLocation><SampleID></SampleID><SampleGroup></SampleGroup><SampleInfo></SampleInfo><SampleRow>B</SampleRow><SamplePlate>1</SamplePlate><WellType>REGENERATION</WellType><Concentration>-1</Concentration><ConcentrationUnits>µg/ml</ConcentrationUnits><MolarConcentration>-1</MolarConcentration><MolarConcUnits>nM</MolarConcUnits><MolecularWeight>-1</MolecularWeight><Temperature>30</Temperature><StartTime>5047153</StartTime><AssayTime>5</AssayTime></CommonData><FlowRate>1000</FlowRate><StepType>KREGENERATION</StepType><StepName>Regeneration</StepName><StepStatus>OK</StepStatus><ActualTime>5.00103</ActualTime><CycleTime>0.2</CycleTime><AssayXData Points="25">rvkoReX8KEUUAClFSAMpRX8GKUWuCSlF4QwpRRQQKUVIEylFfxYpRbIZKUXhHClFFCApRUgj
KUV/JilFrikpReUsKUUYMClFSDMpRX82KUWyOSlF5TwpRRRAKUVMQylFf0YpRQ==</AssayXData><AssayYData Points="25">ZlBFQHKcQECKJT9AAFk+QCqMPUC0/jxADK88QIBoPEDpzztA16Y7QOqgO0B+GztAENw6QM/B
OkAQozpAr006QNnsOUCq/jlAVsE5QMKbOUBlljlASws5QH4NOUBSvDhAA844QA==</AssayYData></Step><Step><CommonData><SampleLocation>1</SampleLocation><SampleID>Buffer</SampleID><SampleGroup></SampleGroup><SampleInfo></SampleInfo><SampleRow>B</SampleRow><SamplePlate>1</SamplePlate><WellType>BUFFER</WellType><Concentration>-1</Concentration><ConcentrationUnits>µg/ml</ConcentrationUnits><MolarConcentration>-1</MolarConcentration><MolarConcUnits>nM</MolarConcUnits><MolecularWeight>-1</MolecularWeight><Temperature>30</Temperature><StartTime>5059140</StartTime><AssayTime>5</AssayTime></CommonData><FlowRate>1000</FlowRate><StepType>KREGENERATION</StepType><StepName>Regeneration</StepName><StepStatus>OK</StepStatus><ActualTime>5.00103</ActualTime><CycleTime>0.2</CycleTime><AssayXData Points="25">skkpRelMKUUYUClFTFMpRX9WKUWyWSlF5VwpRRhgKUVQYylFg2YpRbJpKUXpbClFHHApRVBz
KUWDdilFsnkpRel8KUUcgClFTIMpRYOGKUWyiSlF5YwpRRiQKUVMkylFg5YpRQ==</AssayXData><AssayYData Points="25">B5l1QHryd0DzoXdA6Bp3QFhbd0CY6XZAYFB3QAU3d0BxT3dAq2V3QKN+d0B/bndA8FZ3QBW5
d0CssndAkO13QKA7eEDi7XdAyxh4QO1meEA39HdAxyF4QE3yd0C9OnhAAVl4QA==</AssayYData></Step><Step><CommonData><SampleLocation>2</SampleLocation><SampleID></SampleID><SampleGroup></SampleGroup><SampleInfo></SampleInfo><SampleRow>B</SampleRow><SamplePlate>1</SamplePlate><WellType>REGENERATION</WellType><Concentration>-1</Concentration><ConcentrationUnits>µg/ml</ConcentrationUnits><MolarConcentration>-1</MolarConcentration><MolarConcUnits>nM</MolarConcUnits><MolecularWeight>-1</MolecularWeight><Temperature>30</Temperature><StartTime>5071305</StartTime><AssayTime>5</AssayTime></CommonData><FlowRate>1000</FlowRate><StepType>KREGENERATION</StepType><StepName>Regeneration</StepName><StepStatus>OK</StepStatus><ActualTime>5.00005</ActualTime><CycleTime>0.2</CycleTime><AssayXData Points="25">tpkpRe2cKUUcoClFUKMpRYOmKUW6qSlF6awpRRywKUVQsylFg7YpRbq5KUXpvClFHMApRVTD
KUWHxilFuskpRe3MKUUg0ClFVNMpRYPWKUW62SlF7dwpRSDgKUVU4ylFg+YpRQ==</AssayXData><AssayYData Points="25">tTVDQLmePUCP+jtAedk6QCppOkCDRzpASQc6QO4/OUC/HzlAzas4QBaYOEA6lDhAXRI4QCp5
OEAM5zdAnvA3QGHEN0DwnjdAsrU3QN5iN0DRODdAle42QAeyNkDZsTZAcqI2QA==</AssayYData></Step><Step><CommonData><SampleLocation>1</SampleLocation><SampleID>Buffer</SampleID><SampleGroup></SampleGroup><SampleInfo></SampleInfo><SampleRow>B</SampleRow><SamplePlate>1</SamplePlate><WellType>BUFFER</WellType><Concentration>-1</Concentration><ConcentrationUnits>µg/ml</ConcentrationUnits><MolarConcentration>-1</MolarConcentration><MolarConcUnits>nM</MolarConcUnits><MolecularWeight>-1</MolecularWeight><Temperature>30</Temperature><StartTime>5083640</StartTime><AssayTime>5</AssayTime></CommonData><FlowRate>1000</FlowRate><StepType>KREGENERATION</StepType><StepName>Regeneration</StepName><StepStatus>OK</StepStatus><ActualTime>5.00103</ActualTime><CycleTime>0.2</CycleTime><AssayXData Points="25">t+kpRe7sKUUh8ClFVfMpRYT2KUW3+SlF6vwpRSEAKkVRAypFhAYqRbcJKkXqDCpFHRAqRVUT
KkWEFipFuxkqRe4cKkUhICpFUSMqRYgmKkW3KSpF6iwqRSEwKkVRMypFiDYqRQ==</AssayXData><AssayYData Points="25">yXBzQHGjdkBu4nVAZqt1QNHOdUDU53VAwBx2QHj1dUByOHZAZYt2QGptdkC5ZHZAKIF2QE/M
dkCNaHZAorp2QA/edkAtB3dANfF2QLH3dkAWFXdAG/F2QFsod0BQH3dAw1J3QA==</AssayYData></Step></KineticsData></ExperimentResults>
