# Supplementary material for: CD147 mediates the adsorption of influenza A virus on the cell surface through direct interaction with HA
Source: Front Cell Infect Microbiol. 2025 Aug 29;15:1647283. doi: 10.3389/fcimb.2025.1647283 (PMC12426278; doi:10.3389/fcimb.2025.1647283)
Supplement: Supplementary file 8 [file DataSheet2.zip › raw data-2/Figure 6/Fingure6 D-I/Fingure6 E/241006_011.frd]

<?xml version="1.0" encoding="UTF-8" standalone="yes"?>
<ExperimentResults><ExperimentInfo Name="Experiment_16"><ExpDescription></ExpDescription><RTDVersion>2.0</RTDVersion><RunID>03AADD44-E866-4D31-AE95-3B43140E6372</RunID><ExperimentType>KINETICS</ExperimentType><ExperimentSubType>KBASIC</ExperimentSubType><StartDateTime>2024-10-06T14:33:44</StartDateTime><MachineName>4QSYCS2</MachineName><UserName>Labuser</UserName><LotNumber></LotNumber><PlateName>241006</PlateName><PlateName2></PlateName2><SensorName>C5</SensorName><SensorPlate>1</SensorPlate><SensorType>SA (Streptavidin)</SensorType><SensorRole>LIGAND</SensorRole><SensorInfo></SensorInfo><WritingSW>DataAcquisition.exe 11.1.0.11</WritingSW><InstrumentType>OctetRED96e</InstrumentType><InstrumentSerial>FB-90287</InstrumentSerial><InstrumentFW>1.0.0.0</InstrumentFW><IntegrationTime>1.8</IntegrationTime><DSPType>CPF</DSPType><DSPStitching>1</DSPStitching><HasManifest>1</HasManifest><InfoHash>276465500</InfoHash></ExperimentInfo><AssayParamsInfo/><KineticsData><Step><CommonData><SampleLocation>12</SampleLocation><SampleID></SampleID><SampleGroup></SampleGroup><SampleInfo></SampleInfo><SampleRow>C</SampleRow><SamplePlate>1</SamplePlate><WellType>BUFFER</WellType><Concentration>-1</Concentration><ConcentrationUnits>µg/ml</ConcentrationUnits><MolarConcentration>-1</MolarConcentration><MolarConcUnits>nM</MolarConcUnits><MolecularWeight>-1</MolecularWeight><Temperature>30</Temperature><StartTime>2218540</StartTime><AssayTime>120</AssayTime></CommonData><FlowRate>1000</FlowRate><StepType>BASELINE</StepType><StepName>Baseline</StepName><StepStatus>OK</StepStatus><ActualTime>120</ActualTime><CycleTime>0.2</CycleTime><AssayXData Points="600">AAAAAM3MTD7fT80+I9sZP1YOTT8AAIA/XrqZP/hTsz/NzMw/K4fmPwAAAEAv3QxA/KkZQCuH
JkCWQzNAAABAQC/dTECamVlAyXZmQDMzc0AxCIBAZmaGQM3MjEBkO5NAmpmZQAAAoEBmZqZA
/tSsQGQ7s0CamblAMQjAQJhuxkDNzMxAZDvTQJqZ2UAAAOBAmG7mQM3M7EAzM/NAmpn5QBkE
AEEzMwNBZmYGQbKdCUHl0AxBAAAQQTMzE0F/ahZBmpkZQeXQHEEZBCBBTDcjQX9qJkGamSlB
5dAsQRkEMEEzMzNBf2o2QbKdOUHl0DxBAABAQUw3Q0FmZkZBmplJQeXQTEEZBFBBTDdTQWZm
VkGynVlB5dBcQQAAYEFkO2NBf2pmQbKdaUHl0GxBGQRwQTMzc0F/anZBmpl5QeXQfEEMAoBB
ppuBQTMzg0HNzIRBZmaGQQwCiEGamYlBPzWLQc3MjEFzaI5BDAKQQZqZkUE/NZNBzcyUQXNo
lkEAAJhBmpmZQTMzm0HZzpxBZmaeQQAAoEGamaFBMzOjQdnOpEFmZqZBDAKoQZqZqUE/NatB
2c6sQXNorkEMArBBppuxQTMzs0HZzrRBZma2QQAAuEGamblBMzO7Qc3MvEFmZr5BDALAQaab
wUE/NcNBzczEQXNoxkEMAshBppvJQTMzy0HZzsxBc2jOQQwC0EGmm9FBMzPTQdnO1EFzaNZB
DALYQaab2UEzM9tB2c7cQWZm3kEAAOBBppvhQTMz40HZzuRBZmbmQQAA6EGamelBPzXrQdnO
7EFzaO5BAADwQaab8UE/NfNBzcz0QWZm9kEAAPhBmpn5QT81+0HZzvxBZmb+QQYBAELTzQBC
mpkBQmZmAkIzMwNCBgEEQtPNBEKamQVCZmYGQjk0B0IGAQhCzcwIQpqZCUJtZwpCMzMLQgAA
DELTzQxCoJoNQmZmDkIzMw9CBgEQQs3MEEKgmhFCZmYSQjk0E0IAABRC080UQpqZFUJmZhZC
OTQXQgYBGELNzBhCoJoZQm1nGkI5NBtCBgEcQtPNHEKamR1CbWceQjMzH0IAACBCzcwgQpqZ
IUJtZyJCOTQjQgAAJELNzCRCoJolQm1nJkI5NCdCBgEoQtPNKEKamSlCbWcqQjMzK0IAACxC
zcwsQqCaLUJmZi5COTQvQgYBMELTzTBCoJoxQm1nMkIzMzNCAAA0QtPNNEKgmjVCbWc2QjMz
N0IAADhC0804QpqZOUJtZzpCMzM7QgYBPELTzTxCoJo9Qm1nPkIzMz9CAABAQtPNQEKgmkFC
ZmZCQjMzQ0IGAURC081EQqCaRUJtZ0ZCMzNHQgAASELNzEhCmplJQmZmSkIzM0tCAABMQtPN
TEKgmk1CZmZOQjk0T0IAAFBCzcxQQpqZUUJtZ1JCMzNTQgYBVELTzVRCoJpVQmZmVkIzM1dC
BgFYQs3MWEKgmllCZmZaQjk0W0IAAFxCzcxcQqCaXUJtZ15CMzNfQgYBYELNzGBCoJphQm1n
YkI5NGNCAABkQs3MZEKgmmVCbWdmQjk0Z0IAAGhCzcxoQqCaaUJmZmpCOTRrQgYBbELTzWxC
oJptQmZmbkIzM29CBgFwQtPNcEKgmnFCZmZyQjMzc0IGAXRCzcx0QpqZdUJmZnZCOTR3QgYB
eELNzHhCmpl5QmZmekIzM3tCBgF8QtPNfEKamX1CZmZ+QjMzf0IAAIBCZmaAQs3MgEK2M4FC
mpmBQoMAgkJmZoJCUM2CQjMzg0IdmoNCgwCEQulmhEJQzYRCMzOFQpqZhUIAAIZCZmaGQlDN
hkIzM4dCHZqHQoMAiELpZohCzcyIQjMziUIdmolCAACKQmZmikJQzYpCtjOLQh2ai0IAAIxC
ZmaMQs3MjEK2M41CmpmNQoMAjkLpZo5CUM2OQrYzj0Idmo9CAACQQulmkEJQzZBCMzORQpqZ
kUKDAJJCZmaSQlDNkkK2M5NCmpmTQgAAlEJmZpRCzcyUQjMzlUKamZVCAACWQulmlkJQzZZC
MzOXQpqZl0KDAJhCZmaYQlDNmEK2M5lCmpmZQoMAmkJmZppCUM2aQjMzm0IdmptCAACcQmZm
nELNzJxCMzOdQh2anUIAAJ5C6WaeQlDNnkK2M59CHZqfQgAAoELpZqBCzcygQjMzoUKamaFC
gwCiQulmokJQzaJCtjOjQpqZo0KDAKRCZmakQs3MpEK2M6VCmpmlQoMApkJmZqZCzcymQjMz
p0IdmqdCAACoQmZmqEJQzahCMzOpQpqZqUKDAKpCZmaqQlDNqkIzM6tCmpmrQgAArEJmZqxC
UM2sQjMzrUIdmq1CAACuQulmrkLNzK5CtjOvQpqZr0KDALBCZmawQs3MsEIzM7FCHZqxQgAA
skLpZrJCzcyyQjMzs0IdmrNCgwC0QulmtEJQzbRCtjO1Qh2atUKDALZC6Wa2QlDNtkIzM7dC
mpm3QgAAuEJmZrhCzcy4QrYzuUIdmrlCAAC6QmZmukLNzLpCtjO7Qh2au0KDALxCZma8QlDN
vEIzM71CHZq9QgAAvkLpZr5CUM2+QjMzv0Kamb9CAADAQmZmwEJQzcBCtjPBQh2awUKDAMJC
ZmbCQlDNwkIzM8NCHZrDQoMAxEJmZsRCzczEQjMzxUIdmsVCgwDGQmZmxkLNzMZCtjPHQpqZ
x0KDAMhCZmbIQlDNyEIzM8lCHZrJQgAAykLpZspCUM3KQjMzy0KamctCgwDMQulmzELNzMxC
MzPNQh2azUKDAM5CZmbOQlDNzkIzM89CHZrPQgAA0EJmZtBCUM3QQrYz0UKamdFCgwDSQulm
0kJQzdJCtjPTQpqZ00KDANRC6WbUQs3M1EIzM9VCmpnVQgAA1kJmZtZCzczWQjMz10KamddC
gwDYQulm2EJQzdhCMzPZQh2a2UKDANpC6WbaQs3M2kK2M9tCmpnbQoMA3ELpZtxCzczcQrYz
3UIdmt1CAADeQmZm3kJQzd5CMzPfQpqZ30KDAOBCZmbgQlDN4EK2M+FCHZrhQoMA4kJmZuJC
UM3iQjMz40IdmuNCgwDkQmZm5ELNzORCMzPlQh2a5UKDAOZC6WbmQlDN5kK2M+dCmpnnQoMA
6ELpZuhCzczoQrYz6UKamelCgwDqQulm6kLNzOpCMzPrQh2a60KDAOxC6WbsQlDN7EIzM+1C
mpntQoMA7kJmZu5CzczuQrYz70Kame9C</AssayXData><AssayYData Points="600">AAAAALEiKboCXQc6ZDyKupa9QjpMYEa7THNuu3wHqLu3aos65bMau9WH0zotNyK703MDu0ir
UzuhPsm4oJFDulqzIDgPx6q6nOnvOrwhnzt1oC8751KTOqVkPrs96mo72vesOnLjPjvsloQ7
SF6gO6HG0zsWU5w7FarmOsgu1joKGlE7Zsk6O65E6jtOoDY7/TP0O/HDbTv+ggs8WqrAO2Di
9Dt6i5M7qy4OO+1akzsINQw7m+3cO/YXljtGnI87uzuAOxxkuzvCH9Y7bLxaOwTNGzyTkAI8
yZPrO8ptQTx45QM8h62RO982YDvg7bU7JAIJPADjGzwAqxc8y4n+OwE+Gzw5GYQ7IAUlPBbS
xjsnUx08wmkVPHVnqDuWaxc8Xso6PI72vDvISdI7epo6PNPSADyI5Nk7mBwYPDjsSTtUNgI8
rD82PFbXJjyu6TI8MEUVPJwQBTzwLAc8W7H2O9iKTzy1mSY84IosPHlIFjy2cso7bzdaPM+b
HDxnf0o83L1lPIONIjy8nDs8UDXsO8WiKTzIbyw8vCxhPOkOYDzzKTU8fpAjPGJuETyk9AU8
mxtuPPdHHDw7piM8X885POvyUjwEyB48yrUaPG/1PDyHojo81DoBPBdAKzzyjFA87pY4PEln
hTwqkW8885BHPPQojjxFrJ48yqNwPCSXSDwQh2k8BL59PPo3SzwfRYM8m59gPBBzYzwlznk8
mc9DPOtYljzP3T48HlZWPHS4QTzNhn08F2yHPFs2oTyt6Jw88WSYPP1jPDzX0pQ8RmFyPCzs
uDyqvpM8p7lRPETFjTyyimw8Yd2XPGDeajxpt5k8f9GEPILgtzxpYHs8WalJPHdDhDwdJZs8
TNuXPBIYhTwQOY88Z/mJPEkiijze4Do8f3+KPPAWijytt6I8VEd/PKnPnzzwQ5c8/W13PMIK
ljwFc3s8zXakPHucnzyhOoo8id6tPI4Eizxuipk8Dt6SPOKtjDz136I8Rto0PKlmhjyH+pg8
axZ0PPa7qzyqh6Y8piOhPBNNmTyKY7Q8sO+gPHXRhjw5aKI8uLmmPOIbmjyHqbU8tPd5PMCJ
hjxQTbc8dYCJPE/VnTzF/as8UaCNPItTnTwsIrw8jeGMPDvBPTxgMZg8fQqtPB+PyDx8jZ88
dMSSPABltDw+gro8aFWZPAOHgTwztJE8PqCdPHuymzx7mpg8W/G7PErKtzy3GqA8aTGsPHEt
sDxSnq88sKGoPIDlnjxDPqk8q8isPGaduDwov988wBnQPNzdxTyL/Ik8NCqnPKnTyzwHsaY8
IrLFPNyFrTyrjMQ8dJKsPPaUqTwV8488Zzm3PK8swjyP9bM8hRCcPJV+pjxRusY8cunUPALC
3zyUPM4826NcPBUD4TwO8aA8vruZPGrWqjwTHaE8/JPLPJhPrDz7h6c8KSy2PGcypDxRFrE8
vSzDPO+quzyFpLY8WPrKPP6Ltjwv8OM8lYDcPPWFyjyK9c08Jhi+PMy1vTx7udI8ddjRPEH1
tzxXPsU8kqqfPKTlhDw7pLM8hvHKPIJVuTxu8NY8pqayPDyV6Dx6gs88RNCuPGOuqTxaC8g8
1zfAPBhbrjyQftA8Eq/MPGMo0jyIudE8mX+8PKkJzjwGXuk85M3KPE7YwTzI/Lk8+D2jPGR5
wjwmu9M8NtWuPHTuuTw709s8e4fFPJWJ5Dwr7dU8fW7pPIgnjzxvydQ8yJzAPPpq4TzW4No8
TEjjPFBzyjwPXOk8WcWxPPbn0DztXL48y4/7PKou3zw9XLg8EvjAPM++6TzAj8I862/pPMGw
xTy+zM08Tb2zPHZ9zDyPwsM8MiPLPDRezDx0H7s822W+PL2ywjyJiOE8yDfmPL3FzzzL2vQ8
oDfVPPm87DxS16o8zKnnPOht3jxkGJo81HiiPFHb2DynXvI877LFPKAT1Dx05bk8UDmgPH1/
zTyw/Lo8D031PMY97Dxqu8o8p/vWPKd63zwp2eA8ToPJPAB9xTwinu48z6DCPNtd4zyP7do8
5dUJPbQr2DwmHgE9fnLPPBnu4zwhQ+o8MgejPD+6xDwLsNs86ULfPGc92DzpmbU8lNnSPFRe
Aj09rOU8yoP6PNL5uTwWBNM8phXBPMvvyzzE5bc8zl3YPDp0rDzh+b887n/oPM2v3jz4rOw8
jNrYPJly2TzYY+Q8x/73PDEa9zwa0788jIXYPHcG5DxNaAo9vt7ZPGUO5DyxVsQ8LvbrPPxM
+DzA4M08vtftPBUrsDyRpto83rX0PD6j3DxIztg8lgPfPPIY8DyEQtE80bHePP903zwG7NQ8
v33uPClf7Tz+6PY8Pjv1PDyUqjz2k+M83k3lPN0PzDzUOfg85F/pPN8h5zyOJfg84Lf3PAw7
xzy8ZLM8HLvcPEhFDT3/q+M8W/HtPK7T4Txxt+s8CYv7PD8E5jyykQI96kryPNim7Txb7t08
mwnnPEUuyTwSh9g86B3/PKIOtDz0z9s8OrX3PNGvAD28pM88rtb2POJ62Tw2gtk8S036PB0N
6jxIfMU8cdLpPHAE5zyY0M88QMXxPB63zDzAs9885w7iPBMI5TwtF/c8/4fWPBGM4zwcmQg9
xK/5PDfd9jxONeo8nWnuPPZO9Dw1TvY8PyPcPNoe5zxbELM8MuLrPBgJxzx9NQI9NlXWPP1g
2Tzs/fw8QY3wPMIX/Txmm9g82KvUPDMQ7zy0oLM8kbz3PCU+/TwEo/48QWruPLdv4Txy7fE8
433wPMBd3DzFTvA81NrwPIKv+Dw3quA8CxDOPOj24zzimPI8AqzPPL/XAj0NSvM8FxXqPMpV
AT0NvwU9WVjkPI6v+DxuG+s8Ey3pPL4dDD3UxPU8C1ftPOniBT2QVdI8GL3lPKfbAD193Pc8
bozzPCD2CT1d0fc8ljzwPGLy3jxPtQM9w/EIPYkO9zy3r/0896nXPMps5jyR2wE9IJwNPZHf
AT2Nt9Q8osP1PDK2+TymXOk8JmrqPPps9zyIBfw8VW4PPQe0xjwg3gw9AiDePHKZBT0GCek8
GN7UPBQX6TwNKQg9MV3pPMCz0jzVIvc8s1UGPeaA5DxMqgE9tRrVPC/Z9zz5POU8HcnoPApF
Aj2UOgk9pFr6PHay7zxNvQY9mN/vPCYM9Dy49uA86N0APVMx+TzicQM9wN0APfFg2DxYgO88
3vQDPd4f+jx+ZwE9kb8APYnZCD0Kees8</AssayYData></Step><Step><CommonData><SampleLocation>5</SampleLocation><SampleID>mhb2</SampleID><SampleGroup></SampleGroup><SampleInfo></SampleInfo><SampleRow>C</SampleRow><SamplePlate>1</SamplePlate><WellType>KLOAD</WellType><Concentration>-1</Concentration><ConcentrationUnits>µg/ml</ConcentrationUnits><MolarConcentration>-1</MolarConcentration><MolarConcUnits>nM</MolarConcUnits><MolecularWeight>-1</MolecularWeight><Temperature>30</Temperature><StartTime>2403896</StartTime><AssayTime>1200</AssayTime></CommonData><FlowRate>1000</FlowRate><StepType>LOADING</StepType><StepName>Loading</StepName><StepStatus>OK</StepStatus><ActualTime>305.002</ActualTime><CycleTime>0.2</CycleTime><AssayXData Points="1525">AADwQulm8EJQzfBCMzPxQh2a8UKDAPJCZmbyQlDN8kIzM/NCmpnzQgAA9EJmZvRCUM30QjMz
9UKamfVCgwD2Qulm9kJQzfZCtjP3Qh2a90IAAPhCZmb4Qs3M+EK2M/lCmpn5QoMA+kLqZvpC
UM36QjMz+0KamftCgwD8Qupm/ELNzPxCMzP9QqCa/UKDAP5CZmb+Qs3M/kK2M/9Cmpn/QkIA
AEN1MwBDZmYAQ5qZAEPNzABDQgABQ3UzAUOoZgFDmpkBQw7NAUMAAAJDMzMCQ2ZmAkPbmQJD
zcwCQwAAA0MzMwNDqGYDQ5qZA0MOzQNDAAAEQzMzBENmZgRD25kEQw7NBENCAAVDdTMFQ2Zm
BUPbmQVDDs0FQ0IABkMzMwZDZmYGQ9uZBkPNzAZDAAAHQzMzB0OoZgdD25kHQ83MB0NCAAhD
dTMIQ6hmCEOamQhDzcwIQ0IACUMzMwlDqGYJQ9uZCUPNzAlDQgAKQzMzCkNmZgpDmpkKQ83M
CkNCAAtDMzMLQ6hmC0PbmQtDzcwLQ0IADEMzMwxDqGYMQ5qZDEPNzAxDQgANQ3UzDUNmZg1D
mpkNQw7NDUMAAA5DdTMOQ2ZmDkPbmQ5DzcwOQ0IAD0N1Mw9DZmYPQ5qZD0MOzQ9DQgAQQzMz
EEOoZhBD25kQQw7NEEMAABFDdTMRQ2ZmEUOamRFDDs0RQwAAEkN1MxJDZmYSQ5qZEkMOzRJD
AAATQzMzE0OoZhNDmpkTQ83ME0NCABRDdTMUQ6hmFEPbmRRDzcwUQwAAFUMzMxVDZmYVQ5qZ
FUMOzRVDAAAWQ3UzFkOoZhZD25kWQw7NFkMAABdDdTMXQ6hmF0PbmRdDDs0XQ0IAGEN1MxhD
qGYYQ5qZGEMOzRhDQgAZQ3UzGUOoZhlDmpkZQ83MGUMAABpDdTMaQ6hmGkPbmRpDzcwaQ0IA
G0MzMxtDZmYbQ9uZG0MOzRtDAAAcQ3UzHEOoZhxD25kcQw7NHEMAAB1DdTMdQ6hmHUOamR1D
Ds0dQwAAHkMzMx5DZmYeQ9uZHkPNzB5DAAAfQ3UzH0OoZh9D25kfQw7NH0MAACBDdTMgQ6hm
IEPbmSBDzcwgQ0IAIUMzMyFDZmYhQ5qZIUPNzCFDAAAiQ3UzIkNmZiJD25kiQ83MIkNCACND
MzMjQ6hmI0PbmSNDDs0jQ0IAJEMzMyRDqGYkQ9uZJEPNzCRDAAAlQ3UzJUNmZiVDmpklQ83M
JUNCACZDMzMmQ2ZmJkOamSZDzcwmQwAAJ0N1MydDqGYnQ5qZJ0PNzCdDQgAoQ3UzKENmZihD
25koQ83MKENCAClDMzMpQ2ZmKUPbmSlDzcwpQ0IAKkMzMypDZmYqQ9uZKkMOzSpDQgArQ3Uz
K0NmZitDmpkrQw7NK0NCACxDMzMsQ6hmLEOamSxDDs0sQwAALUMzMy1DZmYtQ9uZLUMOzS1D
AAAuQ3UzLkOoZi5DmpkuQw7NLkNCAC9DdTMvQ+pmL0OamS9DzcwvQwAAMEMzMzBDZmYwQ9uZ
MEPNzDBDQgAxQ3UzMUOoZjFDmpkxQ83MMUMAADJDMzMyQ2ZmMkOamTJDzcwyQwAAM0N1MzND
qGYzQ9uZM0PNzDNDQgA0QzMzNEOoZjRDmpk0Qw7NNENCADVDdTM1Q6hmNUOamTVDDs01Q0IA
NkN1MzZDqGY2Q9uZNkPNzDZDQgA3QzMzN0NmZjdDmpk3Qw7NN0MAADhDdDM4Q2ZmOEPbmThD
Ds04QwAAOUN0MzlDZmY5Q9uZOUPNzDlDAAA6Q3QzOkNmZjpDmpk6Q83MOkMAADtDMzM7Q2Zm
O0OamTtDDs07Q0IAPEMzMzxDqGY8Q5qZPEPNzDxDAAA9QzMzPUPqZj1Dmpk9Q83MPUMAAD5D
dDM+Q2ZmPkPbmT5DDs0+Q0IAP0MzMz9DqGY/Q9uZP0PNzD9DAABAQ3QzQEOoZkBDmplAQw7N
QEMAAEFDdDNBQ6hmQUPbmUFDzcxBQ0IAQkMzM0JDqGZCQ9uZQkPNzEJDQgBDQzMzQ0NmZkND
25lDQ83MQ0NCAERDdDNEQ6hmREPbmURDzcxEQ0IARUMzM0VDZmZFQ5qZRUPNzEVDAABGQzMz
RkNmZkZDmplGQw7NRkMAAEdDdDNHQ6hmR0OamUdDDs1HQ0IASEMzM0hDqGZIQ5qZSEMOzUhD
QgBJQ3QzSUNmZklDmplJQ83MSUNCAEpDMzNKQ2ZmSkOamUpDDs1KQwAAS0N0M0tDqGZLQ9uZ
S0PNzEtDQgBMQzMzTENmZkxD25lMQw7NTEMAAE1DdDNNQ6hmTUPbmU1DzcxNQwAATkMzM05D
ZmZOQ9uZTkPNzE5DQgBPQ3QzT0OoZk9D25lPQ83MT0MAAFBDdDNQQ2ZmUEPbmVBDDs1QQ0IA
UUMzM1FDZmZRQ9uZUUPNzFFDQgBSQzMzUkOoZlJD25lSQ83MUkNCAFNDdDNTQ2ZmU0OamVND
Ds1TQ0IAVEN0M1RDZmZUQ5qZVEPNzFRDQgBVQzMzVUOoZlVDmplVQw7NVUNCAFZDdDNWQ2Zm
VkOamVZDDs1WQwAAV0N0M1dDqGZXQ9uZV0MOzVdDQgBYQzMzWENmZlhD25lYQ83MWEMAAFlD
dDNZQ2ZmWUPbmVlDzcxZQ0IAWkN0M1pDqGZaQ5qZWkMOzVpDAABbQ3QzW0OoZltD25lbQ83M
W0NCAFxDMzNcQ6hmXEPbmVxDzcxcQ0IAXUMzM11DqGZdQ9uZXUMOzV1DQgBeQ3QzXkOoZl5D
mpleQw7NXkMAAF9DdDNfQ2ZmX0OamV9DDs1fQ0IAYEMzM2BDZmZgQ9uZYEPNzGBDQgBhQ3Qz
YUOoZmFDmplhQw7NYUMAAGJDMzNiQ2ZmYkPbmWJDzcxiQ0IAY0N0M2NDqGZjQ9uZY0PNzGND
QgBkQ3QzZEOoZmRD25lkQ83MZEMAAGVDdDNlQ2ZmZUPbmWVDDs1lQwAAZkMzM2ZDZmZmQ9uZ
ZkPNzGZDAABnQ3QzZ0OoZmdD25lnQw7NZ0NCAGhDMzNoQ6hmaEPbmWhDzcxoQ0IAaUN0M2lD
qGZpQ9uZaUPNzGlDQgBqQzMzakNmZmpD25lqQw7NakMAAGtDMzNrQ2Zma0PbmWtDDs1rQ0IA
bEN0M2xDZmZsQ5qZbEPNzGxDAABtQzMzbUNmZm1D25ltQw7NbUMAAG5DdDNuQ6hmbkPbmW5D
zcxuQ0IAb0MzM29DqGZvQ5qZb0MOzW9DQgBwQzMzcEOoZnBD25lwQ83McENCAHFDMzNxQ6hm
cUPbmXFDzcxxQ0IAckMzM3JDZmZyQ5qZckPNzHJDQgBzQzMzc0OoZnND25lzQw7Nc0NCAHRD
dDN0Q2ZmdEOamXRDzcx0QwAAdUMzM3VDqGZ1Q5qZdUMOzXVDQgB2QzMzdkOoZnZD25l2Qw7N
dkNCAHdDdDN3Q6hmd0PbmXdDDs13QwAAeEN1M3hDqGZ4Q5qZeEPNzHhDQgB5QzMzeUOoZnlD
25l5Qw7NeUMAAHpDdTN6Q2ZmekPbmXpDzcx6QwAAe0MzM3tDZmZ7Q5qZe0MOzXtDQgB8QzMz
fEOoZnxDmpl8Q83MfENCAH1DMzN9Q2ZmfUPbmX1DDs19Q0IAfkN1M35DqGZ+Q9uZfkPNzH5D
AAB/Q3Uzf0OoZn9D25l/Q83Mf0MAAIBDmhmAQzMzgEPNTIBDZmaAQwCAgEOamYBDVLOAQ83M
gENm5oBDAACBQ7oZgUMzM4FDzUyBQ4dmgUMAgIFDupmBQ1SzgUPuzIFDZuaBQyEAgkO6GYJD
MzOCQ+5MgkNmZoJDIYCCQ7qZgkNUs4JDzcyCQ4fmgkMhAINDuhmDQzMzg0PuTINDZmaDQwCA
g0O6mYNDM7ODQ+7Mg0OH5oNDAACEQ5oZhENUM4RDzUyEQ2ZmhEMAgIRDmpmEQzOzhEPNzIRD
ZuaEQyEAhUOaGYVDVDOFQ+5MhUNmZoVDIYCFQ5qZhUNUs4VD7syFQ2bmhUMhAIZDuhmGQ1Qz
hkPuTIZDZmaGQyGAhkO6mYZDVLOGQ83MhkNm5oZDAACHQ7oZh0NUM4dDzUyHQ4dmh0MAgIdD
mpmHQzOzh0PuzIdDZuaHQyEAiEOaGYhDMzOIQ+5MiENmZohDIYCIQ5qZiEMzs4hD7syIQ4fm
iEMAAIlDmhmJQzMziUPuTIlDZmaJQyGAiUOamYlDVLOJQ83MiUNm5olDIQCKQ7oZikMzM4pD
7kyKQ4dmikMhgIpDmpmKQ1SzikPuzIpDZuaKQyEAi0OaGYtDMzOLQ+5Mi0NmZotDAICLQ5qZ
i0Mzs4tD7syLQ2bmi0MhAIxDmhmMQ1QzjEPNTIxDZmaMQwCAjEOamYxDVLOMQ83MjENm5oxD
IQCNQ7oZjUMzM41D7kyNQ2ZmjUMAgI1DupmNQzOzjUPuzI1DZuaNQyEAjkOaGY5DMzOOQ81M
jkOHZo5DAICOQ5qZjkMzs45D7syOQ4fmjkMAAI9DmhmPQzMzj0PuTI9Dh2aPQwCAj0O6mY9D
M7OPQ+7Mj0Nm5o9DAACQQ5oZkEMzM5BDzUyQQ4dmkEMhgJBDmpmQQ1SzkEPuzJBDh+aQQwAA
kUOaGZFDVDORQ81MkUOHZpFDIYCRQ5qZkUNUs5FD7syRQ2bmkUMhAJJDmhmSQ1QzkkPNTJJD
ZmaSQwCAkkOamZJDVLOSQ+7MkkOH5pJDAACTQ7oZk0NUM5NDzUyTQ2Zmk0MhgJNDupmTQzOz
k0PuzJNDZuaTQwAAlEO6GZRDVDOUQ+5MlENmZpRDIYCUQ7qZlEMzs5RDzcyUQ2bmlEMhAJVD
mhmVQ1QzlUPuTJVDh2aVQwCAlUO6mZVDVLOVQ+7MlUOH5pVDIQCWQ7oZlkMzM5ZD7kyWQ4dm
lkMAgJZDupmWQzOzlkPNzJZDh+aWQyEAl0O6GZdDMzOXQ81Ml0OHZpdDIYCXQ7qZl0Mzs5dD
7syXQ4fml0MAAJhDuhmYQzMzmEPNTJhDh2aYQwCAmEOamZhDM7OYQ+7MmEOH5phDIQCZQ5oZ
mUMzM5lD7kyZQ4dmmUMhgJlDupmZQzOzmUPNzJlDh+aZQyEAmkO6GZpDVDOaQ+5MmkNmZppD
IYCaQ5qZmkNUs5pD7syaQ2bmmkMhAJtDuhmbQ1Qzm0PuTJtDZmabQyGAm0O6mZtDM7ObQ+7M
m0Nm5ptDAACcQ5oZnENUM5xDzUycQ2ZmnEMhgJxDupmcQzOznEPNzJxDh+acQwAAnUO6GZ1D
MzOdQ+5MnUOHZp1DIYCdQ7qZnUNUs51DzcydQ4fmnUMAAJ5DuhmeQzMznkPuTJ5Dh2aeQyGA
nkO6mZ5DVLOeQ+7MnkOH5p5DIQCfQ7oZn0MzM59D7kyfQ4dmn0MAgJ9DupmfQ1Szn0PNzJ9D
ZuafQyEAoEOaGaBDMzOgQ81MoENmZqBDQoCgQ7qZoEMzs6BDzcygQ4fmoEMhAKFDmhmhQzMz
oUPuTKFDZmahQwCAoUOamaFDVLOhQ83MoUOH5qFDIQCiQ5oZokMzM6JDzUyiQ2ZmokMAgKJD
upmiQzOzokPNzKJDh+aiQwAAo0OaGaNDVDOjQ81Mo0NmZqNDAICjQ5qZo0NUs6ND7syjQ4fm
o0MAAKRDuhmkQzMzpEPuTKRDh2akQwCApEOamaRDVLOkQ+7MpENm5qRDIQClQ9sZpUNUM6VD
zUylQ4dmpUMhgKVDupmlQ1SzpUPNzKVDZualQwAApkOaGaZDMzOmQ+5MpkOHZqZDAICmQ7qZ
pkMzs6ZDzcymQ4fmpkMAAKdDmhmnQ1Qzp0PuTKdDh2anQyGAp0O6madDM7OnQ83Mp0OH5qdD
IQCoQ7oZqENUM6hDzUyoQ4dmqEMhgKhDmpmoQ1SzqEPuzKhDh+aoQwAAqUO6GalDMzOpQ+5M
qUNmZqlDIYCpQ5qZqUNUs6lD7sypQ2bmqUMAAKpDmhmqQ1QzqkPNTKpDh2aqQwCAqkO6mapD
VLOqQ83MqkOH5qpDIQCrQ5oZq0NUM6tDzUyrQ2Zmq0MAgKtDupmrQ1Szq0PuzKtDh+arQyEA
rEO6GaxDVDOsQ81MrEOHZqxDAICsQ7qZrEMzs6xDzcysQ2bmrEMAAK1DmhmtQ1QzrUPNTK1D
ZmatQyGArUO6ma1DVLOtQ83MrUOH5q1DAACuQ7oZrkNUM65DzUyuQ4dmrkMhgK5DupmuQzOz
rkPNzK5DZuauQyEAr0PbGa9DVDOvQ+5Mr0OHZq9DIYCvQ9uZr0Mzs69DzcyvQ4fmr0MhALBD
uhmwQ1QzsEPNTLBDh2awQyGAsEOambBDM7OwQ+7MsENm5rBDAACxQ5oZsUMzM7FDzUyxQ2Zm
sUMAgLFDupmxQzOzsUPNzLFDh+axQwAAskO6GbJDVDOyQ+5MskOHZrJDAICyQ5qZskNUs7JD
zcyyQ2bmskMAALNDuhmzQ1Qzs0PuTLNDh2azQwCAs0OambNDM7OzQ+7Ms0OH5rNDIQC0Q7oZ
tENUM7RD7ky0Q4dmtEMAgLRDmpm0QzOztEPNzLRDZua0QyEAtUOaGbVDVDO1Q+5MtUOHZrVD
AIC1Q9uZtUMzs7VD7sy1Q2bmtUMhALZDmhm2Q1QztkPNTLZDZma2QyGAtkO6mbZDVLO2Q+7M
tkNm5rZDIQC3Q7oZt0NUM7dD7ky3Q4dmt0MhgLdDupm3Q1Szt0PNzLdDZua3QwAAuEOaGbhD
MzO4Q81MuEOHZrhDIYC4Q7qZuEMzs7hDzcy4Q4fmuEMhALlDuhm5QzMzuUPuTLlDh2a5QyGA
uUOamblDM7O5Q+7MuUOH5rlDAAC6Q5oZukMzM7pDzUy6Q2ZmukMAgLpDmpm6QzOzukPuzLpD
h+a6QyEAu0OaGbtDVDO7Qw5Nu0OHZrtDAIC7Q5qZu0NUs7tDzcy7Q2bmu0MAALxDuhm8Q1Qz
vEPNTLxDh2a8QyGAvEOambxDVLO8Q83MvENm5rxDIQC9Q7oZvUNUM71DzUy9Q2ZmvUMhgL1D
upm9Q1SzvUPuzL1DZua9QyEAvkO6Gb5DVDO+Q81MvkOoZr5DAIC+Q7qZvkNUs75D7sy+Q4fm
vkMhAL9Duhm/Q1Qzv0PNTL9Dh2a/QyGAv0O6mb9DM7O/Q+7Mv0OH5r9DAADAQ5oZwEMzM8BD
Dk3AQ2ZmwEMAgMBDupnAQzOzwEPuzMBDh+bAQwAAwUOaGcFDMzPBQ+5MwUOHZsFDAIDBQ5qZ
wUNUs8FD7szBQ4fmwUMhAMJDmhnCQzMzwkPNTMJDh2bCQyGAwkO6mcJDVLPCQ+7MwkNm5sJD
IQDDQ5oZw0MzM8ND7kzDQ4dmw0MAgMNDmpnDQzOzw0PNzMNDZubDQyEAxEO6GcRDMzPEQ81M
xENmZsRDAIDEQ5qZxENUs8RD7szEQ4fmxEMAAMVDuhnFQzMzxUPuTMVDZmbFQwCAxUOamcVD
M7PFQ83MxUOH5sVDAADGQ5oZxkMzM8ZDzUzGQ2ZmxkMhgMZDmpnGQ1SzxkPNzMZDZubGQwAA
x0OaGcdDVDPHQ81Mx0OHZsdDAIDHQ5qZx0NUs8dD7szHQ4fmx0MAAMhDmhnIQzMzyEPuTMhD
ZmbIQyGAyEO6mchDVLPIQ83MyENm5shDAADJQ7oZyUMzM8lDzUzJQ4dmyUMAgMlDupnJQ1Sz
yUPuzMlDZubJQwAAykOaGcpDVDPKQ81MykOHZspDIYDKQ5qZykMzs8pD7szKQ4fmykMhAMtD
uhnLQzMzy0PuTMtDZmbLQwCAy0O6mctDM7PLQ83My0OH5stDAADMQ5oZzENUM8xDzUzMQ2Zm
zEMAgMxDmpnMQ1SzzEPNzMxDZubMQwAAzUOaGc1DVDPNQ81MzUNmZs1DAIDNQ5qZzUNUs81D
7szNQ4fmzUMAAM5DmhnOQzMzzkPuTM5Dh2bOQwCAzkOamc5DVLPOQ83MzkNm5s5DAADPQ5oZ
z0MzM89DzUzPQ2Zmz0MhgM9DupnPQzOzz0PNzM9Dh+bPQwAA0EO6GdBDVDPQQ81M0ENmZtBD
IYDQQ5qZ0EMzs9BDzczQQ2bm0EMAANFDuhnRQ1Qz0UPNTNFDh2bRQyGA0UO6mdFDVLPRQ+7M
0UOH5tFDIQDSQ5oZ0kNUM9JD7kzSQ4dm0kMhgNJDmpnSQzOz0kPuzNJDZubSQwAA00OaGdND
MzPTQ81M00OHZtNDIYDTQ7qZ00NUs9NDzczTQ4fm00MAANRDuhnUQ1Qz1EPuTNRDqGbUQw==</AssayXData><AssayYData Points="1525">zSOKPRIxvT0ao+Q9cbULPrxcJj5KJzs++dNRPi7bZz51EXs+jLuJPhuElD6vd5w+0fCnPn+l
sD4cvr0+07PHPjUNzz7pwts+ehjmPnRM8D6DdPo+qJ0AP+4pBj98Sgo/faQOP2TfEz8UNho/
/SEeP56RIj/x+Sc/gF8tP5TIMD/yDDU/V7A6P5oHPz8QxUM/WsBIP3meTT9kiFA/yOpVPyES
XD8hsV4/7fFjP7kZaD+x0mw/oz1xPz6cdT/BOHo/OR+AP1S8gD8wc4M/BlaFP/xrhz+uo4k/
UGKMP3HFjT9anZA/TvySP8PZlD/xd5Y/gp+YPym4mj/BKJ0/TZOePyksoT94T6M/0XOkP29o
pz/OZak/2BKrP/b+rD9/Zq8/XZWxP2Vesz9vR7U/1Qu3PwtHuT+WMrs/qwq+P1EvwD91pcE/
iGzDP5JAxT8Hpsc/jiDJPzG4yj98w8w/ydrOP9520D8S3NE/0IrUP9uY1T8g2Nc/Bo/aP7hX
2z9Mp90/KI7eP7T64D+gB+M/9xnkP/eZ5j+yteg/PNHpP++Y6z/iZ+0/B1LvPxvZ8D/MofI/
PsjzP6Zz9j/eOfg/HRv5P23o+j/vEP0/EDP+PxPi/z/QTABAx8sBQOMkAkC43wJAhgoEQB/S
BECT5wVAvV4GQHcgB0CS3QdAXKAIQLNMCUCJOApAiD8LQC3uC0C3MgxAaWYNQItBDkBm/g5A
ZsAPQO9yEEAOGhFA9tIRQL+SEkAINhNAA9kTQHjKFEAlEhVAEvYVQCG4FkC5GhdAmiUYQCf8
GECrUBlA9jYaQFeuGkATfBtAQSMcQIj/HEDkgB1AyAweQD4BH0BFcR9A7OgfQE3iIEAMUCFA
0LEhQN2hIkBkQSNAeNsjQAiYJED+8iRAZJAlQGMWJkCb9iZAXBQnQFARKEDGhChAHkApQE0H
KkBpjipAqi8rQEWRK0A8IyxAuCEtQEQOLUDoDy5Ay/ktQL66LkBnoC9AnfsvQECVMEAaxTBA
RQ0xQLE4MkAkaTJA+u0yQDZ8M0C5TDRAfqI0QORZNUDLhjVACFA2QI6HNkACwDZAxnU3QDgb
OEDzoDhAU+I4QLCDOUDOFjpAKZA6QCYSO0BLRjtApIE7QI8VPEDl7TxAVy49QJXcPUDDFD5A
xV8+QGoPP0BNrD9Acsg/QJdhQECM2kBAXDhBQJKUQUCj9UFAMj9CQPupQkBkQENAN2FDQG7k
Q0B3fERA8eFEQFwcRUDHrEVAsQBGQP96RkCF5EZAA4JHQBmdR0BHEUhAtE5IQPxvSEB17EhA
rVxJQD+1SUDJI0pAtZtKQP/VSkCPWktAh65LQCj2S0A1F0xAH3RMQPvVTEDSZE1AJ5lNQLoH
TkBsM05AyH1OQPNXT0DS705AJrxPQKvTT0CZGVBAV5FQQNrUUEBLX1FAR21RQJzjUUCLCFJA
bxdSQICcUkCJ0lJACzJTQDpQU0DGuFNA8w1UQFMgVEDi51RAEfBUQJpRVUC7Z1VAdKZVQBr/
VUD1W1ZAedBWQNKoVkDDLFdABKlXQCPnV0AD4ldAdQ9YQDyPWEA7zFhAqiBZQDEvWUCPUVlA
lY5ZQCk2WkAaVVpAJ6VaQMvoWkDt9VpA1xpbQDKpW0CqlFtAA9RbQPVIXEDHU1xAXH1cQOq0
XEBG8lxAZ4ddQICEXUD4411AFDteQDsXXkAYc15AhqleQLfoXkCEIV9ACU9fQCvWX0C8B2BA
PhhgQGTvX0CPRmBAgnJgQA0AYUCxOmFAyX1hQJlKYUC5Z2FArNlhQPQoYkCO3mFAtQliQACz
YkDp2mJAQ9JiQO0NY0DXgWNAQoJjQENyY0BnxGNAk9ljQFP2Y0CuJWRAY55kQFqZZEDy/2RA
iQ9lQEcDZUCWaWVA2pJlQGXYZUD+1WVAfXlmQNYcZkAnNGZAm0JmQEjYZkCO1mZAHTJnQCZN
Z0DhhWdAiJVnQKO+Z0B/1GdA7bhnQEopaEBRT2hAs5NoQJDXaEB+rWhAQZ5oQI1LaUCCxWhA
Ih1pQBtqaUAYaWlANM9pQCvhaUBKv2lAnPxpQNUEakATY2pA019qQE3zakDWXGpAM5JqQPxD
a0CxMGtA2jNrQD9Ia0B0d2tAIo5rQCx6a0CICmxAK0JsQDFGbEBWK2xA7TtsQImSbEAaW2xA
dHZsQBj6bEBWp2xAICFtQIwUbUD9Xm1AuIltQPxmbUAlhW1AkHZtQAYZbkBI0m1Alh9uQCg2
bkBjYm5AQEhuQIdKbkDgYW5AepluQAXBbkDB0G5AwBZvQPZEb0BADW9Aj1lvQDANb0DPH29A
za9vQBDKb0AavW9AnspvQJgpcEAfJXBA/eJvQN0YcEA0qXBAmDpwQHc/cEAxNnBA0C5wQN7C
cEBWk3BAYtVwQH6rcEAK0nBAaU1xQF8dcUDEIHFAClBxQLEXcUCcc3FAHHdxQCahcUAEeXFA
fKpxQOHncUDfGXJAZvJxQA39cUApDXJAyy5yQFFRckABP3JA9JhyQC1pckA6iHJACy9yQPqG
ckALm3JAhhRzQJC/ckDD9HJAajpzQHnsckCL6HJA9kVzQBlEc0DESHNA+oNzQMdMc0DNP3NA
YX9zQAyyc0CRyHNAfb1zQGb6c0BjsHNAahZ0QODtc0CFX3RApE50QK58dEDyLXRAJDB0QNtA
dEBEUHRA8Wh0QABqdEDpnXRAH/B0QKCfdEBZuXRAfRF1QPYJdUCz43RACkx1QNIqdUCAO3VA
QBN1QOgxdUB4eHVASUl1QM5ndUDbaHVAJY11QGx7dUB1UXVAnjZ1QOSmdUBdqXVAXc91QIrr
dUDsA3ZAVL91QMimdUDNQ3ZA4At2QJADdkCiRnZAZ951QFf4dUBcKXZAYid2QOZjdkDTQXZA
+FV2QCbKdkDssXZAaHx2QEWSdkAvjXZA/mh2QG+DdkDcu3ZALfJ2QL/6dkD18nZAgO52QCTS
dkBH33ZAn+V2QOAqd0AjOXdAZT53QFB1d0B4N3dAGIl3QD8yd0A9TndAj7B3QB6td0Duj3dA
xn13QBebd0Cti3dA1st3QO6Yd0AWvHdA0sN3QNj9d0AC9ndAptd3QGTPd0B5BnhAyRx4QGfn
d0B4x3dAg8d3QL0teEBtQXhAqPd3QNypeEBTAHhACnl4QNFVeEB3bnhAaoV4QBaveED9VnhA
Xqx4QIDHeEBqZHhAfZ14QJ2ReEAeiHhAUdR4QKireEA9rnhAFq14QCmEeEAHxnhAq854QM/u
eECw9nhASdB4QGQXeUAgMHlANSV5QN0reUBdHHlAPSJ5QG4peUA6I3lAt+54QA5eeUB3h3lA
5mh5QM6VeUDBeHlA8ix5QHJieUANfHlA6J55QJV4eUCcmXlAL1N5QE+XeUAzwHlAQFR5QAbC
eUC1y3lAM655QNeYeUDA0HlAUvl5QHaweUBKnnlAwuh5QLJLekDwDnpA+zR6QNLheUD56XlA
AuN5QB9VekB+NXpAFDV6QCNSekCCXnpAsvN5QM9UekA+QnpADDJ6QHGIekBhQnpAsTh6QCCE
ekAr0XpA2T16QDBvekCwhHpAbXR6QOu/ekDuWnpARbR6QKjaekCaxnpAtN56QIzGekDrh3pA
EXx6QNy2ekB/1npAS+B6QDa6ekAkGHtAC6Z6QA6eekABC3tAKAl7QBL3ekAhAXtAFCd7QEy6
ekBS4HpAKiB7QGUHe0BAPntArVV7QPcme0AK5npASUR7QD9de0AKlHtALJV7QBhAe0A8ontA
lzp7QGF1e0AgZntAZpt7QF+he0DEvXtAiZp7QMq3e0BMDXtANKN7QMtge0ARrntALH17QOea
e0AUgXtAe6Z7QJeGe0DynHtAfc17QB/ae0BWkHtABJl7QMnKe0DUz3tANU58QL/qe0A/nXtA
wId7QAFSfECYRXxAGqZ7QNMcfEBu5ntAFB98QNtFfECHBXxA/EZ8QL0HfECpbnxAB098QHSV
fEA6gXxAH058QLs2fEBQiHxAb4V8QCBffED0gHxAE3x8QFuFfEAatHxAqXR8QIdcfEDTTnxA
y6V8QB+/fEBWXXxAeMN8QDWVfEDPyXxATaR8QEbJfEAhmnxA1ZF8QDjdfEAVtnxAq3Z8QOzU
fEDywXxAVhx9QJw3fUBqBn1ABdl8QJIffUC5Hn1AIgN9QDHzfEAfGX1AZSx9QCLUfEDQdH1A
mQl9QEMmfUBqPn1AORl9QFu9fEAbMH1ATvl8QI0yfUAMUn1AKVt9QOBvfUCYUn1AfVh9QIal
fUB9bX1ArFp9QM1bfUAsE31AJch9QJqwfUDB2X1AnMB9QJeCfUCbVX1ABeh9QOCPfUDXr31A
k459QB+zfUATvn1Acmp9QEq8fUB+mH1A0vl9QLfWfUCNr31ATNJ9QF/afUD06X1A9tJ9QAjw
fUBQAX5Athd+QNtpfUBQ5H1Abgh+QKXrfUC9tX1AIgB+QNUufkCL831Agul9QPcFfkCYg35A
/zp+QCPtfUChFH5ANyZ+QDNCfkBBfH5AVCd+QEMSfkAsW35APy5+QFd0fkDWHn5Ae21+QGMr
fkC1X35AJFZ+QNtufkA0q35AE1t+QOWCfkB4On5APo9+QPWjfkArlH5Ao09+QFC4fkBvyH5A
6bJ+QERifkBUqX5ArbZ+QOOBfkDlwX5AxDl/QAHkfkChvH5AvNV+QNGMfkAI8X5AnZl+QNzV
fkDenn5Aib9+QHa5fkD25X5A3jJ/QFpPf0BzCn9AH9d+QP4Kf0D/E39AWA5/QCOTf0BHDn9A
qk5/QFUGf0CFOX9AMVd/QLBVf0A1F39AE/V+QL0vf0B+TX9Awx9/QPonf0AnnH9AEFR/QBta
f0DjlX9AOqt/QLAWf0CzV39AGod/QMg+f0DEfX9ASot/QMhlf0CeeX9AR0N/QKx3f0BXgH9A
YZR/QPOtf0Bion9A0rV/QIy9f0Dby39AAMh/QJawf0AmeX9ADox/QD+xf0DM9n9Amd5/QIDe
f0AEz39A2tl/QC6wf0D60X9Aead/QNbdf0Af439Ak+h/QAkHgEAezH9AWth/QN01gECjEIBA
/cJ/QHfnf0CHAYBAfSCAQFoHgED7CYBA2iyAQHAhgEB7UYBAQ/p/QH8CgEBK/n9A9DeAQMT3
f0CjGYBA4+9/QC46gECJH4BA6TCAQCYhgEAMDYBAxD2AQNdJgEA0JIBAuECAQOozgEB2LoBA
8CyAQPwtgECIQ4BA61CAQOw3gEBzOoBA1jWAQCpKgED3W4BApDqAQBJMgEBaSIBAXkSAQC5/
gED4cYBAbmuAQNVBgEAtSYBA+UmAQNlogEAiWIBA0WqAQOtngEAncoBAeGuAQCBrgEAMh4BA
ZHGAQIhzgECMXIBATXKAQJ19gEB2jYBARLOAQKOQgECPgYBAdVeAQB5zgEDEkYBAkJCAQG97
gECoYIBAYKSAQFuPgEBqe4BApZuAQIiUgEBXq4BAu2mAQGRygED1hYBAbZ+AQK1wgEAQqIBA
KoKAQHyogEDtn4BA4rmAQMaXgEDko4BAArGAQN2vgEDZpIBANnuAQFnBgEAMwIBA+ZiAQGSv
gEDswIBAIZiAQNulgEB1zoBAw8mAQGWwgEDfuIBANt2AQK66gEAk9YBA2sKAQPXfgEBrnIBA
p/CAQHepgEDez4BA76eAQI3KgECh0IBAtemAQErlgED4FYFAV9GAQMTbgEAl6IBATtKAQBzb
gEB56oBAWrmAQPnBgECb5IBAQweBQDnQgECx6oBAKfaAQBDQgED484BAwviAQEIDgUCH2IBA
yAGBQGn/gEAGC4FANv+AQDz5gEBoDIFAlQiBQOwHgUDoA4FAyiuBQFgHgUAE44BA6PeAQPwd
gUDI/YBA7CGBQCk7gUAL7oBAtyKBQAkagUARPIFA3h6BQKQugUDYQIFAOQSBQOokgUCXO4FA
7R2BQOQYgUAqJYFAuCeBQCNJgUC3MoFA6DGBQFNEgUCERIFA7ymBQBYugUD1NIFAujmBQMVP
gUB1QoFAtDmBQBFlgUBFQoFAwGqBQBA6gUChL4FAH2mBQB9NgUDkNIFANEiBQJhigUCKYIFA
plKBQGBZgUBJUYFA5XiBQNtKgUDTdIFAK2iBQM5lgUBtVIFAklKBQJ+JgUDthoFAeXCBQKhe
gUAhdIFAulWBQGN0gUC2dYFAu3WBQJ9+gUDLmoFAJ4eBQMN2gUA5aoFAYl6BQK2FgUDSfYFA
KZGBQPaVgUB7jIFA/Y2BQBl2gUAwnoFAXX6BQEOXgUDZioFAUKyBQOykgUDqd4FAqp2BQBSi
gUAvkIFAKaaBQCuBgUAlwoFAQZ+BQHmdgUDml4FAQZSBQKzSgUCbtYFApcqBQDGygUCvwIFA
HZ6BQE+cgUA9voFA2suBQHbVgUBfsoFAwbmBQJvKgUDJuoFAXsOBQD7ZgUDG+oFAK9qBQPu1
gUAs3YFAi9KBQKi7gUDRqoFA38CBQBLOgUCmxIFAEr+BQHnbgUBUvIFA1NaBQLu9gUC9u4FA
w+uBQFrogUAb7oFA9PGBQDHrgUBazIFALfCBQJPbgUC/0YFAw/GBQLbPgUDQA4JAvPKBQAfA
gUBf44FAYRyCQAv3gUDnAIJAvByCQOcBgkBINoJA5vKBQOkFgkD/MIJAOgGCQKMLgkAWIoJA
khSCQFMZgkA5LYJA5RaCQDENgkBmK4JA4SeCQNcngkA+64FAnR2CQPYFgkAiI4JAIjyCQDkY
gkAhR4JAlxqCQHQrgkBXS4JAvxyCQBcdgkAYJoJAgR6CQGkigkASBIJApEmCQLN0gkCGQoJA
bCSCQH4ugkAOU4JAMUmCQHE4gkAKZoJAoSiCQNtFgkCZRIJAXSSCQNBrgkCYO4JAMUOCQORS
gkCmJ4JAgF+CQKxygkBSPYJASByCQGRYgkBUbYJAu1GCQAxsgkAPNIJAokeCQM51gkCrUYJA
iFaCQD9agkDUY4JAgVmCQGZ7gkCvaIJANE2CQBaEgkCraoJAm1qCQGpcgkDdYoJA036CQOGF
gkB9cIJAGWSCQGpwgkCsa4JAxoKCQC5mgkAJgIJAo7mCQIx/gkBHp4JAh3uCQJWtgkBWgIJA
OZiCQKyDgkDcfYJACZuCQAuSgkAkfYJANpCCQNKdgkDxwYJApXWCQCKdgkCioYJARIuCQJaA
gkA+nYJATaKCQOqegkDYgoJAwaGCQIy0gkBEk4JA0YCCQDGagkBQqIJAIqeCQDHDgkC1oIJA
es6CQHzJgkD0n4JAHL2CQBCkgkAJooJANNKCQAejgkAHuYJAFLCCQDjfgkAQzYJAscSCQFyu
gkBlxIJA5cGCQCPCgkBRyIJA692CQGvHgkDr0IJABrGCQAq9gkAi1IJArMOCQEsDg0AJyYJA
i8eCQEjFgkBG6IJA/uKCQGvkgkC/7oJAY+SCQDrNgkDX1IJAVfaCQKqngkBz3IJAyP6CQI/w
gkC75oJAfe6CQLXcgkBm84JAY+CCQCr+gkCI84JASvuCQNMag0DP74JArfqCQJ0og0CwDINA
SAKDQN8Eg0AE+4JAy+mCQAwNg0A17YJAZQGDQOgbg0DK6YJAeAKDQMYig0BwHINAIQiDQKvo
gkAVFoNABweDQPALg0D3KYNAPi2DQEYDg0CKDINAZQ6DQC4sg0CgHINAwUeDQLUfg0A6KINA
9jqDQPdCg0D9QYNA/hSDQNElg0A3IYNAiTyDQOQxg0BbM4NAiDyDQDf3gkDLB4NASyuDQJ9O
g0BhKoNAXjODQJoog0BVIYNA1kSDQChYg0C+Q4NA3T2DQGwag0BmVINAai6DQJQ+g0BxR4NA
CTmDQM9Dg0A7S4NAhyWDQI9og0DXOYNAgCSDQL1Hg0DPTINAe0GDQKxYg0BKK4NAnGODQHc7
g0BmeINADUyDQHcpg0CPMoNALJSDQLA7g0AWSINAjjqDQCVNg0CHX4NAz1iDQHZWg0A5WINA
nXWDQGtVg0BcToNAKleDQKB1g0CkbINA+FaDQNtTg0CzgoNAOHmDQIFSg0AMfINA116DQLCA
g0BTZINAiXaDQFprg0AgdINA+4mDQKuCg0A2U4NAdGGDQBZhg0AeV4NAk4WDQO5/g0BafoNA
emGDQIKIg0CJf4NApIaDQBmIg0BDb4NAraKDQAyWg0C6boNArYiDQAi3g0C1noNAOZGDQA==</AssayYData></Step><Step><CommonData><SampleLocation>6</SampleLocation><SampleID></SampleID><SampleGroup></SampleGroup><SampleInfo></SampleInfo><SampleRow>C</SampleRow><SamplePlate>1</SamplePlate><WellType>WASH</WellType><Concentration>-1</Concentration><ConcentrationUnits>µg/ml</ConcentrationUnits><MolarConcentration>442.5</MolarConcentration><MolarConcUnits>nM</MolarConcUnits><MolecularWeight>56.5</MolecularWeight><Temperature>30</Temperature><StartTime>2721689</StartTime><AssayTime>120</AssayTime></CommonData><FlowRate>1000</FlowRate><StepType>BASELINE</StepType><StepName>Baseline</StepName><StepStatus>OK</StepStatus><ActualTime>120</ActualTime><CycleTime>0.2</CycleTime><AssayXData Points="600">QoDUQ/yZ1EN1s9RDD83UQ8nm1ENjANVD/BnVQ3Uz1UMwTdVDqGbVQ0KA1UP8mdVDdbPVQzDN
1UOo5tVDYwDWQ9wZ1kOWM9ZDME3WQ6hm1kNCgNZD3JnWQ3Wz1kMwzdZDyebWQ2MA10P8GddD
ljPXQw9N10PJZtdDQoDXQ9yZ10OWs9dDD83XQ6jm10NCANhD3BnYQ5Yz2EMPTdhDyWbYQ2OA
2EP8mdhDlrPYQw/N2EPJ5thDQgDZQ/wZ2UOWM9lDME3ZQ6hm2UNCgNlD3JnZQ5az2UMwzdlD
yebZQ0IA2kP8GdpDljPaQw9N2kPJZtpDQoDaQ/yZ2kN1s9pDMM3aQ6jm2kNjANtD3BnbQ3Uz
20MPTdtDyWbbQ0KA20P8mdtDdbPbQzDN20Oo5ttDQgDcQ/wZ3EN1M9xDD03cQ6hm3ENjgNxD
/JncQ5az3EMPzdxDyebcQ2MA3UPcGd1DljPdQw9N3UPJZt1DY4DdQ/yZ3UN1s91DD83dQ8nm
3UNjAN5D3BneQ5Yz3kMwTd5DyWbeQ0KA3kP8md5DlrPeQzDN3kPJ5t5DQgDfQ/wZ30OWM99D
D03fQ8lm30NCgN9D3JnfQ5az30MPzd9DyebfQ0IA4EPcGeBDdTPgQw9N4EOoZuBDQoDgQ/yZ
4EN1s+BDD83gQ6jm4ENjAOFD3BnhQ5Yz4UMPTeFDyWbhQ0KA4UP8meFDlrPhQw/N4UOo5uFD
YwDiQ/wZ4kOWM+JDME3iQ6hm4kNjgOJD/JniQ5az4kMPzeJDyebiQ0IA40P8GeNDdTPjQzBN
40PJZuNDY4DjQ/yZ40N1s+NDMM3jQ8nm40NjAORD/BnkQ5Yz5EMPTeRDyWbkQ0KA5EPcmeRD
dbPkQzDN5EOo5uRDQgDlQ9wZ5UOWM+VDME3lQ8lm5UNjgOVD3JnlQ5az5UMwzeVDyeblQ0IA
5kPcGeZDdTPmQw9N5kOoZuZDQoDmQx2a5kN1s+ZDD83mQ6jm5kNjAOdD/BnnQ5Yz50MPTedD
qGbnQ2OA50P8medDdbPnQw/N50PJ5udDYwDoQ9wZ6EOWM+hDD03oQ8lm6ENCgOhD/JnoQ5az
6EMPzehDyeboQ0IA6UP8GelDdTPpQw9N6UPJZulDQoDpQ/yZ6UOWs+lDD83pQ6jm6UNCAOpD
3BnqQ3Uz6kMPTepDyWbqQ0KA6kPcmepDlrPqQzDN6kPJ5upDQgDrQ9wZ60OWM+tDD03rQ8lm
60NjgOtD/JnrQ5az60MPzetDqObrQ0IA7EPcGexDljPsQzBN7EPJZuxDQoDsQ/yZ7EN1s+xD
D83sQ8nm7ENCAO1D/BntQ3Uz7UMPTe1DyWbtQ2OA7UP8me1DlrPtQw/N7UPJ5u1DYwDuQ/wZ
7kOWM+5DD03uQ6hm7kNjgO5D/JnuQ3Wz7kMwze5DyebuQ2MA70P8Ge9DljPvQw9N70PJZu9D
QoDvQ/yZ70N1s+9DD83vQ8nm70NjAPBD3BnwQ3Uz8EMwTfBDqGbwQ2OA8EP8mfBDlrPwQw/N
8EOo5vBDQgDxQ/wZ8UOWM/FDD03xQ8lm8UNCgPFD3JnxQ5az8UMwzfFDyebxQ2MA8kPcGfJD
dTPyQzBN8kPJZvJDQoDyQ9yZ8kN1s/JDD83yQ6jm8kNjAPND/BnzQ3Uz80MwTfNDqGbzQ2OA
80PcmfNDdbPzQzDN80Oo5vNDQgD0Q/wZ9EN1M/RDME30Q6hm9ENjgPRD3Jn0Q5az9EMPzfRD
yeb0Q2MA9UPcGfVDljP1Qw9N9UPJZvVDY4D1Q/yZ9UOWs/VDD831Q6jm9UNCAPZD/Bn2Q5Yz
9kMPTfZDqGb2Q2OA9kP8mfZDlrP2Qw/N9kPJ5vZDQgD3Q9wZ90N1M/dDME33Q8lm90NCgPdD
3Jn3Q5az90MPzfdDyeb3Q0IA+EPcGfhDljP4Qw9N+EPJZvhDY4D4Q/yZ+EN1s/hDMM34Q6jm
+ENCAPlD3Bn5Q3Uz+UMwTflDqGb5Q2OA+UP8mflDlrP5Qw/N+UPJ5vlDQgD6Q9wZ+kN1M/pD
D036Q6hm+kNjgPpD3Jn6Q3Wz+kMwzfpDyeb6Q0IA+0PcGftDljP7Qw9N+0PJZvtDY4D7Q/yZ
+0N1s/tDD837Q8nm+0NCAPxD3Bn8Q3Uz/EMwTfxDyWb8Q0KA/EPcmfxDdbP8Qw/N/EOo5vxD
QgD9Q/wZ/UN1M/1DME39Q6hm/UNjgP1D3Jn9Q3Wz/UMPzf1DqOb9Q2MA/kPcGf5DljP+Qw9N
/kPJZv5DQoD+Q9yZ/kN1s/5DMM3+Q6jm/kNjAP9D/Bn/Q5Yz/0MwTf9DyWb/Q0KA/0P8mf9D
lrP/Qw/N/0PJ5v9DMQAARO4MAETLGQBEmCYARFQzAEQhQABE7kwARLtZAESHZgBEZXMARDGA
AET+jABEu5kARJimAERlswBEIcAARP7MAES72QBEmOYARGXzAEQxAAFE7gwBRLsZAUSYJgFE
ZTMBRDFAAUTuTAFEy1kBRIdmAURUcwFEIYABRO6MAUTLmQFEh6YBRFSzAUQxwAFE/swBRMvZ
AUSH5gFEVPMBRDEAAkTuDAJEyxkCRIcmAkRlMwJEIUACRP5MAkS7WQJEh2YCRGVzAkQxgAJE
/owCRLuZAkSYpgJEVLMCRDHAAkTuzAJEu9kCRIfmAkRl8wJEIQADRP4MA0S7GQNEhyYDRGUz
A0QhQANE7kwDRLtZA0SYZgNEVHMDRCGAA0T+jANEu5kDRIemA0RlswNEIcADRP7MA0S72QNE
h+YDRFTzA0QhAARE/gwERLsZBESYJgREVDMERDFABETuTAREy1kERIdmBERlcwREMYAERO6M
BES7mQREh6YERGWzBEQxwARE/swERLvZBESH5gREZfMERCEABUT+DAVEyxkFRIcmBURlMwVE
IUAFRO5MBUS7WQVEh2YFRGVzBUQhgAVE7owFRLuZBUSHpgVEZbMFRCHABUT+zAVEy9kFRIfm
BURU8wVEIQAGRP4MBkQMGgZEhyYGRGUzBkQxQAZE7kwGRMtZBkSYZgZEZXMGRDGABkT+jAZE
y5kGRIemBkRUswZEIcAGRP7MBkS72QZEh+YGRGXzBkQxAAdE7gwHRMsZB0SHJgdEVDMHRCFA
B0T+TAdEu1kHRJhmB0RUcwdEIYAHRO6MB0TLmQdEmKYHRFSzB0QhwAdE/swHRMvZB0SY5gdE
ZfMHRDEACETuDAhEyxkIRIcmCERUMwhE</AssayXData><AssayYData Points="600">ZIaDQEnHg0A+wYNAt3mDQFSeg0DhoINAGKKDQL+Dg0AMnINA0neDQOCVg0DOe4NASaSDQMl3
g0CQjINAp3WDQPqzg0DUg4NAH1KDQJhQg0C6boNAzXGDQM9ag0C4fINAPG+DQHJbg0BBUINA
BE6DQIpGg0CiZ4NAuWeDQBpjg0AISYNArUmDQM0wg0AqUoNAoWKDQF9cg0DEMYNA216DQDxk
g0CdHoNA7kiDQLorg0CbL4NAwTiDQKxbg0DOS4NA7TmDQMQyg0AiQoNA80GDQLo3g0ArNINA
wlGDQMw/g0CGKINAVxODQN8ig0CiI4NAtECDQAoEg0DrLYNAU1eDQHQdg0BKFoNANymDQFoe
g0BtKYNAvTODQFAgg0ARBINADwqDQCIng0CALoNAHvqCQCILg0Ap/oJApQSDQHTngkC5KINA
fgmDQEokg0D/BYNAKh+DQBPsgkAe0oJAgD6DQGD9gkDs/IJAueCCQFQFg0Dc44JA//uCQO3I
gkALAINAXRWDQO30gkCh7YJARfSCQOLRgkAR/IJAsO2CQOPWgkC16YJAGtyCQDbZgkAv64JA
cd6CQGDsgkDD1YJAyN2CQGMBg0BC+oJAkcqCQNfagkBl8IJANfmCQFn/gkA+04JA8MGCQHTT
gkAtzIJAe7OCQFTtgkC2w4JAa8+CQM/QgkB64oJAyLqCQBLOgkAWqIJAAK6CQLC+gkDGw4JA
lcKCQCDRgkAnk4JAKbiCQL/KgkBMx4JAfOaCQA+tgkDazYJAg9SCQNTUgkDowIJAN8KCQC23
gkBqqoJA36eCQPy6gkAKv4JAgb+CQKDMgkB7goJAjJ+CQF+lgkAGr4JAUqSCQMbVgkAfo4JA
g5CCQNDFgkDCx4JAWXCCQIKJgkAXuIJA746CQBCqgkAPr4JAR4GCQDCcgkAkmYJAsoWCQDyP
gkCKnoJAl7aCQGGcgkCemoJAZ4uCQE9+gkCig4JAeb2CQP+hgkAJjoJAaJqCQL1pgkDLkoJA
kZGCQPC+gkATnIJA9nKCQJeFgkDsiYJAPqSCQHKrgkBpjYJAY32CQLi/gkBjVYJA5YGCQM+U
gkDwbYJA9H2CQGKhgkBIkoJAUYKCQC5rgkAGfYJAj4GCQIdjgkBBg4JA1YqCQBWFgkBzeYJA
34iCQOZygkDVY4JATlyCQLmAgkAMcYJAIk6CQMNmgkBIjYJAWIKCQGdrgkDql4JAJGSCQEZw
gkCfcYJAoFaCQK1kgkC1ZYJANoqCQA6PgkAvZYJAWGeCQK5cgkCOXYJAr4CCQDJAgkAWZIJA
+WeCQNVrgkDxUYJAIliCQCxYgkAAPoJApYaCQPBjgkByYoJAB1mCQFxVgkBnW4JAPEqCQB1e
gkBfPYJAVGuCQEZAgkDRSoJAOXyCQLBwgkADaoJAL1SCQMVBgkC+QIJA/EqCQBZ2gkCiXoJA
iGGCQM44gkD3G4JAeDSCQBRHgkAMXIJASiKCQKk+gkCOSYJAhE6CQDY9gkALHoJA9l+CQAwu
gkBPP4JAniaCQAxlgkB9PIJA02CCQORIgkDYD4JAEEWCQII1gkChK4JAlUCCQAc6gkAlY4JA
TT+CQIA5gkCcIoJAqTeCQJUsgkAlM4JAhUeCQI5AgkDxKIJAEz6CQGk/gkBQPoJAqDCCQJ4i
gkBdEoJA0SmCQFUdgkAxJoJAqySCQKBQgkBLF4JAgjSCQLFGgkDI8IFABhGCQJ8kgkCWOYJA
ezCCQGb+gUC7EIJA0S+CQJMkgkBRNYJAbGCCQE0PgkDFF4JAdEKCQIkIgkCfHoJAXxaCQJsm
gkAVGIJAfx+CQMUogkCTCIJALB6CQDsWgkBVNYJA1ROCQFoxgkBS9IFAJieCQI82gkDoL4JA
ShuCQLoLgkArH4JAWS+CQMkYgkCwD4JAf+6BQAITgkD7BoJAjiuCQJMEgkDO/IFAkwuCQIX6
gUDPEYJALyaCQIEsgkB0/IFAqOGBQL4agkAtC4JAnA+CQBUAgkCg4IFA8gOCQG/lgUD484FA
0AOCQNv0gUDF4IFAywiCQD4AgkBYBoJAOAiCQMzxgUDIEYJAb9+BQKf9gUBZ74FAl/yBQDMF
gkD724FAtd+BQGcrgkAw8IFAJ+6BQIf5gUAW4YFAPeaBQN8PgkAF7oFADQWCQPjjgUBo7oFA
TPeBQK/0gUDCB4JAQNeBQP7ugUB8/YFAWeyBQBUBgkDMBYJAF++BQGbugUDT3oFA1uSBQLvE
gUCz6oFAG/6BQLb6gUCb/YFAlNCBQNbzgUDO7IFAseeBQLHpgUBr5IFAa9OBQN/kgUC76oFA
PfCBQDbtgUBy0oFAg+yBQBIKgkAx34FAs92BQDf2gUD76IFAstWBQHDxgUAM0IFA2dqBQNbv
gUCXzoFA3+CBQAbzgUCKy4FAh+OBQDHfgUA8zYFAXNmBQDbqgUDV+4FAo/qBQAu1gUCX7YFA
XuyBQC7fgUCXzIFA+MSBQGf0gUCbooFAObSBQIPQgUCo64FA+s6BQLjUgUC25IFAG7GBQF68
gUC48oFA7ryBQFjHgUBgxYFAmbmBQBHUgUCc2IFADL+BQEbQgUDNs4FAZIOBQM24gUBi34FA
Y8GBQN6ygUCp2IFAId6BQDC0gUCJ1oFAE7iBQFytgUBHoYFALMKBQOrcgUCl1oFAZM+BQISx
gUDtqYFA2a+BQBa2gUAStIFA8ryBQHyhgUAkuYFAC7uBQJ60gUDX0IFAd8CBQP63gUA1uoFA
/7uBQLeNgUCWuoFAJJeBQMGegUAIn4FAvbCBQJWggUCExYFArsqBQLKygUAYsYFAncmBQKrE
gUDsp4FAqo2BQDqUgUAbm4FAqJ2BQKGSgUA6o4FA9ZWBQO2kgUDIqoFARaSBQKqSgUAuiYFA
bqSBQHCkgUA5p4FAYoGBQNWHgUDPmYFAUcyBQLWdgUDPpIFAp5GBQLS3gUCUh4FAC4yBQGGk
gUC7mYFA/aWBQJ6mgUDwnYFA8qOBQLavgUBVlIFAeXCBQHyTgUBTkYFAbJyBQD+IgUD5voFA
oaGBQAh+gUAwj4FAJ4mBQIGhgUAPmIFAoHOBQKmQgUB4nYFAUamBQCSKgUDggoFA1X6BQOxs
gUAiloFAdpCBQCt6gUBljoFAEX+BQAmGgUCxp4FAGbaBQEaEgUAzloFAuICBQLSMgUCKmYFA
QWKBQDGSgUD+nIFAQnqBQDWcgUAud4FA</AssayYData></Step><Step><CommonData><SampleLocation>7</SampleLocation><SampleID>H1</SampleID><SampleGroup></SampleGroup><SampleInfo></SampleInfo><SampleRow>C</SampleRow><SamplePlate>1</SamplePlate><WellType>KSAMPLE</WellType><Concentration>25</Concentration><ConcentrationUnits>µg/ml</ConcentrationUnits><MolarConcentration>442.5</MolarConcentration><MolarConcUnits>nM</MolarConcUnits><MolecularWeight>56.5</MolecularWeight><Temperature>30</Temperature><StartTime>2851821</StartTime><AssayTime>1400</AssayTime></CommonData><FlowRate>1000</FlowRate><StepType>ASSOC</StepType><StepName>Association</StepName><StepStatus>OK</StepStatus><ActualTime>1400</ActualTime><CycleTime>0.2</CycleTime><AssayXData Points="7000">IUAIRO5MCES7WQhEmGYIRFRzCEQhgAhE7owIRLuZCESYpghEZbMIRCHACETuzAhEy9kIRJjm
CERU8whEMQAJRP4MCUTLGQlEmCYJRFQzCUQhQAlE/kwJRLtZCUSHZglEZXMJRCGACUT+jAlE
u5kJRJimCURUswlEIcAJRP7MCUS72QlEmOYJRFTzCUQxAApE7gwKRLsZCkSYJgpEljMKRCFA
CkT+TApEu1kKRIdmCkRUcwpEIYAKRO6MCkTLmQpEmKYKRFSzCkRCwApE/swKRMvZCkSY5gpE
VPMKRCEAC0T+DAtEuxkLRIcmC0RlMwtEMUALRO5MC0S7WQtEh2YLRGVzC0QxgAtE/owLRLuZ
C0SHpgtEVLMLRCHAC0TuzAtEy9kLRIfmC0RU8wtEIQAMRO4MDES7GQxEhyYMRGUzDEQxQAxE
7kwMRMtZDESYZgxEZXMMRCGADET+jAxEy5kMRJimDERUswxEIcAMRO7MDETL2QxEh+YMRGXz
DEQhAA1E/gwNRMsZDUSYJg1EZTMNRCFADUT+TA1Eu1kNRJhmDURUcw1EIYANRP6MDUTLmQ1E
h6YNRGWzDUQhwA1E/swNRMvZDUSH5g1EVPMNRDEADkTuDA5EuxkORJgmDkRlMw5EIUAORO5M
DkS7WQ5Eh2YORFRzDkQhgA5E/owORMuZDkSYpg5EVLMORCHADkT+zA5Eu9kORIfmDkRl8w5E
MQAPRP4MD0TLGQ9EmCYPRLYzD0QhQA9E/kwPRMtZD0SHZg9EVHMPRDGAD0TujA9Eu5kPRIem
D0Rlsw9EMcAPRP7MD0TL2Q9Eh+YPRGXzD0QhABBE7gwQRLsZEESHJhBEZTMQRCFAEET+TBBE
y1kQRIdmEERlcxBEMYAQRP6MEES7mRBEh6YQRGWzEEQxwBBE7swQRLvZEESH5hBEZfMQRCEA
EUTuDBFEuxkRRJgmEURUMxFEIUARRO5MEUTLWRFEmGYRRGVzEUQhgBFE/owRRMuZEUSYphFE
ZbMRRCHAEUT+zBFEy9kRRIfmEURl8xFEIQASRO4MEkTLGRJEhyYSRFQzEkQhQBJE/kwSRLtZ
EkSYZhJEZXMSRCGAEkTujBJEy5kSRJimEkRUsxJEMcASRP7MEkS72RJEh+YSRGXzEkQhABNE
/gwTRLsZE0SYJhNEZTMTRDFAE0TuTBNEu1kTRJhmE0RUcxNEIYATRO6ME0S7mRNEh6YTRGWz
E0QhwBNE7swTRMvZE0SH5hNEVPMTRDEAFET+DBREyxkURJgmFETHMxREMUAURO5MFETLWRRE
h2YURGVzFEQhgBRE/owURMuZFESYphREZbMURCHAFETuzBREu9kURIfmFERU8xREIQAVRO4M
FUS7GRVEhyYVRFQzFUQhQBVE/kwVRLtZFUSHZhVEVHMVRDGAFUTujBVEy5kVRJimFURlsxVE
IcAVRO7MFUS72RVEmOYVRFTzFUQhABZE7gwWRMsZFkSHJhZEZTMWRDFAFkTuTBZEu1kWRJhm
FkRUcxZEIYAWRP6MFkS7mRZEmKYWRFSzFkQhwBZE/swWRLvZFkSH5hZEVPMWRCEAF0TuDBdE
uxkXRJgmF0RlMxdEMUAXRP5MF0TLWRdEh2YXRFRzF0QhgBdE/owXRMuZF0SYphdEZbMXRDHA
F0T+zBdEu9kXRJjmF0Rl8xdEIQAYRO4MGETLGRhEmCYYRGUzGEQhQBhE/kwYRLtZGESHZhhE
ZXMYRCGAGET+jBhEy5kYRIemGERUsxhEIcAYRO7MGETL2RhEh+YYRFTzGEQxABlE/gwZRMsZ
GUSYJhlEVDMZRDFAGUTuTBlEy1kZRIdmGURlcxlEIYAZRP6MGUS7mRlEmKYZRFSzGUQxwBlE
/swZRLvZGUSH5hlEVPMZRDEAGkTuDBpEyxkaRIcmGkRUMxpEIUAaRP5MGkS7WRpEmGYaRGVz
GkQhgBpE/owaRLuZGkSHphpEVLMaRCHAGkTuzBpEy9kaRIfmGkRl8xpEIQAbRO4MG0TLGRtE
hyYbRFQzG0QxQBtE7kwbRMtZG0SHZhtEZXMbRCGAG0T+jBtEu5kbRJimG0RUsxtEIcAbRO7M
G0TL2RtEh+YbRFTzG0QhABxE7gwcRMsZHESHJhxEVDMcRCFAHET+TBxEy1kcRIdmHERUcxxE
IYAcRP6MHES7mRxEmKYcRGWzHEQxwBxE/swcRMvZHESH5hxEZfMcRCEAHUT+DB1EuxkdRIcm
HURUMx1EIUAdRP5MHUS7WR1EmGYdRGVzHUQhgB1E/owdRLuZHUSHph1EZbMdRDHAHUTuzB1E
u9kdRJjmHURU8x1EIQAeRP4MHkS7GR5EhyYeRGUzHkQxQB5E/kweRMtZHkSHZh5EVHMeRDGA
HkT+jB5Eu5keRJimHkRlsx5EIcAeRO7MHkS72R5Eh+YeRFTzHkQxAB9E7gwfRLsZH0SHJh9E
ZTMfRCFAH0T+TB9Eu1kfRIdmH0RUcx9EIYAfRO6MH0S7mR9EmKYfRGWzH0QhwB9E7swfRLvZ
H0SH5h9EZfMfRDEAIETuDCBEuxkgRJgmIERUMyBEMUAgRP5MIES7WSBEmGYgRGVzIEQhgCBE
7owgRLuZIESYpiBEVLMgRCHAIET+zCBEu9kgRJjmIERU8yBEMQAhRO4MIUTLGSFEmCYhRFQz
IUQxQCFE7kwhRLtZIUSHZiFEZXMhRCGAIUT+jCFEu5khRIemIURlsyFEIcAhRO7MIUTL2SFE
mOYhRGXzIUQhACJE7gwiRLsZIkSHJiJEdTMiRCFAIkT+TCJEu1kiRKhmIkRlcyJEIYAiRO6M
IkS7mSJEmKYiRGWzIkQhwCJE/swiRMvZIkSH5iJEdfMiRDEAI0TuDCNEyxkjRIcmI0S2MyNE
IUAjRP5MI0S7WSNEmGYjRGVzI0QhgCNE7owjRMuZI0SYpiNEZbMjRCHAI0T+zCNEu9kjRJjm
I0RU8yNEMQAkRO4MJES7GSREmCYkRFQzJEQhQCRE7kwkRMtZJESHZiREVHMkRCGAJETujCRE
y5kkRJimJERUsyREIcAkRP7MJES72SREh+YkRGXzJEQxACVE/gwlRLsZJUSYJiVEZTMlRCFA
JUT+TCVEy1klRIdmJURUcyVEIYAlRO6MJUTLmSVEh6YlRGWzJUQhwCVE/swlRMvZJUSH5iVE
dfMlRCEAJkT+DCZEyxkmRJgmJkRUMyZEMUAmRP5MJkTLWSZEmGYmRGVzJkQhgCZE/owmRLuZ
JkSYpiZEVLMmRDHAJkT+zCZEy9kmRJjmJkRl8yZEMQAnRO4MJ0TLGSdEhyYnRGUzJ0QhQCdE
7kwnRMtZJ0SHZidEVHMnRCGAJ0T+jCdEy5knRIemJ0RlsydEMcAnRO7MJ0TL2SdEh+YnRGXz
J0QxAChE/gwoRLsZKESYJihEpjMoRDJAKET+TChEulkoRIhmKERkcyhEMoAoRO6MKETLmShE
iKYoRGSzKEQhwChE/swoRLrZKESY5ihEZPMoRCEAKUTuDClEyxkpRIgmKURkMylEIUApRO5M
KUTLWSlEmGYpRGRzKUQhgClE7owpRLqZKUSYpilEVLMpRCHAKUTuzClEutkpRJjmKURU8ylE
MgAqRO4MKkS6GSpEmCYqRGQzKkQhQCpE/kwqRLpZKkSIZipEVHMqRCGAKkT+jCpEupkqRIim
KkRksypEIcAqRO7MKkTL2SpEiOYqRGTzKkQyACtE7gwrRMsZK0SIJitEZDMrRCFAK0T+TCtE
ulkrRJhmK0RkcytEMoArRO6MK0S6mStEiKYrRFSzK0QhwCtE7swrRLrZK0SY5itEVPMrRCEA
LETuDCxEyxksRJgmLERkMyxEMkAsRP5MLETLWSxEmGYsRFRzLEQygCxE7owsRLqZLESYpixE
VLMsRCHALETuzCxEy9ksRIjmLERU8yxEMgAtRO4MLUTLGS1EiCYtRMczLUQhQC1E/kwtRMtZ
LUSYZi1EVHMtRCGALUT+jC1Ey5ktRIimLURUsy1EIcAtRP7MLUS62S1EiOYtRGTzLUQyAC5E
/gwuRLoZLkSIJi5EZDMuRCFALkT+TC5Ey1kuRIhmLkRUcy5EMoAuRP6MLkTLmS5EiKYuRFSz
LkQhwC5E/swuRLrZLkSY5i5EZPMuRCEAL0T+DC9EuhkvRJgmL0RkMy9EIUAvRP5ML0TLWS9E
iGYvRGRzL0QhgC9E7owvRMuZL0SYpi9EZLMvRDLAL0TuzC9EutkvRIjmL0RU8y9EIQAwRP4M
MES6GTBEiCYwRFQzMEQhQDBE/kwwRLpZMESYZjBEZHMwRCGAMETujDBEupkwRIimMERkszBE
MsAwRO7MMETL2TBEiOYwRGTzMEQhADFE7gwxRMsZMUSYJjFEVDMxRDJAMUT+TDFEulkxRJhm
MURkczFEIYAxRP6MMUTLmTFEiKYxRFSzMUQhwDFE/swxRLrZMUSI5jFEZPMxRCEAMkTuDDJE
uhkyRIgmMkS2MzJEIUAyRP5MMkS6WTJEiGYyRGRzMkQygDJE/owyRMuZMkSYpjJEZLMyRDLA
MkT+zDJEutkyRIjmMkRU8zJEMgAzRP4MM0S6GTNEiCYzRGQzM0QhQDNE/kwzRLpZM0SIZjNE
ZHMzRCGAM0T+jDNEupkzRIimM0RUszNEMsAzRP7MM0S62TNEmOYzRGTzM0QhADRE/gw0RLoZ
NESYJjREZDM0RCFANETuTDREy1k0RIhmNERUczREMoA0RP6MNES6mTREmKY0RGSzNEQhwDRE
/sw0RMvZNESY5jREVPM0RCEANUTuDDVEyxk1RIgmNURUMzVEIUA1RP5MNUTLWTVEmGY1RFRz
NUQhgDVE/ow1RMuZNUSYpjVEVLM1RCHANUT+zDVEy9k1RIjmNURU8zVEIQA2RP4MNkTLGTZE
iCY2RFQzNkQhQDZE/kw2RMtZNkSIZjZEZHM2RDKANkTujDZEupk2RIimNkRkszZEMsA2RP7M
NkTL2TZEmOY2RFTzNkQhADdE/gw3RLoZN0SIJjdEljM3RDJAN0T+TDdEulk3RJhmN0RUczdE
IYA3RO6MN0TLmTdEiKY3RGSzN0QhwDdE/sw3RMvZN0SI5jdEVPM3RCEAOETuDDhEuhk4RJgm
OERkMzhEMkA4RO5MOES6WThEmGY4RGRzOEQygDhE7ow4RMuZOESopjhEZLM4RCHAOET+zDhE
y9k4RIjmOERU8zhEMgA5RO4MOUS6GTlEmCY5RGQzOUQyQDlE7kw5RLpZOUSIZjlEVHM5RCGA
OUTujDlEupk5RIimOURkszlEIcA5RP7MOUTL2TlEiOY5RGTzOUQhADpE7gw6RLoZOkSYJjpE
VDM6RCFAOkTuTDpEy1k6RIhmOkRUczpEIYA6RO6MOkS6mTpEmKY6RFSzOkQywDpE7sw6RMvZ
OkSY5jpEVPM6RDIAO0TuDDtEuhk7RIgmO0RUMztEMkA7RP5MO0S6WTtEiGY7RGRzO0QygDtE
/ow7RLqZO0SIpjtEZLM7RCHAO0T+zDtEutk7RJjmO0RU8ztEIQA8RP4MPETLGTxEiCY8RKYz
PEQyQDxE7kw8RMtZPESYZjxEZHM8RCGAPET+jDxEupk8RJimPERUszxEMsA8RP7MPES62TxE
iOY8RGTzPEQyAD1E/gw9RMsZPUSYJj1EVDM9RDJAPUTuTD1Ey1k9RJhmPURkcz1EMoA9RO6M
PUS6mT1EmKY9RGSzPUQhwD1E/sw9RLrZPUSY5j1EVPM9RCEAPkTuDD5Euhk+RIgmPkRkMz5E
MkA+RO5MPkTLWT5EiGY+RGRzPkQhgD5E/ow+RMuZPkSYpj5EZLM+RCHAPkT+zD5Ey9k+RJjm
PkRk8z5EMgA/RP4MP0TLGT9EiCY/RGQzP0QyQD9E/kw/RMtZP0SIZj9EVHM/RDKAP0T+jD9E
upk/RIimP0Rksz9EMsA/RO7MP0TL2T9EiOY/RGTzP0QhAEBE7gxARMsZQESYJkBEZDNARCFA
QETuTEBEullARIhmQERUc0BEIYBARO6MQETLmUBEiKZARFSzQEQywEBE/sxARMvZQESY5kBE
VPNARCEAQUT+DEFEuhlBRJgmQUSmM0FEMkBBRO5MQUTLWUFEiGZBRFRzQUQhgEFE7oxBRLqZ
QUSYpkFEVLNBRCHAQUTuzEFEy9lBRIjmQURk80FEIQBCRO4MQkS6GUJEmCZCRFQzQkQhQEJE
/kxCRLpZQkSYZkJEVHNCRDKAQkTujEJEuplCRIimQkRks0JEMsBCRO7MQkTL2UJEiOZCRFTz
QkQyAENE/gxDRMsZQ0SYJkNEVDNDRCFAQ0T+TENEy1lDRJhmQ0Rkc0NEMoBDRP6MQ0S6mUNE
iKZDRFSzQ0QhwENE7sxDRLrZQ0SI5kNEZPNDRDIARET+DEREuhlERIgmRERUM0REIUBERP5M
RES6WUREiGZERFRzREQhgERE/oxERLqZRESYpkREZLNERDLARET+zEREy9lERJjmRERk80RE
IQBFRP4MRUTLGUVEmCZFRFQzRUQhQEVE/kxFRMtZRUSIZkVEZHNFRCGARUT+jEVEy5lFRJim
RURUs0VEIcBFRP7MRUS62UVEmOZFRGTzRUQyAEZE/gxGRLoZRkSIJkZEljNGRDJARkT+TEZE
y1lGRIhmRkRUc0ZEIYBGRP6MRkTLmUZEiKZGRFSzRkQhwEZE/sxGRMvZRkSI5kZEVPNGRDIA
R0TuDEdEyxlHRJgmR0RUM0dEMkBHRP5MR0S6WUdEiGZHRGRzR0QhgEdE/oxHRMuZR0SopkdE
ZLNHRDLAR0TuzEdEutlHRIjmR0RU80dEIQBIRO4MSETLGUhEmCZIRGQzSEQyQEhE/kxIRMtZ
SESYZkhEVHNIRDKASET+jEhEy5lIRIimSERks0hEIcBIRP7MSETL2UhEiOZIRGTzSEQyAElE
/gxJRLoZSUSYJklEVDNJRDJASUTuTElEy1lJRIhmSURkc0lEMoBJRP6MSUS6mUlEiKZJRGSz
SUQhwElE/sxJRMvZSUSY5klEZPNJRCEASkTuDEpEyxlKRIgmSkRkM0pEIUBKRO5MSkS6WUpE
iGZKRGRzSkQygEpE7oxKRMuZSkSIpkpEVLNKRCHASkTuzEpEutlKRIjmSkRU80pEIQBLRP4M
S0TLGUtEmCZLRLYzS0QyQEtE7kxLRLpZS0SYZktEVHNLRDKAS0TujEtEuplLRIimS0Rks0tE
MsBLRO7MS0TL2UtEiOZLRFTzS0QhAExE7gxMRLoZTESIJkxEVDNMRCFATET+TExEullMRIhm
TERkc0xEIYBMRO6MTES6mUxEmKZMRFSzTEQhwExE/sxMRMvZTESI5kxEVPNMRCEATUT+DE1E
yxlNRJgmTURkM01EMkBNRO5MTUS6WU1EiGZNRGRzTUQhgE1E/oxNRLqZTUSIpk1EZLNNRCHA
TUT+zE1EutlNRIjmTURk801EIQBORO4MTkTLGU5EmCZORFQzTkQhQE5E/kxORLpZTkSYZk5E
VHNORCGATkT+jE5EuplORJimTkRks05EIcBORO7MTkTL2U5EmOZORFTzTkQyAE9E7gxPRLoZ
T0SIJk9EVDNPRDJAT0T+TE9EullPRJhmT0Rkc09EMoBPRP6MT0S6mU9EiKZPRGSzT0QywE9E
7sxPRLrZT0SI5k9EVPNPRDIAUETuDFBEuhlQRJgmUES2M1BEMkBQRP5MUETLWVBEiGZQRFRz
UEQygFBE/oxQRLqZUESYplBEZLNQRCHAUETuzFBEutlQRJjmUERk81BEMgBRRO4MUUS6GVFE
mCZRRGQzUUQhQFFE7kxRRMtZUUSYZlFEVHNRRCGAUUT+jFFEuplRRIimUURks1FEMsBRRO7M
UUS62VFEmOZRRFTzUUQhAFJE/gxSRLoZUkSYJlJEZDNSRDJAUkT+TFJEullSRJhmUkRkc1JE
MoBSRP6MUkTLmVJEiKZSRFSzUkQywFJE/sxSRLrZUkSY5lJEVPNSRCEAU0T+DFNEyxlTRJgm
U0RkM1NEMkBTRP5MU0TLWVNEiGZTRGRzU0QygFNE/oxTRMuZU0SYplNEVLNTRDLAU0T+zFNE
utlTRIjmU0Rk81NEMgBURO4MVES6GVREiCZURFQzVEQhQFRE/kxURLpZVESYZlREZHNURDKA
VETujFREy5lURIimVERks1REIcBURO7MVES62VREmOZURGTzVEQyAFVE7gxVRMsZVUSIJlVE
tjNVRDJAVUT+TFVEullVRIhmVURkc1VEMoBVRP6MVUS6mVVEmKZVRGSzVUQywFVE7sxVRMvZ
VUSI5lVEVPNVRCEAVkTuDFZEuhlWRIgmVkRkM1ZEMkBWRO5MVkS6WVZEiGZWRFRzVkQygFZE
7oxWRLqZVkSIplZEZLNWRCHAVkT+zFZEutlWRJjmVkRk81ZEIQBXRO4MV0S6GVdEmCZXRFQz
V0QhQFdE7kxXRMtZV0SYZldEVHNXRCGAV0T+jFdEy5lXRJimV0RUs1dEIcBXRO7MV0TL2VdE
mOZXRGTzV0QhAFhE/gxYRMsZWESIJlhEVDNYRDJAWET+TFhEy1lYRIhmWERkc1hEMoBYRP6M
WES6mVhEiKZYRGSzWEQhwFhE/sxYRLrZWESI5lhEZPNYRCEAWUT+DFlEuhlZRIgmWURUM1lE
IUBZRO5MWUS6WVlEiGZZRGRzWUQhgFlE7oxZRLqZWUSIpllEZLNZRDLAWUT+zFlEy9lZRJjm
WURk81lEIQBaRO4MWkS6GVpEmCZaRKYzWkQyQFpE/kxaRLpZWkSIZlpEZHNaRCGAWkTujFpE
uplaRJimWkRUs1pEIcBaRP7MWkTL2VpEmOZaRFTzWkQyAFtE/gxbRMsZW0SIJltEVDNbRDJA
W0TuTFtEullbRJhmW0Rkc1tEIYBbRO6MW0TLmVtEiKZbRFSzW0QhwFtE/sxbRMvZW0SY5ltE
VPNbRDIAXET+DFxEyxlcRIgmXERUM1xEIUBcRP5MXES6WVxEiGZcRGRzXEQhgFxE/oxcRLqZ
XESYplxEZLNcRCHAXETuzFxEy9lcRJjmXERk81xEMgBdRP4MXUS6GV1EiCZdRGQzXUQhQF1E
7kxdRLpZXUSYZl1EZHNdRDKAXUTujF1EupldRJimXURUs11EMsBdRP7MXUTL2V1EmOZdRGTz
XUQyAF5E/gxeRMsZXkSYJl5EVDNeRCFAXkTuTF5EulleRJhmXkRUc15EIYBeRP6MXkS6mV5E
mKZeRGSzXkQywF5E/sxeRMvZXkSI5l5EZPNeRCEAX0T+DF9EuhlfRIgmX0SWM19EIUBfRO5M
X0TLWV9EmGZfRFRzX0QygF9E/oxfRLqZX0SIpl9EVLNfRDLAX0TuzF9Ey9lfRIjmX0Rk819E
MgBgRO4MYES6GWBEiCZgRFQzYEQyQGBE/kxgRLpZYESIZmBEZHNgRDKAYET+jGBEy5lgRIim
YERks2BEIcBgRP7MYETL2WBEiOZgRGTzYEQhAGFE/gxhRMsZYUSYJmFEVDNhRDJAYUT+TGFE
y1lhRJhmYURkc2FEIYBhRO6MYUS6mWFEmKZhRFSzYUQywGFE7sxhRLrZYUSI5mFEZPNhRDIA
YkTuDGJEyxliRJgmYkRUM2JEIUBiRP5MYkS6WWJEiGZiRGRzYkQygGJE7oxiRMuZYkSIpmJE
VLNiRCHAYkTuzGJEy9liRJjmYkRU82JEIQBjRO4MY0TLGWNEmCZjRFQzY0QhQGNE7kxjRLpZ
Y0SIZmNEZHNjRCGAY0T+jGNEy5ljRIimY0RUs2NEMsBjRP7MY0TL2WNEmOZjRFTzY0QhAGRE
/gxkRMsZZESIJmREVDNkRDJAZET+TGREullkRJhmZERkc2REIYBkRO6MZETLmWREmKZkRGSz
ZEQhwGRE7sxkRMvZZESI5mREVPNkRDIAZUT+DGVEuhllRJgmZURkM2VEIUBlRP5MZUS6WWVE
mGZlRGRzZUQygGVE/oxlRLqZZUSIpmVEVLNlRCHAZUT+zGVEutllRJjmZURU82VEIQBmRP4M
ZkS6GWZEiCZmRFQzZkQhQGZE/kxmRLpZZkSYZmZEVHNmRCGAZkTujGZEy5lmRJimZkRks2ZE
MsBmRO7MZkS62WZEiOZmRFTzZkQhAGdE7gxnRLoZZ0SIJmdEZDNnRCFAZ0TuTGdE3FlnRIhm
Z0RUc2dEMoBnRP6MZ0S6mWdEmKZnRFSzZ0QywGdE7sxnRLrZZ0SI5mdEZPNnRCEAaET+DGhE
yxloRJgmaERUM2hEMkBoRO5MaETLWWhEmGZoRGRzaEQygGhE/oxoRLqZaESYpmhEZLNoRDLA
aETuzGhEy9loRIjmaERk82hEMgBpRO4MaUTLGWlEiCZpRNgzaUQhQGlE7kxpRLpZaUSYZmlE
ZHNpRDKAaUT+jGlEuplpRJimaURUs2lEMsBpRO7MaUS62WlEmOZpRGTzaUQhAGpE/gxqRLoZ
akSIJmpEZDNqRDJAakTuTGpEullqRJhmakRkc2pEMoBqRP6MakTLmWpEiKZqRGSzakQhwGpE
7sxqRLrZakSY5mpEVPNqRCEAa0TuDGtEyxlrRJgma0RkM2tEMkBrRP5Ma0TLWWtEiGZrRGRz
a0QygGtE7oxrRLqZa0SIpmtEVLNrRCHAa0T+zGtEy9lrRIjma0Rk82tEIQBsRP4MbES6GWxE
iCZsRFQzbEQhQGxE/kxsRLpZbESYZmxEVHNsRDKAbET+jGxEy5lsRIimbERks2xEMsBsRO7M
bES62WxEmOZsRGTzbEQyAG1E7gxtRMsZbUSYJm1EZDNtRDJAbUT+TG1Ey1ltRJhmbURUc21E
MoBtRO6MbUTLmW1EmKZtRGSzbUQhwG1E7sxtRLrZbUSI5m1EVPNtRDIAbkTuDG5EyxluRJgm
bkRkM25EMkBuRP5MbkTLWW5EmGZuRFRzbkQhgG5E7oxuRMuZbkSYpm5EVLNuRCHAbkT+zG5E
y9luRJjmbkRU825EIQBvRP4Mb0TLGW9EiCZvRFQzb0QhQG9E/kxvRMtZb0SIZm9EVHNvRCGA
b0TujG9EuplvRJimb0RUs29EMsBvRP7Mb0TL2W9EmOZvRFTzb0QyAHBE7gxwRLoZcESIJnBE
ZDNwRDJAcET+THBEy1lwRIhmcERkc3BEIYBwRP6McES6mXBEmKZwRFSzcEQhwHBE7sxwRLrZ
cESY5nBEVPNwRCEAcUT+DHFEyxlxRJgmcURUM3FEIUBxRO5McUTLWXFEmGZxRGRzcUQygHFE
7oxxRMuZcUSYpnFEZLNxRCHAcUTuzHFEy9lxRIjmcURU83FEIQByRP4MckS6GXJEmCZyRGQz
ckQhQHJE/kxyRLpZckSIZnJEVHNyRDKAckT+jHJEuplyRIimckRks3JEIcByRP7MckTL2XJE
iOZyRFTzckQyAHNE/gxzRMsZc0SYJnNExzNzRCFAc0T+THNEullzRJhmc0Rkc3NEMoBzRP6M
c0TLmXNEiKZzRGSzc0QywHNE/sxzRLrZc0SI5nNEZPNzRDIAdET+DHREuhl0RJgmdERUM3RE
MkB0RP5MdES6WXREiGZ0RFRzdEQygHRE7ox0RMuZdESIpnREVLN0RDLAdETuzHREy9l0RJjm
dERk83REIQB1RO4MdUTLGXVEiCZ1RFQzdUQyQHVE7kx1RLpZdUSIZnVEVHN1RDKAdUTujHVE
y5l1RIimdURUs3VEIcB1RP7MdUTL2XVEiOZ1RGTzdUQhAHZE7gx2RLoZdkSIJnZEZDN2RCFA
dkTuTHZEy1l2RJhmdkRUc3ZEIYB2RP6MdkS6mXZEiKZ2RGSzdkQhwHZE/sx2RLrZdkSI5nZE
ZPN2RCEAd0TuDHdEyxl3RJgmd0RkM3dEMkB3RO5Md0S6WXdEiGZ3RGRzd0QhgHdE7ox3RLqZ
d0SYpndEZLN3RDLAd0T+zHdEutl3RIjmd0Rk83dEIQB4RO4MeETLGXhEmCZ4RJYzeEQyQHhE
7kx4RLpZeESIZnhEZHN4RDKAeEQOjXhEupl4RIimeERUs3hEIcB4RP7MeES62XhEiOZ4RGTz
eEQhAHlE7gx5RMsZeUSYJnlEZDN5RCFAeUTuTHlEy1l5RJhmeURkc3lEIYB5RO6MeUTLmXlE
iKZ5RGSzeUQywHlE/sx5RMvZeUSY5nlEVPN5RDIAekTuDHpEyxl6RJgmekRkM3pEMkB6RO5M
ekS6WXpEmGZ6RGRzekQhgHpE7ox6RMuZekSYpnpEVLN6RCHAekTuzHpEy9l6RIjmekRk83pE
MgB7RP4Me0S6GXtEmCZ7RGQze0QhQHtE7kx7RMtZe0SYZntEZHN7RDKAe0T+jHtEy5l7RIim
e0Rks3tEIcB7RP7Me0S62XtEiOZ7RFTze0QyAHxE7gx8RLoZfESYJnxEZDN8RCFAfET+THxE
ull8RJhmfERkc3xEMoB8RO6MfES6mXxEmKZ8RFSzfEQywHxE7sx8RMvZfESY5nxEZPN8RDIA
fUTuDH1Euhl9RIgmfUS2M31EMkB9RO5MfUTLWX1EiGZ9RFRzfUQygH1E7ox9RLqZfUSYpn1E
ZLN9RCHAfUT+zH1Eutl9RIjmfURk831EIQB+RP4MfkTLGX5EiCZ+RKYzfkQyQH5E/kx+RMtZ
fkSIZn5EZHN+RDKAfkTujH5Ey5l+RJimfkRks35EMsB+RO7MfkTL2X5EmOZ+RGTzfkQyAH9E
7gx/RLoZf0SIJn9EVDN/RCFAf0T+TH9Ey1l/RIhmf0Rkc39EMoB/RP6Mf0S6mX9EiKZ/RGSz
f0QywH9E7sx/RLrZf0SI5n9EZPN/RBAAgER/BoBE5gyAREQTgESqGYBEECCARH8mgETdLIBE
RDOARLI5gEQQQIBEf0aARN1MgEREU4BEqlmARBBggER/ZoBE3WyARExzgESqeYBEEICARHeG
gETdjIBETJOARKqZgEQZoIBEd6aAROasgEREs4BEsrmARBDAgER3xoBE5syAREzTgESq2YBE
GeCARH/mgETm7IBETPOARKr5gEQhAIFEdwaBRN0MgUREE4FE2xmBRBAggUR/JoFE5iyBREwz
gUSqOYFEEECBRHdGgUTmTIFERFOBRKpZgUQQYIFEd2aBRN1sgURMc4FEsnmBRBmAgUR3hoFE
5oyBREyTgUSqmYFEGaCBRH+mgUTmrIFETLOBRKq5gUQZwIFEf8aBRObMgURM04FEqtmBRBDg
gUSH5oFE3eyBREzzgUSy+YFEEACCRHcGgkTdDIJETBOCRLIZgkQQIIJEdyaCRN0sgkREM4JE
qjmCRBlAgkR3RoJE3UyCRExTgkSyWYJEGWCCRHdmgkTmbIJETHOCRKp5gkQQgIJEd4aCRN2M
gkRMk4JEqpmCRBmggkR/poJE5qyCREyzgkSyuYJEGcCCRH/GgkTdzIJERNOCRLLZgkQZ4IJE
f+aCRObsgkRE84JEsvmCRBkAg0R/BoNE5gyDREQTg0SqGYNEGSCDRH8mg0TdLINERDODRLo5
g0QZQINEf0aDRN1Mg0REU4NEslmDRBlgg0R3ZoNE3WyDRERzg0SyeYNEGYCDRHeGg0TmjINE
RJODRKqZg0QQoINEd6aDRN2sg0REs4NEsrmDRBDAg0R3xoNE5syDREzTg0Sy2YNEGeCDRHfm
g0Td7INERPODRLL5g0QQAIREdwaERN0MhEREE4REshmERBgghER3JoRE5iyEREwzhESqOYRE
EECERHdGhETeTIRERFOERLJZhEQQYIREf2aERN5shEREc4REqnmERBCAhER3hoRE5oyEREyT
hESqmYREGKCERHemhETmrIRERLOERKq5hEQYwIREf8aERObMhERE04REstmERBDghER35oRE
3uyERETzhESy+YREGACFRH8GhUTmDIVERBOFRLIZhUQQIIVEfyaFRN4shUREM4VEsjmFRBhA
hUR3RoVE3kyFRExThUSyWYVEGGCFRH9mhUTebIVETHOFRLJ5hUQYgIVEd4aFROaMhURMk4VE
qpmFRBCghUR3poVE3qyFRESzhUSyuYVEGMCFRHfGhUTezIVETNOFRLLZhUQQ4IVEf+aFRN7s
hURE84VEqvmFRBAAhkR3BoZE3gyGREQThkTTGYZEGCCGRH8mhkTeLIZERDOGRLI5hkQYQIZE
f0aGRN5MhkRMU4ZEqlmGRBBghkR3ZoZE5myGRExzhkSyeYZEGICGRH+GhkTejIZERJOGRKqZ
hkQYoIZEf6aGRN6shkREs4ZEsrmGRBDAhkR3xoZE5syGRETThkSy2YZEGOCGRHfmhkTe7IZE
TPOGRLL5hkQYAIdEdwaHRN4Mh0RME4dEqhmHRBggh0R/JodE3iyHREQzh0SyOYdEGECHRH9G
h0TeTIdETFOHRLJZh0QQYIdEf2aHROZsh0RMc4dEqnmHRBCAh0R3hodE5oyHRESTh0SymYdE
GKCHRH+mh0TerIdETLOHRKq5h0QYwIdEd8aHRN7Mh0RE04dEstmHRBDgh0R/5odE3uyHREzz
h0Sy+YdEEACIRH8GiETeDIhETBOIRKoZiEQQIIhEfyaIRN4siEREM4hEqjmIRBhAiER3RohE
5kyIRERTiESqWYhEEGCIRHdmiETmbIhETHOIRKp5iEQYgIhEf4aIRN6MiEREk4hE05mIRBCg
iER3pohE5qyIRESziESyuYhEGMCIRHfGiETmzIhERNOIRLLZiEQY4IhEd+aIRObsiERM84hE
svmIRBgAiUR3BolE5gyJREQTiUSyGYlEGCCJRH8miUTeLIlETDOJRKo5iUQYQIlEf0aJRN5M
iURMU4lEslmJRBBgiUR3ZolE5myJRExziUSqeYlEEICJRH+GiUTejIlERJOJRKqZiUQYoIlE
f6aJRN6siURMs4lEqrmJRBjAiUR3xolE3syJRETTiUSq2YlEGOCJRH/miUTm7IlERPOJRKr5
iUQYAIpEdwaKROYMikREE4pEqhmKRBggikR3JopE5iyKREwzikSyOYpEEECKRH9GikTeTIpE
RFOKRKpZikQYYIpEf2aKRN5sikRMc4pEqnmKRBCAikR3hopE5oyKREyTikSymYpEGKCKRHem
ikTmrIpERLOKRLK5ikQQwIpEd8aKRN7MikRM04pEstmKRBDgikR35opE3uyKRETzikSy+YpE
GACLRH8Gi0TmDItETBOLRMsZi0QYIItEfyaLROYsi0RMM4tEqjmLRBhAi0R/RotE5kyLRERT
i0SqWYtEGGCLRH9mi0TebItERHOLRLJ5i0QQgItEf4aLRN6Mi0RMk4tEspmLRBigi0R/potE
5qyLRESzi0SquYtEEMCLRH/Gi0TezItETNOLRKrZi0QY4ItEd+aLRObsi0RM84tEsvmLRBAA
jER3BoxE3gyMREQTjESqGYxEGCCMRH8mjETeLIxERDOMRKo5jEQYQIxEf0aMRN5MjERMU4xE
qlmMRBBgjER/ZoxE3myMRExzjESqeYxEGICMRH+GjETejIxERJOMRKqZjEQQoIxEd6aMRN6s
jERMs4xEsrmMRBjAjER/xoxE5syMREzTjESy2YxEEOCMRHfmjETm7IxERPOMRLL5jEQYAI1E
fwaNRN4MjUREE41EshmNRBggjUR/Jo1E5iyNREQzjUSyOY1EEECNRH9GjUTeTI1ETFONRLJZ
jUQQYI1Ed2aNROZsjUREc41EqnmNRBCAjUR3ho1E7oyNRESTjUSymY1EGKCNRH+mjUTerI1E
TLONRLK5jUQQwI1Ed8aNRObMjURM041EqtmNRBDgjUR/5o1E3uyNREzzjUSy+Y1EGACORHcG
jkTeDI5ERBOORKoZjkQYII5EfyaOROYsjkRMM45EsjmORBBAjkR/Ro5E5kyORERTjkSqWY5E
EGCORHdmjkTebI5ERHOORKp5jkQQgI5Ef4aORN6MjkREk45EspmORBigjkR/po5E3qyOREyz
jkSquY5EGMCORH/GjkTmzI5ETNOORLLZjkQQ4I5Ed+aORN7sjkRM845EsvmORBAAj0R3Bo9E
3gyPREQTj0SyGY9EGCCPRHcmj0TeLI9ERDOPRLI5j0QQQI9Ef0aPROZMj0RMU49EslmPRBhg
j0R3Zo9E3myPRExzj0SyeY9EEICPRHeGj0TejI9ERJOPRLKZj0QYoI9Ef6aPROasj0REs49E
srmPRBDAj0R3xo9E3syPRETTj0Sy2Y9EGOCPRH/mj0Tm7I9ETPOPRKr5j0QYAJBEdwaQROYM
kERME5BEqhmQRBggkER3JpBE5iyQREwzkESqOZBEGECQRH9GkETeTJBERFOQRLJZkEQQYJBE
f2aQROZskERMc5BEqnmQRBiAkER3hpBE5oyQRESTkESymZBEEKCQRH+mkETerJBERLOQRKq5
kEQQwJBEd8aQRN7MkERM05BEqtmQRBDgkER35pBE3uyQRETzkESy+ZBEGACRRH8GkUTeDJFE
TBORRKoZkUQQIJFEdyaRROYskUREM5FEqjmRRBhAkUR3RpFE5kyRRExTkUSyWZFEEGCRRHdm
kUTmbJFERHORRLJ5kUQYgJFEd4aRRN6MkURMk5FEqpmRRBigkUR3ppFE3qyRRESzkUSyuZFE
GMCRRH/GkUTezJFETNORRKrZkUQQ4JFEd+aRRObskURE85FEsvmRRBgAkkR/BpJE3gySREQT
kkSyGZJEECCSRHcmkkTeLJJERDOSRLI5kkQQQJJEd0aSRN5MkkREU5JEqlmSRBhgkkR3ZpJE
3mySRERzkkSyeZJEEICSRHeGkkTejJJETJOSRNOZkkQYoJJEf6aSROaskkREs5JEqrmSRBDA
kkR/xpJE3sySRETTkkSq2ZJEGOCSRHfmkkTe7JJETPOSRKr5kkQYAJNEdwaTROYMk0RME5NE
shmTRBggk0R/JpNE3iyTREwzk0SyOZNEEECTRH9Gk0TeTJNERFOTRKpZk0QQYJNEf2aTROZs
k0REc5NEsnmTRBiAk0R3hpNE3oyTRESTk0SymZNEGKCTRH+mk0TerJNETLOTRLK5k0QYwJNE
d8aTRN7Mk0RE05NEqtmTRBjgk0R35pNE5uyTRETzk0Sy+ZNEGACURHcGlETeDJRETBOURLIZ
lEQYIJREdyaURN4slEREM5REqjmURBhAlER/RpRE5kyURERTlESqWZREGGCURH9mlETebJRE
RHOURLJ5lEQYgJREd4aUROaMlEREk5REqpmURBCglER3ppRE3qyURESzlESquZREGMCURHfG
lETmzJRERNOURKrZlEQY4JREd+aURObslERE85REqvmURBgAlUR/BpVE5gyVREwTlUTkGZVE
ECCVRHcmlUTeLJVETDOVRLo5lUQQQJVEd0aVRN5MlUREU5VEqlmVRBBglUR/ZpVE3myVRERz
lUSyeZVEEICVRH+GlUTejJVETJOVRLKZlUQQoJVEd6aVROaslURMs5VEqrmVRBDAlUR3xpVE
3syVREzTlUSq2ZVEEOCVRHfmlUTe7JVERPOVRKr5lUQQAJZEdwaWRN4MlkREE5ZEshmWRBgg
lkR3JpZE3iyWREQzlkSqOZZEEECWRH9GlkTeTJZETFOWRLJZlkQYYJZEd2aWRN5slkRMc5ZE
qnmWRBCAlkR3hpZE5oyWREyTlkSymZZEGKCWRHemlkTmrJZETLOWRKq5lkQQwJZEf8aWRObM
lkRE05ZEqtmWRBDglkR35pZE3uyWREzzlkSq+ZZEGACXRHcGl0TmDJdETBOXRKoZl0QYIJdE
dyaXRN4sl0RMM5dEsjmXRBhAl0R3RpdE5kyXRExTl0SyWZdEGGCXRH9ml0TebJdETHOXRKp5
l0QQgJdEd4aXRN6Ml0REk5dEy5mXRBCgl0R/ppdE5qyXREyzl0SquZdEGMCXRHfGl0TmzJdE
RNOXRKrZl0QQ4JdEf+aXRN7sl0RE85dEqvmXRBgAmER3BphE3gyYREwTmESqGZhEECCYRH8m
mETeLJhERDOYRLI5mEQQQJhEf0aYROZMmEREU5hEslmYRBBgmER/ZphE3myYRExzmESqeZhE
GICYRHeGmETmjJhERJOYRKqZmEQQoJhEd6aYRN6smERMs5hEsrmYRBjAmER/xphE3syYREzT
mESq2ZhEGOCYRH/mmETm7JhERPOYRLL5mEQQAJlEfwaZRN4MmURME5lEshmZRBAgmUR3JplE
3iyZREQzmUSyOZlEGECZRH9GmUTeTJlETFOZRKpZmUQYYJlEf2aZRN5smUREc5lEsnmZRBCA
mUR/hplE3oyZREyTmUSymZlEGKCZRHemmUTmrJlERLOZRKq5mUQQwJlEd8aZRN7MmURM05lE
qtmZRBjgmUR/5plE5uyZREzzmUSq+ZlEEACaRH8GmkTeDJpETBOaRNMZmkQQIJpEdyaaRN4s
mkRMM5pEsjmaRBBAmkR3RppE5kyaRExTmkSqWZpEEGCaRH9mmkTebJpETHOaRKp5mkQYgJpE
d4aaRN6MmkREk5pEqpmaRBCgmkR3pppE5qyaREyzmkSquZpEEMCaRH/GmkTezJpERNOaRLLZ
mkQY4JpEd+aaRN7smkRM85pEqvmaRBgAm0R/BptE3gybREwTm0SqGZtEECCbRIgmm0TeLJtE
RDObRKo5m0QQQJtEf0abROZMm0REU5tEslmbRBBgm0R3ZptE3mybRERzm0SqeZtEEICbRHeG
m0TejJtERJObRLKZm0QYoJtEf6abRN6sm0RMs5tEsrmbRBjAm0R/xptE3sybREzTm0Sy2ZtE
GOCbRHfmm0Tm7JtETPObRKr5m0QQAJxEdwacRN4MnERME5xEqhmcRBAgnER3JpxE5iycREwz
nESqOZxEGECcRHdGnETmTJxETFOcRLJZnEQYYJxEf2acRN5snEREc5xEsnmcRBCAnER3hpxE
5oycREyTnESqmZxEEKCcRHemnETerJxERLOcRLK5nEQQwJxEd8acRObMnERE05xEstmcRBjg
nER35pxE3uycRETznESq+ZxEGACdRH8GnUTmDJ1ERBOdRLIZnUQQIJ1EfyadRN4snUREM51E
sjmdRBhAnUR3Rp1E3kydRERTnUSyWZ1EGGCdRHdmnUTmbJ1ETHOdRKp5nUQQgJ1Ed4adRN6M
nURMk51EspmdRBCgnUR3pp1E3qydREyznUSquZ1EGMCdRHfGnUTmzJ1ERNOdRKrZnUQY4J1E
f+adRObsnURM851EqvmdRBAAnkR3Bp5E5gyeREwTnkSyGZ5EECCeRH8mnkTeLJ5ETDOeRKo5
nkQQQJ5Ef0aeRN5MnkRMU55EqlmeRBBgnkR3Zp5E3myeRERznkSqeZ5EGICeRHeGnkTmjJ5E
RJOeRLKZnkQQoJ5Ed6aeRN6snkREs55EsrmeRBjAnkR3xp5E5syeRETTnkSy2Z5EGOCeRHfm
nkTe7J5ETPOeRLL5nkQYAJ9EfwafRN4Mn0RME59E3BmfRBggn0R/Jp9E5iyfREwzn0SyOZ9E
EECfRHdGn0TmTJ9ETFOfRKpZn0QYYJ9Ef2afRN5sn0RMc59EqnmfRBiAn0R3hp9E5oyfREST
n0SymZ9EEKCfRHemn0TerJ9ETLOfRKq5n0QYwJ9Ef8afRObMn0RE059EstmfRBDgn0R/5p9E
5uyfRETzn0Sq+Z9EEACgRHcGoETeDKBETBOgRLIZoEQQIKBEdyagRN4soERMM6BEsjmgRBhA
oER/RqBE5kygRExToESyWaBEEGCgRHdmoETebKBERHOgRKp5oEQYgKBEf4agROaMoERMk6BE
spmgRBigoER/pqBE5qygRESzoESquaBEGMCgRH/GoETezKBERNOgRLLZoEQQ4KBEf+agRObs
oERM86BEqvmgRBgAoUR3BqFE3gyhREQToUSyGaFEGCChRH8moUTmLKFERDOhRKo5oUQYQKFE
f0ahRN5MoURMU6FEqlmhRBhgoUR/ZqFE5myhRExzoUSqeaFEEIChRH+GoUTejKFETJOhRMuZ
oUQYoKFEd6ahRN6soUREs6FEqrmhRBjAoUR/xqFE7syhRETToUSy2aFEEOChRH/moUTe7KFE
RPOhRKr5oUQYAKJEdwaiROYMokREE6JEqhmiRBggokR/JqJE3iyiREwzokSyOaJEEECiRHdG
okTeTKJERFOiRKpZokQYYKJEd2aiRN5sokRMc6JEqnmiRBCAokR/hqJE5oyiRESTokSymaJE
EKCiRH+mokTerKJERLOiRLK5okQQwKJEd8aiRObMokRE06JEstmiRBDgokR35qJE5uyiRETz
okSq+aJEGACjRH8Go0TeDKNETBOjRKoZo0QYIKNEdyajRN4so0REM6NEsjmjRBBAo0R/RqNE
5kyjRExTo0SyWaNEEGCjRH9mo0TmbKNERHOjRLJ5o0QQgKNEd4ajRN6Mo0REk6NEspmjRBCg
o0R3pqNE3qyjREyzo0SyuaNEEMCjRHfGo0TmzKNETNOjRKrZo0QY4KNEd+ajRN7so0RM86NE
svmjRBgApER3BqRE5gykREQTpETcGaREECCkRH8mpETeLKRETDOkRKo5pEQYQKREd0akRN5M
pEREU6REslmkRBBgpER3ZqRE5mykRERzpESqeaREGICkRH+GpETmjKRETJOkRLKZpEQQoKRE
f6akRN6spERMs6REqrmkRBDApER3xqRE3sykREzTpESy2aREGOCkRH/mpETm7KRETPOkRKr5
pEQYAKVEdwalROYMpURME6VEshmlRBAgpUR/JqVE5iylREwzpUSyOaVEEEClRH9GpUTmTKVE
TFOlRLJZpUQYYKVEd2alROZspUREc6VEsnmlRBCApUR/hqVE3oylREyTpUSqmaVEGKClRHem
pUTerKVETLOlRLK5pUQYwKVEd8alRObMpURE06VEqtmlRBDgpUR/5qVE3uylRETzpUSy+aVE
GACmRHcGpkTmDKZETBOmRKoZpkQQIKZEdyamRN4spkRMM6ZEsjmmRBBApkR3RqZE3kymRExT
pkSqWaZEEGCmRHdmpkTmbKZETHOmRLJ5pkQYgKZEf4amRN6MpkRMk6ZE3JmmRBigpkR/pqZE
3qymREyzpkSyuaZEEMCmRHfGpkTmzKZETNOmRKrZpkQQ4KZEd+amRObspkRE86ZEsvmmRBAA
p0R/BqdE3gynREwTp0SyGadEGCCnRHcmp0TmLKdETDOnRLI5p0QQQKdEd0anROZMp0REU6dE
slmnRBBgp0R3ZqdE5mynRERzp0SqeadEGICnRHeGp0TmjKdETJOnRLKZp0QQoKdEd6anROas
p0REs6dEqrmnRBDAp0R/xqdE3synREzTp0Sq2adEGOCnRHfmp0Te7KdERPOnRKr5p0QYAKhE
fwaoRN4MqERME6hEshmoRBAgqER/JqhE3iyoREQzqESyOahEGECoRHdGqETeTKhERFOoRKpZ
qEQQYKhEd2aoROZsqEREc6hEsnmoRBCAqER3hqhE3oyoREyTqESqmahEGKCoRHemqETmrKhE
RLOoRLK5qEQQwKhEd8aoRN7MqERE06hEstmoRBjgqER35qhE5uyoREzzqESy+ahEGACpRHcG
qUTmDKlERBOpRKoZqUQQIKlEdyapROYsqURMM6lEqjmpRBBAqUR/RqlE5kypRExTqUSqWalE
EGCpRHdmqUTmbKlERHOpRLJ5qUQYgKlEd4apRN6MqUREk6lEqpmpRBigqUR/pqlE3qypREyz
qUSyualEGMCpRHfGqUTmzKlERNOpRKrZqUQQ4KlEf+apRN7sqURE86lEsvmpRBgAqkSIBqpE
3gyqREwTqkSqGapEGCCqRH8mqkTeLKpETDOqRKo5qkQYQKpEd0aqRN5MqkREU6pEqlmqRBBg
qkR/ZqpE3myqRExzqkSqeapEEICqRHeGqkTmjKpERJOqRKqZqkQQoKpEf6aqRN6sqkRMs6pE
qrmqRBDAqkR3xqpE3syqRETTqkSq2apEEOCqRH/mqkTm7KpETPOqRLL5qkQQAKtEdwarRN4M
q0RME6tEqhmrRBggq0R/JqtE3iyrREwzq0SyOatEGECrRH9Gq0TmTKtETFOrRKpZq0QYYKtE
f2arRN5sq0RMc6tEqnmrRBCAq0R3hqtE5oyrRESTq0SqmatEEKCrRHemq0TmrKtERLOrRLK5
q0QQwKtEd8arRN7Mq0RM06tEstmrRBDgq0R35qtE5uyrREzzq0Sy+atEEACsRHcGrETeDKxE
TBOsRLIZrEQQIKxEdyasRN4srEREM6xEsjmsRBhArER3RqxE3kysRExTrESqWaxEEGCsRHdm
rETebKxERHOsRKp5rEQYgKxEd4asRN6MrERMk6xEspmsRBigrER3pqxE5qysREyzrESyuaxE
EMCsRH/GrETmzKxERNOsRLLZrEQY4KxEd+asRN7srERE86xEqvmsRBAArUR/Bq1E3gytREwT
rUSqGa1EECCtRHcmrUTmLK1ERDOtRLI5rUQQQK1Ed0atRN5MrUREU61EqlmtRBBgrUR3Zq1E
3mytRExzrUSqea1EGICtRHeGrUTejK1ETJOtRKqZrUQYoK1Ed6atRN6srURMs61EqrmtRBjA
rUR3xq1E5sytRETTrUSy2a1EGOCtRHfmrUTm7K1ETPOtRLL5rUQYAK5EfwauROYMrkREE65E
shmuRBggrkR3Jq5E5iyuREQzrkSqOa5EGECuRH9GrkTeTK5ERFOuRLJZrkQQYK5Ef2auRN5s
rkREc65EqnmuRBiArkR3hq5E5oyuRESTrkSqma5EEKCuRH+mrkTmrK5ERLOuRLK5rkQQwK5E
f8auRN7MrkRE065EstmuRBDgrkR/5q5E5uyuRETzrkSy+a5EEACvRH8Gr0TeDK9ERBOvRKoZ
r0QQIK9EfyavRN4sr0RMM69EqjmvRBhAr0R/Rq9E5kyvRERTr0SyWa9EGGCvRHdmr0TmbK9E
THOvRLJ5r0QYgK9Ef4avRN6Mr0RMk69EspmvRBigr0R3pq9E5qyvRESzr0Squa9EGMCvRHfG
r0TmzK9ERNOvRLLZr0QQ4K9Ef+avRN7sr0RM869EsvmvRBAAsER/BrBE3gywREwTsESqGbBE
ECCwRH8msETuLLBETDOwRLI5sEQQQLBEf0awRN5MsEREU7BEslmwRBhgsER/ZrBE3mywRERz
sESyebBEEICwRHeGsETejLBETJOwRNyZsEQQoLBEd6awROassERMs7BEqrmwRBjAsER/xrBE
5sywRETTsESy2bBEGOCwRHfmsETe7LBETPOwRKr5sEQYALFEdwaxRN4MsURME7FEqhmxRBgg
sUR3JrFE5iyxREwzsUSyObFEEECxRH9GsUTeTLFERFOxRLJZsUQYYLFEf2axROZssURMc7FE
snmxRBCAsUR/hrFE5oyxRESTsUSqmbFEEKCxRHemsUTerLFERLOxRKq5sUQYwLFEd8axRObM
sURE07FEqtmxRBjgsUR35rFE5uyxRETzsUSy+bFEEACyRHcGskTeDLJETBOyRLIZskQhILJE
dyayRN4sskRMM7JEsjmyRBhAskR3RrJE5kyyRERTskSyWbJEGGCyRHdmskTmbLJERHOyRKp5
skQYgLJEd4ayROaMskRMk7JEqpmyRBigskR/prJE3qyyRESzskSqubJEEMCyRH/GskTezLJE
TNOyRKrZskQQ4LJEd+ayRN7sskRM87JEqvmyRBAAs0R/BrNE5gyzREwTs0TcGbNEGCCzRHcm
s0TeLLNETDOzRLI5s0QQQLNEd0azROZMs0REU7NEslmzRBhgs0R/ZrNE5myzRExzs0SyebNE
GICzRHeGs0TejLNETJOzRKqZs0QYoLNEd6azROass0RMs7NEqrmzRBjAs0R3xrNE3syzRETT
s0Sy2bNEEOCzRH/ms0Tm7LNETPOzRKr5s0QYALREfwa0RN4MtEREE7REshm0RBAgtER/JrRE
5iy0REQztESyObREEEC0RH9GtETeTLRETFO0RLJZtEQQYLREd2a0RN5stEREc7REsnm0RBCA
tER3hrRE3oy0REyTtESymbREEKC0RHemtETerLRETLO0RKq5tEQYwLREd8a0RN7MtERE07RE
qtm0RBjgtER/5rRE3uy0REzztESy+bREGAC1RH8GtUTeDLVETBO1RKoZtUQYILVEdya1RN4s
tUREM7VEsjm1RBhAtUR/RrVE3ky1RERTtUSyWbVEEGC1RH9mtUTebLVERHO1RLJ5tUQYgLVE
d4a1ROaMtUREk7VE3Jm1RBigtUR3prVE3qy1RESztUSqubVEEMC1RHfGtUTmzLVETNO1RKrZ
tUQY4LVEd+a1RO7stURE87VEsvm1RBAAtkR3BrZE3gy2REwTtkSqGbZEGCC2RHcmtkTmLLZE
RDO2RLI5tkQYQLZEd0a2RN5MtkREU7ZEqlm2RBBgtkR3ZrZE3my2RExztkSyebZEGIC2RHeG
tkTejLZERJO2RLKZtkQQoLZEd6a2RN6stkRMs7ZEsrm2RBjAtkR/xrZE5sy2REzTtkSy2bZE
EOC2RHfmtkTe7LZETPO2RKr5tkQQALdEdwa3RN4Mt0REE7dEqhm3RBAgt0R/JrdE3iy3REwz
t0SyObdEEEC3RH9Gt0TeTLdETFO3RLJZt0QQYLdEf2a3RN5st0RMc7dEsnm3RBCAt0R/hrdE
3oy3REyTt0SymbdEEKC3RHemt0TmrLdERLO3RKq5t0QYwLdEf8a3RN7Mt0RE07dEstm3RBjg
t0R35rdE5uy3REzzt0Sy+bdEEAC4RHcGuETeDLhERBO4RLIZuEQYILhEdya4ROYsuERMM7hE
sjm4RBBAuER/RrhE3ky4RERTuESyWbhEEGC4RHdmuETebLhETHO4RKp5uEQQgLhEd4a4RN6M
uERMk7hEqpm4RBCguER/prhE3qy4REyzuESyubhEGMC4RHfGuETezLhERNO4RKrZuEQQ4LhE
f+a4RObsuERM87hEqvm4RBgAuUR3BrlE5gy5REwTuUSyGblEECC5RHcmuUTmLLlERDO5RLI5
uUQQQLlEf0a5ROZMuUREU7lEqlm5RBBguUR3ZrlE5my5RExzuUSqeblEGIC5RHeGuUTmjLlE
TJO5RKqZuUQQoLlEd6a5ROasuURMs7lEsrm5RBDAuUR3xrlE3sy5RETTuUSy2blEGOC5RH/m
uUTe7LlETPO5RKr5uUQQALpEdwa6ROYMukRME7pEshm6RBAgukR/JrpE5iy6REQzukSyObpE
EEC6RHdGukTeTLpETFO6RLJZukQYYLpEd2a6ROZsukRMc7pEqnm6RBCAukR3hrpE3oy6REST
ukSqmbpEEKC6RHemukTmrLpETLO6RLK5ukQYwLpEf8a6RObMukRE07pEstm6RBDgukR/5rpE
5uy6REzzukSy+bpEEAC7RH8Gu0TeDLtETBO7RLIZu0QQILtEdya7RN4su0REM7tEsjm7RBBA
u0R/RrtE3ky7RERTu0SqWbtEGGC7RH9mu0TebLtERHO7RKp5u0QYgLtEd4a7ROaMu0REk7tE
qpm7RBCgu0R/prtE5qy7RESzu0SyubtEEMC7RHfGu0TezLtERNO7RLLZu0QY4LtEd+a7RObs
u0RM87tEsvm7RBgAvER3BrxE3gy8REwTvESyGbxEECC8RIgmvETeLLxERDO8RLI5vEQYQLxE
f0a8RN5MvEREU7xEslm8RBBgvER3ZrxE5my8RERzvESqebxEEIC8RHeGvETejLxETJO8RLKZ
vEQYoLxEf6a8ROasvEREs7xEqrm8RBDAvER3xrxE3sy8RETTvESy2bxEGOC8RH/mvETe7LxE
TPO8RKr5vEQYAL1Edwa9RN4MvURME71E3Bm9RBAgvUR3Jr1E5iy9REQzvUSqOb1EGEC9RHdG
vUTeTL1ERFO9RKpZvUQYYL1Ed2a9ROZsvUREc71Eqnm9RBiAvUR3hr1E5oy9REyTvUSymb1E
EKC9RH+mvUTerL1ETLO9RKq5vUQYwL1Ed8a9RObMvURE071Estm9RBjgvUR35r1E3uy9RETz
vUSq+b1EEAC+RH8GvkTeDL5ETBO+RLIZvkQQIL5Edya+RN4svkREM75Eujm+RBhAvkR3Rr5E
3ky+RExTvkSyWb5EEGC+RH9mvkTmbL5ETHO+RLJ5vkQYgL5Ed4a+ROaMvkREk75Espm+RBCg
vkR/pr5E3qy+REyzvkSqub5EGMC+RH/GvkTezL5ETNO+RKrZvkQY4L5Ed+a+RObsvkRE875E
svm+RBAAv0R3Br9E3gy/REQTv0SyGb9EGCC/RHcmv0TeLL9ERDO/RLI5v0QQQL9Ed0a/ROZM
v0REU79Eslm/RBBgv0R3Zr9E3my/RExzv0Sqeb9EGIC/RHeGv0TejL9ERJO/RNyZv0QQoL9E
d6a/ROasv0REs79Esrm/RBDAv0R/xr9E5sy/RETTv0Sy2b9EEOC/RH/mv0Te7L9ERPO/RKr5
v0QYAMBEdwbARN4MwERME8BEqhnARBggwER3JsBE5izAREwzwESqOcBEGEDARH9GwETmTMBE
TFPARKpZwEQQYMBEf2bARN5swEREc8BEsnnARBiAwER/hsBE3ozARESTwESymcBEGKDARHem
wETerMBETLPARLK5wEQQwMBEf8bARN7MwERE08BEstnARBDgwER/5sBE3uzARETzwESq+cBE
GADBRHcGwUTeDMFERBPBRLIZwUQQIMFEdybBROYswUREM8FEqjnBRBBAwUR/RsFE3kzBRExT
wUSyWcFEEGDBRHdmwUTmbMFERHPBRLJ5wUQYgMFEd4bBROaMwURMk8FEspnBRBigwUR3psFE
5qzBREyzwUSyucFEGMDBRHfGwUTezMFETNPBRLLZwUQQ4MFEf+bBRObswURM88FEsvnBRBAA
wkR3BsJE5gzCREwTwkTkGcJEECDCRHcmwkTeLMJETDPCRKo5wkQYQMJEf0bCROZMwkREU8JE
slnCRBBgwkR/ZsJE3mzCRERzwkSqecJEEIDCRHeGwkTejMJERJPCRLKZwkQQoMJEf6bCROas
wkREs8JEqrnCRBDAwkR/xsJE3szCREzTwkSq2cJEEODCRHfmwkTm7MJERPPCRLL5wkQQAMNE
dwbDROYMw0REE8NEshnDRBggw0R/JsNE3izDREwzw0SyOcNEGEDDRHdGw0TeTMNETFPDRKpZ
w0QYYMNEd2bDROZsw0REc8NEsnnDRBCAw0R3hsNE5ozDRESTw0SymcNEEKDDRHemw0TerMNE
TLPDRKq5w0QYwMNEd8bDRN7Mw0RE08NEstnDRBDgw0R/5sNE3uzDRETzw0Sq+cNEGADERH8G
xETeDMRETBPERKoZxEQQIMREdibERN4sxERMM8REqjnERBBAxESIRsRE3kzERERTxESyWcRE
GGDERHZmxETebMRERHPERLJ5xEQYgMREdobEROaMxEREk8REqpnERBCgxER2psRE3qzEREyz
xESyucREGMDERHbGxETmzMRERNPERKrZxEQQ4MREdubERObsxERE88REsvnERBAAxUSABsVE
5gzFREQTxUSqGcVEECDFRIAmxUTmLMVERDPFRKo5xUQYQMVEgEbFRN5MxUREU8VEqlnFRBBg
xUR2ZsVE5mzFRExzxUSyecVEGIDFRHaGxUTmjMVERJPFRLKZxUQQoMVEdqbFRN6sxUREs8VE
srnFRBDAxUSAxsVE3szFRETTxUSy2cVEEODFRHbmxUTm7MVERPPFRKr5xUQYAMZEdgbGROYM
xkREE8ZEshnGRBAgxkR2JsZE3izGREwzxkSyOcZEEEDGRIBGxkTmTMZERFPGRLJZxkQQYMZE
dmbGRN5sxkRMc8ZEsnnGRBCAxkSAhsZE5ozGREyTxkSymcZEGKDGRICmxkTerMZETLPGRLK5
xkQQwMZEgMbGRN7MxkRE08ZEqtnGRBDgxkR25sZE5uzGRETzxkSy+cZEGADHRIAGx0TmDMdE
RBPHRMoZx0QQIMdEdibHRN4sx0RMM8dEsjnHRBBAx0SARsdE3kzHRExTx0SyWcdEEGDHRIBm
x0TmbMdERHPHRKp5x0QYgMdEdobHROaMx0RMk8dEqpnHRBCgx0R2psdE5qzHREyzx0SyucdE
GMDHRHbGx0TezMdETNPHRLLZx0QQ4MdEdubHRN7sx0RM88dEqvnHRBAAyESABshE5gzIREQT
yESyGchEGCDIRIAmyETeLMhETDPIRLI5yEQQQMhEdkbIROZMyERMU8hEqlnIRBBgyESAZshE
5mzIRExzyESqechEEIDIRHaGyETmjMhETJPIRKqZyEQYoMhEdqbIRN6syEREs8hEsrnIRBjA
yESAxshE5szIREzTyESy2chEGODIRIDmyETe7MhERPPIRKr5yEQgAMlEgAbJRN4MyURME8lE
shnJRBAgyUR2JslE3izJREwzyUSyOclEEEDJRHZGyUTmTMlETFPJRKpZyUQYYMlEdmbJRN5s
yUREc8lEsnnJRBiAyUR2hslE5ozJREyTyUTKmclEEKDJRHamyUTerMlERLPJRLK5yUQQwMlE
dsbJRObMyURE08lEstnJRBDgyUR25slE5uzJREzzyUSy+clEGADKRIAGykTeDMpERBPKRLIZ
ykQQIMpEgCbKRN4sykREM8pEqjnKRBBAykR2RspE3kzKRExTykSqWcpEEGDKRHZmykTebMpE
RHPKRLJ5ykQYgMpEdobKRN6MykRMk8pEqpnKRBigykR2pspE5qzKREyzykSqucpEGMDKRHbG
ykTmzMpETNPKRLLZykQQ4MpEdubKRObsykRE88pEqvnKRBAAy0SABstE3gzLREwTy0SyGctE
GCDLRHYmy0TmLMtETDPLRLI5y0QQQMtEgEbLRN5My0REU8tEslnLRBBgy0R2ZstE5mzLRERz
y0SqectEGIDLRHaGy0TmjMtERJPLRLKZy0QQoMtEgKbLROasy0RMs8tEqrnLRBDAy0SAxstE
5szLRETTy0Sq2ctEGODLRIDmy0Tm7MtETPPLRKr5y0QQAMxEdgbMRN4MzEREE8xE3BnMRBAg
zER2JsxE5izMREwzzESyOcxEGEDMRHZGzETmTMxERFPMRKpZzEQQYMxEdmbMROZszEREc8xE
qnnMRBCAzER2hsxE3ozMREyTzESqmcxEEKDMRHamzETmrMxERLPMRLK5zEQYwMxEdsbMRN7M
zERM08xEqtnMRBDgzER25sxE5uzMRETzzESy+cxEGADNRHYGzUTmDM1ETBPNRKoZzUQYIM1E
gCbNROYszUREM81EsjnNRBhAzUSARs1E5kzNRERTzUSyWc1EGGDNRHZmzUTmbM1ETHPNRLJ5
zUQYgM1EdobNROaMzURMk81EqpnNRBigzUR2ps1E5qzNRESzzUSyuc1EEMDNRHbGzUTezM1E
TNPNRKrZzUQQ4M1EdubNRN7szURE881EsvnNRBAAzkSABs5E5gzOREwTzkSyGc5EECDORHYm
zkTeLM5ETDPORKo5zkQQQM5EdkbOROZMzkRMU85EqlnORBBgzkSAZs5E3mzORExzzkSqec5E
GIDORHaGzkTejM5ERJPORKqZzkQQoM5EgKbORN6szkREs85EqrnORBjAzkR2xs5E3szOREzT
zkSy2c5EGODORIDmzkTm7M5ETPPORKr5zkQQAM9EdgbPRN4Mz0RME89EshnPRBAgz0R2Js9E
5izPREwzz0SyOc9EGEDPRHZGz0TeTM9ERFPPRLJZz0QQYM9EdmbPRN5sz0REc89EsnnPRBCA
z0R2hs9E5ozPREyTz0Symc9EEKDPRHamz0TmrM9ETLPPRKq5z0QYwM9EdsbPRObMz0RM089E
qtnPRBDgz0R25s9E3uzPRETzz0Sy+c9EEADQRHYG0ETeDNBERBPQRKoZ0EQYINBEgCbQRN4s
0EREM9BEsjnQRBhA0ER2RtBE5kzQRExT0ESyWdBEEGDQRIBm0ETmbNBERHPQRKp50EQYgNBE
dobQROaM0EREk9BEspnQRBig0ER2ptBE3qzQRESz0ESyudBEEMDQRHbG0ETezNBERNPQRLLZ
0EQY4NBEdubQRObs0ERM89BEsvnQRBAA0UR2BtFE3gzRREQT0UTUGdFEECDRRIAm0UTmLNFE
RDPRRKo50UQYQNFEdkbRROZM0URMU9FEqlnRRBhg0UR2ZtFE3mzRRERz0USqedFEEIDRRICG
0UTejNFETJPRRLKZ0UQQoNFEdqbRRN6s0URMs9FEsrnRRBjA0UR2xtFE5szRRETT0USy2dFE
EODRRIDm0UTm7NFETPPRRKr50UQYANJEdgbSROYM0kREE9JEqhnSRBAg0kR2JtJE5izSREQz
0kSyOdJEEEDSRHZG0kTmTNJETFPSRLJZ0kQYYNJEdmbSROZs0kRMc9JEqnnSRBCA0kR2htJE
3ozSREST0kSqmdJEEKDSRICm0kTerNJETLPSRLK50kQYwNJEdsbSRObM0kRM09JEqtnSRBDg
0kR25tJE3uzSREzz0kSy+dJEEADTRIAG00TeDNNERBPTRKoZ00QQINNEgCbTROYs00REM9NE
sjnTRBhA00R2RtNE3kzTRExT00SqWdNEGGDTRIBm00TebNNETHPTRLJ500QQgNNEdobTROaM
00REk9NEqpnTRBig00R2ptNE5qzTRESz00SyudNEEMDTRHbG00TmzNNETNPTRLLZ00QY4NNE
gObTRObs00RE89NEsvnTRBAA1ESABtRE3gzUREQT1ESyGdREECDURHYm1ETmLNRETDPURLI5
1EQQQNREdkbURN5M1ERMU9REqlnURBhg1ER2ZtRE3mzURExz1ESqedREGIDURICG1ETejNRE
TJPURKqZ1EQYoNREgKbUROas1EREs9REqrnURBDA1ER2xtRE5szURETT1ESy2dREGODURHbm
1ETm7NRETPPURLL51EQYANVEdgbVROYM1UREE9VEqhnVRBAg1USAJtVE3izVREwz1USqOdVE
EEDVRHZG1UTeTNVETFPVRKpZ1UQYYNVEgGbVROZs1UREc9VEsnnVRBiA1UR2htVE5ozVREST
1USymdVEEKDVRHam1UTerNVETLPVRLK51UQQwNVEdsbVRObM1URM09VEqtnVRBDg1USA5tVE
5uzVREzz1USq+dVEEADWRHYG1kTeDNZETBPWRMoZ1kQQINZEdibWROYs1kREM9ZEsjnWRBBA
1kR2RtZE3kzWRExT1kSqWdZEGGDWRHZm1kTmbNZERHPWRLJ51kQQgNZEgIbWROaM1kREk9ZE
qpnWRBCg1kR2ptZE5qzWREyz1kSyudZEEMDWRHbG1kTmzNZETNPWRLLZ1kQQ4NZEdubWRObs
1kRE89ZEsvnWRBgA10R2BtdE3gzXREwT10SqGddEECDXRIAm10TmLNdERDPXRLI510QQQNdE
gEbXROZM10RMU9dEqlnXRBBg10SAZtdE3mzXRERz10SqeddEEIDXRHaG10TejNdERJPXRKqZ
10QYoNdEdqbXROas10RMs9dEsrnXRBDA10R2xtdE3szXREzT10Sy2ddEEODXRHbm10Tm7NdE
RPPXRKr510QYANhEgAbYRN4M2EREE9hEshnYRBAg2ESAJthE5izYREwz2ESqOdhEEEDYRHZG
2ETmTNhETFPYRKpZ2EQQYNhEdmbYROZs2EREc9hEsnnYRBCA2ESAhthE3ozYREST2ETcmdhE
EKDYRICm2ETmrNhERLPYRKq52EQYwNhEdsbYRObM2ERE09hEqtnYRBDg2ESA5thE5uzYREzz
2ESy+dhEGADZRHYG2UTmDNlERBPZRKoZ2UQYINlEdibZROYs2URMM9lEqjnZRBhA2UR2RtlE
5kzZRERT2USyWdlEEGDZRHZm2UTebNlERHPZRLJ52UQQgNlEgIbZROaM2URMk9lEspnZRBig
2USAptlE3qzZRESz2USyudlEEMDZRHbG2UTezNlETNPZRLLZ2UQQ4NlEdubZRObs2URE89lE
qvnZRBAA2kSIBtpE5gzaREwT2kSyGdpEGCDaRHYm2kTmLNpERDPaRLI52kQQQNpEgEbaROZM
2kRMU9pEslnaRBhg2kSAZtpE3mzaRExz2kSqedpEGIDaRHaG2kTejNpETJPaRKqZ2kQQoNpE
dqbaROas2kRMs9pEqrnaRBDA2kSAxtpE5szaREzT2kSq2dpEEODaRIDm2kTm7NpERPPaRLL5
2kQQANtEdgbbRN4M20REE9tEqhnbRBAg20SAJttE5izbREQz20SqOdtEEEDbRHZG20TeTNtE
RFPbRLJZ20QQYNtEdmbbROZs20REc9tEsnnbRBiA20R2httE3ozbREST20SqmdtEGKDbRHam
20TmrNtERLPbRKq520QQwNtEdsbbRObM20RE09tEstnbRBDg20SA5ttE3uzbREzz20S6+dtE
GADcRHYG3ETeDNxERBPcRLIZ3EQQINxEdibcROYs3ERMM9xEsjncRBBA3ESARtxE3kzcRExT
3ESqWdxEGGDcRIBm3ETmbNxERHPcRKp53EQQgNxEdobcROaM3ERMk9xEqpncRBCg3ESAptxE
5qzcREyz3ESqudxEGMDcRHbG3ETezNxERNPcRLLZ3EQY4NxEdubcRObs3ERM89xEsvncRBgA
3UR2Bt1E5gzdREwT3USyGd1EGCDdRHYm3UTmLN1ERDPdRKo53UQQQN1EdkbdROZM3UREU91E
slndRBBg3USAZt1E5mzdRExz3USqed1EGIDdRICG3UTmjN1ETJPdRNyZ3UQQoN1EgKbdRN6s
3UREs91EsrndRBDA3UR2xt1E5szdRETT3USq2d1EGODdRIDm3UTe7N1ETPPdRLL53UQYAN5E
dgbeROYM3kRME95EuhneRBgg3kR2Jt5E3izeREQz3kSqOd5EGEDeRHZG3kTeTN5ETFPeRLJZ
3kQYYN5EdmbeRN5s3kREc95EqnneRBiA3kSAht5E5ozeREST3kSqmd5EEKDeRHam3kTerN5E
RLPeRKq53kQQwN5EdsbeRObM3kRE095EqtneRBjg3kSA5t5E5uzeRETz3kSq+d5EEADfRIAG
30TmDN9ETBPfRKoZ30QYIN9EdibfROYs30REM99EsjnfRBBA30SARt9E5kzfRExT30SyWd9E
GGDfRHZm30TmbN9ERHPfRKp530QQgN9EdobfROaM30RMk99EqpnfRBCg30SApt9E3qzfREyz
30Syud9EEMDfRHbG30TmzN9ERNPfRLLZ30QY4N9EdubfRObs30RE899EsvnfRBgA4ESABuBE
5gzgREQT4ESyGeBEECDgRIAm4ETeLOBETDPgRLI54EQQQOBEgEbgRN5M4EREU+BEqlngRBBg
4ESAZuBE3mzgRExz4ESyeeBEGIDgRICG4ETejOBETJPgRKqZ4EQYoOBEdqbgROas4ERMs+BE
qrngRBjA4ESAxuBE5szgRETT4ESy2eBEGODgRHbm4ETm7OBERPPgRKr54EQQAOFEgAbhRN4M
4URME+FEqhnhRBAg4UR2JuFE5izhREwz4USyOeFEGEDhRIBG4UTmTOFERFPhRLJZ4UQQYOFE
dmbhROZs4URMc+FEsnnhRBCA4USAhuFE5ozhREyT4USymeFEEKDhRHam4UTmrOFETLPhRLK5
4UQQwOFEgMbhRN7M4URM0+FEqtnhRBDg4UR25uFE3uzhREzz4USq+eFEGADiRIAG4kTmDOJE
TBPiRLIZ4kQQIOJEdibiROYs4kRUM+JEqjniRBhA4kSARuJE3kziRERT4kSyWeJEEGDiRHZm
4kTebOJETHPiRLJ54kQYgOJEgIbiRN6M4kRMk+JEspniRBig4kR2puJE5qziREyz4kSyueJE
EMDiRHbG4kTezOJERNPiRLLZ4kQQ4OJEdubiRN7s4kRM8+JEsvniRBAA40SABuNE3gzjREwT
40SqGeNEECDjRHYm40TeLONETDPjRLI540QQQONEdkbjROZM40REU+NEslnjRBBg40SAZuNE
3mzjRERz40SyeeNEEIDjRHaG40TmjONETJPjRLKZ40QQoONEdqbjROas40RMs+NEqrnjRBjA
40SAxuNE5szjRETT40Sq2eNEEODjRIDm40Tm7ONERPPjRLL540QQAOREdgbkROYM5EREE+RE
shnkRBAg5ESAJuRE7izkREwz5ESqOeREEEDkRHZG5ETeTORERFPkRLJZ5EQQYOREgGbkRN5s
5ERMc+REsnnkRBCA5ESAhuRE3ozkREyT5ESqmeREGKDkRICm5ETerORERLPkRLK55EQQwORE
dsbkRObM5ERE0+REqtnkRBDg5ESA5uRE5uzkREzz5ESq+eREGADlRHYG5UTeDOVERBPlRNQZ
5UQYIOVEgCblRN4s5UREM+VEqjnlRBBA5USARuVE3kzlRExT5USqWeVEGGDlRHZm5UTmbOVE
THPlRLJ55UQYgOVEdoblRN6M5UREk+VEqpnlRBCg5USApuVE5qzlRESz5USyueVEEMDlRHbG
5UTmzOVERNPlRLLZ5UQQ4OVEdublRObs5URE8+VEsvnlRBAA5kSABuZE3gzmREwT5kSqGeZE
ECDmRIAm5kTeLOZERDPmRKo55kQQQOZEdkbmRN5M5kREU+ZEslnmRBhg5kSAZuZE5mzmRERz
5kSyeeZEGIDmRICG5kTejOZETJPmRKqZ5kQQoOZEdqbmRN6s5kRMs+ZEqrnmRBDA5kSAxuZE
5szmRETT5kSq2eZEEODmRIDm5kTm7OZERPPmRLL55kQQAOdEdgbnROYM50REE+dEshnnRBAg
50SAJudE5iznREQz50SqOedEEEDnRHZG50TeTOdERFPnRLJZ50QQYOdEgGbnROZs50REc+dE
qnnnRBCA50SAhudE5oznREyT50TcmedEEKDnRICm50TmrOdETLPnRKq550QQwOdEgMbnRObM
50RM0+dEstnnRBDg50R25udE3uznRETz50Sy+edEGADoRIAG6ETeDOhETBPoRLIZ6EQQIOhE
diboROYs6ERMM+hEqjnoRBhA6ER2RuhE5kzoRExT6ESqWehEGGDoRHZm6ETmbOhETHPoRLJ5
6EQQgOhEgIboROaM6EREk+hEqpnoRBCg6ESApuhE3qzoRESz6ESyuehEEMDoRIDG6ETezOhE
TNPoRLLZ6EQQ4OhEgOboRObs6ERM8+hEsvnoRBgA6UR2BulE3gzpREwT6USyGelEECDpRHYm
6UTmLOlETDPpRLI56UQYQOlEgEbpROZM6URMU+lEqlnpRBBg6USAZulE5mzpRERz6USyeelE
EIDpRHaG6UTejOlERJPpRKqZ6UQQoOlEgKbpRN6s6UREs+lEqrnpRBDA6USAxulE5szpREzT
6USy2elEGODpRHbm6UTe7OlERPPpRKr56UQQAOpEgAbqRN4M6kRME+pE3BnqRBgg6kSAJupE
5izqREQz6kSyOepEEEDqRHZG6kTeTOpERFPqRLJZ6kQQYOpEgGbqROZs6kREc+pEsnnqRBiA
6kSAhupE5ozqREyT6kSqmepEGKDqRHam6kTmrOpERLPqRKq56kQQwOpEgMbqRN7M6kRM0+pE
qtnqRBDg6kSA5upE5uzqREzz6kSq+epEEADrRIAG60TmDOtETBPrRLIZ60QQIOtEgCbrRN4s
60REM+tEqjnrRBhA60R2RutE5kzrRExT60SyWetEEGDrRIBm60TmbOtERHPrRKp560QQgOtE
dobrROaM60REk+tEspnrRBig60R2putE5qzrREyz60SyuetEEMDrRIDG60TezOtERNPrRKrZ
60QQ4OtEdubrRObs60RE8+tEsvnrRBgA7ER2BuxE5gzsREwT7ESyGexEECDsRIAm7ETmLOxE
RDPsRLI57EQQQOxEdkbsRN5M7EREU+xEslnsRBBg7ER2ZuxE3mzsRExz7ESyeexEEIDsRICG
7ETejOxETJPsRNyZ7EQYoOxEgKbsRN6s7ERMs+xEqrnsRBDA7ESAxuxE3szsRETT7ESq2exE
GODsRIDm7ETe7OxETPPsRLL57EQQAO1EdgbtROYM7URME+1EshntRBgg7USIJu1E5iztREQz
7USyOe1EEEDtRHZG7UTeTO1ETFPtRKpZ7UQYYO1EdmbtRN5s7URMc+1EqnntRBCA7UR2hu1E
3oztREyT7USqme1EGKDtRICm7UTerO1ERLPtRLK57UQQwO1EdsbtRObM7URE0+1EstntRBDg
7UR25u1E5uztREzz7USy+e1EGADuRIAG7kTmDO5ETBPuRLIZ7kQYIO5EgCbuRN4s7kREM+5E
sjnuRBBA7kR2Ru5E3kzuRExT7kSyWe5EEGDuRIBm7kTebO5ETHPuRKp57kQYgO5EgIbuROaM
7kRMk+5EspnuRBCg7kR2pu5E5qzuRESz7kSque5EGMDuRIDG7kTezO5ETNPuRKrZ7kQQ4O5E
gObuRObs7kRE8+5EqvnuRBAA70R2Bu9E3gzvREQT70TkGe9EECDvRHYm70TmLO9ERDPvRLI5
70QQQO9EgEbvROZM70RMU+9EslnvRBhg70SAZu9E5mzvRERz70Syee9EEIDvRHaG70TmjO9E
TJPvRLKZ70QQoO9EdqbvRN6s70RMs+9EqrnvRBDA70R2xu9E3szvREzT70Sq2e9EGODvRIDm
70Tm7O9ETPPvRKr570QYAPBEdgbwROYM8EREE/BEshnwRBAg8ESAJvBE5izwREQz8ESqOfBE
EEDwRIBG8ETmTPBETFPwRKpZ8EQYYPBEgGbwROZs8ERMc/BEqnnwRBCA8ESAhvBE5ozwREyT
8ESqmfBEEKDwRICm8ETmrPBERLPwRKq58EQYwPBEgMbwRObM8ERE0/BEstnwRBjg8ER25vBE
5uzwRETz8ESq+fBEEADxRHYG8UTeDPFETBPxRLIZ8UQQIPFEgCbxROYs8UREM/FEsjnxRBBA
8UR2RvFE5kzxRExT8USyWfFEEGDxRIBm8UTmbPFETHPxRKp58UQYgPFEdobxROaM8URMk/FE
qpnxRBCg8USApvFE5qzxREyz8USqufFEEMDxRIDG8UTmzPFETNPxRKrZ8UQQ4PFEgObxRObs
8URE8/FEsvnxRBAA8kR2BvJE5gzyREQT8kSyGfJEECDyRIAm8kTmLPJERDPyRKo58kQQQPJE
gEbyROZM8kREU/JEslnyRBBg8kR2ZvJE5mzyRERz8kSqefJEGIDyRICG8kTejPJERJPyRKqZ
8kQYoPJEgKbyROas8kRMs/JEqrnyRBDA8kSAxvJE5szyRETT8kSy2fJEGODyRIDm8kTe7PJE
RPPyRLL58kQQAPNEgAbzROYM80RME/NEshnzRA==</AssayXData><AssayYData Points="7000">fzyBQGZbgUAtL4FAIFGBQNl2gUDfVoFAgG+BQEtsgUBDTYFAnCGBQOVQgUAtaIFACmKBQL1j
gUBNLYFAjHqBQO50gUB8cIFAFWCBQAZOgUCzV4FAfDuBQAh3gUDBV4FAMXaBQNpNgUBlU4FA
V2qBQNNZgUC4Y4FAfUaBQKkvgUAPXIFAfU2BQJtQgUDJRYFAAWSBQGRdgUDQUYFAP0eBQB84
gUBoVYFAGDyBQKhugUAFKYFAqk+BQBpOgUCtaoFARlKBQP5XgUCLXoFAK1CBQFk7gUCVWYFA
JmSBQD9UgUAXX4FAElqBQIFUgUDJNYFA5GOBQAZCgUAjV4FAPVmBQGE9gUBeYYFAPFWBQBtF
gUB5c4FAj2+BQM5TgUDyboFASzGBQNwrgUA7UIFAvjyBQCdigUD5RIFAp0mBQNFNgUAOQIFA
yl2BQOw8gUCZRYFAHy6BQK1FgUDgOYFAO0GBQK1HgUAVRYFAozWBQM0/gUCyVoFA7FmBQNlT
gUC8d4FAqmmBQCxUgUAPRoFAukyBQCoqgUBbLIFAJ1WBQOQ3gUA+TIFAhWeBQIBXgUBXO4FA
kUiBQIAtgUB7R4FAekmBQMchgUCaS4FAElOBQD9TgUA9SYFAFEeBQItEgUAtQIFAUUOBQF4j
gUA/RYFAbkSBQPIqgUAZRoFABjKBQA4/gUBDJYFA5UGBQDY2gUBZLYFAPUqBQPs7gUAab4FA
sDaBQDRKgUBBUYFAJ0qBQJ5FgUBNIoFA0EuBQBdQgUCdOIFAzjKBQAdEgUCeRoFApTaBQPsf
gUANKIFA3VKBQGcxgUDnKoFAPUCBQBEUgUDlZ4FA6S2BQFYqgUAxP4FAvT2BQEZQgUC3R4FA
gUuBQEZDgUAxOIFAHzqBQHQ/gUA5PYFAGDyBQAtcgUAJToFAcjeBQKlBgUBqCYFAzxCBQO9R
gUCnS4FAJTKBQFA0gUCqO4FApFSBQPomgUAVEIFAQymBQEJLgUCPRYFAkSmBQFAzgUALFoFA
ezeBQAE0gUBDOIFAIkWBQJsbgUBxPYFAszCBQGE5gUDXJ4FAqiiBQFNPgUBtYYFAlVOBQAAL
gUDWMYFAalSBQFw9gUDKHIFAK1eBQMsjgUDgUoFAKFGBQDtEgUByNoFAMUKBQIg4gUC/DoFA
CzCBQPdFgUBvSIFAezKBQLQfgUB3F4FAOi+BQHwngUCfQ4FASjCBQM8dgUDGKYFAPUCBQH9I
gUAvPoFAqyqBQBc5gUCzM4FAQwqBQEMggUC8Q4FA/UOBQDg8gUCKPYFALxyBQLYogUBOOYFA
3UeBQL1UgUA0IYFAORSBQCkwgUD+M4FAdyyBQC8pgUDDJoFA1DCBQAkagUCaMoFAESCBQI49
gUCrO4FAbh2BQCEqgUBZLYFAPzGBQOYzgUArH4FA4zeBQDEYgUChSoFAqBeBQEoOgUByKYFA
ZBaBQDUpgUCwIIFAEA+BQA4NgUDtCYFAIRWBQIQEgUD1JoFA8SCBQB02gUDaMIFAqCKBQDIm
gUBAHIFAlkCBQJ0WgUD0A4FAVzOBQINGgUBTMIFAXSeBQIQ5gUDFLYFA2ySBQHYigUAMG4FA
tAmBQIcTgUAnI4FA706BQPY8gUB4DoFAVBuBQH0QgUCcDoFA7QGBQPYsgUB7S4FAYTWBQAAn
gUBrI4FA7BmBQMUTgUBB9YBA2w6BQBRKgUBxNYFAZguBQOkSgUBAGYFAlCeBQGJFgUDWJ4FA
ajqBQFMkgUATIoFA1f+AQOIQgUBSF4FAPR+BQAcLgUBFI4FAhfeAQEj1gEAZNoFAIB2BQEI1
gUDrIIFA3/+AQBL8gECTNoFAoBqBQF4mgUBDNYFARiiBQBcygUCxQIFAfCmBQBkPgUDmFIFA
iviAQPf/gECjAYFAECWBQDICgUBVDYFABQmBQIMugUCwD4FAhxmBQCMTgUBVQIFAUP2AQNgC
gUDBJYFAXSeBQGcLgUD3GIFA9QiBQFv/gEAFMoFA0P+AQFMPgUD++4BANweBQH0ZgUDiI4FA
CgSBQFwEgUC1SYFAqfKAQBIMgUA3BYFAgEqBQLwYgUCYHoFA7AOBQMghgUBdL4FAxB2BQP1E
gUCwHIFA2AuBQLEKgUBLAIFAjy+BQN0TgUDCC4FA8vmAQI0IgUB6L4FA4B6BQCkZgUBSCoFA
Di+BQMkOgUCIH4FAMCWBQL0NgUAxA4FAtAKBQO7xgECkEIFAl/mAQMkhgUBX/YBAmheBQMkK
gUBQDYFA0QWBQJMtgUCtE4FA7OCAQHsFgUAlDYFA2PuAQLr6gECiCoFAtOeAQPP1gECqK4FA
dQuBQMAggUDNEYFAmjmBQDb+gEAmLoFAq/WAQNkXgUBX94BAmyCBQNj7gEAf/oBALCuBQAzu
gEDj9YBAnhCBQN8UgUDt+oBA1eWAQDrxgEAnGIFAjwOBQMIKgUD9O4FAbvqAQGr7gEDx+4BA
WhOBQG4ogUCk/4BAsDmBQLr0gEARIIFAiReBQLodgUBiCIFA8hOBQB/8gEBaRIFApvKAQNz6
gEBx94BAB+CAQLsKgUBCEYFAIhGBQBoVgUD4CIFAz/2AQKQ2gUDkDoFAzRqBQH30gEAvEYFA
Ee+AQO/9gECq+4BAMRiBQIP1gEAOFoFAFhGBQHgWgUAkD4FAt/qAQHbygEBMAYFAvPWAQDfm
gEDmE4FARNaAQCPMgEAEDIFATCmBQF8egUARJoFAhweBQMIRgUBQHIFAaReBQFYEgUCjH4FA
m/6AQIXigECABoFA+tyAQGUFgUBG1IBAwQWBQNDqgEDKJYFAtuCAQDYMgUB+FYFAQf+AQAMZ
gUBZ5IBAPhmBQETrgEACFoFACgGBQGLxgEBfCoFADPSAQNYBgUDL+4BAfxmBQOnqgECz44BA
A++AQLUJgUDo5YBACeeAQIjwgEA76YBAL+SAQAI4gUC8BoFA7wmBQGb8gEC/7YBA7wyBQJkL
gUAmBoFADfqAQGEdgUAEHoFAxgKBQHL6gEDD9oBAivGAQCgdgUDo6oBAMPWAQAzagEC+EYFA
/s2AQHPogEBD7oBASxeBQDPxgEBM64BA7BGBQPwFgUAsH4FA/gOBQFDxgECz84BA8faAQKDx
gEAw54BAcxWBQNX3gEDq6oBAvgmBQL3pgEAB04BA0ASBQN4GgUAX9YBASO+AQCwjgUDVMIFA
lt2AQP72gEB+64BAoR2BQGsJgUCgAoFAFhSBQJ7zgEBuIIFAVPeAQMYDgUC36IBAsQiBQAj1
gEBrIYFAdP6AQC8GgUDkCoFAGtCAQFvkgEDdAoFAmNqAQMkEgUBWB4FAaP2AQPvzgEBO64BA
d+2AQCMHgUAXD4FAVeuAQOjugEAUAIFApumAQMfxgEBL+IBAzvqAQO4OgUC+2IBAuRaBQIPz
gEBN7oBAavSAQAvzgEBK/YBASQuBQAncgEDv2oBAIxGBQAzmgEDG74BA0AWBQNHcgED3DYFA
OP+AQNL8gECB74BAmgeBQEMBgUDh9IBABOSAQKgTgUBi9oBAiRCBQEDrgED36IBApPWAQBDf
gEBD/YBAme6AQEQDgUC+AIFA9hCBQOQGgUD64IBAhAiBQJXRgEA3/YBAp+SAQEUkgUAn+YBA
IvmAQGXigECV34BAbvyAQGMEgUBJ44BAt9uAQIjqgED6/YBAw/eAQHrIgEDU64BAHAOBQIHm
gEAm64BAnvuAQE31gECS+oBAgcaAQITUgEAz64BAlgiBQH8BgUDc4IBAl/SAQH4CgUAiAoFA
HN2AQHPzgECR7IBApwaBQAj9gEDI9oBALNWAQFfrgEAr4IBAsPSAQJnggEC444BA0OOAQD4G
gUAP4YBAwjKBQFftgEAj5oBAYPuAQJLjgEDh54BAN/uAQO+7gECQ7YBA39yAQIv5gEBZ7oBA
dt6AQBb+gEB9+oBAuAGBQHjUgEDx2IBAS9iAQPbqgECg6YBAWgOBQATtgEDjEoFABu6AQGjp
gEDoAYFAx+mAQF3rgECO8IBAWfqAQGW8gEDyFIFAWfuAQITLgECX5YBAd/yAQDnPgEDiBYFA
ie6AQCsEgUCV7IBAz+eAQBXogEBt64BAxPmAQGfHgEDW/YBABueAQB/kgEC5yYBAv+iAQFre
gEDQ/4BAJ96AQJfjgED58IBA8faAQGTkgEBUz4BAf9aAQPHegEBi6YBAW9SAQDrbgEAl44BA
8e+AQI3ZgECL1IBAy9SAQGjVgEAtAIFA8eSAQLzhgEBW9IBAwvOAQCaxgEDX/IBASMiAQA6n
gEDO1IBAA+GAQLvZgEBT6YBAtPGAQL3HgECO3oBANPGAQPy9gED7zoBApgyBQKPdgEDPzYBA
ZtuAQNi7gEDB/YBAdNiAQJnhgED02IBAbtmAQBbogEBG0oBA9/aAQEHpgEDd+YBAxcGAQCnd
gED07YBA6uaAQOjUgECq5oBAivCAQAbRgEAsy4BA8sWAQEntgECZ64BA8dqAQC4dgUDqyIBA
r/OAQErOgEC72IBAfP6AQNjJgECFzoBAEOeAQHDUgECb4IBA2LqAQAXmgEBF24BAEd2AQFH8
gECq3YBAbsuAQF3sgEAruYBANtaAQJHggEDRy4BAV+2AQJbGgEDRyIBAqQCBQPHggEBY7YBA
sbmAQMvYgEBu1YBA39WAQP39gEBAzoBAJAaBQJjGgEBj3oBAQfKAQBvngEBm6IBAGeiAQDEK
gUDixYBAMtyAQAEVgUBA2YBAe86AQNrfgEAp0IBA2seAQJHpgEBI4IBAxNWAQGK4gEBl4YBA
qtKAQKXfgECNA4FA5u2AQGqxgEDh74BAUuGAQIjbgECi5YBA5eWAQL7IgEAXnoBAl7KAQDf8
gECR94BAiOGAQEHigEB034BANNuAQFf6gEAO5YBAt8CAQEDigEDi54BAk9eAQObYgED474BA
3tuAQFIDgUDK6IBAUeKAQA3VgEBn9IBApvCAQAjVgEA3wIBAueeAQDPGgEDc0YBAP+yAQNTg
gECMxYBAscaAQO3RgEDO2IBAQr+AQGTqgEBd14BAEOCAQMbhgEC+rYBAkxGBQK3bgEDo3IBA
L82AQGrUgEAk64BArf2AQPbigEAu1IBApriAQDnJgEDX1oBApeqAQKLmgEBg/YBA+8uAQKim
gEB53IBAW8OAQATLgECaw4BAMwCBQNjYgECBz4BA7t2AQN+wgECl3IBAE8OAQI7NgECu2IBA
qNOAQCTlgEBN5IBAtcOAQE3egEDx7YBAsMuAQPHEgEA43oBABuyAQIzygEAOrIBAzOyAQLm1
gEB14YBAna+AQLnpgED4vIBAZM2AQP/cgEDasYBA3L6AQETFgECKy4BAzeaAQLbMgECGwIBA
jtWAQMCygEB1wIBA29GAQA7lgEDk4YBAHu+AQMbugEBxwoBAAMmAQGvdgEBV7IBAyseAQJ7T
gECozIBATtKAQAXcgEALyIBAFMSAQN3bgEDIwYBA9sKAQDm7gEAR14BAFPCAQBDHgEA4uIBA
iumAQJqxgECLuYBApf+AQLTcgEAC5IBATMOAQMbugEAZrYBAJMiAQEfNgEAm4oBADLWAQG/F
gEB7q4BApN2AQNfNgECD2oBALraAQK/ngEDOzIBAvuWAQGL7gEB34YBAEdqAQB+vgEDl2oBA
IbiAQA3bgEAJyoBAfuyAQBTCgEB8roBAubOAQEvcgECLy4BAHtWAQI/CgEA72IBAHueAQGHx
gEBnu4BAeO+AQFLAgEDNyoBAiM2AQFzYgED3wYBAn9KAQMbJgEBP14BAot+AQInVgEBmAIFA
EKuAQObQgEAt2YBAa9CAQBXHgEDlsIBAlvCAQOnXgEA/5oBAbeSAQK2sgEBC7IBAWtqAQNi4
gECq04BAUruAQCPVgEDh94BAD/GAQOLYgEATzoBARrmAQBy+gEDiwIBAqr6AQNLRgECy54BA
z8mAQIrTgEBdyYBAn7GAQL/UgEDh04BAe/GAQNavgECTyoBApMSAQFmmgEBuvoBAusiAQKy9
gECQr4BASNeAQKvJgEDf2YBAvsGAQOTUgEBE2YBAwMuAQHuwgECy2YBALOmAQA3KgEDP34BA
TbuAQBnZgEB/uoBAheeAQIm8gECmzIBASLyAQHDHgEAYrYBAQsCAQO+wgEC3toBAXc2AQBTc
gECg24BAiseAQHuzgEC0soBAzsOAQNiOgED004BAc+uAQNG6gEB/vIBAFs6AQC/agEBn7YBA
XMuAQCHNgEBYyIBAi8yAQFLXgECO34BADdGAQEDegECTxYBAEsaAQFGkgEAZ0YBAFcGAQKLT
gEBYyIBActuAQCe3gEAk3YBAaquAQEq1gEAht4BAquOAQMHVgEBksoBAKMiAQOjVgEAwvYBA
auKAQB7RgEDxpYBA+KGAQMvHgEDG0oBAyt+AQPjMgEBq0YBA8deAQIG6gEA5sYBAF7mAQH+k
gEDqqYBADJ6AQHTQgECvx4BACPKAQNzkgEBK0oBAyOOAQMG4gEATrYBANs2AQFTdgEAtwYBA
wtCAQOK5gED71IBAH96AQDa8gED6y4BA57KAQC7CgEAJoIBAE8mAQM/MgEAFxYBAw7yAQMHW
gEAoq4BA2cyAQJ3UgEC8zYBApIyAQGrIgEALxIBAQcmAQJu5gEAr34BApK+AQLLjgEDV04BA
N7qAQA/PgEDy1YBAVreAQNWxgEBrvIBAg+CAQB29gEB9voBAN8GAQKbmgED8sYBA4rKAQK3S
gEBkyIBAHJmAQPyvgEC61YBA07CAQCvGgED8wYBA2sKAQLLFgEDyxIBA6MeAQDy8gECTwoBA
8reAQHDFgECJrYBAs+yAQGS8gEBNvIBAc7uAQCjLgED92oBARM+AQM7BgEAxsIBA49GAQDy3
gEACvIBANOqAQIm6gEAWxoBAR9CAQFDNgEC9voBAX6OAQOvFgEBEz4BA0bSAQGTAgEAfuIBA
ktqAQKnDgECyv4BANOGAQEO5gED/toBAbM6AQIXJgEB95YBAYL6AQGjFgEDRxIBA4JyAQD/W
gED404BAHOSAQHO6gEBSroBAna2AQOewgEDoqYBAdIuAQK+ogEAaqoBAP7GAQB29gEDrw4BA
UZmAQHGfgECE14BAFLOAQLu8gEAUtYBA+tGAQDTLgEBOyYBAgbSAQOa+gEBCy4BA+7yAQM27
gEA/zoBAKtmAQM7RgEAhnoBAQq2AQC7VgECoqoBAqsqAQAG5gEDwy4BAO9uAQJbCgEDxx4BA
XcGAQGm3gEB4vYBAHeiAQOWqgEB1nIBAL9CAQA+dgEBK4oBAAs6AQA+tgEBqsIBAG7iAQMux
gED9pYBAwb+AQKy8gECmtYBAjaKAQPSogECqqIBAt7mAQKqUgEB6zYBAerWAQBLDgEBzn4BA
wpWAQJOtgEDEs4BAf6eAQO2SgEBBtYBAMqSAQMXLgEARh4BAP5KAQH60gEAFpoBAk8eAQNW3
gECGtIBAxKuAQFSIgEAg1YBAmsiAQC6ogEAytYBA6cCAQEWwgEChu4BAKpaAQDbAgEAbm4BA
LNOAQEyWgEDQoIBA3K+AQDO2gEDisYBAAaOAQPa8gECpyYBAfaiAQP26gEAnxoBA5cmAQGu3
gEDwqoBAFaKAQL+ggEDOwYBAiZ6AQE6RgECwoYBAv9SAQJmagEAQw4BAQsqAQCSQgEDcvIBA
RqaAQEiygECRr4BAlJiAQATCgEDQnoBAot2AQC60gECyt4BAA6OAQADsgECMjoBAw8aAQP+r
gEAjtIBA7r+AQLy7gEClx4BAxpWAQJShgEBswYBA/LmAQPjJgECkpoBAHLOAQA+ggECL04BA
9MWAQOGcgEASt4BAI7OAQLvDgEC7t4BAh8mAQHeagEDniYBAqJaAQLTEgEAYxYBAF66AQKOS
gEDGuIBAq4aAQD+0gEAKo4BAocaAQEGWgEDjnoBAyY+AQNCmgECzxIBAC6iAQN+kgEA1rIBA
caqAQDSygEB7v4BAQc2AQCukgECnrYBA8bOAQN66gEDzmIBAc7SAQDXUgEDOpoBAULmAQGOr
gEB5ooBA07OAQIzTgED1ioBATJqAQEGagEDSv4BAjqWAQDqhgECmnYBAVZiAQHeDgEBhnYBA
kKqAQPeZgEC+v4BA2JWAQL6vgEATioBA+MWAQO/EgEBDwIBAfqSAQPrIgEDdx4BAPq6AQAi/
gEB6yIBAYq2AQDrLgECr0YBAvNWAQNCYgEBAi4BAr4GAQNeFgEDPlYBAu6aAQPXAgEDgpoBA
lp6AQKuVgEAYqIBAuJiAQIuQgEAZvYBA0oaAQGipgEA4rYBAhZ2AQGHHgECMnIBAaLWAQEqw
gEAN0oBAtKmAQESrgEAxpYBAy8OAQH23gECVhYBAY7qAQAq7gECEmYBAy3+AQEd0gEBIu4BA
aJOAQKqHgEAjlYBAZY+AQPiugEBmsYBA5JKAQMe2gEDufIBAVbiAQMd/gEC0hYBAMsKAQCt5
gECCr4BAp8GAQAiTgECXooBAfrKAQNOngEC8koBAcrKAQKawgEAQr4BAfW2AQLa3gEArjYBA
bIuAQBSUgEBBu4BAMrKAQBKcgECjkoBApKeAQCCDgEDSq4BAu4mAQKaegEDDl4BAKK+AQI+y
gECAi4BAOniAQPyXgEAnmYBAjYiAQG2vgED5lIBAF5iAQBVxgEBrl4BAXaOAQNGxgEAHtoBA
CraAQM+GgEDeq4BArG6AQOzAgEDop4BAzZ2AQLuCgECPhoBAn7CAQG+BgEBCwYBA/o2AQEmL
gEC1mYBAFJiAQCiigEApl4BAIoGAQNicgEA4qoBAMaGAQHyogECsjYBASamAQIuxgECWnYBA
Gq2AQIqbgEBdp4BA/aOAQB6VgEBlnYBA6LiAQPCLgEDiloBAaKOAQEmXgECsmIBAt7OAQIex
gECBsoBA/oKAQDCDgEDHroBAr6SAQPmsgEBukIBAraCAQOeogED7poBALXmAQJqNgED9h4BA
G6OAQDCvgEC5l4BA0bOAQLurgEBFkIBAX6WAQDSugEBZzoBAJbmAQM+/gEBtlYBAzHeAQOes
gEAxmYBAFaWAQLKfgECMmIBA3n6AQDyUgEDDnoBAyHiAQJWUgEBwrYBA3JaAQJ+sgEDHeoBA
m3OAQOCYgED2moBA/pmAQKCAgEDMrIBAdbSAQJ+bgECDwoBAIbGAQI24gEC5iYBAAbKAQICa
gEDQoIBAkaCAQEeqgEDutoBA+KqAQDW5gEBkhoBAbbaAQL6zgEALk4BAkZaAQMCegECFhYBA
q52AQM++gEBLqYBAArWAQKWqgEB/soBABZSAQGqfgECXoYBAfqSAQDyNgEDTsYBAbaGAQOl3
gEBDn4BAlpuAQJCigEDMtYBAUrCAQBymgEDHqoBA7KKAQDjSgEAAeoBAG5SAQIGJgEA2rIBA
1sWAQOOqgEBYs4BA+bGAQJGogECpm4BAZ5OAQJWXgEDis4BAYJ6AQGyVgED6lIBA9nOAQPqz
gEDsjoBAToyAQOaRgEDYrIBAz2+AQCGkgEAuu4BAJZOAQDG0gEAkpIBA8H2AQNesgEDEwYBA
n6aAQNlQgEBBc4BAja6AQIaLgEAvvIBAeaqAQLJ8gEAmn4BATqWAQCSngEDSloBA4JqAQK6R
gECdkYBAB3eAQD6igEC1nIBAjISAQESPgEDGnIBAhJWAQLjDgECUq4BAX5iAQGShgEC4loBA
LpeAQFClgEB5h4BACZuAQNiEgEDnd4BA+5SAQK95gECMnoBA9o6AQNCegEAmlIBA+qqAQCeT
gECwv4BA4IuAQCCwgEBtjYBAiLGAQCqXgEBdgIBAlZuAQNGagEC9t4BAhaOAQAyKgED5n4BA
IIiAQNGfgEALfoBAPYeAQBmIgEDGqIBARpyAQJiNgEDspYBASLSAQE6WgEBBloBAJXuAQM58
gED2u4BAt5SAQJiSgEBdnIBApZSAQF2mgEA6rYBACJKAQJSfgEBvmIBAH8KAQIeDgEDiiIBA
TqyAQM2XgECDpoBAT5uAQNibgECyl4BAJZ2AQMirgEArloBACIWAQDJ6gEAXgoBA4raAQIN/
gECto4BA9W+AQHyZgEBvroBAEKSAQESWgEDSkoBAerKAQJilgEBcqYBAApeAQJSHgEAynYBA
o5aAQKCUgEBpjoBAYZSAQKiAgEB/xIBAcZSAQKacgEB8koBAQJqAQHSSgEB2pYBA7LeAQC6T
gEDMYoBAg5aAQHCagED7ioBA6ZCAQBCGgEDgfYBA6puAQJmWgEC+oIBAaYyAQOmOgEAipYBA
HayAQEl0gEC3iYBAjJiAQKCdgECTpYBAbHqAQIOCgECkroBAJV2AQNWrgEAbm4BAV4yAQPZw
gEArloBAE6GAQGVpgEB/coBAXp2AQFe4gEBOmIBAwqGAQJSkgEBmi4BA+oiAQHGbgEBTgYBA
02yAQMxqgEC8goBADZGAQOtxgEBgoYBAUH+AQL6agEDQlIBAzXeAQJKFgECXe4BAcYWAQDiB
gEALiYBAIZuAQOGTgEBacoBAfoeAQHCjgEDJiYBAAZiAQPSFgEAcoIBAulqAQC+fgEA6d4BA
vp2AQMulgEABiIBAJoWAQF+MgEAwgoBAq4SAQJ2AgED/hIBAupqAQFmbgEDOuYBA7ImAQNyB
gED2XoBAu5eAQIKPgEB6eIBAI46AQKKdgECdj4BAR6uAQL+2gEB5l4BAuomAQFx6gEDsoIBA
1qGAQCNvgEBZd4BAU32AQKCVgEDkioBAoZ2AQBh1gEBYiYBAjnmAQAuVgED/h4BA2IOAQAdo
gECfkYBAkYaAQE2RgEALeYBA74WAQFuZgEApioBAxomAQIelgECymoBAzoCAQEmBgED9lIBA
uZGAQDKjgEDIjoBAN32AQLiXgEBReoBAepyAQGp+gECucIBADI2AQDmPgEBPaIBARX2AQESD
gEB7doBAbbGAQLB3gEC9jYBA7YCAQI2QgECwhIBAKpeAQNd4gEAxd4BAOHuAQFV8gED0kIBA
AZqAQKx5gECCb4BAHXKAQL6EgED4h4BA8ZWAQD2QgEBHmYBAtHaAQJVngEDYloBAp5OAQOuI
gEBHfIBA222AQMGcgECUcoBA9JCAQBufgEDol4BAw6OAQNCQgEDadIBAIKWAQGmFgEBtl4BA
2nuAQFZpgEC/k4BA9YeAQFiTgEC8aIBADZuAQEOPgEChZ4BA44+AQCGegEBqgIBAO4aAQAec
gEBwcoBAbmeAQGdsgEBgjoBArIGAQKuGgEBThYBAhXGAQKaLgECmlIBAW4mAQJNhgEAcdIBA
9IuAQNt3gEAtnoBAOY2AQFKagECZh4BAsJ2AQNWIgECakIBAOHqAQEhGgECSe4BACoiAQKKy
gEB/iYBAVWmAQKR/gECUnoBA5o6AQEqLgEB4g4BAeWuAQGSZgEDgjoBAt6iAQARcgEBah4BA
6JuAQENlgEA3g4BAWmaAQFt0gEAZk4BAUpqAQGabgEBUdoBAyn6AQISDgEBWk4BAHGyAQOKg
gEDYeoBArHeAQNCZgEC7joBA7HeAQE+RgEBpj4BAaZGAQH2dgEBbqoBAbIKAQJB0gEDxroBA
42qAQCqSgEBMlYBA/ZqAQJONgEBsdYBAA5aAQEeTgEChk4BAUG+AQECXgEAOtYBA14iAQF6h
gEDDaoBA8IyAQAp0gECjZ4BAz4KAQC+TgEC6lIBAsIKAQJ6NgEDKcoBAkqmAQNnHgEDBbIBA
DJCAQMSFgEBhbIBAMZyAQJh8gEAhcIBAcXuAQDSLgEBldoBAgoaAQMtbgEC1aoBAkJ+AQAek
gEAWb4BA/IaAQD2KgECmkIBAMXqAQBOBgEALkoBA4nCAQKaQgEBJc4BAiZqAQGaMgEB9oIBA
vaGAQAtvgECVe4BAtpGAQI+VgEAnn4BAFHCAQGiAgECWhoBA9nSAQJttgECag4BAl3uAQF6F
gEAPgIBAv3KAQLlwgEAmaYBAtqGAQLSBgEChdYBAN32AQItmgEDXY4BANXKAQNaSgECDkoBA
zIOAQF5mgEBtZoBA/IiAQCt/gEBXhIBAooGAQIZ2gEB1j4BA4qCAQL2TgEBaeoBA3I+AQLh6
gED4ZoBAuWWAQEBvgEAWbYBA54uAQFVbgEAMgoBAe5eAQG10gEByb4BAz3aAQM1wgEAkfoBA
BliAQEKPgEDMdoBAiHeAQMt2gEDDZYBAmXCAQBJngEATaIBAE26AQMObgECqjYBAyH6AQL2G
gEDmXYBACLaAQNeBgEDMc4BA2IKAQKaUgEBelIBAv1yAQN2CgEC7b4BAqIKAQGs/gEDRh4BA
6IyAQBtkgEDidIBAtY2AQPZvgEAokoBAh4CAQIaNgEAsc4BAS2CAQIiOgED4a4BA+X6AQCrC
gEDScoBAAmmAQNBqgEDRjIBAkYSAQP+pgECfjIBA+oaAQHFugEBScoBAtYiAQGGEgECEooBA
W2iAQMxvgEC8oIBAZnuAQMCtgEDzYIBADGWAQN2JgECzbYBAYnyAQG9jgEA1cYBAcIuAQL15
gEDjc4BAjXKAQIiPgEDRiIBAp4CAQPxzgEBelIBAYoKAQG2VgEC2r4BA7n+AQMeZgEBXeIBA
fWKAQFt0gEDrhoBAemOAQB2wgEC2dIBAcoeAQIeEgEBjdIBAxIOAQNVigEAUdIBAYJGAQJl/
gEAak4BAjnqAQG9ugEBmn4BAuoWAQIKXgEBMe4BAm4iAQNyXgEA+S4BAAHGAQEtxgEC8gIBA
HpuAQH6wgEAcboBA21yAQO9/gEB7gYBAG4SAQOGQgEDfgIBAPW6AQDtdgEB2WYBAOmuAQCJg
gEDVfYBAAY+AQFJjgEDiT4BAd2+AQFRhgECjqoBAxF2AQIl6gECpfIBA+oOAQON1gEDxSIBA
EHeAQLA8gEDzdIBArV+AQFFvgEBtZ4BAvV+AQPtPgED6XYBAkVSAQDBRgEBaZoBAnpSAQP2p
gEBPcoBA+HOAQA93gEBpnIBASpGAQNlrgEBpY4BAkXOAQF99gEAAcoBApIKAQO55gEAHS4BA
DpeAQGVjgEAQZYBAXluAQNx3gECocIBA4n6AQImbgEDsdYBAc4qAQBRdgEB8a4BA6XCAQKJ7
gEBfg4BA0ICAQE9MgEAYiYBArY2AQFhSgEC2ioBAJ4eAQA5jgECXd4BA/IOAQABggECNeoBA
lI+AQIVwgECXU4BA4YGAQD5UgECqPIBA/lGAQGB9gEC8jIBAU4GAQM58gEDGT4BAyXaAQBRp
gEBceoBArmuAQD1tgECtdYBA90uAQJFegEConIBA4JKAQGF7gECoWIBAgGqAQLWSgECnhoBA
lnqAQHhogECrdoBABG6AQNxtgEANYIBA9pKAQDWEgEADWoBAJ1mAQBKKgECyfoBAUnGAQHhs
gEBjl4BAnWGAQAQ+gECvdoBAJ2aAQMRmgEBcYIBA93iAQONogECcc4BArGSAQIZngEDMf4BA
OomAQM18gEAccoBA4WeAQHJkgEAbeYBADV+AQGaGgECKcIBAMYiAQMlmgEARe4BAjmWAQDdk
gEACbYBAAnOAQPt/gEDSb4BAGGSAQKqIgEAydYBACneAQK91gEBGdoBAeoWAQO9KgEAheoBA
5IeAQAxtgEAjnIBACHKAQChjgEBob4BAKF2AQFWlgEAHbIBAZ4uAQOd4gEDQVYBAuYOAQA1Y
gEBhXYBAxGKAQDuDgEA7dYBAYFmAQM6LgEASXIBA12uAQPhdgEA5e4BAhmqAQKF2gEAUboBA
FW6AQOaTgEB1loBAUGWAQAh7gECXb4BA93eAQAZZgEAAi4BAimqAQGBygEC/d4BAGHOAQPRg
gECNi4BACIGAQO9QgEDDcoBAXoaAQMFdgEC7UoBAS1mAQONagEBRdYBAQl+AQGdzgEBkhoBA
0JKAQE9dgEC8V4BAUl2AQLR/gEDKfoBAI16AQAFUgEB3hoBA7GOAQBFSgEDEg4BA/FuAQAeA
gEC4gYBACGKAQLBkgEDne4BAUI2AQJ2OgECWeYBA2HSAQNuZgED4kIBAyX+AQFdlgEBvfIBA
v4+AQOh0gEBVd4BA7IGAQARVgEDFOYBAGoiAQJV7gECdZ4BARWSAQEqJgEBxa4BABlqAQEtM
gEDqiIBA1muAQL2BgEDyiYBAHGOAQOpwgEBMZIBALFuAQKFugEBCVYBAKY6AQHSPgECadIBA
e3iAQI+kgEA9XYBAMVCAQF2LgEAdV4BAilGAQLR0gECsX4BAdVWAQCdZgEDZW4BAmGuAQKl2
gEAwZYBAhG+AQM1ngECybYBAyGaAQER1gEAPcYBA6WeAQONGgECOaIBAM3WAQBeggEAQZIBA
HGuAQFVggECqZYBAh2aAQLd6gEDKZ4BAJn2AQE58gEDMh4BA+IWAQI96gEBmmYBABHyAQNhq
gEAwaoBAx3SAQL9zgECoWYBAlmuAQLGTgEDej4BAv3qAQKF6gECflYBAFnCAQAp6gEBodoBA
Oo2AQNNAgECXZ4BA+1aAQBWVgEAmSoBAJm2AQN16gEB0V4BAS3qAQAaAgECpaYBAqHeAQE+K
gEB+d4BAqluAQARRgEChQoBAe1+AQMJ/gEB8UYBA52SAQPmfgED6gYBAvYOAQDg7gECWVIBA
AE+AQHFRgEAHOIBAejyAQKdVgEBLg4BAXlyAQNFUgEDmdIBAUGmAQN6ugEDRjoBA/V6AQCt4
gEBHX4BATUuAQBxxgEDDgIBA4l+AQB+MgEB/SoBA8nKAQBl5gEAgZ4BAfF+AQHt/gEBxc4BA
g46AQMt4gEDxZYBAr1WAQMtlgECidoBAM2SAQPNOgEBWYIBAP36AQLRUgECsW4BAoFiAQJJ/
gEAXSoBAHE+AQBVtgEAtcoBAkJiAQD1zgEADhYBAu2+AQHxrgEDBcYBATW2AQAd8gEDSaIBA
d3mAQEl1gEB1c4BARW2AQAcwgEBxjYBALGOAQIBrgECxYYBATU2AQCdygEDuWoBAm4WAQFtS
gEDSX4BAG1OAQNxJgEADWoBA3oOAQNxkgECYf4BAP1eAQOVZgEC/aIBAeViAQF1ngEAvcIBA
TVaAQGh6gECcjIBA3USAQA9jgEDEPYBACGeAQE5fgEDrZ4BASUOAQFs/gEDSXoBApkmAQF5p
gECvO4BAQkuAQPpmgEDPMoBANWyAQINxgEB3Z4BAL2mAQEl9gEClfYBAR4iAQFBvgEBwmIBA
1lGAQK1CgEB2QYBAjmeAQP1fgECwc4BAb3SAQAlMgECWdYBAw4aAQAtmgEAPbIBALZmAQNOE
gEBGeIBA3TqAQGpjgED5dYBAhn2AQOlXgEAie4BAvmuAQMlZgEAHcYBAzUiAQIJegEALTIBA
6WOAQN92gEDmb4BAqGmAQOZQgEAgcYBAooKAQJdbgEB3XIBApzWAQNU+gECFToBAmXCAQFhp
gEDsgoBAzVSAQFtdgEDpaoBAi1yAQGqEgEC3bIBA0XCAQCCBgECogIBAVVqAQFZsgEAgS4BA
gmGAQDxggECNSoBASmiAQNVzgEDPc4BALUmAQGRbgEC2k4BA8jqAQM9wgEBgY4BAdWGAQApP
gEB4eYBAEHCAQNFsgEBekIBA2FaAQLxogEBLUYBAjlGAQHp0gECcjYBAnmSAQLVggEAqdIBA
KU2AQMyigECNYIBA70aAQDBrgEA+Z4BAQUGAQLRLgECRVYBAnj2AQLdNgECBdoBAiF6AQO1q
gEB8doBAtHCAQKZTgEC8l4BA/XSAQO9NgEAWOYBAMHuAQM5hgEDQV4BAjmCAQIFhgEDSVIBA
EYGAQG5LgEAYcoBA612AQKiBgEDKboBA32eAQAQ/gEC3UYBA6YSAQON4gEAUZoBAmJCAQCFs
gEDJY4BAVleAQBNsgEDEeYBARHCAQKJmgECAeoBAP1uAQE94gEA2fIBA6EKAQFtggEBKa4BA
xl+AQAdjgEA4U4BAUViAQBVegEAtVYBAYImAQHdugEBXO4BAA2WAQDdigEBqToBAWD2AQMlh
gEC6W4BAJk+AQGRTgEBjcoBAIF2AQJuLgEBaeYBAp1mAQNBYgEBPZ4BA6oOAQFtfgEBgU4BA
/ICAQIppgEDgYIBAplmAQAaIgECbYIBAxmaAQCh5gEBTWIBAmE+AQARogEBgbIBA7WSAQD1/
gEBud4BAJT+AQCGEgECNXYBA3kyAQJWDgECjZoBA41yAQKlegECsdIBAn3OAQHVvgEDSfIBA
RmCAQHh7gEA4cIBAa0iAQAdTgEDpXoBAfW+AQBx9gECPVoBAp2qAQGpzgECvaIBAUnWAQN1N
gEAGaIBAjmmAQMRWgEBKVoBAjVWAQKZlgED2dIBAxV2AQJRqgEDnU4BAg3OAQCBcgEB/ZoBA
MoaAQLpbgEA2f4BAJ1iAQPtggEAOaYBAmmqAQMaFgED+W4BA6meAQNRBgEBWTIBAeEuAQEJz
gEAacYBABGyAQC82gEDnQYBATXSAQPl4gED4YIBA6lmAQMtxgEDWMYBAmHOAQCtMgECKVoBA
D2uAQJFxgECDi4BAcUeAQJpigEAwbIBArU2AQIFMgEDOcYBA82iAQE5XgECAPYBAwH2AQD11
gEBccIBAEEyAQGxvgEA8iYBA8mWAQFhvgED3eoBAjW2AQNVogEC9KYBALkyAQDF/gEAJRYBA
aVWAQKdFgECJXYBAwCiAQJNYgED7c4BA0XiAQBhsgEDAY4BAeWKAQJV4gEB6iYBAO2aAQJNw
gEChYYBA2WyAQM15gEARZIBAI0uAQKhjgEBTY4BA0EGAQF5zgEAAWYBATXiAQJxGgECtUoBA
GV6AQGtUgEALQIBARFiAQHpRgEAfXoBAa3qAQO5kgEAxR4BAZiiAQKpcgEBoXIBACk+AQI96
gED0bIBA0liAQLNYgEAch4BArTCAQJ5igEDGUYBAZG2AQEwzgEC3QoBAZ2WAQN5VgEA0TIBA
ZYiAQLBhgEBrWoBA9nOAQFx0gEA4ZIBAqWSAQHlygECzWIBAJUKAQPE6gEBSZIBA/0KAQDpR
gEDrQIBAsmKAQGhkgEBrZ4BAK2WAQFFOgEAaS4BAtUmAQGJygEDYSoBAlzyAQMdXgEC6RYBA
4zuAQP1igEDPYoBA/VSAQCw2gEDITYBATDmAQG1ngEDMPoBAonqAQJ9pgEAbY4BA0E6AQONt
gEBDb4BAFmqAQB5+gEAqZYBA01GAQLJVgECHMYBAGGGAQIJqgEA2QoBAzEyAQE5tgEDVTYBA
kUqAQNxXgEAjYoBAinSAQEVogECYdYBACm2AQNczgEAoO4BAPWmAQBFdgEBghoBAVFqAQOhu
gECXgoBAdEqAQLlpgEAPNIBAt3GAQI1pgEBSToBAiUeAQABvgEDOf4BAk16AQLJJgEB2b4BA
4G+AQHBdgED2L4BA13uAQEVvgEBdUYBAJmKAQPZlgEABWYBAH2CAQIlkgEBlVYBAHC2AQK4z
gEC+XIBAqj+AQH5GgEDkNoBA2j6AQPZBgEAEXIBA3WyAQEFcgEBKUYBAJVuAQDE8gECzXIBA
WVOAQIBkgEBcW4BAkmuAQDFigECeaYBAgl2AQP49gEAQU4BABW2AQG1ogEDQZ4BAqWmAQF93
gECbQ4BAk0iAQHhTgED3YYBAw2GAQBxfgECkRIBAUmiAQJBtgEBulYBAp06AQHx7gEDvboBA
BFiAQABmgEBeSoBADD6AQDBGgEDEQoBA/3CAQDdhgEAlVoBADn2AQBNSgEDZWoBAqWaAQJ5b
gECfWoBAfHyAQP4ugEC1WoBAkmeAQDVtgEDLSIBArVOAQD1wgEB+KIBAx2WAQABlgECHhYBA
FlaAQMVfgEARWoBAcWaAQA5QgEDzPoBARVGAQN5UgEDpbIBA30OAQC1fgED4TIBASUOAQAFO
gEB3X4BAfE6AQOovgEArbYBAu2qAQFWIgEDyQ4BAOGqAQLttgEBtUoBAtGGAQKlYgEACWoBA
nDuAQP9GgEAQe4BAy2OAQPSGgEDAVYBA4V6AQJhHgEDMfIBAuVyAQOddgEAfVYBAnnSAQD5a
gEBoZ4BAB2+AQOSNgEB4XYBAvGiAQNpngEDdaoBAwkmAQJJIgECkE4BAFEWAQNtdgEDeWoBA
9aKAQOFDgEBwUYBA5kyAQBoqgEDyeYBAqEOAQJtXgEBiSoBAwGiAQBx6gEALS4BAxn+AQBZi
gEAYX4BAei6AQPJkgEDqYYBAzUCAQMNdgEA4ZIBAAG6AQCKDgEC+SYBAP1iAQHZRgEAuS4BA
N06AQL1cgEAtb4BA8nuAQLJlgECodIBAOmyAQPpZgEC9Q4BAsnCAQGhagEAaUYBA6WWAQFxt
gEBnW4BANkeAQP5VgEDpd4BAc1mAQDhxgECxWIBA5F6AQPR9gEB0TIBAQFmAQFmBgEDwL4BA
oliAQBpggEDCc4BAFVuAQPFhgEBlVIBAbluAQJtigED8h4BAy1eAQEBTgEBEVIBAi32AQA5d
gEC6IYBA/nWAQL1UgEC7YYBAKVmAQNhjgEC6boBAW0yAQJ5DgEAbWoBA1YiAQF5ngEBVToBA
zUSAQExWgEAeWYBAOFOAQJMkgEBodIBAQFiAQMNhgEDOdYBA4WOAQHxigEAfUIBAzHaAQF5Q
gEByM4BALIGAQDJngEBdcIBAxGKAQCJsgEADQ4BAvV6AQFQrgEAnaYBARlyAQC9lgEDMTIBA
TFKAQO1lgEAvWoBApnyAQLtFgEA3SoBAG1SAQEJugECvXIBA/k6AQDxbgEAKaIBAXW6AQAlV
gECiOIBAd0aAQOE8gECSPIBAWlKAQLlagEA5RYBAHVKAQCNPgEA8Y4BA7GSAQMhpgECzbYBA
Z2SAQGNPgECucYBAhVqAQLdFgECQa4BAv12AQJxRgEAxQ4BAfV2AQMhVgECVNoBAoE+AQD40
gEAAUIBAL1aAQBdNgECVN4BAIUCAQJBRgED+YIBApmeAQC5agEBvXYBALDyAQDYygEBnWoBA
PliAQLZogEB/RYBAWjmAQM8/gEAuYIBACkSAQHFzgECKNIBA/U6AQCRZgECXRYBA8mCAQPJO
gED4UYBAj1GAQFNigEC6aIBA8VCAQO5OgEB2Z4BAnUuAQL2mgEAjQIBAkVaAQFNigEC+WIBA
PF6AQNxrgEBvT4BAfj+AQCkygEAJXIBAv0qAQMlfgEAWToBAs0WAQFZ9gEA5XYBAy2qAQENJ
gEB6XoBA9V+AQG9mgEA1WYBA6FaAQL1NgECkZ4BAIYOAQOxQgEDDZ4BAGF2AQDhPgED5UoBA
V1KAQOp5gED9UIBAiX+AQEZhgEBZRoBAlDKAQLZQgEAua4BAtzuAQK9SgEBAUoBAsnWAQE42
gEBiRoBA7DKAQLBYgEAXfIBAFVaAQPpQgECGVoBA5G2AQIdYgEA/H4BAoF6AQO5JgEAwX4BA
cUiAQG9dgECUVoBAWnWAQLxVgEATS4BApViAQChpgEAcRYBAC1OAQLJpgEAGTYBAHVmAQC5h
gEA8MYBAalGAQOE0gEAGO4BAll6AQN5mgECyUYBA7FyAQPNsgEDwHYBA8lmAQE5SgEAqUoBA
9lSAQIpLgEBOb4BAD2eAQDVBgEBRXoBAbkOAQGRmgEByWoBAWVmAQEhagEDiWIBAKWyAQHMo
gECvVoBA+z2AQLpcgECgVYBAW1WAQPZmgEBSY4BAjG2AQJJJgEDUe4BAlEyAQGFLgECBWIBA
RVOAQMU/gECPRYBA5lOAQJ9ugEAyY4BAUG2AQMRRgEB5OYBAjYiAQCpogEB9UoBAETuAQGtH
gED9ZoBAc3CAQH5dgEBLgoBA4kWAQIdLgEA+ZIBAUEaAQLBsgECwTYBAuEaAQJhRgEDJcIBA
w3eAQFVSgEDfVYBA2V2AQBZugEDmV4BAxFeAQBZ2gEBQPoBAAUyAQJBggEDWO4BA7EiAQBde
gEB5fYBACWKAQFyJgEBJS4BAjiyAQAc6gEABL4BAi0KAQNtXgEDuWIBAwVyAQAxigEAGhIBA
lWGAQAc0gEAtVIBAklKAQFNDgEBuNIBAjWKAQIBOgEDLYIBAX2SAQHROgEBDQ4BARoSAQH9P
gEA/U4BAbHyAQE5CgEDTYYBAGlGAQOtSgEABfoBAjnCAQJVJgEAcVoBAP2WAQORUgEAuW4BA
5muAQENtgEDUa4BAMTyAQN1RgECpU4BAoFGAQD5cgECndYBAFVyAQPNUgEDTQ4BArF6AQKg4
gEAaYIBApUmAQMpKgEAdaIBAST2AQDpmgEAmSoBAVUmAQJZggEBERYBAgUSAQP1OgEA+ZYBA
e0iAQL1mgEDOaYBA1FuAQPM4gEDLYoBA5mGAQCdTgEDLVYBAXWGAQGlUgEDbVIBAeGCAQOpa
gECsPYBAVnuAQMNagECGT4BA8TCAQOs9gEBJfIBAkF2AQJ5dgEBZM4BAu4mAQLxCgEC3ZIBA
uF2AQMRmgEDNRYBAEjaAQBUxgECpUoBAgE+AQHs0gECQWYBAjXGAQLdVgECfX4BAaFqAQCuB
gEAObYBAnWSAQIQfgEDbUYBAlimAQEd2gECzZIBAFWuAQG1LgEAoZoBA7VCAQNpdgEA8RoBA
wmOAQIoygEBUZYBAajmAQDhcgEAGU4BA0jOAQCtDgECAXYBA8USAQANPgEBrR4BAJFKAQAw4
gEAPWYBAiWyAQE1XgEB+cYBAf0CAQAxxgEA4PIBAPFCAQGtegEDncIBA7VKAQPo8gECBS4BA
v0yAQERdgECnVIBAc2GAQBRMgEDnX4BAI0iAQGs4gEBwZ4BAYWGAQK4/gEBgXIBAL0SAQHBL
gEDFOIBAaWyAQGZYgECfX4BAYkqAQFlhgEA5WYBAREqAQNhAgEAQTYBAMGuAQMlugEC/XIBA
YESAQK8lgECUYIBAy1aAQD9XgEC1S4BAI1qAQIhugEB0Q4BAmECAQIlpgEDZcIBAqkmAQB9T
gEBaZoBA/1KAQJprgEAzWYBAL2SAQJ5mgEBaUIBA3lSAQLdogEAmcIBApkSAQBZNgEDiPYBA
q0qAQOhLgEC3Y4BAvHGAQDKDgEAFOoBArj+AQINxgEA1QIBASF+AQIgqgEA8Y4BA6X2AQGJh
gEBHYoBAZ2eAQAl0gECNioBANlaAQAFbgEBwNYBA6DCAQORWgEC2VIBAbEyAQIBUgEDCb4BA
ZF+AQIZIgEA1PYBAXECAQOg8gEDJLYBALUeAQGl3gEAXZIBAbGCAQOlmgECXRYBAUGOAQAZm
gECIMYBAOmSAQHpkgEB5dYBAI0qAQJtZgECsSIBAQHKAQGJhgECaXoBAeoWAQFtUgEA6ZIBA
XFOAQDQ7gEDWPoBAWUuAQHl6gECZSIBAyWSAQC46gEDWQ4BA5VWAQCFpgEArPoBA8WSAQF5A
gEDmOoBApY2AQPpXgEBaZ4BAfkiAQI5PgEBqlIBAbFGAQL9TgECTY4BAb2WAQIFEgEC2TIBA
JWuAQOJwgEA5VYBAtmaAQI95gEBCT4BA90aAQIVEgEA0aYBAFk2AQNpigEDjVoBAy2yAQGpl
gEBqTYBAdFGAQJc+gECpTIBAVFqAQIVbgEAtdIBA4EWAQLldgEBxO4BAjV2AQEpggECjSYBA
XnCAQFBhgEBuhoBAhV2AQDZqgEAHbIBARGqAQFV8gEBtZ4BAy3eAQBI4gEBCOYBAzk+AQOVW
gEAiUIBAVTmAQFZEgEB4N4BAMH2AQKFagECPXoBA5V6AQIdrgEDob4BAEl2AQJVdgEALYoBA
A0mAQDBjgEC7XYBA1UCAQANmgEDXVIBA22OAQOE2gECMXoBAwUCAQNVVgECXSIBAHVSAQEdM
gEBVaIBARjeAQNxCgEByQoBADjWAQGNVgEAuMoBANjSAQGlngEDZPoBAqj2AQBxXgEBBXoBA
53GAQLR5gEB9RYBAAjeAQHZNgEBOVYBAglGAQJU9gECoX4BAxDmAQMocgEAvgoBAJlqAQAw0
gEA8Y4BAjG2AQPFzgEDdM4BAblGAQEgygEBbJIBAJj+AQPo1gEAeQoBAH2KAQCRMgEDlS4BA
n3CAQMkhgEDpUYBAGFmAQKdbgEBkMoBA7FeAQPY5gEAcKoBA30GAQFdHgEDTVoBAxVWAQHRy
gECvToBA/1yAQG5fgEBBP4BAeUGAQLFdgEC9TIBAz3OAQAVWgEAtYIBAvTyAQL46gEA5OYBA
iWaAQIE6gEBlWIBAa0eAQIQ7gEDJToBAgFqAQDFzgED0QoBA80eAQO1NgEBxXYBAmWCAQClP
gEAQWoBAKXmAQPJogEDyW4BAcDqAQDtGgEDLbIBAKEuAQLxlgEA0JYBAd3+AQIRKgEDvkoBA
f0SAQABdgECGW4BARkWAQEhdgECuLIBAlX2AQERtgEBcWIBA3D6AQGVFgECoQoBAhT2AQPJU
gEC4VIBAU1GAQJJWgEDrOIBAYEmAQEs+gEDQOYBA8leAQHJIgEDdXIBAwzmAQB1QgEBMRoBA
3DmAQH0+gED0O4BA52WAQMFKgEASQYBA81KAQIhagECaMoBAD0GAQI9DgEDXKIBAxjyAQKpe
gEBAI4BAl2iAQAhogEAOT4BAc1uAQNZPgECoTIBAjV2AQDExgEDdIoBA+0yAQD0+gEDxU4BA
TD+AQD4sgEANVYBAfVeAQJVIgEDbMoBAHC+AQFxrgEDOUIBAGVCAQEFNgEBfXIBAdvl/QBNP
gED1Q4BAYDuAQO8wgEDFVoBAClSAQLM7gECYTYBALT+AQIAngEDtMoBA8kOAQF4lgEDjQIBA
SUaAQJpJgEBqTIBAVkOAQABcgEBYLYBA+UaAQFZUgEDMYYBA81yAQJ8fgECeRoBAzk2AQFBX
gECJQ4BAIkuAQGpggEBWSoBA1TOAQO09gECfOIBAGFWAQOFLgECPR4BAOByAQFtVgEDJVYBA
lV+AQChxgEBVZoBAJiOAQIJfgEChUYBAlU6AQHcvgEACSYBAJUaAQPVGgEBfPYBAqUiAQFZD
gEDBfYBAi1eAQH5GgEDaN4BAMVCAQOJmgECMPIBA/UeAQMRqgEAZXoBAw1CAQAJMgEA4N4BA
REeAQMtNgEA7TYBAfUSAQOMwgEBNRIBApEeAQPc+gECFPIBApTGAQOR7gECwWoBABjyAQCw6
gEAKQIBASDyAQF5LgECMW4BAwEuAQNNLgEDmSoBAvzyAQKdIgEBPSYBAQWKAQCVKgEAHQYBA
dVCAQOlNgEDFJ4BAEhqAQKxegECoOIBAEk2AQMEzgEBUW4BAkk2AQF9dgEDWaoBANz6AQOJS
gECWGIBArDmAQGA+gEDJMoBApkOAQIMkgEA1GYBA2DqAQJBRgECXXYBAGUaAQGhFgEA9LIBA
yViAQKtegEDuSoBA01OAQIg3gEBTTYBAhDiAQBtWgEDvKYBAI0iAQElagEBnKoBACDyAQFBS
gEAQVYBA90KAQJhAgEA/S4BAykSAQO4ngEA7HYBAYUeAQKNkgEB2V4BA2kiAQJJEgEARLoBA
o06AQLBKgEDsNIBAiDyAQD8sgEDzPIBARGWAQGhJgEB9T4BA51WAQNhlgEAALoBAUCWAQAVW
gEDlXIBAFVuAQIkagECPSoBA4DiAQMVGgEB3Y4BAvT2AQJFJgEBuW4BAB02AQH1VgEB3XYBA
wj2AQBUxgEDWYoBA3T+AQPo0gEAlRIBAVFGAQLRJgEA2OYBAwDiAQM0rgECwVIBAql6AQI89
gECGWoBANkiAQFJIgEBjQIBADD2AQKZBgECIXYBAzTOAQM1JgEAbNIBA1kyAQB9QgECVGoBA
a06AQPZOgEC5Q4BAg2mAQEtjgEDcVYBAw1qAQBxIgEBAP4BA4k6AQJVfgEDyYYBAM3yAQMBV
gEB6OoBARl+AQMVLgEBAP4BA1T2AQM6GgEA3U4BAq0WAQDBQgEBoT4BAu1CAQFF4gEBnRYBA
sDGAQP9ngED2OIBAN0eAQKBDgEA3ZYBAT0eAQK8+gEDAR4BA/FaAQGNIgEBbQIBAJ0yAQI8d
gEAWVoBAAUGAQHdDgEC7XoBAznSAQN5OgED6PoBA126AQCw3gEDrLIBAYGKAQARigECPNYBA
fCmAQI5JgECrb4BAjUyAQMBOgEBeUIBA+0mAQENTgECXNoBAnl+AQPw2gEDWY4BAOTeAQB5G
gED/QYBA10eAQOZUgEDCUoBAp1iAQHVXgECCWIBAyUeAQOhZgED/WYBAV1GAQIJFgEA9ZIBA
9mGAQGxpgEAXSYBAMC6AQFdZgEBmUIBA/0KAQLRRgEA6SYBALjuAQMRLgEC8P4BA7DqAQHYe
gEB8SIBAaT6AQCpYgEAZaYBAkEKAQCg3gEBsb4BAbkeAQEY+gEBkSYBAtDqAQEFpgEC+UoBA
HkGAQIVGgEC7aYBAXmGAQFlsgEDtXIBAMECAQLc6gECwYIBA9CCAQB9XgEAoMYBAFVqAQOJR
gEBVZIBAJkeAQExvgEBsPoBALDGAQNM+gEAnUIBA3i2AQNo+gEC3UYBAJ0KAQF1OgECxOIBA
X1GAQNEvgED/Q4BAT06AQDFjgECHGoBABlOAQD1IgEAeUoBA7niAQMtQgEA6RoBAMCCAQCxs
gEB5VIBAAmSAQMpZgECQOoBACUiAQFtEgECoVYBAeDuAQEM1gECnTYBAGXCAQJROgEArRoBA
3lOAQBFVgEATQoBA9W+AQOw7gECTJ4BAFVCAQDZWgEAQMYBAPEeAQAYugEBiPoBAEUaAQH5G
gEAmUoBAG2OAQLB+gEA4UYBAhg6AQCFSgEBAOYBATS2AQFMvgECfQYBADSaAQAY4gEDvQIBA
+zWAQORNgEA8U4BAfzOAQHk1gEAGYoBA4jqAQAtEgEAfWYBA2EiAQOdVgECQLYBAPSKAQPhb
gEAgXIBAESKAQAFmgEC2TIBAqyCAQMRWgEDlXYBAIx2AQNxEgEAlWYBAQEOAQIxSgEAuYoBA
WS2AQF1XgEDqQYBAr1qAQBsygEBpWYBAvT+AQDI0gEBLR4BAjViAQDI6gEDjeoBAlj2AQIgv
gEB4WYBAB1mAQPsugEAHP4BAMymAQKoLgEDoRoBAoFGAQEg4gEBDYYBAhj2AQIg3gECdXYBA
VSWAQJE2gEA6O4BAKUiAQDtSgED4UYBAJDiAQAQ/gEAMOoBAblCAQB5ggEAQQYBA21GAQNdY
gEBDS4BA5yWAQB80gEAiVIBA8WyAQL8qgEDNJYBAN0GAQKgxgEAXVoBAhlOAQJ8kgECAMoBA
YTOAQNA6gEDHPoBAbS2AQNlSgEBWPYBAelGAQJ5DgEAzSYBAJQqAQI5OgECKLoBA+FqAQCww
gED6GYBA2EeAQEVAgEDLGIBAvjWAQKAzgEC8I4BABiCAQBZhgECvKYBAy1WAQOoOgEBBMoBA
qz2AQPYlgECYPoBA3lWAQPpJgEBhJ4BAg0OAQIw0gEASRYBAQUuAQBw5gEA1Q4BAFjKAQHZm
gEBLRYBASD6AQIBDgEArOIBAwkuAQPUugEDrM4BADECAQOA7gEAsB4BAYDSAQNpIgEB+QIBA
5jeAQF1SgEC+W4BAbz+AQLNOgEC3MYBAVmaAQLg/gEAuFIBACCyAQMgegEB4Q4BAUUSAQHph
gEACUoBAqjeAQHhUgECdX4BA9SiAQFs1gEC3IoBAoUiAQNNegEBPLIBA2kmAQKY9gECPSYBA
nUSAQN01gEBqWYBA5lGAQHFhgEC3QoBAek+AQGNDgEAGYoBAxTSAQLFPgEDpPYBAiiaAQHk3
gEA9IoBAbyeAQKUUgEC/RYBArE6AQCQUgEDwYoBABVWAQJ1AgEDVIIBATSiAQKxNgECuToBA
l0qAQCo/gECWMYBAtTSAQAdCgEDUX4BATiqAQBg7gEA/XYBAWz+AQP1PgECaRIBAQ1qAQCor
gECBQoBAtSmAQD5XgECYMYBAJD+AQFowgED6N4BAYUKAQGEqgEDPM4BA/j6AQPZkgEAiS4BA
cj2AQDFXgEDGMIBAmFGAQEZZgEDjV4BAmlaAQL9NgECnMYBAFyiAQBA4gEAlS4BAQVSAQJhR
gEBeYYBAahSAQGkugEARSoBAbFaAQNtUgEDpP4BAkziAQEM3gECsZoBAm1CAQHMxgECGP4BA
wkiAQPNogEAkOoBAKDKAQONVgEBdRoBAeUeAQGBYgECQLoBAz0qAQKs7gEA3TYBAKyeAQHNJ
gECKMIBAqy2AQF09gEAuA4BAbEqAQMFhgED6O4BAEDGAQIgqgED8T4BAAVaAQK5YgEBPb4BA
YVeAQLYzgEDeKIBARFeAQCQpgEDaaIBAnDyAQIlmgEB0VoBAajKAQGRVgEBCMoBAo2qAQLMy
gEAjIYBAI0yAQLUjgEDcRIBAP0yAQPITgECZOoBArTeAQDBsgEA+VYBARUuAQAcwgEC1TYBA
/DaAQI5MgEDcQ4BA4C2AQJJWgEBgZYBAqSCAQKRIgECnT4BAPE6AQNg8gEBKgYBAsUmAQEQ/
gED5FYBAfyyAQIM6gEDBM4BAVRaAQF03gEDXHoBAQkeAQB5cgEDrQIBAgCmAQGxHgEBrO4BA
kUqAQOMygEC2VIBAVS2AQDZXgEB4PoBAXlqAQPcPgEDMTYBANT2AQEJNgEAlS4BAuj+AQClQ
gEDnMoBAeQqAQIQzgEBeP4BA3VyAQIdJgEDnIYBArCOAQMs+gEBTTIBA2DqAQMVdgEDfPIBA
PSeAQKgwgEChPYBAbSOAQOgagEBmQoBAeC6AQLRWgEDUNIBAUQWAQGMygEBnSoBAiC2AQItN
gEA9T4BASyuAQFZWgECYQ4BABx2AQD4ygEDDRYBAqTuAQGpEgEDOVIBA90CAQF5MgEDTNoBA
/0mAQM00gEACV4BAphGAQNs4gEAoV4BAYkmAQKRMgEB8R4BAQGyAQMA7gEC0J4BAwVKAQLhS
gEBVVoBAJRSAQBRggEAOVoBAIT2AQJIkgEA/VYBApyuAQK1IgEART4BAuTOAQH8fgEDEKIBA
uy6AQI9agEAfHYBAeFmAQPJQgEBnQYBAniKAQKhAgEDzQ4BAtzeAQDRWgEC5Q4BAW0iAQKJN
gEDRSoBABUCAQDFBgEBIMYBApi2AQL5FgEB8OIBA5lOAQFIjgEAwQ4BAEyGAQOZTgECjOoBA
UjyAQKc3gEDSboBAjx+AQA1QgEBeNIBADS6AQD5GgEAKO4BArDOAQORKgEBnM4BAYQaAQPZb
gEDMY4BAM0OAQJpkgECsT4BAXVCAQNYygEALPIBAUVmAQIYmgEBOXIBAvymAQEBMgEB/OIBA
+0mAQFNGgEB1PYBAVCmAQG1DgED2UoBA8ieAQFhogECZT4BAW0aAQCcjgEBCRYBAnFCAQBlG
gEBzMYBAnQ2AQKkngEBiLIBANkCAQO44gEDkPoBA4ziAQPdRgEAAO4BAjjCAQJQ4gEC/X4BA
kW2AQK5EgEC1O4BAThyAQKckgEDFYIBA/0OAQHomgECYQIBAzVOAQJM0gEC5R4BAQG6AQIMe
gEDqYIBADj2AQH9mgEAqWIBAwDuAQAErgECZRYBAwDqAQGRQgEDCHIBAjU6AQLwhgEAET4BA
HhSAQN4pgEBLMYBA31eAQD81gECdHoBAkjuAQIM2gEBiPYBA+D2AQB4ngECmLYBAr0CAQKE0
gEAlJoBARjGAQDMqgEAyNIBAcmaAQOE8gEAIWoBAxyiAQFVLgEDlZoBAOz6AQCRZgEDaOYBA
/h+AQM0cgEBmPoBAz0aAQNY/gEAHPYBAYyOAQJlMgEBUC4BA3S6AQBJFgEA2M4BALFOAQIpI
gEBZPYBAdi+AQCMpgEDaQoBApzyAQDEzgEBaXoBAwUCAQHtJgEA6SYBA3GiAQEIagEC2OoBA
MUiAQNNZgECkCoBAUDiAQPA8gEBTZ4BAk1qAQFgzgEBwSoBA4DyAQIc7gEBZMoBA2DqAQJ4+
gECjYoBA3j2AQEFJgEBpOIBAYUiAQCJEgEBDFIBAcT2AQMZZgEDQK4BAxC+AQDFGgED3JYBA
UEyAQDRAgEBcHYBA5UuAQMMrgEDbToBAHTiAQAI6gEA0RoBAsg+AQOYggEAjOoBAGR6AQK1E
gEDxT4BAn0+AQDQngEAhHIBAzCuAQBctgEDmVoBAEj2AQGVKgEALNYBAuimAQDIXgEAOKIBA
0geAQLBfgEDgTIBAPxeAQG9EgEBaM4BA/C+AQMY8gEB1P4BAjECAQFlJgECVTYBAak6AQDQy
gEB/UoBAdjmAQAZLgEDfI4BAhyWAQEg7gEBeSYBAHTmAQGA/gEAHboBAVjGAQKQXgEAmQoBA
slSAQBBqgEDAQ4BAejSAQKApgEA9J4BAFDCAQCNfgEC5FYBAP0yAQLhJgEBzXIBA0kqAQGY5
gEBGR4BATB+AQNMtgECrQ4BAgEuAQIBWgED8O4BA/keAQOUzgEDDJoBAf0OAQJhDgEDMHoBA
2DaAQGD5f0CBPIBAOmOAQA4mgEDwOYBAOUSAQM1DgEDeUIBA8GKAQCsygEALIoBALDiAQF9A
gEDTX4BAmzeAQOxVgEDFNoBA9FmAQDcXgEASL4BAMEqAQM1EgEArW4BA/T+AQKcRgECbTIBA
GR6AQEpEgEByN4BA8TuAQIZAgECyToBA/XGAQMkugECXR4BAYCKAQO9GgECBMIBA0kOAQOhI
gEAWN4BAF12AQIJXgEBsOoBACzuAQEUmgEDuUoBAvGaAQNREgED4LYBAVjqAQIE9gEBrYIBA
IU+AQAssgECyMIBAXTqAQDMrgECeXIBAglyAQD0vgEBlJ4BAFlaAQEU7gEAIEYBAgkKAQOJY
gEDdQYBAhzuAQK5NgECUJYBA6xKAQNocgEDVRIBAIE+AQBhEgEDoR4BAs02AQE9BgEAcRYBA
/VKAQIoggECZXIBA8D+AQGEwgEAOQ4BADFaAQB9rgECySoBAbUmAQAZKgECYKoBAaB+AQH9S
gEAeOYBA4jSAQH5JgEDxSYBAySmAQB0WgEDLIoBAzjCAQNocgEClNYBAWTaAQItIgEDULIBA
UjaAQHJJgEDQWoBA2DyAQKI8gEBhMIBAFS2AQIx7gEBLQIBA4kaAQGBEgEDHOIBAkGyAQJQr
gED3P4BAnV2AQP5ggECzJ4BAElaAQA4xgEBhGYBAukyAQO1NgED3SYBAj1aAQCFegEBOF4BA
IUeAQPVngECvP4BAGCKAQAtBgEBwN4BAJ1iAQF88gEB1HoBAxySAQMQkgEDHL4BAXkuAQEQr
gEACOIBAhjaAQKM2gEANM4BA1E+AQPlBgEB1KoBAfzSAQIxLgECpPoBAuyiAQOolgEDDGYBA
0jGAQJ1BgEDFTYBAbkCAQNkkgEBfT4BADjuAQKsxgEB8JoBAWE6AQPhGgEDRZIBAtz6AQOMa
gECHLIBAcjmAQN4wgEBSTYBAzUKAQCdVgECnOYBA8FOAQCI7gEBhHYBAMjmAQCwwgEAvOoBA
oVmAQJkZgEDHQ4BAaECAQKdAgEAUK4BAeTmAQN8ggEB7BYBAbkSAQDFTgEBfRIBAXRmAQPI3
gECCFYBAxS+AQOAvgEA1T4BAFyeAQC86gEAJQoBANDyAQAoqgECJQYBA/1GAQFAcgEBxPYBA
ri+AQPhLgEDJQIBA6kyAQD0ugEAUJoBA3S6AQHJegEBgUYBAqx+AQHwfgECMGoBAqF+AQNRO
gEC5B4BArUuAQA9JgECAOoBA6EOAQLxSgEAALIBArTKAQKkTgEARPYBAzB2AQDgPgEDPPoBA
CSWAQIk0gECAE4BAMDSAQLhfgEAaNIBAiCCAQM/sf0AsM4BA2jGAQNkugEB8G4BA4juAQDMq
gEBkCIBA+SaAQKZAgEAdMYBALzaAQJtZgEBaOYBA+jqAQKZSgEAzZYBAriSAQDs/gEBKW4BA
VECAQMo+gECQJIBAnCCAQC8ogEDsQ4BADRSAQLBNgEBOKoBAqDiAQM0ogEC5S4BAwDOAQOg3
gECPLIBAKU2AQFougEA5N4BAB0mAQLVJgEA7NIBALDiAQMsbgEB6NYBAqFiAQE04gEDSPYBA
oVOAQGk3gECTI4BAFwyAQFUngEAGTYBAaT2AQBg5gEAWU4BAclWAQEtCgEARDYBAcg2AQAlQ
gEAgM4BAzhuAQL89gEAgJoBAuzOAQAo/gEDeSoBAWxiAQB4SgEALLYBAyDiAQOAkgEDWG4BA
q0KAQD5mgEA8EIBA5U6AQG0igEA3QYBAMESAQDdBgEAmOIBA9hqAQMxFgEBUPoBAZiGAQA5C
gECZVYBAqE6AQHYzgEA1UIBAUkWAQC8zgECyPIBAbzyAQJRGgED8OIBAYU+AQOtOgEB7PYBA
JlSAQLVVgEDoPYBAdySAQJwlgEB9FYBAAT2AQA0ggEA5SYBA0CuAQKZJgEBzJIBAhjeAQIwg
gEBuRIBAVmWAQKojgEAvPYBA7iGAQDYZgECCO4BA4EKAQLI3gEAyLoBAHj2AQBpOgEDkKoBA
fUGAQN8LgEC5KYBAbjOAQIkrgEBNRIBAEUiAQH4KgEAnHYBALEaAQFsugEAZTYBAejSAQAMi
gEBKMIBAcjqAQGxRgEDWIoBA3ieAQEwlgED5MIBAEUeAQPUegEA/TIBAklyAQM5RgEAQWIBA
7DOAQDNZgEDtHIBA2CKAQAhEgEB2OYBArz+AQGFmgEBcIYBAwSaAQB1KgECGY4BA7SeAQJZb
gEC1QoBA/y6AQBFGgEBaY4BAIDSAQCJGgEAWYoBA1RiAQN4jgEB1JIBAxD+AQI5AgEBPGYBA
QkKAQHRVgEBhUIBAAi2AQF00gEDGSYBA9BmAQGAcgEBeMoBAPU+AQIJEgED5MYBAzyCAQIQl
gEDiE4BA9CqAQOQogEDuLIBAXTiAQEE2gEAWNYBAuCSAQMAtgEBbIoBAPCqAQNkogEC+IYBA
kQqAQNkUgEAGQIBA5TeAQMUagEBaFoBAnEiAQKo2gEDfMYBA5DKAQPYhgEB0NYBAzD+AQDVA
gEARJIBAbzCAQL0rgEDfVIBA/UCAQAwxgEDLNYBAYVSAQG85gEAQHoBAlzSAQMkxgEC5ToBA
xDeAQHU9gEDODoBAgQyAQNQ1gEAmOIBAxTKAQFI0gEDGRIBAzyiAQN86gEC8D4BAVyqAQIxF
gEDZMoBAwkqAQE9PgEDvLoBAYOZ/QEE+gED7UoBAv0CAQG4/gEAEVoBAzj+AQA5OgEBENoBA
gjOAQCUdgEDoQoBAfDGAQCtRgEB5NIBAcUmAQANKgEAQT4BASkSAQDw9gECZXIBAREqAQNlA
gEBfGIBAjTWAQGcWgEDxVYBAUw2AQLIxgEBnSoBANUeAQFwvgECgQ4BA6WKAQFdcgEDjL4BA
IVKAQKE0gEARL4BAiyOAQEcngECkR4BAFEKAQPJYgEB7O4BAgluAQDAHgEAoM4BA3V6AQEFC
gEBFHoBAa0aAQAI2gEAxRIBAQzmAQHxEgECkOIBAmyeAQLUxgEBFS4BADC6AQGRDgEDqVYBA
mS+AQF07gEBIMYBA2TWAQEU/gEDDKYBAmESAQPhggECjWoBAqjmAQAlAgEDzPoBAUUmAQEYv
gEA8L4BA7SWAQIk0gEDuLoBA3CqAQO8/gEBiNoBAGUaAQF8GgEB6NYBASBOAQFcsgEBXMIBA
VwiAQLk0gEAHNIBAHDiAQJpTgEAQKYBAgUGAQH8bgEBzR4BAFU2AQNlJgEDqXYBAI0yAQIYJ
gEAaVIBABUKAQCxLgEDGMIBAH0KAQLRHgED1RoBAuECAQF4ogEA0MoBAsk2AQO9PgEAAL4BA
xmiAQHMjgEAoNIBArEWAQHlSgEBqNIBAjmGAQE4HgEBIV4BAdT6AQCJGgECXE4BAvCCAQOws
gEDsS4BAkSeAQDlEgEAfSYBAozeAQJQ8gEDSYYBAIkOAQN9JgECCKoBArCSAQOQ+gEBmNoBA
DSeAQEUpgEDKO4BAnCWAQG4hgECvPYBAzRqAQE0YgEBjL4BAIS2AQIlZgEB5JoBAdDOAQNpf
gEBeNYBAGUeAQHxAgECQTYBAMzaAQB0XgEAjOYBAtESAQDFKgEBOHoBALlyAQMU6gEBVNoBA
wiWAQD84gEBdQYBAWyKAQJ88gECcOoBAVTWAQNQogEAKPYBAOSeAQBBNgEByGIBAN0GAQBMk
gEDoLYBAMjOAQHUfgEDGRIBAfB2AQCMrgECWT4BACUaAQAo9gEAFQYBAblCAQEVMgEAzVIBA
0CuAQBY2gEAgd4BArDeAQAgtgEBZQIBAh0SAQJUVgED2MYBAhTeAQNcqgEAGSoBABiaAQOdQ
gEB8G4BA0DmAQHhTgEAEVYBAWjWAQNY5gEANP4BA7zGAQKAjgEDDRIBAzSmAQCMogEA+YIBA
b0iAQFF+gEDJKoBAAUGAQEc/gEChRoBAtEiAQCYogEAsO4BAeUuAQEtEgECLNIBAtyyAQPI8
gECWZoBAlSCAQFIhgECmKIBAQR+AQF1bgEAwOYBAAUmAQHw3gEAXQIBA0iaAQN4fgEDRJYBA
tSqAQIMjgEAEE4BAnjiAQFBJgEBoNYBAbyOAQNkygEAtVYBAui+AQCcpgEDGSIBAjDqAQD4P
gEBuPYBASjGAQPwggEAyS4BAhD2AQOESgEBHM4BA8TWAQLgtgECuQYBA+TCAQF8lgEABJYBA
x1eAQNRHgECINoBABCmAQAJKgEB+LIBAmDGAQLkvgECLFoBAvjaAQNxPgEC0JoBAADKAQN9D
gECmSYBAvyCAQA0+gEAVRYBAKTyAQDs8gEAROIBAQyuAQM1bgEB7QYBAiCqAQE48gEAwQ4BA
bSyAQJM1gEDMQoBAN02AQJhHgEDvQYBAQD+AQCw3gECQQ4BAxC2AQLwfgEB5KoBAkQmAQDRU
gEAQH4BAOE2AQBYkgEBbSYBAFkWAQBRQgEBYF4BAgkKAQO03gEAvQYBANSaAQMwkgEDVYYBA
dkyAQPEygECbQoBAv0WAQDslgEA1PoBA4UyAQDMwgEBVO4BAy1iAQKlCgEB6S4BAbByAQOsf
gEBKQYBAuk+AQKA+gECNU4BADUmAQOsWgECDNYBAljiAQLE6gEDZNoBAPzyAQFA2gEAsRYBA
FyuAQD07gEDjI4BACzSAQJk8gEB5KYBA0z6AQNYxgEA7SYBADlKAQOFMgEBdSYBAFVmAQIg4
gEA7O4BAZSeAQMlFgECNToBABEeAQPIsgECJTIBALT+AQAVQgEDPVIBAHy+AQOsXgEB3NIBA
4UCAQMRdgECjMoBAUSeAQKQwgEApI4BAiTCAQPYmgEACHoBAqC+AQDM5gEB8IYBAS1GAQGgm
gECkKoBAckuAQLc8gECSWIBAJT2AQCxKgEBwHIBAQDuAQPBIgEBHMIBAW0SAQDIqgEAWFoBA
Yi6AQLoYgEBlK4BAPCyAQFI5gEDzI4BAsAaAQF9CgEBeC4BAEDGAQFwugEDdIIBA/FiAQCA0
gEA5K4BA20aAQPohgEA8NIBAXjWAQPw6gED4L4BAu1GAQEcSgEDLOoBAsFOAQGUrgEByMIBA
kSOAQNokgEAcMoBAlEaAQGE0gECxJIBAVBuAQLRMgEAjG4BArkiAQGBAgEAOH4BAdxqAQCMk
gECZO4BAyEGAQEIqgEAcMoBA1TKAQEIogECvH4BAVhmAQP0cgED3JYBAlCSAQBNEgECfN4BA
XTeAQBUmgED4EoBAKjCAQJY9gEDPMIBASzaAQGU9gEDEL4BAFjmAQH8vgEAdGoBA4jGAQFUU
gEBeI4BAVCiAQBIpgEDIIIBAvzyAQCw+gEApLYBAJ0+AQIkVgEAxCIBAhUGAQJE4gEBqPYBA
sRKAQHA+gEBSN4BAHzaAQNwggEALJ4BAcTSAQK5CgEA2FoBA20GAQBAngEB1Z4BA5lKAQGJK
gEDIOoBAFjmAQIRQgEBbGYBApx2AQHoYgECoQIBAAyuAQCgUgEAkPoBAwlCAQNsigEB/TYBA
gy2AQDU1gECvOYBA3TOAQFskgEC1PIBAGTuAQClGgEADL4BAChuAQP5VgEB7Q4BA0AyAQMYO
gEDWLoBAryKAQGMlgEAdGYBAJUOAQLsbgEDlE4BAYTmAQOwhgECYL4BAPDuAQHEYgEAtDoBA
W0uAQEglgEAoE4BA5jKAQJEhgEA7boBAGRGAQFQRgEBSWYBAxBaAQP4VgEC7PoBAaEKAQB46
gEDCW4BAiTaAQEI7gEBmSYBANyWAQNg2gED3P4BAeS2AQE5IgECvRIBAKzGAQO4vgEB2I4BA
uByAQJYXgEAMT4BAjySAQAlCgED8QoBAxDGAQHljgEAFK4BAUCeAQGUtgEBiJIBA6F2AQC07
gEDmMYBA9CuAQBUigEDjKIBA5yCAQNM/gECcY4BA4UeAQKc2gEDeIYBAThGAQAUWgEC7PIBA
TE6AQHYdgEDQUIBANT+AQLc5gECFOIBALDyAQDJEgEC8J4BA3CCAQCQygEAwKYBAviiAQJFe
gEC3TYBA2z6AQNUqgEC1JYBAxDqAQNtEgEClKIBAXEKAQIEygECnPIBA1jKAQI4/gEBxFIBA
J/t/QD89gEBwOIBAaw+AQLIcgEDFMoBApCqAQA4xgEATToBAAkGAQLsogECPQoBAhDGAQA85
gEAELoBAkDmAQF5MgEADLIBAwgWAQJY7gEDvMoBAeimAQLgkgEBoIoBALE+AQJo5gEBeHYBA
Nh6AQBAxgEAGP4BADlqAQIs0gEApGIBA6x2AQD06gEBZSIBAojmAQMITgEBjQYBAtDSAQLgt
gEBfMIBARSaAQGQbgECrM4BAhU2AQDg8gEBuPoBA3DSAQD9LgEBBD4BA2DCAQDwGgEBxJYBA
SxGAQBBqgEARK4BAuiKAQFksgEDLUoBAEzSAQCxBgEB3LIBAlkKAQEhcgEBg/H9AUi+AQNgs
gEDTQoBA2zmAQHo7gEBlKoBA5SyAQHUbgECNJIBArD2AQHQmgEBOOYBAaIWAQAQ6gEB2UYBA
/VOAQN9JgEC0WoBAEy2AQKQKgECFJYBAAT2AQF4wgEDzUIBAph+AQFQjgEApJIBAiUaAQKkc
gECHJ4BA/zKAQFFHgECiQoBASVqAQM8WgECnNIBAl0iAQDAggECDJIBAzy+AQC05gECEGIBA
fTCAQMoXgEBtFoBAXFSAQIoigEB+UoBAmBqAQKlEgECKI4BAYiuAQHkRgECSSoBAog6AQH9V
gECRIoBASEuAQNgVgEBtFoBAhS2AQPpCgECBI4BA5kOAQBgkgEBrD4BAmT2AQFkygEDAMYBA
mh2AQNgagEB9Q4BAhhqAQLc3gECIV4BAL0CAQJQcgEDUJ4BApFGAQB1AgEApOIBAixuAQNBF
gEAYQ4BAVkSAQO8+gEDnKIBANDeAQKcwgEDzWIBA5jyAQMlCgEAYE4BAwDSAQIgwgEBnE4BA
p0WAQKxTgED0OoBA1UuAQBQjgEBQTIBA2imAQBMngEDIHIBAFlCAQCpIgEBpUYBAmkWAQNFl
gECCQoBAMziAQJpMgEAON4BAvyaAQOAhgEAFNYBALUqAQHtEgEDHJIBABD2AQAgugECbPoBA
7SiAQClSgECSSYBAeDmAQGI9gEBSP4BA+hKAQGYagEDRH4BAa1KAQDowgEAVUoBA9jmAQBog
gEDyUoBA/UCAQHYigECzM4BASj+AQIpPgEAYOIBAPimAQJIygEA3IoBA7DaAQF0pgEASR4BA
TjCAQHc2gEAyI4BAuTqAQFwngEAsMYBAFh+AQBE0gECgK4BAXFWAQM8ggEAaM4BAyRiAQN09
gEBeJ4BAbVOAQOIhgEDFOYBAlzaAQLsigEBRSIBALyaAQPY9gEBcH4BAJSmAQFMzgEDUPoBA
dR2AQJ41gECkLoBAqiaAQLEKgEBqMIBAS2+AQPM0gEAeQYBAiEqAQAAcgEAWPoBAfEaAQNZD
gED8LIBAUx2AQDBEgEDFKIBACzGAQFAzgEAhM4BAajKAQJZAgEBqQoBA/TWAQN0ygEDsM4BA
9VSAQBM6gECLE4BAuBWAQNU9gEChRoBA30mAQFVCgEApMoBAwT2AQBU3gEAJLoBAoBiAQPUy
gEDiPIBAih2AQExVgEC9MoBAHyKAQPhOgEBzQIBABiyAQOJNgEA2E4BAEC6AQPNHgECqHoBA
vSyAQAU4gEDdPIBAOiOAQBs+gEBlQoBA/TWAQEwdgEDVPYBAPB6AQKEvgEB1IoBAKzeAQMhY
gEDyVYBA0TSAQIBcgEDYMYBAzlqAQLJVgEBBToBADB+AQFEggEDVNoBA2jCAQEAJgEDqJoBA
hDSAQKYjgED2F4BAimSAQOk4gED7MoBAO06AQOoIgEDyNYBASUCAQHZLgEAVGYBAt0GAQK4u
gECuPYBAo0SAQG5lgEDfQYBAqF+AQDxFgEBoLIBA0iuAQDM1gEDCWoBAhiyAQO4zgEBsQ4BA
C1OAQBJbgECzVoBAlhCAQNM1gECLJIBAExuAQAxPgEASCoBA9iWAQKg6gECMTIBAa2mAQBw2
gEDPKIBAPDWAQGFMgED8HIBALD6AQGMvgEBpJ4BA/EuAQJ5KgEB/IYBAzT6AQEZJgED0KYBA
BR6AQBBRgEANNIBAe1KAQKs4gEBtFYBAq0mAQBY8gEBTJ4BAtReAQIRXgECNUYBASkOAQHo5
gEDEKoBADlKAQAU4gEDJPIBAvCaAQJBOgEBobIBAYRCAQBJHgEDVL4BAz16AQGBNgEAoSYBA
Kx+AQBstgEAdTIBAQEKAQAk4gEBsOoBAK2CAQBVUgEB6KYBABW6AQLE4gEDaQ4BA/EWAQM4S
gEBvF4BAYkOAQB9egEDrRoBA+z+AQNJMgECXNIBADUGAQJtWgEACNIBATkuAQC8WgEDDFYBA
nDeAQG00gECwKYBAZ1iAQCR3gEB6M4BAsjiAQH9UgECvKYBA7ymAQItKgECQM4BAykCAQLxd
gEDWToBAoDWAQDwggECWUoBA1FWAQLQvgEAjQoBAMkKAQNghgEDnOIBAu0KAQHZWgEA+MIBA
00+AQDUkgEAyV4BAvFqAQFhAgECrMIBA7keAQCsogECmO4BAUVyAQMZTgEBOXoBANlaAQCld
gEBFQ4BA01qAQM4lgECkPYBAsjaAQM0xgEAoMIBAO0uAQPpQgEBGOYBAbEGAQLNagEA5SoBA
XFSAQPhOgEB4RYBAYiSAQM80gEBtLYBAaFKAQMBKgEAmNIBAn0eAQGw1gECMJ4BAfimAQPdl
gEDsKIBAST6AQFRCgEDaQIBAkUGAQCFFgEDFT4BAB06AQBtRgECRPoBAxj+AQIRQgEDyRoBA
8BaAQKw1gECsGYBACDyAQKlZgECOOoBAkj2AQIFPgEDTRIBAED6AQBtDgEB6V4BAc0SAQFdH
gEDVQIBAaSOAQJgugEDyQIBAKE+AQNQ1gECQRoBAzD6AQDVlgECUNoBAb0aAQM9igEDrVoBA
JzGAQCcwgEDNN4BAYj+AQBU0gEBaLIBAVGGAQJ81gECRPYBAhkqAQIVLgEBWV4BAyjmAQElI
gEBaP4BAdTGAQGwkgEA3ToBAuAyAQK5CgEAGK4BAAkCAQIUrgEAQLYBAskSAQIERgECTK4BA
F0yAQNwxgEBmSYBAE0+AQG5PgEC6UYBAYDiAQA==</AssayYData></Step><Step><CommonData><SampleLocation>6</SampleLocation><SampleID></SampleID><SampleGroup></SampleGroup><SampleInfo></SampleInfo><SampleRow>C</SampleRow><SamplePlate>1</SamplePlate><WellType>WASH</WellType><Concentration>-1</Concentration><ConcentrationUnits>µg/ml</ConcentrationUnits><MolarConcentration>442.5</MolarConcentration><MolarConcUnits>nM</MolarConcUnits><MolecularWeight>56.5</MolecularWeight><Temperature>30</Temperature><StartTime>4261910</StartTime><AssayTime>900</AssayTime></CommonData><FlowRate>1000</FlowRate><StepType>DISASSOC</StepType><StepName>Dissociation</StepName><StepStatus>OK</StepStatus><ActualTime>748.601</ActualTime><CycleTime>0.2</CycleTime><AssayXData Points="3743">GSDzRIgm80TmLPNEVDPzRLM580QZQPNEiEbzROZM80RUU/NEu1nzRBlg80SIZvNE5mzzRFRz
80S7efNEGYDzRIiG80TmjPNETJPzRLOZ80QhoPNEf6bzRO6s80RUs/NEs7nzRBnA80R/xvNE
7szzRFTT80S72fNEIeDzRH/m80Tu7PNETPPzRLv580QhAPREiAb0ROYM9ERUE/REuxn0RBkg
9ER/JvRE5iz0RFQz9ES7OfREGUD0RH9G9ETuTPREVFP0RLtZ9EQZYPREf2b0ROZs9ERUc/RE
u3n0RBmA9ESIhvRE7oz0RFST9ESzmfREGaD0RIim9ETmrPRETLP0RLO59EQhwPREiMb0RO7M
9ERM0/REs9n0RBng9ER/5vRE7uz0REzz9ESz+fREIQD1RIgG9UTuDPVEVBP1RLMZ9UQZIPVE
fyb1ROYs9URMM/VEuzn1RBlA9UR/RvVE5kz1RExT9US7WfVEGWD1RIhm9UTubPVETHP1RLN5
9UQhgPVEiIb1RO6M9URUk/VEs5n1RBmg9UR/pvVE7qz1RFSz9US7ufVEIcD1RH/G9UTmzPVE
VNP1RLPZ9UQZ4PVEf+b1RO7s9URU8/VEs/n1RBkA9kR/BvZE7gz2REwT9kSzGfZEKSD2RIgm
9kTuLPZETDP2RLM59kQhQPZEf0b2ROZM9kRMU/ZEs1n2RCFg9kR/ZvZE7mz2RFRz9kS7efZE
IYD2RH+G9kTujPZEVJP2RLuZ9kQhoPZEf6b2RO6s9kRMs/ZEu7n2RBnA9kR/xvZE7sz2REzT
9kS72fZEIeD2RIjm9kTu7PZETPP2RLv59kQZAPdEfwb3RO4M90RUE/dEuxn3RBkg90R/JvdE
5iz3REwz90S7OfdEGUD3RH9G90TmTPdEVFP3RLtZ90QhYPdEiGb3ROZs90RUc/dEs3n3RCGA
90R/hvdE7oz3RFST90SzmfdEIaD3RIim90TurPdEVLP3RLO590QhwPdEf8b3RObM90RM0/dE
u9n3RBng90R/5vdE7uz3REzz90S7+fdEIQD4RIgG+ETuDPhEVBP4RLsZ+EQhIPhEiCb4RO4s
+ERMM/hEuzn4RBlA+ESIRvhE7kz4RExT+ES7WfhEIWD4RIhm+ETmbPhEVHP4RLN5+EQZgPhE
iIb4ROaM+ERMk/hEu5n4RCGg+ER/pvhE7qz4RFSz+ESzufhEIcD4RH/G+ETmzPhETNP4RLPZ
+EQh4PhEiOb4RO7s+ERM8/hEu/n4RBkA+USIBvlE7gz5RFQT+USzGflEISD5RIgm+UTmLPlE
VDP5RLM5+UQZQPlEf0b5ROZM+URUU/lEs1n5RCFg+UR/ZvlE5mz5RFRz+US7eflEGYD5RH+G
+UTujPlEVJP5RLOZ+UQhoPlEf6b5RO6s+URUs/lEs7n5RBnA+USIxvlE7sz5RFTT+USz2flE
GeD5RH/m+UTu7PlEVPP5RLv5+UQZAPpEiAb6RO4M+kRUE/pEuxn6RCEg+kSIJvpE5iz6RFQz
+kS7OfpEIUD6RH9G+kTuTPpEVFP6RLtZ+kQZYPpEiGb6RO5s+kRUc/pEu3n6RCGA+kSIhvpE
7oz6RFST+kSzmfpEIaD6RH+m+kTurPpETLP6RLu5+kQZwPpEiMb6RObM+kRU0/pEu9n6RBng
+kSI5vpE5uz6RFTz+kS7+fpEIQD7RIgG+0TmDPtETBP7RLMZ+0QhIPtEfyb7ROYs+0RMM/tE
uzn7RCFA+0R/RvtE5kz7RExT+0S7WftEIWD7RIhm+0TubPtEVHP7RLN5+0QZgPtEiIb7ROaM
+0RMk/tEs5n7RCGg+0R/pvtE7qz7RFSz+0S7uftEGcD7RIjG+0TmzPtETNP7RLvZ+0Qh4PtE
iOb7RO7s+0RM8/tEu/n7RCEA/ESIBvxE5gz8REwT/ESzGfxEGSD8RH8m/ETuLPxETDP8RLs5
/EQZQPxEiEb8RO5M/ERUU/xEs1n8RCFg/ESIZvxE7mz8RExz/ES7efxEIYD8RH+G/ETmjPxE
VJP8RLOZ/EQZoPxEiKb8ROas/ERUs/xEu7n8RBnA/ESIxvxE5sz8RFTT/ESz2fxEGeD8RIjm
/ETu7PxEVPP8RLv5/EQhAP1EiAb9ROYM/URUE/1Esxn9RCEg/UR/Jv1E7iz9REwz/USzOf1E
GUD9RH9G/UTuTP1ETFP9RLNZ/UQZYP1Ef2b9ROZs/URUc/1Es3n9RBmA/UR/hv1E5oz9RFST
/USzmf1EGaD9RH+m/UTurP1ETLP9RLu5/UQZwP1EiMb9RObM/URU0/1Es9n9RCHg/UR/5v1E
7uz9RFTz/US7+f1EIQD+RH8G/kTmDP5ETBP+RLMZ/kQZIP5EiCb+ROYs/kRUM/5Euzn+RCFA
/kR/Rv5E7kz+RExT/kSzWf5EGWD+RIhm/kTubP5ETHP+RLN5/kQZgP5Ef4b+RO6M/kRUk/5E
s5n+RCGg/kSIpv5E7qz+RFSz/kS7uf5EIcD+RH/G/kTmzP5ETNP+RLvZ/kQh4P5EiOb+RObs
/kRU8/5Es/n+RBkA/0R/Bv9E5gz/RFQT/0SzGf9EISD/RH8m/0TuLP9EVDP/RLM5/0QhQP9E
f0b/RO5M/0RMU/9Es1n/RCFg/0SIZv9E7mz/RExz/0S7ef9EIYD/RIiG/0TmjP9EVJP/RLuZ
/0QhoP9Ef6b/RO6s/0RUs/9Eu7n/RCHA/0R/xv9E7sz/REzT/0Sz2f9EGeD/RIjm/0Tm7P9E
VPP/RLP5/0QMAABFQwMARXYGAEWqCQBF2QwARQwQAEVDEwBFdhYARaoZAEXdHABFDCAART8j
AEV2JgBFqikARd0sAEUQMABFQzMARXY2AEWqOQBF2TwARRBAAEVDQwBFdkYARaZJAEXdTABF
DFAARUNTAEVyVgBFqlkARdlcAEUMYABFP2MARXJmAEWmaQBF2WwARRBwAEVDcwBFdnYARaZ5
AEXZfABFEIAARUODAEVyhgBFpokARdmMAEUQkABFP5MARXaWAEWmmQBF3ZwARRSgAEVDowBF
cqYARaapAEXdrABFELAARUOzAEVytgBFprkARdm8AEUQwABFP8MARXbGAEWqyQBF2cwARRDQ
AEU/0wBFctYARarZAEXZ3ABFDOAART/jAEVy5gBFqukARdnsAEUQ8ABFP/MARXb2AEWq+QBF
3fwARQwAAUU/AwFFdgYBRaoJAUXZDAFFDBABRUMTAUV2FgFFphkBRd0cAUUMIAFFPyMBRXIm
AUWmKQFF3SwBRQwwAUVDMwFFdjYBRaY5AUXZPAFFDEABRUNDAUVyRgFFpkkBRdlMAUUMUAFF
Q1MBRXZWAUWqWQFF2VwBRRRgAUU/YwFFdmYBRaZpAUXdbAFFEHABRT9zAUVydgFFqnkBRd18
AUUQgAFFP4MBRXaGAUWqiQFF3YwBRRCQAUU/kwFFdpYBRaaZAUXZnAFFDKABRT+jAUVypgFF
qqkBRd2sAUUMsAFFQ7MBRXK2AUWquQFF2bwBRQzAAUU/wwFFdsYBRarJAUXZzAFFDNABRUPT
AUVy1gFFptkBRd3cAUUM4AFFQ+MBRXLmAUWq6QFF2ewBRRDwAUVD8wFFdvYBRab5AUXd/AFF
DAACRUMDAkVyBgJFqgkCRdkMAkUQEAJFQxMCRXIWAkWqGQJF2RwCRRAgAkU/IwJFdiYCRaYp
AkXZLAJFDDACRUMzAkVyNgJFqjkCRd08AkUQQAJFP0MCRXZGAkWmSQJF3UwCRRBQAkU/UwJF
dlYCRapZAkXdXAJFEGACRT9jAkV2ZgJFqmkCRdlsAkUMcAJFP3MCRXZ2AkWqeQJF2XwCRQyA
AkU/gwJFdoYCRaaJAkXZjAJFDJACRUeTAkV2lgJFppkCRdmcAkUMoAJFP6MCRXamAkWmqQJF
3awCRRCwAkVDswJFdrYCRaq5AkXdvAJFEMACRUPDAkV2xgJFpskCRd3MAkUM0AJFP9MCRXLW
AkWq2QJF2dwCRQzgAkVD4wJFcuYCRabpAkXd7AJFDPACRUPzAkV29gJFqvkCRd38AkUQAANF
PwMDRXYGA0WqCQNF3QwDRQwQA0VDEwNFchYDRaoZA0XdHANFDCADRUMjA0VyJgNFqikDRd0s
A0UMMANFPzMDRXI2A0WqOQNF3TwDRQxAA0VDQwNFdkYDRaZJA0XdTANFEFADRUNTA0VyVgNF
qlkDRdlcA0UMYANFP2MDRXZmA0WqaQNF2WwDRRBwA0VDcwNFcnYDRaZ5A0XdfANFEIADRUOD
A0VyhgNFqokDRdmMA0UQkANFP5MDRXKWA0WqmQNF2ZwDRQygA0U/owNFdqYDRaqpA0XdrANF
ELADRUOzA0VytgNFqrkDRd28A0UMwANFP8MDRXLGA0WmyQNF3cwDRQzQA0VD0wNFctYDRarZ
A0Xd3ANFDOADRT/jA0Vy5gNFpukDRdnsA0UM8ANFQ/MDRXL2A0Wm+QNF2fwDRQwABEVDAwRF
dgYERaoJBEXZDARFDBAERT8TBEV2FgRFqhkERd0cBEUQIARFPyMERXYmBEWqKQRF3SwERQww
BEU/MwRFcjYERaY5BEXdPARFEEAERUNDBEV2RgRFqkkERd1MBEUQUARFP1MERXJWBEWmWQRF
3VwERQxgBEU/YwRFcmYERaZpBEXdbARFDHAERT9zBEV2dgRFqnkERdl8BEUQgARFQ4MERXaG
BEWmiQRF2YwERRCQBEU/kwRFcpYERaaZBEXdnARFEKAERT+jBEV2pgRFqqkERd2sBEUMsARF
P7MERXa2BEWquQRF2bwERQzABEVDwwRFdsYERabJBEXdzARFENAERT/TBEVy1gRFqtkERd3c
BEUM4ARFQ+MERXLmBEWq6QRF2ewERQzwBEU/8wRFdvYERar5BEXZ/ARFDAAFRUMDBUVyBgVF
qgkFRd0MBUUMEAVFQxMFRXYWBUWqGQVF2RwFRRAgBUVDIwVFdiYFRaYpBUXdLAVFDDAFRT8z
BUVyNgVFpjkFRd08BUUQQAVFP0MFRXJGBUWqSQVF3UwFRRBQBUVDUwVFclYFRapZBUXZXAVF
EGAFRT9jBUVyZgVFqmkFRdlsBUUMcAVFQ3MFRXZ2BUWqeQVF3XwFRQyABUU/gwVFcoYFRaaJ
BUXZjAVFDJAFRT+TBUV2lgVFqpkFRdmcBUUQoAVFQ6MFRXKmBUWmqQVF2awFRRCwBUU/swVF
drYFRaa5BUXZvAVFEMAFRUPDBUV2xgVFpskFRd3MBUUM0AVFQ9MFRXLWBUWm2QVF3dwFRRDg
BUU/4wVFduYFRabpBUXd7AVFEPAFRUPzBUVy9gVFpvkFRd38BUUQAAZFQwMGRXIGBkWqCQZF
2QwGRRAQBkU/EwZFdhYGRaoZBkXdHAZFDCAGRUMjBkVyJgZFqikGRdksBkUMMAZFQzMGRXI2
BkWmOQZF2TwGRQxABkVDQwZFdkYGRapJBkXdTAZFDFAGRT9TBkV2VgZFplkGRd1cBkUMYAZF
P2MGRXZmBkWmaQZF3WwGRQxwBkVDcwZFdnYGRap5BkXdfAZFEIAGRUODBkVyhgZFqokGRd2M
BkUQkAZFP5MGRXKWBkWmmQZF3ZwGRQygBkU/owZFdqYGRaapBkXdrAZFDLAGRUOzBkVytgZF
prkGRdm8BkUQwAZFP8MGRXLGBkWqyQZF2cwGRQzQBkU/0wZFdtYGRabZBkXZ3AZFDOAGRT/j
BkV25gZFpukGRdnsBkUM8AZFP/MGRXL2BkWq+QZF3fwGRQwAB0U/AwdFdgYHRaYJB0XdDAdF
EBAHRUMTB0VyFgdFqhkHRd0cB0UMIAdFPyMHRXYmB0WmKQdF2SwHRRAwB0U/MwdFcjYHRao5
B0XZPAdFDEAHRUNDB0V2RgdFqkkHRd1MB0UQUAdFP1MHRXZWB0WmWQdF3VwHRRBgB0VDYwdF
dmYHRaZpB0XZbAdFDHAHRUNzB0VydgdFpnkHRdl8B0UQgAdFP4MHRXaGB0WmiQdF3YwHRQyQ
B0VDkwdFcpYHRaaZB0XdnAdFEKAHRUOjB0VypgdFqqkHRd2sB0UQsAdFP7MHRXK2B0WmuQdF
2bwHRQzAB0U/wwdFcsYHRarJB0XdzAdFENAHRT/TB0V71gdFqtkHRd3cB0UM4AdFP+MHRXbm
B0Wm6QdF3ewHRQzwB0U/8wdFcvYHRar5B0XZ/AdFEAAIRUMDCEV2BghFqgkIRdkMCEUMEAhF
PxMIRXYWCEWqGQhF3RwIRQwgCEU/IwhFciYIRaYpCEXZLAhFDDAIRUMzCEV2NghFqjkIRdk8
CEUMQAhFQ0MIRXJGCEWqSQhF2UwIRQxQCEVDUwhFclYIRaZZCEXdXAhFDGAIRUNjCEVyZghF
qmkIRdlsCEUQcAhFP3MIRXJ2CEWmeQhF3XwIRRCACEVDgwhFdoYIRaaJCEXZjAhFEJAIRT+T
CEVylghFqpkIRdmcCEUMoAhFQ6MIRXKmCEWmqQhF3awIRRCwCEU/swhFdrYIRaq5CEXdvAhF
EMAIRT/DCEVyxghFqskIRd3MCEUM0AhFP9MIRXLWCEWm2QhF3dwIRRDgCEU/4whFduYIRabp
CEXd7AhFEPAIRT/zCEVy9ghFpvkIRdn8CEUQAAlFPwMJRXYGCUWqCQlF3QwJRQwQCUU/EwlF
chYJRaoZCUXZHAlFDCAJRT8jCUVyJglFpikJRdksCUUMMAlFQzMJRXY2CUWqOQlF3TwJRRBA
CUU/QwlFdkYJRaZJCUXdTAlFDFAJRUNTCUV2VglFqlkJRdlcCUUQYAlFQ2MJRXJmCUWmaQlF
2WwJRQxwCUU/cwlFdnYJRaZ5CUXdfAlFDIAJRUODCUVyhglFqokJRdmMCUUMkAlFP5MJRXaW
CUWmmQlF3ZwJRQygCUU/owlFcqYJRaapCUXdrAlFELAJRT+zCUVytglFqrkJRdm8CUUQwAlF
Q8MJRXLGCUWmyQlF3cwJRQzQCUU/0wlFctYJRarZCUXZ3AlFDOAJRT/jCUV25glFqukJRd3s
CUUM8AlFP/MJRXb2CUWq+QlF2fwJRQwACkU/AwpFdgYKRaoJCkXZDApFDBAKRT8TCkVyFgpF
qhkKRdkcCkUMIApFQyMKRXYmCkWmKQpF3SwKRQwwCkVDMwpFdjYKRao5CkXZPApFDEAKRUND
CkV2RgpFpkkKRdlMCkUQUApFP1MKRXZWCkWqWQpF3VwKRQxgCkVDYwpFcmYKRaZpCkXZbApF
EHAKRUNzCkVydgpFpnkKRdl8CkUQgApFP4MKRXaGCkWmiQpF2YwKRRCQCkVDkwpFcpYKRaqZ
CkXdnApFEKAKRT+jCkVypgpFpqkKRdmsCkUQsApFP7MKRXK2CkWquQpF3bwKRRDACkU/wwpF
csYKRarJCkXZzApFENAKRT/TCkV21gpFqtkKRd3cCkUM4ApFQ+MKRXLmCkWm6QpF3ewKRQzw
CkU/8wpFdvYKRab5CkXZ/ApFDAALRUMDC0V2BgtFqgkLRdkMC0UMEAtFQxMLRXYWC0WuGQtF
2RwLRRAgC0U/IwtFdiYLRaYpC0XZLAtFDDALRT8zC0V2NgtFqjkLRdk8C0UUQAtFP0MLRXZG
C0WqSQtF2UwLRRBQC0U/UwtFclYLRaZZC0XZXAtFEGALRT9jC0V2ZgtFqmkLRdlsC0UMcAtF
P3MLRXZ2C0WmeQtF3XwLRRCAC0VDgwtFcoYLRaaJC0XZjAtFDJALRT+TC0V2lgtFppkLRd2c
C0UMoAtFP6MLRXamC0WqqQtF2awLRRCwC0U/swtFdrYLRaa5C0XdvAtFDMALRT/DC0VyxgtF
qskLRd3MC0UQ0AtFP9MLRXLWC0Wm2QtF2dwLRRDgC0U/4wtFduYLRarpC0XZ7AtFDPALRUPz
C0Vy9gtFqvkLRdn8C0UQAAxFQwMMRXIGDEWqCQxF3QwMRQwQDEU/EwxFchYMRaYZDEXZHAxF
ECAMRUMjDEV2JgxFpikMRdksDEUQMAxFPzMMRXY2DEWmOQxF3TwMRRBADEU/QwxFckYMRapJ
DEXZTAxFEFAMRT9TDEVyVgxFqlkMRdlcDEUMYAxFQ2MMRXZmDEWmaQxF2WwMRRBwDEVDcwxF
dnYMRap5DEXdfAxFDIAMRUODDEV2hgxFqokMRd2MDEUMkAxFP5MMRXaWDEWqmQxF3ZwMRQyg
DEVDowxFcqYMRaqpDEXZrAxFDLAMRT+zDEV2tgxFprkMRdm8DEUMwAxFP8MMRXbGDEWqyQxF
2cwMRRDQDEVD0wxFctYMRabZDEXZ3AxFEOAMRT/jDEV25gxFpukMRdnsDEUQ8AxFQ/MMRXb2
DEWm+QxF2fwMRQwADUVDAw1FcgYNRaYJDUXZDA1FEBANRT8TDUV2Fg1FphkNRd0cDUUUIA1F
PyMNRXImDUWqKQ1F3SwNRQwwDUVDMw1FcjYNRaY5DUXZPA1FDEANRUNDDUVyRg1FqkkNRdlM
DUUQUA1FP1MNRXJWDUWqWQ1F2VwNRQxgDUU/Yw1FcmYNRappDUXdbA1FEHANRUNzDUVydg1F
pnkNRdl8DUUMgA1FP4MNRXaGDUWqiQ1F2YwNRRCQDUVDkw1FdpYNRaaZDUXZnA1FDKANRUOj
DUV2pg1FqqkNRdmsDUUQsA1FP7MNRXa2DUWmuQ1F3bwNRRDADUVDww1FdsYNRarJDUXZzA1F
ENANRUPTDUVy1g1FqtkNRdncDUUQ4A1FP+MNRXbmDUWm6Q1F2ewNRQzwDUU/8w1FdvYNRab5
DUXd/A1FDAAORUMDDkVyBg5FqgkORdkMDkUQEA5FQxMORXIWDkWmGQ5F2RwORRAgDkU/Iw5F
diYORaYpDkXZLA5FDDAORT8zDkVyNg5FqjkORd08DkUMQA5FQ0MORXZGDkWqSQ5F3UwORQxQ
DkVDUw5FclYORaZZDkXZXA5FEGAORUNjDkVyZg5FqmkORdlsDkUMcA5FQ3MORXZ2DkWmeQ5F
2XwORQyADkU/gw5FdoYORaqJDkXZjA5FDJAORUOTDkV2lg5FppkORd2cDkUQoA5FP6MORXam
DkWmqQ5F2awORQywDkVDsw5FcrYORaa5DkXZvA5FDMAORUPDDkVyxg5FqskORdnMDkUQ0A5F
P9MORXbWDkWm2Q5F2dwORQzgDkU/4w5FduYORarpDkXZ7A5FEPAORUPzDkVy9g5FpvkORd38
DkUQAA9FPwMPRXIGD0WmCQ9F3QwPRRAQD0U/Ew9FchYPRaYZD0XZHA9FECAPRT8jD0V2Jg9F
pikPRdksD0UQMA9FPzMPRXI2D0WmOQ9F4TwPRRBAD0VDQw9FckYPRaZJD0XZTA9FDFAPRT9T
D0V2Vg9FplkPRd1cD0UMYA9FQ2MPRXJmD0WqaQ9F2WwPRQxwD0VDcw9FdnYPRap5D0XZfA9F
DIAPRT+DD0V2hg9FqokPRdmMD0UMkA9FQ5MPRXaWD0WmmQ9F2ZwPRQygD0VDow9FcqYPRaqp
D0XZrA9FDLAPRT+zD0Vytg9FqrkPRdm8D0UMwA9FP8MPRXLGD0WqyQ9F2cwPRQzQD0U/0w9F
dtYPRarZD0XZ3A9FDOAPRT/jD0V25g9FpukPRd3sD0UM8A9FP/MPRXL2D0Wq+Q9F2fwPRRAA
EEVDAxBFdgYQRaoJEEXdDBBFEBAQRUMTEEVyFhBFphkQRdkcEEUQIBBFPyMQRXYmEEWmKRBF
2SwQRQwwEEU/MxBFdjYQRaY5EEXdPBBFDEAQRUNDEEV2RhBFqkkQRd1MEEUMUBBFP1MQRXJW
EEWqWRBF2VwQRRBgEEU/YxBFcmYQRaZpEEXZbBBFEHAQRT9zEEV2dhBFqnkQRd18EEUMgBBF
Q4MQRXaGEEWmiRBF2YwQRRCQEEVDkxBFdpYQRaqZEEXdnBBFDKAQRUOjEEV2phBFqqkQRd2s
EEUQsBBFQ7MQRXa2EEWquRBF2bwQRRDAEEVDwxBFdsYQRabJEEXZzBBFDNAQRT/TEEVy1hBF
qtkQRdncEEUM4BBFP+MQRXbmEEWm6RBF3ewQRRDwEEU/8xBFdvYQRab5EEXd/BBFDAARRUMD
EUVyBhFFqgkRRdkMEUUQEBFFPxMRRXIWEUWmGRFF2RwRRRAgEUU/IxFFdiYRRaopEUXZLBFF
DDARRT8zEUV2NhFFpjkRRd08EUUMQBFFP0MRRXZGEUWmSRFF3UwRRRBQEUVDUxFFdlYRRapZ
EUXZXBFFDGARRUNjEUVyZhFFqmkRRd1sEUUMcBFFQ3MRRXZ2EUWmeRFF2XwRRQyAEUU/gxFF
coYRRaqJEUXdjBFFDJARRUOTEUVylhFFppkRRd2cEUUQoBFFQ6MRRXamEUWmqRFF2awRRQyw
EUVDsxFFcrYRRaa5EUXZvBFFEMARRUPDEUVyxhFFpskRRdnMEUUQ0BFFP9MRRXLWEUWm2RFF
3dwRRRDgEUU/4xFFcuYRRabpEUXZ7BFFEPARRT/zEUV29hFFqvkRRd38EUUMABJFPwMSRXYG
EkWqCRJF2QwSRRAQEkU/ExJFdhYSRaYZEkXZHBJFDCASRUMjEkV2JhJFqikSRdksEkUMMBJF
PzMSRXY2EkWmORJF3TwSRQxAEkU/QxJFckYSRaZJEkXZTBJFDFASRT9TEkVyVhJFplkSRdlc
EkUQYBJFQ2MSRXZmEkWmaRJF2WwSRRBwEkVDcxJFdnYSRaZ5EkXZfBJFEIASRT+DEkV2hhJF
qokSRdmMEkUQkBJFP5MSRXKWEkWqmRJF2ZwSRRCgEkVDoxJFcqYSRaapEkXZrBJFELASRT+z
EkV2thJFprkSRdm8EkUUwBJFP8MSRXbGEkWqyRJF2cwSRRDQEkU/0xJFctYSRarZEkXZ3BJF
EOASRT/jEkV25hJFpukSRdnsEkUQ8BJFQ/MSRXL2EkWq+RJF2fwSRRAAE0VDAxNFdgYTRaoJ
E0XdDBNFEBATRUMTE0V2FhNFphkTRd0cE0UQIBNFQyMTRXYmE0WmKRNF2SwTRQwwE0U/MxNF
cjYTRao5E0XZPBNFDEATRUNDE0V2RhNFpkkTRdlME0UMUBNFQ1MTRXZWE0WqWRNF2VwTRQxg
E0VDYxNFcmYTRappE0XZbBNFDHATRT9zE0VydhNFpnkTRdl8E0UQgBNFQ4MTRXaGE0WqiRNF
3YwTRQyQE0VDkxNFcpYTRaqZE0XZnBNFDKATRUOjE0V2phNFqqkTRd2sE0UMsBNFP7MTRXK2
E0WquRNF2bwTRRDAE0U/wxNFdsYTRabJE0XdzBNFDNATRT/TE0V21hNFptkTRdncE0UM4BNF
P+MTRXbmE0Wm6RNF2ewTRQzwE0U/8xNFdvYTRar5E0XZ/BNFDAAURT8DFEVyBhRFpgkURd0M
FEUMEBRFQxMURXYWFEWqGRRF2RwURQwgFEU/IxRFdiYURaopFEXZLBRFDDAURT8zFEV2NhRF
qjkURdk8FEUQQBRFQ0MURXJGFEWmSRRF2UwURRBQFEU/UxRFdlYURapZFEXdXBRFDGAURUNj
FEV2ZhRFpmkURdlsFEUQcBRFP3MURXJ2FEWmeRRF3XwURQyAFEVDgxRFcoYURaaJFEXZjBRF
DJAURUOTFEVylhRFqpkURdmcFEUQoBRFP6MURXamFEWmqRRF2awURQywFEU/sxRFcrYURaa5
FEXdvBRFDMAURT/DFEVyxhRFqskURd3MFEUQ0BRFP9MURXbWFEWm2RRF3dwURQzgFEVD4xRF
duYURabpFEXZ7BRFDPAURUPzFEV29hRFqvkURd38FEUQABVFQwMVRXIGFUWqCRVF3QwVRQwQ
FUVDExVFdhYVRaYZFUXZHBVFECAVRT8jFUV2JhVFqikVRd0sFUUQMBVFPzMVRXY2FUWmORVF
3TwVRQxAFUU/QxVFckYVRapJFUXZTBVFDFAVRT9TFUVyVhVFqlkVRdlcFUUMYBVFP2MVRXJm
FUWqaRVF2WwVRRBwFUVDcxVFcnYVRap5FUXdfBVFEIAVRT+DFUVyhhVFqokVRdmMFUUQkBVF
Q5MVRXaWFUWmmRVF2ZwVRQygFUVDoxVFcqYVRaapFUXZrBVFELAVRT+zFUV2thVFprkVRdm8
FUUQwBVFQ8MVRXbGFUWqyRVF3cwVRQzQFUVD0xVFctYVRabZFUXZ3BVFEOAVRT/jFUV25hVF
qukVRdnsFUUM8BVFP/MVRXb2FUWm+RVF2fwVRQwAFkVDAxZFcgYWRaYJFkXZDBZFDBAWRUMT
FkV2FhZFphkWRd0cFkUMIBZFQyMWRXImFkWqKRZF3SwWRRAwFkU/MxZFcjYWRao5FkXdPBZF
DEAWRT9DFkV2RhZFpkkWRdlMFkUQUBZFQ1MWRXZWFkWqWRZF2VwWRRBgFkVDYxZFdmYWRaZp
FkXdbBZFDHAWRT9zFkVydhZFpnkWRdl8FkUMgBZFQ4MWRXKGFkWmiRZF2YwWRQyQFkU/kxZF
cpYWRaqZFkXdnBZFDKAWRUOjFkV2phZFqqkWRdmsFkUQsBZFQ7MWRXK2FkWmuRZF3bwWRRDA
FkU/wxZFdsYWRabJFkXdzBZFDNAWRUPTFkV21hZFqtkWRdncFkUM4BZFP+MWRXLmFkWq6RZF
2ewWRRDwFkU/8xZFcvYWRab5FkXZ/BZFEAAXRUMDF0V2BhdFqgkXRd0MF0UMEBdFQxMXRXYW
F0WqGRdF2RwXRQwgF0VDIxdFciYXRaYpF0XZLBdFEDAXRT8zF0V2NhdFqjkXRd08F0UQQBdF
Q0MXRXJGF0WqSRdF2UwXRRBQF0U/UxdFclYXRaZZF0XZXBdFEGAXRT9jF0VyZhdFpmkXRd1s
F0UMcBdFP3MXRXJ2F0WqeRdF2XwXRRCAF0U/gxdFcoYXRaaJF0XZjBdFDJAXRUOTF0VylhdF
ppkXRdmcF0UQoBdFP6MXRXKmF0WqqRdF2awXRRCwF0U/sxdFcrYXRaa5F0XdvBdFFMAXRUPD
F0VyxhdFqskXRdnMF0UM0BdFQ9MXRXbWF0Wm2RdF3dwXRRDgF0U/4xdFduYXRarpF0Xd7BdF
DPAXRT/zF0V29hdFpvkXRd38F0UQABhFPwMYRXIGGEWqCRhF2QwYRRAQGEU/ExhFdhYYRaoZ
GEXZHBhFDCAYRUMjGEV2JhhFqikYRd0sGEUQMBhFQzMYRXI2GEWqORhF2TwYRRBAGEVDQxhF
dkYYRaZJGEXZTBhFEFAYRUNTGEV2VhhFplkYRdlcGEUQYBhFP2MYRXJmGEWqaRhF2WwYRRBw
GEU/cxhFdnYYRaZ5GEXZfBhFDIAYRT+DGEV2hhhFpokYRd2MGEUQkBhFQ5MYRXuWGEWmmRhF
3ZwYRRCgGEVDoxhFdqYYRaqpGEXdrBhFDLAYRT+zGEV2thhFprkYRd28GEUQwBhFP8MYRXbG
GEWmyRhF3cwYRRDQGEU/0xhFctYYRabZGEXZ3BhFDOAYRT/jGEVy5hhFqukYRd3sGEUQ8BhF
P/MYRXb2GEWq+RhF2fwYRQwAGUVDAxlFcgYZRaYJGUXZDBlFDBAZRUMTGUVyFhlFphkZRd0c
GUUQIBlFPyMZRXImGUWqKRlF2SwZRQwwGUVDMxlFdjYZRaY5GUXhPBlFDEAZRT9DGUVyRhlF
qkkZRdlMGUUQUBlFQ1MZRXZWGUWqWRlF2VwZRQxgGUVDYxlFcmYZRaZpGUXZbBlFEHAZRT9z
GUV2dhlFpnkZRdl8GUUMgBlFP4MZRXKGGUWmiRlF3YwZRQyQGUVDkxlFdpYZRaqZGUXZnBlF
DKAZRT+jGUVyphlFqqkZRd2sGUUQsBlFQ7MZRXa2GUWquRlF2bwZRQzAGUU/wxlFdsYZRabJ
GUXZzBlFENAZRUPTGUVy1hlFqtkZRd3cGUUM4BlFP+MZRXLmGUWq6RlF3ewZRRDwGUVD8xlF
dvYZRab5GUXZ/BlFEAAaRUMDGkVyBhpFpgkaRdkMGkUQEBpFQxMaRXIWGkWmGRpF2RwaRQwg
GkU/IxpFdiYaRaYpGkXdLBpFDDAaRT8zGkV2NhpFqjkaReE8GkUMQBpFQ0MaRXJGGkWmSRpF
3UwaRRBQGkVDUxpFdlYaRapZGkXZXBpFDGAaRT9jGkV2ZhpFqmkaRdlsGkUQcBpFP3MaRXJ2
GkWmeRpF2XwaRQyAGkU/gxpFcoYaRaqJGkXZjBpFDJAaRUOTGkV2lhpFqpkaRdmcGkUQoBpF
P6MaRXamGkWmqRpF2awaRQywGkVDsxpFdrYaRaa5GkXdvBpFEMAaRUPDGkVyxhpFqskaRdnM
GkUM0BpFQ9MaRXLWGkWq2RpF2dwaRRDgGkVD4xpFduYaRabpGkXZ7BpFEPAaRUPzGkVy9hpF
qvkaRd38GkUQABtFQwMbRXYGG0WqCRtF3QwbRQwQG0U/ExtFchYbRaYZG0XZHBtFECAbRUMj
G0V2JhtFqikbRdksG0UMMBtFPzMbRXY2G0WmORtF3TwbRQxAG0U/QxtFckYbRapJG0XZTBtF
DFAbRUNTG0VyVhtFqlkbRd1cG0UMYBtFQ2MbRXZmG0WmaRtF2WwbRQxwG0VDcxtFcnYbRap5
G0XZfBtFEIAbRT+DG0V2hhtFpokbRdmMG0UMkBtFP5MbRXaWG0WmmRtF3ZwbRRCgG0VDoxtF
cqYbRaqpG0XdrBtFELAbRUOzG0VythtFprkbRd28G0UQwBtFQ8MbRXbGG0WqyRtF2cwbRQzQ
G0VD0xtFctYbRarZG0XZ3BtFDOAbRT/jG0Vy5htFpukbRdnsG0UQ8BtFP/MbRXL2G0Wm+RtF
2fwbRRAAHEU/AxxFcgYcRaoJHEXZDBxFDBAcRT8THEVyFhxFphkcRd0cHEUQIBxFPyMcRXYm
HEWmKRxF2SwcRRAwHEU/MxxFcjYcRao5HEXZPBxFFEAcRT9DHEV2RhxFpkkcRd1MHEUMUBxF
Q1McRXZWHEWmWRxF3VwcRQxgHEU/YxxFdmYcRappHEXdbBxFEHAcRT9zHEV2dhxFqnkcRd18
HEUQgBxFP4McRXaGHEWqiRxF3YwcRQyQHEU/kxxFcpYcRaqZHEXdnBxFEKAcRUOjHEV2phxF
qqkcRdmsHEUMsBxFQ7McRXK2HEWquRxF3bwcRRDAHEVDwxxFcsYcRarJHEXZzBxFDNAcRT/T
HEVy1hxFqtkcRd3cHEUQ4BxFP+McRXLmHEWq6RxF2ewcRQzwHEVD8xxFdvYcRar5HEXd/BxF
EAAdRUMDHUVyBh1FpgkdRdkMHUUMEB1FPxMdRXYWHUWmGR1F2RwdRRAgHUVDIx1FciYdRaop
HUXdLB1FDDAdRT8zHUV2Nh1FqjkdRd08HUUMQB1FP0MdRXZGHUWmSR1F3UwdRQxQHUU/Ux1F
dlYdRaZZHUXdXB1FEGAdRT9jHUVyZh1FqmkdRd1sHUUQcB1FP3MdRXJ2HUWqeR1F3XwdRRCA
HUU/gx1FdoYdRaqJHUXZjB1FDJAdRUOTHUV2lh1FqpkdRd2cHUUMoB1FP6MdRXamHUWqqR1F
2awdRRCwHUVDsx1FdrYdRaa5HUXZvB1FDMAdRT/DHUVyxh1FpskdRdnMHUUM0B1FQ9MdRXbW
HUWm2R1F3dwdRRDgHUVD4x1FduYdRabpHUXZ7B1FDPAdRUPzHUV29h1FpvkdRd38HUUQAB5F
PwMeRXIGHkWqCR5F2QweRQwQHkVDEx5FchYeRaoZHkXZHB5FECAeRT8jHkVyJh5FpikeRd0s
HkUMMB5FPzMeRXI2HkWqOR5F2TweRRBAHkU/Qx5FckYeRaZJHkXdTB5FEFAeRT9THkV2Vh5F
qlkeRd1cHkUQYB5FP2MeRXJmHkWqaR5F3WweRQxwHkU/cx5FdnYeRaZ5HkXdfB5FDIAeRT+D
HkV2hh5FqokeRdmMHkUQkB5FQ5MeRXaWHkWqmR5F3ZweRQygHkU/ox5FcqYeRaapHkXdrB5F
DLAeRUOzHkV2th5FprkeRdm8HkUQwB5FQ8MeRXbGHkWqyR5F2cweRRDQHkVD0x5FctYeRabZ
HkXZ3B5FDOAeRT/jHkV25h5FqukeRdnsHkUM8B5FQ/MeRXb2HkWq+R5F3fweRQwAH0U/Ax9F
dgYfRaoJH0XdDB9FDBAfRUMTH0V2Fh9FphkfRd0cH0UMIB9FQyMfRXYmH0WqKR9F3SwfRRAw
H0U/Mx9FcjYfRaY5H0XdPB9FEEAfRT9DH0V2Rh9FqkkfRd1MH0UMUB9FP1MfRXJWH0WmWR9F
3VwfRQxgH0VDYx9FdmYfRappH0XZbB9FEHAfRT9zH0V2dh9FqnkfRd18H0UMgB9FP4MfRXaG
H0WqiR9F2YwfRRCQH0U/kx9FcpYfRaqZH0XZnB9FEKAfRT+jH0Vyph9FpqkfRdmsH0UMsB9F
P7MfRXa2H0WquR9F2bwfRQzAH0VDwx9FdsYfRarJH0XdzB9FDNAfRT/TH0Vy1h9FqtkfRd3c
H0UQ4B9FQ+MfRXLmH0Wm6R9F2ewfRQzwH0U/8x9FcvYfRar5H0XZ/B9FDAAgRT8DIEVyBiBF
pgkgRd0MIEUMECBFPxMgRXIWIEWqGSBF3RwgRQwgIEVDIyBFciYgRaYpIEXZLCBFEDAgRUMz
IEV2NiBFqjkgRd08IEUQQCBFP0MgRXZGIEWmSSBF3UwgRRBQIEVDUyBFclYgRapZIEXZXCBF
EGAgRUNjIEVyZiBFqmkgRd1sIEUMcCBFQ3MgRXZ2IEWmeSBF3XwgRRCAIEVDgyBFcoYgRaqJ
IEXZjCBFEJAgRUOTIEV2liBFppkgRd2cIEUMoCBFP6MgRXKmIEWqqSBF3awgRQywIEVDsyBF
crYgRaq5IEXZvCBFEMAgRT/DIEV2xiBFpskgRdnMIEUM0CBFP9MgRXbWIEWq2SBF2dwgRRDg
IEVD4yBFduYgRabpIEXd7CBFDPAgRUPzIEV29iBFpvkgRd38IEUMACFFPwMhRXYGIUWmCSFF
3QwhRRQQIUU/EyFFdhYhRaYZIUXdHCFFECAhRT8jIUVyJiFFpikhRd0sIUUMMCFFPzMhRXI2
IUWqOSFF3TwhRRBAIUVDQyFFdkYhRaZJIUXZTCFFEFAhRUNTIUVyViFFqlkhRdlcIUUQYCFF
P2MhRXJmIUWmaSFF3WwhRRBwIUU/cyFFdnYhRaZ5IUXdfCFFDIAhRT+DIUVyhiFFpokhRdmM
IUUQkCFFP5MhRXaWIUWqmSFF2ZwhRRCgIUVDoyFFdqYhRaapIUXZrCFFDLAhRUOzIUVytiFF
qrkhRdm8IUUMwCFFP8MhRXbGIUWqySFF3cwhRQzQIUVD0yFFctYhRarZIUXZ3CFFDOAhRUPj
IUVy5iFFqukhRd3sIUUQ8CFFQ/MhRXL2IUWm+SFF2fwhRRAAIkVDAyJFdgYiRaYJIkXZDCJF
EBAiRT8TIkVyFiJFphkiRd0cIkUQICJFQyMiRXImIkWqKSJF2SwiRQwwIkVDMyJFdjYiRao5
IkXdPCJFEEAiRT9DIkV2RiJFqkkiRdlMIkUMUCJFQ1MiRXZWIkWmWSJF4VwiRRBgIkVDYyJF
cmYiRaZpIkXZbCJFEHAiRT9zIkVydiJFqnkiRd18IkUMgCJFQ4MiRXaGIkWqiSJF3YwiRRCQ
IkU/kyJFdpYiRaqZIkXdnCJFDKAiRT+jIkV2piJFqqkiRdmsIkUQsCJFP7MiRXK2IkWmuSJF
2bwiRRTAIkU/wyJFdsYiRabJIkXdzCJFDNAiRT/TIkV21iJFptkiRdncIkUM4CJFQ+MiRXLm
IkWq6SJF3ewiRRDwIkVD8yJFdvYiRab5IkXd/CJFDAAjRUMDI0VyBiNFpgkjRdkMI0UMECNF
QxMjRXYWI0WmGSNF4RwjRRAgI0U/IyNFdiYjRaYpI0XZLCNFDDAjRT8zI0VyNiNFqjkjRdk8
I0UMQCNFQ0MjRXJGI0WqSSNF2UwjRRBQI0U/UyNFdlYjRaZZI0XZXCNFDGAjRT9jI0V2ZiNF
qmkjRdlsI0UMcCNFQ3MjRXZ2I0WmeSNF2XwjRRCAI0U/gyNFdoYjRaaJI0XZjCNFEJAjRUOT
I0V2liNFppkjRd2cI0UMoCNFP6MjRXKmI0WqqSNF3awjRQywI0U/syNFdrYjRaa5I0XdvCNF
DMAjRT/DI0V2xiNFqskjRdnMI0UQ0CNFP9MjRXbWI0Wq2SNF3dwjRQzgI0U/4yNFduYjRarp
I0XZ7CNFDPAjRT/zI0V29iNFqvkjRd38I0UQACRFSAMkRXIGJEWqCSRF2QwkRQwQJEVDEyRF
chYkRaYZJEXdHCRFDCAkRT8jJEVyJiRFqikkRdksJEUMMCRFPzMkRXI2JEWqOSRF2TwkRRBA
JEVDQyRFdkYkRaZJJEXZTCRFEFAkRT9TJEVyViRFqlkkRdlcJEUQYCRFP2MkRXZmJEWmaSRF
2WwkRRBwJEU/cyRFcnYkRaZ5JEXZfCRFEIAkRUODJEV2hiRFpokkRd2MJEUQkCRFQ5MkRXaW
JEWqmSRF3ZwkRQygJEVDoyRFdqYkRaapJEXdrCRFDLAkRUOzJEV2tiRFqrkkRdm8JEUMwCRF
P8MkRXbGJEWuySRF2cwkRQzQJEU/0yRFdtYkRarZJEXZ3CRFDOAkRUPjJEVy5iRFqukkRdns
JEUM8CRFP/MkRXL2JEWm+SRF3fwkRQwAJUVDAyVFcgYlRaoJJUXZDCVFDBAlRUMTJUVyFiVF
phklRdkcJUUMICVFPyMlRXYmJUWmKSVF3SwlRQwwJUU/MyVFcjYlRao5JUXdPCVFEEAlRUND
JUVyRiVFqkklRdlMJUUMUCVFP1MlRXZWJUWmWSVF2VwlRQxgJUU/YyVFdmYlRappJUXdbCVF
EHAlRUNzJUV2diVFqnklRdl8JUUQgCVFP4MlRXKGJUWmiSVF2YwlRQyQJUU/kyVFdpYlRaaZ
JUXZnCVFDKAlRT+jJUV2piVFpqklRd2sJUUQsCVFQ7MlRXa2JUWmuSVF2bwlRQzAJUU/wyVF
dsYlRabJJUXdzCVFDNAlRUPTJUV21iVFqtklRdncJUUQ4CVFP+MlRXLmJUWm6SVF3ewlRQzw
JUU/8yVFdvYlRar5JUXd/CVFDAAmRUMDJkV2BiZFpgkmRdkMJkUMECZFQxMmRXoWJkWmGSZF
2RwmRQwgJkVDIyZFciYmRaYpJkXZLCZFDDAmRUMzJkVyNiZFqjkmRdk8JkUQQCZFP0MmRXZG
JkWmSSZF3UwmRRRQJkU/UyZFdlYmRaZZJkXZXCZFEGAmRT9jJkV2ZiZFpmkmRd1sJkUMcCZF
P3MmRXZ2JkWqeSZF2XwmRQyAJkVDgyZFcoYmRaqJJkXdjCZFEJAmRT+TJkV2liZFqpkmRd2c
JkUMoCZFQ6MmRXKmJkWqqSZF2awmRQywJkU/syZFdrYmRaa5JkXZvCZFEMAmRT/DJkVyxiZF
rskmRd3MJkUU0CZFP9MmRXLWJkWm2SZF3dwmRRDgJkVD4yZFcuYmRabpJkXZ7CZFDPAmRT/z
JkVy9iZFqvkmRd38JkUQACdFPwMnRXYGJ0WmCSdF3QwnRQwQJ0U/EydFchYnRaYZJ0XZHCdF
DCAnRT8jJ0V2JidFpiknRdksJ0UQMCdFPzMnRXY2J0WqOSdF3TwnRQxAJ0VDQydFckYnRapJ
J0XdTCdFDFAnRUNTJ0VyVidFplknRdlcJ0UQYCdFQ2MnRXZmJ0WqaSdF3WwnRQxwJ0VDcydF
dnYnRap5J0XZfCdFDIAnRT+DJ0V2hidFqoknRdmMJ0UQkCdFP5MnRXaWJ0WqmSdF3ZwnRQyg
J0U/oydFcqYnRaapJ0XdrCdFDLAnRUOzJ0VytidFprknRdm8J0UQwCdFQ8MnRXbGJ0WqySdF
3cwnRQzQJ0U/0ydFdtYnRarZJ0Xd3CdFDOAnRT/jJ0V25idFquknRd3sJ0UM8CdFQ/MnRXb2
J0Wm+SdF2fwnRQwAKEVDAyhFdgYoRaYJKEXZDChFDBAoRT8TKEV2FihFqhkoRd0cKEUUIChF
QyMoRXYmKEWmKShF2SwoRRAwKEVDMyhFdjYoRao5KEXZPChFEEAoRT9DKEVyRihFqkkoRd1M
KEUQUChFQ1MoRXZWKEU=</AssayXData><AssayYData Points="3743">AY+AQI9qgEBMU4BAI3uAQJ94gEAvY4BAGWiAQM5pgEC7V4BAXF2AQL8/gEAjcoBAPG+AQIZ7
gEAQXoBAcnyAQNWLgEArhoBAZniAQBZrgECUp4BAvHmAQE9dgEBbXYBAlmaAQLZrgEBjX4BA
aImAQLpPgEC+eoBAg2mAQEp9gEBHcoBA3G2AQBCEgEAKT4BAsECAQJFogECGc4BAdi2AQH12
gEDOYIBA9nSAQB6tgEAgWoBAAnOAQMVugEDQTYBA8FqAQLRugEBjY4BA43iAQPdSgEB/eoBA
6XyAQBVigECkloBAOj6AQPBlgEBcQoBA2GuAQMhUgEDqQoBA1UaAQKBkgECPcYBAxmuAQFRM
gECKSoBAu0CAQHVTgEB9OYBAm3+AQPpSgEB2ZIBAeG6AQKl3gECSVoBA7YmAQBp2gECFg4BA
fz+AQKk7gEC2dYBAemaAQPxsgEBRU4BAKWeAQKV2gECvaYBAtVOAQLRfgEDuYIBAZlGAQExH
gEBmEYBA5mqAQDFPgECbdIBA20WAQFI/gECNaIBACHWAQPZZgEDYOIBAK3CAQLpYgED+P4BA
6GiAQHNcgECuS4BAFjWAQDVkgEBxXIBAC1OAQAxNgED6QYBA6UeAQE1OgECKSoBA7VOAQHZW
gEBCT4BAX2WAQFdNgEBDQoBAOj2AQP46gEDsNIBAG12AQP8rgEAPUYBAiWKAQD9bgEDpQoBA
zleAQKNRgEARRoBAHkiAQDBAgEC9S4BA0EGAQEVfgEDiVIBAFEOAQPEmgECjU4BATj+AQK8h
gEBFZoBAUG6AQFBVgEBzRYBA0EaAQEF0gEDBYYBA5kqAQFpHgEDyQoBAQyKAQEROgEDpU4BA
jFmAQMBwgEA8ZoBAq1SAQFc1gEDXIIBA60iAQKs8gEA/PIBAtUmAQKc8gEB7b4BAW2GAQMA/
gEDSW4BARjWAQBtBgECKV4BAN0qAQGQ+gECqM4BA+TmAQBBkgECpTIBAQUKAQK9ggEDMUIBA
rkSAQN1fgEAFPoBAjTSAQAlYgEDLMoBA7kuAQNNhgEDKN4BAOjCAQLgtgEDxRIBApDaAQOU6
gECSTYBAWDuAQDI0gEDpLYBAs1OAQA8wgEC6VYBAfy+AQPtAgECxMoBAETWAQK80gEBeUIBA
7kOAQL0jgEB4MYBAbWCAQKhHgEBtKIBARCmAQFVRgEDHSIBApj6AQGJKgECGPoBA+UyAQLJC
gECBIoBAFlKAQP0lgEBdL4BAoTSAQN4/gEBtQoBAKlGAQPQUgEDVTIBAckCAQDFLgECYQIBA
XVWAQCksgECWMIBAQiSAQEs+gEADDYBA1E+AQLpJgEARPYBAqiSAQGgGgEDUN4BAdiOAQP86
gED0R4BAkSiAQN4ugEAcMoBAg0CAQCoWgEBlSYBAxymAQE4vgEDuGIBAzz2AQMcpgECoUoBA
gTGAQOY0gEDnQoBA3zOAQDUmgECeN4BAIxqAQHBUgECoKYBAUDyAQJ8ngEB9NYBAXiSAQHNR
gEDcToBAXBiAQBkcgEAMJYBA1U+AQPZGgECJL4BA6SOAQGPxf0CuH4BAfD+AQC1EgEB6MYBA
EzyAQHIUgEDMQYBALiyAQENOgEDuLYBAFlWAQG82gEB8L4BA/zeAQDlEgEAYQYBAxDmAQM0f
gEBsQIBAsi+AQHRAgECgTYBAvFKAQHNKgECT8n9AeUaAQJ4rgECcJIBAyzGAQNcWgEBWP4BA
ng6AQPovgEDlU4BA5imAQP0KgEAfHIBAPA6AQFklgED/HIBAURqAQCQSgECaMYBAwmeAQApD
gEAWEoBAmCmAQIwtgEC6F4BALA+AQCY2gEDWCoBAmESAQOkBgEBsMIBAwxiAQEYfgEA4IoBA
WxOAQDczgEAEEIBApzGAQAIRgEDqLYBAA0OAQDoOgEBSL4BAK0CAQFdKgEC1MIBAiS2AQMEc
gEAXKoBAmTWAQCougEC5DYBAKQeAQKU3gEBKI4BAKCeAQMENgEBCRYBAcDSAQA8dgECeM4BA
tzaAQF45gEAnFYBAAiGAQMcrgEBVM4BA+h+AQBtCgEDzCoBAsh+AQIclgEDeGoBAyyuAQDcg
gECQJYBAujOAQOIpgEBaIIBANy6AQFM0gEDKMYBAFvp/QKAigECwFIBAoTKAQKcCgECQHIBA
LieAQPI5gEAUUoBAoSiAQL4ngEDpFIBAyQaAQP8cgECpIIBA7CeAQOYUgEDKCIBAQL9/QDMq
gEBhCYBAWA+AQLoygEBHVYBAmx6AQA4DgEA5xH9A5e9/QC1OgECUIYBATAiAQDkwgED9K4BA
PByAQFMwgECnLIBAkzuAQOkrgEA2OIBAbS6AQJcbgEDJOIBA/SaAQPo1gEBzOoBArxaAQLk8
gECSCIBAXR+AQHspgEA1ToBAnB2AQKYWgECAToBAqSGAQOQugEDuEoBAkx+AQG0rgED2vH9A
cS6AQAMhgEC6C4BAdwaAQHgdgEAZHoBAaDiAQCkEgEDfFoBA2ASAQBwagEBJEYBARAiAQC77
f0CUE4BAKCmAQOACgEDKDIBAki6AQAs0gECA+X9A+QSAQFQDgEACGoBAOjmAQG7ef0BvCYBA
lyiAQIofgEBDBoBAHTeAQKQ1gECkLYBAxROAQNYKgEDN8X9AyAeAQBX3f0BrKIBANRSAQJP6
f0BNGoBATRaAQIPpf0CIL4BAmhqAQCVNgEDC639AvTiAQMEQgECAJIBArgiAQO4lgEAyF4BA
PS+AQC0QgEAKJoBAxgeAQLgtgEASL4BAqxqAQPkGgEAXFoBA1RWAQCP+f0CxC4BAwxuAQM4m
gEC/IoBAixOAQLgRgECdC4BAvTuAQE8CgECP/39AbSGAQJkpgECwOYBAvg+AQFvpf0C8H4BA
EgCAQAsPgEASJoBAlgyAQGL0f0CtFoBARft/QOThf0ClG4BAG9F/QF4SgEB9B4BA8ByAQAr4
f0ABJYBAggmAQP8OgECQzX9AMR2AQHobgED5FoBAiiGAQLsbgEBfG4BAQSKAQEP1f0By439A
MxWAQIwqgEDu139AreF/QPkkgECaCYBACCWAQBIRgECX7H9A2xGAQMsXgEBZEoBAcLd/QOHf
f0DVCYBAtPl/QGAAgEAoA4BA+AaAQLrwf0ABBoBAex6AQOUTgEBB6X9ARRyAQEnpf0CAE4BA
WC2AQJ67f0D0D4BAa/t/QNsMgEDKDYBAfSuAQKwZgEA1C4BAfgiAQP+2f0D8w39AT81/QIQj
gEAi939AGAGAQFraf0DYIYBADReAQOnVf0ArIoBAXROAQIwZgECp+n9AkQaAQADvf0ADAoBA
Mfh/QBj5f0DyGIBAXBeAQGoegEDODIBA3QuAQCzuf0BiCoBAdv1/QAgNgEAL739A3st/QHAZ
gEDX439AFuJ/QBXQf0DpIoBANeR/QFABgEB4+X9AnAOAQGorgEDuIYBAiBuAQD/3f0DAJ4BA
fP5/QPYDgEBUCoBAkvd/QArzf0AnHoBAvfB/QLfgf0DRAYBA1BOAQLkGgEDT0H9AxRKAQEoG
gEA89X9A0gaAQO/vf0AqEoBAPwiAQE4PgEDmK4BAuOl/QPYIgEAQ2n9ADP1/QG8qgEC15n9A
xfJ/QIy2f0DX1H9ANEKAQOAAgEAEHIBAtLl/QNq+f0Cb+H9AkPN/QNcQgEBQ/H9AyNt/QCYM
gED0jX9AMfx/QHvIf0Bu+n9AOMB/QBu7f0Ab9n9ANrd/QLYkgEAg3X9ARAOAQFgMgEDWC4BA
HSCAQOb8f0Df/H9AC/l/QF8YgECr+39AvySAQD8BgEANC4BA6Pp/QGcEgECP0H9AGdp/QFAG
gECn5H9AsTKAQBi8f0CS9H9AVBKAQCTTf0DrBoBA1PF/QKrsf0AvDYBAtgqAQHQAgEBcg39A
LvF/QLbWf0C9qn9A9tR/QD0AgEA3AIBAXL5/QGQSgEBg+H9AsfZ/QH31f0Bx5H9AefF/QNG6
f0C+/39AvuZ/QGoNgEDO5n9AyAeAQEnsf0DEqn9AogCAQPoCgECF+X9Aqbt/QJWvf0CxwX9A
u+l/QLoTgEAztX9A4t1/QDADgEDVvX9AvrF/QMexf0Bzyn9ACux/QFOof0CK9n9AhP9/QBzm
f0C0rX9ALrp/QLTEf0Dp5H9AHRmAQHLcf0AU9H9AX/B/QEzYf0D7239AngmAQCnif0DnAIBA
xrZ/QCHIf0Cc7H9A9wiAQILhf0D00X9AJQCAQNXmf0AnvX9AnvJ/QGbVf0C/4X9AhO5/QBTU
f0BAyH9A2gGAQLzBf0AL/39A6O5/QOS+f0BI9X9ANtJ/QPC2f0DU2X9A3tx/QFa9f0CU+H9A
nKh/QIcCgED79X9AHf9/QKaxf0Af+H9Ajsh/QGy7f0DJ239AgfN/QEfuf0DLon9A+AKAQPK2
f0Br639Az7x/QMbof0CZ7H9Aauh/QEjGf0Ba/H9A0wKAQJrIf0Bsu39Au+p/QMrWf0AsyX9A
i5p/QGTNf0Dc2n9ADJR/QDHQf0Au7n9AjKp/QIayf0BgyH9AWMh/QBLhf0CW0H9Am75/QA0a
gECJu39ABwWAQCjCf0BYp39AAch/QKGwf0Cr1n9AHJZ/QLl0f0CV2H9AyNh/QP/mf0Dl439A
hLx/QATXf0AzoH9AELd/QETDf0CnoH9AbMx/QIXlf0Ajun9Ap7d/QOTuf0A0039ANcp/QFun
f0CanX9A5Kh/QH6Df0C9nX9ANIB/QNoWgEAloX9AifN/QP+bf0CkqH9AmqF/QNStf0Bn139A
UAyAQHymf0DG2X9AsH5/QFfuf0D1g39ATsh/QEr0f0Aosn9Arbl/QPFff0BsjX9A8ex/QDnl
f0CTc39AD71/QGHVf0CXfX9ACpp/QPO6f0AXwX9A07R/QPazf0Bxkn9AiAOAQIiOf0BNmH9A
WpN/QEOTf0BttX9ACrJ/QGO5f0Bg3X9AG/d/QGvKf0CHqH9AmGJ/QOyvf0DMF4BA9Ll/QGGr
f0BjcH9AkbN/QAilf0Bbhn9A8p1/QFTdf0Ab1n9APqN/QKW/f0BzvX9ATnJ/QHOvf0DdBoBA
b6R/QEuzf0Dh939At5x/QJWkf0DtQn9AteV/QDynf0BsX39A87R/QFLMf0Cxbn9AkLV/QJ+9
f0DP7n9AsHt/QCeOf0BFm39Ae51/QBLFf0Dgqn9ANcp/QHJ/f0DdwH9AQHB/QEzIf0ANZ39A
Upt/QKiuf0BA339AAdx/QJJhf0AhtX9AbLp/QJFnf0Dxq39A+6Z/QMBqf0CkW39Al5J/QF2E
f0Cfk39AVHl/QO+zf0BWen9A/0B/QLSnf0Abcn9A2ap/QBiRf0DOvn9AFoZ/QCOvf0BAdX9A
9od/QKGOf0Csln9A7ax/QF5lf0AQxX9A0Yl/QNVqf0DC3H9AKr9/QEq8f0BT2n9A+8J/QBxr
f0DEdX9A8np/QGnGf0DSlH9Ah6B/QJivf0Am5X9AyYt/QM5of0Au7X9AS7Z/QJF7f0D+Yn9A
jpN/QLW+f0D34n9AmKd/QAPcf0AO339A2YZ/QHC4f0B2sH9AvLp/QFGwf0AD1H9ApL5/QDB5
f0D4bH9A9LN/QPuVf0DaWn9Auad/QKaTf0AojX9AqLx/QOm9f0APin9Aaal/QAKLf0Aps39A
b8V/QNtOf0Be039Av3R/QN4hf0DObn9AHd1/QNOaf0Atd39AbX9/QH1qf0BCc39ANQWAQO6Z
f0AzN39Aprp/QETEf0DzwH9AQc1/QCyxf0D9g39Appx/QMmxf0Brtn9AWIF/QJuHf0AYcX9A
gYl/QNeTf0BZLH9A5mR/QJaHf0C1rH9Adkl/QMpxf0A/sn9ASF1/QIx2f0B9xH9AwaN/QN+C
f0CycH9AALl/QKt1f0A1hX9ArZF/QPN5f0D9p39AY7d/QGV2f0DWo39A25d/QO6Wf0BGkX9A
Hqd/QHeBf0DOmX9AZnd/QLGXf0C9SX9A14B/QKNuf0ARSH9AEGV/QEeGf0CfZ39ACEl/QKRE
f0BqcH9AvbR/QLuaf0C8Zn9AmnN/QJFTf0A3R39AQYx/QKGVf0DLjX9ASpZ/QM2Gf0BwF39A
AGl/QMmaf0CyaX9A1oZ/QKyMf0Brsn9AK35/QEaOf0D7YH9AYZd/QOyPf0DFj39ASEl/QIp+
f0DpoX9AT45/QIilf0AAn39ASIx/QD6Af0BEyH9ALKV/QDSWf0C/bX9AOZF/QGahf0AhKn9A
02F/QFSEf0A3jX9AG6t/QJeWf0Dkb39Amo5/QBqCf0BiZH9A1Ht/QHKVf0CnaH9ASHl/QFZd
f0A2cX9AkpB/QDERf0CvOH9AA3B/QBRvf0CJxH9AgDN/QHNcf0CIcH9AYTd/QGFIf0DuW39A
9JB/QC06f0ATTX9ABRZ/QO9yf0CtlH9AT0h/QGqYf0A2cH9AWFR/QLU8f0CgQH9Aam1/QNuP
f0A1f39AwnJ/QI6Af0DFaX9A+Ht/QOeif0A+Tn9AZYV/QLRNf0AKNn9AKaB/QAYzf0D6i39A
/xF/QJNTf0CpSH9A5yF/QACDf0ChQX9AqHZ/QMxrf0B0hX9Al7l/QIeSf0AldX9AN1J/QJeb
f0Dshn9AT0p/QLWEf0BGWH9AOo1/QBUxf0Ddl39Aj39/QMhyf0Csf39ArDV/QDNAf0Bwkn9A
Fk9/QAyFf0DFE39A3Fh/QCWPf0DPb39A5mJ/QAN8f0DYa39ABC5/QItTf0CAV39ALyp/QJ5t
f0B/On9AS1l/QEmKf0Bll39A0m1/QO9cf0BRbn9At41/QDSMf0DlbX9AjzZ/QAVTf0A9On9A
5zJ/QExif0A8qn9AkEp/QFJKf0A5c39AR2N/QNg/f0AHJX9AkDZ/QPe4f0AFSX9A44d/QAcd
f0DZRX9Ah1d/QEBNf0Ame39ANHB/QB1Wf0BVj39ARpJ/QCJsf0C+bn9A0WN/QDxxf0A4VX9A
JiF/QEVqf0BJd39ADnZ/QMtUf0DkRX9A4F9/QPpUf0AUX39AZ29/QC0if0Cta39A/Dx/QIpV
f0CSaH9ALUd/QMGyf0Djbn9AKHF/QMIhf0DjoH9ALDR/QFdJf0BVa39AyMF/QJGUf0DoTX9A
cXZ/QGEAf0CcXH9AKSl/QF9Rf0DIGn9AZ4F/QMVhf0C6PH9AyFx/QDhCf0BlgH9A3Vt/QO5I
f0BpR39An0N/QPssf0AKR39ACzt/QAVEf0AsIn9AWjp/QEZTf0D2lH9AJlp/QNIqf0AuKn9A
hTp/QOFjf0DIAH9ANXl/QFkxf0Bdhn9A4k1/QFxhf0ADf39AylF/QMibf0DyJn9AGjx/QBxh
f0DpXH9ATWl/QECOf0CId39AD1J/QLFKf0DPoH9AvmV/QEswf0Cxgn9A9ht/QOxLf0BEf39A
2EZ/QBVNf0A6g39A25l/QKZBf0CSKX9ACWZ/QN0wf0BNVX9A9DB/QAZXf0C8Y39ATQN/QKxm
f0BHkX9AAlh/QPVVf0BQOX9A6lR/QHY6f0ASYH9AKmJ/QE9If0C7A39AfGh/QMN0f0D3QH9A
z21/QDA8f0AgGX9AZWd/QDJYf0BVeX9AaUF/QH5jf0BDI39Agjh/QOx1f0CNKH9AuhB/QHRz
f0A6eH9AWFB/QHMsf0Cibn9A4+p+QI6Of0DNcH9AqWR/QIp1f0BkHX9A6lV/QO8uf0Dr635A
4Y1/QMhAf0BBOH9ASuZ+QHRjf0AiOn9A+nR/QKVif0CmL39Abox/QK04f0DPD39AMzt/QBxV
f0B1YH9AenV/QCNYf0B5WX9A01Z/QA1tf0BtIX9A4F9/QAUWf0BaH39APQN/QDQJf0CRRX9A
eFp/QONFf0CMRn9AlF1/QDI8f0DKJH9AFQh/QOqxf0ALW39AFUd/QCY3f0C+G39Ankp/QNsw
f0DxyX5AB2F/QPhmf0DAIn9AUx9/QAN8f0D2Rn9Aogd/QMs/f0B3Vn9ADzd/QNQbf0CeAn9A
v1F/QFgof0B2Hn9AfSF/QAohf0BSJX9ACEt/QNsyf0BAAn9Af2J/QPpMf0DQD39ACRh/QPA1
f0AYHH9AyTZ/QGBef0A2En9ADUF/QMnPfkBsXH9AvjZ/QM5gf0DiJX9AtVF/QEUff0CthH9A
aC1/QHgKf0CNEH9Ahi9/QGcgf0BY/n5AKzt/QIfzfkBUQ39A81l/QA9Gf0AwPH9AN5B/QDc8
f0DiNn9AJBR/QP89f0BN8n5AHGZ/QKNif0AEFn9A9dV+QB5Mf0AaGn9ATS9/QCDhfkDNM39A
oVR/QHgVf0AWQn9Ap5F/QJcYf0CoG39A5Fl/QCFGf0BGT39Attl/QMkrf0BcIn9A5Ep/QPjx
fkAwjH9AygV/QOMmf0DhF39Arnh/QLMtf0AJ6X5AXQB/QFlmf0Ar8X5A7zN/QKNvf0Be7n5A
Afp+QKgIf0AcdX9ArCJ/QBBKf0DhG39A1gl/QB0nf0DmiH9AcAl/QLdQf0BsEn9ADBJ/QIxZ
f0D7235A/9B+QHkff0CNR39AHyN/QMkOf0Bu7n5AGP9+QHklf0CdOH9ABih/QGE2f0DfEH9A
vCp/QBcpf0A+OX9ATyt/QNnWfkBH3H5AQhl/QOpXf0BW+n5ACQZ/QPg5f0Am2X5AcT1/QHMF
f0CUT39AM0N/QCpJf0CyPX9Abkx/QMTsfkDoAH9AmX5/QBIZf0Be935AECd/QEtGf0CCBH9A
ZAt/QAEGf0BI/35A3TV/QDMof0C6Jn9A6l9/QBZHf0DCDX9ABvt+QMI2f0ClL39AXv1+QCBD
f0C/9n5AvU9/QOUJf0BoC39AywJ/QL3tfkClMX9AoiJ/QMErf0BLJH9AVch+QFIDf0AgJ39A
wUF/QJUaf0DmPH9AHkJ/QL8ff0COZ39A8hJ/QBk4f0D5SX9ANOd+QIANf0AqD39AwBB/QLQM
f0BMYn9A1jV/QLVBf0B3CH9A6xt/QH+4fkD0In9Aied+QLpPf0APyH5AqxB/QIEbf0A7/n5A
1mJ/QMXUfkALM39AFRV/QOHhfkB3Q39AMh1/QH/JfkBxUH9ANTV/QHUif0CpCn9APSt/QMAk
f0DkEX9AlCB/QLStfkAt9H5Agzd/QD7tfkAmB39A3A1/QD4Qf0AUCn9Aoz1/QEVEf0DeHX9A
btp+QM3rfkD5N39ACwd/QH/2fkDF435A7KN+QL0af0De1X5An+p+QMgsf0C1+n5AjCp/QJYL
f0AyQn9AZ/V+QDEQf0Cb4H5A7Q5/QIkrf0Bc5n5AQgR/QC0Qf0DmI39AN9d+QHs/f0A3In9A
iwt/QNb+fkBWIn9A3AB/QHIif0AURn9Amcx+QG0Of0Bk935AwBt/QKHtfkCpP39AkjZ/QCDi
fkCd435Ams1+QOTYfkCB+X5AbAV/QJAWf0DjGn9A+Sl/QF4Qf0Daz35AXtJ+QPjxfkCHO39A
cyB/QI0Zf0B+C39Abhh/QE8vf0Bixn5AlUt/QCEHf0DSOH9AgeZ+QLgEf0DL7H5A4zt/QOQm
f0Dg+H5AUfN+QIBZf0C21H5ALP5+QHPifkDZFn9AzC9/QIT/fkA1CX9Abux+QIjvfkB9PX9A
tuR+QAzlfkAA/X5AUi5/QImlfkDa6H5AwCl/QCx4f0DXzn5A2gF/QHP5fkAqSH9ABld/QK8s
f0CAgH9Aikh/QK4Rf0DDRn9AowJ/QKfWfkCfC39AGDJ/QOP7fkCr3n5Agcp+QGgKf0CUHX9A
2wN/QNHvfkBmH39AWNF+QLnwfkCtAH9AmZ5+QAcMf0BQ+n5Akwl/QCABf0BPGX9AiQ5/QBZi
f0Ak7n5AXeR+QDPcfkBoA39A8AV/QAHlfkDoDH9ARwl/QOvnfkDAPH9AgNh+QG5bf0BX+35A
Du1+QGrvfkAL4n5ALPJ+QP8df0DbwH5Ar/5+QIq0fkC9435AV8R+QOzefkCiAH9Adh9/QPfq
fkDFI39AwQx/QNU1f0BXHH9Ahf5+QBfufkBi1n5ABe5+QPHqfkAwBn9A+A5/QI33fkDnHn9A
Ldh+QA/afkDWLH9Amgt/QAa4fkC1x35ARQJ/QG30fkCG/H5Axvl+QOc1f0DtNH9A0e1+QEGb
fkD6CH9Ai/9+QD00f0Ae9n5AsS1/QDMJf0A3+H5A/0F/QHDrfkABRn9An/p+QLbufkA0KX9A
I/p+QAb9fkBaCn9AoOd+QH4af0BaAH9AFgp/QPxQf0CCQH9A0BR/QHnbfkAoGH9AnFd/QBX5
fkBjCn9AeRp/QHjbfkBnAX9ACjN/QC7sfkCCyX5AJbN+QOsOf0BO935A/SR/QAzufkBwz35A
kPJ+QIkSf0Br/35ADwh/QPcff0CT735AW0p/QKkUf0DeF39AahZ/QIbmfkCOH39ADRZ/QK8W
f0Bq4X5AnOh+QEEWf0DvC39AR+x+QIDSfkDC+H5ALNF+QOUff0CTK39AayB/QAn1fkDiDn9A
OG5+QLTjfkDxLH9AuAF/QFcdf0AS8X5AXwF/QHTPfkBgUX9Atd9+QDwxf0BnPH9AiLl+QNfF
fkDFu35Ak8Z+QMTjfkAo1n5Are1+QIs2f0ANuX5AZJF+QNzkfkB0mX5AHAd/QO/hfkBdyX5A
wAF/QMLPfkDnK39AZgZ/QPHXfkB7pX5Ahd1+QA0hf0DDyn5AAMh+QK4Pf0Bd2n5ARmJ/QP3k
fkCLJn9AWCd/QNXpfkBqEX9AcJx+QAvcfkC3OX9ASvF+QPsNf0B5CX9AYw9/QFkMf0BUrn5A
Ov5+QAP5fkA9PH9Aedh+QOzRfkD2J39AkRp/QKXIfkD3Kn9AdwJ/QPjrfkAj1X5A6ed+QIrl
fkBBt35AhAB/QGb6fkDMMn9AtwF/QOY3f0CWyn5A79p+QG8yf0Dp1X5AryJ/QMr3fkBA5X5A
XP9+QMjwfkA5U39ArI9+QCzYfkBYt35AKcN+QPLCfkDm4n5A+Ap/QNTLfkAHKH9AUN9+QAkG
f0CIr35AoPZ+QCIQf0AYwn5AlNB+QGoof0CSzn5A1aR+QOENf0Cv1n5AlMt+QATpfkBE9H5A
4N5+QFrafkBuy35APB5/QNjufkAq035AVJt+QJjUfkBbJ39Auuh+QOPLfkC3yn5AZQJ/QNrZ
fkBK/35AOEZ/QCALf0Cd/n5A59Z+QKPEfkA3BX9A2uN+QLLWfkAOu35Avtt+QKHPfkAx/H5A
GNB+QJTzfkDg335AM7F+QJTefkB90n5Ax7R+QOHvfkBLvn5Awix/QPkaf0CNyX5AYct+QOyr
fkCb5X5A5gd/QPD4fkAcw35Ageh+QB76fkAV9X5AuPZ+QE/ifkAIv35AKOJ+QE/rfkCaj35A
GwZ/QKzafkDMqX5Am/R+QML9fkArtX5AHah+QBvAfkCp+n5AgHh+QCHPfkA2sX5AKCR/QMQM
f0D4tX5An9h+QNm1fkDxHH9AYpp+QGTJfkAW8H5AstR+QJzXfkAE7n5As+R+QCPzfkCZoH5A
bfJ+QB/BfkAjpn5At+x+QKjofkBliH5Ax7t+QNXFfkB41H5AwvR+QAzLfkBsyn5AIAh/QAW0
fkAGCH9ArNx+QIeffkDB0H5AuKx+QHe0fkDq2H5Ah+p+QBTOfkDuw35AFuN+QN6efkAhy35A
tql+QGcrf0Bc4n5ABxR/QH/cfkCn5H5Ayvx+QHjCfkC0/H5AEsZ+QH3sfkASg35A0sd+QMX9
fkAimn5AiI9+QEm1fkARvX5Ay+J+QHGxfkB1HH9A2+J+QDF3fkBGsX5AQ8h+QFDRfkD7xn5A
Dp9+QAXYfkBIwH5ARr9+QO/BfkDZhn5AcNx+QOnjfkBInX5ASs1+QAqzfkDM/n5AP9l+QM7e
fkCSw35A3+t+QNq0fkCPkn5A0NN+QKqFfkBay35ABYN+QPUGf0Dd3X5AOtl+QNfsfkDVsH5A
6PJ+QNizfkDutH5Az/N+QLysfkDD+n5Ah9d+QAHGfkCIGn9An/x+QL/EfkDZoH5AEMt+QBba
fkAHsn5AaUp+QPO3fkDB1H5A8s1+QOvefkAeBX9A485+QCavfkD3An9AYN5+QO3FfkB+x35A
Xw9/QIbBfkBnan5AM5t+QP/XfkAZJ39AMH5+QDytfkBb/H5Algd/QH2ffkDxzX5AFMN+QAPX
fkDDGX9Ap6t+QNmffkAgB39ANsZ+QCD0fkBZwX5AucJ+QD3jfkAMv35AOMV+QFicfkB8r35A
w+Z+QOySfkACfH5Al51+QDz2fkCW/X5AsNV+QIapfkC1sH5AV7J+QMu3fkAU2n5Ahql+QGjD
fkBRVH5At65+QMehfkD/oX5A15t+QLbRfkDke35A4rV+QDmTfkBx0n5AlmB+QCPOfkBwG39A
zYp+QKDVfkCtpH5ALMN+QDCUfkA1mH5ADMR+QGjLfkAH335Anrt+QCUBf0DZxH5AxY9+QMd7
fkAq3H5Ahrl+QNG8fkBMtH5AEoF+QPOffkAnwn5Ad9J+QBPZfkDcqn5AT7N+QLTSfkC0pX5A
fY1+QDPMfkCTwX5AfJN+QJsZf0AYjX5Ah59+QNuTfkDu335A62J+QO/1fkDXXX5AKVV+QAaZ
fkBEUX5A/aV+QB+pfkD1nn5A36F+QIrPfkCCz35AELB+QESSfkBetH5Avgt/QDSRfkBQuX5A
lcF+QOGefkBJg35Auc9+QBKCfkBpdH5AHq9+QEbbfkAG1n5A1rB+QBLJfkDXCX9AXqh+QGu3
fkAVhX5AD3d+QOi9fkCdc35A1YV+QODMfkDPon5AO8h+QOSdfkCIh35A3o9+QH7AfkA1jn5A
eLR+QKH0fkBesX5AZrJ+QByHfkBGlX5ARbN+QADDfkBCnn5Aqc5+QFa1fkB9335Av31+QHzP
fkDBpn5Aaa1+QN/PfkBq+H5Ah61+QBVZfkDXp35A+J5+QDiKfkB5rX5Apbh+QDNjfkDEfX5A
MM1+QMy7fkBvxn5A8Mt+QGznfkBMwn5AMJh+QHmdfkDL8H5AgMR+QM/SfkA0LH5AiKN+QJ6B
fkDAeX5ApY1+QLy0fkDLu35ACHd+QCajfkCDb35AQth+QHiNfkDdzH5A6Yx+QL5UfkCbkH5A
l4t+QE2MfkBTzH5AqoV+QKv2fkCmcX5AIlt+QFezfkD0uH5AeYZ+QIBofkCDZH5A7qB+QFK6
fkByXH5AnnR+QKaHfkAWeX5A8Pl+QFXVfkBb9n5AFGF+QDu2fkBYnX5Arnt+QHy/fkDpun5A
xs9+QIyAfkCgeH5A7KF+QFBYfkCv9n5AnaB+QIuVfkBhgn5ArMd+QBuDfkD9hH5ANKx+QOzF
fkAM035AOJd+QB6DfkARpn5Ay+F+QEuIfkDRX35AwdV+QMXwfkCih35ApqR+QEOzfkCWrX5A
tMR+QAm4fkD8vX5AHol+QJ13fkDzqX5AdId+QEBLfkBwgn5AN39+QJHFfkCJvH5AvbB+QPJp
fkCYa35A4aB+QNh0fkBzu35Ad8F+QC+yfkDkq35AmcN+QH+EfkApqX5AeWF+QBCsfkDGhn5A
8mt+QICjfkDu2X5AaaN+QAVlfkAG0H5Ajq1+QIq5fkBI7n5Aoo1+QM2SfkBHun5AE4Z+QOml
fkAR3X5Aw4F+QGXHfkBsP35AT4V+QOHAfkBagH5AApt+QL6RfkCvaH5AuGV+QMN7fkCCh35A
EmB+QBB1fkDEVX5AVqJ+QJCyfkA9un5A2BF/QJbSfkBDoH5A59h+QA1/fkDMVX5A671+QLmQ
fkACeH5AuBp/QECPfkByyH5AEGh+QN53fkBJaX5AJdx+QPHkfkBDTH5AbId+QC/BfkBef35A
zqZ+QI5mfkBBxX5Auq5+QCuWfkAvtX5AYpt+QPgkfkDgrX5ALat+QM2xfkCWYX5AbFt+QPq1
fkB1dn5A6nR+QClEfkDWkX5A9Jp+QASIfkCBhH5AaIR+QJ2RfkBtkH5AH21+QMk5fkBsQ35A
dsB+QL6WfkBE1H5AXYt+QGOofkCgd35AsJF+QB+0fkBGd35AjmV+QGO5fkDgj35A+oN+QJiX
fkBvkn5AiJJ+QA2UfkDTk35A1YB+QM+UfkAhg35Aol9+QHxMfkBQLH5AlE5+QFLFfkC+eX5A
LbN+QMNmfkBxaH5Ajcp+QJWLfkCLt35ASl9+QMW6fkAWc35AkLN+QAuafkB6o35AkDl+QGyy
fkDken5AOIx+QMjGfkCXS35A0XJ+QMWXfkCzyH5Ai5d+QLtpfkBCYn5Ad4t+QA20fkD/Sn5A
I3h+QMp+fkBHaX5Au/l+QJCYfkCZo35AbFh+QBRnfkBTi35AyIR+QMRrfkBMqX5A6nZ+QGRx
fkBujH5AQe9+QCSEfkBOsn5AD8d+QJiTfkAvcn5AxnV+QK7HfkB5iH5A22l+QE62fkBrmn5A
box+QBo3fkDUeX5Aus5+QOVBfkBPa35AMH5+QGC7fkDShH5A+6h+QDWKfkDxbH5AqYt+QDil
fkBDkX5A53V+QBSGfkCga35AOpF+QFV4fkA7UH5ApZB+QMZrfkDfdX5A86h+QAh9fkCFiH5A
m6d+QJmyfkD2j35AaYN+QAmDfkAJwn5AqbF+QPaCfkAgqX5AwaB+QKV3fkB6a35Ai3V+QMuJ
fkDehX5ARVd+QKByfkA3U35A1qd+QIFwfkBki35AZl1+QDFyfkDkbX5Ahmd+QHlWfkDZTH5A
95p+QMFyfkC8p35ADld+QKuQfkBcSn5AEXV+QByRfkALV35A45R+QBRJfkDIoH5AzT9+QB9Y
fkAWon5AcV5+QBxZfkC4x35AO3d+QLGCfkC0cH5ARnh+QHBWfkAtsX5AS5p+QDisfkBomn5A
w0Z+QKx+fkBUdH5ArTR+QG+GfkCmXn5As25+QKJOfkAEln5AfWh+QC02fkAsUX5ALXN+QAdC
fkD3y35AA3J+QASjfkCLcH5AMYR+QJ+JfkCuLH5AfI1+QOuLfkB+Z35AqYt+QMh1fkCVcX5A
AZN+QIGsfkD4SX5AyFR+QICvfkBxh35AwHF+QFQ9fkDteX5A2nV+QEGYfkAzaX5AUnR+QFtK
fkCioH5A/4F+QF+PfkAf3n5AZrd+QOHEfkD6m35AIVJ+QFcMfkDXC35A2Uh+QDc9fkCGSX5A
F35+QPBefkAxWH5AOGN+QIB1fkDdIH5AYSp+QIXEfkBlh35A4kt+QLt3fkDDW35AlgB+QBSK
fkDzYH5A8JN+QCZTfkD+K35ABIZ+QNhmfkA2ln5AO2R+QNmUfkDhf35AIkx+QAwufkAzMn5A
RZp+QJNIfkA/jX5AwYt+QL8hfkD2sX5AaIx+QPnTfUBjZ35AdEl+QHKUfkBac35A0nN+QMxG
fkDdL35AcjF+QEymfkA3Z35AQUR+QMeffkAraH5Asn1+QHwwfkDxfH5Aa1t+QGFffkD4kH5A
a1t+QNJtfkDSdX5AnTB+QKNtfkBAQX5AbHB+QNcvfkCKXH5AFWN+QL6CfkA8Tn5A6kt+QLJJ
fkD9V35AyB5+QGIwfkDy9X1AQAZ+QFp8fkCXVX5AXn9+QByPfkBBYn5ADWV+QH57fkAAD35A
WiN+QBlHfkBvZX5ADVN+QKVzfkBjW35AdTp+QEsZfkCtdH5AXnt+QHxLfkDNhn5AtI5+QIlf
fkAZbX5Atmp+QMJcfkBntH5A4DF+QB1bfkBTVX5A1kV+QKRtfkDFXn5ADWV+QP0rfkAQPH5A
CFR+QLZufkDbc35AQJl+QLRRfkB0Pn5Ail1+QLUlfkBcJn5AiyN+QLiLfkCHpn5Ab2B+QPs+
fkA4dn5ARkV+QP6UfkC3en5A7m1+QLWEfkDPZX5AhFZ+QMQjfkDUaH5A4nF+QLoZfkDCQH5A
OC9+QNB7fkBOTX5A2WZ+QPVEfkBqNH5A0E5+QMZifkBMLn5Aujt+QCZzfkBLLn5AikF+QA+E
fkAqQn5AWQF+QMmAfkC5Rn5AAzF+QDXnfUDfYX5AXjZ+QK4ofkAZfX5AnUp+QDZ+fkDfJX5A
nFJ+QOFWfkDkGH5AmwV+QAFefkDKLX5Ab49+QFJYfkB6QX5AUS9+QLcKfkD0P35AVCd+QESG
fkBJZX5AOyl+QHUcfkD1iH5ACJF+QNNPfkA1IX5AlEZ+QEeEfkDCQX5A0o1+QNx6fkC/XH5A
MDF+QI2ufkCOPH5AKFF+QNhDfkDhU35AKh5+QFlofkBTLn5Axzd+QNs0fkBqPH5AEll+QK82
fkBsNH5Au1V+QKcofkBxOX5ADXB+QCxXfkDYEX5AZEJ+QGWkfkBcLn5AOy5+QCZLfkBMQX5A
YG1+QAhNfkDLPH5Ady1+QCVwfkDTZ35AgjJ+QClwfkAEan5AlB1+QPcmfkC3JH5ASUB+QIZV
fkCeS35AJ2J+QAHlfUANWn5AIm5+QPojfkCNbH5AeGx+QLgnfkDzGn5A9kF+QEY4fkCcD35A
eRZ+QKosfkAVi35A1Gp+QNBgfkAjZX5Ajy5+QK8afkCVMX5AmnR+QEtAfkDlJn5AKHB+QH0V
fkBXR35Azl9+QFpxfkDMJX5A3yh+QIJdfkALYX5AFwt+QGwjfkBILH5Aom5+QNgjfkBZR35A
eI1+QOwQfkB5Vn5AMNN9QOpIfkCmMn5Agk1+QHZOfkBGdn5AiSB+QF8ifkDnIn5Ay5x+QD8j
fkBEQn5ABjR+QCJHfkCVT35AiQ9+QC08fkCpZX5AfjB+QNl1fkBHJX5Ackp+QFZGfkC3G35A
vUF+QHE3fkD9TH5APFN+QG4SfkCyO35AZPt9QGxyfkAIVX5A6mR+QDwXfkCoAn5ARUZ+QAba
fUAnSH5AAl5+QARzfkCxfn5AYV5+QNQTfkB4Mn5AG9d9QJxifkC32H1ASmB+QLbzfUCkQX5A
5O99QHntfUADaH5Am0l+QC7/fUA2c35Ahmx+QNJefkCNUX5ACSN+QIsjfkD5QX5AVQN+QMZD
fkBfD35Av7x9QO1wfkCeNX5AEEl+QB8pfkCQK35AAzp+QOVMfkD+W35AtkF+QGYpfkBpa35A
RnV+QHDhfUDOQX5AmzF+QDl6fkCROX5A+CN+QCYCfkCG8X1A0BN+QNj6fUBhHH5ANkV+QP0k
fkBz+31ACyB+QKvufUDRIH5AfRd+QIRjfkAAQn5AIk9+QKIGfkD27X1AgP19QAlHfkDKtX1A
3UB+QNoKfkCQLX5AIQh+QEs5fkBj/X1ALx9+QPo9fkDzUH5AEP19QCcWfkABHH5AKTF+QAFO
fkDkJ35Afyp+QI04fkBJT35AOjF+QIAqfkATLX5AVYB+QPoNfkCF831A8xN+QJPjfUBiSH5A
2gJ+QPpVfkBAfn5A/j9+QNk2fkA9BX5AQB9+QAr+fUDiM35AIrp9QNcAfkDWUn5AbEF+QEZS
fkB4SX5Afz1+QPn9fUCE9X1AUcZ9QCUtfkC//X1ATBd+QD8wfkDeFn5A+yx+QLvifUDvYn5A
zRV+QHgRfkCd/31A4+V9QI0FfkBVLn5A3Et+QH4ofkDQCH5A49J9QGXtfUDAWX5A90h+QKXQ
fUAtWH5Am+t9QJntfUBzN35AUF5+QPQ5fkBM5H1AFQB+QOvXfUAy2X1AAUh+QBFgfkA16X1A
zDJ+QIP/fUCF+H1AeB9+QLfwfUDOUn5AogV+QBXnfUBsDH5Ah15+QGAvfkBIW35AR9R9QAD2
fUDgdH5AZmB+QPoifkAmRn5AwS5+QGAyfkDWGH5ADf99QBfrfUAGHn5A6Mp9QOjDfUBoIH5A
USh+QLrbfUBOwn1Ai1Z+QOoPfkBBQ35AtSZ+QJX8fUBlSH5AiBV+QHsBfkBSDH5Ahb99QIRb
fkA5Dn5AhkR+QGHxfUCK931AsBh+QJrqfUCCQH5A1hB+QLHVfUCzo31AEU9+QOvzfUCN5X1A
b/F9QPNBfkD+J35ACih+QMJKfkDLAn5AHTZ+QPTxfUBK3H1AOS1+QOkzfkDdJ35ATtF9QM/8
fUAQC35AZwd+QC8bfkCnvH1ALzd+QNz1fUAbHX5A1MN9QPwLfkDd/H1A6/V9QG3/fUAlR35A
yPR9QGM3fkB86X1ABvR9QBEifkCjA35AKNp9QC7vfUBZHX5Ad/V9QDLZfUDU931ACMR9QBT9
fUDz731A6up9QEjcfUAoO35AV1x+QOHufUDkBn5A+jB+QOIbfkD2JX5AQeh9QATnfUAV9H1A
g9R9QOjQfUCPE35AeNB9QBn1fUDb2n1Awih+QIokfkD5Q35AUAt+QDwrfkC16H1AibV9QM4M
fkBh5H1Adxx+QEk6fkBb/X1AWRJ+QMDAfUAYAX5ABdR9QPsSfkC5631AsLN9QLgHfkDyPH5A
yg9+QF6FfUCr+H1ARu59QNP4fUD2R35AC/Z9QNwsfkAeIX5AlnN+QGz6fUC60X1AOC1+QEkv
fkAHGn5AIq99QEYqfkC8Cn5AARB+QC35fUCpz31A9gZ+QGnDfUCbAX5AfvV9QFm0fUAq831A
tf19QDvhfUCi931A1zp+QOyjfUAFCH5A6gh+QAHxfUCcuX1Akk9+QIrVfUAGDH5Aeyl+QEQe
fkCy+H1AIfN9QEQYfkBZ631Avjl+QEHKfUD6yX1ABPB9QIYCfkBZDn5Ac/V9QMELfkAg5n1A
Oa99QNJFfkDszH1Aifd9QFfwfUDpO35AQ559QBrnfUAo931AOst9QI70fUCdLH5AjAl+QOfT
fUAGNX5Aw7x9QDTUfUCj6n1AZe19QHbJfUB1y31A7sh9QObKfUBYKH5Ac8l9QCgKfkAxAn5A
Nel9QDb0fUCKvX1ARP19QHlGfkBO/H1A1Nt9QD4mfkAfz31AiAB+QLc3fkA55H1AriR+QEe/
fUCd5n1ABa59QEEzfkCoFX5A6fh9QDsWfkBOHn5Am819QCsHfkBM9n1A4it+QNDCfUCJG35A
evB9QEjtfUBH/X1ARwJ+QGndfUAJHH5AHyB+QHPTfUARIX5AQN99QLT4fUDiCn5A/Lx9QAAJ
fkAv3n1A7O99QA32fUACEH5A3QR+QBUkfkAAHn5AQ859QOAJfkAx4n1A8P59QIfNfUDsxH1A
UpV9QNfkfUCIG35AoPx9QLTKfUCUlX1A8+x9QD7ofUCj3H1Ak619QE8mfkAOLX5AavN9QCDL
fUAPKn5AC859QEnGfUA1T35A2Ad+QDTsfUDnJH5AJgV+QHXyfUBI5X1AqPd9QBvzfUAHKn5A
Vbx9QAm/fUC97X1AQJ19QBTpfUCww31AMdx9QJDUfUAuCH5ARil+QOlQfkBXN35ANvx9QOcQ
fkCpGX5A4dd9QI/8fUBVD35AoCl+QOIJfkDAKn5AlDR+QBInfkDR3n1AnQ9+QPDlfUD5r31A
bip+QLzqfUB5731AbF5+QOg7fkD/FH5AiMp9QMtafkCbK35AJTB+QBL4fUD87n1ASe19QFMx
fkCBO35AHjN+QOoFfkAREn5Auel9QMrzfUAY2H1Av7p9QLTpfUDk8n1A4EJ+QPfzfUDmKX5A
7Md9QFgEfkCyOH5AE9x9QIrqfUCeIn5AZ619QJ8ffkCF7n1AZw5+QGnkfUByA35A1+99QLQk
fkDA131AA819QIbxfUANzH1AVQt+QPEQfkBtAH5Aq0J+QNutfUAUF35AUN19QOjxfUBdCn5A
Gsx9QLPUfUDhBn5AKRV+QMz7fUAIFX5AsS9+QIdpfkAa7H1AZxN+QP4vfkCTBH5AzsV9QH3A
fUDULH5APf19QLcyfkBJMn5AEhZ+QGIkfkBMCH5ADfx9QCnNfUBxDX5ACwN+QIr4fUC53X1A
buB9QGXEfUAnE35Ay9V9QDgUfkCK3n1A9gN+QJgJfkBB3X1AWtd9QIbJfUButX1A+ul9QAIO
fkBOvH1AAoR9QLOufUD71H1ASCV+QIwXfkAv731A2x1+QG4UfkDuBH5ACy1+QHzTfUBPNH5A
9OR9QIYJfkAwCX5AhfF9QL3wfUCxC35AFv99QLgjfkC2/31AfbV9QNYCfkAP+31A10Z+QH+l
fUD8D35ApB9+QGy/fUAt6H1A9Pt9QCrkfUAaH35A0QZ+QNMjfkArwH1AROR9QHA5fkDJVH5A
u8l9QFYEfkBcyH1AyVF+QEj3fUCv2n1A0u19QJOJfkAiHH5AD3N9QJMYfkCW+X1AfJ99QHvj
fUAyGn5Ai+F9QC+7fUA=</AssayYData></Step><Step><CommonData><SampleLocation>2</SampleLocation><SampleID></SampleID><SampleGroup></SampleGroup><SampleInfo></SampleInfo><SampleRow>C</SampleRow><SamplePlate>1</SamplePlate><WellType>REGENERATION</WellType><Concentration>-1</Concentration><ConcentrationUnits>µg/ml</ConcentrationUnits><MolarConcentration>-1</MolarConcentration><MolarConcUnits>nM</MolarConcUnits><MolecularWeight>-1</MolecularWeight><Temperature>30</Temperature><StartTime>5022659</StartTime><AssayTime>5</AssayTime></CommonData><FlowRate>1000</FlowRate><StepType>KREGENERATION</StepType><StepName>Regeneration</StepName><StepStatus>OK</StepStatus><ActualTime>5.00103</ActualTime><CycleTime>0.2</CycleTime><AssayXData Points="25">qlkoRd1cKEUQYChFRGMoRXtmKEWuaShF4WwoRRRwKEVIcyhFe3YoRa55KEXhfChFEIAoRUSD
KEV7hihFrokoReGMKEUQkChFSJMoRXuWKEWqmShF3ZwoRRCgKEVIoyhFe6YoRQ==</AssayXData><AssayYData Points="25">DOhRQKowS0DZX0hAjIFGQLjrREC1vUNAdNZCQNnNQUAELUFALfRAQFnJP0DvfD9A6Qw/QKR2
PkDBxT1AZaQ9QE/SPED42jxA1Ec8QLYfPEA1zDtAOow7QJdUO0BMyTpAPLw6QA==</AssayYData></Step><Step><CommonData><SampleLocation>1</SampleLocation><SampleID>Buffer</SampleID><SampleGroup></SampleGroup><SampleInfo></SampleInfo><SampleRow>C</SampleRow><SamplePlate>1</SamplePlate><WellType>BUFFER</WellType><Concentration>-1</Concentration><ConcentrationUnits>µg/ml</ConcentrationUnits><MolarConcentration>-1</MolarConcentration><MolarConcUnits>nM</MolarConcUnits><MolecularWeight>-1</MolecularWeight><Temperature>30</Temperature><StartTime>5034830</StartTime><AssayTime>5</AssayTime></CommonData><FlowRate>1000</FlowRate><StepType>KREGENERATION</StepType><StepName>Regeneration</StepName><StepStatus>OK</StepStatus><ActualTime>5.00005</ActualTime><CycleTime>0.2</CycleTime><AssayXData Points="25">rqkoReWsKEUUsChFSLMoRX+2KEWyuShF6bwoRRjAKEVMwyhFf8YoRbLJKEXhzChFGNAoRUjT
KEV/1ihFrtkoReXcKEUY4ChFTOMoRX/mKEWu6ShF5ewoRRjwKEVM8yhFe/YoRQ==</AssayXData><AssayYData Points="25">yjxwQEXycUBA3XBA0WNwQIZKcEAuUHBAEk1wQBOqcEDNQ3BAl7NwQFtdcEBQo3BAPVZwQEPj
cEA7t3BA4tJwQAj2cEANIXFAvApxQDa/cECRf3BAQllxQA8acUD3GnFALhRxQA==</AssayYData></Step><Step><CommonData><SampleLocation>2</SampleLocation><SampleID></SampleID><SampleGroup></SampleGroup><SampleInfo></SampleInfo><SampleRow>C</SampleRow><SamplePlate>1</SamplePlate><WellType>REGENERATION</WellType><Concentration>-1</Concentration><ConcentrationUnits>µg/ml</ConcentrationUnits><MolarConcentration>-1</MolarConcentration><MolarConcUnits>nM</MolarConcUnits><MolecularWeight>-1</MolecularWeight><Temperature>30</Temperature><StartTime>5047153</StartTime><AssayTime>5</AssayTime></CommonData><FlowRate>1000</FlowRate><StepType>KREGENERATION</StepType><StepName>Regeneration</StepName><StepStatus>OK</StepStatus><ActualTime>5.00103</ActualTime><CycleTime>0.2</CycleTime><AssayXData Points="25">rvkoReX8KEUUAClFSAMpRX8GKUWuCSlF4QwpRRQQKUVIEylFfxYpRbIZKUXhHClFFCApRUgj
KUV/JilFrikpReUsKUUYMClFSDMpRX82KUWyOSlF5TwpRRRAKUVMQylFf0YpRQ==</AssayXData><AssayYData Points="25">ipdAQIcRPUB32TpA77o6QCvzOUDXcjlA2VA5QGH2OEDGhThAPBE4QFrwN0A+tjdAB3E3QCZU
N0AQKjdA8H42QBOKNkAxUTZABYg2QLgANkD+HDZAnNc1QNzINUBn5TVAj3I1QA==</AssayYData></Step><Step><CommonData><SampleLocation>1</SampleLocation><SampleID>Buffer</SampleID><SampleGroup></SampleGroup><SampleInfo></SampleInfo><SampleRow>C</SampleRow><SamplePlate>1</SamplePlate><WellType>BUFFER</WellType><Concentration>-1</Concentration><ConcentrationUnits>µg/ml</ConcentrationUnits><MolarConcentration>-1</MolarConcentration><MolarConcUnits>nM</MolarConcUnits><MolecularWeight>-1</MolecularWeight><Temperature>30</Temperature><StartTime>5059140</StartTime><AssayTime>5</AssayTime></CommonData><FlowRate>1000</FlowRate><StepType>KREGENERATION</StepType><StepName>Regeneration</StepName><StepStatus>OK</StepStatus><ActualTime>5.00103</ActualTime><CycleTime>0.2</CycleTime><AssayXData Points="25">skkpRelMKUUYUClFTFMpRX9WKUWyWSlF5VwpRRhgKUVQYylFg2YpRbJpKUXpbClFHHApRVBz
KUWDdilFsnkpRel8KUUcgClFTIMpRYOGKUWyiSlF5YwpRRiQKUVMkylFg5YpRQ==</AssayXData><AssayYData Points="25">s51rQCJJb0Crum5AID1uQBg7bkBB2W1AHQ1uQLExbkA4YG5Ad0xuQOh+bkBmpm5ABWFuQMSU
bkDpjW5AWLRuQGfmbkDGq25ANd5uQKbKbkDhE29ALTtvQDYhb0CgFW9AID9vQA==</AssayYData></Step><Step><CommonData><SampleLocation>2</SampleLocation><SampleID></SampleID><SampleGroup></SampleGroup><SampleInfo></SampleInfo><SampleRow>C</SampleRow><SamplePlate>1</SamplePlate><WellType>REGENERATION</WellType><Concentration>-1</Concentration><ConcentrationUnits>µg/ml</ConcentrationUnits><MolarConcentration>-1</MolarConcentration><MolarConcUnits>nM</MolarConcUnits><MolecularWeight>-1</MolecularWeight><Temperature>30</Temperature><StartTime>5071305</StartTime><AssayTime>5</AssayTime></CommonData><FlowRate>1000</FlowRate><StepType>KREGENERATION</StepType><StepName>Regeneration</StepName><StepStatus>OK</StepStatus><ActualTime>5.00005</ActualTime><CycleTime>0.2</CycleTime><AssayXData Points="25">tpkpRe2cKUUcoClFUKMpRYOmKUW6qSlF6awpRRywKUVQsylFg7YpRbq5KUXpvClFHMApRVTD
KUWHxilFuskpRe3MKUUg0ClFVNMpRYPWKUW62SlF7dwpRSDgKUVU4ylFg+YpRQ==</AssayXData><AssayYData Points="25">tGA/QLnvOUA7ozhAVs43QA7SNkCXrjZARjE2QL4XNkAyoDVAgXk1QDpENUBp+TRAryI1QNrU
NEClsDRAe6o0QHF1NEAZczRA9jc0QCjkM0CJvTNAHaQzQC5uM0DEozNAeIEzQA==</AssayYData></Step><Step><CommonData><SampleLocation>1</SampleLocation><SampleID>Buffer</SampleID><SampleGroup></SampleGroup><SampleInfo></SampleInfo><SampleRow>C</SampleRow><SamplePlate>1</SamplePlate><WellType>BUFFER</WellType><Concentration>-1</Concentration><ConcentrationUnits>µg/ml</ConcentrationUnits><MolarConcentration>-1</MolarConcentration><MolarConcUnits>nM</MolarConcUnits><MolecularWeight>-1</MolecularWeight><Temperature>30</Temperature><StartTime>5083640</StartTime><AssayTime>5</AssayTime></CommonData><FlowRate>1000</FlowRate><StepType>KREGENERATION</StepType><StepName>Regeneration</StepName><StepStatus>OK</StepStatus><ActualTime>5.00103</ActualTime><CycleTime>0.2</CycleTime><AssayXData Points="25">t+kpRe7sKUUh8ClFVfMpRYT2KUW3+SlF6vwpRSEAKkVRAypFhAYqRbcJKkXqDCpFHRAqRVUT
KkWEFipFuxkqRe4cKkUhICpFUSMqRYgmKkW3KSpF6iwqRSEwKkVRMypFiDYqRQ==</AssayXData><AssayYData Points="25">7i5rQA+tbUAJRm1A3MNsQODibEBLvGxAgAJtQLs6bUDg7mxAyxhtQIk1bUAMRm1AHmJtQFhN
bUBruG1AZchtQPWcbUBwlm1A/e9tQGOvbUC0B25Av7FtQDApbkBIH25ABxNuQA==</AssayYData></Step></KineticsData></ExperimentResults>
