# Supplementary material for: CD147 mediates the adsorption of influenza A virus on the cell surface through direct interaction with HA
Source: Front Cell Infect Microbiol. 2025 Aug 29;15:1647283. doi: 10.3389/fcimb.2025.1647283 (PMC12426278; doi:10.3389/fcimb.2025.1647283)
Supplement: Supplementary file 8 [file DataSheet2.zip › raw data-2/Figure 6/Fingure6 D-I/Fingure6 E/241006_012.frd]

<?xml version="1.0" encoding="UTF-8" standalone="yes"?>
<ExperimentResults><ExperimentInfo Name="Experiment_16"><ExpDescription></ExpDescription><RTDVersion>2.0</RTDVersion><RunID>03AADD44-E866-4D31-AE95-3B43140E6372</RunID><ExperimentType>KINETICS</ExperimentType><ExperimentSubType>KBASIC</ExperimentSubType><StartDateTime>2024-10-06T14:33:44</StartDateTime><MachineName>4QSYCS2</MachineName><UserName>Labuser</UserName><LotNumber></LotNumber><PlateName>241006</PlateName><PlateName2></PlateName2><SensorName>D5</SensorName><SensorPlate>1</SensorPlate><SensorType>SA (Streptavidin)</SensorType><SensorRole>LIGAND</SensorRole><SensorInfo></SensorInfo><WritingSW>DataAcquisition.exe 11.1.0.11</WritingSW><InstrumentType>OctetRED96e</InstrumentType><InstrumentSerial>FB-90287</InstrumentSerial><InstrumentFW>1.0.0.0</InstrumentFW><IntegrationTime>1.9</IntegrationTime><DSPType>CPF</DSPType><DSPStitching>1</DSPStitching><HasManifest>1</HasManifest><InfoHash>276465500</InfoHash></ExperimentInfo><AssayParamsInfo/><KineticsData><Step><CommonData><SampleLocation>12</SampleLocation><SampleID></SampleID><SampleGroup></SampleGroup><SampleInfo></SampleInfo><SampleRow>D</SampleRow><SamplePlate>1</SamplePlate><WellType>BUFFER</WellType><Concentration>-1</Concentration><ConcentrationUnits>µg/ml</ConcentrationUnits><MolarConcentration>-1</MolarConcentration><MolarConcUnits>nM</MolarConcUnits><MolecularWeight>-1</MolecularWeight><Temperature>30</Temperature><StartTime>2218540</StartTime><AssayTime>120</AssayTime></CommonData><FlowRate>1000</FlowRate><StepType>BASELINE</StepType><StepName>Baseline</StepName><StepStatus>OK</StepStatus><ActualTime>120</ActualTime><CycleTime>0.2</CycleTime><AssayXData Points="600">AAAAAM3MTD7fT80+I9sZP1YOTT8AAIA/XrqZP/hTsz/NzMw/K4fmPwAAAEAv3QxA/KkZQCuH
JkCWQzNAAABAQC/dTECamVlAyXZmQDMzc0AxCIBAZmaGQM3MjEBkO5NAmpmZQAAAoEBmZqZA
/tSsQGQ7s0CamblAMQjAQJhuxkDNzMxAZDvTQJqZ2UAAAOBAmG7mQM3M7EAzM/NAmpn5QBkE
AEEzMwNBZmYGQbKdCUHl0AxBAAAQQTMzE0F/ahZBmpkZQeXQHEEZBCBBTDcjQX9qJkGamSlB
5dAsQRkEMEEzMzNBf2o2QbKdOUHl0DxBAABAQUw3Q0FmZkZBmplJQeXQTEEZBFBBTDdTQWZm
VkGynVlB5dBcQQAAYEFkO2NBf2pmQbKdaUHl0GxBGQRwQTMzc0F/anZBmpl5QeXQfEEMAoBB
ppuBQTMzg0HNzIRBZmaGQQwCiEGamYlBPzWLQc3MjEFzaI5BDAKQQZqZkUE/NZNBzcyUQXNo
lkEAAJhBmpmZQTMzm0HZzpxBZmaeQQAAoEGamaFBMzOjQdnOpEFmZqZBDAKoQZqZqUE/NatB
2c6sQXNorkEMArBBppuxQTMzs0HZzrRBZma2QQAAuEGamblBMzO7Qc3MvEFmZr5BDALAQaab
wUE/NcNBzczEQXNoxkEMAshBppvJQTMzy0HZzsxBc2jOQQwC0EGmm9FBMzPTQdnO1EFzaNZB
DALYQaab2UEzM9tB2c7cQWZm3kEAAOBBppvhQTMz40HZzuRBZmbmQQAA6EGamelBPzXrQdnO
7EFzaO5BAADwQaab8UE/NfNBzcz0QWZm9kEAAPhBmpn5QT81+0HZzvxBZmb+QQYBAELTzQBC
mpkBQmZmAkIzMwNCBgEEQtPNBEKamQVCZmYGQjk0B0IGAQhCzcwIQpqZCUJtZwpCMzMLQgAA
DELTzQxCoJoNQmZmDkIzMw9CBgEQQs3MEEKgmhFCZmYSQjk0E0IAABRC080UQpqZFUJmZhZC
OTQXQgYBGELNzBhCoJoZQm1nGkI5NBtCBgEcQtPNHEKamR1CbWceQjMzH0IAACBCzcwgQpqZ
IUJtZyJCOTQjQgAAJELNzCRCoJolQm1nJkI5NCdCBgEoQtPNKEKamSlCbWcqQjMzK0IAACxC
zcwsQqCaLUJmZi5COTQvQgYBMELTzTBCoJoxQm1nMkIzMzNCAAA0QtPNNEKgmjVCbWc2QjMz
N0IAADhC0804QpqZOUJtZzpCMzM7QgYBPELTzTxCoJo9Qm1nPkIzMz9CAABAQtPNQEKgmkFC
ZmZCQjMzQ0IGAURC081EQqCaRUJtZ0ZCMzNHQgAASELNzEhCmplJQmZmSkIzM0tCAABMQtPN
TEKgmk1CZmZOQjk0T0IAAFBCzcxQQpqZUUJtZ1JCMzNTQgYBVELTzVRCoJpVQmZmVkIzM1dC
BgFYQs3MWEKgmllCZmZaQjk0W0IAAFxCzcxcQqCaXUJtZ15CMzNfQgYBYELNzGBCoJphQm1n
YkI5NGNCAABkQs3MZEKgmmVCbWdmQjk0Z0IAAGhCzcxoQqCaaUJmZmpCOTRrQgYBbELTzWxC
oJptQmZmbkIzM29CBgFwQtPNcEKgmnFCZmZyQjMzc0IGAXRCzcx0QpqZdUJmZnZCOTR3QgYB
eELNzHhCmpl5QmZmekIzM3tCBgF8QtPNfEKamX1CZmZ+QjMzf0IAAIBCZmaAQs3MgEK2M4FC
mpmBQoMAgkJmZoJCUM2CQjMzg0IdmoNCgwCEQulmhEJQzYRCMzOFQpqZhUIAAIZCZmaGQlDN
hkIzM4dCHZqHQoMAiELpZohCzcyIQjMziUIdmolCAACKQmZmikJQzYpCtjOLQh2ai0IAAIxC
ZmaMQs3MjEK2M41CmpmNQoMAjkLpZo5CUM2OQrYzj0Idmo9CAACQQulmkEJQzZBCMzORQpqZ
kUKDAJJCZmaSQlDNkkK2M5NCmpmTQgAAlEJmZpRCzcyUQjMzlUKamZVCAACWQulmlkJQzZZC
MzOXQpqZl0KDAJhCZmaYQlDNmEK2M5lCmpmZQoMAmkJmZppCUM2aQjMzm0IdmptCAACcQmZm
nELNzJxCMzOdQh2anUIAAJ5C6WaeQlDNnkK2M59CHZqfQgAAoELpZqBCzcygQjMzoUKamaFC
gwCiQulmokJQzaJCtjOjQpqZo0KDAKRCZmakQs3MpEK2M6VCmpmlQoMApkJmZqZCzcymQjMz
p0IdmqdCAACoQmZmqEJQzahCMzOpQpqZqUKDAKpCZmaqQlDNqkIzM6tCmpmrQgAArEJmZqxC
UM2sQjMzrUIdmq1CAACuQulmrkLNzK5CtjOvQpqZr0KDALBCZmawQs3MsEIzM7FCHZqxQgAA
skLpZrJCzcyyQjMzs0IdmrNCgwC0QulmtEJQzbRCtjO1Qh2atUKDALZC6Wa2QlDNtkIzM7dC
mpm3QgAAuEJmZrhCzcy4QrYzuUIdmrlCAAC6QmZmukLNzLpCtjO7Qh2au0KDALxCZma8QlDN
vEIzM71CHZq9QgAAvkLpZr5CUM2+QjMzv0Kamb9CAADAQmZmwEJQzcBCtjPBQh2awUKDAMJC
ZmbCQlDNwkIzM8NCHZrDQoMAxEJmZsRCzczEQjMzxUIdmsVCgwDGQmZmxkLNzMZCtjPHQpqZ
x0KDAMhCZmbIQlDNyEIzM8lCHZrJQgAAykLpZspCUM3KQjMzy0KamctCgwDMQulmzELNzMxC
MzPNQh2azUKDAM5CZmbOQlDNzkIzM89CHZrPQgAA0EJmZtBCUM3QQrYz0UKamdFCgwDSQulm
0kJQzdJCtjPTQpqZ00KDANRC6WbUQs3M1EIzM9VCmpnVQgAA1kJmZtZCzczWQjMz10KamddC
gwDYQulm2EJQzdhCMzPZQh2a2UKDANpC6WbaQs3M2kK2M9tCmpnbQoMA3ELpZtxCzczcQrYz
3UIdmt1CAADeQmZm3kJQzd5CMzPfQpqZ30KDAOBCZmbgQlDN4EK2M+FCHZrhQoMA4kJmZuJC
UM3iQjMz40IdmuNCgwDkQmZm5ELNzORCMzPlQh2a5UKDAOZC6WbmQlDN5kK2M+dCmpnnQoMA
6ELpZuhCzczoQrYz6UKamelCgwDqQulm6kLNzOpCMzPrQh2a60KDAOxC6WbsQlDN7EIzM+1C
mpntQoMA7kJmZu5CzczuQrYz70Kame9C</AssayXData><AssayYData Points="600">AAAAABcWJrvLhPS5uRheu7amm7uLNZC6o/2COhnS2LiLgqC7a4jZuctSrzoh8ps7aIVzu/fc
MrqDdWk5zJmOOvvyIrvQ/+y7Vd4MO/Juujpyk5s6i6QGu+jXTDuJ2GQ75l8Mt1zhtzosb2Y7
jx0mOTR4Qjku1sc7MiC6OzRDwztWgIY6HGdAOycWnjtzI4e5YyQfO3YpSDpjAdk7tmstO3JO
FDx/0tE7VrsjO1HIlTkCsaE7QJPnOyYZqDvNWmw79i2XOwI5Frm1qYc7aYuEO56MzzsEvu86
v0bCOziHzztK1M07UQe2O/qj5DtmkB47XA/fO0qxATy71BU8ywn/Oot+5zvDtHc7PPBiOyBG
hDtBGKs7p/HdO73c9zuty/o7vyoOPAewEzw5ig08w18TPBaxQjwQDN87+bGZOxQXtjsJQ7s7
VTP7O1KE/TukOxo8GHkePF8PwDv6jxE88MBCPDvDWzwjDpA7VCvQO5gJtTuu+BI8BND4O4MQ
1jtQ9DM8EpWUO1q6ETyssyw86VU1PM5JFzx9YCg8BAsyPL+HPjy9Kks8F5tXPEABCjx6YiU8
TrYfPImZJDx/L6c7kGTjOyz31TsnkTw8vjo9POquTTy3glg8Oa84PKhUMTxP8xQ8yNVOPMTq
ajxcnTk86W9fPHg7KTyONx88R4ZsPE9fTTxWDTg8jnZgPAEyXzw0G0E8RSVcPL/9TTwwhIU8
qFwfPNC5ZTy+LFI8cNk6PEwtLzyFD1A8zE9uPLclOTxErzU85oEWPNu+jDy58788e79EPOxn
ODyi8ZI8F7lGPI+mjjyuPGI8kkhZPLzzkTwlgTY8IB6XPJWuJTzISaI8f/d4PKC9iTy0aSQ8
iomDPAMrRzzhVUo8C2pkPHejhDxiu1g8sQhMPI0poDyYzIg8leCLPAtwWTysoU880xqUPMz8
azwNsow8ZqB/PNh/fzzxgFw876ulPEd4hTwj6508HGhnPKqQkTyVf3o81ruuPKr8jjwH0Ig8
vPeUPNHhiDzXtIs87mWRPA6IsjzjwJI8AUZxPONgezw1k0o89aKkPHw3ezwNWGk8MNOVPAFN
ozx2oYk8qqaVPHdYZjxJLr88jNWjPBU7ojyQBoc8A/aMPBiqoDy8pZQ8PJG9PIBHkjzbD5c8
ClSgPMHVsjyZxbE8/a53PL9LuDz9L5o8gO6YPFjXnTz41qk8RqydPAolmDzJq488ifaePAMf
mTzZPas86KaPPBXXaTxVr1s8RP2HPOiGtjzFrIA8zhmfPGglhjwrqac88bGwPMrDnDx1vr48
pw22PHRMnjynf6U8RGSePGlLnzxPxIQ8hRGlPH/+gjw6Gag8e+msPIlatDwQgZw8ry23PM4q
jTx8G5o8hhW8PI2jpzy0DMo8Wie2PBQMsTzsZKk8RCioPMHNnTzgB708CdG1PKiqpjx78YE8
PK2yPDTkozyf62o8nJygPAQqrDwwxKk8iUS9PEpBlzwmjpk80bS+PFR4nzz3RrE8V/+XPIZO
nzx0qrI8euGfPPbq3DyOg7U8wCLIPAMYvzz02nY81xGXPLIsrTyPgaI8Cyu/PJJkmDzUsrE8
loi/PK15szxPKI08pJOkPJl3tzzGPsI8qwiQPIccwjxycqU8Nme5PGoAsDxcj7s8wMebPIcg
yjz+b848XrqDPMt+tjwVq7E816ioPJhOrDzhobw80Ee3PINAyTykfp08cx+iPBEkwTwP4oM8
CxmjPDS6rjzRJqY8yX2wPJWErTzMS7c8njKrPPlCtDzW68U8CniLPIZ+1zzzy6k8mAO/PIVm
zjwV4qg8DmDKPETzuzxtGbs81cW5PFkZ1Tx+5rE8MhTCPCmBsTwfY7M8MH29PHQA3Dzud6c8
YX+oPJ35zjzCt5M8Ny67PO0FujxM59Q8Rau9PMLtrDyg3bg8l9u2PH6+ujwUi9Y8+ne9PNwZ
1Dz+d8Y8pLDXPFPS1zwgKbQ8pcrCPBg4uTxEMLQ86UO9PMT1yTyYA9E8MU/HPCpPrjxM0rg8
+cXIPHcMtDzfk8w82xWtPBGjwzyhPpg83HW9PBq33zwTgcw8UDW0PF6r4DzRs9w8lrvePIWU
0jwKiNI8iNvdPB4AxDzQk8U8fr7WPOg1wTyvitA8cAG6PAiYnzzclt08E7XlPB5JrzydS6o8
ZM3bPIv8rjwPns080j3RPIyLuDy/icI8vaHtPOh++zzYm9I80MetPBPStTyelsw8QvS3PL7/
vTzUPsI8S4bbPFJO7jyDBtg8kr7SPIcWxDweTes88i7cPE42wTwZyLY8nJDTPJee6TwN5rQ8
eDHNPKTXpjxz5Ns8qFW4PJQ71Tz6msc8nV6lPE1vAj2mGdA8B9W4PHcn0jwsla084/nSPPhv
pzxtsLg8p7rDPEgAwzwtbcw88wDaPJnJ3TyyG+M8EbzZPBqP3jwihuY8YRPbPBA/zjz9WLY8
74rZPMyXzjyeYNQ8JJLMPHdA5jwb0+M8r0fjPA540DxYgeA8qYPQPO5OvDyT9888UFfKPHi6
4jyytdA8NEjePF19zDy7Qdo8df+sPGqN0Dx8C9M81rffPNEZ+zxG+sg8bdu7PCSK1DxIc9Y8
O27oPNlYpjyo0tM83Q7mPGi0qzy5l6s8Eyu4PPJY4jzlOOc8V0L7PHL5vTxYDMw8Uu3SPG7G
4jxbBsk8Fqe/PCbLyTxyEdM84P3HPBcz1zyJ2/c8k+zHPI841Twvi9I8uJ7YPOYA6DzNVuI8
0F7JPHc+2zxmBwQ9qa7OPBDhzjxexOc8LGz+PH6h0TzOD748G2vpPLdn3Twhcc08KEDJPEHZ
8DxUJvo8GWLDPCR1zjwsQOY8D+H7PNej4zyR2do8qDvnPEGL5TyZ8M08l7/DPDxh6TwTC+c8
QSQEPepE3jwlF9c8iUcBPVWByzygo9M8wt/tPIK+4TxcFNA82Tu+PJbg3jyc7dA8UvPRPKhR
vjyMkdE8nxvqPCZs7Dx2jdw8UQzLPKWayDylGfs8ruf6PKip8zyn6+M87Tu8PKqM+jxItN08
98ztPJKm5jzR1uE85yf4PGMt+Dz3x9o8WdfzPM9w4jwlEOE8PRXYPGFR9jwbHek8kHEAPdbK
5jz0Ses8YUb4PPVC0jzboew8aYbrPHG3CD3z8fY8xtfnPEQF5Tx0bM88edrdPFYfAj3I8sE8
j4nHPDwL2zzPLfU8IOrFPOmz+DwvQ+Y8</AssayYData></Step><Step><CommonData><SampleLocation>5</SampleLocation><SampleID>mhb2</SampleID><SampleGroup></SampleGroup><SampleInfo></SampleInfo><SampleRow>D</SampleRow><SamplePlate>1</SamplePlate><WellType>KLOAD</WellType><Concentration>-1</Concentration><ConcentrationUnits>µg/ml</ConcentrationUnits><MolarConcentration>-1</MolarConcentration><MolarConcUnits>nM</MolarConcUnits><MolecularWeight>-1</MolecularWeight><Temperature>30</Temperature><StartTime>2403896</StartTime><AssayTime>1200</AssayTime></CommonData><FlowRate>1000</FlowRate><StepType>LOADING</StepType><StepName>Loading</StepName><StepStatus>OK</StepStatus><ActualTime>305.002</ActualTime><CycleTime>0.2</CycleTime><AssayXData Points="1525">AADwQulm8EJQzfBCMzPxQh2a8UKDAPJCZmbyQlDN8kIzM/NCmpnzQgAA9EJmZvRCUM30QjMz
9UKamfVCgwD2Qulm9kJQzfZCtjP3Qh2a90IAAPhCZmb4Qs3M+EK2M/lCmpn5QoMA+kLqZvpC
UM36QjMz+0KamftCgwD8Qupm/ELNzPxCMzP9QqCa/UKDAP5CZmb+Qs3M/kK2M/9Cmpn/QkIA
AEN1MwBDZmYAQ5qZAEPNzABDQgABQ3UzAUOoZgFDmpkBQw7NAUMAAAJDMzMCQ2ZmAkPbmQJD
zcwCQwAAA0MzMwNDqGYDQ5qZA0MOzQNDAAAEQzMzBENmZgRD25kEQw7NBENCAAVDdTMFQ2Zm
BUPbmQVDDs0FQ0IABkMzMwZDZmYGQ9uZBkPNzAZDAAAHQzMzB0OoZgdD25kHQ83MB0NCAAhD
dTMIQ6hmCEOamQhDzcwIQ0IACUMzMwlDqGYJQ9uZCUPNzAlDQgAKQzMzCkNmZgpDmpkKQ83M
CkNCAAtDMzMLQ6hmC0PbmQtDzcwLQ0IADEMzMwxDqGYMQ5qZDEPNzAxDQgANQ3UzDUNmZg1D
mpkNQw7NDUMAAA5DdTMOQ2ZmDkPbmQ5DzcwOQ0IAD0N1Mw9DZmYPQ5qZD0MOzQ9DQgAQQzMz
EEOoZhBD25kQQw7NEEMAABFDdTMRQ2ZmEUOamRFDDs0RQwAAEkN1MxJDZmYSQ5qZEkMOzRJD
AAATQzMzE0OoZhNDmpkTQ83ME0NCABRDdTMUQ6hmFEPbmRRDzcwUQwAAFUMzMxVDZmYVQ5qZ
FUMOzRVDAAAWQ3UzFkOoZhZD25kWQw7NFkMAABdDdTMXQ6hmF0PbmRdDDs0XQ0IAGEN1MxhD
qGYYQ5qZGEMOzRhDQgAZQ3UzGUOoZhlDmpkZQ83MGUMAABpDdTMaQ6hmGkPbmRpDzcwaQ0IA
G0MzMxtDZmYbQ9uZG0MOzRtDAAAcQ3UzHEOoZhxD25kcQw7NHEMAAB1DdTMdQ6hmHUOamR1D
Ds0dQwAAHkMzMx5DZmYeQ9uZHkPNzB5DAAAfQ3UzH0OoZh9D25kfQw7NH0MAACBDdTMgQ6hm
IEPbmSBDzcwgQ0IAIUMzMyFDZmYhQ5qZIUPNzCFDAAAiQ3UzIkNmZiJD25kiQ83MIkNCACND
MzMjQ6hmI0PbmSNDDs0jQ0IAJEMzMyRDqGYkQ9uZJEPNzCRDAAAlQ3UzJUNmZiVDmpklQ83M
JUNCACZDMzMmQ2ZmJkOamSZDzcwmQwAAJ0N1MydDqGYnQ5qZJ0PNzCdDQgAoQ3UzKENmZihD
25koQ83MKENCAClDMzMpQ2ZmKUPbmSlDzcwpQ0IAKkMzMypDZmYqQ9uZKkMOzSpDQgArQ3Uz
K0NmZitDmpkrQw7NK0NCACxDMzMsQ6hmLEOamSxDDs0sQwAALUMzMy1DZmYtQ9uZLUMOzS1D
AAAuQ3UzLkOoZi5DmpkuQw7NLkNCAC9DdTMvQ+pmL0OamS9DzcwvQwAAMEMzMzBDZmYwQ9uZ
MEPNzDBDQgAxQ3UzMUOoZjFDmpkxQ83MMUMAADJDMzMyQ2ZmMkOamTJDzcwyQwAAM0N1MzND
qGYzQ9uZM0PNzDNDQgA0QzMzNEOoZjRDmpk0Qw7NNENCADVDdTM1Q6hmNUOamTVDDs01Q0IA
NkN1MzZDqGY2Q9uZNkPNzDZDQgA3QzMzN0NmZjdDmpk3Qw7NN0MAADhDdDM4Q2ZmOEPbmThD
Ds04QwAAOUN0MzlDZmY5Q9uZOUPNzDlDAAA6Q3QzOkNmZjpDmpk6Q83MOkMAADtDMzM7Q2Zm
O0OamTtDDs07Q0IAPEMzMzxDqGY8Q5qZPEPNzDxDAAA9QzMzPUPqZj1Dmpk9Q83MPUMAAD5D
dDM+Q2ZmPkPbmT5DDs0+Q0IAP0MzMz9DqGY/Q9uZP0PNzD9DAABAQ3QzQEOoZkBDmplAQw7N
QEMAAEFDdDNBQ6hmQUPbmUFDzcxBQ0IAQkMzM0JDqGZCQ9uZQkPNzEJDQgBDQzMzQ0NmZkND
25lDQ83MQ0NCAERDdDNEQ6hmREPbmURDzcxEQ0IARUMzM0VDZmZFQ5qZRUPNzEVDAABGQzMz
RkNmZkZDmplGQw7NRkMAAEdDdDNHQ6hmR0OamUdDDs1HQ0IASEMzM0hDqGZIQ5qZSEMOzUhD
QgBJQ3QzSUNmZklDmplJQ83MSUNCAEpDMzNKQ2ZmSkOamUpDDs1KQwAAS0N0M0tDqGZLQ9uZ
S0PNzEtDQgBMQzMzTENmZkxD25lMQw7NTEMAAE1DdDNNQ6hmTUPbmU1DzcxNQwAATkMzM05D
ZmZOQ9uZTkPNzE5DQgBPQ3QzT0OoZk9D25lPQ83MT0MAAFBDdDNQQ2ZmUEPbmVBDDs1QQ0IA
UUMzM1FDZmZRQ9uZUUPNzFFDQgBSQzMzUkOoZlJD25lSQ83MUkNCAFNDdDNTQ2ZmU0OamVND
Ds1TQ0IAVEN0M1RDZmZUQ5qZVEPNzFRDQgBVQzMzVUOoZlVDmplVQw7NVUNCAFZDdDNWQ2Zm
VkOamVZDDs1WQwAAV0N0M1dDqGZXQ9uZV0MOzVdDQgBYQzMzWENmZlhD25lYQ83MWEMAAFlD
dDNZQ2ZmWUPbmVlDzcxZQ0IAWkN0M1pDqGZaQ5qZWkMOzVpDAABbQ3QzW0OoZltD25lbQ83M
W0NCAFxDMzNcQ6hmXEPbmVxDzcxcQ0IAXUMzM11DqGZdQ9uZXUMOzV1DQgBeQ3QzXkOoZl5D
mpleQw7NXkMAAF9DdDNfQ2ZmX0OamV9DDs1fQ0IAYEMzM2BDZmZgQ9uZYEPNzGBDQgBhQ3Qz
YUOoZmFDmplhQw7NYUMAAGJDMzNiQ2ZmYkPbmWJDzcxiQ0IAY0N0M2NDqGZjQ9uZY0PNzGND
QgBkQ3QzZEOoZmRD25lkQ83MZEMAAGVDdDNlQ2ZmZUPbmWVDDs1lQwAAZkMzM2ZDZmZmQ9uZ
ZkPNzGZDAABnQ3QzZ0OoZmdD25lnQw7NZ0NCAGhDMzNoQ6hmaEPbmWhDzcxoQ0IAaUN0M2lD
qGZpQ9uZaUPNzGlDQgBqQzMzakNmZmpD25lqQw7NakMAAGtDMzNrQ2Zma0PbmWtDDs1rQ0IA
bEN0M2xDZmZsQ5qZbEPNzGxDAABtQzMzbUNmZm1D25ltQw7NbUMAAG5DdDNuQ6hmbkPbmW5D
zcxuQ0IAb0MzM29DqGZvQ5qZb0MOzW9DQgBwQzMzcEOoZnBD25lwQ83McENCAHFDMzNxQ6hm
cUPbmXFDzcxxQ0IAckMzM3JDZmZyQ5qZckPNzHJDQgBzQzMzc0OoZnND25lzQw7Nc0NCAHRD
dDN0Q2ZmdEOamXRDzcx0QwAAdUMzM3VDqGZ1Q5qZdUMOzXVDQgB2QzMzdkOoZnZD25l2Qw7N
dkNCAHdDdDN3Q6hmd0PbmXdDDs13QwAAeEN1M3hDqGZ4Q5qZeEPNzHhDQgB5QzMzeUOoZnlD
25l5Qw7NeUMAAHpDdTN6Q2ZmekPbmXpDzcx6QwAAe0MzM3tDZmZ7Q5qZe0MOzXtDQgB8QzMz
fEOoZnxDmpl8Q83MfENCAH1DMzN9Q2ZmfUPbmX1DDs19Q0IAfkN1M35DqGZ+Q9uZfkPNzH5D
AAB/Q3Uzf0OoZn9D25l/Q83Mf0MAAIBDmhmAQzMzgEPNTIBDZmaAQwCAgEOamYBDVLOAQ83M
gENm5oBDAACBQ7oZgUMzM4FDzUyBQ4dmgUMAgIFDupmBQ1SzgUPuzIFDZuaBQyEAgkO6GYJD
MzOCQ+5MgkNmZoJDIYCCQ7qZgkNUs4JDzcyCQ4fmgkMhAINDuhmDQzMzg0PuTINDZmaDQwCA
g0O6mYNDM7ODQ+7Mg0OH5oNDAACEQ5oZhENUM4RDzUyEQ2ZmhEMAgIRDmpmEQzOzhEPNzIRD
ZuaEQyEAhUOaGYVDVDOFQ+5MhUNmZoVDIYCFQ5qZhUNUs4VD7syFQ2bmhUMhAIZDuhmGQ1Qz
hkPuTIZDZmaGQyGAhkO6mYZDVLOGQ83MhkNm5oZDAACHQ7oZh0NUM4dDzUyHQ4dmh0MAgIdD
mpmHQzOzh0PuzIdDZuaHQyEAiEOaGYhDMzOIQ+5MiENmZohDIYCIQ5qZiEMzs4hD7syIQ4fm
iEMAAIlDmhmJQzMziUPuTIlDZmaJQyGAiUOamYlDVLOJQ83MiUNm5olDIQCKQ7oZikMzM4pD
7kyKQ4dmikMhgIpDmpmKQ1SzikPuzIpDZuaKQyEAi0OaGYtDMzOLQ+5Mi0NmZotDAICLQ5qZ
i0Mzs4tD7syLQ2bmi0MhAIxDmhmMQ1QzjEPNTIxDZmaMQwCAjEOamYxDVLOMQ83MjENm5oxD
IQCNQ7oZjUMzM41D7kyNQ2ZmjUMAgI1DupmNQzOzjUPuzI1DZuaNQyEAjkOaGY5DMzOOQ81M
jkOHZo5DAICOQ5qZjkMzs45D7syOQ4fmjkMAAI9DmhmPQzMzj0PuTI9Dh2aPQwCAj0O6mY9D
M7OPQ+7Mj0Nm5o9DAACQQ5oZkEMzM5BDzUyQQ4dmkEMhgJBDmpmQQ1SzkEPuzJBDh+aQQwAA
kUOaGZFDVDORQ81MkUOHZpFDIYCRQ5qZkUNUs5FD7syRQ2bmkUMhAJJDmhmSQ1QzkkPNTJJD
ZmaSQwCAkkOamZJDVLOSQ+7MkkOH5pJDAACTQ7oZk0NUM5NDzUyTQ2Zmk0MhgJNDupmTQzOz
k0PuzJNDZuaTQwAAlEO6GZRDVDOUQ+5MlENmZpRDIYCUQ7qZlEMzs5RDzcyUQ2bmlEMhAJVD
mhmVQ1QzlUPuTJVDh2aVQwCAlUO6mZVDVLOVQ+7MlUOH5pVDIQCWQ7oZlkMzM5ZD7kyWQ4dm
lkMAgJZDupmWQzOzlkPNzJZDh+aWQyEAl0O6GZdDMzOXQ81Ml0OHZpdDIYCXQ7qZl0Mzs5dD
7syXQ4fml0MAAJhDuhmYQzMzmEPNTJhDh2aYQwCAmEOamZhDM7OYQ+7MmEOH5phDIQCZQ5oZ
mUMzM5lD7kyZQ4dmmUMhgJlDupmZQzOzmUPNzJlDh+aZQyEAmkO6GZpDVDOaQ+5MmkNmZppD
IYCaQ5qZmkNUs5pD7syaQ2bmmkMhAJtDuhmbQ1Qzm0PuTJtDZmabQyGAm0O6mZtDM7ObQ+7M
m0Nm5ptDAACcQ5oZnENUM5xDzUycQ2ZmnEMhgJxDupmcQzOznEPNzJxDh+acQwAAnUO6GZ1D
MzOdQ+5MnUOHZp1DIYCdQ7qZnUNUs51DzcydQ4fmnUMAAJ5DuhmeQzMznkPuTJ5Dh2aeQyGA
nkO6mZ5DVLOeQ+7MnkOH5p5DIQCfQ7oZn0MzM59D7kyfQ4dmn0MAgJ9DupmfQ1Szn0PNzJ9D
ZuafQyEAoEOaGaBDMzOgQ81MoENmZqBDQoCgQ7qZoEMzs6BDzcygQ4fmoEMhAKFDmhmhQzMz
oUPuTKFDZmahQwCAoUOamaFDVLOhQ83MoUOH5qFDIQCiQ5oZokMzM6JDzUyiQ2ZmokMAgKJD
upmiQzOzokPNzKJDh+aiQwAAo0OaGaNDVDOjQ81Mo0NmZqNDAICjQ5qZo0NUs6ND7syjQ4fm
o0MAAKRDuhmkQzMzpEPuTKRDh2akQwCApEOamaRDVLOkQ+7MpENm5qRDIQClQ9sZpUNUM6VD
zUylQ4dmpUMhgKVDupmlQ1SzpUPNzKVDZualQwAApkOaGaZDMzOmQ+5MpkOHZqZDAICmQ7qZ
pkMzs6ZDzcymQ4fmpkMAAKdDmhmnQ1Qzp0PuTKdDh2anQyGAp0O6madDM7OnQ83Mp0OH5qdD
IQCoQ7oZqENUM6hDzUyoQ4dmqEMhgKhDmpmoQ1SzqEPuzKhDh+aoQwAAqUO6GalDMzOpQ+5M
qUNmZqlDIYCpQ5qZqUNUs6lD7sypQ2bmqUMAAKpDmhmqQ1QzqkPNTKpDh2aqQwCAqkO6mapD
VLOqQ83MqkOH5qpDIQCrQ5oZq0NUM6tDzUyrQ2Zmq0MAgKtDupmrQ1Szq0PuzKtDh+arQyEA
rEO6GaxDVDOsQ81MrEOHZqxDAICsQ7qZrEMzs6xDzcysQ2bmrEMAAK1DmhmtQ1QzrUPNTK1D
ZmatQyGArUO6ma1DVLOtQ83MrUOH5q1DAACuQ7oZrkNUM65DzUyuQ4dmrkMhgK5DupmuQzOz
rkPNzK5DZuauQyEAr0PbGa9DVDOvQ+5Mr0OHZq9DIYCvQ9uZr0Mzs69DzcyvQ4fmr0MhALBD
uhmwQ1QzsEPNTLBDh2awQyGAsEOambBDM7OwQ+7MsENm5rBDAACxQ5oZsUMzM7FDzUyxQ2Zm
sUMAgLFDupmxQzOzsUPNzLFDh+axQwAAskO6GbJDVDOyQ+5MskOHZrJDAICyQ5qZskNUs7JD
zcyyQ2bmskMAALNDuhmzQ1Qzs0PuTLNDh2azQwCAs0OambNDM7OzQ+7Ms0OH5rNDIQC0Q7oZ
tENUM7RD7ky0Q4dmtEMAgLRDmpm0QzOztEPNzLRDZua0QyEAtUOaGbVDVDO1Q+5MtUOHZrVD
AIC1Q9uZtUMzs7VD7sy1Q2bmtUMhALZDmhm2Q1QztkPNTLZDZma2QyGAtkO6mbZDVLO2Q+7M
tkNm5rZDIQC3Q7oZt0NUM7dD7ky3Q4dmt0MhgLdDupm3Q1Szt0PNzLdDZua3QwAAuEOaGbhD
MzO4Q81MuEOHZrhDIYC4Q7qZuEMzs7hDzcy4Q4fmuEMhALlDuhm5QzMzuUPuTLlDh2a5QyGA
uUOamblDM7O5Q+7MuUOH5rlDAAC6Q5oZukMzM7pDzUy6Q2ZmukMAgLpDmpm6QzOzukPuzLpD
h+a6QyEAu0OaGbtDVDO7Qw5Nu0OHZrtDAIC7Q5qZu0NUs7tDzcy7Q2bmu0MAALxDuhm8Q1Qz
vEPNTLxDh2a8QyGAvEOambxDVLO8Q83MvENm5rxDIQC9Q7oZvUNUM71DzUy9Q2ZmvUMhgL1D
upm9Q1SzvUPuzL1DZua9QyEAvkO6Gb5DVDO+Q81MvkOoZr5DAIC+Q7qZvkNUs75D7sy+Q4fm
vkMhAL9Duhm/Q1Qzv0PNTL9Dh2a/QyGAv0O6mb9DM7O/Q+7Mv0OH5r9DAADAQ5oZwEMzM8BD
Dk3AQ2ZmwEMAgMBDupnAQzOzwEPuzMBDh+bAQwAAwUOaGcFDMzPBQ+5MwUOHZsFDAIDBQ5qZ
wUNUs8FD7szBQ4fmwUMhAMJDmhnCQzMzwkPNTMJDh2bCQyGAwkO6mcJDVLPCQ+7MwkNm5sJD
IQDDQ5oZw0MzM8ND7kzDQ4dmw0MAgMNDmpnDQzOzw0PNzMNDZubDQyEAxEO6GcRDMzPEQ81M
xENmZsRDAIDEQ5qZxENUs8RD7szEQ4fmxEMAAMVDuhnFQzMzxUPuTMVDZmbFQwCAxUOamcVD
M7PFQ83MxUOH5sVDAADGQ5oZxkMzM8ZDzUzGQ2ZmxkMhgMZDmpnGQ1SzxkPNzMZDZubGQwAA
x0OaGcdDVDPHQ81Mx0OHZsdDAIDHQ5qZx0NUs8dD7szHQ4fmx0MAAMhDmhnIQzMzyEPuTMhD
ZmbIQyGAyEO6mchDVLPIQ83MyENm5shDAADJQ7oZyUMzM8lDzUzJQ4dmyUMAgMlDupnJQ1Sz
yUPuzMlDZubJQwAAykOaGcpDVDPKQ81MykOHZspDIYDKQ5qZykMzs8pD7szKQ4fmykMhAMtD
uhnLQzMzy0PuTMtDZmbLQwCAy0O6mctDM7PLQ83My0OH5stDAADMQ5oZzENUM8xDzUzMQ2Zm
zEMAgMxDmpnMQ1SzzEPNzMxDZubMQwAAzUOaGc1DVDPNQ81MzUNmZs1DAIDNQ5qZzUNUs81D
7szNQ4fmzUMAAM5DmhnOQzMzzkPuTM5Dh2bOQwCAzkOamc5DVLPOQ83MzkNm5s5DAADPQ5oZ
z0MzM89DzUzPQ2Zmz0MhgM9DupnPQzOzz0PNzM9Dh+bPQwAA0EO6GdBDVDPQQ81M0ENmZtBD
IYDQQ5qZ0EMzs9BDzczQQ2bm0EMAANFDuhnRQ1Qz0UPNTNFDh2bRQyGA0UO6mdFDVLPRQ+7M
0UOH5tFDIQDSQ5oZ0kNUM9JD7kzSQ4dm0kMhgNJDmpnSQzOz0kPuzNJDZubSQwAA00OaGdND
MzPTQ81M00OHZtNDIYDTQ7qZ00NUs9NDzczTQ4fm00MAANRDuhnUQ1Qz1EPuTNRDqGbUQw==</AssayXData><AssayYData Points="1525">o6J9PUOVtD0yxN09je4HPrKMJD5odjY+o2VMPu4xXT6mTXo+KOmFPrTWjz7/aJs+iCCmPlRv
sj5wWbg+63PCPnMJzT7+wNc+X4riPrsX6z6e9/U+QOr+PjA+BT/gwAg/P+kOP7j+ET8L3xc/
eXwcPyfLID/tBic//oApPxSqLj/jtDM/d1Y4P9hTPT9/GkA/hi5FP8k0Sj9ovU4/NQRTP0Tb
Vz99F1w/q0RgP1A1ZT8p+Gg/5q1tP/k+cj83ynU/dtZ5P34sfj+UY4E/qcaDP/GuhT9wBog/
XdyJP76JjD9tfo4/vHGQPyrCkj/VppQ/FkyXP+6omD+CiJo/NJecP+d7nj897KA/fvyiP2pL
pD/64aY/y5yoP19Iqj9iRq0/Z+CuP366sD8V+7I/DgG1PxxPtj9XqLg/hQG7P5GgvD9GoL4/
3F/AP/Efwj9iFsQ/ubPFPwQbyD9phMk/ftDLP7nqzT8bN88/FOzQP45L0z9xJdU/WbbWP4C4
2D8kC9o/SL/bPzzy3T/YMN8/B4PhP//44z8uCuU/FKnmP1tU6D+u3uk/Yx7sP/c77T8/Ee8/
gUzxP2TB8j/lUvQ/ME32P//Y9z9rjfg/mHP6P8Jv/D9w9v0/2AkAQDSkAEBwXgFAD40CQMov
A0Ac8gNADX8EQK8WBUAmGQZA2ugGQIrYB0DwbAhA0UkJQKz1CUBgjApARI0LQHFYDEBe9QxA
D8kNQEqLDkDSKQ9AoOMPQFtnEECAMBFAI/0RQFx7EkDKTBNA7eETQIrqFEDihhVAfSAWQD3f
FkBnuRdAqjEYQCfHGEBqaRlAt1kaQNHdGkABvxtAtTMcQHsEHUDRex1A/R4eQCTXHkCKLR9A
R8cfQGWqIED48yBAl8EhQMuKIkBrAiNAdLEjQLRxJEDFmiRA11olQL4JJkBJyiZAKR4nQI/j
J0D6hShAJtUoQIVuKUBSDSpA5pkqQC0fK0AisytAxkcsQMTLLEBHUy1AaPEtQJU9LkBkoS5A
SYgvQLrmL0DxqTBAhtUwQIttMUACCjJAd6QyQD9iM0B+DjNAtMQzQEtbNED9JTVAIYo1QP/3
NUDtZDZABPQ2QA83N0B5ujdAYFc4QNCxOEAWNzlAF6s5QDsfOkB4gzpAjhY7QOVRO0Bk9jtA
SXU8QID6PEBnRD1A0bc9QBocPkAs0j5ADSE/QJK9P0DOkD9AhTxAQPfwQEDYGkFAqVFBQErh
QUCvbEJAZJlCQF8sQ0Dqg0NA4NFDQLQ7REAIdkRAx+tEQB5JRUBsAUZAKz1GQBmBRkDyvEZA
IVFHQFy2R0B740dAJF9IQFGWSEAlMUlA/E1JQA2bSUADAUpAaNVKQJadSkCpMEtAFLtLQCPZ
S0BkV0xAJXFMQEDATEAn1kxAjUhNQL+ZTUAPz01Aw05OQJvkTkDVL09A9VFPQD54T0By+E9A
GU5QQMFqUEBDjVBAfzxRQHyKUUCSv1FAdvpRQB1+UkAJm1JAiKZSQDInU0DnfVNA+bdTQJz1
U0DPXFRAi5tUQFHRVECRKVVASoNVQNevVUBQFVZAATxWQNp0VkAHtFZA3tlWQGxtV0AbbldA
H8ZXQMDzV0AI2VdAZaJYQGvHWEAjGFlAMoVZQO42WUBzEFpAAM9ZQGs5WkBqXlpAy6RaQKbk
WkCmG1tAYw9bQBqhW0Cw0ltAWvtbQJ8CXEAVPVxAfrJcQBvfXEBuxVxAzV9dQJNcXUCmsV1A
w5pdQCVtXkBrPV5A25deQPzxXkBO815Aty5fQNxcX0Dxf19AgKZfQIO6X0Cr4l9AGl5gQLuU
YECEhGBAuxZhQD8UYUDpUmFA+YVhQOOMYUDmAGJA3PNhQHFsYkDGIGJAPcNiQLHQYkAzh2JA
TA5jQBT4YkBQcGNAqqdjQEa/Y0DfzGNANhVkQDA1ZEB9QmRAGpVkQMmIZECZ52RA5vdkQKtM
ZUAxIWVA72NlQKhoZUCwrGVAvDNmQCEPZkCuXGZAqJ5mQOCqZkAdkWZAURZnQMSnZkAPH2dA
AndnQMeQZ0AXpGdAMbRnQJQIaEBcK2hARlFoQBJIaEB8TGhA9bxoQHZIaEC+jGhAVwppQJnf
aEBmCWlAHjNpQGxzaUAwfWlAY5RpQPLlaUDu1WlAb/JpQGQdakBpbGpAbHBqQDpzakA+42pA
mMpqQHLcakBf+WpACT9rQF0+a0A5dGtA0B1rQHJza0BU1GtAHdtrQK4vbEB9E2xA/TRsQEUU
bEDVfWxAJ55sQCUjbEAyqGxAhPdsQNfCbEBN/WxAagZtQHIObUBoCG1AqIdtQNo+bUCdjW1A
375tQHu0bUCw7W1AvhhuQBcEbkD40G1AtStuQAM6bkCqXG5AtGhuQPDMbkDfLm5ATp9uQOuq
bkCt2m5Ad61uQLsFb0BbA29A/yNvQMhKb0DTMm9AQHFvQBlvb0AYKm9A+thvQPt/b0AEtm9A
QBBwQCjsb0AbGnBATShwQLMkcEDgDHBA9kRwQC+OcEBzg3BAO75wQJeocECfbnBAD6hwQBXG
cEDMI3FAWehwQKDicEDKLnFAxDtxQLFQcUA3KXFAdptxQB0ycUBukHFAc6hxQGZrcUB86XFA
xe5xQIkWckB+7XFAHiByQBrMcUBAEHJAXeVxQJJHckAZM3JAIFlyQGFnckDyJXJAVXxyQMmu
ckD0UnJAgLtyQB+uckD/3XJABLByQJTzckAH+XJARTNzQNIVc0BgcXNAFi1zQAtQc0CVSHNA
RGBzQBZjc0AlZHNAW3hzQAh6c0BU0nNAVtdzQAKFc0A6iXNAsulzQNmrc0Dt53NAWvxzQAc2
dEAl63NAa5R0QKTOc0DQZ3RAHIB0QCwYdED+OnRAszx0QGE+dEA8QnRAbnt0QPZ1dEDGnHRA
T6p0QCHXdEDKtnRADdN0QBPKdEAIxXRAddp0QH4MdUDoMHVAgAh1QKn6dEAlEnVAQzl1QAIe
dUCaIXVAkfx0QDgcdUBOhHVAjVR1QGQcdUAYW3VASnB1QLd0dUACaHVAnGZ1QGVHdUB2aXVA
gpp1QKXAdUDBlHVAh891QFrOdUA+w3VA9MV1QBIcdkCN/XVAKcp1QAcZdkCtG3ZAwzB2QJb4
dUBUOnZAEUt2QKsYdkAKaXZAQpl2QJ19dkAzanZA+4h2QDtEdkACkHZAZat2QJDPdkCSfHZA
+eJ2QJd/dkA7ynZADpV2QAPldkCv7XZAvcx2QJ7hdkAe6HZAiR53QPEhd0Cv43ZAGhF3QG/u
dkBIu3ZA7y53QBU+d0AX8nZAaUN3QOVrd0DANndAQ313QP0ad0DmRndA21h3QFBxd0CzhXdA
ZVl3QDZ2d0AvrXdAIsR3QP2rd0AgqHdAjJV3QI61d0BP13dA4ql3QIlwd0AY0HdA49Z3QJ/j
d0D4yndALNZ3QPind0AyBnhAgO13QCxIeEAm7ndADBx4QCfqd0COYHhAKft3QKA8eEDy/HdA
v/V3QFr5d0DLV3hAUBt4QB50eECrcHhAjXZ4QPk9eEDqTHhAc1F4QHBveECHW3hAb014QICL
eEDsbHhAPbh4QB2seECV1nhABmR4QHB0eECHqHhA2uN4QAqyeEBrvXhAhMJ4QKeueEDQ0XhA
7A15QJHbeEBApnhA1NZ4QHPveECZtnhAY0h5QOcneUBVG3lAkeN4QGdNeUDr/XhA4+Z4QGP3
eEDfI3lAkkl5QNA8eUDmN3lAgUJ5QChgeUDCXXlArlJ5QLBQeUAXPnlAbY15QH5deUBoaXlA
Fm15QBBfeUAacHlAuG95QPtveUARi3lALYF5QBqgeUBPRnlAe195QPijeUDmm3lAaLR5QDaw
eUDho3lAidZ5QKrDeUBssXlASvN5QI+yeUCPmXlAdgB6QNPPeUA223lAGbh5QLHkeUCCu3lA
+Qt6QAoWekCEeXpARjl6QIM+ekAXOHpA1Tt6QI74eUD3Y3pAdoB6QIjZeUDST3pAsmx6QFwX
ekDYIXpA11V6QB5PekDuJXpACTZ6QCNZekBJZHpAFcl6QPCHekA+knpAqZp6QJVfekAFPXpA
yYh6QInvekA4SnpAr4x6QMmfekAuqHpAiNt6QPBJekB7tXpAHqp6QAq/ekD4sHpAd3Z6QP2u
ekDDBntA+tF6QNXoekDgP3tAowh7QHjwekB3+XpAsrx6QAXiekBDIXtAMQJ7QI76ekCzYntA
ACp7QIose0AwKntA5OB6QJI5e0D3CXtANRd7QDw7e0C5VXtAsnV7QO0ze0CvantA/GZ7QMcr
e0C6EntAlld7QMN+e0DraHtAhzB7QGBce0DtEHtAiqB7QMVKe0BxentAxrh7QHzGe0COZXtA
OeR7QF1le0Cch3tAg5Z7QPd5e0A5sntAvOB7QGGGe0B0antA+bF7QIGne0BfRXtA8Vl7QH3L
e0A5s3tAjd97QME8fED07XtAj/p7QI7ce0D6+HtAdt97QMmge0Dy8XtAzsp7QKv8e0CF93tA
pe57QPQgfEAwRXxAFNl7QB7ee0CGE3xARQF8QLZZfECwCXxAniZ8QI86fEDwOHxAkVd8QAVd
fEDjfXxAk0d8QECGfEA+K3xAwm18QGJjfEBUTHxAEW18QEtkfEAGfnxAIHR8QIODfECSR3xA
lrN8QPGafEDfc3xAGIZ8QG93fED4oHxAFnV8QJBkfEAArHxAmxp8QD1efEBSgnxA9IR8QO2P
fEDfr3xAn7x8QBuJfEB9pHxAgt58QHqzfECyvXxASP98QOLwfEBibnxApMl8QADRfEAqCX1A
qb58QK79fEDWpHxAxtR8QMspfUB5xHxA9wp9QBw7fUCRDn1ARe98QNHzfEBSE31ANxR9QFla
fUAISn1Asup8QJQqfUB1In1A2QR9QJlifUA5Zn1AzX19QMUhfUBERn1AJBx9QBB7fUCXK31A
E0R9QCM8fUBfHn1AyHN9QNlqfUDqa31Ajo99QKuVfUBZF31AtmN9QK2ffUAqhH1AD3t9QBaM
fUCxp31AMFB9QIZ+fUDBon1AqpR9QKyWfUD4j31AWqp9QIudfUBemX1A+7J9QLqMfUBU2n1A
G5p9QKSkfUC/tX1A59t9QNmsfUD1zX1Aw7x9QDtyfUBai31Ajbl9QK4FfkDW9n1Ah959QBfO
fUCW931AG/V9QBESfkD0IX5AawZ+QNIVfkDUF35AAep9QCzsfUAiAn5AXCh+QOMffkCJPX5A
P09+QIE9fkCnL35A9vF9QO5YfkC4Ln5AJwl+QFQOfkBhOn5A+j5+QMQxfkBaL35AG35+QJxR
fkAMNH5Ahjp+QBt3fkBQK35AyXV+QJQufkCoXn5AhmF+QFB0fkDQa35AXWl+QNVWfkDU1H5A
pYp+QKJ5fkDoQn5AuYJ+QHVyfkCNUn5AVpd+QMWifkCFgX5Atq5+QDeJfkATsH5AQbB+QNGG
fkA7535AmaB+QPJ3fkBLu35AtPp+QKt6fkCcrn5A8Lh+QPfVfkBjx35AkcZ+QCflfkDG535A
JQd/QL69fkCop35AdL1+QN3VfkAc2X5APwt/QDb/fkB10n5AIdl+QCnmfkAiP39An0F/QElZ
f0Cd+n5AndV+QBz9fkCDAX9A3Ux/QDHpfkD6NX9Ah+h+QCtbf0BDEH9AtCF/QFArf0BOWH9A
hkZ/QPkMf0CGLX9Aljp/QEIuf0AkhH9A4VJ/QOJlf0BdY39ABG5/QP4lf0BQdX9A9V1/QChJ
f0Aecn9Ayxx/QCl9f0Aocn9AQmt/QE2Of0CIVn9AYX1/QEGJf0CbNX9A4nF/QPDUf0D6ln9A
tmJ/QB91f0Av2X9Au09/QDZDf0Buun9Akol/QCKvf0Cnon9AbX1/QLl+f0CnrX9AhZp/QDXR
f0AUs39A761/QIrEf0B2q39ABsF/QB+Vf0CFBoBAYs5/QNW1f0BUAoBA1f1/QL6Tf0DQz39A
tf5/QLHSf0BF8H9AsQCAQBb9f0CzCIBAQv1/QDPhf0BFAYBANgeAQCMkgEA62H9Ac95/QLz2
f0DJDIBAIR+AQBwagEAjOoBAOOZ/QDgRgEAmDIBAOxeAQPkKgEAu/n9AgwaAQBQ4gEDFAoBA
DAOAQPg3gEASNYBAo+p/QAQQgEDsSIBA1iyAQGAjgECrLYBAtgaAQH0kgEC6LIBA8iSAQKsi
gEALJYBA7RyAQJwxgECoJoBACAyAQOw3gED5T4BAgjmAQK8vgEDrOIBAgTiAQBJMgEB4LoBA
B0SAQBI9gECSOIBAhUOAQBxQgEDaWYBAokSAQM9NgEDQaoBAdmeAQIJdgEAwTYBAsVqAQL5s
gECkXIBANUGAQN9KgEDWUoBAimqAQANSgEB/X4BAW32AQPmBgEDraoBATYSAQGlygECEYoBA
loiAQBBxgEA9WoBAPYSAQAB5gEB6cIBABmKAQDaNgEDwdIBApXSAQAWKgEAzZYBAK5eAQDyF
gEAQa4BAHH+AQIqPgEDrhIBALHuAQLqCgEBbk4BAnYGAQOCDgEBfe4BA6FqAQNl/gECSh4BA
YbaAQDx0gECCtYBAJJmAQKeUgEAagYBAj46AQO+NgEDonYBAVJuAQHCVgEBYsIBAR6CAQDSo
gEA/uoBAC7eAQNHMgED0t4BAYqmAQNjWgEAbz4BAqrKAQJfEgED2vIBACLSAQOLbgEARn4BA
WrWAQFi2gEAHroBAtLGAQHy8gECy4oBAhbmAQFrQgEDp44BAQNOAQJHagEB26IBA4MmAQF3Z
gEB61YBAjLiAQDXVgEBsz4BAotuAQJDIgECh5oBALc6AQHX2gEDN7IBAFPKAQMPLgEBAz4BA
LeGAQPftgEAM5IBAmP6AQJ/wgECrBIFAsemAQIbugEBU1IBAKuqAQOcEgUDP94BAOOyAQDba
gECA94BAtg+BQDAEgUDM6IBAyA+BQCPDgEC4+oBAHPSAQBH5gEDV9IBAFwCBQET3gEC9CIFA
PyOBQLUKgUAZy4BAMR6BQIcggUAIHoFAEhiBQB72gEDWFoFA+DKBQBcKgUD8+IBAjhSBQP0R
gUBGIIFA9kCBQMozgUCuIYFA0RmBQJ0hgUAI8oBAc/iAQAEhgUCWLIFA11SBQHY1gUDBNIFA
QzGBQHoWgUAvGIFAdUKBQLkwgUC6O4FAgy2BQFotgUC0WIFARS+BQBUigUAxN4FASw2BQFRP
gUDFToFAjCaBQDFbgUAfQIFAQ0WBQK5KgUDEL4FA8GqBQNVJgUD6OoFASViBQHpxgUD/XYFA
YUaBQChXgUAhUoFAwVmBQPRXgUDQZYFAqDyBQLM6gUBSY4FAO1+BQMxXgUAIRIFAKGiBQMBg
gUADXIFAFWyBQIFvgUAbXYFAXIeBQM9jgUCaToFALZCBQBxogUA/bYFAaGmBQApugUBZhYFA
ymuBQB1wgUA/cYFAXXmBQE6FgUDNkoFAEY2BQLpjgUBQnIFABH6BQFpzgUBtX4FAtHSBQF9q
gUDta4FA44+BQE18gUB4g4FAEY6BQPaDgUC+mIFA36SBQLSSgUDgi4FA6YqBQH5zgUCxj4FA
2qKBQECmgUARhoFAn4OBQAaCgUArj4FAY5KBQC6bgUD+n4FAPKKBQBKXgUBbqoFADYaBQCel
gUAZmIFAwKKBQEChgUDIpYFAhMKBQM6VgUDyjYFA65KBQKakgUAwpIFACaOBQCWigUCMrIFA
VKaBQNjAgUAqxIFAlMqBQNO3gUC11oFAmKmBQC3IgUBpzoFA4qSBQGTUgUBLx4FANtGBQEPe
gUBzuIFABL+BQLLpgUDJtIFAV8CBQDHmgUBhwYFAbtOBQAfogUBG4YFAQc6BQNTKgUCy84FA
78GBQLregUDE0oFARs6BQDXqgUCx8oFAz9iBQJb8gUDu3YFA9u2BQJ26gUAX6YFAK9yBQJjy
gUBc3YFARvSBQEUGgkB47YFAD8WBQPzggUChBYJAy9SBQBvugUAL+oFAb+qBQMEMgkBLIoJA
/RKCQIsFgkBb94FAitaBQBf1gUBl4YFAsPiBQB/2gUDR9YFAmBSCQKcKgkA9+4FAiAaCQBow
gkC7B4JA5gaCQEYUgkCP8oFARB+CQC4JgkCB9YFAZCGCQEgygkDrIYJAU/mBQKI5gkASFoJA
Cy2CQMLygUClIYJAQSOCQCv3gUA5D4JAZh6CQMUcgkBzK4JAsyGCQPUtgkA6M4JAsQSCQA==</AssayYData></Step><Step><CommonData><SampleLocation>6</SampleLocation><SampleID></SampleID><SampleGroup></SampleGroup><SampleInfo></SampleInfo><SampleRow>D</SampleRow><SamplePlate>1</SamplePlate><WellType>WASH</WellType><Concentration>-1</Concentration><ConcentrationUnits>µg/ml</ConcentrationUnits><MolarConcentration>331.9</MolarConcentration><MolarConcUnits>nM</MolarConcUnits><MolecularWeight>56.5</MolecularWeight><Temperature>30</Temperature><StartTime>2721689</StartTime><AssayTime>120</AssayTime></CommonData><FlowRate>1000</FlowRate><StepType>BASELINE</StepType><StepName>Baseline</StepName><StepStatus>OK</StepStatus><ActualTime>120</ActualTime><CycleTime>0.2</CycleTime><AssayXData Points="600">QoDUQ/yZ1EN1s9RDD83UQ8nm1ENjANVD/BnVQ3Uz1UMwTdVDqGbVQ0KA1UP8mdVDdbPVQzDN
1UOo5tVDYwDWQ9wZ1kOWM9ZDME3WQ6hm1kNCgNZD3JnWQ3Wz1kMwzdZDyebWQ2MA10P8GddD
ljPXQw9N10PJZtdDQoDXQ9yZ10OWs9dDD83XQ6jm10NCANhD3BnYQ5Yz2EMPTdhDyWbYQ2OA
2EP8mdhDlrPYQw/N2EPJ5thDQgDZQ/wZ2UOWM9lDME3ZQ6hm2UNCgNlD3JnZQ5az2UMwzdlD
yebZQ0IA2kP8GdpDljPaQw9N2kPJZtpDQoDaQ/yZ2kN1s9pDMM3aQ6jm2kNjANtD3BnbQ3Uz
20MPTdtDyWbbQ0KA20P8mdtDdbPbQzDN20Oo5ttDQgDcQ/wZ3EN1M9xDD03cQ6hm3ENjgNxD
/JncQ5az3EMPzdxDyebcQ2MA3UPcGd1DljPdQw9N3UPJZt1DY4DdQ/yZ3UN1s91DD83dQ8nm
3UNjAN5D3BneQ5Yz3kMwTd5DyWbeQ0KA3kP8md5DlrPeQzDN3kPJ5t5DQgDfQ/wZ30OWM99D
D03fQ8lm30NCgN9D3JnfQ5az30MPzd9DyebfQ0IA4EPcGeBDdTPgQw9N4EOoZuBDQoDgQ/yZ
4EN1s+BDD83gQ6jm4ENjAOFD3BnhQ5Yz4UMPTeFDyWbhQ0KA4UP8meFDlrPhQw/N4UOo5uFD
YwDiQ/wZ4kOWM+JDME3iQ6hm4kNjgOJD/JniQ5az4kMPzeJDyebiQ0IA40P8GeNDdTPjQzBN
40PJZuNDY4DjQ/yZ40N1s+NDMM3jQ8nm40NjAORD/BnkQ5Yz5EMPTeRDyWbkQ0KA5EPcmeRD
dbPkQzDN5EOo5uRDQgDlQ9wZ5UOWM+VDME3lQ8lm5UNjgOVD3JnlQ5az5UMwzeVDyeblQ0IA
5kPcGeZDdTPmQw9N5kOoZuZDQoDmQx2a5kN1s+ZDD83mQ6jm5kNjAOdD/BnnQ5Yz50MPTedD
qGbnQ2OA50P8medDdbPnQw/N50PJ5udDYwDoQ9wZ6EOWM+hDD03oQ8lm6ENCgOhD/JnoQ5az
6EMPzehDyeboQ0IA6UP8GelDdTPpQw9N6UPJZulDQoDpQ/yZ6UOWs+lDD83pQ6jm6UNCAOpD
3BnqQ3Uz6kMPTepDyWbqQ0KA6kPcmepDlrPqQzDN6kPJ5upDQgDrQ9wZ60OWM+tDD03rQ8lm
60NjgOtD/JnrQ5az60MPzetDqObrQ0IA7EPcGexDljPsQzBN7EPJZuxDQoDsQ/yZ7EN1s+xD
D83sQ8nm7ENCAO1D/BntQ3Uz7UMPTe1DyWbtQ2OA7UP8me1DlrPtQw/N7UPJ5u1DYwDuQ/wZ
7kOWM+5DD03uQ6hm7kNjgO5D/JnuQ3Wz7kMwze5DyebuQ2MA70P8Ge9DljPvQw9N70PJZu9D
QoDvQ/yZ70N1s+9DD83vQ8nm70NjAPBD3BnwQ3Uz8EMwTfBDqGbwQ2OA8EP8mfBDlrPwQw/N
8EOo5vBDQgDxQ/wZ8UOWM/FDD03xQ8lm8UNCgPFD3JnxQ5az8UMwzfFDyebxQ2MA8kPcGfJD
dTPyQzBN8kPJZvJDQoDyQ9yZ8kN1s/JDD83yQ6jm8kNjAPND/BnzQ3Uz80MwTfNDqGbzQ2OA
80PcmfNDdbPzQzDN80Oo5vNDQgD0Q/wZ9EN1M/RDME30Q6hm9ENjgPRD3Jn0Q5az9EMPzfRD
yeb0Q2MA9UPcGfVDljP1Qw9N9UPJZvVDY4D1Q/yZ9UOWs/VDD831Q6jm9UNCAPZD/Bn2Q5Yz
9kMPTfZDqGb2Q2OA9kP8mfZDlrP2Qw/N9kPJ5vZDQgD3Q9wZ90N1M/dDME33Q8lm90NCgPdD
3Jn3Q5az90MPzfdDyeb3Q0IA+EPcGfhDljP4Qw9N+EPJZvhDY4D4Q/yZ+EN1s/hDMM34Q6jm
+ENCAPlD3Bn5Q3Uz+UMwTflDqGb5Q2OA+UP8mflDlrP5Qw/N+UPJ5vlDQgD6Q9wZ+kN1M/pD
D036Q6hm+kNjgPpD3Jn6Q3Wz+kMwzfpDyeb6Q0IA+0PcGftDljP7Qw9N+0PJZvtDY4D7Q/yZ
+0N1s/tDD837Q8nm+0NCAPxD3Bn8Q3Uz/EMwTfxDyWb8Q0KA/EPcmfxDdbP8Qw/N/EOo5vxD
QgD9Q/wZ/UN1M/1DME39Q6hm/UNjgP1D3Jn9Q3Wz/UMPzf1DqOb9Q2MA/kPcGf5DljP+Qw9N
/kPJZv5DQoD+Q9yZ/kN1s/5DMM3+Q6jm/kNjAP9D/Bn/Q5Yz/0MwTf9DyWb/Q0KA/0P8mf9D
lrP/Qw/N/0PJ5v9DMQAARO4MAETLGQBEmCYARFQzAEQhQABE7kwARLtZAESHZgBEZXMARDGA
AET+jABEu5kARJimAERlswBEIcAARP7MAES72QBEmOYARGXzAEQxAAFE7gwBRLsZAUSYJgFE
ZTMBRDFAAUTuTAFEy1kBRIdmAURUcwFEIYABRO6MAUTLmQFEh6YBRFSzAUQxwAFE/swBRMvZ
AUSH5gFEVPMBRDEAAkTuDAJEyxkCRIcmAkRlMwJEIUACRP5MAkS7WQJEh2YCRGVzAkQxgAJE
/owCRLuZAkSYpgJEVLMCRDHAAkTuzAJEu9kCRIfmAkRl8wJEIQADRP4MA0S7GQNEhyYDRGUz
A0QhQANE7kwDRLtZA0SYZgNEVHMDRCGAA0T+jANEu5kDRIemA0RlswNEIcADRP7MA0S72QNE
h+YDRFTzA0QhAARE/gwERLsZBESYJgREVDMERDFABETuTAREy1kERIdmBERlcwREMYAERO6M
BES7mQREh6YERGWzBEQxwARE/swERLvZBESH5gREZfMERCEABUT+DAVEyxkFRIcmBURlMwVE
IUAFRO5MBUS7WQVEh2YFRGVzBUQhgAVE7owFRLuZBUSHpgVEZbMFRCHABUT+zAVEy9kFRIfm
BURU8wVEIQAGRP4MBkQMGgZEhyYGRGUzBkQxQAZE7kwGRMtZBkSYZgZEZXMGRDGABkT+jAZE
y5kGRIemBkRUswZEIcAGRP7MBkS72QZEh+YGRGXzBkQxAAdE7gwHRMsZB0SHJgdEVDMHRCFA
B0T+TAdEu1kHRJhmB0RUcwdEIYAHRO6MB0TLmQdEmKYHRFSzB0QhwAdE/swHRMvZB0SY5gdE
ZfMHRDEACETuDAhEyxkIRIcmCERUMwhE</AssayXData><AssayYData Points="600">kyeCQN5GgkDPGIJA6EeCQDI2gkCn/YFAwxaCQKIWgkB0JIJAyQ6CQCsDgkBpBIJA5QaCQN0E
gkAw+oFAcw6CQHIPgkBhFoJAoe6BQN//gUBm+4FAUACCQELcgUCU94FAru+BQA8jgkCM+4FA
eQeCQLUVgkDk2oFAWtaBQE71gUAw4YFAEsqBQC7cgUDw04FAVtGBQJ65gUBWtoFA9+2BQOTe
gUDow4FAl+GBQO/TgUDhvYFAaN+BQOTMgUDUyoFACK6BQALQgUA354FAudCBQDzHgUAe54FA
8rWBQMvIgUCzx4FA56yBQMS8gUBvpYFAXKWBQGi/gUAHuYFAgriBQF+xgUDbz4FAwriBQN6w
gUA0joFA/LiBQKy9gUD1moFALruBQL++gUDDkoFAXKOBQIjCgUAlh4FAMJeBQASKgUBRsIFA
Q3WBQOikgUBdnIFAXnWBQCiZgUBIkoFAtoGBQCWKgUCkjoFAD3aBQFWOgUAXboFACJqBQBiR
gUBDeYFATIWBQMmPgUCFgYFAr22BQEqSgUCpboFAB5aBQMmYgUBbZoFAq4GBQP95gUDRbYFA
54qBQFtwgUBvboFAoZCBQGd2gUDJYYFAm3mBQD+QgUDWoIFAamKBQI6PgUCwZ4FA02OBQFRb
gUBqa4FAk2yBQOh2gUDycYFAyHqBQOpogUDAd4FArXqBQMZqgUDaUIFA01qBQOVtgUBXUIFA
02qBQOBVgUDjYYFAn1+BQEBFgUD+VYFAGHGBQLFTgUCZVIFAokSBQH9NgUBZRYFAlFGBQM1F
gUBKRoFAUliBQL8ugUCKL4FA5luBQE5DgUB3FYFAw0SBQOI9gUAFToFAIl2BQCZSgUBFXYFA
njGBQD5cgUBzVoFAES2BQL9bgUDPS4FAc0OBQHs9gUAdXIFA2TyBQHEigUCtQYFARSeBQAFd
gUCiMoFAfBKBQAgbgUCCQYFASx6BQPk6gUCkEoFAUTmBQLAXgUC6F4FAdyWBQNcLgUC/EYFA
1B+BQEpUgUBxNoFAlB2BQHMWgUDdQYFAthSBQP8kgUBLEIFA1hyBQGUcgUDxEYFAthmBQMUg
gUDNNoFAsAaBQC0zgUCt94BAkSmBQMwSgUBEDoFARQKBQD4bgUCL7IBAPyOBQM0FgUC/GIFA
m/yAQAr/gEAPOYFAHh6BQAYGgUDAEIFADxGBQFkhgUDiA4FAthGBQBUegUB7GIFADhSBQAIA
gUB89oBAKfyAQDEMgUArBIFAX/yAQJDkgEAvGIFA3xiBQNDzgEBgA4FA+wKBQMkPgUCDEIFA
BxiBQB30gEBz34BANhiBQNcfgUAD/4BAbOeAQO72gED74oBA5e2AQH/9gEA44IBAbdiAQMXO
gEDy8IBA0uWAQG7fgEBU/4BABv2AQHnzgEA+C4FA4tuAQMjngEBQ44BA//aAQL32gEBW7oBA
C+aAQPLNgEBO8IBAx/uAQHjkgED/24BAzeiAQNT1gEDxAoFAsdCAQPr7gEAXwoBARdKAQDa7
gEBxyIBAJLCAQOvigECd3oBAfsuAQETXgEDX5IBAd9yAQKjTgEA78YBApdWAQNaxgEAn6oBA
buiAQLXugEBo0oBAEb2AQBPcgEBbzIBAvcyAQArPgEBJzIBABPOAQFy7gEAl8YBAzc2AQEC+
gECa0oBAcaqAQJ/FgECqxYBA5reAQMfEgEC204BAYb+AQK3NgEBPxYBAOtGAQG7ZgED7zYBA
MeOAQHS3gEABtYBA3MaAQHGmgEBsyIBAH9CAQO/WgEBbzIBAG8WAQI7MgEBiuYBAUtCAQBvQ
gEBTwIBAIbyAQHqngEBp1YBAhrKAQNKxgEAmzIBAYcGAQAe7gECA1oBA46aAQD+4gECfuYBA
6LyAQGSkgEABpIBA85GAQDGogEDFs4BACaSAQK7UgED4u4BAcZeAQGC1gECXw4BAFK2AQCCE
gEBjn4BATq2AQHGjgEDlooBAtrWAQFjmgEDaoYBAhreAQGmrgECQuIBAYb+AQHmMgECmm4BA
wryAQPSBgEBozYBAwKyAQDuNgEBCiIBA+XSAQFCDgEDAqYBAlqaAQHx/gECOmIBAHZ+AQDyp
gEBDpoBAYpiAQMmBgECnqYBAU62AQCingEB4cIBAkXyAQAyogEBuroBA6pSAQNqHgEDdkoBA
2HKAQHG0gECgeIBAkqeAQEmYgEBhr4BAGmWAQPGLgEDnk4BAdI6AQCyggED9kYBA+nKAQICX
gEA2koBAPoqAQFCXgEA1coBAZYCAQI2JgEDdmYBAio+AQAlXgECSloBABIaAQMWSgECmcYBA
NpmAQMuHgECzj4BAv2mAQOV5gECdloBAk4iAQPOAgECzd4BA65+AQDKagEAgY4BAvKCAQDhb
gEAEk4BAdUaAQP59gEDyl4BArJqAQCVlgED+aYBAMmGAQMR0gECeZIBAE3aAQDiFgEDNYoBA
KHSAQPZ3gEDZb4BA+3OAQGGHgEDEZIBAv2GAQLBxgECXa4BA7leAQHJqgEBBZ4BAMGiAQM9W
gECvP4BAC2qAQL1bgED5UoBAKG2AQFZ3gED8foBATWWAQBN4gEB5SYBATTmAQOBwgEB0WIBA
zW+AQBpSgEAXVYBA/FSAQLh9gEBqV4BAR3KAQPJIgEASY4BATlqAQJ90gEBibYBAM2qAQDlC
gEA7UYBAa1+AQPwwgECdQYBApFiAQANogEAASoBAt2qAQO5cgEBxPIBAVDGAQFNSgEA0YYBA
cFOAQG1GgEARWYBAq3qAQE88gEB6cYBAXGmAQFpVgEArSYBAyUmAQM5vgEBmToBA6TKAQFVQ
gEBYT4BAmVGAQJ5UgEDXZIBA8UuAQHA6gEBsUYBAlhOAQKFXgEDnY4BATh+AQD5BgEDILYBA
c02AQFJBgECLRoBAWzKAQGwqgEADS4BAnUKAQLBVgEBUP4BA+0mAQEo8gEAXKIBA+lKAQKpc
gED/OIBAYk2AQLU0gEBxToBAoUSAQEpJgEBtKIBAYkiAQBIfgECPRIBAgy6AQCodgEB/VoBA
YVOAQOA/gECWRIBAUzuAQBNbgED6FoBAOyyAQNw7gEAHMIBAhimAQIw7gEAGNIBAzS+AQFYK
gEApKYBAGCaAQP45gEAdRoBAqh2AQA40gEB3J4BAjDGAQABCgEA9H4BA/jCAQMQfgEBRPoBA
RB6AQJk5gECiHoBAXx+AQPkpgEDiHIBA</AssayYData></Step><Step><CommonData><SampleLocation>7</SampleLocation><SampleID>H1</SampleID><SampleGroup></SampleGroup><SampleInfo></SampleInfo><SampleRow>D</SampleRow><SamplePlate>1</SamplePlate><WellType>KSAMPLE</WellType><Concentration>18.75</Concentration><ConcentrationUnits>µg/ml</ConcentrationUnits><MolarConcentration>331.9</MolarConcentration><MolarConcUnits>nM</MolarConcUnits><MolecularWeight>56.5</MolecularWeight><Temperature>30</Temperature><StartTime>2851821</StartTime><AssayTime>1400</AssayTime></CommonData><FlowRate>1000</FlowRate><StepType>ASSOC</StepType><StepName>Association</StepName><StepStatus>OK</StepStatus><ActualTime>1400</ActualTime><CycleTime>0.2</CycleTime><AssayXData Points="7000">IUAIRO5MCES7WQhEmGYIRFRzCEQhgAhE7owIRLuZCESYpghEZbMIRCHACETuzAhEy9kIRJjm
CERU8whEMQAJRP4MCUTLGQlEmCYJRFQzCUQhQAlE/kwJRLtZCUSHZglEZXMJRCGACUT+jAlE
u5kJRJimCURUswlEIcAJRP7MCUS72QlEmOYJRFTzCUQxAApE7gwKRLsZCkSYJgpEljMKRCFA
CkT+TApEu1kKRIdmCkRUcwpEIYAKRO6MCkTLmQpEmKYKRFSzCkRCwApE/swKRMvZCkSY5gpE
VPMKRCEAC0T+DAtEuxkLRIcmC0RlMwtEMUALRO5MC0S7WQtEh2YLRGVzC0QxgAtE/owLRLuZ
C0SHpgtEVLMLRCHAC0TuzAtEy9kLRIfmC0RU8wtEIQAMRO4MDES7GQxEhyYMRGUzDEQxQAxE
7kwMRMtZDESYZgxEZXMMRCGADET+jAxEy5kMRJimDERUswxEIcAMRO7MDETL2QxEh+YMRGXz
DEQhAA1E/gwNRMsZDUSYJg1EZTMNRCFADUT+TA1Eu1kNRJhmDURUcw1EIYANRP6MDUTLmQ1E
h6YNRGWzDUQhwA1E/swNRMvZDUSH5g1EVPMNRDEADkTuDA5EuxkORJgmDkRlMw5EIUAORO5M
DkS7WQ5Eh2YORFRzDkQhgA5E/owORMuZDkSYpg5EVLMORCHADkT+zA5Eu9kORIfmDkRl8w5E
MQAPRP4MD0TLGQ9EmCYPRLYzD0QhQA9E/kwPRMtZD0SHZg9EVHMPRDGAD0TujA9Eu5kPRIem
D0Rlsw9EMcAPRP7MD0TL2Q9Eh+YPRGXzD0QhABBE7gwQRLsZEESHJhBEZTMQRCFAEET+TBBE
y1kQRIdmEERlcxBEMYAQRP6MEES7mRBEh6YQRGWzEEQxwBBE7swQRLvZEESH5hBEZfMQRCEA
EUTuDBFEuxkRRJgmEURUMxFEIUARRO5MEUTLWRFEmGYRRGVzEUQhgBFE/owRRMuZEUSYphFE
ZbMRRCHAEUT+zBFEy9kRRIfmEURl8xFEIQASRO4MEkTLGRJEhyYSRFQzEkQhQBJE/kwSRLtZ
EkSYZhJEZXMSRCGAEkTujBJEy5kSRJimEkRUsxJEMcASRP7MEkS72RJEh+YSRGXzEkQhABNE
/gwTRLsZE0SYJhNEZTMTRDFAE0TuTBNEu1kTRJhmE0RUcxNEIYATRO6ME0S7mRNEh6YTRGWz
E0QhwBNE7swTRMvZE0SH5hNEVPMTRDEAFET+DBREyxkURJgmFETHMxREMUAURO5MFETLWRRE
h2YURGVzFEQhgBRE/owURMuZFESYphREZbMURCHAFETuzBREu9kURIfmFERU8xREIQAVRO4M
FUS7GRVEhyYVRFQzFUQhQBVE/kwVRLtZFUSHZhVEVHMVRDGAFUTujBVEy5kVRJimFURlsxVE
IcAVRO7MFUS72RVEmOYVRFTzFUQhABZE7gwWRMsZFkSHJhZEZTMWRDFAFkTuTBZEu1kWRJhm
FkRUcxZEIYAWRP6MFkS7mRZEmKYWRFSzFkQhwBZE/swWRLvZFkSH5hZEVPMWRCEAF0TuDBdE
uxkXRJgmF0RlMxdEMUAXRP5MF0TLWRdEh2YXRFRzF0QhgBdE/owXRMuZF0SYphdEZbMXRDHA
F0T+zBdEu9kXRJjmF0Rl8xdEIQAYRO4MGETLGRhEmCYYRGUzGEQhQBhE/kwYRLtZGESHZhhE
ZXMYRCGAGET+jBhEy5kYRIemGERUsxhEIcAYRO7MGETL2RhEh+YYRFTzGEQxABlE/gwZRMsZ
GUSYJhlEVDMZRDFAGUTuTBlEy1kZRIdmGURlcxlEIYAZRP6MGUS7mRlEmKYZRFSzGUQxwBlE
/swZRLvZGUSH5hlEVPMZRDEAGkTuDBpEyxkaRIcmGkRUMxpEIUAaRP5MGkS7WRpEmGYaRGVz
GkQhgBpE/owaRLuZGkSHphpEVLMaRCHAGkTuzBpEy9kaRIfmGkRl8xpEIQAbRO4MG0TLGRtE
hyYbRFQzG0QxQBtE7kwbRMtZG0SHZhtEZXMbRCGAG0T+jBtEu5kbRJimG0RUsxtEIcAbRO7M
G0TL2RtEh+YbRFTzG0QhABxE7gwcRMsZHESHJhxEVDMcRCFAHET+TBxEy1kcRIdmHERUcxxE
IYAcRP6MHES7mRxEmKYcRGWzHEQxwBxE/swcRMvZHESH5hxEZfMcRCEAHUT+DB1EuxkdRIcm
HURUMx1EIUAdRP5MHUS7WR1EmGYdRGVzHUQhgB1E/owdRLuZHUSHph1EZbMdRDHAHUTuzB1E
u9kdRJjmHURU8x1EIQAeRP4MHkS7GR5EhyYeRGUzHkQxQB5E/kweRMtZHkSHZh5EVHMeRDGA
HkT+jB5Eu5keRJimHkRlsx5EIcAeRO7MHkS72R5Eh+YeRFTzHkQxAB9E7gwfRLsZH0SHJh9E
ZTMfRCFAH0T+TB9Eu1kfRIdmH0RUcx9EIYAfRO6MH0S7mR9EmKYfRGWzH0QhwB9E7swfRLvZ
H0SH5h9EZfMfRDEAIETuDCBEuxkgRJgmIERUMyBEMUAgRP5MIES7WSBEmGYgRGVzIEQhgCBE
7owgRLuZIESYpiBEVLMgRCHAIET+zCBEu9kgRJjmIERU8yBEMQAhRO4MIUTLGSFEmCYhRFQz
IUQxQCFE7kwhRLtZIUSHZiFEZXMhRCGAIUT+jCFEu5khRIemIURlsyFEIcAhRO7MIUTL2SFE
mOYhRGXzIUQhACJE7gwiRLsZIkSHJiJEdTMiRCFAIkT+TCJEu1kiRKhmIkRlcyJEIYAiRO6M
IkS7mSJEmKYiRGWzIkQhwCJE/swiRMvZIkSH5iJEdfMiRDEAI0TuDCNEyxkjRIcmI0S2MyNE
IUAjRP5MI0S7WSNEmGYjRGVzI0QhgCNE7owjRMuZI0SYpiNEZbMjRCHAI0T+zCNEu9kjRJjm
I0RU8yNEMQAkRO4MJES7GSREmCYkRFQzJEQhQCRE7kwkRMtZJESHZiREVHMkRCGAJETujCRE
y5kkRJimJERUsyREIcAkRP7MJES72SREh+YkRGXzJEQxACVE/gwlRLsZJUSYJiVEZTMlRCFA
JUT+TCVEy1klRIdmJURUcyVEIYAlRO6MJUTLmSVEh6YlRGWzJUQhwCVE/swlRMvZJUSH5iVE
dfMlRCEAJkT+DCZEyxkmRJgmJkRUMyZEMUAmRP5MJkTLWSZEmGYmRGVzJkQhgCZE/owmRLuZ
JkSYpiZEVLMmRDHAJkT+zCZEy9kmRJjmJkRl8yZEMQAnRO4MJ0TLGSdEhyYnRGUzJ0QhQCdE
7kwnRMtZJ0SHZidEVHMnRCGAJ0T+jCdEy5knRIemJ0RlsydEMcAnRO7MJ0TL2SdEh+YnRGXz
J0QxAChE/gwoRLsZKESYJihEpjMoRDJAKET+TChEulkoRIhmKERkcyhEMoAoRO6MKETLmShE
iKYoRGSzKEQhwChE/swoRLrZKESY5ihEZPMoRCEAKUTuDClEyxkpRIgmKURkMylEIUApRO5M
KUTLWSlEmGYpRGRzKUQhgClE7owpRLqZKUSYpilEVLMpRCHAKUTuzClEutkpRJjmKURU8ylE
MgAqRO4MKkS6GSpEmCYqRGQzKkQhQCpE/kwqRLpZKkSIZipEVHMqRCGAKkT+jCpEupkqRIim
KkRksypEIcAqRO7MKkTL2SpEiOYqRGTzKkQyACtE7gwrRMsZK0SIJitEZDMrRCFAK0T+TCtE
ulkrRJhmK0RkcytEMoArRO6MK0S6mStEiKYrRFSzK0QhwCtE7swrRLrZK0SY5itEVPMrRCEA
LETuDCxEyxksRJgmLERkMyxEMkAsRP5MLETLWSxEmGYsRFRzLEQygCxE7owsRLqZLESYpixE
VLMsRCHALETuzCxEy9ksRIjmLERU8yxEMgAtRO4MLUTLGS1EiCYtRMczLUQhQC1E/kwtRMtZ
LUSYZi1EVHMtRCGALUT+jC1Ey5ktRIimLURUsy1EIcAtRP7MLUS62S1EiOYtRGTzLUQyAC5E
/gwuRLoZLkSIJi5EZDMuRCFALkT+TC5Ey1kuRIhmLkRUcy5EMoAuRP6MLkTLmS5EiKYuRFSz
LkQhwC5E/swuRLrZLkSY5i5EZPMuRCEAL0T+DC9EuhkvRJgmL0RkMy9EIUAvRP5ML0TLWS9E
iGYvRGRzL0QhgC9E7owvRMuZL0SYpi9EZLMvRDLAL0TuzC9EutkvRIjmL0RU8y9EIQAwRP4M
MES6GTBEiCYwRFQzMEQhQDBE/kwwRLpZMESYZjBEZHMwRCGAMETujDBEupkwRIimMERkszBE
MsAwRO7MMETL2TBEiOYwRGTzMEQhADFE7gwxRMsZMUSYJjFEVDMxRDJAMUT+TDFEulkxRJhm
MURkczFEIYAxRP6MMUTLmTFEiKYxRFSzMUQhwDFE/swxRLrZMUSI5jFEZPMxRCEAMkTuDDJE
uhkyRIgmMkS2MzJEIUAyRP5MMkS6WTJEiGYyRGRzMkQygDJE/owyRMuZMkSYpjJEZLMyRDLA
MkT+zDJEutkyRIjmMkRU8zJEMgAzRP4MM0S6GTNEiCYzRGQzM0QhQDNE/kwzRLpZM0SIZjNE
ZHMzRCGAM0T+jDNEupkzRIimM0RUszNEMsAzRP7MM0S62TNEmOYzRGTzM0QhADRE/gw0RLoZ
NESYJjREZDM0RCFANETuTDREy1k0RIhmNERUczREMoA0RP6MNES6mTREmKY0RGSzNEQhwDRE
/sw0RMvZNESY5jREVPM0RCEANUTuDDVEyxk1RIgmNURUMzVEIUA1RP5MNUTLWTVEmGY1RFRz
NUQhgDVE/ow1RMuZNUSYpjVEVLM1RCHANUT+zDVEy9k1RIjmNURU8zVEIQA2RP4MNkTLGTZE
iCY2RFQzNkQhQDZE/kw2RMtZNkSIZjZEZHM2RDKANkTujDZEupk2RIimNkRkszZEMsA2RP7M
NkTL2TZEmOY2RFTzNkQhADdE/gw3RLoZN0SIJjdEljM3RDJAN0T+TDdEulk3RJhmN0RUczdE
IYA3RO6MN0TLmTdEiKY3RGSzN0QhwDdE/sw3RMvZN0SI5jdEVPM3RCEAOETuDDhEuhk4RJgm
OERkMzhEMkA4RO5MOES6WThEmGY4RGRzOEQygDhE7ow4RMuZOESopjhEZLM4RCHAOET+zDhE
y9k4RIjmOERU8zhEMgA5RO4MOUS6GTlEmCY5RGQzOUQyQDlE7kw5RLpZOUSIZjlEVHM5RCGA
OUTujDlEupk5RIimOURkszlEIcA5RP7MOUTL2TlEiOY5RGTzOUQhADpE7gw6RLoZOkSYJjpE
VDM6RCFAOkTuTDpEy1k6RIhmOkRUczpEIYA6RO6MOkS6mTpEmKY6RFSzOkQywDpE7sw6RMvZ
OkSY5jpEVPM6RDIAO0TuDDtEuhk7RIgmO0RUMztEMkA7RP5MO0S6WTtEiGY7RGRzO0QygDtE
/ow7RLqZO0SIpjtEZLM7RCHAO0T+zDtEutk7RJjmO0RU8ztEIQA8RP4MPETLGTxEiCY8RKYz
PEQyQDxE7kw8RMtZPESYZjxEZHM8RCGAPET+jDxEupk8RJimPERUszxEMsA8RP7MPES62TxE
iOY8RGTzPEQyAD1E/gw9RMsZPUSYJj1EVDM9RDJAPUTuTD1Ey1k9RJhmPURkcz1EMoA9RO6M
PUS6mT1EmKY9RGSzPUQhwD1E/sw9RLrZPUSY5j1EVPM9RCEAPkTuDD5Euhk+RIgmPkRkMz5E
MkA+RO5MPkTLWT5EiGY+RGRzPkQhgD5E/ow+RMuZPkSYpj5EZLM+RCHAPkT+zD5Ey9k+RJjm
PkRk8z5EMgA/RP4MP0TLGT9EiCY/RGQzP0QyQD9E/kw/RMtZP0SIZj9EVHM/RDKAP0T+jD9E
upk/RIimP0Rksz9EMsA/RO7MP0TL2T9EiOY/RGTzP0QhAEBE7gxARMsZQESYJkBEZDNARCFA
QETuTEBEullARIhmQERUc0BEIYBARO6MQETLmUBEiKZARFSzQEQywEBE/sxARMvZQESY5kBE
VPNARCEAQUT+DEFEuhlBRJgmQUSmM0FEMkBBRO5MQUTLWUFEiGZBRFRzQUQhgEFE7oxBRLqZ
QUSYpkFEVLNBRCHAQUTuzEFEy9lBRIjmQURk80FEIQBCRO4MQkS6GUJEmCZCRFQzQkQhQEJE
/kxCRLpZQkSYZkJEVHNCRDKAQkTujEJEuplCRIimQkRks0JEMsBCRO7MQkTL2UJEiOZCRFTz
QkQyAENE/gxDRMsZQ0SYJkNEVDNDRCFAQ0T+TENEy1lDRJhmQ0Rkc0NEMoBDRP6MQ0S6mUNE
iKZDRFSzQ0QhwENE7sxDRLrZQ0SI5kNEZPNDRDIARET+DEREuhlERIgmRERUM0REIUBERP5M
RES6WUREiGZERFRzREQhgERE/oxERLqZRESYpkREZLNERDLARET+zEREy9lERJjmRERk80RE
IQBFRP4MRUTLGUVEmCZFRFQzRUQhQEVE/kxFRMtZRUSIZkVEZHNFRCGARUT+jEVEy5lFRJim
RURUs0VEIcBFRP7MRUS62UVEmOZFRGTzRUQyAEZE/gxGRLoZRkSIJkZEljNGRDJARkT+TEZE
y1lGRIhmRkRUc0ZEIYBGRP6MRkTLmUZEiKZGRFSzRkQhwEZE/sxGRMvZRkSI5kZEVPNGRDIA
R0TuDEdEyxlHRJgmR0RUM0dEMkBHRP5MR0S6WUdEiGZHRGRzR0QhgEdE/oxHRMuZR0SopkdE
ZLNHRDLAR0TuzEdEutlHRIjmR0RU80dEIQBIRO4MSETLGUhEmCZIRGQzSEQyQEhE/kxIRMtZ
SESYZkhEVHNIRDKASET+jEhEy5lIRIimSERks0hEIcBIRP7MSETL2UhEiOZIRGTzSEQyAElE
/gxJRLoZSUSYJklEVDNJRDJASUTuTElEy1lJRIhmSURkc0lEMoBJRP6MSUS6mUlEiKZJRGSz
SUQhwElE/sxJRMvZSUSY5klEZPNJRCEASkTuDEpEyxlKRIgmSkRkM0pEIUBKRO5MSkS6WUpE
iGZKRGRzSkQygEpE7oxKRMuZSkSIpkpEVLNKRCHASkTuzEpEutlKRIjmSkRU80pEIQBLRP4M
S0TLGUtEmCZLRLYzS0QyQEtE7kxLRLpZS0SYZktEVHNLRDKAS0TujEtEuplLRIimS0Rks0tE
MsBLRO7MS0TL2UtEiOZLRFTzS0QhAExE7gxMRLoZTESIJkxEVDNMRCFATET+TExEullMRIhm
TERkc0xEIYBMRO6MTES6mUxEmKZMRFSzTEQhwExE/sxMRMvZTESI5kxEVPNMRCEATUT+DE1E
yxlNRJgmTURkM01EMkBNRO5MTUS6WU1EiGZNRGRzTUQhgE1E/oxNRLqZTUSIpk1EZLNNRCHA
TUT+zE1EutlNRIjmTURk801EIQBORO4MTkTLGU5EmCZORFQzTkQhQE5E/kxORLpZTkSYZk5E
VHNORCGATkT+jE5EuplORJimTkRks05EIcBORO7MTkTL2U5EmOZORFTzTkQyAE9E7gxPRLoZ
T0SIJk9EVDNPRDJAT0T+TE9EullPRJhmT0Rkc09EMoBPRP6MT0S6mU9EiKZPRGSzT0QywE9E
7sxPRLrZT0SI5k9EVPNPRDIAUETuDFBEuhlQRJgmUES2M1BEMkBQRP5MUETLWVBEiGZQRFRz
UEQygFBE/oxQRLqZUESYplBEZLNQRCHAUETuzFBEutlQRJjmUERk81BEMgBRRO4MUUS6GVFE
mCZRRGQzUUQhQFFE7kxRRMtZUUSYZlFEVHNRRCGAUUT+jFFEuplRRIimUURks1FEMsBRRO7M
UUS62VFEmOZRRFTzUUQhAFJE/gxSRLoZUkSYJlJEZDNSRDJAUkT+TFJEullSRJhmUkRkc1JE
MoBSRP6MUkTLmVJEiKZSRFSzUkQywFJE/sxSRLrZUkSY5lJEVPNSRCEAU0T+DFNEyxlTRJgm
U0RkM1NEMkBTRP5MU0TLWVNEiGZTRGRzU0QygFNE/oxTRMuZU0SYplNEVLNTRDLAU0T+zFNE
utlTRIjmU0Rk81NEMgBURO4MVES6GVREiCZURFQzVEQhQFRE/kxURLpZVESYZlREZHNURDKA
VETujFREy5lURIimVERks1REIcBURO7MVES62VREmOZURGTzVEQyAFVE7gxVRMsZVUSIJlVE
tjNVRDJAVUT+TFVEullVRIhmVURkc1VEMoBVRP6MVUS6mVVEmKZVRGSzVUQywFVE7sxVRMvZ
VUSI5lVEVPNVRCEAVkTuDFZEuhlWRIgmVkRkM1ZEMkBWRO5MVkS6WVZEiGZWRFRzVkQygFZE
7oxWRLqZVkSIplZEZLNWRCHAVkT+zFZEutlWRJjmVkRk81ZEIQBXRO4MV0S6GVdEmCZXRFQz
V0QhQFdE7kxXRMtZV0SYZldEVHNXRCGAV0T+jFdEy5lXRJimV0RUs1dEIcBXRO7MV0TL2VdE
mOZXRGTzV0QhAFhE/gxYRMsZWESIJlhEVDNYRDJAWET+TFhEy1lYRIhmWERkc1hEMoBYRP6M
WES6mVhEiKZYRGSzWEQhwFhE/sxYRLrZWESI5lhEZPNYRCEAWUT+DFlEuhlZRIgmWURUM1lE
IUBZRO5MWUS6WVlEiGZZRGRzWUQhgFlE7oxZRLqZWUSIpllEZLNZRDLAWUT+zFlEy9lZRJjm
WURk81lEIQBaRO4MWkS6GVpEmCZaRKYzWkQyQFpE/kxaRLpZWkSIZlpEZHNaRCGAWkTujFpE
uplaRJimWkRUs1pEIcBaRP7MWkTL2VpEmOZaRFTzWkQyAFtE/gxbRMsZW0SIJltEVDNbRDJA
W0TuTFtEullbRJhmW0Rkc1tEIYBbRO6MW0TLmVtEiKZbRFSzW0QhwFtE/sxbRMvZW0SY5ltE
VPNbRDIAXET+DFxEyxlcRIgmXERUM1xEIUBcRP5MXES6WVxEiGZcRGRzXEQhgFxE/oxcRLqZ
XESYplxEZLNcRCHAXETuzFxEy9lcRJjmXERk81xEMgBdRP4MXUS6GV1EiCZdRGQzXUQhQF1E
7kxdRLpZXUSYZl1EZHNdRDKAXUTujF1EupldRJimXURUs11EMsBdRP7MXUTL2V1EmOZdRGTz
XUQyAF5E/gxeRMsZXkSYJl5EVDNeRCFAXkTuTF5EulleRJhmXkRUc15EIYBeRP6MXkS6mV5E
mKZeRGSzXkQywF5E/sxeRMvZXkSI5l5EZPNeRCEAX0T+DF9EuhlfRIgmX0SWM19EIUBfRO5M
X0TLWV9EmGZfRFRzX0QygF9E/oxfRLqZX0SIpl9EVLNfRDLAX0TuzF9Ey9lfRIjmX0Rk819E
MgBgRO4MYES6GWBEiCZgRFQzYEQyQGBE/kxgRLpZYESIZmBEZHNgRDKAYET+jGBEy5lgRIim
YERks2BEIcBgRP7MYETL2WBEiOZgRGTzYEQhAGFE/gxhRMsZYUSYJmFEVDNhRDJAYUT+TGFE
y1lhRJhmYURkc2FEIYBhRO6MYUS6mWFEmKZhRFSzYUQywGFE7sxhRLrZYUSI5mFEZPNhRDIA
YkTuDGJEyxliRJgmYkRUM2JEIUBiRP5MYkS6WWJEiGZiRGRzYkQygGJE7oxiRMuZYkSIpmJE
VLNiRCHAYkTuzGJEy9liRJjmYkRU82JEIQBjRO4MY0TLGWNEmCZjRFQzY0QhQGNE7kxjRLpZ
Y0SIZmNEZHNjRCGAY0T+jGNEy5ljRIimY0RUs2NEMsBjRP7MY0TL2WNEmOZjRFTzY0QhAGRE
/gxkRMsZZESIJmREVDNkRDJAZET+TGREullkRJhmZERkc2REIYBkRO6MZETLmWREmKZkRGSz
ZEQhwGRE7sxkRMvZZESI5mREVPNkRDIAZUT+DGVEuhllRJgmZURkM2VEIUBlRP5MZUS6WWVE
mGZlRGRzZUQygGVE/oxlRLqZZUSIpmVEVLNlRCHAZUT+zGVEutllRJjmZURU82VEIQBmRP4M
ZkS6GWZEiCZmRFQzZkQhQGZE/kxmRLpZZkSYZmZEVHNmRCGAZkTujGZEy5lmRJimZkRks2ZE
MsBmRO7MZkS62WZEiOZmRFTzZkQhAGdE7gxnRLoZZ0SIJmdEZDNnRCFAZ0TuTGdE3FlnRIhm
Z0RUc2dEMoBnRP6MZ0S6mWdEmKZnRFSzZ0QywGdE7sxnRLrZZ0SI5mdEZPNnRCEAaET+DGhE
yxloRJgmaERUM2hEMkBoRO5MaETLWWhEmGZoRGRzaEQygGhE/oxoRLqZaESYpmhEZLNoRDLA
aETuzGhEy9loRIjmaERk82hEMgBpRO4MaUTLGWlEiCZpRNgzaUQhQGlE7kxpRLpZaUSYZmlE
ZHNpRDKAaUT+jGlEuplpRJimaURUs2lEMsBpRO7MaUS62WlEmOZpRGTzaUQhAGpE/gxqRLoZ
akSIJmpEZDNqRDJAakTuTGpEullqRJhmakRkc2pEMoBqRP6MakTLmWpEiKZqRGSzakQhwGpE
7sxqRLrZakSY5mpEVPNqRCEAa0TuDGtEyxlrRJgma0RkM2tEMkBrRP5Ma0TLWWtEiGZrRGRz
a0QygGtE7oxrRLqZa0SIpmtEVLNrRCHAa0T+zGtEy9lrRIjma0Rk82tEIQBsRP4MbES6GWxE
iCZsRFQzbEQhQGxE/kxsRLpZbESYZmxEVHNsRDKAbET+jGxEy5lsRIimbERks2xEMsBsRO7M
bES62WxEmOZsRGTzbEQyAG1E7gxtRMsZbUSYJm1EZDNtRDJAbUT+TG1Ey1ltRJhmbURUc21E
MoBtRO6MbUTLmW1EmKZtRGSzbUQhwG1E7sxtRLrZbUSI5m1EVPNtRDIAbkTuDG5EyxluRJgm
bkRkM25EMkBuRP5MbkTLWW5EmGZuRFRzbkQhgG5E7oxuRMuZbkSYpm5EVLNuRCHAbkT+zG5E
y9luRJjmbkRU825EIQBvRP4Mb0TLGW9EiCZvRFQzb0QhQG9E/kxvRMtZb0SIZm9EVHNvRCGA
b0TujG9EuplvRJimb0RUs29EMsBvRP7Mb0TL2W9EmOZvRFTzb0QyAHBE7gxwRLoZcESIJnBE
ZDNwRDJAcET+THBEy1lwRIhmcERkc3BEIYBwRP6McES6mXBEmKZwRFSzcEQhwHBE7sxwRLrZ
cESY5nBEVPNwRCEAcUT+DHFEyxlxRJgmcURUM3FEIUBxRO5McUTLWXFEmGZxRGRzcUQygHFE
7oxxRMuZcUSYpnFEZLNxRCHAcUTuzHFEy9lxRIjmcURU83FEIQByRP4MckS6GXJEmCZyRGQz
ckQhQHJE/kxyRLpZckSIZnJEVHNyRDKAckT+jHJEuplyRIimckRks3JEIcByRP7MckTL2XJE
iOZyRFTzckQyAHNE/gxzRMsZc0SYJnNExzNzRCFAc0T+THNEullzRJhmc0Rkc3NEMoBzRP6M
c0TLmXNEiKZzRGSzc0QywHNE/sxzRLrZc0SI5nNEZPNzRDIAdET+DHREuhl0RJgmdERUM3RE
MkB0RP5MdES6WXREiGZ0RFRzdEQygHRE7ox0RMuZdESIpnREVLN0RDLAdETuzHREy9l0RJjm
dERk83REIQB1RO4MdUTLGXVEiCZ1RFQzdUQyQHVE7kx1RLpZdUSIZnVEVHN1RDKAdUTujHVE
y5l1RIimdURUs3VEIcB1RP7MdUTL2XVEiOZ1RGTzdUQhAHZE7gx2RLoZdkSIJnZEZDN2RCFA
dkTuTHZEy1l2RJhmdkRUc3ZEIYB2RP6MdkS6mXZEiKZ2RGSzdkQhwHZE/sx2RLrZdkSI5nZE
ZPN2RCEAd0TuDHdEyxl3RJgmd0RkM3dEMkB3RO5Md0S6WXdEiGZ3RGRzd0QhgHdE7ox3RLqZ
d0SYpndEZLN3RDLAd0T+zHdEutl3RIjmd0Rk83dEIQB4RO4MeETLGXhEmCZ4RJYzeEQyQHhE
7kx4RLpZeESIZnhEZHN4RDKAeEQOjXhEupl4RIimeERUs3hEIcB4RP7MeES62XhEiOZ4RGTz
eEQhAHlE7gx5RMsZeUSYJnlEZDN5RCFAeUTuTHlEy1l5RJhmeURkc3lEIYB5RO6MeUTLmXlE
iKZ5RGSzeUQywHlE/sx5RMvZeUSY5nlEVPN5RDIAekTuDHpEyxl6RJgmekRkM3pEMkB6RO5M
ekS6WXpEmGZ6RGRzekQhgHpE7ox6RMuZekSYpnpEVLN6RCHAekTuzHpEy9l6RIjmekRk83pE
MgB7RP4Me0S6GXtEmCZ7RGQze0QhQHtE7kx7RMtZe0SYZntEZHN7RDKAe0T+jHtEy5l7RIim
e0Rks3tEIcB7RP7Me0S62XtEiOZ7RFTze0QyAHxE7gx8RLoZfESYJnxEZDN8RCFAfET+THxE
ull8RJhmfERkc3xEMoB8RO6MfES6mXxEmKZ8RFSzfEQywHxE7sx8RMvZfESY5nxEZPN8RDIA
fUTuDH1Euhl9RIgmfUS2M31EMkB9RO5MfUTLWX1EiGZ9RFRzfUQygH1E7ox9RLqZfUSYpn1E
ZLN9RCHAfUT+zH1Eutl9RIjmfURk831EIQB+RP4MfkTLGX5EiCZ+RKYzfkQyQH5E/kx+RMtZ
fkSIZn5EZHN+RDKAfkTujH5Ey5l+RJimfkRks35EMsB+RO7MfkTL2X5EmOZ+RGTzfkQyAH9E
7gx/RLoZf0SIJn9EVDN/RCFAf0T+TH9Ey1l/RIhmf0Rkc39EMoB/RP6Mf0S6mX9EiKZ/RGSz
f0QywH9E7sx/RLrZf0SI5n9EZPN/RBAAgER/BoBE5gyAREQTgESqGYBEECCARH8mgETdLIBE
RDOARLI5gEQQQIBEf0aARN1MgEREU4BEqlmARBBggER/ZoBE3WyARExzgESqeYBEEICARHeG
gETdjIBETJOARKqZgEQZoIBEd6aAROasgEREs4BEsrmARBDAgER3xoBE5syAREzTgESq2YBE
GeCARH/mgETm7IBETPOARKr5gEQhAIFEdwaBRN0MgUREE4FE2xmBRBAggUR/JoFE5iyBREwz
gUSqOYFEEECBRHdGgUTmTIFERFOBRKpZgUQQYIFEd2aBRN1sgURMc4FEsnmBRBmAgUR3hoFE
5oyBREyTgUSqmYFEGaCBRH+mgUTmrIFETLOBRKq5gUQZwIFEf8aBRObMgURM04FEqtmBRBDg
gUSH5oFE3eyBREzzgUSy+YFEEACCRHcGgkTdDIJETBOCRLIZgkQQIIJEdyaCRN0sgkREM4JE
qjmCRBlAgkR3RoJE3UyCRExTgkSyWYJEGWCCRHdmgkTmbIJETHOCRKp5gkQQgIJEd4aCRN2M
gkRMk4JEqpmCRBmggkR/poJE5qyCREyzgkSyuYJEGcCCRH/GgkTdzIJERNOCRLLZgkQZ4IJE
f+aCRObsgkRE84JEsvmCRBkAg0R/BoNE5gyDREQTg0SqGYNEGSCDRH8mg0TdLINERDODRLo5
g0QZQINEf0aDRN1Mg0REU4NEslmDRBlgg0R3ZoNE3WyDRERzg0SyeYNEGYCDRHeGg0TmjINE
RJODRKqZg0QQoINEd6aDRN2sg0REs4NEsrmDRBDAg0R3xoNE5syDREzTg0Sy2YNEGeCDRHfm
g0Td7INERPODRLL5g0QQAIREdwaERN0MhEREE4REshmERBgghER3JoRE5iyEREwzhESqOYRE
EECERHdGhETeTIRERFOERLJZhEQQYIREf2aERN5shEREc4REqnmERBCAhER3hoRE5oyEREyT
hESqmYREGKCERHemhETmrIRERLOERKq5hEQYwIREf8aERObMhERE04REstmERBDghER35oRE
3uyERETzhESy+YREGACFRH8GhUTmDIVERBOFRLIZhUQQIIVEfyaFRN4shUREM4VEsjmFRBhA
hUR3RoVE3kyFRExThUSyWYVEGGCFRH9mhUTebIVETHOFRLJ5hUQYgIVEd4aFROaMhURMk4VE
qpmFRBCghUR3poVE3qyFRESzhUSyuYVEGMCFRHfGhUTezIVETNOFRLLZhUQQ4IVEf+aFRN7s
hURE84VEqvmFRBAAhkR3BoZE3gyGREQThkTTGYZEGCCGRH8mhkTeLIZERDOGRLI5hkQYQIZE
f0aGRN5MhkRMU4ZEqlmGRBBghkR3ZoZE5myGRExzhkSyeYZEGICGRH+GhkTejIZERJOGRKqZ
hkQYoIZEf6aGRN6shkREs4ZEsrmGRBDAhkR3xoZE5syGRETThkSy2YZEGOCGRHfmhkTe7IZE
TPOGRLL5hkQYAIdEdwaHRN4Mh0RME4dEqhmHRBggh0R/JodE3iyHREQzh0SyOYdEGECHRH9G
h0TeTIdETFOHRLJZh0QQYIdEf2aHROZsh0RMc4dEqnmHRBCAh0R3hodE5oyHRESTh0SymYdE
GKCHRH+mh0TerIdETLOHRKq5h0QYwIdEd8aHRN7Mh0RE04dEstmHRBDgh0R/5odE3uyHREzz
h0Sy+YdEEACIRH8GiETeDIhETBOIRKoZiEQQIIhEfyaIRN4siEREM4hEqjmIRBhAiER3RohE
5kyIRERTiESqWYhEEGCIRHdmiETmbIhETHOIRKp5iEQYgIhEf4aIRN6MiEREk4hE05mIRBCg
iER3pohE5qyIRESziESyuYhEGMCIRHfGiETmzIhERNOIRLLZiEQY4IhEd+aIRObsiERM84hE
svmIRBgAiUR3BolE5gyJREQTiUSyGYlEGCCJRH8miUTeLIlETDOJRKo5iUQYQIlEf0aJRN5M
iURMU4lEslmJRBBgiUR3ZolE5myJRExziUSqeYlEEICJRH+GiUTejIlERJOJRKqZiUQYoIlE
f6aJRN6siURMs4lEqrmJRBjAiUR3xolE3syJRETTiUSq2YlEGOCJRH/miUTm7IlERPOJRKr5
iUQYAIpEdwaKROYMikREE4pEqhmKRBggikR3JopE5iyKREwzikSyOYpEEECKRH9GikTeTIpE
RFOKRKpZikQYYIpEf2aKRN5sikRMc4pEqnmKRBCAikR3hopE5oyKREyTikSymYpEGKCKRHem
ikTmrIpERLOKRLK5ikQQwIpEd8aKRN7MikRM04pEstmKRBDgikR35opE3uyKRETzikSy+YpE
GACLRH8Gi0TmDItETBOLRMsZi0QYIItEfyaLROYsi0RMM4tEqjmLRBhAi0R/RotE5kyLRERT
i0SqWYtEGGCLRH9mi0TebItERHOLRLJ5i0QQgItEf4aLRN6Mi0RMk4tEspmLRBigi0R/potE
5qyLRESzi0SquYtEEMCLRH/Gi0TezItETNOLRKrZi0QY4ItEd+aLRObsi0RM84tEsvmLRBAA
jER3BoxE3gyMREQTjESqGYxEGCCMRH8mjETeLIxERDOMRKo5jEQYQIxEf0aMRN5MjERMU4xE
qlmMRBBgjER/ZoxE3myMRExzjESqeYxEGICMRH+GjETejIxERJOMRKqZjEQQoIxEd6aMRN6s
jERMs4xEsrmMRBjAjER/xoxE5syMREzTjESy2YxEEOCMRHfmjETm7IxERPOMRLL5jEQYAI1E
fwaNRN4MjUREE41EshmNRBggjUR/Jo1E5iyNREQzjUSyOY1EEECNRH9GjUTeTI1ETFONRLJZ
jUQQYI1Ed2aNROZsjUREc41EqnmNRBCAjUR3ho1E7oyNRESTjUSymY1EGKCNRH+mjUTerI1E
TLONRLK5jUQQwI1Ed8aNRObMjURM041EqtmNRBDgjUR/5o1E3uyNREzzjUSy+Y1EGACORHcG
jkTeDI5ERBOORKoZjkQYII5EfyaOROYsjkRMM45EsjmORBBAjkR/Ro5E5kyORERTjkSqWY5E
EGCORHdmjkTebI5ERHOORKp5jkQQgI5Ef4aORN6MjkREk45EspmORBigjkR/po5E3qyOREyz
jkSquY5EGMCORH/GjkTmzI5ETNOORLLZjkQQ4I5Ed+aORN7sjkRM845EsvmORBAAj0R3Bo9E
3gyPREQTj0SyGY9EGCCPRHcmj0TeLI9ERDOPRLI5j0QQQI9Ef0aPROZMj0RMU49EslmPRBhg
j0R3Zo9E3myPRExzj0SyeY9EEICPRHeGj0TejI9ERJOPRLKZj0QYoI9Ef6aPROasj0REs49E
srmPRBDAj0R3xo9E3syPRETTj0Sy2Y9EGOCPRH/mj0Tm7I9ETPOPRKr5j0QYAJBEdwaQROYM
kERME5BEqhmQRBggkER3JpBE5iyQREwzkESqOZBEGECQRH9GkETeTJBERFOQRLJZkEQQYJBE
f2aQROZskERMc5BEqnmQRBiAkER3hpBE5oyQRESTkESymZBEEKCQRH+mkETerJBERLOQRKq5
kEQQwJBEd8aQRN7MkERM05BEqtmQRBDgkER35pBE3uyQRETzkESy+ZBEGACRRH8GkUTeDJFE
TBORRKoZkUQQIJFEdyaRROYskUREM5FEqjmRRBhAkUR3RpFE5kyRRExTkUSyWZFEEGCRRHdm
kUTmbJFERHORRLJ5kUQYgJFEd4aRRN6MkURMk5FEqpmRRBigkUR3ppFE3qyRRESzkUSyuZFE
GMCRRH/GkUTezJFETNORRKrZkUQQ4JFEd+aRRObskURE85FEsvmRRBgAkkR/BpJE3gySREQT
kkSyGZJEECCSRHcmkkTeLJJERDOSRLI5kkQQQJJEd0aSRN5MkkREU5JEqlmSRBhgkkR3ZpJE
3mySRERzkkSyeZJEEICSRHeGkkTejJJETJOSRNOZkkQYoJJEf6aSROaskkREs5JEqrmSRBDA
kkR/xpJE3sySRETTkkSq2ZJEGOCSRHfmkkTe7JJETPOSRKr5kkQYAJNEdwaTROYMk0RME5NE
shmTRBggk0R/JpNE3iyTREwzk0SyOZNEEECTRH9Gk0TeTJNERFOTRKpZk0QQYJNEf2aTROZs
k0REc5NEsnmTRBiAk0R3hpNE3oyTRESTk0SymZNEGKCTRH+mk0TerJNETLOTRLK5k0QYwJNE
d8aTRN7Mk0RE05NEqtmTRBjgk0R35pNE5uyTRETzk0Sy+ZNEGACURHcGlETeDJRETBOURLIZ
lEQYIJREdyaURN4slEREM5REqjmURBhAlER/RpRE5kyURERTlESqWZREGGCURH9mlETebJRE
RHOURLJ5lEQYgJREd4aUROaMlEREk5REqpmURBCglER3ppRE3qyURESzlESquZREGMCURHfG
lETmzJRERNOURKrZlEQY4JREd+aURObslERE85REqvmURBgAlUR/BpVE5gyVREwTlUTkGZVE
ECCVRHcmlUTeLJVETDOVRLo5lUQQQJVEd0aVRN5MlUREU5VEqlmVRBBglUR/ZpVE3myVRERz
lUSyeZVEEICVRH+GlUTejJVETJOVRLKZlUQQoJVEd6aVROaslURMs5VEqrmVRBDAlUR3xpVE
3syVREzTlUSq2ZVEEOCVRHfmlUTe7JVERPOVRKr5lUQQAJZEdwaWRN4MlkREE5ZEshmWRBgg
lkR3JpZE3iyWREQzlkSqOZZEEECWRH9GlkTeTJZETFOWRLJZlkQYYJZEd2aWRN5slkRMc5ZE
qnmWRBCAlkR3hpZE5oyWREyTlkSymZZEGKCWRHemlkTmrJZETLOWRKq5lkQQwJZEf8aWRObM
lkRE05ZEqtmWRBDglkR35pZE3uyWREzzlkSq+ZZEGACXRHcGl0TmDJdETBOXRKoZl0QYIJdE
dyaXRN4sl0RMM5dEsjmXRBhAl0R3RpdE5kyXRExTl0SyWZdEGGCXRH9ml0TebJdETHOXRKp5
l0QQgJdEd4aXRN6Ml0REk5dEy5mXRBCgl0R/ppdE5qyXREyzl0SquZdEGMCXRHfGl0TmzJdE
RNOXRKrZl0QQ4JdEf+aXRN7sl0RE85dEqvmXRBgAmER3BphE3gyYREwTmESqGZhEECCYRH8m
mETeLJhERDOYRLI5mEQQQJhEf0aYROZMmEREU5hEslmYRBBgmER/ZphE3myYRExzmESqeZhE
GICYRHeGmETmjJhERJOYRKqZmEQQoJhEd6aYRN6smERMs5hEsrmYRBjAmER/xphE3syYREzT
mESq2ZhEGOCYRH/mmETm7JhERPOYRLL5mEQQAJlEfwaZRN4MmURME5lEshmZRBAgmUR3JplE
3iyZREQzmUSyOZlEGECZRH9GmUTeTJlETFOZRKpZmUQYYJlEf2aZRN5smUREc5lEsnmZRBCA
mUR/hplE3oyZREyTmUSymZlEGKCZRHemmUTmrJlERLOZRKq5mUQQwJlEd8aZRN7MmURM05lE
qtmZRBjgmUR/5plE5uyZREzzmUSq+ZlEEACaRH8GmkTeDJpETBOaRNMZmkQQIJpEdyaaRN4s
mkRMM5pEsjmaRBBAmkR3RppE5kyaRExTmkSqWZpEEGCaRH9mmkTebJpETHOaRKp5mkQYgJpE
d4aaRN6MmkREk5pEqpmaRBCgmkR3pppE5qyaREyzmkSquZpEEMCaRH/GmkTezJpERNOaRLLZ
mkQY4JpEd+aaRN7smkRM85pEqvmaRBgAm0R/BptE3gybREwTm0SqGZtEECCbRIgmm0TeLJtE
RDObRKo5m0QQQJtEf0abROZMm0REU5tEslmbRBBgm0R3ZptE3mybRERzm0SqeZtEEICbRHeG
m0TejJtERJObRLKZm0QYoJtEf6abRN6sm0RMs5tEsrmbRBjAm0R/xptE3sybREzTm0Sy2ZtE
GOCbRHfmm0Tm7JtETPObRKr5m0QQAJxEdwacRN4MnERME5xEqhmcRBAgnER3JpxE5iycREwz
nESqOZxEGECcRHdGnETmTJxETFOcRLJZnEQYYJxEf2acRN5snEREc5xEsnmcRBCAnER3hpxE
5oycREyTnESqmZxEEKCcRHemnETerJxERLOcRLK5nEQQwJxEd8acRObMnERE05xEstmcRBjg
nER35pxE3uycRETznESq+ZxEGACdRH8GnUTmDJ1ERBOdRLIZnUQQIJ1EfyadRN4snUREM51E
sjmdRBhAnUR3Rp1E3kydRERTnUSyWZ1EGGCdRHdmnUTmbJ1ETHOdRKp5nUQQgJ1Ed4adRN6M
nURMk51EspmdRBCgnUR3pp1E3qydREyznUSquZ1EGMCdRHfGnUTmzJ1ERNOdRKrZnUQY4J1E
f+adRObsnURM851EqvmdRBAAnkR3Bp5E5gyeREwTnkSyGZ5EECCeRH8mnkTeLJ5ETDOeRKo5
nkQQQJ5Ef0aeRN5MnkRMU55EqlmeRBBgnkR3Zp5E3myeRERznkSqeZ5EGICeRHeGnkTmjJ5E
RJOeRLKZnkQQoJ5Ed6aeRN6snkREs55EsrmeRBjAnkR3xp5E5syeRETTnkSy2Z5EGOCeRHfm
nkTe7J5ETPOeRLL5nkQYAJ9EfwafRN4Mn0RME59E3BmfRBggn0R/Jp9E5iyfREwzn0SyOZ9E
EECfRHdGn0TmTJ9ETFOfRKpZn0QYYJ9Ef2afRN5sn0RMc59EqnmfRBiAn0R3hp9E5oyfREST
n0SymZ9EEKCfRHemn0TerJ9ETLOfRKq5n0QYwJ9Ef8afRObMn0RE059EstmfRBDgn0R/5p9E
5uyfRETzn0Sq+Z9EEACgRHcGoETeDKBETBOgRLIZoEQQIKBEdyagRN4soERMM6BEsjmgRBhA
oER/RqBE5kygRExToESyWaBEEGCgRHdmoETebKBERHOgRKp5oEQYgKBEf4agROaMoERMk6BE
spmgRBigoER/pqBE5qygRESzoESquaBEGMCgRH/GoETezKBERNOgRLLZoEQQ4KBEf+agRObs
oERM86BEqvmgRBgAoUR3BqFE3gyhREQToUSyGaFEGCChRH8moUTmLKFERDOhRKo5oUQYQKFE
f0ahRN5MoURMU6FEqlmhRBhgoUR/ZqFE5myhRExzoUSqeaFEEIChRH+GoUTejKFETJOhRMuZ
oUQYoKFEd6ahRN6soUREs6FEqrmhRBjAoUR/xqFE7syhRETToUSy2aFEEOChRH/moUTe7KFE
RPOhRKr5oUQYAKJEdwaiROYMokREE6JEqhmiRBggokR/JqJE3iyiREwzokSyOaJEEECiRHdG
okTeTKJERFOiRKpZokQYYKJEd2aiRN5sokRMc6JEqnmiRBCAokR/hqJE5oyiRESTokSymaJE
EKCiRH+mokTerKJERLOiRLK5okQQwKJEd8aiRObMokRE06JEstmiRBDgokR35qJE5uyiRETz
okSq+aJEGACjRH8Go0TeDKNETBOjRKoZo0QYIKNEdyajRN4so0REM6NEsjmjRBBAo0R/RqNE
5kyjRExTo0SyWaNEEGCjRH9mo0TmbKNERHOjRLJ5o0QQgKNEd4ajRN6Mo0REk6NEspmjRBCg
o0R3pqNE3qyjREyzo0SyuaNEEMCjRHfGo0TmzKNETNOjRKrZo0QY4KNEd+ajRN7so0RM86NE
svmjRBgApER3BqRE5gykREQTpETcGaREECCkRH8mpETeLKRETDOkRKo5pEQYQKREd0akRN5M
pEREU6REslmkRBBgpER3ZqRE5mykRERzpESqeaREGICkRH+GpETmjKRETJOkRLKZpEQQoKRE
f6akRN6spERMs6REqrmkRBDApER3xqRE3sykREzTpESy2aREGOCkRH/mpETm7KRETPOkRKr5
pEQYAKVEdwalROYMpURME6VEshmlRBAgpUR/JqVE5iylREwzpUSyOaVEEEClRH9GpUTmTKVE
TFOlRLJZpUQYYKVEd2alROZspUREc6VEsnmlRBCApUR/hqVE3oylREyTpUSqmaVEGKClRHem
pUTerKVETLOlRLK5pUQYwKVEd8alRObMpURE06VEqtmlRBDgpUR/5qVE3uylRETzpUSy+aVE
GACmRHcGpkTmDKZETBOmRKoZpkQQIKZEdyamRN4spkRMM6ZEsjmmRBBApkR3RqZE3kymRExT
pkSqWaZEEGCmRHdmpkTmbKZETHOmRLJ5pkQYgKZEf4amRN6MpkRMk6ZE3JmmRBigpkR/pqZE
3qymREyzpkSyuaZEEMCmRHfGpkTmzKZETNOmRKrZpkQQ4KZEd+amRObspkRE86ZEsvmmRBAA
p0R/BqdE3gynREwTp0SyGadEGCCnRHcmp0TmLKdETDOnRLI5p0QQQKdEd0anROZMp0REU6dE
slmnRBBgp0R3ZqdE5mynRERzp0SqeadEGICnRHeGp0TmjKdETJOnRLKZp0QQoKdEd6anROas
p0REs6dEqrmnRBDAp0R/xqdE3synREzTp0Sq2adEGOCnRHfmp0Te7KdERPOnRKr5p0QYAKhE
fwaoRN4MqERME6hEshmoRBAgqER/JqhE3iyoREQzqESyOahEGECoRHdGqETeTKhERFOoRKpZ
qEQQYKhEd2aoROZsqEREc6hEsnmoRBCAqER3hqhE3oyoREyTqESqmahEGKCoRHemqETmrKhE
RLOoRLK5qEQQwKhEd8aoRN7MqERE06hEstmoRBjgqER35qhE5uyoREzzqESy+ahEGACpRHcG
qUTmDKlERBOpRKoZqUQQIKlEdyapROYsqURMM6lEqjmpRBBAqUR/RqlE5kypRExTqUSqWalE
EGCpRHdmqUTmbKlERHOpRLJ5qUQYgKlEd4apRN6MqUREk6lEqpmpRBigqUR/pqlE3qypREyz
qUSyualEGMCpRHfGqUTmzKlERNOpRKrZqUQQ4KlEf+apRN7sqURE86lEsvmpRBgAqkSIBqpE
3gyqREwTqkSqGapEGCCqRH8mqkTeLKpETDOqRKo5qkQYQKpEd0aqRN5MqkREU6pEqlmqRBBg
qkR/ZqpE3myqRExzqkSqeapEEICqRHeGqkTmjKpERJOqRKqZqkQQoKpEf6aqRN6sqkRMs6pE
qrmqRBDAqkR3xqpE3syqRETTqkSq2apEEOCqRH/mqkTm7KpETPOqRLL5qkQQAKtEdwarRN4M
q0RME6tEqhmrRBggq0R/JqtE3iyrREwzq0SyOatEGECrRH9Gq0TmTKtETFOrRKpZq0QYYKtE
f2arRN5sq0RMc6tEqnmrRBCAq0R3hqtE5oyrRESTq0SqmatEEKCrRHemq0TmrKtERLOrRLK5
q0QQwKtEd8arRN7Mq0RM06tEstmrRBDgq0R35qtE5uyrREzzq0Sy+atEEACsRHcGrETeDKxE
TBOsRLIZrEQQIKxEdyasRN4srEREM6xEsjmsRBhArER3RqxE3kysRExTrESqWaxEEGCsRHdm
rETebKxERHOsRKp5rEQYgKxEd4asRN6MrERMk6xEspmsRBigrER3pqxE5qysREyzrESyuaxE
EMCsRH/GrETmzKxERNOsRLLZrEQY4KxEd+asRN7srERE86xEqvmsRBAArUR/Bq1E3gytREwT
rUSqGa1EECCtRHcmrUTmLK1ERDOtRLI5rUQQQK1Ed0atRN5MrUREU61EqlmtRBBgrUR3Zq1E
3mytRExzrUSqea1EGICtRHeGrUTejK1ETJOtRKqZrUQYoK1Ed6atRN6srURMs61EqrmtRBjA
rUR3xq1E5sytRETTrUSy2a1EGOCtRHfmrUTm7K1ETPOtRLL5rUQYAK5EfwauROYMrkREE65E
shmuRBggrkR3Jq5E5iyuREQzrkSqOa5EGECuRH9GrkTeTK5ERFOuRLJZrkQQYK5Ef2auRN5s
rkREc65EqnmuRBiArkR3hq5E5oyuRESTrkSqma5EEKCuRH+mrkTmrK5ERLOuRLK5rkQQwK5E
f8auRN7MrkRE065EstmuRBDgrkR/5q5E5uyuRETzrkSy+a5EEACvRH8Gr0TeDK9ERBOvRKoZ
r0QQIK9EfyavRN4sr0RMM69EqjmvRBhAr0R/Rq9E5kyvRERTr0SyWa9EGGCvRHdmr0TmbK9E
THOvRLJ5r0QYgK9Ef4avRN6Mr0RMk69EspmvRBigr0R3pq9E5qyvRESzr0Squa9EGMCvRHfG
r0TmzK9ERNOvRLLZr0QQ4K9Ef+avRN7sr0RM869EsvmvRBAAsER/BrBE3gywREwTsESqGbBE
ECCwRH8msETuLLBETDOwRLI5sEQQQLBEf0awRN5MsEREU7BEslmwRBhgsER/ZrBE3mywRERz
sESyebBEEICwRHeGsETejLBETJOwRNyZsEQQoLBEd6awROassERMs7BEqrmwRBjAsER/xrBE
5sywRETTsESy2bBEGOCwRHfmsETe7LBETPOwRKr5sEQYALFEdwaxRN4MsURME7FEqhmxRBgg
sUR3JrFE5iyxREwzsUSyObFEEECxRH9GsUTeTLFERFOxRLJZsUQYYLFEf2axROZssURMc7FE
snmxRBCAsUR/hrFE5oyxRESTsUSqmbFEEKCxRHemsUTerLFERLOxRKq5sUQYwLFEd8axRObM
sURE07FEqtmxRBjgsUR35rFE5uyxRETzsUSy+bFEEACyRHcGskTeDLJETBOyRLIZskQhILJE
dyayRN4sskRMM7JEsjmyRBhAskR3RrJE5kyyRERTskSyWbJEGGCyRHdmskTmbLJERHOyRKp5
skQYgLJEd4ayROaMskRMk7JEqpmyRBigskR/prJE3qyyRESzskSqubJEEMCyRH/GskTezLJE
TNOyRKrZskQQ4LJEd+ayRN7sskRM87JEqvmyRBAAs0R/BrNE5gyzREwTs0TcGbNEGCCzRHcm
s0TeLLNETDOzRLI5s0QQQLNEd0azROZMs0REU7NEslmzRBhgs0R/ZrNE5myzRExzs0SyebNE
GICzRHeGs0TejLNETJOzRKqZs0QYoLNEd6azROass0RMs7NEqrmzRBjAs0R3xrNE3syzRETT
s0Sy2bNEEOCzRH/ms0Tm7LNETPOzRKr5s0QYALREfwa0RN4MtEREE7REshm0RBAgtER/JrRE
5iy0REQztESyObREEEC0RH9GtETeTLRETFO0RLJZtEQQYLREd2a0RN5stEREc7REsnm0RBCA
tER3hrRE3oy0REyTtESymbREEKC0RHemtETerLRETLO0RKq5tEQYwLREd8a0RN7MtERE07RE
qtm0RBjgtER/5rRE3uy0REzztESy+bREGAC1RH8GtUTeDLVETBO1RKoZtUQYILVEdya1RN4s
tUREM7VEsjm1RBhAtUR/RrVE3ky1RERTtUSyWbVEEGC1RH9mtUTebLVERHO1RLJ5tUQYgLVE
d4a1ROaMtUREk7VE3Jm1RBigtUR3prVE3qy1RESztUSqubVEEMC1RHfGtUTmzLVETNO1RKrZ
tUQY4LVEd+a1RO7stURE87VEsvm1RBAAtkR3BrZE3gy2REwTtkSqGbZEGCC2RHcmtkTmLLZE
RDO2RLI5tkQYQLZEd0a2RN5MtkREU7ZEqlm2RBBgtkR3ZrZE3my2RExztkSyebZEGIC2RHeG
tkTejLZERJO2RLKZtkQQoLZEd6a2RN6stkRMs7ZEsrm2RBjAtkR/xrZE5sy2REzTtkSy2bZE
EOC2RHfmtkTe7LZETPO2RKr5tkQQALdEdwa3RN4Mt0REE7dEqhm3RBAgt0R/JrdE3iy3REwz
t0SyObdEEEC3RH9Gt0TeTLdETFO3RLJZt0QQYLdEf2a3RN5st0RMc7dEsnm3RBCAt0R/hrdE
3oy3REyTt0SymbdEEKC3RHemt0TmrLdERLO3RKq5t0QYwLdEf8a3RN7Mt0RE07dEstm3RBjg
t0R35rdE5uy3REzzt0Sy+bdEEAC4RHcGuETeDLhERBO4RLIZuEQYILhEdya4ROYsuERMM7hE
sjm4RBBAuER/RrhE3ky4RERTuESyWbhEEGC4RHdmuETebLhETHO4RKp5uEQQgLhEd4a4RN6M
uERMk7hEqpm4RBCguER/prhE3qy4REyzuESyubhEGMC4RHfGuETezLhERNO4RKrZuEQQ4LhE
f+a4RObsuERM87hEqvm4RBgAuUR3BrlE5gy5REwTuUSyGblEECC5RHcmuUTmLLlERDO5RLI5
uUQQQLlEf0a5ROZMuUREU7lEqlm5RBBguUR3ZrlE5my5RExzuUSqeblEGIC5RHeGuUTmjLlE
TJO5RKqZuUQQoLlEd6a5ROasuURMs7lEsrm5RBDAuUR3xrlE3sy5RETTuUSy2blEGOC5RH/m
uUTe7LlETPO5RKr5uUQQALpEdwa6ROYMukRME7pEshm6RBAgukR/JrpE5iy6REQzukSyObpE
EEC6RHdGukTeTLpETFO6RLJZukQYYLpEd2a6ROZsukRMc7pEqnm6RBCAukR3hrpE3oy6REST
ukSqmbpEEKC6RHemukTmrLpETLO6RLK5ukQYwLpEf8a6RObMukRE07pEstm6RBDgukR/5rpE
5uy6REzzukSy+bpEEAC7RH8Gu0TeDLtETBO7RLIZu0QQILtEdya7RN4su0REM7tEsjm7RBBA
u0R/RrtE3ky7RERTu0SqWbtEGGC7RH9mu0TebLtERHO7RKp5u0QYgLtEd4a7ROaMu0REk7tE
qpm7RBCgu0R/prtE5qy7RESzu0SyubtEEMC7RHfGu0TezLtERNO7RLLZu0QY4LtEd+a7RObs
u0RM87tEsvm7RBgAvER3BrxE3gy8REwTvESyGbxEECC8RIgmvETeLLxERDO8RLI5vEQYQLxE
f0a8RN5MvEREU7xEslm8RBBgvER3ZrxE5my8RERzvESqebxEEIC8RHeGvETejLxETJO8RLKZ
vEQYoLxEf6a8ROasvEREs7xEqrm8RBDAvER3xrxE3sy8RETTvESy2bxEGOC8RH/mvETe7LxE
TPO8RKr5vEQYAL1Edwa9RN4MvURME71E3Bm9RBAgvUR3Jr1E5iy9REQzvUSqOb1EGEC9RHdG
vUTeTL1ERFO9RKpZvUQYYL1Ed2a9ROZsvUREc71Eqnm9RBiAvUR3hr1E5oy9REyTvUSymb1E
EKC9RH+mvUTerL1ETLO9RKq5vUQYwL1Ed8a9RObMvURE071Estm9RBjgvUR35r1E3uy9RETz
vUSq+b1EEAC+RH8GvkTeDL5ETBO+RLIZvkQQIL5Edya+RN4svkREM75Eujm+RBhAvkR3Rr5E
3ky+RExTvkSyWb5EEGC+RH9mvkTmbL5ETHO+RLJ5vkQYgL5Ed4a+ROaMvkREk75Espm+RBCg
vkR/pr5E3qy+REyzvkSqub5EGMC+RH/GvkTezL5ETNO+RKrZvkQY4L5Ed+a+RObsvkRE875E
svm+RBAAv0R3Br9E3gy/REQTv0SyGb9EGCC/RHcmv0TeLL9ERDO/RLI5v0QQQL9Ed0a/ROZM
v0REU79Eslm/RBBgv0R3Zr9E3my/RExzv0Sqeb9EGIC/RHeGv0TejL9ERJO/RNyZv0QQoL9E
d6a/ROasv0REs79Esrm/RBDAv0R/xr9E5sy/RETTv0Sy2b9EEOC/RH/mv0Te7L9ERPO/RKr5
v0QYAMBEdwbARN4MwERME8BEqhnARBggwER3JsBE5izAREwzwESqOcBEGEDARH9GwETmTMBE
TFPARKpZwEQQYMBEf2bARN5swEREc8BEsnnARBiAwER/hsBE3ozARESTwESymcBEGKDARHem
wETerMBETLPARLK5wEQQwMBEf8bARN7MwERE08BEstnARBDgwER/5sBE3uzARETzwESq+cBE
GADBRHcGwUTeDMFERBPBRLIZwUQQIMFEdybBROYswUREM8FEqjnBRBBAwUR/RsFE3kzBRExT
wUSyWcFEEGDBRHdmwUTmbMFERHPBRLJ5wUQYgMFEd4bBROaMwURMk8FEspnBRBigwUR3psFE
5qzBREyzwUSyucFEGMDBRHfGwUTezMFETNPBRLLZwUQQ4MFEf+bBRObswURM88FEsvnBRBAA
wkR3BsJE5gzCREwTwkTkGcJEECDCRHcmwkTeLMJETDPCRKo5wkQYQMJEf0bCROZMwkREU8JE
slnCRBBgwkR/ZsJE3mzCRERzwkSqecJEEIDCRHeGwkTejMJERJPCRLKZwkQQoMJEf6bCROas
wkREs8JEqrnCRBDAwkR/xsJE3szCREzTwkSq2cJEEODCRHfmwkTm7MJERPPCRLL5wkQQAMNE
dwbDROYMw0REE8NEshnDRBggw0R/JsNE3izDREwzw0SyOcNEGEDDRHdGw0TeTMNETFPDRKpZ
w0QYYMNEd2bDROZsw0REc8NEsnnDRBCAw0R3hsNE5ozDRESTw0SymcNEEKDDRHemw0TerMNE
TLPDRKq5w0QYwMNEd8bDRN7Mw0RE08NEstnDRBDgw0R/5sNE3uzDRETzw0Sq+cNEGADERH8G
xETeDMRETBPERKoZxEQQIMREdibERN4sxERMM8REqjnERBBAxESIRsRE3kzERERTxESyWcRE
GGDERHZmxETebMRERHPERLJ5xEQYgMREdobEROaMxEREk8REqpnERBCgxER2psRE3qzEREyz
xESyucREGMDERHbGxETmzMRERNPERKrZxEQQ4MREdubERObsxERE88REsvnERBAAxUSABsVE
5gzFREQTxUSqGcVEECDFRIAmxUTmLMVERDPFRKo5xUQYQMVEgEbFRN5MxUREU8VEqlnFRBBg
xUR2ZsVE5mzFRExzxUSyecVEGIDFRHaGxUTmjMVERJPFRLKZxUQQoMVEdqbFRN6sxUREs8VE
srnFRBDAxUSAxsVE3szFRETTxUSy2cVEEODFRHbmxUTm7MVERPPFRKr5xUQYAMZEdgbGROYM
xkREE8ZEshnGRBAgxkR2JsZE3izGREwzxkSyOcZEEEDGRIBGxkTmTMZERFPGRLJZxkQQYMZE
dmbGRN5sxkRMc8ZEsnnGRBCAxkSAhsZE5ozGREyTxkSymcZEGKDGRICmxkTerMZETLPGRLK5
xkQQwMZEgMbGRN7MxkRE08ZEqtnGRBDgxkR25sZE5uzGRETzxkSy+cZEGADHRIAGx0TmDMdE
RBPHRMoZx0QQIMdEdibHRN4sx0RMM8dEsjnHRBBAx0SARsdE3kzHRExTx0SyWcdEEGDHRIBm
x0TmbMdERHPHRKp5x0QYgMdEdobHROaMx0RMk8dEqpnHRBCgx0R2psdE5qzHREyzx0SyucdE
GMDHRHbGx0TezMdETNPHRLLZx0QQ4MdEdubHRN7sx0RM88dEqvnHRBAAyESABshE5gzIREQT
yESyGchEGCDIRIAmyETeLMhETDPIRLI5yEQQQMhEdkbIROZMyERMU8hEqlnIRBBgyESAZshE
5mzIRExzyESqechEEIDIRHaGyETmjMhETJPIRKqZyEQYoMhEdqbIRN6syEREs8hEsrnIRBjA
yESAxshE5szIREzTyESy2chEGODIRIDmyETe7MhERPPIRKr5yEQgAMlEgAbJRN4MyURME8lE
shnJRBAgyUR2JslE3izJREwzyUSyOclEEEDJRHZGyUTmTMlETFPJRKpZyUQYYMlEdmbJRN5s
yUREc8lEsnnJRBiAyUR2hslE5ozJREyTyUTKmclEEKDJRHamyUTerMlERLPJRLK5yUQQwMlE
dsbJRObMyURE08lEstnJRBDgyUR25slE5uzJREzzyUSy+clEGADKRIAGykTeDMpERBPKRLIZ
ykQQIMpEgCbKRN4sykREM8pEqjnKRBBAykR2RspE3kzKRExTykSqWcpEEGDKRHZmykTebMpE
RHPKRLJ5ykQYgMpEdobKRN6MykRMk8pEqpnKRBigykR2pspE5qzKREyzykSqucpEGMDKRHbG
ykTmzMpETNPKRLLZykQQ4MpEdubKRObsykRE88pEqvnKRBAAy0SABstE3gzLREwTy0SyGctE
GCDLRHYmy0TmLMtETDPLRLI5y0QQQMtEgEbLRN5My0REU8tEslnLRBBgy0R2ZstE5mzLRERz
y0SqectEGIDLRHaGy0TmjMtERJPLRLKZy0QQoMtEgKbLROasy0RMs8tEqrnLRBDAy0SAxstE
5szLRETTy0Sq2ctEGODLRIDmy0Tm7MtETPPLRKr5y0QQAMxEdgbMRN4MzEREE8xE3BnMRBAg
zER2JsxE5izMREwzzESyOcxEGEDMRHZGzETmTMxERFPMRKpZzEQQYMxEdmbMROZszEREc8xE
qnnMRBCAzER2hsxE3ozMREyTzESqmcxEEKDMRHamzETmrMxERLPMRLK5zEQYwMxEdsbMRN7M
zERM08xEqtnMRBDgzER25sxE5uzMRETzzESy+cxEGADNRHYGzUTmDM1ETBPNRKoZzUQYIM1E
gCbNROYszUREM81EsjnNRBhAzUSARs1E5kzNRERTzUSyWc1EGGDNRHZmzUTmbM1ETHPNRLJ5
zUQYgM1EdobNROaMzURMk81EqpnNRBigzUR2ps1E5qzNRESzzUSyuc1EEMDNRHbGzUTezM1E
TNPNRKrZzUQQ4M1EdubNRN7szURE881EsvnNRBAAzkSABs5E5gzOREwTzkSyGc5EECDORHYm
zkTeLM5ETDPORKo5zkQQQM5EdkbOROZMzkRMU85EqlnORBBgzkSAZs5E3mzORExzzkSqec5E
GIDORHaGzkTejM5ERJPORKqZzkQQoM5EgKbORN6szkREs85EqrnORBjAzkR2xs5E3szOREzT
zkSy2c5EGODORIDmzkTm7M5ETPPORKr5zkQQAM9EdgbPRN4Mz0RME89EshnPRBAgz0R2Js9E
5izPREwzz0SyOc9EGEDPRHZGz0TeTM9ERFPPRLJZz0QQYM9EdmbPRN5sz0REc89EsnnPRBCA
z0R2hs9E5ozPREyTz0Symc9EEKDPRHamz0TmrM9ETLPPRKq5z0QYwM9EdsbPRObMz0RM089E
qtnPRBDgz0R25s9E3uzPRETzz0Sy+c9EEADQRHYG0ETeDNBERBPQRKoZ0EQYINBEgCbQRN4s
0EREM9BEsjnQRBhA0ER2RtBE5kzQRExT0ESyWdBEEGDQRIBm0ETmbNBERHPQRKp50EQYgNBE
dobQROaM0EREk9BEspnQRBig0ER2ptBE3qzQRESz0ESyudBEEMDQRHbG0ETezNBERNPQRLLZ
0EQY4NBEdubQRObs0ERM89BEsvnQRBAA0UR2BtFE3gzRREQT0UTUGdFEECDRRIAm0UTmLNFE
RDPRRKo50UQYQNFEdkbRROZM0URMU9FEqlnRRBhg0UR2ZtFE3mzRRERz0USqedFEEIDRRICG
0UTejNFETJPRRLKZ0UQQoNFEdqbRRN6s0URMs9FEsrnRRBjA0UR2xtFE5szRRETT0USy2dFE
EODRRIDm0UTm7NFETPPRRKr50UQYANJEdgbSROYM0kREE9JEqhnSRBAg0kR2JtJE5izSREQz
0kSyOdJEEEDSRHZG0kTmTNJETFPSRLJZ0kQYYNJEdmbSROZs0kRMc9JEqnnSRBCA0kR2htJE
3ozSREST0kSqmdJEEKDSRICm0kTerNJETLPSRLK50kQYwNJEdsbSRObM0kRM09JEqtnSRBDg
0kR25tJE3uzSREzz0kSy+dJEEADTRIAG00TeDNNERBPTRKoZ00QQINNEgCbTROYs00REM9NE
sjnTRBhA00R2RtNE3kzTRExT00SqWdNEGGDTRIBm00TebNNETHPTRLJ500QQgNNEdobTROaM
00REk9NEqpnTRBig00R2ptNE5qzTRESz00SyudNEEMDTRHbG00TmzNNETNPTRLLZ00QY4NNE
gObTRObs00RE89NEsvnTRBAA1ESABtRE3gzUREQT1ESyGdREECDURHYm1ETmLNRETDPURLI5
1EQQQNREdkbURN5M1ERMU9REqlnURBhg1ER2ZtRE3mzURExz1ESqedREGIDURICG1ETejNRE
TJPURKqZ1EQYoNREgKbUROas1EREs9REqrnURBDA1ER2xtRE5szURETT1ESy2dREGODURHbm
1ETm7NRETPPURLL51EQYANVEdgbVROYM1UREE9VEqhnVRBAg1USAJtVE3izVREwz1USqOdVE
EEDVRHZG1UTeTNVETFPVRKpZ1UQYYNVEgGbVROZs1UREc9VEsnnVRBiA1UR2htVE5ozVREST
1USymdVEEKDVRHam1UTerNVETLPVRLK51UQQwNVEdsbVRObM1URM09VEqtnVRBDg1USA5tVE
5uzVREzz1USq+dVEEADWRHYG1kTeDNZETBPWRMoZ1kQQINZEdibWROYs1kREM9ZEsjnWRBBA
1kR2RtZE3kzWRExT1kSqWdZEGGDWRHZm1kTmbNZERHPWRLJ51kQQgNZEgIbWROaM1kREk9ZE
qpnWRBCg1kR2ptZE5qzWREyz1kSyudZEEMDWRHbG1kTmzNZETNPWRLLZ1kQQ4NZEdubWRObs
1kRE89ZEsvnWRBgA10R2BtdE3gzXREwT10SqGddEECDXRIAm10TmLNdERDPXRLI510QQQNdE
gEbXROZM10RMU9dEqlnXRBBg10SAZtdE3mzXRERz10SqeddEEIDXRHaG10TejNdERJPXRKqZ
10QYoNdEdqbXROas10RMs9dEsrnXRBDA10R2xtdE3szXREzT10Sy2ddEEODXRHbm10Tm7NdE
RPPXRKr510QYANhEgAbYRN4M2EREE9hEshnYRBAg2ESAJthE5izYREwz2ESqOdhEEEDYRHZG
2ETmTNhETFPYRKpZ2EQQYNhEdmbYROZs2EREc9hEsnnYRBCA2ESAhthE3ozYREST2ETcmdhE
EKDYRICm2ETmrNhERLPYRKq52EQYwNhEdsbYRObM2ERE09hEqtnYRBDg2ESA5thE5uzYREzz
2ESy+dhEGADZRHYG2UTmDNlERBPZRKoZ2UQYINlEdibZROYs2URMM9lEqjnZRBhA2UR2RtlE
5kzZRERT2USyWdlEEGDZRHZm2UTebNlERHPZRLJ52UQQgNlEgIbZROaM2URMk9lEspnZRBig
2USAptlE3qzZRESz2USyudlEEMDZRHbG2UTezNlETNPZRLLZ2UQQ4NlEdubZRObs2URE89lE
qvnZRBAA2kSIBtpE5gzaREwT2kSyGdpEGCDaRHYm2kTmLNpERDPaRLI52kQQQNpEgEbaROZM
2kRMU9pEslnaRBhg2kSAZtpE3mzaRExz2kSqedpEGIDaRHaG2kTejNpETJPaRKqZ2kQQoNpE
dqbaROas2kRMs9pEqrnaRBDA2kSAxtpE5szaREzT2kSq2dpEEODaRIDm2kTm7NpERPPaRLL5
2kQQANtEdgbbRN4M20REE9tEqhnbRBAg20SAJttE5izbREQz20SqOdtEEEDbRHZG20TeTNtE
RFPbRLJZ20QQYNtEdmbbROZs20REc9tEsnnbRBiA20R2httE3ozbREST20SqmdtEGKDbRHam
20TmrNtERLPbRKq520QQwNtEdsbbRObM20RE09tEstnbRBDg20SA5ttE3uzbREzz20S6+dtE
GADcRHYG3ETeDNxERBPcRLIZ3EQQINxEdibcROYs3ERMM9xEsjncRBBA3ESARtxE3kzcRExT
3ESqWdxEGGDcRIBm3ETmbNxERHPcRKp53EQQgNxEdobcROaM3ERMk9xEqpncRBCg3ESAptxE
5qzcREyz3ESqudxEGMDcRHbG3ETezNxERNPcRLLZ3EQY4NxEdubcRObs3ERM89xEsvncRBgA
3UR2Bt1E5gzdREwT3USyGd1EGCDdRHYm3UTmLN1ERDPdRKo53UQQQN1EdkbdROZM3UREU91E
slndRBBg3USAZt1E5mzdRExz3USqed1EGIDdRICG3UTmjN1ETJPdRNyZ3UQQoN1EgKbdRN6s
3UREs91EsrndRBDA3UR2xt1E5szdRETT3USq2d1EGODdRIDm3UTe7N1ETPPdRLL53UQYAN5E
dgbeROYM3kRME95EuhneRBgg3kR2Jt5E3izeREQz3kSqOd5EGEDeRHZG3kTeTN5ETFPeRLJZ
3kQYYN5EdmbeRN5s3kREc95EqnneRBiA3kSAht5E5ozeREST3kSqmd5EEKDeRHam3kTerN5E
RLPeRKq53kQQwN5EdsbeRObM3kRE095EqtneRBjg3kSA5t5E5uzeRETz3kSq+d5EEADfRIAG
30TmDN9ETBPfRKoZ30QYIN9EdibfROYs30REM99EsjnfRBBA30SARt9E5kzfRExT30SyWd9E
GGDfRHZm30TmbN9ERHPfRKp530QQgN9EdobfROaM30RMk99EqpnfRBCg30SApt9E3qzfREyz
30Syud9EEMDfRHbG30TmzN9ERNPfRLLZ30QY4N9EdubfRObs30RE899EsvnfRBgA4ESABuBE
5gzgREQT4ESyGeBEECDgRIAm4ETeLOBETDPgRLI54EQQQOBEgEbgRN5M4EREU+BEqlngRBBg
4ESAZuBE3mzgRExz4ESyeeBEGIDgRICG4ETejOBETJPgRKqZ4EQYoOBEdqbgROas4ERMs+BE
qrngRBjA4ESAxuBE5szgRETT4ESy2eBEGODgRHbm4ETm7OBERPPgRKr54EQQAOFEgAbhRN4M
4URME+FEqhnhRBAg4UR2JuFE5izhREwz4USyOeFEGEDhRIBG4UTmTOFERFPhRLJZ4UQQYOFE
dmbhROZs4URMc+FEsnnhRBCA4USAhuFE5ozhREyT4USymeFEEKDhRHam4UTmrOFETLPhRLK5
4UQQwOFEgMbhRN7M4URM0+FEqtnhRBDg4UR25uFE3uzhREzz4USq+eFEGADiRIAG4kTmDOJE
TBPiRLIZ4kQQIOJEdibiROYs4kRUM+JEqjniRBhA4kSARuJE3kziRERT4kSyWeJEEGDiRHZm
4kTebOJETHPiRLJ54kQYgOJEgIbiRN6M4kRMk+JEspniRBig4kR2puJE5qziREyz4kSyueJE
EMDiRHbG4kTezOJERNPiRLLZ4kQQ4OJEdubiRN7s4kRM8+JEsvniRBAA40SABuNE3gzjREwT
40SqGeNEECDjRHYm40TeLONETDPjRLI540QQQONEdkbjROZM40REU+NEslnjRBBg40SAZuNE
3mzjRERz40SyeeNEEIDjRHaG40TmjONETJPjRLKZ40QQoONEdqbjROas40RMs+NEqrnjRBjA
40SAxuNE5szjRETT40Sq2eNEEODjRIDm40Tm7ONERPPjRLL540QQAOREdgbkROYM5EREE+RE
shnkRBAg5ESAJuRE7izkREwz5ESqOeREEEDkRHZG5ETeTORERFPkRLJZ5EQQYOREgGbkRN5s
5ERMc+REsnnkRBCA5ESAhuRE3ozkREyT5ESqmeREGKDkRICm5ETerORERLPkRLK55EQQwORE
dsbkRObM5ERE0+REqtnkRBDg5ESA5uRE5uzkREzz5ESq+eREGADlRHYG5UTeDOVERBPlRNQZ
5UQYIOVEgCblRN4s5UREM+VEqjnlRBBA5USARuVE3kzlRExT5USqWeVEGGDlRHZm5UTmbOVE
THPlRLJ55UQYgOVEdoblRN6M5UREk+VEqpnlRBCg5USApuVE5qzlRESz5USyueVEEMDlRHbG
5UTmzOVERNPlRLLZ5UQQ4OVEdublRObs5URE8+VEsvnlRBAA5kSABuZE3gzmREwT5kSqGeZE
ECDmRIAm5kTeLOZERDPmRKo55kQQQOZEdkbmRN5M5kREU+ZEslnmRBhg5kSAZuZE5mzmRERz
5kSyeeZEGIDmRICG5kTejOZETJPmRKqZ5kQQoOZEdqbmRN6s5kRMs+ZEqrnmRBDA5kSAxuZE
5szmRETT5kSq2eZEEODmRIDm5kTm7OZERPPmRLL55kQQAOdEdgbnROYM50REE+dEshnnRBAg
50SAJudE5iznREQz50SqOedEEEDnRHZG50TeTOdERFPnRLJZ50QQYOdEgGbnROZs50REc+dE
qnnnRBCA50SAhudE5oznREyT50TcmedEEKDnRICm50TmrOdETLPnRKq550QQwOdEgMbnRObM
50RM0+dEstnnRBDg50R25udE3uznRETz50Sy+edEGADoRIAG6ETeDOhETBPoRLIZ6EQQIOhE
diboROYs6ERMM+hEqjnoRBhA6ER2RuhE5kzoRExT6ESqWehEGGDoRHZm6ETmbOhETHPoRLJ5
6EQQgOhEgIboROaM6EREk+hEqpnoRBCg6ESApuhE3qzoRESz6ESyuehEEMDoRIDG6ETezOhE
TNPoRLLZ6EQQ4OhEgOboRObs6ERM8+hEsvnoRBgA6UR2BulE3gzpREwT6USyGelEECDpRHYm
6UTmLOlETDPpRLI56UQYQOlEgEbpROZM6URMU+lEqlnpRBBg6USAZulE5mzpRERz6USyeelE
EIDpRHaG6UTejOlERJPpRKqZ6UQQoOlEgKbpRN6s6UREs+lEqrnpRBDA6USAxulE5szpREzT
6USy2elEGODpRHbm6UTe7OlERPPpRKr56UQQAOpEgAbqRN4M6kRME+pE3BnqRBgg6kSAJupE
5izqREQz6kSyOepEEEDqRHZG6kTeTOpERFPqRLJZ6kQQYOpEgGbqROZs6kREc+pEsnnqRBiA
6kSAhupE5ozqREyT6kSqmepEGKDqRHam6kTmrOpERLPqRKq56kQQwOpEgMbqRN7M6kRM0+pE
qtnqRBDg6kSA5upE5uzqREzz6kSq+epEEADrRIAG60TmDOtETBPrRLIZ60QQIOtEgCbrRN4s
60REM+tEqjnrRBhA60R2RutE5kzrRExT60SyWetEEGDrRIBm60TmbOtERHPrRKp560QQgOtE
dobrROaM60REk+tEspnrRBig60R2putE5qzrREyz60SyuetEEMDrRIDG60TezOtERNPrRKrZ
60QQ4OtEdubrRObs60RE8+tEsvnrRBgA7ER2BuxE5gzsREwT7ESyGexEECDsRIAm7ETmLOxE
RDPsRLI57EQQQOxEdkbsRN5M7EREU+xEslnsRBBg7ER2ZuxE3mzsRExz7ESyeexEEIDsRICG
7ETejOxETJPsRNyZ7EQYoOxEgKbsRN6s7ERMs+xEqrnsRBDA7ESAxuxE3szsRETT7ESq2exE
GODsRIDm7ETe7OxETPPsRLL57EQQAO1EdgbtROYM7URME+1EshntRBgg7USIJu1E5iztREQz
7USyOe1EEEDtRHZG7UTeTO1ETFPtRKpZ7UQYYO1EdmbtRN5s7URMc+1EqnntRBCA7UR2hu1E
3oztREyT7USqme1EGKDtRICm7UTerO1ERLPtRLK57UQQwO1EdsbtRObM7URE0+1EstntRBDg
7UR25u1E5uztREzz7USy+e1EGADuRIAG7kTmDO5ETBPuRLIZ7kQYIO5EgCbuRN4s7kREM+5E
sjnuRBBA7kR2Ru5E3kzuRExT7kSyWe5EEGDuRIBm7kTebO5ETHPuRKp57kQYgO5EgIbuROaM
7kRMk+5EspnuRBCg7kR2pu5E5qzuRESz7kSque5EGMDuRIDG7kTezO5ETNPuRKrZ7kQQ4O5E
gObuRObs7kRE8+5EqvnuRBAA70R2Bu9E3gzvREQT70TkGe9EECDvRHYm70TmLO9ERDPvRLI5
70QQQO9EgEbvROZM70RMU+9EslnvRBhg70SAZu9E5mzvRERz70Syee9EEIDvRHaG70TmjO9E
TJPvRLKZ70QQoO9EdqbvRN6s70RMs+9EqrnvRBDA70R2xu9E3szvREzT70Sq2e9EGODvRIDm
70Tm7O9ETPPvRKr570QYAPBEdgbwROYM8EREE/BEshnwRBAg8ESAJvBE5izwREQz8ESqOfBE
EEDwRIBG8ETmTPBETFPwRKpZ8EQYYPBEgGbwROZs8ERMc/BEqnnwRBCA8ESAhvBE5ozwREyT
8ESqmfBEEKDwRICm8ETmrPBERLPwRKq58EQYwPBEgMbwRObM8ERE0/BEstnwRBjg8ER25vBE
5uzwRETz8ESq+fBEEADxRHYG8UTeDPFETBPxRLIZ8UQQIPFEgCbxROYs8UREM/FEsjnxRBBA
8UR2RvFE5kzxRExT8USyWfFEEGDxRIBm8UTmbPFETHPxRKp58UQYgPFEdobxROaM8URMk/FE
qpnxRBCg8USApvFE5qzxREyz8USqufFEEMDxRIDG8UTmzPFETNPxRKrZ8UQQ4PFEgObxRObs
8URE8/FEsvnxRBAA8kR2BvJE5gzyREQT8kSyGfJEECDyRIAm8kTmLPJERDPyRKo58kQQQPJE
gEbyROZM8kREU/JEslnyRBBg8kR2ZvJE5mzyRERz8kSqefJEGIDyRICG8kTejPJERJPyRKqZ
8kQYoPJEgKbyROas8kRMs/JEqrnyRBDA8kSAxvJE5szyRETT8kSy2fJEGODyRIDm8kTe7PJE
RPPyRLL58kQQAPNEgAbzROYM80RME/NEshnzRA==</AssayXData><AssayYData Points="7000">9iWAQF4CgEBlDIBAzBaAQAcRgEBE5H9AcheAQCAKgECZKIBAqf9/QMoLgECaDIBAKkOAQJwi
gEDhGIBAswOAQOg0gEDfG4BAqh2AQJQogEDsFIBAVxiAQDLIf0B+L4BA/wmAQB4QgEDvEIBA
LQKAQK4igEAj039AChyAQGshgECNGIBANRyAQJL2f0C8+39AHh6AQA0mgEAtC4BAIhOAQNcY
gEC7FoBAPxyAQOsegEAyLYBAByqAQNoZgECQH4BANBmAQNUmgECrI4BARkKAQDQfgEC9AIBA
/v5/QEIpgECIDYBAxyKAQIksgEAA+39AWR+AQJkegEDyE4BA9TiAQAACgEBVBIBA1RyAQCIW
gEA6KoBAbh+AQEoogEA6C4BAeS+AQAcHgEDVIIBAjSGAQKIAgEATH4BAnwCAQNoegEBnAoBA
Gw+AQCcegEDu939AuBuAQFUngEBl439Ash6AQFgcgECHSIBAgi6AQLA3gEAYF4BABR6AQPgL
gECoBYBATCeAQMoEgECmGYBA5RSAQHgBgEBTBYBASRiAQHopgEB1BIBAYi2AQN0tgECGGoBA
TwGAQBMCgEDL839ARCKAQNYVgEB1B4BAgxWAQAkjgECRIIBAzjSAQIwYgECcHYBAWhmAQGof
gEDUMYBAMBGAQIQcgECmIoBATSWAQDJCgEBBMYBASCaAQEcsgEDGKYBAxiWAQDwWgEBBVIBA
Fi2AQDMTgEDsGYBA7SmAQPfwf0AzGIBA3DCAQL0YgEC0MoBAqDuAQA4ygEAp8H9AgSSAQIMS
gEBb6H9Aht5/QA8WgEByLIBAkxmAQA4TgEAeNoBAHhCAQNcXgECnGYBAmQqAQL8FgEB3JoBA
tBWAQJotgEAgE4BAvQiAQMIAgEDgHYBAEyOAQOwQgEBWJYBAa8d/QBQAgEDNCYBAdyCAQOEi
gEBkJoBACQKAQLgegEB/CIBAwB6AQDEhgEAxOYBA+huAQPM0gEBSG4BAbSSAQEMigEA+C4BA
ix+AQKAugEB/HoBAxRyAQIMXgEDUHYBA3ySAQD4dgED6IoBA7heAQA9CgEBbI4BABBKAQGwj
gEA6IoBA9B2AQDsKgEDwCoBA8zaAQCAEgEAeGIBAow6AQLYPgEB5GYBAJheAQFg6gEBuF4BA
ox+AQDEvgECFLIBAwvx/QHQ2gEDmHoBAuCKAQM3/f0C3JIBApRKAQFAcgEDhG4BADkSAQKsV
gECyIYBA5zWAQKf3f0BpFYBA7QmAQMYjgEC7EIBAYRSAQJIEgEBK6H9ApSiAQHYdgEB3G4BA
aQ+AQMcfgECDF4BAEtt/QIwIgEBJEoBAILB/QPEXgEARJYBA4A2AQCwkgEDbEoBAZTSAQFgl
gEAnDYBAIxiAQCkkgECZ239AjgeAQF7Cf0Aw4X9ARCKAQCTHf0BgNIBA5zGAQDnwf0CyEoBA
iQ+AQFL2f0AfK4BAVyWAQMclgEC7EIBArRCAQD0bgEDlDYBAGACAQLcngEAkJ4BArDaAQH0W
gEB8NYBA8huAQMwbgECyDoBA2RiAQGYHgECFKYBAevx/QO8OgEB0G4BA1iCAQOEsgECBBYBA
xBuAQPnrf0A1JYBAtgiAQADIf0CQGoBAhR2AQLsagEAHKYBAZgiAQAAZgEBtAYBAehiAQFQj
gEBnHYBAjfR/QK5FgEBNAYBAavd/QMzvf0AmBoBAlASAQPMNgECGG4BA4wOAQKMQgEBZ/X9A
5zKAQLwIgEAYA4BAgRKAQJYtgEDQHoBAGRWAQD0jgEAzEYBAYBiAQCshgEAIJoBAX/5/QBTv
f0Ap7n9A2SyAQHQ4gEBpHYBABRiAQJ4DgEAnM4BAbvB/QLoJgEA2E4BAWymAQKgVgEDlFoBA
nxSAQNMMgEAxGoBALRSAQD0PgECRE4BA4TiAQM8mgEC4+39ARgOAQJzzf0Cb6n9AiR+AQB4t
gECI/H9ARA+AQDTXf0Bz3X9AaheAQGcwgECA2n9ADBqAQP7hf0AYAYBAKeF/QA4MgEA73H9A
jROAQHoQgECQBYBAKxGAQNMBgEBQOIBAWQ6AQKkJgEDwHoBAohiAQDQXgEA+G4BAOQWAQLv5
f0AJBYBAScJ/QPYCgEBgDoBA7QuAQOkSgED5F4BAkxKAQKwxgEBSIIBAkgSAQMbGf0C0IoBA
2Q+AQEb4f0BDIoBAbQmAQAAAgEBKA4BAOh6AQBQTgECT139ABgGAQHoBgEAXFYBAwgyAQFnF
f0AM7X9Axfp/QETSf0B44X9AAw+AQD/jf0BCvH9ArOJ/QG4CgEB3/n9ADxmAQEgJgEBR0H9A
c/9/QNQDgECOHYBAMvx/QOUtgEAUAIBAjRaAQMoIgEA9HYBAEy6AQKkAgEDEFYBA9d5/QPkO
gEBN739ArgKAQL4mgED88X9A2QuAQNIJgEAeEYBAfhWAQHsDgEAd4H9Avt5/QPMUgECF7n9A
jxKAQD/+f0Am339A7bd/QDEEgEB+GYBAR+V/QH8EgEAj0X9AbASAQGjWf0CSHIBAqBGAQBED
gEDJGYBAh9p/QFkLgEDXBIBARAyAQMaaf0CT139AYAWAQBsTgEBYM4BAQ/V/QOUPgEDgJoBA
H+x/QJXmf0B6039AHwOAQEEagED1GIBAEOx/QFUBgECCtX9AGOB/QPUagEABBIBA7vl/QGsf
gEBL3n9AhvN/QLT6f0B+3n9ABReAQBHCf0DBH4BARsZ/QPwRgEC8739A0u5/QPMJgEDX0H9A
7gmAQHXqf0Ba539AWxKAQNHZf0Dk939AXQiAQEsRgECf3n9AxtJ/QHMKgEBlFIBAohGAQDvw
f0AG+n9AqMJ/QCAOgECMC4BAowKAQEHLf0AY5X9AfBKAQB7Zf0Bz8n9AYweAQOTWf0Ct0X9A
K/p/QIsDgECMyH9Ah8x/QBYMgEAfB4BA2yeAQEjMf0DH4H9A7h6AQMAFgECqHYBABfl/QCIT
gEDEGYBAbZ1/QHoFgEDA3n9Aq/5/QO8AgEB7G4BA68d/QIHwf0C7439AWymAQEkHgEBnHoBA
Hsl/QK8QgEDKAIBAthmAQPjsf0AoFYBA+wOAQMkAgEB5M4BAzA6AQP3pf0A9AYBABRiAQAD9
f0BaDYBAMul/QOm7f0C9DIBAIQiAQFjof0CC2n9ABfl/QKzqf0BV4H9A0gKAQIn9f0BitX9A
XPZ/QKEfgECYtH9AUhmAQNPLf0CV+H9ACNx/QBjXf0Aby39AI7h/QG30f0DKDIBAWcp/QATv
f0ADvn9AnQiAQNDvf0DHCIBALqx/QIQHgEBBwn9A9vt/QOXNf0Av2X9Afbp/QLXvf0BqAoBA
LLh/QCAWgEApt39AIsJ/QJ3of0B27H9Au+Z/QDbWf0CqEoBASst/QOfNf0Cm539AP+5/QNe9
f0C+739ApPN/QKMFgEAUzX9AJsF/QI3/f0Dt1n9AhBSAQA7Ef0Dw639A8PZ/QGzNf0Cb539A
qLV/QKANgEAq039ALAiAQFntf0AW9H9At8J/QF7Uf0A41n9Ai8x/QGjnf0AN6n9ANuF/QKDd
f0BYoH9AWwqAQBEQgECQpX9AHNN/QM/mf0BB0H9AqaR/QKn+f0AyB4BAtdp/QKK1f0Dj4H9A
6sV/QE37f0DTCoBALQOAQJn1f0CHyX9AYct/QBgTgEBGxH9A9d5/QAyyf0CMun9AEv1/QDW/
f0Bz7n9AjNx/QNbGf0B1wn9Ayfl/QMPXf0DW5n9APt1/QEvxf0CfGoBAfgWAQJHjf0DT539A
yvJ/QNYTgEBoqH9Azs1/QI2kf0BS5X9AG8R/QGSzf0Dmp39AcNZ/QKLef0CB+39AbA6AQBsJ
gECaw39AmQCAQA22f0Cf539AqwCAQMnbf0C/8X9AQwCAQBz9f0Dw039AMM1/QEPtf0B74n9A
nrx/QCz/f0B3/39Asqh/QFHTf0CU1n9Artp/QHPff0CS1n9ARtR/QJK1f0DR2n9AxrZ/QOx5
f0CXz39AadJ/QCKjf0BQiH9A7+t/QD4ZgEAhsH9ALLh/QIr7f0DI/39AWPp/QKC+f0DZvX9A
25F/QFTqf0ACsX9AJRmAQNrHf0BCxn9Ajal/QMjGf0D2wH9AI9x/QNm3f0A0hn9AA5t/QKrn
f0Bq4n9AvpB/QJTff0C+539A4JB/QBm5f0A+fn9A7eF/QDqtf0Aw5H9ATLJ/QD7if0Cn839A
r+d/QIuLf0B77n9A8px/QGW5f0Ciy39AYtB/QHDBf0DXvn9AMI9/QPLVf0DF1n9AHdV/QH3Z
f0C+0X9AeL5/QHYAgECaqn9AY65/QFfSf0AU8H9AJOl/QFBhf0DKqH9AJKZ/QHbrf0A0mH9A
awKAQM3Xf0AG5X9AAqN/QKm7f0Clsn9Ax81/QDm6f0CdyH9AafV/QFCif0D/pX9AAMx/QJK9
f0A+u39Aced/QEj7f0C7yH9AoZ9/QFC0f0DV239AdQWAQE21f0At0H9AENN/QNDPf0BT8X9A
jLp/QB3gf0AQmn9A6rx/QDHBf0B/tH9APo1/QFnYf0A/wH9AMbl/QDG+f0AJr39AwvV/QCuu
f0ABpn9A0+p/QMQQgED2tX9Azp5/QBeYf0C0739AWnl/QPuif0ATon9A79N/QJeLf0C50n9A
3tZ/QJUEgEAi139ATqt/QH6kf0D3yX9AfxOAQJaOf0CumX9Azrh/QOXMf0D7sn9AAo9/QErn
f0Amx39AAgiAQNoDgED3nn9AEbh/QIsNgEDjtX9AmZx/QC2qf0BZAoBA5aN/QO+5f0AL6n9A
QrR/QHDOf0BimX9A8rB/QAHDf0B5j39A48d/QH+Ff0CrwH9ASQKAQKTyf0AN439A/qV/QGgL
gEBOmn9AR/N/QFfif0DqBIBAxM5/QLRnf0A/mX9AuMV/QNXmf0CI0n9AjJx/QGLMf0Dp2n9A
XLV/QM+4f0BhGoBAo7B/QAf8f0D0J4BASc1/QKnFf0CUA4BAbK9/QOq6f0B91H9AIJJ/QEaL
f0AwmX9Ago5/QCvdf0DoRH9As+1/QDG4f0D25H9AH7l/QNPYf0C/j39AZQCAQKDWf0DEmH9A
jQWAQBHpf0C/wX9AALZ/QAS4f0A01X9APdJ/QBLCf0Chs39AJHt/QOPzf0Bpz39AYq5/QHvt
f0BCon9ATh2AQHbkf0CJ+X9APsZ/QJ/Mf0BD0n9AeMd/QL2Zf0DYtn9AftN/QEGWf0CgyX9A
srt/QOKDf0BLtn9AM61/QGXFf0CErn9AB6R/QCG3f0CjhH9A1Mx/QDjKf0BVu39ALZ5/QAiY
f0BZdH9AVNp/QAvYf0Cmy39AKJ5/QLLBf0Dy2H9AQEx/QGF0f0Ctk39AN7R/QN2vf0Dern9A
AaB/QNrLf0CUdn9ArJB/QOarf0DlsX9AyrZ/QN6Ff0CDm39AkLt/QNz7f0D9039Aysx/QOGZ
f0CFxn9ATLh/QMSaf0DezH9AmZd/QBvuf0BZ0H9AdoF/QBjFf0A4tX9AA4R/QOGmf0A1j39A
2wCAQGKrf0BmuH9AasV/QEp5f0C6kX9AeGB/QGzSf0BB4H9AKLl/QFiSf0CZgX9An5x/QCac
f0AFw39APrB/QCvPf0AJmH9AguN/QPy+f0Cd+n9AGZh/QI5vf0B6639A66Z/QO+gf0BHm39A
139/QE+Mf0AAl39AgdJ/QOiEf0BGxH9A+JF/QECLf0C01H9AqGh/QKCjf0BdXH9AL79/QJm3
f0A3139AwY9/QCe4f0AD0H9AdmV/QFuOf0DAfH9Atph/QNGMf0Ckl39AnYF/QImsf0C5h39A
qMp/QCJ6f0CgvX9A4GN/QAmSf0C4rH9Af5d/QNy9f0Brn39AiOB/QIa+f0AckX9ASph/QCDD
f0APtX9AmHx/QGXSf0D0kH9ATqR/QGV7f0DYjn9A2ph/QPmlf0AGln9AgnV/QMqef0DCq39A
75Z/QB5bf0Bx039AvKt/QDzbf0BL539AwsN/QNelf0CJZH9AAFV/QFbBf0D7kX9AI+l/QEif
f0CZXn9A+nV/QCq7f0AinH9A9bx/QMdsf0BQpn9AzqJ/QA66f0DrhH9ADH5/QGlzf0DPin9A
T6F/QBeif0B3mn9AbJB/QMuYf0BDYn9AHnt/QKGvf0BPdX9A5IF/QOmgf0B6dn9AR6l/QE6R
f0Bxb39A/WZ/QCbYf0CRjH9AbLB/QOKEf0BVv39AT5p/QHWcf0DMpH9AV5R/QFLXf0ARan9A
4ah/QHd7f0A5q39AH7N/QK3Af0BNen9AWcR/QCi9f0DPrX9Ay51/QCqUf0D5zH9AzYh/QBqP
f0DRpn9APZN/QKFvf0DknH9AOp5/QLpZf0BHVH9AFa1/QIlrf0CofH9A45h/QDnHf0Djln9A
t7l/QKhSf0CDvH9AWtV/QCajf0C5nH9AXYl/QBtUf0DyyH9Awr1/QPSmf0AccX9AQbV/QPOj
f0CDXX9AwJ5/QIyxf0BfvX9AusZ/QJeLf0CFlH9A8eR/QJebf0BHyH9AmId/QCGEf0ASSH9A
KNJ/QDejf0Aul39ATXZ/QFGMf0DZln9AD31/QIKUf0C5bn9AnEB/QGy0f0DRkH9A3rl/QESN
f0B2Y39AXZd/QFShf0C1p39AU4R/QI9af0AAI39AC4Z/QMyTf0Cbln9AcIR/QLuZf0AK7n9A
RJh/QH2xf0Dibn9A95t/QJiTf0AKf39Ax2B/QGdyf0Cxk39AtXp/QIucf0BLnn9AFX1/QORd
f0C0jX9AZpp/QN6kf0A8gH9AK5x/QKyTf0DvYn9A4op/QO+9f0CPd39ATWh/QHlff0AFu39A
ZfF/QA2Qf0C9gn9ASpt/QJ2Xf0CblH9ACll/QHxKf0CAq39AAbt/QMyxf0CAfH9AYIp/QJyL
f0D6dX9A16B/QL2wf0Dhj39AN5t/QJPHf0Bnj39AF5x/QOuZf0BabX9AmKR/QJ1+f0BZe39A
83l/QERyf0Daon9AH5F/QA2Sf0A9ln9AP1V/QFbHf0Cpg39ABZx/QC9Mf0Bmhn9AxI9/QH+f
f0APXn9AHIJ/QFR2f0CYjn9Awo9/QJB2f0BinH9AXoN/QGWdf0B0U39A6Wp/QGzYf0B0oX9A
QlZ/QNSBf0BlnH9AoJZ/QOOcf0DrgX9AJnV/QHHwf0DIoX9Af5h/QNaAf0AGl39AEkR/QBfj
f0D4bn9ARDd/QFK0f0CqvX9A6KF/QEKQf0CGlX9AAbh/QHOSf0DTgH9A7n5/QBiCf0AInX9A
tpZ/QJrGf0CohX9AqFt/QOqOf0CKn39AEKV/QAaUf0BKfX9AjXZ/QDrnf0DByn9AxLR/QDqi
f0Aejn9AZZ1/QCe0f0AjqH9AcFd/QGeef0Cy439AsJx/QIiUf0BMan9AymB/QItuf0B5fX9A
q4p/QMJTf0Dtdn9AE3N/QLOef0CbOX9AopZ/QJaTf0Anan9AgVR/QG2Hf0BUfH9ARql/QP+L
f0AGTH9ARGZ/QM5jf0CkV39Acsd/QJLYf0C8t39AmWR/QL5gf0AwV39AxZh/QH5vf0A6sX9A
GlN/QE+hf0DbwX9AC41/QK94f0DUhH9Azjl/QC18f0CFVH9AA9p/QBPHf0C9cH9ABDF/QMBN
f0CxVX9AklZ/QBOaf0AQV39AMHd/QAtRf0ATnH9AoL5/QHOgf0CAWX9Aboh/QI61f0DBbn9A
YlJ/QBiHf0BaWn9AZT5/QPipf0AWnn9A22B/QGh2f0AWuH9At5p/QKaPf0AeqX9ANdB/QMe3
f0A1Sn9AqZV/QAByf0B3Zn9ANXl/QBdpf0DJvH9AW4B/QJ8zf0AhgH9AB7Z/QNtzf0C5v39A
7Kt/QJ2Rf0DyYH9AjFp/QGeuf0BAeX9A16p/QHJvf0DSR39AsFJ/QI16f0B/on9ADZt/QI28
f0CikH9AcCh/QEyKf0Cufn9AoJt/QDRNf0BIfX9As0p/QIRpf0AApH9A7Hp/QAaCf0D0Zn9A
h4R/QNp+f0DYe39ADTd/QMtuf0CRcX9AnH1/QI9sf0BcMX9A/2x/QHtsf0ABfX9AIHx/QHaB
f0DVP39APIx/QKJMf0BWSn9AQmp/QLgyf0BXKX9AVDN/QAGuf0CpQH9AHDN/QP2Nf0CxbX9A
9mx/QGa1f0DqUX9Az1B/QJBsf0C9Y39AKWp/QB6Xf0AzXH9A7X5/QDOsf0Ajc39A6Ud/QOFg
f0D9KX9AZIN/QClpf0B8oX9A1GJ/QLyof0D3Qn9A0Sl/QLelf0Bso39AzFd/QIqhf0C0N39A
MoF/QJRgf0A3bH9AzVF/QOtpf0DTZH9A2C9/QB4sf0CEVn9AZHt/QNhof0BpXH9AKkl/QBNB
f0ADeH9AxWx/QC9Tf0AxPX9Aul1/QNxif0Asan9A31h/QPlJf0AfOX9AfkF/QLyKf0C8Rn9A
y1h/QFHKf0Bedn9AXAp/QIZqf0AnsX9AZTp/QOBdf0DCmH9ArIh/QDMsf0DAin9AkoR/QJdz
f0C/KX9AHC5/QBx7f0C7LX9AiSR/QGaif0A6bn9AeER/QMV4f0AWPX9A439/QDx5f0CJUn9A
qCp/QM1Ff0Azpn9AmI1/QEmCf0B4iH9AYzl/QJxQf0Bfj39ArkN/QFlyf0Bid39ARXd/QNRc
f0B0JX9AaWR/QJhkf0DUDn9AwVl/QFOKf0Aojn9ANsh/QOprf0CdZH9AFFF/QKpTf0AfeH9A
tT5/QDogf0B7Q39Aq25/QBJYf0CxPn9AUh9/QIt+f0AfMH9AHix/QH5Of0BJan9A62h/QGtd
f0AITn9ADYx/QEhNf0CDOH9A+2t/QKt3f0BhSn9A3Xd/QA8vf0BUKH9AkkV/QOxof0AhL39A
HVh/QBBif0A1en9AaER/QG9Tf0D1Wn9A8Wt/QEakf0C7X39Avj1/QOo/f0BMR39AKW5/QBlI
f0AROX9AhUV/QBRJf0BdKn9ANbR/QCPbf0Dxjn9A4H9/QEJSf0BRiX9A+0p/QIYuf0CRUn9A
Vvd+QKJkf0CsI39AkDZ/QGsMf0CAMn9AXE5/QJsvf0CcK39ABlN/QABjf0D1O39A93V/QH4m
f0CnjH9Ah11/QHk3f0A7T39AOWt/QJ48f0CFT39ABjd/QFhGf0Cf+n5AnTp/QH/ofkCwWX9A
10V/QLCSf0CeHn9A0R9/QDXtfkDgJ39AbWJ/QPGAf0C8D39AzlZ/QJRIf0D1L39AYkR/QDs1
f0BKV39AJQx/QPEnf0AJKH9AREV/QNdJf0DpSX9A1UB/QAcPf0CzPH9ATjR/QHdTf0CwTH9A
z2h/QOB0f0CSU39ASiR/QGprf0AyZH9AzDN/QHF4f0CMP39As2d/QMMtf0A5nH5AaSx/QItA
f0CqeX9A94x/QPYVf0CNWX9AL1x/QHgEf0BISn9AR5F/QNtzf0BXP39A8Id/QBeBf0APOn9A
AmV/QGFmf0Ck+35AM11/QDs/f0B+YX9Ax3Z/QJFwf0CIKn9AvDx/QO1cf0AAV39A1X1/QPgZ
f0DvOn9A2WV/QKQxf0CaMX9AvB9/QJdDf0BLC39AlWZ/QCcHf0ACRX9AnHV/QOdHf0CuOn9A
w1d/QEwef0AFgH9AE51/QMmYf0CLRn9Ab1d/QApMf0BdnX9A7U9/QLcSf0AKWH9Ay4B/QJQx
f0B9O39Ar25/QMUif0AQn39AYw5/QIZLf0CAb39Apl5/QG9qf0CoOH9ABkx/QK5Tf0D+R39A
fWl/QN8Sf0DiSn9Af4x/QIwbf0BcVH9A5yh/QM2Bf0DZY39A+QJ/QNRpf0AwAX9AbRp/QHMT
f0CEJH9ASSd/QCdMf0AFbX9A0FN/QClFf0Bycn9A6/1+QOA6f0DGNX9AHBR/QLvxfkBEH39A
Cx1/QMBuf0AbXH9Apw1/QPfwfkDGMH9Ay0Z/QBoFf0AOOX9Awtd+QLVaf0CI9n5AUx9/QDcN
f0BoC39A0nF/QP10f0DwVH9AQFl/QIgtf0DOOX9APQp/QP0uf0DxZ39Ai0B/QHlOf0BnKn9A
pQ9/QL1Bf0BgDX9Ashl/QKA/f0Am/X5AQk9/QKt4f0DSnH9ANx5/QKlTf0APKH9A1Dp/QEBf
f0ChP39AbVN/QCxCf0DpbX9AvTV/QM1Kf0DUZ39AwmJ/QCBPf0BR8H5AOTd/QCSHf0DvPn9A
hiB/QNcof0C/k39Ak1V/QIQTf0CNI39AYjd/QNwef0ADRX9Aj0N/QPQ/f0BqHH9AWnp/QFog
f0CaBX9APAd/QN1Ff0D9NX9AfzZ/QI8mf0B6KX9Aokt/QMEsf0AVNn9AsFl/QGMWf0DMSX9A
i1B/QA88f0AZLn9ABil/QLEtf0D9FH9AbCx/QKB9f0Au135ABhh/QK43f0BAQn9AGxJ/QNVI
f0CmZX9A+wp/QIhJf0CpMn9AsHR/QOBBf0AbXH9Auih/QHhVf0DD8X5A6l9/QF5Qf0CjO39A
/hF/QPVgf0D7Un9AoDh/QAFDf0BhY39AB/V+QB88f0DdI39AZjx/QGX8fkCrDX9AHvV+QJv+
fkDnV39AED9/QO0ff0AK/H5AfFV/QFsIf0BiSX9A6xt/QIQkf0BcO39Au2V/QK4uf0AfUX9A
+zh/QLJAf0AfWn9AEE5/QOZVf0DAkH9Aayp/QLpFf0BjP39A+yp/QM5Of0CCR39AAmJ/QHMP
f0DPUH9AWT9/QDdIf0DRRn9A8j5/QNAhf0DoX39AhvJ+QOhEf0DuSX9Aqwp/QJRlf0DHLn9A
tjV/QIv/fkBlRH9AAR5/QOISf0AKYH9A02l/QLAVf0CzFn9AqTp/QH5Kf0CR9n5A1iR/QPYp
f0CmXH9AsgN/QB0Lf0BMPH9A5jR/QL4Bf0DKPn9AgTR/QE8Df0D4dn9AwTR/QCs0f0DUHX9A
eXZ/QAtAf0B8SH9ACA1/QFU3f0AhK39AQBF/QNpEf0BkVX9A3Tp/QEnwfkDsGX9Arx1/QEZZ
f0CoOX9AEDN/QIFkf0C2P39AZCN/QJYjf0A+Fn9Anjl/QCNUf0CEmn9AaCR/QIdOf0DYx35A
ozN/QHJAf0BAXX9APFd/QMsCf0A0UX9AKO1+QKzifkDQDX9AcFd/QMkCf0BELH9AwkJ/QCxD
f0CKNn9ADAZ/QOEsf0A5Pn9Amm9/QF8Tf0CmJ39AhEx/QPEif0BBc39AbjR/QCQNf0A/Gn9A
aDx/QBdYf0BvY39AByh/QChIf0BxO39Atip/QBALf0ALQ39AvAx/QDrxfkCE5X5AkGZ/QNAJ
f0DtDn9Aj0J/QGwkf0Dx4H5Azjl/QKoYf0DVTX9ARyl/QDgRf0CzFn9Adi9/QA5Sf0CPhH9A
hCF/QJkJf0AyE39AplZ/QMokf0DST39A8hR/QOsbf0DsdH9ApRR/QLY9f0C/D39AODd/QEDi
fkD6En9Av0p/QFtgf0AtYn9AWx1/QBA+f0AaP39AZ/h+QBhqf0BJqH5AABl/QEsif0Dl2n5A
+Ed/QMvefkAtAX9AnSl/QEgKf0CdUX9AXgJ/QCwpf0AI7X5A5Ad/QN6Cf0CXLn9Amxd/QHkY
f0D7Hn9Ay+R+QIoDf0C8TX9AGzh/QB0ff0DYHn9ANW5/QNAYf0Cya39AXxd/QJkNf0DeO39A
xD1/QLZPf0AUU39ABvJ+QIJgf0DzHX9ABwN/QGpNf0AASH9AFQh/QChQf0CeNH9ATyB/QK8e
f0BU/n5Ak+h+QMI0f0BRD39AIT9/QNErf0BW5H5AlcJ+QAxHf0CKKn9AbAx/QN0pf0CEAH9A
XM1+QB0Xf0CxTH9ABDp/QNEbf0Bg7n5A3B1/QJ8if0AsU39Ae0p/QEBNf0DEOn9AQjp/QBc+
f0CoA39AcAp/QOwAf0DHO39AoQZ/QLz6fkCBIH9AOB1/QAQDf0ChJ39AUh5/QBnufkAbTH9A
xgp/QC/6fkBCAX9A21R/QGUPf0C9+X5A/TV/QCQ5f0BR7H5A3yh/QOtaf0AJL39AndV+QKLm
fkAz8X5AEOh+QP/4fkBQ+n5Aqxh/QCFIf0AzM39ALz5/QMFEf0BeUn9A6zB/QAzyfkDETX9A
Rhd/QCUYf0CFHn9APGJ/QIsFf0AbDX9AMCt/QDnqfkD8SX9AITZ/QFkqf0DNEH9AxeF+QND4
fkB0NX9AEAh/QJVIf0AAJH9AiDB/QBQ8f0AuQX9AM/R+QABSf0CnJX9AXA1/QMUKf0BrTn9A
Hw1/QG4vf0B3OX9AWVh/QAY7f0D/135ADil/QKQjf0Bs5X5AVAJ/QGcVf0Co5n5AJwV/QHQc
f0C2BH9AhfN+QDoLf0AnD39AkuJ+QPgef0AeJ39Aphd/QDv9fkDsOX9ABxV/QNQDf0A24H5A
wuR+QJncfkBRC39AICJ/QMoYf0AXJ39AxEd/QG82f0DKBn9AhSJ/QIwCf0Dsun5AZCh/QJbW
fkC/H39Aikt/QBv1fkAu5n5A1Vt/QK1gf0BCIX9Az0t/QNxSf0C1EH9A2RZ/QPoPf0AcJ39A
MB5/QGD/fkDjAH9ASg9/QAgpf0DES39AhAx/QJYVf0DXAn9AYQd/QE0Lf0COun5AwPl+QFUj
f0AII39AO+x+QLDQfkAD8X5AElF/QMgpf0Dc535AuOJ+QARhf0Bz+35A6kV/QCf+fkCNYH9A
COl+QFULf0BgD39AzRl/QF4wf0CV8H5A8QB/QMAhf0AMyn5AAzd/QCy/fkBpA39AfhV/QKoD
f0CPJX9ALh1/QOMOf0CvOH9Aixx/QNwvf0Dv7n5A3fF+QHsHf0AJ/35AVlZ/QEEqf0BXGX9A
NRJ/QHAff0A2G39Agfp+QHr+fkBn2H5AHO1+QL0Zf0BkDn9AvGh/QME+f0Bq/35A9FJ/QKAs
f0A/A39AMgZ/QKswf0BXEn9AXAx/QMEZf0ByHH9Aqut+QHnifkCoVX9AqjN/QKMXf0CoGH9A
v+Z+QNYZf0BCnn5AuQJ/QAHtfkBd4n5Anxl/QN8Tf0DfLX9AWNd+QBsQf0AZE39AGiN/QEEK
f0B07n5Ar/F+QLrvfkD8YX9AEDN/QBhRf0BK7H5AmgZ/QK5Rf0Cc/35AN+9+QKgrf0D7Gn9A
f2t/QKzPfkCfQX9AFPV+QK8/f0AFCH9ADhl/QG7vfkCrNH9AGAh/QJ4Uf0BlKn9AsR9/QF/u
fkBm435A8jt/QO/efkAvKn9APB9/QDf8fkC0CX9Avf5+QA41f0B0/X5A/jp/QDXvfkA/F39A
79x+QGA9f0CrDn9AIuN+QN8xf0AYG39AewB/QH0df0A24n5AAQV/QDFVf0AyAn9A+kF/QKAo
f0BSVX9Amvt+QLoef0BT235APwF/QL3qfkBMRn9AcjZ/QE3rfkBHHn9AFwJ/QKoQf0B+EH9A
vhl/QO4Nf0AA3X5A2e5+QKvffkAHIH9AayN/QH/cfkDkA39AOkB/QFIOf0AMIX9Aae1+QDP4
fkCqMX9AjBx/QDxCf0DH735Aa/Z+QBrqfkCvdH9Ah8N+QPvdfkDF/n5A8Np+QKDZfkCvJH9A
NQ9/QO8jf0CcUn9AqDN/QGYwf0CNCX9AD0F/QEHOfkC4535AXzR/QBswf0CzAX9Annt/QPI7
f0B2JX9AVwV/QDs4f0AOIX9Au9x+QNjIfkA33X5AzAR/QEYFf0AR5H5AEfp+QBTWfkDT9H5A
oU5/QG0Mf0D6LX9AG0d/QHcdf0BnMX9AWgB/QKQuf0DNNX9AgOJ+QE32fkDKXn9AnQN/QFkB
f0CPDH9AoVR/QGX9fkBE0n5AyDp/QN7JfkCg2H5ATC5/QFcrf0DQN39A1Pp+QK9bf0CDFn9A
Qid/QBUaf0CkDn9A3ih/QH4Tf0DeBH9AR+l+QGL2fkCzFX9AVxd/QAPYfkC69H5AbgN/QKZA
f0BJL39AD+1+QIXzfkBiKH9Atzd/QF8xf0B4xX5AVxN/QHkvf0DpQn9A89B+QAvsfkAeE39A
VQJ/QPTMfkDzDn9ASxd/QBsCf0Ay1H5Aohl/QJq1fkBV+35A8cN+QG7mfkDoFX9AUv1+QAwK
f0CvFn9Awx9/QPEpf0A3J39AsGx/QGFBf0D9Kn9A8xR/QBkhf0CvGH9A/xN/QNIVf0DOEX9A
XeV+QHfNfkCD7n5A9tt+QBACf0D1C39AKxZ/QB7GfkBmJn9AlAV/QEYaf0AjPX9AgfR+QBvx
fkA0CH9AOvt+QCPefkB9RX9Ag35/QPjzfkCGHH9A39x+QCkEf0BRGX9AdBB/QDAGf0BfU39A
3OF+QDMsf0CA+X5AGBF/QI79fkBM9X5A20J/QDz4fkBEG39AahN/QKX5fkB9835ATiJ/QBHY
fkBX2n5A2wl/QFsif0Ae/35Aduh+QF8Df0BUzX5AvUJ/QOoUf0Au435A5CZ/QFUHf0AqOn9A
p/R+QNT/fkBH635Apwd/QF0yf0BHrH5ANOt+QHPnfkDHH39Afg1/QBfufkAVAH9ArQF/QAvH
fkCMDn9AMdt+QHbrfkCs3n5AH8d+QHP6fkAv9X5AifJ+QOO/fkDP9X5AtQZ/QBIIf0Ac+n5A
ORF/QPolf0AGFH9AnQ5/QAnOfkCC535AFfl+QHgnf0Bd935Ad/B+QBu2fkAYw35AUCV/QEj/
fkDXF39AC0p/QPLpfkBwBX9A7SB/QGfdfkBG135A0tZ+QNT6fkAKBn9AsuR+QAj9fkBS1X5A
i09/QM7pfkC9sn5ALwV/QMk6f0AfCX9Aof1+QLTofkBS/X5A1b1+QLvvfkC96H5AB0J/QNAI
f0Da+H5ASSB/QJHyfkBtDn9ARh1/QH1Pf0B9+X5Avtp+QD3rfkAxzn5ABAB/QHTRfkAtyX5A
9+5+QP/ifkBDpH5AUg5/QEryfkD0En9A2Pl+QErTfkBsAH9A2fd+QKOofkCyzn5AK99+QFfr
fkCGDn9ALd1+QFYRf0DmAH9A1/B+QBESf0BQBX9AdN1+QIT/fkDbEn9AC7F+QBsEf0DA6H5A
7xp/QOgJf0CjB39Avyl/QDLmfkAGE39ABvp+QETgfkCJ5X5AQx5/QL8gf0DPyX5AnRR/QKYS
f0DeI39A0Nt+QMvkfkCNGX9AduF+QHq4fkD0DH9ApMt+QEUHf0B8Mn9AcwJ/QFkKf0BfuX5A
oDd/QPPAfkDeMX9AOjd/QJ4Of0BDZX9APfF+QNQJf0D/z35AWfZ+QGImf0Aws35ASwt/QMr4
fkAFrH5AAth+QDQaf0AI/X5AVAl/QFHKfkA5/n5Avh9/QBAff0BSzn5AgwB/QO/nfkBhwX5A
mAN/QAIEf0CS1H5ACwx/QB4zf0DgzH5ATcp+QPzlfkAe9H5ARQx/QA/UfkAO1X5AgNt+QIYf
f0AC8H5AXbp+QH+afkB5wn5AZvh+QLnhfkAwTX9Alwl/QE8Ef0CeD39AiEF/QHT4fkCqz35A
D/d+QNrZfkAIoH5AG75+QOrzfkAl0n5AqAt/QJsEf0DBE39ArrF+QH7+fkAe8n5AZvR+QFXE
fkCe535AGMt+QKsHf0CW7H5AOeB+QLixfkCNR39AH/d+QBvffkBd9H5APxp/QLjnfkBS8n5A
K+F+QJUXf0DL035A06p+QCv3fkDbI39AQf1+QBm2fkBCTn9Aw/h+QJqdfkBz+X5Al+B+QB4Y
f0APBn9A9ud+QDrhfkDWtn5AI7Z+QF0Df0CKC39A5Ph+QJscf0DZEn9AMOh+QDLmfkCx6H5A
g/x+QGfwfkBouH5ALeZ+QEgUf0CY4n5Afx9/QFgPf0C43X5AxOF+QNntfkD9HH9AyOJ+QEjE
fkCq+n5Agsd+QCXSfkD32X5AvPV+QBTofkCZ135AGfl+QOnSfkAG435AFAN/QKTRfkBq435A
LO1+QPHjfkD/5X5AIOB+QPQUf0Ci9n5Ay+5+QEYMf0Ck8n5A6yZ/QN3dfkC0935ApON+QEcc
f0ByLn9A9q5+QDHEfkDiFX9AbJ1+QCT/fkCPAn9ARdB+QOXxfkCM+35AuvB+QCICf0CyFH9A
gQx/QEARf0B5235AngJ/QBIBf0BxwX5AnSV/QLzYfkDZX39ApQF/QGrUfkBD+35AYw1/QIcF
f0DT2n5ABut+QN0mf0DbJH9ABNp+QCg+f0Dm+n5AEwh/QAfLfkC8/X5A9BR/QCRXf0Bo6H5A
siZ/QOs9f0BBNX9AoxF/QBz1fkCNC39AxhJ/QDjefkDw6n5AFsl+QIU0f0BV+X5A6dp+QALi
fkA0nH5AQvp+QI4Ff0ACHn9A3dl+QEW7fkDbCX9A0fx+QAPgfkAn2n5AgLt+QP/vfkAyxn5A
RK5+QK8tf0CgKX9Aj9Z+QJA/f0Au935AZ4l+QELnfkBY6n5Ahhx/QCzvfkBR935AB/h+QErf
fkCGB39A3Kh+QM3qfkCcDH9AeMB+QC8Af0AyJn9AnAJ/QGIEf0A3pX5ASt5+QGaxfkACFH9A
9vF+QI3xfkA5AH9ARrF+QEbofkD3C39AXPF+QKrefkDnL39Ay89+QF0mf0CDzX5AddJ+QInO
fkAFRH9A6wh/QAPEfkCCIH9AYu1+QLazfkAJGH9AosJ+QGHrfkC9C39AeDd/QDs/f0DVJH9A
9Ot+QJvPfkBtyn5AudB+QOogf0Cx735AZrl+QK28fkBsD39A0tx+QMLhfkA67X5AbMd+QEzs
fkBIPX9Azwh/QLc3f0D4Fn9AX/5+QIczf0A5335Asf1+QDPAfkBgMX9ANc1+QBMgf0DYun5A
o+1+QP/gfkB37n5ARNR+QH/zfkCBJn9A70t/QPDRfkD3lH5Ae7p+QLUdf0BY035A17x+QHgN
f0C4zH5AfBJ/QAumfkAz+35AyOx+QOLkfkAl+X5AB+R+QJavfkAI+35AngN/QA2/fkDL4H5A
pil/QGwKf0DO+35AuK1+QH/FfkAZEH9AafN+QCi8fkCmEn9ADRd/QF0Sf0BM735AMQV/QPpG
f0Ce8X5ANuN+QJ8tf0AM3X5Azzp/QKTZfkCV7X5AOg9/QAjJfkC6Fn9AOAV/QIjbfkA17X5A
x+B+QK3GfkBp7n5AgPd+QIbrfkBXsX5AvSR/QNnFfkBP7X5AiBl/QC7ifkDh9X5Aefl+QCTm
fkA6tX5ATfl+QK7PfkAfu35AKvN+QEcBf0Cq5n5AadZ+QH37fkAw9H5Ah6d+QAPIfkB11n5A
feN+QBblfkBbzX5Ay+B+QNmSfkAFjn5A9+9+QOoVf0BH2H5AKPB+QAn6fkBP435Aoxh/QEGn
fkAS0n5AEcB+QAvNfkD7+35Axex+QCYBf0Dnxn5AvQh/QP3yfkAr3n5AgLZ+QNS6fkDRB39A
Wdl+QATwfkBkoX5AKNx+QOLSfkABBX9AycZ+QPrffkDI235Arvh+QBrbfkBhzH5Arwp/QGnl
fkAev35AWxN/QL0Wf0BD2H5AGe9+QKnQfkC36n5A5uR+QMsYf0DdOn9AKMd+QEyrfkCO5H5A
E/x+QP+sfkCY8H5ARpd+QEHrfkDr435Ao/5+QBu2fkDV6H5AT7J+QLu+fkDd2H5ALht/QOb5
fkBVjn5AHdF+QNnvfkAKB39A0ex+QMgyf0DmWX9Az8x+QMjTfkCUtX5AgPp+QHXBfkBeQn9A
JO9+QKTAfkDTt35Al+5+QIvJfkARDH9Atdh+QCYnf0Afzn5AceV+QDnqfkBH3X5AYsJ+QPzT
fkBatH5ARPZ+QC7QfkBp7n5A679+QIeQfkB8vX5Ai9d+QNjqfkBB535A0Jp+QIXOfkDpQH9A
IOh+QLrlfkCsA39A/rl+QCW4fkAR8n5AMcp+QBEDf0AQ3n5Ahcd+QJHPfkDt7H5AGaF+QOow
f0AYwX5Aq8N+QADqfkAOlH5A58l+QBTyfkDUqn5Ac+x+QErvfkCuKH9ARgl/QLbDfkB5yX5A
8Kx+QKTvfkDxzX5AaKl+QMkUf0B45n5AZiV/QCLcfkC/2X5A5/h+QC25fkDyc35AdvF+QEnh
fkD5yn5Aufl+QDm4fkCujH5AKut+QAcKf0A5/X5AawN/QCjcfkB1z35ApgR/QKAef0CfzX5A
LOt+QAHqfkCK135AhQJ/QLetfkBW5n5Awrt+QPICf0C2435AL9B+QPTefkBi6X5ArdB+QMID
f0C6wH5A6fx+QHfqfkDH+H5A1AR/QCuqfkCQ635AL5V+QOztfkA6AH9AsoR+QLrSfkBpEH9A
bN9+QPopf0A3AX9AvfF+QCDMfkDSzH5AYb5+QKP4fkC1sH5AVMZ+QJHhfkDt035AibZ+QKTn
fkDIuH5ArLF+QKatfkC+/n5Akbp+QJ+/fkCJon5ACDl/QJT8fkAX+H5As/Z+QH0Bf0Dg2H5A
ENd+QFe7fkBAtH5AVNF+QFjSfkAI7X5A4NZ+QL0Tf0AgxH5A+th+QMW0fkDgu35AttF+QOMp
f0B+935Anep+QDcPf0Di9H5AC9p+QLPpfkAfFH9A0ep+QIrHfkAE535AABl/QEyofkBg2n5A
OwB/QH/BfkArwn5AzPR+QMwFf0C+DH9A3eh+QNYBf0BZf35A4rh+QFy8fkCeln5AUh1/QJ52
fkDOD39AsM5+QAe+fkCI3n5A16Z+QMflfkBA935A68N+QEQZf0BwEH9AMMh+QG0Wf0AxkH5A
CgB/QNjBfkC/zX5ADqB+QGLffkCFr35A1qx+QJEbf0BMvX5AVvJ+QFXgfkBd035AzqN+QPz2
fkDSz35Arb5+QJbcfkB/yn5Ab/t+QGnUfkB3Bn9A7/9+QPwBf0BNm35AadZ+QGTlfkCD4X5A
0cR+QNOUfkD72H5A6tt+QPXifkBsFn9AkMF+QHeTfkC13H5AS91+QOv2fkBZ7H5ATpF+QAmz
fkAKAH9AycB+QPXyfkBP5X5AiqJ+QLsMf0DX3H5Atdh+QOWLfkCvpX5AO8h+QLjXfkAq8n5A
DL1+QCzCfkDJmH5A2rV+QEurfkBtvX5AeKB+QI3ffkBsk35ANLR+QJP3fkBfvn5AYpx+QBTK
fkCSln5AKsl+QCvXfkAkxn5AkMd+QIAAf0AV835A99x+QLyifkDXsX5AdbJ+QHvofkBErH5A
5KZ+QJ3DfkCE6H5Ab/F+QAzQfkCF/H5Aucd+QGiofkDCuX5A4tl+QF4mf0CI235A4MN+QMrM
fkBPx35ABb5+QJj4fkAeiH5ANPV+QJ3OfkBq435AoMZ+QFC+fkBdBH9AqM9+QLMyf0Cj0H5A
IMV+QJLCfkCMoX5ADtF+QGPOfkB3Rn9Ajsl+QKPSfkBK7X5ABtd+QI7yfkCcs35AbNR+QF+5
fkBi2X5AwgJ/QMXXfkCV235AhLR+QAPffkD1sH5AmM9+QKz2fkA0/n5AqZ1+QKTkfkDoyX5A
Wux+QM7hfkCr5X5AA9d+QCm/fkB4/X5AkNt+QCGLfkAiu35A+5p+QPLZfkAGvH5AvsF+QKHz
fkDs2n5Adqd+QLnDfkCA135A6OJ+QOHQfkBkBX9AGJ1+QPzAfkBx5X5ADcp+QHTPfkBWrn5A
grx+QIvnfkB4r35AwMN+QK/AfkAJ2X5AuLl+QCK0fkADun5Aro1+QG+2fkD3vH5AxsN+QCjN
fkCtvn5A3YZ+QJyrfkCeyH5Am+B+QA7ZfkBx035Au5h+QMS7fkAatX5AIbl+QCujfkA9q35A
0MR+QAu3fkB+o35Aevh+QPulfkBotH5AleZ+QEXxfkAkr35Afcd+QKSgfkCVCn9AFNV+QCaz
fkAMk35AYJJ+QI+/fkAPIX9AcYJ+QFvIfkCOvn5AybR+QCLZfkDDyH5A6tR+QArrfkAh+X5A
45V+QLfffkCc5n5AtKZ+QAa6fkD9oX5ASdh+QGOufkC7vX5A6bd+QCcAf0DjqH5AW7h+QHm6
fkBN6X5AL+p+QC7+fkDrr35AxfR+QC5Jf0BenX5A3Z5+QC26fkDh235A9s9+QN/ffkCjtn5A
H7R+QEV/fkDQtX5A0BB/QIYFf0A3zn5A5cB+QGSpfkAB2X5AVOl+QDfZfkCA6X5AlsN+QDnR
fkBQv35AKJN+QILJfkB/9H5Acct+QAXDfkDykX5Aa/x+QJGofkBSm35A/Up/QKfmfkAlkX5A
9MN+QEOefkA8yX5ACtx+QGfSfkC0HH9ALcd+QLumfkDTxn5Ave5+QFW3fkD33X5ATdN+QMyi
fkBO535Ah7p+QLflfkDDwH5Aatl+QAupfkC8o35Atn9+QCPxfkD+0X5A58p+QM6dfkD5BX9A
urN+QJq4fkDP6H5ABvR+QKbhfkBUyn5Ak9x+QBPmfkCK635An8l+QO2TfkDYyX5A+Kx+QJG+
fkBVw35AkMF+QF7YfkCu/H5A+7p+QGfmfkD3xX5ACNt+QHqLfkCY535APt9+QPPSfkAO1X5A
haB+QOGCfkCmtH5AqvF+QOSxfkA60X5A0Nh+QDmofkDJs35A26B+QIDZfkAfvX5AXrd+QHe5
fkB20X5AFcl+QN7SfkDa3H5AD7R+QOKmfkBoBn9Arf9+QFD8fkCWvH5AMc1+QDa0fkCKtX5A
P/B+QDmffkADgn5AcaJ+QOuVfkBgyX5AF5x+QLB/fkB4A39A4r1+QBKyfkBjwX5A395+QHyj
fkDJuX5AZtF+QFS1fkCY5n5Azo1+QLCGfkBvcH5AuL9+QC3FfkDEzn5ADM5+QPHCfkD1zH5A
pMp+QCChfkDptH5A7oZ+QPuIfkA93H5ALph+QEu7fkAnp35A9bJ+QES8fkAr6n5Aks5+QBa1
fkC5oH5AY8Z+QP2ZfkAKnH5Af5h+QCfzfkAG/X5A3gt/QKhqfkB43H5Ag4t+QCMFf0D0un5A
iOJ+QLwRf0BV0X5AjNN+QJKyfkDKkn5AFUd/QA+HfkBAmX5AF/V+QPbYfkAg2X5AVOp+QDTL
fkCyq35Alqp+QGgJf0A2w35AOOJ+QLDQfkBHs35Aqrt+QJ6ffkCl1n5AMt5+QEnlfkD22X5A
hK1+QKiQfkDWzX5Adsp+QFuWfkArin5AlbR+QPf/fkDZln5A8Mh+QMMKf0CnuH5A24J+QMm5
fkCP3X5ANIF+QA8Jf0Bofn5Atfx+QIbdfkDjxH5A1sR+QC3FfkBJvH5AXa1+QAzdfkBuxX5A
eOp+QKPVfkBvh35Aoux+QD3PfkDFpX5AmM1+QOG8fkDt0n5AqtZ+QIDafkDukH5Ao9Z+QCa2
fkDCin5AeLB+QHzKfkBs5X5AV5F+QDbPfkBUzH5A4rx+QPwyf0BGt35AVbh+QM6rfkASwn5A
But+QF/+fkAgun5A5LR+QMihfkDvoX5Ah3p+QCO5fkDWrH5Az7B+QLHcfkCWy35Ap45+QMoK
f0BTvn5AddZ+QFFBf0D9BH9AiNZ+QNvEfkBquH5A0oh+QDmtfkAwz35An95+QPaHfkAMbX5A
M69+QL/ufkDPJ39AItl+QKe8fkCu1H5Az9p+QE/ifkA30n5A9ud+QIjJfkBfvH5A+3B+QEwO
f0CV5n5A6dV+QC4Cf0CQ935A5Md+QBwCf0B7635AeNN+QLLkfkCQq35Ap79+QLbafkCklH5A
INt+QOnAfkB8D39AltR+QDfDfkB6yX5Anat+QEzUfkCsmH5A8Cp/QEGufkB0/X5Awux+QIzO
fkDLqH5ASe9+QO3GfkBXl35AAsN+QPXVfkAHm35A9nV+QMiJfkBauX5AsNN+QAS1fkCwuH5A
05F+QFHdfkAip35AOaJ+QMrkfkCXd35ARb5+QHXHfkCPqn5AAZZ+QCR3fkCh7n5AhNx+QPOo
fkCLu35A5IN+QCfFfkCif35Aq6V+QLX1fkBf835ADPF+QEfjfkCg635AgQF/QKSrfkD89H5A
FZl+QFSifkALmX5ADqp+QM7dfkDM335AlsZ+QDdyfkAZ535ATKp+QOzRfkDHyH5Av8d+QAXR
fkBJB39AcqZ+QLOhfkAOvX5ATcx+QNzHfkAkvn5A8pd+QDS9fkCDiH5AorZ+QJgWf0Bh935A
M/F+QOLjfkAGDn9AU6l+QGeSfkAYuX5Azz1/QMPrfkCjh35ASst+QLKgfkBRrX5ATeB+QIuq
fkDqaX5AK5R+QM7RfkDJoH5Al8V+QJWwfkD6+H5AU5Z+QNUZf0CSw35AYaF+QH/XfkA2v35A
CtV+QF/gfkCBzH5AubR+QGqsfkDhf35AodR+QHDHfkBE4H5Aj/J+QIihfkBtr35A88d+QDjI
fkCb335AmNR+QEu4fkAZ035AhhN/QASlfkBAZX5AoaJ+QLi7fkA7xX5ArNZ+QK2pfkAao35A
17l+QBnXfkDBsX5AR5x+QF6bfkAY535AM6l+QC2RfkCh+H5AXdd+QJLcfkDE635AzLt+QO+P
fkDz135A3Pp+QFrpfkDEyH5AUMp+QHONfkBI6H5A9q5+QD6AfkBmvH5Aq2t+QIPnfkBL/35A
xKh+QCy/fkBW535AfqB+QMbtfkBVi35AL6t+QKHHfkAhDn9ALLx+QAuJfkCm235Atsl+QG6s
fkCzvX5ApQR/QK6HfkCn1n5ANLN+QJ28fkDgjH5AVLV+QF7KfkCl2X5A93R+QGN+fkAM5X5A
sYl+QM28fkBZc35AZMd+QFLCfkBqwn5Aw4R+QB0Kf0ACqn5AJ41+QLidfkDYeH5Atsd+QAiz
fkBrjX5AHtF+QHODfkBKun5ANdl+QFKEfkBNvH5AeLR+QLCHfkCs3n5ASwl/QFOofkC/kH5A
Ef9+QJOwfkAUr35Absx+QPC2fkBF5H5AE5p+QKS/fkBapH5A95B+QJ6dfkDwyX5AKsZ+QJWZ
fkDFmn5A/sV+QFjmfkCX/X5AJrJ+QIHGfkDnqn5AnYp+QMHYfkD+r35A+bZ+QNHHfkDew35A
NqR+QIznfkDAtn5Aqxt/QLy2fkAevH5AN6t+QEaufkDLmH5AYbJ+QKPufkBki35A8/1+QDXB
fkDEE39Avnl+QEDNfkB/v35At79+QEzbfkAGq35Ag7B+QHOofkDvzH5Af8R+QPbSfkBNen5A
f6h+QAq8fkAjsn5ATMN+QI+RfkAwen5AxqN+QA0Xf0Aqc35AO+p+QDlifkBx3H5Am89+QFWl
fkCov35AT6V+QL3QfkAf3X5AYPV+QMyOfkCDxX5Ar+h+QPXffkDewH5A1rR+QDy2fkCW3X5A
5qh+QP/GfkAaf35ARn1+QPnJfkD51X5ADJF+QDPEfkCUw35Asa5+QIC5fkALo35AZm5+QB+G
fkBgmn5A9L5+QG2afkDeuX5AeMp+QJLqfkB/ZX5AfpZ+QLp2fkBxcH5AYoV+QKiHfkBfiX5A
y7h+QLsGf0Bxxn5AsaR+QLzhfkD8wn5AubZ+QMLJfkBNiX5AStx+QIu7fkDdtX5ARrN+QK7O
fkD/r35AC71+QOHbfkA00n5ARY1+QD/cfkCP6X5AB3J+QBuUfkCQ4n5A3YB+QKHLfkBWnH5A
s7p+QCSlfkCElX5A/LN+QKfOfkAl135A44l+QPCKfkCNqn5AU8F+QNDKfkCYpn5Azst+QADK
fkAGoH5AaMh+QIjDfkABr35AMql+QOSLfkBEsH5A8Mh+QEqQfkBat35AC6d+QLXLfkCaqH5A
VbV+QKILf0CTnH5AUaR+QN39fkAVwH5AjIZ+QN+nfkApw35A0LV+QJvAfkC4xX5AHxB/QCK9
fkBFSH5AkHp+QHHHfkAoin5Adph+QKjAfkBVAn9AFfZ+QJ/jfkB92H5Afq1+QB+TfkAM0X5A
Pc9+QB3EfkBbun5Ab/x+QNGafkB3y35Azbh+QBDXfkDWgH5AL7l+QE6kfkB2w35Ajah+QJ7T
fkBw1X5ALcJ+QKqHfkBrhn5AoMl+QDdlfkAf535AfMJ+QNPNfkC5635ACJF+QE+1fkD+qn5A
UuF+QBLHfkBemX5AP8l+QIHgfkBjwH5ATdt+QIPFfkBiIX9AStd+QHKcfkDQmX5AR9N+QOyZ
fkAhgX5ANKF+QCtmfkCrrH5A9Yh+QB2afkBeqH5A9XF+QIuqfkC1u35AYvB+QAeZfkCDD39A
w7p+QKrRfkC7JX9ADct+QOnnfkC9yH5Ao7p+QCzMfkCSu35AeqV+QH28fkCuo35AU7l+QPjh
fkC06X5A1bd+QIHTfkCJ5H5AmY5+QJZ/fkAEt35AF7N+QH0gf0ADpX5Aobh+QAuBfkA/aH5A
GcF+QNODfkCO6X5Alrd+QH+9fkDIcn5A8KV+QETPfkCdeH5AJ95+QIbMfkDOqX5AS79+QG6u
fkAHpH5Ax9R+QDTvfkAl+n5Aut1+QPGbfkCvtX5A4NB+QKm9fkAwr35ARtB+QBfkfkDNgH5A
/NF+QHuZfkBn635AtMh+QPTEfkDwq35AF7h+QA7TfkDIxn5ACsJ+QDvrfkD2jn5A4Hp+QKp7
fkAFsn5AVNN+QOG6fkD50H5AYrh+QOvIfkATvn5AbNB+QMCbfkDyuX5AdM5+QJ3gfkBW2n5A
G/N+QMKufkDzgn5Af6t+QKHofkA/7X5AJ61+QBqyfkBNg35A0Qd/QNudfkAxwn5AD6p+QOH1
fkBz835A5Ld+QAG9fkBYy35As8d+QKy3fkBY4X5AyaZ+QGJ7fkDWfX5A0ZN+QCJcfkCExH5A
/JR+QOKmfkBi5n5Aq7Z+QKeIfkD+vX5AbZJ+QLS2fkCDv35AtrN+QEiKfkA9sX5A5OF+QCZn
fkDT/35ASHN+QPzDfkBOnn5AF6B+QLKufkAC735AMbh+QFebfkDzxH5A58R+QA3cfkD79H5A
uZV+QOCmfkCPzX5A9up+QLnffkDDjn5AvLx+QDGlfkABuX5A/Mx+QIkBf0BfgX5ADhJ/QIJI
fkB3zX5AEr5+QB+qfkB5s35Adcx+QB+5fkDj2n5AJNl+QGCWfkDZ635AiLJ+QH7OfkAx2n5A
lrV+QN3hfkCDnH5AfbF+QP+ufkCuo35A/bl+QES8fkCOrn5AoZB+QMnEfkCd6n5ASZV+QJn7
fkBus35APJ1+QCfcfkD4p35AgaZ+QHD6fkAIgn5AGrB+QFt1fkAwnn5A0/V+QMLPfkDGxn5A
Rid/QCq3fkCyqX5ALvt+QN+ofkBuon5AUuN+QLkGf0BWkX5APwJ/QDVvfkAhvH5AGKp+QJPA
fkDvyX5AU5R+QP6RfkBVwX5AX9F+QGfZfkB8z35Ap9V+QDanfkAAZX5AGLB+QOu6fkB+n35A
m9J+QFG3fkArbX5AP4h+QPWVfkBKvH5ALcN+QAe9fkCoq35AUqZ+QAkBf0Ct435AG6R+QAjb
fkAan35AiLt+QN33fkD8z35A45l+QHe3fkDRlH5A6p5+QOzCfkA9gH5AL75+QIJ9fkAB3H5A
0LR+QMmRfkD2o35AKo1+QLGofkAGvn5A5tF+QJnpfkDG8n5AQOl+QMaEfkAA0n5AgZd+QC7g
fkD2cH5AKqZ+QJGyfkC86X5AeqJ+QJ2sfkAawn5ALch+QPbLfkCakX5AnaN+QOKAfkBFxn5A
fMJ+QN2pfkCVyX5AIst+QCeAfkAKpH5AWp1+QCFsfkCq2H5AuKp+QMVffkAxfH5AndF+QKGv
fkBswX5ALNF+QGLZfkDCwX5AZ4R+QGyTfkAf8n5AXcZ+QCWefkChn35ARMt+QI6JfkChhn5A
E6d+QDSOfkCbcX5AWJF+QGpxfkAkjn5A67d+QG6JfkA/wn5AnYt+QKqqfkAW0H5AX6p+QMy3
fkCES35AxtF+QOyjfkDSzX5An4l+QNm1fkD+pn5Ag35+QIKyfkDK7X5Alcp+QCCWfkCoa35A
Xsd+QJKJfkDbp35Az6J+QLS6fkBT6H5A5oN+QGGMfkC/x35AtZt+QJ/QfkBGQX5AOrd+QNaZ
fkC6rX5AhsJ+QIbIfkAVwH5ADcF+QBnDfkDJpn5A4lF+QDXVfkBZj35AMnl+QGZ1fkA4nn5A
uF5+QJSPfkCedH5ARpl+QF3hfkA5rX5A5NN+QAkaf0B/bH5AEoV+QJJ5fkDvrH5A1ql+QIKk
fkAmE39AksZ+QPfHfkBlrH5AA5h+QDXEfkBWwn5AZkV+QBDEfkCqqX5A+n5+QObZfkAkmH5A
rnB+QES5fkACgn5AZpx+QNnIfkAFaX5AW3x+QOHffkBMcX5A4pd+QKjJfkALtH5AcaR+QKrP
fkDTvX5Aoal+QPDofkC2gn5AjfV+QMLcfkBMrH5AUY1+QLh+fkBgWn5A8Zp+QLvKfkAVyn5A
p4R+QGKSfkDP135Ams5+QBKOfkAyiX5AN8Z+QMt1fkCqin5ABtl+QGGufkBFfH5ArMl+QOBv
fkBiy35AC8V+QGW0fkAOs35AvcN+QKOXfkDZu35A1r9+QCuWfkB3pX5AvJp+QFPBfkAJr35A
pqJ+QIPLfkBl5n5ASEp+QFmofkBpm35AWcF+QJe9fkAzsX5ALqd+QHuyfkDvgX5ATq1+QJKT
fkA4nn5AvK1+QDzrfkAjw35AV9F+QGaqfkCQAH9AhLB+QI/GfkDklX5AL5Z+QCmIfkDuZH5A
jKt+QEHWfkAQt35AeBV/QEDNfkBCqH5AfK5+QPjPfkDvd35Au85+QGaZfkAW335AHMd+QAL3
fkCcrn5AlaJ+QD25fkDEeX5AB7x+QEqbfkDvxn5Ag45+QPrcfkC/2X5A0Kh+QOarfkDf2X5A
sM1+QEv0fkBshH5AHrh+QLPBfkArhH5AX19+QGOXfkDvin5AwJd+QPaBfkAekX5AbF1+QPWr
fkC3l35AqMV+QNnkfkA+7H5ATJJ+QODdfkCCun5AfvV+QErMfkB2pn5ALKR+QLuwfkAAp35A
+8h+QOj7fkBpkn5AkMF+QMXRfkC3un5AJ7t+QMDLfkA/rH5AF65+QFnJfkAk1X5A0ud+QJTb
fkAijn5AsLx+QBOIfkCoj35AIqB+QDWEfkALx35AAct+QEbSfkDtXn5AYpt+QODpfkBgsH5A
eOV+QMi8fkBcqn5Al31+QDS8fkBupH5AWNd+QGasfkD5zH5AvLV+QBzQfkCgln5A17x+QOOh
fkBcVn5AN4d+QKXdfkBKkH5AN7B+QK7VfkAYuX5AL6Z+QLSvfkD3v35Au21+QMpsfkB3EH9A
0qR+QPKtfkDkzX5AaXV+QJCRfkAJfH5A++N+QOKvfkBWvn5A1Yp+QFfFfkDF735A5F9+QKtS
fkDh6n5ACdx+QOu5fkAFp35A+rl+QPz/fkCVIX9AHup+QG3AfkC54H5AebR+QNKYfkAIxn5A
f5t+QBuxfkC/tH5AIZx+QEGwfkB2735ASKl+QBesfkA2qH5AHbp+QDqLfkDWy35AdbV+QEd5
fkBLw35AypZ+QPXEfkD+yH5A48x+QCvTfkBVyn5AFot+QKXWfkBcz35Ag41+QKvRfkDHi35A
/vl+QDCkfkBEm35AmrF+QPvafkA2yH5AI5p+QMy2fkC72H5AQ8p+QDPhfkAQ135AM4R+QBjM
fkCDrX5AK9h+QAEIf0Cu8X5Abvp+QPTAfkCoun5A8uR+QG2DfkD8v35Abmx+QJDhfkDc7H5A
jdN+QC/efkBNDn9A89p+QAiZfkCE8H5AfaB+QMGqfkDXl35Aeah+QJzNfkC9d35AToV+QMa1
fkB4yH5AXqR+QJTCfkAtWn5AfZF+QPizfkC22X5AfeF+QHTUfkBJzH5AAr5+QDOGfkBHin5A
PeB+QLXKfkB9z35A+6Z+QJBnfkCG935AoWl+QCW8fkCd335Ag/V+QHzOfkC+rX5A6Ax/QMXQ
fkARf35A1cB+QIDGfkCsnn5AG7J+QByTfkDgiH5ADch+QN+ufkCotX5AIKF+QLy/fkAGgH5A
NEV+QAqefkCn535A8ZZ+QIPUfkCbp35Aj5N+QI3LfkCStH5AR6d+QCF2fkA7vX5ATZ9+QDil
fkB/tn5AEMR+QJq7fkDBrH5ALtN+QGKffkDXyH5AuPd+QE3KfkBMwn5AG8d+QFbTfkCZ435A
3q1+QEqtfkBapH5AZqB+QFvMfkDoqH5AFu1+QIqffkAU8H5Amnp+QCPffkCcqX5Abm5+QGac
fkBEpX5AxCl+QMV2fkDEyn5AqoN+QMStfkC3un5AHcJ+QLeofkBvl35AD2Z+QKm7fkBqtn5A
KLR+QMG7fkDVqn5AQYF+QKSAfkBN935Ajoh+QLuyfkDP935AT39+QHyDfkDFl35AaLB+QK/H
fkDBB39AipV+QErRfkCbgX5AX5h+QNikfkDhdn5A/1h+QLq2fkCj4H5AY6p+QCqTfkAjon5A
Y8V+QDzKfkDK2H5AmaN+QH3IfkDbzn5A2rt+QJaKfkAEoX5Au89+QPaSfkB9vn5AHpl+QOLE
fkDo1X5AHNF+QBPCfkCCu35AH9l+QKfufkAQ+35AbMB+QDOafkDr235AU5p+QHKUfkCq0H5A
V7R+QEC1fkBfq35AI5p+QMPLfkBhv35AAuB+QLnGfkA3tn5AjOF+QLcIf0BZ5X5AJrF+QDqs
fkBksH5A9pF+QJipfkCs5X5AaYV+QOHLfkAenH5AQKJ+QKWPfkDR8n5Aomd+QGeQfkD9135A
s6d+QHePfkD4p35AfbN+QLiJfkCsiX5A4L5+QMphfkA41X5A2ad+QDoKf0DSxH5AHsR+QEGv
fkCXwH5AVKF+QOHAfkDhsX5Ajpx+QGVsfkBPpX5AV4t+QOGzfkCMwH5Ace5+QNX3fkCVeH5A
mn9+QGGtfkBGrX5AZd5+QKu4fkChhH5ADfB+QK7kfkCpq35APrl+QDzXfkD8g35AuOZ+QCya
fkCptn5Av6B+QBWifkAm2X5AAbR+QPLmfkCOw35AXa9+QKuZfkAvu35AapR+QB5+fkDQsH5A
CZF+QLajfkAHgX5Ara5+QBGvfkCgvH5Atr1+QHrzfkA8rn5AWeh+QEPNfkALz35A4PB+QMS5
fkCYyX5AbJZ+QDmgfkBjqX5AKO5+QCjlfkDsy35AiCJ/QNfPfkAUyn5AmnN+QLimfkAdvH5A
u89+QFSUfkD5wH5Ayt9+QO2rfkAht35AnJd+QKDmfkDJfn5AvrZ+QNG9fkBCsH5AcON+QKuS
fkCIy35ApN9+QLCnfkCtsH5AbMZ+QMarfkACw35AtLt+QC2XfkCmpX5AaJx+QPqyfkDFpn5A
2qh+QAqnfkD6s35AgMx+QLfpfkAQk35ATNF+QDDFfkCpuX5Afs1+QPeQfkDkDn9AS+Z+QBSr
fkDYyH5A+BJ/QBaxfkDsxX5AIsF+QOC0fkAd135Ac/9+QO2qfkD3135ALNx+QP7KfkBWqH5A
D8p+QFTUfkAblH5AfNt+QGapfkAWwX5AfaV+QLnpfkD0tn5Afst+QEHAfkBp335AGqh+QJiA
fkDNln5Air9+QK+7fkDAoH5A0RV/QIGdfkDsrn5An+V+QBCafkB8tn5APKZ+QOfufkAhrX5A
PKR+QM/QfkBblH5AmKV+QBm8fkAHy35AqLp+QASefkDoyH5Ar6p+QNDJfkAK8n5AmJt+QKOn
fkBHtX5AMad+QFVofkCM0H5Arsl+QAfjfkB8en5AJ4l+QKPLfkBgj35Aq6p+QBWifkABmX5A
Eqx+QKS9fkBHzX5ArAF/QN23fkDom35A5XZ+QBuEfkDJm35AALJ+QBigfkD/r35AKN5+QO21
fkB2vn5Aj/d+QAEHf0CX1H5AtJ9+QCXPfkBgln5A98F+QHzcfkCW5n5ABZl+QN+5fkDrfn5A
DNN+QErJfkCb4H5AA29+QAnifkAzq35AWJR+QOajfkAPjX5AuPd+QDWzfkC2vn5Am55+QLLR
fkCgpn5AQLF+QPfJfkD93H5AUdx+QD90fkD8yH5AbX1+QMrWfkCRon5AkaR+QKr4fkCHrH5A
s7p+QGmRfkCSqX5Apel+QFC3fkCokH5A0s9+QGOgfkDPfH5Aa5J+QGGSfkBzu35Aeq5+QDaa
fkDApn5AiK5+QIzGfkCVs35AaqZ+QNeZfkCG7H5ALLh+QDLKfkA9lX5AC6d+QMPJfkA3vn5A
3GF+QMmKfkB4y35Ah5F+QF3dfkABE39A5qp+QMqafkDjpn5AUbh+QIiVfkBrm35Accd+QGGs
fkCThn5As6l+QNdofkBCqX5AgYZ+QGNNfkCaiX5AP6B+QM2sfkAUw35AXnZ+QJqhfkAMk35A
UOZ+QO3KfkDYt35A5pF+QPibfkBO3X5A15p+QKrGfkD/735AWMl+QLdNfkA8rn5A13p+QPSu
fkALe35Aqo9+QGjvfkBKkX5AgPZ+QPjOfkBYk35A5Lh+QLyxfkAl0n5A6Gt+QFyPfkD+fH5A
vMF+QHRlfkCGtH5AeoN+QA+6fkAtqH5ALbp+QNaefkBzln5AxH5+QHWmfkCxhX5AcOZ+QNKs
fkCVnn5A89V+QKCufkCSiH5AsOd+QPa6fkDUo35Ab9t+QIzCfkDuiH5AHIx+QNBofkAjjn5A
vJh+QJXAfkAXxn5A+9V+QJawfkDwt35A8sh+QCeofkAqvX5AFpF+QK65fkAvuX5AR5F+QA+p
fkAUin5AR9x+QC/8fkAmzH5Ag8R+QNCYfkBXrn5Aiol+QIW/fkBten5AoLl+QL/NfkBipn5A
iNp+QOCffkAYiH5A/2B+QLLnfkCMw35AydF+QLjQfkDHs35Ay5x+QJWffkCL0H5Acah+QJag
fkCNr35AP6V+QOaofkB7yH5AmxF/QCvPfkCfqX5AwKN+QLzafkB4in5AxfN+QI+UfkC0ln5A
D6h+QN/2fkCWmX5AztB+QE+xfkAwaH5AsZd+QALMfkAZq35AaWB+QBzFfkBWpH5AHLt+QGym
fkB+in5AYMp+QNGYfkBom35Amsh+QAiQfkAwtX5Au7R+QKm6fkAdsH5Aifx+QOWyfkDs7n5A
qqp+QMmOfkDTrX5AtKx+QFXUfkAGc35AP8h+QKKafkBapn5Aoqh+QAmlfkAhtX5ANtF+QHfK
fkCahn5ARs5+QGN0fkBQb35Ag7Z+QNrifkDKp35A59x+QP/JfkD4vX5AG5l+QGuUfkCx9X5A
Q4F+QG22fkBkgH5APIt+QHGmfkBrjn5AVqt+QBm6fkAxlX5Auod+QPbCfkC3t35Ah2p+QO7V
fkA+k35AgNN+QBkFf0BvgH5AMrd+QIyofkDm635Awr9+QH/AfkAUnH5AZdh+QAiZfkDVqH5A
H59+QKXWfkC5uX5AD95+QK2XfkAVuX5A2Ix+QBJ7fkAdsX5AR6x+QDe8fkDg9X5AE6N+QMfG
fkBV735APKh+QN+4fkDHeX5AT6B+QFbkfkDUon5Az8Z+QFiHfkBYgH5Aiq5+QE2bfkApyH5A
x7J+QDGNfkAa5H5Aq9N+QP+YfkAct35ANop+QLqhfkCHhX5AjbR+QAeHfkAfqH5A3sR+QOrH
fkA9e35Awd5+QEfofkBm0n5A+Xt+QKqKfkBKf35ApYx+QOGrfkCm2H5A0XF+QMa5fkC5xn5A
7st+QOOQfkD/qH5AkLV+QHvLfkDyqn5A68d+QEfUfkDnBH9ArMV+QI+/fkAh3H5AZOt+QK69
fkCorn5AR4V+QGHGfkAjmH5Al7x+QMKdfkB41H5ADLJ+QCWgfkCf4n5AfuN+QFSsfkAVoX5A
Ga5+QIvOfkCaqn5Avo5+QDaQfkD4d35As5V+QFfPfkBgy35A07d+QDt2fkAtyH5An7V+QHOu
fkCutX5ALBt/QET2fkDOvX5Ahnp+QIKzfkCJ835AUbh+QDGzfkDQxH5AlYp+QCbvfkCh135A
F9J+QAivfkA/qH5A0IZ+QHXgfkBRkX5Aapl+QJe9fkBv2X5AhZl+QAqrfkCSgH5AyMR+QMLW
fkCLmH5A/aJ+QEGufkBioX5AOpx+QNSVfkClqX5ALZh+QAumfkDUc35AcIV+QH/WfkAUqH5A
ych+QHGgfkCw0H5ANpx+QPazfkB9qX5Azbh+QECqfkDgrH5Arpp+QDWofkBu0n5ALtd+QGeI
fkAVhH5AqKF+QLqqfkBgd35A6M5+QImhfkCMpX5A4Jp+QKynfkBwVH5AWr1+QNjYfkDJ8X5A
37F+QG7KfkBWrX5Avat+QBnEfkBR535A+tV+QMzFfkA3un5AHcx+QHuWfkC2/X5ASa9+QMG2
fkAXZX5AibR+QGGSfkD+iH5Az9B+QAlyfkA4nn5A9XZ+QNupfkB4f35AaK5+QP+xfkB/mn5A
wJN+QJy4fkCYzH5AC69+QIbRfkD1lX5A4MN+QL2tfkBku35A+Lp+QCLJfkD1sn5AH9B+QM3d
fkCsj35AXNl+QHD1fkBklH5Acb9+QIYGf0B20n5AzX1+QMK1fkAWf35ARMF+QLmIfkDkpX5A
Gc1+QMX5fkCqcX5Ay2V+QOSgfkANfn5ADph+QNTpfkBnwn5A7pN+QLebfkA0rn5AK75+QI0L
f0D+5H5AF8N+QF6hfkB7un5ACtV+QJCkfkDtun5ANI5+QDcVf0AQy35AVKp+QN3MfkDDoH5A
aYx+QLuqfkC71X5APnd+QLjtfkAl+X5AcLt+QMt6fkAt035AevF+QMu9fkDisX5Aybx+QGSZ
fkD/sH5A0mV+QNmQfkCnt35AWNt+QIelfkAJin5A091+QO6jfkCYvn5AEYd+QOeRfkBYuX5A
5L5+QChlfkATn35AB65+QJLVfkA0x35AdJ5+QDPHfkCqoX5APMl+QG7JfkDdr35AC7R+QLmY
fkBfcn5AGcF+QCOlfkDUg35Ac7F+QJKjfkBuun5AGa5+QBCSfkB/q35ARuN+QPWRfkBsv35A
xMx+QAD5fkBGkH5AwrB+QFB6fkCnhX5APo1+QCysfkB9sH5A/+J+QHtvfkBavX5Aem5+QCTN
fkArjX5ACcd+QE6xfkCLwn5AIe1+QK3cfkA8jn5AOap+QGK5fkCjmn5AKlR+QG6gfkAi0n5A
Q6t+QNWkfkA9wH5Akcp+QG2efkB2tH5AOr5+QNW5fkDxrH5ARZp+QEDHfkAdS35At5h+QD6e
fkClkH5AeGx+QLyufkBcvH5An5J+QBnMfkAW1H5AAKR+QHZ2fkDGqX5A2tR+QJlffkCovn5A
wnx+QDHffkBerH5A7cl+QPDJfkD1i35Aqd1+QLKgfkAqXX5Ad31+QAi0fkDQ3H5AVcl+QP3Y
fkApr35ABuR+QAS/fkAjdH5A4IV+QJKmfkAVsX5Awad+QGSvfkBxvH5ApIV+QOeXfkBi7X5A
QLR+QDT7fkB4ln5A3Xp+QL2+fkBRq35A1t9+QEa4fkDkx35AHcJ+QNmmfkBs135AOrl+QMa9
fkDNrn5Au7B+QAaPfkBAv35A475+QNGtfkB2xH5AM6B+QJyUfkCxfX5AVqV+QBCdfkAco35A
oNx+QP60fkCtoH5AXrp+QD6BfkB6/H5AkYh+QArffkDrpn5AOHN+QCXjfkD3kH5AoL5+QGLC
fkB0135AXM5+QErjfkDCfn5AQL9+QJV9fkAF1H5AQ5d+QBSgfkDStX5AdKN+QEbefkBbm35A
rsh+QBGsfkCRpH5AQJp+QOr7fkAqvn5AdI5+QOPMfkAv2H5A39h+QBGnfkB0mX5AS8d+QIzZ
fkD5p35A47t+QNS4fkAfqH5AXep+QAFtfkDAon5A28R+QJWWfkBwpn5A04p+QNe5fkBElH5A
2p1+QDqnfkANyn5AF6l+QPvhfkAwjn5A9XJ+QGrOfkBmhX5AF5Z+QO3hfkAswn5A2fl+QFbe
fkC8xH5ACLp+QOPGfkDm8H5AG49+QMq6fkBvmX5AJsZ+QEGgfkAc2H5AB8t+QGKyfkChDH9A
Gc5+QAGufkCemn5AXt9+QBO/fkATdn5Abdp+QATVfkDVlX5A7tN+QG/MfkAZtH5AUrF+QP2a
fkC4wH5AAtB+QLN0fkBlaX5A0a5+QMetfkAgvX5AWPJ+QOKjfkBqxH5AMat+QFiefkBxbX5A
C6R+QNO8fkDZbn5AiIh+QMGsfkD+pH5ACqB+QAWUfkA8xH5AfJd+QAncfkCos35ABYl+QPS0
fkCro35AZfB+QPvFfkDgR35A+5B+QNXMfkCgfH5A96h+QLuffkBI1n5Alrl+QN/jfkBPu35A
PrJ+QJaKfkB1xH5AkbN+QFixfkCpvn5AupF+QKS8fkDEjH5AeqN+QHmVfkCH2H5AE5B+QPWu
fkDuxH5AGLZ+QFl3fkDw1X5A4ah+QIDafkB4qH5AhtF+QIHRfkCvin5Ak9x+QJLJfkC2zn5A
6sB+QGWffkCUmn5AWN9+QHu7fkCdpX5Apah+QHdnfkD5oH5ApKh+QMixfkB2pn5AouN+QHsN
f0BKo35AU6V+QO7kfkAo0X5Aq5h+QDHUfkCPgn5AF9J+QAacfkBk2n5A9tx+QNKlfkBUoX5A
ELB+QNeKfkCTZX5AJbJ+QJGifkC8qn5AZGd+QBmafkADp35AMZ9+QMKJfkBquX5AIcd+QPSK
fkAhsX5AsnF+QOrsfkBylH5Ar5t+QBapfkBNfn5Aet9+QHrlfkD4pH5AK9N+QCK6fkBu3H5A
oc5+QJrXfkAoln5ALeV+QEDyfkD3o35ADcB+QC+FfkBDh35ACWx+QLW1fkDj435AcZJ+QGwa
f0Csyn5ALdl+QGmrfkC5eH5APdV+QI/GfkCb8X5Apv1+QECufkD3iH5AIr1+QIDEfkBZ/35A
NrB+QNSpfkBvln5A1a9+QPXCfkAwun5AWqN+QMqjfkCp0X5AWsF+QMDcfkD+fn5A1NF+QKVt
fkCBzX5Aft1+QCWofkDSr35A0aN+QLSafkCer35Aprh+QJWafkCfqH5AH89+QHKDfkD9335A
ZbR+QHwPf0Dxc35AG4h+QM+cfkDRp35AI8J+QIWEfkDFsX5A4s9+QDKxfkCqkn5AX5h+QHSZ
fkBKxX5AjHp+QOGnfkC8nH5Aebl+QFLSfkBjmX5AQ/h+QMDTfkDspX5AsN9+QKS2fkDRj35A
kuN+QMLJfkAjs35A9N9+QHmkfkDUHH9AGKd+QI+4fkDnRX5A6tx+QM/MfkCbz35Ai9F+QHz1
fkCBwX5AiuB+QFigfkC5rX5AZ4t+QFl3fkAHzH5AQN9+QNqwfkCrnX5ABa5+QKuIfkBp6n5A
y7p+QBOafkBuw35AHmh+QCZdfkD7435AP7F+QCWmfkBBl35Agrl+QBOifkCSnn5A26R+QGmB
fkAynX5Ajsp+QMrFfkA4BH9Aabd+QGfCfkAJvn5AoZx+QMuRfkAxjX5AsNd+QAyPfkBcxH5A
16B+QFppfkCDtn5AG6x+QDrIfkAKiH5A9Zt+QITDfkBAu35ABNJ+QLG0fkCVfH5ABsh+QO2T
fkDli35AQMd+QIEJf0Dl8n5AK9B+QH/1fkBClH5AldN+QC6sfkDEsn5A8K1+QE25fkAUon5A
ocp+QHjMfkAq0n5Ao5V+QKLvfkARxX5ACd1+QIABf0Dkzn5A8N1+QNqSfkDe0X5AkKh+QNSp
fkA0vn5AxdR+QA+ofkBgvH5Af5V+QIu+fkC1x35A69Z+QBfDfkDdxX5AxL1+QNvcfkBAx35A
atR+QIawfkBfxn5AZxJ/QIDkfkDTzH5AEb5+QBvIfkDa5n5AC7Z+QG7EfkBxjX5A8NF+QDGf
fkCD1H5AR7V+QI/UfkAAsH5Ad8p+QOcFf0BH0n5Acn9+QAHMfkD9zn5ASKt+QBqcfkAhpX5A
761+QKGlfkCSeX5AkXh+QO66fkBcCX9AWop+QFzcfkDOun5AVXp+QDX9fkCas35ADsp+QDF2
fkBLlX5AANB+QBThfkBcgn5AWdl+QMf2fkCo2X5ABbZ+QFmsfkB90H5AaaN+QIHJfkBGpn5A
3up+QBz0fkB4tH5A9Zh+QJmtfkBK6X5A7aF+QNu1fkAJsn5A46R+QCPbfkDMdX5AesN+QFX7
fkBOdX5AIdF+QGOkfkAp0n5AkhB/QKTqfkDnxn5AtJB+QIjbfkCO1n5AZt1+QMeofkBA8H5A
fbV+QNmhfkAJx35At49+QFTffkAQ0X5AEtR+QMmufkBluX5AiuR+QA7nfkDV135AjsJ+QJy3
fkC+D39AWsd+QPzefkCRf35AI4Z+QDrKfkD0l35AT/J+QBMmf0Ck8H5AHdR+QIKlfkBeyn5A
q8F+QB7YfkD6d35AEL1+QFfBfkAmwX5Ao9B+QHagfkAu/X5AAOF+QLbDfkBYtX5Avs1+QI37
fkCFoX5AzrJ+QGnjfkAyin5AqW9+QBKkfkBQ6H5AOod+QIEBf0Du235ABcJ+QFrFfkAMCn9A
FrV+QBiWfkDv2X5AgrZ+QC6OfkCSqn5A6ON+QOXjfkBOoX5AtQZ/QIYjf0Ar6n5AaZN+QL/3
fkBWqn5AWrN+QCAjf0AnzX5A5MV+QAbofkDAFX9A/oV+QAvKfkAK0n5AnsR+QBNXfkAKoX5A
KcB+QM25fkA84n5APKJ+QOavfkAD0H5Ad5x+QO/jfkDbuH5A2eZ+QGbofkDOjn5A/HV+QP+P
fkAtzn5AfIt+QJfWfkCfwX5AjbJ+QNvCfkBptn5AXaV+QBbRfkD+xX5AlMZ+QMrSfkChcH5A
tbJ+QN2BfkAZqH5AvN9+QKd1fkA+hH5AnMd+QNrBfkDAx35ASqF+QDHyfkAO2n5AyZJ+QNbz
fkCW1X5AKMB+QO69fkD5kX5AmLl+QFO8fkCQAH9Apoh+QFa1fkA0oX5AnL9+QAWdfkDh435A
fcp+QA7MfkAF6X5AQLp+QHy2fkAinH5AKzB/QPG8fkBe/n5AMPJ+QFOafkDLpH5AL6t+QFvI
fkCTpH5APLd+QPHlfkANsH5Astp+QL33fkAKqH5AfXB+QFHofkAP135AUrZ+QIGufkBe1H5A
Ta1+QAPHfkBF0H5AovB+QE2tfkD4wn5ARRJ/QA3AfkA27X5ACrp+QNjMfkCnrn5A6NB+QD+Z
fkAn5n5Aqrt+QHqdfkDWy35AsOx+QN6yfkALtn5AbNh+QCjyfkDzh35AlHd+QCrWfkCCu35A
JKl+QD9rfkD42n5AVut+QIvDfkAxln5A28F+QO+JfkBl835AWwh/QCBtfkDolX5Ao9B+QJDL
fkCi0X5AY+h+QDGUfkBN335AupR+QNyhfkD3vX5Acq9+QBrdfkCLuX5AQMJ+QB7DfkB6o35A
Zst+QHPsfkCTmH5AE+F+QC/KfkCGjH5ATRR/QEqpfkDKz35AHdJ+QEoHf0BfzX5A2pp+QD7E
fkCapn5A0wV/QNzMfkCvD39ADZV+QJXQfkCuxX5AgOJ+QFTGfkB76X5AaMl+QOLFfkBP6X5A
/c1+QLfWfkDLxH5AP6l+QLWqfkBT3n5Apux+QEvIfkBGkn5A4KZ+QIPAfkCTsn5Amc1+QJvF
fkBz335AV3p+QNDGfkAxrH5AbJR+QAq8fkBtqX5A9b5+QNmbfkDOsn5A9r1+QIIBf0DJkX5A
fOx+QMSYfkBepn5AoLl+QH6cfkBExn5AFdR+QCH1fkDgrH5AJ89+QGvKfkBgvn5A5cF+QOiS
fkDe8X5A98V+QParfkDmaX5Ac59+QHHkfkBi3X5At85+QPHDfkDvoX5AKoV+QH6qfkDi3H5A
19J+QFj2fkBCBH9A5g5/QFgJf0BZsX5AuZp+QOaqfkCOrH5AAfZ+QOq4fkBAi35ArRx/QGGf
fkBqFX9AJbt+QLnPfkBGkX5AC6V+QBaXfkCFrn5Ay51+QDKkfkDC335A4fB+QGqafkCBuX5A
uIB+QKazfkAk2X5AzdB+QFXCfkAZ4n5ALoZ+QA==</AssayYData></Step><Step><CommonData><SampleLocation>6</SampleLocation><SampleID></SampleID><SampleGroup></SampleGroup><SampleInfo></SampleInfo><SampleRow>D</SampleRow><SamplePlate>1</SamplePlate><WellType>WASH</WellType><Concentration>-1</Concentration><ConcentrationUnits>µg/ml</ConcentrationUnits><MolarConcentration>331.9</MolarConcentration><MolarConcUnits>nM</MolarConcUnits><MolecularWeight>56.5</MolecularWeight><Temperature>30</Temperature><StartTime>4261910</StartTime><AssayTime>900</AssayTime></CommonData><FlowRate>1000</FlowRate><StepType>DISASSOC</StepType><StepName>Dissociation</StepName><StepStatus>OK</StepStatus><ActualTime>748.601</ActualTime><CycleTime>0.2</CycleTime><AssayXData Points="3743">GSDzRIgm80TmLPNEVDPzRLM580QZQPNEiEbzROZM80RUU/NEu1nzRBlg80SIZvNE5mzzRFRz
80S7efNEGYDzRIiG80TmjPNETJPzRLOZ80QhoPNEf6bzRO6s80RUs/NEs7nzRBnA80R/xvNE
7szzRFTT80S72fNEIeDzRH/m80Tu7PNETPPzRLv580QhAPREiAb0ROYM9ERUE/REuxn0RBkg
9ER/JvRE5iz0RFQz9ES7OfREGUD0RH9G9ETuTPREVFP0RLtZ9EQZYPREf2b0ROZs9ERUc/RE
u3n0RBmA9ESIhvRE7oz0RFST9ESzmfREGaD0RIim9ETmrPRETLP0RLO59EQhwPREiMb0RO7M
9ERM0/REs9n0RBng9ER/5vRE7uz0REzz9ESz+fREIQD1RIgG9UTuDPVEVBP1RLMZ9UQZIPVE
fyb1ROYs9URMM/VEuzn1RBlA9UR/RvVE5kz1RExT9US7WfVEGWD1RIhm9UTubPVETHP1RLN5
9UQhgPVEiIb1RO6M9URUk/VEs5n1RBmg9UR/pvVE7qz1RFSz9US7ufVEIcD1RH/G9UTmzPVE
VNP1RLPZ9UQZ4PVEf+b1RO7s9URU8/VEs/n1RBkA9kR/BvZE7gz2REwT9kSzGfZEKSD2RIgm
9kTuLPZETDP2RLM59kQhQPZEf0b2ROZM9kRMU/ZEs1n2RCFg9kR/ZvZE7mz2RFRz9kS7efZE
IYD2RH+G9kTujPZEVJP2RLuZ9kQhoPZEf6b2RO6s9kRMs/ZEu7n2RBnA9kR/xvZE7sz2REzT
9kS72fZEIeD2RIjm9kTu7PZETPP2RLv59kQZAPdEfwb3RO4M90RUE/dEuxn3RBkg90R/JvdE
5iz3REwz90S7OfdEGUD3RH9G90TmTPdEVFP3RLtZ90QhYPdEiGb3ROZs90RUc/dEs3n3RCGA
90R/hvdE7oz3RFST90SzmfdEIaD3RIim90TurPdEVLP3RLO590QhwPdEf8b3RObM90RM0/dE
u9n3RBng90R/5vdE7uz3REzz90S7+fdEIQD4RIgG+ETuDPhEVBP4RLsZ+EQhIPhEiCb4RO4s
+ERMM/hEuzn4RBlA+ESIRvhE7kz4RExT+ES7WfhEIWD4RIhm+ETmbPhEVHP4RLN5+EQZgPhE
iIb4ROaM+ERMk/hEu5n4RCGg+ER/pvhE7qz4RFSz+ESzufhEIcD4RH/G+ETmzPhETNP4RLPZ
+EQh4PhEiOb4RO7s+ERM8/hEu/n4RBkA+USIBvlE7gz5RFQT+USzGflEISD5RIgm+UTmLPlE
VDP5RLM5+UQZQPlEf0b5ROZM+URUU/lEs1n5RCFg+UR/ZvlE5mz5RFRz+US7eflEGYD5RH+G
+UTujPlEVJP5RLOZ+UQhoPlEf6b5RO6s+URUs/lEs7n5RBnA+USIxvlE7sz5RFTT+USz2flE
GeD5RH/m+UTu7PlEVPP5RLv5+UQZAPpEiAb6RO4M+kRUE/pEuxn6RCEg+kSIJvpE5iz6RFQz
+kS7OfpEIUD6RH9G+kTuTPpEVFP6RLtZ+kQZYPpEiGb6RO5s+kRUc/pEu3n6RCGA+kSIhvpE
7oz6RFST+kSzmfpEIaD6RH+m+kTurPpETLP6RLu5+kQZwPpEiMb6RObM+kRU0/pEu9n6RBng
+kSI5vpE5uz6RFTz+kS7+fpEIQD7RIgG+0TmDPtETBP7RLMZ+0QhIPtEfyb7ROYs+0RMM/tE
uzn7RCFA+0R/RvtE5kz7RExT+0S7WftEIWD7RIhm+0TubPtEVHP7RLN5+0QZgPtEiIb7ROaM
+0RMk/tEs5n7RCGg+0R/pvtE7qz7RFSz+0S7uftEGcD7RIjG+0TmzPtETNP7RLvZ+0Qh4PtE
iOb7RO7s+0RM8/tEu/n7RCEA/ESIBvxE5gz8REwT/ESzGfxEGSD8RH8m/ETuLPxETDP8RLs5
/EQZQPxEiEb8RO5M/ERUU/xEs1n8RCFg/ESIZvxE7mz8RExz/ES7efxEIYD8RH+G/ETmjPxE
VJP8RLOZ/EQZoPxEiKb8ROas/ERUs/xEu7n8RBnA/ESIxvxE5sz8RFTT/ESz2fxEGeD8RIjm
/ETu7PxEVPP8RLv5/EQhAP1EiAb9ROYM/URUE/1Esxn9RCEg/UR/Jv1E7iz9REwz/USzOf1E
GUD9RH9G/UTuTP1ETFP9RLNZ/UQZYP1Ef2b9ROZs/URUc/1Es3n9RBmA/UR/hv1E5oz9RFST
/USzmf1EGaD9RH+m/UTurP1ETLP9RLu5/UQZwP1EiMb9RObM/URU0/1Es9n9RCHg/UR/5v1E
7uz9RFTz/US7+f1EIQD+RH8G/kTmDP5ETBP+RLMZ/kQZIP5EiCb+ROYs/kRUM/5Euzn+RCFA
/kR/Rv5E7kz+RExT/kSzWf5EGWD+RIhm/kTubP5ETHP+RLN5/kQZgP5Ef4b+RO6M/kRUk/5E
s5n+RCGg/kSIpv5E7qz+RFSz/kS7uf5EIcD+RH/G/kTmzP5ETNP+RLvZ/kQh4P5EiOb+RObs
/kRU8/5Es/n+RBkA/0R/Bv9E5gz/RFQT/0SzGf9EISD/RH8m/0TuLP9EVDP/RLM5/0QhQP9E
f0b/RO5M/0RMU/9Es1n/RCFg/0SIZv9E7mz/RExz/0S7ef9EIYD/RIiG/0TmjP9EVJP/RLuZ
/0QhoP9Ef6b/RO6s/0RUs/9Eu7n/RCHA/0R/xv9E7sz/REzT/0Sz2f9EGeD/RIjm/0Tm7P9E
VPP/RLP5/0QMAABFQwMARXYGAEWqCQBF2QwARQwQAEVDEwBFdhYARaoZAEXdHABFDCAART8j
AEV2JgBFqikARd0sAEUQMABFQzMARXY2AEWqOQBF2TwARRBAAEVDQwBFdkYARaZJAEXdTABF
DFAARUNTAEVyVgBFqlkARdlcAEUMYABFP2MARXJmAEWmaQBF2WwARRBwAEVDcwBFdnYARaZ5
AEXZfABFEIAARUODAEVyhgBFpokARdmMAEUQkABFP5MARXaWAEWmmQBF3ZwARRSgAEVDowBF
cqYARaapAEXdrABFELAARUOzAEVytgBFprkARdm8AEUQwABFP8MARXbGAEWqyQBF2cwARRDQ
AEU/0wBFctYARarZAEXZ3ABFDOAART/jAEVy5gBFqukARdnsAEUQ8ABFP/MARXb2AEWq+QBF
3fwARQwAAUU/AwFFdgYBRaoJAUXZDAFFDBABRUMTAUV2FgFFphkBRd0cAUUMIAFFPyMBRXIm
AUWmKQFF3SwBRQwwAUVDMwFFdjYBRaY5AUXZPAFFDEABRUNDAUVyRgFFpkkBRdlMAUUMUAFF
Q1MBRXZWAUWqWQFF2VwBRRRgAUU/YwFFdmYBRaZpAUXdbAFFEHABRT9zAUVydgFFqnkBRd18
AUUQgAFFP4MBRXaGAUWqiQFF3YwBRRCQAUU/kwFFdpYBRaaZAUXZnAFFDKABRT+jAUVypgFF
qqkBRd2sAUUMsAFFQ7MBRXK2AUWquQFF2bwBRQzAAUU/wwFFdsYBRarJAUXZzAFFDNABRUPT
AUVy1gFFptkBRd3cAUUM4AFFQ+MBRXLmAUWq6QFF2ewBRRDwAUVD8wFFdvYBRab5AUXd/AFF
DAACRUMDAkVyBgJFqgkCRdkMAkUQEAJFQxMCRXIWAkWqGQJF2RwCRRAgAkU/IwJFdiYCRaYp
AkXZLAJFDDACRUMzAkVyNgJFqjkCRd08AkUQQAJFP0MCRXZGAkWmSQJF3UwCRRBQAkU/UwJF
dlYCRapZAkXdXAJFEGACRT9jAkV2ZgJFqmkCRdlsAkUMcAJFP3MCRXZ2AkWqeQJF2XwCRQyA
AkU/gwJFdoYCRaaJAkXZjAJFDJACRUeTAkV2lgJFppkCRdmcAkUMoAJFP6MCRXamAkWmqQJF
3awCRRCwAkVDswJFdrYCRaq5AkXdvAJFEMACRUPDAkV2xgJFpskCRd3MAkUM0AJFP9MCRXLW
AkWq2QJF2dwCRQzgAkVD4wJFcuYCRabpAkXd7AJFDPACRUPzAkV29gJFqvkCRd38AkUQAANF
PwMDRXYGA0WqCQNF3QwDRQwQA0VDEwNFchYDRaoZA0XdHANFDCADRUMjA0VyJgNFqikDRd0s
A0UMMANFPzMDRXI2A0WqOQNF3TwDRQxAA0VDQwNFdkYDRaZJA0XdTANFEFADRUNTA0VyVgNF
qlkDRdlcA0UMYANFP2MDRXZmA0WqaQNF2WwDRRBwA0VDcwNFcnYDRaZ5A0XdfANFEIADRUOD
A0VyhgNFqokDRdmMA0UQkANFP5MDRXKWA0WqmQNF2ZwDRQygA0U/owNFdqYDRaqpA0XdrANF
ELADRUOzA0VytgNFqrkDRd28A0UMwANFP8MDRXLGA0WmyQNF3cwDRQzQA0VD0wNFctYDRarZ
A0Xd3ANFDOADRT/jA0Vy5gNFpukDRdnsA0UM8ANFQ/MDRXL2A0Wm+QNF2fwDRQwABEVDAwRF
dgYERaoJBEXZDARFDBAERT8TBEV2FgRFqhkERd0cBEUQIARFPyMERXYmBEWqKQRF3SwERQww
BEU/MwRFcjYERaY5BEXdPARFEEAERUNDBEV2RgRFqkkERd1MBEUQUARFP1MERXJWBEWmWQRF
3VwERQxgBEU/YwRFcmYERaZpBEXdbARFDHAERT9zBEV2dgRFqnkERdl8BEUQgARFQ4MERXaG
BEWmiQRF2YwERRCQBEU/kwRFcpYERaaZBEXdnARFEKAERT+jBEV2pgRFqqkERd2sBEUMsARF
P7MERXa2BEWquQRF2bwERQzABEVDwwRFdsYERabJBEXdzARFENAERT/TBEVy1gRFqtkERd3c
BEUM4ARFQ+MERXLmBEWq6QRF2ewERQzwBEU/8wRFdvYERar5BEXZ/ARFDAAFRUMDBUVyBgVF
qgkFRd0MBUUMEAVFQxMFRXYWBUWqGQVF2RwFRRAgBUVDIwVFdiYFRaYpBUXdLAVFDDAFRT8z
BUVyNgVFpjkFRd08BUUQQAVFP0MFRXJGBUWqSQVF3UwFRRBQBUVDUwVFclYFRapZBUXZXAVF
EGAFRT9jBUVyZgVFqmkFRdlsBUUMcAVFQ3MFRXZ2BUWqeQVF3XwFRQyABUU/gwVFcoYFRaaJ
BUXZjAVFDJAFRT+TBUV2lgVFqpkFRdmcBUUQoAVFQ6MFRXKmBUWmqQVF2awFRRCwBUU/swVF
drYFRaa5BUXZvAVFEMAFRUPDBUV2xgVFpskFRd3MBUUM0AVFQ9MFRXLWBUWm2QVF3dwFRRDg
BUU/4wVFduYFRabpBUXd7AVFEPAFRUPzBUVy9gVFpvkFRd38BUUQAAZFQwMGRXIGBkWqCQZF
2QwGRRAQBkU/EwZFdhYGRaoZBkXdHAZFDCAGRUMjBkVyJgZFqikGRdksBkUMMAZFQzMGRXI2
BkWmOQZF2TwGRQxABkVDQwZFdkYGRapJBkXdTAZFDFAGRT9TBkV2VgZFplkGRd1cBkUMYAZF
P2MGRXZmBkWmaQZF3WwGRQxwBkVDcwZFdnYGRap5BkXdfAZFEIAGRUODBkVyhgZFqokGRd2M
BkUQkAZFP5MGRXKWBkWmmQZF3ZwGRQygBkU/owZFdqYGRaapBkXdrAZFDLAGRUOzBkVytgZF
prkGRdm8BkUQwAZFP8MGRXLGBkWqyQZF2cwGRQzQBkU/0wZFdtYGRabZBkXZ3AZFDOAGRT/j
BkV25gZFpukGRdnsBkUM8AZFP/MGRXL2BkWq+QZF3fwGRQwAB0U/AwdFdgYHRaYJB0XdDAdF
EBAHRUMTB0VyFgdFqhkHRd0cB0UMIAdFPyMHRXYmB0WmKQdF2SwHRRAwB0U/MwdFcjYHRao5
B0XZPAdFDEAHRUNDB0V2RgdFqkkHRd1MB0UQUAdFP1MHRXZWB0WmWQdF3VwHRRBgB0VDYwdF
dmYHRaZpB0XZbAdFDHAHRUNzB0VydgdFpnkHRdl8B0UQgAdFP4MHRXaGB0WmiQdF3YwHRQyQ
B0VDkwdFcpYHRaaZB0XdnAdFEKAHRUOjB0VypgdFqqkHRd2sB0UQsAdFP7MHRXK2B0WmuQdF
2bwHRQzAB0U/wwdFcsYHRarJB0XdzAdFENAHRT/TB0V71gdFqtkHRd3cB0UM4AdFP+MHRXbm
B0Wm6QdF3ewHRQzwB0U/8wdFcvYHRar5B0XZ/AdFEAAIRUMDCEV2BghFqgkIRdkMCEUMEAhF
PxMIRXYWCEWqGQhF3RwIRQwgCEU/IwhFciYIRaYpCEXZLAhFDDAIRUMzCEV2NghFqjkIRdk8
CEUMQAhFQ0MIRXJGCEWqSQhF2UwIRQxQCEVDUwhFclYIRaZZCEXdXAhFDGAIRUNjCEVyZghF
qmkIRdlsCEUQcAhFP3MIRXJ2CEWmeQhF3XwIRRCACEVDgwhFdoYIRaaJCEXZjAhFEJAIRT+T
CEVylghFqpkIRdmcCEUMoAhFQ6MIRXKmCEWmqQhF3awIRRCwCEU/swhFdrYIRaq5CEXdvAhF
EMAIRT/DCEVyxghFqskIRd3MCEUM0AhFP9MIRXLWCEWm2QhF3dwIRRDgCEU/4whFduYIRabp
CEXd7AhFEPAIRT/zCEVy9ghFpvkIRdn8CEUQAAlFPwMJRXYGCUWqCQlF3QwJRQwQCUU/EwlF
chYJRaoZCUXZHAlFDCAJRT8jCUVyJglFpikJRdksCUUMMAlFQzMJRXY2CUWqOQlF3TwJRRBA
CUU/QwlFdkYJRaZJCUXdTAlFDFAJRUNTCUV2VglFqlkJRdlcCUUQYAlFQ2MJRXJmCUWmaQlF
2WwJRQxwCUU/cwlFdnYJRaZ5CUXdfAlFDIAJRUODCUVyhglFqokJRdmMCUUMkAlFP5MJRXaW
CUWmmQlF3ZwJRQygCUU/owlFcqYJRaapCUXdrAlFELAJRT+zCUVytglFqrkJRdm8CUUQwAlF
Q8MJRXLGCUWmyQlF3cwJRQzQCUU/0wlFctYJRarZCUXZ3AlFDOAJRT/jCUV25glFqukJRd3s
CUUM8AlFP/MJRXb2CUWq+QlF2fwJRQwACkU/AwpFdgYKRaoJCkXZDApFDBAKRT8TCkVyFgpF
qhkKRdkcCkUMIApFQyMKRXYmCkWmKQpF3SwKRQwwCkVDMwpFdjYKRao5CkXZPApFDEAKRUND
CkV2RgpFpkkKRdlMCkUQUApFP1MKRXZWCkWqWQpF3VwKRQxgCkVDYwpFcmYKRaZpCkXZbApF
EHAKRUNzCkVydgpFpnkKRdl8CkUQgApFP4MKRXaGCkWmiQpF2YwKRRCQCkVDkwpFcpYKRaqZ
CkXdnApFEKAKRT+jCkVypgpFpqkKRdmsCkUQsApFP7MKRXK2CkWquQpF3bwKRRDACkU/wwpF
csYKRarJCkXZzApFENAKRT/TCkV21gpFqtkKRd3cCkUM4ApFQ+MKRXLmCkWm6QpF3ewKRQzw
CkU/8wpFdvYKRab5CkXZ/ApFDAALRUMDC0V2BgtFqgkLRdkMC0UMEAtFQxMLRXYWC0WuGQtF
2RwLRRAgC0U/IwtFdiYLRaYpC0XZLAtFDDALRT8zC0V2NgtFqjkLRdk8C0UUQAtFP0MLRXZG
C0WqSQtF2UwLRRBQC0U/UwtFclYLRaZZC0XZXAtFEGALRT9jC0V2ZgtFqmkLRdlsC0UMcAtF
P3MLRXZ2C0WmeQtF3XwLRRCAC0VDgwtFcoYLRaaJC0XZjAtFDJALRT+TC0V2lgtFppkLRd2c
C0UMoAtFP6MLRXamC0WqqQtF2awLRRCwC0U/swtFdrYLRaa5C0XdvAtFDMALRT/DC0VyxgtF
qskLRd3MC0UQ0AtFP9MLRXLWC0Wm2QtF2dwLRRDgC0U/4wtFduYLRarpC0XZ7AtFDPALRUPz
C0Vy9gtFqvkLRdn8C0UQAAxFQwMMRXIGDEWqCQxF3QwMRQwQDEU/EwxFchYMRaYZDEXZHAxF
ECAMRUMjDEV2JgxFpikMRdksDEUQMAxFPzMMRXY2DEWmOQxF3TwMRRBADEU/QwxFckYMRapJ
DEXZTAxFEFAMRT9TDEVyVgxFqlkMRdlcDEUMYAxFQ2MMRXZmDEWmaQxF2WwMRRBwDEVDcwxF
dnYMRap5DEXdfAxFDIAMRUODDEV2hgxFqokMRd2MDEUMkAxFP5MMRXaWDEWqmQxF3ZwMRQyg
DEVDowxFcqYMRaqpDEXZrAxFDLAMRT+zDEV2tgxFprkMRdm8DEUMwAxFP8MMRXbGDEWqyQxF
2cwMRRDQDEVD0wxFctYMRabZDEXZ3AxFEOAMRT/jDEV25gxFpukMRdnsDEUQ8AxFQ/MMRXb2
DEWm+QxF2fwMRQwADUVDAw1FcgYNRaYJDUXZDA1FEBANRT8TDUV2Fg1FphkNRd0cDUUUIA1F
PyMNRXImDUWqKQ1F3SwNRQwwDUVDMw1FcjYNRaY5DUXZPA1FDEANRUNDDUVyRg1FqkkNRdlM
DUUQUA1FP1MNRXJWDUWqWQ1F2VwNRQxgDUU/Yw1FcmYNRappDUXdbA1FEHANRUNzDUVydg1F
pnkNRdl8DUUMgA1FP4MNRXaGDUWqiQ1F2YwNRRCQDUVDkw1FdpYNRaaZDUXZnA1FDKANRUOj
DUV2pg1FqqkNRdmsDUUQsA1FP7MNRXa2DUWmuQ1F3bwNRRDADUVDww1FdsYNRarJDUXZzA1F
ENANRUPTDUVy1g1FqtkNRdncDUUQ4A1FP+MNRXbmDUWm6Q1F2ewNRQzwDUU/8w1FdvYNRab5
DUXd/A1FDAAORUMDDkVyBg5FqgkORdkMDkUQEA5FQxMORXIWDkWmGQ5F2RwORRAgDkU/Iw5F
diYORaYpDkXZLA5FDDAORT8zDkVyNg5FqjkORd08DkUMQA5FQ0MORXZGDkWqSQ5F3UwORQxQ
DkVDUw5FclYORaZZDkXZXA5FEGAORUNjDkVyZg5FqmkORdlsDkUMcA5FQ3MORXZ2DkWmeQ5F
2XwORQyADkU/gw5FdoYORaqJDkXZjA5FDJAORUOTDkV2lg5FppkORd2cDkUQoA5FP6MORXam
DkWmqQ5F2awORQywDkVDsw5FcrYORaa5DkXZvA5FDMAORUPDDkVyxg5FqskORdnMDkUQ0A5F
P9MORXbWDkWm2Q5F2dwORQzgDkU/4w5FduYORarpDkXZ7A5FEPAORUPzDkVy9g5FpvkORd38
DkUQAA9FPwMPRXIGD0WmCQ9F3QwPRRAQD0U/Ew9FchYPRaYZD0XZHA9FECAPRT8jD0V2Jg9F
pikPRdksD0UQMA9FPzMPRXI2D0WmOQ9F4TwPRRBAD0VDQw9FckYPRaZJD0XZTA9FDFAPRT9T
D0V2Vg9FplkPRd1cD0UMYA9FQ2MPRXJmD0WqaQ9F2WwPRQxwD0VDcw9FdnYPRap5D0XZfA9F
DIAPRT+DD0V2hg9FqokPRdmMD0UMkA9FQ5MPRXaWD0WmmQ9F2ZwPRQygD0VDow9FcqYPRaqp
D0XZrA9FDLAPRT+zD0Vytg9FqrkPRdm8D0UMwA9FP8MPRXLGD0WqyQ9F2cwPRQzQD0U/0w9F
dtYPRarZD0XZ3A9FDOAPRT/jD0V25g9FpukPRd3sD0UM8A9FP/MPRXL2D0Wq+Q9F2fwPRRAA
EEVDAxBFdgYQRaoJEEXdDBBFEBAQRUMTEEVyFhBFphkQRdkcEEUQIBBFPyMQRXYmEEWmKRBF
2SwQRQwwEEU/MxBFdjYQRaY5EEXdPBBFDEAQRUNDEEV2RhBFqkkQRd1MEEUMUBBFP1MQRXJW
EEWqWRBF2VwQRRBgEEU/YxBFcmYQRaZpEEXZbBBFEHAQRT9zEEV2dhBFqnkQRd18EEUMgBBF
Q4MQRXaGEEWmiRBF2YwQRRCQEEVDkxBFdpYQRaqZEEXdnBBFDKAQRUOjEEV2phBFqqkQRd2s
EEUQsBBFQ7MQRXa2EEWquRBF2bwQRRDAEEVDwxBFdsYQRabJEEXZzBBFDNAQRT/TEEVy1hBF
qtkQRdncEEUM4BBFP+MQRXbmEEWm6RBF3ewQRRDwEEU/8xBFdvYQRab5EEXd/BBFDAARRUMD
EUVyBhFFqgkRRdkMEUUQEBFFPxMRRXIWEUWmGRFF2RwRRRAgEUU/IxFFdiYRRaopEUXZLBFF
DDARRT8zEUV2NhFFpjkRRd08EUUMQBFFP0MRRXZGEUWmSRFF3UwRRRBQEUVDUxFFdlYRRapZ
EUXZXBFFDGARRUNjEUVyZhFFqmkRRd1sEUUMcBFFQ3MRRXZ2EUWmeRFF2XwRRQyAEUU/gxFF
coYRRaqJEUXdjBFFDJARRUOTEUVylhFFppkRRd2cEUUQoBFFQ6MRRXamEUWmqRFF2awRRQyw
EUVDsxFFcrYRRaa5EUXZvBFFEMARRUPDEUVyxhFFpskRRdnMEUUQ0BFFP9MRRXLWEUWm2RFF
3dwRRRDgEUU/4xFFcuYRRabpEUXZ7BFFEPARRT/zEUV29hFFqvkRRd38EUUMABJFPwMSRXYG
EkWqCRJF2QwSRRAQEkU/ExJFdhYSRaYZEkXZHBJFDCASRUMjEkV2JhJFqikSRdksEkUMMBJF
PzMSRXY2EkWmORJF3TwSRQxAEkU/QxJFckYSRaZJEkXZTBJFDFASRT9TEkVyVhJFplkSRdlc
EkUQYBJFQ2MSRXZmEkWmaRJF2WwSRRBwEkVDcxJFdnYSRaZ5EkXZfBJFEIASRT+DEkV2hhJF
qokSRdmMEkUQkBJFP5MSRXKWEkWqmRJF2ZwSRRCgEkVDoxJFcqYSRaapEkXZrBJFELASRT+z
EkV2thJFprkSRdm8EkUUwBJFP8MSRXbGEkWqyRJF2cwSRRDQEkU/0xJFctYSRarZEkXZ3BJF
EOASRT/jEkV25hJFpukSRdnsEkUQ8BJFQ/MSRXL2EkWq+RJF2fwSRRAAE0VDAxNFdgYTRaoJ
E0XdDBNFEBATRUMTE0V2FhNFphkTRd0cE0UQIBNFQyMTRXYmE0WmKRNF2SwTRQwwE0U/MxNF
cjYTRao5E0XZPBNFDEATRUNDE0V2RhNFpkkTRdlME0UMUBNFQ1MTRXZWE0WqWRNF2VwTRQxg
E0VDYxNFcmYTRappE0XZbBNFDHATRT9zE0VydhNFpnkTRdl8E0UQgBNFQ4MTRXaGE0WqiRNF
3YwTRQyQE0VDkxNFcpYTRaqZE0XZnBNFDKATRUOjE0V2phNFqqkTRd2sE0UMsBNFP7MTRXK2
E0WquRNF2bwTRRDAE0U/wxNFdsYTRabJE0XdzBNFDNATRT/TE0V21hNFptkTRdncE0UM4BNF
P+MTRXbmE0Wm6RNF2ewTRQzwE0U/8xNFdvYTRar5E0XZ/BNFDAAURT8DFEVyBhRFpgkURd0M
FEUMEBRFQxMURXYWFEWqGRRF2RwURQwgFEU/IxRFdiYURaopFEXZLBRFDDAURT8zFEV2NhRF
qjkURdk8FEUQQBRFQ0MURXJGFEWmSRRF2UwURRBQFEU/UxRFdlYURapZFEXdXBRFDGAURUNj
FEV2ZhRFpmkURdlsFEUQcBRFP3MURXJ2FEWmeRRF3XwURQyAFEVDgxRFcoYURaaJFEXZjBRF
DJAURUOTFEVylhRFqpkURdmcFEUQoBRFP6MURXamFEWmqRRF2awURQywFEU/sxRFcrYURaa5
FEXdvBRFDMAURT/DFEVyxhRFqskURd3MFEUQ0BRFP9MURXbWFEWm2RRF3dwURQzgFEVD4xRF
duYURabpFEXZ7BRFDPAURUPzFEV29hRFqvkURd38FEUQABVFQwMVRXIGFUWqCRVF3QwVRQwQ
FUVDExVFdhYVRaYZFUXZHBVFECAVRT8jFUV2JhVFqikVRd0sFUUQMBVFPzMVRXY2FUWmORVF
3TwVRQxAFUU/QxVFckYVRapJFUXZTBVFDFAVRT9TFUVyVhVFqlkVRdlcFUUMYBVFP2MVRXJm
FUWqaRVF2WwVRRBwFUVDcxVFcnYVRap5FUXdfBVFEIAVRT+DFUVyhhVFqokVRdmMFUUQkBVF
Q5MVRXaWFUWmmRVF2ZwVRQygFUVDoxVFcqYVRaapFUXZrBVFELAVRT+zFUV2thVFprkVRdm8
FUUQwBVFQ8MVRXbGFUWqyRVF3cwVRQzQFUVD0xVFctYVRabZFUXZ3BVFEOAVRT/jFUV25hVF
qukVRdnsFUUM8BVFP/MVRXb2FUWm+RVF2fwVRQwAFkVDAxZFcgYWRaYJFkXZDBZFDBAWRUMT
FkV2FhZFphkWRd0cFkUMIBZFQyMWRXImFkWqKRZF3SwWRRAwFkU/MxZFcjYWRao5FkXdPBZF
DEAWRT9DFkV2RhZFpkkWRdlMFkUQUBZFQ1MWRXZWFkWqWRZF2VwWRRBgFkVDYxZFdmYWRaZp
FkXdbBZFDHAWRT9zFkVydhZFpnkWRdl8FkUMgBZFQ4MWRXKGFkWmiRZF2YwWRQyQFkU/kxZF
cpYWRaqZFkXdnBZFDKAWRUOjFkV2phZFqqkWRdmsFkUQsBZFQ7MWRXK2FkWmuRZF3bwWRRDA
FkU/wxZFdsYWRabJFkXdzBZFDNAWRUPTFkV21hZFqtkWRdncFkUM4BZFP+MWRXLmFkWq6RZF
2ewWRRDwFkU/8xZFcvYWRab5FkXZ/BZFEAAXRUMDF0V2BhdFqgkXRd0MF0UMEBdFQxMXRXYW
F0WqGRdF2RwXRQwgF0VDIxdFciYXRaYpF0XZLBdFEDAXRT8zF0V2NhdFqjkXRd08F0UQQBdF
Q0MXRXJGF0WqSRdF2UwXRRBQF0U/UxdFclYXRaZZF0XZXBdFEGAXRT9jF0VyZhdFpmkXRd1s
F0UMcBdFP3MXRXJ2F0WqeRdF2XwXRRCAF0U/gxdFcoYXRaaJF0XZjBdFDJAXRUOTF0VylhdF
ppkXRdmcF0UQoBdFP6MXRXKmF0WqqRdF2awXRRCwF0U/sxdFcrYXRaa5F0XdvBdFFMAXRUPD
F0VyxhdFqskXRdnMF0UM0BdFQ9MXRXbWF0Wm2RdF3dwXRRDgF0U/4xdFduYXRarpF0Xd7BdF
DPAXRT/zF0V29hdFpvkXRd38F0UQABhFPwMYRXIGGEWqCRhF2QwYRRAQGEU/ExhFdhYYRaoZ
GEXZHBhFDCAYRUMjGEV2JhhFqikYRd0sGEUQMBhFQzMYRXI2GEWqORhF2TwYRRBAGEVDQxhF
dkYYRaZJGEXZTBhFEFAYRUNTGEV2VhhFplkYRdlcGEUQYBhFP2MYRXJmGEWqaRhF2WwYRRBw
GEU/cxhFdnYYRaZ5GEXZfBhFDIAYRT+DGEV2hhhFpokYRd2MGEUQkBhFQ5MYRXuWGEWmmRhF
3ZwYRRCgGEVDoxhFdqYYRaqpGEXdrBhFDLAYRT+zGEV2thhFprkYRd28GEUQwBhFP8MYRXbG
GEWmyRhF3cwYRRDQGEU/0xhFctYYRabZGEXZ3BhFDOAYRT/jGEVy5hhFqukYRd3sGEUQ8BhF
P/MYRXb2GEWq+RhF2fwYRQwAGUVDAxlFcgYZRaYJGUXZDBlFDBAZRUMTGUVyFhlFphkZRd0c
GUUQIBlFPyMZRXImGUWqKRlF2SwZRQwwGUVDMxlFdjYZRaY5GUXhPBlFDEAZRT9DGUVyRhlF
qkkZRdlMGUUQUBlFQ1MZRXZWGUWqWRlF2VwZRQxgGUVDYxlFcmYZRaZpGUXZbBlFEHAZRT9z
GUV2dhlFpnkZRdl8GUUMgBlFP4MZRXKGGUWmiRlF3YwZRQyQGUVDkxlFdpYZRaqZGUXZnBlF
DKAZRT+jGUVyphlFqqkZRd2sGUUQsBlFQ7MZRXa2GUWquRlF2bwZRQzAGUU/wxlFdsYZRabJ
GUXZzBlFENAZRUPTGUVy1hlFqtkZRd3cGUUM4BlFP+MZRXLmGUWq6RlF3ewZRRDwGUVD8xlF
dvYZRab5GUXZ/BlFEAAaRUMDGkVyBhpFpgkaRdkMGkUQEBpFQxMaRXIWGkWmGRpF2RwaRQwg
GkU/IxpFdiYaRaYpGkXdLBpFDDAaRT8zGkV2NhpFqjkaReE8GkUMQBpFQ0MaRXJGGkWmSRpF
3UwaRRBQGkVDUxpFdlYaRapZGkXZXBpFDGAaRT9jGkV2ZhpFqmkaRdlsGkUQcBpFP3MaRXJ2
GkWmeRpF2XwaRQyAGkU/gxpFcoYaRaqJGkXZjBpFDJAaRUOTGkV2lhpFqpkaRdmcGkUQoBpF
P6MaRXamGkWmqRpF2awaRQywGkVDsxpFdrYaRaa5GkXdvBpFEMAaRUPDGkVyxhpFqskaRdnM
GkUM0BpFQ9MaRXLWGkWq2RpF2dwaRRDgGkVD4xpFduYaRabpGkXZ7BpFEPAaRUPzGkVy9hpF
qvkaRd38GkUQABtFQwMbRXYGG0WqCRtF3QwbRQwQG0U/ExtFchYbRaYZG0XZHBtFECAbRUMj
G0V2JhtFqikbRdksG0UMMBtFPzMbRXY2G0WmORtF3TwbRQxAG0U/QxtFckYbRapJG0XZTBtF
DFAbRUNTG0VyVhtFqlkbRd1cG0UMYBtFQ2MbRXZmG0WmaRtF2WwbRQxwG0VDcxtFcnYbRap5
G0XZfBtFEIAbRT+DG0V2hhtFpokbRdmMG0UMkBtFP5MbRXaWG0WmmRtF3ZwbRRCgG0VDoxtF
cqYbRaqpG0XdrBtFELAbRUOzG0VythtFprkbRd28G0UQwBtFQ8MbRXbGG0WqyRtF2cwbRQzQ
G0VD0xtFctYbRarZG0XZ3BtFDOAbRT/jG0Vy5htFpukbRdnsG0UQ8BtFP/MbRXL2G0Wm+RtF
2fwbRRAAHEU/AxxFcgYcRaoJHEXZDBxFDBAcRT8THEVyFhxFphkcRd0cHEUQIBxFPyMcRXYm
HEWmKRxF2SwcRRAwHEU/MxxFcjYcRao5HEXZPBxFFEAcRT9DHEV2RhxFpkkcRd1MHEUMUBxF
Q1McRXZWHEWmWRxF3VwcRQxgHEU/YxxFdmYcRappHEXdbBxFEHAcRT9zHEV2dhxFqnkcRd18
HEUQgBxFP4McRXaGHEWqiRxF3YwcRQyQHEU/kxxFcpYcRaqZHEXdnBxFEKAcRUOjHEV2phxF
qqkcRdmsHEUMsBxFQ7McRXK2HEWquRxF3bwcRRDAHEVDwxxFcsYcRarJHEXZzBxFDNAcRT/T
HEVy1hxFqtkcRd3cHEUQ4BxFP+McRXLmHEWq6RxF2ewcRQzwHEVD8xxFdvYcRar5HEXd/BxF
EAAdRUMDHUVyBh1FpgkdRdkMHUUMEB1FPxMdRXYWHUWmGR1F2RwdRRAgHUVDIx1FciYdRaop
HUXdLB1FDDAdRT8zHUV2Nh1FqjkdRd08HUUMQB1FP0MdRXZGHUWmSR1F3UwdRQxQHUU/Ux1F
dlYdRaZZHUXdXB1FEGAdRT9jHUVyZh1FqmkdRd1sHUUQcB1FP3MdRXJ2HUWqeR1F3XwdRRCA
HUU/gx1FdoYdRaqJHUXZjB1FDJAdRUOTHUV2lh1FqpkdRd2cHUUMoB1FP6MdRXamHUWqqR1F
2awdRRCwHUVDsx1FdrYdRaa5HUXZvB1FDMAdRT/DHUVyxh1FpskdRdnMHUUM0B1FQ9MdRXbW
HUWm2R1F3dwdRRDgHUVD4x1FduYdRabpHUXZ7B1FDPAdRUPzHUV29h1FpvkdRd38HUUQAB5F
PwMeRXIGHkWqCR5F2QweRQwQHkVDEx5FchYeRaoZHkXZHB5FECAeRT8jHkVyJh5FpikeRd0s
HkUMMB5FPzMeRXI2HkWqOR5F2TweRRBAHkU/Qx5FckYeRaZJHkXdTB5FEFAeRT9THkV2Vh5F
qlkeRd1cHkUQYB5FP2MeRXJmHkWqaR5F3WweRQxwHkU/cx5FdnYeRaZ5HkXdfB5FDIAeRT+D
HkV2hh5FqokeRdmMHkUQkB5FQ5MeRXaWHkWqmR5F3ZweRQygHkU/ox5FcqYeRaapHkXdrB5F
DLAeRUOzHkV2th5FprkeRdm8HkUQwB5FQ8MeRXbGHkWqyR5F2cweRRDQHkVD0x5FctYeRabZ
HkXZ3B5FDOAeRT/jHkV25h5FqukeRdnsHkUM8B5FQ/MeRXb2HkWq+R5F3fweRQwAH0U/Ax9F
dgYfRaoJH0XdDB9FDBAfRUMTH0V2Fh9FphkfRd0cH0UMIB9FQyMfRXYmH0WqKR9F3SwfRRAw
H0U/Mx9FcjYfRaY5H0XdPB9FEEAfRT9DH0V2Rh9FqkkfRd1MH0UMUB9FP1MfRXJWH0WmWR9F
3VwfRQxgH0VDYx9FdmYfRappH0XZbB9FEHAfRT9zH0V2dh9FqnkfRd18H0UMgB9FP4MfRXaG
H0WqiR9F2YwfRRCQH0U/kx9FcpYfRaqZH0XZnB9FEKAfRT+jH0Vyph9FpqkfRdmsH0UMsB9F
P7MfRXa2H0WquR9F2bwfRQzAH0VDwx9FdsYfRarJH0XdzB9FDNAfRT/TH0Vy1h9FqtkfRd3c
H0UQ4B9FQ+MfRXLmH0Wm6R9F2ewfRQzwH0U/8x9FcvYfRar5H0XZ/B9FDAAgRT8DIEVyBiBF
pgkgRd0MIEUMECBFPxMgRXIWIEWqGSBF3RwgRQwgIEVDIyBFciYgRaYpIEXZLCBFEDAgRUMz
IEV2NiBFqjkgRd08IEUQQCBFP0MgRXZGIEWmSSBF3UwgRRBQIEVDUyBFclYgRapZIEXZXCBF
EGAgRUNjIEVyZiBFqmkgRd1sIEUMcCBFQ3MgRXZ2IEWmeSBF3XwgRRCAIEVDgyBFcoYgRaqJ
IEXZjCBFEJAgRUOTIEV2liBFppkgRd2cIEUMoCBFP6MgRXKmIEWqqSBF3awgRQywIEVDsyBF
crYgRaq5IEXZvCBFEMAgRT/DIEV2xiBFpskgRdnMIEUM0CBFP9MgRXbWIEWq2SBF2dwgRRDg
IEVD4yBFduYgRabpIEXd7CBFDPAgRUPzIEV29iBFpvkgRd38IEUMACFFPwMhRXYGIUWmCSFF
3QwhRRQQIUU/EyFFdhYhRaYZIUXdHCFFECAhRT8jIUVyJiFFpikhRd0sIUUMMCFFPzMhRXI2
IUWqOSFF3TwhRRBAIUVDQyFFdkYhRaZJIUXZTCFFEFAhRUNTIUVyViFFqlkhRdlcIUUQYCFF
P2MhRXJmIUWmaSFF3WwhRRBwIUU/cyFFdnYhRaZ5IUXdfCFFDIAhRT+DIUVyhiFFpokhRdmM
IUUQkCFFP5MhRXaWIUWqmSFF2ZwhRRCgIUVDoyFFdqYhRaapIUXZrCFFDLAhRUOzIUVytiFF
qrkhRdm8IUUMwCFFP8MhRXbGIUWqySFF3cwhRQzQIUVD0yFFctYhRarZIUXZ3CFFDOAhRUPj
IUVy5iFFqukhRd3sIUUQ8CFFQ/MhRXL2IUWm+SFF2fwhRRAAIkVDAyJFdgYiRaYJIkXZDCJF
EBAiRT8TIkVyFiJFphkiRd0cIkUQICJFQyMiRXImIkWqKSJF2SwiRQwwIkVDMyJFdjYiRao5
IkXdPCJFEEAiRT9DIkV2RiJFqkkiRdlMIkUMUCJFQ1MiRXZWIkWmWSJF4VwiRRBgIkVDYyJF
cmYiRaZpIkXZbCJFEHAiRT9zIkVydiJFqnkiRd18IkUMgCJFQ4MiRXaGIkWqiSJF3YwiRRCQ
IkU/kyJFdpYiRaqZIkXdnCJFDKAiRT+jIkV2piJFqqkiRdmsIkUQsCJFP7MiRXK2IkWmuSJF
2bwiRRTAIkU/wyJFdsYiRabJIkXdzCJFDNAiRT/TIkV21iJFptkiRdncIkUM4CJFQ+MiRXLm
IkWq6SJF3ewiRRDwIkVD8yJFdvYiRab5IkXd/CJFDAAjRUMDI0VyBiNFpgkjRdkMI0UMECNF
QxMjRXYWI0WmGSNF4RwjRRAgI0U/IyNFdiYjRaYpI0XZLCNFDDAjRT8zI0VyNiNFqjkjRdk8
I0UMQCNFQ0MjRXJGI0WqSSNF2UwjRRBQI0U/UyNFdlYjRaZZI0XZXCNFDGAjRT9jI0V2ZiNF
qmkjRdlsI0UMcCNFQ3MjRXZ2I0WmeSNF2XwjRRCAI0U/gyNFdoYjRaaJI0XZjCNFEJAjRUOT
I0V2liNFppkjRd2cI0UMoCNFP6MjRXKmI0WqqSNF3awjRQywI0U/syNFdrYjRaa5I0XdvCNF
DMAjRT/DI0V2xiNFqskjRdnMI0UQ0CNFP9MjRXbWI0Wq2SNF3dwjRQzgI0U/4yNFduYjRarp
I0XZ7CNFDPAjRT/zI0V29iNFqvkjRd38I0UQACRFSAMkRXIGJEWqCSRF2QwkRQwQJEVDEyRF
chYkRaYZJEXdHCRFDCAkRT8jJEVyJiRFqikkRdksJEUMMCRFPzMkRXI2JEWqOSRF2TwkRRBA
JEVDQyRFdkYkRaZJJEXZTCRFEFAkRT9TJEVyViRFqlkkRdlcJEUQYCRFP2MkRXZmJEWmaSRF
2WwkRRBwJEU/cyRFcnYkRaZ5JEXZfCRFEIAkRUODJEV2hiRFpokkRd2MJEUQkCRFQ5MkRXaW
JEWqmSRF3ZwkRQygJEVDoyRFdqYkRaapJEXdrCRFDLAkRUOzJEV2tiRFqrkkRdm8JEUMwCRF
P8MkRXbGJEWuySRF2cwkRQzQJEU/0yRFdtYkRarZJEXZ3CRFDOAkRUPjJEVy5iRFqukkRdns
JEUM8CRFP/MkRXL2JEWm+SRF3fwkRQwAJUVDAyVFcgYlRaoJJUXZDCVFDBAlRUMTJUVyFiVF
phklRdkcJUUMICVFPyMlRXYmJUWmKSVF3SwlRQwwJUU/MyVFcjYlRao5JUXdPCVFEEAlRUND
JUVyRiVFqkklRdlMJUUMUCVFP1MlRXZWJUWmWSVF2VwlRQxgJUU/YyVFdmYlRappJUXdbCVF
EHAlRUNzJUV2diVFqnklRdl8JUUQgCVFP4MlRXKGJUWmiSVF2YwlRQyQJUU/kyVFdpYlRaaZ
JUXZnCVFDKAlRT+jJUV2piVFpqklRd2sJUUQsCVFQ7MlRXa2JUWmuSVF2bwlRQzAJUU/wyVF
dsYlRabJJUXdzCVFDNAlRUPTJUV21iVFqtklRdncJUUQ4CVFP+MlRXLmJUWm6SVF3ewlRQzw
JUU/8yVFdvYlRar5JUXd/CVFDAAmRUMDJkV2BiZFpgkmRdkMJkUMECZFQxMmRXoWJkWmGSZF
2RwmRQwgJkVDIyZFciYmRaYpJkXZLCZFDDAmRUMzJkVyNiZFqjkmRdk8JkUQQCZFP0MmRXZG
JkWmSSZF3UwmRRRQJkU/UyZFdlYmRaZZJkXZXCZFEGAmRT9jJkV2ZiZFpmkmRd1sJkUMcCZF
P3MmRXZ2JkWqeSZF2XwmRQyAJkVDgyZFcoYmRaqJJkXdjCZFEJAmRT+TJkV2liZFqpkmRd2c
JkUMoCZFQ6MmRXKmJkWqqSZF2awmRQywJkU/syZFdrYmRaa5JkXZvCZFEMAmRT/DJkVyxiZF
rskmRd3MJkUU0CZFP9MmRXLWJkWm2SZF3dwmRRDgJkVD4yZFcuYmRabpJkXZ7CZFDPAmRT/z
JkVy9iZFqvkmRd38JkUQACdFPwMnRXYGJ0WmCSdF3QwnRQwQJ0U/EydFchYnRaYZJ0XZHCdF
DCAnRT8jJ0V2JidFpiknRdksJ0UQMCdFPzMnRXY2J0WqOSdF3TwnRQxAJ0VDQydFckYnRapJ
J0XdTCdFDFAnRUNTJ0VyVidFplknRdlcJ0UQYCdFQ2MnRXZmJ0WqaSdF3WwnRQxwJ0VDcydF
dnYnRap5J0XZfCdFDIAnRT+DJ0V2hidFqoknRdmMJ0UQkCdFP5MnRXaWJ0WqmSdF3ZwnRQyg
J0U/oydFcqYnRaapJ0XdrCdFDLAnRUOzJ0VytidFprknRdm8J0UQwCdFQ8MnRXbGJ0WqySdF
3cwnRQzQJ0U/0ydFdtYnRarZJ0Xd3CdFDOAnRT/jJ0V25idFquknRd3sJ0UM8CdFQ/MnRXb2
J0Wm+SdF2fwnRQwAKEVDAyhFdgYoRaYJKEXZDChFDBAoRT8TKEV2FihFqhkoRd0cKEUUIChF
QyMoRXYmKEWmKShF2SwoRRAwKEVDMyhFdjYoRao5KEXZPChFEEAoRT9DKEVyRihFqkkoRd1M
KEUQUChFQ1MoRXZWKEU=</AssayXData><AssayYData Points="3743">OuF+QNssf0AnEn9Acfp+QOcWf0AF935Aqyx/QPUBf0CO8H5AwcJ+QOcPf0Bo1n5Axxx/QBfu
fkAs7X5A9wx/QAQOf0Dd835Agut+QFApf0BG8H5A0Rt/QMWsfkAE1H5A09t+QEnhfkD1KH9A
sfZ+QBYkf0BbA39A5eB+QOoRf0AduH5A9N1+QNDhfkAsBH9Ay71+QMPCfkCu+35Al7h+QGqr
fkCv8X5Ah4x+QF7bfkBKjn5AAvZ+QKXzfkBzsn5AcON+QJ2ufkDoh35AH4x+QEeEfkADpn5A
uud+QDPwfkCdp35A6pB+QFu8fkCelX5Ar5B+QH9ifkCG835AjdB+QH/dfkBx9X5AIbl+QM8X
f0A8lH5AJKx+QLGafkCXy35A161+QJSpfkAGnH5AjGJ+QFGXfkB8rX5A3r1+QLm2fkDnqH5A
1lR+QIKxfkCyXn5Aeqt+QHnxfkCCWH5ANYl+QKfIfkCZlH5Ay7p+QD3VfkANrn5ApX1+QPbH
fkDEzH5ATaJ+QJWgfkAKgX5AcQF/QKGZfkCzoX5ALm5+QEyBfkB+yn5AIcl+QHvlfkC3ln5A
649+QBmPfkCLk35AAYJ+QIR2fkDTlH5AKat+QAWIfkBSyH5A8aZ+QGp0fkBNuX5A6oN+QGaC
fkB6h35AWtV+QAlafkAPbH5Ay8d+QK6kfkBAXn5Ay7F+QBJ3fkAVg35A699+QD93fkD5XH5A
659+QOCifkAvg35AmHd+QBOHfkBYeH5Aq2B+QO6ffkCgWX5Aw2t+QK/DfkDjbn5Awmp+QF5Y
fkBvd35Al0p+QNc5fkD6b35A/pJ+QNarfkAKdX5A0J5+QCaqfkDVX35AtnZ+QA6lfkBmYH5A
/TZ+QJuMfkDwun5A9mB+QFB4fkCzV35A5Hh+QMh/fkAjT35A5WJ+QEBkfkApO35AE29+QHYz
fkCDgH5A6kN+QCCGfkDPaX5Aq3R+QE82fkDxZH5AqHF+QBR1fkBqeX5AD5t+QGBXfkC9lX5A
yF5+QHW+fkBieX5AYxd+QDhGfkAEPX5ADJR+QF1BfkBtI35AMVB+QLA2fkBqYX5AoHF+QAB1
fkCqXX5AOkF+QD1dfkBrPH5Aa2d+QKZYfkCPZn5AS4Z+QChCfkA/PX5Al1h+QAl0fkDsOH5A
RYV+QER7fkApb35AN2V+QFRrfkC1cn5AqG9+QMwxfkCdW35AA0t+QLKMfkA6Q35ASy1+QGyP
fkCbcH5AhkZ+QERxfkDBUX5Am3N+QGBffkD1Y35Aujx+QMEkfkAKeX5ABG5+QEJXfkDRMH5A
Fk1+QE0ZfkArEn5Aj1J+QB1/fkDCNH5AWm5+QNZ2fkBQT35Aiil+QK44fkAXJ35AySN+QNb8
fUBlAH5AJkN+QOw6fkDcHX5AY3t+QKEUfkBERH5Aakx+QCnufUDbFX5AA1t+QKj0fUDsQX5A
OCd+QGQkfkCpJn5Ar5J+QPUhfkDC+H1Az1h+QGIifkA2IX5AMF9+QOs7fkDI+X1A2EB+QEhD
fkCUUX5A42x+QL3+fUBQKX5AFB9+QBASfkChSn5Ai2Z+QAFDfkCBS35AN1R+QGFpfkDeRH5A
PPV9QJXlfUCzVH5AsCh+QA5QfkB4IH5AmT9+QJJSfkAwVn5AWRl+QO0dfkBMMH5AxU5+QLAe
fkAKJn5AtgR+QKcYfkBTMH5A4YB+QKgRfkBt9X1Avvh9QPVefkCF0n1AzgR+QIPhfUB86n1A
LwJ+QBsXfkAJdn5ALh9+QDAOfkDXO35Ame99QHIsfkC7231AefZ9QIEOfkAg931AQER+QKFN
fkAfOH5AYih+QLsrfkAeE35Ave99QFMEfkCLP35AVxF+QAcefkBXU35AnGl+QHchfkDbCn5A
o+J9QAR3fkBODH5AqvR9QPK5fUCf4H1Azyp+QPHyfUAxHn5AezZ+QEo1fkBODn5AlBl+QFjP
fUCkCH5Amw5+QF1zfkBqB35AEiN+QMg3fkBGtH1ABR9+QIoyfkBFRH5AgD1+QPoEfkAh8n1A
NAF+QOoBfkA3XX5A2fB9QKEifkB1Dn5AnPR9QEv9fUBg+31AWLx9QDL8fUAWCH5A5P99QLUD
fkCL3n1AGy9+QNj2fUD56H1A4RJ+QM0efkCL3n1Avap9QMX5fUDy6X1ApyR+QBYUfkB++n1A
8OB9QPQwfkDh731AWd19QATafUBtA35A3Eh+QG3sfUDV4X1AQx1+QN8cfkDA/H1AM+59QFky
fkDKAn5AtbJ9QPUrfkDUGn5ALsx9QOcHfkB8G35AKMh9QC7GfUBGLX5AOQR+QML2fUD3pH1A
R/h9QF3hfUBgOH5AZ+59QDEJfkBVE35AZJR9QLs3fkDzEX5AIup9QMvkfUAEEH5AsfR9QLP+
fUDaAX5AM959QF4HfkAQA35AQBB+QNc0fkBlon1ANwZ+QLwUfkDbAn5Aa8R9QHcLfkD1vH1A
o/d9QCYufkCayH1A3cl9QFM3fkATA35AMBt+QIEIfkCqEX5ABNd9QDX7fUDpwn1Ag/B9QLVD
fkAhEH5AuzV+QMvYfUBRCH5AE9p9QIfrfUCRD35AtBd+QAHWfUBT431AvsV9QJ4EfkCiBH5A
Uvx9QOnffUBfvX1AqOd9QHXvfUCCy31A7vZ9QPjwfUCRu31A5sh9QNHSfUAqpX1AgQh+QFb5
fUBt1X1AtNB9QHayfUCG4X1AI9d9QLyufUBk831AhNJ9QO0pfkCo2H1ALtl9QG3sfUBQ2n1A
8wR+QPrjfUAZ+X1AJtN9QMD6fUARCX5A0ut9QJvKfUBo5X1AvP19QF+qfUCx3n1A2s99QGTP
fUDcxn1Aqsh9QAfEfUAO5H1AO5N9QLG9fUCbe31AnfV9QA2/fUDYsn1AVeR9QCqffUA8+31A
Wu19QCcMfkBvnn1ArLZ9QOsqfkC12H1AsD1+QIDMfUBgvX1A4Lx9QFXzfUBD2X1AmuN9QGbE
fUAS2n1A4xV+QAHIfUCi5n1AuWR9QHW3fUASoX1ASRJ+QBSyfUB+7X1AR9V9QIzVfUDjz31A
XMp9QIXcfUDKAH5AB/R9QOSNfUAtnX1ANat9QMF/fUAro31AhOV9QLu/fUD1431AvcJ9QBr1
fUDGqX1Ad799QM7NfUD3u31AQ959QIDNfUBdv31Anch9QM2pfUCin31AnfV9QNvXfUDaon1A
Sbt9QI7lfUA89n1As9d9QGnIfUAKqH1AuH99QFBtfUA7n31AFqh9QCZ+fUA1+H1AV6R9QGS5
fUC80n1ABed9QA7EfUCueX1Aou19QIuUfUDcy31AMp59QAOPfUCwoH1AVJR9QGDLfUDAoH1A
nM19QFHVfUBnfX1AjsJ9QNrwfUD3xH1A89l9QKSufUA4dX1A1cZ9QKqQfUDakX1A78B9QM+x
fUANln1A4MJ9QEv+fUBnr31A08p9QLvkfUCP6H1Af8h9QJi7fUDPpn1AjL99QL3AfUDDln1A
l5p9QISZfUBW1n1AwMR9QN2XfUApp31A/4x9QBoFfkDDun1AsfR9QICifUBGf31Aoyh9QBLC
fUDpEn5AAs19QO59fUAc0H1AcqZ9QL5qfUD/z31Ac7Z9QDC5fUBYkH1A7UN9QCyOfUAupn1A
W719QDSgfUCFh31A/5d9QOFdfUDnhX1A5Yp9QCy9fUBeu31AQ4J9QK21fUBgnn1ASYl9QOmp
fUBajn1AjZB9QA55fUDFoH1AO7R9QJGAfUB0oH1A3oV9QL6NfUAggH1AH6x9QJaVfUA5i31A
Oc19QNeAfUDSnH1AhZ59QISOfUCwon1AFGx9QBJ0fUDdfn1AVHF9QPLEfUC8sX1AJX59QEzd
fUATgH1AQ3l9QInGfUC5eH1Arpd9QHeIfUAom31Aqm59QB4rfUCsi31A+I19QJBdfUDkjn1A
6lZ9QMq1fUDYdn1ALnR9QJ+tfUAjMH1AVk59QBdyfUBipn1AE799QASIfUA0jX1APXx9QLmT
fUCUbX1ANrJ9QGE3fUCQnn1AFWR9QD0sfUAln31AklV9QO6OfUDmr31AR4F9QEqmfUDPv31A
QYF9QCiOfUDtlH1AQT19QM2MfUBRpX1AeGF9QH12fUC7PH1AnK99QKtmfUDWNn1ADWt9QP9Y
fUBm1X1A7WZ9QH28fUAsjH1Aqtd9QDJ/fUA2in1AaE99QHd0fUDRmn1AHm59QLq7fUCou31A
F4F9QIFZfUBZk31AopR9QFVSfUCIoH1A8Yx9QKCHfUAzoX1ArHJ9QK7zfUCEjH1AKpt9QDaD
fUA+gn1AcFh9QCiCfUAytH1ATEp9QHddfUDjv31AeZV9QNd/fUB9pH1ANm19QCBGfUDMl31A
8H19QHeGfUBejX1AHxB9QBRZfUCuRX1AqjZ9QB2vfUCKY31AhG19QDRcfUDGE31ALlR9QAlB
fUDUV31AKaB9QMaHfUAWjX1ADXp9QKiBfUD9YX1ASVV9QNZZfUBjSn1Am3d9QFCbfUAiMn1A
DX99QAo3fUBHKH1AlEJ9QDl/fUDyPX1AFJJ9QBR+fUAEon1ABG99QClAfUAFZ31Adxx9QCVZ
fUD9iX1A1WV9QOBYfUDoSn1AaGV9QKi0fUAge31ADbZ9QJKQfUCvSX1ApUJ9QKqkfUDhPX1A
wm19QIBZfUA9VX1ASit9QIcSfUA5XX1AIQp9QJRDfUDTfX1AGvB8QFdEfUAsZH1AlXR9QIqZ
fUAbO31ACDF9QEEhfUA2sH1ACIN9QPSRfUCNHH1AIVN9QMh4fUAwJn1AZzt9QIsZfUD1/3xA
pUZ9QKR5fUAXNH1AGxR9QCiQfUC5k31A6WN9QIQ2fUBAVX1A7ax9QFBCfUDMaH1Au1J9QJUA
fUBybn1ABnN9QFsxfUA3fn1AfEJ9QOvSfEA7on1AIKF9QOwFfUBSTX1A8Vh9QJxIfUDKk31A
zE99QAFXfUDFlX1Ad2l9QPcwfUD8Ln1AX099QNkqfUDPS31AATx9QJdefUAve31AblB9QBfw
fECTYX1AV059QLQffUDWen1AGZF9QFo3fUC6SX1Awyd9QGIkfUC+UX1Arh59QIEdfUDwXX1A
+0N9QEdYfUDeWX1APw59QN4pfUBkVH1A0jd9QPM7fUDBUH1AuCZ9QAZMfUBqMH1AqR99QBbu
fEBYI31A6Al9QLVWfUC/I31AsTR9QHxffUC4an1Ae0d9QNJkfUARPn1AMqR9QFRSfUDXM31A
OSh9QB9ofUDhBH1AAGB9QEA6fUCCMX1AN/h8QPcofUD8Wn1ATzZ9QHImfUAPUX1AYxN9QBhy
fUBEN31AAEt9QHwlfUB3RH1AijF9QOT8fECwIH1AmD99QLMnfUC0NX1AgDR9QIZVfUCnN31A
Whh9QOIufUB0LX1A31x9QEwRfUAH4XxAlBl9QK4tfUBqL31ApQZ9QO0tfUAWTX1A/Px8QLYX
fUDva31AiiJ9QLkTfUCs5nxA1vl8QFH2fEC8f31A/Rp9QEQofUAmP31A1g59QMZkfUDRYn1A
WBJ9QNUKfUCLPX1AQE19QOYKfUA8D31Adx59QPwSfUAGUX1AFy99QFL3fEAeBX1Afid9QDM3
fUBLGX1AXPp8QMwDfUAuH31AvyR9QNJOfUB4EH1AbU99QAMIfUCM+nxArz59QMNTfUC4E31A
1ht9QO4MfUCL7nxA0Qh9QHr3fED5CX1AnMx8QBAjfUCNB31Afg99QErTfECFC31A2DN9QKQZ
fUAnAX1A9Nx8QO/5fEAgBX1AfBF9QEtHfUBjD31A/d58QMMKfUCGL31A/SF9QHQLfUDaHn1A
3T59QN4TfUBWa31AykF9QBMEfUBk6XxAZCx9QDz6fEDON31A/f58QPHrfEBoJn1AiT99QJX/
fEAUEn1A1TR9QC9UfUB6GX1AFD99QCIhfUCS13xAARh9QOvvfECn+3xAcvh8QMAhfUCBGX1A
tQR9QKUjfUAxMH1AK0R9QPUtfUAEpnxAUAN9QNsIfUAIBn1ADRJ9QMLgfEDF9nxAeep8QNMf
fUAlFH1A/iV9QAUEfUACPX1AP/18QOI3fUDAEX1A3/N8QEX3fEDYAn1AFAF9QNlRfUDrNn1A
GwR9QFjQfEAGxXxAk/18QPgDfUDgDX1Aq9Z8QNI9fUCf5nxApPp8QGk5fUDFEn1AEOl8QK4v
fUDo+HxAvBZ9QKwHfUA5IH1A9y59QOPdfECdWX1AfU99QOW+fEAN9XxATP98QLgAfUC59XxA
Iih9QFcmfUDzIX1Ap7Z8QA7tfEBI53xAs8N8QAzhfECGCn1ADvB8QBUNfUCy5nxAgNZ8QDfb
fED7Mn1AJdh8QPb5fEAszHxAGed8QFEnfUBaAH1A+ht9QJrnfEBE7XxAiiB9QB4cfUBM3nxA
/wN9QP/PfEByLX1AD/18QJ8KfUAYH31Ax+d8QHrafECZCn1ApKl8QDPbfED/9nxAnt98QK33
fEDmx3xAYud8QK8ifUCbEH1A+ex8QJoCfUCdQH1A0yJ9QCi6fEAxyHxACjh9QAjqfEA20XxA
/xN9QDodfUD93XxAPu58QKMDfUDt+XxARwF9QHb9fEDEQn1Aj+h8QCv3fEBP2HxAodt8QAcG
fUCrAX1Au6p8QEzZfED9DX1AAdx8QHrpfED4vnxAHs18QCTVfEDx73xAQut8QGO3fEC/93xA
/Ml8QL8WfUBL6HxAJ5J8QD3wfEC38XxAHfd8QPPvfEDd13xAwEh9QBD2fED1zHxAIht9QIDu
fEC+VH1AacJ8QM+RfEDhpXxArOF8QA/wfEB/8HxAJnZ8QCfmfEA0B31AUM58QPaVfECxI31A
Y8J8QEL4fEBx6nxAnv98QOkhfUBW/3xAmPV8QHnEfEB3wnxA+TN9QG8ZfUATA31A37B8QDrp
fECMxXxADOp8QI7/fECFfnxAHPB8QPLgfEAM03xAt9N8QJLffEAh5HxAB+Z8QCDMfEBJvXxA
SLd8QDavfEDb6nxAIQd9QHfdfECw4HxA2/p8QHaWfEDbC31AG9l8QBWxfEArDX1AFdV8QOzv
fEAq63xA8NR8QP7SfEBw0nxAOM58QAzMfEDn5nxAWBV9QMLLfECkLH1A0OB8QAXnfEAc63xA
17Z8QCTMfEDJcnxAZ8R8QPq7fEAx0XxA8fR8QL7jfEC17nxAPSB9QAb1fEAjQn1Ak8x8QLzr
fEAk63xAE9Z8QAfJfEAL8HxA/uF8QKG8fEDm4XxA1Gd9QAnAfEAl13xAU6h8QG4DfUAnyHxA
7t18QN/0fEBN1XxAs9F8QLQ5fUB9D31A9eZ8QI8AfUDI5nxA1cl8QOHffEDoFn1A/OF8QCDN
fED8B31AzdB8QOvJfEDEy3xAe/B8QOZxfEAppXxAYdp8QM3FfEDlf3xAlf98QFbQfED2tHxA
E9J8QJ4mfUDlp3xAptx8QLkGfUBH6HxA77R8QPjHfEBPrHxAR958QObNfEAapHxALfB8QDm6
fEAQ3HxANPd8QLmRfEDDoXxAW7F8QGYFfUCfo3xAxtZ8QJ/TfEDXtnxAex99QIm1fECb3nxA
QdJ8QCfefEBxsHxA2dN8QFjRfEBUl3xADCZ9QJ8EfUDdVnxAKcx8QKjKfECr6XxAO7x8QBXv
fEBKtHxAQcZ8QNzffEBrs3xAGL98QJuffEDVzXxAj9N8QOh3fEBP5XxAdhR9QN+7fEAPr3xA
F9p8QBwTfUBSc3xAx/d8QDa4fEAt0XxAUSd9QDelfEAknnxA9dV8QMltfEC4nHxAldt8QDP1
fECRy3xAUtB8QA+nfEAj4HxAj698QJn9fEAZvXxAY6p8QKSwfEDGwXxAtcV8QITdfEBmyHxA
esl8QNuXfEBIoHxAzYN8QH/IfECJF31ATuB8QDDFfEAanXxAJoV8QFYTfUDrqXxAKph8QHet
fED8pHxA0sl8QEzSfECHznxAcKZ8QLK0fEDfwHxAu8d8QAoffUBR+nxAA6B8QBiqfEATuXxA
S7h8QKmHfEBDxXxA8Hp8QDPafEAQyHxAoYt8QNmtfECSjXxAy718QEyQfECS9XxA+4h8QAKp
fEAvwnxAc6V8QM/hfEBm8HxAgeJ8QIuMfEDNhXxAnqN8QJHTfEAOvXxAnYB8QPSkfEDs2XxA
1JR8QBGWfED96HxAg8t8QBrUfECadHxAl7t8QEVZfEBnlHxAHc18QFmSfED+m3xAr5t8QDyS
fEAx73xAMWx8QBJufECAvnxATYh8QFv4fEDst3xAMW58QHTJfEAHsHxAYoJ8QDnQfEDAl3xA
srN8QPLOfEDwonxAAJF8QInlfECwvnxAOpZ8QP/YfEBbuXxAfXB8QH66fED8cnxApY58QHzK
fECrynxAibx8QIGJfEDz/HxAJIZ8QOzDfEDrVHxAoWB8QI+VfEBFknxAYqd8QG6VfEBBmXxA
I658QH5nfECMk3xARZJ8QDOtfECKuXxA5nx8QKNjfEA/rHxAIIl8QKGxfEBKsnxAOuR8QCOP
fEAmmHxA+K58QBu0fED6iHxAs7R8QCyffEBijnxAloV8QOp2fECGoHxAZJJ8QMaYfEACXHxA
Qc58QKpwfEDDz3xAN9N8QDxufEBGnnxACJB8QMTZfEDQbnxAxZt8QCOOfEAji3xAxXd8QFaa
fEAjkXxAo518QBanfEBSiHxA7bR8QE6ofEBFqXxAPYx8QIHnfEAXwnxAJYJ8QCKZfEBLnnxA
ea98QDSMfEBzbnxA7NF8QJC+fEBcknxAYqZ8QJ+lfED5ynxATqt8QK23fEA8r3xA74N8QP2F
fECSonxAD3l8QJiSfEBKjHxAen98QBODfEB5fnxA9bl8QLShfEABi3xA4qF8QLmDfEDJj3xA
Y198QE+YfEBdWHxAxat8QB1zfEDse3xAN4l8QGzEfECJ0XxAv5p8QLhMfEDkmnxABqR8QAe5
fEDFknxAyoR8QHxrfEDxnHxAj6l8QD2HfEBFkHxAPk18QG2OfEDqlXxAerJ8QKCefEALpnxA
Nrd8QHiQfEAJnnxAAYt8QHOYfEB5eXxA6qV8QJplfEB/aXxACX18QEaEfEDRgXxAT458QLdz
fEDZv3xA/HB8QCVKfEACPnxAYpJ8QKaofEDykXxAomR8QB+xfEAihXxAp9p8QDnFfEBCT3xA
qG18QFahfEAtoHxAS5l8QOJ0fEBoYHxAT+l8QPhafEB+n3xAYZR8QJ6ufEA/WnxA1YR8QJl8
fEAVl3xAhDt8QFqnfEAi03xAH4N8QAC5fEBlfXxA5358QIDofEAjgHxAG5B8QHt4fECamHxA
kqh8QIZ8fEDryHxA/pN8QB+UfECgi3xAC4p8QO6zfEBhy3xAA6l8QO2ZfEBstXxAl318QM1i
fEAUNXxADHF8QDzBfEBcWHxAx4p8QBCGfEA+X3xAl8N8QFXEfECDSHxAmXF8QKB6fEA613xA
xdZ8QEM1fECOpXxATF18QH6CfEAsl3xAdnF8QM2DfECqQHxAwmx8QHeGfECVknxAQEt8QNmz
fEAKeXxAt2N8QAWDfEC+qnxAMrB8QGaafEDdl3xAqpp8QOeZfEDtQXxAtVt8QBqYfEAOinxA
N518QCuFfEB2dnxAMIZ8QEhyfEBdxHxAf1x8QGnQfEDrrHxAzud8QAeifEBmHHxAiol8QOCq
fEAakXxAeGx8QCmSfEAaanxAK3l8QJmlfEDmaHxAUU58QCuWfEDqm3xA9X18QBFofEAXpnxA
tsV8QKmHfEBnvHxAnHB8QOpbfEA5V3xAOoR8QL+CfEBGSHxAe5l8QH+7fEAYi3xAeoR8QMGE
fEAFaXxAXaB8QHaVfEBBQXxA4nJ8QB+xfEA8mnxA5KB8QFm8fEDne3xAZ3d8QBBsfEATCHxA
2mt8QPFkfEDmtHxAr1N8QH9kfECEY3xAull8QOB8fEDDrHxA2Ll8QM7ofEDchnxAfl18QOye
fEBekHxAY3J8QJ1rfEC7cnxAj2B8QC06fEDKlHxA0FN8QK4vfECuWXxAUqN8QKnOfECAQ3xA
Snt8QP+MfEDBknxA13d8QA++fEDqoHxA9H18QJ+gfEAxZnxAyH98QD3FfEAlkXxAzI18QCCG
fEARQHxAAJF8QLe5fEARmHxA7aZ8QEd1fEDylHxAvpl8QAmTfECWq3xAfX18QIV0fEAAH3xA
CEZ8QOPDfED7gXxAijp8QG6TfEBarnxA04d8QO+UfEC5k3xAy1J8QB5mfEC8IXxALR98QKVl
fEAvanxAcml8QKoyfEAElnxAVyV8QH5PfEDCKXxAvUl8QHKIfEAYRXxAZrh8QGRKfEBdPnxA
Fal8QO9WfECHoHxAaFh8QL9XfEAdVXxA35J8QPG7fEDrdHxAE4d8QIRQfEBoenxAPal8QBBt
fEDlm3xA9kR8QCyDfEB3gHxAHW98QCGQfEAZTXxAAoN8QGMzfEA+kXxAOJ18QGC8fEAfm3xA
K558QKZ7fEBaeXxA7XR8QDJGfEBhUHxAQHx8QLw4fECAiXxA7lt8QEFBfEB1S3xA/4J8QHNu
fEB0NXxAZ3R8QPNzfEAIv3xAhHZ8QO+efEBQJ3xAk1x8QIi7fECTdHxAbkh8QEVWfEBtSHxA
gjB8QLadfECiQHxAHY18QHJ1fEB+HnxAsWx8QIZ+fECyWnxAIaV8QCe8fED0ZHxAr5x8QAdb
fEAeTHxAs3l8QJdrfEDrXHxAfJZ8QMxBfECNUXxAd5d8QDeFfED1VHxA26B8QFhtfEByWHxA
bEZ8QEnEfEAKUHxA7Sl8QP4ofEDTc3xAi1R8QEJDfEAFGHxAoi58QLiKfEAfHXxAt2d8QM8+
fEBsM3xAAWJ8QLdpfEBlPXxANmd8QFCEfEC0fXxA91B8QBEvfEAwZ3xA94R8QBl/fEBcl3xA
jEJ8QNaHfED+H3xANVR8QJ1lfECUp3xAa2t8QPtMfEDcVXxA+VV8QBNqfEA7OnxAPEV8QOhN
fEBbk3xASoF8QFoifECUlXxA5VR8QDtGfEDWPHxAjFV8QHZzfEAjFnxAjT58QOJvfECVZnxA
3KN8QD8xfEA8U3xAXXV8QOx7fEA6MnxAz098QGMmfEC2aHxA7VZ8QFpzfECVd3xAJGZ8QNZ1
fECpkXxA41V8QN2AfEBBdXxAN1B8QFpJfEDjIHxA5X98QKxcfED1cnxAnGR8QHZUfEDSbnxA
I2Z8QNFBfEDgCXxA/458QN5QfECZd3xAhrl8QMyNfEAHVXxAyy98QPssfEBMXXxAR4J8QDNZ
fEACR3xAypR8QLNUfEBueHxA7TV8QMc5fEC0U3xAR158QIg1fEA+YHxA5WV8QJYZfEDhLHxA
K3F8QF5yfEASYXxAk298QLOcfEBeZXxAFG98QK8yfEB2T3xAF698QGQ/fEBiUnxA+kV8QIRT
fECgPXxAyRh8QHptfEA8GHxA4Yp8QMc8fEAjSHxAa0V8QPtZfEA+8XtAfid8QA9SfEB2UXxA
8y98QOxKfEBTD3xA1iJ8QIEJfEBbAHxA/l98QL9XfEAKKHxA/0t8QIxcfEBYLXxASBt8QOyF
fEApVXxAEEh8QOG+fEDNVnxA5yl8QGY6fEAeK3xAXzt8QDBmfEA4M3xAzAd8QFJPfED9gnxA
hC18QCs+fEBsd3xATWB8QHU8fEBYYXxApmt8QN5CfECfSXxAgDh8QIhTfEANOXxAtkN8QLZt
fEAbIHxAvyt8QHZmfEBBIHxA6Rh8QMpmfEA9O3xAOBp8QHklfEA1UXxAAUB8QDcofEBUVnxA
jlJ8QARLfECeOXxAAS58QD5ufEDsSnxABEx8QHtQfEAcZ3xA+A58QCdQfECQIHxA7id8QKA/
fEC9GHxA0Bp8QJBVfEB9UHxAtjZ8QPd+fEBRgnxAFGV8QEQmfED7GXxAwCd8QA5QfEDXVHxA
R6J8QC9LfEDvWXxAdBt8QCQ+fEDAMHxAtih8QH8qfEDVGnxAkEF8QClLfEA3LXxAVUp8QPd5
fEBAZHxAtGp8QLYwfEB7OXxA8kl8QLMufEB52HtAdx18QCIffECNIXxArFN8QEb0e0BPd3xA
OzF8QIEMfEBmLnxAZpd8QJ5HfEDRTnxAk0N8QDcpfEAsWHxA7SV8QFkrfEA3YXxANyN8QMxC
fEAOYnxAQpx8QDX+e0A9hnxAXBB8QDwzfEAzL3xAvyh8QDcsfEDQMHxADRN8QLotfED1NXxA
Byt8QGtpfEAsLXxAUS58QHVXfEDiM3xAMj58QGU3fECl9XtAWWd8QAD5e0CeWnxAvTB8QCYD
fEA1IHxALE58QLtkfECsHXxAGGN8QLwXfEAGKXxAlR58QIJhfEAUDXxAURR8QNcjfEBpTnxA
dl98QCEnfEAOJ3xAput7QMk1fEDmVnxAPWJ8QD35e0CaXHxApwF8QOcnfEAdNnxAd2N8QNgi
fEDJ8HtA7xB8QKYnfEBtJ3xAN957QAfne0BOUHxA7xd8QKIlfEAXO3xA5At8QNoRfEAcO3xA
tvh7QG4XfED5NnxAhNx7QLFcfEDA9HtALx98QAIgfECFNnxAjV18QEEsfECnMnxAHPh7QAUQ
fEDcZ3xAyx98QNY3fEB0WHxAARp8QF9zfEC1KXxAszF8QIovfEDY/HtAb158QIpCfECDJXxA
0h58QLkqfECBMHxAVx58QBP+e0AbR3xAIEt8QK1SfEAeJXxADDB8QCUtfEDnwXtA3v57QJE+
fEBi/HtAHlt8QKomfEDkJ3xAfiR8QL05fEAkDXxALDR8QFAffED30XtATip8QJxYfEBcLnxA
Y3l8QJzwe0CHE3xAjQ98QOkCfEAtNnxAkS98QP5JfEAMM3xA4S18QD8qfEC0LXxAWQV8QG3I
e0AmA3xAgB58QMlFfEA5B3xAZV58QDH3e0BNI3xAPT98QPogfEBDy3tAfkZ8QBgyfEB0MHxA
ZOh7QKdPfEBePXxA+Vl8QOz1e0AsL3xA6yl8QIFGfECh9HtAbhV8QL5DfECfFXxAyS58QNj8
e0Dl3ntAQmN8QPUSfEAcBHxAaS58QDU1fEAqB3xAvjF8QAwefEAQP3xAsCx8QG+qe0DeHnxA
6x98QFnge0AL/HtAxi98QPgqfEDZ43tARSt8QGIIfEBVTnxAteR7QMEBfEAgsHtAIzh8QKoK
fECyB3xAXDh8QHVbfEBK/3tAmvh7QHgvfECtIHxAji18QNJtfECjLnxA1jN8QEv6e0CIKXxA
rVV8QJwGfEBbPXxAHAh8QOs2fECTK3xA2jh8QCcPfECrF3xAkS18QIwpfEBZK3xACUZ8QMR2
fECpAHxA1xR8QExVfECcNHxAewt8QIT/e0AQ6HtAKRl8QAAtfEBSAnxAtzV8QLEgfEA7LXxA
DSN8QHtJfEAxK3xAAB18QDEBfEAZF3xATiZ8QIYYfECrDnxAAhd8QEn6e0CR+HtA6fJ7QDoJ
fEDoDHxANih8QI/5e0BuYXxAiDp8QIULfEDnUHxAzQJ8QCA7fECs+XtAewp8QJgLfEB7BnxA
Tvt7QGNNfEDeFHxAV+17QLUbfEB7JXxAkhR8QLrye0BTW3xAm0V8QHAIfEBHSHxARgh8QC3a
e0AFInxApwZ8QLLie0Bn4XtAvSd8QJv7e0DTGXxAMkN8QNY0fEBRG3xAZxt8QP/Ie0BSJHxA
4CR8QMQnfEAxFXxA9xN8QHBHfED2OnxAQ/l7QJZWfECRYHxADTN8QJMafEB8LXxAM1F8QGsY
fECcXHxA+yh8QLohfEDNC3xA1TR8QF4ZfEB6BHxAa+V7QFoBfEAa3XtALDV8QNbce0Bb8HtA
mv17QM4QfECXTXxAUDF8QBAZfECY/ntARxp8QIobfEDTrHtAxRl8QPzOe0DGJHxAydp7QLQJ
fEDeDHxAxgB8QDUHfECwIHxAlBF8QGhefEC2InxAaCJ8QHhLfEDRKXxA++R7QIoIfEBeIXxA
OE18QGMZfEDxXXxAjCZ8QPzVe0DT3ntADg18QH8qfECgyXtAbfZ7QN0MfEDl+XtAqjZ8QLsB
fEBVMXxA2T58QFErfEBr9XtAcEF8QDc5fEBHUHxABel7QNzZe0Ai0ntAAPh7QBvTe0DXEHxA
Cjh8QKvWe0C6V3xAWw18QBU1fEBGA3xAGRJ8QG4MfEDVEHxANM57QPEOfEDmDHxAHsx7QNC+
e0AJNnxA2SV8QH3fe0CbA3xABed7QFEQfECNNXxABsh7QHkrfEANOXxA/Cl8QIvae0C3PnxA
tPl7QKTEe0CPCXxA6Np7QIgwfEBc/HtAo9h7QMUzfEDn83tAYil8QD9UfEDTAnxAkgN8QC9A
fEBUG3xAA/V7QE3he0DOFnxARb17QD/+e0D1rXtASAt8QKgBfEDXU3xAtf57QE4zfEDB9XtA
w7V7QKIxfEArPHxA5zN8QC6ze0CAAHxApdZ7QIokfEADB3xAcg58QPKue0De+3tAYPl7QE3b
e0D1F3xA/Pd7QDAGfECSKXxAuQF8QAHje0A8H3xAxB18QIkofEDUHHxAezd8QEMzfEBd6ntA
6sp7QCv5e0DmCHxAOBt8QC3Te0DeMXxApzR8QOj4e0CeOnxACNB7QCPle0Aj53tAiil8QF4F
fEDjrntAKC58QB/ke0CQxXtAuhN8QHUWfEDksHtAkN57QBrxe0Ap73tAaRd8QBLge0AjNnxA
zOB7QPH9e0DlEXxA2PZ7QM0PfEDtt3tAjfR7QPsNfEB8HHxAPwB8QAfEe0CrJ3xAQNV7QLME
fEDY/3tAXfJ7QCX3e0BaSnxAoeN7QFKme0AN93tArQJ8QN8CfEBnEHxASCh8QDUAfEDcGHxA
Tvp7QGPoe0Bu0HtA3DV8QOLUe0BY2XtAW+V7QI73e0DlGnxAJeN7QHwufEAxtntAZPN7QGT5
e0CX03tAJx98QHoNfEA68HtAFuh7QJMFfECo63tAPhR8QL8EfEDiHXxAiOt7QOfKe0AV0ntA
x+17QLQxfEBV6XtAju17QArbe0Cu73tAQ7B7QCdCfEBJ5HtAnud7QJQCfEAD4HtA9dx7QJa7
e0AdG3xAoDt8QFLIe0DOInxA1Zp7QBksfEDhFnxAeBN8QKs7fECmtHtACMF7QH/le0DI73tA
iL97QN/ae0CLtntA3Q98QMree0DS7XtAyuR7QEUSfEDe3ntArr17QHXJe0CMIHxAh/x7QDHz
e0BR0ntAj6J7QEb6e0BAO3xABsN7QM7Ve0D103tAYfp7QGrte0BZrntAnb57QArze0CWzHtA
A+B7QL8HfEBDG3xAV7Z7QH4ufEB1yXtAeeh7QIaQe0CkBnxAK+57QDTQe0D663tA9/h7QMrR
e0B78HtAQq97QFm2e0AtAnxAWK97QMzfe0AxOXxAzfx7QH7ve0A7yXtA2s17QPrYe0DCDHxA
Rp17QKHKe0AdJXxA/+Z7QOb/e0CNwntABst7QFcBfECcmntANMd7QE/Se0D+3ntAqb17QOe1
e0Ai6HtA8td7QMPEe0AevXtAfw98QMoCfEAhzXtAkvt7QMLpe0AvDXxAbut7QFjxe0C4AnxA
xu97QO7Ee0Cys3tAlgx8QPKze0BNrntAgs17QLvPe0Dp83tAjhF8QLEIfEAd7XtAN7R7QI8f
fEARI3xAh9p7QKTIe0AJ4ntAEM17QCeoe0AtqXtAbHp7QH22e0AV53tAYPZ7QNaae0BZ7XtA
wuh7QAUJfECt7XtAD5Z7QALde0AHhXtA8L57QIKme0DfvHtA8ut7QFXde0Bg23tAFNh7QFUb
fEBY03tA0aN7QGYHfEDut3tAceV7QFbge0BxZXtA0/97QNcgfEAQr3tAS817QAnDe0C363tA
1vl7QJ2be0BynXtANbB7QL8SfECh0ntAOdJ7QPvVe0DkhHtAXwd8QIrje0BHmXtAmpJ7QMHu
e0Ds3XtAZdZ7QNrle0C1xHtAhMN7QGq7e0CXt3tA3tV7QIK6e0Bn1ntAAf97QNise0An6ntA
KJp7QAvLe0AAvHtA5897QM21e0CMsXtArt57QMrVe0Ac+HtAXRd8QIChe0Ba+ntA6Lt7QPu4
e0DAu3tAYNN7QJe7e0CA7XtAJQ58QNOGe0CL0XtAGwh8QAXke0CI03tAnaN7QBe3e0B2pntA
ddZ7QIXKe0ALwntAHaF7QBKje0CpzntADAJ8QDLye0C/vHtALtN7QCbqe0C9o3tA5q57QLaZ
e0AJmntAg9x7QLG1e0Cr13tARrR7QJO4e0Dmp3tAXpJ7QJise0BY/HtAKpR7QCH7e0DxsHtA
NZx7QI/He0BmrHtAiZx7QGW0e0B2y3tA4Nd7QN7Je0AP3HtAEpl7QPEAfEDv3ntAIO57QMHZ
e0ANzHtARdl7QPBze0Cs13tAJrB7QLPIe0CC1XtAMbJ7QJ/oe0Av4XtAPaR7QKOVe0BNoXtA
68R7QIebe0DDAnxAqNF7QPG4e0DD0HtAw997QJjae0BksXtA1lV7QBcCfECbontA1rt7QEnX
e0BNoXtAyqh7QB5xe0BbgntAP/d7QFHMe0DY+ntAo+B7QM2ke0DDlHtAILt7QGXUe0AS4HtA
2c17QKnee0CYGnxAmNt7QPete0C9pHtAvmx7QG+Te0CZFHxAudF7QF7ue0DX5XtAwsR7QIPJ
e0DsxntAJLV7QNPQe0DR4ntA6Md7QKy3e0BT73tAWcx7QA2Ne0CqyHtAiOh7QA+2e0BZt3tA
6ZF7QDXde0DPi3tAjsZ7QDCge0CLCXxAbMR7QH6re0DgzntAQ8d7QGDqe0BEmXtAqah7QNfY
e0C6entAF+R7QN+5e0DkkHtAwpx7QGaHe0CW23tAsL57QPn4e0BQbXtA1nJ7QPbTe0CxmntA
s7d7QDBYe0A133tAyNl7QIbce0D36ntA0HR7QA2Ae0DHgHtAE917QB6Ve0DIo3tAerx7QAJt
e0CYnHtAJ7x7QJPle0BOtHtABLt7QCuve0B8vXtAv2l7QOjGe0BTh3tA98Z7QMy9e0D7rHtA
c6J7QEvNe0D0qXtABLV7QB64e0C5uHtABK17QDase0BNlHtABcF7QHi6e0ADeHtAj9h7QP2G
e0DJr3tA/Hd7QBKre0B8n3tAyph7QJXDe0DldXtAbP17QACMe0COz3tAJoF7QIe3e0Bev3tA
yox7QHzGe0BMyntA1JF7QDCFe0A3AnxARrl7QM1+e0BDsHtAI3l7QAane0D3oHtAb4t7QF2H
e0DZl3tAJ3d7QN6se0D7RXtAMop7QP2De0A+h3tAJ897QAvRe0ANkntAz3F7QKW1e0A4wntA
zDp7QLdse0Cij3tAVJN7QFvge0DSqXtAYZh7QG7Ge0BclntAKux7QKV+e0Anr3tAgKh7QL/c
e0D9pHtAiq57QLVxe0Bco3tAqsZ7QCbKe0D+rHtAkKN7QMxte0A3e3tAzL17QAGee0BewXtA
ftV7QPGce0AppXtAF6h7QEene0DxlntAQn17QAqpe0ANc3tAAJp7QI7Re0ATk3tALs97QGFz
e0CVqntAt717QK2de0AQeXtAH7l7QBaJe0DN13tATa57QAqhe0DheHtAl357QDORe0C2x3tA
mpN7QDDVe0BfY3tAmYZ7QDF/e0B4sHtA18J7QAOae0DQcntAHYR7QCeHe0CGmntAhYF7QAd9
e0DYrXtA+6d7QBb1e0D7n3tAbVR7QK2We0DaiXtAyOt7QOPOe0DQjntABaV7QM6Ae0CXYHtA
44h7QEnMe0Dqo3tA+Y17QEHMe0C3fntACWx7QKS/e0CHqXtAurh7QOxre0CvtntAbWF7QC91
e0AMa3tAkb17QGvde0AqlHtANLt7QKSEe0DWUXtAaZB7QFmZe0BqlHtAYpB7QKCce0CqQ3tA
enl7QKphe0AWTXtAmG17QCq2e0AiZntA2W97QIKYe0BVdHtAPch7QJRve0DhWXtAtWp7QJfC
e0CqkXtAP5B7QGube0ADqntAPlh7QP+Le0AvuHtAWHF7QAmve0Cn0ntAx9h7QE2ae0Chg3tA
XJx7QNN3e0Beo3tA06R7QACse0C+aHtAOq57QH+ze0CC4XtAHKZ7QNmne0AWg3tAS+F7QPSg
e0D3V3tAsYh7QNJwe0CDq3tAlJJ7QHXCe0Asm3tAF2N7QGm1e0ANontA3IR7QIlge0AyontA
BYd7QI+he0CMgHtAKGJ7QGlTe0DLjXtAH3V7QMRAe0D4fXtAYoN7QDOme0ATs3tADrB7QFev
e0BvuHtAu4x7QGyLe0DvYntACmZ7QBzge0AXeXtAPXl7QI6Ye0ClQHtAe2F7QLafe0AYaHtA
/017QGAhe0Bbb3tAXjp7QNR9e0BPlntA+6V7QARte0CYo3tAcXd7QNJ9e0B2UHtA5Fp7QMd1
e0BKOHtADIt7QN6We0A3l3tAlKV7QJSSe0ABl3tA6Hd7QFl/e0DpQHtA+lN7QE6te0D7hntA
yJB7QGdbe0AUg3tAFrJ7QCmZe0ATgntAynF7QJVye0BUantADNJ7QFpie0C4jHtAilt7QBqU
e0BM/npAZuB7QFuAe0A5jHtAbql7QCCPe0DgPXtA+597QJtZe0CebXtAskZ7QO3me0CXcHtA
OGR7QI5ze0AYWHtAHlt7QDioe0D/qntA/I97QAmTe0CysHtA4pd7QIRse0D1V3tAiap7QOaW
e0CXentAfph7QCZge0B+zntABZ17QLGNe0BwhntAJLJ7QD+ne0D6X3tAnXB7QAuPe0B8hHtA
kKt7QLyOe0DRlXtA9mh7QPmoe0BXoHtAchx7QICIe0CBe3tAXaV7QB1pe0ADYntAMk57QH1e
e0DGZ3tA6IJ7QIRZe0B1V3tAUWx7QCaae0AQkHtAYGN7QH9Re0DqXXtAHmp7QJRee0D1YHtA
DEt7QNh4e0DKp3tAn8J7QMB4e0BlnntAsnh7QCGLe0AYc3tAXGp7QGJle0ASqXtAYKZ7QER8
e0BqYHtAJMh7QKB4e0B/e3tAYI97QH1Oe0D7aHtAnad7QAVwe0Bcf3tAgWV7QLyUe0AJdXtA
TJt7QB1oe0BtYHtAblN7QEU3e0Def3tAx2d7QByZe0AlZntAPCx7QNuAe0CJZ3tAHT17QD2V
e0CffntASGN7QKxVe0A9zntAylV7QI4+e0AZbHtAl2p7QEWne0C5XXtAR1t7QKOBe0AIiXtA
aWV7QIuJe0CRintAKrp7QOuie0BAentAPV57QDOVe0CmeXtAeYR7QGyIe0CHTHtAk4F7QPCN
e0AWrXtADKN7QNV6e0BSVntAv5R7QBJTe0DOdHtAiFh7QIN6e0DwiXtA35Z7QB97e0D1SXtA
MI57QDGve0D1aXtAw6h7QHR6e0Dqc3tAoox7QPBKe0DjfntAX2h7QFuee0BajXtAn0R7QFJi
e0CYeHtAGG57QDh7e0DkjntAhEV7QP9pe0DacntAu0p7QAire0AJX3tAG0p7QO2he0Cck3tA
lnd7QHZoe0DqeHtAFKB7QDpCe0Cti3tAYI17QBaWe0AfjHtAgo17QJlHe0DWWntAdn97QK1z
e0AwwntASqN7QMWae0BGiXtA9VB7QDhSe0CYuHtAPoB7QMSIe0DPlXtAXbl7QL+ae0CpYXtA
0F97QMCVe0Bpz3tA7WB7QNyYe0AS7XtAHKR7QGqQe0C9untAz2x7QIhYe0Aqc3tAxbx7QGZ3
e0BLpXtA9G57QNGbe0AQjntAutJ7QFite0CkQ3tAyL57QKKBe0BGtntAc4h7QBGWe0A+hHtA
3Xl7QGK7e0Cbn3tAlId7QGKde0AuTXtA2Yp7QFN2e0D1mXtA8TR7QIUue0C6oHtA4kV7QJhr
e0DOZntAJ1N7QNpXe0DuWntAXop7QNuUe0BcHHtAh3x7QM92e0BZbntAPG17QOh7e0DkcXtA
T7p7QMR0e0CIe3tAzIh7QCeGe0BAU3tAPHF7QKhde0ABdXtAPTx7QEiTe0AFPntAtTt7QA27
e0AbiHtA0Wx7QIdJe0CVbntATYR7QKlme0B/cXtAy157QLB3e0BRfntAWkF7QJUoe0CtY3tA
H1h7QJ2le0AzZHtAkm17QBOPe0ByV3tAkqh7QASye0BdnXtAfXB7QImbe0AqontArFh7QIKD
e0C4ZHtAplN7QAZve0A=</AssayYData></Step><Step><CommonData><SampleLocation>2</SampleLocation><SampleID></SampleID><SampleGroup></SampleGroup><SampleInfo></SampleInfo><SampleRow>D</SampleRow><SamplePlate>1</SamplePlate><WellType>REGENERATION</WellType><Concentration>-1</Concentration><ConcentrationUnits>µg/ml</ConcentrationUnits><MolarConcentration>-1</MolarConcentration><MolarConcUnits>nM</MolarConcUnits><MolecularWeight>-1</MolecularWeight><Temperature>30</Temperature><StartTime>5022659</StartTime><AssayTime>5</AssayTime></CommonData><FlowRate>1000</FlowRate><StepType>KREGENERATION</StepType><StepName>Regeneration</StepName><StepStatus>OK</StepStatus><ActualTime>5.00103</ActualTime><CycleTime>0.2</CycleTime><AssayXData Points="25">qlkoRd1cKEUQYChFRGMoRXtmKEWuaShF4WwoRRRwKEVIcyhFe3YoRa55KEXhfChFEIAoRUSD
KEV7hihFrokoReGMKEUQkChFSJMoRXuWKEWqmShF3ZwoRRCgKEVIoyhFe6YoRQ==</AssayXData><AssayYData Points="25">rS9QQO0xSkBikUdAHdZFQEChREDQdENA6JJCQFrFQUBSM0FArZhAQOYCQEDOWz9A3P4+QDxr
PkDVDj5Aefo9QBVLPUC6GD1AQcw8QKdEPEADMTxA4O07QLeSO0BPQDtAoFY7QA==</AssayYData></Step><Step><CommonData><SampleLocation>1</SampleLocation><SampleID>Buffer</SampleID><SampleGroup></SampleGroup><SampleInfo></SampleInfo><SampleRow>D</SampleRow><SamplePlate>1</SamplePlate><WellType>BUFFER</WellType><Concentration>-1</Concentration><ConcentrationUnits>µg/ml</ConcentrationUnits><MolarConcentration>-1</MolarConcentration><MolarConcUnits>nM</MolarConcUnits><MolecularWeight>-1</MolecularWeight><Temperature>30</Temperature><StartTime>5034830</StartTime><AssayTime>5</AssayTime></CommonData><FlowRate>1000</FlowRate><StepType>KREGENERATION</StepType><StepName>Regeneration</StepName><StepStatus>OK</StepStatus><ActualTime>5.00005</ActualTime><CycleTime>0.2</CycleTime><AssayXData Points="25">rqkoReWsKEUUsChFSLMoRX+2KEWyuShF6bwoRRjAKEVMwyhFf8YoRbLJKEXhzChFGNAoRUjT
KEV/1ihFrtkoReXcKEUY4ChFTOMoRX/mKEWu6ShF5ewoRRjwKEVM8yhFe/YoRQ==</AssayXData><AssayYData Points="25">FyRvQCBfcEBDzm9AACxvQOAtb0DDNW9AyBJvQBxyb0BBXW9ArYZvQPeQb0CkjG9AZIFvQEFw
b0Brom9APLhvQOm2b0CZkm9AQe1vQJvrb0AS4W9AWLlvQPrNb0C6GHBA4OhvQA==</AssayYData></Step><Step><CommonData><SampleLocation>2</SampleLocation><SampleID></SampleID><SampleGroup></SampleGroup><SampleInfo></SampleInfo><SampleRow>D</SampleRow><SamplePlate>1</SamplePlate><WellType>REGENERATION</WellType><Concentration>-1</Concentration><ConcentrationUnits>µg/ml</ConcentrationUnits><MolarConcentration>-1</MolarConcentration><MolarConcUnits>nM</MolarConcUnits><MolecularWeight>-1</MolecularWeight><Temperature>30</Temperature><StartTime>5047153</StartTime><AssayTime>5</AssayTime></CommonData><FlowRate>1000</FlowRate><StepType>KREGENERATION</StepType><StepName>Regeneration</StepName><StepStatus>OK</StepStatus><ActualTime>5.00103</ActualTime><CycleTime>0.2</CycleTime><AssayXData Points="25">rvkoReX8KEUUAClFSAMpRX8GKUWuCSlF4QwpRRQQKUVIEylFfxYpRbIZKUXhHClFFCApRUgj
KUV/JilFrikpReUsKUUYMClFSDMpRX82KUWyOSlF5TwpRRRAKUVMQylFf0YpRQ==</AssayXData><AssayYData Points="25">jJo/QKzBPEBwkjtAfuo6QL2pOkCvKjpAyr05QFeAOUDTVTlAoQI5QL6YOEDIqzhA5j44QJZD
OED2rjdAGuA3QOqUN0CvejdAJWc3QMkqN0C2RjdAcTM3QJODNkAF2jZAP282QA==</AssayYData></Step><Step><CommonData><SampleLocation>1</SampleLocation><SampleID>Buffer</SampleID><SampleGroup></SampleGroup><SampleInfo></SampleInfo><SampleRow>D</SampleRow><SamplePlate>1</SamplePlate><WellType>BUFFER</WellType><Concentration>-1</Concentration><ConcentrationUnits>µg/ml</ConcentrationUnits><MolarConcentration>-1</MolarConcentration><MolarConcUnits>nM</MolarConcUnits><MolecularWeight>-1</MolecularWeight><Temperature>30</Temperature><StartTime>5059140</StartTime><AssayTime>5</AssayTime></CommonData><FlowRate>1000</FlowRate><StepType>KREGENERATION</StepType><StepName>Regeneration</StepName><StepStatus>OK</StepStatus><ActualTime>5.00103</ActualTime><CycleTime>0.2</CycleTime><AssayXData Points="25">skkpRelMKUUYUClFTFMpRX9WKUWyWSlF5VwpRRhgKUVQYylFg2YpRbJpKUXpbClFHHApRVBz
KUWDdilFsnkpRel8KUUcgClFTIMpRYOGKUWyiSlF5YwpRRiQKUVMkylFg5YpRQ==</AssayXData><AssayYData Points="25">xFNrQE8rbkBlx21ASm5tQFMubUD9UG1AqRxtQKBjbUA/dG1AHL9tQE2YbUDarW1A27NtQHjh
bUDAwW1AuxxuQLfbbUAy4G1AvdZtQB0KbkB7521AdAFuQJAzbkCkNG5AFxZuQA==</AssayYData></Step><Step><CommonData><SampleLocation>2</SampleLocation><SampleID></SampleID><SampleGroup></SampleGroup><SampleInfo></SampleInfo><SampleRow>D</SampleRow><SamplePlate>1</SamplePlate><WellType>REGENERATION</WellType><Concentration>-1</Concentration><ConcentrationUnits>µg/ml</ConcentrationUnits><MolarConcentration>-1</MolarConcentration><MolarConcUnits>nM</MolarConcUnits><MolecularWeight>-1</MolecularWeight><Temperature>30</Temperature><StartTime>5071305</StartTime><AssayTime>5</AssayTime></CommonData><FlowRate>1000</FlowRate><StepType>KREGENERATION</StepType><StepName>Regeneration</StepName><StepStatus>OK</StepStatus><ActualTime>5.00005</ActualTime><CycleTime>0.2</CycleTime><AssayXData Points="25">tpkpRe2cKUUcoClFUKMpRYOmKUW6qSlF6awpRRywKUVQsylFg7YpRbq5KUXpvClFHMApRVTD
KUWHxilFuskpRe3MKUUg0ClFVNMpRYPWKUW62SlF7dwpRSDgKUVU4ylFg+YpRQ==</AssayXData><AssayYData Points="25">dAs/QPdNOkB6JTlAxfs3QOq7N0A8ozdAchk3QG/DNkD1qDZANlk2QG1TNkDUAzZA0hw2QLno
NUAtXTVAR5k1QNp2NUBQSDVArjU1QH5BNUD+qDRAZZ80QC6nNEAgvTRAJH00QA==</AssayYData></Step><Step><CommonData><SampleLocation>1</SampleLocation><SampleID>Buffer</SampleID><SampleGroup></SampleGroup><SampleInfo></SampleInfo><SampleRow>D</SampleRow><SamplePlate>1</SamplePlate><WellType>BUFFER</WellType><Concentration>-1</Concentration><ConcentrationUnits>µg/ml</ConcentrationUnits><MolarConcentration>-1</MolarConcentration><MolarConcUnits>nM</MolarConcUnits><MolecularWeight>-1</MolecularWeight><Temperature>30</Temperature><StartTime>5083640</StartTime><AssayTime>5</AssayTime></CommonData><FlowRate>1000</FlowRate><StepType>KREGENERATION</StepType><StepName>Regeneration</StepName><StepStatus>OK</StepStatus><ActualTime>5.00103</ActualTime><CycleTime>0.2</CycleTime><AssayXData Points="25">t+kpRe7sKUUh8ClFVfMpRYT2KUW3+SlF6vwpRSEAKkVRAypFhAYqRbcJKkXqDCpFHRAqRVUT
KkWEFipFuxkqRe4cKkUhICpFUSMqRYgmKkW3KSpF6iwqRSEwKkVRMypFiDYqRQ==</AssayXData><AssayYData Points="25">Eh5qQFc7bUAPY2xAdiJsQPkNbECtDWxANkxsQPNMbEC8JGxATHNsQOF5bEBelGxAasNsQO/Y
bEDt7mxAGwBtQKMMbUCp92xAmQNtQLgbbUBBGW1A1sVsQDIobUA1K21AZdpsQA==</AssayYData></Step></KineticsData></ExperimentResults>
