# Supplementary material for: CD147 mediates the adsorption of influenza A virus on the cell surface through direct interaction with HA
Source: Front Cell Infect Microbiol. 2025 Aug 29;15:1647283. doi: 10.3389/fcimb.2025.1647283 (PMC12426278; doi:10.3389/fcimb.2025.1647283)
Supplement: Supplementary file 8 [file DataSheet2.zip › raw data-2/Figure 6/Fingure6 D-I/Fingure6 E/241006_013.frd]

<?xml version="1.0" encoding="UTF-8" standalone="yes"?>
<ExperimentResults><ExperimentInfo Name="Experiment_16"><ExpDescription></ExpDescription><RTDVersion>2.0</RTDVersion><RunID>03AADD44-E866-4D31-AE95-3B43140E6372</RunID><ExperimentType>KINETICS</ExperimentType><ExperimentSubType>KBASIC</ExperimentSubType><StartDateTime>2024-10-06T14:33:44</StartDateTime><MachineName>4QSYCS2</MachineName><UserName>Labuser</UserName><LotNumber></LotNumber><PlateName>241006</PlateName><PlateName2></PlateName2><SensorName>E5</SensorName><SensorPlate>1</SensorPlate><SensorType>SA (Streptavidin)</SensorType><SensorRole>LIGAND</SensorRole><SensorInfo></SensorInfo><WritingSW>DataAcquisition.exe 11.1.0.11</WritingSW><InstrumentType>OctetRED96e</InstrumentType><InstrumentSerial>FB-90287</InstrumentSerial><InstrumentFW>1.0.0.0</InstrumentFW><IntegrationTime>2.3</IntegrationTime><DSPType>CPF</DSPType><DSPStitching>1</DSPStitching><HasManifest>1</HasManifest><InfoHash>276465500</InfoHash></ExperimentInfo><AssayParamsInfo/><KineticsData><Step><CommonData><SampleLocation>12</SampleLocation><SampleID></SampleID><SampleGroup></SampleGroup><SampleInfo></SampleInfo><SampleRow>E</SampleRow><SamplePlate>1</SamplePlate><WellType>BUFFER</WellType><Concentration>-1</Concentration><ConcentrationUnits>µg/ml</ConcentrationUnits><MolarConcentration>-1</MolarConcentration><MolarConcUnits>nM</MolarConcUnits><MolecularWeight>-1</MolecularWeight><Temperature>30</Temperature><StartTime>2218540</StartTime><AssayTime>120</AssayTime></CommonData><FlowRate>1000</FlowRate><StepType>BASELINE</StepType><StepName>Baseline</StepName><StepStatus>OK</StepStatus><ActualTime>120</ActualTime><CycleTime>0.2</CycleTime><AssayXData Points="600">AAAAAM3MTD7fT80+I9sZP1YOTT8AAIA/XrqZP/hTsz/NzMw/K4fmPwAAAEAv3QxA/KkZQCuH
JkCWQzNAAABAQC/dTECamVlAyXZmQDMzc0AxCIBAZmaGQM3MjEBkO5NAmpmZQAAAoEBmZqZA
/tSsQGQ7s0CamblAMQjAQJhuxkDNzMxAZDvTQJqZ2UAAAOBAmG7mQM3M7EAzM/NAmpn5QBkE
AEEzMwNBZmYGQbKdCUHl0AxBAAAQQTMzE0F/ahZBmpkZQeXQHEEZBCBBTDcjQX9qJkGamSlB
5dAsQRkEMEEzMzNBf2o2QbKdOUHl0DxBAABAQUw3Q0FmZkZBmplJQeXQTEEZBFBBTDdTQWZm
VkGynVlB5dBcQQAAYEFkO2NBf2pmQbKdaUHl0GxBGQRwQTMzc0F/anZBmpl5QeXQfEEMAoBB
ppuBQTMzg0HNzIRBZmaGQQwCiEGamYlBPzWLQc3MjEFzaI5BDAKQQZqZkUE/NZNBzcyUQXNo
lkEAAJhBmpmZQTMzm0HZzpxBZmaeQQAAoEGamaFBMzOjQdnOpEFmZqZBDAKoQZqZqUE/NatB
2c6sQXNorkEMArBBppuxQTMzs0HZzrRBZma2QQAAuEGamblBMzO7Qc3MvEFmZr5BDALAQaab
wUE/NcNBzczEQXNoxkEMAshBppvJQTMzy0HZzsxBc2jOQQwC0EGmm9FBMzPTQdnO1EFzaNZB
DALYQaab2UEzM9tB2c7cQWZm3kEAAOBBppvhQTMz40HZzuRBZmbmQQAA6EGamelBPzXrQdnO
7EFzaO5BAADwQaab8UE/NfNBzcz0QWZm9kEAAPhBmpn5QT81+0HZzvxBZmb+QQYBAELTzQBC
mpkBQmZmAkIzMwNCBgEEQtPNBEKamQVCZmYGQjk0B0IGAQhCzcwIQpqZCUJtZwpCMzMLQgAA
DELTzQxCoJoNQmZmDkIzMw9CBgEQQs3MEEKgmhFCZmYSQjk0E0IAABRC080UQpqZFUJmZhZC
OTQXQgYBGELNzBhCoJoZQm1nGkI5NBtCBgEcQtPNHEKamR1CbWceQjMzH0IAACBCzcwgQpqZ
IUJtZyJCOTQjQgAAJELNzCRCoJolQm1nJkI5NCdCBgEoQtPNKEKamSlCbWcqQjMzK0IAACxC
zcwsQqCaLUJmZi5COTQvQgYBMELTzTBCoJoxQm1nMkIzMzNCAAA0QtPNNEKgmjVCbWc2QjMz
N0IAADhC0804QpqZOUJtZzpCMzM7QgYBPELTzTxCoJo9Qm1nPkIzMz9CAABAQtPNQEKgmkFC
ZmZCQjMzQ0IGAURC081EQqCaRUJtZ0ZCMzNHQgAASELNzEhCmplJQmZmSkIzM0tCAABMQtPN
TEKgmk1CZmZOQjk0T0IAAFBCzcxQQpqZUUJtZ1JCMzNTQgYBVELTzVRCoJpVQmZmVkIzM1dC
BgFYQs3MWEKgmllCZmZaQjk0W0IAAFxCzcxcQqCaXUJtZ15CMzNfQgYBYELNzGBCoJphQm1n
YkI5NGNCAABkQs3MZEKgmmVCbWdmQjk0Z0IAAGhCzcxoQqCaaUJmZmpCOTRrQgYBbELTzWxC
oJptQmZmbkIzM29CBgFwQtPNcEKgmnFCZmZyQjMzc0IGAXRCzcx0QpqZdUJmZnZCOTR3QgYB
eELNzHhCmpl5QmZmekIzM3tCBgF8QtPNfEKamX1CZmZ+QjMzf0IAAIBCZmaAQs3MgEK2M4FC
mpmBQoMAgkJmZoJCUM2CQjMzg0IdmoNCgwCEQulmhEJQzYRCMzOFQpqZhUIAAIZCZmaGQlDN
hkIzM4dCHZqHQoMAiELpZohCzcyIQjMziUIdmolCAACKQmZmikJQzYpCtjOLQh2ai0IAAIxC
ZmaMQs3MjEK2M41CmpmNQoMAjkLpZo5CUM2OQrYzj0Idmo9CAACQQulmkEJQzZBCMzORQpqZ
kUKDAJJCZmaSQlDNkkK2M5NCmpmTQgAAlEJmZpRCzcyUQjMzlUKamZVCAACWQulmlkJQzZZC
MzOXQpqZl0KDAJhCZmaYQlDNmEK2M5lCmpmZQoMAmkJmZppCUM2aQjMzm0IdmptCAACcQmZm
nELNzJxCMzOdQh2anUIAAJ5C6WaeQlDNnkK2M59CHZqfQgAAoELpZqBCzcygQjMzoUKamaFC
gwCiQulmokJQzaJCtjOjQpqZo0KDAKRCZmakQs3MpEK2M6VCmpmlQoMApkJmZqZCzcymQjMz
p0IdmqdCAACoQmZmqEJQzahCMzOpQpqZqUKDAKpCZmaqQlDNqkIzM6tCmpmrQgAArEJmZqxC
UM2sQjMzrUIdmq1CAACuQulmrkLNzK5CtjOvQpqZr0KDALBCZmawQs3MsEIzM7FCHZqxQgAA
skLpZrJCzcyyQjMzs0IdmrNCgwC0QulmtEJQzbRCtjO1Qh2atUKDALZC6Wa2QlDNtkIzM7dC
mpm3QgAAuEJmZrhCzcy4QrYzuUIdmrlCAAC6QmZmukLNzLpCtjO7Qh2au0KDALxCZma8QlDN
vEIzM71CHZq9QgAAvkLpZr5CUM2+QjMzv0Kamb9CAADAQmZmwEJQzcBCtjPBQh2awUKDAMJC
ZmbCQlDNwkIzM8NCHZrDQoMAxEJmZsRCzczEQjMzxUIdmsVCgwDGQmZmxkLNzMZCtjPHQpqZ
x0KDAMhCZmbIQlDNyEIzM8lCHZrJQgAAykLpZspCUM3KQjMzy0KamctCgwDMQulmzELNzMxC
MzPNQh2azUKDAM5CZmbOQlDNzkIzM89CHZrPQgAA0EJmZtBCUM3QQrYz0UKamdFCgwDSQulm
0kJQzdJCtjPTQpqZ00KDANRC6WbUQs3M1EIzM9VCmpnVQgAA1kJmZtZCzczWQjMz10KamddC
gwDYQulm2EJQzdhCMzPZQh2a2UKDANpC6WbaQs3M2kK2M9tCmpnbQoMA3ELpZtxCzczcQrYz
3UIdmt1CAADeQmZm3kJQzd5CMzPfQpqZ30KDAOBCZmbgQlDN4EK2M+FCHZrhQoMA4kJmZuJC
UM3iQjMz40IdmuNCgwDkQmZm5ELNzORCMzPlQh2a5UKDAOZC6WbmQlDN5kK2M+dCmpnnQoMA
6ELpZuhCzczoQrYz6UKamelCgwDqQulm6kLNzOpCMzPrQh2a60KDAOxC6WbsQlDN7EIzM+1C
mpntQoMA7kJmZu5CzczuQrYz70Kame9C</AssayXData><AssayYData Points="600">AAAAAATnhLoldiU7OqZdO+tmwTtfC5k6CxBbO4BVVjtDOfQ7kyljO4VcEjyRrtY7rYRcOykr
3TpjOxU7mzmMO8eTdzv0+hs8yJkZPA1tozqT5vI7ga+fO30FpDtceSE8w3HHO/bB2TqDlPQ7
hERDO8SJtDvyTyA81JdBO4KUwzuAubo7W6vmO/GV0jsIdQ88TTkJPPLTgTvDR9E7F/QSPCh0
5TsKUg48UFvaO4QsBjy3xSY7yiQCPIPFKTz1Cig80cDsOz5p/Tv7SsI7AQLYOzIySzyaQgs8
CeUyPJGO+DvFQAU8I8sQPHm1LTz0cQI8PbwAPHWYFTwhOqk70skvPHoEpDsKMps8YY5pPMnu
JTzwQh887qYwPNmtNTwZoAs87G0mPNnC2Dug9E880IMfPP8DWjzDXVQ8C6tVPOsoKjxAJWY8
p5UtPF22FTxf1kE8g5FWPKk8ajwCDYU8VV1rPMVSIDz9pU48k/F3PPgdbTxy4YA8x/aBPObl
RDw/fnc8eF4zPPISRTwS4Jc8KBh9PH5ynDygRYY8jF0oPFouWzxvBeE7tLGAPEdrXTz9slI8
AtBWPO4WVzzlv488Cf+iPKe7Xzy1OYk8a5UZPBgRdDydLk08hyyDPEnhgzy6x3g87Ox0PGuq
gDzbjEc8Mtk+PJssMDxLEnE8boeAPL0kjjzr4To8m5lqPOGCYzwKoZc8qc4qPHtjkDygX2g8
Cs6HPGkTlzxNPqg8/sKtPNBvejzkJ3E8Po1wPHVagjzB62o8IFSWPO40UzzbhYE8cgaXPGtT
RzzYiIc8wF6aPF59XTzw6XQ8D/xhPDh+ODxggIA8vVemPPySkTzLmaY85LWNPHHLmDwK34Q8
qbiFPC2zcjyHLqI8NTGBPIRckDw5r2E8CNSLPD6ujTztC4w8sMiNPKq5fzzFBGo8wD9tPD7N
jjxBBH88g5uyPBgZhDxhyKg8IMugPIltlTxxsYI82t2UPAhMoTyuuKk8+qLAPOyYrjzjO7E8
Xr+jPOSfujwOTKk8yieLPKp9nDwoFGo8OQ2TPHU40TyoNY88PmmdPLa3nzwQuag8MMmGPNQr
lDypMaE8egSAPFifojwpHLw8qPaTPN0DtDxjM5w8ty/IPJqulTxtVa088CmaPKRjtzzp2Y08
JsurPNOZlDzaxaU8EG6XPPg9uDzGQ6Q8t/WCPCTAtzwu6qY8aySdPKpbvDxZh5g8LGO9PMoc
lzxRpM88FPiLPDKOtTwyJLw8HAq+PNtVwDyL/qs8s0+bPIshqDyaHKs8xEi+PB2xmjwY47A8
KnWWPHIIujxWr7M8J6GxPKSSnzwId6o8T3GoPE7fpDxjVa88Sa+xPH49lTyxTZ48hHC5PGdG
wzxEhuA8zGXKPPUQpDwkH5M8d7vEPP6Enjw2l8Y8pJyuPD42rjzfhrI8ozzQPK543DyNRZc8
jyPFPM4/zTwGbqc8AhGoPPMr4DxTrLU8z0zNPBcupzwULqw85+ubPE9k6zwZ78U8dtW+PG34
oTxhvM88x7jDPLC+xDz9Kqs8Y7+3PAkRwjwDSNg8SmGxPEzKqjyZocE8g6/APAJX0DxxEsM8
KKuFPJO/vDzuRtI8levUPJPNtjyfiLE8lSK8POP0sDx2uqc868ivPNBZ1DxPjJc8AbO6PEsm
zDwGLsA8EBTfPElwzTwgLdM8afPJPG/m0DwM3so8aQy0PE/7sDyk/8U80Gy2PKcHtTyvTrM8
UOSwPL2CuTyH3dQ8bGLVPC+kvTxsxMo8QE/OPJmuvjzpWqw8CdjGPDg4vDymPbo8AqDPPFHC
zzxI4tI863PSPDabvTzOCcE8D6HlPEPZzzwxYdk8VhS4PFbNzDwPU6M8Hla3PEorwDwCVb08
7Q67PHFY0TxTh8I85t/TPJXGzzzSBts8OSLCPPsP2zxZxM081fHOPOMM6zyuJcs8BhzAPB3U
7jzxjNA8Ed3TPIFIwjxnaNA8PWPNPCz+3jz1W9I81jnDPDHvuDxz58U8CFTUPC+Z0DwiJcQ8
iyWrPEEyxzzk7NM8GS72PAe2xzwxX808J8qxPEB8vDyWGeM8VYLTPN6Dwjw3jsw8Bh/XPGHM
4TycncA8Y9PkPFelyTylc9Q8wzbfPMsp0jxYdtw8ZdnDPHPrzzyL6748Vj/fPFHt9jzWyso8
ZPLvPP4fzjzuNcw8ivzFPI8B8jwXbfU8Y9XOPKS93DyZ8Ow8G4HgPGV79jyiHNc8e8ztPCCx
zjwIAfU8ug/PPK5X0Dw1kes8/bfGPNpqwDw5d+886CLHPPLu1zwzt+g8TE/xPEBW1zx2XLY8
fu3PPJIo2Dy/29E8qEbQPOic2Dwsnb08osS0PPDj0Dwdc888j2rePKMq8jwGUeM8c8m5PGLm
zDwXDNs8pSvhPGKC4zy19PE8dSnDPBAp7Ty3SN48RRcAPUlV2zw8FdQ8nEvdPIoLujwhM+A8
eNrZPJ0x/Tw47u48f+/SPK+F2zxVPOY8h2zKPCyWxDyin+A8ji3gPFmXsDxRPMs8SDvBPCe2
zzwnauk8Vp3OPLzN2Tyl+d08EJUBPV7rwTxgltc8A8jFPPsvCD0a79M8gBvOPPP62TwSkd88
5FPMPIA4zDyJt+c8DMfsPDby3jx9kcY8WDfDPER09TxPbt48SF3GPMJr4Dxxj9o8qF/QPKxk
7zy9hNY8rLnkPPxdyjwZWeQ8fR3gPLi+vTxeSvo8Zi/KPGaQ3DxMeN88Otb8PA5k8TylogM9
fxXDPNEaxjxeVuQ8jbTMPBQD3TyOY9Q8f/fuPPOS0Tz4ats8aFUDPQlx4DwlLN08/Or8PDrw
6jwQTuU8mofkPEQUBD1/ndA8vlvUPICj3DzWZOk8xInvPNhn9DxO5QU9InvpPP2v1TywCu48
0LYGPbJP9Dx+Su08sgrwPGvt1zzc5s081T7ePJBGvTz6Zcw8/JjvPD+93zxP9vc8wJHhPLzn
8DxgOP089vLhPEmt0DxWa9M8EoAGPYyT2TyUOO08dRrpPH0i0DxAyPE8U6DjPB77Aj0uphI9
fYzGPPd03Dw6mu086dTuPD8yzzyJG+U8q93gPLnlyjwkKu88gCnxPI1RBT2YDMw8X5HSPMvx
7TybhAQ91Nf+PH4V7TwWZ8U8a7PoPJF13jxb9+M8vaH2PK8l2DzBuRg9vrPPPOvC0Tzop/88
1RDWPGqUzDx09uc8/ta8PEMo3jwLoMg8</AssayYData></Step><Step><CommonData><SampleLocation>5</SampleLocation><SampleID>mhb2</SampleID><SampleGroup></SampleGroup><SampleInfo></SampleInfo><SampleRow>E</SampleRow><SamplePlate>1</SamplePlate><WellType>KLOAD</WellType><Concentration>-1</Concentration><ConcentrationUnits>µg/ml</ConcentrationUnits><MolarConcentration>-1</MolarConcentration><MolarConcUnits>nM</MolarConcUnits><MolecularWeight>-1</MolecularWeight><Temperature>30</Temperature><StartTime>2403896</StartTime><AssayTime>1200</AssayTime></CommonData><FlowRate>1000</FlowRate><StepType>LOADING</StepType><StepName>Loading</StepName><StepStatus>OK</StepStatus><ActualTime>305.002</ActualTime><CycleTime>0.2</CycleTime><AssayXData Points="1525">AADwQulm8EJQzfBCMzPxQh2a8UKDAPJCZmbyQlDN8kIzM/NCmpnzQgAA9EJmZvRCUM30QjMz
9UKamfVCgwD2Qulm9kJQzfZCtjP3Qh2a90IAAPhCZmb4Qs3M+EK2M/lCmpn5QoMA+kLqZvpC
UM36QjMz+0KamftCgwD8Qupm/ELNzPxCMzP9QqCa/UKDAP5CZmb+Qs3M/kK2M/9Cmpn/QkIA
AEN1MwBDZmYAQ5qZAEPNzABDQgABQ3UzAUOoZgFDmpkBQw7NAUMAAAJDMzMCQ2ZmAkPbmQJD
zcwCQwAAA0MzMwNDqGYDQ5qZA0MOzQNDAAAEQzMzBENmZgRD25kEQw7NBENCAAVDdTMFQ2Zm
BUPbmQVDDs0FQ0IABkMzMwZDZmYGQ9uZBkPNzAZDAAAHQzMzB0OoZgdD25kHQ83MB0NCAAhD
dTMIQ6hmCEOamQhDzcwIQ0IACUMzMwlDqGYJQ9uZCUPNzAlDQgAKQzMzCkNmZgpDmpkKQ83M
CkNCAAtDMzMLQ6hmC0PbmQtDzcwLQ0IADEMzMwxDqGYMQ5qZDEPNzAxDQgANQ3UzDUNmZg1D
mpkNQw7NDUMAAA5DdTMOQ2ZmDkPbmQ5DzcwOQ0IAD0N1Mw9DZmYPQ5qZD0MOzQ9DQgAQQzMz
EEOoZhBD25kQQw7NEEMAABFDdTMRQ2ZmEUOamRFDDs0RQwAAEkN1MxJDZmYSQ5qZEkMOzRJD
AAATQzMzE0OoZhNDmpkTQ83ME0NCABRDdTMUQ6hmFEPbmRRDzcwUQwAAFUMzMxVDZmYVQ5qZ
FUMOzRVDAAAWQ3UzFkOoZhZD25kWQw7NFkMAABdDdTMXQ6hmF0PbmRdDDs0XQ0IAGEN1MxhD
qGYYQ5qZGEMOzRhDQgAZQ3UzGUOoZhlDmpkZQ83MGUMAABpDdTMaQ6hmGkPbmRpDzcwaQ0IA
G0MzMxtDZmYbQ9uZG0MOzRtDAAAcQ3UzHEOoZhxD25kcQw7NHEMAAB1DdTMdQ6hmHUOamR1D
Ds0dQwAAHkMzMx5DZmYeQ9uZHkPNzB5DAAAfQ3UzH0OoZh9D25kfQw7NH0MAACBDdTMgQ6hm
IEPbmSBDzcwgQ0IAIUMzMyFDZmYhQ5qZIUPNzCFDAAAiQ3UzIkNmZiJD25kiQ83MIkNCACND
MzMjQ6hmI0PbmSNDDs0jQ0IAJEMzMyRDqGYkQ9uZJEPNzCRDAAAlQ3UzJUNmZiVDmpklQ83M
JUNCACZDMzMmQ2ZmJkOamSZDzcwmQwAAJ0N1MydDqGYnQ5qZJ0PNzCdDQgAoQ3UzKENmZihD
25koQ83MKENCAClDMzMpQ2ZmKUPbmSlDzcwpQ0IAKkMzMypDZmYqQ9uZKkMOzSpDQgArQ3Uz
K0NmZitDmpkrQw7NK0NCACxDMzMsQ6hmLEOamSxDDs0sQwAALUMzMy1DZmYtQ9uZLUMOzS1D
AAAuQ3UzLkOoZi5DmpkuQw7NLkNCAC9DdTMvQ+pmL0OamS9DzcwvQwAAMEMzMzBDZmYwQ9uZ
MEPNzDBDQgAxQ3UzMUOoZjFDmpkxQ83MMUMAADJDMzMyQ2ZmMkOamTJDzcwyQwAAM0N1MzND
qGYzQ9uZM0PNzDNDQgA0QzMzNEOoZjRDmpk0Qw7NNENCADVDdTM1Q6hmNUOamTVDDs01Q0IA
NkN1MzZDqGY2Q9uZNkPNzDZDQgA3QzMzN0NmZjdDmpk3Qw7NN0MAADhDdDM4Q2ZmOEPbmThD
Ds04QwAAOUN0MzlDZmY5Q9uZOUPNzDlDAAA6Q3QzOkNmZjpDmpk6Q83MOkMAADtDMzM7Q2Zm
O0OamTtDDs07Q0IAPEMzMzxDqGY8Q5qZPEPNzDxDAAA9QzMzPUPqZj1Dmpk9Q83MPUMAAD5D
dDM+Q2ZmPkPbmT5DDs0+Q0IAP0MzMz9DqGY/Q9uZP0PNzD9DAABAQ3QzQEOoZkBDmplAQw7N
QEMAAEFDdDNBQ6hmQUPbmUFDzcxBQ0IAQkMzM0JDqGZCQ9uZQkPNzEJDQgBDQzMzQ0NmZkND
25lDQ83MQ0NCAERDdDNEQ6hmREPbmURDzcxEQ0IARUMzM0VDZmZFQ5qZRUPNzEVDAABGQzMz
RkNmZkZDmplGQw7NRkMAAEdDdDNHQ6hmR0OamUdDDs1HQ0IASEMzM0hDqGZIQ5qZSEMOzUhD
QgBJQ3QzSUNmZklDmplJQ83MSUNCAEpDMzNKQ2ZmSkOamUpDDs1KQwAAS0N0M0tDqGZLQ9uZ
S0PNzEtDQgBMQzMzTENmZkxD25lMQw7NTEMAAE1DdDNNQ6hmTUPbmU1DzcxNQwAATkMzM05D
ZmZOQ9uZTkPNzE5DQgBPQ3QzT0OoZk9D25lPQ83MT0MAAFBDdDNQQ2ZmUEPbmVBDDs1QQ0IA
UUMzM1FDZmZRQ9uZUUPNzFFDQgBSQzMzUkOoZlJD25lSQ83MUkNCAFNDdDNTQ2ZmU0OamVND
Ds1TQ0IAVEN0M1RDZmZUQ5qZVEPNzFRDQgBVQzMzVUOoZlVDmplVQw7NVUNCAFZDdDNWQ2Zm
VkOamVZDDs1WQwAAV0N0M1dDqGZXQ9uZV0MOzVdDQgBYQzMzWENmZlhD25lYQ83MWEMAAFlD
dDNZQ2ZmWUPbmVlDzcxZQ0IAWkN0M1pDqGZaQ5qZWkMOzVpDAABbQ3QzW0OoZltD25lbQ83M
W0NCAFxDMzNcQ6hmXEPbmVxDzcxcQ0IAXUMzM11DqGZdQ9uZXUMOzV1DQgBeQ3QzXkOoZl5D
mpleQw7NXkMAAF9DdDNfQ2ZmX0OamV9DDs1fQ0IAYEMzM2BDZmZgQ9uZYEPNzGBDQgBhQ3Qz
YUOoZmFDmplhQw7NYUMAAGJDMzNiQ2ZmYkPbmWJDzcxiQ0IAY0N0M2NDqGZjQ9uZY0PNzGND
QgBkQ3QzZEOoZmRD25lkQ83MZEMAAGVDdDNlQ2ZmZUPbmWVDDs1lQwAAZkMzM2ZDZmZmQ9uZ
ZkPNzGZDAABnQ3QzZ0OoZmdD25lnQw7NZ0NCAGhDMzNoQ6hmaEPbmWhDzcxoQ0IAaUN0M2lD
qGZpQ9uZaUPNzGlDQgBqQzMzakNmZmpD25lqQw7NakMAAGtDMzNrQ2Zma0PbmWtDDs1rQ0IA
bEN0M2xDZmZsQ5qZbEPNzGxDAABtQzMzbUNmZm1D25ltQw7NbUMAAG5DdDNuQ6hmbkPbmW5D
zcxuQ0IAb0MzM29DqGZvQ5qZb0MOzW9DQgBwQzMzcEOoZnBD25lwQ83McENCAHFDMzNxQ6hm
cUPbmXFDzcxxQ0IAckMzM3JDZmZyQ5qZckPNzHJDQgBzQzMzc0OoZnND25lzQw7Nc0NCAHRD
dDN0Q2ZmdEOamXRDzcx0QwAAdUMzM3VDqGZ1Q5qZdUMOzXVDQgB2QzMzdkOoZnZD25l2Qw7N
dkNCAHdDdDN3Q6hmd0PbmXdDDs13QwAAeEN1M3hDqGZ4Q5qZeEPNzHhDQgB5QzMzeUOoZnlD
25l5Qw7NeUMAAHpDdTN6Q2ZmekPbmXpDzcx6QwAAe0MzM3tDZmZ7Q5qZe0MOzXtDQgB8QzMz
fEOoZnxDmpl8Q83MfENCAH1DMzN9Q2ZmfUPbmX1DDs19Q0IAfkN1M35DqGZ+Q9uZfkPNzH5D
AAB/Q3Uzf0OoZn9D25l/Q83Mf0MAAIBDmhmAQzMzgEPNTIBDZmaAQwCAgEOamYBDVLOAQ83M
gENm5oBDAACBQ7oZgUMzM4FDzUyBQ4dmgUMAgIFDupmBQ1SzgUPuzIFDZuaBQyEAgkO6GYJD
MzOCQ+5MgkNmZoJDIYCCQ7qZgkNUs4JDzcyCQ4fmgkMhAINDuhmDQzMzg0PuTINDZmaDQwCA
g0O6mYNDM7ODQ+7Mg0OH5oNDAACEQ5oZhENUM4RDzUyEQ2ZmhEMAgIRDmpmEQzOzhEPNzIRD
ZuaEQyEAhUOaGYVDVDOFQ+5MhUNmZoVDIYCFQ5qZhUNUs4VD7syFQ2bmhUMhAIZDuhmGQ1Qz
hkPuTIZDZmaGQyGAhkO6mYZDVLOGQ83MhkNm5oZDAACHQ7oZh0NUM4dDzUyHQ4dmh0MAgIdD
mpmHQzOzh0PuzIdDZuaHQyEAiEOaGYhDMzOIQ+5MiENmZohDIYCIQ5qZiEMzs4hD7syIQ4fm
iEMAAIlDmhmJQzMziUPuTIlDZmaJQyGAiUOamYlDVLOJQ83MiUNm5olDIQCKQ7oZikMzM4pD
7kyKQ4dmikMhgIpDmpmKQ1SzikPuzIpDZuaKQyEAi0OaGYtDMzOLQ+5Mi0NmZotDAICLQ5qZ
i0Mzs4tD7syLQ2bmi0MhAIxDmhmMQ1QzjEPNTIxDZmaMQwCAjEOamYxDVLOMQ83MjENm5oxD
IQCNQ7oZjUMzM41D7kyNQ2ZmjUMAgI1DupmNQzOzjUPuzI1DZuaNQyEAjkOaGY5DMzOOQ81M
jkOHZo5DAICOQ5qZjkMzs45D7syOQ4fmjkMAAI9DmhmPQzMzj0PuTI9Dh2aPQwCAj0O6mY9D
M7OPQ+7Mj0Nm5o9DAACQQ5oZkEMzM5BDzUyQQ4dmkEMhgJBDmpmQQ1SzkEPuzJBDh+aQQwAA
kUOaGZFDVDORQ81MkUOHZpFDIYCRQ5qZkUNUs5FD7syRQ2bmkUMhAJJDmhmSQ1QzkkPNTJJD
ZmaSQwCAkkOamZJDVLOSQ+7MkkOH5pJDAACTQ7oZk0NUM5NDzUyTQ2Zmk0MhgJNDupmTQzOz
k0PuzJNDZuaTQwAAlEO6GZRDVDOUQ+5MlENmZpRDIYCUQ7qZlEMzs5RDzcyUQ2bmlEMhAJVD
mhmVQ1QzlUPuTJVDh2aVQwCAlUO6mZVDVLOVQ+7MlUOH5pVDIQCWQ7oZlkMzM5ZD7kyWQ4dm
lkMAgJZDupmWQzOzlkPNzJZDh+aWQyEAl0O6GZdDMzOXQ81Ml0OHZpdDIYCXQ7qZl0Mzs5dD
7syXQ4fml0MAAJhDuhmYQzMzmEPNTJhDh2aYQwCAmEOamZhDM7OYQ+7MmEOH5phDIQCZQ5oZ
mUMzM5lD7kyZQ4dmmUMhgJlDupmZQzOzmUPNzJlDh+aZQyEAmkO6GZpDVDOaQ+5MmkNmZppD
IYCaQ5qZmkNUs5pD7syaQ2bmmkMhAJtDuhmbQ1Qzm0PuTJtDZmabQyGAm0O6mZtDM7ObQ+7M
m0Nm5ptDAACcQ5oZnENUM5xDzUycQ2ZmnEMhgJxDupmcQzOznEPNzJxDh+acQwAAnUO6GZ1D
MzOdQ+5MnUOHZp1DIYCdQ7qZnUNUs51DzcydQ4fmnUMAAJ5DuhmeQzMznkPuTJ5Dh2aeQyGA
nkO6mZ5DVLOeQ+7MnkOH5p5DIQCfQ7oZn0MzM59D7kyfQ4dmn0MAgJ9DupmfQ1Szn0PNzJ9D
ZuafQyEAoEOaGaBDMzOgQ81MoENmZqBDQoCgQ7qZoEMzs6BDzcygQ4fmoEMhAKFDmhmhQzMz
oUPuTKFDZmahQwCAoUOamaFDVLOhQ83MoUOH5qFDIQCiQ5oZokMzM6JDzUyiQ2ZmokMAgKJD
upmiQzOzokPNzKJDh+aiQwAAo0OaGaNDVDOjQ81Mo0NmZqNDAICjQ5qZo0NUs6ND7syjQ4fm
o0MAAKRDuhmkQzMzpEPuTKRDh2akQwCApEOamaRDVLOkQ+7MpENm5qRDIQClQ9sZpUNUM6VD
zUylQ4dmpUMhgKVDupmlQ1SzpUPNzKVDZualQwAApkOaGaZDMzOmQ+5MpkOHZqZDAICmQ7qZ
pkMzs6ZDzcymQ4fmpkMAAKdDmhmnQ1Qzp0PuTKdDh2anQyGAp0O6madDM7OnQ83Mp0OH5qdD
IQCoQ7oZqENUM6hDzUyoQ4dmqEMhgKhDmpmoQ1SzqEPuzKhDh+aoQwAAqUO6GalDMzOpQ+5M
qUNmZqlDIYCpQ5qZqUNUs6lD7sypQ2bmqUMAAKpDmhmqQ1QzqkPNTKpDh2aqQwCAqkO6mapD
VLOqQ83MqkOH5qpDIQCrQ5oZq0NUM6tDzUyrQ2Zmq0MAgKtDupmrQ1Szq0PuzKtDh+arQyEA
rEO6GaxDVDOsQ81MrEOHZqxDAICsQ7qZrEMzs6xDzcysQ2bmrEMAAK1DmhmtQ1QzrUPNTK1D
ZmatQyGArUO6ma1DVLOtQ83MrUOH5q1DAACuQ7oZrkNUM65DzUyuQ4dmrkMhgK5DupmuQzOz
rkPNzK5DZuauQyEAr0PbGa9DVDOvQ+5Mr0OHZq9DIYCvQ9uZr0Mzs69DzcyvQ4fmr0MhALBD
uhmwQ1QzsEPNTLBDh2awQyGAsEOambBDM7OwQ+7MsENm5rBDAACxQ5oZsUMzM7FDzUyxQ2Zm
sUMAgLFDupmxQzOzsUPNzLFDh+axQwAAskO6GbJDVDOyQ+5MskOHZrJDAICyQ5qZskNUs7JD
zcyyQ2bmskMAALNDuhmzQ1Qzs0PuTLNDh2azQwCAs0OambNDM7OzQ+7Ms0OH5rNDIQC0Q7oZ
tENUM7RD7ky0Q4dmtEMAgLRDmpm0QzOztEPNzLRDZua0QyEAtUOaGbVDVDO1Q+5MtUOHZrVD
AIC1Q9uZtUMzs7VD7sy1Q2bmtUMhALZDmhm2Q1QztkPNTLZDZma2QyGAtkO6mbZDVLO2Q+7M
tkNm5rZDIQC3Q7oZt0NUM7dD7ky3Q4dmt0MhgLdDupm3Q1Szt0PNzLdDZua3QwAAuEOaGbhD
MzO4Q81MuEOHZrhDIYC4Q7qZuEMzs7hDzcy4Q4fmuEMhALlDuhm5QzMzuUPuTLlDh2a5QyGA
uUOamblDM7O5Q+7MuUOH5rlDAAC6Q5oZukMzM7pDzUy6Q2ZmukMAgLpDmpm6QzOzukPuzLpD
h+a6QyEAu0OaGbtDVDO7Qw5Nu0OHZrtDAIC7Q5qZu0NUs7tDzcy7Q2bmu0MAALxDuhm8Q1Qz
vEPNTLxDh2a8QyGAvEOambxDVLO8Q83MvENm5rxDIQC9Q7oZvUNUM71DzUy9Q2ZmvUMhgL1D
upm9Q1SzvUPuzL1DZua9QyEAvkO6Gb5DVDO+Q81MvkOoZr5DAIC+Q7qZvkNUs75D7sy+Q4fm
vkMhAL9Duhm/Q1Qzv0PNTL9Dh2a/QyGAv0O6mb9DM7O/Q+7Mv0OH5r9DAADAQ5oZwEMzM8BD
Dk3AQ2ZmwEMAgMBDupnAQzOzwEPuzMBDh+bAQwAAwUOaGcFDMzPBQ+5MwUOHZsFDAIDBQ5qZ
wUNUs8FD7szBQ4fmwUMhAMJDmhnCQzMzwkPNTMJDh2bCQyGAwkO6mcJDVLPCQ+7MwkNm5sJD
IQDDQ5oZw0MzM8ND7kzDQ4dmw0MAgMNDmpnDQzOzw0PNzMNDZubDQyEAxEO6GcRDMzPEQ81M
xENmZsRDAIDEQ5qZxENUs8RD7szEQ4fmxEMAAMVDuhnFQzMzxUPuTMVDZmbFQwCAxUOamcVD
M7PFQ83MxUOH5sVDAADGQ5oZxkMzM8ZDzUzGQ2ZmxkMhgMZDmpnGQ1SzxkPNzMZDZubGQwAA
x0OaGcdDVDPHQ81Mx0OHZsdDAIDHQ5qZx0NUs8dD7szHQ4fmx0MAAMhDmhnIQzMzyEPuTMhD
ZmbIQyGAyEO6mchDVLPIQ83MyENm5shDAADJQ7oZyUMzM8lDzUzJQ4dmyUMAgMlDupnJQ1Sz
yUPuzMlDZubJQwAAykOaGcpDVDPKQ81MykOHZspDIYDKQ5qZykMzs8pD7szKQ4fmykMhAMtD
uhnLQzMzy0PuTMtDZmbLQwCAy0O6mctDM7PLQ83My0OH5stDAADMQ5oZzENUM8xDzUzMQ2Zm
zEMAgMxDmpnMQ1SzzEPNzMxDZubMQwAAzUOaGc1DVDPNQ81MzUNmZs1DAIDNQ5qZzUNUs81D
7szNQ4fmzUMAAM5DmhnOQzMzzkPuTM5Dh2bOQwCAzkOamc5DVLPOQ83MzkNm5s5DAADPQ5oZ
z0MzM89DzUzPQ2Zmz0MhgM9DupnPQzOzz0PNzM9Dh+bPQwAA0EO6GdBDVDPQQ81M0ENmZtBD
IYDQQ5qZ0EMzs9BDzczQQ2bm0EMAANFDuhnRQ1Qz0UPNTNFDh2bRQyGA0UO6mdFDVLPRQ+7M
0UOH5tFDIQDSQ5oZ0kNUM9JD7kzSQ4dm0kMhgNJDmpnSQzOz0kPuzNJDZubSQwAA00OaGdND
MzPTQ81M00OHZtNDIYDTQ7qZ00NUs9NDzczTQ4fm00MAANRDuhnUQ1Qz1EPuTNRDqGbUQw==</AssayXData><AssayYData Points="1525">1gJKPaRioD2nWs09cQUBPv14Ez704zI+xk9EPpnWVz7VSnA+x6WCPk+vjj5ydJg+JQ6iPtqj
rj5p/rg+Q3PCPsVIyz59ndg+CEjfPpb77T5/UfU+gOX/PgiHBD9P+Ak/tMUPPzH2Ez/ivxg/
aoQdP296Ij97ASc/2UorP9/CMD+zDDc/mfM6P+eaPz8rPkQ/QhdJP/CmTT90XFI/RghYPwxX
Wz94DWA/i/JkPy2NaD+sT20/joJyPy+3dj8ix3s/fV9/P3BcgT9Z9YQ/aA6HP13RiD/G6Yo/
jL6NP6Wljz8WrJE/+auTP501lj9tz5c/j/6ZP85InD/bcZ8/b4ShP/H0oj+gyqQ/b5mnP8x3
qT/ilas/yaitP3Sjrz9GOLI/15GzPx97tT+QH7g/Y3S6P23tuz+bTr0/wvW/PxnDwT8/J8Q/
EBTGPwGZxz9/wMk/JJ/LP+m2zT/h5M8/fYjSP6Ky0z87IdU/pVLXP9XG2D+H2to/kODcP6Tv
3j9Gx+A/x9LiPyq75D/PcuY/NCDoP8Ek6j8/lus/b+PtP+SC7z/rhvE/z23zP97G9D87gPY/
vrf4P8HY+T8cr/s/u6L9P4BA/z9szQBAdRoBQIRVAkD0VwNAz+sDQOvLBEA7wQVAR1IGQCCP
B0BxYAhAau0IQGnqCUB+ogpAZTgLQIwpDECj7wxAVuENQHZvDkBaFA9AExUQQPPzEEASihFA
wEISQPr4EkBdxxNAZ38UQPyfFUDOLhZA4+UWQPWzF0AuhRhA/xoZQJ6NGUB/qhpAuH0bQIU5
HEAathxAM0IdQC4PHkCs4R5A/XcfQCAdIEBJySBAR6shQMRnIkBNFiNAPJ0jQCFWJEDQHyVA
wX0lQBryJUBn6iZAV50nQPNPKED8eChAuIYpQBIyKkCQgSpAuCsrQMHsK0AasyxAyhEtQPq0
LUBfDy5AV9AuQN9xL0CRSjBAgqowQINDMUAe1zFAVosyQKzPMkD5XTNAYuAzQLFxNECSQDVA
E401QMNVNkBMnDZAgrE3QDDQN0CQlzhAnjE5QF6OOUBY7jlAD5s6QIjkOkDiojtAqRY8QKTI
PEDyYz1AFos9QApkPkDMxT5AALQ+QNCAP0CkLUBAgoJAQBAXQUB6g0FACu5BQCLAQkBG2EJA
1IBDQIT5Q0AkQURAELBEQB0RRUCjzUVABv5FQJ2JRkC87UZATWlHQEfiR0BKaEhA66hIQPcz
SUA3QElAKNhJQLwlSkAoIUtAVCdLQPafS0CwyktAvXtMQM20TEBaVk1Aj3BNQGXOTUC9V05A
/K1OQPYIT0BrO09AFvhPQItXUECa11BALr9QQO0kUUDH0FFAVB5SQDSSUkDv3FJAMWlTQM1y
U0AMC1RAKIhUQALLVEC1/1RA6ntVQHF7VUArFFZAb4RWQKm2VkDH7FZAgEdXQMCOV0Cms1dA
OjVYQO+JWEBv2FhAtS1ZQAd0WUDUmllAWE9aQOt3WkDq3VpACVdbQHGfW0DksltAcP9bQIdf
XEAgcVxAnwxdQOUmXUBdPF1AkKBdQNMOXkCPW15AaIBeQMurXkC8A19AMpNfQMIcYEBKs19A
dRtgQGZ9YED812BAV/ZgQMMJYUDxWWFAk+1hQGn5YUBla2JA2cZiQLW8YkDYHWNAVDVjQHJi
Y0AD9WNAwvJjQF4zZEBHkWRAY71kQIrsZEDMY2VAp61lQCq/ZUCfCmZAhTtmQEZsZkANrWZA
5p5mQBjkZkB7cGdA8BdnQB+nZ0AXxWdApd9nQFwxaEAAUWhAZs1oQOPIaECLN2lAiQhpQGmQ
aUDHqWlAVMFpQKb4aUDoBGpAaSNqQOWyakBkjWpA7vxqQP46a0B0O2tA9ZRrQAfna0CjNWxA
5TNsQPtVbECIOGxAE7lsQNcMbUBS7mxAOS9tQM1ybUBmn21A+MhtQL/ybUDiQG5AsYVuQKKH
bkDqfW5A5YhuQIPVbkAwWG9AFjhvQIV1b0BZe29A6dZvQFYEcEB8E3BA2C1wQAhJcED2bXBA
j6dwQIj9cEBJJHFA5TtxQN1YcUAGn3FAOmtxQLp+cUCqt3FAJwhyQFy0cUDuN3JAimFyQA2N
ckBjtHJAlAFzQKz3ckBw3XJAM0BzQI5cc0D/TXNArkxzQDnOc0Asx3NAnfNzQKv2c0AZHXRA
qm10QCBSdECYrnRA4cJ0QJPBdEDk03RAovN0QM5AdUBoTXVAJ111QEucdUAltHVAyaB1QCLh
dUCqEnZAIkR2QE4YdkDaM3ZAETd2QF6ydkBtnnZAOPl2QIv7dkC0HndAvfx2QEkad0BtHHdA
Rlx3QN6bd0A3q3dAG4J3QB3Pd0AS+HdA9hJ4QJEoeEA2TXhA4ld4QOV6eED7d3hAiX14QBit
eEBFjHhAivd4QE2yeEDSR3lAGcJ4QO5SeUDzJ3lAUnl5QA8/eUBCrXlALoV5QCq7eUBMxHlA
P8F5QH4gekCo/HlA6jh6QOIWekDqJnpAGBx6QBYyekChyHpAScl6QIGGekDUs3pA9aV6QKO5
ekCuDXtAkCZ7QEUOe0A3LntAbiZ7QL0Re0CxcXtA00h7QFSte0B4lHtAhKx7QHzve0BD1HtA
FxR8QIMTfEDkxntAcLp7QDQEfEB4QnxA0kd8QJNbfEBccXxAEVl8QM+bfEAUvXxAcol8QOzH
fEBgt3xAwJZ8QP/DfEBt3HxAYO18QPz6fEBS/3xA5yt9QHRCfUDuOn1A03p9QNiRfUDFiX1A
oX99QPBnfUDa931AhNd9QBqyfUCJB35AUcZ9QGXMfUBxG35AijR+QOFFfkCIPn5Agj9+QNhK
fkCAXH5AHB1+QMk1fkAtPX5AOC9+QLCmfkB0N35AmHd+QMu9fkBMlH5A88Z+QDCpfkA5sn5A
4vJ+QBYcf0AJ+H5AWuJ+QMcef0BECH9AVdN+QLYsf0ArbH9AiD9/QIMhf0AOMn9ABLp/QIOK
f0DRbX9Ai0l/QNKnf0DSoX9AutN/QCaXf0AGjX9AHaF/QEatf0Dtr39Am/V/QNQlgEAU839A
DBCAQP8UgECxCoBAVzuAQJcPgEDyHYBAGxSAQMvqf0C6E4BArTSAQGEtgEAtNYBAUE6AQHY1
gEC/Q4BAgFiAQERQgED7YoBAEGiAQG5pgEDAUIBASlyAQKmHgECrgIBAnWaAQFuhgEDlY4BA
pY6AQGiRgEDirYBA6YSAQFitgEBtjYBA0bqAQMCigEDGs4BAtLuAQO+2gECJzoBAFMyAQCuq
gECDzYBAis+AQMnhgEAnxIBAHsOAQOPegEAM84BAyd2AQDHFgEB56oBAh/KAQDz1gEBy8oBA
K/eAQAcCgUAs8IBAeAqBQOcMgUAEGIFACxmBQAU2gUDxCYFAYxuBQJ8ZgUAdJ4FAJi2BQCMs
gUBKH4FAezSBQE5NgUCZIIFAym6BQGgxgUAzLoFAvjmBQP5YgUDAaoFAPFKBQJpbgUCifYFA
DFOBQM6GgUAXgoFAk4iBQJ+HgUAoaYFAy5SBQDaegUCtg4FAG4mBQMmQgUARkoFAQJuBQMua
gUCMnoFArKeBQH+GgUC7i4FA9aqBQCTPgUButIFAYa+BQI+8gUCKsYFAmsKBQC+ygUAcvYFA
3s2BQD/mgUDc2IFAv9mBQHbagUBkqoFAnf2BQPragUBL6YFAHMaBQNntgUDj+YFAnBmCQA77
gUD4CoJAQeuBQBckgkA+9oFATgqCQOosgkDaFoJAyBaCQOQTgkCCGIJAxhCCQMYcgkBmKIJA
nCqCQActgkC1FIJAR1qCQGstgkCaMYJA7S+CQO4fgkBxLoJAyUCCQNNhgkDZMIJAzTyCQGVK
gkDZaYJA+z2CQM9MgkBJRoJAHlqCQENZgkAWOIJAI2mCQHFrgkBdZoJA/GmCQIh5gkAKgIJA
UmWCQBdtgkApi4JA5J2CQL2QgkA4loJAYoSCQI6bgkDBf4JAWZeCQLyngkDhmoJAUq2CQLOM
gkArtYJAS6GCQJuxgkD4moJALLiCQE60gkBUs4JAG7CCQOXQgkCgvIJAM7+CQJa4gkD4yYJA
w7OCQAfFgkBb0oJAFOSCQHbHgkCLt4JAHdKCQPD8gkCI74JA/d6CQFTkgkAO2YJACPiCQGXi
gkB4BINACv6CQOwjg0BG+oJACASDQHfPgkBYBINAEAuDQK8pg0BmGoNA/haDQNsVg0DqEINA
SBSDQM06g0DNEYNACSGDQAIQg0BmE4NAHxmDQOovg0B9HYNAjTCDQC5Ng0BsUINA+j+DQNkx
g0DbWINAWzeDQJtGg0C+XYNAGhiDQExug0ABZYNAL1mDQI9Eg0A+h4NAbFCDQJZcg0DLbYNA
LEeDQEhGg0CUc4NA/GSDQIJeg0DsU4NAlmGDQFNig0CEbYNASoODQOByg0AFfoNAKWyDQNSD
g0AtsINAwXuDQCV2g0DphINA05WDQIOCg0CBeINAc7KDQOi0g0DNqINAIaeDQPKtg0DMk4NA
46+DQCW9g0BEfoNApaiDQCWdg0AozINA1LiDQHmyg0A92YNAR6WDQJLRg0CKpYNAsNGDQH3E
g0B5tYNAXNuDQLrRg0DTz4NAfKCDQJPSg0AG7INAU8+DQFPjg0AE2YNAnt+DQObxg0AL9INA
KwSEQPsFhEDg8oNA2++DQEwGhED6E4RAs/6DQHb4g0ACAYRAXwuEQIMWhECdGYRAWxKEQDYD
hEAe/oNAihaEQN0+hECPFoRA6gqEQJobhEBsI4RAa/KDQHcPhEA6LoRABRqEQFo+hECnNYRA
ly+EQCAjhEBGI4RAZTKEQGVEhEBwI4RA1AuEQNFBhEBvR4RAa0qEQLxhhECXSYRALVmEQJ1A
hECfU4RABmiEQBtOhEDlcYRA4lCEQPVghEDHQYRA9FKEQH1fhEBnZoRA4W2EQPJZhECecIRA
kmmEQJl0hEAjboRAmW+EQLhuhEAveoRAu22EQMV5hEDvcIRAFp6EQISMhEDHmoRA8oOEQBWa
hEAok4RANYuEQE9zhEBxf4RAbYeEQG6BhEB/o4RAEKOEQExqhEDmwYRA+6yEQJyVhEB+v4RA
Xb+EQNbChEAv24RAcK2EQBTBhECXyoRAAriEQMHZhEBKvIRAGsuEQN2shEAKt4RApfiEQJTc
hEAUwoRA1suEQCrZhEBi1YRA/QSFQIXxhEBn3oRAgt+EQALqhEDl0IRADfCEQLUMhUDn6IRA
/++EQOHthEDY+IRAMuiEQKXMhED654RAxe2EQCwMhUCGIIVAc+iEQMcPhUCkB4VAa+iEQBMZ
hUBJO4VAhAKFQHwVhUDRCYVAvBCFQB4OhUDHO4VAdhmFQB0lhUBqFYVAtSWFQMkUhUAXFIVA
+hqFQHsDhUAoKIVAhyiFQKE7hUAvRIVADPuEQGgghUASNYVA4jmFQBA+hUAMTYVATS2FQNc5
hUAEVoVAwmeFQBJBhUBaOoVAtVeFQEyQhUDCQ4VAIViFQOJahUA0e4VAHEmFQBlPhUBIX4VA
ZVeFQD5ThUAtg4VAjGmFQMlhhUBMUoVAulOFQHp1hUAAZIVAmXWFQLNOhUA9eoVAB4uFQLqA
hUCDY4VAqZiFQJmShUAWX4VAZqmFQDGZhUCon4VA0WiFQKSBhUDGc4VAno+FQN6XhUDXg4VA
KaWFQDGZhUC+koVAlYGFQD2VhUCFe4VAqIaFQHaAhUBdqYVAepaFQHWrhUCRl4VAp7CFQPKo
hUAimoVAAL+FQFHRhUCftoVAqJ6FQGq5hUCSyYVAs9CFQJe6hUBRyoVAcZqFQMC7hUCkg4VA
R7CFQOnKhUBX04VAxs6FQNTPhUBd34VAoeeFQCv4hUA25oVAJP6FQF/whUAe5IVA0duFQLfV
hUBj6IVA9+mFQATvhUBv64VAwBOGQCrwhUD3MIZA5v2FQCQKhkBi64VAgROGQPTIhUBCB4ZA
1wGGQOsKhkDFDYZAxgiGQFgChkAFBYZAjSyGQFoQhkADB4ZAvOqFQL74hUBlMYZAEBCGQIgY
hkDUA4ZA0w2GQMAnhkAkIIZAfwmGQEsjhkClNoZA3iCGQGg1hkBJH4ZA4h+GQDU2hkAmH4ZA
ZQmGQKUfhkA7NIZAKy6GQMEnhkCZKIZAVi+GQGlLhkBtGoZAJEOGQDsphkBPToZAVDyGQNUz
hkCcSYZAv0OGQA48hkDgWYZA5DOGQA45hkDOSIZAp3aGQMlFhkBrVIZASVSGQIdchkCOQ4ZA
fViGQLNQhkDfaYZA/3mGQHZuhkCVbIZAVnqGQDhehkDseoZAUHCGQDVUhkBcaoZAnnuGQOdq
hkALdYZAw2uGQCF5hkDodIZAMoKGQKJ+hkCwcIZAX4yGQHmchkCSdIZAs5yGQAN5hkAPkYZA
sZSGQHh0hkDZnYZAWJKGQK6thkCPjIZAzpSGQPyZhkDkoYZA3rOGQLfDhkDB24ZAnKiGQGqN
hkBCyIZAccGGQEjKhkAyv4ZA1sSGQEq9hkCmn4ZAWZyGQE+uhkC9woZADLOGQPy6hkAJsIZA
3tyGQNS+hkCtpoZAuM2GQIXGhkBJ5YZAEcaGQIPjhkCDpIZAQ52GQEnChkDH94ZAUu6GQGHY
hkAvyIZACPSGQCbzhkDR7YZAeN+GQFDohkCR74ZA5tyGQMzzhkCeCYdA4eWGQL/vhkAm/4ZA
g+KGQNb4hkCGBYdAk+qGQM0Yh0BG4IZA0R+HQPQEh0Ak4IZAjiiHQJ35hkCp94ZAGAeHQNv/
hkDzFIdAfAmHQHsOh0D9GYdAaB2HQBIkh0BUCodAyiSHQBUYh0C2DIdAtBGHQDkoh0DaHodA
+xiHQOYlh0A1N4dAfSKHQGwoh0AiNYdAXCaHQEcoh0DLJodAwjaHQDYph0DfNodAbiWHQKYK
h0D6LYdAQzuHQBcxh0DMNIdARFCHQDMuh0C3WIdAbEOHQEFTh0D0V4dAbz+HQBJNh0DwT4dA
oVyHQFpbh0DPLIdArUWHQPNBh0B0QYdApk2HQCRmh0B0XYdAB4yHQIw8h0DGS4dAPleHQFhJ
h0BHbIdAwXGHQKCMh0AvbIdA61aHQBNjh0CbZodAZXSHQJyOh0DNf4dAjXaHQG5wh0D8VodA
rYiHQKqTh0Apc4dAxoOHQAV9h0DHoodA4m6HQGOSh0BDgodAR4OHQLeNh0Anj4dAgoqHQOOi
h0C8a4dAcZyHQOGbh0DLd4dAv6qHQGmmh0Doi4dAzbiHQF6xh0DmoodAlqSHQHmih0BFmodA
iruHQMSZh0DssIdAgLWHQK/Qh0DxhYdAlreHQP7Oh0CgqYdApK2HQIzLh0Buu4dAZ8qHQDnF
h0AKv4dAmtKHQHjBh0A8tIdAlsqHQNTGh0DtyYdAXL2HQBbPh0Bc3odAp8GHQHu5h0Byo4dA
992HQF/Xh0Ct3YdAcOKHQPjJh0C1yYdAfO+HQOLuh0CY6odA8NaHQCLkh0DW34dA+diHQL3v
h0Dw/odAMr+HQJnrh0DIzIdA5/yHQEL0h0Am6odAzPOHQBYEiEDF94dAof+HQCfSh0BrDohA
kvCHQPj0h0Bn5YdA5BaIQH4giECb9IdAjQKIQDcMiEAqDYhAQ/mHQJcGiEDWEohABiaIQPsN
iEAJGYhAJhyIQP8hiEAwH4hApCSIQPYsiEBRKYhAjhyIQO0OiECeAohA1SWIQOc8iEBhSohA
IDCIQMsKiEAtK4hA/CCIQM4riEDRGYhAZyeIQE4oiECHQYhAZDWIQCskiEBUPYhA/z6IQFI1
iEBIV4hA41aIQLZQiEAMIIhAJUyIQC85iEA+LIhATkaIQBBNiEAtKIhAaSmIQMhYiECLW4hA
HkeIQOlPiECMW4hASVqIQHxkiEBcMYhAxFKIQChwiEAjZohAAlOIQMN5iED+XohA/luIQHNd
iEAiM4hA22mIQCdbiEBUWIhAQl+IQE5/iEA2Y4hA51qIQAhiiEDbUohAi4uIQGtQiEAxaIhA
94eIQC12iEA4n4hACmaIQNyNiEDWd4hA1oiIQMB0iEBvhYhAa2yIQC10iEABoYhAJI2IQAZ5
iEDzPIhA6aKIQPmOiECqh4hAHn+IQDOJiECToohAb5GIQKp6iEBSmYhAY8iIQHSAiEDfo4hA
6IiIQK7CiEBRoohA6YaIQO+qiEAetYhA5biIQMSViEB6nohANZ+IQCaWiEC5tohAu56IQA==</AssayYData></Step><Step><CommonData><SampleLocation>6</SampleLocation><SampleID></SampleID><SampleGroup></SampleGroup><SampleInfo></SampleInfo><SampleRow>E</SampleRow><SamplePlate>1</SamplePlate><WellType>WASH</WellType><Concentration>-1</Concentration><ConcentrationUnits>µg/ml</ConcentrationUnits><MolarConcentration>221.2</MolarConcentration><MolarConcUnits>nM</MolarConcUnits><MolecularWeight>56.5</MolecularWeight><Temperature>30</Temperature><StartTime>2721689</StartTime><AssayTime>120</AssayTime></CommonData><FlowRate>1000</FlowRate><StepType>BASELINE</StepType><StepName>Baseline</StepName><StepStatus>OK</StepStatus><ActualTime>120</ActualTime><CycleTime>0.2</CycleTime><AssayXData Points="600">QoDUQ/yZ1EN1s9RDD83UQ8nm1ENjANVD/BnVQ3Uz1UMwTdVDqGbVQ0KA1UP8mdVDdbPVQzDN
1UOo5tVDYwDWQ9wZ1kOWM9ZDME3WQ6hm1kNCgNZD3JnWQ3Wz1kMwzdZDyebWQ2MA10P8GddD
ljPXQw9N10PJZtdDQoDXQ9yZ10OWs9dDD83XQ6jm10NCANhD3BnYQ5Yz2EMPTdhDyWbYQ2OA
2EP8mdhDlrPYQw/N2EPJ5thDQgDZQ/wZ2UOWM9lDME3ZQ6hm2UNCgNlD3JnZQ5az2UMwzdlD
yebZQ0IA2kP8GdpDljPaQw9N2kPJZtpDQoDaQ/yZ2kN1s9pDMM3aQ6jm2kNjANtD3BnbQ3Uz
20MPTdtDyWbbQ0KA20P8mdtDdbPbQzDN20Oo5ttDQgDcQ/wZ3EN1M9xDD03cQ6hm3ENjgNxD
/JncQ5az3EMPzdxDyebcQ2MA3UPcGd1DljPdQw9N3UPJZt1DY4DdQ/yZ3UN1s91DD83dQ8nm
3UNjAN5D3BneQ5Yz3kMwTd5DyWbeQ0KA3kP8md5DlrPeQzDN3kPJ5t5DQgDfQ/wZ30OWM99D
D03fQ8lm30NCgN9D3JnfQ5az30MPzd9DyebfQ0IA4EPcGeBDdTPgQw9N4EOoZuBDQoDgQ/yZ
4EN1s+BDD83gQ6jm4ENjAOFD3BnhQ5Yz4UMPTeFDyWbhQ0KA4UP8meFDlrPhQw/N4UOo5uFD
YwDiQ/wZ4kOWM+JDME3iQ6hm4kNjgOJD/JniQ5az4kMPzeJDyebiQ0IA40P8GeNDdTPjQzBN
40PJZuNDY4DjQ/yZ40N1s+NDMM3jQ8nm40NjAORD/BnkQ5Yz5EMPTeRDyWbkQ0KA5EPcmeRD
dbPkQzDN5EOo5uRDQgDlQ9wZ5UOWM+VDME3lQ8lm5UNjgOVD3JnlQ5az5UMwzeVDyeblQ0IA
5kPcGeZDdTPmQw9N5kOoZuZDQoDmQx2a5kN1s+ZDD83mQ6jm5kNjAOdD/BnnQ5Yz50MPTedD
qGbnQ2OA50P8medDdbPnQw/N50PJ5udDYwDoQ9wZ6EOWM+hDD03oQ8lm6ENCgOhD/JnoQ5az
6EMPzehDyeboQ0IA6UP8GelDdTPpQw9N6UPJZulDQoDpQ/yZ6UOWs+lDD83pQ6jm6UNCAOpD
3BnqQ3Uz6kMPTepDyWbqQ0KA6kPcmepDlrPqQzDN6kPJ5upDQgDrQ9wZ60OWM+tDD03rQ8lm
60NjgOtD/JnrQ5az60MPzetDqObrQ0IA7EPcGexDljPsQzBN7EPJZuxDQoDsQ/yZ7EN1s+xD
D83sQ8nm7ENCAO1D/BntQ3Uz7UMPTe1DyWbtQ2OA7UP8me1DlrPtQw/N7UPJ5u1DYwDuQ/wZ
7kOWM+5DD03uQ6hm7kNjgO5D/JnuQ3Wz7kMwze5DyebuQ2MA70P8Ge9DljPvQw9N70PJZu9D
QoDvQ/yZ70N1s+9DD83vQ8nm70NjAPBD3BnwQ3Uz8EMwTfBDqGbwQ2OA8EP8mfBDlrPwQw/N
8EOo5vBDQgDxQ/wZ8UOWM/FDD03xQ8lm8UNCgPFD3JnxQ5az8UMwzfFDyebxQ2MA8kPcGfJD
dTPyQzBN8kPJZvJDQoDyQ9yZ8kN1s/JDD83yQ6jm8kNjAPND/BnzQ3Uz80MwTfNDqGbzQ2OA
80PcmfNDdbPzQzDN80Oo5vNDQgD0Q/wZ9EN1M/RDME30Q6hm9ENjgPRD3Jn0Q5az9EMPzfRD
yeb0Q2MA9UPcGfVDljP1Qw9N9UPJZvVDY4D1Q/yZ9UOWs/VDD831Q6jm9UNCAPZD/Bn2Q5Yz
9kMPTfZDqGb2Q2OA9kP8mfZDlrP2Qw/N9kPJ5vZDQgD3Q9wZ90N1M/dDME33Q8lm90NCgPdD
3Jn3Q5az90MPzfdDyeb3Q0IA+EPcGfhDljP4Qw9N+EPJZvhDY4D4Q/yZ+EN1s/hDMM34Q6jm
+ENCAPlD3Bn5Q3Uz+UMwTflDqGb5Q2OA+UP8mflDlrP5Qw/N+UPJ5vlDQgD6Q9wZ+kN1M/pD
D036Q6hm+kNjgPpD3Jn6Q3Wz+kMwzfpDyeb6Q0IA+0PcGftDljP7Qw9N+0PJZvtDY4D7Q/yZ
+0N1s/tDD837Q8nm+0NCAPxD3Bn8Q3Uz/EMwTfxDyWb8Q0KA/EPcmfxDdbP8Qw/N/EOo5vxD
QgD9Q/wZ/UN1M/1DME39Q6hm/UNjgP1D3Jn9Q3Wz/UMPzf1DqOb9Q2MA/kPcGf5DljP+Qw9N
/kPJZv5DQoD+Q9yZ/kN1s/5DMM3+Q6jm/kNjAP9D/Bn/Q5Yz/0MwTf9DyWb/Q0KA/0P8mf9D
lrP/Qw/N/0PJ5v9DMQAARO4MAETLGQBEmCYARFQzAEQhQABE7kwARLtZAESHZgBEZXMARDGA
AET+jABEu5kARJimAERlswBEIcAARP7MAES72QBEmOYARGXzAEQxAAFE7gwBRLsZAUSYJgFE
ZTMBRDFAAUTuTAFEy1kBRIdmAURUcwFEIYABRO6MAUTLmQFEh6YBRFSzAUQxwAFE/swBRMvZ
AUSH5gFEVPMBRDEAAkTuDAJEyxkCRIcmAkRlMwJEIUACRP5MAkS7WQJEh2YCRGVzAkQxgAJE
/owCRLuZAkSYpgJEVLMCRDHAAkTuzAJEu9kCRIfmAkRl8wJEIQADRP4MA0S7GQNEhyYDRGUz
A0QhQANE7kwDRLtZA0SYZgNEVHMDRCGAA0T+jANEu5kDRIemA0RlswNEIcADRP7MA0S72QNE
h+YDRFTzA0QhAARE/gwERLsZBESYJgREVDMERDFABETuTAREy1kERIdmBERlcwREMYAERO6M
BES7mQREh6YERGWzBEQxwARE/swERLvZBESH5gREZfMERCEABUT+DAVEyxkFRIcmBURlMwVE
IUAFRO5MBUS7WQVEh2YFRGVzBUQhgAVE7owFRLuZBUSHpgVEZbMFRCHABUT+zAVEy9kFRIfm
BURU8wVEIQAGRP4MBkQMGgZEhyYGRGUzBkQxQAZE7kwGRMtZBkSYZgZEZXMGRDGABkT+jAZE
y5kGRIemBkRUswZEIcAGRP7MBkS72QZEh+YGRGXzBkQxAAdE7gwHRMsZB0SHJgdEVDMHRCFA
B0T+TAdEu1kHRJhmB0RUcwdEIYAHRO6MB0TLmQdEmKYHRFSzB0QhwAdE/swHRMvZB0SY5gdE
ZfMHRDEACETuDAhEyxkIRIcmCERUMwhE</AssayXData><AssayYData Points="600">DcCIQN/tiEArAolAxeGIQEbpiEDftohAQ+aIQPrTiEA7uYhAjMeIQDGziEBHlohAJsyIQMjG
iEDNsYhAKsmIQNi0iEDdlohAVsWIQFVniECFzohAf7+IQG2oiEC8wIhARYaIQB+9iEA8k4hA
wI+IQE9piEDboIhADJuIQAuSiEBQiYhAT4CIQMqhiEC4johAw2uIQFKfiEBkiIhAy2SIQHaA
iEBEkYhAnYeIQJ1oiEDYbYhASa2IQKxriECNVYhAkWqIQK10iEC1YIhAYHCIQAVTiECtQIhA
OVeIQDpSiEAVRIhAdF2IQAhTiEBISIhA5EeIQM1ciEDST4hAL0aIQMFLiECZSohAnjyIQABB
iECyI4hAhCKIQJ45iEAgSIhAZFiIQOVLiEBNVIhAmUuIQOJQiEA8JIhAhjeIQKUliEAiMIhA
nS6IQCcriEAvNohA5gaIQPkviEB7H4hAkzOIQPc7iEDaQohAKguIQGQ0iEBmGYhAzCmIQGki
iEC4IYhAeSuIQP0qiEDiHohAaxyIQI8diECsLohAeBqIQIv/h0D/N4hAy+mHQA4hiECBBohA
FguIQKgSiEAxE4hA2BuIQBwFiEDA/4dAR/GHQNgRiEBTBIhAw/yHQEUpiEBBAIhAvfiHQJAN
iEA/IohA0wGIQC37h0DADYhAdPSHQGfuh0Ck6IdACOOHQP/6h0AV44dAVuKHQLPhh0Dn44dA
ifqHQJjph0D78YdA3++HQJMBiEDB1YdAramHQKXgh0Dc0YdASPGHQPHeh0CgzIdAac2HQJjC
h0CY4YdAyeSHQJHth0D15YdAPMuHQP7dh0DFwIdAXK2HQLjzh0DF1odAPMuHQHTjh0C6v4dA
FceHQAzsh0Ci84dA9MyHQPPuh0CByIdAY9CHQCvPh0AHuIdAccuHQDfJh0DJz4dAp8qHQNSW
h0CmuIdAHc+HQNfBh0BRqodA1aeHQDO2h0A0s4dAmtWHQGikh0BbqIdA9MyHQNmxh0AupIdA
pb+HQMzNh0CJwIdANb+HQEySh0DBqIdAg6aHQG+Sh0AviodAsq+HQFGlh0DMoYdAuauHQHmC
h0CcmodA6J6HQCiRh0C+ZodAFpKHQL+ih0BYnodAiqqHQBCLh0B2fYdAPZ6HQNash0D9kodA
5qyHQHqzh0CQpYdAvWWHQPWFh0CFiodAc5WHQJZ+h0B2dodAjm6HQISth0DjjIdAZYGHQFui
h0BIjIdAoKSHQB+Gh0CUdYdAUHmHQJNuh0AWZIdA7HKHQIKEh0A4bIdAtWSHQCaRh0BVqIdA
t16HQHiQh0DQjIdAEICHQA5th0Cod4dAqW2HQHR0h0B+e4dAP0uHQEqPh0AhmIdAZHiHQHt0
h0A3bodApFWHQGRsh0AieIdA6GmHQF1Hh0BkcodAk4SHQLV1h0BWeIdABWuHQAF0h0CEZ4dA
nGuHQMR8h0A9Z4dAoUiHQLJFh0AsbodA3VOHQHNNh0AodYdAeGeHQK9Mh0DYZIdAoG6HQCuI
h0DyYYdAhW+HQOdNh0C+a4dACi6HQK1Mh0A0YodAL0KHQNtVh0DiWYdADDqHQD45h0CPVodA
BmaHQGpXh0BlRIdA2EuHQN5ih0DUQ4dAcyiHQO1Yh0BCL4dAtB6HQHxBh0D1WodAdU+HQIM9
h0DrVYdAS0uHQD1Rh0DCJ4dAEiuHQCg3h0DyRIdAuFCHQGFTh0AGL4dAHiaHQLdAh0DEQIdA
7D+HQMs4h0CTWIdAniGHQOskh0AWOYdAvDSHQKUrh0DLPodAKEeHQLErh0BtKIdA8zmHQAMZ
h0DsH4dAPR2HQIcVh0BpHIdABCmHQNgwh0DROYdAdS6HQJwNh0CTTodAQRyHQBEsh0BUF4dA
FwaHQIglh0ArGYdAdS2HQCsfh0AAEIdAYTOHQIY0h0BUJ4dAPhiHQLQlh0Dh/oZA0DqHQEEG
h0AdEodAlxeHQBQjh0ArAodAdRuHQAsQh0BZ9YZAWBCHQGMNh0DINodAWw+HQD7yhkDlKIdA
iOaGQOACh0ACLYdAtRaHQEfmhkCvCIdASQGHQOIYh0C9D4dAFf2GQK8Ah0DxI4dAJR2HQBcX
h0Dq+oZA6AqHQF8ah0AhLIdAPdCGQOsOh0B+H4dAaAKHQEjyhkCE+YZALOWGQHkbh0Az9YZA
xxqHQE7whkA18oZAOgGHQL3rhkAk/4ZAi/yGQDwoh0DRAodAnPmGQKHwhkBoEYdAuveGQCb5
hkATJodAg/2GQFgEh0C29oZAHvqGQEQEh0Cn84ZAQNyGQJ/uhkBPBodA7AOHQOwBh0CcBodA
Rs2GQBQCh0Do3oZAe/OGQJkXh0DW3YZAjN+GQEz9hkAT/IZAfN6GQFrbhkBz54ZAntOGQArW
hkAH2IZAte+GQJOmhkB714ZAYtyGQJfjhkDm04ZA/saGQM/0hkAlxoZAmb+GQLHkhkD2vYZA
mcmGQJ/KhkD21oZAf7mGQJrJhkCc0YZAmLOGQDi9hkAAxIZAA8uGQBDQhkBlzIZAxNWGQDjk
hkBo0YZAfLSGQEjphkAazYZAHdqGQF7ShkDBw4ZACdCGQC3HhkCc14ZAvZqGQLulhkDmy4ZA
mK2GQDqwhkCvyIZAh8SGQODVhkB6rIZALL6GQPjQhkCX2IZAXeiGQIW4hkA1ooZAaceGQDrH
hkCtxYZA89SGQPTGhkC/xYZAb6KGQIHJhkAhtYZAXsGGQNSmhkBdpYZAo7+GQHCmhkAswIZA
8oiGQO+ehkCvuoZAW+aGQHCRhkCuw4ZAup6GQLe3hkATnYZAMraGQPiqhkBoxIZAl7GGQOWa
hkCts4ZAZa2GQPK8hkDttoZAYaaGQPiXhkALv4ZAj5+GQDa2hkCcqIZAA6KGQEeyhkBPvoZA
L7GGQG7UhkDEzIZATIyGQPSVhkA6pIZAnaCGQFi9hkC+ooZAz4iGQCuchkBMpIZAmrOGQCWn
hkA4uIZAD5aGQD+xhkACi4ZAH5KGQImYhkCXsYZAWqOGQLO4hkBvpYZAl5aGQFjChkARgYZA
Uq+GQKWfhkBIrYZAloWGQAZ8hkB0joZAXH6GQOahhkBtmoZA0ZyGQKh2hkCFkoZAFY2GQPGQ
hkDmlYZAD6mGQGp0hkAjd4ZAYoSGQD+ThkDbdIZAVJmGQMhuhkCUlIZA4XyGQE+FhkAzj4ZA
wniGQCl4hkCsf4ZAR3SGQGSIhkDvgoZA</AssayYData></Step><Step><CommonData><SampleLocation>7</SampleLocation><SampleID>H1</SampleID><SampleGroup></SampleGroup><SampleInfo></SampleInfo><SampleRow>E</SampleRow><SamplePlate>1</SamplePlate><WellType>KSAMPLE</WellType><Concentration>12.5</Concentration><ConcentrationUnits>µg/ml</ConcentrationUnits><MolarConcentration>221.2</MolarConcentration><MolarConcUnits>nM</MolarConcUnits><MolecularWeight>56.5</MolecularWeight><Temperature>30</Temperature><StartTime>2851821</StartTime><AssayTime>1400</AssayTime></CommonData><FlowRate>1000</FlowRate><StepType>ASSOC</StepType><StepName>Association</StepName><StepStatus>OK</StepStatus><ActualTime>1400</ActualTime><CycleTime>0.2</CycleTime><AssayXData Points="7000">IUAIRO5MCES7WQhEmGYIRFRzCEQhgAhE7owIRLuZCESYpghEZbMIRCHACETuzAhEy9kIRJjm
CERU8whEMQAJRP4MCUTLGQlEmCYJRFQzCUQhQAlE/kwJRLtZCUSHZglEZXMJRCGACUT+jAlE
u5kJRJimCURUswlEIcAJRP7MCUS72QlEmOYJRFTzCUQxAApE7gwKRLsZCkSYJgpEljMKRCFA
CkT+TApEu1kKRIdmCkRUcwpEIYAKRO6MCkTLmQpEmKYKRFSzCkRCwApE/swKRMvZCkSY5gpE
VPMKRCEAC0T+DAtEuxkLRIcmC0RlMwtEMUALRO5MC0S7WQtEh2YLRGVzC0QxgAtE/owLRLuZ
C0SHpgtEVLMLRCHAC0TuzAtEy9kLRIfmC0RU8wtEIQAMRO4MDES7GQxEhyYMRGUzDEQxQAxE
7kwMRMtZDESYZgxEZXMMRCGADET+jAxEy5kMRJimDERUswxEIcAMRO7MDETL2QxEh+YMRGXz
DEQhAA1E/gwNRMsZDUSYJg1EZTMNRCFADUT+TA1Eu1kNRJhmDURUcw1EIYANRP6MDUTLmQ1E
h6YNRGWzDUQhwA1E/swNRMvZDUSH5g1EVPMNRDEADkTuDA5EuxkORJgmDkRlMw5EIUAORO5M
DkS7WQ5Eh2YORFRzDkQhgA5E/owORMuZDkSYpg5EVLMORCHADkT+zA5Eu9kORIfmDkRl8w5E
MQAPRP4MD0TLGQ9EmCYPRLYzD0QhQA9E/kwPRMtZD0SHZg9EVHMPRDGAD0TujA9Eu5kPRIem
D0Rlsw9EMcAPRP7MD0TL2Q9Eh+YPRGXzD0QhABBE7gwQRLsZEESHJhBEZTMQRCFAEET+TBBE
y1kQRIdmEERlcxBEMYAQRP6MEES7mRBEh6YQRGWzEEQxwBBE7swQRLvZEESH5hBEZfMQRCEA
EUTuDBFEuxkRRJgmEURUMxFEIUARRO5MEUTLWRFEmGYRRGVzEUQhgBFE/owRRMuZEUSYphFE
ZbMRRCHAEUT+zBFEy9kRRIfmEURl8xFEIQASRO4MEkTLGRJEhyYSRFQzEkQhQBJE/kwSRLtZ
EkSYZhJEZXMSRCGAEkTujBJEy5kSRJimEkRUsxJEMcASRP7MEkS72RJEh+YSRGXzEkQhABNE
/gwTRLsZE0SYJhNEZTMTRDFAE0TuTBNEu1kTRJhmE0RUcxNEIYATRO6ME0S7mRNEh6YTRGWz
E0QhwBNE7swTRMvZE0SH5hNEVPMTRDEAFET+DBREyxkURJgmFETHMxREMUAURO5MFETLWRRE
h2YURGVzFEQhgBRE/owURMuZFESYphREZbMURCHAFETuzBREu9kURIfmFERU8xREIQAVRO4M
FUS7GRVEhyYVRFQzFUQhQBVE/kwVRLtZFUSHZhVEVHMVRDGAFUTujBVEy5kVRJimFURlsxVE
IcAVRO7MFUS72RVEmOYVRFTzFUQhABZE7gwWRMsZFkSHJhZEZTMWRDFAFkTuTBZEu1kWRJhm
FkRUcxZEIYAWRP6MFkS7mRZEmKYWRFSzFkQhwBZE/swWRLvZFkSH5hZEVPMWRCEAF0TuDBdE
uxkXRJgmF0RlMxdEMUAXRP5MF0TLWRdEh2YXRFRzF0QhgBdE/owXRMuZF0SYphdEZbMXRDHA
F0T+zBdEu9kXRJjmF0Rl8xdEIQAYRO4MGETLGRhEmCYYRGUzGEQhQBhE/kwYRLtZGESHZhhE
ZXMYRCGAGET+jBhEy5kYRIemGERUsxhEIcAYRO7MGETL2RhEh+YYRFTzGEQxABlE/gwZRMsZ
GUSYJhlEVDMZRDFAGUTuTBlEy1kZRIdmGURlcxlEIYAZRP6MGUS7mRlEmKYZRFSzGUQxwBlE
/swZRLvZGUSH5hlEVPMZRDEAGkTuDBpEyxkaRIcmGkRUMxpEIUAaRP5MGkS7WRpEmGYaRGVz
GkQhgBpE/owaRLuZGkSHphpEVLMaRCHAGkTuzBpEy9kaRIfmGkRl8xpEIQAbRO4MG0TLGRtE
hyYbRFQzG0QxQBtE7kwbRMtZG0SHZhtEZXMbRCGAG0T+jBtEu5kbRJimG0RUsxtEIcAbRO7M
G0TL2RtEh+YbRFTzG0QhABxE7gwcRMsZHESHJhxEVDMcRCFAHET+TBxEy1kcRIdmHERUcxxE
IYAcRP6MHES7mRxEmKYcRGWzHEQxwBxE/swcRMvZHESH5hxEZfMcRCEAHUT+DB1EuxkdRIcm
HURUMx1EIUAdRP5MHUS7WR1EmGYdRGVzHUQhgB1E/owdRLuZHUSHph1EZbMdRDHAHUTuzB1E
u9kdRJjmHURU8x1EIQAeRP4MHkS7GR5EhyYeRGUzHkQxQB5E/kweRMtZHkSHZh5EVHMeRDGA
HkT+jB5Eu5keRJimHkRlsx5EIcAeRO7MHkS72R5Eh+YeRFTzHkQxAB9E7gwfRLsZH0SHJh9E
ZTMfRCFAH0T+TB9Eu1kfRIdmH0RUcx9EIYAfRO6MH0S7mR9EmKYfRGWzH0QhwB9E7swfRLvZ
H0SH5h9EZfMfRDEAIETuDCBEuxkgRJgmIERUMyBEMUAgRP5MIES7WSBEmGYgRGVzIEQhgCBE
7owgRLuZIESYpiBEVLMgRCHAIET+zCBEu9kgRJjmIERU8yBEMQAhRO4MIUTLGSFEmCYhRFQz
IUQxQCFE7kwhRLtZIUSHZiFEZXMhRCGAIUT+jCFEu5khRIemIURlsyFEIcAhRO7MIUTL2SFE
mOYhRGXzIUQhACJE7gwiRLsZIkSHJiJEdTMiRCFAIkT+TCJEu1kiRKhmIkRlcyJEIYAiRO6M
IkS7mSJEmKYiRGWzIkQhwCJE/swiRMvZIkSH5iJEdfMiRDEAI0TuDCNEyxkjRIcmI0S2MyNE
IUAjRP5MI0S7WSNEmGYjRGVzI0QhgCNE7owjRMuZI0SYpiNEZbMjRCHAI0T+zCNEu9kjRJjm
I0RU8yNEMQAkRO4MJES7GSREmCYkRFQzJEQhQCRE7kwkRMtZJESHZiREVHMkRCGAJETujCRE
y5kkRJimJERUsyREIcAkRP7MJES72SREh+YkRGXzJEQxACVE/gwlRLsZJUSYJiVEZTMlRCFA
JUT+TCVEy1klRIdmJURUcyVEIYAlRO6MJUTLmSVEh6YlRGWzJUQhwCVE/swlRMvZJUSH5iVE
dfMlRCEAJkT+DCZEyxkmRJgmJkRUMyZEMUAmRP5MJkTLWSZEmGYmRGVzJkQhgCZE/owmRLuZ
JkSYpiZEVLMmRDHAJkT+zCZEy9kmRJjmJkRl8yZEMQAnRO4MJ0TLGSdEhyYnRGUzJ0QhQCdE
7kwnRMtZJ0SHZidEVHMnRCGAJ0T+jCdEy5knRIemJ0RlsydEMcAnRO7MJ0TL2SdEh+YnRGXz
J0QxAChE/gwoRLsZKESYJihEpjMoRDJAKET+TChEulkoRIhmKERkcyhEMoAoRO6MKETLmShE
iKYoRGSzKEQhwChE/swoRLrZKESY5ihEZPMoRCEAKUTuDClEyxkpRIgmKURkMylEIUApRO5M
KUTLWSlEmGYpRGRzKUQhgClE7owpRLqZKUSYpilEVLMpRCHAKUTuzClEutkpRJjmKURU8ylE
MgAqRO4MKkS6GSpEmCYqRGQzKkQhQCpE/kwqRLpZKkSIZipEVHMqRCGAKkT+jCpEupkqRIim
KkRksypEIcAqRO7MKkTL2SpEiOYqRGTzKkQyACtE7gwrRMsZK0SIJitEZDMrRCFAK0T+TCtE
ulkrRJhmK0RkcytEMoArRO6MK0S6mStEiKYrRFSzK0QhwCtE7swrRLrZK0SY5itEVPMrRCEA
LETuDCxEyxksRJgmLERkMyxEMkAsRP5MLETLWSxEmGYsRFRzLEQygCxE7owsRLqZLESYpixE
VLMsRCHALETuzCxEy9ksRIjmLERU8yxEMgAtRO4MLUTLGS1EiCYtRMczLUQhQC1E/kwtRMtZ
LUSYZi1EVHMtRCGALUT+jC1Ey5ktRIimLURUsy1EIcAtRP7MLUS62S1EiOYtRGTzLUQyAC5E
/gwuRLoZLkSIJi5EZDMuRCFALkT+TC5Ey1kuRIhmLkRUcy5EMoAuRP6MLkTLmS5EiKYuRFSz
LkQhwC5E/swuRLrZLkSY5i5EZPMuRCEAL0T+DC9EuhkvRJgmL0RkMy9EIUAvRP5ML0TLWS9E
iGYvRGRzL0QhgC9E7owvRMuZL0SYpi9EZLMvRDLAL0TuzC9EutkvRIjmL0RU8y9EIQAwRP4M
MES6GTBEiCYwRFQzMEQhQDBE/kwwRLpZMESYZjBEZHMwRCGAMETujDBEupkwRIimMERkszBE
MsAwRO7MMETL2TBEiOYwRGTzMEQhADFE7gwxRMsZMUSYJjFEVDMxRDJAMUT+TDFEulkxRJhm
MURkczFEIYAxRP6MMUTLmTFEiKYxRFSzMUQhwDFE/swxRLrZMUSI5jFEZPMxRCEAMkTuDDJE
uhkyRIgmMkS2MzJEIUAyRP5MMkS6WTJEiGYyRGRzMkQygDJE/owyRMuZMkSYpjJEZLMyRDLA
MkT+zDJEutkyRIjmMkRU8zJEMgAzRP4MM0S6GTNEiCYzRGQzM0QhQDNE/kwzRLpZM0SIZjNE
ZHMzRCGAM0T+jDNEupkzRIimM0RUszNEMsAzRP7MM0S62TNEmOYzRGTzM0QhADRE/gw0RLoZ
NESYJjREZDM0RCFANETuTDREy1k0RIhmNERUczREMoA0RP6MNES6mTREmKY0RGSzNEQhwDRE
/sw0RMvZNESY5jREVPM0RCEANUTuDDVEyxk1RIgmNURUMzVEIUA1RP5MNUTLWTVEmGY1RFRz
NUQhgDVE/ow1RMuZNUSYpjVEVLM1RCHANUT+zDVEy9k1RIjmNURU8zVEIQA2RP4MNkTLGTZE
iCY2RFQzNkQhQDZE/kw2RMtZNkSIZjZEZHM2RDKANkTujDZEupk2RIimNkRkszZEMsA2RP7M
NkTL2TZEmOY2RFTzNkQhADdE/gw3RLoZN0SIJjdEljM3RDJAN0T+TDdEulk3RJhmN0RUczdE
IYA3RO6MN0TLmTdEiKY3RGSzN0QhwDdE/sw3RMvZN0SI5jdEVPM3RCEAOETuDDhEuhk4RJgm
OERkMzhEMkA4RO5MOES6WThEmGY4RGRzOEQygDhE7ow4RMuZOESopjhEZLM4RCHAOET+zDhE
y9k4RIjmOERU8zhEMgA5RO4MOUS6GTlEmCY5RGQzOUQyQDlE7kw5RLpZOUSIZjlEVHM5RCGA
OUTujDlEupk5RIimOURkszlEIcA5RP7MOUTL2TlEiOY5RGTzOUQhADpE7gw6RLoZOkSYJjpE
VDM6RCFAOkTuTDpEy1k6RIhmOkRUczpEIYA6RO6MOkS6mTpEmKY6RFSzOkQywDpE7sw6RMvZ
OkSY5jpEVPM6RDIAO0TuDDtEuhk7RIgmO0RUMztEMkA7RP5MO0S6WTtEiGY7RGRzO0QygDtE
/ow7RLqZO0SIpjtEZLM7RCHAO0T+zDtEutk7RJjmO0RU8ztEIQA8RP4MPETLGTxEiCY8RKYz
PEQyQDxE7kw8RMtZPESYZjxEZHM8RCGAPET+jDxEupk8RJimPERUszxEMsA8RP7MPES62TxE
iOY8RGTzPEQyAD1E/gw9RMsZPUSYJj1EVDM9RDJAPUTuTD1Ey1k9RJhmPURkcz1EMoA9RO6M
PUS6mT1EmKY9RGSzPUQhwD1E/sw9RLrZPUSY5j1EVPM9RCEAPkTuDD5Euhk+RIgmPkRkMz5E
MkA+RO5MPkTLWT5EiGY+RGRzPkQhgD5E/ow+RMuZPkSYpj5EZLM+RCHAPkT+zD5Ey9k+RJjm
PkRk8z5EMgA/RP4MP0TLGT9EiCY/RGQzP0QyQD9E/kw/RMtZP0SIZj9EVHM/RDKAP0T+jD9E
upk/RIimP0Rksz9EMsA/RO7MP0TL2T9EiOY/RGTzP0QhAEBE7gxARMsZQESYJkBEZDNARCFA
QETuTEBEullARIhmQERUc0BEIYBARO6MQETLmUBEiKZARFSzQEQywEBE/sxARMvZQESY5kBE
VPNARCEAQUT+DEFEuhlBRJgmQUSmM0FEMkBBRO5MQUTLWUFEiGZBRFRzQUQhgEFE7oxBRLqZ
QUSYpkFEVLNBRCHAQUTuzEFEy9lBRIjmQURk80FEIQBCRO4MQkS6GUJEmCZCRFQzQkQhQEJE
/kxCRLpZQkSYZkJEVHNCRDKAQkTujEJEuplCRIimQkRks0JEMsBCRO7MQkTL2UJEiOZCRFTz
QkQyAENE/gxDRMsZQ0SYJkNEVDNDRCFAQ0T+TENEy1lDRJhmQ0Rkc0NEMoBDRP6MQ0S6mUNE
iKZDRFSzQ0QhwENE7sxDRLrZQ0SI5kNEZPNDRDIARET+DEREuhlERIgmRERUM0REIUBERP5M
RES6WUREiGZERFRzREQhgERE/oxERLqZRESYpkREZLNERDLARET+zEREy9lERJjmRERk80RE
IQBFRP4MRUTLGUVEmCZFRFQzRUQhQEVE/kxFRMtZRUSIZkVEZHNFRCGARUT+jEVEy5lFRJim
RURUs0VEIcBFRP7MRUS62UVEmOZFRGTzRUQyAEZE/gxGRLoZRkSIJkZEljNGRDJARkT+TEZE
y1lGRIhmRkRUc0ZEIYBGRP6MRkTLmUZEiKZGRFSzRkQhwEZE/sxGRMvZRkSI5kZEVPNGRDIA
R0TuDEdEyxlHRJgmR0RUM0dEMkBHRP5MR0S6WUdEiGZHRGRzR0QhgEdE/oxHRMuZR0SopkdE
ZLNHRDLAR0TuzEdEutlHRIjmR0RU80dEIQBIRO4MSETLGUhEmCZIRGQzSEQyQEhE/kxIRMtZ
SESYZkhEVHNIRDKASET+jEhEy5lIRIimSERks0hEIcBIRP7MSETL2UhEiOZIRGTzSEQyAElE
/gxJRLoZSUSYJklEVDNJRDJASUTuTElEy1lJRIhmSURkc0lEMoBJRP6MSUS6mUlEiKZJRGSz
SUQhwElE/sxJRMvZSUSY5klEZPNJRCEASkTuDEpEyxlKRIgmSkRkM0pEIUBKRO5MSkS6WUpE
iGZKRGRzSkQygEpE7oxKRMuZSkSIpkpEVLNKRCHASkTuzEpEutlKRIjmSkRU80pEIQBLRP4M
S0TLGUtEmCZLRLYzS0QyQEtE7kxLRLpZS0SYZktEVHNLRDKAS0TujEtEuplLRIimS0Rks0tE
MsBLRO7MS0TL2UtEiOZLRFTzS0QhAExE7gxMRLoZTESIJkxEVDNMRCFATET+TExEullMRIhm
TERkc0xEIYBMRO6MTES6mUxEmKZMRFSzTEQhwExE/sxMRMvZTESI5kxEVPNMRCEATUT+DE1E
yxlNRJgmTURkM01EMkBNRO5MTUS6WU1EiGZNRGRzTUQhgE1E/oxNRLqZTUSIpk1EZLNNRCHA
TUT+zE1EutlNRIjmTURk801EIQBORO4MTkTLGU5EmCZORFQzTkQhQE5E/kxORLpZTkSYZk5E
VHNORCGATkT+jE5EuplORJimTkRks05EIcBORO7MTkTL2U5EmOZORFTzTkQyAE9E7gxPRLoZ
T0SIJk9EVDNPRDJAT0T+TE9EullPRJhmT0Rkc09EMoBPRP6MT0S6mU9EiKZPRGSzT0QywE9E
7sxPRLrZT0SI5k9EVPNPRDIAUETuDFBEuhlQRJgmUES2M1BEMkBQRP5MUETLWVBEiGZQRFRz
UEQygFBE/oxQRLqZUESYplBEZLNQRCHAUETuzFBEutlQRJjmUERk81BEMgBRRO4MUUS6GVFE
mCZRRGQzUUQhQFFE7kxRRMtZUUSYZlFEVHNRRCGAUUT+jFFEuplRRIimUURks1FEMsBRRO7M
UUS62VFEmOZRRFTzUUQhAFJE/gxSRLoZUkSYJlJEZDNSRDJAUkT+TFJEullSRJhmUkRkc1JE
MoBSRP6MUkTLmVJEiKZSRFSzUkQywFJE/sxSRLrZUkSY5lJEVPNSRCEAU0T+DFNEyxlTRJgm
U0RkM1NEMkBTRP5MU0TLWVNEiGZTRGRzU0QygFNE/oxTRMuZU0SYplNEVLNTRDLAU0T+zFNE
utlTRIjmU0Rk81NEMgBURO4MVES6GVREiCZURFQzVEQhQFRE/kxURLpZVESYZlREZHNURDKA
VETujFREy5lURIimVERks1REIcBURO7MVES62VREmOZURGTzVEQyAFVE7gxVRMsZVUSIJlVE
tjNVRDJAVUT+TFVEullVRIhmVURkc1VEMoBVRP6MVUS6mVVEmKZVRGSzVUQywFVE7sxVRMvZ
VUSI5lVEVPNVRCEAVkTuDFZEuhlWRIgmVkRkM1ZEMkBWRO5MVkS6WVZEiGZWRFRzVkQygFZE
7oxWRLqZVkSIplZEZLNWRCHAVkT+zFZEutlWRJjmVkRk81ZEIQBXRO4MV0S6GVdEmCZXRFQz
V0QhQFdE7kxXRMtZV0SYZldEVHNXRCGAV0T+jFdEy5lXRJimV0RUs1dEIcBXRO7MV0TL2VdE
mOZXRGTzV0QhAFhE/gxYRMsZWESIJlhEVDNYRDJAWET+TFhEy1lYRIhmWERkc1hEMoBYRP6M
WES6mVhEiKZYRGSzWEQhwFhE/sxYRLrZWESI5lhEZPNYRCEAWUT+DFlEuhlZRIgmWURUM1lE
IUBZRO5MWUS6WVlEiGZZRGRzWUQhgFlE7oxZRLqZWUSIpllEZLNZRDLAWUT+zFlEy9lZRJjm
WURk81lEIQBaRO4MWkS6GVpEmCZaRKYzWkQyQFpE/kxaRLpZWkSIZlpEZHNaRCGAWkTujFpE
uplaRJimWkRUs1pEIcBaRP7MWkTL2VpEmOZaRFTzWkQyAFtE/gxbRMsZW0SIJltEVDNbRDJA
W0TuTFtEullbRJhmW0Rkc1tEIYBbRO6MW0TLmVtEiKZbRFSzW0QhwFtE/sxbRMvZW0SY5ltE
VPNbRDIAXET+DFxEyxlcRIgmXERUM1xEIUBcRP5MXES6WVxEiGZcRGRzXEQhgFxE/oxcRLqZ
XESYplxEZLNcRCHAXETuzFxEy9lcRJjmXERk81xEMgBdRP4MXUS6GV1EiCZdRGQzXUQhQF1E
7kxdRLpZXUSYZl1EZHNdRDKAXUTujF1EupldRJimXURUs11EMsBdRP7MXUTL2V1EmOZdRGTz
XUQyAF5E/gxeRMsZXkSYJl5EVDNeRCFAXkTuTF5EulleRJhmXkRUc15EIYBeRP6MXkS6mV5E
mKZeRGSzXkQywF5E/sxeRMvZXkSI5l5EZPNeRCEAX0T+DF9EuhlfRIgmX0SWM19EIUBfRO5M
X0TLWV9EmGZfRFRzX0QygF9E/oxfRLqZX0SIpl9EVLNfRDLAX0TuzF9Ey9lfRIjmX0Rk819E
MgBgRO4MYES6GWBEiCZgRFQzYEQyQGBE/kxgRLpZYESIZmBEZHNgRDKAYET+jGBEy5lgRIim
YERks2BEIcBgRP7MYETL2WBEiOZgRGTzYEQhAGFE/gxhRMsZYUSYJmFEVDNhRDJAYUT+TGFE
y1lhRJhmYURkc2FEIYBhRO6MYUS6mWFEmKZhRFSzYUQywGFE7sxhRLrZYUSI5mFEZPNhRDIA
YkTuDGJEyxliRJgmYkRUM2JEIUBiRP5MYkS6WWJEiGZiRGRzYkQygGJE7oxiRMuZYkSIpmJE
VLNiRCHAYkTuzGJEy9liRJjmYkRU82JEIQBjRO4MY0TLGWNEmCZjRFQzY0QhQGNE7kxjRLpZ
Y0SIZmNEZHNjRCGAY0T+jGNEy5ljRIimY0RUs2NEMsBjRP7MY0TL2WNEmOZjRFTzY0QhAGRE
/gxkRMsZZESIJmREVDNkRDJAZET+TGREullkRJhmZERkc2REIYBkRO6MZETLmWREmKZkRGSz
ZEQhwGRE7sxkRMvZZESI5mREVPNkRDIAZUT+DGVEuhllRJgmZURkM2VEIUBlRP5MZUS6WWVE
mGZlRGRzZUQygGVE/oxlRLqZZUSIpmVEVLNlRCHAZUT+zGVEutllRJjmZURU82VEIQBmRP4M
ZkS6GWZEiCZmRFQzZkQhQGZE/kxmRLpZZkSYZmZEVHNmRCGAZkTujGZEy5lmRJimZkRks2ZE
MsBmRO7MZkS62WZEiOZmRFTzZkQhAGdE7gxnRLoZZ0SIJmdEZDNnRCFAZ0TuTGdE3FlnRIhm
Z0RUc2dEMoBnRP6MZ0S6mWdEmKZnRFSzZ0QywGdE7sxnRLrZZ0SI5mdEZPNnRCEAaET+DGhE
yxloRJgmaERUM2hEMkBoRO5MaETLWWhEmGZoRGRzaEQygGhE/oxoRLqZaESYpmhEZLNoRDLA
aETuzGhEy9loRIjmaERk82hEMgBpRO4MaUTLGWlEiCZpRNgzaUQhQGlE7kxpRLpZaUSYZmlE
ZHNpRDKAaUT+jGlEuplpRJimaURUs2lEMsBpRO7MaUS62WlEmOZpRGTzaUQhAGpE/gxqRLoZ
akSIJmpEZDNqRDJAakTuTGpEullqRJhmakRkc2pEMoBqRP6MakTLmWpEiKZqRGSzakQhwGpE
7sxqRLrZakSY5mpEVPNqRCEAa0TuDGtEyxlrRJgma0RkM2tEMkBrRP5Ma0TLWWtEiGZrRGRz
a0QygGtE7oxrRLqZa0SIpmtEVLNrRCHAa0T+zGtEy9lrRIjma0Rk82tEIQBsRP4MbES6GWxE
iCZsRFQzbEQhQGxE/kxsRLpZbESYZmxEVHNsRDKAbET+jGxEy5lsRIimbERks2xEMsBsRO7M
bES62WxEmOZsRGTzbEQyAG1E7gxtRMsZbUSYJm1EZDNtRDJAbUT+TG1Ey1ltRJhmbURUc21E
MoBtRO6MbUTLmW1EmKZtRGSzbUQhwG1E7sxtRLrZbUSI5m1EVPNtRDIAbkTuDG5EyxluRJgm
bkRkM25EMkBuRP5MbkTLWW5EmGZuRFRzbkQhgG5E7oxuRMuZbkSYpm5EVLNuRCHAbkT+zG5E
y9luRJjmbkRU825EIQBvRP4Mb0TLGW9EiCZvRFQzb0QhQG9E/kxvRMtZb0SIZm9EVHNvRCGA
b0TujG9EuplvRJimb0RUs29EMsBvRP7Mb0TL2W9EmOZvRFTzb0QyAHBE7gxwRLoZcESIJnBE
ZDNwRDJAcET+THBEy1lwRIhmcERkc3BEIYBwRP6McES6mXBEmKZwRFSzcEQhwHBE7sxwRLrZ
cESY5nBEVPNwRCEAcUT+DHFEyxlxRJgmcURUM3FEIUBxRO5McUTLWXFEmGZxRGRzcUQygHFE
7oxxRMuZcUSYpnFEZLNxRCHAcUTuzHFEy9lxRIjmcURU83FEIQByRP4MckS6GXJEmCZyRGQz
ckQhQHJE/kxyRLpZckSIZnJEVHNyRDKAckT+jHJEuplyRIimckRks3JEIcByRP7MckTL2XJE
iOZyRFTzckQyAHNE/gxzRMsZc0SYJnNExzNzRCFAc0T+THNEullzRJhmc0Rkc3NEMoBzRP6M
c0TLmXNEiKZzRGSzc0QywHNE/sxzRLrZc0SI5nNEZPNzRDIAdET+DHREuhl0RJgmdERUM3RE
MkB0RP5MdES6WXREiGZ0RFRzdEQygHRE7ox0RMuZdESIpnREVLN0RDLAdETuzHREy9l0RJjm
dERk83REIQB1RO4MdUTLGXVEiCZ1RFQzdUQyQHVE7kx1RLpZdUSIZnVEVHN1RDKAdUTujHVE
y5l1RIimdURUs3VEIcB1RP7MdUTL2XVEiOZ1RGTzdUQhAHZE7gx2RLoZdkSIJnZEZDN2RCFA
dkTuTHZEy1l2RJhmdkRUc3ZEIYB2RP6MdkS6mXZEiKZ2RGSzdkQhwHZE/sx2RLrZdkSI5nZE
ZPN2RCEAd0TuDHdEyxl3RJgmd0RkM3dEMkB3RO5Md0S6WXdEiGZ3RGRzd0QhgHdE7ox3RLqZ
d0SYpndEZLN3RDLAd0T+zHdEutl3RIjmd0Rk83dEIQB4RO4MeETLGXhEmCZ4RJYzeEQyQHhE
7kx4RLpZeESIZnhEZHN4RDKAeEQOjXhEupl4RIimeERUs3hEIcB4RP7MeES62XhEiOZ4RGTz
eEQhAHlE7gx5RMsZeUSYJnlEZDN5RCFAeUTuTHlEy1l5RJhmeURkc3lEIYB5RO6MeUTLmXlE
iKZ5RGSzeUQywHlE/sx5RMvZeUSY5nlEVPN5RDIAekTuDHpEyxl6RJgmekRkM3pEMkB6RO5M
ekS6WXpEmGZ6RGRzekQhgHpE7ox6RMuZekSYpnpEVLN6RCHAekTuzHpEy9l6RIjmekRk83pE
MgB7RP4Me0S6GXtEmCZ7RGQze0QhQHtE7kx7RMtZe0SYZntEZHN7RDKAe0T+jHtEy5l7RIim
e0Rks3tEIcB7RP7Me0S62XtEiOZ7RFTze0QyAHxE7gx8RLoZfESYJnxEZDN8RCFAfET+THxE
ull8RJhmfERkc3xEMoB8RO6MfES6mXxEmKZ8RFSzfEQywHxE7sx8RMvZfESY5nxEZPN8RDIA
fUTuDH1Euhl9RIgmfUS2M31EMkB9RO5MfUTLWX1EiGZ9RFRzfUQygH1E7ox9RLqZfUSYpn1E
ZLN9RCHAfUT+zH1Eutl9RIjmfURk831EIQB+RP4MfkTLGX5EiCZ+RKYzfkQyQH5E/kx+RMtZ
fkSIZn5EZHN+RDKAfkTujH5Ey5l+RJimfkRks35EMsB+RO7MfkTL2X5EmOZ+RGTzfkQyAH9E
7gx/RLoZf0SIJn9EVDN/RCFAf0T+TH9Ey1l/RIhmf0Rkc39EMoB/RP6Mf0S6mX9EiKZ/RGSz
f0QywH9E7sx/RLrZf0SI5n9EZPN/RBAAgER/BoBE5gyAREQTgESqGYBEECCARH8mgETdLIBE
RDOARLI5gEQQQIBEf0aARN1MgEREU4BEqlmARBBggER/ZoBE3WyARExzgESqeYBEEICARHeG
gETdjIBETJOARKqZgEQZoIBEd6aAROasgEREs4BEsrmARBDAgER3xoBE5syAREzTgESq2YBE
GeCARH/mgETm7IBETPOARKr5gEQhAIFEdwaBRN0MgUREE4FE2xmBRBAggUR/JoFE5iyBREwz
gUSqOYFEEECBRHdGgUTmTIFERFOBRKpZgUQQYIFEd2aBRN1sgURMc4FEsnmBRBmAgUR3hoFE
5oyBREyTgUSqmYFEGaCBRH+mgUTmrIFETLOBRKq5gUQZwIFEf8aBRObMgURM04FEqtmBRBDg
gUSH5oFE3eyBREzzgUSy+YFEEACCRHcGgkTdDIJETBOCRLIZgkQQIIJEdyaCRN0sgkREM4JE
qjmCRBlAgkR3RoJE3UyCRExTgkSyWYJEGWCCRHdmgkTmbIJETHOCRKp5gkQQgIJEd4aCRN2M
gkRMk4JEqpmCRBmggkR/poJE5qyCREyzgkSyuYJEGcCCRH/GgkTdzIJERNOCRLLZgkQZ4IJE
f+aCRObsgkRE84JEsvmCRBkAg0R/BoNE5gyDREQTg0SqGYNEGSCDRH8mg0TdLINERDODRLo5
g0QZQINEf0aDRN1Mg0REU4NEslmDRBlgg0R3ZoNE3WyDRERzg0SyeYNEGYCDRHeGg0TmjINE
RJODRKqZg0QQoINEd6aDRN2sg0REs4NEsrmDRBDAg0R3xoNE5syDREzTg0Sy2YNEGeCDRHfm
g0Td7INERPODRLL5g0QQAIREdwaERN0MhEREE4REshmERBgghER3JoRE5iyEREwzhESqOYRE
EECERHdGhETeTIRERFOERLJZhEQQYIREf2aERN5shEREc4REqnmERBCAhER3hoRE5oyEREyT
hESqmYREGKCERHemhETmrIRERLOERKq5hEQYwIREf8aERObMhERE04REstmERBDghER35oRE
3uyERETzhESy+YREGACFRH8GhUTmDIVERBOFRLIZhUQQIIVEfyaFRN4shUREM4VEsjmFRBhA
hUR3RoVE3kyFRExThUSyWYVEGGCFRH9mhUTebIVETHOFRLJ5hUQYgIVEd4aFROaMhURMk4VE
qpmFRBCghUR3poVE3qyFRESzhUSyuYVEGMCFRHfGhUTezIVETNOFRLLZhUQQ4IVEf+aFRN7s
hURE84VEqvmFRBAAhkR3BoZE3gyGREQThkTTGYZEGCCGRH8mhkTeLIZERDOGRLI5hkQYQIZE
f0aGRN5MhkRMU4ZEqlmGRBBghkR3ZoZE5myGRExzhkSyeYZEGICGRH+GhkTejIZERJOGRKqZ
hkQYoIZEf6aGRN6shkREs4ZEsrmGRBDAhkR3xoZE5syGRETThkSy2YZEGOCGRHfmhkTe7IZE
TPOGRLL5hkQYAIdEdwaHRN4Mh0RME4dEqhmHRBggh0R/JodE3iyHREQzh0SyOYdEGECHRH9G
h0TeTIdETFOHRLJZh0QQYIdEf2aHROZsh0RMc4dEqnmHRBCAh0R3hodE5oyHRESTh0SymYdE
GKCHRH+mh0TerIdETLOHRKq5h0QYwIdEd8aHRN7Mh0RE04dEstmHRBDgh0R/5odE3uyHREzz
h0Sy+YdEEACIRH8GiETeDIhETBOIRKoZiEQQIIhEfyaIRN4siEREM4hEqjmIRBhAiER3RohE
5kyIRERTiESqWYhEEGCIRHdmiETmbIhETHOIRKp5iEQYgIhEf4aIRN6MiEREk4hE05mIRBCg
iER3pohE5qyIRESziESyuYhEGMCIRHfGiETmzIhERNOIRLLZiEQY4IhEd+aIRObsiERM84hE
svmIRBgAiUR3BolE5gyJREQTiUSyGYlEGCCJRH8miUTeLIlETDOJRKo5iUQYQIlEf0aJRN5M
iURMU4lEslmJRBBgiUR3ZolE5myJRExziUSqeYlEEICJRH+GiUTejIlERJOJRKqZiUQYoIlE
f6aJRN6siURMs4lEqrmJRBjAiUR3xolE3syJRETTiUSq2YlEGOCJRH/miUTm7IlERPOJRKr5
iUQYAIpEdwaKROYMikREE4pEqhmKRBggikR3JopE5iyKREwzikSyOYpEEECKRH9GikTeTIpE
RFOKRKpZikQYYIpEf2aKRN5sikRMc4pEqnmKRBCAikR3hopE5oyKREyTikSymYpEGKCKRHem
ikTmrIpERLOKRLK5ikQQwIpEd8aKRN7MikRM04pEstmKRBDgikR35opE3uyKRETzikSy+YpE
GACLRH8Gi0TmDItETBOLRMsZi0QYIItEfyaLROYsi0RMM4tEqjmLRBhAi0R/RotE5kyLRERT
i0SqWYtEGGCLRH9mi0TebItERHOLRLJ5i0QQgItEf4aLRN6Mi0RMk4tEspmLRBigi0R/potE
5qyLRESzi0SquYtEEMCLRH/Gi0TezItETNOLRKrZi0QY4ItEd+aLRObsi0RM84tEsvmLRBAA
jER3BoxE3gyMREQTjESqGYxEGCCMRH8mjETeLIxERDOMRKo5jEQYQIxEf0aMRN5MjERMU4xE
qlmMRBBgjER/ZoxE3myMRExzjESqeYxEGICMRH+GjETejIxERJOMRKqZjEQQoIxEd6aMRN6s
jERMs4xEsrmMRBjAjER/xoxE5syMREzTjESy2YxEEOCMRHfmjETm7IxERPOMRLL5jEQYAI1E
fwaNRN4MjUREE41EshmNRBggjUR/Jo1E5iyNREQzjUSyOY1EEECNRH9GjUTeTI1ETFONRLJZ
jUQQYI1Ed2aNROZsjUREc41EqnmNRBCAjUR3ho1E7oyNRESTjUSymY1EGKCNRH+mjUTerI1E
TLONRLK5jUQQwI1Ed8aNRObMjURM041EqtmNRBDgjUR/5o1E3uyNREzzjUSy+Y1EGACORHcG
jkTeDI5ERBOORKoZjkQYII5EfyaOROYsjkRMM45EsjmORBBAjkR/Ro5E5kyORERTjkSqWY5E
EGCORHdmjkTebI5ERHOORKp5jkQQgI5Ef4aORN6MjkREk45EspmORBigjkR/po5E3qyOREyz
jkSquY5EGMCORH/GjkTmzI5ETNOORLLZjkQQ4I5Ed+aORN7sjkRM845EsvmORBAAj0R3Bo9E
3gyPREQTj0SyGY9EGCCPRHcmj0TeLI9ERDOPRLI5j0QQQI9Ef0aPROZMj0RMU49EslmPRBhg
j0R3Zo9E3myPRExzj0SyeY9EEICPRHeGj0TejI9ERJOPRLKZj0QYoI9Ef6aPROasj0REs49E
srmPRBDAj0R3xo9E3syPRETTj0Sy2Y9EGOCPRH/mj0Tm7I9ETPOPRKr5j0QYAJBEdwaQROYM
kERME5BEqhmQRBggkER3JpBE5iyQREwzkESqOZBEGECQRH9GkETeTJBERFOQRLJZkEQQYJBE
f2aQROZskERMc5BEqnmQRBiAkER3hpBE5oyQRESTkESymZBEEKCQRH+mkETerJBERLOQRKq5
kEQQwJBEd8aQRN7MkERM05BEqtmQRBDgkER35pBE3uyQRETzkESy+ZBEGACRRH8GkUTeDJFE
TBORRKoZkUQQIJFEdyaRROYskUREM5FEqjmRRBhAkUR3RpFE5kyRRExTkUSyWZFEEGCRRHdm
kUTmbJFERHORRLJ5kUQYgJFEd4aRRN6MkURMk5FEqpmRRBigkUR3ppFE3qyRRESzkUSyuZFE
GMCRRH/GkUTezJFETNORRKrZkUQQ4JFEd+aRRObskURE85FEsvmRRBgAkkR/BpJE3gySREQT
kkSyGZJEECCSRHcmkkTeLJJERDOSRLI5kkQQQJJEd0aSRN5MkkREU5JEqlmSRBhgkkR3ZpJE
3mySRERzkkSyeZJEEICSRHeGkkTejJJETJOSRNOZkkQYoJJEf6aSROaskkREs5JEqrmSRBDA
kkR/xpJE3sySRETTkkSq2ZJEGOCSRHfmkkTe7JJETPOSRKr5kkQYAJNEdwaTROYMk0RME5NE
shmTRBggk0R/JpNE3iyTREwzk0SyOZNEEECTRH9Gk0TeTJNERFOTRKpZk0QQYJNEf2aTROZs
k0REc5NEsnmTRBiAk0R3hpNE3oyTRESTk0SymZNEGKCTRH+mk0TerJNETLOTRLK5k0QYwJNE
d8aTRN7Mk0RE05NEqtmTRBjgk0R35pNE5uyTRETzk0Sy+ZNEGACURHcGlETeDJRETBOURLIZ
lEQYIJREdyaURN4slEREM5REqjmURBhAlER/RpRE5kyURERTlESqWZREGGCURH9mlETebJRE
RHOURLJ5lEQYgJREd4aUROaMlEREk5REqpmURBCglER3ppRE3qyURESzlESquZREGMCURHfG
lETmzJRERNOURKrZlEQY4JREd+aURObslERE85REqvmURBgAlUR/BpVE5gyVREwTlUTkGZVE
ECCVRHcmlUTeLJVETDOVRLo5lUQQQJVEd0aVRN5MlUREU5VEqlmVRBBglUR/ZpVE3myVRERz
lUSyeZVEEICVRH+GlUTejJVETJOVRLKZlUQQoJVEd6aVROaslURMs5VEqrmVRBDAlUR3xpVE
3syVREzTlUSq2ZVEEOCVRHfmlUTe7JVERPOVRKr5lUQQAJZEdwaWRN4MlkREE5ZEshmWRBgg
lkR3JpZE3iyWREQzlkSqOZZEEECWRH9GlkTeTJZETFOWRLJZlkQYYJZEd2aWRN5slkRMc5ZE
qnmWRBCAlkR3hpZE5oyWREyTlkSymZZEGKCWRHemlkTmrJZETLOWRKq5lkQQwJZEf8aWRObM
lkRE05ZEqtmWRBDglkR35pZE3uyWREzzlkSq+ZZEGACXRHcGl0TmDJdETBOXRKoZl0QYIJdE
dyaXRN4sl0RMM5dEsjmXRBhAl0R3RpdE5kyXRExTl0SyWZdEGGCXRH9ml0TebJdETHOXRKp5
l0QQgJdEd4aXRN6Ml0REk5dEy5mXRBCgl0R/ppdE5qyXREyzl0SquZdEGMCXRHfGl0TmzJdE
RNOXRKrZl0QQ4JdEf+aXRN7sl0RE85dEqvmXRBgAmER3BphE3gyYREwTmESqGZhEECCYRH8m
mETeLJhERDOYRLI5mEQQQJhEf0aYROZMmEREU5hEslmYRBBgmER/ZphE3myYRExzmESqeZhE
GICYRHeGmETmjJhERJOYRKqZmEQQoJhEd6aYRN6smERMs5hEsrmYRBjAmER/xphE3syYREzT
mESq2ZhEGOCYRH/mmETm7JhERPOYRLL5mEQQAJlEfwaZRN4MmURME5lEshmZRBAgmUR3JplE
3iyZREQzmUSyOZlEGECZRH9GmUTeTJlETFOZRKpZmUQYYJlEf2aZRN5smUREc5lEsnmZRBCA
mUR/hplE3oyZREyTmUSymZlEGKCZRHemmUTmrJlERLOZRKq5mUQQwJlEd8aZRN7MmURM05lE
qtmZRBjgmUR/5plE5uyZREzzmUSq+ZlEEACaRH8GmkTeDJpETBOaRNMZmkQQIJpEdyaaRN4s
mkRMM5pEsjmaRBBAmkR3RppE5kyaRExTmkSqWZpEEGCaRH9mmkTebJpETHOaRKp5mkQYgJpE
d4aaRN6MmkREk5pEqpmaRBCgmkR3pppE5qyaREyzmkSquZpEEMCaRH/GmkTezJpERNOaRLLZ
mkQY4JpEd+aaRN7smkRM85pEqvmaRBgAm0R/BptE3gybREwTm0SqGZtEECCbRIgmm0TeLJtE
RDObRKo5m0QQQJtEf0abROZMm0REU5tEslmbRBBgm0R3ZptE3mybRERzm0SqeZtEEICbRHeG
m0TejJtERJObRLKZm0QYoJtEf6abRN6sm0RMs5tEsrmbRBjAm0R/xptE3sybREzTm0Sy2ZtE
GOCbRHfmm0Tm7JtETPObRKr5m0QQAJxEdwacRN4MnERME5xEqhmcRBAgnER3JpxE5iycREwz
nESqOZxEGECcRHdGnETmTJxETFOcRLJZnEQYYJxEf2acRN5snEREc5xEsnmcRBCAnER3hpxE
5oycREyTnESqmZxEEKCcRHemnETerJxERLOcRLK5nEQQwJxEd8acRObMnERE05xEstmcRBjg
nER35pxE3uycRETznESq+ZxEGACdRH8GnUTmDJ1ERBOdRLIZnUQQIJ1EfyadRN4snUREM51E
sjmdRBhAnUR3Rp1E3kydRERTnUSyWZ1EGGCdRHdmnUTmbJ1ETHOdRKp5nUQQgJ1Ed4adRN6M
nURMk51EspmdRBCgnUR3pp1E3qydREyznUSquZ1EGMCdRHfGnUTmzJ1ERNOdRKrZnUQY4J1E
f+adRObsnURM851EqvmdRBAAnkR3Bp5E5gyeREwTnkSyGZ5EECCeRH8mnkTeLJ5ETDOeRKo5
nkQQQJ5Ef0aeRN5MnkRMU55EqlmeRBBgnkR3Zp5E3myeRERznkSqeZ5EGICeRHeGnkTmjJ5E
RJOeRLKZnkQQoJ5Ed6aeRN6snkREs55EsrmeRBjAnkR3xp5E5syeRETTnkSy2Z5EGOCeRHfm
nkTe7J5ETPOeRLL5nkQYAJ9EfwafRN4Mn0RME59E3BmfRBggn0R/Jp9E5iyfREwzn0SyOZ9E
EECfRHdGn0TmTJ9ETFOfRKpZn0QYYJ9Ef2afRN5sn0RMc59EqnmfRBiAn0R3hp9E5oyfREST
n0SymZ9EEKCfRHemn0TerJ9ETLOfRKq5n0QYwJ9Ef8afRObMn0RE059EstmfRBDgn0R/5p9E
5uyfRETzn0Sq+Z9EEACgRHcGoETeDKBETBOgRLIZoEQQIKBEdyagRN4soERMM6BEsjmgRBhA
oER/RqBE5kygRExToESyWaBEEGCgRHdmoETebKBERHOgRKp5oEQYgKBEf4agROaMoERMk6BE
spmgRBigoER/pqBE5qygRESzoESquaBEGMCgRH/GoETezKBERNOgRLLZoEQQ4KBEf+agRObs
oERM86BEqvmgRBgAoUR3BqFE3gyhREQToUSyGaFEGCChRH8moUTmLKFERDOhRKo5oUQYQKFE
f0ahRN5MoURMU6FEqlmhRBhgoUR/ZqFE5myhRExzoUSqeaFEEIChRH+GoUTejKFETJOhRMuZ
oUQYoKFEd6ahRN6soUREs6FEqrmhRBjAoUR/xqFE7syhRETToUSy2aFEEOChRH/moUTe7KFE
RPOhRKr5oUQYAKJEdwaiROYMokREE6JEqhmiRBggokR/JqJE3iyiREwzokSyOaJEEECiRHdG
okTeTKJERFOiRKpZokQYYKJEd2aiRN5sokRMc6JEqnmiRBCAokR/hqJE5oyiRESTokSymaJE
EKCiRH+mokTerKJERLOiRLK5okQQwKJEd8aiRObMokRE06JEstmiRBDgokR35qJE5uyiRETz
okSq+aJEGACjRH8Go0TeDKNETBOjRKoZo0QYIKNEdyajRN4so0REM6NEsjmjRBBAo0R/RqNE
5kyjRExTo0SyWaNEEGCjRH9mo0TmbKNERHOjRLJ5o0QQgKNEd4ajRN6Mo0REk6NEspmjRBCg
o0R3pqNE3qyjREyzo0SyuaNEEMCjRHfGo0TmzKNETNOjRKrZo0QY4KNEd+ajRN7so0RM86NE
svmjRBgApER3BqRE5gykREQTpETcGaREECCkRH8mpETeLKRETDOkRKo5pEQYQKREd0akRN5M
pEREU6REslmkRBBgpER3ZqRE5mykRERzpESqeaREGICkRH+GpETmjKRETJOkRLKZpEQQoKRE
f6akRN6spERMs6REqrmkRBDApER3xqRE3sykREzTpESy2aREGOCkRH/mpETm7KRETPOkRKr5
pEQYAKVEdwalROYMpURME6VEshmlRBAgpUR/JqVE5iylREwzpUSyOaVEEEClRH9GpUTmTKVE
TFOlRLJZpUQYYKVEd2alROZspUREc6VEsnmlRBCApUR/hqVE3oylREyTpUSqmaVEGKClRHem
pUTerKVETLOlRLK5pUQYwKVEd8alRObMpURE06VEqtmlRBDgpUR/5qVE3uylRETzpUSy+aVE
GACmRHcGpkTmDKZETBOmRKoZpkQQIKZEdyamRN4spkRMM6ZEsjmmRBBApkR3RqZE3kymRExT
pkSqWaZEEGCmRHdmpkTmbKZETHOmRLJ5pkQYgKZEf4amRN6MpkRMk6ZE3JmmRBigpkR/pqZE
3qymREyzpkSyuaZEEMCmRHfGpkTmzKZETNOmRKrZpkQQ4KZEd+amRObspkRE86ZEsvmmRBAA
p0R/BqdE3gynREwTp0SyGadEGCCnRHcmp0TmLKdETDOnRLI5p0QQQKdEd0anROZMp0REU6dE
slmnRBBgp0R3ZqdE5mynRERzp0SqeadEGICnRHeGp0TmjKdETJOnRLKZp0QQoKdEd6anROas
p0REs6dEqrmnRBDAp0R/xqdE3synREzTp0Sq2adEGOCnRHfmp0Te7KdERPOnRKr5p0QYAKhE
fwaoRN4MqERME6hEshmoRBAgqER/JqhE3iyoREQzqESyOahEGECoRHdGqETeTKhERFOoRKpZ
qEQQYKhEd2aoROZsqEREc6hEsnmoRBCAqER3hqhE3oyoREyTqESqmahEGKCoRHemqETmrKhE
RLOoRLK5qEQQwKhEd8aoRN7MqERE06hEstmoRBjgqER35qhE5uyoREzzqESy+ahEGACpRHcG
qUTmDKlERBOpRKoZqUQQIKlEdyapROYsqURMM6lEqjmpRBBAqUR/RqlE5kypRExTqUSqWalE
EGCpRHdmqUTmbKlERHOpRLJ5qUQYgKlEd4apRN6MqUREk6lEqpmpRBigqUR/pqlE3qypREyz
qUSyualEGMCpRHfGqUTmzKlERNOpRKrZqUQQ4KlEf+apRN7sqURE86lEsvmpRBgAqkSIBqpE
3gyqREwTqkSqGapEGCCqRH8mqkTeLKpETDOqRKo5qkQYQKpEd0aqRN5MqkREU6pEqlmqRBBg
qkR/ZqpE3myqRExzqkSqeapEEICqRHeGqkTmjKpERJOqRKqZqkQQoKpEf6aqRN6sqkRMs6pE
qrmqRBDAqkR3xqpE3syqRETTqkSq2apEEOCqRH/mqkTm7KpETPOqRLL5qkQQAKtEdwarRN4M
q0RME6tEqhmrRBggq0R/JqtE3iyrREwzq0SyOatEGECrRH9Gq0TmTKtETFOrRKpZq0QYYKtE
f2arRN5sq0RMc6tEqnmrRBCAq0R3hqtE5oyrRESTq0SqmatEEKCrRHemq0TmrKtERLOrRLK5
q0QQwKtEd8arRN7Mq0RM06tEstmrRBDgq0R35qtE5uyrREzzq0Sy+atEEACsRHcGrETeDKxE
TBOsRLIZrEQQIKxEdyasRN4srEREM6xEsjmsRBhArER3RqxE3kysRExTrESqWaxEEGCsRHdm
rETebKxERHOsRKp5rEQYgKxEd4asRN6MrERMk6xEspmsRBigrER3pqxE5qysREyzrESyuaxE
EMCsRH/GrETmzKxERNOsRLLZrEQY4KxEd+asRN7srERE86xEqvmsRBAArUR/Bq1E3gytREwT
rUSqGa1EECCtRHcmrUTmLK1ERDOtRLI5rUQQQK1Ed0atRN5MrUREU61EqlmtRBBgrUR3Zq1E
3mytRExzrUSqea1EGICtRHeGrUTejK1ETJOtRKqZrUQYoK1Ed6atRN6srURMs61EqrmtRBjA
rUR3xq1E5sytRETTrUSy2a1EGOCtRHfmrUTm7K1ETPOtRLL5rUQYAK5EfwauROYMrkREE65E
shmuRBggrkR3Jq5E5iyuREQzrkSqOa5EGECuRH9GrkTeTK5ERFOuRLJZrkQQYK5Ef2auRN5s
rkREc65EqnmuRBiArkR3hq5E5oyuRESTrkSqma5EEKCuRH+mrkTmrK5ERLOuRLK5rkQQwK5E
f8auRN7MrkRE065EstmuRBDgrkR/5q5E5uyuRETzrkSy+a5EEACvRH8Gr0TeDK9ERBOvRKoZ
r0QQIK9EfyavRN4sr0RMM69EqjmvRBhAr0R/Rq9E5kyvRERTr0SyWa9EGGCvRHdmr0TmbK9E
THOvRLJ5r0QYgK9Ef4avRN6Mr0RMk69EspmvRBigr0R3pq9E5qyvRESzr0Squa9EGMCvRHfG
r0TmzK9ERNOvRLLZr0QQ4K9Ef+avRN7sr0RM869EsvmvRBAAsER/BrBE3gywREwTsESqGbBE
ECCwRH8msETuLLBETDOwRLI5sEQQQLBEf0awRN5MsEREU7BEslmwRBhgsER/ZrBE3mywRERz
sESyebBEEICwRHeGsETejLBETJOwRNyZsEQQoLBEd6awROassERMs7BEqrmwRBjAsER/xrBE
5sywRETTsESy2bBEGOCwRHfmsETe7LBETPOwRKr5sEQYALFEdwaxRN4MsURME7FEqhmxRBgg
sUR3JrFE5iyxREwzsUSyObFEEECxRH9GsUTeTLFERFOxRLJZsUQYYLFEf2axROZssURMc7FE
snmxRBCAsUR/hrFE5oyxRESTsUSqmbFEEKCxRHemsUTerLFERLOxRKq5sUQYwLFEd8axRObM
sURE07FEqtmxRBjgsUR35rFE5uyxRETzsUSy+bFEEACyRHcGskTeDLJETBOyRLIZskQhILJE
dyayRN4sskRMM7JEsjmyRBhAskR3RrJE5kyyRERTskSyWbJEGGCyRHdmskTmbLJERHOyRKp5
skQYgLJEd4ayROaMskRMk7JEqpmyRBigskR/prJE3qyyRESzskSqubJEEMCyRH/GskTezLJE
TNOyRKrZskQQ4LJEd+ayRN7sskRM87JEqvmyRBAAs0R/BrNE5gyzREwTs0TcGbNEGCCzRHcm
s0TeLLNETDOzRLI5s0QQQLNEd0azROZMs0REU7NEslmzRBhgs0R/ZrNE5myzRExzs0SyebNE
GICzRHeGs0TejLNETJOzRKqZs0QYoLNEd6azROass0RMs7NEqrmzRBjAs0R3xrNE3syzRETT
s0Sy2bNEEOCzRH/ms0Tm7LNETPOzRKr5s0QYALREfwa0RN4MtEREE7REshm0RBAgtER/JrRE
5iy0REQztESyObREEEC0RH9GtETeTLRETFO0RLJZtEQQYLREd2a0RN5stEREc7REsnm0RBCA
tER3hrRE3oy0REyTtESymbREEKC0RHemtETerLRETLO0RKq5tEQYwLREd8a0RN7MtERE07RE
qtm0RBjgtER/5rRE3uy0REzztESy+bREGAC1RH8GtUTeDLVETBO1RKoZtUQYILVEdya1RN4s
tUREM7VEsjm1RBhAtUR/RrVE3ky1RERTtUSyWbVEEGC1RH9mtUTebLVERHO1RLJ5tUQYgLVE
d4a1ROaMtUREk7VE3Jm1RBigtUR3prVE3qy1RESztUSqubVEEMC1RHfGtUTmzLVETNO1RKrZ
tUQY4LVEd+a1RO7stURE87VEsvm1RBAAtkR3BrZE3gy2REwTtkSqGbZEGCC2RHcmtkTmLLZE
RDO2RLI5tkQYQLZEd0a2RN5MtkREU7ZEqlm2RBBgtkR3ZrZE3my2RExztkSyebZEGIC2RHeG
tkTejLZERJO2RLKZtkQQoLZEd6a2RN6stkRMs7ZEsrm2RBjAtkR/xrZE5sy2REzTtkSy2bZE
EOC2RHfmtkTe7LZETPO2RKr5tkQQALdEdwa3RN4Mt0REE7dEqhm3RBAgt0R/JrdE3iy3REwz
t0SyObdEEEC3RH9Gt0TeTLdETFO3RLJZt0QQYLdEf2a3RN5st0RMc7dEsnm3RBCAt0R/hrdE
3oy3REyTt0SymbdEEKC3RHemt0TmrLdERLO3RKq5t0QYwLdEf8a3RN7Mt0RE07dEstm3RBjg
t0R35rdE5uy3REzzt0Sy+bdEEAC4RHcGuETeDLhERBO4RLIZuEQYILhEdya4ROYsuERMM7hE
sjm4RBBAuER/RrhE3ky4RERTuESyWbhEEGC4RHdmuETebLhETHO4RKp5uEQQgLhEd4a4RN6M
uERMk7hEqpm4RBCguER/prhE3qy4REyzuESyubhEGMC4RHfGuETezLhERNO4RKrZuEQQ4LhE
f+a4RObsuERM87hEqvm4RBgAuUR3BrlE5gy5REwTuUSyGblEECC5RHcmuUTmLLlERDO5RLI5
uUQQQLlEf0a5ROZMuUREU7lEqlm5RBBguUR3ZrlE5my5RExzuUSqeblEGIC5RHeGuUTmjLlE
TJO5RKqZuUQQoLlEd6a5ROasuURMs7lEsrm5RBDAuUR3xrlE3sy5RETTuUSy2blEGOC5RH/m
uUTe7LlETPO5RKr5uUQQALpEdwa6ROYMukRME7pEshm6RBAgukR/JrpE5iy6REQzukSyObpE
EEC6RHdGukTeTLpETFO6RLJZukQYYLpEd2a6ROZsukRMc7pEqnm6RBCAukR3hrpE3oy6REST
ukSqmbpEEKC6RHemukTmrLpETLO6RLK5ukQYwLpEf8a6RObMukRE07pEstm6RBDgukR/5rpE
5uy6REzzukSy+bpEEAC7RH8Gu0TeDLtETBO7RLIZu0QQILtEdya7RN4su0REM7tEsjm7RBBA
u0R/RrtE3ky7RERTu0SqWbtEGGC7RH9mu0TebLtERHO7RKp5u0QYgLtEd4a7ROaMu0REk7tE
qpm7RBCgu0R/prtE5qy7RESzu0SyubtEEMC7RHfGu0TezLtERNO7RLLZu0QY4LtEd+a7RObs
u0RM87tEsvm7RBgAvER3BrxE3gy8REwTvESyGbxEECC8RIgmvETeLLxERDO8RLI5vEQYQLxE
f0a8RN5MvEREU7xEslm8RBBgvER3ZrxE5my8RERzvESqebxEEIC8RHeGvETejLxETJO8RLKZ
vEQYoLxEf6a8ROasvEREs7xEqrm8RBDAvER3xrxE3sy8RETTvESy2bxEGOC8RH/mvETe7LxE
TPO8RKr5vEQYAL1Edwa9RN4MvURME71E3Bm9RBAgvUR3Jr1E5iy9REQzvUSqOb1EGEC9RHdG
vUTeTL1ERFO9RKpZvUQYYL1Ed2a9ROZsvUREc71Eqnm9RBiAvUR3hr1E5oy9REyTvUSymb1E
EKC9RH+mvUTerL1ETLO9RKq5vUQYwL1Ed8a9RObMvURE071Estm9RBjgvUR35r1E3uy9RETz
vUSq+b1EEAC+RH8GvkTeDL5ETBO+RLIZvkQQIL5Edya+RN4svkREM75Eujm+RBhAvkR3Rr5E
3ky+RExTvkSyWb5EEGC+RH9mvkTmbL5ETHO+RLJ5vkQYgL5Ed4a+ROaMvkREk75Espm+RBCg
vkR/pr5E3qy+REyzvkSqub5EGMC+RH/GvkTezL5ETNO+RKrZvkQY4L5Ed+a+RObsvkRE875E
svm+RBAAv0R3Br9E3gy/REQTv0SyGb9EGCC/RHcmv0TeLL9ERDO/RLI5v0QQQL9Ed0a/ROZM
v0REU79Eslm/RBBgv0R3Zr9E3my/RExzv0Sqeb9EGIC/RHeGv0TejL9ERJO/RNyZv0QQoL9E
d6a/ROasv0REs79Esrm/RBDAv0R/xr9E5sy/RETTv0Sy2b9EEOC/RH/mv0Te7L9ERPO/RKr5
v0QYAMBEdwbARN4MwERME8BEqhnARBggwER3JsBE5izAREwzwESqOcBEGEDARH9GwETmTMBE
TFPARKpZwEQQYMBEf2bARN5swEREc8BEsnnARBiAwER/hsBE3ozARESTwESymcBEGKDARHem
wETerMBETLPARLK5wEQQwMBEf8bARN7MwERE08BEstnARBDgwER/5sBE3uzARETzwESq+cBE
GADBRHcGwUTeDMFERBPBRLIZwUQQIMFEdybBROYswUREM8FEqjnBRBBAwUR/RsFE3kzBRExT
wUSyWcFEEGDBRHdmwUTmbMFERHPBRLJ5wUQYgMFEd4bBROaMwURMk8FEspnBRBigwUR3psFE
5qzBREyzwUSyucFEGMDBRHfGwUTezMFETNPBRLLZwUQQ4MFEf+bBRObswURM88FEsvnBRBAA
wkR3BsJE5gzCREwTwkTkGcJEECDCRHcmwkTeLMJETDPCRKo5wkQYQMJEf0bCROZMwkREU8JE
slnCRBBgwkR/ZsJE3mzCRERzwkSqecJEEIDCRHeGwkTejMJERJPCRLKZwkQQoMJEf6bCROas
wkREs8JEqrnCRBDAwkR/xsJE3szCREzTwkSq2cJEEODCRHfmwkTm7MJERPPCRLL5wkQQAMNE
dwbDROYMw0REE8NEshnDRBggw0R/JsNE3izDREwzw0SyOcNEGEDDRHdGw0TeTMNETFPDRKpZ
w0QYYMNEd2bDROZsw0REc8NEsnnDRBCAw0R3hsNE5ozDRESTw0SymcNEEKDDRHemw0TerMNE
TLPDRKq5w0QYwMNEd8bDRN7Mw0RE08NEstnDRBDgw0R/5sNE3uzDRETzw0Sq+cNEGADERH8G
xETeDMRETBPERKoZxEQQIMREdibERN4sxERMM8REqjnERBBAxESIRsRE3kzERERTxESyWcRE
GGDERHZmxETebMRERHPERLJ5xEQYgMREdobEROaMxEREk8REqpnERBCgxER2psRE3qzEREyz
xESyucREGMDERHbGxETmzMRERNPERKrZxEQQ4MREdubERObsxERE88REsvnERBAAxUSABsVE
5gzFREQTxUSqGcVEECDFRIAmxUTmLMVERDPFRKo5xUQYQMVEgEbFRN5MxUREU8VEqlnFRBBg
xUR2ZsVE5mzFRExzxUSyecVEGIDFRHaGxUTmjMVERJPFRLKZxUQQoMVEdqbFRN6sxUREs8VE
srnFRBDAxUSAxsVE3szFRETTxUSy2cVEEODFRHbmxUTm7MVERPPFRKr5xUQYAMZEdgbGROYM
xkREE8ZEshnGRBAgxkR2JsZE3izGREwzxkSyOcZEEEDGRIBGxkTmTMZERFPGRLJZxkQQYMZE
dmbGRN5sxkRMc8ZEsnnGRBCAxkSAhsZE5ozGREyTxkSymcZEGKDGRICmxkTerMZETLPGRLK5
xkQQwMZEgMbGRN7MxkRE08ZEqtnGRBDgxkR25sZE5uzGRETzxkSy+cZEGADHRIAGx0TmDMdE
RBPHRMoZx0QQIMdEdibHRN4sx0RMM8dEsjnHRBBAx0SARsdE3kzHRExTx0SyWcdEEGDHRIBm
x0TmbMdERHPHRKp5x0QYgMdEdobHROaMx0RMk8dEqpnHRBCgx0R2psdE5qzHREyzx0SyucdE
GMDHRHbGx0TezMdETNPHRLLZx0QQ4MdEdubHRN7sx0RM88dEqvnHRBAAyESABshE5gzIREQT
yESyGchEGCDIRIAmyETeLMhETDPIRLI5yEQQQMhEdkbIROZMyERMU8hEqlnIRBBgyESAZshE
5mzIRExzyESqechEEIDIRHaGyETmjMhETJPIRKqZyEQYoMhEdqbIRN6syEREs8hEsrnIRBjA
yESAxshE5szIREzTyESy2chEGODIRIDmyETe7MhERPPIRKr5yEQgAMlEgAbJRN4MyURME8lE
shnJRBAgyUR2JslE3izJREwzyUSyOclEEEDJRHZGyUTmTMlETFPJRKpZyUQYYMlEdmbJRN5s
yUREc8lEsnnJRBiAyUR2hslE5ozJREyTyUTKmclEEKDJRHamyUTerMlERLPJRLK5yUQQwMlE
dsbJRObMyURE08lEstnJRBDgyUR25slE5uzJREzzyUSy+clEGADKRIAGykTeDMpERBPKRLIZ
ykQQIMpEgCbKRN4sykREM8pEqjnKRBBAykR2RspE3kzKRExTykSqWcpEEGDKRHZmykTebMpE
RHPKRLJ5ykQYgMpEdobKRN6MykRMk8pEqpnKRBigykR2pspE5qzKREyzykSqucpEGMDKRHbG
ykTmzMpETNPKRLLZykQQ4MpEdubKRObsykRE88pEqvnKRBAAy0SABstE3gzLREwTy0SyGctE
GCDLRHYmy0TmLMtETDPLRLI5y0QQQMtEgEbLRN5My0REU8tEslnLRBBgy0R2ZstE5mzLRERz
y0SqectEGIDLRHaGy0TmjMtERJPLRLKZy0QQoMtEgKbLROasy0RMs8tEqrnLRBDAy0SAxstE
5szLRETTy0Sq2ctEGODLRIDmy0Tm7MtETPPLRKr5y0QQAMxEdgbMRN4MzEREE8xE3BnMRBAg
zER2JsxE5izMREwzzESyOcxEGEDMRHZGzETmTMxERFPMRKpZzEQQYMxEdmbMROZszEREc8xE
qnnMRBCAzER2hsxE3ozMREyTzESqmcxEEKDMRHamzETmrMxERLPMRLK5zEQYwMxEdsbMRN7M
zERM08xEqtnMRBDgzER25sxE5uzMRETzzESy+cxEGADNRHYGzUTmDM1ETBPNRKoZzUQYIM1E
gCbNROYszUREM81EsjnNRBhAzUSARs1E5kzNRERTzUSyWc1EGGDNRHZmzUTmbM1ETHPNRLJ5
zUQYgM1EdobNROaMzURMk81EqpnNRBigzUR2ps1E5qzNRESzzUSyuc1EEMDNRHbGzUTezM1E
TNPNRKrZzUQQ4M1EdubNRN7szURE881EsvnNRBAAzkSABs5E5gzOREwTzkSyGc5EECDORHYm
zkTeLM5ETDPORKo5zkQQQM5EdkbOROZMzkRMU85EqlnORBBgzkSAZs5E3mzORExzzkSqec5E
GIDORHaGzkTejM5ERJPORKqZzkQQoM5EgKbORN6szkREs85EqrnORBjAzkR2xs5E3szOREzT
zkSy2c5EGODORIDmzkTm7M5ETPPORKr5zkQQAM9EdgbPRN4Mz0RME89EshnPRBAgz0R2Js9E
5izPREwzz0SyOc9EGEDPRHZGz0TeTM9ERFPPRLJZz0QQYM9EdmbPRN5sz0REc89EsnnPRBCA
z0R2hs9E5ozPREyTz0Symc9EEKDPRHamz0TmrM9ETLPPRKq5z0QYwM9EdsbPRObMz0RM089E
qtnPRBDgz0R25s9E3uzPRETzz0Sy+c9EEADQRHYG0ETeDNBERBPQRKoZ0EQYINBEgCbQRN4s
0EREM9BEsjnQRBhA0ER2RtBE5kzQRExT0ESyWdBEEGDQRIBm0ETmbNBERHPQRKp50EQYgNBE
dobQROaM0EREk9BEspnQRBig0ER2ptBE3qzQRESz0ESyudBEEMDQRHbG0ETezNBERNPQRLLZ
0EQY4NBEdubQRObs0ERM89BEsvnQRBAA0UR2BtFE3gzRREQT0UTUGdFEECDRRIAm0UTmLNFE
RDPRRKo50UQYQNFEdkbRROZM0URMU9FEqlnRRBhg0UR2ZtFE3mzRRERz0USqedFEEIDRRICG
0UTejNFETJPRRLKZ0UQQoNFEdqbRRN6s0URMs9FEsrnRRBjA0UR2xtFE5szRRETT0USy2dFE
EODRRIDm0UTm7NFETPPRRKr50UQYANJEdgbSROYM0kREE9JEqhnSRBAg0kR2JtJE5izSREQz
0kSyOdJEEEDSRHZG0kTmTNJETFPSRLJZ0kQYYNJEdmbSROZs0kRMc9JEqnnSRBCA0kR2htJE
3ozSREST0kSqmdJEEKDSRICm0kTerNJETLPSRLK50kQYwNJEdsbSRObM0kRM09JEqtnSRBDg
0kR25tJE3uzSREzz0kSy+dJEEADTRIAG00TeDNNERBPTRKoZ00QQINNEgCbTROYs00REM9NE
sjnTRBhA00R2RtNE3kzTRExT00SqWdNEGGDTRIBm00TebNNETHPTRLJ500QQgNNEdobTROaM
00REk9NEqpnTRBig00R2ptNE5qzTRESz00SyudNEEMDTRHbG00TmzNNETNPTRLLZ00QY4NNE
gObTRObs00RE89NEsvnTRBAA1ESABtRE3gzUREQT1ESyGdREECDURHYm1ETmLNRETDPURLI5
1EQQQNREdkbURN5M1ERMU9REqlnURBhg1ER2ZtRE3mzURExz1ESqedREGIDURICG1ETejNRE
TJPURKqZ1EQYoNREgKbUROas1EREs9REqrnURBDA1ER2xtRE5szURETT1ESy2dREGODURHbm
1ETm7NRETPPURLL51EQYANVEdgbVROYM1UREE9VEqhnVRBAg1USAJtVE3izVREwz1USqOdVE
EEDVRHZG1UTeTNVETFPVRKpZ1UQYYNVEgGbVROZs1UREc9VEsnnVRBiA1UR2htVE5ozVREST
1USymdVEEKDVRHam1UTerNVETLPVRLK51UQQwNVEdsbVRObM1URM09VEqtnVRBDg1USA5tVE
5uzVREzz1USq+dVEEADWRHYG1kTeDNZETBPWRMoZ1kQQINZEdibWROYs1kREM9ZEsjnWRBBA
1kR2RtZE3kzWRExT1kSqWdZEGGDWRHZm1kTmbNZERHPWRLJ51kQQgNZEgIbWROaM1kREk9ZE
qpnWRBCg1kR2ptZE5qzWREyz1kSyudZEEMDWRHbG1kTmzNZETNPWRLLZ1kQQ4NZEdubWRObs
1kRE89ZEsvnWRBgA10R2BtdE3gzXREwT10SqGddEECDXRIAm10TmLNdERDPXRLI510QQQNdE
gEbXROZM10RMU9dEqlnXRBBg10SAZtdE3mzXRERz10SqeddEEIDXRHaG10TejNdERJPXRKqZ
10QYoNdEdqbXROas10RMs9dEsrnXRBDA10R2xtdE3szXREzT10Sy2ddEEODXRHbm10Tm7NdE
RPPXRKr510QYANhEgAbYRN4M2EREE9hEshnYRBAg2ESAJthE5izYREwz2ESqOdhEEEDYRHZG
2ETmTNhETFPYRKpZ2EQQYNhEdmbYROZs2EREc9hEsnnYRBCA2ESAhthE3ozYREST2ETcmdhE
EKDYRICm2ETmrNhERLPYRKq52EQYwNhEdsbYRObM2ERE09hEqtnYRBDg2ESA5thE5uzYREzz
2ESy+dhEGADZRHYG2UTmDNlERBPZRKoZ2UQYINlEdibZROYs2URMM9lEqjnZRBhA2UR2RtlE
5kzZRERT2USyWdlEEGDZRHZm2UTebNlERHPZRLJ52UQQgNlEgIbZROaM2URMk9lEspnZRBig
2USAptlE3qzZRESz2USyudlEEMDZRHbG2UTezNlETNPZRLLZ2UQQ4NlEdubZRObs2URE89lE
qvnZRBAA2kSIBtpE5gzaREwT2kSyGdpEGCDaRHYm2kTmLNpERDPaRLI52kQQQNpEgEbaROZM
2kRMU9pEslnaRBhg2kSAZtpE3mzaRExz2kSqedpEGIDaRHaG2kTejNpETJPaRKqZ2kQQoNpE
dqbaROas2kRMs9pEqrnaRBDA2kSAxtpE5szaREzT2kSq2dpEEODaRIDm2kTm7NpERPPaRLL5
2kQQANtEdgbbRN4M20REE9tEqhnbRBAg20SAJttE5izbREQz20SqOdtEEEDbRHZG20TeTNtE
RFPbRLJZ20QQYNtEdmbbROZs20REc9tEsnnbRBiA20R2httE3ozbREST20SqmdtEGKDbRHam
20TmrNtERLPbRKq520QQwNtEdsbbRObM20RE09tEstnbRBDg20SA5ttE3uzbREzz20S6+dtE
GADcRHYG3ETeDNxERBPcRLIZ3EQQINxEdibcROYs3ERMM9xEsjncRBBA3ESARtxE3kzcRExT
3ESqWdxEGGDcRIBm3ETmbNxERHPcRKp53EQQgNxEdobcROaM3ERMk9xEqpncRBCg3ESAptxE
5qzcREyz3ESqudxEGMDcRHbG3ETezNxERNPcRLLZ3EQY4NxEdubcRObs3ERM89xEsvncRBgA
3UR2Bt1E5gzdREwT3USyGd1EGCDdRHYm3UTmLN1ERDPdRKo53UQQQN1EdkbdROZM3UREU91E
slndRBBg3USAZt1E5mzdRExz3USqed1EGIDdRICG3UTmjN1ETJPdRNyZ3UQQoN1EgKbdRN6s
3UREs91EsrndRBDA3UR2xt1E5szdRETT3USq2d1EGODdRIDm3UTe7N1ETPPdRLL53UQYAN5E
dgbeROYM3kRME95EuhneRBgg3kR2Jt5E3izeREQz3kSqOd5EGEDeRHZG3kTeTN5ETFPeRLJZ
3kQYYN5EdmbeRN5s3kREc95EqnneRBiA3kSAht5E5ozeREST3kSqmd5EEKDeRHam3kTerN5E
RLPeRKq53kQQwN5EdsbeRObM3kRE095EqtneRBjg3kSA5t5E5uzeRETz3kSq+d5EEADfRIAG
30TmDN9ETBPfRKoZ30QYIN9EdibfROYs30REM99EsjnfRBBA30SARt9E5kzfRExT30SyWd9E
GGDfRHZm30TmbN9ERHPfRKp530QQgN9EdobfROaM30RMk99EqpnfRBCg30SApt9E3qzfREyz
30Syud9EEMDfRHbG30TmzN9ERNPfRLLZ30QY4N9EdubfRObs30RE899EsvnfRBgA4ESABuBE
5gzgREQT4ESyGeBEECDgRIAm4ETeLOBETDPgRLI54EQQQOBEgEbgRN5M4EREU+BEqlngRBBg
4ESAZuBE3mzgRExz4ESyeeBEGIDgRICG4ETejOBETJPgRKqZ4EQYoOBEdqbgROas4ERMs+BE
qrngRBjA4ESAxuBE5szgRETT4ESy2eBEGODgRHbm4ETm7OBERPPgRKr54EQQAOFEgAbhRN4M
4URME+FEqhnhRBAg4UR2JuFE5izhREwz4USyOeFEGEDhRIBG4UTmTOFERFPhRLJZ4UQQYOFE
dmbhROZs4URMc+FEsnnhRBCA4USAhuFE5ozhREyT4USymeFEEKDhRHam4UTmrOFETLPhRLK5
4UQQwOFEgMbhRN7M4URM0+FEqtnhRBDg4UR25uFE3uzhREzz4USq+eFEGADiRIAG4kTmDOJE
TBPiRLIZ4kQQIOJEdibiROYs4kRUM+JEqjniRBhA4kSARuJE3kziRERT4kSyWeJEEGDiRHZm
4kTebOJETHPiRLJ54kQYgOJEgIbiRN6M4kRMk+JEspniRBig4kR2puJE5qziREyz4kSyueJE
EMDiRHbG4kTezOJERNPiRLLZ4kQQ4OJEdubiRN7s4kRM8+JEsvniRBAA40SABuNE3gzjREwT
40SqGeNEECDjRHYm40TeLONETDPjRLI540QQQONEdkbjROZM40REU+NEslnjRBBg40SAZuNE
3mzjRERz40SyeeNEEIDjRHaG40TmjONETJPjRLKZ40QQoONEdqbjROas40RMs+NEqrnjRBjA
40SAxuNE5szjRETT40Sq2eNEEODjRIDm40Tm7ONERPPjRLL540QQAOREdgbkROYM5EREE+RE
shnkRBAg5ESAJuRE7izkREwz5ESqOeREEEDkRHZG5ETeTORERFPkRLJZ5EQQYOREgGbkRN5s
5ERMc+REsnnkRBCA5ESAhuRE3ozkREyT5ESqmeREGKDkRICm5ETerORERLPkRLK55EQQwORE
dsbkRObM5ERE0+REqtnkRBDg5ESA5uRE5uzkREzz5ESq+eREGADlRHYG5UTeDOVERBPlRNQZ
5UQYIOVEgCblRN4s5UREM+VEqjnlRBBA5USARuVE3kzlRExT5USqWeVEGGDlRHZm5UTmbOVE
THPlRLJ55UQYgOVEdoblRN6M5UREk+VEqpnlRBCg5USApuVE5qzlRESz5USyueVEEMDlRHbG
5UTmzOVERNPlRLLZ5UQQ4OVEdublRObs5URE8+VEsvnlRBAA5kSABuZE3gzmREwT5kSqGeZE
ECDmRIAm5kTeLOZERDPmRKo55kQQQOZEdkbmRN5M5kREU+ZEslnmRBhg5kSAZuZE5mzmRERz
5kSyeeZEGIDmRICG5kTejOZETJPmRKqZ5kQQoOZEdqbmRN6s5kRMs+ZEqrnmRBDA5kSAxuZE
5szmRETT5kSq2eZEEODmRIDm5kTm7OZERPPmRLL55kQQAOdEdgbnROYM50REE+dEshnnRBAg
50SAJudE5iznREQz50SqOedEEEDnRHZG50TeTOdERFPnRLJZ50QQYOdEgGbnROZs50REc+dE
qnnnRBCA50SAhudE5oznREyT50TcmedEEKDnRICm50TmrOdETLPnRKq550QQwOdEgMbnRObM
50RM0+dEstnnRBDg50R25udE3uznRETz50Sy+edEGADoRIAG6ETeDOhETBPoRLIZ6EQQIOhE
diboROYs6ERMM+hEqjnoRBhA6ER2RuhE5kzoRExT6ESqWehEGGDoRHZm6ETmbOhETHPoRLJ5
6EQQgOhEgIboROaM6EREk+hEqpnoRBCg6ESApuhE3qzoRESz6ESyuehEEMDoRIDG6ETezOhE
TNPoRLLZ6EQQ4OhEgOboRObs6ERM8+hEsvnoRBgA6UR2BulE3gzpREwT6USyGelEECDpRHYm
6UTmLOlETDPpRLI56UQYQOlEgEbpROZM6URMU+lEqlnpRBBg6USAZulE5mzpRERz6USyeelE
EIDpRHaG6UTejOlERJPpRKqZ6UQQoOlEgKbpRN6s6UREs+lEqrnpRBDA6USAxulE5szpREzT
6USy2elEGODpRHbm6UTe7OlERPPpRKr56UQQAOpEgAbqRN4M6kRME+pE3BnqRBgg6kSAJupE
5izqREQz6kSyOepEEEDqRHZG6kTeTOpERFPqRLJZ6kQQYOpEgGbqROZs6kREc+pEsnnqRBiA
6kSAhupE5ozqREyT6kSqmepEGKDqRHam6kTmrOpERLPqRKq56kQQwOpEgMbqRN7M6kRM0+pE
qtnqRBDg6kSA5upE5uzqREzz6kSq+epEEADrRIAG60TmDOtETBPrRLIZ60QQIOtEgCbrRN4s
60REM+tEqjnrRBhA60R2RutE5kzrRExT60SyWetEEGDrRIBm60TmbOtERHPrRKp560QQgOtE
dobrROaM60REk+tEspnrRBig60R2putE5qzrREyz60SyuetEEMDrRIDG60TezOtERNPrRKrZ
60QQ4OtEdubrRObs60RE8+tEsvnrRBgA7ER2BuxE5gzsREwT7ESyGexEECDsRIAm7ETmLOxE
RDPsRLI57EQQQOxEdkbsRN5M7EREU+xEslnsRBBg7ER2ZuxE3mzsRExz7ESyeexEEIDsRICG
7ETejOxETJPsRNyZ7EQYoOxEgKbsRN6s7ERMs+xEqrnsRBDA7ESAxuxE3szsRETT7ESq2exE
GODsRIDm7ETe7OxETPPsRLL57EQQAO1EdgbtROYM7URME+1EshntRBgg7USIJu1E5iztREQz
7USyOe1EEEDtRHZG7UTeTO1ETFPtRKpZ7UQYYO1EdmbtRN5s7URMc+1EqnntRBCA7UR2hu1E
3oztREyT7USqme1EGKDtRICm7UTerO1ERLPtRLK57UQQwO1EdsbtRObM7URE0+1EstntRBDg
7UR25u1E5uztREzz7USy+e1EGADuRIAG7kTmDO5ETBPuRLIZ7kQYIO5EgCbuRN4s7kREM+5E
sjnuRBBA7kR2Ru5E3kzuRExT7kSyWe5EEGDuRIBm7kTebO5ETHPuRKp57kQYgO5EgIbuROaM
7kRMk+5EspnuRBCg7kR2pu5E5qzuRESz7kSque5EGMDuRIDG7kTezO5ETNPuRKrZ7kQQ4O5E
gObuRObs7kRE8+5EqvnuRBAA70R2Bu9E3gzvREQT70TkGe9EECDvRHYm70TmLO9ERDPvRLI5
70QQQO9EgEbvROZM70RMU+9EslnvRBhg70SAZu9E5mzvRERz70Syee9EEIDvRHaG70TmjO9E
TJPvRLKZ70QQoO9EdqbvRN6s70RMs+9EqrnvRBDA70R2xu9E3szvREzT70Sq2e9EGODvRIDm
70Tm7O9ETPPvRKr570QYAPBEdgbwROYM8EREE/BEshnwRBAg8ESAJvBE5izwREQz8ESqOfBE
EEDwRIBG8ETmTPBETFPwRKpZ8EQYYPBEgGbwROZs8ERMc/BEqnnwRBCA8ESAhvBE5ozwREyT
8ESqmfBEEKDwRICm8ETmrPBERLPwRKq58EQYwPBEgMbwRObM8ERE0/BEstnwRBjg8ER25vBE
5uzwRETz8ESq+fBEEADxRHYG8UTeDPFETBPxRLIZ8UQQIPFEgCbxROYs8UREM/FEsjnxRBBA
8UR2RvFE5kzxRExT8USyWfFEEGDxRIBm8UTmbPFETHPxRKp58UQYgPFEdobxROaM8URMk/FE
qpnxRBCg8USApvFE5qzxREyz8USqufFEEMDxRIDG8UTmzPFETNPxRKrZ8UQQ4PFEgObxRObs
8URE8/FEsvnxRBAA8kR2BvJE5gzyREQT8kSyGfJEECDyRIAm8kTmLPJERDPyRKo58kQQQPJE
gEbyROZM8kREU/JEslnyRBBg8kR2ZvJE5mzyRERz8kSqefJEGIDyRICG8kTejPJERJPyRKqZ
8kQYoPJEgKbyROas8kRMs/JEqrnyRBDA8kSAxvJE5szyRETT8kSy2fJEGODyRIDm8kTe7PJE
RPPyRLL58kQQAPNEgAbzROYM80RME/NEshnzRA==</AssayXData><AssayYData Points="7000">SmGGQO9IhkCTboZAdlKGQMRlhkDDbYZAJV+GQAxchkAuYIZAuViGQDllhkCCVIZAuoyGQFCE
hkBMRoZAuUmGQINwhkBJZ4ZA2H2GQFVfhkArW4ZAl2+GQMdQhkCAb4ZAKGmGQDpdhkAgh4ZA
f36GQLdfhkD9j4ZAHoOGQNhJhkAAf4ZAr4SGQGGLhkD5YIZAOpSGQL51hkC7gIZADGCGQKuA
hkBMcYZAnoeGQAJhhkCbdoZAA2aGQPBWhkD8XIZAuIeGQLt5hkAbh4ZA11GGQBuShkCfXIZA
VW6GQD+BhkAKSoZAcHaGQFaFhkCgeoZA9WiGQJNzhkANcoZA+F+GQAd7hkDLaYZANHKGQDti
hkAlgIZAMnaGQKyBhkApcIZAdm6GQAtjhkAefYZAnGeGQOVihkAGfYZAAoKGQKJ0hkCNdoZA
pI6GQDJbhkADboZAHW2GQONyhkABWYZAnUyGQIR4hkAFcIZA84WGQGiBhkBagIZAs2aGQPdy
hkACaYZA4FqGQLp9hkB3cYZABWOGQOOFhkBxfYZAtlyGQCFkhkBTaoZAP2aGQIhnhkBBfoZA
t5OGQOFuhkDVgIZAKIqGQDGIhkBBjoZA9nOGQHRshkDgWYZA/mmGQGpthkAcjIZAjYOGQJx2
hkBpcYZAPpKGQEaHhkDefYZADJGGQOuEhkAWVoZAWnSGQOZyhkBwh4ZAG26GQLtthkA3g4ZA
FneGQJZwhkC1d4ZAV0CGQAqIhkCYY4ZANnWGQPd3hkDwboZAI12GQLt7hkCQY4ZA8HmGQMxR
hkDyl4ZAGoCGQDV6hkCTfIZAQU2GQOV7hkDUdYZAU0mGQIh3hkDldoZAXIqGQKmFhkBSXIZA
aGyGQH9lhkD9coZA64KGQAeShkDoc4ZALYCGQKFzhkBWhIZA4G2GQMN1hkAteoZAb3+GQId3
hkB5c4ZAioWGQN1ahkA6YIZAKIKGQJtthkCzooZA+oWGQJVhhkDDaYZARY6GQG2HhkCIcIZA
+m+GQIRxhkB5iYZAQmKGQFWDhkBcbIZAWXmGQFpyhkB8WIZA41uGQOtohkBbcIZAhF+GQB9n
hkCff4ZAtXiGQFV1hkAuaYZA4GWGQNl1hkAkj4ZAEGqGQMdzhkAfaYZAcXWGQI1ohkC9UYZA
iZ+GQARbhkB0aIZA6oaGQCt3hkAzZoZA+0+GQIJ2hkD2W4ZAEXaGQDB3hkBGcIZAj1iGQHKB
hkClZoZAiFWGQFJihkCIUIZAf5eGQBp3hkAZU4ZAZXeGQM96hkBoaoZAyl2GQL1khkBnZYZA
Y2qGQDdahkCSY4ZA34qGQM2ChkDlYoZAD2qGQNdihkByY4ZArEyGQJpwhkAlaYZAqYmGQPNi
hkAbd4ZAkYOGQIlUhkCWoYZAj2iGQJJmhkA5aoZAEG2GQBpxhkDuYIZAwleGQBaRhkBgVIZA
6naGQOdjhkAMgIZAD2qGQIlshkBwgIZANoSGQOBThkD+fIZASHaGQI5+hkApjYZA63mGQIh0
hkD/goZAdpKGQMWKhkCreoZAVoeGQDVihkCPhIZA52CGQOGHhkBWlYZAmH2GQAh6hkAagoZA
jXeGQPdlhkAtVYZAh3CGQE1ghkDUZoZAUJqGQMZbhkCBgIZAZESGQMxohkBTbYZAL4CGQDt2
hkCzoIZAd3OGQPNyhkD1aIZACnaGQMxShkBObIZAYHyGQOFYhkDHP4ZAQ2SGQHdahkDpb4ZA
1FaGQB9fhkDOVoZACG6GQLBbhkBlWoZAdoiGQKFohkDcVYZAKXSGQL52hkAFaoZA5XOGQB1o
hkCkYYZAw26GQC9KhkD+aoZAklKGQFZ9hkAGoIZAHomGQOlYhkDVd4ZA4YOGQCZghkD9cYZA
Vm+GQD1/hkBth4ZAK1OGQKBqhkBIf4ZA4nSGQKh0hkADYYZA112GQBVAhkCicIZAol2GQFRX
hkAyWYZASVqGQLZihkDWW4ZAxG6GQNRFhkD4bYZA8WqGQMZlhkDuT4ZAmmiGQIxIhkALSYZA
FniGQJeGhkBQR4ZAo2iGQP58hkCSYYZAvIKGQNSJhkA4fIZAx2KGQCN4hkDKZIZA2l+GQDNX
hkCnbYZARVGGQMh7hkCFgYZACJqGQJSRhkD0VoZAemeGQINwhkDvi4ZAoIaGQKRrhkDMV4ZA
qmSGQKhrhkAsW4ZAe0yGQERVhkDAVoZA3FSGQOhVhkD4ZYZAp3CGQLN3hkBJT4ZANXqGQKxk
hkBjMYZA1WCGQGxshkCFcYZAFnOGQJlmhkALfIZAfoeGQItchkBnT4ZAaWqGQEpxhkBMbYZA
c4CGQIxYhkASZYZATCmGQL1jhkAScIZAe2OGQKWDhkCWgoZAlnuGQF1ZhkCRZYZAd2GGQOF8
hkBndYZAQVuGQPNLhkAOWoZAHG6GQGR2hkCUXoZABnCGQC9rhkBdY4ZAtH+GQM1+hkCYg4ZA
1WuGQBhVhkAtb4ZAuDuGQOtdhkCPYYZA0HSGQJlQhkBukoZAskuGQOtUhkBDSIZAEGyGQNI6
hkBjaYZAlXiGQGJ4hkApc4ZA/UeGQGdrhkDUWoZA8mWGQJZVhkCgaIZAQXyGQHNJhkCVV4ZA
ki2GQMlLhkBvToZA80iGQGZ0hkB8NIZApkCGQERhhkBWdYZAJWSGQJFqhkDmXIZAR2mGQANJ
hkDKRoZArEWGQEdZhkBeb4ZAFS2GQCkohkDmR4ZATmiGQKJChkDsToZAM1SGQCp/hkBpboZA
EE6GQJtrhkBqW4ZAmm+GQC1ShkDLRIZAHGCGQGdlhkBQR4ZAJEOGQHpJhkCDR4ZA+WGGQANL
hkAGV4ZAtjSGQI9ghkAuZoZAjV6GQDUuhkCMXIZA9lWGQA5phkCAZYZAnkOGQAmDhkA2RIZA
VWaGQGNChkDzO4ZAuFqGQA1YhkCMUoZAOmaGQKlPhkB9YoZADT2GQEZHhkBGVoZAHGSGQH9d
hkCSSIZACkyGQLdchkBNboZAU0mGQM4+hkCJZoZAbzmGQI9FhkBOOIZAOC6GQJRKhkB4NYZA
SEuGQBVWhkA6YIZAs1OGQEs9hkB1O4ZA7EmGQNpWhkCbVYZAExyGQANmhkDgboZAXYCGQGtL
hkBrUYZAbzaGQL86hkDzZIZAnjGGQCpHhkAcPYZAjDSGQCtFhkBTNYZACT2GQMpLhkBoLYZA
kVWGQFNxhkA6RYZA9liGQKhNhkD0PYZA00CGQJhBhkDFWIZAB2KGQF4ghkApXIZApk6GQMZA
hkACQYZASi2GQLA6hkB1PYZAqRqGQABOhkB6MIZAPiuGQFtlhkBySoZA/WiGQCA7hkAtPIZA
6VyGQM9VhkCLhIZA+C6GQNgjhkBZXoZAl2eGQN5XhkC7YoZAtWSGQANOhkAYQYZAiFWGQKlM
hkCGMoZAiEeGQDRdhkC9KYZAS1eGQKA/hkDkRoZAsSmGQNhchkBXJ4ZA/WiGQLhahkALPoZA
oTyGQCNOhkABV4ZAiUaGQJ86hkD/SYZA3mGGQApIhkCoXIZAFCOGQLZLhkBaNYZAAlCGQG9a
hkAOIoZADzeGQIhChkDYRYZAE1iGQNJLhkDJUoZAKDOGQKY6hkD9TYZAr0eGQNxIhkCxL4ZA
nESGQFtKhkAtT4ZASFWGQBFPhkDpIYZAQVaGQKJNhkBTUoZA/TCGQFxahkBKUIZAn0aGQPMv
hkAZRIZAPkmGQBpYhkBOSIZAGTmGQGlZhkBjToZACSuGQH47hkDjPIZAPkGGQAQ9hkCuTYZA
hEyGQIRXhkBNPYZABEKGQL8jhkBEZIZAB0iGQDg9hkAIVIZAgkKGQLAvhkCpTYZANTqGQCIo
hkClXoZAJlaGQHtQhkA1UYZAtkqGQH9HhkCFMoZAc1iGQCY6hkDVOoZAYUSGQABDhkCXN4ZA
4QmGQHc2hkCqNoZAQheGQEo+hkB4D4ZAeD6GQO8whkBzKoZAQkCGQEVUhkCKLYZAEzaGQFgt
hkCcS4ZAkFOGQBUxhkB6SIZASA+GQBlAhkDVTIZAEi2GQNkfhkDWRoZAJjeGQGZJhkCUX4ZA
QCOGQPwyhkBmR4ZAej6GQEsMhkDZJYZApyOGQKFKhkD7U4ZAizCGQNUvhkDMWYZAFUGGQLwy
hkCrP4ZA9EqGQAkkhkDMD4ZA0ymGQOYZhkCsGoZATDuGQL49hkAHKIZAljWGQBMqhkCeQYZA
VSmGQNRPhkB9HIZAIzqGQDQ5hkCP+oVAFDqGQM5MhkD8M4ZAsU+GQLs4hkCDNYZAbyKGQBxN
hkC9IoZA5TaGQENYhkBmSIZAKkKGQGRAhkD1UYZAqzqGQJIkhkCeG4ZAnEWGQMgQhkBuGYZA
MyqGQCcwhkCbNYZA+CSGQCIRhkAgQ4ZAnD+GQNA2hkAILYZAYiKGQDsJhkC+R4ZAx0GGQMlH
hkBcN4ZAByiGQLMmhkCLQ4ZAwy2GQJIahkCiUIZARkmGQEwihkDZHIZAnTKGQMQihkAMKIZA
NTCGQLYohkDtEIZAliiGQJQFhkB4JoZA0xuGQJdKhkAoO4ZAyg+GQFpShkDTNIZAxTCGQM1N
hkBUP4ZA5xuGQP8zhkDxGYZAT0WGQGUShkByKYZAvzmGQBgKhkCsU4ZAOi+GQH8yhkCPLoZA
lQ+GQCxLhkA0R4ZAkjKGQDQzhkCJL4ZAM0CGQHA3hkC9HYZA7ECGQOlRhkDhOIZAJDeGQH9M
hkAGK4ZAIRmGQKQZhkB3IYZA5SyGQEY+hkCPFIZAUxOGQI8shkA2TIZAohGGQAQZhkDiG4ZA
dC+GQNA3hkBXOoZAdU2GQDU6hkD9MIZAORiGQG4uhkDxJoZAEiqGQJI5hkACQYZARDKGQDs5
hkB3V4ZAeSWGQME7hkC5GIZAhC6GQJgshkDGMYZACSiGQFIthkAYFYZAE0OGQH0zhkDrOIZA
wyaGQCQyhkAnPYZAehqGQL8RhkDeLYZAPgaGQHMUhkDPPIZAnyeGQM0bhkAlFIZAVCqGQAQz
hkAUDIZAM02GQDkWhkDmH4ZAPRuGQLMWhkBlGIZAsSCGQBUkhkAkMYZA5vuFQIghhkBmJ4ZA
iDGGQPwShkC5IIZAdyeGQNpEhkAoLYZAoBeGQAsHhkDkKoZAQQiGQPQkhkAIFIZAmRuGQOUu
hkAAK4ZApyaGQBkShkA5+4VAcSKGQLUXhkDKKoZA2kGGQJL9hUBoK4ZA8S+GQE8VhkCPEoZA
vjKGQIcshkB6DYZAiSqGQAEjhkAOLoZAvFKGQGEYhkCyJ4ZARDiGQB4hhkDkCoZAtRuGQHMc
hkALSYZAcCeGQMUMhkDQEYZA4CGGQIE7hkBtEYZA3D+GQKgbhkBLKoZA3wuGQMUPhkBWEYZA
0fqFQIIvhkCOHYZAwyWGQEcOhkABN4ZABC6GQI8JhkD+GIZAwSiGQOwlhkBILYZAdAqGQJwK
hkCXLoZATSiGQP8WhkBODoZArgCGQDImhkBZCIZAjyeGQIERhkAvIYZArhOGQKEIhkDEJoZA
DeOFQKckhkA+FIZANwyGQJn/hUBSMIZAKwKGQA/+hUCyK4ZAmgSGQEj4hUCWFYZAhRKGQNMS
hkBsDYZAiyaGQNkshkD+K4ZAQCGGQKUPhkD4AIZAPwCGQNcthkD++oVAAAuGQBIqhkA/DIZA
Jx6GQO7+hUDuMoZA4QSGQDAthkB++YVAPSiGQHAThkBTLYZAZfqFQPcUhkDhK4ZAHzGGQDMd
hkDqRIZAYkKGQDQbhkDCLYZA5RiGQOYFhkAI9oVAmwCGQCY2hkADE4ZAbSeGQCwBhkBjLIZA
tf2FQNAzhkB/HoZARyCGQElGhkB7E4ZAdA+GQDo7hkC0I4ZA4TKGQCcKhkAzHoZASP6FQNRB
hkD9FYZAfRSGQLAKhkAXE4ZAjSiGQJodhkCpK4ZADRmGQPQAhkD+E4ZA0gqGQCBHhkBHE4ZA
0C2GQNchhkCJIoZATxKGQKIdhkAFH4ZAvgSGQH0NhkC4JIZAQR2GQCQHhkAYB4ZAACqGQIkQ
hkBA94VALxCGQLD3hUC//oVAaxeGQKwahkDX54VAIvmFQG80hkB2EYZAfAGGQIEShkCdDIZA
2CiGQNsqhkBNB4ZA1B6GQCMLhkB8HYZAHfmFQDzwhUCA8oVAkwqGQOsjhkCuEoZAmRuGQGwU
hkDnFoZAyBKGQMUrhkByG4ZAWSKGQDI2hkDx3IVAMQ6GQA4AhkB8DIZA5feFQEMFhkC0EYZA
vT6GQKcWhkDXFYZAdi+GQDjshUD3BIZAjxyGQJDUhUAV5oVAm/qFQG3ehUCjFoZAlEWGQPQU
hkAOAYZAGt+FQIImhkBHFIZA9RqGQGX9hUBBAoZAihKGQPAXhkDx9IVAlBWGQNElhkAV6YVA
8wiGQMwfhkBe+4VAjvSFQLnRhUCyDYZAM/iFQLf2hUCWI4ZAkA2GQKnShUCtB4ZAZSeGQATx
hUCH74VAZuyFQAYehkBNA4ZALROGQNEShkDjGYZAX/CFQCoYhkCJC4ZA+O6FQFn9hUDXBYZA
JwyGQPwUhkDM4YVA2xeGQJknhkALFoZAJBCGQEXfhUCDEIZAKyCGQOn8hUBgA4ZAdxGGQHAF
hkBh/4VAkf6FQMsMhkCX9YVAB/KFQB8ehkDZKIZA8xmGQFrhhUBbKIZAOQGGQIQuhkDw6YVA
9RWGQBfkhUCdC4ZAmACGQLnzhUB+/YVA7vmFQIDrhUAaA4ZADwCGQP3vhUCVDYZAOwuGQMX2
hUBIEIZAAfSFQMP+hUDk+4VAOOWFQPD2hUAgA4ZAjBeGQFIXhkD8EoZAWAqGQLTjhUD92IVA
ftGFQAkehkBeAoZABNeFQHv8hUB27YVAgP6FQMkZhkALAoZAAwmGQNsKhkA3A4ZAVRmGQKT2
hUBrCoZA6deFQL8MhkAjDYZAEP6FQHXnhUAW6IVApxyGQGUBhkCl34VA6AKGQLLrhUDA84VA
2geGQC8JhkCf8oVAHSSGQH0WhkDf+4VAGPyFQPb8hUCV3oVAMfWFQNTthUApAoZANPOFQHXu
hUCx9IVATQWGQEzghUCRD4ZAviCGQOwEhkAJ+IVAIsqFQMr/hUCR9IVAw/yFQHPphUClHoZA
ehmGQD/zhUCdBYZA1/KFQHIWhkArE4ZAHeCFQE0ThkB624VAuP+FQPkBhkCo7IVAYBCGQA7z
hUC2+oVAWueFQDzphUA4AYZAY/iFQLPphUAW7YVAOOeFQM3qhUD7+4VAPASGQNsJhkBlB4ZA
bAyGQNAUhkAsCIZAlQCGQLzvhUBK54VA2/SFQDPqhUCY6IVAl+KFQKr/hUBI+YVA2vuFQIjq
hUD744VAShuGQIX/hUCl+YVAjOuFQOYUhkDdCoZArAOGQBruhUB9+YVAuvKFQEHfhUBi/4VA
kASGQE0BhkDw9IVArPSFQEn6hUCj4oVALvKFQFTxhUAKAoZAKROGQFLlhUCa8oVAyOaFQDns
hUAc8IVAKNGFQEfwhUAZ3YVASfaFQHEZhkCU7oVAwPiFQDb1hUC694VAmwyGQPTqhUBC54VA
5+CFQPbYhUCL1oVA+ueFQE/phUD774VAEeuFQNfyhUDL/4VAkeyFQP/nhUAhDYZAuiGGQDzh
hUAdyIVAYASGQNbehUBt/YVALPKFQHzfhUCr7oVAtPCFQI71hUBeAIZA6P6FQA0ehkAaFoZA
tfaFQITuhUD+9IVA69qFQEDehUDBDoZAMgCGQLkIhkAt94VAW/SFQLvOhUC/uYVAhPeFQDUE
hkAH3oVA1fCFQIj7hUCz8oVA59OFQFPjhUDg5YVANdyFQGnmhUDEAIZAI/WFQKLwhUAM94VA
G9WFQC7lhUCj64VAGPCFQNnbhUAezIVAZ++FQHfvhUBS2oVAIfKFQN3PhUDw94VAzO6FQE/U
hUAv1oVA2vKFQDPShUAt84VATQaGQFDhhUAt/4VA0MGFQEP0hUC1CYZAy+CFQEK9hUBc5oVA
/tWFQF37hUAB7IVAG+yFQHrihUDn+IVA+uSFQILUhUALy4VAm/uFQD3nhUDd2IVA+AyGQBLu
hUBACYZAlvCFQKTPhUBU0IVAb8+FQJrUhUD24oVArPeFQE3ehUCG94VA2NeFQGjyhUB69YVA
u96FQN3lhUA35oVAy+SFQC3khUDE0YVATvGFQM/PhUAX5YVANeeFQC/7hUD56IVAKueFQDvj
hUBvyIVA2+6FQN30hUBI0IVAjNuFQPPbhUB5+YVAnPOFQHTMhUAqxIVAC9mFQCn2hUAr7oVA
ouiFQMXehUAkwIVAD+iFQOjVhUCCx4VAwAqGQCzwhUAE/4VAVAGGQJTJhUAdroVACwGGQNvG
hUC84YVARdSFQOT9hUAG84VA/OaFQHfHhUC51YVAge+FQKTNhUBG1YVALteFQGrlhUCxzoVA
D+WFQPG2hUDN/4VAfdOFQK7fhUC054VAg9yFQMXUhUAL7IVA8taFQJHkhUDP9IVAJsiFQJnL
hUCZ74VAh/CFQBLuhUCa64VA5sqFQJfbhUDpw4VAPt+FQEPthUBj74VAzd2FQDzOhUDr44VA
gbSFQH3XhUDW5IVAIb+FQPkAhkAi3oVAWsiFQK2/hUBev4VAQ/CFQF7GhUCM94VAaOSFQK6w
hUCb6YVA+dqFQKOxhUBg04VAEeGFQBvBhUDXrYVAiOaFQLnThUDY14VAsciFQBqwhUD12YVA
hNOFQLPlhUBP0YVAJuyFQFfYhUCUxYVAwd2FQDv8hUDytoVAGMqFQDqdhUAIzIVA3MOFQMe0
hUCL0oVADtOFQIrehUBo44VAQLyFQDO+hUBav4VAv9iFQAzqhUCN9oVAEMyFQCXmhUCKy4VA
mrSFQE7AhUA624VAAMqFQBPrhUCHyYVAr9iFQNarhUBx2IVA2diFQG+5hUCXuIVA86mFQIGu
hUAh5YVAfNGFQF3MhUCcxoVAs7mFQDSzhUDCuoVA2c+FQOO+hUAn5oVA4daFQAOmhUAbsIVA
LLWFQEfBhUAM5YVAHcuFQHfihUAL1YVAH9SFQOnLhUDgvYVAQdaFQD3DhUACzoVApbeFQFXT
hUCZyIVAl9SFQDu0hUBQzIVAQ/mFQEe7hUC0qoVAmsGFQLbahUAD1IVA/syFQPSyhUAf5YVA
6++FQBexhUC+44VAj96FQLq3hUBM24VASMOFQMT3hUAZw4VATqmFQBnGhUCbtIVAOb6FQNDG
hUDj+YVA+NqFQLXNhUBB04VA2qyFQJjVhUCbwYVAwLqFQDWthUC1tIVA5rCFQB0EhkCjvIVA
FsGFQErJhUBx2IVAT8mFQFW2hUC+xoVAXOqFQFjMhUBztoVAKsWFQK3jhUD0yoVAk82FQOuY
hUDqzIVAIMWFQHq6hUA50YVAu8CFQMTPhUCftIVAhbeFQAC4hUCQvIVAQ8iFQFPChUAQ14VA
js2FQFPOhUB93oVA+tSFQG/QhUBc4YVAOsqFQI6shUDauIVASMCFQJ7JhUCozoVAutuFQDba
hUA2voVAKsCFQBXchUAqzIVAJ6aFQG6mhUCd3oVA0OeFQF2rhUAwwIVA67eFQL6nhUDkzYVA
Tv2FQE3KhUDC04VAV7iFQGHmhUC92IVAuuCFQGfZhUDUzoVATMWFQC6ZhUCPvYVAx7mFQIm0
hUBtz4VAureFQKOzhUAQ7oVAaeaFQPezhUC2noVAedKFQOaxhUB8voVAS9WFQITUhUBm14VA
lKiFQI2/hUDB8YVALcSFQJ7RhUCw1oVAecCFQHPkhUAS74VAa76FQGq+hUD11YVAYuiFQLOu
hUCIu4VA8qmFQDethUAqxYVAu7yFQBjThUCryoVAZ6WFQC24hUB+fIVAV8mFQPmVhUAHvIVA
cbuFQBabhUACs4VAnMCFQJKthUA/zoVATqyFQFGvhUBztYVAUqOFQCnDhUBj6YVA+bqFQGWo
hUDZ0oVAg7SFQPq2hUBBrYVAvd+FQNzQhUBBp4VAy62FQODYhUDkqYVAs7+FQA+4hUBFz4VA
z56FQHXGhUDAvoVAddWFQMvMhUDo24VAuNCFQOS/hUCklYVAA3uFQO60hUAu1oVAAb6FQCjN
hUDLkIVAfKaFQFfUhUD744VAosyFQA/DhUA/wYVAY7OFQOSyhUD6vIVAta6FQAiqhUAfoIVA
Pb2FQDiwhUAbt4VAE9iFQD/AhUBEu4VAoMaFQJq5hUDtqIVA16eFQNLDhUCUuoVABMCFQGmy
hUCgl4VA7LOFQMmwhUDUiIVAObuFQCTZhUBNv4VAqaWFQL2whUDn3YVA2tOFQPWshUCtpYVA
ep+FQB+zhUDjtYVABdyFQCS7hUAQo4VAAayFQIzEhUCYsoVADcGFQI7fhUB+uYVAdbqFQDPI
hUD1qIVA75eFQLedhUCom4VA25iFQOjFhUB4wIVAkp2FQDKchUAgoIVAD7CFQBvVhUDvt4VA
N6KFQGXChUA0toVAZ9CFQC+shUBtpoVACcGFQNSPhUAdsoVAdsKFQIe4hUBKu4VA5aWFQDHG
hUDWyYVAEraFQP+phUASnoVARp+FQMaNhUDepoVAfpuFQPO2hUBwtoVA1MGFQAKshUCLzYVA
/KeFQPLNhUCIsoVABciFQPSZhUDkloVAh6iFQN+yhUDXuIVAtK+FQOKJhUBbrYVAwqCFQEW5
hUDEu4VADqWFQPy2hUAQz4VA5KOFQMy8hUDFv4VAsKaFQPa4hUC4fIVAUbKFQAaihUBswIVA
1KuFQJTPhUA7nIVA85SFQC+PhUAazIVAGrWFQAi7hUDu2YVArb6FQJW1hUBZmYVA9K+FQD6W
hUBb44VAp6yFQLu7hUDgw4VA0JaFQEyXhUD62oVAmaOFQCiAhUBcnYVA6caFQA2rhUCoh4VA
jKGFQCyshUBYx4VAa7GFQK+shUCgn4VAV9SFQC2thUCro4VAw6CFQHK0hUDJk4VAB5WFQEaf
hUBUmoVAk6+FQN2YhUAs0YVApaeFQPixhUBltoVAopeFQAaXhUCfo4VADLWFQECJhUAlkIVA
R6eFQGighUAKrIVA7q+FQE2ehUA3oYVAx5WFQLGwhUAnj4VAw8SFQAm+hUCgo4VAmb6FQEGy
hUAfooVAmaqFQDfchUC1noVAh4uFQCy1hUCvq4VAuK+FQKuVhUCRmIVA0n2FQBqehUBRmYVA
f5mFQM+YhUDUs4VAx4uFQMerhUAJh4VARY6FQB2XhUCrmoVAtKaFQOWYhUCmp4VAocKFQKN7
hUAd3IVAcqaFQAq7hUCRo4VAR7+FQKydhUCVmoVA0YWFQJSqhUDapYVAtL+FQIKahUCin4VA
pZOFQOerhUCCqoVAprKFQNmahUAumIVAGJSFQF+hhUARjIVAXZWFQESahUDSoYVACZSFQJig
hUBkt4VA6pWFQFG4hUBRsIVAyaWFQNejhUALsIVATLSFQK+JhUBklYVAe7WFQGSihUDFn4VA
K5yFQAOShUC7z4VARJ+FQEyfhUAPs4VACa+FQMSrhUA7ooVAXZeFQA6nhUDthIVAJq+FQGuC
hUDlrIVAjsWFQE+shUDXkIVAZqOFQLp9hUCSgoVAoH+FQByrhUCHrYVASpSFQHWnhUBRo4VA
UZeFQNOnhUC0noVAy5+FQNGIhUALlYVAKpuFQJaVhUB0mIVAlYCFQHikhUCrfYVANKOFQHqq
hUBxoIVALpeFQLq1hUB1uIVAYZiFQL2jhUAhr4VAc3uFQISyhUDek4VA9oOFQBy0hUDPc4VA
RJaFQMB7hUCXhIVA4KqFQBOWhUDfmIVAZ6KFQHKUhUDVooVAH7GFQPKWhUCmm4VA5ImFQEbA
hUBgnoVAzJWFQHyghUBisIVAYIGFQBKNhUAlkYVAL5eFQASGhUCYoYVA2oSFQNOChUDksoVA
9LyFQHmdhUCzooVAv4qFQPCHhUB3sYVAoJuFQIeEhUDkpIVA35CFQLCZhUBqi4VAgqqFQNa9
hUDEioVARKaFQBq4hUCOoIVATX+FQB2QhUCugoVAJ5+FQCuahUDdq4VAapiFQMd0hUCTgYVA
O4uFQLeYhUAjkIVAdISFQKGXhUCjaoVArJWFQI2MhUD0f4VAMIWFQCqihUCpkoVAkoSFQNKx
hUBVb4VAepSFQMWBhUBaiYVA2JuFQDqWhUD8mIVAPX2FQA6MhUDdkoVA37iFQAaLhUBHtYVA
oIiFQCJ6hUCjpYVAVaaFQDqGhUCOjYVAe4GFQNCahUCrpYVACZCFQI2ehUABioVALYqFQKyJ
hUCtjIVAbImFQNqHhUC8dYVA7H2FQOmShUBWhoVA54aFQI6ahUCpgYVA+paFQKqXhUAJd4VA
kX2FQPyohUDahIVAqGmFQLCvhUCWjIVAHX6FQLCthUAXtIVA8JmFQH6bhUDjloVA3oWFQLmQ
hUDBhYVARJuFQM2ThUAchYVANFqFQNGYhUBYdIVA62OFQNqMhUB5m4VAJn6FQHyNhUBfeoVA
sqOFQOaHhUA4Z4VAVpiFQOqGhUA5bYVABoOFQBJ9hUBjjYVAxWqFQIt/hUB6ooVAeHqFQDuO
hUCXg4VAn3iFQAeQhUB8b4VA/pWFQI6KhUDrk4VAAmGFQElohUBzfoVAsXSFQMaJhUDdgoVA
SIWFQLWjhUDeXIVASHmFQCGBhUBziYVAS4aFQMiRhUB0noVA74+FQJaPhUALboVAVJ2FQIJz
hUD4g4VAMoCFQBdvhUCsb4VAuZyFQMCLhUBta4VAGo6FQB9+hUBeYIVAUH2FQC52hUDqbIVA
tXCFQG1nhUBPk4VA/IaFQNlxhUBYbYVAZmaFQNd6hUBhmoVAaYaFQNKUhUBNhYVASoCFQNmP
hUC8bIVARXWFQHN7hUBzdIVAhI+FQI6rhUCSXoVAC4qFQHGWhUCfhIVAvpCFQFaQhUAig4VA
xnqFQMpyhUCxgYVAnHWFQOCHhUBagIVA6mOFQDZ1hUBzhIVA0XyFQN9thUA/Z4VAuKeFQK5s
hUA8g4VAcX2FQBVthUAJioVA5oaFQEWShUByfoVAyYqFQCiDhUB6pYVA73iFQGyAhUBPbYVA
jnCFQGiThUBbqYVA5HeFQOyihUBIn4VA/VuFQFmWhUD+aIVAcY6FQIGNhUBKioVAEXeFQM9w
hUAjdoVAP56FQF+PhUCgaYVATY6FQPCLhUBmm4VAgIGFQFt9hUDtg4VAMXqFQCOchUAhgoVA
iJGFQH1phUCzhYVA53aFQOqIhUBekIVAH2iFQN59hUA9ioVATHqFQPyIhUAcmYVA8GOFQOtf
hUDJoYVAjoeFQHKLhUAGnoVAh3SFQPiAhUB/l4VAsqmFQFl2hUB/coVArpCFQD+fhUDLc4VA
NX2FQCh+hUCBcIVACZeFQDmVhUBkbYVAMaCFQGOShUABcYVAT4GFQLlmhUDWe4VAPGOFQNCJ
hUDJZ4VA03uFQKWEhUBbhoVAqXSFQGiEhUBXi4VArYOFQIuMhUB1kIVA22iFQLaqhUCcaoVA
slyFQGiFhUAhS4VAfm6FQNtohUCrYYVA6VuFQMeDhUC9eIVAn3aFQOxhhUBak4VARGOFQJRo
hUAbO4VASZaFQNpphUA0VoVAUHqFQOWHhUCwZ4VAeYGFQGuChUAphYVAt2SFQOd0hUA1eIVA
c3+FQJZlhUB4cIVAGHmFQEOQhUB4lIVAdHqFQCpdhUCLdIVAZGeFQOJshUAtd4VA1X6FQI92
hUCulYVAOnmFQLFahUB/gIVApluFQId2hUAYdIVAYHqFQEZ2hUA0XYVABo6FQL90hUAteoVA
+HeFQNOLhUCweIVA3nmFQAFrhUBxVIVASHGFQD94hUDie4VAnlCFQJl6hUCGdoVAYXmFQCxa
hUBxWYVA4leFQDpqhUDKcoVAinWFQMCFhUC1aYVAw1yFQKJ5hUA7coVAdGSFQHF3hUBbaYVA
dGOFQFmFhUDlc4VAOmqFQFlvhUDGj4VANGWFQOp+hUAJh4VAv0+FQGqShUANf4VA+oSFQCpy
hUC6foVAc4OFQCKIhUCbboVAzZmFQMlmhUBeYIVAFl6FQLmOhUCbX4VA8H2FQNSAhUCrZIVA
MmCFQBZyhUA7Y4VAg3SFQF5/hUDbZoVAX1CFQGqAhUDPa4VAz3aFQOxYhUAvmIVA3mOFQKJx
hUCng4VAZHuFQJx9hUDuXIVAxmCFQCp5hUBGV4VA11iFQA52hUBBjoVAemeFQNCDhUBJeIVA
JkWFQIh7hUDMZ4VAUGqFQHpnhUCBa4VAFF2FQBqehUBQcIVAPEyFQA9ehUAeeYVA8nKFQHd5
hUAAb4VAlWCFQMNHhUCOboVA0myFQLJmhUBnYIVAA1mFQLh8hUAQWoVADJCFQElehUC1g4VA
rpOFQM+JhUDceYVANWiFQNRmhUDbV4VAo0mFQINchUBoZoVAKY+FQDeDhUDAboVA4IeFQItb
hUC5foVANXmFQCdshUBAg4VA7XKFQON9hUCccYVA2o+FQG44hUADYIVAZHqFQChWhUBhcIVA
E4yFQNxGhUBMoIVAQ3uFQBluhUCrloVAsWuFQP5ohUACjYVAMW+FQEx9hUD3RoVAumWFQGGA
hUCcRoVAHX+FQPZshUCPeYVAKGiFQM9zhUAvfoVASViFQCtahUAgf4VAs32FQGpnhUARb4VA
N2+FQMZUhUAuboVAHHaFQMxthUCoV4VA/maFQGphhUAydoVAwFiFQABphUDEa4VAvISFQD5i
hUDtYYVA9G6FQOtthUDSaoVAFGyFQA9+hUB/cIVA+GyFQDNyhUDql4VA7EuFQFJshUCgX4VA
IWKFQI9bhUB1eYVAq12FQMJmhUDLYoVAlF6FQJljhUCwaoVA5GGFQAdXhUANiYVAvGSFQGdQ
hUDAl4VA7F+FQP1KhUB8YYVAQ1iFQI5QhUDupIVAQ3OFQHNyhUDBV4VAEm+FQM1whUDkb4VA
8YSFQCJVhUBYTIVAF4qFQGNkhUDCZIVAHluFQF5PhUDhV4VAx3WFQLZlhUAHbYVA1HGFQEFe
hUAoboVA/UaFQKJ3hUAvNIVATHCFQNtPhUA0aIVAz2KFQL5fhUDLbYVAV1iFQO9nhUAyRYVA
gHGFQElkhUCBZ4VAzUSFQA5mhUDQL4VA4n2FQO1hhUA3YYVASTKFQGpihUCOUoVAEWyFQCNg
hUD1ZoVAAnWFQFxDhUBNXoVAr3OFQIpEhUDrNoVASHOFQOB6hUAMV4VA9VuFQDFVhUCncoVA
Nl6FQCZehUAOQ4VAdlKFQKtZhUAuUYVAOk6FQPNThUAeUIVAEXeFQNlmhUBVToVAh2iFQLpa
hUAWaYVA9l+FQEZYhUD8bYVAvmSFQMRhhUDPaYVAQl+FQLtQhUAMTIVAB1KFQJRohUDQbIVA
AW+FQJeMhUDsVIVAhFeFQM5UhUAXUoVAUHyFQLdshUAPcoVAOVKFQH5XhUADPoVAWmuFQJxe
hUDYcIVAa12FQNxKhUDRdYVAj22FQORWhUApcoVA91CFQJ1OhUCiToVAs12FQNplhUD6TIVA
nkqFQP5VhUCaZ4VAKlmFQGh/hUCgVoVA9FSFQIJehUAPTIVAnBuFQG9nhUB6N4VAxkyFQGtU
hUDBYYVAPFyFQGd9hUCZXIVAxGCFQApRhUD1XYVAx0iFQLBRhUBcZYVA8FSFQD9RhUD/c4VA
qVGFQOphhUAUT4VA+1+FQLtYhUBXPoVAqEeFQNBNhUAHYoVAF36FQPNohUClUIVAc2eFQB1a
hUAwRYVAO1iFQPtzhUCTWIVArFmFQPpchUAGPYVAvEaFQHkohUAjTYVA9ViFQHZjhUARS4VA
0VyFQLhXhUA6UoVAIW2FQNFnhUBfToVAH2SFQEo6hUBcU4VApkaFQPQ4hUA/TYVA1HmFQKhl
hUCBNoVAqEaFQK5thUDOYoVAqHOFQHtVhUC1X4VA1UmFQDpThUDyQ4VAxVaFQIJghUByUIVA
R1OFQIY7hUD9QYVAjFeFQBVRhUD8IoVALjaFQIhOhUBCUIVAflKFQDtwhUB7VIVA7GmFQC5Z
hUAoOoVAwkCFQL1VhUD8Q4VAYHmFQJ9ShUCTgIVADWGFQO9thUCAZ4VAbl6FQCVlhUDLWYVA
TEyFQGhqhUB6ToVAczOFQDBVhUAKdYVADFSFQLxWhUDwP4VAgE6FQEU4hUDWOoVAEmWFQHVc
hUDAeYVA1luFQDlYhUA2W4VA5z6FQI5whUCqU4VA7E+FQMdMhUD8UoVARE2FQPFuhUCrQoVA
BFeFQKMJhUAyT4VAnHGFQLZohUCnaIVA7yiFQCZyhUB9O4VA9lWFQKNJhUCyYIVAeVuFQLla
hUBdY4VArkCFQEZqhUA9OIVAG0yFQBpIhUBMSoVAd1iFQJ9UhUBeL4VAOGSFQCh6hUDuRoVA
OlyFQPNvhUALSIVAglKFQEZchUAtboVAomuFQAJYhUDpQoVAtDmFQB1ahUBSM4VA4WOFQJhb
hUBAVIVAj12FQKROhUDiTYVAVkOFQCdNhUACK4VA/1uFQARhhUD9UYVAZ1+FQHM5hUBAYIVA
7l6FQOw5hUCdSYVA72GFQOxJhUBKKoVAUVaFQIJNhUAxSIVA0DqFQBNdhUCZeIVA7VCFQIBp
hUAbV4VA8WiFQMJAhUCBLYVANmqFQN1ShUAEdYVADGuFQFFThUB6EoVAjkmFQMdOhUD0TIVA
/WaFQBcohUA/OYVAyWCFQJBfhUAENIVA3liFQOJMhUA0VIVAMzqFQEpUhUDQQ4VAnGSFQAVU
hUCDS4VAbj+FQL9DhUAZbIVAZVOFQDJEhUBZXoVAhi6FQOgihUCAOoVAjlKFQFRghUAVMoVA
JUaFQIJXhUBxUIVApGKFQKdIhUC3HIVA4lOFQHxUhUCZOoVAgy2FQLY6hUAvRYVA2UGFQDdO
hUBcYIVAUFmFQKY2hUB4QYVAb1iFQC9JhUBoXYVAvz+FQBJBhUDAWYVABx+FQFc0hUA6QIVA
wD6FQL+GhUBPa4VA5UiFQJtVhUDtWIVA0jiFQGg8hUDkRIVA40SFQPsxhUCRQYVAxjiFQKtO
hUBpTIVA/VeFQO5ChUC1Q4VA4xaFQMJUhUBxOIVAhSWFQM5UhUApNYVA9UmFQEk4hUBHUIVA
yUmFQKgKhUDcX4VAD1qFQPM/hUCfZoVAiEqFQPpchUC0S4VAMliFQNgmhUDQQIVA7j2FQHgt
hUDnLoVADEWFQLdohUCePYVACVGFQDc7hUAFTYVANU+FQDsshUAeVYVANCSFQGA7hUB3SIVA
WkaFQHJQhUA+TYVA10iFQHJhhUB5QIVA6jqFQMsohUCXMYVALSuFQJVRhUC4LIVAyjaFQNs3
hUBcSIVAACmFQG9FhUDCUIVAKUuFQOFphUBoRoVA2UCFQAkwhUDWWoVACEOFQIEkhUBVUYVA
fyiFQCgphUAWP4VAGDuFQEUqhUDdRYVArz2FQAc6hUA8LoVAXDSFQI9EhUAfPoVAKGGFQNAe
hUAgU4VAmUSFQA8+hUCHOoVA3UiFQPJHhUA6UIVAzkWFQLtOhUDvQYVAwz+FQGhBhUA9S4VA
zESFQI1YhUAdOoVApkuFQF5NhUCxhIVArTGFQKkthUD9WIVAP16FQERMhUBsTYVAGDGFQMYo
hUCGIIVAFimFQHY3hUBxPIVAVEeFQOFYhUBjUYVAxz2FQIgxhUBnPYVAKkuFQNxIhUBAM4VA
EjWFQNdBhUA3NIVAsjuFQHIghUD0RoVAWkCFQDpDhUCLMoVAAimFQBxGhUBDL4VAGDOFQIVH
hUDIOYVAQiiFQA5BhUDWS4VAyTuFQOsuhUDcIoVA7CWFQEg7hUDEF4VA9lmFQCkqhUChTYVA
3CaFQPtGhUCLPYVAFy2FQKBGhUCFLoVAE1iFQKIphUAGSIVAJTqFQMw0hUBhOIVA/1uFQHhK
hUAuTYVA3WuFQF49hUCoV4VAli+FQOc5hUCvK4VAL1GFQLU+hUBcTYVAHk6FQGI/hUAbM4VA
kCiFQNJWhUCCJYVAmTOFQO1WhUAGRIVAGE2FQKBdhUDqIoVADFSFQAgnhUCVPIVA4Q+FQH8/
hUC+HIVAYiGFQK4xhUACQ4VAbyyFQM1ChUDvJ4VACzyFQBgkhUBxHYVAmyiFQGRLhUDYYIVA
jyuFQNxOhUD1RYVAFUiFQI0qhUAILIVAuFCFQOY1hUAPVIVAr2GFQPAihUBoP4VA1kCFQCdP
hUBVIYVATyiFQM1yhUAGNoVA0jGFQLVdhUBJZoVAcTiFQEQ2hUAxO4VAYwqFQEEthUDsPoVA
2lyFQPQohUBeToVArzmFQOJFhUD8VYVASjWFQG5AhUBZSIVAyyGFQMpchUDjJoVAzVOFQO9S
hUBzLYVAA0aFQMtHhUDFQYVAvTmFQMoahUACIIVANUWFQAkshUCoRIVAPkaFQKE1hUDMJIVA
EyeFQGcrhUA4PYVAJ0eFQPtChUD6R4VAjzuFQEU1hUCcMoVAtSiFQPtdhUDfP4VA3imFQBIy
hUDAQIVAUjmFQFM9hUAZJIVAHSCFQGoDhUDOMIVApCWFQEMXhUC0R4VAt0CFQFkthUD/UIVA
eiSFQIcwhUC2XoVAI0OFQPouhUB9NIVARj2FQHwqhUAgUYVAJCeFQIdHhUCEdoVAA0uFQK8R
hUDCFYVAWx+FQOIuhUC6S4VAK1WFQA42hUDzNYVAfBGFQIJfhUCVUYVAfTiFQJRChUDoO4VA
gUeFQFoghUBXF4VABTaFQHdChUDjT4VAXEKFQGcThUAiEoVAEjOFQPVLhUA8NoVAZxOFQGBB
hUAZSIVAL0qFQIYahUD0NIVAHkKFQEYThUB2H4VAujCFQHU+hUCLSoVAhkiFQHQzhUBu/4RA
gjeFQKRFhUBmLoVADiCFQOcwhUA9MYVA8ieFQLJZhUAUCYVACiWFQNtDhUDUL4VAF0aFQP5K
hUBlL4VAmSyFQINJhUDpRYVARzOFQDUchUC6HYVAmB+FQI0ahUBxQ4VAKxuFQKdGhUAvGoVA
oyKFQPI2hUC0MYVA0C2FQNBHhUAtHYVAczaFQHEmhUC9TYVAriOFQGNChUANNYVALiOFQJRE
hUAiKYVA2z2FQC0rhUA3PIVAJjyFQNz8hEBgJIVA7E2FQGo6hUBdHoVA6B+FQIsohUAEL4VA
8TCFQCoghUAdLoVA/k6FQNMqhUD5A4VAyjeFQHn0hECkGoVAW0CFQOophUCiEoVAmkWFQC5T
hUB5MIVAkTOFQI8jhUDkO4VAAkWFQOAahUAIJ4VANjWFQK43hUD2MoVAQTKFQCcLhUDYJ4VA
djSFQMMxhUChGIVAvDSFQA5ChUBeTIVA0F2FQN0hhUBgMIVAhD2FQIkrhUBL94RAiTSFQLAb
hUCjHIVAkR+FQEcxhUAuGYVAyhOFQLwrhUCTD4VACSqFQMsghUD7FIVA9SGFQA8khUDnEYVA
hziFQAZBhUB+EIVAfjeFQKAYhUCXH4VAKjCFQPkjhUASMIVA7ieFQOophUBdJ4VAjjiFQNE5
hUCXDYVA6zKFQP0thUATFIVAXDuFQC81hUByN4VAzhKFQCQrhUD0OYVAFSyFQJQ5hUCxLYVA
QjmFQBsThUCWPYVAry6FQFUthUDdToVA/zSFQIoPhUB0LYVASAyFQLlChUDABIVAOCCFQGo1
hUAOHIVAHRiFQOc3hUA8EoVA0i6FQAtMhUBQNYVAKzGFQGElhUADLYVASjGFQHI+hUDuFIVA
HzGFQA34hED1U4VAXCKFQEwrhUCANoVAZxuFQGAihUDCFIVAODGFQN4dhUAEKoVARxqFQKMV
hUBUEYVAPh2FQLouhUAlMYVAGf+EQOQjhUD1MIVA0wqFQLorhUBCN4VA+AGFQA8ohUCeKIVA
CkOFQM0hhUCXL4VAPQuFQAAchUC7CIVAJlqFQHkkhUChSoVACjGFQHb8hEB/LYVA9jCFQJM1
hUA+IoVA2RyFQAIShUCCPoVANkqFQL0bhUCkIoVASCyFQMErhUA6I4VAxCKFQDgwhUBxFIVA
PS+FQIMwhUAwI4VAYBiFQMMkhUArHYVA8wGFQPMuhUA2H4VA7CKFQGIlhUBKBoVA8iqFQBYz
hUDAIIVAmCWFQCtFhUBBGYVAKg+FQO0phUBvTIVAPA2FQNQghUCKI4VA4hWFQNMKhUAJLoVA
sTGFQIRDhUC+QYVA0SCFQMorhUBxF4VAJxiFQLb/hEBqHoVAwjKFQHkshUCcOIVA9CWFQBg0
hUCA84RA5wmFQCkuhUC+E4VATgSFQIfxhEBFKoVACAWFQGM6hUDUKYVAohmFQAcrhUD7P4VA
KCqFQAgIhUAYJoVA1CqFQNVIhUDmMIVA0RuFQP0rhUAFLYVA7TCFQAcOhUAJGIVAzDSFQOkg
hUCfLoVAohKFQBgwhUDDNoVA4xKFQGgShUD/LYVATP6EQAwNhUAMMIVABPyEQHMYhUAJK4VA
dQuFQO4shUD1DoVASCGFQLIohUAeHoVA/R+FQKsOhUCgJIVAqBuFQJE7hUD1MoVAKCCFQOVE
hUDBIoVA8RuFQBothUA0JoVAXA6FQHFHhUAUKIVAZxqFQNkphUDaCYVAVhaFQFQ1hUC3DoVA
Ex+FQLdLhUC+G4VAlzKFQGoahUB7P4VAJiqFQAo2hUCaKYVAL0GFQOc+hUCvMIVAtw2FQDMt
hUAGBYVAlh2FQCslhUBSIYVAlxWFQJdDhUDwKYVA7ySFQDgUhUCp+oRAtxCFQB8IhUCCQYVA
iySFQM4NhUDo84RAcRGFQKYJhUDK/4RAtzSFQL4dhUAFF4VA2SSFQLFBhUBdR4VA1PiEQC05
hUCbKIVAlSGFQH8khUBvOIVA/SuFQGUzhUASH4VAnBWFQJImhUCUFoVAdgKFQKc4hUBZUIVA
oR+FQPURhUA7/4RAsSCFQPgZhUBCLIVAPQiFQJ0ZhUBfKoVAZheFQIEqhUAEEIVAojGFQDgp
hUAUEYVAPiiFQLf6hECoEIVA9hmFQMgGhUCmG4VABweFQFkohUAvH4VAaEKFQBEPhUBlJIVA
ySyFQDsjhUCyKoVArT2FQJgEhUDrAYVAmCGFQIxAhUBSGYVAgDaFQFsZhUAvLoVA4SeFQAwh
hUC5DIVAxBqFQK0ThUDDGoVAHPGEQLYQhUD9O4VANPOEQA0XhUCsHIVAQweFQBIUhUC2N4VA
biaFQFMkhUD4F4VAL/yEQG0GhUBfI4VAiR6FQBUhhUC+RYVAbPCEQDsYhUDHQYVABTSFQEw1
hUDTN4VAtzGFQOcvhUBGWYVAgg6FQJ8ehUAV+oRAyCSFQKwohUDMJIVAvzKFQL8/hUC4NYVA
mwqFQBcZhUA2AoVAefmEQCX/hEDdJoVAAkOFQNMXhUBzH4VA0BKFQD1KhUD3RYVAEv6EQGAb
hUBnF4VAQguFQM42hUACF4VAtR6FQABHhUCqUIVAu0GFQDA/hUAVMIVAMwuFQFEqhUC7NIVA
6QWFQIEohUBPM4VAeiSFQLMLhUBtI4VA4QqFQFoihUAiHYVAxR+FQHochUAh9YRA1y6FQLgp
hUDULYVAFjiFQN5DhUB9N4VATxWFQMVLhUAPGYVAzxqFQGcihUCnOYVAKiWFQAoPhUDyE4VA
JjiFQNIMhUAZIYVAAyaFQD0XhUCROIVAuTOFQFwrhUA1+IRA9QaFQBgshUCRIoVAGB2FQAQI
hUCNIoVAiwGFQNIyhUBTGIVApw6FQLcJhUCFBYVAxhyFQI4LhUDIAoVAHhiFQIT/hEDUFoVA
6yGFQBIYhUDkD4VA4RaFQJEghUBoK4VAlxSFQEYohUAQK4VAojSFQL0lhUCJHIVAMTWFQKEt
hUCzFoVAThmFQCQohUCc+4RAaSOFQE4OhUAUGIVAqPKEQBQ8hUCdIoVA3uqEQAIlhUBCLIVA
zAiFQOgwhUA/H4VAIO+EQOodhUAXNoVAJDWFQFcIhUBcBIVArh6FQJgIhUADA4VAluyEQIT1
hECmHIVAOA2FQFYFhUC6EIVAgCSFQAcRhUCw84RAhheFQPQQhUCXA4VAOPWEQAb+hED1GIVA
JzCFQA88hUCBH4VAaTOFQFUYhUCGHIVA9yaFQDQghUApA4VAfkGFQMkohUC2KYVAOxGFQOgg
hUAyMoVAwx+FQNcjhUDQAoVAyBuFQOQhhUD+F4VAUPmEQI0GhUBVC4VAmDqFQAsVhUCMCIVA
qCeFQD4fhUDyO4VAFveEQG4zhUCLN4VAWgiFQEYohUBODYVA9jiFQDQLhUDENYVAPQmFQBkr
hUATKoVAeBmFQI8lhUDnTYVAewOFQGInhUDbCoVA1gGFQJ0ehUABEoVAGguFQDIVhUCZAoVA
+zOFQBAwhUALG4VAygWFQIcjhUBwJIVAGAyFQNoShUDKKoVAO/iEQM8ThUCGAoVAziaFQLEg
hUCt4YRAuveEQFMYhUDTL4VAM+KEQPUzhUASEIVATAmFQCP7hEDmCIVAPPuEQPMphUCl5IRA
Mf2EQAD9hEAr84RAAvqEQDsThUAOI4VAKgiFQIbzhEDkI4VAi/aEQAkXhUCp/IRAGwuFQOUe
hUC7C4VAuQKFQJL8hECBHoVA0vOEQGwFhUAaHIVApAiFQHwIhUBeA4VAHwuFQLnfhEBx2YRA
KgOFQPYshUBq+IRAJf6EQKsUhUBbFIVA4BuFQA/7hEDCFIVASROFQGkdhUB1IIVAZCSFQEsI
hUB864RAWROFQFochUDYCYVAERaFQKoJhUBBEIVAVBmFQHUJhUC5BoVAjimFQCMXhUD2+IRA
FRuFQLIHhUApF4VAzi6FQM4lhUC6+IRARyaFQBU4hUCeFIVAoyCFQNwQhUDSFIVAehaFQFoQ
hUBvQoVA0g2FQJ3/hEAj+YRAyg6FQGM2hUBUBIVAng2FQDAQhUAwGIVAaf2EQFwjhUB7/IRA
8k2FQPQThUCVD4VAvBCFQAAehUAmCoVAZQ+FQBIehUACDYVAmfuEQJjjhEDkD4VAUgqFQMoE
hUDJFYVAIRyFQMX0hEAx+4RAewuFQFH7hEA7HIVABBeFQOUrhUDP6oRAFCOFQFIPhUDKBYVA
FRKFQIElhUBYA4VADPeEQDP9hEDICIVAm/+EQG8WhUBv/IRAfv+EQD0dhUDB84RAHxmFQO0B
hUD4AIVA+ByFQCL+hEBgEIVA1COFQPIrhUAaC4VABvGEQBLuhEA3DIVAvPKEQNj9hECzKoVA
ySKFQFD/hEA9EoVA2PiEQBXjhEA0BIVAfxiFQHIehUDdAIVAVQyFQI4bhUA9H4VAOiOFQKkf
hUDNEYVAhCyFQPUihUD78IRAOw2FQDoYhUAYLIVAxxmFQL0MhUBbIoVA5g+FQKQHhUCH8YRA
rgaFQGoOhUDfDYVA4fyEQOEBhUCYCoVAqy6FQCcGhUAHNoVAbweFQIRFhUDAFoVApxiFQOEC
hUDmC4VA6++EQMHphEBz74RAnAiFQILthEBM4YRAIwuFQC3whEABDoVALDGFQBIDhUAfFYVA
6P2EQOL6hEAdCoVAxu6EQJ0IhUDoEYVArtuEQO8PhUClC4VAyP2EQHX4hEBE/IRAcR+FQDz9
hEDL4YRAZfGEQMIvhUDmJoVA+f2EQHYwhUA+6YRAlfqEQOgJhUDH9YRAzfSEQCr9hEAw/4RA
9wmFQIkhhUAeKoVAZQ+FQO0khUC8AoVANQ6FQNwchUAaFIVAsPKEQOjqhEAU+oRAXw6FQLr6
hEBeGIVAeuyEQDnihEBKB4VAbw+FQGUPhUAqGYVAayGFQJcihUCc8YRAeAKFQBgOhUCTLoVA
hwqFQHUghUDKGYVAueyEQB/3hEAT1oRACROFQDH+hECr7YRAjwWFQOL7hEDrCYVAyOKEQGYK
hUBR7oRASBGFQHjxhEDeC4VAN/uEQFEPhUDlBoVAK/CEQIoYhUADD4VABe2EQJcPhUAK/oRA
XBSFQOkRhUCI14RAAAWFQFI8hUADCYVAEfCEQI4VhUCs+4RA2R+FQKkVhUB0CoVAiPSEQDAD
hUDUEIVAjvWEQOkShUDB34RASyOFQEz4hED7CYVAevKEQO7hhEBcLIVAigGFQJ3/hEA7F4VA
LteEQMQXhUBBHoVAwgCFQKAEhUCQCYVA1wqFQO/yhEDh74RAC/6EQKjahEBaHIVAtPmEQNIa
hUBb/4RA3vaEQG4DhUCTKoVAnfqEQEwihUDHHIVA3hGFQArdhEB2C4VA9fKEQJHehEBmBIVA
FAaFQBz4hEB9CIVA/+SEQPf0hEBdD4VALwmFQKvwhEAmPYVATwCFQBAEhUAhGYVAjRWFQBz2
hECI8oRA7PmEQOYThUCUHoVA3PKEQC0RhUAh+YRAUgWFQE7zhEDHCYVAVgyFQBEThUDwDoVA
ABiFQHbihED8+4RA4xCFQAjzhEDrB4VAHe2EQAk3hUDcFIVAhSSFQBMbhUB/A4VASQqFQM/3
hEAE64RAbAqFQMsShUDm8YRACfqEQE8EhUCvDIVAahmFQPDohEAb4oRAsBaFQBPjhEDY6oRA
1QuFQEMDhUD75oRAiuqEQKH8hEDi5IRAjweFQEoRhUCTAoVADAyFQJPzhEB4/4RARP+EQJn9
hEAuHoVAjAqFQMoKhUD2DoVApDGFQLMShUBoAoVA+x6FQDUWhUAT8YRACvaEQAPLhEC1MYVA
rxWFQOf7hEASDoVA5R2FQP8JhUBiHIVAH/6EQJwYhUDKEIVA1euEQKv3hECjC4VAUe6EQHQd
hUDeCIVAhviEQPklhUBmKIVANeiEQFAbhUCN4IRAAwOFQIMBhUC++YRA9fSEQJQDhUCLC4VA
dAGFQBoMhUA6+IRANfiEQLYQhUAPAYVAUA+FQLnehEAuBYVAkeyEQJsNhUC/+oRAhe2EQNsE
hUD/EYVAARWFQIT4hEAC7YRAXRWFQOoUhUC67oRAEe2EQDgZhUCRCYVAkgyFQCoWhUAxBIVA
fAiFQLb0hEBg7YRA/iaFQAEFhUDTEIVA3A2FQNgAhUCo9YRAyviEQHrlhEDnIIVAXQqFQPH7
hEDRyYRAJz6FQPkBhUBiB4VAtveEQPL4hEBe+oRAwDKFQJL7hECU/oRACAaFQPb4hEBD8IRA
d9yEQKn4hEAZ+IRAwxWFQFb5hEBbDYVA+f2EQMEOhUA89IRA+QWFQMsjhUBPCoVALPOEQOP4
hECZ6oRAP+qEQMAChUC6E4VAsyCFQHb5hEBMHYVApgSFQEv+hEAjHYVAdQSFQPMDhUCC6oRA
+g2FQMHNhEBr7oRACPaEQMj4hECm/4RArwSFQCkShUAnA4VAOxSFQBD6hEDdAoVAJPSEQLzu
hEC694RA3yOFQLnzhEC/+4RAxPeEQHIHhUCfBYVACu6EQPzZhEAxEIVAa/yEQLzlhEDt74RA
7uOEQPsAhUCrGoVAfwGFQLrshEBcHoVAy+uEQAcDhUCl/IRAyvqEQNP1hEBUGIVAuO+EQFDv
hEDyCIVAPuqEQALlhEA1C4VATu2EQIwehUA5/IRATv2EQNjzhED07oRAZv+EQNjmhECAA4VA
Hw2FQHb1hEBb34RAfQiFQGkPhUAKFoVACgqFQLDuhEARAIVAP/GEQDz0hEDCGoVAUhWFQH/w
hED6+oRAZdaEQH8DhUB0/YRAyBmFQFH4hEDH6IRA/uOEQAD8hED38YRAefqEQIDehECc/4RA
LfSEQBkXhUA95oRAqNmEQBrwhEBM3oRAsvGEQJsWhUC51IRAcgOFQHj5hEAX6IRAFvuEQAr9
hEAV74RAJheFQA3ohEB2/oRAFxiFQPzphEAH6IRANxWFQOb6hEDxG4VAj+2EQKbphEBz8IRA
mBKFQE3shEAtHYVA+9iEQBMmhUAKBYVA2Q6FQJABhUA7BYVAmvKEQDDthEBk8oRAvfqEQJUP
hUDRG4VAMQSFQFMGhUD+5oRAXwiFQPn1hECd4YRAzwKFQLXhhEBCAoVAeP+EQCDnhECX3oRA
1deEQAD2hEC77IRAwgqFQGzyhEB28oRARvCEQA4LhUDi64RAAfSEQEH7hECV+oRADvKEQJsB
hUDOCIVAifeEQJfxhEDE4YRAFeKEQMnchEBI7YRAnA+FQEX7hECa44RASe2EQLT2hEDkFIVA
YtKEQJz2hEDP7oRAqeiEQCEIhUCI7oRANfOEQK7ghECbAYVABMqEQK/4hEAEDYVAnfmEQF3r
hEBrA4VADOSEQLnwhEAA54RA+SGFQHr0hEBB5YRAq/yEQOf0hECiJoVAZ/yEQM/8hEAS24RA
GOaEQDIDhUCyBoVA6/WEQI3vhEDv/YRArvmEQKfmhEANCIVA++SEQFAPhUAhEIVAmQ+FQE//
hEAiB4VACOiEQMIVhUDj04RAlvWEQF8AhUC444RAYRKFQCrxhECVAIVAHvCEQKAJhUAf/IRA
rfyEQG0PhUCzFYVADw6FQILghECPD4VA7NCEQLj6hECw8YRAvM+EQEP3hEBbFYVAJxGFQOv4
hEC9EoVAtOGEQNUihUCPCYVAhQqFQLcAhUCvBIVAs/6EQMr1hEA8A4VAqRKFQGbxhEBNAIVA
ie6EQFTthEAW8IRADPmEQMvphEAb5oRAxw+FQHP2hECs5IRA/wWFQL8PhUCRCoVAMAWFQNfp
hEDp04RA0dCEQGHihEBKGIVAoRWFQNgGhUA0G4VAJQaFQJ8HhUDqC4VAtPaEQObmhEAa64RA
zuCEQIP9hEBeHYVAhvSEQBb8hEDr/IRAFA2FQA4IhUCW64RAI92EQGDchEAkBIVAyfCEQHgG
hUANEoVAMCiFQKQRhUCC74RAYxSFQBALhUCw+4RAHvuEQDoChUCuE4VA6ieFQNkihUDZ64RA
tPKEQKv7hEAn+oRAOuyEQBjzhEAUD4VAJv6EQAX8hEC974RAlgSFQOr9hEC78IRAHvaEQOMB
hUDiCIVAxReFQNLphEDJD4VA8fqEQFv4hEAG5oRARQ2FQMANhUDpzoRABPqEQG0DhUDg8YRA
jO6EQAnthEBZDIVAz/GEQFcFhUDu6YRAw/6EQNT+hEBD44RAh+mEQCnthEAL8YRA8h+FQPP4
hEBLG4VAOfeEQIcDhUBJ34RAHu6EQGrrhEB16IRAqfqEQAfthEB31YRADxiFQHMPhUDpGoVA
dfiEQPLohEDUw4RAiQKFQFXYhEBA8oRAaf+EQJ3MhED0CIVA0/uEQDHohEAR4YRAKuuEQI7n
hEAnFIVAt+yEQHTlhECQBIVASOOEQN3zhEAs94RAZAGFQMLLhED394RA8PWEQDUBhUBY8oRA
DwSFQNvhhEBy7oRAvOWEQKsIhUCT14RA/PaEQOvqhEAE+IRAXP+EQKzshECPDoVAud+EQO71
hEAy7IRAOvOEQHkChUBq7YRARxuFQDzyhEC194RAjPSEQBYChUCs8IRAnNyEQNPnhECx9oRA
LNaEQKrVhEAu9IRAoOWEQIfihEA09oRAp+uEQPgMhUBm+4RAouuEQMnnhEDSGoVAOOqEQLTn
hECB/4RAeAOFQM8QhUAYA4VANAmFQEPzhEBd6oRAB+KEQJoRhUCB7IRAheuEQM4EhUBM24RA
EwSFQHfmhEDo4oRAot2EQHcBhUAkBYVAM/aEQAruhEA4CIVA1w2FQHXphEBBG4VAIPqEQOry
hED0IoVASNaEQD8fhUDP9YRALwyFQKT0hEBlzIRAS9yEQDXWhEC984RAEfmEQEfphECb5YRA
r+aEQHv1hEClCYVA6/yEQF30hEDf6YRARwOFQK/qhEAVBIVANemEQP8JhUBR9oRAAACFQO/r
hECh7IRADROFQDfphEBC/YRACf2EQEYZhUAqA4VAeuCEQELzhEBnBIVAIwSFQCvuhEDC9oRA
8AOFQDnahECJ+YRAHgyFQJrRhEDZCYVAzPaEQB//hED29IRABtGEQIDchEDFA4VA/gOFQIb0
hECI+IRAOAmFQFb4hEAn8IRAQvmEQGT3hECHIoVAm/OEQFrxhECY74RAyxGFQDABhUBc6YRA
Q/2EQCQahUB7yYRA/faEQOXnhECi04RANgiFQNv1hEA62YRAJuGEQCXHhEBt34RA1OuEQFEL
hUBq7YRAquuEQK36hEDA3YRAw+2EQBIVhUDg94RAwf2EQHjfhEB27YRAwgOFQIfvhEDXzoRA
utmEQO73hECW3IRAgQKFQCH0hEDHBYVAf/iEQKHvhEBiA4VA+vuEQI37hEC+8oRAGxyFQHz9
hEBmDYVADQOFQOMOhUCY7YRAGP6EQCz4hEDKz4RAzfKEQPDrhEBrDIVA1v6EQLLvhEDLAYVA
n/6EQDYOhUBi0IRAhRiFQMTshEB8EYVAMxGFQM7jhEDT54RAtuuEQIPshEAb54RArMiEQIb8
hECPDoVAmOyEQEn4hED00oRACPeEQEzthEBo5IRAc/WEQGrMhEBwBoVA+NuEQMoEhUBm7oRA
ItiEQNsDhUAb7oRARgaFQE/jhEBuBIVA6NuEQC7ohEBNBoVApvKEQOn1hEAGB4VAq/GEQMnm
hECZ5IRAjvyEQE7shECD+IRA4dKEQALmhECy/IRAzMKEQNcWhUDr+IRArQeFQFv6hEDywIRA
GN+EQB2yhEDWCIVAMvOEQG7ohED7A4VA+v6EQKYQhUBY0IRACPaEQLTjhEBO4oRAL+yEQDfe
hECT/4RAl+2EQAgYhUAh7YRAPf2EQK/IhEBd9YRAiemEQMvihECn/YRAKOeEQLrehEAyAYVA
4fmEQA4QhUDN9YRAFfaEQHvzhECi8IRAkOiEQPb1hEDk8oRA9O2EQI/qhEAJzIRAhsaEQIHt
hEDh/YRA5e+EQD35hEDw9IRArQqFQB0IhUBV6oRA2vSEQHr3hEBHDIVAOfqEQKH9hECo3oRA
wvGEQBMRhUBxAIVASPeEQObuhEAwyoRAI/SEQIP7hECF+4RAlvuEQGkEhUA0y4RA++aEQAPF
hEDMA4VAD/GEQDXQhEDz2IRAsvKEQLkLhUDQGYVAw/GEQDsEhUBT24RAxdyEQOHhhECv8IRA
vumEQFkAhUCf14RAxOCEQNP0hEAM94RAL/aEQGLPhEC914RApdqEQEP+hEDC1YRAd9GEQJL9
hEDB9oRALwWFQBwJhUAY+4RA5M6EQGrQhEAky4RAid+EQL3shECe54RAy8uEQPn7hECw3YRA
ieCEQAf1hEC35YRAkOmEQObShED+9IRANNmEQL0AhUAv+IRAx/OEQMbghEBX8YRAHfGEQLvW
hEA994RAZ+WEQHkMhUBGBYVArg2FQAvyhEDQ/4RAeviEQAHfhEAW5IRAqAmFQLv4hECzD4VA
adKEQJrthEC7+IRACOGEQJnohEC28oRACO2EQEXkhEADBIVAV+qEQGDmhEAT54RAzeiEQKPa
hEAJGoVA7OeEQML3hEAH9IRAIeqEQDADhUAK2oRAvveEQLP9hECQ6YRAigGFQFHqhECo24RA
Xt+EQJPwhECp44RAl8+EQALfhEDS1IRAZe2EQCj4hEAIy4RAuuWEQH3rhEAp8YRAeeSEQOzp
hEC26IRAL+CEQF4FhUB74IRAQNSEQPjshECG34RArvWEQH/uhEB/5YRAD8uEQKL2hECP6oRA
YPWEQOcChUBW8IRALM2EQAXThEBrxoRA9OmEQLDshECz4IRATPaEQA77hED/2IRARt2EQPYE
hUAn6IRA2t6EQGfbhEBl9IRACOiEQLP8hEAe/4RAmduEQFr5hEB5t4RA0d6EQDrxhEAg/IRA
YgCFQKHohEB37IRApg6FQL/2hED1yIRAoeeEQNn9hEAQ4oRAOd+EQNbOhECM6IRAStKEQALn
hEDwzYRAhPSEQIDjhECt34RADd2EQMbrhECj0YRArt+EQCnkhEDb4YRApreEQDTMhEDe7oRA
qt6EQCrchEDB5YRAvd6EQJffhEAg3IRAmeeEQMvihED4AoVAY+uEQMruhEB18IRASweFQAYN
hUDC04RAR+iEQP3jhEBQDYVADOiEQEzxhEAH8oRAOfiEQJDdhECW5YRAu+yEQEjUhEBJ4YRA
O+OEQK73hECc5oRAE9KEQM7BhED3uoRAGeCEQGTfhECJ3oRAo+WEQAjghEAR3oRAANaEQIK7
hECY14RArMeEQNrZhEC63oRA+O6EQPUAhUA6+4RAdfaEQD7bhECItoRA9siEQPDVhEDF3YRA
xdCEQPfRhED/1YRA/NyEQOkNhUCu94RAD/+EQOHPhEB9GYVAsPCEQPfuhEBTyYRAitGEQGXS
hEBa6YRAKQuFQATshECj44RATvuEQD7PhEAs1YRAEruEQH/XhEB0+YRAi+yEQIHfhEBGzIRA
+fGEQAHchEAW6YRAFwyFQPbLhEB++4RAQe2EQHPNhEDr+oRAfsKEQCsGhUAX2YRAb/uEQMns
hEC9/YRAVtaEQP7fhED96IRA8NWEQDnphEBzBIVAoe2EQOnwhEB0DIVA0+GEQI7WhECA5IRA
FuKEQC/fhEC1+YRAINuEQKjYhECX6YRAleOEQPjshEA854RAgtGEQL/shEAe3oRAWOuEQI7N
hEBO64RA9NWEQGrIhEBeA4VAKt+EQE7mhEBEB4VAfPCEQCzthEB5yoRAksqEQIwDhUDX9oRA
mdyEQGP/hEAT5YRAocWEQA3ahEDN4oRABOmEQGLihEDh74RApQiFQJMChUB7w4RAJeiEQDrK
hEDw1YRAGuCEQEbRhEDB2YRAKvaEQCYChUCW/oRAjuiEQCHrhED8+4RA2v6EQObohECU6oRA
QgaFQMfhhEBm/IRAldSEQGTjhEAw4IRAh/OEQKnPhEAp8oRAtN6EQMPKhECs4YRAuf6EQIfj
hEAE8oRAYOmEQFPYhED67oRAmvKEQIDOhEDy04RANP6EQGrbhECY6YRAivmEQPnchEAO74RA
f+GEQHvkhEAX0YRA7uuEQD3DhEAU74RAYOKEQB7qhECn7IRAYfmEQM4BhUAF04RAy8SEQCUG
hUCo2YRAgsyEQHf/hED2zoRATuiEQKPphECmvIRACd+EQHPVhEA02YRAVPaEQF3hhEBW9IRA
HO6EQNfjhEB40YRAcPKEQI7fhEBy6YRAQNmEQH7VhEAQ9IRAs9KEQDTnhEDW3YRASd6EQKrk
hEBDCoVAFueEQMUChUBv74RAANGEQHnPhEBd4IRAk7mEQHnbhECmxoRAs+SEQCnkhED3x4RA
0fSEQB7XhECix4RAHs2EQE/phEAC4oRAd+WEQKTYhEA62YRAKeiEQGXhhECA2IRAP96EQMni
hEBhxoRAc/yEQIfghEDq7oRAMtKEQJ/GhEDB4IRAjfeEQFj5hEAKz4RAlciEQJ/thED0C4VA
/PCEQHfThEBZ74RA482EQPS9hEBuCYVAJ8+EQPTthEB07IRA4vGEQL71hECP6oRAa+WEQPL5
hEAD9IRAdfCEQInQhECS4IRAzN2EQAznhECh7YRAOteEQJzkhEAV4YRAIuKEQOb2hEC2CoVA
IgqFQI3lhEDevoRAqwOFQNjehEC/7IRAY/KEQJbdhEDM64RAqcGEQP8DhUCi74RAiuOEQPXL
hEAs1oRA0OyEQLrZhEC8CIVAu9yEQBbchEBIEYVACNqEQCbyhEA6DYVA7RyFQEPXhEAGCIVA
ONKEQNu/hED9+IRAvuGEQMYChUBq0oRAqgGFQJDGhECb5YRAKPiEQI7JhEByFIVALO2EQInN
hEA1CoVAVt+EQOMEhUBY/IRA+PGEQB7UhEARzoRAs+CEQHfahEAs8oRAk+SEQA/GhEA3z4RA
SA6FQP3phED774RABN+EQADohEAt5oRA4PiEQIjlhEBX4oRAzuGEQN/ShEAE8IRAmOWEQNrz
hEAp4IRA/fOEQBrkhEATyIRAQvqEQAPWhEDJwoRAQr+EQFDShEAh3oRAmc2EQGLRhEDQ9oRA
vdyEQDLuhECl/oRAZuWEQBDohEDYDoVADcOEQOfghEAQ74RAw7qEQLrvhEBT9oRA69qEQIrs
hECY3IRAw8+EQHHrhECp04RAEe2EQN/fhEDn4oRA8AiFQJvuhED03oRA8tiEQBIKhUDJ5YRA
gNWEQNbghEBy6IRA8/OEQK/khEDP7YRAe/WEQLLRhEDE3oRAf9yEQGrOhEC+yIRAtsuEQIz0
hEDD+IRAf9aEQKa4hEBa2IRAiuqEQLPjhEAfs4RAltyEQBDQhECc6YRAgNWEQODthEDVvoRA
wwaFQNjHhEB+uYRA7r6EQJjfhEBq/IRAVOaEQIO7hEBk24RA1u+EQATbhEBv2IRAKOyEQEL6
hEBs54RACNKEQCDQhECJIIVAqdKEQPzrhECA/4RAPBCFQEb1hEAMBoVA+umEQO/dhEDv4YRA
zsqEQPXnhECeBYVApNKEQNzqhEBu4IRAzNyEQE/8hEBc9YRAa+2EQJflhEA71IRAsdCEQF34
hEDd34RAhu2EQOLbhEDY8IRA/duEQOvWhEBp+IRAJNuEQHDihEAW0IRA2uCEQEQGhUCY6YRA
1+aEQFDQhEC52YRAq/CEQFXdhEBs4YRAGeSEQDT9hECC6oRAadeEQHDAhEAY5IRAVt+EQOfz
hEA1z4RAj9SEQHHihEAF0YRA7cWEQG/ahECz84RAO8OEQMLwhEBXzYRA0+uEQAighEDT5IRA
ZN2EQLrnhEDY8oRAe7yEQInChEAX9IRAr+OEQDbChEB/AYVAnuGEQGzOhEA+5YRAjOKEQH7Y
hEAMxIRANvaEQO69hEBxsoRAme2EQMfqhEC30oRAOOmEQNHihEAl74RA9LeEQEn3hEDCuoRA
QcyEQLjVhEDC0oRA69eEQEXphEAStoRAMsmEQDERhUBA3IRAPsqEQGf+hEBB84RAe8uEQIHc
hECIsYRAY+WEQBXlhEDntYRAyfGEQGjdhEBA2IRAOPKEQHTAhEB5uoRAy/aEQP3khEBGxoRA
NsSEQMjghEAf0oRAvM6EQPmlhEAj34RAEuuEQOPHhEBdyYRATgqFQKcAhUAA2IRAvcqEQM3I
hEAH64RAVNOEQBrfhEDtLYVAc+yEQNnchEDb3IRAPK6EQI/8hEBf74RALMmEQGDVhECI04RA
tvOEQEDehEATvYRAEPaEQPX3hEBL24RArdSEQOC9hEDT64RAWs2EQH/ChEDn5IRApM2EQIjb
hEDY3oRAzNiEQOHWhEABu4RASuOEQCH0hEC83oRA9t6EQAbbhEB3uIRAW7OEQLjuhEB094RA
EcmEQC7ohEAC8YRAxe+EQGQBhUAM24RAR9eEQNPAhEBeu4RAnveEQMLchECkzYRAjN6EQN7m
hEA4/4RAJvmEQPTHhEAX74RAfd2EQLzxhEDK44RAv9uEQK7lhEAs7YRAWPWEQHoChUDZ64RA
yc6EQJjihEC0zoRAl9iEQALNhECe5oRAFtGEQCTIhEBlzYRAjtSEQO7OhEDH4YRAW9qEQEzU
hEBO4oRAZ9qEQNfthEDV4YRAHNWEQMq9hECw5oRA9uuEQNzHhECBxYRA1uGEQDTAhEDB0YRA
5wGFQL6whEBJu4RAoumEQMoQhUCU0oRA7eKEQL7IhEBqsYRANMOEQEvqhEAK/YRAiuCEQBzR
hEA27oRA/+mEQBjMhEC0zoRA0cyEQNH8hEBWxIRAhseEQKTnhEALvYRAy8OEQALrhEDx0oRA
OdGEQM7bhEAW2IRAndOEQBXvhEAZ8oRAvtmEQBTbhEDb7YRAvOqEQFy1hEB00YRAw9qEQOHz
hEBOx4RAA9iEQOoDhUDDz4RAZOiEQBXKhECQ24RAifyEQDC3hEDt5oRANe2EQP7mhED144RA
OtaEQDbShECM4oRAn/iEQBHkhEBF4oRAztiEQOPihEAr8oRA0tiEQLXvhEDx14RARMiEQLDU
hEBPyIRA39iEQCPWhECU+YRA8OiEQGsHhUDLz4RAFeSEQKjbhEDFxYRArOKEQCTEhEDh2YRA
aNOEQIvUhEAp9oRAV9iEQATYhEDe3oRAJ8KEQG27hECywoRAR+SEQBe1hEAO3YRAqceEQB3b
hEBA34RA5LyEQAO/hECw2oRAnN+EQHPGhEDs2oRAGsWEQI3hhEBe4oRAFLmEQMO5hEBv6IRA
JemEQBK+hEDsvoRAh8qEQBMChUDayYRAUuOEQJG5hEAR2IRAUO+EQDrlhEBm5oRA2NmEQBsV
hUDbuYRAu8SEQPHchEBe/YRAQtaEQBzkhEBF1YRAvOKEQAbthEBx1YRABduEQO/RhEAN3YRA
e7eEQOr1hEAZ5IRAR9aEQH/jhEAR6IRAy7yEQO7UhEC/6IRAHAOFQLXqhEA23IRAD9SEQF/c
hEB36IRApOeEQOPohEBr3IRAcf6EQOjShECAwYRAnfeEQKOyhEBn3IRAT7WEQFzXhEAx3oRA
SMqEQA/khEAz4IRA3dCEQKkBhUCAxYRAZryEQBLWhECirYRAOQGFQHnjhEAD54RAIrOEQLPc
hEDHzoRAzN+EQPW0hEBa5oRA3uWEQMvShEA/04RA8eSEQG+8hED444RAvNSEQEn8hEDAxoRA
/s+EQJXohEB3voRA2tSEQOC/hEBrs4RAmOGEQIashEAruIRAetuEQKDlhEDO9YRAFbmEQJ3B
hEDj3YRA9u+EQP31hEBP/4RABv6EQM3chEDWx4RAis6EQCnehED+2oRAzseEQKjXhEDl3IRA
+NmEQGC/hEBQzIRAUMqEQK/mhECsx4RAlb+EQFLchEBFxoRAxeOEQF3WhECxzYRAjL2EQFje
hEAv8oRAg7uEQLrdhEA++YRABeGEQJbhhEAW04RAaMKEQI26hEBb3YRAl8+EQHj2hECW1oRA
rfyEQOvYhEDOxIRArryEQI28hEB05oRAg8mEQMP+hEBD0YRAuP2EQOTohECKz4RAZMeEQKL1
hECx4oRAVMaEQP/WhECQyYRAueSEQCXHhEAby4RAEteEQK3ohECS3IRAua2EQGW1hEDhzIRA
SdeEQBvjhEDs14RA39mEQLW+hEDwoIRAbuKEQMzMhEBZ+YRA/diEQEHThEAEwIRAt8eEQHvv
hEAgyYRA+QmFQKXYhEBj14RAk9yEQGDrhEDL+4RACNaEQBjLhEAS6oRAV9+EQKTKhEDu3IRA
cuuEQCm/hEBf1oRAdNaEQB3hhEBT54RAL9iEQG0PhUAN5YRAtOKEQGTThEB05oRA4b+EQFrI
hECNqIRAyriEQLnphEAI24RAFuaEQNLRhEA82IRA2dKEQGXIhEDr4IRAPb2EQAK7hEAcy4RA
wsaEQJLlhEDHw4RAEd6EQKnihED15IRAduOEQOHChEAHw4RAoNeEQKjThECK5IRAo9yEQNH4
hECY3IRAgeeEQAnMhEDKy4RAv9iEQC/HhECE5IRAP9CEQPS3hEBnzYRAa9eEQOW8hEDO3YRA
3tCEQLvfhECnyYRAZ9CEQAPnhEAv14RAltiEQLbqhEATyoRAOd+EQG0IhUCP1oRAE9uEQHzE
hECT4oRAKM6EQMHQhEAE5oRA68qEQLPQhECR64RA1fSEQOHphEAPxIRAt9OEQMbjhEBe2oRA
u+KEQL30hEBc5YRAeMuEQPfwhEAXzIRA3teEQFXchEBQ2IRAkdOEQPDMhEBE2YRAGd2EQH7L
hEDRuoRAbOGEQHDFhEAP24RAGNeEQNu6hECOx4RA/96EQArghEBow4RAefOEQCGxhEBLyIRA
YcOEQMDxhEBH7IRAoe2EQCDghECJ0oRA68mEQJTmhEAh14RANvCEQIDUhECR1IRAVL+EQJnf
hEBlxIRANdiEQKDqhEDF3YRAjrSEQFfQhEDG9oRAruaEQAW6hEAZ34RAIO+EQKnShEACyYRA
FrKEQJ+/hEAU3IRAusKEQCXehEChr4RAa+OEQA71hEAZzYRA8OOEQEXZhEDS1IRA1NmEQMTD
hECuyIRAbcmEQCb0hEAb0IRAz9eEQC/hhECL7YRAMbqEQD7ZhEDp14RA6MyEQNLNhEDO4YRA
2bSEQCffhEBY4IRAevqEQOm7hED21YRAOOuEQKvRhEBC5IRAqO2EQOjohED804RAZuGEQAHe
hEDYxYRA+dmEQFMFhUBHwIRA6cCEQFbShEAT+oRALc6EQAwHhUDp3oRAb7eEQNvRhEDzrIRA
796EQNHLhED71YRAi9mEQELHhEBm2YRAjM+EQCzNhEDB5IRAoOiEQFLkhEDo3YRAzumEQOrg
hEBO7YRArtmEQGbThEBkxIRAw72EQPDChEDr4YRA5cqEQC3ThEC9l4RAyc6EQHnahEBM5oRA
+tCEQNHShEAjyYRA0tCEQMvehEBz1IRARc+EQCzdhEDIzIRAvO+EQELKhECtuoRAQLqEQLvL
hECV2IRAQ++EQOPehECpyYRAwr2EQO7ihEDc7IRAScqEQLnWhEA27oRA/OWEQCu7hEBwoIRA
gOuEQGS+hEDK4oRAd+GEQEXjhEBf04RAK+iEQFznhEAz0IRAHeSEQKTZhECr4IRAK9aEQOfU
hECi3oRAbfGEQEjEhEB3wYRA/MKEQHzHhEBAyoRASfWEQMLdhEDV7IRAmtSEQOPThEDf34RA
pfGEQMi3hED70oRANeCEQEzvhEB+tYRAa9OEQCPLhEA0vIRAR9WEQHiyhEDqsYRA9OyEQBy0
hEAx2YRAqeCEQFHAhEBFyYRA1uqEQHaghED554RAAeiEQO7HhEDBwYRAEeeEQKvRhEBZzIRA
rMeEQATkhECH44RAJuOEQAsPhUAB5oRAeNiEQN26hEA6uIRA7tCEQGHfhEDv4oRALdCEQCnh
hECb14RAw8OEQBLNhEAT+4RA866EQK6+hEAa4YRA39WEQCfyhEA39oRARbyEQAnchEDN6oRA
yuWEQOfxhEAWx4RAKMKEQIfchEC+zIRAMOWEQPm8hEBb1IRApOGEQGjJhEAYv4RAweuEQJHw
hEB5zIRAxMqEQCLnhEAKyIRAu9KEQPPIhEBt2IRAjr2EQBz2hEDn04RAncmEQELBhEBX3YRA
GtiEQJfihEDW6YRAVdeEQGHjhEAZ44RAANyEQNG1hEAozIRATNCEQBr6hEBOz4RAoAqFQLjk
hECN8YRAXLuEQKHMhEBO0YRAlM2EQIPehEDT54RA/LmEQLnUhEBt04RAQbOEQCrphECj6YRA
3NWEQCrFhEAguYRA0cuEQADqhEAtuIRAB9eEQPfVhEBHuIRA08SEQNvahEBfv4RAFsCEQFG+
hECp7IRAPNSEQI+thEDn7IRAos6EQD/RhEBqp4RAOtSEQJ28hEAA1IRA+MaEQMvDhEAYrYRA
WbmEQADChEA21IRAjr+EQKmfhEDdwYRA5NiEQNOwhEAWzoRAVtOEQP2xhEDN3oRAm/SEQO6y
hEDj24RAIMCEQLXAhEDYzYRAn9uEQJbMhEAbxIRAfLOEQGXchEBPx4RALO6EQLz1hEDt6IRA
0NaEQCTShEB70IRARdGEQKXYhEDCwYRAvt2EQFjHhEDQxYRAisuEQEXDhED41oRA2eKEQDHq
hED+y4RAytSEQOS7hEBQqIRAh9GEQB+8hEBHvIRAbq2EQDzchEB5yIRA5LeEQFTWhEDBuIRA
z9GEQP7RhEC4v4RAxNeEQGi/hEByuIRAx8eEQA==</AssayYData></Step><Step><CommonData><SampleLocation>6</SampleLocation><SampleID></SampleID><SampleGroup></SampleGroup><SampleInfo></SampleInfo><SampleRow>E</SampleRow><SamplePlate>1</SamplePlate><WellType>WASH</WellType><Concentration>-1</Concentration><ConcentrationUnits>µg/ml</ConcentrationUnits><MolarConcentration>221.2</MolarConcentration><MolarConcUnits>nM</MolarConcUnits><MolecularWeight>56.5</MolecularWeight><Temperature>30</Temperature><StartTime>4261910</StartTime><AssayTime>900</AssayTime></CommonData><FlowRate>1000</FlowRate><StepType>DISASSOC</StepType><StepName>Dissociation</StepName><StepStatus>OK</StepStatus><ActualTime>748.601</ActualTime><CycleTime>0.2</CycleTime><AssayXData Points="3743">GSDzRIgm80TmLPNEVDPzRLM580QZQPNEiEbzROZM80RUU/NEu1nzRBlg80SIZvNE5mzzRFRz
80S7efNEGYDzRIiG80TmjPNETJPzRLOZ80QhoPNEf6bzRO6s80RUs/NEs7nzRBnA80R/xvNE
7szzRFTT80S72fNEIeDzRH/m80Tu7PNETPPzRLv580QhAPREiAb0ROYM9ERUE/REuxn0RBkg
9ER/JvRE5iz0RFQz9ES7OfREGUD0RH9G9ETuTPREVFP0RLtZ9EQZYPREf2b0ROZs9ERUc/RE
u3n0RBmA9ESIhvRE7oz0RFST9ESzmfREGaD0RIim9ETmrPRETLP0RLO59EQhwPREiMb0RO7M
9ERM0/REs9n0RBng9ER/5vRE7uz0REzz9ESz+fREIQD1RIgG9UTuDPVEVBP1RLMZ9UQZIPVE
fyb1ROYs9URMM/VEuzn1RBlA9UR/RvVE5kz1RExT9US7WfVEGWD1RIhm9UTubPVETHP1RLN5
9UQhgPVEiIb1RO6M9URUk/VEs5n1RBmg9UR/pvVE7qz1RFSz9US7ufVEIcD1RH/G9UTmzPVE
VNP1RLPZ9UQZ4PVEf+b1RO7s9URU8/VEs/n1RBkA9kR/BvZE7gz2REwT9kSzGfZEKSD2RIgm
9kTuLPZETDP2RLM59kQhQPZEf0b2ROZM9kRMU/ZEs1n2RCFg9kR/ZvZE7mz2RFRz9kS7efZE
IYD2RH+G9kTujPZEVJP2RLuZ9kQhoPZEf6b2RO6s9kRMs/ZEu7n2RBnA9kR/xvZE7sz2REzT
9kS72fZEIeD2RIjm9kTu7PZETPP2RLv59kQZAPdEfwb3RO4M90RUE/dEuxn3RBkg90R/JvdE
5iz3REwz90S7OfdEGUD3RH9G90TmTPdEVFP3RLtZ90QhYPdEiGb3ROZs90RUc/dEs3n3RCGA
90R/hvdE7oz3RFST90SzmfdEIaD3RIim90TurPdEVLP3RLO590QhwPdEf8b3RObM90RM0/dE
u9n3RBng90R/5vdE7uz3REzz90S7+fdEIQD4RIgG+ETuDPhEVBP4RLsZ+EQhIPhEiCb4RO4s
+ERMM/hEuzn4RBlA+ESIRvhE7kz4RExT+ES7WfhEIWD4RIhm+ETmbPhEVHP4RLN5+EQZgPhE
iIb4ROaM+ERMk/hEu5n4RCGg+ER/pvhE7qz4RFSz+ESzufhEIcD4RH/G+ETmzPhETNP4RLPZ
+EQh4PhEiOb4RO7s+ERM8/hEu/n4RBkA+USIBvlE7gz5RFQT+USzGflEISD5RIgm+UTmLPlE
VDP5RLM5+UQZQPlEf0b5ROZM+URUU/lEs1n5RCFg+UR/ZvlE5mz5RFRz+US7eflEGYD5RH+G
+UTujPlEVJP5RLOZ+UQhoPlEf6b5RO6s+URUs/lEs7n5RBnA+USIxvlE7sz5RFTT+USz2flE
GeD5RH/m+UTu7PlEVPP5RLv5+UQZAPpEiAb6RO4M+kRUE/pEuxn6RCEg+kSIJvpE5iz6RFQz
+kS7OfpEIUD6RH9G+kTuTPpEVFP6RLtZ+kQZYPpEiGb6RO5s+kRUc/pEu3n6RCGA+kSIhvpE
7oz6RFST+kSzmfpEIaD6RH+m+kTurPpETLP6RLu5+kQZwPpEiMb6RObM+kRU0/pEu9n6RBng
+kSI5vpE5uz6RFTz+kS7+fpEIQD7RIgG+0TmDPtETBP7RLMZ+0QhIPtEfyb7ROYs+0RMM/tE
uzn7RCFA+0R/RvtE5kz7RExT+0S7WftEIWD7RIhm+0TubPtEVHP7RLN5+0QZgPtEiIb7ROaM
+0RMk/tEs5n7RCGg+0R/pvtE7qz7RFSz+0S7uftEGcD7RIjG+0TmzPtETNP7RLvZ+0Qh4PtE
iOb7RO7s+0RM8/tEu/n7RCEA/ESIBvxE5gz8REwT/ESzGfxEGSD8RH8m/ETuLPxETDP8RLs5
/EQZQPxEiEb8RO5M/ERUU/xEs1n8RCFg/ESIZvxE7mz8RExz/ES7efxEIYD8RH+G/ETmjPxE
VJP8RLOZ/EQZoPxEiKb8ROas/ERUs/xEu7n8RBnA/ESIxvxE5sz8RFTT/ESz2fxEGeD8RIjm
/ETu7PxEVPP8RLv5/EQhAP1EiAb9ROYM/URUE/1Esxn9RCEg/UR/Jv1E7iz9REwz/USzOf1E
GUD9RH9G/UTuTP1ETFP9RLNZ/UQZYP1Ef2b9ROZs/URUc/1Es3n9RBmA/UR/hv1E5oz9RFST
/USzmf1EGaD9RH+m/UTurP1ETLP9RLu5/UQZwP1EiMb9RObM/URU0/1Es9n9RCHg/UR/5v1E
7uz9RFTz/US7+f1EIQD+RH8G/kTmDP5ETBP+RLMZ/kQZIP5EiCb+ROYs/kRUM/5Euzn+RCFA
/kR/Rv5E7kz+RExT/kSzWf5EGWD+RIhm/kTubP5ETHP+RLN5/kQZgP5Ef4b+RO6M/kRUk/5E
s5n+RCGg/kSIpv5E7qz+RFSz/kS7uf5EIcD+RH/G/kTmzP5ETNP+RLvZ/kQh4P5EiOb+RObs
/kRU8/5Es/n+RBkA/0R/Bv9E5gz/RFQT/0SzGf9EISD/RH8m/0TuLP9EVDP/RLM5/0QhQP9E
f0b/RO5M/0RMU/9Es1n/RCFg/0SIZv9E7mz/RExz/0S7ef9EIYD/RIiG/0TmjP9EVJP/RLuZ
/0QhoP9Ef6b/RO6s/0RUs/9Eu7n/RCHA/0R/xv9E7sz/REzT/0Sz2f9EGeD/RIjm/0Tm7P9E
VPP/RLP5/0QMAABFQwMARXYGAEWqCQBF2QwARQwQAEVDEwBFdhYARaoZAEXdHABFDCAART8j
AEV2JgBFqikARd0sAEUQMABFQzMARXY2AEWqOQBF2TwARRBAAEVDQwBFdkYARaZJAEXdTABF
DFAARUNTAEVyVgBFqlkARdlcAEUMYABFP2MARXJmAEWmaQBF2WwARRBwAEVDcwBFdnYARaZ5
AEXZfABFEIAARUODAEVyhgBFpokARdmMAEUQkABFP5MARXaWAEWmmQBF3ZwARRSgAEVDowBF
cqYARaapAEXdrABFELAARUOzAEVytgBFprkARdm8AEUQwABFP8MARXbGAEWqyQBF2cwARRDQ
AEU/0wBFctYARarZAEXZ3ABFDOAART/jAEVy5gBFqukARdnsAEUQ8ABFP/MARXb2AEWq+QBF
3fwARQwAAUU/AwFFdgYBRaoJAUXZDAFFDBABRUMTAUV2FgFFphkBRd0cAUUMIAFFPyMBRXIm
AUWmKQFF3SwBRQwwAUVDMwFFdjYBRaY5AUXZPAFFDEABRUNDAUVyRgFFpkkBRdlMAUUMUAFF
Q1MBRXZWAUWqWQFF2VwBRRRgAUU/YwFFdmYBRaZpAUXdbAFFEHABRT9zAUVydgFFqnkBRd18
AUUQgAFFP4MBRXaGAUWqiQFF3YwBRRCQAUU/kwFFdpYBRaaZAUXZnAFFDKABRT+jAUVypgFF
qqkBRd2sAUUMsAFFQ7MBRXK2AUWquQFF2bwBRQzAAUU/wwFFdsYBRarJAUXZzAFFDNABRUPT
AUVy1gFFptkBRd3cAUUM4AFFQ+MBRXLmAUWq6QFF2ewBRRDwAUVD8wFFdvYBRab5AUXd/AFF
DAACRUMDAkVyBgJFqgkCRdkMAkUQEAJFQxMCRXIWAkWqGQJF2RwCRRAgAkU/IwJFdiYCRaYp
AkXZLAJFDDACRUMzAkVyNgJFqjkCRd08AkUQQAJFP0MCRXZGAkWmSQJF3UwCRRBQAkU/UwJF
dlYCRapZAkXdXAJFEGACRT9jAkV2ZgJFqmkCRdlsAkUMcAJFP3MCRXZ2AkWqeQJF2XwCRQyA
AkU/gwJFdoYCRaaJAkXZjAJFDJACRUeTAkV2lgJFppkCRdmcAkUMoAJFP6MCRXamAkWmqQJF
3awCRRCwAkVDswJFdrYCRaq5AkXdvAJFEMACRUPDAkV2xgJFpskCRd3MAkUM0AJFP9MCRXLW
AkWq2QJF2dwCRQzgAkVD4wJFcuYCRabpAkXd7AJFDPACRUPzAkV29gJFqvkCRd38AkUQAANF
PwMDRXYGA0WqCQNF3QwDRQwQA0VDEwNFchYDRaoZA0XdHANFDCADRUMjA0VyJgNFqikDRd0s
A0UMMANFPzMDRXI2A0WqOQNF3TwDRQxAA0VDQwNFdkYDRaZJA0XdTANFEFADRUNTA0VyVgNF
qlkDRdlcA0UMYANFP2MDRXZmA0WqaQNF2WwDRRBwA0VDcwNFcnYDRaZ5A0XdfANFEIADRUOD
A0VyhgNFqokDRdmMA0UQkANFP5MDRXKWA0WqmQNF2ZwDRQygA0U/owNFdqYDRaqpA0XdrANF
ELADRUOzA0VytgNFqrkDRd28A0UMwANFP8MDRXLGA0WmyQNF3cwDRQzQA0VD0wNFctYDRarZ
A0Xd3ANFDOADRT/jA0Vy5gNFpukDRdnsA0UM8ANFQ/MDRXL2A0Wm+QNF2fwDRQwABEVDAwRF
dgYERaoJBEXZDARFDBAERT8TBEV2FgRFqhkERd0cBEUQIARFPyMERXYmBEWqKQRF3SwERQww
BEU/MwRFcjYERaY5BEXdPARFEEAERUNDBEV2RgRFqkkERd1MBEUQUARFP1MERXJWBEWmWQRF
3VwERQxgBEU/YwRFcmYERaZpBEXdbARFDHAERT9zBEV2dgRFqnkERdl8BEUQgARFQ4MERXaG
BEWmiQRF2YwERRCQBEU/kwRFcpYERaaZBEXdnARFEKAERT+jBEV2pgRFqqkERd2sBEUMsARF
P7MERXa2BEWquQRF2bwERQzABEVDwwRFdsYERabJBEXdzARFENAERT/TBEVy1gRFqtkERd3c
BEUM4ARFQ+MERXLmBEWq6QRF2ewERQzwBEU/8wRFdvYERar5BEXZ/ARFDAAFRUMDBUVyBgVF
qgkFRd0MBUUMEAVFQxMFRXYWBUWqGQVF2RwFRRAgBUVDIwVFdiYFRaYpBUXdLAVFDDAFRT8z
BUVyNgVFpjkFRd08BUUQQAVFP0MFRXJGBUWqSQVF3UwFRRBQBUVDUwVFclYFRapZBUXZXAVF
EGAFRT9jBUVyZgVFqmkFRdlsBUUMcAVFQ3MFRXZ2BUWqeQVF3XwFRQyABUU/gwVFcoYFRaaJ
BUXZjAVFDJAFRT+TBUV2lgVFqpkFRdmcBUUQoAVFQ6MFRXKmBUWmqQVF2awFRRCwBUU/swVF
drYFRaa5BUXZvAVFEMAFRUPDBUV2xgVFpskFRd3MBUUM0AVFQ9MFRXLWBUWm2QVF3dwFRRDg
BUU/4wVFduYFRabpBUXd7AVFEPAFRUPzBUVy9gVFpvkFRd38BUUQAAZFQwMGRXIGBkWqCQZF
2QwGRRAQBkU/EwZFdhYGRaoZBkXdHAZFDCAGRUMjBkVyJgZFqikGRdksBkUMMAZFQzMGRXI2
BkWmOQZF2TwGRQxABkVDQwZFdkYGRapJBkXdTAZFDFAGRT9TBkV2VgZFplkGRd1cBkUMYAZF
P2MGRXZmBkWmaQZF3WwGRQxwBkVDcwZFdnYGRap5BkXdfAZFEIAGRUODBkVyhgZFqokGRd2M
BkUQkAZFP5MGRXKWBkWmmQZF3ZwGRQygBkU/owZFdqYGRaapBkXdrAZFDLAGRUOzBkVytgZF
prkGRdm8BkUQwAZFP8MGRXLGBkWqyQZF2cwGRQzQBkU/0wZFdtYGRabZBkXZ3AZFDOAGRT/j
BkV25gZFpukGRdnsBkUM8AZFP/MGRXL2BkWq+QZF3fwGRQwAB0U/AwdFdgYHRaYJB0XdDAdF
EBAHRUMTB0VyFgdFqhkHRd0cB0UMIAdFPyMHRXYmB0WmKQdF2SwHRRAwB0U/MwdFcjYHRao5
B0XZPAdFDEAHRUNDB0V2RgdFqkkHRd1MB0UQUAdFP1MHRXZWB0WmWQdF3VwHRRBgB0VDYwdF
dmYHRaZpB0XZbAdFDHAHRUNzB0VydgdFpnkHRdl8B0UQgAdFP4MHRXaGB0WmiQdF3YwHRQyQ
B0VDkwdFcpYHRaaZB0XdnAdFEKAHRUOjB0VypgdFqqkHRd2sB0UQsAdFP7MHRXK2B0WmuQdF
2bwHRQzAB0U/wwdFcsYHRarJB0XdzAdFENAHRT/TB0V71gdFqtkHRd3cB0UM4AdFP+MHRXbm
B0Wm6QdF3ewHRQzwB0U/8wdFcvYHRar5B0XZ/AdFEAAIRUMDCEV2BghFqgkIRdkMCEUMEAhF
PxMIRXYWCEWqGQhF3RwIRQwgCEU/IwhFciYIRaYpCEXZLAhFDDAIRUMzCEV2NghFqjkIRdk8
CEUMQAhFQ0MIRXJGCEWqSQhF2UwIRQxQCEVDUwhFclYIRaZZCEXdXAhFDGAIRUNjCEVyZghF
qmkIRdlsCEUQcAhFP3MIRXJ2CEWmeQhF3XwIRRCACEVDgwhFdoYIRaaJCEXZjAhFEJAIRT+T
CEVylghFqpkIRdmcCEUMoAhFQ6MIRXKmCEWmqQhF3awIRRCwCEU/swhFdrYIRaq5CEXdvAhF
EMAIRT/DCEVyxghFqskIRd3MCEUM0AhFP9MIRXLWCEWm2QhF3dwIRRDgCEU/4whFduYIRabp
CEXd7AhFEPAIRT/zCEVy9ghFpvkIRdn8CEUQAAlFPwMJRXYGCUWqCQlF3QwJRQwQCUU/EwlF
chYJRaoZCUXZHAlFDCAJRT8jCUVyJglFpikJRdksCUUMMAlFQzMJRXY2CUWqOQlF3TwJRRBA
CUU/QwlFdkYJRaZJCUXdTAlFDFAJRUNTCUV2VglFqlkJRdlcCUUQYAlFQ2MJRXJmCUWmaQlF
2WwJRQxwCUU/cwlFdnYJRaZ5CUXdfAlFDIAJRUODCUVyhglFqokJRdmMCUUMkAlFP5MJRXaW
CUWmmQlF3ZwJRQygCUU/owlFcqYJRaapCUXdrAlFELAJRT+zCUVytglFqrkJRdm8CUUQwAlF
Q8MJRXLGCUWmyQlF3cwJRQzQCUU/0wlFctYJRarZCUXZ3AlFDOAJRT/jCUV25glFqukJRd3s
CUUM8AlFP/MJRXb2CUWq+QlF2fwJRQwACkU/AwpFdgYKRaoJCkXZDApFDBAKRT8TCkVyFgpF
qhkKRdkcCkUMIApFQyMKRXYmCkWmKQpF3SwKRQwwCkVDMwpFdjYKRao5CkXZPApFDEAKRUND
CkV2RgpFpkkKRdlMCkUQUApFP1MKRXZWCkWqWQpF3VwKRQxgCkVDYwpFcmYKRaZpCkXZbApF
EHAKRUNzCkVydgpFpnkKRdl8CkUQgApFP4MKRXaGCkWmiQpF2YwKRRCQCkVDkwpFcpYKRaqZ
CkXdnApFEKAKRT+jCkVypgpFpqkKRdmsCkUQsApFP7MKRXK2CkWquQpF3bwKRRDACkU/wwpF
csYKRarJCkXZzApFENAKRT/TCkV21gpFqtkKRd3cCkUM4ApFQ+MKRXLmCkWm6QpF3ewKRQzw
CkU/8wpFdvYKRab5CkXZ/ApFDAALRUMDC0V2BgtFqgkLRdkMC0UMEAtFQxMLRXYWC0WuGQtF
2RwLRRAgC0U/IwtFdiYLRaYpC0XZLAtFDDALRT8zC0V2NgtFqjkLRdk8C0UUQAtFP0MLRXZG
C0WqSQtF2UwLRRBQC0U/UwtFclYLRaZZC0XZXAtFEGALRT9jC0V2ZgtFqmkLRdlsC0UMcAtF
P3MLRXZ2C0WmeQtF3XwLRRCAC0VDgwtFcoYLRaaJC0XZjAtFDJALRT+TC0V2lgtFppkLRd2c
C0UMoAtFP6MLRXamC0WqqQtF2awLRRCwC0U/swtFdrYLRaa5C0XdvAtFDMALRT/DC0VyxgtF
qskLRd3MC0UQ0AtFP9MLRXLWC0Wm2QtF2dwLRRDgC0U/4wtFduYLRarpC0XZ7AtFDPALRUPz
C0Vy9gtFqvkLRdn8C0UQAAxFQwMMRXIGDEWqCQxF3QwMRQwQDEU/EwxFchYMRaYZDEXZHAxF
ECAMRUMjDEV2JgxFpikMRdksDEUQMAxFPzMMRXY2DEWmOQxF3TwMRRBADEU/QwxFckYMRapJ
DEXZTAxFEFAMRT9TDEVyVgxFqlkMRdlcDEUMYAxFQ2MMRXZmDEWmaQxF2WwMRRBwDEVDcwxF
dnYMRap5DEXdfAxFDIAMRUODDEV2hgxFqokMRd2MDEUMkAxFP5MMRXaWDEWqmQxF3ZwMRQyg
DEVDowxFcqYMRaqpDEXZrAxFDLAMRT+zDEV2tgxFprkMRdm8DEUMwAxFP8MMRXbGDEWqyQxF
2cwMRRDQDEVD0wxFctYMRabZDEXZ3AxFEOAMRT/jDEV25gxFpukMRdnsDEUQ8AxFQ/MMRXb2
DEWm+QxF2fwMRQwADUVDAw1FcgYNRaYJDUXZDA1FEBANRT8TDUV2Fg1FphkNRd0cDUUUIA1F
PyMNRXImDUWqKQ1F3SwNRQwwDUVDMw1FcjYNRaY5DUXZPA1FDEANRUNDDUVyRg1FqkkNRdlM
DUUQUA1FP1MNRXJWDUWqWQ1F2VwNRQxgDUU/Yw1FcmYNRappDUXdbA1FEHANRUNzDUVydg1F
pnkNRdl8DUUMgA1FP4MNRXaGDUWqiQ1F2YwNRRCQDUVDkw1FdpYNRaaZDUXZnA1FDKANRUOj
DUV2pg1FqqkNRdmsDUUQsA1FP7MNRXa2DUWmuQ1F3bwNRRDADUVDww1FdsYNRarJDUXZzA1F
ENANRUPTDUVy1g1FqtkNRdncDUUQ4A1FP+MNRXbmDUWm6Q1F2ewNRQzwDUU/8w1FdvYNRab5
DUXd/A1FDAAORUMDDkVyBg5FqgkORdkMDkUQEA5FQxMORXIWDkWmGQ5F2RwORRAgDkU/Iw5F
diYORaYpDkXZLA5FDDAORT8zDkVyNg5FqjkORd08DkUMQA5FQ0MORXZGDkWqSQ5F3UwORQxQ
DkVDUw5FclYORaZZDkXZXA5FEGAORUNjDkVyZg5FqmkORdlsDkUMcA5FQ3MORXZ2DkWmeQ5F
2XwORQyADkU/gw5FdoYORaqJDkXZjA5FDJAORUOTDkV2lg5FppkORd2cDkUQoA5FP6MORXam
DkWmqQ5F2awORQywDkVDsw5FcrYORaa5DkXZvA5FDMAORUPDDkVyxg5FqskORdnMDkUQ0A5F
P9MORXbWDkWm2Q5F2dwORQzgDkU/4w5FduYORarpDkXZ7A5FEPAORUPzDkVy9g5FpvkORd38
DkUQAA9FPwMPRXIGD0WmCQ9F3QwPRRAQD0U/Ew9FchYPRaYZD0XZHA9FECAPRT8jD0V2Jg9F
pikPRdksD0UQMA9FPzMPRXI2D0WmOQ9F4TwPRRBAD0VDQw9FckYPRaZJD0XZTA9FDFAPRT9T
D0V2Vg9FplkPRd1cD0UMYA9FQ2MPRXJmD0WqaQ9F2WwPRQxwD0VDcw9FdnYPRap5D0XZfA9F
DIAPRT+DD0V2hg9FqokPRdmMD0UMkA9FQ5MPRXaWD0WmmQ9F2ZwPRQygD0VDow9FcqYPRaqp
D0XZrA9FDLAPRT+zD0Vytg9FqrkPRdm8D0UMwA9FP8MPRXLGD0WqyQ9F2cwPRQzQD0U/0w9F
dtYPRarZD0XZ3A9FDOAPRT/jD0V25g9FpukPRd3sD0UM8A9FP/MPRXL2D0Wq+Q9F2fwPRRAA
EEVDAxBFdgYQRaoJEEXdDBBFEBAQRUMTEEVyFhBFphkQRdkcEEUQIBBFPyMQRXYmEEWmKRBF
2SwQRQwwEEU/MxBFdjYQRaY5EEXdPBBFDEAQRUNDEEV2RhBFqkkQRd1MEEUMUBBFP1MQRXJW
EEWqWRBF2VwQRRBgEEU/YxBFcmYQRaZpEEXZbBBFEHAQRT9zEEV2dhBFqnkQRd18EEUMgBBF
Q4MQRXaGEEWmiRBF2YwQRRCQEEVDkxBFdpYQRaqZEEXdnBBFDKAQRUOjEEV2phBFqqkQRd2s
EEUQsBBFQ7MQRXa2EEWquRBF2bwQRRDAEEVDwxBFdsYQRabJEEXZzBBFDNAQRT/TEEVy1hBF
qtkQRdncEEUM4BBFP+MQRXbmEEWm6RBF3ewQRRDwEEU/8xBFdvYQRab5EEXd/BBFDAARRUMD
EUVyBhFFqgkRRdkMEUUQEBFFPxMRRXIWEUWmGRFF2RwRRRAgEUU/IxFFdiYRRaopEUXZLBFF
DDARRT8zEUV2NhFFpjkRRd08EUUMQBFFP0MRRXZGEUWmSRFF3UwRRRBQEUVDUxFFdlYRRapZ
EUXZXBFFDGARRUNjEUVyZhFFqmkRRd1sEUUMcBFFQ3MRRXZ2EUWmeRFF2XwRRQyAEUU/gxFF
coYRRaqJEUXdjBFFDJARRUOTEUVylhFFppkRRd2cEUUQoBFFQ6MRRXamEUWmqRFF2awRRQyw
EUVDsxFFcrYRRaa5EUXZvBFFEMARRUPDEUVyxhFFpskRRdnMEUUQ0BFFP9MRRXLWEUWm2RFF
3dwRRRDgEUU/4xFFcuYRRabpEUXZ7BFFEPARRT/zEUV29hFFqvkRRd38EUUMABJFPwMSRXYG
EkWqCRJF2QwSRRAQEkU/ExJFdhYSRaYZEkXZHBJFDCASRUMjEkV2JhJFqikSRdksEkUMMBJF
PzMSRXY2EkWmORJF3TwSRQxAEkU/QxJFckYSRaZJEkXZTBJFDFASRT9TEkVyVhJFplkSRdlc
EkUQYBJFQ2MSRXZmEkWmaRJF2WwSRRBwEkVDcxJFdnYSRaZ5EkXZfBJFEIASRT+DEkV2hhJF
qokSRdmMEkUQkBJFP5MSRXKWEkWqmRJF2ZwSRRCgEkVDoxJFcqYSRaapEkXZrBJFELASRT+z
EkV2thJFprkSRdm8EkUUwBJFP8MSRXbGEkWqyRJF2cwSRRDQEkU/0xJFctYSRarZEkXZ3BJF
EOASRT/jEkV25hJFpukSRdnsEkUQ8BJFQ/MSRXL2EkWq+RJF2fwSRRAAE0VDAxNFdgYTRaoJ
E0XdDBNFEBATRUMTE0V2FhNFphkTRd0cE0UQIBNFQyMTRXYmE0WmKRNF2SwTRQwwE0U/MxNF
cjYTRao5E0XZPBNFDEATRUNDE0V2RhNFpkkTRdlME0UMUBNFQ1MTRXZWE0WqWRNF2VwTRQxg
E0VDYxNFcmYTRappE0XZbBNFDHATRT9zE0VydhNFpnkTRdl8E0UQgBNFQ4MTRXaGE0WqiRNF
3YwTRQyQE0VDkxNFcpYTRaqZE0XZnBNFDKATRUOjE0V2phNFqqkTRd2sE0UMsBNFP7MTRXK2
E0WquRNF2bwTRRDAE0U/wxNFdsYTRabJE0XdzBNFDNATRT/TE0V21hNFptkTRdncE0UM4BNF
P+MTRXbmE0Wm6RNF2ewTRQzwE0U/8xNFdvYTRar5E0XZ/BNFDAAURT8DFEVyBhRFpgkURd0M
FEUMEBRFQxMURXYWFEWqGRRF2RwURQwgFEU/IxRFdiYURaopFEXZLBRFDDAURT8zFEV2NhRF
qjkURdk8FEUQQBRFQ0MURXJGFEWmSRRF2UwURRBQFEU/UxRFdlYURapZFEXdXBRFDGAURUNj
FEV2ZhRFpmkURdlsFEUQcBRFP3MURXJ2FEWmeRRF3XwURQyAFEVDgxRFcoYURaaJFEXZjBRF
DJAURUOTFEVylhRFqpkURdmcFEUQoBRFP6MURXamFEWmqRRF2awURQywFEU/sxRFcrYURaa5
FEXdvBRFDMAURT/DFEVyxhRFqskURd3MFEUQ0BRFP9MURXbWFEWm2RRF3dwURQzgFEVD4xRF
duYURabpFEXZ7BRFDPAURUPzFEV29hRFqvkURd38FEUQABVFQwMVRXIGFUWqCRVF3QwVRQwQ
FUVDExVFdhYVRaYZFUXZHBVFECAVRT8jFUV2JhVFqikVRd0sFUUQMBVFPzMVRXY2FUWmORVF
3TwVRQxAFUU/QxVFckYVRapJFUXZTBVFDFAVRT9TFUVyVhVFqlkVRdlcFUUMYBVFP2MVRXJm
FUWqaRVF2WwVRRBwFUVDcxVFcnYVRap5FUXdfBVFEIAVRT+DFUVyhhVFqokVRdmMFUUQkBVF
Q5MVRXaWFUWmmRVF2ZwVRQygFUVDoxVFcqYVRaapFUXZrBVFELAVRT+zFUV2thVFprkVRdm8
FUUQwBVFQ8MVRXbGFUWqyRVF3cwVRQzQFUVD0xVFctYVRabZFUXZ3BVFEOAVRT/jFUV25hVF
qukVRdnsFUUM8BVFP/MVRXb2FUWm+RVF2fwVRQwAFkVDAxZFcgYWRaYJFkXZDBZFDBAWRUMT
FkV2FhZFphkWRd0cFkUMIBZFQyMWRXImFkWqKRZF3SwWRRAwFkU/MxZFcjYWRao5FkXdPBZF
DEAWRT9DFkV2RhZFpkkWRdlMFkUQUBZFQ1MWRXZWFkWqWRZF2VwWRRBgFkVDYxZFdmYWRaZp
FkXdbBZFDHAWRT9zFkVydhZFpnkWRdl8FkUMgBZFQ4MWRXKGFkWmiRZF2YwWRQyQFkU/kxZF
cpYWRaqZFkXdnBZFDKAWRUOjFkV2phZFqqkWRdmsFkUQsBZFQ7MWRXK2FkWmuRZF3bwWRRDA
FkU/wxZFdsYWRabJFkXdzBZFDNAWRUPTFkV21hZFqtkWRdncFkUM4BZFP+MWRXLmFkWq6RZF
2ewWRRDwFkU/8xZFcvYWRab5FkXZ/BZFEAAXRUMDF0V2BhdFqgkXRd0MF0UMEBdFQxMXRXYW
F0WqGRdF2RwXRQwgF0VDIxdFciYXRaYpF0XZLBdFEDAXRT8zF0V2NhdFqjkXRd08F0UQQBdF
Q0MXRXJGF0WqSRdF2UwXRRBQF0U/UxdFclYXRaZZF0XZXBdFEGAXRT9jF0VyZhdFpmkXRd1s
F0UMcBdFP3MXRXJ2F0WqeRdF2XwXRRCAF0U/gxdFcoYXRaaJF0XZjBdFDJAXRUOTF0VylhdF
ppkXRdmcF0UQoBdFP6MXRXKmF0WqqRdF2awXRRCwF0U/sxdFcrYXRaa5F0XdvBdFFMAXRUPD
F0VyxhdFqskXRdnMF0UM0BdFQ9MXRXbWF0Wm2RdF3dwXRRDgF0U/4xdFduYXRarpF0Xd7BdF
DPAXRT/zF0V29hdFpvkXRd38F0UQABhFPwMYRXIGGEWqCRhF2QwYRRAQGEU/ExhFdhYYRaoZ
GEXZHBhFDCAYRUMjGEV2JhhFqikYRd0sGEUQMBhFQzMYRXI2GEWqORhF2TwYRRBAGEVDQxhF
dkYYRaZJGEXZTBhFEFAYRUNTGEV2VhhFplkYRdlcGEUQYBhFP2MYRXJmGEWqaRhF2WwYRRBw
GEU/cxhFdnYYRaZ5GEXZfBhFDIAYRT+DGEV2hhhFpokYRd2MGEUQkBhFQ5MYRXuWGEWmmRhF
3ZwYRRCgGEVDoxhFdqYYRaqpGEXdrBhFDLAYRT+zGEV2thhFprkYRd28GEUQwBhFP8MYRXbG
GEWmyRhF3cwYRRDQGEU/0xhFctYYRabZGEXZ3BhFDOAYRT/jGEVy5hhFqukYRd3sGEUQ8BhF
P/MYRXb2GEWq+RhF2fwYRQwAGUVDAxlFcgYZRaYJGUXZDBlFDBAZRUMTGUVyFhlFphkZRd0c
GUUQIBlFPyMZRXImGUWqKRlF2SwZRQwwGUVDMxlFdjYZRaY5GUXhPBlFDEAZRT9DGUVyRhlF
qkkZRdlMGUUQUBlFQ1MZRXZWGUWqWRlF2VwZRQxgGUVDYxlFcmYZRaZpGUXZbBlFEHAZRT9z
GUV2dhlFpnkZRdl8GUUMgBlFP4MZRXKGGUWmiRlF3YwZRQyQGUVDkxlFdpYZRaqZGUXZnBlF
DKAZRT+jGUVyphlFqqkZRd2sGUUQsBlFQ7MZRXa2GUWquRlF2bwZRQzAGUU/wxlFdsYZRabJ
GUXZzBlFENAZRUPTGUVy1hlFqtkZRd3cGUUM4BlFP+MZRXLmGUWq6RlF3ewZRRDwGUVD8xlF
dvYZRab5GUXZ/BlFEAAaRUMDGkVyBhpFpgkaRdkMGkUQEBpFQxMaRXIWGkWmGRpF2RwaRQwg
GkU/IxpFdiYaRaYpGkXdLBpFDDAaRT8zGkV2NhpFqjkaReE8GkUMQBpFQ0MaRXJGGkWmSRpF
3UwaRRBQGkVDUxpFdlYaRapZGkXZXBpFDGAaRT9jGkV2ZhpFqmkaRdlsGkUQcBpFP3MaRXJ2
GkWmeRpF2XwaRQyAGkU/gxpFcoYaRaqJGkXZjBpFDJAaRUOTGkV2lhpFqpkaRdmcGkUQoBpF
P6MaRXamGkWmqRpF2awaRQywGkVDsxpFdrYaRaa5GkXdvBpFEMAaRUPDGkVyxhpFqskaRdnM
GkUM0BpFQ9MaRXLWGkWq2RpF2dwaRRDgGkVD4xpFduYaRabpGkXZ7BpFEPAaRUPzGkVy9hpF
qvkaRd38GkUQABtFQwMbRXYGG0WqCRtF3QwbRQwQG0U/ExtFchYbRaYZG0XZHBtFECAbRUMj
G0V2JhtFqikbRdksG0UMMBtFPzMbRXY2G0WmORtF3TwbRQxAG0U/QxtFckYbRapJG0XZTBtF
DFAbRUNTG0VyVhtFqlkbRd1cG0UMYBtFQ2MbRXZmG0WmaRtF2WwbRQxwG0VDcxtFcnYbRap5
G0XZfBtFEIAbRT+DG0V2hhtFpokbRdmMG0UMkBtFP5MbRXaWG0WmmRtF3ZwbRRCgG0VDoxtF
cqYbRaqpG0XdrBtFELAbRUOzG0VythtFprkbRd28G0UQwBtFQ8MbRXbGG0WqyRtF2cwbRQzQ
G0VD0xtFctYbRarZG0XZ3BtFDOAbRT/jG0Vy5htFpukbRdnsG0UQ8BtFP/MbRXL2G0Wm+RtF
2fwbRRAAHEU/AxxFcgYcRaoJHEXZDBxFDBAcRT8THEVyFhxFphkcRd0cHEUQIBxFPyMcRXYm
HEWmKRxF2SwcRRAwHEU/MxxFcjYcRao5HEXZPBxFFEAcRT9DHEV2RhxFpkkcRd1MHEUMUBxF
Q1McRXZWHEWmWRxF3VwcRQxgHEU/YxxFdmYcRappHEXdbBxFEHAcRT9zHEV2dhxFqnkcRd18
HEUQgBxFP4McRXaGHEWqiRxF3YwcRQyQHEU/kxxFcpYcRaqZHEXdnBxFEKAcRUOjHEV2phxF
qqkcRdmsHEUMsBxFQ7McRXK2HEWquRxF3bwcRRDAHEVDwxxFcsYcRarJHEXZzBxFDNAcRT/T
HEVy1hxFqtkcRd3cHEUQ4BxFP+McRXLmHEWq6RxF2ewcRQzwHEVD8xxFdvYcRar5HEXd/BxF
EAAdRUMDHUVyBh1FpgkdRdkMHUUMEB1FPxMdRXYWHUWmGR1F2RwdRRAgHUVDIx1FciYdRaop
HUXdLB1FDDAdRT8zHUV2Nh1FqjkdRd08HUUMQB1FP0MdRXZGHUWmSR1F3UwdRQxQHUU/Ux1F
dlYdRaZZHUXdXB1FEGAdRT9jHUVyZh1FqmkdRd1sHUUQcB1FP3MdRXJ2HUWqeR1F3XwdRRCA
HUU/gx1FdoYdRaqJHUXZjB1FDJAdRUOTHUV2lh1FqpkdRd2cHUUMoB1FP6MdRXamHUWqqR1F
2awdRRCwHUVDsx1FdrYdRaa5HUXZvB1FDMAdRT/DHUVyxh1FpskdRdnMHUUM0B1FQ9MdRXbW
HUWm2R1F3dwdRRDgHUVD4x1FduYdRabpHUXZ7B1FDPAdRUPzHUV29h1FpvkdRd38HUUQAB5F
PwMeRXIGHkWqCR5F2QweRQwQHkVDEx5FchYeRaoZHkXZHB5FECAeRT8jHkVyJh5FpikeRd0s
HkUMMB5FPzMeRXI2HkWqOR5F2TweRRBAHkU/Qx5FckYeRaZJHkXdTB5FEFAeRT9THkV2Vh5F
qlkeRd1cHkUQYB5FP2MeRXJmHkWqaR5F3WweRQxwHkU/cx5FdnYeRaZ5HkXdfB5FDIAeRT+D
HkV2hh5FqokeRdmMHkUQkB5FQ5MeRXaWHkWqmR5F3ZweRQygHkU/ox5FcqYeRaapHkXdrB5F
DLAeRUOzHkV2th5FprkeRdm8HkUQwB5FQ8MeRXbGHkWqyR5F2cweRRDQHkVD0x5FctYeRabZ
HkXZ3B5FDOAeRT/jHkV25h5FqukeRdnsHkUM8B5FQ/MeRXb2HkWq+R5F3fweRQwAH0U/Ax9F
dgYfRaoJH0XdDB9FDBAfRUMTH0V2Fh9FphkfRd0cH0UMIB9FQyMfRXYmH0WqKR9F3SwfRRAw
H0U/Mx9FcjYfRaY5H0XdPB9FEEAfRT9DH0V2Rh9FqkkfRd1MH0UMUB9FP1MfRXJWH0WmWR9F
3VwfRQxgH0VDYx9FdmYfRappH0XZbB9FEHAfRT9zH0V2dh9FqnkfRd18H0UMgB9FP4MfRXaG
H0WqiR9F2YwfRRCQH0U/kx9FcpYfRaqZH0XZnB9FEKAfRT+jH0Vyph9FpqkfRdmsH0UMsB9F
P7MfRXa2H0WquR9F2bwfRQzAH0VDwx9FdsYfRarJH0XdzB9FDNAfRT/TH0Vy1h9FqtkfRd3c
H0UQ4B9FQ+MfRXLmH0Wm6R9F2ewfRQzwH0U/8x9FcvYfRar5H0XZ/B9FDAAgRT8DIEVyBiBF
pgkgRd0MIEUMECBFPxMgRXIWIEWqGSBF3RwgRQwgIEVDIyBFciYgRaYpIEXZLCBFEDAgRUMz
IEV2NiBFqjkgRd08IEUQQCBFP0MgRXZGIEWmSSBF3UwgRRBQIEVDUyBFclYgRapZIEXZXCBF
EGAgRUNjIEVyZiBFqmkgRd1sIEUMcCBFQ3MgRXZ2IEWmeSBF3XwgRRCAIEVDgyBFcoYgRaqJ
IEXZjCBFEJAgRUOTIEV2liBFppkgRd2cIEUMoCBFP6MgRXKmIEWqqSBF3awgRQywIEVDsyBF
crYgRaq5IEXZvCBFEMAgRT/DIEV2xiBFpskgRdnMIEUM0CBFP9MgRXbWIEWq2SBF2dwgRRDg
IEVD4yBFduYgRabpIEXd7CBFDPAgRUPzIEV29iBFpvkgRd38IEUMACFFPwMhRXYGIUWmCSFF
3QwhRRQQIUU/EyFFdhYhRaYZIUXdHCFFECAhRT8jIUVyJiFFpikhRd0sIUUMMCFFPzMhRXI2
IUWqOSFF3TwhRRBAIUVDQyFFdkYhRaZJIUXZTCFFEFAhRUNTIUVyViFFqlkhRdlcIUUQYCFF
P2MhRXJmIUWmaSFF3WwhRRBwIUU/cyFFdnYhRaZ5IUXdfCFFDIAhRT+DIUVyhiFFpokhRdmM
IUUQkCFFP5MhRXaWIUWqmSFF2ZwhRRCgIUVDoyFFdqYhRaapIUXZrCFFDLAhRUOzIUVytiFF
qrkhRdm8IUUMwCFFP8MhRXbGIUWqySFF3cwhRQzQIUVD0yFFctYhRarZIUXZ3CFFDOAhRUPj
IUVy5iFFqukhRd3sIUUQ8CFFQ/MhRXL2IUWm+SFF2fwhRRAAIkVDAyJFdgYiRaYJIkXZDCJF
EBAiRT8TIkVyFiJFphkiRd0cIkUQICJFQyMiRXImIkWqKSJF2SwiRQwwIkVDMyJFdjYiRao5
IkXdPCJFEEAiRT9DIkV2RiJFqkkiRdlMIkUMUCJFQ1MiRXZWIkWmWSJF4VwiRRBgIkVDYyJF
cmYiRaZpIkXZbCJFEHAiRT9zIkVydiJFqnkiRd18IkUMgCJFQ4MiRXaGIkWqiSJF3YwiRRCQ
IkU/kyJFdpYiRaqZIkXdnCJFDKAiRT+jIkV2piJFqqkiRdmsIkUQsCJFP7MiRXK2IkWmuSJF
2bwiRRTAIkU/wyJFdsYiRabJIkXdzCJFDNAiRT/TIkV21iJFptkiRdncIkUM4CJFQ+MiRXLm
IkWq6SJF3ewiRRDwIkVD8yJFdvYiRab5IkXd/CJFDAAjRUMDI0VyBiNFpgkjRdkMI0UMECNF
QxMjRXYWI0WmGSNF4RwjRRAgI0U/IyNFdiYjRaYpI0XZLCNFDDAjRT8zI0VyNiNFqjkjRdk8
I0UMQCNFQ0MjRXJGI0WqSSNF2UwjRRBQI0U/UyNFdlYjRaZZI0XZXCNFDGAjRT9jI0V2ZiNF
qmkjRdlsI0UMcCNFQ3MjRXZ2I0WmeSNF2XwjRRCAI0U/gyNFdoYjRaaJI0XZjCNFEJAjRUOT
I0V2liNFppkjRd2cI0UMoCNFP6MjRXKmI0WqqSNF3awjRQywI0U/syNFdrYjRaa5I0XdvCNF
DMAjRT/DI0V2xiNFqskjRdnMI0UQ0CNFP9MjRXbWI0Wq2SNF3dwjRQzgI0U/4yNFduYjRarp
I0XZ7CNFDPAjRT/zI0V29iNFqvkjRd38I0UQACRFSAMkRXIGJEWqCSRF2QwkRQwQJEVDEyRF
chYkRaYZJEXdHCRFDCAkRT8jJEVyJiRFqikkRdksJEUMMCRFPzMkRXI2JEWqOSRF2TwkRRBA
JEVDQyRFdkYkRaZJJEXZTCRFEFAkRT9TJEVyViRFqlkkRdlcJEUQYCRFP2MkRXZmJEWmaSRF
2WwkRRBwJEU/cyRFcnYkRaZ5JEXZfCRFEIAkRUODJEV2hiRFpokkRd2MJEUQkCRFQ5MkRXaW
JEWqmSRF3ZwkRQygJEVDoyRFdqYkRaapJEXdrCRFDLAkRUOzJEV2tiRFqrkkRdm8JEUMwCRF
P8MkRXbGJEWuySRF2cwkRQzQJEU/0yRFdtYkRarZJEXZ3CRFDOAkRUPjJEVy5iRFqukkRdns
JEUM8CRFP/MkRXL2JEWm+SRF3fwkRQwAJUVDAyVFcgYlRaoJJUXZDCVFDBAlRUMTJUVyFiVF
phklRdkcJUUMICVFPyMlRXYmJUWmKSVF3SwlRQwwJUU/MyVFcjYlRao5JUXdPCVFEEAlRUND
JUVyRiVFqkklRdlMJUUMUCVFP1MlRXZWJUWmWSVF2VwlRQxgJUU/YyVFdmYlRappJUXdbCVF
EHAlRUNzJUV2diVFqnklRdl8JUUQgCVFP4MlRXKGJUWmiSVF2YwlRQyQJUU/kyVFdpYlRaaZ
JUXZnCVFDKAlRT+jJUV2piVFpqklRd2sJUUQsCVFQ7MlRXa2JUWmuSVF2bwlRQzAJUU/wyVF
dsYlRabJJUXdzCVFDNAlRUPTJUV21iVFqtklRdncJUUQ4CVFP+MlRXLmJUWm6SVF3ewlRQzw
JUU/8yVFdvYlRar5JUXd/CVFDAAmRUMDJkV2BiZFpgkmRdkMJkUMECZFQxMmRXoWJkWmGSZF
2RwmRQwgJkVDIyZFciYmRaYpJkXZLCZFDDAmRUMzJkVyNiZFqjkmRdk8JkUQQCZFP0MmRXZG
JkWmSSZF3UwmRRRQJkU/UyZFdlYmRaZZJkXZXCZFEGAmRT9jJkV2ZiZFpmkmRd1sJkUMcCZF
P3MmRXZ2JkWqeSZF2XwmRQyAJkVDgyZFcoYmRaqJJkXdjCZFEJAmRT+TJkV2liZFqpkmRd2c
JkUMoCZFQ6MmRXKmJkWqqSZF2awmRQywJkU/syZFdrYmRaa5JkXZvCZFEMAmRT/DJkVyxiZF
rskmRd3MJkUU0CZFP9MmRXLWJkWm2SZF3dwmRRDgJkVD4yZFcuYmRabpJkXZ7CZFDPAmRT/z
JkVy9iZFqvkmRd38JkUQACdFPwMnRXYGJ0WmCSdF3QwnRQwQJ0U/EydFchYnRaYZJ0XZHCdF
DCAnRT8jJ0V2JidFpiknRdksJ0UQMCdFPzMnRXY2J0WqOSdF3TwnRQxAJ0VDQydFckYnRapJ
J0XdTCdFDFAnRUNTJ0VyVidFplknRdlcJ0UQYCdFQ2MnRXZmJ0WqaSdF3WwnRQxwJ0VDcydF
dnYnRap5J0XZfCdFDIAnRT+DJ0V2hidFqoknRdmMJ0UQkCdFP5MnRXaWJ0WqmSdF3ZwnRQyg
J0U/oydFcqYnRaapJ0XdrCdFDLAnRUOzJ0VytidFprknRdm8J0UQwCdFQ8MnRXbGJ0WqySdF
3cwnRQzQJ0U/0ydFdtYnRarZJ0Xd3CdFDOAnRT/jJ0V25idFquknRd3sJ0UM8CdFQ/MnRXb2
J0Wm+SdF2fwnRQwAKEVDAyhFdgYoRaYJKEXZDChFDBAoRT8TKEV2FihFqhkoRd0cKEUUIChF
QyMoRXYmKEWmKShF2SwoRRAwKEVDMyhFdjYoRao5KEXZPChFEEAoRT9DKEVyRihFqkkoRd1M
KEUQUChFQ1MoRXZWKEU=</AssayXData><AssayYData Points="3743">IceEQAPuhEC51YRAsReFQA3khEDn5IRANuWEQJnlhEBz4YRAgumEQBL3hEBG1IRAqPGEQAPB
hEDM4IRAQd6EQLTDhEBuAoVAGwiFQC7UhEBf0YRAmvSEQEu0hEDb2IRAeN2EQL7khEDZwYRA
WNeEQHnRhEAi54RAOtKEQMvlhEBd7oRAWrqEQIXThEAE44RA3eGEQJ3ehECVwIRAMNSEQO3m
hECX24RAVNCEQIfHhEBatIRAUcGEQH/chEBryYRADbSEQCTChEAbo4RAZsuEQMbYhEAayYRA
o7uEQNrKhECT6oRA2quEQJuxhECTwYRAp6yEQKyjhECUwoRAtLqEQPKOhEDx0IRAb6yEQLfB
hEAj0YRAuLyEQHm6hEA5yIRAXJOEQEefhEBrjoRA5MWEQJrZhEBE34RANsSEQF+hhEBY04RA
xteEQDOThED024RA78mEQPObhECTv4RAI8GEQIuzhEAVmoRAZ3aEQPOxhECPg4RAYseEQAXM
hEATsIRAvq2EQG6qhEArn4RAgamEQPeYhEAurIRA5a2EQF+ihEBtlYRA256EQLCEhEAIlIRA
57OEQNiUhEDhs4RAPJ+EQK2rhEAZvYRABbiEQDyLhED3qYRAZbmEQIW6hEC1nIRAX5WEQGF7
hEBlcoRAcIuEQNTJhEBJlYRAeaKEQNuUhEARoIRAEYOEQCl7hEACuIRADrqEQP2ThECjoYRA
lYGEQCW9hECPioRAGpaEQAV+hEDinoRARryEQDiEhEAAm4RA8WSEQC2BhEAOeIRAC5+EQCSB
hECieoRAK5uEQAuChECup4RA7XyEQPqUhEDfoYRAsnyEQBWUhEDMuIRAJH2EQBu6hECgi4RA
c2iEQLF3hEB8k4RAwKKEQPiXhECktYRA0oSEQD+XhEDaf4RAxKSEQDJ1hEBdmYRADJyEQF6O
hEDKkoRA8neEQHdwhED5YIRA7XGEQJuOhEB8pIRAQneEQDKlhEBIfYRANGiEQNOMhEAklYRA
xo+EQOp7hEBvkIRAPoeEQOt5hED7eoRA5KmEQKeihECdiYRA9IWEQOeGhEC+jIRABX+EQIZ+
hEAmhYRAQY2EQGaUhEB8f4RAc1uEQCNvhEASboRAa4CEQH6ahECAeIRAhnuEQOFzhEA5joRA
F3OEQBtqhECwcYRAJ4SEQPtrhECpdYRA7YGEQCuUhECNmoRAb5OEQFV4hEARf4RAk5SEQDGL
hEBFgIRAhoCEQGl9hEDOdYRA/3eEQJZxhEBCc4RAE2eEQGZuhEDrYYRA63eEQHhmhEBScYRA
6G6EQJuChECDgoRAhnWEQEJ3hEAse4RAvkeEQIpbhEDCVYRAiICEQNNZhECAXYRA5J+EQM5b
hEBWZIRAWV6EQGNmhEAoh4RAhHyEQC9GhECHdoRAI1KEQARxhECeZIRAIl6EQKg7hEAxXIRA
00aEQJJShEDTi4RAV2OEQFA/hEBoc4RAaFKEQHNthEBgcoRABVGEQJJdhEABV4RACmqEQM9R
hEB6ZIRA7lSEQL1bhEC+ZoRALH+EQGxVhECkWIRATkWEQNVghED8bIRAX3WEQOZyhECvaYRA
ZmWEQNhJhEDuXYRAVkOEQHYxhEAJVIRAdkuEQNJWhEBAaIRAG0qEQMhRhECsJIRAZ0KEQPVZ
hEB1XYRAoiqEQOQghED3W4RAwVGEQEtehED+RYRADU+EQM5HhEBjB4RAC4aEQOxFhEAPMoRA
TUSEQOcyhEA+VYRAYliEQI9KhEDZV4RAGECEQElOhEDNX4RA2j2EQPRFhECZX4RAOWiEQPxs
hEBXSIRAfUeEQLZNhEAqSoRAwiyEQARZhEASYoRAwUmEQEs6hEAcRoRA3DyEQB4nhEDcZYRA
rECEQNxGhEABToRAAV6EQLQ/hECGSIRAGDSEQHI8hEDXX4RAe32EQBhThEBrPoRAg0KEQChM
hECIN4RAJimEQBIvhEC5T4RASTOEQBxHhEBEUoRAyS6EQNUvhEAbOIRAJDqEQGQ8hEBGSYRA
306EQBMrhEB7WIRAIiWEQA1ShEDMNoRAji+EQP4uhEDKQ4RAhEaEQPoShECWI4RAfmuEQLVC
hEC4I4RAYh6EQHAphEDcGoRAlkaEQLI2hEDjQoRAyFCEQMFQhEAhJ4RAUl6EQCQVhEA0LoRA
Nh6EQF1BhECeO4RAjCCEQMgphEBvG4RAvz2EQDEhhEDaLoRABgyEQEIrhECpGIRA7jmEQJA6
hEC8EIRAoS2EQK06hEDQKYRAxD+EQBlChED/U4RA1SWEQHgXhEBCL4RAQCqEQN9EhEAOGIRA
7hmEQPRFhECpMIRAPyGEQIo5hEBRO4RAZyiEQCI6hECAGoRAYyGEQIM2hEBfBIRAHhWEQN8q
hEATM4RAhx+EQDEYhEBI+4NAxkuEQNEyhEDuO4RA6ECEQIIuhEB5GIRAAReEQM0ohEDODYRA
1ymEQM0ZhED7BIRAlTiEQKn+g0CtEYRA6SqEQHExhED3F4RA0xGEQEQhhEBGA4RAzQmEQMI4
hED0HoRAyBeEQDQehEBGI4RAaBWEQM8QhEAFOIRAn0WEQMUzhEC67oNA5z+EQNgqhEBoFoRA
lhaEQOwOhEBMA4RAHuyDQHEyhEDfRYRATkuEQK4dhEATIoRAYymEQEQDhEAPH4RA4ymEQA0o
hEBAJIRAByWEQIoRhED6C4RAfguEQEoRhEBFBYRAmgSEQH8PhEBqFoRAMx6EQCAchEB9F4RA
YhOEQHH6g0CAJYRAogeEQOkUhEDV9INA5QKEQH8ChEANHoRAuR6EQDoWhEAVLIRAOgKEQF0X
hEB6F4RApf6DQBYZhEA7DoRAv/ODQO4JhECXFYRAAuWDQEgYhEDZGIRAWPODQNcUhEDKHYRA
miiEQIkXhEA8D4RA2wyEQPIChEAlGoRAKQmEQDQQhED98INA4wmEQGwehEBvDoRAthKEQA0i
hEA0EIRAKOSDQOz7g0BwGIRAnhKEQIftg0AG5INAUwaEQHcNhEAlDIRAMgqEQFAMhEAS4INA
XgqEQJAShEALB4RAeA6EQG8ShECB+oNAoeeDQNQdhEDf+oNAQSeEQFEAhEDz2oNA6v2DQMUQ
hEC2FYRAKwCEQPb9g0DP9INA4/yDQEXvg0Af6INAtvCDQJ8nhEAyAYRAqOCDQGX4g0Bg3INA
XQiEQDvmg0CP9oNA9v+DQIUMhECY5oNABPeDQPjog0AL/YNA5A2EQCv3g0BoC4RAvNaDQDgM
hEAfC4RAuvaDQOb3g0DO44NAo9aDQKXXg0B5BYRAJdmDQOAShECa0oNAwv2DQOANhEBJ4YNA
T+KDQNXkg0BNDIRAaPiDQEfng0Be94NAduqDQNq9g0At2INAiPuDQOz1g0DM4INAReGDQDDs
g0CG84NAGuODQEcBhEDc5oNArwyEQCHkg0Du3oNAQ9SDQJ/ug0Dh/oNAjPKDQOrmg0Dp14NA
o+eDQL7vg0DZ4oNA6/KDQJrOg0DG4INAcNeDQKjPg0Bx/YNA0dmDQMPqg0C53INAPAaEQEbI
g0Cu34NAoOyDQP4FhEA39oNA/NODQLvkg0DD7YNAVOqDQM0FhECz3oNAc92DQN3vg0Ar3oNA
iuKDQFrdg0DA/YNAVNeDQHzWg0DZ4oNAcNaDQKnVg0DuxINA6uaDQKTvg0DG24NAcemDQM39
g0Ap2INANemDQKzug0BHuINAC9WDQAPtg0BBwINAGcWDQIHwg0BtzoNA19eDQAjWg0Cl2INA
Y9yDQMvOg0C8z4NAJ9mDQDHhg0Bjz4NAhMWDQOXWg0Bhw4NALbiDQBDGg0CzyYNAeteDQHvC
g0Di14NA2s+DQLnug0AlvoNAFeqDQPXEg0BHxYNAIt+DQO/5g0BRyINABcaDQKnsg0DepINA
JNWDQKDhg0DDw4NAvcCDQAmxg0CNyINAgO6DQNjYg0Cy1oNAmLiDQA7Mg0DC2oNA58KDQFjd
g0AQBoRAgtyDQLuhg0DnnINAh8+DQADMg0Ao2oNA8b+DQLy9g0C12INAGuODQOGsg0B9t4NA
Tq+DQMbUg0BPr4NAjeKDQDHQg0A70INAJ8SDQBHmg0BR0INAPr+DQHfZg0Cg8INAveeDQJTD
g0DX54NA8LeDQCTOg0CU0oNAnNKDQH3Ng0COyINAYb+DQNDQg0BBroNAKtODQLerg0Djq4NA
6NGDQKTDg0B2s4NAp7qDQNHKg0BSyoNA/b+DQIDMg0AcoINAUsqDQJjWg0CxtoNAJbuDQPjT
g0D6tINApciDQL/ig0D1yoNAIs+DQCWwg0AproNA/sqDQDnEg0C+v4NAZ8CDQKPMg0BJ0INA
IMuDQDTXg0Ak6YNAabmDQCHVg0Arr4NAOLSDQEm8g0ByuoNAdtGDQEvQg0BEw4NAgLuDQH7N
g0BNnYNAOeCDQI3Gg0ABl4NAK8iDQDC7g0DXxYNA6LmDQG/Pg0D9oINAcLiDQNqjg0CEyINA
ENODQPOUg0BCyoNABbyDQHCGg0AC5INAt8KDQMjAg0CK04NAvcqDQF21g0AcoYNAka2DQOqp
g0CWtoNA1MiDQJ7Qg0BzrYNAzJSDQOyyg0BIn4NAWr+DQFW0g0A1vINA67WDQFKmg0CBooNA
mqGDQPyng0CkoYNALI2DQDyvg0D5lYNA8M+DQN6pg0BVl4NAYsWDQCyig0C2roNAurODQKWI
g0AqroNAWKSDQDWkg0CNpINASayDQCS+g0AUpoNAPamDQHu3g0CIwINA062DQM+xg0DCnYNA
3bWDQNCbg0DzroNAMKmDQOGug0AKzoNAuqqDQN+Hg0COsYNAKHyDQI2/g0AMp4NAz6SDQGLX
g0AJiYNADLmDQBqlg0D9s4NA7MuDQNHJg0Ahk4NAfZyDQNG1g0AuvYNALqSDQEKjg0AiwYNA
uZmDQAWsg0BluoNAvY+DQDu0g0DnroNAaJiDQKytg0C8uYNAEbeDQBupg0A1l4NAfrGDQOSQ
g0CesINA07WDQA6gg0DWtoNA4qODQGmjg0A4ooNAiryDQBmdg0BQp4NAWrqDQIupg0DKj4NA
4ZWDQNaag0CLloNA2rqDQGaVg0Dmp4NA466DQByeg0COh4NAKaaDQCSlg0Cer4NAZpCDQD2d
g0BunoNA84uDQOWdg0Ayl4NAgKSDQB3Cg0DDpINAqKaDQPKfg0DzloNAV3eDQDKpg0CisYNA
NpODQPSbg0DXqINAdJmDQC2gg0CMsoNAlHyDQHt+g0CklYNAgL2DQKigg0DXn4NAE4ODQBaG
g0AmkYNAFaCDQEyFg0A8kINASLaDQBGwg0C/l4NA8I+DQPSWg0BfjINAaZ+DQAOUg0DwoINA
zKqDQIGMg0CCnINAdbSDQKiWg0C5noNAfHGDQKapg0AGvoNA6JuDQIq+g0BoiINAlXuDQM+R
g0Dyf4NA/4iDQB+ag0CPnoNAxpeDQDKOg0ASl4NA9JuDQAmOg0Brj4NAzZSDQG6Yg0COkoNA
DI2DQM6Xg0Dgh4NAYoqDQBd5g0BzpoNAhWSDQA1qg0Bck4NAkpSDQHx8g0D9Z4NAhI2DQOOZ
g0DPlYNAFW6DQCmNg0D+loNAdoaDQMiig0B2boNAY42DQAJ7g0DcqYNA7p6DQAuDg0BpioNA
ZY2DQBGbg0BUl4NAapiDQHGAg0BCnINAgpaDQCuGg0D9fYNAfo+DQCuig0A5loNAiKmDQA5o
g0ARWoNA5HuDQJZqg0BoeINAqFmDQKpag0DpYYNA2oyDQOlxg0B4f4NAwHWDQOyPg0B8ioNA
qn+DQPyBg0CDiYNAxZ6DQAePg0B0kYNAt5ODQGGFg0C1eINAv3mDQPeMg0D2eINASW2DQPJy
g0AmiYNA7XuDQD9sg0Dwg4NA73aDQGOZg0AGmYNAyXyDQH55g0BlUYNA5oqDQJWBg0AFlINA
OoaDQOZ1g0CIbINAPHGDQHlMg0CDnYNArW2DQNVmg0CfdINAl2qDQNuIg0CalINAKoqDQNZ6
g0Cxb4NAd32DQCmKg0CBjYNA6G+DQFh1g0DhcYNA7neDQG+Rg0ALlINAWV2DQHpng0DsgINA
XHGDQDuPg0D3iINAVZCDQPORg0BQWINAyXiDQOWag0ArcYNA03mDQICBg0AVkoNAV6WDQCKi
g0C6WYNAXIGDQEFkg0C8j4NAooeDQKBtg0Dqf4NAs4GDQFR3g0AtYYNAyleDQI9Ug0CRfINA
mmSDQJ+Bg0BcWYNAbn2DQGh8g0C/cYNA+nKDQGyUg0CKZ4NA8nqDQJKQg0DLa4NA5YmDQGpb
g0B5j4NA+lyDQGR9g0AYf4NADWGDQNVmg0DvgYNAYGmDQANgg0CGdYNAKneDQA2Mg0C5aoNA
sXuDQNpOg0AIi4NAfo+DQHSKg0C8j4NAmXiDQJNzg0AuaYNAO5+DQD+Lg0DmiINAym2DQFyS
g0BYToNAVGSDQNpeg0CDS4NAM1uDQMtKg0BpkINA7WeDQOJmg0AmUINAlmqDQBGKg0A4j4NA
9mqDQGpJg0DgaoNAdnSDQB6Cg0BJa4NAJoeDQMeWg0C8RYNA5HWDQCZzg0CycYNA9UODQGRn
g0AUl4NA/HuDQNNYg0D6XYNA62aDQO6Fg0A/Z4NAZ5SDQDxpg0Ami4NA3V+DQL9jg0CZgoNA
DmWDQANmg0DxW4NA4HKDQJleg0DzcoNAv06DQEFJg0DVeoNAXmyDQOdkg0BdZ4NAzmuDQFJq
g0DtR4NAd2SDQNmYg0BUaoNAl1WDQJ5Kg0DwbYNAb22DQKFsg0BGZINAtWODQHBIg0DVXYNA
XUWDQA9kg0D3QoNAK0+DQAtUg0Dpc4NAB2iDQGhvg0AnZINAz0mDQHNOg0CRW4NAfFqDQJpq
g0ATWoNAX2ODQM1Zg0CbaINANFuDQHtag0A2TINA82aDQMxng0AIaINAaIqDQL1qg0DaVoNA
mEqDQC9bg0AqRoNAsGeDQPU6g0AGdYNAo2GDQAk9g0BsYINAX2SDQLRPg0AEWINAKHyDQHNa
g0CERoNAkEeDQChZg0DaZoNAH2CDQJBJg0BgYINAM4mDQOVEg0CMWYNA+06DQE9ng0DtaYNA
OD+DQCV2g0CVe4NAKmeDQG1xg0CqbINAn36DQNN1g0DYZINAd1SDQEpxg0CHWoNAimqDQPxi
g0ADV4NAfXmDQONPg0DMZYNAUGmDQPF2g0CnR4NAVWSDQNlTg0CWbYNA5mKDQBpgg0BaY4NA
6kGDQI5kg0CzPYNAWl6DQMxYg0CEeoNAQGqDQJpsg0AqUINAtGODQDoyg0DjfoNAxXODQJxg
g0DdUYNA0TmDQBRdg0C9U4NAvCiDQKFPg0BRR4NAGWWDQM45g0BFN4NA70WDQBlUg0C9TINA
1XuDQB5Sg0CRXYNAIFeDQAJFg0AXbYNAuEqDQA9mg0CERINAgkGDQCNdg0AdRINAnEuDQHUx
g0C/MYNAwH2DQJlSg0DAPYNAx0mDQAY6g0AfWYNA3lGDQCUyg0DySINAzSCDQLdOg0DgQYNA
GlCDQBlRg0ALS4NAKTyDQPZVg0DjK4NA5k2DQPNQg0CUWoNAcTGDQM1ig0DOZoNAxkyDQGNh
g0A8PINAwkaDQLFkg0B6YoNAOlGDQC8+g0Cjb4NAB1mDQDlag0AnMINAfVuDQB9og0C9T4NA
jUODQMNHg0D0aINADDiDQMc4g0DBToNAMlmDQJA2g0BoTYNAjE+DQNNSg0CfNoNA+1aDQA1N
g0CfOINAyEqDQDdIg0B9N4NAAWqDQBk9g0DON4NALEaDQN5fg0BjRoNA80WDQJZcg0DZR4NA
dUuDQNAkg0CgLoNA6g2DQKpIg0AKVYNAo0aDQLBBg0DEQYNA9TODQMskg0C1SINAjTaDQLlM
g0D5XINAz1aDQOtCg0ClVYNAmFKDQNNHg0DlQoNA5zCDQOlEg0D4MoNAzVKDQIZOg0DDNoNA
liGDQPs3g0AOVYNAI02DQIUYg0BkP4NADl2DQBFng0BFUINAjjiDQIUrg0B/YoNAQ0yDQBpV
g0ChR4NAJTCDQGdHg0CUM4NAAT6DQBpDg0BzOYNAaDeDQPgag0CLOoNAxD2DQNtCg0AaNoNA
7jyDQII7g0CUJINAAzCDQLRTg0D7RoNAtFKDQMNCg0BJH4NAWTqDQAkcg0BhVINAWV2DQLpg
g0B5KYNAhliDQOc4g0CbLYNAXzODQKtNg0DdS4NAP0CDQOMug0BBRYNAi0ODQAddg0DISINA
iU2DQP0qg0C3TYNAQFWDQBI/g0ABIINAJj+DQChKg0DURoNAAkGDQFksg0DyJoNAThGDQGQ1
g0CeG4NA9CaDQDVFg0B1OoNA9VyDQB0lg0DdJINA5QqDQH8lg0CgHINAJCeDQEtNg0D5I4NA
PTeDQK9Bg0DyW4NAvi2DQBcwg0CLN4NAwUSDQFYkg0CKLYNAp0KDQDgbg0C5GINADCSDQP1K
g0CuPYNAvCqDQCgug0CNHYNAXCODQFsug0CWNoNAgTuDQLIkg0BWSINA7SuDQHMtg0DPRoNA
AkSDQLERg0CvJINA1SCDQFwkg0CXKoNAcSmDQBEqg0ARKoNAPQqDQPM1g0ClFINAJEKDQNNU
g0Dd/4JArhiDQB0yg0DTGYNAnTGDQIcpg0AJAoNA2RiDQIFAg0CTNoNA4FWDQF9Zg0BHFoNA
+yWDQJEfg0A4JYNAChODQFwyg0CULoNA1TqDQHVPg0B7OYNAsk2DQCtHg0BtK4NAwh+DQOIe
g0C6I4NAKjuDQLcRg0A9J4NA5iSDQJo9g0AhFoNARjiDQLYwg0CR/4JAczODQMwxg0BfAINA
3h6DQLwhg0CNRoNAsiGDQMIxg0CPAYNAcASDQGkeg0DtFoNA4S6DQAc4g0CKIoNAWSCDQBAu
g0BJA4NAwTyDQNVOg0BWKINA5ECDQJMCg0CL/4JAyRqDQDgwg0D/E4NAXDeDQGwog0ApIINA
JjyDQFYRg0AKOoNAjSyDQIomg0CIJ4NAGB6DQMAsg0DxHoNAKBODQCAng0C3JYNAbCqDQIBE
g0AGSYNAXTiDQDFcg0BTIoNAZzCDQKUpg0AAMINAqCaDQOsPg0D7N4NACSiDQCcpg0BLIoNA
HPSCQDEng0B5KoNAkCeDQF42g0BvJYNAcyeDQHczg0ANQoNAICyDQNwqg0BAIoNArSiDQKov
g0COFoNAiQCDQEMlg0DFI4NAgBSDQJMpg0DS+4JAHhuDQL0cg0DvHoNAlD2DQBkjg0CIHINA
+UCDQKQYg0CQJoNAfSaDQEQBg0DmNYNAwTODQEowg0AHO4NA9y6DQOsvg0CJJ4NAjCODQBcQ
g0BdF4NAizaDQCojg0DqFoNAJB+DQHIUg0A8EoNAMCiDQNNIg0CoIINAuyqDQKMug0D+KYNA
WyqDQGBAg0DcD4NABAKDQPDugkC5JYNA4RGDQOMpg0BJJINAXRuDQDMbg0BwD4NAiSeDQPv+
gkC3KINAMxGDQJM0g0AsPoNAvSGDQHgwg0BzQINAkRmDQIQbg0AHFoNAqBmDQAYxg0DxNoNA
zyWDQHQcg0CzM4NAMDGDQJwYg0AFKoNAVBaDQPUcg0DDFINAwTWDQKs1g0BF/IJACjKDQGwL
g0CCHoNATSODQEkgg0DpIoNA3gSDQPctg0CpJoNAIQaDQLo9g0BSK4NAiSqDQDQsg0BkIoNA
gxiDQLAQg0DzUYNAcQqDQJ8Eg0CJL4NAKS6DQO/sgkBW/IJA8TeDQH8sg0C/F4NAphaDQHMN
g0CLD4NApw+DQCQNg0B9DoNAqxODQOzugkA1+YJAAgiDQJsCg0AK84JANfOCQB8Ug0DQIYNA
6R2DQJoYg0AkAINADR6DQIz2gkDlIINAlhaDQBMLg0D4BYNAACSDQEFTg0CO9oJAUh+DQPUG
g0DhHYNAEQyDQLgXg0CcPINA3i+DQJAQg0Cp+YJAHhKDQIsCg0DCDoNAkOaCQCD9gkCnKoNA
EPiCQEYNg0B4MoNACjSDQGotg0Cj9oJAQQiDQFz7gkBYGoNAcQuDQG7+gkDaG4NAnCWDQL37
gkCyNYNAKyiDQDP/gkBvBINAdQmDQAITg0AnK4NAkyODQJQSg0D/+4JAIfWCQFAIg0BiDYNA
qw6DQMH8gkDoEINAqQGDQK4eg0BvD4NA6vKCQCP8gkCu/YJABi6DQOMyg0Bp2oJA8xWDQEX4
gkB7A4NAOyyDQF39gkAuDoNAtv2CQBX5gkBIJYNABvOCQGUfg0CbE4NAEiKDQF0Fg0C9F4NA
ByODQEcDg0B3CINASwmDQDrlgkCt84JAzAKDQGMFg0ALEoNANAGDQAIHg0CtFYNAIfyCQHYE
g0C3FoNAT/+CQBn8gkBqBINAjQCDQPQag0ATF4NAK/qCQOjogkBK+IJA8hGDQGvygkCj5oJA
+x+DQNgdg0D29YJAcg2DQCkEg0CUE4NANRCDQF3+gkD014JAbAyDQFoOg0B58oJAGhmDQNzq
gkBL5YJAuQSDQEbvgkCP/4JAiQyDQKnpgkAB84JAwgSDQC8ag0AmA4NAJQODQKQKg0C//YJA
LPGCQCoVg0BgAINAMeqCQBgRg0DQEYNAbPyCQALhgkCzBoNALeSCQGAEg0CiBoNAWfuCQMUP
g0Bb9oJArwKDQFH+gkD+F4NAa96CQLfmgkAo44JAvc6CQDEDg0DK9YJAmvqCQHf7gkAP+4JA
7xSDQD8Sg0Cs6oJAt/6CQI4ng0DbBINA19+CQMICg0CB94JAkuCCQDLngkDOAINA3PmCQHUU
g0B4+oJAtRaDQB7rgkBqBoNAUPSCQMvpgkD0IINAqgmDQIHvgkBB8oJAQQyDQCD2gkD4CYNA
rdCCQMbwgkDe+4JAMMWCQPnogkAD+oJAB/+CQAwCg0Dd/4JAfOuCQB7sgkDx7oJAzQODQPX2
gkA8DINABgCDQJb2gkDI3oJA7uKCQIbVgkBAIINAdAiDQL0Eg0Ca6oJAzP+CQJn3gkAu+IJA
AemCQE3igkBw3oJArOOCQE/4gkBsAoNABPiCQCn4gkCW8oJAGNiCQCzsgkCzBINAHvSCQGUV
g0Cl04JAK9SCQKHWgkC0BINA6OaCQBPngkD45IJA7v6CQOTYgkDH3YJATOqCQBjigkDG/YJA
QviCQCMHg0DkwoJApfyCQEYlg0CW8YJAc/KCQET1gkCEAYNAqhmDQAL6gkC3GYNARP2CQD77
gkC84YJATemCQIv/gkBZD4NA4+WCQKTogkDr1oJAhuWCQGzUgkDW/4JAgv+CQNoBg0DQCYNA
yQCDQITvgkDn8oJAztOCQMXjgkDS+YJA1NqCQO4Kg0BFB4NADA6DQD/cgkCB64JARNyCQKfk
gkDS4oJArN+CQGr5gkCw/oJABOGCQKXmgkBn2IJAiN6CQHTOgkAQ4oJAmt2CQEjggkDu+oJA
cOGCQILRgkC80IJAoOiCQHoMg0AL8oJAV/WCQIfugkCL7IJANNqCQJjvgkA24YJANeOCQFfn
gkCLyoJA8g2DQIbzgkDD4oJAa+SCQLvygkCU5oJAkuaCQBf4gkBRwoJAicGCQAnCgkDn7IJA
TNeCQFzggkDh4YJAkeWCQKD9gkD67YJAdOSCQGMFg0B+/4JAc/SCQLDsgkCs6oJAZ/KCQInk
gkCr/YJAreCCQFb6gkDb4IJAh+GCQILjgkBn+YJAkuOCQDnhgkCr34JAndWCQOrrgkCI+YJA
D+6CQILmgkCbEINAZeyCQLHigkB23oJAlwKDQIYSg0Dq1YJApPCCQNjxgkDczIJAOt2CQGTA
gkDq4IJA8PWCQAyzgkAYAoNAseKCQAjSgkCV3YJA6uaCQITfgkC/6oJAouaCQFz9gkDv/4JA
it6CQFzlgkB654JAPe2CQDLNgkDs4IJAxsSCQFICg0Cf74JA/+2CQPzvgkCk8YJAz+GCQBIC
g0B43IJAsAiDQFb2gkCJ3oJAcMmCQEXegkCkBoNAr8aCQJvdgkDm9oJAO/aCQGvlgkD00IJA
cuqCQOr5gkAO84JAh8KCQPrUgkBM+4JAK8iCQDrJgkBd7IJAaNeCQNfvgkCh3YJAEtSCQBLl
gkDypoJA2+2CQMLtgkDb1YJAus+CQALggkD47oJANtOCQALtgkADtoJAat2CQAH9gkDj04JA
F9SCQM/WgkBk4YJAH8WCQJHfgkC30IJAoPSCQOPJgkA97oJAudCCQPQOg0B48YJAINOCQOb4
gkClxYJAgcqCQA/bgkAws4JAU8WCQMfPgkCn2IJAQOOCQPvpgkCb5YJAaumCQDTRgkB7x4JA
O+mCQNDTgkAL2YJAeNWCQIrNgkD72IJADtWCQCHggkBm1IJASK6CQBj5gkD86YJAB8eCQMb6
gkCOzIJA7tuCQDbegkCY7IJAeraCQHDsgkCq8oJAT7OCQFXygkAT5oJAzbeCQPKjgkA914JA
Cr2CQIXPgkB0DoNAUdOCQMHdgkBL2YJA4d+CQHncgkBx6YJAYMCCQOjRgkAO/YJAct2CQKDf
gkCg0oJATM6CQFW7gkDQ34JAI9iCQPjegkCxxIJApc+CQAHVgkA19oJA7+aCQJTggkAf5oJA
AsaCQAy8gkCy0YJArcSCQObMgkDuzYJAgOGCQEDmgkC46oJAfeKCQGW+gkCP8IJAiueCQFDJ
gkCn+oJATMSCQPuwgkCm1YJA3eSCQK2ggkD7CINAPNeCQC/MgkDD3oJAReyCQHf1gkBs2oJA
9MOCQHb0gkAM+IJAONKCQPnWgkBk4oJA38yCQCrggkAT7IJA/aeCQIIIg0Cu6IJATceCQNvR
gkCByoJAGdOCQLbtgkB1s4JA5q2CQG7YgkCezoJADt+CQMLOgkAyzoJAwtyCQHfngkBSu4JA
B8iCQNfWgkD794JAl8yCQDcCg0BW2oJAtt6CQNTEgkCR0YJA59+CQPbngkChyIJAE8aCQM7j
gkC3xoJAcMSCQFHTgkDJ9IJANMyCQHHggkAdxIJA78CCQNm3gkCaxIJAUMeCQC7DgkCFy4JA
HNyCQBTagkCP1oJAJcyCQNHMgkBi4oJAxu+CQJvlgkDuuYJA28+CQIKzgkBryIJA5e+CQD/Q
gkAU5oJAJdKCQBSlgkDC9IJA37uCQDrTgkA2xoJAy8uCQMHHgkCnwoJAt8+CQDTAgkD4r4JA
sMGCQO7RgkDX+oJAmceCQJi7gkB+woJAGdCCQOu6gkA0uIJAAPeCQMnNgkDi44JAl8CCQInO
gkAmpYJA4siCQMq7gkBYx4JAtOKCQL6UgkC7xoJArLyCQOvGgkDlx4JAutWCQJqcgkBOzYJA
ItWCQCSpgkCkkIJA/MqCQI/dgkDqwIJAKAGDQA3CgkCOv4JAIdKCQEXYgkAWwoJAGsWCQE7c
gkBOuIJAn6eCQA3fgkBdsYJAKNaCQK60gkCqsYJA19qCQEXYgkDc6IJAI8CCQObhgkAZzIJA
QKiCQAnIgkCPq4JAlbWCQM7NgkDjwIJAFqCCQHvAgkCwv4JAMrmCQGGzgkBa3oJAeMSCQPK2
gkAHzYJAWtqCQHa8gkB6toJASMyCQJjigkBhsoJAbMyCQCbYgkAOtYJAjc6CQOe7gkBAxoJA
o82CQLangkCOqYJAJa6CQCSvgkCXpIJAK7aCQCvfgkD4woJANaCCQHzSgkDb04JAmfaCQFOi
gkBn04JAZb2CQA7CgkDhtIJAQ7WCQBPLgkBUs4JADLiCQBrJgkAzx4JAP9eCQLS4gkDE04JA
/r6CQKbOgkCyw4JAz9WCQL/RgkBp1oJAMMiCQOulgkB0q4JA7ruCQPPBgkB1woJAyauCQBvd
gkBS54JAzdaCQArMgkDCxIJASNaCQDW9gkCQxoJAga6CQP/BgkAuzYJARLGCQN/MgkBDx4JA
35iCQPeYgkCErYJAEeSCQJLCgkCQ5IJASKqCQADagkATyoJAKNCCQAaggkBFxoJA8b2CQJes
gkAS2IJAfc+CQN2kgkBYvYJAmNWCQG7AgkAZpYJApq6CQG61gkAcqIJAzrmCQE3IgkCd04JA
mMmCQMvRgkC9sYJAra+CQKevgkCTooJAxc+CQErHgkAQyYJAIbWCQELEgkBcxIJALaeCQNHO
gkCbs4JAC5uCQJ6tgkC/tYJA/NaCQIC/gkD9nIJAXqOCQHWpgkBOsYJAMZuCQOehgkA54YJA
SK2CQILJgkDepYJA0bmCQD/WgkB4o4JAUKCCQEC0gkDMzIJAAdSCQDOsgkBVwIJA88GCQH3d
gkDtz4JApJ6CQD+0gkD8roJAyJKCQHLCgkDVrYJA6bWCQEzAgkAfvYJAB5iCQMDUgkBmt4JA
O9iCQMWSgkDXrIJACqyCQGiugkD7wIJACb+CQPq1gkCByIJAM8WCQO2xgkCftoJA+piCQDK1
gkDcooJAH7yCQEC+gkCayoJAObOCQJafgkDTxIJAbLWCQAKtgkDPrYJAT5+CQPKygkCUz4JA
P7iCQJm/gkDknoJAKdaCQJ7fgkBuyYJA4rWCQMWygkBrroJAGbqCQGvCgkBjoIJATcaCQD6/
gkBVl4JAkLOCQNWYgkAzsYJANbuCQBiogkCeyoJATKSCQHubgkAeuIJAkKqCQF26gkAKqoJA
pKGCQBCxgkAfloJASp+CQPCZgkBixIJAX5aCQDmwgkDyloJAocyCQECxgkACf4JAlcCCQESS
gkATyIJAWa2CQM/DgkDrtYJAYNiCQGWFgkCaqIJA+LGCQIexgkAXu4JAu7KCQB6hgkDWoIJA
fIyCQKjIgkCTtoJAb7iCQBapgkCgqoJAaYyCQHbfgkCxwYJAXr+CQPK6gkBqqIJAfMmCQBzB
gkCVu4JA47aCQDS5gkCCl4JA6KWCQLqegkBmiIJAuH2CQPOqgkACj4JANa6CQIGpgkD5j4JA
HIiCQC+SgkBFyoJAzJWCQEq/gkCktIJA57CCQAylgkD+qIJAIqyCQOKYgkDJrIJAV7SCQL2J
gkAwm4JAcq2CQLq4gkDpp4JAd5qCQLmjgkCusIJA57OCQGSqgkA4qoJA16CCQKGwgkC9d4JA
kaSCQFSQgkAviYJAiLmCQK2ggkBdtIJA8qqCQBCggkBKoYJAmLaCQM+kgkDOuYJAHqmCQOaO
gkAmp4JAhaGCQN2ugkApqIJABZ+CQBSsgkACnYJAtYiCQMumgkDgroJA3Y2CQLqtgkAFsoJA
u7KCQP+OgkDQloJAbqSCQMCigkA5mYJAK7GCQIWqgkAymIJA2rWCQJyYgkASoIJAQ6CCQNCI
gkAKmoJAV8eCQKGagkA8oIJAnpOCQLN3gkAKtYJAk5eCQFx3gkBnm4JAeq+CQDa0gkDcqYJA
N7uCQICsgkB1r4JAC3qCQE2NgkAVeoJAAbuCQBuYgkB/m4JAwrKCQFyQgkDbeIJAXrWCQLqr
gkC+k4JA2rOCQDeTgkCfxYJAwrCCQCe0gkASoYJAj3qCQEWagkB+soJAz5yCQO2ZgkDVnoJA
YY+CQNyQgkDHloJA1ZWCQL5ygkCkiYJA5KmCQEKfgkApnIJA2aGCQDaUgkASnoJAI5aCQACh
gkD4lIJAyq2CQHWXgkDaY4JAcKWCQON7gkA4roJAVLCCQLymgkBbsoJAeZSCQM6EgkCzkIJA
3a2CQFp+gkD3pIJAabWCQJ2tgkCjo4JAzqWCQBqdgkCXkYJAXpaCQCiOgkC8k4JAB5SCQOmI
gkADo4JAqbCCQD6JgkCIj4JA3p6CQN6ugkDcnYJAlpGCQFmQgkA8l4JAFbOCQEyhgkBFi4JA
H5qCQCeagkD8mIJA9pCCQECygkCcnIJA/6mCQAyTgkCXsYJA2aaCQEuPgkD2k4JATZKCQCGW
gkCtn4JAxreCQBGqgkAndoJAxn+CQFyCgkCofYJAGKWCQNTBgkCjcYJA56GCQMaWgkCXi4JA
yZ6CQNm/gkBKfIJAZpaCQHeFgkCFqIJAvJeCQA6FgkC5voJA2qeCQPmOgkDWcoJARnuCQCmU
gkAbnIJA5XyCQIljgkCQhIJAk4eCQHt7gkDTaoJAA4eCQLiIgkAuiIJALnOCQNGGgkDCfIJA
u4GCQL2TgkCPjIJABZSCQFSWgkAahIJAHJ+CQBSdgkDKi4JAj36CQH2GgkCblYJAD4OCQG92
gkC9i4JA1I2CQNmjgkAwtIJA22+CQPqYgkDNZYJA0YCCQBt1gkBCkoJACZOCQNOvgkAZnIJA
VMOCQImYgkAloYJAU4CCQKOigkAFi4JA4HaCQAiCgkD+cYJAtGaCQBZvgkAAj4JAgZqCQOB2
gkDVk4JALXCCQIOSgkBco4JACYKCQOCOgkCiXIJA2Y6CQACNgkABpIJAEZWCQBV4gkC8p4JA
H2mCQIGogkATdoJAu5GCQJ2SgkDgeYJAVZqCQE2agkDbnoJA6IyCQAqbgkDBlYJAop6CQFaK
gkBflIJAwYeCQDB9gkDbfIJAlnqCQPSGgkBjf4JAvn2CQEWEgkC7iIJAK5OCQH6ugkAQj4JA
+p6CQAKSgkDxe4JAaIuCQIydgkBqjIJAsYCCQO2qgkCckoJAWWaCQNiBgkAOl4JACaGCQCGk
gkAvfoJAQ3SCQDmjgkAVc4JA1myCQOZygkCdo4JAOY2CQFhzgkBujIJA0ouCQIeEgkCdi4JA
DIGCQGCIgkAGjYJA5JKCQFSPgkCPfIJAQGWCQMWLgkBemoJAj5SCQHqEgkAdjIJAop+CQIN5
gkCkcoJAloOCQB18gkD6iYJA8aKCQPaMgkCak4JA9IyCQDKQgkAopoJAzICCQCSqgkBUkYJA
iZKCQDeKgkBHioJABJCCQFl9gkB1fIJAxH2CQLZxgkCBjIJA33SCQPWQgkBQj4JAJnWCQFJp
gkALgIJAS2KCQBmNgkDRfIJA0o2CQNpygkDjZoJAKpiCQJ18gkCKkoJAUXyCQDuCgkCPfYJA
yHOCQDSigkCHdIJA6pOCQPR8gkAiWIJAhYaCQHJvgkBJkoJArHuCQPiTgkC8ioJAqJCCQPxx
gkA1gYJAa2+CQIWOgkB2koJAeoWCQK14gkCpiIJApXWCQJB2gkBCkIJAfp6CQMWTgkAqk4JA
5nqCQNurgkC3Y4JAnYaCQNWUgkCVqoJAiXKCQEJkgkBtZoJA2VmCQBd5gkB8PIJAh4KCQHZ+
gkD5cYJAml6CQCtrgkACgYJA03iCQCJogkCLkoJAkYOCQPNigkCtlIJAQ22CQBaTgkDbjYJA
JF+CQBaMgkD9doJAlXaCQNV3gkAneYJA7XKCQGZ1gkBphIJAH2mCQCZngkBIbYJAsYGCQMeN
gkBSkYJAW0yCQGh4gkBxeIJAjZGCQGt3gkATXYJAN4SCQIqFgkAKfIJA9FeCQDxsgkAvXYJA
jpmCQJB4gkCtbYJAkF6CQFR7gkBCXYJAfYmCQNVvgkBQaIJAiImCQNuGgkD3aoJAdWiCQOBn
gkANioJA7muCQMh8gkCVc4JAIJiCQId0gkAhhIJAQ4mCQAJ/gkD0boJAtXuCQARwgkBkjoJA
ZI2CQLdegkBVa4JAjIOCQCiJgkCzZ4JAk12CQLNvgkDSkYJAQnuCQIJkgkDib4JAiHeCQNdl
gkBecoJAvY6CQB5XgkBIS4JA61eCQDt7gkCcaIJAlXeCQCNlgkAzY4JA33iCQNFXgkDoh4JA
sVOCQFpvgkCmUIJA72SCQNtXgkAaXIJA80uCQERpgkBse4JASXqCQGxZgkBuZYJAknGCQKZ1
gkAzj4JAj4SCQIRbgkA2dYJAOnqCQEJZgkBQg4JA22WCQJ5egkDqiIJAAWiCQL1cgkANaYJA
gkyCQKtggkBoZoJAZG2CQGRPgkDUeYJAFHaCQJFVgkApaoJAR2yCQBRsgkDAi4JAvFiCQMmF
gkCulIJAbHqCQH6SgkBRa4JAn46CQE5agkDAd4JAgFyCQHWGgkCldYJAjnOCQPh+gkALf4JA
/HGCQNyEgkDYaYJAw3iCQOl9gkBjVYJAglmCQIh7gkCLcIJA12SCQE5ugkD0eoJAJ3+CQBd6
gkDwXIJAAFSCQHRugkBWboJASlOCQFNbgkCOXoJABIyCQBhrgkBaN4JAroCCQE13gkDjYYJA
eIKCQAhPgkAEloJApWOCQPVPgkD8RYJAjkyCQFVPgkCVXIJAmWmCQKWFgkC8ZoJAM4OCQGtY
gkCncYJAnYyCQBJ1gkCjcIJAOIiCQAR0gkCha4JASFSCQJhigkBXYYJAoYGCQEtAgkDYa4JA
AHGCQAZSgkAFb4JADlmCQPxugkAqiYJAVmWCQLx/gkCNnIJA7UaCQAVVgkDNa4JAaleCQE+H
gkDaW4JAImiCQAyOgkA0ToJAi1mCQAxogkCdfIJASW+CQIBagkBuXIJA2nmCQPxUgkBwXYJA
wVyCQN58gkBQeIJA4nCCQPVngkAlVYJAJGaCQCFmgkCvb4JA53CCQDdLgkBsUoJAnXGCQOBr
gkAJYYJASGuCQM5lgkAEc4JAgE6CQPSCgkBiVoJAO1yCQFBjgkCfXoJARnmCQGljgkB/koJA
OW6CQAdZgkB1SoJA3VuCQM92gkCsYoJA6FiCQHBVgkDDfYJAvYKCQKlSgkA9RYJAMFiCQNVx
gkB+k4JAE2iCQINxgkCFWIJAH16CQAZggkDrVIJATlyCQDtIgkAgf4JAumKCQHhmgkDVToJA
TVGCQA5igkAXaYJA/m+CQP5WgkCYX4JA4nyCQD90gkBFSYJAb3aCQF9VgkDKYIJA0G+CQAdh
gkCBZoJAbEeCQIh0gkDRX4JA91+CQHFdgkD6YoJAiWmCQIBLgkAhSIJA7GeCQIJogkDxUYJA
wXWCQK1vgkAncoJATmaCQL5qgkBgZIJAb0+CQNuIgkAacYJAzV+CQOdwgkAbRYJAc1GCQGFe
gkBFPoJAbnOCQAtggkA4doJAHziCQGd/gkDzXYJA+GyCQAFagkDeZYJAQl+CQEZZgkAndIJA
OEaCQGNkgkCpaoJA326CQKtEgkATW4JAW2mCQBpigkDgZIJAaHiCQHx+gkD0PYJAcl6CQIqN
gkAjSYJALXSCQJF6gkCcboJA0lSCQE5BgkAfXoJAjGKCQIFNgkAXWYJAXnKCQCVcgkDOd4JA
wYuCQBNvgkB2OYJARFqCQP92gkDoYoJAp3CCQO01gkAib4JAKGaCQLVogkAXZIJArE6CQC1b
gkCpcIJA+n2CQDN/gkDBR4JAOGCCQNBRgkBgdYJAREyCQBdegkCxWYJAzGaCQE1ygkDYSoJA
H1GCQJpWgkD9gIJAlFqCQNlPgkDLMIJA30WCQKVqgkDUSIJAZWqCQJZugkBdf4JAvW2CQJdS
gkD1XYJApHeCQBhYgkAKfIJAzziCQFlpgkCkQIJA3GiCQF2KgkC9bYJAamGCQFxlgkBhdoJA
Zn2CQGltgkAlYoJAtmqCQHFCgkCeP4JANmGCQApPgkB9WYJAdleCQNRfgkCIYIJAfDmCQL0v
gkBhUIJAgFOCQMM8gkA8YIJAB2mCQEdigkDJX4JAh1qCQAtDgkAbWoJAFGaCQNRsgkDbaIJA
BzyCQOJTgkAzYoJAC3OCQPRggkBtWIJArWyCQJZlgkDKZYJATVSCQGlNgkA+aIJAH1GCQBhQ
gkCDeIJAjFGCQGpqgkBeY4JApnaCQKNqgkAga4JAb3yCQEFYgkBzbIJAfWqCQKdxgkDJQ4JA
gVKCQFJOgkC4U4JAR22CQNx1gkAWdYJAj22CQHFkgkCbZIJAl3KCQJV0gkCMYIJA9UyCQA13
gkDqPIJAumqCQJFcgkDzcoJA7F2CQMZygkAEWYJAK2GCQAtLgkCYXIJAkkaCQAFngkDRZIJA
/WaCQA45gkALeoJAADWCQDBTgkCxTYJAEmaCQEFygkBbToJAOzuCQFBCgkDAY4JAiUyCQKJC
gkDAb4JAuoWCQNkugkAuRYJAj2SCQENmgkAaOoJA2lOCQG92gkCrRoJALFyCQFJIgkA7PIJA
CVGCQG9FgkCWRIJArzuCQKxggkByO4JAqYOCQApXgkDXR4JAYlKCQKM8gkCsTIJAsj2CQPZE
gkDQQ4JAhnuCQIhngkA=</AssayYData></Step><Step><CommonData><SampleLocation>2</SampleLocation><SampleID></SampleID><SampleGroup></SampleGroup><SampleInfo></SampleInfo><SampleRow>E</SampleRow><SamplePlate>1</SamplePlate><WellType>REGENERATION</WellType><Concentration>-1</Concentration><ConcentrationUnits>µg/ml</ConcentrationUnits><MolarConcentration>-1</MolarConcentration><MolarConcUnits>nM</MolarConcUnits><MolecularWeight>-1</MolecularWeight><Temperature>30</Temperature><StartTime>5022659</StartTime><AssayTime>5</AssayTime></CommonData><FlowRate>1000</FlowRate><StepType>KREGENERATION</StepType><StepName>Regeneration</StepName><StepStatus>OK</StepStatus><ActualTime>5.00103</ActualTime><CycleTime>0.2</CycleTime><AssayXData Points="25">qlkoRd1cKEUQYChFRGMoRXtmKEWuaShF4WwoRRRwKEVIcyhFe3YoRa55KEXhfChFEIAoRUSD
KEV7hihFrokoReGMKEUQkChFSJMoRXuWKEWqmShF3ZwoRRCgKEVIoyhFe6YoRQ==</AssayXData><AssayYData Points="25">ZdpRQHVNS0D1lkdAYlRFQK+JQ0BxtEJAnI5BQIijQEDAqz9AUiE/QPFBPkBnqD1AEAA9QG+1
PEBuUDxAL8I7QLFSO0AFzzpAEmI6QFAsOkDmnDlAjVM5QPHZOEDTxDhAqbI4QA==</AssayYData></Step><Step><CommonData><SampleLocation>1</SampleLocation><SampleID>Buffer</SampleID><SampleGroup></SampleGroup><SampleInfo></SampleInfo><SampleRow>E</SampleRow><SamplePlate>1</SamplePlate><WellType>BUFFER</WellType><Concentration>-1</Concentration><ConcentrationUnits>µg/ml</ConcentrationUnits><MolarConcentration>-1</MolarConcentration><MolarConcUnits>nM</MolarConcUnits><MolecularWeight>-1</MolecularWeight><Temperature>30</Temperature><StartTime>5034830</StartTime><AssayTime>5</AssayTime></CommonData><FlowRate>1000</FlowRate><StepType>KREGENERATION</StepType><StepName>Regeneration</StepName><StepStatus>OK</StepStatus><ActualTime>5.00005</ActualTime><CycleTime>0.2</CycleTime><AssayXData Points="25">rqkoReWsKEUUsChFSLMoRX+2KEWyuShF6bwoRRjAKEVMwyhFf8YoRbLJKEXhzChFGNAoRUjT
KEV/1ihFrtkoReXcKEUY4ChFTOMoRX/mKEWu6ShF5ewoRRjwKEVM8yhFe/YoRQ==</AssayXData><AssayYData Points="25">asp1QDYVeEBbPXdAqTJ2QK+8dkDEonZALZ12QP+xdkDHenZAyPR2QKP+dkAv/HZAN+N2QKs+
d0D4L3dAdjR3QLoqd0C/Y3dADWZ3QJhld0DqZndAS593QKgvd0BWYXdA+nZ3QA==</AssayYData></Step><Step><CommonData><SampleLocation>2</SampleLocation><SampleID></SampleID><SampleGroup></SampleGroup><SampleInfo></SampleInfo><SampleRow>E</SampleRow><SamplePlate>1</SamplePlate><WellType>REGENERATION</WellType><Concentration>-1</Concentration><ConcentrationUnits>µg/ml</ConcentrationUnits><MolarConcentration>-1</MolarConcentration><MolarConcUnits>nM</MolarConcUnits><MolecularWeight>-1</MolecularWeight><Temperature>30</Temperature><StartTime>5047153</StartTime><AssayTime>5</AssayTime></CommonData><FlowRate>1000</FlowRate><StepType>KREGENERATION</StepType><StepName>Regeneration</StepName><StepStatus>OK</StepStatus><ActualTime>5.00103</ActualTime><CycleTime>0.2</CycleTime><AssayXData Points="25">rvkoReX8KEUUAClFSAMpRX8GKUWuCSlF4QwpRRQQKUVIEylFfxYpRbIZKUXhHClFFCApRUgj
KUV/JilFrikpReUsKUUYMClFSDMpRX82KUWyOSlF5TwpRRRAKUVMQylFf0YpRQ==</AssayXData><AssayYData Points="25">zdM9QAmROkDO6jhAWEY4QCDIN0BCQTdApqs2QONnNkBaGjZAWj82QPHANUAMnzVARkw1QCBz
NECsmjRACrg0QC0rNEC6+zNAYgg0QF3mM0BTnjNAq8czQEI9M0AHKTNASQwzQA==</AssayYData></Step><Step><CommonData><SampleLocation>1</SampleLocation><SampleID>Buffer</SampleID><SampleGroup></SampleGroup><SampleInfo></SampleInfo><SampleRow>E</SampleRow><SamplePlate>1</SamplePlate><WellType>BUFFER</WellType><Concentration>-1</Concentration><ConcentrationUnits>µg/ml</ConcentrationUnits><MolarConcentration>-1</MolarConcentration><MolarConcUnits>nM</MolarConcUnits><MolecularWeight>-1</MolecularWeight><Temperature>30</Temperature><StartTime>5059140</StartTime><AssayTime>5</AssayTime></CommonData><FlowRate>1000</FlowRate><StepType>KREGENERATION</StepType><StepName>Regeneration</StepName><StepStatus>OK</StepStatus><ActualTime>5.00103</ActualTime><CycleTime>0.2</CycleTime><AssayXData Points="25">skkpRelMKUUYUClFTFMpRX9WKUWyWSlF5VwpRRhgKUVQYylFg2YpRbJpKUXpbClFHHApRVBz
KUWDdilFsnkpRel8KUUcgClFTIMpRYOGKUWyiSlF5YwpRRiQKUVMkylFg5YpRQ==</AssayXData><AssayYData Points="25">Y4lwQNg1dUDc/HRAMXl0QAtmdECrVHRA/nB0QEuRdEC5snRAKax0QD4bdUAQwXRAZ7t0QBcP
dUAf/HRAYUZ1QAoedUBujXVA6T11QHtNdUDzJHVAAj11QFWxdUDDhHVARXh1QA==</AssayYData></Step><Step><CommonData><SampleLocation>2</SampleLocation><SampleID></SampleID><SampleGroup></SampleGroup><SampleInfo></SampleInfo><SampleRow>E</SampleRow><SamplePlate>1</SamplePlate><WellType>REGENERATION</WellType><Concentration>-1</Concentration><ConcentrationUnits>µg/ml</ConcentrationUnits><MolarConcentration>-1</MolarConcentration><MolarConcUnits>nM</MolarConcUnits><MolecularWeight>-1</MolecularWeight><Temperature>30</Temperature><StartTime>5071305</StartTime><AssayTime>5</AssayTime></CommonData><FlowRate>1000</FlowRate><StepType>KREGENERATION</StepType><StepName>Regeneration</StepName><StepStatus>OK</StepStatus><ActualTime>5.00005</ActualTime><CycleTime>0.2</CycleTime><AssayXData Points="25">tpkpRe2cKUUcoClFUKMpRYOmKUW6qSlF6awpRRywKUVQsylFg7YpRbq5KUXpvClFHMApRVTD
KUWHxilFuskpRe3MKUUg0ClFVNMpRYPWKUW62SlF7dwpRSDgKUVU4ylFg+YpRQ==</AssayXData><AssayYData Points="25">fkQ9QBwSOEAyXDZA6Sk1QHjeNEC/jzRA6PszQPyxM0CGdTNAuj4zQIPyMkBvozJAwlUyQJls
MkCR6jFA6B4yQEXQMUDI+TFAUosxQLdcMUDvXDFA9CMxQLHkMEA7BDFAcw8xQA==</AssayYData></Step><Step><CommonData><SampleLocation>1</SampleLocation><SampleID>Buffer</SampleID><SampleGroup></SampleGroup><SampleInfo></SampleInfo><SampleRow>E</SampleRow><SamplePlate>1</SamplePlate><WellType>BUFFER</WellType><Concentration>-1</Concentration><ConcentrationUnits>µg/ml</ConcentrationUnits><MolarConcentration>-1</MolarConcentration><MolarConcUnits>nM</MolarConcUnits><MolecularWeight>-1</MolecularWeight><Temperature>30</Temperature><StartTime>5083640</StartTime><AssayTime>5</AssayTime></CommonData><FlowRate>1000</FlowRate><StepType>KREGENERATION</StepType><StepName>Regeneration</StepName><StepStatus>OK</StepStatus><ActualTime>5.00103</ActualTime><CycleTime>0.2</CycleTime><AssayXData Points="25">t+kpRe7sKUUh8ClFVfMpRYT2KUW3+SlF6vwpRSEAKkVRAypFhAYqRbcJKkXqDCpFHRAqRVUT
KkWEFipFuxkqRe4cKkUhICpFUSMqRYgmKkW3KSpF6iwqRSEwKkVRMypFiDYqRQ==</AssayXData><AssayYData Points="25">k2hxQNY1dEDDaHNAKkxzQHUUc0CrX3NAijlzQE8uc0Ct1XNAFbJzQIW+c0BF9nNAdqhzQGbo
c0C6Y3RAhjJ0QKI/dEDkT3RAbk10QPYRdEDkd3RAnpV0QITLdEDJjXRAUIZ0QA==</AssayYData></Step></KineticsData></ExperimentResults>
