# Supplementary material for: CD147 mediates the adsorption of influenza A virus on the cell surface through direct interaction with HA
Source: Front Cell Infect Microbiol. 2025 Aug 29;15:1647283. doi: 10.3389/fcimb.2025.1647283 (PMC12426278; doi:10.3389/fcimb.2025.1647283)
Supplement: Supplementary file 8 [file DataSheet2.zip › raw data-2/Figure 6/Fingure6 D-I/Fingure6 E/241006_014.frd]

<?xml version="1.0" encoding="UTF-8" standalone="yes"?>
<ExperimentResults><ExperimentInfo Name="Experiment_16"><ExpDescription></ExpDescription><RTDVersion>2.0</RTDVersion><RunID>03AADD44-E866-4D31-AE95-3B43140E6372</RunID><ExperimentType>KINETICS</ExperimentType><ExperimentSubType>KBASIC</ExperimentSubType><StartDateTime>2024-10-06T14:33:44</StartDateTime><MachineName>4QSYCS2</MachineName><UserName>Labuser</UserName><LotNumber></LotNumber><PlateName>241006</PlateName><PlateName2></PlateName2><SensorName>F5</SensorName><SensorPlate>1</SensorPlate><SensorType>SA (Streptavidin)</SensorType><SensorRole>LIGAND</SensorRole><SensorInfo></SensorInfo><WritingSW>DataAcquisition.exe 11.1.0.11</WritingSW><InstrumentType>OctetRED96e</InstrumentType><InstrumentSerial>FB-90287</InstrumentSerial><InstrumentFW>1.0.0.0</InstrumentFW><IntegrationTime>2.5</IntegrationTime><DSPType>CPF</DSPType><DSPStitching>1</DSPStitching><HasManifest>1</HasManifest><InfoHash>276465500</InfoHash></ExperimentInfo><AssayParamsInfo/><KineticsData><Step><CommonData><SampleLocation>12</SampleLocation><SampleID></SampleID><SampleGroup></SampleGroup><SampleInfo></SampleInfo><SampleRow>F</SampleRow><SamplePlate>1</SamplePlate><WellType>BUFFER</WellType><Concentration>-1</Concentration><ConcentrationUnits>µg/ml</ConcentrationUnits><MolarConcentration>-1</MolarConcentration><MolarConcUnits>nM</MolarConcUnits><MolecularWeight>-1</MolecularWeight><Temperature>30</Temperature><StartTime>2218540</StartTime><AssayTime>120</AssayTime></CommonData><FlowRate>1000</FlowRate><StepType>BASELINE</StepType><StepName>Baseline</StepName><StepStatus>OK</StepStatus><ActualTime>120</ActualTime><CycleTime>0.2</CycleTime><AssayXData Points="600">AAAAAM3MTD7fT80+I9sZP1YOTT8AAIA/XrqZP/hTsz/NzMw/K4fmPwAAAEAv3QxA/KkZQCuH
JkCWQzNAAABAQC/dTECamVlAyXZmQDMzc0AxCIBAZmaGQM3MjEBkO5NAmpmZQAAAoEBmZqZA
/tSsQGQ7s0CamblAMQjAQJhuxkDNzMxAZDvTQJqZ2UAAAOBAmG7mQM3M7EAzM/NAmpn5QBkE
AEEzMwNBZmYGQbKdCUHl0AxBAAAQQTMzE0F/ahZBmpkZQeXQHEEZBCBBTDcjQX9qJkGamSlB
5dAsQRkEMEEzMzNBf2o2QbKdOUHl0DxBAABAQUw3Q0FmZkZBmplJQeXQTEEZBFBBTDdTQWZm
VkGynVlB5dBcQQAAYEFkO2NBf2pmQbKdaUHl0GxBGQRwQTMzc0F/anZBmpl5QeXQfEEMAoBB
ppuBQTMzg0HNzIRBZmaGQQwCiEGamYlBPzWLQc3MjEFzaI5BDAKQQZqZkUE/NZNBzcyUQXNo
lkEAAJhBmpmZQTMzm0HZzpxBZmaeQQAAoEGamaFBMzOjQdnOpEFmZqZBDAKoQZqZqUE/NatB
2c6sQXNorkEMArBBppuxQTMzs0HZzrRBZma2QQAAuEGamblBMzO7Qc3MvEFmZr5BDALAQaab
wUE/NcNBzczEQXNoxkEMAshBppvJQTMzy0HZzsxBc2jOQQwC0EGmm9FBMzPTQdnO1EFzaNZB
DALYQaab2UEzM9tB2c7cQWZm3kEAAOBBppvhQTMz40HZzuRBZmbmQQAA6EGamelBPzXrQdnO
7EFzaO5BAADwQaab8UE/NfNBzcz0QWZm9kEAAPhBmpn5QT81+0HZzvxBZmb+QQYBAELTzQBC
mpkBQmZmAkIzMwNCBgEEQtPNBEKamQVCZmYGQjk0B0IGAQhCzcwIQpqZCUJtZwpCMzMLQgAA
DELTzQxCoJoNQmZmDkIzMw9CBgEQQs3MEEKgmhFCZmYSQjk0E0IAABRC080UQpqZFUJmZhZC
OTQXQgYBGELNzBhCoJoZQm1nGkI5NBtCBgEcQtPNHEKamR1CbWceQjMzH0IAACBCzcwgQpqZ
IUJtZyJCOTQjQgAAJELNzCRCoJolQm1nJkI5NCdCBgEoQtPNKEKamSlCbWcqQjMzK0IAACxC
zcwsQqCaLUJmZi5COTQvQgYBMELTzTBCoJoxQm1nMkIzMzNCAAA0QtPNNEKgmjVCbWc2QjMz
N0IAADhC0804QpqZOUJtZzpCMzM7QgYBPELTzTxCoJo9Qm1nPkIzMz9CAABAQtPNQEKgmkFC
ZmZCQjMzQ0IGAURC081EQqCaRUJtZ0ZCMzNHQgAASELNzEhCmplJQmZmSkIzM0tCAABMQtPN
TEKgmk1CZmZOQjk0T0IAAFBCzcxQQpqZUUJtZ1JCMzNTQgYBVELTzVRCoJpVQmZmVkIzM1dC
BgFYQs3MWEKgmllCZmZaQjk0W0IAAFxCzcxcQqCaXUJtZ15CMzNfQgYBYELNzGBCoJphQm1n
YkI5NGNCAABkQs3MZEKgmmVCbWdmQjk0Z0IAAGhCzcxoQqCaaUJmZmpCOTRrQgYBbELTzWxC
oJptQmZmbkIzM29CBgFwQtPNcEKgmnFCZmZyQjMzc0IGAXRCzcx0QpqZdUJmZnZCOTR3QgYB
eELNzHhCmpl5QmZmekIzM3tCBgF8QtPNfEKamX1CZmZ+QjMzf0IAAIBCZmaAQs3MgEK2M4FC
mpmBQoMAgkJmZoJCUM2CQjMzg0IdmoNCgwCEQulmhEJQzYRCMzOFQpqZhUIAAIZCZmaGQlDN
hkIzM4dCHZqHQoMAiELpZohCzcyIQjMziUIdmolCAACKQmZmikJQzYpCtjOLQh2ai0IAAIxC
ZmaMQs3MjEK2M41CmpmNQoMAjkLpZo5CUM2OQrYzj0Idmo9CAACQQulmkEJQzZBCMzORQpqZ
kUKDAJJCZmaSQlDNkkK2M5NCmpmTQgAAlEJmZpRCzcyUQjMzlUKamZVCAACWQulmlkJQzZZC
MzOXQpqZl0KDAJhCZmaYQlDNmEK2M5lCmpmZQoMAmkJmZppCUM2aQjMzm0IdmptCAACcQmZm
nELNzJxCMzOdQh2anUIAAJ5C6WaeQlDNnkK2M59CHZqfQgAAoELpZqBCzcygQjMzoUKamaFC
gwCiQulmokJQzaJCtjOjQpqZo0KDAKRCZmakQs3MpEK2M6VCmpmlQoMApkJmZqZCzcymQjMz
p0IdmqdCAACoQmZmqEJQzahCMzOpQpqZqUKDAKpCZmaqQlDNqkIzM6tCmpmrQgAArEJmZqxC
UM2sQjMzrUIdmq1CAACuQulmrkLNzK5CtjOvQpqZr0KDALBCZmawQs3MsEIzM7FCHZqxQgAA
skLpZrJCzcyyQjMzs0IdmrNCgwC0QulmtEJQzbRCtjO1Qh2atUKDALZC6Wa2QlDNtkIzM7dC
mpm3QgAAuEJmZrhCzcy4QrYzuUIdmrlCAAC6QmZmukLNzLpCtjO7Qh2au0KDALxCZma8QlDN
vEIzM71CHZq9QgAAvkLpZr5CUM2+QjMzv0Kamb9CAADAQmZmwEJQzcBCtjPBQh2awUKDAMJC
ZmbCQlDNwkIzM8NCHZrDQoMAxEJmZsRCzczEQjMzxUIdmsVCgwDGQmZmxkLNzMZCtjPHQpqZ
x0KDAMhCZmbIQlDNyEIzM8lCHZrJQgAAykLpZspCUM3KQjMzy0KamctCgwDMQulmzELNzMxC
MzPNQh2azUKDAM5CZmbOQlDNzkIzM89CHZrPQgAA0EJmZtBCUM3QQrYz0UKamdFCgwDSQulm
0kJQzdJCtjPTQpqZ00KDANRC6WbUQs3M1EIzM9VCmpnVQgAA1kJmZtZCzczWQjMz10KamddC
gwDYQulm2EJQzdhCMzPZQh2a2UKDANpC6WbaQs3M2kK2M9tCmpnbQoMA3ELpZtxCzczcQrYz
3UIdmt1CAADeQmZm3kJQzd5CMzPfQpqZ30KDAOBCZmbgQlDN4EK2M+FCHZrhQoMA4kJmZuJC
UM3iQjMz40IdmuNCgwDkQmZm5ELNzORCMzPlQh2a5UKDAOZC6WbmQlDN5kK2M+dCmpnnQoMA
6ELpZuhCzczoQrYz6UKamelCgwDqQulm6kLNzOpCMzPrQh2a60KDAOxC6WbsQlDN7EIzM+1C
mpntQoMA7kJmZu5CzczuQrYz70Kame9C</AssayXData><AssayYData Points="600">AAAAAKbnDjsKWZq5wx8HOszdWzvl6+o6ivN1OB+Dsjq00UQ7RdckO0mLELoS42U7LlRIu+Zp
bjt8REM78UziOrSRZDq80LE761rSOjJRnjpZnYc6XMNiO3Nvejrk3lg7PheHOonZmDteZpg7
bQEhO46WwDvgJAA76KWcOtTitTvJJqA7lNsUO/km2Tt89qc7qiUxO9f+gTbprTc7bH9sO7Yw
uDuEjDs7W2+jOzRlwDppugY7KWh2OwSOWTvFTFM7xcFVO3kvcjv8JQQ8y0wOOt2vOjs8n0Y6
IbtDO3BUhztayLM7Rk6MO5AsXDsGmtY7qrcyO5FBwjtO/6g7kgnqO0oRxTuh2pE7XSQXPEHN
Vjo1SMk7ICeVO1ERwzv8P6s7yU/tO5enXDvZ7HI7wAndOw8eCTsNF8c7FdMxPDvkwzuMJ607
U058O0e2bjsXUtg7EejmOyHvxjvT4Ks7g77MO3kkRTtROfY6N+D9O7155Tuvefc7H0QPPI7s
0Dt+UOo7iX1wO+g8QDsxcxs89SrwO5v9xDt4NBU8XKgOPA8C5TuCQBc8dvsPPPaqvzt/Bac7
RFNdO1W3/zuK3+A7OArWO4bK5ju2CtY7g54DPFvO3jth1DE8qCUNPNzSPjwDRBo80EsPPEj1
hDt0okg8J6DSO+JOGDxG3bo7fPOqO35bEjy7u5g7oL7FOyJYzDsTHb879lBFPGFeDjylo4s7
nxT3O/6eNDxByBQ8FjQiPDv4SzwY7No7b4UAPFMT8ju+Qxo8tLwfPFQAPzx4Jg88UeZqPNE6
QDzX/WQ8UVUnPH00PTyHb1E8FOQPPHCYyTtTLwU8PqL7O/RDCjyBCc87QIDfOyx4lTub2xI8
OCFiPMfUUjx9BiM8yXgnPPAVOTyBeW88SwELPKaDmzu7kDY8zjzVOz2zIzzP/hM8sQw9PGTB
Qjw+qkk8g2hGPGj1Hzza4xY8m8glPK1i7DuoBhY8sdNBPCTASzwLvGI8odwCPJp8Gjx3N048
UhgYPGl37jtH/uw7wJBWPBuSLDwy7SE8i/9BPLwBCjzX4f47HZ/LO7xEYTykyyE8EoJDPIqI
RDwVuv87eM74OwOg6DtMGEc8N5o0PCQALzx+hgE8k8xNPFW6/DtP9e87gI4xPDWpCTxeCWA8
/ZxdPAxNEDznYCA8UJYuPC8IRjzQZxU8s1b1OywYGjyjozE8U4k2PMCgMjxdAE88PAVIPHUN
GjylpDM8IR5cPH+b4juH/2M8F0ZTPLO8Fjzh9FA8wX0nPNlh3juSFnM8IexZPDg/Ujxu1008
VpgJPPn1TTyZFEs8FQkTPBLjJjwp7UQ8wyROPD6WWDwQCUY8TxmBPCEDaTyzODg8hEQ1PLYe
jDt3ICw8GG1lPJNt7juijTk84qvzOxs3hTzpmVo8EU5mPPFRVDzJS3o8V2OEPHtnMTy5hh08
kesYPMZ/bDwv/1c8H6slPCB7STyHEkE8tX9HPDlhITy5gnA8ymWHPGGAaDxsDAQ87TJiPJpW
Jzybaig8q/VuPJXNOjxbtmM8ct5iPPE9KTy+szc8ka0+PGxFRDwWBGI8RJdBPGZ0hTyogYY8
tiIvPFmaVjwKVFw8u12NPG+LWzyRQkc82RFlPCECbTz78HQ8cepbPNGdRjz85388ZkpFPCGg
Ezx38kk8epU8PFGDjTwMTn08xjlQPG6TWjznris8XzFFPC+AXTw59l080Ak/PAkFNzz6PHw8
jTl7PNjemTw9T2E8yjdePEdFWDxOQ3I8o1QzPN5cKTx2lh88tYM9PJ40VDwIpGw8ZS4APBm7
OTyko008lJMePCWVQjzaDoM8//d+POm+DjxnlXk8wK5ZPJnOKTyqqzI8KeaBPAIz/DsTCi88
eBt4PMjSRDw6Yyo8y7V9POIhEjw2Ak48jRNHPDrgXTxtEmI8OUJSPMt9UDxdcXE8EcRiPLD5
dzwdMjs8AOA8PKVIezzU0zQ8tWtQPEYnMzylKnM8JPs8PLV5eDxqiDI8aX1OPOe7RzxszWw8
6bwmPE1yYjxwQTM8s+lLPELyODwSBWs87iU1PGvLSzzHxUg8GcxyPB/HgzweUTs8xtiKPIaj
PDy14WE8ZjFFPEi5RzzelFk8feWFPLyZWjzPkTc8OEaEPN2nNTw2bVw8j7FSPF2wWTww9ms8
Ur9qPOG8Bjw4lUM8Mc+dPNnbjDxiY4M8768rPH3/JTwnT4Y8r4xkPE3PQjxATGI8Jil6PM13
VTw9o2w8oClKPD2lfjxffFo8SPmFPGlOhTwSSnw8xbaQPAsLgjx5v4g8BWVXPMEdKjww4248
GdqFPA6PYzzpAXc8ddyIPIPdTzxWApI8bttQPM6KZTzsfmU8QgccPP7taDwk2X08SJp8PJje
jzwtPGM899JTPGXuNjxh4kc81clxPCOdfTzR7nI8ay2SPDnfmDzndUg8ZUCGPP4WUTxw1zk8
WPmGPI5amzz4DoU82cuRPJlyizziY1g8kVI4PAYUXTxWhzY8fLxAPNmDdDx+R4M8xwM9PMbj
gzwqHyk8LpBOPPVxPDwgioA8bJKIPGLdhDyfcYE8Ay9nPG7ATTxO+3I84lRkPL4tSTy120o8
6NAtPBQceDwEoZU8FmKKPO0GPjyiWlc8+8JuPE9+ZTzqGUw8P/11PFWikzwfKZA8T62cPJbL
fDwSGHw8A5WTPKsUQTwH+YI8AA4zPMj5WTy/sWk8/O9XPLT5TDzPXGo8i4A7PNsnVTxil4c8
VIJrPDsLhDzc1HY8KmpQPOyhmDw0Okg8+S+MPFASZjzEbnw8yQVOPOYfhzyRvIw8K1KPPDWP
kTwAw2o8X9h7PB9mdTyJGTI8n41FPG35cDwY4IU8nEE+PPJhmTxghlE8ODh3PD7LPzx3I4E8
bwZkPJNSdjxhZHU8Se8xPJ5Lkjy6q1E82XFWPOowdDxXx3I8l1RcPP5AeTyZV0U8cxZuPKEG
hjyGOV48Y7IoPPDVczx/LUk8dTlUPCE4VjywnlU8pmSDPPAFhTwWql082IlMPM8MgzzSRYY8
/B6APGIbajzkJ3w8xtVcPDP/hjwQ03E8gVWDPHwFejxir4Q8Iq5QPOAhejxnfYo8aiRhPOWx
cDz5qjc870iXPNjuiDznkWA8Us5UPECgVTxFq0M8FFhOPEL8iDwPkXs8/oOGPJiUazxPLXo8
iFqCPBDkijySA40885CFPF0DoTy4w4I8</AssayYData></Step><Step><CommonData><SampleLocation>5</SampleLocation><SampleID>mhb2</SampleID><SampleGroup></SampleGroup><SampleInfo></SampleInfo><SampleRow>F</SampleRow><SamplePlate>1</SamplePlate><WellType>KLOAD</WellType><Concentration>-1</Concentration><ConcentrationUnits>µg/ml</ConcentrationUnits><MolarConcentration>-1</MolarConcentration><MolarConcUnits>nM</MolarConcUnits><MolecularWeight>-1</MolecularWeight><Temperature>30</Temperature><StartTime>2403896</StartTime><AssayTime>1200</AssayTime></CommonData><FlowRate>1000</FlowRate><StepType>LOADING</StepType><StepName>Loading</StepName><StepStatus>OK</StepStatus><ActualTime>305.002</ActualTime><CycleTime>0.2</CycleTime><AssayXData Points="1525">AADwQulm8EJQzfBCMzPxQh2a8UKDAPJCZmbyQlDN8kIzM/NCmpnzQgAA9EJmZvRCUM30QjMz
9UKamfVCgwD2Qulm9kJQzfZCtjP3Qh2a90IAAPhCZmb4Qs3M+EK2M/lCmpn5QoMA+kLqZvpC
UM36QjMz+0KamftCgwD8Qupm/ELNzPxCMzP9QqCa/UKDAP5CZmb+Qs3M/kK2M/9Cmpn/QkIA
AEN1MwBDZmYAQ5qZAEPNzABDQgABQ3UzAUOoZgFDmpkBQw7NAUMAAAJDMzMCQ2ZmAkPbmQJD
zcwCQwAAA0MzMwNDqGYDQ5qZA0MOzQNDAAAEQzMzBENmZgRD25kEQw7NBENCAAVDdTMFQ2Zm
BUPbmQVDDs0FQ0IABkMzMwZDZmYGQ9uZBkPNzAZDAAAHQzMzB0OoZgdD25kHQ83MB0NCAAhD
dTMIQ6hmCEOamQhDzcwIQ0IACUMzMwlDqGYJQ9uZCUPNzAlDQgAKQzMzCkNmZgpDmpkKQ83M
CkNCAAtDMzMLQ6hmC0PbmQtDzcwLQ0IADEMzMwxDqGYMQ5qZDEPNzAxDQgANQ3UzDUNmZg1D
mpkNQw7NDUMAAA5DdTMOQ2ZmDkPbmQ5DzcwOQ0IAD0N1Mw9DZmYPQ5qZD0MOzQ9DQgAQQzMz
EEOoZhBD25kQQw7NEEMAABFDdTMRQ2ZmEUOamRFDDs0RQwAAEkN1MxJDZmYSQ5qZEkMOzRJD
AAATQzMzE0OoZhNDmpkTQ83ME0NCABRDdTMUQ6hmFEPbmRRDzcwUQwAAFUMzMxVDZmYVQ5qZ
FUMOzRVDAAAWQ3UzFkOoZhZD25kWQw7NFkMAABdDdTMXQ6hmF0PbmRdDDs0XQ0IAGEN1MxhD
qGYYQ5qZGEMOzRhDQgAZQ3UzGUOoZhlDmpkZQ83MGUMAABpDdTMaQ6hmGkPbmRpDzcwaQ0IA
G0MzMxtDZmYbQ9uZG0MOzRtDAAAcQ3UzHEOoZhxD25kcQw7NHEMAAB1DdTMdQ6hmHUOamR1D
Ds0dQwAAHkMzMx5DZmYeQ9uZHkPNzB5DAAAfQ3UzH0OoZh9D25kfQw7NH0MAACBDdTMgQ6hm
IEPbmSBDzcwgQ0IAIUMzMyFDZmYhQ5qZIUPNzCFDAAAiQ3UzIkNmZiJD25kiQ83MIkNCACND
MzMjQ6hmI0PbmSNDDs0jQ0IAJEMzMyRDqGYkQ9uZJEPNzCRDAAAlQ3UzJUNmZiVDmpklQ83M
JUNCACZDMzMmQ2ZmJkOamSZDzcwmQwAAJ0N1MydDqGYnQ5qZJ0PNzCdDQgAoQ3UzKENmZihD
25koQ83MKENCAClDMzMpQ2ZmKUPbmSlDzcwpQ0IAKkMzMypDZmYqQ9uZKkMOzSpDQgArQ3Uz
K0NmZitDmpkrQw7NK0NCACxDMzMsQ6hmLEOamSxDDs0sQwAALUMzMy1DZmYtQ9uZLUMOzS1D
AAAuQ3UzLkOoZi5DmpkuQw7NLkNCAC9DdTMvQ+pmL0OamS9DzcwvQwAAMEMzMzBDZmYwQ9uZ
MEPNzDBDQgAxQ3UzMUOoZjFDmpkxQ83MMUMAADJDMzMyQ2ZmMkOamTJDzcwyQwAAM0N1MzND
qGYzQ9uZM0PNzDNDQgA0QzMzNEOoZjRDmpk0Qw7NNENCADVDdTM1Q6hmNUOamTVDDs01Q0IA
NkN1MzZDqGY2Q9uZNkPNzDZDQgA3QzMzN0NmZjdDmpk3Qw7NN0MAADhDdDM4Q2ZmOEPbmThD
Ds04QwAAOUN0MzlDZmY5Q9uZOUPNzDlDAAA6Q3QzOkNmZjpDmpk6Q83MOkMAADtDMzM7Q2Zm
O0OamTtDDs07Q0IAPEMzMzxDqGY8Q5qZPEPNzDxDAAA9QzMzPUPqZj1Dmpk9Q83MPUMAAD5D
dDM+Q2ZmPkPbmT5DDs0+Q0IAP0MzMz9DqGY/Q9uZP0PNzD9DAABAQ3QzQEOoZkBDmplAQw7N
QEMAAEFDdDNBQ6hmQUPbmUFDzcxBQ0IAQkMzM0JDqGZCQ9uZQkPNzEJDQgBDQzMzQ0NmZkND
25lDQ83MQ0NCAERDdDNEQ6hmREPbmURDzcxEQ0IARUMzM0VDZmZFQ5qZRUPNzEVDAABGQzMz
RkNmZkZDmplGQw7NRkMAAEdDdDNHQ6hmR0OamUdDDs1HQ0IASEMzM0hDqGZIQ5qZSEMOzUhD
QgBJQ3QzSUNmZklDmplJQ83MSUNCAEpDMzNKQ2ZmSkOamUpDDs1KQwAAS0N0M0tDqGZLQ9uZ
S0PNzEtDQgBMQzMzTENmZkxD25lMQw7NTEMAAE1DdDNNQ6hmTUPbmU1DzcxNQwAATkMzM05D
ZmZOQ9uZTkPNzE5DQgBPQ3QzT0OoZk9D25lPQ83MT0MAAFBDdDNQQ2ZmUEPbmVBDDs1QQ0IA
UUMzM1FDZmZRQ9uZUUPNzFFDQgBSQzMzUkOoZlJD25lSQ83MUkNCAFNDdDNTQ2ZmU0OamVND
Ds1TQ0IAVEN0M1RDZmZUQ5qZVEPNzFRDQgBVQzMzVUOoZlVDmplVQw7NVUNCAFZDdDNWQ2Zm
VkOamVZDDs1WQwAAV0N0M1dDqGZXQ9uZV0MOzVdDQgBYQzMzWENmZlhD25lYQ83MWEMAAFlD
dDNZQ2ZmWUPbmVlDzcxZQ0IAWkN0M1pDqGZaQ5qZWkMOzVpDAABbQ3QzW0OoZltD25lbQ83M
W0NCAFxDMzNcQ6hmXEPbmVxDzcxcQ0IAXUMzM11DqGZdQ9uZXUMOzV1DQgBeQ3QzXkOoZl5D
mpleQw7NXkMAAF9DdDNfQ2ZmX0OamV9DDs1fQ0IAYEMzM2BDZmZgQ9uZYEPNzGBDQgBhQ3Qz
YUOoZmFDmplhQw7NYUMAAGJDMzNiQ2ZmYkPbmWJDzcxiQ0IAY0N0M2NDqGZjQ9uZY0PNzGND
QgBkQ3QzZEOoZmRD25lkQ83MZEMAAGVDdDNlQ2ZmZUPbmWVDDs1lQwAAZkMzM2ZDZmZmQ9uZ
ZkPNzGZDAABnQ3QzZ0OoZmdD25lnQw7NZ0NCAGhDMzNoQ6hmaEPbmWhDzcxoQ0IAaUN0M2lD
qGZpQ9uZaUPNzGlDQgBqQzMzakNmZmpD25lqQw7NakMAAGtDMzNrQ2Zma0PbmWtDDs1rQ0IA
bEN0M2xDZmZsQ5qZbEPNzGxDAABtQzMzbUNmZm1D25ltQw7NbUMAAG5DdDNuQ6hmbkPbmW5D
zcxuQ0IAb0MzM29DqGZvQ5qZb0MOzW9DQgBwQzMzcEOoZnBD25lwQ83McENCAHFDMzNxQ6hm
cUPbmXFDzcxxQ0IAckMzM3JDZmZyQ5qZckPNzHJDQgBzQzMzc0OoZnND25lzQw7Nc0NCAHRD
dDN0Q2ZmdEOamXRDzcx0QwAAdUMzM3VDqGZ1Q5qZdUMOzXVDQgB2QzMzdkOoZnZD25l2Qw7N
dkNCAHdDdDN3Q6hmd0PbmXdDDs13QwAAeEN1M3hDqGZ4Q5qZeEPNzHhDQgB5QzMzeUOoZnlD
25l5Qw7NeUMAAHpDdTN6Q2ZmekPbmXpDzcx6QwAAe0MzM3tDZmZ7Q5qZe0MOzXtDQgB8QzMz
fEOoZnxDmpl8Q83MfENCAH1DMzN9Q2ZmfUPbmX1DDs19Q0IAfkN1M35DqGZ+Q9uZfkPNzH5D
AAB/Q3Uzf0OoZn9D25l/Q83Mf0MAAIBDmhmAQzMzgEPNTIBDZmaAQwCAgEOamYBDVLOAQ83M
gENm5oBDAACBQ7oZgUMzM4FDzUyBQ4dmgUMAgIFDupmBQ1SzgUPuzIFDZuaBQyEAgkO6GYJD
MzOCQ+5MgkNmZoJDIYCCQ7qZgkNUs4JDzcyCQ4fmgkMhAINDuhmDQzMzg0PuTINDZmaDQwCA
g0O6mYNDM7ODQ+7Mg0OH5oNDAACEQ5oZhENUM4RDzUyEQ2ZmhEMAgIRDmpmEQzOzhEPNzIRD
ZuaEQyEAhUOaGYVDVDOFQ+5MhUNmZoVDIYCFQ5qZhUNUs4VD7syFQ2bmhUMhAIZDuhmGQ1Qz
hkPuTIZDZmaGQyGAhkO6mYZDVLOGQ83MhkNm5oZDAACHQ7oZh0NUM4dDzUyHQ4dmh0MAgIdD
mpmHQzOzh0PuzIdDZuaHQyEAiEOaGYhDMzOIQ+5MiENmZohDIYCIQ5qZiEMzs4hD7syIQ4fm
iEMAAIlDmhmJQzMziUPuTIlDZmaJQyGAiUOamYlDVLOJQ83MiUNm5olDIQCKQ7oZikMzM4pD
7kyKQ4dmikMhgIpDmpmKQ1SzikPuzIpDZuaKQyEAi0OaGYtDMzOLQ+5Mi0NmZotDAICLQ5qZ
i0Mzs4tD7syLQ2bmi0MhAIxDmhmMQ1QzjEPNTIxDZmaMQwCAjEOamYxDVLOMQ83MjENm5oxD
IQCNQ7oZjUMzM41D7kyNQ2ZmjUMAgI1DupmNQzOzjUPuzI1DZuaNQyEAjkOaGY5DMzOOQ81M
jkOHZo5DAICOQ5qZjkMzs45D7syOQ4fmjkMAAI9DmhmPQzMzj0PuTI9Dh2aPQwCAj0O6mY9D
M7OPQ+7Mj0Nm5o9DAACQQ5oZkEMzM5BDzUyQQ4dmkEMhgJBDmpmQQ1SzkEPuzJBDh+aQQwAA
kUOaGZFDVDORQ81MkUOHZpFDIYCRQ5qZkUNUs5FD7syRQ2bmkUMhAJJDmhmSQ1QzkkPNTJJD
ZmaSQwCAkkOamZJDVLOSQ+7MkkOH5pJDAACTQ7oZk0NUM5NDzUyTQ2Zmk0MhgJNDupmTQzOz
k0PuzJNDZuaTQwAAlEO6GZRDVDOUQ+5MlENmZpRDIYCUQ7qZlEMzs5RDzcyUQ2bmlEMhAJVD
mhmVQ1QzlUPuTJVDh2aVQwCAlUO6mZVDVLOVQ+7MlUOH5pVDIQCWQ7oZlkMzM5ZD7kyWQ4dm
lkMAgJZDupmWQzOzlkPNzJZDh+aWQyEAl0O6GZdDMzOXQ81Ml0OHZpdDIYCXQ7qZl0Mzs5dD
7syXQ4fml0MAAJhDuhmYQzMzmEPNTJhDh2aYQwCAmEOamZhDM7OYQ+7MmEOH5phDIQCZQ5oZ
mUMzM5lD7kyZQ4dmmUMhgJlDupmZQzOzmUPNzJlDh+aZQyEAmkO6GZpDVDOaQ+5MmkNmZppD
IYCaQ5qZmkNUs5pD7syaQ2bmmkMhAJtDuhmbQ1Qzm0PuTJtDZmabQyGAm0O6mZtDM7ObQ+7M
m0Nm5ptDAACcQ5oZnENUM5xDzUycQ2ZmnEMhgJxDupmcQzOznEPNzJxDh+acQwAAnUO6GZ1D
MzOdQ+5MnUOHZp1DIYCdQ7qZnUNUs51DzcydQ4fmnUMAAJ5DuhmeQzMznkPuTJ5Dh2aeQyGA
nkO6mZ5DVLOeQ+7MnkOH5p5DIQCfQ7oZn0MzM59D7kyfQ4dmn0MAgJ9DupmfQ1Szn0PNzJ9D
ZuafQyEAoEOaGaBDMzOgQ81MoENmZqBDQoCgQ7qZoEMzs6BDzcygQ4fmoEMhAKFDmhmhQzMz
oUPuTKFDZmahQwCAoUOamaFDVLOhQ83MoUOH5qFDIQCiQ5oZokMzM6JDzUyiQ2ZmokMAgKJD
upmiQzOzokPNzKJDh+aiQwAAo0OaGaNDVDOjQ81Mo0NmZqNDAICjQ5qZo0NUs6ND7syjQ4fm
o0MAAKRDuhmkQzMzpEPuTKRDh2akQwCApEOamaRDVLOkQ+7MpENm5qRDIQClQ9sZpUNUM6VD
zUylQ4dmpUMhgKVDupmlQ1SzpUPNzKVDZualQwAApkOaGaZDMzOmQ+5MpkOHZqZDAICmQ7qZ
pkMzs6ZDzcymQ4fmpkMAAKdDmhmnQ1Qzp0PuTKdDh2anQyGAp0O6madDM7OnQ83Mp0OH5qdD
IQCoQ7oZqENUM6hDzUyoQ4dmqEMhgKhDmpmoQ1SzqEPuzKhDh+aoQwAAqUO6GalDMzOpQ+5M
qUNmZqlDIYCpQ5qZqUNUs6lD7sypQ2bmqUMAAKpDmhmqQ1QzqkPNTKpDh2aqQwCAqkO6mapD
VLOqQ83MqkOH5qpDIQCrQ5oZq0NUM6tDzUyrQ2Zmq0MAgKtDupmrQ1Szq0PuzKtDh+arQyEA
rEO6GaxDVDOsQ81MrEOHZqxDAICsQ7qZrEMzs6xDzcysQ2bmrEMAAK1DmhmtQ1QzrUPNTK1D
ZmatQyGArUO6ma1DVLOtQ83MrUOH5q1DAACuQ7oZrkNUM65DzUyuQ4dmrkMhgK5DupmuQzOz
rkPNzK5DZuauQyEAr0PbGa9DVDOvQ+5Mr0OHZq9DIYCvQ9uZr0Mzs69DzcyvQ4fmr0MhALBD
uhmwQ1QzsEPNTLBDh2awQyGAsEOambBDM7OwQ+7MsENm5rBDAACxQ5oZsUMzM7FDzUyxQ2Zm
sUMAgLFDupmxQzOzsUPNzLFDh+axQwAAskO6GbJDVDOyQ+5MskOHZrJDAICyQ5qZskNUs7JD
zcyyQ2bmskMAALNDuhmzQ1Qzs0PuTLNDh2azQwCAs0OambNDM7OzQ+7Ms0OH5rNDIQC0Q7oZ
tENUM7RD7ky0Q4dmtEMAgLRDmpm0QzOztEPNzLRDZua0QyEAtUOaGbVDVDO1Q+5MtUOHZrVD
AIC1Q9uZtUMzs7VD7sy1Q2bmtUMhALZDmhm2Q1QztkPNTLZDZma2QyGAtkO6mbZDVLO2Q+7M
tkNm5rZDIQC3Q7oZt0NUM7dD7ky3Q4dmt0MhgLdDupm3Q1Szt0PNzLdDZua3QwAAuEOaGbhD
MzO4Q81MuEOHZrhDIYC4Q7qZuEMzs7hDzcy4Q4fmuEMhALlDuhm5QzMzuUPuTLlDh2a5QyGA
uUOamblDM7O5Q+7MuUOH5rlDAAC6Q5oZukMzM7pDzUy6Q2ZmukMAgLpDmpm6QzOzukPuzLpD
h+a6QyEAu0OaGbtDVDO7Qw5Nu0OHZrtDAIC7Q5qZu0NUs7tDzcy7Q2bmu0MAALxDuhm8Q1Qz
vEPNTLxDh2a8QyGAvEOambxDVLO8Q83MvENm5rxDIQC9Q7oZvUNUM71DzUy9Q2ZmvUMhgL1D
upm9Q1SzvUPuzL1DZua9QyEAvkO6Gb5DVDO+Q81MvkOoZr5DAIC+Q7qZvkNUs75D7sy+Q4fm
vkMhAL9Duhm/Q1Qzv0PNTL9Dh2a/QyGAv0O6mb9DM7O/Q+7Mv0OH5r9DAADAQ5oZwEMzM8BD
Dk3AQ2ZmwEMAgMBDupnAQzOzwEPuzMBDh+bAQwAAwUOaGcFDMzPBQ+5MwUOHZsFDAIDBQ5qZ
wUNUs8FD7szBQ4fmwUMhAMJDmhnCQzMzwkPNTMJDh2bCQyGAwkO6mcJDVLPCQ+7MwkNm5sJD
IQDDQ5oZw0MzM8ND7kzDQ4dmw0MAgMNDmpnDQzOzw0PNzMNDZubDQyEAxEO6GcRDMzPEQ81M
xENmZsRDAIDEQ5qZxENUs8RD7szEQ4fmxEMAAMVDuhnFQzMzxUPuTMVDZmbFQwCAxUOamcVD
M7PFQ83MxUOH5sVDAADGQ5oZxkMzM8ZDzUzGQ2ZmxkMhgMZDmpnGQ1SzxkPNzMZDZubGQwAA
x0OaGcdDVDPHQ81Mx0OHZsdDAIDHQ5qZx0NUs8dD7szHQ4fmx0MAAMhDmhnIQzMzyEPuTMhD
ZmbIQyGAyEO6mchDVLPIQ83MyENm5shDAADJQ7oZyUMzM8lDzUzJQ4dmyUMAgMlDupnJQ1Sz
yUPuzMlDZubJQwAAykOaGcpDVDPKQ81MykOHZspDIYDKQ5qZykMzs8pD7szKQ4fmykMhAMtD
uhnLQzMzy0PuTMtDZmbLQwCAy0O6mctDM7PLQ83My0OH5stDAADMQ5oZzENUM8xDzUzMQ2Zm
zEMAgMxDmpnMQ1SzzEPNzMxDZubMQwAAzUOaGc1DVDPNQ81MzUNmZs1DAIDNQ5qZzUNUs81D
7szNQ4fmzUMAAM5DmhnOQzMzzkPuTM5Dh2bOQwCAzkOamc5DVLPOQ83MzkNm5s5DAADPQ5oZ
z0MzM89DzUzPQ2Zmz0MhgM9DupnPQzOzz0PNzM9Dh+bPQwAA0EO6GdBDVDPQQ81M0ENmZtBD
IYDQQ5qZ0EMzs9BDzczQQ2bm0EMAANFDuhnRQ1Qz0UPNTNFDh2bRQyGA0UO6mdFDVLPRQ+7M
0UOH5tFDIQDSQ5oZ0kNUM9JD7kzSQ4dm0kMhgNJDmpnSQzOz0kPuzNJDZubSQwAA00OaGdND
MzPTQ81M00OHZtNDIYDTQ7qZ00NUs9NDzczTQ4fm00MAANRDuhnUQ1Qz1EPuTNRDqGbUQw==</AssayXData><AssayYData Points="1525">XlwTPeVhgT1dWKw9FX3hPVtjBD4w8Bo+KFEzPmOsST4X4F4+nbF0PiJRhT7RdI8+F4yaPvId
pT7i8K4+Ik+6PsgYwD7lE8w+maTWPgOt4T7Rh+k+KOn0Pvnv/z6ziQQ/CcwIP6uzDz++kRM/
PBYXP8qMHD85bSE/TocmP2s+Kz+WYi8/sx40P2XIOT/PvT0/hIVCP65KRj8gdEw/VblPP6RI
VT/2DVo/Z9tdP+jVYT+DrWY/2phrPxngbz9d0HQ/H8h4P6BDfD+eToE/jRuDP1iwhT+Uboc/
JMuJP6vHiz8e3o4/kUyQP5QZkj9SdpQ/8XeWP6ErmD8ezJo/l9icP7/anj9B8KA/VE+jPyyt
pD8KyaY/NxepP39Zqz8qwa0/y3OvP5XXsT8EaLM/mO61P+Sitz8wBro/TWK7P7qLvT8n1L8/
g0bBPyBnwz/EPsU/EC3HP7fWyD9qw8o/zPbMP5fUzj/Hx9A/DabSP5CS1D8R+9U/OTzYP5RX
2T9nrts/Z3TdP4NS3z8DKeE/iPziP9r+5D98luY/aILoP6i46T+h4es/n43tP3/77j8JmPA/
q5nyP1Jo9D8ZevY/CZ73PzXv+D+ORfs/mVT9P+R7/j9w4f8/FN8AQF6gAUDtiAJAaJADQJrl
A0BV2QRAWKkFQOmLBkD24gZAoggIQD79CEAjrQlAlrEKQBAYC0Cj9QtAucQMQImDDUAYWw5A
oPgOQAOVD0AbKxBAlRwRQI77EUDNYhJAo2MTQM0CFEDxsRRAM2cVQJwyFkBGvRZAqXkXQIcv
GEB8xBhAnZYZQG3eGUCguRpABK0bQA8XHEAp0BxACF0dQB0SHkDa6x5AnXcfQI4mIEA3liBA
LxMhQAebIUDfTSJA/R0jQMAEJEAEYiRAPO4kQJKKJUBd+iVAUmkmQH9+J0DGOihA1FooQKQs
KUC3xClAekQqQHWgKkCkUStAqu0rQDh6LECq+ixA+7UtQLDyLUC0ny5Ax0IvQE5rL0AaDTBA
r+AwQKYvMUCjiTFAjaIyQMXXMkCQVzNAc8gzQLxSNEBX1zRA8V81QLG8NUAKHzZAFpU2QMB0
N0C8sjdA/gg4QP3TOEBzdTlAzcs5QETvOUA3tzpAhyM7QN1eO0AwwztAuWk8QMHMPEDbrj1A
w3c9QIf/PUBUkT5A/gg/QGh7P0A5vz9AWX5AQJ5vQEB/CkFA7zJBQAHUQUCdN0JAAKdCQIct
Q0BDj0NAOblDQNdGRECp5ERALzJFQCxrRUBHp0VA7QNGQHqiRkC5wEZA0DpHQK3eR0DhGUhA
WnJIQPnPSEArFElAE5xJQCf9SUDh/klAr7JKQIK/SkAbTUtAS5lLQGIATEAyZExAIYNMQAoA
TUDaWk1A+zpNQA3mTUDA3E1AJGtOQCzdTkCWLU9A915PQCaxT0DJJVBAXjdQQLe5UEDeOFFA
XTZRQKm4UUAgAVJAQyxSQBArUkCkl1JAJQxTQGR+U0BKhVNA3LtTQK8wVECua1RAoMpUQMkE
VUAPRVVAk6JVQKPtVUBUH1ZAG0NWQD+FVkDdjVZALwNXQACRV0BxnFdAaPdXQAAoWEDsHFhA
ralYQNDnWEAmQFlA+p5ZQPpqWUBjxllAbudZQJPwWUAh4VpAS8paQKkqW0DdaVtACrRbQGbC
W0Bi9VtA5yRcQF6SXEC5hVxAetdcQBUpXUAeZl1AQ8NdQNagXUBiOV5AA+1dQBKpXkC4nV5A
ktJeQJW5XkCSc19ASmhfQBxdX0D0sV9AxSJgQIBBYEBbVGBAeGpgQPalYEDY2GBA5URhQLhl
YUCdXmFAvbJhQB28YUAlD2JAciJiQF0/YkBd1GJAnrNiQKICY0Cz9WJA+kdjQD00Y0A4emNA
IbtjQA3ZY0CHGGRA3mFkQMttZEAhfmRA2aRkQB3QZEDo22RAbjRlQMBcZUAomWVAT5hlQKQC
ZkC/OmZApDNmQKJMZkAJq2ZAPsNmQCubZkAiCWdArRdnQHY5Z0CSZmdAxWRnQEuHZ0Ag5WdA
AOBnQGn3Z0A+JmhAglVoQF+WaECok2hAOK5oQJvCaEAuP2lAahhpQBcSaUCzSGlAEUxpQGvS
aUAxhGlAzbxpQAA2akDYQGpAog9qQCN1akBEO2pAxqhqQLdhakA0nGpAUcZqQG3WakCzKGtA
UE9rQPaEa0C/nWtAHK1rQC7Ua0AD7GtAdKdrQCwibEDpF2xAYQBsQNBybEBzZ2xAVrRsQJe9
bEBv62xAiLJsQFEBbUBsEG1ASARtQP5ZbUBTIW1ANlVtQHh+bUCOmm1A9q1tQNfMbUBD5G1A
EjBuQC8rbkCRWG5AiSRuQCNxbkAapW5Ay4duQMPAbkCRlG5AQuNuQPIGb0DKAG9AgUFvQNo3
b0DQEG9AvUlvQBBzb0ANg29AdapvQPJ1b0CFq29Au95vQOXRb0C5KnBAlhBwQCsecEDPLnBA
dv1vQFxOcEBOUnBAqd1wQCGgcEAOrHBA2K1wQJQQcUBgx3BAhwlxQLiicECf2HBAZtJwQAkp
cUAsVXFAR09xQMCYcUA0mXFAidRxQGbJcUBKqXFAurpxQOXocUB1yHFA5+5xQIblcUDdHHJA
txdyQAA1ckByLHJAQnNyQGN8ckAkRHJAjK1yQKUrckDkn3JADMVyQLOeckCVsXJApqtyQDTE
ckDMEHNAsylzQPocc0BCDHNACuFyQC00c0AtenNA1xBzQPZ7c0A6SHNAp5JzQHTgc0DoZXNA
fotzQOPTc0C4xXNAuOpzQMiXc0B/rXNAlyl0QOn3c0AQ4HNAvE90QKgTdEA+rHNAjwp0QFA+
dEBy7HNACUd0QESfdEDkSHRAKI10QNecdEAsj3RAnel0QAX6dEBhvXRAaNJ0QMjSdEC9sHRA
UxN1QDn1dECrEnVAu/V0QKTCdECP/3RAqDJ1QGs8dUDKaHVATFV1QAkMdUCDk3VAY191QJ6S
dUAgeHVAzUV1QIyndUBujHVANqd1QGq9dUDX4nVAVMV1QLb1dUCWsHVAGcd1QLn8dUAZ5nVA
WuN1QNEtdkABR3ZA2Th2QEcndkDSdnZAVl92QFsddkDoVHZAwiF2QP1YdkDLbXZA/Gx2QNN9
dkAVTnZAVmt2QNeodkBRu3ZAR692QAGFdkAglnZASLd2QF/SdkAh7nZAU+B2QPjldkDZGndA
ygR3QOcMd0Bp7nZAEet2QKAdd0DU4nZAJ/B2QHIqd0DIEndA1md3QJpHd0BCsndABlB3QGIZ
d0CwendA64Z3QOeLd0DMUndACaJ3QAVkd0DuoXdAFJd3QHB7d0Br7XdAUc13QM6xd0BTt3dA
eL13QLMfeECyzndA6ft3QHcGeEC26XdA9s93QEsKeEDqQHhAYDd4QAMkeECYRHhAjlZ4QGwY
eEBtTnhAHCd4QG4/eEC9XXhABkl4QC+WeEAxpnhAWSt4QCWIeEBxtXhAbpd4QIuceEA+rnhA
1n14QHLVeEB/ZXhAmYB4QM/7eECWE3lAiZ14QJ3XeEBR73hAQOZ4QHKpeEAv8XhAUdN4QF/5
eEDZ9XhA0lZ5QPUCeUBgVXlAnuh4QJkCeUBe/3hALSh5QBdMeUBQHnlAXEp5QDSVeUDJXHlA
n295QP4AeUCKX3lAOrR5QJuDeUCMg3lAS495QIOseUAfjXlAkLh5QMGMeUA3nHlARVZ5QAaa
eUB5qHlAL4N5QCrMeUAdx3lA3ap5QIMRekCj8nlA/Pd5QIu3eUBq5XlAfNB5QCHAeUAb73lA
YRp6QIwOekDiKXpAsj96QFz/eUC9GXpANht6QPgOekAbKnpAMzN6QJZWekDJPnpAPoB6QNJY
ekDWT3pA2kp6QNhTekC9OXpAGid6QFqBekAgonpAVoB6QL1BekD2anpAR5J6QIPMekCpknpA
84J6QEqnekDBuHpAWrR6QAGqekBz63pAwtJ6QHjBekDz43pASON6QOFbe0C26npAN+d6QPX4
ekCynXpAe9x6QOXjekCJBHtA/hB7QJnVekDnH3tAGAN7QFQue0BxCntAcT97QOone0BIEXtA
zOZ6QHUfe0CNXntAtB97QCxxe0CnRXtAVpN7QPBke0AMl3tAdIJ7QPm7e0Cus3tA2ZZ7QLy6
e0CMSntAKnN7QBJ9e0A0gHtAhHp7QN7Ae0AptXtAn5B7QOule0CvrntAVpl7QDJke0Bs33tA
WL97QHCXe0DJDnxAGgB8QNXve0CNAnxAiPl7QLr4e0Dt+3tAnPN7QBEtfEBF6XtABEh8QJ4a
fEBN63tALV98QCcyfEBXLHxAuCp8QNIrfECRXXxApDt8QPF2fEBfWXxAcnJ8QMxUfEBKMHxA
NqR8QEJ7fEAufHxAyFp8QKtkfEA6m3xAc3p8QIR3fEBxn3xAt7h8QEt7fEB+sHxA06V8QOyQ
fED+v3xAjNJ8QFSifEBLeXxANuR8QOTJfECr0nxAIHl8QG68fEAr5HxA/cp8QGLJfEAv7XxA
8+h8QNU2fUBG/HxAsDl9QPDCfECoC31AJe18QMsRfUCMB31AJEF9QOu/fEDoRX1AjxV9QA/9
fEBg8XxAjBZ9QLMgfUBSGX1AcXB9QEeTfUD9W31AA1l9QE90fUCLbH1AZEV9QOBufUBjUX1A
+Jt9QOR/fUDveH1A3Yh9QFR8fUBRZX1AQlt9QAWbfUAYnn1A4al9QClUfUCbvn1ApHd9QBOL
fUBzXH1A98l9QB6vfUAJzn1ADr19QBvQfUAV3X1A+959QLvnfUDUGH5AjMh9QI/mfUApI35A
P+59QC0GfkCx/31ASAp+QDEWfkC7u31ARQp+QFM+fkAUFX5AqCh+QCBzfkCjWX5ACFB+QJpx
fkAXYX5A0xh+QAjXfUATUH5AcTt+QBkffkDBZH5AuXN+QOFAfkDtSX5A4kp+QD00fkBNd35A
5RZ+QD1lfkAhjn5AYX1+QGxYfkBFUH5ASId+QO+QfkAnkX5A7Ll+QFikfkBOsH5Auop+QNa8
fkC42n5ASbt+QG0Jf0DWkH5Aqdh+QADQfkBfwX5A+IZ+QDHDfkCZqn5AxRB/QAoYf0AmzX5A
yaJ+QJbafkAVw35ARCp/QO+6fkDTLX9AByF/QM5Rf0CYB39AfQF/QCIcf0D3/35AqC5/QOix
f0BwBX9AuEt/QPItf0BvQX9ASUJ/QOghf0AQcX9AG0V/QIVQf0CH7H5A6YR/QMVyf0D+VX9A
xER/QDtrf0C4in9APox/QFp5f0D+QX9ANId/QK5yf0DNen9AScl/QDd4f0DI2n9AMph/QLfm
f0A9q39A17Z/QJWqf0APpX9Avbd/QJ0AgECBnX9AMbB/QN/jf0Dwxn9Agb1/QNfpf0DjnH9A
ped/QPrtf0Da/H9A1Yx/QGYEgEClB4BAB+l/QIWgf0CNon9AtgWAQHcJgED12X9AAiSAQGod
gEDVE4BAMBuAQJgSgEBqJoBAfxaAQMj5f0Br739AfhaAQIUzgED+GoBA2CKAQLYbgEDuK4BA
qCKAQJgtgEAPLYBA8E2AQIsogEDENYBAAz6AQIY4gEBhLIBAeV+AQINSgECeLYBAuzSAQN8x
gEAzUYBA0V+AQGlOgEBLJIBA6lCAQE0wgEDfN4BAnUmAQONRgED2QYBAtVSAQPIzgEC4Q4BA
c1yAQP9ggEDAYIBAaXWAQC1WgEA9aoBAFFeAQFFOgEBVZYBA3XaAQFtcgEATboBAj3WAQBli
gECPXIBA952AQGx9gEAJeoBAsn+AQJ99gEAAbIBAvniAQCaMgECHj4BAFH6AQMSMgEB+eYBA
Tq2AQA6egEClrIBAv6WAQKOAgEClpIBAHMiAQJCNgEAswYBADISAQKergEBeq4BAGrCAQIrP
gECCv4BAx6CAQHbKgEDusoBA47GAQJa6gEBkyIBAkqeAQC2vgECTs4BANcmAQInJgEAjrIBA
3rmAQDqsgED6yIBAT92AQDLcgEABrYBAKsWAQIfYgEA4CoFAmeqAQBXQgECqxoBATdOAQO2u
gEDg04BA2dmAQLsAgUDH+IBA0euAQJjugEDN4IBAJeuAQB7lgEC0CoFABSaBQGrmgEBH4IBA
yRCBQMsAgUAk/4BApd6AQBcBgUCw74BA+wSBQN3sgEBB74BAaOWAQH70gEApFYFAWwCBQIsc
gUBVFIFA1TCBQIsCgUCAG4FANgKBQHsqgUDNGYFAoB6BQMscgUAjF4FAhiOBQJ8sgUDJD4FA
Ff6AQGkzgUA/L4FA8BqBQJVBgUBGKYFAWiSBQIA0gUAQKYFApS2BQN0rgUAeRYFA71OBQPUm
gUC3S4FAJ0uBQJVHgUBBL4FAd1WBQCszgUCmZoFAh1iBQE9YgUBxWIFA0mCBQJhDgUCGYoFA
u16BQMQ5gUC0UoFAQmmBQEptgUBziIFA2mWBQNeGgUDjlYFA6FuBQNJGgUBcjYFAzWmBQNh/
gUBIcoFA8HmBQDZqgUBxloFA4HeBQJF4gUAcboFAUXWBQEiUgUCxb4FAy4eBQOOAgUA+iYFA
YbKBQKSKgUCgm4FAQKiBQGOEgUB/poFAJI2BQNB/gUAlkIFAdpqBQNaQgUDsmYFAWa6BQJWj
gUApoIFAkrKBQAO1gUAwnYFA74SBQK2dgUBck4FAgbyBQBnAgUCR04FAoJqBQLeegUDS3IFA
+KeBQAaigUCOroFAt7GBQHHKgUBmxIFAFruBQHe+gUCrsoFAV8eBQMfLgUBT64FAlqyBQATO
gUDa3IFAP+yBQCPJgUADyYFAwOaBQGnggUCg2IFAuuyBQHX4gUARxIFAtOqBQB/NgUBD0IFA
7P+BQPrxgUCPzIFAQeOBQPzNgUBV34FAx9WBQLzTgUAY84FAIOiBQI/fgUC8F4JAxgqCQHL6
gUDK84FAFfOBQPr9gUDB9IFAbAOCQNwGgkAlHIJA+AqCQJDygUBf/IFA1eaBQJYRgkCSD4JA
3yOCQL0lgkAjEoJAbe2BQFgNgkBsBIJA4hmCQMoWgkB5F4JAih+CQAEZgkAjOIJA+ymCQBgo
gkBeIYJAzxqCQMswgkBbM4JASByCQNI4gkDiMIJAQEKCQEwJgkBcN4JAuyiCQI8jgkBJTYJA
mh+CQA1IgkCWO4JA3yyCQFFBgkCiRIJAoEWCQClogkCeQIJAY0CCQNtegkAJM4JAwEOCQA86
gkBmWIJAUGeCQBFegkCEZYJAcFSCQCdlgkBFUoJAjGqCQPJzgkDxXYJACGSCQA1xgkDaaIJA
b2OCQJV1gkA5i4JAwWuCQApSgkCWcIJAVmuCQPVqgkAihYJAm2+CQIOGgkAqbIJAOICCQGx6
gkCsdoJAAZqCQHF2gkA1joJAzpWCQPl3gkA5pIJATnyCQC6UgkBXnYJAhpOCQPZ6gkCoooJA
PJuCQL2ugkATrIJAeouCQNWHgkC1qoJA4ZGCQO2CgkDHrIJAGrGCQFfHgkBWh4JAq4OCQPzP
gkAkgIJAxquCQOfOgkCopIJA6b+CQAezgkDkrYJAL8uCQHKxgkCym4JAzM6CQIbQgkDLz4JA
rLWCQKzFgkA/u4JAsseCQKO0gkBd0YJATMeCQGfKgkATz4JAWcaCQLbygkAr1IJAceWCQPLN
gkC0uYJA9OmCQCrLgkBi0IJAhvKCQJPRgkA37IJAlO6CQILugkAv7oJAKcOCQB3jgkD0/oJA
rvCCQJnqgkDY6oJAtOqCQK/sgkDs9oJAO+2CQCnygkDQ+oJAc++CQATlgkAE5YJA3POCQDzl
gkCq/YJAZ/OCQPfngkD/6YJAlAKDQNT5gkAW+4JAQ/GCQO0Ag0A6+IJAH92CQNPYgkDhFYNA
ZAqDQAopg0Bc+IJADSODQFgCg0AVIoNAlw2DQJcJg0AuQINAlg6DQAMPg0Bv/4JA7xWDQC4q
g0DgOoNAaFaDQPMOg0AmQYNAwhCDQCodg0AjN4NAASeDQPstg0BrN4NA6zKDQEAog0BQL4NA
aDGDQLpKg0DjNoNAGSODQPdMg0BvOINAiUyDQLQzg0AzQINAGVODQKdSg0CIP4NAjEGDQFFf
g0AcOINA0ySDQNxNg0B3N4NAMEKDQFtjg0C+W4NAu1aDQJxJg0CukINANGGDQFBcg0C+cYNA
PmyDQOJ3g0BCbYNAJG+DQD5Vg0A3cINAuWaDQOByg0BNc4NAEFyDQNp1g0CweoNAAnCDQA==</AssayYData></Step><Step><CommonData><SampleLocation>6</SampleLocation><SampleID></SampleID><SampleGroup></SampleGroup><SampleInfo></SampleInfo><SampleRow>F</SampleRow><SamplePlate>1</SamplePlate><WellType>WASH</WellType><Concentration>-1</Concentration><ConcentrationUnits>µg/ml</ConcentrationUnits><MolarConcentration>110.6</MolarConcentration><MolarConcUnits>nM</MolarConcUnits><MolecularWeight>56.5</MolecularWeight><Temperature>30</Temperature><StartTime>2721689</StartTime><AssayTime>120</AssayTime></CommonData><FlowRate>1000</FlowRate><StepType>BASELINE</StepType><StepName>Baseline</StepName><StepStatus>OK</StepStatus><ActualTime>120</ActualTime><CycleTime>0.2</CycleTime><AssayXData Points="600">QoDUQ/yZ1EN1s9RDD83UQ8nm1ENjANVD/BnVQ3Uz1UMwTdVDqGbVQ0KA1UP8mdVDdbPVQzDN
1UOo5tVDYwDWQ9wZ1kOWM9ZDME3WQ6hm1kNCgNZD3JnWQ3Wz1kMwzdZDyebWQ2MA10P8GddD
ljPXQw9N10PJZtdDQoDXQ9yZ10OWs9dDD83XQ6jm10NCANhD3BnYQ5Yz2EMPTdhDyWbYQ2OA
2EP8mdhDlrPYQw/N2EPJ5thDQgDZQ/wZ2UOWM9lDME3ZQ6hm2UNCgNlD3JnZQ5az2UMwzdlD
yebZQ0IA2kP8GdpDljPaQw9N2kPJZtpDQoDaQ/yZ2kN1s9pDMM3aQ6jm2kNjANtD3BnbQ3Uz
20MPTdtDyWbbQ0KA20P8mdtDdbPbQzDN20Oo5ttDQgDcQ/wZ3EN1M9xDD03cQ6hm3ENjgNxD
/JncQ5az3EMPzdxDyebcQ2MA3UPcGd1DljPdQw9N3UPJZt1DY4DdQ/yZ3UN1s91DD83dQ8nm
3UNjAN5D3BneQ5Yz3kMwTd5DyWbeQ0KA3kP8md5DlrPeQzDN3kPJ5t5DQgDfQ/wZ30OWM99D
D03fQ8lm30NCgN9D3JnfQ5az30MPzd9DyebfQ0IA4EPcGeBDdTPgQw9N4EOoZuBDQoDgQ/yZ
4EN1s+BDD83gQ6jm4ENjAOFD3BnhQ5Yz4UMPTeFDyWbhQ0KA4UP8meFDlrPhQw/N4UOo5uFD
YwDiQ/wZ4kOWM+JDME3iQ6hm4kNjgOJD/JniQ5az4kMPzeJDyebiQ0IA40P8GeNDdTPjQzBN
40PJZuNDY4DjQ/yZ40N1s+NDMM3jQ8nm40NjAORD/BnkQ5Yz5EMPTeRDyWbkQ0KA5EPcmeRD
dbPkQzDN5EOo5uRDQgDlQ9wZ5UOWM+VDME3lQ8lm5UNjgOVD3JnlQ5az5UMwzeVDyeblQ0IA
5kPcGeZDdTPmQw9N5kOoZuZDQoDmQx2a5kN1s+ZDD83mQ6jm5kNjAOdD/BnnQ5Yz50MPTedD
qGbnQ2OA50P8medDdbPnQw/N50PJ5udDYwDoQ9wZ6EOWM+hDD03oQ8lm6ENCgOhD/JnoQ5az
6EMPzehDyeboQ0IA6UP8GelDdTPpQw9N6UPJZulDQoDpQ/yZ6UOWs+lDD83pQ6jm6UNCAOpD
3BnqQ3Uz6kMPTepDyWbqQ0KA6kPcmepDlrPqQzDN6kPJ5upDQgDrQ9wZ60OWM+tDD03rQ8lm
60NjgOtD/JnrQ5az60MPzetDqObrQ0IA7EPcGexDljPsQzBN7EPJZuxDQoDsQ/yZ7EN1s+xD
D83sQ8nm7ENCAO1D/BntQ3Uz7UMPTe1DyWbtQ2OA7UP8me1DlrPtQw/N7UPJ5u1DYwDuQ/wZ
7kOWM+5DD03uQ6hm7kNjgO5D/JnuQ3Wz7kMwze5DyebuQ2MA70P8Ge9DljPvQw9N70PJZu9D
QoDvQ/yZ70N1s+9DD83vQ8nm70NjAPBD3BnwQ3Uz8EMwTfBDqGbwQ2OA8EP8mfBDlrPwQw/N
8EOo5vBDQgDxQ/wZ8UOWM/FDD03xQ8lm8UNCgPFD3JnxQ5az8UMwzfFDyebxQ2MA8kPcGfJD
dTPyQzBN8kPJZvJDQoDyQ9yZ8kN1s/JDD83yQ6jm8kNjAPND/BnzQ3Uz80MwTfNDqGbzQ2OA
80PcmfNDdbPzQzDN80Oo5vNDQgD0Q/wZ9EN1M/RDME30Q6hm9ENjgPRD3Jn0Q5az9EMPzfRD
yeb0Q2MA9UPcGfVDljP1Qw9N9UPJZvVDY4D1Q/yZ9UOWs/VDD831Q6jm9UNCAPZD/Bn2Q5Yz
9kMPTfZDqGb2Q2OA9kP8mfZDlrP2Qw/N9kPJ5vZDQgD3Q9wZ90N1M/dDME33Q8lm90NCgPdD
3Jn3Q5az90MPzfdDyeb3Q0IA+EPcGfhDljP4Qw9N+EPJZvhDY4D4Q/yZ+EN1s/hDMM34Q6jm
+ENCAPlD3Bn5Q3Uz+UMwTflDqGb5Q2OA+UP8mflDlrP5Qw/N+UPJ5vlDQgD6Q9wZ+kN1M/pD
D036Q6hm+kNjgPpD3Jn6Q3Wz+kMwzfpDyeb6Q0IA+0PcGftDljP7Qw9N+0PJZvtDY4D7Q/yZ
+0N1s/tDD837Q8nm+0NCAPxD3Bn8Q3Uz/EMwTfxDyWb8Q0KA/EPcmfxDdbP8Qw/N/EOo5vxD
QgD9Q/wZ/UN1M/1DME39Q6hm/UNjgP1D3Jn9Q3Wz/UMPzf1DqOb9Q2MA/kPcGf5DljP+Qw9N
/kPJZv5DQoD+Q9yZ/kN1s/5DMM3+Q6jm/kNjAP9D/Bn/Q5Yz/0MwTf9DyWb/Q0KA/0P8mf9D
lrP/Qw/N/0PJ5v9DMQAARO4MAETLGQBEmCYARFQzAEQhQABE7kwARLtZAESHZgBEZXMARDGA
AET+jABEu5kARJimAERlswBEIcAARP7MAES72QBEmOYARGXzAEQxAAFE7gwBRLsZAUSYJgFE
ZTMBRDFAAUTuTAFEy1kBRIdmAURUcwFEIYABRO6MAUTLmQFEh6YBRFSzAUQxwAFE/swBRMvZ
AUSH5gFEVPMBRDEAAkTuDAJEyxkCRIcmAkRlMwJEIUACRP5MAkS7WQJEh2YCRGVzAkQxgAJE
/owCRLuZAkSYpgJEVLMCRDHAAkTuzAJEu9kCRIfmAkRl8wJEIQADRP4MA0S7GQNEhyYDRGUz
A0QhQANE7kwDRLtZA0SYZgNEVHMDRCGAA0T+jANEu5kDRIemA0RlswNEIcADRP7MA0S72QNE
h+YDRFTzA0QhAARE/gwERLsZBESYJgREVDMERDFABETuTAREy1kERIdmBERlcwREMYAERO6M
BES7mQREh6YERGWzBEQxwARE/swERLvZBESH5gREZfMERCEABUT+DAVEyxkFRIcmBURlMwVE
IUAFRO5MBUS7WQVEh2YFRGVzBUQhgAVE7owFRLuZBUSHpgVEZbMFRCHABUT+zAVEy9kFRIfm
BURU8wVEIQAGRP4MBkQMGgZEhyYGRGUzBkQxQAZE7kwGRMtZBkSYZgZEZXMGRDGABkT+jAZE
y5kGRIemBkRUswZEIcAGRP7MBkS72QZEh+YGRGXzBkQxAAdE7gwHRMsZB0SHJgdEVDMHRCFA
B0T+TAdEu1kHRJhmB0RUcwdEIYAHRO6MB0TLmQdEmKYHRFSzB0QhwAdE/swHRMvZB0SY5gdE
ZfMHRDEACETuDAhEyxkIRIcmCERUMwhE</AssayXData><AssayYData Points="600">WsCDQIGtg0AC4oNAn7yDQAOlg0BVw4NAM5aDQAedg0ATtoNASYuDQMajg0B0g4NAybSDQDet
g0CjnYNAIn+DQKeDg0CAZ4NAG5ODQC1ug0DOkYNAym+DQBh9g0AccINAHJSDQCSDg0AVeINA
fJCDQIBig0BUc4NAW2KDQLlsg0BGb4NATneDQKdgg0DtcoNAil+DQLBWg0AabYNAym6DQLBU
g0B4M4NA6laDQKlVg0ALN4NAj1eDQJc5g0AeNoNAM1+DQMIog0DKRoNApiuDQClRg0CuJ4NA
l0qDQNoyg0BqLoNAsj6DQNlBg0BsL4NANTaDQMQ0g0C8I4NAuDWDQFEng0APHYNANRqDQBEH
g0DUPINAoSuDQEkIg0BeFINAvhiDQIclg0BzHYNAHwSDQD8mg0CsDoNASSCDQMEIg0DHIINA
cxODQGkbg0Cb/YJAvAODQBwSg0BP6oJAFPCCQFgTg0CIBINAg/+CQDPzgkBNCINA39+CQFj+
gkAtB4NA1+mCQNMJg0BoCINADuSCQGDxgkAy7IJA1v6CQNnqgkBa2YJAsvaCQFrXgkAK9oJA
1/uCQEj9gkD64oJA5q6CQGzsgkCsvIJAAfOCQLDwgkBO6IJAzdOCQODIgkCY1IJATN2CQKnP
gkB77YJA6NCCQDzvgkDH0oJAnO+CQI/PgkAswIJA3+uCQNPHgkD4s4JAx6+CQHTTgkBX24JA
FNyCQCHYgkDmwoJAFMGCQArLgkAtr4JAo6aCQP7IgkDbu4JAtruCQJbvgkAnv4JAT7+CQGet
gkCXwIJA8taCQAvKgkD9kYJA7ruCQKC1gkDPqoJAt86CQFa2gkBDloJACKeCQDmngkB2moJA
j5qCQCSdgkDErYJAq5qCQFutgkA1loJAXLaCQOOkgkAxqIJAbaiCQA+RgkDnqYJA47CCQK+m
gkC1qIJA75eCQEisgkCtlIJAHJWCQDTTgkD4jIJAd4+CQGB0gkDHiIJAVpuCQNPCgkAStoJA
5niCQAl5gkAFioJAf6+CQCSIgkAphYJA9HeCQM53gkC4loJApISCQKBvgkDloIJAZ2+CQBqe
gkBniYJAzWWCQMKZgkBGboJARH2CQG5ygkBFaYJA/miCQCyBgkAJkYJAiGaCQCd8gkDiYYJA
YW6CQAx9gkB3coJAgo+CQClugkDJa4JAyGyCQG9ggkB4T4JAloqCQHVpgkAOd4JAoleCQNJV
gkCxc4JAk2SCQFtGgkDnSoJAU1WCQBZIgkC4U4JAJFGCQJhhgkB4doJA13yCQA51gkAfa4JA
w1SCQBNagkCZSYJAIF+CQKFGgkA+V4JA7GWCQBpNgkBDPYJAzWGCQJ1bgkDOTIJArkeCQHxi
gkALaoJAMTyCQAxTgkC0QoJAVyqCQMpQgkDkKoJAtk6CQGFIgkCZRIJA2yqCQERCgkAhKoJA
yjuCQDhEgkA0XIJAZUuCQFI0gkCxLIJA8TWCQH5BgkChOIJA6EqCQFVcgkATSoJAnzSCQEZW
gkCSS4JAPC6CQBoygkAcM4JA2jGCQK4rgkDvK4JAbUuCQAgkgkAUEYJAxi6CQBxagkBDSYJA
ZTGCQJ5HgkDcLIJAxA6CQAIjgkAwSoJA2SuCQFYkgkDqLYJATB6CQCU7gkA1LIJAky6CQDwX
gkCxLoJAhD2CQP/+gUABKoJA/yKCQAkfgkBJNoJAQQmCQDD7gUDKBoJACCKCQPEvgkDxGYJA
+QWCQL36gUDaDYJA1O+BQNn+gUAFGYJAsxGCQE8zgkBqB4JAh++BQMYXgkDM+IFA2wOCQOcC
gkA2IYJAcBOCQOoZgkB7BYJApASCQHf9gUAVIoJAvvqBQEz8gUCFCIJAIhuCQAsbgkAB+YFA
oBGCQFAdgkD9/YFAOgaCQCcIgkAD/YFAA/KBQPz6gUCU5YFAiw2CQDsDgkCf+oFAUSiCQCID
gkBXDYJAPfiBQIUZgkCn+4FAXv+BQN7AgUD/6YFAi/mBQCcSgkAY94FAie2BQGrsgUCyAIJA
dfuBQE/5gUBvB4JAs9yBQOTngUAE7oFAAgOCQLv9gUAfAoJAnO6BQCD1gUDW9IFAfeWBQPz4
gUBn+YFAu8+BQKfigUBK6oFAqeuBQN7mgUBW4IFAiNuBQInTgUD58oFAO+aBQGHegUDy6IFA
LcCBQL7igUDWxYFAjOqBQMbRgUAJ5IFAXfmBQP3lgUBE3IFAe9mBQNzNgUDQAYJAwsOBQJL2
gUBz84FAZsGBQPXJgUCt1YFA+dmBQHrsgUAKz4FAyNGBQDHmgUDk04FA4vqBQHL2gUAsuYFA
O+2BQKHbgUD/64FAiNaBQJu6gUAZqoFAPsOBQFbKgUDUyYFACMuBQIvEgUAevYFAHcqBQNnU
gUCh2oFAlMWBQAXsgUA25IFAvLyBQL23gUABrIFAe+aBQO7WgUC1qoFAuMGBQFjBgUArpYFA
77mBQE20gUDQxoFAGdWBQIyrgUCr24FACceBQDDJgUDHxIFADs+BQCjOgUDHr4FArqeBQE7E
gUDeyoFAJr6BQKHZgUBNv4FAKL2BQCWrgUA1roFATd+BQA/agUBypoFAl8WBQA+jgUAZv4FA
4bCBQAO3gUCoq4FAwa+BQDyhgUDfo4FAItOBQGbHgUA1qIFAPNSBQHKggUBoiYFAzJ6BQAej
gUDzkIFAKKSBQNKcgUDGmYFA0puBQLWcgUAZr4FAeIqBQNu0gUCQqoFAP6mBQHiPgUDel4FA
c5iBQACugUCXg4FAU5GBQGeKgUDsloFA8aqBQBaHgUDZs4FA54+BQJiWgUC2qIFAC4OBQP+Y
gUBLioFAi7mBQPmBgUCWm4FA6YGBQPWcgUDgnIFAnoaBQNhzgUAUf4FA54+BQBGTgUD+q4FA
/rCBQM6KgUBQhoFAzIqBQFlpgUCVqYFAdX2BQIKngUDUmIFAZX2BQNeFgUB9pYFA2I+BQAp9
gUA7eoFAS3+BQOZzgUCCe4FANpyBQP+DgUAZeoFA/4+BQOWJgUCYfoFAM2eBQFWJgUDoiYFA
a4SBQFhcgUBVgIFALXCBQKRqgUAUmYFAI3yBQEBwgUD+dYFAwHSBQJ6TgUCAXYFAJlmBQF+P
gUA2XoFAVnyBQL1xgUAJc4FAZGyBQHaDgUCRZYFA3YyBQBRVgUDZcoFAA2+BQFGAgUBiaIFA
uX+BQBWIgUB9aoFAQHeBQOR+gUC+dYFA</AssayYData></Step><Step><CommonData><SampleLocation>7</SampleLocation><SampleID>H1</SampleID><SampleGroup></SampleGroup><SampleInfo></SampleInfo><SampleRow>F</SampleRow><SamplePlate>1</SamplePlate><WellType>KSAMPLE</WellType><Concentration>6.25</Concentration><ConcentrationUnits>µg/ml</ConcentrationUnits><MolarConcentration>110.6</MolarConcentration><MolarConcUnits>nM</MolarConcUnits><MolecularWeight>56.5</MolecularWeight><Temperature>30</Temperature><StartTime>2851821</StartTime><AssayTime>1400</AssayTime></CommonData><FlowRate>1000</FlowRate><StepType>ASSOC</StepType><StepName>Association</StepName><StepStatus>OK</StepStatus><ActualTime>1400</ActualTime><CycleTime>0.2</CycleTime><AssayXData Points="7000">IUAIRO5MCES7WQhEmGYIRFRzCEQhgAhE7owIRLuZCESYpghEZbMIRCHACETuzAhEy9kIRJjm
CERU8whEMQAJRP4MCUTLGQlEmCYJRFQzCUQhQAlE/kwJRLtZCUSHZglEZXMJRCGACUT+jAlE
u5kJRJimCURUswlEIcAJRP7MCUS72QlEmOYJRFTzCUQxAApE7gwKRLsZCkSYJgpEljMKRCFA
CkT+TApEu1kKRIdmCkRUcwpEIYAKRO6MCkTLmQpEmKYKRFSzCkRCwApE/swKRMvZCkSY5gpE
VPMKRCEAC0T+DAtEuxkLRIcmC0RlMwtEMUALRO5MC0S7WQtEh2YLRGVzC0QxgAtE/owLRLuZ
C0SHpgtEVLMLRCHAC0TuzAtEy9kLRIfmC0RU8wtEIQAMRO4MDES7GQxEhyYMRGUzDEQxQAxE
7kwMRMtZDESYZgxEZXMMRCGADET+jAxEy5kMRJimDERUswxEIcAMRO7MDETL2QxEh+YMRGXz
DEQhAA1E/gwNRMsZDUSYJg1EZTMNRCFADUT+TA1Eu1kNRJhmDURUcw1EIYANRP6MDUTLmQ1E
h6YNRGWzDUQhwA1E/swNRMvZDUSH5g1EVPMNRDEADkTuDA5EuxkORJgmDkRlMw5EIUAORO5M
DkS7WQ5Eh2YORFRzDkQhgA5E/owORMuZDkSYpg5EVLMORCHADkT+zA5Eu9kORIfmDkRl8w5E
MQAPRP4MD0TLGQ9EmCYPRLYzD0QhQA9E/kwPRMtZD0SHZg9EVHMPRDGAD0TujA9Eu5kPRIem
D0Rlsw9EMcAPRP7MD0TL2Q9Eh+YPRGXzD0QhABBE7gwQRLsZEESHJhBEZTMQRCFAEET+TBBE
y1kQRIdmEERlcxBEMYAQRP6MEES7mRBEh6YQRGWzEEQxwBBE7swQRLvZEESH5hBEZfMQRCEA
EUTuDBFEuxkRRJgmEURUMxFEIUARRO5MEUTLWRFEmGYRRGVzEUQhgBFE/owRRMuZEUSYphFE
ZbMRRCHAEUT+zBFEy9kRRIfmEURl8xFEIQASRO4MEkTLGRJEhyYSRFQzEkQhQBJE/kwSRLtZ
EkSYZhJEZXMSRCGAEkTujBJEy5kSRJimEkRUsxJEMcASRP7MEkS72RJEh+YSRGXzEkQhABNE
/gwTRLsZE0SYJhNEZTMTRDFAE0TuTBNEu1kTRJhmE0RUcxNEIYATRO6ME0S7mRNEh6YTRGWz
E0QhwBNE7swTRMvZE0SH5hNEVPMTRDEAFET+DBREyxkURJgmFETHMxREMUAURO5MFETLWRRE
h2YURGVzFEQhgBRE/owURMuZFESYphREZbMURCHAFETuzBREu9kURIfmFERU8xREIQAVRO4M
FUS7GRVEhyYVRFQzFUQhQBVE/kwVRLtZFUSHZhVEVHMVRDGAFUTujBVEy5kVRJimFURlsxVE
IcAVRO7MFUS72RVEmOYVRFTzFUQhABZE7gwWRMsZFkSHJhZEZTMWRDFAFkTuTBZEu1kWRJhm
FkRUcxZEIYAWRP6MFkS7mRZEmKYWRFSzFkQhwBZE/swWRLvZFkSH5hZEVPMWRCEAF0TuDBdE
uxkXRJgmF0RlMxdEMUAXRP5MF0TLWRdEh2YXRFRzF0QhgBdE/owXRMuZF0SYphdEZbMXRDHA
F0T+zBdEu9kXRJjmF0Rl8xdEIQAYRO4MGETLGRhEmCYYRGUzGEQhQBhE/kwYRLtZGESHZhhE
ZXMYRCGAGET+jBhEy5kYRIemGERUsxhEIcAYRO7MGETL2RhEh+YYRFTzGEQxABlE/gwZRMsZ
GUSYJhlEVDMZRDFAGUTuTBlEy1kZRIdmGURlcxlEIYAZRP6MGUS7mRlEmKYZRFSzGUQxwBlE
/swZRLvZGUSH5hlEVPMZRDEAGkTuDBpEyxkaRIcmGkRUMxpEIUAaRP5MGkS7WRpEmGYaRGVz
GkQhgBpE/owaRLuZGkSHphpEVLMaRCHAGkTuzBpEy9kaRIfmGkRl8xpEIQAbRO4MG0TLGRtE
hyYbRFQzG0QxQBtE7kwbRMtZG0SHZhtEZXMbRCGAG0T+jBtEu5kbRJimG0RUsxtEIcAbRO7M
G0TL2RtEh+YbRFTzG0QhABxE7gwcRMsZHESHJhxEVDMcRCFAHET+TBxEy1kcRIdmHERUcxxE
IYAcRP6MHES7mRxEmKYcRGWzHEQxwBxE/swcRMvZHESH5hxEZfMcRCEAHUT+DB1EuxkdRIcm
HURUMx1EIUAdRP5MHUS7WR1EmGYdRGVzHUQhgB1E/owdRLuZHUSHph1EZbMdRDHAHUTuzB1E
u9kdRJjmHURU8x1EIQAeRP4MHkS7GR5EhyYeRGUzHkQxQB5E/kweRMtZHkSHZh5EVHMeRDGA
HkT+jB5Eu5keRJimHkRlsx5EIcAeRO7MHkS72R5Eh+YeRFTzHkQxAB9E7gwfRLsZH0SHJh9E
ZTMfRCFAH0T+TB9Eu1kfRIdmH0RUcx9EIYAfRO6MH0S7mR9EmKYfRGWzH0QhwB9E7swfRLvZ
H0SH5h9EZfMfRDEAIETuDCBEuxkgRJgmIERUMyBEMUAgRP5MIES7WSBEmGYgRGVzIEQhgCBE
7owgRLuZIESYpiBEVLMgRCHAIET+zCBEu9kgRJjmIERU8yBEMQAhRO4MIUTLGSFEmCYhRFQz
IUQxQCFE7kwhRLtZIUSHZiFEZXMhRCGAIUT+jCFEu5khRIemIURlsyFEIcAhRO7MIUTL2SFE
mOYhRGXzIUQhACJE7gwiRLsZIkSHJiJEdTMiRCFAIkT+TCJEu1kiRKhmIkRlcyJEIYAiRO6M
IkS7mSJEmKYiRGWzIkQhwCJE/swiRMvZIkSH5iJEdfMiRDEAI0TuDCNEyxkjRIcmI0S2MyNE
IUAjRP5MI0S7WSNEmGYjRGVzI0QhgCNE7owjRMuZI0SYpiNEZbMjRCHAI0T+zCNEu9kjRJjm
I0RU8yNEMQAkRO4MJES7GSREmCYkRFQzJEQhQCRE7kwkRMtZJESHZiREVHMkRCGAJETujCRE
y5kkRJimJERUsyREIcAkRP7MJES72SREh+YkRGXzJEQxACVE/gwlRLsZJUSYJiVEZTMlRCFA
JUT+TCVEy1klRIdmJURUcyVEIYAlRO6MJUTLmSVEh6YlRGWzJUQhwCVE/swlRMvZJUSH5iVE
dfMlRCEAJkT+DCZEyxkmRJgmJkRUMyZEMUAmRP5MJkTLWSZEmGYmRGVzJkQhgCZE/owmRLuZ
JkSYpiZEVLMmRDHAJkT+zCZEy9kmRJjmJkRl8yZEMQAnRO4MJ0TLGSdEhyYnRGUzJ0QhQCdE
7kwnRMtZJ0SHZidEVHMnRCGAJ0T+jCdEy5knRIemJ0RlsydEMcAnRO7MJ0TL2SdEh+YnRGXz
J0QxAChE/gwoRLsZKESYJihEpjMoRDJAKET+TChEulkoRIhmKERkcyhEMoAoRO6MKETLmShE
iKYoRGSzKEQhwChE/swoRLrZKESY5ihEZPMoRCEAKUTuDClEyxkpRIgmKURkMylEIUApRO5M
KUTLWSlEmGYpRGRzKUQhgClE7owpRLqZKUSYpilEVLMpRCHAKUTuzClEutkpRJjmKURU8ylE
MgAqRO4MKkS6GSpEmCYqRGQzKkQhQCpE/kwqRLpZKkSIZipEVHMqRCGAKkT+jCpEupkqRIim
KkRksypEIcAqRO7MKkTL2SpEiOYqRGTzKkQyACtE7gwrRMsZK0SIJitEZDMrRCFAK0T+TCtE
ulkrRJhmK0RkcytEMoArRO6MK0S6mStEiKYrRFSzK0QhwCtE7swrRLrZK0SY5itEVPMrRCEA
LETuDCxEyxksRJgmLERkMyxEMkAsRP5MLETLWSxEmGYsRFRzLEQygCxE7owsRLqZLESYpixE
VLMsRCHALETuzCxEy9ksRIjmLERU8yxEMgAtRO4MLUTLGS1EiCYtRMczLUQhQC1E/kwtRMtZ
LUSYZi1EVHMtRCGALUT+jC1Ey5ktRIimLURUsy1EIcAtRP7MLUS62S1EiOYtRGTzLUQyAC5E
/gwuRLoZLkSIJi5EZDMuRCFALkT+TC5Ey1kuRIhmLkRUcy5EMoAuRP6MLkTLmS5EiKYuRFSz
LkQhwC5E/swuRLrZLkSY5i5EZPMuRCEAL0T+DC9EuhkvRJgmL0RkMy9EIUAvRP5ML0TLWS9E
iGYvRGRzL0QhgC9E7owvRMuZL0SYpi9EZLMvRDLAL0TuzC9EutkvRIjmL0RU8y9EIQAwRP4M
MES6GTBEiCYwRFQzMEQhQDBE/kwwRLpZMESYZjBEZHMwRCGAMETujDBEupkwRIimMERkszBE
MsAwRO7MMETL2TBEiOYwRGTzMEQhADFE7gwxRMsZMUSYJjFEVDMxRDJAMUT+TDFEulkxRJhm
MURkczFEIYAxRP6MMUTLmTFEiKYxRFSzMUQhwDFE/swxRLrZMUSI5jFEZPMxRCEAMkTuDDJE
uhkyRIgmMkS2MzJEIUAyRP5MMkS6WTJEiGYyRGRzMkQygDJE/owyRMuZMkSYpjJEZLMyRDLA
MkT+zDJEutkyRIjmMkRU8zJEMgAzRP4MM0S6GTNEiCYzRGQzM0QhQDNE/kwzRLpZM0SIZjNE
ZHMzRCGAM0T+jDNEupkzRIimM0RUszNEMsAzRP7MM0S62TNEmOYzRGTzM0QhADRE/gw0RLoZ
NESYJjREZDM0RCFANETuTDREy1k0RIhmNERUczREMoA0RP6MNES6mTREmKY0RGSzNEQhwDRE
/sw0RMvZNESY5jREVPM0RCEANUTuDDVEyxk1RIgmNURUMzVEIUA1RP5MNUTLWTVEmGY1RFRz
NUQhgDVE/ow1RMuZNUSYpjVEVLM1RCHANUT+zDVEy9k1RIjmNURU8zVEIQA2RP4MNkTLGTZE
iCY2RFQzNkQhQDZE/kw2RMtZNkSIZjZEZHM2RDKANkTujDZEupk2RIimNkRkszZEMsA2RP7M
NkTL2TZEmOY2RFTzNkQhADdE/gw3RLoZN0SIJjdEljM3RDJAN0T+TDdEulk3RJhmN0RUczdE
IYA3RO6MN0TLmTdEiKY3RGSzN0QhwDdE/sw3RMvZN0SI5jdEVPM3RCEAOETuDDhEuhk4RJgm
OERkMzhEMkA4RO5MOES6WThEmGY4RGRzOEQygDhE7ow4RMuZOESopjhEZLM4RCHAOET+zDhE
y9k4RIjmOERU8zhEMgA5RO4MOUS6GTlEmCY5RGQzOUQyQDlE7kw5RLpZOUSIZjlEVHM5RCGA
OUTujDlEupk5RIimOURkszlEIcA5RP7MOUTL2TlEiOY5RGTzOUQhADpE7gw6RLoZOkSYJjpE
VDM6RCFAOkTuTDpEy1k6RIhmOkRUczpEIYA6RO6MOkS6mTpEmKY6RFSzOkQywDpE7sw6RMvZ
OkSY5jpEVPM6RDIAO0TuDDtEuhk7RIgmO0RUMztEMkA7RP5MO0S6WTtEiGY7RGRzO0QygDtE
/ow7RLqZO0SIpjtEZLM7RCHAO0T+zDtEutk7RJjmO0RU8ztEIQA8RP4MPETLGTxEiCY8RKYz
PEQyQDxE7kw8RMtZPESYZjxEZHM8RCGAPET+jDxEupk8RJimPERUszxEMsA8RP7MPES62TxE
iOY8RGTzPEQyAD1E/gw9RMsZPUSYJj1EVDM9RDJAPUTuTD1Ey1k9RJhmPURkcz1EMoA9RO6M
PUS6mT1EmKY9RGSzPUQhwD1E/sw9RLrZPUSY5j1EVPM9RCEAPkTuDD5Euhk+RIgmPkRkMz5E
MkA+RO5MPkTLWT5EiGY+RGRzPkQhgD5E/ow+RMuZPkSYpj5EZLM+RCHAPkT+zD5Ey9k+RJjm
PkRk8z5EMgA/RP4MP0TLGT9EiCY/RGQzP0QyQD9E/kw/RMtZP0SIZj9EVHM/RDKAP0T+jD9E
upk/RIimP0Rksz9EMsA/RO7MP0TL2T9EiOY/RGTzP0QhAEBE7gxARMsZQESYJkBEZDNARCFA
QETuTEBEullARIhmQERUc0BEIYBARO6MQETLmUBEiKZARFSzQEQywEBE/sxARMvZQESY5kBE
VPNARCEAQUT+DEFEuhlBRJgmQUSmM0FEMkBBRO5MQUTLWUFEiGZBRFRzQUQhgEFE7oxBRLqZ
QUSYpkFEVLNBRCHAQUTuzEFEy9lBRIjmQURk80FEIQBCRO4MQkS6GUJEmCZCRFQzQkQhQEJE
/kxCRLpZQkSYZkJEVHNCRDKAQkTujEJEuplCRIimQkRks0JEMsBCRO7MQkTL2UJEiOZCRFTz
QkQyAENE/gxDRMsZQ0SYJkNEVDNDRCFAQ0T+TENEy1lDRJhmQ0Rkc0NEMoBDRP6MQ0S6mUNE
iKZDRFSzQ0QhwENE7sxDRLrZQ0SI5kNEZPNDRDIARET+DEREuhlERIgmRERUM0REIUBERP5M
RES6WUREiGZERFRzREQhgERE/oxERLqZRESYpkREZLNERDLARET+zEREy9lERJjmRERk80RE
IQBFRP4MRUTLGUVEmCZFRFQzRUQhQEVE/kxFRMtZRUSIZkVEZHNFRCGARUT+jEVEy5lFRJim
RURUs0VEIcBFRP7MRUS62UVEmOZFRGTzRUQyAEZE/gxGRLoZRkSIJkZEljNGRDJARkT+TEZE
y1lGRIhmRkRUc0ZEIYBGRP6MRkTLmUZEiKZGRFSzRkQhwEZE/sxGRMvZRkSI5kZEVPNGRDIA
R0TuDEdEyxlHRJgmR0RUM0dEMkBHRP5MR0S6WUdEiGZHRGRzR0QhgEdE/oxHRMuZR0SopkdE
ZLNHRDLAR0TuzEdEutlHRIjmR0RU80dEIQBIRO4MSETLGUhEmCZIRGQzSEQyQEhE/kxIRMtZ
SESYZkhEVHNIRDKASET+jEhEy5lIRIimSERks0hEIcBIRP7MSETL2UhEiOZIRGTzSEQyAElE
/gxJRLoZSUSYJklEVDNJRDJASUTuTElEy1lJRIhmSURkc0lEMoBJRP6MSUS6mUlEiKZJRGSz
SUQhwElE/sxJRMvZSUSY5klEZPNJRCEASkTuDEpEyxlKRIgmSkRkM0pEIUBKRO5MSkS6WUpE
iGZKRGRzSkQygEpE7oxKRMuZSkSIpkpEVLNKRCHASkTuzEpEutlKRIjmSkRU80pEIQBLRP4M
S0TLGUtEmCZLRLYzS0QyQEtE7kxLRLpZS0SYZktEVHNLRDKAS0TujEtEuplLRIimS0Rks0tE
MsBLRO7MS0TL2UtEiOZLRFTzS0QhAExE7gxMRLoZTESIJkxEVDNMRCFATET+TExEullMRIhm
TERkc0xEIYBMRO6MTES6mUxEmKZMRFSzTEQhwExE/sxMRMvZTESI5kxEVPNMRCEATUT+DE1E
yxlNRJgmTURkM01EMkBNRO5MTUS6WU1EiGZNRGRzTUQhgE1E/oxNRLqZTUSIpk1EZLNNRCHA
TUT+zE1EutlNRIjmTURk801EIQBORO4MTkTLGU5EmCZORFQzTkQhQE5E/kxORLpZTkSYZk5E
VHNORCGATkT+jE5EuplORJimTkRks05EIcBORO7MTkTL2U5EmOZORFTzTkQyAE9E7gxPRLoZ
T0SIJk9EVDNPRDJAT0T+TE9EullPRJhmT0Rkc09EMoBPRP6MT0S6mU9EiKZPRGSzT0QywE9E
7sxPRLrZT0SI5k9EVPNPRDIAUETuDFBEuhlQRJgmUES2M1BEMkBQRP5MUETLWVBEiGZQRFRz
UEQygFBE/oxQRLqZUESYplBEZLNQRCHAUETuzFBEutlQRJjmUERk81BEMgBRRO4MUUS6GVFE
mCZRRGQzUUQhQFFE7kxRRMtZUUSYZlFEVHNRRCGAUUT+jFFEuplRRIimUURks1FEMsBRRO7M
UUS62VFEmOZRRFTzUUQhAFJE/gxSRLoZUkSYJlJEZDNSRDJAUkT+TFJEullSRJhmUkRkc1JE
MoBSRP6MUkTLmVJEiKZSRFSzUkQywFJE/sxSRLrZUkSY5lJEVPNSRCEAU0T+DFNEyxlTRJgm
U0RkM1NEMkBTRP5MU0TLWVNEiGZTRGRzU0QygFNE/oxTRMuZU0SYplNEVLNTRDLAU0T+zFNE
utlTRIjmU0Rk81NEMgBURO4MVES6GVREiCZURFQzVEQhQFRE/kxURLpZVESYZlREZHNURDKA
VETujFREy5lURIimVERks1REIcBURO7MVES62VREmOZURGTzVEQyAFVE7gxVRMsZVUSIJlVE
tjNVRDJAVUT+TFVEullVRIhmVURkc1VEMoBVRP6MVUS6mVVEmKZVRGSzVUQywFVE7sxVRMvZ
VUSI5lVEVPNVRCEAVkTuDFZEuhlWRIgmVkRkM1ZEMkBWRO5MVkS6WVZEiGZWRFRzVkQygFZE
7oxWRLqZVkSIplZEZLNWRCHAVkT+zFZEutlWRJjmVkRk81ZEIQBXRO4MV0S6GVdEmCZXRFQz
V0QhQFdE7kxXRMtZV0SYZldEVHNXRCGAV0T+jFdEy5lXRJimV0RUs1dEIcBXRO7MV0TL2VdE
mOZXRGTzV0QhAFhE/gxYRMsZWESIJlhEVDNYRDJAWET+TFhEy1lYRIhmWERkc1hEMoBYRP6M
WES6mVhEiKZYRGSzWEQhwFhE/sxYRLrZWESI5lhEZPNYRCEAWUT+DFlEuhlZRIgmWURUM1lE
IUBZRO5MWUS6WVlEiGZZRGRzWUQhgFlE7oxZRLqZWUSIpllEZLNZRDLAWUT+zFlEy9lZRJjm
WURk81lEIQBaRO4MWkS6GVpEmCZaRKYzWkQyQFpE/kxaRLpZWkSIZlpEZHNaRCGAWkTujFpE
uplaRJimWkRUs1pEIcBaRP7MWkTL2VpEmOZaRFTzWkQyAFtE/gxbRMsZW0SIJltEVDNbRDJA
W0TuTFtEullbRJhmW0Rkc1tEIYBbRO6MW0TLmVtEiKZbRFSzW0QhwFtE/sxbRMvZW0SY5ltE
VPNbRDIAXET+DFxEyxlcRIgmXERUM1xEIUBcRP5MXES6WVxEiGZcRGRzXEQhgFxE/oxcRLqZ
XESYplxEZLNcRCHAXETuzFxEy9lcRJjmXERk81xEMgBdRP4MXUS6GV1EiCZdRGQzXUQhQF1E
7kxdRLpZXUSYZl1EZHNdRDKAXUTujF1EupldRJimXURUs11EMsBdRP7MXUTL2V1EmOZdRGTz
XUQyAF5E/gxeRMsZXkSYJl5EVDNeRCFAXkTuTF5EulleRJhmXkRUc15EIYBeRP6MXkS6mV5E
mKZeRGSzXkQywF5E/sxeRMvZXkSI5l5EZPNeRCEAX0T+DF9EuhlfRIgmX0SWM19EIUBfRO5M
X0TLWV9EmGZfRFRzX0QygF9E/oxfRLqZX0SIpl9EVLNfRDLAX0TuzF9Ey9lfRIjmX0Rk819E
MgBgRO4MYES6GWBEiCZgRFQzYEQyQGBE/kxgRLpZYESIZmBEZHNgRDKAYET+jGBEy5lgRIim
YERks2BEIcBgRP7MYETL2WBEiOZgRGTzYEQhAGFE/gxhRMsZYUSYJmFEVDNhRDJAYUT+TGFE
y1lhRJhmYURkc2FEIYBhRO6MYUS6mWFEmKZhRFSzYUQywGFE7sxhRLrZYUSI5mFEZPNhRDIA
YkTuDGJEyxliRJgmYkRUM2JEIUBiRP5MYkS6WWJEiGZiRGRzYkQygGJE7oxiRMuZYkSIpmJE
VLNiRCHAYkTuzGJEy9liRJjmYkRU82JEIQBjRO4MY0TLGWNEmCZjRFQzY0QhQGNE7kxjRLpZ
Y0SIZmNEZHNjRCGAY0T+jGNEy5ljRIimY0RUs2NEMsBjRP7MY0TL2WNEmOZjRFTzY0QhAGRE
/gxkRMsZZESIJmREVDNkRDJAZET+TGREullkRJhmZERkc2REIYBkRO6MZETLmWREmKZkRGSz
ZEQhwGRE7sxkRMvZZESI5mREVPNkRDIAZUT+DGVEuhllRJgmZURkM2VEIUBlRP5MZUS6WWVE
mGZlRGRzZUQygGVE/oxlRLqZZUSIpmVEVLNlRCHAZUT+zGVEutllRJjmZURU82VEIQBmRP4M
ZkS6GWZEiCZmRFQzZkQhQGZE/kxmRLpZZkSYZmZEVHNmRCGAZkTujGZEy5lmRJimZkRks2ZE
MsBmRO7MZkS62WZEiOZmRFTzZkQhAGdE7gxnRLoZZ0SIJmdEZDNnRCFAZ0TuTGdE3FlnRIhm
Z0RUc2dEMoBnRP6MZ0S6mWdEmKZnRFSzZ0QywGdE7sxnRLrZZ0SI5mdEZPNnRCEAaET+DGhE
yxloRJgmaERUM2hEMkBoRO5MaETLWWhEmGZoRGRzaEQygGhE/oxoRLqZaESYpmhEZLNoRDLA
aETuzGhEy9loRIjmaERk82hEMgBpRO4MaUTLGWlEiCZpRNgzaUQhQGlE7kxpRLpZaUSYZmlE
ZHNpRDKAaUT+jGlEuplpRJimaURUs2lEMsBpRO7MaUS62WlEmOZpRGTzaUQhAGpE/gxqRLoZ
akSIJmpEZDNqRDJAakTuTGpEullqRJhmakRkc2pEMoBqRP6MakTLmWpEiKZqRGSzakQhwGpE
7sxqRLrZakSY5mpEVPNqRCEAa0TuDGtEyxlrRJgma0RkM2tEMkBrRP5Ma0TLWWtEiGZrRGRz
a0QygGtE7oxrRLqZa0SIpmtEVLNrRCHAa0T+zGtEy9lrRIjma0Rk82tEIQBsRP4MbES6GWxE
iCZsRFQzbEQhQGxE/kxsRLpZbESYZmxEVHNsRDKAbET+jGxEy5lsRIimbERks2xEMsBsRO7M
bES62WxEmOZsRGTzbEQyAG1E7gxtRMsZbUSYJm1EZDNtRDJAbUT+TG1Ey1ltRJhmbURUc21E
MoBtRO6MbUTLmW1EmKZtRGSzbUQhwG1E7sxtRLrZbUSI5m1EVPNtRDIAbkTuDG5EyxluRJgm
bkRkM25EMkBuRP5MbkTLWW5EmGZuRFRzbkQhgG5E7oxuRMuZbkSYpm5EVLNuRCHAbkT+zG5E
y9luRJjmbkRU825EIQBvRP4Mb0TLGW9EiCZvRFQzb0QhQG9E/kxvRMtZb0SIZm9EVHNvRCGA
b0TujG9EuplvRJimb0RUs29EMsBvRP7Mb0TL2W9EmOZvRFTzb0QyAHBE7gxwRLoZcESIJnBE
ZDNwRDJAcET+THBEy1lwRIhmcERkc3BEIYBwRP6McES6mXBEmKZwRFSzcEQhwHBE7sxwRLrZ
cESY5nBEVPNwRCEAcUT+DHFEyxlxRJgmcURUM3FEIUBxRO5McUTLWXFEmGZxRGRzcUQygHFE
7oxxRMuZcUSYpnFEZLNxRCHAcUTuzHFEy9lxRIjmcURU83FEIQByRP4MckS6GXJEmCZyRGQz
ckQhQHJE/kxyRLpZckSIZnJEVHNyRDKAckT+jHJEuplyRIimckRks3JEIcByRP7MckTL2XJE
iOZyRFTzckQyAHNE/gxzRMsZc0SYJnNExzNzRCFAc0T+THNEullzRJhmc0Rkc3NEMoBzRP6M
c0TLmXNEiKZzRGSzc0QywHNE/sxzRLrZc0SI5nNEZPNzRDIAdET+DHREuhl0RJgmdERUM3RE
MkB0RP5MdES6WXREiGZ0RFRzdEQygHRE7ox0RMuZdESIpnREVLN0RDLAdETuzHREy9l0RJjm
dERk83REIQB1RO4MdUTLGXVEiCZ1RFQzdUQyQHVE7kx1RLpZdUSIZnVEVHN1RDKAdUTujHVE
y5l1RIimdURUs3VEIcB1RP7MdUTL2XVEiOZ1RGTzdUQhAHZE7gx2RLoZdkSIJnZEZDN2RCFA
dkTuTHZEy1l2RJhmdkRUc3ZEIYB2RP6MdkS6mXZEiKZ2RGSzdkQhwHZE/sx2RLrZdkSI5nZE
ZPN2RCEAd0TuDHdEyxl3RJgmd0RkM3dEMkB3RO5Md0S6WXdEiGZ3RGRzd0QhgHdE7ox3RLqZ
d0SYpndEZLN3RDLAd0T+zHdEutl3RIjmd0Rk83dEIQB4RO4MeETLGXhEmCZ4RJYzeEQyQHhE
7kx4RLpZeESIZnhEZHN4RDKAeEQOjXhEupl4RIimeERUs3hEIcB4RP7MeES62XhEiOZ4RGTz
eEQhAHlE7gx5RMsZeUSYJnlEZDN5RCFAeUTuTHlEy1l5RJhmeURkc3lEIYB5RO6MeUTLmXlE
iKZ5RGSzeUQywHlE/sx5RMvZeUSY5nlEVPN5RDIAekTuDHpEyxl6RJgmekRkM3pEMkB6RO5M
ekS6WXpEmGZ6RGRzekQhgHpE7ox6RMuZekSYpnpEVLN6RCHAekTuzHpEy9l6RIjmekRk83pE
MgB7RP4Me0S6GXtEmCZ7RGQze0QhQHtE7kx7RMtZe0SYZntEZHN7RDKAe0T+jHtEy5l7RIim
e0Rks3tEIcB7RP7Me0S62XtEiOZ7RFTze0QyAHxE7gx8RLoZfESYJnxEZDN8RCFAfET+THxE
ull8RJhmfERkc3xEMoB8RO6MfES6mXxEmKZ8RFSzfEQywHxE7sx8RMvZfESY5nxEZPN8RDIA
fUTuDH1Euhl9RIgmfUS2M31EMkB9RO5MfUTLWX1EiGZ9RFRzfUQygH1E7ox9RLqZfUSYpn1E
ZLN9RCHAfUT+zH1Eutl9RIjmfURk831EIQB+RP4MfkTLGX5EiCZ+RKYzfkQyQH5E/kx+RMtZ
fkSIZn5EZHN+RDKAfkTujH5Ey5l+RJimfkRks35EMsB+RO7MfkTL2X5EmOZ+RGTzfkQyAH9E
7gx/RLoZf0SIJn9EVDN/RCFAf0T+TH9Ey1l/RIhmf0Rkc39EMoB/RP6Mf0S6mX9EiKZ/RGSz
f0QywH9E7sx/RLrZf0SI5n9EZPN/RBAAgER/BoBE5gyAREQTgESqGYBEECCARH8mgETdLIBE
RDOARLI5gEQQQIBEf0aARN1MgEREU4BEqlmARBBggER/ZoBE3WyARExzgESqeYBEEICARHeG
gETdjIBETJOARKqZgEQZoIBEd6aAROasgEREs4BEsrmARBDAgER3xoBE5syAREzTgESq2YBE
GeCARH/mgETm7IBETPOARKr5gEQhAIFEdwaBRN0MgUREE4FE2xmBRBAggUR/JoFE5iyBREwz
gUSqOYFEEECBRHdGgUTmTIFERFOBRKpZgUQQYIFEd2aBRN1sgURMc4FEsnmBRBmAgUR3hoFE
5oyBREyTgUSqmYFEGaCBRH+mgUTmrIFETLOBRKq5gUQZwIFEf8aBRObMgURM04FEqtmBRBDg
gUSH5oFE3eyBREzzgUSy+YFEEACCRHcGgkTdDIJETBOCRLIZgkQQIIJEdyaCRN0sgkREM4JE
qjmCRBlAgkR3RoJE3UyCRExTgkSyWYJEGWCCRHdmgkTmbIJETHOCRKp5gkQQgIJEd4aCRN2M
gkRMk4JEqpmCRBmggkR/poJE5qyCREyzgkSyuYJEGcCCRH/GgkTdzIJERNOCRLLZgkQZ4IJE
f+aCRObsgkRE84JEsvmCRBkAg0R/BoNE5gyDREQTg0SqGYNEGSCDRH8mg0TdLINERDODRLo5
g0QZQINEf0aDRN1Mg0REU4NEslmDRBlgg0R3ZoNE3WyDRERzg0SyeYNEGYCDRHeGg0TmjINE
RJODRKqZg0QQoINEd6aDRN2sg0REs4NEsrmDRBDAg0R3xoNE5syDREzTg0Sy2YNEGeCDRHfm
g0Td7INERPODRLL5g0QQAIREdwaERN0MhEREE4REshmERBgghER3JoRE5iyEREwzhESqOYRE
EECERHdGhETeTIRERFOERLJZhEQQYIREf2aERN5shEREc4REqnmERBCAhER3hoRE5oyEREyT
hESqmYREGKCERHemhETmrIRERLOERKq5hEQYwIREf8aERObMhERE04REstmERBDghER35oRE
3uyERETzhESy+YREGACFRH8GhUTmDIVERBOFRLIZhUQQIIVEfyaFRN4shUREM4VEsjmFRBhA
hUR3RoVE3kyFRExThUSyWYVEGGCFRH9mhUTebIVETHOFRLJ5hUQYgIVEd4aFROaMhURMk4VE
qpmFRBCghUR3poVE3qyFRESzhUSyuYVEGMCFRHfGhUTezIVETNOFRLLZhUQQ4IVEf+aFRN7s
hURE84VEqvmFRBAAhkR3BoZE3gyGREQThkTTGYZEGCCGRH8mhkTeLIZERDOGRLI5hkQYQIZE
f0aGRN5MhkRMU4ZEqlmGRBBghkR3ZoZE5myGRExzhkSyeYZEGICGRH+GhkTejIZERJOGRKqZ
hkQYoIZEf6aGRN6shkREs4ZEsrmGRBDAhkR3xoZE5syGRETThkSy2YZEGOCGRHfmhkTe7IZE
TPOGRLL5hkQYAIdEdwaHRN4Mh0RME4dEqhmHRBggh0R/JodE3iyHREQzh0SyOYdEGECHRH9G
h0TeTIdETFOHRLJZh0QQYIdEf2aHROZsh0RMc4dEqnmHRBCAh0R3hodE5oyHRESTh0SymYdE
GKCHRH+mh0TerIdETLOHRKq5h0QYwIdEd8aHRN7Mh0RE04dEstmHRBDgh0R/5odE3uyHREzz
h0Sy+YdEEACIRH8GiETeDIhETBOIRKoZiEQQIIhEfyaIRN4siEREM4hEqjmIRBhAiER3RohE
5kyIRERTiESqWYhEEGCIRHdmiETmbIhETHOIRKp5iEQYgIhEf4aIRN6MiEREk4hE05mIRBCg
iER3pohE5qyIRESziESyuYhEGMCIRHfGiETmzIhERNOIRLLZiEQY4IhEd+aIRObsiERM84hE
svmIRBgAiUR3BolE5gyJREQTiUSyGYlEGCCJRH8miUTeLIlETDOJRKo5iUQYQIlEf0aJRN5M
iURMU4lEslmJRBBgiUR3ZolE5myJRExziUSqeYlEEICJRH+GiUTejIlERJOJRKqZiUQYoIlE
f6aJRN6siURMs4lEqrmJRBjAiUR3xolE3syJRETTiUSq2YlEGOCJRH/miUTm7IlERPOJRKr5
iUQYAIpEdwaKROYMikREE4pEqhmKRBggikR3JopE5iyKREwzikSyOYpEEECKRH9GikTeTIpE
RFOKRKpZikQYYIpEf2aKRN5sikRMc4pEqnmKRBCAikR3hopE5oyKREyTikSymYpEGKCKRHem
ikTmrIpERLOKRLK5ikQQwIpEd8aKRN7MikRM04pEstmKRBDgikR35opE3uyKRETzikSy+YpE
GACLRH8Gi0TmDItETBOLRMsZi0QYIItEfyaLROYsi0RMM4tEqjmLRBhAi0R/RotE5kyLRERT
i0SqWYtEGGCLRH9mi0TebItERHOLRLJ5i0QQgItEf4aLRN6Mi0RMk4tEspmLRBigi0R/potE
5qyLRESzi0SquYtEEMCLRH/Gi0TezItETNOLRKrZi0QY4ItEd+aLRObsi0RM84tEsvmLRBAA
jER3BoxE3gyMREQTjESqGYxEGCCMRH8mjETeLIxERDOMRKo5jEQYQIxEf0aMRN5MjERMU4xE
qlmMRBBgjER/ZoxE3myMRExzjESqeYxEGICMRH+GjETejIxERJOMRKqZjEQQoIxEd6aMRN6s
jERMs4xEsrmMRBjAjER/xoxE5syMREzTjESy2YxEEOCMRHfmjETm7IxERPOMRLL5jEQYAI1E
fwaNRN4MjUREE41EshmNRBggjUR/Jo1E5iyNREQzjUSyOY1EEECNRH9GjUTeTI1ETFONRLJZ
jUQQYI1Ed2aNROZsjUREc41EqnmNRBCAjUR3ho1E7oyNRESTjUSymY1EGKCNRH+mjUTerI1E
TLONRLK5jUQQwI1Ed8aNRObMjURM041EqtmNRBDgjUR/5o1E3uyNREzzjUSy+Y1EGACORHcG
jkTeDI5ERBOORKoZjkQYII5EfyaOROYsjkRMM45EsjmORBBAjkR/Ro5E5kyORERTjkSqWY5E
EGCORHdmjkTebI5ERHOORKp5jkQQgI5Ef4aORN6MjkREk45EspmORBigjkR/po5E3qyOREyz
jkSquY5EGMCORH/GjkTmzI5ETNOORLLZjkQQ4I5Ed+aORN7sjkRM845EsvmORBAAj0R3Bo9E
3gyPREQTj0SyGY9EGCCPRHcmj0TeLI9ERDOPRLI5j0QQQI9Ef0aPROZMj0RMU49EslmPRBhg
j0R3Zo9E3myPRExzj0SyeY9EEICPRHeGj0TejI9ERJOPRLKZj0QYoI9Ef6aPROasj0REs49E
srmPRBDAj0R3xo9E3syPRETTj0Sy2Y9EGOCPRH/mj0Tm7I9ETPOPRKr5j0QYAJBEdwaQROYM
kERME5BEqhmQRBggkER3JpBE5iyQREwzkESqOZBEGECQRH9GkETeTJBERFOQRLJZkEQQYJBE
f2aQROZskERMc5BEqnmQRBiAkER3hpBE5oyQRESTkESymZBEEKCQRH+mkETerJBERLOQRKq5
kEQQwJBEd8aQRN7MkERM05BEqtmQRBDgkER35pBE3uyQRETzkESy+ZBEGACRRH8GkUTeDJFE
TBORRKoZkUQQIJFEdyaRROYskUREM5FEqjmRRBhAkUR3RpFE5kyRRExTkUSyWZFEEGCRRHdm
kUTmbJFERHORRLJ5kUQYgJFEd4aRRN6MkURMk5FEqpmRRBigkUR3ppFE3qyRRESzkUSyuZFE
GMCRRH/GkUTezJFETNORRKrZkUQQ4JFEd+aRRObskURE85FEsvmRRBgAkkR/BpJE3gySREQT
kkSyGZJEECCSRHcmkkTeLJJERDOSRLI5kkQQQJJEd0aSRN5MkkREU5JEqlmSRBhgkkR3ZpJE
3mySRERzkkSyeZJEEICSRHeGkkTejJJETJOSRNOZkkQYoJJEf6aSROaskkREs5JEqrmSRBDA
kkR/xpJE3sySRETTkkSq2ZJEGOCSRHfmkkTe7JJETPOSRKr5kkQYAJNEdwaTROYMk0RME5NE
shmTRBggk0R/JpNE3iyTREwzk0SyOZNEEECTRH9Gk0TeTJNERFOTRKpZk0QQYJNEf2aTROZs
k0REc5NEsnmTRBiAk0R3hpNE3oyTRESTk0SymZNEGKCTRH+mk0TerJNETLOTRLK5k0QYwJNE
d8aTRN7Mk0RE05NEqtmTRBjgk0R35pNE5uyTRETzk0Sy+ZNEGACURHcGlETeDJRETBOURLIZ
lEQYIJREdyaURN4slEREM5REqjmURBhAlER/RpRE5kyURERTlESqWZREGGCURH9mlETebJRE
RHOURLJ5lEQYgJREd4aUROaMlEREk5REqpmURBCglER3ppRE3qyURESzlESquZREGMCURHfG
lETmzJRERNOURKrZlEQY4JREd+aURObslERE85REqvmURBgAlUR/BpVE5gyVREwTlUTkGZVE
ECCVRHcmlUTeLJVETDOVRLo5lUQQQJVEd0aVRN5MlUREU5VEqlmVRBBglUR/ZpVE3myVRERz
lUSyeZVEEICVRH+GlUTejJVETJOVRLKZlUQQoJVEd6aVROaslURMs5VEqrmVRBDAlUR3xpVE
3syVREzTlUSq2ZVEEOCVRHfmlUTe7JVERPOVRKr5lUQQAJZEdwaWRN4MlkREE5ZEshmWRBgg
lkR3JpZE3iyWREQzlkSqOZZEEECWRH9GlkTeTJZETFOWRLJZlkQYYJZEd2aWRN5slkRMc5ZE
qnmWRBCAlkR3hpZE5oyWREyTlkSymZZEGKCWRHemlkTmrJZETLOWRKq5lkQQwJZEf8aWRObM
lkRE05ZEqtmWRBDglkR35pZE3uyWREzzlkSq+ZZEGACXRHcGl0TmDJdETBOXRKoZl0QYIJdE
dyaXRN4sl0RMM5dEsjmXRBhAl0R3RpdE5kyXRExTl0SyWZdEGGCXRH9ml0TebJdETHOXRKp5
l0QQgJdEd4aXRN6Ml0REk5dEy5mXRBCgl0R/ppdE5qyXREyzl0SquZdEGMCXRHfGl0TmzJdE
RNOXRKrZl0QQ4JdEf+aXRN7sl0RE85dEqvmXRBgAmER3BphE3gyYREwTmESqGZhEECCYRH8m
mETeLJhERDOYRLI5mEQQQJhEf0aYROZMmEREU5hEslmYRBBgmER/ZphE3myYRExzmESqeZhE
GICYRHeGmETmjJhERJOYRKqZmEQQoJhEd6aYRN6smERMs5hEsrmYRBjAmER/xphE3syYREzT
mESq2ZhEGOCYRH/mmETm7JhERPOYRLL5mEQQAJlEfwaZRN4MmURME5lEshmZRBAgmUR3JplE
3iyZREQzmUSyOZlEGECZRH9GmUTeTJlETFOZRKpZmUQYYJlEf2aZRN5smUREc5lEsnmZRBCA
mUR/hplE3oyZREyTmUSymZlEGKCZRHemmUTmrJlERLOZRKq5mUQQwJlEd8aZRN7MmURM05lE
qtmZRBjgmUR/5plE5uyZREzzmUSq+ZlEEACaRH8GmkTeDJpETBOaRNMZmkQQIJpEdyaaRN4s
mkRMM5pEsjmaRBBAmkR3RppE5kyaRExTmkSqWZpEEGCaRH9mmkTebJpETHOaRKp5mkQYgJpE
d4aaRN6MmkREk5pEqpmaRBCgmkR3pppE5qyaREyzmkSquZpEEMCaRH/GmkTezJpERNOaRLLZ
mkQY4JpEd+aaRN7smkRM85pEqvmaRBgAm0R/BptE3gybREwTm0SqGZtEECCbRIgmm0TeLJtE
RDObRKo5m0QQQJtEf0abROZMm0REU5tEslmbRBBgm0R3ZptE3mybRERzm0SqeZtEEICbRHeG
m0TejJtERJObRLKZm0QYoJtEf6abRN6sm0RMs5tEsrmbRBjAm0R/xptE3sybREzTm0Sy2ZtE
GOCbRHfmm0Tm7JtETPObRKr5m0QQAJxEdwacRN4MnERME5xEqhmcRBAgnER3JpxE5iycREwz
nESqOZxEGECcRHdGnETmTJxETFOcRLJZnEQYYJxEf2acRN5snEREc5xEsnmcRBCAnER3hpxE
5oycREyTnESqmZxEEKCcRHemnETerJxERLOcRLK5nEQQwJxEd8acRObMnERE05xEstmcRBjg
nER35pxE3uycRETznESq+ZxEGACdRH8GnUTmDJ1ERBOdRLIZnUQQIJ1EfyadRN4snUREM51E
sjmdRBhAnUR3Rp1E3kydRERTnUSyWZ1EGGCdRHdmnUTmbJ1ETHOdRKp5nUQQgJ1Ed4adRN6M
nURMk51EspmdRBCgnUR3pp1E3qydREyznUSquZ1EGMCdRHfGnUTmzJ1ERNOdRKrZnUQY4J1E
f+adRObsnURM851EqvmdRBAAnkR3Bp5E5gyeREwTnkSyGZ5EECCeRH8mnkTeLJ5ETDOeRKo5
nkQQQJ5Ef0aeRN5MnkRMU55EqlmeRBBgnkR3Zp5E3myeRERznkSqeZ5EGICeRHeGnkTmjJ5E
RJOeRLKZnkQQoJ5Ed6aeRN6snkREs55EsrmeRBjAnkR3xp5E5syeRETTnkSy2Z5EGOCeRHfm
nkTe7J5ETPOeRLL5nkQYAJ9EfwafRN4Mn0RME59E3BmfRBggn0R/Jp9E5iyfREwzn0SyOZ9E
EECfRHdGn0TmTJ9ETFOfRKpZn0QYYJ9Ef2afRN5sn0RMc59EqnmfRBiAn0R3hp9E5oyfREST
n0SymZ9EEKCfRHemn0TerJ9ETLOfRKq5n0QYwJ9Ef8afRObMn0RE059EstmfRBDgn0R/5p9E
5uyfRETzn0Sq+Z9EEACgRHcGoETeDKBETBOgRLIZoEQQIKBEdyagRN4soERMM6BEsjmgRBhA
oER/RqBE5kygRExToESyWaBEEGCgRHdmoETebKBERHOgRKp5oEQYgKBEf4agROaMoERMk6BE
spmgRBigoER/pqBE5qygRESzoESquaBEGMCgRH/GoETezKBERNOgRLLZoEQQ4KBEf+agRObs
oERM86BEqvmgRBgAoUR3BqFE3gyhREQToUSyGaFEGCChRH8moUTmLKFERDOhRKo5oUQYQKFE
f0ahRN5MoURMU6FEqlmhRBhgoUR/ZqFE5myhRExzoUSqeaFEEIChRH+GoUTejKFETJOhRMuZ
oUQYoKFEd6ahRN6soUREs6FEqrmhRBjAoUR/xqFE7syhRETToUSy2aFEEOChRH/moUTe7KFE
RPOhRKr5oUQYAKJEdwaiROYMokREE6JEqhmiRBggokR/JqJE3iyiREwzokSyOaJEEECiRHdG
okTeTKJERFOiRKpZokQYYKJEd2aiRN5sokRMc6JEqnmiRBCAokR/hqJE5oyiRESTokSymaJE
EKCiRH+mokTerKJERLOiRLK5okQQwKJEd8aiRObMokRE06JEstmiRBDgokR35qJE5uyiRETz
okSq+aJEGACjRH8Go0TeDKNETBOjRKoZo0QYIKNEdyajRN4so0REM6NEsjmjRBBAo0R/RqNE
5kyjRExTo0SyWaNEEGCjRH9mo0TmbKNERHOjRLJ5o0QQgKNEd4ajRN6Mo0REk6NEspmjRBCg
o0R3pqNE3qyjREyzo0SyuaNEEMCjRHfGo0TmzKNETNOjRKrZo0QY4KNEd+ajRN7so0RM86NE
svmjRBgApER3BqRE5gykREQTpETcGaREECCkRH8mpETeLKRETDOkRKo5pEQYQKREd0akRN5M
pEREU6REslmkRBBgpER3ZqRE5mykRERzpESqeaREGICkRH+GpETmjKRETJOkRLKZpEQQoKRE
f6akRN6spERMs6REqrmkRBDApER3xqRE3sykREzTpESy2aREGOCkRH/mpETm7KRETPOkRKr5
pEQYAKVEdwalROYMpURME6VEshmlRBAgpUR/JqVE5iylREwzpUSyOaVEEEClRH9GpUTmTKVE
TFOlRLJZpUQYYKVEd2alROZspUREc6VEsnmlRBCApUR/hqVE3oylREyTpUSqmaVEGKClRHem
pUTerKVETLOlRLK5pUQYwKVEd8alRObMpURE06VEqtmlRBDgpUR/5qVE3uylRETzpUSy+aVE
GACmRHcGpkTmDKZETBOmRKoZpkQQIKZEdyamRN4spkRMM6ZEsjmmRBBApkR3RqZE3kymRExT
pkSqWaZEEGCmRHdmpkTmbKZETHOmRLJ5pkQYgKZEf4amRN6MpkRMk6ZE3JmmRBigpkR/pqZE
3qymREyzpkSyuaZEEMCmRHfGpkTmzKZETNOmRKrZpkQQ4KZEd+amRObspkRE86ZEsvmmRBAA
p0R/BqdE3gynREwTp0SyGadEGCCnRHcmp0TmLKdETDOnRLI5p0QQQKdEd0anROZMp0REU6dE
slmnRBBgp0R3ZqdE5mynRERzp0SqeadEGICnRHeGp0TmjKdETJOnRLKZp0QQoKdEd6anROas
p0REs6dEqrmnRBDAp0R/xqdE3synREzTp0Sq2adEGOCnRHfmp0Te7KdERPOnRKr5p0QYAKhE
fwaoRN4MqERME6hEshmoRBAgqER/JqhE3iyoREQzqESyOahEGECoRHdGqETeTKhERFOoRKpZ
qEQQYKhEd2aoROZsqEREc6hEsnmoRBCAqER3hqhE3oyoREyTqESqmahEGKCoRHemqETmrKhE
RLOoRLK5qEQQwKhEd8aoRN7MqERE06hEstmoRBjgqER35qhE5uyoREzzqESy+ahEGACpRHcG
qUTmDKlERBOpRKoZqUQQIKlEdyapROYsqURMM6lEqjmpRBBAqUR/RqlE5kypRExTqUSqWalE
EGCpRHdmqUTmbKlERHOpRLJ5qUQYgKlEd4apRN6MqUREk6lEqpmpRBigqUR/pqlE3qypREyz
qUSyualEGMCpRHfGqUTmzKlERNOpRKrZqUQQ4KlEf+apRN7sqURE86lEsvmpRBgAqkSIBqpE
3gyqREwTqkSqGapEGCCqRH8mqkTeLKpETDOqRKo5qkQYQKpEd0aqRN5MqkREU6pEqlmqRBBg
qkR/ZqpE3myqRExzqkSqeapEEICqRHeGqkTmjKpERJOqRKqZqkQQoKpEf6aqRN6sqkRMs6pE
qrmqRBDAqkR3xqpE3syqRETTqkSq2apEEOCqRH/mqkTm7KpETPOqRLL5qkQQAKtEdwarRN4M
q0RME6tEqhmrRBggq0R/JqtE3iyrREwzq0SyOatEGECrRH9Gq0TmTKtETFOrRKpZq0QYYKtE
f2arRN5sq0RMc6tEqnmrRBCAq0R3hqtE5oyrRESTq0SqmatEEKCrRHemq0TmrKtERLOrRLK5
q0QQwKtEd8arRN7Mq0RM06tEstmrRBDgq0R35qtE5uyrREzzq0Sy+atEEACsRHcGrETeDKxE
TBOsRLIZrEQQIKxEdyasRN4srEREM6xEsjmsRBhArER3RqxE3kysRExTrESqWaxEEGCsRHdm
rETebKxERHOsRKp5rEQYgKxEd4asRN6MrERMk6xEspmsRBigrER3pqxE5qysREyzrESyuaxE
EMCsRH/GrETmzKxERNOsRLLZrEQY4KxEd+asRN7srERE86xEqvmsRBAArUR/Bq1E3gytREwT
rUSqGa1EECCtRHcmrUTmLK1ERDOtRLI5rUQQQK1Ed0atRN5MrUREU61EqlmtRBBgrUR3Zq1E
3mytRExzrUSqea1EGICtRHeGrUTejK1ETJOtRKqZrUQYoK1Ed6atRN6srURMs61EqrmtRBjA
rUR3xq1E5sytRETTrUSy2a1EGOCtRHfmrUTm7K1ETPOtRLL5rUQYAK5EfwauROYMrkREE65E
shmuRBggrkR3Jq5E5iyuREQzrkSqOa5EGECuRH9GrkTeTK5ERFOuRLJZrkQQYK5Ef2auRN5s
rkREc65EqnmuRBiArkR3hq5E5oyuRESTrkSqma5EEKCuRH+mrkTmrK5ERLOuRLK5rkQQwK5E
f8auRN7MrkRE065EstmuRBDgrkR/5q5E5uyuRETzrkSy+a5EEACvRH8Gr0TeDK9ERBOvRKoZ
r0QQIK9EfyavRN4sr0RMM69EqjmvRBhAr0R/Rq9E5kyvRERTr0SyWa9EGGCvRHdmr0TmbK9E
THOvRLJ5r0QYgK9Ef4avRN6Mr0RMk69EspmvRBigr0R3pq9E5qyvRESzr0Squa9EGMCvRHfG
r0TmzK9ERNOvRLLZr0QQ4K9Ef+avRN7sr0RM869EsvmvRBAAsER/BrBE3gywREwTsESqGbBE
ECCwRH8msETuLLBETDOwRLI5sEQQQLBEf0awRN5MsEREU7BEslmwRBhgsER/ZrBE3mywRERz
sESyebBEEICwRHeGsETejLBETJOwRNyZsEQQoLBEd6awROassERMs7BEqrmwRBjAsER/xrBE
5sywRETTsESy2bBEGOCwRHfmsETe7LBETPOwRKr5sEQYALFEdwaxRN4MsURME7FEqhmxRBgg
sUR3JrFE5iyxREwzsUSyObFEEECxRH9GsUTeTLFERFOxRLJZsUQYYLFEf2axROZssURMc7FE
snmxRBCAsUR/hrFE5oyxRESTsUSqmbFEEKCxRHemsUTerLFERLOxRKq5sUQYwLFEd8axRObM
sURE07FEqtmxRBjgsUR35rFE5uyxRETzsUSy+bFEEACyRHcGskTeDLJETBOyRLIZskQhILJE
dyayRN4sskRMM7JEsjmyRBhAskR3RrJE5kyyRERTskSyWbJEGGCyRHdmskTmbLJERHOyRKp5
skQYgLJEd4ayROaMskRMk7JEqpmyRBigskR/prJE3qyyRESzskSqubJEEMCyRH/GskTezLJE
TNOyRKrZskQQ4LJEd+ayRN7sskRM87JEqvmyRBAAs0R/BrNE5gyzREwTs0TcGbNEGCCzRHcm
s0TeLLNETDOzRLI5s0QQQLNEd0azROZMs0REU7NEslmzRBhgs0R/ZrNE5myzRExzs0SyebNE
GICzRHeGs0TejLNETJOzRKqZs0QYoLNEd6azROass0RMs7NEqrmzRBjAs0R3xrNE3syzRETT
s0Sy2bNEEOCzRH/ms0Tm7LNETPOzRKr5s0QYALREfwa0RN4MtEREE7REshm0RBAgtER/JrRE
5iy0REQztESyObREEEC0RH9GtETeTLRETFO0RLJZtEQQYLREd2a0RN5stEREc7REsnm0RBCA
tER3hrRE3oy0REyTtESymbREEKC0RHemtETerLRETLO0RKq5tEQYwLREd8a0RN7MtERE07RE
qtm0RBjgtER/5rRE3uy0REzztESy+bREGAC1RH8GtUTeDLVETBO1RKoZtUQYILVEdya1RN4s
tUREM7VEsjm1RBhAtUR/RrVE3ky1RERTtUSyWbVEEGC1RH9mtUTebLVERHO1RLJ5tUQYgLVE
d4a1ROaMtUREk7VE3Jm1RBigtUR3prVE3qy1RESztUSqubVEEMC1RHfGtUTmzLVETNO1RKrZ
tUQY4LVEd+a1RO7stURE87VEsvm1RBAAtkR3BrZE3gy2REwTtkSqGbZEGCC2RHcmtkTmLLZE
RDO2RLI5tkQYQLZEd0a2RN5MtkREU7ZEqlm2RBBgtkR3ZrZE3my2RExztkSyebZEGIC2RHeG
tkTejLZERJO2RLKZtkQQoLZEd6a2RN6stkRMs7ZEsrm2RBjAtkR/xrZE5sy2REzTtkSy2bZE
EOC2RHfmtkTe7LZETPO2RKr5tkQQALdEdwa3RN4Mt0REE7dEqhm3RBAgt0R/JrdE3iy3REwz
t0SyObdEEEC3RH9Gt0TeTLdETFO3RLJZt0QQYLdEf2a3RN5st0RMc7dEsnm3RBCAt0R/hrdE
3oy3REyTt0SymbdEEKC3RHemt0TmrLdERLO3RKq5t0QYwLdEf8a3RN7Mt0RE07dEstm3RBjg
t0R35rdE5uy3REzzt0Sy+bdEEAC4RHcGuETeDLhERBO4RLIZuEQYILhEdya4ROYsuERMM7hE
sjm4RBBAuER/RrhE3ky4RERTuESyWbhEEGC4RHdmuETebLhETHO4RKp5uEQQgLhEd4a4RN6M
uERMk7hEqpm4RBCguER/prhE3qy4REyzuESyubhEGMC4RHfGuETezLhERNO4RKrZuEQQ4LhE
f+a4RObsuERM87hEqvm4RBgAuUR3BrlE5gy5REwTuUSyGblEECC5RHcmuUTmLLlERDO5RLI5
uUQQQLlEf0a5ROZMuUREU7lEqlm5RBBguUR3ZrlE5my5RExzuUSqeblEGIC5RHeGuUTmjLlE
TJO5RKqZuUQQoLlEd6a5ROasuURMs7lEsrm5RBDAuUR3xrlE3sy5RETTuUSy2blEGOC5RH/m
uUTe7LlETPO5RKr5uUQQALpEdwa6ROYMukRME7pEshm6RBAgukR/JrpE5iy6REQzukSyObpE
EEC6RHdGukTeTLpETFO6RLJZukQYYLpEd2a6ROZsukRMc7pEqnm6RBCAukR3hrpE3oy6REST
ukSqmbpEEKC6RHemukTmrLpETLO6RLK5ukQYwLpEf8a6RObMukRE07pEstm6RBDgukR/5rpE
5uy6REzzukSy+bpEEAC7RH8Gu0TeDLtETBO7RLIZu0QQILtEdya7RN4su0REM7tEsjm7RBBA
u0R/RrtE3ky7RERTu0SqWbtEGGC7RH9mu0TebLtERHO7RKp5u0QYgLtEd4a7ROaMu0REk7tE
qpm7RBCgu0R/prtE5qy7RESzu0SyubtEEMC7RHfGu0TezLtERNO7RLLZu0QY4LtEd+a7RObs
u0RM87tEsvm7RBgAvER3BrxE3gy8REwTvESyGbxEECC8RIgmvETeLLxERDO8RLI5vEQYQLxE
f0a8RN5MvEREU7xEslm8RBBgvER3ZrxE5my8RERzvESqebxEEIC8RHeGvETejLxETJO8RLKZ
vEQYoLxEf6a8ROasvEREs7xEqrm8RBDAvER3xrxE3sy8RETTvESy2bxEGOC8RH/mvETe7LxE
TPO8RKr5vEQYAL1Edwa9RN4MvURME71E3Bm9RBAgvUR3Jr1E5iy9REQzvUSqOb1EGEC9RHdG
vUTeTL1ERFO9RKpZvUQYYL1Ed2a9ROZsvUREc71Eqnm9RBiAvUR3hr1E5oy9REyTvUSymb1E
EKC9RH+mvUTerL1ETLO9RKq5vUQYwL1Ed8a9RObMvURE071Estm9RBjgvUR35r1E3uy9RETz
vUSq+b1EEAC+RH8GvkTeDL5ETBO+RLIZvkQQIL5Edya+RN4svkREM75Eujm+RBhAvkR3Rr5E
3ky+RExTvkSyWb5EEGC+RH9mvkTmbL5ETHO+RLJ5vkQYgL5Ed4a+ROaMvkREk75Espm+RBCg
vkR/pr5E3qy+REyzvkSqub5EGMC+RH/GvkTezL5ETNO+RKrZvkQY4L5Ed+a+RObsvkRE875E
svm+RBAAv0R3Br9E3gy/REQTv0SyGb9EGCC/RHcmv0TeLL9ERDO/RLI5v0QQQL9Ed0a/ROZM
v0REU79Eslm/RBBgv0R3Zr9E3my/RExzv0Sqeb9EGIC/RHeGv0TejL9ERJO/RNyZv0QQoL9E
d6a/ROasv0REs79Esrm/RBDAv0R/xr9E5sy/RETTv0Sy2b9EEOC/RH/mv0Te7L9ERPO/RKr5
v0QYAMBEdwbARN4MwERME8BEqhnARBggwER3JsBE5izAREwzwESqOcBEGEDARH9GwETmTMBE
TFPARKpZwEQQYMBEf2bARN5swEREc8BEsnnARBiAwER/hsBE3ozARESTwESymcBEGKDARHem
wETerMBETLPARLK5wEQQwMBEf8bARN7MwERE08BEstnARBDgwER/5sBE3uzARETzwESq+cBE
GADBRHcGwUTeDMFERBPBRLIZwUQQIMFEdybBROYswUREM8FEqjnBRBBAwUR/RsFE3kzBRExT
wUSyWcFEEGDBRHdmwUTmbMFERHPBRLJ5wUQYgMFEd4bBROaMwURMk8FEspnBRBigwUR3psFE
5qzBREyzwUSyucFEGMDBRHfGwUTezMFETNPBRLLZwUQQ4MFEf+bBRObswURM88FEsvnBRBAA
wkR3BsJE5gzCREwTwkTkGcJEECDCRHcmwkTeLMJETDPCRKo5wkQYQMJEf0bCROZMwkREU8JE
slnCRBBgwkR/ZsJE3mzCRERzwkSqecJEEIDCRHeGwkTejMJERJPCRLKZwkQQoMJEf6bCROas
wkREs8JEqrnCRBDAwkR/xsJE3szCREzTwkSq2cJEEODCRHfmwkTm7MJERPPCRLL5wkQQAMNE
dwbDROYMw0REE8NEshnDRBggw0R/JsNE3izDREwzw0SyOcNEGEDDRHdGw0TeTMNETFPDRKpZ
w0QYYMNEd2bDROZsw0REc8NEsnnDRBCAw0R3hsNE5ozDRESTw0SymcNEEKDDRHemw0TerMNE
TLPDRKq5w0QYwMNEd8bDRN7Mw0RE08NEstnDRBDgw0R/5sNE3uzDRETzw0Sq+cNEGADERH8G
xETeDMRETBPERKoZxEQQIMREdibERN4sxERMM8REqjnERBBAxESIRsRE3kzERERTxESyWcRE
GGDERHZmxETebMRERHPERLJ5xEQYgMREdobEROaMxEREk8REqpnERBCgxER2psRE3qzEREyz
xESyucREGMDERHbGxETmzMRERNPERKrZxEQQ4MREdubERObsxERE88REsvnERBAAxUSABsVE
5gzFREQTxUSqGcVEECDFRIAmxUTmLMVERDPFRKo5xUQYQMVEgEbFRN5MxUREU8VEqlnFRBBg
xUR2ZsVE5mzFRExzxUSyecVEGIDFRHaGxUTmjMVERJPFRLKZxUQQoMVEdqbFRN6sxUREs8VE
srnFRBDAxUSAxsVE3szFRETTxUSy2cVEEODFRHbmxUTm7MVERPPFRKr5xUQYAMZEdgbGROYM
xkREE8ZEshnGRBAgxkR2JsZE3izGREwzxkSyOcZEEEDGRIBGxkTmTMZERFPGRLJZxkQQYMZE
dmbGRN5sxkRMc8ZEsnnGRBCAxkSAhsZE5ozGREyTxkSymcZEGKDGRICmxkTerMZETLPGRLK5
xkQQwMZEgMbGRN7MxkRE08ZEqtnGRBDgxkR25sZE5uzGRETzxkSy+cZEGADHRIAGx0TmDMdE
RBPHRMoZx0QQIMdEdibHRN4sx0RMM8dEsjnHRBBAx0SARsdE3kzHRExTx0SyWcdEEGDHRIBm
x0TmbMdERHPHRKp5x0QYgMdEdobHROaMx0RMk8dEqpnHRBCgx0R2psdE5qzHREyzx0SyucdE
GMDHRHbGx0TezMdETNPHRLLZx0QQ4MdEdubHRN7sx0RM88dEqvnHRBAAyESABshE5gzIREQT
yESyGchEGCDIRIAmyETeLMhETDPIRLI5yEQQQMhEdkbIROZMyERMU8hEqlnIRBBgyESAZshE
5mzIRExzyESqechEEIDIRHaGyETmjMhETJPIRKqZyEQYoMhEdqbIRN6syEREs8hEsrnIRBjA
yESAxshE5szIREzTyESy2chEGODIRIDmyETe7MhERPPIRKr5yEQgAMlEgAbJRN4MyURME8lE
shnJRBAgyUR2JslE3izJREwzyUSyOclEEEDJRHZGyUTmTMlETFPJRKpZyUQYYMlEdmbJRN5s
yUREc8lEsnnJRBiAyUR2hslE5ozJREyTyUTKmclEEKDJRHamyUTerMlERLPJRLK5yUQQwMlE
dsbJRObMyURE08lEstnJRBDgyUR25slE5uzJREzzyUSy+clEGADKRIAGykTeDMpERBPKRLIZ
ykQQIMpEgCbKRN4sykREM8pEqjnKRBBAykR2RspE3kzKRExTykSqWcpEEGDKRHZmykTebMpE
RHPKRLJ5ykQYgMpEdobKRN6MykRMk8pEqpnKRBigykR2pspE5qzKREyzykSqucpEGMDKRHbG
ykTmzMpETNPKRLLZykQQ4MpEdubKRObsykRE88pEqvnKRBAAy0SABstE3gzLREwTy0SyGctE
GCDLRHYmy0TmLMtETDPLRLI5y0QQQMtEgEbLRN5My0REU8tEslnLRBBgy0R2ZstE5mzLRERz
y0SqectEGIDLRHaGy0TmjMtERJPLRLKZy0QQoMtEgKbLROasy0RMs8tEqrnLRBDAy0SAxstE
5szLRETTy0Sq2ctEGODLRIDmy0Tm7MtETPPLRKr5y0QQAMxEdgbMRN4MzEREE8xE3BnMRBAg
zER2JsxE5izMREwzzESyOcxEGEDMRHZGzETmTMxERFPMRKpZzEQQYMxEdmbMROZszEREc8xE
qnnMRBCAzER2hsxE3ozMREyTzESqmcxEEKDMRHamzETmrMxERLPMRLK5zEQYwMxEdsbMRN7M
zERM08xEqtnMRBDgzER25sxE5uzMRETzzESy+cxEGADNRHYGzUTmDM1ETBPNRKoZzUQYIM1E
gCbNROYszUREM81EsjnNRBhAzUSARs1E5kzNRERTzUSyWc1EGGDNRHZmzUTmbM1ETHPNRLJ5
zUQYgM1EdobNROaMzURMk81EqpnNRBigzUR2ps1E5qzNRESzzUSyuc1EEMDNRHbGzUTezM1E
TNPNRKrZzUQQ4M1EdubNRN7szURE881EsvnNRBAAzkSABs5E5gzOREwTzkSyGc5EECDORHYm
zkTeLM5ETDPORKo5zkQQQM5EdkbOROZMzkRMU85EqlnORBBgzkSAZs5E3mzORExzzkSqec5E
GIDORHaGzkTejM5ERJPORKqZzkQQoM5EgKbORN6szkREs85EqrnORBjAzkR2xs5E3szOREzT
zkSy2c5EGODORIDmzkTm7M5ETPPORKr5zkQQAM9EdgbPRN4Mz0RME89EshnPRBAgz0R2Js9E
5izPREwzz0SyOc9EGEDPRHZGz0TeTM9ERFPPRLJZz0QQYM9EdmbPRN5sz0REc89EsnnPRBCA
z0R2hs9E5ozPREyTz0Symc9EEKDPRHamz0TmrM9ETLPPRKq5z0QYwM9EdsbPRObMz0RM089E
qtnPRBDgz0R25s9E3uzPRETzz0Sy+c9EEADQRHYG0ETeDNBERBPQRKoZ0EQYINBEgCbQRN4s
0EREM9BEsjnQRBhA0ER2RtBE5kzQRExT0ESyWdBEEGDQRIBm0ETmbNBERHPQRKp50EQYgNBE
dobQROaM0EREk9BEspnQRBig0ER2ptBE3qzQRESz0ESyudBEEMDQRHbG0ETezNBERNPQRLLZ
0EQY4NBEdubQRObs0ERM89BEsvnQRBAA0UR2BtFE3gzRREQT0UTUGdFEECDRRIAm0UTmLNFE
RDPRRKo50UQYQNFEdkbRROZM0URMU9FEqlnRRBhg0UR2ZtFE3mzRRERz0USqedFEEIDRRICG
0UTejNFETJPRRLKZ0UQQoNFEdqbRRN6s0URMs9FEsrnRRBjA0UR2xtFE5szRRETT0USy2dFE
EODRRIDm0UTm7NFETPPRRKr50UQYANJEdgbSROYM0kREE9JEqhnSRBAg0kR2JtJE5izSREQz
0kSyOdJEEEDSRHZG0kTmTNJETFPSRLJZ0kQYYNJEdmbSROZs0kRMc9JEqnnSRBCA0kR2htJE
3ozSREST0kSqmdJEEKDSRICm0kTerNJETLPSRLK50kQYwNJEdsbSRObM0kRM09JEqtnSRBDg
0kR25tJE3uzSREzz0kSy+dJEEADTRIAG00TeDNNERBPTRKoZ00QQINNEgCbTROYs00REM9NE
sjnTRBhA00R2RtNE3kzTRExT00SqWdNEGGDTRIBm00TebNNETHPTRLJ500QQgNNEdobTROaM
00REk9NEqpnTRBig00R2ptNE5qzTRESz00SyudNEEMDTRHbG00TmzNNETNPTRLLZ00QY4NNE
gObTRObs00RE89NEsvnTRBAA1ESABtRE3gzUREQT1ESyGdREECDURHYm1ETmLNRETDPURLI5
1EQQQNREdkbURN5M1ERMU9REqlnURBhg1ER2ZtRE3mzURExz1ESqedREGIDURICG1ETejNRE
TJPURKqZ1EQYoNREgKbUROas1EREs9REqrnURBDA1ER2xtRE5szURETT1ESy2dREGODURHbm
1ETm7NRETPPURLL51EQYANVEdgbVROYM1UREE9VEqhnVRBAg1USAJtVE3izVREwz1USqOdVE
EEDVRHZG1UTeTNVETFPVRKpZ1UQYYNVEgGbVROZs1UREc9VEsnnVRBiA1UR2htVE5ozVREST
1USymdVEEKDVRHam1UTerNVETLPVRLK51UQQwNVEdsbVRObM1URM09VEqtnVRBDg1USA5tVE
5uzVREzz1USq+dVEEADWRHYG1kTeDNZETBPWRMoZ1kQQINZEdibWROYs1kREM9ZEsjnWRBBA
1kR2RtZE3kzWRExT1kSqWdZEGGDWRHZm1kTmbNZERHPWRLJ51kQQgNZEgIbWROaM1kREk9ZE
qpnWRBCg1kR2ptZE5qzWREyz1kSyudZEEMDWRHbG1kTmzNZETNPWRLLZ1kQQ4NZEdubWRObs
1kRE89ZEsvnWRBgA10R2BtdE3gzXREwT10SqGddEECDXRIAm10TmLNdERDPXRLI510QQQNdE
gEbXROZM10RMU9dEqlnXRBBg10SAZtdE3mzXRERz10SqeddEEIDXRHaG10TejNdERJPXRKqZ
10QYoNdEdqbXROas10RMs9dEsrnXRBDA10R2xtdE3szXREzT10Sy2ddEEODXRHbm10Tm7NdE
RPPXRKr510QYANhEgAbYRN4M2EREE9hEshnYRBAg2ESAJthE5izYREwz2ESqOdhEEEDYRHZG
2ETmTNhETFPYRKpZ2EQQYNhEdmbYROZs2EREc9hEsnnYRBCA2ESAhthE3ozYREST2ETcmdhE
EKDYRICm2ETmrNhERLPYRKq52EQYwNhEdsbYRObM2ERE09hEqtnYRBDg2ESA5thE5uzYREzz
2ESy+dhEGADZRHYG2UTmDNlERBPZRKoZ2UQYINlEdibZROYs2URMM9lEqjnZRBhA2UR2RtlE
5kzZRERT2USyWdlEEGDZRHZm2UTebNlERHPZRLJ52UQQgNlEgIbZROaM2URMk9lEspnZRBig
2USAptlE3qzZRESz2USyudlEEMDZRHbG2UTezNlETNPZRLLZ2UQQ4NlEdubZRObs2URE89lE
qvnZRBAA2kSIBtpE5gzaREwT2kSyGdpEGCDaRHYm2kTmLNpERDPaRLI52kQQQNpEgEbaROZM
2kRMU9pEslnaRBhg2kSAZtpE3mzaRExz2kSqedpEGIDaRHaG2kTejNpETJPaRKqZ2kQQoNpE
dqbaROas2kRMs9pEqrnaRBDA2kSAxtpE5szaREzT2kSq2dpEEODaRIDm2kTm7NpERPPaRLL5
2kQQANtEdgbbRN4M20REE9tEqhnbRBAg20SAJttE5izbREQz20SqOdtEEEDbRHZG20TeTNtE
RFPbRLJZ20QQYNtEdmbbROZs20REc9tEsnnbRBiA20R2httE3ozbREST20SqmdtEGKDbRHam
20TmrNtERLPbRKq520QQwNtEdsbbRObM20RE09tEstnbRBDg20SA5ttE3uzbREzz20S6+dtE
GADcRHYG3ETeDNxERBPcRLIZ3EQQINxEdibcROYs3ERMM9xEsjncRBBA3ESARtxE3kzcRExT
3ESqWdxEGGDcRIBm3ETmbNxERHPcRKp53EQQgNxEdobcROaM3ERMk9xEqpncRBCg3ESAptxE
5qzcREyz3ESqudxEGMDcRHbG3ETezNxERNPcRLLZ3EQY4NxEdubcRObs3ERM89xEsvncRBgA
3UR2Bt1E5gzdREwT3USyGd1EGCDdRHYm3UTmLN1ERDPdRKo53UQQQN1EdkbdROZM3UREU91E
slndRBBg3USAZt1E5mzdRExz3USqed1EGIDdRICG3UTmjN1ETJPdRNyZ3UQQoN1EgKbdRN6s
3UREs91EsrndRBDA3UR2xt1E5szdRETT3USq2d1EGODdRIDm3UTe7N1ETPPdRLL53UQYAN5E
dgbeROYM3kRME95EuhneRBgg3kR2Jt5E3izeREQz3kSqOd5EGEDeRHZG3kTeTN5ETFPeRLJZ
3kQYYN5EdmbeRN5s3kREc95EqnneRBiA3kSAht5E5ozeREST3kSqmd5EEKDeRHam3kTerN5E
RLPeRKq53kQQwN5EdsbeRObM3kRE095EqtneRBjg3kSA5t5E5uzeRETz3kSq+d5EEADfRIAG
30TmDN9ETBPfRKoZ30QYIN9EdibfROYs30REM99EsjnfRBBA30SARt9E5kzfRExT30SyWd9E
GGDfRHZm30TmbN9ERHPfRKp530QQgN9EdobfROaM30RMk99EqpnfRBCg30SApt9E3qzfREyz
30Syud9EEMDfRHbG30TmzN9ERNPfRLLZ30QY4N9EdubfRObs30RE899EsvnfRBgA4ESABuBE
5gzgREQT4ESyGeBEECDgRIAm4ETeLOBETDPgRLI54EQQQOBEgEbgRN5M4EREU+BEqlngRBBg
4ESAZuBE3mzgRExz4ESyeeBEGIDgRICG4ETejOBETJPgRKqZ4EQYoOBEdqbgROas4ERMs+BE
qrngRBjA4ESAxuBE5szgRETT4ESy2eBEGODgRHbm4ETm7OBERPPgRKr54EQQAOFEgAbhRN4M
4URME+FEqhnhRBAg4UR2JuFE5izhREwz4USyOeFEGEDhRIBG4UTmTOFERFPhRLJZ4UQQYOFE
dmbhROZs4URMc+FEsnnhRBCA4USAhuFE5ozhREyT4USymeFEEKDhRHam4UTmrOFETLPhRLK5
4UQQwOFEgMbhRN7M4URM0+FEqtnhRBDg4UR25uFE3uzhREzz4USq+eFEGADiRIAG4kTmDOJE
TBPiRLIZ4kQQIOJEdibiROYs4kRUM+JEqjniRBhA4kSARuJE3kziRERT4kSyWeJEEGDiRHZm
4kTebOJETHPiRLJ54kQYgOJEgIbiRN6M4kRMk+JEspniRBig4kR2puJE5qziREyz4kSyueJE
EMDiRHbG4kTezOJERNPiRLLZ4kQQ4OJEdubiRN7s4kRM8+JEsvniRBAA40SABuNE3gzjREwT
40SqGeNEECDjRHYm40TeLONETDPjRLI540QQQONEdkbjROZM40REU+NEslnjRBBg40SAZuNE
3mzjRERz40SyeeNEEIDjRHaG40TmjONETJPjRLKZ40QQoONEdqbjROas40RMs+NEqrnjRBjA
40SAxuNE5szjRETT40Sq2eNEEODjRIDm40Tm7ONERPPjRLL540QQAOREdgbkROYM5EREE+RE
shnkRBAg5ESAJuRE7izkREwz5ESqOeREEEDkRHZG5ETeTORERFPkRLJZ5EQQYOREgGbkRN5s
5ERMc+REsnnkRBCA5ESAhuRE3ozkREyT5ESqmeREGKDkRICm5ETerORERLPkRLK55EQQwORE
dsbkRObM5ERE0+REqtnkRBDg5ESA5uRE5uzkREzz5ESq+eREGADlRHYG5UTeDOVERBPlRNQZ
5UQYIOVEgCblRN4s5UREM+VEqjnlRBBA5USARuVE3kzlRExT5USqWeVEGGDlRHZm5UTmbOVE
THPlRLJ55UQYgOVEdoblRN6M5UREk+VEqpnlRBCg5USApuVE5qzlRESz5USyueVEEMDlRHbG
5UTmzOVERNPlRLLZ5UQQ4OVEdublRObs5URE8+VEsvnlRBAA5kSABuZE3gzmREwT5kSqGeZE
ECDmRIAm5kTeLOZERDPmRKo55kQQQOZEdkbmRN5M5kREU+ZEslnmRBhg5kSAZuZE5mzmRERz
5kSyeeZEGIDmRICG5kTejOZETJPmRKqZ5kQQoOZEdqbmRN6s5kRMs+ZEqrnmRBDA5kSAxuZE
5szmRETT5kSq2eZEEODmRIDm5kTm7OZERPPmRLL55kQQAOdEdgbnROYM50REE+dEshnnRBAg
50SAJudE5iznREQz50SqOedEEEDnRHZG50TeTOdERFPnRLJZ50QQYOdEgGbnROZs50REc+dE
qnnnRBCA50SAhudE5oznREyT50TcmedEEKDnRICm50TmrOdETLPnRKq550QQwOdEgMbnRObM
50RM0+dEstnnRBDg50R25udE3uznRETz50Sy+edEGADoRIAG6ETeDOhETBPoRLIZ6EQQIOhE
diboROYs6ERMM+hEqjnoRBhA6ER2RuhE5kzoRExT6ESqWehEGGDoRHZm6ETmbOhETHPoRLJ5
6EQQgOhEgIboROaM6EREk+hEqpnoRBCg6ESApuhE3qzoRESz6ESyuehEEMDoRIDG6ETezOhE
TNPoRLLZ6EQQ4OhEgOboRObs6ERM8+hEsvnoRBgA6UR2BulE3gzpREwT6USyGelEECDpRHYm
6UTmLOlETDPpRLI56UQYQOlEgEbpROZM6URMU+lEqlnpRBBg6USAZulE5mzpRERz6USyeelE
EIDpRHaG6UTejOlERJPpRKqZ6UQQoOlEgKbpRN6s6UREs+lEqrnpRBDA6USAxulE5szpREzT
6USy2elEGODpRHbm6UTe7OlERPPpRKr56UQQAOpEgAbqRN4M6kRME+pE3BnqRBgg6kSAJupE
5izqREQz6kSyOepEEEDqRHZG6kTeTOpERFPqRLJZ6kQQYOpEgGbqROZs6kREc+pEsnnqRBiA
6kSAhupE5ozqREyT6kSqmepEGKDqRHam6kTmrOpERLPqRKq56kQQwOpEgMbqRN7M6kRM0+pE
qtnqRBDg6kSA5upE5uzqREzz6kSq+epEEADrRIAG60TmDOtETBPrRLIZ60QQIOtEgCbrRN4s
60REM+tEqjnrRBhA60R2RutE5kzrRExT60SyWetEEGDrRIBm60TmbOtERHPrRKp560QQgOtE
dobrROaM60REk+tEspnrRBig60R2putE5qzrREyz60SyuetEEMDrRIDG60TezOtERNPrRKrZ
60QQ4OtEdubrRObs60RE8+tEsvnrRBgA7ER2BuxE5gzsREwT7ESyGexEECDsRIAm7ETmLOxE
RDPsRLI57EQQQOxEdkbsRN5M7EREU+xEslnsRBBg7ER2ZuxE3mzsRExz7ESyeexEEIDsRICG
7ETejOxETJPsRNyZ7EQYoOxEgKbsRN6s7ERMs+xEqrnsRBDA7ESAxuxE3szsRETT7ESq2exE
GODsRIDm7ETe7OxETPPsRLL57EQQAO1EdgbtROYM7URME+1EshntRBgg7USIJu1E5iztREQz
7USyOe1EEEDtRHZG7UTeTO1ETFPtRKpZ7UQYYO1EdmbtRN5s7URMc+1EqnntRBCA7UR2hu1E
3oztREyT7USqme1EGKDtRICm7UTerO1ERLPtRLK57UQQwO1EdsbtRObM7URE0+1EstntRBDg
7UR25u1E5uztREzz7USy+e1EGADuRIAG7kTmDO5ETBPuRLIZ7kQYIO5EgCbuRN4s7kREM+5E
sjnuRBBA7kR2Ru5E3kzuRExT7kSyWe5EEGDuRIBm7kTebO5ETHPuRKp57kQYgO5EgIbuROaM
7kRMk+5EspnuRBCg7kR2pu5E5qzuRESz7kSque5EGMDuRIDG7kTezO5ETNPuRKrZ7kQQ4O5E
gObuRObs7kRE8+5EqvnuRBAA70R2Bu9E3gzvREQT70TkGe9EECDvRHYm70TmLO9ERDPvRLI5
70QQQO9EgEbvROZM70RMU+9EslnvRBhg70SAZu9E5mzvRERz70Syee9EEIDvRHaG70TmjO9E
TJPvRLKZ70QQoO9EdqbvRN6s70RMs+9EqrnvRBDA70R2xu9E3szvREzT70Sq2e9EGODvRIDm
70Tm7O9ETPPvRKr570QYAPBEdgbwROYM8EREE/BEshnwRBAg8ESAJvBE5izwREQz8ESqOfBE
EEDwRIBG8ETmTPBETFPwRKpZ8EQYYPBEgGbwROZs8ERMc/BEqnnwRBCA8ESAhvBE5ozwREyT
8ESqmfBEEKDwRICm8ETmrPBERLPwRKq58EQYwPBEgMbwRObM8ERE0/BEstnwRBjg8ER25vBE
5uzwRETz8ESq+fBEEADxRHYG8UTeDPFETBPxRLIZ8UQQIPFEgCbxROYs8UREM/FEsjnxRBBA
8UR2RvFE5kzxRExT8USyWfFEEGDxRIBm8UTmbPFETHPxRKp58UQYgPFEdobxROaM8URMk/FE
qpnxRBCg8USApvFE5qzxREyz8USqufFEEMDxRIDG8UTmzPFETNPxRKrZ8UQQ4PFEgObxRObs
8URE8/FEsvnxRBAA8kR2BvJE5gzyREQT8kSyGfJEECDyRIAm8kTmLPJERDPyRKo58kQQQPJE
gEbyROZM8kREU/JEslnyRBBg8kR2ZvJE5mzyRERz8kSqefJEGIDyRICG8kTejPJERJPyRKqZ
8kQYoPJEgKbyROas8kRMs/JEqrnyRBDA8kSAxvJE5szyRETT8kSy2fJEGODyRIDm8kTe7PJE
RPPyRLL58kQQAPNEgAbzROYM80RME/NEshnzRA==</AssayXData><AssayYData Points="7000">EXqBQM+CgUAfYYFAmXiBQM11gUB2iYFA+YaBQMNWgUAeaoFAG3mBQCZxgUBnj4FAmG6BQAeP
gUCGd4FAeXOBQGyYgUDlZ4FAjICBQIRPgUCVY4FAu36BQHlzgUAPaYFArm+BQFOJgUBOZ4FA
y2yBQGV3gUAMfYFATmqBQBpzgUCRZ4FArm+BQCJygUAlfYFAFJeBQLOGgUDefYFAAHWBQOx5
gUBmd4FA24KBQEGDgUD5kYFAAnmBQAhtgUDvh4FAxUyBQO99gUBif4FAiniBQFyIgUC8ZYFA
YHGBQLdsgUAchYFA8nGBQHJqgUDQYoFAQm+BQBuLgUDahIFA71qBQAdsgUB0Y4FALXaBQApf
gUBmgIFAKGiBQKFegUCZdIFAqlaBQAyDgUCDioFAaFmBQDlugUDPd4FA8YSBQLp4gUCKbYFA
8YGBQAdWgUCVYoFAM16BQPxagUDjdYFAAW6BQJZXgUDAXoFAA22BQNdUgUDebIFA3m6BQGZp
gUABRoFArF6BQPFQgUDkX4FA6H2BQKtbgUARXIFA332BQCxXgUADdYFA41eBQJ1sgUCXXoFA
uWiBQBOKgUAeeYFACGmBQDxigUBSaoFA412BQExYgUAHWoFAOlaBQEBagUBqcYFAlXOBQA9Z
gUB1VYFAJ5SBQKBagUAbW4FAmU6BQPBZgUBxU4FAlnSBQBN2gUD2ToFAj1OBQPdjgUDPZoFA
OnqBQF5sgUBOUIFAQ3iBQIVAgUAEcoFA/oKBQBRXgUChe4FAXH+BQIhhgUDLIIFAs2OBQOlo
gUB3V4FAnW2BQE5igUBQaoFAXFSBQMhNgUA6aYFAgUCBQF5sgUBSWYFAF1+BQNtggUCvcoFA
BWWBQPZOgUDRcIFAfmiBQF5FgUDfSYFAMEyBQDdHgUBEWoFACWOBQPBVgUCzRIFAyWCBQEJ3
gUD4WYFAGEiBQMt9gUC4S4FA7m6BQHg1gUA3XIFA3DiBQMo+gUBxWoFA6z+BQKRfgUCXXoFA
EEmBQLw+gUDEQoFAl0eBQOVCgUD9WYFA7lKBQGhVgUC6TYFAFy2BQEI9gUAPN4FAQ3qBQDZZ
gUDGJYFA+FGBQGNhgUCeSYFA3D+BQMBngUBmYIFAuz+BQL4/gUD/XIFAblWBQCs9gUAlQ4FA
B1KBQJphgUBLN4FACU+BQBlDgUDtUIFAjDSBQGY+gUB4SYFAfFWBQPFagUD5RIFAgliBQEAt
gUClX4FAWjCBQP45gUB4RIFAVT2BQLxZgUDfY4FAdCuBQJJkgUC9UoFAW2GBQJpUgUCNU4FA
wTCBQH9IgUARO4FAroGBQBA+gUDIR4FAlTyBQFw+gUDbQYFACCyBQIMygUDaLYFAglKBQGYl
gUA1PYFAk1yBQJtOgUBPToFAmiCBQF4bgUDVL4FAXEyBQD42gUAPQ4FAMkiBQDcYgUDYQ4FA
ZUiBQJ0ogUCISIFAsRaBQEk/gUAWO4FA6ziBQNBFgUCJJYFAuD6BQL4pgUCvVYFAVkeBQH9K
gUDlRoFA2D2BQEw0gUBcUIFAsAqBQIs0gUAaTIFA0FSBQIszgUASX4FAli2BQGcqgUDXCIFA
LziBQCAngUCZSoFAoUCBQMVIgUBhKIFAnR+BQGYugUBhGYFARUOBQCc3gUBDPYFAXEKBQJpO
gUBoPIFAHDyBQGQMgUCpS4FAviCBQB0qgUC9NYFAEjuBQGJFgUBjE4FAOiWBQBEngUCuSIFA
kDWBQC8WgUC3JYFAQFKBQCovgUCiRYFAGjKBQH1LgUCYPIFA3zmBQFs+gUDALoFAikSBQDAs
gUDpIYFAnz+BQBUKgUAUBoFAHkCBQLw1gUAmSIFA0SCBQNAfgUAILIFA9EWBQG88gUBKJYFA
WjaBQH09gUBPJIFADhiBQOFEgUAGGIFAljWBQCMdgUCEMoFASvmAQJYYgUB5PoFAci+BQBw+
gUDzEoFAAEGBQOYlgUBxJYFApDGBQAMrgUCKC4FABDqBQCMRgUCuRoFA1y6BQK8wgUCzKYFA
yRaBQKYggUAuA4FA8SuBQA4qgUDIFYFAziaBQFQvgUDOH4FAlSOBQEgcgUBzLYFAzx+BQDIp
gUDmEoFACg6BQEcQgUBnFIFAWPOAQJQTgUBSJYFAoROBQIYUgUCHEIFASh+BQAsvgUDNPIFA
MiyBQF8mgUBs/4BATyyBQMQtgUCFEIFAIhKBQNIRgUCSI4FAyS6BQFsKgUCWAYFAdASBQMgo
gUCxFoFA9SeBQLMVgUCT84BATB2BQOYZgUBcKIFAzBmBQAomgUCFJIFAPxOBQDIhgUBvN4FA
yQaBQKgOgUCjCYFA/hqBQGQ6gUC2FoFA0AuBQNz0gECuN4FAIAGBQNYPgUBZGoFADSyBQAUq
gUCc/oBABi+BQIQHgUCsJIFAqieBQJ8IgUAcEoFA+hiBQGcbgUDFB4FAkC2BQGUPgUA9B4FA
bvaAQAwngUDAOoFAmf2AQBYggUBMCoFAdvSAQJAagUB5/YBAMBWBQBYEgUCI9IBAsxOBQDf6
gEB99YBAnBGBQA4TgUDhMoFApQWBQCcfgUCaI4FA6gCBQE0lgUC2LYFAn/OAQDv/gEAa6IBA
BQ6BQCgRgUAdFYFAJQWBQIkzgUDpCYFAWf2AQBUHgUD3D4FAhA+BQKgQgUCqDYFANS6BQNoG
gUBG6IBA2/WAQNj6gEDoCIFAYwuBQM/zgED4DoFABQiBQNL7gEAmFoFARfaAQHoGgUAH34BA
AgSBQPUigUC6D4FAkheBQKwbgUBn24BAnhWBQP8OgUDB7IBA1fuAQEr5gEBO+IBAM82AQAbe
gEBn9YBAzBuBQMX4gEB6A4FAfh+BQBLmgECrGoFABR6BQB3ugEAqF4FAD+SAQEzggECW7IBA
eBmBQJUNgUCfB4FADPOAQNH3gEDOBYFAY/yAQEX5gECwC4FA/+mAQKv5gEA09YBA8PuAQEMU
gUBh+4BAkBCBQJjqgEC89oBAtPOAQHvmgEDm/4BAJuCAQAb7gEA5/4BAIvyAQHbfgEAeDIFA
vA6BQI3RgEAd9YBAXtqAQDXkgEAV7oBAGdqAQAvggEAL+YBANPWAQKcBgUAS+IBALNqAQIbj
gEAy44BAr/OAQDzQgEA8KYFAPvCAQEXTgEC374BAawWBQLrvgEBQzoBAtNGAQOnygEDD24BA
/QiBQLbngEDL5IBAzO2AQIoFgUDY8IBA4vOAQD7fgECe9YBAw9uAQP3pgEAj/IBAk8+AQDLm
gEDX9oBAXd2AQBPwgEA8xYBA39WAQEXsgECv1oBAagGBQAoBgUDO9IBAOeGAQCDrgEDv1oBA
vwCBQGbcgEAN6IBA8vuAQA7vgECF6YBAUeSAQKnQgEDY5IBAK+uAQIELgUDz4oBASNqAQELc
gEAc+oBAH+mAQHD3gEA97YBAKc6AQFrZgECN74BA1NqAQD0EgUC85oBA3OCAQLvtgEAm64BA
ic6AQMjXgEAM6IBArumAQEHRgECeyIBAHOaAQBjlgEBP74BA1cCAQOPcgEAU5YBAWuuAQPXm
gEDV7YBAKs2AQNPtgEBV6IBAoOaAQIW8gEA60oBAGPOAQN3xgEB84YBA+vSAQA3WgEDU1IBA
1+6AQLDjgEB42YBA29KAQMnbgED11oBAxfSAQIzggEAV6IBAk9iAQBbqgEAW64BAFd6AQKbS
gEDd9YBAudiAQAa8gEAT54BAibiAQKDZgED4uIBAucaAQCDjgEBs1IBAB9iAQHTQgEBnzIBA
+d+AQCT0gECY8YBAFPKAQJLlgEBK9YBAocSAQAPZgEDmt4BAUMKAQLXSgEDKxoBAIcmAQELY
gEDgxYBAAdSAQMK9gEApuYBAgsqAQJzZgEAY14BATdmAQBHTgEDb64BA/8qAQC3vgEAB5IBA
BrSAQEXegEAT2IBAutOAQPnLgED/zIBAqMeAQHXMgECMvoBAM8qAQE+0gECU1oBAH8eAQJK8
gEBeyYBAsraAQMrhgEDOzoBAQMOAQFTXgECe44BAKuOAQP3MgEB11oBAhsWAQPHLgECGsYBA
WdKAQBi+gECmyIBAR+WAQFnQgECyyIBAgMuAQD3AgEDz0oBApcSAQJ64gEByz4BA+8WAQK7C
gEAIr4BA3sKAQJXagEAyt4BAdMaAQIe5gEBDtoBARvaAQGi/gEDetYBAHNCAQALLgEC8x4BA
CraAQKi/gEAlyoBAaNWAQILTgEAM0YBAzL+AQP/FgECBnoBAp82AQJbTgEBGw4BAbtSAQC/U
gEDuzoBAP8+AQF7DgEAMtYBAg6SAQL6sgEBNp4BAYeWAQHSugEBkvYBA0raAQES3gEBEtIBA
WdqAQE+1gEBytoBAWKmAQJe6gECkvIBAuLuAQCXSgECuxIBAiK+AQDzNgED8sIBAXruAQFjE
gED+vYBATa2AQDvMgEDlo4BAoMCAQOimgEDIoIBA+s6AQNK8gED1y4BAgNKAQETbgECs4YBA
GKKAQHTIgEDTvIBAbs6AQETEgEBOm4BAr5yAQGDUgEDetoBAh6WAQGeogEBJpoBAVpeAQJGz
gECLvYBA6sCAQESbgEDxsYBAe7iAQMq2gEA7wIBAQK6AQDSmgECXz4BAMa6AQDOrgEAPyIBA
kZiAQOqmgEDYvYBANbmAQLLUgEAZvoBAGK+AQKezgEC+0YBAVrqAQEClgEAyvoBAlaiAQKy6
gEDeroBAVbuAQLSOgEAIpYBAL7aAQNCkgEB+qIBAEquAQGa4gECewYBAVbOAQF2ngEBi24BA
RqKAQJ2ygEBys4BASZWAQH2zgEAAw4BA97iAQCi3gEC3t4BApq2AQOq4gEClw4BAabaAQAmW
gEC3vIBAzKyAQHiqgEAqrIBAx5SAQFfBgECfoIBAy7WAQI64gEC/rIBAo7uAQEyogEAFl4BA
VtyAQGlxgEC7tIBAWsmAQDDagEBnr4BAPIaAQMXKgECxrIBAqaeAQJmhgEDqmYBAeZuAQKaf
gECwhYBArZ2AQPuigEBrmIBAv6uAQJCXgEBFt4BAOaqAQPWjgECDqIBAPLiAQC2rgEAJsoBA
AJGAQDV8gEB8m4BAPJiAQKyQgEC5oYBABpGAQOG7gECwmIBACMeAQByagEASmIBAY4yAQNKv
gEBhmIBAnLSAQLeigEDCooBARLOAQK+4gEAZoIBAqqyAQKPDgEDJmYBAgpGAQHSSgED+qoBA
CISAQOOxgECOjoBAwIyAQHm0gEAAeIBA4IqAQE6SgECmnIBAtqiAQHOqgEAQzIBAHJ6AQDuI
gEDvloBAhJOAQJmPgECnk4BAuJiAQE6pgEAAhYBALrCAQLeVgEAum4BA5Z+AQBqQgECkmoBA
/IyAQJawgEC2moBAt5qAQOGQgEBwmIBAAXCAQD6VgEDHhYBAuIWAQMCegEAKkYBAC4GAQNOZ
gEDIiIBA066AQGqFgEBlmIBADp+AQPCRgEDtx4BAVoaAQISvgECHnYBA0YeAQOiggECxr4BA
s4GAQFF5gEA8mYBALpSAQB2RgECzhYBALJeAQGGHgED7c4BAdKCAQCWJgEAagYBAWIuAQNOL
gEBDlIBAW5CAQIuagEAVgoBAAoSAQJp4gEAGi4BAyoqAQHqMgED2jIBAw52AQO57gEDpfoBA
jJCAQJRlgEBCmIBA0KKAQEOKgEACjoBAD5uAQESNgEB3eoBAwoKAQPyIgEDrbYBAg4uAQEWP
gEAqjIBApqmAQOuWgEDYloBATYyAQHtvgEDyb4BA5b6AQIB+gEBMfIBAt4KAQJeegEAFj4BA
8J+AQBl+gECanIBAfYCAQBWYgEDuiIBAVHWAQCx+gEDyhIBAeJGAQFN2gEBsg4BAs4SAQHGf
gEC7mYBAG4uAQBaGgEAVgYBAPXeAQCyXgEAHcIBAvIOAQEeFgEAthYBA3YaAQE17gEAPfYBA
hn2AQK+BgEDmZoBAkV2AQFp7gEBoZYBAk4WAQBaJgECxgIBAuW+AQO59gECRkoBA44GAQNd3
gEANiIBA1nSAQLCkgECpfIBAnZGAQFF5gEAlh4BA7nKAQLJwgEDNhIBAHnOAQCeNgEBHY4BA
V1GAQOR4gEAjioBAMniAQId8gECGcIBAwnmAQBJTgEBocIBA0n+AQEuSgEAxj4BAlm+AQNqT
gEB3aIBAwoOAQGmVgEDUdoBALm+AQFOVgEDjk4BADo6AQEGigECxioBAs4GAQHpRgEDNYoBA
pGmAQExsgEAkkIBAnE+AQGNugEDLfYBArIKAQGRegEBVioBAmXeAQJ1pgEBMfoBAxWyAQBSB
gEBKgIBAHneAQIpmgECEX4BA0o+AQGZ+gEAkboBAbYGAQLttgECdVYBAE4uAQNxugEApT4BA
CmmAQE5ogEAUkIBAL3KAQEeKgEBkiYBA5HeAQNyDgED6boBAwmCAQEGNgEAIa4BA3FmAQOpY
gEAzf4BAB3uAQPhsgECXbYBA21OAQGN9gEBpdYBA65yAQCJhgECCWIBAx1SAQCt+gEA6UIBA
ZViAQM5ygEBWToBA7WOAQICDgEAYVIBA4FSAQFZdgEA0k4BAEE2AQIRmgEDNjIBA0lqAQGuN
gEAbVIBAnWOAQK53gEDTWIBA+HCAQLuEgEAhhYBANHyAQDmAgEAUbIBAvGKAQLyKgEASVIBA
9EeAQBJ5gEAgY4BAaoGAQNdYgEC6hYBA2XaAQM5dgEDkV4BA3HGAQGNsgEDTSYBAhW+AQMFg
gECWfoBAP2qAQI5SgEDVg4BAF2OAQIZ5gEDMaoBAOWeAQKtYgEB8WoBAX1KAQL9+gEAMc4BA
IYCAQMZxgECvSYBAo1qAQOhfgEDkZYBABnCAQGpegEBOYIBAqXOAQCZFgEBEXoBAvF2AQPhc
gEBfU4BAsE2AQH5/gECUSoBAJVyAQARkgEDlYYBAKHGAQKuGgECVeoBA41KAQDRKgECkV4BA
lkWAQGRQgEAeaoBA/3iAQAZUgECniYBAcWCAQHRDgEC1SIBAE0qAQLc8gEBIRYBAj0SAQGF6
gEBSWoBATEqAQMVfgEDZZoBA3maAQN9WgEBGV4BAWVSAQLBlgEB/P4BA9kOAQGVNgEAOVoBA
dE+AQDlPgECRc4BA7WCAQDA7gEAJcoBAjlSAQDNmgECCZoBAcX+AQIpdgEBqTIBAMnGAQPlf
gEDDVYBAo0WAQNFdgEDnWoBA+ViAQDFqgEBEY4BAqGeAQJlCgEApboBAKV6AQBNlgEAxboBA
KFGAQImMgEAqOIBAMmeAQNFUgED8UoBAMS2AQLBfgEDUU4BACWCAQEdOgEBjeoBAHkeAQMNd
gEBwXoBAwjeAQHRYgEAUUoBASmGAQIY3gEBDNYBAcF6AQH9bgEC/PYBAOUuAQKRUgEASTYBA
GU+AQBdggEB+PoBAoEaAQM84gEA4VYBAt16AQD4lgED7XIBASl+AQNssgEA1N4BAzkuAQORM
gEC4QYBAaF+AQE1KgEBVXYBA9VGAQHRGgEDKYoBAKF2AQOhMgEACQoBAdlmAQLxJgEAgVYBA
O0OAQNlJgEB3W4BAliiAQHRxgECJYIBA42OAQOxagEA9WoBAQDCAQMhzgECNZIBAVF2AQJFk
gEDOPYBAkEKAQKQ6gEDSV4BA1WGAQOYpgEDgWoBAiDWAQOVRgEDcOYBAuTKAQPRCgEDJP4BA
KTuAQM0/gEDzO4BAmmuAQAFGgEClJ4BAKDyAQKlbgEDjTYBAZE2AQHFQgECwNoBAglmAQKpD
gED5U4BAB2GAQOI4gED7RYBAui+AQGQ3gECRMoBAc1iAQC1LgEB9MoBA6DmAQK47gEB7PYBA
NUaAQFQsgEBXQoBAPU2AQJMugEBfPYBA0UCAQCg3gEAkQYBA8kKAQJNMgEBnYIBASDuAQEY/
gEBtM4BAYU+AQHtJgEAXUoBAaz6AQEM5gEC+NoBAuRmAQO9RgED0UoBAvESAQD1GgECGV4BA
dy2AQG8ygEACL4BA0jyAQOY0gEDmSIBAYiSAQKVCgEDgLoBABTCAQM0+gEA2KIBAqm6AQNYl
gECnOYBAfFyAQLQagED8NoBAqhWAQPMOgED2NYBAiU6AQKNRgEDAMIBAEwKAQNImgEB5IoBA
YjWAQKJJgECKG4BAwzOAQHYQgEBiMIBAATeAQOtbgECKCoBA9yKAQH83gEAQKYBAC0eAQMYV
gEDAN4BAhRaAQEhKgEAEKoBA0yyAQO4ogEBgJ4BAAx+AQEomgEBpJoBAvy6AQIwggEAuRIBA
yC2AQEQcgEDxKYBAximAQGY5gEAII4BA6TSAQC1SgEBxP4BA1w+AQKEvgEBWMoBA3zGAQFdB
gEARLIBAsjyAQPpGgEBlQIBA3UmAQBs1gECrHIBA7FWAQG8WgEBLJoBAUkGAQMoZgEBwPoBA
ekKAQP8RgEBkQYBAjzuAQHQ9gEBIJIBAWhmAQCY+gEAhL4BAmx6AQNo8gEAnPoBAhzaAQB5P
gEDYOoBAVjGAQIYFgECeG4BAbSyAQHovgECLPYBAlyiAQDg5gEDLJ4BA/yyAQGERgEBWF4BA
qSqAQIo2gEBoIYBABjyAQEMYgEAjFoBATjmAQNMbgEBCRIBA6DmAQNs1gEDvDoBASh2AQHgm
gEBcPoBAYzCAQL4TgEA+QoBAcUaAQFsygEBFLoBAMiuAQLQfgEBiMIBAIiqAQP0QgEBDF4BA
kjmAQFUdgECqF4BAkBCAQNM+gEBWKYBAzyOAQFojgECCGoBAujCAQCAcgECHDoBA4TSAQNMc
gEBPF4BA0SuAQAkMgEB6CoBAphiAQDgPgEAFD4BAuDKAQD0vgEA9SoBAnhGAQAsPgEDO9n9A
gCyAQOwXgEAGIYBANSyAQHYNgEAGLYBAmBeAQPoRgEDpE4BA+CCAQDclgEARC4BA2RWAQD4H
gEBBH4BAuw+AQJEjgEAGBYBARAqAQFgqgEDNCYBAk/h/QIovgECuC4BAKy+AQLIxgEA2K4BA
+xqAQNgrgEA+KoBACR6AQMkngEDtB4BAtSqAQGkUgEBSEYBANiuAQA8jgEBNEIBAjgaAQKcA
gEA0QYBA8TGAQMEggECFKYBAj9Z/QDELgEC/JYBAbx+AQMYggEDWIoBA+RqAQGQJgED5RIBA
KR+AQGsOgEAfB4BALRqAQOIKgEBfJYBAJBKAQPMYgEBEEoBAOiKAQPISgECIGIBABNR/QNMX
gECfHYBAovJ/QIcWgECX+39A6wyAQBgfgEAfDYBApQiAQPIXgEDM0n9Abx6AQDkogEBu8H9A
ZfB/QGAYgEB69H9AcAuAQJsZgED/IIBA1guAQL7xf0A9D4BAiBOAQEQagED//X9AYAGAQBsV
gECHrH9AQg6AQJcZgEBm/n9ABRKAQMPrf0CHAoBAgheAQCwMgEBE739AEAmAQAAbgECWMIBA
0CuAQNoRgEDi3H9AvPZ/QJMTgEAgD4BAcdF/QLUygEAb+X9AXwiAQGQYgEB/JoBAdhWAQHTs
f0DQGoBA/BiAQBAagECICIBAAAyAQOjRf0AJDIBAmxGAQMsFgEBJ6n9A1xqAQADff0D+B4BA
xA6AQEP/f0BSG4BAqyKAQL4LgEBEHoBA5gqAQAwJgEBvBYBA1RyAQJ/0f0DJEoBAgxGAQHwe
gEA4KIBAJRGAQP0PgEDRA4BA0PJ/QL4YgEAe+X9AafJ/QLwOgECN3H9ALc9/QHD8f0CEGoBA
DBCAQA3Sf0Dx9n9A9hCAQMkHgEC1FIBAL/d/QGEJgEANGoBAHRuAQAbbf0DmG4BAPvF/QND+
f0BACIBAmPl/QNYAgECj3H9AhxGAQP0GgEA2CIBApw+AQOkAgEBmCYBA0R+AQLsXgED7CYBA
TAeAQAAtgECdEoBAlvl/QH78f0DUFIBAJd1/QKYZgECuCYBAFgOAQLLlf0C0139AZxuAQA0J
gEBoEYBApAGAQJD+f0DKE4BALAKAQHvUf0DMAoBAH+5/QKECgEAP9n9AcRSAQB4OgECeFoBA
MJF/QFTGf0Aa339Aa+5/QEQEgEAIAIBAEvp/QEHRf0BC6X9ANtN/QEwSgEANCYBAdfx/QI0K
gEDS7X9AGu5/QMzMf0D1FYBA5Nt/QDIagEAs8H9A2et/QCYAgEDbDIBAy8J/QOfyf0CI0H9A
UQ2AQDfFf0CP0H9Alg6AQAPGf0Cu4n9AdRSAQIr+f0BMHIBA/weAQPsdgEAswX9AQc1/QFj+
f0Cs2n9A0hWAQG7nf0BiCoBAlOR/QLDxf0B/EIBAhOV/QFcagEBVuH9Anu9/QEjDf0A1AIBA
LbZ/QKa7f0BL5X9A0I1/QIvRf0DR939A3eF/QHvgf0Dy9H9Av8Z/QAi7f0Bt8X9AsPN/QG6n
f0ArzX9AswOAQBrCf0CV1n9AK9p/QDfhf0AEyn9AIvV/QHXNf0B0+n9AvrJ/QKzGf0CS739A
37F/QFbEf0DDz39AiuN/QLQLgEBHAYBAEed/QO+Yf0BEnX9A2bl/QHCif0A48X9AfQeAQCLp
f0A5/n9Awfp/QHYNgEDBon9A67d/QAq1f0BSCIBAObh/QPPjf0CFB4BA3Od/QIjRf0DF4n9A
Uah/QFTbf0Ch9n9A0bt/QDiwf0CK4H9ACQKAQAWwf0A4+n9AuLx/QMjLf0A9xn9AZxGAQJrE
f0AnzH9Ay8J/QFHyf0Dgr39Aeo5/QKXif0BUwH9AzNZ/QHjRf0DMzX9Ajbl/QBDOf0Bn4X9A
3tp/QPIFgEAsrn9AYcx/QFfTf0DkyX9A5t1/QLDYf0Cjrn9Aa/R/QPD4f0C6CYBAoqV/QLrD
f0Ck0n9AaOR/QIC8f0Aj539A6eZ/QJWvf0Dasn9AAv5/QLP3f0B68X9Azh2AQAv0f0DakH9A
uKF/QMvZf0B8kn9Agqp/QNftf0A5z39AgeZ/QDKtf0BRpn9AuJ1/QPq0f0C0v39AEdl/QNi5
f0DwjH9A4LV/QKasf0B/539AiZJ/QFSzf0CeyH9AZ7J/QLHjf0AYnH9AOpl/QGajf0CTdX9A
asR/QLC5f0A8tn9Ar65/QHStf0Bwhn9Aks5/QEbOf0CQ5X9Ala1/QPT1f0DItH9AIbF/QP/y
f0Dmhn9A3Kh/QOKrf0BplX9AtrN/QKN2f0BnwX9AHd5/QA+cf0C3639AN75/QGGpf0DxjH9A
Oq1/QJOdf0Car39AMc5/QJqxf0CFmX9A99p/QEpsf0Crtn9ABOB/QLmNf0CYyH9AR89/QBEB
gECKtn9AGbV/QPaEf0CGzn9A15l/QCEOgEAdjn9Aj7l/QOGhf0DvxH9Ar9R/QMyQf0DHt39A
AYl/QAd2f0AAA4BAtbt/QBq9f0DCtn9Airx/QPfrf0BMt39AvNV/QB+Af0Brsn9ATrB/QMDr
f0AasH9ARVl/QOi1f0B0+X9A3pB/QAeof0DiXH9AFvh/QGizf0BWv39APaF/QMd2f0Cn4n9A
Vcp/QADIf0CqmX9AL6p/QJfAf0DzkX9AjaR/QOqcf0Bqmn9A1rd/QNKtf0DwyX9ATrV/QAiP
f0C5yn9AgcF/QFjff0D3YX9AVcF/QJ2nf0B1bH9A6Pp/QF6nf0DZfX9AQah/QJR/f0AJe39A
QYV/QDjAf0Abs39ATn1/QJevf0BeiH9A1op/QPTOf0CmjH9Ad6B/QO6ff0COs39AGo1/QLla
f0Cdmn9ADnB/QFl3f0CtnX9A9nl/QMnQf0BdqH9A55x/QDKIf0BFdH9AL3p/QG64f0B6pn9A
C5x/QJCSf0AYb39ADox/QE2Tf0DwvX9AoNx/QDamf0Bb0n9AcXx/QOTdf0AwTn9AyH1/QFPD
f0ATfX9AfnF/QCapf0ATk39A79l/QHZyf0D3iX9AA35/QAqHf0CSin9Anch/QNVPf0BTkn9A
YJd/QNB+f0CMf39AGHd/QF91f0C9on9Av25/QJGzf0CLe39A2rJ/QEGwf0CPgn9AbMB/QFOV
f0CokH9AhMV/QK6xf0BXhn9AqIZ/QJudf0CTlX9A2px/QMm6f0BXZn9ADot/QMe3f0ByW39A
H5J/QEyCf0D9jX9AHmp/QMqjf0Alc39Aw2t/QL5+f0BSen9ADFZ/QGCTf0DOdn9AAHZ/QNRD
f0DhSn9AXo9/QBNjf0CkuH9ARZZ/QGqVf0Ahp39AKoZ/QK+Xf0DAYH9AAZt/QKh1f0ARhH9A
o3l/QF3Ff0BQVn9AKJB/QIzEf0A2l39Apap/QFpqf0CrbX9Agl9/QAtsf0D5ZH9AsYl/QNhQ
f0Bven9Alsx/QL+Hf0B9uX9AvlV/QKhkf0Baun9AA2x/QKRof0Cien9AR3F/QKFHf0DvbH9A
qyJ/QFZmf0CXOH9AokV/QDV6f0BpaH9AE4p/QHFef0BUjX9AZF5/QFlhf0Cl8X5ARHJ/QBQ5
f0BccX9A5sF/QBxOf0CIfH9A1GB/QG9xf0DSan9AnMx/QAQ4f0A/g39AuzN/QCdmf0DQdH9A
k0R/QBBNf0DMaX9AoWV/QMVCf0CzR39Ap45/QGJRf0A2o39A7MR/QJhGf0BpfX9ATFd/QEAO
f0BnkH9AAWd/QCZkf0CHaH9Avn9/QICMf0BGen9AU4d/QPV6f0CvUX9Agid/QEyVf0AgjH9A
qo9/QGchf0DKbn9A421/QAyVf0CESX9AEUd/QIxlf0BjYn9Ak0Z/QIBWf0AYY39A6W5/QMJb
f0Aij39A/U9/QDx5f0AecX9A4m1/QLWgf0BOYn9Aaz5/QMKbf0CJX39AASZ/QINUf0AbSX9A
JXh/QA44f0ACU39Aewt/QDdjf0DykH9Aj29/QG2Ef0DDd39AIVR/QIhBf0AzZ39AMxV/QI9D
f0BBV39Abkd/QP9cf0DWWX9AoCt/QNFvf0CYb39AvjV/QOhrf0A1RX9Aui9/QNlbf0CaWn9A
VjF/QHVHf0AcTn9Aiz1/QDhDf0CDHH9ArFZ/QA85f0BbHX9A20t/QAgsf0A0Xn9AHFF/QBg1
f0CxSX9APGV/QMf0fkC9a39AslJ/QPFgf0DlgX9Azjt/QI1Tf0BkM39ARUt/QFA5f0CQbH9A
Ijh/QIU4f0BuLH9AjWl/QL56f0Biqn9AOzp/QFpsf0Akdn9AOWJ/QNwwf0CHX39AHmt/QGBx
f0AKRn9AZiR/QLSNf0BhUX9AG1B/QIRnf0AgWn9AUCd/QNgbf0COc39An25/QI17f0BDWX9A
AmN/QEAaf0DJeX9A4TB/QMUmf0A+Hn9ArH1/QAF+f0DZXX9AOD9/QLKRf0AiTn9Afjl/QGU1
f0Drg39AQJN/QOlEf0CYAX9AyGZ/QANkf0DKZH9A3Q1/QLZOf0AiN39A8pB/QAdyf0CxDn9A
E0Z/QEqTf0DrJ39A/DN/QMVYf0DSHH9AEmx/QMtbf0CLRX9Adzt/QCaff0Aicn9AkbF/QGs/
f0CQA39AVxl/QLBLf0AE8H5AKyp/QFw9f0B3RH9ASx5/QGL/fkCPWH9AtDB/QFQRf0A5XH9A
O3Z/QDElf0CxYX9ALiF/QMlTf0AGVn9AbWp/QKg+f0BtHH9AST5/QO80f0BI+35AVU9/QBkE
f0CF+35APDN/QOUuf0D2NH9AhEt/QFswf0DuSX9AUhN/QCbrfkASWn9AHCJ/QEpQf0DT9n5A
N9J+QOYMf0CtOH9ALX1/QAVLf0CMdX9ARvp+QIIPf0CXWX9A10F/QNsDf0DB935AZOJ+QOhd
f0DuWH9A8D1/QK8hf0DTQH9Aj+1+QNY0f0DFDn9AzXh/QDAif0BQJH9AoHp/QKUHf0ClIn9A
DCd/QF8Of0BUEn9ACyV/QPg7f0BqUX9ALhV/QDdjf0DaIH9Adhd/QDcYf0COz35AhC1/QKs8
f0BWHH9A8hp/QPEff0C5D39AJwd/QOTxfkCmCH9A/Ft/QEzjfkAbA39A+Rp/QGANf0AbTX9A
uu5+QEMXf0BhDH9AByF/QDA3f0A+AH9AWRl/QHJ+f0CNO39AFPh+QEZWf0AeA39AOQ9/QHcv
f0BABX9AdzR/QPBIf0BZFX9Axwp/QHkwf0BhGX9AkxF/QFIhf0BPHn9ADRF/QBkaf0BKFX9A
nhp/QO+Pf0BrXX9AtBt/QGHufkDC6X5AkAN/QO0pf0AO935AbVF/QCHvfkDHaX9Acep+QD0q
f0A4GX9ANC5/QCL8fkDmEX9AiER/QKESf0AERH9Al0R/QMAsf0C7MH9AjLF+QDlDf0BAKH9A
Hk1/QDgOf0A/E39AFxF/QNhWf0BhB39A7hd/QBoyf0DwCn9AND9/QGP3fkDqV39AcAp/QGLT
fkCLHX9ADdN+QL+7fkCgD39A7SJ/QDXSfkAQDn9Atit/QNfQfkDvDn9ApNx+QGn6fkAF/X5A
6Zx/QDkaf0B8Gn9AExd/QEEGf0DdF39AuAp/QL0/f0AZ635AOkt/QNrKfkDazX5ANTJ/QNz4
fkDIIn9AkN9+QLkMf0AyJ39AlxN/QFC3fkAlLX9AKPd+QH4rf0DJNH9A1gd/QIMgf0DlGH9A
HDh/QKbzfkD/FH9AgOF+QKtrf0DHDX9ArUJ/QCwnf0B2GX9AGjB/QGQNf0AMT39Aa/h+QFvS
fkBEwH5A5gN/QCLXfkDc+35AyeJ+QFXqfkA/+35AEOB+QAcZf0AvD39AqEh/QL/7fkCm1n5A
Fet+QAZQf0DczH5APnl/QJIUf0A/0H5AoiJ/QEg4f0CM135AMu1+QFMEf0AxDX9AixB/QEvZ
fkDEL39ASvJ+QLXYfkBj3X5AFxt/QO0af0BRF39AeD1/QAPefkC5HH9At8p+QJnbfkBuzn5A
siJ/QGiwfkB5Dn9AFBt/QFEtf0CMIn9ALdN+QBw2f0BZDX9AOd1+QOMZf0D+/H5A07p+QKD6
fkDFwn5ADvh+QBrcfkD8J39AGuJ+QDYyf0DaPH9AgGd/QOLnfkCg4n5AC9F+QNaKfkAtH39A
KBJ/QNfnfkAuz35AUd1+QH/yfkAsGH9A4/R+QF29fkC8A39A+KN+QI7vfkCI4H5AG8t+QILh
fkBI935ASN9+QLLCfkDiun5A2AZ/QOAcf0A5435AhOR+QAfQfkDaLH9AjNx+QF0af0BB235A
pRR/QJQrf0CLuH5Aott+QP8Ef0DK0X5A7+p+QCYAf0CW4n5A0eZ+QOoBf0DoJX9Ags5+QJjK
fkBXOX9AkcR+QH8wf0AF5X5Art5+QF7ifkCQOH9ALg5/QKeofkAISH9AauJ+QCTYfkDO7n5A
q7F+QPUpf0CyFX9AENF+QL7QfkBVAH9AohF/QOjXfkBr+H5A6PN+QLyxfkBT735Amfx+QPCo
fkATG39AlNB+QH3rfkDmtH5AK8p+QDjAfkBN0X5A/RN/QM4df0B9035AmsR+QO7nfkCc5X5A
gqp+QEjhfkBGW39A7fR+QBbffkCIz35A1O9+QD7ifkCJHH9AZcd+QHDrfkDmHX9AScx+QEHf
fkC7Q39AGN5+QLz8fkCOw35AhPt+QFAif0CysH5ADfx+QCCpfkBU+H5ASch+QNENf0Ckw35A
PRJ/QIIWf0Cw1n5AtiN/QJWkfkDzjX5AUfJ+QFfKfkC5zX5Azdt+QI5hf0DxHX9AO95+QAK/
fkCJBX9AwPV+QKq2fkA/+35Az7l+QGKnfkBwq35Anf5+QPuZfkD1s35A1rR+QDq0fkCmin5A
gbt+QFuufkAD035Apzx/QD/1fkCwwn5AKMx+QH/4fkB+r35A88V+QGTDfkCtxH5AFbh+QKq3
fkDi4X5A4O1+QHwff0CFAH9Aq9h+QGblfkDqhn5AOcV+QDXUfkBvhH5Ao+N+QIajfkB33n5A
1fN+QKfXfkD9zH5AydN+QC2ufkDu135Atdd+QFHSfkAjx35Aa79+QI6ufkD87H5A7JZ+QMna
fkB04H5A3cl+QOfyfkDN9n5Al+t+QDTOfkBnFX9ADQV/QKOkfkCixX5A/KN+QBHbfkDQiX5A
w8R+QMMIf0Bjxn5Ac+x+QEnZfkD6u35AIAV/QBK5fkCMyX5AOcJ+QCqxfkDcsH5AttB+QOX5
fkB3pn5Ajtp+QF4Af0ADr35AqfB+QDfQfkCz0X5AVuN+QBjRfkCQ/35Alq9+QGXbfkAelH5A
/al+QOfPfkCYBn9AL4t+QNzVfkAN2n5AW6B+QDTIfkApnn5A/rJ+QIrMfkBe8H5A07B+QK+/
fkC2zH5A6MV+QCGmfkAZ+35AIfJ+QJ2nfkCVgn5A87B+QADYfkAMxX5AsqF+QCPffkBftH5A
B6h+QBlWfkBOgH5AYbB+QGT7fkD54H5ACPB+QCl+fkATrX5AgnR+QDGPfkBwpX5AO9F+QHun
fkCbs35AOmF+QGzKfkBRxX5A6qd+QG60fkANqn5A1rN+QH/IfkCnjH5A/qt+QI2qfkDfy35A
0c5+QLfMfkDVrH5Ap4t+QDCGfkBx535A17p+QFKRfkDupn5APPh+QGibfkDsh35AZYp+QGaa
fkCuvX5Abbd+QErBfkCUzX5ASQZ/QHnCfkDEgX5A8qJ+QL2ifkDRpn5ACP1+QIKpfkANh35A
tI1+QLLQfkBa135AJ3R+QEWdfkBEs35AI3x+QCjffkA01X5AxJ9+QPWFfkDhsX5A9oR+QMuo
fkCStH5Ak81+QLbFfkBjx35A09h+QOFwfkCisn5Ag6x+QAm3fkCcoH5Ano9+QPqffkCPgn5A
aeJ+QBHQfkAg2H5ApLN+QOPifkDDgn5AiY9+QDuifkBMon5ANa9+QNubfkB+nn5AMMR+QPTd
fkAo+35AoaJ+QCO3fkCed35Aaop+QJ2bfkDNsX5AqY5+QKa8fkAv2n5AwtV+QAmIfkC7Zn5A
r8d+QHzMfkC4v35AJMJ+QL+9fkCFin5AfbB+QIqtfkCWzH5Ao8B+QGiYfkAYfn5AxdZ+QGal
fkA0tn5AjLp+QGjWfkAXvX5AF7F+QKSlfkBmsn5AZvB+QHzFfkBB435Awcp+QGprfkAv1X5A
r4R+QLmjfkDO9n5AZpt+QHLIfkBvqn5Ass9+QPizfkDsjn5AJ6F+QOOzfkCFwH5AcH5+QMzA
fkAZ1n5ARqp+QHnLfkCuq35ABMR+QP17fkAhoH5A3Mx+QI6+fkDUpn5AU3x+QDtrfkB1n35A
T49+QHyffkAMlH5AB2Z+QMy5fkCycH5Arp1+QPxzfkC3hn5AE+N+QEB1fkBwb35ARet+QDBl
fkDN9X5Au8l+QPu2fkB2j35Ayax+QATofkCxq35AzFZ+QNWmfkBvtH5A/L1+QNWJfkCg035A
2FF+QEqbfkCUkH5Auu5+QJgvfkAKu35AWG1+QN7SfkAGlH5AFYh+QHV+fkAEmX5AYsl+QC9N
fkBslH5AtWB+QPfufkDZxn5AFLt+QDerfkDo035A9m9+QIaYfkBShn5AlI1+QDOIfkCig35A
7IZ+QHLlfkBqjn5AHaZ+QNmmfkBmfX5AG5l+QOqqfkCedn5AFj5+QKfUfkC+Vn5A+JF+QJqW
fkDDen5ApLV+QAdxfkBxon5Axo1+QGuOfkCLoX5AlEZ+QFiefkDwvX5AnYV+QKbAfkCTu35A
yFh+QEWLfkCyk35ARX1+QBpsfkAyzH5Ah3F+QL2NfkD6X35Aa69+QIO+fkDjk35ABnB+QBJ8
fkB8an5A05V+QL+RfkCArn5A0Hx+QFU4fkCr335A+4B+QHF2fkCsmX5A23l+QDKRfkCtdH5A
JHZ+QNSUfkCDuH5ANop+QIq8fkDJlX5Aj3x+QICDfkCTOX5AeI9+QMyMfkAnnH5Ak6J+QPZe
fkCzaH5AQ35+QBllfkAJnX5AQFN+QKebfkCgYX5AWoN+QFWTfkDpi35AeYd+QMuYfkA+mn5A
YqF+QBqRfkCFc35AJKZ+QL5+fkD0fn5AS4t+QA5MfkChwX5A5lR+QJhafkBZq35AE3x+QAeG
fkB0oX5AsIB+QBexfkBcqn5A9Hh+QDhwfkBzj35AxoB+QHq2fkCnfn5Arnh+QB9zfkAqkH5A
zYt+QByPfkBVf35AZJd+QPaOfkCenX5AAy1+QIVDfkBclX5Ag9Z+QB9OfkCEUH5AbIF+QLxg
fkD0Qn5AOmJ+QDCMfkCaPH5Ap0N+QKSvfkBKkX5A3Ep+QO9PfkC+h35AQp5+QAGkfkAVnH5A
CTp+QJObfkBbWX5AoIV+QKW8fkCBZ35A5WJ+QJJofkBjTH5A3Yd+QHBpfkC1en5ARnp+QAmP
fkDHcX5An09+QMdhfkAOXX5ApXh+QESCfkCian5AAm5+QPhefkCVfH5AR15+QLB3fkA9WX5A
xGh+QM9ofkDHHH5AvW1+QGmdfkBzZ35AU0l+QMZ2fkCBmH5AanN+QNtufkBwsn5AsKl+QPKu
fkDoqH5AFEF+QEsrfkDmX35AFzV+QKBafkAACn5AUJ5+QCOTfkBmN35Ak1x+QAhzfkDzgH5A
uTF+QPtJfkASgH5AUGd+QPlEfkBQb35AE2l+QJdefkBaWn5Aa0t+QJZAfkCEjn5AJU1+QBFd
fkApRn5A/WR+QJaVfkD1N35ACTl+QEWQfkBAXn5A4Jh+QA5TfkCoPn5AZvt9QNZofkC/i35A
yW9+QBo0fkCTbn5A1Xh+QJxrfkDOOX5AeUl+QJJFfkBwFH5An0p+QGlKfkCETX5AVEx+QJ1v
fkCULH5ACFt+QHhqfkART35AeFp+QCSQfkDPhn5AxFt+QPA+fkDDcH5AMlx+QAQ8fkBGF35A
WW5+QLE0fkDGm35AZmd+QMpjfkBdiX5AqD1+QJtnfkAbdX5AEh5+QNsffkAUNX5AHV5+QEst
fkAnPH5AoV5+QNpifkBpVn5ADyh+QMBffkDZdX5AdlJ+QHd/fkC5a35AST9+QDBafkAhSH5A
g1R+QHtpfkAve35AQ/Z9QLZIfkDjMn5AKzZ+QPQ5fkCaV35ASzZ+QLY3fkAjCX5AVn5+QLw4
fkCCo35Adlh+QKd5fkB7IH5As3B+QFUifkCBSX5A1T9+QNR+fkBGLH5A8FB+QJNYfkD9ZH5A
+T9+QOBpfkBUcX5AQml+QDFbfkCebH5AwHl+QA03fkDoAn5AZ6x+QGVjfkALZn5AWTF+QEY0
fkCUdH5ArJx+QKZafkA7f35AMFV+QF8cfkAJWH5AUZp+QElifkBLg35AUnt+QBgHfkDkSH5A
yk1+QHA+fkDTUn5Ajk5+QJhBfkAJiH5A0Dd+QDRFfkCIZH5A5lV+QNRvfkBsO35AZfp9QHYO
fkBcPH5ARml+QGY0fkBnKX5AIy9+QLk3fkB+Tn5AoSh+QIVJfkCfWX5AHCR+QPw3fkAFIH5A
MEp+QLgtfkDSWn5A+jx+QEwrfkDMS35ATkF+QHItfkA/MH5AD15+QNyNfkCmGX5Ahnx+QBw6
fkCKb35AiCJ+QBBifkBfPX5AvFN+QFApfkCOaX5A63N+QM19fkCXWH5Aqz1+QMdtfkDsKH5A
BlF+QKU8fkCXU35A/Sx+QPf+fUCrHn5AByJ+QH1afkBDTX5AslB+QJJtfkBJFn5AyF1+QAkn
fkDPOH5AMGZ+QOUyfkAYCX5AWyt+QCgafkBPE35A21F+QO4/fkBuP35Aq0l+QEInfkBELn5A
VRZ+QJY0fkC/fH5AXRZ+QDhVfkAu9n1Awfp9QD42fkDBKX5Axht+QKiSfkDRnH5AJTt+QJuX
fkDRM35A+md+QOUZfkDhBn5ArWB+QMQKfkDCNn5ANWl+QNkYfkCxQH5A9mt+QA5FfkCg4n1A
lP59QJN8fkDsjn5AGFJ+QKAKfkCPL35A0xx+QMtDfkBkVH5AHjh+QDj4fUB8UX5APwl+QJwa
fkAw231AbUJ+QMPffUBUNn5AyfZ9QLwrfkChLH5Aayd+QHMxfkDSIX5AV1Z+QF0wfkADBn5A
FQJ+QG1ffkBaDn5ArT1+QORXfkAfKH5ATQR+QNsTfkDJIn5Avyl+QAj7fUD/OH5AZTR+QIZ+
fkDpOH5ACCR+QF5KfkDXKX5AxDJ+QGRUfkAEJH5ATyp+QHDvfUDkVH5A8Sp+QBgmfkDxDn5A
9x9+QGEFfkAGEH5AJQJ+QFlffkDsSX5AsVp+QCFYfkAjGX5AqRF+QHROfkCvIn5A9Cp+QIxK
fkARH35AKxR+QIr5fUB1JH5AMGp+QF4dfkCYLX5Ajj5+QLv0fUAqCH5AQBd+QL8ufkC3Vn5A
AyR+QF07fkBoUH5ABEV+QHYxfkAxFX5A8VN+QIT7fUCiW35AknR+QL8efkBRA35AXCt+QJMz
fkA+PX5Ayj5+QJEWfkBzIX5APhZ+QB7gfUCjTH5AKEJ+QJQvfkAiBn5AeOx9QOZHfkDg+31A
nzF+QHYzfkAjDX5AJRV+QOUmfkCQIn5A005+QK1mfkDFCn5ALUV+QPHdfUAoFX5AvA5+QGMo
fkAcQ35AWPt9QBYJfkCkD35AlEx+QK8ifkA0Nn5AYCB+QGYVfkDHAH5AkQF+QFkafkDuS35A
CxB+QL43fkCU/X1AhRx+QFLdfUBT0X1A5Rl+QEjwfUCvOX5A7Oh9QI8RfkBiUH5A/jJ+QOEC
fkD7MX5A5WJ+QKAhfkAwFX5AGi1+QKEAfkD2DH5Akyx+QJ8LfkDJE35Asjt+QOwEfkCxE35A
mf99QDs+fkArFH5A9m9+QO0yfkCCR35AdDN+QFfQfUBx531AOuB9QMpbfkDrSn5A5+t9QFLj
fUA2NH5AKhl+QCLxfUBZ7H1Ahi1+QP3wfUB4OX5AlA5+QInKfUBbBX5Aae19QFsEfkCpFX5A
kPZ9QJUqfkBeDn5AFNR9QI/ZfUB65H1AyUZ+QMurfUDB+X1AAiJ+QIkZfkBcRX5AMBB+QCQN
fkBWCn5A+Wl+QCAEfkBhAX5A+gN+QN8tfkAD931AYjV+QAfyfUBAV35ADid+QBj/fUDmE35A
BxZ+QMNUfkCKxn1AZjN+QAhXfkCBDn5AzwN+QO8FfkCk4n1AaR9+QDf3fUCQN35AFrV9QKwA
fkCBJ35AARd+QDsFfkBJI35A9Bp+QHFSfkDaJX5A+d19QMAQfkAp+31A3kl+QKxYfkA6An5A
kCV+QMhMfkBk8H1A5wV+QNrqfUCJ8n1AdQN+QF8UfkAJ6X1A8Ct+QIr7fUDwI35Atw1+QHsm
fkAS631AgwV+QH0afkAF031Acp59QIgnfkDAEH5Abx5+QG/vfUCmNH5A7uN9QKmtfUD+JH5A
axp+QFXCfUBl8H1ATu59QL8kfkB+D35AYM99QNjpfUDn/n1AFxx+QIH0fUB7Cn5AseZ9QNf5
fUD6CH5A8Oh9QIgSfkD5FX5ATsN9QBUjfkAc9H1AnRR+QHvifUCXCX5AJP19QGLbfUDg9n1A
EQN+QD3bfUDU/31Au/x9QDfPfUB66H1ACe99QKMcfkB2NH5AJgl+QFwhfkDkGH5ACyR+QLv8
fUDS+H1Aewp+QID2fUDAAn5ARsd9QD4AfkA76H1A+Nd9QHPnfUCSsX1Ah9p9QFjpfUCAx31A
nvt9QDwqfkC78X1AD+h9QEsNfkB14H1ApOp9QMUTfkBUyn1AKgF+QOulfUBU/H1Akup9QLzm
fUCxuX1AGBd+QBHJfUDjoH1AkSF+QOL9fUC83X1Ans99QGrgfUD2GX5AGu99QNfzfUDHvH1A
oCJ+QDAdfkDfEX5AxQF+QGKOfUCXIn5AzO19QOoQfkDiwX1AGdh9QAv6fUAl131AirR9QLfH
fUDDD35AncF9QKWyfUB1y31Aw9h9QAbWfUAX1n1ANe99QCqxfUCpF35AIy9+QIgAfkAFBn5A
beJ9QMr6fUDtE35AZjN+QETAfUCr5H1ABQl+QIHPfUC43n1ASc59QBj7fUAj/n1AyJx9QN8A
fkBgwX1Au619QHgGfkDM8n1AdrR9QDmtfUA9yH1AiSZ+QBnufUDE1X1AJLR9QMfzfUBnrX1A
Z+R9QPMYfkDN3n1ADZ59QKLAfUD90H1AGfF9QGXbfUCD3n1AqMN9QJHWfUCJJn5Aht59QNDX
fUAuHn5AnwB+QPGdfUAyuX1ArwN+QPvTfUCWrX1AlyJ+QLgKfkB1+n1Atw5+QJ9KfkDDuX1A
Pr99QKbxfUBE1H1AxcZ9QDfUfUAN5H1A7rl9QLHOfUBOFn5A6AV+QOwmfkDDHX5AeeN9QLH8
fUDtJn5ApLJ9QAzPfUAcm31Ayft9QJ2ffUDP/n1AEst9QLkKfkDZ8X1At+N9QHD1fUAk8X1A
sP59QLCXfUBh431AvzV+QPzefUByB35AA+Z9QLS7fUBd531Awc19QHUUfkA3831AVsx9QODT
fUDS331AcOt9QPPVfUADzn1AicF9QJ+9fUAqv31AkpN9QCZQfkCy6H1Ak9V9QKmXfUAuGn5A
jM99QOmafUBjrH1A5bJ9QIn5fUC/yX1ALMF9QDEDfkC58H1AF6J9QBcCfkA4z31A8+h9QFjJ
fUDM4H1AQgh+QBwTfkBA231AgtR9QFq6fUCUin1And19QB7gfUBR/n1A8919QPWxfUDK0n1A
pcx9QP+cfUBx2H1ALKZ9QHKlfUA3xn1Au/59QMzEfUBL531Audd9QHTLfUBVxn1ASI59QFgE
fkDB3n1AZOF9QNTqfUA/f31AUJx9QATzfUCDpn1AtgF+QMHGfUC/0H1AVZt9QOnHfUCt/n1A
7Kd9QBC7fUBoGH5Arqx9QJWhfUBevn1ABt19QPbqfUBi4n1A7e19QMqjfUADwn1ABMt9QGHQ
fUAW831ADKV9QC3YfUAC2H1A32x9QJySfUAi/n1A+6l9QFkYfkA7fn1Ag+V9QFaMfUABpH1A
3pd9QPnzfUADb31ALMt9QDf1fUACzH1AlJl9QPf2fUBfr31Ao8N9QLrNfUD8zX1AbHN9QJyE
fUCtiX1A2cZ9QDntfUBPwn1A2N99QMn7fUB2+X1AkNV9QCnUfUDCvn1ApcJ9QK95fUAYvH1A
u7Z9QPL5fUAjzH1AN5B9QH3vfUDyXX1AoJJ9QKuXfUAEmX1AHLV9QCjXfUDX031AT7B9QNel
fUCxeH1AAK59QKeYfUAujX1ACLp9QLWjfUCm4n1Ab659QHrLfUCMfX1AK4l9QJeXfUBcxn1A
UQZ+QL5wfUDO3H1Adah9QPK0fUCm0n1ANOF9QOwGfkDq1n1A/YJ9QOCqfUCzrX1Ag7F9QKHb
fUA6o31Abs19QJirfUBVmH1ABdt9QJqwfUBD331ADJN9QA7GfUAJwn1Ab/l9QLUZfkC2oX1A
wpN9QKjxfUA/9H1A9rl9QMv8fUB4sH1AYZh9QNXJfUC2s31A1Lx9QJmPfUCVuX1AJpx9QM+x
fUDIxH1AHax9QKJ7fUD53n1A2Gh9QCbffUDxVH1A1aZ9QOCSfUArhH1Ag5J9QDvDfUBUdX1A
B5p9QCD4fUDyzH1Ar7B9QJNlfUDMwX1A5K99QD6VfUAPtn1AuId9QCl7fUDdhH1ATvN9QC96
fUB2x31AvXp9QDbEfUDisX1AX6l9QLWgfUA/xH1AaFB9QCCHfUCSR31AnmV9QC6LfUAoon1A
Y5d9QETWfUC3lH1AFKF9QFrdfUA+wH1A6q59QE7FfUAJon1A29V9QBq8fUCOwH1AJX19QJDM
fUDMvn1Ato59QHumfUCx1n1AVnl9QHOdfUBBzH1AX959QPJKfUDOk31ANaV9QHh6fUCIn31A
bYJ9QM+wfUCean1A/799QGKufUBtMH1A9H59QLG6fUB3on1AyKJ9QBJ3fUB0L31AGNJ9QPWU
fUC0qH1Az7l9QIOmfUBdqn1ALV99QJqKfUBAVn1AR7h9QKVsfUAG5n1AOIB9QNqofUAWwn1A
HfV9QEDNfUDqoX1A14B9QNXDfUC3r31AH1h9QLDwfUDniH1A4XR9QE68fUByon1ADI59QHTN
fUAUi31Au6F9QEptfUAGsX1At6p9QP3KfUDtoX1AcHN9QJVsfUC8rn1AxYB9QJqXfUB+nH1A
ZdV9QIW9fUC0un1A94N9QPukfUBu2H1Agn19QJO5fUBbf31AE499QF2FfUAkcX1AFox9QPjK
fUA+bn1A1H19QEZ3fUBw5X1AVJd9QKWkfUBjrH1AV6t9QLJ2fUAqiH1AUrl9QCKJfUA+sH1A
PLJ9QPZNfUAfUn1ABrB9QDe1fUDGnX1AKpJ9QIuRfUDjqn1ASO59QKPKfUCOtn1ACMB9QBjP
fUAks31AfV99QHVxfUDoU31Aetl9QMVsfUCqhn1Aq8V9QJesfUAKtn1AeHl9QArCfUA6un1A
bal9QGvDfUDFsn1Agmp9QDNlfUBoeX1AjHF9QGKBfUCChn1AgoF9QOlkfUBDhn1ANZx9QHme
fUAalX1AeKF9QBnDfUC/sn1Ax4p9QP+xfUDIpn1Asox9QPyWfUCSeH1ALIV9QOx4fUCdsX1A
JZN9QCq3fUA2h31AIJh9QPsmfUCAmn1A05F9QHOFfUDuXX1AzZ59QOeVfUB8gH1Ajb19QOnC
fUB/W31AMYB9QPSrfUBZgn1A16V9QBV4fUBmZn1AiXB9QOzDfUAwbX1ALYF9QCGMfUC+l31A
xXF9QOFYfUCpl31A0ox9QCp5fUC1aX1AdER9QHOpfUA7oX1Az719QGyOfUBslX1AlYl9QC2B
fUARjH1AZVB9QEd+fUBIln1Au5h9QCdDfUB4d31Aw6t9QBR8fUC0n31Aard9QFuIfUDpzH1A
NKp9QBBKfUDYbn1A7pt9QJOEfUA7gn1ADKF9QHlzfUD9rn1Abo59QH1zfUA8on1Aabt9QHOG
fUBcjX1A4lx9QEFOfUC3bn1ATGR9QGztfUBAkn1AsXd9QAGnfUBYRn1AEVR9QHKzfUBydX1A
pXZ9QHBQfUAVqn1A5KF9QDB0fUDZW31Azox9QJGYfUBwhX1ALXR9QB/ZfUCt3X1Ah399QLGT
fUAOt31APaR9QLCgfUBxZn1Ayxd9QNNhfUCgfn1AgmR9QHlufUCynn1AEKp9QKAifUAMg31A
UM99QFWFfUBxan1AjW59QDmafUCYz31A17h9QMCJfUCNbn1AQo59QBWLfUCxcX1AFUN9QJGY
fUAYUn1AM2J9QBJwfUBPpH1Ag0p9QCp5fUA5YH1AOI19QPOQfUAslH1A6pd9QORWfUBuh31A
0lZ9QGWGfUBsTn1AOHh9QG2pfUDlrX1AXpN9QDF5fUAklH1AbUp9QGyGfUA3lH1AzHZ9QIqD
fUA0dX1AyYN9QLxtfUCUfn1AaVp9QDaCfUB7XX1AKFN9QKx8fUC3q31AYWV9QCGefUAxkX1A
XYJ9QI2NfUDxZn1Ac6d9QE6JfUDAYH1Ajnp9QK+afUAeSn1ArEl9QNOVfUAXfX1A9HZ9QGeG
fUDqdH1ACF59QC/mfUACj31A1mN9QFqAfUBfj31A83B9QHy6fUCKTn1AHIF9QGyofUDtXn1A
llV9QOx5fUC9gn1Afmx9QMh2fUDmS31AOVF9QNwwfUAoVn1AqHR9QHt1fUBfc31AeB59QIma
fUBDfX1Akmt9QBxnfUDveH1A3Hh9QKV/fUD+lX1Auot9QHFwfUDGVX1AylF9QIuQfUBGrH1A
AVd9QCS9fUDHG31ArKJ9QCuLfUCrkX1Ah3J9QJVZfUDFqH1Azk59QMd0fUBion1ATYB9QF0p
fUA3S31AoHR9QINZfUC+Yn1AWyJ9QCLbfUCOiH1AD1x9QLdpfUB6pH1Ali99QG1PfUAMmH1A
CEh9QDdnfUC+g31Aw4h9QP53fUD/pX1AoIN9QElWfUAfbH1AZDl9QItGfUBQd31ARHJ9QM6C
fUBqfX1ApWB9QPKrfUD3bH1AmJt9QN5ifUAPZX1Adkx9QIlhfUAjKX1ApFt9QK2NfUCeLX1A
dj59QC1JfUAVZn1AkzV9QCQ0fUDPfX1A6XN9QBlSfUAjXH1Am159QG57fUD8XX1AIjx9QMFs
fUBHjX1ArHF9QAtifUBLNX1A93F9QD0lfUB5iH1AY3x9QJuHfUACfX1AvUt9QNlWfUD0Sn1A
H2R9QF8/fUByj31AM2x9QLWYfUDqTX1A3lt9QC5UfUBYR31AZlR9QMNwfUDoMn1AwhJ9QFQ9
fUAQGX1A1R59QAGIfUBrTH1AdGR9QKxKfUD1ZH1AUkJ9QJlBfUDmOn1AUj19QHtBfUB7hH1A
PG19QItEfUBDKH1AW4B9QAoJfUAnhH1AU0V9QO9tfUCNX31AWT99QJpSfUCWZn1AoSN9QDJl
fUCpon1Aswx9QI5AfUDKUX1ApXB9QMB3fUDJYn1Awo99QON2fUCnbX1A3jd9QERbfUDzan1A
CgR9QLxFfUBxSX1ASjl9QKQlfUBP+HxAsG19QMUffUCRXH1ACGB9QJVpfUB2Vn1A9tl8QFc3
fUCPFH1AtTN9QI5bfUCdsH1AG419QFE/fUCXSH1AjCB9QEp8fUAYeH1AlE19QPNLfUDkXX1A
9Ih9QE4+fUD4in1AxFV9QARhfUBNZX1ATpB9QDVNfUD8g31AgFZ9QJ00fUCKZH1AiXR9QJtg
fUCdc31AiEJ9QJVDfUD5VX1AFwp9QD9JfUC9SH1Avxh9QEiBfUBlVn1Ac0x9QLc1fUAsXH1A
S4B9QMUnfUAZOX1ArW19QNgufUCGO31AACB9QO14fUAFQn1AMHJ9QKYlfUAze31AeVd9QJNf
fUDgZX1AGGZ9QJwJfUAmbH1Ac2h9QIE7fUA2YH1AEQR9QO1/fUCdan1A5Vx9QFVrfUDPJX1A
pkR9QF8ZfUCjc31AlUl9QKmGfUCiG31AyGx9QPtffUDSIX1AkEJ9QEBUfUBRY31AUpF9QOpE
fUD9dX1AqYJ9QGaWfUCXFH1AyDJ9QPsYfUAhT31AyJB9QIgvfUB+cH1AAlF9QBTxfEC8U31A
FS19QNSKfUCnL31A1jB9QPE0fUD3S31ADCt9QE9gfUCqPX1A/mx9QHZHfUDFQ31A/xZ9QAU3
fUAsJn1As2J9QJ8xfUDrDX1AiSd9QOpnfUDdbH1AJjd9QHg/fUAGLn1AVmp9QLocfUCGUn1A
ZTR9QI1efUB7Gn1AMUh9QLZ1fUDnO31AL0p9QLVlfUC9Zn1AW0l9QONBfUABWH1Aeit9QMZi
fUD0WX1AAHJ9QBxOfUB1E31A7lh9QH3dfECt/3xAk0h9QJFBfUA2D31ASrN8QDk9fUBOJ31A
sg19QKtMfUAsA31A1zx9QPJFfUA78nxAWSx9QIM0fUDkOn1AvRJ9QH07fUC+En1AJ1t9QMsm
fUDlF31ANEt9QELsfEC6JH1AYRt9QCEffUDlbH1A/1J9QOE5fUBXT31Al3F9QAoQfUBaUX1A
LCV9QMv4fEArFn1AmDx9QPsJfUBkIH1Aahp9QM7qfEAX9nxANu58QK1TfUBhVX1ACR99QOM5
fUASLH1AcT19QBwVfUCbQH1Ajm99QBgmfUBX43xA7xZ9QM8wfUCo7XxA2dx8QOYXfUBMBH1A
RvV8QMVUfUCPIH1AbzR9QK9ffUDLcn1AeR59QBlBfUABEX1AsyV9QEQ5fUB5M31AKx59QHsM
fUD2Ln1ACCJ9QCscfUCsRH1Ajih9QJNafUABK31A7zx9QJoOfUAaL31Azf98QKw8fUBbMX1A
phx9QL8ffUB7+XxAb0R9QI0LfUCtC31AA1x9QOkUfUDdO31AUSx9QAYBfUDLHX1AdyV9QM3+
fECgPH1A8Ql9QIRvfUAdHn1AvZ59QNR+fUAtOn1ANT59QFsVfUA8PX1AQjZ9QEhHfUCTGX1A
Owp9QDsPfUAjMX1ACTh9QANDfUDSLH1Ar+V8QNQgfUA+VX1AwhN9QM0UfUDU4nxA7zx9QKMA
fUAi/nxA6T99QDk3fUAs+HxABAV9QFQkfUBOPn1AQxN9QEs6fUBwt31Aiw19QDY2fUAdWH1A
8Uh9QEoYfUDk9nxA5Td9QGMDfUAIBH1A/FR9QH4dfUCsCH1ATiN9QLMgfUBQO31AKht9QG0/
fUDU6HxAGWd9QLz6fEC1U31Aqw19QMklfUCm53xAeRR9QL0dfUDPBn1Ajvl8QJ3QfEARQn1A
duZ8QN38fEDpFH1AlgR9QF0pfUAHHn1AfhN9QET6fEDvNX1AGhN9QO9CfUDHFn1ARfl8QIgc
fUBV9nxAnLR8QKoZfUBMFX1AjTZ9QClsfUATEH1As+p8QA7ZfECQEX1A2TB9QOMefUCqZH1A
fxp9QLwnfUBLRX1Aaz99QLr2fEAzBH1Abzp9QGk/fUAAU31A/h99QA4kfUDAC31AsxJ9QO0X
fUArYH1ABNN8QBBIfUBC4XxAVBJ9QLzifECaDX1AFQV9QAD+fEC7Jn1AzQ19QBwYfUAtJ31A
BAt9QMcqfUB/Dn1A8DZ9QBAyfUAQO31AOTV9QCVefUASJH1AhBt9QHEzfUAHLH1AKvx8QDEz
fUAXS31Atf18QIEgfUCU43xAq9x8QNXsfEDWLX1AADR9QCNCfUDeBH1AFiR9QFkTfUD+Fn1A
sTV9QKH4fEAWRn1AK0h9QBo6fUAVBX1A3S59QHslfUATz3xAMRJ9QJw3fUC4On1AhkV9QDzp
fED5Rn1A2dp8QOr8fEAM9HxACkh9QD3rfEDnI31AdgV9QF+ifEB9En1AbRJ9QCkXfUDLVX1A
EjR9QD4YfUB5BH1A/OB8QM5hfUAGKX1AdkR9QHv4fED38nxA9eJ8QK8tfUBcCn1AufR8QMsF
fUCsMn1A4vp8QI0KfUAl3nxAXTJ9QPESfUCL3XxArSF9QE4WfUBj9XxAqyl9QKcufUDxH31A
tRZ9QIo+fUDHJn1AgQB9QGIAfUDJLH1A+Rx9QP0pfUDwF31AtN58QCfwfEBsOn1A7O98QKcp
fUAzVH1AEOJ8QHXlfEBmtHxAhAl9QLFPfUCxRX1ADzt9QJbnfEB+w3xA5yV9QAYPfUBYAX1A
FCF9QFEpfUAFCX1AEUx9QH4YfUB36HxAPyJ9QHQffUB9FX1AVQd9QLEZfUCZ33xADfd8QE26
fEBw43xAx+58QBobfUDqxHxAxhx9QJ4XfUBE9HxAH8h8QGQdfUDlLn1Ax+58QP7ffEAwunxA
5fh8QIXlfEAHC31A69l8QFe7fED9BH1AZPh8QAHvfEBKs3xAljl9QFz5fEAdHn1AwhN9QM/m
fECBEn1Affl8QHwwfUCtCX1AIN18QLrsfECEW31AiPd8QPEUfUCvBX1A7+h8QJI4fUCXw3xA
QOp8QK76fECJ0nxAPTl9QNMofUAC93xA4fl8QETsfEBXLn1AZDx9QOY5fUDg5HxAxBh9QIYI
fUCTA31AYNR8QPcZfUAC03xAcAZ9QJ0DfUAXP31AvBB9QL8WfUB68XxAJyR9QOvTfECk9nxA
Njt9QHr6fEC+EX1A9PF8QNP0fEDT4HxAgfZ8QM/mfEC3J31A5AB9QNnUfEA5GX1ASUJ9QHkq
fUAHTX1Ajy99QElTfUDgA31AJfl8QE0kfUBTAX1AWA19QAUMfUABJn1Abh59QLrQfEDj8nxA
FwF9QGLGfEAP7XxADQl9QHivfEAx4nxAQfR8QMs/fUCR/XxAySR9QIg7fUCBLH1AXOl8QDnV
fEA6+nxA6Np8QATBfEBH2XxAjAx9QCYVfUBxFH1AA+x8QIMefUBs93xAPPN8QOzwfEC1+nxA
0tl8QIDRfECO7HxAyC19QI7XfEC8O31A3/Z8QPD6fECByHxAOvd8QIbPfEC7wnxAX/98QLA2
fUDuknxAqgB9QO8nfUC/K31AhTp9QJP4fEDMHH1AXex8QED0fEBKBn1AP/J8QCsDfUB633xA
aP98QNQEfUDQxHxAbwl9QA3dfEA03XxAAxp9QEv3fEBJGn1A+gh9QIDwfEB/ynxAIJR8QCwA
fUDlGn1AzNd8QDUJfUD5LH1AORJ9QMPzfECGCH1AZdd8QJL5fECX4HxAviF9QAe8fEDJHX1A
SjR9QC0LfUBV4nxAywV9QHAEfUAB73xA+it9QPMNfUAOxXxAU/l8QKkLfUDtCH1AbK58QPra
fEDX43xApgh9QAbhfEC9HX1A49x8QODcfEBh3XxAW/18QHAqfUAzu3xAV7t8QCi3fECJ2XxA
neR8QIqwfECq93xAhO58QE7tfEAoAX1AgeZ8QPzRfECM0XxAT5V8QDSufEApyXxAm9d8QHjW
fEBO3XxA2J98QMQIfUDa3XxATxB9QG7ofEA5vHxAyy59QHqefEArinxAtwV9QH/MfECy1nxA
7NB8QFzOfEDKB31AV8d8QL7mfEBZyXxACMB8QJ/efEDFVHxANvB8QGXYfEC2+XxA2NN8QEG7
fEABonxAtMN8QETSfECS6nxAYp58QIT/fEB45HxANtp8QB3cfEDj1nxA8AJ9QLqrfEAJsnxA
p/J8QFLefEBpvHxAzQN9QEnVfEAKv3xAY+58QJgRfUBZznxAUMN8QFyUfECy8nxAOox8QB3t
fEBP5XxAG7x8QLvQfEAbn3xAyu58QNLwfEA4vHxAH5t8QHfCfEAWr3xAS7V8QErFfECo6HxA
0/98QOXcfEDI83xAqs18QNnLfEAIzXxAPNx8QKG1fEB6CH1AsOR8QOrafEBP4XxA1xt9QKcB
fUBy5HxAYal8QPOqfEBffHxAS7N8QByafEDU1HxANs58QP+1fEBvuHxAop18QCnnfECXlXxA
Kb98QF+afECR0HxAr3J8QLGbfECKGn1Ayct8QC/ifECA7XxA8It8QPm6fEAk4HxA78p8QA/j
fED6rHxAC7d8QO/SfEBO03xAGrd8QJmkfEAU4nxAudN8QPS6fECH0HxASNh8QDP1fEBNz3xA
o9J8QPqyfEDw3HxAr3J8QDrJfEBf53xA/s18QJWnfEAMvnxAh7V8QCyWfEAAz3xAI4x8QNao
fECNunxAac18QCHrfEDN33xA37V8QIvMfEAXyXxARwN9QCLMfEAX1HxACvJ8QLfSfECOnnxA
nJl8QBDEfEDA7nxAkNZ8QPbgfECys3xAau58QJXEfEAECH1AXNl8QEGdfEDegnxA/QF9QNu7
fEAzh3xAPqJ8QLOXfEALsnxA2MJ8QEW8fEBjBn1AZ9R8QIXWfEBoy3xAOHV8QKflfEBdy3xA
e7x8QADffEAN6HxAyo18QC6ufEAZ2nxAN8d8QKPrfEAT4HxABwN9QJq6fEC26HxAW5d8QK+8
fEAJ2HxAVoR8QCrBfEBXyHxAd958QO7zfED2AH1A36R8QCizfEDY+HxAZ6t8QLHIfEBKwXxA
5xR9QNO4fEBYbHxAAwp9QGDQfEAK23xAr5J8QGvSfEBAt3xAA8h8QF/WfEDaenxABrZ8QMTQ
fEACwHxAgMd8QI62fEB6vnxAOvR8QAHKfEBXw3xAIsl8QDiIfEA1w3xAweZ8QLOSfEDMk3xA
vMJ8QHjrfECjo3xA8+l8QBjJfECqcXxAIet8QKapfEB0rnxAO7Z8QH+TfEAOm3xAjNB8QJTT
fEBlwXxA+Jp8QEDafEDvtHxAhoF8QJ3EfEBouHxActN8QMeOfEDf6HxAWdF8QESJfEAQynxA
bcR8QN/AfED8yXxAD3d8QPTefEBVsHxAM5h8QKr5fECGvnxAcO58QECwfEBk/nxAhPV8QPCb
fEBaXnxAgJV8QNCvfEC13HxAZtJ8QHR1fECrg3xAQcp8QLrofEAdenxAFsp8QJu6fEAEs3xA
H998QEq8fEBknXxAcLl8QHnBfEBC33xAKHh8QJPIfEAUyXxAfKJ8QHVyfEAso3xAg218QKPb
fECN23xAUaZ8QHu2fEDnkXxAe9t8QE+ofEAyrHxA6a18QCqRfEB/rHxADcZ8QHvBfEB353xA
XvB8QMSBfEBPyXxAMtF8QMqKfEC48XxAetJ8QGzgfECZ0nxAgOt8QD1vfEAVt3xAH498QACt
fEDGwnxAe6p8QMxlfEDL3HxA/OZ8QFvNfEDH2nxA/pF8QCjCfECEtXxAUHt8QByzfECGu3xA
Sb18QKemfECLHH1ANGt8QPPBfEBYh3xAEYV8QMi3fEAe3XxA/r98QITVfECYfHxA07t8QJWh
fEBCgHxAoLF8QDqlfEDI7HxAxad8QGWcfEBEw3xAaIV8QAaTfEAaxXxATL18QH7jfEAPw3xA
Ib98QAuNfED8inxAuMV8QKLhfEADVXxAJdV8QF+sfECotXxA/Lh8QCuZfECtpnxA+Hl8QAW4
fEBVhHxAuZp8QEDHfEAUfXxAraR8QFLMfEApw3xAUK58QA6afECQsXxAtM98QPJzfEA4jnxA
Icd8QMB+fECwm3xAWrR8QAzFfEAxz3xAVRJ9QLbEfEAa0HxA0XZ8QInLfECpfHxAeLV8QHGY
fECtqHxAMIJ8QIeWfED2qXxA5K18QPCNfECdvHxA9P58QFaNfEA2onxAHYN8QHabfED3lXxA
pdp8QJUCfUD/r3xAHNx8QHzHfEAq1HxA7pt8QIu9fEAJ43xAQLl8QGNxfEBvdHxAxqh8QMKA
fEBRcHxAw518QN3qfEBtcXxAk5N8QPKffED9nHxA/J58QK22fEDzuHxAH8p8QHfCfECOynxA
R7B8QCu9fEBjknxAKH18QLZOfEDynHxAyEZ8QOZdfEAhu3xAdpp8QPzNfEBKw3xAp6F8QH5m
fEBxa3xAsn98QDy7fECoonxA2IB8QIyjfEDkdXxAKX18QJXUfEALVHxA3bV8QKR1fEBNtXxA
EbN8QEVsfEBZunxA3N18QI6EfEAssHxAd3V8QOGZfEDug3xAeV58QBRqfEDGuXxAlrZ8QEG6
fEDIm3xAR6l8QCBvfEAg43xA8J58QEOvfECghHxA+nx8QAqDfEBux3xAYn98QLOnfEC2pnxA
F4h8QJiNfECza3xAnMh8QPB3fEAT1nxAgKJ8QCyGfEDnm3xAyqF8QCaHfEBiqnxAtLh8QLt8
fEBMmnxAWrR8QKl4fEDdiXxA6lR8QI16fEAwonxAGah8QFeLfECnrHxAB7F8QCaOfED8O3xA
yIJ8QH2SfECOgXxAAEl8QIqIfEAoWnxAmzB8QMy7fEC+w3xAA418QErDfEBBbHxAil58QPSi
fEBDc3xAk2l8QLOMfECyd3xAfbd8QMSefEDHQXxAQtB8QB5ofEAxjnxAAYp8QP9afEDYaXxA
j718QOR7fEABtHxAGz98QK9pfECwXHxAk4R8QEW5fEDid3xAXIB8QPiMfECKVnxAeXF8QPdD
fECDkXxAp4l8QMJufECDsXxAIbN8QHqrfEDbd3xAmId8QE7OfEAR4nxAL1R8QKiLfEAyq3xA
x8d8QE3BfECWjnxAqYx8QJhxfEA1bXxAUkh8QAmNfECNj3xAp5l8QAypfEBXg3xAQoF8QDNN
fEBNf3xAWaV8QJOnfEDztXxABq58QB1ZfEAoqXxAtcF8QMGXfEAlq3xAf518QGXGfEAmwHxA
jdp8QMukfEDEXnxA34p8QBylfEDPd3xAs4h8QFlkfECrsnxAAnR8QEt4fEAa1XxAtol8QCWd
fEBYoHxAu6t8QO1NfECCk3xAx6F8QL1ufEBgUnxAf658QEbLfEBisnxAWJV8QLWWfEB/WHxA
hax8QOKbfEBFkXxAmaN8QBPNfEC+knxAf4l8QPWufEDOdnxA5np8QAeSfEDbvHxAToh8QPrH
fEBimXxA8ml8QHGffEA4hXxAJIl8QBWhfEBEoHxAq358QL92fEA4xHxAX5R8QDyTfECAhnxA
xW58QOuCfEC6UXxAv7Z8QDdGfEBQWXxAraR8QG9yfECvUHxAam18QBp2fEBWiHxAjnJ8QF2G
fEBnknxAGoV8QCl8fEBgoXxANpd8QBtufEDEHXxAVGd8QBSQfEBxenxAuVx8QMOhfEB6oHxA
7Wh8QE5ufEDfknxAdnZ8QHpSfEB4N3xAdoV8QEfDfEBJr3xAl2x8QPKZfEAxfnxALoV8QBhs
fEBNo3xAmYl8QJh5fEB4THxA44l8QCOQfECSgnxAJIl8QJZ0fEADQXxAK1F8QIl4fEC7u3xA
1o98QFnDfEBLh3xA1GZ8QGvgfEBkiHxA74R8QNkyfEBuJXxAOJl8QAnbfEAcuXxAJG98QNJk
fEBAcHxAaWp8QNORfEDZqnxANJl8QPl8fEApjXxAP5l8QEh3fEDMu3xAHoV8QI+AfEDBlHxA
W5V8QK1ffEC4hHxAUWR8QHuJfEBKenxAbGJ8QIVmfECAeXxA+UV8QM3JfECWnXxAso18QGl0
fEBkt3xA3n98QGK8fEBSmnxA3ld8QMfcfECAmnxAV3J8QMctfEAGfnxA+n98QGNkfEASmnxA
Trd8QOG/fEDgn3xAPX18QPR2fEAcXnxA6zV8QMBdfECuinxAoHF8QFx/fEC4OHxAJXJ8QNRU
fEDriHxAOFF8QD1sfEBja3xAIZh8QK1qfEBdF3xAB3d8QOlmfEA9X3xAi3B8QOqmfEAUenxA
/Xh8QAGwfECqdXxA9X98QOBufEByjnxAvj98QL+MfEDVdnxA8X98QKNufEDJIHxASYV8QF54
fECITnxATmB8QFlofEBrj3xA/598QJlnfEAFf3xAjJh8QByifECJZXxAAld8QKejfEDGjXxA
lEN8QCWQfECrc3xA34h8QGZSfEA8SnxAGoF8QCRdfEAYmnxAbrN8QFuQfEANg3xAO4V8QFKb
fECwh3xA2mp8QF63fEAoPnxArFZ8QFygfEDQhHxAJGl8QKahfECofHxAhmx8QKCcfEDQRXxA
r258QOppfEDCWnxA9TV8QNw+fEAweXxAs1t8QGiefEABanxA8IV8QKmqfEDhTnxADoN8QMBP
fEAxR3xAsox8QB9afEDrbXxArDl8QGRmfECTl3xAlmZ8QLdAfECzhHxAep98QPG4fEAqbnxA
M4l8QBhpfEAaZ3xAFll8QOY6fEAarnxAf0l8QKhvfEA8M3xAPTZ8QFNYfECdkHxAPp18QCxf
fEBKRHxAp2R8QOtZfEDaBXxAYHR8QLIdfEB2eXxAThh8QNlofEBbTnxANXp8QBMyfEAyW3xA
P2Z8QFBcfEDninxAnX58QHpbfECDb3xAbHd8QCuDfEAWhXxAM1t8QOVPfEA1wnxAxDZ8QBAc
fECZt3xAAMR8QC40fED/nnxAI4R8QClEfEDpjHxAtXd8QKqQfEB7S3xA5Cd8QC95fEBCSXxA
l5N8QH2KfEA4Z3xAgWd8QJtYfEB4XnxAwmV8QPdpfEDSbHxAJ2Z8QE9VfEB5dXxAfIR8QG43
fEA/UXxALIJ8QMdvfEDXU3xAL3B8QJVWfEBRRnxAH1Z8QDdQfEAKJ3xAk4p8QFVefECMKnxA
RSh8QFKKfEDhOHxAiiZ8QPlUfEAVXnxAyYp8QD9LfEC0UnxAR1d8QHdzfED6anxAiil8QLxV
fEClbXxAB0d8QFV7fEDadHxAxyd8QK2AfEChTHxABZB8QA9BfEApYXxA3Dx8QNFAfEBsW3xA
jk58QLtVfECivHxAhI18QOJxfEBTdHxAWRp8QLCTfEDibnxAy5Z8QC4qfEBWrnxA20V8QIhF
fEDSm3xAuG58QIJwfEB/YXxARj98QKRafECinHxAazt8QBM9fEBbUXxACIF8QHFifEC4tnxA
jj58QFB2fEDTF3xAs2p8QEtqfEArWHxAbF98QDMXfEAmPXxAB0B8QDBwfEBqhXxAAH58QDKL
fED4S3xAxWN8QHtxfECRPXxAhA98QFWNfEDXWnxAGEV8QIFnfEBjo3xAaF58QPoefEDtdnxA
XEd8QPJKfEAgM3xApVZ8QMpafEBuR3xAg5R8QBt5fEC2HHxAOF18QDRJfEBtX3xA3il8QHQk
fEC/XHxAaEd8QMqTfEBTN3xArmB8QJlxfEA4QXxAU198QB77e0DEKHxADJt8QHANfEBNGHxA
Eh98QNQ4fEBLWHxAMWl8QKf7e0BCHHxAG1V8QKw5fEBrMnxAhEV8QG5KfEAiDXxAwU98QGMx
fEBCYnxA82d8QIA6fECyYXxAImR8QI4QfECbWXxAZ4N8QEhqfEBqRnxA/XR8QI9bfECNgXxA
2ld8QNRJfEAPOHxAo2N8QIBbfECLZ3xA3jl8QBQBfECNYnxAyyl8QBdAfEAgX3xASE98QPBv
fEAKmXxA4T58QIWAfECmW3xAAEp8QMuLfEBYLXxAq4t8QK9GfEABfXxAkmN8QLxifEC+LnxA
6W58QBtDfECiLHxAC1l8QKkyfEBrLXxAC2x8QB1PfEDUOHxAxW58QCU4fEB4WHxAADV8QPB3
fEBb+ntA1zB8QMR3fEDsZnxARE58QL5vfEA1HHxA0Fd8QB82fEChT3xAlUp8QPg+fECyhHxA
LU58QNZufEAIR3xAyDp8QIVLfECkWXxAgFZ8QP4SfECL/ntA9Gt8QNlAfEDWYnxAkD58QL0U
fEDgJ3xAL2Z8QHsYfEAiPHxAb1Z8QCoUfEA9DnxAKCt8QDlmfEDFY3xAjD58QGVlfEBmgXxA
ACd8QDllfEAlTHxAfFJ8QEEZfEC0V3xA/Vx8QDBVfEB4U3xAYRh8QOcyfEC4IXxA0xd8QHFS
fEAXbXxAB2h8QA0sfEDcI3xAzWJ8QCAhfEC9UHxAxz18QHiLfEDFHnxAlV58QMQ4fECdKHxA
My98QM4NfEDi+3tAeCB8QLdVfEBDn3xAmDV8QNtvfEACTHxAgk98QPZbfECcE3xAkzp8QF1H
fEAKNnxAygN8QBcIfECDOnxAuIp8QO8ifEBBDHxA8DV8QL9UfEBTD3xALUF8QJBcfEAeJ3xA
aiJ8QPsIfEAuP3xAaxx8QOqcfEDL7HtAZ+B7QMqMfECbEnxAQTx8QIEufECLKXxA4Sp8QB9a
fED7KnxAWrV7QEBVfEALF3xAX/d7QPAsfEBrPXxANEl8QN3me0CvA3xAuCp8QAccfEDEQnxA
mTB8QN9MfEC9LnxAAA58QCNcfEDQL3xAykh8QE1YfEC/VHxAji98QMF2fEA1yHtA6Gx8QOkd
fEA4PXxAXTJ8QCA3fECtZ3xAUk18QD48fEBFO3xAROF7QCYufECaWHxAiS98QIgxfEDUDHxA
sjl8QD3le0CBCnxAcw98QDVbfEA5JXxA/fN7QJFlfEC4CXxAuSR8QEhCfEB1EnxA6kJ8QOMr
fECGRHxAdV98QAslfEAkR3xAGlF8QMUwfECs6HtAgQx8QMtAfEB0EXxADy98QO4sfEA5JXxA
0B18QG/0e0AKPnxA/hR8QNQVfEAXHXxA/HV8QLAMfEDxRHxAK0x8QNYZfECoMHxAZwR8QAhE
fEDV+3tAlyt8QP0RfECodHxAM+B7QLpGfECMbXxArUJ8QGZFfECYC3xAju57QN1dfEBZIHxA
VEp8QJsIfEDZEHxArEN8QIAxfEAaM3xAYxt8QOcofEDRDHxAmQx8QGoKfEAxSHxAzgt8QGoX
fEDddHxAhOp7QI5OfED633tAXmx8QA/6e0DIHnxApyx8QGNFfEBDSHxAQv97QF82fEAvS3xA
vC18QD3te0Do8XtAWC18QN00fEB8b3xAeRx8QLf2e0A49HtArvd7QJfWe0D7OXxAlDF8QMfz
e0CogHxAy1R8QLsafEDyF3xA2y98QJVGfECxPnxAXBN8QC4wfEDNH3xAzPN7QKEpfEAQKHxA
UC58QDgWfEDd+XtAXhB8QAU+fEBaE3xAD4F8QA==</AssayYData></Step><Step><CommonData><SampleLocation>6</SampleLocation><SampleID></SampleID><SampleGroup></SampleGroup><SampleInfo></SampleInfo><SampleRow>F</SampleRow><SamplePlate>1</SamplePlate><WellType>WASH</WellType><Concentration>-1</Concentration><ConcentrationUnits>µg/ml</ConcentrationUnits><MolarConcentration>110.6</MolarConcentration><MolarConcUnits>nM</MolarConcUnits><MolecularWeight>56.5</MolecularWeight><Temperature>30</Temperature><StartTime>4261910</StartTime><AssayTime>900</AssayTime></CommonData><FlowRate>1000</FlowRate><StepType>DISASSOC</StepType><StepName>Dissociation</StepName><StepStatus>OK</StepStatus><ActualTime>748.601</ActualTime><CycleTime>0.2</CycleTime><AssayXData Points="3743">GSDzRIgm80TmLPNEVDPzRLM580QZQPNEiEbzROZM80RUU/NEu1nzRBlg80SIZvNE5mzzRFRz
80S7efNEGYDzRIiG80TmjPNETJPzRLOZ80QhoPNEf6bzRO6s80RUs/NEs7nzRBnA80R/xvNE
7szzRFTT80S72fNEIeDzRH/m80Tu7PNETPPzRLv580QhAPREiAb0ROYM9ERUE/REuxn0RBkg
9ER/JvRE5iz0RFQz9ES7OfREGUD0RH9G9ETuTPREVFP0RLtZ9EQZYPREf2b0ROZs9ERUc/RE
u3n0RBmA9ESIhvRE7oz0RFST9ESzmfREGaD0RIim9ETmrPRETLP0RLO59EQhwPREiMb0RO7M
9ERM0/REs9n0RBng9ER/5vRE7uz0REzz9ESz+fREIQD1RIgG9UTuDPVEVBP1RLMZ9UQZIPVE
fyb1ROYs9URMM/VEuzn1RBlA9UR/RvVE5kz1RExT9US7WfVEGWD1RIhm9UTubPVETHP1RLN5
9UQhgPVEiIb1RO6M9URUk/VEs5n1RBmg9UR/pvVE7qz1RFSz9US7ufVEIcD1RH/G9UTmzPVE
VNP1RLPZ9UQZ4PVEf+b1RO7s9URU8/VEs/n1RBkA9kR/BvZE7gz2REwT9kSzGfZEKSD2RIgm
9kTuLPZETDP2RLM59kQhQPZEf0b2ROZM9kRMU/ZEs1n2RCFg9kR/ZvZE7mz2RFRz9kS7efZE
IYD2RH+G9kTujPZEVJP2RLuZ9kQhoPZEf6b2RO6s9kRMs/ZEu7n2RBnA9kR/xvZE7sz2REzT
9kS72fZEIeD2RIjm9kTu7PZETPP2RLv59kQZAPdEfwb3RO4M90RUE/dEuxn3RBkg90R/JvdE
5iz3REwz90S7OfdEGUD3RH9G90TmTPdEVFP3RLtZ90QhYPdEiGb3ROZs90RUc/dEs3n3RCGA
90R/hvdE7oz3RFST90SzmfdEIaD3RIim90TurPdEVLP3RLO590QhwPdEf8b3RObM90RM0/dE
u9n3RBng90R/5vdE7uz3REzz90S7+fdEIQD4RIgG+ETuDPhEVBP4RLsZ+EQhIPhEiCb4RO4s
+ERMM/hEuzn4RBlA+ESIRvhE7kz4RExT+ES7WfhEIWD4RIhm+ETmbPhEVHP4RLN5+EQZgPhE
iIb4ROaM+ERMk/hEu5n4RCGg+ER/pvhE7qz4RFSz+ESzufhEIcD4RH/G+ETmzPhETNP4RLPZ
+EQh4PhEiOb4RO7s+ERM8/hEu/n4RBkA+USIBvlE7gz5RFQT+USzGflEISD5RIgm+UTmLPlE
VDP5RLM5+UQZQPlEf0b5ROZM+URUU/lEs1n5RCFg+UR/ZvlE5mz5RFRz+US7eflEGYD5RH+G
+UTujPlEVJP5RLOZ+UQhoPlEf6b5RO6s+URUs/lEs7n5RBnA+USIxvlE7sz5RFTT+USz2flE
GeD5RH/m+UTu7PlEVPP5RLv5+UQZAPpEiAb6RO4M+kRUE/pEuxn6RCEg+kSIJvpE5iz6RFQz
+kS7OfpEIUD6RH9G+kTuTPpEVFP6RLtZ+kQZYPpEiGb6RO5s+kRUc/pEu3n6RCGA+kSIhvpE
7oz6RFST+kSzmfpEIaD6RH+m+kTurPpETLP6RLu5+kQZwPpEiMb6RObM+kRU0/pEu9n6RBng
+kSI5vpE5uz6RFTz+kS7+fpEIQD7RIgG+0TmDPtETBP7RLMZ+0QhIPtEfyb7ROYs+0RMM/tE
uzn7RCFA+0R/RvtE5kz7RExT+0S7WftEIWD7RIhm+0TubPtEVHP7RLN5+0QZgPtEiIb7ROaM
+0RMk/tEs5n7RCGg+0R/pvtE7qz7RFSz+0S7uftEGcD7RIjG+0TmzPtETNP7RLvZ+0Qh4PtE
iOb7RO7s+0RM8/tEu/n7RCEA/ESIBvxE5gz8REwT/ESzGfxEGSD8RH8m/ETuLPxETDP8RLs5
/EQZQPxEiEb8RO5M/ERUU/xEs1n8RCFg/ESIZvxE7mz8RExz/ES7efxEIYD8RH+G/ETmjPxE
VJP8RLOZ/EQZoPxEiKb8ROas/ERUs/xEu7n8RBnA/ESIxvxE5sz8RFTT/ESz2fxEGeD8RIjm
/ETu7PxEVPP8RLv5/EQhAP1EiAb9ROYM/URUE/1Esxn9RCEg/UR/Jv1E7iz9REwz/USzOf1E
GUD9RH9G/UTuTP1ETFP9RLNZ/UQZYP1Ef2b9ROZs/URUc/1Es3n9RBmA/UR/hv1E5oz9RFST
/USzmf1EGaD9RH+m/UTurP1ETLP9RLu5/UQZwP1EiMb9RObM/URU0/1Es9n9RCHg/UR/5v1E
7uz9RFTz/US7+f1EIQD+RH8G/kTmDP5ETBP+RLMZ/kQZIP5EiCb+ROYs/kRUM/5Euzn+RCFA
/kR/Rv5E7kz+RExT/kSzWf5EGWD+RIhm/kTubP5ETHP+RLN5/kQZgP5Ef4b+RO6M/kRUk/5E
s5n+RCGg/kSIpv5E7qz+RFSz/kS7uf5EIcD+RH/G/kTmzP5ETNP+RLvZ/kQh4P5EiOb+RObs
/kRU8/5Es/n+RBkA/0R/Bv9E5gz/RFQT/0SzGf9EISD/RH8m/0TuLP9EVDP/RLM5/0QhQP9E
f0b/RO5M/0RMU/9Es1n/RCFg/0SIZv9E7mz/RExz/0S7ef9EIYD/RIiG/0TmjP9EVJP/RLuZ
/0QhoP9Ef6b/RO6s/0RUs/9Eu7n/RCHA/0R/xv9E7sz/REzT/0Sz2f9EGeD/RIjm/0Tm7P9E
VPP/RLP5/0QMAABFQwMARXYGAEWqCQBF2QwARQwQAEVDEwBFdhYARaoZAEXdHABFDCAART8j
AEV2JgBFqikARd0sAEUQMABFQzMARXY2AEWqOQBF2TwARRBAAEVDQwBFdkYARaZJAEXdTABF
DFAARUNTAEVyVgBFqlkARdlcAEUMYABFP2MARXJmAEWmaQBF2WwARRBwAEVDcwBFdnYARaZ5
AEXZfABFEIAARUODAEVyhgBFpokARdmMAEUQkABFP5MARXaWAEWmmQBF3ZwARRSgAEVDowBF
cqYARaapAEXdrABFELAARUOzAEVytgBFprkARdm8AEUQwABFP8MARXbGAEWqyQBF2cwARRDQ
AEU/0wBFctYARarZAEXZ3ABFDOAART/jAEVy5gBFqukARdnsAEUQ8ABFP/MARXb2AEWq+QBF
3fwARQwAAUU/AwFFdgYBRaoJAUXZDAFFDBABRUMTAUV2FgFFphkBRd0cAUUMIAFFPyMBRXIm
AUWmKQFF3SwBRQwwAUVDMwFFdjYBRaY5AUXZPAFFDEABRUNDAUVyRgFFpkkBRdlMAUUMUAFF
Q1MBRXZWAUWqWQFF2VwBRRRgAUU/YwFFdmYBRaZpAUXdbAFFEHABRT9zAUVydgFFqnkBRd18
AUUQgAFFP4MBRXaGAUWqiQFF3YwBRRCQAUU/kwFFdpYBRaaZAUXZnAFFDKABRT+jAUVypgFF
qqkBRd2sAUUMsAFFQ7MBRXK2AUWquQFF2bwBRQzAAUU/wwFFdsYBRarJAUXZzAFFDNABRUPT
AUVy1gFFptkBRd3cAUUM4AFFQ+MBRXLmAUWq6QFF2ewBRRDwAUVD8wFFdvYBRab5AUXd/AFF
DAACRUMDAkVyBgJFqgkCRdkMAkUQEAJFQxMCRXIWAkWqGQJF2RwCRRAgAkU/IwJFdiYCRaYp
AkXZLAJFDDACRUMzAkVyNgJFqjkCRd08AkUQQAJFP0MCRXZGAkWmSQJF3UwCRRBQAkU/UwJF
dlYCRapZAkXdXAJFEGACRT9jAkV2ZgJFqmkCRdlsAkUMcAJFP3MCRXZ2AkWqeQJF2XwCRQyA
AkU/gwJFdoYCRaaJAkXZjAJFDJACRUeTAkV2lgJFppkCRdmcAkUMoAJFP6MCRXamAkWmqQJF
3awCRRCwAkVDswJFdrYCRaq5AkXdvAJFEMACRUPDAkV2xgJFpskCRd3MAkUM0AJFP9MCRXLW
AkWq2QJF2dwCRQzgAkVD4wJFcuYCRabpAkXd7AJFDPACRUPzAkV29gJFqvkCRd38AkUQAANF
PwMDRXYGA0WqCQNF3QwDRQwQA0VDEwNFchYDRaoZA0XdHANFDCADRUMjA0VyJgNFqikDRd0s
A0UMMANFPzMDRXI2A0WqOQNF3TwDRQxAA0VDQwNFdkYDRaZJA0XdTANFEFADRUNTA0VyVgNF
qlkDRdlcA0UMYANFP2MDRXZmA0WqaQNF2WwDRRBwA0VDcwNFcnYDRaZ5A0XdfANFEIADRUOD
A0VyhgNFqokDRdmMA0UQkANFP5MDRXKWA0WqmQNF2ZwDRQygA0U/owNFdqYDRaqpA0XdrANF
ELADRUOzA0VytgNFqrkDRd28A0UMwANFP8MDRXLGA0WmyQNF3cwDRQzQA0VD0wNFctYDRarZ
A0Xd3ANFDOADRT/jA0Vy5gNFpukDRdnsA0UM8ANFQ/MDRXL2A0Wm+QNF2fwDRQwABEVDAwRF
dgYERaoJBEXZDARFDBAERT8TBEV2FgRFqhkERd0cBEUQIARFPyMERXYmBEWqKQRF3SwERQww
BEU/MwRFcjYERaY5BEXdPARFEEAERUNDBEV2RgRFqkkERd1MBEUQUARFP1MERXJWBEWmWQRF
3VwERQxgBEU/YwRFcmYERaZpBEXdbARFDHAERT9zBEV2dgRFqnkERdl8BEUQgARFQ4MERXaG
BEWmiQRF2YwERRCQBEU/kwRFcpYERaaZBEXdnARFEKAERT+jBEV2pgRFqqkERd2sBEUMsARF
P7MERXa2BEWquQRF2bwERQzABEVDwwRFdsYERabJBEXdzARFENAERT/TBEVy1gRFqtkERd3c
BEUM4ARFQ+MERXLmBEWq6QRF2ewERQzwBEU/8wRFdvYERar5BEXZ/ARFDAAFRUMDBUVyBgVF
qgkFRd0MBUUMEAVFQxMFRXYWBUWqGQVF2RwFRRAgBUVDIwVFdiYFRaYpBUXdLAVFDDAFRT8z
BUVyNgVFpjkFRd08BUUQQAVFP0MFRXJGBUWqSQVF3UwFRRBQBUVDUwVFclYFRapZBUXZXAVF
EGAFRT9jBUVyZgVFqmkFRdlsBUUMcAVFQ3MFRXZ2BUWqeQVF3XwFRQyABUU/gwVFcoYFRaaJ
BUXZjAVFDJAFRT+TBUV2lgVFqpkFRdmcBUUQoAVFQ6MFRXKmBUWmqQVF2awFRRCwBUU/swVF
drYFRaa5BUXZvAVFEMAFRUPDBUV2xgVFpskFRd3MBUUM0AVFQ9MFRXLWBUWm2QVF3dwFRRDg
BUU/4wVFduYFRabpBUXd7AVFEPAFRUPzBUVy9gVFpvkFRd38BUUQAAZFQwMGRXIGBkWqCQZF
2QwGRRAQBkU/EwZFdhYGRaoZBkXdHAZFDCAGRUMjBkVyJgZFqikGRdksBkUMMAZFQzMGRXI2
BkWmOQZF2TwGRQxABkVDQwZFdkYGRapJBkXdTAZFDFAGRT9TBkV2VgZFplkGRd1cBkUMYAZF
P2MGRXZmBkWmaQZF3WwGRQxwBkVDcwZFdnYGRap5BkXdfAZFEIAGRUODBkVyhgZFqokGRd2M
BkUQkAZFP5MGRXKWBkWmmQZF3ZwGRQygBkU/owZFdqYGRaapBkXdrAZFDLAGRUOzBkVytgZF
prkGRdm8BkUQwAZFP8MGRXLGBkWqyQZF2cwGRQzQBkU/0wZFdtYGRabZBkXZ3AZFDOAGRT/j
BkV25gZFpukGRdnsBkUM8AZFP/MGRXL2BkWq+QZF3fwGRQwAB0U/AwdFdgYHRaYJB0XdDAdF
EBAHRUMTB0VyFgdFqhkHRd0cB0UMIAdFPyMHRXYmB0WmKQdF2SwHRRAwB0U/MwdFcjYHRao5
B0XZPAdFDEAHRUNDB0V2RgdFqkkHRd1MB0UQUAdFP1MHRXZWB0WmWQdF3VwHRRBgB0VDYwdF
dmYHRaZpB0XZbAdFDHAHRUNzB0VydgdFpnkHRdl8B0UQgAdFP4MHRXaGB0WmiQdF3YwHRQyQ
B0VDkwdFcpYHRaaZB0XdnAdFEKAHRUOjB0VypgdFqqkHRd2sB0UQsAdFP7MHRXK2B0WmuQdF
2bwHRQzAB0U/wwdFcsYHRarJB0XdzAdFENAHRT/TB0V71gdFqtkHRd3cB0UM4AdFP+MHRXbm
B0Wm6QdF3ewHRQzwB0U/8wdFcvYHRar5B0XZ/AdFEAAIRUMDCEV2BghFqgkIRdkMCEUMEAhF
PxMIRXYWCEWqGQhF3RwIRQwgCEU/IwhFciYIRaYpCEXZLAhFDDAIRUMzCEV2NghFqjkIRdk8
CEUMQAhFQ0MIRXJGCEWqSQhF2UwIRQxQCEVDUwhFclYIRaZZCEXdXAhFDGAIRUNjCEVyZghF
qmkIRdlsCEUQcAhFP3MIRXJ2CEWmeQhF3XwIRRCACEVDgwhFdoYIRaaJCEXZjAhFEJAIRT+T
CEVylghFqpkIRdmcCEUMoAhFQ6MIRXKmCEWmqQhF3awIRRCwCEU/swhFdrYIRaq5CEXdvAhF
EMAIRT/DCEVyxghFqskIRd3MCEUM0AhFP9MIRXLWCEWm2QhF3dwIRRDgCEU/4whFduYIRabp
CEXd7AhFEPAIRT/zCEVy9ghFpvkIRdn8CEUQAAlFPwMJRXYGCUWqCQlF3QwJRQwQCUU/EwlF
chYJRaoZCUXZHAlFDCAJRT8jCUVyJglFpikJRdksCUUMMAlFQzMJRXY2CUWqOQlF3TwJRRBA
CUU/QwlFdkYJRaZJCUXdTAlFDFAJRUNTCUV2VglFqlkJRdlcCUUQYAlFQ2MJRXJmCUWmaQlF
2WwJRQxwCUU/cwlFdnYJRaZ5CUXdfAlFDIAJRUODCUVyhglFqokJRdmMCUUMkAlFP5MJRXaW
CUWmmQlF3ZwJRQygCUU/owlFcqYJRaapCUXdrAlFELAJRT+zCUVytglFqrkJRdm8CUUQwAlF
Q8MJRXLGCUWmyQlF3cwJRQzQCUU/0wlFctYJRarZCUXZ3AlFDOAJRT/jCUV25glFqukJRd3s
CUUM8AlFP/MJRXb2CUWq+QlF2fwJRQwACkU/AwpFdgYKRaoJCkXZDApFDBAKRT8TCkVyFgpF
qhkKRdkcCkUMIApFQyMKRXYmCkWmKQpF3SwKRQwwCkVDMwpFdjYKRao5CkXZPApFDEAKRUND
CkV2RgpFpkkKRdlMCkUQUApFP1MKRXZWCkWqWQpF3VwKRQxgCkVDYwpFcmYKRaZpCkXZbApF
EHAKRUNzCkVydgpFpnkKRdl8CkUQgApFP4MKRXaGCkWmiQpF2YwKRRCQCkVDkwpFcpYKRaqZ
CkXdnApFEKAKRT+jCkVypgpFpqkKRdmsCkUQsApFP7MKRXK2CkWquQpF3bwKRRDACkU/wwpF
csYKRarJCkXZzApFENAKRT/TCkV21gpFqtkKRd3cCkUM4ApFQ+MKRXLmCkWm6QpF3ewKRQzw
CkU/8wpFdvYKRab5CkXZ/ApFDAALRUMDC0V2BgtFqgkLRdkMC0UMEAtFQxMLRXYWC0WuGQtF
2RwLRRAgC0U/IwtFdiYLRaYpC0XZLAtFDDALRT8zC0V2NgtFqjkLRdk8C0UUQAtFP0MLRXZG
C0WqSQtF2UwLRRBQC0U/UwtFclYLRaZZC0XZXAtFEGALRT9jC0V2ZgtFqmkLRdlsC0UMcAtF
P3MLRXZ2C0WmeQtF3XwLRRCAC0VDgwtFcoYLRaaJC0XZjAtFDJALRT+TC0V2lgtFppkLRd2c
C0UMoAtFP6MLRXamC0WqqQtF2awLRRCwC0U/swtFdrYLRaa5C0XdvAtFDMALRT/DC0VyxgtF
qskLRd3MC0UQ0AtFP9MLRXLWC0Wm2QtF2dwLRRDgC0U/4wtFduYLRarpC0XZ7AtFDPALRUPz
C0Vy9gtFqvkLRdn8C0UQAAxFQwMMRXIGDEWqCQxF3QwMRQwQDEU/EwxFchYMRaYZDEXZHAxF
ECAMRUMjDEV2JgxFpikMRdksDEUQMAxFPzMMRXY2DEWmOQxF3TwMRRBADEU/QwxFckYMRapJ
DEXZTAxFEFAMRT9TDEVyVgxFqlkMRdlcDEUMYAxFQ2MMRXZmDEWmaQxF2WwMRRBwDEVDcwxF
dnYMRap5DEXdfAxFDIAMRUODDEV2hgxFqokMRd2MDEUMkAxFP5MMRXaWDEWqmQxF3ZwMRQyg
DEVDowxFcqYMRaqpDEXZrAxFDLAMRT+zDEV2tgxFprkMRdm8DEUMwAxFP8MMRXbGDEWqyQxF
2cwMRRDQDEVD0wxFctYMRabZDEXZ3AxFEOAMRT/jDEV25gxFpukMRdnsDEUQ8AxFQ/MMRXb2
DEWm+QxF2fwMRQwADUVDAw1FcgYNRaYJDUXZDA1FEBANRT8TDUV2Fg1FphkNRd0cDUUUIA1F
PyMNRXImDUWqKQ1F3SwNRQwwDUVDMw1FcjYNRaY5DUXZPA1FDEANRUNDDUVyRg1FqkkNRdlM
DUUQUA1FP1MNRXJWDUWqWQ1F2VwNRQxgDUU/Yw1FcmYNRappDUXdbA1FEHANRUNzDUVydg1F
pnkNRdl8DUUMgA1FP4MNRXaGDUWqiQ1F2YwNRRCQDUVDkw1FdpYNRaaZDUXZnA1FDKANRUOj
DUV2pg1FqqkNRdmsDUUQsA1FP7MNRXa2DUWmuQ1F3bwNRRDADUVDww1FdsYNRarJDUXZzA1F
ENANRUPTDUVy1g1FqtkNRdncDUUQ4A1FP+MNRXbmDUWm6Q1F2ewNRQzwDUU/8w1FdvYNRab5
DUXd/A1FDAAORUMDDkVyBg5FqgkORdkMDkUQEA5FQxMORXIWDkWmGQ5F2RwORRAgDkU/Iw5F
diYORaYpDkXZLA5FDDAORT8zDkVyNg5FqjkORd08DkUMQA5FQ0MORXZGDkWqSQ5F3UwORQxQ
DkVDUw5FclYORaZZDkXZXA5FEGAORUNjDkVyZg5FqmkORdlsDkUMcA5FQ3MORXZ2DkWmeQ5F
2XwORQyADkU/gw5FdoYORaqJDkXZjA5FDJAORUOTDkV2lg5FppkORd2cDkUQoA5FP6MORXam
DkWmqQ5F2awORQywDkVDsw5FcrYORaa5DkXZvA5FDMAORUPDDkVyxg5FqskORdnMDkUQ0A5F
P9MORXbWDkWm2Q5F2dwORQzgDkU/4w5FduYORarpDkXZ7A5FEPAORUPzDkVy9g5FpvkORd38
DkUQAA9FPwMPRXIGD0WmCQ9F3QwPRRAQD0U/Ew9FchYPRaYZD0XZHA9FECAPRT8jD0V2Jg9F
pikPRdksD0UQMA9FPzMPRXI2D0WmOQ9F4TwPRRBAD0VDQw9FckYPRaZJD0XZTA9FDFAPRT9T
D0V2Vg9FplkPRd1cD0UMYA9FQ2MPRXJmD0WqaQ9F2WwPRQxwD0VDcw9FdnYPRap5D0XZfA9F
DIAPRT+DD0V2hg9FqokPRdmMD0UMkA9FQ5MPRXaWD0WmmQ9F2ZwPRQygD0VDow9FcqYPRaqp
D0XZrA9FDLAPRT+zD0Vytg9FqrkPRdm8D0UMwA9FP8MPRXLGD0WqyQ9F2cwPRQzQD0U/0w9F
dtYPRarZD0XZ3A9FDOAPRT/jD0V25g9FpukPRd3sD0UM8A9FP/MPRXL2D0Wq+Q9F2fwPRRAA
EEVDAxBFdgYQRaoJEEXdDBBFEBAQRUMTEEVyFhBFphkQRdkcEEUQIBBFPyMQRXYmEEWmKRBF
2SwQRQwwEEU/MxBFdjYQRaY5EEXdPBBFDEAQRUNDEEV2RhBFqkkQRd1MEEUMUBBFP1MQRXJW
EEWqWRBF2VwQRRBgEEU/YxBFcmYQRaZpEEXZbBBFEHAQRT9zEEV2dhBFqnkQRd18EEUMgBBF
Q4MQRXaGEEWmiRBF2YwQRRCQEEVDkxBFdpYQRaqZEEXdnBBFDKAQRUOjEEV2phBFqqkQRd2s
EEUQsBBFQ7MQRXa2EEWquRBF2bwQRRDAEEVDwxBFdsYQRabJEEXZzBBFDNAQRT/TEEVy1hBF
qtkQRdncEEUM4BBFP+MQRXbmEEWm6RBF3ewQRRDwEEU/8xBFdvYQRab5EEXd/BBFDAARRUMD
EUVyBhFFqgkRRdkMEUUQEBFFPxMRRXIWEUWmGRFF2RwRRRAgEUU/IxFFdiYRRaopEUXZLBFF
DDARRT8zEUV2NhFFpjkRRd08EUUMQBFFP0MRRXZGEUWmSRFF3UwRRRBQEUVDUxFFdlYRRapZ
EUXZXBFFDGARRUNjEUVyZhFFqmkRRd1sEUUMcBFFQ3MRRXZ2EUWmeRFF2XwRRQyAEUU/gxFF
coYRRaqJEUXdjBFFDJARRUOTEUVylhFFppkRRd2cEUUQoBFFQ6MRRXamEUWmqRFF2awRRQyw
EUVDsxFFcrYRRaa5EUXZvBFFEMARRUPDEUVyxhFFpskRRdnMEUUQ0BFFP9MRRXLWEUWm2RFF
3dwRRRDgEUU/4xFFcuYRRabpEUXZ7BFFEPARRT/zEUV29hFFqvkRRd38EUUMABJFPwMSRXYG
EkWqCRJF2QwSRRAQEkU/ExJFdhYSRaYZEkXZHBJFDCASRUMjEkV2JhJFqikSRdksEkUMMBJF
PzMSRXY2EkWmORJF3TwSRQxAEkU/QxJFckYSRaZJEkXZTBJFDFASRT9TEkVyVhJFplkSRdlc
EkUQYBJFQ2MSRXZmEkWmaRJF2WwSRRBwEkVDcxJFdnYSRaZ5EkXZfBJFEIASRT+DEkV2hhJF
qokSRdmMEkUQkBJFP5MSRXKWEkWqmRJF2ZwSRRCgEkVDoxJFcqYSRaapEkXZrBJFELASRT+z
EkV2thJFprkSRdm8EkUUwBJFP8MSRXbGEkWqyRJF2cwSRRDQEkU/0xJFctYSRarZEkXZ3BJF
EOASRT/jEkV25hJFpukSRdnsEkUQ8BJFQ/MSRXL2EkWq+RJF2fwSRRAAE0VDAxNFdgYTRaoJ
E0XdDBNFEBATRUMTE0V2FhNFphkTRd0cE0UQIBNFQyMTRXYmE0WmKRNF2SwTRQwwE0U/MxNF
cjYTRao5E0XZPBNFDEATRUNDE0V2RhNFpkkTRdlME0UMUBNFQ1MTRXZWE0WqWRNF2VwTRQxg
E0VDYxNFcmYTRappE0XZbBNFDHATRT9zE0VydhNFpnkTRdl8E0UQgBNFQ4MTRXaGE0WqiRNF
3YwTRQyQE0VDkxNFcpYTRaqZE0XZnBNFDKATRUOjE0V2phNFqqkTRd2sE0UMsBNFP7MTRXK2
E0WquRNF2bwTRRDAE0U/wxNFdsYTRabJE0XdzBNFDNATRT/TE0V21hNFptkTRdncE0UM4BNF
P+MTRXbmE0Wm6RNF2ewTRQzwE0U/8xNFdvYTRar5E0XZ/BNFDAAURT8DFEVyBhRFpgkURd0M
FEUMEBRFQxMURXYWFEWqGRRF2RwURQwgFEU/IxRFdiYURaopFEXZLBRFDDAURT8zFEV2NhRF
qjkURdk8FEUQQBRFQ0MURXJGFEWmSRRF2UwURRBQFEU/UxRFdlYURapZFEXdXBRFDGAURUNj
FEV2ZhRFpmkURdlsFEUQcBRFP3MURXJ2FEWmeRRF3XwURQyAFEVDgxRFcoYURaaJFEXZjBRF
DJAURUOTFEVylhRFqpkURdmcFEUQoBRFP6MURXamFEWmqRRF2awURQywFEU/sxRFcrYURaa5
FEXdvBRFDMAURT/DFEVyxhRFqskURd3MFEUQ0BRFP9MURXbWFEWm2RRF3dwURQzgFEVD4xRF
duYURabpFEXZ7BRFDPAURUPzFEV29hRFqvkURd38FEUQABVFQwMVRXIGFUWqCRVF3QwVRQwQ
FUVDExVFdhYVRaYZFUXZHBVFECAVRT8jFUV2JhVFqikVRd0sFUUQMBVFPzMVRXY2FUWmORVF
3TwVRQxAFUU/QxVFckYVRapJFUXZTBVFDFAVRT9TFUVyVhVFqlkVRdlcFUUMYBVFP2MVRXJm
FUWqaRVF2WwVRRBwFUVDcxVFcnYVRap5FUXdfBVFEIAVRT+DFUVyhhVFqokVRdmMFUUQkBVF
Q5MVRXaWFUWmmRVF2ZwVRQygFUVDoxVFcqYVRaapFUXZrBVFELAVRT+zFUV2thVFprkVRdm8
FUUQwBVFQ8MVRXbGFUWqyRVF3cwVRQzQFUVD0xVFctYVRabZFUXZ3BVFEOAVRT/jFUV25hVF
qukVRdnsFUUM8BVFP/MVRXb2FUWm+RVF2fwVRQwAFkVDAxZFcgYWRaYJFkXZDBZFDBAWRUMT
FkV2FhZFphkWRd0cFkUMIBZFQyMWRXImFkWqKRZF3SwWRRAwFkU/MxZFcjYWRao5FkXdPBZF
DEAWRT9DFkV2RhZFpkkWRdlMFkUQUBZFQ1MWRXZWFkWqWRZF2VwWRRBgFkVDYxZFdmYWRaZp
FkXdbBZFDHAWRT9zFkVydhZFpnkWRdl8FkUMgBZFQ4MWRXKGFkWmiRZF2YwWRQyQFkU/kxZF
cpYWRaqZFkXdnBZFDKAWRUOjFkV2phZFqqkWRdmsFkUQsBZFQ7MWRXK2FkWmuRZF3bwWRRDA
FkU/wxZFdsYWRabJFkXdzBZFDNAWRUPTFkV21hZFqtkWRdncFkUM4BZFP+MWRXLmFkWq6RZF
2ewWRRDwFkU/8xZFcvYWRab5FkXZ/BZFEAAXRUMDF0V2BhdFqgkXRd0MF0UMEBdFQxMXRXYW
F0WqGRdF2RwXRQwgF0VDIxdFciYXRaYpF0XZLBdFEDAXRT8zF0V2NhdFqjkXRd08F0UQQBdF
Q0MXRXJGF0WqSRdF2UwXRRBQF0U/UxdFclYXRaZZF0XZXBdFEGAXRT9jF0VyZhdFpmkXRd1s
F0UMcBdFP3MXRXJ2F0WqeRdF2XwXRRCAF0U/gxdFcoYXRaaJF0XZjBdFDJAXRUOTF0VylhdF
ppkXRdmcF0UQoBdFP6MXRXKmF0WqqRdF2awXRRCwF0U/sxdFcrYXRaa5F0XdvBdFFMAXRUPD
F0VyxhdFqskXRdnMF0UM0BdFQ9MXRXbWF0Wm2RdF3dwXRRDgF0U/4xdFduYXRarpF0Xd7BdF
DPAXRT/zF0V29hdFpvkXRd38F0UQABhFPwMYRXIGGEWqCRhF2QwYRRAQGEU/ExhFdhYYRaoZ
GEXZHBhFDCAYRUMjGEV2JhhFqikYRd0sGEUQMBhFQzMYRXI2GEWqORhF2TwYRRBAGEVDQxhF
dkYYRaZJGEXZTBhFEFAYRUNTGEV2VhhFplkYRdlcGEUQYBhFP2MYRXJmGEWqaRhF2WwYRRBw
GEU/cxhFdnYYRaZ5GEXZfBhFDIAYRT+DGEV2hhhFpokYRd2MGEUQkBhFQ5MYRXuWGEWmmRhF
3ZwYRRCgGEVDoxhFdqYYRaqpGEXdrBhFDLAYRT+zGEV2thhFprkYRd28GEUQwBhFP8MYRXbG
GEWmyRhF3cwYRRDQGEU/0xhFctYYRabZGEXZ3BhFDOAYRT/jGEVy5hhFqukYRd3sGEUQ8BhF
P/MYRXb2GEWq+RhF2fwYRQwAGUVDAxlFcgYZRaYJGUXZDBlFDBAZRUMTGUVyFhlFphkZRd0c
GUUQIBlFPyMZRXImGUWqKRlF2SwZRQwwGUVDMxlFdjYZRaY5GUXhPBlFDEAZRT9DGUVyRhlF
qkkZRdlMGUUQUBlFQ1MZRXZWGUWqWRlF2VwZRQxgGUVDYxlFcmYZRaZpGUXZbBlFEHAZRT9z
GUV2dhlFpnkZRdl8GUUMgBlFP4MZRXKGGUWmiRlF3YwZRQyQGUVDkxlFdpYZRaqZGUXZnBlF
DKAZRT+jGUVyphlFqqkZRd2sGUUQsBlFQ7MZRXa2GUWquRlF2bwZRQzAGUU/wxlFdsYZRabJ
GUXZzBlFENAZRUPTGUVy1hlFqtkZRd3cGUUM4BlFP+MZRXLmGUWq6RlF3ewZRRDwGUVD8xlF
dvYZRab5GUXZ/BlFEAAaRUMDGkVyBhpFpgkaRdkMGkUQEBpFQxMaRXIWGkWmGRpF2RwaRQwg
GkU/IxpFdiYaRaYpGkXdLBpFDDAaRT8zGkV2NhpFqjkaReE8GkUMQBpFQ0MaRXJGGkWmSRpF
3UwaRRBQGkVDUxpFdlYaRapZGkXZXBpFDGAaRT9jGkV2ZhpFqmkaRdlsGkUQcBpFP3MaRXJ2
GkWmeRpF2XwaRQyAGkU/gxpFcoYaRaqJGkXZjBpFDJAaRUOTGkV2lhpFqpkaRdmcGkUQoBpF
P6MaRXamGkWmqRpF2awaRQywGkVDsxpFdrYaRaa5GkXdvBpFEMAaRUPDGkVyxhpFqskaRdnM
GkUM0BpFQ9MaRXLWGkWq2RpF2dwaRRDgGkVD4xpFduYaRabpGkXZ7BpFEPAaRUPzGkVy9hpF
qvkaRd38GkUQABtFQwMbRXYGG0WqCRtF3QwbRQwQG0U/ExtFchYbRaYZG0XZHBtFECAbRUMj
G0V2JhtFqikbRdksG0UMMBtFPzMbRXY2G0WmORtF3TwbRQxAG0U/QxtFckYbRapJG0XZTBtF
DFAbRUNTG0VyVhtFqlkbRd1cG0UMYBtFQ2MbRXZmG0WmaRtF2WwbRQxwG0VDcxtFcnYbRap5
G0XZfBtFEIAbRT+DG0V2hhtFpokbRdmMG0UMkBtFP5MbRXaWG0WmmRtF3ZwbRRCgG0VDoxtF
cqYbRaqpG0XdrBtFELAbRUOzG0VythtFprkbRd28G0UQwBtFQ8MbRXbGG0WqyRtF2cwbRQzQ
G0VD0xtFctYbRarZG0XZ3BtFDOAbRT/jG0Vy5htFpukbRdnsG0UQ8BtFP/MbRXL2G0Wm+RtF
2fwbRRAAHEU/AxxFcgYcRaoJHEXZDBxFDBAcRT8THEVyFhxFphkcRd0cHEUQIBxFPyMcRXYm
HEWmKRxF2SwcRRAwHEU/MxxFcjYcRao5HEXZPBxFFEAcRT9DHEV2RhxFpkkcRd1MHEUMUBxF
Q1McRXZWHEWmWRxF3VwcRQxgHEU/YxxFdmYcRappHEXdbBxFEHAcRT9zHEV2dhxFqnkcRd18
HEUQgBxFP4McRXaGHEWqiRxF3YwcRQyQHEU/kxxFcpYcRaqZHEXdnBxFEKAcRUOjHEV2phxF
qqkcRdmsHEUMsBxFQ7McRXK2HEWquRxF3bwcRRDAHEVDwxxFcsYcRarJHEXZzBxFDNAcRT/T
HEVy1hxFqtkcRd3cHEUQ4BxFP+McRXLmHEWq6RxF2ewcRQzwHEVD8xxFdvYcRar5HEXd/BxF
EAAdRUMDHUVyBh1FpgkdRdkMHUUMEB1FPxMdRXYWHUWmGR1F2RwdRRAgHUVDIx1FciYdRaop
HUXdLB1FDDAdRT8zHUV2Nh1FqjkdRd08HUUMQB1FP0MdRXZGHUWmSR1F3UwdRQxQHUU/Ux1F
dlYdRaZZHUXdXB1FEGAdRT9jHUVyZh1FqmkdRd1sHUUQcB1FP3MdRXJ2HUWqeR1F3XwdRRCA
HUU/gx1FdoYdRaqJHUXZjB1FDJAdRUOTHUV2lh1FqpkdRd2cHUUMoB1FP6MdRXamHUWqqR1F
2awdRRCwHUVDsx1FdrYdRaa5HUXZvB1FDMAdRT/DHUVyxh1FpskdRdnMHUUM0B1FQ9MdRXbW
HUWm2R1F3dwdRRDgHUVD4x1FduYdRabpHUXZ7B1FDPAdRUPzHUV29h1FpvkdRd38HUUQAB5F
PwMeRXIGHkWqCR5F2QweRQwQHkVDEx5FchYeRaoZHkXZHB5FECAeRT8jHkVyJh5FpikeRd0s
HkUMMB5FPzMeRXI2HkWqOR5F2TweRRBAHkU/Qx5FckYeRaZJHkXdTB5FEFAeRT9THkV2Vh5F
qlkeRd1cHkUQYB5FP2MeRXJmHkWqaR5F3WweRQxwHkU/cx5FdnYeRaZ5HkXdfB5FDIAeRT+D
HkV2hh5FqokeRdmMHkUQkB5FQ5MeRXaWHkWqmR5F3ZweRQygHkU/ox5FcqYeRaapHkXdrB5F
DLAeRUOzHkV2th5FprkeRdm8HkUQwB5FQ8MeRXbGHkWqyR5F2cweRRDQHkVD0x5FctYeRabZ
HkXZ3B5FDOAeRT/jHkV25h5FqukeRdnsHkUM8B5FQ/MeRXb2HkWq+R5F3fweRQwAH0U/Ax9F
dgYfRaoJH0XdDB9FDBAfRUMTH0V2Fh9FphkfRd0cH0UMIB9FQyMfRXYmH0WqKR9F3SwfRRAw
H0U/Mx9FcjYfRaY5H0XdPB9FEEAfRT9DH0V2Rh9FqkkfRd1MH0UMUB9FP1MfRXJWH0WmWR9F
3VwfRQxgH0VDYx9FdmYfRappH0XZbB9FEHAfRT9zH0V2dh9FqnkfRd18H0UMgB9FP4MfRXaG
H0WqiR9F2YwfRRCQH0U/kx9FcpYfRaqZH0XZnB9FEKAfRT+jH0Vyph9FpqkfRdmsH0UMsB9F
P7MfRXa2H0WquR9F2bwfRQzAH0VDwx9FdsYfRarJH0XdzB9FDNAfRT/TH0Vy1h9FqtkfRd3c
H0UQ4B9FQ+MfRXLmH0Wm6R9F2ewfRQzwH0U/8x9FcvYfRar5H0XZ/B9FDAAgRT8DIEVyBiBF
pgkgRd0MIEUMECBFPxMgRXIWIEWqGSBF3RwgRQwgIEVDIyBFciYgRaYpIEXZLCBFEDAgRUMz
IEV2NiBFqjkgRd08IEUQQCBFP0MgRXZGIEWmSSBF3UwgRRBQIEVDUyBFclYgRapZIEXZXCBF
EGAgRUNjIEVyZiBFqmkgRd1sIEUMcCBFQ3MgRXZ2IEWmeSBF3XwgRRCAIEVDgyBFcoYgRaqJ
IEXZjCBFEJAgRUOTIEV2liBFppkgRd2cIEUMoCBFP6MgRXKmIEWqqSBF3awgRQywIEVDsyBF
crYgRaq5IEXZvCBFEMAgRT/DIEV2xiBFpskgRdnMIEUM0CBFP9MgRXbWIEWq2SBF2dwgRRDg
IEVD4yBFduYgRabpIEXd7CBFDPAgRUPzIEV29iBFpvkgRd38IEUMACFFPwMhRXYGIUWmCSFF
3QwhRRQQIUU/EyFFdhYhRaYZIUXdHCFFECAhRT8jIUVyJiFFpikhRd0sIUUMMCFFPzMhRXI2
IUWqOSFF3TwhRRBAIUVDQyFFdkYhRaZJIUXZTCFFEFAhRUNTIUVyViFFqlkhRdlcIUUQYCFF
P2MhRXJmIUWmaSFF3WwhRRBwIUU/cyFFdnYhRaZ5IUXdfCFFDIAhRT+DIUVyhiFFpokhRdmM
IUUQkCFFP5MhRXaWIUWqmSFF2ZwhRRCgIUVDoyFFdqYhRaapIUXZrCFFDLAhRUOzIUVytiFF
qrkhRdm8IUUMwCFFP8MhRXbGIUWqySFF3cwhRQzQIUVD0yFFctYhRarZIUXZ3CFFDOAhRUPj
IUVy5iFFqukhRd3sIUUQ8CFFQ/MhRXL2IUWm+SFF2fwhRRAAIkVDAyJFdgYiRaYJIkXZDCJF
EBAiRT8TIkVyFiJFphkiRd0cIkUQICJFQyMiRXImIkWqKSJF2SwiRQwwIkVDMyJFdjYiRao5
IkXdPCJFEEAiRT9DIkV2RiJFqkkiRdlMIkUMUCJFQ1MiRXZWIkWmWSJF4VwiRRBgIkVDYyJF
cmYiRaZpIkXZbCJFEHAiRT9zIkVydiJFqnkiRd18IkUMgCJFQ4MiRXaGIkWqiSJF3YwiRRCQ
IkU/kyJFdpYiRaqZIkXdnCJFDKAiRT+jIkV2piJFqqkiRdmsIkUQsCJFP7MiRXK2IkWmuSJF
2bwiRRTAIkU/wyJFdsYiRabJIkXdzCJFDNAiRT/TIkV21iJFptkiRdncIkUM4CJFQ+MiRXLm
IkWq6SJF3ewiRRDwIkVD8yJFdvYiRab5IkXd/CJFDAAjRUMDI0VyBiNFpgkjRdkMI0UMECNF
QxMjRXYWI0WmGSNF4RwjRRAgI0U/IyNFdiYjRaYpI0XZLCNFDDAjRT8zI0VyNiNFqjkjRdk8
I0UMQCNFQ0MjRXJGI0WqSSNF2UwjRRBQI0U/UyNFdlYjRaZZI0XZXCNFDGAjRT9jI0V2ZiNF
qmkjRdlsI0UMcCNFQ3MjRXZ2I0WmeSNF2XwjRRCAI0U/gyNFdoYjRaaJI0XZjCNFEJAjRUOT
I0V2liNFppkjRd2cI0UMoCNFP6MjRXKmI0WqqSNF3awjRQywI0U/syNFdrYjRaa5I0XdvCNF
DMAjRT/DI0V2xiNFqskjRdnMI0UQ0CNFP9MjRXbWI0Wq2SNF3dwjRQzgI0U/4yNFduYjRarp
I0XZ7CNFDPAjRT/zI0V29iNFqvkjRd38I0UQACRFSAMkRXIGJEWqCSRF2QwkRQwQJEVDEyRF
chYkRaYZJEXdHCRFDCAkRT8jJEVyJiRFqikkRdksJEUMMCRFPzMkRXI2JEWqOSRF2TwkRRBA
JEVDQyRFdkYkRaZJJEXZTCRFEFAkRT9TJEVyViRFqlkkRdlcJEUQYCRFP2MkRXZmJEWmaSRF
2WwkRRBwJEU/cyRFcnYkRaZ5JEXZfCRFEIAkRUODJEV2hiRFpokkRd2MJEUQkCRFQ5MkRXaW
JEWqmSRF3ZwkRQygJEVDoyRFdqYkRaapJEXdrCRFDLAkRUOzJEV2tiRFqrkkRdm8JEUMwCRF
P8MkRXbGJEWuySRF2cwkRQzQJEU/0yRFdtYkRarZJEXZ3CRFDOAkRUPjJEVy5iRFqukkRdns
JEUM8CRFP/MkRXL2JEWm+SRF3fwkRQwAJUVDAyVFcgYlRaoJJUXZDCVFDBAlRUMTJUVyFiVF
phklRdkcJUUMICVFPyMlRXYmJUWmKSVF3SwlRQwwJUU/MyVFcjYlRao5JUXdPCVFEEAlRUND
JUVyRiVFqkklRdlMJUUMUCVFP1MlRXZWJUWmWSVF2VwlRQxgJUU/YyVFdmYlRappJUXdbCVF
EHAlRUNzJUV2diVFqnklRdl8JUUQgCVFP4MlRXKGJUWmiSVF2YwlRQyQJUU/kyVFdpYlRaaZ
JUXZnCVFDKAlRT+jJUV2piVFpqklRd2sJUUQsCVFQ7MlRXa2JUWmuSVF2bwlRQzAJUU/wyVF
dsYlRabJJUXdzCVFDNAlRUPTJUV21iVFqtklRdncJUUQ4CVFP+MlRXLmJUWm6SVF3ewlRQzw
JUU/8yVFdvYlRar5JUXd/CVFDAAmRUMDJkV2BiZFpgkmRdkMJkUMECZFQxMmRXoWJkWmGSZF
2RwmRQwgJkVDIyZFciYmRaYpJkXZLCZFDDAmRUMzJkVyNiZFqjkmRdk8JkUQQCZFP0MmRXZG
JkWmSSZF3UwmRRRQJkU/UyZFdlYmRaZZJkXZXCZFEGAmRT9jJkV2ZiZFpmkmRd1sJkUMcCZF
P3MmRXZ2JkWqeSZF2XwmRQyAJkVDgyZFcoYmRaqJJkXdjCZFEJAmRT+TJkV2liZFqpkmRd2c
JkUMoCZFQ6MmRXKmJkWqqSZF2awmRQywJkU/syZFdrYmRaa5JkXZvCZFEMAmRT/DJkVyxiZF
rskmRd3MJkUU0CZFP9MmRXLWJkWm2SZF3dwmRRDgJkVD4yZFcuYmRabpJkXZ7CZFDPAmRT/z
JkVy9iZFqvkmRd38JkUQACdFPwMnRXYGJ0WmCSdF3QwnRQwQJ0U/EydFchYnRaYZJ0XZHCdF
DCAnRT8jJ0V2JidFpiknRdksJ0UQMCdFPzMnRXY2J0WqOSdF3TwnRQxAJ0VDQydFckYnRapJ
J0XdTCdFDFAnRUNTJ0VyVidFplknRdlcJ0UQYCdFQ2MnRXZmJ0WqaSdF3WwnRQxwJ0VDcydF
dnYnRap5J0XZfCdFDIAnRT+DJ0V2hidFqoknRdmMJ0UQkCdFP5MnRXaWJ0WqmSdF3ZwnRQyg
J0U/oydFcqYnRaapJ0XdrCdFDLAnRUOzJ0VytidFprknRdm8J0UQwCdFQ8MnRXbGJ0WqySdF
3cwnRQzQJ0U/0ydFdtYnRarZJ0Xd3CdFDOAnRT/jJ0V25idFquknRd3sJ0UM8CdFQ/MnRXb2
J0Wm+SdF2fwnRQwAKEVDAyhFdgYoRaYJKEXZDChFDBAoRT8TKEV2FihFqhkoRd0cKEUUIChF
QyMoRXYmKEWmKShF2SwoRRAwKEVDMyhFdjYoRao5KEXZPChFEEAoRT9DKEVyRihFqkkoRd1M
KEUQUChFQ1MoRXZWKEU=</AssayXData><AssayYData Points="3743">wFx8QLP+e0ADDXxA7f57QFkEfECpCXxA6g18QF/Ue0Ds53tArrJ7QNO1e0BuJnxAyvx7QDDz
e0CR9ntAPOB7QCTde0CQ9XtAZRV8QF/+e0C6yHtA6At8QJnZe0A+2XtAgNZ7QKvoe0AwBHxA
pd17QOLye0BJ5XtACBp8QGeue0CSrXtAxOZ7QJcMfEA913tAMu57QCgAfEDxEHxAb8F7QHHF
e0D44XtAKJJ7QG31e0D36XtAoQB8QKHJe0DfyXtAB+57QCz0e0DAvHtAfgh8QLzJe0AtvXtA
tsN7QAXVe0BduHtARud7QALJe0AvxntAq/J7QEXQe0Cts3tAdoZ7QHALfEBorHtA5vh7QE2W
e0CP5ntAeL57QEWwe0CBlntA1K57QDrje0DesXtAWsh7QITWe0DquntAncN7QE8KfEB4lHtA
gLl7QB2se0BomHtAW8F7QLzpe0A2HHxAYMd7QEfAe0B3o3tAWJB7QJrBe0CPo3tAD7l7QDh6
e0CsqHtAOsN7QJP2e0Ag7HtAN757QJKse0DV5XtA1+57QJH7e0C5cXtAIbt7QL62e0AUd3tA
sch7QCKee0Cor3tAMYd7QPVre0C5qHtAl497QHOBe0AajXtAqYp7QGOXe0A0vXtAEL97QE9x
e0AcpHtAILt7QKWbe0BzkHtAoYl7QFm3e0DNrntAhrp7QA2Qe0DM9ntAebh7QASke0CdpHtA
m657QB+Re0DsyntAlcl7QNTBe0CRv3tAv7d7QN6le0Dqp3tA/sp7QMjXe0Bac3tAv2l7QOq8
e0D3mntAMJR7QHlme0BOoHtADId7QPZ0e0A4jXtAjGx7QDWFe0BmtXtAKId7QK7Fe0ClbntA
XrR7QPB4e0B9ontAM2d7QOd8e0Dcw3tAzEp7QEe1e0D1m3tAnaR7QCm9e0C0dHtAB2x7QKs5
e0D0ZHtAF5d7QPJoe0Bwo3tAKKt7QIaQe0D9i3tA95t7QAiOe0C5iHtAg017QOKHe0CmdntA
Iph7QGRie0A4RXtAT1B7QI2He0DkeHtADzh7QD5ae0BJWntASF57QFtme0CUiHtAWJZ7QBKf
e0AXqntAEI57QEqCe0D1S3tAQG57QCc8e0DadHtAlk57QIdhe0A0YHtAfHZ7QKRbe0CPYXtA
izZ7QNRZe0AcaHtAy4F7QDR6e0C+Y3tADWZ7QCyXe0B5dHtAq4p7QGx2e0CZOXtAbDp7QOdl
e0A/n3tAsHV7QH98e0A3TXtAqm97QLeLe0DpcntAdGV7QBdoe0DEMntAPKF7QFpRe0AnLXtA
h5B7QFNne0AOCntA5IZ7QNKTe0AzhHtA4cJ7QHOme0APW3tABEd7QK+Ke0CJUntA3Wl7QFGR
e0DncntAx057QIN7e0DRUHtASmd7QD1qe0BLSntAjnp7QMmGe0DuO3tAE0h7QEWTe0BfgXtA
tFZ7QAxMe0BrlHtAAVh7QJU/e0D3M3tAGjp7QEpRe0D2G3tAFSd7QCQxe0BXPHtAWIx7QFpE
e0AmbntA/Bx7QF6Be0DJQ3tAPhp7QHRWe0C8R3tAPG57QHNTe0BIWHtA4417QBRfe0C7/npA
xl97QAige0DBUXtA6HZ7QJdTe0AgcHtA/Dt7QMk6e0BZhXtA2gJ7QCVJe0BwHntAGBN7QOxU
e0Bm7npAijB7QL1Ye0BaYHtAEEB7QJlee0DlD3tAByF7QKYMe0CHhHtAtUd7QAMte0BW93pA
FA17QA05e0BUXntAMIx7QNREe0CsN3tAmE97QFcJe0CiXHtAXPt6QOVGe0AGSHtAAAl7QI1L
e0CTQHtAlkJ7QN8Ve0CTantAojh7QI1Ze0DVAntASzB7QKRJe0ARKntAfTV7QNzzekANJXtA
b1N7QOwde0C+LHtAMvt6QExYe0CnPntAPR17QPtEe0CUTHtAWlJ7QP8Ae0CDMntAmlZ7QDsV
e0AqD3tAJR57QDZNe0DsTntAKjd7QBQze0AQCHtADVx7QCgme0ByUXtAEjF7QIn/ekDS/XpA
G3R7QEkwe0CvZHtAQkJ7QJ8ze0A9+HpANOB6QKw5e0BiGXtAiy17QM5Ue0DFH3tA2R57QDgb
e0DcL3tAfFZ7QNvyekCETntAE0d7QH8Te0DycHtA6St7QHVNe0CcL3tAeD97QCkde0C6BHtA
PQl7QMn+ekCdHntAB/h6QKTpekBwM3tAtkJ7QFUge0CANXtAGWZ7QF8de0D1DHtAB/B6QAI6
e0AfBXtAyjB7QCj0ekD/J3tAKB17QL85e0DrS3tA/x17QBvaekAnPHtAKFx7QIqee0CBLXtA
Mi57QEgfe0BoH3tAQx17QGj7ekC9HntAtzJ7QEQ/e0AY5npAiw17QPEde0CI/HpA8ux6QH8F
e0BMLXtAqP96QBz2ekAmBntAqyJ7QN8ce0DDJ3tAzu16QLXzekB0MXtAuR57QDPcekCE8npA
cDZ7QHwFe0CBCHtAtUB7QLvZekCG5HpAlCl7QGkLe0De/npAyfR6QOfxekD9NHtASPJ6QC4X
e0AMIHtAPdN6QIE0e0D243pANgJ7QKj5ekDaEHtAouF6QKEbe0Bk7npA+el6QD0Xe0B/7HpA
zzp7QAnRekDlEXtAZO16QNcHe0CnNXtA8xJ7QJENe0Dj6XpAl8F6QBooe0AKUHtAfQF7QNMN
e0DgxHpA9/96QGgWe0CqwHpAI8p6QDQWe0C393pABBh7QCb6ekD483pAdhZ7QHsRe0DnBntA
xvF6QM/hekD1AHtA8Rx7QP4ge0BWCHtAcMt6QNMRe0Bs73pA5tB6QFjvekAc9XpA8g57QEow
e0DN+XpAAgV7QEAde0CxzXpAovB6QC7YekCZ83pAptx6QMu1ekBuG3tAZqJ6QDG2ekBQ5HpA
NwB7QGjaekCGsHpAPzV7QBunekDN+3pARsl6QGvqekAZ23pAVBp7QM66ekAV7XpA9NN6QO/r
ekC14npA5OJ6QNS+ekBcuHpAMr96QKLuekD6r3pArhF7QGahekCr6npACdR6QHbIekBp1npA
+f56QNLXekCapnpApRN7QO7RekANs3pAnvR6QMTMekCY53pAQed6QNHbekDc0npAXdl6QAf4
ekDHCXtAT816QG3fekAH8npAwaB6QGGNekBP1HpA0p16QFMJe0DBsnpAl6F6QAnPekCd7npA
Ttt6QOkee0ClzXpAYDx7QJyyekCuSntAMZZ6QA75ekBb7HpAYtl6QN/WekDj2npA5ah6QI36
ekA9vnpAPuR6QBi0ekDu4HpAp7h6QL7XekBxC3tAQep6QAuoekBqiHpAV9x6QMniekBV7HpA
i8t6QNrMekCo4XpAUqp6QGzCekAn5XpAH8R6QACiekCFynpAsex6QOvCekAC/npAcfZ6QKt1
ekA8i3pAaNB6QJScekCi33pAgMV6QNq4ekCM4npA3X96QLTYekBT7npAO+16QFX+ekAYwHpA
JQp7QHWYekBSuHpAPK96QKDTekB6zHpAL8p6QJ4De0C4zXpAFbp6QECqekAH1npAytp6QL2F
ekDVsXpAlft6QMLVekBi5XpApe16QFStekBwrHpAyJJ6QMmnekA1dnpAU5F6QPjBekB30XpA
x+16QAn3ekA273pADZp6QK+yekA903pAwKJ6QK+VekB4sXpArLB6QLXLekDbdXpAcrd6QBqx
ekDGs3pAq8R6QGimekDClHpA2ZJ6QPKtekDQpHpAOsR6QBaaekA203pAtKV6QEqNekCevXpA
ffp6QFW0ekDQrHpAYqd6QMvVekCFqHpAcLl6QB30ekDhl3pAs6x6QOaVekDWnXpArX56QB+I
ekA+f3pA8n16QNvGekBpjHpAwct6QLi6ekDVcXpAOrR6QMTTekAX5XpADLl6QIeZekDFkHpA
V4x6QGhzekCNmXpA9u96QPy1ekB7qHpAxt16QGTCekAHz3pA0q56QO+xekA2sHpAP7l6QDy5
ekBGtnpAz656QGmBekAxrXpAw356QAlXekCZuHpAGMV6QKe0ekA/w3pAhsB6QEqLekAsm3pA
Brt6QOGoekC2dXpAq5x6QNS8ekAEf3pAJqR6QESMekDWv3pA4qJ6QH2IekDboHpAa856QKKs
ekB8t3pAZZF6QLaZekAzeXpARVN6QEuaekCZ4npA8Y96QNDEekAbx3pAOot6QHS8ekBpk3pA
OqF6QPp+ekDfW3pA/nt6QC+jekDJnXpAiGF6QAvWekDq6HpAv2t6QA9nekDjv3pA5JB6QMF4
ekDwcnpAUJJ6QIBOekDFcHpAHJ56QHaDekDHonpAECN6QIOPekAOmnpAoEx6QLGfekBoM3pA
OJN6QG3aekCHYHpA1qh6QOBkekALk3pAxGZ6QOI2ekCLnXpAuZV6QEaJekDfUnpAZGx6QJFx
ekCHfXpAdIx6QNqeekB5T3pAtHp6QF9uekAefnpAs156QHV2ekCdZ3pAV3p6QC6gekBxo3pA
e196QKeBekDb0HpA8mh6QEZOekCEVnpA4YR6QDZxekCcdHpA4L96QNt4ekDOj3pAYbB6QP9T
ekDFbXpA0HV6QJRlekBKOnpAW2R6QNBUekBaLHpA7aF6QNdgekAze3pAUXF6QFadekADQ3pA
EYp6QBORekC3PXpANaV6QHw5ekAheXpAl5V6QBRPekA/anpAeXN6QG9qekBGr3pAYmN6QNy3
ekDKY3pA8qB6QFq0ekCSXnpAj316QEpUekDxkHpA9FN6QGIpekC2hHpACGF6QA10ekAjP3pA
wZ96QPFnekC4xHpA0nF6QHQnekBsWnpAL5R6QDVnekB6enpAuXh6QE80ekAhZnpACI96QOFF
ekA4qnpAXIh6QKJOekByXHpA6ol6QOGIekBJfHpAV1d6QE2PekCDeXpA7Ht6QKZHekAMqnpA
jot6QDJZekA4YXpANUV6QBJuekAEXHpAko16QKRJekAQbHpAiFt6QA9kekAyKXpAGm96QOG5
ekBIkXpA5Xt6QKddekCHYHpAiTp6QNhqekBZWXpABCZ6QPwmekDaOnpAsU96QPR9ekD0QXpA
45B6QMZUekAASnpAWm56QF1XekBRUXpAfjV6QMFtekDCVnpAWIp6QKKbekCKPnpAwVx6QIdn
ekBwoXpA+G16QE5XekDGInpAhil6QB1vekBAYHpAUXR6QFpGekCqH3pAsVd6QI1kekDmAHpA
WTF6QKM0ekADe3pARj96QOdvekAseXpAeCV6QPyLekDiOXpAGDx6QEdGekBAj3pA3Et6QFeR
ekC3VnpAFkt6QD5UekCRhHpA3iV6QOEaekAYRnpAFX96QCNOekBCZnpAVqJ6QCNnekD2nnpA
uTF6QFkxekAsSHpAPjh6QOlMekAZUXpAJUd6QMM4ekAsRXpADjh6QACaekBHJ3pAyjR6QCMb
ekA7NHpAvT56QJ1vekCKJXpA6At6QMdgekAWZ3pAAiV6QFRQekAV6XlAPE96QKgmekDwM3pA
E2Z6QO0eekDeJ3pAxyh6QLspekB9P3pAGHJ6QE5sekDJbHpAU4l6QPhkekB+g3pApep5QI+G
ekDdR3pA7VB6QM9gekAKQHpArix6QOZBekB2S3pAD2R6QIBbekDWWnpAh0l6QMGDekACJnpA
tmB6QK4kekBWF3pAZyh6QJdPekDzGHpAhyN6QHo3ekB1WXpAZkR6QGo7ekCqSXpAiCt6QBTy
eUDTb3pA+u15QEFBekALWHpA2BZ6QDU6ekA5ZHpA3gJ6QJNDekCdMXpAVTt6QDAsekAMcXpA
HDp6QOMiekBUZ3pAtjV6QAslekAbcXpA0jt6QMpDekBgMHpAz396QL0fekCEUnpAECh6QDJL
ekAPHXpAeEF6QIMGekDEGHpAGg96QFf8eUD0ZnpACe15QP9BekAZGXpA5At6QH5BekA0H3pA
ej96QCI+ekDKKnpAU0x6QFDbeUAVBHpAujF6QCbseUABNXpAQAx6QA1ZekC+JnpA2HJ6QFC1
eUB/SnpA1kJ6QLkFekDmHnpA8HF6QHBcekBfTXpA01V6QGooekDMFXpAwCR6QHBGekDkQ3pA
CzB6QFtDekCaMHpAclF6QD0xekCv3HlAhgB6QFI+ekDhF3pAEht6QOxmekBaW3pA5wV6QJDy
eUA6QnpApxR6QD1SekCEKXpAwiN6QNdVekCKBHpAnE96QBbbeUBaKnpAaR56QKAzekB0+nlA
3Kd5QF4yekC8QXpAPyp6QL5bekAtZ3pAd/x5QKMpekCpFXpAHPJ5QOcyekB6AXpAk+R5QC8p
ekDVH3pA7U96QBoPekDdNnpAvxx6QDMeekAnEXpAQAF6QL0DekDR4XlA/St6QNH9eUBiGnpA
niB6QNQ6ekC/6XlArEt6QPosekBOG3pAlhR6QONGekDZO3pAJVN6QLTxeUBN93lAWgd6QNor
ekCo2HlAZDx6QNkOekA2K3pAEFB6QLYCekA+KXpAyj16QCEYekCAHXpAfet5QOpoekB+CXpA
aDt6QO3CeUB8EXpAxMp5QJdNekCa8HlABxd6QMMOekAD/HlAATV6QK09ekD4BXpARsR5QPkw
ekD6L3pAmzF6QEhPekCM3XlAzx56QKPueUB3M3pAfOh5QNLheUCAMnpAJTt6QOosekBkHHpA
HvV5QFgAekCOL3pAKwt6QL8KekB2AXpABQ96QHsaekCf73lAau95QDJQekA25nlAC/55QEc1
ekBhBnpAqQp6QJz3eUB0zHlA8Ol5QObteUBG/3lATtN5QEf8eUA2L3pAmCV6QFlTekAN2XlA
m7d5QBzdeUCTFnpA6yZ6QPgOekDXH3pAjdx5QOsPekDcIXpAkuV5QI0fekBTEHpAjhB6QG3d
eUBiqHlAXkJ6QGkKekB2AXpAvbd5QH4LekBDI3pAvd15QCFBekB/GXpAmlR6QDTleUB7AHpA
/tV5QAT8eUDxHnpA1vN5QL9CekCL53lA2hh6QAjkeUBdE3pALjN6QLjEeUDD5HlAWvV5QADL
eUBIB3pADct5QM26eUD9A3pArjp6QLkAekCCC3pAAOl5QMYUekB3KXpAnCd6QLkcekB7FXpA
Wch5QEoIekBE4XlAIw96QOLweUAs5HlAT895QFskekAB33lAv+15QIYRekC5/HlAbB96QIH7
eUD16XlAfgJ6QGLSeUBQ43lAoNl5QEL1eUB2xXlARwV6QBbpeUBtBHpAMPR5QDg1ekBfx3lA
jS56QGYuekAENXpA5N15QFIdekDNF3pAYTR6QBMLekBv9XlAHNh5QHorekB/3HlAxt95QI3t
eUDGMnpANQJ6QGP3eUAkUHpAjBh6QMiqeUBvFXpA3TB6QNjzeUDyEnpAyzl6QFIcekDnnXlA
yPR5QDbOeUBfEnpAw895QOL6eUAe13lA7+l5QErseUASonlAT7t5QBioeUAV43lAsw96QL/u
eUAB4nlA0T16QPv1eUBA33lA7s95QEYmekB1+XlA3Np5QP4RekAa73lAMc15QMLueUAy+nlA
TRp6QH0FekA723lABQ16QMHxeUBC9XlAguB5QDDYeUDIanpAuth5QPX/eUAmHnpAYeJ5QCEp
ekCUt3lA+tV5QNfdeUCLvHlAH9h5QK3ZeUCZ3nlANeB5QKf+eUDFBHpASPx5QAvoeUBq6HlA
FCV6QGkXekCr9XlAJe15QJIIekDO93lA+8V5QDECekAht3lAxtp5QDTxeUDbnHlAY9p5QDgt
ekBlynlA8Lx5QO7veUAw23lAEMh5QC6heUBhB3pAGfh5QEIcekCI/HlAowh6QHfieUAPz3lA
eM55QJnJeUBLHXpAIsx5QB7beUCj7nlAu6F5QIr4eUBFDXpAie95QI+3eUBu/XlA7Np5QPnn
eUDsD3pA58B5QNfceUBQAHpASKV5QLr4eUA/+3lAbNx5QLfIeUC9/nlA0/h5QGjAeUBbznlA
iLZ5QDDxeUD5unlAD+x5QHL3eUCXDXpAG+p5QPILekA/5XlAKt95QFbneUDhCnpAIcR5QMW6
eUA/3HlARR96QJ8EekC4sXlAROZ5QCCxeUANz3lA6ul5QODJeUCb2nlAKMh5QFvHeUCkw3lA
FBp6QHf5eUD+z3lAhhN6QLzneUA02nlAKRh6QAzZeUDj4nlAJ/15QEG4eUDBe3lA3tl5QE2v
eUCI3XlARgp6QPIKekDV5nlAodB5QFEEekAd63lAwt95QPT9eUDpAHpApvl5QGVzeUBF1XlA
We15QFyaeUDUwnlA9Nd5QJbzeUAHB3pALfN5QFToeUCCFXpASrJ5QFPYeUBli3lA/MB5QAO5
eUAU73lABtt5QO+1eUCeDHpAycR5QNS9eUAH3HlAt+N5QEj0eUDfBnpAre55QPQQekB87XlA
duZ5QJrpeUDw6XlAPeR5QIqveUC9EnpAxPB5QCureUCpqnlAAK55QAvZeUAZ2XlA+6l5QIuF
eUDernlAq6F5QI/MeUBxqnlAxah5QFzAeUA0rHlAJcJ5QDaNeUAFunlAvPR5QPTAeUCnenlA
NqZ5QJ25eUC5onlAHfp5QKbLeUAeDXpAmMF5QH7OeUCCy3lAwqx5QF7UeUCRsHlAjL15QPeo
eUCs6HlAb895QPHTeUCmsnlAUAF6QCjyeUAH43lAmeV5QAPCeUDWv3lAXc55QDrXeUCl2XlA
/th5QOqReUBn3XlAxsN5QFnLeUBeyXlAu9d5QCqteUC1uXlAdKF5QPTIeUDPrHlAzqh5QGrM
eUCux3lAzOZ5QP/eeUAbr3lA+LB5QBbJeUAdwHlAqW95QO2ZeUCin3lAEtZ5QLvxeUC4tXlA
mIB5QBn7eUDfpXlAaM95QMj9eUDX1nlAr7l5QOiHeUBUB3pA77p5QI39eUBfq3lAvNB5QDN8
eUBFTXlA0fd5QFG0eUCJ7XlAhRp6QD/3eUCy7nlA2rZ5QIHLeUDJxnlAF6h5QO6reUDpn3lA
bNl5QEpkeUAx73lA8Zh5QESheUAWZnlAg755QB7MeUDspHlA8vZ5QF2jeUCgp3lAhXd5QDLP
eUBXxHlAM955QGyleUAqgXlAeql5QKa0eUD343lAZWx5QHXQeUCJ0XlAq4J5QKC3eUA30HlA
B895QMIHekB93XlAILt5QM+2eUC2uXlAtc95QINreUCCzXlAI995QCzdeUBr6nlAxMl5QJbK
eUCLwnlA5tR5QMheeUARlHlAgXl5QPG2eUAD5XlA3qp5QP6reUBLsXlAvHd5QFCYeUA9zHlA
0OB5QBK7eUDTlXlAJ895QJ6geUATAnpAcNp5QE7jeUCf0HlAN5V5QG/9eUCBoXlA+pl5QEYi
ekB1x3lAGqt5QH+QeUDgenlAm6J5QDK8eUBgqHlADJt5QLileUB+pnlA3Ih5QLueeUA2xHlA
q8J5QFJ2eUAOk3lAw2Z5QMuAeUBj5nlAiLd5QO+IeUA9znlA4qt5QL6UeUCdwXlAE695QICx
eUBAtXlAAF15QAfpeUCRwXlAWVN5QGhleUBlxnlAKWR5QI22eUCLnnlA9Nh5QD2feUBeyHlA
I2x5QJaaeUCodXlAdt95QEijeUB11HlAFJx5QIq3eUDCp3lAbJh5QCzMeUBy63lAUrZ5QKWj
eUCQqnlAz6l5QAOOeUC9vnlAx6x5QNiWeUCGsXlAkZF5QM23eUD6d3lA7al5QGW2eUAEo3lA
E7t5QDyXeUAwu3lA6pZ5QJu+eUAKuXlA/6R5QA6UeUAMcXlAts95QLH2eUChrnlA0FF5QMRz
eUCRtnlAsLd5QH+beUAkrnlAMrh5QKSieUArp3lAYrt5QNCVeUB/knlAmLd5QBlzeUBkn3lA
K8d5QDHbeUBqu3lA/1Z5QIpleUA1uHlAk6V5QLKTeUAosHlAsJV5QNNIeUBtdHlAYFd5QNO6
eUCDdXlAL4N5QIvGeUAPinlAUZt5QF2PeUAmp3lAH415QKNfeUAvmnlAeKZ5QCWPeUBR3HlA
Ebp5QF5oeUBSgHlAv1x5QFRZeUDolXlAKqF5QMljeUB1WXlAg2V5QFV9eUAuhXlAgGN5QLyM
eUD1hnlAz5B5QFeYeUDwW3lAg3J5QGSjeUBCUXlALqF5QKhXeUBucHlATJZ5QCyNeUB5oXlA
0IR5QKSbeUBSl3lACqt5QPafeUCAmHlALUR5QJQzeUBCrHlA9aN5QIN0eUCmeHlAuDd5QNCi
eUDsYHlAQY55QDm5eUBvf3lApL15QEv0eUARaHlAOFt5QKg9eUALanlA8G15QAh2eUAcanlA
lf95QGOCeUBsXHlAFz55QDeWeUANZ3lAk4J5QMuJeUBJcHlAMLN5QJGEeUBFd3lAgZ95QFe9
eUD8sXlAvoZ5QOeneUDOrXlAf8N5QIyseUBqYnlAYjZ5QIXDeUCmcXlAp7h5QKSAeUDcp3lA
qrV5QC9VeUCpkXlAjqZ5QKJyeUDjfnlAUiZ5QCbIeUDlgHlA+m15QA5+eUAyZnlAJL55QG9A
eUDHlXlAPYl5QDmSeUCKY3lANJZ5QEc1eUDZgXlAtKV5QE1WeUBFinlAbap5QCSoeUAtbHlA
ly95QGRleUABenlACsJ5QLl3eUBAbHlASFl5QDpeeUAvqnlAN1x5QAQReUAGjXlAsXB5QBdj
eUDPhHlAxnF5QBZveUATpHlAHpx5QG68eUDiiHlAcUl5QLqLeUBpZnlABJ15QNA7eUBRunlA
KGR5QISdeUBhQ3lAiVV5QNTOeUBpeXlANmZ5QCRUeUBLYHlAWnh5QDhyeUDwonlAxw55QO+u
eUDETHlAkUd5QJtoeUB0XXlA7Fh5QFOGeUDJmHlASHN5QKp1eUDmgXlAXoh5QPxqeUAYf3lA
QYR5QL5feUAcmHlA14N5QDBHeUD8MnlAEzN5QE6deUCwdnlA1Et5QLuleUBhKXlAgXx5QA6V
eUD0b3lA+Tp5QA52eUByOHlA4kd5QFU4eUDJWnlA+2J5QK1AeUBkF3lA7l55QP92eUAhaXlA
qGp5QIOOeUDXb3lAf1h5QCRxeUDbKnlAcF55QCBpeUCGiXlAgGJ5QI6EeUA7onlAwl55QG2n
eUDAYXlAgfl4QLwReUBdYXlADid5QBeSeUCIonlAfFN5QLFOeUBeRXlAznV5QDJ2eUA7eHlA
zWh5QLZreUC/zHlAsfV5QI1AeUBRdHlAInp5QE9QeUBGPHlAkz95QD5oeUDYPnlAmDF5QE9F
eUCAPnlAUZF5QIpWeUBvYnlABbV5QC4eeUCnRnlAx5R5QFNceUCJPHlAhV55QGx8eUC9DHlA
z115QCiEeUBRRnlAHa55QEhVeUCSS3lAm2B5QHNMeUCfHXlAMmB5QP1YeUAsL3lAUVB5QOCC
eUDGdXlAElV5QLtoeUACY3lAh1N5QEIVeUA4ZnlA0Wt5QC5/eUAdNXlAQGN5QHoveUCuWnlA
byd5QK0xeUAUiHlAdUx5QGt6eUBQgXlAUHp5QOZIeUAqf3lAET95QMhoeUAaOnlAGlB5QJZH
eUCXa3lAPVF5QHRNeUACcnlA1PR4QHtXeUDbOXlAAHt5QKKYeUDYpnlA3Qx5QHlceUD0YHlA
VlJ5QFNPeUBoT3lAq2Z5QFeFeUDcWHlAe0d5QDZ/eUAJBnlABn95QAmVeUClUnlATjp5QNBh
eUA/UXlAr215QAkCeUCTSXlAVWR5QFlweUDkNHlAe954QBSbeUDGfHlAdlV5QAqNeUB+QHlA
fV95QE8meUCePHlAiTN5QM91eUDCPnlAX2h5QLFKeUC+ZnlAsTB5QC8/eUCkX3lAZ4t5QFNF
eUD7NHlAui95QMp0eUBTMHlAUjt5QNdweUAJBXlA+DZ5QNGQeUDeY3lAR4N5QMd9eUDTOXlA
VGV5QOc9eUBSUnlA8jd5QPVSeUA9PXlA0A55QC0+eUCybHlAjyx5QBdIeUByGXlADFB5QPsJ
eUDbI3lApGN5QH1ieUBNKXlAWnJ5QFQceUCkenlAXVd5QCqLeUCVdnlAAi15QDNOeUDGYHlA
3Ft5QMddeUBkWHlAxCJ5QLtXeUD3fXlAfV15QD9AeUBUcHlAClp5QFZbeUAZUXlAKP14QLBK
eUBKRHlANFR5QMyLeUCjKnlAeE95QIBFeUBuJnlA7YJ5QPg0eUBrKHlAfj55QJZTeUD0gnlA
3DR5QPgkeUAENHlAbKZ5QOzleEDyHXlApSJ5QC1neUCWVnlAS115QHdZeUDiP3lA+Dx5QAUb
eUAEXHlAmYV5QL0ieUBbFHlA4T95QBUoeUC8O3lAtyl5QI9AeUC8TXlAA095QPemeUAIQ3lA
qSd5QHIceUAyGHlA4zV5QElMeUCQR3lAZyd5QHdleUB1SXlAtyR5QLVFeUCbSHlA+fN4QPiI
eUA0VXlAnj15QPQteUB7J3lA6Wh5QBGNeUAU5HhADjx5QF8seUBXbXlAZPV4QPF2eUCGb3lA
sil5QMEweUAuX3lAny15QKwkeUClV3lArT15QAgdeUB9OnlAEfR4QHAJeUBuEXlApzd5QDkk
eUDBMHlAm315QNo9eUDxaHlA6wZ5QGpFeUCGS3lAzRN5QAweeUDfJnlAnUd5QO6DeUAhO3lA
/Q55QJL5eEBSQnlAoiF5QO0+eUB4Z3lANQh5QOsaeUAsGHlAIT15QBxJeUATV3lAbU15QHEy
eUBuRXlAORt5QI0KeUAgN3lAIDR5QD8beUCmKHlA5/V4QAMKeUCm43hAxu14QJQ3eUBDUXlA
P1J5QIdfeUAmJXlADl55QHJHeUC9WnlAihJ5QNoMeUD3EXlAGUl5QFsZeUDQYXlAd0h5QCJO
eUD7NHlAICN5QNlKeUD583hAITZ5QLwyeUD9SnlAqB95QLweeUCkF3lA9w55QBxGeUAFFHlA
2VN5QL9EeUDqB3lACjF5QPrueEDE8nhA+it5QNAOeUC/G3lAZCB5QCIpeUCO/3hA/C95QFb0
eEAtNnlAriF5QA8peUDTVnlAjkd5QAgzeUAnLXlARVR5QNBFeUB5PHlAfdl4QElMeUDcOnlA
dw55QOwMeUDdCXlAD9l4QHQteUBpuXhAvft4QHo+eUBGHnlANTp5QDP/eEAbMXlA5ip5QA0v
eUAZ5XhAOQR5QGo4eUCzIXlAw+V4QDEVeUC2LHlAAEd5QCdBeUBGFHlAMgN5QDxMeUA+VXlA
xRV5QOIVeUCsBHlATiJ5QNNMeUDV7nhASOt4QKBNeUDv/XhAiOx4QKvgeECXaHlAVh95QDrZ
eECVKXlAUdh4QFLueEDWHnlACDx5QG9SeUArKHlAZCN5QDb0eED9RHlATO94QOlBeUB8THlA
yxh5QJUMeUCgUXlAby55QAMOeUAtV3lA8/x4QGazeEC0AXlATSR5QBkMeUBZKHlAkjN5QMZe
eUClBnlA2zZ5QCvbeEDaDHlA3yJ5QEAleUCRCHlAJwt5QDHpeEDS/nhA2hV5QPL6eEBiMHlA
HSJ5QG8beUA8N3lA9fx4QHAoeUAgF3lAwxp5QEcseUDOVHlAuQl5QC8xeUCvPnlA/SJ5QFAW
eUCUYnlAP0N5QFvaeECb8nhAAUt5QLwZeUDwLHlA3/h4QJ4QeUCa13hAdlN5QLoPeUBu9XhA
ft54QE1heUAi+3hAJt54QLxDeUBxBXlANhF5QFc9eUB/+HhAjwJ5QC0veUCiGnlAHeh4QFYO
eUAJLHlAhSZ5QGfqeECOwHhAWep4QK/3eEBi/XhA9AN5QKsleUCz+HhAHhJ5QGdKeUDfFXlA
1vx4QBE3eUAsEnlA7ep4QMTleEDFJXlAtCd5QOUmeUCgAHlAIx95QIUHeUB8BHlAUgJ5QKP9
eECT+XhAshF5QI3VeEDo+XhAJCR5QMdVeUDeLnlATvN4QF0OeUD9EHlAvVt5QKwreUBwuHhA
FB95QHYneUCdDHlAWEV5QMoFeUCO63hAKNx4QLNYeUCNPHlAxyF5QFAzeUCpJXlA9hR5QDvr
eEA1LXlAMOJ4QKMReUCyE3lAJTF5QK9EeUBv+nhA3z15QEjxeEAqO3lA+z95QFsDeUDKHnlA
WTV5QIIBeUBMUXlAs+l4QFYWeUAgKXlAvyl5QOEjeUBn5XhAy+54QIn7eEBnIXlAdP94QEP5
eEDh3nhACR55QDcDeUBWH3lAGjN5QC3eeECbGnlAYst4QPXfeECBr3hA+9h4QNz7eECyJHlA
pg95QDoTeUB7OnlAjTt5QHPjeEAvCHlApQ15QMAZeUAM33hAkcd4QDYJeUDs5HhApZV4QN5C
eUDJDHlAtvd4QH8OeUCPDXlAhvt4QJ73eEA113hAQeR4QH4SeUAE93hA+h15QELseECXRXlA
CfZ4QMDceEBfI3lAVTl5QEcYeUCK/nhAxC55QFsaeUAlA3lAVy55QOj9eEDc5nhAuvZ4QA32
eEB5MHlACOx4QEfveEBfGXlAPhp5QCBTeUA3/3hAWR95QDhUeUAKJnlAP+V4QIz0eECywnhA
hzV5QDHueEBEEHlAoBZ5QJhbeUCxH3lAyDF5QPX5eEADLXlAXCd5QJYheUDZ/nhAExd5QO8L
eUC25HhAZSh5QP0AeUAU+XhAFsB4QEkWeUDMnXhAJhR5QEgDeUCJOnlAuP54QA/QeEDUXHlA
MsV4QMDweECxJ3lAzrV4QDT4eEClF3lAhid5QBYEeUCi/nhAbw95QAXyeECtznhAJt54QFG5
eEAFKnlA2iR5QAD4eEDwz3hAgwh5QLIAeUCWB3lArvl4QGoHeUAd5XhAuOB4QNEAeUBN83hA
nNp4QEjxeECJEnlAD9d4QKT6eEBUOHlAErZ4QCDyeECf63hAuz95QMbneEDJF3lAaEZ5QNO4
eEAsBHlAYwZ5QFzCeEDDG3lA2ex4QJfUeEBy+nhAxiV5QP8heUDj63hAMM54QOoPeUCqJ3lA
swV5QO4BeUBmGnlAhLB4QLG9eEAP6XhAzud4QKndeEDx+XhAoQp5QOEmeUBg6HhAj/F4QCwj
eUDHAnlAWtp4QJVCeUC71nhAH7B4QM2HeEAP+3hA4O94QLYQeUAD2HhARKh4QAEEeUB/NHlA
Itl4QJr8eEBjvXhATsJ4QNP8eEDR7XhA3e14QLMreUCFBnlAbaZ4QPm+eED19nhA+ex4QFjt
eECR73hAmuh4QG+7eED60nhAudh4QPSSeEC3KnlAlQV5QD7veEAmnXhAMvp4QEEgeUC823hA
Da94QMTteEDW63hAyhJ5QJX1eEAYH3lAtR55QEP/eEDy7HhAWAF5QNDFeEBu2XhAF8p4QDvy
eEDT73hAv8J4QGq7eEBW4nhAxd94QBzyeEDBE3lAmeB4QG/2eEByDHlAQwZ5QMWleECoynhA
Q+p4QP8aeUCDm3hA8vV4QGveeEDr93hAied4QL3YeEDkA3lAoeR4QOLheEBVN3lAwpx4QDHZ
eEB54HhAwMV4QGneeEBjH3lArdR4QKm/eEDQ63hAss14QA+3eEBqz3hAMdZ4QFv/eEDbwHhA
wvF4QNDdeEBKx3hAPOR4QK7weEBkFHlA89V4QOu6eEBY8HhAIPZ4QJfYeEDJ23hAYqZ4QBC2
eEDb7XhA8wN5QH2qeEAVsXhAJwp5QJn5eECLq3hACfx4QGkCeUCHsnhAMPt4QNDveEB3u3hA
YJp4QH7OeEBa43hAJ4B4QDbNeEAPDnlAL9B4QBwHeUCftnhAGNh4QBy4eEDLoXhA07d4QB2e
eEC6DXlAbwp5QFfzeEA03HhA7tp4QJ3veEC6t3hAUAl5QIfQeEAI5XhAE7t4QHD6eEAE9HhA
khl5QEe5eECM0XhA7P54QF7JeECc43hARxt5QNwneUAXlXhAO+Z4QD61eEAT1HhAga14QOnU
eEAR2HhAHuN4QHPHeEA34XhAH6R4QDvkeECo4nhAw8h4QIfAeEDwp3hAU9J4QBvaeEDK63hA
xdN4QJjgeEB73nhA2Ml4QODjeEAJ6nhAJcp4QHLseEBxz3hAbLJ4QFfaeEDy43hAYs14QOCm
eED3rXhAnuF4QGAceUCNl3hApt14QK/TeEBmfXhAmd14QG4KeUD+unhAM7l4QEnfeECvqnhA
O7h4QALTeEBC8XhAsb14QOzVeEC1yXhAbcx4QIuweEBL13hA/vF4QK8KeUDAnnhAs994QNfa
eEDH93hAWeh4QNvfeEBiznhAloJ4QNbNeECzonhAj6V4QDy7eEAsp3hAEe14QBnQeEBKxHhA
gv14QJL1eEB+uHhAufp4QKzDeED723hAAKx4QO3SeECL6XhAJs94QOa/eEB5wHhAVsZ4QNTY
eEDhrHhASAh5QHzxeEC1v3hAL8V4QDG0eECFwXhA1+x4QOTDeEAUtHhAX8p4QPXUeEAHqXhA
/N14QEW2eECYyXhAidJ4QLrieEDDSXhAkAR5QGiyeEBhk3hAXLp4QBHVeECR03hAwLx4QH3m
eEAH1HhAgX14QLyveEBqZXhAv8F4QA27eEDrkXhA4bh4QFi9eEB4pXhA4cJ4QL6GeECR6XhA
U7V4QHvdeEC0u3hAtsx4QMYNeUDu03hAEth4QJm9eEBvmHhA28V4QK6YeEBksHhA0mR4QIab
eEAfqXhAr994QHfbeEC31HhAVKh4QDrheED+xXhALNN4QIudeEDU3nhAD4Z4QIC0eEAZh3hA
2Nt4QDrbeEDuq3hA/qB4QHaPeEAas3hAW554QLmXeEAb2nhAqNR4QMibeEDHnHhA4aF4QKLS
eECyrHhAIPR4QC30eED7kHhAxH14QKMMeUCkj3hAcnZ4QAGMeECI5HhAohd5QMm4eED2kHhA
hNp4QAvKeEAf13hAPI94QI+SeEBQpHhAyrh4QLq2eEBOtHhAK594QKbfeECvS3hApZR4QMqD
eEAj1XhAoNt4QFbGeEDnh3hAUct4QOO2eEASj3hA1554QMrOeEAisnhAkdp4QB6DeEAVlnhA
jLV4QIe2eEBSxHhANKB4QHaleED3u3hA7NV4QCqieEDaznhAza54QGaceEBBonhAecF4QFum
eEDmi3hAsOt4QCOfeECerXhAS6R4QGmHeECHvXhALK54QFaeeECjtnhAlKt4QAzieEDz5HhA
Vch4QDPCeEBWrXhA56J4QGO2eEAwg3hAT6V4QP/SeEBVl3hAjV94QKxNeEDS/HhATb94QCSZ
eEAssnhA6Ll4QJljeEA/wXhAL9N4QGipeEC4vnhA76t4QMGoeEAyrnhA6J94QILYeEC4k3hA
xb54QK2JeEAM0HhAJq14QOCPeEC7knhAPo54QDDReEC5iXhA35h4QK5leEC/MnhAXKN4QPOu
eECLYHhA/4B4QMq8eECkbXhAQ7F4QFeoeEAzhnhAjsR4QA14eEBL5XhACaB4QMDGeEBu2XhA
G4J4QMSaeEDwfXhAqZd4QJ+MeEDhe3hA6K94QErBeECLmnhAz514QBjJeEA8mHhAm414QCfR
eEBYlnhAyMx4QLKreEAdrXhA0Yl4QOF7eECKlHhAq7Z4QBTCeECWo3hAZaZ4QKt1eECqx3hA
W6J4QCOveEBrqHhAss54QEO2eEBPsXhAAop4QH20eEAkgHhAFrN4QKPZeEBw2HhAz854QHR2
eED1tHhAxIp4QGuHeEAGf3hAN7F4QDGkeEAQr3hAktl4QEOheECSsXhAraV4QAOseEDUsHhA
CMN4QJGxeEDmsHhAZn14QHpjeED7w3hA1Jh4QJmOeEBPjHhAXXN4QCGFeEBfrHhAZKp4QM1z
eECGUnhAc3h4QF23eEARkXhAt614QE3QeED51XhApGJ4QEtreEAIlXhAEZN4QLGWeEC/s3hA
jqV4QPapeEBApnhAh654QDHjeECFgnhA34d4QDiPeEDrpnhAGlt4QPadeECngnhAqfV4QC2W
eEAvlXhATIV4QADGeEBPpXhAR/B4QFDVeEBwm3hAQ5d4QESMeEANu3hAOcV4QMaNeEADinhA
N5x4QDpgeEC5onhAi6h4QK+teEAbiXhAkZx4QI+EeEA4e3hAYqV4QBmZeEAVoXhAMKp4QBOF
eEANQHhA3m54QPh5eEBEjHhAypR4QByneED4sXhAhoR4QGKqeEBQ9nhAlbJ4QM56eECdlXhA
Vc14QOOdeECWZHhA+IZ4QISzeEBblnhABth4QOmLeEAGhnhA+q14QAKjeEBmdHhAyph4QOxp
eEBZp3hAX6J4QOrTeEC0g3hA6pp4QNDaeEBYmHhAr4p4QI+DeEAFtXhAaJ14QOXgeEB1wnhA
h6Z4QLO/eEBxzHhAV0V4QKBSeECz63hAW4d4QBGweEC/nHhA8Xh4QJ9zeEA3vXhAV8Z4QJJr
eEAKwXhA75V4QHqNeECPgnhAVal4QG+jeEBJsXhA03B4QEJdeEBjlXhAMZh4QFnCeEC0ZXhA
K8p4QOB4eECr7nhAMJl4QF1YeEDqlnhASsN4QMyGeEDZgnhAXZt4QPF/eEAWXHhAbW94QHGG
eECfWHhAal14QEeEeECzZXhAsaZ4QKCheEDhg3hA33d4QBWqeECSt3hAYsR4QENceECdnHhA
TbZ4QHxWeEBoXXhAh6V4QMyLeEB1cHhAZFt4QAlveEDL5HhALa14QPOreEDSaXhAd7d4QFSq
eEA/hHhAapt4QAeEeECIinhAB6Z4QKSDeEAWmnhAOId4QHFeeECQdnhAiIh4QKnAeECCjnhA
fWN4QEfKeEBDkHhAe0l4QGaHeECDgXhAqpV4QKeveEChXnhAvj14QEjLeED/WXhATcB4QClW
eEBBgXhAxqN4QJdVeEB5fXhAroJ4QLRseEDfPHhAZ1t4QA9beEA2pnhAeHl4QLhreECBhXhA
z8l4QE+keEDEk3hAwXl4QNCoeEC/U3hA1U94QBeQeEA1c3hAy3t4QANYeEAQr3hAgIx4QHmB
eEDCbnhAGZl4QNVpeED9V3hAxmh4QF+UeEAS0HhA53d4QNdneED7OXhAo4t4QKUneECtYXhA
rGx4QBCJeED1QHhAv3h4QJhveECjTXhAr2d4QCNreEC4iHhA2rh4QM2jeEC9Y3hAuVh4QClk
eECfj3hAxMB4QDWIeED8f3hAxJh4QC5CeEChvHhAjqN4QKqpeEAFfHhASWh4QAVFeEDHv3hA
FX14QPezeECdkXhAaFJ4QNY6eECSj3hAGqp4QHC3eEB8Y3hANn94QJ+GeED9U3hAKK94QM4l
eEBx5XhAYmp4QMVqeECzmHhA9G94QD2PeEBqd3hAImB4QGaNeECDd3hAXVt4QGpOeEBpwHhA
B4x4QE65eEA0inhAvol4QFRheEDjpXhAkVV4QPVheEDDlHhARX54QFVReEBWtXhA9kR4QBy9
eEAJi3hAg394QNtkeECbjHhApUN4QCypeECbeHhArLR4QB1feEBxa3hA1Gt4QB1meEDGVnhA
ZE94QK1weECgJHhAJmB4QCdgeEAPeHhAbEB4QCl9eECjkHhA/sV4QOh0eEA5ZXhAdCN4QLd5
eECZn3hACJJ4QN2ceEC5eXhAnEJ4QJ5FeEBXaHhAA414QO+9eECoW3hADVh4QE5reEBjfHhA
BGN4QMPDeEAkWXhATG94QH9ieEDbdnhAe494QHGpeEAoaHhA6I14QLJ7eEDFcHhA51p4QKqX
eEDqb3hAQ3N4QOWJeEChlHhAklt4QJkieEDwc3hAKIZ4QI1reEAwmXhAlql4QDdoeEC2lnhA
4394QChgeEAfcXhAXJZ4QDOQeEDEWnhAj4J4QJJbeEBARHhASop4QFxteEBie3hAjEp4QOlJ
eEC1ZXhAKnR4QARceEChkHhA0kV4QDdueEDeanhA/1x4QDBkeECtl3hAlbR4QCZ6eECMfnhA
mIt4QBSReEAki3hAUTJ4QN55eEAoPnhAMaR4QJ5HeEBPYHhAHHJ4QAqReEBveHhA1ix4QFFg
eEChjXhAhnV4QEPWeEBRRXhAq2t4QGI+eEDgfXhApVh4QG1meEBjlHhAZqB4QMT+d0BCT3hA
cGl4QLhmeEDaM3hACYZ4QNJ0eECUNnhAzVt4QAGleECqZnhAaXF4QPCBeEB1d3hAaEN4QHE1
eEAYsXhAcoh4QJOdeEA=</AssayYData></Step><Step><CommonData><SampleLocation>2</SampleLocation><SampleID></SampleID><SampleGroup></SampleGroup><SampleInfo></SampleInfo><SampleRow>F</SampleRow><SamplePlate>1</SamplePlate><WellType>REGENERATION</WellType><Concentration>-1</Concentration><ConcentrationUnits>µg/ml</ConcentrationUnits><MolarConcentration>-1</MolarConcentration><MolarConcUnits>nM</MolarConcUnits><MolecularWeight>-1</MolecularWeight><Temperature>30</Temperature><StartTime>5022659</StartTime><AssayTime>5</AssayTime></CommonData><FlowRate>1000</FlowRate><StepType>KREGENERATION</StepType><StepName>Regeneration</StepName><StepStatus>OK</StepStatus><ActualTime>5.00103</ActualTime><CycleTime>0.2</CycleTime><AssayXData Points="25">qlkoRd1cKEUQYChFRGMoRXtmKEWuaShF4WwoRRRwKEVIcyhFe3YoRa55KEXhfChFEIAoRUSD
KEV7hihFrokoReGMKEUQkChFSJMoRXuWKEWqmShF3ZwoRRCgKEVIoyhFe6YoRQ==</AssayXData><AssayYData Points="25">hvVIQFaWQkDAmT9Ahag9QAriO0B/0zpA4N05QH32OEBX5jdA+Ws3QCEFN0BqKTZAars1QLI5
NUCtzTRA5Bs0QJ3SM0A/pDNAZS4zQPWcMkDOaTJAJwsyQJDDMUAHfjFAAUoxQA==</AssayYData></Step><Step><CommonData><SampleLocation>1</SampleLocation><SampleID>Buffer</SampleID><SampleGroup></SampleGroup><SampleInfo></SampleInfo><SampleRow>F</SampleRow><SamplePlate>1</SamplePlate><WellType>BUFFER</WellType><Concentration>-1</Concentration><ConcentrationUnits>µg/ml</ConcentrationUnits><MolarConcentration>-1</MolarConcentration><MolarConcUnits>nM</MolarConcUnits><MolecularWeight>-1</MolecularWeight><Temperature>30</Temperature><StartTime>5034830</StartTime><AssayTime>5</AssayTime></CommonData><FlowRate>1000</FlowRate><StepType>KREGENERATION</StepType><StepName>Regeneration</StepName><StepStatus>OK</StepStatus><ActualTime>5.00005</ActualTime><CycleTime>0.2</CycleTime><AssayXData Points="25">rqkoReWsKEUUsChFSLMoRX+2KEWyuShF6bwoRRjAKEVMwyhFf8YoRbLJKEXhzChFGNAoRUjT
KEV/1ihFrtkoReXcKEUY4ChFTOMoRX/mKEWu6ShF5ewoRRjwKEVM8yhFe/YoRQ==</AssayXData><AssayYData Points="25">SBlqQCGobEB/SmtA3y1rQOI0a0CbLmtAUjlrQNFYa0DVVGtAokBrQM5la0CAZGtAnBprQNgq
a0A/jWtAiMFrQOida0DEtGtAKdprQLgKbEDLxGtAqypsQN3Va0CM82tA6eZrQA==</AssayYData></Step><Step><CommonData><SampleLocation>2</SampleLocation><SampleID></SampleID><SampleGroup></SampleGroup><SampleInfo></SampleInfo><SampleRow>F</SampleRow><SamplePlate>1</SamplePlate><WellType>REGENERATION</WellType><Concentration>-1</Concentration><ConcentrationUnits>µg/ml</ConcentrationUnits><MolarConcentration>-1</MolarConcentration><MolarConcUnits>nM</MolarConcUnits><MolecularWeight>-1</MolecularWeight><Temperature>30</Temperature><StartTime>5047153</StartTime><AssayTime>5</AssayTime></CommonData><FlowRate>1000</FlowRate><StepType>KREGENERATION</StepType><StepName>Regeneration</StepName><StepStatus>OK</StepStatus><ActualTime>5.00103</ActualTime><CycleTime>0.2</CycleTime><AssayXData Points="25">rvkoReX8KEUUAClFSAMpRX8GKUWuCSlF4QwpRRQQKUVIEylFfxYpRbIZKUXhHClFFCApRUgj
KUV/JilFrikpReUsKUUYMClFSDMpRX82KUWyOSlF5TwpRRRAKUVMQylFf0YpRQ==</AssayXData><AssayYData Points="25">oag3QBdpM0C4CTJAcfgwQKJ6MECV3C9AHnQvQMt2L0BuHi9AZtAuQO15LkB/dy5A6y0uQBHA
LUBCjS1AAXUtQMdRLUDgES1Afq4sQHTiLEDyrixAWGMsQPtQLEAgWyxAM9crQA==</AssayYData></Step><Step><CommonData><SampleLocation>1</SampleLocation><SampleID>Buffer</SampleID><SampleGroup></SampleGroup><SampleInfo></SampleInfo><SampleRow>F</SampleRow><SamplePlate>1</SamplePlate><WellType>BUFFER</WellType><Concentration>-1</Concentration><ConcentrationUnits>µg/ml</ConcentrationUnits><MolarConcentration>-1</MolarConcentration><MolarConcUnits>nM</MolarConcUnits><MolecularWeight>-1</MolecularWeight><Temperature>30</Temperature><StartTime>5059140</StartTime><AssayTime>5</AssayTime></CommonData><FlowRate>1000</FlowRate><StepType>KREGENERATION</StepType><StepName>Regeneration</StepName><StepStatus>OK</StepStatus><ActualTime>5.00103</ActualTime><CycleTime>0.2</CycleTime><AssayXData Points="25">skkpRelMKUUYUClFTFMpRX9WKUWyWSlF5VwpRRhgKUVQYylFg2YpRbJpKUXpbClFHHApRVBz
KUWDdilFsnkpRel8KUUcgClFTIMpRYOGKUWyiSlF5YwpRRiQKUVMkylFg5YpRQ==</AssayXData><AssayYData Points="25">9kVmQKozakCeZGlAbihpQD7EaEB9K2lADhVpQBpKaUBEC2lAZf1oQJukaUC6XGlAZGJpQBeT
aUBQ3GlAsJdpQKDBaUAQxGlAqChqQF8KakCm02lAY95pQGPnaUBKAGpAqzpqQA==</AssayYData></Step><Step><CommonData><SampleLocation>2</SampleLocation><SampleID></SampleID><SampleGroup></SampleGroup><SampleInfo></SampleInfo><SampleRow>F</SampleRow><SamplePlate>1</SamplePlate><WellType>REGENERATION</WellType><Concentration>-1</Concentration><ConcentrationUnits>µg/ml</ConcentrationUnits><MolarConcentration>-1</MolarConcentration><MolarConcUnits>nM</MolarConcUnits><MolecularWeight>-1</MolecularWeight><Temperature>30</Temperature><StartTime>5071305</StartTime><AssayTime>5</AssayTime></CommonData><FlowRate>1000</FlowRate><StepType>KREGENERATION</StepType><StepName>Regeneration</StepName><StepStatus>OK</StepStatus><ActualTime>5.00005</ActualTime><CycleTime>0.2</CycleTime><AssayXData Points="25">tpkpRe2cKUUcoClFUKMpRYOmKUW6qSlF6awpRRywKUVQsylFg7YpRbq5KUXpvClFHMApRVTD
KUWHxilFuskpRe3MKUUg0ClFVNMpRYPWKUW62SlF7dwpRSDgKUVU4ylFg+YpRQ==</AssayXData><AssayYData Points="25">KRI2QKETMUD+Gi9AUWEuQGGLLUDiGS1AP8osQECcLEDOQCxA+9ArQBQNLEBSjitAn2MrQCk+
K0AGFytARAgrQKeqKkBysipAw6AqQKmqKkCTcCpAoEkqQKv8KUCKBipAnRcqQA==</AssayYData></Step><Step><CommonData><SampleLocation>1</SampleLocation><SampleID>Buffer</SampleID><SampleGroup></SampleGroup><SampleInfo></SampleInfo><SampleRow>F</SampleRow><SamplePlate>1</SamplePlate><WellType>BUFFER</WellType><Concentration>-1</Concentration><ConcentrationUnits>µg/ml</ConcentrationUnits><MolarConcentration>-1</MolarConcentration><MolarConcUnits>nM</MolarConcUnits><MolecularWeight>-1</MolecularWeight><Temperature>30</Temperature><StartTime>5083640</StartTime><AssayTime>5</AssayTime></CommonData><FlowRate>1000</FlowRate><StepType>KREGENERATION</StepType><StepName>Regeneration</StepName><StepStatus>OK</StepStatus><ActualTime>5.00103</ActualTime><CycleTime>0.2</CycleTime><AssayXData Points="25">t+kpRe7sKUUh8ClFVfMpRYT2KUW3+SlF6vwpRSEAKkVRAypFhAYqRbcJKkXqDCpFHRAqRVUT
KkWEFipFuxkqRe4cKkUhICpFUSMqRYgmKkW3KSpF6iwqRSEwKkVRMypFiDYqRQ==</AssayXData><AssayYData Points="25">kVtmQBixaEBKH2hAt7VnQJOaZ0A/w2dAX7NnQJYDaEBy1WdAmUVoQANHaECYamhATXhoQAJe
aEDximhAQMFoQFHBaECK2GhAWN9oQCIEaUCiKWlAs+1oQB7ZaEC712hAz+JoQA==</AssayYData></Step></KineticsData></ExperimentResults>
