# Supplementary material for: CD147 mediates the adsorption of influenza A virus on the cell surface through direct interaction with HA
Source: Front Cell Infect Microbiol. 2025 Aug 29;15:1647283. doi: 10.3389/fcimb.2025.1647283 (PMC12426278; doi:10.3389/fcimb.2025.1647283)
Supplement: Supplementary file 8 [file DataSheet2.zip › raw data-2/Figure 6/Fingure6 D-I/Fingure6 E/241006_015.frd]

<?xml version="1.0" encoding="UTF-8" standalone="yes"?>
<ExperimentResults><ExperimentInfo Name="Experiment_16"><ExpDescription></ExpDescription><RTDVersion>2.0</RTDVersion><RunID>03AADD44-E866-4D31-AE95-3B43140E6372</RunID><ExperimentType>KINETICS</ExperimentType><ExperimentSubType>KBASIC</ExperimentSubType><StartDateTime>2024-10-06T14:33:44</StartDateTime><MachineName>4QSYCS2</MachineName><UserName>Labuser</UserName><LotNumber></LotNumber><PlateName>241006</PlateName><PlateName2></PlateName2><SensorName>G5</SensorName><SensorPlate>1</SensorPlate><SensorType>SA (Streptavidin)</SensorType><SensorRole>LIGAND</SensorRole><SensorInfo></SensorInfo><WritingSW>DataAcquisition.exe 11.1.0.11</WritingSW><InstrumentType>OctetRED96e</InstrumentType><InstrumentSerial>FB-90287</InstrumentSerial><InstrumentFW>1.0.0.0</InstrumentFW><IntegrationTime>1.9</IntegrationTime><DSPType>CPF</DSPType><DSPStitching>1</DSPStitching><HasManifest>1</HasManifest><InfoHash>276465500</InfoHash></ExperimentInfo><AssayParamsInfo/><KineticsData><Step><CommonData><SampleLocation>12</SampleLocation><SampleID></SampleID><SampleGroup></SampleGroup><SampleInfo></SampleInfo><SampleRow>G</SampleRow><SamplePlate>1</SamplePlate><WellType>BUFFER</WellType><Concentration>-1</Concentration><ConcentrationUnits>µg/ml</ConcentrationUnits><MolarConcentration>-1</MolarConcentration><MolarConcUnits>nM</MolarConcUnits><MolecularWeight>-1</MolecularWeight><Temperature>30</Temperature><StartTime>2218540</StartTime><AssayTime>120</AssayTime></CommonData><FlowRate>1000</FlowRate><StepType>BASELINE</StepType><StepName>Baseline</StepName><StepStatus>OK</StepStatus><ActualTime>120</ActualTime><CycleTime>0.2</CycleTime><AssayXData Points="600">AAAAAM3MTD7fT80+I9sZP1YOTT8AAIA/XrqZP/hTsz/NzMw/K4fmPwAAAEAv3QxA/KkZQCuH
JkCWQzNAAABAQC/dTECamVlAyXZmQDMzc0AxCIBAZmaGQM3MjEBkO5NAmpmZQAAAoEBmZqZA
/tSsQGQ7s0CamblAMQjAQJhuxkDNzMxAZDvTQJqZ2UAAAOBAmG7mQM3M7EAzM/NAmpn5QBkE
AEEzMwNBZmYGQbKdCUHl0AxBAAAQQTMzE0F/ahZBmpkZQeXQHEEZBCBBTDcjQX9qJkGamSlB
5dAsQRkEMEEzMzNBf2o2QbKdOUHl0DxBAABAQUw3Q0FmZkZBmplJQeXQTEEZBFBBTDdTQWZm
VkGynVlB5dBcQQAAYEFkO2NBf2pmQbKdaUHl0GxBGQRwQTMzc0F/anZBmpl5QeXQfEEMAoBB
ppuBQTMzg0HNzIRBZmaGQQwCiEGamYlBPzWLQc3MjEFzaI5BDAKQQZqZkUE/NZNBzcyUQXNo
lkEAAJhBmpmZQTMzm0HZzpxBZmaeQQAAoEGamaFBMzOjQdnOpEFmZqZBDAKoQZqZqUE/NatB
2c6sQXNorkEMArBBppuxQTMzs0HZzrRBZma2QQAAuEGamblBMzO7Qc3MvEFmZr5BDALAQaab
wUE/NcNBzczEQXNoxkEMAshBppvJQTMzy0HZzsxBc2jOQQwC0EGmm9FBMzPTQdnO1EFzaNZB
DALYQaab2UEzM9tB2c7cQWZm3kEAAOBBppvhQTMz40HZzuRBZmbmQQAA6EGamelBPzXrQdnO
7EFzaO5BAADwQaab8UE/NfNBzcz0QWZm9kEAAPhBmpn5QT81+0HZzvxBZmb+QQYBAELTzQBC
mpkBQmZmAkIzMwNCBgEEQtPNBEKamQVCZmYGQjk0B0IGAQhCzcwIQpqZCUJtZwpCMzMLQgAA
DELTzQxCoJoNQmZmDkIzMw9CBgEQQs3MEEKgmhFCZmYSQjk0E0IAABRC080UQpqZFUJmZhZC
OTQXQgYBGELNzBhCoJoZQm1nGkI5NBtCBgEcQtPNHEKamR1CbWceQjMzH0IAACBCzcwgQpqZ
IUJtZyJCOTQjQgAAJELNzCRCoJolQm1nJkI5NCdCBgEoQtPNKEKamSlCbWcqQjMzK0IAACxC
zcwsQqCaLUJmZi5COTQvQgYBMELTzTBCoJoxQm1nMkIzMzNCAAA0QtPNNEKgmjVCbWc2QjMz
N0IAADhC0804QpqZOUJtZzpCMzM7QgYBPELTzTxCoJo9Qm1nPkIzMz9CAABAQtPNQEKgmkFC
ZmZCQjMzQ0IGAURC081EQqCaRUJtZ0ZCMzNHQgAASELNzEhCmplJQmZmSkIzM0tCAABMQtPN
TEKgmk1CZmZOQjk0T0IAAFBCzcxQQpqZUUJtZ1JCMzNTQgYBVELTzVRCoJpVQmZmVkIzM1dC
BgFYQs3MWEKgmllCZmZaQjk0W0IAAFxCzcxcQqCaXUJtZ15CMzNfQgYBYELNzGBCoJphQm1n
YkI5NGNCAABkQs3MZEKgmmVCbWdmQjk0Z0IAAGhCzcxoQqCaaUJmZmpCOTRrQgYBbELTzWxC
oJptQmZmbkIzM29CBgFwQtPNcEKgmnFCZmZyQjMzc0IGAXRCzcx0QpqZdUJmZnZCOTR3QgYB
eELNzHhCmpl5QmZmekIzM3tCBgF8QtPNfEKamX1CZmZ+QjMzf0IAAIBCZmaAQs3MgEK2M4FC
mpmBQoMAgkJmZoJCUM2CQjMzg0IdmoNCgwCEQulmhEJQzYRCMzOFQpqZhUIAAIZCZmaGQlDN
hkIzM4dCHZqHQoMAiELpZohCzcyIQjMziUIdmolCAACKQmZmikJQzYpCtjOLQh2ai0IAAIxC
ZmaMQs3MjEK2M41CmpmNQoMAjkLpZo5CUM2OQrYzj0Idmo9CAACQQulmkEJQzZBCMzORQpqZ
kUKDAJJCZmaSQlDNkkK2M5NCmpmTQgAAlEJmZpRCzcyUQjMzlUKamZVCAACWQulmlkJQzZZC
MzOXQpqZl0KDAJhCZmaYQlDNmEK2M5lCmpmZQoMAmkJmZppCUM2aQjMzm0IdmptCAACcQmZm
nELNzJxCMzOdQh2anUIAAJ5C6WaeQlDNnkK2M59CHZqfQgAAoELpZqBCzcygQjMzoUKamaFC
gwCiQulmokJQzaJCtjOjQpqZo0KDAKRCZmakQs3MpEK2M6VCmpmlQoMApkJmZqZCzcymQjMz
p0IdmqdCAACoQmZmqEJQzahCMzOpQpqZqUKDAKpCZmaqQlDNqkIzM6tCmpmrQgAArEJmZqxC
UM2sQjMzrUIdmq1CAACuQulmrkLNzK5CtjOvQpqZr0KDALBCZmawQs3MsEIzM7FCHZqxQgAA
skLpZrJCzcyyQjMzs0IdmrNCgwC0QulmtEJQzbRCtjO1Qh2atUKDALZC6Wa2QlDNtkIzM7dC
mpm3QgAAuEJmZrhCzcy4QrYzuUIdmrlCAAC6QmZmukLNzLpCtjO7Qh2au0KDALxCZma8QlDN
vEIzM71CHZq9QgAAvkLpZr5CUM2+QjMzv0Kamb9CAADAQmZmwEJQzcBCtjPBQh2awUKDAMJC
ZmbCQlDNwkIzM8NCHZrDQoMAxEJmZsRCzczEQjMzxUIdmsVCgwDGQmZmxkLNzMZCtjPHQpqZ
x0KDAMhCZmbIQlDNyEIzM8lCHZrJQgAAykLpZspCUM3KQjMzy0KamctCgwDMQulmzELNzMxC
MzPNQh2azUKDAM5CZmbOQlDNzkIzM89CHZrPQgAA0EJmZtBCUM3QQrYz0UKamdFCgwDSQulm
0kJQzdJCtjPTQpqZ00KDANRC6WbUQs3M1EIzM9VCmpnVQgAA1kJmZtZCzczWQjMz10KamddC
gwDYQulm2EJQzdhCMzPZQh2a2UKDANpC6WbaQs3M2kK2M9tCmpnbQoMA3ELpZtxCzczcQrYz
3UIdmt1CAADeQmZm3kJQzd5CMzPfQpqZ30KDAOBCZmbgQlDN4EK2M+FCHZrhQoMA4kJmZuJC
UM3iQjMz40IdmuNCgwDkQmZm5ELNzORCMzPlQh2a5UKDAOZC6WbmQlDN5kK2M+dCmpnnQoMA
6ELpZuhCzczoQrYz6UKamelCgwDqQulm6kLNzOpCMzPrQh2a60KDAOxC6WbsQlDN7EIzM+1C
mpntQoMA7kJmZu5CzczuQrYz70Kame9C</AssayXData><AssayYData Points="600">AAAAAMPKZbs7atW7RnKOu5JOajo9dcg6p6wUOhxp/7te27w7HkamuqutETtf1Vg7mcZVu7mu
IjsOZkk7LC7/uoXzArobVse6d2rLOrAlgLoGbo47yoU2OgKbcDsCwQG7zFToO3XNHzvYoN07
3MSaO6xS2TviG1c7pTE3OyymHTsBuhi6fDc+PD9ZujsXgwM8nu8wOxcE0Ts726g7WEA4O7HI
IDz1NJk7ts2XO9+ikDusCi484498O3JgrDvOHtk7qwl+O0x+pTs6VSs8x0ANPKl6vTvwfrs7
SnlxO5vzhzswTX47XCoUPKTNKTwCp987+tAtO2uCkzs4zQ076yovPNNdHzxmEd47vUIPPNKt
0TsTOFQ8Bn0APMzHPDz58NI7Jj3tO4XfFzwS0Bk8Lg4SPD8qBzyaxRI8OoZSPDQgrzurqi48
7XDtO1oTKzwvTjk8e8YVPMLgGzx5OYg7sq1HPGcqHzw9O+g7DpAtPD4RCzwvwkk8/gE/PJxq
EDxIMOY7cksyPFbbVDximEo8g+0sPJRPOzwlTkM8RknEO2DSEjxWyzQ89u4PPPcmOjyKAWc8
4iYRPFh+WDyCVE08+7LkO5McdzysMU08Tos5PCMBdjzUI2o8mfx7PIUHZjyiwII8/hSRPE8Y
Xzz3Jmc8paXrO+YKeDxh9Vw8eHFJPIFCmzwWnRE8wRdVPPphQTzodFQ8sLYQPEnxFzzWeVY8
M9OSPPo3ejzYapI88kFYPJHokjza3WQ8mYZSPGEmfTwF2EY8OZaTPHqtgTyrhXU8CaiBPE3t
hDzKkoI8TX+RPGPNODwuSWU8LyaKPDDgWDz+1Ic8nWJhPO42dTw/kmM8iYFZPLUWmzzGDGw8
kQE4PDRLeDxzfoc8VB2IPFF3TDziZYk8J2OQPBs5szxygYE8kpiGPPFZWjwwT5E8saiaPNYQ
kjyqGpY81a2RPFzCiDyngLs8mYG6PGIogjz77JQ8yNyoPKt1hTznzaQ8BX2ZPIjilDwWVaA8
8A6GPE3KvzxpGYc8zWOMPIzwqDw/DVs8j5ppPENkpTzSc5I83lKdPAC8VDzZF8A8B7aLPPDX
ljwIeLQ8XJ2LPMbKczwabJQ8rEKaPKAWrjz6pYA8EfKfPIR1jjwpGdQ8Kx2RPL4Atzw8d4c8
bLHCPPSqqjw/cqw8H+S1PJYZnTzkvls80bCfPEEMqTwjQ408Hoq5PIxVnDw5waQ8ii+jPPpn
rTxU3KQ81si5PNY7yjztmtM8MsyqPDYJsTxSyqY825qBPNJyvzyxjbc8ARaUPDzJojzaZ7A8
/n+dPECSqzyFGLA86BC0PPLuvjz/06k801aqPH7cozwANqw8e/aKPIZksDyUFcs8LbG+PAvS
0zwvV7c8xPSlPAt4qTyCDr48LabCPHXSrzwlQrs8OMqxPDIozzw367o800avPODPsjzfo6s8
bQixPOpYyjw9w8I8eR/CPOuC4DzkgL48tjm8PJ/bxzweeJs8wwq6PG1u2jwb6ao8yJjDPLmC
tDwwN5M8zDWpPLF4uzyk1rM8SNrBPG1bxzwjkso8lRK9PEziyjzyxdA8PRvDPLyYwzwwlqU8
nVu7PGI9tzz1qbA8pY+hPHKBtzy1QNg8XpjJPCBc1DzzMsk868bkPNXCrzyEGbA8c8PNPIfh
3jzg5MA8sULJPEce0jxlrdY8ywyuPNC5yTxBlMA87gnlPBFjtzw4C6M8yX6aPIrA0TxZDcY8
+BO7POqxxDxN2cM8n3PTPMlc2zxqxcA8Hr7DPFGZzDz707M83TXFPI4wxTxUQtE8g8u5PGoo
vTwXVtc8ndPKPEnr0DzO07o8YTPRPDVnqzxTVZw89+vpPDSX6Tx3hto83xO9PFv79Dxc1M88
Ej7RPI/73jzW5MA8km/IPN2HwjwCLL48mXW+PNw+9jyBgLk89KOjPAQF3jwBobY8rwfJPFT4
2DxDoLs8HPvvPBab0zw6H9A8qSHgPBMc6TyID7A8dffLPDqZ6zzlHNw8YOrPPNTTzjxYN8c8
VF24PJhOuzw7E9Q8Uq3cPK1CuzyAN7g8hI2+PJ/czDyXzqs8ole/PJaQ0jzs5OU84/C0PJ/v
9Tw9dK88BNK/PHjZzzyvcN08lwPjPCJi1jwkdd48KyTVPKgbyzxH+/w8Dp/sPMkf0DxT0L08
SyG4PD3DtzyLjMk8RZzlPFcYAT2nFss8LD3+PLVo7jxLDtQ8V6e6PK/79Dy7+u48AXO7PKt4
3zxKQLs8lxbHPNDj2zzyzNw8zBC/PLbg1jzPlPY8F97dPP7Y9jyQ++E8be/WPMdbyTxkINY8
waS8PCdo0zxxCdQ8zXa2PGpl/zwcVuA8sRTLPPk+4TzWjtU8EtnlPEVzBj0DTdk8d47cPDZ6
/TwQONU8WEfHPCpYvjxUTsg8WKLLPFP0/Dx6isY8hI30PCyU6Tx5Rdo8SCzTPBSByTwitdk8
9XLUPNcz2Tzztco8xg3zPCYLzTzsQ+k8/cXwPBbz0DyBit08NZTXPPkc0DwqBMY8TwDgPJk+
5Dx/BvQ8vlT3POyxzTwicdg8v1kOPar35Tw5LwA9Kw7aPL9n4zz77s48NArCPOl1+jzhuto8
peDTPKV92zxA1gA9BIH6PAU3yjy7Rvk8YJLWPL6g2Dx8yOo893XjPPUv0Tw7t8Y8HgjcPG+R
7Tzc0t08WIYAPXgL8jypAN087Kf3PPBc7TzVze08i7T6PK/z6Dz3w+A84ob2PKwS9zz2Gcg8
zgbXPMkC5TxTaug8kVXYPEFQ7zwJ/wM9K2f9PFfzyjzkmdA8lIyyPFj90Tx3vtU8Npb0PKD3
4zzRT/A86fbVPLbYzjwXrd48fHfMPPGyxzzNivM8pErSPFrW3jyaku88oP7oPOqtxjwMbeQ8
GMPPPP/39jzjjMw89qPiPPQm7TwUZd88WE3uPBlC5DztG+s8CAfDPH6t/zx+oNM8vlf/PAk4
Aj3258s82e7MPL+v8DxWhdM8gPj0PJOW9TwWV8o8BGrUPL719jxdo6o84ZDHPIo68DyPHvc8
hogAPSt27DylYwI99OfGPEL44Ty6EQQ9vP8QPcam5jw72u88/GjkPIIL9Txuyu08Zj4HPQHE
yzzDZuo8TFD+PFWA5zx0Uuk8eo7nPJ4x4zwmZd08jNfLPJzuAD1Nauc81svPPE/b2jy06+g8
nIPdPPCQzzwi6u48qYjsPDBIAD1MFtc8</AssayYData></Step><Step><CommonData><SampleLocation>5</SampleLocation><SampleID>mhb2</SampleID><SampleGroup></SampleGroup><SampleInfo></SampleInfo><SampleRow>G</SampleRow><SamplePlate>1</SamplePlate><WellType>KLOAD</WellType><Concentration>-1</Concentration><ConcentrationUnits>µg/ml</ConcentrationUnits><MolarConcentration>-1</MolarConcentration><MolarConcUnits>nM</MolarConcUnits><MolecularWeight>-1</MolecularWeight><Temperature>30</Temperature><StartTime>2403896</StartTime><AssayTime>1200</AssayTime></CommonData><FlowRate>1000</FlowRate><StepType>LOADING</StepType><StepName>Loading</StepName><StepStatus>OK</StepStatus><ActualTime>305.002</ActualTime><CycleTime>0.2</CycleTime><AssayXData Points="1525">AADwQulm8EJQzfBCMzPxQh2a8UKDAPJCZmbyQlDN8kIzM/NCmpnzQgAA9EJmZvRCUM30QjMz
9UKamfVCgwD2Qulm9kJQzfZCtjP3Qh2a90IAAPhCZmb4Qs3M+EK2M/lCmpn5QoMA+kLqZvpC
UM36QjMz+0KamftCgwD8Qupm/ELNzPxCMzP9QqCa/UKDAP5CZmb+Qs3M/kK2M/9Cmpn/QkIA
AEN1MwBDZmYAQ5qZAEPNzABDQgABQ3UzAUOoZgFDmpkBQw7NAUMAAAJDMzMCQ2ZmAkPbmQJD
zcwCQwAAA0MzMwNDqGYDQ5qZA0MOzQNDAAAEQzMzBENmZgRD25kEQw7NBENCAAVDdTMFQ2Zm
BUPbmQVDDs0FQ0IABkMzMwZDZmYGQ9uZBkPNzAZDAAAHQzMzB0OoZgdD25kHQ83MB0NCAAhD
dTMIQ6hmCEOamQhDzcwIQ0IACUMzMwlDqGYJQ9uZCUPNzAlDQgAKQzMzCkNmZgpDmpkKQ83M
CkNCAAtDMzMLQ6hmC0PbmQtDzcwLQ0IADEMzMwxDqGYMQ5qZDEPNzAxDQgANQ3UzDUNmZg1D
mpkNQw7NDUMAAA5DdTMOQ2ZmDkPbmQ5DzcwOQ0IAD0N1Mw9DZmYPQ5qZD0MOzQ9DQgAQQzMz
EEOoZhBD25kQQw7NEEMAABFDdTMRQ2ZmEUOamRFDDs0RQwAAEkN1MxJDZmYSQ5qZEkMOzRJD
AAATQzMzE0OoZhNDmpkTQ83ME0NCABRDdTMUQ6hmFEPbmRRDzcwUQwAAFUMzMxVDZmYVQ5qZ
FUMOzRVDAAAWQ3UzFkOoZhZD25kWQw7NFkMAABdDdTMXQ6hmF0PbmRdDDs0XQ0IAGEN1MxhD
qGYYQ5qZGEMOzRhDQgAZQ3UzGUOoZhlDmpkZQ83MGUMAABpDdTMaQ6hmGkPbmRpDzcwaQ0IA
G0MzMxtDZmYbQ9uZG0MOzRtDAAAcQ3UzHEOoZhxD25kcQw7NHEMAAB1DdTMdQ6hmHUOamR1D
Ds0dQwAAHkMzMx5DZmYeQ9uZHkPNzB5DAAAfQ3UzH0OoZh9D25kfQw7NH0MAACBDdTMgQ6hm
IEPbmSBDzcwgQ0IAIUMzMyFDZmYhQ5qZIUPNzCFDAAAiQ3UzIkNmZiJD25kiQ83MIkNCACND
MzMjQ6hmI0PbmSNDDs0jQ0IAJEMzMyRDqGYkQ9uZJEPNzCRDAAAlQ3UzJUNmZiVDmpklQ83M
JUNCACZDMzMmQ2ZmJkOamSZDzcwmQwAAJ0N1MydDqGYnQ5qZJ0PNzCdDQgAoQ3UzKENmZihD
25koQ83MKENCAClDMzMpQ2ZmKUPbmSlDzcwpQ0IAKkMzMypDZmYqQ9uZKkMOzSpDQgArQ3Uz
K0NmZitDmpkrQw7NK0NCACxDMzMsQ6hmLEOamSxDDs0sQwAALUMzMy1DZmYtQ9uZLUMOzS1D
AAAuQ3UzLkOoZi5DmpkuQw7NLkNCAC9DdTMvQ+pmL0OamS9DzcwvQwAAMEMzMzBDZmYwQ9uZ
MEPNzDBDQgAxQ3UzMUOoZjFDmpkxQ83MMUMAADJDMzMyQ2ZmMkOamTJDzcwyQwAAM0N1MzND
qGYzQ9uZM0PNzDNDQgA0QzMzNEOoZjRDmpk0Qw7NNENCADVDdTM1Q6hmNUOamTVDDs01Q0IA
NkN1MzZDqGY2Q9uZNkPNzDZDQgA3QzMzN0NmZjdDmpk3Qw7NN0MAADhDdDM4Q2ZmOEPbmThD
Ds04QwAAOUN0MzlDZmY5Q9uZOUPNzDlDAAA6Q3QzOkNmZjpDmpk6Q83MOkMAADtDMzM7Q2Zm
O0OamTtDDs07Q0IAPEMzMzxDqGY8Q5qZPEPNzDxDAAA9QzMzPUPqZj1Dmpk9Q83MPUMAAD5D
dDM+Q2ZmPkPbmT5DDs0+Q0IAP0MzMz9DqGY/Q9uZP0PNzD9DAABAQ3QzQEOoZkBDmplAQw7N
QEMAAEFDdDNBQ6hmQUPbmUFDzcxBQ0IAQkMzM0JDqGZCQ9uZQkPNzEJDQgBDQzMzQ0NmZkND
25lDQ83MQ0NCAERDdDNEQ6hmREPbmURDzcxEQ0IARUMzM0VDZmZFQ5qZRUPNzEVDAABGQzMz
RkNmZkZDmplGQw7NRkMAAEdDdDNHQ6hmR0OamUdDDs1HQ0IASEMzM0hDqGZIQ5qZSEMOzUhD
QgBJQ3QzSUNmZklDmplJQ83MSUNCAEpDMzNKQ2ZmSkOamUpDDs1KQwAAS0N0M0tDqGZLQ9uZ
S0PNzEtDQgBMQzMzTENmZkxD25lMQw7NTEMAAE1DdDNNQ6hmTUPbmU1DzcxNQwAATkMzM05D
ZmZOQ9uZTkPNzE5DQgBPQ3QzT0OoZk9D25lPQ83MT0MAAFBDdDNQQ2ZmUEPbmVBDDs1QQ0IA
UUMzM1FDZmZRQ9uZUUPNzFFDQgBSQzMzUkOoZlJD25lSQ83MUkNCAFNDdDNTQ2ZmU0OamVND
Ds1TQ0IAVEN0M1RDZmZUQ5qZVEPNzFRDQgBVQzMzVUOoZlVDmplVQw7NVUNCAFZDdDNWQ2Zm
VkOamVZDDs1WQwAAV0N0M1dDqGZXQ9uZV0MOzVdDQgBYQzMzWENmZlhD25lYQ83MWEMAAFlD
dDNZQ2ZmWUPbmVlDzcxZQ0IAWkN0M1pDqGZaQ5qZWkMOzVpDAABbQ3QzW0OoZltD25lbQ83M
W0NCAFxDMzNcQ6hmXEPbmVxDzcxcQ0IAXUMzM11DqGZdQ9uZXUMOzV1DQgBeQ3QzXkOoZl5D
mpleQw7NXkMAAF9DdDNfQ2ZmX0OamV9DDs1fQ0IAYEMzM2BDZmZgQ9uZYEPNzGBDQgBhQ3Qz
YUOoZmFDmplhQw7NYUMAAGJDMzNiQ2ZmYkPbmWJDzcxiQ0IAY0N0M2NDqGZjQ9uZY0PNzGND
QgBkQ3QzZEOoZmRD25lkQ83MZEMAAGVDdDNlQ2ZmZUPbmWVDDs1lQwAAZkMzM2ZDZmZmQ9uZ
ZkPNzGZDAABnQ3QzZ0OoZmdD25lnQw7NZ0NCAGhDMzNoQ6hmaEPbmWhDzcxoQ0IAaUN0M2lD
qGZpQ9uZaUPNzGlDQgBqQzMzakNmZmpD25lqQw7NakMAAGtDMzNrQ2Zma0PbmWtDDs1rQ0IA
bEN0M2xDZmZsQ5qZbEPNzGxDAABtQzMzbUNmZm1D25ltQw7NbUMAAG5DdDNuQ6hmbkPbmW5D
zcxuQ0IAb0MzM29DqGZvQ5qZb0MOzW9DQgBwQzMzcEOoZnBD25lwQ83McENCAHFDMzNxQ6hm
cUPbmXFDzcxxQ0IAckMzM3JDZmZyQ5qZckPNzHJDQgBzQzMzc0OoZnND25lzQw7Nc0NCAHRD
dDN0Q2ZmdEOamXRDzcx0QwAAdUMzM3VDqGZ1Q5qZdUMOzXVDQgB2QzMzdkOoZnZD25l2Qw7N
dkNCAHdDdDN3Q6hmd0PbmXdDDs13QwAAeEN1M3hDqGZ4Q5qZeEPNzHhDQgB5QzMzeUOoZnlD
25l5Qw7NeUMAAHpDdTN6Q2ZmekPbmXpDzcx6QwAAe0MzM3tDZmZ7Q5qZe0MOzXtDQgB8QzMz
fEOoZnxDmpl8Q83MfENCAH1DMzN9Q2ZmfUPbmX1DDs19Q0IAfkN1M35DqGZ+Q9uZfkPNzH5D
AAB/Q3Uzf0OoZn9D25l/Q83Mf0MAAIBDmhmAQzMzgEPNTIBDZmaAQwCAgEOamYBDVLOAQ83M
gENm5oBDAACBQ7oZgUMzM4FDzUyBQ4dmgUMAgIFDupmBQ1SzgUPuzIFDZuaBQyEAgkO6GYJD
MzOCQ+5MgkNmZoJDIYCCQ7qZgkNUs4JDzcyCQ4fmgkMhAINDuhmDQzMzg0PuTINDZmaDQwCA
g0O6mYNDM7ODQ+7Mg0OH5oNDAACEQ5oZhENUM4RDzUyEQ2ZmhEMAgIRDmpmEQzOzhEPNzIRD
ZuaEQyEAhUOaGYVDVDOFQ+5MhUNmZoVDIYCFQ5qZhUNUs4VD7syFQ2bmhUMhAIZDuhmGQ1Qz
hkPuTIZDZmaGQyGAhkO6mYZDVLOGQ83MhkNm5oZDAACHQ7oZh0NUM4dDzUyHQ4dmh0MAgIdD
mpmHQzOzh0PuzIdDZuaHQyEAiEOaGYhDMzOIQ+5MiENmZohDIYCIQ5qZiEMzs4hD7syIQ4fm
iEMAAIlDmhmJQzMziUPuTIlDZmaJQyGAiUOamYlDVLOJQ83MiUNm5olDIQCKQ7oZikMzM4pD
7kyKQ4dmikMhgIpDmpmKQ1SzikPuzIpDZuaKQyEAi0OaGYtDMzOLQ+5Mi0NmZotDAICLQ5qZ
i0Mzs4tD7syLQ2bmi0MhAIxDmhmMQ1QzjEPNTIxDZmaMQwCAjEOamYxDVLOMQ83MjENm5oxD
IQCNQ7oZjUMzM41D7kyNQ2ZmjUMAgI1DupmNQzOzjUPuzI1DZuaNQyEAjkOaGY5DMzOOQ81M
jkOHZo5DAICOQ5qZjkMzs45D7syOQ4fmjkMAAI9DmhmPQzMzj0PuTI9Dh2aPQwCAj0O6mY9D
M7OPQ+7Mj0Nm5o9DAACQQ5oZkEMzM5BDzUyQQ4dmkEMhgJBDmpmQQ1SzkEPuzJBDh+aQQwAA
kUOaGZFDVDORQ81MkUOHZpFDIYCRQ5qZkUNUs5FD7syRQ2bmkUMhAJJDmhmSQ1QzkkPNTJJD
ZmaSQwCAkkOamZJDVLOSQ+7MkkOH5pJDAACTQ7oZk0NUM5NDzUyTQ2Zmk0MhgJNDupmTQzOz
k0PuzJNDZuaTQwAAlEO6GZRDVDOUQ+5MlENmZpRDIYCUQ7qZlEMzs5RDzcyUQ2bmlEMhAJVD
mhmVQ1QzlUPuTJVDh2aVQwCAlUO6mZVDVLOVQ+7MlUOH5pVDIQCWQ7oZlkMzM5ZD7kyWQ4dm
lkMAgJZDupmWQzOzlkPNzJZDh+aWQyEAl0O6GZdDMzOXQ81Ml0OHZpdDIYCXQ7qZl0Mzs5dD
7syXQ4fml0MAAJhDuhmYQzMzmEPNTJhDh2aYQwCAmEOamZhDM7OYQ+7MmEOH5phDIQCZQ5oZ
mUMzM5lD7kyZQ4dmmUMhgJlDupmZQzOzmUPNzJlDh+aZQyEAmkO6GZpDVDOaQ+5MmkNmZppD
IYCaQ5qZmkNUs5pD7syaQ2bmmkMhAJtDuhmbQ1Qzm0PuTJtDZmabQyGAm0O6mZtDM7ObQ+7M
m0Nm5ptDAACcQ5oZnENUM5xDzUycQ2ZmnEMhgJxDupmcQzOznEPNzJxDh+acQwAAnUO6GZ1D
MzOdQ+5MnUOHZp1DIYCdQ7qZnUNUs51DzcydQ4fmnUMAAJ5DuhmeQzMznkPuTJ5Dh2aeQyGA
nkO6mZ5DVLOeQ+7MnkOH5p5DIQCfQ7oZn0MzM59D7kyfQ4dmn0MAgJ9DupmfQ1Szn0PNzJ9D
ZuafQyEAoEOaGaBDMzOgQ81MoENmZqBDQoCgQ7qZoEMzs6BDzcygQ4fmoEMhAKFDmhmhQzMz
oUPuTKFDZmahQwCAoUOamaFDVLOhQ83MoUOH5qFDIQCiQ5oZokMzM6JDzUyiQ2ZmokMAgKJD
upmiQzOzokPNzKJDh+aiQwAAo0OaGaNDVDOjQ81Mo0NmZqNDAICjQ5qZo0NUs6ND7syjQ4fm
o0MAAKRDuhmkQzMzpEPuTKRDh2akQwCApEOamaRDVLOkQ+7MpENm5qRDIQClQ9sZpUNUM6VD
zUylQ4dmpUMhgKVDupmlQ1SzpUPNzKVDZualQwAApkOaGaZDMzOmQ+5MpkOHZqZDAICmQ7qZ
pkMzs6ZDzcymQ4fmpkMAAKdDmhmnQ1Qzp0PuTKdDh2anQyGAp0O6madDM7OnQ83Mp0OH5qdD
IQCoQ7oZqENUM6hDzUyoQ4dmqEMhgKhDmpmoQ1SzqEPuzKhDh+aoQwAAqUO6GalDMzOpQ+5M
qUNmZqlDIYCpQ5qZqUNUs6lD7sypQ2bmqUMAAKpDmhmqQ1QzqkPNTKpDh2aqQwCAqkO6mapD
VLOqQ83MqkOH5qpDIQCrQ5oZq0NUM6tDzUyrQ2Zmq0MAgKtDupmrQ1Szq0PuzKtDh+arQyEA
rEO6GaxDVDOsQ81MrEOHZqxDAICsQ7qZrEMzs6xDzcysQ2bmrEMAAK1DmhmtQ1QzrUPNTK1D
ZmatQyGArUO6ma1DVLOtQ83MrUOH5q1DAACuQ7oZrkNUM65DzUyuQ4dmrkMhgK5DupmuQzOz
rkPNzK5DZuauQyEAr0PbGa9DVDOvQ+5Mr0OHZq9DIYCvQ9uZr0Mzs69DzcyvQ4fmr0MhALBD
uhmwQ1QzsEPNTLBDh2awQyGAsEOambBDM7OwQ+7MsENm5rBDAACxQ5oZsUMzM7FDzUyxQ2Zm
sUMAgLFDupmxQzOzsUPNzLFDh+axQwAAskO6GbJDVDOyQ+5MskOHZrJDAICyQ5qZskNUs7JD
zcyyQ2bmskMAALNDuhmzQ1Qzs0PuTLNDh2azQwCAs0OambNDM7OzQ+7Ms0OH5rNDIQC0Q7oZ
tENUM7RD7ky0Q4dmtEMAgLRDmpm0QzOztEPNzLRDZua0QyEAtUOaGbVDVDO1Q+5MtUOHZrVD
AIC1Q9uZtUMzs7VD7sy1Q2bmtUMhALZDmhm2Q1QztkPNTLZDZma2QyGAtkO6mbZDVLO2Q+7M
tkNm5rZDIQC3Q7oZt0NUM7dD7ky3Q4dmt0MhgLdDupm3Q1Szt0PNzLdDZua3QwAAuEOaGbhD
MzO4Q81MuEOHZrhDIYC4Q7qZuEMzs7hDzcy4Q4fmuEMhALlDuhm5QzMzuUPuTLlDh2a5QyGA
uUOamblDM7O5Q+7MuUOH5rlDAAC6Q5oZukMzM7pDzUy6Q2ZmukMAgLpDmpm6QzOzukPuzLpD
h+a6QyEAu0OaGbtDVDO7Qw5Nu0OHZrtDAIC7Q5qZu0NUs7tDzcy7Q2bmu0MAALxDuhm8Q1Qz
vEPNTLxDh2a8QyGAvEOambxDVLO8Q83MvENm5rxDIQC9Q7oZvUNUM71DzUy9Q2ZmvUMhgL1D
upm9Q1SzvUPuzL1DZua9QyEAvkO6Gb5DVDO+Q81MvkOoZr5DAIC+Q7qZvkNUs75D7sy+Q4fm
vkMhAL9Duhm/Q1Qzv0PNTL9Dh2a/QyGAv0O6mb9DM7O/Q+7Mv0OH5r9DAADAQ5oZwEMzM8BD
Dk3AQ2ZmwEMAgMBDupnAQzOzwEPuzMBDh+bAQwAAwUOaGcFDMzPBQ+5MwUOHZsFDAIDBQ5qZ
wUNUs8FD7szBQ4fmwUMhAMJDmhnCQzMzwkPNTMJDh2bCQyGAwkO6mcJDVLPCQ+7MwkNm5sJD
IQDDQ5oZw0MzM8ND7kzDQ4dmw0MAgMNDmpnDQzOzw0PNzMNDZubDQyEAxEO6GcRDMzPEQ81M
xENmZsRDAIDEQ5qZxENUs8RD7szEQ4fmxEMAAMVDuhnFQzMzxUPuTMVDZmbFQwCAxUOamcVD
M7PFQ83MxUOH5sVDAADGQ5oZxkMzM8ZDzUzGQ2ZmxkMhgMZDmpnGQ1SzxkPNzMZDZubGQwAA
x0OaGcdDVDPHQ81Mx0OHZsdDAIDHQ5qZx0NUs8dD7szHQ4fmx0MAAMhDmhnIQzMzyEPuTMhD
ZmbIQyGAyEO6mchDVLPIQ83MyENm5shDAADJQ7oZyUMzM8lDzUzJQ4dmyUMAgMlDupnJQ1Sz
yUPuzMlDZubJQwAAykOaGcpDVDPKQ81MykOHZspDIYDKQ5qZykMzs8pD7szKQ4fmykMhAMtD
uhnLQzMzy0PuTMtDZmbLQwCAy0O6mctDM7PLQ83My0OH5stDAADMQ5oZzENUM8xDzUzMQ2Zm
zEMAgMxDmpnMQ1SzzEPNzMxDZubMQwAAzUOaGc1DVDPNQ81MzUNmZs1DAIDNQ5qZzUNUs81D
7szNQ4fmzUMAAM5DmhnOQzMzzkPuTM5Dh2bOQwCAzkOamc5DVLPOQ83MzkNm5s5DAADPQ5oZ
z0MzM89DzUzPQ2Zmz0MhgM9DupnPQzOzz0PNzM9Dh+bPQwAA0EO6GdBDVDPQQ81M0ENmZtBD
IYDQQ5qZ0EMzs9BDzczQQ2bm0EMAANFDuhnRQ1Qz0UPNTNFDh2bRQyGA0UO6mdFDVLPRQ+7M
0UOH5tFDIQDSQ5oZ0kNUM9JD7kzSQ4dm0kMhgNJDmpnSQzOz0kPuzNJDZubSQwAA00OaGdND
MzPTQ81M00OHZtNDIYDTQ7qZ00NUs9NDzczTQ4fm00MAANRDuhnUQ1Qz1EPuTNRDqGbUQw==</AssayXData><AssayYData Points="1525">qFyDPbSfsT3Ywd89UOIJPgZiHz4/djM+2ONJPg6TYT5HN3s+jeiHPrnrkj5zhp0+j3enPmoM
tT5tSb0+CIbHPmkg0z5oVt0+TQfmPmGu8T5ub/s+mysBP7LLBz8Yagw/04ARP02xFj/yUxs/
LC0hP6F5JT99xCs/a/EvP4cNNT9KZjk/XlI+P7y0Qz+keEc/0ttMP7PpUT/sfFU/tJFbP3xO
Xz8qtWM/qgZoP9LAbj/FGHE/Zct2PyaBfD9qdH8/ah+CP/CLhD9V3IY/W9iIP1rVij+qa40/
HsePP1XwkT9ao5Q/GSGWPzQCmD8/AZs/bXGcP27Wnj+LEqE/bf6iPwdwpT+0V6c/icupP+t+
qz9jR64/9wCwPxT6sT91DbQ/G9e1P/BxuD85V7o/TIK8P009vz/bksA/FubCPzwBxD+OXMY/
u+vIP+xzyj+xrcw/CPvOP1CT0D/St9I/MFHUP2O11j+v0Ng/2LraP3OW3D+c7d0/df7fP6tK
4T+lruM/1oLlP81f5z+8XOk/mI7rP7c77T/trO4/IszwP5cz8j+Hv/M/lSv2P9J6+D/C+/k/
9C37Pxo//T9xEv8/RzUAQM40AUDVDAJArakCQI3WA0A6mgRAv18FQDBLBkDCKAdA+fsHQJWX
CEA9lAlAJsIKQHSsC0C6/gtAHMgMQGzCDUCOXQ5AJ2kPQDjyD0Cg/hBAS8IRQCF+EkASQxNA
2d8TQIjoFECPrhVAJCoWQGguF0BA4xdA7qkYQNSEGUCy9RlAzI4aQHdCG0CgixxAvK0cQIzM
HUA6QB5AiDcfQGvjH0BynSBAEf4gQC/PIUBObyJAnEEjQNnPI0CeUyRAtWAlQN3mJUDluiZA
SQYnQPgGKEDhXyhAuvwoQCuWKUAuSCpAybcqQF9uK0CVMixAi5osQEp3LUBVEC5A3XkuQHm3
L0DKCTBADF8wQMUmMUAIjDFA7xAyQNsAM0BzSDNA+zw0QFpxNECDJzVARbY1QLZ5NkBWxTZA
j3o3QC66N0BQRjhAkBc5QDvdOUC8EzpAObQ6QNY3O0DUoDtAoPw7QA3MPED9Hj1AlYk9QPb2
PUBzwD5AROg+QIKmP0CX/j9AUq5AQHI3QUBLtkFAgSRCQLh3QkAoUENASGxDQBzxQ0CNaURA
vrJEQH1JRUC8p0VAd0RGQKr7RkAuEkdAHL9HQJ0vSEAog0hASxZJQDVNSUDSuElAlhBKQHEE
S0BQ7kpA1zJLQJZBTEDkP0xA8rdMQFNATUCrk01Ai/1NQHRKTkAUuU5ArOxOQJbcT0BDw09A
CWFQQMWsUEBK2VBAr1tRQLKbUUAh8lFAEFdSQOTlUkDO/lJADTtTQJHVU0BZRFRA75BUQOYD
VUD4HVVAQplVQO7BVUD8lFZAd7RWQOsMV0AwSVdAlJZXQK71V0C7TVhA4sJYQCn1WEBbPFlA
7W5ZQMyzWUC3SlpAVSdaQIB0WkDJCVtAJHBbQNahW0DBDVxA9UpcQAtlXECs0lxAUAddQCyE
XUDUsl1AsuxdQIJTXkBTnl5Aw8deQPoZX0AluF9AGnVfQDAhYEBPUWBAoX1gQGCOYECX/2BA
kzNhQGhhYUC1wmFAozFiQDxLYkDFtmJAkGFiQM4kY0BGKGNAX0RjQFqtY0BKRmRADzpkQI5a
ZEBpu2RAOKZkQJsLZUAgg2VA1XhlQMXxZUCz9GVAoUtmQICcZkDIuWZAaPhmQMJhZ0AWWWdA
WYVnQL0laECKKWhALhpoQIKFaEBJbGhAxhVpQGscaUBEL2lAMrRpQEipaUBGxmlAWB5qQI9o
akDgmWpAbq9qQNy8akCNX2tAWpNrQMJaa0CPsGtAEvNrQA8fbEDwGWxAEWFsQGF8bEBe0GxA
EANtQEcibUDta21AUrRtQIZYbUAkym1A+TNuQCsAbkCOJG5AYRpuQJPLbkDJs25A/dluQIkZ
b0DkOm9AY3FvQIGJb0DqZW9ACw5wQAQncEBa5G9AcENwQPVkcEDsjnBAJLdwQCTFcED/NXFA
kqJxQERecUBYYHFAU2pxQLbecUAN+XFACwJyQAr9cUCsfXJAGG1yQJFxckCl9HJAqJFyQIET
c0AGSHNACkxzQGMsc0DNQXNAsp1zQIiIc0CDvHNA5/5zQE6/c0DIFnRA4yl0QNGYdEAmlnRA
04J0QAjydECSyHRAwSd1QEQndUDdTnVAoYR1QOCXdUA/ZnVAW7t1QOmsdUCuA3ZA9xt2QB85
dkAlanZA2yF2QMqhdkD3a3ZAXJp2QKEDd0CE83ZA8Pl2QEgId0D/RndAAAN3QDicd0C6K3dA
vY13QLLQd0AHV3dAoRt4QC3Od0C0DXhA9tV3QHlieEAHBnhAjkF4QJEAeECnu3hAX6V4QKey
eEB+83hA8M54QCu4eEAQM3lAawx5QMU6eUB0GXlANFd5QJ4weUAeV3lAzrd5QC6MeUAr6HlA
vaZ5QBLCeUApCHpAWNx5QGOneUDbPnpAzxB6QBRTekC4QXpA8GR6QAezekAamXpAz456QOeO
ekBM9HpAgZV6QL8Te0CxHntApwx7QIhGe0BKcntApTh7QAI6e0AMW3tA/Wt7QK90e0DlR3tA
jIp7QHXXe0BbsntADwp8QAAjfEAqCHxAN+N7QJlJfEA8/ntA4DB8QAZWfEBNU3xAoZ18QCdn
fEB6FHxAmGJ8QPWYfECDdnxADYh8QEbLfEDcxnxA2Oh8QPICfUBbrXxARfR8QHHTfECSGH1A
PCp9QOI4fUB4L31Axwl9QOQHfUCHXn1AxFN9QO2FfUBT031AGUd9QJGcfUA0nH1A2kd9QEia
fUBzlX1A33B9QGftfUCS0X1ACOx9QF/ffUDqlX1Au759QEsLfkCf+n1ADBh+QE8YfkC5DX5A
/Wt+QGtUfkATOn5Aild+QPyNfkAHen5A5pZ+QMehfkCQW35A6rd+QG/cfkCxz35ASc1+QKPV
fkCov35ALNt+QPkLf0AFF39AoiV/QKhNf0ApQn9AMgB/QMBqf0A4oX5AZRR/QNgvf0DHVn9A
CRR/QFN3f0AmcX9AO31/QEugf0DKvn9ArKp/QMe5f0AwnH9A85N/QA67f0C3mX9A1AWAQD/c
f0B2sX9ANAqAQGgNgEDfCIBAIOF/QG0BgEAY6X9AWASAQLAWgEASCIBASfp/QMTqf0DqJIBA
eheAQKE2gECjLIBA7DyAQCBFgEDFQYBAcUqAQPlGgEAhXIBATEuAQBwlgECqT4BArXGAQDpN
gEAwgIBAy26AQAZsgEDOTYBAn2uAQOxcgEBQYoBAilKAQKeIgEA5boBAn3KAQMKpgEA8cIBA
MIWAQJaSgEDanoBAdXaAQLWVgEC7r4BAf3mAQIGngECOnYBAhciAQO+ygEBxw4BA5LqAQF69
gECJ04BAYKKAQNu4gEAruYBAzdSAQKKwgEDyv4BATNKAQGi9gECkyYBAlxKBQIPMgEC314BA
F/KAQJrlgEBfAYFAVtuAQK7zgEAjAIFAw/mAQH7zgEAGI4FA8e2AQAP6gEA30YBACt6AQHIi
gUCb8YBALASBQLQOgUCXIYFAoi2BQPUBgUBuKIFA3S2BQOQ/gUBGQYFAkymBQIU2gUB9RIFA
Dk2BQCpAgUA8SYFAbCmBQLozgUDZWoFABlWBQEJGgUBvWIFAxCiBQGRigUDteIFAEF6BQHVX
gUBuhoFA/UmBQMhvgUB+ZoFA4nyBQJlOgUB4dYFAPoGBQAqGgUAtjoFAe2iBQAiPgUCpdoFA
vXeBQB2JgUBRf4FAIHmBQKOQgUCyZ4FA/6mBQEiOgUDfooFAoaWBQEm0gUB/l4FAP6uBQK+x
gUB+oIFAhaeBQKuvgUB1q4FA26CBQGO6gUBFqYFAAo+BQKXNgUCw1YFA5LuBQDrLgUDFuIFA
Nr6BQBnDgUC35oFAhb2BQG/0gUDv3YFAc9KBQJjXgUA03YFASNSBQMwHgkD/4oFAlviBQNPS
gUAH14FAzt2BQLr3gUDbCYJAEROCQM8BgkAY74FAnzSCQNYjgkD97YFAcwWCQKXqgUCNGYJA
MCuCQAQzgkAT6IFARduBQJsNgkDmOIJATSaCQNgMgkCmT4JAojSCQGozgkALJ4JAZjuCQHFM
gkDJPoJArjKCQDsJgkCYOoJAwimCQFpZgkDXOIJAu3CCQElLgkDiM4JAe2OCQFc1gkC3WoJA
C1OCQJ9LgkBkXoJAsGCCQFVPgkA2doJAkmCCQJJggkAZaYJAV3aCQCxegkC2SoJA/3uCQF5h
gkAXfoJAj3+CQLmcgkBIf4JAXLCCQOxYgkAcfIJAeWKCQN2OgkC6ioJAeqOCQOmSgkDam4JA
qYOCQCKugkBEn4JApXSCQBOTgkBHk4JATqqCQAXMgkDbrYJAW5uCQOC0gkDrxYJAG6CCQECZ
gkB7noJAodKCQI6RgkDCtoJACraCQO6mgkB2n4JAvLGCQDSigkAcxIJAN9qCQG6xgkCs4YJA
DNiCQIrAgkC0yoJAgL6CQCPPgkBR34JApcqCQAfjgkB+2YJAi92CQMvsgkAy1oJAqeSCQKr9
gkBU74JA/9CCQMgEg0A5+oJA5vCCQKDhgkCc+4JAgAiDQC/HgkDWAoNAnuiCQIIVg0CrCINA
tRuDQMDzgkDHFYNAXByDQPQRg0ClFINA9hqDQBIfg0DjAINAVxqDQBMKg0CyGoNAog2DQMcQ
g0AOLoNAOk+DQAQig0AuNYNA4lqDQEg+g0CVK4NAqTiDQHcwg0AuQINAy0mDQD4/g0B1K4NA
Px6DQAZQg0CPM4NAeEKDQK5+g0B0W4NAUVqDQE1Jg0BvJoNABm+DQNpcg0BOXoNApISDQH04
g0AChoNAHlqDQF1pg0DSY4NAjlmDQCVug0BlZoNAK2aDQDVEg0ACToNAu26DQGtdg0Bkb4NA
6peDQMR9g0ADlYNA8HiDQKyZg0CciYNARnGDQKuig0AtiINAPKmDQNN9g0AbgINAVoeDQB13
g0BJboNAtJWDQNeYg0AYlYNAT8eDQHXEg0DvrYNA8I6DQJyLg0Aoj4NAKraDQCigg0CGiINA
D66DQG+bg0DUpINAqZ+DQGujg0DHjINA+smDQO6rg0DiwYNAqKSDQJfGg0D2uINAaryDQCLf
g0Cx44NAgcKDQMXcg0BIwYNAcbiDQPbNg0Db5oNAOLCDQIDfg0DdsYNA6eCDQHbmg0Ah54NA
MNGDQMPIg0BByoNA9/ODQMPhg0AI94NAhN2DQETmg0Cfy4NAgBWEQPIEhECtA4RAIvSDQAIO
hEC+BIRAS/mDQBD2g0C49INAHuWDQCn/g0AJzoNAYQeEQCXwg0A6CIRA9PmDQJYZhEC+1oNA
jhKEQB4WhEDZOIRARw+EQAoIhECBCIRAABKEQAUUhEB6KYRAFzmEQEwNhEAXH4RAhUeEQBkH
hED7EoRAjweEQB9IhEDABYRAEFKEQEc/hEBe/4NAdT2EQDM9hEAaIoRAwC+EQOIjhEDuQIRA
EyWEQLxShEAgg4RA1U6EQHNChECvMIRAIVuEQBdLhEAJOIRAnEKEQGdIhECvNYRAFT+EQG5U
hEDsUYRA8CmEQBA5hEBXT4RAADWEQE9LhEAkW4RAsWeEQKpGhEBDUYRATmeEQF83hEBrVoRA
PleEQHxfhEAugYRA0WCEQCZWhEBggoRA92mEQIxzhEBkgYRAm5aEQM94hEDGZoRA62qEQHBW
hEDJfIRAommEQFd3hEApgYRAOYiEQNt6hECml4RA8oqEQN6HhEA7h4RAQZaEQK+LhED0aYRA
TouEQJfIhEBcqYRAB3OEQJ6RhEADpoRA0n2EQE+rhEAxkoRA7niEQEylhED+soRAu6SEQNuh
hEBelIRAWqqEQEq+hEDphoRAN72EQL60hEDvxIRAYsKEQM3HhEDUrYRA5q+EQOjIhED4s4RA
7KiEQMajhEBQroRADOCEQB/YhEDVvYRAhdyEQKTIhECjwYRAhsOEQCHghED8wYRAvsGEQKbC
hEBD1oRAWf6EQKXahEDjt4RAIcaEQH/OhEDO54RAbMaEQJjwhEAe0oRAzPuEQNzOhECW7YRA
59uEQMrzhEDuz4RABveEQLkVhUCJxoRAjt2EQEcGhUAA/4RAsfSEQIfhhECU/IRA2OmEQMgj
hUD67IRAqeCEQHH0hEBs74RAEhuFQNYVhUBnD4VAdOeEQAADhUAvK4VAZQWFQMXyhECZGoVA
AAOFQKIAhUDzBYVAgRyFQDIuhUCI+IRAxe6EQIknhUA2B4VAUgGFQGodhUAFS4VAby6FQLBD
hUBLLYVA0D+FQM0shUAPG4VAGEeFQO0ehUBjRIVAnTaFQMA0hUA+WYVA2yaFQBNFhUBnVYVA
gSmFQLU2hUAGPIVAvDmFQHsjhUDFLoVAFVeFQOM6hUDSTIVAcECFQLtPhUBrX4VAaWqFQII7
hUCQNoVAqDOFQDZ0hUAlUYVANjSFQHB3hUBGUoVAf3aFQKNXhUBSdoVALVWFQA9/hUAJWYVA
ipOFQGpZhUBJZIVAHEuFQHJdhUCKlYVAll+FQDx4hUAha4VAw42FQNxdhUDlVYVAm2uFQEp0
hUCQjYVAvHyFQBV5hUCIeYVA3XyFQLKJhUB1W4VAM3WFQJSDhUBAZYVAfo6FQDGFhUBTpIVA
r5uFQGR+hUCSm4VAAIuFQH2EhUDFm4VAYJ+FQOWyhUBjnIVAMK+FQAmrhUBioYVAybeFQFiW
hUAPooVAU5SFQEyVhUBjoYVA+pKFQFTJhUDarYVAULGFQPuLhUB0ioVADqSFQHCYhUDAu4VA
A8eFQJ7NhUA/w4VA4KOFQD6ehUC9oYVAdZuFQNu4hUCNrIVAzqKFQNfGhUDLl4VAtrGFQHPl
hUC3nYVAtbuFQIPihUDU5YVA7r2FQDDmhUA8pYVAXcSFQLrRhUAoxYVAhZaFQNnbhUDV7oVA
E+WFQG/lhUDE+oVAZe6FQHbihUAgvIVAcsyFQMnbhUCG9YVAU9KFQL32hUCuAYZAaeSFQPHo
hUAHD4ZA/++FQG3chUCd5YVAyQCGQBoKhkC67IVA4wCGQGT6hUBl3YVAVNKFQIYEhkC914VA
hPCFQMULhkDEBoZA4cuFQNEQhkCV+YVA7fiFQD8IhkBn+oVAb9SFQBj3hUB6C4ZAcBaGQM0x
hkA/A4ZA7faFQHYChkBlHoZAdAmGQC8mhkClNYZAKPaFQHQghkAqFIZAYBCGQM0rhkDu9YVA
DCeGQHcuhkB0FoZA1CKGQGUbhkC+RYZAzDCGQB37hUBGJ4ZAexqGQGtHhkCzQYZAZCqGQLQ9
hkAGPoZArB+GQDY7hkB/PYZAH1CGQOUbhkBIVYZAcj6GQLFHhkBlMYZA9myGQBAmhkBXN4ZA
ckiGQLA+hkCbO4ZAkS+GQNQthkCcNYZA72WGQH9JhkDJZ4ZAVjuGQJVnhkAfPYZA3kGGQGw+
hkBzTYZAAFCGQJZbhkBTSYZAUEuGQOJahkBaQIZAUWOGQGd3hkB6MYZAN3OGQKhXhkBnaYZA
/liGQJxphkDAX4ZAI2OGQHVYhkDwYoZAe1yGQAN0hkD5gIZAgVeGQEp1hkA3f4ZAjVWGQJiF
hkD0UYZAXJOGQNVwhkA3cYZAPlGGQAxshkD0joZAz3qGQAuAhkBDeIZAU2aGQMWIhkAPfIZA
kHmGQMakhkBihoZAk46GQOh5hkACkYZATI2GQHyEhkC6fYZAtJuGQBe+hkDmiYZAbXGGQFyc
hkD0nIZAe5mGQOWYhkAuwoZAj5KGQFxohkC9o4ZA1pKGQIWYhkCRnoZAV7OGQOiuhkDWroZA
U7GGQFighkBshIZAk7mGQFzXhkDe2YZAYqiGQGOIhkAhpYZAo72GQC6/hkAypoZA376GQOK7
hkBIxYZAPamGQJ+/hkBQ0IZAI7CGQJPIhkDHwYZAU7KGQIzVhkDhpoZADNWGQGjehkCzv4ZA
Br+GQAa8hkA/44ZA5MuGQOK8hkCq1oZAucKGQCDIhkBX44ZA46eGQF26hkAdy4ZA1eOGQMEC
h0DtyYZAA7mGQEzahkD214ZAmNCGQETXhkB/9IZAZu2GQO34hkCa0oZAVOmGQDD0hkC45IZA
4deGQEm6hkCPDodAWeWGQB3mhkAI94ZAU/mGQCcKh0B85oZAh9GGQB4Bh0Cx7YZAlAWHQA==</AssayYData></Step><Step><CommonData><SampleLocation>6</SampleLocation><SampleID></SampleID><SampleGroup></SampleGroup><SampleInfo></SampleInfo><SampleRow>G</SampleRow><SamplePlate>1</SamplePlate><WellType>WASH</WellType><Concentration>-1</Concentration><ConcentrationUnits>µg/ml</ConcentrationUnits><MolarConcentration>55.31</MolarConcentration><MolarConcUnits>nM</MolarConcUnits><MolecularWeight>56.5</MolecularWeight><Temperature>30</Temperature><StartTime>2721689</StartTime><AssayTime>120</AssayTime></CommonData><FlowRate>1000</FlowRate><StepType>BASELINE</StepType><StepName>Baseline</StepName><StepStatus>OK</StepStatus><ActualTime>120</ActualTime><CycleTime>0.2</CycleTime><AssayXData Points="600">QoDUQ/yZ1EN1s9RDD83UQ8nm1ENjANVD/BnVQ3Uz1UMwTdVDqGbVQ0KA1UP8mdVDdbPVQzDN
1UOo5tVDYwDWQ9wZ1kOWM9ZDME3WQ6hm1kNCgNZD3JnWQ3Wz1kMwzdZDyebWQ2MA10P8GddD
ljPXQw9N10PJZtdDQoDXQ9yZ10OWs9dDD83XQ6jm10NCANhD3BnYQ5Yz2EMPTdhDyWbYQ2OA
2EP8mdhDlrPYQw/N2EPJ5thDQgDZQ/wZ2UOWM9lDME3ZQ6hm2UNCgNlD3JnZQ5az2UMwzdlD
yebZQ0IA2kP8GdpDljPaQw9N2kPJZtpDQoDaQ/yZ2kN1s9pDMM3aQ6jm2kNjANtD3BnbQ3Uz
20MPTdtDyWbbQ0KA20P8mdtDdbPbQzDN20Oo5ttDQgDcQ/wZ3EN1M9xDD03cQ6hm3ENjgNxD
/JncQ5az3EMPzdxDyebcQ2MA3UPcGd1DljPdQw9N3UPJZt1DY4DdQ/yZ3UN1s91DD83dQ8nm
3UNjAN5D3BneQ5Yz3kMwTd5DyWbeQ0KA3kP8md5DlrPeQzDN3kPJ5t5DQgDfQ/wZ30OWM99D
D03fQ8lm30NCgN9D3JnfQ5az30MPzd9DyebfQ0IA4EPcGeBDdTPgQw9N4EOoZuBDQoDgQ/yZ
4EN1s+BDD83gQ6jm4ENjAOFD3BnhQ5Yz4UMPTeFDyWbhQ0KA4UP8meFDlrPhQw/N4UOo5uFD
YwDiQ/wZ4kOWM+JDME3iQ6hm4kNjgOJD/JniQ5az4kMPzeJDyebiQ0IA40P8GeNDdTPjQzBN
40PJZuNDY4DjQ/yZ40N1s+NDMM3jQ8nm40NjAORD/BnkQ5Yz5EMPTeRDyWbkQ0KA5EPcmeRD
dbPkQzDN5EOo5uRDQgDlQ9wZ5UOWM+VDME3lQ8lm5UNjgOVD3JnlQ5az5UMwzeVDyeblQ0IA
5kPcGeZDdTPmQw9N5kOoZuZDQoDmQx2a5kN1s+ZDD83mQ6jm5kNjAOdD/BnnQ5Yz50MPTedD
qGbnQ2OA50P8medDdbPnQw/N50PJ5udDYwDoQ9wZ6EOWM+hDD03oQ8lm6ENCgOhD/JnoQ5az
6EMPzehDyeboQ0IA6UP8GelDdTPpQw9N6UPJZulDQoDpQ/yZ6UOWs+lDD83pQ6jm6UNCAOpD
3BnqQ3Uz6kMPTepDyWbqQ0KA6kPcmepDlrPqQzDN6kPJ5upDQgDrQ9wZ60OWM+tDD03rQ8lm
60NjgOtD/JnrQ5az60MPzetDqObrQ0IA7EPcGexDljPsQzBN7EPJZuxDQoDsQ/yZ7EN1s+xD
D83sQ8nm7ENCAO1D/BntQ3Uz7UMPTe1DyWbtQ2OA7UP8me1DlrPtQw/N7UPJ5u1DYwDuQ/wZ
7kOWM+5DD03uQ6hm7kNjgO5D/JnuQ3Wz7kMwze5DyebuQ2MA70P8Ge9DljPvQw9N70PJZu9D
QoDvQ/yZ70N1s+9DD83vQ8nm70NjAPBD3BnwQ3Uz8EMwTfBDqGbwQ2OA8EP8mfBDlrPwQw/N
8EOo5vBDQgDxQ/wZ8UOWM/FDD03xQ8lm8UNCgPFD3JnxQ5az8UMwzfFDyebxQ2MA8kPcGfJD
dTPyQzBN8kPJZvJDQoDyQ9yZ8kN1s/JDD83yQ6jm8kNjAPND/BnzQ3Uz80MwTfNDqGbzQ2OA
80PcmfNDdbPzQzDN80Oo5vNDQgD0Q/wZ9EN1M/RDME30Q6hm9ENjgPRD3Jn0Q5az9EMPzfRD
yeb0Q2MA9UPcGfVDljP1Qw9N9UPJZvVDY4D1Q/yZ9UOWs/VDD831Q6jm9UNCAPZD/Bn2Q5Yz
9kMPTfZDqGb2Q2OA9kP8mfZDlrP2Qw/N9kPJ5vZDQgD3Q9wZ90N1M/dDME33Q8lm90NCgPdD
3Jn3Q5az90MPzfdDyeb3Q0IA+EPcGfhDljP4Qw9N+EPJZvhDY4D4Q/yZ+EN1s/hDMM34Q6jm
+ENCAPlD3Bn5Q3Uz+UMwTflDqGb5Q2OA+UP8mflDlrP5Qw/N+UPJ5vlDQgD6Q9wZ+kN1M/pD
D036Q6hm+kNjgPpD3Jn6Q3Wz+kMwzfpDyeb6Q0IA+0PcGftDljP7Qw9N+0PJZvtDY4D7Q/yZ
+0N1s/tDD837Q8nm+0NCAPxD3Bn8Q3Uz/EMwTfxDyWb8Q0KA/EPcmfxDdbP8Qw/N/EOo5vxD
QgD9Q/wZ/UN1M/1DME39Q6hm/UNjgP1D3Jn9Q3Wz/UMPzf1DqOb9Q2MA/kPcGf5DljP+Qw9N
/kPJZv5DQoD+Q9yZ/kN1s/5DMM3+Q6jm/kNjAP9D/Bn/Q5Yz/0MwTf9DyWb/Q0KA/0P8mf9D
lrP/Qw/N/0PJ5v9DMQAARO4MAETLGQBEmCYARFQzAEQhQABE7kwARLtZAESHZgBEZXMARDGA
AET+jABEu5kARJimAERlswBEIcAARP7MAES72QBEmOYARGXzAEQxAAFE7gwBRLsZAUSYJgFE
ZTMBRDFAAUTuTAFEy1kBRIdmAURUcwFEIYABRO6MAUTLmQFEh6YBRFSzAUQxwAFE/swBRMvZ
AUSH5gFEVPMBRDEAAkTuDAJEyxkCRIcmAkRlMwJEIUACRP5MAkS7WQJEh2YCRGVzAkQxgAJE
/owCRLuZAkSYpgJEVLMCRDHAAkTuzAJEu9kCRIfmAkRl8wJEIQADRP4MA0S7GQNEhyYDRGUz
A0QhQANE7kwDRLtZA0SYZgNEVHMDRCGAA0T+jANEu5kDRIemA0RlswNEIcADRP7MA0S72QNE
h+YDRFTzA0QhAARE/gwERLsZBESYJgREVDMERDFABETuTAREy1kERIdmBERlcwREMYAERO6M
BES7mQREh6YERGWzBEQxwARE/swERLvZBESH5gREZfMERCEABUT+DAVEyxkFRIcmBURlMwVE
IUAFRO5MBUS7WQVEh2YFRGVzBUQhgAVE7owFRLuZBUSHpgVEZbMFRCHABUT+zAVEy9kFRIfm
BURU8wVEIQAGRP4MBkQMGgZEhyYGRGUzBkQxQAZE7kwGRMtZBkSYZgZEZXMGRDGABkT+jAZE
y5kGRIemBkRUswZEIcAGRP7MBkS72QZEh+YGRGXzBkQxAAdE7gwHRMsZB0SHJgdEVDMHRCFA
B0T+TAdEu1kHRJhmB0RUcwdEIYAHRO6MB0TLmQdEmKYHRFSzB0QhwAdE/swHRMvZB0SY5gdE
ZfMHRDEACETuDAhEyxkIRIcmCERUMwhE</AssayXData><AssayYData Points="600">SyCHQB4kh0AdEIdAThSHQMcYh0BD5YZAl+qGQKrrhkA9y4ZAdS6HQGbnhkDN3oZA5/iGQJ7b
hkD1/4ZAbveGQKPvhkAXxYZAjc2GQJP4hkD7yYZATPKGQNnShkAK9oZALN6GQA3ohkDgtoZA
6dGGQGPJhkCq2YZALN2GQPDXhkB6woZAZ+aGQHC4hkAYqIZAwqeGQM3KhkAvtoZAtLCGQKGw
hkCBr4ZAqtaGQDCzhkAt1IZAyZaGQMKyhkA6r4ZA7quGQAiDhkDmi4ZAK72GQM+PhkDti4ZA
eoSGQGyGhkDqjoZAo4qGQFGVhkARa4ZAmqGGQA2JhkCihoZAW4SGQPqNhkD7e4ZAsnaGQPGP
hkDvhYZA1aGGQDxqhkAeZIZA3UaGQN94hkCFfIZAdWOGQBeLhkABj4ZAHICGQGWAhkBxd4ZA
ml2GQMRHhkDvWoZA1nmGQBFlhkDEYIZABk2GQG9GhkCjf4ZANmCGQJ6ChkDHUYZAKUCGQJVa
hkAXToZA0GqGQMVOhkBif4ZADmCGQNc0hkBmU4ZAJUqGQBNphkBaZIZAzF2GQMZGhkAbU4ZA
WGOGQIMlhkCwZIZAjjyGQHpXhkBJXIZAHFmGQNNThkBXNoZAWhqGQPpBhkDqOIZAzyuGQI1r
hkAAPYZA2S+GQBAmhkCEKoZAYiiGQDtyhkBYE4ZAE1aGQGpIhkChP4ZAFR+GQIcxhkAbIYZA
5iyGQIEohkDWKYZAtTOGQLQahkAIHYZAEUOGQNRQhkBIPIZA0S+GQMRShkD0IIZAsTKGQAkt
hkDQGIZAaw+GQJYahkDjJ4ZAOS6GQFDxhUDM7IVA6iqGQKAThkD0JIZAewmGQFPwhUDuAIZA
hhGGQHv6hUA164VACQiGQE4ehkBLBIZAKhCGQDjvhUDuEIZAhAOGQDvkhUC0F4ZAWBOGQHzu
hUCd84VAtyaGQN30hUB1AoZAwReGQLH8hUBZJoZAvROGQOMfhkCTCoZAyfiFQIL9hUCC8YVA
EeOFQInyhUA5EYZAseyFQKT0hUDRBoZA6uWFQOzWhUBR9YVAnd6FQCPlhUAEAIZAp+iFQD/t
hUCU1YVAjAmGQEDhhUAU1IVAvsiFQA75hUB364VAbeeFQMXmhUAz0oVAmeqFQMawhUAS4oVA
wcSFQAfqhUDur4VAec+FQInghUBt7YVAT/mFQFPMhUDg+4VAWdeFQOPnhUCg8IVA2AqGQAfl
hUCltIVAzsyFQNSzhUCU9YVAf9iFQHfZhUA8yYVALsCFQDHLhUCxxIVAL/KFQNfThUC9r4VA
09yFQLHehUDP3oVAI8iFQEPHhUD31IVA87uFQMbPhUBPqIVAOrOFQIDDhUANt4VACdKFQLvX
hUAnzoVAociFQIrShUD2y4VAqcmFQMPghUBHuoVAf7qFQIfKhUAzvIVA4LSFQAu2hUAkx4VA
Y6eFQFy0hUD+iYVAXYuFQM7AhUArs4VApMSFQC+zhUDusoVAKoGFQBLChUC2qoVAspyFQPi+
hUBcwYVA5bGFQLq+hUC0qIVAEoyFQNachUCEkYVAiZCFQOu/hUCLn4VAMZ6FQF97hUAMeIVA
C3+FQDKXhUCBoYVAQsCFQDSfhUCDn4VAtpqFQAmahUDPqoVAIoWFQPy6hUDxkIVAIZiFQPGr
hUBjfYVAY7mFQD90hUCZzYVAYH6FQGOMhUB3kIVAZoSFQP9+hUAkj4VA0Y+FQOSahUDfm4VA
mqqFQB6NhUDYeoVANHaFQK+ohUA6e4VAZIOFQCF/hUCTgIVAL6uFQHt6hUCqfoVA8XeFQL2l
hUBTf4VAyZCFQPZ4hUCKl4VAy6aFQOWehUD3ZIVA5Y2FQBqThUCSfIVA96SFQMpzhUDRooVA
iIWFQEN2hUA9eYVAyouFQLmThUBoVoVAnXCFQCV/hUDaY4VATIaFQMlthUBxZIVACYWFQAKH
hUCThoVAfT2FQBKIhUCTUoVAdJGFQNBlhUDxiYVAsoGFQNuAhUBOZ4VAzIGFQNZxhUCsb4VA
+YSFQGxThUByXYVAc3WFQDhohUCfeIVA132FQFt4hUBlk4VA5D+FQBVWhUAgcoVAvX6FQOFR
hUCicYVA86+FQGtqhUDmRoVAsWiFQJ9ihUAla4VAM1+FQIhchUAuYYVAnImFQHiChUAkToVA
NGyFQCwphUDwcYVAaD2FQMlWhUCyWIVAxU+FQKtphUApYYVAUWqFQANvhUC9RoVAPVCFQMVk
hUCGMYVAC0iFQO5OhUD3YIVAs2aFQI1EhUBPZYVAHDuFQB1ChUDKQIVAWEyFQP5XhUCGI4VA
7maFQKoohUAPPoVAA1OFQGFHhUBrPYVA8jmFQONUhUD6S4VA+ieFQExPhUAnMIVAAyuFQOsc
hUAvQIVA6y2FQO0ohUDrTYVAHleFQE9fhUAmKoVACUaFQBpBhUAdHIVAzByFQNM/hUAiMYVA
qz2FQBsphUAyLIVAEjuFQKVZhUAXRoVAekuFQI4lhUA8HYVAsmSFQKhDhUAtKoVAgjSFQJEu
hUAkTYVADyKFQJwlhUARM4VAohqFQA0bhUBaP4VAjCGFQB4IhUCULoVAEjKFQDNYhUBtPYVA
YhOFQCgbhUD1KIVAyVWFQDIrhUC5PIVAljqFQGoghUCmN4VAmymFQIokhUDwQYVA+R2FQLY+
hUB4EIVA1CGFQH0nhUD1LYVABziFQHwbhUACAoVAoTiFQAURhUCiF4VA1zqFQCMdhUADD4VA
GiOFQCDxhEAKG4VAkzWFQGAZhUDDFYVA1BGFQPVehUDAGoVAkDWFQMQdhUBdBYVAuQuFQEX7
hEDW+YRA6C6FQMkdhUAWKYVAHS2FQHI0hUBsGYVATf6EQJkbhUAZ4IRASgiFQIwFhUAg84RA
cBCFQJIJhUD69YRATzKFQDILhUDDNoVApQ2FQML4hEDHAIVAIQmFQOQNhUCyJoVA8QOFQMIK
hUCSAoVA5N2EQAkqhUB5yoRAxAeFQNFNhUBa8oRAlwuFQBMOhUAWB4VAtxuFQEz+hEAw/oRA
jvmEQJsPhUDDCYVAPwWFQJ4JhUDsF4VAruqEQJMkhUCpFIVAeAeFQLD6hEBHD4VApOOEQLMA
hUDU+oRA8QmFQNDjhEA/G4VAY9qEQDb7hEBc74RAZfKEQKMYhUDw/oRA/PSEQDP/hECY+oRA
UNSEQKwhhUDx6IRAFOyEQPXphEBj74RA</AssayYData></Step><Step><CommonData><SampleLocation>7</SampleLocation><SampleID>H1</SampleID><SampleGroup></SampleGroup><SampleInfo></SampleInfo><SampleRow>G</SampleRow><SamplePlate>1</SamplePlate><WellType>KSAMPLE</WellType><Concentration>3.125</Concentration><ConcentrationUnits>µg/ml</ConcentrationUnits><MolarConcentration>55.31</MolarConcentration><MolarConcUnits>nM</MolarConcUnits><MolecularWeight>56.5</MolecularWeight><Temperature>30</Temperature><StartTime>2851821</StartTime><AssayTime>1400</AssayTime></CommonData><FlowRate>1000</FlowRate><StepType>ASSOC</StepType><StepName>Association</StepName><StepStatus>OK</StepStatus><ActualTime>1400</ActualTime><CycleTime>0.2</CycleTime><AssayXData Points="7000">IUAIRO5MCES7WQhEmGYIRFRzCEQhgAhE7owIRLuZCESYpghEZbMIRCHACETuzAhEy9kIRJjm
CERU8whEMQAJRP4MCUTLGQlEmCYJRFQzCUQhQAlE/kwJRLtZCUSHZglEZXMJRCGACUT+jAlE
u5kJRJimCURUswlEIcAJRP7MCUS72QlEmOYJRFTzCUQxAApE7gwKRLsZCkSYJgpEljMKRCFA
CkT+TApEu1kKRIdmCkRUcwpEIYAKRO6MCkTLmQpEmKYKRFSzCkRCwApE/swKRMvZCkSY5gpE
VPMKRCEAC0T+DAtEuxkLRIcmC0RlMwtEMUALRO5MC0S7WQtEh2YLRGVzC0QxgAtE/owLRLuZ
C0SHpgtEVLMLRCHAC0TuzAtEy9kLRIfmC0RU8wtEIQAMRO4MDES7GQxEhyYMRGUzDEQxQAxE
7kwMRMtZDESYZgxEZXMMRCGADET+jAxEy5kMRJimDERUswxEIcAMRO7MDETL2QxEh+YMRGXz
DEQhAA1E/gwNRMsZDUSYJg1EZTMNRCFADUT+TA1Eu1kNRJhmDURUcw1EIYANRP6MDUTLmQ1E
h6YNRGWzDUQhwA1E/swNRMvZDUSH5g1EVPMNRDEADkTuDA5EuxkORJgmDkRlMw5EIUAORO5M
DkS7WQ5Eh2YORFRzDkQhgA5E/owORMuZDkSYpg5EVLMORCHADkT+zA5Eu9kORIfmDkRl8w5E
MQAPRP4MD0TLGQ9EmCYPRLYzD0QhQA9E/kwPRMtZD0SHZg9EVHMPRDGAD0TujA9Eu5kPRIem
D0Rlsw9EMcAPRP7MD0TL2Q9Eh+YPRGXzD0QhABBE7gwQRLsZEESHJhBEZTMQRCFAEET+TBBE
y1kQRIdmEERlcxBEMYAQRP6MEES7mRBEh6YQRGWzEEQxwBBE7swQRLvZEESH5hBEZfMQRCEA
EUTuDBFEuxkRRJgmEURUMxFEIUARRO5MEUTLWRFEmGYRRGVzEUQhgBFE/owRRMuZEUSYphFE
ZbMRRCHAEUT+zBFEy9kRRIfmEURl8xFEIQASRO4MEkTLGRJEhyYSRFQzEkQhQBJE/kwSRLtZ
EkSYZhJEZXMSRCGAEkTujBJEy5kSRJimEkRUsxJEMcASRP7MEkS72RJEh+YSRGXzEkQhABNE
/gwTRLsZE0SYJhNEZTMTRDFAE0TuTBNEu1kTRJhmE0RUcxNEIYATRO6ME0S7mRNEh6YTRGWz
E0QhwBNE7swTRMvZE0SH5hNEVPMTRDEAFET+DBREyxkURJgmFETHMxREMUAURO5MFETLWRRE
h2YURGVzFEQhgBRE/owURMuZFESYphREZbMURCHAFETuzBREu9kURIfmFERU8xREIQAVRO4M
FUS7GRVEhyYVRFQzFUQhQBVE/kwVRLtZFUSHZhVEVHMVRDGAFUTujBVEy5kVRJimFURlsxVE
IcAVRO7MFUS72RVEmOYVRFTzFUQhABZE7gwWRMsZFkSHJhZEZTMWRDFAFkTuTBZEu1kWRJhm
FkRUcxZEIYAWRP6MFkS7mRZEmKYWRFSzFkQhwBZE/swWRLvZFkSH5hZEVPMWRCEAF0TuDBdE
uxkXRJgmF0RlMxdEMUAXRP5MF0TLWRdEh2YXRFRzF0QhgBdE/owXRMuZF0SYphdEZbMXRDHA
F0T+zBdEu9kXRJjmF0Rl8xdEIQAYRO4MGETLGRhEmCYYRGUzGEQhQBhE/kwYRLtZGESHZhhE
ZXMYRCGAGET+jBhEy5kYRIemGERUsxhEIcAYRO7MGETL2RhEh+YYRFTzGEQxABlE/gwZRMsZ
GUSYJhlEVDMZRDFAGUTuTBlEy1kZRIdmGURlcxlEIYAZRP6MGUS7mRlEmKYZRFSzGUQxwBlE
/swZRLvZGUSH5hlEVPMZRDEAGkTuDBpEyxkaRIcmGkRUMxpEIUAaRP5MGkS7WRpEmGYaRGVz
GkQhgBpE/owaRLuZGkSHphpEVLMaRCHAGkTuzBpEy9kaRIfmGkRl8xpEIQAbRO4MG0TLGRtE
hyYbRFQzG0QxQBtE7kwbRMtZG0SHZhtEZXMbRCGAG0T+jBtEu5kbRJimG0RUsxtEIcAbRO7M
G0TL2RtEh+YbRFTzG0QhABxE7gwcRMsZHESHJhxEVDMcRCFAHET+TBxEy1kcRIdmHERUcxxE
IYAcRP6MHES7mRxEmKYcRGWzHEQxwBxE/swcRMvZHESH5hxEZfMcRCEAHUT+DB1EuxkdRIcm
HURUMx1EIUAdRP5MHUS7WR1EmGYdRGVzHUQhgB1E/owdRLuZHUSHph1EZbMdRDHAHUTuzB1E
u9kdRJjmHURU8x1EIQAeRP4MHkS7GR5EhyYeRGUzHkQxQB5E/kweRMtZHkSHZh5EVHMeRDGA
HkT+jB5Eu5keRJimHkRlsx5EIcAeRO7MHkS72R5Eh+YeRFTzHkQxAB9E7gwfRLsZH0SHJh9E
ZTMfRCFAH0T+TB9Eu1kfRIdmH0RUcx9EIYAfRO6MH0S7mR9EmKYfRGWzH0QhwB9E7swfRLvZ
H0SH5h9EZfMfRDEAIETuDCBEuxkgRJgmIERUMyBEMUAgRP5MIES7WSBEmGYgRGVzIEQhgCBE
7owgRLuZIESYpiBEVLMgRCHAIET+zCBEu9kgRJjmIERU8yBEMQAhRO4MIUTLGSFEmCYhRFQz
IUQxQCFE7kwhRLtZIUSHZiFEZXMhRCGAIUT+jCFEu5khRIemIURlsyFEIcAhRO7MIUTL2SFE
mOYhRGXzIUQhACJE7gwiRLsZIkSHJiJEdTMiRCFAIkT+TCJEu1kiRKhmIkRlcyJEIYAiRO6M
IkS7mSJEmKYiRGWzIkQhwCJE/swiRMvZIkSH5iJEdfMiRDEAI0TuDCNEyxkjRIcmI0S2MyNE
IUAjRP5MI0S7WSNEmGYjRGVzI0QhgCNE7owjRMuZI0SYpiNEZbMjRCHAI0T+zCNEu9kjRJjm
I0RU8yNEMQAkRO4MJES7GSREmCYkRFQzJEQhQCRE7kwkRMtZJESHZiREVHMkRCGAJETujCRE
y5kkRJimJERUsyREIcAkRP7MJES72SREh+YkRGXzJEQxACVE/gwlRLsZJUSYJiVEZTMlRCFA
JUT+TCVEy1klRIdmJURUcyVEIYAlRO6MJUTLmSVEh6YlRGWzJUQhwCVE/swlRMvZJUSH5iVE
dfMlRCEAJkT+DCZEyxkmRJgmJkRUMyZEMUAmRP5MJkTLWSZEmGYmRGVzJkQhgCZE/owmRLuZ
JkSYpiZEVLMmRDHAJkT+zCZEy9kmRJjmJkRl8yZEMQAnRO4MJ0TLGSdEhyYnRGUzJ0QhQCdE
7kwnRMtZJ0SHZidEVHMnRCGAJ0T+jCdEy5knRIemJ0RlsydEMcAnRO7MJ0TL2SdEh+YnRGXz
J0QxAChE/gwoRLsZKESYJihEpjMoRDJAKET+TChEulkoRIhmKERkcyhEMoAoRO6MKETLmShE
iKYoRGSzKEQhwChE/swoRLrZKESY5ihEZPMoRCEAKUTuDClEyxkpRIgmKURkMylEIUApRO5M
KUTLWSlEmGYpRGRzKUQhgClE7owpRLqZKUSYpilEVLMpRCHAKUTuzClEutkpRJjmKURU8ylE
MgAqRO4MKkS6GSpEmCYqRGQzKkQhQCpE/kwqRLpZKkSIZipEVHMqRCGAKkT+jCpEupkqRIim
KkRksypEIcAqRO7MKkTL2SpEiOYqRGTzKkQyACtE7gwrRMsZK0SIJitEZDMrRCFAK0T+TCtE
ulkrRJhmK0RkcytEMoArRO6MK0S6mStEiKYrRFSzK0QhwCtE7swrRLrZK0SY5itEVPMrRCEA
LETuDCxEyxksRJgmLERkMyxEMkAsRP5MLETLWSxEmGYsRFRzLEQygCxE7owsRLqZLESYpixE
VLMsRCHALETuzCxEy9ksRIjmLERU8yxEMgAtRO4MLUTLGS1EiCYtRMczLUQhQC1E/kwtRMtZ
LUSYZi1EVHMtRCGALUT+jC1Ey5ktRIimLURUsy1EIcAtRP7MLUS62S1EiOYtRGTzLUQyAC5E
/gwuRLoZLkSIJi5EZDMuRCFALkT+TC5Ey1kuRIhmLkRUcy5EMoAuRP6MLkTLmS5EiKYuRFSz
LkQhwC5E/swuRLrZLkSY5i5EZPMuRCEAL0T+DC9EuhkvRJgmL0RkMy9EIUAvRP5ML0TLWS9E
iGYvRGRzL0QhgC9E7owvRMuZL0SYpi9EZLMvRDLAL0TuzC9EutkvRIjmL0RU8y9EIQAwRP4M
MES6GTBEiCYwRFQzMEQhQDBE/kwwRLpZMESYZjBEZHMwRCGAMETujDBEupkwRIimMERkszBE
MsAwRO7MMETL2TBEiOYwRGTzMEQhADFE7gwxRMsZMUSYJjFEVDMxRDJAMUT+TDFEulkxRJhm
MURkczFEIYAxRP6MMUTLmTFEiKYxRFSzMUQhwDFE/swxRLrZMUSI5jFEZPMxRCEAMkTuDDJE
uhkyRIgmMkS2MzJEIUAyRP5MMkS6WTJEiGYyRGRzMkQygDJE/owyRMuZMkSYpjJEZLMyRDLA
MkT+zDJEutkyRIjmMkRU8zJEMgAzRP4MM0S6GTNEiCYzRGQzM0QhQDNE/kwzRLpZM0SIZjNE
ZHMzRCGAM0T+jDNEupkzRIimM0RUszNEMsAzRP7MM0S62TNEmOYzRGTzM0QhADRE/gw0RLoZ
NESYJjREZDM0RCFANETuTDREy1k0RIhmNERUczREMoA0RP6MNES6mTREmKY0RGSzNEQhwDRE
/sw0RMvZNESY5jREVPM0RCEANUTuDDVEyxk1RIgmNURUMzVEIUA1RP5MNUTLWTVEmGY1RFRz
NUQhgDVE/ow1RMuZNUSYpjVEVLM1RCHANUT+zDVEy9k1RIjmNURU8zVEIQA2RP4MNkTLGTZE
iCY2RFQzNkQhQDZE/kw2RMtZNkSIZjZEZHM2RDKANkTujDZEupk2RIimNkRkszZEMsA2RP7M
NkTL2TZEmOY2RFTzNkQhADdE/gw3RLoZN0SIJjdEljM3RDJAN0T+TDdEulk3RJhmN0RUczdE
IYA3RO6MN0TLmTdEiKY3RGSzN0QhwDdE/sw3RMvZN0SI5jdEVPM3RCEAOETuDDhEuhk4RJgm
OERkMzhEMkA4RO5MOES6WThEmGY4RGRzOEQygDhE7ow4RMuZOESopjhEZLM4RCHAOET+zDhE
y9k4RIjmOERU8zhEMgA5RO4MOUS6GTlEmCY5RGQzOUQyQDlE7kw5RLpZOUSIZjlEVHM5RCGA
OUTujDlEupk5RIimOURkszlEIcA5RP7MOUTL2TlEiOY5RGTzOUQhADpE7gw6RLoZOkSYJjpE
VDM6RCFAOkTuTDpEy1k6RIhmOkRUczpEIYA6RO6MOkS6mTpEmKY6RFSzOkQywDpE7sw6RMvZ
OkSY5jpEVPM6RDIAO0TuDDtEuhk7RIgmO0RUMztEMkA7RP5MO0S6WTtEiGY7RGRzO0QygDtE
/ow7RLqZO0SIpjtEZLM7RCHAO0T+zDtEutk7RJjmO0RU8ztEIQA8RP4MPETLGTxEiCY8RKYz
PEQyQDxE7kw8RMtZPESYZjxEZHM8RCGAPET+jDxEupk8RJimPERUszxEMsA8RP7MPES62TxE
iOY8RGTzPEQyAD1E/gw9RMsZPUSYJj1EVDM9RDJAPUTuTD1Ey1k9RJhmPURkcz1EMoA9RO6M
PUS6mT1EmKY9RGSzPUQhwD1E/sw9RLrZPUSY5j1EVPM9RCEAPkTuDD5Euhk+RIgmPkRkMz5E
MkA+RO5MPkTLWT5EiGY+RGRzPkQhgD5E/ow+RMuZPkSYpj5EZLM+RCHAPkT+zD5Ey9k+RJjm
PkRk8z5EMgA/RP4MP0TLGT9EiCY/RGQzP0QyQD9E/kw/RMtZP0SIZj9EVHM/RDKAP0T+jD9E
upk/RIimP0Rksz9EMsA/RO7MP0TL2T9EiOY/RGTzP0QhAEBE7gxARMsZQESYJkBEZDNARCFA
QETuTEBEullARIhmQERUc0BEIYBARO6MQETLmUBEiKZARFSzQEQywEBE/sxARMvZQESY5kBE
VPNARCEAQUT+DEFEuhlBRJgmQUSmM0FEMkBBRO5MQUTLWUFEiGZBRFRzQUQhgEFE7oxBRLqZ
QUSYpkFEVLNBRCHAQUTuzEFEy9lBRIjmQURk80FEIQBCRO4MQkS6GUJEmCZCRFQzQkQhQEJE
/kxCRLpZQkSYZkJEVHNCRDKAQkTujEJEuplCRIimQkRks0JEMsBCRO7MQkTL2UJEiOZCRFTz
QkQyAENE/gxDRMsZQ0SYJkNEVDNDRCFAQ0T+TENEy1lDRJhmQ0Rkc0NEMoBDRP6MQ0S6mUNE
iKZDRFSzQ0QhwENE7sxDRLrZQ0SI5kNEZPNDRDIARET+DEREuhlERIgmRERUM0REIUBERP5M
RES6WUREiGZERFRzREQhgERE/oxERLqZRESYpkREZLNERDLARET+zEREy9lERJjmRERk80RE
IQBFRP4MRUTLGUVEmCZFRFQzRUQhQEVE/kxFRMtZRUSIZkVEZHNFRCGARUT+jEVEy5lFRJim
RURUs0VEIcBFRP7MRUS62UVEmOZFRGTzRUQyAEZE/gxGRLoZRkSIJkZEljNGRDJARkT+TEZE
y1lGRIhmRkRUc0ZEIYBGRP6MRkTLmUZEiKZGRFSzRkQhwEZE/sxGRMvZRkSI5kZEVPNGRDIA
R0TuDEdEyxlHRJgmR0RUM0dEMkBHRP5MR0S6WUdEiGZHRGRzR0QhgEdE/oxHRMuZR0SopkdE
ZLNHRDLAR0TuzEdEutlHRIjmR0RU80dEIQBIRO4MSETLGUhEmCZIRGQzSEQyQEhE/kxIRMtZ
SESYZkhEVHNIRDKASET+jEhEy5lIRIimSERks0hEIcBIRP7MSETL2UhEiOZIRGTzSEQyAElE
/gxJRLoZSUSYJklEVDNJRDJASUTuTElEy1lJRIhmSURkc0lEMoBJRP6MSUS6mUlEiKZJRGSz
SUQhwElE/sxJRMvZSUSY5klEZPNJRCEASkTuDEpEyxlKRIgmSkRkM0pEIUBKRO5MSkS6WUpE
iGZKRGRzSkQygEpE7oxKRMuZSkSIpkpEVLNKRCHASkTuzEpEutlKRIjmSkRU80pEIQBLRP4M
S0TLGUtEmCZLRLYzS0QyQEtE7kxLRLpZS0SYZktEVHNLRDKAS0TujEtEuplLRIimS0Rks0tE
MsBLRO7MS0TL2UtEiOZLRFTzS0QhAExE7gxMRLoZTESIJkxEVDNMRCFATET+TExEullMRIhm
TERkc0xEIYBMRO6MTES6mUxEmKZMRFSzTEQhwExE/sxMRMvZTESI5kxEVPNMRCEATUT+DE1E
yxlNRJgmTURkM01EMkBNRO5MTUS6WU1EiGZNRGRzTUQhgE1E/oxNRLqZTUSIpk1EZLNNRCHA
TUT+zE1EutlNRIjmTURk801EIQBORO4MTkTLGU5EmCZORFQzTkQhQE5E/kxORLpZTkSYZk5E
VHNORCGATkT+jE5EuplORJimTkRks05EIcBORO7MTkTL2U5EmOZORFTzTkQyAE9E7gxPRLoZ
T0SIJk9EVDNPRDJAT0T+TE9EullPRJhmT0Rkc09EMoBPRP6MT0S6mU9EiKZPRGSzT0QywE9E
7sxPRLrZT0SI5k9EVPNPRDIAUETuDFBEuhlQRJgmUES2M1BEMkBQRP5MUETLWVBEiGZQRFRz
UEQygFBE/oxQRLqZUESYplBEZLNQRCHAUETuzFBEutlQRJjmUERk81BEMgBRRO4MUUS6GVFE
mCZRRGQzUUQhQFFE7kxRRMtZUUSYZlFEVHNRRCGAUUT+jFFEuplRRIimUURks1FEMsBRRO7M
UUS62VFEmOZRRFTzUUQhAFJE/gxSRLoZUkSYJlJEZDNSRDJAUkT+TFJEullSRJhmUkRkc1JE
MoBSRP6MUkTLmVJEiKZSRFSzUkQywFJE/sxSRLrZUkSY5lJEVPNSRCEAU0T+DFNEyxlTRJgm
U0RkM1NEMkBTRP5MU0TLWVNEiGZTRGRzU0QygFNE/oxTRMuZU0SYplNEVLNTRDLAU0T+zFNE
utlTRIjmU0Rk81NEMgBURO4MVES6GVREiCZURFQzVEQhQFRE/kxURLpZVESYZlREZHNURDKA
VETujFREy5lURIimVERks1REIcBURO7MVES62VREmOZURGTzVEQyAFVE7gxVRMsZVUSIJlVE
tjNVRDJAVUT+TFVEullVRIhmVURkc1VEMoBVRP6MVUS6mVVEmKZVRGSzVUQywFVE7sxVRMvZ
VUSI5lVEVPNVRCEAVkTuDFZEuhlWRIgmVkRkM1ZEMkBWRO5MVkS6WVZEiGZWRFRzVkQygFZE
7oxWRLqZVkSIplZEZLNWRCHAVkT+zFZEutlWRJjmVkRk81ZEIQBXRO4MV0S6GVdEmCZXRFQz
V0QhQFdE7kxXRMtZV0SYZldEVHNXRCGAV0T+jFdEy5lXRJimV0RUs1dEIcBXRO7MV0TL2VdE
mOZXRGTzV0QhAFhE/gxYRMsZWESIJlhEVDNYRDJAWET+TFhEy1lYRIhmWERkc1hEMoBYRP6M
WES6mVhEiKZYRGSzWEQhwFhE/sxYRLrZWESI5lhEZPNYRCEAWUT+DFlEuhlZRIgmWURUM1lE
IUBZRO5MWUS6WVlEiGZZRGRzWUQhgFlE7oxZRLqZWUSIpllEZLNZRDLAWUT+zFlEy9lZRJjm
WURk81lEIQBaRO4MWkS6GVpEmCZaRKYzWkQyQFpE/kxaRLpZWkSIZlpEZHNaRCGAWkTujFpE
uplaRJimWkRUs1pEIcBaRP7MWkTL2VpEmOZaRFTzWkQyAFtE/gxbRMsZW0SIJltEVDNbRDJA
W0TuTFtEullbRJhmW0Rkc1tEIYBbRO6MW0TLmVtEiKZbRFSzW0QhwFtE/sxbRMvZW0SY5ltE
VPNbRDIAXET+DFxEyxlcRIgmXERUM1xEIUBcRP5MXES6WVxEiGZcRGRzXEQhgFxE/oxcRLqZ
XESYplxEZLNcRCHAXETuzFxEy9lcRJjmXERk81xEMgBdRP4MXUS6GV1EiCZdRGQzXUQhQF1E
7kxdRLpZXUSYZl1EZHNdRDKAXUTujF1EupldRJimXURUs11EMsBdRP7MXUTL2V1EmOZdRGTz
XUQyAF5E/gxeRMsZXkSYJl5EVDNeRCFAXkTuTF5EulleRJhmXkRUc15EIYBeRP6MXkS6mV5E
mKZeRGSzXkQywF5E/sxeRMvZXkSI5l5EZPNeRCEAX0T+DF9EuhlfRIgmX0SWM19EIUBfRO5M
X0TLWV9EmGZfRFRzX0QygF9E/oxfRLqZX0SIpl9EVLNfRDLAX0TuzF9Ey9lfRIjmX0Rk819E
MgBgRO4MYES6GWBEiCZgRFQzYEQyQGBE/kxgRLpZYESIZmBEZHNgRDKAYET+jGBEy5lgRIim
YERks2BEIcBgRP7MYETL2WBEiOZgRGTzYEQhAGFE/gxhRMsZYUSYJmFEVDNhRDJAYUT+TGFE
y1lhRJhmYURkc2FEIYBhRO6MYUS6mWFEmKZhRFSzYUQywGFE7sxhRLrZYUSI5mFEZPNhRDIA
YkTuDGJEyxliRJgmYkRUM2JEIUBiRP5MYkS6WWJEiGZiRGRzYkQygGJE7oxiRMuZYkSIpmJE
VLNiRCHAYkTuzGJEy9liRJjmYkRU82JEIQBjRO4MY0TLGWNEmCZjRFQzY0QhQGNE7kxjRLpZ
Y0SIZmNEZHNjRCGAY0T+jGNEy5ljRIimY0RUs2NEMsBjRP7MY0TL2WNEmOZjRFTzY0QhAGRE
/gxkRMsZZESIJmREVDNkRDJAZET+TGREullkRJhmZERkc2REIYBkRO6MZETLmWREmKZkRGSz
ZEQhwGRE7sxkRMvZZESI5mREVPNkRDIAZUT+DGVEuhllRJgmZURkM2VEIUBlRP5MZUS6WWVE
mGZlRGRzZUQygGVE/oxlRLqZZUSIpmVEVLNlRCHAZUT+zGVEutllRJjmZURU82VEIQBmRP4M
ZkS6GWZEiCZmRFQzZkQhQGZE/kxmRLpZZkSYZmZEVHNmRCGAZkTujGZEy5lmRJimZkRks2ZE
MsBmRO7MZkS62WZEiOZmRFTzZkQhAGdE7gxnRLoZZ0SIJmdEZDNnRCFAZ0TuTGdE3FlnRIhm
Z0RUc2dEMoBnRP6MZ0S6mWdEmKZnRFSzZ0QywGdE7sxnRLrZZ0SI5mdEZPNnRCEAaET+DGhE
yxloRJgmaERUM2hEMkBoRO5MaETLWWhEmGZoRGRzaEQygGhE/oxoRLqZaESYpmhEZLNoRDLA
aETuzGhEy9loRIjmaERk82hEMgBpRO4MaUTLGWlEiCZpRNgzaUQhQGlE7kxpRLpZaUSYZmlE
ZHNpRDKAaUT+jGlEuplpRJimaURUs2lEMsBpRO7MaUS62WlEmOZpRGTzaUQhAGpE/gxqRLoZ
akSIJmpEZDNqRDJAakTuTGpEullqRJhmakRkc2pEMoBqRP6MakTLmWpEiKZqRGSzakQhwGpE
7sxqRLrZakSY5mpEVPNqRCEAa0TuDGtEyxlrRJgma0RkM2tEMkBrRP5Ma0TLWWtEiGZrRGRz
a0QygGtE7oxrRLqZa0SIpmtEVLNrRCHAa0T+zGtEy9lrRIjma0Rk82tEIQBsRP4MbES6GWxE
iCZsRFQzbEQhQGxE/kxsRLpZbESYZmxEVHNsRDKAbET+jGxEy5lsRIimbERks2xEMsBsRO7M
bES62WxEmOZsRGTzbEQyAG1E7gxtRMsZbUSYJm1EZDNtRDJAbUT+TG1Ey1ltRJhmbURUc21E
MoBtRO6MbUTLmW1EmKZtRGSzbUQhwG1E7sxtRLrZbUSI5m1EVPNtRDIAbkTuDG5EyxluRJgm
bkRkM25EMkBuRP5MbkTLWW5EmGZuRFRzbkQhgG5E7oxuRMuZbkSYpm5EVLNuRCHAbkT+zG5E
y9luRJjmbkRU825EIQBvRP4Mb0TLGW9EiCZvRFQzb0QhQG9E/kxvRMtZb0SIZm9EVHNvRCGA
b0TujG9EuplvRJimb0RUs29EMsBvRP7Mb0TL2W9EmOZvRFTzb0QyAHBE7gxwRLoZcESIJnBE
ZDNwRDJAcET+THBEy1lwRIhmcERkc3BEIYBwRP6McES6mXBEmKZwRFSzcEQhwHBE7sxwRLrZ
cESY5nBEVPNwRCEAcUT+DHFEyxlxRJgmcURUM3FEIUBxRO5McUTLWXFEmGZxRGRzcUQygHFE
7oxxRMuZcUSYpnFEZLNxRCHAcUTuzHFEy9lxRIjmcURU83FEIQByRP4MckS6GXJEmCZyRGQz
ckQhQHJE/kxyRLpZckSIZnJEVHNyRDKAckT+jHJEuplyRIimckRks3JEIcByRP7MckTL2XJE
iOZyRFTzckQyAHNE/gxzRMsZc0SYJnNExzNzRCFAc0T+THNEullzRJhmc0Rkc3NEMoBzRP6M
c0TLmXNEiKZzRGSzc0QywHNE/sxzRLrZc0SI5nNEZPNzRDIAdET+DHREuhl0RJgmdERUM3RE
MkB0RP5MdES6WXREiGZ0RFRzdEQygHRE7ox0RMuZdESIpnREVLN0RDLAdETuzHREy9l0RJjm
dERk83REIQB1RO4MdUTLGXVEiCZ1RFQzdUQyQHVE7kx1RLpZdUSIZnVEVHN1RDKAdUTujHVE
y5l1RIimdURUs3VEIcB1RP7MdUTL2XVEiOZ1RGTzdUQhAHZE7gx2RLoZdkSIJnZEZDN2RCFA
dkTuTHZEy1l2RJhmdkRUc3ZEIYB2RP6MdkS6mXZEiKZ2RGSzdkQhwHZE/sx2RLrZdkSI5nZE
ZPN2RCEAd0TuDHdEyxl3RJgmd0RkM3dEMkB3RO5Md0S6WXdEiGZ3RGRzd0QhgHdE7ox3RLqZ
d0SYpndEZLN3RDLAd0T+zHdEutl3RIjmd0Rk83dEIQB4RO4MeETLGXhEmCZ4RJYzeEQyQHhE
7kx4RLpZeESIZnhEZHN4RDKAeEQOjXhEupl4RIimeERUs3hEIcB4RP7MeES62XhEiOZ4RGTz
eEQhAHlE7gx5RMsZeUSYJnlEZDN5RCFAeUTuTHlEy1l5RJhmeURkc3lEIYB5RO6MeUTLmXlE
iKZ5RGSzeUQywHlE/sx5RMvZeUSY5nlEVPN5RDIAekTuDHpEyxl6RJgmekRkM3pEMkB6RO5M
ekS6WXpEmGZ6RGRzekQhgHpE7ox6RMuZekSYpnpEVLN6RCHAekTuzHpEy9l6RIjmekRk83pE
MgB7RP4Me0S6GXtEmCZ7RGQze0QhQHtE7kx7RMtZe0SYZntEZHN7RDKAe0T+jHtEy5l7RIim
e0Rks3tEIcB7RP7Me0S62XtEiOZ7RFTze0QyAHxE7gx8RLoZfESYJnxEZDN8RCFAfET+THxE
ull8RJhmfERkc3xEMoB8RO6MfES6mXxEmKZ8RFSzfEQywHxE7sx8RMvZfESY5nxEZPN8RDIA
fUTuDH1Euhl9RIgmfUS2M31EMkB9RO5MfUTLWX1EiGZ9RFRzfUQygH1E7ox9RLqZfUSYpn1E
ZLN9RCHAfUT+zH1Eutl9RIjmfURk831EIQB+RP4MfkTLGX5EiCZ+RKYzfkQyQH5E/kx+RMtZ
fkSIZn5EZHN+RDKAfkTujH5Ey5l+RJimfkRks35EMsB+RO7MfkTL2X5EmOZ+RGTzfkQyAH9E
7gx/RLoZf0SIJn9EVDN/RCFAf0T+TH9Ey1l/RIhmf0Rkc39EMoB/RP6Mf0S6mX9EiKZ/RGSz
f0QywH9E7sx/RLrZf0SI5n9EZPN/RBAAgER/BoBE5gyAREQTgESqGYBEECCARH8mgETdLIBE
RDOARLI5gEQQQIBEf0aARN1MgEREU4BEqlmARBBggER/ZoBE3WyARExzgESqeYBEEICARHeG
gETdjIBETJOARKqZgEQZoIBEd6aAROasgEREs4BEsrmARBDAgER3xoBE5syAREzTgESq2YBE
GeCARH/mgETm7IBETPOARKr5gEQhAIFEdwaBRN0MgUREE4FE2xmBRBAggUR/JoFE5iyBREwz
gUSqOYFEEECBRHdGgUTmTIFERFOBRKpZgUQQYIFEd2aBRN1sgURMc4FEsnmBRBmAgUR3hoFE
5oyBREyTgUSqmYFEGaCBRH+mgUTmrIFETLOBRKq5gUQZwIFEf8aBRObMgURM04FEqtmBRBDg
gUSH5oFE3eyBREzzgUSy+YFEEACCRHcGgkTdDIJETBOCRLIZgkQQIIJEdyaCRN0sgkREM4JE
qjmCRBlAgkR3RoJE3UyCRExTgkSyWYJEGWCCRHdmgkTmbIJETHOCRKp5gkQQgIJEd4aCRN2M
gkRMk4JEqpmCRBmggkR/poJE5qyCREyzgkSyuYJEGcCCRH/GgkTdzIJERNOCRLLZgkQZ4IJE
f+aCRObsgkRE84JEsvmCRBkAg0R/BoNE5gyDREQTg0SqGYNEGSCDRH8mg0TdLINERDODRLo5
g0QZQINEf0aDRN1Mg0REU4NEslmDRBlgg0R3ZoNE3WyDRERzg0SyeYNEGYCDRHeGg0TmjINE
RJODRKqZg0QQoINEd6aDRN2sg0REs4NEsrmDRBDAg0R3xoNE5syDREzTg0Sy2YNEGeCDRHfm
g0Td7INERPODRLL5g0QQAIREdwaERN0MhEREE4REshmERBgghER3JoRE5iyEREwzhESqOYRE
EECERHdGhETeTIRERFOERLJZhEQQYIREf2aERN5shEREc4REqnmERBCAhER3hoRE5oyEREyT
hESqmYREGKCERHemhETmrIRERLOERKq5hEQYwIREf8aERObMhERE04REstmERBDghER35oRE
3uyERETzhESy+YREGACFRH8GhUTmDIVERBOFRLIZhUQQIIVEfyaFRN4shUREM4VEsjmFRBhA
hUR3RoVE3kyFRExThUSyWYVEGGCFRH9mhUTebIVETHOFRLJ5hUQYgIVEd4aFROaMhURMk4VE
qpmFRBCghUR3poVE3qyFRESzhUSyuYVEGMCFRHfGhUTezIVETNOFRLLZhUQQ4IVEf+aFRN7s
hURE84VEqvmFRBAAhkR3BoZE3gyGREQThkTTGYZEGCCGRH8mhkTeLIZERDOGRLI5hkQYQIZE
f0aGRN5MhkRMU4ZEqlmGRBBghkR3ZoZE5myGRExzhkSyeYZEGICGRH+GhkTejIZERJOGRKqZ
hkQYoIZEf6aGRN6shkREs4ZEsrmGRBDAhkR3xoZE5syGRETThkSy2YZEGOCGRHfmhkTe7IZE
TPOGRLL5hkQYAIdEdwaHRN4Mh0RME4dEqhmHRBggh0R/JodE3iyHREQzh0SyOYdEGECHRH9G
h0TeTIdETFOHRLJZh0QQYIdEf2aHROZsh0RMc4dEqnmHRBCAh0R3hodE5oyHRESTh0SymYdE
GKCHRH+mh0TerIdETLOHRKq5h0QYwIdEd8aHRN7Mh0RE04dEstmHRBDgh0R/5odE3uyHREzz
h0Sy+YdEEACIRH8GiETeDIhETBOIRKoZiEQQIIhEfyaIRN4siEREM4hEqjmIRBhAiER3RohE
5kyIRERTiESqWYhEEGCIRHdmiETmbIhETHOIRKp5iEQYgIhEf4aIRN6MiEREk4hE05mIRBCg
iER3pohE5qyIRESziESyuYhEGMCIRHfGiETmzIhERNOIRLLZiEQY4IhEd+aIRObsiERM84hE
svmIRBgAiUR3BolE5gyJREQTiUSyGYlEGCCJRH8miUTeLIlETDOJRKo5iUQYQIlEf0aJRN5M
iURMU4lEslmJRBBgiUR3ZolE5myJRExziUSqeYlEEICJRH+GiUTejIlERJOJRKqZiUQYoIlE
f6aJRN6siURMs4lEqrmJRBjAiUR3xolE3syJRETTiUSq2YlEGOCJRH/miUTm7IlERPOJRKr5
iUQYAIpEdwaKROYMikREE4pEqhmKRBggikR3JopE5iyKREwzikSyOYpEEECKRH9GikTeTIpE
RFOKRKpZikQYYIpEf2aKRN5sikRMc4pEqnmKRBCAikR3hopE5oyKREyTikSymYpEGKCKRHem
ikTmrIpERLOKRLK5ikQQwIpEd8aKRN7MikRM04pEstmKRBDgikR35opE3uyKRETzikSy+YpE
GACLRH8Gi0TmDItETBOLRMsZi0QYIItEfyaLROYsi0RMM4tEqjmLRBhAi0R/RotE5kyLRERT
i0SqWYtEGGCLRH9mi0TebItERHOLRLJ5i0QQgItEf4aLRN6Mi0RMk4tEspmLRBigi0R/potE
5qyLRESzi0SquYtEEMCLRH/Gi0TezItETNOLRKrZi0QY4ItEd+aLRObsi0RM84tEsvmLRBAA
jER3BoxE3gyMREQTjESqGYxEGCCMRH8mjETeLIxERDOMRKo5jEQYQIxEf0aMRN5MjERMU4xE
qlmMRBBgjER/ZoxE3myMRExzjESqeYxEGICMRH+GjETejIxERJOMRKqZjEQQoIxEd6aMRN6s
jERMs4xEsrmMRBjAjER/xoxE5syMREzTjESy2YxEEOCMRHfmjETm7IxERPOMRLL5jEQYAI1E
fwaNRN4MjUREE41EshmNRBggjUR/Jo1E5iyNREQzjUSyOY1EEECNRH9GjUTeTI1ETFONRLJZ
jUQQYI1Ed2aNROZsjUREc41EqnmNRBCAjUR3ho1E7oyNRESTjUSymY1EGKCNRH+mjUTerI1E
TLONRLK5jUQQwI1Ed8aNRObMjURM041EqtmNRBDgjUR/5o1E3uyNREzzjUSy+Y1EGACORHcG
jkTeDI5ERBOORKoZjkQYII5EfyaOROYsjkRMM45EsjmORBBAjkR/Ro5E5kyORERTjkSqWY5E
EGCORHdmjkTebI5ERHOORKp5jkQQgI5Ef4aORN6MjkREk45EspmORBigjkR/po5E3qyOREyz
jkSquY5EGMCORH/GjkTmzI5ETNOORLLZjkQQ4I5Ed+aORN7sjkRM845EsvmORBAAj0R3Bo9E
3gyPREQTj0SyGY9EGCCPRHcmj0TeLI9ERDOPRLI5j0QQQI9Ef0aPROZMj0RMU49EslmPRBhg
j0R3Zo9E3myPRExzj0SyeY9EEICPRHeGj0TejI9ERJOPRLKZj0QYoI9Ef6aPROasj0REs49E
srmPRBDAj0R3xo9E3syPRETTj0Sy2Y9EGOCPRH/mj0Tm7I9ETPOPRKr5j0QYAJBEdwaQROYM
kERME5BEqhmQRBggkER3JpBE5iyQREwzkESqOZBEGECQRH9GkETeTJBERFOQRLJZkEQQYJBE
f2aQROZskERMc5BEqnmQRBiAkER3hpBE5oyQRESTkESymZBEEKCQRH+mkETerJBERLOQRKq5
kEQQwJBEd8aQRN7MkERM05BEqtmQRBDgkER35pBE3uyQRETzkESy+ZBEGACRRH8GkUTeDJFE
TBORRKoZkUQQIJFEdyaRROYskUREM5FEqjmRRBhAkUR3RpFE5kyRRExTkUSyWZFEEGCRRHdm
kUTmbJFERHORRLJ5kUQYgJFEd4aRRN6MkURMk5FEqpmRRBigkUR3ppFE3qyRRESzkUSyuZFE
GMCRRH/GkUTezJFETNORRKrZkUQQ4JFEd+aRRObskURE85FEsvmRRBgAkkR/BpJE3gySREQT
kkSyGZJEECCSRHcmkkTeLJJERDOSRLI5kkQQQJJEd0aSRN5MkkREU5JEqlmSRBhgkkR3ZpJE
3mySRERzkkSyeZJEEICSRHeGkkTejJJETJOSRNOZkkQYoJJEf6aSROaskkREs5JEqrmSRBDA
kkR/xpJE3sySRETTkkSq2ZJEGOCSRHfmkkTe7JJETPOSRKr5kkQYAJNEdwaTROYMk0RME5NE
shmTRBggk0R/JpNE3iyTREwzk0SyOZNEEECTRH9Gk0TeTJNERFOTRKpZk0QQYJNEf2aTROZs
k0REc5NEsnmTRBiAk0R3hpNE3oyTRESTk0SymZNEGKCTRH+mk0TerJNETLOTRLK5k0QYwJNE
d8aTRN7Mk0RE05NEqtmTRBjgk0R35pNE5uyTRETzk0Sy+ZNEGACURHcGlETeDJRETBOURLIZ
lEQYIJREdyaURN4slEREM5REqjmURBhAlER/RpRE5kyURERTlESqWZREGGCURH9mlETebJRE
RHOURLJ5lEQYgJREd4aUROaMlEREk5REqpmURBCglER3ppRE3qyURESzlESquZREGMCURHfG
lETmzJRERNOURKrZlEQY4JREd+aURObslERE85REqvmURBgAlUR/BpVE5gyVREwTlUTkGZVE
ECCVRHcmlUTeLJVETDOVRLo5lUQQQJVEd0aVRN5MlUREU5VEqlmVRBBglUR/ZpVE3myVRERz
lUSyeZVEEICVRH+GlUTejJVETJOVRLKZlUQQoJVEd6aVROaslURMs5VEqrmVRBDAlUR3xpVE
3syVREzTlUSq2ZVEEOCVRHfmlUTe7JVERPOVRKr5lUQQAJZEdwaWRN4MlkREE5ZEshmWRBgg
lkR3JpZE3iyWREQzlkSqOZZEEECWRH9GlkTeTJZETFOWRLJZlkQYYJZEd2aWRN5slkRMc5ZE
qnmWRBCAlkR3hpZE5oyWREyTlkSymZZEGKCWRHemlkTmrJZETLOWRKq5lkQQwJZEf8aWRObM
lkRE05ZEqtmWRBDglkR35pZE3uyWREzzlkSq+ZZEGACXRHcGl0TmDJdETBOXRKoZl0QYIJdE
dyaXRN4sl0RMM5dEsjmXRBhAl0R3RpdE5kyXRExTl0SyWZdEGGCXRH9ml0TebJdETHOXRKp5
l0QQgJdEd4aXRN6Ml0REk5dEy5mXRBCgl0R/ppdE5qyXREyzl0SquZdEGMCXRHfGl0TmzJdE
RNOXRKrZl0QQ4JdEf+aXRN7sl0RE85dEqvmXRBgAmER3BphE3gyYREwTmESqGZhEECCYRH8m
mETeLJhERDOYRLI5mEQQQJhEf0aYROZMmEREU5hEslmYRBBgmER/ZphE3myYRExzmESqeZhE
GICYRHeGmETmjJhERJOYRKqZmEQQoJhEd6aYRN6smERMs5hEsrmYRBjAmER/xphE3syYREzT
mESq2ZhEGOCYRH/mmETm7JhERPOYRLL5mEQQAJlEfwaZRN4MmURME5lEshmZRBAgmUR3JplE
3iyZREQzmUSyOZlEGECZRH9GmUTeTJlETFOZRKpZmUQYYJlEf2aZRN5smUREc5lEsnmZRBCA
mUR/hplE3oyZREyTmUSymZlEGKCZRHemmUTmrJlERLOZRKq5mUQQwJlEd8aZRN7MmURM05lE
qtmZRBjgmUR/5plE5uyZREzzmUSq+ZlEEACaRH8GmkTeDJpETBOaRNMZmkQQIJpEdyaaRN4s
mkRMM5pEsjmaRBBAmkR3RppE5kyaRExTmkSqWZpEEGCaRH9mmkTebJpETHOaRKp5mkQYgJpE
d4aaRN6MmkREk5pEqpmaRBCgmkR3pppE5qyaREyzmkSquZpEEMCaRH/GmkTezJpERNOaRLLZ
mkQY4JpEd+aaRN7smkRM85pEqvmaRBgAm0R/BptE3gybREwTm0SqGZtEECCbRIgmm0TeLJtE
RDObRKo5m0QQQJtEf0abROZMm0REU5tEslmbRBBgm0R3ZptE3mybRERzm0SqeZtEEICbRHeG
m0TejJtERJObRLKZm0QYoJtEf6abRN6sm0RMs5tEsrmbRBjAm0R/xptE3sybREzTm0Sy2ZtE
GOCbRHfmm0Tm7JtETPObRKr5m0QQAJxEdwacRN4MnERME5xEqhmcRBAgnER3JpxE5iycREwz
nESqOZxEGECcRHdGnETmTJxETFOcRLJZnEQYYJxEf2acRN5snEREc5xEsnmcRBCAnER3hpxE
5oycREyTnESqmZxEEKCcRHemnETerJxERLOcRLK5nEQQwJxEd8acRObMnERE05xEstmcRBjg
nER35pxE3uycRETznESq+ZxEGACdRH8GnUTmDJ1ERBOdRLIZnUQQIJ1EfyadRN4snUREM51E
sjmdRBhAnUR3Rp1E3kydRERTnUSyWZ1EGGCdRHdmnUTmbJ1ETHOdRKp5nUQQgJ1Ed4adRN6M
nURMk51EspmdRBCgnUR3pp1E3qydREyznUSquZ1EGMCdRHfGnUTmzJ1ERNOdRKrZnUQY4J1E
f+adRObsnURM851EqvmdRBAAnkR3Bp5E5gyeREwTnkSyGZ5EECCeRH8mnkTeLJ5ETDOeRKo5
nkQQQJ5Ef0aeRN5MnkRMU55EqlmeRBBgnkR3Zp5E3myeRERznkSqeZ5EGICeRHeGnkTmjJ5E
RJOeRLKZnkQQoJ5Ed6aeRN6snkREs55EsrmeRBjAnkR3xp5E5syeRETTnkSy2Z5EGOCeRHfm
nkTe7J5ETPOeRLL5nkQYAJ9EfwafRN4Mn0RME59E3BmfRBggn0R/Jp9E5iyfREwzn0SyOZ9E
EECfRHdGn0TmTJ9ETFOfRKpZn0QYYJ9Ef2afRN5sn0RMc59EqnmfRBiAn0R3hp9E5oyfREST
n0SymZ9EEKCfRHemn0TerJ9ETLOfRKq5n0QYwJ9Ef8afRObMn0RE059EstmfRBDgn0R/5p9E
5uyfRETzn0Sq+Z9EEACgRHcGoETeDKBETBOgRLIZoEQQIKBEdyagRN4soERMM6BEsjmgRBhA
oER/RqBE5kygRExToESyWaBEEGCgRHdmoETebKBERHOgRKp5oEQYgKBEf4agROaMoERMk6BE
spmgRBigoER/pqBE5qygRESzoESquaBEGMCgRH/GoETezKBERNOgRLLZoEQQ4KBEf+agRObs
oERM86BEqvmgRBgAoUR3BqFE3gyhREQToUSyGaFEGCChRH8moUTmLKFERDOhRKo5oUQYQKFE
f0ahRN5MoURMU6FEqlmhRBhgoUR/ZqFE5myhRExzoUSqeaFEEIChRH+GoUTejKFETJOhRMuZ
oUQYoKFEd6ahRN6soUREs6FEqrmhRBjAoUR/xqFE7syhRETToUSy2aFEEOChRH/moUTe7KFE
RPOhRKr5oUQYAKJEdwaiROYMokREE6JEqhmiRBggokR/JqJE3iyiREwzokSyOaJEEECiRHdG
okTeTKJERFOiRKpZokQYYKJEd2aiRN5sokRMc6JEqnmiRBCAokR/hqJE5oyiRESTokSymaJE
EKCiRH+mokTerKJERLOiRLK5okQQwKJEd8aiRObMokRE06JEstmiRBDgokR35qJE5uyiRETz
okSq+aJEGACjRH8Go0TeDKNETBOjRKoZo0QYIKNEdyajRN4so0REM6NEsjmjRBBAo0R/RqNE
5kyjRExTo0SyWaNEEGCjRH9mo0TmbKNERHOjRLJ5o0QQgKNEd4ajRN6Mo0REk6NEspmjRBCg
o0R3pqNE3qyjREyzo0SyuaNEEMCjRHfGo0TmzKNETNOjRKrZo0QY4KNEd+ajRN7so0RM86NE
svmjRBgApER3BqRE5gykREQTpETcGaREECCkRH8mpETeLKRETDOkRKo5pEQYQKREd0akRN5M
pEREU6REslmkRBBgpER3ZqRE5mykRERzpESqeaREGICkRH+GpETmjKRETJOkRLKZpEQQoKRE
f6akRN6spERMs6REqrmkRBDApER3xqRE3sykREzTpESy2aREGOCkRH/mpETm7KRETPOkRKr5
pEQYAKVEdwalROYMpURME6VEshmlRBAgpUR/JqVE5iylREwzpUSyOaVEEEClRH9GpUTmTKVE
TFOlRLJZpUQYYKVEd2alROZspUREc6VEsnmlRBCApUR/hqVE3oylREyTpUSqmaVEGKClRHem
pUTerKVETLOlRLK5pUQYwKVEd8alRObMpURE06VEqtmlRBDgpUR/5qVE3uylRETzpUSy+aVE
GACmRHcGpkTmDKZETBOmRKoZpkQQIKZEdyamRN4spkRMM6ZEsjmmRBBApkR3RqZE3kymRExT
pkSqWaZEEGCmRHdmpkTmbKZETHOmRLJ5pkQYgKZEf4amRN6MpkRMk6ZE3JmmRBigpkR/pqZE
3qymREyzpkSyuaZEEMCmRHfGpkTmzKZETNOmRKrZpkQQ4KZEd+amRObspkRE86ZEsvmmRBAA
p0R/BqdE3gynREwTp0SyGadEGCCnRHcmp0TmLKdETDOnRLI5p0QQQKdEd0anROZMp0REU6dE
slmnRBBgp0R3ZqdE5mynRERzp0SqeadEGICnRHeGp0TmjKdETJOnRLKZp0QQoKdEd6anROas
p0REs6dEqrmnRBDAp0R/xqdE3synREzTp0Sq2adEGOCnRHfmp0Te7KdERPOnRKr5p0QYAKhE
fwaoRN4MqERME6hEshmoRBAgqER/JqhE3iyoREQzqESyOahEGECoRHdGqETeTKhERFOoRKpZ
qEQQYKhEd2aoROZsqEREc6hEsnmoRBCAqER3hqhE3oyoREyTqESqmahEGKCoRHemqETmrKhE
RLOoRLK5qEQQwKhEd8aoRN7MqERE06hEstmoRBjgqER35qhE5uyoREzzqESy+ahEGACpRHcG
qUTmDKlERBOpRKoZqUQQIKlEdyapROYsqURMM6lEqjmpRBBAqUR/RqlE5kypRExTqUSqWalE
EGCpRHdmqUTmbKlERHOpRLJ5qUQYgKlEd4apRN6MqUREk6lEqpmpRBigqUR/pqlE3qypREyz
qUSyualEGMCpRHfGqUTmzKlERNOpRKrZqUQQ4KlEf+apRN7sqURE86lEsvmpRBgAqkSIBqpE
3gyqREwTqkSqGapEGCCqRH8mqkTeLKpETDOqRKo5qkQYQKpEd0aqRN5MqkREU6pEqlmqRBBg
qkR/ZqpE3myqRExzqkSqeapEEICqRHeGqkTmjKpERJOqRKqZqkQQoKpEf6aqRN6sqkRMs6pE
qrmqRBDAqkR3xqpE3syqRETTqkSq2apEEOCqRH/mqkTm7KpETPOqRLL5qkQQAKtEdwarRN4M
q0RME6tEqhmrRBggq0R/JqtE3iyrREwzq0SyOatEGECrRH9Gq0TmTKtETFOrRKpZq0QYYKtE
f2arRN5sq0RMc6tEqnmrRBCAq0R3hqtE5oyrRESTq0SqmatEEKCrRHemq0TmrKtERLOrRLK5
q0QQwKtEd8arRN7Mq0RM06tEstmrRBDgq0R35qtE5uyrREzzq0Sy+atEEACsRHcGrETeDKxE
TBOsRLIZrEQQIKxEdyasRN4srEREM6xEsjmsRBhArER3RqxE3kysRExTrESqWaxEEGCsRHdm
rETebKxERHOsRKp5rEQYgKxEd4asRN6MrERMk6xEspmsRBigrER3pqxE5qysREyzrESyuaxE
EMCsRH/GrETmzKxERNOsRLLZrEQY4KxEd+asRN7srERE86xEqvmsRBAArUR/Bq1E3gytREwT
rUSqGa1EECCtRHcmrUTmLK1ERDOtRLI5rUQQQK1Ed0atRN5MrUREU61EqlmtRBBgrUR3Zq1E
3mytRExzrUSqea1EGICtRHeGrUTejK1ETJOtRKqZrUQYoK1Ed6atRN6srURMs61EqrmtRBjA
rUR3xq1E5sytRETTrUSy2a1EGOCtRHfmrUTm7K1ETPOtRLL5rUQYAK5EfwauROYMrkREE65E
shmuRBggrkR3Jq5E5iyuREQzrkSqOa5EGECuRH9GrkTeTK5ERFOuRLJZrkQQYK5Ef2auRN5s
rkREc65EqnmuRBiArkR3hq5E5oyuRESTrkSqma5EEKCuRH+mrkTmrK5ERLOuRLK5rkQQwK5E
f8auRN7MrkRE065EstmuRBDgrkR/5q5E5uyuRETzrkSy+a5EEACvRH8Gr0TeDK9ERBOvRKoZ
r0QQIK9EfyavRN4sr0RMM69EqjmvRBhAr0R/Rq9E5kyvRERTr0SyWa9EGGCvRHdmr0TmbK9E
THOvRLJ5r0QYgK9Ef4avRN6Mr0RMk69EspmvRBigr0R3pq9E5qyvRESzr0Squa9EGMCvRHfG
r0TmzK9ERNOvRLLZr0QQ4K9Ef+avRN7sr0RM869EsvmvRBAAsER/BrBE3gywREwTsESqGbBE
ECCwRH8msETuLLBETDOwRLI5sEQQQLBEf0awRN5MsEREU7BEslmwRBhgsER/ZrBE3mywRERz
sESyebBEEICwRHeGsETejLBETJOwRNyZsEQQoLBEd6awROassERMs7BEqrmwRBjAsER/xrBE
5sywRETTsESy2bBEGOCwRHfmsETe7LBETPOwRKr5sEQYALFEdwaxRN4MsURME7FEqhmxRBgg
sUR3JrFE5iyxREwzsUSyObFEEECxRH9GsUTeTLFERFOxRLJZsUQYYLFEf2axROZssURMc7FE
snmxRBCAsUR/hrFE5oyxRESTsUSqmbFEEKCxRHemsUTerLFERLOxRKq5sUQYwLFEd8axRObM
sURE07FEqtmxRBjgsUR35rFE5uyxRETzsUSy+bFEEACyRHcGskTeDLJETBOyRLIZskQhILJE
dyayRN4sskRMM7JEsjmyRBhAskR3RrJE5kyyRERTskSyWbJEGGCyRHdmskTmbLJERHOyRKp5
skQYgLJEd4ayROaMskRMk7JEqpmyRBigskR/prJE3qyyRESzskSqubJEEMCyRH/GskTezLJE
TNOyRKrZskQQ4LJEd+ayRN7sskRM87JEqvmyRBAAs0R/BrNE5gyzREwTs0TcGbNEGCCzRHcm
s0TeLLNETDOzRLI5s0QQQLNEd0azROZMs0REU7NEslmzRBhgs0R/ZrNE5myzRExzs0SyebNE
GICzRHeGs0TejLNETJOzRKqZs0QYoLNEd6azROass0RMs7NEqrmzRBjAs0R3xrNE3syzRETT
s0Sy2bNEEOCzRH/ms0Tm7LNETPOzRKr5s0QYALREfwa0RN4MtEREE7REshm0RBAgtER/JrRE
5iy0REQztESyObREEEC0RH9GtETeTLRETFO0RLJZtEQQYLREd2a0RN5stEREc7REsnm0RBCA
tER3hrRE3oy0REyTtESymbREEKC0RHemtETerLRETLO0RKq5tEQYwLREd8a0RN7MtERE07RE
qtm0RBjgtER/5rRE3uy0REzztESy+bREGAC1RH8GtUTeDLVETBO1RKoZtUQYILVEdya1RN4s
tUREM7VEsjm1RBhAtUR/RrVE3ky1RERTtUSyWbVEEGC1RH9mtUTebLVERHO1RLJ5tUQYgLVE
d4a1ROaMtUREk7VE3Jm1RBigtUR3prVE3qy1RESztUSqubVEEMC1RHfGtUTmzLVETNO1RKrZ
tUQY4LVEd+a1RO7stURE87VEsvm1RBAAtkR3BrZE3gy2REwTtkSqGbZEGCC2RHcmtkTmLLZE
RDO2RLI5tkQYQLZEd0a2RN5MtkREU7ZEqlm2RBBgtkR3ZrZE3my2RExztkSyebZEGIC2RHeG
tkTejLZERJO2RLKZtkQQoLZEd6a2RN6stkRMs7ZEsrm2RBjAtkR/xrZE5sy2REzTtkSy2bZE
EOC2RHfmtkTe7LZETPO2RKr5tkQQALdEdwa3RN4Mt0REE7dEqhm3RBAgt0R/JrdE3iy3REwz
t0SyObdEEEC3RH9Gt0TeTLdETFO3RLJZt0QQYLdEf2a3RN5st0RMc7dEsnm3RBCAt0R/hrdE
3oy3REyTt0SymbdEEKC3RHemt0TmrLdERLO3RKq5t0QYwLdEf8a3RN7Mt0RE07dEstm3RBjg
t0R35rdE5uy3REzzt0Sy+bdEEAC4RHcGuETeDLhERBO4RLIZuEQYILhEdya4ROYsuERMM7hE
sjm4RBBAuER/RrhE3ky4RERTuESyWbhEEGC4RHdmuETebLhETHO4RKp5uEQQgLhEd4a4RN6M
uERMk7hEqpm4RBCguER/prhE3qy4REyzuESyubhEGMC4RHfGuETezLhERNO4RKrZuEQQ4LhE
f+a4RObsuERM87hEqvm4RBgAuUR3BrlE5gy5REwTuUSyGblEECC5RHcmuUTmLLlERDO5RLI5
uUQQQLlEf0a5ROZMuUREU7lEqlm5RBBguUR3ZrlE5my5RExzuUSqeblEGIC5RHeGuUTmjLlE
TJO5RKqZuUQQoLlEd6a5ROasuURMs7lEsrm5RBDAuUR3xrlE3sy5RETTuUSy2blEGOC5RH/m
uUTe7LlETPO5RKr5uUQQALpEdwa6ROYMukRME7pEshm6RBAgukR/JrpE5iy6REQzukSyObpE
EEC6RHdGukTeTLpETFO6RLJZukQYYLpEd2a6ROZsukRMc7pEqnm6RBCAukR3hrpE3oy6REST
ukSqmbpEEKC6RHemukTmrLpETLO6RLK5ukQYwLpEf8a6RObMukRE07pEstm6RBDgukR/5rpE
5uy6REzzukSy+bpEEAC7RH8Gu0TeDLtETBO7RLIZu0QQILtEdya7RN4su0REM7tEsjm7RBBA
u0R/RrtE3ky7RERTu0SqWbtEGGC7RH9mu0TebLtERHO7RKp5u0QYgLtEd4a7ROaMu0REk7tE
qpm7RBCgu0R/prtE5qy7RESzu0SyubtEEMC7RHfGu0TezLtERNO7RLLZu0QY4LtEd+a7RObs
u0RM87tEsvm7RBgAvER3BrxE3gy8REwTvESyGbxEECC8RIgmvETeLLxERDO8RLI5vEQYQLxE
f0a8RN5MvEREU7xEslm8RBBgvER3ZrxE5my8RERzvESqebxEEIC8RHeGvETejLxETJO8RLKZ
vEQYoLxEf6a8ROasvEREs7xEqrm8RBDAvER3xrxE3sy8RETTvESy2bxEGOC8RH/mvETe7LxE
TPO8RKr5vEQYAL1Edwa9RN4MvURME71E3Bm9RBAgvUR3Jr1E5iy9REQzvUSqOb1EGEC9RHdG
vUTeTL1ERFO9RKpZvUQYYL1Ed2a9ROZsvUREc71Eqnm9RBiAvUR3hr1E5oy9REyTvUSymb1E
EKC9RH+mvUTerL1ETLO9RKq5vUQYwL1Ed8a9RObMvURE071Estm9RBjgvUR35r1E3uy9RETz
vUSq+b1EEAC+RH8GvkTeDL5ETBO+RLIZvkQQIL5Edya+RN4svkREM75Eujm+RBhAvkR3Rr5E
3ky+RExTvkSyWb5EEGC+RH9mvkTmbL5ETHO+RLJ5vkQYgL5Ed4a+ROaMvkREk75Espm+RBCg
vkR/pr5E3qy+REyzvkSqub5EGMC+RH/GvkTezL5ETNO+RKrZvkQY4L5Ed+a+RObsvkRE875E
svm+RBAAv0R3Br9E3gy/REQTv0SyGb9EGCC/RHcmv0TeLL9ERDO/RLI5v0QQQL9Ed0a/ROZM
v0REU79Eslm/RBBgv0R3Zr9E3my/RExzv0Sqeb9EGIC/RHeGv0TejL9ERJO/RNyZv0QQoL9E
d6a/ROasv0REs79Esrm/RBDAv0R/xr9E5sy/RETTv0Sy2b9EEOC/RH/mv0Te7L9ERPO/RKr5
v0QYAMBEdwbARN4MwERME8BEqhnARBggwER3JsBE5izAREwzwESqOcBEGEDARH9GwETmTMBE
TFPARKpZwEQQYMBEf2bARN5swEREc8BEsnnARBiAwER/hsBE3ozARESTwESymcBEGKDARHem
wETerMBETLPARLK5wEQQwMBEf8bARN7MwERE08BEstnARBDgwER/5sBE3uzARETzwESq+cBE
GADBRHcGwUTeDMFERBPBRLIZwUQQIMFEdybBROYswUREM8FEqjnBRBBAwUR/RsFE3kzBRExT
wUSyWcFEEGDBRHdmwUTmbMFERHPBRLJ5wUQYgMFEd4bBROaMwURMk8FEspnBRBigwUR3psFE
5qzBREyzwUSyucFEGMDBRHfGwUTezMFETNPBRLLZwUQQ4MFEf+bBRObswURM88FEsvnBRBAA
wkR3BsJE5gzCREwTwkTkGcJEECDCRHcmwkTeLMJETDPCRKo5wkQYQMJEf0bCROZMwkREU8JE
slnCRBBgwkR/ZsJE3mzCRERzwkSqecJEEIDCRHeGwkTejMJERJPCRLKZwkQQoMJEf6bCROas
wkREs8JEqrnCRBDAwkR/xsJE3szCREzTwkSq2cJEEODCRHfmwkTm7MJERPPCRLL5wkQQAMNE
dwbDROYMw0REE8NEshnDRBggw0R/JsNE3izDREwzw0SyOcNEGEDDRHdGw0TeTMNETFPDRKpZ
w0QYYMNEd2bDROZsw0REc8NEsnnDRBCAw0R3hsNE5ozDRESTw0SymcNEEKDDRHemw0TerMNE
TLPDRKq5w0QYwMNEd8bDRN7Mw0RE08NEstnDRBDgw0R/5sNE3uzDRETzw0Sq+cNEGADERH8G
xETeDMRETBPERKoZxEQQIMREdibERN4sxERMM8REqjnERBBAxESIRsRE3kzERERTxESyWcRE
GGDERHZmxETebMRERHPERLJ5xEQYgMREdobEROaMxEREk8REqpnERBCgxER2psRE3qzEREyz
xESyucREGMDERHbGxETmzMRERNPERKrZxEQQ4MREdubERObsxERE88REsvnERBAAxUSABsVE
5gzFREQTxUSqGcVEECDFRIAmxUTmLMVERDPFRKo5xUQYQMVEgEbFRN5MxUREU8VEqlnFRBBg
xUR2ZsVE5mzFRExzxUSyecVEGIDFRHaGxUTmjMVERJPFRLKZxUQQoMVEdqbFRN6sxUREs8VE
srnFRBDAxUSAxsVE3szFRETTxUSy2cVEEODFRHbmxUTm7MVERPPFRKr5xUQYAMZEdgbGROYM
xkREE8ZEshnGRBAgxkR2JsZE3izGREwzxkSyOcZEEEDGRIBGxkTmTMZERFPGRLJZxkQQYMZE
dmbGRN5sxkRMc8ZEsnnGRBCAxkSAhsZE5ozGREyTxkSymcZEGKDGRICmxkTerMZETLPGRLK5
xkQQwMZEgMbGRN7MxkRE08ZEqtnGRBDgxkR25sZE5uzGRETzxkSy+cZEGADHRIAGx0TmDMdE
RBPHRMoZx0QQIMdEdibHRN4sx0RMM8dEsjnHRBBAx0SARsdE3kzHRExTx0SyWcdEEGDHRIBm
x0TmbMdERHPHRKp5x0QYgMdEdobHROaMx0RMk8dEqpnHRBCgx0R2psdE5qzHREyzx0SyucdE
GMDHRHbGx0TezMdETNPHRLLZx0QQ4MdEdubHRN7sx0RM88dEqvnHRBAAyESABshE5gzIREQT
yESyGchEGCDIRIAmyETeLMhETDPIRLI5yEQQQMhEdkbIROZMyERMU8hEqlnIRBBgyESAZshE
5mzIRExzyESqechEEIDIRHaGyETmjMhETJPIRKqZyEQYoMhEdqbIRN6syEREs8hEsrnIRBjA
yESAxshE5szIREzTyESy2chEGODIRIDmyETe7MhERPPIRKr5yEQgAMlEgAbJRN4MyURME8lE
shnJRBAgyUR2JslE3izJREwzyUSyOclEEEDJRHZGyUTmTMlETFPJRKpZyUQYYMlEdmbJRN5s
yUREc8lEsnnJRBiAyUR2hslE5ozJREyTyUTKmclEEKDJRHamyUTerMlERLPJRLK5yUQQwMlE
dsbJRObMyURE08lEstnJRBDgyUR25slE5uzJREzzyUSy+clEGADKRIAGykTeDMpERBPKRLIZ
ykQQIMpEgCbKRN4sykREM8pEqjnKRBBAykR2RspE3kzKRExTykSqWcpEEGDKRHZmykTebMpE
RHPKRLJ5ykQYgMpEdobKRN6MykRMk8pEqpnKRBigykR2pspE5qzKREyzykSqucpEGMDKRHbG
ykTmzMpETNPKRLLZykQQ4MpEdubKRObsykRE88pEqvnKRBAAy0SABstE3gzLREwTy0SyGctE
GCDLRHYmy0TmLMtETDPLRLI5y0QQQMtEgEbLRN5My0REU8tEslnLRBBgy0R2ZstE5mzLRERz
y0SqectEGIDLRHaGy0TmjMtERJPLRLKZy0QQoMtEgKbLROasy0RMs8tEqrnLRBDAy0SAxstE
5szLRETTy0Sq2ctEGODLRIDmy0Tm7MtETPPLRKr5y0QQAMxEdgbMRN4MzEREE8xE3BnMRBAg
zER2JsxE5izMREwzzESyOcxEGEDMRHZGzETmTMxERFPMRKpZzEQQYMxEdmbMROZszEREc8xE
qnnMRBCAzER2hsxE3ozMREyTzESqmcxEEKDMRHamzETmrMxERLPMRLK5zEQYwMxEdsbMRN7M
zERM08xEqtnMRBDgzER25sxE5uzMRETzzESy+cxEGADNRHYGzUTmDM1ETBPNRKoZzUQYIM1E
gCbNROYszUREM81EsjnNRBhAzUSARs1E5kzNRERTzUSyWc1EGGDNRHZmzUTmbM1ETHPNRLJ5
zUQYgM1EdobNROaMzURMk81EqpnNRBigzUR2ps1E5qzNRESzzUSyuc1EEMDNRHbGzUTezM1E
TNPNRKrZzUQQ4M1EdubNRN7szURE881EsvnNRBAAzkSABs5E5gzOREwTzkSyGc5EECDORHYm
zkTeLM5ETDPORKo5zkQQQM5EdkbOROZMzkRMU85EqlnORBBgzkSAZs5E3mzORExzzkSqec5E
GIDORHaGzkTejM5ERJPORKqZzkQQoM5EgKbORN6szkREs85EqrnORBjAzkR2xs5E3szOREzT
zkSy2c5EGODORIDmzkTm7M5ETPPORKr5zkQQAM9EdgbPRN4Mz0RME89EshnPRBAgz0R2Js9E
5izPREwzz0SyOc9EGEDPRHZGz0TeTM9ERFPPRLJZz0QQYM9EdmbPRN5sz0REc89EsnnPRBCA
z0R2hs9E5ozPREyTz0Symc9EEKDPRHamz0TmrM9ETLPPRKq5z0QYwM9EdsbPRObMz0RM089E
qtnPRBDgz0R25s9E3uzPRETzz0Sy+c9EEADQRHYG0ETeDNBERBPQRKoZ0EQYINBEgCbQRN4s
0EREM9BEsjnQRBhA0ER2RtBE5kzQRExT0ESyWdBEEGDQRIBm0ETmbNBERHPQRKp50EQYgNBE
dobQROaM0EREk9BEspnQRBig0ER2ptBE3qzQRESz0ESyudBEEMDQRHbG0ETezNBERNPQRLLZ
0EQY4NBEdubQRObs0ERM89BEsvnQRBAA0UR2BtFE3gzRREQT0UTUGdFEECDRRIAm0UTmLNFE
RDPRRKo50UQYQNFEdkbRROZM0URMU9FEqlnRRBhg0UR2ZtFE3mzRRERz0USqedFEEIDRRICG
0UTejNFETJPRRLKZ0UQQoNFEdqbRRN6s0URMs9FEsrnRRBjA0UR2xtFE5szRRETT0USy2dFE
EODRRIDm0UTm7NFETPPRRKr50UQYANJEdgbSROYM0kREE9JEqhnSRBAg0kR2JtJE5izSREQz
0kSyOdJEEEDSRHZG0kTmTNJETFPSRLJZ0kQYYNJEdmbSROZs0kRMc9JEqnnSRBCA0kR2htJE
3ozSREST0kSqmdJEEKDSRICm0kTerNJETLPSRLK50kQYwNJEdsbSRObM0kRM09JEqtnSRBDg
0kR25tJE3uzSREzz0kSy+dJEEADTRIAG00TeDNNERBPTRKoZ00QQINNEgCbTROYs00REM9NE
sjnTRBhA00R2RtNE3kzTRExT00SqWdNEGGDTRIBm00TebNNETHPTRLJ500QQgNNEdobTROaM
00REk9NEqpnTRBig00R2ptNE5qzTRESz00SyudNEEMDTRHbG00TmzNNETNPTRLLZ00QY4NNE
gObTRObs00RE89NEsvnTRBAA1ESABtRE3gzUREQT1ESyGdREECDURHYm1ETmLNRETDPURLI5
1EQQQNREdkbURN5M1ERMU9REqlnURBhg1ER2ZtRE3mzURExz1ESqedREGIDURICG1ETejNRE
TJPURKqZ1EQYoNREgKbUROas1EREs9REqrnURBDA1ER2xtRE5szURETT1ESy2dREGODURHbm
1ETm7NRETPPURLL51EQYANVEdgbVROYM1UREE9VEqhnVRBAg1USAJtVE3izVREwz1USqOdVE
EEDVRHZG1UTeTNVETFPVRKpZ1UQYYNVEgGbVROZs1UREc9VEsnnVRBiA1UR2htVE5ozVREST
1USymdVEEKDVRHam1UTerNVETLPVRLK51UQQwNVEdsbVRObM1URM09VEqtnVRBDg1USA5tVE
5uzVREzz1USq+dVEEADWRHYG1kTeDNZETBPWRMoZ1kQQINZEdibWROYs1kREM9ZEsjnWRBBA
1kR2RtZE3kzWRExT1kSqWdZEGGDWRHZm1kTmbNZERHPWRLJ51kQQgNZEgIbWROaM1kREk9ZE
qpnWRBCg1kR2ptZE5qzWREyz1kSyudZEEMDWRHbG1kTmzNZETNPWRLLZ1kQQ4NZEdubWRObs
1kRE89ZEsvnWRBgA10R2BtdE3gzXREwT10SqGddEECDXRIAm10TmLNdERDPXRLI510QQQNdE
gEbXROZM10RMU9dEqlnXRBBg10SAZtdE3mzXRERz10SqeddEEIDXRHaG10TejNdERJPXRKqZ
10QYoNdEdqbXROas10RMs9dEsrnXRBDA10R2xtdE3szXREzT10Sy2ddEEODXRHbm10Tm7NdE
RPPXRKr510QYANhEgAbYRN4M2EREE9hEshnYRBAg2ESAJthE5izYREwz2ESqOdhEEEDYRHZG
2ETmTNhETFPYRKpZ2EQQYNhEdmbYROZs2EREc9hEsnnYRBCA2ESAhthE3ozYREST2ETcmdhE
EKDYRICm2ETmrNhERLPYRKq52EQYwNhEdsbYRObM2ERE09hEqtnYRBDg2ESA5thE5uzYREzz
2ESy+dhEGADZRHYG2UTmDNlERBPZRKoZ2UQYINlEdibZROYs2URMM9lEqjnZRBhA2UR2RtlE
5kzZRERT2USyWdlEEGDZRHZm2UTebNlERHPZRLJ52UQQgNlEgIbZROaM2URMk9lEspnZRBig
2USAptlE3qzZRESz2USyudlEEMDZRHbG2UTezNlETNPZRLLZ2UQQ4NlEdubZRObs2URE89lE
qvnZRBAA2kSIBtpE5gzaREwT2kSyGdpEGCDaRHYm2kTmLNpERDPaRLI52kQQQNpEgEbaROZM
2kRMU9pEslnaRBhg2kSAZtpE3mzaRExz2kSqedpEGIDaRHaG2kTejNpETJPaRKqZ2kQQoNpE
dqbaROas2kRMs9pEqrnaRBDA2kSAxtpE5szaREzT2kSq2dpEEODaRIDm2kTm7NpERPPaRLL5
2kQQANtEdgbbRN4M20REE9tEqhnbRBAg20SAJttE5izbREQz20SqOdtEEEDbRHZG20TeTNtE
RFPbRLJZ20QQYNtEdmbbROZs20REc9tEsnnbRBiA20R2httE3ozbREST20SqmdtEGKDbRHam
20TmrNtERLPbRKq520QQwNtEdsbbRObM20RE09tEstnbRBDg20SA5ttE3uzbREzz20S6+dtE
GADcRHYG3ETeDNxERBPcRLIZ3EQQINxEdibcROYs3ERMM9xEsjncRBBA3ESARtxE3kzcRExT
3ESqWdxEGGDcRIBm3ETmbNxERHPcRKp53EQQgNxEdobcROaM3ERMk9xEqpncRBCg3ESAptxE
5qzcREyz3ESqudxEGMDcRHbG3ETezNxERNPcRLLZ3EQY4NxEdubcRObs3ERM89xEsvncRBgA
3UR2Bt1E5gzdREwT3USyGd1EGCDdRHYm3UTmLN1ERDPdRKo53UQQQN1EdkbdROZM3UREU91E
slndRBBg3USAZt1E5mzdRExz3USqed1EGIDdRICG3UTmjN1ETJPdRNyZ3UQQoN1EgKbdRN6s
3UREs91EsrndRBDA3UR2xt1E5szdRETT3USq2d1EGODdRIDm3UTe7N1ETPPdRLL53UQYAN5E
dgbeROYM3kRME95EuhneRBgg3kR2Jt5E3izeREQz3kSqOd5EGEDeRHZG3kTeTN5ETFPeRLJZ
3kQYYN5EdmbeRN5s3kREc95EqnneRBiA3kSAht5E5ozeREST3kSqmd5EEKDeRHam3kTerN5E
RLPeRKq53kQQwN5EdsbeRObM3kRE095EqtneRBjg3kSA5t5E5uzeRETz3kSq+d5EEADfRIAG
30TmDN9ETBPfRKoZ30QYIN9EdibfROYs30REM99EsjnfRBBA30SARt9E5kzfRExT30SyWd9E
GGDfRHZm30TmbN9ERHPfRKp530QQgN9EdobfROaM30RMk99EqpnfRBCg30SApt9E3qzfREyz
30Syud9EEMDfRHbG30TmzN9ERNPfRLLZ30QY4N9EdubfRObs30RE899EsvnfRBgA4ESABuBE
5gzgREQT4ESyGeBEECDgRIAm4ETeLOBETDPgRLI54EQQQOBEgEbgRN5M4EREU+BEqlngRBBg
4ESAZuBE3mzgRExz4ESyeeBEGIDgRICG4ETejOBETJPgRKqZ4EQYoOBEdqbgROas4ERMs+BE
qrngRBjA4ESAxuBE5szgRETT4ESy2eBEGODgRHbm4ETm7OBERPPgRKr54EQQAOFEgAbhRN4M
4URME+FEqhnhRBAg4UR2JuFE5izhREwz4USyOeFEGEDhRIBG4UTmTOFERFPhRLJZ4UQQYOFE
dmbhROZs4URMc+FEsnnhRBCA4USAhuFE5ozhREyT4USymeFEEKDhRHam4UTmrOFETLPhRLK5
4UQQwOFEgMbhRN7M4URM0+FEqtnhRBDg4UR25uFE3uzhREzz4USq+eFEGADiRIAG4kTmDOJE
TBPiRLIZ4kQQIOJEdibiROYs4kRUM+JEqjniRBhA4kSARuJE3kziRERT4kSyWeJEEGDiRHZm
4kTebOJETHPiRLJ54kQYgOJEgIbiRN6M4kRMk+JEspniRBig4kR2puJE5qziREyz4kSyueJE
EMDiRHbG4kTezOJERNPiRLLZ4kQQ4OJEdubiRN7s4kRM8+JEsvniRBAA40SABuNE3gzjREwT
40SqGeNEECDjRHYm40TeLONETDPjRLI540QQQONEdkbjROZM40REU+NEslnjRBBg40SAZuNE
3mzjRERz40SyeeNEEIDjRHaG40TmjONETJPjRLKZ40QQoONEdqbjROas40RMs+NEqrnjRBjA
40SAxuNE5szjRETT40Sq2eNEEODjRIDm40Tm7ONERPPjRLL540QQAOREdgbkROYM5EREE+RE
shnkRBAg5ESAJuRE7izkREwz5ESqOeREEEDkRHZG5ETeTORERFPkRLJZ5EQQYOREgGbkRN5s
5ERMc+REsnnkRBCA5ESAhuRE3ozkREyT5ESqmeREGKDkRICm5ETerORERLPkRLK55EQQwORE
dsbkRObM5ERE0+REqtnkRBDg5ESA5uRE5uzkREzz5ESq+eREGADlRHYG5UTeDOVERBPlRNQZ
5UQYIOVEgCblRN4s5UREM+VEqjnlRBBA5USARuVE3kzlRExT5USqWeVEGGDlRHZm5UTmbOVE
THPlRLJ55UQYgOVEdoblRN6M5UREk+VEqpnlRBCg5USApuVE5qzlRESz5USyueVEEMDlRHbG
5UTmzOVERNPlRLLZ5UQQ4OVEdublRObs5URE8+VEsvnlRBAA5kSABuZE3gzmREwT5kSqGeZE
ECDmRIAm5kTeLOZERDPmRKo55kQQQOZEdkbmRN5M5kREU+ZEslnmRBhg5kSAZuZE5mzmRERz
5kSyeeZEGIDmRICG5kTejOZETJPmRKqZ5kQQoOZEdqbmRN6s5kRMs+ZEqrnmRBDA5kSAxuZE
5szmRETT5kSq2eZEEODmRIDm5kTm7OZERPPmRLL55kQQAOdEdgbnROYM50REE+dEshnnRBAg
50SAJudE5iznREQz50SqOedEEEDnRHZG50TeTOdERFPnRLJZ50QQYOdEgGbnROZs50REc+dE
qnnnRBCA50SAhudE5oznREyT50TcmedEEKDnRICm50TmrOdETLPnRKq550QQwOdEgMbnRObM
50RM0+dEstnnRBDg50R25udE3uznRETz50Sy+edEGADoRIAG6ETeDOhETBPoRLIZ6EQQIOhE
diboROYs6ERMM+hEqjnoRBhA6ER2RuhE5kzoRExT6ESqWehEGGDoRHZm6ETmbOhETHPoRLJ5
6EQQgOhEgIboROaM6EREk+hEqpnoRBCg6ESApuhE3qzoRESz6ESyuehEEMDoRIDG6ETezOhE
TNPoRLLZ6EQQ4OhEgOboRObs6ERM8+hEsvnoRBgA6UR2BulE3gzpREwT6USyGelEECDpRHYm
6UTmLOlETDPpRLI56UQYQOlEgEbpROZM6URMU+lEqlnpRBBg6USAZulE5mzpRERz6USyeelE
EIDpRHaG6UTejOlERJPpRKqZ6UQQoOlEgKbpRN6s6UREs+lEqrnpRBDA6USAxulE5szpREzT
6USy2elEGODpRHbm6UTe7OlERPPpRKr56UQQAOpEgAbqRN4M6kRME+pE3BnqRBgg6kSAJupE
5izqREQz6kSyOepEEEDqRHZG6kTeTOpERFPqRLJZ6kQQYOpEgGbqROZs6kREc+pEsnnqRBiA
6kSAhupE5ozqREyT6kSqmepEGKDqRHam6kTmrOpERLPqRKq56kQQwOpEgMbqRN7M6kRM0+pE
qtnqRBDg6kSA5upE5uzqREzz6kSq+epEEADrRIAG60TmDOtETBPrRLIZ60QQIOtEgCbrRN4s
60REM+tEqjnrRBhA60R2RutE5kzrRExT60SyWetEEGDrRIBm60TmbOtERHPrRKp560QQgOtE
dobrROaM60REk+tEspnrRBig60R2putE5qzrREyz60SyuetEEMDrRIDG60TezOtERNPrRKrZ
60QQ4OtEdubrRObs60RE8+tEsvnrRBgA7ER2BuxE5gzsREwT7ESyGexEECDsRIAm7ETmLOxE
RDPsRLI57EQQQOxEdkbsRN5M7EREU+xEslnsRBBg7ER2ZuxE3mzsRExz7ESyeexEEIDsRICG
7ETejOxETJPsRNyZ7EQYoOxEgKbsRN6s7ERMs+xEqrnsRBDA7ESAxuxE3szsRETT7ESq2exE
GODsRIDm7ETe7OxETPPsRLL57EQQAO1EdgbtROYM7URME+1EshntRBgg7USIJu1E5iztREQz
7USyOe1EEEDtRHZG7UTeTO1ETFPtRKpZ7UQYYO1EdmbtRN5s7URMc+1EqnntRBCA7UR2hu1E
3oztREyT7USqme1EGKDtRICm7UTerO1ERLPtRLK57UQQwO1EdsbtRObM7URE0+1EstntRBDg
7UR25u1E5uztREzz7USy+e1EGADuRIAG7kTmDO5ETBPuRLIZ7kQYIO5EgCbuRN4s7kREM+5E
sjnuRBBA7kR2Ru5E3kzuRExT7kSyWe5EEGDuRIBm7kTebO5ETHPuRKp57kQYgO5EgIbuROaM
7kRMk+5EspnuRBCg7kR2pu5E5qzuRESz7kSque5EGMDuRIDG7kTezO5ETNPuRKrZ7kQQ4O5E
gObuRObs7kRE8+5EqvnuRBAA70R2Bu9E3gzvREQT70TkGe9EECDvRHYm70TmLO9ERDPvRLI5
70QQQO9EgEbvROZM70RMU+9EslnvRBhg70SAZu9E5mzvRERz70Syee9EEIDvRHaG70TmjO9E
TJPvRLKZ70QQoO9EdqbvRN6s70RMs+9EqrnvRBDA70R2xu9E3szvREzT70Sq2e9EGODvRIDm
70Tm7O9ETPPvRKr570QYAPBEdgbwROYM8EREE/BEshnwRBAg8ESAJvBE5izwREQz8ESqOfBE
EEDwRIBG8ETmTPBETFPwRKpZ8EQYYPBEgGbwROZs8ERMc/BEqnnwRBCA8ESAhvBE5ozwREyT
8ESqmfBEEKDwRICm8ETmrPBERLPwRKq58EQYwPBEgMbwRObM8ERE0/BEstnwRBjg8ER25vBE
5uzwRETz8ESq+fBEEADxRHYG8UTeDPFETBPxRLIZ8UQQIPFEgCbxROYs8UREM/FEsjnxRBBA
8UR2RvFE5kzxRExT8USyWfFEEGDxRIBm8UTmbPFETHPxRKp58UQYgPFEdobxROaM8URMk/FE
qpnxRBCg8USApvFE5qzxREyz8USqufFEEMDxRIDG8UTmzPFETNPxRKrZ8UQQ4PFEgObxRObs
8URE8/FEsvnxRBAA8kR2BvJE5gzyREQT8kSyGfJEECDyRIAm8kTmLPJERDPyRKo58kQQQPJE
gEbyROZM8kREU/JEslnyRBBg8kR2ZvJE5mzyRERz8kSqefJEGIDyRICG8kTejPJERJPyRKqZ
8kQYoPJEgKbyROas8kRMs/JEqrnyRBDA8kSAxvJE5szyRETT8kSy2fJEGODyRIDm8kTe7PJE
RPPyRLL58kQQAPNEgAbzROYM80RME/NEshnzRA==</AssayXData><AssayYData Points="7000">uvCEQK3fhEBz9YRARfOEQPIohUDt3IRAev2EQFXshEAF8IRAIA+FQEv3hEClAoVAigaFQE8X
hUDyB4VA/yeFQGMhhUAR9YRAE/mEQDQGhUB2zIRAH+2EQNA1hUAbAoVA9N6EQBclhUBtFoVA
RBCFQNL1hEAVNYVAQQqFQJYphUDuGYVAIhOFQFX1hEAFKoVATheFQJ4BhUDH/4RAw9eEQB0a
hUDfEoVAOwyFQEYkhUBbGIVAN9uEQFP0hEDD84RAq+eEQM4EhUCVDIVA+AGFQBkIhUCIBoVA
k/2EQI0BhUDi/4RAz/aEQEnwhECoHIVAlxqFQJgehUAx5oRAOg6FQHrthEC3B4VAywaFQDMh
hUA5B4VAPPSEQGT8hEBqAoVA5A6FQCL/hEBWEIVASNKEQPbghEA164RA9QuFQLkjhUCpDoVA
uwuFQF7xhEBh4YRAre6EQBbuhEA89oRA79yEQEXvhEDm5oRAuhKFQIcChUDgGYVAz8eEQPIN
hUCuFYVAoA2FQEz2hEDa+YRAlBOFQLLphEBsEIVA8vaEQD8JhUBE54RAAvaEQOQThUAPCoVA
8vuEQFrxhECK7oRAmBqFQJvmhEAA6oRAqvaEQOPqhECn7IRAd+qEQKoIhUC+8YRA5hCFQH/0
hEAg+YRAX/mEQPv3hED27YRA0CGFQE6zhEAgAIVAIQiFQMYDhUC95IRAcf6EQE4GhUAE7IRA
5u+EQPrnhEAt7YRALPCEQCYAhUBTIIVAqAyFQNwphUBw0YRAEemEQIzrhEB8/YRASOOEQNII
hUA87YRArd+EQKPThED1yoRARP+EQD7chEA184RA5QOFQErrhEAo3YRAGwSFQPf6hED26oRA
HOuEQFMUhUAnFIVAZteEQJbphEANAIVA4hSFQBTkhEBC+YRAqNeEQMy1hEARAIVAH96EQAz4
hEDp4IRANL6EQBHNhEDo+IRAMLqEQI/hhEA68YRAB+GEQJ3phED25YRAKCCFQHb1hEDg9YRA
swSFQFPmhEDN1oRAVeqEQG7nhEBkGYVAVNOEQB/RhEC02oRA0reEQL/LhEAr5IRAlOyEQJ/W
hEAV4YRAiOOEQNSxhEAc4YRAbu6EQMHJhECnyIRAh9uEQPjJhEDk8IRAjeaEQDXqhEDls4RA
fOyEQCIFhUCh6YRAReqEQNbFhEBtz4RARcOEQNH3hEBexoRAteqEQGzlhECg8IRA08OEQFzq
hEB/z4RAc8uEQC/2hEC354RAMd2EQIPphEAw6YRAY9WEQIbEhECnBYVA2umEQDvMhEDa0YRA
EMaEQC/qhEAW0IRAyOuEQOzihEB1y4RAtuKEQDrVhEA/sYRAqdqEQOvdhEDszYRAGtiEQEDl
hEAX54RAE8iEQNzzhEBsvoRAItiEQPLshEDN9oRADeaEQP3nhECkwoRAsrmEQJjWhEBX04RA
lA+FQBnvhEA17oRABvaEQF3ShECnyoRALP6EQE3ghECNyIRAxduEQAXPhEDVs4RAPcWEQObh
hEDwuYRASv6EQKPbhEBZzIRA7NCEQFwGhUCa0oRAD9+EQC60hEBTqYRA38CEQDC/hECcxoRA
oryEQBa4hEB80IRABt+EQBDfhEDCxoRA+vKEQNq3hEDL9oRAQQKFQCzghEC4toRAeuyEQOrg
hEAGxoRA5d+EQC6mhECHuYRAptCEQFm4hEDx1oRA6cSEQEfLhEBs6IRArtaEQM3DhEAawoRA
d9CEQDHLhEA1xoRAb7KEQCWthECnv4RA8MCEQG+XhEDHvYRArMmEQArDhEAyyoRAt9iEQEG0
hECQtIRANaaEQOXKhEAVu4RAi92EQE2dhECHrIRApsaEQG69hEBstoRA2r6EQMS9hEBgvoRA
NtmEQLjYhEA/zYRAQ+GEQEe/hECq7IRAjciEQAm7hEA3jIRAmMuEQHbphEC4oIRAg8GEQGik
hEBw24RAfqWEQA7YhECNy4RAA7eEQE/DhEAAroRAItKEQEnEhEDUmYRAc7GEQJephEDnp4RA
mL2EQHbJhEBbnIRAPKKEQGmzhEDJsoRANKGEQN6thEBV0IRAwMmEQMO7hEBrvIRARJ2EQFGP
hEAuooRA7ZGEQJG0hED0xoRA/cGEQNzKhEDHsIRAdqqEQI2jhEBgiIRA4sWEQGG/hEBb3YRA
p5yEQOyLhEAHpIRA98iEQLrdhEDUk4RAutaEQBTHhEDnlIRAh5WEQOjOhECws4RAw9OEQNSr
hECSloRAxZ+EQBHIhEBhr4RAK8CEQDW7hECzxoRAmKqEQMjHhEC9vYRA17GEQIC+hEBcnYRA
VcOEQPTJhEBCnIRA/LqEQBKehEACiIRACNqEQK2ghECurIRAuLiEQNHLhEBBq4RAnNWEQA7T
hED/vIRA2YOEQO6mhEB7u4RAFLCEQC3EhEDev4RAX5yEQJyMhEBcx4RAVNGEQFeihECso4RA
c7SEQBeohEAhuIRAWLSEQGi5hEBlloRAXOaEQMKJhECmfIRAFsCEQPK+hEAmkoRAi6SEQEGk
hEBal4RAzpyEQFa+hEAFvIRAbJeEQPimhECqtIRAObOEQEK0hEBZyYRAeH6EQNPGhED2aIRA
sbKEQJLChECHd4RAiLeEQDyIhEDVooRAH66EQO2XhEBej4RAXI+EQDeihEAUo4RA1oSEQL+D
hEB/lIRATqWEQE2vhEA6q4RAwGeEQEaehEDRo4RAvKaEQOSuhEAEi4RALqaEQCC6hECDoIRA
/qmEQAaahEDIroRAj5yEQD24hEACoYRAr52EQJqdhEACooRAZcOEQOaGhED/koRA6JuEQBCg
hEAEpIRA9KGEQG2FhEAHlIRA4qSEQGGUhEBlpIRApIeEQBqvhEDggYRAXJmEQAqJhEAXpYRA
wKaEQLSOhEB6koRAbo6EQLqdhECrkIRANISEQP2MhEC0jIRAJrCEQNOahEAnh4RAZaeEQIqr
hEBAoYRAjJOEQFuIhECjtoRAh56EQIGhhEDxnoRA42+EQGuqhEAUmYRAd5GEQDFohEAsnYRA
h52EQHqMhECmh4RA5o6EQMp8hEBRtoRAyH+EQAKAhECNooRA5p6EQPeahEANe4RAsV+EQLWY
hEAHbIRAtIKEQDy0hEBEjoRAZGWEQCx8hEDLgIRAq7yEQFhphEBEioRA25uEQHGfhEDnnIRA
r3+EQAZphEBpjIRAQlWEQJFhhEADkYRASWOEQK50hEDaloRAo5aEQBqChEBYi4RAun+EQGOM
hEDuXYRALoeEQNNehEBHeYRAmayEQDKLhEBQm4RAHHeEQGh2hED0coRAR5CEQLeMhED1c4RA
8G2EQNtuhECqXoRA0mGEQBmKhEA3ZIRAM4iEQKGFhEAheIRAX4CEQBdshEDDf4RAIHmEQPSD
hEBuj4RANYmEQK5dhEBWiIRAQGqEQDNnhED9r4RAD1+EQGCOhEBTdoRARomEQG2ChEDThYRA
L3iEQJikhEAJkYRAanqEQB+fhEBrhYRAboeEQAxwhEDVeIRAD4iEQOSFhEBdgIRAal2EQKBa
hEAGgoRAXGWEQH54hEDJgIRAFnSEQNduhEBCXIRA63WEQPZuhECOl4RAw6CEQJ5IhEAOdIRA
2YeEQD+IhEDbdYRAToKEQBBghECHooRAa3uEQFBGhED3aYRAk2KEQHmbhEBXaYRA93SEQBZs
hED/VoRAtIOEQNF3hEClioRAdU+EQNN0hEBGXYRAMYeEQDJNhECadYRAqpuEQEJ0hEC0b4RA
j2uEQI9UhECrfYRAY3uEQCZzhED3V4RAC26EQD1khEDehIRAAXOEQM9jhECVdYRAF2yEQAml
hEBEgIRA9YOEQIyShECmf4RABVeEQCVnhEBZZ4RAQnqEQNuEhEAfaYRAUJSEQKBwhEB4e4RA
oW+EQCZLhEDaT4RA4E6EQM1IhECFU4RAM3yEQDZvhECKZYRA1m2EQMF1hECkWoRApIqEQNxt
hECkboRAzGeEQHNqhECLWYRAFVKEQHdrhECjUIRAtV+EQKR9hEDld4RApXGEQOVQhEBIcoRA
Dm6EQPlnhEDkZ4RAVGGEQOFvhECnXYRAyHyEQCFnhEDzbIRAx4KEQEp5hEBjaoRAkn6EQI9u
hEB5Q4RA7naEQHCAhEB2VoRAvUqEQLlmhECqSYRANVqEQGxwhEA3S4RAhlKEQGBMhECGVoRA
22yEQCpOhECcVoRAB1CEQPF6hEASb4RAWFCEQF1YhEDwS4RA6kOEQApOhEAsSYRADk2EQJFi
hEBOUoRAMWeEQFhzhECyU4RARVWEQF5ZhECoboRAsE2EQBk/hED1WYRAdleEQNszhECxU4RA
/WmEQJJPhEB3VIRA7JWEQH5WhECFNIRAxCGEQEpqhECGXoRAEGiEQEqDhEBDeIRAp0SEQOpX
hEBBaYRAYFmEQJVehEB3VIRALliEQAtVhECnUoRAV06EQBBLhECLb4RApWaEQF5UhEB1jYRA
32GEQM9phECcTIRAEVWEQE5NhEDUY4RAe1GEQHBIhEAlZYRAhVyEQAdPhECmV4RAElOEQMJU
hEB5LIRAdV6EQNB6hEBiSYRAP3mEQONbhEAbPYRAPX6EQKNehEAhQIRAq3SEQIlChEBdVoRA
R0uEQHxPhECTRIRACk+EQG1KhEBlP4RA+06EQJ5JhEBYX4RACGqEQFNghEC5NYRA7VKEQBlG
hEC9ZIRAumyEQI1VhEBZLoRAmDuEQHNFhEBTPYRATFKEQFNjhEB6Q4RA1k6EQPUyhECiLYRA
CUmEQIlRhED5Q4RAfH2EQFEohED/MoRAxzyEQJ1LhEAGW4RAzj6EQEFfhEAoKoRARkWEQJg2
hEAOXYRAnT2EQPpHhED+I4RAFl6EQEI7hEBph4RAuT2EQEw2hEDUN4RA/G6EQEAohEDePYRA
zUKEQKphhEBpTYRAoDuEQLFJhEDjL4RAcTOEQJI5hEDxTYRAwkeEQJw1hECgRYRAcjiEQPNR
hEB2RYRAnFeEQOcPhECEVIRATEqEQP1BhECHUIRAuTGEQDJFhECPTIRALkWEQIAJhEC+MIRA
rTyEQHA3hEC9IIRAVTKEQHwthEBWGYRA9C+EQIYmhEDIUoRAXTiEQLpOhECSToRADBiEQJdK
hED8G4RAdT2EQHhEhEB2GYRAnCCEQIZDhECiV4RAGEGEQOMOhEABZ4RA10OEQO0chEDOW4RA
tyWEQAthhEBiLYRAcjuEQHE+hEA6N4RAEyOEQN46hEDgIYRAh0aEQD0ehECnJoRAszeEQD0/
hED8RIRAuQ+EQCU+hEAcSIRAg0yEQIhMhEC6JYRAREuEQA0vhEDMQoRAYzaEQIBNhECJPoRA
VROEQOI5hEBSPIRAXEKEQHU1hEBbAYRAdUCEQLIihEACK4RA8y6EQC4ghEC0BoRAVFGEQK42
hEBcFoRAny6EQD4rhEC0NYRAxCaEQJkkhECZKIRAgByEQJxJhED+SIRAiyiEQNwehEA2IIRA
4CWEQMAYhECLIoRAVRqEQI0yhEDsC4RAISCEQJwshEAcFYRATjCEQP4RhEBnE4RArEGEQFhD
hEDBIoRAdBWEQLQ6hEC5KYRAohqEQKAqhECWMoRAHD2EQGgchEClO4RAOBiEQCIzhEAcDIRA
RjiEQAoshEAbSYRA10SEQEIThED7D4RAFyiEQJwFhECeIYRA5TuEQDIhhECvD4RASDyEQARL
hECAI4RAKRiEQGU7hEBaEoRA3RaEQBj+g0CgKYRAPwuEQKQihECUUoRAx/+DQOcrhEBiKIRA
IxOEQHQYhEBV84NApS+EQCNHhECOHIRAyhGEQAkghECiN4RAthyEQKclhEBQB4RApBKEQOkt
hEC5LoRAtzWEQLgRhEABOIRAFh+EQPkfhEDiDYRAOjmEQIsPhEC894NA0hGEQC82hEAqJ4RA
Ni6EQEwUhEDDOoRAVguEQAwGhEAQD4RAjAWEQKwfhEDND4RAa/CDQAYphEAWF4RA2v+DQFIZ
hEBaI4RAPfmDQB0XhEC9KIRAXQqEQL0YhEB5E4RAjjeEQG05hECZ4INAOhWEQE37g0BUD4RA
3CyEQLcYhEAYD4RA1giEQA0rhEAe/oNAtwqEQMvyg0AACoRA3/iDQOgmhEB/DYRAwzWEQAwy
hEAJDIRA5/6DQAhChEC+GYRAezaEQEjug0D1FIRAThGEQAgvhECgE4RAof2DQM4EhEDR7YNA
Xe6DQKELhECgEYRASzmEQM0QhEBpIIRARBeEQEAihEBXDoRAcwaEQHwuhEBGJYRA4zWEQFYR
hEBX9oNA5u6DQJYFhECf7oNAdSSEQBgGhEBlKIRAMR+EQNfug0BhA4RA8RCEQI4ShEC8AIRA
xgCEQJ3Lg0DcJoRA8QuEQIDqg0CxNIRAxQ2EQIU4hEA49INASwmEQFsGhEDK+4NAbA2EQCAF
hECk34NAHfqDQP8ihECmGYRAhweEQB8YhECUB4RA3ACEQEMYhEC864NAdCCEQLYbhEBSC4RA
qv2DQP3+g0BnD4RAZvWDQEbxg0DVE4RAgB2EQIMKhEAlMoRAoAOEQFfyg0A48INA4zaEQKAY
hECeEIRAzwmEQCUOhEDmBYRAXRmEQJMGhECxFoRA6xiEQIPyg0BKH4RA4B2EQPz7g0B0LIRA
tfmDQIH+g0ACKIRA9vCDQB3lg0DvG4RA8hGEQO76g0BpCoRA1xOEQLskhEDH5oNAOf6DQJsB
hEAbC4RAS8uDQMbyg0BV/INAjxeEQLUChEDwB4RANNWDQIHsg0Ax7YNA3uODQCwehEBEFYRA
3PKDQATtg0Ck94NAefiDQF7qg0AwCoRA7P+DQC73g0C0J4RAmtGDQEUBhEBcz4NAOfyDQFgV
hEDd3oNAqgWEQLvag0AY3YNAdRyEQKAThECyAoRALhWEQLn2g0Cg5INA1AyEQGcQhECYDoRA
oeiDQOMJhEA45INApumDQBQNhEAg94NAqeuDQMnQg0AM8INAlfqDQIjng0C75INASPeDQMjs
g0BR6YNAQ++DQD7lg0DS1INABvmDQMjRg0BY4oNANt+DQPP4g0AQE4RA47yDQD8OhEBb/INA
xwGEQEjrg0ABCIRAKdWDQPULhEB2zINA2d2DQAzRg0C584NAs+iDQPANhEDLu4NA3PeDQHUB
hEAi74NAcOaDQGvog0A764NAOd2DQKPsg0A1CYRAuBuEQJIJhEAezINAlvKDQLjag0B9/YNA
QveDQC/tg0CMEoRAPceDQL0ChED39oNAGPSDQIXXg0C36YNAFeiDQBYNhECj/YNAlNyDQAAF
hECF3INAO/yDQJXtg0DR5YNAxsyDQEH/g0Bs/4NAvfyDQObYg0CZ74NA6uaDQI/ng0BttYNA
pvqDQIrag0C15YNA+wiEQIz9g0Ai6INAXO6DQPPrg0BLD4RAxt+DQIHng0BV4INArvWDQEv0
g0CI8INA+umDQOXcg0A+EYRAIuqDQDjyg0DK3oNAUuODQErrg0Dx5INAHdaDQADXg0BG0oNA
hd+DQNTNg0DZ64NApvaDQAXeg0D+7YNAKdqDQL0RhECT0oNAzdqDQGvdg0C86YNA+NKDQAj3
g0C714NANtSDQLrAg0DOvINAHPeDQE7Kg0Cc+INAD9uDQKTOg0Dv84NA6vCDQLzWg0A21INA
+d6DQFPRg0B24YNAQcaDQADQg0BQ2oNA4NGDQGfOg0By04NAMeODQDzdg0B53oNAe9iDQO7H
g0AB2oNA6/ODQKrUg0D6v4NACbmDQE/ng0DHu4NAWc+DQJvIg0DV24NAPtCDQGLEg0AjyYNA
7NyDQPa4g0DPt4NAzOGDQAPYg0BR+oNALOaDQDzOg0CmzINAg8yDQFnyg0ALwoNA2tSDQDvM
g0DF04NAIdODQPHHg0C4roNAJQKEQGvcg0AR5oNAuuKDQJrQg0AD7oNAt6+DQC3gg0Dc34NA
q8CDQBvrg0B96INAadKDQCT3g0Dw0oNAJPCDQCbLg0CzrYNAMMKDQEHGg0Clz4NA17WDQFfm
g0AT4YNAEdSDQPPdg0Dx6YNAlOWDQE/Hg0Ax44NAo++DQNbLg0Ct1INAHL2DQMDYg0D2xoNA
XL2DQC7Ag0AP24NA1dCDQAvRg0Am4INAa66DQMnMg0AuzYNAbc6DQBq8g0C4yINANc+DQKvV
g0BZ24NAFL6DQAjhg0BNy4NAJNeDQBjVg0AztYNA+NCDQJ7Dg0DJAYRA7tGDQHzWg0AfuoNA
oM2DQHG0g0C24YNA/LyDQEblg0B0woNAxsWDQGfBg0Dux4NAiY+DQBPHg0DC0YNAYrGDQPLx
g0Acv4NAr8ODQOm7g0CI24NAcbuDQCfRg0D4oYNA5NuDQM2jg0Al5INAr9ODQIqyg0BiqYNA
IseDQFDFg0AyyYNA/paDQLbGg0Bwn4NAmreDQCzKg0Bp4YNAIrCDQGn8g0Bo6INAfsODQBDz
g0ATrYNAvMeDQLrGg0DBnYNA19qDQJO7g0AV4oNAXMGDQInFg0A+y4NAQqqDQLe9g0D8voNA
RuKDQI2tg0Bx24NAnL2DQFqyg0CWuoNAxLSDQDbdg0C/r4NAjqaDQGLBg0AvrINAu6GDQGOn
g0CusYNAfsCDQKOpg0Btu4NAfr+DQLmrg0AbwYNAD8yDQPKmg0C5qoNAXqmDQIesg0DKzoNA
WL+DQHKvg0Bjv4NASMuDQHy1g0Djv4NAqcGDQIHKg0Ay24NAiqyDQK7cg0Dus4NAU6ODQI2/
g0C0p4NAabODQFaJg0BCzYNAyKSDQH7Gg0A6vYNAKdmDQH6ig0Aew4NAXq2DQAuIg0BKv4NA
+JuDQHnAg0B4woNAIdWDQA7Lg0BguoNAZ8CDQO6qg0CIwYNAe6CDQGqcg0Bnu4NAhZyDQCm+
g0AkiYNA5MiDQFqrg0Al0INAkMSDQHbVg0Cyy4NAMrmDQOi9g0BgqINA08iDQA7Sg0COx4NA
damDQOmog0Cbu4NAmrODQKm2g0BXt4NAl76DQO+vg0Aav4NA7qWDQPO7g0A0pINAzr+DQBit
g0Cpq4NA4auDQLu0g0BSnYNASrODQKCEg0BJx4NAS7WDQFGmg0CIpINANr6DQO7Eg0DiyYNA
xZ6DQLepg0DkrINA+aaDQDu3g0BKy4NA98ODQNyog0BYr4NA/aqDQJ26g0D/t4NAncSDQC6h
g0BszINAB5qDQP6gg0AQpoNAPZSDQDi2g0B9nINAkZCDQPTFg0Axt4NA2r6DQPKGg0DcxYNA
NNmDQPy/g0ABroNAp6+DQBepg0A5zYNAa7qDQCykg0A/toNAKLSDQMG6g0BHm4NAQJKDQGu5
g0A9pYNATq6DQGrHg0BpwYNAVYCDQP6mg0BtnoNAaKmDQDF5g0CI14NAeZiDQF2ag0BrnINA
GY+DQEmxg0CIdINAr6qDQHLOg0BXiINAVX+DQNd2g0BrlYNADpWDQBuJg0AfrINAjJiDQMKm
g0BWmYNA1JaDQGCIg0ChqYNASoqDQECVg0BVmYNA65iDQJCwg0CgnoNAc3CDQL+5g0A5uoNA
HbODQKTEg0ADg4NAAp6DQPm2g0DUkoNAJ7aDQNzDg0AMfINAp4SDQMGtg0CEloNAbamDQHGG
g0AHroNA2YeDQOigg0BboINAnZ6DQFyEg0C8ioNAv62DQKyLg0D+gYNAx7mDQKWNg0AadINA
89CDQPOUg0BKjINAIqODQIdrg0BWkoNAl4eDQGSkg0C1ooNAfYaDQJaYg0CHu4NAeb6DQFSv
g0DMhYNAz56DQIyQg0DIgYNAt5GDQHSVg0Dyh4NAw5iDQKCUg0C5lYNAX7iDQCK+g0BupINA
XLGDQLC0g0DJmINAkneDQJCWg0ANjINAmLyDQL6ng0AXkYNA3JODQDSJg0BfnINAVoGDQLeE
g0DsY4NAjXWDQGu4g0DlhoNAdZuDQEOug0ACwoNAU2uDQA2Bg0BZooNAE3iDQL+ug0BNpINA
2KGDQL+eg0BrmINAT36DQOeBg0C1voNAhW6DQP6lg0DEdINAMpWDQM+Ng0DNiINAQK6DQFqp
g0DCdINA/omDQPSRg0A8moNAvIeDQCGVg0B9vINAy7WDQI+9g0DYj4NAyI6DQBF5g0COhoNA
zomDQP2Ng0CHdYNA6KqDQIOCg0C3jINAHIaDQJ2bg0BGgINAh4aDQMiIg0CpeINArp+DQI+Z
g0BBgoNAt6uDQH2Ag0DGhYNAz32DQISCg0A1foNAM5aDQNSCg0AdiINAz3qDQKGFg0ASoINA
W5CDQM6Qg0ALfoNAJ6CDQBKEg0CZk4NAwZWDQBqqg0CkdINApJeDQNSMg0BpfoNAX4qDQKtg
g0ATcYNAuJKDQDB8g0AtgoNAo32DQIiag0AFZINAs36DQGaZg0CVfYNAxoGDQPuOg0DNYYNA
zXGDQNOmg0Dam4NAt2yDQBxtg0BvloNApGWDQIOkg0DOZ4NA746DQCeIg0CZooNAx4WDQOCg
g0BefINAMpCDQDdug0AxY4NA8l2DQPSTg0DmgINAQnCDQD2Ig0D9c4NAQICDQMmJg0ADjoNA
E5CDQOVUg0Dwa4NANZODQFJ0g0AeZ4NAgJGDQFuCg0D0ZINA8HSDQFBTg0BXkoNAnJCDQKZ6
g0CGYoNAO3aDQG2Ag0C6lINA6JODQLmVg0AadoNA7ZKDQHRhg0DHfYNAfnSDQH+Kg0B8h4NA
3E6DQAR3g0DwcoNA25SDQHaBg0C3eYNAlmCDQIVkg0CcfYNAxHWDQASCg0BNdINAQHaDQFx/
g0AOkINAC26DQAU/g0C0coNAdHmDQNdgg0D4gINAVXyDQO+Ng0BopoNAj16DQNptg0AFXYNA
aYaDQACRg0B1ZoNAtEqDQNGkg0AkkINA33CDQMx1g0BZfYNAeGiDQO9jg0DqiYNAQXKDQMWW
g0DiW4NAi4aDQG2Og0C7XYNAOZmDQB5qg0CuiYNA12GDQIpZg0AgdoNAbl+DQMNog0BQeYNA
xGeDQIB9g0Ail4NAoYyDQAxXg0Dqb4NAUViDQExpg0Drg4NAQFWDQJVkg0A8kINAnJGDQD59
g0AFcINA6WKDQGFyg0Cbb4NA2ZaDQExYg0BqWYNAbpODQP5ug0D5aINAxWeDQA9rg0CUXYNA
9nGDQHp0g0B/ZYNAMW2DQHBXg0B0RoNAfWGDQGhtg0C9aINAL2aDQIhfg0CHlINAkWiDQJBT
g0B9XYNAM12DQK5dg0DmhINAPlSDQHR2g0CVUINAIIuDQNN6g0BzdYNAb2SDQC5ug0B9nYNA
MnyDQPVJg0Bba4NAjH6DQIx8g0CuS4NAhY2DQBZGg0BVeoNAhHuDQCVag0Bdc4NAjWWDQMyT
g0DmaYNAq3KDQJ9hg0AHhoNAZVCDQCFog0AiZoNApW+DQORig0DsaINA5n6DQNdXg0ATaYNA
XImDQGRzg0D4g4NAT3eDQBJ1g0BnZINAO3aDQAthg0AdboNA7nmDQBhig0ArVYNA6VmDQEFg
g0DXgoNAo4+DQBJtg0BSQYNAvFKDQKlig0AlZoNA3VqDQDl8g0D8iYNAn3WDQEBSg0DOcYNA
l4CDQJlYg0DtXoNAQmyDQOdpg0CFc4NAmG2DQO15g0AsmINAflyDQM+Eg0Cwd4NA8G6DQDZl
g0DBZ4NAwIaDQK5Qg0C9hoNAfH6DQKheg0AbX4NAmXKDQEqFg0BDcoNAxmKDQGBHg0AQa4NA
emqDQLFfg0DrQYNA0kCDQFNhg0BQPINAPGSDQMGIg0D2WINA+YSDQGdmg0DxfoNAK3uDQHdP
g0DcVINAeE6DQNFTg0DHaYNAZEeDQElzg0CWYYNAh16DQJFig0Cta4NAWFyDQFVug0DLVoNA
MkWDQJp1g0DYWYNAyV+DQERYg0BZcINASlyDQEdSg0DPnYNAbV2DQL9ug0BbcoNARECDQKpG
g0BxboNAN2mDQAtyg0A/SINAClmDQAx5g0AadYNA1kmDQBhug0C1OoNAvHmDQFhSg0DZV4NA
kFyDQF1eg0AjbINA1FiDQNBWg0DEMoNA5lGDQCtmg0AqRoNAaFyDQFByg0DTToNAiD2DQJxt
g0AuVoNA01uDQIpLg0AVYoNA1DmDQKRSg0B3boNABDeDQLpRg0C5ZoNAAmODQNNxg0DWXINA
q0aDQKVkg0C7KoNAbkqDQClGg0CqSoNAUzmDQMBdg0BJT4NA9VKDQJhTg0AoN4NATU6DQOlL
g0CvV4NA106DQKFrg0CbRINAAnmDQN9qg0CKSINAN2aDQPtcg0BdNYNAXC6DQNVFg0C8OINA
BEyDQG44g0D+WINAYEaDQJ5Zg0AtN4NA7CqDQLpGg0DFSoNAIW2DQJM6g0BPVYNAYj+DQNZA
g0CkZINAp0SDQPpqg0CQP4NAdVuDQGpFg0DQU4NAfGWDQPpfg0AtaYNAa1SDQE9sg0B8SINA
pGODQIZLg0AxWYNAU1qDQLpOg0DVbYNA9TCDQFRWg0CRUINA6zeDQEolg0B+NINANDCDQBpB
g0BTQYNAkVKDQDMxg0CITYNA10+DQCo1g0CSOINAHEqDQFtsg0BgYoNAy0CDQJkjg0AMI4NA
pDSDQKI3g0BuMINAIleDQB5Vg0BrMINACC2DQM4Qg0BnPoNAFj2DQLA7g0BGSoNA61KDQGtb
g0AHP4NAUEqDQBNIg0BmLINAI0KDQDZZg0BhTINAASODQOk8g0ApQYNAZTeDQCVKg0ArNINA
tSuDQIJcg0AiNoNAi1eDQIFNg0CJV4NAw0yDQHA0g0CKOINAiyyDQG1Fg0D7YINAlVqDQHtP
g0A4RINAFR+DQMNXg0AtVYNA/EODQPwpg0ATPINA2U+DQDAXg0CrP4NAmDODQK9og0DOb4NA
CyeDQBEzg0DMQ4NAaiiDQEhBg0DGQYNAMVGDQLM9g0CdOYNAWlWDQJRhg0ChPINArViDQM5J
g0ByPINA12yDQHw+g0DIMYNALTGDQOcfg0AgLoNAbzqDQKlQg0B/QINAMjaDQGosg0B7YINA
H1ODQHc4g0DUToNA8EGDQE5Sg0AGQ4NAH1yDQAs0g0BxN4NAnzyDQOBOg0ACOYNAGT6DQNND
g0D+IINAxESDQKApg0AjN4NAEQyDQGpGg0C3SINAZyCDQFZTg0CqIINApyyDQJ0qg0D2NYNA
R26DQIpBg0AiQoNAGDGDQBI/g0D4RYNAxBmDQHcYg0A2RYNA7CyDQDlAg0BvVoNAEx2DQNxK
g0CpSYNAdiGDQHMsg0CVG4NAfy2DQDwvg0AuPoNA9CODQMQIg0DfPYNAAD6DQDg1g0CDLYNA
PVmDQOgZg0CjJYNArSGDQC5Ag0AvIoNAVBCDQCsfg0DnOYNAbjuDQF0mg0BsNINAhDWDQAZF
g0AmPoNApzyDQNopg0AGGYNAvv6CQMw3g0BhM4NAJFWDQKoyg0CWHINAmDODQLJSg0CNQINA
BUSDQOg8g0BpOYNAjCGDQGQ0g0D/LYNAoj+DQMMzg0C2OYNAwQ+DQJ1Zg0CtZINA5BmDQF9p
g0B8SYNAACeDQMcbg0AwH4NAwCuDQDAAg0ACFoNAbieDQCH6gkBCH4NAeBKDQJT8gkBJK4NA
MyCDQKkyg0CEDoNA6WCDQM4eg0CkEYNAfTGDQJUig0DfSoNAYiiDQGMfg0DxFoNAsDeDQCEl
g0ChUoNA3RSDQKkug0DeS4NAKCODQHT+gkDXHoNAehqDQC4qg0AyOINAVB2DQBo4g0A3HoNA
MkCDQPQsg0CmK4NAzguDQGIGg0CH94JALCqDQP8kg0Cy/IJAHh2DQKULg0AWLoNAQhGDQJAC
g0BqIoNAZBCDQIUkg0DfIoNAkkGDQAIWg0A1GINAOyWDQJYjg0CSGYNAHRCDQGYjg0A5H4NA
aiWDQCcmg0DdH4NAMTKDQP4Og0DiNoNAZEuDQGwlg0B7IINAzzODQLgUg0CWF4NA3zyDQAgX
g0DwDINAciKDQJodg0D8I4NAnhuDQGQ5g0BROYNAeTKDQCskg0BBJYNAHCuDQGEgg0CeIYNA
BSaDQLgkg0B7/YJACymDQIIfg0CJKYNAuDKDQIAMg0C5/oJAnx2DQKvsgkDUC4NApS+DQEE7
g0DuHINA0wuDQDRNg0ANIYNABiWDQG8Yg0CfA4NAQfuCQA0Wg0CYE4NA8P6CQHIog0ApNYNA
JAaDQD3VgkBVQ4NA8B6DQHT/gkDIHINAbgWDQJwag0CRNoNAmBCDQJoRg0CYB4NA2x2DQI4D
g0D4BoNArgaDQLP0gkDu/oJARxiDQFsRg0BKFoNAZQyDQPASg0AiKINAqgCDQHUEg0AY/YJA
cQeDQAUYg0AMAINAxfuCQGccg0BhA4NAQgeDQPH3gkDsHYNA/SmDQJASg0DtGINAVf+CQCMI
g0DgKoNAExGDQK3xgkDc/oJAmCmDQMUkg0A4HINAO/qCQEn+gkA/DINABeuCQFENg0ApCYNA
AwKDQDQEg0AaBINAWfuCQLYLg0A3HoNAuhODQK0Zg0BfAYNAvQ+DQNQig0CzGoNAPBuDQMYg
g0AhHYNA3EaDQDn+gkAeJ4NASAyDQMoog0BwHINA4xODQIYbg0B8+YJAUhGDQOX3gkCoF4NA
wgODQHgXg0AT6YJANfyCQPUyg0DjK4NAafSCQJUcg0ByA4NA5/aCQDcpg0B+FYNA4DmDQA0i
g0BoKINAX/GCQEEFg0DYHYNA8x+DQDTqgkATKYNA2PaCQNIAg0A1OoNA6umCQCUZg0BZIINA
GDCDQMMPg0BpDoNAtiODQML5gkB1/IJAQQyDQL4Sg0DyGoNAsByDQAX+gkAqG4NAJBeDQPgN
g0Ba/IJAjR2DQIsCg0DLDYNAHR2DQEoqg0CoB4NA9vOCQPAHg0CfCYNA1ASDQGwYg0BTAoNA
FgqDQKIWg0DlIoNAsReDQNopg0DL64JAzhODQAX5gkCaEoNAZQCDQDYXg0AZBINAbfGCQH0F
g0CMLoNAUhyDQJI9g0Bn+IJAu/CCQHgBg0AVBoNAN/eCQIYNg0Bd+YJAhv6CQGQEg0BpAYNA
txiDQJz5gkBmAYNAQQKDQD70gkAAI4NAzgSDQK0Rg0DP84JAYw+DQO8Cg0DFA4NA8gCDQFoQ
g0DEBoNAxgeDQKUJg0DX+4JAw9KCQETzgkBU+YJANfiCQOcZg0BZNoNA4i2DQGv9gkCYDYNA
IQWDQAz2gkA1JYNA+ReDQFoHg0D1AINARfGCQAERg0AKE4NAgB6DQOPagkC3AoNAWyODQH71
gkDf64JAIhODQCPwgkBIEINA7eaCQJoIg0C7CYNAaOqCQC0ag0AB34JAYxuDQPHmgkA+CYNA
c++CQIUYg0C8CoNAchWDQLkGg0Dl84JAzPOCQKH6gkDl5oJA0iODQLUKg0CB/IJAF+2CQOvk
gkBy94JAq/2CQHATg0BzB4NA8PGCQKsXg0AB94JArtGCQF0bg0AxGYNAJ96CQNDfgkAhHoNA
PveCQM4Dg0Bi/IJApPGCQHT/gkD5z4JAjgaDQIAXg0BM+oJAz/iCQBbygkDB4IJAbi6DQCYE
g0BF+oJAnPSCQPgag0Cg6oJAVwGDQDcLg0B55YJAwPKCQGMHg0BF+oJANQ6DQG3qgkCQ4oJA
9eeCQBwGg0CMCINANvCCQFL9gkCX/4JA7v2CQLD8gkDG3oJAHRCDQInvgkA++oJAEdeCQH/4
gkBP94JAVQaDQFXwgkBZFINA3PaCQPYDg0Cg04JAIvWCQFbbgkCS+4JAUg+DQBn7gkBB5IJA
g9uCQMbzgkC46oJA5vaCQDr2gkBZCYNAK/KCQG/zgkCa5YJA7/GCQBkMg0BGBYNAMAyDQAwK
g0BO3YJA9PiCQE8bg0Af/oJAXfSCQFrxgkBWHYNAjP+CQMDtgkBM+IJAyAiDQJP2gkCN+YJA
FNWCQHjYgkA1AYNAgwyDQGkBg0D384JABfyCQIYNg0CGxYJAihSDQAf9gkBZ/IJA0u6CQFHq
gkAH24JAP/eCQFTggkA+6oJAThuDQI72gkBS54JAVP6CQFATg0C/5oJAS/eCQC7lgkCd2YJA
IfiCQLbagkCT1IJADt+CQDfogkAKAYNA/fKCQEb2gkBnCYNAeeOCQLTbgkAEyoJAl+2CQKnq
gkAC4YJANMqCQPsBg0Ae5oJAHfyCQF/vgkDiBYNAZd6CQK/5gkBJ5IJAiv+CQGjugkDnC4NA
huKCQHDFgkAJ6oJA3cGCQKoCg0BQ4IJApgKDQNH0gkDC54JAJdCCQBTqgkDw1YJAlfCCQEvs
gkC2DYNAJteCQBLrgkAwCoNAXAGDQNPtgkD8+IJAa+2CQLfngkBc14JAyu+CQPG6gkAs0IJA
cfqCQDr8gkBoFINAcu+CQBmzgkCP2IJA/92CQHbxgkC92oJAotqCQEPHgkCRJYNAme+CQNjx
gkBX4YJA+eGCQJb8gkAK4IJAi9yCQFcAg0BR44JAqOmCQOTFgkDB4IJAB+6CQL/6gkDY3YJA
5gCDQDrZgkCF6IJA5vOCQAfygkDg1oJANN+CQAjugkD9CINANeWCQBvngkB3/4JAShODQAYa
g0B+34JAv9iCQGvSgkBc5YJAvuaCQEYEg0CQ9YJA5tOCQCj8gkD78oJA9NOCQCDLgkCx9oJA
HMmCQPTTgkBDvIJATNWCQAuugkAY5oJAFfGCQK7GgkAQ8oJAl9WCQMPkgkAx6IJA+NSCQEbn
gkDs6oJA7eaCQJrVgkCd1IJAPfOCQOPkgkBEzoJAiLeCQJ/CgkDIx4JA9uCCQGDEgkBPAYNA
gw2DQPThgkC+54JAvsaCQPbsgkC1/IJAEsmCQEbrgkCXC4NAttCCQKK7gkBLxIJARuiCQDLf
gkCZ0oJA8eKCQLvsgkA+x4JA8MGCQDzXgkCJz4JAuNWCQMO5gkCT+YJAPNuCQGHZgkBc6IJA
1tqCQEy3gkDZ/oJAzueCQNDhgkCy84JAgdKCQGTfgkB09YJA/96CQKjQgkAB6YJAFeWCQMXK
gkApyYJAC+qCQNjhgkDS2YJAn8KCQFDQgkAH4IJA9gGDQP3JgkAY4IJAF92CQNHCgkCruIJA
ldmCQI32gkB444JAkOeCQIjOgkBJ1oJAxtyCQJ/GgkDK/YJAoeGCQO8Lg0CusYJAFeuCQCfm
gkBBDINA+tqCQJjIgkCf94JADc6CQNTjgkCt4oJAbtiCQDfkgkDS0IJAMNSCQMr8gkC/1oJA
g+SCQKzigkCru4JAmOCCQEbXgkDW7IJA/rGCQFXxgkAE1YJAA66CQOfagkB9sYJACeSCQLb2
gkDj9YJANOiCQLH0gkCb8YJAQ/uCQAvQgkCQ5YJAO7mCQM/DgkB634JANrCCQAHPgkAKzYJA
IOiCQCS6gkCVzoJAqMiCQBPAgkCn2YJAcbaCQKX3gkCB0IJAvv6CQMbggkA+24JApOiCQFzI
gkDiwYJAeNKCQOXegkCmjIJA69mCQNW5gkB13oJAhNuCQOvHgkDb3YJAqcCCQMK4gkDxx4JA
lOmCQB27gkCqoIJADs6CQFK4gkDOBINASdKCQKzCgkBI54JA0rqCQATXgkDynoJAi+GCQHmj
gkCL3YJAFsaCQE6zgkB424JAds+CQDXugkDD2YJAZ+WCQOjPgkBy1YJAdtaCQFnKgkBV0IJA
HN+CQIOvgkDp0oJA7O2CQEPAgkAFBoNAB9qCQBS7gkAkvoJAlNWCQM+6gkC0x4JALM2CQBGy
gkBlw4JAPcSCQADugkBI2oJAyc6CQEO2gkBEvYJAzMeCQMDbgkA86IJANNSCQBTPgkBLx4JA
SN+CQFHMgkCrwYJA5taCQIzIgkDsxYJAtMqCQGHCgkCFx4JAV5GCQCq+gkB7vIJAKsqCQDbX
gkBe8IJAMeSCQGPbgkAkwoJA6tWCQGDPgkBmtYJA5LyCQFWngkAR24JAv8KCQMbNgkCp0IJA
dbWCQOipgkCh6YJAacKCQHXCgkC51IJAh9OCQL/DgkBjwIJAVseCQNb1gkDi1YJA4KmCQLXL
gkCJqIJAAfCCQNy/gkDSnYJA4sqCQIjFgkDp0oJAPq2CQAbMgkAKz4JAK8OCQHrIgkDz0YJA
QKmCQMXBgkCrtIJAANOCQNzHgkA/z4JA3a6CQGjCgkBXsoJAKqqCQL7CgkD/04JArL2CQGC5
gkDhzIJAHsyCQMq5gkCI3YJAX7OCQH/dgkDh0oJAjcmCQAulgkDws4JAsLiCQPq1gkAex4JA
U9KCQAzNgkAZtoJAFJiCQCa0gkCL1oJAP5CCQJLBgkAn0IJAQ8aCQNWVgkDmjoJAPbGCQInk
gkDK1IJAtbqCQP6sgkBKxIJAiK6CQJa9gkCPuYJA+LWCQEHKgkBAx4JAbbeCQMLYgkCPk4JA
ib2CQFGugkCBqIJA35eCQF3HgkDWs4JAiqKCQPavgkAlpYJAD4OCQJrCgkC2mIJAYN2CQAfI
gkCswoJA/6qCQGe6gkAosIJA4buCQC2wgkDWy4JAdamCQFO8gkBKtoJA27aCQMGngkAWkoJA
2cmCQF6mgkAgpoJA7qWCQNa1gkChq4JA+b2CQN/GgkDTyoJAAK2CQCy+gkCUjIJA/5mCQMO9
gkAZu4JAt7KCQEq8gkB4l4JABqOCQCuggkC0k4JAGMGCQLiugkCfnIJA7rOCQKu1gkDh04JA
SLmCQFergkDwg4JAjMOCQE+hgkCjc4JAG6qCQMWkgkBUuIJA5b+CQAe1gkBzu4JApJ+CQOK0
gkCyqYJABLeCQDOqgkAB2IJAat6CQBu0gkDxtoJAkZqCQJe4gkABsIJAmZ6CQLe4gkCIzoJA
Rb2CQC+SgkAAooJA19qCQCGMgkDgwoJA2bCCQFezgkDByYJAA6KCQDvJgkDLuoJAKriCQHOl
gkCRn4JAK86CQNOdgkBFv4JAIbmCQHyzgkACooJAOcqCQFCqgkBvrIJAM9SCQBWqgkBHwYJA
PbCCQBysgkDYxIJAXsiCQC2igkDg1YJAk4OCQPm4gkD2moJAuLSCQGi0gkBZtIJA6beCQFW4
gkBUnoJA1JuCQA+ugkD/q4JAmKuCQNzCgkA8roJA5KGCQIrJgkD10IJACL2CQDzAgkBYroJA
yaGCQLfLgkD1mYJAu5GCQM6hgkDCtYJAycuCQCa4gkDeuIJAAtSCQBy2gkBgiYJAioGCQJqL
gkBon4JACruCQNimgkDZjIJAHaqCQP63gkAzsIJAj8aCQMeMgkCnjoJA/LeCQGKkgkCQw4JA
UreCQASRgkBrooJAyKaCQEPDgkAfk4JAuZaCQBR+gkDbq4JASZOCQLOHgkCskYJAssGCQOyc
gkAXnoJAl6eCQEy4gkBZnoJAgoyCQBS+gkBJkoJAhciCQGiDgkCQpYJABcOCQGLRgkC1jIJA
86GCQCuqgkDXooJAGn6CQEvQgkCu34JANKyCQAmNgkDPpYJAII2CQA6pgkBxuoJAt76CQMqi
gkAhpoJABcGCQHqwgkBehoJAoqiCQCGmgkBepIJAI6eCQMORgkBnr4JAUrCCQOu/gkCnq4JA
+7uCQGlxgkB/nYJAn6uCQNevgkDaiYJAfa6CQAWVgkCSu4JAJpuCQNGvgkDkpoJARZKCQPmM
gkA6tYJA/IiCQAC1gkC8uYJAn8yCQDymgkAFx4JAn6mCQOKVgkBEnYJATJCCQLuogkBCkIJA
1JSCQNWcgkCphYJAPriCQIeXgkCyuIJABrmCQC+kgkBUwIJAioaCQC6ugkANq4JAIaOCQDaf
gkAuooJARY6CQGiPgkBAmYJAs5uCQMqMgkB2xYJA6KOCQAq0gkB7lYJAzJKCQL2qgkDHqoJA
s6uCQG2WgkDTgYJA1nuCQOCIgkABjIJAFZuCQGyngkD3oIJAk5yCQDu/gkCWoYJAV7WCQMyQ
gkBBqIJAk3GCQAydgkAnq4JAjpSCQHKygkDYiIJARqKCQO3RgkDYiIJAwoyCQMmlgkBfkoJA
t66CQPeWgkCAp4JAvsCCQL6NgkCMo4JAfYGCQD7DgkBQxoJAY6OCQBWKgkBBy4JAi7eCQIaS
gkDZlYJAgaGCQFiUgkDLp4JAeX2CQHWNgkDcjYJAT5uCQDF1gkCeuYJACXyCQFWSgkD+jIJA
z6KCQOl0gkD3vIJAXaCCQG+TgkDOsYJA+cuCQIOngkBpmYJAsKaCQDx/gkBnlIJAN6KCQK2r
gkCwkYJAl7GCQLyRgkDUf4JAooaCQC2lgkCjzIJAk8OCQAKJgkDiwIJApHSCQIutgkCYkYJA
gYuCQF6SgkAsd4JA85WCQD14gkBdkIJAZJCCQE6IgkBvi4JAp7uCQMevgkCdooJAMaeCQNia
gkCBoYJAz4KCQGOigkBvtYJABqWCQHuogkDThYJAOZKCQPWVgkCwqYJAjJuCQKWWgkAMnYJA
aIaCQIiWgkAtzIJA84KCQJGcgkC5mIJA/KyCQJGHgkAymIJAoqKCQDGLgkCJfIJAYYqCQMCH
gkABloJABX6CQIl+gkC7eYJA7auCQPGHgkCbgIJAaG+CQOuKgkBA04JAnb6CQAitgkCTjYJA
xaGCQCypgkCotIJASImCQOyJgkCUp4JApaWCQNR6gkCQo4JAlq+CQHOKgkBhioJA+JGCQH+9
gkATbIJAFHqCQGeHgkDfg4JA8IeCQMCvgkBinIJAcZaCQGWfgkC1e4JA2IOCQGqrgkCxiYJA
M36CQHmqgkA5gYJAqHyCQFWEgkDpmYJAK4qCQN+ugkCChYJAK4WCQNmVgkA5uoJAA6mCQNCq
gkCjd4JAEpKCQBGmgkD4kYJAQIqCQLlrgkCXkIJAKaKCQImpgkAbnYJAXmOCQNOHgkCPioJA
XJWCQD2mgkDMhIJAPn2CQImPgkCZo4JAamKCQBZ4gkD6m4JA+YqCQK2RgkA6e4JAf3iCQBl1
gkBQiYJA1KOCQLO3gkDLhYJARoaCQK+egkDah4JA5qSCQEt9gkBzdoJAOoSCQGpcgkDUbIJA
yImCQHSegkAicIJAsYaCQNSogkCMeoJAbWqCQOmWgkBtpoJA6ZWCQO2MgkDNg4JACIiCQImQ
gkCXgIJAcJSCQEuqgkD2g4JA5YOCQJGDgkD3dIJA65KCQJB8gkDXjIJACImCQKSHgkA0bIJA
gnOCQKOWgkB9ZYJAg2uCQO99gkAEkIJACXCCQPGSgkD0kYJAgm+CQD+LgkBSlIJANJOCQA2E
gkCxloJAtouCQMCOgkDtcoJAT3GCQA56gkBqbIJApIOCQL19gkCLbYJAVWmCQI53gkBFZYJA
aoKCQEWKgkBjdoJAMpSCQFeBgkCehIJA4piCQDaJgkBUroJATZKCQGCLgkCnf4JAhJOCQM+a
gkDpfYJA/puCQJSTgkCidYJA03aCQAGLgkAsiIJAGYSCQCdtgkCEbIJATnqCQHF2gkAjcoJA
q3aCQEdqgkB9Y4JARrWCQHdbgkAZg4JA05yCQL5kgkCFXIJAPY+CQKZ1gkDchYJA2GWCQMp/
gkAOf4JAOU6CQC+RgkByaYJA5XCCQPRegkCkkoJAlmiCQFyLgkAvdIJAgoqCQFGJgkBjkIJA
gm+CQItugkBUm4JADoGCQI93gkAQfYJAd4+CQFB2gkD/X4JA85mCQI5/gkDkT4JADoOCQMGV
gkAjRYJA21+CQFpcgkAljIJAd7eCQENlgkA8goJAm5KCQFKHgkDCc4JApGiCQFWCgkA9hIJA
P4SCQM20gkDZcIJAv2aCQByQgkBtjoJAfpSCQMZsgkAWbYJA46KCQB9lgkBug4JAz5+CQFaW
gkD+iIJAE2+CQPJdgkDNcoJA9ZCCQHGRgkAxqYJA2FWCQLN6gkAse4JAkaGCQC98gkAMioJA
en6CQN1fgkBBc4JA03KCQEJwgkBydIJA5Y6CQNpzgkAXaYJAXlqCQKqIgkBEjoJA7GyCQK9m
gkD+o4JAEI2CQEBZgkD6XoJAWnqCQByQgkBei4JAVHuCQBxdgkBEioJA13OCQAR+gkCFb4JA
f2CCQJdzgkD8koJAD6SCQGSOgkC1fYJAo22CQNx+gkB2hYJA+oiCQLqLgkA3iIJAf2SCQOyD
gkDueoJADmSCQCKGgkBNeYJAzYCCQH55gkB5loJAYm6CQNl6gkAOhoJAsY2CQGdvgkCoaIJA
4YGCQDhxgkD6f4JAxF2CQLKtgkCviYJA5XaCQJV/gkAmeYJAlX2CQNhzgkDNgoJAxmyCQMWR
gkCabIJAOImCQP5agkCejIJAqmKCQHlygkCvdYJAuIiCQEh9gkDTYIJASYqCQM+ZgkB1XIJA
hHSCQBxRgkAmboJAJFSCQKB2gkDdboJArlOCQIt0gkCaWYJAFmyCQLN3gkDEgoJA4oOCQJNo
gkDmcoJA5XGCQO2NgkArbYJAsWuCQOyagkB3SoJAP1aCQHx6gkD/kIJACVqCQAh+gkDlU4JA
oGyCQN19gkBGiYJAx2WCQKRrgkB2doJALXKCQJFcgkCJZYJAyGOCQJR5gkBncoJAY12CQNta
gkALkoJASJWCQIyMgkBOcoJAiYWCQM5HgkD/cIJAD32CQOdrgkCsRYJA8m6CQLtxgkCnZoJA
C2mCQBeIgkDDXoJAFJCCQMVygkC+eIJAlGuCQKSLgkAEdIJA/lyCQB5bgkCykoJAolCCQDd8
gkD7WoJAPY6CQPF2gkAJfoJAcHuCQMh5gkC9jIJA/VGCQLZpgkBbeYJA/E6CQA9CgkAXTYJA
M1qCQLdpgkBsWIJAmGqCQISAgkDig4JAsGeCQItVgkC8boJAUVeCQGNkgkBEbIJAa3mCQCx0
gkBeeIJAD2OCQPVvgkBhg4JAjneCQLlygkD9jYJAwFeCQJFNgkAGaoJATGuCQF9HgkAYeYJA
9VyCQAGMgkBEZoJA0GWCQIZ+gkDaiIJAQ1mCQL5bgkCCW4JAXHOCQA58gkCeSYJAoEqCQCxm
gkAFi4JAmHuCQEVegkBkP4JA22CCQIxxgkAuhYJAm1mCQABtgkCrb4JApmiCQO+BgkBzdoJA
p4mCQHVXgkAWlIJAnW+CQMWBgkBfWoJAbF+CQBB6gkDkcIJAk2+CQDdcgkBzeYJA65SCQNhs
gkDkUIJApoOCQER1gkBpO4JAy2CCQExUgkA3ZIJAd2WCQGKAgkCwY4JAlT+CQIBXgkAnYYJA
yVyCQEZagkCSUoJAjFmCQEN2gkC4WYJAd2OCQJY1gkBnVoJAYXaCQCptgkCQiIJAa1qCQAlT
gkBZXoJAoGqCQGJ7gkBZbIJAamGCQMFwgkBOYIJAaFaCQLRzgkCIZ4JAh3GCQL1ggkDPY4JA
EZiCQFtUgkCwdIJA0GyCQG2JgkDieYJAXGeCQFdggkB7cIJAHo6CQL11gkCzPoJAi1WCQFKD
gkAhXIJAcnyCQIRhgkBPY4JAUmmCQIJvgkCDe4JA3VKCQHNZgkCXaIJAWUyCQGFwgkAhXoJA
eFiCQO4ugkDGTYJAjTSCQC5ugkByVYJAVFmCQBhjgkDMZoJAQjKCQFBSgkBmSoJAr2uCQOdn
gkDNY4JAnHqCQGdOgkCvb4JA61WCQH1XgkCzUoJAx2KCQDQygkA2aYJAFXSCQIQ9gkAZfoJA
LFCCQBFkgkCzZoJAxiqCQOlXgkAeboJAuHuCQAVugkCHPYJAGl2CQLlZgkB1P4JA4lWCQORe
gkAzg4JApGCCQLRggkC3ZYJAT2CCQKhAgkAgaYJAcE6CQBZUgkCQUYJAQ0KCQAZCgkAXQ4JA
IVWCQMtRgkBWMIJAmm+CQOFEgkBvW4JApkmCQAJfgkAXWoJAhVaCQMZhgkCEUoJAtGGCQJ8y
gkAyXYJAoWSCQFNqgkBLPYJAf3OCQE4wgkCSTIJASUSCQCZLgkAZP4JAGW6CQG5dgkDWRoJA
xTuCQL15gkCTR4JAiUeCQIJsgkBTaYJAqlGCQHZIgkAEW4JAel+CQBJJgkCnWoJAJ2SCQAxm
gkAue4JAylaCQMVZgkDZTYJAg1SCQD5VgkBgQoJAQmSCQABEgkBoOIJAaWWCQMRPgkAHW4JA
7FmCQNV3gkB6bYJAz2iCQDZigkDsRoJAhjGCQGhIgkCYXoJAu1iCQKUwgkDkcoJAfnGCQHIr
gkCaaYJAW2WCQFRNgkCOVIJAlzWCQCk3gkCUPIJA+mKCQN5egkDnJoJAYUmCQHQjgkC1UoJA
pjuCQLhQgkAWYYJAG2OCQPQ/gkDtKYJAdlCCQARKgkAzQoJArH6CQHFLgkD2H4JA+E6CQOhF
gkA9RYJAeE2CQDVMgkCAUIJAwlCCQPZKgkDOWYJAOC+CQL8ygkBYQoJAgTuCQEBJgkBYP4JA
8TmCQPNZgkBFNIJAQUiCQMNrgkDuP4JAGyyCQPo/gkBFUoJA6D2CQGxSgkBodYJA31aCQNBB
gkDnToJAHjiCQOg4gkBQXIJABlSCQHIwgkALX4JA6EqCQDJjgkAnN4JA2TeCQFczgkCRXIJA
y0mCQGQ6gkDkMIJAPzOCQAI0gkBXLYJAjFKCQE0ggkDzYIJAnz2CQChCgkAtKoJA6mmCQPFw
gkDzZ4JA0kiCQPdEgkDMgYJAaFOCQMZngkA9SoJAAVaCQJtngkCjNIJAmjCCQGNogkD7R4JA
/VqCQHhFgkC+O4JAFlKCQAEpgkA0eYJAhVOCQHxggkAmSoJATyyCQOJFgkBuUIJAtRaCQGhA
gkADboJAekiCQFU+gkAeb4JAI1aCQFQ1gkCgU4JASGmCQGQggkAjZoJALSiCQIxBgkDLR4JA
QiuCQJM+gkDTNoJAO0eCQC4jgkCNM4JA/V2CQF4tgkBSTYJAVz2CQBFLgkDLQIJA1EeCQKhD
gkBaNYJAaTGCQABBgkCjYIJA6lqCQFpLgkAnIIJA2TCCQMQhgkAcJIJAEViCQDlGgkCaRoJA
WSuCQOlHgkCAO4JAkkKCQG4rgkBmUIJAIziCQBtBgkBjLYJAHFiCQAY5gkC7boJAGkOCQO9F
gkBpL4JAgDaCQAtYgkBXI4JAZXiCQBEqgkA2S4JAI02CQG9igkDLVIJApz2CQCI3gkACMIJA
oVCCQDhrgkDIV4JA1TiCQClagkBCTYJAwDmCQANDgkA/NoJAQmSCQOFcgkCnTYJAgHKCQM03
gkD1OoJAxRyCQC8sgkCdWYJA7DiCQKAsgkBnaYJAxD6CQCRDgkC+ZIJAYDSCQPkogkAbQIJA
iiuCQLNOgkACSYJAii2CQNZJgkCJL4JAzmCCQLlBgkBeR4JAiFKCQEtLgkDbG4JA3TKCQM5P
gkChGYJAEziCQDhIgkCdU4JA6jiCQPdBgkBHH4JAW1aCQI8ugkCvVoJAky+CQEgpgkD2c4JA
2ECCQFI3gkAwK4JAuDWCQBRLgkBEPIJAFzaCQP1EgkBmKIJAXUqCQCo4gkC+K4JAORqCQEY7
gkC4VYJA50qCQHU8gkDtPoJAIzyCQC5bgkB7RIJAD1WCQIs8gkCRMYJA/xmCQOQ5gkB5M4JA
/UaCQJ4vgkClMYJAZUyCQJVCgkAMOIJAvR2CQAhXgkAPWIJAvzOCQM8ngkD+JIJALDaCQGVZ
gkDHP4JAGEGCQCtvgkDjZIJAOziCQGhZgkDrHYJA8UKCQOxwgkCXWoJAlkKCQHRAgkB9OoJA
0jGCQKgygkDJO4JAtkGCQERHgkA5YYJAciuCQPhIgkCsPIJA7z6CQPc7gkCaN4JAjjaCQCo4
gkA5HYJA8i+CQIJJgkCyIYJAFTGCQFwogkAbU4JAe0yCQBsqgkAxOIJAtyCCQOIYgkAhQ4JA
HymCQEg6gkBPSIJAiCmCQBQ6gkD7EYJAHVGCQI5SgkBJaYJApyGCQC0kgkAELIJA/jOCQLcq
gkA+RoJAtgCCQBZkgkDHV4JAOT+CQHk3gkCrSYJAKS2CQKspgkCtMoJAOh+CQD9EgkDsTIJA
ujSCQAg6gkD6IoJAw1CCQL0ggkAMJYJAEjOCQIgtgkD5PYJAJSCCQCdhgkDwO4JAhRSCQC45
gkAhPYJAM0OCQB5MgkA3V4JA6TmCQEZcgkCaO4JAOSuCQGAsgkCaRIJAaUqCQFBNgkCyQ4JA
4SmCQPQzgkA4HYJAEzOCQIY9gkCfJ4JA6zaCQGZIgkCgMYJAyjqCQOszgkAVP4JA1keCQMVF
gkBrJoJAF0mCQMhCgkDjRYJAKTOCQJIegkA2QoJAYy+CQMkbgkDmNoJAKjiCQLElgkAbNoJA
CU+CQKEagkCZM4JAeUWCQPhEgkByQoJAlyqCQH/9gUBdJ4JANCaCQAg7gkAMVYJAxCuCQJI0
gkAxOYJANyWCQBcngkDhK4JAkUaCQCI+gkCGFYJAlAWCQIc6gkDxUYJAEkmCQCMqgkATFIJA
IjCCQC0rgkDl9IFAGguCQEgMgkC9D4JAeliCQE5IgkB5FoJAgSaCQH8/gkDtJ4JA4TKCQF5R
gkB4LoJAKjeCQMgpgkCiRoJAERSCQLwbgkC/MoJA2C+CQBoIgkD/L4JAuTWCQGkNgkBtQIJA
gTWCQPgggkByK4JAGTaCQMUugkAxOoJAxTKCQDk2gkACIIJAQDSCQJ8GgkCXIYJAQimCQLM8
gkCYMoJAcyKCQHxCgkDhIIJAFxqCQGxDgkDRMYJA7Q2CQNIPgkAiRoJANy2CQHgogkC1DoJA
QSaCQKMkgkDtGIJAuhaCQF8tgkBGNoJAlESCQM4EgkB0BYJAEwKCQIQhgkBlLIJACiSCQKAj
gkAcNIJAeTmCQLEsgkDsGoJA0A+CQFQlgkCmW4JAVDeCQLEogkAUG4JAIg2CQKI5gkCkH4JA
FRSCQB4fgkBhMoJACSuCQKoxgkCwGIJA7BmCQE0agkC0L4JAShmCQHYBgkCGTIJAogKCQB8n
gkAUFYJAHxaCQOM/gkCj/oFARDCCQEAkgkAtIYJAOPyBQGtEgkB7F4JAHBaCQHchgkDaR4JA
BR6CQAMpgkCxOYJA4hqCQDY5gkAwDIJAFQ2CQDMogkCLMoJAUiCCQGo6gkClHYJAZC6CQIgB
gkC/OoJAiCmCQK8BgkCcBoJAbRuCQEoNgkAdJIJALxuCQEkJgkD/MYJA4iWCQDocgkAjJoJA
pBiCQOcTgkAnMYJAxR2CQNsvgkDuRIJALQSCQIMRgkACDIJAPROCQEgVgkDpHYJAjv2BQPY/
gkB55YFAlwmCQFAOgkBZI4JACxKCQLUFgkDEF4JA8BmCQKpBgkA/F4JANAGCQAAigkCzDIJA
jUWCQPQdgkCGHYJASwWCQFsJgkBeJIJAkiCCQG/5gUDBGoJARi2CQPgwgkAiBIJAASWCQLbv
gUAcMYJAiSeCQK9AgkAJIIJABCWCQLgagkC5BoJASwKCQPgcgkBIJIJAZACCQGALgkAJG4JA
oRCCQN0LgkBOHIJAURqCQOckgkBQJYJA6jOCQM8EgkBD8YFAsPeBQDUPgkA4JoJAKB2CQPFJ
gkCAMIJAmgOCQFUvgkCPAoJAdBaCQM0ZgkC9NoJAxguCQEQdgkDT+oFApSCCQLslgkDLGoJA
tvWBQBsggkB4AoJAgg2CQGQugkC5CYJANAqCQE/sgUBDEoJAByaCQO4ggkCsB4JAFxuCQAAT
gkBtH4JAuSaCQKoPgkB35IFANB2CQAYQgkDMDoJAPiyCQLkNgkCSHoJAGReCQAwSgkBnGoJA
YjmCQFEJgkA0EoJAtS6CQOs7gkALL4JA3CKCQM4SgkBDK4JAoCKCQFgYgkCEDYJAOgaCQPAm
gkCWJoJAMBOCQDwfgkDrFoJArROCQMI3gkAYCYJAaxKCQK8egkCDC4JA7CGCQKEhgkArRYJA
8ieCQNMmgkCnHYJAeyCCQM0fgkCiHIJA5QqCQCEogkCo8YFAhRyCQPjzgUD58IFAhviBQKwU
gkBJ9YFAbx2CQD8dgkCdJIJAlPqBQMYmgkADD4JAmvuBQDwogkAWEIJAyyWCQGUQgkDlHoJA
svuBQNXngUCiE4JAHz2CQEIKgkAbFoJA/j6CQF/zgUDlHoJAoR6CQE7igUCtHIJAlhCCQAgR
gkCSE4JAUP6BQCATgkCaDoJAIRiCQIoOgkCVCIJAxRiCQJn4gUA3F4JAW86BQOcAgkBeOIJA
ff2BQMkWgkDEFoJAn/iBQNsVgkDZLYJA/SaCQNQagkC79IFAWBWCQLkGgkAL8oFACAGCQOMX
gkCTJoJAVQ2CQEc2gkBvFYJAxQqCQIwNgkDKBoJAxPSBQJv+gUAtG4JA5hiCQEb3gUDBHoJA
DxKCQL0LgkCHDIJAcPmBQLcSgkBsJoJAq/+BQLgogkApBIJAd+2BQOUGgkBw+oFAmg+CQO0H
gkCmFIJA5iKCQEULgkBbI4JAEAeCQJMBgkDtE4JAMxSCQNQVgkD8CYJAZBmCQKAFgkBOAYJA
ihGCQGk0gkCuEoJAh/+BQDMbgkDMFYJAJAaCQOImgkCoA4JAwQaCQDD2gUAZD4JAyh2CQH8P
gkCG7oFAzQqCQEYwgkDoDoJAiS+CQIgFgkD5BYJAZgyCQKcVgkBl4YFA/wGCQPACgkBjIYJA
2QCCQF4ggkDq3IFAIACCQDDXgUDoEoJA9QGCQJ8LgkAd34FADu+BQBMRgkAyJoJAj/uBQIIO
gkBv9oFAhvyBQEQCgkCUA4JAiR6CQD8AgkBJDIJASRyCQE8MgkDp84FA+yKCQKv7gUAl6IFA
IhOCQBIFgkCi/YFA5AWCQIoDgkDICIJANt6BQPXvgUBKF4JAJRaCQD8YgkAYCIJAbxKCQIcF
gkBpJoJA/vqBQAUjgkDS9oFAyPuBQJsWgkC7AYJAiQGCQKHzgUCMFYJA6w2CQH/3gUBVAIJA
jBKCQDn3gUBACIJAkfqBQAfsgUBH8IFA0viBQB3rgUByCIJAnPKBQK/zgUD60YFASieCQEn/
gUAuFYJAMvqBQNAAgkDv2YFA4gWCQJnhgUDrD4JAzP+BQKPrgUDRJYJAJuCBQBz0gUDaGYJA
bwKCQGz7gUCzAIJARfeBQK3tgUAq9YFAn+yBQIXjgUDjAoJAue6BQJQYgkCvC4JAsRuCQMMN
gkC/7IFAK/6BQNMXgkCAFoJAWtSBQKEhgkBD7IFA2PaBQNoWgkBdF4JAzuyBQB8SgkC+A4JA
3QmCQCXhgUDp+IFA7Q+CQB4fgkAE9YFA3huCQAQSgkA054FAliKCQKP6gUCsLIJAZu+BQCER
gkB42IFAOeuBQNDMgUCM/oFAVfWBQEAbgkCB5YFAfwOCQBoPgkCZBYJAj/SBQLoEgkCSFYJA
qAuCQLLRgUADE4JA8BiCQK7lgUC4D4JA2v2BQMgDgkCH1oFAa+uBQOz6gUA7GoJA0fCBQAL/
gUAY84FA/Q2CQOjogUAFFoJAYA2CQNPqgUAkC4JAchiCQJAQgkC5AIJADNaBQDImgkBk6IFA
y/OBQA72gUBzAoJAj9aBQKgCgkAn4oFAM/KBQHnqgUCcCIJAh+eBQEvwgUCi5YFAqf6BQN8G
gkD6+4FAgAGCQFX+gUDq9oFApN+BQBftgUB3AIJAsOeBQLrqgUBj/YFAjM+BQP4PgkCQBIJA
B/yBQOX8gUBW5oFABNaBQCsJgkByE4JAK+uBQNPogUBaDoJAtvGBQBQIgkBQI4JArAKCQBrv
gUBduYFAGuqBQDwcgkD/zoFAPAyCQKcHgkC864FAofuBQFwVgkDL2YFAGgWCQI/4gUBnCoJA
2uuBQLELgkAU9oFAqfyBQOHjgUBy5oFA1AGCQPsBgkCJ7IFAO92BQA8EgkDnFYJAa+aBQNbg
gUBvBYJA6/SBQJ/tgUB2BoJAD96BQLDogUAN0YFAbBKCQA8FgkBt4YFAw/2BQMHwgUDG/oFA
JOyBQJX/gUAA14FA9sqBQHrHgUBFxYFAzA6CQODIgUB504FAlN2BQGTygUDVBIJAsf2BQCHj
gUCGAIJAohSCQJjwgUDz/4FA9fCBQPvjgUBDBoJAie2BQFPdgUDA6oFAltCBQI/OgUCL34FA
YvSBQCPRgUDd6IFAqQqCQP/kgUCX14FAXd6BQEj8gUA3vYFAKOKBQPMSgkBG3IFAvg2CQBLo
gUDg+IFApvOBQBfogUAG4oFA0vSBQDUBgkABzYFATMaBQHfcgUBtAIJAIxSCQPLlgUB5BoJA
yuyBQD/7gUDB84FAXfSBQMLFgUCh8IFAfuOBQI7egUBZ74FAGPyBQDXlgUBd8oFAP8+BQILa
gUC4AIJADtiBQO/egUCw0YFA2eCBQNXUgUDZ64FAAuCBQKPTgUDIzoFAqNGBQKLrgUAkvoFA
duyBQF3sgUBn94FA6umBQOrWgUAL1oFAQeaBQFjRgUB5zYFAhu+BQLjngUAh3oFA+fCBQBDz
gUB+7YFAideBQB/NgUAH44FAw/qBQHr+gUC7z4FAQbmBQJnZgUCH0YFACMyBQCcEgkBH7YFA
MciBQAL/gUC1xoFAaeGBQCjcgUDAx4FAcuWBQB7kgUDNy4FAce+BQFrWgUDdxoFASLuBQCz8
gUDA0oFAatCBQIzrgUD5woFAkgeCQOe3gUD4uoFAs9+BQEbZgUDV3YFApfeBQGL2gUAn14FA
BNCBQPXjgUB954FAut+BQNvwgUDT54FAcvyBQCDXgUAg74FAOuaBQKrFgUBB4oFAP7qBQA3L
gUAT9IFAWvCBQBj0gUBu24FALPmBQAPNgUDHzIFAVv6BQFrdgUAV2oFAu+yBQPDsgUBI1IFA
dOaBQDregUAM3YFAg9KBQDzvgUDl6YFAcceBQPTdgUBj74FAj+qBQLvlgUDl4oFAufmBQMbU
gUDD/4FAY9SBQPLZgUBP0IFAEOuBQBnqgUA39oFAO9mBQEzugUAa0IFAHO6BQGH0gUBK3IFA
c9SBQF/KgUBJyYFAaraBQILMgUBq9IFALs6BQPHhgUBgtoFAoA2CQFq/gUBb8IFALcaBQJvc
gUCs7IFAjsWBQFjzgUDsz4FAhweCQNDkgUDdzoFAab2BQLzBgUCnyoFAMuaBQI+/gUBl9oFA
GNeBQH/CgUAH3YFAX/yBQBDggUB66oFA3v6BQOXhgUAWxYFAH9SBQAECgkDD0oFAdOuBQDjm
gUBQ5IFALsqBQJjDgUA57IFAINmBQNbIgUCNxoFAxLeBQIz9gUDyvYFAENGBQM7ogUCWzoFA
N8CBQCgGgkBmxoFAhf6BQGDHgUCe4IFApuqBQKnpgUCqy4FAn6yBQNv0gUAZwoFAuOaBQG7t
gUCR2IFACtyBQC/ugUBvt4FAPbuBQIHUgUCX0IFAcdKBQJLUgUCBzYFA0p+BQAPfgUDQwIFA
jN+BQGgHgkC3tIFAi7aBQOTagUCdvIFAwv+BQFzTgUDcp4FAUc2BQCnegUA8w4FAPteBQJ3G
gUCXwoFAmuaBQCvOgUA+2IFA4M2BQP30gUAtyYFAMhGCQIHkgUDt6oFAv9uBQE7EgUD0p4FA
y6mBQHHTgUDkwIFATPmBQKjqgUDUsoFAe/uBQAXjgUBr3YFAYsiBQM+ygUAswYFA+s6BQI3h
gUBr+4FA8LuBQI2mgUAX0oFAesiBQAbpgUAH7oFA27eBQDXogUDq4oFAUu+BQGnNgUAR2oFA
MrmBQFvCgUBxwIFA4dGBQGHfgUAJ24FANd2BQIC9gUAJ7IFAmMyBQGbegUDS24FA5+SBQBrU
gUDy44FAUuGBQDLmgUAyyoFAbfKBQE/ZgUBN+IFAw9GBQBTdgUDK3YFA0MuBQHb2gUD91IFA
mNCBQHumgUB244FAc+yBQCvHgUAa8YFA+a+BQDjMgUAyxIFAGtSBQBbggUCs14FAbuSBQMC8
gUC56oFAzrSBQEHhgUBeyIFAa9mBQPPTgUCK54FAls6BQPy/gUDCx4FA0+WBQAbBgUAptYFA
fsqBQJ62gUD69oFAQ7aBQPHagUAXy4FAeOGBQOHagUDNv4FAz9CBQDnkgUARsoFAK7yBQJqx
gUBoy4FAEcWBQLXsgUDK5oFAfb6BQKrvgUCWuoFAONiBQPzFgUDqpIFAYMeBQAu4gUBX1IFA
3+qBQJ/KgUBo0YFAYbeBQF3QgUAn0oFAStWBQOnhgUD5zIFAdNOBQBbLgUCWvoFAFc+BQOTf
gUAMuoFAjN+BQDTGgUCs1IFAwLWBQC/BgUDw5YFApbCBQOjXgUDix4FA+9SBQFDwgUCM8oFA
WcaBQFimgUCmwoFAWOKBQErWgUB40YFAg8OBQGjMgUD6yoFAAL+BQJPNgUB164FArtWBQEHV
gUAU6IFAocyBQJXQgUDI8oFAPMqBQK25gUD+zIFAo9qBQKHigUBetYFAcRWCQKq8gUDC3IFA
R6+BQOPbgUAAAYJAprKBQAL9gUCUuoFAy8aBQDkAgkAnxIFAT/OBQPO7gUAb2IFAYb+BQGzl
gUDwuYFAHq2BQJPhgUBevYFAidKBQKDggUAh2oFAW7aBQLHBgUCwAoJAfL2BQM3EgUAAx4FA
CeSBQFTDgUA62IFAqcaBQE3SgUBs4YFACNaBQGnFgUCfxYFAn+aBQN/4gUAOw4FAHsGBQOmw
gUAgwYFA8LOBQP/agUBYvYFAXLCBQG/JgUB2yoFAbbuBQBXRgUBW3oFAE76BQKbFgUALxIFA
C7uBQCOugUCEw4FAksmBQNKwgUAM7IFAlOGBQEbxgUAJuIFAicuBQK+0gUB4tIFA+cqBQAPG
gUDq5YFAUOuBQMW8gUAw3oFAoLKBQPzJgUCyv4FA/M6BQGfLgUBZy4FAeKiBQG/KgUATw4FA
i8GBQBjOgUAazIFAF8uBQJu6gUDo14FAAeCBQL3NgUBwyIFA2cqBQHPHgUARq4FArsyBQMPO
gUBGqYFA7quBQKa1gUA7wYFAd8SBQM/GgUAKyoFAHs+BQM7QgUDRuoFAjdeBQEfAgUA84IFA
d9aBQFTGgUCXrYFAG6WBQLfBgUCcs4FA6qqBQDDDgUCHvIFAPr2BQKrYgUAkxYFALs2BQB7f
gUDfzYFAQMCBQEjggUDVqoFAz66BQFK/gUAO2IFAg7uBQHXEgUDayIFAB9uBQFrXgUAlw4FA
E7aBQByqgUCWq4FAWL6BQMTBgUC/v4FA3dCBQAbYgUAbp4FA9LSBQAy2gUC6sYFAiZ+BQFLr
gUBYqoFAg8WBQGyxgUBAxIFA5+SBQOizgUDrrYFAnM2BQAPOgUB/u4FAvoiBQAC3gUBFroFA
IKiBQFy+gUC9v4FAgMOBQPKYgUD9w4FAyc2BQFPIgUBasYFAPd6BQEa4gUBmrYFAn+eBQCvV
gUAt3IFAqeGBQHS/gUB/wYFA2u6BQEOvgUBgwIFApq2BQEnigUD75YFAAqaBQJSmgUAoq4FA
3bmBQNHTgUAuxoFADp2BQFbQgUDQ2IFAxN2BQEqygUBEuIFAo9WBQJDmgUDLxoFAYMOBQDvQ
gUDuyYFAWcCBQB2+gUCQsIFAEdaBQALOgUCBs4FAb7WBQBnNgUAln4FA46mBQEnFgUACsYFA
xO6BQGTngUDlx4FAEcaBQMOqgUB2wIFAEsWBQEvKgUAgs4FA2YiBQE3hgUAatIFAQ7yBQNG9
gUBsroFAoqaBQDLHgUAn34FAbqiBQLC0gUCIo4FALa6BQJHKgUCgyYFAP8KBQGnLgUDiwIFA
GaqBQE6rgUDAwoFA0sGBQAnQgUCKu4FA79yBQPq7gUBtuoFAqbuBQNm6gUB7sIFAwbCBQA6y
gUB2p4FA/dGBQAbLgUDAx4FAQ86BQA3AgUAhtIFAZcmBQHnMgUCyyIFAxcWBQIbUgUCu1IFA
gLGBQOS8gUB1qYFAIryBQOuhgUCEu4FAaLyBQMLegUC6oIFAubqBQP+5gUCgoIFAkIeBQJzY
gUC65oFAwoWBQI+xgUDRvoFAerCBQGO6gUABv4FA/rmBQL3GgUDXnIFA/9KBQE3FgUAiw4FA
JLqBQFOegUCFtYFATcaBQP67gUBayIFAj7OBQBjtgUBByoFADJ6BQDTBgUBfuIFAfLOBQLGv
gUA/yIFAybSBQP7VgUD/hoFAVKuBQDOdgUBJ0YFAQc+BQJnRgUCArYFA7s2BQLSMgUAFrIFA
+JuBQH7BgUDgsIFAK8SBQD3BgUC6soFArMSBQByjgUAQtIFAqtOBQNe4gUB704FAeLaBQDO3
gUBur4FAT8KBQG+ygUBRpYFA0MGBQKCRgUDskoFAcJ+BQKu8gUBwz4FAmIOBQOeQgUBUrYFA
QLuBQBavgUDw0YFAes2BQCnAgUB4xoFA3KmBQJOhgUAWkYFALq2BQDDBgUDWqIFA85SBQLm0
gUBivYFAcrWBQCjbgUCyxIFAMsKBQB6ngUBer4FAs7+BQHTFgUDCsoFA2baBQP6qgUDcsIFA
6quBQPOPgUBWxIFAg62BQCrHgUDEqYFAy6iBQNGygUBA1IFAs5+BQIqygUAjmIFAxZyBQG7Y
gUBZsYFAAaKBQG6vgUAHlIFAbrCBQDq9gUDeuoFANsOBQKKogUA3vYFAv8SBQNaegUCbt4FA
EbSBQOu7gUB71oFAM9eBQKiYgUDcu4FAmbGBQLe7gUDYpYFAt9CBQDbDgUAdp4FAGvGBQFuh
gUAet4FAxquBQGbJgUBksoFAer+BQAepgUCOmoFAhseBQMnJgUCLtYFAd7aBQPeEgUAjzIFA
nZeBQHXGgUAFr4FAC7OBQEfFgUDQ1IFApKuBQAe+gUANpoFAyLqBQN+5gUBosoFA8dKBQDDF
gUDtt4FA0buBQPOugUAMzIFAybiBQM+vgUDauoFA+YeBQByngUA/rIFAaouBQHK7gUBYnoFA
wYeBQETKgUAcnoFAg6qBQNKegUDUsoFAraiBQNCagUBNqoFAvqKBQJKugUCSwIFAQ6SBQErK
gUD2tIFAi5+BQHOkgUD1yIFASamBQHa0gUATmYFArayBQI2cgUB7qoFAOsqBQDnXgUBYs4FA
l8yBQEKngUAIroFAt7yBQECRgUADlIFA0byBQIyqgUAhxIFAHaSBQDzPgUCPkoFAZ6WBQNWx
gUASmYFARKGBQF2jgUBnr4FAdayBQNuUgUCMsIFAK62BQEKqgUCToIFAe7KBQDDCgUCusoFA
Pa2BQPfHgUC7uIFAuqmBQDbSgUCifoFA1LeBQGOwgUDqs4FAdKKBQOCxgUAGiYFArq2BQK2r
gUAHq4FAqpKBQDa9gUDHq4FAkqqBQCSZgUDAtIFA6a6BQDupgUCSu4FA/byBQOyUgUCNw4FA
95yBQFeigUB8pYFAUZWBQDGngUBVjIFAbK+BQCa8gUDls4FAurGBQKmqgUBlrYFA7syBQIuf
gUDSnYFA5qSBQBOagUDHpIFAKbWBQACTgUB7i4FAosuBQImVgUCQzIFAn6mBQFqqgUApsoFA
vrWBQOe2gUDFtYFACKiBQNC2gUBEy4FA2amBQGSDgUD/y4FA37OBQHS+gUCUi4FABr+BQMG2
gUBGzYFAdZOBQKV5gUAQuYFAf6mBQEumgUCgv4FAOWuBQCuSgUDWtoFAXKmBQODDgUAOtIFA
UaOBQGmogUDyp4FA58aBQHDBgUBnx4FADNeBQOSkgUDRsoFAUKCBQHW0gUAupIFAl7OBQOmL
gUCBzYFAYJyBQBnEgUBQn4FALn+BQFikgUB2rYFAFJaBQHSwgUCKs4FAf5qBQCu8gUDXvIFA
EKOBQAemgUDjs4FAm7uBQFmcgUBdnoFAhpuBQCfSgUCInYFA63+BQC6cgUCml4FAy5WBQMu4
gUDqjIFATpyBQFi5gUD8l4FAOJ+BQA2fgUBgoIFAAKKBQAmzgUAPpIFAQ62BQMR8gUDQuoFA
3JKBQGangUDHuYFA8KOBQMDNgUBnroFAObKBQO6bgUCsnoFAs8CBQHWmgUB6roFAucGBQK6Y
gUDprYFArpmBQAKZgUCXpoFAkbSBQLG0gUBMgIFABamBQM6NgUBnhIFA3aOBQMqngUAfkoFA
D6GBQOmmgUBOkIFAP5CBQO6JgUB3m4FAaniBQCOOgUAvsYFAiJSBQG2sgUCNloFAWYyBQLl6
gUDrmYFArK6BQI+6gUBUo4FA1pqBQH+2gUDKjoFAQp+BQFKsgUCvtIFA+6yBQE6EgUBenoFA
2bCBQMy8gUDWpoFAi4+BQK2WgUBVkoFAaKaBQKLHgUDwpIFAPJuBQOKkgUB7soFAVKWBQHWU
gUDJo4FAtIyBQG/AgUARloFAOX2BQH91gUB9xYFArZ2BQMingUCvoIFA/L+BQMGZgUBya4FA
eZeBQP6qgUB/mIFA56SBQBScgUAtmoFAfsGBQHuYgUAgnYFALqKBQAVzgUAKqIFA2q+BQGqq
gUARoYFAgp2BQOx9gUBijYFAyZ+BQNmugUDkm4FASIWBQIO4gUA7rIFAJo2BQJ+8gUDZoIFA
e7GBQL65gUD+jYFAcquBQExrgUB6jIFAcoSBQMd7gUAInoFAOYSBQFCTgUA0qYFA04GBQDSx
gUCRmoFAV4mBQK18gUAz0oFAAJ2BQLa2gUAerIFA3pSBQKaqgUAZmIFAJbCBQGd6gUAiuYFA
6qGBQM2wgUB4roFAxZmBQCODgUD2doFA/KCBQKSPgUCIhoFAA5GBQMqtgUBqjYFALqqBQKnQ
gUB2doFAU4GBQO2lgUALd4FABZOBQCq6gUDXq4FAk6WBQB62gUAfc4FAm5yBQE6cgUCWrIFA
9YiBQEKVgUCvqYFAo36BQNp/gUCZaIFAj52BQPWUgUAkdYFA3m+BQK1vgUCZfIFAdJaBQAS/
gUCVpoFAuJuBQH16gUA3goFAsGeBQPaKgUArqYFA+omBQIK6gUDQg4FACKeBQNyZgUBCjIFA
g5OBQKm3gUCQlIFA6pmBQGSbgUCLr4FA5YGBQIt4gUC3nIFAS6qBQOqCgUDppoFA6XuBQJx8
gUDEd4FASWaBQJt1gUAAjYFArpeBQKWhgUD4lYFAi7GBQLaogUCzlYFAi4qBQEZugUC9jYFA
76aBQKa2gUAxd4FAi3qBQK2TgUD5mYFAwJyBQKV7gUCTooFA9JiBQGuigUCAeoFAE4CBQACZ
gUAWg4FASpCBQDCYgUCwmIFAb7WBQF91gUAvbIFADJqBQJSqgUCZpoFAiH+BQOKRgUC7fYFA
Y5KBQM5igUBBg4FAgJaBQD+dgUA0nYFA7oSBQG2UgUCzmYFAbnKBQBKZgUCuj4FASpWBQI65
gUAomoFAg46BQEOGgUDcfoFACmmBQHuhgUDdo4FA+4SBQMSogUAvcoFA7G6BQOucgUADn4FA
w42BQCiCgUAYnoFA82mBQJqQgUBLg4FAtoCBQG1/gUBMh4FA1JGBQAKOgUC5doFA42mBQLmb
gUAfj4FAaHGBQPiLgUDPioFA1omBQPOHgUDUqYFAfKaBQMCDgUAdjYFAQKOBQFh4gUBnlIFA
aKmBQLt5gUBBf4FA7JKBQKSIgUCtooFAx6CBQItwgUBTkIFAImKBQEOGgUDejIFAZIGBQK5+
gUAYnIFAaIyBQBqLgUDiqIFAjHuBQMNzgUAjeYFAP5KBQMmLgUC2ioFAC5CBQEWRgUCndYFA
x4yBQPmLgUCpm4FASamBQACRgUA1lIFACpuBQA==</AssayYData></Step><Step><CommonData><SampleLocation>6</SampleLocation><SampleID></SampleID><SampleGroup></SampleGroup><SampleInfo></SampleInfo><SampleRow>G</SampleRow><SamplePlate>1</SamplePlate><WellType>WASH</WellType><Concentration>-1</Concentration><ConcentrationUnits>µg/ml</ConcentrationUnits><MolarConcentration>55.31</MolarConcentration><MolarConcUnits>nM</MolarConcUnits><MolecularWeight>56.5</MolecularWeight><Temperature>30</Temperature><StartTime>4261910</StartTime><AssayTime>900</AssayTime></CommonData><FlowRate>1000</FlowRate><StepType>DISASSOC</StepType><StepName>Dissociation</StepName><StepStatus>OK</StepStatus><ActualTime>748.601</ActualTime><CycleTime>0.2</CycleTime><AssayXData Points="3743">GSDzRIgm80TmLPNEVDPzRLM580QZQPNEiEbzROZM80RUU/NEu1nzRBlg80SIZvNE5mzzRFRz
80S7efNEGYDzRIiG80TmjPNETJPzRLOZ80QhoPNEf6bzRO6s80RUs/NEs7nzRBnA80R/xvNE
7szzRFTT80S72fNEIeDzRH/m80Tu7PNETPPzRLv580QhAPREiAb0ROYM9ERUE/REuxn0RBkg
9ER/JvRE5iz0RFQz9ES7OfREGUD0RH9G9ETuTPREVFP0RLtZ9EQZYPREf2b0ROZs9ERUc/RE
u3n0RBmA9ESIhvRE7oz0RFST9ESzmfREGaD0RIim9ETmrPRETLP0RLO59EQhwPREiMb0RO7M
9ERM0/REs9n0RBng9ER/5vRE7uz0REzz9ESz+fREIQD1RIgG9UTuDPVEVBP1RLMZ9UQZIPVE
fyb1ROYs9URMM/VEuzn1RBlA9UR/RvVE5kz1RExT9US7WfVEGWD1RIhm9UTubPVETHP1RLN5
9UQhgPVEiIb1RO6M9URUk/VEs5n1RBmg9UR/pvVE7qz1RFSz9US7ufVEIcD1RH/G9UTmzPVE
VNP1RLPZ9UQZ4PVEf+b1RO7s9URU8/VEs/n1RBkA9kR/BvZE7gz2REwT9kSzGfZEKSD2RIgm
9kTuLPZETDP2RLM59kQhQPZEf0b2ROZM9kRMU/ZEs1n2RCFg9kR/ZvZE7mz2RFRz9kS7efZE
IYD2RH+G9kTujPZEVJP2RLuZ9kQhoPZEf6b2RO6s9kRMs/ZEu7n2RBnA9kR/xvZE7sz2REzT
9kS72fZEIeD2RIjm9kTu7PZETPP2RLv59kQZAPdEfwb3RO4M90RUE/dEuxn3RBkg90R/JvdE
5iz3REwz90S7OfdEGUD3RH9G90TmTPdEVFP3RLtZ90QhYPdEiGb3ROZs90RUc/dEs3n3RCGA
90R/hvdE7oz3RFST90SzmfdEIaD3RIim90TurPdEVLP3RLO590QhwPdEf8b3RObM90RM0/dE
u9n3RBng90R/5vdE7uz3REzz90S7+fdEIQD4RIgG+ETuDPhEVBP4RLsZ+EQhIPhEiCb4RO4s
+ERMM/hEuzn4RBlA+ESIRvhE7kz4RExT+ES7WfhEIWD4RIhm+ETmbPhEVHP4RLN5+EQZgPhE
iIb4ROaM+ERMk/hEu5n4RCGg+ER/pvhE7qz4RFSz+ESzufhEIcD4RH/G+ETmzPhETNP4RLPZ
+EQh4PhEiOb4RO7s+ERM8/hEu/n4RBkA+USIBvlE7gz5RFQT+USzGflEISD5RIgm+UTmLPlE
VDP5RLM5+UQZQPlEf0b5ROZM+URUU/lEs1n5RCFg+UR/ZvlE5mz5RFRz+US7eflEGYD5RH+G
+UTujPlEVJP5RLOZ+UQhoPlEf6b5RO6s+URUs/lEs7n5RBnA+USIxvlE7sz5RFTT+USz2flE
GeD5RH/m+UTu7PlEVPP5RLv5+UQZAPpEiAb6RO4M+kRUE/pEuxn6RCEg+kSIJvpE5iz6RFQz
+kS7OfpEIUD6RH9G+kTuTPpEVFP6RLtZ+kQZYPpEiGb6RO5s+kRUc/pEu3n6RCGA+kSIhvpE
7oz6RFST+kSzmfpEIaD6RH+m+kTurPpETLP6RLu5+kQZwPpEiMb6RObM+kRU0/pEu9n6RBng
+kSI5vpE5uz6RFTz+kS7+fpEIQD7RIgG+0TmDPtETBP7RLMZ+0QhIPtEfyb7ROYs+0RMM/tE
uzn7RCFA+0R/RvtE5kz7RExT+0S7WftEIWD7RIhm+0TubPtEVHP7RLN5+0QZgPtEiIb7ROaM
+0RMk/tEs5n7RCGg+0R/pvtE7qz7RFSz+0S7uftEGcD7RIjG+0TmzPtETNP7RLvZ+0Qh4PtE
iOb7RO7s+0RM8/tEu/n7RCEA/ESIBvxE5gz8REwT/ESzGfxEGSD8RH8m/ETuLPxETDP8RLs5
/EQZQPxEiEb8RO5M/ERUU/xEs1n8RCFg/ESIZvxE7mz8RExz/ES7efxEIYD8RH+G/ETmjPxE
VJP8RLOZ/EQZoPxEiKb8ROas/ERUs/xEu7n8RBnA/ESIxvxE5sz8RFTT/ESz2fxEGeD8RIjm
/ETu7PxEVPP8RLv5/EQhAP1EiAb9ROYM/URUE/1Esxn9RCEg/UR/Jv1E7iz9REwz/USzOf1E
GUD9RH9G/UTuTP1ETFP9RLNZ/UQZYP1Ef2b9ROZs/URUc/1Es3n9RBmA/UR/hv1E5oz9RFST
/USzmf1EGaD9RH+m/UTurP1ETLP9RLu5/UQZwP1EiMb9RObM/URU0/1Es9n9RCHg/UR/5v1E
7uz9RFTz/US7+f1EIQD+RH8G/kTmDP5ETBP+RLMZ/kQZIP5EiCb+ROYs/kRUM/5Euzn+RCFA
/kR/Rv5E7kz+RExT/kSzWf5EGWD+RIhm/kTubP5ETHP+RLN5/kQZgP5Ef4b+RO6M/kRUk/5E
s5n+RCGg/kSIpv5E7qz+RFSz/kS7uf5EIcD+RH/G/kTmzP5ETNP+RLvZ/kQh4P5EiOb+RObs
/kRU8/5Es/n+RBkA/0R/Bv9E5gz/RFQT/0SzGf9EISD/RH8m/0TuLP9EVDP/RLM5/0QhQP9E
f0b/RO5M/0RMU/9Es1n/RCFg/0SIZv9E7mz/RExz/0S7ef9EIYD/RIiG/0TmjP9EVJP/RLuZ
/0QhoP9Ef6b/RO6s/0RUs/9Eu7n/RCHA/0R/xv9E7sz/REzT/0Sz2f9EGeD/RIjm/0Tm7P9E
VPP/RLP5/0QMAABFQwMARXYGAEWqCQBF2QwARQwQAEVDEwBFdhYARaoZAEXdHABFDCAART8j
AEV2JgBFqikARd0sAEUQMABFQzMARXY2AEWqOQBF2TwARRBAAEVDQwBFdkYARaZJAEXdTABF
DFAARUNTAEVyVgBFqlkARdlcAEUMYABFP2MARXJmAEWmaQBF2WwARRBwAEVDcwBFdnYARaZ5
AEXZfABFEIAARUODAEVyhgBFpokARdmMAEUQkABFP5MARXaWAEWmmQBF3ZwARRSgAEVDowBF
cqYARaapAEXdrABFELAARUOzAEVytgBFprkARdm8AEUQwABFP8MARXbGAEWqyQBF2cwARRDQ
AEU/0wBFctYARarZAEXZ3ABFDOAART/jAEVy5gBFqukARdnsAEUQ8ABFP/MARXb2AEWq+QBF
3fwARQwAAUU/AwFFdgYBRaoJAUXZDAFFDBABRUMTAUV2FgFFphkBRd0cAUUMIAFFPyMBRXIm
AUWmKQFF3SwBRQwwAUVDMwFFdjYBRaY5AUXZPAFFDEABRUNDAUVyRgFFpkkBRdlMAUUMUAFF
Q1MBRXZWAUWqWQFF2VwBRRRgAUU/YwFFdmYBRaZpAUXdbAFFEHABRT9zAUVydgFFqnkBRd18
AUUQgAFFP4MBRXaGAUWqiQFF3YwBRRCQAUU/kwFFdpYBRaaZAUXZnAFFDKABRT+jAUVypgFF
qqkBRd2sAUUMsAFFQ7MBRXK2AUWquQFF2bwBRQzAAUU/wwFFdsYBRarJAUXZzAFFDNABRUPT
AUVy1gFFptkBRd3cAUUM4AFFQ+MBRXLmAUWq6QFF2ewBRRDwAUVD8wFFdvYBRab5AUXd/AFF
DAACRUMDAkVyBgJFqgkCRdkMAkUQEAJFQxMCRXIWAkWqGQJF2RwCRRAgAkU/IwJFdiYCRaYp
AkXZLAJFDDACRUMzAkVyNgJFqjkCRd08AkUQQAJFP0MCRXZGAkWmSQJF3UwCRRBQAkU/UwJF
dlYCRapZAkXdXAJFEGACRT9jAkV2ZgJFqmkCRdlsAkUMcAJFP3MCRXZ2AkWqeQJF2XwCRQyA
AkU/gwJFdoYCRaaJAkXZjAJFDJACRUeTAkV2lgJFppkCRdmcAkUMoAJFP6MCRXamAkWmqQJF
3awCRRCwAkVDswJFdrYCRaq5AkXdvAJFEMACRUPDAkV2xgJFpskCRd3MAkUM0AJFP9MCRXLW
AkWq2QJF2dwCRQzgAkVD4wJFcuYCRabpAkXd7AJFDPACRUPzAkV29gJFqvkCRd38AkUQAANF
PwMDRXYGA0WqCQNF3QwDRQwQA0VDEwNFchYDRaoZA0XdHANFDCADRUMjA0VyJgNFqikDRd0s
A0UMMANFPzMDRXI2A0WqOQNF3TwDRQxAA0VDQwNFdkYDRaZJA0XdTANFEFADRUNTA0VyVgNF
qlkDRdlcA0UMYANFP2MDRXZmA0WqaQNF2WwDRRBwA0VDcwNFcnYDRaZ5A0XdfANFEIADRUOD
A0VyhgNFqokDRdmMA0UQkANFP5MDRXKWA0WqmQNF2ZwDRQygA0U/owNFdqYDRaqpA0XdrANF
ELADRUOzA0VytgNFqrkDRd28A0UMwANFP8MDRXLGA0WmyQNF3cwDRQzQA0VD0wNFctYDRarZ
A0Xd3ANFDOADRT/jA0Vy5gNFpukDRdnsA0UM8ANFQ/MDRXL2A0Wm+QNF2fwDRQwABEVDAwRF
dgYERaoJBEXZDARFDBAERT8TBEV2FgRFqhkERd0cBEUQIARFPyMERXYmBEWqKQRF3SwERQww
BEU/MwRFcjYERaY5BEXdPARFEEAERUNDBEV2RgRFqkkERd1MBEUQUARFP1MERXJWBEWmWQRF
3VwERQxgBEU/YwRFcmYERaZpBEXdbARFDHAERT9zBEV2dgRFqnkERdl8BEUQgARFQ4MERXaG
BEWmiQRF2YwERRCQBEU/kwRFcpYERaaZBEXdnARFEKAERT+jBEV2pgRFqqkERd2sBEUMsARF
P7MERXa2BEWquQRF2bwERQzABEVDwwRFdsYERabJBEXdzARFENAERT/TBEVy1gRFqtkERd3c
BEUM4ARFQ+MERXLmBEWq6QRF2ewERQzwBEU/8wRFdvYERar5BEXZ/ARFDAAFRUMDBUVyBgVF
qgkFRd0MBUUMEAVFQxMFRXYWBUWqGQVF2RwFRRAgBUVDIwVFdiYFRaYpBUXdLAVFDDAFRT8z
BUVyNgVFpjkFRd08BUUQQAVFP0MFRXJGBUWqSQVF3UwFRRBQBUVDUwVFclYFRapZBUXZXAVF
EGAFRT9jBUVyZgVFqmkFRdlsBUUMcAVFQ3MFRXZ2BUWqeQVF3XwFRQyABUU/gwVFcoYFRaaJ
BUXZjAVFDJAFRT+TBUV2lgVFqpkFRdmcBUUQoAVFQ6MFRXKmBUWmqQVF2awFRRCwBUU/swVF
drYFRaa5BUXZvAVFEMAFRUPDBUV2xgVFpskFRd3MBUUM0AVFQ9MFRXLWBUWm2QVF3dwFRRDg
BUU/4wVFduYFRabpBUXd7AVFEPAFRUPzBUVy9gVFpvkFRd38BUUQAAZFQwMGRXIGBkWqCQZF
2QwGRRAQBkU/EwZFdhYGRaoZBkXdHAZFDCAGRUMjBkVyJgZFqikGRdksBkUMMAZFQzMGRXI2
BkWmOQZF2TwGRQxABkVDQwZFdkYGRapJBkXdTAZFDFAGRT9TBkV2VgZFplkGRd1cBkUMYAZF
P2MGRXZmBkWmaQZF3WwGRQxwBkVDcwZFdnYGRap5BkXdfAZFEIAGRUODBkVyhgZFqokGRd2M
BkUQkAZFP5MGRXKWBkWmmQZF3ZwGRQygBkU/owZFdqYGRaapBkXdrAZFDLAGRUOzBkVytgZF
prkGRdm8BkUQwAZFP8MGRXLGBkWqyQZF2cwGRQzQBkU/0wZFdtYGRabZBkXZ3AZFDOAGRT/j
BkV25gZFpukGRdnsBkUM8AZFP/MGRXL2BkWq+QZF3fwGRQwAB0U/AwdFdgYHRaYJB0XdDAdF
EBAHRUMTB0VyFgdFqhkHRd0cB0UMIAdFPyMHRXYmB0WmKQdF2SwHRRAwB0U/MwdFcjYHRao5
B0XZPAdFDEAHRUNDB0V2RgdFqkkHRd1MB0UQUAdFP1MHRXZWB0WmWQdF3VwHRRBgB0VDYwdF
dmYHRaZpB0XZbAdFDHAHRUNzB0VydgdFpnkHRdl8B0UQgAdFP4MHRXaGB0WmiQdF3YwHRQyQ
B0VDkwdFcpYHRaaZB0XdnAdFEKAHRUOjB0VypgdFqqkHRd2sB0UQsAdFP7MHRXK2B0WmuQdF
2bwHRQzAB0U/wwdFcsYHRarJB0XdzAdFENAHRT/TB0V71gdFqtkHRd3cB0UM4AdFP+MHRXbm
B0Wm6QdF3ewHRQzwB0U/8wdFcvYHRar5B0XZ/AdFEAAIRUMDCEV2BghFqgkIRdkMCEUMEAhF
PxMIRXYWCEWqGQhF3RwIRQwgCEU/IwhFciYIRaYpCEXZLAhFDDAIRUMzCEV2NghFqjkIRdk8
CEUMQAhFQ0MIRXJGCEWqSQhF2UwIRQxQCEVDUwhFclYIRaZZCEXdXAhFDGAIRUNjCEVyZghF
qmkIRdlsCEUQcAhFP3MIRXJ2CEWmeQhF3XwIRRCACEVDgwhFdoYIRaaJCEXZjAhFEJAIRT+T
CEVylghFqpkIRdmcCEUMoAhFQ6MIRXKmCEWmqQhF3awIRRCwCEU/swhFdrYIRaq5CEXdvAhF
EMAIRT/DCEVyxghFqskIRd3MCEUM0AhFP9MIRXLWCEWm2QhF3dwIRRDgCEU/4whFduYIRabp
CEXd7AhFEPAIRT/zCEVy9ghFpvkIRdn8CEUQAAlFPwMJRXYGCUWqCQlF3QwJRQwQCUU/EwlF
chYJRaoZCUXZHAlFDCAJRT8jCUVyJglFpikJRdksCUUMMAlFQzMJRXY2CUWqOQlF3TwJRRBA
CUU/QwlFdkYJRaZJCUXdTAlFDFAJRUNTCUV2VglFqlkJRdlcCUUQYAlFQ2MJRXJmCUWmaQlF
2WwJRQxwCUU/cwlFdnYJRaZ5CUXdfAlFDIAJRUODCUVyhglFqokJRdmMCUUMkAlFP5MJRXaW
CUWmmQlF3ZwJRQygCUU/owlFcqYJRaapCUXdrAlFELAJRT+zCUVytglFqrkJRdm8CUUQwAlF
Q8MJRXLGCUWmyQlF3cwJRQzQCUU/0wlFctYJRarZCUXZ3AlFDOAJRT/jCUV25glFqukJRd3s
CUUM8AlFP/MJRXb2CUWq+QlF2fwJRQwACkU/AwpFdgYKRaoJCkXZDApFDBAKRT8TCkVyFgpF
qhkKRdkcCkUMIApFQyMKRXYmCkWmKQpF3SwKRQwwCkVDMwpFdjYKRao5CkXZPApFDEAKRUND
CkV2RgpFpkkKRdlMCkUQUApFP1MKRXZWCkWqWQpF3VwKRQxgCkVDYwpFcmYKRaZpCkXZbApF
EHAKRUNzCkVydgpFpnkKRdl8CkUQgApFP4MKRXaGCkWmiQpF2YwKRRCQCkVDkwpFcpYKRaqZ
CkXdnApFEKAKRT+jCkVypgpFpqkKRdmsCkUQsApFP7MKRXK2CkWquQpF3bwKRRDACkU/wwpF
csYKRarJCkXZzApFENAKRT/TCkV21gpFqtkKRd3cCkUM4ApFQ+MKRXLmCkWm6QpF3ewKRQzw
CkU/8wpFdvYKRab5CkXZ/ApFDAALRUMDC0V2BgtFqgkLRdkMC0UMEAtFQxMLRXYWC0WuGQtF
2RwLRRAgC0U/IwtFdiYLRaYpC0XZLAtFDDALRT8zC0V2NgtFqjkLRdk8C0UUQAtFP0MLRXZG
C0WqSQtF2UwLRRBQC0U/UwtFclYLRaZZC0XZXAtFEGALRT9jC0V2ZgtFqmkLRdlsC0UMcAtF
P3MLRXZ2C0WmeQtF3XwLRRCAC0VDgwtFcoYLRaaJC0XZjAtFDJALRT+TC0V2lgtFppkLRd2c
C0UMoAtFP6MLRXamC0WqqQtF2awLRRCwC0U/swtFdrYLRaa5C0XdvAtFDMALRT/DC0VyxgtF
qskLRd3MC0UQ0AtFP9MLRXLWC0Wm2QtF2dwLRRDgC0U/4wtFduYLRarpC0XZ7AtFDPALRUPz
C0Vy9gtFqvkLRdn8C0UQAAxFQwMMRXIGDEWqCQxF3QwMRQwQDEU/EwxFchYMRaYZDEXZHAxF
ECAMRUMjDEV2JgxFpikMRdksDEUQMAxFPzMMRXY2DEWmOQxF3TwMRRBADEU/QwxFckYMRapJ
DEXZTAxFEFAMRT9TDEVyVgxFqlkMRdlcDEUMYAxFQ2MMRXZmDEWmaQxF2WwMRRBwDEVDcwxF
dnYMRap5DEXdfAxFDIAMRUODDEV2hgxFqokMRd2MDEUMkAxFP5MMRXaWDEWqmQxF3ZwMRQyg
DEVDowxFcqYMRaqpDEXZrAxFDLAMRT+zDEV2tgxFprkMRdm8DEUMwAxFP8MMRXbGDEWqyQxF
2cwMRRDQDEVD0wxFctYMRabZDEXZ3AxFEOAMRT/jDEV25gxFpukMRdnsDEUQ8AxFQ/MMRXb2
DEWm+QxF2fwMRQwADUVDAw1FcgYNRaYJDUXZDA1FEBANRT8TDUV2Fg1FphkNRd0cDUUUIA1F
PyMNRXImDUWqKQ1F3SwNRQwwDUVDMw1FcjYNRaY5DUXZPA1FDEANRUNDDUVyRg1FqkkNRdlM
DUUQUA1FP1MNRXJWDUWqWQ1F2VwNRQxgDUU/Yw1FcmYNRappDUXdbA1FEHANRUNzDUVydg1F
pnkNRdl8DUUMgA1FP4MNRXaGDUWqiQ1F2YwNRRCQDUVDkw1FdpYNRaaZDUXZnA1FDKANRUOj
DUV2pg1FqqkNRdmsDUUQsA1FP7MNRXa2DUWmuQ1F3bwNRRDADUVDww1FdsYNRarJDUXZzA1F
ENANRUPTDUVy1g1FqtkNRdncDUUQ4A1FP+MNRXbmDUWm6Q1F2ewNRQzwDUU/8w1FdvYNRab5
DUXd/A1FDAAORUMDDkVyBg5FqgkORdkMDkUQEA5FQxMORXIWDkWmGQ5F2RwORRAgDkU/Iw5F
diYORaYpDkXZLA5FDDAORT8zDkVyNg5FqjkORd08DkUMQA5FQ0MORXZGDkWqSQ5F3UwORQxQ
DkVDUw5FclYORaZZDkXZXA5FEGAORUNjDkVyZg5FqmkORdlsDkUMcA5FQ3MORXZ2DkWmeQ5F
2XwORQyADkU/gw5FdoYORaqJDkXZjA5FDJAORUOTDkV2lg5FppkORd2cDkUQoA5FP6MORXam
DkWmqQ5F2awORQywDkVDsw5FcrYORaa5DkXZvA5FDMAORUPDDkVyxg5FqskORdnMDkUQ0A5F
P9MORXbWDkWm2Q5F2dwORQzgDkU/4w5FduYORarpDkXZ7A5FEPAORUPzDkVy9g5FpvkORd38
DkUQAA9FPwMPRXIGD0WmCQ9F3QwPRRAQD0U/Ew9FchYPRaYZD0XZHA9FECAPRT8jD0V2Jg9F
pikPRdksD0UQMA9FPzMPRXI2D0WmOQ9F4TwPRRBAD0VDQw9FckYPRaZJD0XZTA9FDFAPRT9T
D0V2Vg9FplkPRd1cD0UMYA9FQ2MPRXJmD0WqaQ9F2WwPRQxwD0VDcw9FdnYPRap5D0XZfA9F
DIAPRT+DD0V2hg9FqokPRdmMD0UMkA9FQ5MPRXaWD0WmmQ9F2ZwPRQygD0VDow9FcqYPRaqp
D0XZrA9FDLAPRT+zD0Vytg9FqrkPRdm8D0UMwA9FP8MPRXLGD0WqyQ9F2cwPRQzQD0U/0w9F
dtYPRarZD0XZ3A9FDOAPRT/jD0V25g9FpukPRd3sD0UM8A9FP/MPRXL2D0Wq+Q9F2fwPRRAA
EEVDAxBFdgYQRaoJEEXdDBBFEBAQRUMTEEVyFhBFphkQRdkcEEUQIBBFPyMQRXYmEEWmKRBF
2SwQRQwwEEU/MxBFdjYQRaY5EEXdPBBFDEAQRUNDEEV2RhBFqkkQRd1MEEUMUBBFP1MQRXJW
EEWqWRBF2VwQRRBgEEU/YxBFcmYQRaZpEEXZbBBFEHAQRT9zEEV2dhBFqnkQRd18EEUMgBBF
Q4MQRXaGEEWmiRBF2YwQRRCQEEVDkxBFdpYQRaqZEEXdnBBFDKAQRUOjEEV2phBFqqkQRd2s
EEUQsBBFQ7MQRXa2EEWquRBF2bwQRRDAEEVDwxBFdsYQRabJEEXZzBBFDNAQRT/TEEVy1hBF
qtkQRdncEEUM4BBFP+MQRXbmEEWm6RBF3ewQRRDwEEU/8xBFdvYQRab5EEXd/BBFDAARRUMD
EUVyBhFFqgkRRdkMEUUQEBFFPxMRRXIWEUWmGRFF2RwRRRAgEUU/IxFFdiYRRaopEUXZLBFF
DDARRT8zEUV2NhFFpjkRRd08EUUMQBFFP0MRRXZGEUWmSRFF3UwRRRBQEUVDUxFFdlYRRapZ
EUXZXBFFDGARRUNjEUVyZhFFqmkRRd1sEUUMcBFFQ3MRRXZ2EUWmeRFF2XwRRQyAEUU/gxFF
coYRRaqJEUXdjBFFDJARRUOTEUVylhFFppkRRd2cEUUQoBFFQ6MRRXamEUWmqRFF2awRRQyw
EUVDsxFFcrYRRaa5EUXZvBFFEMARRUPDEUVyxhFFpskRRdnMEUUQ0BFFP9MRRXLWEUWm2RFF
3dwRRRDgEUU/4xFFcuYRRabpEUXZ7BFFEPARRT/zEUV29hFFqvkRRd38EUUMABJFPwMSRXYG
EkWqCRJF2QwSRRAQEkU/ExJFdhYSRaYZEkXZHBJFDCASRUMjEkV2JhJFqikSRdksEkUMMBJF
PzMSRXY2EkWmORJF3TwSRQxAEkU/QxJFckYSRaZJEkXZTBJFDFASRT9TEkVyVhJFplkSRdlc
EkUQYBJFQ2MSRXZmEkWmaRJF2WwSRRBwEkVDcxJFdnYSRaZ5EkXZfBJFEIASRT+DEkV2hhJF
qokSRdmMEkUQkBJFP5MSRXKWEkWqmRJF2ZwSRRCgEkVDoxJFcqYSRaapEkXZrBJFELASRT+z
EkV2thJFprkSRdm8EkUUwBJFP8MSRXbGEkWqyRJF2cwSRRDQEkU/0xJFctYSRarZEkXZ3BJF
EOASRT/jEkV25hJFpukSRdnsEkUQ8BJFQ/MSRXL2EkWq+RJF2fwSRRAAE0VDAxNFdgYTRaoJ
E0XdDBNFEBATRUMTE0V2FhNFphkTRd0cE0UQIBNFQyMTRXYmE0WmKRNF2SwTRQwwE0U/MxNF
cjYTRao5E0XZPBNFDEATRUNDE0V2RhNFpkkTRdlME0UMUBNFQ1MTRXZWE0WqWRNF2VwTRQxg
E0VDYxNFcmYTRappE0XZbBNFDHATRT9zE0VydhNFpnkTRdl8E0UQgBNFQ4MTRXaGE0WqiRNF
3YwTRQyQE0VDkxNFcpYTRaqZE0XZnBNFDKATRUOjE0V2phNFqqkTRd2sE0UMsBNFP7MTRXK2
E0WquRNF2bwTRRDAE0U/wxNFdsYTRabJE0XdzBNFDNATRT/TE0V21hNFptkTRdncE0UM4BNF
P+MTRXbmE0Wm6RNF2ewTRQzwE0U/8xNFdvYTRar5E0XZ/BNFDAAURT8DFEVyBhRFpgkURd0M
FEUMEBRFQxMURXYWFEWqGRRF2RwURQwgFEU/IxRFdiYURaopFEXZLBRFDDAURT8zFEV2NhRF
qjkURdk8FEUQQBRFQ0MURXJGFEWmSRRF2UwURRBQFEU/UxRFdlYURapZFEXdXBRFDGAURUNj
FEV2ZhRFpmkURdlsFEUQcBRFP3MURXJ2FEWmeRRF3XwURQyAFEVDgxRFcoYURaaJFEXZjBRF
DJAURUOTFEVylhRFqpkURdmcFEUQoBRFP6MURXamFEWmqRRF2awURQywFEU/sxRFcrYURaa5
FEXdvBRFDMAURT/DFEVyxhRFqskURd3MFEUQ0BRFP9MURXbWFEWm2RRF3dwURQzgFEVD4xRF
duYURabpFEXZ7BRFDPAURUPzFEV29hRFqvkURd38FEUQABVFQwMVRXIGFUWqCRVF3QwVRQwQ
FUVDExVFdhYVRaYZFUXZHBVFECAVRT8jFUV2JhVFqikVRd0sFUUQMBVFPzMVRXY2FUWmORVF
3TwVRQxAFUU/QxVFckYVRapJFUXZTBVFDFAVRT9TFUVyVhVFqlkVRdlcFUUMYBVFP2MVRXJm
FUWqaRVF2WwVRRBwFUVDcxVFcnYVRap5FUXdfBVFEIAVRT+DFUVyhhVFqokVRdmMFUUQkBVF
Q5MVRXaWFUWmmRVF2ZwVRQygFUVDoxVFcqYVRaapFUXZrBVFELAVRT+zFUV2thVFprkVRdm8
FUUQwBVFQ8MVRXbGFUWqyRVF3cwVRQzQFUVD0xVFctYVRabZFUXZ3BVFEOAVRT/jFUV25hVF
qukVRdnsFUUM8BVFP/MVRXb2FUWm+RVF2fwVRQwAFkVDAxZFcgYWRaYJFkXZDBZFDBAWRUMT
FkV2FhZFphkWRd0cFkUMIBZFQyMWRXImFkWqKRZF3SwWRRAwFkU/MxZFcjYWRao5FkXdPBZF
DEAWRT9DFkV2RhZFpkkWRdlMFkUQUBZFQ1MWRXZWFkWqWRZF2VwWRRBgFkVDYxZFdmYWRaZp
FkXdbBZFDHAWRT9zFkVydhZFpnkWRdl8FkUMgBZFQ4MWRXKGFkWmiRZF2YwWRQyQFkU/kxZF
cpYWRaqZFkXdnBZFDKAWRUOjFkV2phZFqqkWRdmsFkUQsBZFQ7MWRXK2FkWmuRZF3bwWRRDA
FkU/wxZFdsYWRabJFkXdzBZFDNAWRUPTFkV21hZFqtkWRdncFkUM4BZFP+MWRXLmFkWq6RZF
2ewWRRDwFkU/8xZFcvYWRab5FkXZ/BZFEAAXRUMDF0V2BhdFqgkXRd0MF0UMEBdFQxMXRXYW
F0WqGRdF2RwXRQwgF0VDIxdFciYXRaYpF0XZLBdFEDAXRT8zF0V2NhdFqjkXRd08F0UQQBdF
Q0MXRXJGF0WqSRdF2UwXRRBQF0U/UxdFclYXRaZZF0XZXBdFEGAXRT9jF0VyZhdFpmkXRd1s
F0UMcBdFP3MXRXJ2F0WqeRdF2XwXRRCAF0U/gxdFcoYXRaaJF0XZjBdFDJAXRUOTF0VylhdF
ppkXRdmcF0UQoBdFP6MXRXKmF0WqqRdF2awXRRCwF0U/sxdFcrYXRaa5F0XdvBdFFMAXRUPD
F0VyxhdFqskXRdnMF0UM0BdFQ9MXRXbWF0Wm2RdF3dwXRRDgF0U/4xdFduYXRarpF0Xd7BdF
DPAXRT/zF0V29hdFpvkXRd38F0UQABhFPwMYRXIGGEWqCRhF2QwYRRAQGEU/ExhFdhYYRaoZ
GEXZHBhFDCAYRUMjGEV2JhhFqikYRd0sGEUQMBhFQzMYRXI2GEWqORhF2TwYRRBAGEVDQxhF
dkYYRaZJGEXZTBhFEFAYRUNTGEV2VhhFplkYRdlcGEUQYBhFP2MYRXJmGEWqaRhF2WwYRRBw
GEU/cxhFdnYYRaZ5GEXZfBhFDIAYRT+DGEV2hhhFpokYRd2MGEUQkBhFQ5MYRXuWGEWmmRhF
3ZwYRRCgGEVDoxhFdqYYRaqpGEXdrBhFDLAYRT+zGEV2thhFprkYRd28GEUQwBhFP8MYRXbG
GEWmyRhF3cwYRRDQGEU/0xhFctYYRabZGEXZ3BhFDOAYRT/jGEVy5hhFqukYRd3sGEUQ8BhF
P/MYRXb2GEWq+RhF2fwYRQwAGUVDAxlFcgYZRaYJGUXZDBlFDBAZRUMTGUVyFhlFphkZRd0c
GUUQIBlFPyMZRXImGUWqKRlF2SwZRQwwGUVDMxlFdjYZRaY5GUXhPBlFDEAZRT9DGUVyRhlF
qkkZRdlMGUUQUBlFQ1MZRXZWGUWqWRlF2VwZRQxgGUVDYxlFcmYZRaZpGUXZbBlFEHAZRT9z
GUV2dhlFpnkZRdl8GUUMgBlFP4MZRXKGGUWmiRlF3YwZRQyQGUVDkxlFdpYZRaqZGUXZnBlF
DKAZRT+jGUVyphlFqqkZRd2sGUUQsBlFQ7MZRXa2GUWquRlF2bwZRQzAGUU/wxlFdsYZRabJ
GUXZzBlFENAZRUPTGUVy1hlFqtkZRd3cGUUM4BlFP+MZRXLmGUWq6RlF3ewZRRDwGUVD8xlF
dvYZRab5GUXZ/BlFEAAaRUMDGkVyBhpFpgkaRdkMGkUQEBpFQxMaRXIWGkWmGRpF2RwaRQwg
GkU/IxpFdiYaRaYpGkXdLBpFDDAaRT8zGkV2NhpFqjkaReE8GkUMQBpFQ0MaRXJGGkWmSRpF
3UwaRRBQGkVDUxpFdlYaRapZGkXZXBpFDGAaRT9jGkV2ZhpFqmkaRdlsGkUQcBpFP3MaRXJ2
GkWmeRpF2XwaRQyAGkU/gxpFcoYaRaqJGkXZjBpFDJAaRUOTGkV2lhpFqpkaRdmcGkUQoBpF
P6MaRXamGkWmqRpF2awaRQywGkVDsxpFdrYaRaa5GkXdvBpFEMAaRUPDGkVyxhpFqskaRdnM
GkUM0BpFQ9MaRXLWGkWq2RpF2dwaRRDgGkVD4xpFduYaRabpGkXZ7BpFEPAaRUPzGkVy9hpF
qvkaRd38GkUQABtFQwMbRXYGG0WqCRtF3QwbRQwQG0U/ExtFchYbRaYZG0XZHBtFECAbRUMj
G0V2JhtFqikbRdksG0UMMBtFPzMbRXY2G0WmORtF3TwbRQxAG0U/QxtFckYbRapJG0XZTBtF
DFAbRUNTG0VyVhtFqlkbRd1cG0UMYBtFQ2MbRXZmG0WmaRtF2WwbRQxwG0VDcxtFcnYbRap5
G0XZfBtFEIAbRT+DG0V2hhtFpokbRdmMG0UMkBtFP5MbRXaWG0WmmRtF3ZwbRRCgG0VDoxtF
cqYbRaqpG0XdrBtFELAbRUOzG0VythtFprkbRd28G0UQwBtFQ8MbRXbGG0WqyRtF2cwbRQzQ
G0VD0xtFctYbRarZG0XZ3BtFDOAbRT/jG0Vy5htFpukbRdnsG0UQ8BtFP/MbRXL2G0Wm+RtF
2fwbRRAAHEU/AxxFcgYcRaoJHEXZDBxFDBAcRT8THEVyFhxFphkcRd0cHEUQIBxFPyMcRXYm
HEWmKRxF2SwcRRAwHEU/MxxFcjYcRao5HEXZPBxFFEAcRT9DHEV2RhxFpkkcRd1MHEUMUBxF
Q1McRXZWHEWmWRxF3VwcRQxgHEU/YxxFdmYcRappHEXdbBxFEHAcRT9zHEV2dhxFqnkcRd18
HEUQgBxFP4McRXaGHEWqiRxF3YwcRQyQHEU/kxxFcpYcRaqZHEXdnBxFEKAcRUOjHEV2phxF
qqkcRdmsHEUMsBxFQ7McRXK2HEWquRxF3bwcRRDAHEVDwxxFcsYcRarJHEXZzBxFDNAcRT/T
HEVy1hxFqtkcRd3cHEUQ4BxFP+McRXLmHEWq6RxF2ewcRQzwHEVD8xxFdvYcRar5HEXd/BxF
EAAdRUMDHUVyBh1FpgkdRdkMHUUMEB1FPxMdRXYWHUWmGR1F2RwdRRAgHUVDIx1FciYdRaop
HUXdLB1FDDAdRT8zHUV2Nh1FqjkdRd08HUUMQB1FP0MdRXZGHUWmSR1F3UwdRQxQHUU/Ux1F
dlYdRaZZHUXdXB1FEGAdRT9jHUVyZh1FqmkdRd1sHUUQcB1FP3MdRXJ2HUWqeR1F3XwdRRCA
HUU/gx1FdoYdRaqJHUXZjB1FDJAdRUOTHUV2lh1FqpkdRd2cHUUMoB1FP6MdRXamHUWqqR1F
2awdRRCwHUVDsx1FdrYdRaa5HUXZvB1FDMAdRT/DHUVyxh1FpskdRdnMHUUM0B1FQ9MdRXbW
HUWm2R1F3dwdRRDgHUVD4x1FduYdRabpHUXZ7B1FDPAdRUPzHUV29h1FpvkdRd38HUUQAB5F
PwMeRXIGHkWqCR5F2QweRQwQHkVDEx5FchYeRaoZHkXZHB5FECAeRT8jHkVyJh5FpikeRd0s
HkUMMB5FPzMeRXI2HkWqOR5F2TweRRBAHkU/Qx5FckYeRaZJHkXdTB5FEFAeRT9THkV2Vh5F
qlkeRd1cHkUQYB5FP2MeRXJmHkWqaR5F3WweRQxwHkU/cx5FdnYeRaZ5HkXdfB5FDIAeRT+D
HkV2hh5FqokeRdmMHkUQkB5FQ5MeRXaWHkWqmR5F3ZweRQygHkU/ox5FcqYeRaapHkXdrB5F
DLAeRUOzHkV2th5FprkeRdm8HkUQwB5FQ8MeRXbGHkWqyR5F2cweRRDQHkVD0x5FctYeRabZ
HkXZ3B5FDOAeRT/jHkV25h5FqukeRdnsHkUM8B5FQ/MeRXb2HkWq+R5F3fweRQwAH0U/Ax9F
dgYfRaoJH0XdDB9FDBAfRUMTH0V2Fh9FphkfRd0cH0UMIB9FQyMfRXYmH0WqKR9F3SwfRRAw
H0U/Mx9FcjYfRaY5H0XdPB9FEEAfRT9DH0V2Rh9FqkkfRd1MH0UMUB9FP1MfRXJWH0WmWR9F
3VwfRQxgH0VDYx9FdmYfRappH0XZbB9FEHAfRT9zH0V2dh9FqnkfRd18H0UMgB9FP4MfRXaG
H0WqiR9F2YwfRRCQH0U/kx9FcpYfRaqZH0XZnB9FEKAfRT+jH0Vyph9FpqkfRdmsH0UMsB9F
P7MfRXa2H0WquR9F2bwfRQzAH0VDwx9FdsYfRarJH0XdzB9FDNAfRT/TH0Vy1h9FqtkfRd3c
H0UQ4B9FQ+MfRXLmH0Wm6R9F2ewfRQzwH0U/8x9FcvYfRar5H0XZ/B9FDAAgRT8DIEVyBiBF
pgkgRd0MIEUMECBFPxMgRXIWIEWqGSBF3RwgRQwgIEVDIyBFciYgRaYpIEXZLCBFEDAgRUMz
IEV2NiBFqjkgRd08IEUQQCBFP0MgRXZGIEWmSSBF3UwgRRBQIEVDUyBFclYgRapZIEXZXCBF
EGAgRUNjIEVyZiBFqmkgRd1sIEUMcCBFQ3MgRXZ2IEWmeSBF3XwgRRCAIEVDgyBFcoYgRaqJ
IEXZjCBFEJAgRUOTIEV2liBFppkgRd2cIEUMoCBFP6MgRXKmIEWqqSBF3awgRQywIEVDsyBF
crYgRaq5IEXZvCBFEMAgRT/DIEV2xiBFpskgRdnMIEUM0CBFP9MgRXbWIEWq2SBF2dwgRRDg
IEVD4yBFduYgRabpIEXd7CBFDPAgRUPzIEV29iBFpvkgRd38IEUMACFFPwMhRXYGIUWmCSFF
3QwhRRQQIUU/EyFFdhYhRaYZIUXdHCFFECAhRT8jIUVyJiFFpikhRd0sIUUMMCFFPzMhRXI2
IUWqOSFF3TwhRRBAIUVDQyFFdkYhRaZJIUXZTCFFEFAhRUNTIUVyViFFqlkhRdlcIUUQYCFF
P2MhRXJmIUWmaSFF3WwhRRBwIUU/cyFFdnYhRaZ5IUXdfCFFDIAhRT+DIUVyhiFFpokhRdmM
IUUQkCFFP5MhRXaWIUWqmSFF2ZwhRRCgIUVDoyFFdqYhRaapIUXZrCFFDLAhRUOzIUVytiFF
qrkhRdm8IUUMwCFFP8MhRXbGIUWqySFF3cwhRQzQIUVD0yFFctYhRarZIUXZ3CFFDOAhRUPj
IUVy5iFFqukhRd3sIUUQ8CFFQ/MhRXL2IUWm+SFF2fwhRRAAIkVDAyJFdgYiRaYJIkXZDCJF
EBAiRT8TIkVyFiJFphkiRd0cIkUQICJFQyMiRXImIkWqKSJF2SwiRQwwIkVDMyJFdjYiRao5
IkXdPCJFEEAiRT9DIkV2RiJFqkkiRdlMIkUMUCJFQ1MiRXZWIkWmWSJF4VwiRRBgIkVDYyJF
cmYiRaZpIkXZbCJFEHAiRT9zIkVydiJFqnkiRd18IkUMgCJFQ4MiRXaGIkWqiSJF3YwiRRCQ
IkU/kyJFdpYiRaqZIkXdnCJFDKAiRT+jIkV2piJFqqkiRdmsIkUQsCJFP7MiRXK2IkWmuSJF
2bwiRRTAIkU/wyJFdsYiRabJIkXdzCJFDNAiRT/TIkV21iJFptkiRdncIkUM4CJFQ+MiRXLm
IkWq6SJF3ewiRRDwIkVD8yJFdvYiRab5IkXd/CJFDAAjRUMDI0VyBiNFpgkjRdkMI0UMECNF
QxMjRXYWI0WmGSNF4RwjRRAgI0U/IyNFdiYjRaYpI0XZLCNFDDAjRT8zI0VyNiNFqjkjRdk8
I0UMQCNFQ0MjRXJGI0WqSSNF2UwjRRBQI0U/UyNFdlYjRaZZI0XZXCNFDGAjRT9jI0V2ZiNF
qmkjRdlsI0UMcCNFQ3MjRXZ2I0WmeSNF2XwjRRCAI0U/gyNFdoYjRaaJI0XZjCNFEJAjRUOT
I0V2liNFppkjRd2cI0UMoCNFP6MjRXKmI0WqqSNF3awjRQywI0U/syNFdrYjRaa5I0XdvCNF
DMAjRT/DI0V2xiNFqskjRdnMI0UQ0CNFP9MjRXbWI0Wq2SNF3dwjRQzgI0U/4yNFduYjRarp
I0XZ7CNFDPAjRT/zI0V29iNFqvkjRd38I0UQACRFSAMkRXIGJEWqCSRF2QwkRQwQJEVDEyRF
chYkRaYZJEXdHCRFDCAkRT8jJEVyJiRFqikkRdksJEUMMCRFPzMkRXI2JEWqOSRF2TwkRRBA
JEVDQyRFdkYkRaZJJEXZTCRFEFAkRT9TJEVyViRFqlkkRdlcJEUQYCRFP2MkRXZmJEWmaSRF
2WwkRRBwJEU/cyRFcnYkRaZ5JEXZfCRFEIAkRUODJEV2hiRFpokkRd2MJEUQkCRFQ5MkRXaW
JEWqmSRF3ZwkRQygJEVDoyRFdqYkRaapJEXdrCRFDLAkRUOzJEV2tiRFqrkkRdm8JEUMwCRF
P8MkRXbGJEWuySRF2cwkRQzQJEU/0yRFdtYkRarZJEXZ3CRFDOAkRUPjJEVy5iRFqukkRdns
JEUM8CRFP/MkRXL2JEWm+SRF3fwkRQwAJUVDAyVFcgYlRaoJJUXZDCVFDBAlRUMTJUVyFiVF
phklRdkcJUUMICVFPyMlRXYmJUWmKSVF3SwlRQwwJUU/MyVFcjYlRao5JUXdPCVFEEAlRUND
JUVyRiVFqkklRdlMJUUMUCVFP1MlRXZWJUWmWSVF2VwlRQxgJUU/YyVFdmYlRappJUXdbCVF
EHAlRUNzJUV2diVFqnklRdl8JUUQgCVFP4MlRXKGJUWmiSVF2YwlRQyQJUU/kyVFdpYlRaaZ
JUXZnCVFDKAlRT+jJUV2piVFpqklRd2sJUUQsCVFQ7MlRXa2JUWmuSVF2bwlRQzAJUU/wyVF
dsYlRabJJUXdzCVFDNAlRUPTJUV21iVFqtklRdncJUUQ4CVFP+MlRXLmJUWm6SVF3ewlRQzw
JUU/8yVFdvYlRar5JUXd/CVFDAAmRUMDJkV2BiZFpgkmRdkMJkUMECZFQxMmRXoWJkWmGSZF
2RwmRQwgJkVDIyZFciYmRaYpJkXZLCZFDDAmRUMzJkVyNiZFqjkmRdk8JkUQQCZFP0MmRXZG
JkWmSSZF3UwmRRRQJkU/UyZFdlYmRaZZJkXZXCZFEGAmRT9jJkV2ZiZFpmkmRd1sJkUMcCZF
P3MmRXZ2JkWqeSZF2XwmRQyAJkVDgyZFcoYmRaqJJkXdjCZFEJAmRT+TJkV2liZFqpkmRd2c
JkUMoCZFQ6MmRXKmJkWqqSZF2awmRQywJkU/syZFdrYmRaa5JkXZvCZFEMAmRT/DJkVyxiZF
rskmRd3MJkUU0CZFP9MmRXLWJkWm2SZF3dwmRRDgJkVD4yZFcuYmRabpJkXZ7CZFDPAmRT/z
JkVy9iZFqvkmRd38JkUQACdFPwMnRXYGJ0WmCSdF3QwnRQwQJ0U/EydFchYnRaYZJ0XZHCdF
DCAnRT8jJ0V2JidFpiknRdksJ0UQMCdFPzMnRXY2J0WqOSdF3TwnRQxAJ0VDQydFckYnRapJ
J0XdTCdFDFAnRUNTJ0VyVidFplknRdlcJ0UQYCdFQ2MnRXZmJ0WqaSdF3WwnRQxwJ0VDcydF
dnYnRap5J0XZfCdFDIAnRT+DJ0V2hidFqoknRdmMJ0UQkCdFP5MnRXaWJ0WqmSdF3ZwnRQyg
J0U/oydFcqYnRaapJ0XdrCdFDLAnRUOzJ0VytidFprknRdm8J0UQwCdFQ8MnRXbGJ0WqySdF
3cwnRQzQJ0U/0ydFdtYnRarZJ0Xd3CdFDOAnRT/jJ0V25idFquknRd3sJ0UM8CdFQ/MnRXb2
J0Wm+SdF2fwnRQwAKEVDAyhFdgYoRaYJKEXZDChFDBAoRT8TKEV2FihFqhkoRd0cKEUUIChF
QyMoRXYmKEWmKShF2SwoRRAwKEVDMyhFdjYoRao5KEXZPChFEEAoRT9DKEVyRihFqkkoRd1M
KEUQUChFQ1MoRXZWKEU=</AssayXData><AssayYData Points="3743">coCBQKqIgUB/j4FA5HeBQBFbgUColIFATZKBQDV0gUBXkYFA9GyBQAd5gUAVYIFAgIqBQFlw
gUBHUoFAlnyBQHeTgUComIFAN3GBQGFxgUAke4FA/Z6BQMNpgUAUVYFAcXWBQLlugUD2goFA
OZiBQEtvgUA2eIFATXuBQL+UgUA1hoFAuWWBQMFugUDrY4FAGIOBQKdNgUBTfYFAXVeBQNhg
gUDBUoFA/nGBQKJogUC5nIFADYKBQJVqgUDqSoFAeo2BQMB7gUD8YoFAzW6BQKJJgUCEToFA
WmOBQPdmgUATcoFASnWBQGJ0gUAjcoFAz4KBQOg7gUDKQ4FA7GCBQNRagUAkXoFAlniBQNVq
gUDvWoFAcE+BQLhjgUAkTIFA01+BQHVGgUB4VYFAvoCBQA50gUDfYoFAmVyBQOdGgUAtYIFA
3WaBQC1egUAIZIFAwWeBQBJhgUDUeIFAClaBQBFkgUDyX4FAzVyBQFCGgUCRTYFA9V2BQORQ
gUAlW4FA+lKBQLREgUDgTYFAl2aBQKY0gUBJT4FA0TmBQEFQgUDtU4FA+0eBQFlJgUCEUoFA
106BQKlcgUBmVoFAoV6BQJRHgUDWWYFAVVmBQFJcgUDOO4FAkUaBQKlZgUDGXoFAciqBQH9n
gUCRSoFAvCuBQMxlgUDcQYFAxEyBQF5KgUDDboFAUWOBQGQygUBQeYFAHUSBQKRQgUAGJYFA
uTaBQGUUgUBMFoFAWliBQLsqgUDkSIFAKzuBQFs9gUAbW4FAJmWBQCxUgUDoSoFAfVeBQH9E
gUCoOYFAlJqBQHtMgUCeSoFAAVyBQCNBgUAwMoFAmUmBQJ5GgUCuO4FA4iSBQE4wgUC6RYFA
LSmBQFdvgUAVPoFA2V+BQDA2gUBGWYFAyW2BQHcygUBNYIFAYyWBQEMygUDuSYFAETuBQItD
gUAXUYFA6D6BQLE5gUA5JIFAQ2CBQBJEgUAKIoFAuByBQDYogUDHVoFAcTuBQME7gUCKMoFA
USWBQJQ5gUDiMoFAYiCBQDkngUC/PYFA7EmBQJwQgUAzO4FA9E6BQFdFgUC+OoFALkKBQCBJ
gUDoT4FAYSuBQKk+gUBHEoFA7i6BQMkvgUC/VYFAuBmBQI1LgUAzJoFAcR2BQNo8gUDlKIFA
tFCBQAdTgUAnQIFAPCqBQOw5gUB3NoFA/j+BQLE7gUBD+4BAGh6BQP06gUCwT4FA8SyBQHkj
gUAjPYFAvxeBQN0/gUDqIoFAyxqBQJkogUBWPYFAM1iBQOQqgUCsMoFA/y6BQGQggUDtB4FA
QEaBQOMigUC6DIFABweBQO5YgUC6L4FA7i6BQE0cgUCoIYFAnDaBQBo3gUDHL4FA4RqBQK0c
gUBL6YBAtiKBQMEhgUBkJYFArR2BQAwpgUBFE4FABxeBQG89gUAVFoFARCCBQHsdgUB7KIFA
f0SBQAgPgUBBFoFAHTyBQGQ8gUCrGYFAth6BQKIygUCSNIFAGiGBQKwMgUAvQIFAJSSBQA9L
gUD9I4FAjhyBQLM2gUC0Q4FAoCOBQLYigUDVOYFAmy2BQH0sgUBuTYFAESaBQEsogUDKDIFA
yiyBQB4kgUDkE4FAESuBQCLugEDtJoFAMyqBQDcngUCgJIFAHB2BQDEkgUCaMIFAdCaBQHYi
gUCCH4FAOyGBQEMGgUCgHYFAijOBQKYrgUD6FoFAb0GBQEM5gUCZOYFA9wiBQCMhgUDvR4FA
oxSBQAgegUBrF4FALRmBQBcWgUCpI4FAOgmBQEEegUAUHoFAzhuBQM0OgUAl+YBAmkSBQIES
gUAmK4FAaTKBQFkogUAC/4BAmEWBQAIKgUBTEIFA4RqBQMIMgUCcBYFA0C2BQK0LgUDrAIFA
oQmBQKETgUD8F4FAyBKBQNoRgUDBCYFArROBQHAQgUD77oBAyf6AQFgUgUAGHYFAZQeBQMgy
gUBtC4FAtA2BQJcRgUCHHIFAxw6BQGQcgUCVCYFAPx+BQJ4VgUAe8oBAcAeBQDQMgUAmCoFA
xBiBQI8jgUB1RYFAECeBQNwMgUCVL4FApP6AQPoJgUBE44BAKS6BQA4OgUDdFIFAOCeBQKD2
gECA94BAmw+BQBwzgUBiH4FAAguBQMckgUCQIoFAovOAQOolgUB+KoFAzSWBQNgsgUB89YBA
EweBQFDwgEAYF4FAlwSBQJP1gECmBoFAwgOBQKM7gUA79IBAjfmAQOQLgUCUEIFAQBiBQEYo
gUCUL4FAq/2AQCvmgECmIIFAKg6BQMsEgUCo+IBAcyeBQNIAgUCx/YBAnuWAQAgNgUDJ9oBA
6BmBQAMJgUBnEIFAZ/OAQFT+gEByDIFAeQWBQKoRgUDpHoFA9vOAQCX+gEDkFoFAeACBQPHr
gEA6CIFAoQKBQF7NgEAT6oBAXOKAQNTrgEAp9YBA8geBQOgQgUDMGoFAq+eAQFUUgUDCC4FA
pQCBQN3PgEC624BAnuiAQBbxgEDYFoFA/veAQNHxgEB1C4FAyhCBQKcRgUDh5oBAWfmAQKXz
gEDP/oBA8t2AQP7zgEC9+oBA89OAQLgRgUBoDoFAqySBQJIBgUAPC4FA9PKAQJ3sgEBu8IBA
nQ6BQOcRgUBUH4FAg/CAQH3rgEAk6oBAP/aAQA0BgUDi/IBA8gaBQIrrgEBf3IBAvfWAQIgT
gUDNDIFAw/6AQPgXgUCE/oBAPPiAQIYFgUDyAIFAM/aAQC8QgUCFEoFAMeuAQLIHgUCuBYFA
bP2AQG0UgUCl8oBAnAuBQBkDgUAv/IBAA+WAQA4MgUBO1YBAJs6AQBL/gEBO64BAMuGAQNoF
gUC8BYFACvGAQIwBgUBD+oBAsOiAQBf/gEAg34BAIveAQODsgEAm7IBAjvKAQKDegEAnA4FA
YuKAQKLlgED3/oBACP6AQHz1gEBK3IBApvCAQPnugECHBoFADguBQJoAgUA76IBAJ9yAQFEe
gUAEBYFA2NWAQAP0gEAH4oBAR9SAQGD9gEBAzYBABeSAQO4JgUCP+oBAbO6AQEPrgECU4oBA
B+qAQJTDgEDIBoFAUu6AQCrtgEDw9oBA3fuAQFrZgEDp64BA2vmAQPTngECf6oBAVNyAQJjq
gECx/oBA4AyBQCrhgEA284BA6OWAQNcEgUC7AoFAm9yAQLL1gEAv94BAJQqBQCL9gED5+4BA
7tiAQF7ugEBk7IBAx8OAQN4OgUB0BoFAkfWAQO8GgUDizoBAZ/mAQBMAgUBRGYFABuGAQA32
gEAXzIBALOqAQLzQgECv6YBAi+qAQE3vgECn/YBA0+yAQO3lgEA7FIFADvmAQEjzgEDc8IBA
3+OAQCrogEDj3oBAy+GAQMu6gEAY2oBAxOSAQA3qgEDm9YBARwqBQNvjgECp3YBAgtiAQFcJ
gUAD3oBA+deAQPzigEBa7IBAmMeAQFrwgEDr7IBArvKAQBnsgEBfzYBA0OeAQCHlgEBq74BA
/tOAQEXxgEDlB4FAIcWAQCDlgEBqy4BAFeKAQArygEAi04BAl9WAQH/YgEC/xYBAXdiAQILG
gEDj3IBAEwWBQMvUgEAP24BA5uqAQG3SgED51oBA8fSAQILogEBw5IBAEQmBQPXlgEDz84BA
qe6AQMjZgEB8voBA+NOAQHf1gEDw/oBArOaAQNbUgECm+oBAxbOAQFnigED76oBA4ueAQKbB
gEBD24BA6uWAQLv0gEAeBoFA39iAQGj4gEAD0oBAD/OAQHXRgECpuoBAUtiAQBrwgEBK7IBA
BciAQKvfgEDZ24BAiNeAQEbfgEB6xIBAxuOAQLvwgEA314BAuMeAQDXNgEAfxYBAn+yAQHTe
gEA514BAVbKAQKXpgEChuYBAs9CAQB/RgEBA/YBAK72AQLjfgEAJzoBAj9+AQLHlgEDWwYBA
BN+AQHTagEA66YBAh+mAQFLogEC+34BAcM6AQObogEDk3IBANdmAQDXSgEBg8IBAH9OAQIzS
gEBZ5IBACNqAQOjOgEDRz4BAreqAQJjJgEDl4YBA7eWAQFTcgEB134BAzdWAQCTkgEAayYBA
mfCAQMHTgEAiyIBAHrKAQCHMgED3v4BAXPiAQFDQgEDNuoBAi9OAQCDKgEDS/IBAfcuAQAMC
gUAN34BAd7aAQKjZgEDjAIFA98qAQGT1gEDJ6IBAZ9SAQCrNgED1sYBAcu+AQMvmgEBj24BA
PduAQDragEAa1YBAfPeAQLrlgEB52IBAC8OAQIW5gEBtzoBA8NaAQCPggEAwxIBAN9qAQP2p
gECQroBApvWAQIi0gEDdwYBAn82AQBrAgEC6rYBAUNeAQH2XgEBK0oBA39GAQFHPgEAA6oBA
lsWAQPTIgEA0yYBAvsSAQAzLgEAr1oBAcdGAQEO1gEBhz4BA6dSAQPvHgEBdsoBAD92AQJa7
gEBayIBAnqSAQMu1gEBAwYBAWr+AQLzVgEBo0oBAu86AQCvZgEAU4oBAbaeAQBXOgEDku4BA
zeWAQPzagEC6zoBAWMGAQAfIgED82IBA97WAQEnbgEAhroBAgbaAQO6mgECu14BAT9qAQNS7
gEDCy4BAfdiAQJbEgEAx1YBA9NGAQGjKgEBC5IBAtLqAQKqsgEBF2IBATLSAQBXPgED3zIBA
h6iAQDjcgEAVxYBAosiAQIqigEDBo4BAV9mAQOLUgECZw4BA2dKAQBzUgEBB2IBAgteAQJHg
gEBIrIBANa+AQBXagEC5soBAAa6AQCKogEDtxYBAhJ6AQG2pgEBZt4BA7O2AQMq2gEAgvoBA
cvaAQH/TgEBKsoBAuPmAQMe7gED0v4BA/q6AQHuvgED+uYBAcLWAQITMgECiwYBAp8OAQKWk
gECp3YBAp6mAQDa/gEBrn4BA8cGAQBmygEBTkYBADqqAQNHPgEAI04BAFr6AQDqqgEDYyIBA
vKeAQG+2gEATxoBAGp2AQN/OgEAuoIBA7NKAQLCqgECs3IBAl9uAQLK6gEBx24BAt82AQD6/
gEBHtIBAJMKAQJG5gEBxuYBA7LSAQMXRgEAiyYBAOL2AQJ7JgECfqoBAMOSAQKWpgEA5j4BA
CseAQEe3gECjr4BAs7mAQJPIgEC5mYBAp9uAQETAgEDf/IBAWLCAQBu+gEBKr4BAkL+AQNe7
gECAsoBAyMWAQOy0gEBhyIBAMbeAQCrUgEDEr4BAbdCAQFvFgEBCj4BA9a6AQCazgEAxtoBA
l7iAQNnPgEBYmIBAVLGAQPXDgEAFpIBA3cyAQCK7gEDUt4BApYeAQPnDgEAOxoBApsqAQIS6
gECLwYBA0q+AQGmtgEDLm4BAGaGAQBragEAMxIBAvLCAQCGrgEAhwIBA4bmAQF3GgEBGq4BA
j5+AQIPJgECek4BAn82AQO7DgECrs4BABJeAQBHDgEBAuIBACd2AQH+igEBWl4BAarWAQMvF
gEDayoBA3KWAQCW1gEBhtoBAs7KAQB6ygEDAsYBAPLGAQNi4gEBBuIBAaaOAQKO+gED2yYBA
upqAQI64gEBSnoBAU5yAQLywgEBSqoBACqyAQMSpgEDxmIBA36eAQLuJgED5goBAT7iAQCGp
gEBhl4BANq+AQKa4gEDknoBA46KAQHLJgEB1u4BAfq2AQMS+gEAe2IBADdCAQMOngEBtz4BA
wZ2AQA/FgEDag4BA0NOAQD/SgEAavIBAr5yAQJ6TgEBCmIBAFZ6AQBWYgEBSnYBAWNOAQN6l
gEASkIBAULeAQPPEgEBewYBAeLWAQMWrgEC9kIBAQquAQHmogECYoYBAQImAQDm7gEAihoBA
EI6AQHKKgECSvIBADZeAQHfBgECur4BAr7eAQJGdgEDoooBAC6yAQNyOgECzu4BA88mAQFKv
gECpmoBAJKeAQKyhgECNloBAAZ2AQIXXgECwoIBAS5eAQAOFgEDRioBA1ZqAQCW+gEDZtoBA
RsaAQBOcgEBoooBAPbmAQH2WgEBXi4BAiLeAQJK1gEClq4BAe6uAQCvWgEBOwIBAVZGAQMnM
gEASqIBARa2AQNahgEBRzIBA17GAQKKzgEC+tIBAsaGAQKWZgEAl0IBAYaiAQLTBgECQoIBA
sX+AQO2qgEDCsIBAd5GAQAbegECupoBAXJiAQPKFgEBEhYBARpaAQKi4gECMs4BAQ5WAQNSr
gEBlooBALa6AQAx+gECqf4BAiI+AQL25gEAHo4BAn5GAQLuqgEDGnoBAOK+AQP9+gEAog4BA
2ZOAQEK6gEBowYBAYLiAQJ6fgEAtp4BAXJGAQP+0gEAUr4BApqCAQKeigEDxqYBAk5qAQAGV
gECZpoBAGomAQLmlgEDpk4BAq56AQLu8gEAtoIBA7aSAQKmOgEBrnYBAG6+AQGaRgEDyiYBA
JpeAQPizgEApiIBAHo2AQH6kgEBhnYBAALOAQHOsgECVt4BAWaqAQBGngEDLgoBAJZOAQGaf
gECtpYBA15OAQD2bgEA3gYBAa6GAQIKpgEAinoBAo5SAQJ6vgEAMd4BAfH2AQESEgEBvqYBA
/pWAQFeYgEDikoBArY2AQPDGgEBssYBAYZaAQD90gEA6v4BARL2AQJy2gEDKhIBAmoaAQMGn
gEANvYBAW3+AQH++gEB5qYBAH4WAQNmygECguYBAVZaAQBubgEBLqoBAcpmAQBiJgEB6k4BA
kJuAQHysgECqvIBApW+AQOGMgECptoBAHHKAQMOWgEAAaoBAZqSAQPmwgEABmYBAhbmAQC+V
gEDKsYBA756AQF2jgEBOtoBAm3SAQNl+gEBgi4BApHyAQHOSgECp2YBAzaiAQJ+DgECVhIBA
II+AQB+OgEBRhYBAR3eAQKFlgEB+q4BAyI2AQG3CgEACrIBAS3yAQAePgEA7toBAcomAQD2W
gED3oIBAk6qAQKyQgEDZkYBAn36AQAqXgED6iIBAn4eAQNuTgEAdh4BANY2AQESYgECRqIBA
SKCAQMmMgEAehoBAGI6AQK26gEBcfoBAoIyAQA+fgEBUm4BA85iAQBipgEAamYBAVaaAQNt6
gEAAh4BA6ZSAQHiIgEDDeoBAoGiAQPiQgEBRmYBAcoeAQFCWgEBKsIBAeKyAQB2HgEDemIBA
bo2AQAiPgEDzooBAxHyAQCB/gEAln4BAJ5GAQMd8gEDhmoBA3JSAQFmZgEB0oYBA/naAQFCO
gEBzn4BACa6AQK6dgECLooBAPXmAQOJwgEBUnYBACJ2AQOuIgEAPmYBAjaOAQBaNgEBRl4BA
r5iAQL6FgECuioBAOoiAQHZagEDIc4BAsHeAQFuIgEA+hoBADGuAQHKrgEAwnoBAJpqAQPmw
gEDWeIBAW7yAQJdxgEAOsoBAfYyAQPWUgECpq4BATn2AQOplgEBGi4BAupqAQHWKgECyjoBA
G5aAQO+ZgEC6boBA9JGAQP2MgEDPk4BAAF2AQIqUgEA0kIBAf52AQH9agECQcYBAG3aAQHeG
gEAxg4BA4XSAQIl0gEDijIBAXoeAQBOEgED7gYBAjnWAQH6HgECmhoBAhqyAQOCNgECmdIBA
iZ6AQJaRgEAYgIBA54uAQGmrgEAjl4BAv3eAQFlngEAUhYBAjJmAQH5kgED3coBA7rGAQLiT
gEDBeYBABquAQGuKgEDniIBAynGAQEyLgEABiIBAgJuAQBaggEAvnoBA/HyAQHGUgEBzeYBA
/miAQMx6gEB0gIBAE2KAQGmOgEDDWIBAvZ6AQNiUgEA+W4BAbVeAQIRrgEB7ioBA9HeAQJBm
gEADlYBAwIqAQI99gEDglYBA3JCAQMlxgEALaoBAPnWAQLNngEDwtoBADZ2AQMiPgEA6k4BA
Pn+AQNF0gEB/TYBAyn6AQE1jgEDagIBAQFyAQBd8gEC8fYBAMmiAQBWNgECohYBAA5GAQMmK
gEARhYBARnqAQGRmgEB9fYBABqaAQMKGgEB/hoBAxGeAQPN1gEAthYBAJZ6AQKeGgECVmoBA
74aAQCOegEBieIBA44CAQBR1gEAskoBAqFuAQHuAgEAlPYBA66WAQHSHgECYboBA7YiAQNJ2
gEDclIBA+YmAQEpmgECcdoBAXKGAQHJRgECoY4BAmXiAQJqIgEA7mIBAzoKAQGSYgECpiYBA
F5iAQF2fgECKf4BAN2mAQP2MgECag4BABoiAQHOKgEDjoYBAspeAQGSegEDNkoBAjpiAQKVq
gECYZIBAlomAQHqCgEDGiIBANTqAQOFmgEA+iIBAiWaAQOtVgECvdIBAyIKAQHNzgEBaeIBA
bZmAQBt5gECcjYBA4HyAQBmHgEBvhYBARoqAQA6IgEDbnYBA02WAQJ6DgECDiYBAgHSAQICw
gEAVd4BAOZiAQGR/gEDLhIBAZ5OAQGiAgEC9eIBABnGAQM6TgED4fYBAMHuAQIRcgEC7q4BA
X4mAQIlxgED4noBAKYyAQPpygEB8c4BAqHaAQLKEgEDpa4BA52+AQO5mgEBMeoBAiWqAQDFu
gEBXo4BAJXaAQC14gEDjfYBAGoOAQCxcgEB3d4BAWXKAQIV6gEAzmIBAyZuAQHFYgEDAeIBA
3XuAQHRegEA3aYBAeYmAQL1lgEBnhYBAO36AQExfgEBJfoBA22OAQElNgEA2WoBA7nOAQI5z
gEBNgIBApZaAQFOZgEA+gYBAF26AQOBwgEAUf4BA5ICAQL1zgEDdY4BAIF+AQF1wgEAVYIBA
kXOAQNaMgEDlg4BAVIGAQCyCgEAdlYBAzG2AQLZmgEASdIBAfmKAQIZ5gEAuYYBA03KAQJOB
gEAEk4BAyoWAQNdngEBgYYBALmKAQOCFgEDDbIBAz3GAQImBgEDPd4BAmW+AQFF/gEBobYBA
44qAQNF0gEDog4BABIqAQM1mgEAFZoBAv3qAQKxYgEBBZYBATWOAQKVrgEBaboBArnyAQOZw
gEClfoBA1Y+AQBKVgECDYoBA63qAQCdlgECvX4BARF+AQJmOgEBqb4BA0HCAQF+NgECUc4BA
5GeAQAphgEC+cYBAxJGAQOqigEA1bYBAJYKAQMZBgEBkUIBAtIeAQEh/gECcgYBAG2eAQGNd
gECag4BAa3qAQCxNgEBFa4BARFmAQN+SgEA3eYBAnnaAQN5GgEDAXoBAwmSAQOaAgEAzhYBA
q32AQEyRgED7fIBA1VOAQIhxgEDZWYBAOYaAQKB4gEDeboBAsF6AQHNsgEDsjIBA0GGAQE1g
gEAob4BAyXSAQDaHgECNZIBA43yAQEaRgEDhdYBAOm6AQKSYgEARl4BAp3uAQLtxgECncoBA
GWKAQDR0gEBnXYBAmGSAQEOCgEDsZYBA3nmAQF53gEAsaYBAj2KAQMd9gEA8dIBA8lqAQJlZ
gEB8iYBAzHGAQLh9gEAsSoBAwE+AQIR+gEBwcoBA/2+AQA1vgEB8boBA7YSAQJxngEDKb4BA
wHOAQIVLgEDRTYBA1F6AQCx+gEA4cIBA6mmAQOJ9gED5ZYBAnlyAQKZbgEAyY4BA1WuAQBRW
gEBqX4BAfEmAQIt+gECzTYBAdXyAQB5ggEDbeoBA4GOAQJdxgEDOo4BAOXGAQIxogEAbT4BA
ClCAQOyTgECsY4BARVyAQFR5gEAhYYBA6myAQDJ/gEAHioBAj32AQDeTgEC8boBAo2qAQLhm
gEBjSoBAU2iAQIZrgEDrdYBA7V6AQHI3gEByXoBAGmiAQPOPgECCZIBAfmiAQPGIgEAMRoBA
iHeAQOBngEB9bIBAknaAQGwogEAHaoBAWmyAQLdmgEDFhIBAW1yAQE5TgEDpfYBA1mmAQJ4y
gEAAgIBAvX+AQNxbgEAAcoBAgSqAQHNegEBUaIBAsFOAQHh3gEDqXIBA0nmAQMd9gEBJZIBA
RHWAQHRPgEB8T4BAfVOAQEt4gEBTgoBAiX2AQHRcgEBYjYBAxGmAQGNggEBmSIBAg3GAQAxi
gEBFU4BALFmAQGV/gEAfX4BAZmuAQGdlgEC8WYBAbVGAQIQ5gEDsW4BAfjSAQA+NgEC7cYBA
7m2AQPhVgEAScoBA02eAQJp4gED2W4BAhkWAQLlmgEDeRIBAzlKAQJp8gEDKe4BA5lqAQMde
gEBLX4BAJFuAQMAwgEAVT4BALXiAQHuEgEA2b4BAaW2AQNR2gEDbVYBA1FGAQDd7gEBvZIBA
dnyAQDFygECEkYBAAF2AQJ9zgEDziYBA616AQIFogEBeXoBAzmeAQMRqgEAuW4BA3H6AQJ6O
gECdXoBA/W2AQKlOgEA6fIBA/D2AQDM6gECsaYBA8GuAQPZzgECQdoBAimmAQPFegEBVdYBA
AGyAQK93gEC3fIBAnnWAQNphgECbaYBAy4GAQIg3gEAFUYBA6naAQBlngEBwcoBAhkOAQFRF
gEBBToBAPXeAQJt9gEADYYBAdl+AQK1tgEA1V4BAbHCAQFZ7gEAmg4BAfFWAQL1dgEAXd4BA
ileAQKuMgEAgY4BA+GGAQBU+gEDjZoBAqnGAQGlmgEBZToBAYV6AQE5egECNMIBAbkmAQC1k
gEAPZoBAr42AQHBmgED4aYBAbmKAQNJXgEDuUYBAklmAQMVJgEDyRoBAwmCAQCdmgECvYIBA
NEWAQJ5qgECXboBAaEmAQMxVgEBGZYBAqIOAQAlugEC3RYBAEGGAQIhOgEDsa4BAg2GAQG1n
gECAdYBA1keAQBh5gEBVVoBAbVyAQMlhgED/lIBANkaAQM9rgEBnT4BAVEaAQJBjgEAKbIBA
bV6AQAtrgEA7XoBAYXCAQI1jgECFToBA4FeAQAhugEDCbIBAWzSAQBdmgEDAVYBAe3CAQK1d
gEAzWYBAz02AQJ1tgECCZ4BAl1WAQLFUgECzL4BArW2AQBZWgECMRoBANlKAQKhjgEBTZ4BA
eTGAQN5mgEB2YYBAKmeAQAdSgEBLUoBARWCAQFlNgEDmUIBAuHOAQDJqgECJY4BATlmAQJtm
gEA9WoBAxEOAQA1dgEDbNYBAi1WAQM08gECMaYBAhF6AQEZagECqZYBAvTuAQHBlgEBLfYBA
a1uAQFBLgEDQY4BA13SAQF1KgEA+PIBAA4iAQL0ygECRToBAlkSAQEJsgEAUVYBAz1mAQHRW
gEAoc4BAXlGAQDoegEAiXoBAfluAQJtVgEADToBA4VOAQGw/gEDpXYBA81OAQMFhgEDMfIBA
Pl2AQK5SgEDfQYBAAnGAQHdqgEBieYBAgkyAQHo6gEA7gYBAyTuAQPhpgEDcQ4BAFDiAQL9w
gEDAN4BAcWqAQDNogEBEU4BA90GAQIlHgEC+b4BAUjWAQPpggEAUWYBA4kaAQLs+gECnWYBA
fDqAQCNagEDLR4BAD0CAQDRlgEDARIBAX2SAQFiAgECgPoBA6E+AQI1LgEAHOYBA9U6AQA9b
gEBvXYBAdlqAQIE9gEDhS4BAoGeAQINugEAKOYBAnEqAQB5egED9TYBAFF6AQDpZgECVS4BA
jkCAQElagEDnWIBAalCAQPxNgEAUXIBAUCmAQEZGgEAdhIBAozaAQIROgEAIQoBAmlyAQAhP
gECZgoBAizmAQJ1qgECWRYBA/ECAQBdGgEBFNIBA/2uAQJhggEANQoBAtGOAQJtlgEBUSYBA
1VOAQKFfgEDcNYBARnqAQLBRgEBOc4BAqEqAQHZOgEBESoBAgj+AQJt8gEAMPYBAtG+AQJFU
gEAtbYBAoFmAQJlvgEASTIBAfUCAQBAmgECeW4BAM2mAQH0pgEBJGoBArViAQPpUgECTcoBA
aBmAQKlDgECeSIBA7D6AQBM4gECkT4BA1WeAQDROgECgV4BAxF+AQII9gEAwNoBAQUyAQHxI
gECHVIBAhFqAQAlUgEBfUoBA8WuAQFZogEAqUIBAQk+AQDdJgEDsOYBAGjGAQHBLgEAtVoBA
6D2AQEpJgEAQUoBAKzKAQFJPgEALVYBAYW2AQAx2gEDOXIBAF0OAQFkwgEA1P4BA8UyAQFph
gECdY4BAMk2AQE9DgEDbRYBAd0qAQDZMgECpjoBAKEyAQPA9gEBLN4BARjaAQAcqgEAyOYBA
vFeAQEFOgEARYYBAPy6AQChggEDVJYBAVkCAQK8rgEC2ToBAVHSAQIxqgEAxRYBAS1CAQB1g
gED5Q4BAFUCAQC5OgEBCS4BAEjKAQNdFgEAoXoBAK1mAQMQngEAsb4BAoS6AQG5QgEBIWIBA
XE2AQHRWgEDPSYBAukqAQCgogEBVZYBAWFCAQA5KgEAKOoBAlGyAQLdGgECKM4BANEuAQO09
gEA3HYBA4jqAQP1IgECoVoBAGk6AQFwvgEBpQoBAkTCAQHtJgEB3fYBAN12AQBVggEBscYBA
1T2AQF5OgECvI4BAJleAQEQ8gEBvX4BAPDWAQFhBgEBVToBA0kaAQIsngEBrPIBA+GSAQOU+
gEClRIBAvVGAQGhdgEArTYBARSOAQAAsgEDmSYBAWDyAQIJNgEDXSoBA1kiAQCFogEArK4BA
TSCAQC1MgECHOYBA+lCAQDE3gECDK4BAXDaAQPUqgEABd4BAkF6AQE9LgEBeYIBAeziAQHoq
gECYQIBAjjiAQE5egEB1NoBAAnSAQAkjgECbRYBATyqAQAcpgEAHVYBAXl+AQKYjgEAjL4BA
c1KAQHJGgEDDP4BAzSSAQO9YgEBZTYBATjeAQCxUgEBTV4BAO26AQGYrgEBUQIBATUmAQCIc
gECqQ4BAPEeAQBxHgED4JYBAVzyAQNgigECCH4BAXmeAQPtvgEDAOoBAVEmAQEw8gEDoQoBA
b0+AQLFfgEAoO4BAXzKAQBtCgEB4QYBA1SmAQAoWgEDrQ4BAnQSAQHVHgEAvGYBAkUGAQDI+
gEDvMYBArh6AQEtOgEBdNYBA7UaAQCM9gEANQ4BAlSGAQAItgEAiZYBAHi2AQO9dgEDSQoBA
EjuAQKImgEBbGoBADD+AQDFYgEBON4BA6D6AQFUegED7YoBAwz2AQO1WgECoUIBAWHGAQOM/
gEDqTYBAXS+AQE43gEDVT4BAszuAQMNVgEDRToBAliaAQJE2gECpMYBAYAuAQAlcgEDdRIBA
TVOAQJhKgECtMIBAwTyAQLQ7gEC7KYBAGDaAQKVBgEAGSIBA10SAQINogEAgWIBARCmAQHxa
gEDgOoBA4kuAQBIwgEBFS4BAyjSAQK0+gEDpR4BAASyAQEBTgEBQUYBAGzKAQMY0gEBJKoBA
LjmAQNcygEB/I4BAIjWAQG0dgEDVT4BAzzaAQLNHgEAsToBAGDaAQF0zgECAFYBAGTKAQPs4
gEDgKoBAuyeAQHwmgECNRYBA9FuAQDMogEAlPoBAXDmAQHYtgEAmSIBA1SiAQEYvgEB3Q4BA
ZhGAQCZVgED8SoBAEjKAQI88gEBfLoBAjTmAQLdjgECyWoBAWVmAQCJXgEBnN4BAWm+AQE0g
gECURoBAzjCAQLxAgEBuMYBAGTWAQMxNgEARNoBAATSAQK40gECiP4BAqkGAQOQ+gEAJSYBA
CVyAQOAngECUSIBAcDeAQKgegEDfJYBANF2AQBEugED0PYBAdyuAQPA2gED6OIBAU0OAQGw1
gEDVSYBAoD+AQCEigEB3KoBAGDKAQFo3gEDcOoBAFlWAQP0MgECuR4BAtzuAQC5DgEDVAoBA
cjGAQDsGgECVPIBAQTyAQFc4gEDmPYBAvByAQMZIgEDyNIBAdDeAQFg4gEAHQYBA4j6AQMA/
gEAVM4BADTKAQK4/gECQOoBA0UOAQItdgECjTYBAZTSAQE86gEDeV4BAcjiAQAtDgEB1GoBA
Mx+AQOs4gEA9RYBAuheAQEwRgED9P4BAK02AQAc1gEA2HIBAgyyAQN03gEBdN4BAy0iAQOgp
gEDqTYBAgkSAQNYXgEDWPYBAQRGAQAYqgEAALoBA9SuAQClKgEBKLoBAYzyAQAA8gED8XIBA
1z6AQIg3gEBGRoBA2yqAQHE3gEC9PoBA/AuAQDAsgECdH4BApRaAQEBMgEDmJ4BAKhmAQDoS
gEAMPIBADgOAQP4YgEDGRYBA+jKAQKofgECmIoBAakGAQAEkgEDpLoBAckGAQNNWgEC8CoBA
3SmAQAQWgECFZIBA+imAQLgXgECzTYBAKzWAQNk9gEC8UYBA1DaAQPpHgECSL4BAJBqAQC8r
gEBvLYBAPDaAQKw2gEBqK4BAW0mAQJ0rgEAPC4BA/B+AQH0bgEB0SoBAWTGAQJ8BgEDjQ4BA
oD2AQLxggECTMoBA1CuAQAAggEARKYBAxTSAQJsugEC6P4BAQDaAQENSgEB3D4BAGxKAQGcz
gECCDoBAWzyAQHJCgECZT4BAH0GAQCw1gEDjNYBA3TuAQI9HgEAhYIBA/iiAQPpEgEAkIIBA
0g+AQFMlgEBLMYBA0zqAQNFRgEBmQoBAh0iAQAEbgEA6MYBArDSAQDUhgEAOFoBATz+AQPIi
gEDuJoBAVzuAQLkhgEDxSIBAg0eAQGBBgEBxKoBASjSAQNNBgEDQQYBAWSWAQGIigEA3P4BA
pjiAQD1AgEA9LYBAFBmAQA5TgEA/JYBAxDmAQBYkgEA1NIBAoRqAQC1BgEDUPoBAgSKAQNwq
gED6KoBAmj+AQJUogEDVGIBA8EaAQNAggEDmJoBAsQqAQMNQgEAFE4BA7SSAQKsrgEDMGYBA
XCOAQNIZgEC9NoBAUTGAQP8egEBvNoBAhxOAQBNMgEDCQ4BAri2AQAkZgEB0JIBAPS2AQHYy
gEAxSoBAuUWAQII1gEA2Q4BAZCKAQG9AgEDvHYBAqjmAQIwFgEDSFYBAKziAQAxJgEDQMIBA
byyAQII2gEBZPoBATkqAQDQ9gEB5Y4BAVxKAQCAegEDZNoBAZUaAQBkbgEBZCoBA/ziAQLQ7
gEDDJ4BAcCaAQB8ogEA1K4BAuiSAQIRFgEDBKoBACiuAQIU0gECwPoBAAgiAQClOgEBvRIBA
8ySAQLgUgEDYMYBAOhmAQIkugECUMoBA0jGAQI4EgEBRHIBANyuAQLdBgEA/I4BA/Q+AQGgn
gEDoI4BAkw6AQKgJgEDZLIBAAgyAQHkMgEDMJYBAzh2AQJQGgEDlD4BAQxCAQI4cgEDrHYBA
wTCAQCo7gEBTFYBAxRyAQGc9gEBpO4BA/CyAQHM7gECaE4BAVROAQEQxgEAcB4BAykmAQHVN
gEDaIoBA/DKAQGo7gEDgJYBAfSyAQNkKgEDfFYBAYwuAQBYdgECbL4BAyi+AQPf1f0CMLYBA
giuAQOEcgEBVJIBABi2AQL4TgEB/+39ALjeAQDI7gEDDIoBApzWAQAlMgEDsIoBAwQqAQNnu
f0AIN4BAxhOAQM4MgECI+39AlqJ/QLf/f0AoGIBABgKAQIYHgED1CIBAqh6AQMk1gEAmD4BA
ERCAQK0OgEDsD4BA1AeAQKcBgEAvD4BA2BeAQNQ8gED/J4BASjOAQI4XgEBmJoBAahiAQMYg
gEBPMIBAXx+AQOfzf0BbLYBAYxKAQN8ggEDMIYBAfyCAQMIGgECIEIBAnBaAQDUggEAYLYBA
+ziAQFIWgEC72n9A0CSAQIzwf0A57X9AUBGAQB8hgEDtH4BAV/1/QEEHgEDmNIBADgmAQPgu
gECUIoBAtAiAQADzf0DUDYBAlA2AQFEVgED0KYBA8CyAQEcrgEAcLoBALhiAQEwygEAoFYBA
RwWAQKQhgEA0C4BAVi2AQAYwgEATG4BA+zCAQLEZgEC/AoBAah6AQEckgEB3HoBA1guAQHEU
gECbWIBA6UeAQGBFgECMCYBA2vh/QGU3gECyO4BA6A6AQFcbgEDqOYBAYR2AQFwvgEDiI4BA
SzCAQPkcgED4B4BA8RSAQJotgED8BoBAACWAQBwxgEBnNoBAVS2AQMA9gEBGG4BAG9R/QBcG
gEA9IIBAwxmAQG0IgEAc7n9Av/B/QIoRgEC7JYBA9BqAQGEigEA1IYBARBGAQM4wgEBTAoBA
DCCAQOkagECqD4BAqhyAQI8jgEBcK4BAEw+AQAsVgECQDIBAiReAQLMNgECPC4BAfSiAQJAP
gEBWHIBApyqAQPEQgECP9n9AyUKAQDwtgEB9FoBAniWAQNUFgECvHIBAZA+AQOgjgEBMCYBA
G/5/QAEdgED4IYBAQSOAQOzTf0AZB4BAuN1/QOcGgEBDFoBA8imAQJMegEAYJoBACyuAQLw/
gEDw239APgCAQDEngEA/HIBAOw6AQEUYgEB/L4BAxS+AQHA8gEDXLIBAnReAQIsagEDiKoBA
/wqAQHz+f0BLIYBABvd/QKMkgEAYEoBAVhqAQF/pf0D/JIBA3kGAQE8pgEARHIBAXxyAQLkM
gEA7FoBAQAqAQGccgEDLIYBA6wWAQFIYgEARD4BAVReAQEkAgEBsCIBAtimAQHUegEAV3n9A
jx6AQNI6gEBUCIBANyyAQLzof0BCCoBAzw2AQI4RgEDNyX9AmBuAQHM2gEA7IoBAjRCAQMf/
f0D1BoBAGyWAQEoogECH7X9AwQOAQIAHgEDhL4BAnQaAQG0KgEDL/H9AVBKAQMMKgEB47n9A
VByAQHgfgEChB4BAkiyAQFIdgEDZ9X9A2RCAQCgegED4/X9A4vp/QLcdgEBpDIBAb/1/QJAE
gECqEoBAwB2AQOBGgEBOSYBADACAQID1f0BXCIBAmc5/QHkggEA4B4BA6BuAQLAIgEAoDoBA
QReAQOIMgEAi739AFBWAQCjtf0DVIIBA+vx/QPXvf0BnGYBAJziAQJQsgEDzBoBAbzSAQEDi
f0B4HYBAKi6AQNQZgEDKBIBAOwuAQJX9f0CM8X9ApA+AQLznf0DZFIBA7R6AQPIAgECf6n9A
wBiAQG8cgEAMGIBAghKAQKg6gECB939AVi6AQGf6f0B8LYBApDuAQG0AgEDQ439A1iuAQD8C
gEAG0H9A5AiAQNjtf0BSGoBA0rN/QIMagECd0n9A5gmAQOYPgED4HIBAsReAQPgRgECWAIBA
ICOAQBb0f0DhGYBAthGAQPQAgECCEYBAJ+d/QHPnf0A0/H9AskCAQNkBgEBEHoBACR2AQC8f
gECU/n9AB/l/QGItgEBYG4BAPfV/QLfyf0A8EIBA3TGAQOMhgECyHoBA9QyAQGkbgEC9E4BA
XASAQO0ygEApH4BAYTCAQFoegEDODoBA/jqAQHwIgEC+tX9Alf5/QM3jf0CbBYBAkdl/QD7B
f0Bl4H9AcCyAQJkYgEDrDYBAir5/QAzWf0Ch8H9AlhqAQOIKgECiBIBAAymAQPf5f0BKHoBA
3MF/QMYcgEA5GoBAVRqAQFQRgEBzG4BAHO1/QInxf0AmEYBAKBqAQIzlf0B02X9A4v5/QKbJ
f0BXEYBAMxqAQIsFgEAZKYBAlRyAQCQggECjB4BAp81/QHvnf0CZCoBAfeh/QILgf0BO1H9A
3R+AQJsNgEAC5n9AMul/QIESgECTIYBAwwOAQGD7f0Aj539AUyOAQJ7yf0B7CIBAcct/QP4a
gEDfBoBA3/1/QNXkf0A4HIBAJLd/QMoCgEAH6n9ACfh/QL8CgECQKYBAF9x/QNEigEBeG4BA
C+R/QDADgEBEKYBAqOZ/QHXpf0BE339A0vF/QDoIgECqEYBA5N9/QMQOgEAh5n9AK/9/QPvq
f0AyDoBAdRGAQErwf0AAHoBA7yqAQCLuf0CE039Aped/QJAJgEDUJ4BAUP5/QMoHgEBfD4BA
FPR/QOzmf0CD0H9AAQWAQILaf0CKwH9AH8J/QAPsf0CrHYBAVQCAQLPmf0BBCoBAMLZ/QKYD
gEBz5H9AXBSAQIoKgEAKCIBAd/x/QIHLf0A4AIBA+jOAQN37f0Aj2n9AqvZ/QOPMf0DbHoBA
E9N/QDEQgEDCJoBA9s5/QLryf0BfFoBApw+AQPgKgEBnCIBAw7t/QOP3f0CqDoBAxxaAQHkL
gEA6A4BABCCAQHUFgEBKAIBAfxGAQJMmgECrLIBAptZ/QFbof0Bn4n9Abpp/QOD/f0DO8n9A
Be1/QN/if0Ce5H9AAfN/QPzyf0A5739AtgmAQCEogECDAIBAaRyAQDQXgEBkFIBA+huAQBDv
f0CNDoBAHu9/QMkYgEB/4H9AHNZ/QPojgED48H9AIwSAQMfef0Bv+39A1CGAQPH9f0BWtn9A
fgmAQFvZf0BVGIBALQWAQLPYf0Cv539ApgaAQMkDgEA88H9AswuAQA0kgECFGIBApyuAQFj3
f0DbDIBAsAGAQIDnf0CN6n9AXft/QA8ogEBs2n9A/fZ/QCDwf0Bc9X9AQKp/QI7Mf0Cq2H9A
BvJ/QG8RgEDA7X9Ay+9/QCTYf0Arsn9APwuAQEgOgECZFoBAYRmAQGvzf0DT/X9AQR+AQEPO
f0By539AIxeAQH8vgEDZI4BA1dp/QDS4f0BaIYBAVr9/QHYAgEB8NIBAR/B/QG4AgECq039A
FvZ/QInaf0Bd039Aiud/QIwAgEACAoBAwyiAQNoCgECG9X9AoAiAQHnof0B+A4BAVO1/QBwA
gEAt9H9AY7t/QOUFgECP9H9Aocp/QP/xf0DBBIBA4Oh/QD/of0DMD4BAev1/QBwIgEDF6n9A
S71/QKb1f0AS3H9ADASAQKIEgEDJC4BAZPV/QJAOgEAmE4BA1q5/QJv5f0Bsxn9AnheAQMID
gEA2BIBAltt/QMrsf0D1r39AQZp/QPOkf0DI039AatF/QGm6f0DM639AQAiAQHetf0DmGIBA
MeF/QEQCgECB939AS/t/QAYGgEBEt39AqOx/QFEFgEB2BYBAjAeAQFoggEA+E4BA4PV/QBzL
f0CQ/X9A/AaAQImff0Dh2X9A28x/QJOef0AT9H9AeQKAQGzyf0AWnH9AXuN/QFHif0B9yH9A
ABCAQAC8f0CZ3n9A4MN/QFjzf0Bq439A5D+AQCAKgEDTAYBAAgSAQEIHgECH5n9AXs1/QLXr
f0BuBoBA6ep/QGv6f0CK839A+tJ/QJoMgEC39n9A0qh/QAC4f0At239AdxmAQOrSf0Bfq39A
t71/QOMDgEBmCoBA9+N/QDXwf0Cz239ACxmAQDK5f0DR139AIeh/QKjnf0Caqn9AtpR/QN7R
f0AS7X9AB91/QKGjf0DH1n9AiiiAQD0DgEB8vX9ARfJ/QBoKgEAQon9AYfd/QJEHgEDk0H9A
svZ/QI3ff0A/E4BAXwCAQFsdgEApy39Avc1/QIXyf0Crqn9AnACAQB0LgEDk6n9AqgmAQAH3
f0DF039A0uF/QMbXf0BE+39A7PB/QNL9f0Df1n9Aq8x/QHTtf0CjFIBAxe1/QKu9f0BKC4BA
z81/QF+Lf0BQ/H9AXq5/QAu4f0A87H9AsACAQCv7f0Cc139A6ul/QNPFf0B5yX9AFah/QA+0
f0AH0n9AHA2AQDvgf0DArH9A2LZ/QBINgEDsCoBAUdF/QBMAgEDy5X9A3bN/QKHJf0ALzX9A
UQKAQJDRf0Cxmn9AkRuAQKQRgEBDGoBALdh/QCvdf0Bl039ARQiAQJMNgEDl5n9AAM5/QJfB
f0APAoBAbQiAQAeLf0Ab4n9AWuF/QFwigECSw39AXC+AQGfKf0D/HIBAa9R/QGHbf0CPIYBA
VMZ/QBv/f0DD8n9ARAKAQPH4f0Af0n9ARwuAQJfsf0C65n9ABat/QMT2f0Cq239AFQOAQO4B
gEBfAoBA8Ll/QEzYf0AMv39AVdZ/QLHkf0AzB4BA9OF/QMPif0ChlH9AtNh/QNDTf0AgCIBA
PO5/QDHsf0BdGoBAqwGAQG/yf0CS+39A6Nh/QLIjgEBFAIBA0uN/QO9of0DTD4BAKhCAQE4T
gEAk2X9Ad+N/QD8OgEC+7H9Ayu9/QO/ff0Cm/X9AGA+AQFD+f0AkAYBAMqt/QMsMgEAQs39A
sZ5/QMvVf0BR2H9AF9x/QDPEf0CQCIBAQb5/QKCjf0DdB4BAoNl/QC/yf0CVEIBA1px/QPW4
f0CHFYBAkgKAQPfkf0BzuH9ASad/QFrpf0BkqX9Aprp/QKHrf0CMwH9A/QyAQICdf0Ct+n9A
MPN/QKepf0AEyH9AQvB/QJLhf0DJ6H9AALp/QLDgf0DECoBAYcJ/QGyuf0Ax5n9AzQGAQPCq
f0AFtH9AWe5/QEXdf0A=</AssayYData></Step><Step><CommonData><SampleLocation>2</SampleLocation><SampleID></SampleID><SampleGroup></SampleGroup><SampleInfo></SampleInfo><SampleRow>G</SampleRow><SamplePlate>1</SamplePlate><WellType>REGENERATION</WellType><Concentration>-1</Concentration><ConcentrationUnits>µg/ml</ConcentrationUnits><MolarConcentration>-1</MolarConcentration><MolarConcUnits>nM</MolarConcUnits><MolecularWeight>-1</MolecularWeight><Temperature>30</Temperature><StartTime>5022659</StartTime><AssayTime>5</AssayTime></CommonData><FlowRate>1000</FlowRate><StepType>KREGENERATION</StepType><StepName>Regeneration</StepName><StepStatus>OK</StepStatus><ActualTime>5.00103</ActualTime><CycleTime>0.2</CycleTime><AssayXData Points="25">qlkoRd1cKEUQYChFRGMoRXtmKEWuaShF4WwoRRRwKEVIcyhFe3YoRa55KEXhfChFEIAoRUSD
KEV7hihFrokoReGMKEUQkChFSJMoRXuWKEWqmShF3ZwoRRCgKEVIoyhFe6YoRQ==</AssayXData><AssayYData Points="25">3dFRQKmeS0A46UhAV69GQGmmRUDUQERA6AhDQNx2QkC150FAbIxBQPp4QEC4NUBAgZc/QM40
P0Ak0D5AtF0+QKLZPUCEbD1AcVc9QIniPEBcRzxAm108QNHrO0BEsDtARH47QA==</AssayYData></Step><Step><CommonData><SampleLocation>1</SampleLocation><SampleID>Buffer</SampleID><SampleGroup></SampleGroup><SampleInfo></SampleInfo><SampleRow>G</SampleRow><SamplePlate>1</SamplePlate><WellType>BUFFER</WellType><Concentration>-1</Concentration><ConcentrationUnits>µg/ml</ConcentrationUnits><MolarConcentration>-1</MolarConcentration><MolarConcUnits>nM</MolarConcUnits><MolecularWeight>-1</MolecularWeight><Temperature>30</Temperature><StartTime>5034830</StartTime><AssayTime>5</AssayTime></CommonData><FlowRate>1000</FlowRate><StepType>KREGENERATION</StepType><StepName>Regeneration</StepName><StepStatus>OK</StepStatus><ActualTime>5.00005</ActualTime><CycleTime>0.2</CycleTime><AssayXData Points="25">rqkoReWsKEUUsChFSLMoRX+2KEWyuShF6bwoRRjAKEVMwyhFf8YoRbLJKEXhzChFGNAoRUjT
KEV/1ihFrtkoReXcKEUY4ChFTOMoRX/mKEWu6ShF5ewoRRjwKEVM8yhFe/YoRQ==</AssayXData><AssayYData Points="25">ZWFyQBUsdUC5OHRAZJlzQIJSc0BIa3NAZMhzQF6Xc0CywnNAjIVzQBPqc0CaK3RAggh0QL4Y
dED9K3RAFm50QDIZdECJQXRAyDp0QLACdEAjW3RAGhB0QEEzdEC0QHRAQnR0QA==</AssayYData></Step><Step><CommonData><SampleLocation>2</SampleLocation><SampleID></SampleID><SampleGroup></SampleGroup><SampleInfo></SampleInfo><SampleRow>G</SampleRow><SamplePlate>1</SamplePlate><WellType>REGENERATION</WellType><Concentration>-1</Concentration><ConcentrationUnits>µg/ml</ConcentrationUnits><MolarConcentration>-1</MolarConcentration><MolarConcUnits>nM</MolarConcUnits><MolecularWeight>-1</MolecularWeight><Temperature>30</Temperature><StartTime>5047153</StartTime><AssayTime>5</AssayTime></CommonData><FlowRate>1000</FlowRate><StepType>KREGENERATION</StepType><StepName>Regeneration</StepName><StepStatus>OK</StepStatus><ActualTime>5.00103</ActualTime><CycleTime>0.2</CycleTime><AssayXData Points="25">rvkoReX8KEUUAClFSAMpRX8GKUWuCSlF4QwpRRQQKUVIEylFfxYpRbIZKUXhHClFFCApRUgj
KUV/JilFrikpReUsKUUYMClFSDMpRX82KUWyOSlF5TwpRRRAKUVMQylFf0YpRQ==</AssayXData><AssayYData Points="25">/99BQKGjPUDj9DtAyVA7QEaCOkAKajpAY9U5QOJ1OUACYzlA7wM5QOcDOUByvThAEIg4QD/7
N0CrNThAE/Y3QHOCN0CTfzdA+WY3QDcWN0BbajdAMSk3QLu7NkASVDZA0502QA==</AssayYData></Step><Step><CommonData><SampleLocation>1</SampleLocation><SampleID>Buffer</SampleID><SampleGroup></SampleGroup><SampleInfo></SampleInfo><SampleRow>G</SampleRow><SamplePlate>1</SamplePlate><WellType>BUFFER</WellType><Concentration>-1</Concentration><ConcentrationUnits>µg/ml</ConcentrationUnits><MolarConcentration>-1</MolarConcentration><MolarConcUnits>nM</MolarConcUnits><MolecularWeight>-1</MolecularWeight><Temperature>30</Temperature><StartTime>5059140</StartTime><AssayTime>5</AssayTime></CommonData><FlowRate>1000</FlowRate><StepType>KREGENERATION</StepType><StepName>Regeneration</StepName><StepStatus>OK</StepStatus><ActualTime>5.00103</ActualTime><CycleTime>0.2</CycleTime><AssayXData Points="25">skkpRelMKUUYUClFTFMpRX9WKUWyWSlF5VwpRRhgKUVQYylFg2YpRbJpKUXpbClFHHApRVBz
KUWDdilFsnkpRel8KUUcgClFTIMpRYOGKUWyiSlF5YwpRRiQKUVMkylFg5YpRQ==</AssayXData><AssayYData Points="25">I4FuQEa4ckDxV3JAd2ZxQONYcUDit3FAt4ZxQBiGcUC1lXFAJAdyQO/scUByXHJA8jxyQDt/
ckC6K3JA8htyQF5gckCLVnJAm4dyQLGnckBQeHJAmH9yQGB7ckB9cHJA5IhyQA==</AssayYData></Step><Step><CommonData><SampleLocation>2</SampleLocation><SampleID></SampleID><SampleGroup></SampleGroup><SampleInfo></SampleInfo><SampleRow>G</SampleRow><SamplePlate>1</SamplePlate><WellType>REGENERATION</WellType><Concentration>-1</Concentration><ConcentrationUnits>µg/ml</ConcentrationUnits><MolarConcentration>-1</MolarConcentration><MolarConcUnits>nM</MolarConcUnits><MolecularWeight>-1</MolecularWeight><Temperature>30</Temperature><StartTime>5071305</StartTime><AssayTime>5</AssayTime></CommonData><FlowRate>1000</FlowRate><StepType>KREGENERATION</StepType><StepName>Regeneration</StepName><StepStatus>OK</StepStatus><ActualTime>5.00005</ActualTime><CycleTime>0.2</CycleTime><AssayXData Points="25">tpkpRe2cKUUcoClFUKMpRYOmKUW6qSlF6awpRRywKUVQsylFg7YpRbq5KUXpvClFHMApRVTD
KUWHxilFuskpRe3MKUUg0ClFVNMpRYPWKUW62SlF7dwpRSDgKUVU4ylFg+YpRQ==</AssayXData><AssayYData Points="25">SUVAQO9UO0CAWjlAxc04QI/CN0BDpTdA3l03QEsaN0DLnTZA6nY2QJs5NkCGHjZAXfg1QCPh
NUAteTVAGEg1QGFNNUCXbTVA+hI1QGvfNEAGlDRAXp00QPiRNEBweDRA8ok0QA==</AssayYData></Step><Step><CommonData><SampleLocation>1</SampleLocation><SampleID>Buffer</SampleID><SampleGroup></SampleGroup><SampleInfo></SampleInfo><SampleRow>G</SampleRow><SamplePlate>1</SamplePlate><WellType>BUFFER</WellType><Concentration>-1</Concentration><ConcentrationUnits>µg/ml</ConcentrationUnits><MolarConcentration>-1</MolarConcentration><MolarConcUnits>nM</MolarConcUnits><MolecularWeight>-1</MolecularWeight><Temperature>30</Temperature><StartTime>5083640</StartTime><AssayTime>5</AssayTime></CommonData><FlowRate>1000</FlowRate><StepType>KREGENERATION</StepType><StepName>Regeneration</StepName><StepStatus>OK</StepStatus><ActualTime>5.00103</ActualTime><CycleTime>0.2</CycleTime><AssayXData Points="25">t+kpRe7sKUUh8ClFVfMpRYT2KUW3+SlF6vwpRSEAKkVRAypFhAYqRbcJKkXqDCpFHRAqRVUT
KkWEFipFuxkqRe4cKkUhICpFUSMqRYgmKkW3KSpF6iwqRSEwKkVRMypFiDYqRQ==</AssayXData><AssayYData Points="25">8gJvQG96cUD7uHBAZF5wQBBScECOiHBAfmNwQCB4cED3y3BAXeBwQBTQcEAYPnFAakFxQIXr
cEDxB3FAqExxQO0qcUDBMHFALW1xQPZlcUAUoXFAdIFxQL5DcUALTHFAx5ZxQA==</AssayYData></Step></KineticsData></ExperimentResults>
