# Supplementary material for: CD147 mediates the adsorption of influenza A virus on the cell surface through direct interaction with HA
Source: Front Cell Infect Microbiol. 2025 Aug 29;15:1647283. doi: 10.3389/fcimb.2025.1647283 (PMC12426278; doi:10.3389/fcimb.2025.1647283)
Supplement: Supplementary file 8 [file DataSheet2.zip › raw data-2/Figure 6/Fingure6 D-I/Fingure6 E/241006_016.frd]

<?xml version="1.0" encoding="UTF-8" standalone="yes"?>
<ExperimentResults><ExperimentInfo Name="Experiment_16"><ExpDescription></ExpDescription><RTDVersion>2.0</RTDVersion><RunID>03AADD44-E866-4D31-AE95-3B43140E6372</RunID><ExperimentType>KINETICS</ExperimentType><ExperimentSubType>KBASIC</ExperimentSubType><StartDateTime>2024-10-06T14:33:44</StartDateTime><MachineName>4QSYCS2</MachineName><UserName>Labuser</UserName><LotNumber></LotNumber><PlateName>241006</PlateName><PlateName2></PlateName2><SensorName>H5</SensorName><SensorPlate>1</SensorPlate><SensorType>SA (Streptavidin)</SensorType><SensorRole>LIGAND</SensorRole><SensorInfo></SensorInfo><WritingSW>DataAcquisition.exe 11.1.0.11</WritingSW><InstrumentType>OctetRED96e</InstrumentType><InstrumentSerial>FB-90287</InstrumentSerial><InstrumentFW>1.0.0.0</InstrumentFW><IntegrationTime>2.5</IntegrationTime><DSPType>CPF</DSPType><DSPStitching>1</DSPStitching><HasManifest>1</HasManifest><InfoHash>276465500</InfoHash></ExperimentInfo><AssayParamsInfo/><KineticsData><Step><CommonData><SampleLocation>12</SampleLocation><SampleID></SampleID><SampleGroup></SampleGroup><SampleInfo></SampleInfo><SampleRow>H</SampleRow><SamplePlate>1</SamplePlate><WellType>BUFFER</WellType><Concentration>-1</Concentration><ConcentrationUnits>µg/ml</ConcentrationUnits><MolarConcentration>-1</MolarConcentration><MolarConcUnits>nM</MolarConcUnits><MolecularWeight>-1</MolecularWeight><Temperature>30</Temperature><StartTime>2218540</StartTime><AssayTime>120</AssayTime></CommonData><FlowRate>1000</FlowRate><StepType>BASELINE</StepType><StepName>Baseline</StepName><StepStatus>OK</StepStatus><ActualTime>120</ActualTime><CycleTime>0.2</CycleTime><AssayXData Points="600">AAAAAM3MTD7fT80+I9sZP1YOTT8AAIA/XrqZP/hTsz/NzMw/K4fmPwAAAEAv3QxA/KkZQCuH
JkCWQzNAAABAQC/dTECamVlAyXZmQDMzc0AxCIBAZmaGQM3MjEBkO5NAmpmZQAAAoEBmZqZA
/tSsQGQ7s0CamblAMQjAQJhuxkDNzMxAZDvTQJqZ2UAAAOBAmG7mQM3M7EAzM/NAmpn5QBkE
AEEzMwNBZmYGQbKdCUHl0AxBAAAQQTMzE0F/ahZBmpkZQeXQHEEZBCBBTDcjQX9qJkGamSlB
5dAsQRkEMEEzMzNBf2o2QbKdOUHl0DxBAABAQUw3Q0FmZkZBmplJQeXQTEEZBFBBTDdTQWZm
VkGynVlB5dBcQQAAYEFkO2NBf2pmQbKdaUHl0GxBGQRwQTMzc0F/anZBmpl5QeXQfEEMAoBB
ppuBQTMzg0HNzIRBZmaGQQwCiEGamYlBPzWLQc3MjEFzaI5BDAKQQZqZkUE/NZNBzcyUQXNo
lkEAAJhBmpmZQTMzm0HZzpxBZmaeQQAAoEGamaFBMzOjQdnOpEFmZqZBDAKoQZqZqUE/NatB
2c6sQXNorkEMArBBppuxQTMzs0HZzrRBZma2QQAAuEGamblBMzO7Qc3MvEFmZr5BDALAQaab
wUE/NcNBzczEQXNoxkEMAshBppvJQTMzy0HZzsxBc2jOQQwC0EGmm9FBMzPTQdnO1EFzaNZB
DALYQaab2UEzM9tB2c7cQWZm3kEAAOBBppvhQTMz40HZzuRBZmbmQQAA6EGamelBPzXrQdnO
7EFzaO5BAADwQaab8UE/NfNBzcz0QWZm9kEAAPhBmpn5QT81+0HZzvxBZmb+QQYBAELTzQBC
mpkBQmZmAkIzMwNCBgEEQtPNBEKamQVCZmYGQjk0B0IGAQhCzcwIQpqZCUJtZwpCMzMLQgAA
DELTzQxCoJoNQmZmDkIzMw9CBgEQQs3MEEKgmhFCZmYSQjk0E0IAABRC080UQpqZFUJmZhZC
OTQXQgYBGELNzBhCoJoZQm1nGkI5NBtCBgEcQtPNHEKamR1CbWceQjMzH0IAACBCzcwgQpqZ
IUJtZyJCOTQjQgAAJELNzCRCoJolQm1nJkI5NCdCBgEoQtPNKEKamSlCbWcqQjMzK0IAACxC
zcwsQqCaLUJmZi5COTQvQgYBMELTzTBCoJoxQm1nMkIzMzNCAAA0QtPNNEKgmjVCbWc2QjMz
N0IAADhC0804QpqZOUJtZzpCMzM7QgYBPELTzTxCoJo9Qm1nPkIzMz9CAABAQtPNQEKgmkFC
ZmZCQjMzQ0IGAURC081EQqCaRUJtZ0ZCMzNHQgAASELNzEhCmplJQmZmSkIzM0tCAABMQtPN
TEKgmk1CZmZOQjk0T0IAAFBCzcxQQpqZUUJtZ1JCMzNTQgYBVELTzVRCoJpVQmZmVkIzM1dC
BgFYQs3MWEKgmllCZmZaQjk0W0IAAFxCzcxcQqCaXUJtZ15CMzNfQgYBYELNzGBCoJphQm1n
YkI5NGNCAABkQs3MZEKgmmVCbWdmQjk0Z0IAAGhCzcxoQqCaaUJmZmpCOTRrQgYBbELTzWxC
oJptQmZmbkIzM29CBgFwQtPNcEKgmnFCZmZyQjMzc0IGAXRCzcx0QpqZdUJmZnZCOTR3QgYB
eELNzHhCmpl5QmZmekIzM3tCBgF8QtPNfEKamX1CZmZ+QjMzf0IAAIBCZmaAQs3MgEK2M4FC
mpmBQoMAgkJmZoJCUM2CQjMzg0IdmoNCgwCEQulmhEJQzYRCMzOFQpqZhUIAAIZCZmaGQlDN
hkIzM4dCHZqHQoMAiELpZohCzcyIQjMziUIdmolCAACKQmZmikJQzYpCtjOLQh2ai0IAAIxC
ZmaMQs3MjEK2M41CmpmNQoMAjkLpZo5CUM2OQrYzj0Idmo9CAACQQulmkEJQzZBCMzORQpqZ
kUKDAJJCZmaSQlDNkkK2M5NCmpmTQgAAlEJmZpRCzcyUQjMzlUKamZVCAACWQulmlkJQzZZC
MzOXQpqZl0KDAJhCZmaYQlDNmEK2M5lCmpmZQoMAmkJmZppCUM2aQjMzm0IdmptCAACcQmZm
nELNzJxCMzOdQh2anUIAAJ5C6WaeQlDNnkK2M59CHZqfQgAAoELpZqBCzcygQjMzoUKamaFC
gwCiQulmokJQzaJCtjOjQpqZo0KDAKRCZmakQs3MpEK2M6VCmpmlQoMApkJmZqZCzcymQjMz
p0IdmqdCAACoQmZmqEJQzahCMzOpQpqZqUKDAKpCZmaqQlDNqkIzM6tCmpmrQgAArEJmZqxC
UM2sQjMzrUIdmq1CAACuQulmrkLNzK5CtjOvQpqZr0KDALBCZmawQs3MsEIzM7FCHZqxQgAA
skLpZrJCzcyyQjMzs0IdmrNCgwC0QulmtEJQzbRCtjO1Qh2atUKDALZC6Wa2QlDNtkIzM7dC
mpm3QgAAuEJmZrhCzcy4QrYzuUIdmrlCAAC6QmZmukLNzLpCtjO7Qh2au0KDALxCZma8QlDN
vEIzM71CHZq9QgAAvkLpZr5CUM2+QjMzv0Kamb9CAADAQmZmwEJQzcBCtjPBQh2awUKDAMJC
ZmbCQlDNwkIzM8NCHZrDQoMAxEJmZsRCzczEQjMzxUIdmsVCgwDGQmZmxkLNzMZCtjPHQpqZ
x0KDAMhCZmbIQlDNyEIzM8lCHZrJQgAAykLpZspCUM3KQjMzy0KamctCgwDMQulmzELNzMxC
MzPNQh2azUKDAM5CZmbOQlDNzkIzM89CHZrPQgAA0EJmZtBCUM3QQrYz0UKamdFCgwDSQulm
0kJQzdJCtjPTQpqZ00KDANRC6WbUQs3M1EIzM9VCmpnVQgAA1kJmZtZCzczWQjMz10KamddC
gwDYQulm2EJQzdhCMzPZQh2a2UKDANpC6WbaQs3M2kK2M9tCmpnbQoMA3ELpZtxCzczcQrYz
3UIdmt1CAADeQmZm3kJQzd5CMzPfQpqZ30KDAOBCZmbgQlDN4EK2M+FCHZrhQoMA4kJmZuJC
UM3iQjMz40IdmuNCgwDkQmZm5ELNzORCMzPlQh2a5UKDAOZC6WbmQlDN5kK2M+dCmpnnQoMA
6ELpZuhCzczoQrYz6UKamelCgwDqQulm6kLNzOpCMzPrQh2a60KDAOxC6WbsQlDN7EIzM+1C
mpntQoMA7kJmZu5CzczuQrYz70Kame9C</AssayXData><AssayYData Points="600">AAAAAIGbJTqeHUy6IkIfu3Va2Lnxr7q6iFEFu7c12rpRWzS7kmdAulpM+boiMiY7fhXAugyW
hLsAukY6wZM1u3+gvbq84Ba7/T8qu+rIMrvfy2C7UP6BOht1ELvWspo6ELkpu+LES7u4YIc7
xLKcOnUidLsrSOY6VIR6Ou4zJztHlL+610GKOpN7IzsgoR06dhuNOhi7lDux6JK7qDD/Oigh
tjs1+Gu4lsXGut12LrtdsIi6KNYIO33TIDti9Eo5KDzTOg5Y7Dq07go7Axs2O/Nw0Dskz9I6
ekd8O0QCXzpX7BI7sMyFO2I2YTuSu7a6c7ucO6PZtDqs1yk6/11wuAX7BTzgoZI7fahEO8L0
djoYnqs6RQw1OwUmjzvCn2s7Xvm+O/eqYDt3pv87oje6O2qu8DtfDLw7gIZSO6h3+Ds+ho87
hsj8OokSyDvKyHA7iS+hO0VaOzt88DI7qig+OwRWCDyImPM76nZPO/607zssvwI8DfV3O8wn
aDt0A3w7VS4FPMIKEjxAj5I7UHvJO8QK1Ts9IIA7+GbsOoMSADwgJxk8o2jcO5nNoTteCMw7
QdaqO/ItxTsqFRw8bgfAO/XesTtkpxE8iUXPO3CYhjv+4s07b+PAO3UFBDzElKw7EINGOyNT
Czyj0uE7G3b+O7sfMjt88rg7TR7EO6wewzvKQ+c7AILkOwci7TtDGoI7B/aKO3ocfjuNzio8
m0kwPNOJtTvlryE8kZKdOz7WGTwG8x48kFPcO1bS2juHwxY8fVAbPALT2ju+BFI8dW7bO4fr
NDyn2x88nJ83PJwUETwW6wA8TZ0APOBaKzxE0S48jWOqO4Y3Ijx3gDQ8nCAtPE1/BDzAbDY8
GtkjPOznHjxy2as78qzpOx/YODxKYi48juMWPEs5GTzwCw88uTfpO2dyyjt5Huw7Tw4jPGJV
DTztWi481S0uPG+aDDz4MQU8zNrhO+35SDxZ1A88SFk5PJtCazxfNUY8FoALPLy1LDzF8yM8
GGk5PBcL+TvoMRQ8e/ccPCPNSzyVxkQ83bIWPNsdRTyN5Fc8s/f6Oz0AKTwJ3RE8280mPGtZ
DjyiETY8Df8HPEd0KTyO6io8NhVfPAsrGzzlnlM8ooYmPAwrXDx7wEY8IM4lPOcvITygsEM8
UZAkPK56VDyhiGs8trFsPPmNGTzRXyo8nEVwPGJtfDwKyUg8TX05PPBEMzy42Ts8Tr0vPPni
Qzwr7CQ8r8QwPPbcSTyB7kM85WALPPacYDzqrE48UrloPNYRTDy9+1g8sAJKPEWmVDxfoHs8
40JtPI7ZITzSf2k8xE1TPOmnZDzLA1A8H/lnPMXAlzwzvXo8JhVZPBzjUTx0Z2s878FfPFXO
UDyg42Q8urlOPI+Jfjy41io8etQ4PGLcUDziXio8Y8x2PJhnVjwggJg8F5IoPHX0AjwELSA8
6jVqPNYDSTztgVc8bqdAPK7sXTwy7hY8m2VQPFy9fTyKaXI847IvPG/ndjwZjmE87iZ7PJk3
hzyI7nw8nMtuPEtuNTyVS4M8ZvFiPGA7Wjz/EVA8iU9TPJcxUzyy/jA8LntmPOXYfzxbAlU8
00CHPKDbUjwBl3s8cbh9POVEYDzPG4k8mpeNPMsOgDycvWo89Is+PN6GZjwsSHo8X65FPHc4
kjxWK4Q85FZQPASxdjxjdmc8WlNtPCbqiTyOYWQ8U4V+PFEWWTzs45I8DJNAPEVhnzzyt2Y8
pLGEPLXSbjwnamk8eFGiPPKUkTx2HJY8+ZNtPLDnrjwryIo8HVmSPJppkTwoQR88UORnPKz1
OzyHU3Q8MByPPN6SlDz94o88jiaMPA9JSTy5+ZQ8lTFPPLPwLzxfJpg8a/hfPJnVSzxHnmU8
uVCDPFiylTyRQII8wm52PLiymjyipZ88y9CXPHOVVTxjmYc8VJQ1PGWOnjy4RqY8zneIPCwg
kzzHIGw8PeJpPBBClTwxHJI80gxtPDpuhTzM+mw83e1iPJBoczz6P3Q80BlEPI9pizyH6pk8
ryBXPF2SfTwSraU8MsCwPI4aizycPnA8151kPLLZljywEI48amZ9PH97jTxln5U833yEPOr7
izzv42U8YS1EPO1pZDxUSmw8m6SgPKF5Zzw5m0Y8V7CTPEfWizydUVw8RBdvPHUdjjx2a4M8
UGChPJ1coTwTaow8YSeaPOmDjzyV/Kw8K+KIPDQ6hDzkUFM8l7mPPCEHgDyVNWM84tmJPJhm
gjx0YoA8Jhh8PCLqkTwl5ZA8pimnPMoecjyMn6I888V5PLBypTzcyDc8P9JwPOcffTyDiGI8
ez2OPIK1gjxbFYM8X72ePHPMmjxpPqY84USmPGhGijy1tXc8AAWaPOw7lzxrYZo8jkZzPMQ4
iDySgZs8ivKpPFlSpDw/C6w8lHuJPI8anjy3lH88hWKFPB1TgDwwfYc8iYtxPDk4ijybq3A8
waR7PElbszxH9ZU8ozSWPOZDgTzrZ6Q8Pmx1PHzCkzzXtpQ8+OB2PFk0mjyvdYs8312ePGAA
nDwEaI0821yXPF/UijwbYrc8/KipPJ6zSzxRKpQ8r91pPAfTVDysAHo8+rOQPIGirDw155s8
DE+KPHLWhTxBXJM8j5aIPC35cjwUtI08zhSIPG+mUzwY5Z88NWxoPEwTmDzFUI08nWqCPG30
dDw3m388KI5TPNAXkTyOtaA8CTKcPPKSozyR0ZU8Rjq+PNnHkTyXGH88/X1nPCNVnDwDVXI8
jUuaPNkUjDzAPrY86OF+POWtlTx+yp48Mi50PD4gkjxGgGw8Dq6NPBvSjDwwNpE8VsCkPOHj
gzzyAZ88UCKEPP88kjwxzJQ8lQiSPOsctTzm64c8Ej2LPO0BTDxhLLE8LpOUPGHRjjz84Hs8
IDyxPNQJkzxANKI8Qv2LPE8mmDysU6Q8OMCKPEfsjzzVXLA8tv6APC+seDy0iZM89Sh5PHmo
nzyaMIg845afPPwNpDyJgYs8nzKGPEWtkzzAJoQ8sMmZPMcknzxYKpY8QxyjPJOSbDwuzpc8
yER4PGZjkDwEfIc88+idPF2miDwAXnk8IruZPPhzpDzv4ok8J+OGPN/JhzzGoqQ8Qc+jPCXY
nTwBUpQ8QUCdPFw2dzzbRYk8MKeLPHqtkjww+Jw81laKPAKfmzwO8pQ8b0SHPHTPijxpIZw8
TdKzPEZgizz2yoE83PWJPNy6ijzWd4s8</AssayYData></Step><Step><CommonData><SampleLocation>5</SampleLocation><SampleID>mhb2</SampleID><SampleGroup></SampleGroup><SampleInfo></SampleInfo><SampleRow>H</SampleRow><SamplePlate>1</SamplePlate><WellType>KLOAD</WellType><Concentration>-1</Concentration><ConcentrationUnits>µg/ml</ConcentrationUnits><MolarConcentration>-1</MolarConcentration><MolarConcUnits>nM</MolarConcUnits><MolecularWeight>-1</MolecularWeight><Temperature>30</Temperature><StartTime>2403896</StartTime><AssayTime>1200</AssayTime></CommonData><FlowRate>1000</FlowRate><StepType>LOADING</StepType><StepName>Loading</StepName><StepStatus>OK</StepStatus><ActualTime>305.002</ActualTime><CycleTime>0.2</CycleTime><AssayXData Points="1525">AADwQulm8EJQzfBCMzPxQh2a8UKDAPJCZmbyQlDN8kIzM/NCmpnzQgAA9EJmZvRCUM30QjMz
9UKamfVCgwD2Qulm9kJQzfZCtjP3Qh2a90IAAPhCZmb4Qs3M+EK2M/lCmpn5QoMA+kLqZvpC
UM36QjMz+0KamftCgwD8Qupm/ELNzPxCMzP9QqCa/UKDAP5CZmb+Qs3M/kK2M/9Cmpn/QkIA
AEN1MwBDZmYAQ5qZAEPNzABDQgABQ3UzAUOoZgFDmpkBQw7NAUMAAAJDMzMCQ2ZmAkPbmQJD
zcwCQwAAA0MzMwNDqGYDQ5qZA0MOzQNDAAAEQzMzBENmZgRD25kEQw7NBENCAAVDdTMFQ2Zm
BUPbmQVDDs0FQ0IABkMzMwZDZmYGQ9uZBkPNzAZDAAAHQzMzB0OoZgdD25kHQ83MB0NCAAhD
dTMIQ6hmCEOamQhDzcwIQ0IACUMzMwlDqGYJQ9uZCUPNzAlDQgAKQzMzCkNmZgpDmpkKQ83M
CkNCAAtDMzMLQ6hmC0PbmQtDzcwLQ0IADEMzMwxDqGYMQ5qZDEPNzAxDQgANQ3UzDUNmZg1D
mpkNQw7NDUMAAA5DdTMOQ2ZmDkPbmQ5DzcwOQ0IAD0N1Mw9DZmYPQ5qZD0MOzQ9DQgAQQzMz
EEOoZhBD25kQQw7NEEMAABFDdTMRQ2ZmEUOamRFDDs0RQwAAEkN1MxJDZmYSQ5qZEkMOzRJD
AAATQzMzE0OoZhNDmpkTQ83ME0NCABRDdTMUQ6hmFEPbmRRDzcwUQwAAFUMzMxVDZmYVQ5qZ
FUMOzRVDAAAWQ3UzFkOoZhZD25kWQw7NFkMAABdDdTMXQ6hmF0PbmRdDDs0XQ0IAGEN1MxhD
qGYYQ5qZGEMOzRhDQgAZQ3UzGUOoZhlDmpkZQ83MGUMAABpDdTMaQ6hmGkPbmRpDzcwaQ0IA
G0MzMxtDZmYbQ9uZG0MOzRtDAAAcQ3UzHEOoZhxD25kcQw7NHEMAAB1DdTMdQ6hmHUOamR1D
Ds0dQwAAHkMzMx5DZmYeQ9uZHkPNzB5DAAAfQ3UzH0OoZh9D25kfQw7NH0MAACBDdTMgQ6hm
IEPbmSBDzcwgQ0IAIUMzMyFDZmYhQ5qZIUPNzCFDAAAiQ3UzIkNmZiJD25kiQ83MIkNCACND
MzMjQ6hmI0PbmSNDDs0jQ0IAJEMzMyRDqGYkQ9uZJEPNzCRDAAAlQ3UzJUNmZiVDmpklQ83M
JUNCACZDMzMmQ2ZmJkOamSZDzcwmQwAAJ0N1MydDqGYnQ5qZJ0PNzCdDQgAoQ3UzKENmZihD
25koQ83MKENCAClDMzMpQ2ZmKUPbmSlDzcwpQ0IAKkMzMypDZmYqQ9uZKkMOzSpDQgArQ3Uz
K0NmZitDmpkrQw7NK0NCACxDMzMsQ6hmLEOamSxDDs0sQwAALUMzMy1DZmYtQ9uZLUMOzS1D
AAAuQ3UzLkOoZi5DmpkuQw7NLkNCAC9DdTMvQ+pmL0OamS9DzcwvQwAAMEMzMzBDZmYwQ9uZ
MEPNzDBDQgAxQ3UzMUOoZjFDmpkxQ83MMUMAADJDMzMyQ2ZmMkOamTJDzcwyQwAAM0N1MzND
qGYzQ9uZM0PNzDNDQgA0QzMzNEOoZjRDmpk0Qw7NNENCADVDdTM1Q6hmNUOamTVDDs01Q0IA
NkN1MzZDqGY2Q9uZNkPNzDZDQgA3QzMzN0NmZjdDmpk3Qw7NN0MAADhDdDM4Q2ZmOEPbmThD
Ds04QwAAOUN0MzlDZmY5Q9uZOUPNzDlDAAA6Q3QzOkNmZjpDmpk6Q83MOkMAADtDMzM7Q2Zm
O0OamTtDDs07Q0IAPEMzMzxDqGY8Q5qZPEPNzDxDAAA9QzMzPUPqZj1Dmpk9Q83MPUMAAD5D
dDM+Q2ZmPkPbmT5DDs0+Q0IAP0MzMz9DqGY/Q9uZP0PNzD9DAABAQ3QzQEOoZkBDmplAQw7N
QEMAAEFDdDNBQ6hmQUPbmUFDzcxBQ0IAQkMzM0JDqGZCQ9uZQkPNzEJDQgBDQzMzQ0NmZkND
25lDQ83MQ0NCAERDdDNEQ6hmREPbmURDzcxEQ0IARUMzM0VDZmZFQ5qZRUPNzEVDAABGQzMz
RkNmZkZDmplGQw7NRkMAAEdDdDNHQ6hmR0OamUdDDs1HQ0IASEMzM0hDqGZIQ5qZSEMOzUhD
QgBJQ3QzSUNmZklDmplJQ83MSUNCAEpDMzNKQ2ZmSkOamUpDDs1KQwAAS0N0M0tDqGZLQ9uZ
S0PNzEtDQgBMQzMzTENmZkxD25lMQw7NTEMAAE1DdDNNQ6hmTUPbmU1DzcxNQwAATkMzM05D
ZmZOQ9uZTkPNzE5DQgBPQ3QzT0OoZk9D25lPQ83MT0MAAFBDdDNQQ2ZmUEPbmVBDDs1QQ0IA
UUMzM1FDZmZRQ9uZUUPNzFFDQgBSQzMzUkOoZlJD25lSQ83MUkNCAFNDdDNTQ2ZmU0OamVND
Ds1TQ0IAVEN0M1RDZmZUQ5qZVEPNzFRDQgBVQzMzVUOoZlVDmplVQw7NVUNCAFZDdDNWQ2Zm
VkOamVZDDs1WQwAAV0N0M1dDqGZXQ9uZV0MOzVdDQgBYQzMzWENmZlhD25lYQ83MWEMAAFlD
dDNZQ2ZmWUPbmVlDzcxZQ0IAWkN0M1pDqGZaQ5qZWkMOzVpDAABbQ3QzW0OoZltD25lbQ83M
W0NCAFxDMzNcQ6hmXEPbmVxDzcxcQ0IAXUMzM11DqGZdQ9uZXUMOzV1DQgBeQ3QzXkOoZl5D
mpleQw7NXkMAAF9DdDNfQ2ZmX0OamV9DDs1fQ0IAYEMzM2BDZmZgQ9uZYEPNzGBDQgBhQ3Qz
YUOoZmFDmplhQw7NYUMAAGJDMzNiQ2ZmYkPbmWJDzcxiQ0IAY0N0M2NDqGZjQ9uZY0PNzGND
QgBkQ3QzZEOoZmRD25lkQ83MZEMAAGVDdDNlQ2ZmZUPbmWVDDs1lQwAAZkMzM2ZDZmZmQ9uZ
ZkPNzGZDAABnQ3QzZ0OoZmdD25lnQw7NZ0NCAGhDMzNoQ6hmaEPbmWhDzcxoQ0IAaUN0M2lD
qGZpQ9uZaUPNzGlDQgBqQzMzakNmZmpD25lqQw7NakMAAGtDMzNrQ2Zma0PbmWtDDs1rQ0IA
bEN0M2xDZmZsQ5qZbEPNzGxDAABtQzMzbUNmZm1D25ltQw7NbUMAAG5DdDNuQ6hmbkPbmW5D
zcxuQ0IAb0MzM29DqGZvQ5qZb0MOzW9DQgBwQzMzcEOoZnBD25lwQ83McENCAHFDMzNxQ6hm
cUPbmXFDzcxxQ0IAckMzM3JDZmZyQ5qZckPNzHJDQgBzQzMzc0OoZnND25lzQw7Nc0NCAHRD
dDN0Q2ZmdEOamXRDzcx0QwAAdUMzM3VDqGZ1Q5qZdUMOzXVDQgB2QzMzdkOoZnZD25l2Qw7N
dkNCAHdDdDN3Q6hmd0PbmXdDDs13QwAAeEN1M3hDqGZ4Q5qZeEPNzHhDQgB5QzMzeUOoZnlD
25l5Qw7NeUMAAHpDdTN6Q2ZmekPbmXpDzcx6QwAAe0MzM3tDZmZ7Q5qZe0MOzXtDQgB8QzMz
fEOoZnxDmpl8Q83MfENCAH1DMzN9Q2ZmfUPbmX1DDs19Q0IAfkN1M35DqGZ+Q9uZfkPNzH5D
AAB/Q3Uzf0OoZn9D25l/Q83Mf0MAAIBDmhmAQzMzgEPNTIBDZmaAQwCAgEOamYBDVLOAQ83M
gENm5oBDAACBQ7oZgUMzM4FDzUyBQ4dmgUMAgIFDupmBQ1SzgUPuzIFDZuaBQyEAgkO6GYJD
MzOCQ+5MgkNmZoJDIYCCQ7qZgkNUs4JDzcyCQ4fmgkMhAINDuhmDQzMzg0PuTINDZmaDQwCA
g0O6mYNDM7ODQ+7Mg0OH5oNDAACEQ5oZhENUM4RDzUyEQ2ZmhEMAgIRDmpmEQzOzhEPNzIRD
ZuaEQyEAhUOaGYVDVDOFQ+5MhUNmZoVDIYCFQ5qZhUNUs4VD7syFQ2bmhUMhAIZDuhmGQ1Qz
hkPuTIZDZmaGQyGAhkO6mYZDVLOGQ83MhkNm5oZDAACHQ7oZh0NUM4dDzUyHQ4dmh0MAgIdD
mpmHQzOzh0PuzIdDZuaHQyEAiEOaGYhDMzOIQ+5MiENmZohDIYCIQ5qZiEMzs4hD7syIQ4fm
iEMAAIlDmhmJQzMziUPuTIlDZmaJQyGAiUOamYlDVLOJQ83MiUNm5olDIQCKQ7oZikMzM4pD
7kyKQ4dmikMhgIpDmpmKQ1SzikPuzIpDZuaKQyEAi0OaGYtDMzOLQ+5Mi0NmZotDAICLQ5qZ
i0Mzs4tD7syLQ2bmi0MhAIxDmhmMQ1QzjEPNTIxDZmaMQwCAjEOamYxDVLOMQ83MjENm5oxD
IQCNQ7oZjUMzM41D7kyNQ2ZmjUMAgI1DupmNQzOzjUPuzI1DZuaNQyEAjkOaGY5DMzOOQ81M
jkOHZo5DAICOQ5qZjkMzs45D7syOQ4fmjkMAAI9DmhmPQzMzj0PuTI9Dh2aPQwCAj0O6mY9D
M7OPQ+7Mj0Nm5o9DAACQQ5oZkEMzM5BDzUyQQ4dmkEMhgJBDmpmQQ1SzkEPuzJBDh+aQQwAA
kUOaGZFDVDORQ81MkUOHZpFDIYCRQ5qZkUNUs5FD7syRQ2bmkUMhAJJDmhmSQ1QzkkPNTJJD
ZmaSQwCAkkOamZJDVLOSQ+7MkkOH5pJDAACTQ7oZk0NUM5NDzUyTQ2Zmk0MhgJNDupmTQzOz
k0PuzJNDZuaTQwAAlEO6GZRDVDOUQ+5MlENmZpRDIYCUQ7qZlEMzs5RDzcyUQ2bmlEMhAJVD
mhmVQ1QzlUPuTJVDh2aVQwCAlUO6mZVDVLOVQ+7MlUOH5pVDIQCWQ7oZlkMzM5ZD7kyWQ4dm
lkMAgJZDupmWQzOzlkPNzJZDh+aWQyEAl0O6GZdDMzOXQ81Ml0OHZpdDIYCXQ7qZl0Mzs5dD
7syXQ4fml0MAAJhDuhmYQzMzmEPNTJhDh2aYQwCAmEOamZhDM7OYQ+7MmEOH5phDIQCZQ5oZ
mUMzM5lD7kyZQ4dmmUMhgJlDupmZQzOzmUPNzJlDh+aZQyEAmkO6GZpDVDOaQ+5MmkNmZppD
IYCaQ5qZmkNUs5pD7syaQ2bmmkMhAJtDuhmbQ1Qzm0PuTJtDZmabQyGAm0O6mZtDM7ObQ+7M
m0Nm5ptDAACcQ5oZnENUM5xDzUycQ2ZmnEMhgJxDupmcQzOznEPNzJxDh+acQwAAnUO6GZ1D
MzOdQ+5MnUOHZp1DIYCdQ7qZnUNUs51DzcydQ4fmnUMAAJ5DuhmeQzMznkPuTJ5Dh2aeQyGA
nkO6mZ5DVLOeQ+7MnkOH5p5DIQCfQ7oZn0MzM59D7kyfQ4dmn0MAgJ9DupmfQ1Szn0PNzJ9D
ZuafQyEAoEOaGaBDMzOgQ81MoENmZqBDQoCgQ7qZoEMzs6BDzcygQ4fmoEMhAKFDmhmhQzMz
oUPuTKFDZmahQwCAoUOamaFDVLOhQ83MoUOH5qFDIQCiQ5oZokMzM6JDzUyiQ2ZmokMAgKJD
upmiQzOzokPNzKJDh+aiQwAAo0OaGaNDVDOjQ81Mo0NmZqNDAICjQ5qZo0NUs6ND7syjQ4fm
o0MAAKRDuhmkQzMzpEPuTKRDh2akQwCApEOamaRDVLOkQ+7MpENm5qRDIQClQ9sZpUNUM6VD
zUylQ4dmpUMhgKVDupmlQ1SzpUPNzKVDZualQwAApkOaGaZDMzOmQ+5MpkOHZqZDAICmQ7qZ
pkMzs6ZDzcymQ4fmpkMAAKdDmhmnQ1Qzp0PuTKdDh2anQyGAp0O6madDM7OnQ83Mp0OH5qdD
IQCoQ7oZqENUM6hDzUyoQ4dmqEMhgKhDmpmoQ1SzqEPuzKhDh+aoQwAAqUO6GalDMzOpQ+5M
qUNmZqlDIYCpQ5qZqUNUs6lD7sypQ2bmqUMAAKpDmhmqQ1QzqkPNTKpDh2aqQwCAqkO6mapD
VLOqQ83MqkOH5qpDIQCrQ5oZq0NUM6tDzUyrQ2Zmq0MAgKtDupmrQ1Szq0PuzKtDh+arQyEA
rEO6GaxDVDOsQ81MrEOHZqxDAICsQ7qZrEMzs6xDzcysQ2bmrEMAAK1DmhmtQ1QzrUPNTK1D
ZmatQyGArUO6ma1DVLOtQ83MrUOH5q1DAACuQ7oZrkNUM65DzUyuQ4dmrkMhgK5DupmuQzOz
rkPNzK5DZuauQyEAr0PbGa9DVDOvQ+5Mr0OHZq9DIYCvQ9uZr0Mzs69DzcyvQ4fmr0MhALBD
uhmwQ1QzsEPNTLBDh2awQyGAsEOambBDM7OwQ+7MsENm5rBDAACxQ5oZsUMzM7FDzUyxQ2Zm
sUMAgLFDupmxQzOzsUPNzLFDh+axQwAAskO6GbJDVDOyQ+5MskOHZrJDAICyQ5qZskNUs7JD
zcyyQ2bmskMAALNDuhmzQ1Qzs0PuTLNDh2azQwCAs0OambNDM7OzQ+7Ms0OH5rNDIQC0Q7oZ
tENUM7RD7ky0Q4dmtEMAgLRDmpm0QzOztEPNzLRDZua0QyEAtUOaGbVDVDO1Q+5MtUOHZrVD
AIC1Q9uZtUMzs7VD7sy1Q2bmtUMhALZDmhm2Q1QztkPNTLZDZma2QyGAtkO6mbZDVLO2Q+7M
tkNm5rZDIQC3Q7oZt0NUM7dD7ky3Q4dmt0MhgLdDupm3Q1Szt0PNzLdDZua3QwAAuEOaGbhD
MzO4Q81MuEOHZrhDIYC4Q7qZuEMzs7hDzcy4Q4fmuEMhALlDuhm5QzMzuUPuTLlDh2a5QyGA
uUOamblDM7O5Q+7MuUOH5rlDAAC6Q5oZukMzM7pDzUy6Q2ZmukMAgLpDmpm6QzOzukPuzLpD
h+a6QyEAu0OaGbtDVDO7Qw5Nu0OHZrtDAIC7Q5qZu0NUs7tDzcy7Q2bmu0MAALxDuhm8Q1Qz
vEPNTLxDh2a8QyGAvEOambxDVLO8Q83MvENm5rxDIQC9Q7oZvUNUM71DzUy9Q2ZmvUMhgL1D
upm9Q1SzvUPuzL1DZua9QyEAvkO6Gb5DVDO+Q81MvkOoZr5DAIC+Q7qZvkNUs75D7sy+Q4fm
vkMhAL9Duhm/Q1Qzv0PNTL9Dh2a/QyGAv0O6mb9DM7O/Q+7Mv0OH5r9DAADAQ5oZwEMzM8BD
Dk3AQ2ZmwEMAgMBDupnAQzOzwEPuzMBDh+bAQwAAwUOaGcFDMzPBQ+5MwUOHZsFDAIDBQ5qZ
wUNUs8FD7szBQ4fmwUMhAMJDmhnCQzMzwkPNTMJDh2bCQyGAwkO6mcJDVLPCQ+7MwkNm5sJD
IQDDQ5oZw0MzM8ND7kzDQ4dmw0MAgMNDmpnDQzOzw0PNzMNDZubDQyEAxEO6GcRDMzPEQ81M
xENmZsRDAIDEQ5qZxENUs8RD7szEQ4fmxEMAAMVDuhnFQzMzxUPuTMVDZmbFQwCAxUOamcVD
M7PFQ83MxUOH5sVDAADGQ5oZxkMzM8ZDzUzGQ2ZmxkMhgMZDmpnGQ1SzxkPNzMZDZubGQwAA
x0OaGcdDVDPHQ81Mx0OHZsdDAIDHQ5qZx0NUs8dD7szHQ4fmx0MAAMhDmhnIQzMzyEPuTMhD
ZmbIQyGAyEO6mchDVLPIQ83MyENm5shDAADJQ7oZyUMzM8lDzUzJQ4dmyUMAgMlDupnJQ1Sz
yUPuzMlDZubJQwAAykOaGcpDVDPKQ81MykOHZspDIYDKQ5qZykMzs8pD7szKQ4fmykMhAMtD
uhnLQzMzy0PuTMtDZmbLQwCAy0O6mctDM7PLQ83My0OH5stDAADMQ5oZzENUM8xDzUzMQ2Zm
zEMAgMxDmpnMQ1SzzEPNzMxDZubMQwAAzUOaGc1DVDPNQ81MzUNmZs1DAIDNQ5qZzUNUs81D
7szNQ4fmzUMAAM5DmhnOQzMzzkPuTM5Dh2bOQwCAzkOamc5DVLPOQ83MzkNm5s5DAADPQ5oZ
z0MzM89DzUzPQ2Zmz0MhgM9DupnPQzOzz0PNzM9Dh+bPQwAA0EO6GdBDVDPQQ81M0ENmZtBD
IYDQQ5qZ0EMzs9BDzczQQ2bm0EMAANFDuhnRQ1Qz0UPNTNFDh2bRQyGA0UO6mdFDVLPRQ+7M
0UOH5tFDIQDSQ5oZ0kNUM9JD7kzSQ4dm0kMhgNJDmpnSQzOz0kPuzNJDZubSQwAA00OaGdND
MzPTQ81M00OHZtNDIYDTQ7qZ00NUs9NDzczTQ4fm00MAANRDuhnUQ1Qz1EPuTNRDqGbUQw==</AssayXData><AssayYData Points="1525">htYdPcj+Zj2AIaM9fBfOPbki+z0CfhE+RMUqPlLsQj4E7FI++UVsPurTez6jJYo+D/qSPmnT
nT7N06Y+VvWyPu2kuz4qkMY+BLrOPmXY2D6isuI+sGXsPlOs9T74YP0+HI4EP9nKCD9mpQw/
lKURPzuNFz/z2xo/MQUhP1OVJD+uKSk/1hEuP7cPND8wBTg/gSU8P/ocQD/STkU/9N9IPzqL
Tj/jblI/f15WP5BwWz8xfl4/lSljP1QaaD9HgWs/mMtvP5Plcz/J33k/fXZ8P/SsgD9/EIM/
FA6FP1t+hj9xAYk/wPGLP+JpjT9Rco8/r8CRP7u+kz/yiJU/82KXP2hpmT9LlZs/+FmdP5bR
nz/1raE/oIyjPyWupT/tXac/VXmpPx8fqz8sUK0/6QCvP1TRsD9CIbM/U6K0P///tj/Fvbg/
lb26P2/avD/1970/wlvAPzkPwj9nfMQ/vH3FPzCwxz/FF8k/yKLLP6uzzD9YSM4/1pbQP9y0
0j8ERdQ/OgjWP0kP1z9QDNk/ZYjbP1LO3D/i4N4/LSPgP9Xd4T8jauM/O5DkP+5U5z8I+Og/
VJbqPyuB6z/A8+0/nvbuP+698D/IufI/1mP0P4+w9T8+OPc/whz5P6zb+T+4Jvw/ksf9P40z
/z+2JQBAeP8AQODfAUCOqQJAl0oDQHfrA0D6pwRAMDkFQOCJBkBIMgdAgqQHQIdpCEAjRwlA
5LYJQBRuCkCZUgtANPYLQLLxDEB0eg1AbOcNQDftDkD2dw9AY1MQQHnEEEBnQxFA4RQSQNSm
EkCWghNAnwoUQKGtFEDVYRVAfvAVQBbNFkDJRBdAM+8XQFeNGECb4hhA/OEZQMJEGkAcDRtA
gZYbQNysG0Bj3BxAkXAdQAzzHUCIlR5AjBofQPOrH0CjhyBAq8cgQKGKIUAoJSJAF3MiQJo6
I0DEfSNAOWYkQLGwJEB+JCVAe6MlQH54JkAT0CZA54QnQD/4J0DcjihAMfEoQPBlKUAz6SlA
ykQqQPz7KkAAYitAjN4rQMYxLECrtCxArcQtQHXtLUCvcC5AgN0uQPFXL0Drwy9AajQwQM5o
MEBzUDFA360xQCw0MkDAoDJAInkzQO3lM0CPGzRAMI80QI62NEDFKDVAs6g1QEEUNkB/kTZA
hSs3QLPYN0C0CjhARGc4QEGBOED1+jhAcYg5QOTXOUBMQDpAuZk6QEscO0AYdjtAA+g7QHxt
PEBTajxAmOY8QHJ2PUAZqD1AToU+QPiVPkB4FD9A/oQ/QAilP0Afxj9AIFpAQKCmQEAEYkFA
g2hBQCXZQUBRMkJAOLNCQEHZQkCZFUNAdGVDQEi9Q0DrWURAbaJEQJOQREAaaEVAjYZFQMz1
RUD9/UVAnZxGQODSRkCsRkdAn0xHQGRhR0D7xEdAXa1IQKqLSEAg5khApjRJQLCkSUAQB0pA
UktKQBmESkDuckpAg/JKQIZjS0DoektA2t9LQFoVTEAliUxAmqBMQG8aTUBpL01AI3lNQEfs
TUAU/01AnYJOQGheTkCd805AlSJPQAk8T0ATqE9AQb5PQC3oT0BTJlBAUslQQK3SUEBYA1FA
+UVRQCm6UUCf2VFA/EBSQKwIUkA0dFJAM29SQMisUkDoIlNAUn9TQKt/U0AJ7FNAfABUQAt0
VEA5i1RA6JBUQK/PVEDn91RANZJVQNqOVUBbqVVAqu5VQPgjVkA4rFZAgXJWQOi+VkA6CFdA
kBhXQO+bV0CrbldAadhXQLIeWEDyflhA5pNYQPOWWEBE1FhAUv5YQE5qWUB8T1lA/LFZQLrD
WUDi8VlAcgNaQDhjWkCwcVpApW5aQHrxWkCQSVtAsh5bQNSdW0DgaltAG61bQELrW0Cc+1tA
8xZcQGRyXECYkFxAEK9cQG/rXEDZ8lxArzRdQLJHXUD2gF1ARJddQMjKXUAAM15ADRxeQKFC
XkAnfV5A+t5eQHOgXkCk415Ays9eQN1QX0DAeV9AkIdfQHGpX0Dc5V9AX7ZfQOrdX0AwbGBA
BwZgQHZBYEBfcmBADO1gQJ3aYEAWVmFAb+ZgQHVDYUBWhWFAyo5hQMi2YUDa62FAle1hQBPJ
YUC4WWJAoFpiQDBkYkAfe2JAZ8ViQDTMYkB04WJAdrZiQExWY0D1PmNAhJ1jQF9yY0BF5WNA
OaRjQMHBY0AnsWNAEO5jQEJBZEAGM2RAtT5kQMFtZED2mGRAg7NkQAiyZEBw1mRAAdBkQPrW
ZEDr7mRAzWBlQGWQZUBivGVAuMdlQD2sZUAyoGVAYPdlQCI5ZkArI2ZAYzNmQDBZZkCeaWZA
FWlmQHC2ZkBhumZAUe5mQAnwZkBSnWZAnx5nQIkKZ0C8EGdAzUhnQPubZ0BdjGdAhZRnQGSH
Z0BYpmdAleNnQNwTaEAD52dANCFoQIQCaEA2I2hAEkBoQKRMaECccmhAjsZoQGWgaEDQ62hA
Pa5oQIy6aEA5EWlAKg1pQI7/aEBQP2lAxFhpQB+baUDWQ2lAPlNpQAycaUDEs2lAX6ZpQB20
aUCRu2lAQsFpQPQJakCzJGpA6hNqQDNVakDSdWpA9mFqQIpNakBrb2pACJ5qQGiHakAZwmpA
KOFqQCPUakDk52pATP1qQKLyakCDF2tAOCBrQG5aa0A5+WpAzUNrQJRda0DIm2tAialrQLqt
a0CwaWtAZbFrQOyua0BKs2tA9JFrQEXla0Bj1mtAv/5rQBMlbECQJGxAbT9sQBxsbEC9PmxA
62lsQF18bECjOmxA/JxsQGmzbEAHV2xAkqdsQGedbEDQ8WxAOsFsQG77bEBJ3WxA/v1sQEzs
bECcA21Avl1tQOhJbUDrQ21AC2FtQCdmbUC2c21AHWhtQOOFbUCKrm1Aur9tQJPPbUD8vG1A
ZbVtQGnFbUCk521A2eVtQCQGbkBcBW5AMhNuQM0pbkAoK25AWQpuQKEFbkC1QW5AwFZuQKdu
bkAgeW5A7HluQPtcbkCydW5AgGBuQMrCbkCPoW5AQ7ZuQMiObkCEmW5AaK9uQCPubkDP525A
0v9uQKLDbkB9BW9AXllvQBknb0AS8G5AM5RvQH9Qb0BuGW9ALFtvQIFhb0A6XW9AcVFvQFWE
b0BugG9AQGJvQA+ob0DWqm9A7J9vQHCYb0CpTW9ABc9vQGA5cEB30W9ALcdvQEsWcEBkpm9A
sRNwQNz6b0CC5m9AsCNwQPUbcECQVXBAFjBwQOYocEB+bHBA5H5wQIJ/cEB9iXBA035wQK+a
cEDOpnBAiZ9wQK+1cEDVynBAUcpwQJ7AcEBNjnBAAhdxQHrlcEAxw3BAleVwQFX5cEA96HBA
qypxQKK/cEBCDHFAiSxxQLE4cUCBEHFAaiNxQGFrcUAWMnFAnk1xQPAmcUBmZnFAqUlxQCZD
cUAXsHFApJdxQIOHcUB9dHFAOJpxQNm5cUDUqHFABJRxQGzNcUDKrHFAYvdxQBztcUAY9XFA
z99xQELccUAcz3FAdB9yQH/9cUCWEHJAt95xQPw0ckB2QHJAwVpyQD0ickDiSHJA72NyQBtH
ckAKGXJA531yQD9JckC2FHJAVohyQOaHckADQHJAo6ByQO2EckAroHJAv6xyQCyvckBsfXJA
Us5yQEDEckB/zHJAmBRzQKvpckBWrXJAKfxyQLAKc0Bx1nJAkzdzQEkCc0Bw8HJAeUFzQNwH
c0CvK3NAZilzQLtDc0BTC3NACFxzQFtec0ARcXNABjVzQJ5wc0A1TXNAHadzQCOhc0D9ZXNA
woJzQE4vc0BXeHNA+MdzQIG2c0DNh3NAvdVzQEO0c0D/zHNAJn9zQOCyc0An2HNAP5NzQPfp
c0BhtnNAK/pzQJTTc0D4BXRAnQJ0QBkRdEA6CXRAeA90QCUvdEBVI3RAB/dzQKsjdEBqLXRA
dGB0QKdEdEAFf3RAjml0QPF3dEAYjXRAfLd0QJVfdEAwO3RAbWV0QEeXdEBkYnRA7bl0QDGb
dECIhnRAlLN0QGXDdECuynRA84h0QJ6pdECTmHRAI4R0QJmtdEBoyHRAYOB0QNXbdEC0z3RA
aLR0QLwCdUDCMXVA7dh0QKbwdEATQ3VAi2l1QDs0dUDORHVAZYh1QEl5dUCcc3VAU091QDoG
dUCZYnVAZk51QHxVdUAmeHVAzEZ1QNxHdUChdXVAIql1QGG1dUDQg3VAZH91QCpwdUCcnXVA
Bb51QIiXdUCDgHVA6p51QFardUD/z3VAC5V1QPa0dUAQiXVAt+R1QEYTdkBJ23VAYvR1QAry
dUDrUnZAAMl1QLfkdUDA+nVAzTN2QEVLdkDTTHZA81V2QHdOdkD2XnZAJB12QKFSdkCBCnZA
0Gt2QOtqdkB/d3ZADYh2QF5pdkDeW3ZA+zx2QNNedkAGaHZA5pt2QNFXdkC/nHZAE6V2QCDF
dkB74XZAcKJ2QBvIdkCkpnZAXIN2QIHidkDViXZAI4p2QLLYdkDy1HZAsPB2QFvadkAYD3dA
49B2QCntdkBVBndA/eh2QKAyd0BL4HZAVSF3QGoqd0A3WHdAzNt2QGI3d0Ag13ZAKCJ3QDwm
d0B4R3dA9Uh3QHtKd0BrRXdAc1N3QBQ4d0AARXdAuKJ3QNB7d0ASbndAQ5R3QKysd0AGWndA
sVB3QCxnd0Dxp3dAoKh3QF+jd0CBfHdATZZ3QKuZd0DUd3dAgaZ3QIL0d0D41ndA9d53QNng
d0Cb83dAyf13QLPUd0A3EXhAx813QLUJeECHyXdAeOJ3QM4DeEAZAXhACAx4QAJCeEA3LXhA
q4p4QLgyeECXW3hADXN4QKD+d0BqJ3hAezN4QPIgeECoZXhATi54QNyIeEAoa3hA9kh4QC1N
eEBHMnhAII14QDhieEDjinhATYN4QLqHeEC8hnhAQXN4QBGAeECrqHhAxpB4QGFweED0xXhA
at54QNTKeEAkqHhA75l4QCq4eEB/0nhAf9Z4QLneeECwrHhAAzd5QCfpeEAB/nhAUxt5QAmv
eEDGOnlAo+p4QMwTeUC6+3hA8AZ5QEwCeUApQXlAbPR4QPsbeUCWTXlA8P94QMZXeUDSV3lA
kkZ5QEMbeUA4k3lALI55QC1KeUAOR3lAajB5QD5EeUAcbnlAkrp5QMZmeUCrkXlAbZZ5QPmG
eUCTQHlAxmB5QE2DeUC/rHlA8JZ5QAByeUB5iHlAQ815QLjGeUCRpXlA2W95QFK4eUDQ9nlA
QOd5QNoBekBO+HlAMQl6QHfteUA943lAvwJ6QCYzekBSCXpAVBt6QJAKekABOHpA//p5QGPc
eUBR7nlA2jB6QPocekD+CHpATVF6QH5dekC2PHpAzE16QAx4ekCjM3pAmnZ6QMZlekC8c3pA
JRd6QB52ekDlMHpA3DR6QPBJekCKVnpAaqZ6QLVmekBrjHpAU6V6QH9iekB7uHpAlo56QO+Y
ekAtvnpAesZ6QNe0ekAD0npAv5V6QI+aekC4gnpARv56QF7PekCNGntAttN6QFb9ekDMy3pA
l/Z6QKfyekDO1npAlvt6QKTmekC483pA5bB6QAEze0Ab0npAA9t6QGIWe0Do/XpAgRl7QMIN
e0AjTntASTx7QHM8e0AdJntA/Fh7QIN4e0CoCntANSh7QPOYe0BmUntAKDZ7QKExe0BPdntA
YX57QKFje0DLYntA24F7QHdoe0BdgHtAbIF7QI+Pe0CmkXtA76F7QM6be0BMWHtAKHB7QCqc
e0BuxXtAnMB7QFLKe0DpC3xAWaR7QBmke0AXyXtAmux7QE/xe0Ad5XtAy8B7QJuCe0AGy3tA
2uR7QKwAfEDOzXtA9Sl8QMbte0D/pntAztB7QIbke0DA/3tAeRh8QPAefEAAF3xAqwV8QNYU
fEDmJnxAZFB8QBMGfEDzLnxAuvN7QFQBfEBReXxAxEJ8QGsLfEAoOnxAEj98QPwyfEBBYXxA
KTh8QFaPfEBme3xAUG18QJGIfECJU3xAVFF8QMVdfEBmY3xAiH58QB2RfEDXnHxA7nt8QElv
fEC713xAD2l8QIGtfEDTsHxAFrZ8QHuZfEC+m3xATZF8QJnUfEBatXxAJeV8QPCjfEBynHxA
1uh8QGPhfEDux3xAX5d8QLF6fEABp3xAcfZ8QBXTfECb/XxAuCJ9QOLbfEDsCn1AZRJ9QHbx
fEDa0XxALUF9QPgSfUC7Ln1ATRh9QPNGfUA8On1AdxB9QM5zfUCKFX1AAVN9QEAnfUClDn1A
1xx9QM5TfUDcX31AjVV9QOkjfUD4c31AcXl9QB9ofUCDUH1AcWV9QF9cfUD7jn1ArQV9QOfH
fUDPdn1Aw7R9QL3AfUByjH1Aw2d9QJamfUACXH1A67N9QGqUfUDGyn1AzI59QBOOfUCQwn1A
VMR9QLGSfUDMvn1AluB9QNZ/fUDc031AD8p9QE+3fUB3AH5AJBB+QCk4fkBiyn1AnvN9QA3/
fUAo931Avvl9QLEFfkB/Hn5AAOB9QDwSfkCM+n1ALv59QPMQfkCRP35A9O59QHlVfkCDE35A
Ldx9QK5ifkCZU35A7kh+QHxffkCkIn5AZSV+QNsrfkCwCn5Apix+QLF0fkCRkX5ADGN+QIIt
fkDuZ35A72R+QHS8fkAEj35AL5t+QMh5fkBiwn5A769+QDyOfkDgfX5AiYl+QOGAfkDXiX5A
+35+QAKgfkBaVX5Aq4Z+QFegfkAFtH5Amc1+QFKmfkCCun5Apal+QGv8fkDM7n5AWod+QGf7
fkAK2n5AqZF+QDIUf0BQAH9Aatx+QFrQfkAZmX5Am+5+QHgHf0BU7X5AYvZ+QNURf0D+CX9A
9uV+QPkAf0BMG39AfhV/QNtGf0C4I39AzCx/QLAqf0DR9X5A4Qh/QKlvf0CkP39AeUl/QKQG
f0B4NX9APk9/QAdsf0DsXH9A7I9/QF5cf0B7bH9AEzh/QK9nf0BKJH9AvbB/QDVuf0AzXX9A
9nt/QAktf0C3Xn9ADoF/QMv/fkAFU39AHZd/QENTf0BoYX9Abn9/QC90f0A/1H9A6b1/QFW4
f0DA7X9AfNF/QKTaf0CZsn9ACtF/QOquf0ATgn9Axrh/QAHLf0DMsX9AYqB/QEUKgEDWqX9A
Mup/QKoFgEBE3X9A7sh/QDwbgECkxH9A+Ol/QGH/f0C5E4BAwR6AQGbff0Dk+n9AQQGAQDMI
gEBHD4BAUQCAQLYGgEAAHYBAcSCAQArhf0D7KYBAVRWAQEsGgEBIGIBAcDeAQLUPgED+3X9A
KyKAQPUegEALIoBAjlSAQKBAgEASS4BAkD6AQCwZgEBPNoBANiKAQDs6gECGNIBApEyAQFIt
gECPOIBAy2WAQDU1gEA0R4BAYliAQHZEgECRQYBAYVKAQPlEgED1UIBAFlaAQKQ1gEDYNoBA
sFeAQC5NgEAteoBAtz+AQCtwgECcNoBA1V+AQNxbgED3VoBAq0eAQAZagECFZ4BAVnCAQJxr
gEAakoBAwHqAQGhkgEBvkYBAqHuAQLh5gECtfIBAtYmAQPd8gEBTd4BA3Y6AQK9zgEDdcIBA
CJeAQMiAgEBsiIBAy4GAQDysgEC6rYBAgqOAQKmKgEDDjYBAs4aAQJB0gEBReYBAuYuAQI6f
gECMqoBAGaWAQOaGgEDCtoBAgcKAQIaMgEB0o4BAFrCAQPvIgEBYmIBAfKuAQDqOgEA+noBA
XaWAQH+ngED+w4BAm7eAQFO7gEAnzYBArsWAQOTBgEBVv4BA2bCAQJy/gEBooIBAMaKAQFbT
gEAu2IBAkcKAQOjJgEDXxYBAj8mAQLK3gEA84YBAzs+AQET4gEDv94BA9NGAQGzdgECA34BA
++iAQNLwgEAt8IBAVeuAQK8EgUBe4IBAg+GAQAkXgUAWD4FA0uiAQFrZgEDn2oBALeWAQKIN
gUAr+4BA/wiBQAj4gECNA4FAfS6BQPLxgEDO84BAVhyBQAb2gEBBD4FAuxOBQJoIgUCx9IBA
RgWBQLYdgUAVA4FAzgCBQMPwgEBxQoFAAx+BQHIxgUBKLIFAYQ+BQPw8gUBBT4FACiuBQN1p
gUD0CYFA0CiBQJo9gUDJPoFApR6BQDFXgUBQLoFAUCKBQH0vgUCmLIFAgyWBQPFDgUAyKIFA
FFGBQEQugUD4TIFAE1KBQFRFgUBDOoFA6kGBQKZNgUCrY4FARz2BQApVgUBxQ4FATWCBQA==</AssayYData></Step><Step><CommonData><SampleLocation>6</SampleLocation><SampleID></SampleID><SampleGroup></SampleGroup><SampleInfo></SampleInfo><SampleRow>H</SampleRow><SamplePlate>1</SamplePlate><WellType>WASH</WellType><Concentration>-1</Concentration><ConcentrationUnits>µg/ml</ConcentrationUnits><MolarConcentration>0</MolarConcentration><MolarConcUnits>nM</MolarConcUnits><MolecularWeight>56.5</MolecularWeight><Temperature>30</Temperature><StartTime>2721689</StartTime><AssayTime>120</AssayTime></CommonData><FlowRate>1000</FlowRate><StepType>BASELINE</StepType><StepName>Baseline</StepName><StepStatus>OK</StepStatus><ActualTime>120</ActualTime><CycleTime>0.2</CycleTime><AssayXData Points="600">QoDUQ/yZ1EN1s9RDD83UQ8nm1ENjANVD/BnVQ3Uz1UMwTdVDqGbVQ0KA1UP8mdVDdbPVQzDN
1UOo5tVDYwDWQ9wZ1kOWM9ZDME3WQ6hm1kNCgNZD3JnWQ3Wz1kMwzdZDyebWQ2MA10P8GddD
ljPXQw9N10PJZtdDQoDXQ9yZ10OWs9dDD83XQ6jm10NCANhD3BnYQ5Yz2EMPTdhDyWbYQ2OA
2EP8mdhDlrPYQw/N2EPJ5thDQgDZQ/wZ2UOWM9lDME3ZQ6hm2UNCgNlD3JnZQ5az2UMwzdlD
yebZQ0IA2kP8GdpDljPaQw9N2kPJZtpDQoDaQ/yZ2kN1s9pDMM3aQ6jm2kNjANtD3BnbQ3Uz
20MPTdtDyWbbQ0KA20P8mdtDdbPbQzDN20Oo5ttDQgDcQ/wZ3EN1M9xDD03cQ6hm3ENjgNxD
/JncQ5az3EMPzdxDyebcQ2MA3UPcGd1DljPdQw9N3UPJZt1DY4DdQ/yZ3UN1s91DD83dQ8nm
3UNjAN5D3BneQ5Yz3kMwTd5DyWbeQ0KA3kP8md5DlrPeQzDN3kPJ5t5DQgDfQ/wZ30OWM99D
D03fQ8lm30NCgN9D3JnfQ5az30MPzd9DyebfQ0IA4EPcGeBDdTPgQw9N4EOoZuBDQoDgQ/yZ
4EN1s+BDD83gQ6jm4ENjAOFD3BnhQ5Yz4UMPTeFDyWbhQ0KA4UP8meFDlrPhQw/N4UOo5uFD
YwDiQ/wZ4kOWM+JDME3iQ6hm4kNjgOJD/JniQ5az4kMPzeJDyebiQ0IA40P8GeNDdTPjQzBN
40PJZuNDY4DjQ/yZ40N1s+NDMM3jQ8nm40NjAORD/BnkQ5Yz5EMPTeRDyWbkQ0KA5EPcmeRD
dbPkQzDN5EOo5uRDQgDlQ9wZ5UOWM+VDME3lQ8lm5UNjgOVD3JnlQ5az5UMwzeVDyeblQ0IA
5kPcGeZDdTPmQw9N5kOoZuZDQoDmQx2a5kN1s+ZDD83mQ6jm5kNjAOdD/BnnQ5Yz50MPTedD
qGbnQ2OA50P8medDdbPnQw/N50PJ5udDYwDoQ9wZ6EOWM+hDD03oQ8lm6ENCgOhD/JnoQ5az
6EMPzehDyeboQ0IA6UP8GelDdTPpQw9N6UPJZulDQoDpQ/yZ6UOWs+lDD83pQ6jm6UNCAOpD
3BnqQ3Uz6kMPTepDyWbqQ0KA6kPcmepDlrPqQzDN6kPJ5upDQgDrQ9wZ60OWM+tDD03rQ8lm
60NjgOtD/JnrQ5az60MPzetDqObrQ0IA7EPcGexDljPsQzBN7EPJZuxDQoDsQ/yZ7EN1s+xD
D83sQ8nm7ENCAO1D/BntQ3Uz7UMPTe1DyWbtQ2OA7UP8me1DlrPtQw/N7UPJ5u1DYwDuQ/wZ
7kOWM+5DD03uQ6hm7kNjgO5D/JnuQ3Wz7kMwze5DyebuQ2MA70P8Ge9DljPvQw9N70PJZu9D
QoDvQ/yZ70N1s+9DD83vQ8nm70NjAPBD3BnwQ3Uz8EMwTfBDqGbwQ2OA8EP8mfBDlrPwQw/N
8EOo5vBDQgDxQ/wZ8UOWM/FDD03xQ8lm8UNCgPFD3JnxQ5az8UMwzfFDyebxQ2MA8kPcGfJD
dTPyQzBN8kPJZvJDQoDyQ9yZ8kN1s/JDD83yQ6jm8kNjAPND/BnzQ3Uz80MwTfNDqGbzQ2OA
80PcmfNDdbPzQzDN80Oo5vNDQgD0Q/wZ9EN1M/RDME30Q6hm9ENjgPRD3Jn0Q5az9EMPzfRD
yeb0Q2MA9UPcGfVDljP1Qw9N9UPJZvVDY4D1Q/yZ9UOWs/VDD831Q6jm9UNCAPZD/Bn2Q5Yz
9kMPTfZDqGb2Q2OA9kP8mfZDlrP2Qw/N9kPJ5vZDQgD3Q9wZ90N1M/dDME33Q8lm90NCgPdD
3Jn3Q5az90MPzfdDyeb3Q0IA+EPcGfhDljP4Qw9N+EPJZvhDY4D4Q/yZ+EN1s/hDMM34Q6jm
+ENCAPlD3Bn5Q3Uz+UMwTflDqGb5Q2OA+UP8mflDlrP5Qw/N+UPJ5vlDQgD6Q9wZ+kN1M/pD
D036Q6hm+kNjgPpD3Jn6Q3Wz+kMwzfpDyeb6Q0IA+0PcGftDljP7Qw9N+0PJZvtDY4D7Q/yZ
+0N1s/tDD837Q8nm+0NCAPxD3Bn8Q3Uz/EMwTfxDyWb8Q0KA/EPcmfxDdbP8Qw/N/EOo5vxD
QgD9Q/wZ/UN1M/1DME39Q6hm/UNjgP1D3Jn9Q3Wz/UMPzf1DqOb9Q2MA/kPcGf5DljP+Qw9N
/kPJZv5DQoD+Q9yZ/kN1s/5DMM3+Q6jm/kNjAP9D/Bn/Q5Yz/0MwTf9DyWb/Q0KA/0P8mf9D
lrP/Qw/N/0PJ5v9DMQAARO4MAETLGQBEmCYARFQzAEQhQABE7kwARLtZAESHZgBEZXMARDGA
AET+jABEu5kARJimAERlswBEIcAARP7MAES72QBEmOYARGXzAEQxAAFE7gwBRLsZAUSYJgFE
ZTMBRDFAAUTuTAFEy1kBRIdmAURUcwFEIYABRO6MAUTLmQFEh6YBRFSzAUQxwAFE/swBRMvZ
AUSH5gFEVPMBRDEAAkTuDAJEyxkCRIcmAkRlMwJEIUACRP5MAkS7WQJEh2YCRGVzAkQxgAJE
/owCRLuZAkSYpgJEVLMCRDHAAkTuzAJEu9kCRIfmAkRl8wJEIQADRP4MA0S7GQNEhyYDRGUz
A0QhQANE7kwDRLtZA0SYZgNEVHMDRCGAA0T+jANEu5kDRIemA0RlswNEIcADRP7MA0S72QNE
h+YDRFTzA0QhAARE/gwERLsZBESYJgREVDMERDFABETuTAREy1kERIdmBERlcwREMYAERO6M
BES7mQREh6YERGWzBEQxwARE/swERLvZBESH5gREZfMERCEABUT+DAVEyxkFRIcmBURlMwVE
IUAFRO5MBUS7WQVEh2YFRGVzBUQhgAVE7owFRLuZBUSHpgVEZbMFRCHABUT+zAVEy9kFRIfm
BURU8wVEIQAGRP4MBkQMGgZEhyYGRGUzBkQxQAZE7kwGRMtZBkSYZgZEZXMGRDGABkT+jAZE
y5kGRIemBkRUswZEIcAGRP7MBkS72QZEh+YGRGXzBkQxAAdE7gwHRMsZB0SHJgdEVDMHRCFA
B0T+TAdEu1kHRJhmB0RUcwdEIYAHRO6MB0TLmQdEmKYHRFSzB0QhwAdE/swHRMvZB0SY5gdE
ZfMHRDEACETuDAhEyxkIRIcmCERUMwhE</AssayXData><AssayYData Points="600">t5eBQGqSgUACboFAUnSBQONxgUC4b4FAV3KBQJUzgUDNcYFAoluBQJJEgUDOf4FAsCyBQHhV
gUBhMYFACjqBQMlUgUBcNoFAUUqBQOokgUDOOoFADUaBQAlIgUA1GIFAMzaBQHA6gUDIQ4FA
QDSBQFAmgUAVDYFAlSKBQNEdgUCMEoFAzBuBQPQrgUClAIFA1ROBQL4JgUAm6YBA1ymBQJEY
gUDeF4FAKyeBQPT4gECCAoFAphqBQEL9gECv8YBAqQCBQAQBgUALD4FA+v6AQGjqgED494BA
1P6AQDHqgED64IBAye2AQJHugEA424BA1tmAQKbigED/4YBAse6AQFTugEBc2IBAF9iAQLja
gEB+3oBARsWAQGnSgECEv4BAd9GAQFDRgECewoBAvvWAQCnvgEAX34BAAeSAQDHCgEA6roBA
IK6AQI3IgEDc1YBAMdiAQP7DgEB7voBAxLuAQMWWgEDMo4BAvaaAQNaegECkr4BA+72AQO6s
gEBasoBAE7uAQOPDgEDgyYBA46SAQMejgEDYnoBA05uAQAedgEC3nYBAGJKAQNWSgEC7k4BA
R6CAQLlsgEDCfoBAt52AQEGCgEDjZYBApKOAQN+TgEBWioBAUpWAQLV+gED9bYBAunyAQOp/
gEB2e4BAnI2AQD2ZgED5gIBAyoSAQA6OgEBMboBAk1eAQA1vgED8a4BAt4CAQF1NgECsfoBA
Y3yAQOBwgEBUU4BAP2eAQOtngEAIaoBAymeAQO9pgEBgZoBALFaAQC2DgEBoUIBABFiAQD1Z
gECfZIBAqV+AQGAugEC0ZoBA1UyAQOJVgEClKoBAg0aAQF5MgEA8YoBABVSAQIxQgEDWhIBA
B2OAQP1wgECxaIBAgkqAQERTgEAcVYBAiD2AQBs9gEDNLIBAxzeAQCFHgEDdLoBAMRyAQHxI
gEALH4BAb0OAQEEygEDWXIBAmEWAQG0zgEA2LIBA6CyAQGZUgECbIYBA6hGAQCs9gEACU4BA
KyiAQBRKgED7NIBAWCiAQMk2gECgOoBA1zKAQAk1gECnJ4BAkRmAQKsrgEDOVIBADTOAQBEw
gEAlDIBAki2AQI8sgEDjJoBAlgeAQA8MgEApOIBAETaAQGQmgEAjGIBABhOAQEwkgEAPIYBA
hAyAQNgsgEA9C4BASBuAQKPkf0AEGYBA/x2AQHngf0AUAoBAxwWAQF8HgEDoN4BAq8l/QCkZ
gEB07H9AivB/QLsegECN3n9ABgiAQHQQgEB5yX9AGfd/QIbDf0BE4H9ASuR/QCbHf0CYA4BA
uwaAQLkQgEBvrX9AnQWAQMXlf0Dy5X9A4ct/QNoNgEDB9X9A/r1/QDbUf0DyBYBAe/p/QA30
f0Dn8X9A0b5/QCuvf0CmzX9A2dR/QGCxf0DS8n9AyuB/QPjbf0Cntn9ALJt/QLfBf0DCpn9A
TcZ/QOnBf0AknX9AWbJ/QPi0f0DAmX9AZYJ/QFaWf0BO539Aa99/QGzcf0DVEIBAFr9/QD+N
f0Bfx39AAdN/QEKWf0CYjX9Ajpt/QJSKf0ALtX9AA9d/QOGYf0DdvX9AQ55/QAyof0Bran9A
HpV/QO+Tf0D9tn9Ara9/QCuZf0BXQX9AC5x/QBrBf0ACeX9AsZV/QLPpf0Axhn9Ah7B/QO66
f0BbfH9ABMJ/QKmIf0C0g39AtL9/QE+rf0CqVn9AIYN/QLtdf0CnUX9AJrl/QCllf0CeSn9A
TWp/QPJcf0CNoH9A96R/QKa0f0CAQ39Ad35/QPlEf0CfoH9A4mN/QGV0f0D4ZX9A+zh/QNJT
f0CBo39AX2Z/QDk7f0CGeH9Av3h/QNs6f0BhZ39AEmF/QJ2Gf0B1cn9ATlR/QAhaf0DhWX9A
qzB/QDZkf0AjMn9A9wl/QNaGf0B+R39ARHt/QLB0f0CiZX9AaQ5/QMgBf0BsF39AxTx/QOYU
f0CabH9AiQJ/QMYkf0BIN39ARyN/QFFFf0BTHn9ASSx/QFYVf0AEGX9AKSR/QOYgf0CEDH9A
1g9/QLAxf0CUhH9ABT9/QIQXf0A/JH9A2RR/QFwqf0C/NX9ALDB/QIk2f0Cw2n5A2R1/QP4B
f0AGJn9AfPV+QCvqfkBvGn9AnuB+QD0Pf0DO9n5ADut+QKRDf0CBBn9A0bZ+QO0of0B+V39A
3M5+QHr2fkD4pn5AoPh+QEfmfkBpAn9A2e9+QPDZfkCGwH5AoNN+QFDVfkBC5H5A8Qx/QMSo
fkDFqX5AB7t+QHzOfkAOvn5AcsR+QLisfkA+1X5ARrl+QIHkfkCCyX5Aew1/QIeKfkCyp35A
laV+QHUNf0A6nX5As+Z+QObifkCm6H5ADLV+QIC1fkCUun5Az6N+QA6wfkCRxH5AEHZ+QLmu
fkAopn5A9qx+QBq4fkC9iX5AXXZ+QMl6fkA+uH5AC65+QKqlfkDwrX5As6V+QE68fkBbcn5A
221+QNfDfkA0hH5A2at+QP+8fkDvln5A1WZ+QMC4fkB8oH5A97B+QKW/fkAAWH5ArdN+QIWh
fkCPgn5A6Lx+QPzXfkBHyX5ACc5+QJGJfkBWuX5AcLh+QDWjfkCgan5AGp9+QJdofkArdX5A
aEl+QGCOfkCMe35AaHd+QAt2fkCoqn5AuZZ+QPyBfkCKcX5AmZl+QEV5fkArbH5A0Il+QMxc
fkAWRX5AjoN+QAudfkD3k35A00J+QIe6fkAMhn5Amld+QPkjfkAkPX5AirJ+QJxwfkCVMH5A
U2p+QKRjfkCYhH5AtoN+QKY9fkCXc35Awnt+QG03fkAJQn5AgU1+QJZEfkDUbn5AWkl+QEyQ
fkDkbn5AW55+QBFUfkC1i35ARyJ+QGY3fkChJX5AT45+QEtpfkASVH5Aijh+QMxzfkBnNX5A
Lxx+QEdKfkA/WH5AOVl+QHFIfkCHOn5AiTR+QBgMfkAsVn5ApA1+QFlAfkAlGH5A+kh+QCxX
fkD4NH5A6CF+QBovfkABNX5AezN+QAAifkA4U35ACgt+QI8ZfkAzYH5AAzV+QAcdfkAMGn5A
409+QDYVfkDJ231AfV1+QCjifUC6+31AIFR+QHhtfkCaMH5AZyN+QG/yfUAhJn5AhFt+QEUU
fkCm/H1AtwV+QDlNfkB6Mn5AWBx+QNzQfUB9HH5AXRt+QF3JfUDuA35AQg5+QPgifkBcGH5A
ykx+QKoNfkCG+n1Aywh+QEXnfUAXDH5A</AssayYData></Step><Step><CommonData><SampleLocation>7</SampleLocation><SampleID>H1</SampleID><SampleGroup></SampleGroup><SampleInfo></SampleInfo><SampleRow>H</SampleRow><SamplePlate>1</SamplePlate><WellType>KSAMPLE</WellType><Concentration>0</Concentration><ConcentrationUnits>µg/ml</ConcentrationUnits><MolarConcentration>0</MolarConcentration><MolarConcUnits>nM</MolarConcUnits><MolecularWeight>56.5</MolecularWeight><Temperature>30</Temperature><StartTime>2851821</StartTime><AssayTime>1400</AssayTime></CommonData><FlowRate>1000</FlowRate><StepType>ASSOC</StepType><StepName>Association</StepName><StepStatus>OK</StepStatus><ActualTime>1400</ActualTime><CycleTime>0.2</CycleTime><AssayXData Points="7000">IUAIRO5MCES7WQhEmGYIRFRzCEQhgAhE7owIRLuZCESYpghEZbMIRCHACETuzAhEy9kIRJjm
CERU8whEMQAJRP4MCUTLGQlEmCYJRFQzCUQhQAlE/kwJRLtZCUSHZglEZXMJRCGACUT+jAlE
u5kJRJimCURUswlEIcAJRP7MCUS72QlEmOYJRFTzCUQxAApE7gwKRLsZCkSYJgpEljMKRCFA
CkT+TApEu1kKRIdmCkRUcwpEIYAKRO6MCkTLmQpEmKYKRFSzCkRCwApE/swKRMvZCkSY5gpE
VPMKRCEAC0T+DAtEuxkLRIcmC0RlMwtEMUALRO5MC0S7WQtEh2YLRGVzC0QxgAtE/owLRLuZ
C0SHpgtEVLMLRCHAC0TuzAtEy9kLRIfmC0RU8wtEIQAMRO4MDES7GQxEhyYMRGUzDEQxQAxE
7kwMRMtZDESYZgxEZXMMRCGADET+jAxEy5kMRJimDERUswxEIcAMRO7MDETL2QxEh+YMRGXz
DEQhAA1E/gwNRMsZDUSYJg1EZTMNRCFADUT+TA1Eu1kNRJhmDURUcw1EIYANRP6MDUTLmQ1E
h6YNRGWzDUQhwA1E/swNRMvZDUSH5g1EVPMNRDEADkTuDA5EuxkORJgmDkRlMw5EIUAORO5M
DkS7WQ5Eh2YORFRzDkQhgA5E/owORMuZDkSYpg5EVLMORCHADkT+zA5Eu9kORIfmDkRl8w5E
MQAPRP4MD0TLGQ9EmCYPRLYzD0QhQA9E/kwPRMtZD0SHZg9EVHMPRDGAD0TujA9Eu5kPRIem
D0Rlsw9EMcAPRP7MD0TL2Q9Eh+YPRGXzD0QhABBE7gwQRLsZEESHJhBEZTMQRCFAEET+TBBE
y1kQRIdmEERlcxBEMYAQRP6MEES7mRBEh6YQRGWzEEQxwBBE7swQRLvZEESH5hBEZfMQRCEA
EUTuDBFEuxkRRJgmEURUMxFEIUARRO5MEUTLWRFEmGYRRGVzEUQhgBFE/owRRMuZEUSYphFE
ZbMRRCHAEUT+zBFEy9kRRIfmEURl8xFEIQASRO4MEkTLGRJEhyYSRFQzEkQhQBJE/kwSRLtZ
EkSYZhJEZXMSRCGAEkTujBJEy5kSRJimEkRUsxJEMcASRP7MEkS72RJEh+YSRGXzEkQhABNE
/gwTRLsZE0SYJhNEZTMTRDFAE0TuTBNEu1kTRJhmE0RUcxNEIYATRO6ME0S7mRNEh6YTRGWz
E0QhwBNE7swTRMvZE0SH5hNEVPMTRDEAFET+DBREyxkURJgmFETHMxREMUAURO5MFETLWRRE
h2YURGVzFEQhgBRE/owURMuZFESYphREZbMURCHAFETuzBREu9kURIfmFERU8xREIQAVRO4M
FUS7GRVEhyYVRFQzFUQhQBVE/kwVRLtZFUSHZhVEVHMVRDGAFUTujBVEy5kVRJimFURlsxVE
IcAVRO7MFUS72RVEmOYVRFTzFUQhABZE7gwWRMsZFkSHJhZEZTMWRDFAFkTuTBZEu1kWRJhm
FkRUcxZEIYAWRP6MFkS7mRZEmKYWRFSzFkQhwBZE/swWRLvZFkSH5hZEVPMWRCEAF0TuDBdE
uxkXRJgmF0RlMxdEMUAXRP5MF0TLWRdEh2YXRFRzF0QhgBdE/owXRMuZF0SYphdEZbMXRDHA
F0T+zBdEu9kXRJjmF0Rl8xdEIQAYRO4MGETLGRhEmCYYRGUzGEQhQBhE/kwYRLtZGESHZhhE
ZXMYRCGAGET+jBhEy5kYRIemGERUsxhEIcAYRO7MGETL2RhEh+YYRFTzGEQxABlE/gwZRMsZ
GUSYJhlEVDMZRDFAGUTuTBlEy1kZRIdmGURlcxlEIYAZRP6MGUS7mRlEmKYZRFSzGUQxwBlE
/swZRLvZGUSH5hlEVPMZRDEAGkTuDBpEyxkaRIcmGkRUMxpEIUAaRP5MGkS7WRpEmGYaRGVz
GkQhgBpE/owaRLuZGkSHphpEVLMaRCHAGkTuzBpEy9kaRIfmGkRl8xpEIQAbRO4MG0TLGRtE
hyYbRFQzG0QxQBtE7kwbRMtZG0SHZhtEZXMbRCGAG0T+jBtEu5kbRJimG0RUsxtEIcAbRO7M
G0TL2RtEh+YbRFTzG0QhABxE7gwcRMsZHESHJhxEVDMcRCFAHET+TBxEy1kcRIdmHERUcxxE
IYAcRP6MHES7mRxEmKYcRGWzHEQxwBxE/swcRMvZHESH5hxEZfMcRCEAHUT+DB1EuxkdRIcm
HURUMx1EIUAdRP5MHUS7WR1EmGYdRGVzHUQhgB1E/owdRLuZHUSHph1EZbMdRDHAHUTuzB1E
u9kdRJjmHURU8x1EIQAeRP4MHkS7GR5EhyYeRGUzHkQxQB5E/kweRMtZHkSHZh5EVHMeRDGA
HkT+jB5Eu5keRJimHkRlsx5EIcAeRO7MHkS72R5Eh+YeRFTzHkQxAB9E7gwfRLsZH0SHJh9E
ZTMfRCFAH0T+TB9Eu1kfRIdmH0RUcx9EIYAfRO6MH0S7mR9EmKYfRGWzH0QhwB9E7swfRLvZ
H0SH5h9EZfMfRDEAIETuDCBEuxkgRJgmIERUMyBEMUAgRP5MIES7WSBEmGYgRGVzIEQhgCBE
7owgRLuZIESYpiBEVLMgRCHAIET+zCBEu9kgRJjmIERU8yBEMQAhRO4MIUTLGSFEmCYhRFQz
IUQxQCFE7kwhRLtZIUSHZiFEZXMhRCGAIUT+jCFEu5khRIemIURlsyFEIcAhRO7MIUTL2SFE
mOYhRGXzIUQhACJE7gwiRLsZIkSHJiJEdTMiRCFAIkT+TCJEu1kiRKhmIkRlcyJEIYAiRO6M
IkS7mSJEmKYiRGWzIkQhwCJE/swiRMvZIkSH5iJEdfMiRDEAI0TuDCNEyxkjRIcmI0S2MyNE
IUAjRP5MI0S7WSNEmGYjRGVzI0QhgCNE7owjRMuZI0SYpiNEZbMjRCHAI0T+zCNEu9kjRJjm
I0RU8yNEMQAkRO4MJES7GSREmCYkRFQzJEQhQCRE7kwkRMtZJESHZiREVHMkRCGAJETujCRE
y5kkRJimJERUsyREIcAkRP7MJES72SREh+YkRGXzJEQxACVE/gwlRLsZJUSYJiVEZTMlRCFA
JUT+TCVEy1klRIdmJURUcyVEIYAlRO6MJUTLmSVEh6YlRGWzJUQhwCVE/swlRMvZJUSH5iVE
dfMlRCEAJkT+DCZEyxkmRJgmJkRUMyZEMUAmRP5MJkTLWSZEmGYmRGVzJkQhgCZE/owmRLuZ
JkSYpiZEVLMmRDHAJkT+zCZEy9kmRJjmJkRl8yZEMQAnRO4MJ0TLGSdEhyYnRGUzJ0QhQCdE
7kwnRMtZJ0SHZidEVHMnRCGAJ0T+jCdEy5knRIemJ0RlsydEMcAnRO7MJ0TL2SdEh+YnRGXz
J0QxAChE/gwoRLsZKESYJihEpjMoRDJAKET+TChEulkoRIhmKERkcyhEMoAoRO6MKETLmShE
iKYoRGSzKEQhwChE/swoRLrZKESY5ihEZPMoRCEAKUTuDClEyxkpRIgmKURkMylEIUApRO5M
KUTLWSlEmGYpRGRzKUQhgClE7owpRLqZKUSYpilEVLMpRCHAKUTuzClEutkpRJjmKURU8ylE
MgAqRO4MKkS6GSpEmCYqRGQzKkQhQCpE/kwqRLpZKkSIZipEVHMqRCGAKkT+jCpEupkqRIim
KkRksypEIcAqRO7MKkTL2SpEiOYqRGTzKkQyACtE7gwrRMsZK0SIJitEZDMrRCFAK0T+TCtE
ulkrRJhmK0RkcytEMoArRO6MK0S6mStEiKYrRFSzK0QhwCtE7swrRLrZK0SY5itEVPMrRCEA
LETuDCxEyxksRJgmLERkMyxEMkAsRP5MLETLWSxEmGYsRFRzLEQygCxE7owsRLqZLESYpixE
VLMsRCHALETuzCxEy9ksRIjmLERU8yxEMgAtRO4MLUTLGS1EiCYtRMczLUQhQC1E/kwtRMtZ
LUSYZi1EVHMtRCGALUT+jC1Ey5ktRIimLURUsy1EIcAtRP7MLUS62S1EiOYtRGTzLUQyAC5E
/gwuRLoZLkSIJi5EZDMuRCFALkT+TC5Ey1kuRIhmLkRUcy5EMoAuRP6MLkTLmS5EiKYuRFSz
LkQhwC5E/swuRLrZLkSY5i5EZPMuRCEAL0T+DC9EuhkvRJgmL0RkMy9EIUAvRP5ML0TLWS9E
iGYvRGRzL0QhgC9E7owvRMuZL0SYpi9EZLMvRDLAL0TuzC9EutkvRIjmL0RU8y9EIQAwRP4M
MES6GTBEiCYwRFQzMEQhQDBE/kwwRLpZMESYZjBEZHMwRCGAMETujDBEupkwRIimMERkszBE
MsAwRO7MMETL2TBEiOYwRGTzMEQhADFE7gwxRMsZMUSYJjFEVDMxRDJAMUT+TDFEulkxRJhm
MURkczFEIYAxRP6MMUTLmTFEiKYxRFSzMUQhwDFE/swxRLrZMUSI5jFEZPMxRCEAMkTuDDJE
uhkyRIgmMkS2MzJEIUAyRP5MMkS6WTJEiGYyRGRzMkQygDJE/owyRMuZMkSYpjJEZLMyRDLA
MkT+zDJEutkyRIjmMkRU8zJEMgAzRP4MM0S6GTNEiCYzRGQzM0QhQDNE/kwzRLpZM0SIZjNE
ZHMzRCGAM0T+jDNEupkzRIimM0RUszNEMsAzRP7MM0S62TNEmOYzRGTzM0QhADRE/gw0RLoZ
NESYJjREZDM0RCFANETuTDREy1k0RIhmNERUczREMoA0RP6MNES6mTREmKY0RGSzNEQhwDRE
/sw0RMvZNESY5jREVPM0RCEANUTuDDVEyxk1RIgmNURUMzVEIUA1RP5MNUTLWTVEmGY1RFRz
NUQhgDVE/ow1RMuZNUSYpjVEVLM1RCHANUT+zDVEy9k1RIjmNURU8zVEIQA2RP4MNkTLGTZE
iCY2RFQzNkQhQDZE/kw2RMtZNkSIZjZEZHM2RDKANkTujDZEupk2RIimNkRkszZEMsA2RP7M
NkTL2TZEmOY2RFTzNkQhADdE/gw3RLoZN0SIJjdEljM3RDJAN0T+TDdEulk3RJhmN0RUczdE
IYA3RO6MN0TLmTdEiKY3RGSzN0QhwDdE/sw3RMvZN0SI5jdEVPM3RCEAOETuDDhEuhk4RJgm
OERkMzhEMkA4RO5MOES6WThEmGY4RGRzOEQygDhE7ow4RMuZOESopjhEZLM4RCHAOET+zDhE
y9k4RIjmOERU8zhEMgA5RO4MOUS6GTlEmCY5RGQzOUQyQDlE7kw5RLpZOUSIZjlEVHM5RCGA
OUTujDlEupk5RIimOURkszlEIcA5RP7MOUTL2TlEiOY5RGTzOUQhADpE7gw6RLoZOkSYJjpE
VDM6RCFAOkTuTDpEy1k6RIhmOkRUczpEIYA6RO6MOkS6mTpEmKY6RFSzOkQywDpE7sw6RMvZ
OkSY5jpEVPM6RDIAO0TuDDtEuhk7RIgmO0RUMztEMkA7RP5MO0S6WTtEiGY7RGRzO0QygDtE
/ow7RLqZO0SIpjtEZLM7RCHAO0T+zDtEutk7RJjmO0RU8ztEIQA8RP4MPETLGTxEiCY8RKYz
PEQyQDxE7kw8RMtZPESYZjxEZHM8RCGAPET+jDxEupk8RJimPERUszxEMsA8RP7MPES62TxE
iOY8RGTzPEQyAD1E/gw9RMsZPUSYJj1EVDM9RDJAPUTuTD1Ey1k9RJhmPURkcz1EMoA9RO6M
PUS6mT1EmKY9RGSzPUQhwD1E/sw9RLrZPUSY5j1EVPM9RCEAPkTuDD5Euhk+RIgmPkRkMz5E
MkA+RO5MPkTLWT5EiGY+RGRzPkQhgD5E/ow+RMuZPkSYpj5EZLM+RCHAPkT+zD5Ey9k+RJjm
PkRk8z5EMgA/RP4MP0TLGT9EiCY/RGQzP0QyQD9E/kw/RMtZP0SIZj9EVHM/RDKAP0T+jD9E
upk/RIimP0Rksz9EMsA/RO7MP0TL2T9EiOY/RGTzP0QhAEBE7gxARMsZQESYJkBEZDNARCFA
QETuTEBEullARIhmQERUc0BEIYBARO6MQETLmUBEiKZARFSzQEQywEBE/sxARMvZQESY5kBE
VPNARCEAQUT+DEFEuhlBRJgmQUSmM0FEMkBBRO5MQUTLWUFEiGZBRFRzQUQhgEFE7oxBRLqZ
QUSYpkFEVLNBRCHAQUTuzEFEy9lBRIjmQURk80FEIQBCRO4MQkS6GUJEmCZCRFQzQkQhQEJE
/kxCRLpZQkSYZkJEVHNCRDKAQkTujEJEuplCRIimQkRks0JEMsBCRO7MQkTL2UJEiOZCRFTz
QkQyAENE/gxDRMsZQ0SYJkNEVDNDRCFAQ0T+TENEy1lDRJhmQ0Rkc0NEMoBDRP6MQ0S6mUNE
iKZDRFSzQ0QhwENE7sxDRLrZQ0SI5kNEZPNDRDIARET+DEREuhlERIgmRERUM0REIUBERP5M
RES6WUREiGZERFRzREQhgERE/oxERLqZRESYpkREZLNERDLARET+zEREy9lERJjmRERk80RE
IQBFRP4MRUTLGUVEmCZFRFQzRUQhQEVE/kxFRMtZRUSIZkVEZHNFRCGARUT+jEVEy5lFRJim
RURUs0VEIcBFRP7MRUS62UVEmOZFRGTzRUQyAEZE/gxGRLoZRkSIJkZEljNGRDJARkT+TEZE
y1lGRIhmRkRUc0ZEIYBGRP6MRkTLmUZEiKZGRFSzRkQhwEZE/sxGRMvZRkSI5kZEVPNGRDIA
R0TuDEdEyxlHRJgmR0RUM0dEMkBHRP5MR0S6WUdEiGZHRGRzR0QhgEdE/oxHRMuZR0SopkdE
ZLNHRDLAR0TuzEdEutlHRIjmR0RU80dEIQBIRO4MSETLGUhEmCZIRGQzSEQyQEhE/kxIRMtZ
SESYZkhEVHNIRDKASET+jEhEy5lIRIimSERks0hEIcBIRP7MSETL2UhEiOZIRGTzSEQyAElE
/gxJRLoZSUSYJklEVDNJRDJASUTuTElEy1lJRIhmSURkc0lEMoBJRP6MSUS6mUlEiKZJRGSz
SUQhwElE/sxJRMvZSUSY5klEZPNJRCEASkTuDEpEyxlKRIgmSkRkM0pEIUBKRO5MSkS6WUpE
iGZKRGRzSkQygEpE7oxKRMuZSkSIpkpEVLNKRCHASkTuzEpEutlKRIjmSkRU80pEIQBLRP4M
S0TLGUtEmCZLRLYzS0QyQEtE7kxLRLpZS0SYZktEVHNLRDKAS0TujEtEuplLRIimS0Rks0tE
MsBLRO7MS0TL2UtEiOZLRFTzS0QhAExE7gxMRLoZTESIJkxEVDNMRCFATET+TExEullMRIhm
TERkc0xEIYBMRO6MTES6mUxEmKZMRFSzTEQhwExE/sxMRMvZTESI5kxEVPNMRCEATUT+DE1E
yxlNRJgmTURkM01EMkBNRO5MTUS6WU1EiGZNRGRzTUQhgE1E/oxNRLqZTUSIpk1EZLNNRCHA
TUT+zE1EutlNRIjmTURk801EIQBORO4MTkTLGU5EmCZORFQzTkQhQE5E/kxORLpZTkSYZk5E
VHNORCGATkT+jE5EuplORJimTkRks05EIcBORO7MTkTL2U5EmOZORFTzTkQyAE9E7gxPRLoZ
T0SIJk9EVDNPRDJAT0T+TE9EullPRJhmT0Rkc09EMoBPRP6MT0S6mU9EiKZPRGSzT0QywE9E
7sxPRLrZT0SI5k9EVPNPRDIAUETuDFBEuhlQRJgmUES2M1BEMkBQRP5MUETLWVBEiGZQRFRz
UEQygFBE/oxQRLqZUESYplBEZLNQRCHAUETuzFBEutlQRJjmUERk81BEMgBRRO4MUUS6GVFE
mCZRRGQzUUQhQFFE7kxRRMtZUUSYZlFEVHNRRCGAUUT+jFFEuplRRIimUURks1FEMsBRRO7M
UUS62VFEmOZRRFTzUUQhAFJE/gxSRLoZUkSYJlJEZDNSRDJAUkT+TFJEullSRJhmUkRkc1JE
MoBSRP6MUkTLmVJEiKZSRFSzUkQywFJE/sxSRLrZUkSY5lJEVPNSRCEAU0T+DFNEyxlTRJgm
U0RkM1NEMkBTRP5MU0TLWVNEiGZTRGRzU0QygFNE/oxTRMuZU0SYplNEVLNTRDLAU0T+zFNE
utlTRIjmU0Rk81NEMgBURO4MVES6GVREiCZURFQzVEQhQFRE/kxURLpZVESYZlREZHNURDKA
VETujFREy5lURIimVERks1REIcBURO7MVES62VREmOZURGTzVEQyAFVE7gxVRMsZVUSIJlVE
tjNVRDJAVUT+TFVEullVRIhmVURkc1VEMoBVRP6MVUS6mVVEmKZVRGSzVUQywFVE7sxVRMvZ
VUSI5lVEVPNVRCEAVkTuDFZEuhlWRIgmVkRkM1ZEMkBWRO5MVkS6WVZEiGZWRFRzVkQygFZE
7oxWRLqZVkSIplZEZLNWRCHAVkT+zFZEutlWRJjmVkRk81ZEIQBXRO4MV0S6GVdEmCZXRFQz
V0QhQFdE7kxXRMtZV0SYZldEVHNXRCGAV0T+jFdEy5lXRJimV0RUs1dEIcBXRO7MV0TL2VdE
mOZXRGTzV0QhAFhE/gxYRMsZWESIJlhEVDNYRDJAWET+TFhEy1lYRIhmWERkc1hEMoBYRP6M
WES6mVhEiKZYRGSzWEQhwFhE/sxYRLrZWESI5lhEZPNYRCEAWUT+DFlEuhlZRIgmWURUM1lE
IUBZRO5MWUS6WVlEiGZZRGRzWUQhgFlE7oxZRLqZWUSIpllEZLNZRDLAWUT+zFlEy9lZRJjm
WURk81lEIQBaRO4MWkS6GVpEmCZaRKYzWkQyQFpE/kxaRLpZWkSIZlpEZHNaRCGAWkTujFpE
uplaRJimWkRUs1pEIcBaRP7MWkTL2VpEmOZaRFTzWkQyAFtE/gxbRMsZW0SIJltEVDNbRDJA
W0TuTFtEullbRJhmW0Rkc1tEIYBbRO6MW0TLmVtEiKZbRFSzW0QhwFtE/sxbRMvZW0SY5ltE
VPNbRDIAXET+DFxEyxlcRIgmXERUM1xEIUBcRP5MXES6WVxEiGZcRGRzXEQhgFxE/oxcRLqZ
XESYplxEZLNcRCHAXETuzFxEy9lcRJjmXERk81xEMgBdRP4MXUS6GV1EiCZdRGQzXUQhQF1E
7kxdRLpZXUSYZl1EZHNdRDKAXUTujF1EupldRJimXURUs11EMsBdRP7MXUTL2V1EmOZdRGTz
XUQyAF5E/gxeRMsZXkSYJl5EVDNeRCFAXkTuTF5EulleRJhmXkRUc15EIYBeRP6MXkS6mV5E
mKZeRGSzXkQywF5E/sxeRMvZXkSI5l5EZPNeRCEAX0T+DF9EuhlfRIgmX0SWM19EIUBfRO5M
X0TLWV9EmGZfRFRzX0QygF9E/oxfRLqZX0SIpl9EVLNfRDLAX0TuzF9Ey9lfRIjmX0Rk819E
MgBgRO4MYES6GWBEiCZgRFQzYEQyQGBE/kxgRLpZYESIZmBEZHNgRDKAYET+jGBEy5lgRIim
YERks2BEIcBgRP7MYETL2WBEiOZgRGTzYEQhAGFE/gxhRMsZYUSYJmFEVDNhRDJAYUT+TGFE
y1lhRJhmYURkc2FEIYBhRO6MYUS6mWFEmKZhRFSzYUQywGFE7sxhRLrZYUSI5mFEZPNhRDIA
YkTuDGJEyxliRJgmYkRUM2JEIUBiRP5MYkS6WWJEiGZiRGRzYkQygGJE7oxiRMuZYkSIpmJE
VLNiRCHAYkTuzGJEy9liRJjmYkRU82JEIQBjRO4MY0TLGWNEmCZjRFQzY0QhQGNE7kxjRLpZ
Y0SIZmNEZHNjRCGAY0T+jGNEy5ljRIimY0RUs2NEMsBjRP7MY0TL2WNEmOZjRFTzY0QhAGRE
/gxkRMsZZESIJmREVDNkRDJAZET+TGREullkRJhmZERkc2REIYBkRO6MZETLmWREmKZkRGSz
ZEQhwGRE7sxkRMvZZESI5mREVPNkRDIAZUT+DGVEuhllRJgmZURkM2VEIUBlRP5MZUS6WWVE
mGZlRGRzZUQygGVE/oxlRLqZZUSIpmVEVLNlRCHAZUT+zGVEutllRJjmZURU82VEIQBmRP4M
ZkS6GWZEiCZmRFQzZkQhQGZE/kxmRLpZZkSYZmZEVHNmRCGAZkTujGZEy5lmRJimZkRks2ZE
MsBmRO7MZkS62WZEiOZmRFTzZkQhAGdE7gxnRLoZZ0SIJmdEZDNnRCFAZ0TuTGdE3FlnRIhm
Z0RUc2dEMoBnRP6MZ0S6mWdEmKZnRFSzZ0QywGdE7sxnRLrZZ0SI5mdEZPNnRCEAaET+DGhE
yxloRJgmaERUM2hEMkBoRO5MaETLWWhEmGZoRGRzaEQygGhE/oxoRLqZaESYpmhEZLNoRDLA
aETuzGhEy9loRIjmaERk82hEMgBpRO4MaUTLGWlEiCZpRNgzaUQhQGlE7kxpRLpZaUSYZmlE
ZHNpRDKAaUT+jGlEuplpRJimaURUs2lEMsBpRO7MaUS62WlEmOZpRGTzaUQhAGpE/gxqRLoZ
akSIJmpEZDNqRDJAakTuTGpEullqRJhmakRkc2pEMoBqRP6MakTLmWpEiKZqRGSzakQhwGpE
7sxqRLrZakSY5mpEVPNqRCEAa0TuDGtEyxlrRJgma0RkM2tEMkBrRP5Ma0TLWWtEiGZrRGRz
a0QygGtE7oxrRLqZa0SIpmtEVLNrRCHAa0T+zGtEy9lrRIjma0Rk82tEIQBsRP4MbES6GWxE
iCZsRFQzbEQhQGxE/kxsRLpZbESYZmxEVHNsRDKAbET+jGxEy5lsRIimbERks2xEMsBsRO7M
bES62WxEmOZsRGTzbEQyAG1E7gxtRMsZbUSYJm1EZDNtRDJAbUT+TG1Ey1ltRJhmbURUc21E
MoBtRO6MbUTLmW1EmKZtRGSzbUQhwG1E7sxtRLrZbUSI5m1EVPNtRDIAbkTuDG5EyxluRJgm
bkRkM25EMkBuRP5MbkTLWW5EmGZuRFRzbkQhgG5E7oxuRMuZbkSYpm5EVLNuRCHAbkT+zG5E
y9luRJjmbkRU825EIQBvRP4Mb0TLGW9EiCZvRFQzb0QhQG9E/kxvRMtZb0SIZm9EVHNvRCGA
b0TujG9EuplvRJimb0RUs29EMsBvRP7Mb0TL2W9EmOZvRFTzb0QyAHBE7gxwRLoZcESIJnBE
ZDNwRDJAcET+THBEy1lwRIhmcERkc3BEIYBwRP6McES6mXBEmKZwRFSzcEQhwHBE7sxwRLrZ
cESY5nBEVPNwRCEAcUT+DHFEyxlxRJgmcURUM3FEIUBxRO5McUTLWXFEmGZxRGRzcUQygHFE
7oxxRMuZcUSYpnFEZLNxRCHAcUTuzHFEy9lxRIjmcURU83FEIQByRP4MckS6GXJEmCZyRGQz
ckQhQHJE/kxyRLpZckSIZnJEVHNyRDKAckT+jHJEuplyRIimckRks3JEIcByRP7MckTL2XJE
iOZyRFTzckQyAHNE/gxzRMsZc0SYJnNExzNzRCFAc0T+THNEullzRJhmc0Rkc3NEMoBzRP6M
c0TLmXNEiKZzRGSzc0QywHNE/sxzRLrZc0SI5nNEZPNzRDIAdET+DHREuhl0RJgmdERUM3RE
MkB0RP5MdES6WXREiGZ0RFRzdEQygHRE7ox0RMuZdESIpnREVLN0RDLAdETuzHREy9l0RJjm
dERk83REIQB1RO4MdUTLGXVEiCZ1RFQzdUQyQHVE7kx1RLpZdUSIZnVEVHN1RDKAdUTujHVE
y5l1RIimdURUs3VEIcB1RP7MdUTL2XVEiOZ1RGTzdUQhAHZE7gx2RLoZdkSIJnZEZDN2RCFA
dkTuTHZEy1l2RJhmdkRUc3ZEIYB2RP6MdkS6mXZEiKZ2RGSzdkQhwHZE/sx2RLrZdkSI5nZE
ZPN2RCEAd0TuDHdEyxl3RJgmd0RkM3dEMkB3RO5Md0S6WXdEiGZ3RGRzd0QhgHdE7ox3RLqZ
d0SYpndEZLN3RDLAd0T+zHdEutl3RIjmd0Rk83dEIQB4RO4MeETLGXhEmCZ4RJYzeEQyQHhE
7kx4RLpZeESIZnhEZHN4RDKAeEQOjXhEupl4RIimeERUs3hEIcB4RP7MeES62XhEiOZ4RGTz
eEQhAHlE7gx5RMsZeUSYJnlEZDN5RCFAeUTuTHlEy1l5RJhmeURkc3lEIYB5RO6MeUTLmXlE
iKZ5RGSzeUQywHlE/sx5RMvZeUSY5nlEVPN5RDIAekTuDHpEyxl6RJgmekRkM3pEMkB6RO5M
ekS6WXpEmGZ6RGRzekQhgHpE7ox6RMuZekSYpnpEVLN6RCHAekTuzHpEy9l6RIjmekRk83pE
MgB7RP4Me0S6GXtEmCZ7RGQze0QhQHtE7kx7RMtZe0SYZntEZHN7RDKAe0T+jHtEy5l7RIim
e0Rks3tEIcB7RP7Me0S62XtEiOZ7RFTze0QyAHxE7gx8RLoZfESYJnxEZDN8RCFAfET+THxE
ull8RJhmfERkc3xEMoB8RO6MfES6mXxEmKZ8RFSzfEQywHxE7sx8RMvZfESY5nxEZPN8RDIA
fUTuDH1Euhl9RIgmfUS2M31EMkB9RO5MfUTLWX1EiGZ9RFRzfUQygH1E7ox9RLqZfUSYpn1E
ZLN9RCHAfUT+zH1Eutl9RIjmfURk831EIQB+RP4MfkTLGX5EiCZ+RKYzfkQyQH5E/kx+RMtZ
fkSIZn5EZHN+RDKAfkTujH5Ey5l+RJimfkRks35EMsB+RO7MfkTL2X5EmOZ+RGTzfkQyAH9E
7gx/RLoZf0SIJn9EVDN/RCFAf0T+TH9Ey1l/RIhmf0Rkc39EMoB/RP6Mf0S6mX9EiKZ/RGSz
f0QywH9E7sx/RLrZf0SI5n9EZPN/RBAAgER/BoBE5gyAREQTgESqGYBEECCARH8mgETdLIBE
RDOARLI5gEQQQIBEf0aARN1MgEREU4BEqlmARBBggER/ZoBE3WyARExzgESqeYBEEICARHeG
gETdjIBETJOARKqZgEQZoIBEd6aAROasgEREs4BEsrmARBDAgER3xoBE5syAREzTgESq2YBE
GeCARH/mgETm7IBETPOARKr5gEQhAIFEdwaBRN0MgUREE4FE2xmBRBAggUR/JoFE5iyBREwz
gUSqOYFEEECBRHdGgUTmTIFERFOBRKpZgUQQYIFEd2aBRN1sgURMc4FEsnmBRBmAgUR3hoFE
5oyBREyTgUSqmYFEGaCBRH+mgUTmrIFETLOBRKq5gUQZwIFEf8aBRObMgURM04FEqtmBRBDg
gUSH5oFE3eyBREzzgUSy+YFEEACCRHcGgkTdDIJETBOCRLIZgkQQIIJEdyaCRN0sgkREM4JE
qjmCRBlAgkR3RoJE3UyCRExTgkSyWYJEGWCCRHdmgkTmbIJETHOCRKp5gkQQgIJEd4aCRN2M
gkRMk4JEqpmCRBmggkR/poJE5qyCREyzgkSyuYJEGcCCRH/GgkTdzIJERNOCRLLZgkQZ4IJE
f+aCRObsgkRE84JEsvmCRBkAg0R/BoNE5gyDREQTg0SqGYNEGSCDRH8mg0TdLINERDODRLo5
g0QZQINEf0aDRN1Mg0REU4NEslmDRBlgg0R3ZoNE3WyDRERzg0SyeYNEGYCDRHeGg0TmjINE
RJODRKqZg0QQoINEd6aDRN2sg0REs4NEsrmDRBDAg0R3xoNE5syDREzTg0Sy2YNEGeCDRHfm
g0Td7INERPODRLL5g0QQAIREdwaERN0MhEREE4REshmERBgghER3JoRE5iyEREwzhESqOYRE
EECERHdGhETeTIRERFOERLJZhEQQYIREf2aERN5shEREc4REqnmERBCAhER3hoRE5oyEREyT
hESqmYREGKCERHemhETmrIRERLOERKq5hEQYwIREf8aERObMhERE04REstmERBDghER35oRE
3uyERETzhESy+YREGACFRH8GhUTmDIVERBOFRLIZhUQQIIVEfyaFRN4shUREM4VEsjmFRBhA
hUR3RoVE3kyFRExThUSyWYVEGGCFRH9mhUTebIVETHOFRLJ5hUQYgIVEd4aFROaMhURMk4VE
qpmFRBCghUR3poVE3qyFRESzhUSyuYVEGMCFRHfGhUTezIVETNOFRLLZhUQQ4IVEf+aFRN7s
hURE84VEqvmFRBAAhkR3BoZE3gyGREQThkTTGYZEGCCGRH8mhkTeLIZERDOGRLI5hkQYQIZE
f0aGRN5MhkRMU4ZEqlmGRBBghkR3ZoZE5myGRExzhkSyeYZEGICGRH+GhkTejIZERJOGRKqZ
hkQYoIZEf6aGRN6shkREs4ZEsrmGRBDAhkR3xoZE5syGRETThkSy2YZEGOCGRHfmhkTe7IZE
TPOGRLL5hkQYAIdEdwaHRN4Mh0RME4dEqhmHRBggh0R/JodE3iyHREQzh0SyOYdEGECHRH9G
h0TeTIdETFOHRLJZh0QQYIdEf2aHROZsh0RMc4dEqnmHRBCAh0R3hodE5oyHRESTh0SymYdE
GKCHRH+mh0TerIdETLOHRKq5h0QYwIdEd8aHRN7Mh0RE04dEstmHRBDgh0R/5odE3uyHREzz
h0Sy+YdEEACIRH8GiETeDIhETBOIRKoZiEQQIIhEfyaIRN4siEREM4hEqjmIRBhAiER3RohE
5kyIRERTiESqWYhEEGCIRHdmiETmbIhETHOIRKp5iEQYgIhEf4aIRN6MiEREk4hE05mIRBCg
iER3pohE5qyIRESziESyuYhEGMCIRHfGiETmzIhERNOIRLLZiEQY4IhEd+aIRObsiERM84hE
svmIRBgAiUR3BolE5gyJREQTiUSyGYlEGCCJRH8miUTeLIlETDOJRKo5iUQYQIlEf0aJRN5M
iURMU4lEslmJRBBgiUR3ZolE5myJRExziUSqeYlEEICJRH+GiUTejIlERJOJRKqZiUQYoIlE
f6aJRN6siURMs4lEqrmJRBjAiUR3xolE3syJRETTiUSq2YlEGOCJRH/miUTm7IlERPOJRKr5
iUQYAIpEdwaKROYMikREE4pEqhmKRBggikR3JopE5iyKREwzikSyOYpEEECKRH9GikTeTIpE
RFOKRKpZikQYYIpEf2aKRN5sikRMc4pEqnmKRBCAikR3hopE5oyKREyTikSymYpEGKCKRHem
ikTmrIpERLOKRLK5ikQQwIpEd8aKRN7MikRM04pEstmKRBDgikR35opE3uyKRETzikSy+YpE
GACLRH8Gi0TmDItETBOLRMsZi0QYIItEfyaLROYsi0RMM4tEqjmLRBhAi0R/RotE5kyLRERT
i0SqWYtEGGCLRH9mi0TebItERHOLRLJ5i0QQgItEf4aLRN6Mi0RMk4tEspmLRBigi0R/potE
5qyLRESzi0SquYtEEMCLRH/Gi0TezItETNOLRKrZi0QY4ItEd+aLRObsi0RM84tEsvmLRBAA
jER3BoxE3gyMREQTjESqGYxEGCCMRH8mjETeLIxERDOMRKo5jEQYQIxEf0aMRN5MjERMU4xE
qlmMRBBgjER/ZoxE3myMRExzjESqeYxEGICMRH+GjETejIxERJOMRKqZjEQQoIxEd6aMRN6s
jERMs4xEsrmMRBjAjER/xoxE5syMREzTjESy2YxEEOCMRHfmjETm7IxERPOMRLL5jEQYAI1E
fwaNRN4MjUREE41EshmNRBggjUR/Jo1E5iyNREQzjUSyOY1EEECNRH9GjUTeTI1ETFONRLJZ
jUQQYI1Ed2aNROZsjUREc41EqnmNRBCAjUR3ho1E7oyNRESTjUSymY1EGKCNRH+mjUTerI1E
TLONRLK5jUQQwI1Ed8aNRObMjURM041EqtmNRBDgjUR/5o1E3uyNREzzjUSy+Y1EGACORHcG
jkTeDI5ERBOORKoZjkQYII5EfyaOROYsjkRMM45EsjmORBBAjkR/Ro5E5kyORERTjkSqWY5E
EGCORHdmjkTebI5ERHOORKp5jkQQgI5Ef4aORN6MjkREk45EspmORBigjkR/po5E3qyOREyz
jkSquY5EGMCORH/GjkTmzI5ETNOORLLZjkQQ4I5Ed+aORN7sjkRM845EsvmORBAAj0R3Bo9E
3gyPREQTj0SyGY9EGCCPRHcmj0TeLI9ERDOPRLI5j0QQQI9Ef0aPROZMj0RMU49EslmPRBhg
j0R3Zo9E3myPRExzj0SyeY9EEICPRHeGj0TejI9ERJOPRLKZj0QYoI9Ef6aPROasj0REs49E
srmPRBDAj0R3xo9E3syPRETTj0Sy2Y9EGOCPRH/mj0Tm7I9ETPOPRKr5j0QYAJBEdwaQROYM
kERME5BEqhmQRBggkER3JpBE5iyQREwzkESqOZBEGECQRH9GkETeTJBERFOQRLJZkEQQYJBE
f2aQROZskERMc5BEqnmQRBiAkER3hpBE5oyQRESTkESymZBEEKCQRH+mkETerJBERLOQRKq5
kEQQwJBEd8aQRN7MkERM05BEqtmQRBDgkER35pBE3uyQRETzkESy+ZBEGACRRH8GkUTeDJFE
TBORRKoZkUQQIJFEdyaRROYskUREM5FEqjmRRBhAkUR3RpFE5kyRRExTkUSyWZFEEGCRRHdm
kUTmbJFERHORRLJ5kUQYgJFEd4aRRN6MkURMk5FEqpmRRBigkUR3ppFE3qyRRESzkUSyuZFE
GMCRRH/GkUTezJFETNORRKrZkUQQ4JFEd+aRRObskURE85FEsvmRRBgAkkR/BpJE3gySREQT
kkSyGZJEECCSRHcmkkTeLJJERDOSRLI5kkQQQJJEd0aSRN5MkkREU5JEqlmSRBhgkkR3ZpJE
3mySRERzkkSyeZJEEICSRHeGkkTejJJETJOSRNOZkkQYoJJEf6aSROaskkREs5JEqrmSRBDA
kkR/xpJE3sySRETTkkSq2ZJEGOCSRHfmkkTe7JJETPOSRKr5kkQYAJNEdwaTROYMk0RME5NE
shmTRBggk0R/JpNE3iyTREwzk0SyOZNEEECTRH9Gk0TeTJNERFOTRKpZk0QQYJNEf2aTROZs
k0REc5NEsnmTRBiAk0R3hpNE3oyTRESTk0SymZNEGKCTRH+mk0TerJNETLOTRLK5k0QYwJNE
d8aTRN7Mk0RE05NEqtmTRBjgk0R35pNE5uyTRETzk0Sy+ZNEGACURHcGlETeDJRETBOURLIZ
lEQYIJREdyaURN4slEREM5REqjmURBhAlER/RpRE5kyURERTlESqWZREGGCURH9mlETebJRE
RHOURLJ5lEQYgJREd4aUROaMlEREk5REqpmURBCglER3ppRE3qyURESzlESquZREGMCURHfG
lETmzJRERNOURKrZlEQY4JREd+aURObslERE85REqvmURBgAlUR/BpVE5gyVREwTlUTkGZVE
ECCVRHcmlUTeLJVETDOVRLo5lUQQQJVEd0aVRN5MlUREU5VEqlmVRBBglUR/ZpVE3myVRERz
lUSyeZVEEICVRH+GlUTejJVETJOVRLKZlUQQoJVEd6aVROaslURMs5VEqrmVRBDAlUR3xpVE
3syVREzTlUSq2ZVEEOCVRHfmlUTe7JVERPOVRKr5lUQQAJZEdwaWRN4MlkREE5ZEshmWRBgg
lkR3JpZE3iyWREQzlkSqOZZEEECWRH9GlkTeTJZETFOWRLJZlkQYYJZEd2aWRN5slkRMc5ZE
qnmWRBCAlkR3hpZE5oyWREyTlkSymZZEGKCWRHemlkTmrJZETLOWRKq5lkQQwJZEf8aWRObM
lkRE05ZEqtmWRBDglkR35pZE3uyWREzzlkSq+ZZEGACXRHcGl0TmDJdETBOXRKoZl0QYIJdE
dyaXRN4sl0RMM5dEsjmXRBhAl0R3RpdE5kyXRExTl0SyWZdEGGCXRH9ml0TebJdETHOXRKp5
l0QQgJdEd4aXRN6Ml0REk5dEy5mXRBCgl0R/ppdE5qyXREyzl0SquZdEGMCXRHfGl0TmzJdE
RNOXRKrZl0QQ4JdEf+aXRN7sl0RE85dEqvmXRBgAmER3BphE3gyYREwTmESqGZhEECCYRH8m
mETeLJhERDOYRLI5mEQQQJhEf0aYROZMmEREU5hEslmYRBBgmER/ZphE3myYRExzmESqeZhE
GICYRHeGmETmjJhERJOYRKqZmEQQoJhEd6aYRN6smERMs5hEsrmYRBjAmER/xphE3syYREzT
mESq2ZhEGOCYRH/mmETm7JhERPOYRLL5mEQQAJlEfwaZRN4MmURME5lEshmZRBAgmUR3JplE
3iyZREQzmUSyOZlEGECZRH9GmUTeTJlETFOZRKpZmUQYYJlEf2aZRN5smUREc5lEsnmZRBCA
mUR/hplE3oyZREyTmUSymZlEGKCZRHemmUTmrJlERLOZRKq5mUQQwJlEd8aZRN7MmURM05lE
qtmZRBjgmUR/5plE5uyZREzzmUSq+ZlEEACaRH8GmkTeDJpETBOaRNMZmkQQIJpEdyaaRN4s
mkRMM5pEsjmaRBBAmkR3RppE5kyaRExTmkSqWZpEEGCaRH9mmkTebJpETHOaRKp5mkQYgJpE
d4aaRN6MmkREk5pEqpmaRBCgmkR3pppE5qyaREyzmkSquZpEEMCaRH/GmkTezJpERNOaRLLZ
mkQY4JpEd+aaRN7smkRM85pEqvmaRBgAm0R/BptE3gybREwTm0SqGZtEECCbRIgmm0TeLJtE
RDObRKo5m0QQQJtEf0abROZMm0REU5tEslmbRBBgm0R3ZptE3mybRERzm0SqeZtEEICbRHeG
m0TejJtERJObRLKZm0QYoJtEf6abRN6sm0RMs5tEsrmbRBjAm0R/xptE3sybREzTm0Sy2ZtE
GOCbRHfmm0Tm7JtETPObRKr5m0QQAJxEdwacRN4MnERME5xEqhmcRBAgnER3JpxE5iycREwz
nESqOZxEGECcRHdGnETmTJxETFOcRLJZnEQYYJxEf2acRN5snEREc5xEsnmcRBCAnER3hpxE
5oycREyTnESqmZxEEKCcRHemnETerJxERLOcRLK5nEQQwJxEd8acRObMnERE05xEstmcRBjg
nER35pxE3uycRETznESq+ZxEGACdRH8GnUTmDJ1ERBOdRLIZnUQQIJ1EfyadRN4snUREM51E
sjmdRBhAnUR3Rp1E3kydRERTnUSyWZ1EGGCdRHdmnUTmbJ1ETHOdRKp5nUQQgJ1Ed4adRN6M
nURMk51EspmdRBCgnUR3pp1E3qydREyznUSquZ1EGMCdRHfGnUTmzJ1ERNOdRKrZnUQY4J1E
f+adRObsnURM851EqvmdRBAAnkR3Bp5E5gyeREwTnkSyGZ5EECCeRH8mnkTeLJ5ETDOeRKo5
nkQQQJ5Ef0aeRN5MnkRMU55EqlmeRBBgnkR3Zp5E3myeRERznkSqeZ5EGICeRHeGnkTmjJ5E
RJOeRLKZnkQQoJ5Ed6aeRN6snkREs55EsrmeRBjAnkR3xp5E5syeRETTnkSy2Z5EGOCeRHfm
nkTe7J5ETPOeRLL5nkQYAJ9EfwafRN4Mn0RME59E3BmfRBggn0R/Jp9E5iyfREwzn0SyOZ9E
EECfRHdGn0TmTJ9ETFOfRKpZn0QYYJ9Ef2afRN5sn0RMc59EqnmfRBiAn0R3hp9E5oyfREST
n0SymZ9EEKCfRHemn0TerJ9ETLOfRKq5n0QYwJ9Ef8afRObMn0RE059EstmfRBDgn0R/5p9E
5uyfRETzn0Sq+Z9EEACgRHcGoETeDKBETBOgRLIZoEQQIKBEdyagRN4soERMM6BEsjmgRBhA
oER/RqBE5kygRExToESyWaBEEGCgRHdmoETebKBERHOgRKp5oEQYgKBEf4agROaMoERMk6BE
spmgRBigoER/pqBE5qygRESzoESquaBEGMCgRH/GoETezKBERNOgRLLZoEQQ4KBEf+agRObs
oERM86BEqvmgRBgAoUR3BqFE3gyhREQToUSyGaFEGCChRH8moUTmLKFERDOhRKo5oUQYQKFE
f0ahRN5MoURMU6FEqlmhRBhgoUR/ZqFE5myhRExzoUSqeaFEEIChRH+GoUTejKFETJOhRMuZ
oUQYoKFEd6ahRN6soUREs6FEqrmhRBjAoUR/xqFE7syhRETToUSy2aFEEOChRH/moUTe7KFE
RPOhRKr5oUQYAKJEdwaiROYMokREE6JEqhmiRBggokR/JqJE3iyiREwzokSyOaJEEECiRHdG
okTeTKJERFOiRKpZokQYYKJEd2aiRN5sokRMc6JEqnmiRBCAokR/hqJE5oyiRESTokSymaJE
EKCiRH+mokTerKJERLOiRLK5okQQwKJEd8aiRObMokRE06JEstmiRBDgokR35qJE5uyiRETz
okSq+aJEGACjRH8Go0TeDKNETBOjRKoZo0QYIKNEdyajRN4so0REM6NEsjmjRBBAo0R/RqNE
5kyjRExTo0SyWaNEEGCjRH9mo0TmbKNERHOjRLJ5o0QQgKNEd4ajRN6Mo0REk6NEspmjRBCg
o0R3pqNE3qyjREyzo0SyuaNEEMCjRHfGo0TmzKNETNOjRKrZo0QY4KNEd+ajRN7so0RM86NE
svmjRBgApER3BqRE5gykREQTpETcGaREECCkRH8mpETeLKRETDOkRKo5pEQYQKREd0akRN5M
pEREU6REslmkRBBgpER3ZqRE5mykRERzpESqeaREGICkRH+GpETmjKRETJOkRLKZpEQQoKRE
f6akRN6spERMs6REqrmkRBDApER3xqRE3sykREzTpESy2aREGOCkRH/mpETm7KRETPOkRKr5
pEQYAKVEdwalROYMpURME6VEshmlRBAgpUR/JqVE5iylREwzpUSyOaVEEEClRH9GpUTmTKVE
TFOlRLJZpUQYYKVEd2alROZspUREc6VEsnmlRBCApUR/hqVE3oylREyTpUSqmaVEGKClRHem
pUTerKVETLOlRLK5pUQYwKVEd8alRObMpURE06VEqtmlRBDgpUR/5qVE3uylRETzpUSy+aVE
GACmRHcGpkTmDKZETBOmRKoZpkQQIKZEdyamRN4spkRMM6ZEsjmmRBBApkR3RqZE3kymRExT
pkSqWaZEEGCmRHdmpkTmbKZETHOmRLJ5pkQYgKZEf4amRN6MpkRMk6ZE3JmmRBigpkR/pqZE
3qymREyzpkSyuaZEEMCmRHfGpkTmzKZETNOmRKrZpkQQ4KZEd+amRObspkRE86ZEsvmmRBAA
p0R/BqdE3gynREwTp0SyGadEGCCnRHcmp0TmLKdETDOnRLI5p0QQQKdEd0anROZMp0REU6dE
slmnRBBgp0R3ZqdE5mynRERzp0SqeadEGICnRHeGp0TmjKdETJOnRLKZp0QQoKdEd6anROas
p0REs6dEqrmnRBDAp0R/xqdE3synREzTp0Sq2adEGOCnRHfmp0Te7KdERPOnRKr5p0QYAKhE
fwaoRN4MqERME6hEshmoRBAgqER/JqhE3iyoREQzqESyOahEGECoRHdGqETeTKhERFOoRKpZ
qEQQYKhEd2aoROZsqEREc6hEsnmoRBCAqER3hqhE3oyoREyTqESqmahEGKCoRHemqETmrKhE
RLOoRLK5qEQQwKhEd8aoRN7MqERE06hEstmoRBjgqER35qhE5uyoREzzqESy+ahEGACpRHcG
qUTmDKlERBOpRKoZqUQQIKlEdyapROYsqURMM6lEqjmpRBBAqUR/RqlE5kypRExTqUSqWalE
EGCpRHdmqUTmbKlERHOpRLJ5qUQYgKlEd4apRN6MqUREk6lEqpmpRBigqUR/pqlE3qypREyz
qUSyualEGMCpRHfGqUTmzKlERNOpRKrZqUQQ4KlEf+apRN7sqURE86lEsvmpRBgAqkSIBqpE
3gyqREwTqkSqGapEGCCqRH8mqkTeLKpETDOqRKo5qkQYQKpEd0aqRN5MqkREU6pEqlmqRBBg
qkR/ZqpE3myqRExzqkSqeapEEICqRHeGqkTmjKpERJOqRKqZqkQQoKpEf6aqRN6sqkRMs6pE
qrmqRBDAqkR3xqpE3syqRETTqkSq2apEEOCqRH/mqkTm7KpETPOqRLL5qkQQAKtEdwarRN4M
q0RME6tEqhmrRBggq0R/JqtE3iyrREwzq0SyOatEGECrRH9Gq0TmTKtETFOrRKpZq0QYYKtE
f2arRN5sq0RMc6tEqnmrRBCAq0R3hqtE5oyrRESTq0SqmatEEKCrRHemq0TmrKtERLOrRLK5
q0QQwKtEd8arRN7Mq0RM06tEstmrRBDgq0R35qtE5uyrREzzq0Sy+atEEACsRHcGrETeDKxE
TBOsRLIZrEQQIKxEdyasRN4srEREM6xEsjmsRBhArER3RqxE3kysRExTrESqWaxEEGCsRHdm
rETebKxERHOsRKp5rEQYgKxEd4asRN6MrERMk6xEspmsRBigrER3pqxE5qysREyzrESyuaxE
EMCsRH/GrETmzKxERNOsRLLZrEQY4KxEd+asRN7srERE86xEqvmsRBAArUR/Bq1E3gytREwT
rUSqGa1EECCtRHcmrUTmLK1ERDOtRLI5rUQQQK1Ed0atRN5MrUREU61EqlmtRBBgrUR3Zq1E
3mytRExzrUSqea1EGICtRHeGrUTejK1ETJOtRKqZrUQYoK1Ed6atRN6srURMs61EqrmtRBjA
rUR3xq1E5sytRETTrUSy2a1EGOCtRHfmrUTm7K1ETPOtRLL5rUQYAK5EfwauROYMrkREE65E
shmuRBggrkR3Jq5E5iyuREQzrkSqOa5EGECuRH9GrkTeTK5ERFOuRLJZrkQQYK5Ef2auRN5s
rkREc65EqnmuRBiArkR3hq5E5oyuRESTrkSqma5EEKCuRH+mrkTmrK5ERLOuRLK5rkQQwK5E
f8auRN7MrkRE065EstmuRBDgrkR/5q5E5uyuRETzrkSy+a5EEACvRH8Gr0TeDK9ERBOvRKoZ
r0QQIK9EfyavRN4sr0RMM69EqjmvRBhAr0R/Rq9E5kyvRERTr0SyWa9EGGCvRHdmr0TmbK9E
THOvRLJ5r0QYgK9Ef4avRN6Mr0RMk69EspmvRBigr0R3pq9E5qyvRESzr0Squa9EGMCvRHfG
r0TmzK9ERNOvRLLZr0QQ4K9Ef+avRN7sr0RM869EsvmvRBAAsER/BrBE3gywREwTsESqGbBE
ECCwRH8msETuLLBETDOwRLI5sEQQQLBEf0awRN5MsEREU7BEslmwRBhgsER/ZrBE3mywRERz
sESyebBEEICwRHeGsETejLBETJOwRNyZsEQQoLBEd6awROassERMs7BEqrmwRBjAsER/xrBE
5sywRETTsESy2bBEGOCwRHfmsETe7LBETPOwRKr5sEQYALFEdwaxRN4MsURME7FEqhmxRBgg
sUR3JrFE5iyxREwzsUSyObFEEECxRH9GsUTeTLFERFOxRLJZsUQYYLFEf2axROZssURMc7FE
snmxRBCAsUR/hrFE5oyxRESTsUSqmbFEEKCxRHemsUTerLFERLOxRKq5sUQYwLFEd8axRObM
sURE07FEqtmxRBjgsUR35rFE5uyxRETzsUSy+bFEEACyRHcGskTeDLJETBOyRLIZskQhILJE
dyayRN4sskRMM7JEsjmyRBhAskR3RrJE5kyyRERTskSyWbJEGGCyRHdmskTmbLJERHOyRKp5
skQYgLJEd4ayROaMskRMk7JEqpmyRBigskR/prJE3qyyRESzskSqubJEEMCyRH/GskTezLJE
TNOyRKrZskQQ4LJEd+ayRN7sskRM87JEqvmyRBAAs0R/BrNE5gyzREwTs0TcGbNEGCCzRHcm
s0TeLLNETDOzRLI5s0QQQLNEd0azROZMs0REU7NEslmzRBhgs0R/ZrNE5myzRExzs0SyebNE
GICzRHeGs0TejLNETJOzRKqZs0QYoLNEd6azROass0RMs7NEqrmzRBjAs0R3xrNE3syzRETT
s0Sy2bNEEOCzRH/ms0Tm7LNETPOzRKr5s0QYALREfwa0RN4MtEREE7REshm0RBAgtER/JrRE
5iy0REQztESyObREEEC0RH9GtETeTLRETFO0RLJZtEQQYLREd2a0RN5stEREc7REsnm0RBCA
tER3hrRE3oy0REyTtESymbREEKC0RHemtETerLRETLO0RKq5tEQYwLREd8a0RN7MtERE07RE
qtm0RBjgtER/5rRE3uy0REzztESy+bREGAC1RH8GtUTeDLVETBO1RKoZtUQYILVEdya1RN4s
tUREM7VEsjm1RBhAtUR/RrVE3ky1RERTtUSyWbVEEGC1RH9mtUTebLVERHO1RLJ5tUQYgLVE
d4a1ROaMtUREk7VE3Jm1RBigtUR3prVE3qy1RESztUSqubVEEMC1RHfGtUTmzLVETNO1RKrZ
tUQY4LVEd+a1RO7stURE87VEsvm1RBAAtkR3BrZE3gy2REwTtkSqGbZEGCC2RHcmtkTmLLZE
RDO2RLI5tkQYQLZEd0a2RN5MtkREU7ZEqlm2RBBgtkR3ZrZE3my2RExztkSyebZEGIC2RHeG
tkTejLZERJO2RLKZtkQQoLZEd6a2RN6stkRMs7ZEsrm2RBjAtkR/xrZE5sy2REzTtkSy2bZE
EOC2RHfmtkTe7LZETPO2RKr5tkQQALdEdwa3RN4Mt0REE7dEqhm3RBAgt0R/JrdE3iy3REwz
t0SyObdEEEC3RH9Gt0TeTLdETFO3RLJZt0QQYLdEf2a3RN5st0RMc7dEsnm3RBCAt0R/hrdE
3oy3REyTt0SymbdEEKC3RHemt0TmrLdERLO3RKq5t0QYwLdEf8a3RN7Mt0RE07dEstm3RBjg
t0R35rdE5uy3REzzt0Sy+bdEEAC4RHcGuETeDLhERBO4RLIZuEQYILhEdya4ROYsuERMM7hE
sjm4RBBAuER/RrhE3ky4RERTuESyWbhEEGC4RHdmuETebLhETHO4RKp5uEQQgLhEd4a4RN6M
uERMk7hEqpm4RBCguER/prhE3qy4REyzuESyubhEGMC4RHfGuETezLhERNO4RKrZuEQQ4LhE
f+a4RObsuERM87hEqvm4RBgAuUR3BrlE5gy5REwTuUSyGblEECC5RHcmuUTmLLlERDO5RLI5
uUQQQLlEf0a5ROZMuUREU7lEqlm5RBBguUR3ZrlE5my5RExzuUSqeblEGIC5RHeGuUTmjLlE
TJO5RKqZuUQQoLlEd6a5ROasuURMs7lEsrm5RBDAuUR3xrlE3sy5RETTuUSy2blEGOC5RH/m
uUTe7LlETPO5RKr5uUQQALpEdwa6ROYMukRME7pEshm6RBAgukR/JrpE5iy6REQzukSyObpE
EEC6RHdGukTeTLpETFO6RLJZukQYYLpEd2a6ROZsukRMc7pEqnm6RBCAukR3hrpE3oy6REST
ukSqmbpEEKC6RHemukTmrLpETLO6RLK5ukQYwLpEf8a6RObMukRE07pEstm6RBDgukR/5rpE
5uy6REzzukSy+bpEEAC7RH8Gu0TeDLtETBO7RLIZu0QQILtEdya7RN4su0REM7tEsjm7RBBA
u0R/RrtE3ky7RERTu0SqWbtEGGC7RH9mu0TebLtERHO7RKp5u0QYgLtEd4a7ROaMu0REk7tE
qpm7RBCgu0R/prtE5qy7RESzu0SyubtEEMC7RHfGu0TezLtERNO7RLLZu0QY4LtEd+a7RObs
u0RM87tEsvm7RBgAvER3BrxE3gy8REwTvESyGbxEECC8RIgmvETeLLxERDO8RLI5vEQYQLxE
f0a8RN5MvEREU7xEslm8RBBgvER3ZrxE5my8RERzvESqebxEEIC8RHeGvETejLxETJO8RLKZ
vEQYoLxEf6a8ROasvEREs7xEqrm8RBDAvER3xrxE3sy8RETTvESy2bxEGOC8RH/mvETe7LxE
TPO8RKr5vEQYAL1Edwa9RN4MvURME71E3Bm9RBAgvUR3Jr1E5iy9REQzvUSqOb1EGEC9RHdG
vUTeTL1ERFO9RKpZvUQYYL1Ed2a9ROZsvUREc71Eqnm9RBiAvUR3hr1E5oy9REyTvUSymb1E
EKC9RH+mvUTerL1ETLO9RKq5vUQYwL1Ed8a9RObMvURE071Estm9RBjgvUR35r1E3uy9RETz
vUSq+b1EEAC+RH8GvkTeDL5ETBO+RLIZvkQQIL5Edya+RN4svkREM75Eujm+RBhAvkR3Rr5E
3ky+RExTvkSyWb5EEGC+RH9mvkTmbL5ETHO+RLJ5vkQYgL5Ed4a+ROaMvkREk75Espm+RBCg
vkR/pr5E3qy+REyzvkSqub5EGMC+RH/GvkTezL5ETNO+RKrZvkQY4L5Ed+a+RObsvkRE875E
svm+RBAAv0R3Br9E3gy/REQTv0SyGb9EGCC/RHcmv0TeLL9ERDO/RLI5v0QQQL9Ed0a/ROZM
v0REU79Eslm/RBBgv0R3Zr9E3my/RExzv0Sqeb9EGIC/RHeGv0TejL9ERJO/RNyZv0QQoL9E
d6a/ROasv0REs79Esrm/RBDAv0R/xr9E5sy/RETTv0Sy2b9EEOC/RH/mv0Te7L9ERPO/RKr5
v0QYAMBEdwbARN4MwERME8BEqhnARBggwER3JsBE5izAREwzwESqOcBEGEDARH9GwETmTMBE
TFPARKpZwEQQYMBEf2bARN5swEREc8BEsnnARBiAwER/hsBE3ozARESTwESymcBEGKDARHem
wETerMBETLPARLK5wEQQwMBEf8bARN7MwERE08BEstnARBDgwER/5sBE3uzARETzwESq+cBE
GADBRHcGwUTeDMFERBPBRLIZwUQQIMFEdybBROYswUREM8FEqjnBRBBAwUR/RsFE3kzBRExT
wUSyWcFEEGDBRHdmwUTmbMFERHPBRLJ5wUQYgMFEd4bBROaMwURMk8FEspnBRBigwUR3psFE
5qzBREyzwUSyucFEGMDBRHfGwUTezMFETNPBRLLZwUQQ4MFEf+bBRObswURM88FEsvnBRBAA
wkR3BsJE5gzCREwTwkTkGcJEECDCRHcmwkTeLMJETDPCRKo5wkQYQMJEf0bCROZMwkREU8JE
slnCRBBgwkR/ZsJE3mzCRERzwkSqecJEEIDCRHeGwkTejMJERJPCRLKZwkQQoMJEf6bCROas
wkREs8JEqrnCRBDAwkR/xsJE3szCREzTwkSq2cJEEODCRHfmwkTm7MJERPPCRLL5wkQQAMNE
dwbDROYMw0REE8NEshnDRBggw0R/JsNE3izDREwzw0SyOcNEGEDDRHdGw0TeTMNETFPDRKpZ
w0QYYMNEd2bDROZsw0REc8NEsnnDRBCAw0R3hsNE5ozDRESTw0SymcNEEKDDRHemw0TerMNE
TLPDRKq5w0QYwMNEd8bDRN7Mw0RE08NEstnDRBDgw0R/5sNE3uzDRETzw0Sq+cNEGADERH8G
xETeDMRETBPERKoZxEQQIMREdibERN4sxERMM8REqjnERBBAxESIRsRE3kzERERTxESyWcRE
GGDERHZmxETebMRERHPERLJ5xEQYgMREdobEROaMxEREk8REqpnERBCgxER2psRE3qzEREyz
xESyucREGMDERHbGxETmzMRERNPERKrZxEQQ4MREdubERObsxERE88REsvnERBAAxUSABsVE
5gzFREQTxUSqGcVEECDFRIAmxUTmLMVERDPFRKo5xUQYQMVEgEbFRN5MxUREU8VEqlnFRBBg
xUR2ZsVE5mzFRExzxUSyecVEGIDFRHaGxUTmjMVERJPFRLKZxUQQoMVEdqbFRN6sxUREs8VE
srnFRBDAxUSAxsVE3szFRETTxUSy2cVEEODFRHbmxUTm7MVERPPFRKr5xUQYAMZEdgbGROYM
xkREE8ZEshnGRBAgxkR2JsZE3izGREwzxkSyOcZEEEDGRIBGxkTmTMZERFPGRLJZxkQQYMZE
dmbGRN5sxkRMc8ZEsnnGRBCAxkSAhsZE5ozGREyTxkSymcZEGKDGRICmxkTerMZETLPGRLK5
xkQQwMZEgMbGRN7MxkRE08ZEqtnGRBDgxkR25sZE5uzGRETzxkSy+cZEGADHRIAGx0TmDMdE
RBPHRMoZx0QQIMdEdibHRN4sx0RMM8dEsjnHRBBAx0SARsdE3kzHRExTx0SyWcdEEGDHRIBm
x0TmbMdERHPHRKp5x0QYgMdEdobHROaMx0RMk8dEqpnHRBCgx0R2psdE5qzHREyzx0SyucdE
GMDHRHbGx0TezMdETNPHRLLZx0QQ4MdEdubHRN7sx0RM88dEqvnHRBAAyESABshE5gzIREQT
yESyGchEGCDIRIAmyETeLMhETDPIRLI5yEQQQMhEdkbIROZMyERMU8hEqlnIRBBgyESAZshE
5mzIRExzyESqechEEIDIRHaGyETmjMhETJPIRKqZyEQYoMhEdqbIRN6syEREs8hEsrnIRBjA
yESAxshE5szIREzTyESy2chEGODIRIDmyETe7MhERPPIRKr5yEQgAMlEgAbJRN4MyURME8lE
shnJRBAgyUR2JslE3izJREwzyUSyOclEEEDJRHZGyUTmTMlETFPJRKpZyUQYYMlEdmbJRN5s
yUREc8lEsnnJRBiAyUR2hslE5ozJREyTyUTKmclEEKDJRHamyUTerMlERLPJRLK5yUQQwMlE
dsbJRObMyURE08lEstnJRBDgyUR25slE5uzJREzzyUSy+clEGADKRIAGykTeDMpERBPKRLIZ
ykQQIMpEgCbKRN4sykREM8pEqjnKRBBAykR2RspE3kzKRExTykSqWcpEEGDKRHZmykTebMpE
RHPKRLJ5ykQYgMpEdobKRN6MykRMk8pEqpnKRBigykR2pspE5qzKREyzykSqucpEGMDKRHbG
ykTmzMpETNPKRLLZykQQ4MpEdubKRObsykRE88pEqvnKRBAAy0SABstE3gzLREwTy0SyGctE
GCDLRHYmy0TmLMtETDPLRLI5y0QQQMtEgEbLRN5My0REU8tEslnLRBBgy0R2ZstE5mzLRERz
y0SqectEGIDLRHaGy0TmjMtERJPLRLKZy0QQoMtEgKbLROasy0RMs8tEqrnLRBDAy0SAxstE
5szLRETTy0Sq2ctEGODLRIDmy0Tm7MtETPPLRKr5y0QQAMxEdgbMRN4MzEREE8xE3BnMRBAg
zER2JsxE5izMREwzzESyOcxEGEDMRHZGzETmTMxERFPMRKpZzEQQYMxEdmbMROZszEREc8xE
qnnMRBCAzER2hsxE3ozMREyTzESqmcxEEKDMRHamzETmrMxERLPMRLK5zEQYwMxEdsbMRN7M
zERM08xEqtnMRBDgzER25sxE5uzMRETzzESy+cxEGADNRHYGzUTmDM1ETBPNRKoZzUQYIM1E
gCbNROYszUREM81EsjnNRBhAzUSARs1E5kzNRERTzUSyWc1EGGDNRHZmzUTmbM1ETHPNRLJ5
zUQYgM1EdobNROaMzURMk81EqpnNRBigzUR2ps1E5qzNRESzzUSyuc1EEMDNRHbGzUTezM1E
TNPNRKrZzUQQ4M1EdubNRN7szURE881EsvnNRBAAzkSABs5E5gzOREwTzkSyGc5EECDORHYm
zkTeLM5ETDPORKo5zkQQQM5EdkbOROZMzkRMU85EqlnORBBgzkSAZs5E3mzORExzzkSqec5E
GIDORHaGzkTejM5ERJPORKqZzkQQoM5EgKbORN6szkREs85EqrnORBjAzkR2xs5E3szOREzT
zkSy2c5EGODORIDmzkTm7M5ETPPORKr5zkQQAM9EdgbPRN4Mz0RME89EshnPRBAgz0R2Js9E
5izPREwzz0SyOc9EGEDPRHZGz0TeTM9ERFPPRLJZz0QQYM9EdmbPRN5sz0REc89EsnnPRBCA
z0R2hs9E5ozPREyTz0Symc9EEKDPRHamz0TmrM9ETLPPRKq5z0QYwM9EdsbPRObMz0RM089E
qtnPRBDgz0R25s9E3uzPRETzz0Sy+c9EEADQRHYG0ETeDNBERBPQRKoZ0EQYINBEgCbQRN4s
0EREM9BEsjnQRBhA0ER2RtBE5kzQRExT0ESyWdBEEGDQRIBm0ETmbNBERHPQRKp50EQYgNBE
dobQROaM0EREk9BEspnQRBig0ER2ptBE3qzQRESz0ESyudBEEMDQRHbG0ETezNBERNPQRLLZ
0EQY4NBEdubQRObs0ERM89BEsvnQRBAA0UR2BtFE3gzRREQT0UTUGdFEECDRRIAm0UTmLNFE
RDPRRKo50UQYQNFEdkbRROZM0URMU9FEqlnRRBhg0UR2ZtFE3mzRRERz0USqedFEEIDRRICG
0UTejNFETJPRRLKZ0UQQoNFEdqbRRN6s0URMs9FEsrnRRBjA0UR2xtFE5szRRETT0USy2dFE
EODRRIDm0UTm7NFETPPRRKr50UQYANJEdgbSROYM0kREE9JEqhnSRBAg0kR2JtJE5izSREQz
0kSyOdJEEEDSRHZG0kTmTNJETFPSRLJZ0kQYYNJEdmbSROZs0kRMc9JEqnnSRBCA0kR2htJE
3ozSREST0kSqmdJEEKDSRICm0kTerNJETLPSRLK50kQYwNJEdsbSRObM0kRM09JEqtnSRBDg
0kR25tJE3uzSREzz0kSy+dJEEADTRIAG00TeDNNERBPTRKoZ00QQINNEgCbTROYs00REM9NE
sjnTRBhA00R2RtNE3kzTRExT00SqWdNEGGDTRIBm00TebNNETHPTRLJ500QQgNNEdobTROaM
00REk9NEqpnTRBig00R2ptNE5qzTRESz00SyudNEEMDTRHbG00TmzNNETNPTRLLZ00QY4NNE
gObTRObs00RE89NEsvnTRBAA1ESABtRE3gzUREQT1ESyGdREECDURHYm1ETmLNRETDPURLI5
1EQQQNREdkbURN5M1ERMU9REqlnURBhg1ER2ZtRE3mzURExz1ESqedREGIDURICG1ETejNRE
TJPURKqZ1EQYoNREgKbUROas1EREs9REqrnURBDA1ER2xtRE5szURETT1ESy2dREGODURHbm
1ETm7NRETPPURLL51EQYANVEdgbVROYM1UREE9VEqhnVRBAg1USAJtVE3izVREwz1USqOdVE
EEDVRHZG1UTeTNVETFPVRKpZ1UQYYNVEgGbVROZs1UREc9VEsnnVRBiA1UR2htVE5ozVREST
1USymdVEEKDVRHam1UTerNVETLPVRLK51UQQwNVEdsbVRObM1URM09VEqtnVRBDg1USA5tVE
5uzVREzz1USq+dVEEADWRHYG1kTeDNZETBPWRMoZ1kQQINZEdibWROYs1kREM9ZEsjnWRBBA
1kR2RtZE3kzWRExT1kSqWdZEGGDWRHZm1kTmbNZERHPWRLJ51kQQgNZEgIbWROaM1kREk9ZE
qpnWRBCg1kR2ptZE5qzWREyz1kSyudZEEMDWRHbG1kTmzNZETNPWRLLZ1kQQ4NZEdubWRObs
1kRE89ZEsvnWRBgA10R2BtdE3gzXREwT10SqGddEECDXRIAm10TmLNdERDPXRLI510QQQNdE
gEbXROZM10RMU9dEqlnXRBBg10SAZtdE3mzXRERz10SqeddEEIDXRHaG10TejNdERJPXRKqZ
10QYoNdEdqbXROas10RMs9dEsrnXRBDA10R2xtdE3szXREzT10Sy2ddEEODXRHbm10Tm7NdE
RPPXRKr510QYANhEgAbYRN4M2EREE9hEshnYRBAg2ESAJthE5izYREwz2ESqOdhEEEDYRHZG
2ETmTNhETFPYRKpZ2EQQYNhEdmbYROZs2EREc9hEsnnYRBCA2ESAhthE3ozYREST2ETcmdhE
EKDYRICm2ETmrNhERLPYRKq52EQYwNhEdsbYRObM2ERE09hEqtnYRBDg2ESA5thE5uzYREzz
2ESy+dhEGADZRHYG2UTmDNlERBPZRKoZ2UQYINlEdibZROYs2URMM9lEqjnZRBhA2UR2RtlE
5kzZRERT2USyWdlEEGDZRHZm2UTebNlERHPZRLJ52UQQgNlEgIbZROaM2URMk9lEspnZRBig
2USAptlE3qzZRESz2USyudlEEMDZRHbG2UTezNlETNPZRLLZ2UQQ4NlEdubZRObs2URE89lE
qvnZRBAA2kSIBtpE5gzaREwT2kSyGdpEGCDaRHYm2kTmLNpERDPaRLI52kQQQNpEgEbaROZM
2kRMU9pEslnaRBhg2kSAZtpE3mzaRExz2kSqedpEGIDaRHaG2kTejNpETJPaRKqZ2kQQoNpE
dqbaROas2kRMs9pEqrnaRBDA2kSAxtpE5szaREzT2kSq2dpEEODaRIDm2kTm7NpERPPaRLL5
2kQQANtEdgbbRN4M20REE9tEqhnbRBAg20SAJttE5izbREQz20SqOdtEEEDbRHZG20TeTNtE
RFPbRLJZ20QQYNtEdmbbROZs20REc9tEsnnbRBiA20R2httE3ozbREST20SqmdtEGKDbRHam
20TmrNtERLPbRKq520QQwNtEdsbbRObM20RE09tEstnbRBDg20SA5ttE3uzbREzz20S6+dtE
GADcRHYG3ETeDNxERBPcRLIZ3EQQINxEdibcROYs3ERMM9xEsjncRBBA3ESARtxE3kzcRExT
3ESqWdxEGGDcRIBm3ETmbNxERHPcRKp53EQQgNxEdobcROaM3ERMk9xEqpncRBCg3ESAptxE
5qzcREyz3ESqudxEGMDcRHbG3ETezNxERNPcRLLZ3EQY4NxEdubcRObs3ERM89xEsvncRBgA
3UR2Bt1E5gzdREwT3USyGd1EGCDdRHYm3UTmLN1ERDPdRKo53UQQQN1EdkbdROZM3UREU91E
slndRBBg3USAZt1E5mzdRExz3USqed1EGIDdRICG3UTmjN1ETJPdRNyZ3UQQoN1EgKbdRN6s
3UREs91EsrndRBDA3UR2xt1E5szdRETT3USq2d1EGODdRIDm3UTe7N1ETPPdRLL53UQYAN5E
dgbeROYM3kRME95EuhneRBgg3kR2Jt5E3izeREQz3kSqOd5EGEDeRHZG3kTeTN5ETFPeRLJZ
3kQYYN5EdmbeRN5s3kREc95EqnneRBiA3kSAht5E5ozeREST3kSqmd5EEKDeRHam3kTerN5E
RLPeRKq53kQQwN5EdsbeRObM3kRE095EqtneRBjg3kSA5t5E5uzeRETz3kSq+d5EEADfRIAG
30TmDN9ETBPfRKoZ30QYIN9EdibfROYs30REM99EsjnfRBBA30SARt9E5kzfRExT30SyWd9E
GGDfRHZm30TmbN9ERHPfRKp530QQgN9EdobfROaM30RMk99EqpnfRBCg30SApt9E3qzfREyz
30Syud9EEMDfRHbG30TmzN9ERNPfRLLZ30QY4N9EdubfRObs30RE899EsvnfRBgA4ESABuBE
5gzgREQT4ESyGeBEECDgRIAm4ETeLOBETDPgRLI54EQQQOBEgEbgRN5M4EREU+BEqlngRBBg
4ESAZuBE3mzgRExz4ESyeeBEGIDgRICG4ETejOBETJPgRKqZ4EQYoOBEdqbgROas4ERMs+BE
qrngRBjA4ESAxuBE5szgRETT4ESy2eBEGODgRHbm4ETm7OBERPPgRKr54EQQAOFEgAbhRN4M
4URME+FEqhnhRBAg4UR2JuFE5izhREwz4USyOeFEGEDhRIBG4UTmTOFERFPhRLJZ4UQQYOFE
dmbhROZs4URMc+FEsnnhRBCA4USAhuFE5ozhREyT4USymeFEEKDhRHam4UTmrOFETLPhRLK5
4UQQwOFEgMbhRN7M4URM0+FEqtnhRBDg4UR25uFE3uzhREzz4USq+eFEGADiRIAG4kTmDOJE
TBPiRLIZ4kQQIOJEdibiROYs4kRUM+JEqjniRBhA4kSARuJE3kziRERT4kSyWeJEEGDiRHZm
4kTebOJETHPiRLJ54kQYgOJEgIbiRN6M4kRMk+JEspniRBig4kR2puJE5qziREyz4kSyueJE
EMDiRHbG4kTezOJERNPiRLLZ4kQQ4OJEdubiRN7s4kRM8+JEsvniRBAA40SABuNE3gzjREwT
40SqGeNEECDjRHYm40TeLONETDPjRLI540QQQONEdkbjROZM40REU+NEslnjRBBg40SAZuNE
3mzjRERz40SyeeNEEIDjRHaG40TmjONETJPjRLKZ40QQoONEdqbjROas40RMs+NEqrnjRBjA
40SAxuNE5szjRETT40Sq2eNEEODjRIDm40Tm7ONERPPjRLL540QQAOREdgbkROYM5EREE+RE
shnkRBAg5ESAJuRE7izkREwz5ESqOeREEEDkRHZG5ETeTORERFPkRLJZ5EQQYOREgGbkRN5s
5ERMc+REsnnkRBCA5ESAhuRE3ozkREyT5ESqmeREGKDkRICm5ETerORERLPkRLK55EQQwORE
dsbkRObM5ERE0+REqtnkRBDg5ESA5uRE5uzkREzz5ESq+eREGADlRHYG5UTeDOVERBPlRNQZ
5UQYIOVEgCblRN4s5UREM+VEqjnlRBBA5USARuVE3kzlRExT5USqWeVEGGDlRHZm5UTmbOVE
THPlRLJ55UQYgOVEdoblRN6M5UREk+VEqpnlRBCg5USApuVE5qzlRESz5USyueVEEMDlRHbG
5UTmzOVERNPlRLLZ5UQQ4OVEdublRObs5URE8+VEsvnlRBAA5kSABuZE3gzmREwT5kSqGeZE
ECDmRIAm5kTeLOZERDPmRKo55kQQQOZEdkbmRN5M5kREU+ZEslnmRBhg5kSAZuZE5mzmRERz
5kSyeeZEGIDmRICG5kTejOZETJPmRKqZ5kQQoOZEdqbmRN6s5kRMs+ZEqrnmRBDA5kSAxuZE
5szmRETT5kSq2eZEEODmRIDm5kTm7OZERPPmRLL55kQQAOdEdgbnROYM50REE+dEshnnRBAg
50SAJudE5iznREQz50SqOedEEEDnRHZG50TeTOdERFPnRLJZ50QQYOdEgGbnROZs50REc+dE
qnnnRBCA50SAhudE5oznREyT50TcmedEEKDnRICm50TmrOdETLPnRKq550QQwOdEgMbnRObM
50RM0+dEstnnRBDg50R25udE3uznRETz50Sy+edEGADoRIAG6ETeDOhETBPoRLIZ6EQQIOhE
diboROYs6ERMM+hEqjnoRBhA6ER2RuhE5kzoRExT6ESqWehEGGDoRHZm6ETmbOhETHPoRLJ5
6EQQgOhEgIboROaM6EREk+hEqpnoRBCg6ESApuhE3qzoRESz6ESyuehEEMDoRIDG6ETezOhE
TNPoRLLZ6EQQ4OhEgOboRObs6ERM8+hEsvnoRBgA6UR2BulE3gzpREwT6USyGelEECDpRHYm
6UTmLOlETDPpRLI56UQYQOlEgEbpROZM6URMU+lEqlnpRBBg6USAZulE5mzpRERz6USyeelE
EIDpRHaG6UTejOlERJPpRKqZ6UQQoOlEgKbpRN6s6UREs+lEqrnpRBDA6USAxulE5szpREzT
6USy2elEGODpRHbm6UTe7OlERPPpRKr56UQQAOpEgAbqRN4M6kRME+pE3BnqRBgg6kSAJupE
5izqREQz6kSyOepEEEDqRHZG6kTeTOpERFPqRLJZ6kQQYOpEgGbqROZs6kREc+pEsnnqRBiA
6kSAhupE5ozqREyT6kSqmepEGKDqRHam6kTmrOpERLPqRKq56kQQwOpEgMbqRN7M6kRM0+pE
qtnqRBDg6kSA5upE5uzqREzz6kSq+epEEADrRIAG60TmDOtETBPrRLIZ60QQIOtEgCbrRN4s
60REM+tEqjnrRBhA60R2RutE5kzrRExT60SyWetEEGDrRIBm60TmbOtERHPrRKp560QQgOtE
dobrROaM60REk+tEspnrRBig60R2putE5qzrREyz60SyuetEEMDrRIDG60TezOtERNPrRKrZ
60QQ4OtEdubrRObs60RE8+tEsvnrRBgA7ER2BuxE5gzsREwT7ESyGexEECDsRIAm7ETmLOxE
RDPsRLI57EQQQOxEdkbsRN5M7EREU+xEslnsRBBg7ER2ZuxE3mzsRExz7ESyeexEEIDsRICG
7ETejOxETJPsRNyZ7EQYoOxEgKbsRN6s7ERMs+xEqrnsRBDA7ESAxuxE3szsRETT7ESq2exE
GODsRIDm7ETe7OxETPPsRLL57EQQAO1EdgbtROYM7URME+1EshntRBgg7USIJu1E5iztREQz
7USyOe1EEEDtRHZG7UTeTO1ETFPtRKpZ7UQYYO1EdmbtRN5s7URMc+1EqnntRBCA7UR2hu1E
3oztREyT7USqme1EGKDtRICm7UTerO1ERLPtRLK57UQQwO1EdsbtRObM7URE0+1EstntRBDg
7UR25u1E5uztREzz7USy+e1EGADuRIAG7kTmDO5ETBPuRLIZ7kQYIO5EgCbuRN4s7kREM+5E
sjnuRBBA7kR2Ru5E3kzuRExT7kSyWe5EEGDuRIBm7kTebO5ETHPuRKp57kQYgO5EgIbuROaM
7kRMk+5EspnuRBCg7kR2pu5E5qzuRESz7kSque5EGMDuRIDG7kTezO5ETNPuRKrZ7kQQ4O5E
gObuRObs7kRE8+5EqvnuRBAA70R2Bu9E3gzvREQT70TkGe9EECDvRHYm70TmLO9ERDPvRLI5
70QQQO9EgEbvROZM70RMU+9EslnvRBhg70SAZu9E5mzvRERz70Syee9EEIDvRHaG70TmjO9E
TJPvRLKZ70QQoO9EdqbvRN6s70RMs+9EqrnvRBDA70R2xu9E3szvREzT70Sq2e9EGODvRIDm
70Tm7O9ETPPvRKr570QYAPBEdgbwROYM8EREE/BEshnwRBAg8ESAJvBE5izwREQz8ESqOfBE
EEDwRIBG8ETmTPBETFPwRKpZ8EQYYPBEgGbwROZs8ERMc/BEqnnwRBCA8ESAhvBE5ozwREyT
8ESqmfBEEKDwRICm8ETmrPBERLPwRKq58EQYwPBEgMbwRObM8ERE0/BEstnwRBjg8ER25vBE
5uzwRETz8ESq+fBEEADxRHYG8UTeDPFETBPxRLIZ8UQQIPFEgCbxROYs8UREM/FEsjnxRBBA
8UR2RvFE5kzxRExT8USyWfFEEGDxRIBm8UTmbPFETHPxRKp58UQYgPFEdobxROaM8URMk/FE
qpnxRBCg8USApvFE5qzxREyz8USqufFEEMDxRIDG8UTmzPFETNPxRKrZ8UQQ4PFEgObxRObs
8URE8/FEsvnxRBAA8kR2BvJE5gzyREQT8kSyGfJEECDyRIAm8kTmLPJERDPyRKo58kQQQPJE
gEbyROZM8kREU/JEslnyRBBg8kR2ZvJE5mzyRERz8kSqefJEGIDyRICG8kTejPJERJPyRKqZ
8kQYoPJEgKbyROas8kRMs/JEqrnyRBDA8kSAxvJE5szyRETT8kSy2fJEGODyRIDm8kTe7PJE
RPPyRLL58kQQAPNEgAbzROYM80RME/NEshnzRA==</AssayXData><AssayYData Points="7000">+Ax+QK37fUAbH35AQT1+QAUtfkBEX35A2EZ+QCwvfkDfU35AGE9+QFJjfkAAa35AjC1+QGlP
fkCPWH5AShJ+QGI3fkAQg35A6iR+QC8ifkAMIH5AW/h9QG/ifUAyi35AQmB+QPskfkDoMX5A
KfV9QI4dfkCEOH5ASD9+QAcefkBQA35AkCx+QNblfUCQb35Atkp+QHoxfkAEN35ALhJ+QKEq
fkBlUH5AdQ5+QKkrfkAaWH5Adht+QH9SfkC66H1AF1p+QJ75fUC6E35Agvp9QLBBfkDhGH5A
6P59QKMjfkAf7X1AOP59QHVmfkAvL35ABRB+QAAUfkBiAX5Ab3B+QPwafkDaD35ARSt+QEMw
fkB/Jn5AfT1+QHYefkD0M35AZCJ+QMEhfkBRPn5AePZ9QM0ffkBwO35Ai+x9QIX8fUAWEX5A
hPh9QDvQfUDABX5A9wh+QKv7fUC9931A0Rx+QGPkfUC23H1AqPp9QGW2fUBmDH5AFgR+QNgl
fkBWEX5AWtl9QEP4fUDrw31AnQN+QK2/fUC8n31Aq+99QLkKfkBqC35ADf19QPQJfkAd631A
3NF9QD8DfkAw9X1Ajg5+QHf1fUCc2H1A2c19QH8ofkDz2H1Avy1+QNbYfUC/HH5AtrF9QDkH
fkDL+n1AERd+QNXAfUBv5H1Atv99QA4EfkDj831AlfV9QC4ffkBA9H1AT899QMHDfUB7631A
49x9QFz6fUCspn1AsuB9QHW0fUCYLn5Ag/N9QH7jfUAhLX5ArOd9QMHzfUAKDH5ArNh9QGGa
fUB/JH5AjM59QHvAfUAr2H1ARcZ9QPTvfUCzvn1AAgR+QCfhfUB7031Aw+d9QPfkfUBXyX1A
ygJ+QIQUfkDDqn1Awt19QCWqfUBau31ADCV+QDKNfUAY3n1A3Lh9QGqyfUC/jH1AFdl9QFDi
fUCFgX1ACch9QCLUfUAat31AxLV9QIH/fUDQnn1Asr99QOWKfUDaln1Arpx9QMinfUChmn1A
Sbh9QBTmfUAg531An9V9QJnsfUCdz31AVN19QKG8fUAdz31AMQ5+QC+mfUC68X1ANst9QNK3
fUAVr31A88N9QNaafUDJ0H1ABo99QCKjfUBec31AaL59QDmofUAa7H1AgH99QJWyfUCMp31A
CfN9QCYFfkAHvH1AbvN9QHT4fUC9/31A63J9QIO7fUBkqX1AiKp9QFvmfUCLlH1Au7t9QKFj
fUAjnX1Aiax9QBOsfUDVUn1Ay1t9QDp+fUD2qH1AX7l9QDKcfUA82n1A5oF9QDu0fUAKsH1A
dpZ9QAnMfUAnlX1AFbl9QKF1fUCNen1A7bV9QNOwfUBHgH1A6sl9QEeffUBGeX1ANOp9QIxn
fUCwr31Aamx9QBpRfUBLhX1AIeF9QP2efUDBtX1A3Mt9QEx/fUAEkn1AgNF9QBGCfUB2i31A
EGV9QP6pfUDRwn1AOX59QI2nfUB7hX1AwHJ9QO26fUBxon1ATW19QJuUfUAmoX1A5U59QPSl
fUCktX1Ahop9QOtYfUDIuX1Atml9QG2EfUBikX1Apax9QMeOfUCpsn1Ao259QDQ3fUBebn1A
B4t9QLM1fUDqvH1AYqx9QFRrfUBMd31A8IR9QMePfUBScn1AIWd9QLVOfUCwgX1AvG99QPOJ
fUB6eH1AK4l9QDWRfUDxUH1AX5V9QMVpfUArTn1AC1h9QL6qfUA4pH1A3ZV9QKJ9fUDLfn1A
uxN9QP1ifUDTb31AeF59QF9ofUCyh31ANIF9QEN6fUALln1AWBx9QOhifUDuNH1ADmN9QHkz
fUDhg31AT0V9QIFpfUBDeX1AeD19QP5ffUCTMn1AO4Z9QHv1fEDsB31Abxp9QFE3fUBWjX1A
hid9QMRnfUD8Yn1AzF99QE1tfUATL31AjyF9QJVsfUCsOX1ApRl9QLldfUAla31A4299QF5f
fUBjNH1As019QKFQfUALJn1A+U99QFMCfUDaMX1ANzt9QH9AfUCbDH1AoRB9QB/tfEABgn1A
8VJ9QNhRfUBoC31ArEp9QBtFfUBmKn1AxDB9QLREfUAXd31ABUd9QNTnfEAcRX1Ax0p9QJ9D
fUD2YH1AgUx9QHcmfUCurn1AbzJ9QMRTfUC5ln1AHPF8QI9LfUCbWX1Ap3B9QPpIfUCtHn1A
sjB9QFk/fUC7G31AZGR9QINYfUB5iH1ABw59QM8VfUD5GH1AAyt9QB83fUCJOH1A3DV9QJsg
fUB5VX1AbU99QKVtfUBnRn1AmjN9QBVSfUCPQX1AKgZ9QGosfUBBN31A5/x8QFpcfUDMFX1A
bxV9QNg/fUDZWX1Aszh9QBIRfUCgcn1ASkN9QADvfEAeRX1AsC59QKFTfUBsQn1Ai1J9QJI2
fUAuEn1A9CZ9QErafECWW31AJgt9QMs5fUCsQX1AaiJ9QKJUfUATGH1AXtN8QHMvfUB6TX1A
5xt9QJYSfUDiXX1ApAJ9QAXufECfFH1Aff98QJkxfUACJn1A8eV8QLIZfUCvTH1ADSZ9QMvi
fEA1x3xA6yV9QOf/fEAgMX1AYSZ9QEj9fECX7HxAQg59QDgvfUD1N31Agg59QC3ofEDCBn1A
FPV8QEoTfUBzFX1AhRh9QBFAfUC4yHxAydV8QNkufUCN4nxABTt9QHjkfEAK1HxAExV9QD/K
fEDQyXxAuBB9QHPjfED78HxAwbh8QLzwfEBIGX1Am/R8QFm1fEAounxA5wN9QE04fUD75XxA
ee18QLUGfUDDFn1Akxl9QFAvfUBCpHxArR59QMLHfEDoA31AWeF8QHz2fEC88nxA1NB8QDUD
fUDRDn1ALRN9QLI6fUANxnxAKQB9QDP5fECS7nxA3cJ8QP3jfECGCn1ABQ99QKsQfUDMznxA
Lvx8QG0PfUCN0nxAw7x8QNfjfECAAn1AzAJ9QHDxfEDVz3xAtxd9QMLdfEDwunxAYCN9QLJB
fUDjEX1AoPx8QNzIfEAvDH1Aw/x8QKPOfECLy3xAB+N8QJ+nfEAt2XxAT/J8QGsyfUCl1nxA
yuN8QMPxfECU9HxA3b58QBrsfEAc5XxAGfV8QFHkfEBSCn1Ag7F8QFLjfEBMyHxAq8Z8QDvR
fEBE2nxAj+d8QC/mfECvx3xAhtx8QN/GfEADtnxAscd8QArHfEDH0XxAFcB8QNWJfEBSpHxA
Xgd9QEvYfEDw3nxAVJ18QGjefEDPeHxAqcp8QEQHfUC/uXxApOV8QEW6fECBtnxAtXN8QFLV
fED+x3xAxb98QHXhfEDyrHxA8LF8QCmdfEADAn1Aq7N8QLXFfEDP5nxA7bt8QPm4fECD0HxA
e7h8QEOKfEBzrnxA0dp8QCq4fEDjo3xAmdF8QE6xfEBScnxAVtt8QIKzfEBAnHxAHJx8QIJp
fEDgh3xAyY98QBAAfUC0uHxAVMh8QEq0fEBmpHxAyqZ8QJGGfECpanxA8n98QHmmfEDehXxA
jLR8QAO9fEB+FX1AM+l8QMWqfEBQrHxA+Zx8QHyWfEDmtXxAFpZ8QC6afEAr3HxAV7Z8QKPH
fEDmkHxAwIp8QFaffECv2HxAZ4d8QDyYfECyb3xAt8h8QPXJfECn1HxAKIx8QN52fECRr3xA
gZN8QPh9fECLnHxAf9h8QNHhfEBlnnxA4Gx8QDq5fEA3fHxAhHh8QG26fEC7k3xAI5V8QOWE
fECZsHxAH218QIFtfEDgoHxAzHR8QJeyfEDTjHxA+JZ8QCmCfEBU/XxAqLN8QOTBfEDZiXxA
ao98QOjWfEAbeHxAKJl8QOe4fEAGsHxAzNl8QDHKfEBiX3xANZt8QCSKfEDvNHxAFrV8QPWR
fEDOXnxAcXl8QNKCfEBrw3xAkl18QCVwfEBie3xA74l8QCtafECIOXxAdWh8QMmDfECdXXxA
92x8QHyjfEDpeHxAAJ18QJlsfECwfXxAmpF8QAkwfECQbnxABFh8QLBufEBGgHxAKZx8QOxL
fEDwU3xAqnN8QGBBfECEmnxAsZN8QOM3fECSOXxAHkB8QB+UfEAzkHxA11R8QKNkfEDohnxA
ZWt8QKA/fEBlhXxAMZV8QPpFfEAXh3xA85t8QBhYfECmc3xAW2N8QB1sfECZWXxAgIZ8QE9S
fEAllnxACEd8QIx7fEDsMHxA6Ht8QEaufEDlTnxA90Z8QNpTfECARnxAUCF8QE07fEAGg3xA
saF8QL83fEBhdHxAkYl8QN1IfEDha3xAmzd8QOsofEAiTXxAY3l8QJEnfEDjSnxA5WN8QO16
fEAJfnxALLB8QN05fEBOQHxAPnl8QCEwfEBhlnxAliB8QEAifEDgGHxA+pZ8QPpFfEBuZHxA
wVF8QEs9fEAxSHxAj5d8QHSPfEBYKnxAyzh8QMhvfECUXHxA9yJ8QCOGfEB/cHxA+lp8QEE+
fEDQeHxAZz98QKsxfEB0V3xArXR8QLszfECBPnxAZUl8QJBRfEC2KnxAu/V7QJSxfEBSG3xA
jBp8QE6NfEBhfHxAhid8QNkmfEADV3xAzBl8QEoufECnVHxAo0h8QGE5fEBMJHxAZVd8QNRJ
fECjrHxANTt8QPxyfECAGHxAEiV8QA8sfECnHnxAET58QDVPfEDvT3xAwxZ8QLk/fECrF3xA
l2B8QD0xfEBCbnxAXwl8QP1CfEC+73tAWid8QBpQfEBeCnxAMVh8QOBHfEBTH3xAiSN8QAww
fEB+BHxACkV8QGR1fEDTN3xAzhl8QLpPfECVOnxAZYJ8QHkwfEDDQXxAbSN8QCgkfEBxU3xA
Rkp8QMVofECnO3xAsH58QJwKfEAZaXxASzt8QBI3fEDTAXxAZvN7QE8vfED9P3xAnQd8QMs1
fEC7EnxAXjl8QM8lfEA5FXxAfwh8QLEWfEDa+HtATRJ8QAHxe0CJAnxAP1h8QDNXfECbWXxA
eAR8QNIRfEA++XtAgiR8QHsafEDhIXxAGA18QFI9fECIRnxAn0Z8QMT+e0Co/ntADRF8QEIB
fECeCHxAZjR8QFDme0As+3tAIxR8QII+fEAYPXxAfjh8QOQHfEBsCXxATyh8QNb/e0B5+HtA
Wfx7QEh0fEBUHHxAryN8QJ9AfEBz23tA6Ot7QC8EfEC6OnxAYQx8QO02fEBSVXxAI817QNc6
fEAd4HtAqi58QGgUfEA3dXxAmxd8QC5PfEB8InxA+Oh7QD0afEAO6XtAWSV8QOI8fEDIDnxA
D2h8QAsIfEA1+3tADMp7QL8ZfEA0O3xAw/B7QA8KfED05XtAtgB8QKv4e0D1GHxAPuF7QMP2
e0CoAXxAcAF8QCzee0BhD3xAPNR7QDnye0A/AnxASyV8QMM6fEAWF3xAdvF7QPPie0Dp9ntA
0L97QAX1e0B/23tA4Mp7QBMefECe/XtAWth7QNDde0D92HtAX+x7QKTFe0Cf9ntA28h7QLnm
e0CIzHtAB/R7QIf0e0A7zntAbQp8QHPce0DI3XtAlBd8QJvhe0CY4ntAp2p7QKDSe0A283tA
m+J7QF/ne0BT93tAZwx8QCctfEA79ntAT+x7QHPre0CLzntACB58QJ/ce0BauXtAyxp8QJYa
fEC4zHtAbdR7QAWqe0BtAXxAstF7QDIjfEC7xXtACwJ8QBfhe0Cxz3tAUQZ8QCPme0Al7HtA
Td97QDi9e0AEt3tAE/l7QPfoe0A/83tAqMx7QNrme0DCnntAYqB7QALme0A053tAlcJ7QNXd
e0BnqntAVcl7QK3ye0Db2ntAiMZ7QBXae0DaqHtA7ql7QMnye0Ay+3tARPZ7QJjce0AJvntA
lCR8QCYCfEA+zHtAXwN8QO3pe0Dc0XtAaKp7QH7Ce0DFtntAOsN7QAThe0AfBnxAR/B7QBO+
e0Co+HtA4vV7QDLie0B38HtAXtx7QMThe0CHHXxAKMR7QBmqe0AS1HtAM7F7QJnee0D8sXtA
ldh7QOXIe0DGhXtAGN97QHPfe0Dx1ntAbpR7QNLLe0C/yHtAVMh7QE3oe0AA1ntAkuB7QOHA
e0DMDXxAdOd7QPzEe0Ahf3tAtbx7QCO4e0CV33tA5Kp7QI3Se0CJhHtAAvV7QD64e0Cqm3tA
Z8Z7QGzbe0AGgXtA3NJ7QNgKfEBc2HtAD2t7QDa2e0CwlXtAgXR7QDa/e0BbrHtA0ZZ7QJKq
e0Ato3tAM4V7QJS4e0Dgx3tAkNp7QGq4e0BNkHtAr8x7QNO2e0A103tADK17QPyTe0BLiHtA
nqt7QG2te0CQ0ntABc97QJBbe0AP4ntArcp7QKCEe0Cu3ntAV2h7QNHJe0CRqHtAc2J7QODE
e0C8v3tAF7x7QMLUe0Bu0ntAeL57QAxoe0BDbXtA6nl7QO51e0Dke3tA8pp7QGJCe0D5f3tA
bfF7QOqze0BomntAksh7QJ2Xe0B6qntAh5t7QKuie0ASpntAppZ7QAeoe0A3l3tANb17QNx/
e0BJu3tALat7QAp3e0AkZXtAYuB7QPu/e0DbbntAlpN7QCJje0BOontAT3d7QGiqe0CXlHtA
+397QOSIe0AKsXtAvYN7QDeCe0AIentAHVt7QON1e0Bvy3tA3dZ7QJane0D2z3tAO4B7QFsk
e0BHqntAHax7QIqee0ADoHtApJl7QAGJe0DQvntAAqF7QNSQe0BTaHtAEJN7QBN+e0BNd3tA
T6F7QBdue0CChHtAEHZ7QE+ce0ChjXtA7tZ7QOyJe0DGkHtAZbl7QGhqe0Aie3tA/pZ7QJpZ
e0A7gntAHpp7QEqYe0ByhXtAeFV7QHh5e0C4S3tAPLJ7QFeEe0AVdXtA25F7QBeQe0DmZHtA
2Fl7QJ+Je0CGiXtAJmF7QNtRe0CbXntAmL97QMKXe0B6iHtA8Gl7QDFhe0CshntA32t7QK6X
e0ChcntAVUB7QC6he0AKb3tA23Z7QLiEe0BOcntAWjZ7QMBxe0CmqntAM4R7QH+Ke0A9D3tA
oEN7QANje0B3k3tAPYJ7QKw6e0AjRHtAnk97QCqKe0A1sntAMWF7QPd/e0C/mXtAy3V7QOhp
e0DhXntAzGR7QF0te0AXPXtAEGZ7QF5ge0B5iXtABUB7QDlSe0CCantA9Vp7QOJXe0AsCntA
S7d7QI03e0DWentAlm57QF+Ie0CoYXtAgV17QJtYe0BIU3tAxnJ7QLBBe0AAjXtAQIt7QLdT
e0CZoHtA3FN7QHN7e0B6cntAD2J7QOmQe0ANf3tA80Z7QA15e0D5intAL/56QMafe0BSOHtA
rGx7QHsqe0Bpw3tAkzF7QMOfe0CkPHtA+5J7QL8xe0ATgHtAo2l7QPhxe0BhFXtA8wV7QNZC
e0CMMntAzJZ7QD9be0AGMHtABBN7QPsFe0CgVXtAM1p7QAw7e0BGI3tANeZ6QJ5ce0AOa3tA
lEl7QLIJe0Cth3tAfHF7QC/1ekCCZntABoh7QKFGe0B3dXtAc1N7QFWEe0A/QHtAB3d7QLMq
e0DIUntAIvh6QBple0DPL3tAtD57QPkbe0CjdXtA9hN7QNEoe0DVOHtAbyt7QJpNe0AvLHtA
m1t7QCFIe0B1UntAHEN7QCJne0B9D3tAVmB7QFFVe0CkVHtAslF7QLpBe0BaHHtAfUN7QFGH
e0CjAHtAUIV7QIZAe0AhH3tAVyZ7QDUpe0BOY3tAI0B7QD87e0DTcntA7Uh7QMryekDGC3tA
jAx7QKNfe0DzEHtAWiR7QDhse0DGKHtAcDF7QBwke0BeLHtART97QIUle0DnHntA9vZ6QIQt
e0AI9HpAxil7QFkje0CTGHtAikt7QKv8ekAmN3tA4x17QJMSe0Dz7HpAmPR6QEcRe0ARZntA
8lF7QPYZe0BQGntAphN7QNEWe0DfjHtArVp7QLc5e0AdGXtAGAl7QDUre0CTWntANPF6QJYt
e0DjG3tARk97QPL9ekCdOXtAzQF7QO4qe0CbV3tA/W17QEM8e0ACTXtAtvN6QO08e0BZ6npA
2/96QI8oe0AAL3tAEOp6QIzhekD+E3tAWTZ7QP4pe0CZK3tACRh7QGP8ekB5L3tAABF7QGAj
e0DM63pAnvF6QKrdekBBG3tAbf56QMvxekDARntAcP96QKnuekD5+HpAR/x6QLL7ekCK8HpA
iyt7QBUEe0CbGntAcxx7QDE2e0DnGntANBl7QB7YekCY/npA5vB6QEHYekCa6XpAI+d6QH4H
e0BP93pAtf56QDjNekDFV3tADwd7QHzcekBy+XpAsTl7QGPTekDCMHtABSR7QDkhe0D03XpA
CA97QAwEe0DDKXtA1SB7QDYHe0Am/3pA4fp6QIoMe0BL2HpAK/16QMDfekDj4HpAGwV7QI4t
e0BdNntArdN6QAsXe0BTx3pAvP56QHxme0AaNHtAaAZ7QEzJekAszHpAewt7QH8Ie0AD7XpA
ncN6QNjAekCZA3tArtt6QJXiekCbCXtAI+p6QEP3ekBfBHtASRl7QNTgekAvHntAdNt6QKD1
ekDe0HpAydd6QOgBe0Cp53pAeh57QHreekD7J3tAhg97QErDekCgFHtA6b56QPYre0A873pA
PfJ6QNDrekCZ3XpAQg97QM78ekAkEntAJsx6QDvIekCRIHtACMh6QLHpekB48HpAzQV7QIYw
e0C793pAqAd7QIHYekBL5npALR17QOMse0DhB3tAePN6QNLfekADaXtAFvR6QOXPekAg/npA
rwB7QHHrekC35XpAHOd6QCTsekBs8XpAP6J6QOzPekAf0npAy956QFzwekDl23pA6uJ6QHMJ
e0Bk33pASsx6QDoie0CoCXtA9/l6QOfcekChDHtAKvB6QPMOe0AI7XpAEg97QOsHe0ADEntA
tTB7QE/xekBX5XpAPud6QDAye0CYDHtAZBJ7QJUJe0DDr3pAuhB7QBPKekC+JntA54d6QATx
ekCZCntAh+Z6QM/KekDp7npADqp6QGnSekD1+HpAz+t6QCYFe0AZ8XpAYfl6QKGxekDf0HpA
a9N6QAOlekCa+3pAndN6QLzkekBWIHtAx9t6QArNekD/wHpAfrR6QOqwekAm33pAA+16QI3M
ekAw2XpAQcd6QHS7ekAWHHtAwM56QDnhekC+F3tA9sZ6QNHjekAX7HpAAP56QO7cekBWtHpA
vhB7QHDbekBJtXpAhrB6QAzBekCN3HpAXIN6QGO6ekDSJntARc56QFORekBs6HpA+uF6QKuv
ekD6sXpAjIF6QD7rekCSvXpACb96QHzMekCQ0npAKN56QArzekD173pAEOF6QAOaekAEz3pA
3Mx6QEzxekC3hHpAJ7l6QATNekDwxnpAXKt6QEu8ekASqnpAKOZ6QKO9ekDW4HpAr8x6QA6v
ekB+1XpAmPd6QKq5ekDExnpAOtV6QBb6ekCCwHpASpt6QEoBe0Bs3XpAR896QHi3ekBI3XpA
RNV6QCqmekAi1XpAx5p6QIDNekAwyXpAuyJ7QJm1ekACn3pA9ZJ6QC3AekCv5XpA2dl6QAbl
ekAk2XpAlpN6QKPyekCM5HpASbJ6QLSoekCQwXpAxPl6QDp1ekA2vHpA8LV6QGmHekCS8npA
I9p6QIjRekDNw3pAe8R6QHDVekAN73pA89N6QHThekApinpARb16QOCFekDT03pA1Wh6QAO3
ekD3qXpAb6R6QGDQekCg3npAk4F6QL/BekCT0HpAqb56QH/0ekBquXpATn16QDGtekCO13pA
uuR6QAa8ekA6vnpAXqF6QMXOekCe3HpAo2Z6QE/BekDesHpAqpJ6QGheekBH1XpAXMJ6QP16
ekD/gXpAudl6QPqXekDEb3pABXd6QKCSekACr3pAlrJ6QNHPekA1hnpAj116QHy8ekA+z3pA
AaN6QPdHekD1p3pAUqR6QJ9fekBk6npABIZ6QDNsekALhHpA9cN6QCOSekDponpA7dN6QM6a
ekCCwHpANWp6QC2BekCJVHpAEaZ6QHC3ekBKmHpAm4Z6QJ/dekCNu3pARI16QMCxekB5v3pA
3bx6QDGeekCxj3pAP5J6QAiOekAYo3pAVn96QDqiekDUonpAhcd6QCFzekChk3pAc296QIKf
ekCnr3pAvlB6QBK7ekASpnpAHJx6QDCTekD/j3pA8JB6QACaekBqrXpAep96QD2LekCmxHpA
kaZ6QPONekD/lXpAmWF6QO2lekBojnpAtYB6QG68ekBhcnpAIpl6QEmUekB2fnpAmpt6QMSX
ekC0enpAKHV6QG+vekCxhXpAa3R6QMZwekBmtHpAQex6QEaLekCskXpAB6F6QLupekB3y3pA
GFx6QAROekDRd3pAy1Z6QA/EekBCpnpA9mh6QPBnekDPJ3pADpN6QDuMekCJmXpAK6N6QFpu
ekDFq3pAgod6QD1CekBFQnpAO396QBGaekDjpHpADHF6QJB0ekAuhXpAqWJ6QMexekAKRnpA
f0h6QNCUekCUw3pA3UF6QNeKekBTr3pArF56QI+OekBIl3pA1IV6QFpfekC/inpARZJ6QFmQ
ekARS3pAm116QN91ekBWfHpArYF6QBtjekAuYXpAcnB6QC+sekAAIXpAhFB6QPSUekAEiHpA
xYx6QAB+ekBibXpAVJV6QCCBekD1jXpAIK16QIF2ekBIbnpAKYR6QJCWekDBgnpAljp6QAt6
ekBxgnpAXXx6QAZOekClpnpAD3R6QO9gekCJQ3pA8396QIRgekAmXnpA3SR6QItcekCnnHpA
0nV6QDB0ekAZXXpAiJp6QFSDekBeRXpAimZ6QHhKekB5gnpABll6QDpDekAWZHpAiRp6QHd2
ekBlfXpAr0l6QM9oekBdenpAVmN6QMptekBuo3pAb2Z6QKBAekDdaHpAuJ96QP6AekD3T3pA
fgV6QISYekAGR3pAKI16QDhvekAyT3pApz96QN5qekB2iHpAsgJ6QBRtekAWJnpALV16QMR0
ekD9PHpAAiV6QEEpekDGUnpAmDt6QGR2ekDTOnpAOlN6QLJGekCobXpA0xt6QAE7ekAGXnpA
dDF6QN5cekDvbXpAEkt6QI04ekDAT3pA8TN6QG6oekDKKXpAv2V6QP2FekAwXnpAMYB6QO03
ekBthHpAXXF6QN5NekDAVXpA/Rl6QOQ3ekASdnpAhjZ6QEgxekB6N3pA+0R6QPwxekDnb3pA
wFJ6QOZJekCiPXpALmp6QHNYekDeAXpAyEV6QDFLekBxDnpA+ql6QDFHekDu4nlAnTx6QDNW
ekDfNnpAWFV6QBZUekA2K3pAWz16QIxjekDCM3pA0fB5QEIaekDRJ3pAblh6QFhpekC1SXpA
zj16QDtQekCfLXpAuwF6QGFFekAZHnpAoDh6QH9GekCTlnpAYlJ6QDVGekDgMHpAekJ6QO5a
ekDsU3pA/FR6QGw5ekBgIXpAeyN6QKFoekDHcHpAnzx6QLdTekA6U3pAVEt6QPY6ekBFU3pA
yEh6QKl0ekAnLnpAdxx6QKhPekBI/3lAHTd6QFUiekAFR3pAAkJ6QPkAekBeLnpAqy16QFaD
ekBgWXpAW2l6QC4tekCK1XlA5Et6QPkfekBBNnpAP0d6QAhLekDEVHpAmmF6QJNHekAAFnpA
58p5QGxzekDyIXpAKSh6QFwmekA4hnpA+Dd6QOFKekA6KHpAnyp6QGZCekBG4nlAdAh6QN41
ekAyQnpA0RR6QI0qekB5bXpAEi56QKJZekCZ9nlAnT56QDMjekAmTHpAqwh6QC1IekDs+nlA
Oml6QCb/eUArNHpAsBt6QNY+ekC1SnpAzyd6QLZlekDQYnpAwjt6QLIQekATRXpAEBd6QCBT
ekCBFXpAwBJ6QEMDekD0JHpAcPl5QPh1ekD7XHpA1kp6QDFxekAjKXpAoQV6QBlCekCAGnpA
hjl6QKsSekAo/3lASfN5QKwjekCRBXpAKgJ6QHxqekD2L3pAlQx6QInxeUCKLXpAKOF5QEQ7
ekBiPnpAGFF6QChAekAgKnpAPjl6QOTkeUCaMnpAQDN6QIwpekAhGXpAivp5QOHoeUCUO3pA
AQ96QAUJekBI83lAR/N5QAYhekA1RXpARzd6QPX3eUCOL3pA1AZ6QFP/eUBl1XlASg16QCTd
eUBF5HlAslR6QJHZeUAJ9XlAFgh6QMIyekAn6HlAMdB5QIVDekDmLXpA7Q96QEEkekD7OXpA
1BZ6QNEmekC3RXpA9gh6QK/meUCL8nlAzfh5QHYGekDvB3pAjg16QB0fekBSunlAnCt6QBYa
ekACA3pA+iV6QFAEekCZ53lAJ+R5QD9CekAG4XlAovZ5QFIwekDxG3pAegh6QODjeUC2EnpA
yfR5QHE4ekCr5HlAPh16QC77eUAUFHpAmBx6QBQXekCR8nlAvkh6QJnseUCMBnpAAe15QEz6
eUBj2HlARQF6QKHBeUBOx3lAVe15QDMXekCdHHpAue15QKwkekAY4nlAX/t5QBH3eUCf23lA
FxF6QOwzekC+K3pAGdZ5QPTQeUBWR3pA7dZ5QBfMeUDY0XlAVAF6QBS7eUAK8HlACvx5QMrE
eUDh33lAdBB6QEr4eUBy1nlAjQN6QH3NeUDx5HlAkPl5QB0KekBe/XlALNl5QH4BekCO1HlA
p+B5QNvleUBa5XlAoRJ6QJIZekDn0HlAod95QJjfeUCcDHpAAeJ5QFcLekBN2nlAnQh6QPjQ
eUDt0HlAmAd6QIQAekCQ43lAh895QJP5eUDu73lA9dN5QBQHekBu6XlAXdN5QMHpeUDBu3lA
ksp5QM/BeUDb/nlA5a95QCjqeUBVunlA6c15QGMEekDXCnpA2Qh6QHrneUA8+3lA5qd5QI4Z
ekBkBHpAFPt5QOrOeUD/0XlAEBZ6QKHJeUBt8HlAl8J5QHPMeUCjt3lAEa55QOcGekAY0HlA
ctx5QBKgeUBVAXpAYw96QP7teUCl4HlAMfp5QCvjeUBqz3lAe/l5QD3ReUC12HlA9gF6QMX+
eUDhxXlAxiJ6QKKheUCV3XlA7qR5QOL0eUBL6nlAnL55QN7eeUB523lA+uJ5QKrXeUA3CXpA
xrp5QMekeUC1GXpA9Ll5QKrheUDg7HlA6KJ5QDWleUDrJ3pAhM95QMjneUDh6HlAEq95QLQ0
ekBOrnlAHax5QFnDeUD963lA1+Z5QL3ueUD32HlAYJl5QH/geUA/v3lAL915QJbaeUDK4XlA
EA56QEbYeUDZj3lAluB5QKapeUAMuHlAQ+R5QKDeeUDHxnlA+6p5QIveeUAhy3lA2MB5QOWq
eUCBqHlArON5QAg+ekAdq3lA9Nd5QCPqeUDvxnlACaJ5QPyZeUCtw3lAwpJ5QIfEeUDTHnpA
LrB5QGW8eUAdu3lALLl5QE6ReUD63XlAIZN5QGIbekBjjnlATI95QJvGeUCa+HlAH795QOe2
eUAH0XlATtt5QAe4eUDF0XlANMx5QGzLeUCAA3pAPpJ5QICVeUDLrHlAQcJ5QPvPeUBDBnpA
FwJ6QMqzeUBd63lAUbZ5QAhleUCdeXlALOh5QMimeUAKo3lABrR5QD1YeUDpkHlA9bh5QAqZ
eUBZlHlA2b55QLjXeUAdqXlA9LZ5QAHXeUB/xXlAHNR5QCvCeUArlnlAJ9V5QPOWeUDYxnlA
Yol5QFy9eUDBnnlAonF5QKiDeUD1knlA9Ih5QNa9eUCArXlAblt5QD+leUDGonlAn7t5QAqp
eUBomXlAfeN5QNqyeUABeHlArop5QKTHeUDV0HlAu/F5QFoIekC4hnlArJt5QASweUBKt3lA
ErB5QGfEeUDqoHlAf6Z5QDTHeUA023lAN9F5QE+xeUBzsXlAu5l5QKfXeUBmb3lAW5t5QOKd
eUBRinlAhn15QCvreUAemnlAl7p5QLKFeUDMsXlAX4l5QC2xeUBzgHlAi4Z5QK25eUD+kHlA
JnR5QC2ZeUCobHlA/7J5QIa2eUAxn3lAStF5QAS6eUBYqnlAK115QKiLeUADO3lA4IN5QIiC
eUAz4nlAZ4t5QKq2eUCqXXlAV6l5QPGaeUAVdnlAxpF5QBCqeUB8Z3lATJh5QJR/eUALTXlA
dKJ5QPjFeUCwhnlALaF5QBDJeUCErXlAoZ55QL6BeUA6jHlAZYN5QEJdeUByZ3lAeoN5QIqJ
eUDmm3lA5qZ5QGqaeUB/VnlAW8V5QHvYeUCignlAuU95QPJ5eUBmdnlAXlR5QKhbeUBhmnlA
bX55QCuTeUAlgnlA1395QE9leUAcaHlAF0Z5QAx3eUCJinlAOcx5QJd8eUCJZ3lAaat5QEWS
eUAQlnlAvp95QALbeUAZxHlAApV5QJfYeUDlf3lAQ2d5QPdweUAjVnlA9Gt5QHOceUDbq3lA
erd5QLCDeUChOnlAgqV5QM+XeUC7SXlAKWd5QEuEeUDza3lAk415QEx9eUCvpHlACYh5QGsM
eUB/sXlA3ix5QP8heUDCuXlAhph5QOWjeUDranlA4Fd5QGZ+eUASo3lAr155QLqZeUAJmnlA
HFd5QHjBeUCaNnlABnt5QP1+eUCUn3lAASt5QGqreUAbGnlAZJR5QBm/eUAVY3lAZVR5QKVv
eUC0QnlA/JJ5QPaJeUAJrnlAgYx5QPKNeUDSXHlABlN5QBZXeUBEW3lAwoN5QIJ/eUDQKHlA
gWp5QP+ceUDniXlAaXJ5QFzNeUDLe3lASnZ5QBqceUCMt3lAM0t5QJOqeUCuc3lAR3J5QEWI
eUAwmnlA7I15QLmDeUAMd3lAxXV5QP0ZeUAnV3lAhGp5QPdfeUBBSHlAR595QOdieUBbqHlA
ulR5QEFceUCRX3lAP3p5QLCQeUBFYXlAty15QHNVeUBPO3lAKlV5QMR3eUBcW3lAQFR5QDJU
eUCxSnlAND95QPNZeUDSQXlAOQJ5QHx8eUBVj3lA0lB5QF9veUBXh3lAG3F5QDt1eUDrcnlA
PV95QK+xeUCflHlA5ad5QDwteUA9WHlAHVJ5QG97eUDAXnlA00B5QBBEeUDihnlASkB5QP5W
eUCxj3lAXzx5QId/eUDBDXlAQ5B5QL5CeUDvLHlAJYd5QNhqeUCyiHlAq3x5QKd0eUAhGnlA
DhF5QLJ7eUD3aHlABhR5QKx8eUC9dHlAMz15QPJ/eUCShnlAIk95QDiHeUA0c3lAqJt5QB0g
eUCpOHlAE3J5QJmXeUDxPXlAsi15QOi6eUCMLHlAXHR5QLdleUALTXlAya95QGR0eUDJmXlA
ykp5QF4ieUCXTHlA/aN5QJRdeUBLLXlAyll5QL5neUCwRHlAOy95QAs/eUBCWXlAtAp5QKIs
eUAKQ3lAeid5QGy1eUDWOXlAAoN5QDg5eUBVRHlA1lB5QPNneUBhYHlAN1x5QI80eUAGX3lA
gyZ5QHtKeUC7W3lAjTl5QNIVeUAIPXlAvGt5QChreUDcYHlAUpd5QDNFeUAvQnlAhZB5QN4u
eUBdSXlAeFh5QKRTeUAFHnlAhy15QPtpeUBET3lAKlZ5QNNPeUDlZXlADk15QBpeeUDCjnlA
X0h5QDN3eUCKanlAYjZ5QLRreUAZbnlA5m15QGdFeUAzbnlAsEV5QFNdeUB9SXlAb3x5QFZl
eUAuPnlAjQl5QLxoeUAcIXlAQyh5QF8LeUCQcnlA8fR4QDxReUCvCXlAPmp5QPJIeUB9IXlA
kH95QCkteUD/bHlAG0l5QNcueUCgOHlAtQ15QFdReUBmRXlAohd5QOpQeUDRNHlAh2t5QAos
eUDeJnlAFFx5QAo+eUASFHlAKil5QFcSeUAzJHlABRV5QB8heUB7LXlAw095QIsueUAFK3lA
zVV5QENAeUCSOnlAOSN5QCb9eEB7S3lALfp4QOZ1eUCKJHlAdjR5QD1KeUCeQXlAk015QGE0
eUDoUnlAH1x5QPpNeUBzI3lApT95QHBMeUD2PnlAqUt5QFVAeUAYKXlArH95QFMkeUC1dnlA
4U55QJJUeUAqFHlAnBF5QOMWeUDWNnlAWFp5QNgbeUAA/3hA2TB5QHRreUD1SHlA9Rh5QLtO
eUCXZXlAHy95QPr5eEAEXXlAhCd5QNwdeUBCPnlA4zZ5QLsUeUBRL3lAbf54QLpKeUAyMHlA
xzJ5QDc+eUAXE3lAI9l4QNnreEDbKHlAB0J5QCEaeUA143hAilB5QDBGeUDef3lA5055QAvc
eEBZKHlA51l5QLEieUANXXlAEzN5QIsneUC0KHlA7Bd5QDlCeUDDAHlASEB5QJdceUCsaHlA
jzJ5QJgqeUCg9nhADGN5QMgneUDJFHlAfhF5QKjteEBaD3lAa/p4QCpDeUBrBnlA9Dt5QPop
eUDK2HhAijB5QDhOeUBpWHlAwBZ5QIsCeUAV8nhAyP14QARPeUALFXlA3iN5QLIdeUAKVXlA
8/N4QOD+eEDPN3lAXxR5QEEdeUC/QHlAHjV5QDgzeUCfGXlAmg95QEYSeUCWd3lAWBF5QMYw
eUAPTnlAzSN5QMEjeUCv7XhAMM14QHmoeUC1DnlAJSN5QIwmeUDgOHlAbwp5QOkDeUDHJnlA
bkp5QJ3ceED043hAIup4QLQYeUAIKHlAmhN5QCKleEDEKnlAxvZ4QBZGeUApR3lA3wB5QMMj
eUAX7HhAJCB5QDg+eUAfM3lAJ0F5QFL0eEBzGnlAmSN5QH07eUC+/nhAeP94QBfmeEDwBnlA
4Tx5QJLqeEAnNHlAoBp5QC3veEDi/HhAsSp5QCA3eUAy4HhA6Ap5QCf9eEDa5nhAUhF5QFf3
eEAoCHlAyf54QM1ceUCvwnhAzxl5QP+ieECk/3hABAh5QKjDeEDa+XhApzl5QF/4eEDUKHlA
gvd4QGMmeUAVLHlAMlJ5QDgweUBjGXlA+C55QB4reUDt3XhAjy15QJbdeEBM6HhA/d94QDcT
eUCyPnlAsCd5QKYBeUBhHHlAcPZ4QIfpeEDJ5HhAcQh5QGP9eEC3M3lAEfl4QOwEeUBL7XhA
BQB5QET5eEBWEnlAzRh5QOT/eECq73hA4794QEO9eEAMAXlAbjZ5QKngeECNvnhAdfR4QHH+
eEBx/HhA2N54QBC4eEBeHHlA6Nh4QNcieUAlGXlA4eF4QGzNeEBn63hAHOh4QMUXeUDnJXlA
YEF5QFMDeUAN4nhAdMB4QO7yeEAF7nhAigx5QDQDeUDPOXlAWut4QEX5eEBXOHlAptl4QIG/
eEBABHlAANV4QOXoeEAiBnlAifx4QEzheEBl53hAevd4QCf3eECR9XhAhNd4QPX/eEAwxXhA
5P94QGLgeEAitHhAfxd5QIyxeEAQ2HhAO854QOfQeEDE/nhA4zF5QOHDeEAR+XhAhr94QLQm
eUB4FXlA09h4QGEOeUBEBHlApPZ4QG7heEB6BXlA1OB4QCLdeEAIyXhAWuF4QOy9eEB5xXhA
U+V4QI+neEBj4XhArt94QBDMeEBOwHhAkul4QOTseEDX0HhAl/54QEjaeEDM8nhAmt94QFrs
eEA7y3hA8gR5QJoVeUCq/HhArdV4QBn7eEC26HhARwd5QM7yeEDAnnhA0pt4QEsDeUCH9HhA
WgZ5QMrkeECn6XhAutp4QKnIeECSAXlAGtF4QFX1eEAcx3hAt7x4QK20eEDSy3hA33N4QHn4
eEBst3hAneh4QDX4eEBL/nhA1vF4QIr3eEBCGXlA3M14QFjKeEAounhAWy15QF/UeEBY7HhA
Vcd4QF7ceEBSGHlAYc14QHD5eECYA3lAYeV4QB/CeEA51HhAndd4QOjOeEDB7HhAPAJ5QMr0
eEAHDnlAerN4QDnLeEBvoXhAfwB5QHwIeUAY4XhATLV4QIfLeEDutnhA7fV4QKPpeEDqAXlA
bsx4QHQOeUBkGHlA0qJ4QHsaeUC0+nhAFNZ4QDO6eEDVqnhAdgN5QBHYeECK1nhAbN14QOYp
eUBAinhAqcV4QMHZeEBsCXlAlP94QOXxeEBq7nhALOR4QBCpeEB60HhAhqh4QD+QeEBUu3hA
0wR5QFDGeEC13HhAq9t4QJb+eEB3mXhA9qB4QC3KeEBu63hAKvJ4QFnaeEDs9HhAf/t4QBrx
eEB953hAHsp4QLvCeEAvt3hAMch4QHiqeEBz2nhA/eJ4QJeyeEAS+HhAT+54QDzEeECNwnhA
PMN4QD+6eEBHBXlAJtR4QI4deUCi/XhACtJ4QJ2ieECh2nhA77d4QGaleEB9uXhADLB4QHLT
eECT83hAmuV4QIW9eECQxnhA9v54QLzqeEBVfXhAJ/d4QKqqeEDhxHhAuOR4QOOWeECS8nhA
LHp4QKnKeEBqpXhAdLV4QIrOeEA17nhARsV4QCKfeEB8B3lAwf54QML3eEAN7HhAuY14QKSh
eEAPonhA3ap4QKe+eED5CHlA8Z94QPsHeUBXkHhAFud4QPq6eEAgzHhAcrZ4QEfJeEBfinhA
Zq94QMqieEDn73hAtep4QHWzeECmknhAB5l4QJLkeEBhdHhA/X54QHnQeEDhlHhAAp94QNPG
eECCj3hA5aR4QIyseEA953hAAsd4QGtmeEBDwnhAysp4QAzIeEDOaHhAgYF4QJ/OeECMtHhA
LJ14QI6QeEC1tXhADrt4QPaCeEAApnhAmO54QJbneEBEzXhA9MJ4QAzneEC1unhAQal4QDfr
eEDXyHhA1pp4QL7JeEB4tnhAAKN4QIzQeEBciHhAYqB4QC63eEBmy3hAm7l4QLqgeED4znhA
OMt4QMeYeEBCzXhA14F4QLJ6eEAbrnhA3t54QL2YeECtlnhAjo94QJK5eEDTvXhAI7Z4QH3P
eECyanhAGpB4QAjReEDGaHhAzal4QEumeEDmwXhAHVp4QHCSeEAqm3hApax4QBuPeECaunhA
pKh4QBW1eEBDy3hAEHV4QIayeECAjnhA2Zh4QAPWeEBlvHhAuMZ4QBOXeEA+XXhAzqp4QH2W
eEBxlHhA7sJ4QGiseEAbpnhANH14QCqleECGrHhAatx4QPYCeUAuenhA8ch4QC2heEBieHhA
lKl4QHXaeEBIcXhAL4t4QFKgeED2xnhA8YN4QDXVeEC5rHhAxsd4QOLXeEDXlHhA+XZ4QDOP
eEACpHhAC3R4QEmoeEDrfHhACXV4QG6+eEBHqHhA+514QMGneEAM4nhAz3Z4QMuteECSkHhA
Xa14QFm7eEB+znhADoZ4QAtveEDHSHhAU694QJ5ueEAqzHhApZ14QHo+eEC+r3hATrh4QIWv
eECKdXhAT194QEyueEBPhXhAXil4QJFXeEBKWXhAy5F4QLrLeEBtmXhAQGN4QAXCeEDqh3hA
gG54QE14eEAuKHhAc6V4QPayeEBfiXhAQa54QKyAeEDwanhAJcp4QHZ+eEAFgXhADlh4QEGP
eEA0PHhAHGJ4QLtxeEDLj3hAM2J4QIJweECrt3hAHrh4QL1ceEDth3hAGGJ4QJxueECYPHhA
6YN4QEiOeECnqnhAnnF4QCGAeEARm3hAOr54QAZpeEBVZXhAiGl4QORyeEDau3hATpF4QL6U
eEALu3hAIJh4QHuseEASk3hAtJJ4QP1keEDhjXhAl7l4QFmkeEDxWXhAvJ94QFVveEDG5nhA
pZV4QPnaeEBznXhAYqp4QPdCeEDYmHhANl54QA+EeEDJRHhAZIx4QKqdeEDfXXhAK7B4QD9Z
eED1ZXhAppV4QO98eED/f3hA3KJ4QGlleED3W3hAX5V4QOfEeEBKqXhAS3N4QCGNeEDRjHhA
KpJ4QFa7eEBKa3hAo3Z4QOO5eED5XnhAl5R4QLmVeEBgc3hA/mZ4QFBoeECXdnhAFrR4QBtF
eEAtdHhAK0B4QDKUeEBxo3hAsTt4QOg/eEC5gnhA01x4QJWGeED+ZXhAwm54QKpVeEDPenhA
ej14QPVkeECkR3hAGZt4QKxSeEC0pXhAwWt4QL1leEAwlXhArGt4QGs1eEAeanhAi914QJxb
eEBUjXhAVnd4QCKJeEAvdXhAJbR4QKyJeEAuZnhAhJR4QKaLeEDhWXhAjGp4QD2TeEDfiXhA
fKR4QMh4eEBbrXhAr5R4QFFIeECkW3hAG5x4QAiQeEB/dnhAJJh4QERJeEB7eXhARGV4QDRu
eEAacHhA1zd4QJK/eEC6RHhALU54QFhxeECwcXhAvIZ4QNJfeECxQXhA12l4QAo0eEA7dHhA
NlV4QIiweEDCjXhA2Ih4QN9feECSaXhAVW54QO9XeED4g3hAqop4QPQ+eEA9fHhA30B4QA2R
eEAAs3hAY0d4QJVNeEDIX3hAHm54QPlXeEA2W3hAoqd4QEyAeECihHhAiq94QMFkeECQXHhA
l3Z4QJiMeEBwU3hAxaJ4QENmeEATcXhA+Qh4QBAWeEBnpnhAkaB4QDZweECXb3hA23l4QJpb
eED0enhAyUB4QL2XeECveXhAyDd4QGE5eEAXf3hAVD14QIUqeEADNXhAtVN4QC91eEDUb3hA
YjN4QHBReEDcP3hA4IF4QH5MeEC5OnhABnd4QLxOeECaknhAXVl4QC1UeECfbXhAn2N4QLNK
eECvQnhA6zB4QGNoeEBPM3hAmTp4QNMJeEDgLnhA+np4QD1TeECoT3hAG2d4QN5VeEDlPHhA
wTt4QMA4eEDTY3hAexJ4QHd5eEAeCnhAW1B4QDk5eECaIXhAblZ4QJJgeECtNHhAZzV4QDRI
eEDmTHhAkKF4QDdgeECBL3hANUt4QJ18eEAMV3hABx94QPhMeEAdLXhAuX14QCopeECdI3hA
RHh4QD9DeEC1VHhASi14QOp6eEA+YnhALwh4QHwbeEBqTXhA8UJ4QNEreEA5UXhAxy14QPV8
eEBJRXhARi14QGBseEAmJXhAoEZ4QNVjeEB/YXhAmlt4QAVxeEBmX3hAgF14QK5qeEC6KnhA
hxp4QCjAeEDsPXhAfzp4QAAmeEAqQXhA/CB4QIgqeED9CnhASCR4QCVOeECzPnhAEjV4QOZz
eECoMnhAlTx4QFkoeEBwTHhAL014QIMbeECS7XdAZlZ4QG9TeEAGPHhAdep3QLNFeED4VnhA
8mF4QAEqeEDkMHhA2Ul4QFw6eEAC6XdALQB4QNRBeEACSXhAhjZ4QDFEeEDCSnhALSR4QCUJ
eEDCQnhA9nB4QEJreEBvZXhAYB54QCxbeEAoMnhAnCR4QEsueEArR3hA5np4QLI0eECk8HdA
kpB4QMnzd0A2LnhA6DB4QL8aeEDHRnhA7hx4QBQxeECFIXhArkp4QNQReECOI3hAGi14QFtC
eEBSGHhA3fx3QAtXeECUI3hAsPF3QM5MeEBZZXhALB94QMZAeECEPXhAyQF4QLtPeECqHXhA
uWp4QMlYeEC3PHhAzyp4QIQVeEAoO3hARkB4QHqKeECeNXhA0Ah4QE01eEADJnhAIG94QPoc
eECH9HdAwHp4QEhleECQMnhAt1l4QDnDd0A/PHhAvD54QO0oeEC3QHhAoC54QGoOeECDNXhA
PjN4QGY2eEAiOXhAdhB4QB87eED2O3hAszB4QGwCeEDhUXhApgp4QHIPeEDm7ndAiSp4QHkw
eEA5/ndAD0l4QBMZeECuNHhA8Sl4QKAfeEBWMnhADBx4QGVleEAgQXhASUV4QLMyeEC+InhA
4lN4QE8VeECSPHhA2SR4QA0neEB4AnhATl14QFIjeECHJHhAbCp4QK0oeEB0EXhAVTF4QIpR
eECYDHhAvux3QLcLeEDiCnhA/St4QMHWd0CUNXhAHCp4QDcCeED9JnhAlV14QEv8d0CcFnhA
py54QF0eeECBJXhAzwp4QMNBeEBr/XdAbAJ4QLMbeEAzIHhANYN4QNoNeEBdOHhAoEZ4QKTj
d0BLM3hAuRJ4QB1ReECeOnhAtQt4QGIseEBo6HdAXcJ3QFgLeEASG3hAqVF4QCAyeEDB0XdA
8Tp4QH8eeEA2D3hAGRZ4QA01eEA8JnhAXxR4QCgqeEB2N3hAc4B4QBkteEDKWHhAImJ4QHwN
eEAh33dA4114QM0reEBJGXhA2A94QAsSeEAPG3hAEBp4QO0LeECIR3hAsTB4QHnpd0AmKHhA
5yl4QHDUd0CbCnhAoxt4QDcxeEBAI3hAC0h4QIUPeED5EnhAsil4QNtCeEA+KXhAUiV4QN7d
d0BH1ndA0wt4QL8ueEDC5HdAJB14QBgeeEDFZnhAwyd4QL7jd0A6OHhAmyN4QOYIeEAqNHhA
/hZ4QCFSeECjHnhAJeh3QOBheEAUmHdA9il4QM4IeECx5HdAPvp3QJQmeEBQ3XdAoRp4QAcF
eED5xXdAzAJ4QCcueECHAXhAswF4QEwOeECzL3hAYBF4QJcdeEDvNHhAKkB4QKfwd0CGLXhA
iSV4QM/Od0DQ3XdA8jx4QKXid0AK8ndAiuV3QHcOeECW2XdARfd3QP7yd0AcBHhA2g14QDMe
eED0O3hARU14QBnTd0DeHHhAiLR3QJH6d0DgOnhAvA54QKTud0DK93dAWBx4QJNSeEDT13dA
tOJ3QIw3eEAGIXhAXAl4QAfWd0CVA3hAcv53QAxDeEB0BXhADvR3QJAQeEC43ndAbSF4QBQa
eEB2/XdAQEd4QMXkd0D0SXhA6gp4QGjmd0BlAnhAgCl4QKsLeEDFxXdALrt3QH40eED2CHhA
px94QJX8d0CqRXhA3iB4QIYOeEAcxHdAazB4QIcBeEClwHdAw+t3QFJGeEApMXhAIe13QHWw
d0A773dAFel3QPwbeEDN03dA5TV4QAP7d0Do4HdA0OJ3QLPQd0BmIXhAs+V3QPADeEBJJHhA
BiZ4QFLed0Aw7ndAkvB3QJbYd0CJ6ndAjOh3QMQIeEBfJ3hAz6t3QC/xd0BF13dA4SB4QC/m
d0DaDXhAZP53QN7yd0Dq6XdATOx3QCpMeEDs9ndAvvV3QAdheECVpXdAJbR3QDY5eEATHHhA
J+F3QEsCeEBLt3dARPt3QLHhd0DI5ndAiul3QJxReECLHXhAXfh3QKPmd0BB7XdAp/l3QH3B
d0CB73dA0sx3QETWd0CGKXhA8PZ3QOvRd0Dv8XdAn8t3QEkYeEBWPXhAnQN4QE8CeECd0HdA
o853QHvnd0CpBnhAMsV3QP/Yd0BTzXdAnhd4QAQAeEBFx3dARvd3QAjud0AR1ndAW/Z3QKG4
d0CtHHhAJep3QKLad0An9HdAo/N3QB4XeEC+wndAYO13QND0d0DV/ndARwF4QG8reEBz4HdA
Z+53QE7zd0BY7HdANPJ3QAL+d0Bl6ndAVMt3QM4beEAZ8HdAekZ4QLTkd0At5ndAcON3QNmz
d0Ajp3dAh953QIjfd0BR5ndAIsB3QOoNeEBXP3hABc93QD2dd0BJ43dAghV4QAj5d0B4l3dA
2e93QN/Ud0BWA3hAe8N3QKX9d0B8C3hALN13QG3Yd0C6yHdAQAV4QG4MeECY/ndAaCV4QFMd
eEBN7XdAyPJ3QFkReEA1wXdAL+F3QGWjd0D/23dA9s13QOzzd0Di+ndAc+l3QLrHd0Cn7XdA
npd3QAy3d0B+/3dAytV3QCT0d0AI0HdAYLZ3QN79d0Ar8ndAC7R3QBQAeEDbwHdAig54QKoM
eEC80XdA4613QDsFeEBV3HdA+4Z3QNeyd0BZBnhAUtN3QCGsd0AgyndA1Al4QI4IeECt6XdA
FtJ3QCT3d0A+y3dApqN3QC/id0DHzndAi7J3QIf9d0CrnXdAD7V3QJomeEBq3ndA3vt3QNYA
eEBTvndAMN93QLvRd0A8w3dAzwF4QCrvd0CasXdAobJ3QMrZd0Ar8HdAKfd3QPi4d0Aw2HdA
4sp3QHmwd0Ab3HdAIMR3QLvId0DW13dAS8F3QCPYd0DOoXdAS9J3QE0OeEAUyndAVs53QCyS
d0BgoXdA6Lp3QGfsd0CbxHdAFtR3QGfYd0CUyHdAict3QLkReEA/8XdApu93QPStd0CQgHdA
BvV3QCymd0AeEHhACrp3QLC8d0Byv3dAUdN3QPqfd0AV1ndAhLR3QLwVeEBy4HdAWtN3QCnN
d0ADindAKfx3QGSvd0DcindARgp4QIrWd0CUFnhAHup3QBaRd0AhpndANLF3QPuWd0Bo63dA
6fF3QBqcd0DpmndAQ6J3QADVd0CJ7ndAKLR3QPLdd0AUFXhAqZt3QPavd0A/pXdATtB3QIXY
d0DowXdAhsd3QKPTd0A1sndAsNh3QB6fd0Dk7HdAV8h3QOTDd0C2t3dAS/x3QGOtd0DEu3dA
L8F3QFy4d0CRBnhAlLl3QPzfd0DywHdACK53QIrOd0DpiXdAKn53QAHId0DDDHhAKp93QJHC
d0Dg6XdAS913QPnPd0B143dAcgd4QFf6d0CFqndAxtp3QE/nd0DFzndAZcR3QF6cd0DFs3dA
wMJ3QJTud0BoqndAjsx3QIXTd0DG63dAsu53QH6ud0A/indAI393QD4jeEA7xHdAy6R3QF7b
d0D1+XdA8KB3QJTHd0AKxndALrp3QPLBd0Ddk3dAvY13QNiyd0B/m3dAA+13QKC/d0C42ndA
Mal3QNKod0BzqXdARYl3QFL/d0CJzHdACrp3QFu/d0DbxHdAB0d3QG5Od0DmhHdA1NB3QGWz
d0DB13dAFaR3QBHvd0DbwHdAg6t3QLKbd0AIgXdATJB3QAy+d0CtfndACcN3QIGyd0Dgv3dA
lJx3QGaFd0DIfXdAAMd3QJPBd0CFtndAO+x3QGzmd0Cch3dAm9t3QKGFd0CI4XdAJql3QGza
d0AGyHdANOx3QGyzd0D1undASfd3QMy8d0AB6ndAFG13QBNsd0BAr3dA8Zx3QJAIeEAI1HdA
kOh3QKmEd0Cyc3dALZ53QPayd0CmfndAUJZ3QGKTd0D8mXdACWV3QD7Fd0A0tHdAy593QBfY
d0D7g3dAs5x3QFSnd0CbbXdAyM53QHigd0B42HdATbN3QCqrd0CC5XdAeMh3QDCmd0C61ndA
bm53QPTkd0C9tHdAWad3QNSRd0BGq3dAlPd3QM3Nd0Cm1ndA0ed3QAyxd0CzqndAU6J3QImK
d0CI03dAV7Z3QGS2d0CrpndA6nF3QG51d0Acp3dAJYl3QPaFd0B6undAs7V3QG6hd0AioHdA
9nN3QFmtd0COrHdAUqZ3QHXmd0Dy6XdAh5h3QGt+d0Ca0XdA8KN3QIWxd0Dty3dAU3p3QIqB
d0ABf3dAYq53QMaRd0AqjXdAZoN3QCT2d0DClXdAz7d3QI6Yd0BT1HdAU5x3QK/Id0AtuHdA
l3R3QBrRd0D7sndANHh3QECXd0DLqHdAM7l3QErGd0DKk3dA56R3QK6Ud0AplHdAc4R3QNqQ
d0AjrHdAVJt3QCOKd0CgqXdANGp3QMDWd0CGfndAoJp3QCB+d0BddXdAqXV3QCW7d0Brl3dA
6s53QIOdd0BY53dAEcp3QNvrd0CGoHdAych3QHaad0CpundA3l53QDSjd0DcundAPYp3QFi3
d0DCwXdAX3h3QEtyd0C4vndAnJN3QOa4d0CJdHdA36h3QDqVd0BmwHdAWIJ3QDizd0CLsHdA
ZK93QIa/d0CiaHdA4IF3QBxsd0DdaXdAHqZ3QKWgd0BGY3dAKKN3QHaWd0DNgndAWHh3QAKg
d0D0Z3dA6Yp3QC1yd0B0gndAwMZ3QC94d0A9nXdAdGJ3QHW0d0DMo3dAF4F3QHd3d0DShndA
/mt3QKZkd0CzhHdAiLt3QHdid0AhBHhAO2p3QBBsd0BNRXdABFF3QOubd0BRlHdAfX53QHRq
d0CmnHdA4GV3QIumd0AhV3dAtYN3QHBfd0AMf3dAGEh3QOqwd0AIqHdAUbR3QI5Sd0DDg3dA
BHR3QOdUd0BzvndA7lF3QIN2d0CWzHdAos53QKaVd0ATbHdADmR3QC6cd0CQbXdAXz13QDmw
d0BmU3dAJad3QK6Od0BHindA9bx3QIFxd0AoyndAco53QHZLd0DGmndAPEl3QPhed0ApbHdA
rqR3QKNvd0AnqHdALpR3QDlcd0ATY3dAqFF3QDypd0BLk3dAroN3QFRyd0C0iHdAhnl3QOV0
d0BgendAOVF3QAXLd0CEl3dAcZZ3QCpyd0CAdXdAiFl3QLWkd0DxLHdAuoR3QBZkd0Dhq3dA
TIR3QC9fd0CtSXdA00V3QO9cd0AJYndA2LN3QMqjd0CllHdAYld3QB6ld0B4pndA2MZ3QPGS
d0D3fXdAVm93QOrTd0BDi3dAmUB3QJwpd0A7Z3dAqD93QJmFd0Avi3dAeXt3QCRUd0CdYXdA
Uah3QEhmd0D5fHdAZEB3QCBjd0DVjXdAqWB3QFptd0CEgndATFp3QArNd0CGoHdAjop3QFGZ
d0BSiXdAlpF3QBKkd0DD63dAfnp3QKZud0BJZXdAebx3QBWDd0CnYndA8T13QHtld0DYLndA
pYN3QNJ6d0C1gHdAxXF3QAl4d0DBlndAqVJ3QORCd0BVfndAqGN3QBNAd0AdmHdAl153QBKA
d0DgOXdAyEh3QDGid0DTeHdAKuR3QAudd0ARiXdALIh3QJdid0C7rHdAd3d3QPxYd0AegHdA
Fml3QPIqd0BGUndA0XR3QLA3d0B5kXdARnF3QHdrd0BxandASlp3QFBFd0CfXXdA/HJ3QB1/
d0ATh3dABEp3QP5vd0DBLXdAA513QNafd0DIrndA1m93QKp2d0BUQXdAzzR3QKhWd0BHX3dA
qrp3QFNld0A6OXdAPU13QMBjd0CbcXdAplF3QAUid0AEHndAR353QOOtd0B2RHdAPFp3QJ9h
d0ChdHdAdRN3QANXd0BdMHdACC13QGZPd0BwQXdAa1B3QFlhd0AAJndA+IB3QJCbd0CYUXdA
GU93QF5pd0BoV3dA3IN3QEdDd0DLU3dATHJ3QGF/d0DVXHdA6mJ3QKead0Bqw3dAa0x3QMEt
d0D/iHdASpx3QB5sd0ALR3dArm93QKpVd0CrendAzjN3QHlid0CiKHdAyk53QGtRd0CjdndA
sYF3QEdYd0DyVXdAe0N3QLNjd0A0lndARz53QBA1d0DrV3dAAnh3QN6Ld0A9O3dAjDh3QP99
d0CxXHdAkmF3QL1kd0A6D3dAtm93QK9id0AxOXdA+oZ3QF92d0DBaHdAsCJ3QOAud0AQIHdA
b3t3QF9nd0CPY3dA6W13QHlId0Cv73ZAC/p2QP20d0AAhHdAsV13QMhKd0Cy53ZAbiZ3QFrl
dkC3OXdANyV3QLQ/d0CrC3dAcFx3QMMpd0D+hHdAYZB3QKU+d0DwYHdAvnB3QAtwd0B0iHdA
yUd3QFYYd0AAUHdAnDp3QGFqd0DdM3dAOBB3QJ1gd0DriHdAUSJ3QAVld0C4SndA04l3QPk3
d0ALIndAYUV3QGBOd0BLe3dAbUR3QKo9d0D6MHdATyF3QPxmd0DAaXdAmiR3QHiLd0A67XZA
OX93QH1Ed0C6jHdASRZ3QDw/d0DxLHdA+1Z3QIhpd0AKPndA3YN3QNcbd0DHQndALHZ3QJpG
d0Dzj3dAkGt3QI5Kd0CAN3dA9j13QC1ad0BUPHdAaYV3QO1Qd0D3OHdAAGh3QJQ5d0D8VHdA
hRV3QA41d0C9OndATG93QJgwd0CPE3dAfFl3QKVyd0BGNHdA+hh3QJRLd0AIK3dA4E93QMpu
d0DBa3dA6BZ3QDUgd0DBR3dAfix3QG1Bd0BCGHdAs1l3QIY7d0DZaXdALkZ3QE81d0B5bXdA
DS13QH9Xd0CcEHdAQ2l3QHVNd0AXP3dA1B53QIwpd0CULndAbVx3QKQAd0DlHHdA2g13QL4d
d0CXQXdA2kN3QIxHd0C5M3dA8xh3QJxMd0DCOndAWTh3QChYd0DMJ3dAhep2QBj/dkAgeHdA
PER3QBokd0DDS3dAWjh3QNdKd0DrIHdAd0p3QNtAd0CbCndAZUZ3QFQtd0BCPXdA7Eh3QHDx
dkCWHndAtVx3QAAkd0Dd/nZA+w13QK4cd0BSandAPhd3QLHedkA1NndA9BB3QDItd0BLRHdA
UP52QBOLd0CkL3dA30R3QEJ4d0CcFndAwRF3QMsid0BYFHdAJDF3QP9Ld0D5T3dA0z53QFJA
d0CXOHdAykp3QDc6d0BgJ3dAC0p3QBAVd0CzP3dA0h93QJ47d0CPOHdAIp93QLFqd0BuI3dA
/x13QEfYdkCy5HZAxUd3QKFrd0A5K3dAWCB3QLw9d0Boa3dAV053QNofd0AvK3dAW0Z3QG1c
d0BcMndAXEt3QFw6d0CcIXdAQzd3QFj1dkDXdndAl213QCZjd0DCEXdAzPt2QPg0d0CGPndA
NR93QDwwd0DIcHdA7yd3QExbd0DnIndA8RB3QOf6dkAzD3dA7Pd2QHwWd0C/+3ZABVx3QJ0q
d0BjCHdAmi93QE1td0CVGXdAnQJ3QASFd0DYPndAey53QGMdd0D9NHdAJid3QHDYdkAMPHdA
7jZ3QGs5d0A+FHdAuSV3QMhid0Ar2XZA8yZ3QHBhd0A4H3dA3S13QGwnd0C1F3dAZyN3QPZl
d0CX/3ZAszZ3QAEWd0DCD3dAxwp3QBInd0C/D3dAShB3QK0hd0DmQndAMF53QP0gd0CmJ3dA
eDh3QN33dkA5SXdAFBd3QKXLdkABPndAIxh3QBcmd0DmAXdAlm13QFwdd0AvAHdALm13QMdU
d0CkhndAKjd3QDUZd0DcJndA/Cx3QA/qdkCtH3dAS+d2QCMrd0CL53ZAuTB3QHssd0CsIndA
pyx3QNUnd0AdMndAuSF3QHQ4d0AoSXdAbmJ3QFv+dkCaWndAAiB3QJnkdkDoEHdAbuN2QHYb
d0Af93ZAjgp3QCgvd0A3DHdAhhB3QKtDd0CxMndA7RV3QEnrdkAjAHdAqjh3QIQCd0D2A3dA
hwh3QJA3d0DzKndAGRl3QA3vdkCXPHdAuRp3QAkxd0DH9HZA0AR3QEoad0Ba8nZADi13QCMz
d0Dv2XZAEFV3QElQd0B77nZAZP12QGxTd0DBPXdAJOF2QIABd0CY4HZAyh13QBUGd0CYHndA
HOV2QINCd0ABIndAf0N3QBpAd0Am8XZA+uh2QB72dkCPUndACwR3QNwBd0CB6nZAxi53QP3o
dkBAF3dA1ll3QNw2d0BH/3ZA0B93QAs2d0BsOndAWxp3QCIhd0ACL3dArvx2QMxId0B+YndA
chZ3QD0td0CW93ZA/v12QG3ldkAq1XZAL+12QK0od0AXCHdAx9d2QAsSd0DZyXZAqTN3QNxB
d0CA+3ZAWeF2QHYrd0CU5XZAzRJ3QMgZd0CNI3dAxR53QLDwdkA7F3dAuwJ3QAQcd0BbAndA
ItJ2QO0Td0CLL3dAWQ93QJtpd0CJ0nZAKyh3QMoPd0B003ZA8Tp3QLsdd0APCXdANBF3QJwi
d0B9J3dALN52QAEVd0Ap8XZA/7x2QNwSd0AXFndAdxF3QFz1dkAUCHdASiB3QEUEd0BCBHdA
0gF3QBvHdkBz3nZAbeR2QNL7dkBeCndA89l2QIUFd0C7OHdAdjF3QF1Ud0CPZXdAN1B3QNUh
d0AFFXdAcC13QOnvdkBqEHdAdfB2QDold0CABXdA2kp3QPEzd0Cj7HZACRF3QExGd0BrEHdA
Rid3QPTydkDuIXdA+jt3QDHRdkAw8XZAvjl3QA4Md0AhCndAXCN3QHcCd0DPs3ZAzOR2QNjy
dkDFNndAHxd3QKUAd0C5BHdAdaN2QBvjdkDQCndAnu52QMq8dkCp+3ZAN+52QIjudkBvBndA
/Ap3QOYZd0BhGXdAXht3QLrSdkDQI3dA+hR3QBZQd0Bi8nZAcC93QEPVdkDkHXdAWAp3QIQT
d0AAAHdA1Pp2QGz8dkAH8XZApQl3QCgKd0AUC3dAHBN3QC3odkCw83ZAzCh3QObpdkCpBHdA
U9R2QCczd0D6/3ZAWhV3QAXedkAJ/nZAzSd3QBrtdkDZE3dA8CB3QI1Od0C80nZA4yh3QK4T
d0AkI3dAMfV2QDG5dkDK/nZAVO12QIgId0C823ZAuil3QKXvdkDR4nZAOcV2QHzFdkCm73ZA
Egl3QM29dkDA+nZAbR93QE6VdkBc+XZA+QR3QHjjdkAu5nZAv/R2QHjBdkCIJndA3wR3QKcx
d0CE3XZAVAh3QELgdkBV4XZAf/p2QLH4dkC4MHdAuRx3QJQad0Ax9XZA/NJ2QI34dkBs4XZA
I+J2QPbQdkB86HZAEgl3QFQRd0C7C3dAUrR2QEsId0Cd43ZAY/d2QJWNdkASA3dAig13QJWv
dkA/tnZA8RZ3QKS3dkBd4nZA7Rl3QHv/dkB56nZAveB2QEfGdkB0BndA39d2QJzadkD8DndA
+hF3QDfvdkCJAHdAMbV2QGQPd0BS83ZAhAp3QF3sdkCgqHZAjud2QCendkAfrXZAzwh3QGbP
dkDqEndAyed2QEXedkBqyXZAQ+N2QDuqdkAQrXZAhNp2QBXodkBDwnZARsJ2QL3vdkAj1nZA
D/N2QLPkdkDw/XZAY9l2QMcXd0C9DXdA5st2QNnjdkCiznZAg8h2QIGidkAd4XZAyOZ2QPmi
dkCcu3ZA1qp2QO+4dkA8LndA4I92QDfEdkBqqXZABct2QDHcdkA8B3dAPCZ3QDbZdkA6ynZA
2Nl2QPKBdkBqu3ZAtgt3QK7VdkCJuHZAeCB3QJTKdkCkAHdA8dx2QCD8dkBlt3ZAxfl2QO4N
d0AqunZAv5Z2QEvtdkBp23ZACfZ2QIOQdkD/AHdA+Q13QHb4dkD60HZA4ct2QIwrd0DL23ZA
/+p2QLbgdkAB13ZAmsJ2QF+1dkA96nZAjaV2QHy6dkBiC3dAouJ2QLYBd0DHunZAo5N2QNWy
dkBh8XZATo52QD0Kd0Cq0nZAi6N2QBafdkDcznZA+o12QAbQdkDklXZAQfJ2QN/OdkCZ+HZA
YbR2QNIVd0AC3nZAKuB2QBn6dkBS0nZAKh93QDLadkBOq3ZAgNV2QDl1dkAf4HZAjuF2QGHY
dkDp8HZAqfV2QJfRdkAe2HZAXM92QCofd0AeFndA+J52QLLOdkCo13ZAo8Z2QDnGdkBxwnZA
XaJ2QLu3dkCaB3dAx3R2QOLydkBQunZAUuJ2QLL5dkDW4HZAWPV2QOTmdkCC9XZA9ax2QIaj
dkBasXZACql2QLDKdkCIKndAz9h2QL/DdkAl3XZAb5d2QNLDdkAB4XZAsRF3QCbkdkC/xnZA
WyN3QG7ndkCXs3ZARpB2QAatdkDuxXZALa12QIPOdkCtzHZAjM12QEbHdkBXlXZAk8d2QCTe
dkD9t3ZAVcB2QAXldkD6BndAQYV2QLWtdkBf3HZA/Ox2QG2pdkDuy3ZAqnN2QNW4dkBduHZA
iNh2QEeZdkBG0nZAnft2QNvPdkBAGXdACOt2QOfwdkDQ2HZABOx2QAz+dkAArXZAC5t2QNSg
dkBCD3dAHPh2QFXQdkBvlnZAL/d2QEj0dkBmnHZAHaZ2QHqxdkD0sXZAEt12QFRqdkDWCHdA
wLR2QIOkdkCu33ZAz552QHABd0CVgXZAgAd3QBLXdkAU53ZAC5x2QOnkdkDKvHZAhN12QHfD
dkBF13ZAQpZ2QNemdkBWbnZABtt2QIbmdkAkE3dARet2QA6WdkCs83ZAPv12QAnCdkD503ZA
eMJ2QP/rdkDhxXZAH9d2QJO/dkDy13ZAM7N2QH/BdkBJpXZAUal2QIGKdkAY8nZAyLB2QP7H
dkA37HZAht52QJ2udkCSr3ZAeKB2QOTUdkBzxnZAs7V2QEzadkBFl3ZAH7l2QC+vdkBQ1HZA
D6h2QEuPdkBiyXZA6tB2QFu5dkBxs3ZAibN2QE2cdkDyrnZAyM92QD6ddkBq5nZATr52QLOh
dkC1zHZAlNZ2QF/PdkAEp3ZARpF2QPy2dkCGr3ZAgpV2QG6bdkDZHHdAD9t2QCjcdkD7tXZA
Nsd2QNuKdkAysnZAeb52QCzKdkAXdHZAau12QBXQdkDI1XZAbKh2QBWxdkBvh3ZAzuJ2QFLD
dkAhsnZALaJ2QHDtdkC//nZAV/t2QEyPdkDeqHZADe12QM7FdkD5g3ZA8492QNmNdkCM0HZA
XMp2QC/PdkDYnnZACJZ2QA+YdkB2tHZAKqR2QLq2dkDX33ZAvZl2QEOrdkBH63ZAQnh2QD6p
dkAFrXZAeeB2QJ6idkBojXZAaEt2QIzrdkA2uHZA7+J2QK1idkBIj3ZAlSR3QEXKdkDmvHZA
S8t2QLmidkAhrHZApmN2QJLJdkDcinZAC5x2QH2HdkAnt3ZAUNt2QC2EdkCzp3ZA1b92QGey
dkCfeXZAjNd2QPy7dkAkyHZAyH12QOLJdkA6enZAQbN2QP6TdkD8rHZA1cJ2QJOddkDheXZA
HL92QEaidkDhl3ZAbZR2QPbNdkC8hXZApqB2QAG5dkAcnXZAJGB2QDG+dkBajnZA07V2QPGk
dkAGpXZAqdR2QNKadkDygXZAhtB2QPrjdkDgdXZA7L92QHKVdkC6m3ZAho92QDqedkABw3ZA
IJh2QPmcdkBXhXZAGfV2QOCidkDZvXZATqZ2QJD0dkB05XZAaW52QJK8dkAAf3ZAT4p2QOWz
dkBcyXZAanl2QP6/dkBi1nZAxKJ2QMShdkDq0HZARbV2QGa3dkDxfHZAQ352QGjddkBz8HZA
iVZ2QAS0dkC3vHZAX6J2QKzwdkA1qXZAw6l2QHSSdkBMcnZArLZ2QLRVdkC7zHZA7Z92QHSj
dkBln3ZAuK52QHd1dkDN2XZANYd2QAuldkB523ZAZJx2QFGgdkAIk3ZAvGR2QMSVdkDvnXZA
2V12QEK7dkDnjnZAI4R2QH2NdkBCjXZAopR2QId6dkCNwHZAVnJ2QEWbdkDhcnZAoHd2QGG9
dkAFu3ZAA7N2QAeedkDmf3ZAbq52QGf6dkBlnnZA36N2QFeVdkBum3ZAs412QP/AdkCWjHZA
iK92QMx1dkA3unZAFcR2QN+2dkAdYXZAV4d2QPfQdkCRsXZANK52QFvRdkDvrHZAurd2QI2b
dkCOk3ZAsYl2QA55dkD+wHZALbl2QJCvdkC2wXZAP7R2QGamdkBlo3ZAwVJ2QEiedkC6YXZA
mqN2QDDMdkC9hHZAQlR2QDHYdkDTn3ZATIZ2QMHAdkAyonZAuaB2QDundkB2hXZA9Jd2QF+L
dkCGx3ZAEJd2QJSydkD3hHZA23p2QId4dkBOd3ZAs7R2QO9idkC+xHZAroJ2QFZ8dkAff3ZA
cXp2QFl0dkDwnnZAu692QEezdkAKT3ZAWtp2QKNUdkAObXZAGJZ2QFePdkAKtnZADKl2QIOk
dkAkoHZAzvV2QC2XdkB8tHZAbp92QF25dkCjz3ZA77R2QPKadkCwkXZAtFp2QEyXdkArrHZA
EMx2QOWidkCGuHZABqx2QElxdkCgfHZAUa92QLehdkBaf3ZAAa12QNKKdkA8tXZAxXZ2QLuB
dkD0vHZAqH92QF1sdkCmhXZAa5V2QJFDdkA/vnZAs5F2QOOidkAVcnZAWmF2QFSadkC8knZA
YIh2QHaZdkA7gXZAS3R2QMxzdkB1snZAeHJ2QAKcdkD9hnZAPWl2QLKYdkDDZXZA79V2QDl+
dkA7s3ZATMB2QL9hdkBLl3ZAr2t2QLBzdkDIq3ZAjWB2QDiFdkDzi3ZAPL12QHYjdkAnuHZA
G6R2QNeLdkDwa3ZAOG92QJ5zdkCWpXZAqpZ2QPaGdkDuoXZAqtp2QGmOdkAhaHZAdrx2QH6d
dkC+g3ZAEch2QD2CdkDnhHZAm6R2QGAZd0AqaXZAe5Z2QCVNdkAZkXZAPdp2QEZwdkA/j3ZA
qcV2QIN6dkCLc3ZASYp2QLXGdkCBhHZAw2F2QJKldkDlynZAul12QJuxdkAanXZAJHt2QB5z
dkCvYHZAcJN2QLmddkARQnZAQIN2QAm+dkCkyHZA+0x2QOV3dkAhmXZAcI52QFiXdkBNmHZA
9Gd2QBxtdkAfmXZAODV2QC9jdkCCSnZAPfF2QHpWdkDuy3ZA6X12QIbHdkAcmXZAo4t2QNOw
dkDlrnZAHpN2QACcdkAwenZApX12QEJVdkDAVXZAf3B2QCFddkCgUnZABlB2QDyHdkCrYXZA
HYF2QAtqdkDwaXZAb4V2QD51dkC403ZA0Mx2QF7kdkCQY3ZAx3d2QNKHdkC5r3ZAX3t2QCVi
dkAKnXZAdml2QHqodkC4aHZAapd2QP2vdkBvhnZAOXd2QIOmdkALlXZAAo52QGabdkCnyXZA
R6Z2QCufdkCVoXZA69N2QHBrdkA+m3ZA9HV2QIR2dkDVcXZA0lB2QPh3dkCMSnZA+LB2QBF/
dkDKnnZAQ4t2QKmJdkAtb3ZADFZ2QASddkDanXZAo2l2QBJvdkC/MXZA+0t2QM1tdkB3ZXZA
vm92QMJ2dkAHj3ZAhVR2QI6hdkD6aXZAD3x2QNuDdkA8nnZAV4x2QMlhdkA9gnZAgHZ2QIO3
dkA4onZABVR2QKqfdkCNvHZAOH12QFV2dkA8jXZA+W12QAJtdkBIhXZAYHx2QBN1dkCxrHZA
apF2QL53dkDmFXZANK12QKaldkCHjXZAi3B2QDJvdkBlL3ZA9aV2QGN9dkCHSHZA0L12QJ1O
dkB1jnZA5al2QEhYdkCfk3ZA54B2QDlzdkAbcHZAopB2QAOedkB1cnZAmah2QJ5jdkCHhXZA
BIB2QPnVdkDXcXZAsnZ2QLJndkBgYHZAXHx2QKiEdkD8cHZAKmd2QH08dkBeVXZAXjp2QPVY
dkBvPnZAtGV2QCJ/dkBtqHZAZXp2QMmIdkBXrXZA4Xx2QJ94dkBNi3ZAYod2QN5MdkBKi3ZA
K212QMN9dkD/jnZAdS52QEPMdkDaVXZA7512QHsydkDnb3ZA25h2QNetdkDMI3ZA2Lp2QEaI
dkDZcHZAIqN2QDx2dkDJKXZAQEd2QANvdkALaHZA/Sd2QMNZdkCRVHZA9yN2QGY6dkAXdHZA
l4t2QNdWdkCYZnZAzFV2QPeTdkBtXnZAyXh2QNyfdkBlinZA9492QOtbdkCpiXZAwHd2QBGj
dkBuk3ZAuYh2QORZdkAUlHZAOH52QAJbdkChWnZAEjp2QMsldkDlRnZAykp2QGpedkAMCXZA
SXp2QDxkdkBBYnZAoo12QHtZdkDsV3ZAk3d2QMJQdkAHbXZAXVh2QO5XdkCHTHZAIVN2QG6S
dkAtcXZAKj92QDFMdkAnHnZALWh2QB01dkC1lXZAIUR2QKhBdkDdT3ZAtE12QLRCdkD0UXZA
bw52QAE5dkBME3ZAsJh2QChodkBkH3ZApxR2QNFBdkAjl3ZAxgZ2QK9NdkBPKXZAenV2QNT/
dUBgYnZAyR12QGNHdkDYSnZAXiF2QMdtdkAxbHZAGhp2QGOIdkCaSnZA4Yt2QMM2dkCZfHZA
HF52QJtodkDdZHZA3Gh2QJMedkC+FHZAfDN2QNNwdkD8TnZA62R2QJOKdkB3hnZA4Bt2QBBf
dkB+gXZAin92QIcwdkBigXZAkW12QPxfdkBcPHZAHk92QA5QdkC7RHZAsEh2QGJDdkAFn3ZA
N2V2QBhxdkD5i3ZATF52QKVxdkBrTXZAFVh2QHUzdkB4YHZAB2B2QBovdkBKcHZA+Fd2QAYb
dkDjVnZAnJN2QOZYdkCzlnZAfkp2QG0udkANQXZAYO51QNQ1dkArgXZARHl2QLMudkATmnZA
5BN2QJ92dkDaT3ZAJi12QC07dkAcWnZATY52QDP2dUCsO3ZAdw52QKKAdkA0J3ZAI/p1QCou
dkDqXHZA7Up2QO4gdkBpRXZAWC52QFdNdkDqiHZA4lF2QNcwdkA/ZnZAaFV2QPpVdkDTcHZA
b0t2QCtmdkBbO3ZA1UV2QEHudUDwK3ZAT2Z2QNBKdkBdgXZAnU12QMk3dkCCMHZAyVx2QBkw
dkCvIHZAflV2QGdWdkAZYXZA6Ed2QHpDdkD6mHZAJEF2QKtodkDaiHZAwiN2QEFBdkCPZHZA
lWZ2QGtqdkAhLXZAqj52QF41dkCbPnZAzkp2QM5RdkCbJHZAnnp2QLUKdkCVSXZApm92QDBZ
dkDKBXZAXlp2QMEYdkB1X3ZAupV2QMUXdkC7RnZAxyV2QDUodkDyYXZAA0V2QAwldkBDbnZA
RmB2QKyAdkACGXZA/jx2QL0idkBWjHZAOYV2QPtLdkCOHnZA30x2QGYkdkBGPnZAdGR2QBUs
dkDZRHZAR292QGc5dkA8k3ZAPmN2QAYndkCADnZASi12QJ9vdkDjQ3ZADDt2QJpvdkCcXnZA
K0t2QE0zdkDNPnZAjwd2QAM7dkALJ3ZAJjl2QAkXdkBGcnZAglR2QCNrdkBYJXZAtWF2QE1s
dkB1TXZAQXN2QAFadkAUF3ZArzJ2QPJBdkAjUHZA9DJ2QIVGdkCmV3ZAuBp2QOlTdkA/UHZA
Ni52QLJtdkBLKnZAukZ2QGogdkDkWnZAxh12QIlddkDCJ3ZAXg52QJeBdkAlR3ZAG3x2QOg1
dkDjPHZA/UB2QL9ndkCLR3ZAfTx2QJxFdkDdM3ZA4H12QC5UdkB7/XVAs0t2QPtEdkAeEnZA
l0N2QFszdkAifHZAB012QCGBdkCKPnZAQEB2QBAydkCJfHZAJjt2QEArdkA4NXZA8gx2QI+C
dkBRR3ZAREt2QKpEdkCaKHZA91l2QJX0dUBjeXZAc1Z2QM8ZdkC1HXZAcD52QJI3dkDQInZA
yTJ2QA45dkBiIHZAxCd2QCv+dUAXGHZACGB2QCRDdkAnFnZAj1N2QJXkdUBQQHZAVFh2QIFz
dkAKJHZA+Hl2QMEbdkCQXHZATv91QA4SdkBFGHZAKjp2QBw8dkBjF3ZA8vd1QILzdUAzKHZA
HDx2QGpodkAlKXZACRp2QP01dkD1K3ZA7DJ2QBktdkAZQ3ZAPit2QOI1dkDfT3ZAf0d2QF0k
dkAVenZA1gV2QHI0dkBXM3ZAE2l2QH5CdkCpBnZAGit2QBwNdkDFN3ZAnl92QPITdkDyN3ZA
Qs91QEoWdkDlFnZAzjV2QNovdkCJ9XVAcx12QO4rdkDTFnZAaed1QHAFdkDM9XVAYUh2QLYX
dkD9JHZAkkx2QF3zdUDc+HVAJQx2QEkWdkBp+XVAkiR2QKC9dUDJNHZAHkF2QAr/dUBa+nVA
pRZ2QCw6dkD+PnZADxV2QCgmdkBXF3ZAp0B2QOYjdkDZ63VA9sl1QJNbdkDPBHZAozx2QA/4
dUDbQnZAYB52QPYXdkB/G3ZA7Ax2QEEydkBqTXZAhTN2QNNedkAc1XVAiTJ2QGcMdkC+EHZA
nBl2QKQPdkCRBHZA3fV1QJo6dkAV8nVAj8N1QNgRdkDxTHZAkCt2QC9DdkBy7HVAVEV2QNJE
dkBGb3ZA2VJ2QPZLdkCKw3VAKgB2QBL6dUDBEHZAlQ92QLk/dkDZH3ZArEl2QHIzdkAs93VA
31p2QIkddkCd4XVA8xd2QGEEdkD7KXZANRl2QPLzdUD6E3ZAeSd2QIgudkBMC3ZAbx92QO0X
dkBJEnZANy12QGNPdkAoQnZAXwB2QDJDdkA94HVAvyF2QA+zdUAoLHZAo1t2QAoEdkAi6nVA
mih2QD0XdkATR3ZAuCF2QPsYdkC2HHZARyl2QA==</AssayYData></Step><Step><CommonData><SampleLocation>6</SampleLocation><SampleID></SampleID><SampleGroup></SampleGroup><SampleInfo></SampleInfo><SampleRow>H</SampleRow><SamplePlate>1</SamplePlate><WellType>WASH</WellType><Concentration>-1</Concentration><ConcentrationUnits>µg/ml</ConcentrationUnits><MolarConcentration>0</MolarConcentration><MolarConcUnits>nM</MolarConcUnits><MolecularWeight>56.5</MolecularWeight><Temperature>30</Temperature><StartTime>4261910</StartTime><AssayTime>900</AssayTime></CommonData><FlowRate>1000</FlowRate><StepType>DISASSOC</StepType><StepName>Dissociation</StepName><StepStatus>OK</StepStatus><ActualTime>748.601</ActualTime><CycleTime>0.2</CycleTime><AssayXData Points="3743">GSDzRIgm80TmLPNEVDPzRLM580QZQPNEiEbzROZM80RUU/NEu1nzRBlg80SIZvNE5mzzRFRz
80S7efNEGYDzRIiG80TmjPNETJPzRLOZ80QhoPNEf6bzRO6s80RUs/NEs7nzRBnA80R/xvNE
7szzRFTT80S72fNEIeDzRH/m80Tu7PNETPPzRLv580QhAPREiAb0ROYM9ERUE/REuxn0RBkg
9ER/JvRE5iz0RFQz9ES7OfREGUD0RH9G9ETuTPREVFP0RLtZ9EQZYPREf2b0ROZs9ERUc/RE
u3n0RBmA9ESIhvRE7oz0RFST9ESzmfREGaD0RIim9ETmrPRETLP0RLO59EQhwPREiMb0RO7M
9ERM0/REs9n0RBng9ER/5vRE7uz0REzz9ESz+fREIQD1RIgG9UTuDPVEVBP1RLMZ9UQZIPVE
fyb1ROYs9URMM/VEuzn1RBlA9UR/RvVE5kz1RExT9US7WfVEGWD1RIhm9UTubPVETHP1RLN5
9UQhgPVEiIb1RO6M9URUk/VEs5n1RBmg9UR/pvVE7qz1RFSz9US7ufVEIcD1RH/G9UTmzPVE
VNP1RLPZ9UQZ4PVEf+b1RO7s9URU8/VEs/n1RBkA9kR/BvZE7gz2REwT9kSzGfZEKSD2RIgm
9kTuLPZETDP2RLM59kQhQPZEf0b2ROZM9kRMU/ZEs1n2RCFg9kR/ZvZE7mz2RFRz9kS7efZE
IYD2RH+G9kTujPZEVJP2RLuZ9kQhoPZEf6b2RO6s9kRMs/ZEu7n2RBnA9kR/xvZE7sz2REzT
9kS72fZEIeD2RIjm9kTu7PZETPP2RLv59kQZAPdEfwb3RO4M90RUE/dEuxn3RBkg90R/JvdE
5iz3REwz90S7OfdEGUD3RH9G90TmTPdEVFP3RLtZ90QhYPdEiGb3ROZs90RUc/dEs3n3RCGA
90R/hvdE7oz3RFST90SzmfdEIaD3RIim90TurPdEVLP3RLO590QhwPdEf8b3RObM90RM0/dE
u9n3RBng90R/5vdE7uz3REzz90S7+fdEIQD4RIgG+ETuDPhEVBP4RLsZ+EQhIPhEiCb4RO4s
+ERMM/hEuzn4RBlA+ESIRvhE7kz4RExT+ES7WfhEIWD4RIhm+ETmbPhEVHP4RLN5+EQZgPhE
iIb4ROaM+ERMk/hEu5n4RCGg+ER/pvhE7qz4RFSz+ESzufhEIcD4RH/G+ETmzPhETNP4RLPZ
+EQh4PhEiOb4RO7s+ERM8/hEu/n4RBkA+USIBvlE7gz5RFQT+USzGflEISD5RIgm+UTmLPlE
VDP5RLM5+UQZQPlEf0b5ROZM+URUU/lEs1n5RCFg+UR/ZvlE5mz5RFRz+US7eflEGYD5RH+G
+UTujPlEVJP5RLOZ+UQhoPlEf6b5RO6s+URUs/lEs7n5RBnA+USIxvlE7sz5RFTT+USz2flE
GeD5RH/m+UTu7PlEVPP5RLv5+UQZAPpEiAb6RO4M+kRUE/pEuxn6RCEg+kSIJvpE5iz6RFQz
+kS7OfpEIUD6RH9G+kTuTPpEVFP6RLtZ+kQZYPpEiGb6RO5s+kRUc/pEu3n6RCGA+kSIhvpE
7oz6RFST+kSzmfpEIaD6RH+m+kTurPpETLP6RLu5+kQZwPpEiMb6RObM+kRU0/pEu9n6RBng
+kSI5vpE5uz6RFTz+kS7+fpEIQD7RIgG+0TmDPtETBP7RLMZ+0QhIPtEfyb7ROYs+0RMM/tE
uzn7RCFA+0R/RvtE5kz7RExT+0S7WftEIWD7RIhm+0TubPtEVHP7RLN5+0QZgPtEiIb7ROaM
+0RMk/tEs5n7RCGg+0R/pvtE7qz7RFSz+0S7uftEGcD7RIjG+0TmzPtETNP7RLvZ+0Qh4PtE
iOb7RO7s+0RM8/tEu/n7RCEA/ESIBvxE5gz8REwT/ESzGfxEGSD8RH8m/ETuLPxETDP8RLs5
/EQZQPxEiEb8RO5M/ERUU/xEs1n8RCFg/ESIZvxE7mz8RExz/ES7efxEIYD8RH+G/ETmjPxE
VJP8RLOZ/EQZoPxEiKb8ROas/ERUs/xEu7n8RBnA/ESIxvxE5sz8RFTT/ESz2fxEGeD8RIjm
/ETu7PxEVPP8RLv5/EQhAP1EiAb9ROYM/URUE/1Esxn9RCEg/UR/Jv1E7iz9REwz/USzOf1E
GUD9RH9G/UTuTP1ETFP9RLNZ/UQZYP1Ef2b9ROZs/URUc/1Es3n9RBmA/UR/hv1E5oz9RFST
/USzmf1EGaD9RH+m/UTurP1ETLP9RLu5/UQZwP1EiMb9RObM/URU0/1Es9n9RCHg/UR/5v1E
7uz9RFTz/US7+f1EIQD+RH8G/kTmDP5ETBP+RLMZ/kQZIP5EiCb+ROYs/kRUM/5Euzn+RCFA
/kR/Rv5E7kz+RExT/kSzWf5EGWD+RIhm/kTubP5ETHP+RLN5/kQZgP5Ef4b+RO6M/kRUk/5E
s5n+RCGg/kSIpv5E7qz+RFSz/kS7uf5EIcD+RH/G/kTmzP5ETNP+RLvZ/kQh4P5EiOb+RObs
/kRU8/5Es/n+RBkA/0R/Bv9E5gz/RFQT/0SzGf9EISD/RH8m/0TuLP9EVDP/RLM5/0QhQP9E
f0b/RO5M/0RMU/9Es1n/RCFg/0SIZv9E7mz/RExz/0S7ef9EIYD/RIiG/0TmjP9EVJP/RLuZ
/0QhoP9Ef6b/RO6s/0RUs/9Eu7n/RCHA/0R/xv9E7sz/REzT/0Sz2f9EGeD/RIjm/0Tm7P9E
VPP/RLP5/0QMAABFQwMARXYGAEWqCQBF2QwARQwQAEVDEwBFdhYARaoZAEXdHABFDCAART8j
AEV2JgBFqikARd0sAEUQMABFQzMARXY2AEWqOQBF2TwARRBAAEVDQwBFdkYARaZJAEXdTABF
DFAARUNTAEVyVgBFqlkARdlcAEUMYABFP2MARXJmAEWmaQBF2WwARRBwAEVDcwBFdnYARaZ5
AEXZfABFEIAARUODAEVyhgBFpokARdmMAEUQkABFP5MARXaWAEWmmQBF3ZwARRSgAEVDowBF
cqYARaapAEXdrABFELAARUOzAEVytgBFprkARdm8AEUQwABFP8MARXbGAEWqyQBF2cwARRDQ
AEU/0wBFctYARarZAEXZ3ABFDOAART/jAEVy5gBFqukARdnsAEUQ8ABFP/MARXb2AEWq+QBF
3fwARQwAAUU/AwFFdgYBRaoJAUXZDAFFDBABRUMTAUV2FgFFphkBRd0cAUUMIAFFPyMBRXIm
AUWmKQFF3SwBRQwwAUVDMwFFdjYBRaY5AUXZPAFFDEABRUNDAUVyRgFFpkkBRdlMAUUMUAFF
Q1MBRXZWAUWqWQFF2VwBRRRgAUU/YwFFdmYBRaZpAUXdbAFFEHABRT9zAUVydgFFqnkBRd18
AUUQgAFFP4MBRXaGAUWqiQFF3YwBRRCQAUU/kwFFdpYBRaaZAUXZnAFFDKABRT+jAUVypgFF
qqkBRd2sAUUMsAFFQ7MBRXK2AUWquQFF2bwBRQzAAUU/wwFFdsYBRarJAUXZzAFFDNABRUPT
AUVy1gFFptkBRd3cAUUM4AFFQ+MBRXLmAUWq6QFF2ewBRRDwAUVD8wFFdvYBRab5AUXd/AFF
DAACRUMDAkVyBgJFqgkCRdkMAkUQEAJFQxMCRXIWAkWqGQJF2RwCRRAgAkU/IwJFdiYCRaYp
AkXZLAJFDDACRUMzAkVyNgJFqjkCRd08AkUQQAJFP0MCRXZGAkWmSQJF3UwCRRBQAkU/UwJF
dlYCRapZAkXdXAJFEGACRT9jAkV2ZgJFqmkCRdlsAkUMcAJFP3MCRXZ2AkWqeQJF2XwCRQyA
AkU/gwJFdoYCRaaJAkXZjAJFDJACRUeTAkV2lgJFppkCRdmcAkUMoAJFP6MCRXamAkWmqQJF
3awCRRCwAkVDswJFdrYCRaq5AkXdvAJFEMACRUPDAkV2xgJFpskCRd3MAkUM0AJFP9MCRXLW
AkWq2QJF2dwCRQzgAkVD4wJFcuYCRabpAkXd7AJFDPACRUPzAkV29gJFqvkCRd38AkUQAANF
PwMDRXYGA0WqCQNF3QwDRQwQA0VDEwNFchYDRaoZA0XdHANFDCADRUMjA0VyJgNFqikDRd0s
A0UMMANFPzMDRXI2A0WqOQNF3TwDRQxAA0VDQwNFdkYDRaZJA0XdTANFEFADRUNTA0VyVgNF
qlkDRdlcA0UMYANFP2MDRXZmA0WqaQNF2WwDRRBwA0VDcwNFcnYDRaZ5A0XdfANFEIADRUOD
A0VyhgNFqokDRdmMA0UQkANFP5MDRXKWA0WqmQNF2ZwDRQygA0U/owNFdqYDRaqpA0XdrANF
ELADRUOzA0VytgNFqrkDRd28A0UMwANFP8MDRXLGA0WmyQNF3cwDRQzQA0VD0wNFctYDRarZ
A0Xd3ANFDOADRT/jA0Vy5gNFpukDRdnsA0UM8ANFQ/MDRXL2A0Wm+QNF2fwDRQwABEVDAwRF
dgYERaoJBEXZDARFDBAERT8TBEV2FgRFqhkERd0cBEUQIARFPyMERXYmBEWqKQRF3SwERQww
BEU/MwRFcjYERaY5BEXdPARFEEAERUNDBEV2RgRFqkkERd1MBEUQUARFP1MERXJWBEWmWQRF
3VwERQxgBEU/YwRFcmYERaZpBEXdbARFDHAERT9zBEV2dgRFqnkERdl8BEUQgARFQ4MERXaG
BEWmiQRF2YwERRCQBEU/kwRFcpYERaaZBEXdnARFEKAERT+jBEV2pgRFqqkERd2sBEUMsARF
P7MERXa2BEWquQRF2bwERQzABEVDwwRFdsYERabJBEXdzARFENAERT/TBEVy1gRFqtkERd3c
BEUM4ARFQ+MERXLmBEWq6QRF2ewERQzwBEU/8wRFdvYERar5BEXZ/ARFDAAFRUMDBUVyBgVF
qgkFRd0MBUUMEAVFQxMFRXYWBUWqGQVF2RwFRRAgBUVDIwVFdiYFRaYpBUXdLAVFDDAFRT8z
BUVyNgVFpjkFRd08BUUQQAVFP0MFRXJGBUWqSQVF3UwFRRBQBUVDUwVFclYFRapZBUXZXAVF
EGAFRT9jBUVyZgVFqmkFRdlsBUUMcAVFQ3MFRXZ2BUWqeQVF3XwFRQyABUU/gwVFcoYFRaaJ
BUXZjAVFDJAFRT+TBUV2lgVFqpkFRdmcBUUQoAVFQ6MFRXKmBUWmqQVF2awFRRCwBUU/swVF
drYFRaa5BUXZvAVFEMAFRUPDBUV2xgVFpskFRd3MBUUM0AVFQ9MFRXLWBUWm2QVF3dwFRRDg
BUU/4wVFduYFRabpBUXd7AVFEPAFRUPzBUVy9gVFpvkFRd38BUUQAAZFQwMGRXIGBkWqCQZF
2QwGRRAQBkU/EwZFdhYGRaoZBkXdHAZFDCAGRUMjBkVyJgZFqikGRdksBkUMMAZFQzMGRXI2
BkWmOQZF2TwGRQxABkVDQwZFdkYGRapJBkXdTAZFDFAGRT9TBkV2VgZFplkGRd1cBkUMYAZF
P2MGRXZmBkWmaQZF3WwGRQxwBkVDcwZFdnYGRap5BkXdfAZFEIAGRUODBkVyhgZFqokGRd2M
BkUQkAZFP5MGRXKWBkWmmQZF3ZwGRQygBkU/owZFdqYGRaapBkXdrAZFDLAGRUOzBkVytgZF
prkGRdm8BkUQwAZFP8MGRXLGBkWqyQZF2cwGRQzQBkU/0wZFdtYGRabZBkXZ3AZFDOAGRT/j
BkV25gZFpukGRdnsBkUM8AZFP/MGRXL2BkWq+QZF3fwGRQwAB0U/AwdFdgYHRaYJB0XdDAdF
EBAHRUMTB0VyFgdFqhkHRd0cB0UMIAdFPyMHRXYmB0WmKQdF2SwHRRAwB0U/MwdFcjYHRao5
B0XZPAdFDEAHRUNDB0V2RgdFqkkHRd1MB0UQUAdFP1MHRXZWB0WmWQdF3VwHRRBgB0VDYwdF
dmYHRaZpB0XZbAdFDHAHRUNzB0VydgdFpnkHRdl8B0UQgAdFP4MHRXaGB0WmiQdF3YwHRQyQ
B0VDkwdFcpYHRaaZB0XdnAdFEKAHRUOjB0VypgdFqqkHRd2sB0UQsAdFP7MHRXK2B0WmuQdF
2bwHRQzAB0U/wwdFcsYHRarJB0XdzAdFENAHRT/TB0V71gdFqtkHRd3cB0UM4AdFP+MHRXbm
B0Wm6QdF3ewHRQzwB0U/8wdFcvYHRar5B0XZ/AdFEAAIRUMDCEV2BghFqgkIRdkMCEUMEAhF
PxMIRXYWCEWqGQhF3RwIRQwgCEU/IwhFciYIRaYpCEXZLAhFDDAIRUMzCEV2NghFqjkIRdk8
CEUMQAhFQ0MIRXJGCEWqSQhF2UwIRQxQCEVDUwhFclYIRaZZCEXdXAhFDGAIRUNjCEVyZghF
qmkIRdlsCEUQcAhFP3MIRXJ2CEWmeQhF3XwIRRCACEVDgwhFdoYIRaaJCEXZjAhFEJAIRT+T
CEVylghFqpkIRdmcCEUMoAhFQ6MIRXKmCEWmqQhF3awIRRCwCEU/swhFdrYIRaq5CEXdvAhF
EMAIRT/DCEVyxghFqskIRd3MCEUM0AhFP9MIRXLWCEWm2QhF3dwIRRDgCEU/4whFduYIRabp
CEXd7AhFEPAIRT/zCEVy9ghFpvkIRdn8CEUQAAlFPwMJRXYGCUWqCQlF3QwJRQwQCUU/EwlF
chYJRaoZCUXZHAlFDCAJRT8jCUVyJglFpikJRdksCUUMMAlFQzMJRXY2CUWqOQlF3TwJRRBA
CUU/QwlFdkYJRaZJCUXdTAlFDFAJRUNTCUV2VglFqlkJRdlcCUUQYAlFQ2MJRXJmCUWmaQlF
2WwJRQxwCUU/cwlFdnYJRaZ5CUXdfAlFDIAJRUODCUVyhglFqokJRdmMCUUMkAlFP5MJRXaW
CUWmmQlF3ZwJRQygCUU/owlFcqYJRaapCUXdrAlFELAJRT+zCUVytglFqrkJRdm8CUUQwAlF
Q8MJRXLGCUWmyQlF3cwJRQzQCUU/0wlFctYJRarZCUXZ3AlFDOAJRT/jCUV25glFqukJRd3s
CUUM8AlFP/MJRXb2CUWq+QlF2fwJRQwACkU/AwpFdgYKRaoJCkXZDApFDBAKRT8TCkVyFgpF
qhkKRdkcCkUMIApFQyMKRXYmCkWmKQpF3SwKRQwwCkVDMwpFdjYKRao5CkXZPApFDEAKRUND
CkV2RgpFpkkKRdlMCkUQUApFP1MKRXZWCkWqWQpF3VwKRQxgCkVDYwpFcmYKRaZpCkXZbApF
EHAKRUNzCkVydgpFpnkKRdl8CkUQgApFP4MKRXaGCkWmiQpF2YwKRRCQCkVDkwpFcpYKRaqZ
CkXdnApFEKAKRT+jCkVypgpFpqkKRdmsCkUQsApFP7MKRXK2CkWquQpF3bwKRRDACkU/wwpF
csYKRarJCkXZzApFENAKRT/TCkV21gpFqtkKRd3cCkUM4ApFQ+MKRXLmCkWm6QpF3ewKRQzw
CkU/8wpFdvYKRab5CkXZ/ApFDAALRUMDC0V2BgtFqgkLRdkMC0UMEAtFQxMLRXYWC0WuGQtF
2RwLRRAgC0U/IwtFdiYLRaYpC0XZLAtFDDALRT8zC0V2NgtFqjkLRdk8C0UUQAtFP0MLRXZG
C0WqSQtF2UwLRRBQC0U/UwtFclYLRaZZC0XZXAtFEGALRT9jC0V2ZgtFqmkLRdlsC0UMcAtF
P3MLRXZ2C0WmeQtF3XwLRRCAC0VDgwtFcoYLRaaJC0XZjAtFDJALRT+TC0V2lgtFppkLRd2c
C0UMoAtFP6MLRXamC0WqqQtF2awLRRCwC0U/swtFdrYLRaa5C0XdvAtFDMALRT/DC0VyxgtF
qskLRd3MC0UQ0AtFP9MLRXLWC0Wm2QtF2dwLRRDgC0U/4wtFduYLRarpC0XZ7AtFDPALRUPz
C0Vy9gtFqvkLRdn8C0UQAAxFQwMMRXIGDEWqCQxF3QwMRQwQDEU/EwxFchYMRaYZDEXZHAxF
ECAMRUMjDEV2JgxFpikMRdksDEUQMAxFPzMMRXY2DEWmOQxF3TwMRRBADEU/QwxFckYMRapJ
DEXZTAxFEFAMRT9TDEVyVgxFqlkMRdlcDEUMYAxFQ2MMRXZmDEWmaQxF2WwMRRBwDEVDcwxF
dnYMRap5DEXdfAxFDIAMRUODDEV2hgxFqokMRd2MDEUMkAxFP5MMRXaWDEWqmQxF3ZwMRQyg
DEVDowxFcqYMRaqpDEXZrAxFDLAMRT+zDEV2tgxFprkMRdm8DEUMwAxFP8MMRXbGDEWqyQxF
2cwMRRDQDEVD0wxFctYMRabZDEXZ3AxFEOAMRT/jDEV25gxFpukMRdnsDEUQ8AxFQ/MMRXb2
DEWm+QxF2fwMRQwADUVDAw1FcgYNRaYJDUXZDA1FEBANRT8TDUV2Fg1FphkNRd0cDUUUIA1F
PyMNRXImDUWqKQ1F3SwNRQwwDUVDMw1FcjYNRaY5DUXZPA1FDEANRUNDDUVyRg1FqkkNRdlM
DUUQUA1FP1MNRXJWDUWqWQ1F2VwNRQxgDUU/Yw1FcmYNRappDUXdbA1FEHANRUNzDUVydg1F
pnkNRdl8DUUMgA1FP4MNRXaGDUWqiQ1F2YwNRRCQDUVDkw1FdpYNRaaZDUXZnA1FDKANRUOj
DUV2pg1FqqkNRdmsDUUQsA1FP7MNRXa2DUWmuQ1F3bwNRRDADUVDww1FdsYNRarJDUXZzA1F
ENANRUPTDUVy1g1FqtkNRdncDUUQ4A1FP+MNRXbmDUWm6Q1F2ewNRQzwDUU/8w1FdvYNRab5
DUXd/A1FDAAORUMDDkVyBg5FqgkORdkMDkUQEA5FQxMORXIWDkWmGQ5F2RwORRAgDkU/Iw5F
diYORaYpDkXZLA5FDDAORT8zDkVyNg5FqjkORd08DkUMQA5FQ0MORXZGDkWqSQ5F3UwORQxQ
DkVDUw5FclYORaZZDkXZXA5FEGAORUNjDkVyZg5FqmkORdlsDkUMcA5FQ3MORXZ2DkWmeQ5F
2XwORQyADkU/gw5FdoYORaqJDkXZjA5FDJAORUOTDkV2lg5FppkORd2cDkUQoA5FP6MORXam
DkWmqQ5F2awORQywDkVDsw5FcrYORaa5DkXZvA5FDMAORUPDDkVyxg5FqskORdnMDkUQ0A5F
P9MORXbWDkWm2Q5F2dwORQzgDkU/4w5FduYORarpDkXZ7A5FEPAORUPzDkVy9g5FpvkORd38
DkUQAA9FPwMPRXIGD0WmCQ9F3QwPRRAQD0U/Ew9FchYPRaYZD0XZHA9FECAPRT8jD0V2Jg9F
pikPRdksD0UQMA9FPzMPRXI2D0WmOQ9F4TwPRRBAD0VDQw9FckYPRaZJD0XZTA9FDFAPRT9T
D0V2Vg9FplkPRd1cD0UMYA9FQ2MPRXJmD0WqaQ9F2WwPRQxwD0VDcw9FdnYPRap5D0XZfA9F
DIAPRT+DD0V2hg9FqokPRdmMD0UMkA9FQ5MPRXaWD0WmmQ9F2ZwPRQygD0VDow9FcqYPRaqp
D0XZrA9FDLAPRT+zD0Vytg9FqrkPRdm8D0UMwA9FP8MPRXLGD0WqyQ9F2cwPRQzQD0U/0w9F
dtYPRarZD0XZ3A9FDOAPRT/jD0V25g9FpukPRd3sD0UM8A9FP/MPRXL2D0Wq+Q9F2fwPRRAA
EEVDAxBFdgYQRaoJEEXdDBBFEBAQRUMTEEVyFhBFphkQRdkcEEUQIBBFPyMQRXYmEEWmKRBF
2SwQRQwwEEU/MxBFdjYQRaY5EEXdPBBFDEAQRUNDEEV2RhBFqkkQRd1MEEUMUBBFP1MQRXJW
EEWqWRBF2VwQRRBgEEU/YxBFcmYQRaZpEEXZbBBFEHAQRT9zEEV2dhBFqnkQRd18EEUMgBBF
Q4MQRXaGEEWmiRBF2YwQRRCQEEVDkxBFdpYQRaqZEEXdnBBFDKAQRUOjEEV2phBFqqkQRd2s
EEUQsBBFQ7MQRXa2EEWquRBF2bwQRRDAEEVDwxBFdsYQRabJEEXZzBBFDNAQRT/TEEVy1hBF
qtkQRdncEEUM4BBFP+MQRXbmEEWm6RBF3ewQRRDwEEU/8xBFdvYQRab5EEXd/BBFDAARRUMD
EUVyBhFFqgkRRdkMEUUQEBFFPxMRRXIWEUWmGRFF2RwRRRAgEUU/IxFFdiYRRaopEUXZLBFF
DDARRT8zEUV2NhFFpjkRRd08EUUMQBFFP0MRRXZGEUWmSRFF3UwRRRBQEUVDUxFFdlYRRapZ
EUXZXBFFDGARRUNjEUVyZhFFqmkRRd1sEUUMcBFFQ3MRRXZ2EUWmeRFF2XwRRQyAEUU/gxFF
coYRRaqJEUXdjBFFDJARRUOTEUVylhFFppkRRd2cEUUQoBFFQ6MRRXamEUWmqRFF2awRRQyw
EUVDsxFFcrYRRaa5EUXZvBFFEMARRUPDEUVyxhFFpskRRdnMEUUQ0BFFP9MRRXLWEUWm2RFF
3dwRRRDgEUU/4xFFcuYRRabpEUXZ7BFFEPARRT/zEUV29hFFqvkRRd38EUUMABJFPwMSRXYG
EkWqCRJF2QwSRRAQEkU/ExJFdhYSRaYZEkXZHBJFDCASRUMjEkV2JhJFqikSRdksEkUMMBJF
PzMSRXY2EkWmORJF3TwSRQxAEkU/QxJFckYSRaZJEkXZTBJFDFASRT9TEkVyVhJFplkSRdlc
EkUQYBJFQ2MSRXZmEkWmaRJF2WwSRRBwEkVDcxJFdnYSRaZ5EkXZfBJFEIASRT+DEkV2hhJF
qokSRdmMEkUQkBJFP5MSRXKWEkWqmRJF2ZwSRRCgEkVDoxJFcqYSRaapEkXZrBJFELASRT+z
EkV2thJFprkSRdm8EkUUwBJFP8MSRXbGEkWqyRJF2cwSRRDQEkU/0xJFctYSRarZEkXZ3BJF
EOASRT/jEkV25hJFpukSRdnsEkUQ8BJFQ/MSRXL2EkWq+RJF2fwSRRAAE0VDAxNFdgYTRaoJ
E0XdDBNFEBATRUMTE0V2FhNFphkTRd0cE0UQIBNFQyMTRXYmE0WmKRNF2SwTRQwwE0U/MxNF
cjYTRao5E0XZPBNFDEATRUNDE0V2RhNFpkkTRdlME0UMUBNFQ1MTRXZWE0WqWRNF2VwTRQxg
E0VDYxNFcmYTRappE0XZbBNFDHATRT9zE0VydhNFpnkTRdl8E0UQgBNFQ4MTRXaGE0WqiRNF
3YwTRQyQE0VDkxNFcpYTRaqZE0XZnBNFDKATRUOjE0V2phNFqqkTRd2sE0UMsBNFP7MTRXK2
E0WquRNF2bwTRRDAE0U/wxNFdsYTRabJE0XdzBNFDNATRT/TE0V21hNFptkTRdncE0UM4BNF
P+MTRXbmE0Wm6RNF2ewTRQzwE0U/8xNFdvYTRar5E0XZ/BNFDAAURT8DFEVyBhRFpgkURd0M
FEUMEBRFQxMURXYWFEWqGRRF2RwURQwgFEU/IxRFdiYURaopFEXZLBRFDDAURT8zFEV2NhRF
qjkURdk8FEUQQBRFQ0MURXJGFEWmSRRF2UwURRBQFEU/UxRFdlYURapZFEXdXBRFDGAURUNj
FEV2ZhRFpmkURdlsFEUQcBRFP3MURXJ2FEWmeRRF3XwURQyAFEVDgxRFcoYURaaJFEXZjBRF
DJAURUOTFEVylhRFqpkURdmcFEUQoBRFP6MURXamFEWmqRRF2awURQywFEU/sxRFcrYURaa5
FEXdvBRFDMAURT/DFEVyxhRFqskURd3MFEUQ0BRFP9MURXbWFEWm2RRF3dwURQzgFEVD4xRF
duYURabpFEXZ7BRFDPAURUPzFEV29hRFqvkURd38FEUQABVFQwMVRXIGFUWqCRVF3QwVRQwQ
FUVDExVFdhYVRaYZFUXZHBVFECAVRT8jFUV2JhVFqikVRd0sFUUQMBVFPzMVRXY2FUWmORVF
3TwVRQxAFUU/QxVFckYVRapJFUXZTBVFDFAVRT9TFUVyVhVFqlkVRdlcFUUMYBVFP2MVRXJm
FUWqaRVF2WwVRRBwFUVDcxVFcnYVRap5FUXdfBVFEIAVRT+DFUVyhhVFqokVRdmMFUUQkBVF
Q5MVRXaWFUWmmRVF2ZwVRQygFUVDoxVFcqYVRaapFUXZrBVFELAVRT+zFUV2thVFprkVRdm8
FUUQwBVFQ8MVRXbGFUWqyRVF3cwVRQzQFUVD0xVFctYVRabZFUXZ3BVFEOAVRT/jFUV25hVF
qukVRdnsFUUM8BVFP/MVRXb2FUWm+RVF2fwVRQwAFkVDAxZFcgYWRaYJFkXZDBZFDBAWRUMT
FkV2FhZFphkWRd0cFkUMIBZFQyMWRXImFkWqKRZF3SwWRRAwFkU/MxZFcjYWRao5FkXdPBZF
DEAWRT9DFkV2RhZFpkkWRdlMFkUQUBZFQ1MWRXZWFkWqWRZF2VwWRRBgFkVDYxZFdmYWRaZp
FkXdbBZFDHAWRT9zFkVydhZFpnkWRdl8FkUMgBZFQ4MWRXKGFkWmiRZF2YwWRQyQFkU/kxZF
cpYWRaqZFkXdnBZFDKAWRUOjFkV2phZFqqkWRdmsFkUQsBZFQ7MWRXK2FkWmuRZF3bwWRRDA
FkU/wxZFdsYWRabJFkXdzBZFDNAWRUPTFkV21hZFqtkWRdncFkUM4BZFP+MWRXLmFkWq6RZF
2ewWRRDwFkU/8xZFcvYWRab5FkXZ/BZFEAAXRUMDF0V2BhdFqgkXRd0MF0UMEBdFQxMXRXYW
F0WqGRdF2RwXRQwgF0VDIxdFciYXRaYpF0XZLBdFEDAXRT8zF0V2NhdFqjkXRd08F0UQQBdF
Q0MXRXJGF0WqSRdF2UwXRRBQF0U/UxdFclYXRaZZF0XZXBdFEGAXRT9jF0VyZhdFpmkXRd1s
F0UMcBdFP3MXRXJ2F0WqeRdF2XwXRRCAF0U/gxdFcoYXRaaJF0XZjBdFDJAXRUOTF0VylhdF
ppkXRdmcF0UQoBdFP6MXRXKmF0WqqRdF2awXRRCwF0U/sxdFcrYXRaa5F0XdvBdFFMAXRUPD
F0VyxhdFqskXRdnMF0UM0BdFQ9MXRXbWF0Wm2RdF3dwXRRDgF0U/4xdFduYXRarpF0Xd7BdF
DPAXRT/zF0V29hdFpvkXRd38F0UQABhFPwMYRXIGGEWqCRhF2QwYRRAQGEU/ExhFdhYYRaoZ
GEXZHBhFDCAYRUMjGEV2JhhFqikYRd0sGEUQMBhFQzMYRXI2GEWqORhF2TwYRRBAGEVDQxhF
dkYYRaZJGEXZTBhFEFAYRUNTGEV2VhhFplkYRdlcGEUQYBhFP2MYRXJmGEWqaRhF2WwYRRBw
GEU/cxhFdnYYRaZ5GEXZfBhFDIAYRT+DGEV2hhhFpokYRd2MGEUQkBhFQ5MYRXuWGEWmmRhF
3ZwYRRCgGEVDoxhFdqYYRaqpGEXdrBhFDLAYRT+zGEV2thhFprkYRd28GEUQwBhFP8MYRXbG
GEWmyRhF3cwYRRDQGEU/0xhFctYYRabZGEXZ3BhFDOAYRT/jGEVy5hhFqukYRd3sGEUQ8BhF
P/MYRXb2GEWq+RhF2fwYRQwAGUVDAxlFcgYZRaYJGUXZDBlFDBAZRUMTGUVyFhlFphkZRd0c
GUUQIBlFPyMZRXImGUWqKRlF2SwZRQwwGUVDMxlFdjYZRaY5GUXhPBlFDEAZRT9DGUVyRhlF
qkkZRdlMGUUQUBlFQ1MZRXZWGUWqWRlF2VwZRQxgGUVDYxlFcmYZRaZpGUXZbBlFEHAZRT9z
GUV2dhlFpnkZRdl8GUUMgBlFP4MZRXKGGUWmiRlF3YwZRQyQGUVDkxlFdpYZRaqZGUXZnBlF
DKAZRT+jGUVyphlFqqkZRd2sGUUQsBlFQ7MZRXa2GUWquRlF2bwZRQzAGUU/wxlFdsYZRabJ
GUXZzBlFENAZRUPTGUVy1hlFqtkZRd3cGUUM4BlFP+MZRXLmGUWq6RlF3ewZRRDwGUVD8xlF
dvYZRab5GUXZ/BlFEAAaRUMDGkVyBhpFpgkaRdkMGkUQEBpFQxMaRXIWGkWmGRpF2RwaRQwg
GkU/IxpFdiYaRaYpGkXdLBpFDDAaRT8zGkV2NhpFqjkaReE8GkUMQBpFQ0MaRXJGGkWmSRpF
3UwaRRBQGkVDUxpFdlYaRapZGkXZXBpFDGAaRT9jGkV2ZhpFqmkaRdlsGkUQcBpFP3MaRXJ2
GkWmeRpF2XwaRQyAGkU/gxpFcoYaRaqJGkXZjBpFDJAaRUOTGkV2lhpFqpkaRdmcGkUQoBpF
P6MaRXamGkWmqRpF2awaRQywGkVDsxpFdrYaRaa5GkXdvBpFEMAaRUPDGkVyxhpFqskaRdnM
GkUM0BpFQ9MaRXLWGkWq2RpF2dwaRRDgGkVD4xpFduYaRabpGkXZ7BpFEPAaRUPzGkVy9hpF
qvkaRd38GkUQABtFQwMbRXYGG0WqCRtF3QwbRQwQG0U/ExtFchYbRaYZG0XZHBtFECAbRUMj
G0V2JhtFqikbRdksG0UMMBtFPzMbRXY2G0WmORtF3TwbRQxAG0U/QxtFckYbRapJG0XZTBtF
DFAbRUNTG0VyVhtFqlkbRd1cG0UMYBtFQ2MbRXZmG0WmaRtF2WwbRQxwG0VDcxtFcnYbRap5
G0XZfBtFEIAbRT+DG0V2hhtFpokbRdmMG0UMkBtFP5MbRXaWG0WmmRtF3ZwbRRCgG0VDoxtF
cqYbRaqpG0XdrBtFELAbRUOzG0VythtFprkbRd28G0UQwBtFQ8MbRXbGG0WqyRtF2cwbRQzQ
G0VD0xtFctYbRarZG0XZ3BtFDOAbRT/jG0Vy5htFpukbRdnsG0UQ8BtFP/MbRXL2G0Wm+RtF
2fwbRRAAHEU/AxxFcgYcRaoJHEXZDBxFDBAcRT8THEVyFhxFphkcRd0cHEUQIBxFPyMcRXYm
HEWmKRxF2SwcRRAwHEU/MxxFcjYcRao5HEXZPBxFFEAcRT9DHEV2RhxFpkkcRd1MHEUMUBxF
Q1McRXZWHEWmWRxF3VwcRQxgHEU/YxxFdmYcRappHEXdbBxFEHAcRT9zHEV2dhxFqnkcRd18
HEUQgBxFP4McRXaGHEWqiRxF3YwcRQyQHEU/kxxFcpYcRaqZHEXdnBxFEKAcRUOjHEV2phxF
qqkcRdmsHEUMsBxFQ7McRXK2HEWquRxF3bwcRRDAHEVDwxxFcsYcRarJHEXZzBxFDNAcRT/T
HEVy1hxFqtkcRd3cHEUQ4BxFP+McRXLmHEWq6RxF2ewcRQzwHEVD8xxFdvYcRar5HEXd/BxF
EAAdRUMDHUVyBh1FpgkdRdkMHUUMEB1FPxMdRXYWHUWmGR1F2RwdRRAgHUVDIx1FciYdRaop
HUXdLB1FDDAdRT8zHUV2Nh1FqjkdRd08HUUMQB1FP0MdRXZGHUWmSR1F3UwdRQxQHUU/Ux1F
dlYdRaZZHUXdXB1FEGAdRT9jHUVyZh1FqmkdRd1sHUUQcB1FP3MdRXJ2HUWqeR1F3XwdRRCA
HUU/gx1FdoYdRaqJHUXZjB1FDJAdRUOTHUV2lh1FqpkdRd2cHUUMoB1FP6MdRXamHUWqqR1F
2awdRRCwHUVDsx1FdrYdRaa5HUXZvB1FDMAdRT/DHUVyxh1FpskdRdnMHUUM0B1FQ9MdRXbW
HUWm2R1F3dwdRRDgHUVD4x1FduYdRabpHUXZ7B1FDPAdRUPzHUV29h1FpvkdRd38HUUQAB5F
PwMeRXIGHkWqCR5F2QweRQwQHkVDEx5FchYeRaoZHkXZHB5FECAeRT8jHkVyJh5FpikeRd0s
HkUMMB5FPzMeRXI2HkWqOR5F2TweRRBAHkU/Qx5FckYeRaZJHkXdTB5FEFAeRT9THkV2Vh5F
qlkeRd1cHkUQYB5FP2MeRXJmHkWqaR5F3WweRQxwHkU/cx5FdnYeRaZ5HkXdfB5FDIAeRT+D
HkV2hh5FqokeRdmMHkUQkB5FQ5MeRXaWHkWqmR5F3ZweRQygHkU/ox5FcqYeRaapHkXdrB5F
DLAeRUOzHkV2th5FprkeRdm8HkUQwB5FQ8MeRXbGHkWqyR5F2cweRRDQHkVD0x5FctYeRabZ
HkXZ3B5FDOAeRT/jHkV25h5FqukeRdnsHkUM8B5FQ/MeRXb2HkWq+R5F3fweRQwAH0U/Ax9F
dgYfRaoJH0XdDB9FDBAfRUMTH0V2Fh9FphkfRd0cH0UMIB9FQyMfRXYmH0WqKR9F3SwfRRAw
H0U/Mx9FcjYfRaY5H0XdPB9FEEAfRT9DH0V2Rh9FqkkfRd1MH0UMUB9FP1MfRXJWH0WmWR9F
3VwfRQxgH0VDYx9FdmYfRappH0XZbB9FEHAfRT9zH0V2dh9FqnkfRd18H0UMgB9FP4MfRXaG
H0WqiR9F2YwfRRCQH0U/kx9FcpYfRaqZH0XZnB9FEKAfRT+jH0Vyph9FpqkfRdmsH0UMsB9F
P7MfRXa2H0WquR9F2bwfRQzAH0VDwx9FdsYfRarJH0XdzB9FDNAfRT/TH0Vy1h9FqtkfRd3c
H0UQ4B9FQ+MfRXLmH0Wm6R9F2ewfRQzwH0U/8x9FcvYfRar5H0XZ/B9FDAAgRT8DIEVyBiBF
pgkgRd0MIEUMECBFPxMgRXIWIEWqGSBF3RwgRQwgIEVDIyBFciYgRaYpIEXZLCBFEDAgRUMz
IEV2NiBFqjkgRd08IEUQQCBFP0MgRXZGIEWmSSBF3UwgRRBQIEVDUyBFclYgRapZIEXZXCBF
EGAgRUNjIEVyZiBFqmkgRd1sIEUMcCBFQ3MgRXZ2IEWmeSBF3XwgRRCAIEVDgyBFcoYgRaqJ
IEXZjCBFEJAgRUOTIEV2liBFppkgRd2cIEUMoCBFP6MgRXKmIEWqqSBF3awgRQywIEVDsyBF
crYgRaq5IEXZvCBFEMAgRT/DIEV2xiBFpskgRdnMIEUM0CBFP9MgRXbWIEWq2SBF2dwgRRDg
IEVD4yBFduYgRabpIEXd7CBFDPAgRUPzIEV29iBFpvkgRd38IEUMACFFPwMhRXYGIUWmCSFF
3QwhRRQQIUU/EyFFdhYhRaYZIUXdHCFFECAhRT8jIUVyJiFFpikhRd0sIUUMMCFFPzMhRXI2
IUWqOSFF3TwhRRBAIUVDQyFFdkYhRaZJIUXZTCFFEFAhRUNTIUVyViFFqlkhRdlcIUUQYCFF
P2MhRXJmIUWmaSFF3WwhRRBwIUU/cyFFdnYhRaZ5IUXdfCFFDIAhRT+DIUVyhiFFpokhRdmM
IUUQkCFFP5MhRXaWIUWqmSFF2ZwhRRCgIUVDoyFFdqYhRaapIUXZrCFFDLAhRUOzIUVytiFF
qrkhRdm8IUUMwCFFP8MhRXbGIUWqySFF3cwhRQzQIUVD0yFFctYhRarZIUXZ3CFFDOAhRUPj
IUVy5iFFqukhRd3sIUUQ8CFFQ/MhRXL2IUWm+SFF2fwhRRAAIkVDAyJFdgYiRaYJIkXZDCJF
EBAiRT8TIkVyFiJFphkiRd0cIkUQICJFQyMiRXImIkWqKSJF2SwiRQwwIkVDMyJFdjYiRao5
IkXdPCJFEEAiRT9DIkV2RiJFqkkiRdlMIkUMUCJFQ1MiRXZWIkWmWSJF4VwiRRBgIkVDYyJF
cmYiRaZpIkXZbCJFEHAiRT9zIkVydiJFqnkiRd18IkUMgCJFQ4MiRXaGIkWqiSJF3YwiRRCQ
IkU/kyJFdpYiRaqZIkXdnCJFDKAiRT+jIkV2piJFqqkiRdmsIkUQsCJFP7MiRXK2IkWmuSJF
2bwiRRTAIkU/wyJFdsYiRabJIkXdzCJFDNAiRT/TIkV21iJFptkiRdncIkUM4CJFQ+MiRXLm
IkWq6SJF3ewiRRDwIkVD8yJFdvYiRab5IkXd/CJFDAAjRUMDI0VyBiNFpgkjRdkMI0UMECNF
QxMjRXYWI0WmGSNF4RwjRRAgI0U/IyNFdiYjRaYpI0XZLCNFDDAjRT8zI0VyNiNFqjkjRdk8
I0UMQCNFQ0MjRXJGI0WqSSNF2UwjRRBQI0U/UyNFdlYjRaZZI0XZXCNFDGAjRT9jI0V2ZiNF
qmkjRdlsI0UMcCNFQ3MjRXZ2I0WmeSNF2XwjRRCAI0U/gyNFdoYjRaaJI0XZjCNFEJAjRUOT
I0V2liNFppkjRd2cI0UMoCNFP6MjRXKmI0WqqSNF3awjRQywI0U/syNFdrYjRaa5I0XdvCNF
DMAjRT/DI0V2xiNFqskjRdnMI0UQ0CNFP9MjRXbWI0Wq2SNF3dwjRQzgI0U/4yNFduYjRarp
I0XZ7CNFDPAjRT/zI0V29iNFqvkjRd38I0UQACRFSAMkRXIGJEWqCSRF2QwkRQwQJEVDEyRF
chYkRaYZJEXdHCRFDCAkRT8jJEVyJiRFqikkRdksJEUMMCRFPzMkRXI2JEWqOSRF2TwkRRBA
JEVDQyRFdkYkRaZJJEXZTCRFEFAkRT9TJEVyViRFqlkkRdlcJEUQYCRFP2MkRXZmJEWmaSRF
2WwkRRBwJEU/cyRFcnYkRaZ5JEXZfCRFEIAkRUODJEV2hiRFpokkRd2MJEUQkCRFQ5MkRXaW
JEWqmSRF3ZwkRQygJEVDoyRFdqYkRaapJEXdrCRFDLAkRUOzJEV2tiRFqrkkRdm8JEUMwCRF
P8MkRXbGJEWuySRF2cwkRQzQJEU/0yRFdtYkRarZJEXZ3CRFDOAkRUPjJEVy5iRFqukkRdns
JEUM8CRFP/MkRXL2JEWm+SRF3fwkRQwAJUVDAyVFcgYlRaoJJUXZDCVFDBAlRUMTJUVyFiVF
phklRdkcJUUMICVFPyMlRXYmJUWmKSVF3SwlRQwwJUU/MyVFcjYlRao5JUXdPCVFEEAlRUND
JUVyRiVFqkklRdlMJUUMUCVFP1MlRXZWJUWmWSVF2VwlRQxgJUU/YyVFdmYlRappJUXdbCVF
EHAlRUNzJUV2diVFqnklRdl8JUUQgCVFP4MlRXKGJUWmiSVF2YwlRQyQJUU/kyVFdpYlRaaZ
JUXZnCVFDKAlRT+jJUV2piVFpqklRd2sJUUQsCVFQ7MlRXa2JUWmuSVF2bwlRQzAJUU/wyVF
dsYlRabJJUXdzCVFDNAlRUPTJUV21iVFqtklRdncJUUQ4CVFP+MlRXLmJUWm6SVF3ewlRQzw
JUU/8yVFdvYlRar5JUXd/CVFDAAmRUMDJkV2BiZFpgkmRdkMJkUMECZFQxMmRXoWJkWmGSZF
2RwmRQwgJkVDIyZFciYmRaYpJkXZLCZFDDAmRUMzJkVyNiZFqjkmRdk8JkUQQCZFP0MmRXZG
JkWmSSZF3UwmRRRQJkU/UyZFdlYmRaZZJkXZXCZFEGAmRT9jJkV2ZiZFpmkmRd1sJkUMcCZF
P3MmRXZ2JkWqeSZF2XwmRQyAJkVDgyZFcoYmRaqJJkXdjCZFEJAmRT+TJkV2liZFqpkmRd2c
JkUMoCZFQ6MmRXKmJkWqqSZF2awmRQywJkU/syZFdrYmRaa5JkXZvCZFEMAmRT/DJkVyxiZF
rskmRd3MJkUU0CZFP9MmRXLWJkWm2SZF3dwmRRDgJkVD4yZFcuYmRabpJkXZ7CZFDPAmRT/z
JkVy9iZFqvkmRd38JkUQACdFPwMnRXYGJ0WmCSdF3QwnRQwQJ0U/EydFchYnRaYZJ0XZHCdF
DCAnRT8jJ0V2JidFpiknRdksJ0UQMCdFPzMnRXY2J0WqOSdF3TwnRQxAJ0VDQydFckYnRapJ
J0XdTCdFDFAnRUNTJ0VyVidFplknRdlcJ0UQYCdFQ2MnRXZmJ0WqaSdF3WwnRQxwJ0VDcydF
dnYnRap5J0XZfCdFDIAnRT+DJ0V2hidFqoknRdmMJ0UQkCdFP5MnRXaWJ0WqmSdF3ZwnRQyg
J0U/oydFcqYnRaapJ0XdrCdFDLAnRUOzJ0VytidFprknRdm8J0UQwCdFQ8MnRXbGJ0WqySdF
3cwnRQzQJ0U/0ydFdtYnRarZJ0Xd3CdFDOAnRT/jJ0V25idFquknRd3sJ0UM8CdFQ/MnRXb2
J0Wm+SdF2fwnRQwAKEVDAyhFdgYoRaYJKEXZDChFDBAoRT8TKEV2FihFqhkoRd0cKEUUIChF
QyMoRXYmKEWmKShF2SwoRRAwKEVDMyhFdjYoRao5KEXZPChFEEAoRT9DKEVyRihFqkkoRd1M
KEUQUChFQ1MoRXZWKEU=</AssayXData><AssayYData Points="3743">I+51QATZdUAPBHZAdMN1QCoKdkBkz3VAQ+R1QPm7dUDP5HVAsM51QGvMdUARv3VAyt11QKiM
dUALq3VAnuh1QJ4QdkCVfXVArN51QBr1dUBo1HVAqOl1QHfLdUBHzXVArql1QPn/dUBZD3ZA
UYp1QIqVdUB223VA+Ax2QMjPdUDHx3VA97p1QLzLdUDKvHVALqN1QCTldUC1anVA+5x1QArt
dUDZ0XVAqcl1QOvydUDzknVAr411QJa7dUAtvnVAGpx1QCABdkBy0nVAYGV1QFLHdUBs4XVA
6b91QEbVdUDyrHVAUY11QOLOdUA4sHVATdF1QBiTdUBev3VAK591QIKqdUAx7HVAfqh1QJFn
dUCEg3VAoMd1QB+ZdUCEn3VA8od1QDCgdUDJqXVAn6J1QImsdUDzh3VA9Yh1QCjGdUALuXVA
ont1QN6KdUAKqnVADK51QCdgdUCRbXVALWN1QL13dUD6qnVAzLt1QLyRdUAnh3VAZdF1QL2f
dUDejHVAe7B1QLyudUBKyXVA0YF1QIKAdUBn+HVAO8l1QIRwdUAMpXVAKoF1QCpodUA1xnVA
vqF1QD9ZdUDod3VAumV1QDWrdUCUenVAAmp1QNZ2dUBvoXVAuZR1QNaOdUDkgXVAXp11QJ1u
dUCBw3VA7Lx1QDVXdUBtVHVA5Ux1QLiYdUAjTHVAdH91QIpRdUBVZXVAkYJ1QLSddUDCZ3VA
lpB1QN+YdUD7x3VACGZ1QIlodUBCaXVAik11QCJ2dUAzknVAMIF1QE2EdUBFenVAPmN1QDKH
dUCJUHVAsUd1QN1KdUDwe3VAInN1QCpYdUDRlnVA+lp1QMmFdUD6iXVAjU51QOZzdUAJi3VA
yXd1QBJddUBTcnVAvY91QFyZdUAuLHVAPCh1QDyCdUAyeXVA01F1QFdjdUDJMXVAkmV1QNpD
dUDHaXVAN251QHcVdUBWU3VAA2F1QDhDdUCKanVAzBt1QGBQdUA8W3VADIl1QCtZdUAloXVA
gEV1QNh6dUB3VHVAAiN1QDV9dUDhdnVAool1QKl2dUDzUHVAiD91QNJ0dUAsLXVA2wB1QFQv
dUBIb3VAyGR1QBGAdUAOrHVAHkB1QJVSdUDmbHVAxyt1QLZ0dUDrcHVAP3l1QLoddUCWF3VA
A2J1QCdAdUCXUXVA2G11QIltdUDTP3VAjAl1QMBSdUBlYHVAySl1QC0wdUCAF3VAmlJ1QKtc
dUAjXHVAP0Z1QNl7dUD1ZHVAiFt1QNyLdUDYLHVAuQV1QFtHdUAqSHVAkGV1QPdVdUDCVnVA
sGp1QI9ZdUD/N3VAIHd1QBl7dUDeRHVAiTh1QHNCdUDYPHVAuD11QGo/dUB7GnVA8Rx1QG1I
dUCRYnVARHB1QJkgdUAeTHVA0DF1QJVBdUD4KXVAWjB1QJcvdUBiTnVAWxd1QG9ndUCYF3VA
Xy51QB0sdUCUWnVAK1R1QMJxdUDELHVAwW11QH4XdUAog3VAa2Z1QEFMdUC9XHVATil1QPAq
dUCGAHVAOwl1QKX9dEA+OXVAT1N1QLQRdUBMH3VAsjR1QCQ+dUAH6HRAg2R1QJVGdUD7HXVA
fzZ1QEwwdUClKHVASBx1QLUCdUA3IXVAo0p1QJoddUAuaXVA4R11QLVQdUDxaHVAZjR1QJM8
dUB+3nRAHUF1QAAtdUDSGHVAUiB1QLX8dECEE3VAoNx0QGz2dEDkWHVAFSt1QCQcdUBoRnVA
YwB1QJIcdUDHTnVABD51QGv+dECSNnVAYgl1QFs2dUD1IHVAWRF1QCUTdUDu8HRAuxB1QDcw
dUAhN3VAORJ1QIcidUD413RArxt1QGhCdUBwCXVAuB51QAXXdEAlK3VAh990QPE0dUDy5XRA
Qt10QM5edUDYOnVAheN0QIrtdECXIHVAFkd1QM3+dEDQO3VAgu90QH31dECBL3VAjS51QMBu
dUB4OXVADHZ1QOcpdUCDDXVARFV1QKkXdUBLMnVAbEN1QPLndEDeAHVAtPN0QEXwdEDfD3VA
kup0QNz3dEBn+HRAFih1QOAHdUCxd3VAEEB1QJo8dUAxGnVArg91QMrpdECyAXVAIDp1QN4m
dUDUKXVAzAh1QKMJdUAl8HRA2Qh1QEBUdUC+MXVA7vt0QNgAdUAuI3VA9Bd1QDZDdUDIDXVA
Zil1QHINdUAxLnVAUwJ1QHIVdUCZ33RAbkh1QPzVdEAIH3VAmeB0QAMZdUCEDXVA2fx0QM36
dEAN2HRALft0QCwFdUAK73RAYvN0QK3mdEC25nRAfCx1QDeIdUBLeXVAfhl1QKv6dECS83RA
fTV1QD4VdUAl4XRApgd1QJcBdUBG+HRAjxh1QJswdUDQ6nRASD51QF4rdUCBI3VAggF1QAHe
dEDX8nRAYzZ1QIYIdUBd/HRAiA91QCIudUBEEnVAhdl0QFDJdECKzXRACip1QEgIdUA6y3RA
JPR0QNUTdUA6AXVAjO10QIXWdEAw+HRA+RF1QKM4dUC33XRAcrR0QGL1dEBM4HRAdNl0QB//
dEAxD3VAd091QModdUDS1XRAKfV0QIPGdECoB3VAse90QE4VdUCsHnVANE11QJEWdUBI13RA
OPp0QOAxdUDs+XRAY011QEnzdEA1/nRA9tV0QGf7dEBkO3VAC8t0QEPzdEDq1HRAet90QEM4
dUCZDHVAldB0QFkJdUC+1HRAJAl1QFrRdEBWAHVAWQl1QD3kdEDd+XRAre90QK/fdEBT1HRA
zhl1QKf8dEAS53RAuZx0QKfPdEBX93RA1eN0QIEDdUDfGHVAq+x0QBfsdECs4nRAVRV1QJjq
dEC0tHRAV+10QNzadED4sXRA3OB0QDr4dEBfAnVADuB0QOXxdEA94nRAV8V0QMrYdEDZ/nRA
lhJ1QDbzdEDmCnVAw/B0QAb9dECOIHVAvcl0QCnudEB5EXVAOv10QKrpdECr73RARgd1QNXR
dEDMuHRAXcx0QPMBdUBBynRAcLB0QBrVdECb0XRA3sp0QD/1dECLx3RAMSN1QI/ydED8tHRA
Uu90QBbfdECM8XRALeZ0QCX9dEBT/HRApdp0QEDWdEDxk3RAcNZ0QOrSdEBn6XRAC610QO3M
dEBXtHRA0+10QNzSdECm03RAOLR0QDrddEAK0XRALLJ0QNzCdEDqyHRA5b90QL3+dEBs4nRA
YL90QBGfdED/xXRALBJ1QLYsdUBF2nRAzc50QDjodECh3HRApOl0QNLcdEBalXRAKfJ0QDS9
dEAer3RAJaF0QJ6YdECP0HRAFPh0QO7NdEBUAnVAX/B0QBS2dEClvXRAcNZ0QI4IdUB72HRA
b/B0QBLbdEB5xnRAoMd0QAzodEBZn3RA/vJ0QEnJdEAuo3RAtLF0QBOgdEDwtnRA3dJ0QC1w
dECPnnRATNx0QADCdEAauHRAIax0QIHedEBgoXRACp50QI6idECHxXRAJpN0QFzXdECYo3RA
QN90QMWhdECegHRAlut0QAuGdEBJ+HRAds90QIawdEAiwXRAwaF0QH+NdEDvrnRAK2h0QL+Y
dECooHRAarx0QBbqdEBDtHRAfI90QMHPdECsq3RAIcd0QA6pdEC7zXRADJ10QHS4dEA6k3RA
h3t0QAl7dEDSlnRACLp0QI2ldECCBXVAe+B0QOrTdEC9lnRA7aF0QEDTdED06XRA+ah0QKWc
dECsbnRAtJt0QHq+dECxfXRAi7R0QFKqdECAlnRAV5B0QJRtdEB0qnRA7qp0QM6BdEB/q3RA
rsx0QEbddEC79HRAEXR0QPrUdEDx/3RAjFN0QMWRdEB4tHRA8MR0QGhndEDjjHRALKh0QN2A
dEBU2HRA76B0QBCMdEBnbnRAhaJ0QPeVdECUp3RAsLB0QNqadEBRtXRA06J0QIOFdEDkWXRA
Eqp0QMp0dEB0dXRApNF0QJrWdECtVnRA1LJ0QES1dEBId3RAi8p0QGSGdEDwnnRAjbN0QFWk
dEDV4nRAT0d0QFmHdEDujXRAcop0QJh4dEAucXRAtaF0QGeJdEBXtHRA0Ht0QAJ8dEBcgnRA
Aq90QNLWdECUjXRAEZl0QAB9dEBPiXRArcZ0QFyVdEC0iXRAp650QHSwdEChmXRA6sN0QIzL
dEAroXRAuKl0QCq3dEApw3RAd890QGRndECmrXRAlZR0QOPIdEBSeHRAcJt0QCKudEAVgHRA
RaV0QGfKdEAtlHRAk3p0QBq+dECxyXRATmF0QGupdEDQl3RAo350QPCXdEAXmnRAeMp0QLGg
dEDDfnRAfad0QH2AdECHlHRA3Gt0QDGIdEA/WnRAhMx0QFnTdEA2lHRA1ah0QIegdEA8hXRA
T7R0QAW+dEDcmHRAl4R0QLSLdEB5t3RAmHZ0QHGSdECge3RAq4Z0QIGmdEDvXnRA1aJ0QB+E
dEAngHRA3I90QL62dEBisXRAgZ10QKLIdEA9fXRAJZp0QLtqdEAHenRA4oB0QLSOdEAFunRA
Lap0QNxVdEA8eHRAyV90QK9idEB/rnRAQ6F0QP/AdEAOfnRAglR0QP2TdEAKO3RAl6F0QAR2
dEBWpXRAZpR0QGmRdECWhXRAIKh0QA+JdEDHhHRAko50QNujdEDPMnRAc4B0QCmNdEDxpnRA
lNZ0QP1gdEBrhXRAhYN0QEaPdECVjHRAgZV0QBZ3dEBrU3RAorN0QJFndEDzmXRAMHh0QNhm
dEDG1nRA2lV0QCqXdEAws3RAv5d0QFlCdECsbHRARXB0QNBbdECdSHRA3aZ0QGNedEA+ZHRA
cXR0QDdudEANZnRAjGx0QPSZdEDhxHRAG490QEVudECEeXRASqN0QKyjdECTZHRAuWl0QGZ/
dEATgnRAOk50QCFudECCm3RA2oR0QKk1dEDaVXRAVYx0QEVvdEDib3RA/ad0QKRidEDXpHRA
a2x0QLZpdEAwa3RAKmR0QNSDdEDZe3RAFEJ0QM2RdEAPZ3RA24F0QONhdEAzR3RAB4N0QCmK
dEAVy3RAWV10QEFFdEBAinRAkXR0QFiLdECcO3RAUI50QE73c0BMmXRAPkN0QJh5dEBdN3RA
31d0QOeIdEBBPnRAakp0QN5BdEDjQ3RAUF50QI5/dECvbHRAK3p0QM5qdEDsfnRAWGN0QFxS
dEArbHRAFHF0QJNpdEDOU3RA9X10QGU1dEC0jnRARzx0QF+VdECpanRAWFt0QKiZdEBxbXRA
lHR0QM0mdEDYbnRA44l0QFikdEDQZHRAVDx0QA5rdEAsU3RAjVd0QBhQdEDrP3RAr4x0QOFN
dECCXnRAtWB0QNxadEA+mXRAqTJ0QExbdECml3RAGYJ0QFV8dEDVj3RAbkB0QAg/dEDDhXRA
S2N0QHp0dEDCiHRArUJ0QLJTdEA1E3RAtmx0QFA0dEBkgHRAzWV0QK2ydEAHV3RABHF0QBdL
dEA5fHRAR3l0QKFldEB1THRAZFh0QBwYdEBmd3RARUx0QAZAdEBlOnRA/0F0QF9idECsPXRA
UFd0QFJ8dEA2PXRAX4B0QNaCdEBff3RAZYh0QOt6dEBOaXRAWz50QClUdEALVXRAIjB0QJ1B
dEAkGnRAwV50QNZjdEBZSXRA02J0QHZkdEAeI3RAYaR0QAmBdECcQnRAe290QL1PdECFgnRA
tDh0QAkjdEB7S3RAHmt0QFdqdEA3V3RAAUx0QG1udEC7WnRANWZ0QK9SdEDKfnRA0510QLdo
dEByqHRA5E10QEubdEDcgXRA1Rh0QO8SdEAdYnRAfD50QFVmdEBsEHRAHVZ0QGlDdECCRXRA
6FN0QJRAdEBah3RAHTt0QBFIdECvdHRAd050QMwxdEAYdnRArZl0QJxHdECcYXRAUDl0QBJU
dEAneHRAejZ0QI0hdEA1ZnRAPGp0QM8TdEDnGHRAdzF0QIWGdEDfPXRAKyx0QLVOdEBqU3RA
12V0QHcXdECTjnRAcml0QJpMdEDuaXRAQXh0QI4ydEBZRHRAGl50QLs0dECBY3RA+Dx0QESa
dEBkenRAPCl0QGyHdEAIXXRAF0l0QFs+dEBvEHRA+w10QL2HdEDnb3RAw050QMA+dEAvYXRA
gTB0QMhPdEBfUXRATVJ0QLhQdEBxbXRAJEt0QN5/dEB993NAIz90QNB9dEAHXHRAUwx0QFyt
dEDBN3RAnh90QII3dECVaHRAnIV0QMJEdEApdXRABz10QBsvdEA8WnRACCh0QPNSdECVPXRA
f0Z0QN8WdEAwK3RAZXN0QE+edEAD+3NARU50QOAzdECmKnRAD3l0QLVCdEC/OXRACZ50QDL8
c0C9TXRAdll0QPg6dEArKHRAZSF0QL49dEDfLnRAhUZ0QA+DdEAiIXRA9F10QM3jc0BlE3RA
By10QFlIdECSHnRAmkp0QKYtdEB1BnRAvUR0QFHcc0DnaHRAEfpzQNk9dEBsYnRAdwZ0QAUr
dEA7KXRABQt0QCUgdECKEXRAlAx0QKIxdEDxXnRAZAV0QJlDdEBnInRAixV0QIwldEBoMnRA
3Qd0QPQvdEA1YHRAWBZ0QPYJdEDbD3RAF0x0QP4gdEDuYHRAa150QNYEdECSTHRAxhR0QFYM
dEDLQXRA6kx0QOhTdEAqN3RA52Z0QMMedEAHQnRAd3h0QOs5dECsV3RAvQ50QKqDdEByTHRA
GkN0QOA2dEBAD3RA7PdzQBA7dEALPXRAYWR0QMtCdEB4LnRAtS10QKgcdEBvEXRA/vdzQIsr
dECc5XNA/lh0QKVMdEAqI3RAkA90QDxUdEAGdHRArWV0QFYpdEClUHRAamB0QG8pdEC3OHRA
ljt0QIQldEBTX3RACiZ0QO40dEBUX3RAent0QN0UdEBcI3RAtkN0QBIddEBp/XNAoQR0QCMQ
dEC9/nNAg0d0QM8idECM9XNA3xN0QBPqc0DYKHRAfy50QIcxdED9FnRAHxJ0QCkidECTDXRA
kx10QKc8dECRC3RAYTx0QEUWdEAq/nNA7dpzQN/Yc0CwLnRA7zp0QJ9edEBaRXRADgZ0QOoB
dEBAJHRAujN0QOf7c0B7FnRA2B50QOkGdECaJ3RAoTF0QB1+dECXBHRAHC90QC8hdEBbRnRA
mAR0QNQadEBvH3RAOOVzQF/rc0Auw3NABD50QIlFdEAJAnRAJQ50QKwSdED1HXRAXUV0QBcJ
dEA/JnRAPlh0QC8ndEBz53NAJSR0QIokdEBGCnRAjAF0QIjcc0DGCXRAKBx0QMQbdEAuaXRA
Dh90QKIZdEDeGXRAWiR0QCxEdEAs/XNAoE50QCAXdEDIOnRAxOJzQI/6c0DgzXNA1fxzQA0L
dEBp+XNA9wh0QNlAdECRNnRAmTl0QB0adEBeHHRAoCd0QF46dEDDFnRACS10QA8hdEBNxHNA
1TV0QMpWdEA8LXRA5jd0QPLxc0B89HNAmzV0QHhIdEBVBnRAcSl0QE0XdECO73NAt0B0QJIF
dED32HNATxl0QBkZdEDKRHRAtsxzQID7c0BF53NAMBx0QFn2c0CMFXRAoTF0QBA3dECC/XNA
hyF0QOXZc0AtLnRAcvtzQIJRdEAKDXRAmUJ0QMsjdEDf9HNA7xF0QKTWc0B++3NAQ/BzQOgA
dEDVAHRATwF0QC88dECRPHRAwdhzQEk6dECV8XNAGw50QMYSdEAl0HNAo9lzQBMsdEA1aHRA
phJ0QBJEdED4zHNAwBh0QPUBdEAsBXRApUl0QC5JdEC9+HNA+1h0QDQfdEAcE3RAFxh0QDb6
c0AX7XNA1Bd0QDjBc0CNDXRA6hl0QKoPdEBx7nNALwB0QP/7c0BmFHRAmeFzQEEDdEAj+3NA
YCR0QLQidEAxLHRAC/pzQIjxc0DL6XNAOP1zQPVDdEAVEHRAtRx0QJLrc0AM7nNAaexzQNce
dEDd73NAZQ90QLL8c0ARRXRA2elzQIEJdEDm53NAQ090QEkodECxGHRAIO9zQAEtdEBH73NA
bzB0QNnkc0BG6nNAlhR0QOX9c0Df93NAEPJzQKMZdECWGnRARxB0QPoBdEAY/XNAUfRzQFok
dEDp5HNANsJzQBUNdEDqHHRAJutzQMf6c0BzB3RAxeRzQHLnc0AtI3RAsBZ0QB3vc0BuSXRA
qNRzQFxQdEBIM3RAvO5zQDETdED8GXRAweBzQO/pc0BH83NAK9hzQBEcdEAlxHNAi9dzQKMS
dECr+nNAGi90QLPPc0BcCHRAwbtzQIn9c0Dj5XNAAh90QI0PdEB7B3RAm6pzQJcTdECLInRA
WvVzQIz4c0DHw3NASQd0QJ7oc0BQ4nNAXPdzQAvpc0AA6XNA0TZ0QGn8c0DrzHNAryx0QK4t
dEAY93NAfcRzQB7dc0DaF3RAKgh0QK0NdECm9nNAOPRzQOsjdEAR1XNA//ZzQGfuc0BM23NA
0vtzQJYPdECronNAygZ0QBXsc0BTNHRAT/pzQD6+c0Bb9XNAmQJ0QOgAdEBF+3NAjSR0QFHk
c0CaIHRAB+JzQEHjc0AxynNAueNzQDTCc0DE/XNAKBd0QFDmc0DZ8nNA+NdzQE2yc0AU8XNA
qAx0QMjdc0Ai8HNAIMpzQEjNc0CYynNAs51zQDIjdEAr2HNAfMhzQBPhc0A01XNA7j50QBkH
dEDl3XNASOVzQEfBc0AQF3RAg/1zQPjRc0B4FnRARaBzQCcCdEABDXRALN1zQAoedEAIvXNA
VfZzQOa0c0B9CXRAMNpzQH7dc0AwtnNAFQd0QFt9c0CFB3RAHPZzQHffc0CDuXNA5Al0QJMH
dEDgKXRA291zQJnQc0BXzHNAXc9zQIQLdEALt3NAHuNzQPLHc0CV33NADehzQDrZc0Cr4nNA
9/xzQAfdc0DK5HNAhepzQHnXc0Av+HNAXA50QCjhc0BIz3NARu5zQA+Xc0D113NAliJ0QOuU
c0DUtnNAgqRzQHf7c0DK0HNAErZzQEWTc0AWxXNAx+hzQMlAdEDc3nNA9PdzQM/Sc0Aux3NA
Jyh0QCXsc0BcGHRAKMRzQILac0ByzHNAA7NzQNrMc0Az9XNAArdzQN7zc0BHEXRAorBzQCj/
c0A2s3NAbd9zQKkydEAPzHNAHppzQJbvc0A+knNAU3JzQATMc0BVsHNAPORzQFb0c0Cv5nNA
pttzQGR4c0CF2XNAyZZzQK8KdEB7wnNAb9lzQOn1c0CrCHRANdtzQK77c0ButnNA+MlzQIHY
c0Bd8HNAv/ZzQIzgc0Dg0nNAk+9zQBTkc0Bfu3NA5LVzQL+nc0Bkn3NAbehzQNPIc0C4BnRA
rf1zQMqNc0AHpXNABsNzQLG7c0AiDnRAeGxzQFfsc0Dw5nNAz4dzQLObc0DLoXNA3JJzQA7C
c0DS3nNAwuhzQAy6c0AX0HNAmrxzQBwAdEANs3NAb7hzQIu1c0CBoHNA9MxzQM30c0BD03NA
afVzQJewc0Bx2nNAqdpzQM24c0DCrnNArBN0QAvzc0CL6XNAc9tzQJ/Pc0BsuHNAmLBzQPrS
c0CPy3NAC5BzQAPQc0DO1XNAUK5zQGLBc0D9lnNAP9BzQNnBc0BFnXNAoMVzQI2cc0CY2HNA
ngN0QFDPc0CUEHRAp8JzQGv+c0BMxXNAh6tzQJvac0Co+XNA0ttzQIfac0Di2XNAbMRzQB3V
c0Aq83NAahR0QJnkc0DHIHRAg+BzQLS7c0Bir3NAcfBzQIr2c0DP5nNAs6hzQGS/c0C0znNA
T8tzQLLjc0D3y3NAus9zQBvfc0Ac83NA+rtzQJbIc0CRlXNAec5zQOzpc0DNz3NAX+ZzQLO2
c0ACyHNAsYZzQHzTc0Dxt3NAhcpzQNjJc0DqqHNAcbJzQMqFc0B0CnRAxclzQG7Nc0AdwHNA
Wa1zQALTc0DsqXNAOdBzQJq/c0Dh0HNASndzQCNZc0DP3HNA5s5zQPODc0Dp4HNAzJxzQLoW
dEA/zXNAXAZ0QEjCc0BilXNAWrlzQMbDc0BeqXNAQK9zQMlyc0A0fnNAbdNzQM/Sc0Buh3NA
BqpzQFHPc0Bam3NA+LxzQHrYc0CZ7nNAEbFzQOmvc0BUxHNA2sJzQEW0c0AK6HNAE5ZzQHLU
c0BB83NAN71zQMrOc0DKbHNAEsBzQOLFc0BB3XNAXo1zQF3Pc0AxnXNAr8tzQAp4c0Dfw3NA
RetzQJilc0Bl0HNAAI9zQDOtc0AXw3NAV7xzQF3Pc0Bz1XNA0o1zQCfMc0CwnXNAImtzQHPF
c0C8sXNAHsdzQDCAc0DD63NARuhzQHa8c0D+u3NA9c9zQDiCc0B0tXNA6J1zQM/Mc0DVz3NA
MMtzQDioc0B5mXNAf91zQLrLc0ATq3NAIpxzQOTVc0BSm3NAFppzQEq2c0A1wXNAq4NzQIGQ
c0DIonNAorxzQPS4c0DEeXNA1upzQEyZc0ASt3NAap5zQAurc0Dl1HNAzZhzQPvDc0Deo3NA
UcpzQPGwc0Bsw3NAvq9zQC+kc0BjqHNAkMVzQNvWc0AgqHNAdWNzQFDJc0Bdn3NAdKpzQJ6J
c0AF33NAL5RzQPrHc0CVx3NAzbxzQMObc0BBtXNA78dzQMmnc0Dmm3NA74pzQBuec0BRrnNA
54BzQI2Yc0DLsXNApd1zQBWIc0CMi3NAE2VzQDCCc0D6lXNAM79zQDKbc0Bs63NAl+tzQEzK
c0C0gnNAhv1zQJiUc0C+c3NAgKJzQKWsc0DriXNAmsNzQHuBc0DNpnNAD3lzQBCYc0CFzHNA
asZzQK+ac0D+j3NAgYZzQPzQc0Dwh3NAYGFzQEO+c0Aj2HNANIRzQNHxc0AzrXNA5sBzQEyb
c0ASvHNAgslzQCSJc0ChiXNAGMBzQGWKc0CtWXNA0ZNzQIOKc0BA33NAd+hzQFWTc0BqcnNA
o8VzQDaOc0CsjnNACHpzQGOHc0DWvXNAbWxzQDC/c0BP9nNAFbBzQJmhc0DAtHNAX5FzQOeC
c0CdoHNApMBzQF7+c0C213NASK5zQEOUc0CY23NAO6NzQNCOc0Ce7HNAxoBzQMudc0BXcnNA
iYBzQLaic0BnXXNAu4tzQPC7c0BqlXNAtVdzQHujc0B7E3NAvYVzQBZic0D9e3NANJFzQNOM
c0BakHNAaMpzQMy3c0DMi3NAGntzQGl8c0CmoHNAvppzQO++c0D2fHNAdI1zQKRfc0BWj3NA
J9VzQKzJc0DeznNA/pFzQCSsc0B/h3NA+n1zQOFrc0BIkXNAQ8FzQOKUc0BHl3NA85tzQBZY
c0Can3NAqopzQHXMc0DGs3NAfnlzQLqgc0Dgf3NAG6ZzQLbvc0Bdk3NARqZzQAimc0BcgHNA
vJNzQJyOc0CzunNAA3VzQM+vc0DewHNAaJZzQMh0c0DWi3NAPsZzQPWPc0C4bXNAqJpzQJ6i
c0CDjnNACIpzQOBuc0DPnnNAo7ZzQO6Hc0Cz53NAwtlzQEvFc0DlcnNAxaNzQPzPc0ADjHNA
7oxzQOqMc0DRe3NAF2tzQBZyc0A8pnNA37xzQOptc0DHjXNA3HVzQBOzc0BYvnNA8Z9zQJmN
c0CqpnNAw19zQCyGc0BGvHNASt5zQAFUc0B7fnNA779zQMtbc0CMe3NAzXxzQB19c0C+vXNA
83tzQDtHc0CBVXNANJpzQFtWc0CHR3NAgZxzQCp8c0AzGHNAVUdzQKh6c0A6qXNAz3VzQH1W
c0D4gnNA4YNzQFuDc0BRfHNAiJRzQLGWc0BnbXNAnr1zQN1tc0DR4XNAjZVzQNmHc0B3XXNA
L9pzQK+kc0BHiHNAAFpzQP+ic0Dxb3NAr25zQE6Xc0BpinNAw2pzQMaEc0BDwHNAFntzQFpf
c0BDr3NAOKpzQIJoc0B4cXNAIZFzQJeJc0B9QHNAIW5zQEWwc0DtsHNAak5zQIRcc0BJc3NA
4ZlzQFJ9c0DxpXNAX6lzQIWEc0C20nNAeXtzQM9oc0CJknNAnJlzQBZ3c0A4k3NA5YZzQKp/
c0Dka3NAK51zQFuec0DbbXNA7oVzQAxoc0AmZ3NAf0tzQNtCc0BeYnNAiG1zQGpXc0D/onNA
QoFzQOy8c0D8knNAXqlzQMutc0Cjj3NAIpFzQLtzc0Duc3NAFa9zQIZ8c0BVpnNA64hzQOVx
c0AnmXNAa5tzQI54c0BNfXNAceNzQCahc0BsgnNAz4hzQDNsc0CUunNA+6NzQGl5c0DYcnNA
009zQHiWc0AWmXNAX3lzQJWMc0BRfnNAoXdzQIvQc0CfRnNAEtdzQA+Ic0A9aHNALGBzQOmN
c0AIr3NAkWVzQJSRc0BIlnNAzEBzQNJjc0D+fXNATqFzQImDc0BZeHNAb7hzQMpsc0DpXXNA
TXFzQBaFc0AbKnNAbIxzQPJuc0CTfXNAICJzQOKGc0BSr3NAUZFzQKx7c0CGZnNAnKlzQEKV
c0AmdXNAZq5zQAhac0DcdHNAbYVzQLq8c0CCe3NA8nNzQIFKc0A+k3NA739zQOxic0D/d3NA
3Y5zQCuDc0ABeXNAGa9zQFDKc0ATj3NA2H1zQGo6c0Cxi3NAmCdzQDgcc0BdXnNAY2VzQMxM
c0Blo3NAc1ZzQPxTc0BChHNAh2hzQDeNc0D2NnNA1IFzQECVc0DqfHNAD6BzQIVic0DWdnNA
UYFzQFhNc0Bee3NAFJVzQAphc0C7OnNApbVzQMp9c0A/SnNAT1dzQHpwc0CHWXNAI2FzQJBD
c0Bff3NAoj1zQIaUc0DSZHNAVl1zQPSDc0D4fHNAJyZzQC5Pc0BcqXNAtk9zQO+Pc0AxfnNA
K51zQOGMc0CSRnNAh6dzQOJCc0ATFHNAXKBzQOhtc0DBSnNAxm5zQIljc0D+UnNAjUxzQAZh
c0DOanNAVnFzQCdHc0D1eXNAFXVzQJduc0C2XnNATTVzQIZ8c0A/h3NATM5zQAdGc0BPZHNA
JEdzQLFxc0APp3NAaAdzQJdAc0DtV3NAX2hzQBo9c0ACOnNASlBzQDpsc0DiO3NA3l1zQFVU
c0Cvh3NA0ZlzQBV5c0DGPXNAD4pzQKB0c0AmwnNAOFNzQF60c0AHOXNAAERzQFyWc0AxnHNA
A3tzQIIZc0AEenNA7lZzQKVnc0B6X3NAh1NzQKx1c0B7XXNAAC1zQKOAc0BWEHNAGoNzQAcw
c0BJhXNAZm1zQKXGc0CbenNA72JzQC2Kc0DpY3NAIZlzQF8yc0DPIHNAS1lzQJ+vc0CsSHNA
pk5zQGVAc0AVb3NA0FBzQB5mc0B9e3NAal1zQC5lc0A7gnNAClRzQA5kc0DHdXNAsplzQOxU
c0C0K3NAamNzQHuAc0D5tHNAZ2xzQOhSc0CqenNAj0NzQGZoc0DRVnNADj1zQJsWc0DJTnNA
RV1zQOxcc0AVhHNA7EpzQEZNc0Due3NAaHBzQF1qc0CShXNACjRzQGVbc0BFMHNA4R1zQIxR
c0C1KnNATmVzQMBcc0A0CHNACENzQAdsc0AXSHNAXXFzQBFfc0DJfnNACYlzQI3Fc0AJdnNA
ipJzQISTc0AiW3NAjHtzQO56c0BmdHNARDlzQJGrc0CaN3NAqEZzQIBrc0BsU3NAEF5zQOEz
c0CiWHNA+kpzQItbc0DvYnNAqW9zQO9Fc0BPQXNAmItzQGGXc0DZcXNAymtzQB8zc0Dxo3NA
rTpzQA0gc0BxX3NABVtzQG1pc0DDXHNAKGdzQJZmc0CHMXNAR4xzQPZVc0CphnNA2TVzQDlq
c0DubnNAhD1zQFJwc0A6JHNAX3NzQGySc0C1Y3NAw0BzQCYZc0C7PnNAHdlyQBZuc0A4M3NA
GXhzQDAZc0CdPXNAgBxzQBQ1c0AUs3NAzVZzQHE8c0AFe3NAHUlzQAUyc0CBTnNAlUdzQM9D
c0Ax4nJA+A1zQH5/c0DBPXNAFV1zQDuKc0AIO3NAME5zQC4uc0A0Z3NAzIlzQNNqc0DdQXNA
J01zQMRbc0DBwXNAG1BzQGNHc0CNQnNAnydzQLWkc0DNZ3NA6zRzQEQ5c0A6TXNAYzxzQCsy
c0DvYHNAsWhzQAd4c0CKQXNAnl5zQKgkc0BfbnNAyFFzQDtXc0AjQXNAbvpyQDdLc0AKTXNA
tqdzQHQac0CvNnNAqApzQDouc0DnZnNA1XNzQHBWc0D7fHNAgzNzQBIdc0DPOnNA6AlzQB1Q
c0DFOHNAvTFzQKx+c0DZY3NAAFFzQDVVc0BaL3NADURzQOL/ckCw33JA31VzQOeKc0BvQXNA
xEFzQHs+c0CYd3NAeIdzQHJqc0B4VHNA3VZzQE1Xc0DxLnNAM29zQGp6c0A2N3NA5jZzQMlD
c0D8L3NAPpJzQGMwc0BATXNAHphzQO9Sc0D6+HJACE1zQDvqckAlfnNA2y1zQP8xc0A/ZXNA
CkdzQC4Mc0DGbXNAG0tzQJaBc0BJRnNAOW9zQOdTc0DLOnNAogRzQNJtc0CmNXNAKTdzQBBH
c0COO3NAnC1zQIVFc0BLU3NAW1hzQA5xc0BWMHNAJDdzQFSOc0DRHHNADJlzQKTwckATNHNA
xR5zQFRPc0DxUHNAhDxzQB46c0C2XnNAKGVzQOUVc0BDSnNAfKFzQLEEc0AqA3NAySxzQEY9
c0AeUnNAoohzQLtJc0A3G3NAWz5zQDczc0AGY3NAkPtyQAgyc0DFOHNA+1dzQMRMc0AUKnNA
LCBzQMs9c0AoIXNA3StzQBBNc0BdGXNAJDxzQOsuc0AMGnNAARRzQEk/c0DBSnNAyAFzQM//
ckBDhnNAMUFzQDlic0APT3NAAChzQOFVc0ASUnNAHEZzQO4ac0BJf3NAqDlzQCgec0AvR3NA
bfJyQPIec0CqS3NAjT9zQFE8c0DlMnNA6jJzQEkFc0D5PXNAuYdzQPdkc0ArTXNANX1zQOFS
c0DaknNAnVFzQJYuc0AgKHNAbQdzQJhRc0BOBHNALmVzQLtBc0BRVXNAtT5zQFgvc0ABSHNA
XCFzQAEQc0DRJHNA6EJzQMb4ckCxBnNAkyVzQG33ckC9EHNAB0tzQBIdc0ATH3NAqUdzQK9P
c0C25nJAXCNzQLsVc0A6LXNAwyRzQIsNc0ARXHNA/ytzQKXvckBRKnNA1gpzQDpFc0D4FHNA
txFzQH44c0BQMXNAzVNzQAErc0BB/nJA+itzQCJac0CVKXNABhhzQAFbc0ANL3NAuelyQL0n
c0CxPHNAPCNzQPVAc0AqNnNAo0RzQPRDc0BBaHNAQfRyQGUuc0DuNXNAUR1zQLEwc0BsXXNA
iwVzQMQXc0CeNnNAkCRzQB0uc0A4IHNAjsRyQOM9c0C7N3NA2VRzQIM2c0CR8nJAhChzQOIk
c0BqQHNAhC1zQKdPc0AlEHNAzj5zQFAcc0BPEnNAHS5zQIE8c0DeAXNA1H1zQCYuc0CpMXNA
lmlzQP4bc0CMYXNA9iRzQEA8c0DjQ3NAnE9zQB0Nc0D8THNAFSpzQJ0Qc0ADKXNAfxZzQMUz
c0BrQHNAOWdzQAQac0DGTHNA0ClzQEhIc0BHSHNA4upyQLwtc0DtOnNAmkBzQME/c0DXGnNA
bDhzQHhSc0Cwb3NAxEhzQM8Hc0A2LHNA+/1yQNsPc0AhHXNAkT1zQJhPc0Acs3JARzxzQHUN
c0BM73JAzgdzQD5xc0DNGnNAgB1zQHZKc0Aj/3JAJPRyQNo2c0A4AHNAEjxzQCtXc0DPQnNA
oPFyQCgmc0AlDnNABixzQHG5ckBzO3NA3vtyQAMVc0DyPHNAJhtzQFAJc0C9B3NAEwRzQOUk
c0BEY3NAfzhzQCrmckDxbnNAxeJyQGgyc0CzA3NAZxBzQHHyckCqKXNAbCRzQBMCc0CmAXNA
JTtzQH00c0DBfHNABPtyQCHTckCcO3NAHjhzQFb2ckC9DnNAsxxzQOPtckB6F3NAezNzQHMq
c0B+3HJABkNzQNRGc0AELXNADWVzQLI4c0DX9XJAPjxzQCTrckCNC3NA4R9zQAMkc0Ac53JA
LEtzQBtUc0D7FXNAWTBzQCUmc0CRC3NAmhNzQAJDc0BtWXNAcdRyQNE0c0COEXNAHhhzQEFB
c0CmBHNAKApzQM4ec0BZ9XJAFfdyQLkbc0A7NnNAcftyQIVIc0DGL3NAbupyQCUpc0C3MHNA
ovByQB7uckDq73JAig9zQIQZc0BqJnNA2ghzQKs/c0Bn+nJAzRVzQKFAc0BkRXNAu0FzQLUX
c0AdHXNAEgZzQO5Oc0DeF3NAvRFzQOU1c0DeMnNAcVdzQK3+ckCCJ3NAXxlzQBBEc0Dn/nJA
3SNzQDxoc0CWG3NAU2tzQHPqckDRLXNAtSpzQJbuckBjH3NAQFdzQEs1c0C9M3NAKAtzQNf+
ckBt43JA5StzQB4Lc0ADA3NADxVzQJA3c0B0L3NAc/JyQKcsc0AAGHNA7DdzQH8Nc0CeKHNA
Cy9zQIQZc0D7+XJA1RJzQDTzckA48nJAYxtzQA4fc0DhGHNAfkFzQO0hc0ApAHNAPcRyQH4a
c0D4GXNAkjFzQHcUc0CFUXNAMkxzQI8Uc0AWFnNAuCZzQEr/ckA5NnNAVzlzQCgYc0CiC3NA
uvxyQO9Tc0DkanNAyjdzQB7rckBO6HJAFzhzQMEWc0CIDHNAC91yQHQ1c0BOIXNAzxRzQDnV
ckAd0HJAzOZyQDgdc0BUN3NAD2BzQEAKc0A3I3NAXCFzQPIPc0BnFnNARjZzQCYKc0CXInNA
Y/hyQPVDc0BW5HJAxkBzQKQvc0AQOHNAmkJzQMsyc0CnAXNA9QdzQD8Kc0CYqXJAfwRzQMwA
c0CSNXNAHulyQHPZckACxnJAYdpyQAQHc0B8G3NACgFzQBXvckDDC3NAwCFzQIPqckCKGHNA
jvxyQBgbc0Cnv3JA7TxzQC/ZckAy0nJA0RxzQLL3ckDO6XJANvRyQJntckCIGnNADeVyQLxU
c0B73XJAvO9yQA4Bc0C/D3NAs+ByQHgRc0DLXnNAc9FyQL7KckCD+3JAiLtyQEkTc0DnH3NA
oPdyQJgcc0Br/3JApuhyQDYAc0C0InNAgQRzQP/ZckBMPHNAI+ZyQOPeckC5EnNAJkVzQE4Z
c0D5CHNAqCRzQMwCc0AE3nJANeVyQJgTc0BgOXNAXRVzQMNEc0ADx3JAGyhzQN7lckCtyHJA
K99yQLEpc0B+2XJANAlzQInrckBY2nJAcQpzQNkjc0CEGXNAffFyQCf/ckC+EHNAKeZyQBvf
ckD933JAEPVyQDNlc0D0JXNA7TlzQFreckBJGXNA5uxyQGsJc0Br8nJADQxzQE0Yc0Cv8HJA
5LVyQFwXc0BJzXJACuByQC78ckD2EXNAjw1zQGEZc0BR/HJAA9ZyQLoqc0Ay03JAihNzQEsN
c0DS/nJAHipzQLjeckBI7HJABfFyQA8Gc0DKHnNAIQBzQK4Oc0C5CXNAq6RyQKLtckBiwHJA
GOtyQDfDckBurnJAPQ5zQHDrckCM0HJAWRNzQCjXckBaFXNArMZyQFXKckACBXNAJRJzQJ/D
ckCQH3NAJ0RzQAXEckAvEHNAzsxyQKnUckDj2nJAWOJyQNkvc0DiCnNACQ5zQB64ckBT13JA
4xRzQDn0ckCRDnNAHiNzQNVTc0DiAHNAAfByQEftckB+mnJAR/hyQGLzckDhlXJAjfByQPvJ
ckBhrnJAbNJyQN/dckDQ4HJAEwZzQJ/UckC49HJAYbRyQM3dckDhOXNAhgtzQFPuckATOnNA
ubZyQILyckD3A3NArBVzQJkPc0AWGHNAwDNzQKglc0Bc3nJAN+9yQBu/ckC4BnNAJA5zQNbr
ckAd6nJAUw1zQGEcc0AJ/3JAuy5zQFkOc0DP1XJAIipzQOPpckCM+3JAxd9yQGUIc0AUtHJA
QPlyQLoHc0AW+HJAOApzQMj0ckDqzHJAX/1yQPTgckB93HJAqPByQOUQc0CL/3JAj7lyQAq0
ckBeF3NAk8tyQGq3ckDh0nJAeNdyQBAYc0CZ/HJAqNFyQGqeckA3vnJA4KVyQJf0ckCQ0nJA
iehyQD79ckD08HJAgchyQLvxckBcFXNAmtxyQP3tckD91nJAJ+JyQMQTc0Dg+3JAxAhzQCkE
c0Dh9nJAzgpzQDgEc0AoxXJAwuVyQE4hc0AiyXJA4d5yQNX2ckAy9XJA/dRyQPDmckC9+3JA
X7lyQEQlc0Dv13JAb4dyQAQOc0DcxXJAaMFyQGHfckAYAXNASuVyQBnZckCbKnNAZxBzQFae
ckCp5HJASAlzQOVAc0Af6nJAwu9yQAr0ckDTE3NAhdZyQMTfckD49nJACedyQKYYc0C5SXNA
9/ByQAD6ckB3C3NAENFyQFnWckBgyXJAqZtyQHznckANDnNA9+5yQDERc0DQv3JAm+VyQGIS
c0DI2HJAg9FyQKyyckCn3XJAA3ZyQIr4ckDJ53JAfPxyQO/WckDC1XJAEfFyQBg9c0Bd23JA
8J9yQLT7ckBYznJAaeFyQE3GckB46HJAVd1yQBmcckAhyHJAmyRzQD7LckAav3JAPcVyQNzD
ckDD2nJA2dtyQAjeckByz3JAGtZyQEbUckDas3JA2bdyQD3xckA02nJAaoFyQJ0Ec0A42HJA
HvVyQBQBc0Bt+3JAguRyQMDfckBn3XJAvvVyQGCbckDd9nJAvdhyQG2ackBO9nJAImhyQA2+
ckDD/3JAvM5yQIYZc0C6KnNAqwxzQBjpckBiEnNAiLlyQHDgckCV6HJAW9tyQLHFckCZ5HJA
qutyQAfSckDWiHJAVLJyQLzZckAJx3JAQuRyQJDMckD4x3JAz6lyQPasckANyHJAQqtyQMcD
c0AJvnJAmt9yQPQEc0C2wHJANuVyQG6uckCCrHJAX8RyQBvXckDdAXNAFhFzQKG0ckA/2HJA
UNlyQIDsckDx3HJAeuhyQG28ckBf7HJAB8hyQLKPckDj5HJA+cFyQMzPckC67XJA2r5yQC/y
ckDftXJA989yQC/8ckDY2HJAfOFyQGO+ckDp2HJAuP9yQKHUckCFsnJAgfNyQESzckCm8XJA
suZyQHzRckDQDHNAodVyQBuockBau3JAJeByQFqLckCu/HJAcuxyQGzXckD0sHJAYOxyQLAO
c0BIs3JAp6xyQIGRckDx3XJAPLtyQAAEc0AMwHJAXtlyQLLDckCI3XJAuKdyQL7BckBFxnJA
xrVyQImTckB0AXNAl9dyQEL/ckBV4nJAbaxyQDGrckAMj3JAHNtyQDsEc0AiyHJAuL1yQORi
ckBz13JAjLZyQCYHc0Co4nJAqJRyQCDmckBArHJAScRyQAUFc0Db03JAY+NyQK3KckDN+HJA
zY9yQJbvckByf3JAWQBzQODeckCGw3JAmwVzQEm4ckD513JAtNxyQDnZckCy43JAnsJyQAHL
ckDbvHJAFKlyQEbAckDNqXJAZxlzQNnRckDjrHJAD6lyQK7BckC/mHJAx7RyQNcFc0AvIHNA
LPFyQH/ZckArfHJATBZzQE7tckCjEXNAS8pyQI+xckCF53JA4rRyQJOfckB453JAge9yQByd
ckCe7nJA66xyQArFckD/63JAZZVyQI3WckAMw3JAa/5yQB+3ckChzXJANaZyQJTXckB9wHJA
8fByQEyeckCqa3JARrxyQLDackCA0nJAFwZzQMSqckC92XJA64dyQNUcc0CyiXJA0NZyQNuA
ckDN03JAlthyQC3sckBwsnJAhedyQGOdckAVh3JAvd5yQPLWckCjrnJA6ABzQOOFckBa8HJA
QBRzQGr4ckAgfHJA5LByQCLgckBIqHJA6LhyQBe5ckCBpnJAMsNyQK62ckDiy3JAkddyQP/r
ckDklXJAXBtzQLXjckDmvXJARq5yQMe2ckBnvHJAwJxyQH3ZckDFiXJA6blyQIu5ckBuznJA
OKlyQHu/ckBGynJA7e5yQOb8ckBSlnJAU+dyQDW+ckBeunJATO1yQCrOckBnqHJAPb9yQJql
ckA3VHJAioZyQOrYckABsnJA+MdyQMmkckC6r3JAdFpyQB6JckCR73JAsqtyQAjmckCAmXJA
s+RyQHWdckBUrHJAQfJyQOfwckBfvnJA8n1yQGrNckD5i3JA8sRyQBbHckCsyHJA4qhyQBhx
ckBds3JAL9JyQPS8ckA=</AssayYData></Step><Step><CommonData><SampleLocation>2</SampleLocation><SampleID></SampleID><SampleGroup></SampleGroup><SampleInfo></SampleInfo><SampleRow>H</SampleRow><SamplePlate>1</SamplePlate><WellType>REGENERATION</WellType><Concentration>-1</Concentration><ConcentrationUnits>µg/ml</ConcentrationUnits><MolarConcentration>-1</MolarConcentration><MolarConcUnits>nM</MolarConcUnits><MolecularWeight>-1</MolecularWeight><Temperature>30</Temperature><StartTime>5022659</StartTime><AssayTime>5</AssayTime></CommonData><FlowRate>1000</FlowRate><StepType>KREGENERATION</StepType><StepName>Regeneration</StepName><StepStatus>OK</StepStatus><ActualTime>5.00103</ActualTime><CycleTime>0.2</CycleTime><AssayXData Points="25">qlkoRd1cKEUQYChFRGMoRXtmKEWuaShF4WwoRRRwKEVIcyhFe3YoRa55KEXhfChFEIAoRUSD
KEV7hihFrokoReGMKEUQkChFSJMoRXuWKEWqmShF3ZwoRRCgKEVIoyhFe6YoRQ==</AssayXData><AssayYData Points="25">SwhGQAYyP0BBlztA6fE5QA39N0AKzTZAnY01QGf+NECe9jNA8TgzQCjBMkC/NDJAlj0xQMkM
MUAohjBAEfUvQCDCL0A1Sy9ArBEvQJmQLkAl2S1AM/QtQCCCLUD7KC1AZRctQA==</AssayYData></Step><Step><CommonData><SampleLocation>1</SampleLocation><SampleID>Buffer</SampleID><SampleGroup></SampleGroup><SampleInfo></SampleInfo><SampleRow>H</SampleRow><SamplePlate>1</SamplePlate><WellType>BUFFER</WellType><Concentration>-1</Concentration><ConcentrationUnits>µg/ml</ConcentrationUnits><MolarConcentration>-1</MolarConcentration><MolarConcUnits>nM</MolarConcUnits><MolecularWeight>-1</MolecularWeight><Temperature>30</Temperature><StartTime>5034830</StartTime><AssayTime>5</AssayTime></CommonData><FlowRate>1000</FlowRate><StepType>KREGENERATION</StepType><StepName>Regeneration</StepName><StepStatus>OK</StepStatus><ActualTime>5.00005</ActualTime><CycleTime>0.2</CycleTime><AssayXData Points="25">rqkoReWsKEUUsChFSLMoRX+2KEWyuShF6bwoRRjAKEVMwyhFf8YoRbLJKEXhzChFGNAoRUjT
KEV/1ihFrtkoReXcKEUY4ChFTOMoRX/mKEWu6ShF5ewoRRjwKEVM8yhFe/YoRQ==</AssayXData><AssayYData Points="25">Y6JiQJIiZkCVGWVALl5kQKY0ZEDDI2RAeUdkQOClZECTXWRAAVBkQLVcZED1vmRAVqtkQEu0
ZECQqGRAQ79kQOhFZUCb5mRAKd5kQD/EZEA/GmVAT+FkQIkJZUC13GRA+jdlQA==</AssayYData></Step><Step><CommonData><SampleLocation>2</SampleLocation><SampleID></SampleID><SampleGroup></SampleGroup><SampleInfo></SampleInfo><SampleRow>H</SampleRow><SamplePlate>1</SamplePlate><WellType>REGENERATION</WellType><Concentration>-1</Concentration><ConcentrationUnits>µg/ml</ConcentrationUnits><MolarConcentration>-1</MolarConcentration><MolarConcUnits>nM</MolarConcUnits><MolecularWeight>-1</MolecularWeight><Temperature>30</Temperature><StartTime>5047153</StartTime><AssayTime>5</AssayTime></CommonData><FlowRate>1000</FlowRate><StepType>KREGENERATION</StepType><StepName>Regeneration</StepName><StepStatus>OK</StepStatus><ActualTime>5.00103</ActualTime><CycleTime>0.2</CycleTime><AssayXData Points="25">rvkoReX8KEUUAClFSAMpRX8GKUWuCSlF4QwpRRQQKUVIEylFfxYpRbIZKUXhHClFFCApRUgj
KUV/JilFrikpReUsKUUYMClFSDMpRX82KUWyOSlF5TwpRRRAKUVMQylFf0YpRQ==</AssayXData><AssayYData Points="25">gfYyQFroLkCBBy1A3l4sQMfvK0AhMStA2wUrQBWdKkCcNypAxRIqQByxKUD0kylAE10pQJ4I
KUA7wChACMUoQBO2KEBglihA5hsoQGnwJ0DdsCdA6JcnQGiAJ0ATNidACTgnQA==</AssayYData></Step><Step><CommonData><SampleLocation>1</SampleLocation><SampleID>Buffer</SampleID><SampleGroup></SampleGroup><SampleInfo></SampleInfo><SampleRow>H</SampleRow><SamplePlate>1</SamplePlate><WellType>BUFFER</WellType><Concentration>-1</Concentration><ConcentrationUnits>µg/ml</ConcentrationUnits><MolarConcentration>-1</MolarConcentration><MolarConcUnits>nM</MolarConcUnits><MolecularWeight>-1</MolecularWeight><Temperature>30</Temperature><StartTime>5059140</StartTime><AssayTime>5</AssayTime></CommonData><FlowRate>1000</FlowRate><StepType>KREGENERATION</StepType><StepName>Regeneration</StepName><StepStatus>OK</StepStatus><ActualTime>5.00103</ActualTime><CycleTime>0.2</CycleTime><AssayXData Points="25">skkpRelMKUUYUClFTFMpRX9WKUWyWSlF5VwpRRhgKUVQYylFg2YpRbJpKUXpbClFHHApRVBz
KUWDdilFsnkpRel8KUUcgClFTIMpRYOGKUWyiSlF5YwpRRiQKUVMkylFg5YpRQ==</AssayXData><AssayYData Points="25">x/pcQBAPY0BaTGJA0VJhQPB5YUBSeGFAqWthQJzHYUBAGWJAZeZhQGjbYUA1OGJAQyNiQFlt
YkCUO2JAkkpiQL9TYkCAbmJASZ5iQAqhYkADrmJA681iQMOHYkBu0mJAs+RiQA==</AssayYData></Step><Step><CommonData><SampleLocation>2</SampleLocation><SampleID></SampleID><SampleGroup></SampleGroup><SampleInfo></SampleInfo><SampleRow>H</SampleRow><SamplePlate>1</SamplePlate><WellType>REGENERATION</WellType><Concentration>-1</Concentration><ConcentrationUnits>µg/ml</ConcentrationUnits><MolarConcentration>-1</MolarConcentration><MolarConcUnits>nM</MolarConcUnits><MolecularWeight>-1</MolecularWeight><Temperature>30</Temperature><StartTime>5071305</StartTime><AssayTime>5</AssayTime></CommonData><FlowRate>1000</FlowRate><StepType>KREGENERATION</StepType><StepName>Regeneration</StepName><StepStatus>OK</StepStatus><ActualTime>5.00005</ActualTime><CycleTime>0.2</CycleTime><AssayXData Points="25">tpkpRe2cKUUcoClFUKMpRYOmKUW6qSlF6awpRRywKUVQsylFg7YpRbq5KUXpvClFHMApRVTD
KUWHxilFuskpRe3MKUUg0ClFVNMpRYPWKUW62SlF7dwpRSDgKUVU4ylFg+YpRQ==</AssayXData><AssayYData Points="25">8Y4wQLgeK0B3rilAR+woQDyNKEC4uidAsqAnQB+AJ0C3xyZAR90mQEk3JkCwSSZAwFgmQNrs
JUAH7SVADa0lQDSUJUAfiiVA31MlQMbrJED63iRAus8kQC7EJEC5niRA3cokQA==</AssayYData></Step><Step><CommonData><SampleLocation>1</SampleLocation><SampleID>Buffer</SampleID><SampleGroup></SampleGroup><SampleInfo></SampleInfo><SampleRow>H</SampleRow><SamplePlate>1</SamplePlate><WellType>BUFFER</WellType><Concentration>-1</Concentration><ConcentrationUnits>µg/ml</ConcentrationUnits><MolarConcentration>-1</MolarConcentration><MolarConcUnits>nM</MolarConcUnits><MolecularWeight>-1</MolecularWeight><Temperature>30</Temperature><StartTime>5083640</StartTime><AssayTime>5</AssayTime></CommonData><FlowRate>1000</FlowRate><StepType>KREGENERATION</StepType><StepName>Regeneration</StepName><StepStatus>OK</StepStatus><ActualTime>5.00103</ActualTime><CycleTime>0.2</CycleTime><AssayXData Points="25">t+kpRe7sKUUh8ClFVfMpRYT2KUW3+SlF6vwpRSEAKkVRAypFhAYqRbcJKkXqDCpFHRAqRVUT
KkWEFipFuxkqRe4cKkUhICpFUSMqRYgmKkW3KSpF6iwqRSEwKkVRMypFiDYqRQ==</AssayXData><AssayYData Points="25">jTxdQCZAYUCeymBAYSBgQOgHYED4D2BAgl9gQBMVYEC+MGBA3WVgQOW2YEBhtWBAmapgQNPm
YEDwU2FA1/1gQEctYUBI/GBAtCZhQKBFYUBBQ2FA2UVhQAx7YUAdZWFA5rdhQA==</AssayYData></Step></KineticsData></ExperimentResults>
