# Supplementary material for: CD147 mediates the adsorption of influenza A virus on the cell surface through direct interaction with HA
Source: Front Cell Infect Microbiol. 2025 Aug 29;15:1647283. doi: 10.3389/fcimb.2025.1647283 (PMC12426278; doi:10.3389/fcimb.2025.1647283)
Supplement: Supplementary file 8 [file DataSheet2.zip › raw data-2/Figure 6/Fingure6 D-I/Fingure6 E/AppTraceColors.ini]

0	A3	-14261055
0	B3	-3721216
0	D3	-12144190
0	E3	-8992723
0	G3	-1264826
0	H3	-4545552
0	A5	-14513767
0	B5	-363184
0	D5	-6631722
0	E5	-14789540
0	F5	-13797661
0	H5	-3277662
1	A3A7	-14261055
1	B3B7	-3721216
1	D3D7	-12144190
1	E3E7	-12859347
1	G3G7	-24008
1	A5A7	-16744193
1	B5B7	-16744193
1	D5D7	-16744193
1	E5E7	-16744193
1	F5F7	-16744193
