# Supplementary material for: CD147 mediates the adsorption of influenza A virus on the cell surface through direct interaction with HA
Source: Front Cell Infect Microbiol. 2025 Aug 29;15:1647283. doi: 10.3389/fcimb.2025.1647283 (PMC12426278; doi:10.3389/fcimb.2025.1647283)
Supplement: Supplementary file 8 [file DataSheet2.zip › raw data-2/Figure 6/Fingure6 D-I/Fingure6 E/HTSettings.efrd]

<?xml version="1.0" encoding="utf-8"?>
<ForteBioExtendedExperiment xmlns:xsi="http://www.w3.org/2001/XMLSchema-instance" xmlns:xsd="http://www.w3.org/2001/XMLSchema" Version="1">
  <DataSegment>
    <Segment>
      <Path>.</Path>
    </Segment>
  </DataSegment>
  <WorkspaceId>464f5b15-ca9e-41d7-80ca-d28eb156d684</WorkspaceId>
  <CommonSettings>
    <ExperimentSettings>
      <ExperimentPath>C:\Users\王婷\Desktop\BLIS实验\wangT\wangT\Temp HB2 MHB2-H1\Experiment_16</ExperimentPath>
      <CustomTraceColors />
      <KineticReportPoints />
      <FullTraceReportPoints />
      <AssayInfo />
    </ExperimentSettings>
  </CommonSettings>
  <GxPSignature>
    <Signature>
      <eSign>Unsigned</eSign>
      <TimeStamp>0001-01-01T00:00:00</TimeStamp>
    </Signature>
    <Signature>
      <eSign>Unsigned</eSign>
      <TimeStamp>0001-01-01T00:00:00</TimeStamp>
    </Signature>
    <FileLocation>New Document</FileLocation>
  </GxPSignature>
  <PreprocessSettings>
    <CorrectionSettings>
      <RootSensorByLocation>false</RootSensorByLocation>
      <SensorReference>
        <Plate Index="0" Size="96">
          <RefWells>H3</RefWells>
          <RefLoadWells />
          <RefDetectionWells />
          <RefGroup>
            <RefWells>H3</RefWells>
            <RelatedWells>A3, B3, C3, D3, E3, F3, G3</RelatedWells>
          </RefGroup>
          <ExcludeWells />
        </Plate>
        <GroupRefByPlate>false</GroupRefByPlate>
      </SensorReference>
      <SampleReference>
        <Plate Index="0" Size="96">
          <RefWells />
          <RefLoadWells />
          <RefDetectionWells />
          <ExcludeWells>C4, C7, G4, G7</ExcludeWells>
        </Plate>
        <Plate Index="1" Size="96">
          <RefWells />
          <RefLoadWells />
          <RefDetectionWells />
          <ExcludeWells />
        </Plate>
        <GroupRefByPlate>false</GroupRefByPlate>
      </SampleReference>
      <AlignmentSettings>
        <AlignYCorrection>StartAssociation</AlignYCorrection>
        <AlignYStart>0</AlignYStart>
        <AlignYEnd>0</AlignYEnd>
        <InterstepCorrection>Dissociation</InterstepCorrection>
        <InterstepCorrectionTime>0</InterstepCorrectionTime>
        <SavitzkyGolayFilter>true</SavitzkyGolayFilter>
      </AlignmentSettings>
      <QuantSettings>
        <AnalysisStep>0</AnalysisStep>
        <FlipData>false</FlipData>
        <IgnoreError>false</IgnoreError>
        <AlignXStart>0</AlignXStart>
        <AlignX>false</AlignX>
      </QuantSettings>
    </CorrectionSettings>
    <CorrectionSettings>
      <RootSensorByLocation>false</RootSensorByLocation>
      <SensorReference>
        <Plate Index="0" Size="96">
          <RefWells>H5</RefWells>
          <RefLoadWells />
          <RefDetectionWells />
          <RefGroup>
            <RefWells>H5</RefWells>
            <RelatedWells>A5, B5, C5, D5, E5, F5, G5</RelatedWells>
          </RefGroup>
          <ExcludeWells />
        </Plate>
        <GroupRefByPlate>false</GroupRefByPlate>
      </SensorReference>
      <SampleReference>
        <Plate Index="0" Size="96">
          <RefWells />
          <RefLoadWells />
          <RefDetectionWells />
          <ExcludeWells>C6, C7, G6, G7</ExcludeWells>
        </Plate>
        <Plate Index="1" Size="96">
          <RefWells />
          <RefLoadWells />
          <RefDetectionWells />
          <ExcludeWells />
        </Plate>
        <GroupRefByPlate>false</GroupRefByPlate>
      </SampleReference>
      <AlignmentSettings>
        <AlignYCorrection>AverageBaseline</AlignYCorrection>
        <AlignYStart>114.999987792969</AlignYStart>
        <AlignYEnd>119.999987792969</AlignYEnd>
        <InterstepCorrection>Dissociation</InterstepCorrection>
        <InterstepCorrectionTime>0</InterstepCorrectionTime>
        <SavitzkyGolayFilter>true</SavitzkyGolayFilter>
      </AlignmentSettings>
      <QuantSettings>
        <AnalysisStep>0</AnalysisStep>
        <FlipData>false</FlipData>
        <IgnoreError>false</IgnoreError>
        <AlignXStart>0</AlignXStart>
        <AlignX>false</AlignX>
      </QuantSettings>
    </CorrectionSettings>
  </PreprocessSettings>
  <KineticSettings>
    <GroupViewOptions>
      <DataSource>AllData</DataSource>
      <ShowCurveFits>true</ShowCurveFits>
      <GroupByCols>
        <int>11</int>
        <int>-1</int>
        <int>-1</int>
      </GroupByCols>
      <Legends>
        <int>4</int>
        <int>-1</int>
      </Legends>
      <LegendCol1Pair Index="4" Name="Sensor Location" />
      <LegendCol2Pair Index="-1" Name="None" />
      <AutoSizeOn>true</AutoSizeOn>
      <AutoSizeWidthRatio>1.5</AutoSizeWidthRatio>
      <FixedSizeWidth>400</FixedSizeWidth>
      <FixedSizeHeight>300</FixedSizeHeight>
      <ShowTitle>true</ShowTitle>
      <IncludeColName>true</IncludeColName>
      <IncludeLegendByInfo>false</IncludeLegendByInfo>
      <XAxisScaleVisible>true</XAxisScaleVisible>
      <XAxisLabelVisible>true</XAxisLabelVisible>
      <YAxisScaleVisible>true</YAxisScaleVisible>
      <YAxisLabelVisible>true</YAxisLabelVisible>
      <ShowGridLines>true</ShowGridLines>
      <ShowStepDividers>true</ShowStepDividers>
      <ShowZebraStripes>false</ShowZebraStripes>
      <ShowLegend>false</ShowLegend>
      <ShowDistinctColors>false</ShowDistinctColors>
      <IncludedTracesOnly>false</IncludedTracesOnly>
      <AdditionalGraphs>None</AdditionalGraphs>
      <GraphsPerRow>3</GraphsPerRow>
    </GroupViewOptions>
    <KineticFitParams AssayIndex="0">
      <Version>1</Version>
      <FitType>Local</FitType>
      <StepsToAnalyze>Both</StepsToAnalyze>
      <BindingModel>FastOne2One</BindingModel>
      <FitDataIncrement>1</FitDataIncrement>
      <DissocToPreAssocBaseline>false</DissocToPreAssocBaseline>
      <PartialFit>false</PartialFit>
      <FitGroupBy>SensorLocation</FitGroupBy>
      <RmaxUnlink>Sensor</RmaxUnlink>
      <AssocStartTime>0</AssocStartTime>
      <AssocEndTime>1112.4010498046876</AssocEndTime>
      <DissocStartTime>0</DissocStartTime>
      <DissocEndTime>600.00090332031255</DissocEndTime>
      <DefAssocTime>1112.4010498046876</DefAssocTime>
      <DefDissocTime>600.00090332031255</DefDissocTime>
      <AssocStartPt>0</AssocStartPt>
      <AssocEndPt>5562</AssocEndPt>
      <DissocStartPt>0</DissocStartPt>
      <DissocEndPt>3000</DissocEndPt>
      <ExportOptions>
        <ReportOption>StackedView ResultTable IsoAffinity SteadyState</ReportOption>
      </ExportOptions>
      <DeltaT>0.2</DeltaT>
      <ExcludedEpisode />
      <SSResponse>false</SSResponse>
      <SSResponseFrom>1102.4</SSResponseFrom>
      <SSResponseTo>1107.4</SSResponseTo>
      <CustomCycleColors />
      <FitGraphOptions>
        <GraphTitle Title="" Show="false" Fontsize="10" FontFamily="Arial" FontStyle="" ShowGridline="true" ShowZebraStripe="false" ShowLegend="false" />
        <XAxis Label="Time (s)" ShowLabel="true" ShowTicMarks="true" ShowZero="false" ShowLogscale="false" />
        <YAxis Label="nm" ShowLabel="true" ShowTicMarks="true" ShowZero="false" ShowLogscale="false" />
        <Legend Show="false">
          <FirstLegend Index="-1" Name="None" />
          <SecondLegend Index="-1" Name="None" />
        </Legend>
        <ShowSteps>true</ShowSteps>
      </FitGraphOptions>
      <GroupGraphOptions>
        <GraphTitle Title="" Show="false" Fontsize="10" FontFamily="Arial" FontStyle="" ShowGridline="true" ShowZebraStripe="false" ShowLegend="false" />
        <XAxis Label="Time (s)" ShowLabel="true" ShowTicMarks="true" ShowZero="false" ShowLogscale="false" />
        <YAxis Label="nm" ShowLabel="true" ShowTicMarks="true" ShowZero="false" ShowLogscale="false" />
        <Legend Show="false">
          <FirstLegend Index="4" Name="Sensor Location" />
          <SecondLegend Index="-1" Name="None" />
        </Legend>
        <ShowSteps>true</ShowSteps>
      </GroupGraphOptions>
      <IndividualGraphOptions>
        <GraphTitle Title="" Show="false" Fontsize="10" FontFamily="Arial" FontStyle="" ShowGridline="true" ShowZebraStripe="false" ShowLegend="false" />
        <XAxis Label="Time (s)" ShowLabel="true" ShowTicMarks="true" ShowZero="false" ShowLogscale="false" />
        <YAxis Label="nm" ShowLabel="true" ShowTicMarks="true" ShowZero="false" ShowLogscale="false" />
        <Legend Show="false">
          <FirstLegend Index="-1" Name="None" />
          <SecondLegend Index="-1" Name="None" />
        </Legend>
        <ShowSteps>true</ShowSteps>
      </IndividualGraphOptions>
      <SavedColOrders>
        <string />
      </SavedColOrders>
      <SuspendCalc>false</SuspendCalc>
    </KineticFitParams>
    <KineticFitParams AssayIndex="1">
      <Version>1</Version>
      <FitType>Local</FitType>
      <StepsToAnalyze>Both</StepsToAnalyze>
      <BindingModel>FastOne2One</BindingModel>
      <FitDataIncrement>1</FitDataIncrement>
      <DissocToPreAssocBaseline>false</DissocToPreAssocBaseline>
      <PartialFit>false</PartialFit>
      <FitGroupBy>SensorLocation</FitGroupBy>
      <RmaxUnlink>Sensor</RmaxUnlink>
      <AssocStartTime>0</AssocStartTime>
      <AssocEndTime>1400</AssocEndTime>
      <DissocStartTime>0</DissocStartTime>
      <DissocEndTime>748.6</DissocEndTime>
      <DefAssocTime>1400.0010253906251</DefAssocTime>
      <DefDissocTime>748.60075683593755</DefDissocTime>
      <AssocStartPt>0</AssocStartPt>
      <AssocEndPt>7000</AssocEndPt>
      <DissocStartPt>0</DissocStartPt>
      <DissocEndPt>3743</DissocEndPt>
      <ExportOptions>
        <ReportOption>StackedView ResultTable IsoAffinity SteadyState</ReportOption>
      </ExportOptions>
      <DeltaT>0.2</DeltaT>
      <ExcludedEpisode />
      <SSResponse>false</SSResponse>
      <SSResponseFrom>1390</SSResponseFrom>
      <SSResponseTo>1395</SSResponseTo>
      <CustomCycleColors>
        <Item>
          <Key>
            <int>0</int>
          </Key>
          <Value>
            <string>#0080FF</string>
          </Value>
        </Item>
        <Item>
          <Key>
            <int>1</int>
          </Key>
          <Value>
            <string>#0080FF</string>
          </Value>
        </Item>
        <Item>
          <Key>
            <int>3</int>
          </Key>
          <Value>
            <string>#0080FF</string>
          </Value>
        </Item>
        <Item>
          <Key>
            <int>4</int>
          </Key>
          <Value>
            <string>#0080FF</string>
          </Value>
        </Item>
        <Item>
          <Key>
            <int>5</int>
          </Key>
          <Value>
            <string>#0080FF</string>
          </Value>
        </Item>
      </CustomCycleColors>
      <FitGraphOptions>
        <GraphTitle Title="" Show="false" Fontsize="10" FontFamily="Arial" FontStyle="" ShowGridline="true" ShowZebraStripe="false" ShowLegend="false" />
        <XAxis Label="Time (s)" ShowLabel="true" ShowTicMarks="true" ShowZero="false" ShowLogscale="false" />
        <YAxis Label="nm" ShowLabel="true" ShowTicMarks="true" ShowZero="false" ShowLogscale="false" />
        <Legend Show="false">
          <FirstLegend Index="-1" Name="None" />
          <SecondLegend Index="-1" Name="None" />
        </Legend>
        <ShowSteps>true</ShowSteps>
      </FitGraphOptions>
      <GroupGraphOptions>
        <GraphTitle Title="" Show="false" Fontsize="10" FontFamily="Arial" FontStyle="" ShowGridline="true" ShowZebraStripe="false" ShowLegend="false" />
        <XAxis Label="Time (s)" ShowLabel="true" ShowTicMarks="true" ShowZero="false" ShowLogscale="false" />
        <YAxis Label="nm" ShowLabel="true" ShowTicMarks="true" ShowZero="false" ShowLogscale="false" />
        <Legend Show="false">
          <FirstLegend Index="4" Name="Sensor Location" />
          <SecondLegend Index="-1" Name="None" />
        </Legend>
        <ShowSteps>true</ShowSteps>
      </GroupGraphOptions>
      <IndividualGraphOptions>
        <GraphTitle Title="" Show="false" Fontsize="10" FontFamily="Arial" FontStyle="" ShowGridline="true" ShowZebraStripe="false" ShowLegend="false" />
        <XAxis Label="Time (s)" ShowLabel="true" ShowTicMarks="true" ShowZero="false" ShowLogscale="false" />
        <YAxis Label="nm" ShowLabel="true" ShowTicMarks="true" ShowZero="false" ShowLogscale="false" />
        <Legend Show="false">
          <FirstLegend Index="-1" Name="None" />
          <SecondLegend Index="-1" Name="None" />
        </Legend>
        <ShowSteps>true</ShowSteps>
      </IndividualGraphOptions>
      <SavedColOrders>
        <string />
      </SavedColOrders>
      <SuspendCalc>false</SuspendCalc>
    </KineticFitParams>
  </KineticSettings>
  <ReportSettings>
    <ExperimentType>KineticType</ExperimentType>
    <Version>2</Version>
    <ReportPaper>
      <PaperName>A4</PaperName>
      <Orientation>Portrait</Orientation>
    </ReportPaper>
    <PageHeader />
    <PageFooter>
      <FooterOptions>PageNumber, ExpName, DateTime</FooterOptions>
      <FooterFontName>Calibri</FooterFontName>
      <FooterFontSize>9</FooterFontSize>
    </PageFooter>
    <ReportData>
      <PageData />
    </ReportData>
  </ReportSettings>
</ForteBioExtendedExperiment>
