# Supplementary material for: CD147 mediates the adsorption of influenza A virus on the cell surface through direct interaction with HA
Source: Front Cell Infect Microbiol. 2025 Aug 29;15:1647283. doi: 10.3389/fcimb.2025.1647283 (PMC12426278; doi:10.3389/fcimb.2025.1647283)
Supplement: Supplementary file 8 [file DataSheet2.zip › raw data-2/Figure 6/Fingure6 D-I/Fingure6 E/OctetExperiment.log]

2024/10/06 13:07:16	Instrument is busy
2024/10/06 13:07:16	Instrument is finished
2024/10/06 13:07:17	Ready
2024/10/06 13:09:00	Experiment started
2024/10/06 13:09:00	Starting new step
2024/10/06 13:09:00	Waiting to pick up sensor location A3
2024/10/06 13:09:00	Plate 1 temperature = 30 C
2024/10/06 13:09:00	Picking sensors location A3
2024/10/06 13:09:09	Checking sensors location A3
2024/10/06 13:09:10	Sensor 1: Integration Time = 2.10 ms
2024/10/06 13:09:10	Sensor 2: Integration Time = 2.07 ms
2024/10/06 13:09:10	Sensor 3: Integration Time = 2.03 ms
2024/10/06 13:09:10	Sensor 4: Integration Time = 1.81 ms
2024/10/06 13:09:10	Sensor 5: Integration Time = 2.41 ms
2024/10/06 13:09:10	Sensor 6: Integration Time = 2.58 ms
2024/10/06 13:09:10	Sensor 7: Integration Time = 1.94 ms
2024/10/06 13:09:10	Sensor 8: Integration Time = 2.65 ms
2024/10/06 13:09:17	Picking sensors completed location A3
2024/10/06 13:09:17	Ready to move to sample location A12
2024/10/06 13:09:17	Plate 1 temperature = 30 C
2024/10/06 13:09:18	Moving to sample location A12
2024/10/06 13:09:26	Arrived at sample location A12
2024/10/06 13:09:26	Waiting to start sample location A12
2024/10/06 13:09:27	Processing sample location A12
2024/10/06 13:11:26	Sample completed location A12
2024/10/06 13:11:26	Waiting to start new step
2024/10/06 13:11:27	Starting new step
2024/10/06 13:11:27	Ready to move to sample location A3
2024/10/06 13:11:27	Moving to sample location A3
2024/10/06 13:11:38	Arrived at sample location A3
2024/10/06 13:11:38	Waiting to start sample location A3
2024/10/06 13:11:38	Processing sample location A3
2024/10/06 13:13:46	Assay step skipped
2024/10/06 13:13:46	Waiting to start new step
2024/10/06 13:13:46	Starting new step
2024/10/06 13:13:46	Ready to move to sample location A4
2024/10/06 13:13:46	Moving to sample location A4
2024/10/06 13:13:54	Arrived at sample location A4
2024/10/06 13:13:54	Waiting to start sample location A4
2024/10/06 13:13:54	Processing sample location A4
2024/10/06 13:15:54	Sample completed location A4
2024/10/06 13:15:54	Waiting to start new step
2024/10/06 13:15:54	Starting new step
2024/10/06 13:15:54	Ready to move to sample location A7
2024/10/06 13:15:54	Moving to sample location A7
2024/10/06 13:16:04	Arrived at sample location A7
2024/10/06 13:16:04	Waiting to start sample location A7
2024/10/06 13:16:04	Processing sample location A7
2024/10/06 13:34:39	Assay step skipped
2024/10/06 13:34:40	Waiting to start new step
2024/10/06 13:34:40	Starting new step
2024/10/06 13:34:40	Ready to move to sample location A4
2024/10/06 13:34:40	Moving to sample location A4
2024/10/06 13:34:49	Arrived at sample location A4
2024/10/06 13:34:49	Waiting to start sample location A4
2024/10/06 13:34:49	Processing sample location A4
2024/10/06 13:44:49	Sample completed location A4
2024/10/06 13:44:49	Waiting to start new step
2024/10/06 13:44:50	Starting new step
2024/10/06 13:44:50	Ready to move to sample location A2
2024/10/06 13:44:50	Moving to sample location A2
2024/10/06 13:44:58	Arrived at sample location A2
2024/10/06 13:44:58	Waiting to start sample location A2
2024/10/06 13:44:58	Processing sample location A2
2024/10/06 13:45:02	Sample completed location A2
2024/10/06 13:45:03	Waiting to start new step
2024/10/06 13:45:03	Starting new step
2024/10/06 13:45:03	Ready to move to sample location A1
2024/10/06 13:45:03	Moving to sample location A1
2024/10/06 13:45:10	Arrived at sample location A1
2024/10/06 13:45:10	Waiting to start sample location A1
2024/10/06 13:45:10	Processing sample location A1
2024/10/06 13:45:15	Sample completed location A1
2024/10/06 13:45:15	Waiting to start new step
2024/10/06 13:45:15	Starting new step
2024/10/06 13:45:15	Ready to move to sample location A2
2024/10/06 13:45:16	Moving to sample location A2
2024/10/06 13:45:22	Arrived at sample location A2
2024/10/06 13:45:23	Waiting to start sample location A2
2024/10/06 13:45:23	Processing sample location A2
2024/10/06 13:45:27	Sample completed location A2
2024/10/06 13:45:27	Waiting to start new step
2024/10/06 13:45:28	Starting new step
2024/10/06 13:45:28	Ready to move to sample location A1
2024/10/06 13:45:28	Moving to sample location A1
2024/10/06 13:45:35	Arrived at sample location A1
2024/10/06 13:45:35	Waiting to start sample location A1
2024/10/06 13:45:35	Processing sample location A1
2024/10/06 13:45:39	Sample completed location A1
2024/10/06 13:45:40	Waiting to start new step
2024/10/06 13:45:40	Starting new step
2024/10/06 13:45:40	Ready to move to sample location A2
2024/10/06 13:45:40	Moving to sample location A2
2024/10/06 13:45:47	Arrived at sample location A2
2024/10/06 13:45:47	Waiting to start sample location A2
2024/10/06 13:45:47	Processing sample location A2
2024/10/06 13:45:51	Sample completed location A2
2024/10/06 13:45:52	Waiting to start new step
2024/10/06 13:45:52	Starting new step
2024/10/06 13:45:52	Ready to move to sample location A1
2024/10/06 13:45:52	Moving to sample location A1
2024/10/06 13:45:59	Arrived at sample location A1
2024/10/06 13:45:59	Waiting to start sample location A1
2024/10/06 13:45:59	Processing sample location A1
2024/10/06 13:46:04	Sample completed location A1
2024/10/06 13:46:04	Waiting for ejection start location A3
2024/10/06 13:46:04	Ejecting sensor location A3
2024/10/06 13:46:26	Ejecting completed location A3
2024/10/06 13:46:26	Waiting to start new step
2024/10/06 13:46:26	Starting new step
2024/10/06 13:46:26	Waiting to pick up sensor location A5
2024/10/06 13:46:26	Picking sensors location A5
2024/10/06 13:46:35	Checking sensors location A5
2024/10/06 13:46:36	Sensor 1: Integration Time = 2.08 ms
2024/10/06 13:46:36	Sensor 2: Integration Time = 2.00 ms
2024/10/06 13:46:36	Sensor 3: Integration Time = 1.84 ms
2024/10/06 13:46:36	Sensor 4: Integration Time = 1.91 ms
2024/10/06 13:46:36	Sensor 5: Integration Time = 2.29 ms
2024/10/06 13:46:36	Sensor 6: Integration Time = 2.46 ms
2024/10/06 13:46:36	Sensor 7: Integration Time = 1.92 ms
2024/10/06 13:46:36	Sensor 8: Integration Time = 2.53 ms
2024/10/06 13:46:43	Picking sensors completed location A5
2024/10/06 13:46:43	Plate 1 temperature = 30 C
2024/10/06 13:46:43	Ready to move to sample location A12
2024/10/06 13:46:43	Moving to sample location A12
2024/10/06 13:46:52	Arrived at sample location A12
2024/10/06 13:46:52	Waiting to start sample location A12
2024/10/06 13:46:52	Processing sample location A12
2024/10/06 13:48:52	Sample completed location A12
2024/10/06 13:48:52	Waiting to start new step
2024/10/06 13:48:52	Starting new step
2024/10/06 13:48:52	Ready to move to sample location A5
2024/10/06 13:48:52	Moving to sample location A5
2024/10/06 13:49:04	Arrived at sample location A5
2024/10/06 13:49:04	Waiting to start sample location A5
2024/10/06 13:49:04	Processing sample location A5
2024/10/06 13:54:12	Assay step skipped
2024/10/06 13:54:12	Waiting to start new step
2024/10/06 13:54:13	Starting new step
2024/10/06 13:54:13	Ready to move to sample location A6
2024/10/06 13:54:13	Moving to sample location A6
2024/10/06 13:54:22	Arrived at sample location A6
2024/10/06 13:54:22	Waiting to start sample location A6
2024/10/06 13:54:22	Processing sample location A6
2024/10/06 13:56:22	Sample completed location A6
2024/10/06 13:56:22	Waiting to start new step
2024/10/06 13:56:22	Starting new step
2024/10/06 13:56:22	Ready to move to sample location A7
2024/10/06 13:56:22	Moving to sample location A7
2024/10/06 13:56:32	Arrived at sample location A7
2024/10/06 13:56:32	Waiting to start sample location A7
2024/10/06 13:56:32	Processing sample location A7
2024/10/06 14:19:52	Sample completed location A7
2024/10/06 14:19:52	Waiting to start new step
2024/10/06 14:19:52	Starting new step
2024/10/06 14:19:52	Ready to move to sample location A6
2024/10/06 14:19:52	Moving to sample location A6
2024/10/06 14:20:02	Arrived at sample location A6
2024/10/06 14:20:02	Waiting to start sample location A6
2024/10/06 14:20:02	Processing sample location A6
2024/10/06 14:32:34	Assay step skipped
2024/10/06 14:32:34	Waiting to start new step
2024/10/06 14:32:34	Starting new step
2024/10/06 14:32:34	Ready to move to sample location A2
2024/10/06 14:32:34	Moving to sample location A2
2024/10/06 14:32:43	Arrived at sample location A2
2024/10/06 14:32:43	Waiting to start sample location A2
2024/10/06 14:32:43	Processing sample location A2
2024/10/06 14:32:48	Sample completed location A2
2024/10/06 14:32:48	Waiting to start new step
2024/10/06 14:32:48	Starting new step
2024/10/06 14:32:48	Ready to move to sample location A1
2024/10/06 14:32:48	Moving to sample location A1
2024/10/06 14:32:55	Arrived at sample location A1
2024/10/06 14:32:55	Waiting to start sample location A1
2024/10/06 14:32:55	Processing sample location A1
2024/10/06 14:33:00	Sample completed location A1
2024/10/06 14:33:00	Waiting to start new step
2024/10/06 14:33:01	Starting new step
2024/10/06 14:33:01	Ready to move to sample location A2
2024/10/06 14:33:01	Moving to sample location A2
2024/10/06 14:33:07	Arrived at sample location A2
2024/10/06 14:33:07	Waiting to start sample location A2
2024/10/06 14:33:07	Processing sample location A2
2024/10/06 14:33:12	Sample completed location A2
2024/10/06 14:33:12	Waiting to start new step
2024/10/06 14:33:13	Starting new step
2024/10/06 14:33:13	Ready to move to sample location A1
2024/10/06 14:33:13	Moving to sample location A1
2024/10/06 14:33:20	Arrived at sample location A1
2024/10/06 14:33:20	Waiting to start sample location A1
2024/10/06 14:33:20	Processing sample location A1
2024/10/06 14:33:24	Sample completed location A1
2024/10/06 14:33:24	Waiting to start new step
2024/10/06 14:33:25	Starting new step
2024/10/06 14:33:25	Ready to move to sample location A2
2024/10/06 14:33:25	Moving to sample location A2
2024/10/06 14:33:32	Arrived at sample location A2
2024/10/06 14:33:32	Waiting to start sample location A2
2024/10/06 14:33:32	Processing sample location A2
2024/10/06 14:33:36	Sample completed location A2
2024/10/06 14:33:37	Waiting to start new step
2024/10/06 14:33:37	Starting new step
2024/10/06 14:33:37	Ready to move to sample location A1
2024/10/06 14:33:37	Moving to sample location A1
2024/10/06 14:33:44	Arrived at sample location A1
2024/10/06 14:33:44	Waiting to start sample location A1
2024/10/06 14:33:44	Processing sample location A1
2024/10/06 14:33:49	Sample completed location A1
2024/10/06 14:33:49	Waiting for ejection start location A5
2024/10/06 14:33:49	Ejecting sensor location A5
2024/10/06 14:34:11	Ejecting completed location A5
2024/10/06 14:34:11	Experiment finished
2024/10/06 14:34:11	Ready
