# Supplementary material for: CD147 mediates the adsorption of influenza A virus on the cell surface through direct interaction with HA
Source: Front Cell Infect Microbiol. 2025 Aug 29;15:1647283. doi: 10.3389/fcimb.2025.1647283 (PMC12426278; doi:10.3389/fcimb.2025.1647283)
Supplement: Supplementary file 8 [file DataSheet2.zip › raw data-2/Figure 6/Fingure6 D-I/Fingure6 E/Results/A3Results.txt]

Conc1	8.85E-07	
Start1	364.4	
Stop1	2076.6	
Kobs	1.70712215274797E-06	
Error Kobs	4.52790875886795E-06	
Koff	0	
Error Koff	0	
Time1	Data1	Fit1	
364.4	0.00900085	0	
364.6	0.00945763	0.00025325	
364.8	0.00985116	0.00050637	
365	0.00979782	0.00075936	
365.2	0.0100248	0.00101221	
365.4	0.01042065	0.00126494	
365.6	0.01070349	0.00151753	
365.8	0.01140064	0.00176999	
366	0.01186504	0.00202233	
366.2	0.01188757	0.00227453	
366.4	0.0121776	0.00252659	
366.6	0.01274655	0.00277853	
366.8	0.01279789	0.00303034	
367	0.01401704	0.00328202	
367.2	0.01455972	0.00353356	
367.4	0.01557766	0.00378498	
367.6	0.01616635	0.00403626	
367.8	0.01648813	0.00428741	
368	0.01694814	0.00453844	
368.2	0.0172746	0.00478933	
368.4	0.01782931	0.00504009	
368.6	0.01826103	0.00529073	
368.8	0.01836331	0.00554123	
369	0.01798614	0.0057916	
369.2	0.01842646	0.00604184	
369.4	0.01877741	0.00629195	
369.6	0.01901655	0.00654194	
369.8	0.01955812	0.00679179	
370	0.01976519	0.00704151	
370.2	0.02020372	0.0072911	
370.4	0.02117398	0.00754057	
370.6	0.02202738	0.0077899	
370.8	0.02210945	0.0080391	
371	0.02307169	0.00828818	
371.2	0.02343667	0.00853712	
371.4	0.02442696	0.00878594	
371.6	0.02484995	0.00903462	
371.8	0.02511562	0.00928318	
372	0.0256556	0.00953161	
372.2	0.02626316	0.00977991	
372.4	0.02687429	0.01002808	
372.6	0.02740301	0.01027612	
372.8	0.02774844	0.01052403	
373	0.02777073	0.01077182	
373.2	0.0285644	0.01101947	
373.4	0.02925118	0.011267	
373.6	0.02938636	0.01151439	
373.8	0.03014482	0.01176166	
374	0.03089237	0.0120088	
374.2	0.03089897	0.01225582	
374.4	0.03092694	0.0125027	
374.6	0.03108994	0.01274945	
374.8	0.03156458	0.01299608	
375	0.03193259	0.01324258	
375.2	0.03276334	0.01348895	
375.4	0.03345523	0.0137352	
375.6	0.03364209	0.01398131	
375.8	0.03351093	0.0142273	
376	0.03355321	0.01447316	
376.2	0.03503133	0.01471889	
376.4	0.03587765	0.01496449	
376.6	0.03643107	0.01520997	
376.8	0.03676253	0.01545532	
377	0.03751906	0.01570054	
377.2	0.03844349	0.01594564	
377.4	0.03919687	0.0161906	
377.6	0.03959916	0.01643544	
377.8	0.04002656	0.01668016	
378	0.0398739	0.01692474	
378.2	0.03947951	0.0171692	
378.4	0.0401433	0.01741353	
378.6	0.0405591	0.01765773	
378.8	0.04110274	0.01790181	
379	0.0407388	0.01814576	
379.2	0.04076712	0.01838959	
379.4	0.04098227	0.01863328	
379.6	0.0407657	0.01887686	
379.8	0.04053756	0.0191203	
380	0.04118956	0.01936362	
380.2	0.04185924	0.01960681	
380.4	0.04154357	0.01984987	
380.6	0.04147148	0.02009281	
380.8	0.04180186	0.02033562	
381	0.04261063	0.02057831	
381.2	0.04320356	0.02082087	
381.4	0.04383818	0.02106331	
381.6	0.04431222	0.02130561	
381.8	0.04469313	0.0215478	
382	0.04507885	0.02178985	
382.2	0.04587177	0.02203178	
382.4	0.04649774	0.02227359	
382.6	0.04632189	0.02251527	
382.8	0.04687994	0.02275682	
383	0.04750964	0.02299825	
383.2	0.04811412	0.02323956	
383.4	0.04896441	0.02348073	
383.6	0.04902695	0.02372179	
383.8	0.04925879	0.02396271	
384	0.04940811	0.02420351	
384.2	0.04953449	0.02444419	
384.4	0.0497721	0.02468474	
384.6	0.05067266	0.02492517	
384.8	0.05085481	0.02516547	
385	0.05124988	0.02540565	
385.2	0.05112138	0.0256457	
385.4	0.05112532	0.02588563	
385.6	0.05116882	0.02612543	
385.8	0.05207891	0.02636511	
386	0.05200897	0.02660467	
386.2	0.05236748	0.0268441	
386.4	0.05219237	0.0270834	
386.6	0.05182082	0.02732258	
386.8	0.0527587	0.02756164	
387	0.05300525	0.02780057	
387.2	0.05298801	0.02803938	
387.4	0.05320077	0.02827806	
387.6	0.05332428	0.02851663	
387.8	0.05346987	0.02875506	
388	0.05390007	0.02899337	
388.2	0.05427287	0.02923156	
388.4	0.05411924	0.02946963	
388.6	0.05406734	0.02970757	
388.8	0.05316001	0.02994539	
389	0.05302967	0.03018308	
389.2	0.05297159	0.03042065	
389.4	0.05371816	0.0306581	
389.6	0.05467101	0.03089542	
389.8	0.05518717	0.03113262	
390	0.0550988	0.0313697	
390.2	0.05521854	0.03160666	
390.4	0.05565359	0.03184349	
390.6	0.05613952	0.03208019	
390.8	0.05753667	0.03231678	
391	0.05789267	0.03255324	
391.2	0.05885294	0.03278958	
391.4	0.05953919	0.0330258	
391.6	0.06006337	0.03326189	
391.8	0.06070233	0.03349786	
392	0.06063077	0.03373371	
392.2	0.06036222	0.03396944	
392.4	0.06035657	0.03420504	
392.6	0.06033253	0.03444052	
392.8	0.06043812	0.03467588	
393	0.06088609	0.03491112	
393.2	0.06109524	0.03514623	
393.4	0.06168416	0.03538123	
393.6	0.06187756	0.0356161	
393.8	0.06141634	0.03585084	
394	0.06172642	0.03608547	
394.2	0.06257447	0.03631998	
394.4	0.06359638	0.03655436	
394.6	0.06443396	0.03678862	
394.8	0.06506497	0.03702276	
395	0.06492235	0.03725678	
395.2	0.0655381	0.03749067	
395.4	0.06566442	0.03772445	
395.6	0.06575088	0.0379581	
395.8	0.06572908	0.03819163	
396	0.06587336	0.03842504	
396.2	0.06664506	0.03865833	
396.4	0.06675042	0.0388915	
396.6	0.06670062	0.03912454	
396.8	0.06717371	0.03935747	
397	0.06745293	0.03959027	
397.2	0.06768292	0.03982296	
397.4	0.06827325	0.04005552	
397.6	0.06854139	0.04028796	
397.8	0.06835462	0.04052028	
398	0.06892964	0.04075248	
398.2	0.06954038	0.04098456	
398.4	0.06947851	0.04121652	
398.6	0.06980373	0.04144836	
398.8	0.0696863	0.04168008	
399	0.06932286	0.04191168	
399.2	0.06974073	0.04214316	
399.4	0.06915037	0.04237451	
399.6	0.06913236	0.04260575	
399.8	0.06885097	0.04283687	
400	0.06942482	0.04306787	
400.2	0.06952869	0.04329874	
400.4	0.06923517	0.0435295	
400.6	0.06995996	0.04376014	
400.8	0.07092485	0.04399066	
401	0.07105261	0.04422105	
401.2	0.07134394	0.04445133	
401.4	0.07222616	0.04468149	
401.6	0.07272466	0.04491153	
401.8	0.07241048	0.04514145	
402	0.0730936	0.04537125	
402.2	0.07299342	0.04560093	
402.4	0.07314159	0.04583049	
402.6	0.0735706	0.04605993	
402.8	0.07380662	0.04628925	
403	0.07354814	0.04651846	
403.2	0.07378508	0.04674754	
403.4	0.07379973	0.04697651	
403.6	0.07430528	0.04720536	
403.8	0.07441114	0.04743408	
404	0.07495651	0.04766269	
404.2	0.07519882	0.04789118	
404.4	0.07565369	0.04811955	
404.6	0.07626675	0.04834781	
404.8	0.07667325	0.04857594	
405	0.07699677	0.04880396	
405.2	0.07751064	0.04903185	
405.4	0.07799423	0.04925963	
405.6	0.07832681	0.04948729	
405.8	0.07829368	0.04971483	
406	0.07881077	0.04994226	
406.2	0.07906187	0.05016956	
406.4	0.07820296	0.05039675	
406.6	0.07849769	0.05062382	
406.8	0.07849765	0.05085077	
407	0.07862064	0.05107761	
407.2	0.0793643	0.05130432	
407.4	0.07973907	0.05153092	
407.6	0.07988345	0.0517574	
407.8	0.07957582	0.05198377	
408	0.07991223	0.05221001	
408.2	0.07994194	0.05243614	
408.4	0.08013526	0.05266215	
408.6	0.08034317	0.05288804	
408.8	0.08068175	0.05311382	
409	0.08102615	0.05333948	
409.2	0.0813149	0.05356502	
409.4	0.08158094	0.05379044	
409.6	0.08212406	0.05401575	
409.8	0.08215786	0.05424094	
410	0.08162225	0.05446601	
410.2	0.08194348	0.05469097	
410.4	0.08159325	0.05491581	
410.6	0.08280509	0.05514053	
410.8	0.08323053	0.05536513	
411	0.08394938	0.05558962	
411.2	0.08476634	0.05581399	
411.4	0.08547096	0.05603825	
411.6	0.0857468	0.05626239	
411.8	0.08544593	0.05648641	
412	0.08597031	0.05671032	
412.2	0.08624459	0.05693411	
412.4	0.08649906	0.05715778	
412.6	0.08702894	0.05738134	
412.8	0.08774745	0.05760478	
413	0.08810001	0.05782811	
413.2	0.08806369	0.05805132	
413.4	0.08756876	0.05827441	
413.6	0.08714359	0.05849739	
413.8	0.0867877	0.05872025	
414	0.08644288	0.05894299	
414.2	0.08703443	0.05916562	
414.4	0.08763085	0.05938814	
414.6	0.08810732	0.05961054	
414.8	0.08898896	0.05983282	
415	0.08996044	0.06005499	
415.2	0.09045518	0.06027704	
415.4	0.09118586	0.06049898	
415.6	0.09127778	0.0607208	
415.8	0.09143543	0.06094251	
416	0.09156878	0.0611641	
416.2	0.09197525	0.06138557	
416.4	0.09222101	0.06160693	
416.6	0.0931071	0.06182818	
416.8	0.09344505	0.06204931	
417	0.09298502	0.06227033	
417.2	0.09293832	0.06249123	
417.4	0.09267661	0.06271202	
417.6	0.0926638	0.06293269	
417.8	0.09299757	0.06315325	
418	0.09274302	0.06337369	
418.2	0.09271533	0.06359402	
418.4	0.09340509	0.06381423	
418.6	0.09382605	0.06403433	
418.8	0.09452043	0.06425432	
419	0.0944689	0.06447419	
419.2	0.09432314	0.06469394	
419.4	0.09501489	0.06491359	
419.6	0.09494977	0.06513311	
419.8	0.09508734	0.06535253	
420	0.09532158	0.06557183	
420.2	0.09578626	0.06579102	
420.4	0.0962873	0.06601009	
420.6	0.09642962	0.06622905	
420.8	0.09633632	0.06644789	
421	0.0964669	0.06666662	
421.2	0.09678239	0.06688524	
421.4	0.09675131	0.06710375	
421.6	0.09702754	0.06732214	
421.8	0.09732679	0.06754041	
422	0.09737286	0.06775858	
422.2	0.09746411	0.06797663	
422.4	0.09769068	0.06819456	
422.6	0.09783541	0.06841239	
422.8	0.09790495	0.0686301	
423	0.09801657	0.0688477	
423.2	0.09815551	0.06906518	
423.4	0.09861518	0.06928255	
423.6	0.09887512	0.06949981	
423.8	0.0996277	0.06971696	
424	0.10012222	0.06993399	
424.2	0.10056812	0.07015091	
424.4	0.10059277	0.07036772	
424.6	0.10134538	0.07058441	
424.8	0.10178272	0.070801	
425	0.10188852	0.07101747	
425.2	0.10188392	0.07123382	
425.4	0.10249567	0.07145007	
425.6	0.10339218	0.0716662	
425.8	0.10376335	0.07188222	
426	0.10363998	0.07209813	
426.2	0.10405175	0.07231393	
426.4	0.10440162	0.07252961	
426.6	0.1041517	0.07274518	
426.8	0.10430104	0.07296064	
427	0.1044443	0.07317599	
427.2	0.10423793	0.07339123	
427.4	0.10420465	0.07360635	
427.6	0.10374366	0.07382136	
427.8	0.10375732	0.07403626	
428	0.10415205	0.07425105	
428.2	0.10486191	0.07446573	
428.4	0.10514117	0.0746803	
428.6	0.10620247	0.07489475	
428.8	0.1059662	0.0751091	
429	0.10621492	0.07532333	
429.2	0.10686624	0.07553745	
429.4	0.10750956	0.07575146	
429.6	0.10749014	0.07596536	
429.8	0.10764453	0.07617914	
430	0.10820169	0.07639282	
430.2	0.10928938	0.07660638	
430.4	0.10913771	0.07681984	
430.6	0.10898001	0.07703318	
430.8	0.1092166	0.07724641	
431	0.10963833	0.07745953	
431.2	0.10906359	0.07767255	
431.4	0.10898881	0.07788545	
431.6	0.10908191	0.07809824	
431.8	0.10982805	0.07831091	
432	0.11031761	0.07852348	
432.2	0.11051094	0.07873594	
432.4	0.11068681	0.07894829	
432.6	0.11065682	0.07916053	
432.8	0.11083034	0.07937265	
433	0.11087174	0.07958467	
433.2	0.11057053	0.07979658	
433.4	0.11029106	0.08000837	
433.6	0.11057373	0.08022006	
433.8	0.11148961	0.08043164	
434	0.11241598	0.0806431	
434.2	0.11287395	0.08085446	
434.4	0.11319359	0.08106571	
434.6	0.11313523	0.08127685	
434.8	0.11335372	0.08148787	
435	0.11435982	0.08169879	
435.2	0.11431557	0.0819096	
435.4	0.1146837	0.0821203	
435.6	0.11522617	0.08233089	
435.8	0.11612128	0.08254137	
436	0.11602146	0.08275174	
436.2	0.11620202	0.082962	
436.4	0.11660109	0.08317215	
436.6	0.11691538	0.0833822	
436.8	0.11738428	0.08359213	
437	0.11770504	0.08380196	
437.2	0.11805307	0.08401167	
437.4	0.11868245	0.08422128	
437.6	0.11979018	0.08443078	
437.8	0.12057356	0.08464017	
438	0.12068167	0.08484945	
438.2	0.12049173	0.08505862	
438.4	0.11996461	0.08526768	
438.6	0.11929912	0.08547664	
438.8	0.11978638	0.08568548	
439	0.11985726	0.08589422	
439.2	0.11911728	0.08610285	
439.4	0.11881094	0.08631137	
439.6	0.1190734	0.08651978	
439.8	0.11872985	0.08672809	
440	0.11821531	0.08693628	
440.2	0.11826538	0.08714437	
440.4	0.11827405	0.08735235	
440.6	0.11780214	0.08756022	
440.8	0.11757801	0.08776799	
441	0.11798088	0.08797564	
441.2	0.11813954	0.08818319	
441.4	0.11852478	0.08839063	
441.6	0.11937443	0.08859796	
441.8	0.11950265	0.08880519	
442	0.11952018	0.0890123	
442.2	0.11988001	0.08921931	
442.4	0.11971428	0.08942621	
442.6	0.12023859	0.08963301	
442.8	0.12093889	0.0898397	
443	0.12063321	0.09004627	
443.2	0.12090192	0.09025275	
443.4	0.12128644	0.09045911	
443.6	0.12142321	0.09066537	
443.8	0.12149394	0.09087152	
444	0.12235485	0.09107756	
444.2	0.12231809	0.0912835	
444.4	0.12244548	0.09148933	
444.6	0.12263879	0.09169505	
444.8	0.123418	0.09190067	
445	0.1237566	0.09210618	
445.2	0.12382405	0.09231158	
445.4	0.1246979	0.09251687	
445.6	0.12529202	0.09272206	
445.8	0.12558929	0.09292714	
446	0.12596674	0.09313212	
446.2	0.12617688	0.09333699	
446.4	0.12603209	0.09354175	
446.6	0.12648496	0.09374641	
446.8	0.12585723	0.09395096	
447	0.1259638	0.0941554	
447.2	0.12608974	0.09435974	
447.4	0.12581668	0.09456397	
447.6	0.12589769	0.0947681	
447.8	0.12635477	0.09497211	
448	0.12663982	0.09517603	
448.2	0.12703872	0.09537983	
448.4	0.12784664	0.09558354	
448.6	0.12795682	0.09578713	
448.8	0.12738606	0.09599062	
449	0.12697954	0.09619401	
449.2	0.12710346	0.09639728	
449.4	0.12794652	0.09660046	
449.6	0.12813504	0.09680352	
449.8	0.12851844	0.09700649	
450	0.12862109	0.09720934	
450.2	0.12893747	0.09741209	
450.4	0.12908428	0.09761474	
450.6	0.12958066	0.09781728	
450.8	0.12979714	0.09801971	
451	0.13069405	0.09822204	
451.2	0.13067419	0.09842427	
451.4	0.13069952	0.09862639	
451.6	0.13108774	0.0988284	
451.8	0.13138739	0.09903031	
452	0.13181904	0.09923212	
452.2	0.1321352	0.09943382	
452.4	0.13185046	0.09963541	
452.6	0.13096595	0.0998369	
452.8	0.13067172	0.10003829	
453	0.13088713	0.10023957	
453.2	0.13096344	0.10044075	
453.4	0.131052	0.10064182	
453.6	0.13095229	0.10084279	
453.8	0.13128114	0.10104365	
454	0.13144114	0.10124441	
454.2	0.13217627	0.10144507	
454.4	0.13278354	0.10164562	
454.6	0.13368332	0.10184606	
454.8	0.13428266	0.1020464	
455	0.13444497	0.10224664	
455.2	0.1346931	0.10244678	
455.4	0.13460446	0.10264681	
455.6	0.13517009	0.10284673	
455.8	0.13490605	0.10304656	
456	0.13536432	0.10324627	
456.2	0.13453435	0.10344589	
456.4	0.13471731	0.1036454	
456.6	0.13425543	0.10384481	
456.8	0.13424099	0.10404411	
457	0.1342034	0.10424331	
457.2	0.13404883	0.10444241	
457.4	0.13370743	0.1046414	
457.6	0.1334889	0.10484029	
457.8	0.13406976	0.10503908	
458	0.13443964	0.10523776	
458.2	0.13488817	0.10543634	
458.4	0.13504938	0.10563482	
458.6	0.13559491	0.10583319	
458.8	0.1359706	0.10603146	
459	0.13612317	0.10622963	
459.2	0.13638022	0.1064277	
459.4	0.13683784	0.10662566	
459.6	0.13695667	0.10682352	
459.8	0.13736591	0.10702128	
460	0.13792119	0.10721893	
460.2	0.13770038	0.10741648	
460.4	0.1381681	0.10761393	
460.6	0.13783346	0.10781127	
460.8	0.13794422	0.10800852	
461	0.13848001	0.10820566	
461.2	0.13821742	0.1084027	
461.4	0.13804882	0.10859963	
461.6	0.1383447	0.10879647	
461.8	0.13908058	0.1089932	
462	0.13932219	0.10918983	
462.2	0.13984941	0.10938635	
462.4	0.14033111	0.10958278	
462.6	0.14086674	0.1097791	
462.8	0.14070168	0.10997532	
463	0.14065166	0.11017144	
463.2	0.14101824	0.11036746	
463.4	0.14157462	0.11056338	
463.6	0.14151557	0.11075919	
463.8	0.14205054	0.1109549	
464	0.14192338	0.11115051	
464.2	0.14209627	0.11134602	
464.4	0.14170719	0.11154143	
464.6	0.14180924	0.11173673	
464.8	0.14166403	0.11193194	
465	0.14140639	0.11212704	
465.2	0.14084745	0.11232204	
465.4	0.14135636	0.11251694	
465.6	0.14187321	0.11271174	
465.8	0.14259277	0.11290644	
466	0.14283504	0.11310103	
466.2	0.1434256	0.11329553	
466.4	0.14310186	0.11348992	
466.6	0.14334088	0.11368422	
466.8	0.14331515	0.11387841	
467	0.14387968	0.1140725	
467.2	0.1445198	0.11426649	
467.4	0.14434681	0.11446038	
467.6	0.1441587	0.11465417	
467.8	0.14394898	0.11484786	
468	0.14413706	0.11504145	
468.2	0.14347055	0.11523493	
468.4	0.14264859	0.11542832	
468.6	0.1431928	0.11562161	
468.8	0.14311902	0.11581479	
469	0.14296153	0.11600788	
469.2	0.14375212	0.11620086	
469.4	0.14460279	0.11639375	
469.6	0.14498101	0.11658653	
469.8	0.14533792	0.11677922	
470	0.14562957	0.1169718	
470.2	0.14621459	0.11716429	
470.4	0.14642934	0.11735667	
470.6	0.14740537	0.11754895	
470.8	0.14780128	0.11774114	
471	0.14818466	0.11793322	
471.2	0.14812788	0.11812521	
471.4	0.14826198	0.11831709	
471.6	0.14844986	0.11850888	
471.8	0.14835153	0.11870057	
472	0.14857391	0.11889215	
472.2	0.14873988	0.11908364	
472.4	0.14942295	0.11927503	
472.6	0.15023875	0.11946631	
472.8	0.15046267	0.1196575	
473	0.15083651	0.11984859	
473.2	0.15182456	0.12003958	
473.4	0.15145672	0.12023047	
473.6	0.15153354	0.12042127	
473.8	0.15185999	0.12061196	
474	0.15243881	0.12080255	
474.2	0.15253524	0.12099305	
474.4	0.15248366	0.12118344	
474.6	0.15248217	0.12137374	
474.8	0.15217819	0.12156394	
475	0.15212684	0.12175403	
475.2	0.15196481	0.12194403	
475.4	0.15199595	0.12213394	
475.6	0.1520762	0.12232374	
475.8	0.15247715	0.12251344	
476	0.15227479	0.12270305	
476.2	0.15255146	0.12289256	
476.4	0.15213066	0.12308196	
476.6	0.15273937	0.12327127	
476.8	0.15306436	0.12346049	
477	0.15320562	0.1236496	
477.2	0.15327261	0.12383862	
477.4	0.15304803	0.12402753	
477.6	0.15375179	0.12421635	
477.8	0.15440245	0.12440507	
478	0.15462549	0.1245937	
478.2	0.15466941	0.12478222	
478.4	0.1549273	0.12497065	
478.6	0.15468555	0.12515898	
478.8	0.15406464	0.12534721	
479	0.15422273	0.12553534	
479.2	0.15369036	0.12572338	
479.4	0.1537623	0.12591132	
479.6	0.15427544	0.12609916	
479.8	0.15420536	0.1262869	
480	0.15359932	0.12647454	
480.2	0.15405655	0.12666209	
480.4	0.15436543	0.12684954	
480.6	0.15537791	0.1270369	
480.8	0.15557304	0.12722415	
481	0.15576645	0.12741131	
481.2	0.15602613	0.12759837	
481.4	0.15696371	0.12778533	
481.6	0.15725825	0.1279722	
481.8	0.15708318	0.12815897	
482	0.15720671	0.12834564	
482.2	0.15702819	0.12853222	
482.4	0.15703107	0.1287187	
482.6	0.15676178	0.12890508	
482.8	0.15632596	0.12909137	
483	0.15636496	0.12927755	
483.2	0.15575038	0.12946365	
483.4	0.15622715	0.12964964	
483.6	0.1567056	0.12983554	
483.8	0.15678375	0.13002134	
484	0.15666296	0.13020705	
484.2	0.15696338	0.13039266	
484.4	0.15729259	0.13057817	
484.6	0.15769148	0.13076358	
484.8	0.158192	0.1309489	
485	0.15838453	0.13113413	
485.2	0.15881518	0.13131925	
485.4	0.15896558	0.13150429	
485.6	0.15852589	0.13168922	
485.8	0.15818255	0.13187406	
486	0.15837314	0.1320588	
486.2	0.15847066	0.13224345	
486.4	0.1587715	0.132428	
486.6	0.15876403	0.13261245	
486.8	0.1590295	0.13279681	
487	0.15895291	0.13298108	
487.2	0.15920543	0.13316525	
487.4	0.15981413	0.13334932	
487.6	0.16055074	0.13353329	
487.8	0.16041988	0.13371717	
488	0.16043278	0.13390096	
488.2	0.16096386	0.13408465	
488.4	0.16159142	0.13426824	
488.6	0.16178092	0.13445174	
488.8	0.16218788	0.13463515	
489	0.16222792	0.13481846	
489.2	0.1623216	0.13500167	
489.4	0.16231305	0.13518479	
489.6	0.16280582	0.13536781	
489.8	0.16308351	0.13555074	
490	0.16313602	0.13573357	
490.2	0.16368369	0.13591631	
490.4	0.16414089	0.13609895	
490.6	0.16474307	0.1362815	
490.8	0.16496268	0.13646395	
491	0.16483656	0.13664631	
491.2	0.16584214	0.13682857	
491.4	0.16655171	0.13701074	
491.6	0.16741195	0.13719282	
491.8	0.16687265	0.1373748	
492	0.16668652	0.13755668	
492.2	0.16665836	0.13773847	
492.4	0.16683158	0.13792017	
492.6	0.16682235	0.13810177	
492.8	0.16693471	0.13828328	
493	0.16693425	0.13846469	
493.2	0.16702445	0.13864601	
493.4	0.16696749	0.13882724	
493.6	0.16647317	0.13900837	
493.8	0.16645578	0.1391894	
494	0.16608331	0.13937035	
494.2	0.16669495	0.1395512	
494.4	0.16661261	0.13973195	
494.6	0.16656169	0.13991261	
494.8	0.16599494	0.14009318	
495	0.16695879	0.14027365	
495.2	0.16727856	0.14045403	
495.4	0.16731401	0.14063432	
495.6	0.16763884	0.14081451	
495.8	0.16719039	0.14099461	
496	0.16788807	0.14117461	
496.2	0.16871615	0.14135452	
496.4	0.16956222	0.14153434	
496.6	0.17001762	0.14171406	
496.8	0.17047386	0.14189369	
497	0.17045996	0.14207323	
497.2	0.17047708	0.14225268	
497.4	0.17075745	0.14243203	
497.6	0.17052961	0.14261129	
497.8	0.1708346	0.14279045	
498	0.17093856	0.14296952	
498.2	0.17094976	0.1431485	
498.4	0.17056756	0.14332739	
498.6	0.17044756	0.14350618	
498.8	0.17017991	0.14368488	
499	0.17060686	0.14386349	
499.2	0.17032356	0.144042	
499.4	0.17078375	0.14422042	
499.6	0.17105335	0.14439875	
499.8	0.17105113	0.14457699	
500	0.1711283	0.14475513	
500.2	0.17131289	0.14493318	
500.4	0.17131023	0.14511114	
500.6	0.17169319	0.14528901	
500.8	0.17179758	0.14546678	
501	0.17132664	0.14564446	
501.2	0.17109511	0.14582205	
501.4	0.17113255	0.14599955	
501.6	0.17091391	0.14617696	
501.8	0.17116189	0.14635427	
502	0.17096094	0.14653149	
502.2	0.17116561	0.14670862	
502.4	0.17154197	0.14688565	
502.6	0.17163848	0.1470626	
502.8	0.17215433	0.14723945	
503	0.17313521	0.14741621	
503.2	0.1736269	0.14759288	
503.4	0.17403444	0.14776946	
503.6	0.17468042	0.14794594	
503.8	0.17493981	0.14812234	
504	0.17548201	0.14829864	
504.2	0.17595572	0.14847485	
504.4	0.17654999	0.14865097	
504.6	0.17677248	0.14882699	
504.8	0.1767447	0.14900293	
505	0.17685145	0.14917877	
505.2	0.17655621	0.14935453	
505.4	0.17712454	0.14953019	
505.6	0.17735636	0.14970576	
505.8	0.17743668	0.14988124	
506	0.17707153	0.15005663	
506.2	0.17795629	0.15023192	
506.4	0.17814135	0.15040713	
506.6	0.17801554	0.15058225	
506.8	0.17811192	0.15075727	
507	0.17833977	0.1509322	
507.2	0.17810844	0.15110704	
507.4	0.17788256	0.1512818	
507.6	0.17793646	0.15145646	
507.8	0.17787074	0.15163103	
508	0.17884552	0.15180551	
508.2	0.17840852	0.15197989	
508.4	0.17850954	0.15215419	
508.6	0.17844823	0.1523284	
508.8	0.17892731	0.15250252	
509	0.17921812	0.15267654	
509.2	0.17924297	0.15285048	
509.4	0.17977679	0.15302432	
509.6	0.17989218	0.15319808	
509.8	0.17971621	0.15337175	
510	0.17954499	0.15354532	
510.2	0.1802381	0.15371881	
510.4	0.17998576	0.1538922	
510.6	0.17968	0.1540655	
510.8	0.17936402	0.15423872	
511	0.17909391	0.15441184	
511.2	0.17882171	0.15458488	
511.4	0.1787708	0.15475782	
511.6	0.17902657	0.15493068	
511.8	0.17951251	0.15510344	
512	0.1800118	0.15527612	
512.2	0.17942345	0.1554487	
512.4	0.17985845	0.1556212	
512.6	0.18033841	0.15579361	
512.8	0.18086083	0.15596592	
513	0.18115901	0.15613815	
513.2	0.18118826	0.15631029	
513.4	0.18185057	0.15648234	
513.6	0.18243154	0.15665429	
513.8	0.18220051	0.15682616	
514	0.18240711	0.15699794	
514.2	0.1827407	0.15716964	
514.4	0.18265361	0.15734124	
514.6	0.18238085	0.15751275	
514.8	0.18170733	0.15768417	
515	0.18170154	0.15785551	
515.2	0.18120299	0.15802675	
515.4	0.18131554	0.15819791	
515.6	0.18130971	0.15836898	
515.8	0.18115244	0.15853996	
516	0.1809644	0.15871085	
516.2	0.18102626	0.15888165	
516.4	0.18103297	0.15905236	
516.6	0.18133827	0.15922299	
516.8	0.18181086	0.15939352	
517	0.18219258	0.15956397	
517.2	0.1827037	0.15973433	
517.4	0.18356925	0.1599046	
517.6	0.18389665	0.16007478	
517.8	0.1838538	0.16024487	
518	0.18436715	0.16041487	
518.2	0.18470551	0.16058479	
518.4	0.18500408	0.16075462	
518.6	0.18511744	0.16092436	
518.8	0.18531044	0.16109401	
519	0.18523937	0.16126357	
519.2	0.18528898	0.16143305	
519.4	0.1855616	0.16160243	
519.6	0.1854165	0.16177173	
519.8	0.18552585	0.16194094	
520	0.18565772	0.16211007	
520.2	0.18572053	0.1622791	
520.4	0.18567502	0.16244805	
520.6	0.18606267	0.16261691	
520.8	0.18570259	0.16278568	
521	0.18540524	0.16295437	
521.2	0.18559711	0.16312296	
521.4	0.18574365	0.16329147	
521.6	0.18617431	0.16345989	
521.8	0.18673834	0.16362823	
522	0.18688083	0.16379648	
522.2	0.18716843	0.16396463	
522.4	0.18740935	0.16413271	
522.6	0.18713945	0.16430069	
522.8	0.18654032	0.16446859	
523	0.18562581	0.1646364	
523.2	0.1855797	0.16480412	
523.4	0.1851629	0.16497176	
523.6	0.18532351	0.16513931	
523.8	0.18514835	0.16530677	
524	0.18489927	0.16547414	
524.2	0.18471745	0.16564143	
524.4	0.18467032	0.16580863	
524.6	0.18451367	0.16597575	
524.8	0.18379344	0.16614277	
525	0.18402419	0.16630971	
525.2	0.18517043	0.16647657	
525.4	0.18587489	0.16664333	
525.6	0.18640083	0.16681001	
525.8	0.18730616	0.16697661	
526	0.18745333	0.16714312	
526.2	0.18814843	0.16730954	
526.4	0.188075	0.16747587	
526.6	0.18776118	0.16764212	
526.8	0.18802568	0.16780828	
527	0.1877188	0.16797436	
527.2	0.18805597	0.16814034	
527.4	0.18834154	0.16830625	
527.6	0.18775231	0.16847206	
527.8	0.18780147	0.16863779	
528	0.18867846	0.16880344	
528.2	0.18855822	0.168969	
528.4	0.18804402	0.16913447	
528.6	0.18810937	0.16929986	
528.8	0.18773808	0.16946516	
529	0.18857546	0.16963037	
529.2	0.18889245	0.1697955	
529.4	0.1886249	0.16996054	
529.6	0.18858467	0.1701255	
529.8	0.18903402	0.17029037	
530	0.18928217	0.17045516	
530.2	0.18997588	0.17061986	
530.4	0.18988351	0.17078447	
530.6	0.19038634	0.170949	
530.8	0.19027353	0.17111344	
531	0.1900254	0.1712778	
531.2	0.19050055	0.17144207	
531.4	0.19054928	0.17160626	
531.6	0.19048707	0.17177036	
531.8	0.1910991	0.17193438	
532	0.19172144	0.17209831	
532.2	0.19121069	0.17226216	
532.4	0.19144006	0.17242592	
532.6	0.19218505	0.1725896	
532.8	0.19310245	0.17275319	
533	0.19349358	0.17291669	
533.2	0.19340469	0.17308012	
533.4	0.19371115	0.17324345	
533.6	0.1938329	0.1734067	
533.8	0.19375051	0.17356987	
534	0.19452805	0.17373295	
534.2	0.19496673	0.17389595	
534.4	0.1952757	0.17405886	
534.6	0.19577549	0.17422169	
534.8	0.19538984	0.17438444	
535	0.19598021	0.17454709	
535.2	0.19638266	0.17470967	
535.4	0.19595666	0.17487216	
535.6	0.19576207	0.17503456	
535.8	0.19592108	0.17519689	
536	0.19605261	0.17535912	
536.2	0.19568709	0.17552127	
536.4	0.19629107	0.17568334	
536.6	0.19607366	0.17584533	
536.8	0.19640392	0.17600723	
537	0.19557817	0.17616904	
537.2	0.19558733	0.17633078	
537.4	0.19537165	0.17649242	
537.6	0.19538133	0.17665399	
537.8	0.19551786	0.17681547	
538	0.19660542	0.17697686	
538.2	0.1974425	0.17713818	
538.4	0.1979092	0.1772994	
538.6	0.19794832	0.17746055	
538.8	0.1982012	0.17762161	
539	0.19918381	0.17778259	
539.2	0.19931677	0.17794348	
539.4	0.19937787	0.17810429	
539.6	0.19935203	0.17826502	
539.8	0.19988923	0.17842566	
540	0.19936949	0.17858622	
540.2	0.19945118	0.1787467	
540.4	0.19919301	0.17890709	
540.6	0.19857306	0.1790674	
540.8	0.19877513	0.17922762	
541	0.19879306	0.17938777	
541.2	0.19874082	0.17954783	
541.4	0.19908097	0.1797078	
541.6	0.19964523	0.1798677	
541.8	0.19987326	0.18002751	
542	0.20067323	0.18018723	
542.2	0.20147972	0.18034688	
542.4	0.20173294	0.18050644	
542.6	0.20181705	0.18066592	
542.8	0.20254754	0.18082531	
543	0.20325367	0.18098463	
543.2	0.20348466	0.18114386	
543.4	0.20370602	0.18130301	
543.6	0.20355651	0.18146207	
543.8	0.20388038	0.18162105	
544	0.20307483	0.18177995	
544.2	0.20230907	0.18193877	
544.4	0.20215903	0.1820975	
544.6	0.20200186	0.18225616	
544.8	0.20175675	0.18241472	
545	0.20159412	0.18257321	
545.2	0.2014824	0.18273162	
545.4	0.20199488	0.18288994	
545.6	0.20275996	0.18304818	
545.8	0.2030554	0.18320634	
546	0.20395305	0.18336441	
546.2	0.20446323	0.18352241	
546.4	0.20446911	0.18368032	
546.6	0.20459369	0.18383815	
546.8	0.20524544	0.1839959	
547	0.20521522	0.18415356	
547.2	0.20480965	0.18431115	
547.4	0.20416902	0.18446865	
547.6	0.20379095	0.18462607	
547.8	0.20327304	0.18478341	
548	0.20234368	0.18494066	
548.2	0.20234744	0.18509784	
548.4	0.20273747	0.18525493	
548.6	0.2023929	0.18541195	
548.8	0.2027269	0.18556888	
549	0.20336301	0.18572572	
549.2	0.20394589	0.18588249	
549.4	0.20394561	0.18603918	
549.6	0.20444249	0.18619578	
549.8	0.20442233	0.1863523	
550	0.20500891	0.18650875	
550.2	0.20497249	0.18666511	
550.4	0.20500695	0.18682139	
550.6	0.20531018	0.18697758	
550.8	0.20512873	0.1871337	
551	0.20530341	0.18728974	
551.2	0.20503242	0.18744569	
551.4	0.20524437	0.18760156	
551.6	0.2055723	0.18775736	
551.8	0.20528842	0.18791307	
552	0.20539306	0.1880687	
552.2	0.20581819	0.18822425	
552.4	0.20590607	0.18837972	
552.6	0.20610733	0.18853511	
552.8	0.20627484	0.18869042	
553	0.20650242	0.18884564	
553.2	0.20656878	0.18900079	
553.4	0.20605091	0.18915586	
553.6	0.20623429	0.18931084	
553.8	0.20646068	0.18946575	
554	0.20659417	0.18962057	
554.2	0.20689498	0.18977531	
554.4	0.20763777	0.18992998	
554.6	0.20786167	0.19008456	
554.8	0.20820426	0.19023906	
555	0.20850299	0.19039349	
555.2	0.20802522	0.19054783	
555.4	0.20831611	0.19070209	
555.6	0.20861865	0.19085627	
555.8	0.20815709	0.19101037	
556	0.20822391	0.1911644	
556.2	0.20780895	0.19131834	
556.4	0.20769049	0.1914722	
556.6	0.2076438	0.19162598	
556.8	0.20777252	0.19177968	
557	0.20810472	0.19193331	
557.2	0.20837375	0.19208685	
557.4	0.20845417	0.19224031	
557.6	0.20883074	0.19239369	
557.8	0.20898453	0.192547	
558	0.20882255	0.19270022	
558.2	0.20956361	0.19285336	
558.4	0.20998035	0.19300643	
558.6	0.20949274	0.19315941	
558.8	0.20956205	0.19331232	
559	0.20945067	0.19346515	
559.2	0.21008136	0.19361789	
559.4	0.21073786	0.19377056	
559.6	0.21127133	0.19392315	
559.8	0.21059873	0.19407566	
560	0.21048101	0.19422809	
560.2	0.21023051	0.19438044	
560.4	0.21109815	0.19453271	
560.6	0.21144291	0.1946849	
560.8	0.21160121	0.19483701	
561	0.21193022	0.19498905	
561.2	0.21213031	0.195141	
561.4	0.21256514	0.19529288	
561.6	0.21238758	0.19544467	
561.8	0.21225268	0.19559639	
562	0.21194415	0.19574803	
562.2	0.21234139	0.19589959	
562.4	0.2127247	0.19605107	
562.6	0.21272754	0.19620248	
562.8	0.21331831	0.1963538	
563	0.21319828	0.19650505	
563.2	0.21379925	0.19665622	
563.4	0.21363262	0.1968073	
563.6	0.21357886	0.19695831	
563.8	0.21350835	0.19710925	
564	0.21361906	0.1972601	
564.2	0.21381892	0.19741088	
564.4	0.21448417	0.19756157	
564.6	0.2142427	0.19771219	
564.8	0.21376571	0.19786273	
565	0.21415846	0.19801319	
565.2	0.21347593	0.19816358	
565.4	0.21328016	0.19831388	
565.6	0.21316845	0.19846411	
565.8	0.21329832	0.19861426	
566	0.21269806	0.19876433	
566.2	0.21319257	0.19891433	
566.4	0.21416194	0.19906424	
566.6	0.21453583	0.19921408	
566.8	0.21476965	0.19936384	
567	0.21508683	0.19951352	
567.2	0.21558685	0.19966313	
567.4	0.21569585	0.19981265	
567.6	0.21615202	0.1999621	
567.8	0.21716905	0.20011147	
568	0.21693091	0.20026077	
568.2	0.21692779	0.20040998	
568.4	0.21734494	0.20055912	
568.6	0.21738413	0.20070818	
568.8	0.21708238	0.20085717	
569	0.21758786	0.20100608	
569.2	0.2178541	0.2011549	
569.4	0.21806518	0.20130366	
569.6	0.21844942	0.20145233	
569.8	0.21866182	0.20160093	
570	0.21811678	0.20174945	
570.2	0.21861811	0.20189789	
570.4	0.21927788	0.20204626	
570.6	0.21898985	0.20219455	
570.8	0.21898873	0.20234276	
571	0.2186356	0.20249089	
571.2	0.21814433	0.20263895	
571.4	0.21795099	0.20278693	
571.6	0.21807196	0.20293484	
571.8	0.21809912	0.20308266	
572	0.21808456	0.20323041	
572.2	0.21802667	0.20337809	
572.4	0.21883986	0.20352568	
572.6	0.21881012	0.2036732	
572.8	0.21908007	0.20382065	
573	0.21965788	0.20396801	
573.2	0.22037192	0.2041153	
573.4	0.2204077	0.20426252	
573.6	0.22057999	0.20440966	
573.8	0.22075153	0.20455672	
574	0.2205231	0.2047037	
574.2	0.22056949	0.20485061	
574.4	0.22055247	0.20499744	
574.6	0.21997199	0.2051442	
574.8	0.22056276	0.20529088	
575	0.22010824	0.20543748	
575.2	0.22066366	0.20558401	
575.4	0.22088337	0.20573046	
575.6	0.22144064	0.20587683	
575.8	0.22163579	0.20602313	
576	0.22220005	0.20616935	
576.2	0.22214668	0.2063155	
576.4	0.22257978	0.20646157	
576.6	0.2220625	0.20660757	
576.8	0.22189161	0.20675349	
577	0.22213534	0.20689933	
577.2	0.22256935	0.2070451	
577.4	0.22234981	0.20719079	
577.6	0.22232731	0.20733641	
577.8	0.22217926	0.20748195	
578	0.22198135	0.20762741	
578.2	0.22164332	0.2077728	
578.4	0.22208621	0.20791811	
578.6	0.22208139	0.20806335	
578.8	0.22235473	0.20820852	
579	0.22176858	0.2083536	
579.2	0.22175346	0.20849862	
579.4	0.22143695	0.20864355	
579.6	0.22162795	0.20878841	
579.8	0.22150772	0.2089332	
580	0.22190612	0.20907791	
580.2	0.22197671	0.20922255	
580.4	0.22159735	0.20936711	
580.6	0.22171745	0.20951159	
580.8	0.22224176	0.209656	
581	0.22320194	0.20980034	
581.2	0.22387848	0.2099446	
581.4	0.22462802	0.21008879	
581.6	0.22517508	0.2102329	
581.8	0.22568821	0.21037693	
582	0.22606212	0.21052089	
582.2	0.2262083	0.21066478	
582.4	0.22673679	0.21080859	
582.6	0.2272087	0.21095233	
582.8	0.22700598	0.21109599	
583	0.22710968	0.21123958	
583.2	0.22757342	0.21138309	
583.4	0.22745276	0.21152653	
583.6	0.22789757	0.21166989	
583.8	0.22801931	0.21181318	
584	0.22813967	0.2119564	
584.2	0.22816788	0.21209954	
584.4	0.2287115	0.2122426	
584.6	0.22909099	0.2123856	
584.8	0.22924674	0.21252851	
585	0.22965142	0.21267136	
585.2	0.22996294	0.21281413	
585.4	0.22999118	0.21295682	
585.6	0.23007791	0.21309944	
585.8	0.23002657	0.21324199	
586	0.22943785	0.21338446	
586.2	0.22920546	0.21352686	
586.4	0.22914062	0.21366918	
586.6	0.22921292	0.21381144	
586.8	0.22884659	0.21395361	
587	0.22912154	0.21409572	
587.2	0.22890467	0.21423774	
587.4	0.2281976	0.2143797	
587.6	0.22851799	0.21452158	
587.8	0.22881948	0.21466339	
588	0.22843196	0.21480512	
588.2	0.22839871	0.21494678	
588.4	0.22833266	0.21508837	
588.6	0.22765866	0.21522989	
588.8	0.22791295	0.21537132	
589	0.22826783	0.21551269	
589.2	0.22850717	0.21565398	
589.4	0.22867817	0.2157952	
589.6	0.22897985	0.21593635	
589.8	0.22854479	0.21607742	
590	0.22915988	0.21621842	
590.2	0.22958792	0.21635935	
590.4	0.2296852	0.2165002	
590.6	0.2302573	0.21664098	
590.8	0.23091849	0.21678169	
591	0.23125787	0.21692232	
591.2	0.23116746	0.21706288	
591.4	0.23164633	0.21720337	
591.6	0.23240178	0.21734379	
591.8	0.23264179	0.21748413	
592	0.23250788	0.2176244	
592.2	0.23287794	0.21776459	
592.4	0.2326217	0.21790472	
592.6	0.23260527	0.21804477	
592.8	0.2329249	0.21818474	
593	0.23321452	0.21832465	
593.2	0.23310064	0.21846448	
593.4	0.23289554	0.21860424	
593.6	0.23314367	0.21874393	
593.8	0.23353012	0.21888354	
594	0.23390739	0.21902309	
594.2	0.23360826	0.21916255	
594.4	0.23343488	0.21930195	
594.6	0.2332768	0.21944128	
594.8	0.23328256	0.21958053	
595	0.23306237	0.21971971	
595.2	0.23277117	0.21985882	
595.4	0.23261658	0.21999785	
595.6	0.23251344	0.22013681	
595.8	0.23225965	0.2202757	
596	0.23240498	0.22041452	
596.2	0.23237996	0.22055327	
596.4	0.23189969	0.22069194	
596.6	0.23234141	0.22083055	
596.8	0.23270289	0.22096908	
597	0.2330574	0.22110754	
597.2	0.23312563	0.22124592	
597.4	0.23357135	0.22138424	
597.6	0.2339618	0.22152248	
597.8	0.23360554	0.22166065	
598	0.23395051	0.22179875	
598.2	0.23444593	0.22193678	
598.4	0.23487595	0.22207473	
598.6	0.23492302	0.22221262	
598.8	0.23503972	0.22235043	
599	0.23531106	0.22248817	
599.2	0.23500618	0.22262584	
599.4	0.23450112	0.22276344	
599.6	0.23507082	0.22290096	
599.8	0.2349593	0.22303842	
600	0.23511528	0.2231758	
600.2	0.23519049	0.22331312	
600.4	0.23502716	0.22345036	
600.6	0.23529128	0.22358753	
600.8	0.23547657	0.22372462	
601	0.23538413	0.22386165	
601.2	0.23499383	0.22399861	
601.4	0.2351715	0.22413549	
601.6	0.23495096	0.2242723	
601.8	0.23478272	0.22440905	
602	0.23537838	0.22454572	
602.2	0.23569171	0.22468232	
602.4	0.23571756	0.22481885	
602.6	0.2358588	0.22495531	
602.8	0.23564562	0.2250917	
603	0.23575869	0.22522801	
603.2	0.23527614	0.22536426	
603.4	0.23508088	0.22550043	
603.6	0.23514141	0.22563654	
603.8	0.2347784	0.22577257	
604	0.23535605	0.22590853	
604.2	0.23629665	0.22604443	
604.4	0.23661981	0.22618025	
604.6	0.23728833	0.226316	
604.8	0.23793905	0.22645168	
605	0.23819223	0.22658729	
605.2	0.23871308	0.22672283	
605.4	0.2394265	0.2268583	
605.6	0.23919708	0.2269937	
605.8	0.23957848	0.22712903	
606	0.24001128	0.22726429	
606.2	0.2403807	0.22739948	
606.4	0.24004904	0.22753459	
606.6	0.23957523	0.22766964	
606.8	0.2392136	0.22780462	
607	0.23889605	0.22793953	
607.2	0.23869657	0.22807436	
607.4	0.23875044	0.22820913	
607.6	0.23852676	0.22834383	
607.8	0.23900955	0.22847846	
608	0.23951661	0.22861301	
608.2	0.23970402	0.2287475	
608.4	0.23955871	0.22888192	
608.6	0.23921542	0.22901627	
608.8	0.23904339	0.22915054	
609	0.23895561	0.22928475	
609.2	0.23902872	0.22941889	
609.4	0.23866419	0.22955296	
609.6	0.23870547	0.22968696	
609.8	0.23909809	0.22982089	
610	0.2387951	0.22995475	
610.2	0.23832495	0.23008854	
610.4	0.23768413	0.23022226	
610.6	0.23792715	0.23035591	
610.8	0.2385539	0.23048949	
611	0.2387676	0.23062301	
611.2	0.23974507	0.23075645	
611.4	0.24010907	0.23088982	
611.6	0.23983212	0.23102313	
611.8	0.24017215	0.23115636	
612	0.24015327	0.23128953	
612.2	0.24015249	0.23142263	
612.4	0.24003378	0.23155566	
612.6	0.23937059	0.23168861	
612.8	0.24010267	0.2318215	
613	0.24078597	0.23195432	
613.2	0.24117801	0.23208708	
613.4	0.24168328	0.23221976	
613.6	0.24212667	0.23235237	
613.8	0.2424344	0.23248492	
614	0.24249722	0.23261739	
614.2	0.24240658	0.2327498	
614.4	0.24250942	0.23288214	
614.6	0.24317776	0.23301441	
614.8	0.24367667	0.23314661	
615	0.24375128	0.23327874	
615.2	0.24411854	0.23341081	
615.4	0.24342737	0.2335428	
615.6	0.2430034	0.23367473	
615.8	0.2424127	0.23380659	
616	0.24213317	0.23393838	
616.2	0.24182906	0.2340701	
616.4	0.24187395	0.23420175	
616.6	0.24200714	0.23433333	
616.8	0.24277178	0.23446485	
617	0.24307743	0.2345963	
617.2	0.24382425	0.23472768	
617.4	0.24432311	0.23485899	
617.6	0.24476895	0.23499023	
617.8	0.24521109	0.2351214	
618	0.2454043	0.23525251	
618.2	0.24592495	0.23538355	
618.4	0.24676347	0.23551452	
618.6	0.24732541	0.23564542	
618.8	0.24732656	0.23577626	
619	0.24714275	0.23590702	
619.2	0.24721137	0.23603772	
619.4	0.24687057	0.23616835	
619.6	0.24703094	0.23629891	
619.8	0.24719427	0.23642941	
620	0.2475	0.23655983	
620.2	0.24759411	0.23669019	
620.4	0.24786102	0.23682049	
620.6	0.24774426	0.23695071	
620.8	0.24787479	0.23708087	
621	0.24757949	0.23721095	
621.2	0.24781272	0.23734098	
621.4	0.2475731	0.23747093	
621.6	0.24717725	0.23760081	
621.8	0.24651842	0.23773063	
622	0.24613977	0.23786038	
622.2	0.24625017	0.23799007	
622.4	0.24584919	0.23811968	
622.6	0.24519348	0.23824923	
622.8	0.24496088	0.23837871	
623	0.24538615	0.23850813	
623.2	0.24591832	0.23863748	
623.4	0.24592262	0.23876676	
623.6	0.24611209	0.23889597	
623.8	0.24664067	0.23902511	
624	0.24676323	0.23915419	
624.2	0.24653522	0.2392832	
624.4	0.24660545	0.23941215	
624.6	0.24650561	0.23954103	
624.8	0.24682014	0.23966984	
625	0.24702432	0.23979858	
625.2	0.24731558	0.23992726	
625.4	0.24755363	0.24005587	
625.6	0.24707696	0.24018441	
625.8	0.24729413	0.24031289	
626	0.24761678	0.24044129	
626.2	0.24833893	0.24056964	
626.4	0.24850531	0.24069791	
626.6	0.24850131	0.24082612	
626.8	0.24889139	0.24095427	
627	0.24862659	0.24108234	
627.2	0.2486557	0.24121035	
627.4	0.24880131	0.2413383	
627.6	0.24861661	0.24146617	
627.8	0.24896687	0.24159398	
628	0.24830479	0.24172173	
628.2	0.24804839	0.2418494	
628.4	0.24849455	0.24197702	
628.6	0.24809415	0.24210456	
628.8	0.24812397	0.24223204	
629	0.24848755	0.24235945	
629.2	0.24854419	0.2424868	
629.4	0.24875062	0.24261408	
629.6	0.24869937	0.24274129	
629.8	0.24934196	0.24286844	
630	0.24986967	0.24299552	
630.2	0.25030858	0.24312254	
630.4	0.2502887	0.24324949	
630.6	0.25054169	0.24337637	
630.8	0.25141734	0.24350319	
631	0.25218703	0.24362994	
631.2	0.25307477	0.24375663	
631.4	0.25316903	0.24388325	
631.6	0.25336695	0.2440098	
631.8	0.25387628	0.24413629	
632	0.25366999	0.24426272	
632.2	0.25446831	0.24438907	
632.4	0.25438312	0.24451537	
632.6	0.25375466	0.24464159	
632.8	0.25345563	0.24476775	
633	0.2532307	0.24489385	
633.2	0.25214399	0.24501988	
633.4	0.25154523	0.24514584	
633.6	0.25102162	0.24527174	
633.8	0.25094457	0.24539757	
634	0.25096619	0.24552334	
634.2	0.25091949	0.24564904	
634.4	0.25058426	0.24577468	
634.6	0.25094336	0.24590025	
634.8	0.25174497	0.24602576	
635	0.25192987	0.2461512	
635.2	0.25225496	0.24627658	
635.4	0.25255135	0.24640189	
635.6	0.25387176	0.24652714	
635.8	0.2540441	0.24665232	
636	0.25438436	0.24677743	
636.2	0.25466391	0.24690249	
636.4	0.25467499	0.24702747	
636.6	0.25443384	0.24715239	
636.8	0.25435438	0.24727725	
637	0.25395739	0.24740204	
637.2	0.25347344	0.24752677	
637.4	0.25384284	0.24765143	
637.6	0.25352059	0.24777603	
637.8	0.25352071	0.24790056	
638	0.25350974	0.24802503	
638.2	0.25351965	0.24814943	
638.4	0.25326594	0.24827377	
638.6	0.25306524	0.24839804	
638.8	0.25353443	0.24852225	
639	0.25370551	0.2486464	
639.2	0.25426774	0.24877048	
639.4	0.25431325	0.24889449	
639.6	0.25487417	0.24901844	
639.8	0.25525538	0.24914233	
640	0.25555991	0.24926615	
640.2	0.25557748	0.24938991	
640.4	0.25626719	0.24951361	
640.6	0.25650147	0.24963724	
640.8	0.25700428	0.2497608	
641	0.25677534	0.2498843	
641.2	0.25694238	0.25000774	
641.4	0.25685374	0.25013111	
641.6	0.25634957	0.25025442	
641.8	0.25638663	0.25037767	
642	0.2567648	0.25050085	
642.2	0.25661728	0.25062397	
642.4	0.25643857	0.25074702	
642.6	0.25623829	0.25087001	
642.8	0.25653646	0.25099293	
643	0.25651018	0.25111579	
643.2	0.25688373	0.25123859	
643.4	0.25723019	0.25136132	
643.6	0.25763161	0.25148399	
643.8	0.25781116	0.2516066	
644	0.25761788	0.25172914	
644.2	0.25748231	0.25185162	
644.4	0.25788406	0.25197404	
644.6	0.25780142	0.25209639	
644.8	0.25777662	0.25221868	
645	0.25790609	0.2523409	
645.2	0.2574663	0.25246306	
645.4	0.25733042	0.25258516	
645.6	0.25693606	0.25270719	
645.8	0.25784662	0.25282917	
646	0.25811686	0.25295107	
646.2	0.2583896	0.25307292	
646.4	0.25887691	0.2531947	
646.6	0.259098	0.25331641	
646.8	0.25916401	0.25343807	
647	0.25920698	0.25355966	
647.2	0.25937246	0.25368119	
647.4	0.25949371	0.25380265	
647.6	0.25930165	0.25392405	
647.8	0.25931058	0.25404539	
648	0.25937503	0.25416667	
648.2	0.25946325	0.25428788	
648.4	0.25972699	0.25440903	
648.6	0.25992603	0.25453012	
648.8	0.2600392	0.25465114	
649	0.26064522	0.2547721	
649.2	0.260563	0.254893	
649.4	0.26088459	0.25501384	
649.6	0.26108573	0.25513461	
649.8	0.26188818	0.25525532	
650	0.2618208	0.25537596	
650.2	0.26185803	0.25549655	
650.4	0.26167058	0.25561707	
650.6	0.26160238	0.25573753	
650.8	0.26177696	0.25585793	
651	0.26126176	0.25597826	
651.2	0.2616196	0.25609853	
651.4	0.26215265	0.25621874	
651.6	0.26130517	0.25633889	
651.8	0.26139381	0.25645897	
652	0.26101099	0.25657899	
652.2	0.26107477	0.25669895	
652.4	0.26132374	0.25681885	
652.6	0.26196251	0.25693868	
652.8	0.26248134	0.25705846	
653	0.26305658	0.25717817	
653.2	0.26276219	0.25729781	
653.4	0.26296133	0.2574174	
653.6	0.26345729	0.25753692	
653.8	0.26348536	0.25765639	
654	0.26345143	0.25777579	
654.2	0.26370426	0.25789512	
654.4	0.26364605	0.2580144	
654.6	0.26399984	0.25813361	
654.8	0.26411367	0.25825276	
655	0.26372175	0.25837185	
655.2	0.26412774	0.25849088	
655.4	0.26358384	0.25860985	
655.6	0.26262154	0.25872875	
655.8	0.26267313	0.2588476	
656	0.2624581	0.25896638	
656.2	0.26304999	0.2590851	
656.4	0.26317114	0.25920375	
656.6	0.26336497	0.25932235	
656.8	0.26334621	0.25944088	
657	0.26334372	0.25955936	
657.2	0.26338138	0.25967777	
657.4	0.26412904	0.25979612	
657.6	0.26476398	0.2599144	
657.8	0.26481157	0.26003263	
658	0.26469934	0.2601508	
658.2	0.26577404	0.2602689	
658.4	0.26557359	0.26038694	
658.6	0.26604687	0.26050492	
658.8	0.26645912	0.26062284	
659	0.26606315	0.2607407	
659.2	0.26631485	0.2608585	
659.4	0.26646704	0.26097624	
659.6	0.26623679	0.26109391	
659.8	0.2664327	0.26121152	
660	0.26707574	0.26132908	
660.2	0.26745299	0.26144657	
660.4	0.26682235	0.261564	
660.6	0.26694737	0.26168137	
660.8	0.26735901	0.26179868	
661	0.26687663	0.26191593	
661.2	0.26693708	0.26203311	
661.4	0.26699045	0.26215024	
661.6	0.26689907	0.2622673	
661.8	0.26614497	0.26238431	
662	0.26613952	0.26250125	
662.2	0.26671458	0.26261813	
662.4	0.26637449	0.26273496	
662.6	0.26686161	0.26285172	
662.8	0.26696178	0.26296842	
663	0.26698163	0.26308506	
663.2	0.26743578	0.26320164	
663.4	0.2679284	0.26331816	
663.6	0.26817492	0.26343462	
663.8	0.26929468	0.26355101	
664	0.26964576	0.26366735	
664.2	0.26949258	0.26378363	
664.4	0.26922903	0.26389984	
664.6	0.26973831	0.264016	
664.8	0.26912018	0.2641321	
665	0.26804414	0.26424813	
665.2	0.26821111	0.26436411	
665.4	0.26832138	0.26448002	
665.6	0.26818543	0.26459588	
665.8	0.26808685	0.26471167	
666	0.26816187	0.26482741	
666.2	0.26815307	0.26494308	
666.4	0.26860311	0.26505869	
666.6	0.2690404	0.26517425	
666.8	0.26895387	0.26528974	
667	0.26957867	0.26540518	
667.2	0.27038056	0.26552055	
667.4	0.27074257	0.26563587	
667.6	0.2716542	0.26575112	
667.8	0.27214615	0.26586631	
668	0.27151085	0.26598145	
668.2	0.27174604	0.26609652	
668.4	0.27174915	0.26621154	
668.6	0.2717742	0.26632649	
668.8	0.27104477	0.26644139	
669	0.27096014	0.26655623	
669.2	0.27096009	0.266671	
669.4	0.27128547	0.26678572	
669.6	0.27105002	0.26690038	
669.8	0.27051026	0.26701497	
670	0.27093538	0.26712951	
670.2	0.27126647	0.26724399	
670.4	0.27156801	0.26735841	
670.6	0.27169707	0.26747277	
670.8	0.27193333	0.26758707	
671	0.2730768	0.26770131	
671.2	0.27334422	0.26781549	
671.4	0.27297314	0.26792961	
671.6	0.27365351	0.26804368	
671.8	0.27350167	0.26815768	
672	0.27319741	0.26827162	
672.2	0.27389678	0.26838551	
672.4	0.27356393	0.26849933	
672.6	0.27319661	0.2686131	
672.8	0.27255154	0.26872681	
673	0.27247868	0.26884046	
673.2	0.27199938	0.26895405	
673.4	0.27202024	0.26906758	
673.6	0.27203672	0.26918105	
673.8	0.27156828	0.26929446	
674	0.27255593	0.26940782	
674.2	0.27283363	0.26952111	
674.4	0.27307752	0.26963435	
674.6	0.27328734	0.26974752	
674.8	0.27343498	0.26986064	
675	0.27372741	0.2699737	
675.2	0.27314658	0.2700867	
675.4	0.2732853	0.27019964	
675.6	0.27334579	0.27031253	
675.8	0.27329115	0.27042535	
676	0.27328852	0.27053812	
676.2	0.27366674	0.27065083	
676.4	0.27338416	0.27076348	
676.6	0.27319807	0.27087607	
676.8	0.27341633	0.2709886	
677	0.27358839	0.27110107	
677.2	0.27346293	0.27121349	
677.4	0.2739523	0.27132584	
677.6	0.27416034	0.27143814	
677.8	0.27406314	0.27155038	
678	0.27465016	0.27166256	
678.2	0.27553267	0.27177469	
678.4	0.27524286	0.27188675	
678.6	0.27488181	0.27199876	
678.8	0.27508796	0.27211071	
679	0.27524123	0.2722226	
679.2	0.27550994	0.27233443	
679.4	0.27556175	0.27244621	
679.6	0.27555426	0.27255792	
679.8	0.27575899	0.27266958	
680	0.27579683	0.27278118	
680.2	0.27585157	0.27289273	
680.4	0.27598404	0.27300421	
680.6	0.27602359	0.27311564	
680.8	0.27641341	0.273227	
681	0.27631233	0.27333832	
681.2	0.27668825	0.27344957	
681.4	0.27657544	0.27356076	
681.6	0.27655912	0.2736719	
681.8	0.27656353	0.27378298	
682	0.27689522	0.273894	
682.2	0.27684122	0.27400497	
682.4	0.27629622	0.27411587	
682.6	0.27650005	0.27422672	
682.8	0.27703228	0.27433751	
683	0.27675677	0.27444825	
683.2	0.27661561	0.27455892	
683.4	0.27626327	0.27466954	
683.6	0.27596503	0.27478011	
683.8	0.27585995	0.27489061	
684	0.27510667	0.27500106	
684.2	0.27512296	0.27511144	
684.4	0.27559829	0.27522178	
684.6	0.2754332	0.27533205	
684.8	0.27577582	0.27544227	
685	0.27602105	0.27555243	
685.2	0.27684234	0.27566253	
685.4	0.27699083	0.27577258	
685.6	0.27743384	0.27588257	
685.8	0.27751765	0.2759925	
686	0.27754363	0.27610237	
686.2	0.27764401	0.27621219	
686.4	0.27866706	0.27632195	
686.6	0.27880064	0.27643165	
686.8	0.27844734	0.2765413	
687	0.27787435	0.27665089	
687.2	0.27811965	0.27676042	
687.4	0.27747898	0.27686989	
687.6	0.2774855	0.27697931	
687.8	0.27732097	0.27708867	
688	0.27633301	0.27719798	
688.2	0.27649034	0.27730723	
688.4	0.27694827	0.27741642	
688.6	0.27674544	0.27752555	
688.8	0.27720765	0.27763463	
689	0.27757444	0.27774365	
689.2	0.27824499	0.27785261	
689.4	0.27815572	0.27796152	
689.6	0.27821916	0.27807037	
689.8	0.27855679	0.27817917	
690	0.27926528	0.27828791	
690.2	0.28049578	0.27839659	
690.4	0.28114473	0.27850521	
690.6	0.28111808	0.27861378	
690.8	0.2814144	0.27872229	
691	0.28188304	0.27883075	
691.2	0.28236898	0.27893915	
691.4	0.28168782	0.27904749	
691.6	0.28219287	0.27915578	
691.8	0.28127529	0.27926401	
692	0.28059735	0.27937219	
692.2	0.2805407	0.2794803	
692.4	0.28010608	0.27958837	
692.6	0.27978156	0.27969637	
692.8	0.27930974	0.27980432	
693	0.2791773	0.27991222	
693.2	0.2793824	0.28002006	
693.4	0.27910208	0.28012784	
693.6	0.27870426	0.28023556	
693.8	0.27948176	0.28034323	
694	0.28054142	0.28045085	
694.2	0.28168211	0.2805584	
694.4	0.2819996	0.28066591	
694.6	0.28215804	0.28077335	
694.8	0.28322996	0.28088074	
695	0.28342582	0.28098808	
695.2	0.2836101	0.28109536	
695.4	0.28356747	0.28120258	
695.6	0.28368856	0.28130975	
695.8	0.28357303	0.28141686	
696	0.28355855	0.28152392	
696.2	0.28331804	0.28163092	
696.4	0.28324239	0.28173786	
696.6	0.28335182	0.28184475	
696.8	0.28272824	0.28195159	
697	0.28262655	0.28205836	
697.2	0.28238394	0.28216509	
697.4	0.28198681	0.28227175	
697.6	0.28175196	0.28237837	
697.8	0.28252952	0.28248492	
698	0.28235294	0.28259142	
698.2	0.28234912	0.28269787	
698.4	0.28176024	0.28280426	
698.6	0.28183259	0.2829106	
698.8	0.28226712	0.28301688	
699	0.2814	0.2831231	
699.2	0.28127936	0.28322927	
699.4	0.28170386	0.28333539	
699.6	0.28184065	0.28344145	
699.8	0.28185112	0.28354745	
700	0.28179931	0.2836534	
700.2	0.28224124	0.28375929	
700.4	0.28278972	0.28386513	
700.6	0.2833013	0.28397092	
700.8	0.28391401	0.28407665	
701	0.28411062	0.28418232	
701.2	0.28463735	0.28428794	
701.4	0.28474204	0.28439351	
701.6	0.28502702	0.28449902	
701.8	0.2850562	0.28460447	
702	0.28479744	0.28470987	
702.2	0.28529938	0.28481522	
702.4	0.28472223	0.28492051	
702.6	0.2847443	0.28502574	
702.8	0.28400059	0.28513093	
703	0.28357914	0.28523605	
703.2	0.28323992	0.28534112	
703.4	0.28292543	0.28544614	
703.6	0.28251924	0.28555111	
703.8	0.28211822	0.28565601	
704	0.28214695	0.28576087	
704.2	0.2825847	0.28586567	
704.4	0.2836284	0.28597041	
704.6	0.28392629	0.2860751	
704.8	0.28438135	0.28617974	
705	0.28439086	0.28628432	
705.2	0.28447769	0.28638885	
705.4	0.28456929	0.28649332	
705.6	0.28499055	0.28659774	
705.8	0.28519947	0.28670211	
706	0.2857176	0.28680642	
706.2	0.28610023	0.28691067	
706.4	0.28570249	0.28701488	
706.6	0.28641958	0.28711902	
706.8	0.28631772	0.28722312	
707	0.28646943	0.28732716	
707.2	0.28620524	0.28743114	
707.4	0.28666958	0.28753508	
707.6	0.28700934	0.28763895	
707.8	0.28727732	0.28774278	
708	0.2870099	0.28784655	
708.2	0.28767012	0.28795026	
708.4	0.28781708	0.28805393	
708.6	0.28713956	0.28815753	
708.8	0.28713183	0.28826109	
709	0.2873697	0.28836459	
709.2	0.2870262	0.28846804	
709.4	0.28673755	0.28857143	
709.6	0.28682074	0.28867477	
709.8	0.28688097	0.28877805	
710	0.28648496	0.28888129	
710.2	0.28626142	0.28898446	
710.4	0.28600776	0.28908759	
710.6	0.28653658	0.28919066	
710.8	0.28686847	0.28929368	
711	0.28693176	0.28939664	
711.2	0.28742656	0.28949955	
711.4	0.28774486	0.28960241	
711.6	0.28800056	0.28970522	
711.8	0.28816426	0.28980797	
712	0.2881253	0.28991066	
712.2	0.28901356	0.29001331	
712.4	0.28891792	0.2901159	
712.6	0.28916016	0.29021843	
712.8	0.28967962	0.29032092	
713	0.29022276	0.29042335	
713.2	0.28960623	0.29052573	
713.4	0.28957085	0.29062805	
713.6	0.29039659	0.29073032	
713.8	0.29034718	0.29083254	
714	0.29059335	0.2909347	
714.2	0.29053839	0.29103682	
714.4	0.29033311	0.29113887	
714.6	0.29021877	0.29124088	
714.8	0.29050912	0.29134283	
715	0.2898239	0.29144473	
715.2	0.28950396	0.29154658	
715.4	0.28894371	0.29164837	
715.6	0.28869309	0.29175011	
715.8	0.28893126	0.2918518	
716	0.2890576	0.29195344	
716.2	0.28951902	0.29205502	
716.4	0.28948354	0.29215655	
716.6	0.28931956	0.29225803	
716.8	0.28957367	0.29235945	
717	0.28943742	0.29246082	
717.2	0.28981313	0.29256214	
717.4	0.29039549	0.29266341	
717.6	0.29155295	0.29276462	
717.8	0.29128984	0.29286578	
718	0.29131311	0.29296689	
718.2	0.29083692	0.29306795	
718.4	0.29080144	0.29316895	
718.6	0.29061236	0.2932699	
718.8	0.29059762	0.2933708	
719	0.28989334	0.29347165	
719.2	0.28980941	0.29357244	
719.4	0.29005692	0.29367318	
719.6	0.28995931	0.29377387	
719.8	0.29024972	0.29387451	
720	0.28993554	0.29397509	
720.2	0.29061696	0.29407563	
720.4	0.29060253	0.29417611	
720.6	0.29024166	0.29427653	
720.8	0.29048357	0.29437691	
721	0.29055302	0.29447723	
721.2	0.29139327	0.2945775	
721.4	0.29184508	0.29467772	
721.6	0.29238085	0.29477789	
721.8	0.29231078	0.29487801	
722	0.29271271	0.29497807	
722.2	0.29313431	0.29507808	
722.4	0.29315747	0.29517804	
722.6	0.29295613	0.29527795	
722.8	0.29289002	0.2953778	
723	0.29276623	0.29547761	
723.2	0.2932143	0.29557736	
723.4	0.29314707	0.29567706	
723.6	0.29285587	0.29577671	
723.8	0.29284244	0.2958763	
724	0.29286508	0.29597585	
724.2	0.29299077	0.29607534	
724.4	0.29258511	0.29617478	
724.6	0.29214341	0.29627417	
724.8	0.29231422	0.29637351	
725	0.2921666	0.2964728	
725.2	0.29276979	0.29657203	
725.4	0.29270141	0.29667121	
725.6	0.29323134	0.29677035	
725.8	0.29349081	0.29686943	
726	0.29286557	0.29696845	
726.2	0.29302355	0.29706743	
726.4	0.29363119	0.29716636	
726.6	0.29313454	0.29726523	
726.8	0.29352133	0.29736405	
727	0.29377997	0.29746283	
727.2	0.29409635	0.29756155	
727.4	0.2944142	0.29766022	
727.6	0.29481884	0.29775883	
727.8	0.29454479	0.2978574	
728	0.29453726	0.29795592	
728.2	0.2947218	0.29805438	
728.4	0.29504579	0.29815279	
728.6	0.29517148	0.29825116	
728.8	0.29523834	0.29834947	
729	0.29526379	0.29844773	
729.2	0.29495068	0.29854594	
729.4	0.2946255	0.29864409	
729.6	0.29483146	0.2987422	
729.8	0.29459516	0.29884026	
730	0.29424999	0.29893826	
730.2	0.29442606	0.29903621	
730.4	0.29465518	0.29913412	
730.6	0.29433108	0.29923197	
730.8	0.29511709	0.29932977	
731	0.29528832	0.29942752	
731.2	0.29501802	0.29952522	
731.4	0.29537279	0.29962287	
731.6	0.29559518	0.29972047	
731.8	0.29543131	0.29981802	
732	0.29593269	0.29991551	
732.2	0.29607988	0.30001296	
732.4	0.29675256	0.30011036	
732.6	0.29676681	0.3002077	
732.8	0.29677613	0.300305	
733	0.29696447	0.30040224	
733.2	0.29673663	0.30049943	
733.4	0.29759968	0.30059658	
733.6	0.29789789	0.30069367	
733.8	0.29833294	0.30079071	
734	0.29818924	0.3008877	
734.2	0.29821987	0.30098464	
734.4	0.29890565	0.30108153	
734.6	0.29906648	0.30117837	
734.8	0.29919513	0.30127516	
735	0.2992899	0.3013719	
735.2	0.29957136	0.30146859	
735.4	0.29981798	0.30156523	
735.6	0.29959851	0.30166182	
735.8	0.29919844	0.30175836	
736	0.29908154	0.30185485	
736.2	0.29890434	0.30195129	
736.4	0.29938722	0.30204768	
736.6	0.29900348	0.30214402	
736.8	0.2993122	0.30224031	
737	0.29980947	0.30233654	
737.2	0.29989854	0.30243273	
737.4	0.30018618	0.30252887	
737.6	0.30039341	0.30262496	
737.8	0.30078415	0.302721	
738	0.30055002	0.30281699	
738.2	0.3006221	0.30291293	
738.4	0.30070417	0.30300882	
738.6	0.30093316	0.30310466	
738.8	0.30154433	0.30320044	
739	0.30207152	0.30329618	
739.2	0.30246077	0.30339187	
739.4	0.30264562	0.30348752	
739.6	0.30296603	0.30358311	
739.8	0.30305561	0.30367865	
740	0.30241766	0.30377414	
740.2	0.30219951	0.30386958	
740.4	0.30193136	0.30396497	
740.6	0.30131061	0.30406031	
740.8	0.30078217	0.30415561	
741	0.30028494	0.30425085	
741.2	0.29980513	0.30434605	
741.4	0.29942888	0.30444119	
741.6	0.29926248	0.30453629	
741.8	0.2986597	0.30463133	
742	0.29885057	0.30472633	
742.2	0.2989211	0.30482127	
742.4	0.29930006	0.30491617	
742.6	0.3002023	0.30501102	
742.8	0.30072514	0.30510582	
743	0.30142457	0.30520057	
743.2	0.30173005	0.30529527	
743.4	0.3021546	0.30538992	
743.6	0.30271098	0.30548452	
743.8	0.30206626	0.30557908	
744	0.30182857	0.30567358	
744.2	0.30237424	0.30576804	
744.4	0.30239584	0.30586244	
744.6	0.30228287	0.3059568	
744.8	0.30238588	0.30605111	
745	0.30241707	0.30614537	
745.2	0.30268332	0.30623958	
745.4	0.30276974	0.30633374	
745.6	0.30264753	0.30642785	
745.8	0.3031475	0.30652191	
746	0.30397139	0.30661593	
746.2	0.30345241	0.30670989	
746.4	0.30412278	0.30680381	
746.6	0.30393172	0.30689768	
746.8	0.30345679	0.3069915	
747	0.30295055	0.30708527	
747.2	0.30197936	0.30717899	
747.4	0.30201442	0.30727266	
747.6	0.30206784	0.30736629	
747.8	0.30135365	0.30745986	
748	0.30140078	0.30755339	
748.2	0.30125151	0.30764687	
748.4	0.30110789	0.3077403	
748.6	0.30142061	0.30783368	
748.8	0.30211877	0.30792701	
749	0.30221553	0.3080203	
749.2	0.30231831	0.30811353	
749.4	0.30287364	0.30820672	
749.6	0.30326613	0.30829986	
749.8	0.30429466	0.30839295	
750	0.30440137	0.30848599	
750.2	0.30440872	0.30857898	
750.4	0.30522169	0.30867193	
750.6	0.30511818	0.30876483	
750.8	0.30497432	0.30885768	
751	0.30442436	0.30895048	
751.2	0.30364175	0.30904323	
751.4	0.30397465	0.30913593	
751.6	0.30344902	0.30922859	
751.8	0.30365243	0.3093212	
752	0.30352424	0.30941376	
752.2	0.30387682	0.30950627	
752.4	0.30449376	0.30959874	
752.6	0.30502495	0.30969115	
752.8	0.30538449	0.30978352	
753	0.30527286	0.30987584	
753.2	0.30463342	0.30996811	
753.4	0.30531162	0.31006034	
753.6	0.30515487	0.31015251	
753.8	0.30526264	0.31024464	
754	0.30467792	0.31033672	
754.2	0.30509473	0.31042875	
754.4	0.30518667	0.31052074	
754.6	0.30472735	0.31061267	
754.8	0.30412307	0.31070456	
755	0.30343931	0.3107964	
755.2	0.30338471	0.3108882	
755.4	0.30382458	0.31097994	
755.6	0.30361354	0.31107164	
755.8	0.30418346	0.31116329	
756	0.30401636	0.3112549	
756.2	0.30508642	0.31134645	
756.4	0.30556543	0.31143796	
756.6	0.30602975	0.31152942	
756.8	0.30637082	0.31162083	
757	0.30632566	0.3117122	
757.2	0.30644337	0.31180352	
757.4	0.30707023	0.31189479	
757.6	0.30740452	0.31198601	
757.8	0.30719052	0.31207719	
758	0.30713922	0.31216832	
758.2	0.30756634	0.3122594	
758.4	0.30763709	0.31235043	
758.6	0.30721658	0.31244142	
758.8	0.30756669	0.31253236	
759	0.30772505	0.31262325	
759.2	0.30777926	0.31271409	
759.4	0.30782363	0.31280489	
759.6	0.30788839	0.31289564	
759.8	0.30836294	0.31298634	
760	0.30906598	0.313077	
760.2	0.30978561	0.31316761	
760.4	0.30973678	0.31325817	
760.6	0.30921875	0.31334868	
760.8	0.30900394	0.31343915	
761	0.30901608	0.31352957	
761.2	0.30886474	0.31361995	
761.4	0.30847182	0.31371027	
761.6	0.3083952	0.31380055	
761.8	0.30796063	0.31389079	
762	0.30782176	0.31398097	
762.2	0.30820554	0.31407111	
762.4	0.30869309	0.31416121	
762.6	0.30831351	0.31425125	
762.8	0.3087989	0.31434125	
763	0.30921645	0.3144312	
763.2	0.30930457	0.31452111	
763.4	0.31007533	0.31461097	
763.6	0.31087909	0.31470078	
763.8	0.31092369	0.31479054	
764	0.31135868	0.31488026	
764.2	0.31106285	0.31496994	
764.4	0.31048233	0.31505956	
764.6	0.31020075	0.31514914	
764.8	0.3103407	0.31523867	
765	0.31038574	0.31532816	
765.2	0.31035955	0.3154176	
765.4	0.31027733	0.31550699	
765.6	0.31043927	0.31559634	
765.8	0.31097343	0.31568564	
766	0.31073979	0.31577489	
766.2	0.3116934	0.3158641	
766.4	0.31164424	0.31595326	
766.6	0.31153257	0.31604237	
766.8	0.31153741	0.31613144	
767	0.31213738	0.31622047	
767.2	0.31291004	0.31630944	
767.4	0.31359595	0.31639837	
767.6	0.31366124	0.31648725	
767.8	0.31354795	0.31657609	
768	0.31437986	0.31666488	
768.2	0.31382021	0.31675363	
768.4	0.31352332	0.31684233	
768.6	0.31340848	0.31693098	
768.8	0.31286003	0.31701959	
769	0.3125099	0.31710815	
769.2	0.31255313	0.31719666	
769.4	0.31154206	0.31728513	
769.6	0.31149719	0.31737355	
769.8	0.31131773	0.31746193	
770	0.31072167	0.31755026	
770.2	0.31026988	0.31763855	
770.4	0.31008618	0.31772679	
770.6	0.30987902	0.31781498	
770.8	0.30953976	0.31790313	
771	0.30983121	0.31799123	
771.2	0.30995679	0.31807929	
771.4	0.30934946	0.3181673	
771.6	0.30960949	0.31825526	
771.8	0.31032285	0.31834318	
772	0.31068457	0.31843105	
772.2	0.31081924	0.31851888	
772.4	0.31150411	0.31860666	
772.6	0.31212969	0.3186944	
772.8	0.31278386	0.31878209	
773	0.31325721	0.31886973	
773.2	0.31393974	0.31895733	
773.4	0.31432068	0.31904489	
773.6	0.31499307	0.3191324	
773.8	0.31530698	0.31921986	
774	0.31599698	0.31930728	
774.2	0.31557384	0.31939465	
774.4	0.31571659	0.31948198	
774.6	0.31555599	0.31956926	
774.8	0.3151445	0.3196565	
775	0.3146809	0.31974369	
775.2	0.31419805	0.31983083	
775.4	0.31416992	0.31991793	
775.6	0.31455175	0.32000499	
775.8	0.31446928	0.320092	
776	0.31417778	0.32017896	
776.2	0.31498197	0.32026588	
776.4	0.31471161	0.32035276	
776.6	0.31465285	0.32043959	
776.8	0.31479595	0.32052637	
777	0.31460029	0.32061311	
777.2	0.31491503	0.3206998	
777.4	0.31576499	0.32078645	
777.6	0.31531415	0.32087306	
777.8	0.31531183	0.32095962	
778	0.31512647	0.32104613	
778.2	0.31446347	0.3211326	
778.4	0.3146315	0.32121902	
778.6	0.31551442	0.3213054	
778.8	0.31495586	0.32139174	
779	0.31470332	0.32147803	
779.2	0.31446745	0.32156427	
779.4	0.3149162	0.32165047	
779.6	0.31497186	0.32173663	
779.8	0.31505374	0.32182274	
780	0.31527932	0.3219088	
780.2	0.31560972	0.32199482	
780.4	0.31493218	0.3220808	
780.6	0.31562551	0.32216673	
780.8	0.31646519	0.32225262	
781	0.31711695	0.32233846	
781.2	0.31797353	0.32242426	
781.4	0.31785001	0.32251001	
781.6	0.31701868	0.32259572	
781.8	0.31709521	0.32268138	
782	0.31747108	0.322767	
782.2	0.31741399	0.32285258	
782.4	0.31774784	0.32293811	
782.6	0.31816776	0.32302359	
782.8	0.31687852	0.32310904	
783	0.31674432	0.32319443	
783.2	0.31638133	0.32327979	
783.4	0.3168628	0.32336509	
783.6	0.31656899	0.32345036	
783.8	0.3159956	0.32353558	
784	0.31532747	0.32362076	
784.2	0.31491892	0.32370589	
784.4	0.31500819	0.32379097	
784.6	0.31604503	0.32387602	
784.8	0.31703363	0.32396102	
785	0.31741292	0.32404597	
785.2	0.31770187	0.32413088	
785.4	0.31762532	0.32421575	
785.6	0.31826652	0.32430057	
785.8	0.31869105	0.32438535	
786	0.31883528	0.32447008	
786.2	0.31894811	0.32455477	
786.4	0.31921731	0.32463942	
786.6	0.31946337	0.32472402	
786.8	0.31915942	0.32480858	
787	0.32004269	0.3248931	
787.2	0.3196741	0.32497757	
787.4	0.31910371	0.32506199	
787.6	0.31852198	0.32514638	
787.8	0.3184161	0.32523071	
788	0.31845588	0.32531501	
788.2	0.31873084	0.32539926	
788.4	0.31886337	0.32548347	
788.6	0.31926346	0.32556763	
788.8	0.31923043	0.32565175	
789	0.31930823	0.32573583	
789.2	0.31970906	0.32581986	
789.4	0.3200478	0.32590385	
789.6	0.32010407	0.3259878	
789.8	0.3198703	0.3260717	
790	0.32005447	0.32615556	
790.2	0.32028238	0.32623937	
790.4	0.31966983	0.32632314	
790.6	0.32023289	0.32640687	
790.8	0.32058221	0.32649055	
791	0.32018616	0.3265742	
791.2	0.31934039	0.32665779	
791.4	0.3185477	0.32674135	
791.6	0.31894751	0.32682486	
791.8	0.31944988	0.32690832	
792	0.31892838	0.32699175	
792.2	0.31849559	0.32707513	
792.4	0.31800534	0.32715847	
792.6	0.31791656	0.32724176	
792.8	0.31798669	0.32732501	
793	0.31879154	0.32740822	
793.2	0.31877821	0.32749138	
793.4	0.31927321	0.3275745	
793.6	0.31903335	0.32765758	
793.8	0.31892635	0.32774061	
794	0.31895752	0.3278236	
794.2	0.31885683	0.32790655	
794.4	0.31875991	0.32798946	
794.6	0.31940497	0.32807232	
794.8	0.31953437	0.32815514	
795	0.31867921	0.32823792	
795.2	0.31881189	0.32832065	
795.4	0.31881679	0.32840334	
795.6	0.31942157	0.32848599	
795.8	0.31971879	0.32856859	
796	0.31949268	0.32865115	
796.2	0.3200704	0.32873367	
796.4	0.31959103	0.32881614	
796.6	0.32006273	0.32889858	
796.8	0.32061653	0.32898097	
797	0.32106313	0.32906331	
797.2	0.32118462	0.32914562	
797.4	0.32075011	0.32922788	
797.6	0.32001079	0.3293101	
797.8	0.31961828	0.32939227	
798	0.31914339	0.32947441	
798.2	0.31925696	0.3295565	
798.4	0.31917949	0.32963855	
798.6	0.31917292	0.32972055	
798.8	0.31907923	0.32980251	
799	0.31910935	0.32988443	
799.2	0.31973233	0.32996631	
799.4	0.32029007	0.33004815	
799.6	0.32045746	0.33012994	
799.8	0.3207747	0.33021169	
800	0.3210223	0.3302934	
800.2	0.32116975	0.33037506	
800.4	0.32116063	0.33045668	
800.6	0.32257754	0.33053826	
800.8	0.32284968	0.3306198	
801	0.32349097	0.3307013	
801.2	0.32384766	0.33078275	
801.4	0.32319614	0.33086416	
801.6	0.32316508	0.33094553	
801.8	0.32297282	0.33102686	
802	0.32292393	0.33110814	
802.2	0.32269598	0.33118938	
802.4	0.32249196	0.33127058	
802.6	0.32233703	0.33135174	
802.8	0.3221826	0.33143286	
803	0.32246482	0.33151393	
803.2	0.32226536	0.33159496	
803.4	0.3222429	0.33167595	
803.6	0.32204811	0.3317569	
803.8	0.32173444	0.3318378	
804	0.32177923	0.33191866	
804.2	0.32228228	0.33199949	
804.4	0.32221222	0.33208026	
804.6	0.32266414	0.332161	
804.8	0.32264836	0.3322417	
805	0.3230895	0.33232235	
805.2	0.32314268	0.33240296	
805.4	0.32299842	0.33248353	
805.6	0.32306453	0.33256406	
805.8	0.32286486	0.33264454	
806	0.32247551	0.33272499	
806.2	0.32234	0.33280539	
806.4	0.32264484	0.33288575	
806.6	0.3227432	0.33296607	
806.8	0.32290728	0.33304634	
807	0.32345479	0.33312658	
807.2	0.32311147	0.33320677	
807.4	0.32321745	0.33328692	
807.6	0.32350482	0.33336703	
807.8	0.32344576	0.3334471	
808	0.32392519	0.33352713	
808.2	0.32424197	0.33360711	
808.4	0.32402071	0.33368706	
808.6	0.32446284	0.33376696	
808.8	0.32474443	0.33384682	
809	0.32468142	0.33392664	
809.2	0.32435016	0.33400642	
809.4	0.32420223	0.33408615	
809.6	0.32420675	0.33416585	
809.8	0.32411657	0.3342455	
810	0.32471505	0.33432511	
810.2	0.32550496	0.33440468	
810.4	0.32557968	0.33448421	
810.6	0.3264079	0.3345637	
810.8	0.32625495	0.33464315	
811	0.32605218	0.33472255	
811.2	0.32575872	0.33480192	
811.4	0.32613681	0.33488124	
811.6	0.32679311	0.33496052	
811.8	0.3265607	0.33503976	
812	0.32678006	0.33511896	
812.2	0.32749898	0.33519812	
812.4	0.32778926	0.33527724	
812.6	0.32760214	0.33535632	
812.8	0.32706518	0.33543535	
813	0.32616679	0.33551434	
813.2	0.32541582	0.3355933	
813.4	0.32558111	0.33567221	
813.6	0.32543672	0.33575108	
813.8	0.32634574	0.33582991	
814	0.3271685	0.3359087	
814.2	0.3275034	0.33598745	
814.4	0.32745616	0.33606615	
814.6	0.32793275	0.33614482	
814.8	0.32730088	0.33622345	
815	0.32693259	0.33630203	
815.2	0.32703019	0.33638057	
815.4	0.32727382	0.33645908	
815.6	0.32731129	0.33653754	
815.8	0.32707127	0.33661596	
816	0.32710106	0.33669434	
816.2	0.32761784	0.33677268	
816.4	0.32716951	0.33685098	
816.6	0.32648771	0.33692924	
816.8	0.32597122	0.33700746	
817	0.32512842	0.33708563	
817.2	0.32535688	0.33716377	
817.4	0.32574463	0.33724187	
817.6	0.32561132	0.33731992	
817.8	0.3267741	0.33739794	
818	0.32725106	0.33747591	
818.2	0.32768054	0.33755385	
818.4	0.32754677	0.33763174	
818.6	0.32804196	0.33770959	
818.8	0.32812447	0.3377874	
819	0.32823944	0.33786518	
819.2	0.32831773	0.33794291	
819.4	0.32840916	0.3380206	
819.6	0.32821486	0.33809825	
819.8	0.32871957	0.33817586	
820	0.32925465	0.33825343	
820.2	0.32970945	0.33833096	
820.4	0.32960246	0.33840845	
820.6	0.32962232	0.3384859	
820.8	0.32906485	0.33856331	
821	0.32840039	0.33864068	
821.2	0.32890727	0.33871801	
821.4	0.32895599	0.3387953	
821.6	0.32877237	0.33887254	
821.8	0.32961786	0.33894975	
822	0.33016402	0.33902692	
822.2	0.33019054	0.33910405	
822.4	0.33041407	0.33918114	
822.6	0.33104114	0.33925818	
822.8	0.33116673	0.33933519	
823	0.33092954	0.33941216	
823.2	0.330182	0.33948909	
823.4	0.33048947	0.33956598	
823.6	0.33017303	0.33964282	
823.8	0.33132359	0.33971963	
824	0.33130103	0.3397964	
824.2	0.33117336	0.33987313	
824.4	0.33105358	0.33994982	
824.6	0.3309548	0.34002647	
824.8	0.33044076	0.34010308	
825	0.33097172	0.34017965	
825.2	0.33111184	0.34025617	
825.4	0.33119483	0.34033266	
825.6	0.33136233	0.34040911	
825.8	0.33174824	0.34048552	
826	0.3317591	0.34056189	
826.2	0.33135455	0.34063822	
826.4	0.33165506	0.34071452	
826.6	0.33184169	0.34079077	
826.8	0.33188156	0.34086698	
827	0.33178353	0.34094315	
827.2	0.33154484	0.34101928	
827.4	0.33184307	0.34109538	
827.6	0.3311529	0.34117143	
827.8	0.33179821	0.34124745	
828	0.33107853	0.34132342	
828.2	0.33117607	0.34139935	
828.4	0.33133958	0.34147525	
828.6	0.33117874	0.34155111	
828.8	0.3310904	0.34162692	
829	0.33153993	0.3417027	
829.2	0.33157774	0.34177844	
829.4	0.3310777	0.34185414	
829.6	0.3310307	0.3419298	
829.8	0.33100493	0.34200542	
830	0.33090493	0.342081	
830.2	0.3308308	0.34215654	
830.4	0.33174727	0.34223204	
830.6	0.33152868	0.34230751	
830.8	0.3316309	0.34238293	
831	0.33204356	0.34245831	
831.2	0.33154173	0.34253366	
831.4	0.33136929	0.34260897	
831.6	0.33093404	0.34268423	
831.8	0.33085289	0.34275946	
832	0.33072025	0.34283465	
832.2	0.33107178	0.3429098	
832.4	0.33128301	0.34298491	
832.6	0.33129662	0.34305998	
832.8	0.33147143	0.34313502	
833	0.33182941	0.34321001	
833.2	0.33193637	0.34328497	
833.4	0.33168822	0.34335988	
833.6	0.33230288	0.34343476	
833.8	0.33292311	0.3435096	
834	0.33315793	0.3435844	
834.2	0.33332848	0.34365916	
834.4	0.33373919	0.34373388	
834.6	0.33352967	0.34380856	
834.8	0.33454079	0.34388321	
835	0.3348608	0.34395781	
835.2	0.33406002	0.34403238	
835.4	0.33442553	0.34410691	
835.6	0.33421389	0.34418139	
835.8	0.3339494	0.34425585	
836	0.33378243	0.34433026	
836.2	0.33386658	0.34440463	
836.4	0.33396603	0.34447896	
836.6	0.33393298	0.34455326	
836.8	0.33369965	0.34462752	
837	0.3340888	0.34470174	
837.2	0.33401195	0.34477592	
837.4	0.33442431	0.34485006	
837.6	0.33431779	0.34492416	
837.8	0.33439615	0.34499823	
838	0.33465381	0.34507225	
838.2	0.3354127	0.34514624	
838.4	0.33601435	0.34522019	
838.6	0.33621488	0.3452941	
838.8	0.3367887	0.34536797	
839	0.33610593	0.34544181	
839.2	0.33582392	0.3455156	
839.4	0.33593149	0.34558936	
839.6	0.33540533	0.34566308	
839.8	0.33537743	0.34573676	
840	0.33509195	0.3458104	
840.2	0.33535686	0.34588401	
840.4	0.33547952	0.34595757	
840.6	0.33542011	0.3460311	
840.8	0.33521926	0.34610459	
841	0.33535465	0.34617804	
841.2	0.33517455	0.34625145	
841.4	0.33480764	0.34632483	
841.6	0.33421025	0.34639816	
841.8	0.3342175	0.34647146	
842	0.33495974	0.34654472	
842.2	0.33550146	0.34661795	
842.4	0.33530561	0.34669113	
842.6	0.33534221	0.34676428	
842.8	0.33547386	0.34683739	
843	0.33490678	0.34691046	
843.2	0.33487108	0.34698349	
843.4	0.33425407	0.34705649	
843.6	0.33462119	0.34712944	
843.8	0.33474067	0.34720236	
844	0.33460712	0.34727524	
844.2	0.33441699	0.34734809	
844.4	0.33396629	0.34742089	
844.6	0.33395613	0.34749366	
844.8	0.33379102	0.34756639	
845	0.33425402	0.34763908	
845.2	0.33430009	0.34771173	
845.4	0.33415453	0.34778435	
845.6	0.33471023	0.34785693	
845.8	0.3356331	0.34792947	
846	0.33623067	0.34800197	
846.2	0.33660409	0.34807444	
846.4	0.33669077	0.34814687	
846.6	0.33694546	0.34821926	
846.8	0.33732419	0.34829161	
847	0.33730798	0.34836393	
847.2	0.33765532	0.3484362	
847.4	0.33806289	0.34850844	
847.6	0.33862612	0.34858065	
847.8	0.33843485	0.34865281	
848	0.33821554	0.34872494	
848.2	0.33784833	0.34879703	
848.4	0.33756376	0.34886908	
848.6	0.337657	0.3489411	
848.8	0.33704887	0.34901307	
849	0.33721621	0.34908501	
849.2	0.33732779	0.34915692	
849.4	0.33776587	0.34922878	
849.6	0.33693259	0.34930061	
849.8	0.33667107	0.3493724	
850	0.33551144	0.34944416	
850.2	0.33585517	0.34951587	
850.4	0.33593491	0.34958755	
850.6	0.33613046	0.34965919	
850.8	0.33649995	0.3497308	
851	0.33660608	0.34980237	
851.2	0.33703541	0.3498739	
851.4	0.33740659	0.34994539	
851.6	0.33758541	0.35001685	
851.8	0.33809677	0.35008826	
852	0.33826135	0.35015965	
852.2	0.33876566	0.35023099	
852.4	0.33911244	0.3503023	
852.6	0.33873586	0.35037357	
852.8	0.33832589	0.3504448	
853	0.33893767	0.350516	
853.2	0.33894445	0.35058716	
853.4	0.33909841	0.35065828	
853.6	0.33853956	0.35072937	
853.8	0.33833432	0.35080042	
854	0.33812889	0.35087143	
854.2	0.33856141	0.3509424	
854.4	0.33865425	0.35101334	
854.6	0.33828947	0.35108424	
854.8	0.33837624	0.35115511	
855	0.33841068	0.35122594	
855.2	0.33856582	0.35129673	
855.4	0.33907194	0.35136748	
855.6	0.3394789	0.3514382	
855.8	0.33960376	0.35150888	
856	0.33977473	0.35157952	
856.2	0.33972553	0.35165013	
856.4	0.33937191	0.3517207	
856.6	0.3386755	0.35179123	
856.8	0.33881735	0.35186173	
857	0.33890386	0.35193219	
857.2	0.33838587	0.35200261	
857.4	0.33872958	0.352073	
857.6	0.33825801	0.35214335	
857.8	0.33772115	0.35221367	
858	0.33763195	0.35228394	
858.2	0.33725279	0.35235419	
858.4	0.33764647	0.35242439	
858.6	0.33789265	0.35249456	
858.8	0.33832582	0.35256469	
859	0.33878974	0.35263479	
859.2	0.33904528	0.35270485	
859.4	0.33977808	0.35277487	
859.6	0.33964667	0.35284485	
859.8	0.33951984	0.3529148	
860	0.34003959	0.35298472	
860.2	0.33969269	0.35305459	
860.4	0.34006629	0.35312444	
860.6	0.34031152	0.35319424	
860.8	0.34021417	0.35326401	
861	0.34001519	0.35333374	
861.2	0.33983498	0.35340344	
861.4	0.34014959	0.3534731	
861.6	0.33998822	0.35354272	
861.8	0.34062145	0.35361231	
862	0.34037616	0.35368186	
862.2	0.34070726	0.35375137	
862.4	0.34131329	0.35382085	
862.6	0.34186801	0.35389029	
862.8	0.34160211	0.3539597	
863	0.34141906	0.35402907	
863.2	0.34150183	0.35409841	
863.4	0.34142699	0.3541677	
863.6	0.34086948	0.35423697	
863.8	0.34069842	0.35430619	
864	0.34080348	0.35437538	
864.2	0.34056859	0.35444454	
864.4	0.34027161	0.35451366	
864.6	0.33986331	0.35458274	
864.8	0.33955768	0.35465179	
865	0.33964527	0.3547208	
865.2	0.33971565	0.35478977	
865.4	0.34041423	0.35485871	
865.6	0.3414982	0.35492762	
865.8	0.34187526	0.35499649	
866	0.34184231	0.35506532	
866.2	0.34253951	0.35513411	
866.4	0.34276351	0.35520287	
866.6	0.3433832	0.3552716	
866.8	0.34323205	0.35534029	
867	0.34348951	0.35540894	
867.2	0.34378633	0.35547756	
867.4	0.34330962	0.35554614	
867.6	0.34345969	0.35561469	
867.8	0.34306032	0.3556832	
868	0.34285952	0.35575167	
868.2	0.34247662	0.35582011	
868.4	0.34205813	0.35588852	
868.6	0.34182415	0.35595689	
868.8	0.34210949	0.35602522	
869	0.3421016	0.35609352	
869.2	0.34264848	0.35616178	
869.4	0.34313758	0.35623001	
869.6	0.34292288	0.3562982	
869.8	0.34255127	0.35636635	
870	0.34271014	0.35643447	
870.2	0.34283899	0.35650256	
870.4	0.34350424	0.35657061	
870.6	0.34373604	0.35663862	
870.8	0.34415379	0.3567066	
871	0.344402	0.35677455	
871.2	0.34424913	0.35684245	
871.4	0.34436548	0.35691033	
871.6	0.34429702	0.35697816	
871.8	0.34404361	0.35704597	
872	0.34371562	0.35711373	
872.2	0.34331101	0.35718147	
872.4	0.34311308	0.35724916	
872.6	0.34218511	0.35731683	
872.8	0.3423439	0.35738445	
873	0.34170631	0.35745204	
873.2	0.34130204	0.3575196	
873.4	0.34100248	0.35758712	
873.6	0.34079793	0.35765461	
873.8	0.34119005	0.35772206	
874	0.34113637	0.35778947	
874.2	0.3418375	0.35785686	
874.4	0.34263784	0.3579242	
874.6	0.34342144	0.35799151	
874.8	0.34429478	0.35805879	
875	0.34428794	0.35812603	
875.2	0.34438041	0.35819324	
875.4	0.34513993	0.35826041	
875.6	0.34470639	0.35832754	
875.8	0.34492944	0.35839465	
876	0.34452627	0.35846171	
876.2	0.34412568	0.35852874	
876.4	0.34373821	0.35859574	
876.6	0.34308512	0.3586627	
876.8	0.3425627	0.35872963	
877	0.34214521	0.35879652	
877.2	0.34224177	0.35886338	
877.4	0.34209865	0.35893021	
877.6	0.34207761	0.35899699	
877.8	0.34278195	0.35906375	
878	0.34324401	0.35913047	
878.2	0.34315889	0.35919715	
878.4	0.34365494	0.3592638	
878.6	0.34390594	0.35933042	
878.8	0.34425412	0.359397	
879	0.34456608	0.35946354	
879.2	0.34472802	0.35953005	
879.4	0.34485564	0.35959653	
879.6	0.34490936	0.35966297	
879.8	0.34542095	0.35972938	
880	0.34535886	0.35979576	
880.2	0.3451758	0.35986209	
880.4	0.34481775	0.3599284	
880.6	0.34460541	0.35999467	
880.8	0.34432588	0.3600609	
881	0.34505195	0.3601271	
881.2	0.34524663	0.36019327	
881.4	0.34480563	0.3602594	
881.6	0.34541602	0.3603255	
881.8	0.34626344	0.36039157	
882	0.34610827	0.3604576	
882.2	0.34565954	0.36052359	
882.4	0.34637196	0.36058955	
882.6	0.34594069	0.36065548	
882.8	0.34671956	0.36072137	
883	0.34674528	0.36078723	
883.2	0.34675809	0.36085305	
883.4	0.34701936	0.36091884	
883.6	0.34790262	0.3609846	
883.8	0.34776567	0.36105032	
884	0.34782088	0.361116	
884.2	0.34811472	0.36118166	
884.4	0.34820172	0.36124728	
884.6	0.34879223	0.36131286	
884.8	0.34907394	0.36137841	
885	0.34906767	0.36144393	
885.2	0.34930697	0.36150941	
885.4	0.34963196	0.36157486	
885.6	0.34980654	0.36164027	
885.8	0.35005405	0.36170566	
886	0.34968713	0.361771	
886.2	0.34882271	0.36183631	
886.4	0.34829747	0.36190159	
886.6	0.34751942	0.36196684	
886.8	0.34752039	0.36203205	
887	0.34707277	0.36209723	
887.2	0.34696484	0.36216237	
887.4	0.34624889	0.36222748	
887.6	0.3457506	0.36229255	
887.8	0.3453397	0.3623576	
888	0.34508922	0.3624226	
888.2	0.34514749	0.36248758	
888.4	0.34539579	0.36255252	
888.6	0.34663581	0.36261743	
888.8	0.34741547	0.3626823	
889	0.34797709	0.36274714	
889.2	0.34884878	0.36281194	
889.4	0.3494897	0.36287672	
889.6	0.34940502	0.36294145	
889.8	0.35017214	0.36300616	
890	0.35078604	0.36307083	
890.2	0.35054894	0.36313547	
890.4	0.35063535	0.36320007	
890.6	0.35046664	0.36326464	
890.8	0.35024957	0.36332918	
891	0.35002381	0.36339368	
891.2	0.34992934	0.36345815	
891.4	0.34869675	0.36352259	
891.6	0.34823895	0.36358699	
891.8	0.34773981	0.36365136	
892	0.34734293	0.3637157	
892.2	0.34739222	0.36378	
892.4	0.34769391	0.36384427	
892.6	0.34819337	0.3639085	
892.8	0.34817928	0.36397271	
893	0.34827477	0.36403687	
893.2	0.34786736	0.36410101	
893.4	0.34784728	0.36416511	
893.6	0.34809936	0.36422918	
893.8	0.34897734	0.36429322	
894	0.34906613	0.36435722	
894.2	0.34849205	0.36442119	
894.4	0.34847173	0.36448512	
894.6	0.348195	0.36454903	
894.8	0.34847016	0.3646129	
895	0.34900168	0.36467673	
895.2	0.34890781	0.36474054	
895.4	0.34819994	0.36480431	
895.6	0.34827906	0.36486804	
895.8	0.34834002	0.36493175	
896	0.34826026	0.36499542	
896.2	0.34873048	0.36505906	
896.4	0.34885912	0.36512266	
896.6	0.34935054	0.36518623	
896.8	0.35018583	0.36524977	
897	0.35042109	0.36531328	
897.2	0.35037713	0.36537675	
897.4	0.35104068	0.36544019	
897.6	0.35159505	0.36550359	
897.8	0.35187681	0.36556697	
898	0.35176446	0.36563031	
898.2	0.35134091	0.36569362	
898.4	0.35140337	0.36575689	
898.6	0.35124705	0.36582013	
898.8	0.35140602	0.36588334	
899	0.35135034	0.36594652	
899.2	0.35072054	0.36600966	
899.4	0.350101	0.36607277	
899.6	0.35044129	0.36613585	
899.8	0.3507956	0.3661989	
900	0.35078653	0.36626191	
900.2	0.35167303	0.36632489	
900.4	0.35164964	0.36638784	
900.6	0.35224398	0.36645075	
900.8	0.35300547	0.36651363	
901	0.35343165	0.36657648	
901.2	0.35384473	0.3666393	
901.4	0.35426958	0.36670208	
901.6	0.35440828	0.36676483	
901.8	0.35481081	0.36682755	
902	0.35454326	0.36689024	
902.2	0.35398159	0.36695289	
902.4	0.35433569	0.36701551	
902.6	0.35431145	0.3670781	
902.8	0.35396026	0.36714066	
903	0.3539701	0.36720318	
903.2	0.35356103	0.36726567	
903.4	0.35373031	0.36732813	
903.6	0.35419663	0.36739055	
903.8	0.35416344	0.36745295	
904	0.35449587	0.36751531	
904.2	0.35479373	0.36757764	
904.4	0.35463101	0.36763993	
904.6	0.35449975	0.3677022	
904.8	0.35511639	0.36776443	
905	0.3553673	0.36782663	
905.2	0.3551832	0.36788879	
905.4	0.35516601	0.36795093	
905.6	0.35537479	0.36801303	
905.8	0.35550333	0.3680751	
906	0.3551884	0.36813714	
906.2	0.35537129	0.36819914	
906.4	0.35586057	0.36826112	
906.6	0.35583238	0.36832306	
906.8	0.35540721	0.36838497	
907	0.35555081	0.36844684	
907.2	0.35517717	0.36850869	
907.4	0.35514718	0.3685705	
907.6	0.35481387	0.36863228	
907.8	0.35411876	0.36869403	
908	0.35387631	0.36875575	
908.2	0.3528111	0.36881743	
908.4	0.35234536	0.36887908	
908.6	0.35221182	0.3689407	
908.8	0.35272934	0.36900229	
909	0.35311064	0.36906385	
909.2	0.35321907	0.36912537	
909.4	0.35352768	0.36918686	
909.6	0.35457533	0.36924832	
909.8	0.35482419	0.36930975	
910	0.35537344	0.36937115	
910.2	0.35603711	0.36943251	
910.4	0.35668121	0.36949385	
910.6	0.35705195	0.36955515	
910.8	0.35728116	0.36961642	
911	0.35768941	0.36967765	
911.2	0.35775021	0.36973886	
911.4	0.35779567	0.36980003	
911.6	0.35717832	0.36986117	
911.8	0.35624544	0.36992228	
912	0.35605469	0.36998336	
912.2	0.35622147	0.37004441	
912.4	0.35655461	0.37010542	
912.6	0.35633132	0.37016641	
912.8	0.35686947	0.37022736	
913	0.35729189	0.37028828	
913.2	0.35689736	0.37034916	
913.4	0.35695205	0.37041002	
913.6	0.35719308	0.37047085	
913.8	0.35619983	0.37053164	
914	0.35667474	0.3705924	
914.2	0.35653825	0.37065313	
914.4	0.35653545	0.37071383	
914.6	0.3564011	0.3707745	
914.8	0.3563199	0.37083513	
915	0.35633483	0.37089574	
915.2	0.35655453	0.37095631	
915.4	0.3561455	0.37101685	
915.6	0.35590812	0.37107736	
915.8	0.35548478	0.37113784	
916	0.35594704	0.37119828	
916.2	0.35620861	0.3712587	
916.4	0.35619547	0.37131908	
916.6	0.35630435	0.37137944	
916.8	0.35709694	0.37143976	
917	0.35722195	0.37150005	
917.2	0.35651396	0.3715603	
917.4	0.35683169	0.37162053	
917.6	0.35706469	0.37168073	
917.8	0.35703254	0.37174089	
918	0.35786908	0.37180103	
918.2	0.35788784	0.37186113	
918.4	0.35828375	0.3719212	
918.6	0.35818788	0.37198124	
918.8	0.35832643	0.37204125	
919	0.35860858	0.37210123	
919.2	0.35896751	0.37216117	
919.4	0.35867047	0.37222109	
919.6	0.35883782	0.37228097	
919.8	0.35878894	0.37234082	
920	0.35913643	0.37240065	
920.2	0.35944517	0.37246044	
920.4	0.3597563	0.3725202	
920.6	0.35984202	0.37257992	
920.8	0.36034255	0.37263962	
921	0.36026752	0.37269929	
921.2	0.35966343	0.37275892	
921.4	0.36055571	0.37281853	
921.6	0.36067912	0.3728781	
921.8	0.36087173	0.37293764	
922	0.36099493	0.37299716	
922.2	0.3601937	0.37305664	
922.4	0.36009898	0.37311609	
922.6	0.35958147	0.37317551	
922.8	0.3602113	0.37323489	
923	0.36010384	0.37329425	
923.2	0.35992239	0.37335358	
923.4	0.35961178	0.37341287	
923.6	0.35994444	0.37347214	
923.8	0.36015032	0.37353137	
924	0.36016303	0.37359058	
924.2	0.35976877	0.37364975	
924.4	0.35945515	0.37370889	
924.6	0.35944023	0.373768	
924.8	0.35974457	0.37382708	
925	0.35999025	0.37388613	
925.2	0.35999199	0.37394515	
925.4	0.36070203	0.37400414	
925.6	0.36093616	0.3740631	
925.8	0.36085448	0.37412202	
926	0.36051902	0.37418092	
926.2	0.36031045	0.37423979	
926.4	0.36099327	0.37429862	
926.6	0.36070921	0.37435743	
926.8	0.36120568	0.3744162	
927	0.36089886	0.37447494	
927.2	0.36103703	0.37453366	
927.4	0.36128238	0.37459234	
927.6	0.36184699	0.37465099	
927.8	0.36199281	0.37470961	
928	0.36171856	0.3747682	
928.2	0.36125313	0.37482676	
928.4	0.36136593	0.3748853	
928.6	0.36172958	0.3749438	
928.8	0.36166889	0.37500226	
929	0.36211379	0.3750607	
929.2	0.36221289	0.37511911	
929.4	0.36261853	0.37517749	
929.6	0.3622273	0.37523584	
929.8	0.36181689	0.37529416	
930	0.36231598	0.37535244	
930.2	0.36246296	0.3754107	
930.4	0.3623935	0.37546893	
930.6	0.36194422	0.37552713	
930.8	0.36266094	0.37558529	
931	0.36284665	0.37564343	
931.2	0.36359942	0.37570153	
931.4	0.36354816	0.37575961	
931.6	0.36409095	0.37581766	
931.8	0.36447237	0.37587567	
932	0.36384024	0.37593366	
932.2	0.36409217	0.37599161	
932.4	0.3645233	0.37604954	
932.6	0.36445263	0.37610743	
932.8	0.36489317	0.3761653	
933	0.36482573	0.37622313	
933.2	0.36467123	0.37628094	
933.4	0.36453346	0.37633871	
933.6	0.36455141	0.37639646	
933.8	0.36477271	0.37645417	
934	0.36549734	0.37651186	
934.2	0.36527143	0.37656951	
934.4	0.36494876	0.37662714	
934.6	0.36415862	0.37668473	
934.8	0.36438815	0.3767423	
935	0.36356447	0.37679983	
935.2	0.3631423	0.37685734	
935.4	0.36217307	0.37691481	
935.6	0.36198756	0.37697226	
935.8	0.36150461	0.37702967	
936	0.36075574	0.37708706	
936.2	0.36076238	0.37714442	
936.4	0.36072511	0.37720174	
936.6	0.36080544	0.37725904	
936.8	0.36138116	0.37731631	
937	0.36098479	0.37737354	
937.2	0.36171786	0.37743075	
937.4	0.36248463	0.37748793	
937.6	0.36330402	0.37754508	
937.8	0.36362347	0.37760219	
938	0.36406803	0.37765928	
938.2	0.36394663	0.37771634	
938.4	0.36416282	0.37777337	
938.6	0.36380257	0.37783037	
938.8	0.36353389	0.37788734	
939	0.36243872	0.37794428	
939.2	0.36289139	0.37800119	
939.4	0.36316132	0.37805807	
939.6	0.36309474	0.37811492	
939.8	0.36336674	0.37817175	
940	0.36352661	0.37822854	
940.2	0.36362134	0.3782853	
940.4	0.36399106	0.37834204	
940.6	0.36436163	0.37839874	
940.8	0.36475095	0.37845542	
941	0.36497618	0.37851206	
941.2	0.36528957	0.37856868	
941.4	0.36554863	0.37862526	
941.6	0.36560754	0.37868182	
941.8	0.36496484	0.37873835	
942	0.36445806	0.37879485	
942.2	0.36441163	0.37885131	
942.4	0.36465594	0.37890775	
942.6	0.36369838	0.37896416	
942.8	0.36318824	0.37902055	
943	0.36339268	0.3790769	
943.2	0.36386256	0.37913322	
943.4	0.36314188	0.37918951	
943.6	0.36323661	0.37924578	
943.8	0.36346441	0.37930201	
944	0.36385656	0.37935822	
944.2	0.36341369	0.37941439	
944.4	0.36355436	0.37947054	
944.6	0.36420445	0.37952666	
944.8	0.36448625	0.37958275	
945	0.36444205	0.37963881	
945.2	0.36448979	0.37969484	
945.4	0.36468648	0.37975084	
945.6	0.36483337	0.37980681	
945.8	0.36526568	0.37986275	
946	0.36602871	0.37991867	
946.2	0.36668608	0.37997455	
946.4	0.36700426	0.38003041	
946.6	0.36680551	0.38008624	
946.8	0.36748892	0.38014203	
947	0.36819262	0.3801978	
947.2	0.36782437	0.38025354	
947.4	0.36769393	0.38030926	
947.6	0.36809374	0.38036494	
947.8	0.36809372	0.38042059	
948	0.36835947	0.38047622	
948.2	0.3679139	0.38053181	
948.4	0.36821346	0.38058738	
948.6	0.36834536	0.38064291	
948.8	0.36742934	0.38069842	
949	0.36726628	0.3807539	
949.2	0.36676801	0.38080936	
949.4	0.36644348	0.38086478	
949.6	0.36628691	0.38092017	
949.8	0.36619022	0.38097554	
950	0.36647226	0.38103087	
950.2	0.36672761	0.38108618	
950.4	0.36639862	0.38114146	
950.6	0.36640152	0.38119671	
950.8	0.36624927	0.38125193	
951	0.3658268	0.38130712	
951.2	0.36602619	0.38136229	
951.4	0.36673234	0.38141742	
951.6	0.36674559	0.38147253	
951.8	0.36726946	0.38152761	
952	0.36753293	0.38158265	
952.2	0.36751387	0.38163768	
952.4	0.36749151	0.38169267	
952.6	0.3673574	0.38174763	
952.8	0.36709803	0.38180257	
953	0.3673901	0.38185747	
953.2	0.36679536	0.38191235	
953.4	0.36676643	0.3819672	
953.6	0.36731696	0.38202202	
953.8	0.36729477	0.38207681	
954	0.36788424	0.38213158	
954.2	0.36814437	0.38218631	
954.4	0.36745281	0.38224102	
954.6	0.36755546	0.3822957	
954.8	0.3669108	0.38235035	
955	0.36712618	0.38240497	
955.2	0.36777306	0.38245956	
955.4	0.36780621	0.38251413	
955.6	0.36761957	0.38256867	
955.8	0.36774059	0.38262317	
956	0.36741481	0.38267765	
956.2	0.36741422	0.38273211	
956.4	0.36748972	0.38278653	
956.6	0.36784818	0.38284093	
956.8	0.36823323	0.38289529	
957	0.36850849	0.38294963	
957.2	0.36894926	0.38300394	
957.4	0.36993741	0.38305822	
957.6	0.36988714	0.38311248	
957.8	0.36977053	0.3831667	
958	0.37035081	0.3832209	
958.2	0.37110218	0.38327507	
958.4	0.37065794	0.38332921	
958.6	0.37029208	0.38338333	
958.8	0.37021312	0.38343741	
959	0.36969531	0.38349147	
959.2	0.36914724	0.3835455	
959.4	0.36923671	0.3835995	
959.6	0.36884555	0.38365347	
959.8	0.3685943	0.38370742	
960	0.36809092	0.38376133	
960.2	0.36803186	0.38381522	
960.4	0.36806083	0.38386908	
960.6	0.36825863	0.38392292	
960.8	0.3686014	0.38397672	
961	0.36910921	0.3840305	
961.2	0.36969946	0.38408425	
961.4	0.36964175	0.38413797	
961.6	0.36937422	0.38419166	
961.8	0.36991217	0.38424533	
962	0.37023191	0.38429896	
962.2	0.37081205	0.38435257	
962.4	0.37048665	0.38440616	
962.6	0.3701832	0.38445971	
962.8	0.37057138	0.38451324	
963	0.36949891	0.38456673	
963.2	0.36944166	0.3846202	
963.4	0.37006293	0.38467365	
963.6	0.36996596	0.38472706	
963.8	0.37014535	0.38478045	
964	0.36963849	0.38483381	
964.2	0.37027855	0.38488714	
964.4	0.37070842	0.38494044	
964.6	0.37088798	0.38499372	
964.8	0.37135654	0.38504697	
965	0.37140795	0.38510019	
965.2	0.37119116	0.38515338	
965.4	0.37111242	0.38520655	
965.6	0.37134835	0.38525969	
965.8	0.37126145	0.3853128	
966	0.37192692	0.38536588	
966.2	0.37242203	0.38541894	
966.4	0.37229872	0.38547196	
966.6	0.37165563	0.38552496	
966.8	0.37149847	0.38557794	
967	0.37125045	0.38563088	
967.2	0.37087763	0.3856838	
967.4	0.37105333	0.38573669	
967.6	0.37090676	0.38578955	
967.8	0.37091801	0.38584239	
968	0.37046881	0.3858952	
968.2	0.37070881	0.38594798	
968.4	0.36978882	0.38600073	
968.6	0.36964295	0.38605345	
968.8	0.36962218	0.38610615	
969	0.36958099	0.38615882	
969.2	0.36966602	0.38621147	
969.4	0.36986727	0.38626408	
969.6	0.37047254	0.38631667	
969.8	0.37044746	0.38636923	
970	0.37123486	0.38642177	
970.2	0.37154405	0.38647427	
970.4	0.37161261	0.38652675	
970.6	0.37146353	0.38657921	
970.8	0.37190437	0.38663163	
971	0.37188882	0.38668403	
971.2	0.37165325	0.3867364	
971.4	0.37225742	0.38678874	
971.6	0.37198947	0.38684106	
971.8	0.37231586	0.38689335	
972	0.37167161	0.38694561	
972.2	0.37173971	0.38699784	
972.4	0.37160173	0.38705005	
972.6	0.37209521	0.38710223	
972.8	0.37196393	0.38715439	
973	0.37201692	0.38720651	
973.2	0.37216967	0.38725861	
973.4	0.37210892	0.38731068	
973.6	0.37237609	0.38736273	
973.8	0.37232517	0.38741475	
974	0.37298076	0.38746674	
974.2	0.37343338	0.3875187	
974.4	0.37347076	0.38757064	
974.6	0.37331063	0.38762255	
974.8	0.3735557	0.38767443	
975	0.37289738	0.38772629	
975.2	0.37287849	0.38777812	
975.4	0.37307527	0.38782992	
975.6	0.37287041	0.38788169	
975.8	0.37335859	0.38793344	
976	0.37337507	0.38798516	
976.2	0.37347321	0.38803686	
976.4	0.37358498	0.38808853	
976.6	0.37353514	0.38814017	
976.8	0.37325297	0.38819178	
977	0.37359082	0.38824337	
977.2	0.37355215	0.38829493	
977.4	0.3741799	0.38834646	
977.6	0.37504759	0.38839797	
977.8	0.37518272	0.38844945	
978	0.37509919	0.3885009	
978.2	0.37485285	0.38855233	
978.4	0.37453802	0.38860373	
978.6	0.37483169	0.3886551	
978.8	0.37480247	0.38870645	
979	0.37430558	0.38875777	
979.2	0.37491429	0.38880906	
979.4	0.37537301	0.38886033	
979.6	0.37549083	0.38891157	
979.8	0.37579766	0.38896278	
980	0.37590256	0.38901397	
980.2	0.37618186	0.38906513	
980.4	0.37681898	0.38911626	
980.6	0.37663456	0.38916737	
980.8	0.37691171	0.38921845	
981	0.37763907	0.3892695	
981.2	0.37746478	0.38932053	
981.4	0.3778004	0.38937153	
981.6	0.37747341	0.38942251	
981.8	0.37701798	0.38947346	
982	0.37691245	0.38952438	
982.2	0.37662268	0.38957527	
982.4	0.37644567	0.38962614	
982.6	0.37650558	0.38967698	
982.8	0.37586701	0.3897278	
983	0.37572799	0.38977859	
983.2	0.37589628	0.38982935	
983.4	0.3761456	0.38988009	
983.6	0.37598433	0.3899308	
983.8	0.37582732	0.38998148	
984	0.37619367	0.39003214	
984.2	0.37641227	0.39008277	
984.4	0.3764879	0.39013337	
984.6	0.37627432	0.39018395	
984.8	0.37707894	0.39023451	
985	0.37759577	0.39028503	
985.2	0.37728938	0.39033553	
985.4	0.37762069	0.39038601	
985.6	0.37799368	0.39043645	
985.8	0.37809133	0.39048687	
986	0.37805261	0.39053727	
986.2	0.37835287	0.39058764	
986.4	0.37814741	0.39063798	
986.6	0.37862747	0.3906883	
986.8	0.37870746	0.39073859	
987	0.37850654	0.39078885	
987.2	0.3786216	0.39083909	
987.4	0.37874937	0.3908893	
987.6	0.37813651	0.39093949	
987.8	0.37759222	0.39098965	
988	0.37770529	0.39103978	
988.2	0.37746209	0.39108989	
988.4	0.37752096	0.39113997	
988.6	0.37791108	0.39119003	
988.8	0.37809898	0.39124006	
989	0.37850787	0.39129006	
989.2	0.37879677	0.39134004	
989.4	0.37907902	0.39138999	
989.6	0.37911108	0.39143992	
989.8	0.37880975	0.39148982	
990	0.37935069	0.39153969	
990.2	0.3797256	0.39158954	
990.4	0.37963969	0.39163936	
990.6	0.38040418	0.39168916	
990.8	0.38048398	0.39173893	
991	0.38034641	0.39178867	
991.2	0.3807585	0.39183839	
991.4	0.38064566	0.39188808	
991.6	0.37982058	0.39193775	
991.8	0.37979965	0.39198739	
992	0.38020737	0.39203701	
992.2	0.38067093	0.3920866	
992.4	0.38081295	0.39213616	
992.6	0.38048196	0.3921857	
992.8	0.3799807	0.39223521	
993	0.38006279	0.3922847	
993.2	0.3791969	0.39233416	
993.4	0.3785762	0.39238359	
993.6	0.3786249	0.392433	
993.8	0.37808946	0.39248239	
994	0.37794253	0.39253175	
994.2	0.37820798	0.39258108	
994.4	0.37815487	0.39263039	
994.6	0.37848838	0.39267967	
994.8	0.37860232	0.39272892	
995	0.37869391	0.39277815	
995.2	0.37913347	0.39282736	
995.4	0.37905639	0.39287654	
995.6	0.37959154	0.39292569	
995.8	0.38055992	0.39297482	
996	0.38112827	0.39302392	
996.2	0.38147372	0.393073	
996.4	0.38151253	0.39312205	
996.6	0.3806782	0.39317108	
996.8	0.38023512	0.39322008	
997	0.38010441	0.39326905	
997.2	0.3800627	0.393318	
997.4	0.38052339	0.39336693	
997.6	0.38027519	0.39341582	
997.8	0.37952685	0.3934647	
998	0.37979788	0.39351355	
998.2	0.37989779	0.39356237	
998.4	0.37971094	0.39361117	
998.6	0.38014154	0.39365994	
998.8	0.38062602	0.39370868	
999	0.3806137	0.39375741	
999.2	0.3806474	0.3938061	
999.4	0.38078238	0.39385477	
999.6	0.38161363	0.39390342	
999.8	0.38193819	0.39395204	
1000	0.38220918	0.39400063	
1000.2	0.38232237	0.3940492	
1000.4	0.38284878	0.39409775	
1000.6	0.3827539	0.39414627	
1000.8	0.38319865	0.39419476	
1001	0.38387053	0.39424323	
1001.2	0.3844616	0.39429167	
1001.4	0.38458629	0.39434009	
1001.6	0.38432288	0.39438848	
1001.8	0.38429352	0.39443685	
1002	0.38440231	0.3944852	
1002.2	0.38401081	0.39453351	
1002.4	0.38419944	0.39458181	
1002.6	0.38363145	0.39463007	
1002.8	0.38340038	0.39467832	
1003	0.38258968	0.39472653	
1003.2	0.38243164	0.39477473	
1003.4	0.38212544	0.39482289	
1003.6	0.38209487	0.39487104	
1003.8	0.3820403	0.39491915	
1004	0.38148599	0.39496725	
1004.2	0.38219639	0.39501531	
1004.4	0.38249826	0.39506336	
1004.6	0.38254718	0.39511137	
1004.8	0.38265688	0.39515937	
1005	0.38256793	0.39520733	
1005.2	0.38293041	0.39525528	
1005.4	0.38292072	0.39530319	
1005.6	0.38309654	0.39535109	
1005.8	0.38317032	0.39539896	
1006	0.38352542	0.3954468	
1006.2	0.3841339	0.39549462	
1006.4	0.38438032	0.39554241	
1006.6	0.3845774	0.39559018	
1006.8	0.38493029	0.39563792	
1007	0.38467363	0.39568564	
1007.2	0.38478126	0.39573334	
1007.4	0.38444699	0.39578101	
1007.6	0.38465924	0.39582865	
1007.8	0.38432246	0.39587627	
1008	0.38393749	0.39592387	
1008.2	0.38463366	0.39597144	
1008.4	0.38369236	0.39601898	
1008.6	0.38341455	0.3960665	
1008.8	0.38297244	0.396114	
1009	0.38262508	0.39616147	
1009.2	0.38281786	0.39620892	
1009.4	0.38259958	0.39625634	
1009.6	0.38263545	0.39630374	
1009.8	0.38226218	0.39635111	
1010	0.38257816	0.39639846	
1010.2	0.38280329	0.39644579	
1010.4	0.38306143	0.39649308	
1010.6	0.38335028	0.39654036	
1010.8	0.38286161	0.39658761	
1011	0.38275879	0.39663484	
1011.2	0.38271536	0.39668204	
1011.4	0.38283916	0.39672921	
1011.6	0.38315707	0.39677637	
1011.8	0.38318045	0.39682349	
1012	0.38371577	0.3968706	
1012.2	0.38416453	0.39691767	
1012.4	0.38419189	0.39696473	
1012.6	0.38455168	0.39701176	
1012.8	0.38470851	0.39705876	
1013	0.38504273	0.39710575	
1013.2	0.38554279	0.3971527	
1013.4	0.38522024	0.39719963	
1013.6	0.3854119	0.39724654	
1013.8	0.38562346	0.39729342	
1014	0.38642111	0.39734028	
1014.2	0.38657067	0.39738712	
1014.4	0.38708888	0.39743393	
1014.6	0.38700014	0.39748072	
1014.8	0.3866417	0.39752748	
1015	0.3863248	0.39757421	
1015.2	0.38595251	0.39762093	
1015.4	0.38604847	0.39766762	
1015.6	0.38601111	0.39771428	
1015.8	0.3858344	0.39776092	
1016	0.38540107	0.39780754	
1016.2	0.38517921	0.39785413	
1016.4	0.38491329	0.3979007	
1016.6	0.3852383	0.39794724	
1016.8	0.38515405	0.39799376	
1017	0.38504962	0.39804026	
1017.2	0.38501234	0.39808673	
1017.4	0.38485651	0.39813317	
1017.6	0.38535984	0.3981796	
1017.8	0.38550382	0.39822599	
1018	0.38563336	0.39827237	
1018.2	0.3858824	0.39831872	
1018.4	0.38665928	0.39836505	
1018.6	0.38698554	0.39841135	
1018.8	0.38681416	0.39845763	
1019	0.38652602	0.39850388	
1019.2	0.38656806	0.39855011	
1019.4	0.38685841	0.39859632	
1019.6	0.38707285	0.3986425	
1019.8	0.38764122	0.39868866	
1020	0.38749838	0.39873479	
1020.2	0.3877178	0.3987809	
1020.4	0.3877582	0.39882699	
1020.6	0.38809878	0.39887305	
1020.8	0.38706267	0.39891909	
1021	0.38658351	0.3989651	
1021.2	0.38622455	0.39901109	
1021.4	0.38537458	0.39905706	
1021.6	0.38520972	0.399103	
1021.8	0.38491494	0.39914892	
1022	0.38493107	0.39919482	
1022.2	0.38523775	0.39924069	
1022.4	0.38525887	0.39928654	
1022.6	0.38537133	0.39933236	
1022.8	0.38563625	0.39937816	
1023	0.3855309	0.39942394	
1023.2	0.38568519	0.39946969	
1023.4	0.38610481	0.39951542	
1023.6	0.38644159	0.39956112	
1023.8	0.38660921	0.3996068	
1024	0.38636124	0.39965246	
1024.2	0.3865229	0.39969809	
1024.4	0.38628672	0.3997437	
1024.6	0.38604156	0.39978929	
1024.8	0.38577182	0.39983485	
1025	0.38554361	0.39988039	
1025.2	0.385077	0.39992591	
1025.4	0.38497392	0.3999714	
1025.6	0.38564192	0.40001687	
1025.8	0.38571815	0.40006231	
1026	0.38549733	0.40010773	
1026.2	0.38528858	0.40015313	
1026.4	0.38596281	0.4001985	
1026.6	0.38640781	0.40024385	
1026.8	0.38732501	0.40028918	
1027	0.38659157	0.40033448	
1027.2	0.38691287	0.40037976	
1027.4	0.38740595	0.40042501	
1027.6	0.38768884	0.40047025	
1027.8	0.38790604	0.40051546	
1028	0.38861504	0.40056064	
1028.2	0.38846234	0.4006058	
1028.4	0.38847989	0.40065094	
1028.6	0.38871814	0.40069606	
1028.8	0.38874532	0.40074115	
1029	0.38811464	0.40078622	
1029.2	0.3882547	0.40083126	
1029.4	0.38840862	0.40087628	
1029.6	0.38799378	0.40092128	
1029.8	0.38769134	0.40096625	
1030	0.38740432	0.4010112	
1030.2	0.38720093	0.40105613	
1030.4	0.38746376	0.40110104	
1030.6	0.38751016	0.40114592	
1030.8	0.38749948	0.40119077	
1031	0.38715853	0.40123561	
1031.2	0.38771453	0.40128042	
1031.4	0.3881148	0.40132521	
1031.6	0.38857528	0.40136997	
1031.8	0.38917177	0.40141471	
1032	0.38940416	0.40145943	
1032.2	0.38969927	0.40150413	
1032.4	0.39022599	0.4015488	
1032.6	0.39063007	0.40159345	
1032.8	0.39089551	0.40163807	
1033	0.39084951	0.40168267	
1033.2	0.3910374	0.40172725	
1033.4	0.39094483	0.40177181	
1033.6	0.39059178	0.40181634	
1033.8	0.39051127	0.40186085	
1034	0.39001867	0.40190534	
1034.2	0.38965592	0.4019498	
1034.4	0.38926061	0.40199424	
1034.6	0.38909268	0.40203866	
1034.8	0.38885257	0.40208305	
1035	0.38859005	0.40212742	
1035.2	0.38852709	0.40217177	
1035.4	0.38877639	0.40221609	
1035.6	0.38876056	0.4022604	
1035.8	0.38920134	0.40230468	
1036	0.38896544	0.40234893	
1036.2	0.38963886	0.40239316	
1036.4	0.3889515	0.40243737	
1036.6	0.38909963	0.40248156	
1036.8	0.38892004	0.40252572	
1037	0.38878579	0.40256986	
1037.2	0.38826362	0.40261398	
1037.4	0.38843324	0.40265808	
1037.6	0.3881095	0.40270215	
1037.8	0.38805168	0.4027462	
1038	0.38835432	0.40279023	
1038.2	0.38816491	0.40283423	
1038.4	0.38771118	0.40287821	
1038.6	0.38821666	0.40292217	
1038.8	0.38869266	0.4029661	
1039	0.38855051	0.40301001	
1039.2	0.38907755	0.4030539	
1039.4	0.38939467	0.40309777	
1039.6	0.38970706	0.40314161	
1039.8	0.3901434	0.40318544	
1040	0.39022742	0.40322923	
1040.2	0.39039612	0.40327301	
1040.4	0.39018778	0.40331676	
1040.6	0.39079108	0.40336049	
1040.8	0.39079308	0.4034042	
1041	0.39106211	0.40344788	
1041.2	0.39162983	0.40349154	
1041.4	0.39159106	0.40353518	
1041.6	0.39154731	0.4035788	
1041.8	0.39103482	0.40362239	
1042	0.39092769	0.40366597	
1042.2	0.39009532	0.40370951	
1042.4	0.38994458	0.40375304	
1042.6	0.38978785	0.40379654	
1042.8	0.38959246	0.40384002	
1043	0.38917499	0.40388348	
1043.2	0.38914732	0.40392692	
1043.4	0.38931448	0.40397033	
1043.6	0.38947779	0.40401372	
1043.8	0.38980896	0.40405709	
1044	0.3901863	0.40410043	
1044.2	0.39057271	0.40414376	
1044.4	0.39103365	0.40418706	
1044.6	0.39142138	0.40423034	
1044.8	0.39214201	0.40427359	
1045	0.3928769	0.40431682	
1045.2	0.39371779	0.40436003	
1045.4	0.3930595	0.40440322	
1045.6	0.39315542	0.40444639	
1045.8	0.39222301	0.40448953	
1046	0.39216283	0.40453265	
1046.2	0.39171474	0.40457575	
1046.4	0.39126469	0.40461883	
1046.6	0.39052932	0.40466188	
1046.8	0.39056064	0.40470491	
1047	0.39001769	0.40474792	
1047.2	0.39020242	0.40479091	
1047.4	0.39029016	0.40483387	
1047.6	0.39033701	0.40487681	
1047.8	0.39030094	0.40491973	
1048	0.39033439	0.40496263	
1048.2	0.39082327	0.4050055	
1048.4	0.39123827	0.40504836	
1048.6	0.39176707	0.40509119	
1048.8	0.39226894	0.40513399	
1049	0.39257276	0.40517678	
1049.2	0.39264445	0.40521954	
1049.4	0.39302067	0.40526229	
1049.6	0.39347315	0.405305	
1049.8	0.39361054	0.4053477	
1050	0.39417842	0.40539038	
1050.2	0.39390364	0.40543303	
1050.4	0.39373492	0.40547566	
1050.6	0.39445215	0.40551827	
1050.8	0.39455987	0.40556085	
1051	0.39461029	0.40560342	
1051.2	0.39516589	0.40564596	
1051.4	0.3949179	0.40568848	
1051.6	0.39496713	0.40573098	
1051.8	0.39494018	0.40577345	
1052	0.3950395	0.40581591	
1052.2	0.39503314	0.40585834	
1052.4	0.39448883	0.40590075	
1052.6	0.39383118	0.40594314	
1052.8	0.3932304	0.4059855	
1053	0.39317888	0.40602785	
1053.2	0.39314121	0.40607017	
1053.4	0.39366363	0.40611247	
1053.6	0.39366352	0.40615475	
1053.8	0.3936305	0.406197	
1054	0.39344147	0.40623923	
1054.2	0.39333641	0.40628145	
1054.4	0.39373705	0.40632364	
1054.6	0.39394398	0.4063658	
1054.8	0.39346815	0.40640795	
1055	0.39404597	0.40645007	
1055.2	0.39431817	0.40649218	
1055.4	0.39458704	0.40653426	
1055.6	0.39499233	0.40657632	
1055.8	0.39466671	0.40661835	
1056	0.39409285	0.40666037	
1056.2	0.3937552	0.40670236	
1056.4	0.39312614	0.40674433	
1056.6	0.3927978	0.40678628	
1056.8	0.39238562	0.40682821	
1057	0.39240832	0.40687011	
1057.2	0.39215329	0.406912	
1057.4	0.39194017	0.40695386	
1057.6	0.39209601	0.4069957	
1057.8	0.39208426	0.40703752	
1058	0.3923122	0.40707932	
1058.2	0.39231392	0.40712109	
1058.4	0.39224617	0.40716284	
1058.6	0.39217605	0.40720458	
1058.8	0.39258061	0.40724629	
1059	0.39368348	0.40728798	
1059.2	0.39398961	0.40732964	
1059.4	0.39453862	0.40737129	
1059.6	0.39481836	0.40741291	
1059.8	0.39451659	0.40745451	
1060	0.39448709	0.40749609	
1060.2	0.39475308	0.40753765	
1060.4	0.39473643	0.40757919	
1060.6	0.39468325	0.40762071	
1060.8	0.3944093	0.4076622	
1061	0.39423069	0.40770367	
1061.2	0.39417156	0.40774512	
1061.4	0.39434597	0.40778655	
1061.6	0.39471324	0.40782796	
1061.8	0.39481339	0.40786935	
1062	0.39480492	0.40791071	
1062.2	0.39447494	0.40795206	
1062.4	0.39460803	0.40799338	
1062.6	0.39476205	0.40803468	
1062.8	0.39503545	0.40807596	
1063	0.39515388	0.40811721	
1063.2	0.39511084	0.40815845	
1063.4	0.39498989	0.40819967	
1063.6	0.39516923	0.40824086	
1063.8	0.39484203	0.40828203	
1064	0.39451929	0.40832318	
1064.2	0.39425978	0.40836431	
1064.4	0.39402927	0.40840542	
1064.6	0.39317938	0.4084465	
1064.8	0.39285039	0.40848757	
1065	0.39242927	0.40852861	
1065.2	0.39263025	0.40856964	
1065.4	0.39321856	0.40861064	
1065.6	0.39361931	0.40865162	
1065.8	0.39381828	0.40869258	
1066	0.39378082	0.40873351	
1066.2	0.3944938	0.40877443	
1066.4	0.39500798	0.40881532	
1066.6	0.39569604	0.4088562	
1066.8	0.39627062	0.40889705	
1067	0.3963589	0.40893788	
1067.2	0.39699194	0.40897869	
1067.4	0.39703764	0.40901948	
1067.6	0.39788568	0.40906025	
1067.8	0.39801068	0.40910099	
1068	0.39775901	0.40914172	
1068.2	0.39782156	0.40918242	
1068.4	0.39728885	0.4092231	
1068.6	0.39670303	0.40926377	
1068.8	0.39670731	0.40930441	
1069	0.39660864	0.40934503	
1069.2	0.39714009	0.40938562	
1069.4	0.39711678	0.4094262	
1069.6	0.39705385	0.40946676	
1069.8	0.39662408	0.40950729	
1070	0.39656637	0.40954781	
1070.2	0.39642584	0.4095883	
1070.4	0.3965444	0.40962877	
1070.6	0.39699264	0.40966922	
1070.8	0.39651637	0.40970965	
1071	0.39623237	0.40975006	
1071.2	0.3963045	0.40979045	
1071.4	0.3963132	0.40983082	
1071.6	0.39661937	0.40987116	
1071.8	0.3962718	0.40991149	
1072	0.39639538	0.40995179	
1072.2	0.39621973	0.40999207	
1072.4	0.39548803	0.41003234	
1072.6	0.3955407	0.41007258	
1072.8	0.39593394	0.4101128	
1073	0.39617284	0.410153	
1073.2	0.39607463	0.41019318	
1073.4	0.39589603	0.41023333	
1073.6	0.39626764	0.41027347	
1073.8	0.39639953	0.41031359	
1074	0.39748034	0.41035368	
1074.2	0.39772353	0.41039376	
1074.4	0.39852908	0.41043381	
1074.6	0.39884885	0.41047384	
1074.8	0.39874474	0.41051385	
1075	0.39916641	0.41055384	
1075.2	0.39900321	0.41059381	
1075.4	0.39861291	0.41063376	
1075.6	0.39832438	0.41067369	
1075.8	0.39818029	0.4107136	
1076	0.39776636	0.41075349	
1076.2	0.39688471	0.41079336	
1076.4	0.39641584	0.4108332	
1076.6	0.39661015	0.41087303	
1076.8	0.39657154	0.41091283	
1077	0.39618142	0.41095261	
1077.2	0.39592132	0.41099238	
1077.4	0.39587286	0.41103212	
1077.6	0.39634785	0.41107184	
1077.8	0.39692467	0.41111154	
1078	0.39796895	0.41115122	
1078.2	0.39752945	0.41119088	
1078.4	0.39764144	0.41123052	
1078.6	0.39804547	0.41127014	
1078.8	0.39829566	0.41130974	
1079	0.39810868	0.41134932	
1079.2	0.3977254	0.41138888	
1079.4	0.39767568	0.41142841	
1079.6	0.39770905	0.41146793	
1079.8	0.39795829	0.41150742	
1080	0.39769741	0.4115469	
1080.2	0.39805952	0.41158635	
1080.4	0.39817836	0.41162579	
1080.6	0.39834957	0.4116652	
1080.8	0.39800691	0.41170459	
1081	0.39786372	0.41174397	
1081.2	0.39761741	0.41178332	
1081.4	0.39769082	0.41182265	
1081.6	0.39781556	0.41186196	
1081.8	0.39826784	0.41190125	
1082	0.39864576	0.41194052	
1082.2	0.39867838	0.41197977	
1082.4	0.39870519	0.412019	
1082.6	0.39892442	0.41205821	
1082.8	0.39896031	0.4120974	
1083	0.39912653	0.41213657	
1083.2	0.39937378	0.41217572	
1083.4	0.39976311	0.41221484	
1083.6	0.40002827	0.41225395	
1083.8	0.40047233	0.41229304	
1084	0.3998371	0.41233211	
1084.2	0.39968424	0.41237115	
1084.4	0.39957593	0.41241018	
1084.6	0.39970251	0.41244918	
1084.8	0.39916389	0.41248817	
1085	0.39919404	0.41252713	
1085.2	0.39938816	0.41256608	
1085.4	0.39921271	0.41260501	
1085.6	0.39890691	0.41264391	
1085.8	0.39921958	0.41268279	
1086	0.39944906	0.41272166	
1086.2	0.40022567	0.4127605	
1086.4	0.40019527	0.41279933	
1086.6	0.40048822	0.41283813	
1086.8	0.40071584	0.41287691	
1087	0.40095278	0.41291568	
1087.2	0.40159968	0.41295442	
1087.4	0.40188852	0.41299314	
1087.6	0.40204416	0.41303185	
1087.8	0.40155301	0.41307053	
1088	0.40111708	0.41310919	
1088.2	0.40122955	0.41314784	
1088.4	0.40155949	0.41318646	
1088.6	0.4017125	0.41322506	
1088.8	0.40159452	0.41326364	
1089	0.40211479	0.41330221	
1089.2	0.40172095	0.41334075	
1089.4	0.4019784	0.41337927	
1089.6	0.40231443	0.41341777	
1089.8	0.40255463	0.41345626	
1090	0.40263205	0.41349472	
1090.2	0.40290461	0.41353316	
1090.4	0.40216743	0.41357159	
1090.6	0.40192218	0.41360999	
1090.8	0.40164041	0.41364837	
1091	0.4013056	0.41368673	
1091.2	0.40126337	0.41372508	
1091.4	0.40093858	0.4137634	
1091.6	0.40002124	0.4138017	
1091.8	0.39957537	0.41383999	
1092	0.39951166	0.41387825	
1092.2	0.39991378	0.41391649	
1092.4	0.39974944	0.41395472	
1092.6	0.40023153	0.41399292	
1092.8	0.40094534	0.4140311	
1093	0.40169996	0.41406927	
1093.2	0.4020081	0.41410741	
1093.4	0.40285663	0.41414553	
1093.6	0.40318127	0.41418364	
1093.8	0.40299598	0.41422172	
1094	0.40285516	0.41425979	
1094.2	0.40311678	0.41429783	
1094.4	0.40333234	0.41433586	
1094.6	0.40323962	0.41437386	
1094.8	0.40264672	0.41441185	
1095	0.40198197	0.41444982	
1095.2	0.401864	0.41448776	
1095.4	0.40195196	0.41452569	
1095.6	0.40128473	0.4145636	
1095.8	0.40154737	0.41460148	
1096	0.40126197	0.41463935	
1096.2	0.40188469	0.4146772	
1096.4	0.40142164	0.41471503	
1096.6	0.40221088	0.41475284	
1096.8	0.40244096	0.41479063	
1097	0.40275997	0.41482839	
1097.2	0.40297402	0.41486614	
1097.4	0.40322298	0.41490387	
1097.6	0.40373923	0.41494159	
1097.8	0.40336589	0.41497928	
1098	0.40330456	0.41501695	
1098.2	0.40366439	0.4150546	
1098.4	0.40365688	0.41509223	
1098.6	0.4028294	0.41512984	
1098.8	0.40229091	0.41516744	
1099	0.40228048	0.41520501	
1099.2	0.40234355	0.41524257	
1099.4	0.40246908	0.4152801	
1099.6	0.4022732	0.41531761	
1099.8	0.40232348	0.41535511	
1100	0.40214519	0.41539259	
1100.2	0.40219199	0.41543004	
1100.4	0.40183401	0.41546748	
1100.6	0.40189494	0.4155049	
1100.8	0.40167907	0.4155423	
1101	0.40248368	0.41557968	
1101.2	0.40280574	0.41561703	
1101.4	0.4026185	0.41565437	
1101.6	0.40257835	0.4156917	
1101.8	0.40216205	0.415729	
1102	0.4023244	0.41576628	
1102.2	0.40260512	0.41580354	
1102.4	0.40271641	0.41584078	
1102.6	0.40253412	0.41587801	
1102.8	0.40265031	0.41591521	
1103	0.40314271	0.4159524	
1103.2	0.40262466	0.41598956	
1103.4	0.40265947	0.41602671	
1103.6	0.4024224	0.41606384	
1103.8	0.40234759	0.41610094	
1104	0.40192265	0.41613803	
1104.2	0.40116694	0.4161751	
1104.4	0.40088637	0.41621215	
1104.6	0.4008911	0.41624918	
1104.8	0.40135304	0.4162862	
1105	0.40191956	0.41632319	
1105.2	0.40237381	0.41636016	
1105.4	0.40257939	0.41639712	
1105.6	0.40337906	0.41643405	
1105.8	0.4033847	0.41647097	
1106	0.40405161	0.41650786	
1106.2	0.40479364	0.41654474	
1106.4	0.40558586	0.4165816	
1106.6	0.40550462	0.41661844	
1106.8	0.40528552	0.41665526	
1107	0.40566702	0.41669206	
1107.2	0.4055593	0.41672884	
1107.4	0.4056093	0.4167656	
1107.6	0.40505861	0.41680234	
1107.8	0.40496166	0.41683907	
1108	0.40430214	0.41687577	
1108.2	0.40367334	0.41691246	
1108.4	0.4039898	0.41694913	
1108.6	0.40441744	0.41698577	
1108.8	0.40515703	0.4170224	
1109	0.40513206	0.41705901	
1109.2	0.40541918	0.4170956	
1109.4	0.40528182	0.41713218	
1109.6	0.40541455	0.41716873	
1109.8	0.40508779	0.41720526	
1110	0.40553638	0.41724178	
1110.2	0.40620109	0.41727827	
1110.4	0.4061463	0.41731475	
1110.6	0.40599595	0.41735121	
1110.8	0.40599569	0.41738765	
1111	0.40615343	0.41742407	
1111.2	0.40548248	0.41746047	
1111.4	0.40504278	0.41749685	
1111.6	0.40468992	0.41753322	
1111.8	0.404914	0.41756956	
1112	0.40484684	0.41760589	
1112.2	0.40449506	0.41764219	
1112.4	0.40417125	0.41767848	
1112.6	0.40422728	0.41771475	
1112.8	0.40391579	0.417751	
1113	0.40376443	0.41778723	
1113.2	0.40342352	0.41782344	
1113.4	0.40275708	0.41785964	
1113.6	0.40310356	0.41789581	
1113.8	0.40319683	0.41793197	
1114	0.40404646	0.41796811	
1114.2	0.4046711	0.41800423	
1114.4	0.4046191	0.41804033	
1114.6	0.40490522	0.41807641	
1114.8	0.40519792	0.41811247	
1115	0.40513267	0.41814851	
1115.2	0.40579033	0.41818454	
1115.4	0.40667828	0.41822054	
1115.6	0.40660611	0.41825653	
1115.8	0.4064666	0.4182925	
1116	0.40613656	0.41832845	
1116.2	0.40499426	0.41836438	
1116.4	0.40516979	0.41840029	
1116.6	0.40550443	0.41843619	
1116.8	0.40436643	0.41847206	
1117	0.40404953	0.41850792	
1117.2	0.40359557	0.41854376	
1117.4	0.40364605	0.41857958	
1117.6	0.40442147	0.41861538	
1117.8	0.40443672	0.41865116	
1118	0.40501865	0.41868693	
1118.2	0.40486527	0.41872267	
1118.4	0.4052313	0.4187584	
1118.6	0.40538152	0.41879411	
1118.8	0.40602645	0.4188298	
1119	0.40601802	0.41886547	
1119.2	0.40664597	0.41890112	
1119.4	0.40693692	0.41893675	
1119.6	0.40637636	0.41897237	
1119.8	0.40672368	0.41900797	
1120	0.40639308	0.41904354	
1120.2	0.40662676	0.4190791	
1120.4	0.40733375	0.41911465	
1120.6	0.40712845	0.41915017	
1120.8	0.40672541	0.41918567	
1121	0.4074682	0.41922116	
1121.2	0.40846946	0.41925663	
1121.4	0.4093102	0.41929208	
1121.6	0.40929504	0.41932751	
1121.8	0.40918479	0.41936292	
1122	0.40928584	0.41939831	
1122.2	0.40939938	0.41943369	
1122.4	0.40952645	0.41946905	
1122.6	0.40907684	0.41950439	
1122.8	0.40891424	0.41953971	
1123	0.40873116	0.41957501	
1123.2	0.40883332	0.41961029	
1123.4	0.40832295	0.41964556	
1123.6	0.40819541	0.41968081	
1123.8	0.40819796	0.41971603	
1124	0.4075374	0.41975125	
1124.2	0.40757836	0.41978644	
1124.4	0.40758408	0.41982161	
1124.6	0.40724143	0.41985677	
1124.8	0.40736311	0.4198919	
1125	0.40812954	0.41992702	
1125.2	0.40822015	0.41996213	
1125.4	0.40840051	0.41999721	
1125.6	0.40792832	0.42003227	
1125.8	0.40770682	0.42006732	
1126	0.40782718	0.42010235	
1126.2	0.40807055	0.42013736	
1126.4	0.40785378	0.42017235	
1126.6	0.40759549	0.42020732	
1126.8	0.40725763	0.42024228	
1127	0.40731404	0.42027721	
1127.2	0.40669718	0.42031213	
1127.4	0.40729884	0.42034704	
1127.6	0.40760077	0.42038192	
1127.8	0.40711642	0.42041678	
1128	0.4071191	0.42045163	
1128.2	0.40705196	0.42048646	
1128.4	0.40748444	0.42052127	
1128.6	0.40746009	0.42055606	
1128.8	0.40810055	0.42059083	
1129	0.40821759	0.42062559	
1129.2	0.40801664	0.42066033	
1129.4	0.4083169	0.42069505	
1129.6	0.40874792	0.42072975	
1129.8	0.40911245	0.42076444	
1130	0.40896901	0.4207991	
1130.2	0.40873368	0.42083375	
1130.4	0.40874193	0.42086838	
1130.6	0.40829332	0.42090299	
1130.8	0.40812392	0.42093758	
1131	0.40769465	0.42097216	
1131.2	0.40755872	0.42100672	
1131.4	0.40818174	0.42104126	
1131.6	0.40757328	0.42107578	
1131.8	0.40698028	0.42111029	
1132	0.40681424	0.42114477	
1132.2	0.40661492	0.42117924	
1132.4	0.40699857	0.42121369	
1132.6	0.40712989	0.42124812	
1132.8	0.40737518	0.42128254	
1133	0.40763248	0.42131694	
1133.2	0.40759347	0.42135131	
1133.4	0.40802788	0.42138568	
1133.6	0.40858427	0.42142002	
1133.8	0.40817993	0.42145434	
1134	0.40756418	0.42148865	
1134.2	0.40778616	0.42152294	
1134.4	0.40828793	0.42155721	
1134.6	0.40850845	0.42159147	
1134.8	0.40915394	0.4216257	
1135	0.40918959	0.42165992	
1135.2	0.40956338	0.42169412	
1135.4	0.40967244	0.42172831	
1135.6	0.40995639	0.42176247	
1135.8	0.40989262	0.42179662	
1136	0.40973452	0.42183075	
1136.2	0.41021615	0.42186486	
1136.4	0.4106465	0.42189895	
1136.6	0.41059135	0.42193303	
1136.8	0.41027608	0.42196709	
1137	0.41004221	0.42200113	
1137.2	0.40923053	0.42203516	
1137.4	0.40928976	0.42206916	
1137.6	0.40885426	0.42210315	
1137.8	0.4087983	0.42213712	
1138	0.40874154	0.42217107	
1138.2	0.4088864	0.42220501	
1138.4	0.40947605	0.42223893	
1138.6	0.40997645	0.42227283	
1138.8	0.4100071	0.42230671	
1139	0.41002366	0.42234057	
1139.2	0.41035805	0.42237442	
1139.4	0.41035066	0.42240825	
1139.6	0.41045285	0.42244206	
1139.8	0.4107651	0.42247586	
1140	0.41101948	0.42250963	
1140.2	0.41096209	0.42254339	
1140.4	0.41070728	0.42257713	
1140.6	0.41072226	0.42261086	
1140.8	0.41042571	0.42264457	
1141	0.41042202	0.42267825	
1141.2	0.41071193	0.42271193	
1141.4	0.41122762	0.42274558	
1141.6	0.41134038	0.42277922	
1141.8	0.41161305	0.42281284	
1142	0.41149913	0.42284644	
1142.2	0.41146773	0.42288002	
1142.4	0.41149711	0.42291359	
1142.6	0.41112493	0.42294714	
1142.8	0.41099331	0.42298067	
1143	0.41105086	0.42301419	
1143.2	0.41123433	0.42304768	
1143.4	0.41117369	0.42308116	
1143.6	0.41094252	0.42311463	
1143.8	0.41123042	0.42314807	
1144	0.41103675	0.4231815	
1144.2	0.41055836	0.42321491	
1144.4	0.41109691	0.4232483	
1144.6	0.41135086	0.42328168	
1144.8	0.41150158	0.42331504	
1145	0.41180439	0.42334838	
1145.2	0.41249384	0.4233817	
1145.4	0.41240865	0.42341501	
1145.6	0.41244428	0.4234483	
1145.8	0.4126378	0.42348157	
1146	0.41276457	0.42351482	
1146.2	0.4121441	0.42354806	
1146.4	0.41181487	0.42358128	
1146.6	0.41186053	0.42361448	
1146.8	0.41202391	0.42364767	
1147	0.4119009	0.42368084	
1147.2	0.41202276	0.42371399	
1147.4	0.41194331	0.42374712	
1147.6	0.41143894	0.42378024	
1147.8	0.41161384	0.42381334	
1148	0.41195674	0.42384642	
1148.2	0.41219234	0.42387948	
1148.4	0.41222627	0.42391253	
1148.6	0.41214987	0.42394556	
1148.8	0.41179353	0.42397857	
1149	0.41145834	0.42401157	
1149.2	0.41153284	0.42404455	
1149.4	0.41122896	0.42407751	
1149.6	0.4116265	0.42411046	
1149.8	0.41152756	0.42414338	
1150	0.41135652	0.4241763	
1150.2	0.41116843	0.42420919	
1150.4	0.41131102	0.42424207	
1150.6	0.41148769	0.42427492	
1150.8	0.41167606	0.42430777	
1151	0.41148361	0.42434059	
1151.2	0.4115479	0.4243734	
1151.4	0.41143543	0.42440619	
1151.6	0.41147806	0.42443897	
1151.8	0.41222574	0.42447172	
1152	0.41276698	0.42450446	
1152.2	0.41300925	0.42453719	
1152.4	0.41308149	0.42456989	
1152.6	0.41353432	0.42460258	
1152.8	0.41332815	0.42463525	
1153	0.41404418	0.42466791	
1153.2	0.41465605	0.42470055	
1153.4	0.41439854	0.42473317	
1153.6	0.41482855	0.42476577	
1153.8	0.4153643	0.42479836	
1154	0.4158128	0.42483093	
1154.2	0.41608795	0.42486348	
1154.4	0.41640036	0.42489602	
1154.6	0.41667026	0.42492854	
1154.8	0.4160451	0.42496104	
1155	0.41600755	0.42499353	
1155.2	0.41572632	0.425026	
1155.4	0.41591974	0.42505845	
1155.6	0.41606832	0.42509088	
1155.8	0.41639805	0.4251233	
1156	0.41608384	0.4251557	
1156.2	0.41556055	0.42518809	
1156.4	0.41530985	0.42522046	
1156.6	0.41528969	0.42525281	
1156.8	0.41471349	0.42528514	
1157	0.41520279	0.42531746	
1157.2	0.41501297	0.42534976	
1157.4	0.41416199	0.42538204	
1157.6	0.4149757	0.42541431	
1157.8	0.41532101	0.42544656	
1158	0.41558255	0.4254788	
1158.2	0.41553638	0.42551101	
1158.4	0.41546629	0.42554321	
1158.6	0.41536435	0.4255754	
1158.8	0.41513516	0.42560756	
1159	0.4162174	0.42563971	
1159.2	0.41608242	0.42567185	
1159.4	0.41594681	0.42570396	
1159.6	0.4153516	0.42573606	
1159.8	0.41563459	0.42576815	
1160	0.41549767	0.42580021	
1160.2	0.41506437	0.42583226	
1160.4	0.41547757	0.4258643	
1160.6	0.41580668	0.42589631	
1160.8	0.41581008	0.42592831	
1161	0.41577234	0.4259603	
1161.2	0.41507018	0.42599226	
1161.4	0.41463944	0.42602421	
1161.6	0.41542961	0.42605615	
1161.8	0.41524746	0.42608806	
1162	0.41547582	0.42611996	
1162.2	0.41546094	0.42615185	
1162.4	0.4155763	0.42618372	
1162.6	0.41593354	0.42621557	
1162.8	0.41569602	0.4262474	
1163	0.41558143	0.42627922	
1163.2	0.41483592	0.42631102	
1163.4	0.41483362	0.4263428	
1163.6	0.4154662	0.42637457	
1163.8	0.41619577	0.42640632	
1164	0.41588256	0.42643806	
1164.2	0.41605509	0.42646978	
1164.4	0.4159284	0.42650148	
1164.6	0.41599492	0.42653316	
1164.8	0.41563226	0.42656483	
1165	0.41542304	0.42659649	
1165.2	0.41533459	0.42662812	
1165.4	0.41608156	0.42665974	
1165.6	0.41705495	0.42669135	
1165.8	0.4176172	0.42672293	
1166	0.41756975	0.4267545	
1166.2	0.41767387	0.42678606	
1166.4	0.41734299	0.4268176	
1166.6	0.41702753	0.42684912	
1166.8	0.41644535	0.42688062	
1167	0.41675034	0.42691211	
1167.2	0.41708949	0.42694358	
1167.4	0.41733828	0.42697504	
1167.6	0.41663489	0.42700648	
1167.8	0.41625279	0.4270379	
1168	0.41523015	0.42706931	
1168.2	0.41538336	0.4271007	
1168.4	0.41481359	0.42713207	
1168.6	0.41565695	0.42716343	
1168.8	0.41569241	0.42719477	
1169	0.41602637	0.4272261	
1169.2	0.41627662	0.42725741	
1169.4	0.41735168	0.4272887	
1169.6	0.41779774	0.42731998	
1169.8	0.41817229	0.42735124	
1170	0.41778716	0.42738248	
1170.2	0.41818879	0.42741371	
1170.4	0.4179322	0.42744492	
1170.6	0.41817927	0.42747612	
1170.8	0.41844542	0.4275073	
1171	0.41870745	0.42753846	
1171.2	0.41810724	0.42756961	
1171.4	0.41770552	0.42760074	
1171.6	0.41726084	0.42763185	
1171.8	0.41693276	0.42766295	
1172	0.41652762	0.42769403	
1172.2	0.41640946	0.4277251	
1172.4	0.41640399	0.42775615	
1172.6	0.41621765	0.42778718	
1172.8	0.41536028	0.4278182	
1173	0.41525431	0.4278492	
1173.2	0.41566645	0.42788019	
1173.4	0.41594878	0.42791116	
1173.6	0.41593167	0.42794211	
1173.8	0.41619765	0.42797305	
1174	0.41643758	0.42800397	
1174.2	0.41706907	0.42803487	
1174.4	0.41685141	0.42806576	
1174.6	0.41774345	0.42809664	
1174.8	0.41815137	0.42812749	
1175	0.41868182	0.42815833	
1175.2	0.41898149	0.42818916	
1175.4	0.41975648	0.42821997	
1175.6	0.41999027	0.42825076	
1175.8	0.41999699	0.42828154	
1176	0.42034401	0.4283123	
1176.2	0.41993882	0.42834304	
1176.4	0.42056839	0.42837377	
1176.6	0.42039027	0.42840448	
1176.8	0.42011197	0.42843518	
1177	0.42029303	0.42846586	
1177.2	0.42033208	0.42849653	
1177.4	0.41974816	0.42852718	
1177.6	0.41935103	0.42855781	
1177.8	0.41949647	0.42858843	
1178	0.41963951	0.42861903	
1178.2	0.4195293	0.42864962	
1178.4	0.41898675	0.42868018	
1178.6	0.41909803	0.42871074	
1178.8	0.41939464	0.42874128	
1179	0.41922918	0.4287718	
1179.2	0.41901868	0.4288023	
1179.4	0.41895946	0.4288328	
1179.6	0.41934271	0.42886327	
1179.8	0.41933544	0.42889373	
1180	0.41945466	0.42892417	
1180.2	0.41951848	0.4289546	
1180.4	0.42069195	0.42898501	
1180.6	0.42104534	0.42901541	
1180.8	0.42096331	0.42904578	
1181	0.42177872	0.42907615	
1181.2	0.422092	0.4291065	
1181.4	0.422342	0.42913683	
1181.6	0.42248787	0.42916715	
1181.8	0.42301986	0.42919745	
1182	0.42303211	0.42922773	
1182.2	0.42273936	0.429258	
1182.4	0.42249552	0.42928825	
1182.6	0.42183208	0.42931849	
1182.8	0.42210839	0.42934871	
1183	0.4213059	0.42937892	
1183.2	0.4216143	0.42940911	
1183.4	0.42154541	0.42943929	
1183.6	0.42151695	0.42946945	
1183.8	0.42072045	0.42949959	
1184	0.42059464	0.42952972	
1184.2	0.4208979	0.42955983	
1184.4	0.42094366	0.42958993	
1184.6	0.42067592	0.42962001	
1184.8	0.42063627	0.42965007	
1185	0.42127523	0.42968012	
1185.2	0.42155711	0.42971016	
1185.4	0.4219152	0.42974018	
1185.6	0.42222117	0.42977018	
1185.8	0.42217077	0.42980017	
1186	0.42194111	0.42983014	
1186.2	0.42189761	0.4298601	
1186.4	0.42202277	0.42989004	
1186.6	0.42180701	0.42991996	
1186.8	0.42226978	0.42994987	
1187	0.42181817	0.42997977	
1187.2	0.42195	0.43000965	
1187.4	0.42173037	0.43003951	
1187.6	0.42159811	0.43006936	
1187.8	0.42137896	0.43009919	
1188	0.42144573	0.43012901	
1188.2	0.42105228	0.43015881	
1188.4	0.42037267	0.43018859	
1188.6	0.42071958	0.43021836	
1188.8	0.42080545	0.43024812	
1189	0.42105495	0.43027786	
1189.2	0.42137749	0.43030758	
1189.4	0.42182644	0.43033729	
1189.6	0.42239886	0.43036698	
1189.8	0.42259972	0.43039666	
1190	0.42273843	0.43042632	
1190.2	0.42290043	0.43045597	
1190.4	0.42269513	0.4304856	
1190.6	0.42237041	0.43051521	
1190.8	0.42166929	0.43054482	
1191	0.42106666	0.4305744	
1191.2	0.42082683	0.43060397	
1191.4	0.42079297	0.43063352	
1191.6	0.4209665	0.43066306	
1191.8	0.42080964	0.43069259	
1192	0.42027583	0.4307221	
1192.2	0.41948055	0.43075159	
1192.4	0.41956844	0.43078107	
1192.6	0.41986113	0.43081053	
1192.8	0.41936085	0.43083998	
1193	0.41980483	0.43086941	
1193.2	0.42028339	0.43089882	
1193.4	0.42070582	0.43092823	
1193.6	0.42142639	0.43095761	
1193.8	0.42132325	0.43098698	
1194	0.42142025	0.43101634	
1194.2	0.42178395	0.43104568	
1194.4	0.4215504	0.431075	
1194.6	0.42165663	0.43110431	
1194.8	0.42156813	0.43113361	
1195	0.42144942	0.43116289	
1195.2	0.42132391	0.43119215	
1195.4	0.42146072	0.4312214	
1195.6	0.42173894	0.43125063	
1195.8	0.42163109	0.43127985	
1196	0.42152828	0.43130905	
1196.2	0.42108684	0.43133824	
1196.4	0.42179955	0.43136742	
1196.6	0.42186505	0.43139657	
1196.8	0.42179964	0.43142572	
1197	0.42224259	0.43145484	
1197.2	0.42239258	0.43148396	
1197.4	0.42285126	0.43151305	
1197.6	0.42345482	0.43154214	
1197.8	0.42370108	0.4315712	
1198	0.42455143	0.43160025	
1198.2	0.42473462	0.43162929	
1198.4	0.42456876	0.43165831	
1198.6	0.42487313	0.43168732	
1198.8	0.42479789	0.43171631	
1199	0.42504785	0.43174529	
1199.2	0.42563985	0.43177425	
1199.4	0.42573346	0.4318032	
1199.6	0.42556802	0.43183213	
1199.8	0.42548528	0.43186104	
1200	0.4253865	0.43188995	
1200.2	0.42512639	0.43191883	
1200.4	0.42511255	0.4319477	
1200.6	0.42495532	0.43197656	
1200.8	0.4248859	0.4320054	
1201	0.42516155	0.43203423	
1201.2	0.42502159	0.43206304	
1201.4	0.42514646	0.43209183	
1201.6	0.42491452	0.43212062	
1201.8	0.4254089	0.43214938	
1202	0.42546953	0.43217813	
1202.2	0.4252872	0.43220687	
1202.4	0.42530758	0.43223559	
1202.6	0.42586478	0.4322643	
1202.8	0.42640676	0.43229299	
1203	0.42706785	0.43232167	
1203.2	0.42753318	0.43235033	
1203.4	0.42730468	0.43237898	
1203.6	0.42720895	0.43240761	
1203.8	0.42692945	0.43243623	
1204	0.42693048	0.43246483	
1204.2	0.42678702	0.43249342	
1204.4	0.42670655	0.43252199	
1204.6	0.42647452	0.43255055	
1204.8	0.42588102	0.43257909	
1205	0.42565887	0.43260762	
1205.2	0.42533849	0.43263613	
1205.4	0.42546833	0.43266463	
1205.6	0.42510417	0.43269312	
1205.8	0.42510803	0.43272159	
1206	0.4243978	0.43275004	
1206.2	0.42410538	0.43277848	
1206.4	0.42408418	0.4328069	
1206.6	0.4247134	0.43283531	
1206.8	0.42497234	0.43286371	
1207	0.42494432	0.43289209	
1207.2	0.42520927	0.43292046	
1207.4	0.42525728	0.43294881	
1207.6	0.42548199	0.43297714	
1207.8	0.42542747	0.43300546	
1208	0.42590805	0.43303377	
1208.2	0.42555857	0.43306206	
1208.4	0.42531617	0.43309034	
1208.6	0.42529796	0.4331186	
1208.8	0.42553556	0.43314685	
1209	0.42600751	0.43317508	
1209.2	0.42667941	0.4332033	
1209.4	0.42665589	0.43323151	
1209.6	0.42677294	0.4332597	
1209.8	0.42626984	0.43328787	
1210	0.42626789	0.43331603	
1210.2	0.42657162	0.43334418	
1210.4	0.42741431	0.43337231	
1210.6	0.42754243	0.43340042	
1210.8	0.42771777	0.43342853	
1211	0.42731706	0.43345661	
1211.2	0.42739712	0.43348469	
1211.4	0.4273587	0.43351274	
1211.6	0.42760345	0.43354079	
1211.8	0.42733948	0.43356882	
1212	0.42695174	0.43359683	
1212.2	0.42610262	0.43362483	
1212.4	0.42639614	0.43365281	
1212.6	0.42683075	0.43368079	
1212.8	0.4267477	0.43370874	
1213	0.4268823	0.43373668	
1213.2	0.42720064	0.43376461	
1213.4	0.42695761	0.43379252	
1213.6	0.42700362	0.43382042	
1213.8	0.42680456	0.4338483	
1214	0.42748742	0.43387617	
1214.2	0.42754703	0.43390403	
1214.4	0.42786044	0.43393187	
1214.6	0.42728085	0.43395969	
1214.8	0.42770611	0.4339875	
1215	0.42754436	0.4340153	
1215.2	0.42734147	0.43404308	
1215.4	0.42749448	0.43407085	
1215.6	0.42761639	0.4340986	
1215.8	0.42720655	0.43412634	
1216	0.4271233	0.43415407	
1216.2	0.42696728	0.43418178	
1216.4	0.42714061	0.43420947	
1216.6	0.42721836	0.43423716	
1216.8	0.42742797	0.43426482	
1217	0.42746111	0.43429247	
1217.2	0.42757948	0.43432011	
1217.4	0.42727942	0.43434774	
1217.6	0.42773887	0.43437535	
1217.8	0.4276647	0.43440294	
1218	0.42814014	0.43443052	
1218.2	0.42876822	0.43445809	
1218.4	0.42900778	0.43448564	
1218.6	0.42947084	0.43451318	
1218.8	0.42960708	0.4345407	
1219	0.42949045	0.43456821	
1219.2	0.42960063	0.43459571	
1219.4	0.42972237	0.43462319	
1219.6	0.42956037	0.43465065	
1219.8	0.42947556	0.43467811	
1220	0.42995687	0.43470554	
1220.2	0.43008126	0.43473297	
1220.4	0.43032136	0.43476038	
1220.6	0.43119069	0.43478777	
1220.8	0.43108353	0.43481515	
1221	0.43116091	0.43484252	
1221.2	0.4312759	0.43486987	
1221.4	0.43113136	0.43489721	
1221.6	0.43141375	0.43492454	
1221.8	0.43160888	0.43495185	
1222	0.4318596	0.43497914	
1222.2	0.43188694	0.43500642	
1222.4	0.43146609	0.43503369	
1222.6	0.43090551	0.43506094	
1222.8	0.43056077	0.43508818	
1223	0.43055944	0.43511541	
1223.2	0.43058751	0.43514262	
1223.4	0.43016343	0.43516981	
1223.6	0.43006376	0.435197	
1223.8	0.42959469	0.43522417	
1224	0.42961912	0.43525132	
1224.2	0.42963957	0.43527846	
1224.4	0.42990894	0.43530559	
1224.6	0.43028422	0.4353327	
1224.8	0.42988667	0.4353598	
1225	0.43039422	0.43538688	
1225.2	0.43067669	0.43541395	
1225.4	0.43085458	0.435441	
1225.6	0.43086417	0.43546805	
1225.8	0.43120818	0.43549507	
1226	0.43037823	0.43552209	
1226.2	0.43065841	0.43554909	
1226.4	0.430655	0.43557607	
1226.6	0.43066075	0.43560304	
1226.8	0.43158434	0.43563	
1227	0.43198717	0.43565694	
1227.2	0.43171196	0.43568387	
1227.4	0.43181217	0.43571079	
1227.6	0.43166251	0.43573769	
1227.8	0.43112552	0.43576458	
1228	0.43123314	0.43579145	
1228.2	0.43143394	0.43581831	
1228.4	0.43122626	0.43584516	
1228.6	0.43083117	0.43587199	
1228.8	0.43022832	0.43589881	
1229	0.43016564	0.43592561	
1229.2	0.43016117	0.4359524	
1229.4	0.42969719	0.43597918	
1229.6	0.42932454	0.43600594	
1229.8	0.42888509	0.43603269	
1230	0.42849231	0.43605942	
1230.2	0.42919688	0.43608614	
1230.4	0.42957911	0.43611285	
1230.6	0.42964166	0.43613954	
1230.8	0.42996369	0.43616622	
1231	0.43074222	0.43619288	
1231.2	0.43090446	0.43621953	
1231.4	0.43120624	0.43624617	
1231.6	0.43041059	0.43627279	
1231.8	0.42973261	0.4362994	
1232	0.42973011	0.436326	
1232.2	0.42999802	0.43635258	
1232.4	0.42948849	0.43637915	
1232.6	0.42939224	0.4364057	
1232.8	0.42953903	0.43643224	
1233	0.43016609	0.43645877	
1233.2	0.42995755	0.43648528	
1233.4	0.43027059	0.43651178	
1233.6	0.43038074	0.43653827	
1233.8	0.43086438	0.43656474	
1234	0.43188909	0.4365912	
1234.2	0.432319	0.43661764	
1234.4	0.43218751	0.43664407	
1234.6	0.43225877	0.43667049	
1234.8	0.43316314	0.43669689	
1235	0.43396162	0.43672328	
1235.2	0.43360037	0.43674966	
1235.4	0.43270486	0.43677602	
1235.6	0.43192726	0.43680237	
1235.8	0.43232692	0.4368287	
1236	0.43259552	0.43685502	
1236.2	0.43290117	0.43688133	
1236.4	0.43238492	0.43690762	
1236.6	0.43295837	0.4369339	
1236.8	0.43347334	0.43696017	
1237	0.43337265	0.43698642	
1237.2	0.43308646	0.43701266	
1237.4	0.43359532	0.43703888	
1237.6	0.43338482	0.4370651	
1237.8	0.4340224	0.43709129	
1238	0.43401858	0.43711748	
1238.2	0.43325298	0.43714365	
1238.4	0.43310877	0.43716981	
1238.6	0.43347791	0.43719595	
1238.8	0.43361272	0.43722208	
1239	0.43365042	0.43724819	
1239.2	0.43285121	0.4372743	
1239.4	0.4324405	0.43730039	
1239.6	0.43221884	0.43732646	
1239.8	0.43229722	0.43735252	
1240	0.43202019	0.43737857	
1240.2	0.43229586	0.43740461	
1240.4	0.43244212	0.43743063	
1240.6	0.43309207	0.43745664	
1240.8	0.43316779	0.43748263	
1241	0.43318959	0.43750861	
1241.2	0.43332544	0.43753458	
1241.4	0.43328105	0.43756053	
1241.6	0.43336699	0.43758648	
1241.8	0.43357539	0.4376124	
1242	0.43325962	0.43763832	
1242.2	0.43295288	0.43766422	
1242.4	0.43348076	0.4376901	
1242.6	0.43431911	0.43771598	
1242.8	0.43509415	0.43774184	
1243	0.43518648	0.43776768	
1243.2	0.43469869	0.43779351	
1243.4	0.43452496	0.43781933	
1243.6	0.43431087	0.43784514	
1243.8	0.43461307	0.43787093	
1244	0.43514103	0.43789671	
1244.2	0.43542381	0.43792248	
1244.4	0.43577734	0.43794823	
1244.6	0.4354393	0.43797397	
1244.8	0.43527186	0.4379997	
1245	0.43535128	0.43802541	
1245.2	0.43484976	0.43805111	
1245.4	0.43439178	0.43807679	
1245.6	0.43403437	0.43810246	
1245.8	0.43353248	0.43812812	
1246	0.43349842	0.43815377	
1246.2	0.43380856	0.4381794	
1246.4	0.43376656	0.43820502	
1246.6	0.43436001	0.43823063	
1246.8	0.43447276	0.43825622	
1247	0.43393407	0.4382818	
1247.2	0.4342347	0.43830736	
1247.4	0.43396613	0.43833292	
1247.6	0.43463187	0.43835846	
1247.8	0.43575456	0.43838398	
1248	0.43653241	0.43840949	
1248.2	0.43638536	0.43843499	
1248.4	0.43671203	0.43846048	
1248.6	0.43578502	0.43848595	
1248.8	0.43606037	0.43851141	
1249	0.43636199	0.43853686	
1249.2	0.43581365	0.43856229	
1249.4	0.43553453	0.43858771	
1249.6	0.43575601	0.43861312	
1249.8	0.43525727	0.43863851	
1250	0.43495381	0.43866389	
1250.2	0.43474594	0.43868926	
1250.4	0.43394044	0.43871462	
1250.6	0.43448322	0.43873996	
1250.8	0.43485332	0.43876528	
1251	0.43541469	0.4387906	
1251.2	0.43615479	0.4388159	
1251.4	0.43600748	0.43884119	
1251.6	0.43686983	0.43886646	
1251.8	0.4373048	0.43889173	
1252	0.43723739	0.43891698	
1252.2	0.43719261	0.43894221	
1252.4	0.43733518	0.43896743	
1252.6	0.43653543	0.43899264	
1252.8	0.43687392	0.43901784	
1253	0.43714086	0.43904302	
1253.2	0.43697114	0.43906819	
1253.4	0.43705102	0.43909335	
1253.6	0.43715116	0.4391185	
1253.8	0.43622498	0.43914363	
1254	0.43633863	0.43916874	
1254.2	0.43622398	0.43919385	
1254.4	0.43595182	0.43921894	
1254.6	0.43611259	0.43924402	
1254.8	0.43623102	0.43926909	
1255	0.43619132	0.43929414	
1255.2	0.43641739	0.43931918	
1255.4	0.4359685	0.43934421	
1255.6	0.43635159	0.43936922	
1255.8	0.4363861	0.43939422	
1256	0.43680813	0.43941921	
1256.2	0.43699141	0.43944418	
1256.4	0.43686264	0.43946915	
1256.6	0.43703185	0.4394941	
1256.8	0.43789076	0.43951903	
1257	0.43864209	0.43954395	
1257.2	0.43898921	0.43956886	
1257.4	0.43932712	0.43959376	
1257.6	0.4397566	0.43961865	
1257.8	0.43980726	0.43964352	
1258	0.44039586	0.43966838	
1258.2	0.44007082	0.43969322	
1258.4	0.4402568	0.43971805	
1258.6	0.44031155	0.43974287	
1258.8	0.4401472	0.43976768	
1259	0.43975148	0.43979247	
1259.2	0.43963987	0.43981726	
1259.4	0.43894441	0.43984202	
1259.6	0.43934068	0.43986678	
1259.8	0.43830279	0.43989152	
1260	0.4377126	0.43991625	
1260.2	0.43734475	0.43994097	
1260.4	0.43720575	0.43996567	
1260.6	0.43736849	0.43999036	
1260.8	0.43680209	0.44001504	
1261	0.43692485	0.44003971	
1261.2	0.43714125	0.44006436	
1261.4	0.437619	0.440089	
1261.6	0.43778579	0.44011363	
1261.8	0.43824561	0.44013824	
1262	0.43872857	0.44016284	
1262.2	0.43924869	0.44018743	
1262.4	0.44031882	0.44021201	
1262.6	0.44072481	0.44023657	
1262.8	0.44022537	0.44026112	
1263	0.44025992	0.44028566	
1263.2	0.4401809	0.44031018	
1263.4	0.44062734	0.44033469	
1263.6	0.44077624	0.44035919	
1263.8	0.43939849	0.44038368	
1264	0.43905617	0.44040815	
1264.2	0.43933838	0.44043261	
1264.4	0.43924222	0.44045706	
1264.6	0.43872408	0.4404815	
1264.8	0.43813454	0.44050592	
1265	0.43850248	0.44053033	
1265.2	0.43836167	0.44055473	
1265.4	0.43826361	0.44057912	
1265.6	0.43799447	0.44060349	
1265.8	0.43797125	0.44062785	
1266	0.43808956	0.44065219	
1266.2	0.4382344	0.44067653	
1266.4	0.4384608	0.44070085	
1266.6	0.43802329	0.44072516	
1266.8	0.43760536	0.44074946	
1267	0.43782479	0.44077374	
1267.2	0.43811617	0.44079801	
1267.4	0.43853232	0.44082227	
1267.6	0.43853218	0.44084652	
1267.8	0.43838193	0.44087075	
1268	0.43885655	0.44089497	
1268.2	0.43904578	0.44091918	
1268.4	0.43875418	0.44094337	
1268.6	0.43828827	0.44096756	
1268.8	0.43790749	0.44099173	
1269	0.43740973	0.44101589	
1269.2	0.43751079	0.44104003	
1269.4	0.43794414	0.44106416	
1269.6	0.43807014	0.44108828	
1269.8	0.43771586	0.44111239	
1270	0.43802432	0.44113649	
1270.2	0.43796923	0.44116057	
1270.4	0.4382977	0.44118464	
1270.6	0.43864378	0.4412087	
1270.8	0.43905962	0.44123274	
1271	0.43934507	0.44125678	
1271.2	0.44006742	0.4412808	
1271.4	0.43992171	0.44130481	
1271.6	0.43984637	0.4413288	
1271.8	0.43921765	0.44135278	
1272	0.43894309	0.44137675	
1272.2	0.43845817	0.44140071	
1272.4	0.43809745	0.44142466	
1272.6	0.43772686	0.44144859	
1272.8	0.43744884	0.44147251	
1273	0.43688284	0.44149642	
1273.2	0.43741366	0.44152032	
1273.4	0.43780586	0.4415442	
1273.6	0.43819198	0.44156807	
1273.8	0.4380849	0.44159193	
1274	0.43845701	0.44161578	
1274.2	0.43918372	0.44163961	
1274.4	0.44000658	0.44166343	
1274.6	0.44016012	0.44168724	
1274.8	0.44009854	0.44171104	
1275	0.4396417	0.44173482	
1275.2	0.43992323	0.44175859	
1275.4	0.43911681	0.44178235	
1275.6	0.43902417	0.4418061	
1275.8	0.4387441	0.44182983	
1276	0.43870686	0.44185356	
1276.2	0.43873717	0.44187727	
1276.4	0.43855907	0.44190097	
1276.6	0.43814147	0.44192465	
1276.8	0.43862994	0.44194832	
1277	0.43832161	0.44197199	
1277.2	0.43909416	0.44199563	
1277.4	0.43942386	0.44201927	
1277.6	0.44003222	0.4420429	
1277.8	0.44006302	0.44206651	
1278	0.44022118	0.44209011	
1278.2	0.44082786	0.44211369	
1278.4	0.44107367	0.44213727	
1278.6	0.44074428	0.44216083	
1278.8	0.4406591	0.44218438	
1279	0.44081511	0.44220792	
1279.2	0.44166144	0.44223145	
1279.4	0.44183514	0.44225496	
1279.6	0.44203875	0.44227846	
1279.8	0.4421688	0.44230195	
1280	0.44198919	0.44232543	
1280.2	0.44233992	0.4423489	
1280.4	0.44218617	0.44237235	
1280.6	0.44202589	0.44239579	
1280.8	0.44282414	0.44241922	
1281	0.44238432	0.44244263	
1281.2	0.44239529	0.44246604	
1281.4	0.44233813	0.44248943	
1281.6	0.4426709	0.44251281	
1281.8	0.44210314	0.44253618	
1282	0.44186069	0.44255953	
1282.2	0.44221447	0.44258288	
1282.4	0.44236104	0.44260621	
1282.6	0.44233733	0.44262953	
1282.8	0.4425329	0.44265284	
1283	0.44307106	0.44267613	
1283.2	0.44356805	0.44269941	
1283.4	0.44333929	0.44272269	
1283.6	0.44345046	0.44274594	
1283.8	0.44400498	0.44276919	
1284	0.44343773	0.44279243	
1284.2	0.44317915	0.44281565	
1284.4	0.4429823	0.44283886	
1284.6	0.44320862	0.44286206	
1284.8	0.44275165	0.44288524	
1285	0.44218114	0.44290842	
1285.2	0.44199209	0.44293158	
1285.4	0.44202647	0.44295473	
1285.6	0.44196621	0.44297787	
1285.8	0.44122171	0.44300099	
1286	0.4410896	0.44302411	
1286.2	0.44113051	0.44304721	
1286.4	0.441468	0.4430703	
1286.6	0.4412908	0.44309338	
1286.8	0.44131156	0.44311645	
1287	0.4416392	0.4431395	
1287.2	0.44197709	0.44316254	
1287.4	0.44219981	0.44318557	
1287.6	0.44290268	0.44320859	
1287.8	0.44318285	0.4432316	
1288	0.44286974	0.44325459	
1288.2	0.44300346	0.44327757	
1288.4	0.44330334	0.44330054	
1288.6	0.44311774	0.4433235	
1288.8	0.4427987	0.44334645	
1289	0.44327023	0.44336938	
1289.2	0.44381847	0.44339231	
1289.4	0.44381723	0.44341522	
1289.6	0.44384028	0.44343812	
1289.8	0.4432112	0.443461	
1290	0.4434302	0.44348388	
1290.2	0.44409977	0.44350674	
1290.4	0.4439593	0.4435296	
1290.6	0.44325916	0.44355243	
1290.8	0.44331778	0.44357526	
1291	0.44286325	0.44359808	
1291.2	0.44288675	0.44362088	
1291.4	0.44269419	0.44364367	
1291.6	0.44246575	0.44366645	
1291.8	0.44223154	0.44368922	
1292	0.44187578	0.44371198	
1292.2	0.44187975	0.44373473	
1292.4	0.44188446	0.44375746	
1292.6	0.44183448	0.44378018	
1292.8	0.44213228	0.44380289	
1293	0.44309947	0.44382559	
1293.2	0.44430182	0.44384827	
1293.4	0.444649	0.44387095	
1293.6	0.44558242	0.44389361	
1293.8	0.44594857	0.44391626	
1294	0.44656352	0.4439389	
1294.2	0.44682325	0.44396152	
1294.4	0.44634176	0.44398414	
1294.6	0.44656693	0.44400674	
1294.8	0.44642717	0.44402934	
1295	0.44589986	0.44405192	
1295.2	0.44547075	0.44407448	
1295.4	0.44471398	0.44409704	
1295.6	0.44352235	0.44411959	
1295.8	0.44313795	0.44414212	
1296	0.44244533	0.44416464	
1296.2	0.44239855	0.44418715	
1296.4	0.44225101	0.44420965	
1296.6	0.44213329	0.44423213	
1296.8	0.44225505	0.44425461	
1297	0.44307381	0.44427707	
1297.2	0.44363091	0.44429952	
1297.4	0.4433968	0.44432196	
1297.6	0.44370737	0.44434439	
1297.8	0.44379327	0.44436681	
1298	0.44401393	0.44438921	
1298.2	0.44429096	0.4444116	
1298.4	0.44461749	0.44443399	
1298.6	0.44519264	0.44445636	
1298.8	0.44529596	0.44447871	
1299	0.44498422	0.44450106	
1299.2	0.44444273	0.4445234	
1299.4	0.44436759	0.44454572	
1299.6	0.44423501	0.44456803	
1299.8	0.44477353	0.44459033	
1300	0.44516648	0.44461262	
1300.2	0.44582213	0.4446349	
1300.4	0.44568057	0.44465716	
1300.6	0.44585913	0.44467942	
1300.8	0.44561714	0.44470166	
1301	0.44582748	0.44472389	
1301.2	0.44577869	0.44474611	
1301.4	0.44492477	0.44476832	
1301.6	0.44508953	0.44479051	
1301.8	0.44476346	0.4448127	
1302	0.44429398	0.44483487	
1302.2	0.44376967	0.44485703	
1302.4	0.44347814	0.44487918	
1302.6	0.44310774	0.44490132	
1302.8	0.4424166	0.44492345	
1303	0.4421399	0.44494556	
1303.2	0.44224938	0.44496767	
1303.4	0.44236942	0.44498976	
1303.6	0.4421363	0.44501184	
1303.8	0.44256379	0.44503391	
1304	0.44282731	0.44505597	
1304.2	0.44279986	0.44507801	
1304.4	0.44349779	0.44510005	
1304.6	0.44488436	0.44512207	
1304.8	0.44549968	0.44514409	
1305	0.44614595	0.44516609	
1305.2	0.44592268	0.44518808	
1305.4	0.44563124	0.44521005	
1305.6	0.44627115	0.44523202	
1305.8	0.4459197	0.44525398	
1306	0.44563634	0.44527592	
1306.2	0.44535844	0.44529785	
1306.4	0.44478398	0.44531977	
1306.6	0.44464918	0.44534168	
1306.8	0.44439372	0.44536358	
1307	0.44483475	0.44538547	
1307.2	0.44515532	0.44540734	
1307.4	0.44472778	0.44542921	
1307.6	0.44433452	0.44545106	
1307.8	0.44416803	0.4454729	
1308	0.44340595	0.44549473	
1308.2	0.44343654	0.44551655	
1308.4	0.44404846	0.44553836	
1308.6	0.44413494	0.44556015	
1308.8	0.44338043	0.44558194	
1309	0.44294571	0.44560371	
1309.2	0.44247775	0.44562547	
1309.4	0.44202219	0.44564723	
1309.6	0.44299237	0.44566896	
1309.8	0.44304856	0.44569069	
1310	0.44382676	0.44571241	
1310.2	0.44426485	0.44573412	
1310.4	0.44461195	0.44575581	
1310.6	0.44544351	0.44577749	
1310.8	0.44622338	0.44579916	
1311	0.44727728	0.44582083	
1311.2	0.4479835	0.44584247	
1311.4	0.44797021	0.44586411	
1311.6	0.44847058	0.44588574	
1311.8	0.44815608	0.44590736	
1312	0.44827765	0.44592896	
1312.2	0.44836286	0.44595055	
1312.4	0.44793799	0.44597213	
1312.6	0.44750023	0.44599371	
1312.8	0.44701855	0.44601527	
1313	0.44688023	0.44603681	
1313.2	0.44682203	0.44605835	
1313.4	0.4470582	0.44607988	
1313.6	0.44766284	0.44610139	
1313.8	0.44677441	0.44612289	
1314	0.44637753	0.44614439	
1314.2	0.44639043	0.44616587	
1314.4	0.44605488	0.44618734	
1314.6	0.44595477	0.4462088	
1314.8	0.44628255	0.44623025	
1315	0.44614042	0.44625168	
1315.2	0.44662814	0.44627311	
1315.4	0.44666944	0.44629452	
1315.6	0.44727692	0.44631593	
1315.8	0.44720246	0.44633732	
1316	0.44718301	0.4463587	
1316.2	0.44676921	0.44638007	
1316.4	0.44658046	0.44640143	
1316.6	0.44685273	0.44642277	
1316.8	0.44660911	0.44644411	
1317	0.4463284	0.44646544	
1317.2	0.44630829	0.44648675	
1317.4	0.4460457	0.44650805	
1317.6	0.44525032	0.44652935	
1317.8	0.44467857	0.44655063	
1318	0.44459802	0.4465719	
1318.2	0.44532922	0.44659316	
1318.4	0.44548162	0.44661441	
1318.6	0.44564512	0.44663564	
1318.8	0.44627319	0.44665687	
1319	0.44616391	0.44667808	
1319.2	0.44680596	0.44669929	
1319.4	0.44678666	0.44672048	
1319.6	0.44727148	0.44674166	
1319.8	0.44721966	0.44676283	
1320	0.44684005	0.44678399	
1320.2	0.44711446	0.44680514	
1320.4	0.44719274	0.44682628	
1320.6	0.44725756	0.44684741	
1320.8	0.44716347	0.44686852	
1321	0.44668865	0.44688963	
1321.2	0.44672088	0.44691072	
1321.4	0.44639372	0.44693181	
1321.6	0.44638643	0.44695288	
1321.8	0.44645143	0.44697394	
1322	0.44635148	0.44699499	
1322.2	0.44673638	0.44701603	
1322.4	0.44664273	0.44703706	
1322.6	0.44634306	0.44705808	
1322.8	0.44654488	0.44707908	
1323	0.44677127	0.44710008	
1323.2	0.44703996	0.44712106	
1323.4	0.44711516	0.44714204	
1323.6	0.44747245	0.447163	
1323.8	0.44718974	0.44718395	
1324	0.4472535	0.44720489	
1324.2	0.44760056	0.44722582	
1324.4	0.44742415	0.44724674	
1324.6	0.44766932	0.44726765	
1324.8	0.44796603	0.44728855	
1325	0.44777376	0.44730944	
1325.2	0.44842403	0.44733031	
1325.4	0.44853296	0.44735118	
1325.6	0.44844939	0.44737203	
1325.8	0.44828593	0.44739287	
1326	0.4477609	0.44741371	
1326.2	0.44794093	0.44743453	
1326.4	0.44733743	0.44745534	
1326.6	0.44750306	0.44747614	
1326.8	0.44778232	0.44749693	
1327	0.44768933	0.44751771	
1327.2	0.4476444	0.44753848	
1327.4	0.44770574	0.44755923	
1327.6	0.44770128	0.44757998	
1327.8	0.44723028	0.44760072	
1328	0.44713915	0.44762144	
1328.2	0.44706269	0.44764215	
1328.4	0.44705944	0.44766286	
1328.6	0.44720507	0.44768355	
1328.8	0.44748188	0.44770423	
1329	0.44785254	0.4477249	
1329.2	0.44831635	0.44774556	
1329.4	0.44848537	0.44776621	
1329.6	0.44840584	0.44778685	
1329.8	0.44861679	0.44780748	
1330	0.4483029	0.4478281	
1330.2	0.44869151	0.4478487	
1330.4	0.44830469	0.4478693	
1330.6	0.44934616	0.44788988	
1330.8	0.44976562	0.44791046	
1331	0.45028331	0.44793102	
1331.2	0.45068802	0.44795157	
1331.4	0.4509195	0.44797212	
1331.6	0.45151154	0.44799265	
1331.8	0.45114392	0.44801317	
1332	0.45123469	0.44803368	
1332.2	0.45154316	0.44805418	
1332.4	0.45085193	0.44807467	
1332.6	0.45040797	0.44809515	
1332.8	0.45023327	0.44811562	
1333	0.45016626	0.44813607	
1333.2	0.44967143	0.44815652	
1333.4	0.44899368	0.44817696	
1333.6	0.448259	0.44819738	
1333.8	0.44751592	0.4482178	
1334	0.44721801	0.4482382	
1334.2	0.44739819	0.44825859	
1334.4	0.44795693	0.44827898	
1334.6	0.44897594	0.44829935	
1334.8	0.44889883	0.44831971	
1335	0.44936686	0.44834006	
1335.2	0.44979575	0.4483604	
1335.4	0.45001527	0.44838073	
1335.6	0.45032733	0.44840105	
1335.8	0.45018191	0.44842136	
1336	0.450909	0.44844166	
1336.2	0.45099047	0.44846195	
1336.4	0.45054815	0.44848222	
1336.6	0.45066117	0.44850249	
1336.8	0.45075374	0.44852275	
1337	0.45102692	0.44854299	
1337.2	0.45027539	0.44856323	
1337.4	0.44993277	0.44858345	
1337.6	0.45016424	0.44860367	
1337.8	0.44995829	0.44862387	
1338	0.4503553	0.44864406	
1338.2	0.45025282	0.44866425	
1338.4	0.45088974	0.44868442	
1338.6	0.45079266	0.44870458	
1338.8	0.45052075	0.44872473	
1339	0.45073675	0.44874487	
1339.2	0.4503471	0.448765	
1339.4	0.44977608	0.44878512	
1339.6	0.45011715	0.44880523	
1339.8	0.45047359	0.44882533	
1340	0.45040068	0.44884542	
1340.2	0.45069582	0.4488655	
1340.4	0.45066305	0.44888557	
1340.6	0.4507188	0.44890562	
1340.8	0.4510273	0.44892567	
1341	0.45128748	0.44894571	
1341.2	0.45125436	0.44896573	
1341.4	0.45140272	0.44898575	
1341.6	0.4518008	0.44900575	
1341.8	0.4514259	0.44902575	
1342	0.45186902	0.44904573	
1342.2	0.45182991	0.44906571	
1342.4	0.45214105	0.44908567	
1342.6	0.45189844	0.44910562	
1342.8	0.45155657	0.44912557	
1343	0.45142422	0.4491455	
1343.2	0.45129012	0.44916542	
1343.4	0.45122751	0.44918533	
1343.6	0.45138579	0.44920523	
1343.8	0.45096865	0.44922512	
1344	0.45045493	0.44924501	
1344.2	0.45034017	0.44926488	
1344.4	0.44971805	0.44928474	
1344.6	0.44991581	0.44930459	
1344.8	0.45006839	0.44932443	
1345	0.45049376	0.44934425	
1345.2	0.4511256	0.44936407	
1345.4	0.45163344	0.44938388	
1345.6	0.45248193	0.44940368	
1345.8	0.45225037	0.44942347	
1346	0.45304722	0.44944325	
1346.2	0.45294924	0.44946301	
1346.4	0.45269434	0.44948277	
1346.6	0.45281171	0.44950252	
1346.8	0.45251986	0.44952226	
1347	0.45315202	0.44954198	
1347.2	0.45296558	0.4495617	
1347.4	0.45292008	0.4495814	
1347.6	0.45223498	0.4496011	
1347.8	0.45140235	0.44962079	
1348	0.45106249	0.44964046	
1348.2	0.45123653	0.44966013	
1348.4	0.45148143	0.44967978	
1348.6	0.45187352	0.44969942	
1348.8	0.45213968	0.44971906	
1349	0.45259769	0.44973868	
1349.2	0.45286939	0.4497583	
1349.4	0.45359848	0.4497779	
1349.6	0.45364719	0.4497975	
1349.8	0.45314983	0.44981708	
1350	0.45310879	0.44983665	
1350.2	0.45229457	0.44985622	
1350.4	0.45224869	0.44987577	
1350.6	0.45222374	0.44989531	
1350.8	0.45235929	0.44991484	
1351	0.45210502	0.44993437	
1351.2	0.45090007	0.44995388	
1351.4	0.45048028	0.44997338	
1351.6	0.4503533	0.44999287	
1351.8	0.45094455	0.45001235	
1352	0.45130548	0.45003183	
1352.2	0.45207832	0.45005129	
1352.4	0.45214198	0.45007074	
1352.6	0.45203834	0.45009018	
1352.8	0.45240298	0.45010961	
1353	0.45228365	0.45012903	
1353.2	0.45251545	0.45014845	
1353.4	0.45300836	0.45016785	
1353.6	0.45330404	0.45018724	
1353.8	0.45278542	0.45020662	
1354	0.45297715	0.45022599	
1354.2	0.45311557	0.45024535	
1354.4	0.45356549	0.4502647	
1354.6	0.45342206	0.45028404	
1354.8	0.45351168	0.45030337	
1355	0.45255397	0.45032269	
1355.2	0.45217873	0.450342	
1355.4	0.45200731	0.45036131	
1355.6	0.45249062	0.4503806	
1355.8	0.45209921	0.45039988	
1356	0.45194133	0.45041915	
1356.2	0.45219086	0.45043841	
1356.4	0.45220932	0.45045766	
1356.6	0.45229058	0.4504769	
1356.8	0.45224551	0.45049613	
1357	0.45167031	0.45051535	
1357.2	0.45175089	0.45053456	
1357.4	0.45228439	0.45055376	
1357.6	0.45273109	0.45057295	
1357.8	0.45292875	0.45059213	
1358	0.45381169	0.4506113	
1358.2	0.45476245	0.45063046	
1358.4	0.45490656	0.45064961	
1358.6	0.4552961	0.45066876	
1358.8	0.45538805	0.45068789	
1359	0.45475723	0.45070701	
1359.2	0.45457972	0.45072612	
1359.4	0.45400561	0.45074522	
1359.6	0.45393385	0.45076431	
1359.8	0.45357708	0.45078339	
1360	0.45373448	0.45080246	
1360.2	0.45369583	0.45082152	
1360.4	0.45342982	0.45084058	
1360.6	0.45340131	0.45085962	
1360.8	0.45317061	0.45087865	
1361	0.453278	0.45089767	
1361.2	0.45339086	0.45091668	
1361.4	0.45349276	0.45093568	
1361.6	0.45348238	0.45095468	
1361.8	0.45367576	0.45097366	
1362	0.45422538	0.45099263	
1362.2	0.45456138	0.45101159	
1362.4	0.45474385	0.45103055	
1362.6	0.45507004	0.45104949	
1362.8	0.45481215	0.45106842	
1363	0.45452555	0.45108735	
1363.2	0.45495326	0.45110626	
1363.4	0.45498471	0.45112516	
1363.6	0.45474251	0.45114406	
1363.8	0.45478301	0.45116294	
1364	0.4551026	0.45118182	
1364.2	0.45505528	0.45120068	
1364.4	0.45500602	0.45121953	
1364.6	0.45544451	0.45123838	
1364.8	0.45517225	0.45125721	
1365	0.4547322	0.45127604	
1365.2	0.45403408	0.45129485	
1365.4	0.45386943	0.45131366	
1365.6	0.45365444	0.45133246	
1365.8	0.45365377	0.45135124	
1366	0.45432603	0.45137002	
1366.2	0.45421202	0.45138878	
1366.4	0.45501789	0.45140754	
1366.6	0.45465926	0.45142629	
1366.8	0.4547301	0.45144503	
1367	0.45505192	0.45146375	
1367.2	0.45543754	0.45148247	
1367.4	0.45518876	0.45150118	
1367.6	0.45508482	0.45151988	
1367.8	0.45554838	0.45153857	
1368	0.45576942	0.45155725	
1368.2	0.45565925	0.45157592	
1368.4	0.45561134	0.45159457	
1368.6	0.4556237	0.45161322	
1368.8	0.4552406	0.45163187	
1369	0.45470865	0.4516505	
1369.2	0.454621	0.45166912	
1369.4	0.45449499	0.45168773	
1369.6	0.45467236	0.45170633	
1369.8	0.45475541	0.45172492	
1370	0.45490057	0.4517435	
1370.2	0.45469323	0.45176208	
1370.4	0.45493251	0.45178064	
1370.6	0.45453062	0.45179919	
1370.8	0.45468015	0.45181774	
1371	0.45453819	0.45183627	
1371.2	0.45472802	0.45185479	
1371.4	0.45479227	0.45187331	
1371.6	0.45522498	0.45189181	
1371.8	0.45553293	0.45191031	
1372	0.45569705	0.4519288	
1372.2	0.45622246	0.45194727	
1372.4	0.45672762	0.45196574	
1372.6	0.4568134	0.4519842	
1372.8	0.45709409	0.45200264	
1373	0.45728566	0.45202108	
1373.2	0.45754922	0.45203951	
1373.4	0.45784768	0.45205793	
1373.6	0.45777057	0.45207634	
1373.8	0.45669577	0.45209474	
1374	0.45650238	0.45211313	
1374.2	0.45596951	0.45213151	
1374.4	0.45574029	0.45214988	
1374.6	0.45531204	0.45216824	
1374.8	0.45544414	0.45218659	
1375	0.45475954	0.45220493	
1375.2	0.45446066	0.45222327	
1375.4	0.45444929	0.45224159	
1375.6	0.45402683	0.4522599	
1375.8	0.45390497	0.45227821	
1376	0.45400461	0.4522965	
1376.2	0.45447079	0.45231479	
1376.4	0.45458453	0.45233306	
1376.6	0.45456628	0.45235133	
1376.8	0.45490716	0.45236959	
1377	0.4551611	0.45238783	
1377.2	0.45499903	0.45240607	
1377.4	0.45506814	0.4524243	
1377.6	0.45465159	0.45244252	
1377.8	0.45432539	0.45246073	
1378	0.45506553	0.45247893	
1378.2	0.45464807	0.45249712	
1378.4	0.45490196	0.4525153	
1378.6	0.45535252	0.45253347	
1378.8	0.4557613	0.45255163	
1379	0.45519498	0.45256979	
1379.2	0.45548028	0.45258793	
1379.4	0.45619579	0.45260606	
1379.6	0.45572122	0.45262419	
1379.8	0.45557188	0.4526423	
1380	0.4556335	0.45266041	
1380.2	0.4556807	0.45267851	
1380.4	0.45567494	0.45269659	
1380.6	0.45575917	0.45271467	
1380.8	0.4555011	0.45273274	
1381	0.45530678	0.4527508	
1381.2	0.4552205	0.45276885	
1381.4	0.4552353	0.45278689	
1381.6	0.45552122	0.45280492	
1381.8	0.45545927	0.45282294	
1382	0.45610944	0.45284095	
1382.2	0.45611338	0.45285895	
1382.4	0.45620138	0.45287694	
1382.6	0.45653593	0.45289493	
1382.8	0.45628847	0.4529129	
1383	0.45586346	0.45293087	
1383.2	0.45586195	0.45294882	
1383.4	0.4559318	0.45296677	
1383.6	0.45571065	0.45298471	
1383.8	0.45603642	0.45300263	
1384	0.45623925	0.45302055	
1384.2	0.4561732	0.45303846	
1384.4	0.45631528	0.45305636	
1384.6	0.45624466	0.45307425	
1384.8	0.45546864	0.45309213	
1385	0.45565141	0.45311001	
1385.2	0.45583625	0.45312787	
1385.4	0.45619306	0.45314572	
1385.6	0.4571808	0.45316357	
1385.8	0.45747014	0.4531814	
1386	0.45818435	0.45319923	
1386.2	0.4581307	0.45321704	
1386.4	0.45797879	0.45323485	
1386.6	0.45798648	0.45325265	
1386.8	0.45819465	0.45327044	
1387	0.45818941	0.45328822	
1387.2	0.45841027	0.45330599	
1387.4	0.4585531	0.45332375	
1387.6	0.45819583	0.4533415	
1387.8	0.45822261	0.45335924	
1388	0.45799046	0.45337697	
1388.2	0.45816945	0.4533947	
1388.4	0.45817321	0.45341241	
1388.6	0.45827191	0.45343012	
1388.8	0.45842332	0.45344781	
1389	0.4588764	0.4534655	
1389.2	0.45864372	0.45348318	
1389.4	0.45909849	0.45350085	
1389.6	0.45937377	0.45351851	
1389.8	0.45934919	0.45353616	
1390	0.45978189	0.4535538	
1390.2	0.46008808	0.45357143	
1390.4	0.4601665	0.45358905	
1390.6	0.45989514	0.45360667	
1390.8	0.46043927	0.45362427	
1391	0.46030415	0.45364187	
1391.2	0.46026861	0.45365945	
1391.4	0.46014596	0.45367703	
1391.6	0.46016814	0.4536946	
1391.8	0.46110556	0.45371216	
1392	0.46155197	0.45372971	
1392.2	0.46157059	0.45374725	
1392.4	0.46136367	0.45376478	
1392.6	0.46204085	0.4537823	
1392.8	0.46237202	0.45379982	
1393	0.46176175	0.45381732	
1393.2	0.46116673	0.45383482	
1393.4	0.46066003	0.4538523	
1393.6	0.46047835	0.45386978	
1393.8	0.46035619	0.45388725	
1394	0.4603356	0.45390471	
1394.2	0.45977272	0.45392216	
1394.4	0.45911115	0.4539396	
1394.6	0.45933961	0.45395703	
1394.8	0.4597149	0.45397445	
1395	0.45919657	0.45399186	
1395.2	0.45964396	0.45400927	
1395.4	0.46003084	0.45402667	
1395.6	0.46015393	0.45404405	
1395.8	0.46038209	0.45406143	
1396	0.46057819	0.4540788	
1396.2	0.46010202	0.45409616	
1396.4	0.46058398	0.45411351	
1396.6	0.46116626	0.45413085	
1396.8	0.46128301	0.45414818	
1397	0.46115231	0.4541655	
1397.2	0.4608942	0.45418282	
1397.4	0.46078485	0.45420012	
1397.6	0.4612152	0.45421742	
1397.8	0.46042016	0.45423471	
1398	0.460071	0.45425199	
1398.2	0.45982548	0.45426926	
1398.4	0.45977077	0.45428652	
1398.6	0.460324	0.45430377	
1398.8	0.46044039	0.45432101	
1399	0.46033818	0.45433824	
1399.2	0.46089201	0.45435547	
1399.4	0.46099703	0.45437268	
1399.6	0.46105346	0.45438989	
1399.8	0.46094417	0.45440709	
1400	0.46099381	0.45442428	
1400.2	0.46079803	0.45444146	
1400.4	0.46110962	0.45445863	
1400.6	0.46091954	0.45447579	
1400.8	0.46091103	0.45449294	
1401	0.4603002	0.45451009	
1401.2	0.45954425	0.45452722	
1401.4	0.45946188	0.45454435	
1401.6	0.4590331	0.45456147	
1401.8	0.45855035	0.45457857	
1402	0.4588413	0.45459567	
1402.2	0.4589392	0.45461277	
1402.4	0.45891737	0.45462985	
1402.6	0.45978708	0.45464692	
1402.8	0.45994473	0.45466398	
1403	0.45989273	0.45468104	
1403.2	0.4600656	0.45469809	
1403.4	0.46048607	0.45471512	
1403.6	0.46077983	0.45473215	
1403.8	0.46063122	0.45474917	
1404	0.46107271	0.45476618	
1404.2	0.46139451	0.45478319	
1404.4	0.46186779	0.45480018	
1404.6	0.46195976	0.45481716	
1404.8	0.46213787	0.45483414	
1405	0.46192176	0.45485111	
1405.2	0.46256402	0.45486807	
1405.4	0.46267742	0.45488501	
1405.6	0.4622258	0.45490196	
1405.8	0.462574	0.45491889	
1406	0.46231684	0.45493581	
1406.2	0.46177756	0.45495272	
1406.4	0.46172703	0.45496963	
1406.6	0.46182323	0.45498653	
1406.8	0.46145736	0.45500341	
1407	0.46116821	0.45502029	
1407.2	0.46113981	0.45503716	
1407.4	0.46156996	0.45505403	
1407.6	0.46117475	0.45507088	
1407.8	0.46085559	0.45508772	
1408	0.46133824	0.45510456	
1408.2	0.46156794	0.45512138	
1408.4	0.46199106	0.4551382	
1408.6	0.4614461	0.45515501	
1408.8	0.46166757	0.45517181	
1409	0.46148874	0.4551886	
1409.2	0.46214407	0.45520539	
1409.4	0.46165457	0.45522216	
1409.6	0.46088645	0.45523892	
1409.8	0.46121176	0.45525568	
1410	0.46050438	0.45527243	
1410.2	0.46062447	0.45528917	
1410.4	0.46066735	0.4553059	
1410.6	0.4607285	0.45532262	
1410.8	0.4605283	0.45533933	
1411	0.46073524	0.45535604	
1411.2	0.46079585	0.45537273	
1411.4	0.46065466	0.45538942	
1411.6	0.46066588	0.4554061	
1411.8	0.46108354	0.45542277	
1412	0.46181675	0.45543943	
1412.2	0.46210014	0.45545608	
1412.4	0.4621616	0.45547273	
1412.6	0.46258746	0.45548936	
1412.8	0.46302708	0.45550599	
1413	0.46310205	0.45552261	
1413.2	0.46373164	0.45553922	
1413.4	0.46313363	0.45555582	
1413.6	0.46281339	0.45557241	
1413.8	0.46300082	0.45558899	
1414	0.4627629	0.45560557	
1414.2	0.46283563	0.45562213	
1414.4	0.46295763	0.45563869	
1414.6	0.46283656	0.45565524	
1414.8	0.46300616	0.45567178	
1415	0.46304122	0.45568831	
1415.2	0.46312138	0.45570484	
1415.4	0.46340745	0.45572135	
1415.6	0.46417378	0.45573786	
1415.8	0.46382121	0.45575435	
1416	0.46385998	0.45577084	
1416.2	0.46399771	0.45578732	
1416.4	0.46408769	0.4558038	
1416.6	0.46461611	0.45582026	
1416.8	0.46444923	0.45583671	
1417	0.46460354	0.45585316	
1417.2	0.4641521	0.4558696	
1417.4	0.46403459	0.45588603	
1417.6	0.46384286	0.45590245	
1417.8	0.46454808	0.45591886	
1418	0.46471971	0.45593526	
1418.2	0.46493619	0.45595166	
1418.4	0.46478787	0.45596804	
1418.6	0.46422005	0.45598442	
1418.8	0.46467924	0.45600079	
1419	0.46454859	0.45601715	
1419.2	0.46449179	0.4560335	
1419.4	0.46441483	0.45604985	
1419.6	0.46401479	0.45606618	
1419.8	0.46371902	0.45608251	
1420	0.46368837	0.45609883	
1420.2	0.46385868	0.45611514	
1420.4	0.46410189	0.45613144	
1420.6	0.46401808	0.45614773	
1420.8	0.46389591	0.45616402	
1421	0.46372748	0.45618029	
1421.2	0.46345086	0.45619656	
1421.4	0.46374047	0.45621282	
1421.6	0.46414744	0.45622907	
1421.8	0.46479724	0.45624531	
1422	0.46423036	0.45626155	
1422.2	0.46366748	0.45627777	
1422.4	0.46249065	0.45629399	
1422.6	0.46329056	0.4563102	
1422.8	0.46412186	0.4563264	
1423	0.46396338	0.45634259	
1423.2	0.46388454	0.45635877	
1423.4	0.46453142	0.45637495	
1423.6	0.46430439	0.45639112	
1423.8	0.4646224	0.45640727	
1424	0.46398746	0.45642342	
1424.2	0.46422523	0.45643957	
1424.4	0.46405643	0.4564557	
1424.6	0.46345286	0.45647182	
1424.8	0.46390365	0.45648794	
1425	0.46366979	0.45650405	
1425.2	0.4639005	0.45652015	
1425.4	0.46348888	0.45653624	
1425.6	0.46340434	0.45655232	
1425.8	0.46303857	0.45656839	
1426	0.46311714	0.45658446	
1426.2	0.46327233	0.45660052	
1426.4	0.4633381	0.45661657	
1426.6	0.46458807	0.45663261	
1426.8	0.464953	0.45664864	
1427	0.4650038	0.45666467	
1427.2	0.46559675	0.45668068	
1427.4	0.46577975	0.45669669	
1427.6	0.46537732	0.45671269	
1427.8	0.46556967	0.45672868	
1428	0.46524715	0.45674466	
1428.2	0.46565628	0.45676064	
1428.4	0.46532379	0.4567766	
1428.6	0.46514413	0.45679256	
1428.8	0.46495552	0.45680851	
1429	0.4644483	0.45682445	
1429.2	0.46408649	0.45684039	
1429.4	0.46305312	0.45685631	
1429.6	0.46323815	0.45687223	
1429.8	0.46398096	0.45688813	
1430	0.46422293	0.45690403	
1430.2	0.46400364	0.45691993	
1430.4	0.46380964	0.45693581	
1430.6	0.46421039	0.45695169	
1430.8	0.46460511	0.45696755	
1431	0.46537205	0.45698341	
1431.2	0.46575876	0.45699926	
1431.4	0.46624399	0.4570151	
1431.6	0.46695796	0.45703094	
1431.8	0.46717818	0.45704676	
1432	0.46712328	0.45706258	
1432.2	0.46717431	0.45707839	
1432.4	0.46690911	0.45709419	
1432.6	0.46616415	0.45710998	
1432.8	0.4661999	0.45712577	
1433	0.46658395	0.45714155	
1433.2	0.46654851	0.45715731	
1433.4	0.4665393	0.45717307	
1433.6	0.46728593	0.45718883	
1433.8	0.46700185	0.45720457	
1434	0.46675654	0.4572203	
1434.2	0.46639303	0.45723603	
1434.4	0.46681627	0.45725175	
1434.6	0.46700436	0.45726746	
1434.8	0.46776192	0.45728317	
1435	0.46821516	0.45729886	
1435.2	0.46846623	0.45731455	
1435.4	0.4688854	0.45733023	
1435.6	0.46843462	0.4573459	
1435.8	0.46780338	0.45736156	
1436	0.46766257	0.45737721	
1436.2	0.4676752	0.45739286	
1436.4	0.46719201	0.4574085	
1436.6	0.46688685	0.45742412	
1436.8	0.46731051	0.45743975	
1437	0.46703427	0.45745536	
1437.2	0.46677526	0.45747096	
1437.4	0.46656229	0.45748656	
1437.6	0.46676318	0.45750215	
1437.8	0.46648806	0.45751773	
1438	0.46687094	0.4575333	
1438.2	0.46675446	0.45754887	
1438.4	0.46676736	0.45756443	
1438.6	0.46652757	0.45757998	
1438.8	0.46622283	0.45759552	
1439	0.4656283	0.45761105	
1439.2	0.46544021	0.45762657	
1439.4	0.46486583	0.45764209	
1439.6	0.46440269	0.4576576	
1439.8	0.46467805	0.4576731	
1440	0.46497025	0.45768859	
1440.2	0.46530998	0.45770407	
1440.4	0.46489993	0.45771955	
1440.6	0.4653713	0.45773502	
1440.8	0.46545407	0.45775048	
1441	0.4657941	0.45776593	
1441.2	0.46642809	0.45778137	
1441.4	0.46700392	0.45779681	
1441.6	0.46764474	0.45781224	
1441.8	0.4681621	0.45782766	
1442	0.46883269	0.45784307	
1442.2	0.46865889	0.45785847	
1442.4	0.46875996	0.45787387	
1442.6	0.46842456	0.45788926	
1442.8	0.46771438	0.45790464	
1443	0.46781284	0.45792001	
1443.2	0.46760405	0.45793537	
1443.4	0.46712053	0.45795073	
1443.6	0.46698853	0.45796608	
1443.8	0.46697397	0.45798142	
1444	0.46645937	0.45799675	
1444.2	0.46615602	0.45801207	
1444.4	0.46604153	0.45802739	
1444.6	0.46656977	0.4580427	
1444.8	0.46680773	0.458058	
1445	0.46718023	0.45807329	
1445.2	0.46713085	0.45808857	
1445.4	0.46734493	0.45810385	
1445.6	0.46754047	0.45811912	
1445.8	0.46843291	0.45813438	
1446	0.46883039	0.45814963	
1446.2	0.46905696	0.45816488	
1446.4	0.46981807	0.45818011	
1446.6	0.46987308	0.45819534	
1446.8	0.47049159	0.45821056	
1447	0.47032466	0.45822577	
1447.2	0.46980784	0.45824098	
1447.4	0.46977726	0.45825618	
1447.6	0.46978065	0.45827137	
1447.8	0.4698366	0.45828655	
1448	0.46969424	0.45830172	
1448.2	0.46954398	0.45831689	
1448.4	0.47041164	0.45833204	
1448.6	0.47044999	0.45834719	
1448.8	0.4705625	0.45836234	
1449	0.4697004	0.45837747	
1449.2	0.46917742	0.4583926	
1449.4	0.46897241	0.45840771	
1449.6	0.46893325	0.45842283	
1449.8	0.46887635	0.45843793	
1450	0.46879113	0.45845302	
1450.2	0.46876805	0.45846811	
1450.4	0.46847947	0.45848319	
1450.6	0.46809997	0.45849826	
1450.8	0.46756647	0.45851332	
1451	0.46729074	0.45852838	
1451.2	0.46739201	0.45854343	
1451.4	0.46759401	0.45855847	
1451.6	0.46761868	0.4585735	
1451.8	0.46804512	0.45858852	
1452	0.4679793	0.45860354	
1452.2	0.46812277	0.45861855	
1452.4	0.46848687	0.45863355	
1452.6	0.46814499	0.45864854	
1452.8	0.46815666	0.45866353	
1453	0.46751873	0.45867851	
1453.2	0.4676076	0.45869348	
1453.4	0.46699319	0.45870844	
1453.6	0.4670291	0.45872339	
1453.8	0.46711581	0.45873834	
1454	0.46714451	0.45875328	
1454.2	0.46703598	0.45876821	
1454.4	0.46716862	0.45878313	
1454.6	0.46757846	0.45879805	
1454.8	0.46767484	0.45881296	
1455	0.46834664	0.45882786	
1455.2	0.46806457	0.45884275	
1455.4	0.46847517	0.45885763	
1455.6	0.46878105	0.45887251	
1455.8	0.46936026	0.45888738	
1456	0.4698605	0.45890224	
1456.2	0.47002437	0.45891709	
1456.4	0.46974056	0.45893194	
1456.6	0.46997676	0.45894678	
1456.8	0.46965419	0.45896161	
1457	0.4691162	0.45897643	
1457.2	0.46897812	0.45899125	
1457.4	0.46882668	0.45900605	
1457.6	0.46900237	0.45902085	
1457.8	0.46917664	0.45903564	
1458	0.46883068	0.45905043	
1458.2	0.46881814	0.45906521	
1458.4	0.4687677	0.45907997	
1458.6	0.46911975	0.45909474	
1458.8	0.46922749	0.45910949	
1459	0.46920944	0.45912424	
1459.2	0.46970227	0.45913897	
1459.4	0.47056282	0.4591537	
1459.6	0.47016353	0.45916843	
1459.8	0.4702504	0.45918314	
1460	0.47022456	0.45919785	
1460.2	0.47001388	0.45921255	
1460.4	0.46973868	0.45922724	
1460.6	0.46934543	0.45924193	
1460.8	0.4685741	0.4592566	
1461	0.46858308	0.45927127	
1461.2	0.46865988	0.45928594	
1461.4	0.46855629	0.45930059	
1461.6	0.46810306	0.45931524	
1461.8	0.46842179	0.45932988	
1462	0.46850136	0.45934451	
1462.2	0.46836782	0.45935913	
1462.4	0.46827385	0.45937375	
1462.6	0.46885104	0.45938836	
1462.8	0.4688627	0.45940296	
1463	0.46869668	0.45941755	
1463.2	0.46922195	0.45943214	
1463.4	0.46881313	0.45944672	
1463.6	0.46777378	0.45946129	
1463.8	0.46769929	0.45947585	
1464	0.46755247	0.45949041	
1464.2	0.46716943	0.45950495	
1464.4	0.46657741	0.45951949	
1464.6	0.46651637	0.45953403	
1464.8	0.4664221	0.45954855	
1465	0.46709988	0.45956307	
1465.2	0.46751665	0.45957758	
1465.4	0.46836403	0.45959208	
1465.6	0.46940184	0.45960658	
1465.8	0.47054482	0.45962107	
1466	0.47095355	0.45963555	
1466.2	0.47124616	0.45965002	
1466.4	0.47143697	0.45966448	
1466.6	0.47232951	0.45967894	
1466.8	0.47248501	0.45969339	
1467	0.47294093	0.45970783	
1467.2	0.47292727	0.45972227	
1467.4	0.47237441	0.4597367	
1467.6	0.4725508	0.45975112	
1467.8	0.47125528	0.45976553	
1468	0.47110904	0.45977994	
1468.2	0.47104659	0.45979433	
1468.4	0.47109929	0.45980872	
1468.6	0.47080786	0.45982311	
1468.8	0.47046864	0.45983748	
1469	0.47087638	0.45985185	
1469.2	0.47095968	0.45986621	
1469.4	0.47104156	0.45988056	
1469.6	0.47112755	0.45989491	
1469.8	0.47091184	0.45990925	
1470	0.47035273	0.45992358	
1470.2	0.47019964	0.4599379	
1470.4	0.47008729	0.45995221	
1470.6	0.47020279	0.45996652	
1470.8	0.47049335	0.45998082	
1471	0.47071204	0.45999512	
1471.2	0.4709828	0.4600094	
1471.4	0.47072912	0.46002368	
1471.6	0.47091281	0.46003795	
1471.8	0.46995368	0.46005222	
1472	0.47127709	0.46006647	
1472.2	0.47234206	0.46008072	
1472.4	0.47246126	0.46009496	
1472.6	0.47218993	0.4601092	
1472.8	0.47245677	0.46012342	
1473	0.47292285	0.46013764	
1473.2	0.47257269	0.46015185	
1473.4	0.4722364	0.46016606	
1473.6	0.47211839	0.46018026	
1473.8	0.47203458	0.46019445	
1474	0.4714672	0.46020863	
1474.2	0.47177698	0.4602228	
1474.4	0.47171408	0.46023697	
1474.6	0.47153721	0.46025113	
1474.8	0.47176081	0.46026528	
1475	0.4717005	0.46027943	
1475.2	0.47194601	0.46029357	
1475.4	0.47156837	0.4603077	
1475.6	0.47183166	0.46032182	
1475.8	0.47200575	0.46033594	
1476	0.47283421	0.46035005	
1476.2	0.47349902	0.46036415	
1476.4	0.47343977	0.46037824	
1476.6	0.47361075	0.46039233	
1476.8	0.47361075	0.46040649	
1477	0.47419221	0.46040633	
1477.2	0.47376182	0.46040617	
1477.4	0.4735586	0.46040601	
1477.6	0.47373315	0.46040586	
1477.8	0.47431682	0.4604057	
1478	0.47425963	0.46040554	
1478.2	0.47473089	0.46040538	
1478.4	0.47500006	0.46040523	
1478.6	0.47490872	0.46040507	
1478.8	0.47480461	0.46040491	
1479	0.47454694	0.46040476	
1479.2	0.47402105	0.4604046	
1479.4	0.47359174	0.46040444	
1479.6	0.47341362	0.46040428	
1479.8	0.47290389	0.46040413	
1480	0.47236894	0.46040397	
1480.2	0.47248288	0.46040381	
1480.4	0.47371517	0.46040366	
1480.6	0.47481211	0.4604035	
1480.8	0.47454754	0.46040334	
1481	0.47435708	0.46040318	
1481.2	0.47389375	0.46040303	
1481.4	0.47473847	0.46040287	
1481.6	0.47491828	0.46040271	
1481.8	0.47545446	0.46040256	
1482	0.47476839	0.4604024	
1482.2	0.47525165	0.46040224	
1482.4	0.47499076	0.46040208	
1482.6	0.47474777	0.46040193	
1482.8	0.47438269	0.46040177	
1483	0.47411755	0.46040161	
1483.2	0.47381315	0.46040146	
1483.4	0.47364552	0.4604013	
1483.6	0.47396599	0.46040114	
1483.8	0.47363459	0.46040098	
1484	0.47406582	0.46040083	
1484.2	0.47452329	0.46040067	
1484.4	0.47507323	0.46040051	
1484.6	0.47515758	0.46040035	
1484.8	0.47468213	0.4604002	
1485	0.47444197	0.46040004	
1485.2	0.47438512	0.46039988	
1485.4	0.47437485	0.46039973	
1485.6	0.47353095	0.46039957	
1485.8	0.47329831	0.46039941	
1486	0.47281796	0.46039925	
1486.2	0.47291375	0.4603991	
1486.4	0.47326271	0.46039894	
1486.6	0.47317621	0.46039878	
1486.8	0.47311565	0.46039863	
1487	0.47364436	0.46039847	
1487.2	0.47407346	0.46039831	
1487.4	0.47510583	0.46039815	
1487.6	0.4760281	0.460398	
1487.8	0.47596763	0.46039784	
1488	0.47694865	0.46039768	
1488.2	0.47697861	0.46039753	
1488.4	0.47698712	0.46039737	
1488.6	0.47711884	0.46039721	
1488.8	0.47768215	0.46039705	
1489	0.47716119	0.4603969	
1489.2	0.4775293	0.46039674	
1489.4	0.47725843	0.46039658	
1489.6	0.47694971	0.46039642	
1489.8	0.4767824	0.46039627	
1490	0.47654138	0.46039611	
1490.2	0.47580156	0.46039595	
1490.4	0.47594994	0.4603958	
1490.6	0.47529464	0.46039564	
1490.8	0.47572288	0.46039548	
1491	0.47582322	0.46039532	
1491.2	0.47598853	0.46039517	
1491.4	0.47669436	0.46039501	
1491.6	0.47672336	0.46039485	
1491.8	0.47587117	0.4603947	
1492	0.47607708	0.46039454	
1492.2	0.47573682	0.46039438	
1492.4	0.47568387	0.46039422	
1492.6	0.47570604	0.46039407	
1492.8	0.47611511	0.46039391	
1493	0.4753686	0.46039375	
1493.2	0.4762884	0.4603936	
1493.4	0.47614962	0.46039344	
1493.6	0.47702256	0.46039328	
1493.8	0.47662829	0.46039312	
1494	0.47648242	0.46039297	
1494.2	0.47657679	0.46039281	
1494.4	0.47632991	0.46039265	
1494.6	0.4762846	0.4603925	
1494.8	0.47672636	0.46039234	
1495	0.47638063	0.46039218	
1495.2	0.47668199	0.46039202	
1495.4	0.47699505	0.46039187	
1495.6	0.47682334	0.46039171	
1495.8	0.47691801	0.46039155	
1496	0.47783736	0.46039139	
1496.2	0.47771715	0.46039124	
1496.4	0.47749119	0.46039108	
1496.6	0.47710386	0.46039092	
1496.8	0.4770931	0.46039077	
1497	0.47702226	0.46039061	
1497.2	0.47755576	0.46039045	
1497.4	0.47686957	0.46039029	
1497.6	0.47705905	0.46039014	
1497.8	0.47658449	0.46038998	
1498	0.47659649	0.46038982	
1498.2	0.47618277	0.46038967	
1498.4	0.47581466	0.46038951	
1498.6	0.47563647	0.46038935	
1498.8	0.47521998	0.46038919	
1499	0.47498006	0.46038904	
1499.2	0.47487576	0.46038888	
1499.4	0.47506976	0.46038872	
1499.6	0.47582625	0.46038857	
1499.8	0.47633323	0.46038841	
1500	0.47637928	0.46038825	
1500.2	0.47583531	0.46038809	
1500.4	0.47621168	0.46038794	
1500.6	0.4760287	0.46038778	
1500.8	0.47586769	0.46038762	
1501	0.4759736	0.46038747	
1501.2	0.47617791	0.46038731	
1501.4	0.47570843	0.46038715	
1501.6	0.47606629	0.46038699	
1501.8	0.47625181	0.46038684	
1502	0.47620806	0.46038668	
1502.2	0.47624759	0.46038652	
1502.4	0.47619599	0.46038636	
1502.6	0.47550264	0.46038621	
1502.8	0.47598773	0.46038605	
1503	0.47613251	0.46038589	
1503.2	0.47630995	0.46038574	
1503.4	0.47708619	0.46038558	
1503.6	0.47770942	0.46038542	
1503.8	0.4772411	0.46038526	
1504	0.47725376	0.46038511	
1504.2	0.4781381	0.46038495	
1504.4	0.47812092	0.46038479	
1504.6	0.47755822	0.46038464	
1504.8	0.47736626	0.46038448	
1505	0.47756555	0.46038432	
1505.2	0.47737458	0.46038416	
1505.4	0.47680372	0.46038401	
1505.6	0.47632036	0.46038385	
1505.8	0.47643725	0.46038369	
1506	0.47574224	0.46038354	
1506.2	0.47523209	0.46038338	
1506.4	0.4749406	0.46038322	
1506.6	0.47493009	0.46038306	
1506.8	0.4750554	0.46038291	
1507	0.47504423	0.46038275	
1507.2	0.47546224	0.46038259	
1507.4	0.47570738	0.46038244	
1507.6	0.47546754	0.46038228	
1507.8	0.47508604	0.46038212	
1508	0.47527115	0.46038196	
1508.2	0.47550338	0.46038181	
1508.4	0.47452816	0.46038165	
1508.6	0.47408921	0.46038149	
1508.8	0.47400261	0.46038133	
1509	0.47467621	0.46038118	
1509.2	0.47434184	0.46038102	
1509.4	0.47425003	0.46038086	
1509.6	0.47448653	0.46038071	
1509.8	0.47491425	0.46038055	
1510	0.47438319	0.46038039	
1510.2	0.47473902	0.46038023	
1510.4	0.47489764	0.46038008	
1510.6	0.47539659	0.46037992	
1510.8	0.47594489	0.46037976	
1511	0.47663057	0.46037961	
1511.2	0.47716222	0.46037945	
1511.4	0.47717295	0.46037929	
1511.6	0.47718715	0.46037913	
1511.8	0.47682759	0.46037898	
1512	0.47665592	0.46037882	
1512.2	0.47653338	0.46037866	
1512.4	0.47591233	0.46037851	
1512.6	0.47546379	0.46037835	
1512.8	0.47518649	0.46037819	
1513	0.47493342	0.46037803	
1513.2	0.47458703	0.46037788	
1513.4	0.47481647	0.46037772	
1513.6	0.47515635	0.46037756	
1513.8	0.47507292	0.46037741	
1514	0.4747383	0.46037725	
1514.2	0.47505526	0.46037709	
1514.4	0.47497911	0.46037693	
1514.6	0.4749898	0.46037678	
1514.8	0.47522089	0.46037662	
1515	0.47579601	0.46037646	
1515.2	0.47636378	0.46037631	
1515.4	0.47628209	0.46037615	
1515.6	0.4759698	0.46037599	
1515.8	0.47562873	0.46037583	
1516	0.47545189	0.46037568	
1516.2	0.47538518	0.46037552	
1516.4	0.47527149	0.46037536	
1516.6	0.47512215	0.4603752	
1516.8	0.47512586	0.46037505	
1517	0.47456165	0.46037489	
1517.2	0.47509729	0.46037473	
1517.4	0.47513915	0.46037458	
1517.6	0.47472174	0.46037442	
1517.8	0.47451119	0.46037426	
1518	0.47447206	0.4603741	
1518.2	0.47479362	0.46037395	
1518.4	0.47478197	0.46037379	
1518.6	0.47478494	0.46037363	
1518.8	0.47537821	0.46037348	
1519	0.47595412	0.46037332	
1519.2	0.47577651	0.46037316	
1519.4	0.47570466	0.460373	
1519.6	0.47553445	0.46037285	
1519.8	0.47613536	0.46037269	
1520	0.47607418	0.46037253	
1520.2	0.47658052	0.46037238	
1520.4	0.47706841	0.46037222	
1520.6	0.4766596	0.46037206	
1520.8	0.47644038	0.4603719	
1521	0.4759614	0.46037175	
1521.2	0.47603157	0.46037159	
1521.4	0.47577244	0.46037143	
1521.6	0.47589296	0.46037128	
1521.8	0.47604219	0.46037112	
1522	0.4763335	0.46037096	
1522.2	0.47646538	0.4603708	
1522.4	0.47673148	0.46037065	
1522.6	0.47648754	0.46037049	
1522.8	0.47661643	0.46037033	
1523	0.47677101	0.46037017	
1523.2	0.47655837	0.46037002	
1523.4	0.47630311	0.46036986	
1523.6	0.4762139	0.4603697	
1523.8	0.47696274	0.46036955	
1524	0.47661887	0.46036939	
1524.2	0.47655727	0.46036923	
1524.4	0.47610972	0.46036907	
1524.6	0.47502393	0.46036892	
1524.8	0.47488535	0.46036876	
1525	0.47475596	0.4603686	
1525.2	0.47439737	0.46036845	
1525.4	0.47408046	0.46036829	
1525.6	0.47444268	0.46036813	
1525.8	0.47427184	0.46036797	
1526	0.47437859	0.46036782	
1526.2	0.47523111	0.46036766	
1526.4	0.4759033	0.4603675	
1526.6	0.47618793	0.46036735	
1526.8	0.47623804	0.46036719	
1527	0.47625483	0.46036703	
1527.2	0.47635994	0.46036687	
1527.4	0.47586887	0.46036672	
1527.6	0.47603864	0.46036656	
1527.8	0.47663678	0.4603664	
1528	0.47597461	0.46036625	
1528.2	0.47551154	0.46036609	
1528.4	0.47521489	0.46036593	
1528.6	0.47490502	0.46036577	
1528.8	0.47476599	0.46036562	
1529	0.47441408	0.46036546	
1529.2	0.47383704	0.4603653	
1529.4	0.4737244	0.46036515	
1529.6	0.4746262	0.46036499	
1529.8	0.47484643	0.46036483	
1530	0.47531639	0.46036467	
1530.2	0.47569345	0.46036452	
1530.4	0.47611946	0.46036436	
1530.6	0.47584637	0.4603642	
1530.8	0.47514426	0.46036404	
1531	0.47517275	0.46036389	
1531.2	0.47535555	0.46036373	
1531.4	0.47463295	0.46036357	
1531.6	0.47455994	0.46036342	
1531.8	0.47439837	0.46036326	
1532	0.4736611	0.4603631	
1532.2	0.47346903	0.46036294	
1532.4	0.47298982	0.46036279	
1532.6	0.47262753	0.46036263	
1532.8	0.4718575	0.46036247	
1533	0.47242693	0.46036232	
1533.2	0.47299837	0.46036216	
1533.4	0.47392606	0.460362	
1533.6	0.47493394	0.46036184	
1533.8	0.4750945	0.46036169	
1534	0.47556421	0.46036153	
1534.2	0.47566112	0.46036137	
1534.4	0.4761712	0.46036122	
1534.6	0.47575969	0.46036106	
1534.8	0.47603553	0.4603609	
1535	0.47658055	0.46036074	
1535.2	0.47690462	0.46036059	
1535.4	0.47672244	0.46036043	
1535.6	0.47666658	0.46036027	
1535.8	0.47634017	0.46036012	
1536	0.47570431	0.46035996	
1536.2	0.47570037	0.4603598	
1536.4	0.47468158	0.46035964	
1536.6	0.47508238	0.46035949	
1536.8	0.47517027	0.46035933	
1537	0.47581108	0.46035917	
1537.2	0.47612015	0.46035902	
1537.4	0.47644187	0.46035886	
1537.6	0.47693534	0.4603587	
1537.8	0.47679012	0.46035854	
1538	0.47692307	0.46035839	
1538.2	0.47617569	0.46035823	
1538.4	0.47589755	0.46035807	
1538.6	0.47586803	0.46035791	
1538.8	0.47642004	0.46035776	
1539	0.47606889	0.4603576	
1539.2	0.47603057	0.46035744	
1539.4	0.47576605	0.46035729	
1539.6	0.47539258	0.46035713	
1539.8	0.47511589	0.46035697	
1540	0.47450519	0.46035681	
1540.2	0.4742072	0.46035666	
1540.4	0.47461011	0.4603565	
1540.6	0.47601779	0.46035634	
1540.8	0.47608651	0.46035619	
1541	0.47656096	0.46035603	
1541.2	0.47704097	0.46035587	
1541.4	0.47737216	0.46035571	
1541.6	0.47761871	0.46035556	
1541.8	0.4773589	0.4603554	
1542	0.47709441	0.46035524	
1542.2	0.47622622	0.46035509	
1542.4	0.47642514	0.46035493	
1542.6	0.47593111	0.46035477	
1542.8	0.47546719	0.46035461	
1543	0.47484451	0.46035446	
1543.2	0.47420875	0.4603543	
1543.4	0.47359877	0.46035414	
1543.6	0.4729292	0.46035399	
1543.8	0.4725375	0.46035383	
1544	0.47171759	0.46035367	
1544.2	0.47213087	0.46035351	
1544.4	0.47298799	0.46035336	
1544.6	0.4731992	0.4603532	
1544.8	0.4732076	0.46035304	
1545	0.47314371	0.46035289	
1545.2	0.47315038	0.46035273	
1545.4	0.47338847	0.46035257	
1545.6	0.47346698	0.46035241	
1545.8	0.47375462	0.46035226	
1546	0.47408151	0.4603521	
1546.2	0.47420749	0.46035194	
1546.4	0.4741441	0.46035178	
1546.6	0.47428922	0.46035163	
1546.8	0.47457482	0.46035147	
1547	0.47533289	0.46035131	
1547.2	0.47515709	0.46035116	
1547.4	0.47527475	0.460351	
1547.6	0.47527632	0.46035084	
1547.8	0.47547483	0.46035068	
1548	0.47517453	0.46035053	
1548.2	0.4755654	0.46035037	
1548.4	0.47494798	0.46035021	
1548.6	0.4753857	0.46035006	
1548.8	0.47540321	0.4603499	
1549	0.47529586	0.46034974	
1549.2	0.47516809	0.46034958	
1549.4	0.47512381	0.46034943	
1549.6	0.47506436	0.46034927	
1549.8	0.475323	0.46034911	
1550	0.47517447	0.46034896	
1550.2	0.47523972	0.4603488	
1550.4	0.4756682	0.46034864	
1550.6	0.47617554	0.46034848	
1550.8	0.47631975	0.46034833	
1551	0.47659107	0.46034817	
1551.2	0.47620388	0.46034801	
1551.4	0.47631623	0.46034786	
1551.6	0.47620147	0.4603477	
1551.8	0.4761329	0.46034754	
1552	0.47578981	0.46034738	
1552.2	0.47507231	0.46034723	
1552.4	0.47503219	0.46034707	
1552.6	0.47504956	0.46034691	
1552.8	0.47489301	0.46034676	
1553	0.47528225	0.4603466	
1553.2	0.47509093	0.46034644	
1553.4	0.47564443	0.46034628	
1553.6	0.47565753	0.46034613	
1553.8	0.47552249	0.46034597	
1554	0.4756065	0.46034581	
1554.2	0.47595987	0.46034566	
1554.4	0.47633795	0.4603455	
1554.6	0.47626574	0.46034534	
1554.8	0.4764102	0.46034518	
1555	0.47623305	0.46034503	
1555.2	0.47581113	0.46034487	
1555.4	0.47590107	0.46034471	
1555.6	0.47513535	0.46034455	
1555.8	0.47478243	0.4603444	
1556	0.4744003	0.46034424	
1556.2	0.47391438	0.46034408	
1556.4	0.4744256	0.46034393	
1556.6	0.47407846	0.46034377	
1556.8	0.47485679	0.46034361	
1557	0.47461008	0.46034345	
1557.2	0.47404004	0.4603433	
1557.4	0.47460595	0.46034314	
1557.6	0.47452496	0.46034298	
1557.8	0.47443875	0.46034283	
1558	0.47434998	0.46034267	
1558.2	0.47446042	0.46034251	
1558.4	0.47476366	0.46034235	
1558.6	0.47467237	0.4603422	
1558.8	0.47456683	0.46034204	
1559	0.47394211	0.46034188	
1559.2	0.47367684	0.46034173	
1559.4	0.47375406	0.46034157	
1559.6	0.4733754	0.46034141	
1559.8	0.47324986	0.46034125	
1560	0.47319974	0.4603411	
1560.2	0.47338878	0.46034094	
1560.4	0.47383805	0.46034078	
1560.6	0.47397729	0.46034063	
1560.8	0.47392054	0.46034047	
1561	0.47356554	0.46034031	
1561.2	0.4735414	0.46034015	
1561.4	0.47416093	0.46034	
1561.6	0.47393674	0.46033984	
1561.8	0.47374453	0.46033968	
1562	0.47401701	0.46033953	
1562.2	0.47396317	0.46033937	
1562.4	0.47373526	0.46033921	
1562.6	0.47329314	0.46033905	
1562.8	0.47279843	0.4603389	
1563	0.47223538	0.46033874	
1563.2	0.4719662	0.46033858	
1563.4	0.47188877	0.46033843	
1563.6	0.47148435	0.46033827	
1563.8	0.47156072	0.46033811	
1564	0.47199103	0.46033795	
1564.2	0.47274597	0.4603378	
1564.4	0.47301102	0.46033764	
1564.6	0.4728257	0.46033748	
1564.8	0.47267316	0.46033733	
1565	0.47290966	0.46033717	
1565.2	0.47293034	0.46033701	
1565.4	0.47313002	0.46033685	
1565.6	0.47320024	0.4603367	
1565.8	0.47361189	0.46033654	
1566	0.47392801	0.46033638	
1566.2	0.47341757	0.46033622	
1566.4	0.47331168	0.46033607	
1566.6	0.4729809	0.46033591	
1566.8	0.4726501	0.46033575	
1567	0.47266863	0.4603356	
1567.2	0.47252013	0.46033544	
1567.4	0.47286441	0.46033528	
1567.6	0.47279845	0.46033512	
1567.8	0.4731872	0.46033497	
1568	0.47308858	0.46033481	
1568.2	0.47283614	0.46033465	
1568.4	0.47234373	0.4603345	
1568.6	0.47229052	0.46033434	
1568.8	0.47266948	0.46033418	
1569	0.47246737	0.46033402	
1569.2	0.472634	0.46033387	
1569.4	0.47250633	0.46033371	
1569.6	0.47247676	0.46033355	
1569.8	0.47317123	0.4603334	
1570	0.47311525	0.46033324	
1570.2	0.4729816	0.46033308	
1570.4	0.47278265	0.46033292	
1570.6	0.47244955	0.46033277	
1570.8	0.47239254	0.46033261	
1571	0.4723536	0.46033245	
1571.2	0.4723674	0.4603323	
1571.4	0.47228417	0.46033214	
1571.6	0.47156356	0.46033198	
1571.8	0.47094659	0.46033182	
1572	0.47040291	0.46033167	
1572.2	0.47055558	0.46033151	
1572.4	0.47029879	0.46033135	
1572.6	0.47049632	0.4603312	
1572.8	0.47034	0.46033104	
1573	0.46985342	0.46033088	
1573.2	0.4702488	0.46033072	
1573.4	0.47071259	0.46033057	
1573.6	0.47100342	0.46033041	
1573.8	0.47130699	0.46033025	
1574	0.47164319	0.4603301	
1574.2	0.47153638	0.46032994	
1574.4	0.47133777	0.46032978	
1574.6	0.47201434	0.46032962	
1574.8	0.47225267	0.46032947	
1575	0.47270261	0.46032931	
1575.2	0.47299607	0.46032915	
1575.4	0.47250354	0.460329	
1575.6	0.47240689	0.46032884	
1575.8	0.47254542	0.46032868	
1576	0.47238945	0.46032852	
1576.2	0.47231681	0.46032837	
1576.4	0.47252472	0.46032821	
1576.6	0.47242261	0.46032805	
1576.8	0.47253114	0.46032789	
1577	0.47238539	0.46032774	
1577.2	0.47238961	0.46032758	
1577.4	0.4726582	0.46032742	
1577.6	0.47219733	0.46032727	
1577.8	0.47192996	0.46032711	
1578	0.47202258	0.46032695	
1578.2	0.47164039	0.46032679	
1578.4	0.4720403	0.46032664	
1578.6	0.47229534	0.46032648	
1578.8	0.47197016	0.46032632	
1579	0.47208415	0.46032617	
1579.2	0.47199243	0.46032601	
1579.4	0.47205205	0.46032585	
1579.6	0.47248622	0.46032569	
1579.8	0.47242894	0.46032554	
1580	0.47183215	0.46032538	
1580.2	0.47197353	0.46032522	
1580.4	0.47282946	0.46032507	
1580.6	0.4725633	0.46032491	
1580.8	0.47294534	0.46032475	
1581	0.47330888	0.46032459	
1581.2	0.47308204	0.46032444	
1581.4	0.47331403	0.46032428	
1581.6	0.47278569	0.46032412	
1581.8	0.47239019	0.46032397	
1582	0.47234199	0.46032381	
1582.2	0.47245076	0.46032365	
1582.4	0.47299125	0.46032349	
1582.6	0.47272907	0.46032334	
1582.8	0.47281319	0.46032318	
1583	0.4727381	0.46032302	
1583.2	0.47262553	0.46032287	
1583.4	0.47291094	0.46032271	
1583.6	0.47286342	0.46032255	
1583.8	0.47237669	0.46032239	
1584	0.47169908	0.46032224	
1584.2	0.47175923	0.46032208	
1584.4	0.4717287	0.46032192	
1584.6	0.47124485	0.46032177	
1584.8	0.47159504	0.46032161	
1585	0.4715871	0.46032145	
1585.2	0.47110105	0.46032129	
1585.4	0.47111492	0.46032114	
1585.6	0.47057439	0.46032098	
1585.8	0.47022003	0.46032082	
1586	0.47019103	0.46032067	
1586.2	0.47029419	0.46032051	
1586.4	0.47090709	0.46032035	
1586.6	0.47084978	0.46032019	
1586.8	0.47093832	0.46032004	
1587	0.47091513	0.46031988	
1587.2	0.47095923	0.46031972	
1587.4	0.47127108	0.46031957	
1587.6	0.47101911	0.46031941	
1587.8	0.47101426	0.46031925	
1588	0.47105794	0.46031909	
1588.2	0.47137785	0.46031894	
1588.4	0.47132224	0.46031878	
1588.6	0.47138243	0.46031862	
1588.8	0.47163999	0.46031847	
1589	0.47181963	0.46031831	
1589.2	0.47280243	0.46031815	
1589.4	0.47267145	0.46031799	
1589.6	0.47249031	0.46031784	
1589.8	0.47230651	0.46031768	
1590	0.47300394	0.46031752	
1590.2	0.47332487	0.46031736	
1590.4	0.47356336	0.46031721	
1590.6	0.47310237	0.46031705	
1590.8	0.47301186	0.46031689	
1591	0.47258389	0.46031674	
1591.2	0.47264734	0.46031658	
1591.4	0.47303387	0.46031642	
1591.6	0.47202708	0.46031626	
1591.8	0.47174382	0.46031611	
1592	0.47167149	0.46031595	
1592.2	0.47153656	0.46031579	
1592.4	0.4709811	0.46031564	
1592.6	0.47072204	0.46031548	
1592.8	0.47075861	0.46031532	
1593	0.47122155	0.46031516	
1593.2	0.47105578	0.46031501	
1593.4	0.47062756	0.46031485	
1593.6	0.47119339	0.46031469	
1593.8	0.47096226	0.46031454	
1594	0.47094059	0.46031438	
1594.2	0.47046862	0.46031422	
1594.4	0.46998816	0.46031406	
1594.6	0.47018859	0.46031391	
1594.8	0.47100931	0.46031375	
1595	0.47155909	0.46031359	
1595.2	0.47188587	0.46031344	
1595.4	0.4721479	0.46031328	
1595.6	0.47136318	0.46031312	
1595.8	0.4721901	0.46031296	
1596	0.47217776	0.46031281	
1596.2	0.47222762	0.46031265	
1596.4	0.47173859	0.46031249	
1596.6	0.47182058	0.46031234	
1596.8	0.4717079	0.46031218	
1597	0.47195484	0.46031202	
1597.2	0.47206864	0.46031186	
1597.4	0.47257025	0.46031171	
1597.6	0.47345619	0.46031155	
1597.8	0.47275579	0.46031139	
1598	0.47255709	0.46031124	
1598.2	0.47274972	0.46031108	
1598.4	0.47219521	0.46031092	
1598.6	0.47260282	0.46031076	
1598.8	0.47231181	0.46031061	
1599	0.47212299	0.46031045	
1599.2	0.4717512	0.46031029	
1599.4	0.47121162	0.46031014	
1599.6	0.47060799	0.46030998	
1599.8	0.47015596	0.46030982	
1600	0.46883128	0.46030966	
1600.2	0.46829563	0.46030951	
1600.4	0.46745704	0.46030935	
1600.6	0.4677206	0.46030919	
1600.8	0.46747847	0.46030904	
1601	0.46776362	0.46030888	
1601.2	0.4678571	0.46030872	
1601.4	0.46874311	0.46030856	
1601.6	0.46987296	0.46030841	
1601.8	0.47007162	0.46030825	
1602	0.47064296	0.46030809	
1602.2	0.47065251	0.46030794	
1602.4	0.47038783	0.46030778	
1602.6	0.47070244	0.46030762	
1602.8	0.47077932	0.46030746	
1603	0.47108603	0.46030731	
1603.2	0.47125238	0.46030715	
1603.4	0.470784	0.46030699	
1603.6	0.47080811	0.46030684	
1603.8	0.47088558	0.46030668	
1604	0.47060575	0.46030652	
1604.2	0.47046769	0.46030636	
1604.4	0.47083168	0.46030621	
1604.6	0.47052082	0.46030605	
1604.8	0.47066935	0.46030589	
1605	0.47055386	0.46030573	
1605.2	0.47069061	0.46030558	
1605.4	0.47208646	0.46030542	
1605.6	0.47237807	0.46030526	
1605.8	0.47213882	0.46030511	
1606	0.47216882	0.46030495	
1606.2	0.47152897	0.46030479	
1606.4	0.47111222	0.46030463	
1606.6	0.47103486	0.46030448	
1606.8	0.47064794	0.46030432	
1607	0.47025392	0.46030416	
1607.2	0.47001538	0.46030401	
1607.4	0.46964128	0.46030385	
1607.6	0.46973884	0.46030369	
1607.8	0.47000318	0.46030353	
1608	0.4695408	0.46030338	
1608.2	0.46944898	0.46030322	
1608.4	0.46975229	0.46030306	
1608.6	0.46934615	0.46030291	
1608.8	0.47014457	0.46030275	
1609	0.47026127	0.46030259	
1609.2	0.47058471	0.46030243	
1609.4	0.47150317	0.46030228	
1609.6	0.47132377	0.46030212	
1609.8	0.47109008	0.46030196	
1610	0.47156417	0.46030181	
1610.2	0.47115634	0.46030165	
1610.4	0.4704532	0.46030149	
1610.6	0.47038005	0.46030133	
1610.8	0.46979465	0.46030118	
1611	0.46928454	0.46030102	
1611.2	0.46926702	0.46030086	
1611.4	0.46951452	0.46030071	
1611.6	0.46979245	0.46030055	
1611.8	0.46945006	0.46030039	
1612	0.46919711	0.46030023	
1612.2	0.4695339	0.46030008	
1612.4	0.4699584	0.46029992	
1612.6	0.47016962	0.46029976	
1612.8	0.47062055	0.46029961	
1613	0.46998912	0.46029945	
1613.2	0.46979189	0.46029929	
1613.4	0.47014565	0.46029913	
1613.6	0.4696773	0.46029898	
1613.8	0.46973683	0.46029882	
1614	0.46962765	0.46029866	
1614.2	0.46950206	0.46029851	
1614.4	0.46913972	0.46029835	
1614.6	0.46968976	0.46029819	
1614.8	0.46980508	0.46029803	
1615	0.46966091	0.46029788	
1615.2	0.47004992	0.46029772	
1615.4	0.47029727	0.46029756	
1615.6	0.47042966	0.46029741	
1615.8	0.46997657	0.46029725	
1616	0.4702259	0.46029709	
1616.2	0.4706629	0.46029693	
1616.4	0.47068663	0.46029678	
1616.6	0.47038638	0.46029662	
1616.8	0.47031795	0.46029646	
1617	0.47028992	0.46029631	
1617.2	0.47038303	0.46029615	
1617.4	0.47075253	0.46029599	
1617.6	0.4705516	0.46029583	
1617.8	0.47076979	0.46029568	
1618	0.47063175	0.46029552	
1618.2	0.47082595	0.46029536	
1618.4	0.47059123	0.46029521	
1618.6	0.47061475	0.46029505	
1618.8	0.47025436	0.46029489	
1619	0.4695723	0.46029473	
1619.2	0.46969025	0.46029458	
1619.4	0.46972794	0.46029442	
1619.6	0.46947008	0.46029426	
1619.8	0.46885701	0.46029411	
1620	0.46891994	0.46029395	
1620.2	0.46902274	0.46029379	
1620.4	0.46873389	0.46029363	
1620.6	0.46889722	0.46029348	
1620.8	0.46989954	0.46029332	
1621	0.47009048	0.46029316	
1621.2	0.47019918	0.46029301	
1621.4	0.47044521	0.46029285	
1621.6	0.47012189	0.46029269	
1621.8	0.47081268	0.46029253	
1622	0.47098543	0.46029238	
1622.2	0.4708185	0.46029222	
1622.4	0.47124569	0.46029206	
1622.6	0.47102049	0.46029191	
1622.8	0.47128374	0.46029175	
1623	0.4714364	0.46029159	
1623.2	0.47171037	0.46029143	
1623.4	0.47136183	0.46029128	
1623.6	0.47069231	0.46029112	
1623.8	0.46962418	0.46029096	
1624	0.46921471	0.4602908	
1624.2	0.46865613	0.46029065	
1624.4	0.46780255	0.46029049	
1624.6	0.46738826	0.46029033	
1624.8	0.4675832	0.46029018	
1625	0.4670603	0.46029002	
1625.2	0.4667501	0.46028986	
1625.4	0.46690177	0.4602897	
1625.6	0.46684062	0.46028955	
1625.8	0.46764515	0.46028939	
1626	0.46743186	0.46028923	
1626.2	0.46807238	0.46028908	
1626.4	0.46868986	0.46028892	
1626.6	0.46894315	0.46028876	
1626.8	0.46988791	0.4602886	
1627	0.47050229	0.46028845	
1627.2	0.47103274	0.46028829	
1627.4	0.47113314	0.46028813	
1627.6	0.47114445	0.46028798	
1627.8	0.47098018	0.46028782	
1628	0.47100687	0.46028766	
1628.2	0.47071888	0.4602875	
1628.4	0.47005814	0.46028735	
1628.6	0.47004231	0.46028719	
1628.8	0.46972747	0.46028703	
1629	0.4689384	0.46028688	
1629.2	0.46879014	0.46028672	
1629.4	0.46894504	0.46028656	
1629.6	0.46791933	0.4602864	
1629.8	0.46764816	0.46028625	
1630	0.46736559	0.46028609	
1630.2	0.46790588	0.46028593	
1630.4	0.46733569	0.46028578	
1630.6	0.46763652	0.46028562	
1630.8	0.46804507	0.46028546	
1631	0.4680312	0.4602853	
1631.2	0.46819661	0.46028515	
1631.4	0.46825841	0.46028499	
1631.6	0.46820153	0.46028483	
1631.8	0.4681084	0.46028468	
1632	0.46844618	0.46028452	
1632.2	0.46886676	0.46028436	
1632.4	0.46873468	0.4602842	
1632.6	0.46948254	0.46028405	
1632.8	0.46925118	0.46028389	
1633	0.46913789	0.46028373	
1633.2	0.46931693	0.46028358	
1633.4	0.46943807	0.46028342	
1633.6	0.46965648	0.46028326	
1633.8	0.46970426	0.4602831	
1634	0.46981277	0.46028295	
1634.2	0.46940066	0.46028279	
1634.4	0.46890437	0.46028263	
1634.6	0.46885733	0.46028248	
1634.8	0.46811364	0.46028232	
1635	0.46771098	0.46028216	
1635.2	0.46771158	0.460282	
1635.4	0.46775837	0.46028185	
1635.6	0.46774997	0.46028169	
1635.8	0.46802838	0.46028153	
1636	0.46853739	0.46028138	
1636.2	0.46830575	0.46028122	
1636.4	0.46778521	0.46028106	
1636.6	0.46873553	0.4602809	
1636.8	0.46871088	0.46028075	
1637	0.46884292	0.46028059	
1637.2	0.46918801	0.46028043	
1637.4	0.46969738	0.46028028	
1637.6	0.46972081	0.46028012	
1637.8	0.46936145	0.46027996	
1638	0.46924346	0.4602798	
1638.2	0.46930039	0.46027965	
1638.4	0.4693349	0.46027949	
1638.6	0.46910163	0.46027933	
1638.8	0.46867719	0.46027918	
1639	0.46867709	0.46027902	
1639.2	0.46888562	0.46027886	
1639.4	0.46890498	0.4602787	
1639.6	0.468821	0.46027855	
1639.8	0.46835795	0.46027839	
1640	0.46789807	0.46027823	
1640.2	0.46777589	0.46027808	
1640.4	0.46783488	0.46027792	
1640.6	0.46811617	0.46027776	
1640.8	0.46784781	0.4602776	
1641	0.46731026	0.46027745	
1641.2	0.46724576	0.46027729	
1641.4	0.46795533	0.46027713	
1641.6	0.46819996	0.46027698	
1641.8	0.46870899	0.46027682	
1642	0.46871274	0.46027666	
1642.2	0.46867442	0.4602765	
1642.4	0.46834382	0.46027635	
1642.6	0.46837479	0.46027619	
1642.8	0.46844293	0.46027603	
1643	0.46864666	0.46027588	
1643.2	0.46919567	0.46027572	
1643.4	0.46946232	0.46027556	
1643.6	0.46962126	0.4602754	
1643.8	0.46953756	0.46027525	
1644	0.46974219	0.46027509	
1644.2	0.47016321	0.46027493	
1644.4	0.47005494	0.46027478	
1644.6	0.4697298	0.46027462	
1644.8	0.46946803	0.46027446	
1645	0.4689744	0.4602743	
1645.2	0.46917322	0.46027415	
1645.4	0.46955835	0.46027399	
1645.6	0.46897684	0.46027383	
1645.8	0.46894319	0.46027368	
1646	0.46738599	0.46027352	
1646.2	0.46729574	0.46027336	
1646.4	0.46701337	0.4602732	
1646.6	0.46647137	0.46027305	
1646.8	0.46704486	0.46027289	
1647	0.46754892	0.46027273	
1647.2	0.46773216	0.46027258	
1647.4	0.46834932	0.46027242	
1647.6	0.46800689	0.46027226	
1647.8	0.46771788	0.4602721	
1648	0.46834436	0.46027195	
1648.2	0.46875061	0.46027179	
1648.4	0.46872821	0.46027163	
1648.6	0.46858203	0.46027148	
1648.8	0.46831764	0.46027132	
1649	0.46853793	0.46027116	
1649.2	0.46857514	0.460271	
1649.4	0.46853138	0.46027085	
1649.6	0.46812832	0.46027069	
1649.8	0.46788459	0.46027053	
1650	0.46728886	0.46027038	
1650.2	0.46754184	0.46027022	
1650.4	0.46707246	0.46027006	
1650.6	0.46680472	0.4602699	
1650.8	0.46713905	0.46026975	
1651	0.46726163	0.46026959	
1651.2	0.46706045	0.46026943	
1651.4	0.46750624	0.46026928	
1651.6	0.46697694	0.46026912	
1651.8	0.46754859	0.46026896	
1652	0.46865954	0.4602688	
1652.2	0.46872546	0.46026865	
1652.4	0.46852927	0.46026849	
1652.6	0.46856855	0.46026833	
1652.8	0.46842428	0.46026818	
1653	0.46854615	0.46026802	
1653.2	0.46787322	0.46026786	
1653.4	0.4679223	0.4602677	
1653.6	0.46747146	0.46026755	
1653.8	0.467608	0.46026739	
1654	0.46806973	0.46026723	
1654.2	0.46721998	0.46026708	
1654.4	0.46660025	0.46026692	
1654.6	0.46626753	0.46026676	
1654.8	0.46639836	0.4602666	
1655	0.46688635	0.46026645	
1655.2	0.46702939	0.46026629	
1655.4	0.46766774	0.46026613	
1655.6	0.46747305	0.46026598	
1655.8	0.46806461	0.46026582	
1656	0.46801904	0.46026566	
1656.2	0.46761874	0.4602655	
1656.4	0.46714954	0.46026535	
1656.6	0.46703184	0.46026519	
1656.8	0.46720197	0.46026503	
1657	0.46725899	0.46026488	
1657.2	0.46728486	0.46026472	
1657.4	0.46812138	0.46026456	
1657.6	0.46852097	0.4602644	
1657.8	0.46882798	0.46026425	
1658	0.46914729	0.46026409	
1658.2	0.46877127	0.46026393	
1658.4	0.46933979	0.46026378	
1658.6	0.46952018	0.46026362	
1658.8	0.46961539	0.46026346	
1659	0.46938535	0.4602633	
1659.2	0.46910505	0.46026315	
1659.4	0.46858681	0.46026299	
1659.6	0.46756582	0.46026283	
1659.8	0.4668336	0.46026268	
1660	0.46586188	0.46026252	
1660.2	0.46508148	0.46026236	
1660.4	0.4646992	0.4602622	
1660.6	0.46461133	0.46026205	
1660.8	0.46440937	0.46026189	
1661	0.46351096	0.46026173	
1661.2	0.46354563	0.46026158	
1661.4	0.46401906	0.46026142	
1661.6	0.46417864	0.46026126	
1661.8	0.4643385	0.4602611	
1662	0.46549217	0.46026095	
1662.2	0.46649844	0.46026079	
1662.4	0.46752727	0.46026063	
1662.6	0.46770982	0.46026048	
1662.8	0.46850442	0.46026032	
1663	0.46895883	0.46026016	
1663.2	0.469265	0.46026	
1663.4	0.46913585	0.46025985	
1663.6	0.46927381	0.46025969	
1663.8	0.46905058	0.46025953	
1664	0.46915576	0.46025938	
1664.2	0.46891296	0.46025922	
1664.4	0.46920363	0.46025906	
1664.6	0.46877326	0.4602589	
1664.8	0.46811084	0.46025875	
1665	0.46682149	0.46025859	
1665.2	0.4668431	0.46025843	
1665.4	0.46609218	0.46025828	
1665.6	0.46585729	0.46025812	
1665.8	0.46563134	0.46025796	
1666	0.46577144	0.4602578	
1666.2	0.46570653	0.46025765	
1666.4	0.46561334	0.46025749	
1666.6	0.46544414	0.46025733	
1666.8	0.46520369	0.46025718	
1667	0.46530479	0.46025702	
1667.2	0.4650935	0.46025686	
1667.4	0.46525535	0.4602567	
1667.6	0.46550916	0.46025655	
1667.8	0.46556074	0.46025639	
1668	0.46574643	0.46025623	
1668.2	0.4655937	0.46025608	
1668.4	0.46623044	0.46025592	
1668.6	0.4662985	0.46025576	
1668.8	0.46659998	0.4602556	
1669	0.46687563	0.46025545	
1669.2	0.46732352	0.46025529	
1669.4	0.46718103	0.46025513	
1669.6	0.46762171	0.46025498	
1669.8	0.46771188	0.46025482	
1670	0.46783052	0.46025466	
1670.2	0.46752779	0.4602545	
1670.4	0.46712471	0.46025435	
1670.6	0.46697964	0.46025419	
1670.8	0.4668222	0.46025403	
1671	0.46704393	0.46025388	
1671.2	0.46628548	0.46025372	
1671.4	0.46636107	0.46025356	
1671.6	0.46588509	0.4602534	
1671.8	0.46509905	0.46025325	
1672	0.46473213	0.46025309	
1672.2	0.46471303	0.46025293	
1672.4	0.46527089	0.46025278	
1672.6	0.46569897	0.46025262	
1672.8	0.46580246	0.46025246	
1673	0.46582743	0.4602523	
1673.2	0.4657536	0.46025215	
1673.4	0.46557556	0.46025199	
1673.6	0.46587112	0.46025183	
1673.8	0.46562952	0.46025168	
1674	0.46557977	0.46025152	
1674.2	0.46531894	0.46025136	
1674.4	0.46518858	0.4602512	
1674.6	0.46544414	0.46025105	
1674.8	0.46546598	0.46025089	
1675	0.46514039	0.46025073	
1675.2	0.46480883	0.46025058	
1675.4	0.46547065	0.46025042	
1675.6	0.46526749	0.46025026	
1675.8	0.46523656	0.4602501	
1676	0.4658833	0.46024995	
1676.2	0.4661412	0.46024979	
1676.4	0.46655339	0.46024963	
1676.6	0.46646164	0.46024948	
1676.8	0.46606923	0.46024932	
1677	0.46596331	0.46024916	
1677.2	0.46627826	0.460249	
1677.4	0.46636225	0.46024885	
1677.6	0.4664315	0.46024869	
1677.8	0.46607793	0.46024853	
1678	0.46596779	0.46024838	
1678.2	0.4657819	0.46024822	
1678.4	0.46597579	0.46024806	
1678.6	0.46596989	0.4602479	
1678.8	0.46571268	0.46024775	
1679	0.46533519	0.46024759	
1679.2	0.46559769	0.46024743	
1679.4	0.4660578	0.46024728	
1679.6	0.46551723	0.46024712	
1679.8	0.46576813	0.46024696	
1680	0.46594362	0.4602468	
1680.2	0.46550095	0.46024665	
1680.4	0.4653006	0.46024649	
1680.6	0.46472816	0.46024633	
1680.8	0.46461158	0.46024618	
1681	0.46479584	0.46024602	
1681.2	0.46543745	0.46024586	
1681.4	0.46566433	0.4602457	
1681.6	0.46578018	0.46024555	
1681.8	0.46598587	0.46024539	
1682	0.46647654	0.46024523	
1682.2	0.46706538	0.46024508	
1682.4	0.4672827	0.46024492	
1682.6	0.4669019	0.46024476	
1682.8	0.4670036	0.4602446	
1683	0.46722116	0.46024445	
1683.2	0.46732349	0.46024429	
1683.4	0.46761104	0.46024413	
1683.6	0.46686289	0.46024398	
1683.8	0.46685472	0.46024382	
1684	0.46635208	0.46024366	
1684.2	0.46576046	0.4602435	
1684.4	0.46526672	0.46024335	
1684.6	0.46489917	0.46024319	
1684.8	0.46504496	0.46024303	
1685	0.46495687	0.46024288	
1685.2	0.46489898	0.46024272	
1685.4	0.46458524	0.46024256	
1685.6	0.46511751	0.4602424	
1685.8	0.46570718	0.46024225	
1686	0.46579159	0.46024209	
1686.2	0.46568657	0.46024193	
1686.4	0.465525	0.46024178	
1686.6	0.46537348	0.46024162	
1686.8	0.46472418	0.46024146	
1687	0.46441346	0.4602413	
1687.2	0.46408702	0.46024115	
1687.4	0.46408529	0.46024099	
1687.6	0.46356644	0.46024083	
1687.8	0.46391175	0.46024068	
1688	0.46431664	0.46024052	
1688.2	0.46443515	0.46024036	
1688.4	0.46483521	0.4602402	
1688.6	0.46493314	0.46024005	
1688.8	0.46529225	0.46023989	
1689	0.46533991	0.46023973	
1689.2	0.46547509	0.46023958	
1689.4	0.4655922	0.46023942	
1689.6	0.46630015	0.46023926	
1689.8	0.46597444	0.4602391	
1690	0.46547704	0.46023895	
1690.2	0.46510314	0.46023879	
1690.4	0.4648511	0.46023863	
1690.6	0.46487677	0.46023848	
1690.8	0.46451526	0.46023832	
1691	0.46443219	0.46023816	
1691.2	0.46432278	0.460238	
1691.4	0.46483506	0.46023785	
1691.6	0.46522165	0.46023769	
1691.8	0.46548358	0.46023753	
1692	0.46577993	0.46023738	
1692.2	0.46605646	0.46023722	
1692.4	0.46700035	0.46023706	
1692.6	0.46673873	0.4602369	
1692.8	0.46728016	0.46023675	
1693	0.46752983	0.46023659	
1693.2	0.46705135	0.46023643	
1693.4	0.46635119	0.46023628	
1693.6	0.46606814	0.46023612	
1693.8	0.46494079	0.46023596	
1694	0.46456283	0.4602358	
1694.2	0.46441214	0.46023565	
1694.4	0.46422383	0.46023549	
1694.6	0.46407105	0.46023533	
1694.8	0.46353854	0.46023518	
1695	0.46332364	0.46023502	
1695.2	0.46382239	0.46023486	
1695.4	0.46437425	0.4602347	
1695.6	0.46419771	0.46023455	
1695.8	0.46391178	0.46023439	
1696	0.46424268	0.46023423	
1696.2	0.46431708	0.46023408	
1696.4	0.4649704	0.46023392	
1696.6	0.46491613	0.46023376	
1696.8	0.46556082	0.4602336	
1697	0.46506354	0.46023345	
1697.2	0.46409907	0.46023329	
1697.4	0.46419339	0.46023313	
1697.6	0.46381706	0.46023298	
1697.8	0.46305736	0.46023282	
1698	0.46310115	0.46023266	
1698.2	0.463093	0.4602325	
1698.4	0.46314077	0.46023235	
1698.6	0.46306915	0.46023219	
1698.8	0.46307891	0.46023203	
1699	0.46340758	0.46023188	
1699.2	0.46368928	0.46023172	
1699.4	0.46373204	0.46023156	
1699.6	0.46316968	0.4602314	
1699.8	0.46317481	0.46023125	
1700	0.4633778	0.46023109	
1700.2	0.46333666	0.46023093	
1700.4	0.46407494	0.46023078	
1700.6	0.4646186	0.46023062	
1700.8	0.46436681	0.46023046	
1701	0.46446158	0.4602303	
1701.2	0.46481034	0.46023015	
1701.4	0.46549366	0.46022999	
1701.6	0.46509341	0.46022983	
1701.8	0.46560859	0.46022968	
1702	0.46622245	0.46022952	
1702.2	0.46672355	0.46022936	
1702.4	0.46744751	0.4602292	
1702.6	0.46741705	0.46022905	
1702.8	0.4672186	0.46022889	
1703	0.46708418	0.46022873	
1703.2	0.46741045	0.46022858	
1703.4	0.46676598	0.46022842	
1703.6	0.46609768	0.46022826	
1703.8	0.466071	0.4602281	
1704	0.46587526	0.46022795	
1704.2	0.46587998	0.46022779	
1704.4	0.46554667	0.46022763	
1704.6	0.46520826	0.46022748	
1704.8	0.46507364	0.46022732	
1705	0.46515845	0.46022716	
1705.2	0.46476919	0.460227	
1705.4	0.46523502	0.46022685	
1705.6	0.46539689	0.46022669	
1705.8	0.46587894	0.46022653	
1706	0.46609395	0.46022638	
1706.2	0.46615008	0.46022622	
1706.4	0.46682822	0.46022606	
1706.6	0.46684167	0.4602259	
1706.8	0.46669356	0.46022575	
1707	0.46683128	0.46022559	
1707.2	0.46645573	0.46022543	
1707.4	0.46626328	0.46022528	
1707.6	0.46604454	0.46022512	
1707.8	0.46579509	0.46022496	
1708	0.4661131	0.4602248	
1708.2	0.46619224	0.46022465	
1708.4	0.46578293	0.46022449	
1708.6	0.46602614	0.46022433	
1708.8	0.46616252	0.46022418	
1709	0.46568591	0.46022402	
1709.2	0.4661297	0.46022386	
1709.4	0.46662501	0.4602237	
1709.6	0.46654763	0.46022355	
1709.8	0.46657657	0.46022339	
1710	0.46646662	0.46022323	
1710.2	0.46673479	0.46022308	
1710.4	0.46747593	0.46022292	
1710.6	0.46693572	0.46022276	
1710.8	0.46752463	0.4602226	
1711	0.46710941	0.46022245	
1711.2	0.46661608	0.46022229	
1711.4	0.46710306	0.46022213	
1711.6	0.46680568	0.46022198	
1711.8	0.46723688	0.46022182	
1712	0.46792966	0.46022166	
1712.2	0.46766319	0.46022151	
1712.4	0.46729208	0.46022135	
1712.6	0.46705911	0.46022119	
1712.8	0.46651795	0.46022103	
1713	0.46599354	0.46022088	
1713.2	0.4656333	0.46022072	
1713.4	0.4655271	0.46022056	
1713.6	0.46567307	0.46022041	
1713.8	0.46562251	0.46022025	
1714	0.46500516	0.46022009	
1714.2	0.46544816	0.46021993	
1714.4	0.46502919	0.46021978	
1714.6	0.46493628	0.46021962	
1714.8	0.46507195	0.46021946	
1715	0.46493588	0.46021931	
1715.2	0.46517812	0.46021915	
1715.4	0.46508459	0.46021899	
1715.6	0.46528557	0.46021883	
1715.8	0.46544674	0.46021868	
1716	0.46573284	0.46021852	
1716.2	0.46516487	0.46021836	
1716.4	0.46493826	0.46021821	
1716.6	0.46469324	0.46021805	
1716.8	0.46411538	0.46021789	
1717	0.4635707	0.46021773	
1717.2	0.46354855	0.46021758	
1717.4	0.46406871	0.46021742	
1717.6	0.46432561	0.46021726	
1717.8	0.46401019	0.46021711	
1718	0.46374395	0.46021695	
1718.2	0.46422763	0.46021679	
1718.4	0.46439333	0.46021663	
1718.6	0.46484069	0.46021648	
1718.8	0.46475466	0.46021632	
1719	0.46558345	0.46021616	
1719.2	0.46554155	0.46021601	
1719.4	0.46526734	0.46021585	
1719.6	0.46522529	0.46021569	
1719.8	0.46489578	0.46021553	
1720	0.46507574	0.46021538	
1720.2	0.4642019	0.46021522	
1720.4	0.46425057	0.46021506	
1720.6	0.46397237	0.46021491	
1720.8	0.46353822	0.46021475	
1721	0.46374473	0.46021459	
1721.2	0.46418631	0.46021443	
1721.4	0.46436429	0.46021428	
1721.6	0.46443205	0.46021412	
1721.8	0.46453733	0.46021396	
1722	0.46450313	0.46021381	
1722.2	0.46487438	0.46021365	
1722.4	0.46478849	0.46021349	
1722.6	0.46480933	0.46021333	
1722.8	0.46482595	0.46021318	
1723	0.46514269	0.46021302	
1723.2	0.46480687	0.46021286	
1723.4	0.46469545	0.46021271	
1723.6	0.46463163	0.46021255	
1723.8	0.46452534	0.46021239	
1724	0.4645557	0.46021223	
1724.2	0.46420789	0.46021208	
1724.4	0.46394079	0.46021192	
1724.6	0.46397877	0.46021176	
1724.8	0.4643448	0.46021161	
1725	0.46488507	0.46021145	
1725.2	0.46494933	0.46021129	
1725.4	0.46478527	0.46021113	
1725.6	0.46507206	0.46021098	
1725.8	0.4652164	0.46021082	
1726	0.46504358	0.46021066	
1726.2	0.46532141	0.46021051	
1726.4	0.46499768	0.46021035	
1726.6	0.46511454	0.46021019	
1726.8	0.46479687	0.46021003	
1727	0.4649106	0.46020988	
1727.2	0.4646083	0.46020972	
1727.4	0.46473993	0.46020956	
1727.6	0.46471037	0.46020941	
1727.8	0.46443184	0.46020925	
1728	0.46424171	0.46020909	
1728.2	0.46377136	0.46020893	
1728.4	0.46369029	0.46020878	
1728.6	0.46434334	0.46020862	
1728.8	0.46451829	0.46020846	
1729	0.46418415	0.46020831	
1729.2	0.46394118	0.46020815	
1729.4	0.46459728	0.46020799	
1729.6	0.46505826	0.46020783	
1729.8	0.46563729	0.46020768	
1730	0.46592825	0.46020752	
1730.2	0.46572619	0.46020736	
1730.4	0.4652235	0.46020721	
1730.6	0.46480328	0.46020705	
1730.8	0.46462562	0.46020689	
1731	0.46487553	0.46020674	
1731.2	0.46455977	0.46020658	
1731.4	0.46506492	0.46020642	
1731.6	0.46552288	0.46020626	
1731.8	0.46561905	0.46020611	
1732	0.46538271	0.46020595	
1732.2	0.46522348	0.46020579	
1732.4	0.46546189	0.46020564	
1732.6	0.46570858	0.46020548	
1732.8	0.46548707	0.46020532	
1733	0.46519294	0.46020516	
1733.2	0.46509002	0.46020501	
1733.4	0.46533812	0.46020485	
1733.6	0.46494318	0.46020469	
1733.8	0.46503279	0.46020454	
1734	0.46472442	0.46020438	
1734.2	0.46350662	0.46020422	
1734.4	0.4638287	0.46020406	
1734.6	0.46369839	0.46020391	
1734.8	0.46370349	0.46020375	
1735	0.46384678	0.46020359	
1735.2	0.46359914	0.46020344	
1735.4	0.46477433	0.46020328	
1735.6	0.46495153	0.46020312	
1735.8	0.46519974	0.46020296	
1736	0.46522078	0.46020281	
1736.2	0.46526216	0.46020265	
1736.4	0.46553055	0.46020249	
1736.6	0.46567975	0.46020234	
1736.8	0.4656248	0.46020218	
1737	0.4654834	0.46020202	
1737.2	0.46501818	0.46020186	
1737.4	0.46519452	0.46020171	
1737.6	0.46457092	0.46020155	
1737.8	0.46465825	0.46020139	
1738	0.4644428	0.46020124	
1738.2	0.46362283	0.46020108	
1738.4	0.46429155	0.46020092	
1738.6	0.46386975	0.46020076	
1738.8	0.46344089	0.46020061	
1739	0.46355204	0.46020045	
1739.2	0.46370955	0.46020029	
1739.4	0.46435822	0.46020014	
1739.6	0.46403971	0.46019998	
1739.8	0.46443859	0.46019982	
1740	0.46402865	0.46019966	
1740.2	0.46404438	0.46019951	
1740.4	0.46449162	0.46019935	
1740.6	0.46472519	0.46019919	
1740.8	0.46452462	0.46019904	
1741	0.46462329	0.46019888	
1741.2	0.46463321	0.46019872	
1741.4	0.4648088	0.46019856	
1741.6	0.46448277	0.46019841	
1741.8	0.46493986	0.46019825	
1742	0.46462624	0.46019809	
1742.2	0.46458226	0.46019794	
1742.4	0.46521439	0.46019778	
1742.6	0.46528778	0.46019762	
1742.8	0.4648741	0.46019746	
1743	0.4648032	0.46019731	
1743.2	0.46410719	0.46019715	
1743.4	0.46444097	0.46019699	
1743.6	0.46426606	0.46019684	
1743.8	0.4638484	0.46019668	
1744	0.46333344	0.46019652	
1744.2	0.46347676	0.46019636	
1744.4	0.46341352	0.46019621	
1744.6	0.46293253	0.46019605	
1744.8	0.46260888	0.46019589	
1745	0.46297408	0.46019574	
1745.2	0.46279658	0.46019558	
1745.4	0.46308635	0.46019542	
1745.6	0.46326486	0.46019526	
1745.8	0.46327221	0.46019511	
1746	0.46331389	0.46019495	
1746.2	0.46356615	0.46019479	
1746.4	0.4641513	0.46019464	
1746.6	0.46384189	0.46019448	
1746.8	0.46358683	0.46019432	
1747	0.46387748	0.46019417	
1747.2	0.4640866	0.46019401	
1747.4	0.46514257	0.46019385	
1747.6	0.46503993	0.46019369	
1747.8	0.46467811	0.46019354	
1748	0.46462769	0.46019338	
1748.2	0.46445069	0.46019322	
1748.4	0.46388627	0.46019307	
1748.6	0.46337768	0.46019291	
1748.8	0.46306461	0.46019275	
1749	0.46290451	0.46019259	
1749.2	0.46277725	0.46019244	
1749.4	0.46223608	0.46019228	
1749.6	0.46200501	0.46019212	
1749.8	0.46154891	0.46019197	
1750	0.46154927	0.46019181	
1750.2	0.46166247	0.46019165	
1750.4	0.46162882	0.46019149	
1750.6	0.46127153	0.46019134	
1750.8	0.46171226	0.46019118	
1751	0.46225093	0.46019102	
1751.2	0.46257285	0.46019087	
1751.4	0.46289001	0.46019071	
1751.6	0.46297949	0.46019055	
1751.8	0.46345678	0.46019039	
1752	0.46368549	0.46019024	
1752.2	0.46363513	0.46019008	
1752.4	0.46402282	0.46018992	
1752.6	0.4639756	0.46018977	
1752.8	0.46435756	0.46018961	
1753	0.46411926	0.46018945	
1753.2	0.46400154	0.46018929	
1753.4	0.46274762	0.46018914	
1753.6	0.46287762	0.46018898	
1753.8	0.46277829	0.46018882	
1754	0.46246755	0.46018867	
1754.2	0.46234699	0.46018851	
1754.4	0.46211422	0.46018835	
1754.6	0.46188891	0.46018819	
1754.8	0.46210221	0.46018804	
1755	0.46206451	0.46018788	
1755.2	0.46215447	0.46018772	
1755.4	0.4620477	0.46018757	
1755.6	0.46229791	0.46018741	
1755.8	0.46288533	0.46018725	
1756	0.46300026	0.46018709	
1756.2	0.46351527	0.46018694	
1756.4	0.46393042	0.46018678	
1756.6	0.46363877	0.46018662	
1756.8	0.46359601	0.46018647	
1757	0.46285567	0.46018631	
1757.2	0.46227217	0.46018615	
1757.4	0.46200633	0.46018599	
1757.6	0.46169052	0.46018584	
1757.8	0.46175551	0.46018568	
1758	0.46105926	0.46018552	
1758.2	0.46108096	0.46018537	
1758.4	0.46100068	0.46018521	
1758.6	0.46043223	0.46018505	
1758.8	0.46080254	0.4601849	
1759	0.46119936	0.46018474	
1759.2	0.46151697	0.46018458	
1759.4	0.46153049	0.46018442	
1759.6	0.46181586	0.46018427	
1759.8	0.46285512	0.46018411	
1760	0.46377891	0.46018395	
1760.2	0.46427016	0.4601838	
1760.4	0.46426148	0.46018364	
1760.6	0.46424168	0.46018348	
1760.8	0.46414022	0.46018332	
1761	0.46388633	0.46018317	
1761.2	0.4635343	0.46018301	
1761.4	0.46319571	0.46018285	
1761.6	0.46184034	0.4601827	
1761.8	0.46190401	0.46018254	
1762	0.46121948	0.46018238	
1762.2	0.46082084	0.46018222	
1762.4	0.46064469	0.46018207	
1762.6	0.46036682	0.46018191	
1762.8	0.4600561	0.46018175	
1763	0.46010861	0.4601816	
1763.2	0.46014038	0.46018144	
1763.4	0.46012501	0.46018128	
1763.6	0.46040172	0.46018112	
1763.8	0.46084214	0.46018097	
1764	0.46111346	0.46018081	
1764.2	0.46147612	0.46018065	
1764.4	0.46159588	0.4601805	
1764.6	0.46199818	0.46018034	
1764.8	0.46223602	0.46018018	
1765	0.46246813	0.46018002	
1765.2	0.46218793	0.46017987	
1765.4	0.46240145	0.46017971	
1765.6	0.46262996	0.46017955	
1765.8	0.46313963	0.4601794	
1766	0.46353083	0.46017924	
1766.2	0.46365784	0.46017908	
1766.4	0.46385396	0.46017892	
1766.6	0.46359963	0.46017877	
1766.8	0.46320454	0.46017861	
1767	0.46383582	0.46017845	
1767.2	0.46419876	0.4601783	
1767.4	0.46433268	0.46017814	
1767.6	0.46439991	0.46017798	
1767.8	0.46412534	0.46017782	
1768	0.46443655	0.46017767	
1768.2	0.46458304	0.46017751	
1768.4	0.46443265	0.46017735	
1768.6	0.46436807	0.4601772	
1768.8	0.46424813	0.46017704	
1769	0.46376514	0.46017688	
1769.2	0.46346974	0.46017672	
1769.4	0.46332192	0.46017657	
1769.6	0.46286095	0.46017641	
1769.8	0.46242482	0.46017625	
1770	0.46226161	0.4601761	
1770.2	0.46199552	0.46017594	
1770.4	0.46246546	0.46017578	
1770.6	0.46272396	0.46017563	
1770.8	0.46305303	0.46017547	
1771	0.46364098	0.46017531	
1771.2	0.46356605	0.46017515	
1771.4	0.46379061	0.460175	
1771.6	0.46389773	0.46017484	
1771.8	0.46394259	0.46017468	
1772	0.46429514	0.46017453	
1772.2	0.4643099	0.46017437	
1772.4	0.46451998	0.46017421	
1772.6	0.46397557	0.46017405	
1772.8	0.46357547	0.4601739	
1773	0.46276749	0.46017374	
1773.2	0.46254156	0.46017358	
1773.4	0.46186666	0.46017343	
1773.6	0.46149546	0.46017327	
1773.8	0.46111147	0.46017311	
1774	0.46089416	0.46017295	
1774.2	0.46087079	0.4601728	
1774.4	0.46082307	0.46017264	
1774.6	0.46038828	0.46017248	
1774.8	0.45992964	0.46017233	
1775	0.45958181	0.46017217	
1775.2	0.45953019	0.46017201	
1775.4	0.45941242	0.46017185	
1775.6	0.45944338	0.4601717	
1775.8	0.45973565	0.46017154	
1776	0.45993779	0.46017138	
1776.2	0.46021144	0.46017123	
1776.4	0.46037452	0.46017107	
1776.6	0.46022671	0.46017091	
1776.8	0.46035955	0.46017075	
1777	0.46091973	0.4601706	
1777.2	0.46144072	0.46017044	
1777.4	0.46183153	0.46017028	
1777.6	0.46154977	0.46017013	
1777.8	0.46204387	0.46016997	
1778	0.4619719	0.46016981	
1778.2	0.46187076	0.46016965	
1778.4	0.46213504	0.4601695	
1778.6	0.4622158	0.46016934	
1778.8	0.46179075	0.46016918	
1779	0.46190225	0.46016903	
1779.2	0.46176694	0.46016887	
1779.4	0.46116088	0.46016871	
1779.6	0.4617969	0.46016856	
1779.8	0.46217923	0.4601684	
1780	0.46253881	0.46016824	
1780.2	0.46237339	0.46016808	
1780.4	0.46236206	0.46016793	
1780.6	0.46241851	0.46016777	
1780.8	0.46269096	0.46016761	
1781	0.46309543	0.46016746	
1781.2	0.46305162	0.4601673	
1781.4	0.46300698	0.46016714	
1781.6	0.46297287	0.46016698	
1781.8	0.46377118	0.46016683	
1782	0.46370524	0.46016667	
1782.2	0.46363651	0.46016651	
1782.4	0.46420633	0.46016636	
1782.6	0.46393701	0.4601662	
1782.8	0.46344059	0.46016604	
1783	0.46319285	0.46016588	
1783.2	0.4631039	0.46016573	
1783.4	0.46324938	0.46016557	
1783.6	0.4634932	0.46016541	
1783.8	0.4634784	0.46016526	
1784	0.46289962	0.4601651	
1784.2	0.46235762	0.46016494	
1784.4	0.46210907	0.46016478	
1784.6	0.46201727	0.46016463	
1784.8	0.46205933	0.46016447	
1785	0.46186427	0.46016431	
1785.2	0.46171279	0.46016416	
1785.4	0.46183976	0.460164	
1785.6	0.46224628	0.46016384	
1785.8	0.46246992	0.46016368	
1786	0.46272675	0.46016353	
1786.2	0.462309	0.46016337	
1786.4	0.46294746	0.46016321	
1786.6	0.46299761	0.46016306	
1786.8	0.46259214	0.4601629	
1787	0.46255401	0.46016274	
1787.2	0.46314152	0.46016258	
1787.4	0.46328718	0.46016243	
1787.6	0.46356402	0.46016227	
1787.8	0.46353126	0.46016211	
1788	0.46290068	0.46016196	
1788.2	0.46243711	0.4601618	
1788.4	0.46235709	0.46016164	
1788.6	0.46237814	0.46016148	
1788.8	0.4621247	0.46016133	
1789	0.46208154	0.46016117	
1789.2	0.46184223	0.46016101	
1789.4	0.46190505	0.46016086	
1789.6	0.46190743	0.4601607	
1789.8	0.46202858	0.46016054	
1790	0.46171509	0.46016039	
1790.2	0.46142639	0.46016023	
1790.4	0.46211964	0.46016007	
1790.6	0.46237097	0.46015991	
1790.8	0.46176935	0.46015976	
1791	0.46232325	0.4601596	
1791.2	0.46261654	0.46015944	
1791.4	0.46286336	0.46015929	
1791.6	0.46313413	0.46015913	
1791.8	0.46265018	0.46015897	
1792	0.4622628	0.46015881	
1792.2	0.46220833	0.46015866	
1792.4	0.4627325	0.4601585	
1792.6	0.46294318	0.46015834	
1792.8	0.46259819	0.46015819	
1793	0.46279395	0.46015803	
1793.2	0.46298258	0.46015787	
1793.4	0.46300375	0.46015771	
1793.6	0.46318708	0.46015756	
1793.8	0.46291199	0.4601574	
1794	0.46327721	0.46015724	
1794.2	0.46363789	0.46015709	
1794.4	0.46404015	0.46015693	
1794.6	0.46407653	0.46015677	
1794.8	0.46311775	0.46015661	
1795	0.46345947	0.46015646	
1795.2	0.46294125	0.4601563	
1795.4	0.46298107	0.46015614	
1795.6	0.46249047	0.46015599	
1795.8	0.46198057	0.46015583	
1796	0.46187833	0.46015567	
1796.2	0.46172444	0.46015551	
1796.4	0.46172418	0.46015536	
1796.6	0.46151976	0.4601552	
1796.8	0.46086217	0.46015504	
1797	0.46115017	0.46015489	
1797.2	0.46154009	0.46015473	
1797.4	0.46074154	0.46015457	
1797.6	0.46088337	0.46015442	
1797.8	0.46097855	0.46015426	
1798	0.46144787	0.4601541	
1798.2	0.46131576	0.46015394	
1798.4	0.46173024	0.46015379	
1798.6	0.46110115	0.46015363	
1798.8	0.46106791	0.46015347	
1799	0.4613586	0.46015332	
1799.2	0.46096619	0.46015316	
1799.4	0.46109141	0.460153	
1799.6	0.46074895	0.46015284	
1799.8	0.46073884	0.46015269	
1800	0.46094193	0.46015253	
1800.2	0.46092184	0.46015237	
1800.4	0.46069692	0.46015222	
1800.6	0.46090588	0.46015206	
1800.8	0.4610319	0.4601519	
1801	0.46121999	0.46015174	
1801.2	0.46114808	0.46015159	
1801.4	0.46097543	0.46015143	
1801.6	0.46159372	0.46015127	
1801.8	0.46153531	0.46015112	
1802	0.46146481	0.46015096	
1802.2	0.46166883	0.4601508	
1802.4	0.46136723	0.46015064	
1802.6	0.46133349	0.46015049	
1802.8	0.4616954	0.46015033	
1803	0.46178834	0.46015017	
1803.2	0.46174633	0.46015002	
1803.4	0.46211962	0.46014986	
1803.6	0.46217284	0.4601497	
1803.8	0.4623855	0.46014954	
1804	0.46212031	0.46014939	
1804.2	0.46230182	0.46014923	
1804.4	0.46193658	0.46014907	
1804.6	0.46245097	0.46014892	
1804.8	0.46239206	0.46014876	
1805	0.46199991	0.4601486	
1805.2	0.46172622	0.46014845	
1805.4	0.46188257	0.46014829	
1805.6	0.46133278	0.46014813	
1805.8	0.46059258	0.46014797	
1806	0.4603718	0.46014782	
1806.2	0.46005864	0.46014766	
1806.4	0.45950967	0.4601475	
1806.6	0.45961237	0.46014735	
1806.8	0.45993366	0.46014719	
1807	0.46034353	0.46014703	
1807.2	0.46004184	0.46014687	
1807.4	0.45998863	0.46014672	
1807.6	0.45980339	0.46014656	
1807.8	0.46009364	0.4601464	
1808	0.45975224	0.46014625	
1808.2	0.45999518	0.46014609	
1808.4	0.45995001	0.46014593	
1808.6	0.46010244	0.46014577	
1808.8	0.4606848	0.46014562	
1809	0.46092724	0.46014546	
1809.2	0.46135697	0.4601453	
1809.4	0.46140873	0.46014515	
1809.6	0.46124673	0.46014499	
1809.8	0.46156101	0.46014483	
1810	0.46160333	0.46014467	
1810.2	0.4614831	0.46014452	
1810.4	0.46165464	0.46014436	
1810.6	0.46196124	0.4601442	
1810.8	0.46230536	0.46014405	
1811	0.46231109	0.46014389	
1811.2	0.4619043	0.46014373	
1811.4	0.46137934	0.46014357	
1811.6	0.46162007	0.46014342	
1811.8	0.46173119	0.46014326	
1812	0.46092329	0.4601431	
1812.2	0.46045466	0.46014295	
1812.4	0.46062693	0.46014279	
1812.6	0.46056742	0.46014263	
1812.8	0.46106564	0.46014248	
1813	0.46135022	0.46014232	
1813.2	0.46105332	0.46014216	
1813.4	0.46112996	0.460142	
1813.6	0.46091946	0.46014185	
1813.8	0.46106918	0.46014169	
1814	0.46055363	0.46014153	
1814.2	0.46030746	0.46014138	
1814.4	0.46027195	0.46014122	
1814.6	0.46034766	0.46014106	
1814.8	0.45961467	0.4601409	
1815	0.45932178	0.46014075	
1815.2	0.45895074	0.46014059	
1815.4	0.45892072	0.46014043	
1815.6	0.45960913	0.46014028	
1815.8	0.45979837	0.46014012	
1816	0.45931841	0.46013996	
1816.2	0.459439	0.4601398	
1816.4	0.4601254	0.46013965	
1816.6	0.46073246	0.46013949	
1816.8	0.46151412	0.46013933	
1817	0.46152367	0.46013918	
1817.2	0.46143186	0.46013902	
1817.4	0.46202963	0.46013886	
1817.6	0.4619512	0.4601387	
1817.8	0.46191828	0.46013855	
1818	0.46127278	0.46013839	
1818.2	0.46107108	0.46013823	
1818.4	0.46087247	0.46013808	
1818.6	0.46061307	0.46013792	
1818.8	0.45945594	0.46013776	
1819	0.45956099	0.4601376	
1819.2	0.46000115	0.46013745	
1819.4	0.46039761	0.46013729	
1819.6	0.46077126	0.46013713	
1819.8	0.4607663	0.46013698	
1820	0.46065553	0.46013682	
1820.2	0.46100689	0.46013666	
1820.4	0.46167101	0.46013651	
1820.6	0.46201008	0.46013635	
1820.8	0.46196336	0.46013619	
1821	0.46175663	0.46013603	
1821.2	0.46178007	0.46013588	
1821.4	0.46179735	0.46013572	
1821.6	0.46179273	0.46013556	
1821.8	0.46150392	0.46013541	
1822	0.461771	0.46013525	
1822.2	0.46208933	0.46013509	
1822.4	0.46200288	0.46013493	
1822.6	0.46227225	0.46013478	
1822.8	0.46226532	0.46013462	
1823	0.46322893	0.46013446	
1823.2	0.46346944	0.46013431	
1823.4	0.46385607	0.46013415	
1823.6	0.4636344	0.46013399	
1823.8	0.46320955	0.46013383	
1824	0.46314038	0.46013368	
1824.2	0.46283308	0.46013352	
1824.4	0.46263332	0.46013336	
1824.6	0.4620755	0.46013321	
1824.8	0.46151719	0.46013305	
1825	0.46139124	0.46013289	
1825.2	0.4613475	0.46013273	
1825.4	0.46127123	0.46013258	
1825.6	0.46147573	0.46013242	
1825.8	0.46112892	0.46013226	
1826	0.46091147	0.46013211	
1826.2	0.46073258	0.46013195	
1826.4	0.46066791	0.46013179	
1826.6	0.46093943	0.46013163	
1826.8	0.46063117	0.46013148	
1827	0.46055228	0.46013132	
1827.2	0.45991068	0.46013116	
1827.4	0.45951573	0.46013101	
1827.6	0.45864556	0.46013085	
1827.8	0.45847042	0.46013069	
1828	0.45902654	0.46013054	
1828.2	0.45904163	0.46013038	
1828.4	0.45961943	0.46013022	
1828.6	0.45960907	0.46013006	
1828.8	0.45964503	0.46012991	
1829	0.46074948	0.46012975	
1829.2	0.46141027	0.46012959	
1829.4	0.46121919	0.46012944	
1829.6	0.46095353	0.46012928	
1829.8	0.46057313	0.46012912	
1830	0.46028338	0.46012896	
1830.2	0.46012967	0.46012881	
1830.4	0.45970363	0.46012865	
1830.6	0.45987558	0.46012849	
1830.8	0.45927216	0.46012834	
1831	0.4586801	0.46012818	
1831.2	0.45870016	0.46012802	
1831.4	0.45851329	0.46012786	
1831.6	0.45882832	0.46012771	
1831.8	0.45942751	0.46012755	
1832	0.46015703	0.46012739	
1832.2	0.46081796	0.46012724	
1832.4	0.46150942	0.46012708	
1832.6	0.46142185	0.46012692	
1832.8	0.46203859	0.46012676	
1833	0.46300845	0.46012661	
1833.2	0.46293976	0.46012645	
1833.4	0.4624679	0.46012629	
1833.6	0.46224078	0.46012614	
1833.8	0.46222121	0.46012598	
1834	0.46185332	0.46012582	
1834.2	0.46072649	0.46012567	
1834.4	0.46046536	0.46012551	
1834.6	0.46017074	0.46012535	
1834.8	0.45942581	0.46012519	
1835	0.45928664	0.46012504	
1835.2	0.45902323	0.46012488	
1835.4	0.45883079	0.46012472	
1835.6	0.45839992	0.46012457	
1835.8	0.45845586	0.46012441	
1836	0.45855629	0.46012425	
1836.2	0.45909151	0.46012409	
1836.4	0.45940741	0.46012394	
1836.6	0.45997224	0.46012378	
1836.8	0.46046421	0.46012362	
1837	0.46106003	0.46012347	
1837.2	0.46096707	0.46012331	
1837.4	0.46100242	0.46012315	
1837.6	0.46111247	0.46012299	
1837.8	0.46114715	0.46012284	
1838	0.46094205	0.46012268	
1838.2	0.45997465	0.46012252	
1838.4	0.4597778	0.46012237	
1838.6	0.45994003	0.46012221	
1838.8	0.46012397	0.46012205	
1839	0.45969791	0.46012189	
1839.2	0.45935301	0.46012174	
1839.4	0.45954917	0.46012158	
1839.6	0.45933877	0.46012142	
1839.8	0.4597405	0.46012127	
1840	0.4600623	0.46012111	
1840.2	0.46086119	0.46012095	
1840.4	0.46093622	0.4601208	
1840.6	0.46111373	0.46012064	
1840.8	0.46118151	0.46012048	
1841	0.4614904	0.46012032	
1841.2	0.46177917	0.46012017	
1841.4	0.46252438	0.46012001	
1841.6	0.46244481	0.46011985	
1841.8	0.46198444	0.4601197	
1842	0.4620055	0.46011954	
1842.2	0.46181775	0.46011938	
1842.4	0.46188968	0.46011922	
1842.6	0.46238337	0.46011907	
1842.8	0.46244375	0.46011891	
1843	0.4616527	0.46011875	
1843.2	0.46180291	0.4601186	
1843.4	0.46197163	0.46011844	
1843.6	0.4622907	0.46011828	
1843.8	0.46215834	0.46011812	
1844	0.46210894	0.46011797	
1844.2	0.46178253	0.46011781	
1844.4	0.46091444	0.46011765	
1844.6	0.46079068	0.4601175	
1844.8	0.46056146	0.46011734	
1845	0.46044967	0.46011718	
1845.2	0.46050837	0.46011702	
1845.4	0.46022818	0.46011687	
1845.6	0.45982548	0.46011671	
1845.8	0.45936796	0.46011655	
1846	0.45896558	0.4601164	
1846.2	0.45889159	0.46011624	
1846.4	0.45889104	0.46011608	
1846.6	0.45859773	0.46011593	
1846.8	0.45895524	0.46011577	
1847	0.45889328	0.46011561	
1847.2	0.45935404	0.46011545	
1847.4	0.45978846	0.4601153	
1847.6	0.46019762	0.46011514	
1847.8	0.46013991	0.46011498	
1848	0.46007031	0.46011483	
1848.2	0.46044933	0.46011467	
1848.4	0.46068763	0.46011451	
1848.6	0.46065781	0.46011435	
1848.8	0.46120802	0.4601142	
1849	0.46140683	0.46011404	
1849.2	0.46159291	0.46011388	
1849.4	0.46168092	0.46011373	
1849.6	0.46151768	0.46011357	
1849.8	0.46050904	0.46011341	
1850	0.45981735	0.46011325	
1850.2	0.46017767	0.4601131	
1850.4	0.45995415	0.46011294	
1850.6	0.46011952	0.46011278	
1850.8	0.46048573	0.46011263	
1851	0.46050858	0.46011247	
1851.2	0.46015139	0.46011231	
1851.4	0.46007149	0.46011215	
1851.6	0.46012962	0.460112	
1851.8	0.46003901	0.46011184	
1852	0.4598305	0.46011168	
1852.2	0.45951982	0.46011153	
1852.4	0.4594733	0.46011137	
1852.6	0.45955273	0.46011121	
1852.8	0.46020796	0.46011106	
1853	0.46019106	0.4601109	
1853.2	0.46044073	0.46011074	
1853.4	0.4603235	0.46011058	
1853.6	0.45939118	0.46011043	
1853.8	0.45887561	0.46011027	
1854	0.45917446	0.46011011	
1854.2	0.45969345	0.46010996	
1854.4	0.45990784	0.4601098	
1854.6	0.4604093	0.46010964	
1854.8	0.46046536	0.46010948	
1855	0.46054076	0.46010933	
1855.2	0.4604344	0.46010917	
1855.4	0.46051342	0.46010901	
1855.6	0.46028269	0.46010886	
1855.8	0.46017206	0.4601087	
1856	0.45994956	0.46010854	
1856.2	0.46013359	0.46010838	
1856.4	0.46102925	0.46010823	
1856.6	0.46147439	0.46010807	
1856.8	0.46128676	0.46010791	
1857	0.46110789	0.46010776	
1857.2	0.46125421	0.4601076	
1857.4	0.46093319	0.46010744	
1857.6	0.46039324	0.46010729	
1857.8	0.46043125	0.46010713	
1858	0.46002359	0.46010697	
1858.2	0.4596906	0.46010681	
1858.4	0.45883297	0.46010666	
1858.6	0.45848407	0.4601065	
1858.8	0.45844257	0.46010634	
1859	0.45830833	0.46010619	
1859.2	0.45783378	0.46010603	
1859.4	0.45807898	0.46010587	
1859.6	0.45805186	0.46010571	
1859.8	0.45801186	0.46010556	
1860	0.45857328	0.4601054	
1860.2	0.45925937	0.46010524	
1860.4	0.45976979	0.46010509	
1860.6	0.45971489	0.46010493	
1860.8	0.45958266	0.46010477	
1861	0.46002746	0.46010461	
1861.2	0.4603815	0.46010446	
1861.4	0.46048334	0.4601043	
1861.6	0.46043471	0.46010414	
1861.8	0.46016578	0.46010399	
1862	0.45988848	0.46010383	
1862.2	0.4600547	0.46010367	
1862.4	0.45989049	0.46010351	
1862.6	0.46004731	0.46010336	
1862.8	0.46053197	0.4601032	
1863	0.46084937	0.46010304	
1863.2	0.46066779	0.46010289	
1863.4	0.46099882	0.46010273	
1863.6	0.46098769	0.46010257	
1863.8	0.46070705	0.46010242	
1864	0.46102025	0.46010226	
1864.2	0.46066293	0.4601021	
1864.4	0.46098236	0.46010194	
1864.6	0.46038959	0.46010179	
1864.8	0.45989856	0.46010163	
1865	0.4591674	0.46010147	
1865.2	0.45883795	0.46010132	
1865.4	0.45858948	0.46010116	
1865.6	0.45867398	0.460101	
1865.8	0.45857149	0.46010084	
1866	0.45849054	0.46010069	
1866.2	0.45888536	0.46010053	
1866.4	0.45873819	0.46010037	
1866.6	0.45898432	0.46010022	
1866.8	0.45925592	0.46010006	
1867	0.45946491	0.4600999	
1867.2	0.45907691	0.46009974	
1867.4	0.45923989	0.46009959	
1867.6	0.45906122	0.46009943	
1867.8	0.45880595	0.46009927	
1868	0.45839701	0.46009912	
1868.2	0.4585885	0.46009896	
1868.4	0.458967	0.4600988	
1868.6	0.45857978	0.46009865	
1868.8	0.45840723	0.46009849	
1869	0.45822053	0.46009833	
1869.2	0.45810315	0.46009817	
1869.4	0.45806145	0.46009802	
1869.6	0.4582074	0.46009786	
1869.8	0.45840492	0.4600977	
1870	0.45898829	0.46009755	
1870.2	0.45952087	0.46009739	
1870.4	0.45977046	0.46009723	
1870.6	0.46015601	0.46009707	
1870.8	0.46028871	0.46009692	
1871	0.46002031	0.46009676	
1871.2	0.45950256	0.4600966	
1871.4	0.45923957	0.46009645	
1871.6	0.45881736	0.46009629	
1871.8	0.45878719	0.46009613	
1872	0.45838123	0.46009597	
1872.2	0.45845381	0.46009582	
1872.4	0.45842062	0.46009566	
1872.6	0.45871644	0.4600955	
1872.8	0.4588323	0.46009535	
1873	0.45879907	0.46009519	
1873.2	0.45898127	0.46009503	
1873.4	0.45913399	0.46009488	
1873.6	0.45988613	0.46009472	
1873.8	0.46046556	0.46009456	
1874	0.46089593	0.4600944	
1874.2	0.46114095	0.46009425	
1874.4	0.46175938	0.46009409	
1874.6	0.46189221	0.46009393	
1874.8	0.46176828	0.46009378	
1875	0.46150525	0.46009362	
1875.2	0.46171257	0.46009346	
1875.4	0.46119815	0.4600933	
1875.6	0.46103388	0.46009315	
1875.8	0.46030612	0.46009299	
1876	0.4600909	0.46009283	
1876.2	0.45988737	0.46009268	
1876.4	0.46020764	0.46009252	
1876.6	0.46059853	0.46009236	
1876.8	0.46063156	0.4600922	
1877	0.46100065	0.46009205	
1877.2	0.46099796	0.46009189	
1877.4	0.46056024	0.46009173	
1877.6	0.46088179	0.46009158	
1877.8	0.45975569	0.46009142	
1878	0.45938428	0.46009126	
1878.2	0.45958432	0.4600911	
1878.4	0.45988531	0.46009095	
1878.6	0.45988633	0.46009079	
1878.8	0.45959208	0.46009063	
1879	0.45969281	0.46009048	
1879.2	0.4595072	0.46009032	
1879.4	0.45956887	0.46009016	
1879.6	0.45996707	0.46009001	
1879.8	0.46001477	0.46008985	
1880	0.46100702	0.46008969	
1880.2	0.46096698	0.46008953	
1880.4	0.46092529	0.46008938	
1880.6	0.46103931	0.46008922	
1880.8	0.46051777	0.46008906	
1881	0.46036853	0.46008891	
1881.2	0.45941294	0.46008875	
1881.4	0.45893505	0.46008859	
1881.6	0.45912322	0.46008843	
1881.8	0.45934094	0.46008828	
1882	0.45966359	0.46008812	
1882.2	0.46003727	0.46008796	
1882.4	0.45942478	0.46008781	
1882.6	0.45917247	0.46008765	
1882.8	0.45882502	0.46008749	
1883	0.45879925	0.46008733	
1883.2	0.45863022	0.46008718	
1883.4	0.45890242	0.46008702	
1883.6	0.45858899	0.46008686	
1883.8	0.45865372	0.46008671	
1884	0.45879664	0.46008655	
1884.2	0.458224	0.46008639	
1884.4	0.45771773	0.46008624	
1884.6	0.45731795	0.46008608	
1884.8	0.45676267	0.46008592	
1885	0.45642657	0.46008576	
1885.2	0.45616579	0.46008561	
1885.4	0.45685389	0.46008545	
1885.6	0.4578616	0.46008529	
1885.8	0.45840293	0.46008514	
1886	0.45836231	0.46008498	
1886.2	0.45916268	0.46008482	
1886.4	0.4594248	0.46008466	
1886.6	0.45993469	0.46008451	
1886.8	0.46031205	0.46008435	
1887	0.46010253	0.46008419	
1887.2	0.4604374	0.46008404	
1887.4	0.46058959	0.46008388	
1887.6	0.46089422	0.46008372	
1887.8	0.4613601	0.46008356	
1888	0.46133256	0.46008341	
1888.2	0.460806	0.46008325	
1888.4	0.46051468	0.46008309	
1888.6	0.45993498	0.46008294	
1888.8	0.45943727	0.46008278	
1889	0.45893087	0.46008262	
1889.2	0.45898481	0.46008247	
1889.4	0.459247	0.46008231	
1889.6	0.45925934	0.46008215	
1889.8	0.45942442	0.46008199	
1890	0.45993449	0.46008184	
1890.2	0.46041372	0.46008168	
1890.4	0.46033693	0.46008152	
1890.6	0.46020246	0.46008137	
1890.8	0.46053891	0.46008121	
1891	0.46037285	0.46008105	
1891.2	0.46077714	0.46008089	
1891.4	0.46047244	0.46008074	
1891.6	0.45999824	0.46008058	
1891.8	0.45973418	0.46008042	
1892	0.45930944	0.46008027	
1892.2	0.45936707	0.46008011	
1892.4	0.45973443	0.46007995	
1892.6	0.4596845	0.46007979	
1892.8	0.45991568	0.46007964	
1893	0.45995691	0.46007948	
1893.2	0.45986994	0.46007932	
1893.4	0.46014224	0.46007917	
1893.6	0.46029787	0.46007901	
1893.8	0.46053322	0.46007885	
1894	0.4603075	0.4600787	
1894.2	0.46013819	0.46007854	
1894.4	0.45963925	0.46007838	
1894.6	0.45931862	0.46007822	
1894.8	0.45927713	0.46007807	
1895	0.45868737	0.46007791	
1895.2	0.45825974	0.46007775	
1895.4	0.45749958	0.4600776	
1895.6	0.45707187	0.46007744	
1895.8	0.45734884	0.46007728	
1896	0.45747052	0.46007712	
1896.2	0.45765974	0.46007697	
1896.4	0.45758574	0.46007681	
1896.6	0.45801775	0.46007665	
1896.8	0.45820377	0.4600765	
1897	0.45768516	0.46007634	
1897.2	0.45816601	0.46007618	
1897.4	0.4590535	0.46007602	
1897.6	0.45902155	0.46007587	
1897.8	0.45917898	0.46007571	
1898	0.45886155	0.46007555	
1898.2	0.4593927	0.4600754	
1898.4	0.45963421	0.46007524	
1898.6	0.4600595	0.46007508	
1898.8	0.46059249	0.46007493	
1899	0.46006448	0.46007477	
1899.2	0.45991248	0.46007461	
1899.4	0.4592844	0.46007445	
1899.6	0.45967963	0.4600743	
1899.8	0.45938112	0.46007414	
1900	0.45872649	0.46007398	
1900.2	0.45859527	0.46007383	
1900.4	0.45853127	0.46007367	
1900.6	0.45839858	0.46007351	
1900.8	0.45748879	0.46007335	
1901	0.45701862	0.4600732	
1901.2	0.45751098	0.46007304	
1901.4	0.45754559	0.46007288	
1901.6	0.45747518	0.46007273	
1901.8	0.45806716	0.46007257	
1902	0.45826098	0.46007241	
1902.2	0.45930005	0.46007225	
1902.4	0.45969008	0.4600721	
1902.6	0.45970644	0.46007194	
1902.8	0.46045816	0.46007178	
1903	0.45959598	0.46007163	
1903.2	0.4591911	0.46007147	
1903.4	0.45938114	0.46007131	
1903.6	0.45964428	0.46007116	
1903.8	0.4595425	0.460071	
1904	0.45934077	0.46007084	
1904.2	0.45980061	0.46007068	
1904.4	0.45923315	0.46007053	
1904.6	0.4587359	0.46007037	
1904.8	0.45807983	0.46007021	
1905	0.45812705	0.46007006	
1905.2	0.45841107	0.4600699	
1905.4	0.4584295	0.46006974	
1905.6	0.45854774	0.46006958	
1905.8	0.45840432	0.46006943	
1906	0.45780818	0.46006927	
1906.2	0.4579203	0.46006911	
1906.4	0.45768819	0.46006896	
1906.6	0.45771396	0.4600688	
1906.8	0.45765457	0.46006864	
1907	0.45739617	0.46006849	
1907.2	0.45763813	0.46006833	
1907.4	0.45827582	0.46006817	
1907.6	0.45808601	0.46006801	
1907.8	0.4589611	0.46006786	
1908	0.45852351	0.4600677	
1908.2	0.45879783	0.46006754	
1908.4	0.45868412	0.46006739	
1908.6	0.45892465	0.46006723	
1908.8	0.4592521	0.46006707	
1909	0.4597916	0.46006691	
1909.2	0.45994161	0.46006676	
1909.4	0.45998025	0.4600666	
1909.6	0.45998321	0.46006644	
1909.8	0.45972028	0.46006629	
1910	0.45922178	0.46006613	
1910.2	0.45887452	0.46006597	
1910.4	0.45862171	0.46006581	
1910.6	0.45869923	0.46006566	
1910.8	0.45819775	0.4600655	
1911	0.45868128	0.46006534	
1911.2	0.45857144	0.46006519	
1911.4	0.45775318	0.46006503	
1911.6	0.45721923	0.46006487	
1911.8	0.45707301	0.46006472	
1912	0.45657085	0.46006456	
1912.2	0.45710673	0.4600644	
1912.4	0.4571661	0.46006424	
1912.6	0.4575296	0.46006409	
1912.8	0.45797699	0.46006393	
1913	0.45849787	0.46006377	
1913.2	0.4579118	0.46006362	
1913.4	0.45855414	0.46006346	
1913.6	0.45892893	0.4600633	
1913.8	0.45915408	0.46006314	
1914	0.4585292	0.46006299	
1914.2	0.4585952	0.46006283	
1914.4	0.45899551	0.46006267	
1914.6	0.45870787	0.46006252	
1914.8	0.45861365	0.46006236	
1915	0.45856751	0.4600622	
1915.2	0.45835345	0.46006204	
1915.4	0.45800571	0.46006189	
1915.6	0.45804317	0.46006173	
1915.8	0.45831669	0.46006157	
1916	0.4585514	0.46006142	
1916.2	0.45825452	0.46006126	
1916.4	0.45775866	0.4600611	
1916.6	0.45792421	0.46006095	
1916.8	0.45728014	0.46006079	
1917	0.45698614	0.46006063	
1917.2	0.45669593	0.46006047	
1917.4	0.45742684	0.46006032	
1917.6	0.45765252	0.46006016	
1917.8	0.45776294	0.46006	
1918	0.45763107	0.46005985	
1918.2	0.45830311	0.46005969	
1918.4	0.45828082	0.46005953	
1918.6	0.45834058	0.46005937	
1918.8	0.45832839	0.46005922	
1919	0.45802658	0.46005906	
1919.2	0.45894476	0.4600589	
1919.4	0.45882387	0.46005875	
1919.6	0.45833203	0.46005859	
1919.8	0.45817672	0.46005843	
1920	0.45803329	0.46005828	
1920.2	0.45729534	0.46005812	
1920.4	0.45667369	0.46005796	
1920.6	0.4569116	0.4600578	
1920.8	0.45609145	0.46005765	
1921	0.45577129	0.46005749	
1921.2	0.45562803	0.46005733	
1921.4	0.45595856	0.46005718	
1921.6	0.45690254	0.46005702	
1921.8	0.45703361	0.46005686	
1922	0.45715283	0.4600567	
1922.2	0.45750245	0.46005655	
1922.4	0.45740564	0.46005639	
1922.6	0.45709695	0.46005623	
1922.8	0.45685996	0.46005608	
1923	0.45729411	0.46005592	
1923.2	0.45765489	0.46005576	
1923.4	0.45694398	0.4600556	
1923.6	0.45708244	0.46005545	
1923.8	0.45689172	0.46005529	
1924	0.45672622	0.46005513	
1924.2	0.45644791	0.46005498	
1924.4	0.45688642	0.46005482	
1924.6	0.45741139	0.46005466	
1924.8	0.45661911	0.46005451	
1925	0.45629823	0.46005435	
1925.2	0.45645863	0.46005419	
1925.4	0.45731145	0.46005403	
1925.6	0.45761336	0.46005388	
1925.8	0.45756957	0.46005372	
1926	0.4571844	0.46005356	
1926.2	0.45710005	0.46005341	
1926.4	0.45680457	0.46005325	
1926.6	0.45669306	0.46005309	
1926.8	0.45719719	0.46005293	
1927	0.45708016	0.46005278	
1927.2	0.45633048	0.46005262	
1927.4	0.45610928	0.46005246	
1927.6	0.45595315	0.46005231	
1927.8	0.45602428	0.46005215	
1928	0.45656081	0.46005199	
1928.2	0.45675382	0.46005184	
1928.4	0.4570779	0.46005168	
1928.6	0.45731895	0.46005152	
1928.8	0.45739148	0.46005136	
1929	0.45758348	0.46005121	
1929.2	0.45779658	0.46005105	
1929.4	0.4579185	0.46005089	
1929.6	0.4582144	0.46005074	
1929.8	0.45874104	0.46005058	
1930	0.45804383	0.46005042	
1930.2	0.4581679	0.46005026	
1930.4	0.45816101	0.46005011	
1930.6	0.45809271	0.46004995	
1930.8	0.45791351	0.46004979	
1931	0.45750071	0.46004964	
1931.2	0.4569408	0.46004948	
1931.4	0.45736634	0.46004932	
1931.6	0.45730886	0.46004916	
1931.8	0.45739641	0.46004901	
1932	0.45761976	0.46004885	
1932.2	0.45713433	0.46004869	
1932.4	0.45738959	0.46004854	
1932.6	0.45783849	0.46004838	
1932.8	0.45800235	0.46004822	
1933	0.45799548	0.46004807	
1933.2	0.45806985	0.46004791	
1933.4	0.45813837	0.46004775	
1933.6	0.4582368	0.46004759	
1933.8	0.45821766	0.46004744	
1934	0.45783641	0.46004728	
1934.2	0.45799369	0.46004712	
1934.4	0.4575766	0.46004697	
1934.6	0.45790173	0.46004681	
1934.8	0.4578191	0.46004665	
1935	0.45809453	0.46004649	
1935.2	0.45781168	0.46004634	
1935.4	0.45746727	0.46004618	
1935.6	0.45697714	0.46004602	
1935.8	0.45686355	0.46004587	
1936	0.45682596	0.46004571	
1936.2	0.45666229	0.46004555	
1936.4	0.45663689	0.4600454	
1936.6	0.45710199	0.46004524	
1936.8	0.45709167	0.46004508	
1937	0.45733435	0.46004492	
1937.2	0.45740687	0.46004477	
1937.4	0.45763145	0.46004461	
1937.6	0.45742616	0.46004445	
1937.8	0.45743161	0.4600443	
1938	0.45747055	0.46004414	
1938.2	0.45778792	0.46004398	
1938.4	0.45811608	0.46004382	
1938.6	0.45826701	0.46004367	
1938.8	0.45789396	0.46004351	
1939	0.45806147	0.46004335	
1939.2	0.45790194	0.4600432	
1939.4	0.4576954	0.46004304	
1939.6	0.45789783	0.46004288	
1939.8	0.45812817	0.46004272	
1940	0.45825489	0.46004257	
1940.2	0.45909137	0.46004241	
1940.4	0.45951881	0.46004225	
1940.6	0.45959225	0.4600421	
1940.8	0.45982768	0.46004194	
1941	0.45999518	0.46004178	
1941.2	0.45979665	0.46004163	
1941.4	0.45967373	0.46004147	
1941.6	0.4591514	0.46004131	
1941.8	0.45906131	0.46004115	
1942	0.45865773	0.460041	
1942.2	0.45884492	0.46004084	
1942.4	0.4584336	0.46004068	
1942.6	0.45792433	0.46004053	
1942.8	0.45845087	0.46004037	
1943	0.45868863	0.46004021	
1943.2	0.45921435	0.46004005	
1943.4	0.45912282	0.4600399	
1943.6	0.45884399	0.46003974	
1943.8	0.45905471	0.46003958	
1944	0.45899797	0.46003943	
1944.2	0.45918225	0.46003927	
1944.4	0.45878424	0.46003911	
1944.6	0.45844728	0.46003896	
1944.8	0.45860429	0.4600388	
1945	0.45797325	0.46003864	
1945.2	0.45720574	0.46003848	
1945.4	0.45682819	0.46003833	
1945.6	0.45618855	0.46003817	
1945.8	0.45584332	0.46003801	
1946	0.45534519	0.46003786	
1946.2	0.45508979	0.4600377	
1946.4	0.45478739	0.46003754	
1946.6	0.45493569	0.46003738	
1946.8	0.45517363	0.46003723	
1947	0.45504652	0.46003707	
1947.2	0.45497693	0.46003691	
1947.4	0.45443532	0.46003676	
1947.6	0.45479981	0.4600366	
1947.8	0.45580549	0.46003644	
1948	0.4565751	0.46003629	
1948.2	0.45693554	0.46003613	
1948.4	0.45720721	0.46003597	
1948.6	0.45740939	0.46003581	
1948.8	0.45774511	0.46003566	
1949	0.4580821	0.4600355	
1949.2	0.45814465	0.46003534	
1949.4	0.45804492	0.46003519	
1949.6	0.45801827	0.46003503	
1949.8	0.45776088	0.46003487	
1950	0.45736606	0.46003471	
1950.2	0.45688538	0.46003456	
1950.4	0.45662831	0.4600344	
1950.6	0.45611341	0.46003424	
1950.8	0.45560637	0.46003409	
1951	0.45530859	0.46003393	
1951.2	0.45480055	0.46003377	
1951.4	0.45520802	0.46003361	
1951.6	0.45594261	0.46003346	
1951.8	0.45622446	0.4600333	
1952	0.45624915	0.46003314	
1952.2	0.45534798	0.46003299	
1952.4	0.45499208	0.46003283	
1952.6	0.45538618	0.46003267	
1952.8	0.45642418	0.46003252	
1953	0.45680526	0.46003236	
1953.2	0.45701208	0.4600322	
1953.4	0.45704588	0.46003204	
1953.6	0.45775965	0.46003189	
1953.8	0.45828074	0.46003173	
1954	0.45865298	0.46003157	
1954.2	0.45885898	0.46003142	
1954.4	0.45921343	0.46003126	
1954.6	0.45909578	0.4600311	
1954.8	0.45871114	0.46003094	
1955	0.4581281	0.46003079	
1955.2	0.45812872	0.46003063	
1955.4	0.45828109	0.46003047	
1955.6	0.45777288	0.46003032	
1955.8	0.45754164	0.46003016	
1956	0.45706127	0.46003	
1956.2	0.45671726	0.46002985	
1956.4	0.45706361	0.46002969	
1956.6	0.45746998	0.46002953	
1956.8	0.45707124	0.46002937	
1957	0.45651774	0.46002922	
1957.2	0.45666828	0.46002906	
1957.4	0.45689133	0.4600289	
1957.6	0.45758855	0.46002875	
1957.8	0.45806977	0.46002859	
1958	0.45812729	0.46002843	
1958.2	0.45829207	0.46002827	
1958.4	0.45838481	0.46002812	
1958.6	0.45814137	0.46002796	
1958.8	0.45813809	0.4600278	
1959	0.45821701	0.46002765	
1959.2	0.45863984	0.46002749	
1959.4	0.45838111	0.46002733	
1959.6	0.45850948	0.46002718	
1959.8	0.45866214	0.46002702	
1960	0.45856225	0.46002686	
1960.2	0.4586521	0.4600267	
1960.4	0.45858725	0.46002655	
1960.6	0.45805478	0.46002639	
1960.8	0.45759032	0.46002623	
1961	0.45744242	0.46002608	
1961.2	0.45753358	0.46002592	
1961.4	0.45773098	0.46002576	
1961.6	0.45821546	0.4600256	
1961.8	0.45804007	0.46002545	
1962	0.45850764	0.46002529	
1962.2	0.45861872	0.46002513	
1962.4	0.45908081	0.46002498	
1962.6	0.45902511	0.46002482	
1962.8	0.45898639	0.46002466	
1963	0.45911107	0.46002451	
1963.2	0.45874517	0.46002435	
1963.4	0.45855306	0.46002419	
1963.6	0.45876596	0.46002403	
1963.8	0.45857762	0.46002388	
1964	0.45896523	0.46002372	
1964.2	0.45892114	0.46002356	
1964.4	0.45898879	0.46002341	
1964.6	0.45831448	0.46002325	
1964.8	0.45793159	0.46002309	
1965	0.45820272	0.46002293	
1965.2	0.45785304	0.46002278	
1965.4	0.45713443	0.46002262	
1965.6	0.45723959	0.46002246	
1965.8	0.45709207	0.46002231	
1966	0.45684283	0.46002215	
1966.2	0.45703694	0.46002199	
1966.4	0.45699367	0.46002184	
1966.6	0.45687114	0.46002168	
1966.8	0.4571599	0.46002152	
1967	0.45791456	0.46002136	
1967.2	0.45778503	0.46002121	
1967.4	0.45808183	0.46002105	
1967.6	0.45808902	0.46002089	
1967.8	0.45815356	0.46002074	
1968	0.45890963	0.46002058	
1968.2	0.45871446	0.46002042	
1968.4	0.45887611	0.46002026	
1968.6	0.45818494	0.46002011	
1968.8	0.45831539	0.46001995	
1969	0.45838021	0.46001979	
1969.2	0.45705115	0.46001964	
1969.4	0.45626698	0.46001948	
1969.6	0.45661938	0.46001932	
1969.8	0.45679616	0.46001917	
1970	0.4558407	0.46001901	
1970.2	0.45611862	0.46001885	
1970.4	0.45623556	0.46001869	
1970.6	0.45698569	0.46001854	
1970.8	0.4566306	0.46001838	
1971	0.4567488	0.46001822	
1971.2	0.45611484	0.46001807	
1971.4	0.45605629	0.46001791	
1971.6	0.45577093	0.46001775	
1971.8	0.45593937	0.46001759	
1972	0.45674324	0.46001744	
1972.2	0.45621945	0.46001728	
1972.4	0.45607962	0.46001712	
1972.6	0.45569704	0.46001697	
1972.8	0.45594062	0.46001681	
1973	0.45598164	0.46001665	
1973.2	0.45573917	0.46001649	
1973.4	0.45589829	0.46001634	
1973.6	0.45627529	0.46001618	
1973.8	0.45663829	0.46001602	
1974	0.45636373	0.46001587	
1974.2	0.45652161	0.46001571	
1974.4	0.45678789	0.46001555	
1974.6	0.45715628	0.4600154	
1974.8	0.45703405	0.46001524	
1975	0.45735385	0.46001508	
1975.2	0.45696391	0.46001492	
1975.4	0.45732931	0.46001477	
1975.6	0.45747329	0.46001461	
1975.8	0.45740162	0.46001445	
1976	0.457352	0.4600143	
1976.2	0.45696817	0.46001414	
1976.4	0.45712679	0.46001398	
1976.6	0.45746504	0.46001382	
1976.8	0.4575404	0.46001367	
1977	0.456906	0.46001351	
1977.2	0.45660957	0.46001335	
1977.4	0.45703036	0.4600132	
1977.6	0.45694706	0.46001304	
1977.8	0.45676166	0.46001288	
1978	0.45642801	0.46001273	
1978.2	0.45606747	0.46001257	
1978.4	0.45577639	0.46001241	
1978.6	0.45618812	0.46001225	
1978.8	0.45604547	0.4600121	
1979	0.45572228	0.46001194	
1979.2	0.45586107	0.46001178	
1979.4	0.45632707	0.46001163	
1979.6	0.45616094	0.46001147	
1979.8	0.45640984	0.46001131	
1980	0.45670429	0.46001115	
1980.2	0.45686024	0.460011	
1980.4	0.45711322	0.46001084	
1980.6	0.45729677	0.46001068	
1980.8	0.45726001	0.46001053	
1981	0.45727964	0.46001037	
1981.2	0.45764129	0.46001021	
1981.4	0.45803497	0.46001006	
1981.6	0.45737966	0.4600099	
1981.8	0.45705346	0.46000974	
1982	0.45701891	0.46000958	
1982.2	0.45681374	0.46000943	
1982.4	0.45674484	0.46000927	
1982.6	0.456641	0.46000911	
1982.8	0.45639429	0.46000896	
1983	0.45578839	0.4600088	
1983.2	0.45595564	0.46000864	
1983.4	0.45577638	0.46000848	
1983.6	0.45562734	0.46000833	
1983.8	0.45539563	0.46000817	
1984	0.45564093	0.46000801	
1984.2	0.45582786	0.46000786	
1984.4	0.45600495	0.4600077	
1984.6	0.45642458	0.46000754	
1984.8	0.45686424	0.46000739	
1985	0.45718972	0.46000723	
1985.2	0.45771811	0.46000707	
1985.4	0.45762623	0.46000691	
1985.6	0.45765535	0.46000676	
1985.8	0.4578737	0.4600066	
1986	0.45821396	0.46000644	
1986.2	0.4579224	0.46000629	
1986.4	0.45759968	0.46000613	
1986.6	0.45682393	0.46000597	
1986.8	0.45663615	0.46000581	
1987	0.45567021	0.46000566	
1987.2	0.456069	0.4600055	
1987.4	0.45627757	0.46000534	
1987.6	0.45592242	0.46000519	
1987.8	0.45534425	0.46000503	
1988	0.45572203	0.46000487	
1988.2	0.45560491	0.46000472	
1988.4	0.45528458	0.46000456	
1988.6	0.45567642	0.4600044	
1988.8	0.45571451	0.46000424	
1989	0.45593186	0.46000409	
1989.2	0.45606917	0.46000393	
1989.4	0.4557584	0.46000377	
1989.6	0.45672871	0.46000362	
1989.8	0.45721385	0.46000346	
1990	0.45773926	0.4600033	
1990.2	0.45721271	0.46000314	
1990.4	0.4572401	0.46000299	
1990.6	0.45705167	0.46000283	
1990.8	0.4570992	0.46000267	
1991	0.4567985	0.46000252	
1991.2	0.45693414	0.46000236	
1991.4	0.45707077	0.4600022	
1991.6	0.45622116	0.46000205	
1991.8	0.45591817	0.46000189	
1992	0.45581473	0.46000173	
1992.2	0.45558326	0.46000157	
1992.4	0.45507096	0.46000142	
1992.6	0.45487855	0.46000126	
1992.8	0.45470114	0.4600011	
1993	0.45529778	0.46000095	
1993.2	0.45514212	0.46000079	
1993.4	0.45565797	0.46000063	
1993.6	0.45596346	0.46000048	
1993.8	0.45634739	0.46000032	
1994	0.45641861	0.46000016	
1994.2	0.45603184	0.46	
1994.4	0.45673818	0.45999985	
1994.6	0.4569109	0.45999969	
1994.8	0.45761144	0.45999953	
1995	0.45770043	0.45999938	
1995.2	0.4573981	0.45999922	
1995.4	0.45793739	0.45999906	
1995.6	0.45723487	0.4599989	
1995.8	0.45743066	0.45999875	
1996	0.45723758	0.45999859	
1996.2	0.45693385	0.45999843	
1996.4	0.45666367	0.45999828	
1996.6	0.45653844	0.45999812	
1996.8	0.45647812	0.45999796	
1997	0.45647558	0.45999781	
1997.2	0.45549464	0.45999765	
1997.4	0.45499977	0.45999749	
1997.6	0.45418043	0.45999733	
1997.8	0.45442209	0.45999718	
1998	0.45393922	0.45999702	
1998.2	0.45371751	0.45999686	
1998.4	0.45440064	0.45999671	
1998.6	0.45502293	0.45999655	
1998.8	0.45566044	0.45999639	
1999	0.4554478	0.45999623	
1999.2	0.45529356	0.45999608	
1999.4	0.45548191	0.45999592	
1999.6	0.45479316	0.45999576	
1999.8	0.45506825	0.45999561	
2000	0.45465982	0.45999545	
2000.2	0.45434114	0.45999529	
2000.4	0.45431797	0.45999514	
2000.6	0.45467925	0.45999498	
2000.8	0.45445793	0.45999482	
2001	0.45474661	0.45999466	
2001.2	0.45486084	0.45999451	
2001.4	0.45456332	0.45999435	
2001.6	0.45491799	0.45999419	
2001.8	0.4558258	0.45999404	
2002	0.45595066	0.45999388	
2002.2	0.45669885	0.45999372	
2002.4	0.45770045	0.45999356	
2002.6	0.45808787	0.45999341	
2002.8	0.45810085	0.45999325	
2003	0.45802011	0.45999309	
2003.2	0.45808905	0.45999294	
2003.4	0.45820423	0.45999278	
2003.6	0.45778424	0.45999262	
2003.8	0.45684459	0.45999247	
2004	0.45635963	0.45999231	
2004.2	0.4559249	0.45999215	
2004.4	0.45592318	0.45999199	
2004.6	0.45586969	0.45999184	
2004.8	0.45550626	0.45999168	
2005	0.45590111	0.45999152	
2005.2	0.45549323	0.45999137	
2005.4	0.45508447	0.45999121	
2005.6	0.45513462	0.45999105	
2005.8	0.45543718	0.45999089	
2006	0.45604749	0.45999074	
2006.2	0.45676327	0.45999058	
2006.4	0.45679842	0.45999042	
2006.6	0.45636094	0.45999027	
2006.8	0.45692472	0.45999011	
2007	0.45766068	0.45998995	
2007.2	0.45802543	0.4599898	
2007.4	0.45791415	0.45998964	
2007.6	0.4573334	0.45998948	
2007.8	0.45665385	0.45998932	
2008	0.45712213	0.45998917	
2008.2	0.45716961	0.45998901	
2008.4	0.45695547	0.45998885	
2008.6	0.45688193	0.4599887	
2008.8	0.45683349	0.45998854	
2009	0.45660511	0.45998838	
2009.2	0.45600453	0.45998822	
2009.4	0.4557047	0.45998807	
2009.6	0.45536216	0.45998791	
2009.8	0.45560574	0.45998775	
2010	0.45599938	0.4599876	
2010.2	0.45541982	0.45998744	
2010.4	0.45495744	0.45998728	
2010.6	0.45416828	0.45998713	
2010.8	0.45453645	0.45998697	
2011	0.4543182	0.45998681	
2011.2	0.45414225	0.45998665	
2011.4	0.45350846	0.4599865	
2011.6	0.45310095	0.45998634	
2011.8	0.45298291	0.45998618	
2012	0.45323489	0.45998603	
2012.2	0.45369072	0.45998587	
2012.4	0.45291205	0.45998571	
2012.6	0.45354629	0.45998556	
2012.8	0.45374387	0.4599854	
2013	0.45441319	0.45998524	
2013.2	0.45487091	0.45998508	
2013.4	0.45493081	0.45998493	
2013.6	0.45507082	0.45998477	
2013.8	0.45557463	0.45998461	
2014	0.45635798	0.45998446	
2014.2	0.45653559	0.4599843	
2014.4	0.45663595	0.45998414	
2014.6	0.45601321	0.45998398	
2014.8	0.45604763	0.45998383	
2015	0.45575574	0.45998367	
2015.2	0.45548819	0.45998351	
2015.4	0.45495716	0.45998336	
2015.6	0.45481794	0.4599832	
2015.8	0.45564293	0.45998304	
2016	0.45543503	0.45998289	
2016.2	0.45532593	0.45998273	
2016.4	0.45476526	0.45998257	
2016.6	0.45509774	0.45998241	
2016.8	0.45507478	0.45998226	
2017	0.45562863	0.4599821	
2017.2	0.45585936	0.45998194	
2017.4	0.45589737	0.45998179	
2017.6	0.45650168	0.45998163	
2017.8	0.45743786	0.45998147	
2018	0.4577282	0.45998131	
2018.2	0.45744485	0.45998116	
2018.4	0.45686685	0.459981	
2018.6	0.45673992	0.45998084	
2018.8	0.45657742	0.45998069	
2019	0.45652631	0.45998053	
2019.2	0.45643297	0.45998037	
2019.4	0.45663713	0.45998022	
2019.6	0.45668625	0.45998006	
2019.8	0.45701867	0.4599799	
2020	0.45608598	0.45997974	
2020.2	0.45583323	0.45997959	
2020.4	0.45516927	0.45997943	
2020.6	0.45463293	0.45997927	
2020.8	0.45447605	0.45997912	
2021	0.45486105	0.45997896	
2021.2	0.45539343	0.4599788	
2021.4	0.45553667	0.45997864	
2021.6	0.45578816	0.45997849	
2021.8	0.45622488	0.45997833	
2022	0.45613054	0.45997817	
2022.2	0.45618151	0.45997802	
2022.4	0.45564044	0.45997786	
2022.6	0.45526824	0.4599777	
2022.8	0.45537148	0.45997755	
2023	0.45558377	0.45997739	
2023.2	0.45519953	0.45997723	
2023.4	0.45544923	0.45997707	
2023.6	0.45550487	0.45997692	
2023.8	0.45552552	0.45997676	
2024	0.45556663	0.4599766	
2024.2	0.45550921	0.45997645	
2024.4	0.45539598	0.45997629	
2024.6	0.45518667	0.45997613	
2024.8	0.45538373	0.45997598	
2025	0.45589245	0.45997582	
2025.2	0.45613441	0.45997566	
2025.4	0.45595918	0.4599755	
2025.6	0.45569993	0.45997535	
2025.8	0.4554468	0.45997519	
2026	0.45512349	0.45997503	
2026.2	0.45484978	0.45997488	
2026.4	0.45422205	0.45997472	
2026.6	0.45477693	0.45997456	
2026.8	0.4555898	0.4599744	
2027	0.45531947	0.45997425	
2027.2	0.45547817	0.45997409	
2027.4	0.45591281	0.45997393	
2027.6	0.45622291	0.45997378	
2027.8	0.45625086	0.45997362	
2028	0.45639353	0.45997346	
2028.2	0.45604504	0.45997331	
2028.4	0.4561317	0.45997315	
2028.6	0.45625677	0.45997299	
2028.8	0.45649913	0.45997283	
2029	0.45677118	0.45997268	
2029.2	0.45655742	0.45997252	
2029.4	0.45622898	0.45997236	
2029.6	0.45616168	0.45997221	
2029.8	0.45584818	0.45997205	
2030	0.4553408	0.45997189	
2030.2	0.45478267	0.45997173	
2030.4	0.45466108	0.45997158	
2030.6	0.45486601	0.45997142	
2030.8	0.45498353	0.45997126	
2031	0.45494216	0.45997111	
2031.2	0.45505426	0.45997095	
2031.4	0.45523735	0.45997079	
2031.6	0.45511653	0.45997064	
2031.8	0.454995	0.45997048	
2032	0.45460167	0.45997032	
2032.2	0.45498217	0.45997016	
2032.4	0.45517673	0.45997001	
2032.6	0.45563791	0.45996985	
2032.8	0.45528918	0.45996969	
2033	0.45508428	0.45996954	
2033.2	0.45481971	0.45996938	
2033.4	0.45527649	0.45996922	
2033.6	0.45546547	0.45996907	
2033.8	0.45468765	0.45996891	
2034	0.45434217	0.45996875	
2034.2	0.45454393	0.45996859	
2034.4	0.45510325	0.45996844	
2034.6	0.45547747	0.45996828	
2034.8	0.45564248	0.45996812	
2035	0.45540415	0.45996797	
2035.2	0.45570612	0.45996781	
2035.4	0.45585179	0.45996765	
2035.6	0.45537143	0.45996749	
2035.8	0.45540404	0.45996734	
2036	0.45520894	0.45996718	
2036.2	0.45547036	0.45996702	
2036.4	0.45530305	0.45996687	
2036.6	0.45563419	0.45996671	
2036.8	0.45567714	0.45996655	
2037	0.45609347	0.4599664	
2037.2	0.45628953	0.45996624	
2037.4	0.45666721	0.45996608	
2037.6	0.45702514	0.45996592	
2037.8	0.45693218	0.45996577	
2038	0.45713583	0.45996561	
2038.2	0.45712668	0.45996545	
2038.4	0.45691199	0.4599653	
2038.6	0.45719966	0.45996514	
2038.8	0.45706862	0.45996498	
2039	0.45704852	0.45996482	
2039.2	0.45689582	0.45996467	
2039.4	0.45569601	0.45996451	
2039.6	0.45541136	0.45996435	
2039.8	0.45545861	0.4599642	
2040	0.45507963	0.45996404	
2040.2	0.45419398	0.45996388	
2040.4	0.45426873	0.45996373	
2040.6	0.45441359	0.45996357	
2040.8	0.4544875	0.45996341	
2041	0.45491042	0.45996325	
2041.2	0.45484936	0.4599631	
2041.4	0.45485282	0.45996294	
2041.6	0.45515302	0.45996278	
2041.8	0.45486801	0.45996263	
2042	0.45504569	0.45996247	
2042.2	0.4549539	0.45996231	
2042.4	0.45504355	0.45996216	
2042.6	0.45543249	0.459962	
2042.8	0.4554285	0.45996184	
2043	0.45507397	0.45996168	
2043.2	0.45469627	0.45996153	
2043.4	0.45397138	0.45996137	
2043.6	0.45429409	0.45996121	
2043.8	0.45408123	0.45996106	
2044	0.45344984	0.4599609	
2044.2	0.45304583	0.45996074	
2044.4	0.45354454	0.45996058	
2044.6	0.45357312	0.45996043	
2044.8	0.45388781	0.45996027	
2045	0.45423579	0.45996011	
2045.2	0.4540075	0.45995996	
2045.4	0.45362695	0.4599598	
2045.6	0.45366355	0.45995964	
2045.8	0.45346792	0.45995949	
2046	0.45316089	0.45995933	
2046.2	0.45298941	0.45995917	
2046.4	0.4533056	0.45995901	
2046.6	0.45407435	0.45995886	
2046.8	0.45436141	0.4599587	
2047	0.45478091	0.45995854	
2047.2	0.45542541	0.45995839	
2047.4	0.45601669	0.45995823	
2047.6	0.45687683	0.45995807	
2047.8	0.45764082	0.45995791	
2048	0.45815055	0.45995776	
2048.2	0.4580953	0.4599576	
2048.4	0.45844421	0.45995744	
2048.6	0.45808861	0.45995729	
2048.8	0.45802343	0.45995713	
2049	0.45740586	0.45995697	
2049.2	0.45747027	0.45995682	
2049.4	0.45639832	0.45995666	
2049.6	0.45586743	0.4599565	
2049.8	0.45511637	0.45995634	
2050	0.45479707	0.45995619	
2050.2	0.45478989	0.45995603	
2050.4	0.4545686	0.45995587	
2050.6	0.45466467	0.45995572	
2050.8	0.45384497	0.45995556	
2051	0.45395002	0.4599554	
2051.2	0.45435589	0.45995525	
2051.4	0.45425079	0.45995509	
2051.6	0.45465497	0.45995493	
2051.8	0.45516898	0.45995477	
2052	0.45495218	0.45995462	
2052.2	0.45481832	0.45995446	
2052.4	0.45537504	0.4599543	
2052.6	0.45479414	0.45995415	
2052.8	0.45490924	0.45995399	
2053	0.45477955	0.45995383	
2053.2	0.4553575	0.45995367	
2053.4	0.45497956	0.45995352	
2053.6	0.45544534	0.45995336	
2053.8	0.45571616	0.4599532	
2054	0.45579391	0.45995305	
2054.2	0.45528881	0.45995289	
2054.4	0.45539925	0.45995273	
2054.6	0.45557555	0.45995258	
2054.8	0.45508083	0.45995242	
2055	0.45492552	0.45995226	
2055.2	0.45471425	0.4599521	
2055.4	0.45397505	0.45995195	
2055.6	0.45437513	0.45995179	
2055.8	0.45436169	0.45995163	
2056	0.45426016	0.45995148	
2056.2	0.45422502	0.45995132	
2056.4	0.45445384	0.45995116	
2056.6	0.45386521	0.45995101	
2056.8	0.45466612	0.45995085	
2057	0.45481654	0.45995069	
2057.2	0.4553339	0.45995053	
2057.4	0.45529869	0.45995038	
2057.6	0.45518039	0.45995022	
2057.8	0.45548686	0.45995006	
2058	0.45499098	0.45994991	
2058.2	0.45511149	0.45994975	
2058.4	0.4556683	0.45994959	
2058.6	0.45607381	0.45994943	
2058.8	0.45563854	0.45994928	
2059	0.45551224	0.45994912	
2059.2	0.45537898	0.45994896	
2059.4	0.45594131	0.45994881	
2059.6	0.45662721	0.45994865	
2059.8	0.45687975	0.45994849	
2060	0.45749853	0.45994834	
2060.2	0.45734684	0.45994818	
2060.4	0.45754942	0.45994802	
2060.6	0.4572761	0.45994786	
2060.8	0.45707167	0.45994771	
2061	0.45684394	0.45994755	
2061.2	0.45681914	0.45994739	
2061.4	0.45625702	0.45994724	
2061.6	0.45660287	0.45994708	
2061.8	0.45661312	0.45994692	
2062	0.45597004	0.45994677	
2062.2	0.45647795	0.45994661	
2062.4	0.45677144	0.45994645	
2062.6	0.45686606	0.45994629	
2062.8	0.45640698	0.45994614	
2063	0.45650709	0.45994598	
2063.2	0.45667721	0.45994582	
2063.4	0.45694716	0.45994567	
2063.6	0.45679543	0.45994551	
2063.8	0.45648974	0.45994535	
2064	0.45661648	0.45994519	
2064.2	0.45558643	0.45994504	
2064.4	0.45472052	0.45994488	
2064.6	0.45421157	0.45994472	
2064.8	0.45377155	0.45994457	
2065	0.45406068	0.45994441	
2065.2	0.45453952	0.45994425	
2065.4	0.45470064	0.4599441	
2065.6	0.45426276	0.45994394	
2065.8	0.45420461	0.45994378	
2066	0.45418132	0.45994362	
2066.2	0.45502379	0.45994347	
2066.4	0.45486198	0.45994331	
2066.6	0.45495072	0.45994315	
2066.8	0.45462003	0.459943	
2067	0.45436356	0.45994284	
2067.2	0.45468714	0.45994268	
2067.4	0.45485685	0.45994253	
2067.6	0.45487835	0.45994237	
2067.8	0.4548732	0.45994221	
2068	0.45572829	0.45994205	
2068.2	0.45528318	0.4599419	
2068.4	0.4551674	0.45994174	
2068.6	0.45573192	0.45994158	
2068.8	0.45622999	0.45994143	
2069	0.45671143	0.45994127	
2069.2	0.45656548	0.45994111	
2069.4	0.45569511	0.45994095	
2069.6	0.4549845	0.4599408	
2069.8	0.45501741	0.45994064	
2070	0.45420278	0.45994048	
2070.2	0.45443611	0.45994033	
2070.4	0.45428956	0.45994017	
2070.6	0.45470536	0.45994001	
2070.8	0.45432194	0.45993986	
2071	0.4543135	0.4599397	
2071.2	0.45489908	0.45993954	
2071.4	0.45498602	0.45993938	
2071.6	0.45449454	0.45993923	
2071.8	0.45507569	0.45993907	
2072	0.45534651	0.45993891	
2072.2	0.45520966	0.45993876	
2072.4	0.45535506	0.4599386	
2072.6	0.45539082	0.45993844	
2072.8	0.45533812	0.45993829	
2073	0.45489102	0.45993813	
2073.2	0.45448957	0.45993797	
2073.4	0.45475033	0.45993781	
2073.6	0.4552147	0.45993766	
2073.8	0.4547949	0.4599375	
2074	0.45520123	0.45993734	
2074.2	0.45533497	0.45993719	
2074.4	0.45614294	0.45993703	
2074.6	0.45634049	0.45993687	
2074.8	0.45629763	0.45993671	
2075	0.45636089	0.45993656	
2075.2	0.45654089	0.4599364	
2075.4	0.45633682	0.45993624	
2075.6	0.45611958	0.45993609	
2075.8	0.45650953	0.45993593	
2076	0.45639406	0.45993577	
2076.2	0.45659865	0.45993562	
2076.4	0.45627686	0.45993546	
2076.6	0.45615554	0.4599353	
