# Supplementary material for: CD147 mediates the adsorption of influenza A virus on the cell surface through direct interaction with HA
Source: Front Cell Infect Microbiol. 2025 Aug 29;15:1647283. doi: 10.3389/fcimb.2025.1647283 (PMC12426278; doi:10.3389/fcimb.2025.1647283)
Supplement: Supplementary file 8 [file DataSheet2.zip › raw data-2/Figure 6/Fingure6 D-I/Fingure6 E/Results/B3Results.txt]

Conc1	6.637E-07	
Start1	364.4	
Stop1	2076.6	
Kobs	4.26382705988945E-05	
Error Kobs	3.4665798900975E-06	
Koff	0	
Error Koff	0	
Time1	Data1	Fit1	
364.4	0.00369401	0	
364.6	0.00374692	0.00016048	
364.8	0.00414632	0.00032089	
365	0.00416472	0.00048123	
365.2	0.00464235	0.00064151	
365.4	0.00487891	0.00080173	
365.6	0.00493313	0.00096188	
365.8	0.00521552	0.00112197	
366	0.00549017	0.00128199	
366.2	0.00559091	0.00144194	
366.4	0.00585186	0.00160183	
366.6	0.0060656	0.00176166	
366.8	0.00559651	0.00192142	
367	0.00578432	0.00208112	
367.2	0.00611991	0.00224075	
367.4	0.0066879	0.00240032	
367.6	0.00712691	0.00255982	
367.8	0.00729043	0.00271926	
368	0.00681165	0.00287863	
368.2	0.00692377	0.00303794	
368.4	0.00698117	0.00319718	
368.6	0.00680434	0.00335636	
368.8	0.00677527	0.00351548	
369	0.00634691	0.00367453	
369.2	0.00647013	0.00383351	
369.4	0.00633259	0.00399244	
369.6	0.00652781	0.00415129	
369.8	0.00694809	0.00431008	
370	0.007826	0.00446881	
370.2	0.00802463	0.00462748	
370.4	0.00862475	0.00478608	
370.6	0.00968732	0.00494461	
370.8	0.01006372	0.00510308	
371	0.01045506	0.00526149	
371.2	0.01104142	0.00541983	
371.4	0.01190835	0.00557811	
371.6	0.01168492	0.00573632	
371.8	0.01248286	0.00589447	
372	0.01241303	0.00605256	
372.2	0.01292478	0.00621058	
372.4	0.01323035	0.00636854	
372.6	0.01362797	0.00652643	
372.8	0.01324003	0.00668426	
373	0.01324793	0.00684202	
373.2	0.0138155	0.00699972	
373.4	0.0141845	0.00715736	
373.6	0.01363045	0.00731494	
373.8	0.01387259	0.00747244	
374	0.01417536	0.00762989	
374.2	0.01397334	0.00778727	
374.4	0.01388254	0.00794459	
374.6	0.01453422	0.00810184	
374.8	0.01422813	0.00825903	
375	0.0139845	0.00841616	
375.2	0.01461	0.00857322	
375.4	0.0152425	0.00873022	
375.6	0.01553316	0.00888716	
375.8	0.0159105	0.00904403	
376	0.01595105	0.00920084	
376.2	0.01673054	0.00935758	
376.4	0.01765484	0.00951426	
376.6	0.01805303	0.00967088	
376.8	0.01825923	0.00982744	
377	0.01911588	0.00998393	
377.2	0.02002017	0.01014035	
377.4	0.02016909	0.01029672	
377.6	0.01979167	0.01045302	
377.8	0.02057972	0.01060925	
378	0.02045636	0.01076543	
378.2	0.02025549	0.01092154	
378.4	0.02029272	0.01107758	
378.6	0.02108499	0.01123357	
378.8	0.02121674	0.01138949	
379	0.02097546	0.01154535	
379.2	0.02135101	0.01170114	
379.4	0.02141481	0.01185687	
379.6	0.02107535	0.01201254	
379.8	0.02094571	0.01216814	
380	0.02148571	0.01232368	
380.2	0.0212879	0.01247916	
380.4	0.02102633	0.01263458	
380.6	0.02064889	0.01278993	
380.8	0.02070071	0.01294522	
381	0.02072962	0.01310044	
381.2	0.02096949	0.01325561	
381.4	0.02105517	0.01341071	
381.6	0.02168671	0.01356574	
381.8	0.02233837	0.01372072	
382	0.02229631	0.01387563	
382.2	0.02283118	0.01403048	
382.4	0.02344211	0.01418527	
382.6	0.02348992	0.01433999	
382.8	0.02336819	0.01449465	
383	0.02359326	0.01464925	
383.2	0.02405701	0.01480378	
383.4	0.02387679	0.01495825	
383.6	0.02411753	0.01511266	
383.8	0.02441941	0.01526701	
384	0.02484525	0.0154213	
384.2	0.02453531	0.01557552	
384.4	0.0243894	0.01572968	
384.6	0.02480867	0.01588377	
384.8	0.02483228	0.01603781	
385	0.02522998	0.01619178	
385.2	0.02523518	0.01634569	
385.4	0.02596726	0.01649954	
385.6	0.02700331	0.01665332	
385.8	0.02719207	0.01680704	
386	0.02724402	0.0169607	
386.2	0.02763757	0.0171143	
386.4	0.0271035	0.01726784	
386.6	0.02703592	0.01742131	
386.8	0.02693146	0.01757472	
387	0.02683041	0.01772807	
387.2	0.02643573	0.01788136	
387.4	0.02633006	0.01803458	
387.6	0.02672662	0.01818774	
387.8	0.02681251	0.01834084	
388	0.02715076	0.01849388	
388.2	0.02735142	0.01864686	
388.4	0.02761706	0.01879977	
388.6	0.02764015	0.01895262	
388.8	0.02733335	0.01910541	
389	0.02735465	0.01925814	
389.2	0.02730748	0.01941081	
389.4	0.02803115	0.01956341	
389.6	0.02895158	0.01971595	
389.8	0.02899632	0.01986843	
390	0.02941862	0.02002085	
390.2	0.02924071	0.02017321	
390.4	0.02885166	0.0203255	
390.6	0.0295669	0.02047774	
390.8	0.02982047	0.02062991	
391	0.03016757	0.02078202	
391.2	0.03013628	0.02093407	
391.4	0.03007571	0.02108605	
391.6	0.03042041	0.02123798	
391.8	0.03046385	0.02138984	
392	0.03027746	0.02154164	
392.2	0.03028613	0.02169338	
392.4	0.03048457	0.02184506	
392.6	0.02978491	0.02199668	
392.8	0.02967747	0.02214823	
393	0.02992384	0.02229973	
393.2	0.03065642	0.02245116	
393.4	0.03133359	0.02260253	
393.6	0.03170336	0.02275384	
393.8	0.03135684	0.02290509	
394	0.03212367	0.02305628	
394.2	0.0329653	0.0232074	
394.4	0.033492	0.02335847	
394.6	0.034573	0.02350947	
394.8	0.03511904	0.02366041	
395	0.03518891	0.02381129	
395.2	0.03514158	0.02396211	
395.4	0.03524197	0.02411287	
395.6	0.03542508	0.02426357	
395.8	0.03502378	0.0244142	
396	0.03486661	0.02456478	
396.2	0.03551183	0.02471529	
396.4	0.03528835	0.02486574	
396.6	0.03491091	0.02501614	
396.8	0.03552554	0.02516647	
397	0.03559814	0.02531674	
397.2	0.03635059	0.02546695	
397.4	0.03596054	0.02561709	
397.6	0.03586227	0.02576718	
397.8	0.03629449	0.02591721	
398	0.03713986	0.02606717	
398.2	0.03747355	0.02621708	
398.4	0.03697103	0.02636692	
398.6	0.03733072	0.02651671	
398.8	0.03764299	0.02666643	
399	0.03715817	0.02681609	
399.2	0.03731278	0.02696569	
399.4	0.03676664	0.02711523	
399.6	0.03682047	0.02726471	
399.8	0.03690412	0.02741413	
400	0.03767156	0.02756349	
400.2	0.03838648	0.02771279	
400.4	0.03834745	0.02786202	
400.6	0.03867831	0.0280112	
400.8	0.03915714	0.02816032	
401	0.03897723	0.02830937	
401.2	0.03906836	0.02845837	
401.4	0.03937505	0.0286073	
401.6	0.04020894	0.02875618	
401.8	0.04030647	0.02890499	
402	0.04035706	0.02905375	
402.2	0.04019292	0.02920244	
402.4	0.03990285	0.02935107	
402.6	0.03974328	0.02949964	
402.8	0.0395942	0.02964816	
403	0.03919819	0.02979661	
403.2	0.03938233	0.029945	
403.4	0.03935201	0.03009333	
403.6	0.03977964	0.03024161	
403.8	0.03995396	0.03038982	
404	0.04062672	0.03053797	
404.2	0.04062695	0.03068606	
404.4	0.04094838	0.03083409	
404.6	0.04115221	0.03098206	
404.8	0.04171498	0.03112998	
405	0.04176037	0.03127783	
405.2	0.04202072	0.03142562	
405.4	0.04285249	0.03157335	
405.6	0.04324419	0.03172102	
405.8	0.04318193	0.03186863	
406	0.043686	0.03201619	
406.2	0.04382263	0.03216368	
406.4	0.04315982	0.03231111	
406.6	0.04316591	0.03245848	
406.8	0.04335321	0.0326058	
407	0.04331914	0.03275305	
407.2	0.04336029	0.03290024	
407.4	0.04372187	0.03304738	
407.6	0.04340378	0.03319445	
407.8	0.04282445	0.03334146	
408	0.0433369	0.03348842	
408.2	0.04332098	0.03363531	
408.4	0.04316932	0.03378215	
408.6	0.04346186	0.03392893	
408.8	0.04386058	0.03407564	
409	0.04458654	0.0342223	
409.2	0.04533475	0.0343689	
409.4	0.04575568	0.03451543	
409.6	0.0465627	0.03466191	
409.8	0.04681608	0.03480833	
410	0.04684242	0.03495469	
410.2	0.04646963	0.03510099	
410.4	0.04603063	0.03524723	
410.6	0.04626507	0.03539341	
410.8	0.04630979	0.03553954	
411	0.04612417	0.0356856	
411.2	0.04620383	0.0358316	
411.4	0.04633143	0.03597755	
411.6	0.04609723	0.03612344	
411.8	0.0457732	0.03626926	
412	0.04606029	0.03641503	
412.2	0.045656	0.03656074	
412.4	0.04531646	0.03670639	
412.6	0.04638841	0.03685198	
412.8	0.04719364	0.03699751	
413	0.04807039	0.03714298	
413.2	0.04826134	0.03728839	
413.4	0.04801692	0.03743375	
413.6	0.04854966	0.03757904	
413.8	0.04845427	0.03772428	
414	0.04855441	0.03786945	
414.2	0.0485834	0.03801457	
414.4	0.04936074	0.03815963	
414.6	0.0495881	0.03830463	
414.8	0.05008579	0.03844958	
415	0.05061771	0.03859446	
415.2	0.05117499	0.03873928	
415.4	0.0517945	0.03888405	
415.6	0.05225092	0.03902876	
415.8	0.05182798	0.0391734	
416	0.05187608	0.03931799	
416.2	0.0519599	0.03946252	
416.4	0.05238733	0.039607	
416.6	0.05301798	0.03975141	
416.8	0.05272659	0.03989577	
417	0.0525796	0.04004006	
417.2	0.05265306	0.0401843	
417.4	0.05253347	0.04032848	
417.6	0.05310177	0.0404726	
417.8	0.05294175	0.04061666	
418	0.05309165	0.04076067	
418.2	0.05316173	0.04090461	
418.4	0.05338127	0.0410485	
418.6	0.05328603	0.04119233	
418.8	0.05389805	0.0413361	
419	0.05410827	0.04147981	
419.2	0.05365823	0.04162347	
419.4	0.05390878	0.04176706	
419.6	0.05349115	0.0419106	
419.8	0.05374281	0.04205408	
420	0.0545387	0.0421975	
420.2	0.05504025	0.04234087	
420.4	0.05552724	0.04248417	
420.6	0.05513504	0.04262742	
420.8	0.05504738	0.04277061	
421	0.05536101	0.04291374	
421.2	0.0553543	0.04305681	
421.4	0.05503893	0.04319983	
421.6	0.05496552	0.04334278	
421.8	0.05433488	0.04348568	
422	0.05439772	0.04362852	
422.2	0.05442174	0.0437713	
422.4	0.05397362	0.04391403	
422.6	0.05390189	0.0440567	
422.8	0.05357362	0.04419931	
423	0.05339366	0.04434186	
423.2	0.05306424	0.04448435	
423.4	0.053878	0.04462679	
423.6	0.05400326	0.04476916	
423.8	0.05528427	0.04491148	
424	0.05569277	0.04505375	
424.2	0.05632201	0.04519595	
424.4	0.05665294	0.0453381	
424.6	0.05709637	0.04548019	
424.8	0.05794246	0.04562222	
425	0.05855448	0.0457642	
425.2	0.05886085	0.04590611	
425.4	0.05954902	0.04604797	
425.6	0.06064523	0.04618977	
425.8	0.06089966	0.04633152	
426	0.06128208	0.0464732	
426.2	0.06153657	0.04661483	
426.4	0.06173763	0.04675641	
426.6	0.06130649	0.04689792	
426.8	0.06169126	0.04703938	
427	0.0621541	0.04718078	
427.2	0.06155315	0.04732212	
427.4	0.06160141	0.0474634	
427.6	0.06113008	0.04760463	
427.8	0.0607944	0.0477458	
428	0.06095892	0.04788691	
428.2	0.06145417	0.04802797	
428.4	0.06161284	0.04816897	
428.6	0.06193022	0.04830991	
428.8	0.06221024	0.0484508	
429	0.06276981	0.04859162	
429.2	0.06316905	0.04873239	
429.4	0.06342271	0.04887311	
429.6	0.0638805	0.04901376	
429.8	0.06412371	0.04915436	
430	0.06455814	0.0492949	
430.2	0.06505503	0.04943539	
430.4	0.06527696	0.04957582	
430.6	0.06481143	0.04971619	
430.8	0.06524995	0.0498565	
431	0.064737	0.04999676	
431.2	0.06423252	0.05013696	
431.4	0.06404235	0.0502771	
431.6	0.06390643	0.05041719	
431.8	0.0637508	0.05055722	
432	0.06378441	0.05069719	
432.2	0.06407384	0.05083711	
432.4	0.0639317	0.05097697	
432.6	0.06391934	0.05111677	
432.8	0.06440751	0.05125652	
433	0.06484324	0.0513962	
433.2	0.06492726	0.05153584	
433.4	0.06546927	0.05167541	
433.6	0.0662921	0.05181493	
433.8	0.06682189	0.0519544	
434	0.06729261	0.0520938	
434.2	0.06760414	0.05223315	
434.4	0.06817416	0.05237245	
434.6	0.06782897	0.05251168	
434.8	0.06820843	0.05265086	
435	0.06873016	0.05278999	
435.2	0.06892792	0.05292905	
435.4	0.06873659	0.05306807	
435.6	0.0690836	0.05320702	
435.8	0.06952298	0.05334592	
436	0.06920117	0.05348476	
436.2	0.06927566	0.05362355	
436.4	0.06926024	0.05376228	
436.6	0.06981102	0.05390095	
436.8	0.07026818	0.05403957	
437	0.07052384	0.05417813	
437.2	0.0702066	0.05431663	
437.4	0.07040028	0.05445508	
437.6	0.07013608	0.05459347	
437.8	0.07001276	0.05473181	
438	0.06991569	0.05487009	
438.2	0.06982823	0.05500831	
438.4	0.06969782	0.05514648	
438.6	0.06968234	0.05528459	
438.8	0.07029441	0.05542265	
439	0.0703794	0.05556065	
439.2	0.06991292	0.05569859	
439.4	0.0697741	0.05583648	
439.6	0.06973948	0.05597431	
439.8	0.06977702	0.05611209	
440	0.06900178	0.05624981	
440.2	0.06875319	0.05638747	
440.4	0.06952705	0.05652508	
440.6	0.06973784	0.05666263	
440.8	0.06959917	0.05680013	
441	0.06972916	0.05693757	
441.2	0.06938446	0.05707496	
441.4	0.06957633	0.05721229	
441.6	0.07008066	0.05734956	
441.8	0.07061007	0.05748678	
442	0.07042703	0.05762394	
442.2	0.07092014	0.05776105	
442.4	0.07112323	0.0578981	
442.6	0.07205607	0.0580351	
442.8	0.07240582	0.05817204	
443	0.07203059	0.05830892	
443.2	0.07203734	0.05844575	
443.4	0.07177051	0.05858253	
443.6	0.0716226	0.05871925	
443.8	0.07191048	0.05885591	
444	0.07197954	0.05899252	
444.2	0.07243723	0.05912907	
444.4	0.07291242	0.05926556	
444.6	0.07313871	0.05940201	
444.8	0.07308379	0.05953839	
445	0.0730241	0.05967472	
445.2	0.07319462	0.059811	
445.4	0.07411795	0.05994722	
445.6	0.07442508	0.06008338	
445.8	0.07434707	0.06021949	
446	0.07473065	0.06035555	
446.2	0.07507543	0.06049155	
446.4	0.075371	0.06062749	
446.6	0.0758249	0.06076338	
446.8	0.07607202	0.06089922	
447	0.07630821	0.06103499	
447.2	0.07656273	0.06117072	
447.4	0.07690469	0.06130639	
447.6	0.07728213	0.061442	
447.8	0.07789647	0.06157756	
448	0.07841598	0.06171306	
448.2	0.07887031	0.06184851	
448.4	0.07882097	0.06198391	
448.6	0.07884438	0.06211924	
448.8	0.07816664	0.06225453	
449	0.07812877	0.06238976	
449.2	0.07842936	0.06252493	
449.4	0.07834184	0.06266005	
449.6	0.07760062	0.06279512	
449.8	0.0777422	0.06293013	
450	0.07811143	0.06306508	
450.2	0.07757133	0.06319998	
450.4	0.07729633	0.06333483	
450.6	0.07734127	0.06346962	
450.8	0.07768864	0.06360436	
451	0.07793824	0.06373904	
451.2	0.07778755	0.06387367	
451.4	0.07802366	0.06400824	
451.6	0.07845593	0.06414276	
451.8	0.07888576	0.06427722	
452	0.07930418	0.06441163	
452.2	0.07973566	0.06454598	
452.4	0.07939576	0.06468028	
452.6	0.07929585	0.06481453	
452.8	0.07947965	0.06494872	
453	0.07992807	0.06508286	
453.2	0.07979508	0.06521694	
453.4	0.07958026	0.06535097	
453.6	0.07959245	0.06548494	
453.8	0.08024177	0.06561886	
454	0.08081349	0.06575273	
454.2	0.08091544	0.06588654	
454.4	0.08125755	0.06602029	
454.6	0.0819421	0.06615399	
454.8	0.08203319	0.06628764	
455	0.0821159	0.06642124	
455.2	0.08214707	0.06655478	
455.4	0.08194442	0.06668826	
455.6	0.08261334	0.06682169	
455.8	0.08243965	0.06695507	
456	0.08268531	0.06708839	
456.2	0.08262311	0.06722166	
456.4	0.08220442	0.06735488	
456.6	0.08229919	0.06748804	
456.8	0.08229613	0.06762114	
457	0.08212719	0.0677542	
457.2	0.08170369	0.0678872	
457.4	0.08121281	0.06802014	
457.6	0.0814303	0.06815303	
457.8	0.08228329	0.06828587	
458	0.08278621	0.06841865	
458.2	0.08233131	0.06855138	
458.4	0.08233851	0.06868406	
458.6	0.08249567	0.06881668	
458.8	0.08205047	0.06894925	
459	0.08139029	0.06908176	
459.2	0.08136515	0.06921422	
459.4	0.08133533	0.06934663	
459.6	0.08221357	0.06947898	
459.8	0.08251307	0.06961128	
460	0.08252462	0.06974353	
460.2	0.08309263	0.06987572	
460.4	0.08363811	0.07000786	
460.6	0.08364074	0.07013994	
460.8	0.08400835	0.07027198	
461	0.08432253	0.07040395	
461.2	0.08418863	0.07053588	
461.4	0.08434397	0.07066775	
461.6	0.08482013	0.07079957	
461.8	0.08548983	0.07093133	
462	0.08533531	0.07106304	
462.2	0.08461102	0.0711947	
462.4	0.08504785	0.0713263	
462.6	0.0852291	0.07145785	
462.8	0.0849723	0.07158935	
463	0.08506031	0.07172079	
463.2	0.08595532	0.07185218	
463.4	0.08662869	0.07198352	
463.6	0.08721855	0.0721148	
463.8	0.08736769	0.07224603	
464	0.08745342	0.07237721	
464.2	0.08862968	0.07250834	
464.4	0.08903249	0.07263941	
464.6	0.0895871	0.07277042	
464.8	0.09033218	0.07290139	
465	0.09039905	0.0730323	
465.2	0.09052249	0.07316316	
465.4	0.09130639	0.07329396	
465.6	0.09155282	0.07342472	
465.8	0.09190651	0.07355542	
466	0.09136578	0.07368606	
466.2	0.09108272	0.07381666	
466.4	0.09144173	0.0739472	
466.6	0.09162458	0.07407768	
466.8	0.09139243	0.07420812	
467	0.09169528	0.0743385	
467.2	0.0915049	0.07446883	
467.4	0.09073285	0.0745991	
467.6	0.08956607	0.07472933	
467.8	0.08925851	0.0748595	
468	0.08917227	0.07498962	
468.2	0.08902941	0.07511968	
468.4	0.08858733	0.07524969	
468.6	0.08890288	0.07537965	
468.8	0.08878674	0.07550956	
469	0.08877514	0.07563941	
469.2	0.08939507	0.07576921	
469.4	0.08995916	0.07589896	
469.6	0.08979881	0.07602866	
469.8	0.08998488	0.0761583	
470	0.09041144	0.07628789	
470.2	0.09111549	0.07641743	
470.4	0.09158606	0.07654692	
470.6	0.09208838	0.07667635	
470.8	0.09228953	0.07680573	
471	0.092326	0.07693506	
471.2	0.09190016	0.07706433	
471.4	0.09155059	0.07719356	
471.6	0.09148004	0.07732273	
471.8	0.09205709	0.07745185	
472	0.09164751	0.07758091	
472.2	0.09133687	0.07770993	
472.4	0.09155247	0.07783889	
472.6	0.09230002	0.0779678	
472.8	0.09254402	0.07809665	
473	0.09278024	0.07822546	
473.2	0.09344585	0.07835421	
473.4	0.09337292	0.07848291	
473.6	0.09388115	0.07861156	
473.8	0.09457171	0.07874015	
474	0.09532885	0.0788687	
474.2	0.09541546	0.07899719	
474.4	0.09550021	0.07912563	
474.6	0.09597963	0.07925402	
474.8	0.09618434	0.07938235	
475	0.09570875	0.07951064	
475.2	0.09591946	0.07963887	
475.4	0.09577064	0.07976705	
475.6	0.09591103	0.07989517	
475.8	0.09573672	0.08002325	
476	0.09498532	0.08015127	
476.2	0.09515872	0.08027924	
476.4	0.09505878	0.08040716	
476.6	0.09570408	0.08053503	
476.8	0.0957624	0.08066285	
477	0.09597192	0.08079061	
477.2	0.09596275	0.08091832	
477.4	0.09582587	0.08104598	
477.6	0.09623791	0.08117359	
477.8	0.09624951	0.08130115	
478	0.09647988	0.08142865	
478.2	0.09677781	0.08155611	
478.4	0.0968798	0.08168351	
478.6	0.0966155	0.08181086	
478.8	0.09598967	0.08193816	
479	0.09562395	0.0820654	
479.2	0.09526538	0.0821926	
479.4	0.09540496	0.08231974	
479.6	0.09573173	0.08244684	
479.8	0.09554031	0.08257388	
480	0.09561417	0.08270086	
480.2	0.09628377	0.0828278	
480.4	0.09662863	0.08295469	
480.6	0.09815425	0.08308152	
480.8	0.09890602	0.08320831	
481	0.09939704	0.08333504	
481.2	0.09960033	0.08346172	
481.4	0.10079019	0.08358835	
481.6	0.10132213	0.08371492	
481.8	0.10147325	0.08384145	
482	0.10235008	0.08396793	
482.2	0.10227736	0.08409435	
482.4	0.10183937	0.08422072	
482.6	0.10100139	0.08434704	
482.8	0.1001428	0.08447331	
483	0.09996606	0.08459953	
483.2	0.09982419	0.0847257	
483.4	0.09969649	0.08485182	
483.6	0.09970953	0.08497788	
483.8	0.09968347	0.08510389	
484	0.09935794	0.08522986	
484.2	0.09961853	0.08535577	
484.4	0.09979914	0.08548163	
484.6	0.1005053	0.08560744	
484.8	0.10078815	0.0857332	
485	0.10092489	0.08585891	
485.2	0.1009685	0.08598456	
485.4	0.10100243	0.08611017	
485.6	0.10073119	0.08623572	
485.8	0.10064444	0.08636123	
486	0.10087034	0.08648668	
486.2	0.10018752	0.08661208	
486.4	0.09996827	0.08673744	
486.6	0.09954121	0.08686274	
486.8	0.10015801	0.08698799	
487	0.10068225	0.08711318	
487.2	0.1012006	0.08723833	
487.4	0.10136451	0.08736343	
487.6	0.10203316	0.08748848	
487.8	0.10193173	0.08761347	
488	0.10189676	0.08773842	
488.2	0.10239736	0.08786331	
488.4	0.10275827	0.08798816	
488.6	0.10293593	0.08811295	
488.8	0.10317676	0.08823769	
489	0.10288277	0.08836238	
489.2	0.10244197	0.08848703	
489.4	0.10253582	0.08861162	
489.6	0.10263935	0.08873616	
489.8	0.10225307	0.08886065	
490	0.10195326	0.08898509	
490.2	0.1019849	0.08910948	
490.4	0.10204608	0.08923381	
490.6	0.10273867	0.0893581	
490.8	0.10334622	0.08948234	
491	0.10359082	0.08960653	
491.2	0.10396061	0.08973066	
491.4	0.10419253	0.08985475	
491.6	0.10447541	0.08997879	
491.8	0.10449041	0.09010277	
492	0.10463315	0.09022671	
492.2	0.10504172	0.09035059	
492.4	0.10576191	0.09047443	
492.6	0.10589388	0.09059821	
492.8	0.10630688	0.09072195	
493	0.10635165	0.09084563	
493.2	0.10675795	0.09096927	
493.4	0.10710039	0.09109285	
493.6	0.10651332	0.09121639	
493.8	0.1062885	0.09133987	
494	0.10652519	0.09146331	
494.2	0.10663418	0.09158669	
494.4	0.10650865	0.09171002	
494.6	0.10674966	0.09183331	
494.8	0.10689229	0.09195654	
495	0.1071401	0.09207973	
495.2	0.10686761	0.09220286	
495.4	0.10688255	0.09232594	
495.6	0.10728188	0.09244898	
495.8	0.10737048	0.09257196	
496	0.10761671	0.0926949	
496.2	0.10845313	0.09281778	
496.4	0.10895066	0.09294062	
496.6	0.10883552	0.0930634	
496.8	0.10905108	0.09318614	
497	0.10933774	0.09330882	
497.2	0.10964306	0.09343146	
497.4	0.10962013	0.09355404	
497.6	0.10938062	0.09367658	
497.8	0.10939808	0.09379906	
498	0.10980472	0.0939215	
498.2	0.1097321	0.09404389	
498.4	0.10970564	0.09416623	
498.6	0.1095022	0.09428851	
498.8	0.10950941	0.09441075	
499	0.10916298	0.09453294	
499.2	0.10904207	0.09465508	
499.4	0.10933106	0.09477717	
499.6	0.10993881	0.09489921	
499.8	0.11006661	0.0950212	
500	0.11003969	0.09514314	
500.2	0.11029436	0.09526503	
500.4	0.10963228	0.09538688	
500.6	0.10919941	0.09550867	
500.8	0.10957546	0.09563041	
501	0.10949065	0.09575211	
501.2	0.10948558	0.09587375	
501.4	0.10927143	0.09599535	
501.6	0.10946413	0.09611689	
501.8	0.10982551	0.09623839	
502	0.10979108	0.09635984	
502.2	0.1097701	0.09648123	
502.4	0.10959219	0.09660258	
502.6	0.10971829	0.09672388	
502.8	0.1100985	0.09684513	
503	0.10994023	0.09696634	
503.2	0.11077273	0.09708749	
503.4	0.11131328	0.09720859	
503.6	0.1116161	0.09732964	
503.8	0.11144151	0.09745065	
504	0.11172232	0.09757161	
504.2	0.11195926	0.09769251	
504.4	0.11202763	0.09781337	
504.6	0.11230756	0.09793418	
504.8	0.11297429	0.09805494	
505	0.11293365	0.09817565	
505.2	0.11314068	0.09829631	
505.4	0.11333734	0.09841692	
505.6	0.1138815	0.09853749	
505.8	0.11391716	0.098658	
506	0.11334244	0.09877847	
506.2	0.11397377	0.09889889	
506.4	0.11423837	0.09901926	
506.6	0.11467824	0.09913958	
506.8	0.11475493	0.09925985	
507	0.1146969	0.09938007	
507.2	0.11477049	0.09950024	
507.4	0.11444886	0.09962037	
507.6	0.1139572	0.09974044	
507.8	0.11433642	0.09986047	
508	0.11488468	0.09998045	
508.2	0.11497112	0.10010038	
508.4	0.11502609	0.10022026	
508.6	0.11478713	0.10034009	
508.8	0.11479316	0.10045988	
509	0.11468913	0.10057961	
509.2	0.11468025	0.1006993	
509.4	0.11502827	0.10081894	
509.6	0.11502781	0.10093853	
509.8	0.11458358	0.10105807	
510	0.11490158	0.10117756	
510.2	0.11587176	0.10129701	
510.4	0.11620655	0.1014164	
510.6	0.11655225	0.10153575	
510.8	0.11640846	0.10165505	
511	0.1159016	0.1017743	
511.2	0.11524489	0.1018935	
511.4	0.11565669	0.10201266	
511.6	0.11567892	0.10213176	
511.8	0.11621543	0.10225082	
512	0.11615625	0.10236983	
512.2	0.11598993	0.10248879	
512.4	0.11618363	0.1026077	
512.6	0.11656271	0.10272657	
512.8	0.11689062	0.10284538	
513	0.11739847	0.10296415	
513.2	0.11758758	0.10308287	
513.4	0.1182786	0.10320154	
513.6	0.11904508	0.10332017	
513.8	0.11940527	0.10343874	
514	0.1202055	0.10355727	
514.2	0.12007431	0.10367575	
514.4	0.11972919	0.10379418	
514.6	0.11932681	0.10391256	
514.8	0.11857939	0.1040309	
515	0.1183022	0.10414919	
515.2	0.11816206	0.10426743	
515.4	0.1182511	0.10438562	
515.6	0.11770961	0.10450376	
515.8	0.11753381	0.10462186	
516	0.11719764	0.1047399	
516.2	0.11747644	0.1048579	
516.4	0.1178376	0.10497586	
516.6	0.11843787	0.10509376	
516.8	0.11894088	0.10521162	
517	0.11953253	0.10532943	
517.2	0.12004799	0.10544719	
517.4	0.12054831	0.1055649	
517.6	0.12105916	0.10568256	
517.8	0.12067116	0.10580018	
518	0.12042924	0.10591775	
518.2	0.11985813	0.10603527	
518.4	0.11992906	0.10615275	
518.6	0.12007766	0.10627018	
518.8	0.12049382	0.10638755	
519	0.12027701	0.10650489	
519.2	0.12033911	0.10662217	
519.4	0.11993398	0.10673941	
519.6	0.11955539	0.1068566	
519.8	0.11956999	0.10697374	
520	0.11946737	0.10709083	
520.2	0.11990809	0.10720788	
520.4	0.12007089	0.10732488	
520.6	0.12063769	0.10744183	
520.8	0.12077821	0.10755873	
521	0.12043102	0.10767559	
521.2	0.12029999	0.1077924	
521.4	0.11995453	0.10790916	
521.6	0.12010158	0.10802587	
521.8	0.11988861	0.10814254	
522	0.12024139	0.10825916	
522.2	0.12057387	0.10837573	
522.4	0.12094372	0.10849226	
522.6	0.12101334	0.10860874	
522.8	0.12086894	0.10872517	
523	0.12020181	0.10884155	
523.2	0.12081301	0.10895789	
523.4	0.12073759	0.10907418	
523.6	0.12055362	0.10919042	
523.8	0.12041547	0.10930661	
524	0.1202888	0.10942276	
524.2	0.12040454	0.10953886	
524.4	0.12112219	0.10965492	
524.6	0.1212216	0.10977092	
524.8	0.1209117	0.10988688	
525	0.12093999	0.1100028	
525.2	0.12189085	0.11011866	
525.4	0.12260893	0.11023448	
525.6	0.12319565	0.11035025	
525.8	0.12366417	0.11046598	
526	0.12397768	0.11058165	
526.2	0.1237446	0.11069728	
526.4	0.12358765	0.11081287	
526.6	0.12346555	0.1109284	
526.8	0.12327009	0.11104389	
527	0.12348949	0.11115934	
527.2	0.12401529	0.11127473	
527.4	0.12383999	0.11139008	
527.6	0.12306036	0.11150539	
527.8	0.12301659	0.11162064	
528	0.1233985	0.11173585	
528.2	0.12346513	0.11185102	
528.4	0.12375677	0.11196613	
528.6	0.12368675	0.1120812	
528.8	0.12333274	0.11219622	
529	0.12421567	0.1123112	
529.2	0.12454399	0.11242613	
529.4	0.12462204	0.11254101	
529.6	0.12447111	0.11265585	
529.8	0.12447111	0.11277064	
530	0.1246554	0.11288538	
530.2	0.12469046	0.11300008	
530.4	0.12466276	0.11311473	
530.6	0.12504358	0.11322933	
530.8	0.1246085	0.11334389	
531	0.12493983	0.1134584	
531.2	0.12523584	0.11357286	
531.4	0.12533948	0.11368728	
531.6	0.12526038	0.11380165	
531.8	0.12558467	0.11391598	
532	0.12619078	0.11403025	
532.2	0.12595769	0.11414449	
532.4	0.12630607	0.11425867	
532.6	0.1263319	0.11437281	
532.8	0.12646728	0.11448691	
533	0.12675712	0.11460095	
533.2	0.12596752	0.11471495	
533.4	0.12635118	0.11482891	
533.6	0.12627127	0.11494282	
533.8	0.12590725	0.11505668	
534	0.12629592	0.11517049	
534.2	0.12632681	0.11528426	
534.4	0.12664447	0.11539799	
534.6	0.12724207	0.11551167	
534.8	0.12700862	0.1156253	
535	0.1278533	0.11573888	
535.2	0.12857399	0.11585242	
535.4	0.12877887	0.11596591	
535.6	0.12912808	0.11607936	
535.8	0.12950333	0.11619276	
536	0.13007763	0.11630612	
536.2	0.12947391	0.11641943	
536.4	0.12915969	0.11653269	
536.6	0.12850403	0.11664591	
536.8	0.1283608	0.11675908	
537	0.1273834	0.11687221	
537.2	0.12695655	0.11698528	
537.4	0.12708529	0.11709832	
537.6	0.1266732	0.11721131	
537.8	0.12643545	0.11732425	
538	0.12734968	0.11743715	
538.2	0.12750658	0.11755	
538.4	0.12786488	0.1176628	
538.6	0.12828239	0.11777556	
538.8	0.12878661	0.11788827	
539	0.12998445	0.11800094	
539.2	0.13019526	0.11811356	
539.4	0.13054632	0.11822614	
539.6	0.13129103	0.11833867	
539.8	0.13162772	0.11845115	
540	0.13181388	0.11856359	
540.2	0.13117494	0.11867599	
540.4	0.13073214	0.11878834	
540.6	0.13021579	0.11890064	
540.8	0.13042522	0.1190129	
541	0.1311117	0.11912511	
541.2	0.1319197	0.11923727	
541.4	0.1326065	0.11934939	
541.6	0.13254644	0.11946147	
541.8	0.13246871	0.1195735	
542	0.1327387	0.11968548	
542.2	0.13294099	0.11979742	
542.4	0.13280979	0.11990931	
542.6	0.13275961	0.12002116	
542.8	0.13266792	0.12013297	
543	0.13291767	0.12024472	
543.2	0.13257077	0.12035643	
543.4	0.13271086	0.1204681	
543.6	0.1326183	0.12057972	
543.8	0.13205168	0.1206913	
544	0.13119831	0.12080283	
544.2	0.12997119	0.12091432	
544.4	0.12906932	0.12102576	
544.6	0.12887696	0.12113715	
544.8	0.12930651	0.1212485	
545	0.12985158	0.12135981	
545.2	0.12979738	0.12147107	
545.4	0.13015155	0.12158228	
545.6	0.13034055	0.12169345	
545.8	0.13125498	0.12180457	
546	0.13198209	0.12191565	
546.2	0.13293944	0.12202669	
546.4	0.13266821	0.12213768	
546.6	0.13314192	0.12224862	
546.8	0.13378755	0.12235952	
547	0.13405362	0.12247038	
547.2	0.13389991	0.12258119	
547.4	0.13368803	0.12269195	
547.6	0.13330319	0.12280267	
547.8	0.13301013	0.12291334	
548	0.13260759	0.12302397	
548.2	0.13227636	0.12313456	
548.4	0.13223953	0.1232451	
548.6	0.13267777	0.12335559	
548.8	0.13274146	0.12346604	
549	0.13286596	0.12357645	
549.2	0.13284069	0.12368681	
549.4	0.13303306	0.12379713	
549.6	0.13333221	0.1239074	
549.8	0.1337078	0.12401762	
550	0.13390981	0.12412781	
550.2	0.13452948	0.12423794	
550.4	0.13445785	0.12434804	
550.6	0.13497986	0.12445808	
550.8	0.13463407	0.12456809	
551	0.13458659	0.12467805	
551.2	0.13438662	0.12478796	
551.4	0.13477201	0.12489783	
551.6	0.13497841	0.12500766	
551.8	0.13505884	0.12511744	
552	0.13526451	0.12522717	
552.2	0.13557178	0.12533686	
552.4	0.13591829	0.12544651	
552.6	0.13627271	0.12555611	
552.8	0.13582659	0.12566567	
553	0.13560378	0.12577518	
553.2	0.13567192	0.12588465	
553.4	0.13547725	0.12599408	
553.6	0.13571223	0.12610346	
553.8	0.13568454	0.12621279	
554	0.13627075	0.12632209	
554.2	0.13697024	0.12643133	
554.4	0.13757096	0.12654054	
554.6	0.13741572	0.1266497	
554.8	0.13727965	0.12675881	
555	0.13741736	0.12686788	
555.2	0.13713218	0.12697691	
555.4	0.13781062	0.12708589	
555.6	0.13773518	0.12719483	
555.8	0.13753395	0.12730372	
556	0.13771354	0.12741257	
556.2	0.13787458	0.12752137	
556.4	0.13745719	0.12763013	
556.6	0.13738666	0.12773885	
556.8	0.13713893	0.12784752	
557	0.13753198	0.12795615	
557.2	0.13796584	0.12806474	
557.4	0.13796868	0.12817328	
557.6	0.1380274	0.12828178	
557.8	0.13792579	0.12839023	
558	0.13852688	0.12849864	
558.2	0.13876881	0.128607	
558.4	0.13864699	0.12871532	
558.6	0.13803441	0.1288236	
558.8	0.138253	0.12893183	
559	0.13832478	0.12904002	
559.2	0.13877704	0.12914817	
559.4	0.13919919	0.12925627	
559.6	0.13924981	0.12936432	
559.8	0.13898599	0.12947234	
560	0.13849892	0.12958031	
560.2	0.13842557	0.12968823	
560.4	0.13864261	0.12979612	
560.6	0.13886954	0.12990396	
560.8	0.13895461	0.13001175	
561	0.13925373	0.1301195	
561.2	0.13898503	0.13022721	
561.4	0.13848647	0.13033487	
561.6	0.13822832	0.13044249	
561.8	0.1381794	0.13055007	
562	0.1382575	0.1306576	
562.2	0.13838895	0.13076509	
562.4	0.13912467	0.13087254	
562.6	0.13966035	0.13097994	
562.8	0.14057221	0.1310873	
563	0.14090499	0.13119461	
563.2	0.1414538	0.13130188	
563.4	0.14143578	0.13140911	
563.6	0.14154999	0.1315163	
563.8	0.14174009	0.13162344	
564	0.14170152	0.13173053	
564.2	0.14231652	0.13183759	
564.4	0.14311759	0.1319446	
564.6	0.14269654	0.13205157	
564.8	0.14257719	0.13215849	
565	0.14275305	0.13226537	
565.2	0.14150331	0.13237221	
565.4	0.14098513	0.132479	
565.6	0.14123832	0.13258575	
565.8	0.14143039	0.13269246	
566	0.14113047	0.13279912	
566.2	0.1417215	0.13290574	
566.4	0.14205907	0.13301232	
566.6	0.14171729	0.13311886	
566.8	0.1418331	0.13322535	
567	0.1422052	0.13333179	
567.2	0.14237977	0.1334382	
567.4	0.14236727	0.13354456	
567.6	0.14302012	0.13365088	
567.8	0.14368873	0.13375715	
568	0.14371056	0.13386339	
568.2	0.14385654	0.13396958	
568.4	0.14470316	0.13407572	
568.6	0.14496346	0.13418182	
568.8	0.14563105	0.13428788	
569	0.14621431	0.1343939	
569.2	0.14610062	0.13449987	
569.4	0.14647299	0.13460581	
569.6	0.14669479	0.13471169	
569.8	0.14683639	0.13481754	
570	0.14672105	0.13492334	
570.2	0.14680776	0.1350291	
570.4	0.14650812	0.13513482	
570.6	0.14658168	0.13524049	
570.8	0.1467266	0.13534612	
571	0.14672999	0.13545171	
571.2	0.1466526	0.13555725	
571.4	0.14696496	0.13566276	
571.6	0.14680409	0.13576822	
571.8	0.14620343	0.13587363	
572	0.14592068	0.13597901	
572.2	0.14561079	0.13608434	
572.4	0.14643895	0.13618963	
572.6	0.14639836	0.13629487	
572.8	0.14646489	0.13640007	
573	0.14652488	0.13650523	
573.2	0.14657767	0.13661035	
573.4	0.14653627	0.13671543	
573.6	0.14657583	0.13682046	
573.8	0.14714436	0.13692545	
574	0.14721724	0.1370304	
574.2	0.14698361	0.1371353	
574.4	0.14721902	0.13724016	
574.6	0.14705055	0.13734498	
574.8	0.14753727	0.13744976	
575	0.1473627	0.1375545	
575.2	0.14827417	0.13765919	
575.4	0.1480513	0.13776384	
575.6	0.14801536	0.13786844	
575.8	0.14799435	0.13797301	
576	0.14796666	0.13807753	
576.2	0.14768552	0.13818201	
576.4	0.14791235	0.13828645	
576.6	0.14726867	0.13839085	
576.8	0.14723904	0.1384952	
577	0.14763359	0.13859951	
577.2	0.14807305	0.13870378	
577.4	0.14819173	0.138808	
577.6	0.14830073	0.13891219	
577.8	0.1480586	0.13901633	
578	0.14761593	0.13912043	
578.2	0.14744446	0.13922449	
578.4	0.14752329	0.1393285	
578.6	0.14732373	0.13943247	
578.8	0.14749241	0.1395364	
579	0.14741786	0.13964029	
579.2	0.14764864	0.13974414	
579.4	0.14780657	0.13984794	
579.6	0.14833694	0.13995171	
579.8	0.14839078	0.14005543	
580	0.14865299	0.1401591	
580.2	0.14881018	0.14026274	
580.4	0.14893949	0.14036633	
580.6	0.14898461	0.14046988	
580.8	0.14963403	0.14057339	
581	0.15013381	0.14067686	
581.2	0.15061047	0.14078029	
581.4	0.15083214	0.14088367	
581.6	0.15074827	0.14098701	
581.8	0.15097908	0.14109031	
582	0.15128841	0.14119357	
582.2	0.15168258	0.14129679	
582.4	0.1521189	0.14139996	
582.6	0.15281994	0.1415031	
582.8	0.15319206	0.14160619	
583	0.1537673	0.14170924	
583.2	0.15377383	0.14181224	
583.4	0.15442302	0.14191521	
583.6	0.15456921	0.14201813	
583.8	0.15489728	0.14212102	
584	0.1545474	0.14222386	
584.2	0.15446639	0.14232665	
584.4	0.15464241	0.14242941	
584.6	0.154658	0.14253213	
584.8	0.15451256	0.1426348	
585	0.1544503	0.14273743	
585.2	0.15442599	0.14284002	
585.4	0.15393427	0.14294257	
585.6	0.15405457	0.14304508	
585.8	0.15420448	0.14314754	
586	0.15400274	0.14324997	
586.2	0.15404384	0.14335235	
586.4	0.1540259	0.14345469	
586.6	0.15427852	0.14355699	
586.8	0.15394174	0.14365925	
587	0.15374324	0.14376147	
587.2	0.15347762	0.14386364	
587.4	0.15306577	0.14396577	
587.6	0.15306386	0.14406787	
587.8	0.15308938	0.14416992	
588	0.15284231	0.14427193	
588.2	0.15329778	0.14437389	
588.4	0.15313455	0.14447582	
588.6	0.15292699	0.14457771	
588.8	0.15271485	0.14467955	
589	0.15330536	0.14478135	
589.2	0.1535152	0.14488311	
589.4	0.15385061	0.14498483	
589.6	0.15472571	0.14508651	
589.8	0.15462153	0.14518815	
590	0.1552737	0.14528975	
590.2	0.15609271	0.1453913	
590.4	0.15618154	0.14549282	
590.6	0.15691989	0.14559429	
590.8	0.15706451	0.14569572	
591	0.15691358	0.14579711	
591.2	0.15701359	0.14589846	
591.4	0.15711622	0.14599977	
591.6	0.15768513	0.14610104	
591.8	0.15788913	0.14620226	
592	0.15794968	0.14630345	
592.2	0.1578766	0.14640459	
592.4	0.15723264	0.1465057	
592.6	0.15691609	0.14660676	
592.8	0.15639201	0.14670778	
593	0.15685646	0.14680876	
593.2	0.15673839	0.1469097	
593.4	0.15667572	0.1470106	
593.6	0.15702312	0.14711145	
593.8	0.15714071	0.14721227	
594	0.15726759	0.14731305	
594.2	0.15739328	0.14741378	
594.4	0.15684355	0.14751448	
594.6	0.15686525	0.14761513	
594.8	0.15611595	0.14771574	
595	0.15597013	0.14781631	
595.2	0.15614194	0.14791684	
595.4	0.15633106	0.14801733	
595.6	0.1563702	0.14811778	
595.8	0.15653468	0.14821819	
596	0.1567029	0.14831856	
596.2	0.15637339	0.14841888	
596.4	0.15623414	0.14851917	
596.6	0.1565547	0.14861942	
596.8	0.15682847	0.14871962	
597	0.15772896	0.14881979	
597.2	0.15829382	0.14891991	
597.4	0.1585063	0.14901999	
597.6	0.15873065	0.14912004	
597.8	0.15869409	0.14922004	
598	0.15870148	0.14932	
598.2	0.15885222	0.14941992	
598.4	0.1585233	0.1495198	
598.6	0.15841128	0.14961964	
598.8	0.15778823	0.14971944	
599	0.15815078	0.1498192	
599.2	0.15784543	0.14991892	
599.4	0.15773699	0.15001859	
599.6	0.15766942	0.15011823	
599.8	0.15758436	0.15021783	
600	0.15761352	0.15031739	
600.2	0.15796927	0.1504169	
600.4	0.15848368	0.15051638	
600.6	0.1588833	0.15061581	
600.8	0.15933994	0.15071521	
601	0.1599207	0.15081456	
601.2	0.16007653	0.15091388	
601.4	0.16006111	0.15101315	
601.6	0.16037532	0.15111239	
601.8	0.16023864	0.15121158	
602	0.16009187	0.15131073	
602.2	0.15978595	0.15140985	
602.4	0.15973109	0.15150892	
602.6	0.15953797	0.15160795	
602.8	0.15906372	0.15170695	
603	0.15936807	0.1518059	
603.2	0.15935566	0.15190481	
603.4	0.15891267	0.15200369	
603.6	0.15826931	0.15210252	
603.8	0.15835264	0.15220131	
604	0.15906914	0.15230006	
604.2	0.15931605	0.15239878	
604.4	0.15914994	0.15249745	
604.6	0.15992822	0.15259608	
604.8	0.16045071	0.15269467	
605	0.16097013	0.15279322	
605.2	0.16137312	0.15289174	
605.4	0.16172931	0.15299021	
605.6	0.1619411	0.15308864	
605.8	0.16192703	0.15318703	
606	0.16178688	0.15328539	
606.2	0.16232746	0.1533837	
606.4	0.16248713	0.15348197	
606.6	0.16218054	0.15358021	
606.8	0.16280974	0.1536784	
607	0.16305002	0.15377655	
607.2	0.16316706	0.15387467	
607.4	0.16289227	0.15397274	
607.6	0.16321062	0.15407077	
607.8	0.16387431	0.15416877	
608	0.16392217	0.15426672	
608.2	0.16349721	0.15436464	
608.4	0.16315264	0.15446251	
608.6	0.16309677	0.15456035	
608.8	0.16287677	0.15465814	
609	0.1629281	0.1547559	
609.2	0.16279457	0.15485361	
609.4	0.16243686	0.15495129	
609.6	0.16232637	0.15504893	
609.8	0.16242538	0.15514653	
610	0.16224876	0.15524408	
610.2	0.16235298	0.1553416	
610.4	0.16229836	0.15543908	
610.6	0.16241478	0.15553652	
610.8	0.16322886	0.15563392	
611	0.16307619	0.15573128	
611.2	0.16367565	0.1558286	
611.4	0.16415066	0.15592588	
611.6	0.16417396	0.15602312	
611.8	0.16402588	0.15612033	
612	0.16397107	0.15621749	
612.2	0.16380864	0.15631461	
612.4	0.16315394	0.1564117	
612.6	0.16275716	0.15650874	
612.8	0.16343993	0.15660575	
613	0.16370255	0.15670271	
613.2	0.16394962	0.15679964	
613.4	0.16457083	0.15689653	
613.6	0.16500534	0.15699338	
613.8	0.16539141	0.15709019	
614	0.16614391	0.15718696	
614.2	0.16605047	0.15728369	
614.4	0.16620661	0.15738038	
614.6	0.1660721	0.15747703	
614.8	0.1665318	0.15757364	
615	0.16654028	0.15767022	
615.2	0.16703425	0.15776675	
615.4	0.16697487	0.15786325	
615.6	0.1670697	0.1579597	
615.8	0.1670076	0.15805612	
616	0.16700444	0.1581525	
616.2	0.16657062	0.15824884	
616.4	0.16619006	0.15834514	
616.6	0.1661721	0.1584414	
616.8	0.16681559	0.15853762	
617	0.16705285	0.1586338	
617.2	0.16733661	0.15872995	
617.4	0.16754784	0.15882605	
617.6	0.16744723	0.15892212	
617.8	0.16758357	0.15901814	
618	0.16801589	0.15911413	
618.2	0.16774584	0.15921008	
618.4	0.16841389	0.15930599	
618.6	0.16856287	0.15940186	
618.8	0.16861165	0.15949769	
619	0.16835136	0.15959349	
619.2	0.1688463	0.15968924	
619.4	0.16867519	0.15978496	
619.6	0.16871231	0.15988063	
619.8	0.16884549	0.15997627	
620	0.16914684	0.16007187	
620.2	0.16919526	0.16016743	
620.4	0.16909227	0.16026295	
620.6	0.16921736	0.16035844	
620.8	0.16931759	0.16045388	
621	0.1689739	0.16054929	
621.2	0.16860366	0.16064465	
621.4	0.16806193	0.16073998	
621.6	0.16769889	0.16083527	
621.8	0.1673687	0.16093052	
622	0.16748915	0.16102573	
622.2	0.16738721	0.16112091	
622.4	0.16747361	0.16121604	
622.6	0.16644344	0.16131114	
622.8	0.16601605	0.1614062	
623	0.16640959	0.16150122	
623.2	0.16712309	0.1615962	
623.4	0.16664123	0.16169114	
623.6	0.16677399	0.16178604	
623.8	0.16733693	0.16188091	
624	0.16806127	0.16197574	
624.2	0.16780673	0.16207052	
624.4	0.16792809	0.16216527	
624.6	0.16845355	0.16225999	
624.8	0.16890595	0.16235466	
625	0.16882314	0.16244929	
625.2	0.16902528	0.16254389	
625.4	0.16908161	0.16263845	
625.6	0.16924024	0.16273297	
625.8	0.16951326	0.16282745	
626	0.16977431	0.16292189	
626.2	0.16950511	0.1630163	
626.4	0.16939645	0.16311066	
626.6	0.16896741	0.16320499	
626.8	0.16938031	0.16329928	
627	0.16941717	0.16339353	
627.2	0.16908689	0.16348775	
627.4	0.16868874	0.16358192	
627.6	0.16860418	0.16367606	
627.8	0.16853804	0.16377016	
628	0.16880072	0.16386422	
628.2	0.16855675	0.16395824	
628.4	0.1693265	0.16405223	
628.6	0.16926772	0.16414617	
628.8	0.16933895	0.16424008	
629	0.16973443	0.16433395	
629.2	0.16988117	0.16442778	
629.4	0.17011421	0.16452158	
629.6	0.17010827	0.16461533	
629.8	0.17034651	0.16470905	
630	0.1700623	0.16480273	
630.2	0.1701395	0.16489637	
630.4	0.17009616	0.16498998	
630.6	0.17061148	0.16508354	
630.8	0.17150893	0.16517707	
631	0.17217113	0.16527056	
631.2	0.17260843	0.16536401	
631.4	0.17273086	0.16545743	
631.6	0.17333312	0.1655508	
631.8	0.17379102	0.16564414	
632	0.17426033	0.16573744	
632.2	0.17459461	0.16583071	
632.4	0.17476931	0.16592393	
632.6	0.17435983	0.16601712	
632.8	0.17433372	0.16611027	
633	0.17487282	0.16620338	
633.2	0.17373373	0.16629645	
633.4	0.17343345	0.16638949	
633.6	0.17322461	0.16648249	
633.8	0.17277465	0.16657545	
634	0.17260909	0.16666837	
634.2	0.17284589	0.16676126	
634.4	0.17266781	0.16685411	
634.6	0.17338596	0.16694692	
634.8	0.17408502	0.16703969	
635	0.17401732	0.16713242	
635.2	0.17414193	0.16722512	
635.4	0.1742668	0.16731778	
635.6	0.17506275	0.1674104	
635.8	0.17495413	0.16750299	
636	0.17467727	0.16759553	
636.2	0.17446094	0.16768804	
636.4	0.17440371	0.16778051	
636.6	0.17369121	0.16787295	
636.8	0.17376254	0.16796535	
637	0.17372652	0.16805771	
637.2	0.17291479	0.16815003	
637.4	0.17289781	0.16824231	
637.6	0.17252835	0.16833456	
637.8	0.17217696	0.16842677	
638	0.17245387	0.16851894	
638.2	0.17281435	0.16861108	
638.4	0.17317652	0.16870317	
638.6	0.17363245	0.16879523	
638.8	0.1746405	0.16888726	
639	0.17499716	0.16897924	
639.2	0.1756574	0.16907119	
639.4	0.17602208	0.1691631	
639.6	0.17657532	0.16925497	
639.8	0.17643987	0.16934681	
640	0.17639108	0.16943861	
640.2	0.17643316	0.16953037	
640.4	0.17718943	0.1696221	
640.6	0.17715503	0.16971378	
640.8	0.1776097	0.16980543	
641	0.17741466	0.16989705	
641.2	0.17713441	0.16998862	
641.4	0.17686248	0.17008016	
641.6	0.17658845	0.17017166	
641.8	0.17631942	0.17026313	
642	0.17643444	0.17035456	
642.2	0.17604456	0.17044595	
642.4	0.17589767	0.1705373	
642.6	0.17606696	0.17062862	
642.8	0.17655057	0.1707199	
643	0.17601896	0.17081114	
643.2	0.1760062	0.17090234	
643.4	0.17659595	0.17099351	
643.6	0.17655703	0.17108464	
643.8	0.17689496	0.17117574	
644	0.17772217	0.1712668	
644.2	0.17796794	0.17135782	
644.4	0.17907348	0.1714488	
644.6	0.17857496	0.17153975	
644.8	0.1787654	0.17163066	
645	0.17893592	0.17172153	
645.2	0.17844305	0.17181237	
645.4	0.17901974	0.17190317	
645.6	0.17883008	0.17199393	
645.8	0.17844204	0.17208465	
646	0.17820402	0.17217534	
646.2	0.17796183	0.17226599	
646.4	0.17839755	0.17235661	
646.6	0.17836218	0.17244719	
646.8	0.17772153	0.17253773	
647	0.17753257	0.17262824	
647.2	0.17823312	0.1727187	
647.4	0.17885438	0.17280914	
647.6	0.17888034	0.17289953	
647.8	0.17981483	0.17298989	
648	0.18028437	0.17308021	
648.2	0.18029165	0.1731705	
648.4	0.18051863	0.17326074	
648.6	0.18063608	0.17335096	
648.8	0.18106064	0.17344113	
649	0.18092549	0.17353127	
649.2	0.18081752	0.17362137	
649.4	0.18180916	0.17371144	
649.6	0.18084422	0.17380147	
649.8	0.18028734	0.17389146	
650	0.18007041	0.17398142	
650.2	0.18002572	0.17407134	
650.4	0.17958503	0.17416122	
650.6	0.17951471	0.17425107	
650.8	0.17945423	0.17434088	
651	0.17964703	0.17443065	
651.2	0.179936	0.17452039	
651.4	0.17994398	0.17461009	
651.6	0.17941495	0.17469975	
651.8	0.17978993	0.17478938	
652	0.17976649	0.17487897	
652.2	0.17942414	0.17496853	
652.4	0.17943025	0.17505805	
652.6	0.18015686	0.17514753	
652.8	0.18000946	0.17523698	
653	0.18000715	0.17532639	
653.2	0.17986046	0.17541576	
653.4	0.18002724	0.1755051	
653.6	0.17952689	0.1755944	
653.8	0.17949386	0.17568367	
654	0.17998596	0.1757729	
654.2	0.18039871	0.17586209	
654.4	0.18053536	0.17595125	
654.6	0.18095514	0.17604037	
654.8	0.18092463	0.17612945	
655	0.18098875	0.1762185	
655.2	0.18139421	0.17630751	
655.4	0.18137438	0.17639649	
655.6	0.18122616	0.17648543	
655.8	0.18183436	0.17657434	
656	0.18223038	0.1766632	
656.2	0.18252447	0.17675204	
656.4	0.18302289	0.17684083	
656.6	0.18315445	0.17692959	
656.8	0.18292735	0.17701832	
657	0.18257114	0.177107	
657.2	0.18252476	0.17719566	
657.4	0.18315314	0.17728427	
657.6	0.1833145	0.17737285	
657.8	0.1835701	0.1774614	
658	0.183768	0.1775499	
658.2	0.18394326	0.17763838	
658.4	0.18354702	0.17772681	
658.6	0.18355168	0.17781521	
658.8	0.18413969	0.17790358	
659	0.18436869	0.17799191	
659.2	0.18439388	0.1780802	
659.4	0.18449205	0.17816846	
659.6	0.18425996	0.17825668	
659.8	0.18494569	0.17834487	
660	0.18488342	0.17843302	
660.2	0.18470589	0.17852113	
660.4	0.18385769	0.17860921	
660.6	0.18347529	0.17869725	
660.8	0.18317281	0.17878526	
661	0.18284534	0.17887323	
661.2	0.18322314	0.17896117	
661.4	0.18314058	0.17904907	
661.6	0.18286181	0.17913693	
661.8	0.18277064	0.17922476	
662	0.18313019	0.17931255	
662.2	0.18368125	0.17940031	
662.4	0.18383036	0.17948803	
662.6	0.18479329	0.17957572	
662.8	0.18491559	0.17966337	
663	0.18497454	0.17975099	
663.2	0.18514304	0.17983857	
663.4	0.1858156	0.17992611	
663.6	0.18599922	0.18001362	
663.8	0.18658218	0.18010109	
664	0.1862743	0.18018853	
664.2	0.18656503	0.18027593	
664.4	0.18610515	0.1803633	
664.6	0.18631787	0.18045063	
664.8	0.18601228	0.18053793	
665	0.18594123	0.18062519	
665.2	0.18607277	0.18071241	
665.4	0.18586553	0.1807996	
665.6	0.1857998	0.18088676	
665.8	0.18607062	0.18097388	
666	0.18691082	0.18106096	
666.2	0.18678437	0.18114801	
666.4	0.18691592	0.18123502	
666.6	0.18709942	0.181322	
666.8	0.18667929	0.18140895	
667	0.18711427	0.18149585	
667.2	0.18724439	0.18158273	
667.4	0.18712968	0.18166956	
667.6	0.18715221	0.18175636	
667.8	0.18679992	0.18184313	
668	0.18666516	0.18192986	
668.2	0.18712175	0.18201656	
668.4	0.18683392	0.18210322	
668.6	0.18675244	0.18218985	
668.8	0.18677528	0.18227644	
669	0.18697689	0.18236299	
669.2	0.18719844	0.18244951	
669.4	0.18707746	0.182536	
669.6	0.1870842	0.18262245	
669.8	0.18710108	0.18270886	
670	0.18783361	0.18279524	
670.2	0.18776245	0.18288159	
670.4	0.18829079	0.1829679	
670.6	0.18850656	0.18305418	
670.8	0.18895095	0.18314042	
671	0.18936461	0.18322662	
671.2	0.18910985	0.18331279	
671.4	0.18901237	0.18339893	
671.6	0.18924817	0.18348503	
671.8	0.18973975	0.18357109	
672	0.19014337	0.18365712	
672.2	0.19046289	0.18374312	
672.4	0.18986578	0.18382908	
672.6	0.1892923	0.18391501	
672.8	0.18924245	0.1840009	
673	0.18892269	0.18408675	
673.2	0.18857542	0.18417258	
673.4	0.1879655	0.18425836	
673.6	0.18823794	0.18434411	
673.8	0.18828935	0.18442983	
674	0.18879753	0.18451551	
674.2	0.18858098	0.18460116	
674.4	0.18859795	0.18468677	
674.6	0.18859799	0.18477235	
674.8	0.18893613	0.1848579	
675	0.1889664	0.1849434	
675.2	0.18906872	0.18502888	
675.4	0.18921186	0.18511432	
675.6	0.18943334	0.18519972	
675.8	0.18973535	0.18528509	
676	0.18922195	0.18537043	
676.2	0.18938715	0.18545573	
676.4	0.18908427	0.185541	
676.6	0.1893754	0.18562623	
676.8	0.18955506	0.18571143	
677	0.18921803	0.18579659	
677.2	0.18927086	0.18588172	
677.4	0.18970636	0.18596681	
677.6	0.19048504	0.18605187	
677.8	0.19081555	0.18613689	
678	0.19088331	0.18622188	
678.2	0.19107355	0.18630684	
678.4	0.1905864	0.18639176	
678.6	0.19081872	0.18647665	
678.8	0.19135293	0.1865615	
679	0.19159107	0.18664632	
679.2	0.19152872	0.1867311	
679.4	0.19080924	0.18681585	
679.6	0.19081001	0.18690057	
679.8	0.19063749	0.18698525	
680	0.19070391	0.18706989	
680.2	0.19108476	0.1871545	
680.4	0.19095815	0.18723908	
680.6	0.19141125	0.18732362	
680.8	0.19145978	0.18740813	
681	0.19166166	0.18749261	
681.2	0.19252173	0.18757705	
681.4	0.19288442	0.18766145	
681.6	0.19314399	0.18774583	
681.8	0.19331603	0.18783016	
682	0.19341264	0.18791447	
682.2	0.19327173	0.18799874	
682.4	0.19295598	0.18808297	
682.6	0.19293294	0.18816717	
682.8	0.19358873	0.18825134	
683	0.19326074	0.18833547	
683.2	0.19282665	0.18841957	
683.4	0.19275758	0.18850363	
683.6	0.19243413	0.18858767	
683.8	0.1922593	0.18867166	
684	0.19186209	0.18875562	
684.2	0.19180924	0.18883955	
684.4	0.19159479	0.18892345	
684.6	0.19160997	0.18900731	
684.8	0.1918517	0.18909113	
685	0.19222419	0.18917492	
685.2	0.1927379	0.18925868	
685.4	0.19271034	0.18934241	
685.6	0.19274398	0.1894261	
685.8	0.19262752	0.18950975	
686	0.19238774	0.18959338	
686.2	0.19265541	0.18967696	
686.4	0.19315207	0.18976052	
686.6	0.19317892	0.18984404	
686.8	0.1938279	0.18992753	
687	0.19344937	0.19001098	
687.2	0.1936964	0.1900944	
687.4	0.19320038	0.19017778	
687.6	0.19295971	0.19026113	
687.8	0.19272009	0.19034445	
688	0.19219854	0.19042774	
688.2	0.19190731	0.19051099	
688.4	0.19208256	0.1905942	
688.6	0.19224798	0.19067738	
688.8	0.19250373	0.19076053	
689	0.19304038	0.19084365	
689.2	0.19349861	0.19092673	
689.4	0.19347544	0.19100978	
689.6	0.19341623	0.19109279	
689.8	0.19404472	0.19117577	
690	0.19486987	0.19125872	
690.2	0.19600124	0.19134163	
690.4	0.19616624	0.19142451	
690.6	0.1963504	0.19150736	
690.8	0.19651934	0.19159017	
691	0.19681397	0.19167295	
691.2	0.1970731	0.19175569	
691.4	0.1967757	0.1918384	
691.6	0.19680978	0.19192108	
691.8	0.19631054	0.19200373	
692	0.19628029	0.19208634	
692.2	0.19614257	0.19216891	
692.4	0.19618353	0.19225146	
692.6	0.19586015	0.19233397	
692.8	0.19569879	0.19241645	
693	0.19604469	0.19249889	
693.2	0.19629253	0.1925813	
693.4	0.1965893	0.19266368	
693.6	0.19639277	0.19274602	
693.8	0.19719277	0.19282833	
694	0.19736165	0.19291061	
694.2	0.19807895	0.19299285	
694.4	0.19765873	0.19307506	
694.6	0.19796216	0.19315724	
694.8	0.1980986	0.19323938	
695	0.19784342	0.19332149	
695.2	0.19775007	0.19340356	
695.4	0.1972442	0.19348561	
695.6	0.19673499	0.19356762	
695.8	0.19670873	0.19364959	
696	0.19641695	0.19373154	
696.2	0.19574849	0.19381345	
696.4	0.19537377	0.19389533	
696.6	0.19552683	0.19397717	
696.8	0.19525087	0.19405898	
697	0.19545846	0.19414076	
697.2	0.19567578	0.1942225	
697.4	0.19583982	0.19430421	
697.6	0.1953795	0.19438589	
697.8	0.1960564	0.19446754	
698	0.19635045	0.19454915	
698.2	0.19695103	0.19463073	
698.4	0.19673263	0.19471227	
698.6	0.19671028	0.19479378	
698.8	0.19676538	0.19487526	
699	0.19623187	0.19495671	
699.2	0.19625114	0.19503812	
699.4	0.19645528	0.1951195	
699.6	0.19675417	0.19520085	
699.8	0.19701046	0.19528217	
700	0.19685617	0.19536345	
700.2	0.19695677	0.19544469	
700.4	0.19711805	0.19552591	
700.6	0.19748843	0.19560709	
700.8	0.19767248	0.19568824	
701	0.19784099	0.19576936	
701.2	0.19797629	0.19585044	
701.4	0.197898	0.19593149	
701.6	0.19766785	0.19601251	
701.8	0.19791555	0.1960935	
702	0.19833341	0.19617445	
702.2	0.19870284	0.19625537	
702.4	0.19905887	0.19633626	
702.6	0.19874168	0.19641711	
702.8	0.19920879	0.19649793	
703	0.19917629	0.19657872	
703.2	0.19949942	0.19665947	
703.4	0.19997539	0.1967402	
703.6	0.19979312	0.19682089	
703.8	0.19953958	0.19690154	
704	0.19937381	0.19698217	
704.2	0.19993858	0.19706276	
704.4	0.20056606	0.19714332	
704.6	0.20014299	0.19722385	
704.8	0.19982597	0.19730434	
705	0.19919	0.1973848	
705.2	0.19903879	0.19746523	
705.4	0.19879942	0.19754563	
705.6	0.19877685	0.19762599	
705.8	0.19891125	0.19770632	
706	0.19915475	0.19778662	
706.2	0.19929945	0.19786689	
706.4	0.19917158	0.19794712	
706.6	0.19939376	0.19802732	
706.8	0.19970172	0.19810749	
707	0.1998587	0.19818762	
707.2	0.2000993	0.19826773	
707.4	0.20021005	0.1983478	
707.6	0.20028009	0.19842784	
707.8	0.20073731	0.19850784	
708	0.20114675	0.19858781	
708.2	0.20203185	0.19866775	
708.4	0.20185252	0.19874766	
708.6	0.20078356	0.19882754	
708.8	0.20061843	0.19890738	
709	0.2007979	0.19898719	
709.2	0.20115023	0.19906697	
709.4	0.20107973	0.19914672	
709.6	0.20113255	0.19922643	
709.8	0.2012603	0.19930612	
710	0.20098813	0.19938576	
710.2	0.20093469	0.19946538	
710.4	0.20122228	0.19954497	
710.6	0.20192504	0.19962452	
710.8	0.20239928	0.19970404	
711	0.20279037	0.19978353	
711.2	0.20276327	0.19986298	
711.4	0.20262334	0.19994241	
711.6	0.20321877	0.2000218	
711.8	0.20320078	0.20010116	
712	0.20289862	0.20018049	
712.2	0.20342325	0.20025978	
712.4	0.20299847	0.20033904	
712.6	0.20259887	0.20041827	
712.8	0.20257113	0.20049747	
713	0.20271491	0.20057664	
713.2	0.20241349	0.20065577	
713.4	0.20209973	0.20073488	
713.6	0.20239621	0.20081395	
713.8	0.2027216	0.20089298	
714	0.20268227	0.20097199	
714.2	0.20305536	0.20105096	
714.4	0.20298854	0.20112991	
714.6	0.20259028	0.20120881	
714.8	0.20222757	0.20128769	
715	0.20160336	0.20136654	
715.2	0.20116923	0.20144535	
715.4	0.20120597	0.20152413	
715.6	0.20140284	0.20160288	
715.8	0.20173179	0.2016816	
716	0.2023263	0.20176029	
716.2	0.20334235	0.20183894	
716.4	0.20340173	0.20191757	
716.6	0.20339812	0.20199616	
716.8	0.20390848	0.20207471	
717	0.20418067	0.20215324	
717.2	0.20478406	0.20223174	
717.4	0.20534571	0.2023102	
717.6	0.2060245	0.20238863	
717.8	0.20592003	0.20246703	
718	0.20577078	0.2025454	
718.2	0.20559127	0.20262373	
718.4	0.2049295	0.20270204	
718.6	0.20424836	0.20278031	
718.8	0.20378554	0.20285855	
719	0.20327679	0.20293676	
719.2	0.20349613	0.20301494	
719.4	0.20313236	0.20309308	
719.6	0.20308593	0.2031712	
719.8	0.20367565	0.20324928	
720	0.20332227	0.20332733	
720.2	0.20367323	0.20340535	
720.4	0.20370917	0.20348333	
720.6	0.20359943	0.20356129	
720.8	0.20378076	0.20363921	
721	0.20393488	0.20371711	
721.2	0.20402281	0.20379497	
721.4	0.20442878	0.2038728	
721.6	0.20425456	0.20395059	
721.8	0.20407439	0.20402836	
722	0.20473108	0.20410609	
722.2	0.20499937	0.2041838	
722.4	0.20523087	0.20426147	
722.6	0.20534493	0.20433911	
722.8	0.20566345	0.20441672	
723	0.20579713	0.20449429	
723.2	0.20629859	0.20457184	
723.4	0.20567428	0.20464935	
723.6	0.20637228	0.20472684	
723.8	0.20652797	0.20480429	
724	0.2065764	0.20488171	
724.2	0.20658934	0.20495909	
724.4	0.20615279	0.20503645	
724.6	0.20571428	0.20511378	
724.8	0.20541223	0.20519107	
725	0.20475543	0.20526833	
725.2	0.20452768	0.20534557	
725.4	0.20472532	0.20542277	
725.6	0.20425142	0.20549994	
725.8	0.20462657	0.20557707	
726	0.20458174	0.20565418	
726.2	0.20455659	0.20573125	
726.4	0.20526201	0.2058083	
726.6	0.20521435	0.20588531	
726.8	0.20532807	0.20596229	
727	0.20536254	0.20603924	
727.2	0.20597055	0.20611616	
727.4	0.20630149	0.20619305	
727.6	0.20695537	0.20626991	
727.8	0.20694562	0.20634673	
728	0.20744977	0.20642353	
728.2	0.20719418	0.20650029	
728.4	0.20729799	0.20657702	
728.6	0.20768728	0.20665372	
728.8	0.20773698	0.20673039	
729	0.20748469	0.20680703	
729.2	0.20762814	0.20688364	
729.4	0.2075836	0.20696021	
729.6	0.20816024	0.20703676	
729.8	0.20839936	0.20711327	
730	0.20823013	0.20718976	
730.2	0.20862701	0.20726621	
730.4	0.20873344	0.20734263	
730.6	0.20853438	0.20741902	
730.8	0.20837719	0.20749538	
731	0.20855635	0.20757171	
731.2	0.20845935	0.20764801	
731.4	0.20841755	0.20772427	
731.6	0.20876412	0.20780051	
731.8	0.20936938	0.20787671	
732	0.20953278	0.20795289	
732.2	0.20928325	0.20802903	
732.4	0.20957274	0.20810514	
732.6	0.20984206	0.20818122	
732.8	0.20938957	0.20825727	
733	0.20924054	0.20833329	
733.2	0.20913436	0.20840928	
733.4	0.20972451	0.20848524	
733.6	0.21056052	0.20856117	
733.8	0.2107128	0.20863706	
734	0.21078044	0.20871293	
734.2	0.21114838	0.20878876	
734.4	0.21107348	0.20886457	
734.6	0.21091937	0.20894034	
734.8	0.21082761	0.20901608	
735	0.21089815	0.20909179	
735.2	0.21092184	0.20916748	
735.4	0.21172873	0.20924313	
735.6	0.21215342	0.20931875	
735.8	0.2120841	0.20939433	
736	0.21199211	0.20946989	
736.2	0.21222109	0.20954542	
736.4	0.21281505	0.20962092	
736.6	0.21256549	0.20969638	
736.8	0.21248166	0.20977182	
737	0.21303119	0.20984723	
737.2	0.21295439	0.2099226	
737.4	0.21317102	0.20999794	
737.6	0.21338002	0.21007326	
737.8	0.2131005	0.21014854	
738	0.21237087	0.21022379	
738.2	0.21153772	0.21029901	
738.4	0.21058046	0.21037421	
738.6	0.20985424	0.21044937	
738.8	0.21023659	0.2105245	
739	0.20982757	0.2105996	
739.2	0.20953723	0.21067467	
739.4	0.20987568	0.21074971	
739.6	0.21038367	0.21082472	
739.8	0.21035075	0.21089969	
740	0.21032773	0.21097464	
740.2	0.21104361	0.21104956	
740.4	0.21073763	0.21112445	
740.6	0.20997015	0.2111993	
740.8	0.2103704	0.21127413	
741	0.21043249	0.21134892	
741.2	0.20994874	0.21142369	
741.4	0.21069062	0.21149843	
741.6	0.21093346	0.21157313	
741.8	0.21075129	0.21164781	
742	0.21049152	0.21172245	
742.2	0.21045234	0.21179706	
742.4	0.21081325	0.21187165	
742.6	0.2111274	0.2119462	
742.8	0.21201208	0.21202073	
743	0.21209855	0.21209522	
743.2	0.21212799	0.21216968	
743.4	0.21278524	0.21224411	
743.6	0.21312827	0.21231852	
743.8	0.21244719	0.21239289	
744	0.21288372	0.21246723	
744.2	0.21363497	0.21254154	
744.4	0.21339025	0.21261583	
744.6	0.21345469	0.21269008	
744.8	0.21369863	0.2127643	
745	0.21368527	0.21283849	
745.2	0.21376519	0.21291265	
745.4	0.21437016	0.21298678	
745.6	0.21394701	0.21306089	
745.8	0.21472926	0.21313496	
746	0.2145083	0.213209	
746.2	0.21433331	0.21328301	
746.4	0.21427438	0.21335699	
746.6	0.21413051	0.21343094	
746.8	0.21380428	0.21350486	
747	0.21377263	0.21357876	
747.2	0.21320582	0.21365262	
747.4	0.21312494	0.21372645	
747.6	0.21283399	0.21380025	
747.8	0.2127899	0.21387402	
748	0.21358652	0.21394776	
748.2	0.21396571	0.21402147	
748.4	0.21399999	0.21409516	
748.6	0.21359063	0.21416881	
748.8	0.21335188	0.21424243	
749	0.21322476	0.21431602	
749.2	0.21331688	0.21438959	
749.4	0.21395557	0.21446312	
749.6	0.21430236	0.21453662	
749.8	0.21502994	0.21461009	
750	0.21489571	0.21468354	
750.2	0.21524831	0.21475695	
750.4	0.21551074	0.21483033	
750.6	0.21586639	0.21490369	
750.8	0.2159465	0.21497701	
751	0.21585187	0.21505031	
751.2	0.21567498	0.21512357	
751.4	0.21544628	0.21519681	
751.6	0.21500644	0.21527001	
751.8	0.21560923	0.21534319	
752	0.21558455	0.21541633	
752.2	0.21585726	0.21548945	
752.4	0.21553413	0.21556253	
752.6	0.21538587	0.21563559	
752.8	0.21536424	0.21570862	
753	0.21539686	0.21578162	
753.2	0.21546966	0.21585458	
753.4	0.21591463	0.21592752	
753.6	0.21566331	0.21600043	
753.8	0.21583903	0.21607331	
754	0.21589777	0.21614616	
754.2	0.21574919	0.21621898	
754.4	0.21569397	0.21629177	
754.6	0.21543383	0.21636453	
754.8	0.21507362	0.21643726	
755	0.21421212	0.21650997	
755.2	0.21481338	0.21658264	
755.4	0.21451242	0.21665528	
755.6	0.21455365	0.2167279	
755.8	0.21536519	0.21680048	
756	0.2153865	0.21687304	
756.2	0.21647066	0.21694556	
756.4	0.21653491	0.21701806	
756.6	0.21677074	0.21709052	
756.8	0.21700112	0.21716296	
757	0.21693748	0.21723537	
757.2	0.21718103	0.21730775	
757.4	0.21742225	0.2173801	
757.6	0.21729599	0.21745242	
757.8	0.21756109	0.21752471	
758	0.21733455	0.21759697	
758.2	0.21748016	0.2176692	
758.4	0.21758607	0.2177414	
758.6	0.21723202	0.21781358	
758.8	0.21735946	0.21788572	
759	0.21722611	0.21795783	
759.2	0.21732981	0.21802992	
759.4	0.21692421	0.21810198	
759.6	0.21704799	0.218174	
759.8	0.21728932	0.218246	
760	0.21746146	0.21831797	
760.2	0.21772057	0.21838991	
760.4	0.2172865	0.21846182	
760.6	0.2171204	0.2185337	
760.8	0.21729807	0.21860555	
761	0.21737173	0.21867738	
761.2	0.21693163	0.21874917	
761.4	0.21680847	0.21882093	
761.6	0.2169423	0.21889267	
761.8	0.21696508	0.21896438	
762	0.21725842	0.21903605	
762.2	0.21773306	0.2191077	
762.4	0.21814087	0.21917932	
762.6	0.2179413	0.21925091	
762.8	0.21834594	0.21932247	
763	0.21822338	0.219394	
763.2	0.21755811	0.21946551	
763.4	0.21747248	0.21953698	
763.6	0.21785356	0.21960843	
763.8	0.21760021	0.21967984	
764	0.21791351	0.21975123	
764.2	0.21819638	0.21982259	
764.4	0.21796053	0.21989392	
764.6	0.21827027	0.21996522	
764.8	0.21863505	0.22003649	
765	0.21897389	0.22010773	
765.2	0.21924658	0.22017894	
765.4	0.21977997	0.22025013	
765.6	0.21990732	0.22032129	
765.8	0.22037413	0.22039241	
766	0.22110181	0.22046351	
766.2	0.22153838	0.22053458	
766.4	0.22148892	0.22060562	
766.6	0.2214942	0.22067663	
766.8	0.22173198	0.22074762	
767	0.22138326	0.22081857	
767.2	0.2214588	0.22088949	
767.4	0.22182769	0.22096039	
767.6	0.2220332	0.22103126	
767.8	0.22231782	0.2211021	
768	0.22300062	0.22117291	
768.2	0.22288904	0.22124369	
768.4	0.22291769	0.22131444	
768.6	0.2231471	0.22138517	
768.8	0.22333415	0.22145586	
769	0.22348538	0.22152653	
769.2	0.22346958	0.22159717	
769.4	0.222663	0.22166778	
769.6	0.22228246	0.22173836	
769.8	0.22171172	0.22180891	
770	0.22105164	0.22187944	
770.2	0.2205643	0.22194993	
770.4	0.21927864	0.2220204	
770.6	0.21876821	0.22209083	
770.8	0.21820036	0.22216124	
771	0.2174117	0.22223163	
771.2	0.21736482	0.22230198	
771.4	0.21703845	0.2223723	
771.6	0.21747258	0.2224426	
771.8	0.21845102	0.22251286	
772	0.21877688	0.2225831	
772.2	0.21938883	0.22265331	
772.4	0.22055623	0.22272349	
772.6	0.22159292	0.22279365	
772.8	0.22287206	0.22286377	
773	0.22351983	0.22293387	
773.2	0.22401376	0.22300393	
773.4	0.22442742	0.22307397	
773.6	0.22475884	0.22314398	
773.8	0.22462302	0.22321397	
774	0.2249282	0.22328392	
774.2	0.2243725	0.22335384	
774.4	0.22322669	0.22342374	
774.6	0.22278728	0.22349361	
774.8	0.22207944	0.22356345	
775	0.22174106	0.22363326	
775.2	0.22138775	0.22370305	
775.4	0.22147736	0.2237728	
775.6	0.22167508	0.22384253	
775.8	0.22179097	0.22391223	
776	0.22167214	0.2239819	
776.2	0.22282109	0.22405154	
776.4	0.22322306	0.22412116	
776.6	0.22376299	0.22419074	
776.8	0.22395924	0.2242603	
777	0.22382554	0.22432983	
777.2	0.22400873	0.22439933	
777.4	0.22487489	0.22446881	
777.6	0.22483584	0.22453825	
777.8	0.22500234	0.22460767	
778	0.22442083	0.22467706	
778.2	0.22356722	0.22474642	
778.4	0.22384555	0.22481575	
778.6	0.22419132	0.22488505	
778.8	0.2242239	0.22495433	
779	0.22474936	0.22502358	
779.2	0.22396246	0.2250928	
779.4	0.22429683	0.22516199	
779.6	0.22430065	0.22523115	
779.8	0.22405119	0.22530029	
780	0.22345577	0.2253694	
780.2	0.22353673	0.22543848	
780.4	0.22316134	0.22550753	
780.6	0.22364108	0.22557655	
780.8	0.22374704	0.22564555	
781	0.22401114	0.22571452	
781.2	0.22441836	0.22578346	
781.4	0.22464951	0.22585237	
781.6	0.22421827	0.22592125	
781.8	0.22431694	0.22599011	
782	0.22385007	0.22605894	
782.2	0.2239695	0.22612774	
782.4	0.22475287	0.22619651	
782.6	0.22517749	0.22626525	
782.8	0.2248469	0.22633397	
783	0.22490757	0.22640266	
783.2	0.22438605	0.22647132	
783.4	0.2250667	0.22653995	
783.6	0.22498982	0.22660856	
783.8	0.22428944	0.22667713	
784	0.22421715	0.22674568	
784.2	0.22487294	0.22681421	
784.4	0.2254756	0.2268827	
784.6	0.22609395	0.22695117	
784.8	0.22627204	0.2270196	
785	0.22663909	0.22708801	
785.2	0.22651996	0.2271564	
785.4	0.22647364	0.22722475	
785.6	0.22658101	0.22729308	
785.8	0.2267342	0.22736138	
786	0.22636	0.22742965	
786.2	0.2262731	0.2274979	
786.4	0.22651299	0.22756611	
786.6	0.2270145	0.2276343	
786.8	0.22679798	0.22770246	
787	0.22756742	0.2277706	
787.2	0.22772181	0.2278387	
787.4	0.227994	0.22790678	
787.6	0.22791972	0.22797483	
787.8	0.2282188	0.22804286	
788	0.22874118	0.22811085	
788.2	0.22851698	0.22817882	
788.4	0.22846004	0.22824676	
788.6	0.22867777	0.22831467	
788.8	0.22845544	0.22838256	
789	0.22840228	0.22845042	
789.2	0.22858011	0.22851825	
789.4	0.2284963	0.22858605	
789.6	0.22816595	0.22865382	
789.8	0.22765556	0.22872157	
790	0.22746528	0.22878929	
790.2	0.22727335	0.22885699	
790.4	0.22725239	0.22892465	
790.6	0.22772361	0.22899229	
790.8	0.22775444	0.2290599	
791	0.22766864	0.22912748	
791.2	0.22718387	0.22919504	
791.4	0.22692757	0.22926257	
791.6	0.22720472	0.22933007	
791.8	0.22755324	0.22939754	
792	0.22695393	0.22946499	
792.2	0.22657744	0.22953241	
792.4	0.22717077	0.2295998	
792.6	0.22724805	0.22966716	
792.8	0.22756422	0.2297345	
793	0.22837023	0.22980181	
793.2	0.22822259	0.22986909	
793.4	0.22794492	0.22993635	
793.6	0.22749376	0.23000357	
793.8	0.22740636	0.23007077	
794	0.22743109	0.23013795	
794.2	0.22686136	0.23020509	
794.4	0.22670841	0.23027221	
794.6	0.22642864	0.2303393	
794.8	0.2261498	0.23040637	
795	0.22570463	0.23047341	
795.2	0.2258727	0.23054042	
795.4	0.22647002	0.2306074	
795.6	0.22708111	0.23067435	
795.8	0.22758316	0.23074128	
796	0.22763596	0.23080818	
796.2	0.22869337	0.23087506	
796.4	0.22933629	0.23094191	
796.6	0.23018114	0.23100873	
796.8	0.23034598	0.23107552	
797	0.23089799	0.23114228	
797.2	0.23066555	0.23120902	
797.4	0.23075846	0.23127573	
797.6	0.23051805	0.23134242	
797.8	0.23043019	0.23140908	
798	0.22966506	0.23147571	
798.2	0.22923669	0.23154231	
798.4	0.22895245	0.23160889	
798.6	0.22866889	0.23167544	
798.8	0.22820564	0.23174196	
799	0.22828941	0.23180845	
799.2	0.22861657	0.23187492	
799.4	0.228894	0.23194136	
799.6	0.2290915	0.23200778	
799.8	0.22919345	0.23207417	
800	0.22870893	0.23214053	
800.2	0.22891328	0.23220686	
800.4	0.22889789	0.23227317	
800.6	0.22986638	0.23233945	
800.8	0.23008322	0.2324057	
801	0.23141628	0.23247193	
801.2	0.23160478	0.23253813	
801.4	0.23151781	0.2326043	
801.6	0.23136002	0.23267045	
801.8	0.23101304	0.23273656	
802	0.23088766	0.23280266	
802.2	0.23073581	0.23286872	
802.4	0.2304402	0.23293476	
802.6	0.23039863	0.23300077	
802.8	0.23029835	0.23306676	
803	0.23097025	0.23313272	
803.2	0.23055742	0.23319865	
803.4	0.23018659	0.23326455	
803.6	0.23039837	0.23333043	
803.8	0.22978219	0.23339628	
804	0.22970272	0.23346211	
804.2	0.23035541	0.2335279	
804.4	0.2308037	0.23359368	
804.6	0.23184185	0.23365942	
804.8	0.23248662	0.23372514	
805	0.23255504	0.23379083	
805.2	0.23276339	0.23385649	
805.4	0.23260615	0.23392213	
805.6	0.23243676	0.23398774	
805.8	0.23209957	0.23405333	
806	0.23198896	0.23411889	
806.2	0.23158516	0.23418442	
806.4	0.23152932	0.23424992	
806.6	0.23161486	0.2343154	
806.8	0.23163035	0.23438085	
807	0.23196611	0.23444628	
807.2	0.23086462	0.23451168	
807.4	0.23070542	0.23457705	
807.6	0.23083825	0.23464239	
807.8	0.23073707	0.23470771	
808	0.23147354	0.23477301	
808.2	0.23166253	0.23483827	
808.4	0.2316797	0.23490351	
808.6	0.23202793	0.23496873	
808.8	0.23227934	0.23503391	
809	0.23221944	0.23509907	
809.2	0.23256856	0.23516421	
809.4	0.23221933	0.23522932	
809.6	0.23215283	0.2352944	
809.8	0.23191511	0.23535945	
810	0.23237861	0.23542448	
810.2	0.23251283	0.23548948	
810.4	0.23258799	0.23555446	
810.6	0.23281301	0.23561941	
810.8	0.23294168	0.23568433	
811	0.23309037	0.23574923	
811.2	0.23268347	0.2358141	
811.4	0.23324926	0.23587894	
811.6	0.23358023	0.23594376	
811.8	0.23379672	0.23600855	
812	0.23435723	0.23607332	
812.2	0.23437608	0.23613805	
812.4	0.23433503	0.23620277	
812.6	0.23435479	0.23626745	
812.8	0.23398559	0.23633211	
813	0.23321707	0.23639675	
813.2	0.23233012	0.23646136	
813.4	0.23168141	0.23652594	
813.6	0.23142915	0.23659049	
813.8	0.23173088	0.23665502	
814	0.23200156	0.23671953	
814.2	0.23163081	0.236784	
814.4	0.23102997	0.23684845	
814.6	0.23130389	0.23691288	
814.8	0.23168047	0.23697728	
815	0.23174166	0.23704165	
815.2	0.23196155	0.23710599	
815.4	0.2327772	0.23717032	
815.6	0.23311279	0.23723461	
815.8	0.23314306	0.23729888	
816	0.23354954	0.23736312	
816.2	0.23404393	0.23742733	
816.4	0.23422776	0.23749152	
816.6	0.23428839	0.23755569	
816.8	0.23457187	0.23761983	
817	0.23389036	0.23768394	
817.2	0.23389141	0.23774802	
817.4	0.234374	0.23781208	
817.6	0.23494035	0.23787612	
817.8	0.23559822	0.23794013	
818	0.23557883	0.23800411	
818.2	0.23541923	0.23806806	
818.4	0.23555872	0.23813199	
818.6	0.23629108	0.2381959	
818.8	0.2363417	0.23825978	
819	0.23622476	0.23832363	
819.2	0.23632788	0.23838745	
819.4	0.23671166	0.23845125	
819.6	0.23666183	0.23851503	
819.8	0.23651253	0.23857878	
820	0.23709456	0.2386425	
820.2	0.23719423	0.2387062	
820.4	0.23673688	0.23876987	
820.6	0.23651198	0.23883351	
820.8	0.23588442	0.23889713	
821	0.23496878	0.23896073	
821.2	0.23536172	0.2390243	
821.4	0.23555541	0.23908784	
821.6	0.23529304	0.23915136	
821.8	0.23567365	0.23921485	
822	0.2356678	0.23927831	
822.2	0.23568604	0.23934175	
822.4	0.23584785	0.23940516	
822.6	0.23566554	0.23946855	
822.8	0.23596154	0.23953191	
823	0.23585806	0.23959525	
823.2	0.23621142	0.23965856	
823.4	0.23685967	0.23972185	
823.6	0.23745833	0.2397851	
823.8	0.23781834	0.23984834	
824	0.23849825	0.23991155	
824.2	0.23824616	0.23997473	
824.4	0.23836356	0.24003789	
824.6	0.2387161	0.24010102	
824.8	0.23862623	0.24016412	
825	0.23909441	0.2402272	
825.2	0.23909243	0.24029026	
825.4	0.23923886	0.24035329	
825.6	0.23908887	0.24041629	
825.8	0.23916766	0.24047927	
826	0.23900599	0.24054222	
826.2	0.23873932	0.24060515	
826.4	0.23849147	0.24066805	
826.6	0.23815466	0.24073092	
826.8	0.238245	0.24079377	
827	0.23813018	0.2408566	
827.2	0.23782223	0.2409194	
827.4	0.23774721	0.24098217	
827.6	0.23731378	0.24104492	
827.8	0.23730845	0.24110764	
828	0.23730616	0.24117034	
828.2	0.2373672	0.24123301	
828.4	0.23793218	0.24129566	
828.6	0.23801991	0.24135828	
828.8	0.23768655	0.24142087	
829	0.23804853	0.24148344	
829.2	0.2384473	0.24154599	
829.4	0.23869815	0.24160851	
829.6	0.23842969	0.241671	
829.8	0.23793387	0.24173347	
830	0.238041	0.24179592	
830.2	0.23765746	0.24185833	
830.4	0.23799301	0.24192073	
830.6	0.23751245	0.24198309	
830.8	0.23738999	0.24204544	
831	0.23753329	0.24210775	
831.2	0.23673573	0.24217004	
831.4	0.23679301	0.24223231	
831.6	0.2363629	0.24229455	
831.8	0.23625777	0.24235677	
832	0.23641577	0.24241896	
832.2	0.23705931	0.24248113	
832.4	0.23762281	0.24254327	
832.6	0.2375643	0.24260538	
832.8	0.23785791	0.24266747	
833	0.23829084	0.24272954	
833.2	0.23884338	0.24279157	
833.4	0.23824644	0.24285359	
833.6	0.23806414	0.24291558	
833.8	0.23824445	0.24297754	
834	0.23833698	0.24303948	
834.2	0.23825291	0.2431014	
834.4	0.23900393	0.24316328	
834.6	0.23879793	0.24322515	
834.8	0.23919859	0.24328699	
835	0.23957972	0.2433488	
835.2	0.23946524	0.24341059	
835.4	0.23993787	0.24347235	
835.6	0.24027567	0.24353409	
835.8	0.24017563	0.2435958	
836	0.24065782	0.24365749	
836.2	0.24088117	0.24371916	
836.4	0.24100587	0.24378079	
836.6	0.24051232	0.24384241	
836.8	0.24018832	0.243904	
837	0.24013822	0.24396556	
837.2	0.24048578	0.2440271	
837.4	0.24020738	0.24408861	
837.6	0.23987455	0.2441501	
837.8	0.23998294	0.24421156	
838	0.24000031	0.244273	
838.2	0.24078104	0.24433441	
838.4	0.24140498	0.2443958	
838.6	0.2412555	0.24445717	
838.8	0.24127253	0.24451851	
839	0.24104918	0.24457982	
839.2	0.24104982	0.24464111	
839.4	0.24079304	0.24470237	
839.6	0.24037926	0.24476361	
839.8	0.23986096	0.24482483	
840	0.24010283	0.24488602	
840.2	0.23999101	0.24494718	
840.4	0.23984118	0.24500832	
840.6	0.23941572	0.24506944	
840.8	0.23957419	0.24513053	
841	0.23997579	0.2451916	
841.2	0.24026151	0.24525264	
841.4	0.24004148	0.24531365	
841.6	0.2398706	0.24537464	
841.8	0.24100918	0.24543561	
842	0.24194978	0.24549655	
842.2	0.24253957	0.24555747	
842.4	0.24275367	0.24561836	
842.6	0.24251558	0.24567923	
842.8	0.24246465	0.24574008	
843	0.24194467	0.24580089	
843.2	0.24161192	0.24586169	
843.4	0.24099596	0.24592246	
843.6	0.24115284	0.2459832	
843.8	0.24135312	0.24604392	
844	0.24126826	0.24610462	
844.2	0.24091786	0.24616529	
844.4	0.2408813	0.24622594	
844.6	0.24084639	0.24628656	
844.8	0.24068045	0.24634715	
845	0.2410373	0.24640773	
845.2	0.24133079	0.24646827	
845.4	0.24124159	0.2465288	
845.6	0.24155488	0.2465893	
845.8	0.24239122	0.24664977	
846	0.24263522	0.24671022	
846.2	0.24317025	0.24677065	
846.4	0.24319654	0.24683105	
846.6	0.24312564	0.24689142	
846.8	0.24302512	0.24695178	
847	0.24324086	0.2470121	
847.2	0.24353661	0.24707241	
847.4	0.24368466	0.24713268	
847.6	0.243864	0.24719294	
847.8	0.24342078	0.24725317	
848	0.24269044	0.24731337	
848.2	0.24240847	0.24737355	
848.4	0.24245141	0.24743371	
848.6	0.24231882	0.24749384	
848.8	0.24224844	0.24755395	
849	0.24296549	0.24761403	
849.2	0.24270819	0.24767409	
849.4	0.24226675	0.24773413	
849.6	0.24191606	0.24779414	
849.8	0.24239701	0.24785412	
850	0.24207325	0.24791408	
850.2	0.24231206	0.24797402	
850.4	0.24222954	0.24803393	
850.6	0.24264669	0.24809382	
850.8	0.24296451	0.24815368	
851	0.24395367	0.24821352	
851.2	0.24412414	0.24827334	
851.4	0.24390909	0.24833313	
851.6	0.2438209	0.2483929	
851.8	0.24413373	0.24845264	
852	0.24421084	0.24851236	
852.2	0.24452411	0.24857205	
852.4	0.24479415	0.24863173	
852.6	0.24441293	0.24869137	
852.8	0.24476845	0.24875099	
853	0.24484534	0.24881059	
853.2	0.24441205	0.24887016	
853.4	0.24418052	0.24892971	
853.6	0.2444685	0.24898924	
853.8	0.24432998	0.24904874	
854	0.24446252	0.24910822	
854.2	0.24475944	0.24916767	
854.4	0.24518018	0.2492271	
854.6	0.24538028	0.2492865	
854.8	0.24565628	0.24934588	
855	0.24516004	0.24940524	
855.2	0.24483436	0.24946457	
855.4	0.24488707	0.24952388	
855.6	0.24484783	0.24958316	
855.8	0.24472907	0.24964242	
856	0.24435568	0.24970166	
856.2	0.24380342	0.24976087	
856.4	0.24353259	0.24982006	
856.6	0.24326552	0.24987923	
856.8	0.24409276	0.24993837	
857	0.24401423	0.24999748	
857.2	0.24383494	0.25005657	
857.4	0.24404209	0.25011564	
857.6	0.24428482	0.25017469	
857.8	0.24376917	0.25023371	
858	0.24456454	0.2502927	
858.2	0.24418887	0.25035168	
858.4	0.24468956	0.25041062	
858.6	0.24495284	0.25046955	
858.8	0.2445022	0.25052845	
859	0.24398842	0.25058733	
859.2	0.24409055	0.25064618	
859.4	0.2445889	0.25070501	
859.6	0.24426367	0.25076381	
859.8	0.24390667	0.25082259	
860	0.24433297	0.25088135	
860.2	0.24391789	0.25094009	
860.4	0.24417251	0.2509988	
860.6	0.24406959	0.25105748	
860.8	0.24423482	0.25111614	
861	0.24411527	0.25117478	
861.2	0.24409727	0.2512334	
861.4	0.24419826	0.25129199	
861.6	0.24407344	0.25135056	
861.8	0.24455155	0.2514091	
862	0.24520471	0.25146762	
862.2	0.24584325	0.25152612	
862.4	0.24640067	0.25158459	
862.6	0.24703328	0.25164304	
862.8	0.24707609	0.25170146	
863	0.2474906	0.25175986	
863.2	0.24769341	0.25181824	
863.4	0.24879001	0.25187659	
863.6	0.24838788	0.25193492	
863.8	0.24801332	0.25199323	
864	0.24798883	0.25205151	
864.2	0.2471823	0.25210977	
864.4	0.24672257	0.25216801	
864.6	0.24605681	0.25222622	
864.8	0.24598722	0.25228441	
865	0.24597694	0.25234257	
865.2	0.24563321	0.25240071	
865.4	0.24559186	0.25245883	
865.6	0.24618429	0.25251693	
865.8	0.24638203	0.252575	
866	0.24605136	0.25263304	
866.2	0.24649993	0.25269107	
866.4	0.24632395	0.25274907	
866.6	0.24703014	0.25280704	
866.8	0.24705974	0.25286499	
867	0.24704453	0.25292292	
867.2	0.24721201	0.25298083	
867.4	0.24761828	0.25303871	
867.6	0.24740578	0.25309657	
867.8	0.24743752	0.25315441	
868	0.24686454	0.25321222	
868.2	0.24656036	0.25327001	
868.4	0.24668863	0.25332777	
868.6	0.24690715	0.25338551	
868.8	0.24737245	0.25344323	
869	0.24744751	0.25350093	
869.2	0.2479771	0.2535586	
869.4	0.24871792	0.25361625	
869.6	0.24866622	0.25367387	
869.8	0.24840387	0.25373147	
870	0.24818983	0.25378905	
870.2	0.24816456	0.2538466	
870.4	0.24872535	0.25390414	
870.6	0.24877794	0.25396164	
870.8	0.24879247	0.25401913	
871	0.2488829	0.25407659	
871.2	0.24934924	0.25413403	
871.4	0.24949661	0.25419144	
871.6	0.24936967	0.25424883	
871.8	0.24901795	0.2543062	
872	0.24827001	0.25436355	
872.2	0.248457	0.25442087	
872.4	0.24886053	0.25447817	
872.6	0.24883848	0.25453544	
872.8	0.24898907	0.25459269	
873	0.24887472	0.25464992	
873.2	0.2489359	0.25470713	
873.4	0.24855279	0.25476431	
873.6	0.24774096	0.25482147	
873.8	0.24763215	0.2548786	
874	0.24744188	0.25493572	
874.2	0.24781692	0.25499281	
874.4	0.24858128	0.25504987	
874.6	0.24850165	0.25510692	
874.8	0.2488944	0.25516394	
875	0.24880086	0.25522093	
875.2	0.24880844	0.25527791	
875.4	0.24851915	0.25533486	
875.6	0.24840729	0.25539178	
875.8	0.24882329	0.25544869	
876	0.24862783	0.25550557	
876.2	0.24942951	0.25556243	
876.4	0.25004456	0.25561926	
876.6	0.24982017	0.25567608	
876.8	0.24961287	0.25573287	
877	0.24926304	0.25578963	
877.2	0.2492465	0.25584638	
877.4	0.24920074	0.2559031	
877.6	0.24929804	0.25595979	
877.8	0.25011724	0.25601647	
878	0.25081767	0.25607312	
878.2	0.25090841	0.25612975	
878.4	0.25088868	0.25618635	
878.6	0.25091218	0.25624293	
878.8	0.25073017	0.25629949	
879	0.25012702	0.25635603	
879.2	0.24981861	0.25641254	
879.4	0.24996756	0.25646903	
879.6	0.24981049	0.2565255	
879.8	0.24976126	0.25658195	
880	0.2493071	0.25663837	
880.2	0.24952227	0.25669477	
880.4	0.24868673	0.25675114	
880.6	0.24796648	0.2568075	
880.8	0.24822394	0.25686383	
881	0.24837178	0.25692014	
881.2	0.2487527	0.25697642	
881.4	0.24916169	0.25703268	
881.6	0.25009279	0.25708892	
881.8	0.25116212	0.25714514	
882	0.25181163	0.25720133	
882.2	0.25209702	0.2572575	
882.4	0.25254319	0.25731365	
882.6	0.2526316	0.25736978	
882.8	0.25302719	0.25742588	
883	0.25330167	0.25748196	
883.2	0.25369584	0.25753801	
883.4	0.25402086	0.25759405	
883.6	0.25380982	0.25765006	
883.8	0.25356504	0.25770605	
884	0.25338772	0.25776201	
884.2	0.25307278	0.25781796	
884.4	0.25250157	0.25787388	
884.6	0.25250608	0.25792978	
884.8	0.25264218	0.25798565	
885	0.25187537	0.2580415	
885.2	0.25194774	0.25809733	
885.4	0.25210851	0.25815314	
885.6	0.25249625	0.25820893	
885.8	0.25271288	0.25826469	
886	0.25246373	0.25832043	
886.2	0.25189365	0.25837615	
886.4	0.25214751	0.25843184	
886.6	0.25172821	0.25848751	
886.8	0.25219717	0.25854316	
887	0.25209282	0.25859879	
887.2	0.25257654	0.25865439	
887.4	0.25213293	0.25870997	
887.6	0.25224092	0.25876553	
887.8	0.25193422	0.25882107	
888	0.25168444	0.25887658	
888.2	0.25135803	0.25893207	
888.4	0.25148419	0.25898754	
888.6	0.25232221	0.25904299	
888.8	0.25248449	0.25909841	
889	0.25276238	0.25915381	
889.2	0.25333487	0.25920919	
889.4	0.25389312	0.25926455	
889.6	0.2540286	0.25931988	
889.8	0.25437797	0.25937519	
890	0.25457851	0.25943048	
890.2	0.25504244	0.25948575	
890.4	0.2557035	0.25954099	
890.6	0.25483121	0.25959622	
890.8	0.25459817	0.25965142	
891	0.25435317	0.25970659	
891.2	0.2545604	0.25976175	
891.4	0.25362744	0.25981688	
891.6	0.25327432	0.25987199	
891.8	0.25288275	0.25992708	
892	0.25235865	0.25998214	
892.2	0.25244633	0.26003719	
892.4	0.25287428	0.26009221	
892.6	0.25366257	0.26014721	
892.8	0.2534932	0.26020218	
893	0.25414592	0.26025714	
893.2	0.25456232	0.26031207	
893.4	0.25444928	0.26036698	
893.6	0.25437649	0.26042186	
893.8	0.25505599	0.26047673	
894	0.25511246	0.26053157	
894.2	0.25476624	0.26058639	
894.4	0.25418452	0.26064119	
894.6	0.25360345	0.26069596	
894.8	0.25362014	0.26075072	
895	0.25376033	0.26080545	
895.2	0.2533759	0.26086016	
895.4	0.25276363	0.26091484	
895.6	0.25237055	0.26096951	
895.8	0.25275978	0.26102415	
896	0.2521495	0.26107877	
896.2	0.25317889	0.26113337	
896.4	0.25334457	0.26118795	
896.6	0.25394055	0.2612425	
896.8	0.25406473	0.26129703	
897	0.25454453	0.26135154	
897.2	0.25487159	0.26140603	
897.4	0.25475544	0.2614605	
897.6	0.25567564	0.26151494	
897.8	0.25600563	0.26156936	
898	0.25582462	0.26162376	
898.2	0.25540669	0.26167814	
898.4	0.2556303	0.26173249	
898.6	0.25565403	0.26178683	
898.8	0.25584211	0.26184114	
899	0.25545482	0.26189543	
899.2	0.25483648	0.26194969	
899.4	0.2544206	0.26200394	
899.6	0.25453174	0.26205816	
899.8	0.25488034	0.26211236	
900	0.25464374	0.26216654	
900.2	0.25515479	0.2622207	
900.4	0.25467618	0.26227483	
900.6	0.2551455	0.26232895	
900.8	0.25508622	0.26238304	
901	0.25554166	0.26243711	
901.2	0.25601559	0.26249116	
901.4	0.25665635	0.26254518	
901.6	0.25706577	0.26259918	
901.8	0.25698596	0.26265317	
902	0.25714837	0.26270713	
902.2	0.25689528	0.26276106	
902.4	0.25711225	0.26281498	
902.6	0.25646153	0.26286887	
902.8	0.25625258	0.26292275	
903	0.2560789	0.2629766	
903.2	0.25618649	0.26303043	
903.4	0.25652069	0.26308423	
903.6	0.25699446	0.26313802	
903.8	0.25706726	0.26319178	
904	0.25660547	0.26324552	
904.2	0.25663123	0.26329924	
904.4	0.25720449	0.26335294	
904.6	0.25779987	0.26340661	
904.8	0.25799767	0.26346027	
905	0.25882852	0.2635139	
905.2	0.25911403	0.26356751	
905.4	0.25939456	0.2636211	
905.6	0.25937814	0.26367467	
905.8	0.25929932	0.26372821	
906	0.25862682	0.26378174	
906.2	0.25825499	0.26383524	
906.4	0.25830975	0.26388872	
906.6	0.25800053	0.26394218	
906.8	0.25784227	0.26399562	
907	0.25810995	0.26404903	
907.2	0.257915	0.26410243	
907.4	0.25762925	0.2641558	
907.6	0.25753547	0.26420915	
907.8	0.2572591	0.26426248	
908	0.25692127	0.26431578	
908.2	0.2571448	0.26436907	
908.4	0.25757827	0.26442233	
908.6	0.25737098	0.26447558	
908.8	0.25771929	0.2645288	
909	0.25833969	0.264582	
909.2	0.25804619	0.26463517	
909.4	0.25794544	0.26468833	
909.6	0.25830321	0.26474146	
909.8	0.25824853	0.26479458	
910	0.2583923	0.26484767	
910.2	0.25921893	0.26490074	
910.4	0.25992208	0.26495379	
910.6	0.25983871	0.26500681	
910.8	0.25962145	0.26505982	
911	0.25953835	0.2651128	
911.2	0.25920979	0.26516576	
911.4	0.25917154	0.26521871	
911.6	0.25932748	0.26527162	
911.8	0.25919493	0.26532452	
912	0.2594561	0.2653774	
912.2	0.26004775	0.26543025	
912.4	0.26033709	0.26548309	
912.6	0.26016609	0.2655359	
912.8	0.26102052	0.26558869	
913	0.26088632	0.26564146	
913.2	0.26026085	0.26569421	
913.4	0.2603107	0.26574693	
913.6	0.25995811	0.26579964	
913.8	0.25941816	0.26585232	
914	0.2594544	0.26590499	
914.2	0.25900523	0.26595763	
914.4	0.25835834	0.26601025	
914.6	0.25761075	0.26606284	
914.8	0.25718166	0.26611542	
915	0.25654872	0.26616798	
915.2	0.25658328	0.26622051	
915.4	0.25703566	0.26627303	
915.6	0.25756802	0.26632552	
915.8	0.2578704	0.26637799	
916	0.25889216	0.26643044	
916.2	0.25904716	0.26648286	
916.4	0.2594778	0.26653527	
916.6	0.25969343	0.26658766	
916.8	0.25996427	0.26664002	
917	0.25976326	0.26669236	
917.2	0.25952764	0.26674469	
917.4	0.25990332	0.26679699	
917.6	0.25956026	0.26684927	
917.8	0.25968795	0.26690152	
918	0.25979055	0.26695376	
918.2	0.25918583	0.26700598	
918.4	0.25921606	0.26705817	
918.6	0.25933431	0.26711034	
918.8	0.25902429	0.2671625	
919	0.25893808	0.26721463	
919.2	0.25967302	0.26726674	
919.4	0.25999682	0.26731883	
919.6	0.26002971	0.26737089	
919.8	0.25976534	0.26742294	
920	0.26019833	0.26747497	
920.2	0.26016268	0.26752697	
920.4	0.26103258	0.26757895	
920.6	0.26068052	0.26763092	
920.8	0.2611204	0.26768286	
921	0.26182576	0.26773478	
921.2	0.26182446	0.26778668	
921.4	0.26262136	0.26783855	
921.6	0.26277579	0.26789041	
921.8	0.26282735	0.26794225	
922	0.2628558	0.26799406	
922.2	0.26232027	0.26804586	
922.4	0.26234662	0.26809763	
922.6	0.26203322	0.26814938	
922.8	0.26191672	0.26820111	
923	0.26157576	0.26825282	
923.2	0.26144958	0.26830451	
923.4	0.26136113	0.26835618	
923.6	0.2616831	0.26840782	
923.8	0.26182976	0.26845945	
924	0.26197759	0.26851106	
924.2	0.26146174	0.26856264	
924.4	0.26127183	0.2686142	
924.6	0.26080104	0.26866575	
924.8	0.26141435	0.26871727	
925	0.26178164	0.26876877	
925.2	0.26185424	0.26882025	
925.4	0.26244825	0.26887171	
925.6	0.26304938	0.26892314	
925.8	0.2633688	0.26897456	
926	0.26351279	0.26902596	
926.2	0.2635577	0.26907733	
926.4	0.26371073	0.26912869	
926.6	0.26357919	0.26918002	
926.8	0.26371611	0.26923133	
927	0.2634391	0.26928263	
927.2	0.26351455	0.2693339	
927.4	0.26360521	0.26938515	
927.6	0.26391941	0.26943638	
927.8	0.26311462	0.26948759	
928	0.26217186	0.26953878	
928.2	0.26143379	0.26958994	
928.4	0.26151373	0.26964109	
928.6	0.26124745	0.26969222	
928.8	0.26120928	0.26974332	
929	0.26093371	0.2697944	
929.2	0.26111552	0.26984547	
929.4	0.26175042	0.26989651	
929.6	0.26206035	0.26994753	
929.8	0.26212068	0.26999854	
930	0.26257188	0.27004952	
930.2	0.2627955	0.27010048	
930.4	0.2628607	0.27015142	
930.6	0.2631163	0.27020234	
930.8	0.26392988	0.27025323	
931	0.26374475	0.27030411	
931.2	0.26423914	0.27035497	
931.4	0.26396278	0.2704058	
931.6	0.26458501	0.27045662	
931.8	0.26455948	0.27050742	
932	0.26480882	0.27055819	
932.2	0.26551821	0.27060894	
932.4	0.2663132	0.27065968	
932.6	0.26582795	0.27071039	
932.8	0.26594701	0.27076108	
933	0.26545662	0.27081175	
933.2	0.26582868	0.27086241	
933.4	0.26600814	0.27091304	
933.6	0.26596806	0.27096365	
933.8	0.2659718	0.27101424	
934	0.26641196	0.27106481	
934.2	0.26594577	0.27111535	
934.4	0.26530164	0.27116588	
934.6	0.26485638	0.27121639	
934.8	0.26440021	0.27126688	
935	0.2634301	0.27131734	
935.2	0.26345352	0.27136779	
935.4	0.26274658	0.27141821	
935.6	0.26315364	0.27146862	
935.8	0.26363096	0.271519	
936	0.26386471	0.27156937	
936.2	0.26412887	0.27161971	
936.4	0.26425538	0.27167004	
936.6	0.26424398	0.27172034	
936.8	0.26467412	0.27177062	
937	0.2643834	0.27182088	
937.2	0.26488299	0.27187113	
937.4	0.26527574	0.27192135	
937.6	0.26572354	0.27197155	
937.8	0.2657195	0.27202173	
938	0.26548121	0.27207189	
938.2	0.26485719	0.27212203	
938.4	0.26468269	0.27217215	
938.6	0.26467512	0.27222225	
938.8	0.26397339	0.27227233	
939	0.26344508	0.27232239	
939.2	0.26347715	0.27237243	
939.4	0.26369072	0.27242245	
939.6	0.26403282	0.27247244	
939.8	0.26462495	0.27252242	
940	0.26462209	0.27257238	
940.2	0.26469066	0.27262232	
940.4	0.26533141	0.27267223	
940.6	0.26606665	0.27272213	
940.8	0.2661851	0.27277201	
941	0.26633041	0.27282186	
941.2	0.26626385	0.2728717	
941.4	0.26639863	0.27292151	
941.6	0.26627593	0.27297131	
941.8	0.26577018	0.27302108	
942	0.2652439	0.27307084	
942.2	0.265813	0.27312057	
942.4	0.26655735	0.27317029	
942.6	0.26589193	0.27321998	
942.8	0.26540937	0.27326966	
943	0.26552352	0.27331931	
943.2	0.26565675	0.27336895	
943.4	0.26566846	0.27341856	
943.6	0.26666716	0.27346816	
943.8	0.26679032	0.27351773	
944	0.26694311	0.27356728	
944.2	0.26667174	0.27361682	
944.4	0.26725805	0.27366633	
944.6	0.26728706	0.27371582	
944.8	0.2669079	0.2737653	
945	0.26632755	0.27381475	
945.2	0.26563788	0.27386418	
945.4	0.26559491	0.2739136	
945.6	0.26519367	0.27396299	
945.8	0.26530582	0.27401236	
946	0.26571875	0.27406172	
946.2	0.26662521	0.27411105	
946.4	0.26692301	0.27416036	
946.6	0.26706036	0.27420966	
946.8	0.26793587	0.27425893	
947	0.2688299	0.27430818	
947.2	0.26866317	0.27435742	
947.4	0.26905508	0.27440663	
947.6	0.26985037	0.27445582	
947.8	0.26914887	0.274505	
948	0.26919765	0.27455415	
948.2	0.2691213	0.27460328	
948.4	0.2692395	0.2746524	
948.6	0.26876265	0.27470149	
948.8	0.26840152	0.27475056	
949	0.26827958	0.27479962	
949.2	0.26811566	0.27484865	
949.4	0.26775053	0.27489767	
949.6	0.26765063	0.27494666	
949.8	0.2675702	0.27499563	
950	0.26781987	0.27504459	
950.2	0.26857157	0.27509352	
950.4	0.2687398	0.27514244	
950.6	0.26919681	0.27519133	
950.8	0.26920335	0.27524021	
951	0.26920857	0.27528906	
951.2	0.26858633	0.2753379	
951.4	0.26897373	0.27538671	
951.6	0.26921327	0.27543551	
951.8	0.26890171	0.27548429	
952	0.26944512	0.27553304	
952.2	0.26935168	0.27558178	
952.4	0.26918339	0.2756305	
952.6	0.26921893	0.27567919	
952.8	0.26896908	0.27572787	
953	0.26897705	0.27577653	
953.2	0.26822861	0.27582517	
953.4	0.26783669	0.27587378	
953.6	0.26853421	0.27592238	
953.8	0.26820956	0.27597096	
954	0.26824986	0.27601952	
954.2	0.26860976	0.27606806	
954.4	0.26817183	0.27611658	
954.6	0.26807099	0.27616508	
954.8	0.26826243	0.27621356	
955	0.26833711	0.27626202	
955.2	0.26869536	0.27631046	
955.4	0.26867833	0.27635888	
955.6	0.26898139	0.27640728	
955.8	0.26901154	0.27645566	
956	0.26920425	0.27650403	
956.2	0.26916923	0.27655237	
956.4	0.26888878	0.27660069	
956.6	0.26897529	0.276649	
956.8	0.26913325	0.27669728	
957	0.26929152	0.27674554	
957.2	0.26926284	0.27679379	
957.4	0.2704275	0.27684201	
957.6	0.27067301	0.27689022	
957.8	0.27067559	0.27693841	
958	0.2705964	0.27698657	
958.2	0.27122932	0.27703472	
958.4	0.27166351	0.27708285	
958.6	0.27207239	0.27713096	
958.8	0.27259693	0.27717904	
959	0.27213089	0.27722711	
959.2	0.2722593	0.27727516	
959.4	0.2717166	0.27732319	
959.6	0.27187235	0.2773712	
959.8	0.27157319	0.27741919	
960	0.27104669	0.27746717	
960.2	0.27086553	0.27751512	
960.4	0.27050385	0.27756305	
960.6	0.27060475	0.27761096	
960.8	0.27041338	0.27765886	
961	0.27018588	0.27770673	
961.2	0.27025183	0.27775459	
961.4	0.27064224	0.27780242	
961.6	0.26986695	0.27785024	
961.8	0.26987977	0.27789804	
962	0.26992866	0.27794581	
962.2	0.27068402	0.27799357	
962.4	0.27098695	0.27804131	
962.6	0.27082625	0.27808903	
962.8	0.27109447	0.27813673	
963	0.27078817	0.27818441	
963.2	0.27128637	0.27823207	
963.4	0.2714989	0.27827971	
963.6	0.27172342	0.27832734	
963.8	0.27177045	0.27837494	
964	0.2719465	0.27842252	
964.2	0.27250262	0.27847009	
964.4	0.2724485	0.27851763	
964.6	0.27207859	0.27856516	
964.8	0.27219754	0.27861267	
965	0.27205507	0.27866015	
965.2	0.27133671	0.27870762	
965.4	0.27106629	0.27875507	
965.6	0.27037864	0.2788025	
965.8	0.27058869	0.27884991	
966	0.27126911	0.2788973	
966.2	0.27122165	0.27894467	
966.4	0.27102309	0.27899203	
966.6	0.27114344	0.27903936	
966.8	0.2712596	0.27908668	
967	0.27137104	0.27913397	
967.2	0.27129661	0.27918125	
967.4	0.2715168	0.2792285	
967.6	0.27171716	0.27927574	
967.8	0.27248539	0.27932296	
968	0.27322899	0.27937016	
968.2	0.27352052	0.27941734	
968.4	0.27260423	0.2794645	
968.6	0.27281619	0.27951164	
968.8	0.27274548	0.27955877	
969	0.27259721	0.27960587	
969.2	0.27221896	0.27965296	
969.4	0.27233063	0.27970002	
969.6	0.27200549	0.27974707	
969.8	0.27199847	0.2797941	
970	0.27208399	0.2798411	
970.2	0.27183268	0.27988809	
970.4	0.27136347	0.27993506	
970.6	0.27127648	0.27998202	
970.8	0.27086474	0.28002895	
971	0.27099948	0.28007586	
971.2	0.27108415	0.28012276	
971.4	0.2717126	0.28016963	
971.6	0.27195966	0.28021649	
971.8	0.27312342	0.28026332	
972	0.27345288	0.28031014	
972.2	0.27408315	0.28035694	
972.4	0.27441427	0.28040372	
972.6	0.27507803	0.28045048	
972.8	0.27490585	0.28049723	
973	0.2753084	0.28054395	
973.2	0.2748922	0.28059065	
973.4	0.27450159	0.28063734	
973.6	0.2741741	0.280684	
973.8	0.27383338	0.28073065	
974	0.27433792	0.28077728	
974.2	0.27415276	0.28082389	
974.4	0.27355014	0.28087048	
974.6	0.27304604	0.28091705	
974.8	0.27293352	0.28096361	
975	0.27276414	0.28101014	
975.2	0.27254056	0.28105666	
975.4	0.27241319	0.28110315	
975.6	0.27258384	0.28114963	
975.8	0.27314571	0.28119609	
976	0.27381908	0.28124253	
976.2	0.2737692	0.28128895	
976.4	0.27399905	0.28133535	
976.6	0.27358473	0.28138174	
976.8	0.27359547	0.2814281	
977	0.27387158	0.28147445	
977.2	0.2737219	0.28152077	
977.4	0.27434333	0.28156708	
977.6	0.2749554	0.28161337	
977.8	0.27538955	0.28165964	
978	0.27594269	0.28170589	
978.2	0.27585669	0.28175213	
978.4	0.27575283	0.28179834	
978.6	0.27594158	0.28184454	
978.8	0.27649157	0.28189071	
979	0.27652014	0.28193687	
979.2	0.27662827	0.28198301	
979.4	0.27694423	0.28202913	
979.6	0.27647588	0.28207523	
979.8	0.27577236	0.28212132	
980	0.27544069	0.28216738	
980.2	0.2752812	0.28221343	
980.4	0.27542324	0.28225946	
980.6	0.27493886	0.28230546	
980.8	0.2757231	0.28235145	
981	0.27596585	0.28239743	
981.2	0.2759035	0.28244338	
981.4	0.27600096	0.28248931	
981.6	0.2758281	0.28253523	
981.8	0.27564769	0.28258113	
982	0.27577686	0.282627	
982.2	0.27599564	0.28267286	
982.4	0.27658808	0.2827187	
982.6	0.27754934	0.28276453	
982.8	0.27797828	0.28281033	
983	0.27864643	0.28285612	
983.2	0.2782118	0.28290188	
983.4	0.27802197	0.28294763	
983.6	0.27720239	0.28299336	
983.8	0.27680088	0.28303907	
984	0.27699643	0.28308476	
984.2	0.27779948	0.28313044	
984.4	0.27760566	0.28317609	
984.6	0.27796463	0.28322173	
984.8	0.27921113	0.28326735	
985	0.27882238	0.28331295	
985.2	0.27815421	0.28335853	
985.4	0.27810107	0.28340409	
985.6	0.2779561	0.28344964	
985.8	0.27787764	0.28349516	
986	0.278134	0.28354067	
986.2	0.27837159	0.28358616	
986.4	0.27888488	0.28363163	
986.6	0.2791068	0.28367708	
986.8	0.27903755	0.28372252	
987	0.27881031	0.28376793	
987.2	0.27780881	0.28381333	
987.4	0.2777475	0.28385871	
987.6	0.27726448	0.28390407	
987.8	0.27662103	0.28394941	
988	0.27703718	0.28399473	
988.2	0.27753689	0.28404004	
988.4	0.27770863	0.28408532	
988.6	0.27794291	0.28413059	
988.8	0.27804426	0.28417584	
989	0.27766213	0.28422107	
989.2	0.27799795	0.28426629	
989.4	0.27823288	0.28431148	
989.6	0.27832967	0.28435666	
989.8	0.27818834	0.28440182	
990	0.27807902	0.28444696	
990.2	0.27820674	0.28449208	
990.4	0.27864774	0.28453718	
990.6	0.27863854	0.28458227	
990.8	0.27867732	0.28462733	
991	0.27819723	0.28467238	
991.2	0.27759378	0.28471741	
991.4	0.27765809	0.28476242	
991.6	0.27752929	0.28480742	
991.8	0.27760425	0.28485239	
992	0.27845665	0.28489735	
992.2	0.27854615	0.28494229	
992.4	0.27884066	0.28498721	
992.6	0.2788227	0.28503211	
992.8	0.27867703	0.285077	
993	0.27937715	0.28512186	
993.2	0.27910759	0.28516671	
993.4	0.27909285	0.28521154	
993.6	0.2787686	0.28525635	
993.8	0.27804533	0.28530114	
994	0.27804115	0.28534592	
994.2	0.27846155	0.28539068	
994.4	0.27833606	0.28543542	
994.6	0.27831498	0.28548014	
994.8	0.27819265	0.28552484	
995	0.27787176	0.28556952	
995.2	0.27783951	0.28561419	
995.4	0.2781387	0.28565884	
995.6	0.27857419	0.28570347	
995.8	0.27895978	0.28574808	
996	0.27924837	0.28579267	
996.2	0.27945907	0.28583725	
996.4	0.27955885	0.28588181	
996.6	0.2791049	0.28592635	
996.8	0.27888816	0.28597087	
997	0.27911262	0.28601537	
997.2	0.27887212	0.28605986	
997.4	0.27925743	0.28610432	
997.6	0.27842925	0.28614877	
997.8	0.27833078	0.28619321	
998	0.27858885	0.28623762	
998.2	0.27816168	0.28628201	
998.4	0.27795432	0.28632639	
998.6	0.27840411	0.28637075	
998.8	0.27866745	0.28641509	
999	0.27888675	0.28645942	
999.2	0.27944589	0.28650372	
999.4	0.27933196	0.28654801	
999.6	0.28004596	0.28659228	
999.8	0.28051308	0.28663653	
1000	0.28095597	0.28668076	
1000.2	0.28117815	0.28672498	
1000.4	0.28103846	0.28676918	
1000.6	0.2819611	0.28681336	
1000.8	0.2822258	0.28685752	
1001	0.28268352	0.28690166	
1001.2	0.28264091	0.28694579	
1001.4	0.28250394	0.2869899	
1001.6	0.2821761	0.28703399	
1001.8	0.28218223	0.28707806	
1002	0.28201575	0.28712211	
1002.2	0.28188316	0.28716615	
1002.4	0.28197557	0.28721017	
1002.6	0.28153964	0.28725417	
1002.8	0.28158871	0.28729815	
1003	0.2812077	0.28734212	
1003.2	0.28165072	0.28738607	
1003.4	0.28149296	0.28743	
1003.6	0.28196826	0.28747391	
1003.8	0.28208876	0.2875178	
1004	0.28210326	0.28756168	
1004.2	0.28270766	0.28760554	
1004.4	0.28284148	0.28764938	
1004.6	0.28340148	0.2876932	
1004.8	0.28284659	0.28773701	
1005	0.28257298	0.28778079	
1005.2	0.28194201	0.28782456	
1005.4	0.28206522	0.28786831	
1005.6	0.28242373	0.28791205	
1005.8	0.2825757	0.28795576	
1006	0.2826284	0.28799946	
1006.2	0.28268437	0.28804314	
1006.4	0.28226791	0.28808681	
1006.6	0.28266833	0.28813045	
1006.8	0.28258632	0.28817408	
1007	0.28265324	0.28821769	
1007.2	0.28318183	0.28826128	
1007.4	0.28300969	0.28830486	
1007.6	0.28283016	0.28834841	
1007.8	0.2825857	0.28839195	
1008	0.28232881	0.28843548	
1008.2	0.28265001	0.28847898	
1008.4	0.28187637	0.28852247	
1008.6	0.28191779	0.28856593	
1008.8	0.28184172	0.28860939	
1009	0.28112471	0.28865282	
1009.2	0.28111627	0.28869624	
1009.4	0.2816143	0.28873963	
1009.6	0.28191146	0.28878301	
1009.8	0.28205612	0.28882638	
1010	0.28189818	0.28886972	
1010.2	0.2828248	0.28891305	
1010.4	0.28314081	0.28895636	
1010.6	0.28361388	0.28899965	
1010.8	0.28317302	0.28904293	
1011	0.28344233	0.28908619	
1011.2	0.28348084	0.28912943	
1011.4	0.28329416	0.28917265	
1011.6	0.28367938	0.28921586	
1011.8	0.28334261	0.28925904	
1012	0.28350921	0.28930221	
1012.2	0.28401779	0.28934537	
1012.4	0.2838869	0.2893885	
1012.6	0.28416028	0.28943162	
1012.8	0.28444806	0.28947472	
1013	0.28411393	0.2895178	
1013.2	0.2841308	0.28956087	
1013.4	0.28397188	0.28960391	
1013.6	0.28414294	0.28964694	
1013.8	0.28408543	0.28968996	
1014	0.28425046	0.28973295	
1014.2	0.28464697	0.28977593	
1014.4	0.28382266	0.28981889	
1014.6	0.28358074	0.28986183	
1014.8	0.28359966	0.28990476	
1015	0.28337035	0.28994767	
1015.2	0.28302175	0.28999056	
1015.4	0.28313764	0.29003343	
1015.6	0.28325038	0.29007629	
1015.8	0.28217254	0.29011913	
1016	0.28240224	0.29016195	
1016.2	0.28228409	0.29020475	
1016.4	0.28213361	0.29024754	
1016.6	0.28268696	0.29029031	
1016.8	0.28252951	0.29033306	
1017	0.28203627	0.29037579	
1017.2	0.28192608	0.29041851	
1017.4	0.28212357	0.29046121	
1017.6	0.28245514	0.29050389	
1017.8	0.28231501	0.29054656	
1018	0.28239236	0.29058921	
1018.2	0.2823831	0.29063184	
1018.4	0.2829029	0.29067445	
1018.6	0.28371328	0.29071705	
1018.8	0.28400792	0.29075963	
1019	0.28398607	0.29080219	
1019.2	0.28442657	0.29084473	
1019.4	0.28490271	0.29088726	
1019.6	0.28502621	0.29092977	
1019.8	0.28567804	0.29097226	
1020	0.28596909	0.29101474	
1020.2	0.28561587	0.29105719	
1020.4	0.28630192	0.29109963	
1020.6	0.28661079	0.29114206	
1020.8	0.28585346	0.29118446	
1021	0.28570697	0.29122685	
1021.2	0.28535569	0.29126923	
1021.4	0.28471082	0.29131158	
1021.6	0.28421652	0.29135392	
1021.8	0.28364702	0.29139624	
1022	0.2834884	0.29143854	
1022.2	0.28365282	0.29148083	
1022.4	0.28381006	0.2915231	
1022.6	0.28443266	0.29156535	
1022.8	0.28439811	0.29160758	
1023	0.28474792	0.2916498	
1023.2	0.28515851	0.291692	
1023.4	0.28569521	0.29173419	
1023.6	0.28584828	0.29177635	
1023.8	0.28585001	0.2918185	
1024	0.28509831	0.29186063	
1024.2	0.28517581	0.29190275	
1024.4	0.28500056	0.29194485	
1024.6	0.28475834	0.29198693	
1024.8	0.28452705	0.29202899	
1025	0.28438823	0.29207104	
1025.2	0.28387999	0.29211307	
1025.4	0.28387646	0.29215508	
1025.6	0.2840651	0.29219708	
1025.8	0.28423872	0.29223905	
1026	0.28398269	0.29228102	
1026.2	0.28419801	0.29232296	
1026.4	0.28464737	0.29236489	
1026.6	0.2851142	0.2924068	
1026.8	0.2855841	0.29244869	
1027	0.28583557	0.29249057	
1027.2	0.28605698	0.29253243	
1027.4	0.28672221	0.29257427	
1027.6	0.28631986	0.2926161	
1027.8	0.28636237	0.29265791	
1028	0.28618757	0.2926997	
1028.2	0.28538148	0.29274147	
1028.4	0.2843471	0.29278323	
1028.6	0.28459372	0.29282497	
1028.8	0.28463125	0.29286669	
1029	0.2839501	0.2929084	
1029.2	0.28379895	0.29295009	
1029.4	0.28427982	0.29299176	
1029.6	0.28423627	0.29303342	
1029.8	0.28382375	0.29307506	
1030	0.28343324	0.29311668	
1030.2	0.283412	0.29315829	
1030.4	0.28368038	0.29319988	
1030.6	0.28378797	0.29324145	
1030.8	0.28439377	0.293283	
1031	0.2847972	0.29332454	
1031.2	0.2856443	0.29336606	
1031.4	0.28662402	0.29340757	
1031.6	0.28727687	0.29344906	
1031.8	0.28784096	0.29349053	
1032	0.28791152	0.29353198	
1032.2	0.28777887	0.29357342	
1032.4	0.28806809	0.29361484	
1032.6	0.28878395	0.29365624	
1032.8	0.28932871	0.29369763	
1033	0.28893171	0.293739	
1033.2	0.28932739	0.29378035	
1033.4	0.28941442	0.29382169	
1033.6	0.2885663	0.29386301	
1033.8	0.28779342	0.29390431	
1034	0.28717149	0.2939456	
1034.2	0.28699007	0.29398687	
1034.4	0.28691928	0.29402812	
1034.6	0.28651461	0.29406936	
1034.8	0.28619877	0.29411058	
1035	0.28638846	0.29415178	
1035.2	0.2866502	0.29419296	
1035.4	0.28745666	0.29423413	
1035.6	0.28735302	0.29427529	
1035.8	0.2872432	0.29431642	
1036	0.28702139	0.29435754	
1036.2	0.28696305	0.29439864	
1036.4	0.28675387	0.29443973	
1036.6	0.28698645	0.2944808	
1036.8	0.28668585	0.29452185	
1037	0.28633232	0.29456289	
1037.2	0.2859884	0.29460391	
1037.4	0.28535533	0.29464491	
1037.6	0.28515789	0.29468589	
1037.8	0.2854004	0.29472686	
1038	0.28568025	0.29476782	
1038.2	0.28647449	0.29480875	
1038.4	0.28618881	0.29484967	
1038.6	0.2864718	0.29489057	
1038.8	0.28698614	0.29493146	
1039	0.2869204	0.29497233	
1039.2	0.28739786	0.29501318	
1039.4	0.28766522	0.29505402	
1039.6	0.2871439	0.29509484	
1039.8	0.28766372	0.29513564	
1040	0.28746339	0.29517643	
1040.2	0.2873955	0.2952172	
1040.4	0.2875047	0.29525795	
1040.6	0.28757161	0.29529869	
1040.8	0.2872711	0.29533941	
1041	0.28736003	0.29538012	
1041.2	0.28778592	0.2954208	
1041.4	0.28777181	0.29546148	
1041.6	0.28868641	0.29550213	
1041.8	0.28881862	0.29554277	
1042	0.28876717	0.29558339	
1042.2	0.28849651	0.295624	
1042.4	0.2882365	0.29566458	
1042.6	0.2885106	0.29570516	
1042.8	0.28859178	0.29574571	
1043	0.28742032	0.29578625	
1043.2	0.28756722	0.29582677	
1043.4	0.28748643	0.29586728	
1043.6	0.28770441	0.29590777	
1043.8	0.28789906	0.29594825	
1044	0.28774218	0.2959887	
1044.2	0.28790369	0.29602914	
1044.4	0.28819125	0.29606957	
1044.6	0.28812233	0.29610998	
1044.8	0.28848902	0.29615037	
1045	0.28889233	0.29619074	
1045.2	0.28937066	0.2962311	
1045.4	0.28917713	0.29627145	
1045.6	0.2893653	0.29631177	
1045.8	0.28887902	0.29635208	
1046	0.28828387	0.29639237	
1046.2	0.28794937	0.29643265	
1046.4	0.28779704	0.29647291	
1046.6	0.28753257	0.29651316	
1046.8	0.2873658	0.29655339	
1047	0.28648092	0.2965936	
1047.2	0.28671617	0.29663379	
1047.4	0.28673564	0.29667397	
1047.6	0.28702551	0.29671414	
1047.8	0.28680219	0.29675428	
1048	0.28753297	0.29679441	
1048.2	0.2881353	0.29683453	
1048.4	0.28871231	0.29687463	
1048.6	0.28908531	0.29691471	
1048.8	0.28986962	0.29695477	
1049	0.28952235	0.29699482	
1049.2	0.28962184	0.29703485	
1049.4	0.28990435	0.29707487	
1049.6	0.29017115	0.29711487	
1049.8	0.29083788	0.29715486	
1050	0.29125233	0.29719482	
1050.2	0.29128495	0.29723478	
1050.4	0.2912179	0.29727471	
1050.6	0.2913828	0.29731463	
1050.8	0.29137481	0.29735453	
1051	0.29154221	0.29739442	
1051.2	0.29212123	0.29743429	
1051.4	0.29168451	0.29747415	
1051.6	0.29175335	0.29751398	
1051.8	0.29156796	0.29755381	
1052	0.29178809	0.29759361	
1052.2	0.29154812	0.2976334	
1052.4	0.2907471	0.29767318	
1052.6	0.28987126	0.29771294	
1052.8	0.28929714	0.29775268	
1053	0.28761653	0.2977924	
1053.2	0.28710444	0.29783211	
1053.4	0.28681264	0.29787181	
1053.6	0.2872432	0.29791148	
1053.8	0.2880174	0.29795114	
1054	0.2882653	0.29799079	
1054.2	0.28831689	0.29803042	
1054.4	0.28898396	0.29807003	
1054.6	0.28916608	0.29810963	
1054.8	0.28951786	0.29814921	
1055	0.290404	0.29818877	
1055.2	0.29076245	0.29822832	
1055.4	0.29089397	0.29826785	
1055.6	0.29175904	0.29830737	
1055.8	0.29202087	0.29834687	
1056	0.29189151	0.29838636	
1056.2	0.29150559	0.29842583	
1056.4	0.29086383	0.29846528	
1056.6	0.29077619	0.29850471	
1056.8	0.29057391	0.29854413	
1057	0.28945079	0.29858354	
1057.2	0.28914291	0.29862293	
1057.4	0.28875299	0.2986623	
1057.6	0.28940663	0.29870166	
1057.8	0.28958053	0.298741	
1058	0.2896333	0.29878032	
1058.2	0.2891849	0.29881963	
1058.4	0.28880951	0.29885892	
1058.6	0.28841622	0.2988982	
1058.8	0.28878828	0.29893746	
1059	0.28935949	0.29897671	
1059.2	0.28973041	0.29901594	
1059.4	0.2903045	0.29905515	
1059.6	0.29077659	0.29909435	
1059.8	0.2907084	0.29913353	
1060	0.2903034	0.29917269	
1060.2	0.29009466	0.29921184	
1060.4	0.29020264	0.29925098	
1060.6	0.29088426	0.2992901	
1060.8	0.29088935	0.2993292	
1061	0.29036204	0.29936828	
1061.2	0.29039461	0.29940735	
1061.4	0.2902224	0.29944641	
1061.6	0.29027386	0.29948545	
1061.8	0.29015519	0.29952447	
1062	0.28955496	0.29956348	
1062.2	0.28939398	0.29960247	
1062.4	0.2892301	0.29964144	
1062.6	0.28938218	0.2996804	
1062.8	0.28967403	0.29971935	
1063	0.29001397	0.29975828	
1063.2	0.29035555	0.29979719	
1063.4	0.29051111	0.29983608	
1063.6	0.29080789	0.29987497	
1063.8	0.29066867	0.29991383	
1064	0.29057137	0.29995268	
1064.2	0.29039576	0.29999151	
1064.4	0.290844	0.30003033	
1064.6	0.29126357	0.30006913	
1064.8	0.29148513	0.30010792	
1065	0.29136075	0.30014669	
1065.2	0.29164017	0.30018544	
1065.4	0.29188308	0.30022418	
1065.6	0.29197344	0.30026291	
1065.8	0.29206684	0.30030161	
1066	0.2921054	0.30034031	
1066.2	0.29281776	0.30037898	
1066.4	0.2927835	0.30041764	
1066.6	0.29307719	0.30045629	
1066.8	0.29356856	0.30049492	
1067	0.2940949	0.30053353	
1067.2	0.29434221	0.30057213	
1067.4	0.29434788	0.30061071	
1067.6	0.29454312	0.30064928	
1067.8	0.29451535	0.30068783	
1068	0.29463166	0.30072636	
1068.2	0.29438517	0.30076488	
1068.4	0.29389661	0.30080339	
1068.6	0.29380725	0.30084187	
1068.8	0.29386295	0.30088035	
1069	0.29347331	0.3009188	
1069.2	0.29419969	0.30095725	
1069.4	0.29417671	0.30099567	
1069.6	0.29395703	0.30103408	
1069.8	0.29357585	0.30107248	
1070	0.29383533	0.30111086	
1070.2	0.29334922	0.30114922	
1070.4	0.29325465	0.30118757	
1070.6	0.29293446	0.3012259	
1070.8	0.29262822	0.30126422	
1071	0.29246529	0.30130252	
1071.2	0.2920299	0.30134081	
1071.4	0.29177983	0.30137908	
1071.6	0.29186266	0.30141733	
1071.8	0.29173876	0.30145557	
1072	0.29175618	0.30149379	
1072.2	0.291241	0.301532	
1072.4	0.29079852	0.3015702	
1072.6	0.29166306	0.30160837	
1072.8	0.29196729	0.30164653	
1073	0.29266335	0.30168468	
1073.2	0.29340498	0.30172281	
1073.4	0.29311812	0.30176093	
1073.6	0.29339583	0.30179903	
1073.8	0.29357185	0.30183711	
1074	0.29448656	0.30187518	
1074.2	0.29445844	0.30191324	
1074.4	0.29442458	0.30195127	
1074.6	0.29408	0.3019893	
1074.8	0.29408353	0.3020273	
1075	0.29448024	0.3020653	
1075.2	0.29457458	0.30210327	
1075.4	0.29425128	0.30214123	
1075.6	0.29363757	0.30217918	
1075.8	0.29371354	0.30221711	
1076	0.29347109	0.30225503	
1076.2	0.29317602	0.30229292	
1076.4	0.2930671	0.30233081	
1076.6	0.29329301	0.30236868	
1076.8	0.29299398	0.30240653	
1077	0.29320509	0.30244437	
1077.2	0.29253623	0.30248219	
1077.4	0.29258416	0.30252	
1077.6	0.29315757	0.30255779	
1077.8	0.29360223	0.30259557	
1078	0.29438645	0.30263333	
1078.2	0.29398698	0.30267108	
1078.4	0.29400734	0.30270881	
1078.6	0.29465724	0.30274652	
1078.8	0.29514117	0.30278422	
1079	0.29538084	0.30282191	
1079.2	0.29493832	0.30285958	
1079.4	0.29464326	0.30289723	
1079.6	0.2946246	0.30293487	
1079.8	0.29496777	0.3029725	
1080	0.29411937	0.30301011	
1080.2	0.29388523	0.3030477	
1080.4	0.29353541	0.30308528	
1080.6	0.2935135	0.30312284	
1080.8	0.29309126	0.30316039	
1081	0.29313738	0.30319792	
1081.2	0.29274479	0.30323544	
1081.4	0.293483	0.30327294	
1081.6	0.29394025	0.30331043	
1081.8	0.29455283	0.3033479	
1082	0.29482724	0.30338536	
1082.2	0.29509606	0.3034228	
1082.4	0.29549326	0.30346022	
1082.6	0.29599713	0.30349763	
1082.8	0.29571086	0.30353503	
1083	0.29592545	0.30357241	
1083.2	0.29553403	0.30360978	
1083.4	0.29584842	0.30364713	
1083.6	0.29560053	0.30368446	
1083.8	0.29561228	0.30372178	
1084	0.29525187	0.30375909	
1084.2	0.29568802	0.30379638	
1084.4	0.29519619	0.30383365	
1084.6	0.29563634	0.30387091	
1084.8	0.2951366	0.30390815	
1085	0.29545584	0.30394538	
1085.2	0.29578678	0.3039826	
1085.4	0.29609839	0.3040198	
1085.6	0.29593234	0.30405698	
1085.8	0.2963248	0.30409415	
1086	0.29614514	0.3041313	
1086.2	0.29648129	0.30416844	
1086.4	0.29634194	0.30420557	
1086.6	0.29675657	0.30424267	
1086.8	0.29614688	0.30427977	
1087	0.29616885	0.30431685	
1087.2	0.29613502	0.30435391	
1087.4	0.29620802	0.30439096	
1087.6	0.29633017	0.30442799	
1087.8	0.29636929	0.30446501	
1088	0.29604362	0.30450201	
1088.2	0.29639933	0.304539	
1088.4	0.29636657	0.30457598	
1088.6	0.29707709	0.30461293	
1088.8	0.29684552	0.30464988	
1089	0.29739895	0.30468681	
1089.2	0.2968049	0.30472372	
1089.4	0.29703779	0.30476062	
1089.6	0.29698948	0.3047975	
1089.8	0.29755477	0.30483437	
1090	0.29730078	0.30487122	
1090.2	0.29719908	0.30490806	
1090.4	0.29660282	0.30494489	
1090.6	0.29669443	0.3049817	
1090.8	0.29633001	0.30501849	
1091	0.29630776	0.30505527	
1091.2	0.29594899	0.30509203	
1091.4	0.29577527	0.30512878	
1091.6	0.29548561	0.30516552	
1091.8	0.29537872	0.30520224	
1092	0.29554867	0.30523894	
1092.2	0.29650255	0.30527563	
1092.4	0.29685947	0.3053123	
1092.6	0.29711151	0.30534896	
1092.8	0.2978248	0.30538561	
1093	0.29778129	0.30542224	
1093.2	0.29834134	0.30545885	
1093.4	0.29888285	0.30549546	
1093.6	0.29914986	0.30553204	
1093.8	0.29926732	0.30556861	
1094	0.29874115	0.30560517	
1094.2	0.29842817	0.30564171	
1094.4	0.29809535	0.30567823	
1094.6	0.29799919	0.30571475	
1094.8	0.29758379	0.30575124	
1095	0.29665156	0.30578772	
1095.2	0.29635496	0.30582419	
1095.4	0.29642455	0.30586064	
1095.6	0.2959194	0.30589708	
1095.8	0.29596704	0.3059335	
1096	0.29540364	0.30596991	
1096.2	0.29532953	0.30600631	
1096.4	0.29527322	0.30604268	
1096.6	0.29555222	0.30607905	
1096.8	0.29568316	0.3061154	
1097	0.29541261	0.30615173	
1097.2	0.29624503	0.30618805	
1097.4	0.29611379	0.30622435	
1097.6	0.29692634	0.30626064	
1097.8	0.29676535	0.30629692	
1098	0.2972805	0.30633318	
1098.2	0.297312	0.30636943	
1098.4	0.29715978	0.30640566	
1098.6	0.29692329	0.30644187	
1098.8	0.29684655	0.30647808	
1099	0.29689783	0.30651426	
1099.2	0.2975657	0.30655044	
1099.4	0.29742909	0.30658659	
1099.6	0.29731183	0.30662274	
1099.8	0.29729958	0.30665886	
1100	0.29694436	0.30669498	
1100.2	0.29671424	0.30673108	
1100.4	0.2967495	0.30676716	
1100.6	0.29681712	0.30680323	
1100.8	0.29698061	0.30683929	
1101	0.29773483	0.30687533	
1101.2	0.29812084	0.30691135	
1101.4	0.29812047	0.30694736	
1101.6	0.29819122	0.30698336	
1101.8	0.29772747	0.30701934	
1102	0.29808728	0.30705531	
1102.2	0.29738379	0.30709126	
1102.4	0.29714458	0.3071272	
1102.6	0.29697663	0.30716313	
1102.8	0.29704016	0.30719904	
1103	0.29735961	0.30723493	
1103.2	0.29690012	0.30727081	
1103.4	0.29630578	0.30730668	
1103.6	0.29621247	0.30734253	
1103.8	0.2962614	0.30737836	
1104	0.29622718	0.30741419	
1104.2	0.29625271	0.30744999	
1104.4	0.29694737	0.30748579	
1104.6	0.2975731	0.30752156	
1104.8	0.29858081	0.30755733	
1105	0.29897737	0.30759308	
1105.2	0.29899475	0.30762881	
1105.4	0.29921142	0.30766453	
1105.6	0.29942677	0.30770024	
1105.8	0.29951885	0.30773593	
1106	0.300134	0.30777161	
1106.2	0.29996587	0.30780727	
1106.4	0.30049693	0.30784292	
1106.6	0.30037918	0.30787855	
1106.8	0.30006296	0.30791417	
1107	0.30000408	0.30794978	
1107.2	0.29957086	0.30798537	
1107.4	0.29971243	0.30802094	
1107.6	0.29944644	0.3080565	
1107.8	0.29920042	0.30809205	
1108	0.2992649	0.30812758	
1108.2	0.29957287	0.3081631	
1108.4	0.29970599	0.3081986	
1108.6	0.30036993	0.30823409	
1108.8	0.30149497	0.30826957	
1109	0.30135146	0.30830503	
1109.2	0.30105628	0.30834048	
1109.4	0.30114979	0.30837591	
1109.6	0.30120544	0.30841132	
1109.8	0.30144395	0.30844673	
1110	0.30148112	0.30848212	
1110.2	0.30128249	0.30851749	
1110.4	0.30137154	0.30855285	
1110.6	0.30121936	0.3085882	
1110.8	0.30076447	0.30862353	
1111	0.30016338	0.30865884	
1111.2	0.29917414	0.30869415	
1111.4	0.29874502	0.30872944	
1111.6	0.29807724	0.30876471	
1111.8	0.29800565	0.30879997	
1112	0.29863113	0.30883522	
1112.2	0.29865668	0.30887045	
1112.4	0.29827156	0.30890566	
1112.6	0.29858872	0.30894087	
1112.8	0.29831323	0.30897605	
1113	0.29771232	0.30901123	
1113.2	0.29749377	0.30904639	
1113.4	0.29745097	0.30908153	
1113.6	0.29789419	0.30911666	
1113.8	0.29782092	0.30915178	
1114	0.29803537	0.30918688	
1114.2	0.29855179	0.30922197	
1114.4	0.29913356	0.30925705	
1114.6	0.29955042	0.30929211	
1114.8	0.29924693	0.30932715	
1115	0.29905221	0.30936219	
1115.2	0.29960177	0.3093972	
1115.4	0.30046213	0.30943221	
1115.6	0.30076557	0.30946719	
1115.8	0.30118754	0.30950217	
1116	0.30139128	0.30953713	
1116.2	0.30053741	0.30957208	
1116.4	0.30052809	0.30960701	
1116.6	0.30110142	0.30964193	
1116.8	0.30031983	0.30967683	
1117	0.30029961	0.30971172	
1117.2	0.30043327	0.3097466	
1117.4	0.30038869	0.30978146	
1117.6	0.30091864	0.30981631	
1117.8	0.30059654	0.30985114	
1118	0.30143635	0.30988596	
1118.2	0.30178707	0.30992076	
1118.4	0.30227371	0.30995555	
1118.6	0.30181467	0.30999033	
1118.8	0.30183006	0.31002509	
1119	0.30201083	0.31005984	
1119.2	0.30213944	0.31009458	
1119.4	0.30228078	0.3101293	
1119.6	0.30203275	0.310164	
1119.8	0.30233842	0.3101987	
1120	0.30190349	0.31023337	
1120.2	0.30199128	0.31026804	
1120.4	0.30238147	0.31030269	
1120.6	0.30263802	0.31033733	
1120.8	0.30192725	0.31037195	
1121	0.30274632	0.31040655	
1121.2	0.30335881	0.31044115	
1121.4	0.30344434	0.31047573	
1121.6	0.30303257	0.31051029	
1121.8	0.30269923	0.31054485	
1122	0.30348985	0.31057938	
1122.2	0.30365476	0.31061391	
1122.4	0.30385873	0.31064842	
1122.6	0.30361806	0.31068291	
1122.8	0.30372839	0.3107174	
1123	0.3036597	0.31075186	
1123.2	0.30341171	0.31078632	
1123.4	0.30322278	0.31082076	
1123.6	0.30292674	0.31085518	
1123.8	0.30287527	0.3108896	
1124	0.3022528	0.31092399	
1124.2	0.30255198	0.31095838	
1124.4	0.30278349	0.31099275	
1124.6	0.30251353	0.3110271	
1124.8	0.30235455	0.31106145	
1125	0.30280922	0.31109577	
1125.2	0.30236578	0.31113009	
1125.4	0.30193767	0.31116439	
1125.6	0.30143884	0.31119868	
1125.8	0.30167994	0.31123295	
1126	0.30232006	0.31126721	
1126.2	0.30245483	0.31130145	
1126.4	0.30249867	0.31133568	
1126.6	0.30222276	0.3113699	
1126.8	0.30216315	0.3114041	
1127	0.30222792	0.31143829	
1127.2	0.30212141	0.31147247	
1127.4	0.30245447	0.31150663	
1127.6	0.30265499	0.31154078	
1127.8	0.30195163	0.31157491	
1128	0.30229245	0.31160903	
1128.2	0.30282248	0.31164314	
1128.4	0.30299582	0.31167723	
1128.6	0.30315941	0.31171131	
1128.8	0.30339697	0.31174537	
1129	0.30377935	0.31177943	
1129.2	0.30396181	0.31181346	
1129.4	0.30411813	0.31184749	
1129.6	0.3039541	0.3118815	
1129.8	0.30444682	0.31191549	
1130	0.30430527	0.31194947	
1130.2	0.30395425	0.31198344	
1130.4	0.30406021	0.3120174	
1130.6	0.30354763	0.31205134	
1130.8	0.30381975	0.31208526	
1131	0.30346525	0.31211918	
1131.2	0.30338871	0.31215308	
1131.4	0.30356312	0.31218696	
1131.6	0.30290774	0.31222083	
1131.8	0.30205886	0.31225469	
1132	0.3018969	0.31228854	
1132.2	0.3021195	0.31232237	
1132.4	0.30228147	0.31235618	
1132.6	0.30260543	0.31238999	
1132.8	0.30178207	0.31242378	
1133	0.30234476	0.31245755	
1133.2	0.30194001	0.31249131	
1133.4	0.30149643	0.31252506	
1133.6	0.30144906	0.3125588	
1133.8	0.30136687	0.31259252	
1134	0.30077958	0.31262623	
1134.2	0.30095632	0.31265992	
1134.4	0.30147411	0.3126936	
1134.6	0.30162322	0.31272727	
1134.8	0.30222006	0.31276092	
1135	0.30245435	0.31279456	
1135.2	0.30301302	0.31282818	
1135.4	0.30318294	0.3128618	
1135.6	0.3032895	0.31289539	
1135.8	0.30366804	0.31292898	
1136	0.30400023	0.31296255	
1136.2	0.30494006	0.31299611	
1136.4	0.30516045	0.31302965	
1136.6	0.30526248	0.31306318	
1136.8	0.30468037	0.3130967	
1137	0.3048357	0.3131302	
1137.2	0.30408985	0.31316369	
1137.4	0.30399365	0.31319717	
1137.6	0.30375311	0.31323063	
1137.8	0.30387812	0.31326408	
1138	0.30417884	0.31329751	
1138.2	0.30424526	0.31333093	
1138.4	0.30459049	0.31336434	
1138.6	0.30507986	0.31339774	
1138.8	0.30483134	0.31343112	
1139	0.30488163	0.31346448	
1139.2	0.30502582	0.31349784	
1139.4	0.30501647	0.31353118	
1139.6	0.30474562	0.31356451	
1139.8	0.30496524	0.31359782	
1140	0.30505741	0.31363112	
1140.2	0.30488994	0.3136644	
1140.4	0.30500113	0.31369768	
1140.6	0.30485597	0.31373094	
1140.8	0.3042488	0.31376418	
1141	0.30384758	0.31379741	
1141.2	0.30358054	0.31383063	
1141.4	0.30362336	0.31386384	
1141.6	0.30380982	0.31389703	
1141.8	0.30452843	0.31393021	
1142	0.30468953	0.31396337	
1142.2	0.30491206	0.31399653	
1142.4	0.30552144	0.31402966	
1142.6	0.30536063	0.31406279	
1142.8	0.30530588	0.3140959	
1143	0.30520927	0.314129	
1143.2	0.30574022	0.31416208	
1143.4	0.30582612	0.31419515	
1143.6	0.30566468	0.31422821	
1143.8	0.30601137	0.31426125	
1144	0.30605169	0.31429428	
1144.2	0.30618105	0.3143273	
1144.4	0.3072247	0.31436031	
1144.6	0.30752613	0.3143933	
1144.8	0.30678698	0.31442627	
1145	0.30670301	0.31445924	
1145.2	0.30672692	0.31449219	
1145.4	0.30683237	0.31452512	
1145.6	0.30685638	0.31455805	
1145.8	0.30711409	0.31459096	
1146	0.30714171	0.31462386	
1146.2	0.30717336	0.31465674	
1146.4	0.3068046	0.31468961	
1146.6	0.30622419	0.31472247	
1146.8	0.30645109	0.31475531	
1147	0.3062699	0.31478814	
1147.2	0.30689638	0.31482096	
1147.4	0.30675249	0.31485376	
1147.6	0.30616791	0.31488655	
1147.8	0.30600933	0.31491933	
1148	0.30620419	0.31495209	
1148.2	0.30651961	0.31498484	
1148.4	0.30664195	0.31501758	
1148.6	0.30595714	0.3150503	
1148.8	0.30454657	0.31508302	
1149	0.30477191	0.31511571	
1149.2	0.30458102	0.3151484	
1149.4	0.30505146	0.31518107	
1149.6	0.30528198	0.31521373	
1149.8	0.30567362	0.31524637	
1150	0.30626682	0.315279	
1150.2	0.3065767	0.31531162	
1150.4	0.30678076	0.31534422	
1150.6	0.30739219	0.31537682	
1150.8	0.30758771	0.31540939	
1151	0.30768546	0.31544196	
1151.2	0.30805215	0.31547451	
1151.4	0.30805367	0.31550705	
1151.6	0.30769528	0.31553957	
1151.8	0.30757099	0.31557209	
1152	0.30766524	0.31560459	
1152.2	0.30721368	0.31563707	
1152.4	0.3065955	0.31566954	
1152.6	0.30648844	0.315702	
1152.8	0.30588109	0.31573445	
1153	0.30591308	0.31576688	
1153.2	0.306184	0.3157993	
1153.4	0.30636586	0.31583171	
1153.6	0.30677555	0.31586411	
1153.8	0.30753887	0.31589649	
1154	0.30812471	0.31592885	
1154.2	0.30817402	0.31596121	
1154.4	0.30832497	0.31599355	
1154.6	0.30875112	0.31602588	
1154.8	0.30850097	0.31605819	
1155	0.30930216	0.31609049	
1155.2	0.30941062	0.31612278	
1155.4	0.30993526	0.31615506	
1155.6	0.30983939	0.31618732	
1155.8	0.30952939	0.31621957	
1156	0.30985909	0.31625181	
1156.2	0.30971298	0.31628403	
1156.4	0.30961549	0.31631624	
1156.6	0.30938867	0.31634844	
1156.8	0.30863107	0.31638062	
1157	0.30840803	0.31641279	
1157.2	0.30859772	0.31644495	
1157.4	0.3082524	0.3164771	
1157.6	0.30881228	0.31650923	
1157.8	0.30870424	0.31654135	
1158	0.30876128	0.31657345	
1158.2	0.30891937	0.31660555	
1158.4	0.30885766	0.31663763	
1158.6	0.30927483	0.31666969	
1158.8	0.3096675	0.31670175	
1159	0.31030099	0.31673379	
1159.2	0.30978848	0.31676582	
1159.4	0.30983881	0.31679783	
1159.6	0.30952944	0.31682983	
1159.8	0.3094095	0.31686182	
1160	0.30960831	0.3168938	
1160.2	0.30960276	0.31692576	
1160.4	0.30943781	0.31695771	
1160.6	0.3096254	0.31698965	
1160.8	0.30932143	0.31702157	
1161	0.30905323	0.31705349	
1161.2	0.30859169	0.31708538	
1161.4	0.30824197	0.31711727	
1161.6	0.30831651	0.31714914	
1161.8	0.30866916	0.317181	
1162	0.30928364	0.31721285	
1162.2	0.30957708	0.31724468	
1162.4	0.30943005	0.3172765	
1162.6	0.30976549	0.31730831	
1162.8	0.30997146	0.31734011	
1163	0.30999864	0.31737189	
1163.2	0.30982999	0.31740366	
1163.4	0.31007408	0.31743541	
1163.6	0.31071267	0.31746716	
1163.8	0.31086789	0.31749889	
1164	0.31087236	0.31753061	
1164.2	0.31112303	0.31756231	
1164.4	0.31156615	0.317594	
1164.6	0.3116052	0.31762568	
1164.8	0.31111303	0.31765735	
1165	0.31105331	0.317689	
1165.2	0.31083324	0.31772064	
1165.4	0.31075757	0.31775227	
1165.6	0.31058901	0.31778388	
1165.8	0.31108193	0.31781549	
1166	0.31059233	0.31784708	
1166.2	0.3099243	0.31787865	
1166.4	0.30984816	0.31791022	
1166.6	0.3094019	0.31794177	
1166.8	0.30908381	0.3179733	
1167	0.30917676	0.31800483	
1167.2	0.30930678	0.31803634	
1167.4	0.30937271	0.31806784	
1167.6	0.30925	0.31809933	
1167.8	0.30879784	0.3181308	
1168	0.30869871	0.31816227	
1168.2	0.30931152	0.31819371	
1168.4	0.30975591	0.31822515	
1168.6	0.31005248	0.31825657	
1168.8	0.31079394	0.31828798	
1169	0.3113458	0.31831938	
1169.2	0.31137528	0.31835077	
1169.4	0.31200114	0.31838214	
1169.6	0.3122472	0.3184135	
1169.8	0.31260697	0.31844484	
1170	0.31278263	0.31847618	
1170.2	0.31317078	0.3185075	
1170.4	0.31380103	0.31853881	
1170.6	0.31343513	0.3185701	
1170.8	0.31361388	0.31860139	
1171	0.31344256	0.31863266	
1171.2	0.31313316	0.31866392	
1171.4	0.31271037	0.31869516	
1171.6	0.31194308	0.31872639	
1171.8	0.31109818	0.31875761	
1172	0.31034231	0.31878882	
1172.2	0.30985087	0.31882002	
1172.4	0.30953327	0.3188512	
1172.6	0.3092202	0.31888237	
1172.8	0.30858268	0.31891352	
1173	0.3083387	0.31894467	
1173.2	0.30852095	0.3189758	
1173.4	0.30885911	0.31900692	
1173.6	0.30890196	0.31903802	
1173.8	0.30916099	0.31906912	
1174	0.30993042	0.3191002	
1174.2	0.31105343	0.31913127	
1174.4	0.31146686	0.31916232	
1174.6	0.31193422	0.31919337	
1174.8	0.31246192	0.3192244	
1175	0.31240385	0.31925541	
1175.2	0.31264642	0.31928642	
1175.4	0.31261077	0.31931741	
1175.6	0.31224466	0.31934839	
1175.8	0.31173529	0.31937936	
1176	0.31189631	0.31941032	
1176.2	0.31154866	0.31944126	
1176.4	0.3121875	0.31947219	
1176.6	0.31211294	0.31950311	
1176.8	0.31173456	0.31953401	
1177	0.3122742	0.3195649	
1177.2	0.31239661	0.31959578	
1177.4	0.31245266	0.31962665	
1177.6	0.31259919	0.3196575	
1177.8	0.31239398	0.31968835	
1178	0.31310454	0.31971918	
1178.2	0.31327564	0.31974999	
1178.4	0.31255441	0.3197808	
1178.6	0.31239991	0.31981159	
1178.8	0.3123777	0.31984237	
1179	0.31219164	0.31987314	
1179.2	0.31211889	0.31990389	
1179.4	0.31222231	0.31993464	
1179.6	0.31211636	0.31996537	
1179.8	0.31201612	0.31999608	
1180	0.31207571	0.32002679	
1180.2	0.31179955	0.32005748	
1180.4	0.31292798	0.32008816	
1180.6	0.31309456	0.32011883	
1180.8	0.31314133	0.32014948	
1181	0.31374022	0.32018013	
1181.2	0.31385343	0.32021076	
1181.4	0.31397862	0.32024137	
1181.6	0.31349048	0.32027198	
1181.8	0.31347183	0.32030257	
1182	0.313901	0.32033315	
1182.2	0.31355958	0.32036372	
1182.4	0.31346417	0.32039428	
1182.6	0.31273676	0.32042482	
1182.8	0.31285838	0.32045535	
1183	0.31280302	0.32048587	
1183.2	0.31261334	0.32051638	
1183.4	0.31265753	0.32054687	
1183.6	0.31220033	0.32057735	
1183.8	0.31163773	0.32060782	
1184	0.3115011	0.32063828	
1184.2	0.31189914	0.32066872	
1184.4	0.31228678	0.32069916	
1184.6	0.31209235	0.32072958	
1184.8	0.31215705	0.32075998	
1185	0.31272522	0.32079038	
1185.2	0.31318603	0.32082076	
1185.4	0.31375673	0.32085113	
1185.6	0.31453521	0.32088149	
1185.8	0.31518763	0.32091184	
1186	0.31551442	0.32094217	
1186.2	0.3157333	0.32097249	
1186.4	0.31540562	0.3210028	
1186.6	0.31501093	0.3210331	
1186.8	0.31526006	0.32106338	
1187	0.31468136	0.32109365	
1187.2	0.31438015	0.32112391	
1187.4	0.31376777	0.32115416	
1187.6	0.313356	0.3211844	
1187.8	0.31333878	0.32121462	
1188	0.3132175	0.32124483	
1188.2	0.31335636	0.32127503	
1188.4	0.31307923	0.32130522	
1188.6	0.31348158	0.32133539	
1188.8	0.31380276	0.32136555	
1189	0.31443782	0.3213957	
1189.2	0.31479505	0.32142584	
1189.4	0.31548331	0.32145596	
1189.6	0.31583837	0.32148608	
1189.8	0.31601815	0.32151618	
1190	0.31617039	0.32154627	
1190.2	0.31603169	0.32157634	
1190.4	0.31597668	0.32160641	
1190.6	0.31631415	0.32163646	
1190.8	0.31568664	0.3216665	
1191	0.31502792	0.32169653	
1191.2	0.31461119	0.32172654	
1191.4	0.31454084	0.32175654	
1191.6	0.31485537	0.32178654	
1191.8	0.31498551	0.32181651	
1192	0.31427645	0.32184648	
1192.2	0.31407873	0.32187644	
1192.4	0.3137211	0.32190638	
1192.6	0.31370792	0.32193631	
1192.8	0.31302104	0.32196623	
1193	0.31302282	0.32199613	
1193.2	0.31317099	0.32202603	
1193.4	0.31336513	0.32205591	
1193.6	0.31325752	0.32208578	
1193.8	0.31350326	0.32211564	
1194	0.31337248	0.32214548	
1194.2	0.31400561	0.32217531	
1194.4	0.3146294	0.32220514	
1194.6	0.31502762	0.32223495	
1194.8	0.31503307	0.32226474	
1195	0.31506675	0.32229453	
1195.2	0.31452535	0.3223243	
1195.4	0.31492917	0.32235406	
1195.6	0.31502713	0.32238381	
1195.8	0.31493104	0.32241355	
1196	0.31433078	0.32244327	
1196.2	0.31403578	0.32247298	
1196.4	0.31411832	0.32250268	
1196.6	0.31398594	0.32253237	
1196.8	0.31394267	0.32256205	
1197	0.31411649	0.32259171	
1197.2	0.31454337	0.32262137	
1197.4	0.31428248	0.32265101	
1197.6	0.31442534	0.32268063	
1197.8	0.31500897	0.32271025	
1198	0.31534267	0.32273986	
1198.2	0.31590761	0.32276945	
1198.4	0.31577724	0.32279903	
1198.6	0.31626999	0.3228286	
1198.8	0.31635433	0.32285815	
1199	0.31611513	0.3228877	
1199.2	0.31595974	0.32291723	
1199.4	0.31611101	0.32294675	
1199.6	0.31604618	0.32297626	
1199.8	0.31578898	0.32300575	
1200	0.31563615	0.32303524	
1200.2	0.3156922	0.32306471	
1200.4	0.3156783	0.32309417	
1200.6	0.315667	0.32312362	
1200.8	0.31579332	0.32315306	
1201	0.31602852	0.32318248	
1201.2	0.31602894	0.32321189	
1201.4	0.31581162	0.3232413	
1201.6	0.3158576	0.32327068	
1201.8	0.31650516	0.32330006	
1202	0.31697946	0.32332943	
1202.2	0.31717014	0.32335878	
1202.4	0.31741106	0.32338812	
1202.6	0.31800153	0.32341745	
1202.8	0.31793527	0.32344677	
1203	0.31822515	0.32347607	
1203.2	0.31836789	0.32350537	
1203.4	0.31790145	0.32353465	
1203.6	0.31765419	0.32356392	
1203.8	0.31741279	0.32359318	
1204	0.31716048	0.32362242	
1204.2	0.31683807	0.32365166	
1204.4	0.31658967	0.32368088	
1204.6	0.31630219	0.32371009	
1204.8	0.31614381	0.32373929	
1205	0.31558905	0.32376848	
1205.2	0.31594698	0.32379765	
1205.4	0.3158462	0.32382682	
1205.6	0.31618496	0.32385597	
1205.8	0.31675554	0.32388511	
1206	0.31677139	0.32391423	
1206.2	0.31668007	0.32394335	
1206.4	0.31659951	0.32397245	
1206.6	0.31686276	0.32400155	
1206.8	0.31715312	0.32403063	
1207	0.31732593	0.3240597	
1207.2	0.31742596	0.32408875	
1207.4	0.31761575	0.3241178	
1207.6	0.31754817	0.32414683	
1207.8	0.31784092	0.32417585	
1208	0.31810748	0.32420486	
1208.2	0.31771935	0.32423386	
1208.4	0.31760297	0.32426285	
1208.6	0.31727615	0.32429182	
1208.8	0.31740097	0.32432079	
1209	0.31726139	0.32434974	
1209.2	0.31782788	0.32437868	
1209.4	0.31644534	0.3244076	
1209.6	0.31707132	0.32443652	
1209.8	0.31655273	0.32446542	
1210	0.31668126	0.32449432	
1210.2	0.31685573	0.3245232	
1210.4	0.31694741	0.32455207	
1210.6	0.31700821	0.32458092	
1210.8	0.31731991	0.32460977	
1211	0.31719277	0.3246386	
1211.2	0.31776763	0.32466743	
1211.4	0.31827724	0.32469624	
1211.6	0.31867999	0.32472504	
1211.8	0.31924897	0.32475382	
1212	0.3195252	0.3247826	
1212.2	0.31903039	0.32481136	
1212.4	0.31906676	0.32484011	
1212.6	0.31899563	0.32486886	
1212.8	0.3190564	0.32489758	
1213	0.31897129	0.3249263	
1213.2	0.31926755	0.32495501	
1213.4	0.31896646	0.3249837	
1213.6	0.31947816	0.32501238	
1213.8	0.31941008	0.32504105	
1214	0.3198454	0.32506971	
1214.2	0.32006511	0.32509836	
1214.4	0.31991286	0.325127	
1214.6	0.31972108	0.32515562	
1214.8	0.31972735	0.32518423	
1215	0.3199278	0.32521283	
1215.2	0.32000657	0.32524142	
1215.4	0.32013298	0.32527	
1215.6	0.32022149	0.32529857	
1215.8	0.31997381	0.32532712	
1216	0.32015897	0.32535567	
1216.2	0.3193761	0.3253842	
1216.4	0.31948752	0.32541272	
1216.6	0.31948443	0.32544122	
1216.8	0.31928014	0.32546972	
1217	0.3189149	0.32549821	
1217.2	0.3186656	0.32552668	
1217.4	0.31833342	0.32555514	
1217.6	0.31817301	0.32558359	
1217.8	0.31800948	0.32561203	
1218	0.31819126	0.32564046	
1218.2	0.31855359	0.32566888	
1218.4	0.31870629	0.32569728	
1218.6	0.31928699	0.32572567	
1218.8	0.31944607	0.32575405	
1219	0.31981219	0.32578242	
1219.2	0.3198105	0.32581078	
1219.4	0.31993489	0.32583913	
1219.6	0.31983477	0.32586747	
1219.8	0.32030469	0.32589579	
1220	0.32105813	0.3259241	
1220.2	0.32106045	0.3259524	
1220.4	0.32148358	0.32598069	
1220.6	0.32167768	0.32600897	
1220.8	0.32147609	0.32603724	
1221	0.32145368	0.32606549	
1221.2	0.32171241	0.32609374	
1221.4	0.32230752	0.32612197	
1221.6	0.32220218	0.32615019	
1221.8	0.32193193	0.3261784	
1222	0.32192751	0.3262066	
1222.2	0.32154574	0.32623478	
1222.4	0.32192753	0.32626296	
1222.6	0.3219958	0.32629112	
1222.8	0.32175388	0.32631927	
1223	0.32168672	0.32634741	
1223.2	0.32135136	0.32637554	
1223.4	0.32151621	0.32640366	
1223.6	0.32131592	0.32643177	
1223.8	0.32103358	0.32645986	
1224	0.32100026	0.32648795	
1224.2	0.32123507	0.32651602	
1224.4	0.32145638	0.32654408	
1224.6	0.32197223	0.32657213	
1224.8	0.32175964	0.32660017	
1225	0.32231096	0.32662819	
1225.2	0.32264519	0.32665621	
1225.4	0.32277873	0.32668421	
1225.6	0.32223267	0.32671221	
1225.8	0.32197076	0.32674019	
1226	0.32116613	0.32676816	
1226.2	0.32118659	0.32679612	
1226.4	0.32170511	0.32682406	
1226.6	0.32150763	0.326852	
1226.8	0.3217746	0.32687992	
1227	0.32197445	0.32690784	
1227.2	0.32166452	0.32693574	
1227.4	0.32197656	0.32696363	
1227.6	0.3216197	0.32699151	
1227.8	0.3215161	0.32701938	
1228	0.32193182	0.32704723	
1228.2	0.32211866	0.32707508	
1228.4	0.32200172	0.32710291	
1228.6	0.32201357	0.32713074	
1228.8	0.32189035	0.32715855	
1229	0.32201192	0.32718635	
1229.2	0.32222549	0.32721414	
1229.4	0.32154956	0.32724192	
1229.6	0.32165318	0.32726968	
1229.8	0.32160422	0.32729744	
1230	0.32156325	0.32732518	
1230.2	0.32207208	0.32735291	
1230.4	0.32260093	0.32738064	
1230.6	0.32231249	0.32740835	
1230.8	0.32262924	0.32743604	
1231	0.32274543	0.32746373	
1231.2	0.32302166	0.32749141	
1231.4	0.32277242	0.32751907	
1231.6	0.32243334	0.32754673	
1231.8	0.32182586	0.32757437	
1232	0.32147049	0.327602	
1232.2	0.32147971	0.32762962	
1232.4	0.32100663	0.32765723	
1232.6	0.32078851	0.32768483	
1232.8	0.32068082	0.32771242	
1233	0.32099065	0.32773999	
1233.2	0.32088336	0.32776756	
1233.4	0.32075124	0.32779511	
1233.6	0.32152202	0.32782265	
1233.8	0.32209025	0.32785018	
1234	0.32297048	0.3278777	
1234.2	0.32365587	0.32790521	
1234.4	0.32377203	0.32793271	
1234.6	0.32387798	0.3279602	
1234.8	0.32462792	0.32798767	
1235	0.32526266	0.32801514	
1235.2	0.32553742	0.32804259	
1235.4	0.32490226	0.32807003	
1235.6	0.32507631	0.32809746	
1235.8	0.32509909	0.32812488	
1236	0.32546821	0.32815229	
1236.2	0.32558844	0.32817969	
1236.4	0.32467355	0.32820707	
1236.6	0.32441983	0.32823445	
1236.8	0.32442269	0.32826181	
1237	0.3239703	0.32828917	
1237.2	0.32318547	0.32831651	
1237.4	0.32328662	0.32834384	
1237.6	0.32300854	0.32837116	
1237.8	0.32302121	0.32839847	
1238	0.32312016	0.32842576	
1238.2	0.32285051	0.32845305	
1238.4	0.32229488	0.32848033	
1238.6	0.32284216	0.32850759	
1238.8	0.3235988	0.32853484	
1239	0.32409366	0.32856209	
1239.2	0.32408454	0.32858932	
1239.4	0.32408189	0.32861654	
1239.6	0.32427053	0.32864375	
1239.8	0.32412168	0.32867094	
1240	0.32402607	0.32869813	
1240.2	0.32424047	0.32872531	
1240.4	0.3243049	0.32875247	
1240.6	0.32438957	0.32877963	
1240.8	0.32414197	0.32880677	
1241	0.32385869	0.3288339	
1241.2	0.32367979	0.32886102	
1241.4	0.32351931	0.32888813	
1241.6	0.32309526	0.32891523	
1241.8	0.32319107	0.32894232	
1242	0.3234711	0.3289694	
1242.2	0.32362565	0.32899646	
1242.4	0.32393158	0.32902352	
1242.6	0.32507707	0.32905056	
1242.8	0.32546143	0.32907759	
1243	0.32541	0.32910462	
1243.2	0.32520375	0.32913163	
1243.4	0.32506534	0.32915863	
1243.6	0.32495429	0.32918562	
1243.8	0.32511109	0.32921259	
1244	0.3258741	0.32923956	
1244.2	0.32672505	0.32926652	
1244.4	0.32671443	0.32929346	
1244.6	0.32610034	0.3293204	
1244.8	0.32588601	0.32934732	
1245	0.32616042	0.32937423	
1245.2	0.32541246	0.32940114	
1245.4	0.32491441	0.32942803	
1245.6	0.32507363	0.32945491	
1245.8	0.32528768	0.32948178	
1246	0.32522486	0.32950863	
1246.2	0.32596007	0.32953548	
1246.4	0.32579107	0.32956232	
1246.6	0.32605198	0.32958914	
1246.8	0.32562448	0.32961596	
1247	0.32528216	0.32964276	
1247.2	0.3255315	0.32966955	
1247.4	0.32549159	0.32969634	
1247.6	0.32556399	0.32972311	
1247.8	0.3259662	0.32974987	
1248	0.32581929	0.32977662	
1248.2	0.3255919	0.32980336	
1248.4	0.32515536	0.32983008	
1248.6	0.3244895	0.3298568	
1248.8	0.32468964	0.32988351	
1249	0.32521324	0.3299102	
1249.2	0.32475851	0.32993689	
1249.4	0.3250675	0.32996356	
1249.6	0.32581737	0.32999022	
1249.8	0.32594681	0.33001688	
1250	0.32626501	0.33004352	
1250.2	0.32645022	0.33007015	
1250.4	0.32553011	0.33009677	
1250.6	0.32606648	0.33012338	
1250.8	0.3264605	0.33014997	
1251	0.32696345	0.33017656	
1251.2	0.32750352	0.33020314	
1251.4	0.32688983	0.3302297	
1251.6	0.32691852	0.33025626	
1251.8	0.32629138	0.3302828	
1252	0.32604847	0.33030933	
1252.2	0.32622181	0.33033586	
1252.4	0.3261943	0.33036237	
1252.6	0.32609375	0.33038887	
1252.8	0.32684465	0.33041536	
1253	0.32722741	0.33044184	
1253.2	0.32677925	0.33046831	
1253.4	0.32695881	0.33049477	
1253.6	0.32710221	0.33052121	
1253.8	0.32661102	0.33054765	
1254	0.3258618	0.33057408	
1254.2	0.32536019	0.33060049	
1254.4	0.32495502	0.3306269	
1254.6	0.32539902	0.33065329	
1254.8	0.32537066	0.33067967	
1255	0.32507399	0.33070605	
1255.2	0.32484918	0.33073241	
1255.4	0.32419073	0.33075876	
1255.6	0.32478176	0.3307851	
1255.8	0.32500012	0.33081143	
1256	0.32566716	0.33083775	
1256.2	0.32678444	0.33086406	
1256.4	0.32716623	0.33089035	
1256.6	0.32801857	0.33091664	
1256.8	0.32842411	0.33094292	
1257	0.32897256	0.33096918	
1257.2	0.32936528	0.33099544	
1257.4	0.32965493	0.33102168	
1257.6	0.3295241	0.33104792	
1257.8	0.32895252	0.33107414	
1258	0.32912702	0.33110035	
1258.2	0.32922652	0.33112655	
1258.4	0.32897754	0.33115274	
1258.6	0.32861634	0.33117892	
1258.8	0.32791857	0.33120509	
1259	0.327366	0.33123125	
1259.2	0.32719469	0.3312574	
1259.4	0.32659251	0.33128354	
1259.6	0.32725343	0.33130967	
1259.8	0.32736315	0.33133578	
1260	0.3272309	0.33136189	
1260.2	0.32816556	0.33138799	
1260.4	0.32838027	0.33141407	
1260.6	0.32923903	0.33144015	
1260.8	0.32916374	0.33146621	
1261	0.32962712	0.33149226	
1261.2	0.32957778	0.33151831	
1261.4	0.32934857	0.33154434	
1261.6	0.32937611	0.33157036	
1261.8	0.32946113	0.33159637	
1262	0.32963602	0.33162237	
1262.2	0.32920523	0.33164836	
1262.4	0.32938254	0.33167434	
1262.6	0.32875468	0.33170031	
1262.8	0.32812002	0.33172627	
1263	0.32788169	0.33175222	
1263.2	0.32778312	0.33177816	
1263.4	0.32732294	0.33180408	
1263.6	0.32757631	0.33183	
1263.8	0.32754218	0.3318559	
1264	0.32761401	0.3318818	
1264.2	0.32808353	0.33190768	
1264.4	0.32832802	0.33193356	
1264.6	0.32838142	0.33195942	
1264.8	0.32836531	0.33198528	
1265	0.32807182	0.33201112	
1265.2	0.32825984	0.33203695	
1265.4	0.32856304	0.33206277	
1265.6	0.32894901	0.33208859	
1265.8	0.32862033	0.33211439	
1266	0.32875777	0.33214018	
1266.2	0.32892212	0.33216596	
1266.4	0.32918233	0.33219173	
1266.6	0.32870301	0.33221749	
1266.8	0.32819275	0.33224323	
1267	0.32869493	0.33226897	
1267.2	0.32887294	0.3322947	
1267.4	0.32893237	0.33232042	
1267.6	0.32950706	0.33234612	
1267.8	0.32957489	0.33237182	
1268	0.33006997	0.33239751	
1268.2	0.33023662	0.33242318	
1268.4	0.33007599	0.33244885	
1268.6	0.32997753	0.3324745	
1268.8	0.32956483	0.33250015	
1269	0.32907638	0.33252578	
1269.2	0.32967441	0.33255141	
1269.4	0.32974162	0.33257702	
1269.6	0.32965125	0.33260262	
1269.8	0.32930464	0.33262821	
1270	0.32973	0.3326538	
1270.2	0.3293677	0.33267937	
1270.4	0.32924869	0.33270493	
1270.6	0.3293855	0.33273048	
1270.8	0.32953803	0.33275602	
1271	0.32986242	0.33278155	
1271.2	0.32966657	0.33280707	
1271.4	0.32935123	0.33283258	
1271.6	0.32936537	0.33285808	
1271.8	0.329132	0.33288357	
1272	0.32913368	0.33290905	
1272.2	0.32847334	0.33293452	
1272.4	0.32819096	0.33295998	
1272.6	0.3276334	0.33298542	
1272.8	0.32708005	0.33301086	
1273	0.3268249	0.33303629	
1273.2	0.32729404	0.3330617	
1273.4	0.32750581	0.33308711	
1273.6	0.32782474	0.33311251	
1273.8	0.32802947	0.33313789	
1274	0.32818058	0.33316327	
1274.2	0.32866963	0.33318863	
1274.4	0.32951189	0.33321399	
1274.6	0.32998059	0.33323933	
1274.8	0.32993767	0.33326467	
1275	0.32905315	0.33328999	
1275.2	0.32954922	0.3333153	
1275.4	0.32944565	0.33334061	
1275.6	0.32990151	0.3333659	
1275.8	0.33014389	0.33339118	
1276	0.32997567	0.33341646	
1276.2	0.3300644	0.33344172	
1276.4	0.33027425	0.33346697	
1276.6	0.32995359	0.33349221	
1276.8	0.33016982	0.33351745	
1277	0.33009379	0.33354267	
1277.2	0.33065012	0.33356788	
1277.4	0.33059712	0.33359308	
1277.6	0.33069947	0.33361827	
1277.8	0.33036092	0.33364345	
1278	0.32979304	0.33366862	
1278.2	0.33001479	0.33369378	
1278.4	0.33026317	0.33371893	
1278.6	0.32950177	0.33374407	
1278.8	0.32883326	0.3337692	
1279	0.3286993	0.33379432	
1279.2	0.32941458	0.33381943	
1279.4	0.32953493	0.33384453	
1279.6	0.32990377	0.33386962	
1279.8	0.33013216	0.3338947	
1280	0.33000841	0.33391977	
1280.2	0.33019942	0.33394482	
1280.4	0.33040192	0.33396987	
1280.6	0.330878	0.33399491	
1280.8	0.3312098	0.33401994	
1281	0.33161054	0.33404496	
1281.2	0.33237072	0.33406996	
1281.4	0.33244192	0.33409496	
1281.6	0.33260258	0.33411995	
1281.8	0.331313	0.33414493	
1282	0.33067962	0.33416989	
1282.2	0.33046488	0.33419485	
1282.4	0.33057286	0.3342198	
1282.6	0.32973306	0.33424473	
1282.8	0.33011555	0.33426966	
1283	0.33038052	0.33429458	
1283.2	0.33060725	0.33431948	
1283.4	0.33064739	0.33434438	
1283.6	0.33115288	0.33436927	
1283.8	0.33116884	0.33439414	
1284	0.3314206	0.33441901	
1284.2	0.33185333	0.33444386	
1284.4	0.33215068	0.33446871	
1284.6	0.33255884	0.33449355	
1284.8	0.3323661	0.33451837	
1285	0.33238479	0.33454319	
1285.2	0.33246068	0.33456799	
1285.4	0.33177489	0.33459279	
1285.6	0.33119464	0.33461757	
1285.8	0.3301916	0.33464235	
1286	0.33034229	0.33466711	
1286.2	0.33016961	0.33469187	
1286.4	0.33041172	0.33471661	
1286.6	0.33042911	0.33474135	
1286.8	0.33089024	0.33476607	
1287	0.330857	0.33479079	
1287.2	0.33095083	0.3348155	
1287.4	0.33111391	0.33484019	
1287.6	0.33147381	0.33486488	
1287.8	0.33178004	0.33488955	
1288	0.33220065	0.33491422	
1288.2	0.33232315	0.33493887	
1288.4	0.33173435	0.33496352	
1288.6	0.33143519	0.33498815	
1288.8	0.33117103	0.33501278	
1289	0.33132231	0.33503739	
1289.2	0.33168042	0.335062	
1289.4	0.33118272	0.33508659	
1289.6	0.33164589	0.33511118	
1289.8	0.33186276	0.33513575	
1290	0.33215237	0.33516032	
1290.2	0.33243341	0.33518487	
1290.4	0.33236179	0.33520942	
1290.6	0.3319863	0.33523395	
1290.8	0.33181841	0.33525848	
1291	0.33174324	0.33528299	
1291.2	0.33132328	0.3353075	
1291.4	0.33108885	0.335332	
1291.6	0.33103061	0.33535648	
1291.8	0.33131955	0.33538096	
1292	0.33137846	0.33540542	
1292.2	0.33125141	0.33542988	
1292.4	0.33127649	0.33545432	
1292.6	0.3315278	0.33547876	
1292.8	0.33173823	0.33550319	
1293	0.33210436	0.3355276	
1293.2	0.33325354	0.33555201	
1293.4	0.33401401	0.33557641	
1293.6	0.33569764	0.33560079	
1293.8	0.33635889	0.33562517	
1294	0.33637943	0.33564954	
1294.2	0.33661196	0.33567389	
1294.4	0.33597916	0.33569824	
1294.6	0.3357153	0.33572258	
1294.8	0.33579889	0.3357469	
1295	0.33567238	0.33577122	
1295.2	0.33481704	0.33579553	
1295.4	0.33410597	0.33581983	
1295.6	0.33339095	0.33584412	
1295.8	0.33292444	0.33586839	
1296	0.33283551	0.33589266	
1296.2	0.33255836	0.33591692	
1296.4	0.33252649	0.33594117	
1296.6	0.33250455	0.33596541	
1296.8	0.33287126	0.33598964	
1297	0.33364758	0.33601385	
1297.2	0.33457348	0.33603806	
1297.4	0.33468374	0.33606226	
1297.6	0.33533614	0.33608645	
1297.8	0.33565257	0.33611063	
1298	0.33560112	0.3361348	
1298.2	0.33612682	0.33615896	
1298.4	0.33616751	0.33618311	
1298.6	0.33643136	0.33620725	
1298.8	0.33659567	0.33623138	
1299	0.33645976	0.3362555	
1299.2	0.33597117	0.33627962	
1299.4	0.3350949	0.33630372	
1299.6	0.33472274	0.33632781	
1299.8	0.33475023	0.33635189	
1300	0.33506379	0.33637596	
1300.2	0.33516496	0.33640003	
1300.4	0.33492084	0.33642408	
1300.6	0.33530821	0.33644812	
1300.8	0.33518855	0.33647215	
1301	0.33476545	0.33649618	
1301.2	0.33425338	0.33652019	
1301.4	0.3333807	0.33654419	
1301.6	0.33429567	0.33656819	
1301.8	0.33394466	0.33659217	
1302	0.33318899	0.33661615	
1302.2	0.3331443	0.33664011	
1302.4	0.3333635	0.33666407	
1302.6	0.33309426	0.33668801	
1302.8	0.33274351	0.33671195	
1303	0.33250781	0.33673588	
1303.2	0.33254494	0.33675979	
1303.4	0.33198022	0.3367837	
1303.6	0.3321152	0.3368076	
1303.8	0.33223637	0.33683148	
1304	0.33232018	0.33685536	
1304.2	0.33243871	0.33687923	
1304.4	0.33312139	0.33690309	
1304.6	0.33429314	0.33692693	
1304.8	0.3345209	0.33695077	
1305	0.33478035	0.3369746	
1305.2	0.33437905	0.33699842	
1305.4	0.33450249	0.33702223	
1305.6	0.33539898	0.33704603	
1305.8	0.33520512	0.33706982	
1306	0.33518695	0.3370936	
1306.2	0.33546439	0.33711738	
1306.4	0.33581233	0.33714114	
1306.6	0.33574663	0.33716489	
1306.8	0.33557167	0.33718863	
1307	0.33600933	0.33721236	
1307.2	0.33611402	0.33723609	
1307.4	0.33589807	0.3372598	
1307.6	0.33584105	0.3372835	
1307.8	0.33563785	0.3373072	
1308	0.33567903	0.33733088	
1308.2	0.33586257	0.33735456	
1308.4	0.33608653	0.33737822	
1308.6	0.33603912	0.33740188	
1308.8	0.33499974	0.33742553	
1309	0.33446479	0.33744916	
1309.2	0.33373538	0.33747279	
1309.4	0.33348954	0.33749641	
1309.6	0.33364667	0.33752002	
1309.8	0.33351622	0.33754361	
1310	0.33344025	0.3375672	
1310.2	0.33335757	0.33759078	
1310.4	0.33313657	0.33761435	
1310.6	0.33283879	0.33763791	
1310.8	0.33310755	0.33766146	
1311	0.33387518	0.337685	
1311.2	0.33424529	0.33770853	
1311.4	0.33483947	0.33773206	
1311.6	0.33543814	0.33775557	
1311.8	0.3356082	0.33777907	
1312	0.33587877	0.33780256	
1312.2	0.33596619	0.33782605	
1312.4	0.33566962	0.33784952	
1312.6	0.33567835	0.33787299	
1312.8	0.33517744	0.33789644	
1313	0.33507842	0.33791989	
1313.2	0.33522458	0.33794332	
1313.4	0.33561025	0.33796675	
1313.6	0.33637877	0.33799017	
1313.8	0.33606234	0.33801358	
1314	0.33586345	0.33803697	
1314.2	0.3355148	0.33806036	
1314.4	0.33518082	0.33808374	
1314.6	0.3352875	0.33810711	
1314.8	0.3362422	0.33813047	
1315	0.33636894	0.33815382	
1315.2	0.3370411	0.33817716	
1315.4	0.33734649	0.3382005	
1315.6	0.33779458	0.33822382	
1315.8	0.33735925	0.33824713	
1316	0.33695796	0.33827044	
1316.2	0.33696465	0.33829373	
1316.4	0.33635973	0.33831701	
1316.6	0.33687125	0.33834029	
1316.8	0.33637372	0.33836355	
1317	0.33613039	0.33838681	
1317.2	0.33636675	0.33841006	
1317.4	0.33632323	0.3384333	
1317.6	0.33575663	0.33845652	
1317.8	0.33501713	0.33847974	
1318	0.33512101	0.33850295	
1318.2	0.3354886	0.33852615	
1318.4	0.33556975	0.33854934	
1318.6	0.33572859	0.33857252	
1318.8	0.33637475	0.33859569	
1319	0.33614444	0.33861886	
1319.2	0.33633509	0.33864201	
1319.4	0.33589951	0.33866515	
1319.6	0.33630945	0.33868829	
1319.8	0.33634071	0.33871141	
1320	0.33618931	0.33873453	
1320.2	0.33675841	0.33875763	
1320.4	0.33681029	0.33878073	
1320.6	0.33737046	0.33880381	
1320.8	0.33677497	0.33882689	
1321	0.33649113	0.33884996	
1321.2	0.33615706	0.33887302	
1321.4	0.33552186	0.33889607	
1321.6	0.33512873	0.33891911	
1321.8	0.33492638	0.33894214	
1322	0.33527431	0.33896516	
1322.2	0.33556917	0.33898817	
1322.4	0.33572352	0.33901118	
1322.6	0.33578426	0.33903417	
1322.8	0.33535119	0.33905716	
1323	0.33489339	0.33908013	
1323.2	0.3349297	0.3391031	
1323.4	0.33532914	0.33912605	
1323.6	0.33625719	0.339149	
1323.8	0.33658291	0.33917194	
1324	0.33691588	0.33919487	
1324.2	0.33705181	0.33921779	
1324.4	0.33690577	0.3392407	
1324.6	0.33714943	0.3392636	
1324.8	0.33670154	0.33928649	
1325	0.33606791	0.33930937	
1325.2	0.33561218	0.33933224	
1325.4	0.33553044	0.33935511	
1325.6	0.33526963	0.33937796	
1325.8	0.33526578	0.3394008	
1326	0.33581538	0.33942364	
1326.2	0.33594836	0.33944647	
1326.4	0.33529519	0.33946928	
1326.6	0.33538771	0.33949209	
1326.8	0.33486912	0.33951489	
1327	0.33498461	0.33953768	
1327.2	0.33516719	0.33956046	
1327.4	0.33551435	0.33958323	
1327.6	0.33582905	0.33960599	
1327.8	0.33595204	0.33962874	
1328	0.33609024	0.33965149	
1328.2	0.33593703	0.33967422	
1328.4	0.33603606	0.33969695	
1328.6	0.3362541	0.33971966	
1328.8	0.33641411	0.33974237	
1329	0.33636064	0.33976506	
1329.2	0.33653896	0.33978775	
1329.4	0.33708235	0.33981043	
1329.6	0.33693982	0.3398331	
1329.8	0.33695656	0.33985576	
1330	0.336974	0.33987841	
1330.2	0.33675666	0.33990105	
1330.4	0.33632027	0.33992369	
1330.6	0.33672111	0.33994631	
1330.8	0.33661009	0.33996893	
1331	0.33666904	0.33999153	
1331.2	0.33701007	0.34001413	
1331.4	0.33763738	0.34003671	
1331.6	0.3382703	0.34005929	
1331.8	0.33850462	0.34008186	
1332	0.33910483	0.34010442	
1332.2	0.33947314	0.34012697	
1332.4	0.33930547	0.34014951	
1332.6	0.3394903	0.34017204	
1332.8	0.34001691	0.34019457	
1333	0.3396358	0.34021708	
1333.2	0.33990925	0.34023958	
1333.4	0.33931076	0.34026208	
1333.6	0.33876976	0.34028457	
1333.8	0.33838644	0.34030704	
1334	0.33838166	0.34032951	
1334.2	0.33844711	0.34035197	
1334.4	0.3382303	0.34037442	
1334.6	0.33881994	0.34039686	
1334.8	0.33885691	0.34041929	
1335	0.33911949	0.34044171	
1335.2	0.33953303	0.34046413	
1335.4	0.33974267	0.34048653	
1335.6	0.33969196	0.34050893	
1335.8	0.33971486	0.34053131	
1336	0.34027365	0.34055369	
1336.2	0.33966144	0.34057606	
1336.4	0.33951061	0.34059842	
1336.6	0.33952077	0.34062077	
1336.8	0.33961571	0.34064311	
1337	0.33913701	0.34066544	
1337.2	0.33884544	0.34068776	
1337.4	0.33794419	0.34071008	
1337.6	0.33859121	0.34073238	
1337.8	0.33834617	0.34075468	
1338	0.33850496	0.34077696	
1338.2	0.33843206	0.34079924	
1338.4	0.33871904	0.34082151	
1338.6	0.33891472	0.34084377	
1338.8	0.33888023	0.34086602	
1339	0.33896038	0.34088826	
1339.2	0.33856317	0.34091049	
1339.4	0.33823039	0.34093272	
1339.6	0.33859813	0.34095493	
1339.8	0.33871069	0.34097714	
1340	0.33855976	0.34099933	
1340.2	0.33837623	0.34102152	
1340.4	0.33851256	0.3410437	
1340.6	0.33843549	0.34106587	
1340.8	0.33854149	0.34108803	
1341	0.33854718	0.34111018	
1341.2	0.33896635	0.34113232	
1341.4	0.33910845	0.34115446	
1341.6	0.33973896	0.34117658	
1341.8	0.33916976	0.3411987	
1342	0.33942424	0.3412208	
1342.2	0.33958719	0.3412429	
1342.4	0.33957139	0.34126499	
1342.6	0.33965052	0.34128707	
1342.8	0.33991118	0.34130914	
1343	0.33964033	0.3413312	
1343.2	0.33958527	0.34135325	
1343.4	0.33949867	0.3413753	
1343.6	0.33922019	0.34139733	
1343.8	0.33844626	0.34141936	
1344	0.33813032	0.34144138	
1344.2	0.33801625	0.34146338	
1344.4	0.33816612	0.34148538	
1344.6	0.33858654	0.34150737	
1344.8	0.33835774	0.34152935	
1345	0.33903369	0.34155133	
1345.2	0.33965128	0.34157329	
1345.4	0.34007779	0.34159525	
1345.6	0.3406528	0.34161719	
1345.8	0.34043008	0.34163913	
1346	0.34048534	0.34166106	
1346.2	0.34079887	0.34168297	
1346.4	0.34036644	0.34170488	
1346.6	0.34068313	0.34172679	
1346.8	0.34069497	0.34174868	
1347	0.34083488	0.34177056	
1347.2	0.34051782	0.34179244	
1347.4	0.34044251	0.3418143	
1347.6	0.3398075	0.34183616	
1347.8	0.33963626	0.34185801	
1348	0.33991246	0.34187985	
1348.2	0.34044315	0.34190168	
1348.4	0.34091455	0.3419235	
1348.6	0.34082969	0.34194531	
1348.8	0.34100061	0.34196711	
1349	0.34175884	0.34198891	
1349.2	0.34166425	0.34201069	
1349.4	0.34223531	0.34203247	
1349.6	0.34196716	0.34205424	
1349.8	0.34120695	0.342076	
1350	0.34081973	0.34209775	
1350.2	0.34017932	0.34211949	
1350.4	0.33991582	0.34214123	
1350.6	0.33979127	0.34216295	
1350.8	0.33974345	0.34218467	
1351	0.3392896	0.34220637	
1351.2	0.33849205	0.34222807	
1351.4	0.33862952	0.34224976	
1351.6	0.33814688	0.34227144	
1351.8	0.338671	0.34229311	
1352	0.3391694	0.34231477	
1352.2	0.34007778	0.34233643	
1352.4	0.34038386	0.34235807	
1352.6	0.34115103	0.34237971	
1352.8	0.34189259	0.34240134	
1353	0.34212336	0.34242296	
1353.2	0.34207908	0.34244457	
1353.4	0.34266668	0.34246617	
1353.6	0.34251747	0.34248776	
1353.8	0.34218707	0.34250934	
1354	0.34230608	0.34253092	
1354.2	0.34214244	0.34255248	
1354.4	0.34234838	0.34257404	
1354.6	0.34173675	0.34259559	
1354.8	0.34129652	0.34261713	
1355	0.34046757	0.34263866	
1355.2	0.33975252	0.34266018	
1355.4	0.33925826	0.3426817	
1355.6	0.33898681	0.3427032	
1355.8	0.33914052	0.3427247	
1356	0.33954982	0.34274619	
1356.2	0.3401853	0.34276767	
1356.4	0.34051734	0.34278914	
1356.6	0.34089618	0.3428106	
1356.8	0.34101504	0.34283205	
1357	0.34079898	0.34285349	
1357.2	0.34115157	0.34287493	
1357.4	0.34173213	0.34289636	
1357.6	0.34191659	0.34291777	
1357.8	0.34279001	0.34293918	
1358	0.34298295	0.34296059	
1358.2	0.34334432	0.34298198	
1358.4	0.34335007	0.34300336	
1358.6	0.34365714	0.34302473	
1358.8	0.34349064	0.3430461	
1359	0.34303395	0.34306746	
1359.2	0.34242064	0.34308881	
1359.4	0.3420199	0.34311015	
1359.6	0.34212183	0.34313148	
1359.8	0.34186842	0.3431528	
1360	0.34195423	0.34317412	
1360.2	0.341862	0.34319542	
1360.4	0.34168614	0.34321672	
1360.6	0.34114384	0.34323801	
1360.8	0.34079256	0.34325928	
1361	0.34101461	0.34328056	
1361.2	0.34144553	0.34330182	
1361.4	0.34135409	0.34332307	
1361.6	0.34111613	0.34334432	
1361.8	0.34210639	0.34336555	
1362	0.3423063	0.34338678	
1362.2	0.34265165	0.343408	
1362.4	0.34317629	0.34342921	
1362.6	0.34361848	0.34345041	
1362.8	0.34378875	0.34347161	
1363	0.34379374	0.34349279	
1363.2	0.3440533	0.34351397	
1363.4	0.34438509	0.34353513	
1363.6	0.3440963	0.34355629	
1363.8	0.34348324	0.34357744	
1364	0.34368994	0.34359859	
1364.2	0.34357326	0.34361972	
1364.4	0.34308264	0.34364084	
1364.6	0.34269763	0.34366196	
1364.8	0.3425161	0.34368307	
1365	0.34255897	0.34370417	
1365.2	0.34214671	0.34372526	
1365.4	0.34199418	0.34374634	
1365.6	0.34163584	0.34376741	
1365.8	0.34198071	0.34378848	
1366	0.34226371	0.34380953	
1366.2	0.3421143	0.34383058	
1366.4	0.34309678	0.34385162	
1366.6	0.34307272	0.34387265	
1366.8	0.34354397	0.34389367	
1367	0.34332847	0.34391469	
1367.2	0.34363787	0.34393569	
1367.4	0.34382331	0.34395669	
1367.6	0.34330055	0.34397768	
1367.8	0.34390544	0.34399866	
1368	0.34393631	0.34401963	
1368.2	0.34348987	0.34404059	
1368.4	0.34356258	0.34406154	
1368.6	0.34369057	0.34408249	
1368.8	0.34347752	0.34410343	
1369	0.34345634	0.34412435	
1369.2	0.34337461	0.34414527	
1369.4	0.34306557	0.34416619	
1369.6	0.34277233	0.34418709	
1369.8	0.34304343	0.34420798	
1370	0.34326792	0.34422887	
1370.2	0.34306129	0.34424975	
1370.4	0.34370245	0.34427062	
1370.6	0.34340997	0.34429148	
1370.8	0.34364983	0.34431233	
1371	0.34350445	0.34433317	
1371.2	0.34367083	0.34435401	
1371.4	0.34396298	0.34437484	
1371.6	0.3436005	0.34439565	
1371.8	0.34342518	0.34441646	
1372	0.34313537	0.34443727	
1372.2	0.34352647	0.34445806	
1372.4	0.34420198	0.34447884	
1372.6	0.34436592	0.34449962	
1372.8	0.34437744	0.34452039	
1373	0.34471986	0.34454115	
1373.2	0.34477548	0.3445619	
1373.4	0.34523471	0.34458264	
1373.6	0.3453865	0.34460337	
1373.8	0.3446805	0.3446241	
1374	0.34382606	0.34464482	
1374.2	0.34338343	0.34466553	
1374.4	0.34342064	0.34468623	
1374.6	0.34286551	0.34470692	
1374.8	0.34218533	0.3447276	
1375	0.34150038	0.34474828	
1375.2	0.34126553	0.34476895	
1375.4	0.34151491	0.3447896	
1375.6	0.34115802	0.34481025	
1375.8	0.34130766	0.3448309	
1376	0.34182852	0.34485153	
1376.2	0.34210716	0.34487216	
1376.4	0.34263417	0.34489277	
1376.6	0.34284442	0.34491338	
1376.8	0.34345312	0.34493398	
1377	0.34383298	0.34495457	
1377.2	0.34380531	0.34497516	
1377.4	0.34391686	0.34499573	
1377.6	0.34353461	0.3450163	
1377.8	0.34328984	0.34503686	
1378	0.34322688	0.34505741	
1378.2	0.3427497	0.34507795	
1378.4	0.34280816	0.34509848	
1378.6	0.34263477	0.34511901	
1378.8	0.34265508	0.34513952	
1379	0.34283517	0.34516003	
1379.2	0.34328327	0.34518053	
1379.4	0.34350696	0.34520102	
1379.6	0.34372477	0.34522151	
1379.8	0.34368097	0.34524198	
1380	0.3438934	0.34526245	
1380.2	0.34404294	0.34528291	
1380.4	0.34457108	0.34530336	
1380.6	0.34461856	0.3453238	
1380.8	0.34455504	0.34534423	
1381	0.34439534	0.34536466	
1381.2	0.34430583	0.34538507	
1381.4	0.34435986	0.34540548	
1381.6	0.34463144	0.34542588	
1381.8	0.34437081	0.34544628	
1382	0.34387656	0.34546666	
1382.2	0.34363131	0.34548704	
1382.4	0.34383943	0.3455074	
1382.6	0.34373265	0.34552776	
1382.8	0.34394366	0.34554811	
1383	0.34366116	0.34556846	
1383.2	0.34332832	0.34558879	
1383.4	0.34348233	0.34560912	
1383.6	0.34395521	0.34562943	
1383.8	0.34407871	0.34564974	
1384	0.34455764	0.34567004	
1384.2	0.34490762	0.34569034	
1384.4	0.34498302	0.34571062	
1384.6	0.34510046	0.3457309	
1384.8	0.34516716	0.34575117	
1385	0.34562978	0.34577143	
1385.2	0.34547845	0.34579168	
1385.4	0.34563157	0.34581192	
1385.6	0.34573392	0.34583216	
1385.8	0.34569303	0.34585239	
1386	0.34577842	0.34587261	
1386.2	0.34571322	0.34589282	
1386.4	0.34550502	0.34591302	
1386.6	0.34533414	0.34593322	
1386.8	0.34537892	0.3459534	
1387	0.34529392	0.34597358	
1387.2	0.34484691	0.34599375	
1387.4	0.34481717	0.34601391	
1387.6	0.34478415	0.34603407	
1387.8	0.34502991	0.34605421	
1388	0.34507976	0.34607435	
1388.2	0.34573997	0.34609448	
1388.4	0.34572045	0.3461146	
1388.6	0.34642196	0.34613471	
1388.8	0.3471208	0.34615482	
1389	0.34767772	0.34617491	
1389.2	0.34760661	0.346195	
1389.4	0.34781877	0.34621508	
1389.6	0.3477403	0.34623515	
1389.8	0.34770804	0.34625522	
1390	0.34752145	0.34627527	
1390.2	0.34743976	0.34629532	
1390.4	0.34734843	0.34631536	
1390.6	0.34719632	0.34633539	
1390.8	0.34774802	0.34635542	
1391	0.34765121	0.34637543	
1391.2	0.34741191	0.34639544	
1391.4	0.34708577	0.34641544	
1391.6	0.34754696	0.34643543	
1391.8	0.34874539	0.34645541	
1392	0.34906583	0.34647539	
1392.2	0.34947989	0.34649535	
1392.4	0.34906735	0.34651531	
1392.6	0.34933251	0.34653526	
1392.8	0.34978227	0.3465552	
1393	0.3493837	0.34657514	
1393.2	0.34857375	0.34659507	
1393.4	0.34805347	0.34661498	
1393.6	0.34727979	0.34663489	
1393.8	0.34685788	0.3466548	
1394	0.34630363	0.34667469	
1394.2	0.34536743	0.34669457	
1394.4	0.34516006	0.34671445	
1394.6	0.34516582	0.34673432	
1394.8	0.34500369	0.34675418	
1395	0.34469046	0.34677404	
1395.2	0.34499562	0.34679388	
1395.4	0.3453167	0.34681372	
1395.6	0.34601566	0.34683355	
1395.8	0.34654615	0.34685337	
1396	0.34654838	0.34687318	
1396.2	0.34635551	0.34689299	
1396.4	0.34667124	0.34691279	
1396.6	0.34745453	0.34693258	
1396.8	0.34771285	0.34695236	
1397	0.34785954	0.34697213	
1397.2	0.34776397	0.3469919	
1397.4	0.34820104	0.34701165	
1397.6	0.34823195	0.3470314	
1397.8	0.34797023	0.34705114	
1398	0.34716796	0.34707088	
1398.2	0.34706614	0.3470906	
1398.4	0.34711373	0.34711032	
1398.6	0.34733948	0.34713003	
1398.8	0.3470755	0.34714973	
1399	0.34744073	0.34716942	
1399.2	0.34756859	0.34718911	
1399.4	0.34754876	0.34720878	
1399.6	0.34737016	0.34722845	
1399.8	0.34744247	0.34724811	
1400	0.34770041	0.34726777	
1400.2	0.34761551	0.34728741	
1400.4	0.34810695	0.34730705	
1400.6	0.34805128	0.34732668	
1400.8	0.34768842	0.3473463	
1401	0.34795341	0.34736591	
1401.2	0.34757786	0.34738552	
1401.4	0.3477336	0.34740512	
1401.6	0.34716748	0.34742471	
1401.8	0.3466496	0.34744429	
1402	0.34626627	0.34746386	
1402.2	0.34624239	0.34748343	
1402.4	0.34616098	0.34750299	
1402.6	0.34708424	0.34752254	
1402.8	0.34676874	0.34754208	
1403	0.34676066	0.34756161	
1403.2	0.34714579	0.34758114	
1403.4	0.34739446	0.34760066	
1403.6	0.34813146	0.34762017	
1403.8	0.3486459	0.34763967	
1404	0.34869453	0.34765916	
1404.2	0.34886858	0.34767865	
1404.4	0.34872508	0.34769813	
1404.6	0.34853014	0.3477176	
1404.8	0.34872601	0.34773706	
1405	0.34919149	0.34775652	
1405.2	0.3492294	0.34777596	
1405.4	0.34936989	0.3477954	
1405.6	0.34914936	0.34781483	
1405.8	0.34886553	0.34783426	
1406	0.34832499	0.34785367	
1406.2	0.34839943	0.34787308	
1406.4	0.34843114	0.34789248	
1406.6	0.34842059	0.34791187	
1406.8	0.34760295	0.34793126	
1407	0.34763565	0.34795063	
1407.2	0.34784906	0.34797	
1407.4	0.34809205	0.34798936	
1407.6	0.34776441	0.34800871	
1407.8	0.34753374	0.34802806	
1408	0.34748376	0.3480474	
1408.2	0.34760142	0.34806673	
1408.4	0.3477476	0.34808605	
1408.6	0.34779584	0.34810536	
1408.8	0.34855472	0.34812467	
1409	0.34902363	0.34814396	
1409.2	0.34973678	0.34816325	
1409.4	0.34983995	0.34818254	
1409.6	0.34934728	0.34820181	
1409.8	0.3493391	0.34822108	
1410	0.3495349	0.34824033	
1410.2	0.35005298	0.34825959	
1410.4	0.34969071	0.34827883	
1410.6	0.34980504	0.34829806	
1410.8	0.34940853	0.34831729	
1411	0.34976366	0.34833651	
1411.2	0.35001992	0.34835572	
1411.4	0.3496694	0.34837493	
1411.6	0.34936498	0.34839412	
1411.8	0.34991814	0.34841331	
1412	0.34991877	0.34843249	
1412.2	0.34982319	0.34845167	
1412.4	0.34975066	0.34847083	
1412.6	0.349879	0.34848999	
1412.8	0.35033653	0.34850914	
1413	0.35009723	0.34852828	
1413.2	0.35015039	0.34854741	
1413.4	0.34959256	0.34856654	
1413.6	0.34940368	0.34858566	
1413.8	0.34943282	0.34860477	
1414	0.34941948	0.34862387	
1414.2	0.349242	0.34864297	
1414.4	0.34925543	0.34866205	
1414.6	0.34893709	0.34868113	
1414.8	0.3491202	0.34870021	
1415	0.34963094	0.34871927	
1415.2	0.34995909	0.34873833	
1415.4	0.34963498	0.34875738	
1415.6	0.35013723	0.34877642	
1415.8	0.3500356	0.34879545	
1416	0.34963317	0.34881448	
1416.2	0.34960809	0.34883349	
1416.4	0.34928292	0.34885251	
1416.6	0.34957435	0.34887151	
1416.8	0.34940048	0.3488905	
1417	0.34907715	0.34890949	
1417.2	0.34956231	0.34892847	
1417.4	0.34993542	0.34894744	
1417.6	0.35019116	0.34896641	
1417.8	0.35021589	0.34898536	
1418	0.35037722	0.34900431	
1418.2	0.35080323	0.34902325	
1418.4	0.35083426	0.34904218	
1418.6	0.3499832	0.34906111	
1418.8	0.35067844	0.34908003	
1419	0.35112929	0.34909894	
1419.2	0.35069183	0.34911784	
1419.4	0.35041646	0.34913674	
1419.6	0.35057038	0.34915562	
1419.8	0.3502178	0.3491745	
1420	0.34983815	0.34919338	
1420.2	0.34924638	0.34921224	
1420.4	0.34962695	0.3492311	
1420.6	0.34998227	0.34924995	
1420.8	0.35033836	0.34926879	
1421	0.35046885	0.34928762	
1421.2	0.35130132	0.34930645	
1421.4	0.35128656	0.34932527	
1421.6	0.35162031	0.34934408	
1421.8	0.35172559	0.34936288	
1422	0.35145328	0.34938168	
1422.2	0.35107022	0.34940046	
1422.4	0.34992263	0.34941924	
1422.6	0.349778	0.34943802	
1422.8	0.3499321	0.34945678	
1423	0.35012862	0.34947554	
1423.2	0.34974572	0.34949429	
1423.4	0.3502637	0.34951303	
1423.6	0.35035601	0.34953177	
1423.8	0.34996047	0.34955049	
1424	0.34971428	0.34956921	
1424.2	0.34980382	0.34958792	
1424.4	0.3503589	0.34960663	
1424.6	0.35020495	0.34962533	
1424.8	0.3507472	0.34964401	
1425	0.3506326	0.3496627	
1425.2	0.35101911	0.34968137	
1425.4	0.3504898	0.34970004	
1425.6	0.35061725	0.3497187	
1425.8	0.35001868	0.34973735	
1426	0.34968975	0.34975599	
1426.2	0.34960879	0.34977463	
1426.4	0.34957525	0.34979326	
1426.6	0.3501818	0.34981188	
1426.8	0.3506984	0.34983049	
1427	0.3512148	0.3498491	
1427.2	0.3515655	0.34986769	
1427.4	0.35145658	0.34988629	
1427.6	0.35126317	0.34990487	
1427.8	0.35150102	0.34992344	
1428	0.35163876	0.34994201	
1428.2	0.35211024	0.34996057	
1428.4	0.35182654	0.34997913	
1428.6	0.35159473	0.34999767	
1428.8	0.35164519	0.35001621	
1429	0.35097894	0.35003474	
1429.2	0.35061829	0.35005326	
1429.4	0.34970055	0.35007178	
1429.6	0.34995328	0.35009029	
1429.8	0.3500648	0.35010879	
1430	0.35031966	0.35012728	
1430.2	0.35070727	0.35014577	
1430.4	0.35084678	0.35016425	
1430.6	0.35130658	0.35018272	
1430.8	0.35152087	0.35020118	
1431	0.35157081	0.35021964	
1431.2	0.35217652	0.35023808	
1431.4	0.35215099	0.35025652	
1431.6	0.35308639	0.35027496	
1431.8	0.35350504	0.35029338	
1432	0.35344662	0.3503118	
1432.2	0.35369454	0.35033021	
1432.4	0.3530789	0.35034862	
1432.6	0.35254292	0.35036701	
1432.8	0.35253018	0.3503854	
1433	0.35250555	0.35040378	
1433.2	0.35221562	0.35042215	
1433.4	0.35172894	0.35044052	
1433.6	0.35182322	0.35045888	
1433.8	0.35138205	0.35047723	
1434	0.35070876	0.35049557	
1434.2	0.35070159	0.35051391	
1434.4	0.3505732	0.35053224	
1434.6	0.35035842	0.35055056	
1434.8	0.35041234	0.35056887	
1435	0.35106798	0.35058718	
1435.2	0.35172302	0.35060548	
1435.4	0.35190106	0.35062377	
1435.6	0.35260132	0.35064206	
1435.8	0.3527757	0.35066033	
1436	0.35304337	0.3506786	
1436.2	0.35379505	0.35069686	
1436.4	0.35357254	0.35071512	
1436.6	0.35358948	0.35073337	
1436.8	0.35412733	0.35075161	
1437	0.35393473	0.35076984	
1437.2	0.35356637	0.35078806	
1437.4	0.35323714	0.35080628	
1437.6	0.35322806	0.35082449	
1437.8	0.35277544	0.35084269	
1438	0.35260515	0.35086089	
1438.2	0.35284602	0.35087908	
1438.4	0.35222458	0.35089726	
1438.6	0.35243316	0.35091543	
1438.8	0.35230955	0.3509336	
1439	0.35251411	0.35095176	
1439.2	0.35252031	0.35096991	
1439.4	0.35209701	0.35098805	
1439.6	0.35177157	0.35100619	
1439.8	0.35232091	0.35102432	
1440	0.35257733	0.35104244	
1440.2	0.35289451	0.35106055	
1440.4	0.35197955	0.35107866	
1440.6	0.35238764	0.35109676	
1440.8	0.35253034	0.35111485	
1441	0.35275278	0.35113294	
1441.2	0.35295328	0.35115102	
1441.4	0.35306764	0.35116909	
1441.6	0.35318518	0.35118715	
1441.8	0.35358434	0.35120521	
1442	0.35393624	0.35122325	
1442.2	0.35379172	0.3512413	
1442.4	0.35414559	0.35125933	
1442.6	0.35477215	0.35127736	
1442.8	0.35446269	0.35129537	
1443	0.35491001	0.35131339	
1443.2	0.35447686	0.35133139	
1443.4	0.35389531	0.35134939	
1443.6	0.353594	0.35136738	
1443.8	0.35364916	0.35138536	
1444	0.35298546	0.35140334	
1444.2	0.35235088	0.3514213	
1444.4	0.35183268	0.35143927	
1444.6	0.35231255	0.35145722	
1444.8	0.35236753	0.35147517	
1445	0.35253061	0.3514931	
1445.2	0.3525259	0.35151104	
1445.4	0.35289727	0.35152896	
1445.6	0.35346771	0.35154688	
1445.8	0.35380222	0.35156479	
1446	0.35369629	0.35158269	
1446.2	0.35416652	0.35160059	
1446.4	0.35524882	0.35161847	
1446.6	0.3554313	0.35163635	
1446.8	0.35610978	0.35165423	
1447	0.35615354	0.35167209	
1447.2	0.35567823	0.35168995	
1447.4	0.35517888	0.35170781	
1447.6	0.35502494	0.35172565	
1447.8	0.354607	0.35174349	
1448	0.3544817	0.35176132	
1448.2	0.35426349	0.35177914	
1448.4	0.35432239	0.35179696	
1448.6	0.35450744	0.35181477	
1448.8	0.35444835	0.35183257	
1449	0.35398151	0.35185036	
1449.2	0.35370072	0.35186815	
1449.4	0.35320158	0.35188593	
1449.6	0.35340906	0.3519037	
1449.8	0.35276897	0.35192146	
1450	0.35297754	0.35193922	
1450.2	0.35299294	0.35195697	
1450.4	0.35312642	0.35197472	
1450.6	0.35270575	0.35199245	
1450.8	0.35312314	0.35201018	
1451	0.35318635	0.3520279	
1451.2	0.35348384	0.35204562	
1451.4	0.35356026	0.35206333	
1451.6	0.35411404	0.35208103	
1451.8	0.35419855	0.35209872	
1452	0.35433118	0.35211641	
1452.2	0.35473033	0.35213409	
1452.4	0.35520419	0.35215176	
1452.6	0.35555583	0.35216942	
1452.8	0.35555121	0.35218708	
1453	0.35510334	0.35220473	
1453.2	0.35485004	0.35222237	
1453.4	0.35441173	0.35224001	
1453.6	0.3545709	0.35225764	
1453.8	0.35388351	0.35227526	
1454	0.35374477	0.35229287	
1454.2	0.35339873	0.35231048	
1454.4	0.35339379	0.35232808	
1454.6	0.35339431	0.35234568	
1454.8	0.35376493	0.35236326	
1455	0.35432923	0.35238084	
1455.2	0.35418537	0.35239841	
1455.4	0.35435525	0.35241598	
1455.6	0.35461485	0.35243353	
1455.8	0.35504092	0.35245108	
1456	0.35569428	0.35246863	
1456.2	0.35586701	0.35248616	
1456.4	0.35576795	0.35250369	
1456.6	0.35592189	0.35252121	
1456.8	0.35562636	0.35253873	
1457	0.3554562	0.35255624	
1457.2	0.35544418	0.35257374	
1457.4	0.35526805	0.35259123	
1457.6	0.35541836	0.35260872	
1457.8	0.35551592	0.3526262	
1458	0.35540789	0.35264367	
1458.2	0.35577784	0.35266113	
1458.4	0.3563667	0.35267859	
1458.6	0.35648873	0.35269604	
1458.8	0.35670322	0.35271349	
1459	0.35675848	0.35273092	
1459.2	0.35688375	0.35274835	
1459.4	0.35696416	0.35276578	
1459.6	0.35648547	0.35278319	
1459.8	0.35639534	0.3528006	
1460	0.35654123	0.352818	
1460.2	0.35578576	0.3528354	
1460.4	0.35540783	0.35285278	
1460.6	0.35522262	0.35287016	
1460.8	0.35478447	0.35288754	
1461	0.35490411	0.3529049	
1461.2	0.35480211	0.35292226	
1461.4	0.35489143	0.35293961	
1461.6	0.35493465	0.35295696	
1461.8	0.35512169	0.3529743	
1462	0.35556032	0.35299163	
1462.2	0.35640271	0.35300895	
1462.4	0.35665267	0.35302627	
1462.6	0.35674517	0.35304358	
1462.8	0.35717044	0.35306088	
1463	0.35669393	0.35307818	
1463.2	0.3569216	0.35309547	
1463.4	0.3564893	0.35311275	
1463.6	0.35594174	0.35313002	
1463.8	0.35595345	0.35314729	
1464	0.35630051	0.35316455	
1464.2	0.35533663	0.35318181	
1464.4	0.35566892	0.35319905	
1464.6	0.35550436	0.35321629	
1464.8	0.35493344	0.35323353	
1465	0.35491305	0.35325075	
1465.2	0.35431181	0.35326797	
1465.4	0.3541388	0.35328518	
1465.6	0.35436893	0.35330239	
1465.8	0.35435205	0.35331959	
1466	0.35490201	0.35333678	
1466.2	0.35495807	0.35335396	
1466.4	0.3551153	0.35337114	
1466.6	0.35613873	0.35338831	
1466.8	0.35626538	0.35340547	
1467	0.35642014	0.35342263	
1467.2	0.35681356	0.35343978	
1467.4	0.35717718	0.35345692	
1467.6	0.35771107	0.35347406	
1467.8	0.35768687	0.35349118	
1468	0.35833568	0.3535083	
1468.2	0.35883741	0.35352542	
1468.4	0.35941828	0.35354253	
1468.6	0.35876491	0.35355963	
1468.8	0.3585342	0.35357672	
1469	0.3583812	0.35359381	
1469.2	0.35769352	0.35361089	
1469.4	0.3573059	0.35362796	
1469.6	0.35714582	0.35364503	
1469.8	0.35656105	0.35366209	
1470	0.35666973	0.35367914	
1470.2	0.35594326	0.35369618	
1470.4	0.35619366	0.35371322	
1470.6	0.35634684	0.35373025	
1470.8	0.3563916	0.35374728	
1471	0.35647323	0.35376429	
1471.2	0.35707715	0.35378131	
1471.4	0.35699029	0.35379831	
1471.6	0.35755791	0.35381531	
1471.8	0.35698799	0.3538323	
1472	0.35776885	0.35384928	
1472.2	0.35845691	0.35386626	
1472.4	0.35838993	0.35388322	
1472.6	0.35859733	0.35390019	
1472.8	0.35897909	0.35391714	
1473	0.35869496	0.35393409	
1473.2	0.35832693	0.35395103	
1473.4	0.35770379	0.35396797	
1473.6	0.35754265	0.3539849	
1473.8	0.35724438	0.35400182	
1474	0.35704291	0.35401873	
1474.2	0.35647582	0.35403564	
1474.4	0.35717209	0.35405254	
1474.6	0.35716754	0.35406943	
1474.8	0.35755335	0.35408632	
1475	0.35751872	0.3541032	
1475.2	0.35795713	0.35412007	
1475.4	0.3575463	0.35413694	
1475.6	0.35802675	0.3541538	
1475.8	0.35785149	0.35417065	
1476	0.35838753	0.3541875	
1476.2	0.35875193	0.35420434	
1476.4	0.35883521	0.35422117	
1476.6	0.35894193	0.35423799	
1476.8	0.35894193	0.35425491	
1477	0.35952039	0.35425188	
1477.2	0.35960241	0.35424886	
1477.4	0.35991839	0.35424584	
1477.6	0.36057846	0.35424282	
1477.8	0.36136837	0.3542398	
1478	0.36179182	0.35423678	
1478.2	0.36232968	0.35423376	
1478.4	0.36264704	0.35423074	
1478.6	0.36262551	0.35422772	
1478.8	0.36270215	0.3542247	
1479	0.36231373	0.35422168	
1479.2	0.3623891	0.35421866	
1479.4	0.36235815	0.35421564	
1479.6	0.36200878	0.35421261	
1479.8	0.36158786	0.35420959	
1480	0.36122135	0.35420657	
1480.2	0.36115042	0.35420355	
1480.4	0.36187699	0.35420053	
1480.6	0.36187538	0.35419751	
1480.8	0.36158703	0.35419449	
1481	0.36165413	0.35419147	
1481.2	0.361629	0.35418845	
1481.4	0.36267231	0.35418543	
1481.6	0.36301694	0.35418241	
1481.8	0.3635558	0.35417939	
1482	0.36316781	0.35417637	
1482.2	0.36301953	0.35417335	
1482.4	0.36319221	0.35417033	
1482.6	0.36286068	0.35416731	
1482.8	0.36253266	0.35416429	
1483	0.3623743	0.35416127	
1483.2	0.36256148	0.35415825	
1483.4	0.36286493	0.35415523	
1483.6	0.36292226	0.35415221	
1483.8	0.36289411	0.35414919	
1484	0.36280562	0.35414617	
1484.2	0.36347241	0.35414315	
1484.4	0.36362547	0.35414013	
1484.6	0.363703	0.35413711	
1484.8	0.36335203	0.35413409	
1485	0.36316867	0.35413107	
1485.2	0.36308251	0.35412805	
1485.4	0.36279702	0.35412503	
1485.6	0.36204049	0.35412201	
1485.8	0.3615418	0.35411899	
1486	0.36105602	0.35411597	
1486.2	0.36109129	0.35411295	
1486.4	0.36167243	0.35410993	
1486.6	0.36098504	0.35410691	
1486.8	0.36045619	0.35410389	
1487	0.36097383	0.35410087	
1487.2	0.36135181	0.35409785	
1487.4	0.36198989	0.35409483	
1487.6	0.36199917	0.35409181	
1487.8	0.36215591	0.35408879	
1488	0.36323872	0.35408577	
1488.2	0.36346833	0.35408275	
1488.4	0.3636994	0.35407973	
1488.6	0.36376396	0.35407671	
1488.8	0.3637526	0.35407369	
1489	0.36386827	0.35407067	
1489.2	0.36406283	0.35406766	
1489.4	0.3644375	0.35406464	
1489.6	0.36472959	0.35406162	
1489.8	0.36455874	0.3540586	
1490	0.36490402	0.35405558	
1490.2	0.36489923	0.35405256	
1490.4	0.36511886	0.35404954	
1490.6	0.3643244	0.35404652	
1490.8	0.36403186	0.3540435	
1491	0.36447796	0.35404048	
1491.2	0.36454388	0.35403746	
1491.4	0.36467473	0.35403444	
1491.6	0.36477144	0.35403142	
1491.8	0.36474294	0.35402841	
1492	0.3646161	0.35402539	
1492.2	0.36455517	0.35402237	
1492.4	0.36445228	0.35401935	
1492.6	0.36412306	0.35401633	
1492.8	0.36447387	0.35401331	
1493	0.36445496	0.35401029	
1493.2	0.36478818	0.35400727	
1493.4	0.36491496	0.35400425	
1493.6	0.36506693	0.35400124	
1493.8	0.36493382	0.35399822	
1494	0.36495242	0.3539952	
1494.2	0.36505983	0.35399218	
1494.4	0.36488017	0.35398916	
1494.6	0.36449633	0.35398614	
1494.8	0.36518324	0.35398312	
1495	0.36542649	0.3539801	
1495.2	0.36591658	0.35397709	
1495.4	0.36623999	0.35397407	
1495.6	0.36616822	0.35397105	
1495.8	0.36625004	0.35396803	
1496	0.36622513	0.35396501	
1496.2	0.36634945	0.35396199	
1496.4	0.3656142	0.35395897	
1496.6	0.36542575	0.35395596	
1496.8	0.36539713	0.35395294	
1497	0.36545236	0.35394992	
1497.2	0.3655374	0.3539469	
1497.4	0.36538388	0.35394388	
1497.6	0.36541782	0.35394086	
1497.8	0.36536875	0.35393785	
1498	0.36524294	0.35393483	
1498.2	0.36467983	0.35393181	
1498.4	0.36492141	0.35392879	
1498.6	0.36497831	0.35392577	
1498.8	0.36500641	0.35392276	
1499	0.36456547	0.35391974	
1499.2	0.36428434	0.35391672	
1499.4	0.36385356	0.3539137	
1499.6	0.36374786	0.35391068	
1499.8	0.36338082	0.35390766	
1500	0.36226356	0.35390465	
1500.2	0.36153224	0.35390163	
1500.4	0.36163623	0.35389861	
1500.6	0.36170948	0.35389559	
1500.8	0.3615514	0.35389258	
1501	0.36179201	0.35388956	
1501.2	0.36223024	0.35388654	
1501.4	0.3621669	0.35388352	
1501.6	0.36255366	0.3538805	
1501.8	0.36314452	0.35387749	
1502	0.36341398	0.35387447	
1502.2	0.36381742	0.35387145	
1502.4	0.36447134	0.35386843	
1502.6	0.36435791	0.35386542	
1502.8	0.36492611	0.3538624	
1503	0.36518733	0.35385938	
1503.2	0.3652039	0.35385636	
1503.4	0.36576443	0.35385335	
1503.6	0.36614559	0.35385033	
1503.8	0.36548582	0.35384731	
1504	0.36507474	0.35384429	
1504.2	0.36550783	0.35384128	
1504.4	0.3655624	0.35383826	
1504.6	0.36524052	0.35383524	
1504.8	0.36520607	0.35383222	
1505	0.36538863	0.35382921	
1505.2	0.36522999	0.35382619	
1505.4	0.36422923	0.35382317	
1505.6	0.36425747	0.35382015	
1505.8	0.36395982	0.35381714	
1506	0.36363567	0.35381412	
1506.2	0.36314149	0.3538111	
1506.4	0.36326309	0.35380808	
1506.6	0.36342669	0.35380507	
1506.8	0.36376291	0.35380205	
1507	0.36392063	0.35379903	
1507.2	0.36502006	0.35379602	
1507.4	0.36537391	0.353793	
1507.6	0.36540897	0.35378998	
1507.8	0.3648904	0.35378697	
1508	0.36515894	0.35378395	
1508.2	0.36581681	0.35378093	
1508.4	0.36560666	0.35377791	
1508.6	0.3654308	0.3537749	
1508.8	0.36564038	0.35377188	
1509	0.36598773	0.35376886	
1509.2	0.3655904	0.35376585	
1509.4	0.3654603	0.35376283	
1509.6	0.36534468	0.35375981	
1509.8	0.36508211	0.3537568	
1510	0.36471921	0.35375378	
1510.2	0.36466235	0.35375076	
1510.4	0.36489862	0.35374775	
1510.6	0.36469145	0.35374473	
1510.8	0.36466121	0.35374171	
1511	0.36499375	0.3537387	
1511.2	0.36571421	0.35373568	
1511.4	0.36547556	0.35373266	
1511.6	0.36518533	0.35372965	
1511.8	0.36483159	0.35372663	
1512	0.36484921	0.35372361	
1512.2	0.36547811	0.3537206	
1512.4	0.36517083	0.35371758	
1512.6	0.36440103	0.35371457	
1512.8	0.36409775	0.35371155	
1513	0.3641139	0.35370853	
1513.2	0.36403996	0.35370552	
1513.4	0.36410938	0.3537025	
1513.6	0.36353667	0.35369948	
1513.8	0.36352699	0.35369647	
1514	0.36327681	0.35369345	
1514.2	0.36332714	0.35369044	
1514.4	0.36335905	0.35368742	
1514.6	0.36362267	0.3536844	
1514.8	0.3637039	0.35368139	
1515	0.36453784	0.35367837	
1515.2	0.36480802	0.35367536	
1515.4	0.36480089	0.35367234	
1515.6	0.36469445	0.35366932	
1515.8	0.36466771	0.35366631	
1516	0.36479707	0.35366329	
1516.2	0.3651558	0.35366028	
1516.4	0.36483338	0.35365726	
1516.6	0.3643247	0.35365424	
1516.8	0.36439348	0.35365123	
1517	0.36441776	0.35364821	
1517.2	0.36410585	0.3536452	
1517.4	0.36384085	0.35364218	
1517.6	0.36368551	0.35363916	
1517.8	0.36363659	0.35363615	
1518	0.36359941	0.35363313	
1518.2	0.36354113	0.35363012	
1518.4	0.36370693	0.3536271	
1518.6	0.36380659	0.35362409	
1518.8	0.36397326	0.35362107	
1519	0.36429165	0.35361806	
1519.2	0.36364683	0.35361504	
1519.4	0.36429492	0.35361202	
1519.6	0.36482344	0.35360901	
1519.8	0.36497573	0.35360599	
1520	0.36531713	0.35360298	
1520.2	0.36557205	0.35359996	
1520.4	0.3658511	0.35359695	
1520.6	0.36518979	0.35359393	
1520.8	0.36493623	0.35359092	
1521	0.36462963	0.3535879	
1521.2	0.36433274	0.35358489	
1521.4	0.36486435	0.35358187	
1521.6	0.36473283	0.35357886	
1521.8	0.36467054	0.35357584	
1522	0.36466163	0.35357283	
1522.2	0.36482973	0.35356981	
1522.4	0.36511635	0.35356679	
1522.6	0.3653905	0.35356378	
1522.8	0.36539866	0.35356076	
1523	0.36541167	0.35355775	
1523.2	0.36575279	0.35355473	
1523.4	0.36624697	0.35355172	
1523.6	0.36642208	0.3535487	
1523.8	0.36645858	0.35354569	
1524	0.36619245	0.35354267	
1524.2	0.36615854	0.35353966	
1524.4	0.36570528	0.35353665	
1524.6	0.36520183	0.35353363	
1524.8	0.36524805	0.35353062	
1525	0.3653223	0.3535276	
1525.2	0.36501998	0.35352459	
1525.4	0.36508705	0.35352157	
1525.6	0.36488313	0.35351856	
1525.8	0.36477683	0.35351554	
1526	0.36452284	0.35351253	
1526.2	0.36547024	0.35350951	
1526.4	0.36596752	0.3535065	
1526.6	0.36621631	0.35350348	
1526.8	0.3663102	0.35350047	
1527	0.36636072	0.35349745	
1527.2	0.3667464	0.35349444	
1527.4	0.36642089	0.35349143	
1527.6	0.36669418	0.35348841	
1527.8	0.36653853	0.3534854	
1528	0.36621204	0.35348238	
1528.2	0.36614614	0.35347937	
1528.4	0.36575726	0.35347635	
1528.6	0.36584661	0.35347334	
1528.8	0.36530793	0.35347033	
1529	0.36483052	0.35346731	
1529.2	0.36432957	0.3534643	
1529.4	0.36376957	0.35346128	
1529.6	0.36406473	0.35345827	
1529.8	0.36370098	0.35345525	
1530	0.36401234	0.35345224	
1530.2	0.36437598	0.35344923	
1530.4	0.36465018	0.35344621	
1530.6	0.36402789	0.3534432	
1530.8	0.36367241	0.35344018	
1531	0.36357011	0.35343717	
1531.2	0.36422367	0.35343416	
1531.4	0.36372698	0.35343114	
1531.6	0.3633202	0.35342813	
1531.8	0.36305245	0.35342511	
1532	0.36260758	0.3534221	
1532.2	0.36240002	0.35341909	
1532.4	0.36214207	0.35341607	
1532.6	0.36178469	0.35341306	
1532.8	0.36085464	0.35341004	
1533	0.36117874	0.35340703	
1533.2	0.36125598	0.35340402	
1533.4	0.36187769	0.353401	
1533.6	0.3627863	0.35339799	
1533.8	0.36260561	0.35339498	
1534	0.36320342	0.35339196	
1534.2	0.36317205	0.35338895	
1534.4	0.36333455	0.35338594	
1534.6	0.36341868	0.35338292	
1534.8	0.36416153	0.35337991	
1535	0.36467393	0.35337689	
1535.2	0.36535374	0.35337388	
1535.4	0.36511871	0.35337087	
1535.6	0.36533781	0.35336785	
1535.8	0.36533756	0.35336484	
1536	0.3650098	0.35336183	
1536.2	0.36501605	0.35335881	
1536.4	0.36465424	0.3533558	
1536.6	0.36423654	0.35335279	
1536.8	0.36466648	0.35334977	
1537	0.36529902	0.35334676	
1537.2	0.36557732	0.35334375	
1537.4	0.36642831	0.35334074	
1537.6	0.36650226	0.35333772	
1537.8	0.36647044	0.35333471	
1538	0.3664867	0.3533317	
1538.2	0.36597365	0.35332868	
1538.4	0.36606645	0.35332567	
1538.6	0.36621944	0.35332266	
1538.8	0.36580703	0.35331964	
1539	0.36500653	0.35331663	
1539.2	0.36520232	0.35331362	
1539.4	0.36497307	0.3533106	
1539.6	0.36461979	0.35330759	
1539.8	0.36407345	0.35330458	
1540	0.36356722	0.35330157	
1540.2	0.36280456	0.35329855	
1540.4	0.36297851	0.35329554	
1540.6	0.36327748	0.35329253	
1540.8	0.36391393	0.35328951	
1541	0.36406146	0.3532865	
1541.2	0.36469362	0.35328349	
1541.4	0.36566122	0.35328048	
1541.6	0.36581659	0.35327746	
1541.8	0.3659099	0.35327445	
1542	0.36617734	0.35327144	
1542.2	0.36604981	0.35326843	
1542.4	0.36634432	0.35326541	
1542.6	0.36584241	0.3532624	
1542.8	0.36536038	0.35325939	
1543	0.36510653	0.35325638	
1543.2	0.3657088	0.35325336	
1543.4	0.36530271	0.35325035	
1543.6	0.36483998	0.35324734	
1543.8	0.36413134	0.35324433	
1544	0.36359382	0.35324131	
1544.2	0.36367739	0.3532383	
1544.4	0.36415016	0.35323529	
1544.6	0.36380469	0.35323228	
1544.8	0.36385517	0.35322927	
1545	0.36377138	0.35322625	
1545.2	0.36399586	0.35322324	
1545.4	0.36401096	0.35322023	
1545.6	0.3637091	0.35321722	
1545.8	0.36366569	0.3532142	
1546	0.36350127	0.35321119	
1546.2	0.3632714	0.35320818	
1546.4	0.36370302	0.35320517	
1546.6	0.36380138	0.35320216	
1546.8	0.36346916	0.35319914	
1547	0.36392858	0.35319613	
1547.2	0.36411923	0.35319312	
1547.4	0.36353589	0.35319011	
1547.6	0.36366916	0.3531871	
1547.8	0.36381416	0.35318409	
1548	0.36388918	0.35318107	
1548.2	0.3646216	0.35317806	
1548.4	0.36471126	0.35317505	
1548.6	0.36454795	0.35317204	
1548.8	0.36462662	0.35316903	
1549	0.36434278	0.35316601	
1549.2	0.36424257	0.353163	
1549.4	0.3638712	0.35315999	
1549.6	0.36387213	0.35315698	
1549.8	0.3637548	0.35315397	
1550	0.36349919	0.35315096	
1550.2	0.36394706	0.35314794	
1550.4	0.36454645	0.35314493	
1550.6	0.3638691	0.35314192	
1550.8	0.36345458	0.35313891	
1551	0.36341309	0.3531359	
1551.2	0.36337041	0.35313289	
1551.4	0.36366787	0.35312988	
1551.6	0.36384709	0.35312686	
1551.8	0.36389094	0.35312385	
1552	0.36401244	0.35312084	
1552.2	0.36450131	0.35311783	
1552.4	0.36446737	0.35311482	
1552.6	0.3644183	0.35311181	
1552.8	0.36463892	0.3531088	
1553	0.36492018	0.35310579	
1553.2	0.36515789	0.35310277	
1553.4	0.36519672	0.35309976	
1553.6	0.36550213	0.35309675	
1553.8	0.36543248	0.35309374	
1554	0.36546622	0.35309073	
1554.2	0.36591297	0.35308772	
1554.4	0.36567296	0.35308471	
1554.6	0.36563877	0.3530817	
1554.8	0.36584383	0.35307869	
1555	0.36581701	0.35307568	
1555.2	0.36575753	0.35307266	
1555.4	0.36571715	0.35306965	
1555.6	0.36503535	0.35306664	
1555.8	0.36456838	0.35306363	
1556	0.36431849	0.35306062	
1556.2	0.36365779	0.35305761	
1556.4	0.36377775	0.3530546	
1556.6	0.36370729	0.35305159	
1556.8	0.36398638	0.35304858	
1557	0.36367418	0.35304557	
1557.2	0.36334541	0.35304256	
1557.4	0.36323775	0.35303955	
1557.6	0.36352131	0.35303654	
1557.8	0.36360058	0.35303353	
1558	0.36340482	0.35303052	
1558.2	0.36347413	0.3530275	
1558.4	0.36340441	0.35302449	
1558.6	0.3634765	0.35302148	
1558.8	0.36307219	0.35301847	
1559	0.3632796	0.35301546	
1559.2	0.36306588	0.35301245	
1559.4	0.36343816	0.35300944	
1559.6	0.36325529	0.35300643	
1559.8	0.36303894	0.35300342	
1560	0.36303835	0.35300041	
1560.2	0.363239	0.3529974	
1560.4	0.36384052	0.35299439	
1560.6	0.36399102	0.35299138	
1560.8	0.3646456	0.35298837	
1561	0.36470191	0.35298536	
1561.2	0.36487042	0.35298235	
1561.4	0.3654305	0.35297934	
1561.6	0.36570121	0.35297633	
1561.8	0.36573433	0.35297332	
1562	0.36514732	0.35297031	
1562.2	0.36536962	0.3529673	
1562.4	0.36522066	0.35296429	
1562.6	0.36480762	0.35296128	
1562.8	0.36490804	0.35295827	
1563	0.36496372	0.35295526	
1563.2	0.36460994	0.35295225	
1563.4	0.36484657	0.35294924	
1563.6	0.36423812	0.35294623	
1563.8	0.36357001	0.35294322	
1564	0.3635813	0.35294021	
1564.2	0.36382272	0.3529372	
1564.4	0.36361452	0.35293419	
1564.6	0.36301419	0.35293118	
1564.8	0.36297184	0.35292817	
1565	0.36233886	0.35292516	
1565.2	0.36259925	0.35292215	
1565.4	0.36260238	0.35291914	
1565.6	0.36288372	0.35291613	
1565.8	0.36332892	0.35291312	
1566	0.36302214	0.35291011	
1566.2	0.36351792	0.35290711	
1566.4	0.3635281	0.3529041	
1566.6	0.36334097	0.35290109	
1566.8	0.36321799	0.35289808	
1567	0.36322109	0.35289507	
1567.2	0.36355048	0.35289206	
1567.4	0.36431304	0.35288905	
1567.6	0.3642179	0.35288604	
1567.8	0.3643677	0.35288303	
1568	0.36454288	0.35288002	
1568.2	0.36469786	0.35287701	
1568.4	0.36440226	0.352874	
1568.6	0.36377647	0.35287099	
1568.8	0.36368196	0.35286798	
1569	0.36327433	0.35286498	
1569.2	0.36373265	0.35286197	
1569.4	0.36330488	0.35285896	
1569.6	0.36336329	0.35285595	
1569.8	0.36338367	0.35285294	
1570	0.36310529	0.35284993	
1570.2	0.36294779	0.35284692	
1570.4	0.36260829	0.35284391	
1570.6	0.3618861	0.3528409	
1570.8	0.36194779	0.35283789	
1571	0.36227533	0.35283489	
1571.2	0.36290584	0.35283188	
1571.4	0.3631869	0.35282887	
1571.6	0.36263315	0.35282586	
1571.8	0.36266974	0.35282285	
1572	0.36251754	0.35281984	
1572.2	0.36284462	0.35281683	
1572.4	0.36239719	0.35281382	
1572.6	0.36226328	0.35281082	
1572.8	0.36191819	0.35280781	
1573	0.36181862	0.3528048	
1573.2	0.36166104	0.35280179	
1573.4	0.36194252	0.35279878	
1573.6	0.36171187	0.35279577	
1573.8	0.36186798	0.35279276	
1574	0.36179692	0.35278976	
1574.2	0.36157484	0.35278675	
1574.4	0.36132237	0.35278374	
1574.6	0.36126798	0.35278073	
1574.8	0.36195614	0.35277772	
1575	0.36240175	0.35277471	
1575.2	0.36271598	0.35277171	
1575.4	0.36260034	0.3527687	
1575.6	0.36278113	0.35276569	
1575.8	0.36295513	0.35276268	
1576	0.36260788	0.35275967	
1576.2	0.36245698	0.35275666	
1576.4	0.36232967	0.35275366	
1576.6	0.36243752	0.35275065	
1576.8	0.36261187	0.35274764	
1577	0.36272793	0.35274463	
1577.2	0.36255632	0.35274162	
1577.4	0.36300921	0.35273862	
1577.6	0.36247735	0.35273561	
1577.8	0.36229434	0.3527326	
1578	0.36236344	0.35272959	
1578.2	0.36220304	0.35272658	
1578.4	0.36203921	0.35272358	
1578.6	0.36219713	0.35272057	
1578.8	0.36249489	0.35271756	
1579	0.36295916	0.35271455	
1579.2	0.36263116	0.35271154	
1579.4	0.36281276	0.35270854	
1579.6	0.36290094	0.35270553	
1579.8	0.36277234	0.35270252	
1580	0.36260019	0.35269951	
1580.2	0.36287813	0.35269651	
1580.4	0.36343528	0.3526935	
1580.6	0.3636871	0.35269049	
1580.8	0.36445856	0.35268748	
1581	0.36473208	0.35268447	
1581.2	0.3648797	0.35268147	
1581.4	0.36499027	0.35267846	
1581.6	0.36447551	0.35267545	
1581.8	0.36442775	0.35267244	
1582	0.36431018	0.35266944	
1582.2	0.36398565	0.35266643	
1582.4	0.36385433	0.35266342	
1582.6	0.36339263	0.35266041	
1582.8	0.36357357	0.35265741	
1583	0.36322425	0.3526544	
1583.2	0.36261222	0.35265139	
1583.4	0.3624895	0.35264839	
1583.6	0.3624564	0.35264538	
1583.8	0.36247261	0.35264237	
1584	0.36185373	0.35263936	
1584.2	0.36188094	0.35263636	
1584.4	0.36182887	0.35263335	
1584.6	0.361794	0.35263034	
1584.8	0.36216596	0.35262734	
1585	0.36205741	0.35262433	
1585.2	0.36195452	0.35262132	
1585.4	0.36172563	0.35261831	
1585.6	0.36101036	0.35261531	
1585.8	0.3611866	0.3526123	
1586	0.36125004	0.35260929	
1586.2	0.36149587	0.35260629	
1586.4	0.36167333	0.35260328	
1586.6	0.3619972	0.35260027	
1586.8	0.36238463	0.35259727	
1587	0.36206246	0.35259426	
1587.2	0.36200629	0.35259125	
1587.4	0.36203425	0.35258825	
1587.6	0.36251713	0.35258524	
1587.8	0.36207954	0.35258223	
1588	0.36186721	0.35257923	
1588.2	0.36192014	0.35257622	
1588.4	0.36177246	0.35257321	
1588.6	0.36102801	0.35257021	
1588.8	0.36042573	0.3525672	
1589	0.35996965	0.35256419	
1589.2	0.35993979	0.35256119	
1589.4	0.35983775	0.35255818	
1589.6	0.35970989	0.35255517	
1589.8	0.36040511	0.35255217	
1590	0.36112154	0.35254916	
1590.2	0.36099878	0.35254615	
1590.4	0.36144555	0.35254315	
1590.6	0.36136818	0.35254014	
1590.8	0.36150462	0.35253713	
1591	0.36150347	0.35253413	
1591.2	0.36186796	0.35253112	
1591.4	0.36291567	0.35252812	
1591.6	0.36298374	0.35252511	
1591.8	0.36275184	0.3525221	
1592	0.36326931	0.3525191	
1592.2	0.36307682	0.35251609	
1592.4	0.36266435	0.35251308	
1592.6	0.36232309	0.35251008	
1592.8	0.36253572	0.35250707	
1593	0.36258149	0.35250407	
1593.2	0.36226136	0.35250106	
1593.4	0.36263205	0.35249805	
1593.6	0.36309582	0.35249505	
1593.8	0.36308541	0.35249204	
1594	0.36274349	0.35248904	
1594.2	0.36166171	0.35248603	
1594.4	0.36180679	0.35248303	
1594.6	0.36099772	0.35248002	
1594.8	0.36151091	0.35247701	
1595	0.36173528	0.35247401	
1595.2	0.36193451	0.352471	
1595.4	0.36239703	0.352468	
1595.6	0.36199443	0.35246499	
1595.8	0.36233581	0.35246198	
1596	0.36240439	0.35245898	
1596.2	0.36216333	0.35245597	
1596.4	0.36233822	0.35245297	
1596.6	0.36265785	0.35244996	
1596.8	0.36253583	0.35244696	
1597	0.36241345	0.35244395	
1597.2	0.36256991	0.35244095	
1597.4	0.36335974	0.35243794	
1597.6	0.36384946	0.35243493	
1597.8	0.36341274	0.35243193	
1598	0.3631204	0.35242892	
1598.2	0.36312636	0.35242592	
1598.4	0.36291633	0.35242291	
1598.6	0.362472	0.35241991	
1598.8	0.36248529	0.3524169	
1599	0.36224495	0.3524139	
1599.2	0.36241368	0.35241089	
1599.4	0.36249749	0.35240789	
1599.6	0.36181317	0.35240488	
1599.8	0.36152725	0.35240188	
1600	0.36056317	0.35239887	
1600.2	0.36034377	0.35239587	
1600.4	0.36049981	0.35239286	
1600.6	0.35981677	0.35238986	
1600.8	0.35963703	0.35238685	
1601	0.35935555	0.35238385	
1601.2	0.35951229	0.35238084	
1601.4	0.35993219	0.35237784	
1601.6	0.36055463	0.35237483	
1601.8	0.36083189	0.35237183	
1602	0.36123629	0.35236882	
1602.2	0.36148126	0.35236582	
1602.4	0.3612315	0.35236281	
1602.6	0.36152629	0.35235981	
1602.8	0.36139863	0.3523568	
1603	0.36158444	0.3523538	
1603.2	0.36187908	0.35235079	
1603.4	0.3614461	0.35234779	
1603.6	0.36101954	0.35234478	
1603.8	0.36152577	0.35234178	
1604	0.36108281	0.35233877	
1604.2	0.36070604	0.35233577	
1604.4	0.36059052	0.35233276	
1604.6	0.35980305	0.35232976	
1604.8	0.35988835	0.35232676	
1605	0.35991737	0.35232375	
1605.2	0.36025584	0.35232075	
1605.4	0.36135297	0.35231774	
1605.6	0.36194843	0.35231474	
1605.8	0.36241109	0.35231173	
1606	0.36288468	0.35230873	
1606.2	0.3627547	0.35230572	
1606.4	0.36234229	0.35230272	
1606.6	0.36228539	0.35229972	
1606.8	0.3621357	0.35229671	
1607	0.36230973	0.35229371	
1607.2	0.36222184	0.3522907	
1607.4	0.36226203	0.3522877	
1607.6	0.36224949	0.35228469	
1607.8	0.36232431	0.35228169	
1608	0.36196865	0.35227869	
1608.2	0.36149847	0.35227568	
1608.4	0.36193587	0.35227268	
1608.6	0.36178546	0.35226967	
1608.8	0.36171196	0.35226667	
1609	0.36202098	0.35226367	
1609.2	0.36193444	0.35226066	
1609.4	0.36273318	0.35225766	
1609.6	0.36230261	0.35225465	
1609.8	0.36131672	0.35225165	
1610	0.36128212	0.35224865	
1610.2	0.36039879	0.35224564	
1610.4	0.35962815	0.35224264	
1610.6	0.3597793	0.35223963	
1610.8	0.35972857	0.35223663	
1611	0.35924437	0.35223363	
1611.2	0.3589087	0.35223062	
1611.4	0.35915573	0.35222762	
1611.6	0.35909313	0.35222462	
1611.8	0.3593365	0.35222161	
1612	0.35980585	0.35221861	
1612.2	0.36023798	0.35221561	
1612.4	0.36070042	0.3522126	
1612.6	0.36054275	0.3522096	
1612.8	0.360747	0.35220659	
1613	0.36026179	0.35220359	
1613.2	0.36025026	0.35220059	
1613.4	0.36050529	0.35219758	
1613.6	0.35957048	0.35219458	
1613.8	0.35908987	0.35219158	
1614	0.35935797	0.35218857	
1614.2	0.35901762	0.35218557	
1614.4	0.35874636	0.35218257	
1614.6	0.35912102	0.35217956	
1614.8	0.35918474	0.35217656	
1615	0.35871734	0.35217356	
1615.2	0.35893168	0.35217055	
1615.4	0.35968026	0.35216755	
1615.6	0.36056862	0.35216455	
1615.8	0.3605334	0.35216155	
1616	0.36108334	0.35215854	
1616.2	0.36160655	0.35215554	
1616.4	0.36140347	0.35215254	
1616.6	0.36146612	0.35214953	
1616.8	0.36156943	0.35214653	
1617	0.36134081	0.35214353	
1617.2	0.36159704	0.35214052	
1617.4	0.36152475	0.35213752	
1617.6	0.36073407	0.35213452	
1617.8	0.36068044	0.35213152	
1618	0.36032975	0.35212851	
1618.2	0.36002933	0.35212551	
1618.4	0.35984306	0.35212251	
1618.6	0.3600394	0.3521195	
1618.8	0.35969892	0.3521165	
1619	0.35904682	0.3521135	
1619.2	0.35889006	0.3521105	
1619.4	0.35934866	0.35210749	
1619.6	0.35944431	0.35210449	
1619.8	0.35852839	0.35210149	
1620	0.35896221	0.35209849	
1620.2	0.35937393	0.35209548	
1620.4	0.35920811	0.35209248	
1620.6	0.35959305	0.35208948	
1620.8	0.35978739	0.35208648	
1621	0.35974205	0.35208347	
1621.2	0.35970375	0.35208047	
1621.4	0.3598871	0.35207747	
1621.6	0.35942864	0.35207447	
1621.8	0.36016759	0.35207146	
1622	0.36070037	0.35206846	
1622.2	0.36089415	0.35206546	
1622.4	0.36151677	0.35206246	
1622.6	0.36142933	0.35205945	
1622.8	0.36105009	0.35205645	
1623	0.36107185	0.35205345	
1623.2	0.36096872	0.35205045	
1623.4	0.36112261	0.35204745	
1623.6	0.36074749	0.35204444	
1623.8	0.36005469	0.35204144	
1624	0.36034235	0.35203844	
1624.2	0.36016809	0.35203544	
1624.4	0.35952034	0.35203244	
1624.6	0.35919198	0.35202943	
1624.8	0.3593273	0.35202643	
1625	0.3589472	0.35202343	
1625.2	0.35876338	0.35202043	
1625.4	0.35915209	0.35201743	
1625.6	0.35895724	0.35201442	
1625.8	0.3593829	0.35201142	
1626	0.35888748	0.35200842	
1626.2	0.35868519	0.35200542	
1626.4	0.35832355	0.35200242	
1626.6	0.35829252	0.35199941	
1626.8	0.35886984	0.35199641	
1627	0.35882173	0.35199341	
1627.2	0.35897611	0.35199041	
1627.4	0.35928818	0.35198741	
1627.6	0.35939472	0.35198441	
1627.8	0.35924335	0.3519814	
1628	0.35951844	0.3519784	
1628.2	0.35941533	0.3519754	
1628.4	0.35972506	0.3519724	
1628.6	0.35994061	0.3519694	
1628.8	0.36016716	0.3519664	
1629	0.35993029	0.3519634	
1629.2	0.35996434	0.35196039	
1629.4	0.36027349	0.35195739	
1629.6	0.35930057	0.35195439	
1629.8	0.35856174	0.35195139	
1630	0.35825758	0.35194839	
1630.2	0.35852968	0.35194539	
1630.4	0.357845	0.35194239	
1630.6	0.35835041	0.35193939	
1630.8	0.35837205	0.35193638	
1631	0.35769954	0.35193338	
1631.2	0.35841492	0.35193038	
1631.4	0.35866797	0.35192738	
1631.6	0.35897565	0.35192438	
1631.8	0.35860203	0.35192138	
1632	0.35897306	0.35191838	
1632.2	0.35915544	0.35191538	
1632.4	0.35931779	0.35191238	
1632.6	0.35920009	0.35190937	
1632.8	0.35896034	0.35190637	
1633	0.35925609	0.35190337	
1633.2	0.35905591	0.35190037	
1633.4	0.35887329	0.35189737	
1633.6	0.35875265	0.35189437	
1633.8	0.35814626	0.35189137	
1634	0.35822434	0.35188837	
1634.2	0.35752006	0.35188537	
1634.4	0.35693827	0.35188237	
1634.6	0.35724353	0.35187937	
1634.8	0.35674825	0.35187637	
1635	0.3568422	0.35187336	
1635.2	0.3577634	0.35187036	
1635.4	0.35792691	0.35186736	
1635.6	0.35839076	0.35186436	
1635.8	0.35846105	0.35186136	
1636	0.35874802	0.35185836	
1636.2	0.35877314	0.35185536	
1636.4	0.35840542	0.35185236	
1636.6	0.35891349	0.35184936	
1636.8	0.35894268	0.35184636	
1637	0.35925219	0.35184336	
1637.2	0.35964445	0.35184036	
1637.4	0.35953808	0.35183736	
1637.6	0.35918141	0.35183436	
1637.8	0.35828639	0.35183136	
1638	0.35821057	0.35182836	
1638.2	0.35803896	0.35182536	
1638.4	0.35793271	0.35182236	
1638.6	0.35796595	0.35181936	
1638.8	0.35796385	0.35181636	
1639	0.35800568	0.35181336	
1639.2	0.35855647	0.35181036	
1639.4	0.35832672	0.35180736	
1639.6	0.35835542	0.35180436	
1639.8	0.35844703	0.35180136	
1640	0.35827117	0.35179836	
1640.2	0.3586734	0.35179536	
1640.4	0.35814714	0.35179236	
1640.6	0.35856011	0.35178936	
1640.8	0.35834655	0.35178636	
1641	0.35809164	0.35178336	
1641.2	0.35811532	0.35178036	
1641.4	0.35791105	0.35177736	
1641.6	0.35787649	0.35177436	
1641.8	0.3577986	0.35177136	
1642	0.35806528	0.35176836	
1642.2	0.35787926	0.35176536	
1642.4	0.35764869	0.35176236	
1642.6	0.35757736	0.35175936	
1642.8	0.35779481	0.35175636	
1643	0.35776931	0.35175336	
1643.2	0.35851218	0.35175036	
1643.4	0.35878824	0.35174736	
1643.6	0.35921391	0.35174436	
1643.8	0.35957197	0.35174136	
1644	0.35982472	0.35173836	
1644.2	0.35978862	0.35173536	
1644.4	0.35909765	0.35173236	
1644.6	0.3588742	0.35172936	
1644.8	0.35857001	0.35172636	
1645	0.35837533	0.35172336	
1645.2	0.35825853	0.35172036	
1645.4	0.35847185	0.35171737	
1645.6	0.35822524	0.35171437	
1645.8	0.35803244	0.35171137	
1646	0.35752618	0.35170837	
1646.2	0.35736529	0.35170537	
1646.4	0.35733863	0.35170237	
1646.6	0.3568804	0.35169937	
1646.8	0.35765916	0.35169637	
1647	0.35828628	0.35169337	
1647.2	0.35859639	0.35169037	
1647.4	0.35890088	0.35168737	
1647.6	0.35869887	0.35168437	
1647.8	0.35794678	0.35168138	
1648	0.35831232	0.35167838	
1648.2	0.35811097	0.35167538	
1648.4	0.35817327	0.35167238	
1648.6	0.35806965	0.35166938	
1648.8	0.35815064	0.35166638	
1649	0.35831896	0.35166338	
1649.2	0.35815784	0.35166038	
1649.4	0.35846985	0.35165738	
1649.6	0.35840744	0.35165439	
1649.8	0.35827432	0.35165139	
1650	0.35798901	0.35164839	
1650.2	0.35822577	0.35164539	
1650.4	0.35824851	0.35164239	
1650.6	0.35792801	0.35163939	
1650.8	0.35806011	0.35163639	
1651	0.35842333	0.35163339	
1651.2	0.35801825	0.3516304	
1651.4	0.35797533	0.3516274	
1651.6	0.35763616	0.3516244	
1651.8	0.3579477	0.3516214	
1652	0.35916105	0.3516184	
1652.2	0.35895841	0.3516154	
1652.4	0.35900866	0.3516124	
1652.6	0.35841631	0.35160941	
1652.8	0.35799299	0.35160641	
1653	0.3578643	0.35160341	
1653.2	0.35759955	0.35160041	
1653.4	0.35751438	0.35159741	
1653.6	0.35731723	0.35159441	
1653.8	0.35697344	0.35159142	
1654	0.3570702	0.35158842	
1654.2	0.35666056	0.35158542	
1654.4	0.35634598	0.35158242	
1654.6	0.35609138	0.35157942	
1654.8	0.35610282	0.35157643	
1655	0.35669513	0.35157343	
1655.2	0.35666002	0.35157043	
1655.4	0.35714258	0.35156743	
1655.6	0.35750529	0.35156443	
1655.8	0.35800191	0.35156143	
1656	0.35807775	0.35155844	
1656.2	0.35774378	0.35155544	
1656.4	0.35757261	0.35155244	
1656.6	0.35708244	0.35154944	
1656.8	0.35739012	0.35154645	
1657	0.35758865	0.35154345	
1657.2	0.35828701	0.35154045	
1657.4	0.35890965	0.35153745	
1657.6	0.35936341	0.35153445	
1657.8	0.35909482	0.35153146	
1658	0.35931331	0.35152846	
1658.2	0.35894048	0.35152546	
1658.4	0.35921354	0.35152246	
1658.6	0.35957315	0.35151947	
1658.8	0.3597722	0.35151647	
1659	0.35975874	0.35151347	
1659.2	0.35895514	0.35151047	
1659.4	0.35851449	0.35150748	
1659.6	0.3572771	0.35150448	
1659.8	0.35654254	0.35150148	
1660	0.35579045	0.35149848	
1660.2	0.35509426	0.35149549	
1660.4	0.35493616	0.35149249	
1660.6	0.35481235	0.35148949	
1660.8	0.35475787	0.35148649	
1661	0.35462617	0.3514835	
1661.2	0.35473339	0.3514805	
1661.4	0.35473083	0.3514775	
1661.6	0.35478351	0.3514745	
1661.8	0.35473596	0.35147151	
1662	0.35560774	0.35146851	
1662.2	0.35696362	0.35146551	
1662.4	0.35782195	0.35146252	
1662.6	0.35825588	0.35145952	
1662.8	0.35893815	0.35145652	
1663	0.35889045	0.35145352	
1663.2	0.3591599	0.35145053	
1663.4	0.35936641	0.35144753	
1663.6	0.35893516	0.35144453	
1663.8	0.35845334	0.35144154	
1664	0.35828104	0.35143854	
1664.2	0.35836364	0.35143554	
1664.4	0.35855436	0.35143254	
1664.6	0.35851479	0.35142955	
1664.8	0.35810651	0.35142655	
1665	0.3575257	0.35142355	
1665.2	0.35700281	0.35142056	
1665.4	0.35663718	0.35141756	
1665.6	0.35659175	0.35141456	
1665.8	0.35613727	0.35141157	
1666	0.3565278	0.35140857	
1666.2	0.35651706	0.35140557	
1666.4	0.35609276	0.35140258	
1666.6	0.35608259	0.35139958	
1666.8	0.35618823	0.35139658	
1667	0.35671564	0.35139359	
1667.2	0.35681749	0.35139059	
1667.4	0.3564749	0.35138759	
1667.6	0.35608046	0.3513846	
1667.8	0.35542185	0.3513816	
1668	0.35584162	0.3513786	
1668.2	0.35578166	0.35137561	
1668.4	0.35586284	0.35137261	
1668.6	0.35617409	0.35136962	
1668.8	0.35600198	0.35136662	
1669	0.35588344	0.35136362	
1669.2	0.35557736	0.35136063	
1669.4	0.35535639	0.35135763	
1669.6	0.35597517	0.35135463	
1669.8	0.3559626	0.35135164	
1670	0.3562173	0.35134864	
1670.2	0.35629821	0.35134565	
1670.4	0.35641107	0.35134265	
1670.6	0.35702809	0.35133965	
1670.8	0.35727249	0.35133666	
1671	0.35765466	0.35133366	
1671.2	0.35702161	0.35133067	
1671.4	0.35724045	0.35132767	
1671.6	0.3569018	0.35132467	
1671.8	0.35630724	0.35132168	
1672	0.35664407	0.35131868	
1672.2	0.35681283	0.35131569	
1672.4	0.35710537	0.35131269	
1672.6	0.35733495	0.35130969	
1672.8	0.35734514	0.3513067	
1673	0.35704704	0.3513037	
1673.2	0.35695187	0.35130071	
1673.4	0.35682704	0.35129771	
1673.6	0.35723327	0.35129471	
1673.8	0.35692293	0.35129172	
1674	0.35676697	0.35128872	
1674.2	0.35691878	0.35128573	
1674.4	0.35654197	0.35128273	
1674.6	0.35680075	0.35127974	
1674.8	0.35633915	0.35127674	
1675	0.35601299	0.35127375	
1675.2	0.35580012	0.35127075	
1675.4	0.35637873	0.35126775	
1675.6	0.35583794	0.35126476	
1675.8	0.35595594	0.35126176	
1676	0.35646972	0.35125877	
1676.2	0.35691478	0.35125577	
1676.4	0.35704917	0.35125278	
1676.6	0.35714526	0.35124978	
1676.8	0.35676077	0.35124679	
1677	0.35633463	0.35124379	
1677.2	0.35645109	0.3512408	
1677.4	0.35627478	0.3512378	
1677.6	0.35654341	0.35123481	
1677.8	0.35633943	0.35123181	
1678	0.35624215	0.35122881	
1678.2	0.35622511	0.35122582	
1678.4	0.3565517	0.35122282	
1678.6	0.35638674	0.35121983	
1678.8	0.3562193	0.35121683	
1679	0.35580629	0.35121384	
1679.2	0.35613617	0.35121084	
1679.4	0.35633164	0.35120785	
1679.6	0.35588793	0.35120485	
1679.8	0.35655722	0.35120186	
1680	0.35674438	0.35119886	
1680.2	0.35681967	0.35119587	
1680.4	0.35739063	0.35119287	
1680.6	0.35719692	0.35118988	
1680.8	0.356825	0.35118689	
1681	0.35701149	0.35118389	
1681.2	0.35757419	0.3511809	
1681.4	0.35752353	0.3511779	
1681.6	0.35710446	0.35117491	
1681.8	0.35697066	0.35117191	
1682	0.3573606	0.35116892	
1682.2	0.35724884	0.35116592	
1682.4	0.35719234	0.35116293	
1682.6	0.35628571	0.35115993	
1682.8	0.35615207	0.35115694	
1683	0.35610924	0.35115394	
1683.2	0.35627081	0.35115095	
1683.4	0.35595387	0.35114796	
1683.6	0.35556907	0.35114496	
1683.8	0.35556684	0.35114197	
1684	0.35546963	0.35113897	
1684.2	0.3551483	0.35113598	
1684.4	0.35557365	0.35113298	
1684.6	0.35531563	0.35112999	
1684.8	0.3552727	0.35112699	
1685	0.35512916	0.351124	
1685.2	0.35529607	0.35112101	
1685.4	0.35515639	0.35111801	
1685.6	0.35534988	0.35111502	
1685.8	0.35619503	0.35111202	
1686	0.35684677	0.35110903	
1686.2	0.35662274	0.35110603	
1686.4	0.35710183	0.35110304	
1686.6	0.35729284	0.35110005	
1686.8	0.35739756	0.35109705	
1687	0.35749124	0.35109406	
1687.2	0.35716	0.35109106	
1687.4	0.35709375	0.35108807	
1687.6	0.35687327	0.35108508	
1687.8	0.35708657	0.35108208	
1688	0.35683472	0.35107909	
1688.2	0.35685475	0.3510761	
1688.4	0.35702251	0.3510731	
1688.6	0.35683274	0.35107011	
1688.8	0.35669068	0.35106711	
1689	0.35642867	0.35106412	
1689.2	0.35660787	0.35106113	
1689.4	0.35639649	0.35105813	
1689.6	0.35657015	0.35105514	
1689.8	0.35650386	0.35105215	
1690	0.35635216	0.35104915	
1690.2	0.35608389	0.35104616	
1690.4	0.35590892	0.35104316	
1690.6	0.3557765	0.35104017	
1690.8	0.35572324	0.35103718	
1691	0.35597687	0.35103418	
1691.2	0.35616763	0.35103119	
1691.4	0.3561799	0.3510282	
1691.6	0.3562466	0.3510252	
1691.8	0.35619354	0.35102221	
1692	0.35630116	0.35101922	
1692.2	0.35678928	0.35101622	
1692.4	0.35709217	0.35101323	
1692.6	0.35694611	0.35101024	
1692.8	0.35727472	0.35100724	
1693	0.35729092	0.35100425	
1693.2	0.35719151	0.35100126	
1693.4	0.35695199	0.35099826	
1693.6	0.357184	0.35099527	
1693.8	0.35678112	0.35099228	
1694	0.35649242	0.35098928	
1694.2	0.35659199	0.35098629	
1694.4	0.35660379	0.3509833	
1694.6	0.35688623	0.3509803	
1694.8	0.35705498	0.35097731	
1695	0.35691383	0.35097432	
1695.2	0.35687468	0.35097133	
1695.4	0.35640381	0.35096833	
1695.6	0.35653123	0.35096534	
1695.8	0.35625652	0.35096235	
1696	0.35648385	0.35095935	
1696.2	0.35598843	0.35095636	
1696.4	0.3562964	0.35095337	
1696.6	0.35622708	0.35095038	
1696.8	0.35664932	0.35094738	
1697	0.35652151	0.35094439	
1697.2	0.35635648	0.3509414	
1697.4	0.35705785	0.3509384	
1697.6	0.35713091	0.35093541	
1697.8	0.35670855	0.35093242	
1698	0.35686096	0.35092943	
1698.2	0.35699538	0.35092643	
1698.4	0.35725876	0.35092344	
1698.6	0.35698814	0.35092045	
1698.8	0.35612099	0.35091746	
1699	0.35553369	0.35091446	
1699.2	0.35525731	0.35091147	
1699.4	0.35498935	0.35090848	
1699.6	0.35436257	0.35090549	
1699.8	0.35395481	0.35090249	
1700	0.35383567	0.3508995	
1700.2	0.35365973	0.35089651	
1700.4	0.35409556	0.35089352	
1700.6	0.35422031	0.35089053	
1700.8	0.35398122	0.35088753	
1701	0.35433534	0.35088454	
1701.2	0.35503706	0.35088155	
1701.4	0.35558917	0.35087856	
1701.6	0.35537064	0.35087556	
1701.8	0.35557124	0.35087257	
1702	0.35644135	0.35086958	
1702.2	0.35689756	0.35086659	
1702.4	0.35739006	0.3508636	
1702.6	0.35708319	0.3508606	
1702.8	0.35639536	0.35085761	
1703	0.35671778	0.35085462	
1703.2	0.35706297	0.35085163	
1703.4	0.35660412	0.35084864	
1703.6	0.35600621	0.35084564	
1703.8	0.35617303	0.35084265	
1704	0.35664555	0.35083966	
1704.2	0.35643595	0.35083667	
1704.4	0.35631392	0.35083368	
1704.6	0.35619195	0.35083068	
1704.8	0.35623914	0.35082769	
1705	0.35672586	0.3508247	
1705.2	0.35625827	0.35082171	
1705.4	0.3564269	0.35081872	
1705.6	0.35664974	0.35081573	
1705.8	0.35668745	0.35081273	
1706	0.35708588	0.35080974	
1706.2	0.35706839	0.35080675	
1706.4	0.35692648	0.35080376	
1706.6	0.35684281	0.35080077	
1706.8	0.3566126	0.35079778	
1707	0.35702048	0.35079479	
1707.2	0.35669183	0.35079179	
1707.4	0.3563762	0.3507888	
1707.6	0.35643767	0.35078581	
1707.8	0.35671732	0.35078282	
1708	0.35672668	0.35077983	
1708.2	0.35586704	0.35077684	
1708.4	0.35549029	0.35077385	
1708.6	0.35526051	0.35077085	
1708.8	0.3553532	0.35076786	
1709	0.35544731	0.35076487	
1709.2	0.35545387	0.35076188	
1709.4	0.3554284	0.35075889	
1709.6	0.35538996	0.3507559	
1709.8	0.35526393	0.35075291	
1710	0.35530834	0.35074992	
1710.2	0.35580221	0.35074693	
1710.4	0.35643526	0.35074393	
1710.6	0.35675078	0.35074094	
1710.8	0.35738209	0.35073795	
1711	0.35727869	0.35073496	
1711.2	0.35750885	0.35073197	
1711.4	0.3577895	0.35072898	
1711.6	0.35770835	0.35072599	
1711.8	0.35768159	0.350723	
1712	0.35707275	0.35072001	
1712.2	0.35658379	0.35071702	
1712.4	0.35599088	0.35071403	
1712.6	0.35613551	0.35071103	
1712.8	0.35574193	0.35070804	
1713	0.35569629	0.35070505	
1713.2	0.35510864	0.35070206	
1713.4	0.35492961	0.35069907	
1713.6	0.3552901	0.35069608	
1713.8	0.35506369	0.35069309	
1714	0.35510109	0.3506901	
1714.2	0.35561438	0.35068711	
1714.4	0.3550671	0.35068412	
1714.6	0.35493074	0.35068113	
1714.8	0.35446416	0.35067814	
1715	0.35400939	0.35067515	
1715.2	0.35468545	0.35067216	
1715.4	0.3545032	0.35066917	
1715.6	0.35472742	0.35066618	
1715.8	0.3544642	0.35066319	
1716	0.35492818	0.3506602	
1716.2	0.35513492	0.35065721	
1716.4	0.35502533	0.35065422	
1716.6	0.35561543	0.35065122	
1716.8	0.35543736	0.35064823	
1717	0.35589918	0.35064524	
1717.2	0.35593376	0.35064225	
1717.4	0.35664703	0.35063926	
1717.6	0.35643783	0.35063627	
1717.8	0.35626184	0.35063328	
1718	0.35610705	0.35063029	
1718.2	0.3557836	0.3506273	
1718.4	0.35515393	0.35062431	
1718.6	0.35512747	0.35062132	
1718.8	0.35410988	0.35061833	
1719	0.35421728	0.35061534	
1719.2	0.35433518	0.35061235	
1719.4	0.35380702	0.35060936	
1719.6	0.35370275	0.35060637	
1719.8	0.3533856	0.35060338	
1720	0.35393336	0.35060039	
1720.2	0.35310851	0.3505974	
1720.4	0.3532848	0.35059442	
1720.6	0.35349251	0.35059143	
1720.8	0.35360065	0.35058844	
1721	0.35376017	0.35058545	
1721.2	0.35395967	0.35058246	
1721.4	0.35432386	0.35057947	
1721.6	0.35376018	0.35057648	
1721.8	0.35428196	0.35057349	
1722	0.35413684	0.3505705	
1722.2	0.35454187	0.35056751	
1722.4	0.35433871	0.35056452	
1722.6	0.35437056	0.35056153	
1722.8	0.35412375	0.35055854	
1723	0.35501546	0.35055555	
1723.2	0.35505852	0.35055256	
1723.4	0.3550643	0.35054957	
1723.6	0.35487185	0.35054658	
1723.8	0.35475548	0.35054359	
1724	0.35482755	0.3505406	
1724.2	0.35485251	0.35053761	
1724.4	0.35497577	0.35053463	
1724.6	0.35498601	0.35053164	
1724.8	0.35535153	0.35052865	
1725	0.35544659	0.35052566	
1725.2	0.35576016	0.35052267	
1725.4	0.35566049	0.35051968	
1725.6	0.35535243	0.35051669	
1725.8	0.35573026	0.3505137	
1726	0.3555877	0.35051071	
1726.2	0.35577252	0.35050772	
1726.4	0.35535489	0.35050473	
1726.6	0.35508483	0.35050175	
1726.8	0.35479946	0.35049876	
1727	0.3551961	0.35049577	
1727.2	0.35465689	0.35049278	
1727.4	0.35431275	0.35048979	
1727.6	0.35375272	0.3504868	
1727.8	0.35334487	0.35048381	
1728	0.35321735	0.35048082	
1728.2	0.3530272	0.35047783	
1728.4	0.35257133	0.35047485	
1728.6	0.35320184	0.35047186	
1728.8	0.35327892	0.35046887	
1729	0.35333393	0.35046588	
1729.2	0.35325451	0.35046289	
1729.4	0.35320436	0.3504599	
1729.6	0.35340749	0.35045691	
1729.8	0.35398857	0.35045393	
1730	0.35423736	0.35045094	
1730.2	0.35382393	0.35044795	
1730.4	0.35385344	0.35044496	
1730.6	0.35341191	0.35044197	
1730.8	0.35395734	0.35043898	
1731	0.35433449	0.35043599	
1731.2	0.3545253	0.35043301	
1731.4	0.35442991	0.35043002	
1731.6	0.35414139	0.35042703	
1731.8	0.35433725	0.35042404	
1732	0.35438807	0.35042105	
1732.2	0.35468792	0.35041806	
1732.4	0.35469713	0.35041508	
1732.6	0.35506627	0.35041209	
1732.8	0.35452906	0.3504091	
1733	0.35398999	0.35040611	
1733.2	0.35351836	0.35040312	
1733.4	0.35325274	0.35040014	
1733.6	0.3529968	0.35039715	
1733.8	0.35297408	0.35039416	
1734	0.35286153	0.35039117	
1734.2	0.35211653	0.35038818	
1734.4	0.35302847	0.3503852	
1734.6	0.35315867	0.35038221	
1734.8	0.35411365	0.35037922	
1735	0.3541961	0.35037623	
1735.2	0.35427927	0.35037324	
1735.4	0.35510095	0.35037026	
1735.6	0.35544253	0.35036727	
1735.8	0.35605902	0.35036428	
1736	0.3560841	0.35036129	
1736.2	0.35650906	0.3503583	
1736.4	0.35643964	0.35035532	
1736.6	0.35664744	0.35035233	
1736.8	0.35592552	0.35034934	
1737	0.35562848	0.35034635	
1737.2	0.35494955	0.35034337	
1737.4	0.35455136	0.35034038	
1737.6	0.35407623	0.35033739	
1737.8	0.35384474	0.3503344	
1738	0.35373068	0.35033142	
1738.2	0.35309057	0.35032843	
1738.4	0.35381617	0.35032544	
1738.6	0.35360707	0.35032245	
1738.8	0.35348268	0.35031947	
1739	0.35327746	0.35031648	
1739.2	0.3533705	0.35031349	
1739.4	0.35439294	0.3503105	
1739.6	0.35410803	0.35030752	
1739.8	0.35439695	0.35030453	
1740	0.35449483	0.35030154	
1740.2	0.35504148	0.35029856	
1740.4	0.35548889	0.35029557	
1740.6	0.35556129	0.35029258	
1740.8	0.35498755	0.35028959	
1741	0.35499072	0.35028661	
1741.2	0.35417138	0.35028362	
1741.4	0.35425056	0.35028063	
1741.6	0.35415809	0.35027765	
1741.8	0.35401862	0.35027466	
1742	0.35364668	0.35027167	
1742.2	0.35360397	0.35026868	
1742.4	0.35401233	0.3502657	
1742.6	0.35408575	0.35026271	
1742.8	0.35405981	0.35025972	
1743	0.35432874	0.35025674	
1743.2	0.35386159	0.35025375	
1743.4	0.3547134	0.35025076	
1743.6	0.35448675	0.35024778	
1743.8	0.35449618	0.35024479	
1744	0.35408773	0.3502418	
1744.2	0.353948	0.35023882	
1744.4	0.35300167	0.35023583	
1744.6	0.35205143	0.35023284	
1744.8	0.35117515	0.35022986	
1745	0.35128205	0.35022687	
1745.2	0.35064182	0.35022388	
1745.4	0.35081344	0.3502209	
1745.6	0.35059324	0.35021791	
1745.8	0.35037403	0.35021492	
1746	0.35020441	0.35021194	
1746.2	0.35053542	0.35020895	
1746.4	0.3508607	0.35020596	
1746.6	0.3513059	0.35020298	
1746.8	0.35136775	0.35019999	
1747	0.35213728	0.350197	
1747.2	0.35264397	0.35019402	
1747.4	0.35393642	0.35019103	
1747.6	0.35436169	0.35018805	
1747.8	0.35459477	0.35018506	
1748	0.35479683	0.35018207	
1748.2	0.35482498	0.35017909	
1748.4	0.35450114	0.3501761	
1748.6	0.35442596	0.35017311	
1748.8	0.35428776	0.35017013	
1749	0.35433067	0.35016714	
1749.2	0.35381677	0.35016416	
1749.4	0.35332102	0.35016117	
1749.6	0.35311496	0.35015818	
1749.8	0.35258264	0.3501552	
1750	0.35220972	0.35015221	
1750.2	0.35155836	0.35014923	
1750.4	0.35153637	0.35014624	
1750.6	0.35096966	0.35014325	
1750.8	0.35055066	0.35014027	
1751	0.35070712	0.35013728	
1751.2	0.35070531	0.3501343	
1751.4	0.35112207	0.35013131	
1751.6	0.35145943	0.35012832	
1751.8	0.3516967	0.35012534	
1752	0.35190832	0.35012235	
1752.2	0.35212808	0.35011937	
1752.4	0.35256509	0.35011638	
1752.6	0.35250216	0.3501134	
1752.8	0.35253737	0.35011041	
1753	0.35256257	0.35010742	
1753.2	0.35252079	0.35010444	
1753.4	0.35198387	0.35010145	
1753.6	0.35185907	0.35009847	
1753.8	0.35191465	0.35009548	
1754	0.3521072	0.3500925	
1754.2	0.35234214	0.35008951	
1754.4	0.35268766	0.35008653	
1754.6	0.35260266	0.35008354	
1754.8	0.35255168	0.35008056	
1755	0.3529522	0.35007757	
1755.2	0.35355159	0.35007458	
1755.4	0.35405914	0.3500716	
1755.6	0.35437067	0.35006861	
1755.8	0.3547964	0.35006563	
1756	0.35470143	0.35006264	
1756.2	0.3548729	0.35005966	
1756.4	0.35474363	0.35005667	
1756.6	0.35423126	0.35005369	
1756.8	0.35385484	0.3500507	
1757	0.3531611	0.35004772	
1757.2	0.3520297	0.35004473	
1757.4	0.35132863	0.35004175	
1757.6	0.35059454	0.35003876	
1757.8	0.35073398	0.35003578	
1758	0.34988399	0.35003279	
1758.2	0.34996695	0.35002981	
1758.4	0.34961835	0.35002682	
1758.6	0.34964857	0.35002384	
1758.8	0.34934142	0.35002085	
1759	0.35019727	0.35001787	
1759.2	0.35064508	0.35001488	
1759.4	0.3509364	0.3500119	
1759.6	0.35107884	0.35000891	
1759.8	0.35193864	0.35000593	
1760	0.3524851	0.35000294	
1760.2	0.3526081	0.34999996	
1760.4	0.35306703	0.34999698	
1760.6	0.35357342	0.34999399	
1760.8	0.35355773	0.34999101	
1761	0.35351218	0.34998802	
1761.2	0.3531809	0.34998504	
1761.4	0.3530071	0.34998205	
1761.6	0.35224795	0.34997907	
1761.8	0.3522754	0.34997608	
1762	0.35190095	0.3499731	
1762.2	0.35184187	0.34997011	
1762.4	0.35162331	0.34996713	
1762.6	0.35147234	0.34996415	
1762.8	0.35086021	0.34996116	
1763	0.35136927	0.34995818	
1763.2	0.35106887	0.34995519	
1763.4	0.35139282	0.34995221	
1763.6	0.35157308	0.34994922	
1763.8	0.35197943	0.34994624	
1764	0.35187871	0.34994326	
1764.2	0.35158731	0.34994027	
1764.4	0.35199797	0.34993729	
1764.6	0.35188641	0.3499343	
1764.8	0.35209955	0.34993132	
1765	0.35199361	0.34992833	
1765.2	0.35136504	0.34992535	
1765.4	0.35151382	0.34992237	
1765.6	0.35164992	0.34991938	
1765.8	0.35230678	0.3499164	
1766	0.35253772	0.34991341	
1766.2	0.35221055	0.34991043	
1766.4	0.35260469	0.34990745	
1766.6	0.35225428	0.34990446	
1766.8	0.35168289	0.34990148	
1767	0.35174065	0.3498985	
1767.2	0.3518937	0.34989551	
1767.4	0.35228078	0.34989253	
1767.6	0.35204263	0.34988954	
1767.8	0.35140746	0.34988656	
1768	0.35111328	0.34988358	
1768.2	0.35069535	0.34988059	
1768.4	0.35098868	0.34987761	
1768.6	0.35085296	0.34987463	
1768.8	0.35103277	0.34987164	
1769	0.35046525	0.34986866	
1769.2	0.35026424	0.34986568	
1769.4	0.35083764	0.34986269	
1769.6	0.35116243	0.34985971	
1769.8	0.35166515	0.34985672	
1770	0.35173842	0.34985374	
1770.2	0.35235774	0.34985076	
1770.4	0.35269553	0.34984777	
1770.6	0.35237675	0.34984479	
1770.8	0.3525013	0.34984181	
1771	0.35312718	0.34983882	
1771.2	0.3536027	0.34983584	
1771.4	0.35338127	0.34983286	
1771.6	0.35281323	0.34982987	
1771.8	0.35225302	0.34982689	
1772	0.35219003	0.34982391	
1772.2	0.35223046	0.34982092	
1772.4	0.35231524	0.34981794	
1772.6	0.35143607	0.34981496	
1772.8	0.35100776	0.34981198	
1773	0.35063811	0.34980899	
1773.2	0.35060564	0.34980601	
1773.4	0.35098641	0.34980303	
1773.6	0.35082719	0.34980004	
1773.8	0.35078807	0.34979706	
1774	0.35095364	0.34979408	
1774.2	0.35123291	0.34979109	
1774.4	0.35073431	0.34978811	
1774.6	0.35103892	0.34978513	
1774.8	0.35156582	0.34978215	
1775	0.35163049	0.34977916	
1775.2	0.35176817	0.34977618	
1775.4	0.35117247	0.3497732	
1775.6	0.35082176	0.34977022	
1775.8	0.35099067	0.34976723	
1776	0.35083429	0.34976425	
1776.2	0.35091361	0.34976127	
1776.4	0.35041478	0.34975828	
1776.6	0.3500547	0.3497553	
1776.8	0.35044662	0.34975232	
1777	0.35074628	0.34974934	
1777.2	0.35103302	0.34974635	
1777.4	0.35121385	0.34974337	
1777.6	0.35058501	0.34974039	
1777.8	0.35092916	0.34973741	
1778	0.35082327	0.34973442	
1778.2	0.35085833	0.34973144	
1778.4	0.35084376	0.34972846	
1778.6	0.35109206	0.34972548	
1778.8	0.35119258	0.34972249	
1779	0.35064562	0.34971951	
1779.2	0.35075263	0.34971653	
1779.4	0.35008271	0.34971355	
1779.6	0.35066578	0.34971057	
1779.8	0.35082138	0.34970758	
1780	0.35088433	0.3497046	
1780.2	0.35110382	0.34970162	
1780.4	0.35134213	0.34969864	
1780.6	0.35151501	0.34969566	
1780.8	0.35188878	0.34969267	
1781	0.35252964	0.34968969	
1781.2	0.35274683	0.34968671	
1781.4	0.35335514	0.34968373	
1781.6	0.3536313	0.34968074	
1781.8	0.35422496	0.34967776	
1782	0.3538823	0.34967478	
1782.2	0.3542238	0.3496718	
1782.4	0.35428098	0.34966882	
1782.6	0.35402338	0.34966584	
1782.8	0.35300428	0.34966285	
1783	0.35211818	0.34965987	
1783.2	0.35201252	0.34965689	
1783.4	0.35147838	0.34965391	
1783.6	0.35166168	0.34965093	
1783.8	0.35138062	0.34964794	
1784	0.35090957	0.34964496	
1784.2	0.35080333	0.34964198	
1784.4	0.35081813	0.349639	
1784.6	0.3508842	0.34963602	
1784.8	0.35146834	0.34963304	
1785	0.35201156	0.34963006	
1785.2	0.35224539	0.34962707	
1785.4	0.35309927	0.34962409	
1785.6	0.35320054	0.34962111	
1785.8	0.35363783	0.34961813	
1786	0.35385145	0.34961515	
1786.2	0.35376413	0.34961217	
1786.4	0.35366457	0.34960919	
1786.6	0.35301409	0.3496062	
1786.8	0.35236806	0.34960322	
1787	0.35261449	0.34960024	
1787.2	0.35261632	0.34959726	
1787.4	0.35226759	0.34959428	
1787.6	0.35231574	0.3495913	
1787.8	0.35213024	0.34958832	
1788	0.35203787	0.34958534	
1788.2	0.3521235	0.34958235	
1788.4	0.35234325	0.34957937	
1788.6	0.35241222	0.34957639	
1788.8	0.35215787	0.34957341	
1789	0.35194187	0.34957043	
1789.2	0.35205855	0.34956745	
1789.4	0.35249331	0.34956447	
1789.6	0.35220056	0.34956149	
1789.8	0.35270854	0.34955851	
1790	0.35192972	0.34955553	
1790.2	0.35167767	0.34955254	
1790.4	0.35199434	0.34954956	
1790.6	0.35221501	0.34954658	
1790.8	0.35161554	0.3495436	
1791	0.3515902	0.34954062	
1791.2	0.35106743	0.34953764	
1791.4	0.35122355	0.34953466	
1791.6	0.35117863	0.34953168	
1791.8	0.35119113	0.3495287	
1792	0.35097079	0.34952572	
1792.2	0.35089759	0.34952274	
1792.4	0.35057277	0.34951976	
1792.6	0.34998237	0.34951678	
1792.8	0.34990662	0.3495138	
1793	0.35044883	0.34951081	
1793.2	0.35066537	0.34950783	
1793.4	0.35082905	0.34950485	
1793.6	0.35087715	0.34950187	
1793.8	0.35083014	0.34949889	
1794	0.35089246	0.34949591	
1794.2	0.35167595	0.34949293	
1794.4	0.35163548	0.34948995	
1794.6	0.35156068	0.34948697	
1794.8	0.35052194	0.34948399	
1795	0.35104232	0.34948101	
1795.2	0.35066982	0.34947803	
1795.4	0.35116992	0.34947505	
1795.6	0.35135404	0.34947207	
1795.8	0.35093798	0.34946909	
1796	0.35060825	0.34946611	
1796.2	0.35049994	0.34946313	
1796.4	0.35020886	0.34946015	
1796.6	0.35018504	0.34945717	
1796.8	0.35011386	0.34945419	
1797	0.35052558	0.34945121	
1797.2	0.35062361	0.34944823	
1797.4	0.35014126	0.34944525	
1797.6	0.35032856	0.34944227	
1797.8	0.35040558	0.34943929	
1798	0.35075831	0.34943631	
1798.2	0.35049935	0.34943333	
1798.4	0.35019983	0.34943035	
1798.6	0.34981313	0.34942737	
1798.8	0.34990466	0.34942439	
1799	0.35049193	0.34942141	
1799.2	0.35034435	0.34941843	
1799.4	0.3508293	0.34941545	
1799.6	0.35091554	0.34941247	
1799.8	0.34996566	0.34940949	
1800	0.35028605	0.34940651	
1800.2	0.35025984	0.34940353	
1800.4	0.35019644	0.34940055	
1800.6	0.350255	0.34939757	
1800.8	0.35022201	0.34939459	
1801	0.35050692	0.34939161	
1801.2	0.34996046	0.34938864	
1801.4	0.34900016	0.34938566	
1801.6	0.34945333	0.34938268	
1801.8	0.34931655	0.3493797	
1802	0.34898508	0.34937672	
1802.2	0.34871995	0.34937374	
1802.4	0.34870484	0.34937076	
1802.6	0.34866646	0.34936778	
1802.8	0.34939197	0.3493648	
1803	0.35001641	0.34936182	
1803.2	0.35033419	0.34935884	
1803.4	0.35071885	0.34935586	
1803.6	0.35100054	0.34935288	
1803.8	0.35125266	0.3493499	
1804	0.35158581	0.34934693	
1804.2	0.35164253	0.34934395	
1804.4	0.35208913	0.34934097	
1804.6	0.3522357	0.34933799	
1804.8	0.35173854	0.34933501	
1805	0.35111675	0.34933203	
1805.2	0.35024242	0.34932905	
1805.4	0.35029347	0.34932607	
1805.6	0.35028206	0.34932309	
1805.8	0.34967768	0.34932011	
1806	0.34909414	0.34931714	
1806.2	0.34879634	0.34931416	
1806.4	0.34865932	0.34931118	
1806.6	0.3488564	0.3493082	
1806.8	0.34931291	0.34930522	
1807	0.34965535	0.34930224	
1807.2	0.34948725	0.34929926	
1807.4	0.34988571	0.34929628	
1807.6	0.34990805	0.34929331	
1807.8	0.35017548	0.34929033	
1808	0.34987421	0.34928735	
1808.2	0.35024468	0.34928437	
1808.4	0.35057045	0.34928139	
1808.6	0.34968933	0.34927841	
1808.8	0.34949457	0.34927543	
1809	0.34951972	0.34927246	
1809.2	0.34939455	0.34926948	
1809.4	0.34939046	0.3492665	
1809.6	0.34924274	0.34926352	
1809.8	0.34919458	0.34926054	
1810	0.34908313	0.34925756	
1810.2	0.3489824	0.34925459	
1810.4	0.34942331	0.34925161	
1810.6	0.34960576	0.34924863	
1810.8	0.35007695	0.34924565	
1811	0.35011224	0.34924267	
1811.2	0.35034949	0.34923969	
1811.4	0.35070027	0.34923672	
1811.6	0.35053018	0.34923374	
1811.8	0.35094169	0.34923076	
1812	0.35047309	0.34922778	
1812.2	0.35030879	0.3492248	
1812.4	0.34990325	0.34922183	
1812.6	0.34935067	0.34921885	
1812.8	0.34926211	0.34921587	
1813	0.34961758	0.34921289	
1813.2	0.34930887	0.34920991	
1813.4	0.34939288	0.34920694	
1813.6	0.34954975	0.34920396	
1813.8	0.34957279	0.34920098	
1814	0.34920793	0.349198	
1814.2	0.3487388	0.34919502	
1814.4	0.34938882	0.34919205	
1814.6	0.34906213	0.34918907	
1814.8	0.34877666	0.34918609	
1815	0.34809701	0.34918311	
1815.2	0.34829207	0.34918013	
1815.4	0.34828486	0.34917716	
1815.6	0.34827593	0.34917418	
1815.8	0.34830168	0.3491712	
1816	0.34770693	0.34916822	
1816.2	0.34780363	0.34916525	
1816.4	0.34806061	0.34916227	
1816.6	0.34861053	0.34915929	
1816.8	0.34916751	0.34915631	
1817	0.34940658	0.34915334	
1817.2	0.34932205	0.34915036	
1817.4	0.34964252	0.34914738	
1817.6	0.34981419	0.3491444	
1817.8	0.3495937	0.34914143	
1818	0.34905447	0.34913845	
1818.2	0.34916407	0.34913547	
1818.4	0.34895306	0.3491325	
1818.6	0.34839421	0.34912952	
1818.8	0.34783158	0.34912654	
1819	0.34796104	0.34912356	
1819.2	0.34810721	0.34912059	
1819.4	0.34825405	0.34911761	
1819.6	0.34818656	0.34911463	
1819.8	0.34825393	0.34911165	
1820	0.34839059	0.34910868	
1820.2	0.34864752	0.3491057	
1820.4	0.34904289	0.34910272	
1820.6	0.34951253	0.34909975	
1820.8	0.34979669	0.34909677	
1821	0.34974282	0.34909379	
1821.2	0.35021979	0.34909082	
1821.4	0.35025404	0.34908784	
1821.6	0.35072682	0.34908486	
1821.8	0.35068041	0.34908189	
1822	0.35122442	0.34907891	
1822.2	0.35160405	0.34907593	
1822.4	0.35142251	0.34907295	
1822.6	0.35219624	0.34906998	
1822.8	0.35226335	0.349067	
1823	0.35218704	0.34906402	
1823.2	0.35186386	0.34906105	
1823.4	0.35120113	0.34905807	
1823.6	0.35074417	0.34905509	
1823.8	0.35006872	0.34905212	
1824	0.35000222	0.34904914	
1824.2	0.34949763	0.34904616	
1824.4	0.34942412	0.34904319	
1824.6	0.34932784	0.34904021	
1824.8	0.34937572	0.34903724	
1825	0.34921614	0.34903426	
1825.2	0.34912299	0.34903128	
1825.4	0.34937846	0.34902831	
1825.6	0.35006029	0.34902533	
1825.8	0.3504622	0.34902235	
1826	0.35059933	0.34901938	
1826.2	0.35088619	0.3490164	
1826.4	0.35150884	0.34901342	
1826.6	0.35211448	0.34901045	
1826.8	0.35166393	0.34900747	
1827	0.35128948	0.3490045	
1827.2	0.35068043	0.34900152	
1827.4	0.34983394	0.34899854	
1827.6	0.34959835	0.34899557	
1827.8	0.34879193	0.34899259	
1828	0.34916078	0.34898961	
1828.2	0.34867948	0.34898664	
1828.4	0.34826867	0.34898366	
1828.6	0.34772761	0.34898069	
1828.8	0.34773353	0.34897771	
1829	0.34773321	0.34897473	
1829.2	0.34803296	0.34897176	
1829.4	0.3480509	0.34896878	
1829.6	0.34792088	0.34896581	
1829.8	0.3478715	0.34896283	
1830	0.34779429	0.34895986	
1830.2	0.34792657	0.34895688	
1830.4	0.34846678	0.3489539	
1830.6	0.34882416	0.34895093	
1830.8	0.3485712	0.34894795	
1831	0.34834772	0.34894498	
1831.2	0.34864918	0.348942	
1831.4	0.34879321	0.34893903	
1831.6	0.3492303	0.34893605	
1831.8	0.3491413	0.34893307	
1832	0.34935457	0.3489301	
1832.2	0.34925204	0.34892712	
1832.4	0.34909105	0.34892415	
1832.6	0.34916542	0.34892117	
1832.8	0.34982274	0.3489182	
1833	0.35030436	0.34891522	
1833.2	0.35025531	0.34891225	
1833.4	0.34951978	0.34890927	
1833.6	0.3494666	0.3489063	
1833.8	0.34969378	0.34890332	
1834	0.34931183	0.34890034	
1834.2	0.34906732	0.34889737	
1834.4	0.34921195	0.34889439	
1834.6	0.34897336	0.34889142	
1834.8	0.34882378	0.34888844	
1835	0.34923927	0.34888547	
1835.2	0.34933145	0.34888249	
1835.4	0.34906756	0.34887952	
1835.6	0.34879879	0.34887654	
1835.8	0.34812954	0.34887357	
1836	0.34787517	0.34887059	
1836.2	0.34829576	0.34886762	
1836.4	0.34830319	0.34886464	
1836.6	0.34828622	0.34886167	
1836.8	0.34799586	0.34885869	
1837	0.34811835	0.34885572	
1837.2	0.34791585	0.34885274	
1837.4	0.34793274	0.34884977	
1837.6	0.34826777	0.34884679	
1837.8	0.34831044	0.34884382	
1838	0.3479782	0.34884084	
1838.2	0.34769238	0.34883787	
1838.4	0.34760722	0.34883489	
1838.6	0.34807513	0.34883192	
1838.8	0.348144	0.34882894	
1839	0.34773548	0.34882597	
1839.2	0.34682649	0.348823	
1839.4	0.34687341	0.34882002	
1839.6	0.34656193	0.34881705	
1839.8	0.34653283	0.34881407	
1840	0.34678848	0.3488111	
1840.2	0.34744114	0.34880812	
1840.4	0.34736738	0.34880515	
1840.6	0.34703533	0.34880217	
1840.8	0.347249	0.3487992	
1841	0.34807595	0.34879622	
1841.2	0.34936359	0.34879325	
1841.4	0.35055111	0.34879028	
1841.6	0.35048642	0.3487873	
1841.8	0.3505195	0.34878433	
1842	0.35043317	0.34878135	
1842.2	0.35065027	0.34877838	
1842.4	0.35092419	0.3487754	
1842.6	0.35132091	0.34877243	
1842.8	0.35093427	0.34876946	
1843	0.35033328	0.34876648	
1843.2	0.34991124	0.34876351	
1843.4	0.35008316	0.34876053	
1843.6	0.35045964	0.34875756	
1843.8	0.35042722	0.34875459	
1844	0.35008118	0.34875161	
1844.2	0.34954658	0.34874864	
1844.4	0.34869214	0.34874566	
1844.6	0.34827441	0.34874269	
1844.8	0.34819767	0.34873972	
1845	0.3480962	0.34873674	
1845.2	0.34822438	0.34873377	
1845.4	0.34777534	0.34873079	
1845.6	0.34678192	0.34872782	
1845.8	0.34638321	0.34872485	
1846	0.34580781	0.34872187	
1846.2	0.3462674	0.3487189	
1846.4	0.34611686	0.34871592	
1846.6	0.34644178	0.34871295	
1846.8	0.34692119	0.34870998	
1847	0.34707872	0.348707	
1847.2	0.34736533	0.34870403	
1847.4	0.34838233	0.34870106	
1847.6	0.34918062	0.34869808	
1847.8	0.34871323	0.34869511	
1848	0.34867294	0.34869214	
1848.2	0.34882769	0.34868916	
1848.4	0.3491128	0.34868619	
1848.6	0.34857142	0.34868322	
1848.8	0.34849178	0.34868024	
1849	0.34866952	0.34867727	
1849.2	0.34815631	0.34867429	
1849.4	0.34802369	0.34867132	
1849.6	0.34760212	0.34866835	
1849.8	0.34720267	0.34866537	
1850	0.34688771	0.3486624	
1850.2	0.34698558	0.34865943	
1850.4	0.34674671	0.34865646	
1850.6	0.34710129	0.34865348	
1850.8	0.34774377	0.34865051	
1851	0.34766496	0.34864754	
1851.2	0.34782835	0.34864456	
1851.4	0.34853851	0.34864159	
1851.6	0.34884055	0.34863862	
1851.8	0.34879479	0.34863564	
1852	0.3490591	0.34863267	
1852.2	0.34871883	0.3486297	
1852.4	0.34888359	0.34862672	
1852.6	0.34883265	0.34862375	
1852.8	0.34924459	0.34862078	
1853	0.3495156	0.34861781	
1853.2	0.34904814	0.34861483	
1853.4	0.34898673	0.34861186	
1853.6	0.34873005	0.34860889	
1853.8	0.34874033	0.34860591	
1854	0.34857627	0.34860294	
1854.2	0.34833364	0.34859997	
1854.4	0.34845969	0.348597	
1854.6	0.34856695	0.34859402	
1854.8	0.34854713	0.34859105	
1855	0.3482528	0.34858808	
1855.2	0.34798137	0.3485851	
1855.4	0.34791475	0.34858213	
1855.6	0.34755067	0.34857916	
1855.8	0.34738683	0.34857619	
1856	0.34712667	0.34857321	
1856.2	0.34697924	0.34857024	
1856.4	0.34739265	0.34856727	
1856.6	0.347906	0.3485643	
1856.8	0.34752799	0.34856132	
1857	0.34736339	0.34855835	
1857.2	0.34691785	0.34855538	
1857.4	0.34659494	0.34855241	
1857.6	0.3469625	0.34854944	
1857.8	0.34739392	0.34854646	
1858	0.34756405	0.34854349	
1858.2	0.34790874	0.34854052	
1858.4	0.34783277	0.34853755	
1858.6	0.34749707	0.34853457	
1858.8	0.34731473	0.3485316	
1859	0.34716285	0.34852863	
1859.2	0.34670276	0.34852566	
1859.4	0.34712306	0.34852269	
1859.6	0.34704046	0.34851971	
1859.8	0.34694613	0.34851674	
1860	0.34687288	0.34851377	
1860.2	0.34722353	0.3485108	
1860.4	0.34721434	0.34850783	
1860.6	0.34711091	0.34850485	
1860.8	0.3467199	0.34850188	
1861	0.34703857	0.34849891	
1861.2	0.34729156	0.34849594	
1861.4	0.34748771	0.34849297	
1861.6	0.34785186	0.34848999	
1861.8	0.34792748	0.34848702	
1862	0.34815306	0.34848405	
1862.2	0.3482016	0.34848108	
1862.4	0.34787508	0.34847811	
1862.6	0.34760155	0.34847514	
1862.8	0.3479675	0.34847216	
1863	0.34835583	0.34846919	
1863.2	0.34839275	0.34846622	
1863.4	0.34880799	0.34846325	
1863.6	0.34858905	0.34846028	
1863.8	0.34869507	0.34845731	
1864	0.34853067	0.34845433	
1864.2	0.34837495	0.34845136	
1864.4	0.34831384	0.34844839	
1864.6	0.34835663	0.34844542	
1864.8	0.34789159	0.34844245	
1865	0.34767062	0.34843948	
1865.2	0.34731438	0.34843651	
1865.4	0.34700374	0.34843353	
1865.6	0.346868	0.34843056	
1865.8	0.3466849	0.34842759	
1866	0.34608603	0.34842462	
1866.2	0.34594702	0.34842165	
1866.4	0.34585435	0.34841868	
1866.6	0.345883	0.34841571	
1866.8	0.34638165	0.34841274	
1867	0.34658722	0.34840976	
1867.2	0.34657035	0.34840679	
1867.4	0.34659938	0.34840382	
1867.6	0.34665754	0.34840085	
1867.8	0.34627575	0.34839788	
1868	0.34582045	0.34839491	
1868.2	0.34652415	0.34839194	
1868.4	0.34690358	0.34838897	
1868.6	0.34637112	0.348386	
1868.8	0.34568507	0.34838303	
1869	0.34619882	0.34838006	
1869.2	0.34608378	0.34837708	
1869.4	0.34621523	0.34837411	
1869.6	0.34611091	0.34837114	
1869.8	0.34597622	0.34836817	
1870	0.34601777	0.3483652	
1870.2	0.34662135	0.34836223	
1870.4	0.34726461	0.34835926	
1870.6	0.34758477	0.34835629	
1870.8	0.34760395	0.34835332	
1871	0.34755505	0.34835035	
1871.2	0.34750713	0.34834738	
1871.4	0.34734133	0.34834441	
1871.6	0.3472609	0.34834144	
1871.8	0.346749	0.34833847	
1872	0.3469076	0.34833549	
1872.2	0.34707569	0.34833252	
1872.4	0.3466408	0.34832955	
1872.6	0.34632396	0.34832658	
1872.8	0.34593457	0.34832361	
1873	0.34606854	0.34832064	
1873.2	0.34599548	0.34831767	
1873.4	0.34635147	0.3483147	
1873.6	0.3469546	0.34831173	
1873.8	0.34729851	0.34830876	
1874	0.34753174	0.34830579	
1874.2	0.34814429	0.34830282	
1874.4	0.34897519	0.34829985	
1874.6	0.348448	0.34829688	
1874.8	0.34807834	0.34829391	
1875	0.34806424	0.34829094	
1875.2	0.34856977	0.34828797	
1875.4	0.34800198	0.348285	
1875.6	0.34820481	0.34828203	
1875.8	0.34786278	0.34827906	
1876	0.34814583	0.34827609	
1876.2	0.34801614	0.34827312	
1876.4	0.34796167	0.34827015	
1876.6	0.34833834	0.34826718	
1876.8	0.34836275	0.34826421	
1877	0.34906001	0.34826124	
1877.2	0.34918973	0.34825827	
1877.4	0.34913729	0.3482553	
1877.6	0.34942941	0.34825233	
1877.8	0.3491281	0.34824936	
1878	0.34917457	0.34824639	
1878.2	0.34957759	0.34824342	
1878.4	0.34925558	0.34824045	
1878.6	0.34863509	0.34823748	
1878.8	0.34860054	0.34823451	
1879	0.34841625	0.34823154	
1879.2	0.34827339	0.34822857	
1879.4	0.34815529	0.3482256	
1879.6	0.34833898	0.34822263	
1879.8	0.34800312	0.34821967	
1880	0.34785422	0.3482167	
1880.2	0.34733422	0.34821373	
1880.4	0.34665316	0.34821076	
1880.6	0.34653872	0.34820779	
1880.8	0.34647299	0.34820482	
1881	0.34638961	0.34820185	
1881.2	0.34614126	0.34819888	
1881.4	0.34643276	0.34819591	
1881.6	0.34717676	0.34819294	
1881.8	0.34770482	0.34818997	
1882	0.34813809	0.348187	
1882.2	0.34933722	0.34818403	
1882.4	0.34937278	0.34818106	
1882.6	0.34973704	0.34817809	
1882.8	0.3501152	0.34817513	
1883	0.34994465	0.34817216	
1883.2	0.34972521	0.34816919	
1883.4	0.34981006	0.34816622	
1883.6	0.34912963	0.34816325	
1883.8	0.34858596	0.34816028	
1884	0.34797682	0.34815731	
1884.2	0.34732351	0.34815434	
1884.4	0.34639728	0.34815137	
1884.6	0.34600255	0.3481484	
1884.8	0.34623573	0.34814544	
1885	0.34574583	0.34814247	
1885.2	0.3454699	0.3481395	
1885.4	0.34573675	0.34813653	
1885.6	0.34634806	0.34813356	
1885.8	0.34672529	0.34813059	
1886	0.34728716	0.34812762	
1886.2	0.34813747	0.34812465	
1886.4	0.34824018	0.34812169	
1886.6	0.3484916	0.34811872	
1886.8	0.34866979	0.34811575	
1887	0.3482094	0.34811278	
1887.2	0.34809358	0.34810981	
1887.4	0.34825826	0.34810684	
1887.6	0.34831767	0.34810387	
1887.8	0.3485983	0.34810091	
1888	0.34841395	0.34809794	
1888.2	0.34817689	0.34809497	
1888.4	0.34763301	0.348092	
1888.6	0.34704998	0.34808903	
1888.8	0.34696483	0.34808606	
1889	0.34635654	0.3480831	
1889.2	0.34605453	0.34808013	
1889.4	0.34627309	0.34807716	
1889.6	0.34646642	0.34807419	
1889.8	0.34656859	0.34807122	
1890	0.34673429	0.34806825	
1890.2	0.34751588	0.34806529	
1890.4	0.34778968	0.34806232	
1890.6	0.34756739	0.34805935	
1890.8	0.34760407	0.34805638	
1891	0.34791228	0.34805341	
1891.2	0.34809331	0.34805045	
1891.4	0.34801859	0.34804748	
1891.6	0.34806989	0.34804451	
1891.8	0.34817138	0.34804154	
1892	0.34751522	0.34803857	
1892.2	0.34747044	0.34803561	
1892.4	0.34723899	0.34803264	
1892.6	0.347115	0.34802967	
1892.8	0.34692304	0.3480267	
1893	0.34647105	0.34802373	
1893.2	0.34603536	0.34802077	
1893.4	0.34632779	0.3480178	
1893.6	0.3462172	0.34801483	
1893.8	0.34653078	0.34801186	
1894	0.34685918	0.34800889	
1894.2	0.34703141	0.34800593	
1894.4	0.3466247	0.34800296	
1894.6	0.34656034	0.34799999	
1894.8	0.34716224	0.34799702	
1895	0.34721319	0.34799406	
1895.2	0.34683133	0.34799109	
1895.4	0.34667397	0.34798812	
1895.6	0.34645668	0.34798515	
1895.8	0.34672063	0.34798219	
1896	0.34649844	0.34797922	
1896.2	0.34631393	0.34797625	
1896.4	0.34602775	0.34797328	
1896.6	0.3461365	0.34797032	
1896.8	0.3453949	0.34796735	
1897	0.34485855	0.34796438	
1897.2	0.34508804	0.34796141	
1897.4	0.34540238	0.34795845	
1897.6	0.34510192	0.34795548	
1897.8	0.34570538	0.34795251	
1898	0.34568128	0.34794955	
1898.2	0.34559071	0.34794658	
1898.4	0.34634151	0.34794361	
1898.6	0.34693548	0.34794064	
1898.8	0.34792817	0.34793768	
1899	0.34749784	0.34793471	
1899.2	0.34741397	0.34793174	
1899.4	0.34716123	0.34792878	
1899.6	0.34717598	0.34792581	
1899.8	0.34781177	0.34792284	
1900	0.34740771	0.34791988	
1900.2	0.34722459	0.34791691	
1900.4	0.34711949	0.34791394	
1900.6	0.34662902	0.34791097	
1900.8	0.34558574	0.34790801	
1901	0.34511456	0.34790504	
1901.2	0.3455646	0.34790207	
1901.4	0.34523331	0.34789911	
1901.6	0.34524677	0.34789614	
1901.8	0.34517627	0.34789317	
1902	0.3453506	0.34789021	
1902.2	0.34577307	0.34788724	
1902.4	0.34641397	0.34788427	
1902.6	0.34675379	0.34788131	
1902.8	0.34719694	0.34787834	
1903	0.34657907	0.34787537	
1903.2	0.34654742	0.34787241	
1903.4	0.34674394	0.34786944	
1903.6	0.34773018	0.34786647	
1903.8	0.34857853	0.34786351	
1904	0.34881989	0.34786054	
1904.2	0.34916021	0.34785758	
1904.4	0.34886449	0.34785461	
1904.6	0.34845229	0.34785164	
1904.8	0.34844583	0.34784868	
1905	0.34856415	0.34784571	
1905.2	0.3490878	0.34784274	
1905.4	0.34856869	0.34783978	
1905.6	0.34828549	0.34783681	
1905.8	0.34810337	0.34783384	
1906	0.34797672	0.34783088	
1906.2	0.34746038	0.34782791	
1906.4	0.34695451	0.34782495	
1906.6	0.34696982	0.34782198	
1906.8	0.34619558	0.34781901	
1907	0.34610173	0.34781605	
1907.2	0.34571887	0.34781308	
1907.4	0.34598106	0.34781012	
1907.6	0.34669214	0.34780715	
1907.8	0.34675257	0.34780418	
1908	0.34655419	0.34780122	
1908.2	0.34659688	0.34779825	
1908.4	0.34634075	0.34779529	
1908.6	0.34594076	0.34779232	
1908.8	0.34636977	0.34778935	
1909	0.34643883	0.34778639	
1909.2	0.34692035	0.34778342	
1909.4	0.34692431	0.34778046	
1909.6	0.34753953	0.34777749	
1909.8	0.34764699	0.34777453	
1910	0.3477411	0.34777156	
1910.2	0.34736888	0.34776859	
1910.4	0.34711716	0.34776563	
1910.6	0.34723904	0.34776266	
1910.8	0.34698726	0.3477597	
1911	0.34717245	0.34775673	
1911.2	0.34636383	0.34775377	
1911.4	0.3463149	0.3477508	
1911.6	0.34596739	0.34774784	
1911.8	0.34505498	0.34774487	
1912	0.34490689	0.3477419	
1912.2	0.34503101	0.34773894	
1912.4	0.34483555	0.34773597	
1912.6	0.34488514	0.34773301	
1912.8	0.34555827	0.34773004	
1913	0.34582255	0.34772708	
1913.2	0.34591632	0.34772411	
1913.4	0.34634094	0.34772115	
1913.6	0.34667902	0.34771818	
1913.8	0.34661317	0.34771522	
1914	0.34633883	0.34771225	
1914.2	0.34590416	0.34770929	
1914.4	0.34651059	0.34770632	
1914.6	0.34650402	0.34770336	
1914.8	0.34642683	0.34770039	
1915	0.34639926	0.34769743	
1915.2	0.34633287	0.34769446	
1915.4	0.34675978	0.3476915	
1915.6	0.34664833	0.34768853	
1915.8	0.34696999	0.34768557	
1916	0.34735696	0.3476826	
1916.2	0.34727213	0.34767964	
1916.4	0.34692021	0.34767667	
1916.6	0.34677974	0.34767371	
1916.8	0.34619359	0.34767074	
1917	0.3458187	0.34766778	
1917.2	0.34560672	0.34766481	
1917.4	0.34551169	0.34766185	
1917.6	0.3455575	0.34765888	
1917.8	0.34517979	0.34765592	
1918	0.34463832	0.34765295	
1918.2	0.34480665	0.34764999	
1918.4	0.344595	0.34764702	
1918.6	0.34395289	0.34764406	
1918.8	0.34336481	0.34764109	
1919	0.34332223	0.34763813	
1919.2	0.34391229	0.34763517	
1919.4	0.34429371	0.3476322	
1919.6	0.34426457	0.34762924	
1919.8	0.34458972	0.34762627	
1920	0.34464487	0.34762331	
1920.2	0.34468219	0.34762034	
1920.4	0.3446235	0.34761738	
1920.6	0.34507433	0.34761441	
1920.8	0.34531644	0.34761145	
1921	0.34541534	0.34760849	
1921.2	0.34577186	0.34760552	
1921.4	0.34572239	0.34760256	
1921.6	0.34589991	0.34759959	
1921.8	0.34586106	0.34759663	
1922	0.34577389	0.34759366	
1922.2	0.34590049	0.3475907	
1922.4	0.34589561	0.34758774	
1922.6	0.34526749	0.34758477	
1922.8	0.34469498	0.34758181	
1923	0.34477988	0.34757884	
1923.2	0.34483332	0.34757588	
1923.4	0.34449054	0.34757292	
1923.6	0.34458383	0.34756995	
1923.8	0.34408639	0.34756699	
1924	0.34417467	0.34756402	
1924.2	0.34400183	0.34756106	
1924.4	0.34418012	0.3475581	
1924.6	0.3445975	0.34755513	
1924.8	0.34404109	0.34755217	
1925	0.34384883	0.34754921	
1925.2	0.34413119	0.34754624	
1925.4	0.34474878	0.34754328	
1925.6	0.3455032	0.34754031	
1925.8	0.34623297	0.34753735	
1926	0.34612729	0.34753439	
1926.2	0.34649554	0.34753142	
1926.4	0.34676982	0.34752846	
1926.6	0.3463839	0.3475255	
1926.8	0.34658635	0.34752253	
1927	0.34649826	0.34751957	
1927.2	0.34565364	0.34751661	
1927.4	0.34554074	0.34751364	
1927.6	0.34518098	0.34751068	
1927.8	0.34481226	0.34750771	
1928	0.34518761	0.34750475	
1928.2	0.34518228	0.34750179	
1928.4	0.34492185	0.34749882	
1928.6	0.3447495	0.34749586	
1928.8	0.34413609	0.3474929	
1929	0.34470984	0.34748993	
1929.2	0.3448243	0.34748697	
1929.4	0.3450772	0.34748401	
1929.6	0.34537419	0.34748105	
1929.8	0.34534605	0.34747808	
1930	0.34483896	0.34747512	
1930.2	0.34512331	0.34747216	
1930.4	0.34543443	0.34746919	
1930.6	0.34543293	0.34746623	
1930.8	0.34557293	0.34746327	
1931	0.34541241	0.3474603	
1931.2	0.3454733	0.34745734	
1931.4	0.34598429	0.34745438	
1931.6	0.34625868	0.34745141	
1931.8	0.34638418	0.34744845	
1932	0.34662506	0.34744549	
1932.2	0.34604186	0.34744253	
1932.4	0.34517191	0.34743956	
1932.6	0.34521371	0.3474366	
1932.8	0.34502945	0.34743364	
1933	0.34505358	0.34743067	
1933.2	0.34478886	0.34742771	
1933.4	0.34509755	0.34742475	
1933.6	0.34532081	0.34742179	
1933.8	0.34525947	0.34741882	
1934	0.34486346	0.34741586	
1934.2	0.34540005	0.3474129	
1934.4	0.34540187	0.34740994	
1934.6	0.34550353	0.34740697	
1934.8	0.34536908	0.34740401	
1935	0.34538105	0.34740105	
1935.2	0.34561245	0.34739809	
1935.4	0.3450831	0.34739512	
1935.6	0.3451113	0.34739216	
1935.8	0.34478635	0.3473892	
1936	0.34489372	0.34738624	
1936.2	0.3447269	0.34738327	
1936.4	0.34440034	0.34738031	
1936.6	0.34507337	0.34737735	
1936.8	0.34495599	0.34737439	
1937	0.34548019	0.34737142	
1937.2	0.3461849	0.34736846	
1937.4	0.34645683	0.3473655	
1937.6	0.34610055	0.34736254	
1937.8	0.34626356	0.34735958	
1938	0.3463251	0.34735661	
1938.2	0.34655289	0.34735365	
1938.4	0.34641571	0.34735069	
1938.6	0.34561567	0.34734773	
1938.8	0.34481086	0.34734476	
1939	0.34458342	0.3473418	
1939.2	0.34449817	0.34733884	
1939.4	0.34445072	0.34733588	
1939.6	0.34458809	0.34733292	
1939.8	0.34513794	0.34732995	
1940	0.34562411	0.34732699	
1940.2	0.3459901	0.34732403	
1940.4	0.34579794	0.34732107	
1940.6	0.34651742	0.34731811	
1940.8	0.34669062	0.34731515	
1941	0.34725698	0.34731218	
1941.2	0.34737392	0.34730922	
1941.4	0.34707848	0.34730626	
1941.6	0.34709268	0.3473033	
1941.8	0.34745323	0.34730034	
1942	0.347155	0.34729738	
1942.2	0.34672869	0.34729441	
1942.4	0.3463053	0.34729145	
1942.6	0.34546307	0.34728849	
1942.8	0.3455326	0.34728553	
1943	0.3453638	0.34728257	
1943.2	0.34558554	0.34727961	
1943.4	0.34609427	0.34727664	
1943.6	0.34610288	0.34727368	
1943.8	0.346556	0.34727072	
1944	0.34625868	0.34726776	
1944.2	0.34602059	0.3472648	
1944.4	0.34551349	0.34726184	
1944.6	0.34564672	0.34725888	
1944.8	0.34585166	0.34725591	
1945	0.34559824	0.34725295	
1945.2	0.34580263	0.34724999	
1945.4	0.34571874	0.34724703	
1945.6	0.34521564	0.34724407	
1945.8	0.34523051	0.34724111	
1946	0.34497866	0.34723815	
1946.2	0.34457215	0.34723519	
1946.4	0.34461312	0.34723223	
1946.6	0.34402149	0.34722926	
1946.8	0.34378344	0.3472263	
1947	0.34345974	0.34722334	
1947.2	0.34375924	0.34722038	
1947.4	0.34410656	0.34721742	
1947.6	0.34407125	0.34721446	
1947.8	0.34412217	0.3472115	
1948	0.34391455	0.34720854	
1948.2	0.34403899	0.34720558	
1948.4	0.34393104	0.34720262	
1948.6	0.34402211	0.34719966	
1948.8	0.34398967	0.34719669	
1949	0.34408304	0.34719373	
1949.2	0.34423226	0.34719077	
1949.4	0.34394886	0.34718781	
1949.6	0.34360619	0.34718485	
1949.8	0.3435425	0.34718189	
1950	0.34316021	0.34717893	
1950.2	0.34261227	0.34717597	
1950.4	0.34188899	0.34717301	
1950.6	0.3413717	0.34717005	
1950.8	0.34139233	0.34716709	
1951	0.34156006	0.34716413	
1951.2	0.34170105	0.34716117	
1951.4	0.34203036	0.34715821	
1951.6	0.34239442	0.34715525	
1951.8	0.34226041	0.34715229	
1952	0.34260963	0.34714933	
1952.2	0.34303068	0.34714636	
1952.4	0.34270241	0.3471434	
1952.6	0.34303602	0.34714044	
1952.8	0.34404967	0.34713748	
1953	0.3449653	0.34713452	
1953.2	0.34535231	0.34713156	
1953.4	0.34565752	0.3471286	
1953.6	0.34613305	0.34712564	
1953.8	0.34642591	0.34712268	
1954	0.3464921	0.34711972	
1954.2	0.34660515	0.34711676	
1954.4	0.34611552	0.3471138	
1954.6	0.34616164	0.34711084	
1954.8	0.34579619	0.34710788	
1955	0.345175	0.34710492	
1955.2	0.34486732	0.34710196	
1955.4	0.34459857	0.347099	
1955.6	0.34429861	0.34709604	
1955.8	0.34379327	0.34709308	
1956	0.34350732	0.34709012	
1956.2	0.34331324	0.34708716	
1956.4	0.3435316	0.3470842	
1956.6	0.34416235	0.34708124	
1956.8	0.34438328	0.34707828	
1957	0.34418622	0.34707532	
1957.2	0.34450575	0.34707236	
1957.4	0.34500954	0.3470694	
1957.6	0.34579592	0.34706644	
1957.8	0.34642419	0.34706349	
1958	0.34652603	0.34706053	
1958.2	0.34682308	0.34705757	
1958.4	0.34673427	0.34705461	
1958.6	0.34666692	0.34705165	
1958.8	0.34689704	0.34704869	
1959	0.34669426	0.34704573	
1959.2	0.3466062	0.34704277	
1959.4	0.34653528	0.34703981	
1959.6	0.3464536	0.34703685	
1959.8	0.34611537	0.34703389	
1960	0.34541112	0.34703093	
1960.2	0.34534758	0.34702797	
1960.4	0.34541099	0.34702501	
1960.6	0.34445372	0.34702205	
1960.8	0.34402189	0.34701909	
1961	0.34380626	0.34701613	
1961.2	0.34385325	0.34701317	
1961.4	0.3443219	0.34701022	
1961.6	0.34487773	0.34700726	
1961.8	0.34512004	0.3470043	
1962	0.34533216	0.34700134	
1962.2	0.34576494	0.34699838	
1962.4	0.34644178	0.34699542	
1962.6	0.34617908	0.34699246	
1962.8	0.34672525	0.3469895	
1963	0.3466937	0.34698654	
1963.2	0.34674934	0.34698358	
1963.4	0.34715149	0.34698063	
1963.6	0.3470073	0.34697767	
1963.8	0.34671914	0.34697471	
1964	0.34652513	0.34697175	
1964.2	0.34676582	0.34696879	
1964.4	0.34716044	0.34696583	
1964.6	0.34630646	0.34696287	
1964.8	0.34626021	0.34695991	
1965	0.34663311	0.34695695	
1965.2	0.34642975	0.346954	
1965.4	0.34629662	0.34695104	
1965.6	0.34574328	0.34694808	
1965.8	0.34528761	0.34694512	
1966	0.34493008	0.34694216	
1966.2	0.34462133	0.3469392	
1966.4	0.34438279	0.34693624	
1966.6	0.34423026	0.34693329	
1966.8	0.34432525	0.34693033	
1967	0.34486724	0.34692737	
1967.2	0.34481309	0.34692441	
1967.4	0.34445837	0.34692145	
1967.6	0.34426212	0.34691849	
1967.8	0.34438805	0.34691553	
1968	0.34501984	0.34691258	
1968.2	0.34539891	0.34690962	
1968.4	0.3455633	0.34690666	
1968.6	0.34510293	0.3469037	
1968.8	0.34571551	0.34690074	
1969	0.34592894	0.34689779	
1969.2	0.3449341	0.34689483	
1969.4	0.34414456	0.34689187	
1969.6	0.34389021	0.34688891	
1969.8	0.34397328	0.34688595	
1970	0.34334274	0.34688299	
1970.2	0.34318197	0.34688004	
1970.4	0.34274395	0.34687708	
1970.6	0.34298836	0.34687412	
1970.8	0.34280439	0.34687116	
1971	0.3431361	0.3468682	
1971.2	0.34262835	0.34686525	
1971.4	0.34266181	0.34686229	
1971.6	0.34329989	0.34685933	
1971.8	0.34394562	0.34685637	
1972	0.34495503	0.34685341	
1972.2	0.34495778	0.34685046	
1972.4	0.34506155	0.3468475	
1972.6	0.34467343	0.34684454	
1972.8	0.34506557	0.34684158	
1973	0.34496592	0.34683863	
1973.2	0.3450594	0.34683567	
1973.4	0.34552222	0.34683271	
1973.6	0.34590151	0.34682975	
1973.8	0.34602495	0.34682679	
1974	0.34578138	0.34682384	
1974.2	0.34520353	0.34682088	
1974.4	0.34432049	0.34681792	
1974.6	0.34483555	0.34681496	
1974.8	0.34471619	0.34681201	
1975	0.34429666	0.34680905	
1975.2	0.34426792	0.34680609	
1975.4	0.34465578	0.34680313	
1975.6	0.34490489	0.34680018	
1975.8	0.34482625	0.34679722	
1976	0.34456241	0.34679426	
1976.2	0.34407167	0.34679131	
1976.4	0.34406322	0.34678835	
1976.6	0.34406437	0.34678539	
1976.8	0.3445792	0.34678243	
1977	0.34443267	0.34677948	
1977.2	0.34472651	0.34677652	
1977.4	0.34528842	0.34677356	
1977.6	0.34471501	0.3467706	
1977.8	0.34464705	0.34676765	
1978	0.34445962	0.34676469	
1978.2	0.34409754	0.34676173	
1978.4	0.34417143	0.34675878	
1978.6	0.34441844	0.34675582	
1978.8	0.34404265	0.34675286	
1979	0.34367882	0.34674991	
1979.2	0.34364752	0.34674695	
1979.4	0.3439149	0.34674399	
1979.6	0.34371182	0.34674103	
1979.8	0.34377232	0.34673808	
1980	0.34429703	0.34673512	
1980.2	0.34483071	0.34673216	
1980.4	0.34496045	0.34672921	
1980.6	0.34530793	0.34672625	
1980.8	0.34518176	0.34672329	
1981	0.34522802	0.34672034	
1981.2	0.34526647	0.34671738	
1981.4	0.34522246	0.34671442	
1981.6	0.34428931	0.34671147	
1981.8	0.34439209	0.34670851	
1982	0.34427766	0.34670555	
1982.2	0.34416823	0.3467026	
1982.4	0.34338078	0.34669964	
1982.6	0.34309882	0.34669668	
1982.8	0.34266348	0.34669373	
1983	0.34216602	0.34669077	
1983.2	0.34211632	0.34668781	
1983.4	0.34221423	0.34668486	
1983.6	0.34246878	0.3466819	
1983.8	0.34343465	0.34667895	
1984	0.34461063	0.34667599	
1984.2	0.34464156	0.34667303	
1984.4	0.34466745	0.34667008	
1984.6	0.34501642	0.34666712	
1984.8	0.34499665	0.34666416	
1985	0.34546861	0.34666121	
1985.2	0.34543091	0.34665825	
1985.4	0.34545157	0.3466553	
1985.6	0.34567562	0.34665234	
1985.8	0.34601408	0.34664938	
1986	0.34527627	0.34664643	
1986.2	0.34471805	0.34664347	
1986.4	0.34431749	0.34664051	
1986.6	0.34392644	0.34663756	
1986.8	0.34315504	0.3466346	
1987	0.34233684	0.34663165	
1987.2	0.34254515	0.34662869	
1987.4	0.34229511	0.34662574	
1987.6	0.34280104	0.34662278	
1987.8	0.34298051	0.34661982	
1988	0.34333058	0.34661687	
1988.2	0.3428547	0.34661391	
1988.4	0.34243653	0.34661096	
1988.6	0.34245832	0.346608	
1988.8	0.34268277	0.34660504	
1989	0.34289268	0.34660209	
1989.2	0.34296533	0.34659913	
1989.4	0.34324316	0.34659618	
1989.6	0.34357418	0.34659322	
1989.8	0.3434551	0.34659027	
1990	0.34311799	0.34658731	
1990.2	0.34320144	0.34658435	
1990.4	0.34302998	0.3465814	
1990.6	0.34253243	0.34657844	
1990.8	0.34281795	0.34657549	
1991	0.34251021	0.34657253	
1991.2	0.34295723	0.34656958	
1991.4	0.34296154	0.34656662	
1991.6	0.34361243	0.34656367	
1991.8	0.34397392	0.34656071	
1992	0.34397195	0.34655776	
1992.2	0.34392734	0.3465548	
1992.4	0.34355099	0.34655185	
1992.6	0.34397325	0.34654889	
1992.8	0.34404531	0.34654593	
1993	0.34422621	0.34654298	
1993.2	0.34425849	0.34654002	
1993.4	0.34415364	0.34653707	
1993.6	0.34390056	0.34653411	
1993.8	0.34396502	0.34653116	
1994	0.34414929	0.3465282	
1994.2	0.34367918	0.34652525	
1994.4	0.34378061	0.34652229	
1994.6	0.34420151	0.34651934	
1994.8	0.34501354	0.34651638	
1995	0.34475788	0.34651343	
1995.2	0.3446456	0.34651047	
1995.4	0.34477332	0.34650752	
1995.6	0.34410123	0.34650456	
1995.8	0.34372305	0.34650161	
1996	0.34332391	0.34649865	
1996.2	0.34296386	0.3464957	
1996.4	0.34238191	0.34649274	
1996.6	0.34226764	0.34648979	
1996.8	0.34159093	0.34648684	
1997	0.3412695	0.34648388	
1997.2	0.3404556	0.34648093	
1997.4	0.3406467	0.34647797	
1997.6	0.34055916	0.34647502	
1997.8	0.34120265	0.34647206	
1998	0.34161343	0.34646911	
1998.2	0.34155958	0.34646615	
1998.4	0.34242493	0.3464632	
1998.6	0.34317102	0.34646024	
1998.8	0.34333795	0.34645729	
1999	0.34309008	0.34645434	
1999.2	0.34281851	0.34645138	
1999.4	0.34292223	0.34644843	
1999.6	0.34244143	0.34644547	
1999.8	0.34258049	0.34644252	
2000	0.342692	0.34643956	
2000.2	0.34194938	0.34643661	
2000.4	0.34146552	0.34643365	
2000.6	0.34124595	0.3464307	
2000.8	0.34107393	0.34642775	
2001	0.34106975	0.34642479	
2001.2	0.34123253	0.34642184	
2001.4	0.34156032	0.34641888	
2001.6	0.34177037	0.34641593	
2001.8	0.3426599	0.34641298	
2002	0.34249181	0.34641002	
2002.2	0.3423978	0.34640707	
2002.4	0.34294512	0.34640411	
2002.6	0.34278948	0.34640116	
2002.8	0.34308038	0.34639821	
2003	0.34347713	0.34639525	
2003.2	0.34357511	0.3463923	
2003.4	0.34436451	0.34638934	
2003.6	0.34442097	0.34638639	
2003.8	0.34405614	0.34638344	
2004	0.34416012	0.34638048	
2004.2	0.34323624	0.34637753	
2004.4	0.34285787	0.34637457	
2004.6	0.34304376	0.34637162	
2004.8	0.3428534	0.34636867	
2005	0.3430199	0.34636571	
2005.2	0.34289731	0.34636276	
2005.4	0.34271261	0.34635981	
2005.6	0.34274017	0.34635685	
2005.8	0.34232663	0.3463539	
2006	0.34240756	0.34635094	
2006.2	0.34236912	0.34634799	
2006.4	0.3426234	0.34634504	
2006.6	0.34177756	0.34634208	
2006.8	0.34254788	0.34633913	
2007	0.34285979	0.34633618	
2007.2	0.34307194	0.34633322	
2007.4	0.34365958	0.34633027	
2007.6	0.34358558	0.34632732	
2007.8	0.34317477	0.34632436	
2008	0.343276	0.34632141	
2008.2	0.34355567	0.34631846	
2008.4	0.34328209	0.3463155	
2008.6	0.34399678	0.34631255	
2008.8	0.34423585	0.3463096	
2009	0.34468476	0.34630664	
2009.2	0.3443059	0.34630369	
2009.4	0.34423546	0.34630074	
2009.6	0.34319873	0.34629778	
2009.8	0.34314549	0.34629483	
2010	0.34323833	0.34629188	
2010.2	0.34282134	0.34628893	
2010.4	0.34276712	0.34628597	
2010.6	0.341723	0.34628302	
2010.8	0.34234014	0.34628007	
2011	0.34216617	0.34627711	
2011.2	0.34197908	0.34627416	
2011.4	0.3413994	0.34627121	
2011.6	0.34115714	0.34626826	
2011.8	0.34044269	0.3462653	
2012	0.34079225	0.34626235	
2012.2	0.34136029	0.3462594	
2012.4	0.34020674	0.34625644	
2012.6	0.34120559	0.34625349	
2012.8	0.34140485	0.34625054	
2013	0.34172506	0.34624759	
2013.2	0.34190427	0.34624463	
2013.4	0.34182368	0.34624168	
2013.6	0.34178093	0.34623873	
2013.8	0.342444	0.34623578	
2014	0.3434467	0.34623282	
2014.2	0.34434033	0.34622987	
2014.4	0.34448698	0.34622692	
2014.6	0.34410208	0.34622397	
2014.8	0.3442187	0.34622101	
2015	0.34401471	0.34621806	
2015.2	0.34401469	0.34621511	
2015.4	0.34321976	0.34621216	
2015.6	0.34330231	0.3462092	
2015.8	0.34360991	0.34620625	
2016	0.34339257	0.3462033	
2016.2	0.34305569	0.34620035	
2016.4	0.34242703	0.34619739	
2016.6	0.34304818	0.34619444	
2016.8	0.34286431	0.34619149	
2017	0.34280835	0.34618854	
2017.2	0.34298889	0.34618559	
2017.4	0.3425866	0.34618263	
2017.6	0.34319317	0.34617968	
2017.8	0.34361011	0.34617673	
2018	0.34367539	0.34617378	
2018.2	0.34331716	0.34617082	
2018.4	0.34255292	0.34616787	
2018.6	0.3424738	0.34616492	
2018.8	0.34222995	0.34616197	
2019	0.34253226	0.34615902	
2019.2	0.34254247	0.34615606	
2019.4	0.3422859	0.34615311	
2019.6	0.34206295	0.34615016	
2019.8	0.3424114	0.34614721	
2020	0.34162324	0.34614426	
2020.2	0.34174006	0.34614131	
2020.4	0.34140047	0.34613835	
2020.6	0.34145131	0.3461354	
2020.8	0.34164879	0.34613245	
2021	0.34237542	0.3461295	
2021.2	0.34274072	0.34612655	
2021.4	0.34252301	0.3461236	
2021.6	0.34293142	0.34612064	
2021.8	0.34284282	0.34611769	
2022	0.34230089	0.34611474	
2022.2	0.34251116	0.34611179	
2022.4	0.34184983	0.34610884	
2022.6	0.34158517	0.34610589	
2022.8	0.34146769	0.34610293	
2023	0.34121732	0.34609998	
2023.2	0.34097777	0.34609703	
2023.4	0.34068219	0.34609408	
2023.6	0.34043508	0.34609113	
2023.8	0.34042927	0.34608818	
2024	0.34028118	0.34608523	
2024.2	0.34038657	0.34608228	
2024.4	0.34087097	0.34607932	
2024.6	0.34142946	0.34607637	
2024.8	0.34246941	0.34607342	
2025	0.3427669	0.34607047	
2025.2	0.34284622	0.34606752	
2025.4	0.34328041	0.34606457	
2025.6	0.3428215	0.34606162	
2025.8	0.34238383	0.34605867	
2026	0.34217222	0.34605571	
2026.2	0.34218159	0.34605276	
2026.4	0.34132417	0.34604981	
2026.6	0.34141456	0.34604686	
2026.8	0.34199673	0.34604391	
2027	0.34190826	0.34604096	
2027.2	0.34200679	0.34603801	
2027.4	0.3417869	0.34603506	
2027.6	0.3416815	0.34603211	
2027.8	0.34171471	0.34602916	
2028	0.34179852	0.34602621	
2028.2	0.34212128	0.34602325	
2028.4	0.34259679	0.3460203	
2028.6	0.3423909	0.34601735	
2028.8	0.34291504	0.3460144	
2029	0.34266327	0.34601145	
2029.2	0.3427167	0.3460085	
2029.4	0.34275788	0.34600555	
2029.6	0.34206285	0.3460026	
2029.8	0.34216646	0.34599965	
2030	0.34254009	0.3459967	
2030.2	0.34254884	0.34599375	
2030.4	0.34240655	0.3459908	
2030.6	0.34279891	0.34598785	
2030.8	0.34302636	0.3459849	
2031	0.34259282	0.34598195	
2031.2	0.34241217	0.345979	
2031.4	0.34216163	0.34597605	
2031.6	0.34198444	0.3459731	
2031.8	0.34211226	0.34597015	
2032	0.34218728	0.34596719	
2032.2	0.34247661	0.34596424	
2032.4	0.34206928	0.34596129	
2032.6	0.34186011	0.34595834	
2032.8	0.34169421	0.34595539	
2033	0.34148773	0.34595244	
2033.2	0.34130744	0.34594949	
2033.4	0.3416282	0.34594654	
2033.6	0.34210955	0.34594359	
2033.8	0.34207122	0.34594064	
2034	0.34209956	0.34593769	
2034.2	0.34184733	0.34593474	
2034.4	0.34196013	0.34593179	
2034.6	0.34204194	0.34592884	
2034.8	0.34243439	0.34592589	
2035	0.34192821	0.34592294	
2035.2	0.34222975	0.34591999	
2035.4	0.34193662	0.34591704	
2035.6	0.34200444	0.34591409	
2035.8	0.34214419	0.34591114	
2036	0.34257534	0.34590819	
2036.2	0.34245684	0.34590524	
2036.4	0.34238594	0.34590229	
2036.6	0.34280873	0.34589934	
2036.8	0.34291592	0.3458964	
2037	0.34332113	0.34589345	
2037.2	0.34345366	0.3458905	
2037.4	0.3437598	0.34588755	
2037.6	0.34440617	0.3458846	
2037.8	0.34416586	0.34588165	
2038	0.34371934	0.3458787	
2038.2	0.34334068	0.34587575	
2038.4	0.34354093	0.3458728	
2038.6	0.34342628	0.34586985	
2038.8	0.34286146	0.3458669	
2039	0.34187706	0.34586395	
2039.2	0.34170471	0.345861	
2039.4	0.34079992	0.34585805	
2039.6	0.34077254	0.3458551	
2039.8	0.34088313	0.34585215	
2040	0.34105434	0.3458492	
2040.2	0.34069137	0.34584625	
2040.4	0.34109603	0.3458433	
2040.6	0.34177991	0.34584036	
2040.8	0.34177004	0.34583741	
2041	0.34212636	0.34583446	
2041.2	0.34212867	0.34583151	
2041.4	0.34233184	0.34582856	
2041.6	0.34244132	0.34582561	
2041.8	0.34228213	0.34582266	
2042	0.34208575	0.34581971	
2042.2	0.34197873	0.34581676	
2042.4	0.34189195	0.34581381	
2042.6	0.34141477	0.34581086	
2042.8	0.34137426	0.34580792	
2043	0.34125268	0.34580497	
2043.2	0.34121787	0.34580202	
2043.4	0.34140843	0.34579907	
2043.6	0.34200427	0.34579612	
2043.8	0.34222795	0.34579317	
2044	0.34198379	0.34579022	
2044.2	0.34216258	0.34578727	
2044.4	0.3429523	0.34578433	
2044.6	0.3429279	0.34578138	
2044.8	0.34278332	0.34577843	
2045	0.3429065	0.34577548	
2045.2	0.34244496	0.34577253	
2045.4	0.3418821	0.34576958	
2045.6	0.3411673	0.34576663	
2045.8	0.34095798	0.34576368	
2046	0.34005504	0.34576074	
2046.2	0.33923384	0.34575779	
2046.4	0.33906777	0.34575484	
2046.6	0.33902243	0.34575189	
2046.8	0.33924291	0.34574894	
2047	0.33930178	0.34574599	
2047.2	0.33997838	0.34574305	
2047.4	0.34112251	0.3457401	
2047.6	0.34196206	0.34573715	
2047.8	0.34262568	0.3457342	
2048	0.34295693	0.34573125	
2048.2	0.34357057	0.3457283	
2048.4	0.34377633	0.34572536	
2048.6	0.3437318	0.34572241	
2048.8	0.34410237	0.34571946	
2049	0.34358878	0.34571651	
2049.2	0.34360063	0.34571356	
2049.4	0.34311885	0.34571061	
2049.6	0.34274485	0.34570767	
2049.8	0.34269827	0.34570472	
2050	0.3421726	0.34570177	
2050.2	0.34233786	0.34569882	
2050.4	0.34248063	0.34569587	
2050.6	0.34224971	0.34569293	
2050.8	0.34230434	0.34568998	
2051	0.34275564	0.34568703	
2051.2	0.34309166	0.34568408	
2051.4	0.34297764	0.34568114	
2051.6	0.34279969	0.34567819	
2051.8	0.34250737	0.34567524	
2052	0.34236314	0.34567229	
2052.2	0.34175785	0.34566934	
2052.4	0.34209914	0.3456664	
2052.6	0.34220086	0.34566345	
2052.8	0.34203186	0.3456605	
2053	0.3418354	0.34565755	
2053.2	0.34207382	0.34565461	
2053.4	0.34181039	0.34565166	
2053.6	0.3422989	0.34564871	
2053.8	0.34283557	0.34564576	
2054	0.34270808	0.34564282	
2054.2	0.34240699	0.34563987	
2054.4	0.34235739	0.34563692	
2054.6	0.34233019	0.34563397	
2054.8	0.34245702	0.34563103	
2055	0.34222223	0.34562808	
2055.2	0.34165214	0.34562513	
2055.4	0.34094927	0.34562218	
2055.6	0.34086716	0.34561924	
2055.8	0.34087307	0.34561629	
2056	0.34103382	0.34561334	
2056.2	0.34112739	0.34561039	
2056.4	0.34181962	0.34560745	
2056.6	0.34166539	0.3456045	
2056.8	0.34208715	0.34560155	
2057	0.34187777	0.34559861	
2057.2	0.34166163	0.34559566	
2057.4	0.34185002	0.34559271	
2057.6	0.34224407	0.34558976	
2057.8	0.34232923	0.34558682	
2058	0.34163128	0.34558387	
2058.2	0.34141471	0.34558092	
2058.4	0.34177188	0.34557798	
2058.6	0.34163516	0.34557503	
2058.8	0.34158925	0.34557208	
2059	0.34139198	0.34556914	
2059.2	0.34173449	0.34556619	
2059.4	0.34212157	0.34556324	
2059.6	0.34227931	0.34556029	
2059.8	0.34241589	0.34555735	
2060	0.34301912	0.3455544	
2060.2	0.3432048	0.34555145	
2060.4	0.34320722	0.34554851	
2060.6	0.34359875	0.34554556	
2060.8	0.34314608	0.34554261	
2061	0.34262846	0.34553967	
2061.2	0.34253556	0.34553672	
2061.4	0.34245477	0.34553377	
2061.6	0.34245031	0.34553083	
2061.8	0.34235719	0.34552788	
2062	0.34143688	0.34552493	
2062.2	0.34135106	0.34552199	
2062.4	0.34163364	0.34551904	
2062.6	0.34187273	0.34551609	
2062.8	0.3420321	0.34551315	
2063	0.3426378	0.3455102	
2063.2	0.34342082	0.34550726	
2063.4	0.34393749	0.34550431	
2063.6	0.34391302	0.34550136	
2063.8	0.34417049	0.34549842	
2064	0.3445035	0.34549547	
2064.2	0.34407542	0.34549252	
2064.4	0.34388952	0.34548958	
2064.6	0.34366877	0.34548663	
2064.8	0.34308409	0.34548369	
2065	0.34338946	0.34548074	
2065.2	0.34313824	0.34547779	
2065.4	0.34326029	0.34547485	
2065.6	0.34275237	0.3454719	
2065.8	0.34251305	0.34546896	
2066	0.34183198	0.34546601	
2066.2	0.34157675	0.34546306	
2066.4	0.34164868	0.34546012	
2066.6	0.34164931	0.34545717	
2066.8	0.34164684	0.34545423	
2067	0.34172649	0.34545128	
2067.2	0.34130638	0.34544833	
2067.4	0.34172936	0.34544539	
2067.6	0.34157866	0.34544244	
2067.8	0.34166987	0.3454395	
2068	0.34197552	0.34543655	
2068.2	0.34140887	0.3454336	
2068.4	0.34122455	0.34543066	
2068.6	0.34123491	0.34542771	
2068.8	0.34170855	0.34542477	
2069	0.34185421	0.34542182	
2069.2	0.34178175	0.34541888	
2069.4	0.34178063	0.34541593	
2069.6	0.34120605	0.34541298	
2069.8	0.34115549	0.34541004	
2070	0.3406177	0.34540709	
2070.2	0.34058609	0.34540415	
2070.4	0.34072143	0.3454012	
2070.6	0.34115217	0.34539826	
2070.8	0.34086366	0.34539531	
2071	0.34021696	0.34539237	
2071.2	0.34044846	0.34538942	
2071.4	0.34065645	0.34538648	
2071.6	0.34013527	0.34538353	
2071.8	0.34025894	0.34538059	
2072	0.34015439	0.34537764	
2072.2	0.3393176	0.34537469	
2072.4	0.339515	0.34537175	
2072.6	0.33987834	0.3453688	
2072.8	0.34038398	0.34536586	
2073	0.34040734	0.34536291	
2073.2	0.34058793	0.34535997	
2073.4	0.34072142	0.34535702	
2073.6	0.34127158	0.34535408	
2073.8	0.34186723	0.34535113	
2074	0.34266048	0.34534819	
2074.2	0.34314095	0.34534524	
2074.4	0.34351308	0.3453423	
2074.6	0.3437918	0.34533935	
2074.8	0.34354303	0.34533641	
2075	0.34341781	0.34533346	
2075.2	0.34342487	0.34533052	
2075.4	0.34269607	0.34532757	
2075.6	0.34233254	0.34532463	
2075.8	0.34220396	0.34532168	
2076	0.34175755	0.34531874	
2076.2	0.3413057	0.3453158	
2076.4	0.34123897	0.34531285	
2076.6	0.3411078	0.34530991	
