# Supplementary material for: CD147 mediates the adsorption of influenza A virus on the cell surface through direct interaction with HA
Source: Front Cell Infect Microbiol. 2025 Aug 29;15:1647283. doi: 10.3389/fcimb.2025.1647283 (PMC12426278; doi:10.3389/fcimb.2025.1647283)
Supplement: Supplementary file 8 [file DataSheet2.zip › raw data-2/Figure 6/Fingure6 D-I/Fingure6 E/Results/D3Results.txt]

Conc1	3.319E-07	
Start1	364.4	
Stop1	2076.6	
Kobs	0.000128840653071018	
Error Kobs	4.05888153509749E-06	
Koff	0	
Error Koff	0	
Time1	Data1	Fit1	
364.4	0.01163984	0	
364.6	0.01237694	0.00011609	
364.8	0.01314892	0.00023214	
365	0.01356506	0.00034814	
365.2	0.01433026	0.00046409	
365.4	0.01480364	0.00057999	
365.6	0.01479447	0.00069584	
365.8	0.01473114	0.00081164	
366	0.01463876	0.0009274	
366.2	0.01461233	0.0010431	
366.4	0.01448496	0.00115876	
366.6	0.01465404	0.00127437	
366.8	0.01425304	0.00138993	
367	0.01415274	0.00150544	
367.2	0.01382173	0.0016209	
367.4	0.01383094	0.00173632	
367.6	0.01399772	0.00185168	
367.8	0.01428925	0.001967	
368	0.01421726	0.00208227	
368.2	0.01450886	0.00219749	
368.4	0.0145607	0.00231267	
368.6	0.01501912	0.00242779	
368.8	0.01506239	0.00254287	
369	0.01524772	0.00265789	
369.2	0.01567149	0.00277287	
369.4	0.01574223	0.00288781	
369.6	0.0158455	0.00300269	
369.8	0.01618652	0.00311752	
370	0.01656105	0.00323231	
370.2	0.0173104	0.00334705	
370.4	0.01816152	0.00346174	
370.6	0.01937046	0.00357638	
370.8	0.01927518	0.00369098	
371	0.01883192	0.00380552	
371.2	0.01872132	0.00392002	
371.4	0.0193469	0.00403447	
371.6	0.01944322	0.00414887	
371.8	0.01975367	0.00426323	
372	0.01971845	0.00437753	
372.2	0.02005636	0.00449179	
372.4	0.02030392	0.004606	
372.6	0.02064959	0.00472017	
372.8	0.0206292	0.00483428	
373	0.02018725	0.00494835	
373.2	0.02013752	0.00506237	
373.4	0.01998126	0.00517634	
373.6	0.01951203	0.00529026	
373.8	0.01917754	0.00540414	
374	0.01911765	0.00551796	
374.2	0.01922528	0.00563174	
374.4	0.01889764	0.00574547	
374.6	0.01930726	0.00585916	
374.8	0.01831075	0.0059728	
375	0.01751901	0.00608638	
375.2	0.01805437	0.00619993	
375.4	0.01827274	0.00631342	
375.6	0.01878846	0.00642687	
375.8	0.01928117	0.00654026	
376	0.01962085	0.00665362	
376.2	0.02075805	0.00676692	
376.4	0.02169181	0.00688017	
376.6	0.02226751	0.00699338	
376.8	0.02234281	0.00710654	
377	0.02238726	0.00721966	
377.2	0.02314616	0.00733272	
377.4	0.02382114	0.00744574	
377.6	0.02387988	0.00755871	
377.8	0.02427162	0.00767164	
378	0.02418829	0.00778451	
378.2	0.02392083	0.00789734	
378.4	0.02398747	0.00801012	
378.6	0.0245868	0.00812286	
378.8	0.02413964	0.00823554	
379	0.02389519	0.00834818	
379.2	0.02394561	0.00846078	
379.4	0.02390757	0.00857332	
379.6	0.02371228	0.00868582	
379.8	0.02342205	0.00879827	
380	0.02359515	0.00891067	
380.2	0.02347917	0.00902303	
380.4	0.02383828	0.00913534	
380.6	0.02369805	0.0092476	
380.8	0.02361527	0.00935982	
381	0.02405605	0.00947199	
381.2	0.02434775	0.00958411	
381.4	0.0249326	0.00969618	
381.6	0.02522889	0.00980821	
381.8	0.0259166	0.00992019	
382	0.02594312	0.01003212	
382.2	0.02646347	0.01014401	
382.4	0.02689542	0.01025584	
382.6	0.02678298	0.01036764	
382.8	0.02654972	0.01047938	
383	0.02680399	0.01059108	
383.2	0.02669322	0.01070273	
383.4	0.02719143	0.01081434	
383.6	0.02715417	0.01092589	
383.8	0.02713151	0.01103741	
384	0.02723306	0.01114887	
384.2	0.02738199	0.01126029	
384.4	0.02781979	0.01137166	
384.6	0.02787309	0.01148298	
384.8	0.0279605	0.01159426	
385	0.02827632	0.01170549	
385.2	0.02812297	0.01181667	
385.4	0.02879428	0.01192781	
385.6	0.02940966	0.0120389	
385.8	0.02959379	0.01214995	
386	0.02957546	0.01226094	
386.2	0.02929794	0.01237189	
386.4	0.02852099	0.0124828	
386.6	0.02815753	0.01259366	
386.8	0.02823338	0.01270447	
387	0.02852837	0.01281523	
387.2	0.02787765	0.01292595	
387.4	0.0279497	0.01303662	
387.6	0.02782417	0.01314725	
387.8	0.02759453	0.01325783	
388	0.02799528	0.01336836	
388.2	0.02807982	0.01347885	
388.4	0.02808034	0.01358929	
388.6	0.02807533	0.01369968	
388.8	0.02781412	0.01381003	
389	0.02754557	0.01392033	
389.2	0.0272396	0.01403058	
389.4	0.02787432	0.01414079	
389.6	0.02804759	0.01425095	
389.8	0.02811225	0.01436107	
390	0.02775196	0.01447114	
390.2	0.02723603	0.01458116	
390.4	0.02749133	0.01469114	
390.6	0.02832374	0.01480107	
390.8	0.02891885	0.01491096	
391	0.02929884	0.0150208	
391.2	0.02971305	0.01513059	
391.4	0.03020146	0.01524034	
391.6	0.03035619	0.01535004	
391.8	0.03101438	0.01545969	
392	0.03099536	0.0155693	
392.2	0.03077266	0.01567886	
392.4	0.03125601	0.01578838	
392.6	0.03118795	0.01589785	
392.8	0.03097368	0.01600728	
393	0.03094677	0.01611665	
393.2	0.03086559	0.01622599	
393.4	0.03131566	0.01633528	
393.6	0.03149428	0.01644452	
393.8	0.03133107	0.01655371	
394	0.03142539	0.01666286	
394.2	0.03240983	0.01677197	
394.4	0.03306235	0.01688102	
394.6	0.03304835	0.01699004	
394.8	0.03317267	0.017099	
395	0.0330592	0.01720793	
395.2	0.03319241	0.0173168	
395.4	0.03297561	0.01742563	
395.6	0.03261966	0.01753441	
395.8	0.03293421	0.01764315	
396	0.03237638	0.01775185	
396.2	0.03267894	0.01786049	
396.4	0.03324328	0.01796909	
396.6	0.03292143	0.01807765	
396.8	0.03323396	0.01818616	
397	0.03358124	0.01829463	
397.2	0.03411544	0.01840305	
397.4	0.03421666	0.01851142	
397.6	0.03465778	0.01861975	
397.8	0.03494444	0.01872803	
398	0.03537856	0.01883627	
398.2	0.03603748	0.01894446	
398.4	0.03572185	0.01905261	
398.6	0.03529464	0.01916071	
398.8	0.03536978	0.01926877	
399	0.03499593	0.01937678	
399.2	0.03507201	0.01948474	
399.4	0.03488939	0.01959266	
399.6	0.03472734	0.01970054	
399.8	0.03480981	0.01980837	
400	0.03475515	0.01991615	
400.2	0.03532055	0.02002389	
400.4	0.03581081	0.02013159	
400.6	0.03570261	0.02023923	
400.8	0.03614051	0.02034684	
401	0.03630953	0.0204544	
401.2	0.03621988	0.02056191	
401.4	0.03615442	0.02066938	
401.6	0.03637472	0.0207768	
401.8	0.03642	0.02088418	
402	0.03669077	0.02099151	
402.2	0.03638874	0.0210988	
402.4	0.03615024	0.02120604	
402.6	0.03566038	0.02131324	
402.8	0.03588894	0.02142039	
403	0.03568764	0.0215275	
403.2	0.03576433	0.02163457	
403.4	0.0356933	0.02174158	
403.6	0.03546071	0.02184856	
403.8	0.03591152	0.02195549	
404	0.03636299	0.02206237	
404.2	0.03689301	0.02216921	
404.4	0.03741425	0.022276	
404.6	0.0372343	0.02238275	
404.8	0.03755998	0.02248946	
405	0.03771638	0.02259612	
405.2	0.03755137	0.02270273	
405.4	0.03782594	0.0228093	
405.6	0.0381845	0.02291583	
405.8	0.03870598	0.02302231	
406	0.03882934	0.02312874	
406.2	0.03858641	0.02323513	
406.4	0.03870829	0.02334148	
406.6	0.03838755	0.02344778	
406.8	0.0389396	0.02355404	
407	0.03837351	0.02366025	
407.2	0.0384985	0.02376642	
407.4	0.03834292	0.02387255	
407.6	0.03790911	0.02397863	
407.8	0.03787207	0.02408466	
408	0.0382256	0.02419065	
408.2	0.03861664	0.0242966	
408.4	0.0385554	0.0244025	
408.6	0.0384354	0.02450836	
408.8	0.03880368	0.02461417	
409	0.03929443	0.02471994	
409.2	0.03982107	0.02482566	
409.4	0.04004383	0.02493134	
409.6	0.0407815	0.02503697	
409.8	0.0405109	0.02514257	
410	0.03958987	0.02524811	
410.2	0.03938482	0.02535361	
410.4	0.03937252	0.02545907	
410.6	0.03966345	0.02556449	
410.8	0.03982861	0.02566986	
411	0.03899074	0.02577518	
411.2	0.03891168	0.02588046	
411.4	0.03887215	0.0259857	
411.6	0.03857134	0.02609089	
411.8	0.03849546	0.02619604	
412	0.03930808	0.02630114	
412.2	0.03920043	0.02640621	
412.4	0.03896581	0.02651122	
412.6	0.03984439	0.02661619	
412.8	0.04046561	0.02672112	
413	0.04128208	0.02682601	
413.2	0.04119224	0.02693085	
413.4	0.04100764	0.02703564	
413.6	0.04136202	0.0271404	
413.8	0.04058084	0.0272451	
414	0.04044122	0.02734977	
414.2	0.04098119	0.02745439	
414.4	0.04150765	0.02755897	
414.6	0.04179662	0.0276635	
414.8	0.04157944	0.02776799	
415	0.04134386	0.02787243	
415.2	0.04188672	0.02797683	
415.4	0.04255439	0.02808119	
415.6	0.04281302	0.0281855	
415.8	0.04269774	0.02828977	
416	0.04301743	0.028394	
416.2	0.04302463	0.02849818	
416.4	0.04365002	0.02860232	
416.6	0.04448174	0.02870642	
416.8	0.0444909	0.02881047	
417	0.04443801	0.02891448	
417.2	0.04427757	0.02901844	
417.4	0.04446192	0.02912236	
417.6	0.04492931	0.02922624	
417.8	0.04466872	0.02933007	
418	0.04521473	0.02943386	
418.2	0.04508212	0.02953761	
418.4	0.04546122	0.02964131	
418.6	0.04570869	0.02974497	
418.8	0.04602725	0.02984858	
419	0.04581018	0.02995216	
419.2	0.04606252	0.03005568	
419.4	0.04645723	0.03015917	
419.6	0.04605447	0.03026261	
419.8	0.04558063	0.03036601	
420	0.04620829	0.03046937	
420.2	0.04605327	0.03057268	
420.4	0.04648109	0.03067595	
420.6	0.04605959	0.03077917	
420.8	0.04557869	0.03088235	
421	0.04562553	0.03098549	
421.2	0.0457883	0.03108859	
421.4	0.04553407	0.03119164	
421.6	0.04578841	0.03129465	
421.8	0.04594504	0.03139761	
422	0.04648975	0.03150053	
422.2	0.04652432	0.03160341	
422.4	0.04630384	0.03170625	
422.6	0.04623344	0.03180904	
422.8	0.0461786	0.03191179	
423	0.0453837	0.0320145	
423.2	0.04579482	0.03211716	
423.4	0.04626808	0.03221978	
423.6	0.04600481	0.03232236	
423.8	0.046144	0.03242489	
424	0.04677865	0.03252739	
424.2	0.04667578	0.03262983	
424.4	0.04673909	0.03273224	
424.6	0.04665581	0.0328346	
424.8	0.04672433	0.03293692	
425	0.04679263	0.0330392	
425.2	0.0465858	0.03314143	
425.4	0.04732267	0.03324362	
425.6	0.04847276	0.03334577	
425.8	0.04878113	0.03344787	
426	0.04859573	0.03354994	
426.2	0.04867827	0.03365196	
426.4	0.04884236	0.03375393	
426.6	0.04916744	0.03385587	
426.8	0.04969133	0.03395776	
427	0.0496827	0.03405961	
427.2	0.05031201	0.03416141	
427.4	0.05071555	0.03426317	
427.6	0.05055595	0.03436489	
427.8	0.05012408	0.03446657	
428	0.0502484	0.03456821	
428.2	0.05012772	0.0346698	
428.4	0.04988456	0.03477135	
428.6	0.04970541	0.03487285	
428.8	0.04924147	0.03497432	
429	0.0491436	0.03507574	
429.2	0.04936947	0.03517712	
429.4	0.04986629	0.03527846	
429.6	0.04994787	0.03537975	
429.8	0.04963001	0.035481	
430	0.05046416	0.03558221	
430.2	0.05158205	0.03568338	
430.4	0.05191519	0.0357845	
430.6	0.05198049	0.03588558	
430.8	0.05230958	0.03598662	
431	0.05232038	0.03608762	
431.2	0.05258311	0.03618857	
431.4	0.05214469	0.03628949	
431.6	0.05187479	0.03639036	
431.8	0.05148335	0.03649118	
432	0.05129889	0.03659197	
432.2	0.05127068	0.03669271	
432.4	0.05096037	0.03679341	
432.6	0.05039204	0.03689407	
432.8	0.05021784	0.03699469	
433	0.05029436	0.03709526	
433.2	0.05032423	0.03719579	
433.4	0.05024766	0.03729628	
433.6	0.0506578	0.03739673	
433.8	0.05088352	0.03749714	
434	0.05146518	0.0375975	
434.2	0.0517849	0.03769782	
434.4	0.05157983	0.0377981	
434.6	0.05158757	0.03789834	
434.8	0.05173713	0.03799853	
435	0.05205098	0.03809869	
435.2	0.05195063	0.0381988	
435.4	0.05151145	0.03829887	
435.6	0.05227426	0.03839889	
435.8	0.0525681	0.03849888	
436	0.05246998	0.03859882	
436.2	0.05262924	0.03869872	
436.4	0.05307119	0.03879858	
436.6	0.05369668	0.0388984	
436.8	0.05392687	0.03899817	
437	0.05430707	0.03909791	
437.2	0.05447788	0.0391976	
437.4	0.05462582	0.03929725	
437.6	0.05555986	0.03939686	
437.8	0.05586677	0.03949642	
438	0.05596483	0.03959595	
438.2	0.05641114	0.03969543	
438.4	0.05594301	0.03979487	
438.6	0.05632204	0.03989427	
438.8	0.05655083	0.03999363	
439	0.05646112	0.04009294	
439.2	0.05637348	0.04019222	
439.4	0.05574774	0.04029145	
439.6	0.05571097	0.04039064	
439.8	0.0552117	0.04048979	
440	0.05478532	0.0405889	
440.2	0.05490845	0.04068797	
440.4	0.05519168	0.04078699	
440.6	0.05486239	0.04088597	
440.8	0.05458963	0.04098492	
441	0.05450256	0.04108382	
441.2	0.05476834	0.04118267	
441.4	0.05514568	0.04128149	
441.6	0.056512	0.04138027	
441.8	0.05662013	0.041479	
442	0.05711269	0.04157769	
442.2	0.05773892	0.04167634	
442.4	0.05770195	0.04177495	
442.6	0.05807295	0.04187352	
442.8	0.05817511	0.04197205	
443	0.05767655	0.04207054	
443.2	0.05814673	0.04216898	
443.4	0.05744953	0.04226738	
443.6	0.05742843	0.04236575	
443.8	0.05727732	0.04246407	
444	0.05707668	0.04256235	
444.2	0.05700087	0.04266059	
444.4	0.05674842	0.04275878	
444.6	0.05627449	0.04285694	
444.8	0.05662692	0.04295505	
445	0.0562127	0.04305313	
445.2	0.05650193	0.04315116	
445.4	0.05759837	0.04324915	
445.6	0.05816779	0.0433471	
445.8	0.05774208	0.04344501	
446	0.05809458	0.04354288	
446.2	0.05779074	0.0436407	
446.4	0.05767622	0.04373849	
446.6	0.05788325	0.04383623	
446.8	0.05776733	0.04393394	
447	0.05756075	0.0440316	
447.2	0.05834304	0.04412922	
447.4	0.05795351	0.0442268	
447.6	0.05818943	0.04432434	
447.8	0.05841083	0.04442184	
448	0.05852014	0.0445193	
448.2	0.0589652	0.04461672	
448.4	0.059352	0.04471409	
448.6	0.05920876	0.04481143	
448.8	0.05963249	0.04490872	
449	0.05921963	0.04500598	
449.2	0.05969116	0.04510319	
449.4	0.06060347	0.04520036	
449.6	0.06036427	0.0452975	
449.8	0.06045325	0.04539459	
450	0.06069337	0.04549164	
450.2	0.06085501	0.04558865	
450.4	0.06129978	0.04568561	
450.6	0.06124147	0.04578254	
450.8	0.06109504	0.04587943	
451	0.06118188	0.04597628	
451.2	0.06111298	0.04607308	
451.4	0.06104239	0.04616985	
451.6	0.06111233	0.04626657	
451.8	0.06117565	0.04636326	
452	0.06130455	0.0464599	
452.2	0.06116666	0.0465565	
452.4	0.06087554	0.04665307	
452.6	0.06060525	0.04674959	
452.8	0.06065388	0.04684607	
453	0.0602038	0.04694251	
453.2	0.06065701	0.04703891	
453.4	0.06109924	0.04713527	
453.6	0.06095191	0.04723159	
453.8	0.06086069	0.04732787	
454	0.06131051	0.04742411	
454.2	0.06175524	0.04752031	
454.4	0.06178698	0.04761647	
454.6	0.06200652	0.04771258	
454.8	0.06217021	0.04780866	
455	0.06183327	0.0479047	
455.2	0.06173741	0.04800069	
455.4	0.06172484	0.04809665	
455.6	0.06181772	0.04819257	
455.8	0.06158802	0.04828844	
456	0.06204314	0.04838428	
456.2	0.06153305	0.04848008	
456.4	0.06236477	0.04857583	
456.6	0.06239958	0.04867155	
456.8	0.06226962	0.04876722	
457	0.06233866	0.04886286	
457.2	0.06256218	0.04895845	
457.4	0.06244841	0.04905401	
457.6	0.06205037	0.04914952	
457.8	0.06242498	0.049245	
458	0.06271893	0.04934043	
458.2	0.06266683	0.04943583	
458.4	0.06263626	0.04953118	
458.6	0.06286007	0.04962649	
458.8	0.06242529	0.04972177	
459	0.06213992	0.049817	
459.2	0.0620518	0.0499122	
459.4	0.06187934	0.05000735	
459.6	0.06196762	0.05010247	
459.8	0.06237368	0.05019754	
460	0.06256184	0.05029258	
460.2	0.06267589	0.05038757	
460.4	0.0636856	0.05048253	
460.6	0.06303912	0.05057744	
460.8	0.06334948	0.05067232	
461	0.06387173	0.05076715	
461.2	0.06344274	0.05086195	
461.4	0.06367959	0.05095671	
461.6	0.06444817	0.05105142	
461.8	0.06496829	0.0511461	
462	0.06493501	0.05124074	
462.2	0.06511303	0.05133533	
462.4	0.06546988	0.05142989	
462.6	0.06563829	0.05152441	
462.8	0.06503644	0.05161889	
463	0.06476582	0.05171333	
463.2	0.06468041	0.05180773	
463.4	0.0646515	0.05190209	
463.6	0.06454703	0.05199641	
463.8	0.06470755	0.05209069	
464	0.06409039	0.05218493	
464.2	0.06457654	0.05227913	
464.4	0.06456049	0.05237329	
464.6	0.06415211	0.05246741	
464.8	0.06459635	0.05256149	
465	0.06415736	0.05265554	
465.2	0.06421917	0.05274954	
465.4	0.06551749	0.05284351	
465.6	0.06605661	0.05293743	
465.8	0.06650427	0.05303132	
466	0.06656729	0.05312516	
466.2	0.06709633	0.05321897	
466.4	0.06739399	0.05331274	
466.6	0.06725112	0.05340646	
466.8	0.06664452	0.05350015	
467	0.06690333	0.0535938	
467.2	0.06722902	0.05368741	
467.4	0.06692302	0.05378098	
467.6	0.06606769	0.05387451	
467.8	0.0660673	0.05396801	
468	0.06560707	0.05406146	
468.2	0.06548849	0.05415487	
468.4	0.06491586	0.05424825	
468.6	0.06480834	0.05434158	
468.8	0.06520464	0.05443488	
469	0.06486237	0.05452814	
469.2	0.06603917	0.05462136	
469.4	0.0667878	0.05471454	
469.6	0.06653589	0.05480768	
469.8	0.06717899	0.05490078	
470	0.06737954	0.05499384	
470.2	0.06787915	0.05508686	
470.4	0.06779871	0.05517984	
470.6	0.06785234	0.05527279	
470.8	0.06806433	0.05536569	
471	0.06841262	0.05545856	
471.2	0.06848606	0.05555139	
471.4	0.06852801	0.05564418	
471.6	0.06830931	0.05573693	
471.8	0.06849059	0.05582964	
472	0.06806796	0.05592231	
472.2	0.06842186	0.05601494	
472.4	0.06842143	0.05610754	
472.6	0.06903443	0.05620009	
472.8	0.06901252	0.05629261	
473	0.06892885	0.05638509	
473.2	0.06979422	0.05647753	
473.4	0.06953713	0.05656993	
473.6	0.06955259	0.05666229	
473.8	0.06999533	0.05675461	
474	0.07032444	0.0568469	
474.2	0.07005978	0.05693914	
474.4	0.06998188	0.05703135	
474.6	0.0701817	0.05712352	
474.8	0.07025217	0.05721565	
475	0.07018801	0.05730774	
475.2	0.07018133	0.05739979	
475.4	0.06962304	0.0574918	
475.6	0.06909633	0.05758378	
475.8	0.06850463	0.05767571	
476	0.06783401	0.05776761	
476.2	0.06798518	0.05785947	
476.4	0.06753736	0.05795129	
476.6	0.0685963	0.05804307	
476.8	0.06876014	0.05813482	
477	0.06934891	0.05822652	
477.2	0.06976422	0.05831819	
477.4	0.06999319	0.05840981	
477.6	0.07093183	0.0585014	
477.8	0.07137572	0.05859296	
478	0.07156568	0.05868447	
478.2	0.07201382	0.05877594	
478.4	0.07204543	0.05886738	
478.6	0.07171378	0.05895878	
478.8	0.07098317	0.05905014	
479	0.07064729	0.05914146	
479.2	0.07006254	0.05923274	
479.4	0.06984832	0.05932398	
479.6	0.06967132	0.05941519	
479.8	0.06911737	0.05950636	
480	0.06900498	0.05959749	
480.2	0.06919112	0.05968858	
480.4	0.06985077	0.05977963	
480.6	0.07184852	0.05987065	
480.8	0.07243824	0.05996162	
481	0.07281748	0.06005256	
481.2	0.07318899	0.06014346	
481.4	0.07415649	0.06023432	
481.6	0.07417243	0.06032515	
481.8	0.07368094	0.06041593	
482	0.0738852	0.06050668	
482.2	0.07376388	0.06059739	
482.4	0.07314777	0.06068806	
482.6	0.07278673	0.0607787	
482.8	0.0725071	0.06086929	
483	0.07288096	0.06095985	
483.2	0.07252687	0.06105037	
483.4	0.07230587	0.06114085	
483.6	0.07226758	0.0612313	
483.8	0.07230468	0.0613217	
484	0.0720385	0.06141207	
484.2	0.07215017	0.0615024	
484.4	0.07317268	0.06159269	
484.6	0.07387969	0.06168295	
484.8	0.07408836	0.06177316	
485	0.07412324	0.06186334	
485.2	0.07417345	0.06195348	
485.4	0.07391082	0.06204359	
485.6	0.07325223	0.06213365	
485.8	0.07334226	0.06222368	
486	0.07383397	0.06231367	
486.2	0.07335547	0.06240362	
486.4	0.07349694	0.06249353	
486.6	0.0733286	0.06258341	
486.8	0.07348895	0.06267325	
487	0.07389529	0.06276305	
487.2	0.07359494	0.06285281	
487.4	0.07450414	0.06294254	
487.6	0.0751303	0.06303223	
487.8	0.07483799	0.06312188	
488	0.07475524	0.06321149	
488.2	0.07518109	0.06330106	
488.4	0.07586612	0.0633906	
488.6	0.07606492	0.0634801	
488.8	0.07637079	0.06356956	
489	0.07570292	0.06365899	
489.2	0.07535518	0.06374838	
489.4	0.07540465	0.06383773	
489.6	0.07578967	0.06392704	
489.8	0.07584996	0.06401631	
490	0.07564555	0.06410555	
490.2	0.07539221	0.06419475	
490.4	0.07581641	0.06428391	
490.6	0.07600468	0.06437304	
490.8	0.0766338	0.06446213	
491	0.07727047	0.06455118	
491.2	0.07781976	0.06464019	
491.4	0.07883551	0.06472917	
491.6	0.07905298	0.0648181	
491.8	0.07914764	0.06490701	
492	0.07975704	0.06499587	
492.2	0.08031938	0.0650847	
492.4	0.08099479	0.06517349	
492.6	0.08128377	0.06526224	
492.8	0.08082118	0.06535095	
493	0.08034094	0.06543963	
493.2	0.08051539	0.06552827	
493.4	0.0805106	0.06561687	
493.6	0.07974425	0.06570544	
493.8	0.07901779	0.06579397	
494	0.07881766	0.06588246	
494.2	0.07864984	0.06597091	
494.4	0.0784489	0.06605933	
494.6	0.07845	0.06614771	
494.8	0.07762245	0.06623606	
495	0.07794515	0.06632436	
495.2	0.07781659	0.06641263	
495.4	0.07783836	0.06650086	
495.6	0.07817824	0.06658906	
495.8	0.07872009	0.06667722	
496	0.0793868	0.06676534	
496.2	0.07963302	0.06685342	
496.4	0.08012901	0.06694147	
496.6	0.08047413	0.06702948	
496.8	0.08059289	0.06711745	
497	0.08078976	0.06720539	
497.2	0.08112587	0.06729329	
497.4	0.08123131	0.06738115	
497.6	0.08128661	0.06746898	
497.8	0.08129566	0.06755677	
498	0.08215196	0.06764452	
498.2	0.08247133	0.06773223	
498.4	0.0822979	0.06781991	
498.6	0.08219667	0.06790755	
498.8	0.08140005	0.06799516	
499	0.08143939	0.06808273	
499.2	0.08137046	0.06817026	
499.4	0.08173642	0.06825775	
499.6	0.08229229	0.06834521	
499.8	0.08227201	0.06843263	
500	0.08136544	0.06852002	
500.2	0.08104827	0.06860736	
500.4	0.08055426	0.06869468	
500.6	0.08052129	0.06878195	
500.8	0.0806363	0.06886919	
501	0.08010184	0.06895639	
501.2	0.07994513	0.06904355	
501.4	0.07970015	0.06913068	
501.6	0.07971065	0.06921777	
501.8	0.07961692	0.06930483	
502	0.07966705	0.06939185	
502.2	0.07973315	0.06947883	
502.4	0.07942604	0.06956578	
502.6	0.07905819	0.06965269	
502.8	0.07936367	0.06973956	
503	0.07957073	0.0698264	
503.2	0.08068032	0.0699132	
503.4	0.08066325	0.06999996	
503.6	0.08104872	0.07008669	
503.8	0.08080106	0.07017338	
504	0.08105837	0.07026003	
504.2	0.08133355	0.07034665	
504.4	0.08148321	0.07043323	
504.6	0.0815989	0.07051978	
504.8	0.08188335	0.07060628	
505	0.08156369	0.07069276	
505.2	0.08156878	0.07077919	
505.4	0.0818622	0.07086559	
505.6	0.08169648	0.07095196	
505.8	0.08192059	0.07103829	
506	0.08222329	0.07112458	
506.2	0.08309389	0.07121083	
506.4	0.08359548	0.07129705	
506.6	0.08379875	0.07138323	
506.8	0.08426186	0.07146938	
507	0.08426709	0.07155549	
507.2	0.08390139	0.07164157	
507.4	0.08357622	0.0717276	
507.6	0.08394031	0.07181361	
507.8	0.08386292	0.07189957	
508	0.08381481	0.0719855	
508.2	0.08346183	0.0720714	
508.4	0.08321996	0.07215726	
508.6	0.08290205	0.07224308	
508.8	0.08264551	0.07232886	
509	0.08229189	0.07241461	
509.2	0.08227159	0.07250033	
509.4	0.08244206	0.07258601	
509.6	0.08214197	0.07267165	
509.8	0.08253367	0.07275725	
510	0.08275787	0.07284282	
510.2	0.08337112	0.07292836	
510.4	0.08363276	0.07301386	
510.6	0.08323522	0.07309932	
510.8	0.082802	0.07318475	
511	0.08281244	0.07327014	
511.2	0.08222828	0.07335549	
511.4	0.08259115	0.07344081	
511.6	0.08254363	0.0735261	
511.8	0.08256385	0.07361134	
512	0.08241009	0.07369656	
512.2	0.08213766	0.07378173	
512.4	0.08247625	0.07386687	
512.6	0.0827491	0.07395198	
512.8	0.08273613	0.07403705	
513	0.08329523	0.07412208	
513.2	0.08321417	0.07420708	
513.4	0.08347451	0.07429204	
513.6	0.08393247	0.07437697	
513.8	0.08408783	0.07446186	
514	0.08435392	0.07454671	
514.2	0.0846474	0.07463153	
514.4	0.08478318	0.07471631	
514.6	0.08507206	0.07480106	
514.8	0.08457662	0.07488578	
515	0.08471642	0.07497045	
515.2	0.08418808	0.0750551	
515.4	0.08445766	0.0751397	
515.6	0.08431551	0.07522427	
515.8	0.08478431	0.07530881	
516	0.08437902	0.07539331	
516.2	0.08425007	0.07547777	
516.4	0.08468818	0.0755622	
516.6	0.08500583	0.07564659	
516.8	0.08509757	0.07573095	
517	0.08510126	0.07581527	
517.2	0.08496676	0.07589956	
517.4	0.08540941	0.07598381	
517.6	0.08603619	0.07606803	
517.8	0.08611466	0.07615221	
518	0.08623804	0.07623636	
518.2	0.08675866	0.07632047	
518.4	0.0873329	0.07640454	
518.6	0.08723118	0.07648858	
518.8	0.08694766	0.07657259	
519	0.08677103	0.07665656	
519.2	0.08716891	0.07674049	
519.4	0.08745347	0.07682439	
519.6	0.08765769	0.07690826	
519.8	0.08827576	0.07699209	
520	0.08805707	0.07707588	
520.2	0.08845155	0.07715964	
520.4	0.08845994	0.07724336	
520.6	0.0886746	0.07732705	
520.8	0.08803307	0.0774107	
521	0.08761171	0.07749432	
521.2	0.08741793	0.0775779	
521.4	0.08778115	0.07766145	
521.6	0.08817431	0.07774496	
521.8	0.08800413	0.07782844	
522	0.08799062	0.07791188	
522.2	0.08801586	0.07799529	
522.4	0.08778819	0.07807866	
522.6	0.08769078	0.078162	
522.8	0.08732827	0.0782453	
523	0.08672699	0.07832857	
523.2	0.08691868	0.07841181	
523.4	0.08673029	0.078495	
523.6	0.08695786	0.07857817	
523.8	0.08663663	0.07866129	
524	0.08646929	0.07874439	
524.2	0.0865232	0.07882745	
524.4	0.08668634	0.07891047	
524.6	0.08699163	0.07899346	
524.8	0.08698835	0.07907641	
525	0.08743293	0.07915933	
525.2	0.08823147	0.07924222	
525.4	0.08965967	0.07932507	
525.6	0.0895426	0.07940788	
525.8	0.09013055	0.07949066	
526	0.09037095	0.07957341	
526.2	0.09049918	0.07965612	
526.4	0.09043147	0.07973879	
526.6	0.09078861	0.07982143	
526.8	0.0900152	0.07990404	
527	0.08941657	0.07998661	
527.2	0.08915434	0.08006915	
527.4	0.08874702	0.08015165	
527.6	0.08802705	0.08023412	
527.8	0.08770716	0.08031655	
528	0.08795334	0.08039895	
528.2	0.0879029	0.08048132	
528.4	0.08763954	0.08056365	
528.6	0.08829604	0.08064594	
528.8	0.08799696	0.0807282	
529	0.08826671	0.08081043	
529.2	0.08849157	0.08089262	
529.4	0.08914829	0.08097478	
529.6	0.08914487	0.0810569	
529.8	0.09006681	0.08113899	
530	0.09043721	0.08122104	
530.2	0.09097599	0.08130306	
530.4	0.09085782	0.08138505	
530.6	0.09188154	0.081467	
530.8	0.09136115	0.08154891	
531	0.09172853	0.0816308	
531.2	0.09203692	0.08171264	
531.4	0.09206638	0.08179446	
531.6	0.09199909	0.08187624	
531.8	0.09232344	0.08195798	
532	0.09221856	0.08203969	
532.2	0.09124835	0.08212137	
532.4	0.09115784	0.08220301	
532.6	0.09119277	0.08228462	
532.8	0.09054189	0.08236619	
533	0.09050481	0.08244773	
533.2	0.09025368	0.08252923	
533.4	0.09035674	0.0826107	
533.6	0.09000146	0.08269214	
533.8	0.08955493	0.08277354	
534	0.08959141	0.08285491	
534.2	0.08968635	0.08293624	
534.4	0.08993181	0.08301754	
534.6	0.0909488	0.08309881	
534.8	0.09087754	0.08318004	
535	0.09171282	0.08326124	
535.2	0.09212177	0.0833424	
535.4	0.09237433	0.08342353	
535.6	0.09236838	0.08350463	
535.8	0.09260229	0.08358569	
536	0.09261623	0.08366672	
536.2	0.09161206	0.08374771	
536.4	0.0920679	0.08382867	
536.6	0.09177902	0.08390959	
536.8	0.09195329	0.08399048	
537	0.09149835	0.08407134	
537.2	0.09151969	0.08415217	
537.4	0.09156245	0.08423296	
537.6	0.09157456	0.08431371	
537.8	0.09148182	0.08439443	
538	0.09221918	0.08447512	
538.2	0.0929371	0.08455578	
538.4	0.09359683	0.0846364	
538.6	0.0943026	0.08471698	
538.8	0.09487621	0.08479754	
539	0.0954524	0.08487805	
539.2	0.09532308	0.08495854	
539.4	0.09556027	0.08503899	
539.6	0.09531281	0.08511941	
539.8	0.09507131	0.08519979	
540	0.09478773	0.08528014	
540.2	0.09407972	0.08536046	
540.4	0.09459193	0.08544074	
540.6	0.09448494	0.08552099	
540.8	0.09464056	0.08560121	
541	0.09478782	0.08568139	
541.2	0.09536434	0.08576154	
541.4	0.09511887	0.08584165	
541.6	0.09508971	0.08592173	
541.8	0.09471533	0.08600178	
542	0.0949181	0.08608179	
542.2	0.09497535	0.08616177	
542.4	0.09523104	0.08624172	
542.6	0.09558578	0.08632163	
542.8	0.09575131	0.08640151	
543	0.09602775	0.08648136	
543.2	0.09621808	0.08656117	
543.4	0.09610302	0.08664095	
543.6	0.09548295	0.08672069	
543.8	0.09537675	0.08680041	
544	0.09509401	0.08688009	
544.2	0.09462063	0.08695973	
544.4	0.09485233	0.08703934	
544.6	0.09430824	0.08711892	
544.8	0.09444699	0.08719847	
545	0.0940213	0.08727798	
545.2	0.09423951	0.08735746	
545.4	0.09423769	0.0874369	
545.6	0.09444175	0.08751631	
545.8	0.09427528	0.08759569	
546	0.0943382	0.08767504	
546.2	0.09484185	0.08775435	
546.4	0.09525274	0.08783363	
546.6	0.09594754	0.08791287	
546.8	0.09603717	0.08799208	
547	0.09635714	0.08807126	
547.2	0.09634126	0.08815041	
547.4	0.09546738	0.08822952	
547.6	0.09549514	0.0883086	
547.8	0.09551999	0.08838764	
548	0.09531496	0.08846666	
548.2	0.09565736	0.08854564	
548.4	0.09549805	0.08862458	
548.6	0.09567915	0.0887035	
548.8	0.09634201	0.08878238	
549	0.09656082	0.08886122	
549.2	0.09709164	0.08894004	
549.4	0.09656869	0.08901882	
549.6	0.09606583	0.08909757	
549.8	0.09548966	0.08917628	
550	0.09576808	0.08925496	
550.2	0.09617944	0.08933361	
550.4	0.0960623	0.08941223	
550.6	0.0963445	0.08949081	
550.8	0.0958656	0.08956936	
551	0.09607988	0.08964788	
551.2	0.09624254	0.08972636	
551.4	0.09601796	0.08980481	
551.6	0.09680364	0.08988323	
551.8	0.09705663	0.08996162	
552	0.09738741	0.09003997	
552.2	0.09799006	0.09011829	
552.4	0.09817192	0.09019658	
552.6	0.09864466	0.09027483	
552.8	0.09863037	0.09035305	
553	0.09859801	0.09043124	
553.2	0.09796314	0.09050939	
553.4	0.09764397	0.09058752	
553.6	0.09773466	0.09066561	
553.8	0.09721843	0.09074366	
554	0.09808027	0.09082169	
554.2	0.09885067	0.09089968	
554.4	0.09925204	0.09097764	
554.6	0.09919402	0.09105556	
554.8	0.09883836	0.09113346	
555	0.09892969	0.09121132	
555.2	0.09874386	0.09128915	
555.4	0.09881144	0.09136694	
555.6	0.09916377	0.0914447	
555.8	0.09904723	0.09152243	
556	0.09917388	0.09160013	
556.2	0.09910785	0.0916778	
556.4	0.09867432	0.09175543	
556.6	0.09810164	0.09183303	
556.8	0.09802182	0.0919106	
557	0.09802081	0.09198813	
557.2	0.09802928	0.09206563	
557.4	0.09815563	0.0921431	
557.6	0.09805092	0.09222054	
557.8	0.09770008	0.09229794	
558	0.09809418	0.09237532	
558.2	0.09899519	0.09245266	
558.4	0.09874279	0.09252996	
558.6	0.09773628	0.09260724	
558.8	0.09804172	0.09268448	
559	0.09823385	0.09276169	
559.2	0.0990952	0.09283887	
559.4	0.09966176	0.09291601	
559.6	0.09994955	0.09299313	
559.8	0.10005329	0.09307021	
560	0.10033209	0.09314726	
560.2	0.09970795	0.09322427	
560.4	0.10051342	0.09330126	
560.6	0.10089737	0.09337821	
560.8	0.10103025	0.09345513	
561	0.10122907	0.09353201	
561.2	0.10131344	0.09360887	
561.4	0.10114304	0.09368569	
561.6	0.10056391	0.09376248	
561.8	0.10029468	0.09383924	
562	0.10012811	0.09391596	
562.2	0.10037262	0.09399266	
562.4	0.10031886	0.09406932	
562.6	0.10100507	0.09414595	
562.8	0.10195987	0.09422254	
563	0.10183055	0.09429911	
563.2	0.10211314	0.09437564	
563.4	0.10135439	0.09445214	
563.6	0.10130948	0.09452861	
563.8	0.10164352	0.09460505	
564	0.10211017	0.09468145	
564.2	0.1023891	0.09475782	
564.4	0.1035169	0.09483416	
564.6	0.10281931	0.09491047	
564.8	0.10267727	0.09498675	
565	0.10257182	0.09506299	
565.2	0.10187118	0.0951392	
565.4	0.10115769	0.09521538	
565.6	0.10093624	0.09529153	
565.8	0.10155058	0.09536765	
566	0.10143813	0.09544373	
566.2	0.10184098	0.09551978	
566.4	0.1027097	0.09559581	
566.6	0.1031093	0.09567179	
566.8	0.10280915	0.09574775	
567	0.1025013	0.09582368	
567.2	0.10228371	0.09589957	
567.4	0.10237229	0.09597543	
567.6	0.10292164	0.09605126	
567.8	0.10365498	0.09612706	
568	0.10389347	0.09620282	
568.2	0.10374842	0.09627856	
568.4	0.1037607	0.09635426	
568.6	0.10332522	0.09642993	
568.8	0.10331308	0.09650557	
569	0.10320915	0.09658117	
569.2	0.10259052	0.09665675	
569.4	0.10287674	0.09673229	
569.6	0.10306221	0.09680781	
569.8	0.10293974	0.09688329	
570	0.10234595	0.09695873	
570.2	0.10242556	0.09703415	
570.4	0.10265772	0.09710954	
570.6	0.10262609	0.09718489	
570.8	0.10292966	0.09726021	
571	0.10281032	0.0973355	
571.2	0.102642	0.09741076	
571.4	0.10283458	0.09748599	
571.6	0.10291778	0.09756118	
571.8	0.10312339	0.09763635	
572	0.10324439	0.09771148	
572.2	0.10312814	0.09778658	
572.4	0.10401656	0.09786165	
572.6	0.10419533	0.09793669	
572.8	0.10442135	0.09801169	
573	0.10448186	0.09808667	
573.2	0.10449013	0.09816161	
573.4	0.10477142	0.09823653	
573.6	0.10446142	0.09831141	
573.8	0.10483	0.09838626	
574	0.10512756	0.09846107	
574.2	0.10506419	0.09853586	
574.4	0.10566232	0.09861062	
574.6	0.10578467	0.09868534	
574.8	0.10623409	0.09876003	
575	0.10618544	0.09883469	
575.2	0.10631033	0.09890932	
575.4	0.10666392	0.09898392	
575.6	0.1070046	0.09905849	
575.8	0.10704542	0.09913302	
576	0.10726426	0.09920753	
576.2	0.10733581	0.099282	
576.4	0.10762398	0.09935644	
576.6	0.10702048	0.09943086	
576.8	0.10625424	0.09950523	
577	0.10638125	0.09957958	
577.2	0.10661402	0.0996539	
577.4	0.10616577	0.09972819	
577.6	0.10592869	0.09980244	
577.8	0.10571698	0.09987667	
578	0.10538701	0.09995086	
578.2	0.10491402	0.10002502	
578.4	0.10574661	0.10009915	
578.6	0.1058496	0.10017325	
578.8	0.10594886	0.10024732	
579	0.10608196	0.10032135	
579.2	0.10583676	0.10039536	
579.4	0.10593904	0.10046934	
579.6	0.10598839	0.10054328	
579.8	0.10626171	0.10061719	
580	0.10673851	0.10069107	
580.2	0.10664739	0.10076493	
580.4	0.10592654	0.10083875	
580.6	0.10576562	0.10091253	
580.8	0.10585424	0.10098629	
581	0.1066634	0.10106002	
581.2	0.10681194	0.10113372	
581.4	0.10645906	0.10120738	
581.6	0.10631311	0.10128102	
581.8	0.10673401	0.10135462	
582	0.10738656	0.10142819	
582.2	0.10786019	0.10150173	
582.4	0.1082222	0.10157524	
582.6	0.1088137	0.10164872	
582.8	0.10861568	0.10172217	
583	0.10909233	0.10179559	
583.2	0.10894558	0.10186898	
583.4	0.1095145	0.10194234	
583.6	0.10977857	0.10201566	
583.8	0.11023561	0.10208896	
584	0.10993983	0.10216222	
584.2	0.10978193	0.10223546	
584.4	0.11004056	0.10230866	
584.6	0.11003642	0.10238183	
584.8	0.11033388	0.10245497	
585	0.11081082	0.10252808	
585.2	0.11092521	0.10260116	
585.4	0.11030926	0.10267421	
585.6	0.11049014	0.10274723	
585.8	0.11074638	0.10282022	
586	0.110826	0.10289318	
586.2	0.11047407	0.10296611	
586.4	0.11023271	0.103039	
586.6	0.11018308	0.10311187	
586.8	0.10974177	0.1031847	
587	0.10986046	0.10325751	
587.2	0.10941114	0.10333028	
587.4	0.10902202	0.10340303	
587.6	0.1085731	0.10347574	
587.8	0.10898043	0.10354842	
588	0.10866395	0.10362107	
588.2	0.1090985	0.1036937	
588.4	0.10899225	0.10376629	
588.6	0.10854182	0.10383885	
588.8	0.10908319	0.10391138	
589	0.10948496	0.10398388	
589.2	0.10957204	0.10405635	
589.4	0.10930116	0.10412879	
589.6	0.11015869	0.1042012	
589.8	0.1100522	0.10427357	
590	0.11050807	0.10434592	
590.2	0.11048233	0.10441824	
590.4	0.11001348	0.10449053	
590.6	0.11018793	0.10456278	
590.8	0.1107442	0.10463501	
591	0.11101851	0.10470721	
591.2	0.11071914	0.10477937	
591.4	0.11086051	0.10485151	
591.6	0.11128298	0.10492361	
591.8	0.11209214	0.10499569	
592	0.11196297	0.10506773	
592.2	0.11233012	0.10513975	
592.4	0.11206158	0.10521173	
592.6	0.11196653	0.10528369	
592.8	0.11190717	0.10535561	
593	0.11222463	0.10542751	
593.2	0.112132	0.10549937	
593.4	0.11208237	0.1055712	
593.6	0.11282353	0.10564301	
593.8	0.11318151	0.10571478	
594	0.11325326	0.10578652	
594.2	0.11287592	0.10585824	
594.4	0.11260644	0.10592992	
594.6	0.11311578	0.10600157	
594.8	0.11275601	0.1060732	
595	0.11236004	0.10614479	
595.2	0.11154502	0.10621635	
595.4	0.11139045	0.10628788	
595.6	0.1112766	0.10635939	
595.8	0.11113153	0.10643086	
596	0.11052013	0.1065023	
596.2	0.11057193	0.10657372	
596.4	0.11047399	0.1066451	
596.6	0.11059979	0.10671645	
596.8	0.11071827	0.10678778	
597	0.11114422	0.10685907	
597.2	0.11157113	0.10693033	
597.4	0.11240224	0.10700157	
597.6	0.11276033	0.10707277	
597.8	0.11290064	0.10714394	
598	0.11256033	0.10721509	
598.2	0.11254218	0.1072862	
598.4	0.11288186	0.10735728	
598.6	0.11294612	0.10742834	
598.8	0.11251955	0.10749936	
599	0.11278722	0.10757036	
599.2	0.11228846	0.10764132	
599.4	0.11194208	0.10771226	
599.6	0.11222629	0.10778316	
599.8	0.11186394	0.10785404	
600	0.11221278	0.10792488	
600.2	0.11333295	0.1079957	
600.4	0.11369818	0.10806649	
600.6	0.11460014	0.10813724	
600.8	0.11505008	0.10820797	
601	0.11525787	0.10827867	
601.2	0.1155001	0.10834934	
601.4	0.11567529	0.10841997	
601.6	0.11544785	0.10849058	
601.8	0.11557357	0.10856116	
602	0.11533557	0.10863171	
602.2	0.11526177	0.10870223	
602.4	0.11549529	0.10877272	
602.6	0.11509075	0.10884318	
602.8	0.11485608	0.10891361	
603	0.1145574	0.10898401	
603.2	0.1133454	0.10905438	
603.4	0.11276637	0.10912473	
603.6	0.11236098	0.10919504	
603.8	0.11177021	0.10926532	
604	0.11261435	0.10933558	
604.2	0.11317011	0.1094058	
604.4	0.11316878	0.10947599	
604.6	0.1141419	0.10954616	
604.8	0.11474562	0.1096163	
605	0.11529101	0.1096864	
605.2	0.11632388	0.10975648	
605.4	0.11708417	0.10982653	
605.6	0.11729473	0.10989654	
605.8	0.11770222	0.10996653	
606	0.11752111	0.11003649	
606.2	0.11799448	0.11010642	
606.4	0.11773926	0.11017632	
606.6	0.11735815	0.1102462	
606.8	0.116964	0.11031604	
607	0.11647544	0.11038585	
607.2	0.1158451	0.11045563	
607.4	0.11544453	0.11052539	
607.6	0.11517648	0.11059511	
607.8	0.11515331	0.11066481	
608	0.1153575	0.11073448	
608.2	0.11500602	0.11080411	
608.4	0.11511957	0.11087372	
608.6	0.11558583	0.1109433	
608.8	0.11616461	0.11101285	
609	0.11679643	0.11108237	
609.2	0.11693119	0.11115186	
609.4	0.11728019	0.11122132	
609.6	0.1174905	0.11129076	
609.8	0.11786983	0.11136016	
610	0.11764279	0.11142954	
610.2	0.1180039	0.11149888	
610.4	0.11780516	0.1115682	
610.6	0.11781085	0.11163749	
610.8	0.11775797	0.11170675	
611	0.11781707	0.11177597	
611.2	0.11749617	0.11184518	
611.4	0.1170629	0.11191435	
611.6	0.11677213	0.11198349	
611.8	0.11642182	0.1120526	
612	0.11606864	0.11212169	
612.2	0.11582961	0.11219074	
612.4	0.1155777	0.11225977	
612.6	0.11563397	0.11232877	
612.8	0.11610108	0.11239773	
613	0.11676401	0.11246667	
613.2	0.11654944	0.11253558	
613.4	0.11686971	0.11260447	
613.6	0.11653399	0.11267332	
613.8	0.11680611	0.11274214	
614	0.11740599	0.11281094	
614.2	0.11784882	0.1128797	
614.4	0.11823188	0.11294844	
614.6	0.11823454	0.11301715	
614.8	0.11869475	0.11308583	
615	0.11914172	0.11315448	
615.2	0.11932881	0.1132231	
615.4	0.11905474	0.1132917	
615.6	0.11929812	0.11336026	
615.8	0.11958759	0.1134288	
616	0.11969648	0.1134973	
616.2	0.1195577	0.11356578	
616.4	0.11962393	0.11363423	
616.6	0.11990646	0.11370265	
616.8	0.11964716	0.11377104	
617	0.11886444	0.11383941	
617.2	0.1184592	0.11390774	
617.4	0.11848417	0.11397605	
617.6	0.11857449	0.11404433	
617.8	0.11927598	0.11411257	
618	0.11996351	0.11418079	
618.2	0.12027097	0.11424899	
618.4	0.12060705	0.11431715	
618.6	0.12062297	0.11438528	
618.8	0.12110086	0.11445339	
619	0.1211783	0.11452147	
619.2	0.12094727	0.11458951	
619.4	0.12096685	0.11465753	
619.6	0.12099256	0.11472553	
619.8	0.12162205	0.11479349	
620	0.12142538	0.11486142	
620.2	0.12119282	0.11492933	
620.4	0.12122753	0.11499721	
620.6	0.12077076	0.11506506	
620.8	0.12046403	0.11513288	
621	0.11995639	0.11520067	
621.2	0.12045227	0.11526843	
621.4	0.12021215	0.11533617	
621.6	0.11978175	0.11540387	
621.8	0.1198305	0.11547155	
622	0.11979889	0.1155392	
622.2	0.11938405	0.11560682	
622.4	0.11931293	0.11567442	
622.6	0.11901915	0.11574198	
622.8	0.11905843	0.11580952	
623	0.11921294	0.11587703	
623.2	0.11967679	0.11594451	
623.4	0.11970634	0.11601196	
623.6	0.11960094	0.11607938	
623.8	0.1200351	0.11614678	
624	0.11968141	0.11621414	
624.2	0.11942455	0.11628148	
624.4	0.11938226	0.11634879	
624.6	0.11949581	0.11641607	
624.8	0.11964786	0.11648333	
625	0.11958045	0.11655055	
625.2	0.11963079	0.11661775	
625.4	0.1194961	0.11668492	
625.6	0.11923675	0.11675206	
625.8	0.11945649	0.11681917	
626	0.11977758	0.11688626	
626.2	0.12003944	0.11695331	
626.4	0.12027869	0.11702034	
626.6	0.1199622	0.11708734	
626.8	0.12038953	0.11715431	
627	0.12039508	0.11722126	
627.2	0.12041345	0.11728817	
627.4	0.12023879	0.11735506	
627.6	0.12011638	0.11742192	
627.8	0.12010779	0.11748875	
628	0.12035018	0.11755556	
628.2	0.12030058	0.11762233	
628.4	0.12112634	0.11768908	
628.6	0.12136493	0.1177558	
628.8	0.12132269	0.11782249	
629	0.12203873	0.11788916	
629.2	0.12217435	0.11795579	
629.4	0.12230036	0.1180224	
629.6	0.12176612	0.11808898	
629.8	0.12206673	0.11815553	
630	0.12226863	0.11822205	
630.2	0.12194661	0.11828855	
630.4	0.12133751	0.11835502	
630.6	0.12150904	0.11842146	
630.8	0.12155237	0.11848787	
631	0.12143793	0.11855426	
631.2	0.12163864	0.11862061	
631.4	0.12172687	0.11868694	
631.6	0.122033	0.11875324	
631.8	0.12261128	0.11881952	
632	0.12295281	0.11888576	
632.2	0.12328201	0.11895198	
632.4	0.12363299	0.11901817	
632.6	0.12323552	0.11908433	
632.8	0.12283479	0.11915046	
633	0.12309432	0.11921657	
633.2	0.12221751	0.11928265	
633.4	0.12162741	0.1193487	
633.6	0.12143618	0.11941472	
633.8	0.12167862	0.11948072	
634	0.12195939	0.11954669	
634.2	0.12209492	0.11961263	
634.4	0.12225784	0.11967854	
634.6	0.12250672	0.11974443	
634.8	0.12253365	0.11981028	
635	0.1227892	0.11987611	
635.2	0.12301622	0.11994191	
635.4	0.12315275	0.12000769	
635.6	0.12417486	0.12007344	
635.8	0.12424078	0.12013916	
636	0.1245041	0.12020485	
636.2	0.12461476	0.12027051	
636.4	0.12431743	0.12033615	
636.6	0.12351593	0.12040176	
636.8	0.12316592	0.12046734	
637	0.1227788	0.12053289	
637.2	0.1227258	0.12059842	
637.4	0.12316375	0.12066392	
637.6	0.12356771	0.12072939	
637.8	0.12341361	0.12079483	
638	0.12396494	0.12086025	
638.2	0.12412429	0.12092564	
638.4	0.1241347	0.120991	
638.6	0.12342167	0.12105634	
638.8	0.12347554	0.12112164	
639	0.12357917	0.12118692	
639.2	0.1238361	0.12125217	
639.4	0.12417935	0.1213174	
639.6	0.1244009	0.1213826	
639.8	0.12434129	0.12144777	
640	0.12407098	0.12151291	
640.2	0.12403181	0.12157802	
640.4	0.12444121	0.12164311	
640.6	0.12474315	0.12170817	
640.8	0.12536072	0.12177321	
641	0.1251073	0.12183821	
641.2	0.12579819	0.12190319	
641.4	0.12591036	0.12196814	
641.6	0.12611384	0.12203307	
641.8	0.12573017	0.12209797	
642	0.12627952	0.12216284	
642.2	0.12639653	0.12222768	
642.4	0.12598856	0.12229249	
642.6	0.12560411	0.12235728	
642.8	0.12561507	0.12242204	
643	0.12590681	0.12248678	
643.2	0.12629545	0.12255148	
643.4	0.12624608	0.12261616	
643.6	0.12546974	0.12268082	
643.8	0.12564204	0.12274544	
644	0.12522854	0.12281004	
644.2	0.12529366	0.12287461	
644.4	0.12558369	0.12293915	
644.6	0.12499978	0.12300367	
644.8	0.12462391	0.12306816	
645	0.12435104	0.12313262	
645.2	0.12458947	0.12319706	
645.4	0.12496783	0.12326147	
645.6	0.12486034	0.12332585	
645.8	0.12481239	0.12339021	
646	0.12520342	0.12345453	
646.2	0.12567506	0.12351883	
646.4	0.12606966	0.12358311	
646.6	0.12681493	0.12364736	
646.8	0.12718536	0.12371158	
647	0.12791598	0.12377577	
647.2	0.12829753	0.12383993	
647.4	0.12811539	0.12390407	
647.6	0.12756806	0.12396819	
647.8	0.12819025	0.12403227	
648	0.12821844	0.12409633	
648.2	0.12763616	0.12416036	
648.4	0.12787852	0.12422437	
648.6	0.12744906	0.12428834	
648.8	0.12752111	0.12435229	
649	0.12800741	0.12441622	
649.2	0.12816381	0.12448012	
649.4	0.12820855	0.12454399	
649.6	0.12748023	0.12460783	
649.8	0.12751864	0.12467165	
650	0.12733593	0.12473544	
650.2	0.12771316	0.1247992	
650.4	0.1275921	0.12486294	
650.6	0.12765257	0.12492665	
650.8	0.12765393	0.12499033	
651	0.12758553	0.12505399	
651.2	0.12752047	0.12511762	
651.4	0.12810742	0.12518122	
651.6	0.12754709	0.1252448	
651.8	0.12811607	0.12530835	
652	0.12780268	0.12537187	
652.2	0.12726289	0.12543537	
652.4	0.12767293	0.12549883	
652.6	0.12819585	0.12556228	
652.8	0.12867945	0.12562569	
653	0.12933142	0.12568908	
653.2	0.12930468	0.12575245	
653.4	0.12964923	0.12581578	
653.6	0.12962031	0.12587909	
653.8	0.12941627	0.12594238	
654	0.12929411	0.12600564	
654.2	0.12949289	0.12606887	
654.4	0.12951721	0.12613207	
654.6	0.12961467	0.12619525	
654.8	0.12978326	0.1262584	
655	0.12995704	0.12632152	
655.2	0.12985762	0.12638462	
655.4	0.1296474	0.12644769	
655.6	0.12906494	0.12651074	
655.8	0.129745	0.12657376	
656	0.12962578	0.12663675	
656.2	0.13017988	0.12669971	
656.4	0.13054944	0.12676265	
656.6	0.13099286	0.12682557	
656.8	0.13123024	0.12688845	
657	0.13129469	0.12695131	
657.2	0.13160738	0.12701415	
657.4	0.13193127	0.12707695	
657.6	0.13157093	0.12713973	
657.8	0.13097548	0.12720249	
658	0.13060063	0.12726522	
658.2	0.13071162	0.12732792	
658.4	0.13035793	0.1273906	
658.6	0.13021602	0.12745325	
658.8	0.13082847	0.12751587	
659	0.1305544	0.12757847	
659.2	0.13008998	0.12764104	
659.4	0.13049555	0.12770358	
659.6	0.13061341	0.1277661	
659.8	0.13113369	0.12782859	
660	0.13163986	0.12789106	
660.2	0.13231404	0.1279535	
660.4	0.13168413	0.12801591	
660.6	0.13212419	0.1280783	
660.8	0.1324945	0.12814066	
661	0.13215691	0.12820299	
661.2	0.13203182	0.1282653	
661.4	0.1314768	0.12832758	
661.6	0.13118684	0.12838984	
661.8	0.1307331	0.12845207	
662	0.13061691	0.12851427	
662.2	0.13111239	0.12857645	
662.4	0.13148094	0.1286386	
662.6	0.13260939	0.12870073	
662.8	0.13254466	0.12876283	
663	0.13249756	0.1288249	
663.2	0.13217481	0.12888695	
663.4	0.13274955	0.12894897	
663.6	0.13269846	0.12901097	
663.8	0.13330203	0.12907294	
664	0.13348794	0.12913488	
664.2	0.13329667	0.1291968	
664.4	0.13265497	0.12925869	
664.6	0.13267706	0.12932056	
664.8	0.13236311	0.1293824	
665	0.13167585	0.12944421	
665.2	0.13191647	0.129506	
665.4	0.13191884	0.12956776	
665.6	0.13202515	0.1296295	
665.8	0.13182694	0.12969121	
666	0.13225747	0.12975289	
666.2	0.13269803	0.12981455	
666.4	0.13297106	0.12987618	
666.6	0.13323209	0.12993779	
666.8	0.1328233	0.12999937	
667	0.13321329	0.13006092	
667.2	0.13353581	0.13012245	
667.4	0.13383341	0.13018396	
667.6	0.13373494	0.13024543	
667.8	0.13331211	0.13030689	
668	0.1329488	0.13036831	
668.2	0.13288223	0.13042971	
668.4	0.13263073	0.13049109	
668.6	0.13272511	0.13055243	
668.8	0.13266206	0.13061376	
669	0.13266471	0.13067506	
669.2	0.13288221	0.13073633	
669.4	0.13245731	0.13079757	
669.6	0.13249679	0.13085879	
669.8	0.13225308	0.13091999	
670	0.13289454	0.13098116	
670.2	0.13338261	0.1310423	
670.4	0.13344699	0.13110342	
670.6	0.1340469	0.13116451	
670.8	0.13413734	0.13122557	
671	0.13484828	0.13128661	
671.2	0.13487924	0.13134763	
671.4	0.13397883	0.13140862	
671.6	0.1339553	0.13146958	
671.8	0.13349438	0.13153052	
672	0.13344836	0.13159143	
672.2	0.13362897	0.13165232	
672.4	0.13387342	0.13171318	
672.6	0.13371875	0.13177402	
672.8	0.13380872	0.13183483	
673	0.1340496	0.13189561	
673.2	0.13369571	0.13195637	
673.4	0.13351481	0.13201711	
673.6	0.13360854	0.13207782	
673.8	0.1335655	0.1321385	
674	0.13437322	0.13219916	
674.2	0.13496579	0.13225979	
674.4	0.13478167	0.13232039	
674.6	0.13477842	0.13238098	
674.8	0.13482152	0.13244153	
675	0.13529554	0.13250206	
675.2	0.13484023	0.13256257	
675.4	0.13465582	0.13262305	
675.6	0.13490163	0.1326835	
675.8	0.13461011	0.13274393	
676	0.13460256	0.13280433	
676.2	0.13515183	0.13286471	
676.4	0.13556005	0.13292506	
676.6	0.13558531	0.13298539	
676.8	0.13580659	0.13304569	
677	0.13506225	0.13310597	
677.2	0.13442029	0.13316622	
677.4	0.13463497	0.13322645	
677.6	0.13461838	0.13328665	
677.8	0.13493241	0.13334683	
678	0.13526738	0.13340698	
678.2	0.13565575	0.1334671	
678.4	0.13490477	0.1335272	
678.6	0.1352559	0.13358728	
678.8	0.13591322	0.13364733	
679	0.1358832	0.13370735	
679.2	0.13629662	0.13376735	
679.4	0.13638553	0.13382732	
679.6	0.13648819	0.13388727	
679.8	0.13628367	0.1339472	
680	0.13631717	0.1340071	
680.2	0.13669357	0.13406697	
680.4	0.13665444	0.13412682	
680.6	0.13624251	0.13418664	
680.8	0.13586864	0.13424644	
681	0.13601648	0.13430621	
681.2	0.13637905	0.13436596	
681.4	0.13675241	0.13442568	
681.6	0.13673084	0.13448538	
681.8	0.13705441	0.13454505	
682	0.13746514	0.1346047	
682.2	0.13733836	0.13466433	
682.4	0.13692204	0.13472392	
682.6	0.13779104	0.1347835	
682.8	0.13789714	0.13484304	
683	0.1373468	0.13490257	
683.2	0.13755825	0.13496206	
683.4	0.13744668	0.13502154	
683.6	0.13697884	0.13508099	
683.8	0.13685087	0.13514041	
684	0.13657252	0.13519981	
684.2	0.13678078	0.13525918	
684.4	0.13694922	0.13531853	
684.6	0.13711551	0.13537785	
684.8	0.13777948	0.13543715	
685	0.13803413	0.13549642	
685.2	0.13809144	0.13555567	
685.4	0.13856575	0.1356149	
685.6	0.13894199	0.1356741	
685.8	0.13865197	0.13573327	
686	0.13806558	0.13579242	
686.2	0.13787887	0.13585154	
686.4	0.1379485	0.13591064	
686.6	0.13788064	0.13596972	
686.8	0.13735003	0.13602877	
687	0.13670893	0.13608779	
687.2	0.13677942	0.13614679	
687.4	0.13624272	0.13620577	
687.6	0.13610466	0.13626472	
687.8	0.13602435	0.13632365	
688	0.1355557	0.13638255	
688.2	0.13561845	0.13644143	
688.4	0.1365959	0.13650028	
688.6	0.13702903	0.13655911	
688.8	0.13730674	0.13661791	
689	0.13725093	0.13667669	
689.2	0.13810295	0.13673544	
689.4	0.13818952	0.13679417	
689.6	0.13834615	0.13685287	
689.8	0.13837248	0.13691155	
690	0.1388244	0.13697021	
690.2	0.14017177	0.13702884	
690.4	0.14030471	0.13708745	
690.6	0.1408296	0.13714603	
690.8	0.141199	0.13720458	
691	0.14098561	0.13726312	
691.2	0.14088929	0.13732162	
691.4	0.14036109	0.13738011	
691.6	0.14050382	0.13743856	
691.8	0.13986178	0.137497	
692	0.13960426	0.13755541	
692.2	0.13963715	0.13761379	
692.4	0.13926416	0.13767215	
692.6	0.13840663	0.13773049	
692.8	0.13796045	0.1377888	
693	0.13794793	0.13784709	
693.2	0.13848468	0.13790535	
693.4	0.13824767	0.13796359	
693.6	0.13824795	0.1380218	
693.8	0.13857327	0.13807999	
694	0.13934978	0.13813816	
694.2	0.1401979	0.1381963	
694.4	0.14004731	0.13825441	
694.6	0.14031254	0.1383125	
694.8	0.14075744	0.13837057	
695	0.14077164	0.13842861	
695.2	0.14102298	0.13848663	
695.4	0.14118264	0.13854463	
695.6	0.14131172	0.1386026	
695.8	0.14107277	0.13866054	
696	0.14092295	0.13871846	
696.2	0.14047266	0.13877636	
696.4	0.14016609	0.13883423	
696.6	0.14011476	0.13889208	
696.8	0.13943794	0.13894991	
697	0.13954158	0.13900771	
697.2	0.13951219	0.13906548	
697.4	0.13845399	0.13912323	
697.6	0.13790462	0.13918096	
697.8	0.13826282	0.13923866	
698	0.13848424	0.13929634	
698.2	0.13842997	0.139354	
698.4	0.13809691	0.13941163	
698.6	0.13808925	0.13946923	
698.8	0.13863866	0.13952682	
699	0.13804783	0.13958437	
699.2	0.13794069	0.13964191	
699.4	0.13852075	0.13969942	
699.6	0.13881814	0.1397569	
699.8	0.13899197	0.13981436	
700	0.13913198	0.1398718	
700.2	0.13942638	0.13992921	
700.4	0.13965669	0.1399866	
700.6	0.13956512	0.14004397	
700.8	0.13967139	0.14010131	
701	0.13986484	0.14015863	
701.2	0.13949807	0.14021592	
701.4	0.13903632	0.14027319	
701.6	0.13951856	0.14033043	
701.8	0.139355	0.14038765	
702	0.13916867	0.14044485	
702.2	0.13950687	0.14050202	
702.4	0.13906542	0.14055917	
702.6	0.13864837	0.14061629	
702.8	0.13853595	0.1406734	
703	0.13850641	0.14073047	
703.2	0.13923011	0.14078753	
703.4	0.13953691	0.14084455	
703.6	0.13964527	0.14090156	
703.8	0.13963501	0.14095854	
704	0.13995862	0.1410155	
704.2	0.14061791	0.14107243	
704.4	0.14124638	0.14112934	
704.6	0.14145576	0.14118623	
704.8	0.14130732	0.14124309	
705	0.1409652	0.14129993	
705.2	0.14127503	0.14135674	
705.4	0.14137308	0.14141353	
705.6	0.14127003	0.1414703	
705.8	0.14130985	0.14152704	
706	0.14151571	0.14158376	
706.2	0.14118163	0.14164045	
706.4	0.14027199	0.14169712	
706.6	0.14049326	0.14175377	
706.8	0.14060945	0.14181039	
707	0.14075929	0.14186699	
707.2	0.14036216	0.14192357	
707.4	0.14043645	0.14198012	
707.6	0.14031244	0.14203665	
707.8	0.14041158	0.14209316	
708	0.1404205	0.14214964	
708.2	0.140564	0.14220609	
708.4	0.14041851	0.14226253	
708.6	0.14062062	0.14231894	
708.8	0.14091583	0.14237532	
709	0.14166493	0.14243169	
709.2	0.14207737	0.14248803	
709.4	0.14196913	0.14254434	
709.6	0.14259529	0.14260063	
709.8	0.1434894	0.1426569	
710	0.1426611	0.14271315	
710.2	0.14244481	0.14276937	
710.4	0.14277173	0.14282556	
710.6	0.14333354	0.14288174	
710.8	0.14349602	0.14293789	
711	0.14343347	0.14299402	
711.2	0.14291123	0.14305012	
711.4	0.14329172	0.1431062	
711.6	0.14321182	0.14316225	
711.8	0.14344966	0.14321829	
712	0.14294616	0.1432743	
712.2	0.14312211	0.14333028	
712.4	0.14299548	0.14338624	
712.6	0.14325678	0.14344218	
712.8	0.14337439	0.1434981	
713	0.14348033	0.14355399	
713.2	0.14282268	0.14360986	
713.4	0.1430397	0.1436657	
713.6	0.14385371	0.14372152	
713.8	0.14411484	0.14377732	
714	0.14403742	0.1438331	
714.2	0.14433803	0.14388885	
714.4	0.14426205	0.14394458	
714.6	0.14414591	0.14400028	
714.8	0.14378979	0.14405596	
715	0.14276262	0.14411162	
715.2	0.14251665	0.14416725	
715.4	0.14251438	0.14422286	
715.6	0.14248359	0.14427845	
715.8	0.14254151	0.14433402	
716	0.14234154	0.14438956	
716.2	0.14260078	0.14444508	
716.4	0.14260695	0.14450057	
716.6	0.14251724	0.14455604	
716.8	0.14291483	0.14461149	
717	0.14306007	0.14466691	
717.2	0.14375673	0.14472231	
717.4	0.14483064	0.14477769	
717.6	0.14621658	0.14483305	
717.8	0.14665217	0.14488838	
718	0.1473384	0.14494369	
718.2	0.14700156	0.14499897	
718.4	0.14651325	0.14505424	
718.6	0.14628264	0.14510947	
718.8	0.1456952	0.14516469	
719	0.14492065	0.14521988	
719.2	0.14489026	0.14527505	
719.4	0.14447827	0.1453302	
719.6	0.14428681	0.14538532	
719.8	0.14447878	0.14544042	
720	0.14400015	0.1454955	
720.2	0.1443481	0.14555055	
720.4	0.14425474	0.14560558	
720.6	0.14405112	0.14566059	
720.8	0.1443714	0.14571557	
721	0.14443344	0.14577054	
721.2	0.14505328	0.14582547	
721.4	0.14538373	0.14588039	
721.6	0.14559753	0.14593528	
721.8	0.14551198	0.14599015	
722	0.14578429	0.146045	
722.2	0.14531862	0.14609982	
722.4	0.14483208	0.14615462	
722.6	0.14497615	0.1462094	
722.8	0.14475835	0.14626415	
723	0.14457875	0.14631888	
723.2	0.14471392	0.14637359	
723.4	0.14463637	0.14642828	
723.6	0.14523627	0.14648294	
723.8	0.14558256	0.14653758	
724	0.14595096	0.1465922	
724.2	0.14623769	0.14664679	
724.4	0.14621648	0.14670136	
724.6	0.14617864	0.14675591	
724.8	0.14617124	0.14681043	
725	0.14613415	0.14686493	
725.2	0.1461647	0.14691941	
725.4	0.14554537	0.14697387	
725.6	0.14545085	0.1470283	
725.8	0.14562806	0.14708271	
726	0.1450754	0.1471371	
726.2	0.14476517	0.14719147	
726.4	0.1448154	0.14724581	
726.6	0.14487088	0.14730013	
726.8	0.14507374	0.14735443	
727	0.14579949	0.1474087	
727.2	0.14612131	0.14746295	
727.4	0.14641853	0.14751718	
727.6	0.14702278	0.14757138	
727.8	0.14683505	0.14762557	
728	0.1473058	0.14767973	
728.2	0.14714225	0.14773386	
728.4	0.14787833	0.14778798	
728.6	0.14809229	0.14784207	
728.8	0.14809658	0.14789614	
729	0.14807359	0.14795019	
729.2	0.14767451	0.14800421	
729.4	0.14763035	0.14805821	
729.6	0.14851397	0.14811219	
729.8	0.14809971	0.14816615	
730	0.14772932	0.14822008	
730.2	0.14775703	0.14827399	
730.4	0.14786476	0.14832788	
730.6	0.14778393	0.14838174	
730.8	0.14796222	0.14843559	
731	0.14844585	0.14848941	
731.2	0.14781336	0.1485432	
731.4	0.14739699	0.14859698	
731.6	0.14776755	0.14865073	
731.8	0.1478301	0.14870446	
732	0.14822123	0.14875817	
732.2	0.14795415	0.14881185	
732.4	0.14827677	0.14886552	
732.6	0.14796495	0.14891916	
732.8	0.14758583	0.14897277	
733	0.14782789	0.14902637	
733.2	0.14785356	0.14907994	
733.4	0.14836088	0.14913349	
733.6	0.14877573	0.14918702	
733.8	0.14865175	0.14924052	
734	0.14835709	0.14929401	
734.2	0.1481652	0.14934747	
734.4	0.14823071	0.1494009	
734.6	0.14813555	0.14945432	
734.8	0.14816118	0.14950771	
735	0.148856	0.14956108	
735.2	0.14913431	0.14961443	
735.4	0.14980374	0.14966776	
735.6	0.15025239	0.14972106	
735.8	0.15021298	0.14977434	
736	0.15056032	0.1498276	
736.2	0.15088594	0.14988084	
736.4	0.15118311	0.14993405	
736.6	0.15103905	0.14998724	
736.8	0.15145113	0.15004041	
737	0.15189492	0.15009356	
737.2	0.15205793	0.15014668	
737.4	0.15232513	0.15019978	
737.6	0.15254241	0.15025287	
737.8	0.15247815	0.15030592	
738	0.15162829	0.15035896	
738.2	0.15091888	0.15041197	
738.4	0.15065505	0.15046496	
738.6	0.15043362	0.15051793	
738.8	0.15058715	0.15057088	
739	0.15069714	0.1506238	
739.2	0.15037195	0.15067671	
739.4	0.15038613	0.15072959	
739.6	0.15002604	0.15078244	
739.8	0.15019966	0.15083528	
740	0.14972633	0.15088809	
740.2	0.15010853	0.15094088	
740.4	0.14945318	0.15099365	
740.6	0.14928994	0.1510464	
740.8	0.14918413	0.15109912	
741	0.14890813	0.15115183	
741.2	0.14856948	0.15120451	
741.4	0.14869749	0.15125717	
741.6	0.14900929	0.1513098	
741.8	0.14864445	0.15136242	
742	0.14816737	0.15141501	
742.2	0.14829559	0.15146758	
742.4	0.14885667	0.15152013	
742.6	0.14919155	0.15157265	
742.8	0.1493995	0.15162516	
743	0.1497265	0.15167764	
743.2	0.14980883	0.1517301	
743.4	0.15024084	0.15178254	
743.6	0.15080192	0.15183496	
743.8	0.15086321	0.15188735	
744	0.15088311	0.15193972	
744.2	0.15189756	0.15199207	
744.4	0.15187157	0.1520444	
744.6	0.15222893	0.15209671	
744.8	0.15149711	0.15214899	
745	0.15148138	0.15220125	
745.2	0.15156355	0.15225349	
745.4	0.15199696	0.15230571	
745.6	0.15201661	0.15235791	
745.8	0.15228933	0.15241008	
746	0.15251012	0.15246224	
746.2	0.15248748	0.15251437	
746.4	0.152929	0.15256648	
746.6	0.15280947	0.15261856	
746.8	0.15282654	0.15267063	
747	0.15293862	0.15272267	
747.2	0.15241102	0.15277469	
747.4	0.15231878	0.15282669	
747.6	0.15262455	0.15287867	
747.8	0.15174462	0.15293063	
748	0.15222263	0.15298256	
748.2	0.15204455	0.15303447	
748.4	0.15153276	0.15308637	
748.6	0.15118137	0.15313823	
748.8	0.15122451	0.15319008	
749	0.15150615	0.15324191	
749.2	0.15131939	0.15329371	
749.4	0.15134423	0.15334549	
749.6	0.15146669	0.15339725	
749.8	0.15200287	0.15344899	
750	0.15158091	0.15350071	
750.2	0.15154015	0.1535524	
750.4	0.15184907	0.15360408	
750.6	0.15143283	0.15365573	
750.8	0.15131302	0.15370736	
751	0.15107274	0.15375897	
751.2	0.15066354	0.15381056	
751.4	0.15061273	0.15386212	
751.6	0.15069446	0.15391366	
751.8	0.15098678	0.15396519	
752	0.15178047	0.15401669	
752.2	0.15192627	0.15406817	
752.4	0.15253314	0.15411962	
752.6	0.15310417	0.15417106	
752.8	0.15401634	0.15422247	
753	0.1539996	0.15427386	
753.2	0.15381596	0.15432524	
753.4	0.15462935	0.15437658	
753.6	0.15455989	0.15442791	
753.8	0.1546642	0.15447922	
754	0.15421458	0.1545305	
754.2	0.15418133	0.15458177	
754.4	0.15331576	0.15463301	
754.6	0.1529953	0.15468423	
754.8	0.15271094	0.15473543	
755	0.15235144	0.1547866	
755.2	0.15255325	0.15483776	
755.4	0.1525666	0.15488889	
755.6	0.15251629	0.15494001	
755.8	0.15305211	0.1549911	
756	0.15308873	0.15504217	
756.2	0.15376956	0.15509322	
756.4	0.1540633	0.15514424	
756.6	0.15442079	0.15519525	
756.8	0.1550043	0.15524623	
757	0.15476041	0.1552972	
757.2	0.15496369	0.15534814	
757.4	0.15521559	0.15539906	
757.6	0.15515711	0.15544996	
757.8	0.15508916	0.15550084	
758	0.15462902	0.15555169	
758.2	0.15448779	0.15560253	
758.4	0.15397098	0.15565334	
758.6	0.15382419	0.15570413	
758.8	0.15372114	0.1557549	
759	0.15382863	0.15580565	
759.2	0.15376869	0.15585638	
759.4	0.15377951	0.15590709	
759.6	0.15377456	0.15595777	
759.8	0.15397933	0.15600844	
760	0.15429697	0.15605908	
760.2	0.15465391	0.1561097	
760.4	0.15414515	0.1561603	
760.6	0.15376233	0.15621088	
760.8	0.1538409	0.15626144	
761	0.15383573	0.15631198	
761.2	0.15377301	0.15636249	
761.4	0.15355974	0.15641299	
761.6	0.15378988	0.15646346	
761.8	0.15297954	0.15651391	
762	0.15330427	0.15656434	
762.2	0.1536414	0.15661475	
762.4	0.15405794	0.15666514	
762.6	0.15415047	0.15671551	
762.8	0.15451806	0.15676586	
763	0.15502095	0.15681618	
763.2	0.15476977	0.15686649	
763.4	0.1555056	0.15691677	
763.6	0.15588715	0.15696703	
763.8	0.15557431	0.15701727	
764	0.15592014	0.15706749	
764.2	0.15576836	0.15711769	
764.4	0.15514425	0.15716787	
764.6	0.15496453	0.15721803	
764.8	0.1556897	0.15726816	
765	0.15564802	0.15731828	
765.2	0.15543193	0.15736837	
765.4	0.15535617	0.15741844	
765.6	0.15554513	0.1574685	
765.8	0.1558036	0.15751853	
766	0.15679476	0.15756854	
766.2	0.15707017	0.15761852	
766.4	0.15713815	0.15766849	
766.6	0.15745633	0.15771844	
766.8	0.15783241	0.15776836	
767	0.15771336	0.15781827	
767.2	0.15837372	0.15786815	
767.4	0.15873905	0.15791802	
767.6	0.1586238	0.15796786	
767.8	0.15867958	0.15801768	
768	0.15941933	0.15806748	
768.2	0.15902385	0.15811726	
768.4	0.15866153	0.15816702	
768.6	0.15813067	0.15821675	
768.8	0.15846557	0.15826647	
769	0.15805293	0.15831617	
769.2	0.15778439	0.15836584	
769.4	0.15715226	0.1584155	
769.6	0.15724913	0.15846513	
769.8	0.15693134	0.15851474	
770	0.15668629	0.15856433	
770.2	0.15676718	0.1586139	
770.4	0.15651883	0.15866345	
770.6	0.15630222	0.15871298	
770.8	0.15590291	0.15876249	
771	0.15593189	0.15881198	
771.2	0.15609255	0.15886145	
771.4	0.15512642	0.15891089	
771.6	0.1553524	0.15896032	
771.8	0.15574311	0.15900972	
772	0.1555363	0.15905911	
772.2	0.15550587	0.15910847	
772.4	0.15581535	0.15915781	
772.6	0.15627836	0.15920713	
772.8	0.15699422	0.15925644	
773	0.15707276	0.15930572	
773.2	0.15719405	0.15935498	
773.4	0.15756871	0.15940422	
773.6	0.15771928	0.15945343	
773.8	0.15784351	0.15950263	
774	0.15877348	0.15955181	
774.2	0.15871771	0.15960097	
774.4	0.15749987	0.1596501	
774.6	0.15707016	0.15969922	
774.8	0.15675201	0.15974831	
775	0.15709498	0.15979739	
775.2	0.15630764	0.15984644	
775.4	0.15605678	0.15989547	
775.6	0.15608816	0.15994448	
775.8	0.15595705	0.15999348	
776	0.15611428	0.16004245	
776.2	0.15709252	0.1600914	
776.4	0.15720818	0.16014033	
776.6	0.15748617	0.16018924	
776.8	0.15748464	0.16023813	
777	0.15798885	0.160287	
777.2	0.15862694	0.16033584	
777.4	0.15950904	0.16038467	
777.6	0.15957936	0.16043348	
777.8	0.15967522	0.16048227	
778	0.15911829	0.16053103	
778.2	0.1577462	0.16057978	
778.4	0.15739468	0.1606285	
778.6	0.15784569	0.16067721	
778.8	0.15726141	0.16072589	
779	0.15779546	0.16077456	
779.2	0.15716185	0.1608232	
779.4	0.15692392	0.16087182	
779.6	0.15677607	0.16092043	
779.8	0.15660073	0.16096901	
780	0.15615297	0.16101757	
780.2	0.15633351	0.16106611	
780.4	0.15579356	0.16111463	
780.6	0.15681207	0.16116313	
780.8	0.15754941	0.16121161	
781	0.15827727	0.16126007	
781.2	0.1589805	0.16130851	
781.4	0.15936471	0.16135693	
781.6	0.15906902	0.16140533	
781.8	0.15920763	0.16145371	
782	0.15915512	0.16150207	
782.2	0.15922059	0.16155041	
782.4	0.15985804	0.16159873	
782.6	0.16018792	0.16164702	
782.8	0.15971934	0.1616953	
783	0.15989571	0.16174356	
783.2	0.15960418	0.1617918	
783.4	0.15951515	0.16184001	
783.6	0.15928183	0.16188821	
783.8	0.15859038	0.16193639	
784	0.15787035	0.16198454	
784.2	0.15863094	0.16203268	
784.4	0.15914355	0.16208079	
784.6	0.15967637	0.16212889	
784.8	0.15948684	0.16217697	
785	0.15976408	0.16222502	
785.2	0.15964002	0.16227306	
785.4	0.15990467	0.16232107	
785.6	0.16008333	0.16236907	
785.8	0.16047438	0.16241704	
786	0.15998243	0.16246499	
786.2	0.15993396	0.16251293	
786.4	0.16004708	0.16256084	
786.6	0.15980825	0.16260874	
786.8	0.15964349	0.16265661	
787	0.1603097	0.16270447	
787.2	0.1604091	0.1627523	
787.4	0.16016827	0.16280011	
787.6	0.16005639	0.16284791	
787.8	0.16022493	0.16289568	
788	0.16043961	0.16294343	
788.2	0.16115639	0.16299117	
788.4	0.16056845	0.16303888	
788.6	0.16060199	0.16308658	
788.8	0.16093896	0.16313425	
789	0.16139449	0.1631819	
789.2	0.16166251	0.16322954	
789.4	0.16232252	0.16327715	
789.6	0.16237738	0.16332474	
789.8	0.16222669	0.16337232	
790	0.16176359	0.16341987	
790.2	0.16149044	0.1634674	
790.4	0.16055221	0.16351492	
790.6	0.16087563	0.16356241	
790.8	0.16118694	0.16360989	
791	0.16068595	0.16365734	
791.2	0.1600374	0.16370477	
791.4	0.15926571	0.16375219	
791.6	0.15908412	0.16379958	
791.8	0.15907456	0.16384696	
792	0.15862397	0.16389431	
792.2	0.15811328	0.16394165	
792.4	0.15782995	0.16398896	
792.6	0.15883407	0.16403626	
792.8	0.15940116	0.16408353	
793	0.1604495	0.16413079	
793.2	0.16079545	0.16417802	
793.4	0.16147281	0.16422524	
793.6	0.16155153	0.16427243	
793.8	0.16195103	0.16431961	
794	0.16240902	0.16436677	
794.2	0.16255147	0.1644139	
794.4	0.16260929	0.16446102	
794.6	0.16326145	0.16450812	
794.8	0.16275043	0.16455519	
795	0.16184609	0.16460225	
795.2	0.16176626	0.16464929	
795.4	0.16200785	0.16469631	
795.6	0.16210547	0.16474331	
795.8	0.16201209	0.16479028	
796	0.16184662	0.16483724	
796.2	0.16177211	0.16488418	
796.4	0.16170516	0.1649311	
796.6	0.16260435	0.164978	
796.8	0.16254614	0.16502488	
797	0.16267096	0.16507174	
797.2	0.16303778	0.16511858	
797.4	0.16344199	0.1651654	
797.6	0.16319863	0.1652122	
797.8	0.16376873	0.16525899	
798	0.16361472	0.16530575	
798.2	0.16340665	0.16535249	
798.4	0.16376573	0.16539921	
798.6	0.16390231	0.16544592	
798.8	0.16365113	0.1654926	
799	0.16393878	0.16553927	
799.2	0.16464308	0.16558591	
799.4	0.1651921	0.16563253	
799.6	0.16484138	0.16567914	
799.8	0.16444615	0.16572573	
800	0.16402436	0.16577229	
800.2	0.16376477	0.16581884	
800.4	0.16386327	0.16586537	
800.6	0.16421903	0.16591187	
800.8	0.16367942	0.16595836	
801	0.16409839	0.16600483	
801.2	0.1641124	0.16605128	
801.4	0.16363222	0.16609771	
801.6	0.1631498	0.16614412	
801.8	0.16283318	0.16619051	
802	0.16242641	0.16623688	
802.2	0.16245986	0.16628324	
802.4	0.16270514	0.16632957	
802.6	0.16247516	0.16637588	
802.8	0.16245503	0.16642217	
803	0.16308474	0.16646845	
803.2	0.16304624	0.1665147	
803.4	0.16297147	0.16656094	
803.6	0.1630845	0.16660715	
803.8	0.16265363	0.16665335	
804	0.16261253	0.16669953	
804.2	0.16325357	0.16674569	
804.4	0.16324831	0.16679182	
804.6	0.16355483	0.16683794	
804.8	0.16384229	0.16688404	
805	0.16371648	0.16693012	
805.2	0.1636442	0.16697618	
805.4	0.16359609	0.16702223	
805.6	0.16330534	0.16706825	
805.8	0.16306606	0.16711425	
806	0.1626622	0.16716024	
806.2	0.1624206	0.1672062	
806.4	0.16264563	0.16725215	
806.6	0.16271482	0.16729807	
806.8	0.16305274	0.16734398	
807	0.16377634	0.16738987	
807.2	0.16357027	0.16743573	
807.4	0.16362572	0.16748158	
807.6	0.16390902	0.16752741	
807.8	0.16402967	0.16757322	
808	0.16433642	0.16761901	
808.2	0.16459982	0.16766479	
808.4	0.16412017	0.16771054	
808.6	0.16423501	0.16775627	
808.8	0.16406125	0.16780199	
809	0.16374269	0.16784768	
809.2	0.16387863	0.16789336	
809.4	0.16350226	0.16793902	
809.6	0.16339883	0.16798465	
809.8	0.16311406	0.16803027	
810	0.16319838	0.16807587	
810.2	0.16379674	0.16812145	
810.4	0.1643174	0.16816701	
810.6	0.16492224	0.16821256	
810.8	0.1647967	0.16825808	
811	0.16483343	0.16830358	
811.2	0.16437999	0.16834907	
811.4	0.16496042	0.16839453	
811.6	0.16545811	0.16843998	
811.8	0.16535308	0.16848541	
812	0.16521184	0.16853082	
812.2	0.16540322	0.16857621	
812.4	0.16557277	0.16862158	
812.6	0.1655164	0.16866693	
812.8	0.16522384	0.16871226	
813	0.16437222	0.16875757	
813.2	0.1636227	0.16880287	
813.4	0.16308918	0.16884814	
813.6	0.16328437	0.1688934	
813.8	0.16376042	0.16893864	
814	0.16437113	0.16898386	
814.2	0.16443055	0.16902905	
814.4	0.16450515	0.16907424	
814.6	0.16455082	0.1691194	
814.8	0.16417168	0.16916454	
815	0.16448318	0.16920966	
815.2	0.16456712	0.16925477	
815.4	0.16493415	0.16929985	
815.6	0.16471387	0.16934492	
815.8	0.16422363	0.16938997	
816	0.16491943	0.169435	
816.2	0.16585281	0.16948001	
816.4	0.1657367	0.169525	
816.6	0.16558004	0.16956997	
816.8	0.1655713	0.16961493	
817	0.16476769	0.16965986	
817.2	0.16454037	0.16970478	
817.4	0.16458427	0.16974967	
817.6	0.16507522	0.16979455	
817.8	0.16556249	0.16983941	
818	0.16600859	0.16988425	
818.2	0.16619069	0.16992907	
818.4	0.16672083	0.16997388	
818.6	0.16701121	0.17001866	
818.8	0.16722455	0.17006342	
819	0.16742545	0.17010817	
819.2	0.16718433	0.1701529	
819.4	0.16741144	0.17019761	
819.6	0.16736572	0.1702423	
819.8	0.16794809	0.17028697	
820	0.16923886	0.17033162	
820.2	0.16941578	0.17037626	
820.4	0.16914285	0.17042087	
820.6	0.16944615	0.17046547	
820.8	0.1688552	0.17051005	
821	0.16793586	0.17055461	
821.2	0.16777698	0.17059915	
821.4	0.16744657	0.17064367	
821.6	0.16711316	0.17068817	
821.8	0.16692684	0.17073266	
822	0.16704009	0.17077712	
822.2	0.16660626	0.17082157	
822.4	0.16658224	0.170866	
822.6	0.16623029	0.17091041	
822.8	0.16648716	0.1709548	
823	0.1661093	0.17099917	
823.2	0.16591892	0.17104352	
823.4	0.16603315	0.17108786	
823.6	0.16587653	0.17113218	
823.8	0.16597745	0.17117647	
824	0.16631988	0.17122075	
824.2	0.16658988	0.17126501	
824.4	0.16719175	0.17130926	
824.6	0.16762531	0.17135348	
824.8	0.16747583	0.17139769	
825	0.16830928	0.17144187	
825.2	0.16863753	0.17148604	
825.4	0.16879642	0.17153019	
825.6	0.16889519	0.17157432	
825.8	0.16900522	0.17161843	
826	0.16981253	0.17166253	
826.2	0.16968651	0.1717066	
826.4	0.17015711	0.17175066	
826.6	0.17040416	0.1717947	
826.8	0.17052603	0.17183872	
827	0.17012118	0.17188272	
827.2	0.16987953	0.17192671	
827.4	0.16907446	0.17197067	
827.6	0.1682806	0.17201462	
827.8	0.1684897	0.17205854	
828	0.16883736	0.17210245	
828.2	0.16913282	0.17214635	
828.4	0.16954739	0.17219022	
828.6	0.16929038	0.17223407	
828.8	0.16892394	0.17227791	
829	0.1696031	0.17232173	
829.2	0.16941597	0.17236552	
829.4	0.16923073	0.17240931	
829.6	0.16881044	0.17245307	
829.8	0.16848545	0.17249681	
830	0.16843738	0.17254054	
830.2	0.16842435	0.17258424	
830.4	0.16868977	0.17262793	
830.6	0.16795203	0.1726716	
830.8	0.16738339	0.17271526	
831	0.16790397	0.17275889	
831.2	0.16721397	0.17280251	
831.4	0.16712805	0.1728461	
831.6	0.16724094	0.17288968	
831.8	0.16751046	0.17293324	
832	0.16758227	0.17297679	
832.2	0.16786397	0.17302031	
832.4	0.16785493	0.17306382	
832.6	0.16752349	0.1731073	
832.8	0.16739569	0.17315077	
833	0.16782123	0.17319422	
833.2	0.16781669	0.17323766	
833.4	0.16786356	0.17328107	
833.6	0.16821804	0.17332447	
833.8	0.16856101	0.17336785	
834	0.1689979	0.17341121	
834.2	0.16933073	0.17345455	
834.4	0.16933477	0.17349787	
834.6	0.16957261	0.17354118	
834.8	0.1704803	0.17358447	
835	0.17119055	0.17362774	
835.2	0.17067486	0.17367099	
835.4	0.1711228	0.17371422	
835.6	0.17091994	0.17375744	
835.8	0.17043189	0.17380063	
836	0.17029757	0.17384381	
836.2	0.17001051	0.17388697	
836.4	0.16944037	0.17393011	
836.6	0.16921228	0.17397324	
836.8	0.16884127	0.17401634	
837	0.16901588	0.17405943	
837.2	0.16922987	0.1741025	
837.4	0.16934529	0.17414555	
837.6	0.16951168	0.17418859	
837.8	0.17007581	0.1742316	
838	0.17070344	0.1742746	
838.2	0.17084243	0.17431758	
838.4	0.17202549	0.17436054	
838.6	0.17201095	0.17440349	
838.8	0.17206972	0.17444641	
839	0.17174674	0.17448932	
839.2	0.1717824	0.17453221	
839.4	0.17210658	0.17457508	
839.6	0.17193726	0.17461794	
839.8	0.17147096	0.17466077	
840	0.17148545	0.17470359	
840.2	0.17153266	0.17474639	
840.4	0.17122136	0.17478917	
840.6	0.17070073	0.17483193	
840.8	0.17079381	0.17487468	
841	0.17046487	0.17491741	
841.2	0.17072015	0.17496012	
841.4	0.1705472	0.17500281	
841.6	0.17095075	0.17504549	
841.8	0.1716631	0.17508814	
842	0.17188319	0.17513078	
842.2	0.17192767	0.1751734	
842.4	0.17284834	0.175216	
842.6	0.17216986	0.17525859	
842.8	0.17267604	0.17530115	
843	0.172585	0.1753437	
843.2	0.17285586	0.17538624	
843.4	0.17279573	0.17542875	
843.6	0.17283865	0.17547124	
843.8	0.17233512	0.17551372	
844	0.17211738	0.17555618	
844.2	0.17176553	0.17559862	
844.4	0.17134741	0.17564105	
844.6	0.17045785	0.17568345	
844.8	0.17039773	0.17572584	
845	0.16998271	0.17576821	
845.2	0.1701335	0.17581057	
845.4	0.169776	0.1758529	
845.6	0.17033066	0.17589522	
845.8	0.1707008	0.17593752	
846	0.17103707	0.1759798	
846.2	0.1713526	0.17602207	
846.4	0.17174119	0.17606431	
846.6	0.17169076	0.17610654	
846.8	0.17231001	0.17614875	
847	0.17201968	0.17619095	
847.2	0.17248948	0.17623312	
847.4	0.17263005	0.17627528	
847.6	0.17289327	0.17631742	
847.8	0.17244633	0.17635954	
848	0.17213776	0.17640165	
848.2	0.17177137	0.17644374	
848.4	0.17154074	0.17648581	
848.6	0.17122287	0.17652786	
848.8	0.17108856	0.17656989	
849	0.1716034	0.17661191	
849.2	0.17156328	0.17665391	
849.4	0.17197141	0.17669589	
849.6	0.17190877	0.17673785	
849.8	0.17208295	0.1767798	
850	0.17140226	0.17682173	
850.2	0.1714852	0.17686364	
850.4	0.17136063	0.17690553	
850.6	0.1717103	0.17694741	
850.8	0.17161908	0.17698927	
851	0.17149921	0.17703111	
851.2	0.17173853	0.17707293	
851.4	0.17176198	0.17711474	
851.6	0.17198834	0.17715653	
851.8	0.17198965	0.1771983	
852	0.17213873	0.17724005	
852.2	0.17239618	0.17728179	
852.4	0.17345919	0.1773235	
852.6	0.1732713	0.17736521	
852.8	0.17374703	0.17740689	
853	0.17466544	0.17744855	
853.2	0.17425418	0.1774902	
853.4	0.17432726	0.17753183	
853.6	0.17409672	0.17757345	
853.8	0.17363873	0.17761504	
854	0.17291631	0.17765662	
854.2	0.17332085	0.17769818	
854.4	0.17306723	0.17773972	
854.6	0.17302	0.17778125	
854.8	0.17319044	0.17782276	
855	0.17274818	0.17786425	
855.2	0.17263749	0.17790572	
855.4	0.17299147	0.17794718	
855.6	0.17320408	0.17798862	
855.8	0.17322241	0.17803004	
856	0.17351729	0.17807145	
856.2	0.17317279	0.17811283	
856.4	0.17349201	0.1781542	
856.6	0.17275155	0.17819555	
856.8	0.17336786	0.17823689	
857	0.17304766	0.17827821	
857.2	0.17209337	0.17831951	
857.4	0.17212418	0.17836079	
857.6	0.17198678	0.17840205	
857.8	0.17122678	0.1784433	
858	0.17176759	0.17848453	
858.2	0.17216184	0.17852575	
858.4	0.17182756	0.17856694	
858.6	0.17214997	0.17860812	
858.8	0.17239454	0.17864928	
859	0.17251723	0.17869043	
859.2	0.17283371	0.17873156	
859.4	0.17312982	0.17877267	
859.6	0.17321378	0.17881376	
859.8	0.1729109	0.17885483	
860	0.17314568	0.17889589	
860.2	0.17283865	0.17893693	
860.4	0.17317275	0.17897796	
860.6	0.1729297	0.17901896	
860.8	0.17294748	0.17905995	
861	0.17276209	0.17910092	
861.2	0.17292321	0.17914188	
861.4	0.17355213	0.17918282	
861.6	0.17416387	0.17922374	
861.8	0.1746855	0.17926464	
862	0.17577398	0.17930553	
862.2	0.17592122	0.1793464	
862.4	0.17595754	0.17938725	
862.6	0.17707546	0.17942808	
862.8	0.17760462	0.1794689	
863	0.1778186	0.1795097	
863.2	0.17769037	0.17955049	
863.4	0.17793745	0.17959125	
863.6	0.17755503	0.179632	
863.8	0.17692629	0.17967273	
864	0.17650952	0.17971345	
864.2	0.17604528	0.17975415	
864.4	0.1750087	0.17979483	
864.6	0.17421448	0.17983549	
864.8	0.17433207	0.17987614	
865	0.17456539	0.17991677	
865.2	0.17481597	0.17995738	
865.4	0.17482338	0.17999798	
865.6	0.17565542	0.18003855	
865.8	0.17586395	0.18007912	
866	0.17578261	0.18011966	
866.2	0.17588481	0.18016019	
866.4	0.17608674	0.1802007	
866.6	0.17630218	0.18024119	
866.8	0.17582122	0.18028167	
867	0.17569492	0.18032213	
867.2	0.17561309	0.18036257	
867.4	0.17537752	0.180403	
867.6	0.17511031	0.1804434	
867.8	0.17478922	0.1804838	
868	0.17490705	0.18052417	
868.2	0.17440073	0.18056453	
868.4	0.17373936	0.18060487	
868.6	0.17390699	0.18064519	
868.8	0.17433817	0.1806855	
869	0.17424025	0.18072579	
869.2	0.17461494	0.18076606	
869.4	0.1746729	0.18080632	
869.6	0.17475249	0.18084656	
869.8	0.17449264	0.18088678	
870	0.17423392	0.18092699	
870.2	0.17421504	0.18096718	
870.4	0.17443798	0.18100735	
870.6	0.17425156	0.1810475	
870.8	0.17422998	0.18108764	
871	0.1748108	0.18112776	
871.2	0.17519486	0.18116787	
871.4	0.17547263	0.18120796	
871.6	0.1760203	0.18124803	
871.8	0.17641784	0.18128808	
872	0.17627912	0.18132812	
872.2	0.1759854	0.18136814	
872.4	0.17617291	0.18140814	
872.6	0.17618592	0.18144813	
872.8	0.17649145	0.1814881	
873	0.17642467	0.18152805	
873.2	0.17639353	0.18156799	
873.4	0.17607087	0.18160791	
873.6	0.17551384	0.18164781	
873.8	0.1751945	0.1816877	
874	0.17472314	0.18172757	
874.2	0.17444035	0.18176742	
874.4	0.17472175	0.18180726	
874.6	0.17457035	0.18184708	
874.8	0.17490565	0.18188688	
875	0.1751539	0.18192667	
875.2	0.17490714	0.18196644	
875.4	0.1746983	0.18200619	
875.6	0.17501129	0.18204593	
875.8	0.17546064	0.18208565	
876	0.17528233	0.18212535	
876.2	0.17618572	0.18216503	
876.4	0.17633007	0.1822047	
876.6	0.17649127	0.18224436	
876.8	0.17692109	0.18228399	
877	0.17677287	0.18232361	
877.2	0.17675408	0.18236321	
877.4	0.17684988	0.1824028	
877.6	0.17673846	0.18244237	
877.8	0.17650281	0.18248192	
878	0.17661611	0.18252146	
878.2	0.17638541	0.18256098	
878.4	0.17669093	0.18260048	
878.6	0.17660137	0.18263997	
878.8	0.17667432	0.18267944	
879	0.17635154	0.18271889	
879.2	0.17569339	0.18275833	
879.4	0.17597904	0.18279775	
879.6	0.17635645	0.18283716	
879.8	0.17632736	0.18287654	
880	0.17589435	0.18291591	
880.2	0.17596505	0.18295527	
880.4	0.1748863	0.18299461	
880.6	0.1750397	0.18303393	
880.8	0.17502482	0.18307323	
881	0.17484858	0.18311252	
881.2	0.17491909	0.18315179	
881.4	0.17490213	0.18319105	
881.6	0.17507385	0.18323029	
881.8	0.17570856	0.18326951	
882	0.17595838	0.18330872	
882.2	0.1760793	0.18334791	
882.4	0.17661262	0.18338708	
882.6	0.17647204	0.18342624	
882.8	0.1772523	0.18346538	
883	0.17741794	0.1835045	
883.2	0.17789071	0.18354361	
883.4	0.17874693	0.1835827	
883.6	0.17942012	0.18362177	
883.8	0.17901405	0.18366083	
884	0.17871927	0.18369987	
884.2	0.17927637	0.1837389	
884.4	0.17924708	0.18377791	
884.6	0.17962252	0.1838169	
884.8	0.17937926	0.18385588	
885	0.17911214	0.18389484	
885.2	0.17935439	0.18393378	
885.4	0.17950843	0.18397271	
885.6	0.18008919	0.18401162	
885.8	0.18037641	0.18405051	
886	0.17992723	0.18408939	
886.2	0.17985519	0.18412825	
886.4	0.18001647	0.1841671	
886.6	0.17966326	0.18420593	
886.8	0.17956393	0.18424474	
887	0.1793912	0.18428354	
887.2	0.17939619	0.18432232	
887.4	0.17899058	0.18436108	
887.6	0.17894054	0.18439983	
887.8	0.17826037	0.18443856	
888	0.17775773	0.18447728	
888.2	0.1779345	0.18451598	
888.4	0.17761957	0.18455466	
888.6	0.17782772	0.18459333	
888.8	0.1779094	0.18463198	
889	0.17807446	0.18467061	
889.2	0.17863301	0.18470923	
889.4	0.17901793	0.18474783	
889.6	0.17961361	0.18478642	
889.8	0.17957931	0.18482499	
890	0.18006149	0.18486354	
890.2	0.18015767	0.18490208	
890.4	0.18034775	0.1849406	
890.6	0.17999684	0.18497911	
890.8	0.17974915	0.1850176	
891	0.17949833	0.18505607	
891.2	0.17927446	0.18509453	
891.4	0.17894807	0.18513297	
891.6	0.17839788	0.18517139	
891.8	0.1778269	0.1852098	
892	0.17751755	0.18524819	
892.2	0.17772543	0.18528657	
892.4	0.17809739	0.18532493	
892.6	0.178419	0.18536327	
892.8	0.17871343	0.1854016	
893	0.17915435	0.18543991	
893.2	0.17960615	0.1854782	
893.4	0.17995878	0.18551648	
893.6	0.18027431	0.18555475	
893.8	0.18063129	0.18559299	
894	0.18061292	0.18563123	
894.2	0.18002815	0.18566944	
894.4	0.1798711	0.18570764	
894.6	0.17938203	0.18574582	
894.8	0.17892315	0.18578399	
895	0.1785553	0.18582214	
895.2	0.17841827	0.18586028	
895.4	0.17749371	0.1858984	
895.6	0.17663592	0.1859365	
895.8	0.17702133	0.18597459	
896	0.17721847	0.18601266	
896.2	0.17802838	0.18605071	
896.4	0.17808006	0.18608875	
896.6	0.17847603	0.18612678	
896.8	0.17897954	0.18616478	
897	0.17900542	0.18620277	
897.2	0.17956299	0.18624075	
897.4	0.17975406	0.18627871	
897.6	0.17986146	0.18631665	
897.8	0.18014536	0.18635458	
898	0.17982464	0.18639249	
898.2	0.17939461	0.18643039	
898.4	0.17951805	0.18646827	
898.6	0.1789791	0.18650613	
898.8	0.17912396	0.18654398	
899	0.17905008	0.18658181	
899.2	0.17905215	0.18661963	
899.4	0.17884879	0.18665743	
899.6	0.17918028	0.18669521	
899.8	0.18001254	0.18673298	
900	0.18072585	0.18677074	
900.2	0.18140974	0.18680847	
900.4	0.1812727	0.18684619	
900.6	0.18170152	0.1868839	
900.8	0.18160182	0.18692159	
901	0.18189615	0.18695926	
901.2	0.18204653	0.18699692	
901.4	0.18208608	0.18703456	
901.6	0.18189701	0.18707219	
901.8	0.18242833	0.1871098	
902	0.18224438	0.1871474	
902.2	0.18176427	0.18718497	
902.4	0.1819247	0.18722254	
902.6	0.18171567	0.18726009	
902.8	0.18156952	0.18729762	
903	0.18160117	0.18733513	
903.2	0.1815757	0.18737263	
903.4	0.18134897	0.18741012	
903.6	0.18142381	0.18744759	
903.8	0.18163947	0.18748504	
904	0.18160717	0.18752248	
904.2	0.18146978	0.1875599	
904.4	0.18150972	0.18759731	
904.6	0.1811433	0.1876347	
904.8	0.18119043	0.18767207	
905	0.18151312	0.18770943	
905.2	0.18174058	0.18774677	
905.4	0.18237052	0.1877841	
905.6	0.1823209	0.18782141	
905.8	0.18243833	0.18785871	
906	0.18215574	0.18789599	
906.2	0.18219618	0.18793326	
906.4	0.18284973	0.1879705	
906.6	0.18301387	0.18800774	
906.8	0.18281794	0.18804496	
907	0.1829822	0.18808216	
907.2	0.18261782	0.18811935	
907.4	0.18210758	0.18815652	
907.6	0.18201881	0.18819367	
907.8	0.18162293	0.18823081	
908	0.18134915	0.18826794	
908.2	0.1815087	0.18830505	
908.4	0.18156264	0.18834214	
908.6	0.1812002	0.18837922	
908.8	0.1817192	0.18841628	
909	0.18178281	0.18845333	
909.2	0.18204202	0.18849036	
909.4	0.18211291	0.18852737	
909.6	0.18210568	0.18856437	
909.8	0.18184266	0.18860136	
910	0.18236404	0.18863833	
910.2	0.18237202	0.18867528	
910.4	0.18301408	0.18871222	
910.6	0.18294754	0.18874914	
910.8	0.18252801	0.18878605	
911	0.182548	0.18882294	
911.2	0.1825907	0.18885982	
911.4	0.18280882	0.18889668	
911.6	0.18273167	0.18893352	
911.8	0.18231192	0.18897035	
912	0.18235749	0.18900717	
912.2	0.18278388	0.18904397	
912.4	0.18270268	0.18908075	
912.6	0.18231861	0.18911752	
912.8	0.18267477	0.18915427	
913	0.18273115	0.18919101	
913.2	0.18256188	0.18922773	
913.4	0.18292022	0.18926444	
913.6	0.18251002	0.18930113	
913.8	0.18161171	0.1893378	
914	0.18167758	0.18937446	
914.2	0.1814022	0.18941111	
914.4	0.18153333	0.18944774	
914.6	0.18128423	0.18948435	
914.8	0.18078607	0.18952095	
915	0.18109431	0.18955753	
915.2	0.18194303	0.1895941	
915.4	0.1822865	0.18963065	
915.6	0.1825216	0.18966719	
915.8	0.18225118	0.18970371	
916	0.18285399	0.18974022	
916.2	0.18374654	0.18977671	
916.4	0.18396574	0.18981319	
916.6	0.18415553	0.18984965	
916.8	0.1846629	0.18988609	
917	0.18474215	0.18992252	
917.2	0.18423195	0.18995894	
917.4	0.1840124	0.18999534	
917.6	0.18337057	0.19003172	
917.8	0.18350361	0.19006809	
918	0.18390388	0.19010444	
918.2	0.18431085	0.19014078	
918.4	0.1845131	0.19017711	
918.6	0.18438407	0.19021341	
918.8	0.1844731	0.19024971	
919	0.18482939	0.19028599	
919.2	0.18585457	0.19032225	
919.4	0.1856736	0.19035849	
919.6	0.18586448	0.19039473	
919.8	0.18561814	0.19043094	
920	0.18651774	0.19046715	
920.2	0.18693684	0.19050333	
920.4	0.18716617	0.1905395	
920.6	0.18668016	0.19057566	
920.8	0.18667342	0.1906118	
921	0.18605382	0.19064793	
921.2	0.18508896	0.19068404	
921.4	0.18505745	0.19072013	
921.6	0.18468113	0.19075621	
921.8	0.18464443	0.19079228	
922	0.18443702	0.19082833	
922.2	0.18433413	0.19086436	
922.4	0.18409105	0.19090038	
922.6	0.18404384	0.19093639	
922.8	0.18414299	0.19097238	
923	0.18379583	0.19100835	
923.2	0.18381009	0.19104431	
923.4	0.18352788	0.19108025	
923.6	0.18413454	0.19111618	
923.8	0.18490721	0.1911521	
924	0.18562701	0.191188	
924.2	0.18507012	0.19122388	
924.4	0.18532546	0.19125975	
924.6	0.18520605	0.1912956	
924.8	0.18579296	0.19133144	
925	0.18604124	0.19136726	
925.2	0.18617164	0.19140307	
925.4	0.18660614	0.19143887	
925.6	0.1862718	0.19147465	
925.8	0.18629903	0.19151041	
926	0.18607868	0.19154616	
926.2	0.18561622	0.19158189	
926.4	0.1856223	0.19161761	
926.6	0.18575742	0.19165331	
926.8	0.18567956	0.191689	
927	0.1851871	0.19172468	
927.2	0.18516404	0.19176034	
927.4	0.18541894	0.19179598	
927.6	0.18612914	0.19183161	
927.8	0.18641498	0.19186722	
928	0.18547542	0.19190282	
928.2	0.18460736	0.1919384	
928.4	0.18479198	0.19197397	
928.6	0.18495416	0.19200953	
928.8	0.18513016	0.19204507	
929	0.18559521	0.19208059	
929.2	0.18561491	0.1921161	
929.4	0.18568482	0.1921516	
929.6	0.18517499	0.19218708	
929.8	0.18495123	0.19222254	
930	0.1851011	0.19225799	
930.2	0.18524176	0.19229343	
930.4	0.18585504	0.19232885	
930.6	0.18620277	0.19236425	
930.8	0.18678988	0.19239964	
931	0.18675924	0.19243502	
931.2	0.18755031	0.19247038	
931.4	0.18749149	0.19250572	
931.6	0.18795982	0.19254105	
931.8	0.18759184	0.19257637	
932	0.18653658	0.19261167	
932.2	0.18720168	0.19264696	
932.4	0.18751492	0.19268223	
932.6	0.18750354	0.19271749	
932.8	0.18811439	0.19275273	
933	0.18819467	0.19278796	
933.2	0.18838418	0.19282317	
933.4	0.1887638	0.19285837	
933.6	0.18918741	0.19289355	
933.8	0.18977166	0.19292872	
934	0.19036108	0.19296387	
934.2	0.19020785	0.19299901	
934.4	0.18955658	0.19303414	
934.6	0.1888292	0.19306925	
934.8	0.18861366	0.19310434	
935	0.18756312	0.19313942	
935.2	0.18708279	0.19317449	
935.4	0.18629568	0.19320954	
935.6	0.1863554	0.19324457	
935.8	0.1859327	0.19327959	
936	0.18536847	0.1933146	
936.2	0.18561749	0.19334959	
936.4	0.1852462	0.19338457	
936.6	0.18537545	0.19341953	
936.8	0.18589065	0.19345448	
937	0.18557232	0.19348941	
937.2	0.18629694	0.19352433	
937.4	0.18725216	0.19355923	
937.6	0.18775932	0.19359412	
937.8	0.18802148	0.193629	
938	0.18792769	0.19366386	
938.2	0.18721848	0.1936987	
938.4	0.18693188	0.19373353	
938.6	0.18684109	0.19376835	
938.8	0.18628166	0.19380315	
939	0.18548196	0.19383794	
939.2	0.1853556	0.19387271	
939.4	0.18546699	0.19390747	
939.6	0.18548281	0.19394221	
939.8	0.18550568	0.19397694	
940	0.18521556	0.19401165	
940.2	0.18518292	0.19404635	
940.4	0.1853441	0.19408104	
940.6	0.18536252	0.19411571	
940.8	0.18519204	0.19415036	
941	0.18530794	0.194185	
941.2	0.18536784	0.19421963	
941.4	0.18634349	0.19425424	
941.6	0.18628952	0.19428884	
941.8	0.18612337	0.19432342	
942	0.1857118	0.19435799	
942.2	0.18615408	0.19439255	
942.4	0.18684726	0.19442708	
942.6	0.18660235	0.19446161	
942.8	0.18603348	0.19449612	
943	0.18656185	0.19453062	
943.2	0.18673585	0.1945651	
943.4	0.18698222	0.19459957	
943.6	0.18753851	0.19463402	
943.8	0.18805052	0.19466846	
944	0.1879066	0.19470288	
944.2	0.18759246	0.19473729	
944.4	0.18796263	0.19477168	
944.6	0.18745228	0.19480606	
944.8	0.18715221	0.19484043	
945	0.18699009	0.19487478	
945.2	0.18666374	0.19490912	
945.4	0.18731997	0.19494344	
945.6	0.18626372	0.19497775	
945.8	0.18623088	0.19501204	
946	0.18651495	0.19504632	
946.2	0.18678524	0.19508059	
946.4	0.18738583	0.19511484	
946.6	0.18754457	0.19514908	
946.8	0.18830983	0.1951833	
947	0.18919653	0.19521751	
947.2	0.18916367	0.1952517	
947.4	0.18976062	0.19528588	
947.6	0.19022953	0.19532004	
947.8	0.19041981	0.19535419	
948	0.19044724	0.19538833	
948.2	0.19045893	0.19542245	
948.4	0.19098005	0.19545656	
948.6	0.19057123	0.19549065	
948.8	0.19043397	0.19552473	
949	0.19071004	0.1955588	
949.2	0.19057518	0.19559285	
949.4	0.19024762	0.19562688	
949.6	0.18968006	0.1956609	
949.8	0.19009641	0.19569491	
950	0.19020701	0.1957289	
950.2	0.19059854	0.19576288	
950.4	0.19119018	0.19579685	
950.6	0.1913973	0.1958308	
950.8	0.19176772	0.19586473	
951	0.19173941	0.19589866	
951.2	0.19173768	0.19593256	
951.4	0.1916754	0.19596646	
951.6	0.19179937	0.19600034	
951.8	0.19153966	0.1960342	
952	0.1916347	0.19606805	
952.2	0.19130107	0.19610189	
952.4	0.19107739	0.19613571	
952.6	0.19102878	0.19616952	
952.8	0.19073605	0.19620331	
953	0.19082429	0.19623709	
953.2	0.19059296	0.19627086	
953.4	0.19015202	0.19630461	
953.6	0.19081942	0.19633835	
953.8	0.19061828	0.19637207	
954	0.19077324	0.19640578	
954.2	0.19104057	0.19643947	
954.4	0.19052938	0.19647315	
954.6	0.19072169	0.19650682	
954.8	0.19076816	0.19654047	
955	0.19084652	0.19657411	
955.2	0.19099369	0.19660774	
955.4	0.19078012	0.19664135	
955.6	0.19084821	0.19667494	
955.8	0.19098723	0.19670852	
956	0.1906815	0.19674209	
956.2	0.19065053	0.19677565	
956.4	0.19053526	0.19680919	
956.6	0.19134075	0.19684271	
956.8	0.19148417	0.19687622	
957	0.1918519	0.19690972	
957.2	0.1919595	0.1969432	
957.4	0.19185268	0.19697667	
957.6	0.19214656	0.19701013	
957.8	0.19199532	0.19704357	
958	0.19230233	0.197077	
958.2	0.19283685	0.19711041	
958.4	0.19264707	0.19714381	
958.6	0.19268617	0.1971772	
958.8	0.19259402	0.19721057	
959	0.1920854	0.19724392	
959.2	0.19150621	0.19727727	
959.4	0.19078448	0.1973106	
959.6	0.190833	0.19734391	
959.8	0.1911406	0.19737721	
960	0.1901948	0.1974105	
960.2	0.19021966	0.19744377	
960.4	0.19030087	0.19747703	
960.6	0.19058312	0.19751028	
960.8	0.19093767	0.19754351	
961	0.1913194	0.19757673	
961.2	0.19165826	0.19760993	
961.4	0.19164855	0.19764312	
961.6	0.19178934	0.1976763	
961.8	0.19225922	0.19770946	
962	0.19250135	0.19774261	
962.2	0.19340507	0.19777574	
962.4	0.19286955	0.19780886	
962.6	0.19234748	0.19784197	
962.8	0.19265698	0.19787506	
963	0.19195909	0.19790814	
963.2	0.19205067	0.1979412	
963.4	0.19278492	0.19797425	
963.6	0.19296806	0.19800729	
963.8	0.19294651	0.19804031	
964	0.19260143	0.19807332	
964.2	0.19322652	0.19810632	
964.4	0.19359634	0.1981393	
964.6	0.19324619	0.19817227	
964.8	0.19404228	0.19820522	
965	0.19381329	0.19823816	
965.2	0.19323708	0.19827109	
965.4	0.19287099	0.198304	
965.6	0.19250573	0.1983369	
965.8	0.19265641	0.19836978	
966	0.1930543	0.19840265	
966.2	0.19295241	0.19843551	
966.4	0.19248783	0.19846835	
966.6	0.19266934	0.19850118	
966.8	0.19324997	0.198534	
967	0.19296846	0.1985668	
967.2	0.19305149	0.19859959	
967.4	0.19335359	0.19863236	
967.6	0.19302876	0.19866512	
967.8	0.19334979	0.19869787	
968	0.19363517	0.1987306	
968.2	0.19392319	0.19876332	
968.4	0.19321442	0.19879603	
968.6	0.19294187	0.19882872	
968.8	0.19304319	0.1988614	
969	0.19250967	0.19889406	
969.2	0.19255993	0.19892672	
969.4	0.19273005	0.19895935	
969.6	0.19279963	0.19899198	
969.8	0.19288387	0.19902459	
970	0.19357518	0.19905718	
970.2	0.19370816	0.19908976	
970.4	0.19437666	0.19912233	
970.6	0.19446831	0.19915489	
970.8	0.19436177	0.19918743	
971	0.19475073	0.19921996	
971.2	0.19428713	0.19925247	
971.4	0.19445518	0.19928497	
971.6	0.1939758	0.19931746	
971.8	0.1942592	0.19934993	
972	0.19381337	0.19938239	
972.2	0.19366658	0.19941484	
972.4	0.19355501	0.19944727	
972.6	0.19328645	0.19947969	
972.8	0.19317283	0.1995121	
973	0.19319651	0.19954449	
973.2	0.19331699	0.19957687	
973.4	0.19294094	0.19960923	
973.6	0.19315741	0.19964158	
973.8	0.19366946	0.19967392	
974	0.19480412	0.19970624	
974.2	0.19481644	0.19973855	
974.4	0.19494666	0.19977085	
974.6	0.19464628	0.19980313	
974.8	0.19479347	0.1998354	
975	0.19466179	0.19986766	
975.2	0.19414473	0.1998999	
975.4	0.19383611	0.19993213	
975.6	0.19348837	0.19996434	
975.8	0.19395578	0.19999655	
976	0.19370096	0.20002873	
976.2	0.19362854	0.20006091	
976.4	0.19350013	0.20009307	
976.6	0.19293776	0.20012522	
976.8	0.19321349	0.20015735	
977	0.19350652	0.20018947	
977.2	0.19337267	0.20022158	
977.4	0.19347219	0.20025368	
977.6	0.19406032	0.20028576	
977.8	0.19450156	0.20031782	
978	0.19442091	0.20034988	
978.2	0.19427667	0.20038192	
978.4	0.19444316	0.20041394	
978.6	0.19426854	0.20044596	
978.8	0.1944823	0.20047796	
979	0.19468252	0.20050994	
979.2	0.19533965	0.20054192	
979.4	0.19525287	0.20057388	
979.6	0.19550845	0.20060582	
979.8	0.19572095	0.20063775	
980	0.19582642	0.20066967	
980.2	0.19623434	0.20070158	
980.4	0.19660824	0.20073347	
980.6	0.19665469	0.20076535	
980.8	0.1973778	0.20079722	
981	0.19779943	0.20082907	
981.2	0.19729426	0.20086091	
981.4	0.19748399	0.20089274	
981.6	0.19745409	0.20092455	
981.8	0.19728412	0.20095635	
982	0.19729508	0.20098813	
982.2	0.19707424	0.2010199	
982.4	0.19699772	0.20105166	
982.6	0.19690134	0.20108341	
982.8	0.19678312	0.20111514	
983	0.19690053	0.20114686	
983.2	0.19669735	0.20117857	
983.4	0.19645639	0.20121026	
983.6	0.19629767	0.20124194	
983.8	0.19614224	0.2012736	
984	0.19607882	0.20130526	
984.2	0.19612662	0.2013369	
984.4	0.19588786	0.20136852	
984.6	0.19565297	0.20140014	
984.8	0.19663913	0.20143174	
985	0.19660582	0.20146332	
985.2	0.19600622	0.20149489	
985.4	0.19667681	0.20152645	
985.6	0.19691313	0.201558	
985.8	0.19711544	0.20158953	
986	0.19715258	0.20162105	
986.2	0.19736045	0.20165256	
986.4	0.19796492	0.20168405	
986.6	0.19781729	0.20171554	
986.8	0.19776744	0.201747	
987	0.19757348	0.20177846	
987.2	0.19755756	0.2018099	
987.4	0.19756794	0.20184132	
987.6	0.19723047	0.20187274	
987.8	0.19694722	0.20190414	
988	0.19682213	0.20193553	
988.2	0.19652598	0.2019669	
988.4	0.19625906	0.20199827	
988.6	0.1961063	0.20202961	
988.8	0.19641945	0.20206095	
989	0.19581648	0.20209227	
989.2	0.1955502	0.20212358	
989.4	0.19557677	0.20215488	
989.6	0.19492484	0.20218616	
989.8	0.19485025	0.20221743	
990	0.19487552	0.20224869	
990.2	0.19526471	0.20227993	
990.4	0.19515487	0.20231116	
990.6	0.19539856	0.20234238	
990.8	0.19587795	0.20237358	
991	0.19599146	0.20240477	
991.2	0.19633313	0.20243595	
991.4	0.19696569	0.20246712	
991.6	0.19704678	0.20249827	
991.8	0.19755467	0.20252941	
992	0.1981432	0.20256053	
992.2	0.1985283	0.20259165	
992.4	0.1986135	0.20262275	
992.6	0.19883377	0.20265383	
992.8	0.19863713	0.20268491	
993	0.19861941	0.20271597	
993.2	0.19783118	0.20274701	
993.4	0.1976004	0.20277805	
993.6	0.19752651	0.20280907	
993.8	0.19782789	0.20284008	
994	0.197585	0.20287107	
994.2	0.19780427	0.20290206	
994.4	0.19742959	0.20293303	
994.6	0.19805335	0.20296398	
994.8	0.19816639	0.20299492	
995	0.19824842	0.20302586	
995.2	0.19810364	0.20305677	
995.4	0.19833513	0.20308768	
995.6	0.19855396	0.20311857	
995.8	0.19889477	0.20314945	
996	0.19914746	0.20318031	
996.2	0.19888641	0.20321117	
996.4	0.19802279	0.20324201	
996.6	0.19758897	0.20327283	
996.8	0.19679561	0.20330365	
997	0.19674591	0.20333445	
997.2	0.19638384	0.20336524	
997.4	0.19664611	0.20339601	
997.6	0.19610579	0.20342677	
997.8	0.19573886	0.20345752	
998	0.19552685	0.20348826	
998.2	0.19585541	0.20351898	
998.4	0.19593895	0.20354969	
998.6	0.19694597	0.20358039	
998.8	0.19768289	0.20361108	
999	0.19808875	0.20364175	
999.2	0.19836385	0.20367241	
999.4	0.19888017	0.20370305	
999.6	0.19942127	0.20373369	
999.8	0.19972246	0.20376431	
1000	0.19983185	0.20379491	
1000.2	0.19938416	0.20382551	
1000.4	0.19957046	0.20385609	
1000.6	0.2002708	0.20388666	
1000.8	0.2002699	0.20391722	
1001	0.20083157	0.20394776	
1001.2	0.20077498	0.20397829	
1001.4	0.20079769	0.20400881	
1001.6	0.20025084	0.20403931	
1001.8	0.20004307	0.20406981	
1002	0.19965675	0.20410029	
1002.2	0.20012981	0.20413075	
1002.4	0.20064748	0.20416121	
1002.6	0.20037837	0.20419165	
1002.8	0.20032699	0.20422208	
1003	0.19997742	0.20425249	
1003.2	0.20010712	0.20428289	
1003.4	0.20036072	0.20431328	
1003.6	0.20010096	0.20434366	
1003.8	0.20017217	0.20437403	
1004	0.19950197	0.20440438	
1004.2	0.20030723	0.20443472	
1004.4	0.20092959	0.20446504	
1004.6	0.20096158	0.20449536	
1004.8	0.20038579	0.20452566	
1005	0.20036679	0.20455595	
1005.2	0.20019692	0.20458622	
1005.4	0.1995467	0.20461649	
1005.6	0.19910048	0.20464674	
1005.8	0.19862875	0.20467697	
1006	0.198562	0.2047072	
1006.2	0.19923516	0.20473741	
1006.4	0.1989794	0.20476761	
1006.6	0.1992216	0.2047978	
1006.8	0.19945256	0.20482797	
1007	0.19954948	0.20485813	
1007.2	0.19983129	0.20488828	
1007.4	0.1996164	0.20491842	
1007.6	0.19943197	0.20494854	
1007.8	0.19951974	0.20497865	
1008	0.20012132	0.20500875	
1008.2	0.20130262	0.20503883	
1008.4	0.20048582	0.20506891	
1008.6	0.20027023	0.20509897	
1008.8	0.20031405	0.20512902	
1009	0.20024814	0.20515905	
1009.2	0.19958338	0.20518907	
1009.4	0.19932302	0.20521908	
1009.6	0.19918875	0.20524908	
1009.8	0.19929065	0.20527907	
1010	0.1997139	0.20530904	
1010.2	0.20033396	0.205339	
1010.4	0.20066913	0.20536894	
1010.6	0.20148191	0.20539888	
1010.8	0.2009114	0.2054288	
1011	0.20085089	0.20545871	
1011.2	0.20065819	0.20548861	
1011.4	0.2005948	0.20551849	
1011.6	0.2010036	0.20554836	
1011.8	0.20093465	0.20557822	
1012	0.20166602	0.20560807	
1012.2	0.2016641	0.2056379	
1012.4	0.20158683	0.20566772	
1012.6	0.20211298	0.20569753	
1012.8	0.20263389	0.20572733	
1013	0.20214073	0.20575711	
1013.2	0.20184794	0.20578689	
1013.4	0.2019793	0.20581665	
1013.6	0.20149838	0.20584639	
1013.8	0.20161731	0.20587613	
1014	0.20207716	0.20590585	
1014.2	0.20205325	0.20593556	
1014.4	0.20206185	0.20596525	
1014.6	0.20187591	0.20599494	
1014.8	0.20137602	0.20602461	
1015	0.20056704	0.20605427	
1015.2	0.2001355	0.20608392	
1015.4	0.19999666	0.20611355	
1015.6	0.19954032	0.20614317	
1015.8	0.19904034	0.20617278	
1016	0.19958218	0.20620238	
1016.2	0.19974533	0.20623196	
1016.4	0.20030971	0.20626154	
1016.6	0.20106388	0.2062911	
1016.8	0.20147874	0.20632064	
1017	0.20155415	0.20635018	
1017.2	0.20181011	0.2063797	
1017.4	0.20181158	0.20640921	
1017.6	0.20205031	0.20643871	
1017.8	0.20229024	0.2064682	
1018	0.20309701	0.20649767	
1018.2	0.20347332	0.20652713	
1018.4	0.20405129	0.20655658	
1018.6	0.20440815	0.20658602	
1018.8	0.20422639	0.20661544	
1019	0.20388284	0.20664485	
1019.2	0.20433074	0.20667425	
1019.4	0.20454582	0.20670364	
1019.6	0.20435389	0.20673301	
1019.8	0.20409975	0.20676237	
1020	0.20416873	0.20679172	
1020.2	0.20365147	0.20682106	
1020.4	0.20330724	0.20685039	
1020.6	0.20314719	0.2068797	
1020.8	0.20230834	0.206909	
1021	0.20188849	0.20693829	
1021.2	0.20111061	0.20696756	
1021.4	0.2005342	0.20699683	
1021.6	0.20008217	0.20702608	
1021.8	0.19966205	0.20705532	
1022	0.20004667	0.20708455	
1022.2	0.20021666	0.20711376	
1022.4	0.20025167	0.20714296	
1022.6	0.20117775	0.20717215	
1022.8	0.20129634	0.20720133	
1023	0.20202529	0.2072305	
1023.2	0.2022017	0.20725965	
1023.4	0.20277152	0.20728879	
1023.6	0.20268704	0.20731792	
1023.8	0.20207396	0.20734704	
1024	0.20182716	0.20737614	
1024.2	0.20140829	0.20740523	
1024.4	0.20099117	0.20743431	
1024.6	0.20088243	0.20746338	
1024.8	0.20034622	0.20749244	
1025	0.20047926	0.20752148	
1025.2	0.20041604	0.20755051	
1025.4	0.20006774	0.20757953	
1025.6	0.20008374	0.20760854	
1025.8	0.20053615	0.20763753	
1026	0.20043354	0.20766652	
1026.2	0.20057305	0.20769549	
1026.4	0.20130251	0.20772445	
1026.6	0.20201311	0.20775339	
1026.8	0.20201533	0.20778233	
1027	0.20197288	0.20781125	
1027.2	0.20212191	0.20784016	
1027.4	0.20279428	0.20786906	
1027.6	0.20209651	0.20789794	
1027.8	0.2017104	0.20792682	
1028	0.20169319	0.20795568	
1028.2	0.20148838	0.20798453	
1028.4	0.2010835	0.20801336	
1028.6	0.20146997	0.20804219	
1028.8	0.20132554	0.208071	
1029	0.20134246	0.2080998	
1029.2	0.20177878	0.20812859	
1029.4	0.20228228	0.20815737	
1029.6	0.20300163	0.20818613	
1029.8	0.20329381	0.20821488	
1030	0.20301857	0.20824363	
1030.2	0.203628	0.20827235	
1030.4	0.20390146	0.20830107	
1030.6	0.2038888	0.20832977	
1030.8	0.20378979	0.20835847	
1031	0.20385272	0.20838715	
1031.2	0.20454499	0.20841581	
1031.4	0.20431201	0.20844447	
1031.6	0.20427663	0.20847312	
1031.8	0.20444553	0.20850175	
1032	0.20418188	0.20853037	
1032.2	0.20427538	0.20855898	
1032.4	0.20379081	0.20858757	
1032.6	0.20401923	0.20861616	
1032.8	0.20379804	0.20864473	
1033	0.20373143	0.20867329	
1033.2	0.20440006	0.20870184	
1033.4	0.20464478	0.20873037	
1033.6	0.20412434	0.2087589	
1033.8	0.20356862	0.20878741	
1034	0.20310874	0.20881591	
1034.2	0.20285965	0.2088444	
1034.4	0.20224835	0.20887287	
1034.6	0.20227083	0.20890134	
1034.8	0.20211386	0.20892979	
1035	0.20226774	0.20895823	
1035.2	0.20242534	0.20898666	
1035.4	0.20258639	0.20901508	
1035.6	0.20294714	0.20904348	
1035.8	0.20300337	0.20907187	
1036	0.20294816	0.20910026	
1036.2	0.20335776	0.20912862	
1036.4	0.20254257	0.20915698	
1036.6	0.20284335	0.20918533	
1036.8	0.20283152	0.20921366	
1037	0.2030098	0.20924198	
1037.2	0.20265047	0.20927029	
1037.4	0.20231053	0.20929859	
1037.6	0.20210944	0.20932688	
1037.8	0.20209715	0.20935515	
1038	0.20204298	0.20938341	
1038.2	0.2016382	0.20941166	
1038.4	0.20153498	0.2094399	
1038.6	0.20197932	0.20946813	
1038.8	0.20257039	0.20949634	
1039	0.20282891	0.20952454	
1039.2	0.20298481	0.20955273	
1039.4	0.20303852	0.20958091	
1039.6	0.20326402	0.20960908	
1039.8	0.20359079	0.20963724	
1040	0.20328776	0.20966538	
1040.2	0.20335304	0.20969351	
1040.4	0.20309235	0.20972163	
1040.6	0.20347771	0.20974974	
1040.8	0.20358607	0.20977784	
1041	0.20381171	0.20980592	
1041.2	0.20430986	0.209834	
1041.4	0.20485088	0.20986206	
1041.6	0.20574769	0.20989011	
1041.8	0.20535646	0.20991814	
1042	0.20576735	0.20994617	
1042.2	0.20558041	0.20997418	
1042.4	0.20595336	0.21000219	
1042.6	0.20600296	0.21003018	
1042.8	0.20659366	0.21005816	
1043	0.20561002	0.21008612	
1043.2	0.20488397	0.21011408	
1043.4	0.20459195	0.21014202	
1043.6	0.20418951	0.21016995	
1043.8	0.20341053	0.21019787	
1044	0.20282053	0.21022578	
1044.2	0.2028223	0.21025368	
1044.4	0.20233765	0.21028157	
1044.6	0.2024324	0.21030944	
1044.8	0.20276068	0.2103373	
1045	0.20314509	0.21036515	
1045.2	0.20422377	0.21039299	
1045.4	0.20439388	0.21042082	
1045.6	0.20480379	0.21044863	
1045.8	0.20482641	0.21047643	
1046	0.20594647	0.21050423	
1046.2	0.20571129	0.21053201	
1046.4	0.20604259	0.21055977	
1046.6	0.20591542	0.21058753	
1046.8	0.2057049	0.21061528	
1047	0.20475922	0.21064301	
1047.2	0.2050597	0.21067073	
1047.4	0.20526068	0.21069844	
1047.6	0.20501781	0.21072614	
1047.8	0.20461304	0.21075383	
1048	0.20518375	0.2107815	
1048.2	0.20551468	0.21080917	
1048.4	0.20593772	0.21083682	
1048.6	0.20647031	0.21086446	
1048.8	0.20672444	0.21089209	
1049	0.20662528	0.2109197	
1049.2	0.20682456	0.21094731	
1049.4	0.20706374	0.2109749	
1049.6	0.20691631	0.21100249	
1049.8	0.20746575	0.21103006	
1050	0.20825226	0.21105762	
1050.2	0.20776536	0.21108517	
1050.4	0.2074502	0.2111127	
1050.6	0.20739094	0.21114023	
1050.8	0.20677578	0.21116774	
1051	0.20711018	0.21119524	
1051.2	0.20786468	0.21122273	
1051.4	0.20761165	0.21125021	
1051.6	0.20755304	0.21127768	
1051.8	0.20738289	0.21130513	
1052	0.20767249	0.21133258	
1052.2	0.20748439	0.21136001	
1052.4	0.20675434	0.21138743	
1052.6	0.2060208	0.21141484	
1052.8	0.20569126	0.21144224	
1053	0.20528008	0.21146962	
1053.2	0.20512991	0.211497	
1053.4	0.20542672	0.21152436	
1053.6	0.2054643	0.21155171	
1053.8	0.20605617	0.21157905	
1054	0.20612422	0.21160638	
1054.2	0.20611572	0.2116337	
1054.4	0.20629713	0.21166101	
1054.6	0.20635624	0.2116883	
1054.8	0.2061354	0.21171559	
1055	0.2069272	0.21174286	
1055.2	0.20697439	0.21177012	
1055.4	0.20702198	0.21179737	
1055.6	0.20743404	0.2118246	
1055.8	0.20737402	0.21185183	
1056	0.20671068	0.21187905	
1056.2	0.20610348	0.21190625	
1056.4	0.20539264	0.21193344	
1056.6	0.2058005	0.21196062	
1056.8	0.20589347	0.21198779	
1057	0.20551794	0.21201495	
1057.2	0.2053679	0.21204209	
1057.4	0.20502372	0.21206923	
1057.6	0.20502719	0.21209635	
1057.8	0.20444992	0.21212346	
1058	0.20450828	0.21215056	
1058.2	0.20452011	0.21217765	
1058.4	0.20404821	0.21220473	
1058.6	0.20381453	0.2122318	
1058.8	0.20471134	0.21225885	
1059	0.20503275	0.2122859	
1059.2	0.20538995	0.21231293	
1059.4	0.20597764	0.21233995	
1059.6	0.2065868	0.21236696	
1059.8	0.20669841	0.21239396	
1060	0.20609963	0.21242095	
1060.2	0.20610841	0.21244792	
1060.4	0.20647447	0.21247489	
1060.6	0.2070429	0.21250184	
1060.8	0.20680791	0.21252878	
1061	0.20663521	0.21255571	
1061.2	0.20655298	0.21258263	
1061.4	0.20649958	0.21260954	
1061.6	0.2068119	0.21263644	
1061.8	0.20706762	0.21266332	
1062	0.20710398	0.2126902	
1062.2	0.20712098	0.21271706	
1062.4	0.20724036	0.21274391	
1062.6	0.2074093	0.21277075	
1062.8	0.20777834	0.21279758	
1063	0.20711951	0.2128244	
1063.2	0.20728412	0.21285121	
1063.4	0.20674368	0.212878	
1063.6	0.20689938	0.21290478	
1063.8	0.20611708	0.21293156	
1064	0.20555493	0.21295832	
1064.2	0.20542193	0.21298507	
1064.4	0.20558071	0.21301181	
1064.6	0.20575352	0.21303854	
1064.8	0.20608941	0.21306525	
1065	0.205944	0.21309196	
1065.2	0.20636504	0.21311865	
1065.4	0.20692652	0.21314534	
1065.6	0.20773985	0.21317201	
1065.8	0.20830201	0.21319867	
1066	0.20820318	0.21322532	
1066.2	0.20865541	0.21325196	
1066.4	0.20876271	0.21327859	
1066.6	0.20888026	0.2133052	
1066.8	0.20916316	0.21333181	
1067	0.20891764	0.2133584	
1067.2	0.20884592	0.21338498	
1067.4	0.20828778	0.21341155	
1067.6	0.20858292	0.21343811	
1067.8	0.20845992	0.21346466	
1068	0.20822686	0.2134912	
1068.2	0.20831644	0.21351773	
1068.4	0.20828539	0.21354424	
1068.6	0.20854037	0.21357075	
1068.8	0.20864303	0.21359724	
1069	0.20791884	0.21362372	
1069.2	0.20882583	0.2136502	
1069.4	0.20871874	0.21367666	
1069.6	0.20884059	0.2137031	
1069.8	0.20844691	0.21372954	
1070	0.20838854	0.21375597	
1070.2	0.20793332	0.21378239	
1070.4	0.20798162	0.21380879	
1070.6	0.20820044	0.21383518	
1070.8	0.20798862	0.21386157	
1071	0.20801268	0.21388794	
1071.2	0.20788048	0.2139143	
1071.4	0.20807849	0.21394065	
1071.6	0.20845714	0.21396699	
1071.8	0.20846216	0.21399331	
1072	0.20818773	0.21401963	
1072.2	0.20839768	0.21404593	
1072.4	0.20817691	0.21407223	
1072.6	0.20865923	0.21409851	
1072.8	0.20888238	0.21412478	
1073	0.20952992	0.21415105	
1073.2	0.20977356	0.2141773	
1073.4	0.2091973	0.21420353	
1073.6	0.20920055	0.21422976	
1073.8	0.20911528	0.21425598	
1074	0.20967263	0.21428219	
1074.2	0.20945564	0.21430838	
1074.4	0.20991275	0.21433456	
1074.6	0.21054369	0.21436074	
1074.8	0.2103578	0.2143869	
1075	0.21131531	0.21441305	
1075.2	0.21127912	0.21443919	
1075.4	0.21074386	0.21446532	
1075.6	0.21020382	0.21449144	
1075.8	0.21029748	0.21451755	
1076	0.21014023	0.21454364	
1076.2	0.21013106	0.21456973	
1076.4	0.21000977	0.2145958	
1076.6	0.21011947	0.21462186	
1076.8	0.21010779	0.21464792	
1077	0.21005814	0.21467396	
1077.2	0.20914338	0.21469999	
1077.4	0.20894728	0.21472601	
1077.6	0.20918874	0.21475202	
1077.8	0.20912512	0.21477802	
1078	0.2096785	0.214804	
1078.2	0.20921918	0.21482998	
1078.4	0.20931171	0.21485594	
1078.6	0.20966458	0.2148819	
1078.8	0.20928741	0.21490784	
1079	0.20974508	0.21493377	
1079.2	0.2093543	0.2149597	
1079.4	0.209066	0.21498561	
1079.6	0.20948361	0.21501151	
1079.8	0.21027947	0.2150374	
1080	0.21025674	0.21506327	
1080.2	0.21056931	0.21508914	
1080.4	0.21085037	0.215115	
1080.6	0.21127177	0.21514084	
1080.8	0.21117138	0.21516668	
1081	0.21091404	0.2151925	
1081.2	0.21041377	0.21521832	
1081.4	0.210923	0.21524412	
1081.6	0.21099377	0.21526991	
1081.8	0.21088629	0.21529569	
1082	0.21081804	0.21532146	
1082.2	0.21024273	0.21534722	
1082.4	0.20951803	0.21537297	
1082.6	0.20921089	0.2153987	
1082.8	0.20875342	0.21542443	
1083	0.2093283	0.21545015	
1083.2	0.20937922	0.21547585	
1083.4	0.20951218	0.21550155	
1083.6	0.20981962	0.21552723	
1083.8	0.21031564	0.2155529	
1084	0.210246	0.21557856	
1084.2	0.21045438	0.21560421	
1084.4	0.21102734	0.21562986	
1084.6	0.21125642	0.21565548	
1084.8	0.21074335	0.2156811	
1085	0.21068996	0.21570671	
1085.2	0.21053449	0.21573231	
1085.4	0.21082677	0.2157579	
1085.6	0.2097176	0.21578347	
1085.8	0.20932405	0.21580904	
1086	0.20902435	0.21583459	
1086.2	0.20893161	0.21586014	
1086.4	0.20874872	0.21588567	
1086.6	0.20916337	0.21591119	
1086.8	0.2093616	0.2159367	
1087	0.20983654	0.2159622	
1087.2	0.21040462	0.21598769	
1087.4	0.21077909	0.21601317	
1087.6	0.2111098	0.21603864	
1087.8	0.21102346	0.2160641	
1088	0.21074925	0.21608955	
1088.2	0.21107764	0.21611498	
1088.4	0.21197753	0.21614041	
1088.6	0.21187032	0.21616583	
1088.8	0.21182339	0.21619123	
1089	0.21180258	0.21621662	
1089.2	0.21098066	0.21624201	
1089.4	0.21120472	0.21626738	
1089.6	0.21088669	0.21629274	
1089.8	0.21167795	0.21631809	
1090	0.21145733	0.21634343	
1090.2	0.21136682	0.21636877	
1090.4	0.21117462	0.21639408	
1090.6	0.2111428	0.21641939	
1090.8	0.21130896	0.21644469	
1091	0.21149142	0.21646998	
1091.2	0.21145419	0.21649526	
1091.4	0.21100648	0.21652052	
1091.6	0.21032013	0.21654578	
1091.8	0.20994203	0.21657102	
1092	0.21029254	0.21659626	
1092.2	0.21116373	0.21662148	
1092.4	0.21100044	0.2166467	
1092.6	0.2111113	0.2166719	
1092.8	0.21186771	0.21669709	
1093	0.212082	0.21672227	
1093.2	0.21254239	0.21674745	
1093.4	0.21324783	0.21677261	
1093.6	0.2130409	0.21679776	
1093.8	0.21299818	0.2168229	
1094	0.21178871	0.21684803	
1094.2	0.21206221	0.21687314	
1094.4	0.21215846	0.21689825	
1094.6	0.21224988	0.21692335	
1094.8	0.21230192	0.21694844	
1095	0.21174356	0.21697351	
1095.2	0.21135642	0.21699858	
1095.4	0.21119904	0.21702363	
1095.6	0.21104387	0.21704868	
1095.8	0.211646	0.21707371	
1096	0.21186472	0.21709874	
1096.2	0.21191509	0.21712375	
1096.4	0.21164217	0.21714875	
1096.6	0.21238015	0.21717375	
1096.8	0.21259037	0.21719873	
1097	0.21290973	0.2172237	
1097.2	0.21311356	0.21724866	
1097.4	0.21289398	0.21727361	
1097.6	0.21277014	0.21729855	
1097.8	0.21269524	0.21732348	
1098	0.21250775	0.2173484	
1098.2	0.21305764	0.21737331	
1098.4	0.21312703	0.21739821	
1098.6	0.21298155	0.21742309	
1098.8	0.2127294	0.21744797	
1099	0.21278667	0.21747284	
1099.2	0.21275471	0.21749769	
1099.4	0.21262464	0.21752254	
1099.6	0.21270108	0.21754738	
1099.8	0.21272753	0.2175722	
1100	0.21243117	0.21759702	
1100.2	0.21202244	0.21762182	
1100.4	0.21171083	0.21764661	
1100.6	0.21169468	0.2176714	
1100.8	0.21164912	0.21769617	
1101	0.21174424	0.21772093	
1101.2	0.21166514	0.21774569	
1101.4	0.21181682	0.21777043	
1101.6	0.21157205	0.21779516	
1101.8	0.21176451	0.21781988	
1102	0.21187243	0.21784459	
1102.2	0.21225058	0.21786929	
1102.4	0.21262267	0.21789398	
1102.6	0.21276847	0.21791866	
1102.8	0.21286492	0.21794333	
1103	0.21272227	0.21796799	
1103.2	0.21190541	0.21799264	
1103.4	0.21174006	0.21801728	
1103.6	0.21135606	0.21804191	
1103.8	0.21147214	0.21806652	
1104	0.2112546	0.21809113	
1104.2	0.21070791	0.21811573	
1104.4	0.21058072	0.21814031	
1104.6	0.2107208	0.21816489	
1104.8	0.21107778	0.21818946	
1105	0.21122598	0.21821401	
1105.2	0.21157172	0.21823856	
1105.4	0.21229127	0.21826309	
1105.6	0.21259371	0.21828762	
1105.8	0.21336321	0.21831213	
1106	0.2139986	0.21833664	
1106.2	0.21473999	0.21836113	
1106.4	0.21560116	0.21838561	
1106.6	0.21570966	0.21841009	
1106.8	0.21503802	0.21843455	
1107	0.2150092	0.218459	
1107.2	0.21511495	0.21848345	
1107.4	0.2151846	0.21850788	
1107.6	0.21432976	0.2185323	
1107.8	0.21469775	0.21855671	
1108	0.21400842	0.21858111	
1108.2	0.21361978	0.21860551	
1108.4	0.21300867	0.21862989	
1108.6	0.21311269	0.21865426	
1108.8	0.21362801	0.21867862	
1109	0.21339688	0.21870297	
1109.2	0.21288708	0.21872731	
1109.4	0.21317015	0.21875164	
1109.6	0.21316657	0.21877596	
1109.8	0.21350968	0.21880027	
1110	0.21361941	0.21882457	
1110.2	0.21371274	0.21884886	
1110.4	0.21377887	0.21887314	
1110.6	0.21384501	0.21889741	
1110.8	0.2138911	0.21892167	
1111	0.21403281	0.21894591	
1111.2	0.21348895	0.21897015	
1111.4	0.21311722	0.21899438	
1111.6	0.21271195	0.2190186	
1111.8	0.21302401	0.21904281	
1112	0.21305781	0.219067	
1112.2	0.212993	0.21909119	
1112.4	0.21219171	0.21911537	
1112.6	0.21224516	0.21913954	
1112.8	0.21210893	0.21916369	
1113	0.21165451	0.21918784	
1113.2	0.21121143	0.21921198	
1113.4	0.21157442	0.2192361	
1113.6	0.21216327	0.21926022	
1113.8	0.21267602	0.21928433	
1114	0.21287615	0.21930842	
1114.2	0.21351636	0.21933251	
1114.4	0.2134059	0.21935659	
1114.6	0.21397448	0.21938065	
1114.8	0.21395065	0.21940471	
1115	0.213689	0.21942876	
1115.2	0.21397561	0.21945279	
1115.4	0.21420627	0.21947682	
1115.6	0.21396104	0.21950083	
1115.8	0.21359467	0.21952484	
1116	0.21370379	0.21954883	
1116.2	0.21289817	0.21957282	
1116.4	0.21240372	0.21959679	
1116.6	0.2125125	0.21962076	
1116.8	0.21178638	0.21964471	
1117	0.21126184	0.21966866	
1117.2	0.2110655	0.2196926	
1117.4	0.21153233	0.21971652	
1117.6	0.21210995	0.21974044	
1117.8	0.21191017	0.21976434	
1118	0.21194729	0.21978824	
1118.2	0.21223666	0.21981212	
1118.4	0.21234613	0.219836	
1118.6	0.21293652	0.21985986	
1118.8	0.2133205	0.21988372	
1119	0.21297855	0.21990756	
1119.2	0.21360484	0.2199314	
1119.4	0.21353105	0.21995522	
1119.6	0.2134712	0.21997904	
1119.8	0.21421197	0.22000284	
1120	0.21424217	0.22002664	
1120.2	0.21433961	0.22005042	
1120.4	0.21462033	0.2200742	
1120.6	0.21468666	0.22009796	
1120.8	0.21402937	0.22012172	
1121	0.21457606	0.22014546	
1121.2	0.21525555	0.2201692	
1121.4	0.21555568	0.22019292	
1121.6	0.21505844	0.22021664	
1121.8	0.21519499	0.22024034	
1122	0.21530975	0.22026404	
1122.2	0.21561963	0.22028772	
1122.4	0.21617184	0.2203114	
1122.6	0.21673651	0.22033506	
1122.8	0.21639277	0.22035872	
1123	0.21638794	0.22038236	
1123.2	0.21667934	0.220406	
1123.4	0.21570663	0.22042963	
1123.6	0.21603641	0.22045324	
1123.8	0.21579531	0.22047685	
1124	0.21499317	0.22050044	
1124.2	0.21506085	0.22052403	
1124.4	0.21536659	0.22054761	
1124.6	0.21500882	0.22057117	
1124.8	0.21480113	0.22059473	
1125	0.21530887	0.22061828	
1125.2	0.21504871	0.22064181	
1125.4	0.21499266	0.22066534	
1125.6	0.21496752	0.22068886	
1125.8	0.21525943	0.22071236	
1126	0.21551262	0.22073586	
1126.2	0.21609066	0.22075935	
1126.4	0.21696712	0.22078283	
1126.6	0.21686514	0.22080629	
1126.8	0.21601331	0.22082975	
1127	0.21619996	0.2208532	
1127.2	0.21563335	0.22087664	
1127.4	0.21547937	0.22090007	
1127.6	0.21549676	0.22092349	
1127.8	0.2143798	0.22094689	
1128	0.21456613	0.22097029	
1128.2	0.21474635	0.22099368	
1128.4	0.21499081	0.22101706	
1128.6	0.21499605	0.22104043	
1128.8	0.21502331	0.22106379	
1129	0.21492735	0.22108714	
1129.2	0.21538208	0.22111048	
1129.4	0.21557451	0.22113381	
1129.6	0.21551344	0.22115713	
1129.8	0.21546945	0.22118044	
1130	0.21600761	0.22120374	
1130.2	0.21611503	0.22122703	
1130.4	0.21644403	0.22125032	
1130.6	0.21566191	0.22127359	
1130.8	0.21584414	0.22129685	
1131	0.21590985	0.2213201	
1131.2	0.21582943	0.22134334	
1131.4	0.21542086	0.22136658	
1131.6	0.2148873	0.2213898	
1131.8	0.21502124	0.22141301	
1132	0.21503585	0.22143622	
1132.2	0.21482874	0.22145941	
1132.4	0.21483781	0.22148259	
1132.6	0.21454719	0.22150577	
1132.8	0.21391211	0.22152893	
1133	0.21397606	0.22155209	
1133.2	0.21421532	0.22157523	
1133.4	0.213469	0.22159837	
1133.6	0.21353624	0.22162149	
1133.8	0.21339109	0.22164461	
1134	0.21361613	0.22166771	
1134.2	0.21367102	0.22169081	
1134.4	0.21434828	0.2217139	
1134.6	0.21476285	0.22173697	
1134.8	0.21581032	0.22176004	
1135	0.21605423	0.2217831	
1135.2	0.2164159	0.22180615	
1135.4	0.21607941	0.22182919	
1135.6	0.21684878	0.22185222	
1135.8	0.21710118	0.22187523	
1136	0.21641065	0.22189824	
1136.2	0.21620302	0.22192124	
1136.4	0.21615863	0.22194423	
1136.6	0.21580964	0.22196721	
1136.8	0.21558268	0.22199019	
1137	0.21543528	0.22201315	
1137.2	0.21521642	0.2220361	
1137.4	0.21462677	0.22205904	
1137.6	0.21448321	0.22208197	
1137.8	0.21430586	0.22210489	
1138	0.21464172	0.22212781	
1138.2	0.21483906	0.22215071	
1138.4	0.21544412	0.22217361	
1138.6	0.2164611	0.22219649	
1138.8	0.21669792	0.22221936	
1139	0.2166732	0.22224223	
1139.2	0.21721982	0.22226508	
1139.4	0.21733588	0.22228793	
1139.6	0.21748066	0.22231077	
1139.8	0.21767267	0.22233359	
1140	0.21752106	0.22235641	
1140.2	0.21722743	0.22237922	
1140.4	0.21709898	0.22240202	
1140.6	0.21721038	0.2224248	
1140.8	0.21682665	0.22244758	
1141	0.21673346	0.22247035	
1141.2	0.21652269	0.22249311	
1141.4	0.21639369	0.22251586	
1141.6	0.21631977	0.2225386	
1141.8	0.21604552	0.22256133	
1142	0.21596095	0.22258406	
1142.2	0.21606133	0.22260677	
1142.4	0.21583723	0.22262947	
1142.6	0.21594277	0.22265216	
1142.8	0.21580436	0.22267485	
1143	0.21595448	0.22269752	
1143.2	0.2166189	0.22272019	
1143.4	0.21669254	0.22274284	
1143.6	0.21672575	0.22276549	
1143.8	0.21750678	0.22278812	
1144	0.21723931	0.22281075	
1144.2	0.21724789	0.22283337	
1144.4	0.21827688	0.22285597	
1144.6	0.21910554	0.22287857	
1144.8	0.21889989	0.22290116	
1145	0.21901134	0.22292374	
1145.2	0.21889397	0.22294631	
1145.4	0.21881324	0.22296887	
1145.6	0.21866983	0.22299142	
1145.8	0.21871929	0.22301396	
1146	0.2189968	0.22303649	
1146.2	0.21824617	0.22305901	
1146.4	0.21692608	0.22308153	
1146.6	0.21672072	0.22310403	
1146.8	0.21704533	0.22312652	
1147	0.21653436	0.22314901	
1147.2	0.21660711	0.22317148	
1147.4	0.21639669	0.22319395	
1147.6	0.21655057	0.22321641	
1147.8	0.2168266	0.22323885	
1148	0.21673691	0.22326129	
1148.2	0.21742477	0.22328372	
1148.4	0.21798744	0.22330614	
1148.6	0.21761698	0.22332854	
1148.8	0.21694579	0.22335094	
1149	0.21655467	0.22337334	
1149.2	0.2165715	0.22339572	
1149.4	0.21725925	0.22341809	
1149.6	0.21788159	0.22344045	
1149.8	0.21791308	0.2234628	
1150	0.21755059	0.22348515	
1150.2	0.21690295	0.22350748	
1150.4	0.2173583	0.2235298	
1150.6	0.21791462	0.22355212	
1150.8	0.21795474	0.22357443	
1151	0.21753307	0.22359672	
1151.2	0.21791109	0.22361901	
1151.4	0.21802362	0.22364129	
1151.6	0.21846383	0.22366356	
1151.8	0.21867902	0.22368581	
1152	0.21866922	0.22370806	
1152.2	0.21897678	0.22373031	
1152.4	0.21880972	0.22375254	
1152.6	0.21857709	0.22377476	
1152.8	0.21818998	0.22379697	
1153	0.21805482	0.22381917	
1153.2	0.21874757	0.22384137	
1153.4	0.21867503	0.22386355	
1153.6	0.21824679	0.22388573	
1153.8	0.21852969	0.22390789	
1154	0.21897925	0.22393005	
1154.2	0.2189923	0.2239522	
1154.4	0.21944767	0.22397434	
1154.6	0.21917455	0.22399646	
1154.8	0.21911745	0.22401858	
1155	0.2196481	0.22404069	
1155.2	0.22022241	0.2240628	
1155.4	0.22077726	0.22408489	
1155.6	0.22108361	0.22410697	
1155.8	0.22099554	0.22412904	
1156	0.22108565	0.22415111	
1156.2	0.22107996	0.22417316	
1156.4	0.2212058	0.22419521	
1156.6	0.22090246	0.22421724	
1156.8	0.22059792	0.22423927	
1157	0.22045961	0.22426129	
1157.2	0.22014772	0.2242833	
1157.4	0.21937605	0.22430529	
1157.6	0.2198564	0.22432728	
1157.8	0.21986793	0.22434927	
1158	0.21955409	0.22437124	
1158.2	0.21900228	0.2243932	
1158.4	0.21889402	0.22441515	
1158.6	0.21901	0.2244371	
1158.8	0.21991243	0.22445903	
1159	0.22092837	0.22448096	
1159.2	0.22111041	0.22450287	
1159.4	0.22121784	0.22452478	
1159.6	0.22071731	0.22454668	
1159.8	0.22089525	0.22456857	
1160	0.22117138	0.22459045	
1160.2	0.22089353	0.22461232	
1160.4	0.22092645	0.22463418	
1160.6	0.22076392	0.22465603	
1160.8	0.22022264	0.22467787	
1161	0.21957717	0.2246997	
1161.2	0.21852674	0.22472153	
1161.4	0.21819301	0.22474334	
1161.6	0.21870096	0.22476515	
1161.8	0.21860098	0.22478695	
1162	0.21889691	0.22480874	
1162.2	0.21916815	0.22483051	
1162.4	0.21925331	0.22485228	
1162.6	0.22024174	0.22487404	
1162.8	0.22040475	0.2248958	
1163	0.22044152	0.22491754	
1163.2	0.22057045	0.22493927	
1163.4	0.2205588	0.224961	
1163.6	0.22093935	0.22498271	
1163.8	0.22170715	0.22500442	
1164	0.2214313	0.22502611	
1164.2	0.22145009	0.2250478	
1164.4	0.22119225	0.22506948	
1164.6	0.22124914	0.22509115	
1164.8	0.22064431	0.22511281	
1165	0.22057836	0.22513446	
1165.2	0.22006428	0.2251561	
1165.4	0.22035659	0.22517773	
1165.6	0.22171665	0.22519936	
1165.8	0.2222094	0.22522097	
1166	0.22152098	0.22524258	
1166.2	0.22104479	0.22526418	
1166.4	0.22080007	0.22528576	
1166.6	0.22075455	0.22530734	
1166.8	0.22031983	0.22532891	
1167	0.22029943	0.22535047	
1167.2	0.22074524	0.22537202	
1167.4	0.22037495	0.22539357	
1167.6	0.22032764	0.2254151	
1167.8	0.22024291	0.22543662	
1168	0.219981	0.22545814	
1168.2	0.22034984	0.22547964	
1168.4	0.21987421	0.22550114	
1168.6	0.22081064	0.22552263	
1168.8	0.22087986	0.22554411	
1169	0.22093695	0.22556558	
1169.2	0.22060661	0.22558704	
1169.4	0.22143227	0.22560849	
1169.6	0.2221231	0.22562994	
1169.8	0.22161749	0.22565137	
1170	0.22125395	0.2256728	
1170.2	0.22197293	0.22569421	
1170.4	0.22238493	0.22571562	
1170.6	0.22228438	0.22573702	
1170.8	0.22233788	0.22575841	
1171	0.22193358	0.22577979	
1171.2	0.22162632	0.22580116	
1171.4	0.22095185	0.22582252	
1171.6	0.22059343	0.22584387	
1171.8	0.22032121	0.22586522	
1172	0.21996423	0.22588655	
1172.2	0.21931525	0.22590788	
1172.4	0.21914769	0.2259292	
1172.6	0.21928654	0.22595051	
1172.8	0.21825101	0.22597181	
1173	0.21818078	0.2259931	
1173.2	0.21831201	0.22601438	
1173.4	0.21903898	0.22603565	
1173.6	0.21891021	0.22605692	
1173.8	0.21946308	0.22607817	
1174	0.22073973	0.22609942	
1174.2	0.22156223	0.22612065	
1174.4	0.22179807	0.22614188	
1174.6	0.22234213	0.2261631	
1174.8	0.22294867	0.22618431	
1175	0.22371289	0.22620551	
1175.2	0.22423798	0.22622671	
1175.4	0.22486832	0.22624789	
1175.6	0.22467513	0.22626907	
1175.8	0.22475967	0.22629023	
1176	0.2245642	0.22631139	
1176.2	0.22411047	0.22633254	
1176.4	0.22451319	0.22635368	
1176.6	0.22419271	0.22637481	
1176.8	0.22380983	0.22639593	
1177	0.22420605	0.22641704	
1177.2	0.2243521	0.22643815	
1177.4	0.2244558	0.22645924	
1177.6	0.22423415	0.22648033	
1177.8	0.22417184	0.2265014	
1178	0.22453459	0.22652247	
1178.2	0.22377763	0.22654353	
1178.4	0.22341857	0.22656458	
1178.6	0.22311284	0.22658563	
1178.8	0.22308192	0.22660666	
1179	0.22297805	0.22662768	
1179.2	0.22256569	0.2266487	
1179.4	0.22254013	0.22666971	
1179.6	0.22201914	0.2266907	
1179.8	0.22204972	0.22671169	
1180	0.22200382	0.22673267	
1180.2	0.22217788	0.22675364	
1180.4	0.22351813	0.22677461	
1180.6	0.22431593	0.22679556	
1180.8	0.22503104	0.22681651	
1181	0.22577715	0.22683744	
1181.2	0.22619104	0.22685837	
1181.4	0.2263579	0.22687929	
1181.6	0.22632057	0.2269002	
1181.8	0.2263937	0.2269211	
1182	0.22641747	0.22694199	
1182.2	0.22539978	0.22696288	
1182.4	0.22500394	0.22698375	
1182.6	0.22404007	0.22700462	
1182.8	0.22357855	0.22702548	
1183	0.22270921	0.22704632	
1183.2	0.22286702	0.22706716	
1183.4	0.22274127	0.227088	
1183.6	0.22225916	0.22710882	
1183.8	0.22189386	0.22712963	
1184	0.22180173	0.22715044	
1184.2	0.22214179	0.22717123	
1184.4	0.22240253	0.22719202	
1184.6	0.2221385	0.2272128	
1184.8	0.22216705	0.22723357	
1185	0.22229325	0.22725433	
1185.2	0.22283762	0.22727508	
1185.4	0.22323543	0.22729583	
1185.6	0.22357492	0.22731656	
1185.8	0.22388157	0.22733729	
1186	0.22410514	0.22735801	
1186.2	0.22389684	0.22737872	
1186.4	0.22422499	0.22739942	
1186.6	0.22422624	0.22742011	
1186.8	0.22425155	0.22744079	
1187	0.22450534	0.22746147	
1187.2	0.22481912	0.22748213	
1187.4	0.2246555	0.22750279	
1187.6	0.22497142	0.22752344	
1187.8	0.22501749	0.22754408	
1188	0.22474042	0.22756471	
1188.2	0.22505666	0.22758533	
1188.4	0.22485341	0.22760595	
1188.6	0.22516885	0.22762655	
1188.8	0.22559991	0.22764715	
1189	0.22602633	0.22766773	
1189.2	0.22606101	0.22768831	
1189.4	0.22606279	0.22770888	
1189.6	0.22603381	0.22772945	
1189.8	0.22581085	0.22775	
1190	0.22554558	0.22777054	
1190.2	0.22512243	0.22779108	
1190.4	0.22497435	0.22781161	
1190.6	0.22437103	0.22783213	
1190.8	0.22360845	0.22785264	
1191	0.2232055	0.22787314	
1191.2	0.22260661	0.22789363	
1191.4	0.22304597	0.22791412	
1191.6	0.22341079	0.22793459	
1191.8	0.2232543	0.22795506	
1192	0.22274748	0.22797552	
1192.2	0.222738	0.22799597	
1192.4	0.22243168	0.22801641	
1192.6	0.22237375	0.22803684	
1192.8	0.22271235	0.22805727	
1193	0.22304316	0.22807768	
1193.2	0.22359052	0.22809809	
1193.4	0.22427122	0.22811849	
1193.6	0.2242215	0.22813888	
1193.8	0.22410857	0.22815926	
1194	0.22386506	0.22817963	
1194.2	0.22453462	0.2282	
1194.4	0.22444404	0.22822035	
1194.6	0.22445874	0.2282407	
1194.8	0.22488688	0.22826104	
1195	0.2252025	0.22828137	
1195.2	0.22465933	0.22830169	
1195.4	0.22508202	0.22832201	
1195.6	0.22516512	0.22834231	
1195.8	0.22481006	0.22836261	
1196	0.22443809	0.2283829	
1196.2	0.22391625	0.22840317	
1196.4	0.22412126	0.22842345	
1196.6	0.22426052	0.22844371	
1196.8	0.22468731	0.22846396	
1197	0.22491621	0.22848421	
1197.2	0.22530461	0.22850444	
1197.4	0.22541035	0.22852467	
1197.6	0.22543778	0.22854489	
1197.8	0.2256515	0.2285651	
1198	0.22588108	0.22858531	
1198.2	0.22642534	0.2286055	
1198.4	0.22580084	0.22862569	
1198.6	0.22587323	0.22864586	
1198.8	0.22565745	0.22866603	
1199	0.22550893	0.22868619	
1199.2	0.22553872	0.22870634	
1199.4	0.22544216	0.22872649	
1199.6	0.22544417	0.22874662	
1199.8	0.22501893	0.22876675	
1200	0.22497296	0.22878687	
1200.2	0.22511176	0.22880698	
1200.4	0.22516078	0.22882708	
1200.6	0.22505331	0.22884717	
1200.8	0.22526359	0.22886726	
1201	0.22555453	0.22888733	
1201.2	0.22549967	0.2289074	
1201.4	0.22598115	0.22892746	
1201.6	0.22595707	0.22894751	
1201.8	0.22598384	0.22896755	
1202	0.2256918	0.22898759	
1202.2	0.22513898	0.22900761	
1202.4	0.22482841	0.22902763	
1202.6	0.22505377	0.22904764	
1202.8	0.22509297	0.22906764	
1203	0.22613578	0.22908763	
1203.2	0.22678172	0.22910761	
1203.4	0.22648508	0.22912759	
1203.6	0.22653838	0.22914755	
1203.8	0.22647174	0.22916751	
1204	0.2265821	0.22918746	
1204.2	0.22699269	0.2292074	
1204.4	0.22759008	0.22922734	
1204.6	0.22777199	0.22924726	
1204.8	0.22763202	0.22926718	
1205	0.22731113	0.22928709	
1205.2	0.22736925	0.22930699	
1205.4	0.22728893	0.22932688	
1205.6	0.22677306	0.22934676	
1205.8	0.22648611	0.22936664	
1206	0.22579425	0.2293865	
1206.2	0.22576455	0.22940636	
1206.4	0.22567434	0.22942621	
1206.6	0.22573154	0.22944605	
1206.8	0.22613863	0.22946589	
1207	0.22629102	0.22948571	
1207.2	0.2261846	0.22950553	
1207.4	0.22592302	0.22952534	
1207.6	0.22552215	0.22954514	
1207.8	0.2259689	0.22956493	
1208	0.22620411	0.22958471	
1208.2	0.22620465	0.22960449	
1208.4	0.22653903	0.22962425	
1208.6	0.22603508	0.22964401	
1208.8	0.2262605	0.22966376	
1209	0.22654496	0.2296835	
1209.2	0.22712156	0.22970324	
1209.4	0.2266353	0.22972296	
1209.6	0.22680657	0.22974268	
1209.8	0.22677185	0.22976239	
1210	0.2270928	0.22978209	
1210.2	0.22767081	0.22980178	
1210.4	0.22763761	0.22982146	
1210.6	0.22793358	0.22984114	
1210.8	0.22862512	0.22986081	
1211	0.2281861	0.22988047	
1211.2	0.22830721	0.22990012	
1211.4	0.22797336	0.22991976	
1211.6	0.22801848	0.22993939	
1211.8	0.22818445	0.22995902	
1212	0.22821171	0.22997864	
1212.2	0.22784388	0.22999825	
1212.4	0.22777968	0.23001785	
1212.6	0.2273559	0.23003744	
1212.8	0.2273063	0.23005703	
1213	0.22718406	0.23007661	
1213.2	0.22721804	0.23009617	
1213.4	0.22700373	0.23011573	
1213.6	0.22734351	0.23013529	
1213.8	0.22727067	0.23015483	
1214	0.22720416	0.23017437	
1214.2	0.22713166	0.23019389	
1214.4	0.22719964	0.23021341	
1214.6	0.22754978	0.23023292	
1214.8	0.22755846	0.23025243	
1215	0.22734491	0.23027192	
1215.2	0.22707809	0.23029141	
1215.4	0.2268647	0.23031089	
1215.6	0.22721678	0.23033036	
1215.8	0.22720056	0.23034982	
1216	0.22788729	0.23036927	
1216.2	0.22757935	0.23038872	
1216.4	0.22790295	0.23040816	
1216.6	0.22814146	0.23042759	
1216.8	0.22864934	0.23044701	
1217	0.22882784	0.23046642	
1217.2	0.22867952	0.23048583	
1217.4	0.22885608	0.23050522	
1217.6	0.22947055	0.23052461	
1217.8	0.22895073	0.23054399	
1218	0.22900985	0.23056337	
1218.2	0.2295308	0.23058273	
1218.4	0.22955825	0.23060209	
1218.6	0.22981081	0.23062144	
1218.8	0.22914985	0.23064078	
1219	0.22927999	0.23066011	
1219.2	0.22922379	0.23067943	
1219.4	0.22918662	0.23069875	
1219.6	0.22903168	0.23071805	
1219.8	0.22922236	0.23073735	
1220	0.23000467	0.23075665	
1220.2	0.230246	0.23077593	
1220.4	0.23064584	0.2307952	
1220.6	0.23096867	0.23081447	
1220.8	0.23145863	0.23083373	
1221	0.23173801	0.23085298	
1221.2	0.23205639	0.23087222	
1221.4	0.23265432	0.23089146	
1221.6	0.23306086	0.23091069	
1221.8	0.23294284	0.2309299	
1222	0.23266524	0.23094912	
1222.2	0.23229927	0.23096832	
1222.4	0.23195028	0.23098751	
1222.6	0.23154589	0.2310067	
1222.8	0.230889	0.23102588	
1223	0.23060591	0.23104505	
1223.2	0.23099423	0.23106421	
1223.4	0.23020902	0.23108336	
1223.6	0.22960494	0.23110251	
1223.8	0.22915863	0.23112165	
1224	0.22852202	0.23114078	
1224.2	0.22835954	0.2311599	
1224.4	0.22824813	0.23117902	
1224.6	0.22881755	0.23119812	
1224.8	0.2292137	0.23121722	
1225	0.22940661	0.23123631	
1225.2	0.22960729	0.23125539	
1225.4	0.22971312	0.23127447	
1225.6	0.23007213	0.23129353	
1225.8	0.22977114	0.23131259	
1226	0.22931722	0.23133164	
1226.2	0.229709	0.23135068	
1226.4	0.23011491	0.23136972	
1226.6	0.23023741	0.23138874	
1226.8	0.23084187	0.23140776	
1227	0.23137197	0.23142677	
1227.2	0.23172037	0.23144577	
1227.4	0.23098336	0.23146477	
1227.6	0.23060313	0.23148375	
1227.8	0.23007567	0.23150273	
1228	0.22999036	0.2315217	
1228.2	0.23001961	0.23154066	
1228.4	0.22980632	0.23155962	
1228.6	0.229289	0.23157857	
1228.8	0.22888051	0.2315975	
1229	0.22843381	0.23161643	
1229.2	0.22814952	0.23163536	
1229.4	0.22758354	0.23165427	
1229.6	0.22763705	0.23167318	
1229.8	0.22669278	0.23169208	
1230	0.22712253	0.23171097	
1230.2	0.22729144	0.23172985	
1230.4	0.22820379	0.23174873	
1230.6	0.22796481	0.23176759	
1230.8	0.22878386	0.23178645	
1231	0.22958539	0.2318053	
1231.2	0.22936625	0.23182415	
1231.4	0.22972812	0.23184298	
1231.6	0.2297711	0.23186181	
1231.8	0.229611	0.23188063	
1232	0.22951049	0.23189944	
1232.2	0.22950284	0.23191825	
1232.4	0.22901934	0.23193704	
1232.6	0.22853421	0.23195583	
1232.8	0.22871248	0.23197461	
1233	0.22909957	0.23199338	
1233.2	0.22883644	0.23201215	
1233.4	0.22890869	0.2320309	
1233.6	0.2294346	0.23204965	
1233.8	0.22962001	0.23206839	
1234	0.23065051	0.23208713	
1234.2	0.23111242	0.23210585	
1234.4	0.23183464	0.23212457	
1234.6	0.23201568	0.23214328	
1234.8	0.23269369	0.23216198	
1235	0.23302121	0.23218067	
1235.2	0.23294185	0.23219936	
1235.4	0.23292796	0.23221804	
1235.6	0.23235048	0.23223671	
1235.8	0.23144817	0.23225537	
1236	0.23119623	0.23227402	
1236.2	0.2315283	0.23229267	
1236.4	0.2310476	0.23231131	
1236.6	0.23133298	0.23232994	
1236.8	0.23171528	0.23234856	
1237	0.23191268	0.23236718	
1237.2	0.23151422	0.23238579	
1237.4	0.23176195	0.23240439	
1237.6	0.23202698	0.23242298	
1237.8	0.23223458	0.23244156	
1238	0.23256397	0.23246014	
1238.2	0.2321752	0.23247871	
1238.4	0.23204269	0.23249727	
1238.6	0.23205636	0.23251582	
1238.8	0.23185893	0.23253437	
1239	0.23277633	0.23255291	
1239.2	0.23262445	0.23257144	
1239.4	0.23192795	0.23258996	
1239.6	0.23139208	0.23260847	
1239.8	0.23096684	0.23262698	
1240	0.23153358	0.23264548	
1240.2	0.23209376	0.23266397	
1240.4	0.23212871	0.23268245	
1240.6	0.2324733	0.23270093	
1240.8	0.2329979	0.23271939	
1241	0.23331591	0.23273785	
1241.2	0.23328207	0.23275631	
1241.4	0.23318206	0.23277475	
1241.6	0.232965	0.23279319	
1241.8	0.23270817	0.23281162	
1242	0.23251063	0.23283004	
1242.2	0.23196466	0.23284845	
1242.4	0.23198908	0.23286686	
1242.6	0.23235053	0.23288525	
1242.8	0.2326402	0.23290364	
1243	0.2326013	0.23292203	
1243.2	0.23163795	0.2329404	
1243.4	0.23132778	0.23295877	
1243.6	0.2310669	0.23297713	
1243.8	0.23133523	0.23299548	
1244	0.23217858	0.23301382	
1244.2	0.23193075	0.23303216	
1244.4	0.23197947	0.23305049	
1244.6	0.23181563	0.23306881	
1244.8	0.23215319	0.23308712	
1245	0.23260959	0.23310543	
1245.2	0.23228112	0.23312373	
1245.4	0.23197008	0.23314202	
1245.6	0.2317913	0.2331603	
1245.8	0.23143244	0.23317857	
1246	0.23128737	0.23319684	
1246.2	0.23143229	0.2332151	
1246.4	0.23109095	0.23323335	
1246.6	0.23121049	0.2332516	
1246.8	0.23110897	0.23326983	
1247	0.2308109	0.23328806	
1247.2	0.23097833	0.23330628	
1247.4	0.23106299	0.2333245	
1247.6	0.23124762	0.2333427	
1247.8	0.23184948	0.2333609	
1248	0.23202795	0.23337909	
1248.2	0.2317015	0.23339728	
1248.4	0.23213965	0.23341545	
1248.6	0.23150824	0.23343362	
1248.8	0.23224453	0.23345178	
1249	0.23303269	0.23346993	
1249.2	0.23227838	0.23348808	
1249.4	0.23261348	0.23350622	
1249.6	0.23246541	0.23352434	
1249.8	0.23231705	0.23354247	
1250	0.23251037	0.23356058	
1250.2	0.23258091	0.23357869	
1250.4	0.23232817	0.23359679	
1250.6	0.23251102	0.23361488	
1250.8	0.23283371	0.23363296	
1251	0.23293701	0.23365104	
1251.2	0.23332199	0.23366911	
1251.4	0.23300202	0.23368717	
1251.6	0.23317769	0.23370523	
1251.8	0.23317474	0.23372327	
1252	0.23288551	0.23374131	
1252.2	0.23294702	0.23375934	
1252.4	0.23292318	0.23377736	
1252.6	0.23225069	0.23379538	
1252.8	0.23292693	0.23381339	
1253	0.23264531	0.23383139	
1253.2	0.23208201	0.23384938	
1253.4	0.23228275	0.23386737	
1253.6	0.23258316	0.23388535	
1253.8	0.23267141	0.23390332	
1254	0.23264772	0.23392128	
1254.2	0.23267533	0.23393924	
1254.4	0.2325623	0.23395719	
1254.6	0.2325917	0.23397513	
1254.8	0.23290748	0.23399306	
1255	0.23348413	0.23401098	
1255.2	0.23348834	0.2340289	
1255.4	0.23292161	0.23404681	
1255.6	0.23319841	0.23406472	
1255.8	0.23300426	0.23408261	
1256	0.232996	0.2341005	
1256.2	0.23370889	0.23411838	
1256.4	0.23357704	0.23413625	
1256.6	0.23355979	0.23415412	
1256.8	0.23373957	0.23417198	
1257	0.23348356	0.23418983	
1257.2	0.23363839	0.23420767	
1257.4	0.23382781	0.23422551	
1257.6	0.23425138	0.23424333	
1257.8	0.23397204	0.23426115	
1258	0.2345729	0.23427897	
1258.2	0.23456576	0.23429677	
1258.4	0.2342694	0.23431457	
1258.6	0.23437111	0.23433236	
1258.8	0.23412588	0.23435014	
1259	0.23378884	0.23436792	
1259.2	0.23317268	0.23438569	
1259.4	0.23306669	0.23440345	
1259.6	0.23320169	0.2344212	
1259.8	0.23311119	0.23443895	
1260	0.23323148	0.23445669	
1260.2	0.23382441	0.23447442	
1260.4	0.23289096	0.23449214	
1260.6	0.23272741	0.23450986	
1260.8	0.23231611	0.23452757	
1261	0.23242511	0.23454527	
1261.2	0.23206514	0.23456296	
1261.4	0.23254623	0.23458065	
1261.6	0.2329763	0.23459833	
1261.8	0.23374352	0.234616	
1262	0.23417193	0.23463366	
1262.2	0.23408786	0.23465132	
1262.4	0.23400752	0.23466897	
1262.6	0.23433396	0.23468661	
1262.8	0.23366693	0.23470425	
1263	0.23374367	0.23472187	
1263.2	0.23441372	0.23473949	
1263.4	0.23517335	0.2347571	
1263.6	0.23571565	0.23477471	
1263.8	0.23603013	0.23479231	
1264	0.23605183	0.2348099	
1264.2	0.2359981	0.23482748	
1264.4	0.23493051	0.23484506	
1264.6	0.23472518	0.23486262	
1264.8	0.23474829	0.23488018	
1265	0.23467707	0.23489774	
1265.2	0.23380988	0.23491528	
1265.4	0.23400989	0.23493282	
1265.6	0.23366169	0.23495035	
1265.8	0.23363534	0.23496788	
1266	0.2331793	0.23498539	
1266.2	0.23319907	0.2350029	
1266.4	0.23269052	0.23502041	
1266.6	0.23254007	0.2350379	
1266.8	0.23197631	0.23505539	
1267	0.23268188	0.23507287	
1267.2	0.23347012	0.23509034	
1267.4	0.23409552	0.2351078	
1267.6	0.23440511	0.23512526	
1267.8	0.23437476	0.23514271	
1268	0.23476005	0.23516016	
1268.2	0.2348245	0.23517759	
1268.4	0.23451914	0.23519502	
1268.6	0.23443683	0.23521244	
1268.8	0.23418361	0.23522986	
1269	0.23375319	0.23524726	
1269.2	0.2336805	0.23526466	
1269.4	0.23399701	0.23528205	
1269.6	0.23419094	0.23529944	
1269.8	0.23452733	0.23531682	
1270	0.23472304	0.23533419	
1270.2	0.2345668	0.23535155	
1270.4	0.23429614	0.2353689	
1270.6	0.23473961	0.23538625	
1270.8	0.23521857	0.23540359	
1271	0.23544729	0.23542093	
1271.2	0.23522048	0.23543825	
1271.4	0.23475638	0.23545557	
1271.6	0.23446979	0.23547289	
1271.8	0.23457782	0.23549019	
1272	0.23457988	0.23550749	
1272.2	0.23414915	0.23552478	
1272.4	0.23410146	0.23554206	
1272.6	0.23349883	0.23555934	
1272.8	0.23352476	0.23557661	
1273	0.23328076	0.23559387	
1273.2	0.23394992	0.23561112	
1273.4	0.2343712	0.23562837	
1273.6	0.23486317	0.23564561	
1273.8	0.2349029	0.23566284	
1274	0.23480386	0.23568006	
1274.2	0.23528566	0.23569728	
1274.4	0.23563486	0.23571449	
1274.6	0.23568948	0.2357317	
1274.8	0.23572588	0.23574889	
1275	0.23511825	0.23576608	
1275.2	0.2354567	0.23578326	
1275.4	0.23531862	0.23580044	
1275.6	0.23586774	0.2358176	
1275.8	0.23618775	0.23583476	
1276	0.23610118	0.23585192	
1276.2	0.23590151	0.23586906	
1276.4	0.23618395	0.2358862	
1276.6	0.23572504	0.23590333	
1276.8	0.23575479	0.23592046	
1277	0.23546786	0.23593757	
1277.2	0.23583516	0.23595468	
1277.4	0.23566386	0.23597179	
1277.6	0.23581532	0.23598888	
1277.8	0.23544881	0.23600597	
1278	0.2352847	0.23602305	
1278.2	0.23586194	0.23604012	
1278.4	0.23559315	0.23605719	
1278.6	0.23519416	0.23607425	
1278.8	0.23550923	0.2360913	
1279	0.23597028	0.23610835	
1279.2	0.23685407	0.23612539	
1279.4	0.23720136	0.23614242	
1279.6	0.23769096	0.23615944	
1279.8	0.23748768	0.23617646	
1280	0.23734266	0.23619347	
1280.2	0.23737577	0.23621047	
1280.4	0.23759417	0.23622746	
1280.6	0.2373463	0.23624445	
1280.8	0.23685258	0.23626143	
1281	0.23647498	0.23627841	
1281.2	0.23654834	0.23629537	
1281.4	0.23628312	0.23631233	
1281.6	0.23637598	0.23632929	
1281.8	0.23581736	0.23634623	
1282	0.23566094	0.23636317	
1282.2	0.23604258	0.2363801	
1282.4	0.23569164	0.23639703	
1282.6	0.23543945	0.23641394	
1282.8	0.23597438	0.23643085	
1283	0.23627155	0.23644775	
1283.2	0.23686718	0.23646465	
1283.4	0.23693935	0.23648154	
1283.6	0.23703859	0.23649842	
1283.8	0.23735701	0.23651529	
1284	0.23756258	0.23653216	
1284.2	0.23754075	0.23654902	
1284.4	0.2371322	0.23656588	
1284.6	0.23710985	0.23658272	
1284.8	0.23643281	0.23659956	
1285	0.23606596	0.23661639	
1285.2	0.23610796	0.23663322	
1285.4	0.23554589	0.23665004	
1285.6	0.23560376	0.23666685	
1285.8	0.23513571	0.23668365	
1286	0.23517376	0.23670045	
1286.2	0.23546167	0.23671724	
1286.4	0.2349145	0.23673402	
1286.6	0.23501714	0.2367508	
1286.8	0.23536532	0.23676756	
1287	0.23572388	0.23678433	
1287.2	0.23651459	0.23680108	
1287.4	0.23673338	0.23681783	
1287.6	0.23739693	0.23683457	
1287.8	0.23783116	0.2368513	
1288	0.23829546	0.23686803	
1288.2	0.23787255	0.23688475	
1288.4	0.23768548	0.23690146	
1288.6	0.23823264	0.23691816	
1288.8	0.23831718	0.23693486	
1289	0.2383908	0.23695155	
1289.2	0.23860095	0.23696824	
1289.4	0.23835618	0.23698492	
1289.6	0.23838346	0.23700159	
1289.8	0.2379829	0.23701825	
1290	0.23804087	0.23703491	
1290.2	0.23814179	0.23705156	
1290.4	0.23739745	0.2370682	
1290.6	0.237269	0.23708483	
1290.8	0.23707096	0.23710146	
1291	0.2369499	0.23711808	
1291.2	0.23666912	0.2371347	
1291.4	0.2362132	0.2371513	
1291.6	0.2361313	0.23716791	
1291.8	0.23614252	0.2371845	
1292	0.23613176	0.23720109	
1292.2	0.23554237	0.23721767	
1292.4	0.23591153	0.23723424	
1292.6	0.23648388	0.2372508	
1292.8	0.23663722	0.23726736	
1293	0.23657879	0.23728391	
1293.2	0.23773676	0.23730046	
1293.4	0.23833306	0.237317	
1293.6	0.23940089	0.23733353	
1293.8	0.24043248	0.23735005	
1294	0.24040804	0.23736657	
1294.2	0.24079605	0.23738308	
1294.4	0.24053112	0.23739958	
1294.6	0.24074332	0.23741608	
1294.8	0.24061297	0.23743257	
1295	0.24050679	0.23744905	
1295.2	0.24018675	0.23746553	
1295.4	0.23982376	0.237482	
1295.6	0.23928307	0.23749846	
1295.8	0.23908213	0.23751491	
1296	0.23885255	0.23753136	
1296.2	0.23857911	0.2375478	
1296.4	0.23816026	0.23756424	
1296.6	0.2379493	0.23758066	
1296.8	0.23807349	0.23759708	
1297	0.23860855	0.2376135	
1297.2	0.23933969	0.2376299	
1297.4	0.23887463	0.2376463	
1297.6	0.23919092	0.2376627	
1297.8	0.23964359	0.23767908	
1298	0.23927326	0.23769546	
1298.2	0.23968249	0.23771183	
1298.4	0.23958262	0.2377282	
1298.6	0.23987617	0.23774456	
1298.8	0.23991759	0.23776091	
1299	0.24001537	0.23777725	
1299.2	0.239712	0.23779359	
1299.4	0.23962723	0.23780992	
1299.6	0.23974566	0.23782625	
1299.8	0.24005561	0.23784256	
1300	0.2403827	0.23785887	
1300.2	0.24066417	0.23787518	
1300.4	0.24049135	0.23789147	
1300.6	0.24129254	0.23790776	
1300.8	0.24153197	0.23792405	
1301	0.24133923	0.23794032	
1301.2	0.24075221	0.23795659	
1301.4	0.23963447	0.23797286	
1301.6	0.23986408	0.23798911	
1301.8	0.23976231	0.23800536	
1302	0.23903367	0.2380216	
1302.2	0.23884359	0.23803784	
1302.4	0.23893158	0.23805407	
1302.6	0.23918996	0.23807029	
1302.8	0.23897317	0.2380865	
1303	0.23882644	0.23810271	
1303.2	0.23838162	0.23811891	
1303.4	0.23830183	0.23813511	
1303.6	0.23875565	0.2381513	
1303.8	0.23903974	0.23816748	
1304	0.23949173	0.23818365	
1304.2	0.23972212	0.23819982	
1304.4	0.2403594	0.23821598	
1304.6	0.24115693	0.23823213	
1304.8	0.24078261	0.23824828	
1305	0.2404773	0.23826442	
1305.2	0.2394329	0.23828055	
1305.4	0.23866309	0.23829668	
1305.6	0.23910303	0.2383128	
1305.8	0.23894324	0.23832891	
1306	0.23866926	0.23834502	
1306.2	0.23909111	0.23836112	
1306.4	0.23916748	0.23837721	
1306.6	0.2388985	0.2383933	
1306.8	0.23849476	0.23840938	
1307	0.23897379	0.23842545	
1307.2	0.23931401	0.23844152	
1307.4	0.23924998	0.23845758	
1307.6	0.23982435	0.23847363	
1307.8	0.24009858	0.23848968	
1308	0.24027949	0.23850571	
1308.2	0.24072737	0.23852175	
1308.4	0.24088555	0.23853777	
1308.6	0.24064853	0.23855379	
1308.8	0.23961395	0.2385698	
1309	0.238784	0.23858581	
1309.2	0.23845205	0.23860181	
1309.4	0.23781878	0.2386178	
1309.6	0.23847799	0.23863378	
1309.8	0.23810269	0.23864976	
1310	0.23863725	0.23866573	
1310.2	0.23900432	0.2386817	
1310.4	0.2386468	0.23869766	
1310.6	0.23889416	0.23871361	
1310.8	0.23970609	0.23872956	
1311	0.24059178	0.23874549	
1311.2	0.24115343	0.23876143	
1311.4	0.24114311	0.23877735	
1311.6	0.24171034	0.23879327	
1311.8	0.2418205	0.23880918	
1312	0.24178988	0.23882509	
1312.2	0.24164669	0.23884098	
1312.4	0.24053249	0.23885688	
1312.6	0.23989957	0.23887276	
1312.8	0.23854868	0.23888864	
1313	0.23819031	0.23890451	
1313.2	0.23800274	0.23892038	
1313.4	0.23758102	0.23893623	
1313.6	0.23849469	0.23895209	
1313.8	0.23838428	0.23896793	
1314	0.23844108	0.23898377	
1314.2	0.23841539	0.2389996	
1314.4	0.2380967	0.23901543	
1314.6	0.23869354	0.23903124	
1314.8	0.23945558	0.23904706	
1315	0.23972982	0.23906286	
1315.2	0.2403629	0.23907866	
1315.4	0.24023468	0.23909445	
1315.6	0.24065826	0.23911024	
1315.8	0.24103408	0.23912602	
1316	0.24108932	0.23914179	
1316.2	0.24141196	0.23915755	
1316.4	0.24114347	0.23917331	
1316.6	0.24157749	0.23918906	
1316.8	0.24129701	0.23920481	
1317	0.24159124	0.23922055	
1317.2	0.24231168	0.23923628	
1317.4	0.24267736	0.23925201	
1317.6	0.24229889	0.23926773	
1317.8	0.24193268	0.23928344	
1318	0.24104441	0.23929914	
1318.2	0.24117534	0.23931484	
1318.4	0.24086131	0.23933054	
1318.6	0.24045196	0.23934622	
1318.8	0.24049752	0.2393619	
1319	0.23999483	0.23937758	
1319.2	0.23935951	0.23939324	
1319.4	0.23858943	0.2394089	
1319.6	0.23938897	0.23942456	
1319.8	0.23970515	0.2394402	
1320	0.23950313	0.23945584	
1320.2	0.24053312	0.23947148	
1320.4	0.24062687	0.2394871	
1320.6	0.24126644	0.23950272	
1320.8	0.24136225	0.23951834	
1321	0.24195391	0.23953395	
1321.2	0.24258167	0.23954955	
1321.4	0.24223415	0.23956514	
1321.6	0.24180653	0.23958073	
1321.8	0.24165586	0.23959631	
1322	0.24181239	0.23961188	
1322.2	0.2422752	0.23962745	
1322.4	0.24235813	0.23964301	
1322.6	0.24184198	0.23965857	
1322.8	0.24169489	0.23967412	
1323	0.24096092	0.23968966	
1323.2	0.24047454	0.2397052	
1323.4	0.24104376	0.23972073	
1323.6	0.24186138	0.23973625	
1323.8	0.24187957	0.23975176	
1324	0.24200416	0.23976727	
1324.2	0.24231671	0.23978278	
1324.4	0.24226354	0.23979827	
1324.6	0.24242754	0.23981376	
1324.8	0.24243564	0.23982925	
1325	0.24292692	0.23984472	
1325.2	0.24258585	0.23986019	
1325.4	0.24245181	0.23987566	
1325.6	0.24198617	0.23989112	
1325.8	0.24230086	0.23990657	
1326	0.24302832	0.23992201	
1326.2	0.24309439	0.23993745	
1326.4	0.24260361	0.23995288	
1326.6	0.24273302	0.23996831	
1326.8	0.24267466	0.23998373	
1327	0.24218371	0.23999914	
1327.2	0.24192429	0.24001454	
1327.4	0.24193719	0.24002994	
1327.6	0.24148176	0.24004534	
1327.8	0.24149944	0.24006072	
1328	0.24156068	0.2400761	
1328.2	0.24127732	0.24009147	
1328.4	0.24106426	0.24010684	
1328.6	0.24091904	0.2401222	
1328.8	0.24114953	0.24013756	
1329	0.24128898	0.2401529	
1329.2	0.24110912	0.24016825	
1329.4	0.24121698	0.24018358	
1329.6	0.24143927	0.24019891	
1329.8	0.24148338	0.24021423	
1330	0.2412618	0.24022955	
1330.2	0.24068995	0.24024486	
1330.4	0.24024551	0.24026016	
1330.6	0.24073878	0.24027545	
1330.8	0.24031598	0.24029074	
1331	0.2400972	0.24030603	
1331.2	0.24069396	0.2403213	
1331.4	0.24112262	0.24033657	
1331.6	0.24201645	0.24035184	
1331.8	0.24251606	0.2403671	
1332	0.24317697	0.24038235	
1332.2	0.24343015	0.24039759	
1332.4	0.24348798	0.24041283	
1332.6	0.24384444	0.24042806	
1332.8	0.2444659	0.24044329	
1333	0.24463796	0.24045851	
1333.2	0.24468136	0.24047372	
1333.4	0.2439983	0.24048893	
1333.6	0.24346792	0.24050413	
1333.8	0.24278376	0.24051932	
1334	0.24227317	0.24053451	
1334.2	0.24187677	0.24054969	
1334.4	0.24236866	0.24056487	
1334.6	0.2429887	0.24058003	
1334.8	0.2429626	0.2405952	
1335	0.24348647	0.24061035	
1335.2	0.24380818	0.2406255	
1335.4	0.24394123	0.24064064	
1335.6	0.24400122	0.24065578	
1335.8	0.24388622	0.24067091	
1336	0.24457874	0.24068604	
1336.2	0.24444774	0.24070115	
1336.4	0.2447014	0.24071626	
1336.6	0.24467115	0.24073137	
1336.8	0.24532894	0.24074647	
1337	0.24551201	0.24076156	
1337.2	0.24483046	0.24077665	
1337.4	0.24451605	0.24079173	
1337.6	0.2448508	0.2408068	
1337.8	0.24531864	0.24082187	
1338	0.24507	0.24083693	
1338.2	0.2447188	0.24085198	
1338.4	0.24529977	0.24086703	
1338.6	0.24536695	0.24088207	
1338.8	0.24515962	0.24089711	
1339	0.24498726	0.24091213	
1339.2	0.244456	0.24092716	
1339.4	0.24398015	0.24094217	
1339.6	0.24357062	0.24095718	
1339.8	0.24358155	0.24097219	
1340	0.24302389	0.24098718	
1340.2	0.2430455	0.24100218	
1340.4	0.24309186	0.24101716	
1340.6	0.24266166	0.24103214	
1340.8	0.24280152	0.24104711	
1341	0.24294254	0.24106208	
1341.2	0.24267233	0.24107704	
1341.4	0.24265495	0.24109199	
1341.6	0.24303333	0.24110694	
1341.8	0.24243639	0.24112188	
1342	0.24221468	0.24113681	
1342.2	0.24250215	0.24115174	
1342.4	0.24278125	0.24116667	
1342.6	0.24321813	0.24118158	
1342.8	0.24318675	0.24119649	
1343	0.24334242	0.24121139	
1343.2	0.24356781	0.24122629	
1343.4	0.24362648	0.24124118	
1343.6	0.24371086	0.24125607	
1343.8	0.24334077	0.24127095	
1344	0.24277932	0.24128582	
1344.2	0.24251366	0.24130068	
1344.4	0.24228123	0.24131554	
1344.6	0.24252683	0.2413304	
1344.8	0.24235284	0.24134524	
1345	0.24301365	0.24136008	
1345.2	0.24280821	0.24137492	
1345.4	0.24234391	0.24138975	
1345.6	0.24277378	0.24140457	
1345.8	0.24223565	0.24141939	
1346	0.24255847	0.2414342	
1346.2	0.24306364	0.241449	
1346.4	0.24276591	0.2414638	
1346.6	0.24382527	0.24147859	
1346.8	0.24400578	0.24149337	
1347	0.24471561	0.24150815	
1347.2	0.24509318	0.24152293	
1347.4	0.2456431	0.24153769	
1347.6	0.24553963	0.24155245	
1347.8	0.24566828	0.24156721	
1348	0.2457034	0.24158195	
1348.2	0.24616258	0.2415967	
1348.4	0.24697736	0.24161143	
1348.6	0.24737004	0.24162616	
1348.8	0.24736811	0.24164088	
1349	0.24785196	0.2416556	
1349.2	0.24725193	0.24167031	
1349.4	0.24746683	0.24168502	
1349.6	0.2473942	0.24169971	
1349.8	0.24667049	0.24171441	
1350	0.24693889	0.24172909	
1350.2	0.24644848	0.24174377	
1350.4	0.24595308	0.24175845	
1350.6	0.24588394	0.24177311	
1350.8	0.2456729	0.24178778	
1351	0.24527812	0.24180243	
1351.2	0.24462908	0.24181708	
1351.4	0.24478423	0.24183172	
1351.6	0.24426991	0.24184636	
1351.8	0.24447733	0.24186099	
1352	0.24451405	0.24187562	
1352.2	0.24487081	0.24189023	
1352.4	0.24491665	0.24190485	
1352.6	0.24489091	0.24191945	
1352.8	0.24535696	0.24193405	
1353	0.245169	0.24194865	
1353.2	0.24466432	0.24196323	
1353.4	0.24486024	0.24197782	
1353.6	0.24510529	0.24199239	
1353.8	0.24467318	0.24200696	
1354	0.24504829	0.24202153	
1354.2	0.24439716	0.24203608	
1354.4	0.24469358	0.24205063	
1354.6	0.24457718	0.24206518	
1354.8	0.24500175	0.24207972	
1355	0.2442991	0.24209425	
1355.2	0.2437903	0.24210878	
1355.4	0.24363534	0.2421233	
1355.6	0.24299565	0.24213781	
1355.8	0.24283234	0.24215232	
1356	0.24303346	0.24216682	
1356.2	0.24321008	0.24218132	
1356.4	0.24300171	0.24219581	
1356.6	0.24320332	0.24221029	
1356.8	0.24355635	0.24222477	
1357	0.24298041	0.24223924	
1357.2	0.24303241	0.24225371	
1357.4	0.24354169	0.24226817	
1357.6	0.24415636	0.24228262	
1357.8	0.24504812	0.24229707	
1358	0.24552617	0.24231151	
1358.2	0.24608649	0.24232595	
1358.4	0.24651634	0.24234038	
1358.6	0.24685652	0.2423548	
1358.8	0.24769586	0.24236922	
1359	0.24699091	0.24238363	
1359.2	0.24685198	0.24239804	
1359.4	0.24645683	0.24241244	
1359.6	0.24618181	0.24242683	
1359.8	0.24622924	0.24244122	
1360	0.24588126	0.2424556	
1360.2	0.24545461	0.24246997	
1360.4	0.24490389	0.24248434	
1360.6	0.24467865	0.2424987	
1360.8	0.24448363	0.24251306	
1361	0.24373317	0.24252741	
1361.2	0.24367782	0.24254176	
1361.4	0.24338541	0.2425561	
1361.6	0.24321964	0.24257043	
1361.8	0.24396901	0.24258476	
1362	0.24374973	0.24259908	
1362.2	0.24417563	0.24261339	
1362.4	0.24401959	0.2426277	
1362.6	0.24474918	0.242642	
1362.8	0.24556698	0.2426563	
1363	0.24496374	0.24267059	
1363.2	0.24558956	0.24268488	
1363.4	0.24572216	0.24269916	
1363.6	0.24595413	0.24271343	
1363.8	0.24585284	0.2427277	
1364	0.24575255	0.24274196	
1364.2	0.24568072	0.24275621	
1364.4	0.24558689	0.24277046	
1364.6	0.2454795	0.2427847	
1364.8	0.24547922	0.24279894	
1365	0.2448409	0.24281317	
1365.2	0.24476883	0.2428274	
1365.4	0.24468198	0.24284162	
1365.6	0.24420265	0.24285583	
1365.8	0.24514019	0.24287004	
1366	0.24538585	0.24288424	
1366.2	0.24522896	0.24289843	
1366.4	0.24568182	0.24291262	
1366.6	0.24591552	0.24292681	
1366.8	0.24587121	0.24294098	
1367	0.24552843	0.24295516	
1367.2	0.24567763	0.24296932	
1367.4	0.24578271	0.24298348	
1367.6	0.24579622	0.24299764	
1367.8	0.24542866	0.24301178	
1368	0.24578644	0.24302592	
1368.2	0.2453076	0.24304006	
1368.4	0.24556691	0.24305419	
1368.6	0.24568873	0.24306831	
1368.8	0.24548184	0.24308243	
1369	0.24532118	0.24309654	
1369.2	0.24492114	0.24311065	
1369.4	0.24506328	0.24312475	
1369.6	0.24517707	0.24313885	
1369.8	0.24585449	0.24315293	
1370	0.24571619	0.24316702	
1370.2	0.24610511	0.24318109	
1370.4	0.24670579	0.24319516	
1370.6	0.2467503	0.24320923	
1370.8	0.24712135	0.24322329	
1371	0.24717059	0.24323734	
1371.2	0.24713211	0.24325139	
1371.4	0.2472285	0.24326543	
1371.6	0.24707025	0.24327947	
1371.8	0.24690369	0.24329349	
1372	0.24702539	0.24330752	
1372.2	0.24713412	0.24332154	
1372.4	0.24722061	0.24333555	
1372.6	0.24718984	0.24334955	
1372.8	0.24652736	0.24336355	
1373	0.24582941	0.24337755	
1373.2	0.24571263	0.24339154	
1373.4	0.24610084	0.24340552	
1373.6	0.24579603	0.2434195	
1373.8	0.24482607	0.24343347	
1374	0.24473405	0.24344743	
1374.2	0.24465285	0.24346139	
1374.4	0.24465943	0.24347534	
1374.6	0.24472307	0.24348929	
1374.8	0.24485329	0.24350323	
1375	0.24446062	0.24351717	
1375.2	0.24474348	0.2435311	
1375.4	0.24493149	0.24354502	
1375.6	0.24531012	0.24355894	
1375.8	0.24570199	0.24357285	
1376	0.24609349	0.24358676	
1376.2	0.24683304	0.24360066	
1376.4	0.24644939	0.24361455	
1376.6	0.24657432	0.24362844	
1376.8	0.24634551	0.24364233	
1377	0.24575381	0.2436562	
1377.2	0.24612519	0.24367008	
1377.4	0.24530692	0.24368394	
1377.6	0.24502685	0.2436978	
1377.8	0.24485039	0.24371165	
1378	0.24527753	0.2437255	
1378.2	0.24489484	0.24373935	
1378.4	0.2452191	0.24375318	
1378.6	0.24559143	0.24376701	
1378.8	0.24584828	0.24378084	
1379	0.24604967	0.24379466	
1379.2	0.24671735	0.24380847	
1379.4	0.24675585	0.24382228	
1379.6	0.246646	0.24383608	
1379.8	0.24649064	0.24384988	
1380	0.24657636	0.24386367	
1380.2	0.24641658	0.24387745	
1380.4	0.24618101	0.24389123	
1380.6	0.24624755	0.243905	
1380.8	0.24580148	0.24391877	
1381	0.2449496	0.24393253	
1381.2	0.24521891	0.24394629	
1381.4	0.24443877	0.24396004	
1381.6	0.24492114	0.24397378	
1381.8	0.2452459	0.24398752	
1382	0.24522401	0.24400125	
1382.2	0.24499036	0.24401498	
1382.4	0.24512414	0.2440287	
1382.6	0.24582267	0.24404241	
1382.8	0.24615471	0.24405612	
1383	0.24633092	0.24406983	
1383.2	0.24654436	0.24408352	
1383.4	0.24690697	0.24409722	
1383.6	0.24691513	0.2441109	
1383.8	0.24766725	0.24412458	
1384	0.24786967	0.24413826	
1384.2	0.24807558	0.24415193	
1384.4	0.24827583	0.24416559	
1384.6	0.2485511	0.24417925	
1384.8	0.24850023	0.2441929	
1385	0.24811291	0.24420655	
1385.2	0.24806294	0.24422019	
1385.4	0.24756473	0.24423382	
1385.6	0.2478611	0.24424745	
1385.8	0.24807492	0.24426108	
1386	0.24784764	0.24427469	
1386.2	0.24731167	0.2442883	
1386.4	0.24718845	0.24430191	
1386.6	0.24761319	0.24431551	
1386.8	0.24762866	0.24432911	
1387	0.24788692	0.2443427	
1387.2	0.24858732	0.24435628	
1387.4	0.24863785	0.24436986	
1387.6	0.24824977	0.24438343	
1387.8	0.24922615	0.244397	
1388	0.24907113	0.24441056	
1388.2	0.24950679	0.24442411	
1388.4	0.24968988	0.24443766	
1388.6	0.24998788	0.2444512	
1388.8	0.25019668	0.24446474	
1389	0.25030587	0.24447827	
1389.2	0.25050924	0.2444918	
1389.4	0.25049593	0.24450532	
1389.6	0.25024936	0.24451884	
1389.8	0.24982847	0.24453235	
1390	0.24900338	0.24454585	
1390.2	0.24830442	0.24455935	
1390.4	0.24785349	0.24457284	
1390.6	0.2477468	0.24458633	
1390.8	0.24804727	0.24459981	
1391	0.24810324	0.24461328	
1391.2	0.24793949	0.24462675	
1391.4	0.24764832	0.24464022	
1391.6	0.24796922	0.24465368	
1391.8	0.24911392	0.24466713	
1392	0.24950948	0.24468058	
1392.2	0.24947818	0.24469402	
1392.4	0.2499349	0.24470746	
1392.6	0.24997068	0.24472089	
1392.8	0.25070367	0.24473431	
1393	0.25056316	0.24474773	
1393.2	0.25025815	0.24476114	
1393.4	0.24958214	0.24477455	
1393.6	0.2489521	0.24478795	
1393.8	0.2483175	0.24480135	
1394	0.24800517	0.24481474	
1394.2	0.24797514	0.24482813	
1394.4	0.24761759	0.24484151	
1394.6	0.24818705	0.24485488	
1394.8	0.24832033	0.24486825	
1395	0.24794534	0.24488161	
1395.2	0.24808661	0.24489497	
1395.4	0.24854441	0.24490832	
1395.6	0.24859637	0.24492167	
1395.8	0.24902125	0.24493501	
1396	0.24900358	0.24494834	
1396.2	0.2485107	0.24496167	
1396.4	0.24876377	0.244975	
1396.6	0.24903251	0.24498831	
1396.8	0.24950924	0.24500163	
1397	0.24920901	0.24501493	
1397.2	0.24907879	0.24502824	
1397.4	0.24873172	0.24504153	
1397.6	0.2491397	0.24505482	
1397.8	0.24933827	0.24506811	
1398	0.24947607	0.24508139	
1398.2	0.24958691	0.24509466	
1398.4	0.24911737	0.24510793	
1398.6	0.25036212	0.24512119	
1398.8	0.25022541	0.24513445	
1399	0.25030443	0.2451477	
1399.2	0.25047212	0.24516094	
1399.4	0.24992265	0.24517418	
1399.6	0.24918499	0.24518742	
1399.8	0.24925477	0.24520065	
1400	0.24931442	0.24521387	
1400.2	0.24951142	0.24522709	
1400.4	0.24978486	0.2452403	
1400.6	0.25002803	0.24525351	
1400.8	0.24974097	0.24526671	
1401	0.24940465	0.2452799	
1401.2	0.24891153	0.2452931	
1401.4	0.24871537	0.24530628	
1401.6	0.24892308	0.24531946	
1401.8	0.24839039	0.24533263	
1402	0.24806234	0.2453458	
1402.2	0.24830603	0.24535896	
1402.4	0.24823963	0.24537212	
1402.6	0.24980671	0.24538527	
1402.8	0.24928408	0.24539842	
1403	0.24933842	0.24541156	
1403.2	0.24951099	0.24542469	
1403.4	0.24917462	0.24543782	
1403.6	0.24975189	0.24545095	
1403.8	0.25056146	0.24546407	
1404	0.25127641	0.24547718	
1404.2	0.25142878	0.24549029	
1404.4	0.25166652	0.24550339	
1404.6	0.25131279	0.24551648	
1404.8	0.25177372	0.24552958	
1405	0.25171392	0.24554266	
1405.2	0.25195148	0.24555574	
1405.4	0.25173053	0.24556882	
1405.6	0.25137925	0.24558189	
1405.8	0.25123342	0.24559495	
1406	0.25110792	0.24560801	
1406.2	0.25085975	0.24562106	
1406.4	0.25064562	0.24563411	
1406.6	0.25070945	0.24564715	
1406.8	0.25007573	0.24566018	
1407	0.24992818	0.24567321	
1407.2	0.25030337	0.24568624	
1407.4	0.25039552	0.24569926	
1407.6	0.25022357	0.24571227	
1407.8	0.25045916	0.24572528	
1408	0.25081501	0.24573829	
1408.2	0.25082281	0.24575128	
1408.4	0.25115839	0.24576428	
1408.6	0.25055531	0.24577726	
1408.8	0.25084022	0.24579025	
1409	0.25053023	0.24580322	
1409.2	0.25104985	0.24581619	
1409.4	0.25042387	0.24582916	
1409.6	0.25010997	0.24584212	
1409.8	0.25017136	0.24585507	
1410	0.24980535	0.24586802	
1410.2	0.24961765	0.24588096	
1410.4	0.24955615	0.2458939	
1410.6	0.2497319	0.24590684	
1410.8	0.24971667	0.24591976	
1411	0.2500373	0.24593268	
1411.2	0.25054339	0.2459456	
1411.4	0.25037385	0.24595851	
1411.6	0.2501678	0.24597142	
1411.8	0.25146694	0.24598432	
1412	0.25172738	0.24599721	
1412.2	0.25167338	0.2460101	
1412.4	0.25175505	0.24602299	
1412.6	0.25180384	0.24603586	
1412.8	0.25213733	0.24604874	
1413	0.25258169	0.2460616	
1413.2	0.25308371	0.24607447	
1413.4	0.25273821	0.24608732	
1413.6	0.25237236	0.24610018	
1413.8	0.25238925	0.24611302	
1414	0.25282364	0.24612586	
1414.2	0.25242235	0.2461387	
1414.4	0.25269661	0.24615153	
1414.6	0.25249359	0.24616435	
1414.8	0.25239584	0.24617717	
1415	0.25222112	0.24618999	
1415.2	0.25226734	0.24620279	
1415.4	0.25207168	0.2462156	
1415.6	0.25263771	0.24622839	
1415.8	0.2526049	0.24624119	
1416	0.25194437	0.24625397	
1416.2	0.25197596	0.24626676	
1416.4	0.252006	0.24627953	
1416.6	0.25240461	0.2462923	
1416.8	0.25219913	0.24630507	
1417	0.25226213	0.24631783	
1417.2	0.25193763	0.24633058	
1417.4	0.2521707	0.24634333	
1417.6	0.25193705	0.24635608	
1417.8	0.25281336	0.24636882	
1418	0.25310435	0.24638155	
1418.2	0.25270843	0.24639428	
1418.4	0.25284469	0.246407	
1418.6	0.2520558	0.24641972	
1418.8	0.25209586	0.24643243	
1419	0.25205211	0.24644514	
1419.2	0.25171529	0.24645784	
1419.4	0.25154765	0.24647053	
1419.6	0.25142563	0.24648322	
1419.8	0.25069917	0.24649591	
1420	0.25046614	0.24650859	
1420.2	0.25036173	0.24652126	
1420.4	0.25058677	0.24653393	
1420.6	0.25057484	0.2465466	
1420.8	0.25039989	0.24655926	
1421	0.25056479	0.24657191	
1421.2	0.25137255	0.24658456	
1421.4	0.25163171	0.2465972	
1421.6	0.25203949	0.24660984	
1421.8	0.25303315	0.24662247	
1422	0.25268847	0.2466351	
1422.2	0.25246738	0.24664772	
1422.4	0.25202741	0.24666034	
1422.6	0.25199769	0.24667295	
1422.8	0.25224032	0.24668555	
1423	0.25228809	0.24669815	
1423.2	0.2515909	0.24671075	
1423.4	0.25215254	0.24672334	
1423.6	0.25189389	0.24673592	
1423.8	0.25173272	0.2467485	
1424	0.2517445	0.24676108	
1424.2	0.25189533	0.24677365	
1424.4	0.25226155	0.24678621	
1424.6	0.25200276	0.24679877	
1424.8	0.25298134	0.24681132	
1425	0.25375694	0.24682387	
1425.2	0.25470254	0.24683641	
1425.4	0.25376192	0.24684895	
1425.6	0.25422818	0.24686148	
1425.8	0.25448395	0.24687401	
1426	0.254405	0.24688653	
1426.2	0.25438969	0.24689904	
1426.4	0.25420368	0.24691156	
1426.6	0.25424306	0.24692406	
1426.8	0.25400483	0.24693656	
1427	0.25391391	0.24694906	
1427.2	0.25385533	0.24696155	
1427.4	0.25391503	0.24697403	
1427.6	0.25358172	0.24698651	
1427.8	0.25339397	0.24699899	
1428	0.25305684	0.24701145	
1428.2	0.25303267	0.24702392	
1428.4	0.25290083	0.24703638	
1428.6	0.25263355	0.24704883	
1428.8	0.25297956	0.24706128	
1429	0.25274795	0.24707372	
1429.2	0.25279936	0.24708616	
1429.4	0.25182846	0.24709859	
1429.6	0.25244579	0.24711102	
1429.8	0.25317068	0.24712344	
1430	0.25334229	0.24713586	
1430.2	0.25257029	0.24714827	
1430.4	0.25248497	0.24716068	
1430.6	0.25267275	0.24717308	
1430.8	0.25291713	0.24718547	
1431	0.2536262	0.24719786	
1431.2	0.2540624	0.24721025	
1431.4	0.25390966	0.24722263	
1431.6	0.25424717	0.24723501	
1431.8	0.25453173	0.24724738	
1432	0.25422516	0.24725974	
1432.2	0.25441363	0.2472721	
1432.4	0.25398242	0.24728445	
1432.6	0.25346895	0.2472968	
1432.8	0.25387779	0.24730915	
1433	0.25382466	0.24732149	
1433.2	0.25385422	0.24733382	
1433.4	0.253118	0.24734615	
1433.6	0.25336225	0.24735847	
1433.8	0.25316511	0.24737079	
1434	0.25263273	0.2473831	
1434.2	0.25203868	0.24739541	
1434.4	0.25267585	0.24740771	
1434.6	0.25300276	0.24742001	
1434.8	0.2532996	0.2474323	
1435	0.25382494	0.24744459	
1435.2	0.25409254	0.24745687	
1435.4	0.25434629	0.24746915	
1435.6	0.25482812	0.24748142	
1435.8	0.2554638	0.24749369	
1436	0.25537567	0.24750595	
1436.2	0.25587556	0.24751821	
1436.4	0.25562565	0.24753046	
1436.6	0.25524831	0.2475427	
1436.8	0.25555421	0.24755494	
1437	0.25464551	0.24756718	
1437.2	0.25423306	0.24757941	
1437.4	0.25369456	0.24759164	
1437.6	0.25364718	0.24760386	
1437.8	0.25317976	0.24761607	
1438	0.25297711	0.24762828	
1438.2	0.25286198	0.24764049	
1438.4	0.25284293	0.24765269	
1438.6	0.25275633	0.24766488	
1438.8	0.25209637	0.24767707	
1439	0.2520185	0.24768926	
1439.2	0.25208231	0.24770144	
1439.4	0.25219395	0.24771361	
1439.6	0.25230182	0.24772578	
1439.8	0.25305699	0.24773794	
1440	0.25385613	0.2477501	
1440.2	0.25468717	0.24776226	
1440.4	0.25455539	0.24777441	
1440.6	0.2552978	0.24778655	
1440.8	0.2555267	0.24779869	
1441	0.25538027	0.24781082	
1441.2	0.25585248	0.24782295	
1441.4	0.25600377	0.24783507	
1441.6	0.25612028	0.24784719	
1441.8	0.25619074	0.2478593	
1442	0.25641208	0.24787141	
1442.2	0.25615461	0.24788352	
1442.4	0.2557894	0.24789561	
1442.6	0.2553624	0.24790771	
1442.8	0.25451048	0.24791979	
1443	0.25424848	0.24793188	
1443.2	0.25373106	0.24794395	
1443.4	0.25318717	0.24795603	
1443.6	0.25277157	0.24796809	
1443.8	0.25288376	0.24798016	
1444	0.25267163	0.24799221	
1444.2	0.25247693	0.24800427	
1444.4	0.25192808	0.24801631	
1444.6	0.2524018	0.24802836	
1444.8	0.25197473	0.24804039	
1445	0.25188047	0.24805243	
1445.2	0.25232107	0.24806445	
1445.4	0.25271644	0.24807647	
1445.6	0.25290262	0.24808849	
1445.8	0.2531535	0.2481005	
1446	0.25341217	0.24811251	
1446.2	0.25403007	0.24812451	
1446.4	0.25433833	0.24813651	
1446.6	0.25424276	0.2481485	
1446.8	0.25464245	0.24816049	
1447	0.25473208	0.24817247	
1447.2	0.25473827	0.24818445	
1447.4	0.25478822	0.24819642	
1447.6	0.25516	0.24820838	
1447.8	0.2555972	0.24822035	
1448	0.25569531	0.2482323	
1448.2	0.25550463	0.24824425	
1448.4	0.25584652	0.2482562	
1448.6	0.25629919	0.24826814	
1448.8	0.25615408	0.24828008	
1449	0.25625648	0.24829201	
1449.2	0.25664831	0.24830394	
1449.4	0.2563127	0.24831586	
1449.6	0.25602394	0.24832778	
1449.8	0.25583088	0.24833969	
1450	0.25602769	0.24835159	
1450.2	0.25608476	0.2483635	
1450.4	0.25548097	0.24837539	
1450.6	0.2550157	0.24838728	
1450.8	0.25543025	0.24839917	
1451	0.25540432	0.24841105	
1451.2	0.25549007	0.24842293	
1451.4	0.25592836	0.2484348	
1451.6	0.25639502	0.24844667	
1451.8	0.25620569	0.24845853	
1452	0.25574094	0.24847038	
1452.2	0.25557383	0.24848224	
1452.4	0.25566526	0.24849408	
1452.6	0.25526672	0.24850592	
1452.8	0.25523848	0.24851776	
1453	0.25490737	0.24852959	
1453.2	0.25427027	0.24854142	
1453.4	0.25356427	0.24855324	
1453.6	0.25348497	0.24856506	
1453.8	0.25357267	0.24857687	
1454	0.25330876	0.24858868	
1454.2	0.25298969	0.24860048	
1454.4	0.25317935	0.24861228	
1454.6	0.25363998	0.24862407	
1454.8	0.25392147	0.24863586	
1455	0.25456845	0.24864764	
1455.2	0.25433939	0.24865942	
1455.4	0.25485167	0.24867119	
1455.6	0.25508825	0.24868296	
1455.8	0.25510398	0.24869472	
1456	0.25527921	0.24870648	
1456.2	0.255529	0.24871823	
1456.4	0.25570353	0.24872998	
1456.6	0.25581687	0.24874172	
1456.8	0.25537919	0.24875346	
1457	0.2548713	0.24876519	
1457.2	0.25481845	0.24877692	
1457.4	0.25487183	0.24878864	
1457.6	0.25517916	0.24880036	
1457.8	0.25546499	0.24881207	
1458	0.2549444	0.24882378	
1458.2	0.2553067	0.24883549	
1458.4	0.25535653	0.24884718	
1458.6	0.2549714	0.24885888	
1458.8	0.25466395	0.24887057	
1459	0.25465919	0.24888225	
1459.2	0.25474485	0.24889393	
1459.4	0.25512821	0.2489056	
1459.6	0.25477731	0.24891727	
1459.8	0.25486255	0.24892894	
1460	0.25536094	0.2489406	
1460.2	0.25550872	0.24895225	
1460.4	0.25569876	0.2489639	
1460.6	0.25567149	0.24897554	
1460.8	0.25563524	0.24898718	
1461	0.256375	0.24899882	
1461.2	0.2567109	0.24901045	
1461.4	0.25700401	0.24902207	
1461.6	0.25716108	0.24903369	
1461.8	0.2577218	0.24904531	
1462	0.25770034	0.24905692	
1462.2	0.25754316	0.24906853	
1462.4	0.25657657	0.24908013	
1462.6	0.25650808	0.24909172	
1462.8	0.25661446	0.24910331	
1463	0.25638403	0.2491149	
1463.2	0.25644008	0.24912648	
1463.4	0.25561972	0.24913806	
1463.6	0.25469675	0.24914963	
1463.8	0.25451688	0.2491612	
1464	0.25428425	0.24917276	
1464.2	0.25348532	0.24918432	
1464.4	0.25344862	0.24919587	
1464.6	0.25388682	0.24920742	
1464.8	0.25372843	0.24921896	
1465	0.25438135	0.2492305	
1465.2	0.25458944	0.24924203	
1465.4	0.25521279	0.24925356	
1465.6	0.25623022	0.24926508	
1465.8	0.25688098	0.2492766	
1466	0.25691371	0.24928811	
1466.2	0.25710584	0.24929962	
1466.4	0.25694975	0.24931112	
1466.6	0.25748854	0.24932262	
1466.8	0.25771444	0.24933412	
1467	0.2576488	0.24934561	
1467.2	0.25715173	0.24935709	
1467.4	0.25685364	0.24936857	
1467.6	0.25674292	0.24938005	
1467.8	0.25606797	0.24939152	
1468	0.25615652	0.24940298	
1468.2	0.25629262	0.24941444	
1468.4	0.25639991	0.2494259	
1468.6	0.25612965	0.24943735	
1468.8	0.25588268	0.24944879	
1469	0.25623828	0.24946023	
1469.2	0.25587299	0.24947167	
1469.4	0.25579097	0.2494831	
1469.6	0.255926	0.24949453	
1469.8	0.25542937	0.24950595	
1470	0.2552328	0.24951737	
1470.2	0.25493607	0.24952878	
1470.4	0.25504341	0.24954019	
1470.6	0.2556869	0.24955159	
1470.8	0.25658677	0.24956299	
1471	0.25682537	0.24957438	
1471.2	0.25734719	0.24958577	
1471.4	0.25761704	0.24959716	
1471.6	0.25815987	0.24960854	
1471.8	0.25784744	0.24961991	
1472	0.25889084	0.24963128	
1472.2	0.25951995	0.24964264	
1472.4	0.25928518	0.249654	
1472.6	0.25901693	0.24966536	
1472.8	0.25861857	0.24967671	
1473	0.25855994	0.24968805	
1473.2	0.25787017	0.2496994	
1473.4	0.25710781	0.24971073	
1473.6	0.25657242	0.24972206	
1473.8	0.25577558	0.24973339	
1474	0.25543787	0.24974471	
1474.2	0.25541171	0.24975603	
1474.4	0.25574696	0.24976734	
1474.6	0.25601837	0.24977865	
1474.8	0.25640142	0.24978995	
1475	0.25635335	0.24980125	
1475.2	0.25645132	0.24981254	
1475.4	0.25607557	0.24982383	
1475.6	0.25633612	0.24983512	
1475.8	0.25627414	0.24984639	
1476	0.25666763	0.24985767	
1476.2	0.25678747	0.24986894	
1476.4	0.25641468	0.2498802	
1476.6	0.2561968	0.24989146	
1476.8	0.2561968	0.24990278	
1477	0.25635491	0.24989634	
1477.2	0.25565982	0.2498899	
1477.4	0.25526287	0.24988346	
1477.6	0.25534706	0.24987702	
1477.8	0.25503883	0.24987059	
1478	0.25471728	0.24986415	
1478.2	0.2547848	0.24985771	
1478.4	0.25474313	0.24985127	
1478.6	0.25463067	0.24984483	
1478.8	0.25446322	0.24983839	
1479	0.25406645	0.24983196	
1479.2	0.25363966	0.24982552	
1479.4	0.2529171	0.24981908	
1479.6	0.25270673	0.24981264	
1479.8	0.25202796	0.24980621	
1480	0.25150985	0.24979977	
1480.2	0.2514876	0.24979333	
1480.4	0.25196585	0.2497869	
1480.6	0.25263465	0.24978046	
1480.8	0.25212091	0.24977402	
1481	0.25261373	0.24976759	
1481.2	0.25205029	0.24976115	
1481.4	0.25296407	0.24975472	
1481.6	0.25348584	0.24974828	
1481.8	0.25364637	0.24974184	
1482	0.25406728	0.24973541	
1482.2	0.25459656	0.24972897	
1482.4	0.25485925	0.24972254	
1482.6	0.25484303	0.2497161	
1482.8	0.25445163	0.24970967	
1483	0.25425096	0.24970324	
1483.2	0.25413664	0.2496968	
1483.4	0.25430062	0.24969037	
1483.6	0.25455897	0.24968393	
1483.8	0.25408846	0.2496775	
1484	0.25387538	0.24967107	
1484.2	0.25415597	0.24966463	
1484.4	0.25427621	0.2496582	
1484.6	0.25436619	0.24965177	
1484.8	0.25381283	0.24964533	
1485	0.25412914	0.2496389	
1485.2	0.25336552	0.24963247	
1485.4	0.2534426	0.24962603	
1485.6	0.25281661	0.2496196	
1485.8	0.25240699	0.24961317	
1486	0.25230739	0.24960674	
1486.2	0.25247003	0.24960031	
1486.4	0.25255751	0.24959387	
1486.6	0.25256852	0.24958744	
1486.8	0.25234259	0.24958101	
1487	0.25323747	0.24957458	
1487.2	0.25390569	0.24956815	
1487.4	0.25479128	0.24956172	
1487.6	0.2549593	0.24955529	
1487.8	0.25457359	0.24954886	
1488	0.25474832	0.24954243	
1488.2	0.25462483	0.249536	
1488.4	0.25425581	0.24952957	
1488.6	0.25404961	0.24952314	
1488.8	0.2538755	0.24951671	
1489	0.25373089	0.24951028	
1489.2	0.25324241	0.24950385	
1489.4	0.25325953	0.24949742	
1489.6	0.25270547	0.24949099	
1489.8	0.25210948	0.24948456	
1490	0.25255573	0.24947813	
1490.2	0.25301165	0.2494717	
1490.4	0.2531721	0.24946528	
1490.6	0.25307767	0.24945885	
1490.8	0.25347934	0.24945242	
1491	0.25400918	0.24944599	
1491.2	0.25428163	0.24943956	
1491.4	0.25477422	0.24943314	
1491.6	0.25447796	0.24942671	
1491.8	0.25408654	0.24942028	
1492	0.25427697	0.24941386	
1492.2	0.25387142	0.24940743	
1492.4	0.25381534	0.249401	
1492.6	0.25345719	0.24939458	
1492.8	0.25359078	0.24938815	
1493	0.25290122	0.24938172	
1493.2	0.252857	0.2493753	
1493.4	0.25263256	0.24936887	
1493.6	0.25264462	0.24936245	
1493.8	0.25256826	0.24935602	
1494	0.25294918	0.24934959	
1494.2	0.25355231	0.24934317	
1494.4	0.25373362	0.24933674	
1494.6	0.25371357	0.24933032	
1494.8	0.25432092	0.24932389	
1495	0.25429349	0.24931747	
1495.2	0.25459738	0.24931105	
1495.4	0.25500472	0.24930462	
1495.6	0.25464019	0.2492982	
1495.8	0.25518747	0.24929177	
1496	0.25578826	0.24928535	
1496.2	0.25556247	0.24927893	
1496.4	0.25517596	0.2492725	
1496.6	0.25463893	0.24926608	
1496.8	0.25473962	0.24925966	
1497	0.25443404	0.24925323	
1497.2	0.2544644	0.24924681	
1497.4	0.25393285	0.24924039	
1497.6	0.25437144	0.24923397	
1497.8	0.2542448	0.24922754	
1498	0.25404185	0.24922112	
1498.2	0.25413468	0.2492147	
1498.4	0.25442031	0.24920828	
1498.6	0.25416258	0.24920186	
1498.8	0.25414266	0.24919544	
1499	0.25403113	0.24918901	
1499.2	0.25355012	0.24918259	
1499.4	0.25342772	0.24917617	
1499.6	0.25317833	0.24916975	
1499.8	0.25380669	0.24916333	
1500	0.25323652	0.24915691	
1500.2	0.2525211	0.24915049	
1500.4	0.25258145	0.24914407	
1500.6	0.25287032	0.24913765	
1500.8	0.25291847	0.24913123	
1501	0.2527414	0.24912481	
1501.2	0.25267164	0.24911839	
1501.4	0.25232451	0.24911197	
1501.6	0.25301166	0.24910555	
1501.8	0.25287576	0.24909913	
1502	0.25328684	0.24909272	
1502.2	0.25370838	0.2490863	
1502.4	0.25450783	0.24907988	
1502.6	0.25381893	0.24907346	
1502.8	0.25427496	0.24906704	
1503	0.25413385	0.24906062	
1503.2	0.25407954	0.24905421	
1503.4	0.25384211	0.24904779	
1503.6	0.25419683	0.24904137	
1503.8	0.25426975	0.24903495	
1504	0.25421155	0.24902854	
1504.2	0.2545893	0.24902212	
1504.4	0.25458858	0.2490157	
1504.6	0.25412444	0.24900929	
1504.8	0.25387023	0.24900287	
1505	0.25403406	0.24899645	
1505.2	0.25403335	0.24899004	
1505.4	0.2537303	0.24898362	
1505.6	0.25437374	0.24897721	
1505.8	0.25417401	0.24897079	
1506	0.25431023	0.24896438	
1506.2	0.25407089	0.24895796	
1506.4	0.25393248	0.24895155	
1506.6	0.25349361	0.24894513	
1506.8	0.25345802	0.24893872	
1507	0.25354502	0.2489323	
1507.2	0.25378504	0.24892589	
1507.4	0.25313948	0.24891947	
1507.6	0.25355811	0.24891306	
1507.8	0.25302386	0.24890664	
1508	0.25293426	0.24890023	
1508.2	0.25269069	0.24889382	
1508.4	0.25181205	0.2488874	
1508.6	0.25158338	0.24888099	
1508.8	0.25185501	0.24887458	
1509	0.2527371	0.24886816	
1509.2	0.25271117	0.24886175	
1509.4	0.25336588	0.24885534	
1509.6	0.25394936	0.24884893	
1509.8	0.25371161	0.24884251	
1510	0.25375971	0.2488361	
1510.2	0.25452988	0.24882969	
1510.4	0.25420082	0.24882328	
1510.6	0.2541776	0.24881687	
1510.8	0.25355467	0.24881046	
1511	0.25423458	0.24880404	
1511.2	0.2540745	0.24879763	
1511.4	0.25378133	0.24879122	
1511.6	0.25388785	0.24878481	
1511.8	0.25319323	0.2487784	
1512	0.25283522	0.24877199	
1512.2	0.25259912	0.24876558	
1512.4	0.25202028	0.24875917	
1512.6	0.25200337	0.24875276	
1512.8	0.25186977	0.24874635	
1513	0.25235055	0.24873994	
1513.2	0.25229291	0.24873353	
1513.4	0.25291295	0.24872712	
1513.6	0.25310815	0.24872071	
1513.8	0.25302582	0.2487143	
1514	0.25312689	0.24870789	
1514.2	0.25299031	0.24870149	
1514.4	0.25282292	0.24869508	
1514.6	0.25259344	0.24868867	
1514.8	0.25238583	0.24868226	
1515	0.253482	0.24867585	
1515.2	0.25345546	0.24866944	
1515.4	0.25333791	0.24866304	
1515.6	0.25318274	0.24865663	
1515.8	0.25290166	0.24865022	
1516	0.25292215	0.24864382	
1516.2	0.25290036	0.24863741	
1516.4	0.25291022	0.248631	
1516.6	0.25289031	0.24862459	
1516.8	0.25281607	0.24861819	
1517	0.25283354	0.24861178	
1517.2	0.25258228	0.24860538	
1517.4	0.25257672	0.24859897	
1517.6	0.25271673	0.24859256	
1517.8	0.25195142	0.24858616	
1518	0.25182785	0.24857975	
1518.2	0.25144151	0.24857335	
1518.4	0.25204943	0.24856694	
1518.6	0.25158973	0.24856054	
1518.8	0.25218505	0.24855413	
1519	0.25204741	0.24854773	
1519.2	0.2518545	0.24854132	
1519.4	0.25178376	0.24853492	
1519.6	0.25213338	0.24852851	
1519.8	0.25231346	0.24852211	
1520	0.25241765	0.24851571	
1520.2	0.25282757	0.2485093	
1520.4	0.25342231	0.2485029	
1520.6	0.25328224	0.2484965	
1520.8	0.25325749	0.24849009	
1521	0.25338561	0.24848369	
1521.2	0.2535122	0.24847729	
1521.4	0.25370303	0.24847088	
1521.6	0.25393243	0.24846448	
1521.8	0.25369389	0.24845808	
1522	0.25389582	0.24845168	
1522.2	0.25369349	0.24844527	
1522.4	0.25405329	0.24843887	
1522.6	0.25366646	0.24843247	
1522.8	0.253655	0.24842607	
1523	0.2530921	0.24841967	
1523.2	0.25335564	0.24841327	
1523.4	0.25295354	0.24840687	
1523.6	0.25306558	0.24840047	
1523.8	0.25321306	0.24839406	
1524	0.25317039	0.24838766	
1524.2	0.25342121	0.24838126	
1524.4	0.25314115	0.24837486	
1524.6	0.25278041	0.24836846	
1524.8	0.25275661	0.24836206	
1525	0.25299677	0.24835566	
1525.2	0.25299205	0.24834926	
1525.4	0.253123	0.24834286	
1525.6	0.25346116	0.24833647	
1525.8	0.25330464	0.24833007	
1526	0.25285506	0.24832367	
1526.2	0.25347022	0.24831727	
1526.4	0.25349418	0.24831087	
1526.6	0.25328328	0.24830447	
1526.8	0.25347038	0.24829807	
1527	0.25364598	0.24829168	
1527.2	0.25383124	0.24828528	
1527.4	0.25355487	0.24827888	
1527.6	0.25383776	0.24827248	
1527.8	0.25366364	0.24826608	
1528	0.25339396	0.24825969	
1528.2	0.25326322	0.24825329	
1528.4	0.25319735	0.24824689	
1528.6	0.25328804	0.2482405	
1528.8	0.2528762	0.2482341	
1529	0.25277908	0.2482277	
1529.2	0.25248248	0.24822131	
1529.4	0.25173342	0.24821491	
1529.6	0.25160718	0.24820851	
1529.8	0.25133436	0.24820212	
1530	0.25116294	0.24819572	
1530.2	0.25123195	0.24818933	
1530.4	0.25097821	0.24818293	
1530.6	0.25102043	0.24817654	
1530.8	0.25106182	0.24817014	
1531	0.25096934	0.24816375	
1531.2	0.2509522	0.24815735	
1531.4	0.25057757	0.24815096	
1531.6	0.25057778	0.24814456	
1531.8	0.25032321	0.24813817	
1532	0.25070447	0.24813178	
1532.2	0.25064831	0.24812538	
1532.4	0.25092337	0.24811899	
1532.6	0.25051799	0.2481126	
1532.8	0.25026222	0.2481062	
1533	0.25091875	0.24809981	
1533.2	0.2511265	0.24809342	
1533.4	0.251344	0.24808702	
1533.6	0.25192318	0.24808063	
1533.8	0.25187756	0.24807424	
1534	0.25215217	0.24806785	
1534.2	0.2523017	0.24806145	
1534.4	0.2522735	0.24805506	
1534.6	0.25217854	0.24804867	
1534.8	0.25220291	0.24804228	
1535	0.25252229	0.24803589	
1535.2	0.25297235	0.2480295	
1535.4	0.25297049	0.2480231	
1535.6	0.25279572	0.24801671	
1535.8	0.25278716	0.24801032	
1536	0.25262777	0.24800393	
1536.2	0.25213863	0.24799754	
1536.4	0.25239859	0.24799115	
1536.6	0.25224554	0.24798476	
1536.8	0.25307294	0.24797837	
1537	0.25342367	0.24797198	
1537.2	0.25371186	0.24796559	
1537.4	0.25398097	0.2479592	
1537.6	0.25356259	0.24795281	
1537.8	0.2534437	0.24794642	
1538	0.25331177	0.24794003	
1538.2	0.25228722	0.24793364	
1538.4	0.25204702	0.24792726	
1538.6	0.2519509	0.24792087	
1538.8	0.25219648	0.24791448	
1539	0.2519323	0.24790809	
1539.2	0.25192619	0.2479017	
1539.4	0.25168319	0.24789532	
1539.6	0.25142804	0.24788893	
1539.8	0.25116307	0.24788254	
1540	0.25072504	0.24787615	
1540.2	0.25056815	0.24786977	
1540.4	0.25147377	0.24786338	
1540.6	0.25171363	0.24785699	
1540.8	0.2522938	0.2478506	
1541	0.2525368	0.24784422	
1541.2	0.25315435	0.24783783	
1541.4	0.25360383	0.24783145	
1541.6	0.25321738	0.24782506	
1541.8	0.25317885	0.24781867	
1542	0.25286444	0.24781229	
1542.2	0.25227946	0.2478059	
1542.4	0.25243358	0.24779952	
1542.6	0.25218063	0.24779313	
1542.8	0.25211316	0.24778675	
1543	0.25200542	0.24778036	
1543.2	0.25208173	0.24777398	
1543.4	0.25185677	0.24776759	
1543.6	0.25141044	0.24776121	
1543.8	0.25078044	0.24775482	
1544	0.25021596	0.24774844	
1544.2	0.25042675	0.24774206	
1544.4	0.25090485	0.24773567	
1544.6	0.25095996	0.24772929	
1544.8	0.25177351	0.2477229	
1545	0.25167115	0.24771652	
1545.2	0.25159214	0.24771014	
1545.4	0.25170815	0.24770376	
1545.6	0.25136818	0.24769737	
1545.8	0.25120013	0.24769099	
1546	0.25098589	0.24768461	
1546.2	0.25095671	0.24767823	
1546.4	0.25097764	0.24767184	
1546.6	0.25117501	0.24766546	
1546.8	0.25064888	0.24765908	
1547	0.25116548	0.2476527	
1547.2	0.2511877	0.24764632	
1547.4	0.25134614	0.24763993	
1547.6	0.25109722	0.24763355	
1547.8	0.25125235	0.24762717	
1548	0.25122552	0.24762079	
1548.2	0.25179377	0.24761441	
1548.4	0.25129875	0.24760803	
1548.6	0.25149614	0.24760165	
1548.8	0.25181103	0.24759527	
1549	0.25111763	0.24758889	
1549.2	0.25070712	0.24758251	
1549.4	0.2509186	0.24757613	
1549.6	0.25092053	0.24756975	
1549.8	0.25086788	0.24756337	
1550	0.25056339	0.24755699	
1550.2	0.25098779	0.24755061	
1550.4	0.25088288	0.24754423	
1550.6	0.25038967	0.24753786	
1550.8	0.2504558	0.24753148	
1551	0.25123545	0.2475251	
1551.2	0.2516474	0.24751872	
1551.4	0.25216318	0.24751234	
1551.6	0.25246341	0.24750597	
1551.8	0.25257328	0.24749959	
1552	0.2524051	0.24749321	
1552.2	0.25198771	0.24748683	
1552.4	0.2518506	0.24748046	
1552.6	0.25250222	0.24747408	
1552.8	0.2532523	0.2474677	
1553	0.25331781	0.24746133	
1553.2	0.25297964	0.24745495	
1553.4	0.25337641	0.24744857	
1553.6	0.25296393	0.2474422	
1553.8	0.2526139	0.24743582	
1554	0.25206688	0.24742944	
1554.2	0.25218978	0.24742307	
1554.4	0.25210359	0.24741669	
1554.6	0.25205284	0.24741032	
1554.8	0.25245712	0.24740394	
1555	0.25246248	0.24739757	
1555.2	0.25220449	0.24739119	
1555.4	0.25244799	0.24738482	
1555.6	0.25196896	0.24737844	
1555.8	0.25136584	0.24737207	
1556	0.25204819	0.24736569	
1556.2	0.251759	0.24735932	
1556.4	0.25277647	0.24735295	
1556.6	0.25313123	0.24734657	
1556.8	0.25347885	0.2473402	
1557	0.25261178	0.24733383	
1557.2	0.25186611	0.24732745	
1557.4	0.25192754	0.24732108	
1557.6	0.25190936	0.24731471	
1557.8	0.25146175	0.24730833	
1558	0.2512717	0.24730196	
1558.2	0.25132212	0.24729559	
1558.4	0.25177239	0.24728922	
1558.6	0.25204032	0.24728284	
1558.8	0.25188905	0.24727647	
1559	0.25206587	0.2472701	
1559.2	0.25150204	0.24726373	
1559.4	0.25150194	0.24725736	
1559.6	0.25123053	0.24725099	
1559.8	0.25089691	0.24724462	
1560	0.25088609	0.24723824	
1560.2	0.25046652	0.24723187	
1560.4	0.25115129	0.2472255	
1560.6	0.25112376	0.24721913	
1560.8	0.25145994	0.24721276	
1561	0.25150235	0.24720639	
1561.2	0.25162486	0.24720002	
1561.4	0.25207688	0.24719365	
1561.6	0.25252474	0.24718728	
1561.8	0.25273858	0.24718091	
1562	0.25294647	0.24717454	
1562.2	0.25341416	0.24716817	
1562.4	0.25396746	0.24716181	
1562.6	0.25443228	0.24715544	
1562.8	0.25388088	0.24714907	
1563	0.25345832	0.2471427	
1563.2	0.25274625	0.24713633	
1563.4	0.25240452	0.24712996	
1563.6	0.25157851	0.2471236	
1563.8	0.25097444	0.24711723	
1564	0.2512173	0.24711086	
1564.2	0.25165678	0.24710449	
1564.4	0.25138165	0.24709812	
1564.6	0.2510291	0.24709176	
1564.8	0.25098455	0.24708539	
1565	0.25082146	0.24707902	
1565.2	0.25088812	0.24707266	
1565.4	0.25136015	0.24706629	
1565.6	0.25196347	0.24705992	
1565.8	0.25214872	0.24705356	
1566	0.25217315	0.24704719	
1566.2	0.25254699	0.24704083	
1566.4	0.25234445	0.24703446	
1566.6	0.25248533	0.24702809	
1566.8	0.25212109	0.24702173	
1567	0.25269127	0.24701536	
1567.2	0.25307661	0.247009	
1567.4	0.2536837	0.24700263	
1567.6	0.25341349	0.24699627	
1567.8	0.25364553	0.24698991	
1568	0.25376832	0.24698354	
1568.2	0.25291416	0.24697718	
1568.4	0.25219202	0.24697081	
1568.6	0.25201209	0.24696445	
1568.8	0.25228412	0.24695808	
1569	0.25257466	0.24695172	
1569.2	0.25251139	0.24694536	
1569.4	0.25216219	0.24693899	
1569.6	0.25198232	0.24693263	
1569.8	0.25165297	0.24692627	
1570	0.25180305	0.24691991	
1570.2	0.25119867	0.24691354	
1570.4	0.25108946	0.24690718	
1570.6	0.25106762	0.24690082	
1570.8	0.25088916	0.24689446	
1571	0.25078155	0.24688809	
1571.2	0.25071089	0.24688173	
1571.4	0.25079533	0.24687537	
1571.6	0.24936097	0.24686901	
1571.8	0.24930605	0.24686265	
1572	0.24967442	0.24685629	
1572.2	0.24921214	0.24684993	
1572.4	0.24971495	0.24684357	
1572.6	0.2505838	0.24683721	
1572.8	0.25103125	0.24683084	
1573	0.25131008	0.24682448	
1573.2	0.25121656	0.24681812	
1573.4	0.251436	0.24681176	
1573.6	0.25167555	0.2468054	
1573.8	0.25158153	0.24679904	
1574	0.25184716	0.24679269	
1574.2	0.25109618	0.24678633	
1574.4	0.25072056	0.24677997	
1574.6	0.25003325	0.24677361	
1574.8	0.24952997	0.24676725	
1575	0.2494911	0.24676089	
1575.2	0.25025739	0.24675453	
1575.4	0.25009964	0.24674817	
1575.6	0.24987403	0.24674182	
1575.8	0.25023648	0.24673546	
1576	0.2505247	0.2467291	
1576.2	0.24981517	0.24672274	
1576.4	0.25016477	0.24671638	
1576.6	0.25061112	0.24671003	
1576.8	0.25067806	0.24670367	
1577	0.2507517	0.24669731	
1577.2	0.25056544	0.24669096	
1577.4	0.25096367	0.2466846	
1577.6	0.25081921	0.24667824	
1577.8	0.2504586	0.24667189	
1578	0.24975929	0.24666553	
1578.2	0.24905026	0.24665917	
1578.4	0.24910866	0.24665282	
1578.6	0.24861607	0.24664646	
1578.8	0.24843977	0.24664011	
1579	0.24903265	0.24663375	
1579.2	0.2490115	0.2466274	
1579.4	0.24851636	0.24662104	
1579.6	0.24853222	0.24661469	
1579.8	0.24812882	0.24660833	
1580	0.24827658	0.24660198	
1580.2	0.24808628	0.24659562	
1580.4	0.24870988	0.24658927	
1580.6	0.24929021	0.24658291	
1580.8	0.2500093	0.24657656	
1581	0.25102284	0.24657021	
1581.2	0.25151484	0.24656385	
1581.4	0.25175729	0.2465575	
1581.6	0.25144502	0.24655115	
1581.8	0.25147586	0.24654479	
1582	0.2513066	0.24653844	
1582.2	0.25193294	0.24653209	
1582.4	0.25227432	0.24652574	
1582.6	0.25150697	0.24651938	
1582.8	0.25146993	0.24651303	
1583	0.25118769	0.24650668	
1583.2	0.25062943	0.24650033	
1583.4	0.25058228	0.24649398	
1583.6	0.25020854	0.24648762	
1583.8	0.24986587	0.24648127	
1584	0.2493268	0.24647492	
1584.2	0.24905243	0.24646857	
1584.4	0.2488665	0.24646222	
1584.6	0.24909705	0.24645587	
1584.8	0.24941573	0.24644952	
1585	0.24962427	0.24644317	
1585.2	0.24899492	0.24643682	
1585.4	0.2489711	0.24643047	
1585.6	0.2492262	0.24642412	
1585.8	0.24941165	0.24641777	
1586	0.24945746	0.24641142	
1586.2	0.24895989	0.24640507	
1586.4	0.24931904	0.24639872	
1586.6	0.24919594	0.24639237	
1586.8	0.24943838	0.24638602	
1587	0.24939758	0.24637967	
1587.2	0.24941673	0.24637332	
1587.4	0.24910901	0.24636697	
1587.6	0.24874502	0.24636063	
1587.8	0.24877273	0.24635428	
1588	0.24850775	0.24634793	
1588.2	0.2483634	0.24634158	
1588.4	0.24877024	0.24633523	
1588.6	0.24886245	0.24632889	
1588.8	0.24858302	0.24632254	
1589	0.24879815	0.24631619	
1589.2	0.24917536	0.24630984	
1589.4	0.24992478	0.2463035	
1589.6	0.25031703	0.24629715	
1589.8	0.2505637	0.2462908	
1590	0.25089964	0.24628446	
1590.2	0.2505388	0.24627811	
1590.4	0.25148078	0.24627177	
1590.6	0.25139326	0.24626542	
1590.8	0.25206926	0.24625907	
1591	0.25210121	0.24625273	
1591.2	0.25203976	0.24624638	
1591.4	0.25239178	0.24624004	
1591.6	0.25229344	0.24623369	
1591.8	0.25177967	0.24622735	
1592	0.25205218	0.246221	
1592.2	0.25225822	0.24621466	
1592.4	0.25217524	0.24620831	
1592.6	0.25177823	0.24620197	
1592.8	0.25123088	0.24619563	
1593	0.25116196	0.24618928	
1593.2	0.25086526	0.24618294	
1593.4	0.25121172	0.2461766	
1593.6	0.25126766	0.24617025	
1593.8	0.25074781	0.24616391	
1594	0.24986073	0.24615757	
1594.2	0.24860177	0.24615122	
1594.4	0.24807842	0.24614488	
1594.6	0.24779042	0.24613854	
1594.8	0.24817898	0.24613219	
1595	0.24808604	0.24612585	
1595.2	0.24811728	0.24611951	
1595.4	0.24885173	0.24611317	
1595.6	0.24840608	0.24610683	
1595.8	0.24861047	0.24610048	
1596	0.24961234	0.24609414	
1596.2	0.24946868	0.2460878	
1596.4	0.24888027	0.24608146	
1596.6	0.24925766	0.24607512	
1596.8	0.24924777	0.24606878	
1597	0.24968618	0.24606244	
1597.2	0.25047933	0.2460561	
1597.4	0.25147671	0.24604976	
1597.6	0.25211893	0.24604342	
1597.8	0.25154013	0.24603708	
1598	0.2512049	0.24603074	
1598.2	0.25101009	0.2460244	
1598.4	0.2504858	0.24601806	
1598.6	0.2506208	0.24601172	
1598.8	0.25050082	0.24600538	
1599	0.2502695	0.24599904	
1599.2	0.25012017	0.2459927	
1599.4	0.24950323	0.24598636	
1599.6	0.24836729	0.24598002	
1599.8	0.24774468	0.24597369	
1600	0.24706937	0.24596735	
1600.2	0.24606491	0.24596101	
1600.4	0.24549057	0.24595467	
1600.6	0.24542324	0.24594833	
1600.8	0.24541035	0.245942	
1601	0.24559694	0.24593566	
1601.2	0.24648392	0.24592932	
1601.4	0.24704639	0.24592299	
1601.6	0.24760028	0.24591665	
1601.8	0.24780515	0.24591031	
1602	0.24790976	0.24590398	
1602.2	0.24816696	0.24589764	
1602.4	0.24812375	0.2458913	
1602.6	0.24864722	0.24588497	
1602.8	0.24896203	0.24587863	
1603	0.24927298	0.24587229	
1603.2	0.2493967	0.24586596	
1603.4	0.24925527	0.24585962	
1603.6	0.24930811	0.24585329	
1603.8	0.24970137	0.24584695	
1604	0.24926019	0.24584062	
1604.2	0.24855849	0.24583428	
1604.4	0.24831016	0.24582795	
1604.6	0.24827246	0.24582161	
1604.8	0.24855025	0.24581528	
1605	0.24858093	0.24580895	
1605.2	0.24879577	0.24580261	
1605.4	0.24924943	0.24579628	
1605.6	0.24957252	0.24578995	
1605.8	0.24986863	0.24578361	
1606	0.25005543	0.24577728	
1606.2	0.25014803	0.24577095	
1606.4	0.24994081	0.24576461	
1606.6	0.24947344	0.24575828	
1606.8	0.24950745	0.24575195	
1607	0.24910507	0.24574561	
1607.2	0.24877025	0.24573928	
1607.4	0.24867026	0.24573295	
1607.6	0.24836353	0.24572662	
1607.8	0.2478931	0.24572029	
1608	0.24736722	0.24571395	
1608.2	0.24737109	0.24570762	
1608.4	0.247773	0.24570129	
1608.6	0.24822529	0.24569496	
1608.8	0.24802982	0.24568863	
1609	0.24811525	0.2456823	
1609.2	0.24828869	0.24567597	
1609.4	0.24919303	0.24566964	
1609.6	0.2491773	0.24566331	
1609.8	0.24903229	0.24565698	
1610	0.24923428	0.24565065	
1610.2	0.24818664	0.24564432	
1610.4	0.24772256	0.24563799	
1610.6	0.24716705	0.24563166	
1610.8	0.24697222	0.24562533	
1611	0.24682918	0.245619	
1611.2	0.24661352	0.24561267	
1611.4	0.24709674	0.24560634	
1611.6	0.24750953	0.24560001	
1611.8	0.24723829	0.24559368	
1612	0.24813263	0.24558736	
1612.2	0.24876054	0.24558103	
1612.4	0.24939955	0.2455747	
1612.6	0.2492403	0.24556837	
1612.8	0.24909424	0.24556204	
1613	0.24867922	0.24555572	
1613.2	0.24822773	0.24554939	
1613.4	0.24779891	0.24554306	
1613.6	0.24673978	0.24553673	
1613.8	0.24635475	0.24553041	
1614	0.24633006	0.24552408	
1614.2	0.24625267	0.24551775	
1614.4	0.24637979	0.24551143	
1614.6	0.24645052	0.2455051	
1614.8	0.2466694	0.24549877	
1615	0.24697576	0.24549245	
1615.2	0.24687326	0.24548612	
1615.4	0.24803541	0.2454798	
1615.6	0.24842086	0.24547347	
1615.8	0.2482738	0.24546715	
1616	0.24873625	0.24546082	
1616.2	0.24907003	0.2454545	
1616.4	0.24842976	0.24544817	
1616.6	0.2476053	0.24544185	
1616.8	0.24733505	0.24543552	
1617	0.2466965	0.2454292	
1617.2	0.24612708	0.24542287	
1617.4	0.24578441	0.24541655	
1617.6	0.24545118	0.24541023	
1617.8	0.24566036	0.2454039	
1618	0.24567811	0.24539758	
1618.2	0.24586774	0.24539126	
1618.4	0.24586936	0.24538493	
1618.6	0.24588784	0.24537861	
1618.8	0.24629035	0.24537229	
1619	0.24586799	0.24536596	
1619.2	0.24624114	0.24535964	
1619.4	0.24724044	0.24535332	
1619.6	0.24705913	0.245347	
1619.8	0.24663991	0.24534067	
1620	0.24644463	0.24533435	
1620.2	0.24636355	0.24532803	
1620.4	0.24560482	0.24532171	
1620.6	0.24606185	0.24531539	
1620.8	0.24657822	0.24530907	
1621	0.24669366	0.24530275	
1621.2	0.24665672	0.24529642	
1621.4	0.24699229	0.2452901	
1621.6	0.24679143	0.24528378	
1621.8	0.24691976	0.24527746	
1622	0.24731805	0.24527114	
1622.2	0.24734294	0.24526482	
1622.4	0.24744084	0.2452585	
1622.6	0.24723588	0.24525218	
1622.8	0.24722622	0.24524586	
1623	0.24633451	0.24523954	
1623.2	0.24650541	0.24523322	
1623.4	0.24661868	0.24522691	
1623.6	0.24571729	0.24522059	
1623.8	0.24512242	0.24521427	
1624	0.24520195	0.24520795	
1624.2	0.24482368	0.24520163	
1624.4	0.24471315	0.24519531	
1624.6	0.24556889	0.24518899	
1624.8	0.24614383	0.24518268	
1625	0.24653968	0.24517636	
1625.2	0.24689765	0.24517004	
1625.4	0.24759621	0.24516372	
1625.6	0.24813442	0.24515741	
1625.8	0.24849526	0.24515109	
1626	0.24901283	0.24514477	
1626.2	0.24891174	0.24513845	
1626.4	0.24868871	0.24513214	
1626.6	0.24858576	0.24512582	
1626.8	0.24855936	0.24511951	
1627	0.24817165	0.24511319	
1627.2	0.24870917	0.24510687	
1627.4	0.248663	0.24510056	
1627.6	0.24841062	0.24509424	
1627.8	0.24831716	0.24508793	
1628	0.24847833	0.24508161	
1628.2	0.2480413	0.2450753	
1628.4	0.24804293	0.24506898	
1628.6	0.24772841	0.24506267	
1628.8	0.24746954	0.24505635	
1629	0.24663984	0.24505004	
1629.2	0.24613478	0.24504372	
1629.4	0.24609901	0.24503741	
1629.6	0.24569242	0.24503109	
1629.8	0.24510491	0.24502478	
1630	0.24524913	0.24501847	
1630.2	0.24484851	0.24501215	
1630.4	0.24383974	0.24500584	
1630.6	0.24395626	0.24499953	
1630.8	0.24422344	0.24499321	
1631	0.2442812	0.2449869	
1631.2	0.24483521	0.24498059	
1631.4	0.24506193	0.24497427	
1631.6	0.24539597	0.24496796	
1631.8	0.24525156	0.24496165	
1632	0.24554219	0.24495534	
1632.2	0.24562465	0.24494903	
1632.4	0.24558513	0.24494271	
1632.6	0.24563819	0.2449364	
1632.8	0.24510411	0.24493009	
1633	0.24481933	0.24492378	
1633.2	0.2449454	0.24491747	
1633.4	0.24552577	0.24491116	
1633.6	0.24625227	0.24490485	
1633.8	0.24614443	0.24489854	
1634	0.24609451	0.24489222	
1634.2	0.24515621	0.24488591	
1634.4	0.24428951	0.2448796	
1634.6	0.24448546	0.24487329	
1634.8	0.24444359	0.24486698	
1635	0.24439427	0.24486067	
1635.2	0.24470272	0.24485437	
1635.4	0.24486528	0.24484806	
1635.6	0.24476644	0.24484175	
1635.8	0.24530387	0.24483544	
1636	0.24554177	0.24482913	
1636.2	0.24576329	0.24482282	
1636.4	0.2454053	0.24481651	
1636.6	0.24573797	0.2448102	
1636.8	0.24544471	0.24480389	
1637	0.24614727	0.24479759	
1637.2	0.24680628	0.24479128	
1637.4	0.24738633	0.24478497	
1637.6	0.24740446	0.24477866	
1637.8	0.24668016	0.24477236	
1638	0.24636533	0.24476605	
1638.2	0.24613806	0.24475974	
1638.4	0.24592543	0.24475343	
1638.6	0.24557249	0.24474713	
1638.8	0.24552008	0.24474082	
1639	0.24561184	0.24473452	
1639.2	0.24607129	0.24472821	
1639.4	0.24605853	0.2447219	
1639.6	0.24605211	0.2447156	
1639.8	0.24644428	0.24470929	
1640	0.2457081	0.24470299	
1640.2	0.24553812	0.24469668	
1640.4	0.24510976	0.24469037	
1640.6	0.24507418	0.24468407	
1640.8	0.24497863	0.24467776	
1641	0.24439196	0.24467146	
1641.2	0.24424056	0.24466516	
1641.4	0.24466133	0.24465885	
1641.6	0.24463486	0.24465255	
1641.8	0.24481861	0.24464624	
1642	0.24487358	0.24463994	
1642.2	0.24460678	0.24463363	
1642.4	0.24424356	0.24462733	
1642.6	0.24413016	0.24462103	
1642.8	0.24458539	0.24461472	
1643	0.24464958	0.24460842	
1643.2	0.24482791	0.24460212	
1643.4	0.24481431	0.24459581	
1643.6	0.24481983	0.24458951	
1643.8	0.24462659	0.24458321	
1644	0.24452981	0.24457691	
1644.2	0.24411581	0.2445706	
1644.4	0.24388118	0.2445643	
1644.6	0.24372646	0.244558	
1644.8	0.24373947	0.2445517	
1645	0.24347579	0.2445454	
1645.2	0.2441411	0.2445391	
1645.4	0.24447767	0.2445328	
1645.6	0.24416318	0.24452649	
1645.8	0.24455647	0.24452019	
1646	0.24386696	0.24451389	
1646.2	0.2439188	0.24450759	
1646.4	0.24430645	0.24450129	
1646.6	0.24450462	0.24449499	
1646.8	0.24497096	0.24448869	
1647	0.2448177	0.24448239	
1647.2	0.24510449	0.24447609	
1647.4	0.24554368	0.24446979	
1647.6	0.24490865	0.24446349	
1647.8	0.24435224	0.24445719	
1648	0.24487997	0.24445089	
1648.2	0.24428201	0.24444459	
1648.4	0.24454974	0.2444383	
1648.6	0.24460413	0.244432	
1648.8	0.24432672	0.2444257	
1649	0.24373382	0.2444194	
1649.2	0.24337291	0.2444131	
1649.4	0.242746	0.2444068	
1649.6	0.24299234	0.24440051	
1649.8	0.24322998	0.24439421	
1650	0.2436398	0.24438791	
1650.2	0.2444301	0.24438161	
1650.4	0.24492791	0.24437532	
1650.6	0.24528894	0.24436902	
1650.8	0.24543084	0.24436272	
1651	0.24560304	0.24435643	
1651.2	0.24599572	0.24435013	
1651.4	0.24642308	0.24434383	
1651.6	0.2463003	0.24433754	
1651.8	0.24699904	0.24433124	
1652	0.24758235	0.24432495	
1652.2	0.24726512	0.24431865	
1652.4	0.24763129	0.24431235	
1652.6	0.24710379	0.24430606	
1652.8	0.24617051	0.24429976	
1653	0.24511016	0.24429347	
1653.2	0.24455471	0.24428717	
1653.4	0.24429014	0.24428088	
1653.6	0.24444841	0.24427458	
1653.8	0.24428321	0.24426829	
1654	0.24446583	0.244262	
1654.2	0.24378434	0.2442557	
1654.4	0.24347681	0.24424941	
1654.6	0.24319197	0.24424311	
1654.8	0.24344996	0.24423682	
1655	0.24377352	0.24423053	
1655.2	0.24374816	0.24422423	
1655.4	0.24464532	0.24421794	
1655.6	0.24449292	0.24421165	
1655.8	0.24483783	0.24420535	
1656	0.24479986	0.24419906	
1656.2	0.24479142	0.24419277	
1656.4	0.24513401	0.24418648	
1656.6	0.24467743	0.24418018	
1656.8	0.24498915	0.24417389	
1657	0.24509015	0.2441676	
1657.2	0.24523697	0.24416131	
1657.4	0.24567956	0.24415502	
1657.6	0.24592596	0.24414873	
1657.8	0.24599389	0.24414244	
1658	0.24612437	0.24413614	
1658.2	0.24591571	0.24412985	
1658.4	0.24649861	0.24412356	
1658.6	0.24674198	0.24411727	
1658.8	0.24693919	0.24411098	
1659	0.24641896	0.24410469	
1659.2	0.24597783	0.2440984	
1659.4	0.24560511	0.24409211	
1659.6	0.24431071	0.24408582	
1659.8	0.24439067	0.24407953	
1660	0.24340612	0.24407324	
1660.2	0.24283179	0.24406695	
1660.4	0.24285754	0.24406066	
1660.6	0.24275896	0.24405438	
1660.8	0.2427046	0.24404809	
1661	0.2419726	0.2440418	
1661.2	0.24149948	0.24403551	
1661.4	0.24152035	0.24402922	
1661.6	0.2413721	0.24402293	
1661.8	0.24157239	0.24401665	
1662	0.24206257	0.24401036	
1662.2	0.24229197	0.24400407	
1662.4	0.24318626	0.24399778	
1662.6	0.24361307	0.2439915	
1662.8	0.24406022	0.24398521	
1663	0.24458521	0.24397892	
1663.2	0.24516796	0.24397264	
1663.4	0.24539159	0.24396635	
1663.6	0.24534607	0.24396006	
1663.8	0.24577798	0.24395378	
1664	0.24570303	0.24394749	
1664.2	0.24568372	0.2439412	
1664.4	0.24646279	0.24393492	
1664.6	0.24677994	0.24392863	
1664.8	0.24615955	0.24392235	
1665	0.24521465	0.24391606	
1665.2	0.24512225	0.24390978	
1665.4	0.24451757	0.24390349	
1665.6	0.24418983	0.24389721	
1665.8	0.24410945	0.24389092	
1666	0.2441473	0.24388464	
1666.2	0.24414988	0.24387835	
1666.4	0.24437393	0.24387207	
1666.6	0.244413	0.24386578	
1666.8	0.2445272	0.2438595	
1667	0.24493361	0.24385322	
1667.2	0.24492986	0.24384693	
1667.4	0.24469082	0.24384065	
1667.6	0.24463353	0.24383437	
1667.8	0.24453273	0.24382808	
1668	0.24477349	0.2438218	
1668.2	0.24473425	0.24381552	
1668.4	0.24558361	0.24380924	
1668.6	0.24547387	0.24380295	
1668.8	0.24537111	0.24379667	
1669	0.24535618	0.24379039	
1669.2	0.24540305	0.24378411	
1669.4	0.24486787	0.24377782	
1669.6	0.24507958	0.24377154	
1669.8	0.24560151	0.24376526	
1670	0.2455531	0.24375898	
1670.2	0.24572608	0.2437527	
1670.4	0.24522231	0.24374642	
1670.6	0.24530321	0.24374014	
1670.8	0.24556101	0.24373386	
1671	0.24525097	0.24372758	
1671.2	0.24426251	0.2437213	
1671.4	0.2440165	0.24371502	
1671.6	0.24326435	0.24370874	
1671.8	0.24248152	0.24370246	
1672	0.24256897	0.24369618	
1672.2	0.24259834	0.2436899	
1672.4	0.24281947	0.24368362	
1672.6	0.24307212	0.24367734	
1672.8	0.24338559	0.24367106	
1673	0.24283069	0.24366478	
1673.2	0.24229255	0.2436585	
1673.4	0.24223441	0.24365222	
1673.6	0.24249688	0.24364594	
1673.8	0.24253227	0.24363967	
1674	0.24218023	0.24363339	
1674.2	0.24258218	0.24362711	
1674.4	0.24259417	0.24362083	
1674.6	0.2429555	0.24361456	
1674.8	0.2431453	0.24360828	
1675	0.2427347	0.243602	
1675.2	0.24240255	0.24359572	
1675.4	0.2429663	0.24358945	
1675.6	0.24285504	0.24358317	
1675.8	0.24321239	0.24357689	
1676	0.24372942	0.24357062	
1676.2	0.24442557	0.24356434	
1676.4	0.24470175	0.24355806	
1676.6	0.24485045	0.24355179	
1676.8	0.24438034	0.24354551	
1677	0.24356766	0.24353924	
1677.2	0.24329662	0.24353296	
1677.4	0.24346424	0.24352669	
1677.6	0.24309006	0.24352041	
1677.8	0.24245517	0.24351414	
1678	0.24246313	0.24350786	
1678.2	0.24241071	0.24350159	
1678.4	0.24230773	0.24349531	
1678.6	0.24235551	0.24348904	
1678.8	0.242521	0.24348276	
1679	0.24196431	0.24347649	
1679.2	0.24195996	0.24347022	
1679.4	0.24253359	0.24346394	
1679.6	0.24223417	0.24345767	
1679.8	0.24259688	0.24345139	
1680	0.2429234	0.24344512	
1680.2	0.24308444	0.24343885	
1680.4	0.24287482	0.24343258	
1680.6	0.24277406	0.2434263	
1680.8	0.24268359	0.24342003	
1681	0.24272809	0.24341376	
1681.2	0.24391049	0.24340749	
1681.4	0.24448409	0.24340121	
1681.6	0.24451841	0.24339494	
1681.8	0.24467556	0.24338867	
1682	0.2450571	0.2433824	
1682.2	0.24503251	0.24337613	
1682.4	0.24514781	0.24336986	
1682.6	0.24535471	0.24336358	
1682.8	0.24479769	0.24335731	
1683	0.24439966	0.24335104	
1683.2	0.2441067	0.24334477	
1683.4	0.24360214	0.2433385	
1683.6	0.24213427	0.24333223	
1683.8	0.24150436	0.24332596	
1684	0.24096764	0.24331969	
1684.2	0.24023421	0.24331342	
1684.4	0.24012298	0.24330715	
1684.6	0.2401711	0.24330088	
1684.8	0.24028139	0.24329461	
1685	0.24072627	0.24328834	
1685.2	0.24145208	0.24328208	
1685.4	0.24153016	0.24327581	
1685.6	0.24221659	0.24326954	
1685.8	0.24314732	0.24326327	
1686	0.24342784	0.243257	
1686.2	0.24360293	0.24325073	
1686.4	0.24422937	0.24324446	
1686.6	0.24481328	0.2432382	
1686.8	0.24430895	0.24323193	
1687	0.24456296	0.24322566	
1687.2	0.2434185	0.24321939	
1687.4	0.24279343	0.24321313	
1687.6	0.24260087	0.24320686	
1687.8	0.24309974	0.24320059	
1688	0.24333887	0.24319433	
1688.2	0.24276343	0.24318806	
1688.4	0.24296789	0.24318179	
1688.6	0.24305191	0.24317553	
1688.8	0.24305857	0.24316926	
1689	0.24286348	0.24316299	
1689.2	0.24237412	0.24315673	
1689.4	0.24206822	0.24315046	
1689.6	0.24212741	0.2431442	
1689.8	0.24208893	0.24313793	
1690	0.24169602	0.24313167	
1690.2	0.24149605	0.2431254	
1690.4	0.24158629	0.24311914	
1690.6	0.24208712	0.24311287	
1690.8	0.24230288	0.24310661	
1691	0.24288884	0.24310034	
1691.2	0.24268141	0.24309408	
1691.4	0.24364615	0.24308782	
1691.6	0.24448458	0.24308155	
1691.8	0.24477097	0.24307529	
1692	0.24541527	0.24306903	
1692.2	0.24541949	0.24306276	
1692.4	0.24614762	0.2430565	
1692.6	0.24611566	0.24305024	
1692.8	0.2458049	0.24304397	
1693	0.24518646	0.24303771	
1693.2	0.244479	0.24303145	
1693.4	0.24377297	0.24302518	
1693.6	0.24372631	0.24301892	
1693.8	0.24336448	0.24301266	
1694	0.24316467	0.2430064	
1694.2	0.24305964	0.24300014	
1694.4	0.24297214	0.24299388	
1694.6	0.24321833	0.24298761	
1694.8	0.24351171	0.24298135	
1695	0.2438845	0.24297509	
1695.2	0.24389462	0.24296883	
1695.4	0.24411519	0.24296257	
1695.6	0.24370804	0.24295631	
1695.8	0.24358242	0.24295005	
1696	0.24417726	0.24294379	
1696.2	0.2434082	0.24293753	
1696.4	0.24369166	0.24293127	
1696.6	0.24362632	0.24292501	
1696.8	0.24410216	0.24291875	
1697	0.24395843	0.24291249	
1697.2	0.24350204	0.24290623	
1697.4	0.24358539	0.24289997	
1697.6	0.24383931	0.24289371	
1697.8	0.2432967	0.24288745	
1698	0.24382491	0.24288119	
1698.2	0.24383042	0.24287494	
1698.4	0.24384916	0.24286868	
1698.6	0.24393769	0.24286242	
1698.8	0.24406323	0.24285616	
1699	0.24392741	0.2428499	
1699.2	0.24327476	0.24284365	
1699.4	0.24298906	0.24283739	
1699.6	0.24185532	0.24283113	
1699.8	0.24149478	0.24282487	
1700	0.24130596	0.24281862	
1700.2	0.24146177	0.24281236	
1700.4	0.241723	0.2428061	
1700.6	0.24167307	0.24279985	
1700.8	0.24180106	0.24279359	
1701	0.24185216	0.24278733	
1701.2	0.2421574	0.24278108	
1701.4	0.24263895	0.24277482	
1701.6	0.24260041	0.24276857	
1701.8	0.24258719	0.24276231	
1702	0.24317891	0.24275605	
1702.2	0.24344783	0.2427498	
1702.4	0.24390287	0.24274354	
1702.6	0.24331887	0.24273729	
1702.8	0.24298484	0.24273103	
1703	0.24304177	0.24272478	
1703.2	0.24310508	0.24271853	
1703.4	0.24323135	0.24271227	
1703.6	0.24325151	0.24270602	
1703.8	0.24342099	0.24269976	
1704	0.24410796	0.24269351	
1704.2	0.24418691	0.24268726	
1704.4	0.24404445	0.242681	
1704.6	0.24465529	0.24267475	
1704.8	0.24545056	0.2426685	
1705	0.24608155	0.24266224	
1705.2	0.24651096	0.24265599	
1705.4	0.24673689	0.24264974	
1705.6	0.24643914	0.24264348	
1705.8	0.24624272	0.24263723	
1706	0.24576022	0.24263098	
1706.2	0.24569811	0.24262473	
1706.4	0.24499805	0.24261848	
1706.6	0.24365326	0.24261222	
1706.8	0.24296193	0.24260597	
1707	0.24288146	0.24259972	
1707.2	0.2421926	0.24259347	
1707.4	0.24211296	0.24258722	
1707.6	0.24181844	0.24258097	
1707.8	0.24091589	0.24257472	
1708	0.24102216	0.24256847	
1708.2	0.24073688	0.24256222	
1708.4	0.2407976	0.24255597	
1708.6	0.24130266	0.24254972	
1708.8	0.24159532	0.24254347	
1709	0.24193334	0.24253722	
1709.2	0.24267619	0.24253097	
1709.4	0.24252414	0.24252472	
1709.6	0.24271565	0.24251847	
1709.8	0.24329898	0.24251222	
1710	0.2432326	0.24250597	
1710.2	0.24355327	0.24249972	
1710.4	0.24394262	0.24249347	
1710.6	0.24355321	0.24248722	
1710.8	0.24381535	0.24248097	
1711	0.24417802	0.24247473	
1711.2	0.24400773	0.24246848	
1711.4	0.24389152	0.24246223	
1711.6	0.2435247	0.24245598	
1711.8	0.24363752	0.24244974	
1712	0.24383216	0.24244349	
1712.2	0.2438426	0.24243724	
1712.4	0.24342526	0.24243099	
1712.6	0.24354405	0.24242475	
1712.8	0.24338304	0.2424185	
1713	0.24306571	0.24241225	
1713.2	0.24287849	0.24240601	
1713.4	0.24274708	0.24239976	
1713.6	0.24305336	0.24239351	
1713.8	0.24267524	0.24238727	
1714	0.24232744	0.24238102	
1714.2	0.24263742	0.24237478	
1714.4	0.24241219	0.24236853	
1714.6	0.24236744	0.24236229	
1714.8	0.24200651	0.24235604	
1715	0.24187372	0.2423498	
1715.2	0.24203394	0.24234355	
1715.4	0.2420474	0.24233731	
1715.6	0.24267066	0.24233106	
1715.8	0.24280107	0.24232482	
1716	0.24278221	0.24231857	
1716.2	0.24306198	0.24231233	
1716.4	0.24329115	0.24230609	
1716.6	0.24359617	0.24229984	
1716.8	0.24309007	0.2422936	
1717	0.24283779	0.24228736	
1717.2	0.24293162	0.24228111	
1717.4	0.24280273	0.24227487	
1717.6	0.24223448	0.24226863	
1717.8	0.24193315	0.24226238	
1718	0.2421076	0.24225614	
1718.2	0.24179216	0.2422499	
1718.4	0.24164543	0.24224366	
1718.6	0.24208663	0.24223741	
1718.8	0.24167755	0.24223117	
1719	0.24217492	0.24222493	
1719.2	0.24216113	0.24221869	
1719.4	0.24163501	0.24221245	
1719.6	0.24151884	0.24220621	
1719.8	0.24082844	0.24219996	
1720	0.2405381	0.24219372	
1720.2	0.23997703	0.24218748	
1720.4	0.24015824	0.24218124	
1720.6	0.23996413	0.242175	
1720.8	0.23956265	0.24216876	
1721	0.23971895	0.24216252	
1721.2	0.23957494	0.24215628	
1721.4	0.23942979	0.24215004	
1721.6	0.23932216	0.2421438	
1721.8	0.23982484	0.24213756	
1722	0.24043895	0.24213132	
1722.2	0.2409697	0.24212508	
1722.4	0.24124438	0.24211885	
1722.6	0.24185181	0.24211261	
1722.8	0.24212506	0.24210637	
1723	0.24256391	0.24210013	
1723.2	0.24227608	0.24209389	
1723.4	0.24231407	0.24208765	
1723.6	0.24268771	0.24208141	
1723.8	0.24237504	0.24207518	
1724	0.24220273	0.24206894	
1724.2	0.24190163	0.2420627	
1724.4	0.24179166	0.24205646	
1724.6	0.24155293	0.24205023	
1724.8	0.24169218	0.24204399	
1725	0.24149141	0.24203775	
1725.2	0.24136961	0.24203152	
1725.4	0.24128769	0.24202528	
1725.6	0.24150207	0.24201904	
1725.8	0.2419658	0.24201281	
1726	0.24246396	0.24200657	
1726.2	0.24259731	0.24200033	
1726.4	0.242241	0.2419941	
1726.6	0.24230645	0.24198786	
1726.8	0.24224763	0.24198163	
1727	0.24268221	0.24197539	
1727.2	0.24251233	0.24196916	
1727.4	0.24252336	0.24196292	
1727.6	0.24201017	0.24195669	
1727.8	0.24181661	0.24195045	
1728	0.24169769	0.24194422	
1728.2	0.24158003	0.24193798	
1728.4	0.24104306	0.24193175	
1728.6	0.24142026	0.24192551	
1728.8	0.24147509	0.24191928	
1729	0.24077939	0.24191305	
1729.2	0.24036262	0.24190681	
1729.4	0.24080831	0.24190058	
1729.6	0.24127297	0.24189435	
1729.8	0.24138005	0.24188811	
1730	0.24170459	0.24188188	
1730.2	0.24111157	0.24187565	
1730.4	0.24080439	0.24186942	
1730.6	0.24055684	0.24186318	
1730.8	0.24081499	0.24185695	
1731	0.24108876	0.24185072	
1731.2	0.24125998	0.24184449	
1731.4	0.24159579	0.24183826	
1731.6	0.24180591	0.24183202	
1731.8	0.24223528	0.24182579	
1732	0.24215213	0.24181956	
1732.2	0.24247729	0.24181333	
1732.4	0.24186183	0.2418071	
1732.6	0.24172526	0.24180087	
1732.8	0.2408519	0.24179464	
1733	0.24004106	0.24178841	
1733.2	0.24008079	0.24178218	
1733.4	0.2400661	0.24177595	
1733.6	0.24018803	0.24176972	
1733.8	0.24040539	0.24176349	
1734	0.24077433	0.24175726	
1734.2	0.24022537	0.24175103	
1734.4	0.24129333	0.2417448	
1734.6	0.24147888	0.24173857	
1734.8	0.24209559	0.24173234	
1735	0.24282965	0.24172611	
1735.2	0.24301342	0.24171988	
1735.4	0.24411866	0.24171365	
1735.6	0.24391383	0.24170742	
1735.8	0.24376522	0.2417012	
1736	0.24362614	0.24169497	
1736.2	0.24361942	0.24168874	
1736.4	0.2430965	0.24168251	
1736.6	0.24240028	0.24167628	
1736.8	0.24175054	0.24167006	
1737	0.24139107	0.24166383	
1737.2	0.24106756	0.2416576	
1737.4	0.24054352	0.24165138	
1737.6	0.24057589	0.24164515	
1737.8	0.2402302	0.24163892	
1738	0.23980216	0.2416327	
1738.2	0.23940994	0.24162647	
1738.4	0.24017888	0.24162024	
1738.6	0.24028669	0.24161402	
1738.8	0.23984291	0.24160779	
1739	0.23973685	0.24160157	
1739.2	0.24005772	0.24159534	
1739.4	0.24090341	0.24158911	
1739.6	0.2406018	0.24158289	
1739.8	0.24110171	0.24157666	
1740	0.24068339	0.24157044	
1740.2	0.2415459	0.24156421	
1740.4	0.24163196	0.24155799	
1740.6	0.24094912	0.24155177	
1740.8	0.24087837	0.24154554	
1741	0.24048664	0.24153932	
1741.2	0.24044333	0.24153309	
1741.4	0.24043244	0.24152687	
1741.6	0.24050133	0.24152065	
1741.8	0.24018453	0.24151442	
1742	0.24011656	0.2415082	
1742.2	0.24033085	0.24150198	
1742.4	0.24060649	0.24149575	
1742.6	0.24048719	0.24148953	
1742.8	0.24017274	0.24148331	
1743	0.24116927	0.24147709	
1743.2	0.2414484	0.24147086	
1743.4	0.24174992	0.24146464	
1743.6	0.24205652	0.24145842	
1743.8	0.24208232	0.2414522	
1744	0.24123249	0.24144598	
1744.2	0.24172527	0.24143975	
1744.4	0.24086875	0.24143353	
1744.6	0.24017294	0.24142731	
1744.8	0.24009613	0.24142109	
1745	0.24047715	0.24141487	
1745.2	0.2411576	0.24140865	
1745.4	0.24192227	0.24140243	
1745.6	0.24193358	0.24139621	
1745.8	0.24158338	0.24138999	
1746	0.24201098	0.24138377	
1746.2	0.24194151	0.24137755	
1746.4	0.24257029	0.24137133	
1746.6	0.24262636	0.24136511	
1746.8	0.2427471	0.24135889	
1747	0.24275119	0.24135267	
1747.2	0.24261023	0.24134645	
1747.4	0.24299682	0.24134023	
1747.6	0.24297675	0.24133401	
1747.8	0.24230033	0.24132779	
1748	0.24192882	0.24132158	
1748.2	0.24188747	0.24131536	
1748.4	0.24118188	0.24130914	
1748.6	0.24099254	0.24130292	
1748.8	0.24084736	0.2412967	
1749	0.24080744	0.24129048	
1749.2	0.24061878	0.24128427	
1749.4	0.24013628	0.24127805	
1749.6	0.23989148	0.24127183	
1749.8	0.23977232	0.24126562	
1750	0.23988756	0.2412594	
1750.2	0.23976876	0.24125318	
1750.4	0.23970749	0.24124697	
1750.6	0.23873168	0.24124075	
1750.8	0.2386774	0.24123453	
1751	0.2392968	0.24122832	
1751.2	0.23994776	0.2412221	
1751.4	0.24021488	0.24121589	
1751.6	0.24115909	0.24120967	
1751.8	0.24166883	0.24120345	
1752	0.24209977	0.24119724	
1752.2	0.24188888	0.24119102	
1752.4	0.24227966	0.24118481	
1752.6	0.24227568	0.24117859	
1752.8	0.24173824	0.24117238	
1753	0.24106003	0.24116616	
1753.2	0.24084373	0.24115995	
1753.4	0.24013529	0.24115374	
1753.6	0.24007011	0.24114752	
1753.8	0.23969197	0.24114131	
1754	0.23913048	0.24113509	
1754.2	0.23894526	0.24112888	
1754.4	0.23828535	0.24112267	
1754.6	0.23822341	0.24111645	
1754.8	0.23882914	0.24111024	
1755	0.23966793	0.24110403	
1755.2	0.240129	0.24109782	
1755.4	0.24100834	0.2410916	
1755.6	0.24230468	0.24108539	
1755.8	0.24268031	0.24107918	
1756	0.24273069	0.24107297	
1756.2	0.24304954	0.24106675	
1756.4	0.2430886	0.24106054	
1756.6	0.2423744	0.24105433	
1756.8	0.24209796	0.24104812	
1757	0.24168998	0.24104191	
1757.2	0.24113334	0.2410357	
1757.4	0.24068844	0.24102949	
1757.6	0.24055078	0.24102328	
1757.8	0.24034075	0.24101707	
1758	0.23942624	0.24101085	
1758.2	0.23886586	0.24100464	
1758.4	0.23817268	0.24099843	
1758.6	0.23846095	0.24099222	
1758.8	0.23845659	0.24098601	
1759	0.23950756	0.2409798	
1759.2	0.24003161	0.2409736	
1759.4	0.24072624	0.24096739	
1759.6	0.24107239	0.24096118	
1759.8	0.24149747	0.24095497	
1760	0.24158138	0.24094876	
1760.2	0.24144528	0.24094255	
1760.4	0.241349	0.24093634	
1760.6	0.24127985	0.24093013	
1760.8	0.24186203	0.24092393	
1761	0.24199045	0.24091772	
1761.2	0.2420077	0.24091151	
1761.4	0.24192235	0.2409053	
1761.6	0.24132065	0.24089909	
1761.8	0.2406637	0.24089289	
1762	0.2399294	0.24088668	
1762.2	0.2393133	0.24088047	
1762.4	0.23914819	0.24087426	
1762.6	0.23935178	0.24086806	
1762.8	0.23872447	0.24086185	
1763	0.23923848	0.24085564	
1763.2	0.2388314	0.24084944	
1763.4	0.23903432	0.24084323	
1763.6	0.23917026	0.24083703	
1763.8	0.23924895	0.24083082	
1764	0.23903779	0.24082461	
1764.2	0.23875727	0.24081841	
1764.4	0.2388489	0.2408122	
1764.6	0.23908478	0.240806	
1764.8	0.23949644	0.24079979	
1765	0.23938939	0.24079359	
1765.2	0.23914544	0.24078738	
1765.4	0.23935515	0.24078118	
1765.6	0.23984223	0.24077498	
1765.8	0.2398301	0.24076877	
1766	0.23992707	0.24076257	
1766.2	0.23970352	0.24075636	
1766.4	0.23960044	0.24075016	
1766.6	0.23938532	0.24074396	
1766.8	0.23896365	0.24073775	
1767	0.23930643	0.24073155	
1767.2	0.2393002	0.24072535	
1767.4	0.2397439	0.24071914	
1767.6	0.24005864	0.24071294	
1767.8	0.2399968	0.24070674	
1768	0.23969803	0.24070053	
1768.2	0.23968256	0.24069433	
1768.4	0.23991003	0.24068813	
1768.6	0.23998982	0.24068193	
1768.8	0.23950226	0.24067573	
1769	0.23956993	0.24066952	
1769.2	0.23940467	0.24066332	
1769.4	0.23964433	0.24065712	
1769.6	0.23948721	0.24065092	
1769.8	0.23886292	0.24064472	
1770	0.23934548	0.24063852	
1770.2	0.2391182	0.24063232	
1770.4	0.23900672	0.24062612	
1770.6	0.23937711	0.24061992	
1770.8	0.23974265	0.24061372	
1771	0.24046611	0.24060752	
1771.2	0.24071713	0.24060132	
1771.4	0.24085298	0.24059512	
1771.6	0.24055705	0.24058892	
1771.8	0.24067588	0.24058272	
1772	0.24085775	0.24057652	
1772.2	0.24120479	0.24057032	
1772.4	0.24099523	0.24056412	
1772.6	0.23982596	0.24055792	
1772.8	0.23905348	0.24055172	
1773	0.23937551	0.24054552	
1773.2	0.23864385	0.24053933	
1773.4	0.23875544	0.24053313	
1773.6	0.238377	0.24052693	
1773.8	0.23779197	0.24052073	
1774	0.23809451	0.24051453	
1774.2	0.23774009	0.24050834	
1774.4	0.23761357	0.24050214	
1774.6	0.23793994	0.24049594	
1774.8	0.23827908	0.24048975	
1775	0.23824602	0.24048355	
1775.2	0.2380726	0.24047735	
1775.4	0.2371254	0.24047116	
1775.6	0.23678592	0.24046496	
1775.8	0.23735516	0.24045876	
1776	0.23684984	0.24045257	
1776.2	0.2368143	0.24044637	
1776.4	0.23624704	0.24044017	
1776.6	0.23549853	0.24043398	
1776.8	0.23608266	0.24042778	
1777	0.23733834	0.24042159	
1777.2	0.23728065	0.24041539	
1777.4	0.23767999	0.2404092	
1777.6	0.23714606	0.240403	
1777.8	0.2377587	0.24039681	
1778	0.23817993	0.24039061	
1778.2	0.23851205	0.24038442	
1778.4	0.23906126	0.24037823	
1778.6	0.2397683	0.24037203	
1778.8	0.24017148	0.24036584	
1779	0.24029901	0.24035964	
1779.2	0.24011555	0.24035345	
1779.4	0.23933584	0.24034726	
1779.6	0.24023461	0.24034106	
1779.8	0.24044966	0.24033487	
1780	0.24046139	0.24032868	
1780.2	0.24003969	0.24032249	
1780.4	0.23931002	0.24031629	
1780.6	0.23892598	0.2403101	
1780.8	0.23935137	0.24030391	
1781	0.23979855	0.24029772	
1781.2	0.23960049	0.24029152	
1781.4	0.24006353	0.24028533	
1781.6	0.24018388	0.24027914	
1781.8	0.24112537	0.24027295	
1782	0.24106975	0.24026676	
1782.2	0.24157788	0.24026057	
1782.4	0.24175485	0.24025438	
1782.6	0.24117711	0.24024819	
1782.8	0.24061803	0.24024199	
1783	0.2402534	0.2402358	
1783.2	0.24036182	0.24022961	
1783.4	0.24040024	0.24022342	
1783.6	0.24077754	0.24021723	
1783.8	0.24050409	0.24021104	
1784	0.23984716	0.24020485	
1784.2	0.23905554	0.24019866	
1784.4	0.23893204	0.24019247	
1784.6	0.2386937	0.24018629	
1784.8	0.23901064	0.2401801	
1785	0.23902846	0.24017391	
1785.2	0.23919556	0.24016772	
1785.4	0.23935639	0.24016153	
1785.6	0.23928347	0.24015534	
1785.8	0.23966113	0.24014915	
1786	0.23941175	0.24014297	
1786.2	0.23909682	0.24013678	
1786.4	0.23880846	0.24013059	
1786.6	0.23835103	0.2401244	
1786.8	0.23806861	0.24011821	
1787	0.23818727	0.24011203	
1787.2	0.23874836	0.24010584	
1787.4	0.23860248	0.24009965	
1787.6	0.23903897	0.24009347	
1787.8	0.2393633	0.24008728	
1788	0.23958905	0.24008109	
1788.2	0.23941082	0.24007491	
1788.4	0.23944739	0.24006872	
1788.6	0.23956804	0.24006253	
1788.8	0.23954921	0.24005635	
1789	0.2393031	0.24005016	
1789.2	0.23933004	0.24004398	
1789.4	0.23961287	0.24003779	
1789.6	0.24020243	0.24003161	
1789.8	0.24079479	0.24002542	
1790	0.24039151	0.24001924	
1790.2	0.2407459	0.24001305	
1790.4	0.24058172	0.24000687	
1790.6	0.24086379	0.24000068	
1790.8	0.24026504	0.2399945	
1791	0.24034944	0.23998831	
1791.2	0.24030862	0.23998213	
1791.4	0.2400983	0.23997595	
1791.6	0.24040251	0.23996976	
1791.8	0.23990643	0.23996358	
1792	0.2397871	0.2399574	
1792.2	0.23948519	0.23995121	
1792.4	0.23940528	0.23994503	
1792.6	0.23907439	0.23993885	
1792.8	0.23855327	0.23993266	
1793	0.23879188	0.23992648	
1793.2	0.23913121	0.2399203	
1793.4	0.23955913	0.23991412	
1793.6	0.23983877	0.23990794	
1793.8	0.23970447	0.23990175	
1794	0.23980023	0.23989557	
1794.2	0.24040543	0.23988939	
1794.4	0.24026276	0.23988321	
1794.6	0.24063971	0.23987703	
1794.8	0.23949796	0.23987085	
1795	0.23990116	0.23986467	
1795.2	0.23962337	0.23985848	
1795.4	0.23956566	0.2398523	
1795.6	0.24038546	0.23984612	
1795.8	0.24033576	0.23983994	
1796	0.24062225	0.23983376	
1796.2	0.2403231	0.23982758	
1796.4	0.23980313	0.2398214	
1796.6	0.23950083	0.23981522	
1796.8	0.23902423	0.23980904	
1797	0.23946134	0.23980286	
1797.2	0.23936648	0.23979669	
1797.4	0.2388817	0.23979051	
1797.6	0.23888227	0.23978433	
1797.8	0.2389548	0.23977815	
1798	0.23889669	0.23977197	
1798.2	0.23826477	0.23976579	
1798.4	0.2380066	0.23975961	
1798.6	0.23749952	0.23975344	
1798.8	0.23692819	0.23974726	
1799	0.23730216	0.23974108	
1799.2	0.23676662	0.2397349	
1799.4	0.23719558	0.23972872	
1799.6	0.23762732	0.23972255	
1799.8	0.23712875	0.23971637	
1800	0.23760945	0.23971019	
1800.2	0.23734072	0.23970402	
1800.4	0.23717624	0.23969784	
1800.6	0.23740965	0.23969166	
1800.8	0.23771074	0.23968549	
1801	0.23826996	0.23967931	
1801.2	0.23842821	0.23967313	
1801.4	0.23885708	0.23966696	
1801.6	0.2392016	0.23966078	
1801.8	0.23923998	0.23965461	
1802	0.2391055	0.23964843	
1802.2	0.23918782	0.23964226	
1802.4	0.23916836	0.23963608	
1802.6	0.23859692	0.23962991	
1802.8	0.23860411	0.23962373	
1803	0.2384868	0.23961756	
1803.2	0.23858203	0.23961138	
1803.4	0.23901101	0.23960521	
1803.6	0.23892394	0.23959904	
1803.8	0.23854806	0.23959286	
1804	0.23870436	0.23958669	
1804.2	0.23824403	0.23958051	
1804.4	0.23874517	0.23957434	
1804.6	0.23934875	0.23956817	
1804.8	0.23905152	0.23956199	
1805	0.2388047	0.23955582	
1805.2	0.23834761	0.23954965	
1805.4	0.2383871	0.23954348	
1805.6	0.23775291	0.2395373	
1805.8	0.23742793	0.23953113	
1806	0.23706594	0.23952496	
1806.2	0.2369096	0.23951879	
1806.4	0.23655028	0.23951261	
1806.6	0.23683753	0.23950644	
1806.8	0.23757744	0.23950027	
1807	0.23795203	0.2394941	
1807.2	0.23837247	0.23948793	
1807.4	0.23827393	0.23948176	
1807.6	0.23776819	0.23947559	
1807.8	0.23765539	0.23946942	
1808	0.23808318	0.23946325	
1808.2	0.23846806	0.23945707	
1808.4	0.23897756	0.2394509	
1808.6	0.2384481	0.23944473	
1808.8	0.23822241	0.23943856	
1809	0.23813804	0.23943239	
1809.2	0.23819826	0.23942623	
1809.4	0.23857865	0.23942006	
1809.6	0.23819383	0.23941389	
1809.8	0.23841563	0.23940772	
1810	0.2388085	0.23940155	
1810.2	0.23907639	0.23939538	
1810.4	0.23956408	0.23938921	
1810.6	0.23972876	0.23938304	
1810.8	0.23978842	0.23937687	
1811	0.24005735	0.23937071	
1811.2	0.23958169	0.23936454	
1811.4	0.23885966	0.23935837	
1811.6	0.23899983	0.2393522	
1811.8	0.239111	0.23934603	
1812	0.23877106	0.23933987	
1812.2	0.23836576	0.2393337	
1812.4	0.23836893	0.23932753	
1812.6	0.23824054	0.23932137	
1812.8	0.23857697	0.2393152	
1813	0.23882737	0.23930903	
1813.2	0.23909791	0.23930287	
1813.4	0.23950154	0.2392967	
1813.6	0.23937062	0.23929053	
1813.8	0.24023123	0.23928437	
1814	0.23977295	0.2392782	
1814.2	0.23912361	0.23927204	
1814.4	0.23939945	0.23926587	
1814.6	0.23907784	0.2392597	
1814.8	0.23880997	0.23925354	
1815	0.23849741	0.23924737	
1815.2	0.23778581	0.23924121	
1815.4	0.23733421	0.23923504	
1815.6	0.23745042	0.23922888	
1815.8	0.23693333	0.23922272	
1816	0.23640794	0.23921655	
1816.2	0.23649173	0.23921039	
1816.4	0.23698307	0.23920422	
1816.6	0.23764673	0.23919806	
1816.8	0.23863354	0.2391919	
1817	0.23903751	0.23918573	
1817.2	0.23913006	0.23917957	
1817.4	0.23987831	0.23917341	
1817.6	0.23986134	0.23916724	
1817.8	0.23976002	0.23916108	
1818	0.23858489	0.23915492	
1818.2	0.23876456	0.23914876	
1818.4	0.23905308	0.23914259	
1818.6	0.23861686	0.23913643	
1818.8	0.23751159	0.23913027	
1819	0.2371767	0.23912411	
1819.2	0.23727425	0.23911795	
1819.4	0.23703933	0.23911178	
1819.6	0.23700898	0.23910562	
1819.8	0.23683459	0.23909946	
1820	0.23703495	0.2390933	
1820.2	0.237393	0.23908714	
1820.4	0.23795533	0.23908098	
1820.6	0.23852692	0.23907482	
1820.8	0.23838371	0.23906866	
1821	0.23846542	0.2390625	
1821.2	0.23825085	0.23905634	
1821.4	0.23803908	0.23905018	
1821.6	0.23787274	0.23904402	
1821.8	0.23779111	0.23903786	
1822	0.23823823	0.2390317	
1822.2	0.23891228	0.23902554	
1822.4	0.23906971	0.23901938	
1822.6	0.23953978	0.23901322	
1822.8	0.23968935	0.23900706	
1823	0.2404355	0.2390009	
1823.2	0.24081165	0.23899474	
1823.4	0.24064225	0.23898859	
1823.6	0.24089492	0.23898243	
1823.8	0.24036165	0.23897627	
1824	0.24050228	0.23897011	
1824.2	0.24017102	0.23896395	
1824.4	0.23987558	0.2389578	
1824.6	0.23961359	0.23895164	
1824.8	0.23901681	0.23894548	
1825	0.23918064	0.23893933	
1825.2	0.23875634	0.23893317	
1825.4	0.23880751	0.23892701	
1825.6	0.23992388	0.23892085	
1825.8	0.2402644	0.2389147	
1826	0.23999039	0.23890854	
1826.2	0.24009945	0.23890239	
1826.4	0.24064511	0.23889623	
1826.6	0.24100026	0.23889007	
1826.8	0.24079677	0.23888392	
1827	0.24042171	0.23887776	
1827.2	0.23981396	0.23887161	
1827.4	0.2395024	0.23886545	
1827.6	0.23909605	0.2388593	
1827.8	0.23804578	0.23885314	
1828	0.23830978	0.23884699	
1828.2	0.23794882	0.23884083	
1828.4	0.23769134	0.23883468	
1828.6	0.23714203	0.23882852	
1828.8	0.23685027	0.23882237	
1829	0.23726186	0.23881622	
1829.2	0.23789937	0.23881006	
1829.4	0.23827864	0.23880391	
1829.6	0.2386133	0.23879776	
1829.8	0.23814064	0.2387916	
1830	0.23815426	0.23878545	
1830.2	0.23851817	0.2387793	
1830.4	0.23900986	0.23877314	
1830.6	0.23881437	0.23876699	
1830.8	0.23848116	0.23876084	
1831	0.23813436	0.23875469	
1831.2	0.23818085	0.23874853	
1831.4	0.23852971	0.23874238	
1831.6	0.23829499	0.23873623	
1831.8	0.23777401	0.23873008	
1832	0.23785398	0.23872393	
1832.2	0.23776885	0.23871778	
1832.4	0.23717138	0.23871162	
1832.6	0.23688199	0.23870547	
1832.8	0.237428	0.23869932	
1833	0.23764755	0.23869317	
1833.2	0.23758303	0.23868702	
1833.4	0.23742331	0.23868087	
1833.6	0.23726799	0.23867472	
1833.8	0.23746612	0.23866857	
1834	0.23784776	0.23866242	
1834.2	0.23735422	0.23865627	
1834.4	0.23757326	0.23865012	
1834.6	0.23751307	0.23864397	
1834.8	0.23768198	0.23863782	
1835	0.23852059	0.23863167	
1835.2	0.23850981	0.23862552	
1835.4	0.23855026	0.23861937	
1835.6	0.23789606	0.23861323	
1835.8	0.2379569	0.23860708	
1836	0.23821856	0.23860093	
1836.2	0.23860432	0.23859478	
1836.4	0.23811994	0.23858863	
1836.6	0.23864105	0.23858248	
1836.8	0.23876819	0.23857634	
1837	0.23878827	0.23857019	
1837.2	0.2390211	0.23856404	
1837.4	0.23918593	0.23855789	
1837.6	0.23904584	0.23855175	
1837.8	0.23898078	0.2385456	
1838	0.23822737	0.23853945	
1838.2	0.23738788	0.23853331	
1838.4	0.2374087	0.23852716	
1838.6	0.23780938	0.23852101	
1838.8	0.23762463	0.23851487	
1839	0.23719571	0.23850872	
1839.2	0.23650865	0.23850258	
1839.4	0.23701588	0.23849643	
1839.6	0.23705609	0.23849029	
1839.8	0.23714636	0.23848414	
1840	0.23751001	0.23847799	
1840.2	0.23794912	0.23847185	
1840.4	0.23808642	0.2384657	
1840.6	0.23876003	0.23845956	
1840.8	0.23959118	0.23845342	
1841	0.23996893	0.23844727	
1841.2	0.24044797	0.23844113	
1841.4	0.24100481	0.23843498	
1841.6	0.24087451	0.23842884	
1841.8	0.2403917	0.23842269	
1842	0.24002421	0.23841655	
1842.2	0.23998596	0.23841041	
1842.4	0.24009681	0.23840426	
1842.6	0.24007693	0.23839812	
1842.8	0.23919996	0.23839198	
1843	0.23859671	0.23838584	
1843.2	0.23885101	0.23837969	
1843.4	0.23889718	0.23837355	
1843.6	0.23834962	0.23836741	
1843.8	0.23750781	0.23836127	
1844	0.23726819	0.23835512	
1844.2	0.2366173	0.23834898	
1844.4	0.23600803	0.23834284	
1844.6	0.2358264	0.2383367	
1844.8	0.23541694	0.23833056	
1845	0.23490062	0.23832442	
1845.2	0.23543016	0.23831827	
1845.4	0.2354681	0.23831213	
1845.6	0.23531599	0.23830599	
1845.8	0.23472887	0.23829985	
1846	0.23457721	0.23829371	
1846.2	0.23504178	0.23828757	
1846.4	0.23544528	0.23828143	
1846.6	0.23578555	0.23827529	
1846.8	0.23641176	0.23826915	
1847	0.23708883	0.23826301	
1847.2	0.23783858	0.23825687	
1847.4	0.23829507	0.23825073	
1847.6	0.23854866	0.23824459	
1847.8	0.23860682	0.23823845	
1848	0.23847875	0.23823232	
1848.2	0.23910516	0.23822618	
1848.4	0.23948987	0.23822004	
1848.6	0.2393922	0.2382139	
1848.8	0.23920538	0.23820776	
1849	0.23960208	0.23820162	
1849.2	0.23992318	0.23819549	
1849.4	0.2392854	0.23818935	
1849.6	0.23853568	0.23818321	
1849.8	0.23735035	0.23817707	
1850	0.23686839	0.23817094	
1850.2	0.23705953	0.2381648	
1850.4	0.23696464	0.23815866	
1850.6	0.2373417	0.23815252	
1850.8	0.23780393	0.23814639	
1851	0.23772108	0.23814025	
1851.2	0.23797871	0.23813412	
1851.4	0.23838426	0.23812798	
1851.6	0.23875757	0.23812184	
1851.8	0.23885121	0.23811571	
1852	0.23918844	0.23810957	
1852.2	0.23961241	0.23810344	
1852.4	0.23963091	0.2380973	
1852.6	0.23965925	0.23809117	
1852.8	0.23988639	0.23808503	
1853	0.24018545	0.2380789	
1853.2	0.23944096	0.23807276	
1853.4	0.23851533	0.23806663	
1853.6	0.2375786	0.23806049	
1853.8	0.23763499	0.23805436	
1854	0.23731332	0.23804822	
1854.2	0.23740179	0.23804209	
1854.4	0.23738846	0.23803596	
1854.6	0.23746901	0.23802982	
1854.8	0.23728127	0.23802369	
1855	0.23699349	0.23801755	
1855.2	0.23721729	0.23801142	
1855.4	0.23724617	0.23800529	
1855.6	0.23687523	0.23799916	
1855.8	0.23670761	0.23799302	
1856	0.23695815	0.23798689	
1856.2	0.23687902	0.23798076	
1856.4	0.23751601	0.23797463	
1856.6	0.23793557	0.23796849	
1856.8	0.2378711	0.23796236	
1857	0.23799118	0.23795623	
1857.2	0.23758229	0.2379501	
1857.4	0.2376016	0.23794397	
1857.6	0.23807841	0.23793784	
1857.8	0.23828872	0.2379317	
1858	0.2377981	0.23792557	
1858.2	0.2378456	0.23791944	
1858.4	0.23793151	0.23791331	
1858.6	0.23781237	0.23790718	
1858.8	0.237757	0.23790105	
1859	0.2375075	0.23789492	
1859.2	0.23708595	0.23788879	
1859.4	0.2367283	0.23788266	
1859.6	0.23637181	0.23787653	
1859.8	0.23634596	0.2378704	
1860	0.2363978	0.23786427	
1860.2	0.23655912	0.23785814	
1860.4	0.23693028	0.23785201	
1860.6	0.23635061	0.23784589	
1860.8	0.23637969	0.23783976	
1861	0.2363891	0.23783363	
1861.2	0.23607218	0.2378275	
1861.4	0.23650333	0.23782137	
1861.6	0.23665418	0.23781524	
1861.8	0.23670965	0.23780911	
1862	0.23736915	0.23780299	
1862.2	0.23822703	0.23779686	
1862.4	0.23855997	0.23779073	
1862.6	0.23870767	0.2377846	
1862.8	0.23905258	0.23777848	
1863	0.23901349	0.23777235	
1863.2	0.23896361	0.23776622	
1863.4	0.23913452	0.2377601	
1863.6	0.23911503	0.23775397	
1863.8	0.23891707	0.23774784	
1864	0.23866113	0.23774172	
1864.2	0.2383877	0.23773559	
1864.4	0.23804574	0.23772947	
1864.6	0.23742466	0.23772334	
1864.8	0.23692186	0.23771721	
1865	0.23612018	0.23771109	
1865.2	0.23585338	0.23770496	
1865.4	0.23601324	0.23769884	
1865.6	0.23557574	0.23769271	
1865.8	0.23572224	0.23768659	
1866	0.23544787	0.23768046	
1866.2	0.23533431	0.23767434	
1866.4	0.23480234	0.23766822	
1866.6	0.23463578	0.23766209	
1866.8	0.23439444	0.23765597	
1867	0.23488796	0.23764984	
1867.2	0.23469721	0.23764372	
1867.4	0.23518559	0.2376376	
1867.6	0.23543264	0.23763147	
1867.8	0.23548608	0.23762535	
1868	0.23513272	0.23761923	
1868.2	0.235712	0.2376131	
1868.4	0.23613732	0.23760698	
1868.6	0.2363217	0.23760086	
1868.8	0.23596445	0.23759474	
1869	0.23599604	0.23758861	
1869.2	0.23611084	0.23758249	
1869.4	0.23583831	0.23757637	
1869.6	0.23539306	0.23757025	
1869.8	0.23537622	0.23756413	
1870	0.23563333	0.237558	
1870.2	0.2360776	0.23755188	
1870.4	0.23634199	0.23754576	
1870.6	0.23669087	0.23753964	
1870.8	0.23666903	0.23753352	
1871	0.23720079	0.2375274	
1871.2	0.23700746	0.23752128	
1871.4	0.23739852	0.23751516	
1871.6	0.23706787	0.23750904	
1871.8	0.23686316	0.23750292	
1872	0.23685157	0.2374968	
1872.2	0.23755889	0.23749068	
1872.4	0.23739131	0.23748456	
1872.6	0.23768652	0.23747844	
1872.8	0.2372694	0.23747232	
1873	0.23626722	0.2374662	
1873.2	0.23618733	0.23746008	
1873.4	0.23587852	0.23745396	
1873.6	0.23611473	0.23744784	
1873.8	0.23663521	0.23744173	
1874	0.23717286	0.23743561	
1874.2	0.23753604	0.23742949	
1874.4	0.23773999	0.23742337	
1874.6	0.23719952	0.23741725	
1874.8	0.23688461	0.23741114	
1875	0.23687038	0.23740502	
1875.2	0.23719776	0.2373989	
1875.4	0.2366292	0.23739278	
1875.6	0.23687119	0.23738667	
1875.8	0.23670594	0.23738055	
1876	0.23697753	0.23737443	
1876.2	0.23686868	0.23736832	
1876.4	0.23686172	0.2373622	
1876.6	0.23732112	0.23735608	
1876.8	0.23669695	0.23734997	
1877	0.23628115	0.23734385	
1877.2	0.23671353	0.23733773	
1877.4	0.23638785	0.23733162	
1877.6	0.23674253	0.2373255	
1877.8	0.2367446	0.23731939	
1878	0.23675997	0.23731327	
1878.2	0.23671796	0.23730716	
1878.4	0.23644301	0.23730104	
1878.6	0.23632158	0.23729493	
1878.8	0.23679302	0.23728881	
1879	0.23676332	0.2372827	
1879.2	0.23723265	0.23727659	
1879.4	0.23750602	0.23727047	
1879.6	0.23803404	0.23726436	
1879.8	0.23815478	0.23725824	
1880	0.2386246	0.23725213	
1880.2	0.23859154	0.23724602	
1880.4	0.23822029	0.2372399	
1880.6	0.23821169	0.23723379	
1880.8	0.23759217	0.23722768	
1881	0.23764528	0.23722156	
1881.2	0.23782856	0.23721545	
1881.4	0.23751498	0.23720934	
1881.6	0.23806047	0.23720323	
1881.8	0.23786212	0.23719711	
1882	0.23780224	0.237191	
1882.2	0.23802677	0.23718489	
1882.4	0.23806722	0.23717878	
1882.6	0.23834284	0.23717267	
1882.8	0.23854264	0.23716656	
1883	0.23847407	0.23716044	
1883.2	0.23869467	0.23715433	
1883.4	0.23887241	0.23714822	
1883.6	0.23850702	0.23714211	
1883.8	0.23856152	0.237136	
1884	0.23805417	0.23712989	
1884.2	0.23747097	0.23712378	
1884.4	0.23695975	0.23711767	
1884.6	0.23700647	0.23711156	
1884.8	0.2364147	0.23710545	
1885	0.23658734	0.23709934	
1885.2	0.23581684	0.23709323	
1885.4	0.23530601	0.23708712	
1885.6	0.23498614	0.23708101	
1885.8	0.23476189	0.2370749	
1886	0.23524014	0.23706879	
1886.2	0.23562315	0.23706269	
1886.4	0.23594501	0.23705658	
1886.6	0.23632054	0.23705047	
1886.8	0.23678594	0.23704436	
1887	0.23646267	0.23703825	
1887.2	0.23688907	0.23703214	
1887.4	0.23710441	0.23702604	
1887.6	0.23717378	0.23701993	
1887.8	0.23758864	0.23701382	
1888	0.23745348	0.23700771	
1888.2	0.23745962	0.23700161	
1888.4	0.23726683	0.2369955	
1888.6	0.23686159	0.23698939	
1888.8	0.23642116	0.23698329	
1889	0.23646416	0.23697718	
1889.2	0.23564193	0.23697107	
1889.4	0.23600145	0.23696497	
1889.6	0.23574032	0.23695886	
1889.8	0.23601569	0.23695276	
1890	0.23645143	0.23694665	
1890.2	0.23709484	0.23694054	
1890.4	0.23750125	0.23693444	
1890.6	0.23797441	0.23692833	
1890.8	0.2385975	0.23692223	
1891	0.23839039	0.23691612	
1891.2	0.23870324	0.23691002	
1891.4	0.2386805	0.23690391	
1891.6	0.23850861	0.23689781	
1891.8	0.23840876	0.2368917	
1892	0.23728863	0.2368856	
1892.2	0.23754826	0.2368795	
1892.4	0.23712856	0.23687339	
1892.6	0.23703776	0.23686729	
1892.8	0.23716763	0.23686119	
1893	0.23667707	0.23685508	
1893.2	0.23610986	0.23684898	
1893.4	0.23645936	0.23684288	
1893.6	0.23624816	0.23683677	
1893.8	0.2366406	0.23683067	
1894	0.23680975	0.23682457	
1894.2	0.23705877	0.23681846	
1894.4	0.23679544	0.23681236	
1894.6	0.23729176	0.23680626	
1894.8	0.23750396	0.23680016	
1895	0.23728647	0.23679406	
1895.2	0.23722526	0.23678796	
1895.4	0.23710633	0.23678185	
1895.6	0.23635484	0.23677575	
1895.8	0.23635711	0.23676965	
1896	0.23636249	0.23676355	
1896.2	0.23692501	0.23675745	
1896.4	0.23613481	0.23675135	
1896.6	0.23642495	0.23674525	
1896.8	0.2367598	0.23673915	
1897	0.23606911	0.23673305	
1897.2	0.23649651	0.23672695	
1897.4	0.23682499	0.23672085	
1897.6	0.23664697	0.23671475	
1897.8	0.23675109	0.23670865	
1898	0.23652641	0.23670255	
1898.2	0.23651312	0.23669645	
1898.4	0.23681801	0.23669035	
1898.6	0.23712472	0.23668425	
1898.8	0.23778508	0.23667815	
1899	0.23797966	0.23667205	
1899.2	0.23779037	0.23666595	
1899.4	0.23731238	0.23665986	
1899.6	0.23694121	0.23665376	
1899.8	0.23763227	0.23664766	
1900	0.23720385	0.23664156	
1900.2	0.23712262	0.23663546	
1900.4	0.23694521	0.23662937	
1900.6	0.23656779	0.23662327	
1900.8	0.23558346	0.23661717	
1901	0.23460306	0.23661108	
1901.2	0.23425285	0.23660498	
1901.4	0.23351069	0.23659888	
1901.6	0.23356376	0.23659278	
1901.8	0.23377805	0.23658669	
1902	0.23415244	0.23658059	
1902.2	0.23467494	0.2365745	
1902.4	0.23520859	0.2365684	
1902.6	0.23569029	0.2365623	
1902.8	0.23716421	0.23655621	
1903	0.2367713	0.23655011	
1903.2	0.23677599	0.23654402	
1903.4	0.23710707	0.23653792	
1903.6	0.23744267	0.23653183	
1903.8	0.23808935	0.23652573	
1904	0.23782552	0.23651964	
1904.2	0.23840757	0.23651354	
1904.4	0.23815919	0.23650745	
1904.6	0.23782156	0.23650135	
1904.8	0.23775184	0.23649526	
1905	0.23786258	0.23648917	
1905.2	0.23786366	0.23648307	
1905.4	0.23756107	0.23647698	
1905.6	0.2379993	0.23647089	
1905.8	0.23797936	0.23646479	
1906	0.23786957	0.2364587	
1906.2	0.23758798	0.23645261	
1906.4	0.23640059	0.23644651	
1906.6	0.23623285	0.23644042	
1906.8	0.23544719	0.23643433	
1907	0.23456997	0.23642824	
1907.2	0.23456501	0.23642214	
1907.4	0.23429098	0.23641605	
1907.6	0.23397647	0.23640996	
1907.8	0.23437821	0.23640387	
1908	0.23406236	0.23639778	
1908.2	0.23454076	0.23639168	
1908.4	0.23469058	0.23638559	
1908.6	0.23468947	0.2363795	
1908.8	0.23468886	0.23637341	
1909	0.23499945	0.23636732	
1909.2	0.23515039	0.23636123	
1909.4	0.2351635	0.23635514	
1909.6	0.23580961	0.23634905	
1909.8	0.2358748	0.23634296	
1910	0.23577222	0.23633687	
1910.2	0.23533542	0.23633078	
1910.4	0.23501427	0.23632469	
1910.6	0.23577076	0.2363186	
1910.8	0.23549342	0.23631251	
1911	0.23574062	0.23630642	
1911.2	0.23582699	0.23630033	
1911.4	0.23567491	0.23629424	
1911.6	0.23530813	0.23628815	
1911.8	0.23501719	0.23628206	
1912	0.23514735	0.23627598	
1912.2	0.23519486	0.23626989	
1912.4	0.23494958	0.2362638	
1912.6	0.2347933	0.23625771	
1912.8	0.23465293	0.23625162	
1913	0.23510785	0.23624554	
1913.2	0.23438366	0.23623945	
1913.4	0.234241	0.23623336	
1913.6	0.23451217	0.23622727	
1913.8	0.23466204	0.23622119	
1914	0.23442163	0.2362151	
1914.2	0.23432771	0.23620901	
1914.4	0.23468958	0.23620293	
1914.6	0.23462235	0.23619684	
1914.8	0.23405289	0.23619075	
1915	0.23400668	0.23618467	
1915.2	0.23397908	0.23617858	
1915.4	0.23417855	0.2361725	
1915.6	0.23375181	0.23616641	
1915.8	0.2345242	0.23616033	
1916	0.23535283	0.23615424	
1916.2	0.23496518	0.23614815	
1916.4	0.23493831	0.23614207	
1916.6	0.23469315	0.23613598	
1916.8	0.23428361	0.2361299	
1917	0.23371127	0.23612382	
1917.2	0.23295051	0.23611773	
1917.4	0.23316178	0.23611165	
1917.6	0.23362375	0.23610556	
1917.8	0.23368782	0.23609948	
1918	0.23387197	0.2360934	
1918.2	0.23453468	0.23608731	
1918.4	0.23452977	0.23608123	
1918.6	0.23471003	0.23607514	
1918.8	0.2343147	0.23606906	
1919	0.23419635	0.23606298	
1919.2	0.23463075	0.2360569	
1919.4	0.23535884	0.23605081	
1919.6	0.23525618	0.23604473	
1919.8	0.23548456	0.23603865	
1920	0.23543014	0.23603257	
1920.2	0.23530664	0.23602648	
1920.4	0.2349623	0.2360204	
1920.6	0.2349782	0.23601432	
1920.8	0.23429632	0.23600824	
1921	0.23354216	0.23600216	
1921.2	0.23358679	0.23599608	
1921.4	0.23375254	0.23599	
1921.6	0.23379813	0.23598391	
1921.8	0.23427128	0.23597783	
1922	0.23485378	0.23597175	
1922.2	0.23527569	0.23596567	
1922.4	0.2350994	0.23595959	
1922.6	0.23459996	0.23595351	
1922.8	0.23340855	0.23594743	
1923	0.23356954	0.23594135	
1923.2	0.23432102	0.23593527	
1923.4	0.23405949	0.23592919	
1923.6	0.23424002	0.23592311	
1923.8	0.23410384	0.23591703	
1924	0.23425736	0.23591096	
1924.2	0.2342714	0.23590488	
1924.4	0.23435037	0.2358988	
1924.6	0.23473491	0.23589272	
1924.8	0.23422907	0.23588664	
1925	0.23455912	0.23588056	
1925.2	0.23480921	0.23587448	
1925.4	0.23548476	0.23586841	
1925.6	0.23598288	0.23586233	
1925.8	0.23688435	0.23585625	
1926	0.23674397	0.23585017	
1926.2	0.23632459	0.2358441	
1926.4	0.2359445	0.23583802	
1926.6	0.2354639	0.23583194	
1926.8	0.23534997	0.23582586	
1927	0.23527593	0.23581979	
1927.2	0.23485675	0.23581371	
1927.4	0.23434692	0.23580764	
1927.6	0.23407582	0.23580156	
1927.8	0.23342424	0.23579548	
1928	0.23323435	0.23578941	
1928.2	0.23334354	0.23578333	
1928.4	0.23337957	0.23577726	
1928.6	0.23318793	0.23577118	
1928.8	0.23304089	0.2357651	
1929	0.23330584	0.23575903	
1929.2	0.2333229	0.23575295	
1929.4	0.23397333	0.23574688	
1929.6	0.23436725	0.23574081	
1929.8	0.2347543	0.23573473	
1930	0.23468895	0.23572866	
1930.2	0.23474342	0.23572258	
1930.4	0.23527827	0.23571651	
1930.6	0.23549079	0.23571043	
1930.8	0.23519534	0.23570436	
1931	0.2348454	0.23569829	
1931.2	0.2348363	0.23569221	
1931.4	0.23490466	0.23568614	
1931.6	0.23442413	0.23568007	
1931.8	0.2342995	0.23567399	
1932	0.23477909	0.23566792	
1932.2	0.23432822	0.23566185	
1932.4	0.23408801	0.23565578	
1932.6	0.23411495	0.2356497	
1932.8	0.23407405	0.23564363	
1933	0.23391605	0.23563756	
1933.2	0.23405775	0.23563149	
1933.4	0.2349294	0.23562542	
1933.6	0.23522833	0.23561934	
1933.8	0.2355109	0.23561327	
1934	0.23570647	0.2356072	
1934.2	0.2354438	0.23560113	
1934.4	0.23553368	0.23559506	
1934.6	0.23534831	0.23558899	
1934.8	0.23483977	0.23558292	
1935	0.23469579	0.23557685	
1935.2	0.23422176	0.23557078	
1935.4	0.2335601	0.23556471	
1935.6	0.23308648	0.23555864	
1935.8	0.2330943	0.23555257	
1936	0.2335499	0.2355465	
1936.2	0.23320075	0.23554043	
1936.4	0.23341111	0.23553436	
1936.6	0.23378179	0.23552829	
1936.8	0.23345071	0.23552222	
1937	0.23373002	0.23551615	
1937.2	0.23405982	0.23551008	
1937.4	0.23461591	0.23550401	
1937.6	0.23425081	0.23549795	
1937.8	0.23435566	0.23549188	
1938	0.23434928	0.23548581	
1938.2	0.23418943	0.23547974	
1938.4	0.23416146	0.23547367	
1938.6	0.23365052	0.23546761	
1938.8	0.23342978	0.23546154	
1939	0.23326981	0.23545547	
1939.2	0.23302281	0.2354494	
1939.4	0.23318538	0.23544334	
1939.6	0.23324927	0.23543727	
1939.8	0.23412195	0.2354312	
1940	0.23453176	0.23542514	
1940.2	0.2354632	0.23541907	
1940.4	0.23588794	0.235413	
1940.6	0.23618985	0.23540694	
1940.8	0.23633781	0.23540087	
1941	0.2364733	0.23539481	
1941.2	0.23640116	0.23538874	
1941.4	0.23656556	0.23538268	
1941.6	0.2362147	0.23537661	
1941.8	0.23647475	0.23537055	
1942	0.2362783	0.23536448	
1942.2	0.23623162	0.23535842	
1942.4	0.2359277	0.23535235	
1942.6	0.23565141	0.23534629	
1942.8	0.23583409	0.23534022	
1943	0.23569349	0.23533416	
1943.2	0.23598362	0.23532809	
1943.4	0.23587413	0.23532203	
1943.6	0.23552711	0.23531597	
1943.8	0.23580629	0.2353099	
1944	0.23559545	0.23530384	
1944.2	0.23526166	0.23529778	
1944.4	0.23436393	0.23529171	
1944.6	0.23378022	0.23528565	
1944.8	0.23337724	0.23527959	
1945	0.23270208	0.23527352	
1945.2	0.23239208	0.23526746	
1945.4	0.23224095	0.2352614	
1945.6	0.23213124	0.23525534	
1945.8	0.23216093	0.23524928	
1946	0.2325845	0.23524321	
1946.2	0.23273128	0.23523715	
1946.4	0.23303299	0.23523109	
1946.6	0.23315183	0.23522503	
1946.8	0.23348919	0.23521897	
1947	0.23396482	0.23521291	
1947.2	0.23430592	0.23520685	
1947.4	0.23398156	0.23520079	
1947.6	0.23413709	0.23519472	
1947.8	0.23442473	0.23518866	
1948	0.23458692	0.2351826	
1948.2	0.23402004	0.23517654	
1948.4	0.23435962	0.23517048	
1948.6	0.23458964	0.23516442	
1948.8	0.23450035	0.23515836	
1949	0.23473876	0.2351523	
1949.2	0.23478021	0.23514625	
1949.4	0.23480226	0.23514019	
1949.6	0.23463563	0.23513413	
1949.8	0.23408966	0.23512807	
1950	0.23420776	0.23512201	
1950.2	0.23367406	0.23511595	
1950.4	0.23307484	0.23510989	
1950.6	0.232733	0.23510383	
1950.8	0.23284756	0.23509778	
1951	0.23323671	0.23509172	
1951.2	0.23278122	0.23508566	
1951.4	0.23256121	0.2350796	
1951.6	0.23262698	0.23507355	
1951.8	0.23236527	0.23506749	
1952	0.23203877	0.23506143	
1952.2	0.23203286	0.23505537	
1952.4	0.23194035	0.23504932	
1952.6	0.23222987	0.23504326	
1952.8	0.23231099	0.2350372	
1953	0.23313654	0.23503115	
1953.2	0.23288405	0.23502509	
1953.4	0.23290207	0.23501903	
1953.6	0.2331642	0.23501298	
1953.8	0.23351765	0.23500692	
1954	0.23407875	0.23500087	
1954.2	0.23454436	0.23499481	
1954.4	0.23490635	0.23498876	
1954.6	0.23539194	0.2349827	
1954.8	0.23618765	0.23497665	
1955	0.23630496	0.23497059	
1955.2	0.23614784	0.23496454	
1955.4	0.23615095	0.23495848	
1955.6	0.23556437	0.23495243	
1955.8	0.2352844	0.23494637	
1956	0.23507705	0.23494032	
1956.2	0.23502009	0.23493427	
1956.4	0.23487755	0.23492821	
1956.6	0.23493284	0.23492216	
1956.8	0.23450525	0.23491611	
1957	0.2350469	0.23491005	
1957.2	0.2349592	0.234904	
1957.4	0.23511433	0.23489795	
1957.6	0.23560659	0.23489189	
1957.8	0.23594016	0.23488584	
1958	0.23617143	0.23487979	
1958.2	0.23598575	0.23487374	
1958.4	0.23630337	0.23486768	
1958.6	0.23618397	0.23486163	
1958.8	0.23689821	0.23485558	
1959	0.23667458	0.23484953	
1959.2	0.23689426	0.23484348	
1959.4	0.23708283	0.23483742	
1959.6	0.2369908	0.23483137	
1959.8	0.23698929	0.23482532	
1960	0.2369554	0.23481927	
1960.2	0.23675317	0.23481322	
1960.4	0.23653692	0.23480717	
1960.6	0.23580731	0.23480112	
1960.8	0.23543765	0.23479507	
1961	0.23582957	0.23478902	
1961.2	0.23569136	0.23478297	
1961.4	0.23570176	0.23477692	
1961.6	0.23644471	0.23477087	
1961.8	0.23629975	0.23476482	
1962	0.23604342	0.23475877	
1962.2	0.23540966	0.23475272	
1962.4	0.23595316	0.23474667	
1962.6	0.23578979	0.23474062	
1962.8	0.23585289	0.23473458	
1963	0.23616707	0.23472853	
1963.2	0.23633271	0.23472248	
1963.4	0.23643186	0.23471643	
1963.6	0.23627965	0.23471038	
1963.8	0.23550315	0.23470433	
1964	0.23543891	0.23469829	
1964.2	0.23527074	0.23469224	
1964.4	0.23466942	0.23468619	
1964.6	0.23436018	0.23468014	
1964.8	0.23392137	0.2346741	
1965	0.23478637	0.23466805	
1965.2	0.23525217	0.234662	
1965.4	0.23528969	0.23465596	
1965.6	0.23516239	0.23464991	
1965.8	0.23450961	0.23464386	
1966	0.23441747	0.23463782	
1966.2	0.23401579	0.23463177	
1966.4	0.2345615	0.23462572	
1966.6	0.23449771	0.23461968	
1966.8	0.23464407	0.23461363	
1967	0.23553309	0.23460759	
1967.2	0.23495162	0.23460154	
1967.4	0.23444173	0.2345955	
1967.6	0.23419408	0.23458945	
1967.8	0.23398196	0.23458341	
1968	0.23438273	0.23457736	
1968.2	0.23451912	0.23457132	
1968.4	0.23422637	0.23456527	
1968.6	0.23451253	0.23455923	
1968.8	0.23460155	0.23455319	
1969	0.23547302	0.23454714	
1969.2	0.23495687	0.2345411	
1969.4	0.23430873	0.23453505	
1969.6	0.23454282	0.23452901	
1969.8	0.23503377	0.23452297	
1970	0.23483346	0.23451692	
1970.2	0.23425381	0.23451088	
1970.4	0.23465762	0.23450484	
1970.6	0.23469379	0.2344988	
1970.8	0.23496327	0.23449275	
1971	0.23463715	0.23448671	
1971.2	0.23374087	0.23448067	
1971.4	0.23378612	0.23447463	
1971.6	0.23464037	0.23446858	
1971.8	0.23468035	0.23446254	
1972	0.23484179	0.2344565	
1972.2	0.23487584	0.23445046	
1972.4	0.23479851	0.23444442	
1972.6	0.23451655	0.23443838	
1972.8	0.2342573	0.23443234	
1973	0.23398757	0.2344263	
1973.2	0.23387827	0.23442025	
1973.4	0.23389216	0.23441421	
1973.6	0.23457528	0.23440817	
1973.8	0.23468831	0.23440213	
1974	0.23372249	0.23439609	
1974.2	0.23331217	0.23439005	
1974.4	0.23328937	0.23438401	
1974.6	0.2332947	0.23437797	
1974.8	0.23323025	0.23437194	
1975	0.23288651	0.2343659	
1975.2	0.23314992	0.23435986	
1975.4	0.23377365	0.23435382	
1975.6	0.23445891	0.23434778	
1975.8	0.23414754	0.23434174	
1976	0.23385852	0.2343357	
1976.2	0.23364367	0.23432966	
1976.4	0.2334433	0.23432363	
1976.6	0.23347664	0.23431759	
1976.8	0.23350084	0.23431155	
1977	0.23347594	0.23430551	
1977.2	0.23372612	0.23429947	
1977.4	0.2343574	0.23429344	
1977.6	0.23463148	0.2342874	
1977.8	0.23430956	0.23428136	
1978	0.23388045	0.23427533	
1978.2	0.23402392	0.23426929	
1978.4	0.23385296	0.23426325	
1978.6	0.23412766	0.23425722	
1978.8	0.23419675	0.23425118	
1979	0.23419603	0.23424514	
1979.2	0.2345072	0.23423911	
1979.4	0.23531979	0.23423307	
1979.6	0.23545808	0.23422704	
1979.8	0.23558365	0.234221	
1980	0.23540595	0.23421497	
1980.2	0.23590358	0.23420893	
1980.4	0.23585778	0.2342029	
1980.6	0.23567541	0.23419686	
1980.8	0.23569028	0.23419083	
1981	0.23587886	0.23418479	
1981.2	0.23556051	0.23417876	
1981.4	0.23604859	0.23417272	
1981.6	0.23543434	0.23416669	
1981.8	0.23548666	0.23416065	
1982	0.23513306	0.23415462	
1982.2	0.23501606	0.23414859	
1982.4	0.23440897	0.23414255	
1982.6	0.23432133	0.23413652	
1982.8	0.23436822	0.23413049	
1983	0.23433674	0.23412445	
1983.2	0.23463895	0.23411842	
1983.4	0.23484207	0.23411239	
1983.6	0.23434913	0.23410636	
1983.8	0.23480833	0.23410032	
1984	0.23476243	0.23409429	
1984.2	0.23480295	0.23408826	
1984.4	0.23461015	0.23408223	
1984.6	0.23460477	0.23407619	
1984.8	0.23503286	0.23407016	
1985	0.23526053	0.23406413	
1985.2	0.2351389	0.2340581	
1985.4	0.23591235	0.23405207	
1985.6	0.23559273	0.23404604	
1985.8	0.23590334	0.23404001	
1986	0.23519777	0.23403398	
1986.2	0.23519928	0.23402795	
1986.4	0.23492726	0.23402192	
1986.6	0.23468169	0.23401589	
1986.8	0.23441206	0.23400986	
1987	0.23392716	0.23400383	
1987.2	0.23409554	0.2339978	
1987.4	0.23388574	0.23399177	
1987.6	0.23368001	0.23398574	
1987.8	0.23359441	0.23397971	
1988	0.23344661	0.23397368	
1988.2	0.23319248	0.23396765	
1988.4	0.23262316	0.23396162	
1988.6	0.23278547	0.23395559	
1988.8	0.23301613	0.23394956	
1989	0.23318407	0.23394353	
1989.2	0.23291185	0.23393751	
1989.4	0.23328672	0.23393148	
1989.6	0.23298686	0.23392545	
1989.8	0.23336156	0.23391942	
1990	0.23337473	0.2339134	
1990.2	0.2333834	0.23390737	
1990.4	0.23297533	0.23390134	
1990.6	0.23264999	0.23389531	
1990.8	0.23331379	0.23388929	
1991	0.233714	0.23388326	
1991.2	0.23425744	0.23387723	
1991.4	0.23423283	0.23387121	
1991.6	0.23429329	0.23386518	
1991.8	0.23440662	0.23385915	
1992	0.23429566	0.23385313	
1992.2	0.2341234	0.2338471	
1992.4	0.23388453	0.23384108	
1992.6	0.23478337	0.23383505	
1992.8	0.23455347	0.23382903	
1993	0.23463004	0.233823	
1993.2	0.23438651	0.23381698	
1993.4	0.23454337	0.23381095	
1993.6	0.23442111	0.23380493	
1993.8	0.23465473	0.2337989	
1994	0.23437163	0.23379288	
1994.2	0.23384207	0.23378685	
1994.4	0.23386826	0.23378083	
1994.6	0.23408732	0.2337748	
1994.8	0.2348384	0.23376878	
1995	0.23426297	0.23376276	
1995.2	0.23417253	0.23375673	
1995.4	0.23395484	0.23375071	
1995.6	0.23366611	0.23374469	
1995.8	0.23368584	0.23373866	
1996	0.23339238	0.23373264	
1996.2	0.23339284	0.23372662	
1996.4	0.23307579	0.23372059	
1996.6	0.23359379	0.23371457	
1996.8	0.2331557	0.23370855	
1997	0.23314732	0.23370253	
1997.2	0.23241506	0.23369651	
1997.4	0.23246215	0.23369048	
1997.6	0.23255254	0.23368446	
1997.8	0.23261999	0.23367844	
1998	0.23233231	0.23367242	
1998.2	0.2322283	0.2336664	
1998.4	0.23276028	0.23366038	
1998.6	0.23277041	0.23365436	
1998.8	0.23303021	0.23364834	
1999	0.23245426	0.23364231	
1999.2	0.23272793	0.23363629	
1999.4	0.23212857	0.23363027	
1999.6	0.23210268	0.23362425	
1999.8	0.23204676	0.23361823	
2000	0.23162541	0.23361221	
2000.2	0.23128858	0.23360619	
2000.4	0.23096105	0.23360017	
2000.6	0.23155313	0.23359416	
2000.8	0.2311633	0.23358814	
2001	0.23141947	0.23358212	
2001.2	0.23177914	0.2335761	
2001.4	0.23197086	0.23357008	
2001.6	0.23230292	0.23356406	
2001.8	0.23283729	0.23355804	
2002	0.23280884	0.23355202	
2002.2	0.23362329	0.23354601	
2002.4	0.23433627	0.23353999	
2002.6	0.23431042	0.23353397	
2002.8	0.23456841	0.23352795	
2003	0.23483171	0.23352194	
2003.2	0.23494953	0.23351592	
2003.4	0.23463405	0.2335099	
2003.6	0.2345842	0.23350388	
2003.8	0.23358224	0.23349787	
2004	0.23317744	0.23349185	
2004.2	0.23260075	0.23348583	
2004.4	0.23232073	0.23347982	
2004.6	0.23264715	0.2334738	
2004.8	0.23236925	0.23346778	
2005	0.23299346	0.23346177	
2005.2	0.23288446	0.23345575	
2005.4	0.23217652	0.23344974	
2005.6	0.23229517	0.23344372	
2005.8	0.23228825	0.23343771	
2006	0.23235725	0.23343169	
2006.2	0.23270486	0.23342568	
2006.4	0.2326858	0.23341966	
2006.6	0.23260182	0.23341365	
2006.8	0.23303847	0.23340763	
2007	0.23331862	0.23340162	
2007.2	0.23280931	0.2333956	
2007.4	0.23284569	0.23338959	
2007.6	0.23249233	0.23338358	
2007.8	0.23221858	0.23337756	
2008	0.23201864	0.23337155	
2008.2	0.23226049	0.23336553	
2008.4	0.23258354	0.23335952	
2008.6	0.23299456	0.23335351	
2008.8	0.23271054	0.2333475	
2009	0.2328177	0.23334148	
2009.2	0.23265507	0.23333547	
2009.4	0.23254189	0.23332946	
2009.6	0.23220334	0.23332344	
2009.8	0.23216415	0.23331743	
2010	0.2322853	0.23331142	
2010.2	0.23217932	0.23330541	
2010.4	0.23231668	0.2332994	
2010.6	0.23187347	0.23329339	
2010.8	0.2321153	0.23328737	
2011	0.23195188	0.23328136	
2011.2	0.23196756	0.23327535	
2011.4	0.23228798	0.23326934	
2011.6	0.23218439	0.23326333	
2011.8	0.23234541	0.23325732	
2012	0.23229789	0.23325131	
2012.2	0.23332937	0.2332453	
2012.4	0.23273064	0.23323929	
2012.6	0.23288629	0.23323328	
2012.8	0.23256664	0.23322727	
2013	0.23331255	0.23322126	
2013.2	0.23357422	0.23321525	
2013.4	0.23316024	0.23320924	
2013.6	0.23261086	0.23320323	
2013.8	0.23267602	0.23319722	
2014	0.23337108	0.23319121	
2014.2	0.23328326	0.2331852	
2014.4	0.23305728	0.23317919	
2014.6	0.2323837	0.23317319	
2014.8	0.23258661	0.23316718	
2015	0.23271727	0.23316117	
2015.2	0.23244983	0.23315516	
2015.4	0.23206226	0.23314915	
2015.6	0.23186705	0.23314315	
2015.8	0.23259044	0.23313714	
2016	0.23202053	0.23313113	
2016.2	0.23227305	0.23312512	
2016.4	0.23169316	0.23311912	
2016.6	0.23209573	0.23311311	
2016.8	0.23208651	0.2331071	
2017	0.23256585	0.2331011	
2017.2	0.23236075	0.23309509	
2017.4	0.23222039	0.23308908	
2017.6	0.23257134	0.23308308	
2017.8	0.23341899	0.23307707	
2018	0.23360676	0.23307106	
2018.2	0.23316751	0.23306506	
2018.4	0.23281188	0.23305905	
2018.6	0.23249903	0.23305305	
2018.8	0.23264158	0.23304704	
2019	0.2325454	0.23304104	
2019.2	0.2318573	0.23303503	
2019.4	0.23171272	0.23302903	
2019.6	0.23160244	0.23302302	
2019.8	0.23168265	0.23301702	
2020	0.23076296	0.23301101	
2020.2	0.23114884	0.23300501	
2020.4	0.23105255	0.23299901	
2020.6	0.23069206	0.232993	
2020.8	0.23122283	0.232987	
2021	0.23245244	0.23298099	
2021.2	0.23302882	0.23297499	
2021.4	0.23338283	0.23296899	
2021.6	0.23362078	0.23296298	
2021.8	0.23451219	0.23295698	
2022	0.23445217	0.23295098	
2022.2	0.23469194	0.23294498	
2022.4	0.23440139	0.23293897	
2022.6	0.23379303	0.23293297	
2022.8	0.23352993	0.23292697	
2023	0.23293016	0.23292097	
2023.2	0.23244642	0.23291497	
2023.4	0.23179453	0.23290896	
2023.6	0.23132452	0.23290296	
2023.8	0.23120045	0.23289696	
2024	0.23098995	0.23289096	
2024.2	0.23099432	0.23288496	
2024.4	0.23097563	0.23287896	
2024.6	0.23128571	0.23287296	
2024.8	0.23276771	0.23286696	
2025	0.233304	0.23286096	
2025.2	0.23313094	0.23285496	
2025.4	0.23314186	0.23284896	
2025.6	0.23281012	0.23284296	
2025.8	0.23320669	0.23283696	
2026	0.23287025	0.23283096	
2026.2	0.23306877	0.23282496	
2026.4	0.23293539	0.23281896	
2026.6	0.23255614	0.23281296	
2026.8	0.23299676	0.23280696	
2027	0.23248708	0.23280096	
2027.2	0.23264408	0.23279496	
2027.4	0.23220408	0.23278896	
2027.6	0.23227719	0.23278296	
2027.8	0.232262	0.23277697	
2028	0.23243839	0.23277097	
2028.2	0.23254858	0.23276497	
2028.4	0.2329063	0.23275897	
2028.6	0.23315792	0.23275297	
2028.8	0.23343288	0.23274698	
2029	0.23270427	0.23274098	
2029.2	0.23270034	0.23273498	
2029.4	0.2327616	0.23272898	
2029.6	0.23202763	0.23272299	
2029.8	0.23191587	0.23271699	
2030	0.23180526	0.23271099	
2030.2	0.23191004	0.232705	
2030.4	0.23182139	0.232699	
2030.6	0.23189834	0.23269301	
2030.8	0.23221782	0.23268701	
2031	0.23182681	0.23268101	
2031.2	0.23161798	0.23267502	
2031.4	0.23169156	0.23266902	
2031.6	0.23162248	0.23266303	
2031.8	0.23179878	0.23265703	
2032	0.23214038	0.23265104	
2032.2	0.23285185	0.23264504	
2032.4	0.2332156	0.23263905	
2032.6	0.23342617	0.23263305	
2032.8	0.23332647	0.23262706	
2033	0.23308925	0.23262106	
2033.2	0.23319717	0.23261507	
2033.4	0.23288551	0.23260908	
2033.6	0.23252914	0.23260308	
2033.8	0.2321169	0.23259709	
2034	0.23213761	0.23259109	
2034.2	0.23221543	0.2325851	
2034.4	0.23260851	0.23257911	
2034.6	0.23292141	0.23257312	
2034.8	0.2325379	0.23256712	
2035	0.23199117	0.23256113	
2035.2	0.2320972	0.23255514	
2035.4	0.23258815	0.23254914	
2035.6	0.23219013	0.23254315	
2035.8	0.23239874	0.23253716	
2036	0.23307692	0.23253117	
2036.2	0.23387168	0.23252518	
2036.4	0.23376456	0.23251918	
2036.6	0.23391794	0.23251319	
2036.8	0.2338323	0.2325072	
2037	0.23398836	0.23250121	
2037.2	0.23352022	0.23249522	
2037.4	0.23348498	0.23248923	
2037.6	0.23406606	0.23248324	
2037.8	0.23398717	0.23247725	
2038	0.23415912	0.23247126	
2038.2	0.23413994	0.23246527	
2038.4	0.23418187	0.23245928	
2038.6	0.23405816	0.23245329	
2038.8	0.23332346	0.2324473	
2039	0.23280936	0.23244131	
2039.2	0.23262478	0.23243532	
2039.4	0.23176008	0.23242933	
2039.6	0.23172069	0.23242334	
2039.8	0.23227188	0.23241735	
2040	0.23270198	0.23241136	
2040.2	0.23236988	0.23240537	
2040.4	0.2323463	0.23239938	
2040.6	0.23313801	0.2323934	
2040.8	0.23342718	0.23238741	
2041	0.23381248	0.23238142	
2041.2	0.23324426	0.23237543	
2041.4	0.23314984	0.23236944	
2041.6	0.23334817	0.23236346	
2041.8	0.23311283	0.23235747	
2042	0.23297417	0.23235148	
2042.2	0.23311975	0.23234549	
2042.4	0.23283684	0.23233951	
2042.6	0.23229768	0.23233352	
2042.8	0.23227132	0.23232753	
2043	0.23223685	0.23232155	
2043.2	0.23188932	0.23231556	
2043.4	0.23162403	0.23230957	
2043.6	0.23210584	0.23230359	
2043.8	0.23226736	0.2322976	
2044	0.23170807	0.23229162	
2044.2	0.23168406	0.23228563	
2044.4	0.23216922	0.23227964	
2044.6	0.23224795	0.23227366	
2044.8	0.23196188	0.23226767	
2045	0.2316186	0.23226169	
2045.2	0.23105294	0.2322557	
2045.4	0.23045751	0.23224972	
2045.6	0.2306577	0.23224373	
2045.8	0.23084569	0.23223775	
2046	0.23043425	0.23223177	
2046.2	0.23015597	0.23222578	
2046.4	0.23053087	0.2322198	
2046.6	0.23085562	0.23221381	
2046.8	0.23131484	0.23220783	
2047	0.23165294	0.23220185	
2047.2	0.23158179	0.23219586	
2047.4	0.23214433	0.23218988	
2047.6	0.23256589	0.2321839	
2047.8	0.23334625	0.23217791	
2048	0.23355789	0.23217193	
2048.2	0.23353664	0.23216595	
2048.4	0.23357724	0.23215997	
2048.6	0.23289862	0.23215398	
2048.8	0.23332078	0.232148	
2049	0.23325382	0.23214202	
2049.2	0.233795	0.23213604	
2049.4	0.23312551	0.23213006	
2049.6	0.23320452	0.23212408	
2049.8	0.2328342	0.23211809	
2050	0.23233871	0.23211211	
2050.2	0.23261971	0.23210613	
2050.4	0.23262285	0.23210015	
2050.6	0.23221666	0.23209417	
2050.8	0.23213233	0.23208819	
2051	0.23243257	0.23208221	
2051.2	0.23276617	0.23207623	
2051.4	0.23233183	0.23207025	
2051.6	0.23270526	0.23206427	
2051.8	0.2326884	0.23205829	
2052	0.23247806	0.23205231	
2052.2	0.23196225	0.23204633	
2052.4	0.23207685	0.23204035	
2052.6	0.23115929	0.23203437	
2052.8	0.23104804	0.23202839	
2053	0.23030581	0.23202241	
2053.2	0.23049979	0.23201644	
2053.4	0.22975852	0.23201046	
2053.6	0.2300696	0.23200448	
2053.8	0.23025563	0.2319985	
2054	0.23087297	0.23199252	
2054.2	0.23089585	0.23198654	
2054.4	0.2312671	0.23198057	
2054.6	0.23215109	0.23197459	
2054.8	0.23336207	0.23196861	
2055	0.23360419	0.23196263	
2055.2	0.23417411	0.23195666	
2055.4	0.23362723	0.23195068	
2055.6	0.23419581	0.2319447	
2055.8	0.23372242	0.23193873	
2056	0.23416554	0.23193275	
2056.2	0.2338789	0.23192677	
2056.4	0.23336018	0.2319208	
2056.6	0.23293781	0.23191482	
2056.8	0.23288182	0.23190885	
2057	0.23241116	0.23190287	
2057.2	0.23246773	0.23189689	
2057.4	0.23227236	0.23189092	
2057.6	0.23211164	0.23188494	
2057.8	0.23192669	0.23187897	
2058	0.23191366	0.23187299	
2058.2	0.23209588	0.23186702	
2058.4	0.23306147	0.23186104	
2058.6	0.23359395	0.23185507	
2058.8	0.23364372	0.23184909	
2059	0.23280598	0.23184312	
2059.2	0.23271397	0.23183715	
2059.4	0.2325162	0.23183117	
2059.6	0.23265879	0.2318252	
2059.8	0.23277842	0.23181922	
2060	0.23326982	0.23181325	
2060.2	0.23328191	0.23180728	
2060.4	0.2335502	0.2318013	
2060.6	0.23383517	0.23179533	
2060.8	0.23332959	0.23178936	
2061	0.23305018	0.23178339	
2061.2	0.23312862	0.23177741	
2061.4	0.23306031	0.23177144	
2061.6	0.23315896	0.23176547	
2061.8	0.23348839	0.2317595	
2062	0.23323385	0.23175353	
2062.2	0.23363601	0.23174755	
2062.4	0.23392989	0.23174158	
2062.6	0.2332905	0.23173561	
2062.8	0.23274432	0.23172964	
2063	0.23275344	0.23172367	
2063.2	0.23312929	0.2317177	
2063.4	0.23330772	0.23171173	
2063.6	0.23328689	0.23170576	
2063.8	0.23314112	0.23169978	
2064	0.23291475	0.23169381	
2064.2	0.23282486	0.23168784	
2064.4	0.23254824	0.23168187	
2064.6	0.23145242	0.2316759	
2064.8	0.23134006	0.23166993	
2065	0.23130251	0.23166396	
2065.2	0.23165913	0.231658	
2065.4	0.23196671	0.23165203	
2065.6	0.23185919	0.23164606	
2065.8	0.23224741	0.23164009	
2066	0.23201259	0.23163412	
2066.2	0.23231772	0.23162815	
2066.4	0.23209539	0.23162218	
2066.6	0.23211202	0.23161621	
2066.8	0.23235595	0.23161024	
2067	0.23252865	0.23160428	
2067.2	0.23242397	0.23159831	
2067.4	0.23236147	0.23159234	
2067.6	0.23222808	0.23158637	
2067.8	0.23261198	0.23158041	
2068	0.23305361	0.23157444	
2068.2	0.23262284	0.23156847	
2068.4	0.23245535	0.2315625	
2068.6	0.23232782	0.23155654	
2068.8	0.23312271	0.23155057	
2069	0.23282917	0.2315446	
2069.2	0.23331775	0.23153864	
2069.4	0.23305466	0.23153267	
2069.6	0.23270159	0.23152671	
2069.8	0.23280317	0.23152074	
2070	0.23249791	0.23151477	
2070.2	0.23243419	0.23150881	
2070.4	0.23218601	0.23150284	
2070.6	0.23282094	0.23149688	
2070.8	0.23252695	0.23149091	
2071	0.23202445	0.23148495	
2071.2	0.23245125	0.23147898	
2071.4	0.23232476	0.23147302	
2071.6	0.23250622	0.23146705	
2071.8	0.23304623	0.23146109	
2072	0.23316644	0.23145512	
2072.2	0.23258929	0.23144916	
2072.4	0.23350739	0.2314432	
2072.6	0.23365239	0.23143723	
2072.8	0.23329123	0.23143127	
2073	0.23291937	0.23142531	
2073.2	0.23344558	0.23141934	
2073.4	0.23296115	0.23141338	
2073.6	0.233123	0.23140742	
2073.8	0.23344882	0.23140145	
2074	0.23378251	0.23139549	
2074.2	0.23365103	0.23138953	
2074.4	0.23403912	0.23138357	
2074.6	0.2342748	0.2313776	
2074.8	0.23396385	0.23137164	
2075	0.23375136	0.23136568	
2075.2	0.2341196	0.23135972	
2075.4	0.2334827	0.23135376	
2075.6	0.23353775	0.23134779	
2075.8	0.23347535	0.23134183	
2076	0.2334446	0.23133587	
2076.2	0.23321694	0.23132991	
2076.4	0.23336789	0.23132395	
2076.6	0.23294084	0.23131799	
