# Supplementary material for: CD147 mediates the adsorption of influenza A virus on the cell surface through direct interaction with HA
Source: Front Cell Infect Microbiol. 2025 Aug 29;15:1647283. doi: 10.3389/fcimb.2025.1647283 (PMC12426278; doi:10.3389/fcimb.2025.1647283)
Supplement: Supplementary file 8 [file DataSheet2.zip › raw data-2/Figure 6/Fingure6 D-I/Fingure6 E/Results/E3Results.txt]

Conc1	2.212E-07	
Start1	364.4	
Stop1	2076.6	
Kobs	0.000503165053387985	
Error Kobs	4.82063634167751E-06	
Koff	0	
Error Koff	0	
Time1	Data1	Fit1	
364.4	0.00896142	0	
364.6	0.00938757	0.00011677	
364.8	0.00940912	0.00023347	
365	0.00916059	0.00035011	
365.2	0.00919672	0.00046669	
365.4	0.00923134	0.0005832	
365.6	0.00891639	0.00069965	
365.8	0.00881773	0.00081604	
366	0.00854508	0.00093236	
366.2	0.00835534	0.00104861	
366.4	0.00801718	0.00116481	
366.6	0.00838515	0.00128094	
366.8	0.00795434	0.001397	
367	0.0084796	0.00151301	
367.2	0.0081519	0.00162895	
367.4	0.00837299	0.00174482	
367.6	0.00839661	0.00186064	
367.8	0.00910791	0.00197638	
368	0.00912648	0.00209207	
368.2	0.00958642	0.00220769	
368.4	0.00971743	0.00232325	
368.6	0.00992914	0.00243875	
368.8	0.00979658	0.00255418	
369	0.00937357	0.00266955	
369.2	0.00978394	0.00278485	
369.4	0.01038337	0.00290009	
369.6	0.01077972	0.00301527	
369.8	0.01145567	0.00313039	
370	0.01189574	0.00324544	
370.2	0.01212853	0.00336043	
370.4	0.01265796	0.00347536	
370.6	0.01324268	0.00359023	
370.8	0.01318906	0.00370503	
371	0.01358445	0.00381976	
371.2	0.01319589	0.00393444	
371.4	0.01421253	0.00404905	
371.6	0.01453667	0.0041636	
371.8	0.01512296	0.00427809	
372	0.01495121	0.00439251	
372.2	0.015425	0.00450688	
372.4	0.01530738	0.00462118	
372.6	0.01532184	0.00473541	
372.8	0.01535846	0.00484959	
373	0.01532616	0.0049637	
373.2	0.01641715	0.00507775	
373.4	0.01732077	0.00519173	
373.6	0.01754979	0.00530566	
373.8	0.017968	0.00541952	
374	0.01859573	0.00553332	
374.2	0.01845642	0.00564705	
374.4	0.01827588	0.00576073	
374.6	0.01801644	0.00587434	
374.8	0.01790569	0.00598789	
375	0.01748964	0.00610138	
375.2	0.01796565	0.0062148	
375.4	0.01855995	0.00632817	
375.6	0.01873484	0.00644147	
375.8	0.01900255	0.00655471	
376	0.0191994	0.00666788	
376.2	0.02010632	0.006781	
376.4	0.02015396	0.00689405	
376.6	0.02052551	0.00700704	
376.8	0.02059629	0.00711997	
377	0.02096959	0.00723284	
377.2	0.0213492	0.00734564	
377.4	0.02178205	0.00745839	
377.6	0.02163671	0.00757107	
377.8	0.02220096	0.00768369	
378	0.02229735	0.00779625	
378.2	0.02204775	0.00790875	
378.4	0.02199753	0.00802118	
378.6	0.02210598	0.00813356	
378.8	0.02227784	0.00824587	
379	0.0220937	0.00835812	
379.2	0.02244734	0.00847031	
379.4	0.02261991	0.00858243	
379.6	0.02254849	0.0086945	
379.8	0.02269087	0.00880651	
380	0.02329224	0.00891845	
380.2	0.02335845	0.00903033	
380.4	0.02343924	0.00914215	
380.6	0.02303724	0.00925391	
380.8	0.02203152	0.00936561	
381	0.02213654	0.00947725	
381.2	0.0222171	0.00958882	
381.4	0.02230482	0.00970034	
381.6	0.02247484	0.00981179	
381.8	0.02341537	0.00992318	
382	0.02378061	0.01003451	
382.2	0.0243755	0.01014579	
382.4	0.02448407	0.010257	
382.6	0.02464178	0.01036814	
382.8	0.02420171	0.01047923	
383	0.02455485	0.01059026	
383.2	0.02531548	0.01070122	
383.4	0.02561144	0.01081213	
383.6	0.02493484	0.01092297	
383.8	0.02546179	0.01103376	
384	0.02555556	0.01114448	
384.2	0.02547492	0.01125514	
384.4	0.02532596	0.01136575	
384.6	0.02523217	0.01147629	
384.8	0.02464985	0.01158677	
385	0.02583582	0.01169719	
385.2	0.02549189	0.01180755	
385.4	0.02539262	0.01191785	
385.6	0.02621643	0.01202809	
385.8	0.02687601	0.01213826	
386	0.02672503	0.01224838	
386.2	0.02677019	0.01235844	
386.4	0.02641196	0.01246844	
386.6	0.02621691	0.01257837	
386.8	0.02618131	0.01268825	
387	0.02706773	0.01279807	
387.2	0.02718787	0.01290782	
387.4	0.02672993	0.01301752	
387.6	0.02634229	0.01312716	
387.8	0.02694854	0.01323673	
388	0.02709325	0.01334625	
388.2	0.02716346	0.01345571	
388.4	0.02708448	0.0135651	
388.6	0.0270098	0.01367444	
388.8	0.02637104	0.01378371	
389	0.02663388	0.01389293	
389.2	0.02625699	0.01400209	
389.4	0.02656111	0.01411118	
389.6	0.02710765	0.01422022	
389.8	0.02667589	0.0143292	
390	0.02626581	0.01443812	
390.2	0.02561234	0.01454697	
390.4	0.02550459	0.01465577	
390.6	0.02601151	0.01476451	
390.8	0.02667665	0.01487319	
391	0.0271917	0.01498181	
391.2	0.02767629	0.01509037	
391.4	0.02749078	0.01519887	
391.6	0.02784628	0.01530731	
391.8	0.02862371	0.01541569	
392	0.02844231	0.01552402	
392.2	0.02836894	0.01563228	
392.4	0.02888649	0.01574048	
392.6	0.0283868	0.01584863	
392.8	0.02854996	0.01595671	
393	0.02890376	0.01606474	
393.2	0.02936421	0.0161727	
393.4	0.02953328	0.01628061	
393.6	0.02958713	0.01638846	
393.8	0.02916149	0.01649625	
394	0.02929651	0.01660398	
394.2	0.02969949	0.01671165	
394.4	0.03035968	0.01681926	
394.6	0.03043543	0.01692682	
394.8	0.03018129	0.01703431	
395	0.02995656	0.01714175	
395.2	0.02949794	0.01724912	
395.4	0.02943978	0.01735644	
395.6	0.02935141	0.0174637	
395.8	0.0295023	0.0175709	
396	0.02907005	0.01767804	
396.2	0.02950205	0.01778513	
396.4	0.0293453	0.01789215	
396.6	0.02872849	0.01799912	
396.8	0.02946201	0.01810602	
397	0.02988503	0.01821287	
397.2	0.03040626	0.01831966	
397.4	0.03069105	0.01842639	
397.6	0.03098173	0.01853307	
397.8	0.03142431	0.01863968	
398	0.0317894	0.01874624	
398.2	0.03265265	0.01885273	
398.4	0.03236987	0.01895917	
398.6	0.0325431	0.01906555	
398.8	0.03266058	0.01917188	
399	0.03209108	0.01927814	
399.2	0.03187452	0.01938435	
399.4	0.03156972	0.01949049	
399.6	0.03164528	0.01959658	
399.8	0.03217376	0.01970262	
400	0.03263728	0.01980859	
400.2	0.03307994	0.01991451	
400.4	0.03323545	0.02002036	
400.6	0.03344003	0.02012616	
400.8	0.03431297	0.0202319	
401	0.03425446	0.02033759	
401.2	0.03426439	0.02044321	
401.4	0.03482547	0.02054878	
401.6	0.03520213	0.02065429	
401.8	0.03549985	0.02075974	
402	0.03586939	0.02086514	
402.2	0.03555626	0.02097048	
402.4	0.03530164	0.02107575	
402.6	0.03521406	0.02118098	
402.8	0.03477102	0.02128614	
403	0.03364166	0.02139125	
403.2	0.03361886	0.02149629	
403.4	0.03319869	0.02160128	
403.6	0.03368381	0.02170622	
403.8	0.03360211	0.02181109	
404	0.03376532	0.02191591	
404.2	0.03389891	0.02202067	
404.4	0.03392437	0.02212538	
404.6	0.03372318	0.02223002	
404.8	0.03397479	0.02233461	
405	0.03386167	0.02243914	
405.2	0.03427083	0.02254362	
405.4	0.03454597	0.02264804	
405.6	0.03511554	0.0227524	
405.8	0.03540785	0.0228567	
406	0.03553877	0.02296094	
406.2	0.03520752	0.02306513	
406.4	0.03549954	0.02316926	
406.6	0.03556271	0.02327334	
406.8	0.0354649	0.02337736	
407	0.03521264	0.02348132	
407.2	0.03553332	0.02358522	
407.4	0.03539478	0.02368907	
407.6	0.03564573	0.02379286	
407.8	0.03501066	0.02389659	
408	0.03490671	0.02400026	
408.2	0.03496516	0.02410388	
408.4	0.03425131	0.02420745	
408.6	0.0340989	0.02431095	
408.8	0.03431537	0.0244144	
409	0.03437861	0.02451779	
409.2	0.03453054	0.02462113	
409.4	0.0347975	0.02472441	
409.6	0.03573262	0.02482763	
409.8	0.03601615	0.02493079	
410	0.0355158	0.0250339	
410.2	0.03563347	0.02513696	
410.4	0.03602488	0.02523995	
410.6	0.03651824	0.02534289	
410.8	0.03651321	0.02544578	
411	0.03706547	0.0255486	
411.2	0.0382889	0.02565137	
411.4	0.03901999	0.02575409	
411.6	0.03903197	0.02585675	
411.8	0.03883551	0.02595935	
412	0.03959956	0.02606189	
412.2	0.04006933	0.02616438	
412.4	0.04042016	0.02626682	
412.6	0.0411493	0.02636919	
412.8	0.04200053	0.02647152	
413	0.04218504	0.02657378	
413.2	0.04198468	0.02667599	
413.4	0.04170124	0.02677814	
413.6	0.04156212	0.02688024	
413.8	0.04068289	0.02698228	
414	0.03970312	0.02708427	
414.2	0.0400149	0.0271862	
414.4	0.0402124	0.02728807	
414.6	0.03986229	0.02738989	
414.8	0.04017401	0.02749165	
415	0.04026511	0.02759336	
415.2	0.04064668	0.02769501	
415.4	0.0406794	0.0277966	
415.6	0.04065388	0.02789814	
415.8	0.04094004	0.02799962	
416	0.04115634	0.02810105	
416.2	0.04165758	0.02820242	
416.4	0.04228916	0.02830374	
416.6	0.04251042	0.028405	
416.8	0.04260938	0.02850621	
417	0.04232201	0.02860736	
417.2	0.04203039	0.02870845	
417.4	0.04168667	0.02880949	
417.6	0.04195353	0.02891048	
417.8	0.04132098	0.02901141	
418	0.04134588	0.02911228	
418.2	0.0410215	0.0292131	
418.4	0.04083119	0.02931386	
418.6	0.04075748	0.02941457	
418.8	0.04149902	0.02951522	
419	0.0409126	0.02961582	
419.2	0.04086106	0.02971636	
419.4	0.04120045	0.02981685	
419.6	0.04117837	0.02991728	
419.8	0.04154103	0.03001766	
420	0.04184224	0.03011798	
420.2	0.04210528	0.03021825	
420.4	0.04250034	0.03031846	
420.6	0.04263969	0.03041862	
420.8	0.04228374	0.03051872	
421	0.04305477	0.03061877	
421.2	0.0432128	0.03071876	
421.4	0.04343253	0.0308187	
421.6	0.04347579	0.03091858	
421.8	0.0425444	0.03101841	
422	0.0425352	0.03111819	
422.2	0.04224638	0.0312179	
422.4	0.04215807	0.03131757	
422.6	0.04231099	0.03141718	
422.8	0.04265222	0.03151674	
423	0.04258999	0.03161624	
423.2	0.04239926	0.03171568	
423.4	0.04289602	0.03181507	
423.6	0.04321315	0.03191441	
423.8	0.04344897	0.0320137	
424	0.04295615	0.03211292	
424.2	0.04302587	0.0322121	
424.4	0.04335967	0.03231122	
424.6	0.04378707	0.03241028	
424.8	0.0436535	0.0325093	
425	0.04402166	0.03260825	
425.2	0.04425255	0.03270716	
425.4	0.04501422	0.032806	
425.6	0.04520978	0.0329048	
425.8	0.04511294	0.03300354	
426	0.04550681	0.03310223	
426.2	0.0458001	0.03320086	
426.4	0.04615035	0.03329944	
426.6	0.04626979	0.03339796	
426.8	0.04716394	0.03349643	
427	0.04765123	0.03359485	
427.2	0.04753747	0.03369321	
427.4	0.04775039	0.03379152	
427.6	0.04749772	0.03388977	
427.8	0.04744368	0.03398797	
428	0.04730447	0.03408612	
428.2	0.04804278	0.03418421	
428.4	0.04810719	0.03428225	
428.6	0.04838279	0.03438024	
428.8	0.04809782	0.03447817	
429	0.04832839	0.03457605	
429.2	0.04894892	0.03467387	
429.4	0.04900781	0.03477165	
429.6	0.04879121	0.03486936	
429.8	0.04895303	0.03496703	
430	0.04937867	0.03506464	
430.2	0.05011636	0.0351622	
430.4	0.05011008	0.0352597	
430.6	0.05005224	0.03535715	
430.8	0.05089207	0.03545455	
431	0.05059379	0.03555189	
431.2	0.0499996	0.03564918	
431.4	0.04899606	0.03574642	
431.6	0.04848497	0.0358436	
431.8	0.04839285	0.03594073	
432	0.04772332	0.03603781	
432.2	0.04819958	0.03613483	
432.4	0.04810868	0.0362318	
432.6	0.04761097	0.03632872	
432.8	0.04764261	0.03642559	
433	0.0473945	0.0365224	
433.2	0.04755977	0.03661916	
433.4	0.04749216	0.03671586	
433.6	0.04782011	0.03681251	
433.8	0.04841977	0.03690911	
434	0.04900101	0.03700566	
434.2	0.0494383	0.03710215	
434.4	0.04944056	0.03719859	
434.6	0.04952862	0.03729498	
434.8	0.04988265	0.03739132	
435	0.04996147	0.0374876	
435.2	0.04963341	0.03758383	
435.4	0.04937713	0.03768001	
435.6	0.0496998	0.03777613	
435.8	0.05031836	0.0378722	
436	0.05027533	0.03796822	
436.2	0.0510055	0.03806419	
436.4	0.05106996	0.0381601	
436.6	0.05060505	0.03825596	
436.8	0.05064763	0.03835177	
437	0.05058429	0.03844753	
437.2	0.05110798	0.03854323	
437.4	0.05089601	0.03863888	
437.6	0.05132134	0.03873448	
437.8	0.05192548	0.03883003	
438	0.05221323	0.03892552	
438.2	0.05237441	0.03902096	
438.4	0.05279801	0.03911635	
438.6	0.05307692	0.03921169	
438.8	0.05365644	0.03930698	
439	0.05412562	0.03940221	
439.2	0.05364039	0.03949739	
439.4	0.05364561	0.03959252	
439.6	0.0536099	0.03968759	
439.8	0.05323928	0.03978262	
440	0.05224763	0.03987759	
440.2	0.05218517	0.03997251	
440.4	0.05172589	0.04006738	
440.6	0.0509272	0.0401622	
440.8	0.05011822	0.04025696	
441	0.05021561	0.04035167	
441.2	0.05027903	0.04044633	
441.4	0.05007227	0.04054094	
441.6	0.05086609	0.0406355	
441.8	0.05125637	0.04073	
442	0.0512894	0.04082446	
442.2	0.05197381	0.04091886	
442.4	0.05209456	0.04101321	
442.6	0.05245792	0.04110751	
442.8	0.05270151	0.04120175	
443	0.05262531	0.04129595	
443.2	0.05256793	0.04139009	
443.4	0.05295609	0.04148418	
443.6	0.05248711	0.04157822	
443.8	0.05238144	0.04167221	
444	0.05276615	0.04176615	
444.2	0.05296543	0.04186003	
444.4	0.05254571	0.04195387	
444.6	0.05236968	0.04204765	
444.8	0.05240527	0.04214138	
445	0.05263485	0.04223506	
445.2	0.05280521	0.04232869	
445.4	0.05278321	0.04242227	
445.6	0.05286447	0.04251579	
445.8	0.05254045	0.04260927	
446	0.05262282	0.04270269	
446.2	0.05305472	0.04279606	
446.4	0.05315986	0.04288939	
446.6	0.05381448	0.04298266	
446.8	0.05391025	0.04307587	
447	0.0546596	0.04316904	
447.2	0.05528652	0.04326216	
447.4	0.05575192	0.04335523	
447.6	0.05569446	0.04344824	
447.8	0.05660052	0.0435412	
448	0.05651341	0.04363412	
448.2	0.0562549	0.04372698	
448.4	0.05644126	0.04381979	
448.6	0.05655496	0.04391255	
448.8	0.05559734	0.04400526	
449	0.05446097	0.04409792	
449.2	0.05386871	0.04419053	
449.4	0.05340124	0.04428308	
449.6	0.05302382	0.04437559	
449.8	0.05311428	0.04446805	
450	0.05319564	0.04456045	
450.2	0.05347816	0.04465281	
450.4	0.05391426	0.04474511	
450.6	0.05403004	0.04483736	
450.8	0.054337	0.04492957	
451	0.05455669	0.04502172	
451.2	0.05452734	0.04511382	
451.4	0.05451216	0.04520587	
451.6	0.05518279	0.04529787	
451.8	0.05573737	0.04538982	
452	0.05583725	0.04548172	
452.2	0.05601159	0.04557357	
452.4	0.05602512	0.04566537	
452.6	0.05543698	0.04575712	
452.8	0.05533603	0.04584882	
453	0.055726	0.04594047	
453.2	0.05593449	0.04603207	
453.4	0.05638955	0.04612362	
453.6	0.05683828	0.04621512	
453.8	0.05692017	0.04630656	
454	0.05722851	0.04639796	
454.2	0.05775056	0.04648931	
454.4	0.05809522	0.04658061	
454.6	0.05776636	0.04667186	
454.8	0.05766039	0.04676305	
455	0.05734459	0.0468542	
455.2	0.05713254	0.0469453	
455.4	0.05682514	0.04703635	
455.6	0.05766027	0.04712735	
455.8	0.05721585	0.04721829	
456	0.05755178	0.04730919	
456.2	0.05735216	0.04740004	
456.4	0.05785124	0.04749084	
456.6	0.05817586	0.04758159	
456.8	0.05840365	0.04767229	
457	0.05821059	0.04776294	
457.2	0.05783814	0.04785354	
457.4	0.05795157	0.04794409	
457.6	0.05831194	0.04803459	
457.8	0.058415	0.04812504	
458	0.05884245	0.04821544	
458.2	0.05941222	0.04830579	
458.4	0.05951189	0.0483961	
458.6	0.05941071	0.04848635	
458.8	0.05907457	0.04857655	
459	0.05891879	0.04866671	
459.2	0.05802953	0.04875681	
459.4	0.05805561	0.04884687	
459.6	0.05809389	0.04893687	
459.8	0.05834848	0.04902683	
460	0.05878865	0.04911674	
460.2	0.05877294	0.0492066	
460.4	0.05908702	0.04929641	
460.6	0.05881987	0.04938617	
460.8	0.05859722	0.04947588	
461	0.0588188	0.04956554	
461.2	0.05872028	0.04965515	
461.4	0.05880989	0.04974471	
461.6	0.05927049	0.04983423	
461.8	0.05987861	0.04992369	
462	0.06009004	0.05001311	
462.2	0.06065868	0.05010248	
462.4	0.06079165	0.0501918	
462.6	0.06093475	0.05028106	
462.8	0.0607509	0.05037029	
463	0.06099053	0.05045946	
463.2	0.06102122	0.05054858	
463.4	0.06181582	0.05063765	
463.6	0.06180306	0.05072668	
463.8	0.06201745	0.05081565	
464	0.06235675	0.05090458	
464.2	0.06277706	0.05099346	
464.4	0.06293064	0.05108229	
464.6	0.06272667	0.05117107	
464.8	0.06285936	0.05125981	
465	0.06265988	0.05134849	
465.2	0.06248261	0.05143713	
465.4	0.06263542	0.05152571	
465.6	0.06286762	0.05161425	
465.8	0.06296232	0.05170274	
466	0.06270125	0.05179118	
466.2	0.06278017	0.05187958	
466.4	0.06306045	0.05196792	
466.6	0.06304397	0.05205622	
466.8	0.06295566	0.05214446	
467	0.06335229	0.05223266	
467.2	0.0636651	0.05232081	
467.4	0.06340995	0.05240892	
467.6	0.06242711	0.05249697	
467.8	0.06220599	0.05258498	
468	0.06267174	0.05267294	
468.2	0.06192024	0.05276085	
468.4	0.06109782	0.05284871	
468.6	0.06089987	0.05293652	
468.8	0.06109303	0.05302429	
469	0.06082149	0.05311201	
469.2	0.06142768	0.05319967	
469.4	0.06196386	0.0532873	
469.6	0.0616701	0.05337487	
469.8	0.06173378	0.05346239	
470	0.06228627	0.05354987	
470.2	0.06261841	0.0536373	
470.4	0.06270272	0.05372468	
470.6	0.06298496	0.05381202	
470.8	0.06313034	0.0538993	
471	0.0635408	0.05398654	
471.2	0.06332998	0.05407373	
471.4	0.06315803	0.05416087	
471.6	0.06306883	0.05424797	
471.8	0.06302272	0.05433502	
472	0.06263687	0.05442201	
472.2	0.0623379	0.05450897	
472.4	0.06279373	0.05459587	
472.6	0.06368697	0.05468273	
472.8	0.06396094	0.05476954	
473	0.06434802	0.0548563	
473.2	0.06532813	0.05494301	
473.4	0.06502281	0.05502968	
473.6	0.06506194	0.0551163	
473.8	0.06603488	0.05520287	
474	0.06626576	0.05528939	
474.2	0.06594813	0.05537587	
474.4	0.0658535	0.0554623	
474.6	0.06658562	0.05554868	
474.8	0.06631129	0.05563501	
475	0.06642371	0.0557213	
475.2	0.06615553	0.05580754	
475.4	0.06607148	0.05589373	
475.6	0.06577648	0.05597988	
475.8	0.06530071	0.05606598	
476	0.06494162	0.05615203	
476.2	0.06497574	0.05623803	
476.4	0.06483566	0.05632399	
476.6	0.06553876	0.0564099	
476.8	0.06574808	0.05649576	
477	0.06571478	0.05658158	
477.2	0.06574238	0.05666734	
477.4	0.06519928	0.05675307	
477.6	0.06582552	0.05683874	
477.8	0.0659899	0.05692437	
478	0.06539488	0.05700995	
478.2	0.06569426	0.05709548	
478.4	0.06601117	0.05718097	
478.6	0.06583169	0.05726641	
478.8	0.06529465	0.0573518	
479	0.06563168	0.05743715	
479.2	0.06510756	0.05752245	
479.4	0.06527031	0.0576077	
479.6	0.06554025	0.05769291	
479.8	0.06524553	0.05777807	
480	0.06558438	0.05786318	
480.2	0.06553504	0.05794825	
480.4	0.06642021	0.05803327	
480.6	0.06760362	0.05811824	
480.8	0.06799379	0.05820317	
481	0.06771149	0.05828805	
481.2	0.06781625	0.05837288	
481.4	0.06806945	0.05845767	
481.6	0.06843166	0.05854241	
481.8	0.068059	0.0586271	
482	0.06801	0.05871175	
482.2	0.06810509	0.05879635	
482.4	0.06809724	0.05888091	
482.6	0.06777024	0.05896541	
482.8	0.06792832	0.05904988	
483	0.06813026	0.05913429	
483.2	0.06775517	0.05921866	
483.4	0.06829437	0.05930299	
483.6	0.06859151	0.05938726	
483.8	0.06868301	0.0594715	
484	0.06909805	0.05955568	
484.2	0.06884136	0.05963982	
484.4	0.06945091	0.05972391	
484.6	0.06950696	0.05980796	
484.8	0.06979092	0.05989196	
485	0.06992718	0.05997592	
485.2	0.06996364	0.06005982	
485.4	0.07016999	0.06014369	
485.6	0.07015317	0.0602275	
485.8	0.06981722	0.06031128	
486	0.06995592	0.060395	
486.2	0.06978071	0.06047868	
486.4	0.06996588	0.06056231	
486.6	0.06954966	0.0606459	
486.8	0.06968404	0.06072944	
487	0.06995928	0.06081294	
487.2	0.06998714	0.06089639	
487.4	0.07019161	0.06097979	
487.6	0.07009503	0.06106315	
487.8	0.0696648	0.06114647	
488	0.06925332	0.06122973	
488.2	0.06927626	0.06131295	
488.4	0.06959983	0.06139613	
488.6	0.06951962	0.06147926	
488.8	0.06972769	0.06156235	
489	0.0696889	0.06164539	
489.2	0.06942464	0.06172838	
489.4	0.06991921	0.06181133	
489.6	0.070064	0.06189423	
489.8	0.07010279	0.06197709	
490	0.07000584	0.0620599	
490.2	0.07003018	0.06214267	
490.4	0.07068365	0.06222539	
490.6	0.07124365	0.06230807	
490.8	0.07154904	0.0623907	
491	0.07201842	0.06247328	
491.2	0.0720474	0.06255583	
491.4	0.07203342	0.06263832	
491.6	0.07244568	0.06272077	
491.8	0.07186514	0.06280318	
492	0.07182765	0.06288554	
492.2	0.07251815	0.06296785	
492.4	0.07301159	0.06305012	
492.6	0.07293646	0.06313234	
492.8	0.07296347	0.06321452	
493	0.07293699	0.06329666	
493.2	0.07299596	0.06337875	
493.4	0.07353497	0.06346079	
493.6	0.07294234	0.06354279	
493.8	0.07315061	0.06362475	
494	0.07302199	0.06370666	
494.2	0.07306764	0.06378852	
494.4	0.07351067	0.06387034	
494.6	0.07373141	0.06395212	
494.8	0.07352325	0.06403385	
495	0.07402735	0.06411553	
495.2	0.0736418	0.06419717	
495.4	0.07355814	0.06427877	
495.6	0.0736629	0.06436032	
495.8	0.07334011	0.06444183	
496	0.07410759	0.06452329	
496.2	0.07517179	0.06460471	
496.4	0.07561095	0.06468608	
496.6	0.07569807	0.06476741	
496.8	0.07546052	0.06484869	
497	0.07535716	0.06492993	
497.2	0.0754605	0.06501113	
497.4	0.07543192	0.06509228	
497.6	0.07467475	0.06517338	
497.8	0.07501528	0.06525444	
498	0.07494894	0.06533546	
498.2	0.07488183	0.06541643	
498.4	0.07494747	0.06549736	
498.6	0.07484644	0.06557824	
498.8	0.07419314	0.06565908	
499	0.07408793	0.06573988	
499.2	0.07378546	0.06582063	
499.4	0.07390495	0.06590134	
499.6	0.07452283	0.065982	
499.8	0.07478935	0.06606262	
500	0.07475316	0.06614319	
500.2	0.07511293	0.06622372	
500.4	0.07513625	0.06630421	
500.6	0.07517236	0.06638465	
500.8	0.07485535	0.06646505	
501	0.07451962	0.0665454	
501.2	0.07453156	0.06662571	
501.4	0.07387727	0.06670597	
501.6	0.07378033	0.0667862	
501.8	0.07400257	0.06686637	
502	0.07356569	0.06694651	
502.2	0.07325274	0.0670266	
502.4	0.07283644	0.06710664	
502.6	0.07249218	0.06718664	
502.8	0.07296729	0.0672666	
503	0.0736014	0.06734652	
503.2	0.07419453	0.06742639	
503.4	0.07439844	0.06750622	
503.6	0.07528339	0.067586	
503.8	0.07558348	0.06766574	
504	0.07615136	0.06774543	
504.2	0.0766717	0.06782509	
504.4	0.07721212	0.06790469	
504.6	0.07729196	0.06798426	
504.8	0.07756666	0.06806378	
505	0.0772581	0.06814326	
505.2	0.07725536	0.06822269	
505.4	0.07720511	0.06830208	
505.6	0.07755225	0.06838143	
505.8	0.0772453	0.06846073	
506	0.07646501	0.06853999	
506.2	0.07663697	0.06861921	
506.4	0.07648491	0.06869838	
506.6	0.07646943	0.06877751	
506.8	0.07690657	0.0688566	
507	0.07685815	0.06893564	
507.2	0.07670542	0.06901464	
507.4	0.07613775	0.0690936	
507.6	0.07666444	0.06917251	
507.8	0.07705788	0.06925138	
508	0.07713438	0.06933021	
508.2	0.07687466	0.06940899	
508.4	0.07694445	0.06948774	
508.6	0.07699288	0.06956643	
508.8	0.07721814	0.06964509	
509	0.07730379	0.0697237	
509.2	0.07729183	0.06980227	
509.4	0.07768141	0.06988079	
509.6	0.07747742	0.06995927	
509.8	0.07713131	0.07003771	
510	0.07707571	0.07011611	
510.2	0.07776447	0.07019446	
510.4	0.07795395	0.07027277	
510.6	0.07785191	0.07035104	
510.8	0.07783622	0.07042927	
511	0.07776088	0.07050745	
511.2	0.0769606	0.07058559	
511.4	0.07698958	0.07066368	
511.6	0.07731935	0.07074173	
511.8	0.07717494	0.07081975	
512	0.07674179	0.07089771	
512.2	0.07655323	0.07097564	
512.4	0.0768767	0.07105352	
512.6	0.07691533	0.07113136	
512.8	0.07697686	0.07120916	
513	0.07716454	0.07128691	
513.2	0.07664567	0.07136462	
513.4	0.07713875	0.07144229	
513.6	0.07734167	0.07151992	
513.8	0.07743004	0.0715975	
514	0.07784716	0.07167504	
514.2	0.0779365	0.07175254	
514.4	0.07813719	0.07183	
514.6	0.07828685	0.07190741	
514.8	0.07819977	0.07198479	
515	0.07802794	0.07206212	
515.2	0.07777198	0.0721394	
515.4	0.07828117	0.07221665	
515.6	0.07812384	0.07229385	
515.8	0.07830657	0.07237101	
516	0.07809958	0.07244813	
516.2	0.0781407	0.0725252	
516.4	0.07813438	0.07260224	
516.6	0.07823553	0.07267923	
516.8	0.0788429	0.07275618	
517	0.07897488	0.07283308	
517.2	0.07914239	0.07290995	
517.4	0.08007206	0.07298677	
517.6	0.08005357	0.07306355	
517.8	0.07992652	0.07314029	
518	0.08014777	0.07321699	
518.2	0.08043725	0.07329364	
518.4	0.08117494	0.07337025	
518.6	0.08167657	0.07344682	
518.8	0.08160781	0.07352335	
519	0.08151652	0.07359984	
519.2	0.081633	0.07367628	
519.4	0.08176294	0.07375269	
519.6	0.08221315	0.07382905	
519.8	0.08243349	0.07390537	
520	0.08225471	0.07398164	
520.2	0.08245036	0.07405788	
520.4	0.08236073	0.07413407	
520.6	0.08227776	0.07421022	
520.8	0.08183441	0.07428633	
521	0.08142319	0.0743624	
521.2	0.08134365	0.07443843	
521.4	0.08142942	0.07451441	
521.6	0.08113442	0.07459036	
521.8	0.08132804	0.07466626	
522	0.08157842	0.07474212	
522.2	0.0820955	0.07481794	
522.4	0.08201329	0.07489372	
522.6	0.08192557	0.07496945	
522.8	0.08155115	0.07504515	
523	0.08130584	0.0751208	
523.2	0.08154491	0.07519641	
523.4	0.08175417	0.07527198	
523.6	0.08230748	0.07534751	
523.8	0.08217435	0.075423	
524	0.08223253	0.07549844	
524.2	0.08242808	0.07557385	
524.4	0.08225243	0.07564921	
524.6	0.08191846	0.07572453	
524.8	0.08134272	0.07579981	
525	0.08149367	0.07587505	
525.2	0.08183326	0.07595025	
525.4	0.08206836	0.07602541	
525.6	0.08214535	0.07610052	
525.8	0.08245762	0.0761756	
526	0.08249354	0.07625063	
526.2	0.08230914	0.07632562	
526.4	0.08186182	0.07640057	
526.6	0.08170001	0.07647548	
526.8	0.0819972	0.07655035	
527	0.08208609	0.07662518	
527.2	0.08235145	0.07669997	
527.4	0.08271589	0.07677471	
527.6	0.08221279	0.07684942	
527.8	0.08260887	0.07692408	
528	0.08320534	0.07699871	
528.2	0.0831621	0.07707329	
528.4	0.0828498	0.07714783	
528.6	0.08281704	0.07722233	
528.8	0.08257038	0.07729679	
529	0.08311515	0.07737121	
529.2	0.08328207	0.07744559	
529.4	0.08282683	0.07751993	
529.6	0.08300561	0.07759422	
529.8	0.08302311	0.07766848	
530	0.0836469	0.07774269	
530.2	0.08379359	0.07781687	
530.4	0.08356843	0.077891	
530.6	0.08404423	0.0779651	
530.8	0.08472468	0.07803915	
531	0.08456418	0.07811316	
531.2	0.08464426	0.07818713	
531.4	0.08496284	0.07826106	
531.6	0.08445343	0.07833496	
531.8	0.0846857	0.07840881	
532	0.0846731	0.07848262	
532.2	0.08418699	0.07855639	
532.4	0.08450194	0.07863011	
532.6	0.08475892	0.0787038	
532.8	0.08494214	0.07877745	
533	0.08494975	0.07885106	
533.2	0.08464575	0.07892463	
533.4	0.08448654	0.07899815	
533.6	0.08492396	0.07907164	
533.8	0.08405022	0.07914509	
534	0.08452232	0.07921849	
534.2	0.08445763	0.07929186	
534.4	0.08446729	0.07936519	
534.6	0.08504968	0.07943847	
534.8	0.08529668	0.07951172	
535	0.08551107	0.07958492	
535.2	0.08551834	0.07965809	
535.4	0.08593214	0.07973121	
535.6	0.08566083	0.0798043	
535.8	0.08598518	0.07987735	
536	0.08634222	0.07995035	
536.2	0.08618104	0.08002332	
536.4	0.08646812	0.08009624	
536.6	0.08639103	0.08016913	
536.8	0.08641948	0.08024197	
537	0.08576605	0.08031478	
537.2	0.08555653	0.08038754	
537.4	0.08539024	0.08046027	
537.6	0.08490529	0.08053295	
537.8	0.0843429	0.0806056	
538	0.08521091	0.08067821	
538.2	0.08580124	0.08075077	
538.4	0.08618968	0.0808233	
538.6	0.08649103	0.08089579	
538.8	0.08686129	0.08096823	
539	0.08755731	0.08104064	
539.2	0.0871923	0.08111301	
539.4	0.08754281	0.08118534	
539.6	0.08748232	0.08125763	
539.8	0.08766301	0.08132988	
540	0.08721223	0.08140209	
540.2	0.08707606	0.08147426	
540.4	0.08705531	0.08154639	
540.6	0.08683609	0.08161848	
540.8	0.08723598	0.08169053	
541	0.08779492	0.08176254	
541.2	0.08843249	0.08183451	
541.4	0.08892286	0.08190645	
541.6	0.08898603	0.08197834	
541.8	0.08914548	0.08205019	
542	0.08931561	0.08212201	
542.2	0.08987803	0.08219378	
542.4	0.08986752	0.08226552	
542.6	0.0894483	0.08233722	
542.8	0.08949919	0.08240887	
543	0.0899011	0.08248049	
543.2	0.08938676	0.08255207	
543.4	0.08904325	0.08262361	
543.6	0.08879788	0.08269511	
543.8	0.08822066	0.08276657	
544	0.08780585	0.082838	
544.2	0.08741283	0.08290938	
544.4	0.08706787	0.08298072	
544.6	0.08699736	0.08305203	
544.8	0.08716647	0.08312329	
545	0.0871909	0.08319452	
545.2	0.08714447	0.08326571	
545.4	0.08738035	0.08333686	
545.6	0.08720365	0.08340797	
545.8	0.08735649	0.08347904	
546	0.08757963	0.08355007	
546.2	0.08807433	0.08362106	
546.4	0.0876761	0.08369202	
546.6	0.08783375	0.08376293	
546.8	0.08889602	0.08383381	
547	0.08899273	0.08390465	
547.2	0.08896124	0.08397545	
547.4	0.08903988	0.08404621	
547.6	0.08923095	0.08411693	
547.8	0.08878451	0.08418761	
548	0.08901374	0.08425825	
548.2	0.08940384	0.08432886	
548.4	0.08896712	0.08439943	
548.6	0.08898921	0.08446995	
548.8	0.08944964	0.08454044	
549	0.08927221	0.08461089	
549.2	0.08932894	0.0846813	
549.4	0.08935809	0.08475168	
549.6	0.08918614	0.08482201	
549.8	0.08903048	0.08489231	
550	0.08929593	0.08496257	
550.2	0.08997493	0.08503279	
550.4	0.09009893	0.08510297	
550.6	0.09053382	0.08517311	
550.8	0.09032727	0.08524321	
551	0.09031354	0.08531328	
551.2	0.09020558	0.08538331	
551.4	0.0901922	0.08545329	
551.6	0.09054949	0.08552324	
551.8	0.0906585	0.08559316	
552	0.09092304	0.08566303	
552.2	0.09099197	0.08573287	
552.4	0.09031694	0.08580266	
552.6	0.09084808	0.08587242	
552.8	0.09116218	0.08594214	
553	0.09067942	0.08601182	
553.2	0.09055955	0.08608147	
553.4	0.09024923	0.08615108	
553.6	0.09023438	0.08622064	
553.8	0.09012515	0.08629017	
554	0.0904214	0.08635967	
554.2	0.09093299	0.08642912	
554.4	0.0908317	0.08649853	
554.6	0.09011841	0.08656791	
554.8	0.08940166	0.08663725	
555	0.08975722	0.08670655	
555.2	0.08901271	0.08677582	
555.4	0.08979135	0.08684504	
555.6	0.090328	0.08691423	
555.8	0.09016846	0.08698338	
556	0.08997632	0.08705249	
556.2	0.08995906	0.08712157	
556.4	0.09016223	0.0871906	
556.6	0.09050341	0.0872596	
556.8	0.09072783	0.08732856	
557	0.0911473	0.08739749	
557.2	0.09113465	0.08746637	
557.4	0.09121052	0.08753522	
557.6	0.09099581	0.08760403	
557.8	0.09066341	0.0876728	
558	0.09058872	0.08774153	
558.2	0.09090548	0.08781023	
558.4	0.09039951	0.08787889	
558.6	0.08977998	0.08794751	
558.8	0.0900063	0.0880161	
559	0.09020892	0.08808464	
559.2	0.09057479	0.08815315	
559.4	0.09175247	0.08822162	
559.6	0.09228957	0.08829005	
559.8	0.09227854	0.08835845	
560	0.09261737	0.08842681	
560.2	0.09292959	0.08849513	
560.4	0.09417014	0.08856341	
560.6	0.09441391	0.08863166	
560.8	0.09495419	0.08869987	
561	0.09543465	0.08876804	
561.2	0.09490702	0.08883618	
561.4	0.09430577	0.08890427	
561.6	0.09374328	0.08897233	
561.8	0.09336149	0.08904036	
562	0.09267351	0.08910834	
562.2	0.09223894	0.08917629	
562.4	0.09199335	0.0892442	
562.6	0.09187658	0.08931207	
562.8	0.09223972	0.08937991	
563	0.09210833	0.08944771	
563.2	0.09196079	0.08951547	
563.4	0.0924091	0.08958319	
563.6	0.09228029	0.08965088	
563.8	0.09259011	0.08971853	
564	0.09326206	0.08978615	
564.2	0.09406052	0.08985372	
564.4	0.09495009	0.08992126	
564.6	0.09441843	0.08998876	
564.8	0.09443401	0.09005623	
565	0.09491264	0.09012366	
565.2	0.09416251	0.09019105	
565.4	0.09380662	0.0902584	
565.6	0.09400065	0.09032572	
565.8	0.09430145	0.090393	
566	0.09384018	0.09046025	
566.2	0.09460253	0.09052745	
566.4	0.09512365	0.09059462	
566.6	0.09520732	0.09066176	
566.8	0.09578961	0.09072885	
567	0.09578352	0.09079591	
567.2	0.09543725	0.09086294	
567.4	0.0957691	0.09092992	
567.6	0.09573384	0.09099687	
567.8	0.09658089	0.09106379	
568	0.09616139	0.09113066	
568.2	0.09629419	0.0911975	
568.4	0.09655406	0.09126431	
568.6	0.09633585	0.09133107	
568.8	0.09662753	0.0913978	
569	0.09664681	0.0914645	
569.2	0.09571856	0.09153115	
569.4	0.09563704	0.09159777	
569.6	0.09604939	0.09166436	
569.8	0.0962387	0.09173091	
570	0.09620565	0.09179742	
570.2	0.0966917	0.09186389	
570.4	0.09663381	0.09193033	
570.6	0.09659802	0.09199673	
570.8	0.09714174	0.0920631	
571	0.09678811	0.09212943	
571.2	0.09621376	0.09219572	
571.4	0.09625743	0.09226197	
571.6	0.09646133	0.09232819	
571.8	0.0966792	0.09239438	
572	0.09621738	0.09246053	
572.2	0.09665	0.09252664	
572.4	0.09697311	0.09259271	
572.6	0.09613345	0.09265875	
572.8	0.09545292	0.09272475	
573	0.09517319	0.09279072	
573.2	0.09549229	0.09285665	
573.4	0.0960016	0.09292254	
573.6	0.09596246	0.0929884	
573.8	0.09605952	0.09305422	
574	0.09615105	0.09312001	
574.2	0.09568457	0.09318576	
574.4	0.09576037	0.09325147	
574.6	0.09600935	0.09331715	
574.8	0.0964868	0.09338279	
575	0.09631311	0.0934484	
575.2	0.09682736	0.09351397	
575.4	0.09733577	0.0935795	
575.6	0.09788778	0.093645	
575.8	0.09821159	0.09371046	
576	0.09827442	0.09377589	
576.2	0.09831324	0.09384128	
576.4	0.09799196	0.09390664	
576.6	0.09702644	0.09397196	
576.8	0.09683405	0.09403724	
577	0.09780994	0.09410249	
577.2	0.09795755	0.0941677	
577.4	0.09801271	0.09423287	
577.6	0.09758271	0.09429801	
577.8	0.09733299	0.09436312	
578	0.09710504	0.09442819	
578.2	0.09681898	0.09449322	
578.4	0.09760538	0.09455822	
578.6	0.09759569	0.09462318	
578.8	0.09762829	0.09468811	
579	0.09771892	0.094753	
579.2	0.09781601	0.09481785	
579.4	0.09789677	0.09488267	
579.6	0.09809245	0.09494746	
579.8	0.09816985	0.09501221	
580	0.0982603	0.09507692	
580.2	0.0979616	0.0951416	
580.4	0.09764177	0.09520624	
580.6	0.09752329	0.09527085	
580.8	0.09851021	0.09533542	
581	0.09930371	0.09539995	
581.2	0.09961534	0.09546445	
581.4	0.10041734	0.09552892	
581.6	0.10000235	0.09559335	
581.8	0.10037859	0.09565774	
582	0.10067724	0.0957221	
582.2	0.10076331	0.09578643	
582.4	0.10098475	0.09585072	
582.6	0.10094284	0.09591497	
582.8	0.10122982	0.09597919	
583	0.10144106	0.09604337	
583.2	0.10159324	0.09610752	
583.4	0.10120165	0.09617163	
583.6	0.10127702	0.09623571	
583.8	0.10159391	0.09629976	
584	0.1012736	0.09636376	
584.2	0.10092642	0.09642774	
584.4	0.10133941	0.09649167	
584.6	0.10132458	0.09655558	
584.8	0.10187184	0.09661944	
585	0.10166655	0.09668328	
585.2	0.1018976	0.09674707	
585.4	0.10183744	0.09681084	
585.6	0.1017645	0.09687457	
585.8	0.10222469	0.09693826	
586	0.10178584	0.09700192	
586.2	0.10134211	0.09706554	
586.4	0.1012506	0.09712913	
586.6	0.10157722	0.09719268	
586.8	0.10134198	0.0972562	
587	0.10108774	0.09731968	
587.2	0.10065436	0.09738313	
587.4	0.09948227	0.09744655	
587.6	0.09982795	0.09750993	
587.8	0.09986697	0.09757327	
588	0.09927785	0.09763658	
588.2	0.09911305	0.09769986	
588.4	0.09921461	0.0977631	
588.6	0.0986505	0.0978263	
588.8	0.09910982	0.09788947	
589	0.09953448	0.09795261	
589.2	0.09999557	0.09801571	
589.4	0.10038873	0.09807878	
589.6	0.10092368	0.09814181	
589.8	0.10094428	0.09820481	
590	0.10143959	0.09826778	
590.2	0.10196288	0.09833071	
590.4	0.10217091	0.0983936	
590.6	0.10257685	0.09845646	
590.8	0.10268864	0.09851929	
591	0.10268699	0.09858208	
591.2	0.10272957	0.09864484	
591.4	0.1030847	0.09870756	
591.6	0.10351706	0.09877025	
591.8	0.10339928	0.0988329	
592	0.1031893	0.09889552	
592.2	0.10328178	0.09895811	
592.4	0.1027804	0.09902066	
592.6	0.10177834	0.09908318	
592.8	0.10183077	0.09914566	
593	0.10154119	0.09920811	
593.2	0.10103179	0.09927052	
593.4	0.10130485	0.0993329	
593.6	0.10173541	0.09939525	
593.8	0.10235033	0.09945756	
594	0.10249545	0.09951984	
594.2	0.10270343	0.09958208	
594.4	0.10272749	0.09964429	
594.6	0.10299747	0.09970647	
594.8	0.10259103	0.09976861	
595	0.10308504	0.09983072	
595.2	0.10325231	0.09989279	
595.4	0.1034061	0.09995483	
595.6	0.10316523	0.10001683	
595.8	0.10359485	0.10007881	
596	0.10401876	0.10014074	
596.2	0.10401354	0.10020265	
596.4	0.10340827	0.10026452	
596.6	0.10322107	0.10032635	
596.8	0.10377657	0.10038815	
597	0.10364242	0.10044992	
597.2	0.1041079	0.10051166	
597.4	0.10488218	0.10057336	
597.6	0.10527828	0.10063502	
597.8	0.10558058	0.10069665	
598	0.10520002	0.10075825	
598.2	0.10559961	0.10081982	
598.4	0.10537023	0.10088135	
598.6	0.10453687	0.10094285	
598.8	0.10382584	0.10100431	
599	0.10380768	0.10106574	
599.2	0.10261736	0.10112714	
599.4	0.10209418	0.1011885	
599.6	0.10211637	0.10124983	
599.8	0.10226424	0.10131113	
600	0.10211867	0.10137239	
600.2	0.10259505	0.10143362	
600.4	0.10246929	0.10149481	
600.6	0.10272638	0.10155597	
600.8	0.10359158	0.1016171	
601	0.10415895	0.1016782	
601.2	0.10463674	0.10173926	
601.4	0.10516738	0.10180029	
601.6	0.10589464	0.10186128	
601.8	0.10600727	0.10192224	
602	0.10576223	0.10198317	
602.2	0.10594981	0.10204406	
602.4	0.10537695	0.10210492	
602.6	0.10495437	0.10216575	
602.8	0.10441777	0.10222654	
603	0.1040003	0.1022873	
603.2	0.10357314	0.10234803	
603.4	0.10315021	0.10240873	
603.6	0.10256597	0.10246939	
603.8	0.10268083	0.10253001	
604	0.10324704	0.10259061	
604.2	0.10369815	0.10265117	
604.4	0.10316413	0.1027117	
604.6	0.10401895	0.10277219	
604.8	0.10513234	0.10283266	
605	0.10553759	0.10289308	
605.2	0.10612398	0.10295348	
605.4	0.10677681	0.10301384	
605.6	0.10707237	0.10307417	
605.8	0.10682583	0.10313447	
606	0.10724883	0.10319473	
606.2	0.10773558	0.10325496	
606.4	0.1074738	0.10331516	
606.6	0.1070029	0.10337532	
606.8	0.10651768	0.10343545	
607	0.10625959	0.10349555	
607.2	0.10616575	0.10355562	
607.4	0.10554922	0.10361565	
607.6	0.1052495	0.10367565	
607.8	0.1058293	0.10373562	
608	0.10553663	0.10379555	
608.2	0.10468672	0.10385545	
608.4	0.10441345	0.10391532	
608.6	0.10479988	0.10397515	
608.8	0.10540295	0.10403496	
609	0.1058038	0.10409473	
609.2	0.10565838	0.10415446	
609.4	0.10545691	0.10421417	
609.6	0.10581842	0.10427384	
609.8	0.10631331	0.10433348	
610	0.1068422	0.10439309	
610.2	0.10670916	0.10445266	
610.4	0.10609245	0.1045122	
610.6	0.10609478	0.10457171	
610.8	0.10668428	0.10463118	
611	0.1069407	0.10469063	
611.2	0.10756732	0.10475004	
611.4	0.10764904	0.10480942	
611.6	0.10727796	0.10486876	
611.8	0.10714798	0.10492808	
612	0.10691942	0.10498736	
612.2	0.10702947	0.1050466	
612.4	0.1065187	0.10510582	
612.6	0.10645591	0.105165	
612.8	0.10724069	0.10522415	
613	0.10723787	0.10528327	
613.2	0.10673895	0.10534236	
613.4	0.10704674	0.10540141	
613.6	0.10727454	0.10546043	
613.8	0.10710073	0.10551942	
614	0.10754902	0.10557838	
614.2	0.1073432	0.1056373	
614.4	0.10723775	0.10569619	
614.6	0.10757597	0.10575505	
614.8	0.10804153	0.10581388	
615	0.10794239	0.10587268	
615.2	0.10821621	0.10593144	
615.4	0.10777821	0.10599017	
615.6	0.10751009	0.10604887	
615.8	0.1072897	0.10610754	
616	0.10745035	0.10616617	
616.2	0.10732971	0.10622477	
616.4	0.10702544	0.10628334	
616.6	0.10747922	0.10634188	
616.8	0.10803904	0.10640039	
617	0.10771326	0.10645886	
617.2	0.1076574	0.1065173	
617.4	0.10757162	0.10657571	
617.6	0.107638	0.10663409	
617.8	0.10819514	0.10669244	
618	0.10890757	0.10675075	
618.2	0.10894907	0.10680903	
618.4	0.10924313	0.10686728	
618.6	0.1100296	0.1069255	
618.8	0.11052075	0.10698369	
619	0.11072939	0.10704184	
619.2	0.11123395	0.10709996	
619.4	0.11147075	0.10715805	
619.6	0.1119047	0.10721611	
619.8	0.1119546	0.10727414	
620	0.11229698	0.10733213	
620.2	0.1121949	0.1073901	
620.4	0.11213318	0.10744803	
620.6	0.11157369	0.10750593	
620.8	0.11133825	0.1075638	
621	0.110767	0.10762163	
621.2	0.11077581	0.10767944	
621.4	0.10997022	0.10773721	
621.6	0.10957511	0.10779495	
621.8	0.10934909	0.10785266	
622	0.10917412	0.10791034	
622.2	0.10950499	0.10796799	
622.4	0.10987019	0.1080256	
622.6	0.10955714	0.10808319	
622.8	0.1094108	0.10814074	
623	0.10976108	0.10819826	
623.2	0.11044314	0.10825575	
623.4	0.11044379	0.10831321	
623.6	0.11023161	0.10837063	
623.8	0.11003225	0.10842803	
624	0.1097248	0.10848539	
624.2	0.10917081	0.10854272	
624.4	0.10905353	0.10860002	
624.6	0.10869517	0.10865729	
624.8	0.10873091	0.10871453	
625	0.10855325	0.10877173	
625.2	0.10864955	0.10882891	
625.4	0.10823006	0.10888605	
625.6	0.10818615	0.10894316	
625.8	0.10828063	0.10900024	
626	0.10863561	0.10905729	
626.2	0.10913559	0.10911431	
626.4	0.10921381	0.1091713	
626.6	0.10879495	0.10922825	
626.8	0.11013453	0.10928518	
627	0.11016062	0.10934207	
627.2	0.11067751	0.10939893	
627.4	0.11048662	0.10945577	
627.6	0.11033887	0.10951257	
627.8	0.1104595	0.10956933	
628	0.11077122	0.10962607	
628.2	0.11098018	0.10968278	
628.4	0.11139028	0.10973945	
628.6	0.11166663	0.1097961	
628.8	0.1118909	0.10985271	
629	0.11226799	0.10990929	
629.2	0.11243572	0.10996585	
629.4	0.11235926	0.11002237	
629.6	0.1116808	0.11007886	
629.8	0.11152104	0.11013531	
630	0.1118009	0.11019174	
630.2	0.11206113	0.11024814	
630.4	0.11163549	0.11030451	
630.6	0.11200036	0.11036084	
630.8	0.11291253	0.11041714	
631	0.11251303	0.11047342	
631.2	0.11256523	0.11052966	
631.4	0.11180808	0.11058587	
631.6	0.11188346	0.11064205	
631.8	0.11213609	0.1106982	
632	0.11211706	0.11075432	
632.2	0.11241597	0.11081041	
632.4	0.11231923	0.11086647	
632.6	0.11272259	0.11092249	
632.8	0.11263438	0.11097849	
633	0.11275727	0.11103446	
633.2	0.11211939	0.11109039	
633.4	0.11196971	0.1111463	
633.6	0.1116364	0.11120217	
633.8	0.11202144	0.11125801	
634	0.11282433	0.11131383	
634.2	0.11291522	0.11136961	
634.4	0.11278819	0.11142536	
634.6	0.11338755	0.11148108	
634.8	0.11374166	0.11153677	
635	0.1135202	0.11159243	
635.2	0.11336535	0.11164806	
635.4	0.11340129	0.11170366	
635.6	0.11457416	0.11175923	
635.8	0.114386	0.11181476	
636	0.11466632	0.11187027	
636.2	0.11510999	0.11192575	
636.4	0.11482416	0.1119812	
636.6	0.11478525	0.11203661	
636.8	0.11466858	0.112092	
637	0.11430936	0.11214735	
637.2	0.11393293	0.11220268	
637.4	0.11402932	0.11225797	
637.6	0.11371098	0.11231324	
637.8	0.11395035	0.11236847	
638	0.11422236	0.11242368	
638.2	0.11393147	0.11247885	
638.4	0.1136184	0.11253399	
638.6	0.11327394	0.11258911	
638.8	0.11366479	0.11264419	
639	0.11381075	0.11269924	
639.2	0.11389081	0.11275427	
639.4	0.11406031	0.11280926	
639.6	0.11392999	0.11286422	
639.8	0.11328092	0.11291915	
640	0.11308781	0.11297406	
640.2	0.11298622	0.11302893	
640.4	0.11290355	0.11308377	
640.6	0.11277245	0.11313858	
640.8	0.11288541	0.11319337	
641	0.11249458	0.11324812	
641.2	0.11306818	0.11330284	
641.4	0.11339075	0.11335753	
641.6	0.11353547	0.1134122	
641.8	0.11379835	0.11346683	
642	0.11436375	0.11352143	
642.2	0.11445499	0.113576	
642.4	0.11422832	0.11363054	
642.6	0.11449019	0.11368506	
642.8	0.11553976	0.11373954	
643	0.11555673	0.11379399	
643.2	0.1155498	0.11384842	
643.4	0.11604424	0.11390281	
643.6	0.11570879	0.11395717	
643.8	0.11564782	0.11401151	
644	0.11581799	0.11406581	
644.2	0.11617125	0.11412009	
644.4	0.11621892	0.11417433	
644.6	0.11593615	0.11422854	
644.8	0.1157175	0.11428273	
645	0.1159219	0.11433688	
645.2	0.11600475	0.11439101	
645.4	0.11624977	0.11444511	
645.6	0.11576742	0.11449917	
645.8	0.11574888	0.11455321	
646	0.11596901	0.11460722	
646.2	0.11575565	0.11466119	
646.4	0.11575209	0.11471514	
646.6	0.11638943	0.11476906	
646.8	0.11673836	0.11482295	
647	0.1167784	0.11487681	
647.2	0.11708848	0.11493064	
647.4	0.11756698	0.11498444	
647.6	0.11692255	0.11503821	
647.8	0.11700295	0.11509195	
648	0.11719727	0.11514566	
648.2	0.11678413	0.11519935	
648.4	0.11645159	0.115253	
648.6	0.11623671	0.11530662	
648.8	0.11613641	0.11536022	
649	0.11633188	0.11541378	
649.2	0.11587605	0.11546732	
649.4	0.11646809	0.11552082	
649.6	0.11640665	0.1155743	
649.8	0.11671141	0.11562775	
650	0.11693206	0.11568117	
650.2	0.11713443	0.11573456	
650.4	0.11716756	0.11578792	
650.6	0.11752691	0.11584125	
650.8	0.11732804	0.11589455	
651	0.1175135	0.11594782	
651.2	0.11768685	0.11600106	
651.4	0.11813473	0.11605428	
651.6	0.11716422	0.11610746	
651.8	0.1170717	0.11616062	
652	0.11633958	0.11621375	
652.2	0.11589177	0.11626684	
652.4	0.11591058	0.11631991	
652.6	0.11627667	0.11637295	
652.8	0.11640317	0.11642596	
653	0.11649059	0.11647894	
653.2	0.11622555	0.11653189	
653.4	0.11693455	0.11658482	
653.6	0.11717785	0.11663771	
653.8	0.11662371	0.11669058	
654	0.11688436	0.11674341	
654.2	0.11673034	0.11679622	
654.4	0.11666455	0.116849	
654.6	0.11668103	0.11690175	
654.8	0.11622375	0.11695447	
655	0.11651325	0.11700716	
655.2	0.11659941	0.11705982	
655.4	0.11656816	0.11711246	
655.6	0.11617579	0.11716506	
655.8	0.1163587	0.11721764	
656	0.11641756	0.11727018	
656.2	0.11668732	0.1173227	
656.4	0.11688161	0.11737519	
656.6	0.11704367	0.11742765	
656.8	0.11696062	0.11748009	
657	0.11729789	0.11753249	
657.2	0.1169461	0.11758486	
657.4	0.11750283	0.11763721	
657.6	0.11801406	0.11768953	
657.8	0.11778961	0.11774182	
658	0.1178421	0.11779408	
658.2	0.1180107	0.11784631	
658.4	0.11806608	0.11789851	
658.6	0.11805124	0.11795069	
658.8	0.1186627	0.11800283	
659	0.11910096	0.11805495	
659.2	0.11905618	0.11810704	
659.4	0.11940039	0.1181591	
659.6	0.11925537	0.11821113	
659.8	0.11900697	0.11826313	
660	0.11908149	0.11831511	
660.2	0.11893637	0.11836705	
660.4	0.11863862	0.11841897	
660.6	0.11859363	0.11847086	
660.8	0.11868248	0.11852272	
661	0.11848711	0.11857455	
661.2	0.11817898	0.11862636	
661.4	0.11882567	0.11867813	
661.6	0.11873734	0.11872988	
661.8	0.11805966	0.1187816	
662	0.11863409	0.11883329	
662.2	0.11949129	0.11888495	
662.4	0.11935875	0.11893659	
662.6	0.1200794	0.11898819	
662.8	0.12048844	0.11903977	
663	0.12021356	0.11909132	
663.2	0.11975856	0.11914284	
663.4	0.12042973	0.11919433	
663.6	0.12040678	0.1192458	
663.8	0.12074975	0.11929723	
664	0.12124318	0.11934864	
664.2	0.1211296	0.11940002	
664.4	0.12046937	0.11945137	
664.6	0.12053111	0.11950269	
664.8	0.12004721	0.11955399	
665	0.11927918	0.11960526	
665.2	0.11990699	0.1196565	
665.4	0.1197559	0.11970771	
665.6	0.1198024	0.11975889	
665.8	0.11968295	0.11981005	
666	0.12016119	0.11986117	
666.2	0.12000829	0.11991227	
666.4	0.11964205	0.11996334	
666.6	0.11978327	0.12001439	
666.8	0.11942148	0.1200654	
667	0.11973869	0.12011639	
667.2	0.12016353	0.12016735	
667.4	0.12074581	0.12021828	
667.6	0.12067132	0.12026918	
667.8	0.12064446	0.12032006	
668	0.12075069	0.12037091	
668.2	0.12047539	0.12042173	
668.4	0.12032483	0.12047252	
668.6	0.12092483	0.12052328	
668.8	0.12036191	0.12057402	
669	0.12071444	0.12062473	
669.2	0.12106531	0.12067541	
669.4	0.12070653	0.12072606	
669.6	0.1210067	0.12077669	
669.8	0.12057871	0.12082728	
670	0.12104248	0.12087785	
670.2	0.12149552	0.12092839	
670.4	0.12133168	0.12097891	
670.6	0.12188321	0.1210294	
670.8	0.12241253	0.12107985	
671	0.12299383	0.12113029	
671.2	0.12289172	0.12118069	
671.4	0.12254502	0.12123107	
671.6	0.12263591	0.12128141	
671.8	0.12303249	0.12133174	
672	0.12327419	0.12138203	
672.2	0.12404618	0.12143229	
672.4	0.1242448	0.12148253	
672.6	0.12431287	0.12153274	
672.8	0.12367844	0.12158293	
673	0.12347867	0.12163308	
673.2	0.1230069	0.12168321	
673.4	0.1227742	0.12173331	
673.6	0.12259259	0.12178338	
673.8	0.1218844	0.12183343	
674	0.12224268	0.12188345	
674.2	0.12217439	0.12193344	
674.4	0.12203016	0.1219834	
674.6	0.12208569	0.12203334	
674.8	0.12196081	0.12208325	
675	0.12119895	0.12213313	
675.2	0.12069393	0.12218299	
675.4	0.12053379	0.12223281	
675.6	0.12099326	0.12228261	
675.8	0.12173008	0.12233238	
676	0.12182679	0.12238213	
676.2	0.12288944	0.12243185	
676.4	0.12289355	0.12248154	
676.6	0.12332956	0.1225312	
676.8	0.12330663	0.12258084	
677	0.12317384	0.12263045	
677.2	0.12310891	0.12268003	
677.4	0.12333922	0.12272958	
677.6	0.12340001	0.12277911	
677.8	0.12386602	0.12282861	
678	0.12457885	0.12287808	
678.2	0.124611	0.12292753	
678.4	0.12450745	0.12297695	
678.6	0.12424771	0.12302634	
678.8	0.12427806	0.12307571	
679	0.12409918	0.12312504	
679.2	0.12424744	0.12317436	
679.4	0.12425649	0.12322364	
679.6	0.12419881	0.1232729	
679.8	0.12429876	0.12332213	
680	0.12409664	0.12337133	
680.2	0.12427408	0.1234205	
680.4	0.12377623	0.12346965	
680.6	0.12361862	0.12351878	
680.8	0.12311925	0.12356787	
681	0.12270095	0.12361694	
681.2	0.12289957	0.12366598	
681.4	0.12376392	0.12371499	
681.6	0.1240461	0.12376398	
681.8	0.12455737	0.12381294	
682	0.12512232	0.12386188	
682.2	0.12496057	0.12391078	
682.4	0.12503598	0.12395966	
682.6	0.12562119	0.12400852	
682.8	0.1262144	0.12405734	
683	0.12598658	0.12410614	
683.2	0.1255583	0.12415492	
683.4	0.12565444	0.12420366	
683.6	0.125063	0.12425238	
683.8	0.12480798	0.12430108	
684	0.12426138	0.12434974	
684.2	0.12402221	0.12439838	
684.4	0.12364673	0.124447	
684.6	0.12334273	0.12449558	
684.8	0.12348245	0.12454414	
685	0.12352504	0.12459268	
685.2	0.12423013	0.12464118	
685.4	0.12455661	0.12468966	
685.6	0.12443139	0.12473812	
685.8	0.12434321	0.12478655	
686	0.12426905	0.12483495	
686.2	0.12427766	0.12488332	
686.4	0.12468409	0.12493167	
686.6	0.12497889	0.12497999	
686.8	0.12486189	0.12502828	
687	0.12436395	0.12507655	
687.2	0.12456103	0.12512479	
687.4	0.12455172	0.12517301	
687.6	0.12439231	0.1252212	
687.8	0.1243394	0.12526936	
688	0.12387478	0.1253175	
688.2	0.12403113	0.1253656	
688.4	0.12413591	0.12541369	
688.6	0.12446666	0.12546175	
688.8	0.12470006	0.12550978	
689	0.12504289	0.12555778	
689.2	0.12555943	0.12560576	
689.4	0.12513731	0.12565371	
689.6	0.12480283	0.12570164	
689.8	0.12527135	0.12574953	
690	0.12585181	0.12579741	
690.2	0.12678972	0.12584525	
690.4	0.12696758	0.12589307	
690.6	0.12764464	0.12594087	
690.8	0.12826435	0.12598864	
691	0.12845077	0.12603638	
691.2	0.12885274	0.12608409	
691.4	0.12858833	0.12613178	
691.6	0.12902412	0.12617945	
691.8	0.12852529	0.12622709	
692	0.12824677	0.1262747	
692.2	0.12825799	0.12632228	
692.4	0.12790412	0.12636984	
692.6	0.12785761	0.12641737	
692.8	0.12728564	0.12646488	
693	0.1272403	0.12651236	
693.2	0.12690758	0.12655982	
693.4	0.1264912	0.12660725	
693.6	0.12596129	0.12665465	
693.8	0.12620372	0.12670203	
694	0.12660783	0.12674938	
694.2	0.12722765	0.1267967	
694.4	0.12723233	0.126844	
694.6	0.1277583	0.12689128	
694.8	0.12832969	0.12693852	
695	0.12801988	0.12698574	
695.2	0.12812431	0.12703294	
695.4	0.12768229	0.12708011	
695.6	0.12759206	0.12712725	
695.8	0.12742068	0.12717437	
696	0.12759599	0.12722146	
696.2	0.12751839	0.12726853	
696.4	0.12767659	0.12731557	
696.6	0.12767365	0.12736259	
696.8	0.12689472	0.12740958	
697	0.12656326	0.12745654	
697.2	0.12656687	0.12750348	
697.4	0.12634491	0.12755039	
697.6	0.12554635	0.12759728	
697.8	0.12589933	0.12764414	
698	0.12583405	0.12769097	
698.2	0.12573282	0.12773778	
698.4	0.12538765	0.12778456	
698.6	0.12531547	0.12783132	
698.8	0.12560896	0.12787805	
699	0.12474861	0.12792476	
699.2	0.12463372	0.12797144	
699.4	0.12469605	0.1280181	
699.6	0.12496867	0.12806473	
699.8	0.12578373	0.12811133	
700	0.12653863	0.12815791	
700.2	0.12664369	0.12820446	
700.4	0.12693717	0.12825099	
700.6	0.12692405	0.12829749	
700.8	0.12745263	0.12834397	
701	0.12806337	0.12839042	
701.2	0.12850809	0.12843685	
701.4	0.12842329	0.12848325	
701.6	0.12837105	0.12852963	
701.8	0.12848083	0.12857598	
702	0.12829696	0.1286223	
702.2	0.12863997	0.1286686	
702.4	0.1283734	0.12871487	
702.6	0.12811713	0.12876112	
702.8	0.127666	0.12880734	
703	0.12710353	0.12885354	
703.2	0.12719407	0.12889971	
703.4	0.12754766	0.12894586	
703.6	0.12730283	0.12899198	
703.8	0.12678197	0.12903808	
704	0.12675456	0.12908415	
704.2	0.12623264	0.1291302	
704.4	0.12660488	0.12917622	
704.6	0.1262434	0.12922221	
704.8	0.12664951	0.12926818	
705	0.12637636	0.12931413	
705.2	0.12638328	0.12936005	
705.4	0.12647578	0.12940594	
705.6	0.12647451	0.12945181	
705.8	0.12649358	0.12949766	
706	0.12654195	0.12954348	
706.2	0.12622326	0.12958927	
706.4	0.12581385	0.12963504	
706.6	0.12611647	0.12968078	
706.8	0.12586539	0.1297265	
707	0.12657701	0.1297722	
707.2	0.12676838	0.12981787	
707.4	0.12739204	0.12986351	
707.6	0.12746255	0.12990913	
707.8	0.12820246	0.12995472	
708	0.12868628	0.13000029	
708.2	0.12904026	0.13004584	
708.4	0.12923798	0.13009136	
708.6	0.12932027	0.13013685	
708.8	0.12960512	0.13018232	
709	0.12995508	0.13022776	
709.2	0.13031343	0.13027318	
709.4	0.13018683	0.13031858	
709.6	0.12989483	0.13036395	
709.8	0.1297365	0.13040929	
710	0.12978756	0.13045461	
710.2	0.12939843	0.13049991	
710.4	0.12926108	0.13054518	
710.6	0.12994841	0.13059042	
710.8	0.13008768	0.13063564	
711	0.1303356	0.13068084	
711.2	0.12987525	0.13072601	
711.4	0.13008524	0.13077116	
711.6	0.13045157	0.13081628	
711.8	0.13061746	0.13086138	
712	0.12994952	0.13090645	
712.2	0.12992406	0.1309515	
712.4	0.12955904	0.13099652	
712.6	0.12930587	0.13104152	
712.8	0.12895466	0.13108649	
713	0.12914132	0.13113144	
713.2	0.12864414	0.13117636	
713.4	0.12886925	0.13122126	
713.6	0.12947377	0.13126614	
713.8	0.13004519	0.13131099	
714	0.13094452	0.13135582	
714.2	0.13111331	0.13140062	
714.4	0.13121652	0.13144539	
714.6	0.13160171	0.13149015	
714.8	0.13158571	0.13153487	
715	0.13108779	0.13157958	
715.2	0.13058062	0.13162426	
715.4	0.13100535	0.13166891	
715.6	0.13117675	0.13171354	
715.8	0.13143588	0.13175815	
716	0.13157377	0.13180273	
716.2	0.13140473	0.13184728	
716.4	0.13162561	0.13189181	
716.6	0.13139835	0.13193632	
716.8	0.13158671	0.13198081	
717	0.1314873	0.13202526	
717.2	0.13193395	0.1320697	
717.4	0.13264728	0.13211411	
717.6	0.13312396	0.1321585	
717.8	0.13260847	0.13220286	
718	0.13244834	0.13224719	
718.2	0.13166738	0.13229151	
718.4	0.13069793	0.1323358	
718.6	0.13002128	0.13238006	
718.8	0.12940272	0.1324243	
719	0.12884245	0.13246852	
719.2	0.1289887	0.13251271	
719.4	0.12945227	0.13255688	
719.6	0.12988473	0.13260102	
719.8	0.13048631	0.13264514	
720	0.13029339	0.13268923	
720.2	0.1303177	0.1327333	
720.4	0.13117159	0.13277735	
720.6	0.13096053	0.13282137	
720.8	0.13142578	0.13286537	
721	0.13180829	0.13290935	
721.2	0.13256691	0.1329533	
721.4	0.1328792	0.13299722	
721.6	0.13305693	0.13304113	
721.8	0.13266727	0.133085	
722	0.13320942	0.13312886	
722.2	0.13319538	0.13317269	
722.4	0.13277452	0.13321649	
722.6	0.13250632	0.13326028	
722.8	0.13252081	0.13330403	
723	0.13258054	0.13334777	
723.2	0.13280019	0.13339148	
723.4	0.13209779	0.13343516	
723.6	0.13242634	0.13347883	
723.8	0.13192011	0.13352246	
724	0.13174555	0.13356608	
724.2	0.13180787	0.13360967	
724.4	0.13159131	0.13365324	
724.6	0.13069045	0.13369678	
724.8	0.13052845	0.1337403	
725	0.13043538	0.13378379	
725.2	0.13038385	0.13382726	
725.4	0.13060316	0.13387071	
725.6	0.13114612	0.13391413	
725.8	0.13106971	0.13395753	
726	0.13099911	0.13400091	
726.2	0.13103536	0.13404426	
726.4	0.13126527	0.13408759	
726.6	0.13104085	0.1341309	
726.8	0.13152895	0.13417418	
727	0.13137651	0.13421743	
727.2	0.13151347	0.13426067	
727.4	0.13125636	0.13430388	
727.6	0.13210744	0.13434706	
727.8	0.13179599	0.13439023	
728	0.13220163	0.13443336	
728.2	0.13220616	0.13447648	
728.4	0.13221623	0.13451957	
728.6	0.13232647	0.13456264	
728.8	0.13246439	0.13460568	
729	0.13265266	0.1346487	
729.2	0.13278131	0.1346917	
729.4	0.13357795	0.13473468	
729.6	0.13420126	0.13477763	
729.8	0.13381036	0.13482055	
730	0.1340631	0.13486346	
730.2	0.13484128	0.13490634	
730.4	0.13488174	0.13494919	
730.6	0.13468261	0.13499202	
730.8	0.13468638	0.13503483	
731	0.13436009	0.13507762	
731.2	0.13377243	0.13512038	
731.4	0.13325863	0.13516312	
731.6	0.13327038	0.13520584	
731.8	0.13301583	0.13524853	
732	0.13305544	0.1352912	
732.2	0.13252493	0.13533384	
732.4	0.13270743	0.13537646	
732.6	0.13237183	0.13541906	
732.8	0.13223058	0.13546164	
733	0.13197061	0.13550419	
733.2	0.1321042	0.13554672	
733.4	0.13279152	0.13558922	
733.6	0.13300443	0.13563171	
733.8	0.13357184	0.13567416	
734	0.13386603	0.1357166	
734.2	0.13426779	0.13575901	
734.4	0.13432268	0.1358014	
734.6	0.13436736	0.13584377	
734.8	0.13436245	0.13588611	
735	0.13440146	0.13592843	
735.2	0.13470008	0.13597072	
735.4	0.13536072	0.136013	
735.6	0.13557857	0.13605525	
735.8	0.13542578	0.13609747	
736	0.13556483	0.13613968	
736.2	0.13555243	0.13618186	
736.4	0.13600721	0.13622402	
736.6	0.13618831	0.13626615	
736.8	0.13654422	0.13630826	
737	0.13642384	0.13635035	
737.2	0.1365726	0.13639241	
737.4	0.13695559	0.13643446	
737.6	0.13700947	0.13647648	
737.8	0.13719294	0.13651847	
738	0.13666719	0.13656044	
738.2	0.1363087	0.13660239	
738.4	0.13557077	0.13664432	
738.6	0.13511723	0.13668622	
738.8	0.13510175	0.13672811	
739	0.13462352	0.13676996	
739.2	0.13461828	0.1368118	
739.4	0.134366	0.13685361	
739.6	0.13402299	0.1368954	
739.8	0.13398598	0.13693717	
740	0.13370303	0.13697891	
740.2	0.13350712	0.13702063	
740.4	0.13344423	0.13706233	
740.6	0.13334327	0.137104	
740.8	0.13287548	0.13714566	
741	0.13283259	0.13718728	
741.2	0.13270723	0.13722889	
741.4	0.13338102	0.13727047	
741.6	0.13321869	0.13731204	
741.8	0.13318304	0.13735357	
742	0.13338147	0.13739509	
742.2	0.13357577	0.13743658	
742.4	0.13382879	0.13747805	
742.6	0.13441186	0.1375195	
742.8	0.13478146	0.13756092	
743	0.13523687	0.13760233	
743.2	0.13554396	0.1376437	
743.4	0.13614916	0.13768506	
743.6	0.13629783	0.13772639	
743.8	0.13631386	0.13776771	
744	0.13616981	0.13780899	
744.2	0.13636519	0.13785026	
744.4	0.1365249	0.1378915	
744.6	0.13619053	0.13793272	
744.8	0.13600475	0.13797392	
745	0.13570642	0.1380151	
745.2	0.13515877	0.13805625	
745.4	0.13531294	0.13809738	
745.6	0.13455043	0.13813849	
745.8	0.13517244	0.13817957	
746	0.13570294	0.13822064	
746.2	0.13624829	0.13826168	
746.4	0.13699664	0.13830269	
746.6	0.1375486	0.13834369	
746.8	0.13742696	0.13838466	
747	0.13778592	0.13842561	
747.2	0.13702532	0.13846654	
747.4	0.13677764	0.13850745	
747.6	0.13666831	0.13854833	
747.8	0.13669853	0.13858919	
748	0.13671694	0.13863003	
748.2	0.13639927	0.13867085	
748.4	0.13631084	0.13871164	
748.6	0.13639817	0.13875241	
748.8	0.1367709	0.13879316	
749	0.13625392	0.13883389	
749.2	0.13655387	0.13887459	
749.4	0.13685834	0.13891527	
749.6	0.13684697	0.13895593	
749.8	0.13779911	0.13899657	
750	0.13805413	0.13903718	
750.2	0.1388041	0.13907778	
750.4	0.13919615	0.13911835	
750.6	0.13917369	0.1391589	
750.8	0.13860813	0.13919942	
751	0.1380312	0.13923993	
751.2	0.13712517	0.13928041	
751.4	0.13689899	0.13932087	
751.6	0.13648137	0.13936131	
751.8	0.13646605	0.13940172	
752	0.13592928	0.13944212	
752.2	0.13591463	0.13948249	
752.4	0.13628116	0.13952284	
752.6	0.13681491	0.13956316	
752.8	0.13673649	0.13960347	
753	0.13644079	0.13964375	
753.2	0.13638921	0.13968401	
753.4	0.13652973	0.13972425	
753.6	0.13625023	0.13976447	
753.8	0.13674587	0.13980466	
754	0.1365766	0.13984483	
754.2	0.13662667	0.13988498	
754.4	0.1365436	0.13992511	
754.6	0.13646571	0.13996522	
754.8	0.13615239	0.1400053	
755	0.13567015	0.14004536	
755.2	0.13605418	0.14008541	
755.4	0.13582942	0.14012542	
755.6	0.13543836	0.14016542	
755.8	0.13646226	0.1402054	
756	0.13660708	0.14024535	
756.2	0.13756145	0.14028528	
756.4	0.1379592	0.14032519	
756.6	0.13805771	0.14036508	
756.8	0.137863	0.14040494	
757	0.13803521	0.14044478	
757.2	0.13818671	0.14048461	
757.4	0.13834589	0.14052441	
757.6	0.1384325	0.14056418	
757.8	0.13860742	0.14060394	
758	0.13831757	0.14064368	
758.2	0.13839258	0.14068339	
758.4	0.13835577	0.14072308	
758.6	0.13785921	0.14076275	
758.8	0.1377471	0.1408024	
759	0.13813463	0.14084202	
759.2	0.13832221	0.14088163	
759.4	0.13811194	0.14092121	
759.6	0.13831901	0.14096077	
759.8	0.13949469	0.14100031	
760	0.13935902	0.14103983	
760.2	0.14003059	0.14107932	
760.4	0.14008844	0.1411188	
760.6	0.13953329	0.14115825	
760.8	0.13913792	0.14119768	
761	0.13961293	0.14123709	
761.2	0.13891654	0.14127648	
761.4	0.13840732	0.14131584	
761.6	0.13866268	0.14135519	
761.8	0.13811826	0.14139451	
762	0.13818974	0.14143381	
762.2	0.13809637	0.14147309	
762.4	0.13777606	0.14151235	
762.6	0.13726874	0.14155159	
762.8	0.1378966	0.1415908	
763	0.13786691	0.14163	
763.2	0.13744512	0.14166917	
763.4	0.13763931	0.14170832	
763.6	0.13813794	0.14174745	
763.8	0.13859273	0.14178656	
764	0.13881241	0.14182564	
764.2	0.13936993	0.14186471	
764.4	0.13957829	0.14190375	
764.6	0.13942825	0.14194277	
764.8	0.13959076	0.14198178	
765	0.13989391	0.14202075	
765.2	0.13962492	0.14205971	
765.4	0.14011727	0.14209865	
765.6	0.14060778	0.14213757	
765.8	0.14109578	0.14217646	
766	0.14163244	0.14221533	
766.2	0.14178284	0.14225418	
766.4	0.14183328	0.14229302	
766.6	0.14186963	0.14233182	
766.8	0.14200453	0.14237061	
767	0.14153787	0.14240938	
767.2	0.14236557	0.14244812	
767.4	0.14283426	0.14248685	
767.6	0.14270646	0.14252555	
767.8	0.14307063	0.14256423	
768	0.14346045	0.14260289	
768.2	0.14292116	0.14264153	
768.4	0.14321591	0.14268015	
768.6	0.14290535	0.14271875	
768.8	0.14313915	0.14275732	
769	0.14309207	0.14279588	
769.2	0.14337031	0.14283441	
769.4	0.14322651	0.14287293	
769.6	0.14310985	0.14291142	
769.8	0.14309296	0.14294989	
770	0.14251873	0.14298834	
770.2	0.14227557	0.14302676	
770.4	0.14164814	0.14306517	
770.6	0.14098816	0.14310356	
770.8	0.14014055	0.14314192	
771	0.1395853	0.14318027	
771.2	0.1397024	0.14321859	
771.4	0.13875444	0.14325689	
771.6	0.13861663	0.14329517	
771.8	0.13899931	0.14333343	
772	0.13905309	0.14337167	
772.2	0.13906042	0.14340989	
772.4	0.14003827	0.14344809	
772.6	0.14075913	0.14348626	
772.8	0.14181388	0.14352442	
773	0.14221673	0.14356255	
773.2	0.14264345	0.14360067	
773.4	0.14313541	0.14363876	
773.6	0.14321023	0.14367683	
773.8	0.14323864	0.14371488	
774	0.14373911	0.14375291	
774.2	0.14357451	0.14379092	
774.4	0.14291534	0.14382891	
774.6	0.14230572	0.14386688	
774.8	0.14161511	0.14390483	
775	0.1415819	0.14394275	
775.2	0.14149898	0.14398066	
775.4	0.14088192	0.14401854	
775.6	0.14045664	0.14405641	
775.8	0.14059131	0.14409425	
776	0.14066469	0.14413207	
776.2	0.14136156	0.14416987	
776.4	0.14152631	0.14420765	
776.6	0.14155332	0.14424541	
776.8	0.14154852	0.14428315	
777	0.14136867	0.14432087	
777.2	0.14146659	0.14435857	
777.4	0.14200018	0.14439625	
777.6	0.14170765	0.1444339	
777.8	0.1418881	0.14447154	
778	0.14210716	0.14450916	
778.2	0.14151868	0.14454675	
778.4	0.14172014	0.14458433	
778.6	0.14210134	0.14462188	
778.8	0.14207502	0.14465941	
779	0.14257456	0.14469693	
779.2	0.14189051	0.14473442	
779.4	0.14146267	0.14477189	
779.6	0.14137638	0.14480934	
779.8	0.1415391	0.14484677	
780	0.14094505	0.14488418	
780.2	0.14077324	0.14492157	
780.4	0.14046242	0.14495894	
780.6	0.14074635	0.14499629	
780.8	0.14116526	0.14503362	
781	0.14144714	0.14507092	
781.2	0.14179409	0.14510821	
781.4	0.14190427	0.14514548	
781.6	0.1415756	0.14518272	
781.8	0.14192287	0.14521995	
782	0.14220714	0.14525715	
782.2	0.14264589	0.14529434	
782.4	0.14321308	0.1453315	
782.6	0.14404312	0.14536865	
782.8	0.14378522	0.14540577	
783	0.14448533	0.14544288	
783.2	0.14420065	0.14547996	
783.4	0.14499899	0.14551702	
783.6	0.14523603	0.14555407	
783.8	0.14469516	0.14559109	
784	0.14410115	0.14562809	
784.2	0.14401455	0.14566507	
784.4	0.14444676	0.14570203	
784.6	0.14456536	0.14573898	
784.8	0.14445917	0.1457759	
785	0.14409748	0.1458128	
785.2	0.14418991	0.14584968	
785.4	0.14418061	0.14588654	
785.6	0.14412298	0.14592338	
785.8	0.14402552	0.1459602	
786	0.14379377	0.145997	
786.2	0.14364994	0.14603378	
786.4	0.14377501	0.14607054	
786.6	0.14472546	0.14610728	
786.8	0.14494437	0.146144	
787	0.14613175	0.1461807	
787.2	0.14601192	0.14621738	
787.4	0.14641815	0.14625404	
787.6	0.14594168	0.14629068	
787.8	0.14558962	0.14632729	
788	0.1451127	0.14636389	
788.2	0.14489923	0.14640047	
788.4	0.14495584	0.14643703	
788.6	0.14463634	0.14647357	
788.8	0.14462695	0.14651009	
789	0.14503375	0.14654659	
789.2	0.14590575	0.14658307	
789.4	0.14597955	0.14661952	
789.6	0.14572213	0.14665596	
789.8	0.14544364	0.14669238	
790	0.14575952	0.14672878	
790.2	0.14582052	0.14676516	
790.4	0.14605063	0.14680152	
790.6	0.14708525	0.14683786	
790.8	0.14716277	0.14687418	
791	0.14716433	0.14691048	
791.2	0.14647783	0.14694676	
791.4	0.14572202	0.14698301	
791.6	0.1453718	0.14701925	
791.8	0.14545063	0.14705547	
792	0.14529499	0.14709167	
792.2	0.14464256	0.14712785	
792.4	0.14454891	0.14716401	
792.6	0.14426117	0.14720015	
792.8	0.14458781	0.14723628	
793	0.14511466	0.14727238	
793.2	0.14470308	0.14730846	
793.4	0.14463863	0.14734452	
793.6	0.14433753	0.14738056	
793.8	0.14464642	0.14741658	
794	0.14472665	0.14745258	
794.2	0.14456372	0.14748857	
794.4	0.14481354	0.14752453	
794.6	0.1448966	0.14756047	
794.8	0.14437437	0.1475964	
795	0.14394787	0.1476323	
795.2	0.14349391	0.14766818	
795.4	0.14323676	0.14770405	
795.6	0.14361218	0.14773989	
795.8	0.14398182	0.14777572	
796	0.14393012	0.14781152	
796.2	0.1443261	0.14784731	
796.4	0.14457089	0.14788307	
796.6	0.14530866	0.14791882	
796.8	0.14588462	0.14795455	
797	0.14625078	0.14799025	
797.2	0.14631767	0.14802594	
797.4	0.14654876	0.14806161	
797.6	0.1464095	0.14809726	
797.8	0.1466436	0.14813289	
798	0.14637961	0.1481685	
798.2	0.14626586	0.14820409	
798.4	0.14638216	0.14823966	
798.6	0.14587559	0.14827521	
798.8	0.14528561	0.14831074	
799	0.14531008	0.14834625	
799.2	0.14577744	0.14838175	
799.4	0.14593405	0.14841722	
799.6	0.14563239	0.14845267	
799.8	0.1454856	0.14848811	
800	0.14520791	0.14852352	
800.2	0.14562149	0.14855892	
800.4	0.14548794	0.14859429	
800.6	0.14634305	0.14862965	
800.8	0.14629398	0.14866499	
801	0.14675748	0.14870031	
801.2	0.14696934	0.14873561	
801.4	0.14681714	0.14877088	
801.6	0.14719796	0.14880614	
801.8	0.14742856	0.14884139	
802	0.14734111	0.14887661	
802.2	0.14687757	0.14891181	
802.4	0.14699382	0.14894699	
802.6	0.14680133	0.14898216	
802.8	0.146875	0.1490173	
803	0.1482492	0.14905243	
803.2	0.14868952	0.14908753	
803.4	0.14837998	0.14912262	
803.6	0.1481259	0.14915768	
803.8	0.14782637	0.14919273	
804	0.14779475	0.14922776	
804.2	0.14838189	0.14926277	
804.4	0.14855593	0.14929776	
804.6	0.14876427	0.14933273	
804.8	0.14888733	0.14936769	
805	0.14921365	0.14940262	
805.2	0.14946436	0.14943753	
805.4	0.1492383	0.14947243	
805.6	0.14901768	0.1495073	
805.8	0.1485543	0.14954216	
806	0.14758915	0.149577	
806.2	0.14675636	0.14961182	
806.4	0.14696238	0.14964662	
806.6	0.14692285	0.1496814	
806.8	0.14707198	0.14971616	
807	0.14777125	0.1497509	
807.2	0.14730021	0.14978562	
807.4	0.14754858	0.14982033	
807.6	0.14730859	0.14985501	
807.8	0.14719865	0.14988968	
808	0.14745598	0.14992432	
808.2	0.1473587	0.14995895	
808.4	0.14674312	0.14999356	
808.6	0.14692403	0.15002815	
808.8	0.14713241	0.15006272	
809	0.14711838	0.15009728	
809.2	0.14707556	0.15013181	
809.4	0.14609601	0.15016632	
809.6	0.14615851	0.15020082	
809.8	0.14604667	0.1502353	
810	0.14612685	0.15026975	
810.2	0.14619659	0.15030419	
810.4	0.14669636	0.15033861	
810.6	0.1472383	0.15037301	
810.8	0.14742084	0.1504074	
811	0.14795019	0.15044176	
811.2	0.14829521	0.1504761	
811.4	0.14910159	0.15051043	
811.6	0.14918142	0.15054474	
811.8	0.14934656	0.15057903	
812	0.149418	0.15061329	
812.2	0.14922065	0.15064755	
812.4	0.14954421	0.15068178	
812.6	0.15005015	0.15071599	
812.8	0.14968985	0.15075018	
813	0.14880445	0.15078436	
813.2	0.14787502	0.15081852	
813.4	0.14694724	0.15085266	
813.6	0.14662184	0.15088678	
813.8	0.14666508	0.15092088	
814	0.14676438	0.15095496	
814.2	0.14674809	0.15098902	
814.4	0.14703714	0.15102307	
814.6	0.1476343	0.15105709	
814.8	0.14774846	0.1510911	
815	0.14819411	0.15112509	
815.2	0.1487506	0.15115906	
815.4	0.14908181	0.15119301	
815.6	0.14931326	0.15122694	
815.8	0.14915573	0.15126086	
816	0.14976282	0.15129475	
816.2	0.15039979	0.15132863	
816.4	0.15061446	0.15136249	
816.6	0.15058767	0.15139633	
816.8	0.15028469	0.15143015	
817	0.14912297	0.15146396	
817.2	0.14871383	0.15149774	
817.4	0.1483114	0.15153151	
817.6	0.14800134	0.15156525	
817.8	0.14890441	0.15159898	
818	0.14917059	0.15163269	
818.2	0.14935346	0.15166639	
818.4	0.14919427	0.15170006	
818.6	0.14955298	0.15173371	
818.8	0.14891728	0.15176735	
819	0.14877727	0.15180097	
819.2	0.14849904	0.15183457	
819.4	0.14835642	0.15186815	
819.6	0.14829482	0.15190171	
819.8	0.14813128	0.15193526	
820	0.14865961	0.15196879	
820.2	0.14886034	0.15200229	
820.4	0.14850094	0.15203578	
820.6	0.14840127	0.15206925	
820.8	0.14777244	0.15210271	
821	0.14657003	0.15213614	
821.2	0.1467509	0.15216956	
821.4	0.1466239	0.15220296	
821.6	0.14651765	0.15223634	
821.8	0.14679396	0.1522697	
822	0.14652491	0.15230304	
822.2	0.14597625	0.15233637	
822.4	0.14559023	0.15236967	
822.6	0.14554436	0.15240296	
822.8	0.14533519	0.15243623	
823	0.14516451	0.15246948	
823.2	0.14462734	0.15250272	
823.4	0.14476105	0.15253593	
823.6	0.14460353	0.15256913	
823.8	0.14530109	0.15260231	
824	0.14559944	0.15263547	
824.2	0.14622621	0.15266861	
824.4	0.14641482	0.15270174	
824.6	0.1467873	0.15273484	
824.8	0.1469641	0.15276793	
825	0.14724481	0.152801	
825.2	0.14808615	0.15283405	
825.4	0.14864667	0.15286709	
825.6	0.14875448	0.1529001	
825.8	0.14865502	0.1529331	
826	0.14876271	0.15296608	
826.2	0.14897382	0.15299904	
826.4	0.1490484	0.15303199	
826.6	0.1493374	0.15306491	
826.8	0.14925898	0.15309782	
827	0.1488575	0.15313071	
827.2	0.14830507	0.15316358	
827.4	0.14779355	0.15319643	
827.6	0.14723083	0.15322927	
827.8	0.1472995	0.15326209	
828	0.14685788	0.15329489	
828.2	0.14698714	0.15332767	
828.4	0.14700718	0.15336043	
828.6	0.14695232	0.15339318	
828.8	0.14672256	0.1534259	
829	0.14767939	0.15345861	
829.2	0.14843493	0.15349131	
829.4	0.14811898	0.15352398	
829.6	0.14767651	0.15355664	
829.8	0.14750256	0.15358927	
830	0.14806868	0.15362189	
830.2	0.14854823	0.1536545	
830.4	0.1487213	0.15368708	
830.6	0.14857039	0.15371965	
830.8	0.14822791	0.1537522	
831	0.14884815	0.15378473	
831.2	0.14835523	0.15381724	
831.4	0.14836523	0.15384973	
831.6	0.14812607	0.15388221	
831.8	0.1479347	0.15391467	
832	0.14765766	0.15394711	
832.2	0.14740522	0.15397954	
832.4	0.14757898	0.15401194	
832.6	0.14714079	0.15404433	
832.8	0.14715374	0.1540767	
833	0.14763315	0.15410906	
833.2	0.14709272	0.15414139	
833.4	0.1463851	0.15417371	
833.6	0.14646547	0.15420601	
833.8	0.1470081	0.15423829	
834	0.14773265	0.15427056	
834.2	0.14772572	0.1543028	
834.4	0.14834086	0.15433503	
834.6	0.14846751	0.15436724	
834.8	0.14938192	0.15439944	
835	0.15044627	0.15443162	
835.2	0.15060625	0.15446377	
835.4	0.15105162	0.15449591	
835.6	0.15091043	0.15452804	
835.8	0.15088878	0.15456014	
836	0.15059181	0.15459223	
836.2	0.15034139	0.1546243	
836.4	0.15036786	0.15465636	
836.6	0.14979635	0.15468839	
836.8	0.14974152	0.15472041	
837	0.1495087	0.15475241	
837.2	0.14954219	0.15478439	
837.4	0.14959542	0.15481636	
837.6	0.14932797	0.15484831	
837.8	0.14946923	0.15488024	
838	0.14969252	0.15491215	
838.2	0.15018616	0.15494405	
838.4	0.15110266	0.15497592	
838.6	0.15059715	0.15500778	
838.8	0.15094026	0.15503963	
839	0.15080416	0.15507145	
839.2	0.15096117	0.15510326	
839.4	0.15075773	0.15513505	
839.6	0.15029417	0.15516682	
839.8	0.1500953	0.15519858	
840	0.14971165	0.15523032	
840.2	0.1498193	0.15526204	
840.4	0.14959374	0.15529374	
840.6	0.14899122	0.15532543	
840.8	0.14887741	0.1553571	
841	0.14852724	0.15538875	
841.2	0.14864427	0.15542039	
841.4	0.1484056	0.155452	
841.6	0.14818937	0.1554836	
841.8	0.148289	0.15551518	
842	0.1484445	0.15554675	
842.2	0.14859905	0.1555783	
842.4	0.14902571	0.15560983	
842.6	0.14882475	0.15564134	
842.8	0.14942128	0.15567284	
843	0.1496262	0.15570431	
843.2	0.15003837	0.15573578	
843.4	0.14974022	0.15576722	
843.6	0.149898	0.15579865	
843.8	0.15018117	0.15583006	
844	0.15034701	0.15586145	
844.2	0.15038475	0.15589282	
844.4	0.14989256	0.15592418	
844.6	0.1496736	0.15595552	
844.8	0.14973352	0.15598685	
845	0.14975816	0.15601815	
845.2	0.15021626	0.15604944	
845.4	0.15001414	0.15608072	
845.6	0.14978277	0.15611197	
845.8	0.14978415	0.15614321	
846	0.15006877	0.15617443	
846.2	0.15045404	0.15620563	
846.4	0.15094642	0.15623682	
846.6	0.15104055	0.15626799	
846.8	0.15148455	0.15629914	
847	0.15150428	0.15633028	
847.2	0.15191264	0.1563614	
847.4	0.15193127	0.1563925	
847.6	0.15226322	0.15642358	
847.8	0.15219258	0.15645465	
848	0.15241316	0.1564857	
848.2	0.1520506	0.15651673	
848.4	0.15189543	0.15654775	
848.6	0.15189944	0.15657875	
848.8	0.15157538	0.15660973	
849	0.15171855	0.1566407	
849.2	0.15169124	0.15667165	
849.4	0.15143828	0.15670258	
849.6	0.15084994	0.15673349	
849.8	0.15114103	0.15676439	
850	0.1502808	0.15679527	
850.2	0.15043006	0.15682613	
850.4	0.1502959	0.15685698	
850.6	0.15049756	0.15688781	
850.8	0.15047466	0.15691862	
851	0.1504565	0.15694942	
851.2	0.15106689	0.1569802	
851.4	0.1509351	0.15701096	
851.6	0.15078787	0.15704171	
851.8	0.15122317	0.15707244	
852	0.15170544	0.15710315	
852.2	0.15188862	0.15713384	
852.4	0.15246473	0.15716452	
852.6	0.15181195	0.15719518	
852.8	0.15214299	0.15722583	
853	0.15249558	0.15725645	
853.2	0.15213685	0.15728706	
853.4	0.15211371	0.15731766	
853.6	0.15180836	0.15734824	
853.8	0.15213178	0.1573788	
854	0.15173998	0.15740934	
854.2	0.15238399	0.15743987	
854.4	0.15259531	0.15747038	
854.6	0.15290403	0.15750087	
854.8	0.15307644	0.15753135	
855	0.15283645	0.15756181	
855.2	0.15307715	0.15759225	
855.4	0.1530033	0.15762268	
855.6	0.15341509	0.15765309	
855.8	0.1540322	0.15768349	
856	0.15425351	0.15771386	
856.2	0.1542479	0.15774422	
856.4	0.1538221	0.15777457	
856.6	0.15276083	0.15780489	
856.8	0.15339972	0.1578352	
857	0.15265166	0.1578655	
857.2	0.15187473	0.15789578	
857.4	0.15204278	0.15792604	
857.6	0.15206694	0.15795628	
857.8	0.15153056	0.15798651	
858	0.1514506	0.15801672	
858.2	0.15155011	0.15804691	
858.4	0.15217321	0.15807709	
858.6	0.1525075	0.15810725	
858.8	0.1522623	0.1581374	
859	0.15233195	0.15816753	
859.2	0.15279026	0.15819764	
859.4	0.15343536	0.15822773	
859.6	0.15377318	0.15825781	
859.8	0.15376006	0.15828787	
860	0.1544738	0.15831792	
860.2	0.15414282	0.15834795	
860.4	0.15373565	0.15837796	
860.6	0.15326944	0.15840796	
860.8	0.15319914	0.15843794	
861	0.1528197	0.1584679	
861.2	0.15256986	0.15849785	
861.4	0.15318982	0.15852778	
861.6	0.15330226	0.1585577	
861.8	0.15333336	0.15858759	
862	0.15382175	0.15861748	
862.2	0.15437673	0.15864734	
862.4	0.15493609	0.15867719	
862.6	0.15555843	0.15870702	
862.8	0.15539378	0.15873684	
863	0.15541358	0.15876664	
863.2	0.15530273	0.15879642	
863.4	0.15585368	0.15882619	
863.6	0.1556133	0.15885594	
863.8	0.15562282	0.15888568	
864	0.15532089	0.15891539	
864.2	0.15468139	0.1589451	
864.4	0.15392153	0.15897478	
864.6	0.15347598	0.15900445	
864.8	0.15319429	0.15903411	
865	0.153173	0.15906374	
865.2	0.15314517	0.15909336	
865.4	0.15394239	0.15912297	
865.6	0.15459451	0.15915256	
865.8	0.15462491	0.15918213	
866	0.15472126	0.15921168	
866.2	0.15476541	0.15924122	
866.4	0.15497041	0.15927075	
866.6	0.15547448	0.15930026	
866.8	0.1550576	0.15932975	
867	0.15473049	0.15935922	
867.2	0.15475892	0.15938868	
867.4	0.15467997	0.15941812	
867.6	0.1545678	0.15944755	
867.8	0.15441562	0.15947696	
868	0.15381386	0.15950636	
868.2	0.15355693	0.15953573	
868.4	0.15287564	0.1595651	
868.6	0.15316059	0.15959444	
868.8	0.15327871	0.15962377	
869	0.15352357	0.15965309	
869.2	0.15393971	0.15968238	
869.4	0.15432282	0.15971167	
869.6	0.15423249	0.15974093	
869.8	0.15402818	0.15977018	
870	0.15416426	0.15979942	
870.2	0.15411854	0.15982863	
870.4	0.15516103	0.15985784	
870.6	0.15514185	0.15988702	
870.8	0.15520306	0.15991619	
871	0.15562714	0.15994534	
871.2	0.1561194	0.15997448	
871.4	0.15658556	0.1600036	
871.6	0.15752109	0.16003271	
871.8	0.15768823	0.1600618	
872	0.15709779	0.16009087	
872.2	0.15717111	0.16011993	
872.4	0.15772745	0.16014897	
872.6	0.1578888	0.160178	
872.8	0.15812497	0.16020701	
873	0.15780936	0.16023601	
873.2	0.15724893	0.16026498	
873.4	0.15618152	0.16029395	
873.6	0.15553005	0.16032289	
873.8	0.15452311	0.16035183	
874	0.15385346	0.16038074	
874.2	0.15367395	0.16040964	
874.4	0.1533741	0.16043852	
874.6	0.15290949	0.16046739	
874.8	0.15301054	0.16049624	
875	0.15284863	0.16052508	
875.2	0.15271837	0.1605539	
875.4	0.15270119	0.1605827	
875.6	0.15309812	0.16061149	
875.8	0.15302318	0.16064026	
876	0.15286902	0.16066902	
876.2	0.15361789	0.16069776	
876.4	0.15441176	0.16072649	
876.6	0.15442623	0.1607552	
876.8	0.15474754	0.16078389	
877	0.1545699	0.16081257	
877.2	0.15446509	0.16084123	
877.4	0.15414844	0.16086988	
877.6	0.15454492	0.16089851	
877.8	0.15444084	0.16092713	
878	0.15488215	0.16095573	
878.2	0.15441507	0.16098431	
878.4	0.15416219	0.16101288	
878.6	0.15445129	0.16104143	
878.8	0.15403901	0.16106997	
879	0.15403458	0.16109849	
879.2	0.15411554	0.161127	
879.4	0.15466813	0.16115549	
879.6	0.15511446	0.16118396	
879.8	0.15455446	0.16121242	
880	0.15423664	0.16124087	
880.2	0.15442036	0.16126929	
880.4	0.15452714	0.16129771	
880.6	0.15439176	0.1613261	
880.8	0.15468162	0.16135449	
881	0.15463072	0.16138285	
881.2	0.15465011	0.1614112	
881.4	0.15454858	0.16143954	
881.6	0.15534539	0.16146786	
881.8	0.15568528	0.16149616	
882	0.15567788	0.16152445	
882.2	0.15498547	0.16155272	
882.4	0.15551512	0.16158098	
882.6	0.15589401	0.16160922	
882.8	0.15635184	0.16163745	
883	0.15727767	0.16166566	
883.2	0.15758924	0.16169385	
883.4	0.15816438	0.16172203	
883.6	0.15808219	0.1617502	
883.8	0.15753951	0.16177834	
884	0.15764893	0.16180648	
884.2	0.15796903	0.1618346	
884.4	0.15825015	0.1618627	
884.6	0.15818225	0.16189079	
884.8	0.15793782	0.16191886	
885	0.15722744	0.16194692	
885.2	0.1569134	0.16197496	
885.4	0.15661516	0.16200298	
885.6	0.15695541	0.16203099	
885.8	0.15681729	0.16205899	
886	0.15602055	0.16208697	
886.2	0.15524146	0.16211493	
886.4	0.15573574	0.16214288	
886.6	0.15564191	0.16217082	
886.8	0.15558297	0.16219873	
887	0.15572386	0.16222664	
887.2	0.15581305	0.16225453	
887.4	0.1558587	0.1622824	
887.6	0.15590387	0.16231026	
887.8	0.1559686	0.1623381	
888	0.15618558	0.16236592	
888.2	0.15645939	0.16239374	
888.4	0.15675481	0.16242153	
888.6	0.15685111	0.16244931	
888.8	0.15721418	0.16247708	
889	0.15721426	0.16250483	
889.2	0.15722277	0.16253257	
889.4	0.15757186	0.16256029	
889.6	0.15769675	0.16258799	
889.8	0.15751945	0.16261568	
890	0.15736014	0.16264336	
890.2	0.15745125	0.16267102	
890.4	0.15745608	0.16269866	
890.6	0.15674692	0.16272629	
890.8	0.15636867	0.1627539	
891	0.156241	0.1627815	
891.2	0.15543657	0.16280909	
891.4	0.15474357	0.16283666	
891.6	0.15433886	0.16286421	
891.8	0.15437297	0.16289175	
892	0.15408354	0.16291927	
892.2	0.15407008	0.16294678	
892.4	0.15454198	0.16297427	
892.6	0.15524624	0.16300175	
892.8	0.155773	0.16302922	
893	0.15629284	0.16305666	
893.2	0.15656972	0.1630841	
893.4	0.15722716	0.16311152	
893.6	0.15724356	0.16313892	
893.8	0.15749495	0.16316631	
894	0.15740362	0.16319368	
894.2	0.156992	0.16322104	
894.4	0.15680133	0.16324838	
894.6	0.15678069	0.16327571	
894.8	0.1566903	0.16330302	
895	0.15678726	0.16333032	
895.2	0.15623643	0.1633576	
895.4	0.15610154	0.16338487	
895.6	0.15553615	0.16341213	
895.8	0.15592665	0.16343936	
896	0.1557523	0.16346659	
896.2	0.1565543	0.1634938	
896.4	0.15691246	0.16352099	
896.6	0.15737226	0.16354817	
896.8	0.15769182	0.16357533	
897	0.15808206	0.16360248	
897.2	0.15812731	0.16362962	
897.4	0.1585009	0.16365674	
897.6	0.15803139	0.16368384	
897.8	0.15795712	0.16371093	
898	0.15763323	0.163738	
898.2	0.15730545	0.16376506	
898.4	0.15788599	0.16379211	
898.6	0.15769321	0.16381914	
898.8	0.15796069	0.16384616	
899	0.15771589	0.16387316	
899.2	0.15706182	0.16390014	
899.4	0.15665032	0.16392711	
899.6	0.15698571	0.16395407	
899.8	0.15728351	0.16398101	
900	0.15715172	0.16400794	
900.2	0.15743443	0.16403485	
900.4	0.15725679	0.16406175	
900.6	0.15726223	0.16408863	
900.8	0.15740196	0.1641155	
901	0.15770625	0.16414235	
901.2	0.15777706	0.16416919	
901.4	0.15806326	0.16419601	
901.6	0.15827376	0.16422282	
901.8	0.15887233	0.16424962	
902	0.15895074	0.1642764	
902.2	0.1585827	0.16430316	
902.4	0.15875061	0.16432991	
902.6	0.15837981	0.16435665	
902.8	0.15848057	0.16438337	
903	0.15812133	0.16441007	
903.2	0.1584198	0.16443677	
903.4	0.15881092	0.16446344	
903.6	0.15918577	0.1644901	
903.8	0.1588455	0.16451675	
904	0.15894974	0.16454339	
904.2	0.15907611	0.16457	
904.4	0.15919812	0.16459661	
904.6	0.15858325	0.1646232	
904.8	0.1588545	0.16464977	
905	0.15916211	0.16467633	
905.2	0.15937651	0.16470288	
905.4	0.16007684	0.16472941	
905.6	0.16022897	0.16475593	
905.8	0.15986977	0.16478243	
906	0.15915575	0.16480892	
906.2	0.15865199	0.16483539	
906.4	0.15853517	0.16486185	
906.6	0.15830811	0.16488829	
906.8	0.15797699	0.16491472	
907	0.15829804	0.16494114	
907.2	0.15790374	0.16496754	
907.4	0.15757708	0.16499393	
907.6	0.15702983	0.1650203	
907.8	0.15697494	0.16504665	
908	0.15717504	0.165073	
908.2	0.15706179	0.16509933	
908.4	0.15752378	0.16512564	
908.6	0.15750019	0.16515194	
908.8	0.15837246	0.16517823	
909	0.15915216	0.1652045	
909.2	0.15942458	0.16523075	
909.4	0.15998323	0.16525699	
909.6	0.16015899	0.16528322	
909.8	0.16002601	0.16530944	
910	0.16047829	0.16533563	
910.2	0.16115977	0.16536182	
910.4	0.16150071	0.16538799	
910.6	0.16166671	0.16541415	
910.8	0.16134305	0.16544029	
911	0.16102327	0.16546641	
911.2	0.16016817	0.16549253	
911.4	0.15981655	0.16551863	
911.6	0.159038	0.16554471	
911.8	0.159235	0.16557078	
912	0.15940974	0.16559684	
912.2	0.15998314	0.16562288	
912.4	0.16057442	0.16564891	
912.6	0.16075247	0.16567492	
912.8	0.16132029	0.16570092	
913	0.16171257	0.1657269	
913.2	0.1609776	0.16575287	
913.4	0.1611978	0.16577883	
913.6	0.16112956	0.16580477	
913.8	0.16067281	0.1658307	
914	0.16102408	0.16585661	
914.2	0.16060539	0.16588251	
914.4	0.16004484	0.16590839	
914.6	0.15957095	0.16593427	
914.8	0.15890062	0.16596012	
915	0.15848144	0.16598596	
915.2	0.15883056	0.16601179	
915.4	0.15861732	0.16603761	
915.6	0.15851129	0.16606341	
915.8	0.15906466	0.16608919	
916	0.1596038	0.16611496	
916.2	0.15980389	0.16614072	
916.4	0.16038414	0.16616647	
916.6	0.16082391	0.1661922	
916.8	0.16133587	0.16621791	
917	0.1615523	0.16624361	
917.2	0.1607116	0.1662693	
917.4	0.16142616	0.16629497	
917.6	0.16109019	0.16632063	
917.8	0.16127387	0.16634628	
918	0.16152548	0.16637191	
918.2	0.16141723	0.16639752	
918.4	0.16177886	0.16642313	
918.6	0.16173227	0.16644872	
918.8	0.161837	0.16647429	
919	0.16177088	0.16649985	
919.2	0.16234541	0.1665254	
919.4	0.16169622	0.16655093	
919.6	0.16130173	0.16657645	
919.8	0.16098969	0.16660195	
920	0.16061122	0.16662745	
920.2	0.16017238	0.16665292	
920.4	0.16081185	0.16667839	
920.6	0.16055074	0.16670383	
920.8	0.16047521	0.16672927	
921	0.16002272	0.16675469	
921.2	0.15974005	0.1667801	
921.4	0.16028243	0.16680549	
921.6	0.16013511	0.16683087	
921.8	0.160839	0.16685624	
922	0.16092889	0.16688159	
922.2	0.16075344	0.16690692	
922.4	0.16091834	0.16693225	
922.6	0.16050421	0.16695756	
922.8	0.16062924	0.16698285	
923	0.16078636	0.16700814	
923.2	0.16117353	0.1670334	
923.4	0.16117686	0.16705866	
923.6	0.16155861	0.1670839	
923.8	0.16190982	0.16710913	
924	0.16253785	0.16713434	
924.2	0.16193271	0.16715954	
924.4	0.16215804	0.16718472	
924.6	0.16165237	0.1672099	
924.8	0.16166404	0.16723505	
925	0.16150069	0.1672602	
925.2	0.16192716	0.16728533	
925.4	0.16227796	0.16731044	
925.6	0.16211804	0.16733555	
925.8	0.16192263	0.16736064	
926	0.16151143	0.16738571	
926.2	0.1608079	0.16741077	
926.4	0.1608415	0.16743582	
926.6	0.16039373	0.16746085	
926.8	0.16042649	0.16748587	
927	0.16074265	0.16751088	
927.2	0.16128277	0.16753587	
927.4	0.16147194	0.16756085	
927.6	0.16189772	0.16758582	
927.8	0.16209217	0.16761077	
928	0.16147514	0.16763571	
928.2	0.16037439	0.16766063	
928.4	0.16047511	0.16768554	
928.6	0.16001408	0.16771044	
928.8	0.15988609	0.16773532	
929	0.15989779	0.16776019	
929.2	0.16064693	0.16778505	
929.4	0.16071914	0.16780989	
929.6	0.15988774	0.16783472	
929.8	0.15995402	0.16785954	
930	0.16016849	0.16788434	
930.2	0.16005398	0.16790913	
930.4	0.16065272	0.1679339	
930.6	0.16076266	0.16795866	
930.8	0.16156002	0.16798341	
931	0.16236926	0.16800814	
931.2	0.16352496	0.16803286	
931.4	0.1630904	0.16805757	
931.6	0.16360718	0.16808227	
931.8	0.1632428	0.16810695	
932	0.16279874	0.16813161	
932.2	0.16332132	0.16815626	
932.4	0.16361902	0.1681809	
932.6	0.16370636	0.16820553	
932.8	0.16392452	0.16823014	
933	0.16420011	0.16825474	
933.2	0.16453978	0.16827933	
933.4	0.16404872	0.1683039	
933.6	0.16367505	0.16832846	
933.8	0.16432723	0.168353	
934	0.16498848	0.16837753	
934.2	0.16466757	0.16840205	
934.4	0.16442895	0.16842655	
934.6	0.16358304	0.16845105	
934.8	0.16355513	0.16847552	
935	0.16269193	0.16849999	
935.2	0.16189775	0.16852444	
935.4	0.16061157	0.16854888	
935.6	0.16083028	0.1685733	
935.8	0.16011179	0.16859771	
936	0.15986983	0.16862211	
936.2	0.15959487	0.16864649	
936.4	0.15904319	0.16867086	
936.6	0.1592518	0.16869522	
936.8	0.15926741	0.16871956	
937	0.1593882	0.1687439	
937.2	0.1597177	0.16876821	
937.4	0.15987473	0.16879252	
937.6	0.16021057	0.16881681	
937.8	0.16088569	0.16884108	
938	0.16091904	0.16886535	
938.2	0.1604071	0.1688896	
938.4	0.16059525	0.16891384	
938.6	0.16072491	0.16893806	
938.8	0.16075566	0.16896227	
939	0.16039013	0.16898647	
939.2	0.16093416	0.16901065	
939.4	0.16176478	0.16903483	
939.6	0.1624554	0.16905898	
939.8	0.16287443	0.16908313	
940	0.16251169	0.16910726	
940.2	0.16231093	0.16913138	
940.4	0.1624097	0.16915548	
940.6	0.16321364	0.16917957	
940.8	0.16306045	0.16920365	
941	0.16315962	0.16922772	
941.2	0.16283007	0.16925177	
941.4	0.16331455	0.16927581	
941.6	0.16295	0.16929984	
941.8	0.16288762	0.16932385	
942	0.16253179	0.16934785	
942.2	0.16271725	0.16937183	
942.4	0.16322559	0.16939581	
942.6	0.16273819	0.16941977	
942.8	0.1622715	0.16944372	
943	0.16264124	0.16946765	
943.2	0.16304426	0.16949157	
943.4	0.16310243	0.16951548	
943.6	0.16351756	0.16953937	
943.8	0.16364906	0.16956325	
944	0.16327776	0.16958712	
944.2	0.16282144	0.16961098	
944.4	0.16288431	0.16963482	
944.6	0.16278807	0.16965865	
944.8	0.16228537	0.16968247	
945	0.16215255	0.16970627	
945.2	0.16205928	0.16973006	
945.4	0.16272982	0.16975384	
945.6	0.16211776	0.1697776	
945.8	0.16286558	0.16980135	
946	0.1630839	0.16982509	
946.2	0.16361659	0.16984881	
946.4	0.16415688	0.16987253	
946.6	0.16438604	0.16989622	
946.8	0.1654024	0.16991991	
947	0.1660817	0.16994358	
947.2	0.16587051	0.16996724	
947.4	0.16685194	0.16999089	
947.6	0.16758505	0.17001452	
947.8	0.16778287	0.17003815	
948	0.1673659	0.17006175	
948.2	0.16648419	0.17008535	
948.4	0.16659445	0.17010893	
948.6	0.16657915	0.1701325	
948.8	0.16577236	0.17015606	
949	0.16552163	0.1701796	
949.2	0.16501293	0.17020313	
949.4	0.16492324	0.17022665	
949.6	0.16469018	0.17025015	
949.8	0.16468185	0.17027365	
950	0.16452695	0.17029713	
950.2	0.1653154	0.17032059	
950.4	0.16519775	0.17034405	
950.6	0.16499531	0.17036749	
950.8	0.16513699	0.17039091	
951	0.16486858	0.17041433	
951.2	0.16474473	0.17043773	
951.4	0.16571356	0.17046112	
951.6	0.16560933	0.1704845	
951.8	0.16559761	0.17050786	
952	0.16574022	0.17053121	
952.2	0.16604922	0.17055455	
952.4	0.16632779	0.17057787	
952.6	0.16625237	0.17060119	
952.8	0.1656834	0.17062449	
953	0.16595995	0.17064777	
953.2	0.16567076	0.17067105	
953.4	0.1656227	0.17069431	
953.6	0.16599731	0.17071756	
953.8	0.16599382	0.17074079	
954	0.16640865	0.17076402	
954.2	0.16661837	0.17078723	
954.4	0.16580362	0.17081043	
954.6	0.1665129	0.17083361	
954.8	0.16677343	0.17085678	
955	0.16678296	0.17087994	
955.2	0.16695821	0.17090309	
955.4	0.16736295	0.17092622	
955.6	0.16727682	0.17094935	
955.8	0.16748451	0.17097246	
956	0.16752766	0.17099555	
956.2	0.16737788	0.17101864	
956.4	0.16697491	0.17104171	
956.6	0.16666221	0.17106476	
956.8	0.16683529	0.17108781	
957	0.16666867	0.17111084	
957.2	0.16628305	0.17113386	
957.4	0.16680712	0.17115687	
957.6	0.16702367	0.17117987	
957.8	0.16727644	0.17120285	
958	0.16733058	0.17122582	
958.2	0.1679026	0.17124878	
958.4	0.16824797	0.17127172	
958.6	0.16847921	0.17129466	
958.8	0.16766456	0.17131757	
959	0.16702819	0.17134048	
959.2	0.16685796	0.17136338	
959.4	0.16662026	0.17138626	
959.6	0.16624641	0.17140913	
959.8	0.16628826	0.17143199	
960	0.16578097	0.17145483	
960.2	0.16567487	0.17147766	
960.4	0.16508658	0.17150048	
960.6	0.16529325	0.17152329	
960.8	0.16523731	0.17154608	
961	0.16534919	0.17156887	
961.2	0.16554519	0.17159164	
961.4	0.16605323	0.17161439	
961.6	0.16625942	0.17163714	
961.8	0.16654851	0.17165987	
962	0.16667789	0.17168259	
962.2	0.16710468	0.1717053	
962.4	0.16713943	0.17172799	
962.6	0.16652575	0.17175067	
962.8	0.16674531	0.17177334	
963	0.16629626	0.171796	
963.2	0.16677161	0.17181865	
963.4	0.16709772	0.17184128	
963.6	0.16729675	0.1718639	
963.8	0.16732667	0.17188651	
964	0.16752849	0.1719091	
964.2	0.16801455	0.17193169	
964.4	0.16796799	0.17195426	
964.6	0.16823552	0.17197681	
964.8	0.16776742	0.17199936	
965	0.16789376	0.17202189	
965.2	0.16731605	0.17204442	
965.4	0.16734418	0.17206693	
965.6	0.16744537	0.17208942	
965.8	0.1668518	0.17211191	
966	0.16726067	0.17213438	
966.2	0.16715881	0.17215684	
966.4	0.16761586	0.17217929	
966.6	0.16746804	0.17220172	
966.8	0.16752563	0.17222414	
967	0.16767792	0.17224655	
967.2	0.16767743	0.17226895	
967.4	0.16809938	0.17229134	
967.6	0.16813206	0.17231371	
967.8	0.16847863	0.17233607	
968	0.16855473	0.17235842	
968.2	0.16828436	0.17238076	
968.4	0.16747272	0.17240308	
968.6	0.1673218	0.1724254	
968.8	0.16708197	0.1724477	
969	0.16722873	0.17246999	
969.2	0.16708315	0.17249226	
969.4	0.16727217	0.17251453	
969.6	0.16751776	0.17253678	
969.8	0.16749999	0.17255902	
970	0.16825128	0.17258124	
970.2	0.1683371	0.17260346	
970.4	0.16858012	0.17262566	
970.6	0.16848593	0.17264785	
970.8	0.16854212	0.17267003	
971	0.16919472	0.1726922	
971.2	0.1686219	0.17271435	
971.4	0.16908412	0.17273649	
971.6	0.16813939	0.17275862	
971.8	0.16816811	0.17278074	
972	0.16728153	0.17280285	
972.2	0.16709945	0.17282494	
972.4	0.16683779	0.17284702	
972.6	0.16690287	0.17286909	
972.8	0.16643796	0.17289115	
973	0.1662719	0.17291319	
973.2	0.16607625	0.17293522	
973.4	0.16549419	0.17295725	
973.6	0.16556809	0.17297925	
973.8	0.16548743	0.17300125	
974	0.16597828	0.17302324	
974.2	0.16602989	0.17304521	
974.4	0.16566124	0.17306717	
974.6	0.16572735	0.17308912	
974.8	0.16581959	0.17311106	
975	0.16552953	0.17313298	
975.2	0.16554363	0.17315489	
975.4	0.16596498	0.17317679	
975.6	0.16608327	0.17319868	
975.8	0.16677911	0.17322056	
976	0.16706303	0.17324242	
976.2	0.16680056	0.17326428	
976.4	0.16716269	0.17328612	
976.6	0.16725428	0.17330795	
976.8	0.16738668	0.17332976	
977	0.16768126	0.17335157	
977.2	0.16790416	0.17337336	
977.4	0.16833839	0.17339514	
977.6	0.16909191	0.17341691	
977.8	0.16932811	0.17343867	
978	0.1691011	0.17346041	
978.2	0.16902081	0.17348215	
978.4	0.16886682	0.17350387	
978.6	0.16911672	0.17352558	
978.8	0.16924746	0.17354727	
979	0.16940609	0.17356896	
979.2	0.16998699	0.17359063	
979.4	0.17027407	0.17361229	
979.6	0.16988525	0.17363394	
979.8	0.16920597	0.17365558	
980	0.16917534	0.17367721	
980.2	0.16914791	0.17369882	
980.4	0.16970197	0.17372043	
980.6	0.16949105	0.17374202	
980.8	0.16952914	0.1737636	
981	0.16981197	0.17378516	
981.2	0.17002598	0.17380672	
981.4	0.16984347	0.17382826	
981.6	0.16931617	0.17384979	
981.8	0.16899924	0.17387131	
982	0.16869513	0.17389282	
982.2	0.16935711	0.17391432	
982.4	0.1695904	0.1739358	
982.6	0.16998908	0.17395728	
982.8	0.17005823	0.17397874	
983	0.17017169	0.17400019	
983.2	0.17022737	0.17402162	
983.4	0.17032708	0.17404305	
983.6	0.16990623	0.17406446	
983.8	0.16974947	0.17408587	
984	0.17076855	0.17410726	
984.2	0.1711796	0.17412863	
984.4	0.17118544	0.17415	
984.6	0.17121968	0.17417136	
984.8	0.1715483	0.1741927	
985	0.17143021	0.17421403	
985.2	0.17065351	0.17423535	
985.4	0.17034702	0.17425666	
985.6	0.17030226	0.17427796	
985.8	0.17020512	0.17429924	
986	0.17011073	0.17432052	
986.2	0.17047206	0.17434178	
986.4	0.17033167	0.17436303	
986.6	0.17031843	0.17438427	
986.8	0.16991714	0.1744055	
987	0.16984526	0.17442671	
987.2	0.16939695	0.17444792	
987.4	0.16955951	0.17446911	
987.6	0.16959309	0.17449029	
987.8	0.16950041	0.17451146	
988	0.17001451	0.17453261	
988.2	0.16982392	0.17455376	
988.4	0.16965732	0.17457489	
988.6	0.16982041	0.17459602	
988.8	0.16972809	0.17461713	
989	0.16958697	0.17463823	
989.2	0.16953827	0.17465932	
989.4	0.16987507	0.17468039	
989.6	0.16987447	0.17470146	
989.8	0.1702432	0.17472251	
990	0.17099013	0.17474355	
990.2	0.17175413	0.17476458	
990.4	0.17139707	0.1747856	
990.6	0.1716887	0.17480661	
990.8	0.17188025	0.1748276	
991	0.17213121	0.17484859	
991.2	0.17201003	0.17486956	
991.4	0.17277184	0.17489052	
991.6	0.17256086	0.17491147	
991.8	0.17267288	0.17493241	
992	0.17237288	0.17495334	
992.2	0.17223586	0.17497425	
992.4	0.17199976	0.17499516	
992.6	0.17198445	0.17501605	
992.8	0.17137058	0.17503693	
993	0.17146394	0.1750578	
993.2	0.17097188	0.17507866	
993.4	0.17085478	0.1750995	
993.6	0.17072719	0.17512034	
993.8	0.17061604	0.17514116	
994	0.17088318	0.17516198	
994.2	0.17112009	0.17518278	
994.4	0.17038874	0.17520357	
994.6	0.17111984	0.17522434	
994.8	0.17133984	0.17524511	
995	0.1714732	0.17526587	
995.2	0.17158917	0.17528661	
995.4	0.1717589	0.17530734	
995.6	0.17214831	0.17532806	
995.8	0.17248181	0.17534877	
996	0.17193744	0.17536947	
996.2	0.17229217	0.17539016	
996.4	0.17203324	0.17541084	
996.6	0.17185881	0.1754315	
996.8	0.17135694	0.17545215	
997	0.1715756	0.1754728	
997.2	0.17181176	0.17549343	
997.4	0.17159795	0.17551405	
997.6	0.17132285	0.17553465	
997.8	0.170733	0.17555525	
998	0.17113107	0.17557584	
998.2	0.17083044	0.17559641	
998.4	0.17080555	0.17561697	
998.6	0.17132061	0.17563753	
998.8	0.17156449	0.17565807	
999	0.17152229	0.1756786	
999.2	0.17178458	0.17569911	
999.4	0.17191735	0.17571962	
999.6	0.17257139	0.17574012	
999.8	0.17239094	0.1757606	
1000	0.17266739	0.17578107	
1000.2	0.17314059	0.17580153	
1000.4	0.17307113	0.17582199	
1000.6	0.17377826	0.17584242	
1000.8	0.17390531	0.17586285	
1001	0.17472606	0.17588327	
1001.2	0.17490419	0.17590368	
1001.4	0.17468091	0.17592407	
1001.6	0.17466886	0.17594445	
1001.8	0.17386502	0.17596483	
1002	0.17401248	0.17598519	
1002.2	0.17387593	0.17600554	
1002.4	0.17418589	0.17602588	
1002.6	0.17320641	0.1760462	
1002.8	0.17261637	0.17606652	
1003	0.17192094	0.17608683	
1003.2	0.17182598	0.17610712	
1003.4	0.17139717	0.1761274	
1003.6	0.1713292	0.17614768	
1003.8	0.17090827	0.17616794	
1004	0.17101028	0.17618819	
1004.2	0.17121806	0.17620842	
1004.4	0.17160304	0.17622865	
1004.6	0.17207137	0.17624887	
1004.8	0.172074	0.17626907	
1005	0.17229241	0.17628927	
1005.2	0.17232885	0.17630945	
1005.4	0.17260264	0.17632962	
1005.6	0.17266058	0.17634979	
1005.8	0.17218217	0.17636994	
1006	0.17256265	0.17639008	
1006.2	0.17301471	0.1764102	
1006.4	0.17279884	0.17643032	
1006.6	0.17221367	0.17645043	
1006.8	0.17244176	0.17647052	
1007	0.17272178	0.17649061	
1007.2	0.17305879	0.17651068	
1007.4	0.17321506	0.17653074	
1007.6	0.17313425	0.17655079	
1007.8	0.17286076	0.17657083	
1008	0.17305521	0.17659086	
1008.2	0.17354048	0.17661088	
1008.4	0.17331549	0.17663089	
1008.6	0.17363132	0.17665088	
1008.8	0.17392953	0.17667087	
1009	0.17369167	0.17669084	
1009.2	0.17311281	0.17671081	
1009.4	0.17300542	0.17673076	
1009.6	0.17274657	0.1767507	
1009.8	0.17270629	0.17677063	
1010	0.17278077	0.17679055	
1010.2	0.17334221	0.17681046	
1010.4	0.17362958	0.17683036	
1010.6	0.17394678	0.17685024	
1010.8	0.17389681	0.17687012	
1011	0.17409063	0.17688998	
1011.2	0.17389212	0.17690984	
1011.4	0.17360319	0.17692968	
1011.6	0.17374086	0.17694951	
1011.8	0.17360267	0.17696934	
1012	0.17416011	0.17698915	
1012.2	0.17456602	0.17700895	
1012.4	0.17465954	0.17702874	
1012.6	0.17543912	0.17704851	
1012.8	0.17545925	0.17706828	
1013	0.17487874	0.17708804	
1013.2	0.17462887	0.17710778	
1013.4	0.17421143	0.17712752	
1013.6	0.17415508	0.17714724	
1013.8	0.17433903	0.17716696	
1014	0.1745511	0.17718666	
1014.2	0.17475406	0.17720635	
1014.4	0.17459956	0.17722603	
1014.6	0.17442298	0.1772457	
1014.8	0.17395653	0.17726536	
1015	0.17383144	0.17728501	
1015.2	0.17338895	0.17730465	
1015.4	0.1733681	0.17732427	
1015.6	0.17335718	0.17734389	
1015.8	0.17276012	0.1773635	
1016	0.1728998	0.17738309	
1016.2	0.17270682	0.17740268	
1016.4	0.17273409	0.17742225	
1016.6	0.1734698	0.17744181	
1016.8	0.17358183	0.17746136	
1017	0.17315584	0.1774809	
1017.2	0.17339507	0.17750044	
1017.4	0.173082	0.17751996	
1017.6	0.17372839	0.17753946	
1017.8	0.17415553	0.17755896	
1018	0.17465989	0.17757845	
1018.2	0.1750988	0.17759793	
1018.4	0.1756592	0.17761739	
1018.6	0.17647035	0.17763685	
1018.8	0.17632107	0.17765629	
1019	0.17570632	0.17767573	
1019.2	0.17578749	0.17769515	
1019.4	0.17544491	0.17771457	
1019.6	0.17494646	0.17773397	
1019.8	0.17510431	0.17775336	
1020	0.17485211	0.17777274	
1020.2	0.17472843	0.17779211	
1020.4	0.17524767	0.17781147	
1020.6	0.17585418	0.17783082	
1020.8	0.17543086	0.17785016	
1021	0.17483654	0.17786949	
1021.2	0.17506543	0.17788881	
1021.4	0.17495113	0.17790811	
1021.6	0.17489718	0.17792741	
1021.8	0.17512469	0.1779467	
1022	0.17555844	0.17796597	
1022.2	0.1764364	0.17798524	
1022.4	0.17651988	0.17800449	
1022.6	0.17717102	0.17802373	
1022.8	0.17652918	0.17804297	
1023	0.17649916	0.17806219	
1023.2	0.17692247	0.1780814	
1023.4	0.17711783	0.1781006	
1023.6	0.17698368	0.17811979	
1023.8	0.17676027	0.17813897	
1024	0.17626154	0.17815814	
1024.2	0.17592498	0.1781773	
1024.4	0.17565805	0.17819645	
1024.6	0.17541122	0.17821559	
1024.8	0.17491228	0.17823472	
1025	0.17456208	0.17825384	
1025.2	0.17441209	0.17827294	
1025.4	0.17443648	0.17829204	
1025.6	0.17459307	0.17831113	
1025.8	0.17502397	0.1783302	
1026	0.17539751	0.17834927	
1026.2	0.17574555	0.17836832	
1026.4	0.17576503	0.17838737	
1026.6	0.17605665	0.1784064	
1026.8	0.17582784	0.17842542	
1027	0.1755173	0.17844444	
1027.2	0.17541649	0.17846344	
1027.4	0.17547999	0.17848243	
1027.6	0.1745158	0.17850141	
1027.8	0.17390494	0.17852038	
1028	0.17377696	0.17853935	
1028.2	0.17297231	0.1785583	
1028.4	0.17272806	0.17857724	
1028.6	0.17302269	0.17859617	
1028.8	0.17289983	0.17861509	
1029	0.17283859	0.17863399	
1029.2	0.17287424	0.17865289	
1029.4	0.17361924	0.17867178	
1029.6	0.17370642	0.17869066	
1029.8	0.17405404	0.17870953	
1030	0.17447295	0.17872838	
1030.2	0.17483914	0.17874723	
1030.4	0.17512206	0.17876607	
1030.6	0.17519468	0.1787849	
1030.8	0.1751313	0.17880371	
1031	0.17517129	0.17882252	
1031.2	0.17581784	0.17884131	
1031.4	0.17583197	0.1788601	
1031.6	0.17576508	0.17887887	
1031.8	0.17595309	0.17889764	
1032	0.17599412	0.17891639	
1032.2	0.17589209	0.17893514	
1032.4	0.17653458	0.17895387	
1032.6	0.1771288	0.17897259	
1032.8	0.17720799	0.17899131	
1033	0.17703699	0.17901001	
1033.2	0.17727093	0.1790287	
1033.4	0.1774667	0.17904738	
1033.6	0.17657123	0.17906606	
1033.8	0.17675784	0.17908472	
1034	0.17648504	0.17910337	
1034.2	0.17636618	0.17912201	
1034.4	0.17586181	0.17914064	
1034.6	0.17582139	0.17915926	
1034.8	0.17581876	0.17917788	
1035	0.17614409	0.17919648	
1035.2	0.17650087	0.17921507	
1035.4	0.17630336	0.17923365	
1035.6	0.17620349	0.17925222	
1035.8	0.17622601	0.17927078	
1036	0.17604053	0.17928933	
1036.2	0.17654758	0.17930787	
1036.4	0.17653747	0.1793264	
1036.6	0.17640969	0.17934492	
1036.8	0.17605616	0.17936343	
1037	0.17576921	0.17938192	
1037.2	0.17556946	0.17940041	
1037.4	0.17489074	0.17941889	
1037.6	0.17412726	0.17943736	
1037.8	0.17461847	0.17945582	
1038	0.1745758	0.17947427	
1038.2	0.17454594	0.17949271	
1038.4	0.17459303	0.17951113	
1038.6	0.17523273	0.17952955	
1038.8	0.17582357	0.17954796	
1039	0.17576767	0.17956636	
1039.2	0.17603093	0.17958475	
1039.4	0.17567405	0.17960312	
1039.6	0.17571906	0.17962149	
1039.8	0.17593758	0.17963985	
1040	0.17593129	0.1796582	
1040.2	0.17640766	0.17967654	
1040.4	0.17659403	0.17969486	
1040.6	0.17698004	0.17971318	
1040.8	0.17707235	0.17973149	
1041	0.17741722	0.17974979	
1041.2	0.17766259	0.17976807	
1041.4	0.17731718	0.17978635	
1041.6	0.17767583	0.17980462	
1041.8	0.17773969	0.17982288	
1042	0.17752528	0.17984112	
1042.2	0.17705097	0.17985936	
1042.4	0.17700714	0.17987759	
1042.6	0.17676044	0.1798958	
1042.8	0.17678857	0.17991401	
1043	0.17573854	0.17993221	
1043.2	0.1756203	0.1799504	
1043.4	0.17539537	0.17996857	
1043.6	0.17490789	0.17998674	
1043.8	0.17505311	0.1800049	
1044	0.17510124	0.18002305	
1044.2	0.17565303	0.18004119	
1044.4	0.17580685	0.18005931	
1044.6	0.17566122	0.18007743	
1044.8	0.17579962	0.18009554	
1045	0.17627864	0.18011364	
1045.2	0.17646356	0.18013173	
1045.4	0.17654375	0.1801498	
1045.6	0.17655625	0.18016787	
1045.8	0.17642905	0.18018593	
1046	0.17643591	0.18020398	
1046.2	0.17624108	0.18022202	
1046.4	0.17651923	0.18024005	
1046.6	0.17667178	0.18025806	
1046.8	0.17715022	0.18027607	
1047	0.176514	0.18029407	
1047.2	0.17670343	0.18031206	
1047.4	0.17617897	0.18033004	
1047.6	0.17589105	0.18034801	
1047.8	0.17572854	0.18036597	
1048	0.1758965	0.18038392	
1048.2	0.17604479	0.18040186	
1048.4	0.17589878	0.18041979	
1048.6	0.17603383	0.18043771	
1048.8	0.17625847	0.18045562	
1049	0.17607476	0.18047352	
1049.2	0.17633899	0.18049141	
1049.4	0.17651281	0.18050929	
1049.6	0.17636397	0.18052717	
1049.8	0.17740637	0.18054503	
1050	0.17784257	0.18056288	
1050.2	0.17788961	0.18058072	
1050.4	0.17792997	0.18059855	
1050.6	0.17819517	0.18061638	
1050.8	0.1783485	0.18063419	
1051	0.17857722	0.18065199	
1051.2	0.17908132	0.18066978	
1051.4	0.17863178	0.18068757	
1051.6	0.17907217	0.18070534	
1051.8	0.17904393	0.18072311	
1052	0.17942971	0.18074086	
1052.2	0.17934812	0.1807586	
1052.4	0.17884409	0.18077634	
1052.6	0.17846781	0.18079406	
1052.8	0.17784038	0.18081178	
1053	0.17729297	0.18082948	
1053.2	0.1772627	0.18084718	
1053.4	0.17699318	0.18086487	
1053.6	0.17717966	0.18088254	
1053.8	0.17736811	0.18090021	
1054	0.17682323	0.18091787	
1054.2	0.17651265	0.18093551	
1054.4	0.17667781	0.18095315	
1054.6	0.17646222	0.18097078	
1054.8	0.17654557	0.1809884	
1055	0.17694088	0.18100601	
1055.2	0.17680714	0.18102361	
1055.4	0.17693159	0.1810412	
1055.6	0.17736995	0.18105878	
1055.8	0.17735152	0.18107635	
1056	0.17702517	0.18109391	
1056.2	0.17658211	0.18111146	
1056.4	0.17639667	0.181129	
1056.6	0.17662146	0.18114653	
1056.8	0.17678093	0.18116405	
1057	0.17648627	0.18118157	
1057.2	0.17627102	0.18119907	
1057.4	0.17616866	0.18121656	
1057.6	0.17638606	0.18123405	
1057.8	0.17608046	0.18125152	
1058	0.17589981	0.18126899	
1058.2	0.17601682	0.18128644	
1058.4	0.17570136	0.18130389	
1058.6	0.17514496	0.18132132	
1058.8	0.17571308	0.18133875	
1059	0.17588116	0.18135617	
1059.2	0.17639646	0.18137357	
1059.4	0.17655387	0.18139097	
1059.6	0.17673694	0.18140836	
1059.8	0.1772078	0.18142574	
1060	0.17699344	0.18144311	
1060.2	0.17701087	0.18146047	
1060.4	0.17765632	0.18147782	
1060.6	0.17783316	0.18149516	
1060.8	0.17816164	0.18151249	
1061	0.1781072	0.18152981	
1061.2	0.17819619	0.18154712	
1061.4	0.17777953	0.18156443	
1061.6	0.17737219	0.18158172	
1061.8	0.17723684	0.181599	
1062	0.17664409	0.18161628	
1062.2	0.17678605	0.18163354	
1062.4	0.17629832	0.1816508	
1062.6	0.17659055	0.18166804	
1062.8	0.17703508	0.18168528	
1063	0.17662463	0.18170251	
1063.2	0.17688726	0.18171972	
1063.4	0.17667358	0.18173693	
1063.6	0.17756391	0.18175413	
1063.8	0.17761447	0.18177132	
1064	0.17695063	0.1817885	
1064.2	0.1765335	0.18180567	
1064.4	0.17693673	0.18182283	
1064.6	0.17668435	0.18183998	
1064.8	0.17702313	0.18185713	
1065	0.17694581	0.18187426	
1065.2	0.17693368	0.18189138	
1065.4	0.17703016	0.1819085	
1065.6	0.17734976	0.1819256	
1065.8	0.17799007	0.1819427	
1066	0.17796316	0.18195978	
1066.2	0.17864438	0.18197686	
1066.4	0.17911134	0.18199393	
1066.6	0.1801444	0.18201098	
1066.8	0.18056847	0.18202803	
1067	0.18074784	0.18204507	
1067.2	0.18131475	0.1820621	
1067.4	0.18114382	0.18207912	
1067.6	0.18174035	0.18209613	
1067.8	0.18103047	0.18211313	
1068	0.18057782	0.18213013	
1068.2	0.18044137	0.18214711	
1068.4	0.18021515	0.18216408	
1068.6	0.17976878	0.18218105	
1068.8	0.18003927	0.18219801	
1069	0.17943932	0.18221495	
1069.2	0.18004711	0.18223189	
1069.4	0.17998154	0.18224882	
1069.6	0.1802138	0.18226573	
1069.8	0.17972177	0.18228264	
1070	0.17938656	0.18229954	
1070.2	0.17918256	0.18231643	
1070.4	0.1794928	0.18233331	
1070.6	0.17982781	0.18235019	
1070.8	0.17984955	0.18236705	
1071	0.17965813	0.1823839	
1071.2	0.17949941	0.18240075	
1071.4	0.17912746	0.18241758	
1071.6	0.17959794	0.18243441	
1071.8	0.17928814	0.18245122	
1072	0.17974943	0.18246803	
1072.2	0.17978077	0.18248483	
1072.4	0.17919034	0.18250162	
1072.6	0.17968396	0.1825184	
1072.8	0.17978927	0.18253517	
1073	0.1796339	0.18255193	
1073.2	0.1799377	0.18256868	
1073.4	0.17923077	0.18258543	
1073.6	0.17924531	0.18260216	
1073.8	0.17840113	0.18261888	
1074	0.17889425	0.1826356	
1074.2	0.17876191	0.18265231	
1074.4	0.17893102	0.182669	
1074.6	0.17938459	0.18268569	
1074.8	0.17974617	0.18270237	
1075	0.17976949	0.18271904	
1075.2	0.1802218	0.1827357	
1075.4	0.17985863	0.18275235	
1075.6	0.17972103	0.18276899	
1075.8	0.17997755	0.18278563	
1076	0.18004127	0.18280225	
1076.2	0.17975999	0.18281887	
1076.4	0.17916455	0.18283547	
1076.6	0.17956222	0.18285207	
1076.8	0.179408	0.18286866	
1077	0.17924255	0.18288524	
1077.2	0.17838908	0.18290181	
1077.4	0.17818726	0.18291837	
1077.6	0.17835787	0.18293492	
1077.8	0.17872062	0.18295146	
1078	0.17915806	0.18296799	
1078.2	0.17877931	0.18298452	
1078.4	0.17924104	0.18300103	
1078.6	0.17995178	0.18301754	
1078.8	0.18011518	0.18303404	
1079	0.17996961	0.18305052	
1079.2	0.17968067	0.183067	
1079.4	0.1792052	0.18308347	
1079.6	0.17934631	0.18309993	
1079.8	0.17955806	0.18311639	
1080	0.17941015	0.18313283	
1080.2	0.17960383	0.18314926	
1080.4	0.1794642	0.18316569	
1080.6	0.1797666	0.1831821	
1080.8	0.17992823	0.18319851	
1081	0.17967635	0.18321491	
1081.2	0.1792958	0.1832313	
1081.4	0.17986713	0.18324768	
1081.6	0.17994313	0.18326405	
1081.8	0.18056158	0.18328041	
1082	0.18061112	0.18329676	
1082.2	0.18086814	0.18331311	
1082.4	0.18116294	0.18332944	
1082.6	0.18091235	0.18334577	
1082.8	0.18042702	0.18336209	
1083	0.18045094	0.1833784	
1083.2	0.1802016	0.18339469	
1083.4	0.18008709	0.18341099	
1083.6	0.18006695	0.18342727	
1083.8	0.18007364	0.18344354	
1084	0.17989896	0.1834598	
1084.2	0.17988808	0.18347606	
1084.4	0.180026	0.1834923	
1084.6	0.18004162	0.18350854	
1084.8	0.17953813	0.18352477	
1085	0.17952544	0.18354099	
1085.2	0.17930067	0.1835572	
1085.4	0.17949883	0.1835734	
1085.6	0.17892352	0.18358959	
1085.8	0.17921953	0.18360578	
1086	0.17943717	0.18362195	
1086.2	0.17994807	0.18363812	
1086.4	0.17985441	0.18365427	
1086.6	0.17975796	0.18367042	
1086.8	0.17972586	0.18368656	
1087	0.17960038	0.18370269	
1087.2	0.1799617	0.18371881	
1087.4	0.18013393	0.18373493	
1087.6	0.18052957	0.18375103	
1087.8	0.18083156	0.18376713	
1088	0.1806563	0.18378321	
1088.2	0.18102221	0.18379929	
1088.4	0.18128932	0.18381536	
1088.6	0.18150992	0.18383142	
1088.8	0.18164597	0.18384747	
1089	0.18222356	0.18386351	
1089.2	0.18136415	0.18387955	
1089.4	0.18218845	0.18389557	
1089.6	0.18241683	0.18391159	
1089.8	0.18283344	0.18392759	
1090	0.18281098	0.18394359	
1090.2	0.1825522	0.18395958	
1090.4	0.18206655	0.18397556	
1090.6	0.18171915	0.18399154	
1090.8	0.18163321	0.1840075	
1091	0.18181631	0.18402345	
1091.2	0.18192153	0.1840394	
1091.4	0.18163188	0.18405534	
1091.6	0.18125896	0.18407127	
1091.8	0.18120252	0.18408719	
1092	0.18106107	0.1841031	
1092.2	0.18147733	0.184119	
1092.4	0.18137944	0.18413489	
1092.6	0.18166466	0.18415078	
1092.8	0.18169227	0.18416665	
1093	0.18177643	0.18418252	
1093.2	0.18219391	0.18419838	
1093.4	0.18294115	0.18421423	
1093.6	0.18269399	0.18423007	
1093.8	0.18216113	0.18424591	
1094	0.18125038	0.18426173	
1094.2	0.18122336	0.18427754	
1094.4	0.18132555	0.18429335	
1094.6	0.18124136	0.18430915	
1094.8	0.18137596	0.18432494	
1095	0.18087896	0.18434072	
1095.2	0.18005807	0.18435649	
1095.4	0.17996613	0.18437226	
1095.6	0.17964667	0.18438801	
1095.8	0.18033627	0.18440376	
1096	0.18039625	0.18441949	
1096.2	0.18068187	0.18443522	
1096.4	0.18066991	0.18445094	
1096.6	0.18129155	0.18446666	
1096.8	0.18129538	0.18448236	
1097	0.18172965	0.18449805	
1097.2	0.18205867	0.18451374	
1097.4	0.18175827	0.18452942	
1097.6	0.18158975	0.18454509	
1097.8	0.18125182	0.18456075	
1098	0.18116029	0.1845764	
1098.2	0.18165248	0.18459204	
1098.4	0.18162864	0.18460767	
1098.6	0.1815745	0.1846233	
1098.8	0.18124405	0.18463892	
1099	0.18122382	0.18465453	
1099.2	0.18156674	0.18467013	
1099.4	0.18183651	0.18468572	
1099.6	0.18228723	0.1847013	
1099.8	0.18277766	0.18471688	
1100	0.18252	0.18473244	
1100.2	0.1825277	0.184748	
1100.4	0.18249053	0.18476355	
1100.6	0.18270075	0.18477909	
1100.8	0.18203789	0.18479462	
1101	0.18248918	0.18481015	
1101.2	0.18257243	0.18482566	
1101.4	0.18229202	0.18484117	
1101.6	0.1823342	0.18485666	
1101.8	0.18229196	0.18487215	
1102	0.18237516	0.18488764	
1102.2	0.18233968	0.18490311	
1102.4	0.18240401	0.18491857	
1102.6	0.18266202	0.18493403	
1102.8	0.18296322	0.18494947	
1103	0.18318964	0.18496491	
1103.2	0.1824011	0.18498034	
1103.4	0.18163397	0.18499576	
1103.6	0.18110827	0.18501118	
1103.8	0.18078878	0.18502658	
1104	0.18040658	0.18504198	
1104.2	0.17970198	0.18505737	
1104.4	0.17941016	0.18507275	
1104.6	0.1796425	0.18508812	
1104.8	0.17954856	0.18510348	
1105	0.18034192	0.18511884	
1105.2	0.18049762	0.18513418	
1105.4	0.18082791	0.18514952	
1105.6	0.18127737	0.18516485	
1105.8	0.18149279	0.18518017	
1106	0.18240765	0.18519548	
1106.2	0.18326036	0.18521078	
1106.4	0.18452932	0.18522608	
1106.6	0.18505691	0.18524137	
1106.8	0.18486682	0.18525665	
1107	0.18424218	0.18527192	
1107.2	0.18375807	0.18528718	
1107.4	0.18338132	0.18530243	
1107.6	0.18267177	0.18531768	
1107.8	0.18241853	0.18533291	
1108	0.18162194	0.18534814	
1108.2	0.18127568	0.18536336	
1108.4	0.18099237	0.18537857	
1108.6	0.18152367	0.18539378	
1108.8	0.18178399	0.18540897	
1109	0.18181751	0.18542416	
1109.2	0.18121612	0.18543934	
1109.4	0.18121692	0.18545451	
1109.6	0.1815903	0.18546967	
1109.8	0.18243172	0.18548482	
1110	0.18299217	0.18549997	
1110.2	0.1831352	0.18551511	
1110.4	0.18321583	0.18553024	
1110.6	0.18301997	0.18554536	
1110.8	0.18266574	0.18556047	
1111	0.18184179	0.18557557	
1111.2	0.18126038	0.18559067	
1111.4	0.18049829	0.18560576	
1111.6	0.17974967	0.18562083	
1111.8	0.18031134	0.1856359	
1112	0.18110986	0.18565097	
1112.2	0.18175345	0.18566602	
1112.4	0.18185835	0.18568107	
1112.6	0.18224889	0.18569611	
1112.8	0.18206877	0.18571114	
1113	0.18189997	0.18572616	
1113.2	0.18168509	0.18574117	
1113.4	0.18170933	0.18575617	
1113.6	0.18218002	0.18577117	
1113.8	0.18236187	0.18578616	
1114	0.18199713	0.18580114	
1114.2	0.18210834	0.18581611	
1114.4	0.18146244	0.18583108	
1114.6	0.18182904	0.18584603	
1114.8	0.18141009	0.18586098	
1115	0.1807047	0.18587592	
1115.2	0.18113842	0.18589085	
1115.4	0.18142112	0.18590577	
1115.6	0.18130621	0.18592069	
1115.8	0.18199649	0.18593559	
1116	0.18218114	0.18595049	
1116.2	0.18187555	0.18596538	
1116.4	0.18209412	0.18598026	
1116.6	0.18230812	0.18599514	
1116.8	0.18179278	0.18601	
1117	0.18160965	0.18602486	
1117.2	0.18148628	0.18603971	
1117.4	0.18131883	0.18605455	
1117.6	0.18172041	0.18606939	
1117.8	0.18167644	0.18608421	
1118	0.18202581	0.18609903	
1118.2	0.18212059	0.18611384	
1118.4	0.18245041	0.18612864	
1118.6	0.18279758	0.18614343	
1118.8	0.18273706	0.18615821	
1119	0.18223535	0.18617299	
1119.2	0.18256591	0.18618776	
1119.4	0.18229499	0.18620252	
1119.6	0.18180424	0.18621727	
1119.8	0.18216079	0.18623202	
1120	0.18228614	0.18624675	
1120.2	0.18295608	0.18626148	
1120.4	0.18386837	0.1862762	
1120.6	0.18421221	0.18629091	
1120.8	0.18364912	0.18630561	
1121	0.18462181	0.18632031	
1121.2	0.18564347	0.186335	
1121.4	0.18612022	0.18634968	
1121.6	0.18582815	0.18636435	
1121.8	0.18582418	0.18637901	
1122	0.18593898	0.18639367	
1122.2	0.18584998	0.18640831	
1122.4	0.18632131	0.18642295	
1122.6	0.18596061	0.18643759	
1122.8	0.18579782	0.18645221	
1123	0.18509195	0.18646682	
1123.2	0.18507746	0.18648143	
1123.4	0.18415615	0.18649603	
1123.6	0.18345842	0.18651062	
1123.8	0.18362822	0.18652521	
1124	0.18318148	0.18653978	
1124.2	0.18299855	0.18655435	
1124.4	0.18325693	0.18656891	
1124.6	0.18308056	0.18658346	
1124.8	0.18304541	0.186598	
1125	0.18403713	0.18661254	
1125.2	0.18396112	0.18662707	
1125.4	0.18374224	0.18664159	
1125.6	0.18342325	0.1866561	
1125.8	0.1837492	0.1866706	
1126	0.184253	0.1866851	
1126.2	0.18497928	0.18669958	
1126.4	0.18579468	0.18671406	
1126.6	0.18570848	0.18672854	
1126.8	0.18589181	0.186743	
1127	0.18597648	0.18675746	
1127.2	0.18542356	0.1867719	
1127.4	0.18500355	0.18678634	
1127.6	0.18499524	0.18680078	
1127.8	0.18475492	0.1868152	
1128	0.18420979	0.18682962	
1128.2	0.18425629	0.18684403	
1128.4	0.18473463	0.18685843	
1128.6	0.18524888	0.18687282	
1128.8	0.184917	0.1868872	
1129	0.18524564	0.18690158	
1129.2	0.18530206	0.18691595	
1129.4	0.1860118	0.18693031	
1129.6	0.18619133	0.18694466	
1129.8	0.18684965	0.18695901	
1130	0.18694747	0.18697335	
1130.2	0.18655874	0.18698768	
1130.4	0.18664425	0.187002	
1130.6	0.18605129	0.18701631	
1130.8	0.18642535	0.18703062	
1131	0.18582201	0.18704492	
1131.2	0.18494236	0.18705921	
1131.4	0.18479528	0.18707349	
1131.6	0.18408436	0.18708777	
1131.8	0.18372293	0.18710203	
1132	0.18343683	0.18711629	
1132.2	0.18352335	0.18713054	
1132.4	0.18351411	0.18714479	
1132.6	0.18368904	0.18715902	
1132.8	0.18302127	0.18717325	
1133	0.1835101	0.18718747	
1133.2	0.18375479	0.18720168	
1133.4	0.18394812	0.18721589	
1133.6	0.18402097	0.18723009	
1133.8	0.18410121	0.18724428	
1134	0.18353233	0.18725846	
1134.2	0.18340194	0.18727263	
1134.4	0.1840762	0.1872868	
1134.6	0.18430625	0.18730095	
1134.8	0.18441114	0.1873151	
1135	0.18447101	0.18732925	
1135.2	0.18437628	0.18734338	
1135.4	0.1843298	0.18735751	
1135.6	0.18464612	0.18737163	
1135.8	0.18511062	0.18738574	
1136	0.18476647	0.18739984	
1136.2	0.18496124	0.18741394	
1136.4	0.18456557	0.18742803	
1136.6	0.18452683	0.18744211	
1136.8	0.18429609	0.18745618	
1137	0.18410277	0.18747025	
1137.2	0.18431453	0.18748431	
1137.4	0.18421451	0.18749836	
1137.6	0.1841663	0.1875124	
1137.8	0.18417674	0.18752643	
1138	0.18464572	0.18754046	
1138.2	0.18496545	0.18755448	
1138.4	0.18527326	0.18756849	
1138.6	0.185594	0.18758249	
1138.8	0.18547727	0.18759649	
1139	0.18622255	0.18761048	
1139.2	0.18614798	0.18762446	
1139.4	0.1864737	0.18763843	
1139.6	0.18636451	0.1876524	
1139.8	0.18603559	0.18766635	
1140	0.18582998	0.1876803	
1140.2	0.1851973	0.18769425	
1140.4	0.18498788	0.18770818	
1140.6	0.1851828	0.18772211	
1140.8	0.18506747	0.18773603	
1141	0.18458794	0.18774994	
1141.2	0.18480113	0.18776384	
1141.4	0.18477133	0.18777774	
1141.6	0.18482511	0.18779163	
1141.8	0.18498465	0.18780551	
1142	0.18491648	0.18781939	
1142.2	0.18477955	0.18783325	
1142.4	0.18449926	0.18784711	
1142.6	0.18452214	0.18786096	
1142.8	0.18454699	0.18787481	
1143	0.18488014	0.18788864	
1143.2	0.1854058	0.18790247	
1143.4	0.18528031	0.18791629	
1143.6	0.1850213	0.1879301	
1143.8	0.18498603	0.18794391	
1144	0.18492164	0.18795771	
1144.2	0.18484476	0.1879715	
1144.4	0.18611657	0.18798528	
1144.6	0.18601729	0.18799906	
1144.8	0.18592791	0.18801282	
1145	0.18571235	0.18802658	
1145.2	0.18641417	0.18804034	
1145.4	0.18636883	0.18805408	
1145.6	0.18631806	0.18806782	
1145.8	0.18626114	0.18808155	
1146	0.18636904	0.18809527	
1146.2	0.18596765	0.18810899	
1146.4	0.18569615	0.1881227	
1146.6	0.18543481	0.1881364	
1146.8	0.18569802	0.18815009	
1147	0.18548449	0.18816377	
1147.2	0.18571354	0.18817745	
1147.4	0.18486752	0.18819112	
1147.6	0.18444294	0.18820478	
1147.8	0.184117	0.18821844	
1148	0.18423114	0.18823209	
1148.2	0.18431269	0.18824573	
1148.4	0.18449624	0.18825936	
1148.6	0.18372818	0.18827299	
1148.8	0.18331446	0.1882866	
1149	0.18270155	0.18830021	
1149.2	0.1829177	0.18831382	
1149.4	0.18319548	0.18832741	
1149.6	0.18363926	0.188341	
1149.8	0.18406197	0.18835458	
1150	0.18402365	0.18836815	
1150.2	0.18386409	0.18838172	
1150.4	0.18398897	0.18839528	
1150.6	0.18416619	0.18840883	
1150.8	0.18442277	0.18842237	
1151	0.18480283	0.18843591	
1151.2	0.18507775	0.18844944	
1151.4	0.18522658	0.18846296	
1151.6	0.18530668	0.18847647	
1151.8	0.18570363	0.18848998	
1152	0.18602269	0.18850348	
1152.2	0.1863039	0.18851697	
1152.4	0.18635369	0.18853045	
1152.6	0.18615611	0.18854393	
1152.8	0.18570291	0.1885574	
1153	0.18569863	0.18857086	
1153.2	0.18658815	0.18858431	
1153.4	0.18654903	0.18859776	
1153.6	0.18674252	0.1886112	
1153.8	0.1872301	0.18862463	
1154	0.18721847	0.18863806	
1154.2	0.18738052	0.18865148	
1154.4	0.18746505	0.18866489	
1154.6	0.18773849	0.18867829	
1154.8	0.1874285	0.18869168	
1155	0.18795187	0.18870507	
1155.2	0.18755455	0.18871845	
1155.4	0.18812207	0.18873183	
1155.6	0.1879766	0.18874519	
1155.8	0.18764698	0.18875855	
1156	0.18771137	0.18877191	
1156.2	0.18713275	0.18878525	
1156.4	0.18666255	0.18879859	
1156.6	0.18626621	0.18881192	
1156.8	0.18569141	0.18882524	
1157	0.18588369	0.18883855	
1157.2	0.18615428	0.18885186	
1157.4	0.18568451	0.18886516	
1157.6	0.18642511	0.18887846	
1157.8	0.18674295	0.18889174	
1158	0.18706651	0.18890502	
1158.2	0.18710947	0.18891829	
1158.4	0.18732475	0.18893156	
1158.6	0.18783522	0.18894481	
1158.8	0.18825857	0.18895806	
1159	0.1894642	0.18897131	
1159.2	0.18969356	0.18898454	
1159.4	0.19002527	0.18899777	
1159.6	0.18950102	0.18901099	
1159.8	0.18969073	0.1890242	
1160	0.18963093	0.18903741	
1160.2	0.18938738	0.18905061	
1160.4	0.18942549	0.1890638	
1160.6	0.18889438	0.18907698	
1160.8	0.18803793	0.18909016	
1161	0.18760699	0.18910333	
1161.2	0.18688794	0.18911649	
1161.4	0.18644854	0.18912965	
1161.6	0.18626991	0.1891428	
1161.8	0.18621991	0.18915594	
1162	0.18619861	0.18916907	
1162.2	0.18604552	0.1891822	
1162.4	0.1862405	0.18919532	
1162.6	0.1866918	0.18920843	
1162.8	0.18690308	0.18922154	
1163	0.18727594	0.18923464	
1163.2	0.18700635	0.18924773	
1163.4	0.18699017	0.18926081	
1163.6	0.18769485	0.18927389	
1163.8	0.18840617	0.18928696	
1164	0.18858649	0.18930002	
1164.2	0.18888367	0.18931307	
1164.4	0.18857317	0.18932612	
1164.6	0.18855278	0.18933916	
1164.8	0.18787161	0.1893522	
1165	0.18787301	0.18936522	
1165.2	0.18776483	0.18937824	
1165.4	0.18811973	0.18939125	
1165.6	0.18842329	0.18940426	
1165.8	0.18898505	0.18941726	
1166	0.18834565	0.18943025	
1166.2	0.18829896	0.18944323	
1166.4	0.18821362	0.18945621	
1166.6	0.18787664	0.18946918	
1166.8	0.18782475	0.18948214	
1167	0.18744094	0.1894951	
1167.2	0.18736036	0.18950804	
1167.4	0.18759304	0.18952099	
1167.6	0.18788246	0.18953392	
1167.8	0.18733592	0.18954685	
1168	0.18697864	0.18955977	
1168.2	0.18708117	0.18957268	
1168.4	0.1866053	0.18958558	
1168.6	0.18719446	0.18959848	
1168.8	0.18686718	0.18961137	
1169	0.18696136	0.18962426	
1169.2	0.18688359	0.18963714	
1169.4	0.18742086	0.18965001	
1169.6	0.18811914	0.18966287	
1169.8	0.18793586	0.18967573	
1170	0.18764177	0.18968858	
1170.2	0.18773389	0.18970142	
1170.4	0.1880213	0.18971425	
1170.6	0.18805516	0.18972708	
1170.8	0.18853116	0.1897399	
1171	0.18826009	0.18975272	
1171.2	0.18807778	0.18976552	
1171.4	0.18809476	0.18977832	
1171.6	0.18785848	0.18979112	
1171.8	0.18723244	0.1898039	
1172	0.18674975	0.18981668	
1172.2	0.18640652	0.18982945	
1172.4	0.18623702	0.18984222	
1172.6	0.18645945	0.18985498	
1172.8	0.1857723	0.18986773	
1173	0.18538879	0.18988047	
1173.2	0.18543274	0.18989321	
1173.4	0.18572478	0.18990594	
1173.6	0.18578922	0.18991866	
1173.8	0.18595303	0.18993138	
1174	0.18650103	0.18994409	
1174.2	0.18713644	0.18995679	
1174.4	0.18806209	0.18996948	
1174.6	0.1890667	0.18998217	
1174.8	0.18994328	0.18999485	
1175	0.19027961	0.19000753	
1175.2	0.19084984	0.1900202	
1175.4	0.19163579	0.19003286	
1175.6	0.19154984	0.19004551	
1175.8	0.19134747	0.19005816	
1176	0.1912737	0.1900708	
1176.2	0.19089345	0.19008343	
1176.4	0.19129527	0.19009606	
1176.6	0.19081528	0.19010867	
1176.8	0.19023672	0.19012129	
1177	0.19015827	0.19013389	
1177.2	0.18989883	0.19014649	
1177.4	0.18995037	0.19015908	
1177.6	0.18968522	0.19017167	
1177.8	0.18992209	0.19018424	
1178	0.19020051	0.19019681	
1178.2	0.18990431	0.19020938	
1178.4	0.18962852	0.19022193	
1178.6	0.1892413	0.19023448	
1178.8	0.18872426	0.19024703	
1179	0.18830643	0.19025956	
1179.2	0.18809356	0.19027209	
1179.4	0.18832018	0.19028462	
1179.6	0.18799597	0.19029713	
1179.8	0.18788144	0.19030964	
1180	0.18772385	0.19032214	
1180.2	0.18739554	0.19033464	
1180.4	0.18827724	0.19034713	
1180.6	0.18855963	0.19035961	
1180.8	0.18881221	0.19037208	
1181	0.18916868	0.19038455	
1181.2	0.18929637	0.19039701	
1181.4	0.18941468	0.19040946	
1181.6	0.18958733	0.19042191	
1181.8	0.18962863	0.19043435	
1182	0.18999149	0.19044679	
1182.2	0.18990995	0.19045921	
1182.4	0.19027646	0.19047163	
1182.6	0.1896185	0.19048405	
1182.8	0.18981338	0.19049645	
1183	0.19032419	0.19050885	
1183.2	0.19092538	0.19052124	
1183.4	0.19141097	0.19053363	
1183.6	0.19121647	0.19054601	
1183.8	0.19090137	0.19055838	
1184	0.19073194	0.19057075	
1184.2	0.19057302	0.19058311	
1184.4	0.19058463	0.19059546	
1184.6	0.19013375	0.1906078	
1184.8	0.18940139	0.19062014	
1185	0.1888738	0.19063247	
1185.2	0.18879323	0.1906448	
1185.4	0.18897322	0.19065712	
1185.6	0.18947574	0.19066943	
1185.8	0.18967423	0.19068173	
1186	0.19000624	0.19069403	
1186.2	0.19043949	0.19070632	
1186.4	0.19042012	0.19071861	
1186.6	0.19034747	0.19073089	
1186.8	0.19098064	0.19074316	
1187	0.19108921	0.19075542	
1187.2	0.19114951	0.19076768	
1187.4	0.19047058	0.19077993	
1187.6	0.19020341	0.19079217	
1187.8	0.19003913	0.19080441	
1188	0.18972092	0.19081664	
1188.2	0.18959237	0.19082887	
1188.4	0.18902501	0.19084108	
1188.6	0.18911069	0.19085329	
1188.8	0.18929249	0.1908655	
1189	0.18983625	0.1908777	
1189.2	0.19045238	0.19088989	
1189.4	0.19111492	0.19090207	
1189.6	0.19146879	0.19091425	
1189.8	0.19152296	0.19092642	
1190	0.19146902	0.19093858	
1190.2	0.19178071	0.19095074	
1190.4	0.19143164	0.19096289	
1190.6	0.19088608	0.19097504	
1190.8	0.19021143	0.19098717	
1191	0.18938668	0.1909993	
1191.2	0.18836295	0.19101143	
1191.4	0.18767642	0.19102354	
1191.6	0.18816199	0.19103566	
1191.8	0.18807325	0.19104776	
1192	0.18751548	0.19105986	
1192.2	0.1869711	0.19107195	
1192.4	0.18659433	0.19108403	
1192.6	0.18718328	0.19109611	
1192.8	0.18777639	0.19110818	
1193	0.1880302	0.19112025	
1193.2	0.18819437	0.1911323	
1193.4	0.18880625	0.19114435	
1193.6	0.1889839	0.1911564	
1193.8	0.18909834	0.19116844	
1194	0.18930294	0.19118047	
1194.2	0.18974633	0.19119249	
1194.4	0.18990164	0.19120451	
1194.6	0.18986666	0.19121652	
1194.8	0.19002637	0.19122853	
1195	0.1900195	0.19124053	
1195.2	0.18902525	0.19125252	
1195.4	0.18954432	0.1912645	
1195.6	0.18957835	0.19127648	
1195.8	0.18935374	0.19128846	
1196	0.18930136	0.19130042	
1196.2	0.18886952	0.19131238	
1196.4	0.18897505	0.19132433	
1196.6	0.18923855	0.19133628	
1196.8	0.18958935	0.19134822	
1197	0.18926595	0.19136015	
1197.2	0.18935036	0.19137208	
1197.4	0.190004	0.191384	
1197.6	0.19034433	0.19139591	
1197.8	0.19083935	0.19140782	
1198	0.19152825	0.19141972	
1198.2	0.19253104	0.19143161	
1198.4	0.19275416	0.1914435	
1198.6	0.19316424	0.19145538	
1198.8	0.1930182	0.19146725	
1199	0.19276037	0.19147912	
1199.2	0.19253757	0.19149098	
1199.4	0.19260253	0.19150284	
1199.6	0.19241738	0.19151469	
1199.8	0.19224592	0.19152653	
1200	0.19150163	0.19153836	
1200.2	0.19092749	0.19155019	
1200.4	0.19051155	0.19156201	
1200.6	0.19027561	0.19157383	
1200.8	0.19018839	0.19158564	
1201	0.18952432	0.19159744	
1201.2	0.18935723	0.19160924	
1201.4	0.18946413	0.19162103	
1201.6	0.18979404	0.19163281	
1201.8	0.19034518	0.19164459	
1202	0.19098212	0.19165636	
1202.2	0.1913714	0.19166812	
1202.4	0.19179774	0.19167988	
1202.6	0.19277344	0.19169163	
1202.8	0.19268471	0.19170338	
1203	0.19348979	0.19171511	
1203.2	0.19389452	0.19172685	
1203.4	0.19419304	0.19173857	
1203.6	0.19428851	0.19175029	
1203.8	0.19403868	0.191762	
1204	0.19367862	0.19177371	
1204.2	0.19350065	0.19178541	
1204.4	0.19329857	0.1917971	
1204.6	0.1929726	0.19180879	
1204.8	0.1923583	0.19182047	
1205	0.19152867	0.19183214	
1205.2	0.19191081	0.19184381	
1205.4	0.19189501	0.19185547	
1205.6	0.19194433	0.19186713	
1205.8	0.19156433	0.19187878	
1206	0.19077021	0.19189042	
1206.2	0.19054499	0.19190206	
1206.4	0.1904837	0.19191369	
1206.6	0.19057828	0.19192531	
1206.8	0.19050047	0.19193693	
1207	0.19056567	0.19194854	
1207.2	0.1903689	0.19196014	
1207.4	0.19073124	0.19197174	
1207.6	0.19046693	0.19198333	
1207.8	0.19079255	0.19199491	
1208	0.19109407	0.19200649	
1208.2	0.19083066	0.19201806	
1208.4	0.19089076	0.19202963	
1208.6	0.19091612	0.19204119	
1208.8	0.19125391	0.19205274	
1209	0.19181878	0.19206429	
1209.2	0.19285074	0.19207583	
1209.4	0.19250562	0.19208737	
1209.6	0.19266376	0.19209889	
1209.8	0.1923518	0.19211041	
1210	0.19267164	0.19212193	
1210.2	0.19317752	0.19213344	
1210.4	0.19326905	0.19214494	
1210.6	0.19340494	0.19215644	
1210.8	0.19340475	0.19216793	
1211	0.19307598	0.19217941	
1211.2	0.19318687	0.19219089	
1211.4	0.19300384	0.19220236	
1211.6	0.19297777	0.19221383	
1211.8	0.19317351	0.19222528	
1212	0.19296356	0.19223674	
1212.2	0.19191921	0.19224818	
1212.4	0.19163472	0.19225962	
1212.6	0.19154242	0.19227106	
1212.8	0.19132757	0.19228248	
1213	0.19118875	0.1922939	
1213.2	0.19136524	0.19230532	
1213.4	0.19106006	0.19231673	
1213.6	0.19130111	0.19232813	
1213.8	0.19149629	0.19233953	
1214	0.19163012	0.19235092	
1214.2	0.19132089	0.1923623	
1214.4	0.19140224	0.19237368	
1214.6	0.19102563	0.19238505	
1214.8	0.19131525	0.19239641	
1215	0.19132933	0.19240777	
1215.2	0.19106434	0.19241912	
1215.4	0.19100951	0.19243047	
1215.6	0.19102841	0.19244181	
1215.8	0.19107081	0.19245314	
1216	0.19138179	0.19246447	
1216.2	0.19113236	0.19247579	
1216.4	0.19139937	0.19248711	
1216.6	0.19178086	0.19249842	
1216.8	0.19178837	0.19250972	
1217	0.19150636	0.19252102	
1217.2	0.19129854	0.19253231	
1217.4	0.19124071	0.19254359	
1217.6	0.19189689	0.19255487	
1217.8	0.19185033	0.19256614	
1218	0.19206944	0.19257741	
1218.2	0.19213946	0.19258867	
1218.4	0.19250378	0.19259992	
1218.6	0.19268917	0.19261117	
1218.8	0.19309017	0.19262241	
1219	0.1931092	0.19263364	
1219.2	0.19305116	0.19264487	
1219.4	0.19316721	0.19265609	
1219.6	0.19325474	0.19266731	
1219.8	0.19362395	0.19267852	
1220	0.19406598	0.19268972	
1220.2	0.19415167	0.19270092	
1220.4	0.19396138	0.19271211	
1220.6	0.19401481	0.1927233	
1220.8	0.19329197	0.19273448	
1221	0.19283013	0.19274565	
1221.2	0.19293786	0.19275682	
1221.4	0.19345647	0.19276798	
1221.6	0.19379193	0.19277914	
1221.8	0.19383359	0.19279028	
1222	0.19379861	0.19280143	
1222.2	0.19320315	0.19281256	
1222.4	0.19343879	0.1928237	
1222.6	0.19327559	0.19283482	
1222.8	0.19347537	0.19284594	
1223	0.19399745	0.19285705	
1223.2	0.1940558	0.19286816	
1223.4	0.19422637	0.19287926	
1223.6	0.19385615	0.19289035	
1223.8	0.19358956	0.19290144	
1224	0.19359856	0.19291252	
1224.2	0.19395461	0.1929236	
1224.4	0.19363557	0.19293467	
1224.6	0.19399613	0.19294573	
1224.8	0.1936993	0.19295679	
1225	0.1937035	0.19296784	
1225.2	0.19386874	0.19297889	
1225.4	0.19395256	0.19298992	
1225.6	0.19349068	0.19300096	
1225.8	0.19362621	0.19301199	
1226	0.19286233	0.19302301	
1226.2	0.19293657	0.19303402	
1226.4	0.19352998	0.19304503	
1226.6	0.19317256	0.19305603	
1226.8	0.19458342	0.19306703	
1227	0.19473906	0.19307802	
1227.2	0.19449746	0.19308901	
1227.4	0.19487695	0.19309999	
1227.6	0.19465444	0.19311096	
1227.8	0.19467453	0.19312193	
1228	0.1947094	0.19313289	
1228.2	0.19491579	0.19314384	
1228.4	0.19418427	0.19315479	
1228.6	0.19375316	0.19316574	
1228.8	0.19315736	0.19317667	
1229	0.19302839	0.19318761	
1229.2	0.19243682	0.19319853	
1229.4	0.19156454	0.19320945	
1229.6	0.19145017	0.19322036	
1229.8	0.19107715	0.19323127	
1230	0.19099108	0.19324217	
1230.2	0.19135076	0.19325307	
1230.4	0.19181087	0.19326396	
1230.6	0.19144214	0.19327484	
1230.8	0.19233224	0.19328572	
1231	0.19259247	0.19329659	
1231.2	0.1932065	0.19330745	
1231.4	0.19373516	0.19331831	
1231.6	0.19336775	0.19332917	
1231.8	0.19285345	0.19334001	
1232	0.19267496	0.19335086	
1232.2	0.19293441	0.19336169	
1232.4	0.19264979	0.19337252	
1232.6	0.19292206	0.19338334	
1232.8	0.19314924	0.19339416	
1233	0.19332779	0.19340497	
1233.2	0.19265591	0.19341578	
1233.4	0.19246588	0.19342658	
1233.6	0.1928329	0.19343738	
1233.8	0.19302892	0.19344816	
1234	0.19399849	0.19345895	
1234.2	0.19441936	0.19346972	
1234.4	0.19431871	0.19348049	
1234.6	0.1941777	0.19349126	
1234.8	0.19453356	0.19350202	
1235	0.19541218	0.19351277	
1235.2	0.19506188	0.19352352	
1235.4	0.19445293	0.19353426	
1235.6	0.19389763	0.19354499	
1235.8	0.19368929	0.19355572	
1236	0.19395093	0.19356645	
1236.2	0.19410874	0.19357716	
1236.4	0.1940363	0.19358787	
1236.6	0.19448141	0.19359858	
1236.8	0.19450335	0.19360928	
1237	0.19407789	0.19361997	
1237.2	0.19359342	0.19363066	
1237.4	0.19380251	0.19364135	
1237.6	0.19388732	0.19365202	
1237.8	0.19430937	0.19366269	
1238	0.19481581	0.19367336	
1238.2	0.19454449	0.19368402	
1238.4	0.19371581	0.19369467	
1238.6	0.19375421	0.19370532	
1238.8	0.19447462	0.19371596	
1239	0.19490578	0.19372659	
1239.2	0.19431759	0.19373722	
1239.4	0.19426907	0.19374785	
1239.6	0.19398497	0.19375847	
1239.8	0.19387403	0.19376908	
1240	0.19360326	0.19377969	
1240.2	0.19370477	0.19379029	
1240.4	0.19419823	0.19380088	
1240.6	0.19424262	0.19381147	
1240.8	0.19402892	0.19382205	
1241	0.19420852	0.19383263	
1241.2	0.19441643	0.1938432	
1241.4	0.19462411	0.19385377	
1241.6	0.19443111	0.19386433	
1241.8	0.19463761	0.19387488	
1242	0.19491274	0.19388543	
1242.2	0.19474849	0.19389598	
1242.4	0.19515116	0.19390651	
1242.6	0.19619521	0.19391704	
1242.8	0.19736083	0.19392757	
1243	0.19729763	0.19393809	
1243.2	0.19688011	0.1939486	
1243.4	0.19725489	0.19395911	
1243.6	0.19665492	0.19396961	
1243.8	0.19665661	0.19398011	
1244	0.19685969	0.1939906	
1244.2	0.19702896	0.19400109	
1244.4	0.19704585	0.19401157	
1244.6	0.19631212	0.19402204	
1244.8	0.19655935	0.19403251	
1245	0.19648774	0.19404297	
1245.2	0.1955337	0.19405343	
1245.4	0.19483689	0.19406388	
1245.6	0.19431133	0.19407432	
1245.8	0.1940779	0.19408476	
1246	0.19395985	0.1940952	
1246.2	0.19403891	0.19410562	
1246.4	0.19415892	0.19411605	
1246.6	0.19422592	0.19412646	
1246.8	0.19421517	0.19413687	
1247	0.19378678	0.19414728	
1247.2	0.19355857	0.19415768	
1247.4	0.19391601	0.19416807	
1247.6	0.19342311	0.19417846	
1247.8	0.19389936	0.19418884	
1248	0.19372602	0.19419922	
1248.2	0.19353464	0.19420959	
1248.4	0.19398477	0.19421995	
1248.6	0.1934699	0.19423031	
1248.8	0.19390499	0.19424067	
1249	0.19415155	0.19425102	
1249.2	0.19369636	0.19426136	
1249.4	0.19418861	0.1942717	
1249.6	0.19447717	0.19428203	
1249.8	0.19450854	0.19429235	
1250	0.19444097	0.19430267	
1250.2	0.19469931	0.19431299	
1250.4	0.19476727	0.19432329	
1250.6	0.19538302	0.1943336	
1250.8	0.19584932	0.19434389	
1251	0.19620503	0.19435419	
1251.2	0.19651638	0.19436447	
1251.4	0.19596518	0.19437475	
1251.6	0.19602371	0.19438503	
1251.8	0.1957706	0.1943953	
1252	0.19560153	0.19440556	
1252.2	0.19610539	0.19441582	
1252.4	0.19590551	0.19442607	
1252.6	0.19559819	0.19443632	
1252.8	0.1960284	0.19444656	
1253	0.19589381	0.19445679	
1253.2	0.19525542	0.19446702	
1253.4	0.19538266	0.19447725	
1253.6	0.19511185	0.19448747	
1253.8	0.19503339	0.19449768	
1254	0.19500809	0.19450789	
1254.2	0.19497073	0.19451809	
1254.4	0.19495936	0.19452828	
1254.6	0.19554573	0.19453848	
1254.8	0.19576445	0.19454866	
1255	0.1958144	0.19455884	
1255.2	0.19559009	0.19456901	
1255.4	0.19504804	0.19457918	
1255.6	0.19580021	0.19458934	
1255.8	0.19552468	0.1945995	
1256	0.19570378	0.19460965	
1256.2	0.19597029	0.1946198	
1256.4	0.19559635	0.19462994	
1256.6	0.19587412	0.19464007	
1256.8	0.19592361	0.1946502	
1257	0.19539693	0.19466033	
1257.2	0.19566545	0.19467045	
1257.4	0.19599648	0.19468056	
1257.6	0.19623052	0.19469067	
1257.8	0.19629216	0.19470077	
1258	0.19643941	0.19471086	
1258.2	0.19635339	0.19472095	
1258.4	0.19656386	0.19473104	
1258.6	0.19705303	0.19474112	
1258.8	0.1968226	0.19475119	
1259	0.1967993	0.19476126	
1259.2	0.19640898	0.19477132	
1259.4	0.19662587	0.19478138	
1259.6	0.19652882	0.19479143	
1259.8	0.19596765	0.19480148	
1260	0.19569355	0.19481152	
1260.2	0.19596594	0.19482156	
1260.4	0.19600276	0.19483159	
1260.6	0.19594619	0.19484161	
1260.8	0.19596757	0.19485163	
1261	0.19573636	0.19486164	
1261.2	0.19586761	0.19487165	
1261.4	0.19610942	0.19488165	
1261.6	0.19611365	0.19489165	
1261.8	0.19661971	0.19490164	
1262	0.19674221	0.19491163	
1262.2	0.19705899	0.19492161	
1262.4	0.19760243	0.19493158	
1262.6	0.19754355	0.19494155	
1262.8	0.19655209	0.19495152	
1263	0.19666949	0.19496148	
1263.2	0.19632858	0.19497143	
1263.4	0.19677444	0.19498138	
1263.6	0.19644251	0.19499132	
1263.8	0.19627496	0.19500126	
1264	0.19632618	0.19501119	
1264.2	0.19658092	0.19502112	
1264.4	0.1966264	0.19503104	
1264.6	0.19602741	0.19504095	
1264.8	0.19621163	0.19505086	
1265	0.19580926	0.19506077	
1265.2	0.19563738	0.19507066	
1265.4	0.19626753	0.19508056	
1265.6	0.19636675	0.19509045	
1265.8	0.19607575	0.19510033	
1266	0.19587139	0.19511021	
1266.2	0.19596088	0.19512008	
1266.4	0.19580943	0.19512994	
1266.6	0.19527784	0.19513981	
1266.8	0.19447995	0.19514966	
1267	0.19500439	0.19515951	
1267.2	0.19518585	0.19516936	
1267.4	0.19575263	0.1951792	
1267.6	0.19567828	0.19518903	
1267.8	0.19590787	0.19519886	
1268	0.19641794	0.19520868	
1268.2	0.19679207	0.1952185	
1268.4	0.19683131	0.19522831	
1268.6	0.19631563	0.19523812	
1268.8	0.19659806	0.19524792	
1269	0.19643992	0.19525772	
1269.2	0.19668556	0.19526751	
1269.4	0.19723066	0.19527729	
1269.6	0.19711434	0.19528707	
1269.8	0.19649743	0.19529685	
1270	0.19685026	0.19530662	
1270.2	0.19677397	0.19531638	
1270.4	0.19742875	0.19532614	
1270.6	0.19749209	0.19533589	
1270.8	0.19718839	0.19534564	
1271	0.19764483	0.19535539	
1271.2	0.19756259	0.19536512	
1271.4	0.19746782	0.19537486	
1271.6	0.19746419	0.19538458	
1271.8	0.19750827	0.1953943	
1272	0.19760557	0.19540402	
1272.2	0.1973376	0.19541373	
1272.4	0.19707635	0.19542344	
1272.6	0.19634076	0.19543314	
1272.8	0.19644684	0.19544283	
1273	0.19588122	0.19545252	
1273.2	0.1956216	0.1954622	
1273.4	0.19557594	0.19547188	
1273.6	0.19527339	0.19548156	
1273.8	0.19497028	0.19549123	
1274	0.19520143	0.19550089	
1274.2	0.19567413	0.19551055	
1274.4	0.19632257	0.1955202	
1274.6	0.19633359	0.19552985	
1274.8	0.19645319	0.19553949	
1275	0.1962833	0.19554912	
1275.2	0.19649376	0.19555876	
1275.4	0.19646092	0.19556838	
1275.6	0.1971549	0.195578	
1275.8	0.19740237	0.19558762	
1276	0.1977951	0.19559723	
1276.2	0.19799903	0.19560683	
1276.4	0.19872212	0.19561643	
1276.6	0.19856149	0.19562603	
1276.8	0.19848757	0.19563562	
1277	0.19807547	0.1956452	
1277.2	0.19813802	0.19565478	
1277.4	0.19787328	0.19566435	
1277.6	0.19804469	0.19567392	
1277.8	0.19763231	0.19568348	
1278	0.19773317	0.19569304	
1278.2	0.19827726	0.19570259	
1278.4	0.19842366	0.19571214	
1278.6	0.19827088	0.19572168	
1278.8	0.19821244	0.19573122	
1279	0.19802026	0.19574075	
1279.2	0.1988174	0.19575028	
1279.4	0.19903584	0.1957598	
1279.6	0.19970242	0.19576932	
1279.8	0.19993722	0.19577883	
1280	0.19976028	0.19578833	
1280.2	0.20001287	0.19579783	
1280.4	0.20030005	0.19580733	
1280.6	0.19974745	0.19581682	
1280.8	0.19959904	0.1958263	
1281	0.19933575	0.19583578	
1281.2	0.19927334	0.19584526	
1281.4	0.19895808	0.19585472	
1281.6	0.1993884	0.19586419	
1281.8	0.19850151	0.19587365	
1282	0.19883471	0.1958831	
1282.2	0.19881017	0.19589255	
1282.4	0.19867389	0.19590199	
1282.6	0.19850934	0.19591143	
1282.8	0.19915458	0.19592086	
1283	0.19956473	0.19593029	
1283.2	0.1998543	0.19593971	
1283.4	0.19949301	0.19594913	
1283.6	0.19976362	0.19595854	
1283.8	0.19996513	0.19596795	
1284	0.19995018	0.19597735	
1284.2	0.20019951	0.19598675	
1284.4	0.20020138	0.19599614	
1284.6	0.19971517	0.19600553	
1284.8	0.19960087	0.19601491	
1285	0.19914457	0.19602428	
1285.2	0.19904173	0.19603365	
1285.4	0.19897975	0.19604302	
1285.6	0.19927843	0.19605238	
1285.8	0.19910363	0.19606174	
1286	0.19936429	0.19607109	
1286.2	0.19925437	0.19608043	
1286.4	0.19950111	0.19608977	
1286.6	0.19959089	0.19609911	
1286.8	0.19985241	0.19610844	
1287	0.19950095	0.19611776	
1287.2	0.19953062	0.19612708	
1287.4	0.19994252	0.1961364	
1287.6	0.20044695	0.19614571	
1287.8	0.20023857	0.19615501	
1288	0.20014108	0.19616431	
1288.2	0.19987636	0.19617361	
1288.4	0.1995102	0.19618289	
1288.6	0.1991557	0.19619218	
1288.8	0.19940619	0.19620146	
1289	0.19936497	0.19621073	
1289.2	0.19946721	0.19622	
1289.4	0.19944138	0.19622926	
1289.6	0.1998739	0.19623852	
1289.8	0.19979663	0.19624778	
1290	0.1998126	0.19625703	
1290.2	0.200189	0.19626627	
1290.4	0.19984494	0.19627551	
1290.6	0.19947097	0.19628474	
1290.8	0.19929781	0.19629397	
1291	0.19929289	0.19630319	
1291.2	0.19928782	0.19631241	
1291.4	0.19904039	0.19632162	
1291.6	0.19846333	0.19633083	
1291.8	0.19825184	0.19634003	
1292	0.19830736	0.19634923	
1292.2	0.19848857	0.19635843	
1292.4	0.19836952	0.19636761	
1292.6	0.19856542	0.1963768	
1292.8	0.19898575	0.19638597	
1293	0.19902904	0.19639515	
1293.2	0.19950633	0.19640432	
1293.4	0.19977913	0.19641348	
1293.6	0.20059266	0.19642264	
1293.8	0.20053333	0.19643179	
1294	0.200883	0.19644094	
1294.2	0.20047311	0.19645008	
1294.4	0.19958624	0.19645922	
1294.6	0.19957607	0.19646835	
1294.8	0.19989407	0.19647748	
1295	0.19956579	0.1964866	
1295.2	0.1990208	0.19649572	
1295.4	0.19880997	0.19650483	
1295.6	0.1984278	0.19651394	
1295.8	0.19859833	0.19652304	
1296	0.19841774	0.19653214	
1296.2	0.19831586	0.19654123	
1296.4	0.19832073	0.19655032	
1296.6	0.19855799	0.1965594	
1296.8	0.19917713	0.19656848	
1297	0.19969175	0.19657755	
1297.2	0.20056676	0.19658662	
1297.4	0.20088912	0.19659568	
1297.6	0.20129745	0.19660474	
1297.8	0.20113646	0.19661379	
1298	0.20112298	0.19662284	
1298.2	0.20118753	0.19663189	
1298.4	0.20143418	0.19664092	
1298.6	0.20173309	0.19664996	
1298.8	0.20193977	0.19665898	
1299	0.20155012	0.19666801	
1299.2	0.20104848	0.19667703	
1299.4	0.20060552	0.19668604	
1299.6	0.20014767	0.19669505	
1299.8	0.20032325	0.19670405	
1300	0.20005539	0.19671305	
1300.2	0.20030094	0.19672204	
1300.4	0.20026743	0.19673103	
1300.6	0.20023721	0.19674002	
1300.8	0.20066024	0.196749	
1301	0.20045791	0.19675797	
1301.2	0.20092283	0.19676694	
1301.4	0.20023327	0.1967759	
1301.6	0.20053108	0.19678486	
1301.8	0.20029854	0.19679382	
1302	0.1999586	0.19680277	
1302.2	0.20002014	0.19681171	
1302.4	0.20006248	0.19682065	
1302.6	0.19975618	0.19682958	
1302.8	0.19985209	0.19683851	
1303	0.19965913	0.19684744	
1303.2	0.19952525	0.19685636	
1303.4	0.19907539	0.19686527	
1303.6	0.19901431	0.19687418	
1303.8	0.19926342	0.19688309	
1304	0.19942425	0.19689199	
1304.2	0.19953501	0.19690089	
1304.4	0.19955399	0.19690978	
1304.6	0.20009676	0.19691866	
1304.8	0.20048334	0.19692754	
1305	0.20043444	0.19693642	
1305.2	0.20026992	0.19694529	
1305.4	0.19969442	0.19695416	
1305.6	0.20029852	0.19696302	
1305.8	0.19989436	0.19697188	
1306	0.19959974	0.19698073	
1306.2	0.19987947	0.19698957	
1306.4	0.20014595	0.19699842	
1306.6	0.20017867	0.19700725	
1306.8	0.20055811	0.19701609	
1307	0.2009796	0.19702491	
1307.2	0.20135806	0.19703374	
1307.4	0.20104365	0.19704255	
1307.6	0.20135024	0.19705137	
1307.8	0.20126926	0.19706018	
1308	0.20113894	0.19706898	
1308.2	0.20074211	0.19707778	
1308.4	0.20050303	0.19708657	
1308.6	0.20048291	0.19709536	
1308.8	0.19948795	0.19710415	
1309	0.19897896	0.19711292	
1309.2	0.19830163	0.1971217	
1309.4	0.19787255	0.19713047	
1309.6	0.19798339	0.19713923	
1309.8	0.19791825	0.19714799	
1310	0.19876096	0.19715675	
1310.2	0.19916811	0.1971655	
1310.4	0.19924364	0.19717425	
1310.6	0.19976536	0.19718299	
1310.8	0.20033187	0.19719172	
1311	0.2011998	0.19720045	
1311.2	0.20168241	0.19720918	
1311.4	0.20205999	0.1972179	
1311.6	0.20272204	0.19722662	
1311.8	0.20267479	0.19723533	
1312	0.20294094	0.19724404	
1312.2	0.20289364	0.19725274	
1312.4	0.20244343	0.19726144	
1312.6	0.20197877	0.19727013	
1312.8	0.20146592	0.19727882	
1313	0.2011674	0.19728751	
1313.2	0.20115206	0.19729618	
1313.4	0.20143322	0.19730486	
1313.6	0.20193833	0.19731353	
1313.8	0.20229103	0.19732219	
1314	0.20256931	0.19733085	
1314.2	0.20222812	0.19733951	
1314.4	0.20162618	0.19734816	
1314.6	0.20163931	0.1973568	
1314.8	0.20152478	0.19736545	
1315	0.20107477	0.19737408	
1315.2	0.20133004	0.19738271	
1315.4	0.20121208	0.19739134	
1315.6	0.2011993	0.19739996	
1315.8	0.20061688	0.19740858	
1316	0.20034719	0.19741719	
1316.2	0.20000909	0.1974258	
1316.4	0.19964864	0.1974344	
1316.6	0.19950771	0.197443	
1316.8	0.19944172	0.19745159	
1317	0.19950549	0.19746018	
1317.2	0.20050776	0.19746877	
1317.4	0.20088584	0.19747735	
1317.6	0.2010678	0.19748592	
1317.8	0.20116413	0.19749449	
1318	0.20139126	0.19750306	
1318.2	0.20145181	0.19751162	
1318.4	0.20134907	0.19752018	
1318.6	0.20111136	0.19752873	
1318.8	0.20107686	0.19753727	
1319	0.20078572	0.19754582	
1319.2	0.20081391	0.19755435	
1319.4	0.20037357	0.19756289	
1319.6	0.20032079	0.19757141	
1319.8	0.1998184	0.19757994	
1320	0.19994564	0.19758846	
1320.2	0.20014757	0.19759697	
1320.4	0.200536	0.19760548	
1320.6	0.20061498	0.19761398	
1320.8	0.2009255	0.19762248	
1321	0.20151165	0.19763098	
1321.2	0.2019775	0.19763947	
1321.4	0.20229737	0.19764796	
1321.6	0.20220041	0.19765644	
1321.8	0.20226979	0.19766491	
1322	0.20250942	0.19767339	
1322.2	0.20269645	0.19768185	
1322.4	0.20281325	0.19769032	
1322.6	0.20248529	0.19769877	
1322.8	0.20252566	0.19770723	
1323	0.20228218	0.19771568	
1323.2	0.20179789	0.19772412	
1323.4	0.20188521	0.19773256	
1323.6	0.20160399	0.197741	
1323.8	0.20091031	0.19774943	
1324	0.20085857	0.19775785	
1324.2	0.20089143	0.19776627	
1324.4	0.20101919	0.19777469	
1324.6	0.20090631	0.1977831	
1324.8	0.20079867	0.19779151	
1325	0.20085561	0.19779991	
1325.2	0.2004743	0.19780831	
1325.4	0.20028646	0.1978167	
1325.6	0.19978205	0.19782509	
1325.8	0.20024306	0.19783348	
1326	0.20026042	0.19784186	
1326.2	0.2006454	0.19785023	
1326.4	0.20051487	0.1978586	
1326.6	0.20103281	0.19786697	
1326.8	0.20109882	0.19787533	
1327	0.20097002	0.19788369	
1327.2	0.20104774	0.19789204	
1327.4	0.20118721	0.19790039	
1327.6	0.20088088	0.19790873	
1327.8	0.20072411	0.19791707	
1328	0.20109965	0.1979254	
1328.2	0.20122525	0.19793373	
1328.4	0.20074629	0.19794206	
1328.6	0.20054047	0.19795038	
1328.8	0.20029194	0.19795869	
1329	0.20053159	0.19796701	
1329.2	0.20039616	0.19797531	
1329.4	0.20055962	0.19798361	
1329.6	0.20025199	0.19799191	
1329.8	0.20008734	0.1980002	
1330	0.19986238	0.19800849	
1330.2	0.20001403	0.19801678	
1330.4	0.200237	0.19802506	
1330.6	0.2007973	0.19803333	
1330.8	0.20040075	0.1980416	
1331	0.20085062	0.19804987	
1331.2	0.20159871	0.19805813	
1331.4	0.20170346	0.19806639	
1331.6	0.20226428	0.19807464	
1331.8	0.20290062	0.19808289	
1332	0.20336141	0.19809113	
1332.2	0.20358722	0.19809937	
1332.4	0.20343823	0.1981076	
1332.6	0.20336006	0.19811583	
1332.8	0.20337306	0.19812406	
1333	0.20354964	0.19813228	
1333.2	0.20326372	0.19814049	
1333.4	0.20230108	0.1981487	
1333.6	0.20155458	0.19815691	
1333.8	0.2010092	0.19816511	
1334	0.20070563	0.19817331	
1334.2	0.20034949	0.19818151	
1334.4	0.20019413	0.19818969	
1334.6	0.20016507	0.19819788	
1334.8	0.19984682	0.19820606	
1335	0.20061786	0.19821423	
1335.2	0.20082304	0.19822241	
1335.4	0.20091002	0.19823057	
1335.6	0.20149589	0.19823873	
1335.8	0.20208765	0.19824689	
1336	0.20287403	0.19825505	
1336.2	0.20267844	0.19826319	
1336.4	0.20281696	0.19827134	
1336.6	0.20288763	0.19827948	
1336.8	0.20322513	0.19828761	
1337	0.20390414	0.19829575	
1337.2	0.20371618	0.19830387	
1337.4	0.20359046	0.19831199	
1337.6	0.2037858	0.19832011	
1337.8	0.20358227	0.19832822	
1338	0.20341551	0.19833633	
1338.2	0.20305003	0.19834444	
1338.4	0.20296	0.19835254	
1338.6	0.20261118	0.19836063	
1338.8	0.20216383	0.19836872	
1339	0.20219317	0.19837681	
1339.2	0.20127849	0.19838489	
1339.4	0.20140373	0.19839297	
1339.6	0.20165363	0.19840104	
1339.8	0.20155964	0.19840911	
1340	0.20124006	0.19841718	
1340.2	0.20099726	0.19842524	
1340.4	0.20112128	0.19843329	
1340.6	0.20128149	0.19844134	
1340.8	0.20120956	0.19844939	
1341	0.20180456	0.19845743	
1341.2	0.20175054	0.19846547	
1341.4	0.20167264	0.1984735	
1341.6	0.20228373	0.19848153	
1341.8	0.20244338	0.19848956	
1342	0.20262904	0.19849758	
1342.2	0.2026581	0.19850559	
1342.4	0.20266194	0.19851361	
1342.6	0.20263864	0.19852161	
1342.8	0.20272308	0.19852962	
1343	0.20303039	0.19853761	
1343.2	0.20336987	0.19854561	
1343.4	0.20340921	0.1985536	
1343.6	0.20347511	0.19856158	
1343.8	0.20303746	0.19856956	
1344	0.20259984	0.19857754	
1344.2	0.2023634	0.19858551	
1344.4	0.20191017	0.19859348	
1344.6	0.20211288	0.19860144	
1344.8	0.20159908	0.1986094	
1345	0.20190252	0.19861736	
1345.2	0.20176261	0.19862531	
1345.4	0.20177166	0.19863325	
1345.6	0.20255916	0.1986412	
1345.8	0.20257234	0.19864913	
1346	0.20270413	0.19865707	
1346.2	0.20273581	0.19866499	
1346.4	0.20230592	0.19867292	
1346.6	0.20265973	0.19868084	
1346.8	0.20286707	0.19868875	
1347	0.20348545	0.19869667	
1347.2	0.20316639	0.19870457	
1347.4	0.2029493	0.19871247	
1347.6	0.20314666	0.19872037	
1347.8	0.20274811	0.19872827	
1348	0.20258034	0.19873616	
1348.2	0.20294096	0.19874404	
1348.4	0.20319689	0.19875192	
1348.6	0.20348392	0.1987598	
1348.8	0.20368721	0.19876767	
1349	0.20415388	0.19877554	
1349.2	0.20461189	0.1987834	
1349.4	0.20526927	0.19879126	
1349.6	0.20568308	0.19879912	
1349.8	0.20544791	0.19880697	
1350	0.20523974	0.19881481	
1350.2	0.20461177	0.19882266	
1350.4	0.20421267	0.19883049	
1350.6	0.20451234	0.19883833	
1350.8	0.2043442	0.19884616	
1351	0.20392138	0.19885398	
1351.2	0.20286016	0.1988618	
1351.4	0.2024585	0.19886962	
1351.6	0.2019813	0.19887743	
1351.8	0.20202662	0.19888524	
1352	0.20265642	0.19889304	
1352.2	0.20290516	0.19890084	
1352.4	0.20317044	0.19890864	
1352.6	0.20359647	0.19891643	
1352.8	0.20398625	0.19892421	
1353	0.2038754	0.198932	
1353.2	0.20367924	0.19893977	
1353.4	0.20370528	0.19894755	
1353.6	0.20395299	0.19895532	
1353.8	0.20361329	0.19896308	
1354	0.2036182	0.19897084	
1354.2	0.20350393	0.1989786	
1354.4	0.20377593	0.19898635	
1354.6	0.20394228	0.1989941	
1354.8	0.20403932	0.19900184	
1355	0.20377343	0.19900958	
1355.2	0.20328664	0.19901732	
1355.4	0.20293677	0.19902505	
1355.6	0.20315797	0.19903278	
1355.8	0.20301217	0.1990405	
1356	0.20326355	0.19904822	
1356.2	0.20322887	0.19905593	
1356.4	0.20372507	0.19906364	
1356.6	0.20365182	0.19907135	
1356.8	0.20335586	0.19907905	
1357	0.20253766	0.19908675	
1357.2	0.20243107	0.19909444	
1357.4	0.20292625	0.19910213	
1357.6	0.20342542	0.19910982	
1357.8	0.20378725	0.1991175	
1358	0.20378493	0.19912517	
1358.2	0.20453031	0.19913284	
1358.4	0.20477125	0.19914051	
1358.6	0.20511018	0.19914818	
1358.8	0.20572056	0.19915584	
1359	0.20520529	0.19916349	
1359.2	0.20515532	0.19917114	
1359.4	0.20515239	0.19917879	
1359.6	0.20474982	0.19918643	
1359.8	0.20481629	0.19919407	
1360	0.20515595	0.1992017	
1360.2	0.20522754	0.19920933	
1360.4	0.20521095	0.19921696	
1360.6	0.20465597	0.19922458	
1360.8	0.20437928	0.1992322	
1361	0.203725	0.19923981	
1361.2	0.20368968	0.19924742	
1361.4	0.20313119	0.19925503	
1361.6	0.20267036	0.19926263	
1361.8	0.20305506	0.19927023	
1362	0.20313754	0.19927782	
1362.2	0.20373494	0.19928541	
1362.4	0.20388811	0.19929299	
1362.6	0.20434347	0.19930057	
1362.8	0.20450325	0.19930815	
1363	0.2040708	0.19931572	
1363.2	0.20463527	0.19932329	
1363.4	0.20481034	0.19933085	
1363.6	0.2043694	0.19933841	
1363.8	0.20447084	0.19934596	
1364	0.20406124	0.19935352	
1364.2	0.20364973	0.19936106	
1364.4	0.20350689	0.19936861	
1364.6	0.20326299	0.19937614	
1364.8	0.20285265	0.19938368	
1365	0.20188338	0.19939121	
1365.2	0.20159132	0.19939874	
1365.4	0.20157859	0.19940626	
1365.6	0.20142064	0.19941378	
1365.8	0.2023842	0.19942129	
1366	0.20267493	0.1994288	
1366.2	0.20316627	0.19943631	
1366.4	0.20427952	0.19944381	
1366.6	0.20452722	0.19945131	
1366.8	0.20492187	0.1994588	
1367	0.20504922	0.19946629	
1367.2	0.20525969	0.19947377	
1367.4	0.20536469	0.19948125	
1367.6	0.20467042	0.19948873	
1367.8	0.20470353	0.1994962	
1368	0.20461853	0.19950367	
1368.2	0.20485806	0.19951114	
1368.4	0.20498878	0.1995186	
1368.6	0.20514577	0.19952605	
1368.8	0.20465015	0.19953351	
1369	0.20458699	0.19954096	
1369.2	0.20435442	0.1995484	
1369.4	0.20452471	0.19955584	
1369.6	0.20422251	0.19956328	
1369.8	0.20528732	0.19957071	
1370	0.20488073	0.19957814	
1370.2	0.20554285	0.19958556	
1370.4	0.20636838	0.19959298	
1370.6	0.20618232	0.1996004	
1370.8	0.20629186	0.19960781	
1371	0.20589184	0.19961522	
1371.2	0.20579746	0.19962262	
1371.4	0.20609094	0.19963002	
1371.6	0.20563552	0.19963741	
1371.8	0.2063206	0.19964481	
1372	0.2064287	0.19965219	
1372.2	0.20715303	0.19965958	
1372.4	0.20692242	0.19966696	
1372.6	0.20677813	0.19967433	
1372.8	0.20646109	0.1996817	
1373	0.20642671	0.19968907	
1373.2	0.2058052	0.19969643	
1373.4	0.20633918	0.19970379	
1373.6	0.20601719	0.19971115	
1373.8	0.20534528	0.1997185	
1374	0.20384033	0.19972585	
1374.2	0.20334052	0.19973319	
1374.4	0.20307608	0.19974053	
1374.6	0.20288519	0.19974786	
1374.8	0.2026354	0.19975519	
1375	0.20222661	0.19976252	
1375.2	0.20239995	0.19976984	
1375.4	0.20306233	0.19977716	
1375.6	0.2033476	0.19978448	
1375.8	0.2038404	0.19979179	
1376	0.20399071	0.19979909	
1376.2	0.20454247	0.1998064	
1376.4	0.20464576	0.1998137	
1376.6	0.20503334	0.19982099	
1376.8	0.2052929	0.19982828	
1377	0.20544497	0.19983557	
1377.2	0.20540684	0.19984285	
1377.4	0.20570678	0.19985013	
1377.6	0.20514711	0.19985741	
1377.8	0.20480624	0.19986468	
1378	0.20456764	0.19987194	
1378.2	0.20418974	0.19987921	
1378.4	0.20452374	0.19988647	
1378.6	0.20459055	0.19989372	
1378.8	0.20433025	0.19990097	
1379	0.20433865	0.19990822	
1379.2	0.20466346	0.19991546	
1379.4	0.20493055	0.1999227	
1379.6	0.20499804	0.19992994	
1379.8	0.20432149	0.19993717	
1380	0.20462426	0.19994439	
1380.2	0.20472663	0.19995162	
1380.4	0.2048856	0.19995884	
1380.6	0.20511459	0.19996605	
1380.8	0.20525973	0.19997326	
1381	0.20525238	0.19998047	
1381.2	0.20525937	0.19998767	
1381.4	0.20541983	0.19999487	
1381.6	0.2059415	0.20000207	
1381.8	0.20603542	0.20000926	
1382	0.20579247	0.20001645	
1382.2	0.20552639	0.20002363	
1382.4	0.20592146	0.20003081	
1382.6	0.20564765	0.20003799	
1382.8	0.20546583	0.20004516	
1383	0.20520296	0.20005233	
1383.2	0.20487787	0.20005949	
1383.4	0.20512107	0.20006665	
1383.6	0.20526228	0.20007381	
1383.8	0.20501327	0.20008096	
1384	0.20515502	0.20008811	
1384.2	0.20510667	0.20009525	
1384.4	0.20559115	0.2001024	
1384.6	0.20591849	0.20010953	
1384.8	0.20567588	0.20011666	
1385	0.20569313	0.20012379	
1385.2	0.20627641	0.20013092	
1385.4	0.2066286	0.20013804	
1385.6	0.20722096	0.20014516	
1385.8	0.20674735	0.20015227	
1386	0.2069866	0.20015938	
1386.2	0.20694761	0.20016649	
1386.4	0.20704795	0.20017359	
1386.6	0.20639058	0.20018068	
1386.8	0.20645301	0.20018778	
1387	0.20651791	0.20019487	
1387.2	0.20648185	0.20020195	
1387.4	0.20628374	0.20020904	
1387.6	0.20595858	0.20021611	
1387.8	0.20608088	0.20022319	
1388	0.2056263	0.20023026	
1388.2	0.20589521	0.20023733	
1388.4	0.20573715	0.20024439	
1388.6	0.20576298	0.20025145	
1388.8	0.20619475	0.2002585	
1389	0.20691308	0.20026555	
1389.2	0.2068707	0.2002726	
1389.4	0.20657402	0.20027964	
1389.6	0.20648498	0.20028668	
1389.8	0.20618115	0.20029372	
1390	0.20636745	0.20030075	
1390.2	0.20604367	0.20030778	
1390.4	0.20572899	0.2003148	
1390.6	0.20564245	0.20032182	
1390.8	0.20589452	0.20032884	
1391	0.20577272	0.20033585	
1391.2	0.20532747	0.20034286	
1391.4	0.20491106	0.20034987	
1391.6	0.20527958	0.20035687	
1391.8	0.20583759	0.20036387	
1392	0.20568961	0.20037086	
1392.2	0.20536253	0.20037785	
1392.4	0.20497955	0.20038483	
1392.6	0.20537545	0.20039182	
1392.8	0.20569679	0.20039879	
1393	0.20559883	0.20040577	
1393.2	0.20510189	0.20041274	
1393.4	0.20480929	0.20041971	
1393.6	0.20497228	0.20042667	
1393.8	0.20509438	0.20043363	
1394	0.20533963	0.20044058	
1394.2	0.20528204	0.20044753	
1394.4	0.20530347	0.20045448	
1394.6	0.20639535	0.20046143	
1394.8	0.20635817	0.20046837	
1395	0.20637621	0.2004753	
1395.2	0.20636237	0.20048223	
1395.4	0.20705449	0.20048916	
1395.6	0.2073456	0.20049609	
1395.8	0.20758019	0.20050301	
1396	0.20765048	0.20050993	
1396.2	0.20706207	0.20051684	
1396.4	0.20705122	0.20052375	
1396.6	0.20712535	0.20053066	
1396.8	0.2072924	0.20053756	
1397	0.20731717	0.20054446	
1397.2	0.20729833	0.20055135	
1397.4	0.20724196	0.20055824	
1397.6	0.20730049	0.20056513	
1397.8	0.20670064	0.20057201	
1398	0.20622749	0.20057889	
1398.2	0.20574422	0.20058577	
1398.4	0.20538381	0.20059264	
1398.6	0.20573317	0.20059951	
1398.8	0.20510854	0.20060637	
1399	0.20523246	0.20061323	
1399.2	0.20520833	0.20062009	
1399.4	0.20547736	0.20062694	
1399.6	0.20526292	0.20063379	
1399.8	0.20588372	0.20064064	
1400	0.20629852	0.20064748	
1400.2	0.20678574	0.20065432	
1400.4	0.20692192	0.20066115	
1400.6	0.20694328	0.20066798	
1400.8	0.20724096	0.20067481	
1401	0.20696563	0.20068163	
1401.2	0.20675186	0.20068845	
1401.4	0.20627274	0.20069527	
1401.6	0.205552	0.20070208	
1401.8	0.20467295	0.20070889	
1402	0.20435773	0.20071569	
1402.2	0.20399901	0.20072249	
1402.4	0.20340712	0.20072929	
1402.6	0.20390684	0.20073608	
1402.8	0.20397848	0.20074287	
1403	0.20377597	0.20074966	
1403.2	0.20404651	0.20075644	
1403.4	0.20480347	0.20076322	
1403.6	0.20541003	0.20076999	
1403.8	0.2064272	0.20077676	
1404	0.20709932	0.20078353	
1404.2	0.20786141	0.20079029	
1404.4	0.20780349	0.20079705	
1404.6	0.2079372	0.20080381	
1404.8	0.20847527	0.20081056	
1405	0.20857943	0.20081731	
1405.2	0.20928202	0.20082406	
1405.4	0.20919894	0.2008308	
1405.6	0.20882907	0.20083753	
1405.8	0.20868856	0.20084427	
1406	0.20809615	0.200851	
1406.2	0.20771021	0.20085772	
1406.4	0.20758535	0.20086445	
1406.6	0.20771009	0.20087117	
1406.8	0.20718925	0.20087788	
1407	0.20696776	0.20088459	
1407.2	0.20771072	0.2008913	
1407.4	0.20769833	0.20089801	
1407.6	0.20735211	0.20090471	
1407.8	0.2077278	0.2009114	
1408	0.20748713	0.2009181	
1408.2	0.20730459	0.20092479	
1408.4	0.20725716	0.20093147	
1408.6	0.20677367	0.20093816	
1408.8	0.20689783	0.20094484	
1409	0.20697582	0.20095151	
1409.2	0.2073768	0.20095818	
1409.4	0.20668561	0.20096485	
1409.6	0.20631111	0.20097151	
1409.8	0.20643411	0.20097817	
1410	0.20616622	0.20098483	
1410.2	0.2067093	0.20099148	
1410.4	0.2066215	0.20099813	
1410.6	0.20668298	0.20100478	
1410.8	0.20662365	0.20101142	
1411	0.2071052	0.20101806	
1411.2	0.2074744	0.2010247	
1411.4	0.20733304	0.20103133	
1411.6	0.20757509	0.20103796	
1411.8	0.20772183	0.20104458	
1412	0.20735012	0.2010512	
1412.2	0.20756356	0.20105782	
1412.4	0.20785421	0.20106443	
1412.6	0.20742542	0.20107104	
1412.8	0.20805474	0.20107765	
1413	0.20816941	0.20108425	
1413.2	0.20817235	0.20109085	
1413.4	0.20753133	0.20109744	
1413.6	0.20744144	0.20110403	
1413.8	0.20772612	0.20111062	
1414	0.20754872	0.20111721	
1414.2	0.20770378	0.20112379	
1414.4	0.20778042	0.20113036	
1414.6	0.20771903	0.20113694	
1414.8	0.20787506	0.20114351	
1415	0.20792222	0.20115007	
1415.2	0.20834265	0.20115664	
1415.4	0.20894197	0.2011632	
1415.6	0.20934777	0.20116975	
1415.8	0.20889943	0.2011763	
1416	0.2090622	0.20118285	
1416.2	0.20940262	0.2011894	
1416.4	0.20946746	0.20119594	
1416.6	0.20941976	0.20120247	
1416.8	0.20975476	0.20120901	
1417	0.20925973	0.20121554	
1417.2	0.20890538	0.20122207	
1417.4	0.20874228	0.20122859	
1417.6	0.20898803	0.20123511	
1417.8	0.2089621	0.20124163	
1418	0.20899352	0.20124814	
1418.2	0.20928511	0.20125465	
1418.4	0.20884724	0.20126115	
1418.6	0.20816983	0.20126765	
1418.8	0.20853647	0.20127415	
1419	0.20836824	0.20128065	
1419.2	0.20846391	0.20128714	
1419.4	0.20813193	0.20129363	
1419.6	0.20758963	0.20130011	
1419.8	0.20660717	0.20130659	
1420	0.20617888	0.20131307	
1420.2	0.20589946	0.20131954	
1420.4	0.20620556	0.20132601	
1420.6	0.20622313	0.20133248	
1420.8	0.20636553	0.20133894	
1421	0.20656741	0.2013454	
1421.2	0.2076513	0.20135185	
1421.4	0.20839738	0.20135831	
1421.6	0.20940668	0.20136476	
1421.8	0.2097929	0.2013712	
1422	0.20976319	0.20137764	
1422.2	0.20924539	0.20138408	
1422.4	0.20891341	0.20139051	
1422.6	0.20927307	0.20139695	
1422.8	0.2094238	0.20140337	
1423	0.20902003	0.2014098	
1423.2	0.20886072	0.20141622	
1423.4	0.20890853	0.20142263	
1423.6	0.20823679	0.20142905	
1423.8	0.20769394	0.20143546	
1424	0.20713867	0.20144186	
1424.2	0.2073981	0.20144827	
1424.4	0.207491	0.20145467	
1424.6	0.20736494	0.20146106	
1424.8	0.20796854	0.20146745	
1425	0.20817238	0.20147384	
1425.2	0.2089048	0.20148023	
1425.4	0.20854003	0.20148661	
1425.6	0.20864972	0.20149299	
1425.8	0.20809816	0.20149936	
1426	0.20787079	0.20150573	
1426.2	0.20793533	0.2015121	
1426.4	0.20778928	0.20151847	
1426.6	0.20779664	0.20152483	
1426.8	0.20769684	0.20153118	
1427	0.2079615	0.20153754	
1427.2	0.20898242	0.20154389	
1427.4	0.20909188	0.20155024	
1427.6	0.20848224	0.20155658	
1427.8	0.20872916	0.20156292	
1428	0.2085558	0.20156926	
1428.2	0.20905819	0.20157559	
1428.4	0.20931318	0.20158192	
1428.6	0.20935757	0.20158824	
1428.8	0.20903763	0.20159457	
1429	0.20881725	0.20160089	
1429.2	0.20873649	0.2016072	
1429.4	0.2079493	0.20161351	
1429.6	0.20799715	0.20161982	
1429.8	0.20781791	0.20162613	
1430	0.20783802	0.20163243	
1430.2	0.20730448	0.20163873	
1430.4	0.20703947	0.20164502	
1430.6	0.20708801	0.20165132	
1430.8	0.20744239	0.2016576	
1431	0.20784961	0.20166389	
1431.2	0.20861446	0.20167017	
1431.4	0.20823835	0.20167645	
1431.6	0.2084236	0.20168272	
1431.8	0.20883024	0.20168899	
1432	0.20870484	0.20169526	
1432.2	0.20928788	0.20170152	
1432.4	0.20941213	0.20170778	
1432.6	0.20889729	0.20171404	
1432.8	0.20931026	0.2017203	
1433	0.20943005	0.20172655	
1433.2	0.20918227	0.20173279	
1433.4	0.20861863	0.20173904	
1433.6	0.20890785	0.20174528	
1433.8	0.20841874	0.20175151	
1434	0.2087682	0.20175775	
1434.2	0.20901787	0.20176398	
1434.4	0.20947352	0.2017702	
1434.6	0.2090497	0.20177643	
1434.8	0.20913756	0.20178264	
1435	0.20933734	0.20178886	
1435.2	0.20990455	0.20179507	
1435.4	0.20996376	0.20180128	
1435.6	0.21049765	0.20180749	
1435.8	0.21061945	0.20181369	
1436	0.2106879	0.20181989	
1436.2	0.2115049	0.20182609	
1436.4	0.2117542	0.20183228	
1436.6	0.21124568	0.20183847	
1436.8	0.21165631	0.20184465	
1437	0.21091813	0.20185084	
1437.2	0.21036256	0.20185701	
1437.4	0.209822	0.20186319	
1437.6	0.2096959	0.20186936	
1437.8	0.20907046	0.20187553	
1438	0.20932842	0.2018817	
1438.2	0.20916979	0.20188786	
1438.4	0.20864348	0.20189402	
1438.6	0.20796359	0.20190017	
1438.8	0.20752398	0.20190632	
1439	0.20737944	0.20191247	
1439.2	0.20787608	0.20191862	
1439.4	0.20782124	0.20192476	
1439.6	0.20782114	0.2019309	
1439.8	0.20814732	0.20193703	
1440	0.20906178	0.20194316	
1440.2	0.21026133	0.20194929	
1440.4	0.2102661	0.20195542	
1440.6	0.21034562	0.20196154	
1440.8	0.21088484	0.20196765	
1441	0.21108382	0.20197377	
1441.2	0.21102856	0.20197988	
1441.4	0.2109815	0.20198599	
1441.6	0.21075404	0.20199209	
1441.8	0.21074348	0.2019982	
1442	0.21112146	0.20200429	
1442.2	0.21077559	0.20201039	
1442.4	0.21075917	0.20201648	
1442.6	0.21030442	0.20202257	
1442.8	0.20965511	0.20202865	
1443	0.20963506	0.20203473	
1443.2	0.20916446	0.20204081	
1443.4	0.2084902	0.20204689	
1443.6	0.20819241	0.20205296	
1443.8	0.20826711	0.20205903	
1444	0.208333	0.20206509	
1444.2	0.20812061	0.20207115	
1444.4	0.20751301	0.20207721	
1444.6	0.20795182	0.20208326	
1444.8	0.20802659	0.20208932	
1445	0.20832043	0.20209536	
1445.2	0.20838401	0.20210141	
1445.4	0.20838514	0.20210745	
1445.6	0.2086295	0.20211349	
1445.8	0.2090773	0.20211952	
1446	0.20956136	0.20212555	
1446.2	0.21002973	0.20213158	
1446.4	0.21085059	0.20213761	
1446.6	0.21103236	0.20214363	
1446.8	0.21186008	0.20214965	
1447	0.2118894	0.20215566	
1447.2	0.21162156	0.20216167	
1447.4	0.21152141	0.20216768	
1447.6	0.21168039	0.20217369	
1447.8	0.21181982	0.20217969	
1448	0.21159027	0.20218569	
1448.2	0.21116651	0.20219168	
1448.4	0.21110263	0.20219768	
1448.6	0.21157613	0.20220367	
1448.8	0.2115478	0.20220965	
1449	0.21122805	0.20221563	
1449.2	0.21090688	0.20222161	
1449.4	0.21016297	0.20222759	
1449.6	0.20983913	0.20223356	
1449.8	0.20916569	0.20223953	
1450	0.20894742	0.20224549	
1450.2	0.20883637	0.20225146	
1450.4	0.20858049	0.20225742	
1450.6	0.20845334	0.20226337	
1450.8	0.20840161	0.20226933	
1451	0.20824175	0.20227527	
1451.2	0.20843216	0.20228122	
1451.4	0.20877858	0.20228716	
1451.6	0.20931848	0.2022931	
1451.8	0.20965484	0.20229904	
1452	0.20881902	0.20230497	
1452.2	0.20880863	0.2023109	
1452.4	0.20908357	0.20231683	
1452.6	0.2094666	0.20232275	
1452.8	0.20908525	0.20232867	
1453	0.20884082	0.20233459	
1453.2	0.2084262	0.2023405	
1453.4	0.20768582	0.20234641	
1453.6	0.20738424	0.20235232	
1453.8	0.20711728	0.20235823	
1454	0.20702099	0.20236413	
1454.2	0.20695154	0.20237002	
1454.4	0.20711757	0.20237592	
1454.6	0.20755013	0.20238181	
1454.8	0.2078695	0.2023877	
1455	0.20870289	0.20239358	
1455.2	0.20863994	0.20239946	
1455.4	0.20938606	0.20240534	
1455.6	0.20961765	0.20241122	
1455.8	0.21025127	0.20241709	
1456	0.21029169	0.20242296	
1456.2	0.21070764	0.20242882	
1456.4	0.21062288	0.20243468	
1456.6	0.21055464	0.20244054	
1456.8	0.21010999	0.2024464	
1457	0.21014464	0.20245225	
1457.2	0.21003834	0.2024581	
1457.4	0.20963802	0.20246395	
1457.6	0.20956374	0.20246979	
1457.8	0.20941787	0.20247563	
1458	0.2093734	0.20248147	
1458.2	0.20979977	0.2024873	
1458.4	0.21042252	0.20249313	
1458.6	0.21084895	0.20249896	
1458.8	0.21099955	0.20250478	
1459	0.21106259	0.2025106	
1459.2	0.21119586	0.20251642	
1459.4	0.21215522	0.20252223	
1459.6	0.2118239	0.20252804	
1459.8	0.21197213	0.20253385	
1460	0.2118609	0.20253966	
1460.2	0.21115734	0.20254546	
1460.4	0.21074666	0.20255125	
1460.6	0.21060864	0.20255705	
1460.8	0.21019913	0.20256284	
1461	0.21000386	0.20256863	
1461.2	0.21004626	0.20257442	
1461.4	0.20956792	0.2025802	
1461.6	0.20939	0.20258598	
1461.8	0.20962466	0.20259175	
1462	0.21044167	0.20259753	
1462.2	0.21068769	0.2026033	
1462.4	0.21051029	0.20260906	
1462.6	0.21051961	0.20261483	
1462.8	0.21028602	0.20262059	
1463	0.20996034	0.20262634	
1463.2	0.21005716	0.2026321	
1463.4	0.21013491	0.20263785	
1463.6	0.20940778	0.2026436	
1463.8	0.20917501	0.20264934	
1464	0.20888649	0.20265508	
1464.2	0.2082947	0.20266082	
1464.4	0.20789168	0.20266655	
1464.6	0.20797765	0.20267229	
1464.8	0.20784235	0.20267801	
1465	0.20823184	0.20268374	
1465.2	0.20868454	0.20268946	
1465.4	0.20904407	0.20269518	
1465.6	0.21016769	0.2027009	
1465.8	0.21090565	0.20270661	
1466	0.21169495	0.20271232	
1466.2	0.21163374	0.20271803	
1466.4	0.21175296	0.20272373	
1466.6	0.21237258	0.20272943	
1466.8	0.21262056	0.20273513	
1467	0.21321122	0.20274082	
1467.2	0.21347659	0.20274651	
1467.4	0.21368903	0.2027522	
1467.6	0.21344861	0.20275789	
1467.8	0.2124447	0.20276357	
1468	0.21237577	0.20276925	
1468.2	0.21242775	0.20277492	
1468.4	0.21177868	0.2027806	
1468.6	0.211624	0.20278627	
1468.8	0.21149946	0.20279193	
1469	0.21162777	0.2027976	
1469.2	0.21137702	0.20280326	
1469.4	0.21124557	0.20280891	
1469.6	0.2113251	0.20281457	
1469.8	0.21095973	0.20282022	
1470	0.21063882	0.20282586	
1470.2	0.21042582	0.20283151	
1470.4	0.2108011	0.20283715	
1470.6	0.2109551	0.20284279	
1470.8	0.21132067	0.20284842	
1471	0.21171697	0.20285406	
1471.2	0.21186048	0.20285969	
1471.4	0.21137232	0.20286531	
1471.6	0.21146653	0.20287093	
1471.8	0.21057244	0.20287655	
1472	0.21130243	0.20288217	
1472.2	0.21177538	0.20288779	
1472.4	0.2112393	0.2028934	
1472.6	0.21113634	0.202899	
1472.8	0.21124638	0.20290461	
1473	0.21151493	0.20291021	
1473.2	0.21079106	0.20291581	
1473.4	0.21010781	0.2029214	
1473.6	0.20987084	0.202927	
1473.8	0.20973836	0.20293258	
1474	0.20983144	0.20293817	
1474.2	0.21012419	0.20294375	
1474.4	0.21058585	0.20294933	
1474.6	0.21048881	0.20295491	
1474.8	0.21076042	0.20296048	
1475	0.21085147	0.20296606	
1475.2	0.21083267	0.20297162	
1475.4	0.21044332	0.20297719	
1475.6	0.21083139	0.20298275	
1475.8	0.21063107	0.20298831	
1476	0.21128094	0.20299386	
1476.2	0.21152396	0.20299942	
1476.4	0.21129537	0.20300497	
1476.6	0.21130851	0.20301051	
1476.8	0.21130851	0.20301609	
1477	0.21136063	0.20299566	
1477.2	0.21062769	0.20297523	
1477.4	0.21043187	0.2029548	
1477.6	0.21050108	0.20293438	
1477.8	0.21075456	0.20291396	
1478	0.21040921	0.20289354	
1478.2	0.21068434	0.20287313	
1478.4	0.21074736	0.20285271	
1478.6	0.21026321	0.2028323	
1478.8	0.20977621	0.20281189	
1479	0.20943524	0.20279148	
1479.2	0.20953831	0.20277107	
1479.4	0.20929365	0.20275067	
1479.6	0.20878481	0.20273027	
1479.8	0.20804369	0.20270987	
1480	0.20759637	0.20268947	
1480.2	0.20744315	0.20266907	
1480.4	0.20824506	0.20264868	
1480.6	0.20881556	0.20262828	
1480.8	0.20833217	0.20260789	
1481	0.20800191	0.20258751	
1481.2	0.20729392	0.20256712	
1481.4	0.20822639	0.20254674	
1481.6	0.20864095	0.20252635	
1481.8	0.20931956	0.20250597	
1482	0.20933466	0.2024856	
1482.2	0.21008753	0.20246522	
1482.4	0.20994046	0.20244485	
1482.6	0.20974531	0.20242448	
1482.8	0.20956351	0.20240411	
1483	0.20971423	0.20238374	
1483.2	0.20954674	0.20236337	
1483.4	0.2090136	0.20234301	
1483.6	0.20943661	0.20232265	
1483.8	0.20939807	0.20230229	
1484	0.20943403	0.20228193	
1484.2	0.20973679	0.20226158	
1484.4	0.20992052	0.20224122	
1484.6	0.20960503	0.20222087	
1484.8	0.208821	0.20220052	
1485	0.2086577	0.20218018	
1485.2	0.20802389	0.20215983	
1485.4	0.2081851	0.20213949	
1485.6	0.20758609	0.20211915	
1485.8	0.20739122	0.20209881	
1486	0.20723849	0.20207847	
1486.2	0.20727699	0.20205814	
1486.4	0.20740909	0.2020378	
1486.6	0.20745005	0.20201747	
1486.8	0.20705138	0.20199715	
1487	0.20755389	0.20197682	
1487.2	0.20792171	0.20195649	
1487.4	0.20842537	0.20193617	
1487.6	0.20936136	0.20191585	
1487.8	0.20941514	0.20189553	
1488	0.20987493	0.20187522	
1488.2	0.20988743	0.2018549	
1488.4	0.20962652	0.20183459	
1488.6	0.20964143	0.20181428	
1488.8	0.20925488	0.20179397	
1489	0.20880781	0.20177367	
1489.2	0.20866863	0.20175336	
1489.4	0.20865337	0.20173306	
1489.6	0.20797945	0.20171276	
1489.8	0.20787038	0.20169246	
1490	0.20797849	0.20167217	
1490.2	0.20756354	0.20165187	
1490.4	0.20723365	0.20163158	
1490.6	0.20676311	0.20161129	
1490.8	0.20632684	0.201591	
1491	0.20666787	0.20157072	
1491.2	0.20689742	0.20155043	
1491.4	0.2072849	0.20153015	
1491.6	0.20762823	0.20150987	
1491.8	0.20755144	0.20148959	
1492	0.20733102	0.20146932	
1492.2	0.20748592	0.20144905	
1492.4	0.20724143	0.20142877	
1492.6	0.20747576	0.2014085	
1492.8	0.20764395	0.20138824	
1493	0.20747412	0.20136797	
1493.2	0.20809391	0.20134771	
1493.4	0.20765535	0.20132745	
1493.6	0.20754443	0.20130719	
1493.8	0.20781395	0.20128693	
1494	0.20766214	0.20126668	
1494.2	0.20815718	0.20124642	
1494.4	0.20821919	0.20122617	
1494.6	0.20850713	0.20120592	
1494.8	0.20850412	0.20118568	
1495	0.2087258	0.20116543	
1495.2	0.20848745	0.20114519	
1495.4	0.20842245	0.20112495	
1495.6	0.20822416	0.20110471	
1495.8	0.20851373	0.20108447	
1496	0.20862288	0.20106424	
1496.2	0.20895967	0.201044	
1496.4	0.20820092	0.20102377	
1496.6	0.20823099	0.20100355	
1496.8	0.20799151	0.20098332	
1497	0.20737108	0.20096309	
1497.2	0.2073465	0.20094287	
1497.4	0.2066822	0.20092265	
1497.6	0.20686318	0.20090243	
1497.8	0.20669246	0.20088222	
1498	0.20685968	0.200862	
1498.2	0.20680642	0.20084179	
1498.4	0.20633158	0.20082158	
1498.6	0.20600633	0.20080137	
1498.8	0.20559025	0.20078117	
1499	0.20518076	0.20076096	
1499.2	0.20498661	0.20074076	
1499.4	0.20486985	0.20072056	
1499.6	0.20504148	0.20070036	
1499.8	0.20531545	0.20068016	
1500	0.20463614	0.20065997	
1500.2	0.20436443	0.20063978	
1500.4	0.20415006	0.20061959	
1500.6	0.2042858	0.2005994	
1500.8	0.20373146	0.20057921	
1501	0.2038339	0.20055903	
1501.2	0.20415212	0.20053885	
1501.4	0.20416135	0.20051867	
1501.6	0.2043664	0.20049849	
1501.8	0.20464876	0.20047832	
1502	0.20481431	0.20045814	
1502.2	0.20415448	0.20043797	
1502.4	0.20433082	0.2004178	
1502.6	0.20420236	0.20039763	
1502.8	0.20484995	0.20037747	
1503	0.20488266	0.2003573	
1503.2	0.20516741	0.20033714	
1503.4	0.20476017	0.20031698	
1503.6	0.20511027	0.20029683	
1503.8	0.20498302	0.20027667	
1504	0.20464007	0.20025652	
1504.2	0.20493665	0.20023637	
1504.4	0.20439407	0.20021622	
1504.6	0.20392811	0.20019607	
1504.8	0.20362089	0.20017592	
1505	0.20381101	0.20015578	
1505.2	0.20386207	0.20013564	
1505.4	0.2040316	0.2001155	
1505.6	0.20396587	0.20009536	
1505.8	0.20367074	0.20007523	
1506	0.20323641	0.20005509	
1506.2	0.20297	0.20003496	
1506.4	0.20376772	0.20001483	
1506.6	0.20419167	0.19999471	
1506.8	0.20445659	0.19997458	
1507	0.20470419	0.19995446	
1507.2	0.20531935	0.19993434	
1507.4	0.20513297	0.19991422	
1507.6	0.20573883	0.1998941	
1507.8	0.20552322	0.19987399	
1508	0.20493305	0.19985387	
1508.2	0.20437268	0.19983376	
1508.4	0.20347234	0.19981365	
1508.6	0.20339404	0.19979355	
1508.8	0.20312477	0.19977344	
1509	0.20314573	0.19975334	
1509.2	0.20269568	0.19973324	
1509.4	0.20291251	0.19971314	
1509.6	0.20280862	0.19969304	
1509.8	0.20259758	0.19967295	
1510	0.20280092	0.19965286	
1510.2	0.20304422	0.19963276	
1510.4	0.20347948	0.19961268	
1510.6	0.20371364	0.19959259	
1510.8	0.20374814	0.19957251	
1511	0.20432508	0.19955242	
1511.2	0.20464548	0.19953234	
1511.4	0.20427154	0.19951226	
1511.6	0.20426229	0.19949219	
1511.8	0.2035256	0.19947211	
1512	0.20264658	0.19945204	
1512.2	0.20212717	0.19943197	
1512.4	0.20184542	0.1994119	
1512.6	0.201502	0.19939183	
1512.8	0.20063906	0.19937177	
1513	0.2000229	0.19935171	
1513.2	0.19982741	0.19933165	
1513.4	0.20033953	0.19931159	
1513.6	0.20032099	0.19929153	
1513.8	0.2000604	0.19927148	
1514	0.2004256	0.19925143	
1514.2	0.20093509	0.19923138	
1514.4	0.20131827	0.19921133	
1514.6	0.2019317	0.19919128	
1514.8	0.20208852	0.19917124	
1515	0.20249895	0.1991512	
1515.2	0.20297068	0.19913116	
1515.4	0.20268957	0.19911112	
1515.6	0.20244845	0.19909108	
1515.8	0.2016471	0.19907105	
1516	0.20095442	0.19905101	
1516.2	0.20071322	0.19903098	
1516.4	0.20041046	0.19901096	
1516.6	0.20021972	0.19899093	
1516.8	0.1997818	0.19897091	
1517	0.19940364	0.19895088	
1517.2	0.19971211	0.19893086	
1517.4	0.19955538	0.19891085	
1517.6	0.1995409	0.19889083	
1517.8	0.19948871	0.19887082	
1518	0.20003484	0.1988508	
1518.2	0.20042237	0.19883079	
1518.4	0.20072121	0.19881079	
1518.6	0.2009214	0.19879078	
1518.8	0.2014188	0.19877078	
1519	0.20168706	0.19875077	
1519.2	0.20209922	0.19873077	
1519.4	0.20219479	0.19871078	
1519.6	0.20245056	0.19869078	
1519.8	0.20245153	0.19867079	
1520	0.20231205	0.1986508	
1520.2	0.20254383	0.19863081	
1520.4	0.20294629	0.19861082	
1520.6	0.20311227	0.19859083	
1520.8	0.20273752	0.19857085	
1521	0.20199708	0.19855087	
1521.2	0.2022461	0.19853089	
1521.4	0.20210772	0.19851091	
1521.6	0.20212273	0.19849093	
1521.8	0.20157561	0.19847096	
1522	0.20163204	0.19845099	
1522.2	0.20185769	0.19843102	
1522.4	0.20212947	0.19841105	
1522.6	0.20191014	0.19839108	
1522.8	0.20194049	0.19837112	
1523	0.20176366	0.19835116	
1523.2	0.20222892	0.1983312	
1523.4	0.20216975	0.19831124	
1523.6	0.20225834	0.19829129	
1523.8	0.20199301	0.19827133	
1524	0.20153247	0.19825138	
1524.2	0.20158318	0.19823143	
1524.4	0.20113443	0.19821148	
1524.6	0.20032628	0.19819154	
1524.8	0.19984392	0.19817159	
1525	0.19976043	0.19815165	
1525.2	0.19995648	0.19813171	
1525.4	0.19965298	0.19811178	
1525.6	0.19966645	0.19809184	
1525.8	0.19915175	0.19807191	
1526	0.19942167	0.19805197	
1526.2	0.20050463	0.19803205	
1526.4	0.20050371	0.19801212	
1526.6	0.20041697	0.19799219	
1526.8	0.2006611	0.19797227	
1527	0.2012554	0.19795235	
1527.2	0.20181651	0.19793243	
1527.4	0.20120713	0.19791251	
1527.6	0.20137171	0.19789259	
1527.8	0.20174554	0.19787268	
1528	0.20196153	0.19785277	
1528.2	0.20154644	0.19783286	
1528.4	0.20078607	0.19781295	
1528.6	0.20018307	0.19779305	
1528.8	0.19981986	0.19777314	
1529	0.19933486	0.19775324	
1529.2	0.19893885	0.19773334	
1529.4	0.19813454	0.19771344	
1529.6	0.1980173	0.19769355	
1529.8	0.19767139	0.19767366	
1530	0.19805207	0.19765376	
1530.2	0.19790835	0.19763387	
1530.4	0.19782046	0.19761399	
1530.6	0.19759612	0.1975941	
1530.8	0.19803405	0.19757422	
1531	0.19839427	0.19755434	
1531.2	0.19875131	0.19753446	
1531.4	0.1981608	0.19751458	
1531.6	0.19883992	0.1974947	
1531.8	0.19924237	0.19747483	
1532	0.19896044	0.19745496	
1532.2	0.19848172	0.19743509	
1532.4	0.19834989	0.19741522	
1532.6	0.19807401	0.19739536	
1532.8	0.19789109	0.19737549	
1533	0.19796659	0.19735563	
1533.2	0.19792208	0.19733577	
1533.4	0.19761847	0.19731592	
1533.6	0.1978213	0.19729606	
1533.8	0.1977904	0.19727621	
1534	0.19753688	0.19725635	
1534.2	0.19693438	0.19723651	
1534.4	0.19693228	0.19721666	
1534.6	0.19666551	0.19719681	
1534.8	0.197397	0.19717697	
1535	0.197784	0.19715713	
1535.2	0.19770881	0.19713729	
1535.4	0.19743172	0.19711745	
1535.6	0.19810172	0.19709761	
1535.8	0.19852429	0.19707778	
1536	0.19845261	0.19705795	
1536.2	0.19880327	0.19703812	
1536.4	0.19925006	0.19701829	
1536.6	0.19954141	0.19699847	
1536.8	0.20022717	0.19697864	
1537	0.20050482	0.19695882	
1537.2	0.20067447	0.196939	
1537.4	0.20084243	0.19691918	
1537.6	0.20121643	0.19689937	
1537.8	0.20143915	0.19687956	
1538	0.20091752	0.19685974	
1538.2	0.20017769	0.19683993	
1538.4	0.20011559	0.19682013	
1538.6	0.20031324	0.19680032	
1538.8	0.20004432	0.19678052	
1539	0.1996492	0.19676072	
1539.2	0.19921499	0.19674092	
1539.4	0.19928464	0.19672112	
1539.6	0.19926286	0.19670132	
1539.8	0.1989583	0.19668153	
1540	0.19840966	0.19666174	
1540.2	0.19788523	0.19664195	
1540.4	0.19846066	0.19662216	
1540.6	0.19882963	0.19660237	
1540.8	0.19958114	0.19658259	
1541	0.19954109	0.19656281	
1541.2	0.19993501	0.19654303	
1541.4	0.20009326	0.19652325	
1541.6	0.20053224	0.19650348	
1541.8	0.20010702	0.1964837	
1542	0.19973044	0.19646393	
1542.2	0.19922259	0.19644416	
1542.4	0.19947942	0.19642439	
1542.6	0.19895344	0.19640463	
1542.8	0.19794675	0.19638486	
1543	0.19806338	0.1963651	
1543.2	0.1978456	0.19634534	
1543.4	0.1974602	0.19632558	
1543.6	0.19717107	0.19630583	
1543.8	0.19652994	0.19628607	
1544	0.19588201	0.19626632	
1544.2	0.19599201	0.19624657	
1544.4	0.19701354	0.19622682	
1544.6	0.1968006	0.19620708	
1544.8	0.19694616	0.19618733	
1545	0.19635274	0.19616759	
1545.2	0.19641718	0.19614785	
1545.4	0.19649799	0.19612812	
1545.6	0.19625315	0.19610838	
1545.8	0.19611577	0.19608865	
1546	0.19617694	0.19606891	
1546.2	0.19596658	0.19604918	
1546.4	0.19640602	0.19602946	
1546.6	0.19652078	0.19600973	
1546.8	0.19622771	0.19599	
1547	0.19743351	0.19597028	
1547.2	0.19718305	0.19595056	
1547.4	0.19733948	0.19593084	
1547.6	0.19732278	0.19591113	
1547.8	0.19726555	0.19589141	
1548	0.19697149	0.1958717	
1548.2	0.19736149	0.19585199	
1548.4	0.19688996	0.19583228	
1548.6	0.19619376	0.19581258	
1548.8	0.19631603	0.19579287	
1549	0.19651341	0.19577317	
1549.2	0.19623121	0.19575347	
1549.4	0.19611891	0.19573377	
1549.6	0.19600651	0.19571408	
1549.8	0.19662817	0.19569438	
1550	0.19665803	0.19567469	
1550.2	0.19736091	0.195655	
1550.4	0.19806915	0.19563531	
1550.6	0.19793174	0.19561562	
1550.8	0.19807409	0.19559594	
1551	0.19894311	0.19557626	
1551.2	0.19882339	0.19555658	
1551.4	0.19966372	0.1955369	
1551.6	0.19903721	0.19551722	
1551.8	0.19887077	0.19549755	
1552	0.19827124	0.19547788	
1552.2	0.19777058	0.1954582	
1552.4	0.1973323	0.19543854	
1552.6	0.19686591	0.19541887	
1552.8	0.19729638	0.19539921	
1553	0.19714627	0.19537954	
1553.2	0.19649456	0.19535988	
1553.4	0.19661879	0.19534022	
1553.6	0.19641588	0.19532057	
1553.8	0.19645839	0.19530091	
1554	0.19632156	0.19528126	
1554.2	0.19657651	0.19526161	
1554.4	0.19649035	0.19524196	
1554.6	0.19667845	0.19522231	
1554.8	0.19712016	0.19520267	
1555	0.19737972	0.19518303	
1555.2	0.19725377	0.19516338	
1555.4	0.19736525	0.19514375	
1555.6	0.19627093	0.19512411	
1555.8	0.19622187	0.19510447	
1556	0.19613907	0.19508484	
1556.2	0.19537137	0.19506521	
1556.4	0.19524793	0.19504558	
1556.6	0.19499315	0.19502595	
1556.8	0.19583682	0.19500633	
1557	0.19546513	0.19498671	
1557.2	0.19514331	0.19496708	
1557.4	0.19492792	0.19494747	
1557.6	0.19514756	0.19492785	
1557.8	0.1955858	0.19490823	
1558	0.19544058	0.19488862	
1558.2	0.19577727	0.19486901	
1558.4	0.1961568	0.1948494	
1558.6	0.19644222	0.19482979	
1558.8	0.1964961	0.19481019	
1559	0.1966365	0.19479058	
1559.2	0.1966395	0.19477098	
1559.4	0.19666616	0.19475138	
1559.6	0.19642289	0.19473178	
1559.8	0.19611278	0.19471219	
1560	0.19598676	0.1946926	
1560.2	0.19576494	0.194673	
1560.4	0.19589955	0.19465341	
1560.6	0.19618458	0.19463383	
1560.8	0.19667321	0.19461424	
1561	0.19648642	0.19459466	
1561.2	0.19618606	0.19457508	
1561.4	0.19600356	0.1945555	
1561.6	0.1960237	0.19453592	
1561.8	0.1959364	0.19451634	
1562	0.19561197	0.19449677	
1562.2	0.19589953	0.1944772	
1562.4	0.1958686	0.19445763	
1562.6	0.19579777	0.19443806	
1562.8	0.19563313	0.19441849	
1563	0.19510445	0.19439893	
1563.2	0.19498471	0.19437937	
1563.4	0.19480722	0.19435981	
1563.6	0.19461588	0.19434025	
1563.8	0.19444937	0.19432069	
1564	0.19479664	0.19430114	
1564.2	0.19495452	0.19428159	
1564.4	0.19463909	0.19426204	
1564.6	0.19470753	0.19424249	
1564.8	0.19417568	0.19422294	
1565	0.19421654	0.1942034	
1565.2	0.19411432	0.19418386	
1565.4	0.19434348	0.19416432	
1565.6	0.19485154	0.19414478	
1565.8	0.19556112	0.19412524	
1566	0.19570144	0.19410571	
1566.2	0.19562101	0.19408617	
1566.4	0.19569376	0.19406664	
1566.6	0.19551811	0.19404712	
1566.8	0.19536389	0.19402759	
1567	0.1956826	0.19400806	
1567.2	0.19631023	0.19398854	
1567.4	0.19675408	0.19396902	
1567.6	0.19653885	0.1939495	
1567.8	0.19651892	0.19392999	
1568	0.19635401	0.19391047	
1568.2	0.19587713	0.19389096	
1568.4	0.19522947	0.19387145	
1568.6	0.19487454	0.19385194	
1568.8	0.19453079	0.19383243	
1569	0.19511765	0.19381293	
1569.2	0.19499959	0.19379342	
1569.4	0.19481087	0.19377392	
1569.6	0.1948551	0.19375442	
1569.8	0.19504032	0.19373493	
1570	0.19497059	0.19371543	
1570.2	0.19439177	0.19369594	
1570.4	0.19429375	0.19367645	
1570.6	0.19417637	0.19365696	
1570.8	0.19409913	0.19363747	
1571	0.1940671	0.19361799	
1571.2	0.19445716	0.1935985	
1571.4	0.19427175	0.19357902	
1571.6	0.19356622	0.19355954	
1571.8	0.19373165	0.19354006	
1572	0.19333673	0.19352059	
1572.2	0.19322215	0.19350111	
1572.4	0.19292498	0.19348164	
1572.6	0.19323747	0.19346217	
1572.8	0.19307644	0.19344271	
1573	0.1932832	0.19342324	
1573.2	0.19298417	0.19340378	
1573.4	0.19337743	0.19338431	
1573.6	0.19337676	0.19336485	
1573.8	0.19323491	0.1933454	
1574	0.19276868	0.19332594	
1574.2	0.19215302	0.19330649	
1574.4	0.19215872	0.19328703	
1574.6	0.19204295	0.19326758	
1574.8	0.19198396	0.19324814	
1575	0.19214419	0.19322869	
1575.2	0.19233999	0.19320925	
1575.4	0.19205739	0.1931898	
1575.6	0.19200271	0.19317036	
1575.8	0.19239237	0.19315092	
1576	0.19214432	0.19313149	
1576.2	0.19230426	0.19311205	
1576.4	0.1927407	0.19309262	
1576.6	0.19325381	0.19307319	
1576.8	0.1935491	0.19305376	
1577	0.19404176	0.19303434	
1577.2	0.19378868	0.19301491	
1577.4	0.19397189	0.19299549	
1577.6	0.19282597	0.19297607	
1577.8	0.192581	0.19295665	
1578	0.19247275	0.19293723	
1578.2	0.19261111	0.19291782	
1578.4	0.19266819	0.1928984	
1578.6	0.19252677	0.19287899	
1578.8	0.19225769	0.19285958	
1579	0.19205801	0.19284018	
1579.2	0.1914362	0.19282077	
1579.4	0.19128109	0.19280137	
1579.6	0.19114979	0.19278197	
1579.8	0.19103798	0.19276257	
1580	0.19103437	0.19274317	
1580.2	0.19110206	0.19272378	
1580.4	0.19151035	0.19270438	
1580.6	0.19149029	0.19268499	
1580.8	0.19222642	0.1926656	
1581	0.19267139	0.19264621	
1581.2	0.19257645	0.19262683	
1581.4	0.19240337	0.19260744	
1581.6	0.1923066	0.19258806	
1581.8	0.19311108	0.19256868	
1582	0.19313976	0.19254931	
1582.2	0.19322755	0.19252993	
1582.4	0.19311138	0.19251056	
1582.6	0.19304719	0.19249118	
1582.8	0.19296774	0.19247181	
1583	0.19284276	0.19245245	
1583.2	0.19241471	0.19243308	
1583.4	0.19198136	0.19241372	
1583.6	0.19214047	0.19239435	
1583.8	0.19190321	0.19237499	
1584	0.19105933	0.19235563	
1584.2	0.19048392	0.19233628	
1584.4	0.19025397	0.19231692	
1584.6	0.1902576	0.19229757	
1584.8	0.19068809	0.19227822	
1585	0.19103019	0.19225887	
1585.2	0.19097396	0.19223953	
1585.4	0.19115977	0.19222018	
1585.6	0.1913584	0.19220084	
1585.8	0.19145159	0.1921815	
1586	0.19124358	0.19216216	
1586.2	0.191077	0.19214282	
1586.4	0.19101545	0.19212349	
1586.6	0.19111555	0.19210415	
1586.8	0.19112792	0.19208482	
1587	0.19091637	0.19206549	
1587.2	0.19069292	0.19204617	
1587.4	0.19057358	0.19202684	
1587.6	0.19079204	0.19200752	
1587.8	0.19051258	0.1919882	
1588	0.19019764	0.19196888	
1588.2	0.19064425	0.19194956	
1588.4	0.19072968	0.19193024	
1588.6	0.19107637	0.19191093	
1588.8	0.19131453	0.19189162	
1589	0.19213857	0.19187231	
1589.2	0.19263146	0.191853	
1589.4	0.19290115	0.1918337	
1589.6	0.19283046	0.19181439	
1589.8	0.19269266	0.19179509	
1590	0.1928184	0.19177579	
1590.2	0.19208687	0.19175649	
1590.4	0.19209562	0.1917372	
1590.6	0.19171484	0.1917179	
1590.8	0.19208935	0.19169861	
1591	0.19153268	0.19167932	
1591.2	0.19149107	0.19166003	
1591.4	0.19182628	0.19164075	
1591.6	0.19115317	0.19162146	
1591.8	0.19083491	0.19160218	
1592	0.19077745	0.1915829	
1592.2	0.19075624	0.19156362	
1592.4	0.1906167	0.19154434	
1592.6	0.19058119	0.19152507	
1592.8	0.19019395	0.1915058	
1593	0.19073397	0.19148652	
1593.2	0.19036301	0.19146726	
1593.4	0.19010265	0.19144799	
1593.6	0.19000156	0.19142872	
1593.8	0.18919667	0.19140946	
1594	0.18906618	0.1913902	
1594.2	0.18833365	0.19137094	
1594.4	0.18844385	0.19135168	
1594.6	0.18831383	0.19133243	
1594.8	0.18912795	0.19131317	
1595	0.18948742	0.19129392	
1595.2	0.18994106	0.19127467	
1595.4	0.19019557	0.19125543	
1595.6	0.19012943	0.19123618	
1595.8	0.19100276	0.19121694	
1596	0.19108546	0.19119769	
1596.2	0.19115303	0.19117845	
1596.4	0.19066821	0.19115922	
1596.6	0.19091756	0.19113998	
1596.8	0.19078429	0.19112075	
1597	0.19121049	0.19110151	
1597.2	0.19105582	0.19108228	
1597.4	0.19089319	0.19106306	
1597.6	0.19108356	0.19104383	
1597.8	0.19036724	0.19102461	
1598	0.18997752	0.19100538	
1598.2	0.19008862	0.19098616	
1598.4	0.18952929	0.19096694	
1598.6	0.18970132	0.19094773	
1598.8	0.19027812	0.19092851	
1599	0.19063824	0.1909093	
1599.2	0.19082023	0.19089009	
1599.4	0.19091437	0.19087088	
1599.6	0.19099099	0.19085167	
1599.8	0.19059955	0.19083247	
1600	0.18977646	0.19081327	
1600.2	0.18969891	0.19079406	
1600.4	0.18925864	0.19077487	
1600.6	0.18926061	0.19075567	
1600.8	0.18859239	0.19073647	
1601	0.18807024	0.19071728	
1601.2	0.18739	0.19069809	
1601.4	0.18731684	0.1906789	
1601.6	0.18737344	0.19065971	
1601.8	0.18709048	0.19064052	
1602	0.1869817	0.19062134	
1602.2	0.1872319	0.19060216	
1602.4	0.18672636	0.19058298	
1602.6	0.1871519	0.1905638	
1602.8	0.18764306	0.19054463	
1603	0.18800674	0.19052545	
1603.2	0.18836689	0.19050628	
1603.4	0.1882224	0.19048711	
1603.6	0.18792205	0.19046794	
1603.8	0.18828447	0.19044877	
1604	0.18843149	0.19042961	
1604.2	0.18831245	0.19041045	
1604.4	0.18777742	0.19039129	
1604.6	0.18698444	0.19037213	
1604.8	0.18662546	0.19035297	
1605	0.18589292	0.19033382	
1605.2	0.18586337	0.19031466	
1605.4	0.18725787	0.19029551	
1605.6	0.18753207	0.19027636	
1605.8	0.18802936	0.19025722	
1606	0.18877846	0.19023807	
1606.2	0.18847285	0.19021893	
1606.4	0.188292	0.19019979	
1606.6	0.18807102	0.19018065	
1606.8	0.18834453	0.19016151	
1607	0.18795318	0.19014237	
1607.2	0.1877693	0.19012324	
1607.4	0.18738308	0.19010411	
1607.6	0.18736566	0.19008498	
1607.8	0.18718242	0.19006585	
1608	0.18669203	0.19004672	
1608.2	0.18666166	0.1900276	
1608.4	0.18687836	0.19000848	
1608.6	0.18676032	0.18998936	
1608.8	0.18694939	0.18997024	
1609	0.1871574	0.18995112	
1609.2	0.18813641	0.18993201	
1609.4	0.1890885	0.1899129	
1609.6	0.18943079	0.18989379	
1609.8	0.18919787	0.18987468	
1610	0.18946591	0.18985557	
1610.2	0.18871204	0.18983647	
1610.4	0.18848101	0.18981736	
1610.6	0.18831457	0.18979826	
1610.8	0.18791095	0.18977916	
1611	0.1873665	0.18976007	
1611.2	0.18725524	0.18974097	
1611.4	0.18740373	0.18972188	
1611.6	0.18770488	0.18970279	
1611.8	0.18739476	0.1896837	
1612	0.18770158	0.18966461	
1612.2	0.18799935	0.18964552	
1612.4	0.18808967	0.18962644	
1612.6	0.18769253	0.18960736	
1612.8	0.18773098	0.18958828	
1613	0.18746457	0.1895692	
1613.2	0.18758208	0.18955013	
1613.4	0.1874053	0.18953105	
1613.6	0.18702349	0.18951198	
1613.8	0.18665422	0.18949291	
1614	0.18675872	0.18947384	
1614.2	0.18646379	0.18945477	
1614.4	0.18600274	0.18943571	
1614.6	0.18593116	0.18941665	
1614.8	0.18594835	0.18939759	
1615	0.18609202	0.18937853	
1615.2	0.18648977	0.18935947	
1615.4	0.18720247	0.18934042	
1615.6	0.18746173	0.18932136	
1615.8	0.18752376	0.18930231	
1616	0.1873842	0.18928326	
1616.2	0.18773535	0.18926422	
1616.4	0.18807357	0.18924517	
1616.6	0.1878161	0.18922613	
1616.8	0.18836258	0.18920709	
1617	0.18831338	0.18918805	
1617.2	0.18830464	0.18916901	
1617.4	0.18790697	0.18914997	
1617.6	0.18761711	0.18913094	
1617.8	0.18773579	0.18911191	
1618	0.1873868	0.18909288	
1618.2	0.18708145	0.18907385	
1618.4	0.18686759	0.18905482	
1618.6	0.18665186	0.1890358	
1618.8	0.18642572	0.18901678	
1619	0.18547419	0.18899776	
1619.2	0.18603129	0.18897874	
1619.4	0.18612325	0.18895972	
1619.6	0.18576843	0.18894071	
1619.8	0.18513649	0.18892169	
1620	0.18537478	0.18890268	
1620.2	0.18592418	0.18888367	
1620.4	0.185956	0.18886467	
1620.6	0.18600283	0.18884566	
1620.8	0.18692609	0.18882666	
1621	0.18634383	0.18880766	
1621.2	0.18637841	0.18878866	
1621.4	0.1863022	0.18876966	
1621.6	0.18632408	0.18875067	
1621.8	0.18694235	0.18873167	
1622	0.1872514	0.18871268	
1622.2	0.18733516	0.18869369	
1622.4	0.18744012	0.1886747	
1622.6	0.18711946	0.18865572	
1622.8	0.18713846	0.18863673	
1623	0.1872278	0.18861775	
1623.2	0.18769881	0.18859877	
1623.4	0.1868853	0.18857979	
1623.6	0.18625261	0.18856082	
1623.8	0.18516253	0.18854184	
1624	0.18542996	0.18852287	
1624.2	0.18494156	0.1885039	
1624.4	0.18459757	0.18848493	
1624.6	0.18461594	0.18846596	
1624.8	0.18473003	0.188447	
1625	0.18439983	0.18842803	
1625.2	0.1839407	0.18840907	
1625.4	0.18363131	0.18839011	
1625.6	0.18356749	0.18837116	
1625.8	0.18407934	0.1883522	
1626	0.18378148	0.18833325	
1626.2	0.18389797	0.1883143	
1626.4	0.18399572	0.18829535	
1626.6	0.18405964	0.1882764	
1626.8	0.18485618	0.18825745	
1627	0.18509582	0.18823851	
1627.2	0.18511581	0.18821957	
1627.4	0.18527032	0.18820063	
1627.6	0.18548723	0.18818169	
1627.8	0.18503152	0.18816275	
1628	0.18559053	0.18814382	
1628.2	0.18548204	0.18812489	
1628.4	0.18566722	0.18810595	
1628.6	0.18620929	0.18808703	
1628.8	0.18593932	0.1880681	
1629	0.18596421	0.18804917	
1629.2	0.18531187	0.18803025	
1629.4	0.18563985	0.18801133	
1629.6	0.18502393	0.18799241	
1629.8	0.18501146	0.18797349	
1630	0.18521779	0.18795458	
1630.2	0.1855805	0.18793567	
1630.4	0.18503203	0.18791675	
1630.6	0.18481993	0.18789784	
1630.8	0.18488296	0.18787894	
1631	0.18456443	0.18786003	
1631.2	0.18473523	0.18784113	
1631.4	0.18459378	0.18782222	
1631.6	0.18450839	0.18780332	
1631.8	0.18455626	0.18778443	
1632	0.18496979	0.18776553	
1632.2	0.18485004	0.18774663	
1632.4	0.18472626	0.18772774	
1632.6	0.18509999	0.18770885	
1632.8	0.18457813	0.18768996	
1633	0.18482912	0.18767108	
1633.2	0.18482055	0.18765219	
1633.4	0.18516619	0.18763331	
1633.6	0.18562979	0.18761443	
1633.8	0.18562223	0.18759555	
1634	0.18573551	0.18757667	
1634.2	0.18535254	0.18755779	
1634.4	0.18433283	0.18753892	
1634.6	0.18424014	0.18752005	
1634.8	0.18394828	0.18750118	
1635	0.18425876	0.18748231	
1635.2	0.18442771	0.18746345	
1635.4	0.18442552	0.18744458	
1635.6	0.18458563	0.18742572	
1635.8	0.18465083	0.18740686	
1636	0.18419182	0.187388	
1636.2	0.18376541	0.18736914	
1636.4	0.18339341	0.18735029	
1636.6	0.18375959	0.18733144	
1636.8	0.18349125	0.18731259	
1637	0.18376897	0.18729374	
1637.2	0.18405643	0.18727489	
1637.4	0.18472554	0.18725605	
1637.6	0.18493763	0.1872372	
1637.8	0.18418624	0.18721836	
1638	0.18420361	0.18719952	
1638.2	0.18446773	0.18718068	
1638.4	0.18403338	0.18716185	
1638.6	0.18419973	0.18714302	
1638.8	0.18396545	0.18712418	
1639	0.18390721	0.18710535	
1639.2	0.18402674	0.18708653	
1639.4	0.183696	0.1870677	
1639.6	0.18312152	0.18704887	
1639.8	0.18261968	0.18703005	
1640	0.18209686	0.18701123	
1640.2	0.18253111	0.18699241	
1640.4	0.18246162	0.1869736	
1640.6	0.18252731	0.18695478	
1640.8	0.18215043	0.18693597	
1641	0.18178955	0.18691716	
1641.2	0.18183955	0.18689835	
1641.4	0.18243726	0.18687954	
1641.6	0.1821929	0.18686074	
1641.8	0.18213832	0.18684193	
1642	0.18227121	0.18682313	
1642.2	0.18192052	0.18680433	
1642.4	0.18113888	0.18678553	
1642.6	0.18150545	0.18676674	
1642.8	0.18171574	0.18674794	
1643	0.18154831	0.18672915	
1643.2	0.18229254	0.18671036	
1643.4	0.18224424	0.18669157	
1643.6	0.18219782	0.18667279	
1643.8	0.18242002	0.186654	
1644	0.18265769	0.18663522	
1644.2	0.18301233	0.18661644	
1644.4	0.18294613	0.18659766	
1644.6	0.18287876	0.18657888	
1644.8	0.18289799	0.18656011	
1645	0.18304702	0.18654134	
1645.2	0.18299597	0.18652256	
1645.4	0.18316306	0.1865038	
1645.6	0.18296622	0.18648503	
1645.8	0.18316606	0.18646626	
1646	0.18218103	0.1864475	
1646.2	0.18168453	0.18642874	
1646.4	0.18147849	0.18640998	
1646.6	0.18145268	0.18639122	
1646.8	0.18128349	0.18637246	
1647	0.18120974	0.18635371	
1647.2	0.1813509	0.18633496	
1647.4	0.18146619	0.18631621	
1647.6	0.18082621	0.18629746	
1647.8	0.1806683	0.18627871	
1648	0.18040709	0.18625997	
1648.2	0.18070856	0.18624122	
1648.4	0.1809121	0.18622248	
1648.6	0.18120124	0.18620374	
1648.8	0.18156003	0.186185	
1649	0.18209669	0.18616627	
1649.2	0.18155972	0.18614754	
1649.4	0.18201287	0.1861288	
1649.6	0.18187392	0.18611007	
1649.8	0.18205937	0.18609135	
1650	0.18191226	0.18607262	
1650.2	0.18215958	0.1860539	
1650.4	0.18230705	0.18603517	
1650.6	0.18261473	0.18601645	
1650.8	0.18272531	0.18599774	
1651	0.18326284	0.18597902	
1651.2	0.18328802	0.1859603	
1651.4	0.18326109	0.18594159	
1651.6	0.18231575	0.18592288	
1651.8	0.18261929	0.18590417	
1652	0.18302556	0.18588546	
1652.2	0.18321299	0.18586676	
1652.4	0.1832946	0.18584806	
1652.6	0.18308329	0.18582935	
1652.8	0.18243397	0.18581065	
1653	0.18218444	0.18579196	
1653.2	0.18129596	0.18577326	
1653.4	0.18166506	0.18575457	
1653.6	0.18094669	0.18573587	
1653.8	0.18072621	0.18571718	
1654	0.18056805	0.1856985	
1654.2	0.18009865	0.18567981	
1654.4	0.18013587	0.18566112	
1654.6	0.18015243	0.18564244	
1654.8	0.18012409	0.18562376	
1655	0.18086821	0.18560508	
1655.2	0.18110351	0.18558641	
1655.4	0.18147952	0.18556773	
1655.6	0.18151217	0.18554906	
1655.8	0.1825104	0.18553039	
1656	0.18314861	0.18551172	
1656.2	0.18298902	0.18549305	
1656.4	0.1834373	0.18547438	
1656.6	0.1833516	0.18545572	
1656.8	0.1834705	0.18543706	
1657	0.18419487	0.1854184	
1657.2	0.18449378	0.18539974	
1657.4	0.1849684	0.18538108	
1657.6	0.18433127	0.18536243	
1657.8	0.18422856	0.18534377	
1658	0.18398513	0.18532512	
1658.2	0.1836695	0.18530647	
1658.4	0.18378598	0.18528783	
1658.6	0.18379403	0.18526918	
1658.8	0.18344011	0.18525054	
1659	0.18324919	0.1852319	
1659.2	0.18287194	0.18521326	
1659.4	0.18233391	0.18519462	
1659.6	0.18098132	0.18517599	
1659.8	0.18081451	0.18515735	
1660	0.1798744	0.18513872	
1660.2	0.17939188	0.18512009	
1660.4	0.1798444	0.18510146	
1660.6	0.18014779	0.18508283	
1660.8	0.18007066	0.18506421	
1661	0.18009779	0.18504559	
1661.2	0.17974414	0.18502697	
1661.4	0.1800809	0.18500835	
1661.6	0.18007436	0.18498973	
1661.8	0.18012299	0.18497112	
1662	0.18036856	0.1849525	
1662.2	0.18083238	0.18493389	
1662.4	0.18122595	0.18491528	
1662.6	0.18136384	0.18489667	
1662.8	0.18135985	0.18487807	
1663	0.18120678	0.18485946	
1663.2	0.18134083	0.18484086	
1663.4	0.18122699	0.18482226	
1663.6	0.18070989	0.18480366	
1663.8	0.1806661	0.18478507	
1664	0.18018668	0.18476647	
1664.2	0.18047021	0.18474788	
1664.4	0.18094769	0.18472929	
1664.6	0.18126018	0.1847107	
1664.8	0.18070745	0.18469211	
1665	0.18006984	0.18467353	
1665.2	0.17944818	0.18465494	
1665.4	0.17906369	0.18463636	
1665.6	0.17865514	0.18461778	
1665.8	0.17855315	0.18459921	
1666	0.17879672	0.18458063	
1666.2	0.17912575	0.18456206	
1666.4	0.17964632	0.18454348	
1666.6	0.18010781	0.18452491	
1666.8	0.17990412	0.18450635	
1667	0.18012432	0.18448778	
1667.2	0.18052363	0.18446921	
1667.4	0.1806467	0.18445065	
1667.6	0.18043134	0.18443209	
1667.8	0.18027245	0.18441353	
1668	0.18063178	0.18439497	
1668.2	0.18094456	0.18437642	
1668.4	0.18109559	0.18435787	
1668.6	0.18077215	0.18433931	
1668.8	0.17988037	0.18432076	
1669	0.17916111	0.18430222	
1669.2	0.17821053	0.18428367	
1669.4	0.17779021	0.18426513	
1669.6	0.17751196	0.18424658	
1669.8	0.17801082	0.18422804	
1670	0.17833551	0.18420951	
1670.2	0.17893769	0.18419097	
1670.4	0.17889055	0.18417243	
1670.6	0.17920135	0.1841539	
1670.8	0.17929502	0.18413537	
1671	0.1793269	0.18411684	
1671.2	0.17901136	0.18409831	
1671.4	0.17923007	0.18407979	
1671.6	0.17943683	0.18406126	
1671.8	0.17919515	0.18404274	
1672	0.17980194	0.18402422	
1672.2	0.17957572	0.18400571	
1672.4	0.17965238	0.18398719	
1672.6	0.17929666	0.18396868	
1672.8	0.17918755	0.18395016	
1673	0.17904159	0.18393165	
1673.2	0.17923627	0.18391314	
1673.4	0.17912658	0.18389464	
1673.6	0.17931686	0.18387613	
1673.8	0.1796698	0.18385763	
1674	0.1795312	0.18383913	
1674.2	0.17945493	0.18382063	
1674.4	0.17886192	0.18380213	
1674.6	0.17888711	0.18378363	
1674.8	0.17843734	0.18376514	
1675	0.17769295	0.18374665	
1675.2	0.17749943	0.18372816	
1675.4	0.17785671	0.18370967	
1675.6	0.17788954	0.18369118	
1675.8	0.17815188	0.1836727	
1676	0.17873828	0.18365422	
1676.2	0.1789855	0.18363574	
1676.4	0.17882006	0.18361726	
1676.6	0.17910662	0.18359878	
1676.8	0.17920334	0.18358031	
1677	0.17921896	0.18356183	
1677.2	0.17969324	0.18354336	
1677.4	0.17965912	0.18352489	
1677.6	0.18015251	0.18350642	
1677.8	0.17975455	0.18348796	
1678	0.18015731	0.18346949	
1678.2	0.18017016	0.18345103	
1678.4	0.18029413	0.18343257	
1678.6	0.18025718	0.18341411	
1678.8	0.1798292	0.18339566	
1679	0.17938937	0.1833772	
1679.2	0.17926799	0.18335875	
1679.4	0.17953597	0.1833403	
1679.6	0.17964888	0.18332185	
1679.8	0.1801566	0.1833034	
1680	0.17992581	0.18328496	
1680.2	0.17993863	0.18326651	
1680.4	0.17919588	0.18324807	
1680.6	0.17932418	0.18322963	
1680.8	0.17876541	0.18321119	
1681	0.17893395	0.18319276	
1681.2	0.17962444	0.18317432	
1681.4	0.17999712	0.18315589	
1681.6	0.1802538	0.18313746	
1681.8	0.18049507	0.18311903	
1682	0.18105658	0.1831006	
1682.2	0.18159305	0.18308218	
1682.4	0.18151384	0.18306376	
1682.6	0.18104367	0.18304533	
1682.8	0.18048124	0.18302691	
1683	0.18076543	0.1830085	
1683.2	0.18007972	0.18299008	
1683.4	0.18001868	0.18297167	
1683.6	0.17932419	0.18295326	
1683.8	0.17843518	0.18293484	
1684	0.17791415	0.18291644	
1684.2	0.17737408	0.18289803	
1684.4	0.17675159	0.18287963	
1684.6	0.17684376	0.18286122	
1684.8	0.17702524	0.18284282	
1685	0.17728214	0.18282442	
1685.2	0.17766546	0.18280603	
1685.4	0.17771501	0.18278763	
1685.6	0.17832121	0.18276924	
1685.8	0.1787797	0.18275084	
1686	0.17900489	0.18273245	
1686.2	0.17951471	0.18271407	
1686.4	0.17957638	0.18269568	
1686.6	0.18007344	0.1826773	
1686.8	0.18014759	0.18265891	
1687	0.18054474	0.18264053	
1687.2	0.17969963	0.18262215	
1687.4	0.17965507	0.18260378	
1687.6	0.17940674	0.1825854	
1687.8	0.17969664	0.18256703	
1688	0.17984675	0.18254866	
1688.2	0.17960045	0.18253029	
1688.4	0.18000457	0.18251192	
1688.6	0.18015158	0.18249356	
1688.8	0.1802461	0.18247519	
1689	0.17975004	0.18245683	
1689.2	0.1791307	0.18243847	
1689.4	0.1784834	0.18242011	
1689.6	0.17809295	0.18240175	
1689.8	0.17751718	0.1823834	
1690	0.17705298	0.18236505	
1690.2	0.17671699	0.1823467	
1690.4	0.17665795	0.18232835	
1690.6	0.17673433	0.18231	
1690.8	0.17701346	0.18229165	
1691	0.17755717	0.18227331	
1691.2	0.17747157	0.18225497	
1691.4	0.17769236	0.18223663	
1691.6	0.17815584	0.18221829	
1691.8	0.17851888	0.18219995	
1692	0.17882377	0.18218162	
1692.2	0.17941518	0.18216329	
1692.4	0.18019702	0.18214496	
1692.6	0.18039406	0.18212663	
1692.8	0.18086196	0.1821083	
1693	0.18051888	0.18208997	
1693.2	0.17974614	0.18207165	
1693.4	0.17933931	0.18205333	
1693.6	0.1794335	0.18203501	
1693.8	0.17940783	0.18201669	
1694	0.1788778	0.18199838	
1694.2	0.17837708	0.18198006	
1694.4	0.1783762	0.18196175	
1694.6	0.17814352	0.18194344	
1694.8	0.17792975	0.18192513	
1695	0.17776418	0.18190682	
1695.2	0.17751494	0.18188852	
1695.4	0.17721913	0.18187022	
1695.6	0.17704756	0.18185192	
1695.8	0.17676219	0.18183362	
1696	0.17695892	0.18181532	
1696.2	0.17656408	0.18179702	
1696.4	0.17707088	0.18177873	
1696.6	0.17713274	0.18176044	
1696.8	0.17739758	0.18174215	
1697	0.17694454	0.18172386	
1697.2	0.17671526	0.18170557	
1697.4	0.17738049	0.18168729	
1697.6	0.17781527	0.181669	
1697.8	0.17774262	0.18165072	
1698	0.1775957	0.18163244	
1698.2	0.17756738	0.18161417	
1698.4	0.17778892	0.18159589	
1698.6	0.17744559	0.18157762	
1698.8	0.17742875	0.18155935	
1699	0.17790645	0.18154108	
1699.2	0.17747495	0.18152281	
1699.4	0.17718393	0.18150454	
1699.6	0.17659161	0.18148628	
1699.8	0.17628051	0.18146801	
1700	0.17614818	0.18144975	
1700.2	0.17598131	0.18143149	
1700.4	0.17631249	0.18141324	
1700.6	0.17609074	0.18139498	
1700.8	0.17585902	0.18137673	
1701	0.17617201	0.18135848	
1701.2	0.17655707	0.18134023	
1701.4	0.17707078	0.18132198	
1701.6	0.17705478	0.18130373	
1701.8	0.17695925	0.18128549	
1702	0.17721385	0.18126725	
1702.2	0.17759466	0.18124901	
1702.4	0.17819259	0.18123077	
1702.6	0.17837501	0.18121253	
1702.8	0.17864892	0.1811943	
1703	0.17887297	0.18117606	
1703.2	0.17900227	0.18115783	
1703.4	0.17897036	0.1811396	
1703.6	0.17911343	0.18112137	
1703.8	0.17912393	0.18110315	
1704	0.17959239	0.18108492	
1704.2	0.17967615	0.1810667	
1704.4	0.17924072	0.18104848	
1704.6	0.17877194	0.18103026	
1704.8	0.17867608	0.18101205	
1705	0.17899472	0.18099383	
1705.2	0.17882556	0.18097562	
1705.4	0.17892372	0.18095741	
1705.6	0.17849437	0.1809392	
1705.8	0.17815936	0.18092099	
1706	0.17805116	0.18090278	
1706.2	0.17821858	0.18088458	
1706.4	0.17832413	0.18086638	
1706.6	0.17795603	0.18084818	
1706.8	0.17765206	0.18082998	
1707	0.1775629	0.18081178	
1707.2	0.17714999	0.18079359	
1707.4	0.17653144	0.1807754	
1707.6	0.17633143	0.18075721	
1707.8	0.17558546	0.18073902	
1708	0.17601339	0.18072083	
1708.2	0.17530463	0.18070264	
1708.4	0.17479298	0.18068446	
1708.6	0.17494762	0.18066628	
1708.8	0.17536472	0.1806481	
1709	0.17569933	0.18062992	
1709.2	0.17629193	0.18061174	
1709.4	0.17638388	0.18059357	
1709.6	0.17644342	0.1805754	
1709.8	0.17642652	0.18055722	
1710	0.1767634	0.18053906	
1710.2	0.17757495	0.18052089	
1710.4	0.17801421	0.18050272	
1710.6	0.17795269	0.18048456	
1710.8	0.17862759	0.1804664	
1711	0.17886889	0.18044824	
1711.2	0.17839749	0.18043008	
1711.4	0.17842452	0.18041192	
1711.6	0.1782181	0.18039377	
1711.8	0.17824107	0.18037562	
1712	0.1786106	0.18035746	
1712.2	0.17834407	0.18033932	
1712.4	0.17859498	0.18032117	
1712.6	0.17867836	0.18030302	
1712.8	0.17822212	0.18028488	
1713	0.17828652	0.18026674	
1713.2	0.17763351	0.1802486	
1713.4	0.17729169	0.18023046	
1713.6	0.17701761	0.18021232	
1713.8	0.1767112	0.18019419	
1714	0.17660706	0.18017606	
1714.2	0.17685605	0.18015793	
1714.4	0.17643408	0.1801398	
1714.6	0.17634695	0.18012167	
1714.8	0.17606137	0.18010354	
1715	0.1758013	0.18008542	
1715.2	0.1759597	0.1800673	
1715.4	0.17605021	0.18004918	
1715.6	0.17591778	0.18003106	
1715.8	0.1757249	0.18001295	
1716	0.1763033	0.17999483	
1716.2	0.17708094	0.17997672	
1716.4	0.17738066	0.17995861	
1716.6	0.17757091	0.1799405	
1716.8	0.17736492	0.17992239	
1717	0.17741536	0.17990429	
1717.2	0.17713715	0.17988618	
1717.4	0.17736417	0.17986808	
1717.6	0.17693842	0.17984998	
1717.8	0.17687276	0.17983188	
1718	0.17612326	0.17981379	
1718.2	0.17601725	0.17979569	
1718.4	0.17549385	0.1797776	
1718.6	0.17518499	0.17975951	
1718.8	0.17463866	0.17974142	
1719	0.1750133	0.17972333	
1719.2	0.17533256	0.17970525	
1719.4	0.1748301	0.17968717	
1719.6	0.17449131	0.17966908	
1719.8	0.17477042	0.17965101	
1720	0.17520211	0.17963293	
1720.2	0.1750697	0.17961485	
1720.4	0.17532975	0.17959678	
1720.6	0.17547624	0.1795787	
1720.8	0.17545949	0.17956063	
1721	0.17539388	0.17954256	
1721.2	0.17566271	0.1795245	
1721.4	0.17565416	0.17950643	
1721.6	0.17562987	0.17948837	
1721.8	0.17585684	0.17947031	
1722	0.17527091	0.17945225	
1722.2	0.1754724	0.17943419	
1722.4	0.17534573	0.17941613	
1722.6	0.17526488	0.17939808	
1722.8	0.17505488	0.17938003	
1723	0.17502654	0.17936198	
1723.2	0.17524312	0.17934393	
1723.4	0.17504295	0.17932588	
1723.6	0.17504421	0.17930784	
1723.8	0.17507226	0.17928979	
1724	0.17481775	0.17927175	
1724.2	0.17497622	0.17925371	
1724.4	0.17492843	0.17923567	
1724.6	0.17473595	0.17921764	
1724.8	0.17502535	0.1791996	
1725	0.17496668	0.17918157	
1725.2	0.17505857	0.17916354	
1725.4	0.17483016	0.17914551	
1725.6	0.17520149	0.17912748	
1725.8	0.17522127	0.17910946	
1726	0.17505733	0.17909143	
1726.2	0.17528208	0.17907341	
1726.4	0.17525428	0.17905539	
1726.6	0.17494495	0.17903738	
1726.8	0.17503605	0.17901936	
1727	0.17536459	0.17900135	
1727.2	0.17553049	0.17898333	
1727.4	0.1757429	0.17896532	
1727.6	0.1755433	0.17894731	
1727.8	0.17535217	0.17892931	
1728	0.17554296	0.1789113	
1728.2	0.17529203	0.1788933	
1728.4	0.17464182	0.1788753	
1728.6	0.17527058	0.1788573	
1728.8	0.17521361	0.1788393	
1729	0.17427272	0.1788213	
1729.2	0.17383457	0.17880331	
1729.4	0.17364069	0.17878531	
1729.6	0.17407973	0.17876732	
1729.8	0.17440407	0.17874933	
1730	0.17450732	0.17873135	
1730.2	0.17479496	0.17871336	
1730.4	0.17503781	0.17869538	
1730.6	0.17477484	0.1786774	
1730.8	0.1754764	0.17865942	
1731	0.17548794	0.17864144	
1731.2	0.1756122	0.17862346	
1731.4	0.17623431	0.17860549	
1731.6	0.17622686	0.17858751	
1731.8	0.1763779	0.17856954	
1732	0.17608217	0.17855157	
1732.2	0.17614037	0.17853361	
1732.4	0.17602289	0.17851564	
1732.6	0.17621639	0.17849768	
1732.8	0.17546559	0.17847972	
1733	0.1746392	0.17846176	
1733.2	0.17463166	0.1784438	
1733.4	0.17473247	0.17842584	
1733.6	0.17493209	0.17840789	
1733.8	0.17521533	0.17838993	
1734	0.17511665	0.17837198	
1734.2	0.17504177	0.17835403	
1734.4	0.17533772	0.17833609	
1734.6	0.17522109	0.17831814	
1734.8	0.17573924	0.1783002	
1735	0.17591751	0.17828226	
1735.2	0.17574398	0.17826432	
1735.4	0.17619097	0.17824638	
1735.6	0.17553318	0.17822844	
1735.8	0.17516582	0.17821051	
1736	0.17477007	0.17819257	
1736.2	0.17499789	0.17817464	
1736.4	0.17476234	0.17815671	
1736.6	0.17479145	0.17813878	
1736.8	0.17462235	0.17812086	
1737	0.17441121	0.17810293	
1737.2	0.1742641	0.17808501	
1737.4	0.17426517	0.17806709	
1737.6	0.17400833	0.17804917	
1737.8	0.17396403	0.17803126	
1738	0.17407991	0.17801334	
1738.2	0.17397407	0.17799543	
1738.4	0.17481034	0.17797752	
1738.6	0.17440569	0.17795961	
1738.8	0.17412186	0.1779417	
1739	0.17429639	0.17792379	
1739.2	0.17405644	0.17790589	
1739.4	0.17434373	0.17788799	
1739.6	0.17385205	0.17787009	
1739.8	0.17408656	0.17785219	
1740	0.17413729	0.17783429	
1740.2	0.17471925	0.1778164	
1740.4	0.17527555	0.1777985	
1740.6	0.1748854	0.17778061	
1740.8	0.17453638	0.17776272	
1741	0.17440525	0.17774483	
1741.2	0.17403583	0.17772695	
1741.4	0.17385431	0.17770906	
1741.6	0.17393282	0.17769118	
1741.8	0.17359458	0.1776733	
1742	0.17341467	0.17765542	
1742.2	0.17312806	0.17763755	
1742.4	0.17315414	0.17761967	
1742.6	0.17202604	0.1776018	
1742.8	0.17188563	0.17758392	
1743	0.17246661	0.17756605	
1743.2	0.17235669	0.17754819	
1743.4	0.17307536	0.17753032	
1743.6	0.17377277	0.17751246	
1743.8	0.1740795	0.17749459	
1744	0.17444805	0.17747673	
1744.2	0.1750205	0.17745887	
1744.4	0.17447719	0.17744102	
1744.6	0.17379997	0.17742316	
1744.8	0.17375128	0.17740531	
1745	0.17398784	0.17738745	
1745.2	0.1735875	0.1773696	
1745.4	0.17379348	0.17735176	
1745.6	0.17377052	0.17733391	
1745.8	0.17312831	0.17731606	
1746	0.17344614	0.17729822	
1746.2	0.17324165	0.17728038	
1746.4	0.17317302	0.17726254	
1746.6	0.1728668	0.1772447	
1746.8	0.1732885	0.17722687	
1747	0.17389271	0.17720903	
1747.2	0.17452813	0.1771912	
1747.4	0.17546655	0.17717337	
1747.6	0.17562697	0.17715554	
1747.8	0.17558041	0.17713772	
1748	0.17584368	0.17711989	
1748.2	0.17587672	0.17710207	
1748.4	0.17525616	0.17708425	
1748.6	0.174957	0.17706643	
1748.8	0.1744023	0.17704861	
1749	0.174007	0.17703079	
1749.2	0.17379392	0.17701298	
1749.4	0.17326959	0.17699517	
1749.6	0.17285388	0.17697736	
1749.8	0.17269844	0.17695955	
1750	0.17307625	0.17694174	
1750.2	0.17288853	0.17692393	
1750.4	0.17298406	0.17690613	
1750.6	0.17271529	0.17688833	
1750.8	0.17299834	0.17687053	
1751	0.1729755	0.17685273	
1751.2	0.17331478	0.17683493	
1751.4	0.1730488	0.17681714	
1751.6	0.1732829	0.17679935	
1751.8	0.17369716	0.17678156	
1752	0.17356811	0.17676377	
1752.2	0.17361843	0.17674598	
1752.4	0.17369536	0.17672819	
1752.6	0.17331971	0.17671041	
1752.8	0.17335258	0.17669263	
1753	0.1731703	0.17667485	
1753.2	0.17280083	0.17665707	
1753.4	0.17182915	0.17663929	
1753.6	0.17140406	0.17662152	
1753.8	0.17176613	0.17660375	
1754	0.17204231	0.17658597	
1754.2	0.17220132	0.1765682	
1754.4	0.17203692	0.17655044	
1754.6	0.17167232	0.17653267	
1754.8	0.17191926	0.17651491	
1755	0.17190463	0.17649714	
1755.2	0.17200229	0.17647938	
1755.4	0.1718809	0.17646163	
1755.6	0.17227035	0.17644387	
1755.8	0.17266941	0.17642611	
1756	0.17257101	0.17640836	
1756.2	0.17319595	0.17639061	
1756.4	0.17329512	0.17637286	
1756.6	0.17275447	0.17635511	
1756.8	0.17258747	0.17633736	
1757	0.17192488	0.17631962	
1757.2	0.17129699	0.17630188	
1757.4	0.1711024	0.17628414	
1757.6	0.17109433	0.1762664	
1757.8	0.1720168	0.17624866	
1758	0.17167279	0.17623092	
1758.2	0.17161333	0.17621319	
1758.4	0.17137916	0.17619546	
1758.6	0.17087894	0.17617773	
1758.8	0.17074567	0.17616	
1759	0.17104493	0.17614227	
1759.2	0.17109788	0.17612455	
1759.4	0.17113298	0.17610683	
1759.6	0.17107279	0.1760891	
1759.8	0.17172077	0.17607138	
1760	0.17159665	0.17605367	
1760.2	0.17162817	0.17603595	
1760.4	0.17139215	0.17601824	
1760.6	0.17123373	0.17600052	
1760.8	0.17142249	0.17598281	
1761	0.17193967	0.1759651	
1761.2	0.17235833	0.1759474	
1761.4	0.1725835	0.17592969	
1761.6	0.172441	0.17591199	
1761.8	0.1728416	0.17589429	
1762	0.17245347	0.17587659	
1762.2	0.17245052	0.17585889	
1762.4	0.17206014	0.17584119	
1762.6	0.17194214	0.1758235	
1762.8	0.17177914	0.17580581	
1763	0.17248591	0.17578812	
1763.2	0.17242797	0.17577043	
1763.4	0.17257172	0.17575274	
1763.6	0.17262274	0.17573505	
1763.8	0.17264719	0.17571737	
1764	0.17217995	0.17569969	
1764.2	0.17184031	0.17568201	
1764.4	0.17153796	0.17566433	
1764.6	0.17135011	0.17564665	
1764.8	0.17149956	0.17562898	
1765	0.17142679	0.1756113	
1765.2	0.17094533	0.17559363	
1765.4	0.17070614	0.17557596	
1765.6	0.17054159	0.17555829	
1765.8	0.17091312	0.17554063	
1766	0.17094106	0.17552296	
1766.2	0.17086523	0.1755053	
1766.4	0.17086996	0.17548764	
1766.6	0.17105644	0.17546998	
1766.8	0.17088708	0.17545232	
1767	0.1715794	0.17543467	
1767.2	0.17161331	0.17541702	
1767.4	0.17193704	0.17539936	
1767.6	0.17189893	0.17538171	
1767.8	0.17164971	0.17536407	
1768	0.17156641	0.17534642	
1768.2	0.17140005	0.17532877	
1768.4	0.17136567	0.17531113	
1768.6	0.1715028	0.17529349	
1768.8	0.17175262	0.17527585	
1769	0.17139472	0.17525821	
1769.2	0.17159343	0.17524058	
1769.4	0.17207124	0.17522294	
1769.6	0.17200507	0.17520531	
1769.8	0.17182874	0.17518768	
1770	0.17176109	0.17517005	
1770.2	0.17165667	0.17515242	
1770.4	0.1717987	0.1751348	
1770.6	0.1719275	0.17511718	
1770.8	0.17193894	0.17509955	
1771	0.17246074	0.17508193	
1771.2	0.17171298	0.17506432	
1771.4	0.17166483	0.1750467	
1771.6	0.17151344	0.17502908	
1771.8	0.17100962	0.17501147	
1772	0.17156644	0.17499386	
1772.2	0.17165742	0.17497625	
1772.4	0.17172092	0.17495864	
1772.6	0.17116267	0.17494104	
1772.8	0.17077769	0.17492343	
1773	0.17059875	0.17490583	
1773.2	0.17107889	0.17488823	
1773.4	0.17138067	0.17487063	
1773.6	0.17095734	0.17485304	
1773.8	0.17069589	0.17483544	
1774	0.17108305	0.17481785	
1774.2	0.17151338	0.17480026	
1774.4	0.17169746	0.17478267	
1774.6	0.17133743	0.17476508	
1774.8	0.17114128	0.17474749	
1775	0.17086755	0.17472991	
1775.2	0.17034279	0.17471233	
1775.4	0.16994025	0.17469474	
1775.6	0.16943417	0.17467716	
1775.8	0.16939938	0.17465959	
1776	0.16936972	0.17464201	
1776.2	0.16873712	0.17462444	
1776.4	0.16799027	0.17460687	
1776.6	0.16754169	0.1745893	
1776.8	0.16722483	0.17457173	
1777	0.16802032	0.17455416	
1777.2	0.16831682	0.1745366	
1777.4	0.16852637	0.17451903	
1777.6	0.16802481	0.17450147	
1777.8	0.16837088	0.17448391	
1778	0.16829301	0.17446635	
1778.2	0.1684512	0.1744488	
1778.4	0.16852865	0.17443124	
1778.6	0.16828745	0.17441369	
1778.8	0.16865743	0.17439614	
1779	0.1691025	0.17437859	
1779.2	0.1689348	0.17436104	
1779.4	0.1691069	0.1743435	
1779.6	0.17002428	0.17432595	
1779.8	0.17063743	0.17430841	
1780	0.17087874	0.17429087	
1780.2	0.1710833	0.17427333	
1780.4	0.17117547	0.1742558	
1780.6	0.1714138	0.17423826	
1780.8	0.17167885	0.17422073	
1781	0.17250686	0.1742032	
1781.2	0.17281138	0.17418567	
1781.4	0.1732471	0.17416814	
1781.6	0.17323907	0.17415061	
1781.8	0.17362521	0.17413309	
1782	0.17329613	0.17411556	
1782.2	0.17337753	0.17409804	
1782.4	0.17335002	0.17408052	
1782.6	0.17281528	0.17406301	
1782.8	0.1724907	0.17404549	
1783	0.17241088	0.17402798	
1783.2	0.17226879	0.17401047	
1783.4	0.17258892	0.17399296	
1783.6	0.17201156	0.17397545	
1783.8	0.17186299	0.17395794	
1784	0.17115766	0.17394043	
1784.2	0.17056797	0.17392293	
1784.4	0.17031873	0.17390543	
1784.6	0.17009775	0.17388793	
1784.8	0.17081251	0.17387043	
1785	0.17101576	0.17385294	
1785.2	0.17132893	0.17383544	
1785.4	0.17197485	0.17381795	
1785.6	0.17251855	0.17380046	
1785.8	0.1728304	0.17378297	
1786	0.17293372	0.17376548	
1786.2	0.17253272	0.173748	
1786.4	0.17252698	0.17373051	
1786.6	0.17214034	0.17371303	
1786.8	0.17212512	0.17369555	
1787	0.17265729	0.17367807	
1787.2	0.17284024	0.17366059	
1787.4	0.17237464	0.17364312	
1787.6	0.17240633	0.17362565	
1787.8	0.17249793	0.17360817	
1788	0.17227121	0.1735907	
1788.2	0.1721364	0.17357324	
1788.4	0.17189461	0.17355577	
1788.6	0.17187254	0.1735383	
1788.8	0.17178294	0.17352084	
1789	0.17129866	0.17350338	
1789.2	0.1710567	0.17348592	
1789.4	0.17136223	0.17346846	
1789.6	0.17120452	0.17345101	
1789.8	0.17088468	0.17343355	
1790	0.17023347	0.1734161	
1790.2	0.16974117	0.17339865	
1790.4	0.16972024	0.1733812	
1790.6	0.16986303	0.17336376	
1790.8	0.16991841	0.17334631	
1791	0.17005005	0.17332887	
1791.2	0.16958922	0.17331143	
1791.4	0.16941103	0.17329399	
1791.6	0.16963063	0.17327655	
1791.8	0.16972097	0.17325911	
1792	0.1697279	0.17324168	
1792.2	0.16961656	0.17322424	
1792.4	0.16979056	0.17320681	
1792.6	0.16976215	0.17318938	
1792.8	0.16951804	0.17317195	
1793	0.16961531	0.17315453	
1793.2	0.16985568	0.1731371	
1793.4	0.17021992	0.17311968	
1793.6	0.1704381	0.17310226	
1793.8	0.17013602	0.17308484	
1794	0.17038261	0.17306743	
1794.2	0.17073161	0.17305001	
1794.4	0.17064218	0.1730326	
1794.6	0.17074092	0.17301518	
1794.8	0.16973869	0.17299777	
1795	0.1697987	0.17298037	
1795.2	0.16926239	0.17296296	
1795.4	0.16926404	0.17294555	
1795.6	0.1694842	0.17292815	
1795.8	0.16975865	0.17291075	
1796	0.16916694	0.17289335	
1796.2	0.16909439	0.17287595	
1796.4	0.16913961	0.17285856	
1796.6	0.169258	0.17284116	
1796.8	0.16901821	0.17282377	
1797	0.1692697	0.17280638	
1797.2	0.16975861	0.17278899	
1797.4	0.16958006	0.1727716	
1797.6	0.16956716	0.17275422	
1797.8	0.16961574	0.17273683	
1798	0.16976613	0.17271945	
1798.2	0.16941349	0.17270207	
1798.4	0.16880484	0.17268469	
1798.6	0.16819301	0.17266731	
1798.8	0.16758599	0.17264994	
1799	0.16799175	0.17263257	
1799.2	0.16782447	0.17261519	
1799.4	0.16808302	0.17259782	
1799.6	0.16792026	0.17258046	
1799.8	0.16752158	0.17256309	
1800	0.16735702	0.17254572	
1800.2	0.1676101	0.17252836	
1800.4	0.16774783	0.172511	
1800.6	0.16831069	0.17249364	
1800.8	0.16848501	0.17247628	
1801	0.16842463	0.17245893	
1801.2	0.16871456	0.17244157	
1801.4	0.16890899	0.17242422	
1801.6	0.1696937	0.17240687	
1801.8	0.16984206	0.17238952	
1802	0.16934934	0.17237217	
1802.2	0.16921324	0.17235483	
1802.4	0.16899851	0.17233748	
1802.6	0.1691161	0.17232014	
1802.8	0.1696775	0.1723028	
1803	0.17004725	0.17228546	
1803.2	0.17028838	0.17226813	
1803.4	0.17001905	0.17225079	
1803.6	0.16972457	0.17223346	
1803.8	0.16975309	0.17221613	
1804	0.16960518	0.1721988	
1804.2	0.16976233	0.17218147	
1804.4	0.16973774	0.17216414	
1804.6	0.17018207	0.17214682	
1804.8	0.1698295	0.1721295	
1805	0.16951023	0.17211218	
1805.2	0.16959265	0.17209486	
1805.4	0.16973028	0.17207754	
1805.6	0.16932499	0.17206022	
1805.8	0.16852417	0.17204291	
1806	0.1681831	0.1720256	
1806.2	0.16829542	0.17200829	
1806.4	0.16819512	0.17199098	
1806.6	0.16873349	0.17197367	
1806.8	0.16930384	0.17195636	
1807	0.16941199	0.17193906	
1807.2	0.16950073	0.17192176	
1807.4	0.16966849	0.17190446	
1807.6	0.16925549	0.17188716	
1807.8	0.16914352	0.17186986	
1808	0.16890227	0.17185257	
1808.2	0.16899697	0.17183528	
1808.4	0.16901256	0.17181798	
1808.6	0.16865727	0.17180069	
1808.8	0.16865304	0.17178341	
1809	0.16872856	0.17176612	
1809.2	0.16845481	0.17174884	
1809.4	0.16806775	0.17173155	
1809.6	0.16735742	0.17171427	
1809.8	0.16748774	0.17169699	
1810	0.16740708	0.17167972	
1810.2	0.16754314	0.17166244	
1810.4	0.16828116	0.17164517	
1810.6	0.16938528	0.17162789	
1810.8	0.16999013	0.17161062	
1811	0.17022782	0.17159335	
1811.2	0.17041314	0.17157609	
1811.4	0.17064876	0.17155882	
1811.6	0.17035429	0.17154156	
1811.8	0.17053039	0.1715243	
1812	0.17056785	0.17150704	
1812.2	0.17001728	0.17148978	
1812.4	0.16992592	0.17147252	
1812.6	0.17000287	0.17145527	
1812.8	0.1703261	0.17143801	
1813	0.17055157	0.17142076	
1813.2	0.17012583	0.17140351	
1813.4	0.16992217	0.17138626	
1813.6	0.16956987	0.17136902	
1813.8	0.16980932	0.17135177	
1814	0.1690403	0.17133453	
1814.2	0.16927353	0.17131729	
1814.4	0.16941027	0.17130005	
1814.6	0.16913483	0.17128281	
1814.8	0.16878609	0.17126558	
1815	0.16820898	0.17124834	
1815.2	0.1679029	0.17123111	
1815.4	0.16786937	0.17121388	
1815.6	0.16757785	0.17119665	
1815.8	0.16698521	0.17117942	
1816	0.1662696	0.1711622	
1816.2	0.1656798	0.17114497	
1816.4	0.16589946	0.17112775	
1816.6	0.16676252	0.17111053	
1816.8	0.16721312	0.17109331	
1817	0.16738881	0.1710761	
1817.2	0.16724269	0.17105888	
1817.4	0.16777752	0.17104167	
1817.6	0.16757854	0.17102446	
1817.8	0.16764015	0.17100725	
1818	0.16708966	0.17099004	
1818.2	0.16764979	0.17097283	
1818.4	0.16735005	0.17095563	
1818.6	0.16781379	0.17093842	
1818.8	0.16797917	0.17092122	
1819	0.16841214	0.17090402	
1819.2	0.16858935	0.17088683	
1819.4	0.16845255	0.17086963	
1819.6	0.16850364	0.17085244	
1819.8	0.16832533	0.17083524	
1820	0.16805028	0.17081805	
1820.2	0.16832893	0.17080086	
1820.4	0.16863797	0.17078368	
1820.6	0.16901202	0.17076649	
1820.8	0.16899526	0.17074931	
1821	0.16833064	0.17073212	
1821.2	0.1680451	0.17071494	
1821.4	0.16788922	0.17069777	
1821.6	0.16814889	0.17068059	
1821.8	0.16785206	0.17066341	
1822	0.16824943	0.17064624	
1822.2	0.16896506	0.17062907	
1822.4	0.16890136	0.1706119	
1822.6	0.17003838	0.17059473	
1822.8	0.17047151	0.17057756	
1823	0.17106017	0.1705604	
1823.2	0.17114364	0.17054323	
1823.4	0.1710007	0.17052607	
1823.6	0.17112802	0.17050891	
1823.8	0.17066633	0.17049176	
1824	0.17082192	0.1704746	
1824.2	0.17074799	0.17045745	
1824.4	0.17045825	0.17044029	
1824.6	0.17029575	0.17042314	
1824.8	0.16980649	0.17040599	
1825	0.16957887	0.17038884	
1825.2	0.16985666	0.1703717	
1825.4	0.17027236	0.17035455	
1825.6	0.17045652	0.17033741	
1825.8	0.17017069	0.17032027	
1826	0.17007907	0.17030313	
1826.2	0.16985446	0.17028599	
1826.4	0.16987869	0.17026886	
1826.6	0.17050231	0.17025173	
1826.8	0.17019898	0.17023459	
1827	0.17011301	0.17021746	
1827.2	0.16972224	0.17020033	
1827.4	0.1690092	0.17018321	
1827.6	0.16851947	0.17016608	
1827.8	0.16802135	0.17014896	
1828	0.16830903	0.17013184	
1828.2	0.16825451	0.17011472	
1828.4	0.16798916	0.1700976	
1828.6	0.16751737	0.17008048	
1828.8	0.16706216	0.17006337	
1829	0.16734247	0.17004625	
1829.2	0.16745962	0.17002914	
1829.4	0.16691944	0.17001203	
1829.6	0.16629288	0.16999493	
1829.8	0.16600817	0.16997782	
1830	0.16554674	0.16996071	
1830.2	0.16554684	0.16994361	
1830.4	0.16580668	0.16992651	
1830.6	0.16630666	0.16990941	
1830.8	0.16609838	0.16989231	
1831	0.16594667	0.16987522	
1831.2	0.16609831	0.16985812	
1831.4	0.16626191	0.16984103	
1831.6	0.1664453	0.16982394	
1831.8	0.16657107	0.16980685	
1832	0.16671398	0.16978976	
1832.2	0.16719144	0.16977268	
1832.4	0.16672216	0.16975559	
1832.6	0.16654679	0.16973851	
1832.8	0.16715706	0.16972143	
1833	0.16782286	0.16970435	
1833.2	0.16802571	0.16968728	
1833.4	0.16808291	0.1696702	
1833.6	0.16822119	0.16965313	
1833.8	0.16833033	0.16963606	
1834	0.16831167	0.16961899	
1834.2	0.16793016	0.16960192	
1834.4	0.16796632	0.16958485	
1834.6	0.16786195	0.16956779	
1834.8	0.16741426	0.16955072	
1835	0.16757054	0.16953366	
1835.2	0.16742379	0.1695166	
1835.4	0.16718075	0.16949954	
1835.6	0.16709213	0.16948249	
1835.8	0.16678346	0.16946543	
1836	0.16671163	0.16944838	
1836.2	0.16708435	0.16943133	
1836.4	0.16696813	0.16941428	
1836.6	0.16743004	0.16939723	
1836.8	0.16766786	0.16938018	
1837	0.16774033	0.16936314	
1837.2	0.16761507	0.1693461	
1837.4	0.16796212	0.16932906	
1837.6	0.16797009	0.16931202	
1837.8	0.16773136	0.16929498	
1838	0.16746538	0.16927794	
1838.2	0.16667741	0.16926091	
1838.4	0.16609791	0.16924388	
1838.6	0.16629023	0.16922685	
1838.8	0.16628579	0.16920982	
1839	0.16600308	0.16919279	
1839.2	0.16579927	0.16917576	
1839.4	0.1665552	0.16915874	
1839.6	0.16719536	0.16914172	
1839.8	0.16723145	0.1691247	
1840	0.16732866	0.16910768	
1840.2	0.16781651	0.16909066	
1840.4	0.16793989	0.16907365	
1840.6	0.16789815	0.16905663	
1840.8	0.16802581	0.16903962	
1841	0.16822557	0.16902261	
1841.2	0.16820892	0.1690056	
1841.4	0.16856406	0.1689886	
1841.6	0.16855493	0.16897159	
1841.8	0.16804919	0.16895459	
1842	0.16782573	0.16893759	
1842.2	0.16797255	0.16892059	
1842.4	0.16754469	0.16890359	
1842.6	0.16825972	0.16888659	
1842.8	0.16785515	0.1688696	
1843	0.1677638	0.1688526	
1843.2	0.16801443	0.16883561	
1843.4	0.1684905	0.16881862	
1843.6	0.16881607	0.16880164	
1843.8	0.16857297	0.16878465	
1844	0.16833716	0.16876767	
1844.2	0.16838369	0.16875068	
1844.4	0.16750273	0.1687337	
1844.6	0.16701787	0.16871672	
1844.8	0.16689766	0.16869974	
1845	0.16642126	0.16868277	
1845.2	0.16626091	0.16866579	
1845.4	0.16603626	0.16864882	
1845.6	0.16589757	0.16863185	
1845.8	0.16549179	0.16861488	
1846	0.16524327	0.16859791	
1846.2	0.16544242	0.16858095	
1846.4	0.16468592	0.16856399	
1846.6	0.16519623	0.16854702	
1846.8	0.1653844	0.16853006	
1847	0.16545814	0.1685131	
1847.2	0.16550976	0.16849615	
1847.4	0.16601207	0.16847919	
1847.6	0.16630831	0.16846224	
1847.8	0.16608058	0.16844529	
1848	0.16617894	0.16842834	
1848.2	0.16661888	0.16841139	
1848.4	0.16653725	0.16839444	
1848.6	0.16646405	0.16837749	
1848.8	0.16700018	0.16836055	
1849	0.16719106	0.16834361	
1849.2	0.16750553	0.16832667	
1849.4	0.1671543	0.16830973	
1849.6	0.16644372	0.16829279	
1849.8	0.16632368	0.16827586	
1850	0.16612473	0.16825893	
1850.2	0.16609517	0.16824199	
1850.4	0.16614726	0.16822506	
1850.6	0.16640923	0.16820814	
1850.8	0.16686763	0.16819121	
1851	0.16671371	0.16817429	
1851.2	0.1667339	0.16815736	
1851.4	0.16692286	0.16814044	
1851.6	0.16733736	0.16812352	
1851.8	0.16710087	0.1681066	
1852	0.16732038	0.16808969	
1852.2	0.1672279	0.16807277	
1852.4	0.16695523	0.16805586	
1852.6	0.16702093	0.16803895	
1852.8	0.16758849	0.16802204	
1853	0.16720716	0.16800513	
1853.2	0.16676541	0.16798823	
1853.4	0.1662775	0.16797132	
1853.6	0.16583254	0.16795442	
1853.8	0.1661204	0.16793752	
1854	0.16559181	0.16792062	
1854.2	0.16538693	0.16790372	
1854.4	0.16551367	0.16788683	
1854.6	0.16542045	0.16786993	
1854.8	0.16578321	0.16785304	
1855	0.16585452	0.16783615	
1855.2	0.16593319	0.16781926	
1855.4	0.16601741	0.16780237	
1855.6	0.16623866	0.16778549	
1855.8	0.16637942	0.1677686	
1856	0.16693137	0.16775172	
1856.2	0.16667923	0.16773484	
1856.4	0.16680844	0.16771796	
1856.6	0.1669811	0.16770108	
1856.8	0.16676505	0.16768421	
1857	0.16622413	0.16766733	
1857.2	0.16595192	0.16765046	
1857.4	0.16615884	0.16763359	
1857.6	0.16619283	0.16761672	
1857.8	0.16567518	0.16759986	
1858	0.16527002	0.16758299	
1858.2	0.1650168	0.16756613	
1858.4	0.1646906	0.16754927	
1858.6	0.16423416	0.16753241	
1858.8	0.16439027	0.16751555	
1859	0.16425052	0.16749869	
1859.2	0.16399267	0.16748184	
1859.4	0.16413487	0.16746498	
1859.6	0.1642229	0.16744813	
1859.8	0.1643935	0.16743128	
1860	0.16445072	0.16741443	
1860.2	0.16403877	0.16739759	
1860.4	0.16399401	0.16738074	
1860.6	0.16367986	0.1673639	
1860.8	0.16385401	0.16734706	
1861	0.16398803	0.16733022	
1861.2	0.16454591	0.16731338	
1861.4	0.16518557	0.16729654	
1861.6	0.16546119	0.16727971	
1861.8	0.16551836	0.16726287	
1862	0.16568477	0.16724604	
1862.2	0.16589555	0.16722921	
1862.4	0.16610895	0.16721239	
1862.6	0.16623862	0.16719556	
1862.8	0.16694269	0.16717873	
1863	0.16684827	0.16716191	
1863.2	0.16732303	0.16714509	
1863.4	0.16787497	0.16712827	
1863.6	0.16771007	0.16711145	
1863.8	0.1674136	0.16709464	
1864	0.16702772	0.16707782	
1864.2	0.16640061	0.16706101	
1864.4	0.16647955	0.1670442	
1864.6	0.16613375	0.16702739	
1864.8	0.16575107	0.16701058	
1865	0.1650312	0.16699378	
1865.2	0.16488833	0.16697697	
1865.4	0.16440401	0.16696017	
1865.6	0.16440118	0.16694337	
1865.8	0.16433727	0.16692657	
1866	0.16406455	0.16690977	
1866.2	0.16437479	0.16689298	
1866.4	0.16418454	0.16687618	
1866.6	0.16406483	0.16685939	
1866.8	0.16457351	0.1668426	
1867	0.16496191	0.16682581	
1867.2	0.16523895	0.16680902	
1867.4	0.16536549	0.16679224	
1867.6	0.16516705	0.16677545	
1867.8	0.16493067	0.16675867	
1868	0.16473829	0.16674189	
1868.2	0.16529581	0.16672511	
1868.4	0.16538029	0.16670833	
1868.6	0.165075	0.16669156	
1868.8	0.1648615	0.16667478	
1869	0.16473056	0.16665801	
1869.2	0.16487633	0.16664124	
1869.4	0.16477949	0.16662447	
1869.6	0.16491134	0.16660771	
1869.8	0.16508343	0.16659094	
1870	0.16478078	0.16657418	
1870.2	0.16488798	0.16655741	
1870.4	0.16511725	0.16654065	
1870.6	0.16475283	0.1665239	
1870.8	0.16487028	0.16650714	
1871	0.16456105	0.16649038	
1871.2	0.16435745	0.16647363	
1871.4	0.16419843	0.16645688	
1871.6	0.16388736	0.16644013	
1871.8	0.16356544	0.16642338	
1872	0.16401994	0.16640663	
1872.2	0.16433028	0.16638989	
1872.4	0.16458134	0.16637314	
1872.6	0.1655607	0.1663564	
1872.8	0.16541251	0.16633966	
1873	0.16531471	0.16632292	
1873.2	0.16554436	0.16630619	
1873.4	0.16527842	0.16628945	
1873.6	0.16554994	0.16627272	
1873.8	0.16584411	0.16625599	
1874	0.16549476	0.16623926	
1874.2	0.16587329	0.16622253	
1874.4	0.16610205	0.1662058	
1874.6	0.16510239	0.16618908	
1874.8	0.1651208	0.16617235	
1875	0.16473173	0.16615563	
1875.2	0.16498054	0.16613891	
1875.4	0.16452232	0.16612219	
1875.6	0.16424901	0.16610548	
1875.8	0.16437733	0.16608876	
1876	0.16498187	0.16607205	
1876.2	0.16481059	0.16605534	
1876.4	0.16502978	0.16603863	
1876.6	0.16541057	0.16602192	
1876.8	0.1649333	0.16600521	
1877	0.16512769	0.16598851	
1877.2	0.165019	0.16597181	
1877.4	0.1647493	0.1659551	
1877.6	0.16502998	0.1659384	
1877.8	0.1646691	0.16592171	
1878	0.16417789	0.16590501	
1878.2	0.16410633	0.16588832	
1878.4	0.1638984	0.16587162	
1878.6	0.16390878	0.16585493	
1878.8	0.16416979	0.16583824	
1879	0.16384891	0.16582155	
1879.2	0.16449623	0.16580487	
1879.4	0.16483728	0.16578818	
1879.6	0.16489588	0.1657715	
1879.8	0.16527308	0.16575482	
1880	0.16555107	0.16573814	
1880.2	0.16548862	0.16572146	
1880.4	0.16478106	0.16570478	
1880.6	0.16526279	0.16568811	
1880.8	0.16487856	0.16567144	
1881	0.16504668	0.16565477	
1881.2	0.1650896	0.1656381	
1881.4	0.16495302	0.16562143	
1881.6	0.16528954	0.16560476	
1881.8	0.16523208	0.1655881	
1882	0.16493829	0.16557144	
1882.2	0.16526178	0.16555477	
1882.4	0.16540439	0.16553812	
1882.6	0.16539998	0.16552146	
1882.8	0.16537855	0.1655048	
1883	0.16541571	0.16548815	
1883.2	0.16617288	0.16547149	
1883.4	0.16618651	0.16545484	
1883.6	0.16562264	0.16543819	
1883.8	0.1651931	0.16542155	
1884	0.16444318	0.1654049	
1884.2	0.16392618	0.16538826	
1884.4	0.16332173	0.16537161	
1884.6	0.1633697	0.16535497	
1884.8	0.16287852	0.16533833	
1885	0.16283637	0.16532169	
1885.2	0.16269617	0.16530506	
1885.4	0.16231424	0.16528842	
1885.6	0.1628478	0.16527179	
1885.8	0.16278572	0.16525516	
1886	0.16321613	0.16523853	
1886.2	0.16366203	0.1652219	
1886.4	0.16410101	0.16520528	
1886.6	0.16443554	0.16518865	
1886.8	0.16491248	0.16517203	
1887	0.16482148	0.16515541	
1887.2	0.16519465	0.16513879	
1887.4	0.16505559	0.16512217	
1887.6	0.16498649	0.16510556	
1887.8	0.16540743	0.16508894	
1888	0.16527278	0.16507233	
1888.2	0.16532651	0.16505572	
1888.4	0.16499025	0.16503911	
1888.6	0.16452173	0.1650225	
1888.8	0.16427537	0.1650059	
1889	0.16412616	0.16498929	
1889.2	0.1640383	0.16497269	
1889.4	0.16396135	0.16495609	
1889.6	0.16435238	0.16493949	
1889.8	0.16468403	0.16492289	
1890	0.16528111	0.1649063	
1890.2	0.16580211	0.1648897	
1890.4	0.16641481	0.16487311	
1890.6	0.16651936	0.16485652	
1890.8	0.16641009	0.16483993	
1891	0.16629315	0.16482334	
1891.2	0.16663263	0.16480676	
1891.4	0.16655691	0.16479017	
1891.6	0.16674514	0.16477359	
1891.8	0.16683568	0.16475701	
1892	0.16586731	0.16474043	
1892.2	0.1655206	0.16472385	
1892.4	0.16555102	0.16470728	
1892.6	0.16539557	0.1646907	
1892.8	0.16481265	0.16467413	
1893	0.16423803	0.16465756	
1893.2	0.1637515	0.16464099	
1893.4	0.16379048	0.16462442	
1893.6	0.16385851	0.16460786	
1893.8	0.16406198	0.16459129	
1894	0.16397662	0.16457473	
1894.2	0.16399865	0.16455817	
1894.4	0.16385553	0.16454161	
1894.6	0.1636675	0.16452505	
1894.8	0.16391962	0.1645085	
1895	0.16400574	0.16449194	
1895.2	0.16417728	0.16447539	
1895.4	0.16431223	0.16445884	
1895.6	0.16431215	0.16444229	
1895.8	0.16437568	0.16442574	
1896	0.16425476	0.1644092	
1896.2	0.16469166	0.16439265	
1896.4	0.16495262	0.16437611	
1896.6	0.16502664	0.16435957	
1896.8	0.16526455	0.16434303	
1897	0.16482855	0.16432649	
1897.2	0.16525838	0.16430996	
1897.4	0.16562285	0.16429342	
1897.6	0.16561618	0.16427689	
1897.8	0.1656168	0.16426036	
1898	0.16564901	0.16424383	
1898.2	0.16551884	0.1642273	
1898.4	0.16552874	0.16421078	
1898.6	0.16561665	0.16419425	
1898.8	0.16629081	0.16417773	
1899	0.16571262	0.16416121	
1899.2	0.16539414	0.16414469	
1899.4	0.16442297	0.16412817	
1899.6	0.16393804	0.16411166	
1899.8	0.1637033	0.16409514	
1900	0.16301962	0.16407863	
1900.2	0.16312724	0.16406212	
1900.4	0.16311437	0.16404561	
1900.6	0.16273874	0.1640291	
1900.8	0.16236008	0.1640126	
1901	0.16137466	0.16399609	
1901.2	0.16188832	0.16397959	
1901.4	0.16208527	0.16396309	
1901.6	0.16235303	0.16394659	
1901.8	0.16299206	0.16393009	
1902	0.16345534	0.1639136	
1902.2	0.16368377	0.1638971	
1902.4	0.16411846	0.16388061	
1902.6	0.1645296	0.16386412	
1902.8	0.16503022	0.16384763	
1903	0.16450029	0.16383114	
1903.2	0.16429744	0.16381466	
1903.4	0.16466539	0.16379817	
1903.6	0.16525665	0.16378169	
1903.8	0.16481077	0.16376521	
1904	0.16516326	0.16374873	
1904.2	0.16582831	0.16373225	
1904.4	0.16552045	0.16371577	
1904.6	0.16528528	0.1636993	
1904.8	0.16495075	0.16368283	
1905	0.16484687	0.16366636	
1905.2	0.1651113	0.16364989	
1905.4	0.16507608	0.16363342	
1905.6	0.16465807	0.16361695	
1905.8	0.16459957	0.16360049	
1906	0.16423477	0.16358403	
1906.2	0.16396373	0.16356756	
1906.4	0.16328691	0.1635511	
1906.6	0.16320442	0.16353465	
1906.8	0.16256179	0.16351819	
1907	0.16213356	0.16350174	
1907.2	0.16229707	0.16348528	
1907.4	0.16315024	0.16346883	
1907.6	0.16275	0.16345238	
1907.8	0.16259317	0.16343593	
1908	0.16317383	0.16341949	
1908.2	0.16335151	0.16340304	
1908.4	0.16321821	0.1633866	
1908.6	0.16302432	0.16337016	
1908.8	0.16304991	0.16335372	
1909	0.16371143	0.16333728	
1909.2	0.16411234	0.16332085	
1909.4	0.16428302	0.16330441	
1909.6	0.16438162	0.16328798	
1909.8	0.16460033	0.16327155	
1910	0.16500006	0.16325512	
1910.2	0.16481479	0.16323869	
1910.4	0.16468817	0.16322226	
1910.6	0.16516684	0.16320584	
1910.8	0.16449692	0.16318942	
1911	0.1646645	0.16317299	
1911.2	0.16454014	0.16315657	
1911.4	0.16460933	0.16314016	
1911.6	0.1638824	0.16312374	
1911.8	0.16334108	0.16310732	
1912	0.16308066	0.16309091	
1912.2	0.16299546	0.1630745	
1912.4	0.16289552	0.16305809	
1912.6	0.16315545	0.16304168	
1912.8	0.16356504	0.16302528	
1913	0.16360418	0.16300887	
1913.2	0.16335671	0.16299247	
1913.4	0.16345789	0.16297607	
1913.6	0.16312653	0.16295967	
1913.8	0.16304343	0.16294327	
1914	0.16246454	0.16292687	
1914.2	0.16221747	0.16291048	
1914.4	0.162287	0.16289408	
1914.6	0.16213563	0.16287769	
1914.8	0.16123781	0.1628613	
1915	0.16122433	0.16284491	
1915.2	0.16109563	0.16282853	
1915.4	0.16147322	0.16281214	
1915.6	0.16096235	0.16279576	
1915.8	0.16132421	0.16277938	
1916	0.16195086	0.162763	
1916.2	0.16190425	0.16274662	
1916.4	0.16167427	0.16273024	
1916.6	0.16183555	0.16271386	
1916.8	0.16145008	0.16269749	
1917	0.16108707	0.16268112	
1917.2	0.16101321	0.16266475	
1917.4	0.16076384	0.16264838	
1917.6	0.16018521	0.16263201	
1917.8	0.16012584	0.16261565	
1918	0.15957026	0.16259928	
1918.2	0.15996451	0.16258292	
1918.4	0.15960509	0.16256656	
1918.6	0.15954949	0.1625502	
1918.8	0.15923655	0.16253385	
1919	0.15930311	0.16251749	
1919.2	0.15979088	0.16250114	
1919.4	0.16007086	0.16248478	
1919.6	0.15980853	0.16246843	
1919.8	0.16017291	0.16245209	
1920	0.16035717	0.16243574	
1920.2	0.16002989	0.16241939	
1920.4	0.16017909	0.16240305	
1920.6	0.16096341	0.16238671	
1920.8	0.16093443	0.16237037	
1921	0.16088466	0.16235403	
1921.2	0.16104774	0.16233769	
1921.4	0.16133662	0.16232135	
1921.6	0.16139001	0.16230502	
1921.8	0.16189221	0.16228869	
1922	0.16226603	0.16227236	
1922.2	0.16267396	0.16225603	
1922.4	0.16283726	0.1622397	
1922.6	0.16284558	0.16222337	
1922.8	0.16227029	0.16220705	
1923	0.16215207	0.16219073	
1923.2	0.16209423	0.16217441	
1923.4	0.1617173	0.16215809	
1923.6	0.16138265	0.16214177	
1923.8	0.16134121	0.16212545	
1924	0.16142613	0.16210914	
1924.2	0.16167757	0.16209283	
1924.4	0.16201563	0.16207651	
1924.6	0.16249733	0.16206021	
1924.8	0.16167256	0.1620439	
1925	0.1613545	0.16202759	
1925.2	0.16164105	0.16201129	
1925.4	0.16193235	0.16199498	
1925.6	0.16251132	0.16197868	
1925.8	0.16323607	0.16196238	
1926	0.16315926	0.16194609	
1926.2	0.1631859	0.16192979	
1926.4	0.16276903	0.16191349	
1926.6	0.16222137	0.1618972	
1926.8	0.16187075	0.16188091	
1927	0.16158313	0.16186462	
1927.2	0.16111761	0.16184833	
1927.4	0.16142269	0.16183205	
1927.6	0.16108409	0.16181576	
1927.8	0.16128972	0.16179948	
1928	0.16197779	0.1617832	
1928.2	0.16244611	0.16176692	
1928.4	0.1626588	0.16175064	
1928.6	0.16300783	0.16173436	
1928.8	0.16235127	0.16171809	
1929	0.16301877	0.16170181	
1929.2	0.16332016	0.16168554	
1929.4	0.16337668	0.16166927	
1929.6	0.16355019	0.161653	
1929.8	0.1630956	0.16163674	
1930	0.1622501	0.16162047	
1930.2	0.16248977	0.16160421	
1930.4	0.16184648	0.16158795	
1930.6	0.1615589	0.16157169	
1930.8	0.16161656	0.16155543	
1931	0.16105489	0.16153917	
1931.2	0.16122073	0.16152291	
1931.4	0.16179137	0.16150666	
1931.6	0.161553	0.16149041	
1931.8	0.16187702	0.16147416	
1932	0.16219363	0.16145791	
1932.2	0.1615954	0.16144166	
1932.4	0.16155103	0.16142542	
1932.6	0.16136481	0.16140917	
1932.8	0.16107319	0.16139293	
1933	0.16116889	0.16137669	
1933.2	0.16091715	0.16136045	
1933.4	0.16085786	0.16134421	
1933.6	0.16098469	0.16132798	
1933.8	0.1610165	0.16131174	
1934	0.16075553	0.16129551	
1934.2	0.16119408	0.16127928	
1934.4	0.16056718	0.16126305	
1934.6	0.16067421	0.16124682	
1934.8	0.16053907	0.1612306	
1935	0.16012273	0.16121437	
1935.2	0.16065595	0.16119815	
1935.4	0.16019368	0.16118193	
1935.6	0.15979505	0.16116571	
1935.8	0.15975329	0.16114949	
1936	0.15960125	0.16113328	
1936.2	0.15909734	0.16111706	
1936.4	0.15903813	0.16110085	
1936.6	0.15918627	0.16108464	
1936.8	0.15954816	0.16106843	
1937	0.1599538	0.16105222	
1937.2	0.16068533	0.16103601	
1937.4	0.16103043	0.16101981	
1937.6	0.1612331	0.16100361	
1937.8	0.16142429	0.1609874	
1938	0.16132946	0.1609712	
1938.2	0.16169872	0.16095501	
1938.4	0.16172815	0.16093881	
1938.6	0.16140537	0.16092261	
1938.8	0.16106829	0.16090642	
1939	0.16101698	0.16089023	
1939.2	0.16117521	0.16087404	
1939.4	0.16082901	0.16085785	
1939.6	0.16127859	0.16084166	
1939.8	0.1615981	0.16082548	
1940	0.16180821	0.1608093	
1940.2	0.16199025	0.16079311	
1940.4	0.16234352	0.16077693	
1940.6	0.16234421	0.16076075	
1940.8	0.16250145	0.16074458	
1941	0.16268252	0.1607284	
1941.2	0.16266044	0.16071223	
1941.4	0.16255245	0.16069606	
1941.6	0.16251319	0.16067989	
1941.8	0.16321605	0.16066372	
1942	0.16306949	0.16064755	
1942.2	0.16317874	0.16063138	
1942.4	0.16297822	0.16061522	
1942.6	0.16293431	0.16059906	
1942.8	0.16330104	0.1605829	
1943	0.16336324	0.16056674	
1943.2	0.16348973	0.16055058	
1943.4	0.16369217	0.16053442	
1943.6	0.16348284	0.16051827	
1943.8	0.16364565	0.16050212	
1944	0.16335029	0.16048597	
1944.2	0.16287868	0.16046982	
1944.4	0.1627824	0.16045367	
1944.6	0.16234985	0.16043752	
1944.8	0.1627008	0.16042138	
1945	0.16233825	0.16040524	
1945.2	0.16220081	0.16038909	
1945.4	0.16209378	0.16037296	
1945.6	0.16194246	0.16035682	
1945.8	0.16194862	0.16034068	
1946	0.16197726	0.16032455	
1946.2	0.16181317	0.16030841	
1946.4	0.16178627	0.16029228	
1946.6	0.16182299	0.16027615	
1946.8	0.16183435	0.16026002	
1947	0.16164123	0.1602439	
1947.2	0.16122037	0.16022777	
1947.4	0.16086027	0.16021165	
1947.6	0.16053753	0.16019553	
1947.8	0.16071145	0.16017941	
1948	0.16059672	0.16016329	
1948.2	0.16040648	0.16014717	
1948.4	0.16066132	0.16013106	
1948.6	0.16033077	0.16011494	
1948.8	0.16040039	0.16009883	
1949	0.16059018	0.16008272	
1949.2	0.16035911	0.16006661	
1949.4	0.1599069	0.1600505	
1949.6	0.1595869	0.1600344	
1949.8	0.15956485	0.16001829	
1950	0.15978818	0.16000219	
1950.2	0.15919606	0.15998609	
1950.4	0.15898709	0.15996999	
1950.6	0.1588597	0.15995389	
1950.8	0.15868604	0.1599378	
1951	0.1586711	0.1599217	
1951.2	0.15803481	0.15990561	
1951.4	0.15817583	0.15988952	
1951.6	0.1587006	0.15987343	
1951.8	0.15815847	0.15985734	
1952	0.15805243	0.15984126	
1952.2	0.15797814	0.15982517	
1952.4	0.15794557	0.15980909	
1952.6	0.15828171	0.15979301	
1952.8	0.15909761	0.15977693	
1953	0.160012	0.15976085	
1953.2	0.16027246	0.15974477	
1953.4	0.16060928	0.1597287	
1953.6	0.16105362	0.15971263	
1953.8	0.16178176	0.15969656	
1954	0.16168538	0.15968049	
1954.2	0.16169737	0.15966442	
1954.4	0.16194211	0.15964835	
1954.6	0.16200037	0.15963229	
1954.8	0.16190501	0.15961622	
1955	0.16152601	0.15960016	
1955.2	0.16109202	0.1595841	
1955.4	0.16113934	0.15956804	
1955.6	0.16069805	0.15955198	
1955.8	0.16019081	0.15953593	
1956	0.16012658	0.15951988	
1956.2	0.16018336	0.15950382	
1956.4	0.1605799	0.15948777	
1956.6	0.16077729	0.15947172	
1956.8	0.16105824	0.15945568	
1957	0.16115446	0.15943963	
1957.2	0.16173332	0.15942359	
1957.4	0.16170147	0.15940754	
1957.6	0.16247532	0.1593915	
1957.8	0.16294643	0.15937546	
1958	0.16279236	0.15935943	
1958.2	0.16288828	0.15934339	
1958.4	0.16312736	0.15932736	
1958.6	0.16280215	0.15931132	
1958.8	0.16283554	0.15929529	
1959	0.16279141	0.15927926	
1959.2	0.16278845	0.15926323	
1959.4	0.16246349	0.15924721	
1959.6	0.16205057	0.15923118	
1959.8	0.16170554	0.15921516	
1960	0.16136735	0.15919914	
1960.2	0.16124078	0.15918312	
1960.4	0.16134159	0.1591671	
1960.6	0.16076168	0.15915108	
1960.8	0.16060007	0.15913507	
1961	0.16032856	0.15911906	
1961.2	0.16050116	0.15910304	
1961.4	0.16089103	0.15908703	
1961.6	0.16163922	0.15907102	
1961.8	0.16145878	0.15905502	
1962	0.16154628	0.15903901	
1962.2	0.16149204	0.15902301	
1962.4	0.16220442	0.15900701	
1962.6	0.1624025	0.15899101	
1962.8	0.16286153	0.15897501	
1963	0.16283425	0.15895901	
1963.2	0.16231884	0.15894301	
1963.4	0.16183494	0.15892702	
1963.6	0.16148651	0.15891103	
1963.8	0.16159268	0.15889504	
1964	0.16167614	0.15887905	
1964.2	0.16160895	0.15886306	
1964.4	0.16182129	0.15884707	
1964.6	0.16129303	0.15883109	
1964.8	0.16079462	0.15881511	
1965	0.16096567	0.15879912	
1965.2	0.16051376	0.15878315	
1965.4	0.16046293	0.15876717	
1965.6	0.1599967	0.15875119	
1965.8	0.15946329	0.15873522	
1966	0.15922973	0.15871924	
1966.2	0.15926609	0.15870327	
1966.4	0.15940512	0.1586873	
1966.6	0.15922676	0.15867133	
1966.8	0.15908772	0.15865537	
1967	0.1595351	0.1586394	
1967.2	0.15960555	0.15862344	
1967.4	0.15913683	0.15860748	
1967.6	0.1591298	0.15859151	
1967.8	0.15965293	0.15857556	
1968	0.16042909	0.1585596	
1968.2	0.16050933	0.15854364	
1968.4	0.16084008	0.15852769	
1968.6	0.16031303	0.15851174	
1968.8	0.16015814	0.15849579	
1969	0.16015754	0.15847984	
1969.2	0.15928596	0.15846389	
1969.4	0.15907281	0.15844794	
1969.6	0.15914705	0.158432	
1969.8	0.159498	0.15841606	
1970	0.15875682	0.15840012	
1970.2	0.15879647	0.15838418	
1970.4	0.15857623	0.15836824	
1970.6	0.15886774	0.1583523	
1970.8	0.158652	0.15833637	
1971	0.15899231	0.15832043	
1971.2	0.15886379	0.1583045	
1971.4	0.15821185	0.15828857	
1971.6	0.15867467	0.15827265	
1971.8	0.15932548	0.15825672	
1972	0.16015538	0.15824079	
1972.2	0.15993601	0.15822487	
1972.4	0.15986228	0.15820895	
1972.6	0.15907052	0.15819303	
1972.8	0.15917681	0.15817711	
1973	0.15930781	0.15816119	
1973.2	0.15943593	0.15814528	
1973.4	0.15998202	0.15812936	
1973.6	0.16036129	0.15811345	
1973.8	0.16059811	0.15809754	
1974	0.16017012	0.15808163	
1974.2	0.16030889	0.15806572	
1974.4	0.16029861	0.15804982	
1974.6	0.16073507	0.15803391	
1974.8	0.16066762	0.15801801	
1975	0.16085382	0.15800211	
1975.2	0.16068265	0.15798621	
1975.4	0.16084074	0.15797031	
1975.6	0.16141629	0.15795442	
1975.8	0.16146402	0.15793852	
1976	0.16180814	0.15792263	
1976.2	0.16155742	0.15790674	
1976.4	0.1611002	0.15789085	
1976.6	0.16118624	0.15787496	
1976.8	0.16148855	0.15785907	
1977	0.16129541	0.15784319	
1977.2	0.16127727	0.1578273	
1977.4	0.1620047	0.15781142	
1977.6	0.16177167	0.15779554	
1977.8	0.16214359	0.15777966	
1978	0.16212972	0.15776379	
1978.2	0.16178022	0.15774791	
1978.4	0.16157284	0.15773204	
1978.6	0.16150175	0.15771616	
1978.8	0.16092497	0.15770029	
1979	0.1605447	0.15768443	
1979.2	0.1605551	0.15766856	
1979.4	0.16111585	0.15765269	
1979.6	0.16062989	0.15763683	
1979.8	0.1606312	0.15762096	
1980	0.16049959	0.1576051	
1980.2	0.16045474	0.15758924	
1980.4	0.16042571	0.15757339	
1980.6	0.16075116	0.15755753	
1980.8	0.16083595	0.15754168	
1981	0.16091846	0.15752582	
1981.2	0.16100397	0.15750997	
1981.4	0.16154358	0.15749412	
1981.6	0.16105248	0.15747827	
1981.8	0.16160205	0.15746243	
1982	0.16099954	0.15744658	
1982.2	0.16069038	0.15743074	
1982.4	0.16011898	0.1574149	
1982.6	0.15959757	0.15739906	
1982.8	0.15908606	0.15738322	
1983	0.15873203	0.15736738	
1983.2	0.1587892	0.15735154	
1983.4	0.15875315	0.15733571	
1983.6	0.15819355	0.15731988	
1983.8	0.15809868	0.15730405	
1984	0.15798386	0.15728822	
1984.2	0.1584504	0.15727239	
1984.4	0.15865303	0.15725656	
1984.6	0.15896705	0.15724074	
1984.8	0.15910884	0.15722492	
1985	0.15962718	0.1572091	
1985.2	0.15999004	0.15719328	
1985.4	0.16068714	0.15717746	
1985.6	0.1614313	0.15716164	
1985.8	0.16210087	0.15714583	
1986	0.1614159	0.15713001	
1986.2	0.16137565	0.1571142	
1986.4	0.16114273	0.15709839	
1986.6	0.16076838	0.15708258	
1986.8	0.16065462	0.15706678	
1987	0.16019376	0.15705097	
1987.2	0.16073115	0.15703517	
1987.4	0.1602005	0.15701936	
1987.6	0.15998021	0.15700356	
1987.8	0.15977033	0.15698777	
1988	0.16013463	0.15697197	
1988.2	0.15990807	0.15695617	
1988.4	0.15916713	0.15694038	
1988.6	0.15922384	0.15692459	
1988.8	0.15920581	0.15690879	
1989	0.15943199	0.156893	
1989.2	0.15940595	0.15687722	
1989.4	0.15953895	0.15686143	
1989.6	0.1599167	0.15684565	
1989.8	0.16011887	0.15682986	
1990	0.15975292	0.15681408	
1990.2	0.15964127	0.1567983	
1990.4	0.15943651	0.15678252	
1990.6	0.1589395	0.15676675	
1990.8	0.15908601	0.15675097	
1991	0.15885306	0.1567352	
1991.2	0.15886694	0.15671943	
1991.4	0.15850159	0.15670366	
1991.6	0.15880001	0.15668789	
1991.8	0.15922224	0.15667212	
1992	0.15911872	0.15665635	
1992.2	0.15862152	0.15664059	
1992.4	0.15833354	0.15662483	
1992.6	0.15877591	0.15660907	
1992.8	0.15882448	0.15659331	
1993	0.15917451	0.15657755	
1993.2	0.1590412	0.15656179	
1993.4	0.15904464	0.15654604	
1993.6	0.15946811	0.15653029	
1993.8	0.15987967	0.15651454	
1994	0.15969123	0.15649879	
1994.2	0.15917626	0.15648304	
1994.4	0.15922296	0.15646729	
1994.6	0.15921882	0.15645155	
1994.8	0.16006188	0.1564358	
1995	0.15974995	0.15642006	
1995.2	0.15943514	0.15640432	
1995.4	0.15936052	0.15638858	
1995.6	0.15915114	0.15637284	
1995.8	0.15940689	0.15635711	
1996	0.15916431	0.15634138	
1996.2	0.15885337	0.15632564	
1996.4	0.15858124	0.15630991	
1996.6	0.15873479	0.15629418	
1996.8	0.15871597	0.15627846	
1997	0.15837685	0.15626273	
1997.2	0.15801965	0.15624701	
1997.4	0.15782439	0.15623128	
1997.6	0.15811539	0.15621556	
1997.8	0.15902569	0.15619984	
1998	0.15892562	0.15618412	
1998.2	0.15874389	0.15616841	
1998.4	0.15943511	0.15615269	
1998.6	0.15989977	0.15613698	
1998.8	0.16020097	0.15612127	
1999	0.15969549	0.15610556	
1999.2	0.15949529	0.15608985	
1999.4	0.15911993	0.15607414	
1999.6	0.15911653	0.15605844	
1999.8	0.1591924	0.15604273	
2000	0.1584306	0.15602703	
2000.2	0.15760755	0.15601133	
2000.4	0.15698595	0.15599563	
2000.6	0.15753536	0.15597993	
2000.8	0.15751596	0.15596424	
2001	0.15746388	0.15594854	
2001.2	0.15805278	0.15593285	
2001.4	0.15800019	0.15591716	
2001.6	0.15886001	0.15590147	
2001.8	0.15974897	0.15588578	
2002	0.15947101	0.15587009	
2002.2	0.15971604	0.15585441	
2002.4	0.16029273	0.15583873	
2002.6	0.16016902	0.15582304	
2002.8	0.16015378	0.15580736	
2003	0.1604156	0.15579169	
2003.2	0.16037241	0.15577601	
2003.4	0.16077995	0.15576033	
2003.6	0.1609542	0.15574466	
2003.8	0.16031413	0.15572899	
2004	0.15986157	0.15571332	
2004.2	0.15949409	0.15569765	
2004.4	0.15925157	0.15568198	
2004.6	0.15958394	0.15566631	
2004.8	0.15921477	0.15565065	
2005	0.1590702	0.15563499	
2005.2	0.15900761	0.15561933	
2005.4	0.15845798	0.15560367	
2005.6	0.15857707	0.15558801	
2005.8	0.15837112	0.15557235	
2006	0.15809178	0.1555567	
2006.2	0.1582011	0.15554104	
2006.4	0.15785703	0.15552539	
2006.6	0.15750714	0.15550974	
2006.8	0.15774729	0.15549409	
2007	0.15794797	0.15547845	
2007.2	0.15779276	0.1554628	
2007.4	0.1582959	0.15544716	
2007.6	0.15831019	0.15543151	
2007.8	0.15808991	0.15541587	
2008	0.15791699	0.15540023	
2008.2	0.15772191	0.1553846	
2008.4	0.1577346	0.15536896	
2008.6	0.15806305	0.15535333	
2008.8	0.1586729	0.15533769	
2009	0.15879452	0.15532206	
2009.2	0.15877152	0.15530643	
2009.4	0.15916224	0.1552908	
2009.6	0.15918184	0.15527518	
2009.8	0.15917437	0.15525955	
2010	0.15945985	0.15524393	
2010.2	0.15939875	0.15522831	
2010.4	0.15883889	0.15521269	
2010.6	0.15827057	0.15519707	
2010.8	0.15798245	0.15518145	
2011	0.15771334	0.15516583	
2011.2	0.15751218	0.15515022	
2011.4	0.15748165	0.15513461	
2011.6	0.15665937	0.155119	
2011.8	0.15630662	0.15510339	
2012	0.15574428	0.15508778	
2012.2	0.15585081	0.15507217	
2012.4	0.15565794	0.15505657	
2012.6	0.15603148	0.15504097	
2012.8	0.15619886	0.15502536	
2013	0.15669839	0.15500976	
2013.2	0.1570954	0.15499417	
2013.4	0.15746574	0.15497857	
2013.6	0.15696221	0.15496297	
2013.8	0.15692278	0.15494738	
2014	0.15799502	0.15493179	
2014.2	0.15812726	0.1549162	
2014.4	0.15803883	0.15490061	
2014.6	0.15774794	0.15488502	
2014.8	0.15799071	0.15486944	
2015	0.15837289	0.15485385	
2015.2	0.15820966	0.15483827	
2015.4	0.15762088	0.15482269	
2015.6	0.15698925	0.15480711	
2015.8	0.1583572	0.15479153	
2016	0.15802973	0.15477595	
2016.2	0.15826518	0.15476038	
2016.4	0.1583544	0.15474481	
2016.6	0.15889887	0.15472924	
2016.8	0.15893025	0.15471367	
2017	0.15935876	0.1546981	
2017.2	0.1594008	0.15468253	
2017.4	0.15885239	0.15466696	
2017.6	0.15881053	0.1546514	
2017.8	0.15954692	0.15463584	
2018	0.15993485	0.15462028	
2018.2	0.15955287	0.15460472	
2018.4	0.15878409	0.15458916	
2018.6	0.15890973	0.1545736	
2018.8	0.15836517	0.15455805	
2019	0.15803048	0.1545425	
2019.2	0.15748401	0.15452695	
2019.4	0.15724786	0.1545114	
2019.6	0.15680647	0.15449585	
2019.8	0.15753871	0.1544803	
2020	0.15659646	0.15446476	
2020.2	0.15665445	0.15444921	
2020.4	0.15667852	0.15443367	
2020.6	0.15647369	0.15441813	
2020.8	0.15586028	0.15440259	
2021	0.15693857	0.15438706	
2021.2	0.15742743	0.15437152	
2021.4	0.15690396	0.15435599	
2021.6	0.15717296	0.15434045	
2021.8	0.1578506	0.15432492	
2022	0.15741546	0.15430939	
2022.2	0.15772152	0.15429386	
2022.4	0.15745396	0.15427834	
2022.6	0.15734044	0.15426281	
2022.8	0.15673826	0.15424729	
2023	0.15689796	0.15423177	
2023.2	0.1569675	0.15421625	
2023.4	0.15685148	0.15420073	
2023.6	0.15650446	0.15418521	
2023.8	0.15707452	0.1541697	
2024	0.15718151	0.15415418	
2024.2	0.15710239	0.15413867	
2024.4	0.15727508	0.15412316	
2024.6	0.15709749	0.15410765	
2024.8	0.15768639	0.15409214	
2025	0.15869973	0.15407664	
2025.2	0.15831956	0.15406113	
2025.4	0.15728526	0.15404563	
2025.6	0.157063	0.15403013	
2025.8	0.1572539	0.15401463	
2026	0.15679784	0.15399913	
2026.2	0.15668908	0.15398364	
2026.4	0.15669769	0.15396814	
2026.6	0.1562969	0.15395265	
2026.8	0.15684937	0.15393716	
2027	0.15680003	0.15392166	
2027.2	0.156906	0.15390618	
2027.4	0.1569371	0.15389069	
2027.6	0.15707504	0.1538752	
2027.8	0.15721307	0.15385972	
2028	0.15750215	0.15384424	
2028.2	0.15720894	0.15382876	
2028.4	0.15737749	0.15381328	
2028.6	0.15739318	0.1537978	
2028.8	0.15785667	0.15378232	
2029	0.15794027	0.15376685	
2029.2	0.1574129	0.15375137	
2029.4	0.15681795	0.1537359	
2029.6	0.15678475	0.15372043	
2029.8	0.15710513	0.15370496	
2030	0.15673598	0.1536895	
2030.2	0.15673977	0.15367403	
2030.4	0.15722821	0.15365857	
2030.6	0.15696427	0.1536431	
2030.8	0.15764587	0.15362764	
2031	0.15742421	0.15361218	
2031.2	0.15793276	0.15359673	
2031.4	0.15795911	0.15358127	
2031.6	0.15773035	0.15356582	
2031.8	0.15762087	0.15355036	
2032	0.15738376	0.15353491	
2032.2	0.15728761	0.15351946	
2032.4	0.15696431	0.15350401	
2032.6	0.15714598	0.15348857	
2032.8	0.15694756	0.15347312	
2033	0.15646617	0.15345768	
2033.2	0.15588421	0.15344224	
2033.4	0.15592174	0.15342679	
2033.6	0.15594196	0.15341136	
2033.8	0.15568621	0.15339592	
2034	0.15515494	0.15338048	
2034.2	0.15540264	0.15336505	
2034.4	0.15581583	0.15334962	
2034.6	0.15583267	0.15333418	
2034.8	0.15603581	0.15331875	
2035	0.15570436	0.15330333	
2035.2	0.15651557	0.1532879	
2035.4	0.15660579	0.15327247	
2035.6	0.15658585	0.15325705	
2035.8	0.15648967	0.15324163	
2036	0.15613636	0.15322621	
2036.2	0.15664576	0.15321079	
2036.4	0.15684576	0.15319537	
2036.6	0.15725889	0.15317996	
2036.8	0.15734114	0.15316454	
2037	0.15726925	0.15314913	
2037.2	0.15743861	0.15313372	
2037.4	0.15771119	0.15311831	
2037.6	0.15781761	0.1531029	
2037.8	0.15806239	0.1530875	
2038	0.1575954	0.15307209	
2038.2	0.15759864	0.15305669	
2038.4	0.15734093	0.15304129	
2038.6	0.15711322	0.15302588	
2038.8	0.15696694	0.15301049	
2039	0.15678892	0.15299509	
2039.2	0.15724669	0.15297969	
2039.4	0.1565664	0.1529643	
2039.6	0.15634105	0.15294891	
2039.8	0.15589198	0.15293352	
2040	0.15589999	0.15291813	
2040.2	0.15625265	0.15290274	
2040.4	0.15681234	0.15288735	
2040.6	0.15719197	0.15287197	
2040.8	0.15730732	0.15285658	
2041	0.15751624	0.1528412	
2041.2	0.15800002	0.15282582	
2041.4	0.15780348	0.15281044	
2041.6	0.15784366	0.15279507	
2041.8	0.15773543	0.15277969	
2042	0.15721617	0.15276432	
2042.2	0.15718003	0.15274895	
2042.4	0.15732542	0.15273357	
2042.6	0.15729712	0.15271821	
2042.8	0.15741021	0.15270284	
2043	0.15753511	0.15268747	
2043.2	0.15735693	0.15267211	
2043.4	0.1573436	0.15265674	
2043.6	0.15771145	0.15264138	
2043.8	0.15730932	0.15262602	
2044	0.15714575	0.15261066	
2044.2	0.15734131	0.15259531	
2044.4	0.15745845	0.15257995	
2044.6	0.1573203	0.1525646	
2044.8	0.15750372	0.15254925	
2045	0.15783319	0.15253389	
2045.2	0.15720144	0.15251855	
2045.4	0.15620328	0.1525032	
2045.6	0.15632492	0.15248785	
2045.8	0.15654222	0.15247251	
2046	0.15634639	0.15245716	
2046.2	0.15589174	0.15244182	
2046.4	0.15631125	0.15242648	
2046.6	0.15645576	0.15241114	
2046.8	0.15665555	0.15239581	
2047	0.15689153	0.15238047	
2047.2	0.15692754	0.15236514	
2047.4	0.15771919	0.15234981	
2047.6	0.15800855	0.15233448	
2047.8	0.15851414	0.15231915	
2048	0.15899228	0.15230382	
2048.2	0.15925868	0.15228849	
2048.4	0.15923282	0.15227317	
2048.6	0.15934747	0.15225785	
2048.8	0.15942563	0.15224252	
2049	0.15916613	0.1522272	
2049.2	0.15862559	0.15221189	
2049.4	0.15829791	0.15219657	
2049.6	0.15889865	0.15218125	
2049.8	0.15843993	0.15216594	
2050	0.15791627	0.15215063	
2050.2	0.15784966	0.15213532	
2050.4	0.15804066	0.15212001	
2050.6	0.15762825	0.1521047	
2050.8	0.1568425	0.1520894	
2051	0.15713248	0.15207409	
2051.2	0.15770866	0.15205879	
2051.4	0.15785462	0.15204349	
2051.6	0.15808889	0.15202819	
2051.8	0.15801467	0.15201289	
2052	0.15760834	0.15199759	
2052.2	0.15715326	0.1519823	
2052.4	0.15686868	0.151967	
2052.6	0.15615225	0.15195171	
2052.8	0.15573218	0.15193642	
2053	0.15554705	0.15192113	
2053.2	0.15577762	0.15190584	
2053.4	0.15546983	0.15189056	
2053.6	0.15579308	0.15187527	
2053.8	0.15534883	0.15185999	
2054	0.15579886	0.15184471	
2054.2	0.15581518	0.15182943	
2054.4	0.15599948	0.15181415	
2054.6	0.15612078	0.15179887	
2054.8	0.15637737	0.1517836	
2055	0.15668486	0.15176833	
2055.2	0.15642495	0.15175305	
2055.4	0.15602213	0.15173778	
2055.6	0.15599125	0.15172251	
2055.8	0.15571617	0.15170725	
2056	0.15577451	0.15169198	
2056.2	0.15554536	0.15167672	
2056.4	0.15553413	0.15166145	
2056.6	0.15551917	0.15164619	
2056.8	0.15598347	0.15163093	
2057	0.15604669	0.15161567	
2057.2	0.15635538	0.15160042	
2057.4	0.1560708	0.15158516	
2057.6	0.15620146	0.15156991	
2057.8	0.15642544	0.15155466	
2058	0.15675276	0.1515394	
2058.2	0.15699139	0.15152416	
2058.4	0.1571838	0.15150891	
2058.6	0.15751402	0.15149366	
2058.8	0.1570616	0.15147842	
2059	0.15669096	0.15146317	
2059.2	0.1567998	0.15144793	
2059.4	0.15725529	0.15143269	
2059.6	0.15693892	0.15141745	
2059.8	0.15700226	0.15140222	
2060	0.15715122	0.15138698	
2060.2	0.15724379	0.15137175	
2060.4	0.15764887	0.15135652	
2060.6	0.15791436	0.15134129	
2060.8	0.15756025	0.15132606	
2061	0.15739043	0.15131083	
2061.2	0.15748376	0.1512956	
2061.4	0.15741049	0.15128038	
2061.6	0.1577615	0.15126516	
2061.8	0.15799717	0.15124993	
2062	0.15771134	0.15123471	
2062.2	0.15759272	0.1512195	
2062.4	0.1578406	0.15120428	
2062.6	0.15809718	0.15118906	
2062.8	0.15798029	0.15117385	
2063	0.15857272	0.15115864	
2063.2	0.15906404	0.15114343	
2063.4	0.15920155	0.15112822	
2063.6	0.15912969	0.15111301	
2063.8	0.15912616	0.1510978	
2064	0.15950643	0.1510826	
2064.2	0.15922231	0.1510674	
2064.4	0.15898361	0.15105219	
2064.6	0.15827452	0.15103699	
2064.8	0.15758527	0.1510218	
2065	0.15734363	0.1510066	
2065.2	0.15738132	0.1509914	
2065.4	0.15740964	0.15097621	
2065.6	0.15664297	0.15096102	
2065.8	0.15637414	0.15094583	
2066	0.15559975	0.15093064	
2066.2	0.15525468	0.15091545	
2066.4	0.15503553	0.15090026	
2066.6	0.15488566	0.15088508	
2066.8	0.15508485	0.15086989	
2067	0.15535157	0.15085471	
2067.2	0.15548628	0.15083953	
2067.4	0.15596313	0.15082435	
2067.6	0.15595091	0.15080918	
2067.8	0.15601628	0.150794	
2068	0.15711736	0.15077883	
2068.2	0.15650402	0.15076365	
2068.4	0.15703122	0.15074848	
2068.6	0.15692718	0.15073331	
2068.8	0.15738336	0.15071815	
2069	0.15750605	0.15070298	
2069.2	0.15776073	0.15068781	
2069.4	0.15755846	0.15067265	
2069.6	0.15691798	0.15065749	
2069.8	0.15696261	0.15064233	
2070	0.15651282	0.15062717	
2070.2	0.15654636	0.15061201	
2070.4	0.15665936	0.15059686	
2070.6	0.1571761	0.1505817	
2070.8	0.15724479	0.15056655	
2071	0.15675887	0.1505514	
2071.2	0.15703937	0.15053625	
2071.4	0.15684705	0.1505211	
2071.6	0.15649563	0.15050595	
2071.8	0.15672778	0.15049081	
2072	0.15701124	0.15047566	
2072.2	0.15610964	0.15046052	
2072.4	0.15642288	0.15044538	
2072.6	0.15572713	0.15043024	
2072.8	0.15545484	0.15041511	
2073	0.15487471	0.15039997	
2073.2	0.15475202	0.15038484	
2073.4	0.15489917	0.1503697	
2073.6	0.15523603	0.15035457	
2073.8	0.15510105	0.15033944	
2074	0.15590492	0.15032431	
2074.2	0.15612484	0.15030919	
2074.4	0.15666423	0.15029406	
2074.6	0.15690197	0.15027894	
2074.8	0.1569349	0.15026381	
2075	0.15690683	0.15024869	
2075.2	0.15747369	0.15023357	
2075.4	0.15725597	0.15021846	
2075.6	0.1575059	0.15020334	
2075.8	0.15768853	0.15018823	
2076	0.1577068	0.15017311	
2076.2	0.15733135	0.150158	
2076.4	0.15727368	0.15014289	
2076.6	0.15701082	0.15012778	
