# Supplementary material for: CD147 mediates the adsorption of influenza A virus on the cell surface through direct interaction with HA
Source: Front Cell Infect Microbiol. 2025 Aug 29;15:1647283. doi: 10.3389/fcimb.2025.1647283 (PMC12426278; doi:10.3389/fcimb.2025.1647283)
Supplement: Supplementary file 8 [file DataSheet2.zip › raw data-2/Figure 6/Fingure6 D-I/Fingure6 E/Results/F3Results.txt]

Conc1	1.106E-07	
Start1	364.4	
Stop1	2076.6	
Kobs	0.000434657621877977	
Error Kobs	6.22989077353886E-06	
Koff	0	
Error Koff	0	
Time1	Data1	Fit1	
364.4	0.00595211	0	
364.6	0.00586959	0.00004458	
364.8	0.00569896	0.00008912	
365	0.00538301	0.00013364	
365.2	0.00511039	0.00017812	
365.4	0.00507331	0.00022256	
365.6	0.00447826	0.00026698	
365.8	0.00430377	0.00031136	
366	0.00387558	0.00035571	
366.2	0.00383886	0.00040003	
366.4	0.00333678	0.00044431	
366.6	0.00296372	0.00048857	
366.8	0.00305968	0.00053279	
367	0.00320405	0.00057697	
367.2	0.00343105	0.00062113	
367.4	0.00348902	0.00066525	
367.6	0.00325166	0.00070934	
367.8	0.00345539	0.0007534	
368	0.00357096	0.00079743	
368.2	0.00363839	0.00084142	
368.4	0.00373293	0.00088538	
368.6	0.00359676	0.00092931	
368.8	0.00357045	0.00097321	
369	0.00308712	0.00101707	
369.2	0.00333756	0.0010609	
369.4	0.00362979	0.0011047	
369.6	0.00371389	0.00114847	
369.8	0.00426604	0.00119221	
370	0.00446498	0.00123591	
370.2	0.00478185	0.00127958	
370.4	0.00530102	0.00132322	
370.6	0.00592015	0.00136683	
370.8	0.00637205	0.00141041	
371	0.00646013	0.00145395	
371.2	0.00677605	0.00149746	
371.4	0.00733428	0.00154094	
371.6	0.00725607	0.00158439	
371.8	0.00735058	0.00162781	
372	0.00707828	0.00167119	
372.2	0.00742468	0.00171454	
372.4	0.00715196	0.00175786	
372.6	0.00685224	0.00180115	
372.8	0.00607918	0.00184441	
373	0.00511021	0.00188764	
373.2	0.00525459	0.00193083	
373.4	0.00497778	0.00197399	
373.6	0.00437335	0.00201712	
373.8	0.00440302	0.00206022	
374	0.00462808	0.00210329	
374.2	0.00489141	0.00214632	
374.4	0.00544084	0.00218933	
374.6	0.00540113	0.0022323	
374.8	0.00556284	0.00227524	
375	0.00541794	0.00231815	
375.2	0.00636134	0.00236103	
375.4	0.00683666	0.00240388	
375.6	0.00683498	0.00244669	
375.8	0.00683572	0.00248947	
376	0.00699309	0.00253223	
376.2	0.00786857	0.00257495	
376.4	0.00802746	0.00261764	
376.6	0.00839975	0.0026603	
376.8	0.00767822	0.00270292	
377	0.00801046	0.00274552	
377.2	0.00803862	0.00278808	
377.4	0.00835532	0.00283062	
377.6	0.00841255	0.00287312	
377.8	0.00893937	0.00291559	
378	0.00886501	0.00295803	
378.2	0.00867258	0.00300044	
378.4	0.00893684	0.00304281	
378.6	0.00918621	0.00308516	
378.8	0.00964239	0.00312748	
379	0.00941269	0.00316976	
379.2	0.00959681	0.00321201	
379.4	0.00951854	0.00325424	
379.6	0.00890908	0.00329643	
379.8	0.00898087	0.00333859	
380	0.00975287	0.00338072	
380.2	0.00968322	0.00342282	
380.4	0.00956014	0.00346488	
380.6	0.00920773	0.00350692	
380.8	0.00891749	0.00354893	
381	0.00888295	0.0035909	
381.2	0.00833388	0.00363285	
381.4	0.00829632	0.00367476	
381.6	0.00809384	0.00371664	
381.8	0.00777855	0.0037585	
382	0.00761932	0.00380032	
382.2	0.00825245	0.00384211	
382.4	0.00855188	0.00388387	
382.6	0.00838558	0.0039256	
382.8	0.00816405	0.0039673	
383	0.00818408	0.00400896	
383.2	0.00810511	0.0040506	
383.4	0.00840663	0.00409221	
383.6	0.00825067	0.00413379	
383.8	0.0083912	0.00417533	
384	0.00844965	0.00421685	
384.2	0.00834059	0.00425833	
384.4	0.00834882	0.00429979	
384.6	0.00855092	0.00434121	
384.8	0.00850122	0.00438261	
385	0.00826957	0.00442397	
385.2	0.00843853	0.0044653	
385.4	0.00857899	0.00450661	
385.6	0.00908037	0.00454788	
385.8	0.00930456	0.00458912	
386	0.00992176	0.00463033	
386.2	0.0103291	0.00467152	
386.4	0.00989023	0.00471267	
386.6	0.01006913	0.00475379	
386.8	0.01039652	0.00479488	
387	0.01086555	0.00483594	
387.2	0.01062652	0.00487697	
387.4	0.01054598	0.00491798	
387.6	0.01028864	0.00495895	
387.8	0.00974587	0.00499989	
388	0.00961207	0.0050408	
388.2	0.00943038	0.00508168	
388.4	0.00910603	0.00512253	
388.6	0.00842882	0.00516335	
388.8	0.00786438	0.00520414	
389	0.00753577	0.0052449	
389.2	0.00742181	0.00528563	
389.4	0.00707786	0.00532634	
389.6	0.00734169	0.00536701	
389.8	0.00714719	0.00540765	
390	0.00726192	0.00544826	
390.2	0.00658094	0.00548884	
390.4	0.00698527	0.00552939	
390.6	0.00772389	0.00556992	
390.8	0.00857996	0.00561041	
391	0.00894542	0.00565087	
391.2	0.00908339	0.00569131	
391.4	0.00897337	0.00573171	
391.6	0.0094888	0.00577208	
391.8	0.00915583	0.00581243	
392	0.00888171	0.00585274	
392.2	0.00881923	0.00589303	
392.4	0.0090048	0.00593329	
392.6	0.00840643	0.00597351	
392.8	0.00870433	0.00601371	
393	0.00879796	0.00605388	
393.2	0.00922525	0.00609401	
393.4	0.00955306	0.00613412	
393.6	0.01008409	0.0061742	
393.8	0.00947461	0.00621425	
394	0.00988062	0.00625427	
394.2	0.01023904	0.00629426	
394.4	0.01127634	0.00633422	
394.6	0.01154799	0.00637416	
394.8	0.01193122	0.00641406	
395	0.01112288	0.00645393	
395.2	0.01091535	0.00649378	
395.4	0.01075353	0.00653359	
395.6	0.01070827	0.00657338	
395.8	0.01012767	0.00661313	
396	0.0097058	0.00665286	
396.2	0.009797	0.00669256	
396.4	0.00945879	0.00673223	
396.6	0.00875268	0.00677187	
396.8	0.00923284	0.00681148	
397	0.00950469	0.00685106	
397.2	0.009944	0.00689062	
397.4	0.00983954	0.00693014	
397.6	0.01012039	0.00696964	
397.8	0.01034135	0.0070091	
398	0.01106835	0.00704854	
398.2	0.01154969	0.00708795	
398.4	0.01146247	0.00712733	
398.6	0.01137474	0.00716668	
398.8	0.01149066	0.007206	
399	0.0108894	0.00724529	
399.2	0.01166129	0.00728455	
399.4	0.01138276	0.00732379	
399.6	0.01190235	0.007363	
399.8	0.01234912	0.00740217	
400	0.01256574	0.00744132	
400.2	0.01315531	0.00748044	
400.4	0.01311741	0.00751953	
400.6	0.01299806	0.0075586	
400.8	0.0138941	0.00759763	
401	0.01361238	0.00763664	
401.2	0.01318066	0.00767561	
401.4	0.01302683	0.00771456	
401.6	0.01320194	0.00775348	
401.8	0.01338197	0.00779237	
402	0.01324134	0.00783124	
402.2	0.01297353	0.00787007	
402.4	0.01251838	0.00790888	
402.6	0.01200317	0.00794765	
402.8	0.011816	0.0079864	
403	0.01079792	0.00802512	
403.2	0.01104301	0.00806381	
403.4	0.01061159	0.00810248	
403.6	0.01113332	0.00814111	
403.8	0.01106145	0.00817972	
404	0.01111654	0.0082183	
404.2	0.01154853	0.00825685	
404.4	0.01146308	0.00829537	
404.6	0.01133084	0.00833386	
404.8	0.01174512	0.00837233	
405	0.01141646	0.00841077	
405.2	0.0116452	0.00844918	
405.4	0.01221472	0.00848756	
405.6	0.01297031	0.00852591	
405.8	0.01392002	0.00856423	
406	0.0141684	0.00860253	
406.2	0.01480352	0.0086408	
406.4	0.01450049	0.00867904	
406.6	0.01430325	0.00871725	
406.8	0.01447213	0.00875543	
407	0.01395671	0.00879359	
407.2	0.01467581	0.00883172	
407.4	0.01443924	0.00886982	
407.6	0.01428259	0.00890789	
407.8	0.01371856	0.00894594	
408	0.01378746	0.00898395	
408.2	0.01353958	0.00902194	
408.4	0.01309133	0.0090599	
408.6	0.01290266	0.00909784	
408.8	0.01316798	0.00913574	
409	0.01345295	0.00917362	
409.2	0.01389427	0.00921147	
409.4	0.01414879	0.00924929	
409.6	0.01459397	0.00928708	
409.8	0.0147115	0.00932485	
410	0.01375148	0.00936259	
410.2	0.01352148	0.0094003	
410.4	0.01298697	0.00943798	
410.6	0.01304581	0.00947564	
410.8	0.01353418	0.00951327	
411	0.01342	0.00955087	
411.2	0.01389711	0.00958844	
411.4	0.01416013	0.00962598	
411.6	0.0139521	0.0096635	
411.8	0.01372167	0.00970099	
412	0.01420532	0.00973845	
412.2	0.01402731	0.00977589	
412.4	0.01445428	0.0098133	
412.6	0.01479965	0.00985068	
412.8	0.01560049	0.00988803	
413	0.01586042	0.00992536	
413.2	0.01572692	0.00996265	
413.4	0.01503069	0.00999992	
413.6	0.01479096	0.01003717	
413.8	0.01451627	0.01007438	
414	0.01383676	0.01011157	
414.2	0.01367609	0.01014873	
414.4	0.0137516	0.01018587	
414.6	0.01369045	0.01022298	
414.8	0.01437359	0.01026006	
415	0.01450758	0.01029711	
415.2	0.0154347	0.01033413	
415.4	0.01609479	0.01037113	
415.6	0.01616644	0.0104081	
415.8	0.01622233	0.01044505	
416	0.01625746	0.01048196	
416.2	0.01614506	0.01051885	
416.4	0.01622629	0.01055572	
416.6	0.01646113	0.01059255	
416.8	0.01655999	0.01062936	
417	0.01621946	0.01066614	
417.2	0.01628488	0.0107029	
417.4	0.01602362	0.01073963	
417.6	0.01646073	0.01077633	
417.8	0.01650542	0.010813	
418	0.01642699	0.01084965	
418.2	0.01570019	0.01088627	
418.4	0.0157655	0.01092286	
418.6	0.01602348	0.01095943	
418.8	0.01641947	0.01099597	
419	0.01639403	0.01103248	
419.2	0.01638773	0.01106897	
419.4	0.0159926	0.01110542	
419.6	0.01532137	0.01114186	
419.8	0.01492983	0.01117826	
420	0.01521854	0.01121464	
420.2	0.01523212	0.01125099	
420.4	0.01504041	0.01128732	
420.6	0.01484863	0.01132362	
420.8	0.01473775	0.01135989	
421	0.01507485	0.01139614	
421.2	0.01537781	0.01143236	
421.4	0.0154027	0.01146855	
421.6	0.01548649	0.01150472	
421.8	0.01516741	0.01154086	
422	0.01515469	0.01157697	
422.2	0.01497778	0.01161306	
422.4	0.01495332	0.01164912	
422.6	0.01492344	0.01168515	
422.8	0.01470358	0.01172116	
423	0.01455298	0.01175714	
423.2	0.01400254	0.01179309	
423.4	0.0136762	0.01182902	
423.6	0.01377074	0.01186492	
423.8	0.01443377	0.0119008	
424	0.01444692	0.01193665	
424.2	0.01381246	0.01197247	
424.4	0.01332874	0.01200827	
424.6	0.01392563	0.01204404	
424.8	0.01421844	0.01207978	
425	0.01453887	0.0121155	
425.2	0.01453598	0.01215119	
425.4	0.01495752	0.01218685	
425.6	0.01552163	0.01222249	
425.8	0.01543146	0.01225811	
426	0.01591549	0.01229369	
426.2	0.01645252	0.01232926	
426.4	0.01714266	0.01236479	
426.6	0.01750694	0.0124003	
426.8	0.01803329	0.01243578	
427	0.01855626	0.01247124	
427.2	0.01796965	0.01250667	
427.4	0.01829382	0.01254207	
427.6	0.01793731	0.01257745	
427.8	0.01790484	0.01261281	
428	0.01765606	0.01264813	
428.2	0.01751005	0.01268343	
428.4	0.01762352	0.01271871	
428.6	0.01818398	0.01275396	
428.8	0.01725743	0.01278918	
429	0.01755756	0.01282438	
429.2	0.01746624	0.01285955	
429.4	0.01791449	0.0128947	
429.6	0.01785635	0.01292982	
429.8	0.01773038	0.01296491	
430	0.01819213	0.01299998	
430.2	0.01870238	0.01303502	
430.4	0.01905766	0.01307004	
430.6	0.0190517	0.01310503	
430.8	0.01964623	0.01314	
431	0.01951062	0.01317494	
431.2	0.01850875	0.01320985	
431.4	0.01852448	0.01324474	
431.6	0.01768926	0.0132796	
431.8	0.01741829	0.01331444	
432	0.01709702	0.01334925	
432.2	0.01756246	0.01338404	
432.4	0.0176813	0.0134188	
432.6	0.01749262	0.01345354	
432.8	0.01749996	0.01348825	
433	0.01775867	0.01352293	
433.2	0.01778206	0.01355759	
433.4	0.01806664	0.01359222	
433.6	0.01833781	0.01362683	
433.8	0.01888811	0.01366142	
434	0.01937449	0.01369597	
434.2	0.01997378	0.01373051	
434.4	0.02017544	0.01376501	
434.6	0.01995601	0.01379949	
434.8	0.01994026	0.01383395	
435	0.0198425	0.01386838	
435.2	0.01964467	0.01390279	
435.4	0.01967636	0.01393717	
435.6	0.01926385	0.01397152	
435.8	0.01969441	0.01400585	
436	0.02001313	0.01404016	
436.2	0.02042608	0.01407444	
436.4	0.02034334	0.01410869	
436.6	0.02021467	0.01414292	
436.8	0.02037462	0.01417713	
437	0.02010226	0.01421131	
437.2	0.02022178	0.01424546	
437.4	0.02020967	0.01427959	
437.6	0.02078886	0.0143137	
437.8	0.02076478	0.01434777	
438	0.02082018	0.01438183	
438.2	0.02108717	0.01441586	
438.4	0.02045334	0.01444986	
438.6	0.02028901	0.01448384	
438.8	0.02030633	0.0145178	
439	0.02024407	0.01455173	
439.2	0.02000362	0.01458563	
439.4	0.01953703	0.01461951	
439.6	0.01940492	0.01465337	
439.8	0.01920733	0.0146872	
440	0.01846399	0.014721	
440.2	0.01859736	0.01475478	
440.4	0.01859396	0.01478854	
440.6	0.01802708	0.01482227	
440.8	0.01769605	0.01485597	
441	0.01742431	0.01488966	
441.2	0.01754237	0.01492331	
441.4	0.0178747	0.01495694	
441.6	0.01863019	0.01499055	
441.8	0.01833024	0.01502413	
442	0.01884719	0.01505769	
442.2	0.01955693	0.01509123	
442.4	0.01911052	0.01512474	
442.6	0.01932385	0.01515822	
442.8	0.0195852	0.01519168	
443	0.01934213	0.01522511	
443.2	0.01961894	0.01525853	
443.4	0.01938888	0.01529191	
443.6	0.01893991	0.01532527	
443.8	0.01870183	0.01535861	
444	0.01897767	0.01539192	
444.2	0.01917591	0.01542521	
444.4	0.01873589	0.01545848	
444.6	0.01873433	0.01549172	
444.8	0.01825845	0.01552493	
445	0.01799805	0.01555812	
445.2	0.01828361	0.01559129	
445.4	0.01836261	0.01562443	
445.6	0.01856235	0.01565755	
445.8	0.0177745	0.01569064	
446	0.01801874	0.01572371	
446.2	0.01850915	0.01575676	
446.4	0.01810832	0.01578978	
446.6	0.01834048	0.01582277	
446.8	0.01876858	0.01585575	
447	0.01855419	0.01588869	
447.2	0.01905127	0.01592162	
447.4	0.01909295	0.01595452	
447.6	0.01896493	0.01598739	
447.8	0.01965429	0.01602024	
448	0.02027529	0.01605307	
448.2	0.02050108	0.01608588	
448.4	0.02084129	0.01611866	
448.6	0.02049489	0.01615141	
448.8	0.01942448	0.01618414	
449	0.0194695	0.01621685	
449.2	0.01947024	0.01624953	
449.4	0.01917142	0.01628219	
449.6	0.01888673	0.01631483	
449.8	0.01851137	0.01634744	
450	0.01870481	0.01638003	
450.2	0.01914103	0.01641259	
450.4	0.0187703	0.01644513	
450.6	0.01903447	0.01647765	
450.8	0.01975228	0.01651014	
451	0.01947968	0.01654261	
451.2	0.01958905	0.01657505	
451.4	0.0196637	0.01660747	
451.6	0.01967753	0.01663987	
451.8	0.02034006	0.01667224	
452	0.0205857	0.01670459	
452.2	0.02081804	0.01673691	
452.4	0.02052567	0.01676922	
452.6	0.0197311	0.01680149	
452.8	0.02021832	0.01683375	
453	0.02066967	0.01686598	
453.2	0.02070382	0.01689819	
453.4	0.02053509	0.01693037	
453.6	0.0205551	0.01696253	
453.8	0.0208483	0.01699467	
454	0.02092734	0.01702678	
454.2	0.02100039	0.01705887	
454.4	0.02106814	0.01709093	
454.6	0.02096805	0.01712298	
454.8	0.02073535	0.017155	
455	0.01990395	0.01718699	
455.2	0.0200711	0.01721896	
455.4	0.01986523	0.01725091	
455.6	0.01992023	0.01728284	
455.8	0.0199026	0.01731474	
456	0.02000158	0.01734661	
456.2	0.01971123	0.01737847	
456.4	0.01986893	0.0174103	
456.6	0.0199968	0.01744211	
456.8	0.02062232	0.01747389	
457	0.02080773	0.01750565	
457.2	0.02069256	0.01753739	
457.4	0.02014542	0.01756911	
457.6	0.02007425	0.0176008	
457.8	0.02052581	0.01763247	
458	0.02044784	0.01766411	
458.2	0.0200269	0.01769573	
458.4	0.0199349	0.01772733	
458.6	0.0196077	0.01775891	
458.8	0.01949897	0.01779046	
459	0.01980208	0.01782199	
459.2	0.02013032	0.01785349	
459.4	0.02003699	0.01788498	
459.6	0.02012206	0.01791644	
459.8	0.02054977	0.01794787	
460	0.02058886	0.01797929	
460.2	0.02068304	0.01801068	
460.4	0.02163186	0.01804205	
460.6	0.0216947	0.01807339	
460.8	0.0218975	0.01810471	
461	0.0221763	0.01813601	
461.2	0.02183819	0.01816729	
461.4	0.02144602	0.01819854	
461.6	0.02150333	0.01822977	
461.8	0.02174472	0.01826097	
462	0.02113203	0.01829216	
462.2	0.02085872	0.01832332	
462.4	0.02097933	0.01835446	
462.6	0.02152035	0.01838557	
462.8	0.02176816	0.01841667	
463	0.02206598	0.01844774	
463.2	0.02202501	0.01847878	
463.4	0.02190038	0.01850981	
463.6	0.02212443	0.01854081	
463.8	0.02217112	0.01857179	
464	0.02217932	0.01860274	
464.2	0.02272554	0.01863368	
464.4	0.02274772	0.01866459	
464.6	0.02269808	0.01869547	
464.8	0.02244115	0.01872634	
465	0.02234035	0.01875718	
465.2	0.02203928	0.018788	
465.4	0.02252467	0.0188188	
465.6	0.022629	0.01884957	
465.8	0.02281692	0.01888033	
466	0.02269753	0.01891106	
466.2	0.02281436	0.01894176	
466.4	0.02303785	0.01897245	
466.6	0.02384004	0.01900311	
466.8	0.02360257	0.01903375	
467	0.02403446	0.01906437	
467.2	0.02426479	0.01909496	
467.4	0.02376291	0.01912553	
467.6	0.02314434	0.01915608	
467.8	0.0225823	0.01918661	
468	0.02287235	0.01921712	
468.2	0.02185675	0.0192476	
468.4	0.02097035	0.01927806	
468.6	0.02094716	0.0193085	
468.8	0.02081576	0.01933891	
469	0.02053179	0.0193693	
469.2	0.0210981	0.01939968	
469.4	0.02174694	0.01943002	
469.6	0.020862	0.01946035	
469.8	0.02107288	0.01949066	
470	0.02143889	0.01952094	
470.2	0.02181583	0.0195512	
470.4	0.02237424	0.01958143	
470.6	0.02365554	0.01961165	
470.8	0.02408355	0.01964184	
471	0.02447954	0.01967201	
471.2	0.02427228	0.01970216	
471.4	0.02361779	0.01973229	
471.6	0.02357822	0.01976239	
471.8	0.02335255	0.01979248	
472	0.02304146	0.01982254	
472.2	0.02212165	0.01985258	
472.4	0.02226063	0.01988259	
472.6	0.02269668	0.01991259	
472.8	0.02257445	0.01994256	
473	0.02275501	0.01997251	
473.2	0.02354485	0.02000244	
473.4	0.02297879	0.02003235	
473.6	0.023125	0.02006223	
473.8	0.02407123	0.02009209	
474	0.02466682	0.02012193	
474.2	0.02455637	0.02015175	
474.4	0.02477759	0.02018155	
474.6	0.02547421	0.02021132	
474.8	0.02531334	0.02024108	
475	0.02519324	0.02027081	
475.2	0.02491375	0.02030052	
475.4	0.02426545	0.02033021	
475.6	0.02392324	0.02035987	
475.8	0.02333997	0.02038952	
476	0.0226351	0.02041914	
476.2	0.02234679	0.02044874	
476.4	0.02198245	0.02047832	
476.6	0.02256809	0.02050788	
476.8	0.02288538	0.02053741	
477	0.02291197	0.02056693	
477.2	0.0229148	0.02059642	
477.4	0.02303048	0.02062589	
477.6	0.02366447	0.02065534	
477.8	0.02350701	0.02068477	
478	0.02371254	0.02071417	
478.2	0.0237332	0.02074356	
478.4	0.0243422	0.02077292	
478.6	0.02444052	0.02080226	
478.8	0.02427462	0.02083158	
479	0.02419354	0.02086088	
479.2	0.0235783	0.02089016	
479.4	0.02339322	0.02091941	
479.6	0.02322404	0.02094865	
479.8	0.02309131	0.02097786	
480	0.02285927	0.02100705	
480.2	0.02300554	0.02103622	
480.4	0.02269364	0.02106537	
480.6	0.02340535	0.0210945	
480.8	0.02349214	0.0211236	
481	0.02355161	0.02115269	
481.2	0.02377674	0.02118175	
481.4	0.02438055	0.02121079	
481.6	0.02414124	0.02123981	
481.8	0.0240087	0.02126881	
482	0.02470467	0.02129779	
482.2	0.02451953	0.02132674	
482.4	0.02456729	0.02135568	
482.6	0.02401007	0.02138459	
482.8	0.02401676	0.02141349	
483	0.02392073	0.02144236	
483.2	0.02369589	0.02147121	
483.4	0.02369889	0.02150004	
483.6	0.02366948	0.02152884	
483.8	0.02385957	0.02155763	
484	0.02366978	0.0215864	
484.2	0.02362037	0.02161514	
484.4	0.02372529	0.02164387	
484.6	0.02430743	0.02167257	
484.8	0.02506135	0.02170125	
485	0.02562879	0.02172991	
485.2	0.02530522	0.02175855	
485.4	0.02580273	0.02178717	
485.6	0.02547412	0.02181577	
485.8	0.02548575	0.02184434	
486	0.02545918	0.0218729	
486.2	0.02508763	0.02190143	
486.4	0.02494289	0.02192995	
486.6	0.02468386	0.02195844	
486.8	0.02505498	0.02198691	
487	0.02493272	0.02201536	
487.2	0.02484163	0.02204379	
487.4	0.0248316	0.0220722	
487.6	0.02488473	0.02210059	
487.8	0.02469321	0.02212896	
488	0.02469947	0.0221573	
488.2	0.02494627	0.02218563	
488.4	0.02535719	0.02221394	
488.6	0.02574695	0.02224222	
488.8	0.02592078	0.02227048	
489	0.02546119	0.02229873	
489.2	0.02500428	0.02232695	
489.4	0.02560536	0.02235515	
489.6	0.02529399	0.02238333	
489.8	0.02526449	0.02241149	
490	0.02493068	0.02243963	
490.2	0.02507251	0.02246775	
490.4	0.02526259	0.02249585	
490.6	0.02598641	0.02252393	
490.8	0.02633265	0.02255198	
491	0.02646271	0.02258002	
491.2	0.02658564	0.02260803	
491.4	0.02662128	0.02263603	
491.6	0.02728652	0.022664	
491.8	0.02686707	0.02269196	
492	0.0273796	0.02271989	
492.2	0.02762858	0.02274781	
492.4	0.02812099	0.0227757	
492.6	0.02813642	0.02280357	
492.8	0.02754974	0.02283142	
493	0.02720177	0.02285926	
493.2	0.02735749	0.02288707	
493.4	0.0274359	0.02291486	
493.6	0.02643413	0.02294263	
493.8	0.02620787	0.02297038	
494	0.0257744	0.02299811	
494.2	0.02598827	0.02302582	
494.4	0.02617195	0.0230535	
494.6	0.02649129	0.02308117	
494.8	0.02627372	0.02310882	
495	0.02687989	0.02313645	
495.2	0.02676397	0.02316406	
495.4	0.02674206	0.02319165	
495.6	0.027191	0.02321921	
495.8	0.02705384	0.02324676	
496	0.028186	0.02327429	
496.2	0.02860648	0.02330179	
496.4	0.02894907	0.02332928	
496.6	0.02830901	0.02335675	
496.8	0.02811423	0.02338419	
497	0.02786507	0.02341162	
497.2	0.0275236	0.02343902	
497.4	0.02731209	0.02346641	
497.6	0.02705872	0.02349378	
497.8	0.02725797	0.02352112	
498	0.02684737	0.02354845	
498.2	0.02706445	0.02357575	
498.4	0.026834	0.02360304	
498.6	0.02684952	0.0236303	
498.8	0.02686991	0.02365755	
499	0.02740104	0.02368477	
499.2	0.02729098	0.02371198	
499.4	0.02758087	0.02373917	
499.6	0.02794664	0.02376633	
499.8	0.02859938	0.02379348	
500	0.02876146	0.0238206	
500.2	0.02854831	0.02384771	
500.4	0.02833336	0.02387479	
500.6	0.02805891	0.02390186	
500.8	0.0281223	0.02392891	
501	0.02768936	0.02395593	
501.2	0.0272241	0.02398294	
501.4	0.02722835	0.02400993	
501.6	0.02715258	0.02403689	
501.8	0.02718022	0.02406384	
502	0.02627955	0.02409077	
502.2	0.02638578	0.02411768	
502.4	0.025951	0.02414457	
502.6	0.02612123	0.02417143	
502.8	0.02678919	0.02419828	
503	0.0267907	0.02422511	
503.2	0.02742778	0.02425192	
503.4	0.02714429	0.02427871	
503.6	0.02767995	0.02430548	
503.8	0.02800749	0.02433223	
504	0.02845822	0.02435896	
504.2	0.02853666	0.02438567	
504.4	0.02914505	0.02441236	
504.6	0.0287524	0.02443904	
504.8	0.02874091	0.02446569	
505	0.0284185	0.02449232	
505.2	0.0284732	0.02451893	
505.4	0.02868772	0.02454553	
505.6	0.02914676	0.0245721	
505.8	0.02918055	0.02459866	
506	0.02830379	0.02462519	
506.2	0.02857204	0.02465171	
506.4	0.02841751	0.0246782	
506.6	0.02849195	0.02470468	
506.8	0.0286939	0.02473114	
507	0.02795796	0.02475758	
507.2	0.0279698	0.02478399	
507.4	0.02724907	0.02481039	
507.6	0.02748714	0.02483677	
507.8	0.02760352	0.02486313	
508	0.02807419	0.02488948	
508.2	0.02776682	0.0249158	
508.4	0.02801945	0.0249421	
508.6	0.02758834	0.02496838	
508.8	0.02824982	0.02499465	
509	0.02841461	0.02502089	
509.2	0.0291114	0.02504712	
509.4	0.02931875	0.02507332	
509.6	0.02955854	0.02509951	
509.8	0.02872651	0.02512568	
510	0.0285423	0.02515183	
510.2	0.02908974	0.02517796	
510.4	0.02907698	0.02520407	
510.6	0.02895556	0.02523016	
510.8	0.02871347	0.02525623	
511	0.02800491	0.02528228	
511.2	0.02768114	0.02530832	
511.4	0.0276523	0.02533433	
511.6	0.02764851	0.02536033	
511.8	0.02795025	0.0253863	
512	0.02798246	0.02541226	
512.2	0.02784163	0.0254382	
512.4	0.02827171	0.02546412	
512.6	0.02815306	0.02549002	
512.8	0.02856599	0.0255159	
513	0.02871827	0.02554176	
513.2	0.02815856	0.02556761	
513.4	0.02799942	0.02559343	
513.6	0.02808281	0.02561924	
513.8	0.0276587	0.02564502	
514	0.02785584	0.02567079	
514.2	0.02775483	0.02569654	
514.4	0.02767391	0.02572227	
514.6	0.0275828	0.02574798	
514.8	0.02717123	0.02577367	
515	0.02710661	0.02579935	
515.2	0.02694029	0.025825	
515.4	0.02709043	0.02585064	
515.6	0.02719582	0.02587625	
515.8	0.02772536	0.02590185	
516	0.02788505	0.02592743	
516.2	0.02813775	0.02595299	
516.4	0.02803838	0.02597853	
516.6	0.02806898	0.02600406	
516.8	0.0286198	0.02602956	
517	0.02873386	0.02605505	
517.2	0.02917792	0.02608051	
517.4	0.02958593	0.02610596	
517.6	0.02961574	0.02613139	
517.8	0.02935564	0.0261568	
518	0.0292677	0.0261822	
518.2	0.02962583	0.02620757	
518.4	0.02986145	0.02623292	
518.6	0.0296781	0.02625826	
518.8	0.02955298	0.02628358	
519	0.02925568	0.02630888	
519.2	0.02941244	0.02633416	
519.4	0.02945477	0.02635942	
519.6	0.02957593	0.02638467	
519.8	0.02978831	0.02640989	
520	0.02984206	0.0264351	
520.2	0.0299445	0.02646029	
520.4	0.02999048	0.02648546	
520.6	0.03023773	0.02651061	
520.8	0.02993725	0.02653574	
521	0.02948741	0.02656085	
521.2	0.0291493	0.02658595	
521.4	0.02842068	0.02661103	
521.6	0.02853949	0.02663609	
521.8	0.02856694	0.02666113	
522	0.02859115	0.02668615	
522.2	0.0289417	0.02671115	
522.4	0.02865869	0.02673614	
522.6	0.02880894	0.02676111	
522.8	0.02872361	0.02678606	
523	0.02819596	0.02681099	
523.2	0.02911669	0.0268359	
523.4	0.0290202	0.02686079	
523.6	0.02957545	0.02688567	
523.8	0.02964637	0.02691053	
524	0.03010732	0.02693537	
524.2	0.03024652	0.02696019	
524.4	0.0301958	0.02698499	
524.6	0.02958686	0.02700978	
524.8	0.02868383	0.02703454	
525	0.02864761	0.02705929	
525.2	0.02836671	0.02708402	
525.4	0.02878523	0.02710873	
525.6	0.02884082	0.02713343	
525.8	0.02892503	0.0271581	
526	0.02904502	0.02718276	
526.2	0.02934147	0.0272074	
526.4	0.02946994	0.02723202	
526.6	0.0296877	0.02725663	
526.8	0.02959207	0.02728121	
527	0.02947707	0.02730578	
527.2	0.03028958	0.02733033	
527.4	0.03017539	0.02735486	
527.6	0.02974105	0.02737937	
527.8	0.02952823	0.02740387	
528	0.03008225	0.02742835	
528.2	0.02969607	0.02745281	
528.4	0.02934092	0.02747725	
528.6	0.02945448	0.02750167	
528.8	0.02889775	0.02752608	
529	0.02919393	0.02755047	
529.2	0.02921646	0.02757484	
529.4	0.02938718	0.02759919	
529.6	0.02940594	0.02762352	
529.8	0.02991183	0.02764784	
530	0.03058885	0.02767214	
530.2	0.03118545	0.02769642	
530.4	0.03124774	0.02772068	
530.6	0.03151414	0.02774493	
530.8	0.0315983	0.02776916	
531	0.03141149	0.02779337	
531.2	0.03123647	0.02781756	
531.4	0.03074655	0.02784173	
531.6	0.03038793	0.02786589	
531.8	0.03076361	0.02789003	
532	0.0313239	0.02791415	
532.2	0.03067843	0.02793825	
532.4	0.03115592	0.02796234	
532.6	0.03102475	0.0279864	
532.8	0.03085592	0.02801045	
533	0.03099219	0.02803449	
533.2	0.03052667	0.0280585	
533.4	0.0306315	0.0280825	
533.6	0.03019689	0.02810648	
533.8	0.02991878	0.02813044	
534	0.03048113	0.02815439	
534.2	0.03016098	0.02817831	
534.4	0.03019936	0.02820222	
534.6	0.03081343	0.02822612	
534.8	0.03053122	0.02824999	
535	0.03048551	0.02827385	
535.2	0.0308611	0.02829769	
535.4	0.03122746	0.02832151	
535.6	0.03153255	0.02834531	
535.8	0.03194355	0.0283691	
536	0.03174815	0.02839287	
536.2	0.03080595	0.02841662	
536.4	0.03101705	0.02844036	
536.6	0.03043777	0.02846407	
536.8	0.03102482	0.02848777	
537	0.03061744	0.02851146	
537.2	0.03069878	0.02853512	
537.4	0.03106146	0.02855877	
537.6	0.03019409	0.0285824	
537.8	0.03038961	0.02860601	
538	0.03088049	0.02862961	
538.2	0.03070012	0.02865319	
538.4	0.03107023	0.02867675	
538.6	0.0312605	0.02870029	
538.8	0.03113296	0.02872382	
539	0.03220601	0.02874733	
539.2	0.03207422	0.02877082	
539.4	0.03211901	0.0287943	
539.6	0.03204512	0.02881775	
539.8	0.03179026	0.02884119	
540	0.03127189	0.02886462	
540.2	0.03109241	0.02888802	
540.4	0.03136018	0.02891141	
540.6	0.03158484	0.02893478	
540.8	0.03239412	0.02895814	
541	0.03266677	0.02898148	
541.2	0.03370561	0.0290048	
541.4	0.03348352	0.0290281	
541.6	0.0331314	0.02905139	
541.8	0.03319591	0.02907466	
542	0.0334632	0.02909791	
542.2	0.03346428	0.02912114	
542.4	0.03318971	0.02914436	
542.6	0.03295402	0.02916756	
542.8	0.03266583	0.02919075	
543	0.03264465	0.02921391	
543.2	0.0320285	0.02923706	
543.4	0.03178913	0.0292602	
543.6	0.03152891	0.02928331	
543.8	0.0309365	0.02930641	
544	0.03045362	0.02932949	
544.2	0.02961836	0.02935256	
544.4	0.02919403	0.02937561	
544.6	0.02904919	0.02939864	
544.8	0.02873019	0.02942165	
545	0.02870442	0.02944465	
545.2	0.02892066	0.02946763	
545.4	0.02858239	0.02949059	
545.6	0.02895881	0.02951354	
545.8	0.02928407	0.02953647	
546	0.02994131	0.02955939	
546.2	0.02995419	0.02958228	
546.4	0.02979886	0.02960516	
546.6	0.03027109	0.02962802	
546.8	0.03049635	0.02965087	
547	0.0303478	0.0296737	
547.2	0.03062949	0.02969651	
547.4	0.03074711	0.02971931	
547.6	0.03086732	0.02974209	
547.8	0.03081562	0.02976485	
548	0.03099328	0.0297876	
548.2	0.03118465	0.02981033	
548.4	0.03108155	0.02983304	
548.6	0.03122652	0.02985573	
548.8	0.03181379	0.02987841	
549	0.03203946	0.02990108	
549.2	0.03212244	0.02992372	
549.4	0.03169375	0.02994635	
549.6	0.03117147	0.02996896	
549.8	0.03073167	0.02999156	
550	0.0308983	0.03001414	
550.2	0.03111035	0.0300367	
550.4	0.03103583	0.03005925	
550.6	0.03113618	0.03008178	
550.8	0.03060072	0.03010429	
551	0.03051185	0.03012679	
551.2	0.03055052	0.03014927	
551.4	0.03070721	0.03017173	
551.6	0.03070725	0.03019418	
551.8	0.0308905	0.03021661	
552	0.03122371	0.03023903	
552.2	0.03121336	0.03026142	
552.4	0.03106304	0.03028381	
552.6	0.03164219	0.03030617	
552.8	0.03195437	0.03032852	
553	0.03160415	0.03035085	
553.2	0.03166271	0.03037317	
553.4	0.03139356	0.03039547	
553.6	0.03165121	0.03041775	
553.8	0.03236083	0.03044002	
554	0.03250072	0.03046227	
554.2	0.0332388	0.0304845	
554.4	0.03325306	0.03050672	
554.6	0.03291331	0.03052892	
554.8	0.03266571	0.03055111	
555	0.03244497	0.03057328	
555.2	0.03203242	0.03059543	
555.4	0.0324116	0.03061757	
555.6	0.0322301	0.03063969	
555.8	0.03150318	0.03066179	
556	0.03129708	0.03068388	
556.2	0.03073394	0.03070595	
556.4	0.0303451	0.03072801	
556.6	0.03035822	0.03075005	
556.8	0.03045346	0.03077207	
557	0.03088828	0.03079408	
557.2	0.03140214	0.03081607	
557.4	0.03166866	0.03083804	
557.6	0.03209014	0.03086	
557.8	0.0322527	0.03088194	
558	0.03210076	0.03090387	
558.2	0.0325788	0.03092578	
558.4	0.03194804	0.03094767	
558.6	0.03119295	0.03096955	
558.8	0.03113391	0.03099141	
559	0.03100912	0.03101326	
559.2	0.03199968	0.03103509	
559.4	0.03257929	0.0310569	
559.6	0.03209585	0.0310787	
559.8	0.03160876	0.03110049	
560	0.03160619	0.03112225	
560.2	0.03167577	0.031144	
560.4	0.03280133	0.03116574	
560.6	0.03332713	0.03118745	
560.8	0.03353159	0.03120916	
561	0.03383697	0.03123084	
561.2	0.03389279	0.03125251	
561.4	0.03358721	0.03127417	
561.6	0.0335937	0.03129581	
561.8	0.03345215	0.03131743	
562	0.03314327	0.03133904	
562.2	0.03265945	0.03136063	
562.4	0.03256502	0.0313822	
562.6	0.03276365	0.03140376	
562.8	0.03303914	0.03142531	
563	0.03304232	0.03144683	
563.2	0.03339957	0.03146835	
563.4	0.03315684	0.03148984	
563.6	0.03253892	0.03151132	
563.8	0.03295505	0.03153279	
564	0.03341988	0.03155424	
564.2	0.03412667	0.03157567	
564.4	0.03496243	0.03159709	
564.6	0.03431296	0.03161849	
564.8	0.03370447	0.03163988	
565	0.03408752	0.03166125	
565.2	0.03370837	0.0316826	
565.4	0.03314944	0.03170394	
565.6	0.03313689	0.03172526	
565.8	0.0331412	0.03174657	
566	0.03293757	0.03176786	
566.2	0.03298555	0.03178914	
566.4	0.033333	0.0318104	
566.6	0.03314233	0.03183165	
566.8	0.03305049	0.03185288	
567	0.0331858	0.03187409	
567.2	0.0331287	0.03189529	
567.4	0.03281786	0.03191647	
567.6	0.0325832	0.03193764	
567.8	0.03312382	0.03195879	
568	0.03291861	0.03197993	
568.2	0.03279797	0.03200105	
568.4	0.03331329	0.03202216	
568.6	0.03303104	0.03204325	
568.8	0.03328322	0.03206432	
569	0.03361813	0.03208538	
569.2	0.03316962	0.03210642	
569.4	0.03286433	0.03212745	
569.6	0.03309885	0.03214847	
569.8	0.03352155	0.03216946	
570	0.03344333	0.03219044	
570.2	0.03329037	0.03221141	
570.4	0.0336934	0.03223236	
570.6	0.03372273	0.0322533	
570.8	0.03410248	0.03227422	
571	0.03425376	0.03229512	
571.2	0.03353907	0.03231601	
571.4	0.03323462	0.03233689	
571.6	0.03321658	0.03235775	
571.8	0.03339289	0.03237859	
572	0.03338291	0.03239942	
572.2	0.03345211	0.03242023	
572.4	0.0343542	0.03244103	
572.6	0.03420353	0.03246182	
572.8	0.0342498	0.03248258	
573	0.033857	0.03250334	
573.2	0.0340336	0.03252407	
573.4	0.03434057	0.03254479	
573.6	0.03453834	0.0325655	
573.8	0.03495805	0.03258619	
574	0.03474868	0.03260687	
574.2	0.03425424	0.03262753	
574.4	0.03442699	0.03264818	
574.6	0.03406863	0.03266881	
574.8	0.03429257	0.03268942	
575	0.03420864	0.03271002	
575.2	0.03374101	0.03273061	
575.4	0.03405911	0.03275118	
575.6	0.03386053	0.03277174	
575.8	0.03400326	0.03279228	
576	0.03393271	0.0328128	
576.2	0.03376546	0.03283331	
576.4	0.03398221	0.03285381	
576.6	0.03331303	0.03287429	
576.8	0.03328723	0.03289475	
577	0.03394345	0.0329152	
577.2	0.03436662	0.03293564	
577.4	0.03453665	0.03295606	
577.6	0.03428283	0.03297646	
577.8	0.03402721	0.03299685	
578	0.03354981	0.03301723	
578.2	0.0332007	0.03303759	
578.4	0.03362387	0.03305793	
578.6	0.03445055	0.03307826	
578.8	0.03424588	0.03309858	
579	0.03451253	0.03311888	
579.2	0.03453338	0.03313916	
579.4	0.03475402	0.03315944	
579.6	0.03490106	0.03317969	
579.8	0.03497887	0.03319993	
580	0.03506047	0.03322016	
580.2	0.03517265	0.03324037	
580.4	0.03502424	0.03326057	
580.6	0.03498443	0.03328075	
580.8	0.03572328	0.03330091	
581	0.03592575	0.03332107	
581.2	0.03554095	0.0333412	
581.4	0.03536973	0.03336133	
581.6	0.03510125	0.03338143	
581.8	0.03515889	0.03340153	
582	0.03537213	0.03342161	
582.2	0.0357051	0.03344167	
582.4	0.0360643	0.03346172	
582.6	0.03662871	0.03348175	
582.8	0.03639859	0.03350177	
583	0.03705593	0.03352178	
583.2	0.03732721	0.03354177	
583.4	0.03736501	0.03356174	
583.6	0.03753695	0.0335817	
583.8	0.03745111	0.03360165	
584	0.03759306	0.03362158	
584.2	0.03740848	0.0336415	
584.4	0.03762043	0.0336614	
584.6	0.03746453	0.03368129	
584.8	0.03787221	0.03370116	
585	0.03749638	0.03372102	
585.2	0.03740961	0.03374086	
585.4	0.03692672	0.03376069	
585.6	0.03728463	0.03378051	
585.8	0.03700828	0.03380031	
586	0.03671311	0.03382009	
586.2	0.03617085	0.03383987	
586.4	0.03580139	0.03385962	
586.6	0.0356176	0.03387937	
586.8	0.03517594	0.03389909	
587	0.0348981	0.03391881	
587.2	0.03474516	0.03393851	
587.4	0.03404547	0.03395819	
587.6	0.03395689	0.03397786	
587.8	0.0340479	0.03399752	
588	0.03407744	0.03401716	
588.2	0.03376528	0.03403678	
588.4	0.03446317	0.0340564	
588.6	0.034081	0.03407599	
588.8	0.0345585	0.03409558	
589	0.0342924	0.03411515	
589.2	0.03441933	0.0341347	
589.4	0.03447616	0.03415424	
589.6	0.03490226	0.03417377	
589.8	0.03444792	0.03419328	
590	0.03449339	0.03421278	
590.2	0.03439077	0.03423226	
590.4	0.03465237	0.03425173	
590.6	0.03518186	0.03427118	
590.8	0.03591452	0.03429063	
591	0.03666906	0.03431005	
591.2	0.03700959	0.03432946	
591.4	0.03720321	0.03434886	
591.6	0.03764935	0.03436824	
591.8	0.03809567	0.03438761	
592	0.03827458	0.03440697	
592.2	0.03820655	0.03442631	
592.4	0.03842066	0.03444564	
592.6	0.03767553	0.03446495	
592.8	0.03783314	0.03448425	
593	0.03751543	0.03450353	
593.2	0.03705177	0.0345228	
593.4	0.03663646	0.03454206	
593.6	0.03659522	0.0345613	
593.8	0.03659652	0.03458053	
594	0.03606884	0.03459974	
594.2	0.03613257	0.03461894	
594.4	0.03618793	0.03463812	
594.6	0.03639694	0.0346573	
594.8	0.0362118	0.03467645	
595	0.03608614	0.0346956	
595.2	0.03569924	0.03471473	
595.4	0.03528382	0.03473384	
595.6	0.03498849	0.03475294	
595.8	0.03512953	0.03477203	
596	0.03495619	0.0347911	
596.2	0.03463224	0.03481016	
596.4	0.03427671	0.03482921	
596.6	0.0342447	0.03484824	
596.8	0.03442169	0.03486725	
597	0.03436595	0.03488626	
597.2	0.03458724	0.03490525	
597.4	0.03502274	0.03492422	
597.6	0.03540974	0.03494318	
597.8	0.03565249	0.03496213	
598	0.03553958	0.03498107	
598.2	0.03618748	0.03499999	
598.4	0.03622643	0.03501889	
598.6	0.03615359	0.03503778	
598.8	0.03591111	0.03505666	
599	0.03601553	0.03507553	
599.2	0.03559414	0.03509438	
599.4	0.03486972	0.03511321	
599.6	0.03493764	0.03513204	
599.8	0.03491546	0.03515084	
600	0.03482875	0.03516964	
600.2	0.03495574	0.03518842	
600.4	0.03492441	0.03520719	
600.6	0.0350218	0.03522594	
600.8	0.03533155	0.03524468	
601	0.03571291	0.03526341	
601.2	0.03563908	0.03528212	
601.4	0.03625325	0.03530082	
601.6	0.03662527	0.03531951	
601.8	0.03729574	0.03533818	
602	0.03708995	0.03535684	
602.2	0.03731295	0.03537548	
602.4	0.03757189	0.03539411	
602.6	0.03762909	0.03541273	
602.8	0.03758958	0.03543133	
603	0.03734784	0.03544992	
603.2	0.03643299	0.03546849	
603.4	0.03576998	0.03548706	
603.6	0.03559607	0.03550561	
603.8	0.03528154	0.03552414	
604	0.03552057	0.03554266	
604.2	0.0357969	0.03556117	
604.4	0.03526538	0.03557966	
604.6	0.03541261	0.03559814	
604.8	0.03600082	0.03561661	
605	0.03621617	0.03563507	
605.2	0.03649589	0.03565351	
605.4	0.03733936	0.03567193	
605.6	0.03734796	0.03569035	
605.8	0.03818584	0.03570874	
606	0.03825842	0.03572713	
606.2	0.03866973	0.0357455	
606.4	0.03875549	0.03576386	
606.6	0.0385458	0.03578221	
606.8	0.03868657	0.03580054	
607	0.03817869	0.03581886	
607.2	0.03800426	0.03583716	
607.4	0.03798241	0.03585546	
607.6	0.03844381	0.03587373	
607.8	0.03905137	0.035892	
608	0.03930115	0.03591025	
608.2	0.03909745	0.03592849	
608.4	0.03818873	0.03594671	
608.6	0.03831035	0.03596493	
608.8	0.03837987	0.03598312	
609	0.03841043	0.03600131	
609.2	0.03854438	0.03601948	
609.4	0.03868711	0.03603764	
609.6	0.03883097	0.03605578	
609.8	0.03904463	0.03607391	
610	0.03839219	0.03609203	
610.2	0.0373795	0.03611014	
610.4	0.03668712	0.03612823	
610.6	0.03663019	0.03614631	
610.8	0.03702546	0.03616437	
611	0.0368941	0.03618242	
611.2	0.03730941	0.03620046	
611.4	0.03718077	0.03621849	
611.6	0.0373098	0.0362365	
611.8	0.0372834	0.0362545	
612	0.03672816	0.03627248	
612.2	0.03652769	0.03629046	
612.4	0.03572355	0.03630842	
612.6	0.03561284	0.03632636	
612.8	0.03614526	0.03634429	
613	0.0365394	0.03636221	
613.2	0.03631239	0.03638012	
613.4	0.03627492	0.03639801	
613.6	0.0360537	0.0364159	
613.8	0.03591257	0.03643376	
614	0.03587591	0.03645162	
614.2	0.03553665	0.03646946	
614.4	0.03584515	0.03648729	
614.6	0.03611308	0.0365051	
614.8	0.03647658	0.0365229	
615	0.03646157	0.03654069	
615.2	0.03677142	0.03655847	
615.4	0.03664611	0.03657623	
615.6	0.03697466	0.03659398	
615.8	0.03762529	0.03661172	
616	0.03775039	0.03662944	
616.2	0.03811014	0.03664715	
616.4	0.03799634	0.03666485	
616.6	0.03825329	0.03668253	
616.8	0.03856158	0.0367002	
617	0.0382651	0.03671786	
617.2	0.03807671	0.03673551	
617.4	0.03809935	0.03675314	
617.6	0.03800608	0.03677076	
617.8	0.03827911	0.03678837	
618	0.03815592	0.03680596	
618.2	0.03802676	0.03682354	
618.4	0.0382079	0.03684111	
618.6	0.03792807	0.03685867	
618.8	0.03805916	0.03687621	
619	0.03788885	0.03689374	
619.2	0.03810022	0.03691126	
619.4	0.03760741	0.03692876	
619.6	0.03738824	0.03694625	
619.8	0.03796589	0.03696373	
620	0.03794215	0.0369812	
620.2	0.03796683	0.03699865	
620.4	0.03782039	0.03701609	
620.6	0.03767675	0.03703352	
620.8	0.03722792	0.03705093	
621	0.03695415	0.03706833	
621.2	0.03698578	0.03708572	
621.4	0.0366615	0.0371031	
621.6	0.03682504	0.03712046	
621.8	0.03688109	0.03713781	
622	0.03668418	0.03715515	
622.2	0.03676592	0.03717247	
622.4	0.03712739	0.03718979	
622.6	0.03714109	0.03720708	
622.8	0.03756211	0.03722437	
623	0.03771078	0.03724165	
623.2	0.03800753	0.03725891	
623.4	0.0376549	0.03727616	
623.6	0.0379238	0.03729339	
623.8	0.03879184	0.03731062	
624	0.03861662	0.03732783	
624.2	0.03800488	0.03734503	
624.4	0.03795025	0.03736221	
624.6	0.03769531	0.03737939	
624.8	0.0373754	0.03739655	
625	0.03722236	0.03741369	
625.2	0.03746076	0.03743083	
625.4	0.03777967	0.03744795	
625.6	0.03802022	0.03746506	
625.8	0.03808768	0.03748216	
626	0.03803472	0.03749925	
626.2	0.03817706	0.03751632	
626.4	0.0384095	0.03753338	
626.6	0.03839619	0.03755043	
626.8	0.03892547	0.03756746	
627	0.03913102	0.03758448	
627.2	0.03904325	0.03760149	
627.4	0.03895056	0.03761849	
627.6	0.03859781	0.03763548	
627.8	0.03858216	0.03765245	
628	0.03839718	0.03766941	
628.2	0.03794231	0.03768636	
628.4	0.03831138	0.03770329	
628.6	0.0377495	0.03772022	
628.8	0.03759689	0.03773713	
629	0.03779395	0.03775402	
629.2	0.0385273	0.03777091	
629.4	0.03890643	0.03778778	
629.6	0.03894698	0.03780464	
629.8	0.03909205	0.03782149	
630	0.0391207	0.03783833	
630.2	0.03954814	0.03785515	
630.4	0.03920393	0.03787197	
630.6	0.03936583	0.03788876	
630.8	0.03982004	0.03790555	
631	0.04009316	0.03792233	
631.2	0.03963121	0.03793909	
631.4	0.03879418	0.03795584	
631.6	0.03806962	0.03797258	
631.8	0.03812872	0.0379893	
632	0.03812169	0.03800601	
632.2	0.03816825	0.03802272	
632.4	0.03810892	0.0380394	
632.6	0.03796125	0.03805608	
632.8	0.03789115	0.03807275	
633	0.03832626	0.0380894	
633.2	0.0384912	0.03810604	
633.4	0.03806639	0.03812266	
633.6	0.03799728	0.03813928	
633.8	0.03801268	0.03815588	
634	0.03856671	0.03817247	
634.2	0.03919039	0.03818905	
634.4	0.03884878	0.03820562	
634.6	0.03931521	0.03822217	
634.8	0.03945162	0.03823872	
635	0.0397603	0.03825525	
635.2	0.03964318	0.03827177	
635.4	0.03958913	0.03828827	
635.6	0.04006362	0.03830477	
635.8	0.04058208	0.03832125	
636	0.04095779	0.03833772	
636.2	0.04064723	0.03835417	
636.4	0.04073226	0.03837062	
636.6	0.04011877	0.03838705	
636.8	0.03980009	0.03840347	
637	0.03957713	0.03841988	
637.2	0.03877005	0.03843628	
637.4	0.03837419	0.03845267	
637.6	0.03825389	0.03846904	
637.8	0.03832074	0.0384854	
638	0.03884851	0.03850175	
638.2	0.03883075	0.03851809	
638.4	0.03843164	0.03853441	
638.6	0.03877027	0.03855073	
638.8	0.03882354	0.03856703	
639	0.03944996	0.03858332	
639.2	0.03984514	0.0385996	
639.4	0.03994833	0.03861586	
639.6	0.03989465	0.03863211	
639.8	0.03986552	0.03864836	
640	0.03938338	0.03866459	
640.2	0.0392151	0.0386808	
640.4	0.03945028	0.03869701	
640.6	0.03900336	0.0387132	
640.8	0.03934837	0.03872939	
641	0.03875633	0.03874556	
641.2	0.03847849	0.03876172	
641.4	0.03886098	0.03877786	
641.6	0.03884402	0.038794	
641.8	0.03835918	0.03881012	
642	0.03845047	0.03882623	
642.2	0.03811005	0.03884233	
642.4	0.03757304	0.03885842	
642.6	0.03760058	0.03887449	
642.8	0.03726871	0.03889056	
643	0.03698512	0.03890661	
643.2	0.03681525	0.03892265	
643.4	0.03697068	0.03893868	
643.6	0.03668855	0.0389547	
643.8	0.03678747	0.0389707	
644	0.0371517	0.03898669	
644.2	0.03757493	0.03900268	
644.4	0.03795555	0.03901865	
644.6	0.03784282	0.0390346	
644.8	0.03817315	0.03905055	
645	0.03840428	0.03906648	
645.2	0.03857203	0.03908241	
645.4	0.03961371	0.03909832	
645.6	0.0393947	0.03911422	
645.8	0.03964325	0.03913011	
646	0.04002984	0.03914598	
646.2	0.04014178	0.03916185	
646.4	0.04030037	0.0391777	
646.6	0.04033261	0.03919354	
646.8	0.04002426	0.03920937	
647	0.03935836	0.03922519	
647.2	0.03939613	0.039241	
647.4	0.03939388	0.03925679	
647.6	0.03897065	0.03927258	
647.8	0.03917024	0.03928835	
648	0.03960986	0.03930411	
648.2	0.0391106	0.03931986	
648.4	0.039096	0.03933559	
648.6	0.03905466	0.03935132	
648.8	0.03918237	0.03936703	
649	0.0393143	0.03938274	
649.2	0.03922479	0.03939843	
649.4	0.03994543	0.03941411	
649.6	0.0394867	0.03942978	
649.8	0.03978599	0.03944543	
650	0.03953472	0.03946108	
650.2	0.03950646	0.03947671	
650.4	0.03939042	0.03949233	
650.6	0.03899588	0.03950794	
650.8	0.03855434	0.03952354	
651	0.0379554	0.03953913	
651.2	0.03825969	0.03955471	
651.4	0.03874965	0.03957027	
651.6	0.03857435	0.03958583	
651.8	0.03904902	0.03960137	
652	0.03882666	0.0396169	
652.2	0.03825261	0.03963242	
652.4	0.03878386	0.03964793	
652.6	0.03938634	0.03966342	
652.8	0.03921617	0.03967891	
653	0.03999064	0.03969438	
653.2	0.039719	0.03970985	
653.4	0.03998717	0.0397253	
653.6	0.03985078	0.03974074	
653.8	0.04007504	0.03975616	
654	0.04013219	0.03977158	
654.2	0.03991309	0.03978699	
654.4	0.03945322	0.03980238	
654.6	0.03912909	0.03981777	
654.8	0.03867036	0.03983314	
655	0.03879078	0.0398485	
655.2	0.0392473	0.03986385	
655.4	0.0393195	0.03987919	
655.6	0.03892232	0.03989451	
655.8	0.03940472	0.03990983	
656	0.03955314	0.03992513	
656.2	0.04006285	0.03994043	
656.4	0.04038413	0.03995571	
656.6	0.04078559	0.03997098	
656.8	0.04059367	0.03998624	
657	0.04062173	0.04000149	
657.2	0.0398356	0.04001673	
657.4	0.04026776	0.04003195	
657.6	0.04053135	0.04004717	
657.8	0.04056815	0.04006237	
658	0.03978539	0.04007756	
658.2	0.03942341	0.04009274	
658.4	0.03903159	0.04010791	
658.6	0.03922385	0.04012307	
658.8	0.03968512	0.04013822	
659	0.03982084	0.04015336	
659.2	0.04000149	0.04016848	
659.4	0.04023676	0.0401836	
659.6	0.04051272	0.0401987	
659.8	0.04172718	0.0402138	
660	0.0424511	0.04022888	
660.2	0.04274993	0.04024395	
660.4	0.04251227	0.04025901	
660.6	0.04289132	0.04027406	
660.8	0.04239872	0.04028909	
661	0.04188439	0.04030412	
661.2	0.04173465	0.04031913	
661.4	0.04174448	0.04033414	
661.6	0.0415285	0.04034913	
661.8	0.04056437	0.04036411	
662	0.0400723	0.04037909	
662.2	0.04010504	0.04039405	
662.4	0.03978493	0.040409	
662.6	0.03976429	0.04042393	
662.8	0.03941609	0.04043886	
663	0.03947113	0.04045378	
663.2	0.0394282	0.04046868	
663.4	0.03986592	0.04048358	
663.6	0.0401634	0.04049846	
663.8	0.04106988	0.04051333	
664	0.04113211	0.0405282	
664.2	0.04121573	0.04054305	
664.4	0.04097441	0.04055789	
664.6	0.04139127	0.04057272	
664.8	0.04076809	0.04058753	
665	0.04039704	0.04060234	
665.2	0.04071995	0.04061714	
665.4	0.04039205	0.04063192	
665.6	0.04040895	0.0406467	
665.8	0.04012214	0.04066146	
666	0.04069726	0.04067622	
666.2	0.04096365	0.04069096	
666.4	0.04106454	0.04070569	
666.6	0.04146027	0.04072041	
666.8	0.04144214	0.04073512	
667	0.0419479	0.04074982	
667.2	0.04183955	0.04076451	
667.4	0.04215889	0.04077919	
667.6	0.04202832	0.04079385	
667.8	0.04254677	0.04080851	
668	0.04248814	0.04082315	
668.2	0.04270222	0.04083779	
668.4	0.04266805	0.04085241	
668.6	0.04295882	0.04086703	
668.8	0.04202497	0.04088163	
669	0.04190433	0.04089622	
669.2	0.04142414	0.0409108	
669.4	0.04112379	0.04092537	
669.6	0.04106782	0.04093993	
669.8	0.04080491	0.04095448	
670	0.04102043	0.04096902	
670.2	0.0408985	0.04098355	
670.4	0.04074282	0.04099806	
670.6	0.04082113	0.04101257	
670.8	0.04064124	0.04102706	
671	0.0410271	0.04104155	
671.2	0.04081846	0.04105602	
671.4	0.04068032	0.04107049	
671.6	0.04054457	0.04108494	
671.8	0.0408506	0.04109938	
672	0.04057306	0.04111382	
672.2	0.04108285	0.04112824	
672.4	0.04172177	0.04114265	
672.6	0.04166019	0.04115705	
672.8	0.0410887	0.04117144	
673	0.04148669	0.04118582	
673.2	0.04109204	0.04120018	
673.4	0.04153586	0.04121454	
673.6	0.04140007	0.04122889	
673.8	0.0408928	0.04124323	
674	0.04118728	0.04125755	
674.2	0.04143408	0.04127187	
674.4	0.0419736	0.04128618	
674.6	0.04196717	0.04130047	
674.8	0.04216523	0.04131475	
675	0.04186913	0.04132903	
675.2	0.04112133	0.04134329	
675.4	0.04054788	0.04135755	
675.6	0.04003968	0.04137179	
675.8	0.03996109	0.04138602	
676	0.03980712	0.04140024	
676.2	0.04014672	0.04141445	
676.4	0.0405105	0.04142865	
676.6	0.04033303	0.04144284	
676.8	0.04038903	0.04145702	
677	0.04046659	0.04147119	
677.2	0.04023689	0.04148535	
677.4	0.04057103	0.0414995	
677.6	0.04054454	0.04151364	
677.8	0.04040021	0.04152777	
678	0.04087324	0.04154189	
678.2	0.04136125	0.04155599	
678.4	0.04124315	0.04157009	
678.6	0.04069156	0.04158418	
678.8	0.04123318	0.04159825	
679	0.0409389	0.04161232	
679.2	0.04128603	0.04162638	
679.4	0.04137611	0.04164042	
679.6	0.04157277	0.04165446	
679.8	0.04173929	0.04166848	
680	0.04174358	0.0416825	
680.2	0.041572	0.0416965	
680.4	0.04189523	0.04171049	
680.6	0.0417714	0.04172448	
680.8	0.04166498	0.04173845	
681	0.04142284	0.04175241	
681.2	0.04151753	0.04176637	
681.4	0.04189922	0.04178031	
681.6	0.04219912	0.04179424	
681.8	0.04199136	0.04180816	
682	0.04209921	0.04182208	
682.2	0.04168567	0.04183598	
682.4	0.04158086	0.04184987	
682.6	0.04143782	0.04186375	
682.8	0.04179185	0.04187762	
683	0.04142574	0.04189148	
683.2	0.04157549	0.04190534	
683.4	0.04133666	0.04191918	
683.6	0.04088797	0.04193301	
683.8	0.04052823	0.04194683	
684	0.03948132	0.04196064	
684.2	0.03914618	0.04197444	
684.4	0.03944466	0.04198823	
684.6	0.03949648	0.04200201	
684.8	0.04001385	0.04201578	
685	0.04012317	0.04202954	
685.2	0.04037145	0.04204329	
685.4	0.04083664	0.04205703	
685.6	0.04106827	0.04207076	
685.8	0.04080173	0.04208448	
686	0.04076682	0.04209819	
686.2	0.04072441	0.04211188	
686.4	0.04203333	0.04212557	
686.6	0.04220327	0.04213925	
686.8	0.04235012	0.04215292	
687	0.04202409	0.04216658	
687.2	0.04210844	0.04218023	
687.4	0.04175281	0.04219387	
687.6	0.04139925	0.0422075	
687.8	0.04121924	0.04222112	
688	0.03977845	0.04223473	
688.2	0.04030292	0.04224833	
688.4	0.04087197	0.04226192	
688.6	0.04121048	0.0422755	
688.8	0.04160785	0.04228906	
689	0.04185492	0.04230262	
689.2	0.04203748	0.04231617	
689.4	0.04213976	0.04232971	
689.6	0.04230829	0.04234324	
689.8	0.04225098	0.04235676	
690	0.04276415	0.04237027	
690.2	0.04342106	0.04238377	
690.4	0.04398963	0.04239726	
690.6	0.04367045	0.04241074	
690.8	0.04368009	0.04242421	
691	0.04357172	0.04243767	
691.2	0.04323886	0.04245112	
691.4	0.04265758	0.04246456	
691.6	0.04249957	0.04247799	
691.8	0.04171869	0.04249141	
692	0.04051024	0.04250482	
692.2	0.04112121	0.04251823	
692.4	0.04080865	0.04253162	
692.6	0.04073678	0.042545	
692.8	0.04083534	0.04255837	
693	0.04118588	0.04257173	
693.2	0.04118872	0.04258508	
693.4	0.04146447	0.04259843	
693.6	0.04154832	0.04261176	
693.8	0.04185171	0.04262508	
694	0.04254448	0.04263839	
694.2	0.04342088	0.0426517	
694.4	0.0435986	0.04266499	
694.6	0.04385856	0.04267827	
694.8	0.04502187	0.04269155	
695	0.04480357	0.04270481	
695.2	0.04450955	0.04271807	
695.4	0.0448106	0.04273131	
695.6	0.04455935	0.04274455	
695.8	0.04416992	0.04275777	
696	0.04385799	0.04277099	
696.2	0.04341403	0.04278419	
696.4	0.04280194	0.04279739	
696.6	0.04280616	0.04281058	
696.8	0.04234609	0.04282375	
697	0.04203108	0.04283692	
697.2	0.04176827	0.04285008	
697.4	0.04192501	0.04286322	
697.6	0.04176739	0.04287636	
697.8	0.04211766	0.04288949	
698	0.04230898	0.04290261	
698.2	0.04231574	0.04291572	
698.4	0.04208994	0.04292882	
698.6	0.04240782	0.04294191	
698.8	0.0428649	0.04295499	
699	0.04215852	0.04296806	
699.2	0.04203566	0.04298112	
699.4	0.04244456	0.04299417	
699.6	0.04236333	0.04300722	
699.8	0.04234371	0.04302025	
700	0.04197804	0.04303327	
700.2	0.04178999	0.04304628	
700.4	0.04158544	0.04305929	
700.6	0.0416707	0.04307228	
700.8	0.04137911	0.04308527	
701	0.0416497	0.04309824	
701.2	0.04146902	0.04311121	
701.4	0.04156817	0.04312417	
701.6	0.04148846	0.04313711	
701.8	0.04161279	0.04315005	
702	0.0417675	0.04316298	
702.2	0.04238533	0.0431759	
702.4	0.04279961	0.0431888	
702.6	0.04273587	0.0432017	
702.8	0.04266708	0.04321459	
703	0.0429126	0.04322747	
703.2	0.04301258	0.04324035	
703.4	0.04290154	0.04325321	
703.6	0.04277101	0.04326606	
703.8	0.04233485	0.0432789	
704	0.04215908	0.04329173	
704.2	0.04208289	0.04330456	
704.4	0.04251393	0.04331737	
704.6	0.04267819	0.04333018	
704.8	0.04233943	0.04334297	
705	0.04213165	0.04335576	
705.2	0.04191582	0.04336854	
705.4	0.04177258	0.0433813	
705.6	0.04160987	0.04339406	
705.8	0.04194289	0.04340681	
706	0.0419407	0.04341955	
706.2	0.04198864	0.04343228	
706.4	0.04137143	0.043445	
706.6	0.04177166	0.04345771	
706.8	0.0419595	0.04347042	
707	0.04224215	0.04348311	
707.2	0.04187379	0.04349579	
707.4	0.04220903	0.04350847	
707.6	0.04261268	0.04352113	
707.8	0.04286438	0.04353379	
708	0.04295553	0.04354643	
708.2	0.04309678	0.04355907	
708.4	0.04327134	0.0435717	
708.6	0.04280366	0.04358432	
708.8	0.04226083	0.04359693	
709	0.0422665	0.04360953	
709.2	0.04254408	0.04362212	
709.4	0.0420698	0.0436347	
709.6	0.04200244	0.04364727	
709.8	0.04225139	0.04365983	
710	0.0421584	0.04367239	
710.2	0.04217031	0.04368493	
710.4	0.04215707	0.04369747	
710.6	0.0426361	0.04370999	
710.8	0.0425928	0.04372251	
711	0.04268149	0.04373502	
711.2	0.04278816	0.04374752	
711.4	0.04309795	0.04376001	
711.6	0.04310949	0.04377249	
711.8	0.04288767	0.04378496	
712	0.04253033	0.04379742	
712.2	0.04237035	0.04380987	
712.4	0.04219505	0.04382232	
712.6	0.04178061	0.04383475	
712.8	0.04163591	0.04384718	
713	0.04218136	0.04385959	
713.2	0.04245295	0.043872	
713.4	0.04226923	0.0438844	
713.6	0.04306441	0.04389679	
713.8	0.04392316	0.04390917	
714	0.04440045	0.04392154	
714.2	0.04435351	0.0439339	
714.4	0.04440566	0.04394626	
714.6	0.04457334	0.0439586	
714.8	0.04471145	0.04397093	
715	0.04422904	0.04398326	
715.2	0.04408572	0.04399558	
715.4	0.04359884	0.04400788	
715.6	0.04363507	0.04402018	
715.8	0.04360116	0.04403247	
716	0.04341792	0.04404475	
716.2	0.04334092	0.04405702	
716.4	0.04300778	0.04406929	
716.6	0.04255398	0.04408154	
716.8	0.04288849	0.04409378	
717	0.04265433	0.04410602	
717.2	0.04306618	0.04411825	
717.4	0.04335606	0.04413046	
717.6	0.04440121	0.04414267	
717.8	0.04394425	0.04415487	
718	0.04381999	0.04416706	
718.2	0.04352855	0.04417925	
718.4	0.04335696	0.04419142	
718.6	0.04301206	0.04420358	
718.8	0.04247259	0.04421574	
719	0.04178857	0.04422788	
719.2	0.04160471	0.04424002	
719.4	0.04140559	0.04425215	
719.6	0.04184202	0.04426427	
719.8	0.04190055	0.04427638	
720	0.04104391	0.04428848	
720.2	0.04146805	0.04430057	
720.4	0.04166044	0.04431266	
720.6	0.04125614	0.04432473	
720.8	0.04123586	0.0443368	
721	0.04141793	0.04434886	
721.2	0.04223974	0.0443609	
721.4	0.04269258	0.04437294	
721.6	0.04259304	0.04438497	
721.8	0.04226859	0.044397	
722	0.04302543	0.04440901	
722.2	0.04344914	0.04442101	
722.4	0.04355106	0.04443301	
722.6	0.04323002	0.044445	
722.8	0.0434468	0.04445697	
723	0.04343805	0.04446894	
723.2	0.04356401	0.0444809	
723.4	0.04340744	0.04449286	
723.6	0.04357094	0.0445048	
723.8	0.04311152	0.04451673	
724	0.04298149	0.04452866	
724.2	0.04293644	0.04454057	
724.4	0.04259639	0.04455248	
724.6	0.04171943	0.04456438	
724.8	0.04157282	0.04457627	
725	0.04117797	0.04458815	
725.2	0.04129344	0.04460003	
725.4	0.04107479	0.04461189	
725.6	0.04141064	0.04462375	
725.8	0.0418081	0.04463559	
726	0.04187472	0.04464743	
726.2	0.04195134	0.04465926	
726.4	0.04244494	0.04467108	
726.6	0.0423553	0.04468289	
726.8	0.04306808	0.0446947	
727	0.04307679	0.04470649	
727.2	0.04319728	0.04471828	
727.4	0.0436886	0.04473006	
727.6	0.04411181	0.04474182	
727.8	0.04433229	0.04475358	
728	0.04459177	0.04476534	
728.2	0.04406659	0.04477708	
728.4	0.0444996	0.04478881	
728.6	0.04450236	0.04480054	
728.8	0.04455495	0.04481226	
729	0.04440453	0.04482397	
729.2	0.04471874	0.04483567	
729.4	0.04443443	0.04484736	
729.6	0.04489653	0.04485904	
729.8	0.04435026	0.04487071	
730	0.04408771	0.04488238	
730.2	0.04409814	0.04489404	
730.4	0.04415093	0.04490569	
730.6	0.04349242	0.04491733	
730.8	0.04316391	0.04492896	
731	0.04279726	0.04494058	
731.2	0.04244299	0.04495219	
731.4	0.0427965	0.0449638	
731.6	0.04259044	0.0449754	
731.8	0.04256625	0.04498699	
732	0.04247251	0.04499857	
732.2	0.04178646	0.04501014	
732.4	0.04259169	0.0450217	
732.6	0.04282296	0.04503326	
732.8	0.0427429	0.0450448	
733	0.04270508	0.04505634	
733.2	0.04266776	0.04506787	
733.4	0.04332885	0.04507939	
733.6	0.04337917	0.0450909	
733.8	0.04374863	0.04510241	
734	0.04362622	0.0451139	
734.2	0.04344024	0.04512539	
734.4	0.04348083	0.04513687	
734.6	0.04297309	0.04514834	
734.8	0.04315204	0.0451598	
735	0.04367094	0.04517126	
735.2	0.04403609	0.0451827	
735.4	0.04442872	0.04519414	
735.6	0.04451362	0.04520557	
735.8	0.04450405	0.04521699	
736	0.04489106	0.0452284	
736.2	0.04472928	0.0452398	
736.4	0.04545099	0.0452512	
736.6	0.0449752	0.04526258	
736.8	0.04521792	0.04527396	
737	0.04520135	0.04528533	
737.2	0.04551787	0.04529669	
737.4	0.04579785	0.04530805	
737.6	0.04538259	0.04531939	
737.8	0.04555433	0.04533073	
738	0.04504361	0.04534206	
738.2	0.04483143	0.04535338	
738.4	0.04467786	0.04536469	
738.6	0.04433831	0.04537599	
738.8	0.0449659	0.04538729	
739	0.04482709	0.04539857	
739.2	0.04473873	0.04540985	
739.4	0.04506034	0.04542112	
739.6	0.045292	0.04543239	
739.8	0.04522533	0.04544364	
740	0.04485195	0.04545488	
740.2	0.04438759	0.04546612	
740.4	0.04403802	0.04547735	
740.6	0.0435675	0.04548857	
740.8	0.0433458	0.04549978	
741	0.04248826	0.04551099	
741.2	0.04242359	0.04552218	
741.4	0.04203506	0.04553337	
741.6	0.04155411	0.04554455	
741.8	0.04106595	0.04555572	
742	0.04083058	0.04556689	
742.2	0.04093646	0.04557804	
742.4	0.04108199	0.04558919	
742.6	0.04143081	0.04560033	
742.8	0.04168456	0.04561146	
743	0.04234193	0.04562258	
743.2	0.04265236	0.04563369	
743.4	0.04355465	0.0456448	
743.6	0.04386695	0.0456559	
743.8	0.04378532	0.04566699	
744	0.04372678	0.04567807	
744.2	0.04434182	0.04568914	
744.4	0.04463708	0.04570021	
744.6	0.0446826	0.04571127	
744.8	0.04414601	0.04572231	
745	0.04379605	0.04573336	
745.2	0.04402655	0.04574439	
745.4	0.0436328	0.04575541	
745.6	0.04284337	0.04576643	
745.8	0.0431095	0.04577744	
746	0.04294216	0.04578844	
746.2	0.04284088	0.04579943	
746.4	0.0427815	0.04581042	
746.6	0.04285841	0.04582139	
746.8	0.04298557	0.04583236	
747	0.04361036	0.04584332	
747.2	0.04333199	0.04585427	
747.4	0.04373145	0.04586522	
747.6	0.04385533	0.04587615	
747.8	0.04378016	0.04588708	
748	0.04433746	0.045898	
748.2	0.04463076	0.04590892	
748.4	0.04470992	0.04591982	
748.6	0.0446881	0.04593072	
748.8	0.04490423	0.0459416	
749	0.04483894	0.04595248	
749.2	0.04490544	0.04596336	
749.4	0.04466246	0.04597422	
749.6	0.04467168	0.04598508	
749.8	0.04528142	0.04599592	
750	0.04489721	0.04600677	
750.2	0.04476913	0.0460176	
750.4	0.04472752	0.04602842	
750.6	0.04485666	0.04603924	
750.8	0.04497312	0.04605005	
751	0.04476602	0.04606085	
751.2	0.04413861	0.04607164	
751.4	0.0440153	0.04608243	
751.6	0.04413926	0.0460932	
751.8	0.04450828	0.04610397	
752	0.04480102	0.04611473	
752.2	0.04489218	0.04612549	
752.4	0.04504853	0.04613623	
752.6	0.04534257	0.04614697	
752.8	0.04561013	0.0461577	
753	0.04530304	0.04616842	
753.2	0.04504589	0.04617913	
753.4	0.04542308	0.04618984	
753.6	0.04527186	0.04620054	
753.8	0.04506941	0.04621123	
754	0.04442224	0.04622191	
754.2	0.04410677	0.04623259	
754.4	0.04365769	0.04624325	
754.6	0.04335478	0.04625391	
754.8	0.04294664	0.04626456	
755	0.04237439	0.04627521	
755.2	0.04253913	0.04628584	
755.4	0.04280312	0.04629647	
755.6	0.04312567	0.04630709	
755.8	0.04352521	0.0463177	
756	0.04379474	0.0463283	
756.2	0.04480832	0.0463389	
756.4	0.0451101	0.04634949	
756.6	0.04515359	0.04636007	
756.8	0.04559321	0.04637064	
757	0.04526521	0.04638121	
757.2	0.04488621	0.04639177	
757.4	0.0451522	0.04640232	
757.6	0.04485975	0.04641286	
757.8	0.0449086	0.04642339	
758	0.04480471	0.04643392	
758.2	0.0451689	0.04644444	
758.4	0.04490087	0.04645495	
758.6	0.04496573	0.04646546	
758.8	0.04491719	0.04647595	
759	0.0451474	0.04648644	
759.2	0.04563704	0.04649692	
759.4	0.04536052	0.04650739	
759.6	0.0453885	0.04651786	
759.8	0.04556255	0.04652832	
760	0.04575236	0.04653877	
760.2	0.04606255	0.04654921	
760.4	0.04543578	0.04655964	
760.6	0.04473303	0.04657007	
760.8	0.04465362	0.04658049	
761	0.0443343	0.0465909	
761.2	0.04398004	0.0466013	
761.4	0.04404609	0.0466117	
761.6	0.04383466	0.04662209	
761.8	0.04355272	0.04663247	
762	0.04353691	0.04664284	
762.2	0.04351623	0.04665321	
762.4	0.04360435	0.04666357	
762.6	0.04341131	0.04667392	
762.8	0.04374255	0.04668426	
763	0.04406135	0.0466946	
763.2	0.04349256	0.04670492	
763.4	0.04344432	0.04671524	
763.6	0.04384103	0.04672556	
763.8	0.04406303	0.04673586	
764	0.04413825	0.04674616	
764.2	0.04424219	0.04675645	
764.4	0.04386536	0.04676673	
764.6	0.04406569	0.04677701	
764.8	0.04494277	0.04678728	
765	0.04581046	0.04679754	
765.2	0.04573439	0.04680779	
765.4	0.04596765	0.04681803	
765.6	0.04552874	0.04682827	
765.8	0.04556022	0.0468385	
766	0.04605708	0.04684872	
766.2	0.04590308	0.04685894	
766.4	0.04575789	0.04686914	
766.6	0.0455521	0.04687934	
766.8	0.0456074	0.04688954	
767	0.04486369	0.04689972	
767.2	0.0451246	0.0469099	
767.4	0.04567211	0.04692007	
767.6	0.04576094	0.04693023	
767.8	0.04589459	0.04694039	
768	0.04621726	0.04695053	
768.2	0.04645436	0.04696067	
768.4	0.04659809	0.04697081	
768.6	0.04698787	0.04698093	
768.8	0.04752268	0.04699105	
769	0.047731	0.04700116	
769.2	0.04748841	0.04701126	
769.4	0.04671599	0.04702136	
769.6	0.04640162	0.04703145	
769.8	0.04636159	0.04704153	
770	0.04611859	0.0470516	
770.2	0.04547069	0.04706167	
770.4	0.04494535	0.04707173	
770.6	0.04466695	0.04708178	
770.8	0.04393406	0.04709182	
771	0.04331063	0.04710186	
771.2	0.04347674	0.04711189	
771.4	0.04284924	0.04712191	
771.6	0.0429651	0.04713192	
771.8	0.04355068	0.04714193	
772	0.04365011	0.04715193	
772.2	0.04412331	0.04716192	
772.4	0.04462195	0.04717191	
772.6	0.04493588	0.04718189	
772.8	0.04587861	0.04719186	
773	0.04633363	0.04720182	
773.2	0.04661144	0.04721177	
773.4	0.04692912	0.04722172	
773.6	0.04722864	0.04723166	
773.8	0.04719061	0.0472416	
774	0.04714085	0.04725153	
774.2	0.04687977	0.04726144	
774.4	0.04615178	0.04727136	
774.6	0.04556462	0.04728126	
774.8	0.04532575	0.04729116	
775	0.04504122	0.04730105	
775.2	0.04440137	0.04731093	
775.4	0.04447632	0.04732081	
775.6	0.04481587	0.04733068	
775.8	0.04517441	0.04734054	
776	0.04494596	0.04735039	
776.2	0.04613448	0.04736024	
776.4	0.04614646	0.04737008	
776.6	0.04623552	0.04737991	
776.8	0.04666671	0.04738974	
777	0.04670535	0.04739955	
777.2	0.04700214	0.04740937	
777.4	0.04738795	0.04741917	
777.6	0.04683888	0.04742897	
777.8	0.04641233	0.04743875	
778	0.04579236	0.04744854	
778.2	0.04505845	0.04745831	
778.4	0.04480416	0.04746808	
778.6	0.0447899	0.04747784	
778.8	0.04483829	0.04748759	
779	0.04457787	0.04749734	
779.2	0.04409066	0.04750708	
779.4	0.04461699	0.04751681	
779.6	0.04490737	0.04752653	
779.8	0.04511603	0.04753625	
780	0.0448909	0.04754596	
780.2	0.0452804	0.04755567	
780.4	0.04469344	0.04756536	
780.6	0.04500578	0.04757505	
780.8	0.04552014	0.04758473	
781	0.04626442	0.04759441	
781.2	0.0469855	0.04760408	
781.4	0.04711424	0.04761374	
781.6	0.04666953	0.04762339	
781.8	0.04677603	0.04763304	
782	0.04653512	0.04764268	
782.2	0.04621787	0.04765231	
782.4	0.04633936	0.04766194	
782.6	0.04612127	0.04767155	
782.8	0.04551236	0.04768116	
783	0.0453567	0.04769077	
783.2	0.04482232	0.04770037	
783.4	0.04521652	0.04770996	
783.6	0.04516657	0.04771954	
783.8	0.04458937	0.04772912	
784	0.04402777	0.04773868	
784.2	0.04412427	0.04774825	
784.4	0.044225	0.0477578	
784.6	0.04440131	0.04776735	
784.8	0.04459034	0.04777689	
785	0.04510229	0.04778642	
785.2	0.04573065	0.04779595	
785.4	0.04599427	0.04780547	
785.6	0.04634329	0.04781499	
785.8	0.0468067	0.04782449	
786	0.04677713	0.04783399	
786.2	0.04700956	0.04784348	
786.4	0.04697592	0.04785297	
786.6	0.04704114	0.04786245	
786.8	0.04673408	0.04787192	
787	0.04729428	0.04788138	
787.2	0.04696061	0.04789084	
787.4	0.04679988	0.04790029	
787.6	0.04593932	0.04790973	
787.8	0.0454549	0.04791917	
788	0.04510868	0.0479286	
788.2	0.04515597	0.04793802	
788.4	0.0448252	0.04794744	
788.6	0.04438563	0.04795685	
788.8	0.04470045	0.04796625	
789	0.04556772	0.04797564	
789.2	0.04623838	0.04798503	
789.4	0.04670732	0.04799441	
789.6	0.04692144	0.04800379	
789.8	0.04726584	0.04801316	
790	0.04798188	0.04802252	
790.2	0.04787563	0.04803187	
790.4	0.04823889	0.04804122	
790.6	0.0486824	0.04805056	
790.8	0.04898619	0.04805989	
791	0.04884889	0.04806922	
791.2	0.04840412	0.04807854	
791.4	0.04768047	0.04808785	
791.6	0.04750012	0.04809715	
791.8	0.04723646	0.04810645	
792	0.04671026	0.04811575	
792.2	0.04636809	0.04812503	
792.4	0.04629575	0.04813431	
792.6	0.04636808	0.04814358	
792.8	0.04681168	0.04815285	
793	0.04714642	0.04816211	
793.2	0.04665	0.04817136	
793.4	0.04698735	0.0481806	
793.6	0.0465329	0.04818984	
793.8	0.04689108	0.04819907	
794	0.04731786	0.0482083	
794.2	0.04677131	0.04821751	
794.4	0.04671753	0.04822672	
794.6	0.04621331	0.04823593	
794.8	0.04593608	0.04824512	
795	0.04510283	0.04825432	
795.2	0.04511803	0.0482635	
795.4	0.04460038	0.04827268	
795.6	0.04506216	0.04828185	
795.8	0.04490691	0.04829101	
796	0.04504608	0.04830017	
796.2	0.04554079	0.04830932	
796.4	0.04621157	0.04831846	
796.6	0.0469757	0.0483276	
796.8	0.04729969	0.04833673	
797	0.04773493	0.04834585	
797.2	0.04782041	0.04835497	
797.4	0.04825354	0.04836408	
797.6	0.04777912	0.04837318	
797.8	0.04817252	0.04838228	
798	0.04771426	0.04839137	
798.2	0.04708454	0.04840045	
798.4	0.04663029	0.04840953	
798.6	0.04662534	0.0484186	
798.8	0.04610201	0.04842766	
799	0.04600566	0.04843672	
799.2	0.0460225	0.04844577	
799.4	0.04579733	0.04845481	
799.6	0.04573226	0.04846385	
799.8	0.04537621	0.04847288	
800	0.04515761	0.0484819	
800.2	0.04566768	0.04849092	
800.4	0.04584402	0.04849993	
800.6	0.04631095	0.04850893	
800.8	0.04611613	0.04851793	
801	0.0464399	0.04852692	
801.2	0.04655628	0.0485359	
801.4	0.04626703	0.04854488	
801.6	0.04631991	0.04855385	
801.8	0.04681057	0.04856282	
802	0.04707553	0.04857177	
802.2	0.04704768	0.04858072	
802.4	0.04658337	0.04858967	
802.6	0.04716418	0.04859861	
802.8	0.04700989	0.04860754	
803	0.04757503	0.04861646	
803.2	0.04708049	0.04862538	
803.4	0.04718326	0.04863429	
803.6	0.04725046	0.0486432	
803.8	0.04709474	0.0486521	
804	0.04719103	0.04866099	
804.2	0.04765583	0.04866987	
804.4	0.04710332	0.04867875	
804.6	0.04732023	0.04868763	
804.8	0.04728554	0.04869649	
805	0.0474593	0.04870535	
805.2	0.04790163	0.0487142	
805.4	0.04786207	0.04872305	
805.6	0.0480148	0.04873189	
805.8	0.04754138	0.04874072	
806	0.04705761	0.04874955	
806.2	0.04598073	0.04875837	
806.4	0.04541891	0.04876719	
806.6	0.0461806	0.04877599	
806.8	0.04602871	0.04878479	
807	0.04642222	0.04879359	
807.2	0.04593151	0.04880238	
807.4	0.045682	0.04881116	
807.6	0.04592324	0.04881993	
807.8	0.04568507	0.0488287	
808	0.045925	0.04883747	
808.2	0.04593901	0.04884622	
808.4	0.04567631	0.04885497	
808.6	0.04599192	0.04886372	
808.8	0.04623502	0.04887245	
809	0.04667744	0.04888118	
809.2	0.04692615	0.04888991	
809.4	0.04668179	0.04889862	
809.6	0.04660062	0.04890734	
809.8	0.04613129	0.04891604	
810	0.046229	0.04892474	
810.2	0.04598502	0.04893343	
810.4	0.04638979	0.04894212	
810.6	0.04727028	0.0489508	
810.8	0.0467957	0.04895947	
811	0.04649939	0.04896814	
811.2	0.04598825	0.0489768	
811.4	0.04608905	0.04898545	
811.6	0.04664823	0.0489941	
811.8	0.0459313	0.04900274	
812	0.04625414	0.04901137	
812.2	0.04662568	0.04902	
812.4	0.04616159	0.04902862	
812.6	0.04612544	0.04903724	
812.8	0.04626261	0.04904585	
813	0.04604898	0.04905445	
813.2	0.04581344	0.04906305	
813.4	0.04597617	0.04907164	
813.6	0.04630354	0.04908022	
813.8	0.04619276	0.0490888	
814	0.04652273	0.04909737	
814.2	0.04692449	0.04910594	
814.4	0.04693163	0.0491145	
814.6	0.0469966	0.04912305	
814.8	0.04669833	0.0491316	
815	0.04667706	0.04914014	
815.2	0.04695035	0.04914867	
815.4	0.04726483	0.0491572	
815.6	0.04711893	0.04916572	
815.8	0.0464538	0.04917424	
816	0.04693273	0.04918275	
816.2	0.04729469	0.04919125	
816.4	0.04681083	0.04919975	
816.6	0.04698156	0.04920824	
816.8	0.04719774	0.04921672	
817	0.04635861	0.0492252	
817.2	0.04616621	0.04923367	
817.4	0.04621708	0.04924214	
817.6	0.04577274	0.04925059	
817.8	0.04565678	0.04925905	
818	0.04647283	0.04926749	
818.2	0.04664891	0.04927594	
818.4	0.04629326	0.04928437	
818.6	0.04647543	0.0492928	
818.8	0.04663294	0.04930122	
819	0.04641088	0.04930964	
819.2	0.04610019	0.04931805	
819.4	0.04633371	0.04932645	
819.6	0.04640756	0.04933485	
819.8	0.04654742	0.04934324	
820	0.04729337	0.04935162	
820.2	0.04772104	0.04936	
820.4	0.04731414	0.04936838	
820.6	0.04724086	0.04937674	
820.8	0.04665683	0.0493851	
821	0.0456974	0.04939346	
821.2	0.04554864	0.04940181	
821.4	0.04578891	0.04941015	
821.6	0.04548376	0.04941848	
821.8	0.04623614	0.04942681	
822	0.0469369	0.04943514	
822.2	0.04659489	0.04944345	
822.4	0.0467524	0.04945177	
822.6	0.04663254	0.04946007	
822.8	0.04730955	0.04946837	
823	0.04737211	0.04947666	
823.2	0.04725559	0.04948495	
823.4	0.04829794	0.04949323	
823.6	0.04848174	0.04950151	
823.8	0.04893603	0.04950978	
824	0.04873442	0.04951804	
824.2	0.04850835	0.0495263	
824.4	0.04813034	0.04953455	
824.6	0.04787846	0.04954279	
824.8	0.04751748	0.04955103	
825	0.04798318	0.04955926	
825.2	0.04767064	0.04956749	
825.4	0.04799282	0.04957571	
825.6	0.04774598	0.04958393	
825.8	0.04715072	0.04959213	
826	0.04723979	0.04960034	
826.2	0.04695014	0.04960853	
826.4	0.04713477	0.04961672	
826.6	0.04739356	0.04962491	
826.8	0.04782198	0.04963309	
827	0.0476091	0.04964126	
827.2	0.04775381	0.04964943	
827.4	0.04782043	0.04965759	
827.6	0.04728082	0.04966574	
827.8	0.04741141	0.04967389	
828	0.04679678	0.04968203	
828.2	0.04682404	0.04969017	
828.4	0.04651851	0.0496983	
828.6	0.04641746	0.04970642	
828.8	0.04605936	0.04971454	
829	0.04678925	0.04972266	
829.2	0.04666379	0.04973076	
829.4	0.04646494	0.04973886	
829.6	0.04588141	0.04974696	
829.8	0.0454778	0.04975505	
830	0.04586771	0.04976313	
830.2	0.04601194	0.04977121	
830.4	0.04655641	0.04977928	
830.6	0.04635535	0.04978734	
830.8	0.04668854	0.0497954	
831	0.04731176	0.04980346	
831.2	0.04711825	0.0498115	
831.4	0.04697381	0.04981955	
831.6	0.04684763	0.04982758	
831.8	0.04672382	0.04983561	
832	0.04656992	0.04984364	
832.2	0.04713326	0.04985165	
832.4	0.04733746	0.04985967	
832.6	0.04763334	0.04986767	
832.8	0.04785786	0.04987567	
833	0.04858418	0.04988367	
833.2	0.04858894	0.04989166	
833.4	0.04794073	0.04989964	
833.6	0.04802112	0.04990762	
833.8	0.04831701	0.04991559	
834	0.04808787	0.04992355	
834.2	0.04801748	0.04993151	
834.4	0.0477593	0.04993946	
834.6	0.04729937	0.04994741	
834.8	0.04780937	0.04995535	
835	0.04753016	0.04996329	
835.2	0.04690034	0.04997122	
835.4	0.04726647	0.04997915	
835.6	0.04706571	0.04998706	
835.8	0.04694071	0.04999498	
836	0.04696596	0.05000288	
836.2	0.04707739	0.05001079	
836.4	0.04705245	0.05001868	
836.6	0.04731038	0.05002657	
836.8	0.04768631	0.05003445	
837	0.04789688	0.05004233	
837.2	0.04808304	0.0500502	
837.4	0.04809882	0.05005807	
837.6	0.04814869	0.05006593	
837.8	0.04819016	0.05007379	
838	0.04829687	0.05008164	
838.2	0.04833433	0.05008948	
838.4	0.04869956	0.05009732	
838.6	0.04875037	0.05010515	
838.8	0.04941314	0.05011298	
839	0.04953518	0.0501208	
839.2	0.04978826	0.05012861	
839.4	0.05006526	0.05013642	
839.6	0.04940898	0.05014422	
839.8	0.04875962	0.05015202	
840	0.04803388	0.05015981	
840.2	0.04788441	0.0501676	
840.4	0.04775856	0.05017538	
840.6	0.04756489	0.05018315	
840.8	0.04769221	0.05019092	
841	0.04741629	0.05019869	
841.2	0.04695504	0.05020644	
841.4	0.04662544	0.0502142	
841.6	0.04636242	0.05022194	
841.8	0.04659394	0.05022968	
842	0.0469415	0.05023742	
842.2	0.04696732	0.05024515	
842.4	0.04786739	0.05025287	
842.6	0.04828423	0.05026059	
842.8	0.04921725	0.0502683	
843	0.04912582	0.05027601	
843.2	0.0494311	0.05028371	
843.4	0.04925092	0.0502914	
843.6	0.04896338	0.05029909	
843.8	0.04886366	0.05030678	
844	0.04869003	0.05031446	
844.2	0.04871736	0.05032213	
844.4	0.04846833	0.0503298	
844.6	0.04828511	0.05033746	
844.8	0.04820604	0.05034511	
845	0.04778551	0.05035276	
845.2	0.04753015	0.05036041	
845.4	0.04746175	0.05036805	
845.6	0.04735582	0.05037568	
845.8	0.04723011	0.05038331	
846	0.04751902	0.05039093	
846.2	0.04799119	0.05039855	
846.4	0.04856337	0.05040616	
846.6	0.04876319	0.05041376	
846.8	0.04920712	0.05042136	
847	0.04880352	0.05042896	
847.2	0.0493383	0.05043655	
847.4	0.04916768	0.05044413	
847.6	0.04902753	0.05045171	
847.8	0.04887682	0.05045928	
848	0.04890559	0.05046685	
848.2	0.04900945	0.05047441	
848.4	0.04870751	0.05048196	
848.6	0.04888462	0.05048951	
848.8	0.04865263	0.05049706	
849	0.04870335	0.05050459	
849.2	0.04894715	0.05051213	
849.4	0.04869739	0.05051966	
849.6	0.04834169	0.05052718	
849.8	0.04809247	0.05053469	
850	0.04802745	0.05054221	
850.2	0.04796223	0.05054971	
850.4	0.04795007	0.05055721	
850.6	0.04819682	0.05056471	
850.8	0.04802509	0.0505722	
851	0.04794714	0.05057968	
851.2	0.04821558	0.05058716	
851.4	0.04810454	0.05059463	
851.6	0.04809877	0.0506021	
851.8	0.04837586	0.05060956	
852	0.04901848	0.05061701	
852.2	0.04916711	0.05062447	
852.4	0.04923269	0.05063191	
852.6	0.04906763	0.05063935	
852.8	0.04905596	0.05064679	
853	0.04929464	0.05065421	
853.2	0.04931512	0.05066164	
853.4	0.04907216	0.05066906	
853.6	0.04945295	0.05067647	
853.8	0.04902949	0.05068388	
854	0.04913303	0.05069128	
854.2	0.04898578	0.05069867	
854.4	0.0498817	0.05070606	
854.6	0.05005604	0.05071345	
854.8	0.05017405	0.05072083	
855	0.04996498	0.0507282	
855.2	0.04972457	0.05073557	
855.4	0.0500044	0.05074294	
855.6	0.04990336	0.0507503	
855.8	0.04987433	0.05075765	
856	0.05025149	0.050765	
856.2	0.04944839	0.05077234	
856.4	0.0489985	0.05077968	
856.6	0.04825351	0.05078701	
856.8	0.04868188	0.05079433	
857	0.04809002	0.05080165	
857.2	0.04728464	0.05080897	
857.4	0.0471889	0.05081628	
857.6	0.04667971	0.05082358	
857.8	0.04581727	0.05083088	
858	0.04603855	0.05083818	
858.2	0.04571006	0.05084547	
858.4	0.0463663	0.05085275	
858.6	0.04618279	0.05086003	
858.8	0.04588811	0.0508673	
859	0.04584267	0.05087457	
859.2	0.04620903	0.05088183	
859.4	0.04683413	0.05088909	
859.6	0.04672093	0.05089634	
859.8	0.04728477	0.05090358	
860	0.04805427	0.05091082	
860.2	0.04770891	0.05091806	
860.4	0.04772121	0.05092529	
860.6	0.0475879	0.05093251	
860.8	0.04782742	0.05093973	
861	0.04776128	0.05094695	
861.2	0.04776441	0.05095416	
861.4	0.04807577	0.05096136	
861.6	0.04833907	0.05096856	
861.8	0.04901987	0.05097575	
862	0.04971446	0.05098294	
862.2	0.04987405	0.05099012	
862.4	0.05062679	0.0509973	
862.6	0.0511435	0.05100447	
862.8	0.05127992	0.05101164	
863	0.05158299	0.0510188	
863.2	0.0515318	0.05102595	
863.4	0.05152051	0.0510331	
863.6	0.05076904	0.05104025	
863.8	0.05055842	0.05104739	
864	0.04942097	0.05105452	
864.2	0.0483423	0.05106165	
864.4	0.04721313	0.05106878	
864.6	0.04704356	0.0510759	
864.8	0.04692998	0.05108301	
865	0.0467537	0.05109012	
865.2	0.04641205	0.05109723	
865.4	0.04695882	0.05110432	
865.6	0.04791639	0.05111142	
865.8	0.0479647	0.05111851	
866	0.04832846	0.05112559	
866.2	0.0486171	0.05113267	
866.4	0.04960578	0.05113974	
866.6	0.05001749	0.05114681	
866.8	0.05010123	0.05115387	
867	0.05002618	0.05116093	
867.2	0.04987311	0.05116798	
867.4	0.0493657	0.05117502	
867.6	0.04894189	0.05118207	
867.8	0.04832775	0.0511891	
868	0.04758099	0.05119613	
868.2	0.04730552	0.05120316	
868.4	0.0466958	0.05121018	
868.6	0.04672306	0.0512172	
868.8	0.04651528	0.05122421	
869	0.04642472	0.05123121	
869.2	0.04716153	0.05123821	
869.4	0.04774062	0.05124521	
869.6	0.04777945	0.0512522	
869.8	0.04757994	0.05125918	
870	0.04781376	0.05126616	
870.2	0.04804147	0.05127314	
870.4	0.04907399	0.05128011	
870.6	0.0493906	0.05128707	
870.8	0.04981616	0.05129403	
871	0.0501345	0.05130098	
871.2	0.05080138	0.05130793	
871.4	0.0507904	0.05131488	
871.6	0.0509456	0.05132182	
871.8	0.05086259	0.05132875	
872	0.05054063	0.05133568	
872.2	0.05042297	0.0513426	
872.4	0.05032809	0.05134952	
872.6	0.04984654	0.05135643	
872.8	0.05009715	0.05136334	
873	0.0501208	0.05137025	
873.2	0.04973635	0.05137714	
873.4	0.04909564	0.05138404	
873.6	0.0485345	0.05139093	
873.8	0.04777503	0.05139781	
874	0.04710494	0.05140469	
874.2	0.04705173	0.05141156	
874.4	0.04750992	0.05141843	
874.6	0.047903	0.05142529	
874.8	0.04796571	0.05143215	
875	0.04780926	0.051439	
875.2	0.04766804	0.05144585	
875.4	0.04716205	0.05145269	
875.6	0.04771486	0.05145953	
875.8	0.04790271	0.05146636	
876	0.0475838	0.05147319	
876.2	0.04815152	0.05148001	
876.4	0.0483739	0.05148683	
876.6	0.0481142	0.05149364	
876.8	0.04844861	0.05150045	
877	0.04842442	0.05150725	
877.2	0.04822654	0.05151405	
877.4	0.04841465	0.05152085	
877.6	0.04834063	0.05152763	
877.8	0.04855645	0.05153442	
878	0.04874421	0.05154119	
878.2	0.0485373	0.05154797	
878.4	0.04880493	0.05155473	
878.6	0.04868699	0.0515615	
878.8	0.04855244	0.05156826	
879	0.04871359	0.05157501	
879.2	0.04870616	0.05158176	
879.4	0.04885013	0.0515885	
879.6	0.04951273	0.05159524	
879.8	0.04916143	0.05160197	
880	0.04865568	0.0516087	
880.2	0.04904771	0.05161542	
880.4	0.04825891	0.05162214	
880.6	0.04782431	0.05162886	
880.8	0.04784464	0.05163556	
881	0.04822619	0.05164227	
881.2	0.04846094	0.05164897	
881.4	0.04883991	0.05165566	
881.6	0.04973652	0.05166235	
881.8	0.05048996	0.05166903	
882	0.05049798	0.05167571	
882.2	0.05065621	0.05168239	
882.4	0.05125182	0.05168906	
882.6	0.0510268	0.05169572	
882.8	0.05184096	0.05170238	
883	0.05258011	0.05170903	
883.2	0.05256329	0.05171568	
883.4	0.05262958	0.05172233	
883.6	0.0534654	0.05172897	
883.8	0.05254235	0.0517356	
884	0.05153117	0.05174223	
884.2	0.05120104	0.05174886	
884.4	0.0506311	0.05175548	
884.6	0.05050105	0.0517621	
884.8	0.05020882	0.05176871	
885	0.04964601	0.05177531	
885.2	0.04948973	0.05178191	
885.4	0.0495267	0.05178851	
885.6	0.04966714	0.0517951	
885.8	0.04973133	0.05180169	
886	0.04933736	0.05180827	
886.2	0.049464	0.05181485	
886.4	0.04959147	0.05182142	
886.6	0.04945779	0.05182799	
886.8	0.04976879	0.05183455	
887	0.04994311	0.05184111	
887.2	0.0498665	0.05184766	
887.4	0.04976041	0.05185421	
887.6	0.0495791	0.05186075	
887.8	0.04837058	0.05186729	
888	0.04767202	0.05187382	
888.2	0.04777931	0.05188035	
888.4	0.04782864	0.05188688	
888.6	0.04770005	0.0518934	
888.8	0.04754841	0.05189991	
889	0.04766789	0.05190642	
889.2	0.04802055	0.05191293	
889.4	0.048023	0.05191943	
889.6	0.04832244	0.05192592	
889.8	0.0484546	0.05193241	
890	0.04876473	0.0519389	
890.2	0.04938832	0.05194538	
890.4	0.04963463	0.05195186	
890.6	0.04957629	0.05195833	
890.8	0.04936764	0.05196479	
891	0.0497343	0.05197126	
891.2	0.04948886	0.05197771	
891.4	0.04881593	0.05198417	
891.6	0.04841495	0.05199062	
891.8	0.0484148	0.05199706	
892	0.04805313	0.0520035	
892.2	0.04828698	0.05200993	
892.4	0.04849478	0.05201636	
892.6	0.04856814	0.05202278	
892.8	0.04896521	0.0520292	
893	0.04938464	0.05203562	
893.2	0.04898805	0.05204203	
893.4	0.04883621	0.05204843	
893.6	0.0486719	0.05205484	
893.8	0.04838313	0.05206123	
894	0.04837052	0.05206762	
894.2	0.04775466	0.05207401	
894.4	0.04770604	0.05208039	
894.6	0.04778354	0.05208677	
894.8	0.04730894	0.05209314	
895	0.04752175	0.05209951	
895.2	0.04696817	0.05210587	
895.4	0.04647443	0.05211223	
895.6	0.04652523	0.05211859	
895.8	0.04689013	0.05212494	
896	0.04634235	0.05213128	
896.2	0.04717979	0.05213762	
896.4	0.04756579	0.05214396	
896.6	0.04825218	0.05215029	
896.8	0.04946128	0.05215661	
897	0.04967061	0.05216293	
897.2	0.05002798	0.05216925	
897.4	0.05044497	0.05217556	
897.6	0.05084634	0.05218187	
897.8	0.05099182	0.05218817	
898	0.0511926	0.05219447	
898.2	0.05052517	0.05220077	
898.4	0.05106366	0.05220706	
898.6	0.05093026	0.05221334	
898.8	0.05104824	0.05221962	
899	0.05089754	0.05222589	
899.2	0.05052829	0.05223217	
899.4	0.04933318	0.05223843	
899.6	0.0493906	0.05224469	
899.8	0.04927109	0.05225095	
900	0.04891684	0.0522572	
900.2	0.04927816	0.05226345	
900.4	0.0490529	0.05226969	
900.6	0.04964574	0.05227593	
900.8	0.04957018	0.05228217	
901	0.04938428	0.0522884	
901.2	0.04948683	0.05229462	
901.4	0.04971891	0.05230084	
901.6	0.04970943	0.05230706	
901.8	0.04954921	0.05231327	
902	0.04947282	0.05231947	
902.2	0.04874847	0.05232568	
902.4	0.04907257	0.05233187	
902.6	0.04913135	0.05233807	
902.8	0.04927636	0.05234425	
903	0.04903025	0.05235044	
903.2	0.04930912	0.05235662	
903.4	0.04879193	0.05236279	
903.6	0.04963124	0.05236896	
903.8	0.05017629	0.05237513	
904	0.05069997	0.05238129	
904.2	0.05105648	0.05238745	
904.4	0.05145634	0.0523936	
904.6	0.05176638	0.05239975	
904.8	0.0516778	0.05240589	
905	0.05159068	0.05241203	
905.2	0.05162816	0.05241816	
905.4	0.05240103	0.05242429	
905.6	0.05239385	0.05243042	
905.8	0.05219176	0.05243654	
906	0.05165798	0.05244265	
906.2	0.05114954	0.05244877	
906.4	0.05098385	0.05245487	
906.6	0.05088541	0.05246098	
906.8	0.05036726	0.05246707	
907	0.0504323	0.05247317	
907.2	0.04962791	0.05247926	
907.4	0.04891402	0.05248534	
907.6	0.04904931	0.05249142	
907.8	0.0491407	0.0524975	
908	0.04918414	0.05250357	
908.2	0.04900726	0.05250964	
908.4	0.04860396	0.0525157	
908.6	0.0482411	0.05252176	
908.8	0.04817175	0.05252781	
909	0.04812351	0.05253386	
909.2	0.04889138	0.0525399	
909.4	0.04948761	0.05254595	
909.6	0.04960922	0.05255198	
909.8	0.0496966	0.05255801	
910	0.05025629	0.05256404	
910.2	0.05096225	0.05257006	
910.4	0.05152298	0.05257608	
910.6	0.05200065	0.05258209	
910.8	0.05177	0.0525881	
911	0.05185707	0.05259411	
911.2	0.05148529	0.05260011	
911.4	0.05174272	0.05260611	
911.6	0.05171889	0.0526121	
911.8	0.05175915	0.05261808	
912	0.05166613	0.05262407	
912.2	0.05169483	0.05263005	
912.4	0.05115153	0.05263602	
912.6	0.05080089	0.05264199	
912.8	0.05131956	0.05264796	
913	0.05114136	0.05265392	
913.2	0.05101946	0.05265987	
913.4	0.05109326	0.05266583	
913.6	0.05066327	0.05267177	
913.8	0.05013691	0.05267772	
914	0.0500328	0.05268366	
914.2	0.04995641	0.05268959	
914.4	0.0494843	0.05269552	
914.6	0.0491274	0.05270145	
914.8	0.04827742	0.05270737	
915	0.04834979	0.05271329	
915.2	0.0484614	0.0527192	
915.4	0.04818919	0.05272511	
915.6	0.04798582	0.05273101	
915.8	0.04782076	0.05273691	
916	0.04810062	0.05274281	
916.2	0.04812455	0.0527487	
916.4	0.04850117	0.05275459	
916.6	0.04903867	0.05276047	
916.8	0.04948815	0.05276635	
917	0.04918061	0.05277222	
917.2	0.04920588	0.05277809	
917.4	0.04968727	0.05278396	
917.6	0.04886582	0.05278982	
917.8	0.04834253	0.05279568	
918	0.04865979	0.05280153	
918.2	0.04909417	0.05280738	
918.4	0.04932043	0.05281322	
918.6	0.04953629	0.05281906	
918.8	0.04943946	0.0528249	
919	0.04990602	0.05283073	
919.2	0.05059261	0.05283656	
919.4	0.05037037	0.05284238	
919.6	0.05077424	0.0528482	
919.8	0.05066988	0.05285401	
920	0.05126038	0.05285982	
920.2	0.05136046	0.05286563	
920.4	0.05172311	0.05287143	
920.6	0.05139641	0.05287723	
920.8	0.05143632	0.05288302	
921	0.0513276	0.05288881	
921.2	0.05098793	0.05289459	
921.4	0.0511019	0.05290037	
921.6	0.05021117	0.05290615	
921.8	0.04999596	0.05291192	
922	0.05031174	0.05291769	
922.2	0.05066918	0.05292345	
922.4	0.05073652	0.05292921	
922.6	0.05040874	0.05293497	
922.8	0.05038646	0.05294072	
923	0.05048605	0.05294646	
923.2	0.0503971	0.05295221	
923.4	0.05004528	0.05295794	
923.6	0.05072562	0.05296368	
923.8	0.05099137	0.05296941	
924	0.0515665	0.05297513	
924.2	0.05121138	0.05298085	
924.4	0.05104757	0.05298657	
924.6	0.0512695	0.05299228	
924.8	0.05134256	0.05299799	
925	0.05132174	0.0530037	
925.2	0.05124493	0.0530094	
925.4	0.05175643	0.05301509	
925.6	0.0518757	0.05302078	
925.8	0.05235833	0.05302647	
926	0.05218932	0.05303215	
926.2	0.0521173	0.05303783	
926.4	0.05180306	0.05304351	
926.6	0.05105698	0.05304918	
926.8	0.05056403	0.05305485	
927	0.05006513	0.05306051	
927.2	0.04982024	0.05306617	
927.4	0.04986428	0.05307182	
927.6	0.05038476	0.05307747	
927.8	0.05044164	0.05308312	
928	0.04979556	0.05308876	
928.2	0.04947409	0.0530944	
928.4	0.0498432	0.05310003	
928.6	0.04993062	0.05310566	
928.8	0.04984059	0.05311129	
929	0.05001396	0.05311691	
929.2	0.05034454	0.05312252	
929.4	0.05114998	0.05312814	
929.6	0.05151251	0.05313375	
929.8	0.05135211	0.05313935	
930	0.05116625	0.05314495	
930.2	0.0511859	0.05315055	
930.4	0.05123496	0.05315614	
930.6	0.05103722	0.05316173	
930.8	0.05153185	0.05316731	
931	0.05180113	0.05317289	
931.2	0.05247284	0.05317847	
931.4	0.05192421	0.05318404	
931.6	0.05198029	0.05318961	
931.8	0.05163107	0.05319517	
932	0.05149554	0.05320073	
932.2	0.0521075	0.05320629	
932.4	0.05205872	0.05321184	
932.6	0.05198091	0.05321739	
932.8	0.05177674	0.05322293	
933	0.05157535	0.05322847	
933.2	0.05178365	0.05323401	
933.4	0.05197184	0.05323954	
933.6	0.05201265	0.05324506	
933.8	0.05166708	0.05325059	
934	0.05224856	0.05325611	
934.2	0.05203314	0.05326162	
934.4	0.05164163	0.05326713	
934.6	0.05115218	0.05327264	
934.8	0.05090826	0.05327814	
935	0.05000894	0.05328364	
935.2	0.04953614	0.05328914	
935.4	0.04831506	0.05329463	
935.6	0.04852274	0.05330011	
935.8	0.04854281	0.0533056	
936	0.04833349	0.05331108	
936.2	0.04842785	0.05331655	
936.4	0.04806662	0.05332202	
936.6	0.04817406	0.05332749	
936.8	0.04815742	0.05333295	
937	0.04846191	0.05333841	
937.2	0.04894503	0.05334386	
937.4	0.0498607	0.05334931	
937.6	0.05060721	0.05335476	
937.8	0.05062193	0.0533602	
938	0.05085784	0.05336564	
938.2	0.0502414	0.05337108	
938.4	0.05021536	0.05337651	
938.6	0.05011348	0.05338193	
938.8	0.04970513	0.05338736	
939	0.04929654	0.05339278	
939.2	0.0493752	0.05339819	
939.4	0.05000877	0.0534036	
939.6	0.05015176	0.05340901	
939.8	0.0504079	0.05341441	
940	0.05004042	0.05341981	
940.2	0.05028238	0.0534252	
940.4	0.0498869	0.0534306	
940.6	0.0500297	0.05343598	
940.8	0.05006049	0.05344137	
941	0.05065008	0.05344674	
941.2	0.0507768	0.05345212	
941.4	0.05152309	0.05345749	
941.6	0.05124379	0.05346286	
941.8	0.05085439	0.05346822	
942	0.05071578	0.05347358	
942.2	0.05057779	0.05347894	
942.4	0.05112268	0.05348429	
942.6	0.05042017	0.05348964	
942.8	0.05004816	0.05349498	
943	0.04993339	0.05350032	
943.2	0.05003056	0.05350566	
943.4	0.04953707	0.05351099	
943.6	0.04936587	0.05351632	
943.8	0.04939534	0.05352164	
944	0.04891063	0.05352696	
944.2	0.04847537	0.05353228	
944.4	0.0484935	0.05353759	
944.6	0.04837673	0.0535429	
944.8	0.04855382	0.0535482	
945	0.04877635	0.0535535	
945.2	0.04860479	0.0535588	
945.4	0.04896782	0.05356409	
945.6	0.04883869	0.05356938	
945.8	0.0498757	0.05357467	
946	0.04999088	0.05357995	
946.2	0.05032315	0.05358523	
946.4	0.05108886	0.0535905	
946.6	0.05099781	0.05359577	
946.8	0.05187556	0.05360104	
947	0.05211095	0.0536063	
947.2	0.05210617	0.05361156	
947.4	0.0517873	0.05361681	
947.6	0.05241455	0.05362206	
947.8	0.05217877	0.05362731	
948	0.05211428	0.05363255	
948.2	0.0516635	0.05363779	
948.4	0.0519898	0.05364302	
948.6	0.05191294	0.05364825	
948.8	0.05175376	0.05365348	
949	0.05126645	0.05365871	
949.2	0.05122504	0.05366393	
949.4	0.0510461	0.05366914	
949.6	0.05085479	0.05367435	
949.8	0.0507473	0.05367956	
950	0.05054711	0.05368477	
950.2	0.05147973	0.05368997	
950.4	0.05179015	0.05369516	
950.6	0.05190062	0.05370036	
950.8	0.05211804	0.05370555	
951	0.05164701	0.05371073	
951.2	0.05158034	0.05371591	
951.4	0.05160201	0.05372109	
951.6	0.05169753	0.05372626	
951.8	0.05144556	0.05373143	
952	0.05151912	0.0537366	
952.2	0.05122623	0.05374176	
952.4	0.05141976	0.05374692	
952.6	0.05094691	0.05375208	
952.8	0.05027695	0.05375723	
953	0.05039781	0.05376238	
953.2	0.05029879	0.05376752	
953.4	0.04998866	0.05377266	
953.6	0.05062718	0.0537778	
953.8	0.05100163	0.05378293	
954	0.05181987	0.05378806	
954.2	0.05247341	0.05379318	
954.4	0.05193483	0.0537983	
954.6	0.05252751	0.05380342	
954.8	0.05222791	0.05380853	
955	0.05187372	0.05381364	
955.2	0.05207883	0.05381875	
955.4	0.05232998	0.05382385	
955.6	0.05195117	0.05382895	
955.8	0.05183475	0.05383404	
956	0.05162936	0.05383914	
956.2	0.05147083	0.05384422	
956.4	0.05108642	0.05384931	
956.6	0.05108569	0.05385439	
956.8	0.05132034	0.05385946	
957	0.05158755	0.05386454	
957.2	0.05212419	0.0538696	
957.4	0.05307978	0.05387467	
957.6	0.05330351	0.05387973	
957.8	0.05337073	0.05388479	
958	0.05352577	0.05388984	
958.2	0.05433609	0.05389489	
958.4	0.05451399	0.05389994	
958.6	0.05501459	0.05390498	
958.8	0.05483356	0.05391002	
959	0.05432379	0.05391506	
959.2	0.05382123	0.05392009	
959.4	0.05339005	0.05392512	
959.6	0.05259532	0.05393014	
959.8	0.05261477	0.05393516	
960	0.05202879	0.05394018	
960.2	0.05227609	0.05394519	
960.4	0.05156695	0.0539502	
960.6	0.05171739	0.05395521	
960.8	0.05117485	0.05396021	
961	0.05125491	0.05396521	
961.2	0.0518861	0.0539702	
961.4	0.0518132	0.05397519	
961.6	0.05124732	0.05398018	
961.8	0.05192559	0.05398516	
962	0.05210412	0.05399014	
962.2	0.0527254	0.05399512	
962.4	0.05273311	0.05400009	
962.6	0.05264385	0.05400506	
962.8	0.05324259	0.05401003	
963	0.05266678	0.05401499	
963.2	0.05262394	0.05401995	
963.4	0.05326865	0.0540249	
963.6	0.05377039	0.05402986	
963.8	0.05394371	0.0540348	
964	0.05404111	0.05403975	
964.2	0.05432131	0.05404469	
964.4	0.05376047	0.05404962	
964.6	0.05400933	0.05405456	
964.8	0.05414923	0.05405949	
965	0.05459369	0.05406441	
965.2	0.05440216	0.05406933	
965.4	0.05411582	0.05407425	
965.6	0.0536165	0.05407917	
965.8	0.05332651	0.05408408	
966	0.05313921	0.05408899	
966.2	0.05293522	0.05409389	
966.4	0.0531973	0.05409879	
966.6	0.05319559	0.05410369	
966.8	0.05331006	0.05410858	
967	0.05325876	0.05411347	
967.2	0.05302366	0.05411836	
967.4	0.05314991	0.05412324	
967.6	0.05288752	0.05412812	
967.8	0.05290216	0.05413299	
968	0.05292171	0.05413787	
968.2	0.05279655	0.05414273	
968.4	0.05231597	0.0541476	
968.6	0.05226309	0.05415246	
968.8	0.05228955	0.05415732	
969	0.0523123	0.05416217	
969.2	0.05213379	0.05416702	
969.4	0.05201855	0.05417187	
969.6	0.05171578	0.05417671	
969.8	0.05171384	0.05418155	
970	0.05181023	0.05418639	
970.2	0.05189692	0.05419122	
970.4	0.0521679	0.05419605	
970.6	0.05178919	0.05420088	
970.8	0.05176842	0.0542057	
971	0.05203709	0.05421052	
971.2	0.05147155	0.05421533	
971.4	0.0514521	0.05422014	
971.6	0.05105117	0.05422495	
971.8	0.05120924	0.05422975	
972	0.05087607	0.05423456	
972.2	0.05080882	0.05423935	
972.4	0.05067449	0.05424415	
972.6	0.0504796	0.05424894	
972.8	0.0507081	0.05425372	
973	0.05084617	0.05425851	
973.2	0.05071744	0.05426329	
973.4	0.0506292	0.05426806	
973.6	0.05087419	0.05427284	
973.8	0.05105121	0.0542776	
974	0.05160678	0.05428237	
974.2	0.05223836	0.05428713	
974.4	0.05206858	0.05429189	
974.6	0.05190341	0.05429665	
974.8	0.05219908	0.0543014	
975	0.05190884	0.05430615	
975.2	0.0516859	0.05431089	
975.4	0.05155712	0.05431563	
975.6	0.05169789	0.05432037	
975.8	0.0523115	0.05432511	
976	0.05285571	0.05432984	
976.2	0.05256551	0.05433456	
976.4	0.05264273	0.05433929	
976.6	0.05213016	0.05434401	
976.8	0.05232753	0.05434872	
977	0.05261412	0.05435344	
977.2	0.05232633	0.05435815	
977.4	0.05295579	0.05436286	
977.6	0.0534275	0.05436756	
977.8	0.05326006	0.05437226	
978	0.05279445	0.05437695	
978.2	0.05255622	0.05438165	
978.4	0.05205462	0.05438634	
978.6	0.05181509	0.05439102	
978.8	0.05179443	0.05439571	
979	0.05173421	0.05440038	
979.2	0.05208755	0.05440506	
979.4	0.05237793	0.05440973	
979.6	0.05294935	0.0544144	
979.8	0.05290608	0.05441907	
980	0.05313067	0.05442373	
980.2	0.05341099	0.05442839	
980.4	0.05409525	0.05443304	
980.6	0.05377431	0.05443769	
980.8	0.0545698	0.05444234	
981	0.05507735	0.05444699	
981.2	0.05503345	0.05445163	
981.4	0.05572512	0.05445627	
981.6	0.05535885	0.0544609	
981.8	0.0547901	0.05446553	
982	0.05464757	0.05447016	
982.2	0.05508605	0.05447479	
982.4	0.05490394	0.05447941	
982.6	0.054698	0.05448402	
982.8	0.05465671	0.05448864	
983	0.05511616	0.05449325	
983.2	0.05474574	0.05449786	
983.4	0.05470735	0.05450246	
983.6	0.05458865	0.05450706	
983.8	0.05429783	0.05451166	
984	0.05437463	0.05451625	
984.2	0.05476393	0.05452084	
984.4	0.05475213	0.05452543	
984.6	0.05472998	0.05453002	
984.8	0.05541517	0.0545346	
985	0.05493146	0.05453917	
985.2	0.05489045	0.05454375	
985.4	0.0547641	0.05454832	
985.6	0.05478985	0.05455289	
985.8	0.05495801	0.05455745	
986	0.05524261	0.05456201	
986.2	0.05529633	0.05456657	
986.4	0.05514324	0.05457112	
986.6	0.05495007	0.05457567	
986.8	0.05481236	0.05458022	
987	0.05453631	0.05458476	
987.2	0.05394442	0.0545893	
987.4	0.05396086	0.05459384	
987.6	0.05363428	0.05459837	
987.8	0.05332336	0.0546029	
988	0.05349658	0.05460743	
988.2	0.05403417	0.05461195	
988.4	0.05435383	0.05461648	
988.6	0.05457615	0.05462099	
988.8	0.05460611	0.05462551	
989	0.0546192	0.05463002	
989.2	0.05527491	0.05463452	
989.4	0.05537146	0.05463903	
989.6	0.05585028	0.05464353	
989.8	0.05600653	0.05464803	
990	0.0557618	0.05465252	
990.2	0.05622967	0.05465701	
990.4	0.05572425	0.0546615	
990.6	0.05549855	0.05466598	
990.8	0.055219	0.05467046	
991	0.05510266	0.05467494	
991.2	0.05485223	0.05467942	
991.4	0.05452369	0.05468389	
991.6	0.05374001	0.05468835	
991.8	0.05377439	0.05469282	
992	0.05423376	0.05469728	
992.2	0.05406171	0.05470174	
992.4	0.05427599	0.05470619	
992.6	0.05420559	0.05471064	
992.8	0.05387945	0.05471509	
993	0.05360285	0.05471954	
993.2	0.05281385	0.05472398	
993.4	0.05247136	0.05472842	
993.6	0.05237895	0.05473285	
993.8	0.0521235	0.05473728	
994	0.05180999	0.05474171	
994.2	0.05218476	0.05474614	
994.4	0.05172292	0.05475056	
994.6	0.05225817	0.05475498	
994.8	0.05220022	0.05475939	
995	0.05273987	0.05476381	
995.2	0.05308133	0.05476822	
995.4	0.05320521	0.05477262	
995.6	0.05320224	0.05477702	
995.8	0.05405826	0.05478142	
996	0.05436233	0.05478582	
996.2	0.05444498	0.05479021	
996.4	0.05431994	0.0547946	
996.6	0.05352171	0.05479899	
996.8	0.05280084	0.05480337	
997	0.05247119	0.05480775	
997.2	0.05245461	0.05481213	
997.4	0.05270743	0.0548165	
997.6	0.05246815	0.05482087	
997.8	0.0522366	0.05482524	
998	0.05225096	0.0548296	
998.2	0.05216283	0.05483397	
998.4	0.05246961	0.05483832	
998.6	0.05289672	0.05484268	
998.8	0.05336284	0.05484703	
999	0.05370697	0.05485138	
999.2	0.0537694	0.05485572	
999.4	0.05415683	0.05486006	
999.6	0.05444689	0.0548644	
999.8	0.05526002	0.05486874	
1000	0.05562893	0.05487307	
1000.2	0.05565649	0.0548774	
1000.4	0.05552179	0.05488172	
1000.6	0.05601836	0.05488605	
1000.8	0.05633143	0.05489037	
1001	0.0567505	0.05489468	
1001.2	0.0570433	0.054899	
1001.4	0.0569354	0.05490331	
1001.6	0.05684971	0.05490761	
1001.8	0.05678731	0.05491192	
1002	0.05672543	0.05491622	
1002.2	0.05642925	0.05492051	
1002.4	0.05658271	0.05492481	
1002.6	0.05566751	0.0549291	
1002.8	0.05513598	0.05493339	
1003	0.05438731	0.05493767	
1003.2	0.05445324	0.05494195	
1003.4	0.05446578	0.05494623	
1003.6	0.05421333	0.05495051	
1003.8	0.05451322	0.05495478	
1004	0.05401942	0.05495905	
1004.2	0.05443686	0.05496331	
1004.4	0.05485521	0.05496758	
1004.6	0.05515052	0.05497184	
1004.8	0.05471797	0.05497609	
1005	0.05424358	0.05498035	
1005.2	0.05416362	0.0549846	
1005.4	0.0539326	0.05498884	
1005.6	0.0542932	0.05499309	
1005.8	0.05429321	0.05499733	
1006	0.05450677	0.05500157	
1006.2	0.05451245	0.0550058	
1006.4	0.0544607	0.05501003	
1006.6	0.05417409	0.05501426	
1006.8	0.05468057	0.05501849	
1007	0.05473504	0.05502271	
1007.2	0.05478926	0.05502693	
1007.4	0.05468871	0.05503115	
1007.6	0.05504063	0.05503536	
1007.8	0.05502254	0.05503957	
1008	0.05514644	0.05504377	
1008.2	0.0558092	0.05504798	
1008.4	0.0552071	0.05505218	
1008.6	0.05502213	0.05505638	
1008.8	0.05474514	0.05506057	
1009	0.0542055	0.05506476	
1009.2	0.05398738	0.05506895	
1009.4	0.0539838	0.05507314	
1009.6	0.05401467	0.05507732	
1009.8	0.05379545	0.0550815	
1010	0.05414507	0.05508567	
1010.2	0.05459382	0.05508985	
1010.4	0.05512981	0.05509402	
1010.6	0.05532619	0.05509818	
1010.8	0.05479278	0.05510235	
1011	0.05446115	0.05510651	
1011.2	0.05423053	0.05511067	
1011.4	0.05410986	0.05511482	
1011.6	0.05440086	0.05511897	
1011.8	0.05422068	0.05512312	
1012	0.05471171	0.05512727	
1012.2	0.05544129	0.05513141	
1012.4	0.05516422	0.05513555	
1012.6	0.05566656	0.05513969	
1012.8	0.05561047	0.05514382	
1013	0.05512011	0.05514795	
1013.2	0.05519127	0.05515208	
1013.4	0.0552355	0.0551562	
1013.6	0.055132	0.05516032	
1013.8	0.05550215	0.05516444	
1014	0.05610231	0.05516856	
1014.2	0.0563253	0.05517267	
1014.4	0.05602212	0.05517678	
1014.6	0.05554136	0.05518088	
1014.8	0.05526433	0.05518499	
1015	0.05545907	0.05518909	
1015.2	0.05490237	0.05519318	
1015.4	0.05498692	0.05519728	
1015.6	0.05500726	0.05520137	
1015.8	0.05461413	0.05520546	
1016	0.05522027	0.05520954	
1016.2	0.05516627	0.05521362	
1016.4	0.05443258	0.0552177	
1016.6	0.05519937	0.05522178	
1016.8	0.05487351	0.05522585	
1017	0.05438546	0.05522992	
1017.2	0.05432932	0.05523399	
1017.4	0.0539968	0.05523806	
1017.6	0.05394646	0.05524212	
1017.8	0.05404824	0.05524617	
1018	0.05399932	0.05525023	
1018.2	0.05415626	0.05525428	
1018.4	0.05458951	0.05525833	
1018.6	0.05533407	0.05526238	
1018.8	0.05536881	0.05526642	
1019	0.05561457	0.05527046	
1019.2	0.05549955	0.0552745	
1019.4	0.05562488	0.05527853	
1019.6	0.05574574	0.05528257	
1019.8	0.0562124	0.05528659	
1020	0.05677442	0.05529062	
1020.2	0.05656032	0.05529464	
1020.4	0.05718835	0.05529866	
1020.6	0.05791634	0.05530268	
1020.8	0.05687507	0.05530669	
1021	0.05634404	0.0553107	
1021.2	0.05601943	0.05531471	
1021.4	0.05529855	0.05531872	
1021.6	0.05494895	0.05532272	
1021.8	0.05422909	0.05532672	
1022	0.05428694	0.05533071	
1022.2	0.05409409	0.05533471	
1022.4	0.05399692	0.0553387	
1022.6	0.05444478	0.05534269	
1022.8	0.05428682	0.05534667	
1023	0.05454555	0.05535065	
1023.2	0.0543417	0.05535463	
1023.4	0.05495896	0.05535861	
1023.6	0.05508819	0.05536258	
1023.8	0.05530367	0.05536655	
1024	0.05554567	0.05537052	
1024.2	0.05563998	0.05537448	
1024.4	0.05576668	0.05537844	
1024.6	0.05555884	0.0553824	
1024.8	0.05502493	0.05538635	
1025	0.05525788	0.05539031	
1025.2	0.05450377	0.05539426	
1025.4	0.05421069	0.0553982	
1025.6	0.05417709	0.05540215	
1025.8	0.05378371	0.05540609	
1026	0.05368073	0.05541003	
1026.2	0.05302991	0.05541396	
1026.4	0.05353436	0.05541789	
1026.6	0.05418832	0.05542182	
1026.8	0.05437274	0.05542575	
1027	0.05410034	0.05542967	
1027.2	0.05431672	0.05543359	
1027.4	0.05496989	0.05543751	
1027.6	0.05451079	0.05544143	
1027.8	0.05457327	0.05544534	
1028	0.05462799	0.05544925	
1028.2	0.05428526	0.05545315	
1028.4	0.05387501	0.05545706	
1028.6	0.05410422	0.05546096	
1028.8	0.05409462	0.05546486	
1029	0.05415984	0.05546875	
1029.2	0.054015	0.05547264	
1029.4	0.05475943	0.05547653	
1029.6	0.05442274	0.05548042	
1029.8	0.05443457	0.0554843	
1030	0.05452727	0.05548818	
1030.2	0.05480725	0.05549206	
1030.4	0.05524201	0.05549594	
1030.6	0.05566634	0.05549981	
1030.8	0.05585928	0.05550368	
1031	0.0558364	0.05550754	
1031.2	0.05635208	0.05551141	
1031.4	0.05634755	0.05551527	
1031.6	0.0561226	0.05551913	
1031.8	0.05613812	0.05552298	
1032	0.05575147	0.05552683	
1032.2	0.05546957	0.05553068	
1032.4	0.05567201	0.05553453	
1032.6	0.05609121	0.05553837	
1032.8	0.05606768	0.05554221	
1033	0.0561257	0.05554605	
1033.2	0.05660765	0.05554989	
1033.4	0.05660789	0.05555372	
1033.6	0.05607927	0.05555755	
1033.8	0.05637366	0.05556138	
1034	0.05632085	0.0555652	
1034.2	0.05617464	0.05556902	
1034.4	0.05625157	0.05557284	
1034.6	0.05654576	0.05557666	
1034.8	0.05646229	0.05558047	
1035	0.0565088	0.05558428	
1035.2	0.05652969	0.05558809	
1035.4	0.05672661	0.05559189	
1035.6	0.05668528	0.05559569	
1035.8	0.05676415	0.05559949	
1036	0.05581342	0.05560329	
1036.2	0.05538983	0.05560708	
1036.4	0.05510084	0.05561087	
1036.6	0.05442661	0.05561466	
1036.8	0.05390514	0.05561844	
1037	0.05363186	0.05562223	
1037.2	0.05346256	0.05562601	
1037.4	0.05283255	0.05562978	
1037.6	0.05282704	0.05563356	
1037.8	0.05313796	0.05563733	
1038	0.05335689	0.0556411	
1038.2	0.05357332	0.05564486	
1038.4	0.05355677	0.05564862	
1038.6	0.05415113	0.05565238	
1038.8	0.05435432	0.05565614	
1039	0.05436457	0.0556599	
1039.2	0.05474981	0.05566365	
1039.4	0.05482129	0.0556674	
1039.6	0.05430348	0.05567114	
1039.8	0.05407256	0.05567489	
1040	0.05300863	0.05567863	
1040.2	0.05263026	0.05568237	
1040.4	0.05255055	0.0556861	
1040.6	0.05203741	0.05568983	
1040.8	0.05189477	0.05569356	
1041	0.0525121	0.05569729	
1041.2	0.05314831	0.05570102	
1041.4	0.05357708	0.05570474	
1041.6	0.05440762	0.05570846	
1041.8	0.05440909	0.05571217	
1042	0.05491753	0.05571589	
1042.2	0.05449126	0.0557196	
1042.4	0.05469139	0.05572331	
1042.6	0.05492107	0.05572701	
1042.8	0.05454446	0.05573071	
1043	0.05383972	0.05573441	
1043.2	0.05345969	0.05573811	
1043.4	0.05310138	0.0557418	
1043.6	0.0527106	0.0557455	
1043.8	0.05270973	0.05574919	
1044	0.05251703	0.05575287	
1044.2	0.05276044	0.05575656	
1044.4	0.05281808	0.05576024	
1044.6	0.05300159	0.05576391	
1044.8	0.0537138	0.05576759	
1045	0.05454954	0.05577126	
1045.2	0.05505648	0.05577493	
1045.4	0.05507274	0.0557786	
1045.6	0.05528376	0.05578227	
1045.8	0.05529429	0.05578593	
1046	0.05545672	0.05578959	
1046.2	0.05513836	0.05579324	
1046.4	0.05482915	0.0557969	
1046.6	0.05453512	0.05580055	
1046.8	0.05461452	0.0558042	
1047	0.05413886	0.05580784	
1047.2	0.05408207	0.05581149	
1047.4	0.05420751	0.05581513	
1047.6	0.05408848	0.05581877	
1047.8	0.0541015	0.0558224	
1048	0.05434757	0.05582603	
1048.2	0.0545087	0.05582966	
1048.4	0.05426176	0.05583329	
1048.6	0.05448152	0.05583692	
1048.8	0.05460798	0.05584054	
1049	0.05429441	0.05584416	
1049.2	0.05441034	0.05584777	
1049.4	0.05451309	0.05585139	
1049.6	0.0549202	0.055855	
1049.8	0.0551808	0.05585861	
1050	0.05544153	0.05586221	
1050.2	0.05537385	0.05586582	
1050.4	0.05502014	0.05586942	
1050.6	0.05586439	0.05587302	
1050.8	0.05603947	0.05587661	
1051	0.05637089	0.0558802	
1051.2	0.05667809	0.05588379	
1051.4	0.05653576	0.05588738	
1051.6	0.05640389	0.05589097	
1051.8	0.05626345	0.05589455	
1052	0.05583893	0.05589813	
1052.2	0.05557081	0.05590171	
1052.4	0.05464154	0.05590528	
1052.6	0.05407723	0.05590885	
1052.8	0.05339556	0.05591242	
1053	0.05253102	0.05591599	
1053.2	0.05221911	0.05591955	
1053.4	0.05247444	0.05592311	
1053.6	0.05269857	0.05592667	
1053.8	0.05291404	0.05593023	
1054	0.05286368	0.05593378	
1054.2	0.05276755	0.05593733	
1054.4	0.0533378	0.05594088	
1054.6	0.05370048	0.05594443	
1054.8	0.05397147	0.05594797	
1055	0.0546756	0.05595151	
1055.2	0.05470677	0.05595505	
1055.4	0.05531033	0.05595858	
1055.6	0.05585092	0.05596212	
1055.8	0.05608608	0.05596565	
1056	0.05620659	0.05596918	
1056.2	0.05634405	0.0559727	
1056.4	0.05634199	0.05597622	
1056.6	0.05637792	0.05597974	
1056.8	0.05629646	0.05598326	
1057	0.05589482	0.05598677	
1057.2	0.05574493	0.05599029	
1057.4	0.05576178	0.0559938	
1057.6	0.0557705	0.0559973	
1057.8	0.05551802	0.05600081	
1058	0.05501142	0.05600431	
1058.2	0.05438467	0.05600781	
1058.4	0.05418637	0.0560113	
1058.6	0.05385046	0.0560148	
1058.8	0.05378723	0.05601829	
1059	0.05373346	0.05602178	
1059.2	0.05420575	0.05602527	
1059.4	0.05504827	0.05602875	
1059.6	0.05548806	0.05603223	
1059.8	0.05543971	0.05603571	
1060	0.05545497	0.05603919	
1060.2	0.05550678	0.05604266	
1060.4	0.05597241	0.05604613	
1060.6	0.05619449	0.0560496	
1060.8	0.05594923	0.05605306	
1061	0.05563981	0.05605653	
1061.2	0.05520473	0.05605999	
1061.4	0.05518705	0.05606345	
1061.6	0.0550262	0.0560669	
1061.8	0.05449683	0.05607036	
1062	0.05339965	0.05607381	
1062.2	0.05330661	0.05607726	
1062.4	0.05347187	0.0560807	
1062.6	0.05359674	0.05608414	
1062.8	0.05335008	0.05608759	
1063	0.05334389	0.05609102	
1063.2	0.05359563	0.05609446	
1063.4	0.0532311	0.05609789	
1063.6	0.05324174	0.05610132	
1063.8	0.05297389	0.05610475	
1064	0.05321593	0.05610818	
1064.2	0.05299938	0.0561116	
1064.4	0.05346938	0.05611502	
1064.6	0.05368565	0.05611844	
1064.8	0.05376466	0.05612185	
1065	0.05396778	0.05612527	
1065.2	0.05393362	0.05612868	
1065.4	0.05503437	0.05613208	
1065.6	0.05522163	0.05613549	
1065.8	0.05531324	0.05613889	
1066	0.05558618	0.05614229	
1066.2	0.05669197	0.05614569	
1066.4	0.056828	0.05614909	
1066.6	0.05729303	0.05615248	
1066.8	0.05729015	0.05615587	
1067	0.05705161	0.05615926	
1067.2	0.05670819	0.05616264	
1067.4	0.05643852	0.05616603	
1067.6	0.05655606	0.05616941	
1067.8	0.05634843	0.05617279	
1068	0.05609105	0.05617616	
1068.2	0.05557877	0.05617954	
1068.4	0.05559286	0.05618291	
1068.6	0.05479825	0.05618627	
1068.8	0.0548135	0.05618964	
1069	0.05475119	0.056193	
1069.2	0.05511657	0.05619636	
1069.4	0.05573873	0.05619972	
1069.6	0.05567273	0.05620308	
1069.8	0.0556476	0.05620643	
1070	0.05575471	0.05620978	
1070.2	0.05551786	0.05621313	
1070.4	0.05540099	0.05621648	
1070.6	0.05554243	0.05621982	
1070.8	0.05498996	0.05622316	
1071	0.05471464	0.0562265	
1071.2	0.0549162	0.05622984	
1071.4	0.05497883	0.05623317	
1071.6	0.05504046	0.0562365	
1071.8	0.05500744	0.05623983	
1072	0.05516776	0.05624316	
1072.2	0.05497575	0.05624648	
1072.4	0.0545509	0.0562498	
1072.6	0.05434077	0.05625312	
1072.8	0.05463559	0.05625644	
1073	0.0547755	0.05625975	
1073.2	0.05475528	0.05626306	
1073.4	0.05474604	0.05626637	
1073.6	0.05435203	0.05626968	
1073.8	0.05371726	0.05627299	
1074	0.05396356	0.05627629	
1074.2	0.05365791	0.05627959	
1074.4	0.05365001	0.05628288	
1074.6	0.05390098	0.05628618	
1074.8	0.054062	0.05628947	
1075	0.05496833	0.05629276	
1075.2	0.05542227	0.05629605	
1075.4	0.0552885	0.05629934	
1075.6	0.0554271	0.05630262	
1075.8	0.05598165	0.0563059	
1076	0.0563493	0.05630918	
1076.2	0.05636661	0.05631245	
1076.4	0.05634382	0.05631573	
1076.6	0.05636026	0.056319	
1076.8	0.05593534	0.05632226	
1077	0.05571565	0.05632553	
1077.2	0.05510731	0.05632879	
1077.4	0.05502917	0.05633206	
1077.6	0.05485574	0.05633531	
1077.8	0.05503594	0.05633857	
1078	0.05559715	0.05634182	
1078.2	0.05471131	0.05634508	
1078.4	0.05504648	0.05634833	
1078.6	0.05545622	0.05635157	
1078.8	0.05547726	0.05635482	
1079	0.05490473	0.05635806	
1079.2	0.05450737	0.0563613	
1079.4	0.0542932	0.05636454	
1079.6	0.05494878	0.05636777	
1079.8	0.05514667	0.056371	
1080	0.05513388	0.05637423	
1080.2	0.05537945	0.05637746	
1080.4	0.05503556	0.05638069	
1080.6	0.05492354	0.05638391	
1080.8	0.05437576	0.05638713	
1081	0.05490909	0.05639035	
1081.2	0.05484028	0.05639357	
1081.4	0.05543104	0.05639678	
1081.6	0.05554186	0.05639999	
1081.8	0.05545315	0.0564032	
1082	0.05529811	0.05640641	
1082.2	0.05510972	0.05640961	
1082.4	0.05546026	0.05641281	
1082.6	0.05528661	0.05641601	
1082.8	0.05494894	0.05641921	
1083	0.05474886	0.0564224	
1083.2	0.05499883	0.0564256	
1083.4	0.05537474	0.05642879	
1083.6	0.05577467	0.05643197	
1083.8	0.05540082	0.05643516	
1084	0.05570589	0.05643834	
1084.2	0.05600133	0.05644152	
1084.4	0.05562044	0.0564447	
1084.6	0.0558494	0.05644788	
1084.8	0.05497134	0.05645105	
1085	0.05548253	0.05645422	
1085.2	0.05510925	0.05645739	
1085.4	0.05467627	0.05646056	
1085.6	0.05362497	0.05646372	
1085.8	0.05348442	0.05646689	
1086	0.05350526	0.05647005	
1086.2	0.05393361	0.0564732	
1086.4	0.05434011	0.05647636	
1086.6	0.05446706	0.05647951	
1086.8	0.05483561	0.05648266	
1087	0.05502017	0.05648581	
1087.2	0.0557473	0.05648896	
1087.4	0.05635119	0.0564921	
1087.6	0.05663511	0.05649524	
1087.8	0.05684512	0.05649838	
1088	0.05736416	0.05650152	
1088.2	0.05740528	0.05650465	
1088.4	0.05747925	0.05650779	
1088.6	0.05771065	0.05651092	
1088.8	0.05731322	0.05651404	
1089	0.05766685	0.05651717	
1089.2	0.05676559	0.05652029	
1089.4	0.0568019	0.05652341	
1089.6	0.05662146	0.05652653	
1089.8	0.05719043	0.05652965	
1090	0.05680187	0.05653276	
1090.2	0.0565177	0.05653587	
1090.4	0.05592098	0.05653898	
1090.6	0.05528553	0.05654209	
1090.8	0.0553923	0.05654519	
1091	0.05519219	0.0565483	
1091.2	0.05503093	0.0565514	
1091.4	0.05474747	0.05655449	
1091.6	0.05424438	0.05655759	
1091.8	0.05443676	0.05656068	
1092	0.05430028	0.05656377	
1092.2	0.05432475	0.05656686	
1092.4	0.05426575	0.05656995	
1092.6	0.05447264	0.05657303	
1092.8	0.05478485	0.05657612	
1093	0.05512919	0.0565792	
1093.2	0.05578657	0.05658227	
1093.4	0.05635755	0.05658535	
1093.6	0.05649069	0.05658842	
1093.8	0.05605596	0.05659149	
1094	0.05526764	0.05659456	
1094.2	0.05542809	0.05659763	
1094.4	0.05552363	0.05660069	
1094.6	0.05540326	0.05660375	
1094.8	0.05509577	0.05660681	
1095	0.05464915	0.05660987	
1095.2	0.05475079	0.05661292	
1095.4	0.05469961	0.05661598	
1095.6	0.05435132	0.05661903	
1095.8	0.05459281	0.05662208	
1096	0.0539909	0.05662512	
1096.2	0.05408233	0.05662817	
1096.4	0.05384212	0.05663121	
1096.6	0.05458882	0.05663425	
1096.8	0.05525128	0.05663728	
1097	0.05539813	0.05664032	
1097.2	0.05637986	0.05664335	
1097.4	0.0565077	0.05664638	
1097.6	0.05669526	0.05664941	
1097.8	0.05609617	0.05665244	
1098	0.05643722	0.05665546	
1098.2	0.05694212	0.05665848	
1098.4	0.0569861	0.0566615	
1098.6	0.05687026	0.05666452	
1098.8	0.05695181	0.05666753	
1099	0.05731595	0.05667055	
1099.2	0.05758808	0.05667356	
1099.4	0.05711013	0.05667657	
1099.6	0.05692206	0.05667957	
1099.8	0.05680503	0.05668258	
1100	0.05643436	0.05668558	
1100.2	0.05628773	0.05668858	
1100.4	0.05639389	0.05669157	
1100.6	0.05640686	0.05669457	
1100.8	0.05642085	0.05669756	
1101	0.05667979	0.05670055	
1101.2	0.05709941	0.05670354	
1101.4	0.05674705	0.05670653	
1101.6	0.05611056	0.05670951	
1101.8	0.05572721	0.05671249	
1102	0.05629383	0.05671547	
1102.2	0.05630715	0.05671845	
1102.4	0.05639926	0.05672143	
1102.6	0.05683686	0.0567244	
1102.8	0.05704815	0.05672737	
1103	0.05713983	0.05673034	
1103.2	0.05661125	0.05673331	
1103.4	0.05602569	0.05673627	
1103.6	0.05562918	0.05673923	
1103.8	0.05529348	0.05674219	
1104	0.05504482	0.05674515	
1104.2	0.05497604	0.05674811	
1104.4	0.05526162	0.05675106	
1104.6	0.05481842	0.05675401	
1104.8	0.05529333	0.05675696	
1105	0.05561868	0.05675991	
1105.2	0.05534784	0.05676285	
1105.4	0.0555644	0.0567658	
1105.6	0.05538696	0.05676874	
1105.8	0.05523291	0.05677168	
1106	0.05556053	0.05677461	
1106.2	0.05547405	0.05677755	
1106.4	0.05578713	0.05678048	
1106.6	0.05614756	0.05678341	
1106.8	0.05610355	0.05678634	
1107	0.05616164	0.05678926	
1107.2	0.05586908	0.05679218	
1107.4	0.0554564	0.05679511	
1107.6	0.05499652	0.05679803	
1107.8	0.05508228	0.05680094	
1108	0.05525331	0.05680386	
1108.2	0.0552421	0.05680677	
1108.4	0.05557103	0.05680968	
1108.6	0.05637283	0.05681259	
1108.8	0.05719038	0.0568155	
1109	0.0567423	0.0568184	
1109.2	0.05629079	0.0568213	
1109.4	0.05635091	0.0568242	
1109.6	0.05581732	0.0568271	
1109.8	0.05598516	0.05683	
1110	0.05602358	0.05683289	
1110.2	0.05624635	0.05683578	
1110.4	0.05596751	0.05683867	
1110.6	0.05593062	0.05684156	
1110.8	0.05592926	0.05684444	
1111	0.05512912	0.05684732	
1111.2	0.05449285	0.05685021	
1111.4	0.0543038	0.05685308	
1111.6	0.05389999	0.05685596	
1111.8	0.05428393	0.05685884	
1112	0.05489131	0.05686171	
1112.2	0.05493563	0.05686458	
1112.4	0.05524964	0.05686745	
1112.6	0.0555593	0.05687031	
1112.8	0.05481252	0.05687318	
1113	0.05468813	0.05687604	
1113.2	0.05466015	0.0568789	
1113.4	0.05444681	0.05688176	
1113.6	0.05476968	0.05688461	
1113.8	0.0551645	0.05688747	
1114	0.05531586	0.05689032	
1114.2	0.05555155	0.05689317	
1114.4	0.05528295	0.05689601	
1114.6	0.05529566	0.05689886	
1114.8	0.05479773	0.0569017	
1115	0.05460271	0.05690454	
1115.2	0.05524547	0.05690738	
1115.4	0.05613975	0.05691022	
1115.6	0.05559119	0.05691305	
1115.8	0.05573012	0.05691589	
1116	0.0557189	0.05691872	
1116.2	0.05496542	0.05692154	
1116.4	0.05498989	0.05692437	
1116.6	0.05522826	0.0569272	
1116.8	0.05437987	0.05693002	
1117	0.05448948	0.05693284	
1117.2	0.0544576	0.05693566	
1117.4	0.05449087	0.05693847	
1117.6	0.05526937	0.05694129	
1117.8	0.05492573	0.0569441	
1118	0.05572539	0.05694691	
1118.2	0.05582923	0.05694972	
1118.4	0.05600809	0.05695252	
1118.6	0.05583024	0.05695533	
1118.8	0.05614659	0.05695813	
1119	0.05632207	0.05696093	
1119.2	0.05632542	0.05696372	
1119.4	0.05639714	0.05696652	
1119.6	0.05573291	0.05696931	
1119.8	0.05595965	0.0569721	
1120	0.05581775	0.05697489	
1120.2	0.05580566	0.05697768	
1120.4	0.05614784	0.05698047	
1120.6	0.0559918	0.05698325	
1120.8	0.05541453	0.05698603	
1121	0.05636493	0.05698881	
1121.2	0.05693011	0.05699159	
1121.4	0.05666858	0.05699436	
1121.6	0.05608666	0.05699713	
1121.8	0.05573668	0.05699991	
1122	0.05635036	0.05700267	
1122.2	0.05612079	0.05700544	
1122.4	0.05639242	0.05700821	
1122.6	0.05648184	0.05701097	
1122.8	0.05662893	0.05701373	
1123	0.05624179	0.05701649	
1123.2	0.0564063	0.05701925	
1123.4	0.05611215	0.057022	
1123.6	0.05604707	0.05702475	
1123.8	0.05588746	0.0570275	
1124	0.05556452	0.05703025	
1124.2	0.05539536	0.057033	
1124.4	0.05572387	0.05703574	
1124.6	0.05583706	0.05703849	
1124.8	0.05590588	0.05704123	
1125	0.05632642	0.05704397	
1125.2	0.05572493	0.0570467	
1125.4	0.05549338	0.05704944	
1125.6	0.05535717	0.05705217	
1125.8	0.05553443	0.0570549	
1126	0.0559784	0.05705763	
1126.2	0.05606252	0.05706036	
1126.4	0.0567649	0.05706308	
1126.6	0.05715256	0.0570658	
1126.8	0.05692396	0.05706852	
1127	0.05716349	0.05707124	
1127.2	0.05709832	0.05707396	
1127.4	0.05719978	0.05707667	
1127.6	0.05728748	0.05707939	
1127.8	0.05638804	0.0570821	
1128	0.05613248	0.05708481	
1128.2	0.05614333	0.05708751	
1128.4	0.05679622	0.05709022	
1128.6	0.05692009	0.05709292	
1128.8	0.0565295	0.05709562	
1129	0.05657106	0.05709832	
1129.2	0.05699105	0.05710102	
1129.4	0.05739218	0.05710371	
1129.6	0.05747136	0.0571064	
1129.8	0.05728476	0.05710909	
1130	0.05726734	0.05711178	
1130.2	0.05686157	0.05711447	
1130.4	0.0571899	0.05711715	
1130.6	0.05705509	0.05711984	
1130.8	0.0569059	0.05712252	
1131	0.05688452	0.0571252	
1131.2	0.05654365	0.05712787	
1131.4	0.05654866	0.05713055	
1131.6	0.05548577	0.05713322	
1131.8	0.05490325	0.05713589	
1132	0.0551026	0.05713856	
1132.2	0.05548561	0.05714123	
1132.4	0.05573044	0.0571439	
1132.6	0.05514293	0.05714656	
1132.8	0.05460825	0.05714922	
1133	0.05512277	0.05715188	
1133.2	0.05508088	0.05715454	
1133.4	0.05470924	0.05715719	
1133.6	0.05501055	0.05715985	
1133.8	0.05456105	0.0571625	
1134	0.05436024	0.05716515	
1134.2	0.05405216	0.0571678	
1134.4	0.05450997	0.05717044	
1134.6	0.05516491	0.05717309	
1134.8	0.05549941	0.05717573	
1135	0.05542341	0.05717837	
1135.2	0.05572577	0.05718101	
1135.4	0.05567424	0.05718364	
1135.6	0.05636976	0.05718628	
1135.8	0.05684099	0.05718891	
1136	0.0564767	0.05719154	
1136.2	0.05682958	0.05719417	
1136.4	0.05651155	0.05719679	
1136.6	0.05631852	0.05719942	
1136.8	0.05616774	0.05720204	
1137	0.05649381	0.05720466	
1137.2	0.0560362	0.05720728	
1137.4	0.05611645	0.0572099	
1137.6	0.05604319	0.05721251	
1137.8	0.05614888	0.05721512	
1138	0.05628873	0.05721774	
1138.2	0.05627393	0.05722034	
1138.4	0.05704806	0.05722295	
1138.6	0.05739794	0.05722556	
1138.8	0.05686613	0.05722816	
1139	0.05691782	0.05723076	
1139.2	0.05690818	0.05723336	
1139.4	0.05651301	0.05723596	
1139.6	0.05666747	0.05723855	
1139.8	0.05608635	0.05724115	
1140	0.05591588	0.05724374	
1140.2	0.05574782	0.05724633	
1140.4	0.05552254	0.05724892	
1140.6	0.05549284	0.05725151	
1140.8	0.05503359	0.05725409	
1141	0.05517729	0.05725667	
1141.2	0.05552171	0.05725925	
1141.4	0.05525397	0.05726183	
1141.6	0.05559944	0.05726441	
1141.8	0.05612606	0.05726698	
1142	0.05615027	0.05726956	
1142.2	0.05658839	0.05727213	
1142.4	0.05649301	0.0572747	
1142.6	0.05652711	0.05727726	
1142.8	0.05653735	0.05727983	
1143	0.05652073	0.05728239	
1143.2	0.05654887	0.05728496	
1143.4	0.05630038	0.05728752	
1143.6	0.05667386	0.05729007	
1143.8	0.05694461	0.05729263	
1144	0.05685884	0.05729518	
1144.2	0.05642722	0.05729774	
1144.4	0.05690087	0.05730029	
1144.6	0.05695794	0.05730283	
1144.8	0.05666419	0.05730538	
1145	0.05747795	0.05730793	
1145.2	0.05763655	0.05731047	
1145.4	0.05726454	0.05731301	
1145.6	0.05756556	0.05731555	
1145.8	0.05759403	0.05731809	
1146	0.05782723	0.05732062	
1146.2	0.05755721	0.05732316	
1146.4	0.05721181	0.05732569	
1146.6	0.05732568	0.05732822	
1146.8	0.05705355	0.05733075	
1147	0.05621014	0.05733327	
1147.2	0.05669731	0.0573358	
1147.4	0.05641646	0.05733832	
1147.6	0.05643238	0.05734084	
1147.8	0.0564144	0.05734336	
1148	0.05629667	0.05734588	
1148.2	0.05615162	0.05734839	
1148.4	0.05602637	0.0573509	
1148.6	0.05594971	0.05735342	
1148.8	0.0551428	0.05735593	
1149	0.05497789	0.05735843	
1149.2	0.05442055	0.05736094	
1149.4	0.05469096	0.05736344	
1149.6	0.0547431	0.05736595	
1149.8	0.05466766	0.05736845	
1150	0.05466555	0.05737095	
1150.2	0.05467889	0.05737344	
1150.4	0.05517002	0.05737594	
1150.6	0.05518254	0.05737843	
1150.8	0.05525638	0.05738092	
1151	0.05536187	0.05738341	
1151.2	0.05625833	0.0573859	
1151.4	0.05631455	0.05738838	
1151.6	0.05665252	0.05739087	
1151.8	0.0572801	0.05739335	
1152	0.05748476	0.05739583	
1152.2	0.05735022	0.05739831	
1152.4	0.05697559	0.05740079	
1152.6	0.05725328	0.05740326	
1152.8	0.0565396	0.05740573	
1153	0.05646243	0.05740821	
1153.2	0.05717669	0.05741067	
1153.4	0.05695317	0.05741314	
1153.6	0.05674437	0.05741561	
1153.8	0.05662021	0.05741807	
1154	0.05689386	0.05742053	
1154.2	0.05720652	0.057423	
1154.4	0.05762542	0.05742545	
1154.6	0.05769205	0.05742791	
1154.8	0.05767252	0.05743037	
1155	0.05840704	0.05743282	
1155.2	0.05852913	0.05743527	
1155.4	0.05895451	0.05743772	
1155.6	0.05922694	0.05744017	
1155.8	0.05886001	0.05744261	
1156	0.05860655	0.05744506	
1156.2	0.057886	0.0574475	
1156.4	0.05786303	0.05744994	
1156.6	0.05805949	0.05745238	
1156.8	0.05769336	0.05745482	
1157	0.05803989	0.05745725	
1157.2	0.05812192	0.05745969	
1157.4	0.05707127	0.05746212	
1157.6	0.05705036	0.05746455	
1157.8	0.05701022	0.05746698	
1158	0.0574598	0.0574694	
1158.2	0.05745255	0.05747183	
1158.4	0.05710099	0.05747425	
1158.6	0.05726656	0.05747667	
1158.8	0.05742564	0.05747909	
1159	0.05803949	0.05748151	
1159.2	0.05781199	0.05748392	
1159.4	0.05826982	0.05748634	
1159.6	0.0570404	0.05748875	
1159.8	0.05686328	0.05749116	
1160	0.05679298	0.05749357	
1160.2	0.05669437	0.05749597	
1160.4	0.05729286	0.05749838	
1160.6	0.0568823	0.05750078	
1160.8	0.05663283	0.05750318	
1161	0.05646239	0.05750558	
1161.2	0.0559225	0.05750798	
1161.4	0.05535677	0.05751038	
1161.6	0.05550531	0.05751277	
1161.8	0.05609261	0.05751517	
1162	0.05678954	0.05751756	
1162.2	0.0565501	0.05751995	
1162.4	0.0567443	0.05752233	
1162.6	0.05722283	0.05752472	
1162.8	0.05725838	0.0575271	
1163	0.05755303	0.05752949	
1163.2	0.05775407	0.05753187	
1163.4	0.0581824	0.05753424	
1163.6	0.05790128	0.05753662	
1163.8	0.05852238	0.057539	
1164	0.05842476	0.05754137	
1164.2	0.05869814	0.05754374	
1164.4	0.05852985	0.05754611	
1164.6	0.05796234	0.05754848	
1164.8	0.05793639	0.05755085	
1165	0.05785764	0.05755321	
1165.2	0.05758217	0.05755557	
1165.4	0.05762095	0.05755794	
1165.6	0.05821536	0.0575603	
1165.8	0.05903976	0.05756265	
1166	0.05880122	0.05756501	
1166.2	0.0586217	0.05756736	
1166.4	0.05847082	0.05756972	
1166.6	0.0578019	0.05757207	
1166.8	0.05761407	0.05757442	
1167	0.05727867	0.05757676	
1167.2	0.05704086	0.05757911	
1167.4	0.05687076	0.05758145	
1167.6	0.05590253	0.0575838	
1167.8	0.05562153	0.05758614	
1168	0.05577792	0.05758848	
1168.2	0.05589739	0.05759081	
1168.4	0.05572533	0.05759315	
1168.6	0.05604058	0.05759548	
1168.8	0.05610276	0.05759782	
1169	0.05613861	0.05760015	
1169.2	0.05609489	0.05760247	
1169.4	0.05687009	0.0576048	
1169.6	0.05717299	0.05760713	
1169.8	0.05716855	0.05760945	
1170	0.05717789	0.05761177	
1170.2	0.05774858	0.05761409	
1170.4	0.05780873	0.05761641	
1170.6	0.05758302	0.05761873	
1170.8	0.05790079	0.05762104	
1171	0.05749625	0.05762336	
1171.2	0.05759286	0.05762567	
1171.4	0.05738765	0.05762798	
1171.6	0.05677883	0.05763029	
1171.8	0.05699769	0.05763259	
1172	0.05632012	0.0576349	
1172.2	0.05561077	0.0576372	
1172.4	0.05514773	0.0576395	
1172.6	0.05489177	0.0576418	
1172.8	0.05400603	0.0576441	
1173	0.05403508	0.0576464	
1173.2	0.05441019	0.05764869	
1173.4	0.05475439	0.05765098	
1173.6	0.05495557	0.05765328	
1173.8	0.05528022	0.05765557	
1174	0.05599292	0.05765785	
1174.2	0.05694788	0.05766014	
1174.4	0.05719474	0.05766242	
1174.6	0.05766886	0.05766471	
1174.8	0.05822863	0.05766699	
1175	0.05865872	0.05766927	
1175.2	0.05904383	0.05767155	
1175.4	0.05944443	0.05767382	
1175.6	0.05908356	0.0576761	
1175.8	0.05879759	0.05767837	
1176	0.05858369	0.05768064	
1176.2	0.05763155	0.05768291	
1176.4	0.05787252	0.05768518	
1176.6	0.05734494	0.05768745	
1176.8	0.05669421	0.05768971	
1177	0.05718231	0.05769197	
1177.2	0.05728469	0.05769423	
1177.4	0.05708725	0.05769649	
1177.6	0.0572252	0.05769875	
1177.8	0.05673086	0.05770101	
1178	0.05683632	0.05770326	
1178.2	0.05662487	0.05770552	
1178.4	0.0560148	0.05770777	
1178.6	0.05586801	0.05771002	
1178.8	0.05568615	0.05771226	
1179	0.05601603	0.05771451	
1179.2	0.05613643	0.05771676	
1179.4	0.05654853	0.057719	
1179.6	0.05676206	0.05772124	
1179.8	0.05717963	0.05772348	
1180	0.057599	0.05772572	
1180.2	0.05726283	0.05772796	
1180.4	0.05830947	0.05773019	
1180.6	0.05811946	0.05773242	
1180.8	0.05832901	0.05773466	
1181	0.05896162	0.05773689	
1181.2	0.0595179	0.05773911	
1181.4	0.05980195	0.05774134	
1181.6	0.05989	0.05774357	
1181.8	0.05958831	0.05774579	
1182	0.05960803	0.05774801	
1182.2	0.05904858	0.05775023	
1182.4	0.05912768	0.05775245	
1182.6	0.05851996	0.05775467	
1182.8	0.05859902	0.05775688	
1183	0.05843009	0.0577591	
1183.2	0.05870785	0.05776131	
1183.4	0.05890712	0.05776352	
1183.6	0.05928353	0.05776573	
1183.8	0.05867333	0.05776793	
1184	0.05837288	0.05777014	
1184.2	0.05835697	0.05777234	
1184.4	0.05806123	0.05777455	
1184.6	0.05761191	0.05777675	
1184.8	0.05750615	0.05777895	
1185	0.05747919	0.05778114	
1185.2	0.05780329	0.05778334	
1185.4	0.05745206	0.05778553	
1185.6	0.05721323	0.05778773	
1185.8	0.05717566	0.05778992	
1186	0.05734388	0.05779211	
1186.2	0.05722974	0.05779429	
1186.4	0.05772221	0.05779648	
1186.6	0.05742596	0.05779867	
1186.8	0.05778966	0.05780085	
1187	0.05761792	0.05780303	
1187.2	0.05847967	0.05780521	
1187.4	0.0583811	0.05780739	
1187.6	0.05889581	0.05780956	
1187.8	0.05887781	0.05781174	
1188	0.05889282	0.05781391	
1188.2	0.05960446	0.05781609	
1188.4	0.059251	0.05781826	
1188.6	0.05940722	0.05782042	
1188.8	0.05970342	0.05782259	
1189	0.05989738	0.05782476	
1189.2	0.05991296	0.05782692	
1189.4	0.05971094	0.05782908	
1189.6	0.05976705	0.05783124	
1189.8	0.05985112	0.0578334	
1190	0.05947811	0.05783556	
1190.2	0.05896513	0.05783772	
1190.4	0.05855939	0.05783987	
1190.6	0.05767876	0.05784202	
1190.8	0.05712256	0.05784418	
1191	0.05655617	0.05784632	
1191.2	0.05619929	0.05784847	
1191.4	0.05605955	0.05785062	
1191.6	0.05679548	0.05785276	
1191.8	0.05694871	0.05785491	
1192	0.05642037	0.05785705	
1192.2	0.05637601	0.05785919	
1192.4	0.05601877	0.05786133	
1192.6	0.05619173	0.05786347	
1192.8	0.05652892	0.0578656	
1193	0.05667211	0.05786773	
1193.2	0.0568779	0.05786987	
1193.4	0.05701721	0.057872	
1193.6	0.05707582	0.05787413	
1193.8	0.0568511	0.05787626	
1194	0.05626188	0.05787838	
1194.2	0.05657273	0.05788051	
1194.4	0.05657156	0.05788263	
1194.6	0.05661385	0.05788475	
1194.8	0.05668388	0.05788687	
1195	0.05657064	0.05788899	
1195.2	0.05626606	0.05789111	
1195.4	0.0571089	0.05789322	
1195.6	0.05727738	0.05789533	
1195.8	0.05710735	0.05789745	
1196	0.05677448	0.05789956	
1196.2	0.05674558	0.05790167	
1196.4	0.05702983	0.05790377	
1196.6	0.05701582	0.05790588	
1196.8	0.05730086	0.05790798	
1197	0.05739972	0.05791009	
1197.2	0.05752112	0.05791219	
1197.4	0.05754601	0.05791429	
1197.6	0.05758311	0.05791639	
1197.8	0.05767042	0.05791848	
1198	0.05808501	0.05792058	
1198.2	0.05851095	0.05792267	
1198.4	0.05838634	0.05792476	
1198.6	0.05839456	0.05792685	
1198.8	0.05811404	0.05792894	
1199	0.0581643	0.05793103	
1199.2	0.05853361	0.05793312	
1199.4	0.05898306	0.0579352	
1199.6	0.05886165	0.05793728	
1199.8	0.05888182	0.05793937	
1200	0.05886824	0.05794145	
1200.2	0.05858624	0.05794352	
1200.4	0.05825113	0.0579456	
1200.6	0.05809715	0.05794768	
1200.8	0.05844572	0.05794975	
1201	0.05841435	0.05795182	
1201.2	0.05831298	0.05795389	
1201.4	0.05852996	0.05795596	
1201.6	0.0578144	0.05795803	
1201.8	0.05805108	0.0579601	
1202	0.05804596	0.05796216	
1202.2	0.05765517	0.05796422	
1202.4	0.05742146	0.05796629	
1202.6	0.05791358	0.05796835	
1202.8	0.05779678	0.0579704	
1203	0.05826053	0.05797246	
1203.2	0.05885706	0.05797452	
1203.4	0.05897806	0.05797657	
1203.6	0.05914888	0.05797862	
1203.8	0.05915918	0.05798067	
1204	0.05901062	0.05798272	
1204.2	0.05928755	0.05798477	
1204.4	0.05951155	0.05798682	
1204.6	0.05980924	0.05798886	
1204.8	0.05981733	0.05799091	
1205	0.05886299	0.05799295	
1205.2	0.05898147	0.05799499	
1205.4	0.05850688	0.05799703	
1205.6	0.05811929	0.05799907	
1205.8	0.05816939	0.0580011	
1206	0.05786958	0.05800314	
1206.2	0.05725409	0.05800517	
1206.4	0.05681147	0.0580072	
1206.6	0.0569148	0.05800923	
1206.8	0.05655162	0.05801126	
1207	0.05644283	0.05801329	
1207.2	0.05665647	0.05801531	
1207.4	0.05648868	0.05801734	
1207.6	0.05696646	0.05801936	
1207.8	0.05708399	0.05802138	
1208	0.05759736	0.0580234	
1208.2	0.05739534	0.05802542	
1208.4	0.05728845	0.05802744	
1208.6	0.05745971	0.05802945	
1208.8	0.05749527	0.05803146	
1209	0.05756069	0.05803348	
1209.2	0.05838656	0.05803549	
1209.4	0.05778701	0.0580375	
1209.6	0.05813696	0.0580395	
1209.8	0.05775054	0.05804151	
1210	0.05756324	0.05804352	
1210.2	0.0573713	0.05804552	
1210.4	0.05750057	0.05804752	
1210.6	0.0576139	0.05804952	
1210.8	0.05814869	0.05805152	
1211	0.05801737	0.05805352	
1211.2	0.05861866	0.05805551	
1211.4	0.05859148	0.05805751	
1211.6	0.05956196	0.0580595	
1211.8	0.0597196	0.05806149	
1212	0.05987322	0.05806348	
1212.2	0.05925512	0.05806547	
1212.4	0.05961379	0.05806746	
1212.6	0.06000015	0.05806945	
1212.8	0.05992185	0.05807143	
1213	0.05971281	0.05807341	
1213.2	0.0599942	0.0580754	
1213.4	0.05953459	0.05807738	
1213.6	0.05970034	0.05807935	
1213.8	0.05946566	0.05808133	
1214	0.05864641	0.05808331	
1214.2	0.05848348	0.05808528	
1214.4	0.05847882	0.05808725	
1214.6	0.05846102	0.05808923	
1214.8	0.0586302	0.0580912	
1215	0.05871899	0.05809316	
1215.2	0.0585561	0.05809513	
1215.4	0.05815463	0.0580971	
1215.6	0.05859368	0.05809906	
1215.8	0.05820152	0.05810102	
1216	0.05815464	0.05810299	
1216.2	0.05784489	0.05810494	
1216.4	0.05835339	0.0581069	
1216.6	0.05824595	0.05810886	
1216.8	0.05823463	0.05811082	
1217	0.05851033	0.05811277	
1217.2	0.05874435	0.05811472	
1217.4	0.05841444	0.05811667	
1217.6	0.05887549	0.05811862	
1217.8	0.05827509	0.05812057	
1218	0.05808368	0.05812252	
1218.2	0.05847901	0.05812446	
1218.4	0.05877097	0.05812641	
1218.6	0.05897203	0.05812835	
1218.8	0.05904625	0.05813029	
1219	0.05949943	0.05813223	
1219.2	0.05952958	0.05813417	
1219.4	0.0592055	0.05813611	
1219.6	0.05922948	0.05813804	
1219.8	0.05926552	0.05813998	
1220	0.05961997	0.05814191	
1220.2	0.05988823	0.05814384	
1220.4	0.05997435	0.05814577	
1220.6	0.05955612	0.0581477	
1220.8	0.05921049	0.05814963	
1221	0.05890702	0.05815155	
1221.2	0.0588975	0.05815348	
1221.4	0.05926718	0.0581554	
1221.6	0.05924471	0.05815732	
1221.8	0.05870044	0.05815924	
1222	0.05860527	0.05816116	
1222.2	0.05816055	0.05816308	
1222.4	0.05786069	0.05816499	
1222.6	0.05738475	0.05816691	
1222.8	0.05761225	0.05816882	
1223	0.05769476	0.05817073	
1223.2	0.05758175	0.05817264	
1223.4	0.05724444	0.05817455	
1223.6	0.0571828	0.05817646	
1223.8	0.05694765	0.05817836	
1224	0.05661744	0.05818027	
1224.2	0.05677039	0.05818217	
1224.4	0.05680843	0.05818407	
1224.6	0.05743223	0.05818597	
1224.8	0.05757688	0.05818787	
1225	0.05811705	0.05818977	
1225.2	0.05875224	0.05819167	
1225.4	0.05901969	0.05819356	
1225.6	0.05897937	0.05819545	
1225.8	0.05873552	0.05819735	
1226	0.0580962	0.05819924	
1226.2	0.05814312	0.05820113	
1226.4	0.05785352	0.05820301	
1226.6	0.05795682	0.0582049	
1226.8	0.05860236	0.05820679	
1227	0.05863947	0.05820867	
1227.2	0.05855633	0.05821055	
1227.4	0.05858769	0.05821243	
1227.6	0.05822547	0.05821431	
1227.8	0.05783649	0.05821619	
1228	0.05787076	0.05821807	
1228.2	0.05756649	0.05821994	
1228.4	0.05751653	0.05822182	
1228.6	0.0574577	0.05822369	
1228.8	0.05652366	0.05822556	
1229	0.05598975	0.05822743	
1229.2	0.05570114	0.0582293	
1229.4	0.05525183	0.05823117	
1229.6	0.05528637	0.05823303	
1229.8	0.05454149	0.0582349	
1230	0.0544833	0.05823676	
1230.2	0.05532327	0.05823862	
1230.4	0.05591644	0.05824048	
1230.6	0.05648581	0.05824234	
1230.8	0.05738013	0.0582442	
1231	0.05823312	0.05824605	
1231.2	0.05909669	0.05824791	
1231.4	0.05977206	0.05824976	
1231.6	0.05940158	0.05825161	
1231.8	0.05889243	0.05825347	
1232	0.0592439	0.05825531	
1232.2	0.0591138	0.05825716	
1232.4	0.05927192	0.05825901	
1232.6	0.05909208	0.05826086	
1232.8	0.05904626	0.0582627	
1233	0.05949666	0.05826454	
1233.2	0.05875947	0.05826638	
1233.4	0.05874906	0.05826822	
1233.6	0.05902855	0.05827006	
1233.8	0.0587994	0.0582719	
1234	0.05930438	0.05827373	
1234.2	0.06020025	0.05827557	
1234.4	0.06014798	0.0582774	
1234.6	0.06017301	0.05827923	
1234.8	0.06047055	0.05828107	
1235	0.06066788	0.05828289	
1235.2	0.0606597	0.05828472	
1235.4	0.06008621	0.05828655	
1235.6	0.05946843	0.05828837	
1235.8	0.05964211	0.0582902	
1236	0.06021076	0.05829202	
1236.2	0.06008885	0.05829384	
1236.4	0.05954326	0.05829566	
1236.6	0.05986218	0.05829748	
1236.8	0.05989292	0.0582993	
1237	0.05902898	0.05830111	
1237.2	0.05834392	0.05830293	
1237.4	0.05886227	0.05830474	
1237.6	0.0587555	0.05830655	
1237.8	0.05857376	0.05830836	
1238	0.05913844	0.05831017	
1238.2	0.05914663	0.05831198	
1238.4	0.05827386	0.05831379	
1238.6	0.05856515	0.05831559	
1238.8	0.05853773	0.0583174	
1239	0.05878836	0.0583192	
1239.2	0.05869001	0.058321	
1239.4	0.0587117	0.0583228	
1239.6	0.05869443	0.0583246	
1239.8	0.05841831	0.0583264	
1240	0.05797356	0.05832819	
1240.2	0.05818368	0.05832999	
1240.4	0.05819022	0.05833178	
1240.6	0.05842083	0.05833357	
1240.8	0.05789243	0.05833536	
1241	0.05766418	0.05833715	
1241.2	0.05793837	0.05833894	
1241.4	0.05755279	0.05834073	
1241.6	0.05752754	0.05834251	
1241.8	0.05744712	0.0583443	
1242	0.05750789	0.05834608	
1242.2	0.05705291	0.05834786	
1242.4	0.05724675	0.05834964	
1242.6	0.05782648	0.05835142	
1242.8	0.05806417	0.0583532	
1243	0.05837418	0.05835497	
1243.2	0.05825347	0.05835675	
1243.4	0.05835156	0.05835852	
1243.6	0.0584755	0.05836029	
1243.8	0.05855727	0.05836207	
1244	0.05931028	0.05836384	
1244.2	0.06015384	0.0583656	
1244.4	0.06061271	0.05836737	
1244.6	0.0603409	0.05836914	
1244.8	0.05991904	0.0583709	
1245	0.06001086	0.05837266	
1245.2	0.05943193	0.05837443	
1245.4	0.05895644	0.05837619	
1245.6	0.05939844	0.05837795	
1245.8	0.05873197	0.05837971	
1246	0.05866273	0.05838146	
1246.2	0.05886933	0.05838322	
1246.4	0.05877034	0.05838497	
1246.6	0.05868115	0.05838672	
1246.8	0.05868563	0.05838848	
1247	0.05806062	0.05839023	
1247.2	0.05816738	0.05839198	
1247.4	0.05842687	0.05839372	
1247.6	0.05843645	0.05839547	
1247.8	0.05890273	0.05839722	
1248	0.05900722	0.05839896	
1248.2	0.05888758	0.0584007	
1248.4	0.0591889	0.05840244	
1248.6	0.05851503	0.05840418	
1248.8	0.05889022	0.05840592	
1249	0.05917339	0.05840766	
1249.2	0.05913528	0.0584094	
1249.4	0.05970343	0.05841113	
1249.6	0.06033466	0.05841287	
1249.8	0.05991165	0.0584146	
1250	0.06037589	0.05841633	
1250.2	0.0601812	0.05841806	
1250.4	0.05967456	0.05841979	
1250.6	0.0601148	0.05842152	
1250.8	0.06033378	0.05842324	
1251	0.06008591	0.05842497	
1251.2	0.06035527	0.05842669	
1251.4	0.05987178	0.05842841	
1251.6	0.05958081	0.05843013	
1251.8	0.05910607	0.05843185	
1252	0.05926244	0.05843357	
1252.2	0.05910589	0.05843529	
1252.4	0.05900679	0.05843701	
1252.6	0.05901238	0.05843872	
1252.8	0.05938442	0.05844043	
1253	0.05889568	0.05844215	
1253.2	0.0588831	0.05844386	
1253.4	0.05882509	0.05844557	
1253.6	0.05862651	0.05844728	
1253.8	0.05779535	0.05844898	
1254	0.05773691	0.05845069	
1254.2	0.05709589	0.05845239	
1254.4	0.05706637	0.0584541	
1254.6	0.05771876	0.0584558	
1254.8	0.05773088	0.0584575	
1255	0.05731	0.0584592	
1255.2	0.05711269	0.0584609	
1255.4	0.05709653	0.0584626	
1255.6	0.05725741	0.05846429	
1255.8	0.05711513	0.05846599	
1256	0.05777958	0.05846768	
1256.2	0.05822304	0.05846937	
1256.4	0.05840996	0.05847107	
1256.6	0.05889455	0.05847276	
1256.8	0.05901686	0.05847444	
1257	0.05884427	0.05847613	
1257.2	0.05922732	0.05847782	
1257.4	0.05936463	0.0584795	
1257.6	0.05961065	0.05848119	
1257.8	0.05926792	0.05848287	
1258	0.06015082	0.05848455	
1258.2	0.06078556	0.05848623	
1258.4	0.06127373	0.05848791	
1258.6	0.06155896	0.05848959	
1258.8	0.06122115	0.05849126	
1259	0.06101125	0.05849294	
1259.2	0.06075915	0.05849461	
1259.4	0.06032701	0.05849628	
1259.6	0.06055768	0.05849795	
1259.8	0.06039541	0.05849962	
1260	0.06028118	0.05850129	
1260.2	0.06069434	0.05850296	
1260.4	0.06004356	0.05850463	
1260.6	0.05966288	0.05850629	
1260.8	0.05914909	0.05850796	
1261	0.05895316	0.05850962	
1261.2	0.05885342	0.05851128	
1261.4	0.05903611	0.05851294	
1261.6	0.05927097	0.0585146	
1261.8	0.05948714	0.05851626	
1262	0.06012441	0.05851792	
1262.2	0.06011406	0.05851957	
1262.4	0.05978187	0.05852123	
1262.6	0.05982655	0.05852288	
1262.8	0.05894956	0.05852453	
1263	0.05913322	0.05852618	
1263.2	0.05864105	0.05852783	
1263.4	0.05903191	0.05852948	
1263.6	0.05961326	0.05853113	
1263.8	0.05932046	0.05853277	
1264	0.05928667	0.05853442	
1264.2	0.05923302	0.05853606	
1264.4	0.05883687	0.0585377	
1264.6	0.05836258	0.05853934	
1264.8	0.05857731	0.05854098	
1265	0.05860311	0.05854262	
1265.2	0.0588789	0.05854426	
1265.4	0.0593579	0.05854589	
1265.6	0.05934921	0.05854753	
1265.8	0.05940723	0.05854916	
1266	0.05893196	0.0585508	
1266.2	0.05883326	0.05855243	
1266.4	0.05877844	0.05855406	
1266.6	0.05878455	0.05855569	
1266.8	0.05817846	0.05855731	
1267	0.05855988	0.05855894	
1267.2	0.05859453	0.05856057	
1267.4	0.05937984	0.05856219	
1267.6	0.05951161	0.05856381	
1267.8	0.05907279	0.05856543	
1268	0.05890498	0.05856706	
1268.2	0.05873226	0.05856867	
1268.4	0.05865787	0.05857029	
1268.6	0.05810928	0.05857191	
1268.8	0.05802867	0.05857353	
1269	0.05747432	0.05857514	
1269.2	0.05789218	0.05857675	
1269.4	0.05805142	0.05857837	
1269.6	0.05737518	0.05857998	
1269.8	0.05751129	0.05858159	
1270	0.05758846	0.0585832	
1270.2	0.0575707	0.0585848	
1270.4	0.05809632	0.05858641	
1270.6	0.05886371	0.05858802	
1270.8	0.05880958	0.05858962	
1271	0.05886136	0.05859122	
1271.2	0.05930253	0.05859282	
1271.4	0.05949858	0.05859442	
1271.6	0.05889553	0.05859602	
1271.8	0.05854231	0.05859762	
1272	0.0581827	0.05859922	
1272.2	0.05813349	0.05860082	
1272.4	0.05785461	0.05860241	
1272.6	0.05728904	0.058604	
1272.8	0.05732962	0.0586056	
1273	0.05647366	0.05860719	
1273.2	0.05684313	0.05860878	
1273.4	0.05688227	0.05861037	
1273.6	0.05677985	0.05861195	
1273.8	0.05733047	0.05861354	
1274	0.05745238	0.05861513	
1274.2	0.05784577	0.05861671	
1274.4	0.05894428	0.05861829	
1274.6	0.0588675	0.05861987	
1274.8	0.0591184	0.05862146	
1275	0.05898153	0.05862303	
1275.2	0.05945545	0.05862461	
1275.4	0.05930072	0.05862619	
1275.6	0.05919855	0.05862777	
1275.8	0.0596097	0.05862934	
1276	0.05964762	0.05863092	
1276.2	0.06015986	0.05863249	
1276.4	0.06032098	0.05863406	
1276.6	0.0603269	0.05863563	
1276.8	0.0600676	0.0586372	
1277	0.05960811	0.05863877	
1277.2	0.05973519	0.05864033	
1277.4	0.05909011	0.0586419	
1277.6	0.05935033	0.05864346	
1277.8	0.05868684	0.05864503	
1278	0.05849882	0.05864659	
1278.2	0.05882673	0.05864815	
1278.4	0.05873822	0.05864971	
1278.6	0.05820024	0.05865127	
1278.8	0.05876873	0.05865283	
1279	0.05854068	0.05865438	
1279.2	0.05894342	0.05865594	
1279.4	0.05915372	0.05865749	
1279.6	0.05956228	0.05865905	
1279.8	0.06010045	0.0586606	
1280	0.06059312	0.05866215	
1280.2	0.06111547	0.0586637	
1280.4	0.06151617	0.05866525	
1280.6	0.06169481	0.05866679	
1280.8	0.06136707	0.05866834	
1281	0.06110156	0.05866989	
1281.2	0.06111502	0.05867143	
1281.4	0.06078854	0.05867297	
1281.6	0.06122084	0.05867451	
1281.8	0.06031546	0.05867606	
1282	0.06004505	0.05867759	
1282.2	0.06041542	0.05867913	
1282.4	0.06006138	0.05868067	
1282.6	0.06002542	0.05868221	
1282.8	0.06043151	0.05868374	
1283	0.06022978	0.05868528	
1283.2	0.06013254	0.05868681	
1283.4	0.06028876	0.05868834	
1283.6	0.06036879	0.05868987	
1283.8	0.06063793	0.0586914	
1284	0.06088897	0.05869293	
1284.2	0.06086603	0.05869445	
1284.4	0.06023545	0.05869598	
1284.6	0.05969705	0.05869751	
1284.8	0.05894054	0.05869903	
1285	0.05879155	0.05870055	
1285.2	0.05909398	0.05870207	
1285.4	0.05885903	0.05870359	
1285.6	0.05882955	0.05870511	
1285.8	0.05838208	0.05870663	
1286	0.05862574	0.05870815	
1286.2	0.05892801	0.05870966	
1286.4	0.05892331	0.05871118	
1286.6	0.05903848	0.05871269	
1286.8	0.05917784	0.05871421	
1287	0.05899444	0.05871572	
1287.2	0.05932963	0.05871723	
1287.4	0.05983314	0.05871874	
1287.6	0.05995825	0.05872025	
1287.8	0.06021642	0.05872175	
1288	0.06023482	0.05872326	
1288.2	0.05970346	0.05872476	
1288.4	0.05913722	0.05872627	
1288.6	0.05959346	0.05872777	
1288.8	0.05973788	0.05872927	
1289	0.06018702	0.05873077	
1289.2	0.06073648	0.05873227	
1289.4	0.0607402	0.05873377	
1289.6	0.06068429	0.05873527	
1289.8	0.06072491	0.05873676	
1290	0.06114952	0.05873826	
1290.2	0.06126835	0.05873975	
1290.4	0.06089901	0.05874124	
1290.6	0.06007746	0.05874274	
1290.8	0.06000334	0.05874423	
1291	0.05956188	0.05874572	
1291.2	0.05980623	0.0587472	
1291.4	0.05907714	0.05874869	
1291.6	0.05870757	0.05875018	
1291.8	0.05852933	0.05875166	
1292	0.05848794	0.05875315	
1292.2	0.05810706	0.05875463	
1292.4	0.05810331	0.05875611	
1292.6	0.05849997	0.05875759	
1292.8	0.05837208	0.05875907	
1293	0.05836189	0.05876055	
1293.2	0.05923592	0.05876203	
1293.4	0.05948719	0.0587635	
1293.6	0.06042033	0.05876498	
1293.8	0.06112181	0.05876645	
1294	0.06106874	0.05876793	
1294.2	0.06083719	0.0587694	
1294.4	0.06006829	0.05877087	
1294.6	0.05984962	0.05877234	
1294.8	0.06021981	0.05877381	
1295	0.05949275	0.05877528	
1295.2	0.05959828	0.05877674	
1295.4	0.05923295	0.05877821	
1295.6	0.05954507	0.05877967	
1295.8	0.05955789	0.05878114	
1296	0.06007204	0.0587826	
1296.2	0.05971895	0.05878406	
1296.4	0.06004593	0.05878552	
1296.6	0.06016699	0.05878698	
1296.8	0.06070765	0.05878844	
1297	0.06117635	0.0587899	
1297.2	0.06228462	0.05879135	
1297.4	0.06215502	0.05879281	
1297.6	0.06251393	0.05879426	
1297.8	0.06225777	0.05879571	
1298	0.06184057	0.05879717	
1298.2	0.06176012	0.05879862	
1298.4	0.06112428	0.05880007	
1298.6	0.06118035	0.05880151	
1298.8	0.06110678	0.05880296	
1299	0.06056201	0.05880441	
1299.2	0.06082427	0.05880585	
1299.4	0.06062877	0.0588073	
1299.6	0.06049965	0.05880874	
1299.8	0.0607503	0.05881018	
1300	0.06134211	0.05881162	
1300.2	0.0615799	0.05881306	
1300.4	0.06172198	0.0588145	
1300.6	0.06183309	0.05881594	
1300.8	0.06239875	0.05881738	
1301	0.06194807	0.05881881	
1301.2	0.06177428	0.05882025	
1301.4	0.06093193	0.05882168	
1301.6	0.06119665	0.05882311	
1301.8	0.06069395	0.05882455	
1302	0.05976668	0.05882598	
1302.2	0.05908737	0.05882741	
1302.4	0.05926365	0.05882883	
1302.6	0.05939671	0.05883026	
1302.8	0.05892486	0.05883169	
1303	0.05847299	0.05883311	
1303.2	0.05813835	0.05883454	
1303.4	0.05808713	0.05883596	
1303.6	0.05808928	0.05883738	
1303.8	0.05854289	0.0588388	
1304	0.05876758	0.05884023	
1304.2	0.0589799	0.05884164	
1304.4	0.059795	0.05884306	
1304.6	0.06032515	0.05884448	
1304.8	0.0607697	0.0588459	
1305	0.06050967	0.05884731	
1305.2	0.06058917	0.05884872	
1305.4	0.06073387	0.05885014	
1305.6	0.06139754	0.05885155	
1305.8	0.06122813	0.05885296	
1306	0.06094161	0.05885437	
1306.2	0.06159621	0.05885578	
1306.4	0.06199206	0.05885719	
1306.6	0.06188518	0.05885859	
1306.8	0.0614634	0.05886	
1307	0.06134589	0.0588614	
1307.2	0.06129584	0.05886281	
1307.4	0.06076517	0.05886421	
1307.6	0.06035526	0.05886561	
1307.8	0.0598949	0.05886701	
1308	0.05916469	0.05886841	
1308.2	0.05884306	0.05886981	
1308.4	0.05902325	0.05887121	
1308.6	0.05863831	0.0588726	
1308.8	0.05811113	0.058874	
1309	0.05791758	0.05887539	
1309.2	0.0579134	0.05887678	
1309.4	0.05822687	0.05887818	
1309.6	0.0592983	0.05887957	
1309.8	0.05967632	0.05888096	
1310	0.06031847	0.05888235	
1310.2	0.06044461	0.05888374	
1310.4	0.06049711	0.05888512	
1310.6	0.06105506	0.05888651	
1310.8	0.06127737	0.05888789	
1311	0.06196814	0.05888928	
1311.2	0.06247176	0.05889066	
1311.4	0.06212209	0.05889204	
1311.6	0.06255635	0.05889342	
1311.8	0.06202884	0.0588948	
1312	0.06196291	0.05889618	
1312.2	0.06216566	0.05889756	
1312.4	0.06197456	0.05889894	
1312.6	0.06179925	0.05890031	
1312.8	0.06091992	0.05890169	
1313	0.06081933	0.05890306	
1313.2	0.06081161	0.05890444	
1313.4	0.06105625	0.05890581	
1313.6	0.06171005	0.05890718	
1313.8	0.0611232	0.05890855	
1314	0.06055203	0.05890992	
1314.2	0.05979258	0.05891129	
1314.4	0.05968293	0.05891265	
1314.6	0.05989433	0.05891402	
1314.8	0.06016031	0.05891538	
1315	0.06001693	0.05891675	
1315.2	0.06017723	0.05891811	
1315.4	0.05969134	0.05891947	
1315.6	0.06016146	0.05892083	
1315.8	0.06025221	0.05892219	
1316	0.06037805	0.05892355	
1316.2	0.06044636	0.05892491	
1316.4	0.05989815	0.05892627	
1316.6	0.05999693	0.05892762	
1316.8	0.05930466	0.05892898	
1317	0.05895676	0.05893033	
1317.2	0.05919696	0.05893169	
1317.4	0.05905514	0.05893304	
1317.6	0.05894027	0.05893439	
1317.8	0.05833661	0.05893574	
1318	0.0580862	0.05893709	
1318.2	0.05836594	0.05893844	
1318.4	0.05918626	0.05893978	
1318.6	0.05899317	0.05894113	
1318.8	0.05910022	0.05894247	
1319	0.0582698	0.05894382	
1319.2	0.05843155	0.05894516	
1319.4	0.05798509	0.0589465	
1319.6	0.05869387	0.05894784	
1319.8	0.05892584	0.05894918	
1320	0.05859725	0.05895052	
1320.2	0.05900435	0.05895186	
1320.4	0.05939009	0.0589532	
1320.6	0.05956709	0.05895454	
1320.8	0.05920506	0.05895587	
1321	0.05922406	0.0589572	
1321.2	0.05956586	0.05895854	
1321.4	0.05912757	0.05895987	
1321.6	0.0588807	0.0589612	
1321.8	0.05871078	0.05896253	
1322	0.05899483	0.05896386	
1322.2	0.05971095	0.05896519	
1322.4	0.06014128	0.05896652	
1322.6	0.0591015	0.05896784	
1322.8	0.05857718	0.05896917	
1323	0.05801994	0.05897049	
1323.2	0.05827606	0.05897182	
1323.4	0.05869441	0.05897314	
1323.6	0.05940129	0.05897446	
1323.8	0.05939621	0.05897578	
1324	0.05970892	0.0589771	
1324.2	0.06009719	0.05897842	
1324.4	0.06021318	0.05897974	
1324.6	0.06008081	0.05898105	
1324.8	0.06000827	0.05898237	
1325	0.06028445	0.05898368	
1325.2	0.0599366	0.058985	
1325.4	0.05988155	0.05898631	
1325.6	0.05956939	0.05898762	
1325.8	0.05992118	0.05898893	
1326	0.06005779	0.05899024	
1326.2	0.06011507	0.05899155	
1326.4	0.05942875	0.05899286	
1326.6	0.05935553	0.05899417	
1326.8	0.05899307	0.05899547	
1327	0.05925094	0.05899678	
1327.2	0.05956496	0.05899808	
1327.4	0.06001187	0.05899939	
1327.6	0.05983565	0.05900069	
1327.8	0.05933533	0.05900199	
1328	0.05943203	0.05900329	
1328.2	0.05905862	0.05900459	
1328.4	0.0587766	0.05900589	
1328.6	0.05877801	0.05900719	
1328.8	0.05853958	0.05900848	
1329	0.05877334	0.05900978	
1329.2	0.05831253	0.05901107	
1329.4	0.0589678	0.05901237	
1329.6	0.05861583	0.05901366	
1329.8	0.05863863	0.05901495	
1330	0.05822876	0.05901624	
1330.2	0.05834255	0.05901753	
1330.4	0.05816103	0.05901882	
1330.6	0.05830349	0.05902011	
1330.8	0.05781208	0.0590214	
1331	0.05827527	0.05902268	
1331.2	0.05861096	0.05902397	
1331.4	0.05927097	0.05902525	
1331.6	0.05928256	0.05902654	
1331.8	0.05930028	0.05902782	
1332	0.06000255	0.0590291	
1332.2	0.06044331	0.05903038	
1332.4	0.06000893	0.05903166	
1332.6	0.06018203	0.05903294	
1332.8	0.05987654	0.05903422	
1333	0.06013034	0.05903549	
1333.2	0.06030243	0.05903677	
1333.4	0.0598245	0.05903804	
1333.6	0.05945844	0.05903932	
1333.8	0.05897893	0.05904059	
1334	0.0587656	0.05904186	
1334.2	0.05864625	0.05904313	
1334.4	0.05825313	0.05904441	
1334.6	0.05844015	0.05904567	
1334.8	0.05846224	0.05904694	
1335	0.0592629	0.05904821	
1335.2	0.05941564	0.05904948	
1335.4	0.0595777	0.05905074	
1335.6	0.0595466	0.05905201	
1335.8	0.05999618	0.05905327	
1336	0.06069146	0.05905453	
1336.2	0.0606572	0.0590558	
1336.4	0.06068911	0.05905706	
1336.6	0.06085823	0.05905832	
1336.8	0.06120614	0.05905958	
1337	0.06170845	0.05906083	
1337.2	0.06151776	0.05906209	
1337.4	0.06109165	0.05906335	
1337.6	0.06174077	0.0590646	
1337.8	0.06158312	0.05906586	
1338	0.0617563	0.05906711	
1338.2	0.06128443	0.05906836	
1338.4	0.06147738	0.05906962	
1338.6	0.06152492	0.05907087	
1338.8	0.06134985	0.05907212	
1339	0.06143332	0.05907336	
1339.2	0.06042824	0.05907461	
1339.4	0.06038997	0.05907586	
1339.6	0.06079473	0.05907711	
1339.8	0.0610216	0.05907835	
1340	0.06053275	0.0590796	
1340.2	0.06079923	0.05908084	
1340.4	0.06106348	0.05908208	
1340.6	0.0606995	0.05908332	
1340.8	0.06074874	0.05908456	
1341	0.06082624	0.0590858	
1341.2	0.06097794	0.05908704	
1341.4	0.0605928	0.05908828	
1341.6	0.06080867	0.05908952	
1341.8	0.06073846	0.05909075	
1342	0.06057988	0.05909199	
1342.2	0.06023686	0.05909322	
1342.4	0.05995107	0.05909446	
1342.6	0.0599014	0.05909569	
1342.8	0.05995597	0.05909692	
1343	0.05977754	0.05909815	
1343.2	0.05985065	0.05909938	
1343.4	0.06025731	0.05910061	
1343.6	0.06009043	0.05910184	
1343.8	0.06000225	0.05910307	
1344	0.05959418	0.05910429	
1344.2	0.05954649	0.05910552	
1344.4	0.05920168	0.05910674	
1344.6	0.05914138	0.05910797	
1344.8	0.05903471	0.05910919	
1345	0.05952107	0.05911041	
1345.2	0.05957531	0.05911163	
1345.4	0.0590457	0.05911285	
1345.6	0.05965271	0.05911407	
1345.8	0.05944275	0.05911529	
1346	0.05929134	0.05911651	
1346.2	0.05927635	0.05911772	
1346.4	0.05887298	0.05911894	
1346.6	0.05937276	0.05912015	
1346.8	0.05940758	0.05912137	
1347	0.05985876	0.05912258	
1347.2	0.05950741	0.05912379	
1347.4	0.05933136	0.059125	
1347.6	0.05900922	0.05912621	
1347.8	0.05900667	0.05912742	
1348	0.05845329	0.05912863	
1348.2	0.05858	0.05912984	
1348.4	0.05947313	0.05913105	
1348.6	0.05974399	0.05913225	
1348.8	0.06017792	0.05913346	
1349	0.06083978	0.05913466	
1349.2	0.06111187	0.05913586	
1349.4	0.06141432	0.05913707	
1349.6	0.06156336	0.05913827	
1349.8	0.06123063	0.05913947	
1350	0.06145148	0.05914067	
1350.2	0.06141803	0.05914187	
1350.4	0.06150289	0.05914306	
1350.6	0.06150245	0.05914426	
1350.8	0.06166225	0.05914546	
1351	0.06078726	0.05914665	
1351.2	0.05973525	0.05914785	
1351.4	0.05971643	0.05914904	
1351.6	0.05891043	0.05915023	
1351.8	0.05894028	0.05915142	
1352	0.05905972	0.05915261	
1352.2	0.0597768	0.0591538	
1352.4	0.06014235	0.05915499	
1352.6	0.06012797	0.05915618	
1352.8	0.06058929	0.05915737	
1353	0.06116619	0.05915855	
1353.2	0.06092892	0.05915974	
1353.4	0.0611904	0.05916093	
1353.6	0.06107376	0.05916211	
1353.8	0.06109052	0.05916329	
1354	0.06116713	0.05916447	
1354.2	0.0610896	0.05916566	
1354.4	0.06136202	0.05916684	
1354.6	0.06124456	0.05916802	
1354.8	0.06127598	0.05916919	
1355	0.06020823	0.05917037	
1355.2	0.06010276	0.05917155	
1355.4	0.05998528	0.05917272	
1355.6	0.05995099	0.0591739	
1355.8	0.05991309	0.05917507	
1356	0.0601528	0.05917625	
1356.2	0.06025232	0.05917742	
1356.4	0.06058972	0.05917859	
1356.6	0.06032284	0.05917976	
1356.8	0.06045329	0.05918093	
1357	0.0604646	0.0591821	
1357.2	0.06030496	0.05918327	
1357.4	0.0610277	0.05918444	
1357.6	0.06095131	0.0591856	
1357.8	0.06138549	0.05918677	
1358	0.06100493	0.05918793	
1358.2	0.06151402	0.0591891	
1358.4	0.06189272	0.05919026	
1358.6	0.06241548	0.05919142	
1358.8	0.06257887	0.05919259	
1359	0.06220287	0.05919375	
1359.2	0.06256869	0.05919491	
1359.4	0.06261166	0.05919607	
1359.6	0.06246133	0.05919722	
1359.8	0.06183707	0.05919838	
1360	0.06181152	0.05919954	
1360.2	0.06167755	0.05920069	
1360.4	0.06157917	0.05920185	
1360.6	0.0608108	0.059203	
1360.8	0.06105735	0.05920415	
1361	0.06120775	0.05920531	
1361.2	0.06151754	0.05920646	
1361.4	0.06103921	0.05920761	
1361.6	0.06018856	0.05920876	
1361.8	0.06034275	0.05920991	
1362	0.0604953	0.05921105	
1362.2	0.06065557	0.0592122	
1362.4	0.06127856	0.05921335	
1362.6	0.06177396	0.05921449	
1362.8	0.06205016	0.05921564	
1363	0.06194083	0.05921678	
1363.2	0.06210149	0.05921792	
1363.4	0.06229538	0.05921907	
1363.6	0.06203967	0.05922021	
1363.8	0.06162906	0.05922135	
1364	0.06167592	0.05922249	
1364.2	0.06132851	0.05922363	
1364.4	0.06117266	0.05922476	
1364.6	0.06102873	0.0592259	
1364.8	0.0613922	0.05922704	
1365	0.06108171	0.05922817	
1365.2	0.06049326	0.05922931	
1365.4	0.05950738	0.05923044	
1365.6	0.05913762	0.05923157	
1365.8	0.05943319	0.05923271	
1366	0.05968987	0.05923384	
1366.2	0.05959983	0.05923497	
1366.4	0.06054084	0.0592361	
1366.6	0.06047874	0.05923722	
1366.8	0.06064702	0.05923835	
1367	0.06010613	0.05923948	
1367.2	0.06044531	0.05924061	
1367.4	0.06045357	0.05924173	
1367.6	0.06008592	0.05924286	
1367.8	0.06041894	0.05924398	
1368	0.0603941	0.0592451	
1368.2	0.06009992	0.05924622	
1368.4	0.06069691	0.05924735	
1368.6	0.06072433	0.05924847	
1368.8	0.06049203	0.05924959	
1369	0.06003261	0.0592507	
1369.2	0.05952421	0.05925182	
1369.4	0.05942892	0.05925294	
1369.6	0.05965623	0.05925406	
1369.8	0.05991235	0.05925517	
1370	0.05993511	0.05925629	
1370.2	0.06052829	0.0592574	
1370.4	0.06121833	0.05925851	
1370.6	0.06123955	0.05925963	
1370.8	0.06132767	0.05926074	
1371	0.06123669	0.05926185	
1371.2	0.06136116	0.05926296	
1371.4	0.06119838	0.05926407	
1371.6	0.06117857	0.05926517	
1371.8	0.06156427	0.05926628	
1372	0.06159951	0.05926739	
1372.2	0.06215748	0.05926849	
1372.4	0.06237125	0.0592696	
1372.6	0.06202193	0.0592707	
1372.8	0.06186463	0.05927181	
1373	0.06201121	0.05927291	
1373.2	0.0619737	0.05927401	
1373.4	0.06225401	0.05927511	
1373.6	0.06220579	0.05927621	
1373.8	0.06123613	0.05927731	
1374	0.06066036	0.05927841	
1374.2	0.06020333	0.05927951	
1374.4	0.06003581	0.0592806	
1374.6	0.05969785	0.0592817	
1374.8	0.05949388	0.0592828	
1375	0.05882121	0.05928389	
1375.2	0.05814314	0.05928498	
1375.4	0.05802926	0.05928608	
1375.6	0.05820578	0.05928717	
1375.8	0.05842219	0.05928826	
1376	0.05870979	0.05928935	
1376.2	0.05899113	0.05929044	
1376.4	0.05903823	0.05929153	
1376.6	0.05904182	0.05929262	
1376.8	0.05940893	0.0592937	
1377	0.05951405	0.05929479	
1377.2	0.05914205	0.05929588	
1377.4	0.05917057	0.05929696	
1377.6	0.05887371	0.05929805	
1377.8	0.05816268	0.05929913	
1378	0.05827954	0.05930021	
1378.2	0.05755922	0.05930129	
1378.4	0.05788098	0.05930237	
1378.6	0.05828976	0.05930345	
1378.8	0.05796793	0.05930453	
1379	0.05777219	0.05930561	
1379.2	0.05797842	0.05930669	
1379.4	0.05866394	0.05930777	
1379.6	0.0593679	0.05930884	
1379.8	0.05921223	0.05930992	
1380	0.05996235	0.05931099	
1380.2	0.06015871	0.05931207	
1380.4	0.06025609	0.05931314	
1380.6	0.06030226	0.05931421	
1380.8	0.06030889	0.05931528	
1381	0.06011636	0.05931635	
1381.2	0.06022964	0.05931742	
1381.4	0.06061447	0.05931849	
1381.6	0.06049415	0.05931956	
1381.8	0.06041853	0.05932063	
1382	0.0600304	0.05932169	
1382.2	0.05964127	0.05932276	
1382.4	0.05917259	0.05932383	
1382.6	0.05916371	0.05932489	
1382.8	0.05881835	0.05932595	
1383	0.058834	0.05932702	
1383.2	0.05873195	0.05932808	
1383.4	0.05921342	0.05932914	
1383.6	0.05936123	0.0593302	
1383.8	0.05954075	0.05933126	
1384	0.0599051	0.05933232	
1384.2	0.05964461	0.05933338	
1384.4	0.0592588	0.05933443	
1384.6	0.05938694	0.05933549	
1384.8	0.05913082	0.05933655	
1385	0.05952124	0.0593376	
1385.2	0.05970825	0.05933866	
1385.4	0.05996981	0.05933971	
1385.6	0.06010384	0.05934076	
1385.8	0.06022147	0.05934181	
1386	0.06041664	0.05934286	
1386.2	0.0602888	0.05934391	
1386.4	0.05968145	0.05934496	
1386.6	0.06017142	0.05934601	
1386.8	0.06022415	0.05934706	
1387	0.06054089	0.05934811	
1387.2	0.06048617	0.05934916	
1387.4	0.06050526	0.0593502	
1387.6	0.06043188	0.05935125	
1387.8	0.06077303	0.05935229	
1388	0.06049211	0.05935333	
1388.2	0.06043708	0.05935438	
1388.4	0.06011631	0.05935542	
1388.6	0.0604036	0.05935646	
1388.8	0.06058379	0.0593575	
1389	0.06084517	0.05935854	
1389.2	0.06092687	0.05935958	
1389.4	0.06129745	0.05936062	
1389.6	0.06135083	0.05936165	
1389.8	0.06123717	0.05936269	
1390	0.0615003	0.05936373	
1390.2	0.06107012	0.05936476	
1390.4	0.06082036	0.0593658	
1390.6	0.06079358	0.05936683	
1390.8	0.06100285	0.05936786	
1391	0.06109682	0.05936889	
1391.2	0.06072947	0.05936993	
1391.4	0.06045483	0.05937096	
1391.6	0.06120589	0.05937199	
1391.8	0.06146398	0.05937302	
1392	0.06171839	0.05937404	
1392.2	0.06169765	0.05937507	
1392.4	0.06130173	0.0593761	
1392.6	0.06158155	0.05937712	
1392.8	0.06175874	0.05937815	
1393	0.06146097	0.05937917	
1393.2	0.06131552	0.0593802	
1393.4	0.06089228	0.05938122	
1393.6	0.06047397	0.05938224	
1393.8	0.06024917	0.05938326	
1394	0.05990877	0.05938428	
1394.2	0.05925167	0.0593853	
1394.4	0.05873532	0.05938632	
1394.6	0.05920442	0.05938734	
1394.8	0.05958776	0.05938836	
1395	0.0592018	0.05938938	
1395.2	0.05956664	0.05939039	
1395.4	0.06017749	0.05939141	
1395.6	0.06059109	0.05939242	
1395.8	0.06037392	0.05939344	
1396	0.06093433	0.05939445	
1396.2	0.06037166	0.05939546	
1396.4	0.06066134	0.05939648	
1396.6	0.06111669	0.05939749	
1396.8	0.06109577	0.0593985	
1397	0.06107407	0.05939951	
1397.2	0.0612601	0.05940052	
1397.4	0.06119412	0.05940152	
1397.6	0.06154061	0.05940253	
1397.8	0.06130823	0.05940354	
1398	0.06079644	0.05940454	
1398.2	0.06099682	0.05940555	
1398.4	0.0603133	0.05940655	
1398.6	0.06103325	0.05940756	
1398.8	0.06076565	0.05940856	
1399	0.06057695	0.05940956	
1399.2	0.06081495	0.05941056	
1399.4	0.06083859	0.05941156	
1399.6	0.060165	0.05941256	
1399.8	0.06015739	0.05941356	
1400	0.06051367	0.05941456	
1400.2	0.06064388	0.05941556	
1400.4	0.06101577	0.05941656	
1400.6	0.06080479	0.05941755	
1400.8	0.06072802	0.05941855	
1401	0.06063002	0.05941954	
1401.2	0.06049298	0.05942054	
1401.4	0.06038456	0.05942153	
1401.6	0.06032026	0.05942252	
1401.8	0.05968504	0.05942352	
1402	0.05957648	0.05942451	
1402.2	0.05964837	0.0594255	
1402.4	0.05943455	0.05942649	
1402.6	0.06045653	0.05942748	
1402.8	0.06011964	0.05942846	
1403	0.05994579	0.05942945	
1403.2	0.06023496	0.05943044	
1403.4	0.06062716	0.05943142	
1403.6	0.06070306	0.05943241	
1403.8	0.06104951	0.0594334	
1404	0.06184027	0.05943438	
1404.2	0.06210542	0.05943536	
1404.4	0.06207531	0.05943634	
1404.6	0.06158598	0.05943733	
1404.8	0.06175079	0.05943831	
1405	0.0616874	0.05943929	
1405.2	0.06225953	0.05944027	
1405.4	0.06200743	0.05944125	
1405.6	0.06186018	0.05944222	
1405.8	0.0617179	0.0594432	
1406	0.06190921	0.05944418	
1406.2	0.06196018	0.05944516	
1406.4	0.06198921	0.05944613	
1406.6	0.06165004	0.05944711	
1406.8	0.06069493	0.05944808	
1407	0.06052463	0.05944905	
1407.2	0.06058512	0.05945002	
1407.4	0.06069169	0.059451	
1407.6	0.05986805	0.05945197	
1407.8	0.05977837	0.05945294	
1408	0.06000673	0.05945391	
1408.2	0.0598372	0.05945488	
1408.4	0.06006381	0.05945584	
1408.6	0.05934105	0.05945681	
1408.8	0.05980923	0.05945778	
1409	0.059574	0.05945875	
1409.2	0.06016447	0.05945971	
1409.4	0.05959443	0.05946068	
1409.6	0.05928342	0.05946164	
1409.8	0.05983171	0.0594626	
1410	0.06009979	0.05946357	
1410.2	0.06020934	0.05946453	
1410.4	0.05999224	0.05946549	
1410.6	0.05998184	0.05946645	
1410.8	0.05982755	0.05946741	
1411	0.06038296	0.05946837	
1411.2	0.06086693	0.05946933	
1411.4	0.06099355	0.05947028	
1411.6	0.06076515	0.05947124	
1411.8	0.06143696	0.0594722	
1412	0.06158748	0.05947315	
1412.2	0.06176776	0.05947411	
1412.4	0.06164491	0.05947506	
1412.6	0.06125283	0.05947601	
1412.8	0.06139162	0.05947697	
1413	0.06108222	0.05947792	
1413.2	0.06141998	0.05947887	
1413.4	0.06103803	0.05947982	
1413.6	0.06114349	0.05948077	
1413.8	0.06164924	0.05948172	
1414	0.06100172	0.05948267	
1414.2	0.0603061	0.05948362	
1414.4	0.06020594	0.05948456	
1414.6	0.06016182	0.05948551	
1414.8	0.06030256	0.05948646	
1415	0.06043589	0.0594874	
1415.2	0.06073749	0.05948835	
1415.4	0.06110249	0.05948929	
1415.6	0.06150192	0.05949023	
1415.8	0.06179898	0.05949117	
1416	0.06222563	0.05949212	
1416.2	0.06254773	0.05949306	
1416.4	0.06238206	0.059494	
1416.6	0.06255487	0.05949494	
1416.8	0.06263114	0.05949588	
1417	0.06272149	0.05949681	
1417.2	0.06272514	0.05949775	
1417.4	0.06283568	0.05949869	
1417.6	0.0629152	0.05949962	
1417.8	0.06268001	0.05950056	
1418	0.06215769	0.05950149	
1418.2	0.06207374	0.05950243	
1418.4	0.06168484	0.05950336	
1418.6	0.06104348	0.05950429	
1418.8	0.06105981	0.05950523	
1419	0.06106528	0.05950616	
1419.2	0.06120903	0.05950709	
1419.4	0.06170749	0.05950802	
1419.6	0.06164848	0.05950895	
1419.8	0.06178672	0.05950988	
1420	0.06171945	0.0595108	
1420.2	0.06086122	0.05951173	
1420.4	0.06095921	0.05951266	
1420.6	0.06092389	0.05951358	
1420.8	0.06090519	0.05951451	
1421	0.0608282	0.05951543	
1421.2	0.06107795	0.05951636	
1421.4	0.06125486	0.05951728	
1421.6	0.06210967	0.0595182	
1421.8	0.06247278	0.05951912	
1422	0.06212348	0.05952005	
1422.2	0.06229136	0.05952097	
1422.4	0.06155227	0.05952189	
1422.6	0.0619243	0.0595228	
1422.8	0.06165263	0.05952372	
1423	0.06153331	0.05952464	
1423.2	0.06100116	0.05952556	
1423.4	0.0606995	0.05952647	
1423.6	0.05976819	0.05952739	
1423.8	0.05917205	0.0595283	
1424	0.0583283	0.05952922	
1424.2	0.05825726	0.05953013	
1424.4	0.05837393	0.05953105	
1424.6	0.0580236	0.05953196	
1424.8	0.05818323	0.05953287	
1425	0.05862796	0.05953378	
1425.2	0.05946271	0.05953469	
1425.4	0.0593861	0.0595356	
1425.6	0.06002915	0.05953651	
1425.8	0.06004219	0.05953742	
1426	0.0605844	0.05953833	
1426.2	0.06146546	0.05953923	
1426.4	0.06146643	0.05954014	
1426.6	0.06186542	0.05954105	
1426.8	0.0616047	0.05954195	
1427	0.06154159	0.05954285	
1427.2	0.06141963	0.05954376	
1427.4	0.06098486	0.05954466	
1427.6	0.06107764	0.05954556	
1427.8	0.06137862	0.05954647	
1428	0.06117833	0.05954737	
1428.2	0.06128389	0.05954827	
1428.4	0.06091639	0.05954917	
1428.6	0.06050275	0.05955007	
1428.8	0.06016348	0.05955096	
1429	0.05984926	0.05955186	
1429.2	0.05917848	0.05955276	
1429.4	0.05831533	0.05955366	
1429.6	0.05843974	0.05955455	
1429.8	0.05882374	0.05955545	
1430	0.05951836	0.05955634	
1430.2	0.05968729	0.05955723	
1430.4	0.05977325	0.05955813	
1430.6	0.05993446	0.05955902	
1430.8	0.05970301	0.05955991	
1431	0.05988636	0.0595608	
1431.2	0.06053783	0.05956169	
1431.4	0.06051238	0.05956258	
1431.6	0.06101898	0.05956347	
1431.8	0.06066689	0.05956436	
1432	0.06049985	0.05956525	
1432.2	0.06047493	0.05956614	
1432.4	0.0606162	0.05956702	
1432.6	0.06013299	0.05956791	
1432.8	0.06015642	0.05956879	
1433	0.06006953	0.05956968	
1433.2	0.05966445	0.05957056	
1433.4	0.05966971	0.05957145	
1433.6	0.0600949	0.05957233	
1433.8	0.06027066	0.05957321	
1434	0.06056314	0.05957409	
1434.2	0.06077551	0.05957497	
1434.4	0.06125231	0.05957585	
1434.6	0.06095639	0.05957673	
1434.8	0.06097902	0.05957761	
1435	0.06136188	0.05957849	
1435.2	0.06195034	0.05957937	
1435.4	0.06190389	0.05958024	
1435.6	0.06232083	0.05958112	
1435.8	0.06259466	0.059582	
1436	0.06335099	0.05958287	
1436.2	0.06386016	0.05958375	
1436.4	0.06388653	0.05958462	
1436.6	0.06334516	0.05958549	
1436.8	0.06301544	0.05958636	
1437	0.06254719	0.05958724	
1437.2	0.06188591	0.05958811	
1437.4	0.06173228	0.05958898	
1437.6	0.06167243	0.05958985	
1437.8	0.06170026	0.05959072	
1438	0.0615252	0.05959159	
1438.2	0.0611447	0.05959245	
1438.4	0.06061759	0.05959332	
1438.6	0.0597815	0.05959419	
1438.8	0.05937963	0.05959505	
1439	0.05940415	0.05959592	
1439.2	0.05991574	0.05959678	
1439.4	0.05962854	0.05959765	
1439.6	0.05954088	0.05959851	
1439.8	0.059917	0.05959937	
1440	0.06050691	0.05960024	
1440.2	0.06113419	0.0596011	
1440.4	0.06087798	0.05960196	
1440.6	0.06095127	0.05960282	
1440.8	0.06107544	0.05960368	
1441	0.06173342	0.05960454	
1441.2	0.06186913	0.0596054	
1441.4	0.06224476	0.05960625	
1441.6	0.06226555	0.05960711	
1441.8	0.06250004	0.05960797	
1442	0.06232665	0.05960882	
1442.2	0.06229266	0.05960968	
1442.4	0.06265082	0.05961053	
1442.6	0.06234462	0.05961139	
1442.8	0.06230088	0.05961224	
1443	0.06243196	0.05961309	
1443.2	0.06178558	0.05961395	
1443.4	0.06134493	0.0596148	
1443.6	0.06087919	0.05961565	
1443.8	0.06094045	0.0596165	
1444	0.06061638	0.05961735	
1444.2	0.06048695	0.0596182	
1444.4	0.0599574	0.05961905	
1444.6	0.05974399	0.05961989	
1444.8	0.05957726	0.05962074	
1445	0.06005601	0.05962159	
1445.2	0.06000391	0.05962243	
1445.4	0.06020709	0.05962328	
1445.6	0.06012127	0.05962412	
1445.8	0.06042834	0.05962497	
1446	0.06093353	0.05962581	
1446.2	0.06166614	0.05962665	
1446.4	0.06194634	0.0596275	
1446.6	0.06191618	0.05962834	
1446.8	0.06236445	0.05962918	
1447	0.0620883	0.05963002	
1447.2	0.06164953	0.05963086	
1447.4	0.06134223	0.0596317	
1447.6	0.06124179	0.05963254	
1447.8	0.06121216	0.05963338	
1448	0.06110936	0.05963421	
1448.2	0.06128152	0.05963505	
1448.4	0.06143497	0.05963589	
1448.6	0.0614298	0.05963672	
1448.8	0.06148041	0.05963756	
1449	0.06136341	0.05963839	
1449.2	0.06117118	0.05963922	
1449.4	0.06087976	0.05964006	
1449.6	0.06073625	0.05964089	
1449.8	0.06028132	0.05964172	
1450	0.06038699	0.05964255	
1450.2	0.0604658	0.05964338	
1450.4	0.05988398	0.05964421	
1450.6	0.05983155	0.05964504	
1450.8	0.05960256	0.05964587	
1451	0.05932564	0.0596467	
1451.2	0.05945836	0.05964753	
1451.4	0.05973682	0.05964835	
1451.6	0.06045329	0.05964918	
1451.8	0.06085176	0.05965001	
1452	0.06085043	0.05965083	
1452.2	0.06086663	0.05965165	
1452.4	0.06116198	0.05965248	
1452.6	0.06142032	0.0596533	
1452.8	0.06097344	0.05965412	
1453	0.06090205	0.05965495	
1453.2	0.0609512	0.05965577	
1453.4	0.06092117	0.05965659	
1453.6	0.06090466	0.05965741	
1453.8	0.06049111	0.05965823	
1454	0.06059965	0.05965905	
1454.2	0.06052006	0.05965987	
1454.4	0.06027703	0.05966068	
1454.6	0.0608119	0.0596615	
1454.8	0.06079993	0.05966232	
1455	0.06121893	0.05966313	
1455.2	0.06105536	0.05966395	
1455.4	0.06175545	0.05966476	
1455.6	0.06193689	0.05966558	
1455.8	0.06245393	0.05966639	
1456	0.06247193	0.05966721	
1456.2	0.06241592	0.05966802	
1456.4	0.06296371	0.05966883	
1456.6	0.0630283	0.05966964	
1456.8	0.06249289	0.05967045	
1457	0.06252655	0.05967126	
1457.2	0.06284734	0.05967207	
1457.4	0.06274108	0.05967288	
1457.6	0.06244095	0.05967369	
1457.8	0.06183386	0.0596745	
1458	0.06148823	0.0596753	
1458.2	0.06107431	0.05967611	
1458.4	0.06097753	0.05967692	
1458.6	0.06073836	0.05967772	
1458.8	0.06020566	0.05967853	
1459	0.06023389	0.05967933	
1459.2	0.06033083	0.05968013	
1459.4	0.06088751	0.05968094	
1459.6	0.06001677	0.05968174	
1459.8	0.05999822	0.05968254	
1460	0.06017195	0.05968334	
1460.2	0.05996892	0.05968414	
1460.4	0.06037309	0.05968494	
1460.6	0.06038348	0.05968574	
1460.8	0.06036329	0.05968654	
1461	0.06084517	0.05968734	
1461.2	0.06122405	0.05968814	
1461.4	0.06052393	0.05968893	
1461.6	0.06031768	0.05968973	
1461.8	0.06022656	0.05969053	
1462	0.06074333	0.05969132	
1462.2	0.06083869	0.05969212	
1462.4	0.06094897	0.05969291	
1462.6	0.06061146	0.05969371	
1462.8	0.06084975	0.0596945	
1463	0.06104712	0.05969529	
1463.2	0.06131552	0.05969608	
1463.4	0.06081124	0.05969687	
1463.6	0.06028302	0.05969766	
1463.8	0.06062024	0.05969845	
1464	0.06050678	0.05969924	
1464.2	0.0597796	0.05970003	
1464.4	0.05961062	0.05970082	
1464.6	0.05969466	0.05970161	
1464.8	0.059794	0.0597024	
1465	0.05987317	0.05970318	
1465.2	0.05923215	0.05970397	
1465.4	0.05933391	0.05970476	
1465.6	0.06014157	0.05970554	
1465.8	0.06080319	0.05970632	
1466	0.06155941	0.05970711	
1466.2	0.0618549	0.05970789	
1466.4	0.06178737	0.05970867	
1466.6	0.06195609	0.05970946	
1466.8	0.06245369	0.05971024	
1467	0.06281597	0.05971102	
1467.2	0.06283183	0.0597118	
1467.4	0.06279085	0.05971258	
1467.6	0.06332662	0.05971336	
1467.8	0.06272922	0.05971414	
1468	0.06199626	0.05971491	
1468.2	0.0618914	0.05971569	
1468.4	0.06161284	0.05971647	
1468.6	0.06145386	0.05971725	
1468.8	0.06069691	0.05971802	
1469	0.0600286	0.0597188	
1469.2	0.05927844	0.05971957	
1469.4	0.05899659	0.05972034	
1469.6	0.05858572	0.05972112	
1469.8	0.05851006	0.05972189	
1470	0.05861405	0.05972266	
1470.2	0.05854868	0.05972344	
1470.4	0.05875647	0.05972421	
1470.6	0.05886061	0.05972498	
1470.8	0.05957887	0.05972575	
1471	0.06021443	0.05972652	
1471.2	0.06096254	0.05972729	
1471.4	0.06161045	0.05972805	
1471.6	0.06265127	0.05972882	
1471.8	0.06182041	0.05972959	
1472	0.06234604	0.05973036	
1472.2	0.06308823	0.05973112	
1472.4	0.06299289	0.05973189	
1472.6	0.06257508	0.05973265	
1472.8	0.06173778	0.05973342	
1473	0.06194129	0.05973418	
1473.2	0.06127781	0.05973494	
1473.4	0.06048876	0.05973571	
1473.6	0.06046891	0.05973647	
1473.8	0.06052641	0.05973723	
1474	0.06024666	0.05973799	
1474.2	0.06036789	0.05973875	
1474.4	0.06086173	0.05973951	
1474.6	0.0606657	0.05974027	
1474.8	0.0612591	0.05974103	
1475	0.06153481	0.05974179	
1475.2	0.06189267	0.05974255	
1475.4	0.06193259	0.0597433	
1475.6	0.06242261	0.05974406	
1475.8	0.06212725	0.05974482	
1476	0.06282982	0.05974557	
1476.2	0.06324781	0.05974633	
1476.4	0.06325427	0.05974708	
1476.6	0.06312399	0.05974784	
1476.8	0.06380598	0.05974859	
1477	0.06339723	0.0597434	
1477.2	0.06267678	0.05973821	
1477.4	0.06196036	0.05973301	
1477.6	0.06149532	0.05972782	
1477.8	0.06135476	0.05972263	
1478	0.06086649	0.05971744	
1478.2	0.06075222	0.05971225	
1478.4	0.0607746	0.05970706	
1478.6	0.06062211	0.05970187	
1478.8	0.06025163	0.05969668	
1479	0.06003575	0.05969149	
1479.2	0.0597132	0.0596863	
1479.4	0.05966024	0.05968111	
1479.6	0.05959665	0.05967592	
1479.8	0.0596597	0.05967073	
1480	0.05961862	0.05966555	
1480.2	0.05984523	0.05966036	
1480.4	0.06084588	0.05965517	
1480.6	0.06165351	0.05964999	
1480.8	0.06125741	0.0596448	
1481	0.0614379	0.05963962	
1481.2	0.06174742	0.05963443	
1481.4	0.06217657	0.05962925	
1481.6	0.06244782	0.05962407	
1481.8	0.06334047	0.05961888	
1482	0.0628694	0.0596137	
1482.2	0.06305694	0.05960852	
1482.4	0.06318423	0.05960334	
1482.6	0.06269989	0.05959816	
1482.8	0.06205884	0.05959298	
1483	0.0621583	0.0595878	
1483.2	0.06184994	0.05958262	
1483.4	0.06202911	0.05957744	
1483.6	0.06221045	0.05957226	
1483.8	0.06192263	0.05956708	
1484	0.06196168	0.0595619	
1484.2	0.06187105	0.05955672	
1484.4	0.06179116	0.05955155	
1484.6	0.06166947	0.05954637	
1484.8	0.06106526	0.05954119	
1485	0.06123186	0.05953602	
1485.2	0.06123439	0.05953084	
1485.4	0.06097294	0.05952567	
1485.6	0.06017532	0.05952049	
1485.8	0.06009468	0.05951532	
1486	0.05960665	0.05951015	
1486.2	0.0595608	0.05950497	
1486.4	0.05985078	0.0594998	
1486.6	0.0594687	0.05949463	
1486.8	0.0596341	0.05948946	
1487	0.06061508	0.05948428	
1487.2	0.0610813	0.05947911	
1487.4	0.06187774	0.05947394	
1487.6	0.06271025	0.05946877	
1487.8	0.06316398	0.0594636	
1488	0.06379808	0.05945843	
1488.2	0.0634111	0.05945327	
1488.4	0.06325413	0.0594481	
1488.6	0.06353035	0.05944293	
1488.8	0.0636646	0.05943776	
1489	0.06387697	0.0594326	
1489.2	0.06389549	0.05942743	
1489.4	0.06358102	0.05942226	
1489.6	0.06292076	0.0594171	
1489.8	0.06279039	0.05941193	
1490	0.06269764	0.05940677	
1490.2	0.06220716	0.05940161	
1490.4	0.06215648	0.05939644	
1490.6	0.06191516	0.05939128	
1490.8	0.06200355	0.05938612	
1491	0.06239321	0.05938095	
1491.2	0.06251286	0.05937579	
1491.4	0.06287334	0.05937063	
1491.6	0.06269243	0.05936547	
1491.8	0.06232607	0.05936031	
1492	0.06202363	0.05935515	
1492.2	0.06142042	0.05934999	
1492.4	0.06120798	0.05934483	
1492.6	0.06122967	0.05933967	
1492.8	0.06099073	0.05933451	
1493	0.06075302	0.05932935	
1493.2	0.06048765	0.0593242	
1493.4	0.0598509	0.05931904	
1493.6	0.06041181	0.05931388	
1493.8	0.06071214	0.05930873	
1494	0.06080725	0.05930357	
1494.2	0.06171635	0.05929842	
1494.4	0.06174419	0.05929326	
1494.6	0.06181914	0.05928811	
1494.8	0.06209703	0.05928295	
1495	0.06260453	0.0592778	
1495.2	0.06290153	0.05927265	
1495.4	0.06303892	0.0592675	
1495.6	0.0630508	0.05926234	
1495.8	0.06369713	0.05925719	
1496	0.06451536	0.05925204	
1496.2	0.06427989	0.05924689	
1496.4	0.06375408	0.05924174	
1496.6	0.06361537	0.05923659	
1496.8	0.06331396	0.05923144	
1497	0.06312389	0.05922629	
1497.2	0.06246994	0.05922114	
1497.4	0.06242054	0.059216	
1497.6	0.0627918	0.05921085	
1497.8	0.06262992	0.0592057	
1498	0.0623087	0.05920056	
1498.2	0.0624242	0.05919541	
1498.4	0.06185762	0.05919026	
1498.6	0.06204993	0.05918512	
1498.8	0.06240883	0.05917997	
1499	0.0624513	0.05917483	
1499.2	0.06221227	0.05916968	
1499.4	0.06205272	0.05916454	
1499.6	0.0621794	0.0591594	
1499.8	0.0620907	0.05915426	
1500	0.06142912	0.05914911	
1500.2	0.06051399	0.05914397	
1500.4	0.06049769	0.05913883	
1500.6	0.0601897	0.05913369	
1500.8	0.05987628	0.05912855	
1501	0.05962168	0.05912341	
1501.2	0.05950395	0.05911827	
1501.4	0.05948111	0.05911313	
1501.6	0.05943472	0.05910799	
1501.8	0.05959106	0.05910285	
1502	0.05997774	0.05909772	
1502.2	0.06010141	0.05909258	
1502.4	0.06063464	0.05908744	
1502.6	0.06069101	0.05908231	
1502.8	0.06104889	0.05907717	
1503	0.06096516	0.05907203	
1503.2	0.06094108	0.0590669	
1503.4	0.0611615	0.05906177	
1503.6	0.06159607	0.05905663	
1503.8	0.06124841	0.0590515	
1504	0.06140483	0.05904636	
1504.2	0.06200835	0.05904123	
1504.4	0.0619033	0.0590361	
1504.6	0.06101991	0.05903097	
1504.8	0.06102727	0.05902584	
1505	0.06076836	0.05902071	
1505.2	0.06056145	0.05901557	
1505.4	0.06006263	0.05901044	
1505.6	0.05956643	0.05900531	
1505.8	0.05920593	0.05900019	
1506	0.05927572	0.05899506	
1506.2	0.05910731	0.05898993	
1506.4	0.05913028	0.0589848	
1506.6	0.05918572	0.05897967	
1506.8	0.05928398	0.05897455	
1507	0.05950436	0.05896942	
1507.2	0.06055738	0.05896429	
1507.4	0.0609919	0.05895917	
1507.6	0.06154483	0.05895404	
1507.8	0.0616464	0.05894892	
1508	0.06192821	0.05894379	
1508.2	0.06177431	0.05893867	
1508.4	0.06069231	0.05893355	
1508.6	0.0600575	0.05892842	
1508.8	0.06007383	0.0589233	
1509	0.06001882	0.05891818	
1509.2	0.05957254	0.05891306	
1509.4	0.05929529	0.05890794	
1509.6	0.05942857	0.05890282	
1509.8	0.05947548	0.0588977	
1510	0.05904575	0.05889258	
1510.2	0.05934439	0.05888746	
1510.4	0.05910205	0.05888234	
1510.6	0.05923133	0.05887722	
1510.8	0.05956427	0.0588721	
1511	0.0603478	0.05886698	
1511.2	0.06115296	0.05886187	
1511.4	0.06106393	0.05885675	
1511.6	0.06107353	0.05885163	
1511.8	0.06104312	0.05884652	
1512	0.06074913	0.0588414	
1512.2	0.06034782	0.05883629	
1512.4	0.0603009	0.05883117	
1512.6	0.06044477	0.05882606	
1512.8	0.06028948	0.05882094	
1513	0.06033973	0.05881583	
1513.2	0.06032826	0.05881072	
1513.4	0.06097309	0.05880561	
1513.6	0.06116309	0.05880049	
1513.8	0.06056121	0.05879538	
1514	0.05973648	0.05879027	
1514.2	0.05988371	0.05878516	
1514.4	0.05974364	0.05878005	
1514.6	0.06001898	0.05877494	
1514.8	0.06035174	0.05876983	
1515	0.06060819	0.05876472	
1515.2	0.06030951	0.05875962	
1515.4	0.05995284	0.05875451	
1515.6	0.05938054	0.0587494	
1515.8	0.05921995	0.05874429	
1516	0.05914079	0.05873919	
1516.2	0.05927001	0.05873408	
1516.4	0.05989497	0.05872898	
1516.6	0.05968138	0.05872387	
1516.8	0.06008513	0.05871877	
1517	0.06008011	0.05871366	
1517.2	0.06012421	0.05870856	
1517.4	0.06043272	0.05870345	
1517.6	0.06028188	0.05869835	
1517.8	0.05961745	0.05869325	
1518	0.05968198	0.05868815	
1518.2	0.05955478	0.05868304	
1518.4	0.05990035	0.05867794	
1518.6	0.05989794	0.05867284	
1518.8	0.06016968	0.05866774	
1519	0.06023918	0.05866264	
1519.2	0.05987006	0.05865754	
1519.4	0.06008123	0.05865244	
1519.6	0.06034381	0.05864735	
1519.8	0.06066983	0.05864225	
1520	0.06095771	0.05863715	
1520.2	0.06122984	0.05863205	
1520.4	0.06149451	0.05862696	
1520.6	0.06115757	0.05862186	
1520.8	0.06130889	0.05861676	
1521	0.06060971	0.05861167	
1521.2	0.06058083	0.05860657	
1521.4	0.06097573	0.05860148	
1521.6	0.0608311	0.05859638	
1521.8	0.06106912	0.05859129	
1522	0.06159064	0.0585862	
1522.2	0.06171662	0.05858111	
1522.4	0.06235304	0.05857601	
1522.6	0.06218982	0.05857092	
1522.8	0.06259402	0.05856583	
1523	0.06276416	0.05856074	
1523.2	0.06316563	0.05855565	
1523.4	0.06321329	0.05855056	
1523.6	0.06284276	0.05854547	
1523.8	0.06240359	0.05854038	
1524	0.0618277	0.05853529	
1524.2	0.06174463	0.0585302	
1524.4	0.06151722	0.05852511	
1524.6	0.06084363	0.05852003	
1524.8	0.06016959	0.05851494	
1525	0.059889	0.05850985	
1525.2	0.05953939	0.05850477	
1525.4	0.0591927	0.05849968	
1525.6	0.05905156	0.0584946	
1525.8	0.05915887	0.05848951	
1526	0.05903681	0.05848443	
1526.2	0.05966021	0.05847934	
1526.4	0.05939675	0.05847426	
1526.6	0.0592141	0.05846918	
1526.8	0.05924664	0.05846409	
1527	0.05990478	0.05845901	
1527.2	0.05987719	0.05845393	
1527.4	0.05953807	0.05844885	
1527.6	0.0593512	0.05844377	
1527.8	0.05940894	0.05843869	
1528	0.05988156	0.05843361	
1528.2	0.06024392	0.05842853	
1528.4	0.0601583	0.05842345	
1528.6	0.05961641	0.05841837	
1528.8	0.05927181	0.05841329	
1529	0.05874989	0.05840821	
1529.2	0.0581843	0.05840314	
1529.4	0.05754478	0.05839806	
1529.6	0.05793265	0.05839298	
1529.8	0.05789063	0.05838791	
1530	0.05874159	0.05838283	
1530.2	0.05873956	0.05837776	
1530.4	0.05888006	0.05837268	
1530.6	0.05894637	0.05836761	
1530.8	0.05895869	0.05836253	
1531	0.0597516	0.05835746	
1531.2	0.05964957	0.05835239	
1531.4	0.05979296	0.05834732	
1531.6	0.0595846	0.05834224	
1531.8	0.0591273	0.05833717	
1532	0.0592576	0.0583321	
1532.2	0.05900673	0.05832703	
1532.4	0.05828848	0.05832196	
1532.6	0.05751812	0.05831689	
1532.8	0.05711957	0.05831182	
1533	0.05717424	0.05830675	
1533.2	0.05726361	0.05830168	
1533.4	0.05695297	0.05829662	
1533.6	0.05775928	0.05829155	
1533.8	0.05767446	0.05828648	
1534	0.0581578	0.05828141	
1534.2	0.057805	0.05827635	
1534.4	0.05799082	0.05827128	
1534.6	0.05805054	0.05826622	
1534.8	0.05849398	0.05826115	
1535	0.0588365	0.05825609	
1535.2	0.0589831	0.05825102	
1535.4	0.05921846	0.05824596	
1535.6	0.05902038	0.0582409	
1535.8	0.05922663	0.05823583	
1536	0.05958353	0.05823077	
1536.2	0.0595722	0.05822571	
1536.4	0.05888301	0.05822065	
1536.6	0.05934167	0.05821559	
1536.8	0.06019118	0.05821053	
1537	0.06085059	0.05820547	
1537.2	0.06058601	0.05820041	
1537.4	0.06092902	0.05819535	
1537.6	0.06132352	0.05819029	
1537.8	0.06100222	0.05818523	
1538	0.06091115	0.05818017	
1538.2	0.06031481	0.05817511	
1538.4	0.0602151	0.05817006	
1538.6	0.06035951	0.058165	
1538.8	0.06002974	0.05815995	
1539	0.0594585	0.05815489	
1539.2	0.05970126	0.05814983	
1539.4	0.05987875	0.05814478	
1539.6	0.05980456	0.05813972	
1539.8	0.0594311	0.05813467	
1540	0.05891798	0.05812962	
1540.2	0.05812877	0.05812456	
1540.4	0.05843252	0.05811951	
1540.6	0.05906972	0.05811446	
1540.8	0.05944097	0.05810941	
1541	0.05952805	0.05810436	
1541.2	0.05994997	0.05809931	
1541.4	0.06069043	0.05809426	
1541.6	0.06074335	0.05808921	
1541.8	0.06064695	0.05808416	
1542	0.06066677	0.05807911	
1542.2	0.06043757	0.05807406	
1542.4	0.06060089	0.05806901	
1542.6	0.06006628	0.05806396	
1542.8	0.05986361	0.05805891	
1543	0.05960354	0.05805387	
1543.2	0.060385	0.05804882	
1543.4	0.06013851	0.05804377	
1543.6	0.05988171	0.05803873	
1543.8	0.05881177	0.05803368	
1544	0.0585562	0.05802864	
1544.2	0.05880701	0.05802359	
1544.4	0.05915078	0.05801855	
1544.6	0.05921892	0.05801351	
1544.8	0.05960097	0.05800846	
1545	0.05961254	0.05800342	
1545.2	0.05976258	0.05799838	
1545.4	0.06007694	0.05799334	
1545.6	0.05969083	0.0579883	
1545.8	0.0596542	0.05798326	
1546	0.05953283	0.05797822	
1546.2	0.05892848	0.05797318	
1546.4	0.05888654	0.05796814	
1546.6	0.05864153	0.0579631	
1546.8	0.05840405	0.05795806	
1547	0.05867692	0.05795302	
1547.2	0.05914376	0.05794798	
1547.4	0.05882131	0.05794295	
1547.6	0.05901875	0.05793791	
1547.8	0.058613	0.05793287	
1548	0.05854084	0.05792784	
1548.2	0.05914517	0.0579228	
1548.4	0.05905052	0.05791777	
1548.6	0.05933876	0.05791273	
1548.8	0.0593015	0.0579077	
1549	0.0594547	0.05790266	
1549.2	0.05909033	0.05789763	
1549.4	0.05877493	0.0578926	
1549.6	0.05837025	0.05788756	
1549.8	0.058554	0.05788253	
1550	0.05805168	0.0578775	
1550.2	0.05802629	0.05787247	
1550.4	0.05803245	0.05786744	
1550.6	0.0575733	0.05786241	
1550.8	0.0575898	0.05785738	
1551	0.05814735	0.05785235	
1551.2	0.0583967	0.05784732	
1551.4	0.05905813	0.05784229	
1551.6	0.05885489	0.05783726	
1551.8	0.05893352	0.05783224	
1552	0.05887121	0.05782721	
1552.2	0.05952303	0.05782218	
1552.4	0.05980546	0.05781716	
1552.6	0.05992003	0.05781213	
1552.8	0.06052518	0.0578071	
1553	0.06065336	0.05780208	
1553.2	0.06022134	0.05779705	
1553.4	0.06070591	0.05779203	
1553.6	0.06090517	0.05778701	
1553.8	0.0604747	0.05778198	
1554	0.0602081	0.05777696	
1554.2	0.0602844	0.05777194	
1554.4	0.06018343	0.05776692	
1554.6	0.06075446	0.05776189	
1554.8	0.06078217	0.05775687	
1555	0.06086338	0.05775185	
1555.2	0.06061091	0.05774683	
1555.4	0.06079807	0.05774181	
1555.6	0.05995694	0.05773679	
1555.8	0.06010009	0.05773177	
1556	0.05948554	0.05772676	
1556.2	0.05891923	0.05772174	
1556.4	0.05907836	0.05771672	
1556.6	0.05908929	0.0577117	
1556.8	0.05984247	0.05770669	
1557	0.05953179	0.05770167	
1557.2	0.05916411	0.05769665	
1557.4	0.0591494	0.05769164	
1557.6	0.05878441	0.05768662	
1557.8	0.05849567	0.05768161	
1558	0.05855018	0.0576766	
1558.2	0.05886334	0.05767158	
1558.4	0.05924655	0.05766657	
1558.6	0.05945744	0.05766156	
1558.8	0.05907884	0.05765654	
1559	0.05945861	0.05765153	
1559.2	0.05932579	0.05764652	
1559.4	0.05950523	0.05764151	
1559.6	0.05949457	0.0576365	
1559.8	0.05902402	0.05763149	
1560	0.05881049	0.05762648	
1560.2	0.05896924	0.05762147	
1560.4	0.05989731	0.05761646	
1560.6	0.0602689	0.05761145	
1560.8	0.060617	0.05760644	
1561	0.06037371	0.05760144	
1561.2	0.05970841	0.05759643	
1561.4	0.05991163	0.05759142	
1561.6	0.06003956	0.05758642	
1561.8	0.05975615	0.05758141	
1562	0.05948323	0.0575764	
1562.2	0.059537	0.0575714	
1562.4	0.05955002	0.05756639	
1562.6	0.05923613	0.05756139	
1562.8	0.05943693	0.05755639	
1563	0.05945272	0.05755138	
1563.2	0.05920126	0.05754638	
1563.4	0.05944015	0.05754138	
1563.6	0.05916349	0.05753638	
1563.8	0.05889102	0.05753137	
1564	0.05919241	0.05752637	
1564.2	0.05927372	0.05752137	
1564.4	0.05917138	0.05751637	
1564.6	0.05894617	0.05751137	
1564.8	0.058677	0.05750637	
1565	0.0587499	0.05750137	
1565.2	0.05871567	0.05749638	
1565.4	0.05882619	0.05749138	
1565.6	0.05935909	0.05748638	
1565.8	0.05974678	0.05748138	
1566	0.05992577	0.05747639	
1566.2	0.06018293	0.05747139	
1566.4	0.06049929	0.05746639	
1566.6	0.06065613	0.0574614	
1566.8	0.06079921	0.0574564	
1567	0.06097234	0.05745141	
1567.2	0.06109698	0.05744642	
1567.4	0.06142082	0.05744142	
1567.6	0.06101418	0.05743643	
1567.8	0.06118456	0.05743144	
1568	0.0611604	0.05742644	
1568.2	0.06089703	0.05742145	
1568.4	0.060544	0.05741646	
1568.6	0.06035997	0.05741147	
1568.8	0.06040891	0.05740648	
1569	0.06074809	0.05740149	
1569.2	0.0606355	0.0573965	
1569.4	0.06031554	0.05739151	
1569.6	0.06019579	0.05738652	
1569.8	0.06033151	0.05738153	
1570	0.05982442	0.05737654	
1570.2	0.05933569	0.05737156	
1570.4	0.05916012	0.05736657	
1570.6	0.05874949	0.05736158	
1570.8	0.05830153	0.0573566	
1571	0.05822166	0.05735161	
1571.2	0.05843877	0.05734662	
1571.4	0.05854708	0.05734164	
1571.6	0.05813643	0.05733665	
1571.8	0.05800726	0.05733167	
1572	0.0580942	0.05732669	
1572.2	0.05775237	0.0573217	
1572.4	0.0579987	0.05731672	
1572.6	0.05833236	0.05731174	
1572.8	0.05810335	0.05730676	
1573	0.05816527	0.05730177	
1573.2	0.05763568	0.05729679	
1573.4	0.05799357	0.05729181	
1573.6	0.05776512	0.05728683	
1573.8	0.05785544	0.05728185	
1574	0.05748625	0.05727687	
1574.2	0.05720189	0.05727189	
1574.4	0.05706841	0.05726692	
1574.6	0.0570689	0.05726194	
1574.8	0.05696077	0.05725696	
1575	0.05728893	0.05725198	
1575.2	0.05798575	0.05724701	
1575.4	0.05763079	0.05724203	
1575.6	0.05756558	0.05723705	
1575.8	0.05766034	0.05723208	
1576	0.05803917	0.0572271	
1576.2	0.05786893	0.05722213	
1576.4	0.05827448	0.05721715	
1576.6	0.05837246	0.05721218	
1576.8	0.05856127	0.05720721	
1577	0.0592454	0.05720223	
1577.2	0.05909588	0.05719726	
1577.4	0.06016001	0.05719229	
1577.6	0.05965213	0.05718732	
1577.8	0.05942511	0.05718235	
1578	0.05933672	0.05717738	
1578.2	0.05898328	0.05717241	
1578.4	0.05882222	0.05716744	
1578.6	0.05860853	0.05716247	
1578.8	0.05864692	0.0571575	
1579	0.05876462	0.05715253	
1579.2	0.0584133	0.05714756	
1579.4	0.05807979	0.05714259	
1579.6	0.05833099	0.05713763	
1579.8	0.05851693	0.05713266	
1580	0.05839874	0.05712769	
1580.2	0.05825184	0.05712273	
1580.4	0.05859091	0.05711776	
1580.6	0.0586172	0.0571128	
1580.8	0.05964492	0.05710783	
1581	0.06023527	0.05710287	
1581.2	0.06044228	0.0570979	
1581.4	0.06075041	0.05709294	
1581.6	0.06037933	0.05708798	
1581.8	0.06082077	0.05708301	
1582	0.06077671	0.05707805	
1582.2	0.06088094	0.05707309	
1582.4	0.06079487	0.05706813	
1582.6	0.06049355	0.05706317	
1582.8	0.06052096	0.05705821	
1583	0.05967605	0.05705325	
1583.2	0.0591579	0.05704829	
1583.4	0.0588928	0.05704333	
1583.6	0.05924238	0.05703837	
1583.8	0.05893016	0.05703341	
1584	0.0580228	0.05702846	
1584.2	0.05756925	0.0570235	
1584.4	0.05736066	0.05701854	
1584.6	0.05700818	0.05701358	
1584.8	0.05730567	0.05700863	
1585	0.05741224	0.05700367	
1585.2	0.05731496	0.05699872	
1585.4	0.05717281	0.05699376	
1585.6	0.05721446	0.05698881	
1585.8	0.05769934	0.05698385	
1586	0.05804621	0.0569789	
1586.2	0.05799891	0.05697395	
1586.4	0.05793301	0.056969	
1586.6	0.0581863	0.05696404	
1586.8	0.05811271	0.05695909	
1587	0.05798632	0.05695414	
1587.2	0.05864426	0.05694919	
1587.4	0.05905511	0.05694424	
1587.6	0.05949762	0.05693929	
1587.8	0.05935792	0.05693434	
1588	0.05928226	0.05692939	
1588.2	0.05927518	0.05692444	
1588.4	0.05908337	0.05691949	
1588.6	0.05891829	0.05691455	
1588.8	0.05866121	0.0569096	
1589	0.05906907	0.05690465	
1589.2	0.05907979	0.0568997	
1589.4	0.05929644	0.05689476	
1589.6	0.05933928	0.05688981	
1589.8	0.0597559	0.05688487	
1590	0.06022788	0.05687992	
1590.2	0.05954466	0.05687498	
1590.4	0.05970584	0.05687003	
1590.6	0.05943103	0.05686509	
1590.8	0.05920373	0.05686015	
1591	0.05904692	0.0568552	
1591.2	0.05960018	0.05685026	
1591.4	0.05975896	0.05684532	
1591.6	0.05929924	0.05684038	
1591.8	0.05905683	0.05683544	
1592	0.05892897	0.0568305	
1592.2	0.05815089	0.05682556	
1592.4	0.05745276	0.05682062	
1592.6	0.05748214	0.05681568	
1592.8	0.05719849	0.05681074	
1593	0.05726114	0.0568058	
1593.2	0.05712347	0.05680086	
1593.4	0.05728266	0.05679593	
1593.6	0.0575341	0.05679099	
1593.8	0.05753133	0.05678605	
1594	0.05732122	0.05678111	
1594.2	0.0567974	0.05677618	
1594.4	0.05675457	0.05677124	
1594.6	0.05644408	0.05676631	
1594.8	0.05694091	0.05676137	
1595	0.05758944	0.05675644	
1595.2	0.05816279	0.05675151	
1595.4	0.05867048	0.05674657	
1595.6	0.05860232	0.05674164	
1595.8	0.05916127	0.05673671	
1596	0.05918452	0.05673178	
1596.2	0.05844595	0.05672684	
1596.4	0.05807845	0.05672191	
1596.6	0.05806924	0.05671698	
1596.8	0.05778094	0.05671205	
1597	0.05752887	0.05670712	
1597.2	0.05780085	0.05670219	
1597.4	0.05779456	0.05669726	
1597.6	0.05828991	0.05669234	
1597.8	0.05784352	0.05668741	
1598	0.05731908	0.05668248	
1598.2	0.05743706	0.05667755	
1598.4	0.05679153	0.05667263	
1598.6	0.05652136	0.0566677	
1598.8	0.05684156	0.05666277	
1599	0.05674134	0.05665785	
1599.2	0.0570773	0.05665292	
1599.4	0.05769463	0.056648	
1599.6	0.05741642	0.05664307	
1599.8	0.05710253	0.05663815	
1600	0.05623923	0.05663323	
1600.2	0.05570365	0.0566283	
1600.4	0.05506451	0.05662338	
1600.6	0.05500881	0.05661846	
1600.8	0.05496484	0.05661354	
1601	0.05527284	0.05660862	
1601.2	0.05577571	0.05660369	
1601.4	0.05593108	0.05659877	
1601.6	0.05650643	0.05659385	
1601.8	0.05708587	0.05658893	
1602	0.0569597	0.05658402	
1602.2	0.05721899	0.0565791	
1602.4	0.0566528	0.05657418	
1602.6	0.05681584	0.05656926	
1602.8	0.05668133	0.05656434	
1603	0.05656655	0.05655943	
1603.2	0.05707113	0.05655451	
1603.4	0.05754426	0.05654959	
1603.6	0.05706586	0.05654468	
1603.8	0.05734329	0.05653976	
1604	0.05755888	0.05653485	
1604.2	0.05667313	0.05652993	
1604.4	0.05579963	0.05652502	
1604.6	0.05596233	0.05652011	
1604.8	0.05591923	0.05651519	
1605	0.05622737	0.05651028	
1605.2	0.05658367	0.05650537	
1605.4	0.05721463	0.05650045	
1605.6	0.05782748	0.05649554	
1605.8	0.05847251	0.05649063	
1606	0.05806055	0.05648572	
1606.2	0.05820743	0.05648081	
1606.4	0.05803495	0.0564759	
1606.6	0.05818603	0.05647099	
1606.8	0.0579816	0.05646608	
1607	0.05804901	0.05646118	
1607.2	0.05844301	0.05645627	
1607.4	0.05908371	0.05645136	
1607.6	0.05858563	0.05644645	
1607.8	0.05871074	0.05644155	
1608	0.05816252	0.05643664	
1608.2	0.0572294	0.05643173	
1608.4	0.05713461	0.05642683	
1608.6	0.05724825	0.05642192	
1608.8	0.05730123	0.05641702	
1609	0.05746213	0.05641211	
1609.2	0.05773531	0.05640721	
1609.4	0.05791416	0.05640231	
1609.6	0.05785012	0.0563974	
1609.8	0.05751971	0.0563925	
1610	0.05762925	0.0563876	
1610.2	0.05720413	0.0563827	
1610.4	0.05708262	0.0563778	
1610.6	0.0569331	0.0563729	
1610.8	0.05658898	0.056368	
1611	0.05636185	0.0563631	
1611.2	0.05642518	0.0563582	
1611.4	0.05660434	0.0563533	
1611.6	0.056483	0.0563484	
1611.8	0.0565563	0.0563435	
1612	0.05669361	0.0563386	
1612.2	0.05679927	0.0563337	
1612.4	0.05687005	0.05632881	
1612.6	0.05699018	0.05632391	
1612.8	0.05743028	0.05631902	
1613	0.05685601	0.05631412	
1613.2	0.05678712	0.05630922	
1613.4	0.05650918	0.05630433	
1613.6	0.05565606	0.05629943	
1613.8	0.0556388	0.05629454	
1614	0.05530293	0.05628965	
1614.2	0.05499743	0.05628475	
1614.4	0.055468	0.05627986	
1614.6	0.05558858	0.05627497	
1614.8	0.05636839	0.05627008	
1615	0.05621344	0.05626519	
1615.2	0.05693427	0.05626029	
1615.4	0.05762475	0.0562554	
1615.6	0.05818189	0.05625051	
1615.8	0.05831264	0.05624562	
1616	0.05846168	0.05624074	
1616.2	0.05888632	0.05623585	
1616.4	0.05860945	0.05623096	
1616.6	0.05842879	0.05622607	
1616.8	0.05823206	0.05622118	
1617	0.05774578	0.0562163	
1617.2	0.05758144	0.05621141	
1617.4	0.05715873	0.05620652	
1617.6	0.05636485	0.05620164	
1617.8	0.05654868	0.05619675	
1618	0.05550729	0.05619187	
1618.2	0.05567652	0.05618698	
1618.4	0.05582758	0.0561821	
1618.6	0.05565263	0.05617721	
1618.8	0.05583668	0.05617233	
1619	0.05546825	0.05616745	
1619.2	0.05594769	0.05616256	
1619.4	0.05615699	0.05615768	
1619.6	0.05633338	0.0561528	
1619.8	0.0559803	0.05614792	
1620	0.05602174	0.05614304	
1620.2	0.05646589	0.05613816	
1620.4	0.05600221	0.05613328	
1620.6	0.05639036	0.0561284	
1620.8	0.0570307	0.05612352	
1621	0.05718832	0.05611864	
1621.2	0.05760814	0.05611376	
1621.4	0.05787078	0.05610888	
1621.6	0.05747891	0.05610401	
1621.8	0.05777057	0.05609913	
1622	0.05790352	0.05609425	
1622.2	0.05788138	0.05608938	
1622.4	0.05830827	0.0560845	
1622.6	0.05768475	0.05607963	
1622.8	0.05747033	0.05607475	
1623	0.05780621	0.05606988	
1623.2	0.05733522	0.056065	
1623.4	0.05717456	0.05606013	
1623.6	0.05670919	0.05605526	
1623.8	0.05605174	0.05605038	
1624	0.05609405	0.05604551	
1624.2	0.05602008	0.05604064	
1624.4	0.05571017	0.05603577	
1624.6	0.05590221	0.0560309	
1624.8	0.05612593	0.05602603	
1625	0.05633426	0.05602116	
1625.2	0.05665564	0.05601629	
1625.4	0.05659063	0.05601142	
1625.6	0.05657018	0.05600655	
1625.8	0.05736269	0.05600168	
1626	0.05738606	0.05599681	
1626.2	0.05743784	0.05599194	
1626.4	0.05794981	0.05598708	
1626.6	0.05748307	0.05598221	
1626.8	0.05765746	0.05597734	
1627	0.05813714	0.05597248	
1627.2	0.05790434	0.05596761	
1627.4	0.05809397	0.05596275	
1627.6	0.05802767	0.05595788	
1627.8	0.05764995	0.05595302	
1628	0.05775867	0.05594815	
1628.2	0.05738832	0.05594329	
1628.4	0.0571102	0.05593843	
1628.6	0.05717259	0.05593356	
1628.8	0.05679232	0.0559287	
1629	0.05667179	0.05592384	
1629.2	0.05646477	0.05591898	
1629.4	0.05634682	0.05591412	
1629.6	0.05598691	0.05590926	
1629.8	0.05613467	0.0559044	
1630	0.05605403	0.05589954	
1630.2	0.0559912	0.05589468	
1630.4	0.05509697	0.05588982	
1630.6	0.05511577	0.05588496	
1630.8	0.05527873	0.0558801	
1631	0.05536708	0.05587525	
1631.2	0.05590465	0.05587039	
1631.4	0.05634274	0.05586553	
1631.6	0.05643058	0.05586068	
1631.8	0.05683826	0.05585582	
1632	0.05720877	0.05585096	
1632.2	0.0571841	0.05584611	
1632.4	0.05729968	0.05584126	
1632.6	0.05738385	0.0558364	
1632.8	0.05677084	0.05583155	
1633	0.05670281	0.05582669	
1633.2	0.05643086	0.05582184	
1633.4	0.05605707	0.05581699	
1633.6	0.05597211	0.05581214	
1633.8	0.05536756	0.05580728	
1634	0.05466995	0.05580243	
1634.2	0.05362706	0.05579758	
1634.4	0.05275916	0.05579273	
1634.6	0.05314493	0.05578788	
1634.8	0.05256695	0.05578303	
1635	0.05282957	0.05577818	
1635.2	0.05345317	0.05577334	
1635.4	0.05382785	0.05576849	
1635.6	0.05456866	0.05576364	
1635.8	0.05506728	0.05575879	
1636	0.05508281	0.05575394	
1636.2	0.05544612	0.0557491	
1636.4	0.05534207	0.05574425	
1636.6	0.0552051	0.05573941	
1636.8	0.05525897	0.05573456	
1637	0.05587686	0.05572972	
1637.2	0.05628149	0.05572487	
1637.4	0.05689444	0.05572003	
1637.6	0.05710127	0.05571518	
1637.8	0.05674374	0.05571034	
1638	0.05689737	0.0557055	
1638.2	0.05726943	0.05570066	
1638.4	0.05706565	0.05569581	
1638.6	0.05708742	0.05569097	
1638.8	0.05677297	0.05568613	
1639	0.05701686	0.05568129	
1639.2	0.05692514	0.05567645	
1639.4	0.05693773	0.05567161	
1639.6	0.05651077	0.05566677	
1639.8	0.05550597	0.05566193	
1640	0.05499466	0.05565709	
1640.2	0.05473115	0.05565226	
1640.4	0.05401926	0.05564742	
1640.6	0.05382582	0.05564258	
1640.8	0.05391881	0.05563774	
1641	0.05365372	0.05563291	
1641.2	0.05367914	0.05562807	
1641.4	0.05378602	0.05562324	
1641.6	0.05403643	0.0556184	
1641.8	0.05422933	0.05561357	
1642	0.05456904	0.05560873	
1642.2	0.05461454	0.0556039	
1642.4	0.05438066	0.05559906	
1642.6	0.05403102	0.05559423	
1642.8	0.05425347	0.0555894	
1643	0.05436214	0.05558457	
1643.2	0.05487792	0.05557973	
1643.4	0.05478092	0.0555749	
1643.6	0.05485412	0.05557007	
1643.8	0.05497637	0.05556524	
1644	0.05583308	0.05556041	
1644.2	0.05629849	0.05555558	
1644.4	0.05683216	0.05555075	
1644.6	0.05713544	0.05554592	
1644.8	0.05701811	0.05554109	
1645	0.05688796	0.05553627	
1645.2	0.05728988	0.05553144	
1645.4	0.05741423	0.05552661	
1645.6	0.05739847	0.05552178	
1645.8	0.05701349	0.05551696	
1646	0.05629867	0.05551213	
1646.2	0.05598514	0.05550731	
1646.4	0.05556653	0.05550248	
1646.6	0.05454343	0.05549766	
1646.8	0.05485408	0.05549283	
1647	0.05460945	0.05548801	
1647.2	0.05437073	0.05548319	
1647.4	0.05419891	0.05547836	
1647.6	0.05375686	0.05547354	
1647.8	0.05288423	0.05546872	
1648	0.05344526	0.0554639	
1648.2	0.05292566	0.05545907	
1648.4	0.05261545	0.05545425	
1648.6	0.05230029	0.05544943	
1648.8	0.05198654	0.05544461	
1649	0.05222921	0.05543979	
1649.2	0.05201516	0.05543497	
1649.4	0.05206834	0.05543015	
1649.6	0.05207628	0.05542534	
1649.8	0.05226938	0.05542052	
1650	0.05280681	0.0554157	
1650.2	0.05365633	0.05541088	
1650.4	0.05390293	0.05540607	
1650.6	0.05401591	0.05540125	
1650.8	0.05441038	0.05539643	
1651	0.05442047	0.05539162	
1651.2	0.05486214	0.0553868	
1651.4	0.05531373	0.05538199	
1651.6	0.05479663	0.05537718	
1651.8	0.05538766	0.05537236	
1652	0.05610034	0.05536755	
1652.2	0.0555805	0.05536274	
1652.4	0.05572827	0.05535792	
1652.6	0.05584596	0.05535311	
1652.8	0.05526171	0.0553483	
1653	0.05506005	0.05534349	
1653.2	0.05441366	0.05533868	
1653.4	0.05475481	0.05533387	
1653.6	0.05436081	0.05532906	
1653.8	0.05449686	0.05532425	
1654	0.05495685	0.05531944	
1654.2	0.05442683	0.05531463	
1654.4	0.05404236	0.05530982	
1654.6	0.05388904	0.05530501	
1654.8	0.05389007	0.0553002	
1655	0.05407358	0.0552954	
1655.2	0.05441595	0.05529059	
1655.4	0.05461218	0.05528578	
1655.6	0.0541519	0.05528098	
1655.8	0.05498545	0.05527617	
1656	0.0549987	0.05527137	
1656.2	0.05491498	0.05526656	
1656.4	0.05520182	0.05526176	
1656.6	0.05504225	0.05525696	
1656.8	0.05524226	0.05525215	
1657	0.05537908	0.05524735	
1657.2	0.05568273	0.05524255	
1657.4	0.05640258	0.05523774	
1657.6	0.05663292	0.05523294	
1657.8	0.057445	0.05522814	
1658	0.0576191	0.05522334	
1658.2	0.05733418	0.05521854	
1658.4	0.05787215	0.05521374	
1658.6	0.05774686	0.05520894	
1658.8	0.05774691	0.05520414	
1659	0.05736721	0.05519934	
1659.2	0.05705789	0.05519454	
1659.4	0.05623235	0.05518975	
1659.6	0.05534617	0.05518495	
1659.8	0.05556108	0.05518015	
1660	0.054405	0.05517535	
1660.2	0.05375242	0.05517056	
1660.4	0.05375927	0.05516576	
1660.6	0.05326644	0.05516097	
1660.8	0.05304572	0.05515617	
1661	0.05215519	0.05515138	
1661.2	0.05192573	0.05514658	
1661.4	0.05223463	0.05514179	
1661.6	0.05213882	0.055137	
1661.8	0.05223067	0.0551322	
1662	0.05264291	0.05512741	
1662.2	0.05338023	0.05512262	
1662.4	0.05390033	0.05511783	
1662.6	0.05409778	0.05511304	
1662.8	0.05495453	0.05510825	
1663	0.05520728	0.05510345	
1663.2	0.05537526	0.05509866	
1663.4	0.05551237	0.05509388	
1663.6	0.05538716	0.05508909	
1663.8	0.05510281	0.0550843	
1664	0.05457307	0.05507951	
1664.2	0.05498253	0.05507472	
1664.4	0.05555915	0.05506993	
1664.6	0.05570868	0.05506515	
1664.8	0.05561219	0.05506036	
1665	0.0548592	0.05505557	
1665.2	0.05491881	0.05505079	
1665.4	0.05498216	0.055046	
1665.6	0.05481378	0.05504122	
1665.8	0.05478666	0.05503643	
1666	0.05512458	0.05503165	
1666.2	0.05523728	0.05502686	
1666.4	0.05484848	0.05502208	
1666.6	0.05484139	0.0550173	
1666.8	0.05461045	0.05501252	
1667	0.05473032	0.05500773	
1667.2	0.05454896	0.05500295	
1667.4	0.0546273	0.05499817	
1667.6	0.0536559	0.05499339	
1667.8	0.05339409	0.05498861	
1668	0.05387334	0.05498383	
1668.2	0.05423432	0.05497905	
1668.4	0.05509659	0.05497427	
1668.6	0.05484223	0.05496949	
1668.8	0.05485679	0.05496471	
1669	0.0548888	0.05495994	
1669.2	0.05530639	0.05495516	
1669.4	0.05504773	0.05495038	
1669.6	0.05526714	0.0549456	
1669.8	0.05505391	0.05494083	
1670	0.05488894	0.05493605	
1670.2	0.05476768	0.05493128	
1670.4	0.05428332	0.0549265	
1670.6	0.054364	0.05492173	
1670.8	0.05438086	0.05491695	
1671	0.05453053	0.05491218	
1671.2	0.0542618	0.0549074	
1671.4	0.05435716	0.05490263	
1671.6	0.05404661	0.05489786	
1671.8	0.05399152	0.05489309	
1672	0.05435708	0.05488832	
1672.2	0.05430523	0.05488354	
1672.4	0.05491472	0.05487877	
1672.6	0.05493436	0.054874	
1672.8	0.05534797	0.05486923	
1673	0.05512525	0.05486446	
1673.2	0.05523833	0.05485969	
1673.4	0.05488828	0.05485492	
1673.6	0.0544741	0.05485016	
1673.8	0.05410643	0.05484539	
1674	0.05371758	0.05484062	
1674.2	0.05344561	0.05483585	
1674.4	0.05327473	0.05483109	
1674.6	0.05318248	0.05482632	
1674.8	0.05330992	0.05482155	
1675	0.05308809	0.05481679	
1675.2	0.05327905	0.05481202	
1675.4	0.05381174	0.05480726	
1675.6	0.05352352	0.0548025	
1675.8	0.05337973	0.05479773	
1676	0.05388347	0.05479297	
1676.2	0.05416302	0.0547882	
1676.4	0.05454197	0.05478344	
1676.6	0.05513701	0.05477868	
1676.8	0.05455321	0.05477392	
1677	0.05449505	0.05476916	
1677.2	0.05444613	0.0547644	
1677.4	0.05401172	0.05475964	
1677.6	0.05409891	0.05475488	
1677.8	0.05426315	0.05475012	
1678	0.05388288	0.05474536	
1678.2	0.05362947	0.0547406	
1678.4	0.05426386	0.05473584	
1678.6	0.05495643	0.05473108	
1678.8	0.05510308	0.05472632	
1679	0.05492758	0.05472157	
1679.2	0.05496635	0.05471681	
1679.4	0.05472478	0.05471205	
1679.6	0.05446378	0.0547073	
1679.8	0.05470641	0.05470254	
1680	0.05485133	0.05469779	
1680.2	0.05468002	0.05469303	
1680.4	0.05480544	0.05468828	
1680.6	0.05506259	0.05468352	
1680.8	0.05455357	0.05467877	
1681	0.054777	0.05467402	
1681.2	0.0549536	0.05466926	
1681.4	0.05511751	0.05466451	
1681.6	0.05528895	0.05465976	
1681.8	0.05496617	0.05465501	
1682	0.05504923	0.05465026	
1682.2	0.05507951	0.05464551	
1682.4	0.055363	0.05464076	
1682.6	0.05473902	0.05463601	
1682.8	0.05397691	0.05463126	
1683	0.05397741	0.05462651	
1683.2	0.05356547	0.05462176	
1683.4	0.05338048	0.05461701	
1683.6	0.05273927	0.05461226	
1683.8	0.05242166	0.05460752	
1684	0.05236792	0.05460277	
1684.2	0.05213103	0.05459802	
1684.4	0.05240114	0.05459328	
1684.6	0.05262034	0.05458853	
1684.8	0.05292705	0.05458379	
1685	0.05305474	0.05457904	
1685.2	0.05277456	0.0545743	
1685.4	0.05279032	0.05456955	
1685.6	0.05291445	0.05456481	
1685.8	0.05356254	0.05456007	
1686	0.05357872	0.05455532	
1686.2	0.05318141	0.05455058	
1686.4	0.052901	0.05454584	
1686.6	0.05272578	0.0545411	
1686.8	0.05259227	0.05453636	
1687	0.05290362	0.05453162	
1687.2	0.05249102	0.05452687	
1687.4	0.05228364	0.05452213	
1687.6	0.05235707	0.0545174	
1687.8	0.05312152	0.05451266	
1688	0.05355734	0.05450792	
1688.2	0.05372627	0.05450318	
1688.4	0.05437624	0.05449844	
1688.6	0.05460408	0.0544937	
1688.8	0.05455549	0.05448897	
1689	0.05439138	0.05448423	
1689.2	0.05418863	0.05447949	
1689.4	0.05452829	0.05447476	
1689.6	0.05469854	0.05447002	
1689.8	0.05481407	0.05446529	
1690	0.05423204	0.05446055	
1690.2	0.05391243	0.05445582	
1690.4	0.05367585	0.05445109	
1690.6	0.05400692	0.05444635	
1690.8	0.05381347	0.05444162	
1691	0.05402795	0.05443689	
1691.2	0.05395061	0.05443216	
1691.4	0.05434091	0.05442742	
1691.6	0.05462232	0.05442269	
1691.8	0.05459458	0.05441796	
1692	0.054478	0.05441323	
1692.2	0.05460247	0.0544085	
1692.4	0.05526919	0.05440377	
1692.6	0.05530204	0.05439904	
1692.8	0.05547228	0.05439431	
1693	0.05568744	0.05438958	
1693.2	0.05516876	0.05438486	
1693.4	0.05506937	0.05438013	
1693.6	0.05539508	0.0543754	
1693.8	0.05470218	0.05437068	
1694	0.05450399	0.05436595	
1694.2	0.0543213	0.05436122	
1694.4	0.05419975	0.0543565	
1694.6	0.05392966	0.05435177	
1694.8	0.05352155	0.05434705	
1695	0.05348926	0.05434232	
1695.2	0.05344837	0.0543376	
1695.4	0.0527837	0.05433288	
1695.6	0.05272351	0.05432815	
1695.8	0.05261306	0.05432343	
1696	0.05259698	0.05431871	
1696.2	0.0527253	0.05431399	
1696.4	0.05342756	0.05430927	
1696.6	0.05374667	0.05430454	
1696.8	0.05434901	0.05429982	
1697	0.05412039	0.0542951	
1697.2	0.05385211	0.05429038	
1697.4	0.0549401	0.05428566	
1697.6	0.05540748	0.05428095	
1697.8	0.05481681	0.05427623	
1698	0.05530276	0.05427151	
1698.2	0.05473091	0.05426679	
1698.4	0.05439347	0.05426207	
1698.6	0.05410763	0.05425736	
1698.8	0.05409916	0.05425264	
1699	0.05412396	0.05424792	
1699.2	0.05372833	0.05424321	
1699.4	0.05384432	0.05423849	
1699.6	0.05393965	0.05423378	
1699.8	0.05315475	0.05422906	
1700	0.05267147	0.05422435	
1700.2	0.05258558	0.05421964	
1700.4	0.05278528	0.05421492	
1700.6	0.0530652	0.05421021	
1700.8	0.0528162	0.0542055	
1701	0.05296696	0.05420079	
1701.2	0.05330402	0.05419608	
1701.4	0.05414324	0.05419136	
1701.6	0.05399122	0.05418665	
1701.8	0.05413179	0.05418194	
1702	0.05469484	0.05417723	
1702.2	0.05470811	0.05417252	
1702.4	0.05522839	0.05416781	
1702.6	0.05562747	0.05416311	
1702.8	0.05585043	0.0541584	
1703	0.05645794	0.05415369	
1703.2	0.05680805	0.05414898	
1703.4	0.05679634	0.05414428	
1703.6	0.05587281	0.05413957	
1703.8	0.05517784	0.05413486	
1704	0.05522422	0.05413016	
1704.2	0.05482592	0.05412545	
1704.4	0.05441897	0.05412075	
1704.6	0.05423836	0.05411604	
1704.8	0.05413599	0.05411134	
1705	0.05414934	0.05410663	
1705.2	0.05373081	0.05410193	
1705.4	0.05371838	0.05409723	
1705.6	0.05324354	0.05409252	
1705.8	0.05332565	0.05408782	
1706	0.05351873	0.05408312	
1706.2	0.05375238	0.05407842	
1706.4	0.05391698	0.05407372	
1706.6	0.05378334	0.05406902	
1706.8	0.05370543	0.05406432	
1707	0.05424877	0.05405962	
1707.2	0.05402007	0.05405492	
1707.4	0.05406407	0.05405022	
1707.6	0.05426094	0.05404552	
1707.8	0.05412713	0.05404082	
1708	0.05450884	0.05403613	
1708.2	0.05437528	0.05403143	
1708.4	0.05475961	0.05402673	
1708.6	0.05502151	0.05402204	
1708.8	0.05495906	0.05401734	
1709	0.0545666	0.05401264	
1709.2	0.05454882	0.05400795	
1709.4	0.05430176	0.05400325	
1709.6	0.05425523	0.05399856	
1709.8	0.05420733	0.05399387	
1710	0.05481588	0.05398917	
1710.2	0.05524053	0.05398448	
1710.4	0.05521524	0.05397979	
1710.6	0.05476247	0.05397509	
1710.8	0.05528493	0.0539704	
1711	0.05577979	0.05396571	
1711.2	0.05591292	0.05396102	
1711.4	0.05601878	0.05395633	
1711.6	0.05613032	0.05395164	
1711.8	0.05613944	0.05394695	
1712	0.05675596	0.05394226	
1712.2	0.05687532	0.05393757	
1712.4	0.0566109	0.05393288	
1712.6	0.05620301	0.05392819	
1712.8	0.05529249	0.0539235	
1713	0.05516352	0.05391882	
1713.2	0.05476835	0.05391413	
1713.4	0.0545464	0.05390944	
1713.6	0.0543319	0.05390476	
1713.8	0.05416307	0.05390007	
1714	0.05443542	0.05389539	
1714.2	0.05435797	0.0538907	
1714.4	0.05360805	0.05388602	
1714.6	0.05359477	0.05388133	
1714.8	0.05352795	0.05387665	
1715	0.0533241	0.05387197	
1715.2	0.05369224	0.05386728	
1715.4	0.05348997	0.0538626	
1715.6	0.05425592	0.05385792	
1715.8	0.05406548	0.05385324	
1716	0.05472663	0.05384855	
1716.2	0.05451642	0.05384387	
1716.4	0.05467278	0.05383919	
1716.6	0.05436217	0.05383451	
1716.8	0.05411715	0.05382983	
1717	0.05412435	0.05382515	
1717.2	0.05376397	0.05382047	
1717.4	0.05340028	0.0538158	
1717.6	0.05291789	0.05381112	
1717.8	0.05292171	0.05380644	
1718	0.05266377	0.05380176	
1718.2	0.05241034	0.05379709	
1718.4	0.05230125	0.05379241	
1718.6	0.05243608	0.05378773	
1718.8	0.05204997	0.05378306	
1719	0.05269768	0.05377838	
1719.2	0.05331189	0.05377371	
1719.4	0.05302318	0.05376903	
1719.6	0.05320406	0.05376436	
1719.8	0.05284141	0.05375969	
1720	0.05361441	0.05375501	
1720.2	0.05323318	0.05375034	
1720.4	0.05384497	0.05374567	
1720.6	0.05345557	0.053741	
1720.8	0.053212	0.05373632	
1721	0.05286874	0.05373165	
1721.2	0.05288257	0.05372698	
1721.4	0.05243157	0.05372231	
1721.6	0.05227797	0.05371764	
1721.8	0.05270816	0.05371297	
1722	0.05230039	0.0537083	
1722.2	0.05235418	0.05370363	
1722.4	0.05208301	0.05369897	
1722.6	0.05231041	0.0536943	
1722.8	0.05237245	0.05368963	
1723	0.05302287	0.05368496	
1723.2	0.05277816	0.0536803	
1723.4	0.05263091	0.05367563	
1723.6	0.05279978	0.05367096	
1723.8	0.05283175	0.0536663	
1724	0.0532218	0.05366163	
1724.2	0.05324986	0.05365697	
1724.4	0.05297625	0.05365231	
1724.6	0.05237558	0.05364764	
1724.8	0.05248796	0.05364298	
1725	0.05296306	0.05363831	
1725.2	0.0530334	0.05363365	
1725.4	0.05278762	0.05362899	
1725.6	0.05346454	0.05362433	
1725.8	0.05371367	0.05361967	
1726	0.05361545	0.05361501	
1726.2	0.05403835	0.05361034	
1726.4	0.05400266	0.05360568	
1726.6	0.05428132	0.05360102	
1726.8	0.05453496	0.05359637	
1727	0.05479646	0.05359171	
1727.2	0.05529906	0.05358705	
1727.4	0.05563345	0.05358239	
1727.6	0.05573548	0.05357773	
1727.8	0.05591572	0.05357307	
1728	0.05606928	0.05356842	
1728.2	0.05563677	0.05356376	
1728.4	0.05513042	0.0535591	
1728.6	0.05514859	0.05355445	
1728.8	0.05553031	0.05354979	
1729	0.05494178	0.05354514	
1729.2	0.05430348	0.05354048	
1729.4	0.05414992	0.05353583	
1729.6	0.05462494	0.05353118	
1729.8	0.05426933	0.05352652	
1730	0.05398614	0.05352187	
1730.2	0.0531583	0.05351722	
1730.4	0.05285428	0.05351257	
1730.6	0.05257393	0.05350791	
1730.8	0.05311343	0.05350326	
1731	0.05325366	0.05349861	
1731.2	0.05390517	0.05349396	
1731.4	0.05366385	0.05348931	
1731.6	0.0536213	0.05348466	
1731.8	0.05410998	0.05348001	
1732	0.05399582	0.05347536	
1732.2	0.0541476	0.05347071	
1732.4	0.05408909	0.05346607	
1732.6	0.05406877	0.05346142	
1732.8	0.0539414	0.05345677	
1733	0.05312448	0.05345212	
1733.2	0.05339587	0.05344748	
1733.4	0.05343247	0.05344283	
1733.6	0.05364656	0.05343819	
1733.8	0.05365796	0.05343354	
1734	0.05364399	0.0534289	
1734.2	0.05319141	0.05342425	
1734.4	0.05382784	0.05341961	
1734.6	0.05396499	0.05341496	
1734.8	0.05408962	0.05341032	
1735	0.0543097	0.05340568	
1735.2	0.05406703	0.05340104	
1735.4	0.05434841	0.05339639	
1735.6	0.05402144	0.05339175	
1735.8	0.05418395	0.05338711	
1736	0.05399105	0.05338247	
1736.2	0.05407108	0.05337783	
1736.4	0.05373383	0.05337319	
1736.6	0.05370915	0.05336855	
1736.8	0.05340466	0.05336391	
1737	0.05255637	0.05335927	
1737.2	0.05253549	0.05335463	
1737.4	0.05204024	0.05335	
1737.6	0.05162201	0.05334536	
1737.8	0.0516415	0.05334072	
1738	0.05120345	0.05333608	
1738.2	0.05056523	0.05333145	
1738.4	0.05120505	0.05332681	
1738.6	0.05109444	0.05332218	
1738.8	0.050544	0.05331754	
1739	0.05080012	0.05331291	
1739.2	0.05082479	0.05330827	
1739.4	0.05172375	0.05330364	
1739.6	0.05157353	0.053299	
1739.8	0.05216416	0.05329437	
1740	0.05279151	0.05328974	
1740.2	0.05345743	0.05328511	
1740.4	0.05396804	0.05328047	
1740.6	0.0539682	0.05327584	
1740.8	0.05331191	0.05327121	
1741	0.05273707	0.05326658	
1741.2	0.05267869	0.05326195	
1741.4	0.05243385	0.05325732	
1741.6	0.05226079	0.05325269	
1741.8	0.0522123	0.05324806	
1742	0.05205936	0.05324343	
1742.2	0.05182588	0.0532388	
1742.4	0.05235575	0.05323418	
1742.6	0.05197186	0.05322955	
1742.8	0.05187467	0.05322492	
1743	0.05200435	0.05322029	
1743.2	0.05210872	0.05321567	
1743.4	0.05282671	0.05321104	
1743.6	0.05295208	0.05320642	
1743.8	0.0531549	0.05320179	
1744	0.05356483	0.05319717	
1744.2	0.05400483	0.05319254	
1744.4	0.05372993	0.05318792	
1744.6	0.05296028	0.0531833	
1744.8	0.05238783	0.05317867	
1745	0.05254915	0.05317405	
1745.2	0.05274304	0.05316943	
1745.4	0.05301947	0.05316481	
1745.6	0.05278061	0.05316018	
1745.8	0.05249348	0.05315556	
1746	0.05253136	0.05315094	
1746.2	0.05201312	0.05314632	
1746.4	0.0522568	0.0531417	
1746.6	0.05189821	0.05313708	
1746.8	0.05200439	0.05313246	
1747	0.05217494	0.05312784	
1747.2	0.05261198	0.05312323	
1747.4	0.05330342	0.05311861	
1747.6	0.0530507	0.05311399	
1747.8	0.05298716	0.05310937	
1748	0.05358282	0.05310476	
1748.2	0.05354962	0.05310014	
1748.4	0.05295174	0.05309553	
1748.6	0.05221488	0.05309091	
1748.8	0.05210014	0.05308629	
1749	0.05236622	0.05308168	
1749.2	0.05279864	0.05307707	
1749.4	0.05231788	0.05307245	
1749.6	0.052039	0.05306784	
1749.8	0.052008	0.05306323	
1750	0.05184213	0.05305861	
1750.2	0.05123761	0.053054	
1750.4	0.05133098	0.05304939	
1750.6	0.0511595	0.05304478	
1750.8	0.05128716	0.05304017	
1751	0.05164139	0.05303556	
1751.2	0.05199457	0.05303094	
1751.4	0.05255381	0.05302634	
1751.6	0.05247712	0.05302173	
1751.8	0.0530396	0.05301712	
1752	0.05301819	0.05301251	
1752.2	0.05278305	0.0530079	
1752.4	0.05278141	0.05300329	
1752.6	0.05283915	0.05299868	
1752.8	0.0532663	0.05299408	
1753	0.05336459	0.05298947	
1753.2	0.05343865	0.05298486	
1753.4	0.05242543	0.05298026	
1753.6	0.05206238	0.05297565	
1753.8	0.05176201	0.05297105	
1754	0.05109511	0.05296644	
1754.2	0.05082863	0.05296184	
1754.4	0.05069997	0.05295724	
1754.6	0.05006449	0.05295263	
1754.8	0.05013584	0.05294803	
1755	0.05081115	0.05294343	
1755.2	0.0511042	0.05293882	
1755.4	0.05144124	0.05293422	
1755.6	0.05159833	0.05292962	
1755.8	0.05196773	0.05292502	
1756	0.05183289	0.05292042	
1756.2	0.05238049	0.05291582	
1756.4	0.05268586	0.05291122	
1756.6	0.05292091	0.05290662	
1756.8	0.05266342	0.05290202	
1757	0.05224591	0.05289742	
1757.2	0.05190201	0.05289282	
1757.4	0.05151323	0.05288823	
1757.6	0.05149744	0.05288363	
1757.8	0.05193902	0.05287903	
1758	0.05158399	0.05287443	
1758.2	0.05184028	0.05286984	
1758.4	0.05146725	0.05286524	
1758.6	0.05149757	0.05286065	
1758.8	0.05182786	0.05285605	
1759	0.0523094	0.05285146	
1759.2	0.05235486	0.05284686	
1759.4	0.0526163	0.05284227	
1759.6	0.05228832	0.05283768	
1759.8	0.05271331	0.05283308	
1760	0.05285383	0.05282849	
1760.2	0.05252619	0.0528239	
1760.4	0.05201463	0.05281931	
1760.6	0.05166855	0.05281471	
1760.8	0.05142153	0.05281012	
1761	0.05162069	0.05280553	
1761.2	0.05181102	0.05280094	
1761.4	0.05130691	0.05279635	
1761.6	0.05073316	0.05279176	
1761.8	0.05082875	0.05278717	
1762	0.05043208	0.05278259	
1762.2	0.05048448	0.052778	
1762.4	0.05056915	0.05277341	
1762.6	0.05075286	0.05276882	
1762.8	0.05075193	0.05276423	
1763	0.05129742	0.05275965	
1763.2	0.05144887	0.05275506	
1763.4	0.05183102	0.05275048	
1763.6	0.05197892	0.05274589	
1763.8	0.05228889	0.0527413	
1764	0.05192685	0.05273672	
1764.2	0.0513726	0.05273214	
1764.4	0.05106346	0.05272755	
1764.6	0.05129881	0.05272297	
1764.8	0.05151184	0.05271839	
1765	0.0514387	0.0527138	
1765.2	0.05079793	0.05270922	
1765.4	0.05019413	0.05270464	
1765.6	0.05031891	0.05270006	
1765.8	0.05010426	0.05269548	
1766	0.05013187	0.0526909	
1766.2	0.05034466	0.05268632	
1766.4	0.05069069	0.05268174	
1766.6	0.05056813	0.05267716	
1766.8	0.05066536	0.05267258	
1767	0.05113101	0.052668	
1767.2	0.05136144	0.05266342	
1767.4	0.0512358	0.05265884	
1767.6	0.05110016	0.05265426	
1767.8	0.05081439	0.05264969	
1768	0.05054429	0.05264511	
1768.2	0.05095123	0.05264053	
1768.4	0.05130285	0.05263596	
1768.6	0.0517096	0.05263138	
1768.8	0.05161548	0.05262681	
1769	0.05152422	0.05262223	
1769.2	0.05128184	0.05261766	
1769.4	0.05145695	0.05261308	
1769.6	0.05140559	0.05260851	
1769.8	0.05136817	0.05260394	
1770	0.05207794	0.05259936	
1770.2	0.05267165	0.05259479	
1770.4	0.05287955	0.05259022	
1770.6	0.0532038	0.05258565	
1770.8	0.05363024	0.05258108	
1771	0.05419414	0.05257651	
1771.2	0.05394695	0.05257194	
1771.4	0.05346527	0.05256737	
1771.6	0.05318168	0.0525628	
1771.8	0.05309213	0.05255823	
1772	0.05306192	0.05255366	
1772.2	0.05311174	0.05254909	
1772.4	0.05284024	0.05254452	
1772.6	0.05212344	0.05253996	
1772.8	0.05117062	0.05253539	
1773	0.05092325	0.05253082	
1773.2	0.05059027	0.05252626	
1773.4	0.05041665	0.05252169	
1773.6	0.05020975	0.05251712	
1773.8	0.05007181	0.05251256	
1774	0.05011201	0.05250799	
1774.2	0.05021504	0.05250343	
1774.4	0.05007174	0.05249887	
1774.6	0.05046642	0.0524943	
1774.8	0.0507581	0.05248974	
1775	0.05050842	0.05248518	
1775.2	0.05044364	0.05248061	
1775.4	0.05007092	0.05247605	
1775.6	0.04984321	0.05247149	
1775.8	0.05033827	0.05246693	
1776	0.05030627	0.05246237	
1776.2	0.05020114	0.05245781	
1776.4	0.04976046	0.05245325	
1776.6	0.04996064	0.05244869	
1776.8	0.04985389	0.05244413	
1777	0.05074642	0.05243957	
1777.2	0.05108933	0.05243501	
1777.4	0.05087675	0.05243045	
1777.6	0.05054913	0.05242589	
1777.8	0.05097726	0.05242134	
1778	0.05124525	0.05241678	
1778.2	0.05114507	0.05241222	
1778.4	0.05116631	0.05240767	
1778.6	0.05125706	0.05240311	
1778.8	0.05128159	0.05239856	
1779	0.0513367	0.052394	
1779.2	0.05113351	0.05238945	
1779.4	0.05098167	0.05238489	
1779.6	0.05170869	0.05238034	
1779.8	0.05176273	0.05237579	
1780	0.05171018	0.05237123	
1780.2	0.0515514	0.05236668	
1780.4	0.05120072	0.05236213	
1780.6	0.05184926	0.05235758	
1780.8	0.0519136	0.05235303	
1781	0.05261345	0.05234848	
1781.2	0.0524188	0.05234392	
1781.4	0.05228132	0.05233937	
1781.6	0.05303863	0.05233482	
1781.8	0.05399637	0.05233028	
1782	0.05413914	0.05232573	
1782.2	0.05367179	0.05232118	
1782.4	0.05388995	0.05231663	
1782.6	0.05358909	0.05231208	
1782.8	0.05320333	0.05230753	
1783	0.05308284	0.05230299	
1783.2	0.05289949	0.05229844	
1783.4	0.05302319	0.0522939	
1783.6	0.05278346	0.05228935	
1783.8	0.05269561	0.0522848	
1784	0.05251939	0.05228026	
1784.2	0.05242784	0.05227571	
1784.4	0.05259419	0.05227117	
1784.6	0.05288123	0.05226663	
1784.8	0.05300429	0.05226208	
1785	0.05288114	0.05225754	
1785.2	0.05278234	0.052253	
1785.4	0.0534918	0.05224845	
1785.6	0.05391077	0.05224391	
1785.8	0.05436716	0.05223937	
1786	0.05480668	0.05223483	
1786.2	0.05420094	0.05223029	
1786.4	0.05414696	0.05222575	
1786.6	0.05366689	0.05222121	
1786.8	0.05285885	0.05221667	
1787	0.0523394	0.05221213	
1787.2	0.05201784	0.05220759	
1787.4	0.05121869	0.05220305	
1787.6	0.0514705	0.05219852	
1787.8	0.05184995	0.05219398	
1788	0.0514165	0.05218944	
1788.2	0.05110342	0.05218491	
1788.4	0.05106377	0.05218037	
1788.6	0.05100898	0.05217583	
1788.8	0.05022775	0.0521713	
1789	0.04981472	0.05216676	
1789.2	0.04997097	0.05216223	
1789.4	0.05058306	0.05215769	
1789.6	0.05076166	0.05215316	
1789.8	0.0518204	0.05214863	
1790	0.05148705	0.05214409	
1790.2	0.05133622	0.05213956	
1790.4	0.05159535	0.05213503	
1790.6	0.05207622	0.0521305	
1790.8	0.05142962	0.05212596	
1791	0.05134168	0.05212143	
1791.2	0.05134556	0.0521169	
1791.4	0.05144995	0.05211237	
1791.6	0.05174646	0.05210784	
1791.8	0.05181949	0.05210331	
1792	0.05166063	0.05209878	
1792.2	0.05181642	0.05209425	
1792.4	0.05197519	0.05208973	
1792.6	0.05170742	0.0520852	
1792.8	0.0510797	0.05208067	
1793	0.05131712	0.05207614	
1793.2	0.0517154	0.05207162	
1793.4	0.05214777	0.05206709	
1793.6	0.05206913	0.05206256	
1793.8	0.05212565	0.05205804	
1794	0.05202761	0.05205351	
1794.2	0.05278864	0.05204899	
1794.4	0.05273221	0.05204446	
1794.6	0.05252878	0.05203994	
1794.8	0.05111612	0.05203541	
1795	0.05121828	0.05203089	
1795.2	0.05103127	0.05202637	
1795.4	0.05105187	0.05202185	
1795.6	0.05105916	0.05201732	
1795.8	0.05106473	0.0520128	
1796	0.05105971	0.05200828	
1796.2	0.05094315	0.05200376	
1796.4	0.05075987	0.05199924	
1796.6	0.05056257	0.05199472	
1796.8	0.05016172	0.0519902	
1797	0.05091453	0.05198568	
1797.2	0.05124927	0.05198116	
1797.4	0.05086205	0.05197664	
1797.6	0.05113941	0.05197212	
1797.8	0.05140187	0.05196761	
1798	0.05151913	0.05196309	
1798.2	0.05108185	0.05195857	
1798.4	0.0507489	0.05195405	
1798.6	0.05012407	0.05194954	
1798.8	0.05013592	0.05194502	
1799	0.05086324	0.05194051	
1799.2	0.05064922	0.05193599	
1799.4	0.05087971	0.05193148	
1799.6	0.05097551	0.05192696	
1799.8	0.05053612	0.05192245	
1800	0.05092859	0.05191794	
1800.2	0.05063489	0.05191342	
1800.4	0.05061812	0.05190891	
1800.6	0.05054065	0.0519044	
1800.8	0.05070934	0.05189989	
1801	0.05127853	0.05189537	
1801.2	0.05094116	0.05189086	
1801.4	0.05095147	0.05188635	
1801.6	0.05165789	0.05188184	
1801.8	0.05135647	0.05187733	
1802	0.05103356	0.05187282	
1802.2	0.05063791	0.05186831	
1802.4	0.05069746	0.0518638	
1802.6	0.05077926	0.0518593	
1802.8	0.05122598	0.05185479	
1803	0.0514694	0.05185028	
1803.2	0.05153802	0.05184577	
1803.4	0.05189557	0.05184127	
1803.6	0.05160046	0.05183676	
1803.8	0.05112483	0.05183225	
1804	0.05140707	0.05182775	
1804.2	0.05133933	0.05182324	
1804.4	0.0514679	0.05181874	
1804.6	0.05161016	0.05181423	
1804.8	0.05135247	0.05180973	
1805	0.05093789	0.05180523	
1805.2	0.050643	0.05180072	
1805.4	0.05081672	0.05179622	
1805.6	0.05096432	0.05179172	
1805.8	0.05037435	0.05178721	
1806	0.05034038	0.05178271	
1806.2	0.05038716	0.05177821	
1806.4	0.05053558	0.05177371	
1806.6	0.05148194	0.05176921	
1806.8	0.05185853	0.05176471	
1807	0.05191691	0.05176021	
1807.2	0.05159814	0.05175571	
1807.4	0.05162246	0.05175121	
1807.6	0.05100538	0.05174671	
1807.8	0.05110492	0.05174222	
1808	0.0514682	0.05173772	
1808.2	0.05137411	0.05173322	
1808.4	0.05140555	0.05172872	
1808.6	0.05110433	0.05172423	
1808.8	0.05112771	0.05171973	
1809	0.05112429	0.05171523	
1809.2	0.05113251	0.05171074	
1809.4	0.05124236	0.05170624	
1809.6	0.05135923	0.05170175	
1809.8	0.05115834	0.05169725	
1810	0.05148385	0.05169276	
1810.2	0.05155978	0.05168827	
1810.4	0.05203851	0.05168377	
1810.6	0.05251043	0.05167928	
1810.8	0.05246915	0.05167479	
1811	0.05201285	0.0516703	
1811.2	0.05182673	0.05166581	
1811.4	0.05155643	0.05166131	
1811.6	0.05150882	0.05165682	
1811.8	0.05176255	0.05165233	
1812	0.05147107	0.05164784	
1812.2	0.05149451	0.05164335	
1812.4	0.05171435	0.05163886	
1812.6	0.0519172	0.05163437	
1812.8	0.05241913	0.05162989	
1813	0.05263272	0.0516254	
1813.2	0.05221489	0.05162091	
1813.4	0.0524342	0.05161642	
1813.6	0.05249137	0.05161194	
1813.8	0.05240663	0.05160745	
1814	0.05206519	0.05160296	
1814.2	0.05159683	0.05159848	
1814.4	0.05172863	0.05159399	
1814.6	0.05130154	0.05158951	
1814.8	0.05101871	0.05158502	
1815	0.05037907	0.05158054	
1815.2	0.0500234	0.05157606	
1815.4	0.05011346	0.05157157	
1815.6	0.05032304	0.05156709	
1815.8	0.05010676	0.05156261	
1816	0.04999813	0.05155812	
1816.2	0.05034299	0.05155364	
1816.4	0.0505222	0.05154916	
1816.6	0.05140302	0.05154468	
1816.8	0.05235477	0.0515402	
1817	0.05239887	0.05153572	
1817.2	0.05200448	0.05153124	
1817.4	0.05292667	0.05152676	
1817.6	0.05271693	0.05152228	
1817.8	0.05211196	0.0515178	
1818	0.05129406	0.05151332	
1818.2	0.05104179	0.05150885	
1818.4	0.05078227	0.05150437	
1818.6	0.05038592	0.05149989	
1818.8	0.04982323	0.05149541	
1819	0.04973912	0.05149094	
1819.2	0.05001268	0.05148646	
1819.4	0.05049724	0.05148199	
1819.6	0.0503653	0.05147751	
1819.8	0.05048185	0.05147304	
1820	0.05053029	0.05146856	
1820.2	0.05079911	0.05146409	
1820.4	0.0510663	0.05145961	
1820.6	0.05159048	0.05145514	
1820.8	0.05172115	0.05145067	
1821	0.05185522	0.0514462	
1821.2	0.0516898	0.05144172	
1821.4	0.05189596	0.05143725	
1821.6	0.05157044	0.05143278	
1821.8	0.05128003	0.05142831	
1822	0.0516934	0.05142384	
1822.2	0.05186322	0.05141937	
1822.4	0.05193978	0.0514149	
1822.6	0.05248947	0.05141043	
1822.8	0.05281348	0.05140596	
1823	0.05340053	0.05140149	
1823.2	0.05366672	0.05139702	
1823.4	0.05387439	0.05139256	
1823.6	0.05337773	0.05138809	
1823.8	0.05278984	0.05138362	
1824	0.0525628	0.05137915	
1824.2	0.05243094	0.05137469	
1824.4	0.05242439	0.05137022	
1824.6	0.05217204	0.05136576	
1824.8	0.05170178	0.05136129	
1825	0.05137953	0.05135683	
1825.2	0.05095598	0.05135236	
1825.4	0.05114688	0.0513479	
1825.6	0.0515654	0.05134344	
1825.8	0.05175475	0.05133897	
1826	0.05169838	0.05133451	
1826.2	0.05162094	0.05133005	
1826.4	0.05177141	0.05132558	
1826.6	0.05233874	0.05132112	
1826.8	0.05243084	0.05131666	
1827	0.05218962	0.0513122	
1827.2	0.0514201	0.05130774	
1827.4	0.05090501	0.05130328	
1827.6	0.05006697	0.05129882	
1827.8	0.04942391	0.05129436	
1828	0.04948946	0.0512899	
1828.2	0.04966821	0.05128544	
1828.4	0.04987148	0.05128099	
1828.6	0.04909856	0.05127653	
1828.8	0.04907309	0.05127207	
1829	0.04937029	0.05126761	
1829.2	0.05009243	0.05126316	
1829.4	0.05030779	0.0512587	
1829.6	0.05038289	0.05125425	
1829.8	0.05051553	0.05124979	
1830	0.05082233	0.05124533	
1830.2	0.05090656	0.05124088	
1830.4	0.05101731	0.05123643	
1830.6	0.05149228	0.05123197	
1830.8	0.05106332	0.05122752	
1831	0.05037823	0.05122307	
1831.2	0.0503761	0.05121861	
1831.4	0.05061052	0.05121416	
1831.6	0.05059847	0.05120971	
1831.8	0.05046595	0.05120526	
1832	0.05042324	0.05120081	
1832.2	0.050618	0.05119636	
1832.4	0.05040551	0.0511919	
1832.6	0.04983626	0.05118745	
1832.8	0.05050901	0.05118301	
1833	0.05063553	0.05117856	
1833.2	0.05029769	0.05117411	
1833.4	0.05038224	0.05116966	
1833.6	0.05020617	0.05116521	
1833.8	0.05068864	0.05116076	
1834	0.05068047	0.05115632	
1834.2	0.05011513	0.05115187	
1834.4	0.05017132	0.05114742	
1834.6	0.04976959	0.05114298	
1834.8	0.04957538	0.05113853	
1835	0.05004106	0.05113409	
1835.2	0.05028727	0.05112964	
1835.4	0.05009827	0.0511252	
1835.6	0.04961079	0.05112075	
1835.8	0.04921177	0.05111631	
1836	0.04923328	0.05111186	
1836.2	0.04946824	0.05110742	
1836.4	0.04916133	0.05110298	
1836.6	0.04901104	0.05109854	
1836.8	0.04957404	0.05109409	
1837	0.04976092	0.05108965	
1837.2	0.05009095	0.05108521	
1837.4	0.05110554	0.05108077	
1837.6	0.05132206	0.05107633	
1837.8	0.05214533	0.05107189	
1838	0.05190766	0.05106745	
1838.2	0.05189923	0.05106301	
1838.4	0.05153445	0.05105857	
1838.6	0.05156221	0.05105413	
1838.8	0.05184201	0.0510497	
1839	0.05167622	0.05104526	
1839.2	0.05158475	0.05104082	
1839.4	0.05193561	0.05103638	
1839.6	0.05191341	0.05103195	
1839.8	0.0518716	0.05102751	
1840	0.05222074	0.05102308	
1840.2	0.05221677	0.05101864	
1840.4	0.05123988	0.05101421	
1840.6	0.05104738	0.05100977	
1840.8	0.05151638	0.05100534	
1841	0.05149812	0.0510009	
1841.2	0.05183566	0.05099647	
1841.4	0.0521464	0.05099204	
1841.6	0.05220256	0.0509876	
1841.8	0.0519782	0.05098317	
1842	0.05154059	0.05097874	
1842.2	0.05170583	0.05097431	
1842.4	0.05132278	0.05096988	
1842.6	0.05182679	0.05096545	
1842.8	0.05166178	0.05096102	
1843	0.05138215	0.05095659	
1843.2	0.05146337	0.05095216	
1843.4	0.05140909	0.05094773	
1843.6	0.05135892	0.0509433	
1843.8	0.05105442	0.05093887	
1844	0.05066487	0.05093444	
1844.2	0.04982111	0.05093002	
1844.4	0.04896694	0.05092559	
1844.6	0.04915588	0.05092116	
1844.8	0.04884659	0.05091674	
1845	0.04868692	0.05091231	
1845.2	0.04912998	0.05090788	
1845.4	0.04901854	0.05090346	
1845.6	0.04914465	0.05089903	
1845.8	0.0489831	0.05089461	
1846	0.04877673	0.05089018	
1846.2	0.04930046	0.05088576	
1846.4	0.04920605	0.05088134	
1846.6	0.04934799	0.05087691	
1846.8	0.04981886	0.05087249	
1847	0.04977663	0.05086807	
1847.2	0.04964648	0.05086365	
1847.4	0.04996251	0.05085923	
1847.6	0.04995307	0.05085481	
1847.8	0.0499317	0.05085038	
1848	0.04923303	0.05084596	
1848.2	0.04954258	0.05084154	
1848.4	0.04979193	0.05083712	
1848.6	0.04944617	0.05083271	
1848.8	0.04937238	0.05082829	
1849	0.04972114	0.05082387	
1849.2	0.04948415	0.05081945	
1849.4	0.04914358	0.05081503	
1849.6	0.04922476	0.05081062	
1849.8	0.04896319	0.0508062	
1850	0.04871506	0.05080178	
1850.2	0.04908372	0.05079737	
1850.4	0.04901093	0.05079295	
1850.6	0.04952323	0.05078854	
1850.8	0.05030121	0.05078412	
1851	0.04991671	0.05077971	
1851.2	0.05007314	0.05077529	
1851.4	0.05051324	0.05077088	
1851.6	0.0506974	0.05076646	
1851.8	0.05058263	0.05076205	
1852	0.04994734	0.05075764	
1852.2	0.04994434	0.05075323	
1852.4	0.04972726	0.05074881	
1852.6	0.04997119	0.0507444	
1852.8	0.05036966	0.05073999	
1853	0.05052228	0.05073558	
1853.2	0.05062444	0.05073117	
1853.4	0.05064758	0.05072676	
1853.6	0.05071404	0.05072235	
1853.8	0.05111568	0.05071794	
1854	0.05143288	0.05071353	
1854.2	0.05147007	0.05070912	
1854.4	0.05179864	0.05070472	
1854.6	0.0523303	0.05070031	
1854.8	0.05248591	0.0506959	
1855	0.05224315	0.0506915	
1855.2	0.05253585	0.05068709	
1855.4	0.05228766	0.05068268	
1855.6	0.05153444	0.05067828	
1855.8	0.05135607	0.05067387	
1856	0.05066346	0.05066947	
1856.2	0.05066745	0.05066506	
1856.4	0.05125155	0.05066066	
1856.6	0.05140878	0.05065625	
1856.8	0.0508133	0.05065185	
1857	0.05012126	0.05064745	
1857.2	0.05020797	0.05064304	
1857.4	0.04980524	0.05063864	
1857.6	0.05007922	0.05063424	
1857.8	0.05043741	0.05062984	
1858	0.05038415	0.05062544	
1858.2	0.04979341	0.05062104	
1858.4	0.04961591	0.05061664	
1858.6	0.0491403	0.05061224	
1858.8	0.04896541	0.05060784	
1859	0.0490082	0.05060344	
1859.2	0.04878245	0.05059904	
1859.4	0.04884799	0.05059464	
1859.6	0.04889197	0.05059024	
1859.8	0.04899308	0.05058584	
1860	0.04881933	0.05058145	
1860.2	0.04943093	0.05057705	
1860.4	0.04935679	0.05057265	
1860.6	0.04918468	0.05056826	
1860.8	0.04922966	0.05056386	
1861	0.04976063	0.05055947	
1861.2	0.05044331	0.05055507	
1861.4	0.05044263	0.05055068	
1861.6	0.05067022	0.05054628	
1861.8	0.0506486	0.05054189	
1862	0.05099243	0.0505375	
1862.2	0.050744	0.0505331	
1862.4	0.05068404	0.05052871	
1862.6	0.05075782	0.05052432	
1862.8	0.05156542	0.05051993	
1863	0.052059	0.05051553	
1863.2	0.05197122	0.05051114	
1863.4	0.05246357	0.05050675	
1863.6	0.05211578	0.05050236	
1863.8	0.05181004	0.05049797	
1864	0.0515162	0.05049358	
1864.2	0.05148063	0.05048919	
1864.4	0.05119487	0.0504848	
1864.6	0.05088744	0.05048041	
1864.8	0.05036033	0.05047603	
1865	0.04966507	0.05047164	
1865.2	0.04893429	0.05046725	
1865.4	0.04856258	0.05046286	
1865.6	0.04828409	0.05045848	
1865.8	0.04825666	0.05045409	
1866	0.04824518	0.05044971	
1866.2	0.04805144	0.05044532	
1866.4	0.04823889	0.05044094	
1866.6	0.04854496	0.05043655	
1866.8	0.04894697	0.05043217	
1867	0.0493641	0.05042778	
1867.2	0.04929085	0.0504234	
1867.4	0.04932023	0.05041902	
1867.6	0.04891533	0.05041463	
1867.8	0.04887021	0.05041025	
1868	0.04849529	0.05040587	
1868.2	0.0491446	0.05040149	
1868.4	0.04880161	0.05039711	
1868.6	0.04849621	0.05039272	
1868.8	0.04828938	0.05038834	
1869	0.04861687	0.05038396	
1869.2	0.04882145	0.05037958	
1869.4	0.0489253	0.0503752	
1869.6	0.04860797	0.05037083	
1869.8	0.04888223	0.05036645	
1870	0.04926382	0.05036207	
1870.2	0.04976878	0.05035769	
1870.4	0.0507359	0.05035331	
1870.6	0.05071152	0.05034894	
1870.8	0.05052088	0.05034456	
1871	0.05028836	0.05034018	
1871.2	0.04991047	0.05033581	
1871.4	0.04956359	0.05033143	
1871.6	0.0494767	0.05032706	
1871.8	0.04964776	0.05032268	
1872	0.04997833	0.05031831	
1872.2	0.05028797	0.05031393	
1872.4	0.05014233	0.05030956	
1872.6	0.05017952	0.05030519	
1872.8	0.0498874	0.05030081	
1873	0.05027875	0.05029644	
1873.2	0.04991683	0.05029207	
1873.4	0.0495166	0.0502877	
1873.6	0.04966726	0.05028333	
1873.8	0.0503332	0.05027895	
1874	0.05031704	0.05027458	
1874.2	0.05069921	0.05027021	
1874.4	0.05130726	0.05026584	
1874.6	0.05048853	0.05026147	
1874.8	0.05006975	0.0502571	
1875	0.04984707	0.05025274	
1875.2	0.0502953	0.05024837	
1875.4	0.05005987	0.050244	
1875.6	0.05045329	0.05023963	
1875.8	0.05047373	0.05023526	
1876	0.05034584	0.0502309	
1876.2	0.05004738	0.05022653	
1876.4	0.04976608	0.05022217	
1876.6	0.04973622	0.0502178	
1876.8	0.04978948	0.05021343	
1877	0.05046593	0.05020907	
1877.2	0.05018517	0.05020471	
1877.4	0.04992956	0.05020034	
1877.6	0.04996113	0.05019598	
1877.8	0.04983674	0.05019161	
1878	0.049641	0.05018725	
1878.2	0.05021383	0.05018289	
1878.4	0.05046355	0.05017853	
1878.6	0.05056804	0.05017416	
1878.8	0.05075282	0.0501698	
1879	0.05057961	0.05016544	
1879.2	0.05086742	0.05016108	
1879.4	0.05092304	0.05015672	
1879.6	0.05081327	0.05015236	
1879.8	0.05088878	0.050148	
1880	0.05068428	0.05014364	
1880.2	0.05035972	0.05013928	
1880.4	0.04955056	0.05013492	
1880.6	0.04969389	0.05013057	
1880.8	0.04931312	0.05012621	
1881	0.04956627	0.05012185	
1881.2	0.04951409	0.05011749	
1881.4	0.04932561	0.05011314	
1881.6	0.04966732	0.05010878	
1881.8	0.05055404	0.05010442	
1882	0.05062453	0.05010007	
1882.2	0.05130689	0.05009571	
1882.4	0.05166853	0.05009136	
1882.6	0.05174141	0.05008701	
1882.8	0.051167	0.05008265	
1883	0.05081359	0.0500783	
1883.2	0.05052066	0.05007394	
1883.4	0.05023835	0.05006959	
1883.6	0.04996547	0.05006524	
1883.8	0.04943587	0.05006089	
1884	0.04856374	0.05005654	
1884.2	0.04775468	0.05005218	
1884.4	0.04714821	0.05004783	
1884.6	0.04767576	0.05004348	
1884.8	0.04765746	0.05003913	
1885	0.0480172	0.05003478	
1885.2	0.04810681	0.05003043	
1885.4	0.04846551	0.05002608	
1885.6	0.04896204	0.05002174	
1885.8	0.04978659	0.05001739	
1886	0.05026101	0.05001304	
1886.2	0.05088094	0.05000869	
1886.4	0.05102241	0.05000434	
1886.6	0.05073914	0.05	
1886.8	0.05053543	0.04999565	
1887	0.0502603	0.04999131	
1887.2	0.05041354	0.04998696	
1887.4	0.05044559	0.04998261	
1887.6	0.05032926	0.04997827	
1887.8	0.04990942	0.04997393	
1888	0.04989944	0.04996958	
1888.2	0.04959408	0.04996524	
1888.4	0.04949932	0.04996089	
1888.6	0.04973	0.04995655	
1888.8	0.04949182	0.04995221	
1889	0.04909729	0.04994787	
1889.2	0.04897711	0.04994352	
1889.4	0.04933619	0.04993918	
1889.6	0.04947837	0.04993484	
1889.8	0.05022584	0.0499305	
1890	0.05043063	0.04992616	
1890.2	0.05076518	0.04992182	
1890.4	0.05091585	0.04991748	
1890.6	0.05108371	0.04991314	
1890.8	0.05159955	0.0499088	
1891	0.05174458	0.04990446	
1891.2	0.05218058	0.04990013	
1891.4	0.05186642	0.04989579	
1891.6	0.05185412	0.04989145	
1891.8	0.05219044	0.04988711	
1892	0.05156027	0.04988278	
1892.2	0.05161787	0.04987844	
1892.4	0.0517661	0.04987411	
1892.6	0.05203759	0.04986977	
1892.8	0.05166316	0.04986544	
1893	0.05123213	0.0498611	
1893.2	0.05065765	0.04985677	
1893.4	0.05056134	0.04985243	
1893.6	0.0506499	0.0498481	
1893.8	0.05087335	0.04984377	
1894	0.05075358	0.04983943	
1894.2	0.05053994	0.0498351	
1894.4	0.05048782	0.04983077	
1894.6	0.05037923	0.04982644	
1894.8	0.05022093	0.04982211	
1895	0.04987436	0.04981777	
1895.2	0.0495678	0.04981344	
1895.4	0.04912854	0.04980911	
1895.6	0.04898747	0.04980478	
1895.8	0.04892638	0.04980045	
1896	0.04873241	0.04979613	
1896.2	0.04887589	0.0497918	
1896.4	0.04869726	0.04978747	
1896.6	0.04887955	0.04978314	
1896.8	0.04847731	0.04977881	
1897	0.04821562	0.04977449	
1897.2	0.04819805	0.04977016	
1897.4	0.04826503	0.04976583	
1897.6	0.04883677	0.04976151	
1897.8	0.04909565	0.04975718	
1898	0.04959642	0.04975286	
1898.2	0.05016658	0.04974853	
1898.4	0.05100321	0.04974421	
1898.6	0.05128589	0.04973988	
1898.8	0.05197137	0.04973556	
1899	0.05207979	0.04973124	
1899.2	0.05177609	0.04972691	
1899.4	0.05092763	0.04972259	
1899.6	0.0509275	0.04971827	
1899.8	0.05070442	0.04971395	
1900	0.05012512	0.04970962	
1900.2	0.04970565	0.0497053	
1900.4	0.0494163	0.04970098	
1900.6	0.04861229	0.04969666	
1900.8	0.04741495	0.04969234	
1901	0.04674002	0.04968802	
1901.2	0.04690639	0.0496837	
1901.4	0.04641786	0.04967938	
1901.6	0.04676328	0.04967507	
1901.8	0.04717961	0.04967075	
1902	0.04812673	0.04966643	
1902.2	0.04869856	0.04966211	
1902.4	0.04918915	0.04965779	
1902.6	0.04951648	0.04965348	
1902.8	0.05037749	0.04964916	
1903	0.04997667	0.04964485	
1903.2	0.04940266	0.04964053	
1903.4	0.0496356	0.04963622	
1903.6	0.05025706	0.0496319	
1903.8	0.05015054	0.04962759	
1904	0.05053813	0.04962327	
1904.2	0.05098593	0.04961896	
1904.4	0.05075413	0.04961465	
1904.6	0.05034964	0.04961033	
1904.8	0.04996346	0.04960602	
1905	0.05046476	0.04960171	
1905.2	0.05064166	0.0495974	
1905.4	0.0498599	0.04959308	
1905.6	0.04981067	0.04958877	
1905.8	0.04982285	0.04958446	
1906	0.0496783	0.04958015	
1906.2	0.04887239	0.04957584	
1906.4	0.04801233	0.04957153	
1906.6	0.04786645	0.04956722	
1906.8	0.04716498	0.04956292	
1907	0.04644644	0.04955861	
1907.2	0.04636564	0.0495543	
1907.4	0.04708849	0.04954999	
1907.6	0.04681359	0.04954568	
1907.8	0.0471811	0.04954138	
1908	0.04748485	0.04953707	
1908.2	0.04784448	0.04953276	
1908.4	0.04827326	0.04952846	
1908.6	0.04816624	0.04952415	
1908.8	0.04836815	0.04951985	
1909	0.04912377	0.04951554	
1909.2	0.04935567	0.04951124	
1909.4	0.04905321	0.04950694	
1909.6	0.04994476	0.04950263	
1909.8	0.05015641	0.04949833	
1910	0.05033747	0.04949403	
1910.2	0.04963657	0.04948972	
1910.4	0.0496835	0.04948542	
1910.6	0.0500913	0.04948112	
1910.8	0.04944304	0.04947682	
1911	0.05011304	0.04947252	
1911.2	0.0501158	0.04946822	
1911.4	0.04987982	0.04946392	
1911.6	0.04942018	0.04945962	
1911.8	0.0490068	0.04945532	
1912	0.04908965	0.04945102	
1912.2	0.04924686	0.04944672	
1912.4	0.04873047	0.04944242	
1912.6	0.04862045	0.04943812	
1912.8	0.04868897	0.04943383	
1913	0.04890222	0.04942953	
1913.2	0.04854972	0.04942523	
1913.4	0.04868115	0.04942094	
1913.6	0.04913592	0.04941664	
1913.8	0.04932243	0.04941234	
1914	0.04908091	0.04940805	
1914.2	0.04927477	0.04940375	
1914.4	0.04995078	0.04939946	
1914.6	0.04975713	0.04939517	
1914.8	0.04953385	0.04939087	
1915	0.04979256	0.04938658	
1915.2	0.04990182	0.04938229	
1915.4	0.04986257	0.04937799	
1915.6	0.04951079	0.0493737	
1915.8	0.0492809	0.04936941	
1916	0.04996712	0.04936512	
1916.2	0.04921054	0.04936083	
1916.4	0.04904433	0.04935653	
1916.6	0.04916629	0.04935224	
1916.8	0.04835498	0.04934795	
1917	0.04792252	0.04934366	
1917.2	0.04726548	0.04933938	
1917.4	0.04739968	0.04933509	
1917.6	0.04702273	0.0493308	
1917.8	0.04715114	0.04932651	
1918	0.0469636	0.04932222	
1918.2	0.04740564	0.04931793	
1918.4	0.04739338	0.04931365	
1918.6	0.04696405	0.04930936	
1918.8	0.04741066	0.04930507	
1919	0.04758119	0.04930079	
1919.2	0.04840044	0.0492965	
1919.4	0.04849724	0.04929222	
1919.6	0.0483874	0.04928793	
1919.8	0.04852649	0.04928365	
1920	0.04886554	0.04927936	
1920.2	0.04851028	0.04927508	
1920.4	0.04896264	0.0492708	
1920.6	0.04901498	0.04926651	
1920.8	0.04884163	0.04926223	
1921	0.04850025	0.04925795	
1921.2	0.0483108	0.04925367	
1921.4	0.04820403	0.04924939	
1921.6	0.04800672	0.0492451	
1921.8	0.0477439	0.04924082	
1922	0.04759764	0.04923654	
1922.2	0.04786088	0.04923226	
1922.4	0.04812446	0.04922798	
1922.6	0.04789577	0.0492237	
1922.8	0.04776373	0.04921942	
1923	0.04755764	0.04921515	
1923.2	0.04750612	0.04921087	
1923.4	0.04729192	0.04920659	
1923.6	0.04729626	0.04920231	
1923.8	0.04733034	0.04919804	
1924	0.04777079	0.04919376	
1924.2	0.04779753	0.04918948	
1924.4	0.04855411	0.04918521	
1924.6	0.04855895	0.04918093	
1924.8	0.0479125	0.04917666	
1925	0.04769247	0.04917238	
1925.2	0.04791261	0.04916811	
1925.4	0.04824438	0.04916383	
1925.6	0.04883971	0.04915956	
1925.8	0.04898817	0.04915529	
1926	0.04919685	0.04915101	
1926.2	0.04955613	0.04914674	
1926.4	0.04943087	0.04914247	
1926.6	0.04929461	0.0491382	
1926.8	0.04915653	0.04913392	
1927	0.04910179	0.04912965	
1927.2	0.04847777	0.04912538	
1927.4	0.04855054	0.04912111	
1927.6	0.0483123	0.04911684	
1927.8	0.04847515	0.04911257	
1928	0.04871326	0.0491083	
1928.2	0.04876552	0.04910403	
1928.4	0.04900728	0.04909977	
1928.6	0.04856553	0.0490955	
1928.8	0.04849799	0.04909123	
1929	0.04898388	0.04908696	
1929.2	0.04912383	0.0490827	
1929.4	0.04911482	0.04907843	
1929.6	0.04956592	0.04907416	
1929.8	0.04947966	0.0490699	
1930	0.04919436	0.04906563	
1930.2	0.04894603	0.04906137	
1930.4	0.04851934	0.0490571	
1930.6	0.04878211	0.04905284	
1930.8	0.04847298	0.04904857	
1931	0.04814562	0.04904431	
1931.2	0.04745778	0.04904005	
1931.4	0.04793392	0.04903578	
1931.6	0.04818265	0.04903152	
1931.8	0.04888304	0.04902726	
1932	0.04929476	0.049023	
1932.2	0.04919548	0.04901874	
1932.4	0.04896577	0.04901447	
1932.6	0.04911086	0.04901021	
1932.8	0.0489683	0.04900595	
1933	0.04842024	0.04900169	
1933.2	0.04826503	0.04899743	
1933.4	0.0484255	0.04899317	
1933.6	0.04863404	0.04898892	
1933.8	0.04854069	0.04898466	
1934	0.0479952	0.0489804	
1934.2	0.04799753	0.04897614	
1934.4	0.04780588	0.04897188	
1934.6	0.04866242	0.04896763	
1934.8	0.04850529	0.04896337	
1935	0.04868879	0.04895911	
1935.2	0.0488582	0.04895486	
1935.4	0.04952996	0.0489506	
1935.6	0.04988344	0.04894635	
1935.8	0.05058561	0.04894209	
1936	0.05053551	0.04893784	
1936.2	0.05024744	0.04893358	
1936.4	0.04979921	0.04892933	
1936.6	0.05014552	0.04892508	
1936.8	0.04947593	0.04892082	
1937	0.04946127	0.04891657	
1937.2	0.04965369	0.04891232	
1937.4	0.04965203	0.04890807	
1937.6	0.04943205	0.04890382	
1937.8	0.04940547	0.04889956	
1938	0.04954941	0.04889531	
1938.2	0.0497104	0.04889106	
1938.4	0.04943753	0.04888681	
1938.6	0.04913103	0.04888256	
1938.8	0.04850404	0.04887831	
1939	0.04840904	0.04887407	
1939.2	0.04842973	0.04886982	
1939.4	0.04872432	0.04886557	
1939.6	0.04892304	0.04886132	
1939.8	0.04923272	0.04885707	
1940	0.04913975	0.04885283	
1940.2	0.04940837	0.04884858	
1940.4	0.04935314	0.04884433	
1940.6	0.04975864	0.04884009	
1940.8	0.04941375	0.04883584	
1941	0.04966177	0.0488316	
1941.2	0.04963692	0.04882735	
1941.4	0.04979511	0.04882311	
1941.6	0.04998202	0.04881886	
1941.8	0.05045925	0.04881462	
1942	0.05031549	0.04881038	
1942.2	0.04998343	0.04880613	
1942.4	0.04957121	0.04880189	
1942.6	0.04898862	0.04879765	
1942.8	0.04925525	0.04879341	
1943	0.04942073	0.04878917	
1943.2	0.04982461	0.04878492	
1943.4	0.04985891	0.04878068	
1943.6	0.04943564	0.04877644	
1943.8	0.04972335	0.0487722	
1944	0.04941401	0.04876796	
1944.2	0.04880012	0.04876372	
1944.4	0.04870787	0.04875949	
1944.6	0.04852575	0.04875525	
1944.8	0.04865291	0.04875101	
1945	0.04868262	0.04874677	
1945.2	0.04880724	0.04874253	
1945.4	0.04889456	0.0487383	
1945.6	0.04847381	0.04873406	
1945.8	0.04846986	0.04872982	
1946	0.04790482	0.04872559	
1946.2	0.04817724	0.04872135	
1946.4	0.04817789	0.04871712	
1946.6	0.04791046	0.04871288	
1946.8	0.04798288	0.04870865	
1947	0.04772616	0.04870441	
1947.2	0.04749821	0.04870018	
1947.4	0.04646705	0.04869595	
1947.6	0.04646989	0.04869171	
1947.8	0.04670496	0.04868748	
1948	0.04684169	0.04868325	
1948.2	0.04700189	0.04867902	
1948.4	0.04722514	0.04867478	
1948.6	0.04698891	0.04867055	
1948.8	0.04731791	0.04866632	
1949	0.04748871	0.04866209	
1949.2	0.04771625	0.04865786	
1949.4	0.04736973	0.04865363	
1949.6	0.04679032	0.0486494	
1949.8	0.04714542	0.04864517	
1950	0.04660879	0.04864095	
1950.2	0.04685455	0.04863672	
1950.4	0.04628253	0.04863249	
1950.6	0.04597769	0.04862826	
1950.8	0.04563995	0.04862403	
1951	0.04572054	0.04861981	
1951.2	0.04534907	0.04861558	
1951.4	0.04556673	0.04861136	
1951.6	0.0464473	0.04860713	
1951.8	0.04674501	0.0486029	
1952	0.04701569	0.04859868	
1952.2	0.046656	0.04859445	
1952.4	0.04625223	0.04859023	
1952.6	0.04641689	0.04858601	
1952.8	0.04694332	0.04858178	
1953	0.04771032	0.04857756	
1953.2	0.04788797	0.04857334	
1953.4	0.04782368	0.04856912	
1953.6	0.04822132	0.04856489	
1953.8	0.04863977	0.04856067	
1954	0.04869655	0.04855645	
1954.2	0.04958756	0.04855223	
1954.4	0.04953865	0.04854801	
1954.6	0.04969598	0.04854379	
1954.8	0.04948742	0.04853957	
1955	0.0495431	0.04853535	
1955.2	0.04933632	0.04853113	
1955.4	0.04956327	0.04852691	
1955.6	0.04932984	0.04852269	
1955.8	0.04944475	0.04851848	
1956	0.04878587	0.04851426	
1956.2	0.04842527	0.04851004	
1956.4	0.04854722	0.04850582	
1956.6	0.04829546	0.04850161	
1956.8	0.04810693	0.04849739	
1957	0.04870282	0.04849318	
1957.2	0.04852024	0.04848896	
1957.4	0.04854884	0.04848474	
1957.6	0.0488252	0.04848053	
1957.8	0.04954852	0.04847632	
1958	0.04996727	0.0484721	
1958.2	0.05004351	0.04846789	
1958.4	0.0500145	0.04846368	
1958.6	0.04988165	0.04845946	
1958.8	0.0500854	0.04845525	
1959	0.05032563	0.04845104	
1959.2	0.05012459	0.04844683	
1959.4	0.05014115	0.04844261	
1959.6	0.05033989	0.0484384	
1959.8	0.05048386	0.04843419	
1960	0.0498948	0.04842998	
1960.2	0.04985295	0.04842577	
1960.4	0.04999436	0.04842156	
1960.6	0.04900785	0.04841735	
1960.8	0.04893408	0.04841315	
1961	0.04932469	0.04840894	
1961.2	0.04908642	0.04840473	
1961.4	0.04935814	0.04840052	
1961.6	0.0501771	0.04839631	
1961.8	0.05071183	0.04839211	
1962	0.05053701	0.0483879	
1962.2	0.0505206	0.04838369	
1962.4	0.05098832	0.04837949	
1962.6	0.05067447	0.04837528	
1962.8	0.0508985	0.04837108	
1963	0.05091162	0.04836687	
1963.2	0.05086652	0.04836267	
1963.4	0.05101903	0.04835846	
1963.6	0.05098455	0.04835426	
1963.8	0.05014799	0.04835006	
1964	0.04957108	0.04834585	
1964.2	0.04958834	0.04834165	
1964.4	0.04956533	0.04833745	
1964.6	0.04829769	0.04833325	
1964.8	0.04825393	0.04832905	
1965	0.04861806	0.04832484	
1965.2	0.04875617	0.04832064	
1965.4	0.04860355	0.04831644	
1965.6	0.04868137	0.04831224	
1965.8	0.04857398	0.04830804	
1966	0.0484522	0.04830384	
1966.2	0.04856586	0.04829965	
1966.4	0.04901191	0.04829545	
1966.6	0.04911181	0.04829125	
1966.8	0.04973655	0.04828705	
1967	0.050539	0.04828285	
1967.2	0.05045438	0.04827866	
1967.4	0.04982584	0.04827446	
1967.6	0.04975052	0.04827026	
1967.8	0.04946154	0.04826607	
1968	0.04998164	0.04826187	
1968.2	0.05015325	0.04825768	
1968.4	0.04963884	0.04825348	
1968.6	0.04911797	0.04824929	
1968.8	0.04986541	0.04824509	
1969	0.0500043	0.0482409	
1969.2	0.04958303	0.04823671	
1969.4	0.04905493	0.04823251	
1969.6	0.0494675	0.04822832	
1969.8	0.05021711	0.04822413	
1970	0.04961665	0.04821993	
1970.2	0.05003551	0.04821574	
1970.4	0.05021629	0.04821155	
1970.6	0.05034971	0.04820736	
1970.8	0.05021709	0.04820317	
1971	0.0500275	0.04819898	
1971.2	0.04891335	0.04819479	
1971.4	0.04826966	0.0481906	
1971.6	0.04836359	0.04818641	
1971.8	0.04814021	0.04818222	
1972	0.04777855	0.04817803	
1972.2	0.04685269	0.04817385	
1972.4	0.04676733	0.04816966	
1972.6	0.04712083	0.04816547	
1972.8	0.04749482	0.04816128	
1973	0.04760929	0.0481571	
1973.2	0.04781787	0.04815291	
1973.4	0.04826093	0.04814873	
1973.6	0.04925587	0.04814454	
1973.8	0.04958799	0.04814036	
1974	0.04948995	0.04813617	
1974.2	0.04991232	0.04813199	
1974.4	0.04968287	0.0481278	
1974.6	0.04986325	0.04812362	
1974.8	0.04984995	0.04811944	
1975	0.0495653	0.04811525	
1975.2	0.04960973	0.04811107	
1975.4	0.04902434	0.04810689	
1975.6	0.04916461	0.04810271	
1975.8	0.04855614	0.04809852	
1976	0.04814619	0.04809434	
1976.2	0.04816969	0.04809016	
1976.4	0.04879924	0.04808598	
1976.6	0.04929308	0.0480818	
1976.8	0.04958527	0.04807762	
1977	0.04964382	0.04807344	
1977.2	0.04969972	0.04806926	
1977.4	0.05024416	0.04806509	
1977.6	0.05007433	0.04806091	
1977.8	0.04978301	0.04805673	
1978	0.0497523	0.04805255	
1978.2	0.04920198	0.04804838	
1978.4	0.04891287	0.0480442	
1978.6	0.04884891	0.04804002	
1978.8	0.04882799	0.04803585	
1979	0.04817962	0.04803167	
1979.2	0.04865098	0.0480275	
1979.4	0.04827412	0.04802332	
1979.6	0.04842351	0.04801915	
1979.8	0.04845165	0.04801497	
1980	0.04915922	0.0480108	
1980.2	0.04940436	0.04800662	
1980.4	0.04971849	0.04800245	
1980.6	0.05020066	0.04799828	
1980.8	0.05024262	0.04799411	
1981	0.05036521	0.04798993	
1981.2	0.05004876	0.04798576	
1981.4	0.05025182	0.04798159	
1981.6	0.04960268	0.04797742	
1981.8	0.04983503	0.04797325	
1982	0.04981886	0.04796908	
1982.2	0.04948117	0.04796491	
1982.4	0.04882989	0.04796074	
1982.6	0.04899771	0.04795657	
1982.8	0.0488052	0.0479524	
1983	0.04857543	0.04794823	
1983.2	0.0488175	0.04794407	
1983.4	0.04840316	0.0479399	
1983.6	0.04834496	0.04793573	
1983.8	0.0485059	0.04793156	
1984	0.04877502	0.0479274	
1984.2	0.04838146	0.04792323	
1984.4	0.0484194	0.04791907	
1984.6	0.04830416	0.0479149	
1984.8	0.04828032	0.04791073	
1985	0.04863312	0.04790657	
1985.2	0.04870284	0.04790241	
1985.4	0.04925007	0.04789824	
1985.6	0.0489089	0.04789408	
1985.8	0.04909216	0.04788991	
1986	0.04877849	0.04788575	
1986.2	0.0482997	0.04788159	
1986.4	0.04818919	0.04787743	
1986.6	0.04868107	0.04787326	
1986.8	0.04828065	0.0478691	
1987	0.04790132	0.04786494	
1987.2	0.04778412	0.04786078	
1987.4	0.0475324	0.04785662	
1987.6	0.04785189	0.04785246	
1987.8	0.04780111	0.0478483	
1988	0.04776825	0.04784414	
1988.2	0.04751944	0.04783998	
1988.4	0.04714643	0.04783582	
1988.6	0.0472335	0.04783167	
1988.8	0.04780809	0.04782751	
1989	0.04782895	0.04782335	
1989.2	0.04784469	0.04781919	
1989.4	0.04777555	0.04781504	
1989.6	0.04760298	0.04781088	
1989.8	0.04762441	0.04780672	
1990	0.04780405	0.04780257	
1990.2	0.04801291	0.04779841	
1990.4	0.04813305	0.04779426	
1990.6	0.04794646	0.0477901	
1990.8	0.04787329	0.04778595	
1991	0.04768894	0.0477818	
1991.2	0.04772839	0.04777764	
1991.4	0.04798372	0.04777349	
1991.6	0.04816926	0.04776934	
1991.8	0.04806893	0.04776518	
1992	0.04779128	0.04776103	
1992.2	0.04793839	0.04775688	
1992.4	0.0475609	0.04775273	
1992.6	0.04805101	0.04774858	
1992.8	0.04837038	0.04774443	
1993	0.04838329	0.04774028	
1993.2	0.04843526	0.04773613	
1993.4	0.04838812	0.04773198	
1993.6	0.04841298	0.04772783	
1993.8	0.04865222	0.04772368	
1994	0.04902795	0.04771953	
1994.2	0.04891493	0.04771538	
1994.4	0.04907332	0.04771123	
1994.6	0.04960449	0.04770709	
1994.8	0.05010267	0.04770294	
1995	0.05021474	0.04769879	
1995.2	0.04979092	0.04769465	
1995.4	0.04965403	0.0476905	
1995.6	0.04885043	0.04768635	
1995.8	0.04865264	0.04768221	
1996	0.04853133	0.04767806	
1996.2	0.04866936	0.04767392	
1996.4	0.04820644	0.04766978	
1996.6	0.04753217	0.04766563	
1996.8	0.04687033	0.04766149	
1997	0.04632294	0.04765735	
1997.2	0.04582451	0.0476532	
1997.4	0.04550523	0.04764906	
1997.6	0.04535714	0.04764492	
1997.8	0.0455869	0.04764078	
1998	0.04535087	0.04763664	
1998.2	0.04542298	0.04763249	
1998.4	0.04604404	0.04762835	
1998.6	0.04677104	0.04762421	
1998.8	0.04684849	0.04762007	
1999	0.04663262	0.04761593	
1999.2	0.0465838	0.04761179	
1999.4	0.04647707	0.04760766	
1999.6	0.04624678	0.04760352	
1999.8	0.04627159	0.04759938	
2000	0.04613401	0.04759524	
2000.2	0.04549416	0.0475911	
2000.4	0.04493926	0.04758697	
2000.6	0.04437562	0.04758283	
2000.8	0.04471639	0.04757869	
2001	0.04505837	0.04757456	
2001.2	0.04574137	0.04757042	
2001.4	0.04541812	0.04756629	
2001.6	0.04568621	0.04756215	
2001.8	0.04599306	0.04755802	
2002	0.04570261	0.04755388	
2002.2	0.0463817	0.04754975	
2002.4	0.04704165	0.04754562	
2002.6	0.04735338	0.04754148	
2002.8	0.04746494	0.04753735	
2003	0.04841044	0.04753322	
2003.2	0.04907866	0.04752909	
2003.4	0.04904907	0.04752496	
2003.6	0.04867958	0.04752082	
2003.8	0.04836704	0.04751669	
2004	0.04811122	0.04751256	
2004.2	0.04763853	0.04750843	
2004.4	0.04733745	0.0475043	
2004.6	0.04724122	0.04750017	
2004.8	0.04715118	0.04749604	
2005	0.04714155	0.04749192	
2005.2	0.04676686	0.04748779	
2005.4	0.04570852	0.04748366	
2005.6	0.04571488	0.04747953	
2005.8	0.04527741	0.0474754	
2006	0.04534016	0.04747128	
2006.2	0.04600396	0.04746715	
2006.4	0.04603339	0.04746302	
2006.6	0.04580948	0.0474589	
2006.8	0.04646238	0.04745477	
2007	0.04726781	0.04745065	
2007.2	0.04744148	0.04744652	
2007.4	0.04766579	0.0474424	
2007.6	0.04764397	0.04743828	
2007.8	0.04792392	0.04743415	
2008	0.04777171	0.04743003	
2008.2	0.04772749	0.04742591	
2008.4	0.04730322	0.04742178	
2008.6	0.04778134	0.04741766	
2008.8	0.0479932	0.04741354	
2009	0.04784968	0.04740942	
2009.2	0.04751055	0.0474053	
2009.4	0.04723311	0.04740117	
2009.6	0.04687532	0.04739705	
2009.8	0.0464784	0.04739293	
2010	0.04672668	0.04738881	
2010.2	0.0464322	0.04738469	
2010.4	0.04614919	0.04738058	
2010.6	0.04549544	0.04737646	
2010.8	0.04575606	0.04737234	
2011	0.04555039	0.04736822	
2011.2	0.04569743	0.0473641	
2011.4	0.04551449	0.04735999	
2011.6	0.04507517	0.04735587	
2011.8	0.04509478	0.04735175	
2012	0.04513338	0.04734764	
2012.2	0.04579356	0.04734352	
2012.4	0.04576997	0.04733941	
2012.6	0.04684995	0.04733529	
2012.8	0.0469308	0.04733118	
2013	0.04748451	0.04732706	
2013.2	0.04777567	0.04732295	
2013.4	0.04763793	0.04731883	
2013.6	0.04765349	0.04731472	
2013.8	0.04817446	0.04731061	
2014	0.04899424	0.04730649	
2014.2	0.04926144	0.04730238	
2014.4	0.04931226	0.04729827	
2014.6	0.04863499	0.04729416	
2014.8	0.04843856	0.04729005	
2015	0.04803014	0.04728594	
2015.2	0.04782668	0.04728183	
2015.4	0.04753835	0.04727772	
2015.6	0.04687025	0.04727361	
2015.8	0.04761157	0.0472695	
2016	0.04687691	0.04726539	
2016.2	0.04709815	0.04726128	
2016.4	0.04647667	0.04725717	
2016.6	0.0467071	0.04725306	
2016.8	0.04625555	0.04724896	
2017	0.04687058	0.04724485	
2017.2	0.04689424	0.04724074	
2017.4	0.0466025	0.04723663	
2017.6	0.04702946	0.04723253	
2017.8	0.0476807	0.04722842	
2018	0.04773558	0.04722432	
2018.2	0.04762943	0.04722021	
2018.4	0.04720921	0.04721611	
2018.6	0.04735575	0.047212	
2018.8	0.04740291	0.0472079	
2019	0.04755948	0.0472038	
2019.2	0.0475804	0.04719969	
2019.4	0.0477176	0.04719559	
2019.6	0.04757573	0.04719149	
2019.8	0.04816337	0.04718738	
2020	0.04739738	0.04718328	
2020.2	0.04770679	0.04717918	
2020.4	0.04718088	0.04717508	
2020.6	0.04704956	0.04717098	
2020.8	0.04686703	0.04716688	
2021	0.04748153	0.04716278	
2021.2	0.04791302	0.04715868	
2021.4	0.0470776	0.04715458	
2021.6	0.04715559	0.04715048	
2021.8	0.04728955	0.04714638	
2022	0.04685587	0.04714228	
2022.2	0.04719115	0.04713818	
2022.4	0.0471518	0.04713409	
2022.6	0.04699522	0.04712999	
2022.8	0.04658269	0.04712589	
2023	0.04647041	0.0471218	
2023.2	0.04639846	0.0471177	
2023.4	0.04637232	0.0471136	
2023.6	0.0462664	0.04710951	
2023.8	0.04623235	0.04710541	
2024	0.04619347	0.04710132	
2024.2	0.04607634	0.04709722	
2024.4	0.04621885	0.04709313	
2024.6	0.04605348	0.04708904	
2024.8	0.04656737	0.04708494	
2025	0.04712837	0.04708085	
2025.2	0.04743395	0.04707676	
2025.4	0.04638352	0.04707267	
2025.6	0.0464934	0.04706857	
2025.8	0.04664343	0.04706448	
2026	0.04661135	0.04706039	
2026.2	0.04691225	0.0470563	
2026.4	0.04660149	0.04705221	
2026.6	0.04631323	0.04704812	
2026.8	0.04677553	0.04704403	
2027	0.0463594	0.04703994	
2027.2	0.04666491	0.04703585	
2027.4	0.04675737	0.04703176	
2027.6	0.04634931	0.04702767	
2027.8	0.04659079	0.04702359	
2028	0.04651577	0.0470195	
2028.2	0.04666736	0.04701541	
2028.4	0.04627453	0.04701132	
2028.6	0.04598364	0.04700724	
2028.8	0.04657727	0.04700315	
2029	0.04649741	0.04699907	
2029.2	0.04647524	0.04699498	
2029.4	0.04611153	0.04699089	
2029.6	0.04600348	0.04698681	
2029.8	0.04638748	0.04698273	
2030	0.04598318	0.04697864	
2030.2	0.04589481	0.04697456	
2030.4	0.04590271	0.04697047	
2030.6	0.04616008	0.04696639	
2030.8	0.04662089	0.04696231	
2031	0.04619107	0.04695823	
2031.2	0.04672105	0.04695414	
2031.4	0.04673719	0.04695006	
2031.6	0.04680446	0.04694598	
2031.8	0.04704562	0.0469419	
2032	0.04686769	0.04693782	
2032.2	0.04730217	0.04693374	
2032.4	0.04684996	0.04692966	
2032.6	0.04736837	0.04692558	
2032.8	0.04753222	0.0469215	
2033	0.04709881	0.04691742	
2033.2	0.04672459	0.04691334	
2033.4	0.0469694	0.04690927	
2033.6	0.04706527	0.04690519	
2033.8	0.04722218	0.04690111	
2034	0.04668203	0.04689703	
2034.2	0.04680272	0.04689296	
2034.4	0.04674537	0.04688888	
2034.6	0.04675477	0.04688481	
2034.8	0.04681173	0.04688073	
2035	0.04668529	0.04687665	
2035.2	0.04698837	0.04687258	
2035.4	0.04716484	0.0468685	
2035.6	0.04715775	0.04686443	
2035.8	0.04665701	0.04686036	
2036	0.04678114	0.04685628	
2036.2	0.04702882	0.04685221	
2036.4	0.04715484	0.04684814	
2036.6	0.04759285	0.04684407	
2036.8	0.04709384	0.04683999	
2037	0.04714373	0.04683592	
2037.2	0.04721887	0.04683185	
2037.4	0.04800457	0.04682778	
2037.6	0.04855786	0.04682371	
2037.8	0.04861244	0.04681964	
2038	0.04872066	0.04681557	
2038.2	0.04815731	0.0468115	
2038.4	0.04800145	0.04680743	
2038.6	0.04841165	0.04680336	
2038.8	0.04826898	0.04679929	
2039	0.04766698	0.04679522	
2039.2	0.04746011	0.04679116	
2039.4	0.04672706	0.04678709	
2039.6	0.04676055	0.04678302	
2039.8	0.0466803	0.04677895	
2040	0.04658227	0.04677489	
2040.2	0.04662132	0.04677082	
2040.4	0.04705623	0.04676676	
2040.6	0.0474547	0.04676269	
2040.8	0.04727136	0.04675863	
2041	0.04836726	0.04675456	
2041.2	0.04870825	0.0467505	
2041.4	0.04896107	0.04674643	
2041.6	0.04935039	0.04674237	
2041.8	0.04930888	0.04673831	
2042	0.04921299	0.04673424	
2042.2	0.04857108	0.04673018	
2042.4	0.04845335	0.04672612	
2042.6	0.04801639	0.04672206	
2042.8	0.04741184	0.046718	
2043	0.04693523	0.04671394	
2043.2	0.04684307	0.04670987	
2043.4	0.0464225	0.04670581	
2043.6	0.04669357	0.04670175	
2043.8	0.04654222	0.04669769	
2044	0.04584883	0.04669363	
2044.2	0.04646472	0.04668958	
2044.4	0.04680529	0.04668552	
2044.6	0.04665346	0.04668146	
2044.8	0.04732079	0.0466774	
2045	0.04787307	0.04667334	
2045.2	0.04765558	0.04666929	
2045.4	0.04702398	0.04666523	
2045.6	0.0470181	0.04666117	
2045.8	0.04674153	0.04665712	
2046	0.04620599	0.04665306	
2046.2	0.04553424	0.04664901	
2046.4	0.04577692	0.04664495	
2046.6	0.04558092	0.0466409	
2046.8	0.04586808	0.04663684	
2047	0.04627145	0.04663279	
2047.2	0.04626838	0.04662873	
2047.4	0.04712089	0.04662468	
2047.6	0.04772778	0.04662063	
2047.8	0.04844741	0.04661657	
2048	0.04820836	0.04661252	
2048.2	0.04864325	0.04660847	
2048.4	0.04854	0.04660442	
2048.6	0.04822493	0.04660037	
2048.8	0.04868156	0.04659632	
2049	0.0482784	0.04659227	
2049.2	0.04811917	0.04658822	
2049.4	0.04765489	0.04658417	
2049.6	0.04798225	0.04658012	
2049.8	0.04756	0.04657607	
2050	0.04727389	0.04657202	
2050.2	0.04742194	0.04656797	
2050.4	0.04711218	0.04656392	
2050.6	0.04636888	0.04655987	
2050.8	0.04615653	0.04655583	
2051	0.04652646	0.04655178	
2051.2	0.04666258	0.04654773	
2051.4	0.04704967	0.04654369	
2051.6	0.04720963	0.04653964	
2051.8	0.04649811	0.0465356	
2052	0.04606803	0.04653155	
2052.2	0.04602118	0.04652751	
2052.4	0.04621181	0.04652346	
2052.6	0.04589633	0.04651942	
2052.8	0.04618056	0.04651537	
2053	0.0462528	0.04651133	
2053.2	0.04697994	0.04650729	
2053.4	0.04752245	0.04650324	
2053.6	0.04805146	0.0464992	
2053.8	0.04826242	0.04649516	
2054	0.04845754	0.04649112	
2054.2	0.04786708	0.04648708	
2054.4	0.04747073	0.04648304	
2054.6	0.04755391	0.04647899	
2054.8	0.04793026	0.04647495	
2055	0.04810276	0.04647091	
2055.2	0.04789973	0.04646687	
2055.4	0.04719963	0.04646284	
2055.6	0.04702147	0.0464588	
2055.8	0.04630196	0.04645476	
2056	0.04672383	0.04645072	
2056.2	0.04687145	0.04644668	
2056.4	0.04673029	0.04644264	
2056.6	0.04623227	0.04643861	
2056.8	0.04663053	0.04643457	
2057	0.04666254	0.04643053	
2057.2	0.04690937	0.0464265	
2057.4	0.04676157	0.04642246	
2057.6	0.04673524	0.04641843	
2057.8	0.04678919	0.04641439	
2058	0.04674058	0.04641036	
2058.2	0.0467734	0.04640632	
2058.4	0.04728776	0.04640229	
2058.6	0.04747569	0.04639826	
2058.8	0.0476276	0.04639422	
2059	0.04791637	0.04639019	
2059.2	0.04809818	0.04638616	
2059.4	0.04784965	0.04638212	
2059.6	0.04786116	0.04637809	
2059.8	0.04766194	0.04637406	
2060	0.04792001	0.04637003	
2060.2	0.04782539	0.046366	
2060.4	0.04761164	0.04636197	
2060.6	0.04775772	0.04635794	
2060.8	0.04754034	0.04635391	
2061	0.04742566	0.04634988	
2061.2	0.04727786	0.04634585	
2061.4	0.04735721	0.04634182	
2061.6	0.04782056	0.04633779	
2061.8	0.0478399	0.04633376	
2062	0.04757207	0.04632974	
2062.2	0.04821708	0.04632571	
2062.4	0.04836996	0.04632168	
2062.6	0.04880186	0.04631766	
2062.8	0.0491156	0.04631363	
2063	0.04997299	0.0463096	
2063.2	0.0502123	0.04630558	
2063.4	0.05012884	0.04630155	
2063.6	0.04997558	0.04629753	
2063.8	0.04982992	0.0462935	
2064	0.05024017	0.04628948	
2064.2	0.04957631	0.04628546	
2064.4	0.0490084	0.04628143	
2064.6	0.04830633	0.04627741	
2064.8	0.0481727	0.04627339	
2065	0.04849219	0.04626936	
2065.2	0.04845514	0.04626534	
2065.4	0.04837994	0.04626132	
2065.6	0.04782949	0.0462573	
2065.8	0.04735766	0.04625328	
2066	0.04698246	0.04624926	
2066.2	0.04750384	0.04624524	
2066.4	0.04700746	0.04624122	
2066.6	0.04721594	0.0462372	
2066.8	0.04698752	0.04623318	
2067	0.04702974	0.04622916	
2067.2	0.04711559	0.04622514	
2067.4	0.04713287	0.04622112	
2067.6	0.04684715	0.0462171	
2067.8	0.04688288	0.04621309	
2068	0.04711219	0.04620907	
2068.2	0.04626129	0.04620505	
2068.4	0.04618179	0.04620104	
2068.6	0.04639626	0.04619702	
2068.8	0.04728799	0.046193	
2069	0.04701935	0.04618899	
2069.2	0.04690565	0.04618497	
2069.4	0.0463797	0.04618096	
2069.6	0.04603799	0.04617694	
2069.8	0.04619951	0.04617293	
2070	0.04610204	0.04616892	
2070.2	0.04614607	0.0461649	
2070.4	0.04589518	0.04616089	
2070.6	0.04648906	0.04615688	
2070.8	0.04595853	0.04615286	
2071	0.04594751	0.04614885	
2071.2	0.04669658	0.04614484	
2071.4	0.04669406	0.04614083	
2071.6	0.04645209	0.04613682	
2071.8	0.04656586	0.04613281	
2072	0.0467202	0.0461288	
2072.2	0.04651764	0.04612479	
2072.4	0.04697177	0.04612078	
2072.6	0.0466783	0.04611677	
2072.8	0.04650975	0.04611276	
2073	0.04589472	0.04610875	
2073.2	0.04545099	0.04610474	
2073.4	0.04542561	0.04610074	
2073.6	0.04573565	0.04609673	
2073.8	0.04571154	0.04609272	
2074	0.04628703	0.04608872	
2074.2	0.04615846	0.04608471	
2074.4	0.04651109	0.0460807	
2074.6	0.04679565	0.0460767	
2074.8	0.04657713	0.04607269	
2075	0.04690348	0.04606869	
2075.2	0.04739146	0.04606468	
2075.4	0.04713214	0.04606068	
2075.6	0.04731627	0.04605667	
2075.8	0.04762568	0.04605267	
2076	0.04808599	0.04604867	
2076.2	0.04837914	0.04604466	
2076.4	0.04858296	0.04604066	
2076.6	0.04842894	0.04603666	
