# Supplementary material for: CD147 mediates the adsorption of influenza A virus on the cell surface through direct interaction with HA
Source: Front Cell Infect Microbiol. 2025 Aug 29;15:1647283. doi: 10.3389/fcimb.2025.1647283 (PMC12426278; doi:10.3389/fcimb.2025.1647283)
Supplement: Supplementary file 8 [file DataSheet2.zip › raw data-2/Figure 6/Fingure6 D-I/Fingure6 E/Results/G3Results.txt]

Conc1	5.531E-08	
Start1	364.4	
Stop1	2076.6	
Kobs	0.000319925321632318	
Error Kobs	7.79473878322344E-06	
Koff	0	
Error Koff	0	
Time1	Data1	Fit1	
364.4	0.00511324	0	
364.6	0.00522793	0.00003506	
364.8	0.00549486	0.00007009	
365	0.00579863	0.00010509	
365.2	0.00584	0.00014007	
365.4	0.00606273	0.00017503	
365.6	0.00583913	0.00020996	
365.8	0.00551918	0.00024486	
366	0.00523853	0.00027974	
366.2	0.00501892	0.00031459	
366.4	0.00481453	0.00034942	
366.6	0.00443071	0.00038423	
366.8	0.00397143	0.000419	
367	0.0042161	0.00045376	
367.2	0.00428575	0.00048849	
367.4	0.00452044	0.00052319	
367.6	0.0042936	0.00055787	
367.8	0.00440845	0.00059252	
368	0.00396027	0.00062715	
368.2	0.00401331	0.00066175	
368.4	0.00356802	0.00069633	
368.6	0.00372897	0.00073088	
368.8	0.00386396	0.00076541	
369	0.00349883	0.00079992	
369.2	0.00312226	0.00083439	
369.4	0.00327509	0.00086885	
369.6	0.00272391	0.00090328	
369.8	0.00280132	0.00093768	
370	0.00295672	0.00097206	
370.2	0.00321455	0.00100641	
370.4	0.00339383	0.00104074	
370.6	0.00337898	0.00107505	
370.8	0.00285166	0.00110933	
371	0.00328341	0.00114358	
371.2	0.00301722	0.00117781	
371.4	0.00385015	0.00121202	
371.6	0.00379087	0.0012462	
371.8	0.00419832	0.00128035	
372	0.00445523	0.00131449	
372.2	0.00505595	0.00134859	
372.4	0.00508061	0.00138267	
372.6	0.00578982	0.00141673	
372.8	0.00573997	0.00145077	
373	0.00557623	0.00148477	
373.2	0.00595319	0.00151876	
373.4	0.00605114	0.00155272	
373.6	0.00556474	0.00158665	
373.8	0.00591666	0.00162056	
374	0.00591285	0.00165445	
374.2	0.00595809	0.00168831	
374.4	0.00555015	0.00172215	
374.6	0.00529898	0.00175596	
374.8	0.00513809	0.00178975	
375	0.00492769	0.00182351	
375.2	0.00528522	0.00185725	
375.4	0.00549186	0.00189096	
375.6	0.00527567	0.00192466	
375.8	0.0052683	0.00195832	
376	0.0050112	0.00199196	
376.2	0.00537598	0.00202558	
376.4	0.00542801	0.00205917	
376.6	0.005668	0.00209274	
376.8	0.005424	0.00212629	
377	0.00599697	0.00215981	
377.2	0.00638743	0.00219331	
377.4	0.00658579	0.00222678	
377.6	0.0066554	0.00226023	
377.8	0.00690649	0.00229365	
378	0.00680775	0.00232705	
378.2	0.00684813	0.00236043	
378.4	0.00675123	0.00239378	
378.6	0.00665282	0.00242711	
378.8	0.00739182	0.00246041	
379	0.00690856	0.00249369	
379.2	0.00697208	0.00252694	
379.4	0.00660692	0.00256017	
379.6	0.00637583	0.00259338	
379.8	0.00620385	0.00262657	
380	0.00616599	0.00265973	
380.2	0.00634202	0.00269286	
380.4	0.00626698	0.00272597	
380.6	0.00599189	0.00275906	
380.8	0.00675495	0.00279212	
381	0.00752308	0.00282516	
381.2	0.00786353	0.00285818	
381.4	0.0083594	0.00289117	
381.6	0.00852023	0.00292414	
381.8	0.00875769	0.00295709	
382	0.00897875	0.00299001	
382.2	0.00923402	0.0030229	
382.4	0.00922001	0.00305578	
382.6	0.0091465	0.00308863	
382.8	0.00964107	0.00312145	
383	0.00949991	0.00315425	
383.2	0.00907017	0.00318703	
383.4	0.00907045	0.00321979	
383.6	0.00866	0.00325252	
383.8	0.0084874	0.00328523	
384	0.00809775	0.00331791	
384.2	0.00768486	0.00335057	
384.4	0.00737709	0.00338321	
384.6	0.00793372	0.00341582	
384.8	0.00831242	0.00344841	
385	0.00828721	0.00348098	
385.2	0.00832572	0.00351352	
385.4	0.0086943	0.00354604	
385.6	0.00911526	0.00357853	
385.8	0.00923971	0.00361101	
386	0.00936806	0.00364345	
386.2	0.00928753	0.00367588	
386.4	0.00895181	0.00370828	
386.6	0.00889591	0.00374066	
386.8	0.00909185	0.00377301	
387	0.00903288	0.00380535	
387.2	0.00847971	0.00383765	
387.4	0.00865821	0.00386994	
387.6	0.00866665	0.0039022	
387.8	0.00857778	0.00393444	
388	0.0085762	0.00396665	
388.2	0.00856813	0.00399885	
388.4	0.00867191	0.00403102	
388.6	0.00880125	0.00406316	
388.8	0.00803484	0.00409528	
389	0.00760371	0.00412738	
389.2	0.00720397	0.00415946	
389.4	0.00747636	0.00419151	
389.6	0.00743999	0.00422354	
389.8	0.00685077	0.00425555	
390	0.00621549	0.00428753	
390.2	0.00560791	0.00431949	
390.4	0.00531704	0.00435143	
390.6	0.0055654	0.00438334	
390.8	0.00617482	0.00441523	
391	0.00657375	0.0044471	
391.2	0.00687502	0.00447895	
391.4	0.00737732	0.00451077	
391.6	0.00813855	0.00454257	
391.8	0.00855208	0.00457434	
392	0.00854516	0.0046061	
392.2	0.00850957	0.00463783	
392.4	0.00891631	0.00466953	
392.6	0.00874868	0.00470122	
392.8	0.00878914	0.00473288	
393	0.00850132	0.00476452	
393.2	0.0084852	0.00479613	
393.4	0.00910969	0.00482773	
393.6	0.00891305	0.0048593	
393.8	0.00825001	0.00489084	
394	0.00829742	0.00492237	
394.2	0.00932958	0.00495387	
394.4	0.00982688	0.00498535	
394.6	0.0100065	0.00501681	
394.8	0.01013065	0.00504824	
395	0.00979436	0.00507965	
395.2	0.0097969	0.00511104	
395.4	0.00977024	0.0051424	
395.6	0.01007855	0.00517375	
395.8	0.00992511	0.00520507	
396	0.00973121	0.00523637	
396.2	0.01006067	0.00526764	
396.4	0.00979228	0.00529889	
396.6	0.00949053	0.00533012	
396.8	0.00985633	0.00536133	
397	0.00988581	0.00539252	
397.2	0.01045068	0.00542368	
397.4	0.01091909	0.00545482	
397.6	0.01078074	0.00548593	
397.8	0.01113099	0.00551703	
398	0.01184919	0.0055481	
398.2	0.01268478	0.00557915	
398.4	0.01208816	0.00561018	
398.6	0.01156897	0.00564119	
398.8	0.01143743	0.00567217	
399	0.01091943	0.00570313	
399.2	0.01121659	0.00573407	
399.4	0.01044979	0.00576498	
399.6	0.01061566	0.00579588	
399.8	0.01025603	0.00582675	
400	0.01040717	0.0058576	
400.2	0.01055051	0.00588842	
400.4	0.01041992	0.00591923	
400.6	0.01064211	0.00595001	
400.8	0.01120197	0.00598077	
401	0.01144878	0.00601151	
401.2	0.01180395	0.00604222	
401.4	0.0122318	0.00607291	
401.6	0.01287243	0.00610359	
401.8	0.01319205	0.00613423	
402	0.01357728	0.00616486	
402.2	0.0135013	0.00619547	
402.4	0.01291934	0.00622605	
402.6	0.01243039	0.00625661	
402.8	0.01199124	0.00628715	
403	0.01092079	0.00631766	
403.2	0.0110586	0.00634816	
403.4	0.01036691	0.00637863	
403.6	0.0107864	0.00640908	
403.8	0.01082857	0.00643951	
404	0.01123369	0.00646992	
404.2	0.01144823	0.0065003	
404.4	0.01151588	0.00653066	
404.6	0.01136401	0.006561	
404.8	0.01199269	0.00659132	
405	0.01227803	0.00662162	
405.2	0.01263105	0.00665189	
405.4	0.0128342	0.00668215	
405.6	0.01355509	0.00671238	
405.8	0.01387285	0.00674259	
406	0.01383787	0.00677278	
406.2	0.01351571	0.00680294	
406.4	0.0131855	0.00683309	
406.6	0.01281854	0.00686321	
406.8	0.01240511	0.00689331	
407	0.01214223	0.00692339	
407.2	0.01271109	0.00695344	
407.4	0.01251408	0.00698348	
407.6	0.01281912	0.00701349	
407.8	0.01236103	0.00704348	
408	0.01230121	0.00707346	
408.2	0.01216564	0.0071034	
408.4	0.01152185	0.00713333	
408.6	0.01117542	0.00716324	
408.8	0.0111511	0.00719312	
409	0.01101226	0.00722298	
409.2	0.01145863	0.00725282	
409.4	0.01147175	0.00728264	
409.6	0.01241863	0.00731244	
409.8	0.01204891	0.00734222	
410	0.01115353	0.00737197	
410.2	0.01107499	0.0074017	
410.4	0.01094691	0.00743142	
410.6	0.01114366	0.00746111	
410.8	0.0111232	0.00749077	
411	0.01129255	0.00752042	
411.2	0.01162276	0.00755005	
411.4	0.01177964	0.00757965	
411.6	0.01175077	0.00760924	
411.8	0.01159146	0.0076388	
412	0.01187097	0.00766834	
412.2	0.01158143	0.00769786	
412.4	0.01147835	0.00772736	
412.6	0.01186621	0.00775683	
412.8	0.01246421	0.00778629	
413	0.01348372	0.00781572	
413.2	0.01407302	0.00784513	
413.4	0.01406503	0.00787453	
413.6	0.01412201	0.0079039	
413.8	0.01350043	0.00793324	
414	0.01339254	0.00796257	
414.2	0.0136734	0.00799188	
414.4	0.01439606	0.00802116	
414.6	0.01422283	0.00805043	
414.8	0.01430035	0.00807967	
415	0.01447569	0.00810889	
415.2	0.01465496	0.0081381	
415.4	0.01452257	0.00816728	
415.6	0.01465529	0.00819643	
415.8	0.01465985	0.00822557	
416	0.01424082	0.00825469	
416.2	0.01376594	0.00828378	
416.4	0.01374788	0.00831286	
416.6	0.01388137	0.00834191	
416.8	0.01411051	0.00837095	
417	0.01426221	0.00839996	
417.2	0.01398951	0.00842895	
417.4	0.01327548	0.00845792	
417.6	0.01299209	0.00848687	
417.8	0.01274147	0.0085158	
418	0.01269071	0.0085447	
418.2	0.01211315	0.00857359	
418.4	0.01217391	0.00860246	
418.6	0.01199165	0.0086313	
418.8	0.01230216	0.00866012	
419	0.01234033	0.00868893	
419.2	0.01220966	0.00871771	
419.4	0.01269591	0.00874647	
419.6	0.01297045	0.00877521	
419.8	0.01310424	0.00880393	
420	0.01367922	0.00883263	
420.2	0.0140438	0.00886131	
420.4	0.01436334	0.00888997	
420.6	0.01431771	0.0089186	
420.8	0.01434651	0.00894722	
421	0.01429325	0.00897582	
421.2	0.01382614	0.00900439	
421.4	0.01332629	0.00903295	
421.6	0.01342512	0.00906148	
421.8	0.01274433	0.00908999	
422	0.01237703	0.00911849	
422.2	0.01230108	0.00914696	
422.4	0.01248097	0.00917541	
422.6	0.01290839	0.00920384	
422.8	0.01269604	0.00923225	
423	0.01250149	0.00926064	
423.2	0.0123061	0.00928901	
423.4	0.01268053	0.00931736	
423.6	0.0123756	0.00934569	
423.8	0.01279832	0.009374	
424	0.01283131	0.00940228	
424.2	0.01283358	0.00943055	
424.4	0.0128345	0.0094588	
424.6	0.01292126	0.00948702	
424.8	0.01354042	0.00951523	
425	0.01346464	0.00954342	
425.2	0.01343115	0.00957158	
425.4	0.01419185	0.00959973	
425.6	0.01491098	0.00962785	
425.8	0.01484049	0.00965595	
426	0.01498942	0.00968404	
426.2	0.01578666	0.0097121	
426.4	0.01600898	0.00974015	
426.6	0.01627425	0.00976817	
426.8	0.01633525	0.00979617	
427	0.01587559	0.00982415	
427.2	0.01550222	0.00985212	
427.4	0.01526142	0.00988006	
427.6	0.01457405	0.00990798	
427.8	0.01438941	0.00993588	
428	0.014296	0.00996377	
428.2	0.01489792	0.00999163	
428.4	0.01488418	0.01001947	
428.6	0.01521466	0.01004729	
428.8	0.01500404	0.01007509	
429	0.01471238	0.01010287	
429.2	0.01523124	0.01013064	
429.4	0.01551149	0.01015838	
429.6	0.01523363	0.0101861	
429.8	0.015122	0.0102138	
430	0.01521943	0.01024148	
430.2	0.01573296	0.01026914	
430.4	0.01560329	0.01029678	
430.6	0.01582474	0.0103244	
430.8	0.01622548	0.01035201	
431	0.01606595	0.01037959	
431.2	0.0155493	0.01040715	
431.4	0.01481641	0.01043469	
431.6	0.01456023	0.01046221	
431.8	0.0144577	0.01048971	
432	0.01431066	0.0105172	
432.2	0.01468952	0.01054466	
432.4	0.01470133	0.0105721	
432.6	0.01450316	0.01059952	
432.8	0.01442985	0.01062693	
433	0.01417943	0.01065431	
433.2	0.0142976	0.01068167	
433.4	0.0138411	0.01070902	
433.6	0.01381676	0.01073634	
433.8	0.01377797	0.01076364	
434	0.01364136	0.01079093	
434.2	0.01341856	0.01081819	
434.4	0.01380577	0.01084544	
434.6	0.01401443	0.01087266	
434.8	0.01415339	0.01089987	
435	0.01425478	0.01092705	
435.2	0.01412273	0.01095422	
435.4	0.01433944	0.01098137	
435.6	0.01493054	0.01100849	
435.8	0.01556573	0.0110356	
436	0.01580246	0.01106269	
436.2	0.01658167	0.01108976	
436.4	0.01735681	0.01111681	
436.6	0.01750729	0.01114383	
436.8	0.01766413	0.01117084	
437	0.01751616	0.01119783	
437.2	0.01749797	0.01122481	
437.4	0.01713748	0.01125176	
437.6	0.01713568	0.01127869	
437.8	0.0167287	0.0113056	
438	0.01647556	0.01133249	
438.2	0.0163404	0.01135937	
438.4	0.01610151	0.01138622	
438.6	0.01568722	0.01141306	
438.8	0.01585057	0.01143987	
439	0.01605545	0.01146667	
439.2	0.0157192	0.01149344	
439.4	0.01520094	0.0115202	
439.6	0.0149175	0.01154694	
439.8	0.01468736	0.01157366	
440	0.01389435	0.01160036	
440.2	0.01428536	0.01162704	
440.4	0.01435245	0.0116537	
440.6	0.01342738	0.01168034	
440.8	0.01313069	0.01170696	
441	0.01315134	0.01173357	
441.2	0.01279198	0.01176015	
441.4	0.01264808	0.01178671	
441.6	0.01352224	0.01181326	
441.8	0.01351974	0.01183979	
442	0.01372379	0.01186629	
442.2	0.01427727	0.01189278	
442.4	0.01401973	0.01191925	
442.6	0.01449367	0.0119457	
442.8	0.01537712	0.01197213	
443	0.01530729	0.01199854	
443.2	0.01529099	0.01202494	
443.4	0.01559151	0.01205131	
443.6	0.01563836	0.01207766	
443.8	0.01553911	0.012104	
444	0.01593741	0.01213032	
444.2	0.01616028	0.01215661	
444.4	0.01555484	0.01218289	
444.6	0.0157149	0.01220915	
444.8	0.01600321	0.01223539	
445	0.01570453	0.01226161	
445.2	0.01562946	0.01228782	
445.4	0.01596867	0.012314	
445.6	0.01630143	0.01234016	
445.8	0.01565543	0.01236631	
446	0.01601638	0.01239244	
446.2	0.01621111	0.01241854	
446.4	0.01603554	0.01244463	
446.6	0.01637481	0.0124707	
446.8	0.01643008	0.01249676	
447	0.01637542	0.01252279	
447.2	0.01701014	0.0125488	
447.4	0.01733258	0.0125748	
447.6	0.0172963	0.01260078	
447.8	0.0177016	0.01262673	
448	0.01799215	0.01265267	
448.2	0.0178243	0.01267859	
448.4	0.0180308	0.01270449	
448.6	0.01830337	0.01273038	
448.8	0.01763345	0.01275624	
449	0.01729371	0.01278209	
449.2	0.01707992	0.01280791	
449.4	0.01681419	0.01283372	
449.6	0.0162332	0.01285951	
449.8	0.01608549	0.01288528	
450	0.01650936	0.01291103	
450.2	0.01667345	0.01293677	
450.4	0.01646785	0.01296248	
450.6	0.01658252	0.01298818	
450.8	0.01663838	0.01301386	
451	0.0172156	0.01303952	
451.2	0.01744745	0.01306516	
451.4	0.01751963	0.01309078	
451.6	0.01807454	0.01311639	
451.8	0.01835339	0.01314197	
452	0.01840574	0.01316754	
452.2	0.01850437	0.01319309	
452.4	0.01848546	0.01321862	
452.6	0.01810983	0.01324413	
452.8	0.01814898	0.01326962	
453	0.01803938	0.0132951	
453.2	0.017708	0.01332055	
453.4	0.01766241	0.01334599	
453.6	0.01753583	0.01337141	
453.8	0.01763535	0.01339681	
454	0.01787969	0.01342219	
454.2	0.01764846	0.01344756	
454.4	0.01746542	0.01347291	
454.6	0.01745309	0.01349823	
454.8	0.01730385	0.01352354	
455	0.01761126	0.01354883	
455.2	0.01737923	0.01357411	
455.4	0.01698347	0.01359936	
455.6	0.01734311	0.0136246	
455.8	0.01668875	0.01364982	
456	0.0168423	0.01367502	
456.2	0.01708709	0.0137002	
456.4	0.01740467	0.01372536	
456.6	0.0174409	0.01375051	
456.8	0.01786911	0.01377564	
457	0.01784984	0.01380075	
457.2	0.01786296	0.01382584	
457.4	0.01785423	0.01385091	
457.6	0.01787931	0.01387597	
457.8	0.0180771	0.013901	
458	0.01815108	0.01392602	
458.2	0.01777435	0.01395102	
458.4	0.01768836	0.01397601	
458.6	0.01807396	0.01400097	
458.8	0.01804863	0.01402592	
459	0.01766379	0.01405085	
459.2	0.01685552	0.01407576	
459.4	0.0165471	0.01410065	
459.6	0.0162319	0.01412553	
459.8	0.01599052	0.01415038	
460	0.01598235	0.01417522	
460.2	0.01599089	0.01420004	
460.4	0.01624756	0.01422485	
460.6	0.01610089	0.01424963	
460.8	0.01633965	0.0142744	
461	0.01629292	0.01429915	
461.2	0.01593241	0.01432388	
461.4	0.01609706	0.01434859	
461.6	0.01652938	0.01437329	
461.8	0.01675531	0.01439797	
462	0.01709812	0.01442263	
462.2	0.01692324	0.01444727	
462.4	0.01691955	0.01447189	
462.6	0.01744948	0.0144965	
462.8	0.01724554	0.01452109	
463	0.01707534	0.01454566	
463.2	0.01721517	0.01457021	
463.4	0.01735948	0.01459475	
463.6	0.01698353	0.01461927	
463.8	0.01736019	0.01464377	
464	0.01750681	0.01466825	
464.2	0.01813716	0.01469272	
464.4	0.01818877	0.01471716	
464.6	0.01810696	0.01474159	
464.8	0.01839567	0.014766	
465	0.01780162	0.0147904	
465.2	0.01792425	0.01481478	
465.4	0.01870562	0.01483914	
465.6	0.01909059	0.01486348	
465.8	0.01949543	0.0148878	
466	0.01988274	0.01491211	
466.2	0.01953745	0.0149364	
466.4	0.01951709	0.01496067	
466.6	0.01987693	0.01498492	
466.8	0.01961381	0.01500916	
467	0.01964101	0.01503338	
467.2	0.01947718	0.01505758	
467.4	0.0188781	0.01508176	
467.6	0.01776713	0.01510593	
467.8	0.01723011	0.01513008	
468	0.01723913	0.01515421	
468.2	0.0166998	0.01517832	
468.4	0.01580092	0.01520242	
468.6	0.01581528	0.0152265	
468.8	0.01602499	0.01525056	
469	0.01553526	0.01527461	
469.2	0.01653726	0.01529863	
469.4	0.01698232	0.01532264	
469.6	0.0169766	0.01534663	
469.8	0.01733243	0.01537061	
470	0.01751419	0.01539457	
470.2	0.01793677	0.01541851	
470.4	0.01785264	0.01544243	
470.6	0.01820789	0.01546634	
470.8	0.01856264	0.01549023	
471	0.01875474	0.0155141	
471.2	0.01847487	0.01553795	
471.4	0.01872316	0.01556179	
471.6	0.01864391	0.01558561	
471.8	0.01900835	0.01560941	
472	0.01937934	0.0156332	
472.2	0.01944292	0.01565697	
472.4	0.01949923	0.01568072	
472.6	0.02002826	0.01570445	
472.8	0.02012444	0.01572817	
473	0.02010224	0.01575187	
473.2	0.02076166	0.01577555	
473.4	0.02019759	0.01579921	
473.6	0.0203226	0.01582286	
473.8	0.02078927	0.01584649	
474	0.02103386	0.01587011	
474.2	0.02098264	0.01589371	
474.4	0.02024264	0.01591729	
474.6	0.02069154	0.01594085	
474.8	0.0204984	0.0159644	
475	0.02033823	0.01598792	
475.2	0.02008013	0.01601144	
475.4	0.02030289	0.01603493	
475.6	0.01961308	0.01605841	
475.8	0.01928286	0.01608187	
476	0.01878831	0.01610532	
476.2	0.01878632	0.01612874	
476.4	0.01818243	0.01615215	
476.6	0.01889917	0.01617555	
476.8	0.01936324	0.01619892	
477	0.01952127	0.01622228	
477.2	0.01958056	0.01624563	
477.4	0.01937689	0.01626895	
477.6	0.01978061	0.01629226	
477.8	0.01977143	0.01631555	
478	0.01964231	0.01633883	
478.2	0.01982681	0.01636209	
478.4	0.01972674	0.01638533	
478.6	0.01970721	0.01640856	
478.8	0.018843	0.01643176	
479	0.01872552	0.01645496	
479.2	0.01803556	0.01647813	
479.4	0.01858316	0.01650129	
479.6	0.01904822	0.01652443	
479.8	0.0189551	0.01654755	
480	0.01937972	0.01657066	
480.2	0.01968595	0.01659375	
480.4	0.01999809	0.01661683	
480.6	0.02090566	0.01663989	
480.8	0.02089878	0.01666293	
481	0.02046202	0.01668595	
481.2	0.02068512	0.01670896	
481.4	0.02106012	0.01673195	
481.6	0.02101076	0.01675493	
481.8	0.02095537	0.01677789	
482	0.02100142	0.01680083	
482.2	0.02078466	0.01682375	
482.4	0.02018946	0.01684666	
482.6	0.01981937	0.01686955	
482.8	0.01893256	0.01689243	
483	0.01882204	0.01691529	
483.2	0.01882194	0.01693813	
483.4	0.01942036	0.01696096	
483.6	0.01943775	0.01698377	
483.8	0.01908855	0.01700656	
484	0.01927165	0.01702934	
484.2	0.01882561	0.0170521	
484.4	0.019085	0.01707484	
484.6	0.01929478	0.01709757	
484.8	0.01970816	0.01712028	
485	0.0204832	0.01714297	
485.2	0.0207907	0.01716565	
485.4	0.02097019	0.01718831	
485.6	0.02060174	0.01721096	
485.8	0.02011552	0.01723359	
486	0.02007303	0.0172562	
486.2	0.01945985	0.0172788	
486.4	0.01941999	0.01730138	
486.6	0.01886239	0.01732394	
486.8	0.01869313	0.01734649	
487	0.01865777	0.01736902	
487.2	0.01852993	0.01739153	
487.4	0.01879092	0.01741403	
487.6	0.01867994	0.01743652	
487.8	0.01863274	0.01745898	
488	0.0186654	0.01748143	
488.2	0.01893657	0.01750387	
488.4	0.01981185	0.01752628	
488.6	0.02035156	0.01754868	
488.8	0.02051741	0.01757107	
489	0.02056258	0.01759344	
489.2	0.02035002	0.01761579	
489.4	0.02098333	0.01763813	
489.6	0.02095291	0.01766045	
489.8	0.0206506	0.01768275	
490	0.02072263	0.01770504	
490.2	0.02037202	0.01772731	
490.4	0.02076423	0.01774957	
490.6	0.02077366	0.01777181	
490.8	0.0208591	0.01779403	
491	0.02066766	0.01781624	
491.2	0.02069694	0.01783843	
491.4	0.020677	0.01786061	
491.6	0.02059926	0.01788277	
491.8	0.02031799	0.01790491	
492	0.02054078	0.01792704	
492.2	0.02054337	0.01794915	
492.4	0.02095506	0.01797125	
492.6	0.02074033	0.01799333	
492.8	0.0202718	0.0180154	
493	0.0203055	0.01803744	
493.2	0.02081051	0.01805948	
493.4	0.02134144	0.01808149	
493.6	0.02107464	0.01810349	
493.8	0.02109829	0.01812548	
494	0.02161737	0.01814745	
494.2	0.02167845	0.0181694	
494.4	0.02191787	0.01819134	
494.6	0.02219884	0.01821326	
494.8	0.02186344	0.01823516	
495	0.02241156	0.01825705	
495.2	0.02206863	0.01827893	
495.4	0.02188768	0.01830078	
495.6	0.02188514	0.01832263	
495.8	0.02153066	0.01834445	
496	0.02177809	0.01836626	
496.2	0.02182639	0.01838806	
496.4	0.02153803	0.01840984	
496.6	0.0211382	0.0184316	
496.8	0.02084552	0.01845335	
497	0.02059306	0.01847508	
497.2	0.02037416	0.0184968	
497.4	0.02052247	0.0185185	
497.6	0.02082486	0.01854018	
497.8	0.02117892	0.01856185	
498	0.02187883	0.01858351	
498.2	0.02186119	0.01860514	
498.4	0.02264551	0.01862677	
498.6	0.02304614	0.01864837	
498.8	0.02274492	0.01866996	
499	0.02286802	0.01869154	
499.2	0.02280046	0.0187131	
499.4	0.02277352	0.01873464	
499.6	0.02280212	0.01875617	
499.8	0.02333179	0.01877769	
500	0.02328251	0.01879918	
500.2	0.02325265	0.01882067	
500.4	0.0226089	0.01884213	
500.6	0.02287561	0.01886358	
500.8	0.02274156	0.01888502	
501	0.02207728	0.01890644	
501.2	0.02197064	0.01892785	
501.4	0.02205882	0.01894923	
501.6	0.02218899	0.01897061	
501.8	0.02209764	0.01899197	
502	0.02222148	0.01901331	
502.2	0.02204919	0.01903464	
502.4	0.0219947	0.01905595	
502.6	0.02145849	0.01907725	
502.8	0.02128661	0.01909853	
503	0.02107112	0.01911979	
503.2	0.02183337	0.01914105	
503.4	0.02175557	0.01916228	
503.6	0.02223007	0.0191835	
503.8	0.02253015	0.01920471	
504	0.02288336	0.0192259	
504.2	0.02307896	0.01924707	
504.4	0.02307179	0.01926823	
504.6	0.02337044	0.01928937	
504.8	0.02311569	0.0193105	
505	0.02289615	0.01933161	
505.2	0.02307228	0.01935271	
505.4	0.02292221	0.01937379	
505.6	0.02309763	0.01939486	
505.8	0.02286071	0.01941591	
506	0.02280585	0.01943695	
506.2	0.02339716	0.01945797	
506.4	0.02353649	0.01947898	
506.6	0.02398651	0.01949997	
506.8	0.02417086	0.01952095	
507	0.02431143	0.01954191	
507.2	0.02464719	0.01956285	
507.4	0.02447555	0.01958379	
507.6	0.02424552	0.0196047	
507.8	0.02414641	0.0196256	
508	0.02443147	0.01964649	
508.2	0.02385947	0.01966736	
508.4	0.02308522	0.01968821	
508.6	0.02281034	0.01970905	
508.8	0.02211501	0.01972988	
509	0.02162912	0.01975069	
509.2	0.02138632	0.01977149	
509.4	0.02103636	0.01979227	
509.6	0.02046653	0.01981303	
509.8	0.01957797	0.01983378	
510	0.01976895	0.01985452	
510.2	0.02062289	0.01987524	
510.4	0.02065464	0.01989594	
510.6	0.0206983	0.01991663	
510.8	0.02099925	0.01993731	
511	0.02092665	0.01995797	
511.2	0.02092216	0.01997861	
511.4	0.02152751	0.01999924	
511.6	0.02141067	0.02001986	
511.8	0.0218978	0.02004046	
512	0.02230664	0.02006105	
512.2	0.02220245	0.02008162	
512.4	0.02218093	0.02010218	
512.6	0.02229882	0.02012272	
512.8	0.02202155	0.02014324	
513	0.02222003	0.02016376	
513.2	0.02212171	0.02018425	
513.4	0.0221492	0.02020473	
513.6	0.02207611	0.0202252	
513.8	0.02199651	0.02024565	
514	0.02197529	0.02026609	
514.2	0.02206006	0.02028652	
514.4	0.02218512	0.02030692	
514.6	0.0218386	0.02032732	
514.8	0.0215419	0.0203477	
515	0.02134455	0.02036806	
515.2	0.0210134	0.02038841	
515.4	0.02123407	0.02040875	
515.6	0.0211051	0.02042907	
515.8	0.02131767	0.02044937	
516	0.02142037	0.02046966	
516.2	0.02150948	0.02048994	
516.4	0.02144252	0.0205102	
516.6	0.02198807	0.02053045	
516.8	0.02258928	0.02055068	
517	0.02293946	0.0205709	
517.2	0.02351378	0.0205911	
517.4	0.02389158	0.02061129	
517.6	0.02383944	0.02063146	
517.8	0.02347716	0.02065162	
518	0.02325758	0.02067177	
518.2	0.02360035	0.0206919	
518.4	0.02402308	0.02071201	
518.6	0.02329959	0.02073211	
518.8	0.02328904	0.0207522	
519	0.0230554	0.02077227	
519.2	0.02285891	0.02079233	
519.4	0.02311097	0.02081237	
519.6	0.02299419	0.0208324	
519.8	0.02313056	0.02085242	
520	0.02355279	0.02087242	
520.2	0.0237162	0.0208924	
520.4	0.02406422	0.02091237	
520.6	0.02479401	0.02093233	
520.8	0.02465929	0.02095227	
521	0.02445556	0.0209722	
521.2	0.02423714	0.02099211	
521.4	0.02377809	0.02101201	
521.6	0.02418242	0.0210319	
521.8	0.02475356	0.02105177	
522	0.02513127	0.02107162	
522.2	0.02526814	0.02109146	
522.4	0.02539999	0.02111129	
522.6	0.02477982	0.0211311	
522.8	0.02457686	0.0211509	
523	0.02391501	0.02117069	
523.2	0.02410927	0.02119046	
523.4	0.02376148	0.02121021	
523.6	0.02354486	0.02122995	
523.8	0.02345218	0.02124968	
524	0.0234579	0.02126939	
524.2	0.02292342	0.02128909	
524.4	0.02289565	0.02130878	
524.6	0.02275703	0.02132845	
524.8	0.02220241	0.0213481	
525	0.02209769	0.02136774	
525.2	0.02219135	0.02138737	
525.4	0.02305284	0.02140699	
525.6	0.02372106	0.02142659	
525.8	0.02399858	0.02144617	
526	0.0239394	0.02146574	
526.2	0.02375484	0.0214853	
526.4	0.02350809	0.02150484	
526.6	0.02335597	0.02152437	
526.8	0.02308808	0.02154388	
527	0.02276487	0.02156339	
527.2	0.02309706	0.02158287	
527.4	0.02326295	0.02160234	
527.6	0.02293491	0.0216218	
527.8	0.02316288	0.02164125	
528	0.02371321	0.02166068	
528.2	0.02336537	0.02168009	
528.4	0.02371517	0.0216995	
528.6	0.02374451	0.02171888	
528.8	0.02370534	0.02173826	
529	0.02422243	0.02175762	
529.2	0.02451992	0.02177696	
529.4	0.02462148	0.0217963	
529.6	0.02420384	0.02181561	
529.8	0.02407994	0.02183492	
530	0.02435226	0.02185421	
530.2	0.024317	0.02187349	
530.4	0.02395321	0.02189275	
530.6	0.02406814	0.021912	
530.8	0.02329652	0.02193123	
531	0.02343049	0.02195045	
531.2	0.02410528	0.02196966	
531.4	0.02384126	0.02198885	
531.6	0.02349998	0.02200803	
531.8	0.02374852	0.0220272	
532	0.02408924	0.02204635	
532.2	0.02350209	0.02206549	
532.4	0.0241622	0.02208461	
532.6	0.02412618	0.02210372	
532.8	0.02473032	0.02212282	
533	0.02493895	0.0221419	
533.2	0.02509631	0.02216097	
533.4	0.02499071	0.02218002	
533.6	0.02497186	0.02219907	
533.8	0.02473227	0.02221809	
534	0.02483327	0.02223711	
534.2	0.02491075	0.02225611	
534.4	0.0251383	0.02227509	
534.6	0.02553486	0.02229407	
534.8	0.02565425	0.02231302	
535	0.02650913	0.02233197	
535.2	0.02662576	0.0223509	
535.4	0.02647185	0.02236982	
535.6	0.02663209	0.02238872	
535.8	0.02696612	0.02240761	
536	0.0267328	0.02242649	
536.2	0.02609419	0.02244535	
536.4	0.02636366	0.0224642	
536.6	0.02549632	0.02248304	
536.8	0.02570525	0.02250186	
537	0.02527749	0.02252067	
537.2	0.02537633	0.02253947	
537.4	0.02508003	0.02255825	
537.6	0.02455487	0.02257702	
537.8	0.02381778	0.02259577	
538	0.02442467	0.02261451	
538.2	0.02504067	0.02263324	
538.4	0.02539115	0.02265195	
538.6	0.02570964	0.02267065	
538.8	0.02591083	0.02268934	
539	0.02662773	0.02270801	
539.2	0.02638206	0.02272667	
539.4	0.02661447	0.02274532	
539.6	0.02671471	0.02276395	
539.8	0.02657708	0.02278257	
540	0.02586788	0.02280118	
540.2	0.02566665	0.02281977	
540.4	0.02526659	0.02283835	
540.6	0.02479541	0.02285692	
540.8	0.02539622	0.02287547	
541	0.0256975	0.02289401	
541.2	0.02627579	0.02291253	
541.4	0.0265605	0.02293105	
541.6	0.02630095	0.02294955	
541.8	0.02643887	0.02296803	
542	0.02720978	0.0229865	
542.2	0.02686293	0.02300496	
542.4	0.02650169	0.02302341	
542.6	0.02641506	0.02304184	
542.8	0.02631825	0.02306026	
543	0.02673307	0.02307867	
543.2	0.02673919	0.02309706	
543.4	0.02677598	0.02311544	
543.6	0.02626557	0.0231338	
543.8	0.02593146	0.02315216	
544	0.02533248	0.02317049	
544.2	0.02464723	0.02318882	
544.4	0.02432718	0.02320713	
544.6	0.02467203	0.02322543	
544.8	0.02491698	0.02324372	
545	0.02510582	0.02326199	
545.2	0.02519968	0.02328025	
545.4	0.02542042	0.0232985	
545.6	0.02561099	0.02331673	
545.8	0.02603911	0.02333495	
546	0.02566395	0.02335316	
546.2	0.02526426	0.02337136	
546.4	0.02531873	0.02338954	
546.6	0.0258198	0.0234077	
546.8	0.02598822	0.02342586	
547	0.02584443	0.023444	
547.2	0.02558978	0.02346213	
547.4	0.02516362	0.02348024	
547.6	0.02479713	0.02349835	
547.8	0.02505325	0.02351644	
548	0.02472457	0.02353451	
548.2	0.02489884	0.02355258	
548.4	0.02508547	0.02357063	
548.6	0.02504578	0.02358866	
548.8	0.02520373	0.02360669	
549	0.0255323	0.0236247	
549.2	0.02577058	0.0236427	
549.4	0.02580308	0.02366068	
549.6	0.02581096	0.02367865	
549.8	0.02509803	0.02369661	
550	0.02504532	0.02371456	
550.2	0.0256522	0.02373249	
550.4	0.02574835	0.02375041	
550.6	0.02574558	0.02376832	
550.8	0.02500664	0.02378621	
551	0.02483295	0.0238041	
551.2	0.0244147	0.02382196	
551.4	0.02500349	0.02383982	
551.6	0.02545887	0.02385766	
551.8	0.0255472	0.02387549	
552	0.02571648	0.02389331	
552.2	0.02597297	0.02391111	
552.4	0.02601091	0.02392891	
552.6	0.02639827	0.02394668	
552.8	0.02690832	0.02396445	
553	0.02722142	0.0239822	
553.2	0.0272087	0.02399994	
553.4	0.02672793	0.02401767	
553.6	0.0266287	0.02403538	
553.8	0.02636639	0.02405309	
554	0.02685994	0.02407077	
554.2	0.02713108	0.02408845	
554.4	0.02686844	0.02410611	
554.6	0.02595508	0.02412376	
554.8	0.02491441	0.0241414	
555	0.02478261	0.02415903	
555.2	0.02453968	0.02417664	
555.4	0.02541654	0.02419424	
555.6	0.02578428	0.02421183	
555.8	0.02550594	0.0242294	
556	0.02539515	0.02424696	
556.2	0.02523973	0.02426451	
556.4	0.02504277	0.02428205	
556.6	0.025199	0.02429957	
556.8	0.02548343	0.02431708	
557	0.0260661	0.02433458	
557.2	0.02630837	0.02435207	
557.4	0.02649826	0.02436954	
557.6	0.02678576	0.024387	
557.8	0.02690505	0.02440445	
558	0.02701745	0.02442188	
558.2	0.0277143	0.0244393	
558.4	0.02690171	0.02445671	
558.6	0.02571953	0.02447411	
558.8	0.0254193	0.0244915	
559	0.02579593	0.02450887	
559.2	0.02619455	0.02452623	
559.4	0.0268358	0.02454358	
559.6	0.02671065	0.02456091	
559.8	0.02592303	0.02457823	
560	0.02524957	0.02459554	
560.2	0.02471826	0.02461284	
560.4	0.02529576	0.02463012	
560.6	0.0254887	0.0246474	
560.8	0.02588091	0.02466466	
561	0.026259	0.0246819	
561.2	0.0258159	0.02469914	
561.4	0.02544769	0.02471636	
561.6	0.02496566	0.02473357	
561.8	0.02483465	0.02475077	
562	0.02482376	0.02476795	
562.2	0.02485175	0.02478512	
562.4	0.02462749	0.02480229	
562.6	0.02456134	0.02481943	
562.8	0.02500631	0.02483657	
563	0.02561516	0.02485369	
563.2	0.02607739	0.0248708	
563.4	0.02617037	0.0248879	
563.6	0.02574145	0.02490499	
563.8	0.02604603	0.02492206	
564	0.02655698	0.02493912	
564.2	0.02701492	0.02495617	
564.4	0.02791953	0.02497321	
564.6	0.02740706	0.02499023	
564.8	0.02730161	0.02500724	
565	0.02724433	0.02502424	
565.2	0.02587331	0.02504123	
565.4	0.02461508	0.02505821	
565.6	0.02442809	0.02507517	
565.8	0.02456856	0.02509212	
566	0.02472626	0.02510906	
566.2	0.02517638	0.02512599	
566.4	0.02565383	0.0251429	
566.6	0.02573437	0.0251598	
566.8	0.02629015	0.02517669	
567	0.02702804	0.02519357	
567.2	0.02695741	0.02521043	
567.4	0.0269925	0.02522729	
567.6	0.02733409	0.02524413	
567.8	0.02807832	0.02526096	
568	0.02827373	0.02527777	
568.2	0.0280837	0.02529458	
568.4	0.02814309	0.02531137	
568.6	0.02810052	0.02532815	
568.8	0.02790251	0.02534492	
569	0.02810108	0.02536168	
569.2	0.02732954	0.02537842	
569.4	0.0269354	0.02539515	
569.6	0.02738559	0.02541187	
569.8	0.02743376	0.02542858	
570	0.02737226	0.02544528	
570.2	0.02719981	0.02546196	
570.4	0.02701274	0.02547863	
570.6	0.02732176	0.02549529	
570.8	0.02744817	0.02551194	
571	0.02742294	0.02552857	
571.2	0.02687752	0.0255452	
571.4	0.02678402	0.02556181	
571.6	0.02661797	0.02557841	
571.8	0.02646026	0.02559499	
572	0.02642412	0.02561157	
572.2	0.02611581	0.02562813	
572.4	0.02654983	0.02564469	
572.6	0.0262974	0.02566123	
572.8	0.02643882	0.02567775	
573	0.02653886	0.02569427	
573.2	0.02658763	0.02571077	
573.4	0.02664624	0.02572726	
573.6	0.02681303	0.02574374	
573.8	0.02682313	0.02576021	
574	0.02712634	0.02577667	
574.2	0.02686349	0.02579311	
574.4	0.02743885	0.02580955	
574.6	0.02736786	0.02582597	
574.8	0.02817364	0.02584237	
575	0.02804368	0.02585877	
575.2	0.028034	0.02587516	
575.4	0.02824315	0.02589153	
575.6	0.02802731	0.02590789	
575.8	0.02818147	0.02592424	
576	0.02829931	0.02594058	
576.2	0.0282143	0.0259569	
576.4	0.02813959	0.02597322	
576.6	0.02750808	0.02598952	
576.8	0.02725084	0.02600581	
577	0.0271817	0.02602209	
577.2	0.02760684	0.02603836	
577.4	0.02772147	0.02605461	
577.6	0.02759108	0.02607086	
577.8	0.0273979	0.02608709	
578	0.027524	0.02610331	
578.2	0.0269913	0.02611952	
578.4	0.02715072	0.02613571	
578.6	0.02746711	0.0261519	
578.8	0.02756354	0.02616807	
579	0.02687708	0.02618423	
579.2	0.02710861	0.02620038	
579.4	0.0267943	0.02621652	
579.6	0.02647213	0.02623265	
579.8	0.02679874	0.02624877	
580	0.02667058	0.02626487	
580.2	0.02649189	0.02628096	
580.4	0.02579363	0.02629704	
580.6	0.02579179	0.02631311	
580.8	0.02610389	0.02632917	
581	0.02673162	0.02634521	
581.2	0.02708258	0.02636125	
581.4	0.02737321	0.02637727	
581.6	0.02706127	0.02639328	
581.8	0.02748213	0.02640928	
582	0.02822725	0.02642527	
582.2	0.02851992	0.02644124	
582.4	0.02913908	0.02645721	
582.6	0.03010134	0.02647316	
582.8	0.02980526	0.0264891	
583	0.03026598	0.02650503	
583.2	0.03066967	0.02652095	
583.4	0.03037742	0.02653686	
583.6	0.03048426	0.02655275	
583.8	0.0307297	0.02656863	
584	0.0300805	0.02658451	
584.2	0.02954042	0.02660037	
584.4	0.0296886	0.02661622	
584.6	0.02995264	0.02663206	
584.8	0.02990441	0.02664788	
585	0.02977241	0.0266637	
585.2	0.0295574	0.0266795	
585.4	0.0290184	0.02669529	
585.6	0.02886822	0.02671108	
585.8	0.02903495	0.02672685	
586	0.02873556	0.0267426	
586.2	0.02786089	0.02675835	
586.4	0.02723541	0.02677409	
586.6	0.02726897	0.02678981	
586.8	0.02680793	0.02680552	
587	0.02692247	0.02682122	
587.2	0.027089	0.02683691	
587.4	0.02641023	0.02685259	
587.6	0.02637458	0.02686826	
587.8	0.02684046	0.02688392	
588	0.02666952	0.02689956	
588.2	0.02689444	0.0269152	
588.4	0.02675207	0.02693082	
588.6	0.02645961	0.02694643	
588.8	0.02681223	0.02696203	
589	0.02718331	0.02697762	
589.2	0.0269743	0.02699319	
589.4	0.02725926	0.02700876	
589.6	0.02746853	0.02702431	
589.8	0.0269714	0.02703986	
590	0.0268524	0.02705539	
590.2	0.02680541	0.02707091	
590.4	0.02712978	0.02708642	
590.6	0.02803255	0.02710192	
590.8	0.02807418	0.02711741	
591	0.02829868	0.02713288	
591.2	0.02855472	0.02714835	
591.4	0.0286386	0.0271638	
591.6	0.02894808	0.02717925	
591.8	0.02943757	0.02719468	
592	0.02934031	0.0272101	
592.2	0.0294038	0.02722551	
592.4	0.02867897	0.02724091	
592.6	0.02881984	0.02725629	
592.8	0.0291952	0.02727167	
593	0.02942036	0.02728703	
593.2	0.02927373	0.02730239	
593.4	0.0294324	0.02731773	
593.6	0.02990393	0.02733306	
593.8	0.03027561	0.02734838	
594	0.03073876	0.02736369	
594.2	0.03119696	0.02737899	
594.4	0.03146146	0.02739428	
594.6	0.03095857	0.02740955	
594.8	0.02979678	0.02742482	
595	0.0293267	0.02744007	
595.2	0.02862238	0.02745532	
595.4	0.02830428	0.02747055	
595.6	0.02733169	0.02748577	
595.8	0.02712058	0.02750098	
596	0.02681709	0.02751618	
596.2	0.02656811	0.02753137	
596.4	0.02607606	0.02754655	
596.6	0.02640134	0.02756171	
596.8	0.02662221	0.02757687	
597	0.02683339	0.02759201	
597.2	0.02732463	0.02760715	
597.4	0.02796325	0.02762227	
597.6	0.02892084	0.02763738	
597.8	0.02895856	0.02765248	
598	0.02978829	0.02766757	
598.2	0.0301222	0.02768265	
598.4	0.02979204	0.02769772	
598.6	0.02945902	0.02771278	
598.8	0.02894265	0.02772782	
599	0.02887471	0.02774286	
599.2	0.02851987	0.02775788	
599.4	0.02842864	0.0277729	
599.6	0.02820283	0.0277879	
599.8	0.0277536	0.02780289	
600	0.02759275	0.02781787	
600.2	0.02806973	0.02783284	
600.4	0.02819773	0.0278478	
600.6	0.0281901	0.02786275	
600.8	0.02826286	0.02787769	
601	0.02872288	0.02789262	
601.2	0.02866411	0.02790753	
601.4	0.02882141	0.02792244	
601.6	0.02897651	0.02793733	
601.8	0.02905549	0.02795222	
602	0.02959632	0.02796709	
602.2	0.02937307	0.02798195	
602.4	0.02954096	0.02799681	
602.6	0.02963575	0.02801165	
602.8	0.0291155	0.02802648	
603	0.02933324	0.0280413	
603.2	0.02934168	0.02805611	
603.4	0.02891032	0.02807091	
603.6	0.02831628	0.02808569	
603.8	0.02804649	0.02810047	
604	0.02854717	0.02811524	
604.2	0.02911346	0.02812999	
604.4	0.02874939	0.02814474	
604.6	0.02895517	0.02815947	
604.8	0.02966085	0.0281742	
605	0.02974622	0.02818891	
605.2	0.0293519	0.02820361	
605.4	0.0296595	0.02821831	
605.6	0.02915566	0.02823299	
605.8	0.02941518	0.02824766	
606	0.02944675	0.02826232	
606.2	0.02888807	0.02827697	
606.4	0.02878815	0.02829161	
606.6	0.02821478	0.02830623	
606.8	0.02824857	0.02832085	
607	0.02814911	0.02833546	
607.2	0.02773447	0.02835006	
607.4	0.02770694	0.02836464	
607.6	0.02798975	0.02837922	
607.8	0.02895426	0.02839378	
608	0.02908706	0.02840834	
608.2	0.02907685	0.02842288	
608.4	0.02877178	0.02843742	
608.6	0.02891415	0.02845194	
608.8	0.02934495	0.02846645	
609	0.02918171	0.02848095	
609.2	0.0287779	0.02849545	
609.4	0.02858626	0.02850993	
609.6	0.02866455	0.0285244	
609.8	0.02941631	0.02853886	
610	0.02901896	0.02855331	
610.2	0.02839074	0.02856775	
610.4	0.02858756	0.02858218	
610.6	0.02854821	0.0285966	
610.8	0.02902564	0.028611	
611	0.02921237	0.0286254	
611.2	0.02985701	0.02863979	
611.4	0.03024881	0.02865417	
611.6	0.03006925	0.02866853	
611.8	0.02981488	0.02868289	
612	0.02957838	0.02869724	
612.2	0.02927776	0.02871157	
612.4	0.02876002	0.0287259	
612.6	0.02859846	0.02874021	
612.8	0.02869563	0.02875452	
613	0.02863139	0.02876881	
613.2	0.02804228	0.02878309	
613.4	0.0281736	0.02879737	
613.6	0.02846653	0.02881163	
613.8	0.02867219	0.02882588	
614	0.02879379	0.02884013	
614.2	0.0287441	0.02885436	
614.4	0.0290718	0.02886858	
614.6	0.02928012	0.02888279	
614.8	0.03004609	0.02889699	
615	0.03030165	0.02891119	
615.2	0.03072609	0.02892537	
615.4	0.03014315	0.02893954	
615.6	0.03036862	0.0289537	
615.8	0.03053501	0.02896785	
616	0.03078358	0.02898199	
616.2	0.03048782	0.02899612	
616.4	0.03003058	0.02901024	
616.6	0.02987157	0.02902435	
616.8	0.02977509	0.02903845	
617	0.0292059	0.02905254	
617.2	0.02855286	0.02906662	
617.4	0.02860572	0.02908069	
617.6	0.0284442	0.02909474	
617.8	0.02874359	0.02910879	
618	0.02870468	0.02912283	
618.2	0.02897987	0.02913686	
618.4	0.02966994	0.02915088	
618.6	0.03011811	0.02916489	
618.8	0.03079495	0.02917888	
619	0.03101284	0.02919287	
619.2	0.03110294	0.02920685	
619.4	0.03111477	0.02922082	
619.6	0.03158817	0.02923477	
619.8	0.0321016	0.02924872	
620	0.03193677	0.02926266	
620.2	0.03153244	0.02927659	
620.4	0.03138012	0.0292905	
620.6	0.03102991	0.02930441	
620.8	0.03091604	0.02931831	
621	0.03002345	0.02933219	
621.2	0.02971553	0.02934607	
621.4	0.02883154	0.02935994	
621.6	0.02846366	0.0293738	
621.8	0.02822646	0.02938764	
622	0.02808931	0.02940148	
622.2	0.02858181	0.02941531	
622.4	0.02859975	0.02942912	
622.6	0.02825137	0.02944293	
622.8	0.02849608	0.02945673	
623	0.02892015	0.02947052	
623.2	0.02911139	0.02948429	
623.4	0.02927123	0.02949806	
623.6	0.029403	0.02951182	
623.8	0.03023241	0.02952557	
624	0.03006763	0.0295393	
624.2	0.02942933	0.02955303	
624.4	0.02961434	0.02956675	
624.6	0.02947415	0.02958046	
624.8	0.02955309	0.02959415	
625	0.0287906	0.02960784	
625.2	0.02868613	0.02962152	
625.4	0.02821439	0.02963519	
625.6	0.02867831	0.02964885	
625.8	0.02865558	0.0296625	
626	0.02915962	0.02967613	
626.2	0.02944283	0.02968976	
626.4	0.02939899	0.02970338	
626.6	0.02948827	0.02971699	
626.8	0.02996431	0.02973059	
627	0.02999267	0.02974418	
627.2	0.03023034	0.02975776	
627.4	0.0305411	0.02977133	
627.6	0.03077637	0.02978489	
627.8	0.03114515	0.02979844	
628	0.03115511	0.02981198	
628.2	0.03053091	0.02982551	
628.4	0.03138189	0.02983903	
628.6	0.03080856	0.02985254	
628.8	0.03070973	0.02986604	
629	0.03063061	0.02987954	
629.2	0.03053036	0.02989302	
629.4	0.03068843	0.02990649	
629.6	0.03049673	0.02991995	
629.8	0.03034755	0.02993341	
630	0.03021153	0.02994685	
630.2	0.02962566	0.02996028	
630.4	0.02913522	0.02997371	
630.6	0.02913013	0.02998712	
630.8	0.0292888	0.03000052	
631	0.02956652	0.03001392	
631.2	0.03050819	0.0300273	
631.4	0.03010301	0.03004068	
631.6	0.03065879	0.03005404	
631.8	0.03112419	0.0300674	
632	0.03148605	0.03008075	
632.2	0.03200465	0.03009408	
632.4	0.03219251	0.03010741	
632.6	0.03151036	0.03012073	
632.8	0.03144564	0.03013403	
633	0.03094929	0.03014733	
633.2	0.03048545	0.03016062	
633.4	0.03029378	0.0301739	
633.6	0.02964997	0.03018717	
633.8	0.02943554	0.03020043	
634	0.02934258	0.03021368	
634.2	0.02927893	0.03022692	
634.4	0.02912799	0.03024015	
634.6	0.02889251	0.03025337	
634.8	0.02906919	0.03026659	
635	0.02925707	0.03027979	
635.2	0.02942934	0.03029298	
635.4	0.02953604	0.03030616	
635.6	0.03054652	0.03031934	
635.8	0.03045821	0.0303325	
636	0.03110774	0.03034566	
636.2	0.03163194	0.0303588	
636.4	0.03113832	0.03037194	
636.6	0.0308522	0.03038506	
636.8	0.03040249	0.03039818	
637	0.02997906	0.03041129	
637.2	0.02976031	0.03042439	
637.4	0.02988512	0.03043748	
637.6	0.03001862	0.03045055	
637.8	0.0300327	0.03046362	
638	0.03018283	0.03047668	
638.2	0.03033032	0.03048974	
638.4	0.02995536	0.03050278	
638.6	0.02971709	0.03051581	
638.8	0.03013804	0.03052883	
639	0.03032536	0.03054184	
639.2	0.03044363	0.03055485	
639.4	0.03069451	0.03056784	
639.6	0.03080997	0.03058083	
639.8	0.03077013	0.0305938	
640	0.03077979	0.03060677	
640.2	0.0308078	0.03061973	
640.4	0.03076706	0.03063267	
640.6	0.0308049	0.03064561	
640.8	0.03029894	0.03065854	
641	0.03006753	0.03067146	
641.2	0.03000015	0.03068437	
641.4	0.03027633	0.03069727	
641.6	0.03006787	0.03071016	
641.8	0.02983936	0.03072304	
642	0.02992183	0.03073592	
642.2	0.03004056	0.03074878	
642.4	0.02951607	0.03076164	
642.6	0.02949617	0.03077448	
642.8	0.02977476	0.03078732	
643	0.02955153	0.03080014	
643.2	0.0298439	0.03081296	
643.4	0.02998127	0.03082577	
643.6	0.02957288	0.03083857	
643.8	0.02929849	0.03085136	
644	0.029561	0.03086414	
644.2	0.02979642	0.03087691	
644.4	0.03006497	0.03088967	
644.6	0.02996764	0.03090242	
644.8	0.02948424	0.03091516	
645	0.02995261	0.0309279	
645.2	0.02981829	0.03094062	
645.4	0.03010362	0.03095334	
645.6	0.02975011	0.03096605	
645.8	0.02981949	0.03097874	
646	0.02991341	0.03099143	
646.2	0.03004949	0.03100411	
646.4	0.03049587	0.03101678	
646.6	0.03081536	0.03102944	
646.8	0.03058051	0.03104209	
647	0.03048084	0.03105474	
647.2	0.03056251	0.03106737	
647.4	0.03024674	0.03107999	
647.6	0.02980544	0.03109261	
647.8	0.03035531	0.03110521	
648	0.03072147	0.03111781	
648.2	0.03055447	0.0311304	
648.4	0.03081784	0.03114298	
648.6	0.03070566	0.03115555	
648.8	0.03050909	0.03116811	
649	0.03105416	0.03118066	
649.2	0.03069669	0.0311932	
649.4	0.03077381	0.03120574	
649.6	0.03036345	0.03121826	
649.8	0.03080805	0.03123078	
650	0.03082317	0.03124328	
650.2	0.0310589	0.03125578	
650.4	0.031083	0.03126827	
650.6	0.0306822	0.03128075	
650.8	0.02990202	0.03129322	
651	0.02978603	0.03130568	
651.2	0.02983448	0.03131813	
651.4	0.03047491	0.03133057	
651.6	0.03004447	0.03134301	
651.8	0.03028785	0.03135543	
652	0.03007814	0.03136785	
652.2	0.03013827	0.03138026	
652.4	0.03049753	0.03139266	
652.6	0.03048213	0.03140504	
652.8	0.03088073	0.03141742	
653	0.03136056	0.0314298	
653.2	0.0309705	0.03144216	
653.4	0.03134352	0.03145451	
653.6	0.03115065	0.03146686	
653.8	0.03120539	0.03147919	
654	0.03157848	0.03149152	
654.2	0.03146982	0.03150384	
654.4	0.03125026	0.03151615	
654.6	0.03105281	0.03152845	
654.8	0.03083678	0.03154074	
655	0.03134829	0.03155302	
655.2	0.03123869	0.0315653	
655.4	0.03118791	0.03157756	
655.6	0.03033512	0.03158982	
655.8	0.03059415	0.03160206	
656	0.03057058	0.0316143	
656.2	0.03066593	0.03162653	
656.4	0.03051672	0.03163875	
656.6	0.03034287	0.03165096	
656.8	0.03044723	0.03166317	
657	0.03015248	0.03167536	
657.2	0.02935695	0.03168754	
657.4	0.02951687	0.03169972	
657.6	0.02941509	0.03171189	
657.8	0.02953513	0.03172405	
658	0.02953846	0.0317362	
658.2	0.02980857	0.03174834	
658.4	0.03004563	0.03176047	
658.6	0.03068958	0.0317726	
658.8	0.03158724	0.03178471	
659	0.03167683	0.03179682	
659.2	0.03137884	0.03180891	
659.4	0.0318869	0.031821	
659.6	0.03230239	0.03183308	
659.8	0.03325556	0.03184516	
660	0.03345542	0.03185722	
660.2	0.0334562	0.03186927	
660.4	0.03315117	0.03188132	
660.6	0.03338927	0.03189335	
660.8	0.03339777	0.03190538	
661	0.03292104	0.0319174	
661.2	0.03230678	0.03192941	
661.4	0.0323182	0.03194141	
661.6	0.0318377	0.03195341	
661.8	0.0309683	0.03196539	
662	0.0306703	0.03197737	
662.2	0.03121297	0.03198933	
662.4	0.03079277	0.03200129	
662.6	0.03087169	0.03201324	
662.8	0.03037062	0.03202518	
663	0.03005906	0.03203712	
663.2	0.03007123	0.03204904	
663.4	0.0307986	0.03206096	
663.6	0.03123356	0.03207286	
663.8	0.03174316	0.03208476	
664	0.03152967	0.03209665	
664.2	0.03107621	0.03210853	
664.4	0.03071489	0.0321204	
664.6	0.03113739	0.03213227	
664.8	0.03057536	0.03214412	
665	0.02997038	0.03215597	
665.2	0.03001631	0.03216781	
665.4	0.0300773	0.03217964	
665.6	0.02990885	0.03219146	
665.8	0.02994943	0.03220327	
666	0.03060804	0.03221508	
666.2	0.03076527	0.03222687	
666.4	0.030664	0.03223866	
666.6	0.03104751	0.03225044	
666.8	0.03095393	0.03226221	
667	0.03170704	0.03227397	
667.2	0.03185418	0.03228572	
667.4	0.03215903	0.03229747	
667.6	0.03228018	0.0323092	
667.8	0.03194921	0.03232093	
668	0.03132028	0.03233265	
668.2	0.03112187	0.03234436	
668.4	0.03105905	0.03235606	
668.6	0.03075733	0.03236776	
668.8	0.03016786	0.03237944	
669	0.03032386	0.03239112	
669.2	0.03035715	0.03240279	
669.4	0.03026838	0.03241445	
669.6	0.03005271	0.0324261	
669.8	0.02993715	0.03243774	
670	0.03058659	0.03244938	
670.2	0.03048803	0.032461	
670.4	0.03065967	0.03247262	
670.6	0.03096041	0.03248423	
670.8	0.03143313	0.03249583	
671	0.032125	0.03250743	
671.2	0.03251292	0.03251901	
671.4	0.03313203	0.03253059	
671.6	0.0336071	0.03254215	
671.8	0.03365545	0.03255371	
672	0.0335648	0.03256526	
672.2	0.03477959	0.03257681	
672.4	0.03465774	0.03258834	
672.6	0.03440196	0.03259987	
672.8	0.03409595	0.03261139	
673	0.03382284	0.03262289	
673.2	0.03295599	0.0326344	
673.4	0.03248439	0.03264589	
673.6	0.03227425	0.03265737	
673.8	0.03152167	0.03266885	
674	0.03156646	0.03268032	
674.2	0.03145233	0.03269178	
674.4	0.03119937	0.03270323	
674.6	0.03109078	0.03271467	
674.8	0.03154852	0.03272611	
675	0.03129012	0.03273753	
675.2	0.03155999	0.03274895	
675.4	0.03163137	0.03276036	
675.6	0.03159486	0.03277176	
675.8	0.03176333	0.03278316	
676	0.03170158	0.03279454	
676.2	0.03279074	0.03280592	
676.4	0.03232132	0.03281729	
676.6	0.03220215	0.03282865	
676.8	0.03246552	0.03284	
677	0.0322353	0.03285135	
677.2	0.03210053	0.03286268	
677.4	0.03251591	0.03287401	
677.6	0.03287485	0.03288533	
677.8	0.03243274	0.03289664	
678	0.03295455	0.03290795	
678.2	0.03352681	0.03291924	
678.4	0.03274526	0.03293053	
678.6	0.03279634	0.03294181	
678.8	0.03290106	0.03295308	
679	0.03217365	0.03296434	
679.2	0.03207319	0.0329756	
679.4	0.03197709	0.03298684	
679.6	0.03210236	0.03299808	
679.8	0.03207717	0.03300931	
680	0.03222482	0.03302053	
680.2	0.03216859	0.03303175	
680.4	0.03208896	0.03304295	
680.6	0.03226099	0.03305415	
680.8	0.03243926	0.03306534	
681	0.03236889	0.03307652	
681.2	0.03256762	0.0330877	
681.4	0.03270087	0.03309886	
681.6	0.03263854	0.03311002	
681.8	0.03262833	0.03312117	
682	0.03315672	0.03313231	
682.2	0.03322114	0.03314344	
682.4	0.03278452	0.03315457	
682.6	0.03268612	0.03316568	
682.8	0.03261573	0.03317679	
683	0.03147471	0.0331879	
683.2	0.031446	0.03319899	
683.4	0.03144562	0.03321007	
683.6	0.03108146	0.03322115	
683.8	0.03043015	0.03323222	
684	0.02995578	0.03324328	
684.2	0.0295373	0.03325433	
684.4	0.02967927	0.03326538	
684.6	0.02975554	0.03327642	
684.8	0.0295289	0.03328745	
685	0.03016193	0.03329847	
685.2	0.03034441	0.03330948	
685.4	0.03057926	0.03332049	
685.6	0.03117984	0.03333148	
685.8	0.03162839	0.03334247	
686	0.03150072	0.03335345	
686.2	0.03195986	0.03336443	
686.4	0.03240901	0.03337539	
686.6	0.03245176	0.03338635	
686.8	0.03275695	0.0333973	
687	0.03186005	0.03340824	
687.2	0.03217153	0.03341918	
687.4	0.03213779	0.0334301	
687.6	0.03208565	0.03344102	
687.8	0.03157183	0.03345193	
688	0.03105286	0.03346284	
688.2	0.03125532	0.03347373	
688.4	0.03180999	0.03348462	
688.6	0.03214018	0.0334955	
688.8	0.03185051	0.03350637	
689	0.03261685	0.03351723	
689.2	0.03267221	0.03352809	
689.4	0.03255148	0.03353893	
689.6	0.03239408	0.03354977	
689.8	0.03224849	0.0335606	
690	0.03229052	0.03357143	
690.2	0.03319194	0.03358224	
690.4	0.03345279	0.03359305	
690.6	0.03366004	0.03360385	
690.8	0.03363982	0.03361465	
691	0.0335176	0.03362543	
691.2	0.03369479	0.03363621	
691.4	0.03350513	0.03364698	
691.6	0.03358218	0.03365774	
691.8	0.03311328	0.03366849	
692	0.03321303	0.03367924	
692.2	0.03400474	0.03368998	
692.4	0.03392313	0.03370071	
692.6	0.03356996	0.03371143	
692.8	0.03341964	0.03372215	
693	0.03397226	0.03373286	
693.2	0.03405536	0.03374355	
693.4	0.03418236	0.03375425	
693.6	0.03364483	0.03376493	
693.8	0.03429643	0.03377561	
694	0.03473717	0.03378628	
694.2	0.0355272	0.03379694	
694.4	0.03527416	0.03380759	
694.6	0.03509005	0.03381824	
694.8	0.03511511	0.03382887	
695	0.03487495	0.03383951	
695.2	0.03447386	0.03385013	
695.4	0.03415765	0.03386074	
695.6	0.03458962	0.03387135	
695.8	0.03426851	0.03388195	
696	0.03406047	0.03389254	
696.2	0.03418815	0.03390313	
696.4	0.03410888	0.0339137	
696.6	0.03383925	0.03392427	
696.8	0.03370896	0.03393483	
697	0.03375102	0.03394539	
697.2	0.03327695	0.03395593	
697.4	0.03300063	0.03396647	
697.6	0.03264035	0.033977	
697.8	0.03334958	0.03398753	
698	0.03280388	0.03399804	
698.2	0.03244334	0.03400855	
698.4	0.03209308	0.03401905	
698.6	0.03196005	0.03402954	
698.8	0.03232819	0.03404003	
699	0.03226095	0.03405051	
699.2	0.0321629	0.03406098	
699.4	0.03256646	0.03407144	
699.6	0.0330116	0.0340819	
699.8	0.03319227	0.03409234	
700	0.03352312	0.03410278	
700.2	0.03415762	0.03411322	
700.4	0.03456314	0.03412364	
700.6	0.03449955	0.03413406	
700.8	0.0348504	0.03414447	
701	0.03477222	0.03415487	
701.2	0.03406246	0.03416527	
701.4	0.03350875	0.03417565	
701.6	0.03334461	0.03418603	
701.8	0.03305468	0.03419641	
702	0.03229045	0.03420677	
702.2	0.032172	0.03421713	
702.4	0.03225103	0.03422748	
702.6	0.03174572	0.03423782	
702.8	0.031478	0.03424816	
703	0.0313465	0.03425848	
703.2	0.0311308	0.03426881	
703.4	0.0311059	0.03427912	
703.6	0.03070231	0.03428942	
703.8	0.03063532	0.03429972	
704	0.03039584	0.03431001	
704.2	0.0308713	0.03432029	
704.4	0.03197093	0.03433057	
704.6	0.03217942	0.03434084	
704.8	0.03273385	0.0343511	
705	0.03254517	0.03436135	
705.2	0.0324999	0.0343716	
705.4	0.03268138	0.03438184	
705.6	0.0333941	0.03439207	
705.8	0.03374445	0.03440229	
706	0.03397905	0.03441251	
706.2	0.03379661	0.03442272	
706.4	0.03333992	0.03443292	
706.6	0.0333946	0.03444311	
706.8	0.03327323	0.0344533	
707	0.03334855	0.03446348	
707.2	0.03303951	0.03447365	
707.4	0.03302528	0.03448382	
707.6	0.03264461	0.03449397	
707.8	0.03283694	0.03450412	
708	0.03272235	0.03451427	
708.2	0.03295151	0.0345244	
708.4	0.03318301	0.03453453	
708.6	0.03304148	0.03454465	
708.8	0.0331019	0.03455476	
709	0.0328171	0.03456487	
709.2	0.03326616	0.03457497	
709.4	0.03294763	0.03458506	
709.6	0.03322265	0.03459515	
709.8	0.0335337	0.03460522	
710	0.03317249	0.03461529	
710.2	0.03221503	0.03462536	
710.4	0.03220672	0.03463541	
710.6	0.0324093	0.03464546	
710.8	0.03263355	0.0346555	
711	0.03243689	0.03466553	
711.2	0.03227132	0.03467556	
711.4	0.03260571	0.03468558	
711.6	0.03297031	0.03469559	
711.8	0.03299324	0.03470559	
712	0.03235543	0.03471559	
712.2	0.03237334	0.03472558	
712.4	0.03221266	0.03473556	
712.6	0.03220935	0.03474554	
712.8	0.03200761	0.03475551	
713	0.03260121	0.03476547	
713.2	0.03291619	0.03477542	
713.4	0.03263401	0.03478537	
713.6	0.03332343	0.03479531	
713.8	0.03391292	0.03480524	
714	0.03376272	0.03481517	
714.2	0.03373651	0.03482509	
714.4	0.03377102	0.034835	
714.6	0.03344737	0.0348449	
714.8	0.03362925	0.0348548	
715	0.03327733	0.03486469	
715.2	0.03317467	0.03487457	
715.4	0.03365626	0.03488445	
715.6	0.03363777	0.03489431	
715.8	0.03353062	0.03490418	
716	0.03356966	0.03491403	
716.2	0.03397689	0.03492388	
716.4	0.0339268	0.03493372	
716.6	0.0337056	0.03494355	
716.8	0.0340044	0.03495337	
717	0.03416874	0.03496319	
717.2	0.03412244	0.034973	
717.4	0.03433514	0.03498281	
717.6	0.03473699	0.03499261	
717.8	0.03441146	0.0350024	
718	0.03416942	0.03501218	
718.2	0.03381509	0.03502196	
718.4	0.03312037	0.03503172	
718.6	0.03270156	0.03504149	
718.8	0.03223146	0.03505124	
719	0.03173773	0.03506099	
719.2	0.03169356	0.03507073	
719.4	0.03198346	0.03508046	
719.6	0.03231919	0.03509019	
719.8	0.03269727	0.03509991	
720	0.03275033	0.03510962	
720.2	0.03302384	0.03511933	
720.4	0.0336234	0.03512903	
720.6	0.03360278	0.03513872	
720.8	0.03436591	0.0351484	
721	0.03467637	0.03515808	
721.2	0.03495497	0.03516775	
721.4	0.03521607	0.03517741	
721.6	0.03496552	0.03518707	
721.8	0.03484602	0.03519672	
722	0.03561018	0.03520636	
722.2	0.03559254	0.035216	
722.4	0.03505229	0.03522563	
722.6	0.03448926	0.03523525	
722.8	0.03423212	0.03524487	
723	0.03369943	0.03525447	
723.2	0.03344867	0.03526407	
723.4	0.03309746	0.03527367	
723.6	0.03325316	0.03528326	
723.8	0.03284796	0.03529284	
724	0.03293081	0.03530241	
724.2	0.03267088	0.03531198	
724.4	0.03299025	0.03532154	
724.6	0.03230422	0.03533109	
724.8	0.03229416	0.03534063	
725	0.03186046	0.03535017	
725.2	0.03143163	0.0353597	
725.4	0.03112106	0.03536923	
725.6	0.03138368	0.03537875	
725.8	0.03165284	0.03538826	
726	0.03161073	0.03539776	
726.2	0.03150288	0.03540726	
726.4	0.03144799	0.03541675	
726.6	0.03119207	0.03542624	
726.8	0.03117326	0.03543571	
727	0.03130132	0.03544518	
727.2	0.03164893	0.03545465	
727.4	0.03221437	0.0354641	
727.6	0.03291233	0.03547355	
727.8	0.03282891	0.03548299	
728	0.03289747	0.03549243	
728.2	0.03312202	0.03550186	
728.4	0.03376102	0.03551128	
728.6	0.03378441	0.0355207	
728.8	0.03394185	0.03553011	
729	0.03367669	0.03553951	
729.2	0.03367691	0.0355489	
729.4	0.0337887	0.03555829	
729.6	0.03441509	0.03556767	
729.8	0.03439454	0.03557705	
730	0.03452924	0.03558642	
730.2	0.03459694	0.03559578	
730.4	0.03448961	0.03560513	
730.6	0.0344119	0.03561448	
730.8	0.03433318	0.03562382	
731	0.03493223	0.03563316	
731.2	0.03422794	0.03564248	
731.4	0.03429389	0.03565181	
731.6	0.03428155	0.03566112	
731.8	0.03420015	0.03567043	
732	0.03432147	0.03567973	
732.2	0.03418609	0.03568902	
732.4	0.0340611	0.03569831	
732.6	0.03386152	0.03570759	
732.8	0.03369598	0.03571686	
733	0.03380802	0.03572613	
733.2	0.03407611	0.03573539	
733.4	0.03455277	0.03574464	
733.6	0.03520986	0.03575389	
733.8	0.03564009	0.03576313	
734	0.03541827	0.03577237	
734.2	0.03543444	0.03578159	
734.4	0.03539963	0.03579081	
734.6	0.03525085	0.03580003	
734.8	0.03522288	0.03580923	
735	0.03521848	0.03581844	
735.2	0.03531715	0.03582763	
735.4	0.03575051	0.03583682	
735.6	0.03584635	0.035846	
735.8	0.03585131	0.03585517	
736	0.03592811	0.03586434	
736.2	0.03545224	0.0358735	
736.4	0.03555103	0.03588265	
736.6	0.03561502	0.0358918	
736.8	0.03612199	0.03590094	
737	0.03643247	0.03591008	
737.2	0.03635161	0.0359192	
737.4	0.03647496	0.03592832	
737.6	0.03620768	0.03593744	
737.8	0.0360602	0.03594655	
738	0.03531318	0.03595565	
738.2	0.03470738	0.03596474	
738.4	0.0340979	0.03597383	
738.6	0.03367737	0.03598291	
738.8	0.03402411	0.03599199	
739	0.03337519	0.03600106	
739.2	0.03391363	0.03601012	
739.4	0.03376013	0.03601917	
739.6	0.0340662	0.03602822	
739.8	0.03398141	0.03603727	
740	0.03376058	0.0360463	
740.2	0.03369532	0.03605533	
740.4	0.03384289	0.03606435	
740.6	0.03364681	0.03607337	
740.8	0.0337301	0.03608238	
741	0.03337395	0.03609138	
741.2	0.03315792	0.03610038	
741.4	0.03315337	0.03610937	
741.6	0.03231266	0.03611835	
741.8	0.03219364	0.03612733	
742	0.03199649	0.0361363	
742.2	0.03211763	0.03614527	
742.4	0.03206431	0.03615422	
742.6	0.03215262	0.03616317	
742.8	0.03232918	0.03617212	
743	0.03219905	0.03618106	
743.2	0.0324178	0.03618999	
743.4	0.03262649	0.03619892	
743.6	0.03321885	0.03620783	
743.8	0.03303348	0.03621675	
744	0.03347992	0.03622565	
744.2	0.03404687	0.03623455	
744.4	0.03442336	0.03624345	
744.6	0.03445746	0.03625233	
744.8	0.03482183	0.03626121	
745	0.03445125	0.03627009	
745.2	0.03439371	0.03627896	
745.4	0.03433418	0.03628782	
745.6	0.03436283	0.03629667	
745.8	0.03553639	0.03630552	
746	0.03588808	0.03631436	
746.2	0.03598575	0.0363232	
746.4	0.03595411	0.03633203	
746.6	0.03567076	0.03634085	
746.8	0.03547596	0.03634967	
747	0.03543259	0.03635848	
747.2	0.0351162	0.03636728	
747.4	0.03521226	0.03637608	
747.6	0.03568559	0.03638487	
747.8	0.03493905	0.03639366	
748	0.03513529	0.03640243	
748.2	0.03497184	0.03641121	
748.4	0.03496051	0.03641997	
748.6	0.03458544	0.03642873	
748.8	0.03469832	0.03643749	
749	0.03438664	0.03644623	
749.2	0.03455666	0.03645497	
749.4	0.03489745	0.03646371	
749.6	0.03544602	0.03647243	
749.8	0.03628327	0.03648116	
750	0.03646661	0.03648987	
750.2	0.03686816	0.03649858	
750.4	0.03684955	0.03650728	
750.6	0.03657084	0.03651598	
750.8	0.03671325	0.03652467	
751	0.03596536	0.03653335	
751.2	0.03528302	0.03654203	
751.4	0.03504887	0.0365507	
751.6	0.03478112	0.03655937	
751.8	0.0344521	0.03656803	
752	0.03446424	0.03657668	
752.2	0.03455122	0.03658533	
752.4	0.03466623	0.03659397	
752.6	0.03459951	0.0366026	
752.8	0.03490467	0.03661123	
753	0.03486876	0.03661985	
753.2	0.03434813	0.03662846	
753.4	0.03475975	0.03663707	
753.6	0.03411797	0.03664568	
753.8	0.03468761	0.03665427	
754	0.03431822	0.03666286	
754.2	0.03382068	0.03667145	
754.4	0.03345849	0.03668003	
754.6	0.03312632	0.0366886	
754.8	0.03288206	0.03669716	
755	0.03209552	0.03670572	
755.2	0.03259402	0.03671428	
755.4	0.03308406	0.03672282	
755.6	0.03295989	0.03673136	
755.8	0.03360133	0.0367399	
756	0.03390299	0.03674843	
756.2	0.03477688	0.03675695	
756.4	0.03492869	0.03676546	
756.6	0.03483057	0.03677397	
756.8	0.03534992	0.03678248	
757	0.03523811	0.03679098	
757.2	0.03508784	0.03679947	
757.4	0.03561814	0.03680795	
757.6	0.03496007	0.03681643	
757.8	0.0353812	0.03682491	
758	0.03518506	0.03683337	
758.2	0.03537426	0.03684183	
758.4	0.03536473	0.03685029	
758.6	0.03513496	0.03685874	
758.8	0.03561202	0.03686718	
759	0.03579646	0.03687562	
759.2	0.03609973	0.03688405	
759.4	0.03547354	0.03689247	
759.6	0.03552066	0.03690089	
759.8	0.03579836	0.0369093	
760	0.03560058	0.03691771	
760.2	0.03550834	0.03692611	
760.4	0.03477887	0.0369345	
760.6	0.03427286	0.03694289	
760.8	0.0341819	0.03695127	
761	0.03415357	0.03695965	
761.2	0.03395215	0.03696802	
761.4	0.03396817	0.03697638	
761.6	0.03345608	0.03698474	
761.8	0.0335354	0.03699309	
762	0.0337412	0.03700144	
762.2	0.03377076	0.03700978	
762.4	0.03410639	0.03701811	
762.6	0.03450174	0.03702644	
762.8	0.03514926	0.03703476	
763	0.03558094	0.03704308	
763.2	0.03523827	0.03705139	
763.4	0.03549867	0.03705969	
763.6	0.03648096	0.03706799	
763.8	0.03644895	0.03707628	
764	0.03645968	0.03708456	
764.2	0.03679772	0.03709284	
764.4	0.03665027	0.03710112	
764.6	0.03645961	0.03710939	
764.8	0.03669512	0.03711765	
765	0.03646657	0.0371259	
765.2	0.03625944	0.03713415	
765.4	0.03630459	0.0371424	
765.6	0.03577539	0.03715063	
765.8	0.03576772	0.03715887	
766	0.03565745	0.03716709	
766.2	0.03589052	0.03717531	
766.4	0.0364168	0.03718353	
766.6	0.03658519	0.03719174	
766.8	0.03663097	0.03719994	
767	0.0366164	0.03720813	
767.2	0.0369446	0.03721632	
767.4	0.03764172	0.03722451	
767.6	0.03805744	0.03723269	
767.8	0.03847071	0.03724086	
768	0.0393358	0.03724903	
768.2	0.03948369	0.03725719	
768.4	0.0390262	0.03726534	
768.6	0.03822419	0.03727349	
768.8	0.03809903	0.03728164	
769	0.03739326	0.03728977	
769.2	0.03716729	0.0372979	
769.4	0.03593853	0.03730603	
769.6	0.03509865	0.03731415	
769.8	0.03484435	0.03732226	
770	0.03431492	0.03733037	
770.2	0.03436906	0.03733847	
770.4	0.03396916	0.03734657	
770.6	0.03355993	0.03735466	
770.8	0.03296515	0.03736274	
771	0.03272433	0.03737082	
771.2	0.03290914	0.0373789	
771.4	0.0326002	0.03738696	
771.6	0.03372931	0.03739503	
771.8	0.03435984	0.03740308	
772	0.03500571	0.03741113	
772.2	0.03498828	0.03741917	
772.4	0.03488713	0.03742721	
772.6	0.0351743	0.03743524	
772.8	0.0357347	0.03744327	
773	0.0360685	0.03745129	
773.2	0.03634251	0.03745931	
773.4	0.036684	0.03746732	
773.6	0.03683979	0.03747532	
773.8	0.0366449	0.03748332	
774	0.03666674	0.03749131	
774.2	0.03622655	0.03749929	
774.4	0.03564181	0.03750727	
774.6	0.0354568	0.03751525	
774.8	0.03499829	0.03752322	
775	0.03517044	0.03753118	
775.2	0.03498362	0.03753914	
775.4	0.03494366	0.03754709	
775.6	0.03565235	0.03755503	
775.8	0.03571538	0.03756297	
776	0.03578611	0.03757091	
776.2	0.0360839	0.03757884	
776.4	0.03584334	0.03758676	
776.6	0.03595818	0.03759468	
776.8	0.03619507	0.03760259	
777	0.03659736	0.03761049	
777.2	0.0367043	0.03761839	
777.4	0.03714302	0.03762629	
777.6	0.03657904	0.03763418	
777.8	0.03623328	0.03764206	
778	0.03588797	0.03764994	
778.2	0.0352214	0.03765781	
778.4	0.03553877	0.03766567	
778.6	0.03585604	0.03767353	
778.8	0.03563942	0.03768139	
779	0.03553965	0.03768924	
779.2	0.03509056	0.03769708	
779.4	0.03467305	0.03770492	
779.6	0.03477579	0.03771275	
779.8	0.03499549	0.03772058	
780	0.03404141	0.0377284	
780.2	0.03389818	0.03773621	
780.4	0.0338967	0.03774402	
780.6	0.03458859	0.03775182	
780.8	0.03544146	0.03775962	
781	0.03586864	0.03776741	
781.2	0.03641646	0.0377752	
781.4	0.03662757	0.03778298	
781.6	0.03598674	0.03779076	
781.8	0.03566691	0.03779853	
782	0.03577437	0.03780629	
782.2	0.03600983	0.03781405	
782.4	0.03613721	0.0378218	
782.6	0.0364167	0.03782955	
782.8	0.03572926	0.03783729	
783	0.0356646	0.03784503	
783.2	0.03538963	0.03785276	
783.4	0.0354603	0.03786048	
783.6	0.03549152	0.0378682	
783.8	0.03522503	0.03787592	
784	0.03448396	0.03788362	
784.2	0.03493817	0.03789133	
784.4	0.03542868	0.03789902	
784.6	0.03584805	0.03790672	
784.8	0.03584423	0.0379144	
785	0.0356944	0.03792208	
785.2	0.03569598	0.03792976	
785.4	0.0353354	0.03793743	
785.6	0.03536888	0.03794509	
785.8	0.03569649	0.03795275	
786	0.03592138	0.0379604	
786.2	0.03583697	0.03796805	
786.4	0.03589919	0.03797569	
786.6	0.03608199	0.03798333	
786.8	0.03630473	0.03799096	
787	0.03712462	0.03799858	
787.2	0.03693822	0.0380062	
787.4	0.03690011	0.03801382	
787.6	0.03650261	0.03802143	
787.8	0.03667577	0.03802903	
788	0.03692182	0.03803663	
788.2	0.0371539	0.03804422	
788.4	0.03684116	0.03805181	
788.6	0.03713709	0.03805939	
788.8	0.0369472	0.03806696	
789	0.037834	0.03807453	
789.2	0.03794084	0.0380821	
789.4	0.03836358	0.03808966	
789.6	0.0384846	0.03809721	
789.8	0.03875186	0.03810476	
790	0.03848512	0.0381123	
790.2	0.03828856	0.03811984	
790.4	0.03821073	0.03812737	
790.6	0.03858993	0.0381349	
790.8	0.03901042	0.03814242	
791	0.03920113	0.03814994	
791.2	0.03823955	0.03815745	
791.4	0.03773553	0.03816495	
791.6	0.03718046	0.03817245	
791.8	0.03712978	0.03817995	
792	0.03685162	0.03818743	
792.2	0.03617081	0.03819492	
792.4	0.03551484	0.0382024	
792.6	0.03518902	0.03820987	
792.8	0.03509578	0.03821734	
793	0.03590641	0.0382248	
793.2	0.03525286	0.03823225	
793.4	0.03543098	0.0382397	
793.6	0.03493866	0.03824715	
793.8	0.03466882	0.03825459	
794	0.03426672	0.03826202	
794.2	0.03461043	0.03826945	
794.4	0.03461166	0.03827688	
794.6	0.03523584	0.0382843	
794.8	0.03542969	0.03829171	
795	0.03503612	0.03829912	
795.2	0.03415342	0.03830652	
795.4	0.03439495	0.03831392	
795.6	0.03443681	0.03832131	
795.8	0.03471783	0.0383287	
796	0.03509839	0.03833608	
796.2	0.03537052	0.03834345	
796.4	0.03511304	0.03835083	
796.6	0.03575864	0.03835819	
796.8	0.03643828	0.03836555	
797	0.03707253	0.03837291	
797.2	0.03697939	0.03838026	
797.4	0.03713932	0.0383876	
797.6	0.0371562	0.03839494	
797.8	0.03717205	0.03840227	
798	0.03732029	0.0384096	
798.2	0.03779417	0.03841692	
798.4	0.03752951	0.03842424	
798.6	0.03785359	0.03843155	
798.8	0.03697441	0.03843886	
799	0.03684453	0.03844616	
799.2	0.03695554	0.03845346	
799.4	0.03752812	0.03846075	
799.6	0.03734589	0.03846804	
799.8	0.03713342	0.03847532	
800	0.0372642	0.03848259	
800.2	0.03717142	0.03848986	
800.4	0.03656684	0.03849713	
800.6	0.03699781	0.03850439	
800.8	0.0368636	0.03851164	
801	0.0374304	0.03851889	
801.2	0.03765868	0.03852613	
801.4	0.03798039	0.03853337	
801.6	0.03782381	0.03854061	
801.8	0.03766301	0.03854784	
802	0.03778046	0.03855506	
802.2	0.03764149	0.03856228	
802.4	0.03727274	0.03856949	
802.6	0.03714139	0.0385767	
802.8	0.03705087	0.0385839	
803	0.03799553	0.0385911	
803.2	0.03772867	0.03859829	
803.4	0.03761778	0.03860547	
803.6	0.03772437	0.03861266	
803.8	0.03770896	0.03861983	
804	0.03761322	0.038627	
804.2	0.0377747	0.03863417	
804.4	0.03711944	0.03864133	
804.6	0.03754916	0.03864849	
804.8	0.03768321	0.03865564	
805	0.03791912	0.03866278	
805.2	0.03801328	0.03866992	
805.4	0.03764972	0.03867706	
805.6	0.03720609	0.03868419	
805.8	0.03691802	0.03869131	
806	0.03648847	0.03869843	
806.2	0.03606945	0.03870555	
806.4	0.03620735	0.03871265	
806.6	0.03635647	0.03871976	
806.8	0.03669737	0.03872686	
807	0.03760879	0.03873395	
807.2	0.0374149	0.03874104	
807.4	0.03765816	0.03874812	
807.6	0.0378888	0.0387552	
807.8	0.03800378	0.03876228	
808	0.03800092	0.03876934	
808.2	0.03786037	0.03877641	
808.4	0.03723256	0.03878347	
808.6	0.03707191	0.03879052	
808.8	0.03718913	0.03879757	
809	0.03713225	0.03880461	
809.2	0.03698544	0.03881165	
809.4	0.03641317	0.03881868	
809.6	0.03574235	0.03882571	
809.8	0.03531506	0.03883273	
810	0.03548893	0.03883975	
810.2	0.03594201	0.03884676	
810.4	0.03608233	0.03885377	
810.6	0.03642383	0.03886077	
810.8	0.0368274	0.03886777	
811	0.03719454	0.03887476	
811.2	0.03677026	0.03888175	
811.4	0.03736013	0.03888873	
811.6	0.03730006	0.0388957	
811.8	0.03756919	0.03890268	
812	0.03750256	0.03890964	
812.2	0.03764996	0.0389166	
812.4	0.03717902	0.03892356	
812.6	0.03697748	0.03893051	
812.8	0.03700149	0.03893746	
813	0.03595001	0.0389444	
813.2	0.03509342	0.03895134	
813.4	0.03453726	0.03895827	
813.6	0.03398836	0.0389652	
813.8	0.03418801	0.03897212	
814	0.03468258	0.03897904	
814.2	0.03504516	0.03898595	
814.4	0.03510824	0.03899285	
814.6	0.03553054	0.03899976	
814.8	0.03590434	0.03900665	
815	0.03598989	0.03901355	
815.2	0.03666287	0.03902043	
815.4	0.03744618	0.03902731	
815.6	0.03764952	0.03903419	
815.8	0.03808398	0.03904106	
816	0.03789685	0.03904793	
816.2	0.03838058	0.03905479	
816.4	0.03779375	0.03906165	
816.6	0.03783409	0.0390685	
816.8	0.03754859	0.03907535	
817	0.03679823	0.03908219	
817.2	0.03665273	0.03908903	
817.4	0.03685739	0.03909586	
817.6	0.03634279	0.03910269	
817.8	0.0363945	0.03910951	
818	0.0367742	0.03911633	
818.2	0.03683502	0.03912314	
818.4	0.03629544	0.03912995	
818.6	0.03654395	0.03913675	
818.8	0.03617732	0.03914355	
819	0.03607036	0.03915034	
819.2	0.03618601	0.03915713	
819.4	0.0367557	0.03916391	
819.6	0.03700339	0.03917069	
819.8	0.03690567	0.03917746	
820	0.03756421	0.03918423	
820.2	0.03830092	0.039191	
820.4	0.03779992	0.03919776	
820.6	0.03801517	0.03920451	
820.8	0.03737255	0.03921126	
821	0.0372192	0.039218	
821.2	0.03684264	0.03922474	
821.4	0.03671548	0.03923148	
821.6	0.0361261	0.03923821	
821.8	0.03640384	0.03924493	
822	0.03665047	0.03925165	
822.2	0.03642818	0.03925837	
822.4	0.03581551	0.03926508	
822.6	0.03592964	0.03927178	
822.8	0.0361664	0.03927848	
823	0.0368038	0.03928518	
823.2	0.03662746	0.03929187	
823.4	0.03706748	0.03929855	
823.6	0.03693839	0.03930523	
823.8	0.03766065	0.03931191	
824	0.0381295	0.03931858	
824.2	0.03741476	0.03932525	
824.4	0.03683447	0.03933191	
824.6	0.03717071	0.03933857	
824.8	0.03716555	0.03934522	
825	0.03793339	0.03935187	
825.2	0.03739052	0.03935851	
825.4	0.03785995	0.03936515	
825.6	0.03809183	0.03937178	
825.8	0.03804817	0.03937841	
826	0.0383085	0.03938503	
826.2	0.03848316	0.03939165	
826.4	0.03851696	0.03939826	
826.6	0.03910634	0.03940487	
826.8	0.03966986	0.03941148	
827	0.03974023	0.03941808	
827.2	0.03901467	0.03942467	
827.4	0.03924485	0.03943126	
827.6	0.03902433	0.03943785	
827.8	0.0394421	0.03944443	
828	0.039119	0.039451	
828.2	0.0389008	0.03945758	
828.4	0.03916548	0.03946414	
828.6	0.03934268	0.0394707	
828.8	0.03911062	0.03947726	
829	0.03952838	0.03948381	
829.2	0.03951279	0.03949036	
829.4	0.03918452	0.0394969	
829.6	0.03863064	0.03950344	
829.8	0.03804306	0.03950997	
830	0.03789258	0.0395165	
830.2	0.03742215	0.03952302	
830.4	0.0374102	0.03952954	
830.6	0.03662276	0.03953606	
830.8	0.03670817	0.03954257	
831	0.03700096	0.03954907	
831.2	0.03604933	0.03955557	
831.4	0.03641667	0.03956207	
831.6	0.03610171	0.03956856	
831.8	0.03614774	0.03957505	
832	0.03604961	0.03958153	
832.2	0.03602645	0.039588	
832.4	0.03599598	0.03959448	
832.6	0.0358039	0.03960094	
832.8	0.03608443	0.03960741	
833	0.03631082	0.03961386	
833.2	0.0365059	0.03962032	
833.4	0.0359185	0.03962677	
833.6	0.03595074	0.03963321	
833.8	0.03611849	0.03963965	
834	0.03612127	0.03964608	
834.2	0.03605668	0.03965251	
834.4	0.03669605	0.03965894	
834.6	0.03622594	0.03966536	
834.8	0.03713627	0.03967178	
835	0.03705524	0.03967819	
835.2	0.03678657	0.0396846	
835.4	0.03796006	0.039691	
835.6	0.0380857	0.0396974	
835.8	0.03776629	0.03970379	
836	0.03794857	0.03971018	
836.2	0.03770086	0.03971656	
836.4	0.03725697	0.03972294	
836.6	0.03730912	0.03972932	
836.8	0.03738386	0.03973569	
837	0.03754273	0.03974205	
837.2	0.03820046	0.03974841	
837.4	0.03830549	0.03975477	
837.6	0.03819883	0.03976112	
837.8	0.03864813	0.03976747	
838	0.03899398	0.03977381	
838.2	0.03900234	0.03978015	
838.4	0.0394374	0.03978648	
838.6	0.03884914	0.03979281	
838.8	0.03889304	0.03979913	
839	0.03863833	0.03980545	
839.2	0.03872252	0.03981177	
839.4	0.03879837	0.03981808	
839.6	0.03782692	0.03982438	
839.8	0.03711373	0.03983069	
840	0.03710167	0.03983698	
840.2	0.03658777	0.03984328	
840.4	0.03660323	0.03984956	
840.6	0.03654752	0.03985585	
840.8	0.03672737	0.03986212	
841	0.03715211	0.0398684	
841.2	0.03716792	0.03987467	
841.4	0.03707414	0.03988093	
841.6	0.03775913	0.03988719	
841.8	0.03831388	0.03989345	
842	0.03896361	0.0398997	
842.2	0.03946402	0.03990595	
842.4	0.04047385	0.03991219	
842.6	0.04034979	0.03991843	
842.8	0.04054917	0.03992466	
843	0.04065631	0.03993089	
843.2	0.04058125	0.03993712	
843.4	0.04025573	0.03994334	
843.6	0.04015639	0.03994955	
843.8	0.04014661	0.03995576	
844	0.03984991	0.03996197	
844.2	0.03898462	0.03996817	
844.4	0.03812982	0.03997437	
844.6	0.03731144	0.03998056	
844.8	0.0370246	0.03998675	
845	0.03688747	0.03999294	
845.2	0.03673263	0.03999912	
845.4	0.03676736	0.04000529	
845.6	0.03724447	0.04001146	
845.8	0.03700484	0.04001763	
846	0.03779821	0.04002379	
846.2	0.03868109	0.04002995	
846.4	0.03944143	0.0400361	
846.6	0.03952472	0.04004225	
846.8	0.03997516	0.04004839	
847	0.04019997	0.04005453	
847.2	0.04015601	0.04006067	
847.4	0.04046549	0.0400668	
847.6	0.04086385	0.04007292	
847.8	0.03990844	0.04007905	
848	0.03919332	0.04008516	
848.2	0.0384711	0.04009128	
848.4	0.03784752	0.04009739	
848.6	0.03753918	0.04010349	
848.8	0.03723466	0.04010959	
849	0.0376655	0.04011569	
849.2	0.0376696	0.04012178	
849.4	0.03742835	0.04012786	
849.6	0.03692284	0.04013395	
849.8	0.0372987	0.04014002	
850	0.03744225	0.0401461	
850.2	0.03801088	0.04015217	
850.4	0.03854975	0.04015823	
850.6	0.03891632	0.04016429	
850.8	0.03934876	0.04017035	
851	0.03956748	0.0401764	
851.2	0.04000064	0.04018245	
851.4	0.0404899	0.04018849	
851.6	0.04079853	0.04019453	
851.8	0.04031823	0.04020056	
852	0.04046332	0.04020659	
852.2	0.04083077	0.04021262	
852.4	0.04078201	0.04021864	
852.6	0.0400463	0.04022465	
852.8	0.03984595	0.04023067	
853	0.04004298	0.04023668	
853.2	0.03958903	0.04024268	
853.4	0.0386598	0.04024868	
853.6	0.03819744	0.04025467	
853.8	0.03797313	0.04026066	
854	0.03756569	0.04026665	
854.2	0.03782913	0.04027263	
854.4	0.03832734	0.04027861	
854.6	0.03818328	0.04028458	
854.8	0.03843172	0.04029055	
855	0.03814333	0.04029652	
855.2	0.03825021	0.04030248	
855.4	0.03855361	0.04030843	
855.6	0.03889836	0.04031439	
855.8	0.03923768	0.04032033	
856	0.03947074	0.04032628	
856.2	0.03936069	0.04033222	
856.4	0.03858538	0.04033815	
856.6	0.03818176	0.04034408	
856.8	0.03886795	0.04035001	
857	0.03884117	0.04035593	
857.2	0.03808077	0.04036185	
857.4	0.03785129	0.04036776	
857.6	0.03784174	0.04037367	
857.8	0.03732572	0.04037957	
858	0.0377914	0.04038548	
858.2	0.03796479	0.04039137	
858.4	0.03836503	0.04039726	
858.6	0.03817004	0.04040315	
858.8	0.03809845	0.04040903	
859	0.03811537	0.04041491	
859.2	0.03844365	0.04042079	
859.4	0.03886294	0.04042666	
859.6	0.03864924	0.04043253	
859.8	0.0385932	0.04043839	
860	0.03862259	0.04044425	
860.2	0.03852841	0.0404501	
860.4	0.03875938	0.04045595	
860.6	0.03895214	0.0404618	
860.8	0.0389483	0.04046764	
861	0.03855786	0.04047347	
861.2	0.03813282	0.04047931	
861.4	0.03853652	0.04048514	
861.6	0.03842811	0.04049096	
861.8	0.03889506	0.04049678	
862	0.03945607	0.0405026	
862.2	0.03973186	0.04050841	
862.4	0.03991286	0.04051422	
862.6	0.04015567	0.04052002	
862.8	0.04002566	0.04052582	
863	0.03978378	0.04053161	
863.2	0.03924183	0.0405374	
863.4	0.03933773	0.04054319	
863.6	0.03872704	0.04054897	
863.8	0.03845908	0.04055475	
864	0.03856476	0.04056052	
864.2	0.03831325	0.04056629	
864.4	0.03736626	0.04057206	
864.6	0.03692655	0.04057782	
864.8	0.03670533	0.04058358	
865	0.03645723	0.04058933	
865.2	0.03661621	0.04059508	
865.4	0.03683597	0.04060083	
865.6	0.03780114	0.04060657	
865.8	0.03798807	0.0406123	
866	0.03836731	0.04061804	
866.2	0.03880212	0.04062376	
866.4	0.03936121	0.04062949	
866.6	0.04009394	0.04063521	
866.8	0.03985811	0.04064093	
867	0.03934196	0.04064664	
867.2	0.03918982	0.04065234	
867.4	0.03965284	0.04065805	
867.6	0.03951073	0.04066375	
867.8	0.03932179	0.04066944	
868	0.03942662	0.04067513	
868.2	0.03907823	0.04068082	
868.4	0.03871737	0.0406865	
868.6	0.03894757	0.04069218	
868.8	0.03905451	0.04069786	
869	0.03888717	0.04070353	
869.2	0.03928966	0.0407092	
869.4	0.03917594	0.04071486	
869.6	0.03938398	0.04072052	
869.8	0.03930905	0.04072617	
870	0.03974784	0.04073182	
870.2	0.03921919	0.04073747	
870.4	0.03998639	0.04074311	
870.6	0.04001109	0.04074875	
870.8	0.03925714	0.04075438	
871	0.03899111	0.04076001	
871.2	0.03883057	0.04076564	
871.4	0.03932908	0.04077126	
871.6	0.03937162	0.04077688	
871.8	0.03937373	0.04078249	
872	0.03920772	0.0407881	
872.2	0.03918836	0.04079371	
872.4	0.0392304	0.04079931	
872.6	0.03872631	0.04080491	
872.8	0.03918975	0.0408105	
873	0.03886593	0.04081609	
873.2	0.03873174	0.04082167	
873.4	0.03843121	0.04082725	
873.6	0.03831237	0.04083283	
873.8	0.03859204	0.04083841	
874	0.0383923	0.04084397	
874.2	0.0381583	0.04084954	
874.4	0.03914385	0.0408551	
874.6	0.03944334	0.04086066	
874.8	0.03955936	0.04086621	
875	0.03969339	0.04087176	
875.2	0.03950629	0.04087731	
875.4	0.03972108	0.04088285	
875.6	0.03972725	0.04088838	
875.8	0.03967985	0.04089392	
876	0.03924003	0.04089945	
876.2	0.03932147	0.04090497	
876.4	0.03933862	0.04091049	
876.6	0.03893631	0.04091601	
876.8	0.03909606	0.04092152	
877	0.03859938	0.04092703	
877.2	0.03814662	0.04093254	
877.4	0.03765274	0.04093804	
877.6	0.03794622	0.04094354	
877.8	0.03842558	0.04094903	
878	0.03872915	0.04095452	
878.2	0.03867907	0.04096	
878.4	0.03892263	0.04096549	
878.6	0.03889527	0.04097096	
878.8	0.03873011	0.04097644	
879	0.03850397	0.04098191	
879.2	0.03838281	0.04098737	
879.4	0.0387009	0.04099283	
879.6	0.03917479	0.04099829	
879.8	0.03897388	0.04100375	
880	0.03883439	0.0410092	
880.2	0.0389221	0.04101464	
880.4	0.03887804	0.04102008	
880.6	0.0388108	0.04102552	
880.8	0.03914381	0.04103096	
881	0.03938582	0.04103639	
881.2	0.03973226	0.04104181	
881.4	0.04003391	0.04104723	
881.6	0.04115666	0.04105265	
881.8	0.04130202	0.04105807	
882	0.04122767	0.04106348	
882.2	0.04087163	0.04106889	
882.4	0.04099889	0.04107429	
882.6	0.04099095	0.04107969	
882.8	0.04120699	0.04108508	
883	0.04135421	0.04109047	
883.2	0.0413873	0.04109586	
883.4	0.04199876	0.04110124	
883.6	0.04221374	0.04110662	
883.8	0.0416357	0.041112	
884	0.04116791	0.04111737	
884.2	0.04094378	0.04112274	
884.4	0.04109689	0.0411281	
884.6	0.04162884	0.04113346	
884.8	0.0414169	0.04113882	
885	0.04115953	0.04114417	
885.2	0.04114663	0.04114952	
885.4	0.04116028	0.04115486	
885.6	0.04106852	0.0411602	
885.8	0.04053535	0.04116554	
886	0.03989156	0.04117087	
886.2	0.03937313	0.0411762	
886.4	0.03951267	0.04118153	
886.6	0.03918051	0.04118685	
886.8	0.03889701	0.04119217	
887	0.0390807	0.04119748	
887.2	0.03918508	0.04120279	
887.4	0.03891962	0.0412081	
887.6	0.03875423	0.0412134	
887.8	0.03801269	0.0412187	
888	0.03787649	0.04122399	
888.2	0.0379867	0.04122928	
888.4	0.03823645	0.04123457	
888.6	0.03882671	0.04123986	
888.8	0.03924221	0.04124513	
889	0.03931122	0.04125041	
889.2	0.03980635	0.04125568	
889.4	0.0400835	0.04126095	
889.6	0.04002539	0.04126621	
889.8	0.04008487	0.04127147	
890	0.03985901	0.04127673	
890.2	0.03996192	0.04128198	
890.4	0.04016972	0.04128723	
890.6	0.03968638	0.04129248	
890.8	0.03934467	0.04129772	
891	0.03957943	0.04130296	
891.2	0.03920436	0.04130819	
891.4	0.03873569	0.04131342	
891.6	0.03855439	0.04131865	
891.8	0.03840552	0.04132387	
892	0.0384061	0.04132909	
892.2	0.03808457	0.0413343	
892.4	0.03849473	0.04133951	
892.6	0.03903374	0.04134472	
892.8	0.03927643	0.04134993	
893	0.03912132	0.04135513	
893.2	0.03946228	0.04136032	
893.4	0.0394983	0.04136551	
893.6	0.03964028	0.0413707	
893.8	0.03951612	0.04137589	
894	0.03915709	0.04138107	
894.2	0.03850321	0.04138625	
894.4	0.03815984	0.04139142	
894.6	0.0374574	0.04139659	
894.8	0.03738059	0.04140176	
895	0.03812552	0.04140692	
895.2	0.03781461	0.04141208	
895.4	0.03759588	0.04141723	
895.6	0.03724013	0.04142238	
895.8	0.03782046	0.04142753	
896	0.03766082	0.04143268	
896.2	0.03828309	0.04143782	
896.4	0.03862748	0.04144295	
896.6	0.0388175	0.04144808	
896.8	0.03917943	0.04145321	
897	0.03977589	0.04145834	
897.2	0.04013691	0.04146346	
897.4	0.04058253	0.04146858	
897.6	0.04044676	0.04147369	
897.8	0.04024175	0.0414788	
898	0.03984749	0.04148391	
898.2	0.03882532	0.04148901	
898.4	0.03846297	0.04149411	
898.6	0.03797498	0.04149921	
898.8	0.03790356	0.0415043	
899	0.03813056	0.04150939	
899.2	0.03790537	0.04151447	
899.4	0.03750763	0.04151956	
899.6	0.0377079	0.04152463	
899.8	0.0380378	0.04152971	
900	0.03818733	0.04153478	
900.2	0.03852032	0.04153984	
900.4	0.03819025	0.04154491	
900.6	0.03854932	0.04154997	
900.8	0.03901789	0.04155502	
901	0.03974364	0.04156007	
901.2	0.03992882	0.04156512	
901.4	0.04040757	0.04157017	
901.6	0.03976631	0.04157521	
901.8	0.04010574	0.04158024	
902	0.03989876	0.04158528	
902.2	0.0388487	0.04159031	
902.4	0.03914016	0.04159533	
902.6	0.03903481	0.04160036	
902.8	0.03918529	0.04160538	
903	0.03952116	0.04161039	
903.2	0.03962433	0.0416154	
903.4	0.03917009	0.04162041	
903.6	0.0395449	0.04162542	
903.8	0.03968467	0.04163042	
904	0.03976445	0.04163541	
904.2	0.03965098	0.04164041	
904.4	0.03972747	0.0416454	
904.6	0.0401878	0.04165038	
904.8	0.04023734	0.04165537	
905	0.04064272	0.04166035	
905.2	0.04044144	0.04166532	
905.4	0.04057293	0.04167029	
905.6	0.04019677	0.04167526	
905.8	0.03974827	0.04168023	
906	0.03959157	0.04168519	
906.2	0.03871912	0.04169015	
906.4	0.03931388	0.0416951	
906.6	0.03872165	0.04170005	
906.8	0.03883148	0.041705	
907	0.03858015	0.04170994	
907.2	0.03816544	0.04171488	
907.4	0.03797084	0.04171982	
907.6	0.03799782	0.04172475	
907.8	0.03771099	0.04172968	
908	0.03740059	0.04173461	
908.2	0.03748261	0.04173953	
908.4	0.03762061	0.04174445	
908.6	0.03800823	0.04174936	
908.8	0.03825243	0.04175428	
909	0.03837508	0.04175918	
909.2	0.03857304	0.04176409	
909.4	0.0387636	0.04176899	
909.6	0.03887319	0.04177389	
909.8	0.03820998	0.04177878	
910	0.03905958	0.04178367	
910.2	0.03900038	0.04178856	
910.4	0.03965038	0.04179344	
910.6	0.0396862	0.04179832	
910.8	0.03969003	0.0418032	
911	0.03952474	0.04180807	
911.2	0.03934418	0.04181294	
911.4	0.03979925	0.0418178	
911.6	0.03929542	0.04182267	
911.8	0.03915311	0.04182752	
912	0.03928439	0.04183238	
912.2	0.03994229	0.04183723	
912.4	0.04027809	0.04184208	
912.6	0.04021457	0.04184692	
912.8	0.04022485	0.04185176	
913	0.04023847	0.0418566	
913.2	0.04042994	0.04186144	
913.4	0.04004793	0.04186627	
913.6	0.03958791	0.04187109	
913.8	0.03872926	0.04187592	
914	0.03894054	0.04188074	
914.2	0.03823444	0.04188555	
914.4	0.03806049	0.04189037	
914.6	0.03769357	0.04189518	
914.8	0.03676875	0.04189998	
915	0.03662106	0.04190479	
915.2	0.03696974	0.04190959	
915.4	0.03674279	0.04191438	
915.6	0.03685058	0.04191917	
915.8	0.03703835	0.04192396	
916	0.0379968	0.04192875	
916.2	0.03849545	0.04193353	
916.4	0.03886123	0.04193831	
916.6	0.0390632	0.04194308	
916.8	0.03958636	0.04194785	
917	0.04006431	0.04195262	
917.2	0.03988327	0.04195739	
917.4	0.03987428	0.04196215	
917.6	0.03975095	0.04196691	
917.8	0.03973914	0.04197166	
918	0.03969748	0.04197641	
918.2	0.03943728	0.04198116	
918.4	0.04006173	0.0419859	
918.6	0.03989766	0.04199064	
918.8	0.03928713	0.04199538	
919	0.03925572	0.04200012	
919.2	0.04004978	0.04200485	
919.4	0.039812	0.04200957	
919.6	0.04049162	0.0420143	
919.8	0.03999875	0.04201902	
920	0.04056496	0.04202373	
920.2	0.04028736	0.04202845	
920.4	0.04073063	0.04203316	
920.6	0.04060884	0.04203786	
920.8	0.0404762	0.04204257	
921	0.04027893	0.04204727	
921.2	0.04009494	0.04205196	
921.4	0.03999896	0.04205666	
921.6	0.03975997	0.04206135	
921.8	0.03974255	0.04206603	
922	0.03961325	0.04207072	
922.2	0.03927957	0.0420754	
922.4	0.03933496	0.04208007	
922.6	0.03905655	0.04208474	
922.8	0.03857743	0.04208941	
923	0.03866317	0.04209408	
923.2	0.0392421	0.04209874	
923.4	0.03859688	0.0421034	
923.6	0.03931483	0.04210806	
923.8	0.0396022	0.04211271	
924	0.03990614	0.04211736	
924.2	0.03965994	0.042122	
924.4	0.03974324	0.04212665	
924.6	0.03961482	0.04213129	
924.8	0.03977751	0.04213592	
925	0.03986969	0.04214055	
925.2	0.03989123	0.04214518	
925.4	0.04022898	0.04214981	
925.6	0.04044174	0.04215443	
925.8	0.04057747	0.04215905	
926	0.04051189	0.04216367	
926.2	0.04023953	0.04216828	
926.4	0.04030318	0.04217289	
926.6	0.04006445	0.04217749	
926.8	0.03977616	0.0421821	
927	0.03984974	0.04218669	
927.2	0.03993205	0.04219129	
927.4	0.04005041	0.04219588	
927.6	0.0408611	0.04220047	
927.8	0.04034979	0.04220506	
928	0.0396836	0.04220964	
928.2	0.03901038	0.04221422	
928.4	0.03887955	0.0422188	
928.6	0.03892033	0.04222337	
928.8	0.03887893	0.04222794	
929	0.03873775	0.0422325	
929.2	0.03914289	0.04223707	
929.4	0.03973552	0.04224163	
929.6	0.03956171	0.04224618	
929.8	0.03929473	0.04225073	
930	0.03910098	0.04225528	
930.2	0.03898162	0.04225983	
930.4	0.0391641	0.04226437	
930.6	0.03914055	0.04226891	
930.8	0.03966855	0.04227345	
931	0.03963223	0.04227798	
931.2	0.04041033	0.04228251	
931.4	0.03992503	0.04228704	
931.6	0.03987086	0.04229156	
931.8	0.03987803	0.04229608	
932	0.04004035	0.0423006	
932.2	0.04055963	0.04230511	
932.4	0.04132718	0.04230962	
932.6	0.04166894	0.04231413	
932.8	0.042074	0.04231863	
933	0.04190927	0.04232313	
933.2	0.04279877	0.04232763	
933.4	0.04333851	0.04233212	
933.6	0.04328787	0.04233662	
933.8	0.04303363	0.0423411	
934	0.04390019	0.04234559	
934.2	0.04401336	0.04235007	
934.4	0.04344043	0.04235455	
934.6	0.04240003	0.04235902	
934.8	0.04217632	0.04236349	
935	0.04139319	0.04236796	
935.2	0.04093669	0.04237243	
935.4	0.03953965	0.04237689	
935.6	0.03954804	0.04238135	
935.8	0.03998393	0.0423858	
936	0.03985192	0.04239025	
936.2	0.03989421	0.0423947	
936.4	0.03914514	0.04239915	
936.6	0.0390172	0.04240359	
936.8	0.03920674	0.04240803	
937	0.03950013	0.04241246	
937.2	0.04050644	0.0424169	
937.4	0.04132665	0.04242133	
937.6	0.04137514	0.04242575	
937.8	0.04156345	0.04243018	
938	0.0416814	0.0424346	
938.2	0.040723	0.04243901	
938.4	0.04033119	0.04244343	
938.6	0.04025053	0.04244784	
938.8	0.03988633	0.04245224	
939	0.0391104	0.04245665	
939.2	0.03900812	0.04246105	
939.4	0.03950198	0.04246545	
939.6	0.03952063	0.04246984	
939.8	0.04010138	0.04247423	
940	0.03958591	0.04247862	
940.2	0.03932306	0.04248301	
940.4	0.03905876	0.04248739	
940.6	0.03967482	0.04249177	
940.8	0.04009497	0.04249614	
941	0.040737	0.04250051	
941.2	0.04071987	0.04250488	
941.4	0.0413496	0.04250925	
941.6	0.04127964	0.04251361	
941.8	0.04114747	0.04251797	
942	0.04068737	0.04252233	
942.2	0.04116595	0.04252668	
942.4	0.04138474	0.04253103	
942.6	0.04084005	0.04253538	
942.8	0.03987847	0.04253972	
943	0.03998305	0.04254406	
943.2	0.04051166	0.0425484	
943.4	0.04022585	0.04255274	
943.6	0.03996522	0.04255707	
943.8	0.04001346	0.0425614	
944	0.03982787	0.04256572	
944.2	0.03934515	0.04257004	
944.4	0.03919111	0.04257436	
944.6	0.03935665	0.04257868	
944.8	0.03918872	0.04258299	
945	0.03886463	0.0425873	
945.2	0.03875294	0.04259161	
945.4	0.03895358	0.04259591	
945.6	0.03881535	0.04260021	
945.8	0.03913916	0.04260451	
946	0.03907818	0.0426088	
946.2	0.03957676	0.04261309	
946.4	0.03963252	0.04261738	
946.6	0.03957157	0.04262166	
946.8	0.04008563	0.04262595	
947	0.04074461	0.04263023	
947.2	0.04042347	0.0426345	
947.4	0.04057202	0.04263877	
947.6	0.04102678	0.04264304	
947.8	0.04091284	0.04264731	
948	0.04093985	0.04265157	
948.2	0.04045648	0.04265583	
948.4	0.04069694	0.04266009	
948.6	0.04070976	0.04266434	
948.8	0.04020969	0.04266859	
949	0.0401789	0.04267284	
949.2	0.04000276	0.04267709	
949.4	0.03988988	0.04268133	
949.6	0.03998387	0.04268557	
949.8	0.04002477	0.0426898	
950	0.03999221	0.04269403	
950.2	0.04066629	0.04269826	
950.4	0.04059989	0.04270249	
950.6	0.04079913	0.04270671	
950.8	0.04056025	0.04271093	
951	0.03995217	0.04271515	
951.2	0.03953934	0.04271937	
951.4	0.03984956	0.04272358	
951.6	0.03932917	0.04272778	
951.8	0.03920382	0.04273199	
952	0.03965697	0.04273619	
952.2	0.03945177	0.04274039	
952.4	0.03962742	0.04274459	
952.6	0.03956423	0.04274878	
952.8	0.0399974	0.04275297	
953	0.04053659	0.04275716	
953.2	0.04048853	0.04276134	
953.4	0.04082656	0.04276552	
953.6	0.04183279	0.0427697	
953.8	0.042226	0.04277387	
954	0.04275074	0.04277805	
954.2	0.04259638	0.04278221	
954.4	0.0420227	0.04278638	
954.6	0.04229358	0.04279054	
954.8	0.04174077	0.0427947	
955	0.04158751	0.04279886	
955.2	0.04185019	0.04280301	
955.4	0.04157461	0.04280716	
955.6	0.04116551	0.04281131	
955.8	0.04144487	0.04281546	
956	0.04150838	0.0428196	
956.2	0.04105891	0.04282374	
956.4	0.04089333	0.04282787	
956.6	0.04118445	0.04283201	
956.8	0.04204747	0.04283614	
957	0.04220109	0.04284026	
957.2	0.04254996	0.04284439	
957.4	0.04354851	0.04284851	
957.6	0.04394561	0.04285262	
957.8	0.04381582	0.04285674	
958	0.04390269	0.04286085	
958.2	0.0439926	0.04286496	
958.4	0.04412087	0.04286907	
958.6	0.04407215	0.04287317	
958.8	0.04360204	0.04287727	
959	0.04288128	0.04288137	
959.2	0.04266773	0.04288546	
959.4	0.042034	0.04288955	
959.6	0.04129825	0.04289364	
959.8	0.04107674	0.04289773	
960	0.04062472	0.04290181	
960.2	0.04004826	0.04290589	
960.4	0.03960208	0.04290996	
960.6	0.03969532	0.04291404	
960.8	0.04000753	0.04291811	
961	0.04032938	0.04292218	
961.2	0.04102924	0.04292624	
961.4	0.04102578	0.0429303	
961.6	0.04049388	0.04293436	
961.8	0.0409136	0.04293842	
962	0.04133737	0.04294247	
962.2	0.0413619	0.04294652	
962.4	0.04154183	0.04295057	
962.6	0.0414281	0.04295461	
962.8	0.04211754	0.04295865	
963	0.04174275	0.04296269	
963.2	0.04223498	0.04296673	
963.4	0.04220199	0.04297076	
963.6	0.04231239	0.04297479	
963.8	0.0428135	0.04297882	
964	0.04285923	0.04298284	
964.2	0.04304713	0.04298686	
964.4	0.04325189	0.04299088	
964.6	0.0433812	0.04299489	
964.8	0.04366179	0.04299891	
965	0.04408112	0.04300291	
965.2	0.04360072	0.04300692	
965.4	0.04316019	0.04301092	
965.6	0.04327426	0.04301493	
965.8	0.04327012	0.04301892	
966	0.04349418	0.04302292	
966.2	0.04325055	0.04302691	
966.4	0.04355795	0.0430309	
966.6	0.04322409	0.04303489	
966.8	0.04308868	0.04303887	
967	0.0424938	0.04304285	
967.2	0.04227728	0.04304683	
967.4	0.04210695	0.0430508	
967.6	0.04232802	0.04305477	
967.8	0.04228202	0.04305874	
968	0.04159188	0.04306271	
968.2	0.04161032	0.04306667	
968.4	0.04073624	0.04307063	
968.6	0.04056099	0.04307459	
968.8	0.04026424	0.04307854	
969	0.04023866	0.0430825	
969.2	0.04020017	0.04308644	
969.4	0.04041333	0.04309039	
969.6	0.04043051	0.04309433	
969.8	0.0400102	0.04309827	
970	0.04008508	0.04310221	
970.2	0.04019308	0.04310615	
970.4	0.04003338	0.04311008	
970.6	0.03969548	0.04311401	
970.8	0.04008088	0.04311793	
971	0.04057438	0.04312186	
971.2	0.04038087	0.04312578	
971.4	0.04086837	0.0431297	
971.6	0.04062812	0.04313361	
971.8	0.04058111	0.04313752	
972	0.0400315	0.04314143	
972.2	0.04051217	0.04314534	
972.4	0.04026096	0.04314924	
972.6	0.04036742	0.04315314	
972.8	0.04041713	0.04315704	
973	0.0405838	0.04316094	
973.2	0.04109324	0.04316483	
973.4	0.04097979	0.04316872	
973.6	0.04091506	0.0431726	
973.8	0.04127158	0.04317649	
974	0.04183963	0.04318037	
974.2	0.04234219	0.04318425	
974.4	0.04198037	0.04318812	
974.6	0.04202506	0.043192	
974.8	0.04257375	0.04319587	
975	0.04202225	0.04319973	
975.2	0.04169617	0.0432036	
975.4	0.04198796	0.04320746	
975.6	0.04135367	0.04321132	
975.8	0.04163546	0.04321517	
976	0.04135508	0.04321903	
976.2	0.0407061	0.04322288	
976.4	0.04055861	0.04322672	
976.6	0.03999113	0.04323057	
976.8	0.04028208	0.04323441	
977	0.04041145	0.04323825	
977.2	0.04052172	0.04324209	
977.4	0.04099323	0.04324592	
977.6	0.04139957	0.04324975	
977.8	0.04174727	0.04325358	
978	0.04160365	0.0432574	
978.2	0.04180857	0.04326123	
978.4	0.04161922	0.04326505	
978.6	0.04196976	0.04326886	
978.8	0.04204979	0.04327268	
979	0.04204099	0.04327649	
979.2	0.04260367	0.0432803	
979.4	0.04262924	0.04328411	
979.6	0.04258741	0.04328791	
979.8	0.04280344	0.04329171	
980	0.04260097	0.04329551	
980.2	0.04260849	0.0432993	
980.4	0.04319065	0.0433031	
980.6	0.04297995	0.04330688	
980.8	0.04372157	0.04331067	
981	0.04366739	0.04331446	
981.2	0.04364136	0.04331824	
981.4	0.0436622	0.04332202	
981.6	0.04312233	0.04332579	
981.8	0.04266278	0.04332957	
982	0.0426959	0.04333334	
982.2	0.04292374	0.0433371	
982.4	0.0430375	0.04334087	
982.6	0.04352558	0.04334463	
982.8	0.04311496	0.04334839	
983	0.0436305	0.04335215	
983.2	0.04373539	0.0433559	
983.4	0.04379108	0.04335965	
983.6	0.04391095	0.0433634	
983.8	0.04424898	0.04336715	
984	0.04416999	0.04337089	
984.2	0.0443537	0.04337463	
984.4	0.04409196	0.04337837	
984.6	0.04366145	0.04338211	
984.8	0.04370147	0.04338584	
985	0.04316319	0.04338957	
985.2	0.04273892	0.0433933	
985.4	0.04253417	0.04339702	
985.6	0.04231214	0.04340074	
985.8	0.04217118	0.04340446	
986	0.04229255	0.04340818	
986.2	0.04254328	0.04341189	
986.4	0.0426164	0.0434156	
986.6	0.04267656	0.04341931	
986.8	0.04225284	0.04342302	
987	0.04256445	0.04342672	
987.2	0.04208066	0.04343042	
987.4	0.04230597	0.04343412	
987.6	0.04193341	0.04343781	
987.8	0.04191405	0.04344151	
988	0.04194207	0.0434452	
988.2	0.04224057	0.04344888	
988.4	0.04168222	0.04345257	
988.6	0.04159557	0.04345625	
988.8	0.04177477	0.04345993	
989	0.04175991	0.0434636	
989.2	0.04208741	0.04346728	
989.4	0.04242189	0.04347095	
989.6	0.04194826	0.04347462	
989.8	0.041706	0.04347828	
990	0.04174124	0.04348195	
990.2	0.04186428	0.04348561	
990.4	0.04146259	0.04348927	
990.6	0.04184569	0.04349292	
990.8	0.04188278	0.04349657	
991	0.04193193	0.04350022	
991.2	0.04171139	0.04350387	
991.4	0.04220192	0.04350751	
991.6	0.04244228	0.04351116	
991.8	0.04341964	0.0435148	
992	0.04436007	0.04351843	
992.2	0.0443842	0.04352207	
992.4	0.04469912	0.0435257	
992.6	0.04488311	0.04352933	
992.8	0.04448219	0.04353295	
993	0.04449348	0.04353658	
993.2	0.04396127	0.0435402	
993.4	0.04360838	0.04354382	
993.6	0.04286594	0.04354743	
993.8	0.04264454	0.04355105	
994	0.04246686	0.04355466	
994.2	0.0421986	0.04355827	
994.4	0.0421918	0.04356187	
994.6	0.04251519	0.04356547	
994.8	0.04217377	0.04356907	
995	0.04213014	0.04357267	
995.2	0.04246973	0.04357627	
995.4	0.042784	0.04357986	
995.6	0.04332852	0.04358345	
995.8	0.0436362	0.04358704	
996	0.04358327	0.04359062	
996.2	0.04395026	0.0435942	
996.4	0.04390631	0.04359778	
996.6	0.04282422	0.04360136	
996.8	0.04198231	0.04360493	
997	0.04207761	0.04360851	
997.2	0.04191549	0.04361207	
997.4	0.04183201	0.04361564	
997.6	0.04127718	0.0436192	
997.8	0.04092998	0.04362277	
998	0.04081076	0.04362633	
998.2	0.04060817	0.04362988	
998.4	0.04118864	0.04363344	
998.6	0.04129447	0.04363699	
998.8	0.04153494	0.04364053	
999	0.0423589	0.04364408	
999.2	0.04247867	0.04364762	
999.4	0.04251125	0.04365117	
999.6	0.04287075	0.0436547	
999.8	0.04318336	0.04365824	
1000	0.0438691	0.04366177	
1000.2	0.04398188	0.0436653	
1000.4	0.04344701	0.04366883	
1000.6	0.04378736	0.04367236	
1000.8	0.04397261	0.04367588	
1001	0.04437637	0.0436794	
1001.2	0.04434018	0.04368292	
1001.4	0.04401869	0.04368643	
1001.6	0.04377145	0.04368995	
1001.8	0.043575	0.04369346	
1002	0.04368554	0.04369697	
1002.2	0.04340975	0.04370047	
1002.4	0.04369889	0.04370397	
1002.6	0.04317122	0.04370747	
1002.8	0.04304728	0.04371097	
1003	0.04286366	0.04371447	
1003.2	0.04275093	0.04371796	
1003.4	0.04287321	0.04372145	
1003.6	0.0429713	0.04372494	
1003.8	0.04313079	0.04372842	
1004	0.04286947	0.0437319	
1004.2	0.04291645	0.04373538	
1004.4	0.04311675	0.04373886	
1004.6	0.04372033	0.04374234	
1004.8	0.04368687	0.04374581	
1005	0.04348337	0.04374928	
1005.2	0.04350828	0.04375275	
1005.4	0.04350005	0.04375621	
1005.6	0.04380347	0.04375967	
1005.8	0.04401877	0.04376313	
1006	0.0440484	0.04376659	
1006.2	0.04419768	0.04377005	
1006.4	0.04418245	0.0437735	
1006.6	0.04393032	0.04377695	
1006.8	0.04381835	0.0437804	
1007	0.04348282	0.04378384	
1007.2	0.04337463	0.04378728	
1007.4	0.0429737	0.04379072	
1007.6	0.04292374	0.04379416	
1007.8	0.0426803	0.0437976	
1008	0.04254102	0.04380103	
1008.2	0.04287968	0.04380446	
1008.4	0.04251157	0.04380789	
1008.6	0.04263753	0.04381131	
1008.8	0.04285695	0.04381474	
1009	0.04251934	0.04381816	
1009.2	0.04270691	0.04382157	
1009.4	0.04332759	0.04382499	
1009.6	0.04356457	0.0438284	
1009.8	0.04362053	0.04383181	
1010	0.04403661	0.04383522	
1010.2	0.04446923	0.04383863	
1010.4	0.04462538	0.04384203	
1010.6	0.04497086	0.04384543	
1010.8	0.0447485	0.04384883	
1011	0.04475885	0.04385222	
1011.2	0.04479015	0.04385562	
1011.4	0.04508576	0.04385901	
1011.6	0.04536115	0.0438624	
1011.8	0.04518714	0.04386578	
1012	0.04544862	0.04386916	
1012.2	0.04569727	0.04387255	
1012.4	0.04566375	0.04387592	
1012.6	0.04630808	0.0438793	
1012.8	0.04654637	0.04388267	
1013	0.04605659	0.04388604	
1013.2	0.0453929	0.04388941	
1013.4	0.04506215	0.04389278	
1013.6	0.04438346	0.04389614	
1013.8	0.04433286	0.04389951	
1014	0.04435232	0.04390286	
1014.2	0.04424142	0.04390622	
1014.4	0.04416502	0.04390958	
1014.6	0.04440882	0.04391293	
1014.8	0.04405584	0.04391628	
1015	0.0440233	0.04391962	
1015.2	0.04352902	0.04392297	
1015.4	0.04325965	0.04392631	
1015.6	0.04287991	0.04392965	
1015.8	0.04226164	0.04393299	
1016	0.04272859	0.04393632	
1016.2	0.04304339	0.04393965	
1016.4	0.043157	0.04394298	
1016.6	0.04377339	0.04394631	
1016.8	0.04310569	0.04394964	
1017	0.04225091	0.04395296	
1017.2	0.0417432	0.04395628	
1017.4	0.04139723	0.0439596	
1017.6	0.04149199	0.04396291	
1017.8	0.04146262	0.04396623	
1018	0.0413835	0.04396954	
1018.2	0.04176175	0.04397285	
1018.4	0.04235041	0.04397615	
1018.6	0.04319152	0.04397946	
1018.8	0.04312357	0.04398276	
1019	0.04299344	0.04398606	
1019.2	0.04335407	0.04398935	
1019.4	0.04338565	0.04399265	
1019.6	0.04353208	0.04399594	
1019.8	0.04427361	0.04399923	
1020	0.04480451	0.04400252	
1020.2	0.04490527	0.0440058	
1020.4	0.0451208	0.04400908	
1020.6	0.0454199	0.04401236	
1020.8	0.04493677	0.04401564	
1021	0.04461557	0.04401892	
1021.2	0.04403048	0.04402219	
1021.4	0.04332188	0.04402546	
1021.6	0.04324675	0.04402873	
1021.8	0.04281586	0.04403199	
1022	0.04275186	0.04403526	
1022.2	0.04337939	0.04403852	
1022.4	0.04375775	0.04404178	
1022.6	0.04449459	0.04404503	
1022.8	0.04375926	0.04404829	
1023	0.04355945	0.04405154	
1023.2	0.04342363	0.04405479	
1023.4	0.04328615	0.04405803	
1023.6	0.04312982	0.04406128	
1023.8	0.04294938	0.04406452	
1024	0.04264559	0.04406776	
1024.2	0.04262487	0.044071	
1024.4	0.04217373	0.04407423	
1024.6	0.04246263	0.04407747	
1024.8	0.0423694	0.0440807	
1025	0.04223167	0.04408392	
1025.2	0.04151235	0.04408715	
1025.4	0.04181544	0.04409037	
1025.6	0.04245084	0.0440936	
1025.8	0.04267749	0.04409681	
1026	0.04258151	0.04410003	
1026.2	0.04284447	0.04410325	
1026.4	0.04329862	0.04410646	
1026.6	0.04350323	0.04410967	
1026.8	0.04349357	0.04411287	
1027	0.04353234	0.04411608	
1027.2	0.04401777	0.04411928	
1027.4	0.04465847	0.04412248	
1027.6	0.04461459	0.04412568	
1027.8	0.04450718	0.04412888	
1028	0.04456531	0.04413207	
1028.2	0.04418678	0.04413526	
1028.4	0.0438572	0.04413845	
1028.6	0.04423866	0.04414164	
1028.8	0.04406701	0.04414482	
1029	0.04330474	0.044148	
1029.2	0.04288541	0.04415118	
1029.4	0.04333442	0.04415436	
1029.6	0.04289013	0.04415753	
1029.8	0.04226536	0.04416071	
1030	0.04173871	0.04416388	
1030.2	0.04222904	0.04416705	
1030.4	0.04258139	0.04417021	
1030.6	0.04284842	0.04417337	
1030.8	0.04295202	0.04417654	
1031	0.04300267	0.0441797	
1031.2	0.04402277	0.04418285	
1031.4	0.0441393	0.04418601	
1031.6	0.04476142	0.04418916	
1031.8	0.04485325	0.04419231	
1032	0.04492017	0.04419546	
1032.2	0.04536599	0.0441986	
1032.4	0.04572005	0.04420174	
1032.6	0.04599903	0.04420489	
1032.8	0.04567253	0.04420802	
1033	0.04530115	0.04421116	
1033.2	0.04572369	0.04421429	
1033.4	0.04582547	0.04421743	
1033.6	0.04501333	0.04422056	
1033.8	0.04497797	0.04422368	
1034	0.04458838	0.04422681	
1034.2	0.04436699	0.04422993	
1034.4	0.04351649	0.04423305	
1034.6	0.04338076	0.04423617	
1034.8	0.04272361	0.04423928	
1035	0.042951	0.0442424	
1035.2	0.04310854	0.04424551	
1035.4	0.04321154	0.04424862	
1035.6	0.04310116	0.04425173	
1035.8	0.04266061	0.04425483	
1036	0.0423797	0.04425793	
1036.2	0.04240409	0.04426103	
1036.4	0.04167271	0.04426413	
1036.6	0.04159443	0.04426723	
1036.8	0.04114496	0.04427032	
1037	0.04147738	0.04427341	
1037.2	0.0411344	0.0442765	
1037.4	0.04120832	0.04427959	
1037.6	0.04126366	0.04428267	
1037.8	0.04170254	0.04428576	
1038	0.04146894	0.04428884	
1038.2	0.04142618	0.04429191	
1038.4	0.04130153	0.04429499	
1038.6	0.04180384	0.04429806	
1038.8	0.04213719	0.04430113	
1039	0.04229459	0.0443042	
1039.2	0.04277432	0.04430727	
1039.4	0.04260631	0.04431033	
1039.6	0.04226964	0.0443134	
1039.8	0.04235065	0.04431646	
1040	0.04208688	0.04431951	
1040.2	0.04152995	0.04432257	
1040.4	0.04155069	0.04432562	
1040.6	0.0417388	0.04432868	
1040.8	0.04196487	0.04433172	
1041	0.04212625	0.04433477	
1041.2	0.04253579	0.04433782	
1041.4	0.04299514	0.04434086	
1041.6	0.04364826	0.0443439	
1041.8	0.04296935	0.04434694	
1042	0.04283254	0.04434997	
1042.2	0.0425682	0.04435301	
1042.4	0.04269241	0.04435604	
1042.6	0.04285655	0.04435907	
1042.8	0.04279542	0.0443621	
1043	0.04240226	0.04436512	
1043.2	0.04222166	0.04436814	
1043.4	0.04202842	0.04437116	
1043.6	0.0419254	0.04437418	
1043.8	0.04202334	0.0443772	
1044	0.04189268	0.04438021	
1044.2	0.0422566	0.04438323	
1044.4	0.04269372	0.04438623	
1044.6	0.04256152	0.04438924	
1044.8	0.04319701	0.04439225	
1045	0.04400689	0.04439525	
1045.2	0.04438149	0.04439825	
1045.4	0.04364504	0.04440125	
1045.6	0.04349781	0.04440425	
1045.8	0.04281144	0.04440724	
1046	0.04314438	0.04441024	
1046.2	0.04283441	0.04441323	
1046.4	0.04292099	0.04441621	
1046.6	0.04235891	0.0444192	
1046.8	0.04217175	0.04442218	
1047	0.0418765	0.04442516	
1047.2	0.04156054	0.04442814	
1047.4	0.04151966	0.04443112	
1047.6	0.04171419	0.0444341	
1047.8	0.04212814	0.04443707	
1048	0.04296169	0.04444004	
1048.2	0.04318445	0.04444301	
1048.4	0.04377405	0.04444598	
1048.6	0.04381536	0.04444894	
1048.8	0.04422142	0.0444519	
1049	0.04378801	0.04445486	
1049.2	0.04299964	0.04445782	
1049.4	0.0428535	0.04446078	
1049.6	0.04302021	0.04446373	
1049.8	0.04351286	0.04446668	
1050	0.0440883	0.04446963	
1050.2	0.04390973	0.04447258	
1050.4	0.04376149	0.04447552	
1050.6	0.04391906	0.04447847	
1050.8	0.04396306	0.04448141	
1051	0.04423237	0.04448435	
1051.2	0.04479587	0.04448728	
1051.4	0.04467769	0.04449022	
1051.6	0.04536939	0.04449315	
1051.8	0.04573155	0.04449608	
1052	0.04591866	0.04449901	
1052.2	0.04561093	0.04450194	
1052.4	0.04561103	0.04450486	
1052.6	0.04438266	0.04450778	
1052.8	0.04353237	0.0445107	
1053	0.0427783	0.04451362	
1053.2	0.04300241	0.04451654	
1053.4	0.0431958	0.04451945	
1053.6	0.04319241	0.04452236	
1053.8	0.0435319	0.04452527	
1054	0.04327622	0.04452818	
1054.2	0.04317198	0.04453108	
1054.4	0.0433759	0.04453399	
1054.6	0.04329832	0.04453689	
1054.8	0.04360329	0.04453979	
1055	0.04488729	0.04454268	
1055.2	0.04531988	0.04454558	
1055.4	0.04567285	0.04454847	
1055.6	0.04601589	0.04455136	
1055.8	0.04595182	0.04455425	
1056	0.04557305	0.04455713	
1056.2	0.04511983	0.04456002	
1056.4	0.0445105	0.0445629	
1056.6	0.04446242	0.04456578	
1056.8	0.04444314	0.04456866	
1057	0.04398923	0.04457153	
1057.2	0.04387753	0.04457441	
1057.4	0.0434347	0.04457728	
1057.6	0.04307195	0.04458015	
1057.8	0.04199269	0.04458302	
1058	0.04115826	0.04458588	
1058.2	0.04101558	0.04458875	
1058.4	0.04094024	0.04459161	
1058.6	0.0408273	0.04459447	
1058.8	0.04188983	0.04459732	
1059	0.04285864	0.04460018	
1059.2	0.04348488	0.04460303	
1059.4	0.04391339	0.04460588	
1059.6	0.04406998	0.04460873	
1059.8	0.04417083	0.04461158	
1060	0.04417206	0.04461442	
1060.2	0.04407959	0.04461727	
1060.4	0.04423801	0.04462011	
1060.6	0.04470887	0.04462295	
1060.8	0.04430999	0.04462578	
1061	0.043787	0.04462862	
1061.2	0.04359451	0.04463145	
1061.4	0.04301387	0.04463428	
1061.6	0.04249018	0.04463711	
1061.8	0.04193038	0.04463994	
1062	0.04150352	0.04464276	
1062.2	0.04176514	0.04464558	
1062.4	0.04186788	0.0446484	
1062.6	0.04216727	0.04465122	
1062.8	0.04262448	0.04465404	
1063	0.04254227	0.04465685	
1063.2	0.04313494	0.04465966	
1063.4	0.04274534	0.04466248	
1063.6	0.04299926	0.04466528	
1063.8	0.04236248	0.04466809	
1064	0.04188104	0.04467089	
1064.2	0.04168662	0.0446737	
1064.4	0.04179681	0.0446765	
1064.6	0.04187934	0.04467929	
1064.8	0.04161612	0.04468209	
1065	0.04156273	0.04468488	
1065.2	0.04176752	0.04468768	
1065.4	0.0424816	0.04469047	
1065.6	0.04298917	0.04469325	
1065.8	0.04343686	0.04469604	
1066	0.04338972	0.04469882	
1066.2	0.04390558	0.04470161	
1066.4	0.04428302	0.04470439	
1066.6	0.04503211	0.04470716	
1066.8	0.04528442	0.04470994	
1067	0.04484126	0.04471271	
1067.2	0.04497425	0.04471548	
1067.4	0.04475589	0.04471825	
1067.6	0.04528741	0.04472102	
1067.8	0.04540991	0.04472379	
1068	0.04549004	0.04472655	
1068.2	0.04588173	0.04472931	
1068.4	0.04524481	0.04473207	
1068.6	0.04458707	0.04473483	
1068.8	0.04441314	0.04473759	
1069	0.04464245	0.04474034	
1069.2	0.04538755	0.04474309	
1069.4	0.04547163	0.04474584	
1069.6	0.04525775	0.04474859	
1069.8	0.04508852	0.04475134	
1070	0.04458049	0.04475408	
1070.2	0.04410346	0.04475682	
1070.4	0.04425292	0.04475956	
1070.6	0.04375504	0.0447623	
1070.8	0.04339764	0.04476504	
1071	0.04244493	0.04476777	
1071.2	0.04266444	0.0447705	
1071.4	0.0431121	0.04477323	
1071.6	0.0436787	0.04477596	
1071.8	0.04319891	0.04477869	
1072	0.04290621	0.04478141	
1072.2	0.04287506	0.04478414	
1072.4	0.04184311	0.04478686	
1072.6	0.04207704	0.04478957	
1072.8	0.04256956	0.04479229	
1073	0.04296351	0.044795	
1073.2	0.04300861	0.04479772	
1073.4	0.04270589	0.04480043	
1073.6	0.04245923	0.04480314	
1073.8	0.04211785	0.04480584	
1074	0.04238644	0.04480855	
1074.2	0.04209442	0.04481125	
1074.4	0.04216881	0.04481395	
1074.6	0.04211331	0.04481665	
1074.8	0.04268526	0.04481935	
1075	0.04323107	0.04482204	
1075.2	0.04403056	0.04482473	
1075.4	0.04389589	0.04482743	
1075.6	0.04393723	0.04483011	
1075.8	0.04395685	0.0448328	
1076	0.0443468	0.04483549	
1076.2	0.04444351	0.04483817	
1076.4	0.04392535	0.04484085	
1076.6	0.0441495	0.04484353	
1076.8	0.04371529	0.04484621	
1077	0.04365147	0.04484888	
1077.2	0.04281464	0.04485156	
1077.4	0.04253913	0.04485423	
1077.6	0.04200962	0.0448569	
1077.8	0.04227747	0.04485957	
1078	0.04301275	0.04486223	
1078.2	0.04256259	0.0448649	
1078.4	0.04299179	0.04486756	
1078.6	0.04344784	0.04487022	
1078.8	0.04345226	0.04487288	
1079	0.04361406	0.04487553	
1079.2	0.04369558	0.04487819	
1079.4	0.04375928	0.04488084	
1079.6	0.04414304	0.04488349	
1079.8	0.04467863	0.04488614	
1080	0.0448281	0.04488878	
1080.2	0.04527282	0.04489143	
1080.4	0.04526308	0.04489407	
1080.6	0.04513058	0.04489671	
1080.8	0.0445814	0.04489935	
1081	0.04453247	0.04490199	
1081.2	0.0438701	0.04490462	
1081.4	0.04406067	0.04490726	
1081.6	0.04367003	0.04490989	
1081.8	0.04420036	0.04491252	
1082	0.04410885	0.04491515	
1082.2	0.04412407	0.04491777	
1082.4	0.04376469	0.0449204	
1082.6	0.04336264	0.04492302	
1082.8	0.04313181	0.04492564	
1083	0.04291481	0.04492826	
1083.2	0.04286387	0.04493087	
1083.4	0.04304647	0.04493349	
1083.6	0.04272673	0.0449361	
1083.8	0.04303324	0.04493871	
1084	0.04342129	0.04494132	
1084.2	0.04403081	0.04494393	
1084.4	0.04384497	0.04494653	
1084.6	0.04390315	0.04494913	
1084.8	0.04361381	0.04495173	
1085	0.04427376	0.04495433	
1085.2	0.04443422	0.04495693	
1085.4	0.04435381	0.04495953	
1085.6	0.0435402	0.04496212	
1085.8	0.04384401	0.04496471	
1086	0.04348683	0.0449673	
1086.2	0.04369648	0.04496989	
1086.4	0.04348694	0.04497248	
1086.6	0.04359381	0.04497506	
1086.8	0.04369857	0.04497764	
1087	0.0431292	0.04498022	
1087.2	0.04346444	0.0449828	
1087.4	0.04370849	0.04498538	
1087.6	0.04358246	0.04498795	
1087.8	0.04365072	0.04499053	
1088	0.04378979	0.0449931	
1088.2	0.04395595	0.04499567	
1088.4	0.04422029	0.04499824	
1088.6	0.04436137	0.0450008	
1088.8	0.04463344	0.04500337	
1089	0.04516886	0.04500593	
1089.2	0.04432124	0.04500849	
1089.4	0.04443154	0.04501105	
1089.6	0.04423706	0.0450136	
1089.8	0.04444463	0.04501616	
1090	0.0440244	0.04501871	
1090.2	0.04451267	0.04502126	
1090.4	0.04474877	0.04502381	
1090.6	0.04481187	0.04502636	
1090.8	0.04503887	0.0450289	
1091	0.0452224	0.04503145	
1091.2	0.04537163	0.04503399	
1091.4	0.04516724	0.04503653	
1091.6	0.04478544	0.04503907	
1091.8	0.04483776	0.0450416	
1092	0.04488703	0.04504414	
1092.2	0.04513457	0.04504667	
1092.4	0.04494495	0.0450492	
1092.6	0.04445872	0.04505173	
1092.8	0.0448944	0.04505426	
1093	0.04468246	0.04505678	
1093.2	0.0449173	0.0450593	
1093.4	0.04497073	0.04506183	
1093.6	0.04478466	0.04506435	
1093.8	0.04426344	0.04506686	
1094	0.04376052	0.04506938	
1094.2	0.04411904	0.04507189	
1094.4	0.04438467	0.04507441	
1094.6	0.04435829	0.04507692	
1094.8	0.04461616	0.04507943	
1095	0.04461753	0.04508193	
1095.2	0.04431451	0.04508444	
1095.4	0.04438338	0.04508694	
1095.6	0.04417606	0.04508944	
1095.8	0.04422079	0.04509194	
1096	0.04402588	0.04509444	
1096.2	0.04387029	0.04509694	
1096.4	0.04352249	0.04509943	
1096.6	0.0441067	0.04510193	
1096.8	0.04411362	0.04510442	
1097	0.04414133	0.04510691	
1097.2	0.04466015	0.04510939	
1097.4	0.04429986	0.04511188	
1097.6	0.04541513	0.04511436	
1097.8	0.04495397	0.04511684	
1098	0.04539522	0.04511932	
1098.2	0.04623327	0.0451218	
1098.4	0.04684307	0.04512428	
1098.6	0.046942	0.04512675	
1098.8	0.04695775	0.04512923	
1099	0.04752137	0.0451317	
1099.2	0.04733189	0.04513417	
1099.4	0.04738832	0.04513663	
1099.6	0.04685318	0.0451391	
1099.8	0.04657727	0.04514156	
1100	0.04640951	0.04514403	
1100.2	0.04594898	0.04514649	
1100.4	0.04593907	0.04514895	
1100.6	0.04559865	0.0451514	
1100.8	0.04499543	0.04515386	
1101	0.04513559	0.04515631	
1101.2	0.04537399	0.04515876	
1101.4	0.04473314	0.04516121	
1101.6	0.04500782	0.04516366	
1101.8	0.04389581	0.04516611	
1102	0.04455618	0.04516855	
1102.2	0.0442966	0.04517099	
1102.4	0.04410041	0.04517343	
1102.6	0.04392603	0.04517587	
1102.8	0.04377862	0.04517831	
1103	0.0439657	0.04518075	
1103.2	0.04330425	0.04518318	
1103.4	0.04367571	0.04518561	
1103.6	0.04324622	0.04518804	
1103.8	0.04357438	0.04519047	
1104	0.0434512	0.0451929	
1104.2	0.04340266	0.04519532	
1104.4	0.04354055	0.04519775	
1104.6	0.04309663	0.04520017	
1104.8	0.0436207	0.04520259	
1105	0.04370919	0.04520501	
1105.2	0.04422869	0.04520742	
1105.4	0.04418853	0.04520984	
1105.6	0.04504159	0.04521225	
1105.8	0.04525997	0.04521466	
1106	0.04603915	0.04521707	
1106.2	0.04602356	0.04521948	
1106.4	0.04660064	0.04522189	
1106.6	0.0466449	0.04522429	
1106.8	0.04630024	0.04522669	
1107	0.04646123	0.04522909	
1107.2	0.04696117	0.04523149	
1107.4	0.04665995	0.04523389	
1107.6	0.04547331	0.04523629	
1107.8	0.04579011	0.04523868	
1108	0.04519594	0.04524107	
1108.2	0.0448381	0.04524346	
1108.4	0.04447475	0.04524585	
1108.6	0.04420276	0.04524824	
1108.8	0.04465408	0.04525062	
1109	0.04421155	0.04525301	
1109.2	0.04388913	0.04525539	
1109.4	0.04382616	0.04525777	
1109.6	0.04381572	0.04526015	
1109.8	0.04369949	0.04526252	
1110	0.04380603	0.0452649	
1110.2	0.04425879	0.04526727	
1110.4	0.04414423	0.04526964	
1110.6	0.04407122	0.04527201	
1110.8	0.04395548	0.04527438	
1111	0.04359797	0.04527675	
1111.2	0.04316305	0.04527911	
1111.4	0.04272106	0.04528147	
1111.6	0.04265659	0.04528384	
1111.8	0.04350809	0.04528619	
1112	0.04369794	0.04528855	
1112.2	0.0437284	0.04529091	
1112.4	0.04371947	0.04529326	
1112.6	0.04384488	0.04529562	
1112.8	0.04384315	0.04529797	
1113	0.04356859	0.04530032	
1113.2	0.04328599	0.04530266	
1113.4	0.04361372	0.04530501	
1113.6	0.04387362	0.04530735	
1113.8	0.04358243	0.0453097	
1114	0.04343944	0.04531204	
1114.2	0.04337992	0.04531438	
1114.4	0.0430296	0.04531671	
1114.6	0.04316454	0.04531905	
1114.8	0.04237354	0.04532138	
1115	0.04218127	0.04532372	
1115.2	0.04256971	0.04532605	
1115.4	0.04301181	0.04532838	
1115.6	0.04292448	0.0453307	
1115.8	0.04289436	0.04533303	
1116	0.04320837	0.04533535	
1116.2	0.04274514	0.04533768	
1116.4	0.04285899	0.04534	
1116.6	0.04326869	0.04534231	
1116.8	0.0427567	0.04534463	
1117	0.04286395	0.04534695	
1117.2	0.04312157	0.04534926	
1117.4	0.04359273	0.04535157	
1117.6	0.04394547	0.04535388	
1117.8	0.04338986	0.04535619	
1118	0.043729	0.0453585	
1118.2	0.04408795	0.04536081	
1118.4	0.04432942	0.04536311	
1118.6	0.04415332	0.04536541	
1118.8	0.04377429	0.04536771	
1119	0.04383033	0.04537001	
1119.2	0.04367421	0.04537231	
1119.4	0.04373438	0.04537461	
1119.6	0.04360044	0.0453769	
1119.8	0.04376447	0.04537919	
1120	0.04364339	0.04538148	
1120.2	0.04374403	0.04538377	
1120.4	0.04397902	0.04538606	
1120.6	0.04439787	0.04538834	
1120.8	0.04405557	0.04539063	
1121	0.04537414	0.04539291	
1121.2	0.04637315	0.04539519	
1121.4	0.04704485	0.04539747	
1121.6	0.04694416	0.04539975	
1121.8	0.04688631	0.04540202	
1122	0.04717216	0.0454043	
1122.2	0.04704058	0.04540657	
1122.4	0.0471213	0.04540884	
1122.6	0.04681504	0.04541111	
1122.8	0.04646142	0.04541338	
1123	0.04638038	0.04541564	
1123.2	0.04648111	0.04541791	
1123.4	0.04631373	0.04542017	
1123.6	0.04583314	0.04542243	
1123.8	0.04557124	0.04542469	
1124	0.04518449	0.04542695	
1124.2	0.0455574	0.04542921	
1124.4	0.04569147	0.04543146	
1124.6	0.04550369	0.04543371	
1124.8	0.04536966	0.04543596	
1125	0.04628245	0.04543821	
1125.2	0.04609674	0.04544046	
1125.4	0.04585882	0.04544271	
1125.6	0.0452454	0.04544495	
1125.8	0.04506417	0.0454472	
1126	0.04539547	0.04544944	
1126.2	0.04549526	0.04545168	
1126.4	0.04570999	0.04545392	
1126.6	0.04563813	0.04545615	
1126.8	0.04548544	0.04545839	
1127	0.04564326	0.04546062	
1127.2	0.0452847	0.04546285	
1127.4	0.0451021	0.04546508	
1127.6	0.04491447	0.04546731	
1127.8	0.04484186	0.04546954	
1128	0.04515068	0.04547176	
1128.2	0.04521918	0.04547399	
1128.4	0.04567133	0.04547621	
1128.6	0.04550409	0.04547843	
1128.8	0.04573406	0.04548065	
1129	0.04607493	0.04548287	
1129.2	0.04610196	0.04548508	
1129.4	0.04607377	0.0454873	
1129.6	0.04626154	0.04548951	
1129.8	0.04634176	0.04549172	
1130	0.04654842	0.04549393	
1130.2	0.04628789	0.04549614	
1130.4	0.04650197	0.04549835	
1130.6	0.04621642	0.04550055	
1130.8	0.0459562	0.04550275	
1131	0.0457217	0.04550495	
1131.2	0.0453889	0.04550715	
1131.4	0.04559548	0.04550935	
1131.6	0.04523423	0.04551155	
1131.8	0.04504476	0.04551374	
1132	0.04510262	0.04551594	
1132.2	0.04512695	0.04551813	
1132.4	0.04517236	0.04552032	
1132.6	0.04521103	0.04552251	
1132.8	0.04488799	0.0455247	
1133	0.04498405	0.04552688	
1133.2	0.04437616	0.04552907	
1133.4	0.04384213	0.04553125	
1133.6	0.04380782	0.04553343	
1133.8	0.0426484	0.04553561	
1134	0.04178371	0.04553779	
1134.2	0.04146492	0.04553996	
1134.4	0.04154929	0.04554214	
1134.6	0.04117693	0.04554431	
1134.8	0.04143104	0.04554648	
1135	0.04168231	0.04554865	
1135.2	0.04198112	0.04555082	
1135.4	0.04211244	0.04555299	
1135.6	0.04254236	0.04555515	
1135.8	0.04322422	0.04555731	
1136	0.04322991	0.04555948	
1136.2	0.0442008	0.04556164	
1136.4	0.04473905	0.0455638	
1136.6	0.04558797	0.04556595	
1136.8	0.04577141	0.04556811	
1137	0.04579829	0.04557026	
1137.2	0.04553939	0.04557242	
1137.4	0.04569284	0.04557457	
1137.6	0.0454364	0.04557672	
1137.8	0.04488986	0.04557887	
1138	0.04486148	0.04558101	
1138.2	0.04511228	0.04558316	
1138.4	0.04525176	0.0455853	
1138.6	0.04566605	0.04558744	
1138.8	0.04543154	0.04558958	
1139	0.04539804	0.04559172	
1139.2	0.04525999	0.04559386	
1139.4	0.04487922	0.04559599	
1139.6	0.04479658	0.04559813	
1139.8	0.04456252	0.04560026	
1140	0.04460264	0.04560239	
1140.2	0.045245	0.04560452	
1140.4	0.04520439	0.04560665	
1140.6	0.04579863	0.04560878	
1140.8	0.04586436	0.0456109	
1141	0.04568246	0.04561302	
1141.2	0.04599476	0.04561515	
1141.4	0.04627345	0.04561727	
1141.6	0.04623352	0.04561938	
1141.8	0.04614794	0.0456215	
1142	0.04665831	0.04562362	
1142.2	0.0469583	0.04562573	
1142.4	0.04643849	0.04562784	
1142.6	0.04606768	0.04562996	
1142.8	0.04530398	0.04563206	
1143	0.0453455	0.04563417	
1143.2	0.04522582	0.04563628	
1143.4	0.04457941	0.04563838	
1143.6	0.04436827	0.04564049	
1143.8	0.04433141	0.04564259	
1144	0.04413907	0.04564469	
1144.2	0.04423128	0.04564679	
1144.4	0.0449135	0.04564889	
1144.6	0.04494858	0.04565098	
1144.8	0.04441602	0.04565308	
1145	0.04416422	0.04565517	
1145.2	0.04431263	0.04565726	
1145.4	0.0446585	0.04565935	
1145.6	0.04459463	0.04566144	
1145.8	0.04494574	0.04566353	
1146	0.04552654	0.04566561	
1146.2	0.04508487	0.0456677	
1146.4	0.04473488	0.04566978	
1146.6	0.04510714	0.04567186	
1146.8	0.04576088	0.04567394	
1147	0.04596655	0.04567602	
1147.2	0.04615575	0.04567809	
1147.4	0.04615033	0.04568017	
1147.6	0.04609482	0.04568224	
1147.8	0.04618462	0.04568431	
1148	0.04601004	0.04568638	
1148.2	0.04591819	0.04568845	
1148.4	0.04550091	0.04569052	
1148.6	0.04430638	0.04569259	
1148.8	0.04357701	0.04569465	
1149	0.04283345	0.04569671	
1149.2	0.04257681	0.04569877	
1149.4	0.04284121	0.04570083	
1149.6	0.04286858	0.04570289	
1149.8	0.04283997	0.04570495	
1150	0.0427142	0.045707	
1150.2	0.04298751	0.04570906	
1150.4	0.04295797	0.04571111	
1150.6	0.04350468	0.04571316	
1150.8	0.04353035	0.04571521	
1151	0.0434685	0.04571726	
1151.2	0.04379091	0.04571931	
1151.4	0.04380593	0.04572135	
1151.6	0.04395176	0.04572339	
1151.8	0.04416897	0.04572544	
1152	0.04401273	0.04572748	
1152.2	0.04416914	0.04572952	
1152.4	0.04383254	0.04573155	
1152.6	0.04411823	0.04573359	
1152.8	0.0444411	0.04573563	
1153	0.0444313	0.04573766	
1153.2	0.04550808	0.04573969	
1153.4	0.04565768	0.04574172	
1153.6	0.04612542	0.04574375	
1153.8	0.04679835	0.04574578	
1154	0.04687893	0.0457478	
1154.2	0.04707666	0.04574983	
1154.4	0.04721783	0.04575185	
1154.6	0.04751668	0.04575387	
1154.8	0.04716263	0.04575589	
1155	0.04754846	0.04575791	
1155.2	0.04737536	0.04575993	
1155.4	0.0477473	0.04576194	
1155.6	0.04798553	0.04576396	
1155.8	0.04739292	0.04576597	
1156	0.04731487	0.04576798	
1156.2	0.04743231	0.04576999	
1156.4	0.04705474	0.045772	
1156.6	0.04725167	0.04577401	
1156.8	0.04696453	0.04577601	
1157	0.04669098	0.04577802	
1157.2	0.0470029	0.04578002	
1157.4	0.04625998	0.04578202	
1157.6	0.04713376	0.04578402	
1157.8	0.04728786	0.04578602	
1158	0.04705195	0.04578802	
1158.2	0.04714571	0.04579001	
1158.4	0.04711956	0.04579201	
1158.6	0.04706018	0.045794	
1158.8	0.04740621	0.04579599	
1159	0.04766793	0.04579798	
1159.2	0.04727616	0.04579997	
1159.4	0.04759597	0.04580196	
1159.6	0.04663156	0.04580394	
1159.8	0.04640591	0.04580592	
1160	0.04612435	0.04580791	
1160.2	0.04589859	0.04580989	
1160.4	0.04565021	0.04581187	
1160.6	0.04523315	0.04581385	
1160.8	0.04470078	0.04581582	
1161	0.04408908	0.0458178	
1161.2	0.04370712	0.04581977	
1161.4	0.04349564	0.04582174	
1161.6	0.04442436	0.04582372	
1161.8	0.04454703	0.04582569	
1162	0.04513801	0.04582765	
1162.2	0.04519559	0.04582962	
1162.4	0.04550495	0.04583159	
1162.6	0.04657048	0.04583355	
1162.8	0.04691406	0.04583551	
1163	0.04723768	0.04583747	
1163.2	0.04763868	0.04583943	
1163.4	0.04804213	0.04584139	
1163.6	0.04819539	0.04584335	
1163.8	0.04844387	0.0458453	
1164	0.04813652	0.04584726	
1164.2	0.04819303	0.04584921	
1164.4	0.04771441	0.04585116	
1164.6	0.04710207	0.04585311	
1164.8	0.0465772	0.04585506	
1165	0.04634154	0.04585701	
1165.2	0.04624211	0.04585895	
1165.4	0.04623359	0.0458609	
1165.6	0.04656315	0.04586284	
1165.8	0.04664252	0.04586478	
1166	0.04626302	0.04586672	
1166.2	0.04614971	0.04586866	
1166.4	0.04586775	0.0458706	
1166.6	0.04578531	0.04587253	
1166.8	0.04533819	0.04587447	
1167	0.04516454	0.0458764	
1167.2	0.04502467	0.04587833	
1167.4	0.04472251	0.04588026	
1167.6	0.04413518	0.04588219	
1167.8	0.04372362	0.04588412	
1168	0.04358619	0.04588605	
1168.2	0.04371121	0.04588797	
1168.4	0.04367925	0.04588989	
1168.6	0.04478111	0.04589182	
1168.8	0.04551397	0.04589374	
1169	0.04584877	0.04589566	
1169.2	0.04582081	0.04589757	
1169.4	0.04665239	0.04589949	
1169.6	0.0474423	0.0459014	
1169.8	0.04752227	0.04590332	
1170	0.04760601	0.04590523	
1170.2	0.04782004	0.04590714	
1170.4	0.04733363	0.04590905	
1170.6	0.04713983	0.04591096	
1170.8	0.04728888	0.04591287	
1171	0.04685449	0.04591477	
1171.2	0.04626978	0.04591667	
1171.4	0.04570384	0.04591858	
1171.6	0.04524804	0.04592048	
1171.8	0.04506443	0.04592238	
1172	0.04462068	0.04592428	
1172.2	0.04460875	0.04592617	
1172.4	0.04458283	0.04592807	
1172.6	0.0446809	0.04592996	
1172.8	0.04435318	0.04593186	
1173	0.04451341	0.04593375	
1173.2	0.04487802	0.04593564	
1173.4	0.04552947	0.04593753	
1173.6	0.04552485	0.04593942	
1173.8	0.04548975	0.0459413	
1174	0.04630351	0.04594319	
1174.2	0.0468648	0.04594507	
1174.4	0.04679016	0.04594695	
1174.6	0.04698478	0.04594883	
1174.8	0.04749578	0.04595071	
1175	0.0474011	0.04595259	
1175.2	0.04728031	0.04595447	
1175.4	0.04750156	0.04595634	
1175.6	0.04767527	0.04595822	
1175.8	0.04709823	0.04596009	
1176	0.04676539	0.04596196	
1176.2	0.04625318	0.04596383	
1176.4	0.04640733	0.0459657	
1176.6	0.04612002	0.04596757	
1176.8	0.04615279	0.04596943	
1177	0.04643053	0.0459713	
1177.2	0.0463352	0.04597316	
1177.4	0.04613629	0.04597502	
1177.6	0.04591767	0.04597688	
1177.8	0.04589114	0.04597874	
1178	0.04648956	0.0459806	
1178.2	0.04615013	0.04598245	
1178.4	0.04547464	0.04598431	
1178.6	0.0457404	0.04598616	
1178.8	0.04588117	0.04598802	
1179	0.04559188	0.04598987	
1179.2	0.04553678	0.04599172	
1179.4	0.04580092	0.04599356	
1179.6	0.04607331	0.04599541	
1179.8	0.04593661	0.04599726	
1180	0.04586441	0.0459991	
1180.2	0.04590196	0.04600095	
1180.4	0.04682776	0.04600279	
1180.6	0.04666218	0.04600463	
1180.8	0.04706326	0.04600647	
1181	0.04708628	0.0460083	
1181.2	0.04679306	0.04601014	
1181.4	0.04654207	0.04601198	
1181.6	0.04670767	0.04601381	
1181.8	0.04684279	0.04601564	
1182	0.04754045	0.04601747	
1182.2	0.04707716	0.0460193	
1182.4	0.04702766	0.04602113	
1182.6	0.04671423	0.04602296	
1182.8	0.04622504	0.04602478	
1183	0.04625219	0.04602661	
1183.2	0.04711202	0.04602843	
1183.4	0.047271	0.04603025	
1183.6	0.04721557	0.04603207	
1183.8	0.04713085	0.04603389	
1184	0.04654398	0.04603571	
1184.2	0.04665675	0.04603753	
1184.4	0.04645425	0.04603934	
1184.6	0.04591125	0.04604116	
1184.8	0.04613834	0.04604297	
1185	0.04617675	0.04604478	
1185.2	0.04660966	0.04604659	
1185.4	0.04728803	0.0460484	
1185.6	0.04802878	0.04605021	
1185.8	0.04788595	0.04605201	
1186	0.04816877	0.04605382	
1186.2	0.0476723	0.04605562	
1186.4	0.0477901	0.04605742	
1186.6	0.04805338	0.04605923	
1186.8	0.04817369	0.04606103	
1187	0.04827384	0.04606282	
1187.2	0.04822397	0.04606462	
1187.4	0.04738417	0.04606642	
1187.6	0.04706204	0.04606821	
1187.8	0.04724887	0.04607	
1188	0.04649389	0.0460718	
1188.2	0.04689811	0.04607359	
1188.4	0.04646518	0.04607538	
1188.6	0.04683073	0.04607716	
1188.8	0.04739152	0.04607895	
1189	0.04803526	0.04608074	
1189.2	0.04839995	0.04608252	
1189.4	0.0488534	0.0460843	
1189.6	0.04880761	0.04608608	
1189.8	0.04848241	0.04608786	
1190	0.04828446	0.04608964	
1190.2	0.04778115	0.04609142	
1190.4	0.04747104	0.0460932	
1190.6	0.0470402	0.04609497	
1190.8	0.04601092	0.04609675	
1191	0.0448563	0.04609852	
1191.2	0.04403401	0.04610029	
1191.4	0.04377982	0.04610206	
1191.6	0.04395602	0.04610383	
1191.8	0.04425317	0.0461056	
1192	0.04363806	0.04610736	
1192.2	0.04357143	0.04610913	
1192.4	0.04341241	0.04611089	
1192.6	0.04353752	0.04611265	
1192.8	0.04388642	0.04611441	
1193	0.04448896	0.04611617	
1193.2	0.04518545	0.04611793	
1193.4	0.04573706	0.04611969	
1193.6	0.0458021	0.04612145	
1193.8	0.04577432	0.0461232	
1194	0.04585473	0.04612495	
1194.2	0.04636457	0.04612671	
1194.4	0.04676247	0.04612846	
1194.6	0.04665966	0.04613021	
1194.8	0.04673041	0.04613196	
1195	0.04653612	0.0461337	
1195.2	0.04630396	0.04613545	
1195.4	0.04666107	0.04613719	
1195.6	0.04656726	0.04613894	
1195.8	0.04648775	0.04614068	
1196	0.04606501	0.04614242	
1196.2	0.04544314	0.04614416	
1196.4	0.04554106	0.0461459	
1196.6	0.04520045	0.04614763	
1196.8	0.04510973	0.04614937	
1197	0.04512846	0.04615111	
1197.2	0.04519055	0.04615284	
1197.4	0.0453236	0.04615457	
1197.6	0.04532232	0.0461563	
1197.8	0.04577434	0.04615803	
1198	0.04660935	0.04615976	
1198.2	0.04700606	0.04616149	
1198.4	0.04691049	0.04616321	
1198.6	0.04698026	0.04616494	
1198.8	0.04735421	0.04616666	
1199	0.04749092	0.04616838	
1199.2	0.04779305	0.0461701	
1199.4	0.04825245	0.04617182	
1199.6	0.04830442	0.04617354	
1199.8	0.04815393	0.04617526	
1200	0.0479083	0.04617697	
1200.2	0.04777511	0.04617869	
1200.4	0.04782494	0.0461804	
1200.6	0.04731246	0.04618211	
1200.8	0.04680878	0.04618383	
1201	0.04649269	0.04618553	
1201.2	0.04636321	0.04618724	
1201.4	0.04653179	0.04618895	
1201.6	0.04612512	0.04619066	
1201.8	0.04643666	0.04619236	
1202	0.04610898	0.04619406	
1202.2	0.04575661	0.04619577	
1202.4	0.0456168	0.04619747	
1202.6	0.04612621	0.04619917	
1202.8	0.0462997	0.04620087	
1203	0.04744597	0.04620256	
1203.2	0.04851339	0.04620426	
1203.4	0.04916906	0.04620595	
1203.6	0.04914918	0.04620765	
1203.8	0.0490605	0.04620934	
1204	0.04912721	0.04621103	
1204.2	0.0490484	0.04621272	
1204.4	0.04889919	0.04621441	
1204.6	0.04861663	0.0462161	
1204.8	0.04786932	0.04621779	
1205	0.047456	0.04621947	
1205.2	0.0476062	0.04622115	
1205.4	0.04676592	0.04622284	
1205.6	0.0463589	0.04622452	
1205.8	0.04575886	0.0462262	
1206	0.04507352	0.04622788	
1206.2	0.04458995	0.04622956	
1206.4	0.04428741	0.04623123	
1206.6	0.04486092	0.04623291	
1206.8	0.04504648	0.04623458	
1207	0.04575143	0.04623626	
1207.2	0.04596267	0.04623793	
1207.4	0.04634641	0.0462396	
1207.6	0.04617324	0.04624127	
1207.8	0.04647832	0.04624294	
1208	0.04651727	0.0462446	
1208.2	0.04566465	0.04624627	
1208.4	0.04576984	0.04624793	
1208.6	0.04558697	0.0462496	
1208.8	0.04521894	0.04625126	
1209	0.04526795	0.04625292	
1209.2	0.045731	0.04625458	
1209.4	0.04518709	0.04625624	
1209.6	0.0454399	0.0462579	
1209.8	0.04513118	0.04625955	
1210	0.045395	0.04626121	
1210.2	0.04561245	0.04626286	
1210.4	0.04584032	0.04626451	
1210.6	0.04621556	0.04626616	
1210.8	0.04645464	0.04626781	
1211	0.04631756	0.04626946	
1211.2	0.04680347	0.04627111	
1211.4	0.04709628	0.04627276	
1211.6	0.04699522	0.0462744	
1211.8	0.04726898	0.04627605	
1212	0.04712751	0.04627769	
1212.2	0.04613503	0.04627933	
1212.4	0.04644678	0.04628097	
1212.6	0.04652205	0.04628261	
1212.8	0.04642254	0.04628425	
1213	0.04674145	0.04628589	
1213.2	0.04753602	0.04628752	
1213.4	0.04753448	0.04628916	
1213.6	0.04757236	0.04629079	
1213.8	0.04782999	0.04629243	
1214	0.04811851	0.04629406	
1214.2	0.04824506	0.04629569	
1214.4	0.0475998	0.04629732	
1214.6	0.04798699	0.04629894	
1214.8	0.04805247	0.04630057	
1215	0.04794322	0.0463022	
1215.2	0.04818478	0.04630382	
1215.4	0.04801046	0.04630544	
1215.6	0.04774255	0.04630706	
1215.8	0.04728815	0.04630869	
1216	0.04750192	0.04631031	
1216.2	0.04717919	0.04631192	
1216.4	0.04714273	0.04631354	
1216.6	0.04764017	0.04631516	
1216.8	0.04754973	0.04631677	
1217	0.04766013	0.04631839	
1217.2	0.04692961	0.04632	
1217.4	0.0468198	0.04632161	
1217.6	0.04732251	0.04632322	
1217.8	0.04697657	0.04632483	
1218	0.04684181	0.04632644	
1218.2	0.04659895	0.04632804	
1218.4	0.04639547	0.04632965	
1218.6	0.04706302	0.04633125	
1218.8	0.04673514	0.04633286	
1219	0.04668499	0.04633446	
1219.2	0.04667997	0.04633606	
1219.4	0.04641101	0.04633766	
1219.6	0.04590596	0.04633926	
1219.8	0.04605783	0.04634085	
1220	0.047136	0.04634245	
1220.2	0.04722095	0.04634405	
1220.4	0.0473932	0.04634564	
1220.6	0.04805715	0.04634723	
1220.8	0.04801552	0.04634882	
1221	0.04835269	0.04635042	
1221.2	0.0484241	0.046352	
1221.4	0.04930252	0.04635359	
1221.6	0.04999288	0.04635518	
1221.8	0.04976257	0.04635677	
1222	0.04955559	0.04635835	
1222.2	0.04905602	0.04635993	
1222.4	0.04917786	0.04636152	
1222.6	0.04856094	0.0463631	
1222.8	0.04838728	0.04636468	
1223	0.04824756	0.04636626	
1223.2	0.0482323	0.04636784	
1223.4	0.04761903	0.04636941	
1223.6	0.04704807	0.04637099	
1223.8	0.04689758	0.04637256	
1224	0.04640308	0.04637414	
1224.2	0.04577653	0.04637571	
1224.4	0.04565589	0.04637728	
1224.6	0.04570553	0.04637885	
1224.8	0.0454542	0.04638042	
1225	0.04584048	0.04638199	
1225.2	0.04598457	0.04638355	
1225.4	0.04621788	0.04638512	
1225.6	0.04672909	0.04638668	
1225.8	0.04647891	0.04638825	
1226	0.046084	0.04638981	
1226.2	0.04632311	0.04639137	
1226.4	0.04716217	0.04639293	
1226.6	0.04731828	0.04639449	
1226.8	0.04876612	0.04639605	
1227	0.04955442	0.0463976	
1227.2	0.04973165	0.04639916	
1227.4	0.0500526	0.04640071	
1227.6	0.05023407	0.04640226	
1227.8	0.05010005	0.04640382	
1228	0.04965768	0.04640537	
1228.2	0.0495076	0.04640692	
1228.4	0.04923898	0.04640847	
1228.6	0.04854795	0.04641001	
1228.8	0.0475874	0.04641156	
1229	0.04753907	0.0464131	
1229.2	0.04750076	0.04641465	
1229.4	0.04675603	0.04641619	
1229.6	0.04636374	0.04641773	
1229.8	0.0453653	0.04641927	
1230	0.04532908	0.04642081	
1230.2	0.04550737	0.04642235	
1230.4	0.04557733	0.04642389	
1230.6	0.04545488	0.04642543	
1230.8	0.04587658	0.04642696	
1231	0.0463426	0.0464285	
1231.2	0.04642886	0.04643003	
1231.4	0.04677287	0.04643156	
1231.6	0.04626286	0.04643309	
1231.8	0.04567698	0.04643462	
1232	0.04556037	0.04643615	
1232.2	0.04582386	0.04643768	
1232.4	0.04540595	0.0464392	
1232.6	0.0449877	0.04644073	
1232.8	0.04527488	0.04644225	
1233	0.04599843	0.04644378	
1233.2	0.04608407	0.0464453	
1233.4	0.04607853	0.04644682	
1233.6	0.04674955	0.04644834	
1233.8	0.04699165	0.04644986	
1234	0.04781355	0.04645138	
1234.2	0.04828219	0.04645289	
1234.4	0.0478946	0.04645441	
1234.6	0.04797634	0.04645592	
1234.8	0.04802392	0.04645744	
1235	0.04809426	0.04645895	
1235.2	0.0477128	0.04646046	
1235.4	0.04767407	0.04646197	
1235.6	0.04709182	0.04646348	
1235.8	0.04690626	0.04646498	
1236	0.04689435	0.04646649	
1236.2	0.04728163	0.046468	
1236.4	0.0464312	0.0464695	
1236.6	0.04672155	0.04647101	
1236.8	0.04719536	0.04647251	
1237	0.04696505	0.04647401	
1237.2	0.046835	0.04647551	
1237.4	0.04737421	0.04647701	
1237.6	0.04771791	0.04647851	
1237.8	0.04762179	0.04648	
1238	0.0479408	0.0464815	
1238.2	0.0474672	0.04648299	
1238.4	0.04655142	0.04648449	
1238.6	0.04648153	0.04648598	
1238.8	0.04666968	0.04648747	
1239	0.04740035	0.04648896	
1239.2	0.04722995	0.04649045	
1239.4	0.04750208	0.04649194	
1239.6	0.04691897	0.04649343	
1239.8	0.04655035	0.04649491	
1240	0.04657284	0.0464964	
1240.2	0.04681161	0.04649788	
1240.4	0.04633181	0.04649936	
1240.6	0.04689434	0.04650085	
1240.8	0.0465992	0.04650233	
1241	0.04676983	0.04650381	
1241.2	0.04663106	0.04650529	
1241.4	0.04677047	0.04650676	
1241.6	0.04661991	0.04650824	
1241.8	0.04626628	0.04650972	
1242	0.0461223	0.04651119	
1242.2	0.04573865	0.04651266	
1242.4	0.04588751	0.04651414	
1242.6	0.04683138	0.04651561	
1242.8	0.04740625	0.04651708	
1243	0.04763074	0.04651855	
1243.2	0.04709923	0.04652001	
1243.4	0.04685223	0.04652148	
1243.6	0.0465949	0.04652295	
1243.8	0.04656856	0.04652441	
1244	0.04704244	0.04652588	
1244.2	0.04718705	0.04652734	
1244.4	0.04754283	0.0465288	
1244.6	0.04765731	0.04653026	
1244.8	0.04785296	0.04653172	
1245	0.04841109	0.04653318	
1245.2	0.04817906	0.04653464	
1245.4	0.04814795	0.04653609	
1245.6	0.04791691	0.04653755	
1245.8	0.04778703	0.046539	
1246	0.04771687	0.04654045	
1246.2	0.04781175	0.04654191	
1246.4	0.04758799	0.04654336	
1246.6	0.04819447	0.04654481	
1246.8	0.04831793	0.04654626	
1247	0.04796346	0.04654771	
1247.2	0.04779082	0.04654915	
1247.4	0.04697897	0.0465506	
1247.6	0.04690688	0.04655204	
1247.8	0.04689181	0.04655349	
1248	0.04652124	0.04655493	
1248.2	0.04624195	0.04655637	
1248.4	0.0462416	0.04655781	
1248.6	0.04547108	0.04655925	
1248.8	0.04592974	0.04656069	
1249	0.04590677	0.04656213	
1249.2	0.04589483	0.04656356	
1249.4	0.04610432	0.046565	
1249.6	0.04637272	0.04656643	
1249.8	0.04682536	0.04656787	
1250	0.04671072	0.0465693	
1250.2	0.04683956	0.04657073	
1250.4	0.04665139	0.04657216	
1250.6	0.04773496	0.04657359	
1250.8	0.04783757	0.04657502	
1251	0.04790278	0.04657645	
1251.2	0.04813725	0.04657787	
1251.4	0.04712188	0.0465793	
1251.6	0.04732826	0.04658072	
1251.8	0.04686093	0.04658215	
1252	0.04689701	0.04658357	
1252.2	0.04706176	0.04658499	
1252.4	0.04737457	0.04658641	
1252.6	0.04735383	0.04658783	
1252.8	0.04800669	0.04658925	
1253	0.0477854	0.04659066	
1253.2	0.04767182	0.04659208	
1253.4	0.04798385	0.04659349	
1253.6	0.04787869	0.04659491	
1253.8	0.04770095	0.04659632	
1254	0.04718948	0.04659773	
1254.2	0.04731758	0.04659914	
1254.4	0.04687635	0.04660055	
1254.6	0.04730367	0.04660196	
1254.8	0.0473294	0.04660337	
1255	0.04721339	0.04660478	
1255.2	0.04676019	0.04660618	
1255.4	0.04612454	0.04660759	
1255.6	0.04650649	0.04660899	
1255.8	0.0461931	0.04661039	
1256	0.04696042	0.04661179	
1256.2	0.04726322	0.0466132	
1256.4	0.04727969	0.04661459	
1256.6	0.04745181	0.04661599	
1256.8	0.04771671	0.04661739	
1257	0.0473418	0.04661879	
1257.2	0.04767063	0.04662018	
1257.4	0.04808718	0.04662158	
1257.6	0.04804404	0.04662297	
1257.8	0.04798593	0.04662436	
1258	0.04848971	0.04662576	
1258.2	0.04863906	0.04662715	
1258.4	0.04853989	0.04662854	
1258.6	0.04856132	0.04662992	
1258.8	0.04807072	0.04663131	
1259	0.04777254	0.0466327	
1259.2	0.04744275	0.04663408	
1259.4	0.04729027	0.04663547	
1259.6	0.04711366	0.04663685	
1259.8	0.04686782	0.04663824	
1260	0.04672399	0.04663962	
1260.2	0.04706541	0.046641	
1260.4	0.04682374	0.04664238	
1260.6	0.04727228	0.04664376	
1260.8	0.04726871	0.04664513	
1261	0.0468814	0.04664651	
1261.2	0.0470811	0.04664789	
1261.4	0.04709957	0.04664926	
1261.6	0.04722272	0.04665063	
1261.8	0.0475164	0.04665201	
1262	0.04767088	0.04665338	
1262.2	0.04755499	0.04665475	
1262.4	0.0471884	0.04665612	
1262.6	0.0470103	0.04665749	
1262.8	0.04658348	0.04665885	
1263	0.04683378	0.04666022	
1263.2	0.04677663	0.04666159	
1263.4	0.04721864	0.04666295	
1263.6	0.04726938	0.04666432	
1263.8	0.04677888	0.04666568	
1264	0.04663104	0.04666704	
1264.2	0.04734293	0.0466684	
1264.4	0.04698324	0.04666976	
1264.6	0.0468418	0.04667112	
1264.8	0.04678208	0.04667248	
1265	0.04580214	0.04667383	
1265.2	0.0458126	0.04667519	
1265.4	0.04621161	0.04667655	
1265.6	0.04664024	0.0466779	
1265.8	0.04637735	0.04667925	
1266	0.0466501	0.0466806	
1266.2	0.04651363	0.04668195	
1266.4	0.04609425	0.0466833	
1266.6	0.04640678	0.04668465	
1266.8	0.04617158	0.046686	
1267	0.04685761	0.04668735	
1267.2	0.04746177	0.0466887	
1267.4	0.04790147	0.04669004	
1267.6	0.04823581	0.04669138	
1267.8	0.047826	0.04669273	
1268	0.04843852	0.04669407	
1268.2	0.04893143	0.04669541	
1268.4	0.04836547	0.04669675	
1268.6	0.04781779	0.04669809	
1268.8	0.04728637	0.04669943	
1269	0.04631209	0.04670077	
1269.2	0.04664105	0.0467021	
1269.4	0.0466782	0.04670344	
1269.6	0.0469148	0.04670477	
1269.8	0.04602441	0.04670611	
1270	0.04628906	0.04670744	
1270.2	0.04552553	0.04670877	
1270.4	0.0454507	0.0467101	
1270.6	0.04592903	0.04671143	
1270.8	0.04629432	0.04671276	
1271	0.04709749	0.04671409	
1271.2	0.04748905	0.04671541	
1271.4	0.04741232	0.04671674	
1271.6	0.04722773	0.04671807	
1271.8	0.04684043	0.04671939	
1272	0.04684574	0.04672071	
1272.2	0.04651424	0.04672203	
1272.4	0.04630068	0.04672336	
1272.6	0.04599104	0.04672468	
1272.8	0.04585084	0.04672599	
1273	0.04532649	0.04672731	
1273.2	0.04537268	0.04672863	
1273.4	0.04523892	0.04672995	
1273.6	0.04513639	0.04673126	
1273.8	0.04439979	0.04673258	
1274	0.04494994	0.04673389	
1274.2	0.04549331	0.0467352	
1274.4	0.04594763	0.04673651	
1274.6	0.04646741	0.04673782	
1274.8	0.04686345	0.04673913	
1275	0.0466789	0.04674044	
1275.2	0.04687247	0.04674175	
1275.4	0.04656878	0.04674306	
1275.6	0.04681757	0.04674436	
1275.8	0.04726383	0.04674567	
1276	0.04728892	0.04674697	
1276.2	0.04764381	0.04674828	
1276.4	0.04845817	0.04674958	
1276.6	0.04784821	0.04675088	
1276.8	0.04771634	0.04675218	
1277	0.04732473	0.04675348	
1277.2	0.04734175	0.04675478	
1277.4	0.046969	0.04675607	
1277.6	0.0470919	0.04675737	
1277.8	0.04698901	0.04675867	
1278	0.04745778	0.04675996	
1278.2	0.0476935	0.04676125	
1278.4	0.047683	0.04676255	
1278.6	0.04759401	0.04676384	
1278.8	0.04738114	0.04676513	
1279	0.04728924	0.04676642	
1279.2	0.04759074	0.04676771	
1279.4	0.04800561	0.046769	
1279.6	0.04855039	0.04677028	
1279.8	0.04881773	0.04677157	
1280	0.0486512	0.04677286	
1280.2	0.04898923	0.04677414	
1280.4	0.04900869	0.04677542	
1280.6	0.0485241	0.04677671	
1280.8	0.04889084	0.04677799	
1281	0.0487186	0.04677927	
1281.2	0.04905956	0.04678055	
1281.4	0.04916858	0.04678183	
1281.6	0.04930191	0.04678311	
1281.8	0.04880342	0.04678438	
1282	0.04877632	0.04678566	
1282.2	0.04858588	0.04678693	
1282.4	0.04855633	0.04678821	
1282.6	0.04787217	0.04678948	
1282.8	0.04798073	0.04679075	
1283	0.04772469	0.04679202	
1283.2	0.04782622	0.0467933	
1283.4	0.04838812	0.04679457	
1283.6	0.04857122	0.04679583	
1283.8	0.0488501	0.0467971	
1284	0.04872723	0.04679837	
1284.2	0.0486379	0.04679963	
1284.4	0.04822555	0.0468009	
1284.6	0.04857685	0.04680216	
1284.8	0.04832465	0.04680343	
1285	0.04795601	0.04680469	
1285.2	0.0480327	0.04680595	
1285.4	0.04779496	0.04680721	
1285.6	0.04786211	0.04680847	
1285.8	0.04743825	0.04680973	
1286	0.04732779	0.04681099	
1286.2	0.04710063	0.04681224	
1286.4	0.04741351	0.0468135	
1286.6	0.04729084	0.04681475	
1286.8	0.04766402	0.04681601	
1287	0.04750752	0.04681726	
1287.2	0.04794144	0.04681851	
1287.4	0.04843187	0.04681977	
1287.6	0.04863965	0.04682102	
1287.8	0.04850967	0.04682227	
1288	0.04811011	0.04682351	
1288.2	0.04776202	0.04682476	
1288.4	0.04733865	0.04682601	
1288.6	0.04759591	0.04682726	
1288.8	0.04674052	0.0468285	
1289	0.04619615	0.04682974	
1289.2	0.04661294	0.04683099	
1289.4	0.04660339	0.04683223	
1289.6	0.04704524	0.04683347	
1289.8	0.04675751	0.04683471	
1290	0.04695587	0.04683595	
1290.2	0.04760372	0.04683719	
1290.4	0.04766862	0.04683843	
1290.6	0.04777605	0.04683967	
1290.8	0.04776407	0.0468409	
1291	0.04784075	0.04684214	
1291.2	0.04819846	0.04684337	
1291.4	0.04825144	0.04684461	
1291.6	0.04831303	0.04684584	
1291.8	0.04839865	0.04684707	
1292	0.04842249	0.0468483	
1292.2	0.04807718	0.04684953	
1292.4	0.04776022	0.04685076	
1292.6	0.0477607	0.04685199	
1292.8	0.04704513	0.04685321	
1293	0.04704052	0.04685444	
1293.2	0.04828959	0.04685567	
1293.4	0.04847037	0.04685689	
1293.6	0.04918315	0.04685812	
1293.8	0.0495103	0.04685934	
1294	0.04988223	0.04686056	
1294.2	0.05013285	0.04686178	
1294.4	0.04945487	0.046863	
1294.6	0.04957024	0.04686422	
1294.8	0.04924395	0.04686544	
1295	0.04905957	0.04686666	
1295.2	0.04877774	0.04686787	
1295.4	0.04840357	0.04686909	
1295.6	0.04786774	0.0468703	
1295.8	0.0475779	0.04687152	
1296	0.0472461	0.04687273	
1296.2	0.04668656	0.04687394	
1296.4	0.04633056	0.04687515	
1296.6	0.04641579	0.04687637	
1296.8	0.04674277	0.04687757	
1297	0.04738247	0.04687878	
1297.2	0.0485953	0.04687999	
1297.4	0.04840032	0.0468812	
1297.6	0.04874309	0.0468824	
1297.8	0.04927911	0.04688361	
1298	0.04949049	0.04688481	
1298.2	0.04948171	0.04688602	
1298.4	0.04947643	0.04688722	
1298.6	0.04981222	0.04688842	
1298.8	0.04998334	0.04688962	
1299	0.04977429	0.04689082	
1299.2	0.04946921	0.04689202	
1299.4	0.04926731	0.04689322	
1299.6	0.04911655	0.04689442	
1299.8	0.04961923	0.04689562	
1300	0.04968368	0.04689681	
1300.2	0.04940743	0.04689801	
1300.4	0.04951089	0.0468992	
1300.6	0.05006132	0.04690039	
1300.8	0.05063963	0.04690159	
1301	0.05033393	0.04690278	
1301.2	0.05012794	0.04690397	
1301.4	0.04906094	0.04690516	
1301.6	0.04921511	0.04690635	
1301.8	0.04908464	0.04690753	
1302	0.04852593	0.04690872	
1302.2	0.04802351	0.04690991	
1302.4	0.04833424	0.04691109	
1302.6	0.0479475	0.04691228	
1302.8	0.0473555	0.04691346	
1303	0.04708464	0.04691464	
1303.2	0.04702816	0.04691583	
1303.4	0.04711013	0.04691701	
1303.6	0.0474628	0.04691819	
1303.8	0.04749134	0.04691937	
1304	0.04773443	0.04692055	
1304.2	0.04791583	0.04692172	
1304.4	0.04900948	0.0469229	
1304.6	0.04956647	0.04692408	
1304.8	0.04970826	0.04692525	
1305	0.04945496	0.04692643	
1305.2	0.04888155	0.0469276	
1305.4	0.04845388	0.04692877	
1305.6	0.04905151	0.04692994	
1305.8	0.04888642	0.04693111	
1306	0.04826758	0.04693228	
1306.2	0.04788734	0.04693345	
1306.4	0.04793373	0.04693462	
1306.6	0.04735624	0.04693579	
1306.8	0.04757348	0.04693696	
1307	0.04803665	0.04693812	
1307.2	0.04834165	0.04693929	
1307.4	0.04844336	0.04694045	
1307.6	0.04869139	0.04694162	
1307.8	0.04860638	0.04694278	
1308	0.04867022	0.04694394	
1308.2	0.04848306	0.0469451	
1308.4	0.04873743	0.04694626	
1308.6	0.04871643	0.04694742	
1308.8	0.04820743	0.04694858	
1309	0.0478854	0.04694974	
1309.2	0.0476506	0.04695089	
1309.4	0.04755162	0.04695205	
1309.6	0.04814673	0.0469532	
1309.8	0.04755504	0.04695436	
1310	0.04796286	0.04695551	
1310.2	0.04806448	0.04695666	
1310.4	0.04854123	0.04695781	
1310.6	0.04900008	0.04695897	
1310.8	0.04991956	0.04696012	
1311	0.05094287	0.04696126	
1311.2	0.051418	0.04696241	
1311.4	0.05143787	0.04696356	
1311.6	0.0517012	0.04696471	
1311.8	0.05185934	0.04696585	
1312	0.05218281	0.046967	
1312.2	0.0520061	0.04696814	
1312.4	0.05188661	0.04696929	
1312.6	0.05152299	0.04697043	
1312.8	0.05066413	0.04697157	
1313	0.05002035	0.04697271	
1313.2	0.04980532	0.04697385	
1313.4	0.04948983	0.04697499	
1313.6	0.04942734	0.04697613	
1313.8	0.04845213	0.04697727	
1314	0.04803441	0.0469784	
1314.2	0.04741892	0.04697954	
1314.4	0.0475097	0.04698067	
1314.6	0.04731758	0.04698181	
1314.8	0.0479721	0.04698294	
1315	0.04774747	0.04698407	
1315.2	0.04788195	0.04698521	
1315.4	0.04791825	0.04698634	
1315.6	0.04859794	0.04698747	
1315.8	0.04932417	0.0469886	
1316	0.04934664	0.04698973	
1316.2	0.04944012	0.04699085	
1316.4	0.04954677	0.04699198	
1316.6	0.05016007	0.04699311	
1316.8	0.04990213	0.04699423	
1317	0.04965489	0.04699536	
1317.2	0.04984186	0.04699648	
1317.4	0.05013063	0.0469976	
1317.6	0.04965259	0.04699873	
1317.8	0.0492183	0.04699985	
1318	0.04896665	0.04700097	
1318.2	0.04966558	0.04700209	
1318.4	0.04988851	0.04700321	
1318.6	0.04943115	0.04700432	
1318.8	0.04993519	0.04700544	
1319	0.04941376	0.04700656	
1319.2	0.05006678	0.04700767	
1319.4	0.04949813	0.04700879	
1319.6	0.04993507	0.0470099	
1319.8	0.05002072	0.04701102	
1320	0.04993504	0.04701213	
1320.2	0.05043259	0.04701324	
1320.4	0.05026511	0.04701435	
1320.6	0.05022109	0.04701546	
1320.8	0.04954852	0.04701657	
1321	0.04943093	0.04701768	
1321.2	0.0491559	0.04701879	
1321.4	0.04907248	0.04701989	
1321.6	0.0485284	0.047021	
1321.8	0.04829756	0.0470221	
1322	0.04809066	0.04702321	
1322.2	0.04831803	0.04702431	
1322.4	0.04823771	0.04702541	
1322.6	0.04776157	0.04702652	
1322.8	0.04786331	0.04702762	
1323	0.04773144	0.04702872	
1323.2	0.04829951	0.04702982	
1323.4	0.04831903	0.04703092	
1323.6	0.049042	0.04703202	
1323.8	0.04886076	0.04703311	
1324	0.04961493	0.04703421	
1324.2	0.04986159	0.0470353	
1324.4	0.04962452	0.0470364	
1324.6	0.04952471	0.04703749	
1324.8	0.04993462	0.04703859	
1325	0.04988862	0.04703968	
1325.2	0.04943679	0.04704077	
1325.4	0.04923257	0.04704186	
1325.6	0.04880283	0.04704295	
1325.8	0.04882519	0.04704404	
1326	0.04866319	0.04704513	
1326.2	0.04826967	0.04704622	
1326.4	0.04770758	0.0470473	
1326.6	0.04791755	0.04704839	
1326.8	0.04746539	0.04704948	
1327	0.04759223	0.04705056	
1327.2	0.04804636	0.04705165	
1327.4	0.04812413	0.04705273	
1327.6	0.04782731	0.04705381	
1327.8	0.04736506	0.04705489	
1328	0.04826602	0.04705597	
1328.2	0.04843418	0.04705705	
1328.4	0.0480949	0.04705813	
1328.6	0.04831763	0.04705921	
1328.8	0.04876342	0.04706029	
1329	0.0486407	0.04706136	
1329.2	0.0486241	0.04706244	
1329.4	0.04880835	0.04706352	
1329.6	0.04866999	0.04706459	
1329.8	0.04831555	0.04706566	
1330	0.04791149	0.04706674	
1330.2	0.0478231	0.04706781	
1330.4	0.04762412	0.04706888	
1330.6	0.04803452	0.04706995	
1330.8	0.04724237	0.04707102	
1331	0.04752224	0.04707209	
1331.2	0.04778216	0.04707316	
1331.4	0.04797725	0.04707423	
1331.6	0.04805652	0.04707529	
1331.8	0.04828038	0.04707636	
1332	0.04915857	0.04707742	
1332.2	0.04985631	0.04707849	
1332.4	0.04921793	0.04707955	
1332.6	0.04914125	0.04708062	
1332.8	0.04904209	0.04708168	
1333	0.0488887	0.04708274	
1333.2	0.04927081	0.0470838	
1333.4	0.04888033	0.04708486	
1333.6	0.0483242	0.04708592	
1333.8	0.04813452	0.04708698	
1334	0.04856922	0.04708803	
1334.2	0.04851497	0.04708909	
1334.4	0.04847508	0.04709015	
1334.6	0.04900071	0.0470912	
1334.8	0.04872502	0.04709226	
1335	0.04904286	0.04709331	
1335.2	0.04926711	0.04709436	
1335.4	0.0494918	0.04709542	
1335.6	0.04914984	0.04709647	
1335.8	0.04862565	0.04709752	
1336	0.04896555	0.04709857	
1336.2	0.04852588	0.04709962	
1336.4	0.04791802	0.04710067	
1336.6	0.04796762	0.04710171	
1336.8	0.04838084	0.04710276	
1337	0.04875154	0.04710381	
1337.2	0.04858839	0.04710485	
1337.4	0.04876339	0.0471059	
1337.6	0.04906428	0.04710694	
1337.8	0.04935611	0.04710798	
1338	0.04956509	0.04710903	
1338.2	0.04920086	0.04711007	
1338.4	0.04956981	0.04711111	
1338.6	0.04963669	0.04711215	
1338.8	0.04896774	0.04711319	
1339	0.04872375	0.04711423	
1339.2	0.04796695	0.04711527	
1339.4	0.04740517	0.0471163	
1339.6	0.04711484	0.04711734	
1339.8	0.04693989	0.04711837	
1340	0.04662203	0.04711941	
1340.2	0.04671069	0.04712044	
1340.4	0.04662379	0.04712148	
1340.6	0.04678294	0.04712251	
1340.8	0.04679955	0.04712354	
1341	0.04686378	0.04712457	
1341.2	0.04726092	0.0471256	
1341.4	0.04778973	0.04712663	
1341.6	0.04800599	0.04712766	
1341.8	0.04783189	0.04712869	
1342	0.04796352	0.04712972	
1342.2	0.04786136	0.04713074	
1342.4	0.04806633	0.04713177	
1342.6	0.04797256	0.0471328	
1342.8	0.04789898	0.04713382	
1343	0.04881211	0.04713484	
1343.2	0.04965174	0.04713587	
1343.4	0.04996658	0.04713689	
1343.6	0.0504685	0.04713791	
1343.8	0.05048522	0.04713893	
1344	0.05017903	0.04713995	
1344.2	0.05036814	0.04714097	
1344.4	0.05011448	0.04714199	
1344.6	0.05063158	0.04714301	
1344.8	0.05054095	0.04714402	
1345	0.05078058	0.04714504	
1345.2	0.05104495	0.04714606	
1345.4	0.05060003	0.04714707	
1345.6	0.0503518	0.04714809	
1345.8	0.04956705	0.0471491	
1346	0.04908638	0.04715011	
1346.2	0.04854136	0.04715112	
1346.4	0.04816841	0.04715214	
1346.6	0.04830198	0.04715315	
1346.8	0.04864288	0.04715416	
1347	0.04937981	0.04715516	
1347.2	0.04905536	0.04715617	
1347.4	0.04878087	0.04715718	
1347.6	0.04849351	0.04715819	
1347.8	0.04830516	0.04715919	
1348	0.04844086	0.0471602	
1348.2	0.04873362	0.0471612	
1348.4	0.04920936	0.04716221	
1348.6	0.04942787	0.04716321	
1348.8	0.04974974	0.04716421	
1349	0.05029865	0.04716522	
1349.2	0.05045684	0.04716622	
1349.4	0.0507294	0.04716722	
1349.6	0.05061602	0.04716822	
1349.8	0.05034662	0.04716922	
1350	0.05016307	0.04717021	
1350.2	0.04988783	0.04717121	
1350.4	0.05006239	0.04717221	
1350.6	0.05031832	0.0471732	
1350.8	0.05024653	0.0471742	
1351	0.04993272	0.04717519	
1351.2	0.04925233	0.04717619	
1351.4	0.04881648	0.04717718	
1351.6	0.04837381	0.04717817	
1351.8	0.04892628	0.04717917	
1352	0.04926124	0.04718016	
1352.2	0.04931778	0.04718115	
1352.4	0.0492978	0.04718214	
1352.6	0.04933282	0.04718313	
1352.8	0.05003068	0.04718411	
1353	0.04980898	0.0471851	
1353.2	0.04924922	0.04718609	
1353.4	0.04901789	0.04718707	
1353.6	0.04855862	0.04718806	
1353.8	0.04784458	0.04718904	
1354	0.04756984	0.04719003	
1354.2	0.04715392	0.04719101	
1354.4	0.04753716	0.04719199	
1354.6	0.04727243	0.04719297	
1354.8	0.04713117	0.04719396	
1355	0.04685574	0.04719494	
1355.2	0.04638353	0.04719592	
1355.4	0.04626925	0.04719689	
1355.6	0.04703547	0.04719787	
1355.8	0.04770672	0.04719885	
1356	0.04801054	0.04719983	
1356.2	0.04840783	0.0472008	
1356.4	0.04874834	0.04720178	
1356.6	0.04889444	0.04720275	
1356.8	0.04921231	0.04720373	
1357	0.04871961	0.0472047	
1357.2	0.0489937	0.04720567	
1357.4	0.04949834	0.04720665	
1357.6	0.04991322	0.04720762	
1357.8	0.05018004	0.04720859	
1358	0.05018777	0.04720956	
1358.2	0.05033667	0.04721053	
1358.4	0.05074264	0.04721149	
1358.6	0.05073369	0.04721246	
1358.8	0.05107395	0.04721343	
1359	0.05068219	0.04721439	
1359.2	0.0502102	0.04721536	
1359.4	0.05004449	0.04721633	
1359.6	0.04995904	0.04721729	
1359.8	0.05009163	0.04721825	
1360	0.04966584	0.04721922	
1360.2	0.04938427	0.04722018	
1360.4	0.0487383	0.04722114	
1360.6	0.04813846	0.0472221	
1360.8	0.04820024	0.04722306	
1361	0.04851579	0.04722402	
1361.2	0.04866955	0.04722498	
1361.4	0.04860453	0.04722594	
1361.6	0.04846329	0.04722689	
1361.8	0.04894572	0.04722785	
1362	0.04920359	0.04722881	
1362.2	0.04964963	0.04722976	
1362.4	0.05007083	0.04723072	
1362.6	0.05061778	0.04723167	
1362.8	0.05085479	0.04723262	
1363	0.05061405	0.04723357	
1363.2	0.05073723	0.04723453	
1363.4	0.05046838	0.04723548	
1363.6	0.05005009	0.04723643	
1363.8	0.04971232	0.04723738	
1364	0.04944009	0.04723833	
1364.2	0.04941881	0.04723927	
1364.4	0.04884293	0.04724022	
1364.6	0.0485817	0.04724117	
1364.8	0.04823365	0.04724212	
1365	0.04807615	0.04724306	
1365.2	0.04760663	0.04724401	
1365.4	0.04775402	0.04724495	
1365.6	0.04756889	0.04724589	
1365.8	0.04836875	0.04724684	
1366	0.04881021	0.04724778	
1366.2	0.04882692	0.04724872	
1366.4	0.0496173	0.04724966	
1366.6	0.04968462	0.0472506	
1366.8	0.04962989	0.04725154	
1367	0.04935246	0.04725248	
1367.2	0.04919181	0.04725342	
1367.4	0.04888353	0.04725435	
1367.6	0.04865164	0.04725529	
1367.8	0.04927431	0.04725623	
1368	0.04958205	0.04725716	
1368.2	0.04892153	0.0472581	
1368.4	0.04807754	0.04725903	
1368.6	0.04793334	0.04725997	
1368.8	0.04737187	0.0472609	
1369	0.04726697	0.04726183	
1369.2	0.04733568	0.04726276	
1369.4	0.04759673	0.04726369	
1369.6	0.04793274	0.04726462	
1369.8	0.04906527	0.04726555	
1370	0.04943848	0.04726648	
1370.2	0.04933109	0.04726741	
1370.4	0.04949093	0.04726833	
1370.6	0.04917163	0.04726926	
1370.8	0.04958231	0.04727019	
1371	0.04976941	0.04727111	
1371.2	0.05008428	0.04727204	
1371.4	0.05037268	0.04727296	
1371.6	0.05060439	0.04727388	
1371.8	0.05091475	0.04727481	
1372	0.05056202	0.04727573	
1372.2	0.05048084	0.04727665	
1372.4	0.05016617	0.04727757	
1372.6	0.05014985	0.04727849	
1372.8	0.04971545	0.04727941	
1373	0.0500574	0.04728033	
1373.2	0.05030633	0.04728125	
1373.4	0.05070685	0.04728216	
1373.6	0.05066208	0.04728308	
1373.8	0.0496794	0.047284	
1374	0.04851383	0.04728491	
1374.2	0.04735793	0.04728583	
1374.4	0.04686356	0.04728674	
1374.6	0.04713023	0.04728765	
1374.8	0.04681642	0.04728857	
1375	0.04624338	0.04728948	
1375.2	0.04622123	0.04729039	
1375.4	0.04653226	0.0472913	
1375.6	0.04706743	0.04729221	
1375.8	0.04736829	0.04729312	
1376	0.04763862	0.04729403	
1376.2	0.04779809	0.04729494	
1376.4	0.04786577	0.04729584	
1376.6	0.04788255	0.04729675	
1376.8	0.04821346	0.04729766	
1377	0.04857493	0.04729856	
1377.2	0.04858255	0.04729947	
1377.4	0.04854303	0.04730037	
1377.6	0.04824126	0.04730128	
1377.8	0.04803525	0.04730218	
1378	0.0480492	0.04730308	
1378.2	0.04777719	0.04730398	
1378.4	0.04829975	0.04730488	
1378.6	0.04870504	0.04730578	
1378.8	0.0487347	0.04730668	
1379	0.04901622	0.04730758	
1379.2	0.0497346	0.04730848	
1379.4	0.05003258	0.04730938	
1379.6	0.05040575	0.04731028	
1379.8	0.04976731	0.04731117	
1380	0.04979803	0.04731207	
1380.2	0.04945086	0.04731296	
1380.4	0.049705	0.04731386	
1380.6	0.04939559	0.04731475	
1380.8	0.04927622	0.04731564	
1381	0.04930763	0.04731654	
1381.2	0.04943055	0.04731743	
1381.4	0.04942575	0.04731832	
1381.6	0.04969134	0.04731921	
1381.8	0.04969719	0.0473201	
1382	0.04951629	0.04732099	
1382.2	0.04991125	0.04732188	
1382.4	0.05027497	0.04732277	
1382.6	0.0503182	0.04732365	
1382.8	0.05076098	0.04732454	
1383	0.05054436	0.04732543	
1383.2	0.0505239	0.04732631	
1383.4	0.05035938	0.0473272	
1383.6	0.04999326	0.04732808	
1383.8	0.04966237	0.04732896	
1384	0.04956637	0.04732985	
1384.2	0.04936459	0.04733073	
1384.4	0.04957823	0.04733161	
1384.6	0.04950043	0.04733249	
1384.8	0.04931864	0.04733337	
1385	0.04963003	0.04733425	
1385.2	0.04984869	0.04733513	
1385.4	0.05018372	0.04733601	
1385.6	0.05049062	0.04733689	
1385.8	0.05048505	0.04733776	
1386	0.05069165	0.04733864	
1386.2	0.0513179	0.04733952	
1386.4	0.05106833	0.04734039	
1386.6	0.0513502	0.04734127	
1386.8	0.05183618	0.04734214	
1387	0.05150958	0.04734301	
1387.2	0.05142513	0.04734389	
1387.4	0.05116662	0.04734476	
1387.6	0.05086638	0.04734563	
1387.8	0.05106818	0.0473465	
1388	0.05053142	0.04734737	
1388.2	0.05047392	0.04734824	
1388.4	0.05044291	0.04734911	
1388.6	0.05080387	0.04734998	
1388.8	0.05072104	0.04735084	
1389	0.05127374	0.04735171	
1389.2	0.05125235	0.04735258	
1389.4	0.05111427	0.04735344	
1389.6	0.05081055	0.04735431	
1389.8	0.05009348	0.04735517	
1390	0.05004753	0.04735604	
1390.2	0.0499146	0.0473569	
1390.4	0.04938318	0.04735776	
1390.6	0.049147	0.04735863	
1390.8	0.04896729	0.04735949	
1391	0.04879985	0.04736035	
1391.2	0.04879737	0.04736121	
1391.4	0.04884508	0.04736207	
1391.6	0.04925887	0.04736293	
1391.8	0.04952334	0.04736378	
1392	0.04949123	0.04736464	
1392.2	0.04922326	0.0473655	
1392.4	0.04966318	0.04736636	
1392.6	0.04991794	0.04736721	
1392.8	0.05024797	0.04736807	
1393	0.05031869	0.04736892	
1393.2	0.04969298	0.04736978	
1393.4	0.04951811	0.04737063	
1393.6	0.04949813	0.04737148	
1393.8	0.04944621	0.04737233	
1394	0.04972657	0.04737319	
1394.2	0.04913784	0.04737404	
1394.4	0.04904594	0.04737489	
1394.6	0.04928298	0.04737574	
1394.8	0.04942203	0.04737659	
1395	0.04959725	0.04737743	
1395.2	0.05004368	0.04737828	
1395.4	0.05065197	0.04737913	
1395.6	0.05063024	0.04737998	
1395.8	0.05058601	0.04738082	
1396	0.05042461	0.04738167	
1396.2	0.05017781	0.04738251	
1396.4	0.0507355	0.04738336	
1396.6	0.05096594	0.0473842	
1396.8	0.05097079	0.04738504	
1397	0.05054059	0.04738589	
1397.2	0.049955	0.04738673	
1397.4	0.0501298	0.04738757	
1397.6	0.05024947	0.04738841	
1397.8	0.04990591	0.04738925	
1398	0.04944718	0.04739009	
1398.2	0.04857557	0.04739093	
1398.4	0.04837804	0.04739177	
1398.6	0.04864467	0.0473926	
1398.8	0.04867631	0.04739344	
1399	0.0490555	0.04739428	
1399.2	0.04957543	0.04739511	
1399.4	0.04933761	0.04739595	
1399.6	0.04914043	0.04739678	
1399.8	0.04964287	0.04739761	
1400	0.05013263	0.04739845	
1400.2	0.05079705	0.04739928	
1400.4	0.05165077	0.04740011	
1400.6	0.05136651	0.04740094	
1400.8	0.05088659	0.04740178	
1401	0.05046384	0.04740261	
1401.2	0.0497789	0.04740344	
1401.4	0.0497722	0.04740426	
1401.6	0.04915257	0.04740509	
1401.8	0.04852199	0.04740592	
1402	0.04808749	0.04740675	
1402.2	0.04772742	0.04740757	
1402.4	0.04807969	0.0474084	
1402.6	0.04902578	0.04740923	
1402.8	0.049172	0.04741005	
1403	0.04948717	0.04741088	
1403.2	0.05003311	0.0474117	
1403.4	0.05007784	0.04741252	
1403.6	0.05093189	0.04741335	
1403.8	0.05142234	0.04741417	
1404	0.05153395	0.04741499	
1404.2	0.05180352	0.04741581	
1404.4	0.05179448	0.04741663	
1404.6	0.05077783	0.04741745	
1404.8	0.05092543	0.04741827	
1405	0.05040654	0.04741909	
1405.2	0.05004974	0.0474199	
1405.4	0.0498374	0.04742072	
1405.6	0.04918628	0.04742154	
1405.8	0.04909118	0.04742235	
1406	0.04877956	0.04742317	
1406.2	0.04833694	0.04742398	
1406.4	0.04797077	0.0474248	
1406.6	0.04814017	0.04742561	
1406.8	0.04777412	0.04742643	
1407	0.04825049	0.04742724	
1407.2	0.04872109	0.04742805	
1407.4	0.04870638	0.04742886	
1407.6	0.04865255	0.04742967	
1407.8	0.04842482	0.04743048	
1408	0.04872677	0.04743129	
1408.2	0.04937762	0.0474321	
1408.4	0.04972621	0.04743291	
1408.6	0.04978964	0.04743372	
1408.8	0.05009413	0.04743452	
1409	0.04968184	0.04743533	
1409.2	0.05024479	0.04743614	
1409.4	0.05026909	0.04743694	
1409.6	0.05021506	0.04743775	
1409.8	0.05008953	0.04743855	
1410	0.04984713	0.04743935	
1410.2	0.0491388	0.04744016	
1410.4	0.04913971	0.04744096	
1410.6	0.04979061	0.04744176	
1410.8	0.04891356	0.04744256	
1411	0.04920493	0.04744336	
1411.2	0.04891993	0.04744416	
1411.4	0.04870881	0.04744496	
1411.6	0.04891336	0.04744576	
1411.8	0.04944879	0.04744656	
1412	0.05001662	0.04744736	
1412.2	0.05049656	0.04744816	
1412.4	0.05043861	0.04744895	
1412.6	0.05037357	0.04744975	
1412.8	0.05057716	0.04745055	
1413	0.05085832	0.04745134	
1413.2	0.05141657	0.04745214	
1413.4	0.05119449	0.04745293	
1413.6	0.05149701	0.04745372	
1413.8	0.05116393	0.04745452	
1414	0.05102888	0.04745531	
1414.2	0.05059847	0.0474561	
1414.4	0.05082178	0.04745689	
1414.6	0.05054053	0.04745768	
1414.8	0.04965965	0.04745847	
1415	0.04984907	0.04745926	
1415.2	0.0497044	0.04746005	
1415.4	0.05015642	0.04746084	
1415.6	0.05048149	0.04746163	
1415.8	0.05044891	0.04746241	
1416	0.05060229	0.0474632	
1416.2	0.0506692	0.04746398	
1416.4	0.05029654	0.04746477	
1416.6	0.05054944	0.04746555	
1416.8	0.05028039	0.04746634	
1417	0.05020201	0.04746712	
1417.2	0.04997483	0.04746791	
1417.4	0.05011937	0.04746869	
1417.6	0.05030034	0.04746947	
1417.8	0.0501835	0.04747025	
1418	0.05009687	0.04747103	
1418.2	0.05029899	0.04747181	
1418.4	0.05036132	0.04747259	
1418.6	0.04975037	0.04747337	
1418.8	0.04978984	0.04747415	
1419	0.04982662	0.04747493	
1419.2	0.04924239	0.04747571	
1419.4	0.04921295	0.04747648	
1419.6	0.04910342	0.04747726	
1419.8	0.04912425	0.04747803	
1420	0.04917937	0.04747881	
1420.2	0.04888335	0.04747958	
1420.4	0.04908445	0.04748036	
1420.6	0.04921385	0.04748113	
1420.8	0.0491604	0.04748191	
1421	0.04960583	0.04748268	
1421.2	0.05000048	0.04748345	
1421.4	0.05049382	0.04748422	
1421.6	0.05108352	0.04748499	
1421.8	0.05172046	0.04748576	
1422	0.05179327	0.04748653	
1422.2	0.05186355	0.0474873	
1422.4	0.051433	0.04748807	
1422.6	0.05142275	0.04748884	
1422.8	0.05144382	0.0474896	
1423	0.0506212	0.04749037	
1423.2	0.04965536	0.04749114	
1423.4	0.0495884	0.0474919	
1423.6	0.04950529	0.04749267	
1423.8	0.04911731	0.04749343	
1424	0.04866289	0.0474942	
1424.2	0.04862381	0.04749496	
1424.4	0.04866441	0.04749572	
1424.6	0.04837772	0.04749649	
1424.8	0.0489586	0.04749725	
1425	0.04934718	0.04749801	
1425.2	0.04975152	0.04749877	
1425.4	0.04939176	0.04749953	
1425.6	0.04998197	0.04750029	
1425.8	0.050451	0.04750105	
1426	0.05084758	0.04750181	
1426.2	0.05170724	0.04750257	
1426.4	0.0518076	0.04750332	
1426.6	0.05209844	0.04750408	
1426.8	0.05217832	0.04750484	
1427	0.0519874	0.04750559	
1427.2	0.05204011	0.04750635	
1427.4	0.05180734	0.0475071	
1427.6	0.0519772	0.04750786	
1427.8	0.05152064	0.04750861	
1428	0.05121236	0.04750936	
1428.2	0.05088546	0.04751012	
1428.4	0.05058054	0.04751087	
1428.6	0.05020086	0.04751162	
1428.8	0.05015977	0.04751237	
1429	0.04936955	0.04751312	
1429.2	0.04864137	0.04751387	
1429.4	0.04746304	0.04751462	
1429.6	0.04821307	0.04751537	
1429.8	0.048896	0.04751612	
1430	0.04928728	0.04751687	
1430.2	0.04986027	0.04751761	
1430.4	0.04963917	0.04751836	
1430.6	0.04989948	0.04751911	
1430.8	0.05041021	0.04751985	
1431	0.05059258	0.0475206	
1431.2	0.05119351	0.04752134	
1431.4	0.0511926	0.04752209	
1431.6	0.05173759	0.04752283	
1431.8	0.05116833	0.04752357	
1432	0.05128379	0.04752431	
1432.2	0.05120306	0.04752506	
1432.4	0.05098856	0.0475258	
1432.6	0.05018121	0.04752654	
1432.8	0.0498166	0.04752728	
1433	0.04954301	0.04752802	
1433.2	0.04909889	0.04752876	
1433.4	0.04815221	0.0475295	
1433.6	0.0488548	0.04753023	
1433.8	0.04875442	0.04753097	
1434	0.0485639	0.04753171	
1434.2	0.04913066	0.04753244	
1434.4	0.04936108	0.04753318	
1434.6	0.04965547	0.04753392	
1434.8	0.04994942	0.04753465	
1435	0.05047233	0.04753538	
1435.2	0.05099703	0.04753612	
1435.4	0.05102107	0.04753685	
1435.6	0.05148792	0.04753758	
1435.8	0.0515098	0.04753832	
1436	0.05248478	0.04753905	
1436.2	0.05286223	0.04753978	
1436.4	0.0523353	0.04754051	
1436.6	0.05165877	0.04754124	
1436.8	0.05156654	0.04754197	
1437	0.05161833	0.0475427	
1437.2	0.05073	0.04754343	
1437.4	0.05039362	0.04754416	
1437.6	0.05053517	0.04754488	
1437.8	0.04992242	0.04754561	
1438	0.04983078	0.04754634	
1438.2	0.04993817	0.04754706	
1438.4	0.04962295	0.04754779	
1438.6	0.04925595	0.04754851	
1438.8	0.04878634	0.04754924	
1439	0.0489186	0.04754996	
1439.2	0.04918536	0.04755068	
1439.4	0.04889045	0.04755141	
1439.6	0.04870461	0.04755213	
1439.8	0.04931741	0.04755285	
1440	0.05010958	0.04755357	
1440.2	0.0507017	0.04755429	
1440.4	0.0502062	0.04755501	
1440.6	0.05085895	0.04755573	
1440.8	0.05152618	0.04755645	
1441	0.05206295	0.04755717	
1441.2	0.05158919	0.04755789	
1441.4	0.05183553	0.04755861	
1441.6	0.0513944	0.04755932	
1441.8	0.05132677	0.04756004	
1442	0.05133939	0.04756076	
1442.2	0.05104067	0.04756147	
1442.4	0.05100377	0.04756219	
1442.6	0.05027678	0.0475629	
1442.8	0.04986226	0.04756361	
1443	0.0497812	0.04756433	
1443.2	0.04931757	0.04756504	
1443.4	0.04818361	0.04756575	
1443.6	0.04816523	0.04756647	
1443.8	0.04828899	0.04756718	
1444	0.0482236	0.04756789	
1444.2	0.04834546	0.0475686	
1444.4	0.04833718	0.04756931	
1444.6	0.04880253	0.04757002	
1444.8	0.04887436	0.04757073	
1445	0.04887079	0.04757143	
1445.2	0.04905308	0.04757214	
1445.4	0.04946189	0.04757285	
1445.6	0.04945152	0.04757356	
1445.8	0.04978567	0.04757426	
1446	0.05010473	0.04757497	
1446.2	0.05072455	0.04757567	
1446.4	0.05065884	0.04757638	
1446.6	0.05040469	0.04757708	
1446.8	0.05073145	0.04757779	
1447	0.05071678	0.04757849	
1447.2	0.0499713	0.04757919	
1447.4	0.04950489	0.04757989	
1447.6	0.04995563	0.0475806	
1447.8	0.05004578	0.0475813	
1448	0.05040115	0.047582	
1448.2	0.05024229	0.0475827	
1448.4	0.05062241	0.0475834	
1448.6	0.05041874	0.0475841	
1448.8	0.05067378	0.0475848	
1449	0.05002154	0.04758549	
1449.2	0.05045191	0.04758619	
1449.4	0.04969492	0.04758689	
1449.6	0.04963426	0.04758758	
1449.8	0.04959837	0.04758828	
1450	0.04997499	0.04758898	
1450.2	0.04992326	0.04758967	
1450.4	0.04903528	0.04759037	
1450.6	0.04855802	0.04759106	
1450.8	0.04872001	0.04759175	
1451	0.04904776	0.04759245	
1451.2	0.0489974	0.04759314	
1451.4	0.04942258	0.04759383	
1451.6	0.05003579	0.04759452	
1451.8	0.05046703	0.04759521	
1452	0.05003955	0.04759591	
1452.2	0.05028063	0.0475966	
1452.4	0.05056443	0.04759728	
1452.6	0.05059204	0.04759797	
1452.8	0.05105328	0.04759866	
1453	0.0502739	0.04759935	
1453.2	0.05057517	0.04760004	
1453.4	0.04960915	0.04760073	
1453.6	0.04985727	0.04760141	
1453.8	0.04964838	0.0476021	
1454	0.04912623	0.04760278	
1454.2	0.04836599	0.04760347	
1454.4	0.04813086	0.04760415	
1454.6	0.04843224	0.04760484	
1454.8	0.04891983	0.04760552	
1455	0.0497043	0.0476062	
1455.2	0.04896824	0.04760689	
1455.4	0.04883988	0.04760757	
1455.6	0.04910879	0.04760825	
1455.8	0.04942847	0.04760893	
1456	0.0492703	0.04760961	
1456.2	0.05002938	0.04761029	
1456.4	0.05029982	0.04761097	
1456.6	0.05090335	0.04761165	
1456.8	0.05038139	0.04761233	
1457	0.0494264	0.04761301	
1457.2	0.04968529	0.04761369	
1457.4	0.04942649	0.04761436	
1457.6	0.04929684	0.04761504	
1457.8	0.04876803	0.04761572	
1458	0.0481151	0.04761639	
1458.2	0.04836151	0.04761707	
1458.4	0.04882695	0.04761774	
1458.6	0.04886432	0.04761842	
1458.8	0.04897013	0.04761909	
1459	0.04896272	0.04761977	
1459.2	0.04893424	0.04762044	
1459.4	0.04985627	0.04762111	
1459.6	0.04983278	0.04762178	
1459.8	0.05004532	0.04762245	
1460	0.05040518	0.04762312	
1460.2	0.05093298	0.0476238	
1460.4	0.05114993	0.04762447	
1460.6	0.05121928	0.04762513	
1460.8	0.05059653	0.0476258	
1461	0.05088266	0.04762647	
1461.2	0.0509299	0.04762714	
1461.4	0.05083021	0.04762781	
1461.6	0.05029391	0.04762847	
1461.8	0.05005659	0.04762914	
1462	0.05033287	0.04762981	
1462.2	0.05059008	0.04763047	
1462.4	0.05016465	0.04763114	
1462.6	0.05036593	0.0476318	
1462.8	0.05009795	0.04763247	
1463	0.04995483	0.04763313	
1463.2	0.0506103	0.04763379	
1463.4	0.05012803	0.04763446	
1463.6	0.04942927	0.04763512	
1463.8	0.04981866	0.04763578	
1464	0.04961649	0.04763644	
1464.2	0.04921705	0.0476371	
1464.4	0.04913758	0.04763776	
1464.6	0.04901419	0.04763842	
1464.8	0.04857734	0.04763908	
1465	0.04867072	0.04763974	
1465.2	0.04836157	0.0476404	
1465.4	0.04875447	0.04764106	
1465.6	0.04881775	0.04764172	
1465.8	0.04915665	0.04764237	
1466	0.0496647	0.04764303	
1466.2	0.04961801	0.04764369	
1466.4	0.05025436	0.04764434	
1466.6	0.05061762	0.047645	
1466.8	0.05030237	0.04764565	
1467	0.05105809	0.04764631	
1467.2	0.05111283	0.04764696	
1467.4	0.05096483	0.04764761	
1467.6	0.05159085	0.04764827	
1467.8	0.05148778	0.04764892	
1468	0.0511452	0.04764957	
1468.2	0.05138034	0.04765022	
1468.4	0.05105381	0.04765087	
1468.6	0.05044938	0.04765152	
1468.8	0.05027573	0.04765217	
1469	0.05034621	0.04765282	
1469.2	0.04959023	0.04765347	
1469.4	0.04958597	0.04765412	
1469.6	0.04933554	0.04765477	
1469.8	0.0492014	0.04765541	
1470	0.04938552	0.04765606	
1470.2	0.0492655	0.04765671	
1470.4	0.05026535	0.04765735	
1470.6	0.04949018	0.047658	
1470.8	0.04988585	0.04765865	
1471	0.05047289	0.04765929	
1471.2	0.05073378	0.04765993	
1471.4	0.05066148	0.04766058	
1471.6	0.05100654	0.04766122	
1471.8	0.0503412	0.04766187	
1472	0.05089776	0.04766251	
1472.2	0.05170113	0.04766315	
1472.4	0.05140643	0.04766379	
1472.6	0.05165397	0.04766443	
1472.8	0.05167544	0.04766507	
1473	0.05200508	0.04766571	
1473.2	0.05123729	0.04766635	
1473.4	0.05066233	0.04766699	
1473.6	0.05029824	0.04766763	
1473.8	0.049911	0.04766827	
1474	0.04981731	0.04766891	
1474.2	0.0492991	0.04766954	
1474.4	0.05005638	0.04767018	
1474.6	0.04949019	0.04767082	
1474.8	0.04986528	0.04767145	
1475	0.04977895	0.04767209	
1475.2	0.04970255	0.04767272	
1475.4	0.04928996	0.04767336	
1475.6	0.0495502	0.04767399	
1475.8	0.04964318	0.04767463	
1476	0.05041439	0.04767526	
1476.2	0.05090244	0.04767589	
1476.4	0.05076165	0.04767653	
1476.6	0.0509657	0.04767716	
1476.8	0.0509657	0.04767779	
1477	0.05055956	0.04767474	
1477.2	0.04976434	0.04767169	
1477.4	0.04888519	0.04766864	
1477.6	0.04879074	0.04766559	
1477.8	0.04877847	0.04766254	
1478	0.04826769	0.04765949	
1478.2	0.04877843	0.04765644	
1478.4	0.04874221	0.04765339	
1478.6	0.04886495	0.04765034	
1478.8	0.04888272	0.0476473	
1479	0.04887919	0.04764425	
1479.2	0.04818861	0.0476412	
1479.4	0.04779581	0.04763815	
1479.6	0.04775148	0.0476351	
1479.8	0.04735831	0.04763205	
1480	0.04731193	0.04762901	
1480.2	0.04760985	0.04762596	
1480.4	0.04851479	0.04762291	
1480.6	0.04863113	0.04761987	
1480.8	0.0486058	0.04761682	
1481	0.04849245	0.04761377	
1481.2	0.04839217	0.04761073	
1481.4	0.04914739	0.04760768	
1481.6	0.04980869	0.04760463	
1481.8	0.05051013	0.04760159	
1482	0.0504425	0.04759854	
1482.2	0.05095306	0.0475955	
1482.4	0.05065582	0.04759245	
1482.6	0.05047363	0.04758941	
1482.8	0.0500257	0.04758636	
1483	0.0492282	0.04758332	
1483.2	0.0490419	0.04758027	
1483.4	0.04910026	0.04757723	
1483.6	0.04944782	0.04757418	
1483.8	0.0491333	0.04757114	
1484	0.04913716	0.04756809	
1484.2	0.04945175	0.04756505	
1484.4	0.04938313	0.04756201	
1484.6	0.04910495	0.04755896	
1484.8	0.04903731	0.04755592	
1485	0.04943243	0.04755288	
1485.2	0.04927925	0.04754984	
1485.4	0.04944309	0.04754679	
1485.6	0.0488595	0.04754375	
1485.8	0.04845478	0.04754071	
1486	0.04776298	0.04753767	
1486.2	0.04769206	0.04753463	
1486.4	0.04790613	0.04753159	
1486.6	0.04754286	0.04752854	
1486.8	0.04711599	0.0475255	
1487	0.04704479	0.04752246	
1487.2	0.04789999	0.04751942	
1487.4	0.04871133	0.04751638	
1487.6	0.04924799	0.04751334	
1487.8	0.04943108	0.0475103	
1488	0.04976362	0.04750726	
1488.2	0.04962205	0.04750422	
1488.4	0.04947148	0.04750118	
1488.6	0.04972212	0.04749814	
1488.8	0.04980774	0.0474951	
1489	0.0500054	0.04749206	
1489.2	0.04959292	0.04748903	
1489.4	0.04935947	0.04748599	
1489.6	0.04892392	0.04748295	
1489.8	0.04869806	0.04747991	
1490	0.04868275	0.04747687	
1490.2	0.04870235	0.04747384	
1490.4	0.04900413	0.0474708	
1490.6	0.04812329	0.04746776	
1490.8	0.04818629	0.04746472	
1491	0.04873771	0.04746169	
1491.2	0.04944669	0.04745865	
1491.4	0.05001025	0.04745561	
1491.6	0.05009112	0.04745258	
1491.8	0.05007008	0.04744954	
1492	0.05005457	0.0474465	
1492.2	0.04989316	0.04744347	
1492.4	0.04986519	0.04744043	
1492.6	0.04957373	0.0474374	
1492.8	0.04990734	0.04743436	
1493	0.04989251	0.04743133	
1493.2	0.05016025	0.04742829	
1493.4	0.04957615	0.04742526	
1493.6	0.05012589	0.04742222	
1493.8	0.04979472	0.04741919	
1494	0.04936446	0.04741616	
1494.2	0.04987429	0.04741312	
1494.4	0.04975045	0.04741009	
1494.6	0.04941036	0.04740705	
1494.8	0.05007287	0.04740402	
1495	0.04983837	0.04740099	
1495.2	0.04982754	0.04739796	
1495.4	0.04993428	0.04739492	
1495.6	0.04984603	0.04739189	
1495.8	0.05045196	0.04738886	
1496	0.0505823	0.04738583	
1496.2	0.05094062	0.04738279	
1496.4	0.05061374	0.04737976	
1496.6	0.05055274	0.04737673	
1496.8	0.05080812	0.0473737	
1497	0.05087328	0.04737067	
1497.2	0.05068223	0.04736764	
1497.4	0.05025855	0.04736461	
1497.6	0.05058439	0.04736158	
1497.8	0.05015786	0.04735855	
1498	0.05011325	0.04735552	
1498.2	0.05029041	0.04735249	
1498.4	0.04998254	0.04734946	
1498.6	0.0501626	0.04734643	
1498.8	0.04968382	0.0473434	
1499	0.0489681	0.04734037	
1499.2	0.04870165	0.04733734	
1499.4	0.04871892	0.04733431	
1499.6	0.04862616	0.04733128	
1499.8	0.04883422	0.04732825	
1500	0.04806321	0.04732523	
1500.2	0.04802718	0.0473222	
1500.4	0.04812234	0.04731917	
1500.6	0.04792266	0.04731614	
1500.8	0.04769394	0.04731311	
1501	0.04794411	0.04731009	
1501.2	0.04818592	0.04730706	
1501.4	0.04836095	0.04730403	
1501.6	0.04839001	0.04730101	
1501.8	0.048984	0.04729798	
1502	0.04960154	0.04729495	
1502.2	0.05002832	0.04729193	
1502.4	0.04994098	0.0472889	
1502.6	0.04968635	0.04728588	
1502.8	0.04990887	0.04728285	
1503	0.0495445	0.04727983	
1503.2	0.04940526	0.0472768	
1503.4	0.0492047	0.04727378	
1503.6	0.04900766	0.04727075	
1503.8	0.04857529	0.04726773	
1504	0.04830713	0.0472647	
1504.2	0.04844277	0.04726168	
1504.4	0.04817392	0.04725865	
1504.6	0.04712346	0.04725563	
1504.8	0.04734543	0.04725261	
1505	0.04778325	0.04724958	
1505.2	0.04771828	0.04724656	
1505.4	0.04725413	0.04724354	
1505.6	0.04718464	0.04724051	
1505.8	0.04736822	0.04723749	
1506	0.04735947	0.04723447	
1506.2	0.04695224	0.04723145	
1506.4	0.04659614	0.04722843	
1506.6	0.04669659	0.0472254	
1506.8	0.04687541	0.04722238	
1507	0.04712312	0.04721936	
1507.2	0.04768937	0.04721634	
1507.4	0.04795632	0.04721332	
1507.6	0.04839741	0.0472103	
1507.8	0.04834771	0.04720728	
1508	0.04847769	0.04720426	
1508.2	0.04818317	0.04720124	
1508.4	0.04752725	0.04719822	
1508.6	0.04711869	0.0471952	
1508.8	0.04762213	0.04719218	
1509	0.04777202	0.04718916	
1509.2	0.0471315	0.04718614	
1509.4	0.04667283	0.04718312	
1509.6	0.04699333	0.0471801	
1509.8	0.04687761	0.04717708	
1510	0.04641587	0.04717406	
1510.2	0.0463483	0.04717104	
1510.4	0.04628225	0.04716803	
1510.6	0.04639208	0.04716501	
1510.8	0.04671706	0.04716199	
1511	0.04741059	0.04715897	
1511.2	0.04766765	0.04715595	
1511.4	0.04783921	0.04715294	
1511.6	0.04818568	0.04714992	
1511.8	0.04782027	0.0471469	
1512	0.04740458	0.04714389	
1512.2	0.04715869	0.04714087	
1512.4	0.04669499	0.04713785	
1512.6	0.04636732	0.04713484	
1512.8	0.04591853	0.04713182	
1513	0.04559443	0.04712881	
1513.2	0.04527652	0.04712579	
1513.4	0.04557685	0.04712278	
1513.6	0.04593584	0.04711976	
1513.8	0.04537464	0.04711675	
1514	0.04461122	0.04711373	
1514.2	0.04522995	0.04711072	
1514.4	0.04583286	0.0471077	
1514.6	0.04580878	0.04710469	
1514.8	0.04633514	0.04710168	
1515	0.04717938	0.04709866	
1515.2	0.04751648	0.04709565	
1515.4	0.04766844	0.04709263	
1515.6	0.04780698	0.04708962	
1515.8	0.04779089	0.04708661	
1516	0.04751837	0.0470836	
1516.2	0.04782	0.04708058	
1516.4	0.04756063	0.04707757	
1516.6	0.04691717	0.04707456	
1516.8	0.04640812	0.04707155	
1517	0.04627861	0.04706853	
1517.2	0.04601641	0.04706552	
1517.4	0.04579535	0.04706251	
1517.6	0.04573519	0.0470595	
1517.8	0.04556145	0.04705649	
1518	0.04529989	0.04705348	
1518.2	0.04586395	0.04705047	
1518.4	0.0461093	0.04704746	
1518.6	0.04607694	0.04704445	
1518.8	0.04696932	0.04704144	
1519	0.04768996	0.04703843	
1519.2	0.04715777	0.04703542	
1519.4	0.04787158	0.04703241	
1519.6	0.04836424	0.0470294	
1519.8	0.04864274	0.04702639	
1520	0.04833404	0.04702338	
1520.2	0.04897197	0.04702037	
1520.4	0.04901451	0.04701736	
1520.6	0.04836311	0.04701436	
1520.8	0.04792443	0.04701135	
1521	0.04768042	0.04700834	
1521.2	0.04776072	0.04700533	
1521.4	0.04784022	0.04700232	
1521.6	0.04803141	0.04699932	
1521.8	0.04794311	0.04699631	
1522	0.0475823	0.0469933	
1522.2	0.04779981	0.0469903	
1522.4	0.04833508	0.04698729	
1522.6	0.04828338	0.04698428	
1522.8	0.04825277	0.04698128	
1523	0.0483421	0.04697827	
1523.2	0.04807223	0.04697527	
1523.4	0.04823405	0.04697226	
1523.6	0.04763076	0.04696925	
1523.8	0.04742767	0.04696625	
1524	0.04757333	0.04696324	
1524.2	0.04814332	0.04696024	
1524.4	0.0477344	0.04695723	
1524.6	0.04737064	0.04695423	
1524.8	0.04708171	0.04695123	
1525	0.04727012	0.04694822	
1525.2	0.04735769	0.04694522	
1525.4	0.04715637	0.04694221	
1525.6	0.04798442	0.04693921	
1525.8	0.04802054	0.04693621	
1526	0.0475467	0.0469332	
1526.2	0.04828023	0.0469302	
1526.4	0.04845651	0.0469272	
1526.6	0.04790613	0.0469242	
1526.8	0.04773004	0.04692119	
1527	0.04797979	0.04691819	
1527.2	0.04783001	0.04691519	
1527.4	0.04753921	0.04691219	
1527.6	0.04749631	0.04690919	
1527.8	0.04823301	0.04690618	
1528	0.04849582	0.04690318	
1528.2	0.048808	0.04690018	
1528.4	0.04870504	0.04689718	
1528.6	0.0487818	0.04689418	
1528.8	0.04828198	0.04689118	
1529	0.0481627	0.04688818	
1529.2	0.04783038	0.04688518	
1529.4	0.04766409	0.04688218	
1529.6	0.04858864	0.04687918	
1529.8	0.04734526	0.04687618	
1530	0.04727337	0.04687318	
1530.2	0.04735152	0.04687018	
1530.4	0.04717732	0.04686718	
1530.6	0.0464242	0.04686419	
1530.8	0.04624123	0.04686119	
1531	0.04597192	0.04685819	
1531.2	0.04581994	0.04685519	
1531.4	0.04527407	0.04685219	
1531.6	0.04506473	0.04684919	
1531.8	0.04494954	0.0468462	
1532	0.04470448	0.0468432	
1532.2	0.04478681	0.0468402	
1532.4	0.04473537	0.04683721	
1532.6	0.04425934	0.04683421	
1532.8	0.04389725	0.04683121	
1533	0.0444352	0.04682822	
1533.2	0.04471931	0.04682522	
1533.4	0.04551879	0.04682222	
1533.6	0.04621171	0.04681923	
1533.8	0.04585779	0.04681623	
1534	0.04702064	0.04681324	
1534.2	0.04740356	0.04681024	
1534.4	0.04741845	0.04680725	
1534.6	0.04752105	0.04680425	
1534.8	0.04797229	0.04680126	
1535	0.04797283	0.04679826	
1535.2	0.04828559	0.04679527	
1535.4	0.04794446	0.04679227	
1535.6	0.04752107	0.04678928	
1535.8	0.0473753	0.04678629	
1536	0.04690642	0.04678329	
1536.2	0.0466854	0.0467803	
1536.4	0.04666917	0.04677731	
1536.6	0.04670488	0.04677431	
1536.8	0.04729084	0.04677132	
1537	0.04756719	0.04676833	
1537.2	0.0474594	0.04676534	
1537.4	0.04783274	0.04676234	
1537.6	0.04754845	0.04675935	
1537.8	0.04738174	0.04675636	
1538	0.04786397	0.04675337	
1538.2	0.04731876	0.04675038	
1538.4	0.0471519	0.04674739	
1538.6	0.04740441	0.04674439	
1538.8	0.04738309	0.0467414	
1539	0.04689344	0.04673841	
1539.2	0.04718928	0.04673542	
1539.4	0.04681225	0.04673243	
1539.6	0.04679415	0.04672944	
1539.8	0.0470166	0.04672645	
1540	0.04619498	0.04672346	
1540.2	0.0460656	0.04672047	
1540.4	0.04702507	0.04671748	
1540.6	0.04752625	0.04671449	
1540.8	0.04794244	0.04671151	
1541	0.04796661	0.04670852	
1541.2	0.04805206	0.04670553	
1541.4	0.04821621	0.04670254	
1541.6	0.04804276	0.04669955	
1541.8	0.04808533	0.04669656	
1542	0.04835576	0.04669358	
1542.2	0.04813401	0.04669059	
1542.4	0.04854567	0.0466876	
1542.6	0.04790568	0.04668461	
1542.8	0.04749338	0.04668163	
1543	0.04711593	0.04667864	
1543.2	0.04721013	0.04667565	
1543.4	0.04661597	0.04667267	
1543.6	0.04649376	0.04666968	
1543.8	0.0460323	0.04666669	
1544	0.04503743	0.04666371	
1544.2	0.0453941	0.04666072	
1544.4	0.04638416	0.04665774	
1544.6	0.04618065	0.04665475	
1544.8	0.04655821	0.04665177	
1545	0.04644289	0.04664878	
1545.2	0.0465946	0.0466458	
1545.4	0.04745217	0.04664281	
1545.6	0.0477942	0.04663983	
1545.8	0.04823139	0.04663684	
1546	0.04839647	0.04663386	
1546.2	0.04867701	0.04663088	
1546.4	0.04900675	0.04662789	
1546.6	0.04872939	0.04662491	
1546.8	0.04843706	0.04662193	
1547	0.04879459	0.04661894	
1547.2	0.04847856	0.04661596	
1547.4	0.04828759	0.04661298	
1547.6	0.04800456	0.04661	
1547.8	0.04775619	0.04660701	
1548	0.04728879	0.04660403	
1548.2	0.04775981	0.04660105	
1548.4	0.04726467	0.04659807	
1548.6	0.04704949	0.04659509	
1548.8	0.04756927	0.0465921	
1549	0.04730194	0.04658912	
1549.2	0.04717515	0.04658614	
1549.4	0.04742411	0.04658316	
1549.6	0.04731728	0.04658018	
1549.8	0.04744568	0.0465772	
1550	0.04699625	0.04657422	
1550.2	0.04755293	0.04657124	
1550.4	0.04802158	0.04656826	
1550.6	0.04800266	0.04656528	
1550.8	0.04797242	0.0465623	
1551	0.04828574	0.04655932	
1551.2	0.04828351	0.04655634	
1551.4	0.0485271	0.04655337	
1551.6	0.04805898	0.04655039	
1551.8	0.0479023	0.04654741	
1552	0.04769191	0.04654443	
1552.2	0.0470148	0.04654145	
1552.4	0.04701783	0.04653847	
1552.6	0.04723969	0.0465355	
1552.8	0.04729181	0.04653252	
1553	0.04647359	0.04652954	
1553.2	0.04604103	0.04652656	
1553.4	0.04607488	0.04652359	
1553.6	0.04602093	0.04652061	
1553.8	0.04553213	0.04651763	
1554	0.04529774	0.04651466	
1554.2	0.04582673	0.04651168	
1554.4	0.04609849	0.04650871	
1554.6	0.0466557	0.04650573	
1554.8	0.04724237	0.04650275	
1555	0.04752428	0.04649978	
1555.2	0.04754216	0.0464968	
1555.4	0.04740705	0.04649383	
1555.6	0.04694355	0.04649085	
1555.8	0.04663171	0.04648788	
1556	0.04646973	0.04648491	
1556.2	0.04615097	0.04648193	
1556.4	0.04667651	0.04647896	
1556.6	0.04612801	0.04647598	
1556.8	0.04626869	0.04647301	
1557	0.04555216	0.04647004	
1557.2	0.04510742	0.04646706	
1557.4	0.04503522	0.04646409	
1557.6	0.04516201	0.04646112	
1557.8	0.04544143	0.04645814	
1558	0.04516454	0.04645517	
1558.2	0.04561105	0.0464522	
1558.4	0.04585751	0.04644923	
1558.6	0.04631556	0.04644625	
1558.8	0.04659048	0.04644328	
1559	0.04652313	0.04644031	
1559.2	0.04647104	0.04643734	
1559.4	0.04667157	0.04643437	
1559.6	0.04696637	0.0464314	
1559.8	0.04672939	0.04642843	
1560	0.04666923	0.04642546	
1560.2	0.04706307	0.04642249	
1560.4	0.04756759	0.04641952	
1560.6	0.04730373	0.04641655	
1560.8	0.04769957	0.04641358	
1561	0.04778049	0.04641061	
1561.2	0.04772963	0.04640764	
1561.4	0.04818308	0.04640467	
1561.6	0.0481637	0.0464017	
1561.8	0.04813892	0.04639873	
1562	0.04720939	0.04639576	
1562.2	0.04706378	0.04639279	
1562.4	0.04651021	0.04638982	
1562.6	0.04656462	0.04638686	
1562.8	0.04670057	0.04638389	
1563	0.04605336	0.04638092	
1563.2	0.04599856	0.04637795	
1563.4	0.04613075	0.04637498	
1563.6	0.04603201	0.04637202	
1563.8	0.04567001	0.04636905	
1564	0.0457884	0.04636608	
1564.2	0.04630927	0.04636312	
1564.4	0.04630567	0.04636015	
1564.6	0.04580335	0.04635718	
1564.8	0.04590311	0.04635422	
1565	0.04572471	0.04635125	
1565.2	0.04523327	0.04634829	
1565.4	0.04516864	0.04634532	
1565.6	0.04526899	0.04634236	
1565.8	0.0456946	0.04633939	
1566	0.04529029	0.04633643	
1566.2	0.04510816	0.04633346	
1566.4	0.04473087	0.0463305	
1566.6	0.04486484	0.04632753	
1566.8	0.04485727	0.04632457	
1567	0.04460997	0.0463216	
1567.2	0.04532983	0.04631864	
1567.4	0.04588196	0.04631568	
1567.6	0.04582789	0.04631271	
1567.8	0.0457217	0.04630975	
1568	0.04569876	0.04630679	
1568.2	0.04609105	0.04630382	
1568.4	0.04615128	0.04630086	
1568.6	0.04569705	0.0462979	
1568.8	0.04567567	0.04629494	
1569	0.04596954	0.04629197	
1569.2	0.04609915	0.04628901	
1569.4	0.04651462	0.04628605	
1569.6	0.0471801	0.04628309	
1569.8	0.04744403	0.04628013	
1570	0.04742523	0.04627717	
1570.2	0.04712467	0.04627421	
1570.4	0.04676691	0.04627125	
1570.6	0.04693285	0.04626828	
1570.8	0.04655236	0.04626532	
1571	0.04580888	0.04626236	
1571.2	0.0462331	0.0462594	
1571.4	0.04570301	0.04625644	
1571.6	0.04497773	0.04625348	
1571.8	0.04450473	0.04625053	
1572	0.0443833	0.04624757	
1572.2	0.04461773	0.04624461	
1572.4	0.04428619	0.04624165	
1572.6	0.04431413	0.04623869	
1572.8	0.04432209	0.04623573	
1573	0.04462018	0.04623277	
1573.2	0.04449061	0.04622981	
1573.4	0.04523162	0.04622686	
1573.6	0.04542396	0.0462239	
1573.8	0.04577025	0.04622094	
1574	0.04613379	0.04621798	
1574.2	0.04578371	0.04621503	
1574.4	0.0455639	0.04621207	
1574.6	0.04546161	0.04620911	
1574.8	0.04556184	0.04620616	
1575	0.04589394	0.0462032	
1575.2	0.04657977	0.04620024	
1575.4	0.04622699	0.04619729	
1575.6	0.04615633	0.04619433	
1575.8	0.04606139	0.04619138	
1576	0.04594238	0.04618842	
1576.2	0.04552819	0.04618547	
1576.4	0.04530275	0.04618251	
1576.6	0.04507728	0.04617956	
1576.8	0.04501913	0.0461766	
1577	0.04521036	0.04617365	
1577.2	0.04498201	0.04617069	
1577.4	0.04530752	0.04616774	
1577.6	0.04479582	0.04616478	
1577.8	0.04440451	0.04616183	
1578	0.04423983	0.04615888	
1578.2	0.04425715	0.04615592	
1578.4	0.04442992	0.04615297	
1578.6	0.04471123	0.04615002	
1578.8	0.04551138	0.04614706	
1579	0.0458144	0.04614411	
1579.2	0.04543334	0.04614116	
1579.4	0.04565324	0.04613821	
1579.6	0.04552283	0.04613525	
1579.8	0.04534482	0.0461323	
1580	0.04512078	0.04612935	
1580.2	0.0448208	0.0461264	
1580.4	0.04516148	0.04612345	
1580.6	0.045132	0.0461205	
1580.8	0.0458059	0.04611755	
1581	0.04595878	0.0461146	
1581.2	0.04590361	0.04611165	
1581.4	0.0458724	0.04610869	
1581.6	0.04555703	0.04610574	
1581.8	0.04574519	0.04610279	
1582	0.04619137	0.04609984	
1582.2	0.0464642	0.0460969	
1582.4	0.04661361	0.04609395	
1582.6	0.04673385	0.046091	
1582.8	0.04717137	0.04608805	
1583	0.04675857	0.0460851	
1583.2	0.04641342	0.04608215	
1583.4	0.04658887	0.0460792	
1583.6	0.04650868	0.04607625	
1583.8	0.04610689	0.04607331	
1584	0.04556142	0.04607036	
1584.2	0.04519889	0.04606741	
1584.4	0.04488049	0.04606446	
1584.6	0.04436235	0.04606151	
1584.8	0.04425927	0.04605857	
1585	0.04415389	0.04605562	
1585.2	0.04440179	0.04605267	
1585.4	0.0446451	0.04604973	
1585.6	0.04454702	0.04604678	
1585.8	0.04495899	0.04604383	
1586	0.0448227	0.04604089	
1586.2	0.04461031	0.04603794	
1586.4	0.04456082	0.046035	
1586.6	0.04469913	0.04603205	
1586.8	0.04480753	0.04602911	
1587	0.04445859	0.04602616	
1587.2	0.04456754	0.04602322	
1587.4	0.044672	0.04602027	
1587.6	0.04494314	0.04601733	
1587.8	0.04460263	0.04601438	
1588	0.04431279	0.04601144	
1588.2	0.04473758	0.04600849	
1588.4	0.04445818	0.04600555	
1588.6	0.04459673	0.04600261	
1588.8	0.04490337	0.04599966	
1589	0.04569331	0.04599672	
1589.2	0.04626829	0.04599378	
1589.4	0.04635368	0.04599083	
1589.6	0.04625472	0.04598789	
1589.8	0.04657026	0.04598495	
1590	0.04683174	0.04598201	
1590.2	0.04655459	0.04597907	
1590.4	0.0465876	0.04597612	
1590.6	0.04627336	0.04597318	
1590.8	0.04584657	0.04597024	
1591	0.04518753	0.0459673	
1591.2	0.04514718	0.04596436	
1591.4	0.0454442	0.04596142	
1591.6	0.04483975	0.04595848	
1591.8	0.04425339	0.04595554	
1592	0.04418785	0.0459526	
1592.2	0.04443999	0.04594966	
1592.4	0.04362023	0.04594672	
1592.6	0.04391751	0.04594378	
1592.8	0.04385463	0.04594084	
1593	0.04383051	0.0459379	
1593.2	0.04353712	0.04593496	
1593.4	0.04391973	0.04593202	
1593.6	0.04444447	0.04592908	
1593.8	0.04464963	0.04592614	
1594	0.04484052	0.0459232	
1594.2	0.0439786	0.04592026	
1594.4	0.04375306	0.04591733	
1594.6	0.04352388	0.04591439	
1594.8	0.04390791	0.04591145	
1595	0.04444743	0.04590851	
1595.2	0.04502509	0.04590557	
1595.4	0.04577526	0.04590264	
1595.6	0.0453949	0.0458997	
1595.8	0.04553698	0.04589676	
1596	0.04556917	0.04589383	
1596.2	0.04552745	0.04589089	
1596.4	0.04488087	0.04588795	
1596.6	0.04515363	0.04588502	
1596.8	0.04522648	0.04588208	
1597	0.04532876	0.04587915	
1597.2	0.04567721	0.04587621	
1597.4	0.04635769	0.04587328	
1597.6	0.04700966	0.04587034	
1597.8	0.04685329	0.04586741	
1598	0.04648651	0.04586447	
1598.2	0.04668136	0.04586154	
1598.4	0.04644281	0.0458586	
1598.6	0.04678236	0.04585567	
1598.8	0.04664332	0.04585273	
1599	0.04680009	0.0458498	
1599.2	0.04697954	0.04584687	
1599.4	0.04690746	0.04584393	
1599.6	0.0459426	0.045841	
1599.8	0.044879	0.04583807	
1600	0.04374428	0.04583513	
1600.2	0.04315081	0.0458322	
1600.4	0.04263733	0.04582927	
1600.6	0.04233735	0.04582634	
1600.8	0.04267821	0.0458234	
1601	0.04272639	0.04582047	
1601.2	0.04301724	0.04581754	
1601.4	0.04362005	0.04581461	
1601.6	0.0442793	0.04581168	
1601.8	0.04466632	0.04580875	
1602	0.04494966	0.04580582	
1602.2	0.04566946	0.04580289	
1602.4	0.04528581	0.04579995	
1602.6	0.04501719	0.04579702	
1602.8	0.04498172	0.04579409	
1603	0.04564987	0.04579116	
1603.2	0.04575395	0.04578823	
1603.4	0.04572899	0.0457853	
1603.6	0.04556175	0.04578238	
1603.8	0.04531761	0.04577945	
1604	0.0449231	0.04577652	
1604.2	0.04453013	0.04577359	
1604.4	0.04455784	0.04577066	
1604.6	0.0444009	0.04576773	
1604.8	0.04520621	0.0457648	
1605	0.04483705	0.04576187	
1605.2	0.044529	0.04575895	
1605.4	0.04536965	0.04575602	
1605.6	0.0458333	0.04575309	
1605.8	0.04605639	0.04575016	
1606	0.04591932	0.04574724	
1606.2	0.04538243	0.04574431	
1606.4	0.04477333	0.04574138	
1606.6	0.04442366	0.04573846	
1606.8	0.04490636	0.04573553	
1607	0.04480245	0.0457326	
1607.2	0.04461125	0.04572968	
1607.4	0.04505669	0.04572675	
1607.6	0.04529837	0.04572382	
1607.8	0.04541709	0.0457209	
1608	0.0453277	0.04571797	
1608.2	0.04522588	0.04571505	
1608.4	0.04553677	0.04571212	
1608.6	0.0458718	0.0457092	
1608.8	0.04584573	0.04570627	
1609	0.04562718	0.04570335	
1609.2	0.04551173	0.04570043	
1609.4	0.04641091	0.0456975	
1609.6	0.0461508	0.04569458	
1609.8	0.04580058	0.04569165	
1610	0.04546146	0.04568873	
1610.2	0.04473796	0.04568581	
1610.4	0.04436391	0.04568288	
1610.6	0.04425138	0.04567996	
1610.8	0.04398529	0.04567704	
1611	0.04356071	0.04567412	
1611.2	0.04359499	0.04567119	
1611.4	0.0445802	0.04566827	
1611.6	0.04511906	0.04566535	
1611.8	0.04533154	0.04566243	
1612	0.04563851	0.04565951	
1612.2	0.04572073	0.04565658	
1612.4	0.04601135	0.04565366	
1612.6	0.04621753	0.04565074	
1612.8	0.04615095	0.04564782	
1613	0.04602646	0.0456449	
1613.2	0.04538111	0.04564198	
1613.4	0.04542616	0.04563906	
1613.6	0.04455112	0.04563614	
1613.8	0.04443563	0.04563322	
1614	0.04373976	0.0456303	
1614.2	0.04371929	0.04562738	
1614.4	0.04320358	0.04562446	
1614.6	0.04350217	0.04562154	
1614.8	0.04362958	0.04561862	
1615	0.04340638	0.0456157	
1615.2	0.04365302	0.04561279	
1615.4	0.04453009	0.04560987	
1615.6	0.04505422	0.04560695	
1615.8	0.04497216	0.04560403	
1616	0.04475688	0.04560111	
1616.2	0.04527808	0.0455982	
1616.4	0.0454496	0.04559528	
1616.6	0.04520191	0.04559236	
1616.8	0.04546243	0.04558944	
1617	0.04529334	0.04558653	
1617.2	0.04542283	0.04558361	
1617.4	0.04585266	0.04558069	
1617.6	0.04579061	0.04557778	
1617.8	0.04623494	0.04557486	
1618	0.04605533	0.04557194	
1618.2	0.04667188	0.04556903	
1618.4	0.04653752	0.04556611	
1618.6	0.04673026	0.0455632	
1618.8	0.04679306	0.04556028	
1619	0.04628537	0.04555737	
1619.2	0.04640178	0.04555445	
1619.4	0.04667198	0.04555154	
1619.6	0.0463477	0.04554862	
1619.8	0.04532317	0.04554571	
1620	0.04505398	0.04554279	
1620.2	0.04562938	0.04553988	
1620.4	0.0449529	0.04553697	
1620.6	0.04468471	0.04553405	
1620.8	0.04512616	0.04553114	
1621	0.04481614	0.04552823	
1621.2	0.04476943	0.04552531	
1621.4	0.04531207	0.0455224	
1621.6	0.04520798	0.04551949	
1621.8	0.04548334	0.04551658	
1622	0.04588769	0.04551366	
1622.2	0.04624174	0.04551075	
1622.4	0.04616832	0.04550784	
1622.6	0.04585335	0.04550493	
1622.8	0.04605959	0.04550202	
1623	0.04590877	0.0454991	
1623.2	0.04572531	0.04549619	
1623.4	0.04564946	0.04549328	
1623.6	0.04497889	0.04549037	
1623.8	0.04412028	0.04548746	
1624	0.04406199	0.04548455	
1624.2	0.04381544	0.04548164	
1624.4	0.04297073	0.04547873	
1624.6	0.0427704	0.04547582	
1624.8	0.04316117	0.04547291	
1625	0.04311318	0.04547	
1625.2	0.04315605	0.04546709	
1625.4	0.0439911	0.04546418	
1625.6	0.04404763	0.04546127	
1625.8	0.04431975	0.04545837	
1626	0.04408463	0.04545546	
1626.2	0.04429132	0.04545255	
1626.4	0.04398836	0.04544964	
1626.6	0.04451337	0.04544673	
1626.8	0.04474055	0.04544382	
1627	0.04468545	0.04544092	
1627.2	0.04475663	0.04543801	
1627.4	0.04514186	0.0454351	
1627.6	0.04520889	0.04543219	
1627.8	0.04500995	0.04542929	
1628	0.04550152	0.04542638	
1628.2	0.04524361	0.04542347	
1628.4	0.04487049	0.04542057	
1628.6	0.04499323	0.04541766	
1628.8	0.04489858	0.04541476	
1629	0.04478118	0.04541185	
1629.2	0.04460481	0.04540894	
1629.4	0.04496307	0.04540604	
1629.6	0.04449394	0.04540313	
1629.8	0.04427567	0.04540023	
1630	0.04435646	0.04539732	
1630.2	0.04486104	0.04539442	
1630.4	0.04413317	0.04539152	
1630.6	0.04445171	0.04538861	
1630.8	0.04450979	0.04538571	
1631	0.04457461	0.0453828	
1631.2	0.04527183	0.0453799	
1631.4	0.0456585	0.045377	
1631.6	0.04579662	0.04537409	
1631.8	0.0454735	0.04537119	
1632	0.04563072	0.04536829	
1632.2	0.04492913	0.04536538	
1632.4	0.04423866	0.04536248	
1632.6	0.04396059	0.04535958	
1632.8	0.04341768	0.04535668	
1633	0.04311282	0.04535377	
1633.2	0.04308495	0.04535087	
1633.4	0.04300267	0.04534797	
1633.6	0.04298573	0.04534507	
1633.8	0.04272934	0.04534217	
1634	0.04284488	0.04533927	
1634.2	0.0422567	0.04533637	
1634.4	0.04191069	0.04533346	
1634.6	0.04229642	0.04533056	
1634.8	0.04240394	0.04532766	
1635	0.04277609	0.04532476	
1635.2	0.04342852	0.04532186	
1635.4	0.04359512	0.04531896	
1635.6	0.04397098	0.04531606	
1635.8	0.04381455	0.04531316	
1636	0.04369985	0.04531027	
1636.2	0.04324751	0.04530737	
1636.4	0.04274855	0.04530447	
1636.6	0.04255561	0.04530157	
1636.8	0.04226412	0.04529867	
1637	0.04210626	0.04529577	
1637.2	0.04276566	0.04529287	
1637.4	0.04272748	0.04528998	
1637.6	0.04280185	0.04528708	
1637.8	0.04278977	0.04528418	
1638	0.04309493	0.04528128	
1638.2	0.04340786	0.04527839	
1638.4	0.0434378	0.04527549	
1638.6	0.04377421	0.04527259	
1638.8	0.04398265	0.04526969	
1639	0.0444394	0.0452668	
1639.2	0.04448014	0.0452639	
1639.4	0.04450317	0.04526101	
1639.6	0.04444967	0.04525811	
1639.8	0.04379706	0.04525521	
1640	0.04356108	0.04525232	
1640.2	0.04347316	0.04524942	
1640.4	0.04288215	0.04524653	
1640.6	0.04252988	0.04524363	
1640.8	0.04255862	0.04524074	
1641	0.04232468	0.04523784	
1641.2	0.04243602	0.04523495	
1641.4	0.04279122	0.04523206	
1641.6	0.04312253	0.04522916	
1641.8	0.04340612	0.04522627	
1642	0.04349374	0.04522337	
1642.2	0.04347904	0.04522048	
1642.4	0.04304536	0.04521759	
1642.6	0.04348407	0.04521469	
1642.8	0.04337033	0.0452118	
1643	0.04340889	0.04520891	
1643.2	0.04372721	0.04520601	
1643.4	0.04415533	0.04520312	
1643.6	0.04431884	0.04520023	
1643.8	0.04441315	0.04519734	
1644	0.04480973	0.04519445	
1644.2	0.04449099	0.04519155	
1644.4	0.04414727	0.04518866	
1644.6	0.04419147	0.04518577	
1644.8	0.04432682	0.04518288	
1645	0.04405299	0.04517999	
1645.2	0.04389567	0.0451771	
1645.4	0.04374331	0.04517421	
1645.6	0.04342406	0.04517132	
1645.8	0.04327638	0.04516843	
1646	0.04246458	0.04516554	
1646.2	0.04249463	0.04516265	
1646.4	0.04239625	0.04515976	
1646.6	0.04235599	0.04515687	
1646.8	0.04268832	0.04515398	
1647	0.04303211	0.04515109	
1647.2	0.04339801	0.0451482	
1647.4	0.04427201	0.04514531	
1647.6	0.04419852	0.04514242	
1647.8	0.04361467	0.04513954	
1648	0.04415988	0.04513665	
1648.2	0.0438051	0.04513376	
1648.4	0.04350257	0.04513087	
1648.6	0.04345215	0.04512798	
1648.8	0.04308525	0.0451251	
1649	0.04263893	0.04512221	
1649.2	0.04194483	0.04511932	
1649.4	0.04203286	0.04511644	
1649.6	0.04204492	0.04511355	
1649.8	0.04196531	0.04511066	
1650	0.04229281	0.04510778	
1650.2	0.04266122	0.04510489	
1650.4	0.04284518	0.045102	
1650.6	0.04320609	0.04509912	
1650.8	0.04372803	0.04509623	
1651	0.04389035	0.04509335	
1651.2	0.04468191	0.04509046	
1651.4	0.04513702	0.04508758	
1651.6	0.04471053	0.04508469	
1651.8	0.04505282	0.04508181	
1652	0.04580431	0.04507892	
1652.2	0.04515818	0.04507604	
1652.4	0.04439377	0.04507316	
1652.6	0.04407238	0.04507027	
1652.8	0.04350819	0.04506739	
1653	0.04293128	0.0450645	
1653.2	0.04188653	0.04506162	
1653.4	0.04204675	0.04505874	
1653.6	0.04150882	0.04505585	
1653.8	0.04129208	0.04505297	
1654	0.04154343	0.04505009	
1654.2	0.04092511	0.04504721	
1654.4	0.0413051	0.04504432	
1654.6	0.04098597	0.04504144	
1654.8	0.04138096	0.04503856	
1655	0.04147056	0.04503568	
1655.2	0.04197391	0.0450328	
1655.4	0.04228183	0.04502992	
1655.6	0.04196924	0.04502703	
1655.8	0.04293267	0.04502415	
1656	0.04288745	0.04502127	
1656.2	0.04281158	0.04501839	
1656.4	0.04308998	0.04501551	
1656.6	0.04307429	0.04501263	
1656.8	0.04351573	0.04500975	
1657	0.04323897	0.04500687	
1657.2	0.04332401	0.04500399	
1657.4	0.04420759	0.04500111	
1657.6	0.04448676	0.04499823	
1657.8	0.04445786	0.04499535	
1658	0.04470875	0.04499248	
1658.2	0.04444055	0.0449896	
1658.4	0.04441342	0.04498672	
1658.6	0.04418997	0.04498384	
1658.8	0.04457918	0.04498096	
1659	0.04387178	0.04497808	
1659.2	0.04374325	0.04497521	
1659.4	0.04294218	0.04497233	
1659.6	0.04225771	0.04496945	
1659.8	0.04262402	0.04496657	
1660	0.04186066	0.0449637	
1660.2	0.04192477	0.04496082	
1660.4	0.04184272	0.04495794	
1660.6	0.04170445	0.04495507	
1660.8	0.04186654	0.04495219	
1661	0.0413433	0.04494931	
1661.2	0.04145211	0.04494644	
1661.4	0.04194658	0.04494356	
1661.6	0.0417002	0.04494069	
1661.8	0.04140443	0.04493781	
1662	0.04167982	0.04493494	
1662.2	0.04225299	0.04493206	
1662.4	0.04252022	0.04492919	
1662.6	0.04319726	0.04492631	
1662.8	0.04379736	0.04492344	
1663	0.04394529	0.04492056	
1663.2	0.04457298	0.04491769	
1663.4	0.04449247	0.04491481	
1663.6	0.04464784	0.04491194	
1663.8	0.04400359	0.04490907	
1664	0.04400663	0.04490619	
1664.2	0.04422824	0.04490332	
1664.4	0.04427737	0.04490045	
1664.6	0.04455352	0.04489757	
1664.8	0.04405927	0.0448947	
1665	0.0433838	0.04489183	
1665.2	0.04310659	0.04488896	
1665.4	0.04292633	0.04488608	
1665.6	0.0424577	0.04488321	
1665.8	0.04226103	0.04488034	
1666	0.04248957	0.04487747	
1666.2	0.04295411	0.0448746	
1666.4	0.04273553	0.04487173	
1666.6	0.04329751	0.04486885	
1666.8	0.04321933	0.04486598	
1667	0.04363111	0.04486311	
1667.2	0.04385604	0.04486024	
1667.4	0.04384099	0.04485737	
1667.6	0.04344738	0.0448545	
1667.8	0.04348559	0.04485163	
1668	0.04404907	0.04484876	
1668.2	0.04399633	0.04484589	
1668.4	0.04392666	0.04484302	
1668.6	0.04359928	0.04484015	
1668.8	0.04336023	0.04483729	
1669	0.04343098	0.04483442	
1669.2	0.04354587	0.04483155	
1669.4	0.04359638	0.04482868	
1669.6	0.04374288	0.04482581	
1669.8	0.04408096	0.04482294	
1670	0.04414248	0.04482008	
1670.2	0.04455015	0.04481721	
1670.4	0.04388107	0.04481434	
1670.6	0.04407338	0.04481147	
1670.8	0.04433024	0.04480861	
1671	0.04500937	0.04480574	
1671.2	0.04498395	0.04480287	
1671.4	0.04500343	0.04480001	
1671.6	0.04485779	0.04479714	
1671.8	0.04447662	0.04479427	
1672	0.04459986	0.04479141	
1672.2	0.04428231	0.04478854	
1672.4	0.04425737	0.04478567	
1672.6	0.04411643	0.04478281	
1672.8	0.04443324	0.04477994	
1673	0.04415656	0.04477708	
1673.2	0.0440713	0.04477421	
1673.4	0.04406139	0.04477135	
1673.6	0.04395552	0.04476848	
1673.8	0.04357958	0.04476562	
1674	0.0429364	0.04476276	
1674.2	0.04274477	0.04475989	
1674.4	0.0419637	0.04475703	
1674.6	0.04245486	0.04475416	
1674.8	0.0426323	0.0447513	
1675	0.04245163	0.04474844	
1675.2	0.04206204	0.04474557	
1675.4	0.0428566	0.04474271	
1675.6	0.04266519	0.04473985	
1675.8	0.04285869	0.04473699	
1676	0.04387679	0.04473412	
1676.2	0.04427238	0.04473126	
1676.4	0.04395223	0.0447284	
1676.6	0.04378707	0.04472554	
1676.8	0.04394526	0.04472268	
1677	0.04363957	0.04471981	
1677.2	0.04371745	0.04471695	
1677.4	0.04330952	0.04471409	
1677.6	0.04296885	0.04471123	
1677.8	0.04234658	0.04470837	
1678	0.04234486	0.04470551	
1678.2	0.04242736	0.04470265	
1678.4	0.04255308	0.04469979	
1678.6	0.04291892	0.04469693	
1678.8	0.04271192	0.04469407	
1679	0.04225816	0.04469121	
1679.2	0.04253979	0.04468835	
1679.4	0.04323298	0.04468549	
1679.6	0.04310785	0.04468263	
1679.8	0.04373531	0.04467977	
1680	0.04414675	0.04467691	
1680.2	0.04398696	0.04467406	
1680.4	0.04340472	0.0446712	
1680.6	0.04336962	0.04466834	
1680.8	0.04356814	0.04466548	
1681	0.04320067	0.04466262	
1681.2	0.04358352	0.04465977	
1681.4	0.04352247	0.04465691	
1681.6	0.04369784	0.04465405	
1681.8	0.0438345	0.04465119	
1682	0.04430756	0.04464834	
1682.2	0.04447162	0.04464548	
1682.4	0.04427283	0.04464262	
1682.6	0.04380935	0.04463977	
1682.8	0.04347661	0.04463691	
1683	0.04355216	0.04463405	
1683.2	0.04379119	0.0446312	
1683.4	0.04418371	0.04462834	
1683.6	0.04371855	0.04462549	
1683.8	0.04357186	0.04462263	
1684	0.04358168	0.04461978	
1684.2	0.04313541	0.04461692	
1684.4	0.04286284	0.04461407	
1684.6	0.04289829	0.04461121	
1684.8	0.04313416	0.04460836	
1685	0.0425534	0.0446055	
1685.2	0.0428613	0.04460265	
1685.4	0.04245341	0.0445998	
1685.6	0.04267378	0.04459694	
1685.8	0.04299758	0.04459409	
1686	0.04283554	0.04459124	
1686.2	0.04251942	0.04458838	
1686.4	0.04250977	0.04458553	
1686.6	0.04256393	0.04458268	
1686.8	0.04236095	0.04457983	
1687	0.04272325	0.04457697	
1687.2	0.04259102	0.04457412	
1687.4	0.04269783	0.04457127	
1687.6	0.04221126	0.04456842	
1687.8	0.04259558	0.04456557	
1688	0.04267926	0.04456271	
1688.2	0.04232062	0.04455986	
1688.4	0.04245053	0.04455701	
1688.6	0.04253494	0.04455416	
1688.8	0.04213446	0.04455131	
1689	0.04180291	0.04454846	
1689.2	0.04194386	0.04454561	
1689.4	0.04195218	0.04454276	
1689.6	0.0428985	0.04453991	
1689.8	0.04289792	0.04453706	
1690	0.04333162	0.04453421	
1690.2	0.04333106	0.04453136	
1690.4	0.04344965	0.04452851	
1690.6	0.04417519	0.04452566	
1690.8	0.04426822	0.04452281	
1691	0.04495426	0.04451996	
1691.2	0.04534173	0.04451712	
1691.4	0.04527988	0.04451427	
1691.6	0.04498498	0.04451142	
1691.8	0.04501682	0.04450857	
1692	0.04538889	0.04450572	
1692.2	0.04515345	0.04450288	
1692.4	0.04536433	0.04450003	
1692.6	0.04527386	0.04449718	
1692.8	0.04521857	0.04449433	
1693	0.04496075	0.04449149	
1693.2	0.04453217	0.04448864	
1693.4	0.04412914	0.04448579	
1693.6	0.04408144	0.04448295	
1693.8	0.0429379	0.0444801	
1694	0.04283751	0.04447726	
1694.2	0.04225389	0.04447441	
1694.4	0.04214811	0.04447156	
1694.6	0.04222136	0.04446872	
1694.8	0.04179752	0.04446587	
1695	0.0418722	0.04446303	
1695.2	0.04181282	0.04446018	
1695.4	0.04126266	0.04445734	
1695.6	0.04137769	0.04445449	
1695.8	0.04148485	0.04445165	
1696	0.04180766	0.04444881	
1696.2	0.04186318	0.04444596	
1696.4	0.04252516	0.04444312	
1696.6	0.0426262	0.04444027	
1696.8	0.04333192	0.04443743	
1697	0.04315214	0.04443459	
1697.2	0.04289199	0.04443174	
1697.4	0.04331537	0.0444289	
1697.6	0.0432104	0.04442606	
1697.8	0.04267257	0.04442322	
1698	0.04346019	0.04442037	
1698.2	0.04343185	0.04441753	
1698.4	0.04335293	0.04441469	
1698.6	0.04336824	0.04441185	
1698.8	0.04336102	0.04440901	
1699	0.04326624	0.04440617	
1699.2	0.04276833	0.04440332	
1699.4	0.04256483	0.04440048	
1699.6	0.04241988	0.04439764	
1699.8	0.04196578	0.0443948	
1700	0.0417989	0.04439196	
1700.2	0.04162183	0.04438912	
1700.4	0.04192116	0.04438628	
1700.6	0.04208397	0.04438344	
1700.8	0.04233822	0.0443806	
1701	0.04270638	0.04437776	
1701.2	0.04306854	0.04437492	
1701.4	0.04347642	0.04437208	
1701.6	0.04294828	0.04436924	
1701.8	0.0430529	0.0443664	
1702	0.04392145	0.04436357	
1702.2	0.04390878	0.04436073	
1702.4	0.04459099	0.04435789	
1702.6	0.04475832	0.04435505	
1702.8	0.04437263	0.04435221	
1703	0.04431925	0.04434938	
1703.2	0.0445114	0.04434654	
1703.4	0.04430981	0.0443437	
1703.6	0.04431723	0.04434086	
1703.8	0.04392002	0.04433803	
1704	0.04381594	0.04433519	
1704.2	0.0438262	0.04433235	
1704.4	0.04374515	0.04432952	
1704.6	0.04354945	0.04432668	
1704.8	0.04334135	0.04432384	
1705	0.04389901	0.04432101	
1705.2	0.04350411	0.04431817	
1705.4	0.04353264	0.04431534	
1705.6	0.04341438	0.0443125	
1705.8	0.04379517	0.04430967	
1706	0.04422912	0.04430683	
1706.2	0.04429634	0.044304	
1706.4	0.04454624	0.04430116	
1706.6	0.04426073	0.04429833	
1706.8	0.04415866	0.04429549	
1707	0.04422092	0.04429266	
1707.2	0.04343473	0.04428982	
1707.4	0.04299362	0.04428699	
1707.6	0.04280831	0.04428416	
1707.8	0.04217519	0.04428132	
1708	0.04226391	0.04427849	
1708.2	0.04238982	0.04427566	
1708.4	0.04169581	0.04427282	
1708.6	0.04201389	0.04426999	
1708.8	0.04207308	0.04426716	
1709	0.04251658	0.04426433	
1709.2	0.04319721	0.04426149	
1709.4	0.04347233	0.04425866	
1709.6	0.04367717	0.04425583	
1709.8	0.04383779	0.044253	
1710	0.04428406	0.04425017	
1710.2	0.04455155	0.04424734	
1710.4	0.04509901	0.0442445	
1710.6	0.04452338	0.04424167	
1710.8	0.0446772	0.04423884	
1711	0.04423254	0.04423601	
1711.2	0.04366812	0.04423318	
1711.4	0.04392096	0.04423035	
1711.6	0.04391937	0.04422752	
1711.8	0.04406481	0.04422469	
1712	0.04477142	0.04422186	
1712.2	0.04477049	0.04421903	
1712.4	0.044321	0.0442162	
1712.6	0.04492215	0.04421337	
1712.8	0.04469911	0.04421055	
1713	0.04520593	0.04420772	
1713.2	0.0454441	0.04420489	
1713.4	0.04545732	0.04420206	
1713.6	0.04554732	0.04419923	
1713.8	0.04538354	0.0441964	
1714	0.04510343	0.04419358	
1714.2	0.04478351	0.04419075	
1714.4	0.04360105	0.04418792	
1714.6	0.04296018	0.04418509	
1714.8	0.04286572	0.04418227	
1715	0.04260958	0.04417944	
1715.2	0.04230861	0.04417661	
1715.4	0.04207933	0.04417379	
1715.6	0.04210754	0.04417096	
1715.8	0.04209206	0.04416813	
1716	0.0422369	0.04416531	
1716.2	0.04216653	0.04416248	
1716.4	0.04269006	0.04415966	
1716.6	0.04313895	0.04415683	
1716.8	0.04287527	0.04415401	
1717	0.04312063	0.04415118	
1717.2	0.04338412	0.04414836	
1717.4	0.04365984	0.04414553	
1717.6	0.04311821	0.04414271	
1717.8	0.04286934	0.04413988	
1718	0.04227365	0.04413706	
1718.2	0.04141606	0.04413423	
1718.4	0.04115342	0.04413141	
1718.6	0.04154775	0.04412859	
1718.8	0.0411742	0.04412576	
1719	0.04170886	0.04412294	
1719.2	0.04212759	0.04412012	
1719.4	0.04206067	0.04411729	
1719.6	0.0424748	0.04411447	
1719.8	0.04321012	0.04411165	
1720	0.04369096	0.04410883	
1720.2	0.04313709	0.044106	
1720.4	0.04354937	0.04410318	
1720.6	0.04357308	0.04410036	
1720.8	0.04325789	0.04409754	
1721	0.04329959	0.04409472	
1721.2	0.04386389	0.04409189	
1721.4	0.04354799	0.04408907	
1721.6	0.04292862	0.04408625	
1721.8	0.04301208	0.04408343	
1722	0.04234101	0.04408061	
1722.2	0.04209377	0.04407779	
1722.4	0.04214927	0.04407497	
1722.6	0.04219881	0.04407215	
1722.8	0.04188306	0.04406933	
1723	0.04222643	0.04406651	
1723.2	0.04225086	0.04406369	
1723.4	0.04192505	0.04406087	
1723.6	0.04235059	0.04405805	
1723.8	0.04264171	0.04405523	
1724	0.042633	0.04405242	
1724.2	0.04227441	0.0440496	
1724.4	0.04270947	0.04404678	
1724.6	0.04244613	0.04404396	
1724.8	0.04254584	0.04404114	
1725	0.0427636	0.04403832	
1725.2	0.0431543	0.04403551	
1725.4	0.04329457	0.04403269	
1725.6	0.04356826	0.04402987	
1725.8	0.0436801	0.04402705	
1726	0.04382312	0.04402424	
1726.2	0.04432197	0.04402142	
1726.4	0.04368105	0.0440186	
1726.6	0.04368979	0.04401579	
1726.8	0.04348671	0.04401297	
1727	0.04355932	0.04401016	
1727.2	0.04341079	0.04400734	
1727.4	0.04345487	0.04400452	
1727.6	0.04333067	0.04400171	
1727.8	0.04355119	0.04399889	
1728	0.04359178	0.04399608	
1728.2	0.04287469	0.04399326	
1728.4	0.04234182	0.04399045	
1728.6	0.04249515	0.04398763	
1728.8	0.04253587	0.04398482	
1729	0.04191143	0.043982	
1729.2	0.04184095	0.04397919	
1729.4	0.04221992	0.04397638	
1729.6	0.04189761	0.04397356	
1729.8	0.04204917	0.04397075	
1730	0.04266303	0.04396794	
1730.2	0.04223464	0.04396512	
1730.4	0.04204967	0.04396231	
1730.6	0.04197977	0.0439595	
1730.8	0.04242444	0.04395668	
1731	0.04258708	0.04395387	
1731.2	0.04320693	0.04395106	
1731.4	0.04367267	0.04394825	
1731.6	0.04411965	0.04394544	
1731.8	0.04501896	0.04394262	
1732	0.04492369	0.04393981	
1732.2	0.04486556	0.043937	
1732.4	0.0447385	0.04393419	
1732.6	0.04492247	0.04393138	
1732.8	0.04408196	0.04392857	
1733	0.04350393	0.04392576	
1733.2	0.04324143	0.04392295	
1733.4	0.04290266	0.04392014	
1733.6	0.042349	0.04391733	
1733.8	0.04238379	0.04391452	
1734	0.04233378	0.04391171	
1734.2	0.04139941	0.0439089	
1734.4	0.04217414	0.04390609	
1734.6	0.04195912	0.04390328	
1734.8	0.04235214	0.04390047	
1735	0.04289604	0.04389766	
1735.2	0.04340979	0.04389485	
1735.4	0.04434941	0.04389204	
1735.6	0.04461941	0.04388923	
1735.8	0.04485156	0.04388643	
1736	0.04445532	0.04388362	
1736.2	0.04471611	0.04388081	
1736.4	0.0443676	0.043878	
1736.6	0.04476116	0.0438752	
1736.8	0.04411236	0.04387239	
1737	0.04372465	0.04386958	
1737.2	0.04336191	0.04386677	
1737.4	0.04343116	0.04386397	
1737.6	0.04276725	0.04386116	
1737.8	0.04270935	0.04385835	
1738	0.04247171	0.04385555	
1738.2	0.04173444	0.04385274	
1738.4	0.04242552	0.04384994	
1738.6	0.04205239	0.04384713	
1738.8	0.04174309	0.04384432	
1739	0.04206917	0.04384152	
1739.2	0.04266313	0.04383871	
1739.4	0.04311391	0.04383591	
1739.6	0.04257524	0.0438331	
1739.8	0.04286706	0.0438303	
1740	0.04264621	0.0438275	
1740.2	0.04304814	0.04382469	
1740.4	0.04329704	0.04382189	
1740.6	0.0430958	0.04381908	
1740.8	0.04285928	0.04381628	
1741	0.04274903	0.04381348	
1741.2	0.04283222	0.04381067	
1741.4	0.04301294	0.04380787	
1741.6	0.0423887	0.04380507	
1741.8	0.04263766	0.04380226	
1742	0.04231388	0.04379946	
1742.2	0.04224796	0.04379666	
1742.4	0.04312037	0.04379386	
1742.6	0.04338567	0.04379106	
1742.8	0.04333498	0.04378825	
1743	0.04358776	0.04378545	
1743.2	0.04339898	0.04378265	
1743.4	0.04330239	0.04377985	
1743.6	0.04334363	0.04377705	
1743.8	0.04344761	0.04377425	
1744	0.04300517	0.04377145	
1744.2	0.0434242	0.04376865	
1744.4	0.0429734	0.04376584	
1744.6	0.04235212	0.04376304	
1744.8	0.04237419	0.04376024	
1745	0.04241453	0.04375744	
1745.2	0.04209328	0.04375464	
1745.4	0.04220841	0.04375185	
1745.6	0.04167898	0.04374905	
1745.8	0.0415897	0.04374625	
1746	0.04154248	0.04374345	
1746.2	0.04180629	0.04374065	
1746.4	0.04199055	0.04373785	
1746.6	0.04188247	0.04373505	
1746.8	0.04153993	0.04373225	
1747	0.0413642	0.04372946	
1747.2	0.04139267	0.04372666	
1747.4	0.04217252	0.04372386	
1747.6	0.04257935	0.04372106	
1747.8	0.04264555	0.04371826	
1748	0.04322168	0.04371547	
1748.2	0.04399746	0.04371267	
1748.4	0.04385678	0.04370987	
1748.6	0.04410593	0.04370708	
1748.8	0.04407129	0.04370428	
1749	0.04417575	0.04370148	
1749.2	0.04413489	0.04369869	
1749.4	0.04408545	0.04369589	
1749.6	0.04392281	0.0436931	
1749.8	0.04396314	0.0436903	
1750	0.04376362	0.0436875	
1750.2	0.04304628	0.04368471	
1750.4	0.04260206	0.04368191	
1750.6	0.04220663	0.04367912	
1750.8	0.04187978	0.04367632	
1751	0.04138715	0.04367353	
1751.2	0.04123568	0.04367074	
1751.4	0.04161151	0.04366794	
1751.6	0.04157546	0.04366515	
1751.8	0.04179134	0.04366235	
1752	0.0424776	0.04365956	
1752.2	0.04265485	0.04365677	
1752.4	0.04278307	0.04365397	
1752.6	0.04271265	0.04365118	
1752.8	0.04277275	0.04364839	
1753	0.04296589	0.04364559	
1753.2	0.04360771	0.0436428	
1753.4	0.04325844	0.04364001	
1753.6	0.04289537	0.04363722	
1753.8	0.04287876	0.04363443	
1754	0.04235786	0.04363163	
1754.2	0.04190716	0.04362884	
1754.4	0.04199416	0.04362605	
1754.6	0.04162136	0.04362326	
1754.8	0.04137308	0.04362047	
1755	0.04143694	0.04361768	
1755.2	0.04166632	0.04361489	
1755.4	0.04230037	0.0436121	
1755.6	0.04226078	0.04360931	
1755.8	0.04314468	0.04360651	
1756	0.04359449	0.04360372	
1756.2	0.04357746	0.04360093	
1756.4	0.04388933	0.04359815	
1756.6	0.04371784	0.04359536	
1756.8	0.04376468	0.04359257	
1757	0.04371818	0.04358978	
1757.2	0.04360191	0.04358699	
1757.4	0.04334679	0.0435842	
1757.6	0.04238995	0.04358141	
1757.8	0.04271074	0.04357862	
1758	0.04183528	0.04357583	
1758.2	0.04189754	0.04357305	
1758.4	0.04155221	0.04357026	
1758.6	0.04134255	0.04356747	
1758.8	0.04110178	0.04356468	
1759	0.0416632	0.04356189	
1759.2	0.0418192	0.04355911	
1759.4	0.04237025	0.04355632	
1759.6	0.04213111	0.04355353	
1759.8	0.04304242	0.04355075	
1760	0.0431385	0.04354796	
1760.2	0.04313045	0.04354517	
1760.4	0.04327346	0.04354239	
1760.6	0.042888	0.0435396	
1760.8	0.0428568	0.04353682	
1761	0.04306818	0.04353403	
1761.2	0.04330602	0.04353125	
1761.4	0.04354215	0.04352846	
1761.6	0.04253713	0.04352568	
1761.8	0.04301776	0.04352289	
1762	0.04251996	0.04352011	
1762.2	0.04269647	0.04351732	
1762.4	0.04222196	0.04351454	
1762.6	0.04234809	0.04351175	
1762.8	0.04181016	0.04350897	
1763	0.0421158	0.04350618	
1763.2	0.04227671	0.0435034	
1763.4	0.04256143	0.04350062	
1763.6	0.04210521	0.04349783	
1763.8	0.04245789	0.04349505	
1764	0.04207953	0.04349227	
1764.2	0.04161001	0.04348949	
1764.4	0.04128613	0.0434867	
1764.6	0.04116508	0.04348392	
1764.8	0.04141401	0.04348114	
1765	0.04154009	0.04347836	
1765.2	0.04118935	0.04347557	
1765.4	0.04112719	0.04347279	
1765.6	0.04054977	0.04347001	
1765.8	0.04073708	0.04346723	
1766	0.04075426	0.04346445	
1766.2	0.04066646	0.04346167	
1766.4	0.04060412	0.04345889	
1766.6	0.04043324	0.04345611	
1766.8	0.03985663	0.04345333	
1767	0.04033436	0.04345055	
1767.2	0.04061735	0.04344777	
1767.4	0.04082195	0.04344499	
1767.6	0.04061294	0.04344221	
1767.8	0.04063272	0.04343943	
1768	0.04078293	0.04343665	
1768.2	0.04084885	0.04343387	
1768.4	0.04141363	0.04343109	
1768.6	0.04149244	0.04342831	
1768.8	0.04161183	0.04342553	
1769	0.04157841	0.04342275	
1769.2	0.04145162	0.04341997	
1769.4	0.04170011	0.0434172	
1769.6	0.04132761	0.04341442	
1769.8	0.04096543	0.04341164	
1770	0.04108369	0.04340886	
1770.2	0.04091455	0.04340608	
1770.4	0.04107792	0.04340331	
1770.6	0.04075966	0.04340053	
1770.8	0.04093335	0.04339775	
1771	0.04133027	0.04339498	
1771.2	0.04143644	0.0433922	
1771.4	0.04142889	0.04338942	
1771.6	0.04120755	0.04338665	
1771.8	0.04160513	0.04338387	
1772	0.04235402	0.0433811	
1772.2	0.0426601	0.04337832	
1772.4	0.04324794	0.04337554	
1772.6	0.04273728	0.04337277	
1772.8	0.04247052	0.04336999	
1773	0.04274869	0.04336722	
1773.2	0.04276281	0.04336444	
1773.4	0.04285226	0.04336167	
1773.6	0.04221777	0.0433589	
1773.8	0.04193975	0.04335612	
1774	0.04164016	0.04335335	
1774.2	0.04150205	0.04335057	
1774.4	0.04119513	0.0433478	
1774.6	0.04063953	0.04334503	
1774.8	0.04063215	0.04334225	
1775	0.04038071	0.04333948	
1775.2	0.04033212	0.04333671	
1775.4	0.0395059	0.04333393	
1775.6	0.03928319	0.04333116	
1775.8	0.04001833	0.04332839	
1776	0.04004922	0.04332562	
1776.2	0.04002241	0.04332284	
1776.4	0.0397979	0.04332007	
1776.6	0.03943818	0.0433173	
1776.8	0.03995751	0.04331453	
1777	0.04088821	0.04331176	
1777.2	0.04098896	0.04330899	
1777.4	0.04124953	0.04330622	
1777.6	0.04033108	0.04330344	
1777.8	0.04057765	0.04330067	
1778	0.0398619	0.0432979	
1778.2	0.04016513	0.04329513	
1778.4	0.04016637	0.04329236	
1778.6	0.04026633	0.04328959	
1778.8	0.04017224	0.04328682	
1779	0.040305	0.04328405	
1779.2	0.04012859	0.04328128	
1779.4	0.0402774	0.04327852	
1779.6	0.04116876	0.04327575	
1779.8	0.04214749	0.04327298	
1780	0.04255272	0.04327021	
1780.2	0.04275298	0.04326744	
1780.4	0.042997	0.04326467	
1780.6	0.043088	0.0432619	
1780.8	0.0438313	0.04325914	
1781	0.0442163	0.04325637	
1781.2	0.04440688	0.0432536	
1781.4	0.04439369	0.04325083	
1781.6	0.04390927	0.04324806	
1781.8	0.04435026	0.0432453	
1782	0.04371744	0.04324253	
1782.2	0.04394471	0.04323976	
1782.4	0.04377767	0.043237	
1782.6	0.04329462	0.04323423	
1782.8	0.04269335	0.04323146	
1783	0.04263704	0.0432287	
1783.2	0.04291373	0.04322593	
1783.4	0.04308249	0.04322317	
1783.6	0.04284265	0.0432204	
1783.8	0.04296718	0.04321764	
1784	0.04230461	0.04321487	
1784.2	0.04188676	0.04321211	
1784.4	0.04166321	0.04320934	
1784.6	0.04177908	0.04320658	
1784.8	0.04225977	0.04320381	
1785	0.04238745	0.04320105	
1785.2	0.04245605	0.04319828	
1785.4	0.04205744	0.04319552	
1785.6	0.04219793	0.04319276	
1785.8	0.04233778	0.04318999	
1786	0.04247638	0.04318723	
1786.2	0.04229488	0.04318447	
1786.4	0.04250178	0.0431817	
1786.6	0.04275704	0.04317894	
1786.8	0.04245443	0.04317618	
1787	0.04261588	0.04317341	
1787.2	0.04287855	0.04317065	
1787.4	0.04251804	0.04316789	
1787.6	0.04259683	0.04316513	
1787.8	0.04264908	0.04316237	
1788	0.04256808	0.0431596	
1788.2	0.04245825	0.04315684	
1788.4	0.04265904	0.04315408	
1788.6	0.04343517	0.04315132	
1788.8	0.04324596	0.04314856	
1789	0.04302555	0.0431458	
1789.2	0.043087	0.04314304	
1789.4	0.04305607	0.04314028	
1789.6	0.04341285	0.04313752	
1789.8	0.04390383	0.04313476	
1790	0.04342776	0.043132	
1790.2	0.04350411	0.04312924	
1790.4	0.04402338	0.04312648	
1790.6	0.04418616	0.04312372	
1790.8	0.04340843	0.04312096	
1791	0.04323491	0.0431182	
1791.2	0.04297198	0.04311544	
1791.4	0.04290654	0.04311268	
1791.6	0.04251256	0.04310992	
1791.8	0.04258895	0.04310717	
1792	0.04249183	0.04310441	
1792.2	0.04234606	0.04310165	
1792.4	0.04223462	0.04309889	
1792.6	0.0419603	0.04309613	
1792.8	0.04095903	0.04309338	
1793	0.04091239	0.04309062	
1793.2	0.04176435	0.04308786	
1793.4	0.04166558	0.04308511	
1793.6	0.0420512	0.04308235	
1793.8	0.04230102	0.04307959	
1794	0.04234443	0.04307684	
1794.2	0.04278803	0.04307408	
1794.4	0.04257635	0.04307132	
1794.6	0.04244551	0.04306857	
1794.8	0.04149186	0.04306581	
1795	0.04157224	0.04306306	
1795.2	0.04126652	0.0430603	
1795.4	0.04131273	0.04305755	
1795.6	0.04099962	0.04305479	
1795.8	0.04110078	0.04305204	
1796	0.04067157	0.04304928	
1796.2	0.04085668	0.04304653	
1796.4	0.04067446	0.04304377	
1796.6	0.04025613	0.04304102	
1796.8	0.0399064	0.04303827	
1797	0.04049175	0.04303551	
1797.2	0.04137299	0.04303276	
1797.4	0.04085946	0.04303001	
1797.6	0.04182502	0.04302725	
1797.8	0.04256609	0.0430245	
1798	0.04243044	0.04302175	
1798.2	0.0421539	0.04301899	
1798.4	0.04182263	0.04301624	
1798.6	0.04124926	0.04301349	
1798.8	0.04130903	0.04301074	
1799	0.04187591	0.04300798	
1799.2	0.04183841	0.04300523	
1799.4	0.04227225	0.04300248	
1799.6	0.04216568	0.04299973	
1799.8	0.04188509	0.04299698	
1800	0.04237193	0.04299423	
1800.2	0.04289775	0.04299148	
1800.4	0.04219988	0.04298873	
1800.6	0.041866	0.04298598	
1800.8	0.04183674	0.04298322	
1801	0.04201548	0.04298047	
1801.2	0.04252748	0.04297772	
1801.4	0.04243245	0.04297497	
1801.6	0.04304305	0.04297223	
1801.8	0.04291898	0.04296948	
1802	0.04222768	0.04296673	
1802.2	0.04220358	0.04296398	
1802.4	0.04182703	0.04296123	
1802.6	0.04196378	0.04295848	
1802.8	0.0429918	0.04295573	
1803	0.04340169	0.04295298	
1803.2	0.04381108	0.04295023	
1803.4	0.04428923	0.04294749	
1803.6	0.04401143	0.04294474	
1803.8	0.04392454	0.04294199	
1804	0.04441814	0.04293924	
1804.2	0.04438162	0.0429365	
1804.4	0.04427612	0.04293375	
1804.6	0.04490198	0.042931	
1804.8	0.04404067	0.04292825	
1805	0.04363176	0.04292551	
1805.2	0.04373599	0.04292276	
1805.4	0.04325712	0.04292001	
1805.6	0.04258188	0.04291727	
1805.8	0.04196405	0.04291452	
1806	0.04134155	0.04291178	
1806.2	0.04082869	0.04290903	
1806.4	0.04011244	0.04290629	
1806.6	0.04002775	0.04290354	
1806.8	0.04034203	0.0429008	
1807	0.04067367	0.04289805	
1807.2	0.04078872	0.04289531	
1807.4	0.04101935	0.04289256	
1807.6	0.04034051	0.04288982	
1807.8	0.04092296	0.04288707	
1808	0.04115628	0.04288433	
1808.2	0.04164428	0.04288158	
1808.4	0.04204793	0.04287884	
1808.6	0.04186645	0.0428761	
1808.8	0.0417599	0.04287335	
1809	0.04233665	0.04287061	
1809.2	0.04272573	0.04286787	
1809.4	0.04242826	0.04286513	
1809.6	0.04232012	0.04286238	
1809.8	0.04262767	0.04285964	
1810	0.0426854	0.0428569	
1810.2	0.04244084	0.04285416	
1810.4	0.04283271	0.04285141	
1810.6	0.04344243	0.04284867	
1810.8	0.04379624	0.04284593	
1811	0.04426531	0.04284319	
1811.2	0.04383784	0.04284045	
1811.4	0.04377833	0.04283771	
1811.6	0.0436236	0.04283497	
1811.8	0.04424929	0.04283223	
1812	0.04363411	0.04282948	
1812.2	0.04342975	0.04282674	
1812.4	0.04325545	0.042824	
1812.6	0.04305612	0.04282126	
1812.8	0.04327625	0.04281852	
1813	0.04291456	0.04281578	
1813.2	0.04247604	0.04281305	
1813.4	0.04263098	0.04281031	
1813.6	0.04267371	0.04280757	
1813.8	0.04264008	0.04280483	
1814	0.04167698	0.04280209	
1814.2	0.04125875	0.04279935	
1814.4	0.04157289	0.04279661	
1814.6	0.04112749	0.04279387	
1814.8	0.04082418	0.04279114	
1815	0.04031869	0.0427884	
1815.2	0.04017181	0.04278566	
1815.4	0.0403956	0.04278292	
1815.6	0.04027789	0.04278018	
1815.8	0.04034962	0.04277745	
1816	0.03966607	0.04277471	
1816.2	0.03969469	0.04277197	
1816.4	0.04016486	0.04276924	
1816.6	0.04028224	0.0427665	
1816.8	0.0409303	0.04276376	
1817	0.04060391	0.04276103	
1817.2	0.04064597	0.04275829	
1817.4	0.04129303	0.04275556	
1817.6	0.04087349	0.04275282	
1817.8	0.04044633	0.04275009	
1818	0.03974061	0.04274735	
1818.2	0.04019025	0.04274461	
1818.4	0.04007801	0.04274188	
1818.6	0.04001001	0.04273915	
1818.8	0.04001953	0.04273641	
1819	0.04050018	0.04273368	
1819.2	0.04119051	0.04273094	
1819.4	0.04170053	0.04272821	
1819.6	0.04175884	0.04272547	
1819.8	0.04229108	0.04272274	
1820	0.04220786	0.04272001	
1820.2	0.04270233	0.04271727	
1820.4	0.04336508	0.04271454	
1820.6	0.0436545	0.04271181	
1820.8	0.04410752	0.04270907	
1821	0.04363568	0.04270634	
1821.2	0.0433224	0.04270361	
1821.4	0.04285981	0.04270088	
1821.6	0.04258363	0.04269814	
1821.8	0.04230614	0.04269541	
1822	0.04220328	0.04269268	
1822.2	0.04235205	0.04268995	
1822.4	0.04235295	0.04268722	
1822.6	0.0431711	0.04268449	
1822.8	0.04342475	0.04268176	
1823	0.04395616	0.04267902	
1823.2	0.04387715	0.04267629	
1823.4	0.04410487	0.04267356	
1823.6	0.04394363	0.04267083	
1823.8	0.04368518	0.0426681	
1824	0.04397015	0.04266537	
1824.2	0.04394366	0.04266264	
1824.4	0.04427281	0.04265991	
1824.6	0.04377892	0.04265718	
1824.8	0.04333108	0.04265445	
1825	0.04305788	0.04265173	
1825.2	0.04283012	0.042649	
1825.4	0.04254732	0.04264627	
1825.6	0.04326836	0.04264354	
1825.8	0.04324167	0.04264081	
1826	0.04293887	0.04263808	
1826.2	0.04302785	0.04263535	
1826.4	0.04346138	0.04263263	
1826.6	0.04374927	0.0426299	
1826.8	0.04335477	0.04262717	
1827	0.04360781	0.04262444	
1827.2	0.04310115	0.04262172	
1827.4	0.04290642	0.04261899	
1827.6	0.04243637	0.04261626	
1827.8	0.0416317	0.04261354	
1828	0.04211904	0.04261081	
1828.2	0.04187136	0.04260808	
1828.4	0.04212467	0.04260536	
1828.6	0.041627	0.04260263	
1828.8	0.04202508	0.0425999	
1829	0.04228861	0.04259718	
1829.2	0.04272552	0.04259445	
1829.4	0.0425587	0.04259173	
1829.6	0.04282693	0.042589	
1829.8	0.04218988	0.04258628	
1830	0.04188938	0.04258355	
1830.2	0.0416836	0.04258083	
1830.4	0.04152655	0.0425781	
1830.6	0.041366	0.04257538	
1830.8	0.04028223	0.04257266	
1831	0.04044321	0.04256993	
1831.2	0.04012658	0.04256721	
1831.4	0.04019255	0.04256448	
1831.6	0.04036402	0.04256176	
1831.8	0.04034127	0.04255904	
1832	0.04103443	0.04255631	
1832.2	0.04124214	0.04255359	
1832.4	0.04111627	0.04255087	
1832.6	0.04142893	0.04254815	
1832.8	0.04214569	0.04254542	
1833	0.04254111	0.0425427	
1833.2	0.04297218	0.04253998	
1833.4	0.04264792	0.04253726	
1833.6	0.0424544	0.04253454	
1833.8	0.04208756	0.04253182	
1834	0.04219882	0.04252909	
1834.2	0.04156566	0.04252637	
1834.4	0.04164317	0.04252365	
1834.6	0.04127272	0.04252093	
1834.8	0.04069906	0.04251821	
1835	0.04175853	0.04251549	
1835.2	0.04167436	0.04251277	
1835.4	0.04170691	0.04251005	
1835.6	0.04147796	0.04250733	
1835.8	0.04087018	0.04250461	
1836	0.04116188	0.04250189	
1836.2	0.04114008	0.04249917	
1836.4	0.0410815	0.04249645	
1836.6	0.04175898	0.04249373	
1836.8	0.04194702	0.04249101	
1837	0.04202876	0.04248829	
1837.2	0.04153509	0.04248558	
1837.4	0.04156297	0.04248286	
1837.6	0.04186768	0.04248014	
1837.8	0.04241616	0.04247742	
1838	0.0424097	0.0424747	
1838.2	0.04200595	0.04247199	
1838.4	0.04197993	0.04246927	
1838.6	0.04177124	0.04246655	
1838.8	0.04170535	0.04246383	
1839	0.04145047	0.04246112	
1839.2	0.04122355	0.0424584	
1839.4	0.04124185	0.04245568	
1839.6	0.0410746	0.04245297	
1839.8	0.04121325	0.04245025	
1840	0.04146773	0.04244754	
1840.2	0.04170172	0.04244482	
1840.4	0.04193376	0.0424421	
1840.6	0.04207447	0.04243939	
1840.8	0.04236581	0.04243667	
1841	0.042682	0.04243396	
1841.2	0.04348563	0.04243124	
1841.4	0.04456889	0.04242853	
1841.6	0.04474335	0.04242581	
1841.8	0.04446669	0.0424231	
1842	0.0440463	0.04242038	
1842.2	0.04448277	0.04241767	
1842.4	0.0445834	0.04241496	
1842.6	0.04451215	0.04241224	
1842.8	0.04433306	0.04240953	
1843	0.04363943	0.04240681	
1843.2	0.04348619	0.0424041	
1843.4	0.04318063	0.04240139	
1843.6	0.04325789	0.04239868	
1843.8	0.04308439	0.04239596	
1844	0.04274188	0.04239325	
1844.2	0.04248085	0.04239054	
1844.4	0.04217513	0.04238783	
1844.6	0.04195021	0.04238511	
1844.8	0.04172535	0.0423824	
1845	0.04189172	0.04237969	
1845.2	0.04209144	0.04237698	
1845.4	0.0416695	0.04237427	
1845.6	0.04133153	0.04237156	
1845.8	0.04125083	0.04236884	
1846	0.04135716	0.04236613	
1846.2	0.04196025	0.04236342	
1846.4	0.04158281	0.04236071	
1846.6	0.04121604	0.042358	
1846.8	0.04151936	0.04235529	
1847	0.04106184	0.04235258	
1847.2	0.04111782	0.04234987	
1847.4	0.04158311	0.04234716	
1847.6	0.04202128	0.04234445	
1847.8	0.0418937	0.04234174	
1848	0.04174439	0.04233903	
1848.2	0.0417178	0.04233632	
1848.4	0.04242175	0.04233362	
1848.6	0.04188803	0.04233091	
1848.8	0.0422729	0.0423282	
1849	0.04287502	0.04232549	
1849.2	0.04274234	0.04232278	
1849.4	0.04286183	0.04232007	
1849.6	0.04282736	0.04231737	
1849.8	0.0424906	0.04231466	
1850	0.0420962	0.04231195	
1850.2	0.04218993	0.04230924	
1850.4	0.04187128	0.04230654	
1850.6	0.04192216	0.04230383	
1850.8	0.04215915	0.04230112	
1851	0.04204675	0.04229842	
1851.2	0.0420355	0.04229571	
1851.4	0.04221259	0.042293	
1851.6	0.04202453	0.0422903	
1851.8	0.0419709	0.04228759	
1852	0.04173793	0.04228489	
1852.2	0.04130886	0.04228218	
1852.4	0.04171798	0.04227948	
1852.6	0.04152792	0.04227677	
1852.8	0.04239114	0.04227407	
1853	0.04216916	0.04227136	
1853.2	0.04166721	0.04226866	
1853.4	0.04125054	0.04226595	
1853.6	0.04097779	0.04226325	
1853.8	0.04116444	0.04226054	
1854	0.04112386	0.04225784	
1854.2	0.04078329	0.04225514	
1854.4	0.04129686	0.04225243	
1854.6	0.04160855	0.04224973	
1854.8	0.04159244	0.04224703	
1855	0.04196854	0.04224432	
1855.2	0.04170573	0.04224162	
1855.4	0.04150312	0.04223892	
1855.6	0.04123974	0.04223621	
1855.8	0.04129679	0.04223351	
1856	0.04114908	0.04223081	
1856.2	0.04126045	0.04222811	
1856.4	0.04171876	0.04222541	
1856.6	0.04178813	0.0422227	
1856.8	0.04166158	0.04222	
1857	0.04110921	0.0422173	
1857.2	0.04069212	0.0422146	
1857.4	0.04038218	0.0422119	
1857.6	0.04078413	0.0422092	
1857.8	0.04081906	0.0422065	
1858	0.04056157	0.0422038	
1858.2	0.04052202	0.0422011	
1858.4	0.04071268	0.0421984	
1858.6	0.04020419	0.0421957	
1858.8	0.0401295	0.042193	
1859	0.04017965	0.0421903	
1859.2	0.03984535	0.0421876	
1859.4	0.03996011	0.0421849	
1859.6	0.04038638	0.0421822	
1859.8	0.04035821	0.0421795	
1860	0.04052322	0.0421768	
1860.2	0.04077185	0.0421741	
1860.4	0.04091654	0.0421714	
1860.6	0.04089969	0.04216871	
1860.8	0.04127191	0.04216601	
1861	0.04168147	0.04216331	
1861.2	0.04180714	0.04216061	
1861.4	0.04159416	0.04215791	
1861.6	0.04195575	0.04215522	
1861.8	0.042118	0.04215252	
1862	0.04221491	0.04214982	
1862.2	0.04229483	0.04214713	
1862.4	0.04205016	0.04214443	
1862.6	0.04168863	0.04214173	
1862.8	0.04153886	0.04213904	
1863	0.04160093	0.04213634	
1863.2	0.04156126	0.04213364	
1863.4	0.04148774	0.04213095	
1863.6	0.04153587	0.04212825	
1863.8	0.0414043	0.04212556	
1864	0.04137055	0.04212286	
1864.2	0.04153094	0.04212017	
1864.4	0.04192029	0.04211747	
1864.6	0.04205575	0.04211478	
1864.8	0.04226369	0.04211208	
1865	0.0421761	0.04210939	
1865.2	0.04196552	0.04210669	
1865.4	0.04179487	0.042104	
1865.6	0.04206728	0.04210131	
1865.8	0.04195125	0.04209861	
1866	0.04146222	0.04209592	
1866.2	0.04160081	0.04209323	
1866.4	0.04089001	0.04209053	
1866.6	0.04019231	0.04208784	
1866.8	0.04008531	0.04208515	
1867	0.04054642	0.04208245	
1867.2	0.04015294	0.04207976	
1867.4	0.04015876	0.04207707	
1867.6	0.04036262	0.04207438	
1867.8	0.04025802	0.04207168	
1868	0.03960431	0.04206899	
1868.2	0.04025185	0.0420663	
1868.4	0.04055682	0.04206361	
1868.6	0.04041874	0.04206092	
1868.8	0.04041903	0.04205823	
1869	0.04088561	0.04205554	
1869.2	0.04114954	0.04205284	
1869.4	0.04098099	0.04205015	
1869.6	0.040799	0.04204746	
1869.8	0.04113699	0.04204477	
1870	0.04147764	0.04204208	
1870.2	0.04173477	0.04203939	
1870.4	0.04192564	0.0420367	
1870.6	0.04192626	0.04203401	
1870.8	0.04185807	0.04203132	
1871	0.04241277	0.04202863	
1871.2	0.04219593	0.04202595	
1871.4	0.04219752	0.04202326	
1871.6	0.04190843	0.04202057	
1871.8	0.04198008	0.04201788	
1872	0.04206041	0.04201519	
1872.2	0.04233671	0.0420125	
1872.4	0.04229112	0.04200981	
1872.6	0.04252122	0.04200713	
1872.8	0.04291408	0.04200444	
1873	0.04256547	0.04200175	
1873.2	0.04245952	0.04199906	
1873.4	0.04207751	0.04199638	
1873.6	0.0426045	0.04199369	
1873.8	0.04289643	0.041991	
1874	0.04246495	0.04198832	
1874.2	0.04244436	0.04198563	
1874.4	0.04265114	0.04198294	
1874.6	0.04206634	0.04198026	
1874.8	0.04205411	0.04197757	
1875	0.04217525	0.04197488	
1875.2	0.04215468	0.0419722	
1875.4	0.04135774	0.04196951	
1875.6	0.04140612	0.04196683	
1875.8	0.04118808	0.04196414	
1876	0.04087204	0.04196146	
1876.2	0.04089422	0.04195877	
1876.4	0.04111608	0.04195609	
1876.6	0.04146428	0.0419534	
1876.8	0.0411723	0.04195072	
1877	0.04142376	0.04194804	
1877.2	0.04187934	0.04194535	
1877.4	0.04178257	0.04194267	
1877.6	0.0423656	0.04193998	
1877.8	0.04168155	0.0419373	
1878	0.0418035	0.04193462	
1878.2	0.04242119	0.04193193	
1878.4	0.0424754	0.04192925	
1878.6	0.0425335	0.04192657	
1878.8	0.04248041	0.04192389	
1879	0.04240959	0.0419212	
1879.2	0.04257886	0.04191852	
1879.4	0.04254088	0.04191584	
1879.6	0.0428991	0.04191316	
1879.8	0.04292881	0.04191048	
1880	0.04306475	0.04190779	
1880.2	0.04306603	0.04190511	
1880.4	0.04264746	0.04190243	
1880.6	0.04282492	0.04189975	
1880.8	0.04266359	0.04189707	
1881	0.04307616	0.04189439	
1881.2	0.04271702	0.04189171	
1881.4	0.0421908	0.04188903	
1881.6	0.04258996	0.04188635	
1881.8	0.04215469	0.04188367	
1882	0.04202291	0.04188099	
1882.2	0.04238475	0.04187831	
1882.4	0.04226019	0.04187563	
1882.6	0.04237281	0.04187295	
1882.8	0.04228753	0.04187027	
1883	0.0426728	0.04186759	
1883.2	0.04281838	0.04186491	
1883.4	0.0431364	0.04186223	
1883.6	0.04344787	0.04185956	
1883.8	0.04328912	0.04185688	
1884	0.04250409	0.0418542	
1884.2	0.04206106	0.04185152	
1884.4	0.04166535	0.04184884	
1884.6	0.04127654	0.04184617	
1884.8	0.04102102	0.04184349	
1885	0.04054968	0.04184081	
1885.2	0.04012696	0.04183813	
1885.4	0.04001428	0.04183546	
1885.6	0.04057555	0.04183278	
1885.8	0.04026191	0.0418301	
1886	0.04076682	0.04182743	
1886.2	0.04155639	0.04182475	
1886.4	0.04159655	0.04182208	
1886.6	0.04191347	0.0418194	
1886.8	0.04244931	0.04181672	
1887	0.04269835	0.04181405	
1887.2	0.04279607	0.04181137	
1887.4	0.04317458	0.0418087	
1887.6	0.04327877	0.04180602	
1887.8	0.04271082	0.04180335	
1888	0.04252341	0.04180067	
1888.2	0.04217233	0.041798	
1888.4	0.04206395	0.04179532	
1888.6	0.04150653	0.04179265	
1888.8	0.04146116	0.04178998	
1889	0.04100568	0.0417873	
1889.2	0.0410578	0.04178463	
1889.4	0.04123955	0.04178195	
1889.6	0.04151105	0.04177928	
1889.8	0.04133988	0.04177661	
1890	0.04164699	0.04177394	
1890.2	0.04163923	0.04177126	
1890.4	0.04186771	0.04176859	
1890.6	0.04218262	0.04176592	
1890.8	0.04266462	0.04176324	
1891	0.04259439	0.04176057	
1891.2	0.04272754	0.0417579	
1891.4	0.04261105	0.04175523	
1891.6	0.04255952	0.04175256	
1891.8	0.04267044	0.04174989	
1892	0.04250329	0.04174721	
1892.2	0.04292223	0.04174454	
1892.4	0.04321185	0.04174187	
1892.6	0.04274207	0.0417392	
1892.8	0.04313917	0.04173653	
1893	0.04314202	0.04173386	
1893.2	0.04270432	0.04173119	
1893.4	0.04256512	0.04172852	
1893.6	0.04250533	0.04172585	
1893.8	0.0421955	0.04172318	
1894	0.04209364	0.04172051	
1894.2	0.04190569	0.04171784	
1894.4	0.04172284	0.04171517	
1894.6	0.0418465	0.0417125	
1894.8	0.04242927	0.04170983	
1895	0.0419716	0.04170717	
1895.2	0.04166247	0.0417045	
1895.4	0.04152633	0.04170183	
1895.6	0.04159312	0.04169916	
1895.8	0.04144825	0.04169649	
1896	0.04164555	0.04169382	
1896.2	0.0418024	0.04169116	
1896.4	0.04140835	0.04168849	
1896.6	0.0413772	0.04168582	
1896.8	0.04142765	0.04168316	
1897	0.04109938	0.04168049	
1897.2	0.04115118	0.04167782	
1897.4	0.04150157	0.04167515	
1897.6	0.0412666	0.04167249	
1897.8	0.04138465	0.04166982	
1898	0.04108266	0.04166716	
1898.2	0.04130056	0.04166449	
1898.4	0.04220091	0.04166182	
1898.6	0.04317038	0.04165916	
1898.8	0.0443203	0.04165649	
1899	0.04407608	0.04165383	
1899.2	0.04433625	0.04165116	
1899.4	0.04395084	0.0416485	
1899.6	0.04404086	0.04164583	
1899.8	0.04363212	0.04164317	
1900	0.04327647	0.0416405	
1900.2	0.04315851	0.04163784	
1900.4	0.04326882	0.04163517	
1900.6	0.04279555	0.04163251	
1900.8	0.04236164	0.04162985	
1901	0.04235711	0.04162718	
1901.2	0.04231662	0.04162452	
1901.4	0.04197637	0.04162186	
1901.6	0.04175221	0.04161919	
1901.8	0.04162174	0.04161653	
1902	0.04183375	0.04161387	
1902.2	0.04265616	0.04161121	
1902.4	0.04331579	0.04160854	
1902.6	0.04367986	0.04160588	
1902.8	0.04430276	0.04160322	
1903	0.04334633	0.04160056	
1903.2	0.04253756	0.0415979	
1903.4	0.04233798	0.04159523	
1903.6	0.0425568	0.04159257	
1903.8	0.04236359	0.04158991	
1904	0.04278893	0.04158725	
1904.2	0.04345462	0.04158459	
1904.4	0.04312823	0.04158193	
1904.6	0.04299051	0.04157927	
1904.8	0.04318064	0.04157661	
1905	0.04345742	0.04157395	
1905.2	0.04334584	0.04157129	
1905.4	0.04349388	0.04156863	
1905.6	0.04318238	0.04156597	
1905.8	0.04298983	0.04156331	
1906	0.0429367	0.04156065	
1906.2	0.04281003	0.04155799	
1906.4	0.04205915	0.04155533	
1906.6	0.04180036	0.04155267	
1906.8	0.04104077	0.04155001	
1907	0.04045345	0.04154735	
1907.2	0.03997985	0.0415447	
1907.4	0.04059404	0.04154204	
1907.6	0.04099716	0.04153938	
1907.8	0.04180996	0.04153672	
1908	0.0420677	0.04153406	
1908.2	0.04259112	0.04153141	
1908.4	0.04264626	0.04152875	
1908.6	0.04298386	0.04152609	
1908.8	0.04330224	0.04152344	
1909	0.04383333	0.04152078	
1909.2	0.04395105	0.04151812	
1909.4	0.04385501	0.04151547	
1909.6	0.04417912	0.04151281	
1909.8	0.04430754	0.04151015	
1910	0.04395579	0.0415075	
1910.2	0.04358526	0.04150484	
1910.4	0.04315038	0.04150219	
1910.6	0.04297311	0.04149953	
1910.8	0.04245168	0.04149688	
1911	0.04243272	0.04149422	
1911.2	0.04247222	0.04149157	
1911.4	0.04253885	0.04148891	
1911.6	0.04277939	0.04148626	
1911.8	0.04221845	0.0414836	
1912	0.04212358	0.04148095	
1912.2	0.04257807	0.04147829	
1912.4	0.04233935	0.04147564	
1912.6	0.04218878	0.04147299	
1912.8	0.04237143	0.04147033	
1913	0.04253025	0.04146768	
1913.2	0.04217169	0.04146503	
1913.4	0.04215488	0.04146237	
1913.6	0.04223349	0.04145972	
1913.8	0.04223288	0.04145707	
1914	0.04155149	0.04145441	
1914.2	0.04126107	0.04145176	
1914.4	0.04143051	0.04144911	
1914.6	0.04077462	0.04144646	
1914.8	0.04072193	0.04144381	
1915	0.04105386	0.04144115	
1915.2	0.04136009	0.0414385	
1915.4	0.04146234	0.04143585	
1915.6	0.04196288	0.0414332	
1915.8	0.04211749	0.04143055	
1916	0.043039	0.0414279	
1916.2	0.04346851	0.04142525	
1916.4	0.04314022	0.0414226	
1916.6	0.04273663	0.04141995	
1916.8	0.04244902	0.0414173	
1917	0.04258902	0.04141465	
1917.2	0.04267669	0.041412	
1917.4	0.04251499	0.04140935	
1917.6	0.04221497	0.0414067	
1917.8	0.041965	0.04140405	
1918	0.04164044	0.0414014	
1918.2	0.04186995	0.04139875	
1918.4	0.04170446	0.0413961	
1918.6	0.04107038	0.04139345	
1918.8	0.04103044	0.0413908	
1919	0.04114366	0.04138816	
1919.2	0.04107919	0.04138551	
1919.4	0.04147287	0.04138286	
1919.6	0.04126116	0.04138021	
1919.8	0.04115655	0.04137756	
1920	0.04123534	0.04137492	
1920.2	0.04132957	0.04137227	
1920.4	0.0405634	0.04136962	
1920.6	0.04032734	0.04136698	
1920.8	0.04042101	0.04136433	
1921	0.04049977	0.04136168	
1921.2	0.04006757	0.04135904	
1921.4	0.04012783	0.04135639	
1921.6	0.04009511	0.04135374	
1921.8	0.04025807	0.0413511	
1922	0.04086665	0.04134845	
1922.2	0.04108192	0.04134581	
1922.4	0.04084915	0.04134316	
1922.6	0.04024063	0.04134052	
1922.8	0.04003043	0.04133787	
1923	0.03990385	0.04133523	
1923.2	0.0397089	0.04133258	
1923.4	0.03983325	0.04132994	
1923.6	0.03961638	0.04132729	
1923.8	0.03966777	0.04132465	
1924	0.03996384	0.041322	
1924.2	0.04008507	0.04131936	
1924.4	0.03985369	0.04131672	
1924.6	0.04059793	0.04131407	
1924.8	0.04074793	0.04131143	
1925	0.04094841	0.04130879	
1925.2	0.04136945	0.04130614	
1925.4	0.04232481	0.0413035	
1925.6	0.04273388	0.04130086	
1925.8	0.04344988	0.04129821	
1926	0.04344759	0.04129557	
1926.2	0.04333508	0.04129293	
1926.4	0.04310438	0.04129029	
1926.6	0.04257713	0.04128765	
1926.8	0.04236787	0.041285	
1927	0.04187944	0.04128236	
1927.2	0.0411955	0.04127972	
1927.4	0.0412488	0.04127708	
1927.6	0.04057957	0.04127444	
1927.8	0.04085457	0.0412718	
1928	0.04111844	0.04126916	
1928.2	0.04141128	0.04126652	
1928.4	0.04121276	0.04126388	
1928.6	0.0415883	0.04126124	
1928.8	0.0416242	0.0412586	
1929	0.04184657	0.04125596	
1929.2	0.04219229	0.04125332	
1929.4	0.04253924	0.04125068	
1929.6	0.0426208	0.04124804	
1929.8	0.04231544	0.0412454	
1930	0.04145999	0.04124276	
1930.2	0.04129526	0.04124012	
1930.4	0.04095414	0.04123748	
1930.6	0.04066605	0.04123484	
1930.8	0.04019432	0.04123221	
1931	0.03956175	0.04122957	
1931.2	0.0392389	0.04122693	
1931.4	0.039931	0.04122429	
1931.6	0.0399229	0.04122165	
1931.8	0.04011959	0.04121902	
1932	0.04031121	0.04121638	
1932.2	0.03989289	0.04121374	
1932.4	0.03957876	0.0412111	
1932.6	0.03993041	0.04120847	
1932.8	0.04048824	0.04120583	
1933	0.04044247	0.04120319	
1933.2	0.04095305	0.04120056	
1933.4	0.04153973	0.04119792	
1933.6	0.04179884	0.04119529	
1933.8	0.0417865	0.04119265	
1934	0.04157974	0.04119001	
1934.2	0.04223802	0.04118738	
1934.4	0.04183464	0.04118474	
1934.6	0.04193325	0.04118211	
1934.8	0.0412284	0.04117947	
1935	0.04127458	0.04117684	
1935.2	0.04145874	0.0411742	
1935.4	0.04132537	0.04117157	
1935.6	0.04121881	0.04116894	
1935.8	0.04132606	0.0411663	
1936	0.04152122	0.04116367	
1936.2	0.04149996	0.04116103	
1936.4	0.04153444	0.0411584	
1936.6	0.04169122	0.04115577	
1936.8	0.04178938	0.04115313	
1937	0.04165418	0.0411505	
1937.2	0.04201572	0.04114787	
1937.4	0.0425931	0.04114523	
1937.6	0.04251047	0.0411426	
1937.8	0.04216914	0.04113997	
1938	0.04214465	0.04113734	
1938.2	0.04256879	0.04113471	
1938.4	0.04212489	0.04113207	
1938.6	0.04153018	0.04112944	
1938.8	0.04103544	0.04112681	
1939	0.04108211	0.04112418	
1939.2	0.04083055	0.04112155	
1939.4	0.04084514	0.04111892	
1939.6	0.04144449	0.04111629	
1939.8	0.04198606	0.04111365	
1940	0.04218336	0.04111102	
1940.2	0.04267829	0.04110839	
1940.4	0.04287979	0.04110576	
1940.6	0.0430819	0.04110313	
1940.8	0.04340786	0.0411005	
1941	0.04327911	0.04109787	
1941.2	0.04337852	0.04109524	
1941.4	0.04394096	0.04109261	
1941.6	0.04391396	0.04108999	
1941.8	0.04394352	0.04108736	
1942	0.04383991	0.04108473	
1942.2	0.04353992	0.0410821	
1942.4	0.04291648	0.04107947	
1942.6	0.04236826	0.04107684	
1942.8	0.04257292	0.04107421	
1943	0.04224033	0.04107159	
1943.2	0.04212572	0.04106896	
1943.4	0.04188324	0.04106633	
1943.6	0.04199874	0.0410637	
1943.8	0.04224176	0.04106108	
1944	0.04214875	0.04105845	
1944.2	0.04222693	0.04105582	
1944.4	0.04222394	0.04105319	
1944.6	0.04226094	0.04105057	
1944.8	0.04255282	0.04104794	
1945	0.04203046	0.04104531	
1945.2	0.04235226	0.04104269	
1945.4	0.0426381	0.04104006	
1945.6	0.0423495	0.04103744	
1945.8	0.04209858	0.04103481	
1946	0.04206177	0.04103219	
1946.2	0.04150458	0.04102956	
1946.4	0.04154149	0.04102693	
1946.6	0.04138422	0.04102431	
1946.8	0.04141667	0.04102168	
1947	0.04066091	0.04101906	
1947.2	0.0402127	0.04101644	
1947.4	0.03949703	0.04101381	
1947.6	0.03982242	0.04101119	
1947.8	0.0396045	0.04100856	
1948	0.03952957	0.04100594	
1948.2	0.03968008	0.04100332	
1948.4	0.04009855	0.04100069	
1948.6	0.04028837	0.04099807	
1948.8	0.0403901	0.04099545	
1949	0.04055881	0.04099282	
1949.2	0.0407001	0.0409902	
1949.4	0.04087521	0.04098758	
1949.6	0.041072	0.04098495	
1949.8	0.04053896	0.04098233	
1950	0.04065972	0.04097971	
1950.2	0.0402686	0.04097709	
1950.4	0.04026447	0.04097447	
1950.6	0.0399077	0.04097184	
1950.8	0.03971964	0.04096922	
1951	0.0394533	0.0409666	
1951.2	0.03885116	0.04096398	
1951.4	0.03922978	0.04096136	
1951.6	0.03996782	0.04095874	
1951.8	0.0395775	0.04095612	
1952	0.03964594	0.0409535	
1952.2	0.04002182	0.04095088	
1952.4	0.04035328	0.04094826	
1952.6	0.04076833	0.04094564	
1952.8	0.04180472	0.04094302	
1953	0.04233853	0.0409404	
1953.2	0.04254146	0.04093778	
1953.4	0.04249841	0.04093516	
1953.6	0.04269293	0.04093254	
1953.8	0.04262486	0.04092992	
1954	0.04309604	0.0409273	
1954.2	0.04328363	0.04092468	
1954.4	0.04331722	0.04092206	
1954.6	0.0427755	0.04091945	
1954.8	0.0421581	0.04091683	
1955	0.04172324	0.04091421	
1955.2	0.04115137	0.04091159	
1955.4	0.04148982	0.04090897	
1955.6	0.0410787	0.04090636	
1955.8	0.040705	0.04090374	
1956	0.0408381	0.04090112	
1956.2	0.0409353	0.04089851	
1956.4	0.0411915	0.04089589	
1956.6	0.04181512	0.04089327	
1956.8	0.04203437	0.04089066	
1957	0.04208663	0.04088804	
1957.2	0.04188057	0.04088542	
1957.4	0.04161331	0.04088281	
1957.6	0.04219585	0.04088019	
1957.8	0.04238797	0.04087758	
1958	0.04257534	0.04087496	
1958.2	0.04269052	0.04087235	
1958.4	0.04268669	0.04086973	
1958.6	0.04177034	0.04086712	
1958.8	0.0415036	0.0408645	
1959	0.04181615	0.04086189	
1959.2	0.04190586	0.04085927	
1959.4	0.04231459	0.04085666	
1959.6	0.04225422	0.04085404	
1959.8	0.04230428	0.04085143	
1960	0.04233546	0.04084881	
1960.2	0.04183152	0.0408462	
1960.4	0.04162358	0.04084359	
1960.6	0.04137204	0.04084097	
1960.8	0.04129829	0.04083836	
1961	0.04164633	0.04083575	
1961.2	0.04146112	0.04083314	
1961.4	0.04207896	0.04083052	
1961.6	0.04259788	0.04082791	
1961.8	0.04289968	0.0408253	
1962	0.04375535	0.04082269	
1962.2	0.04390426	0.04082007	
1962.4	0.04444341	0.04081746	
1962.6	0.04417182	0.04081485	
1962.8	0.04450701	0.04081224	
1963	0.04450078	0.04080963	
1963.2	0.04395936	0.04080702	
1963.4	0.04367972	0.04080441	
1963.6	0.04291701	0.0408018	
1963.8	0.04248206	0.04079918	
1964	0.0419749	0.04079657	
1964.2	0.04132077	0.04079396	
1964.4	0.04122167	0.04079135	
1964.6	0.04105389	0.04078874	
1964.8	0.04089706	0.04078613	
1965	0.04157698	0.04078352	
1965.2	0.04158101	0.04078091	
1965.4	0.04217078	0.04077831	
1965.6	0.0419404	0.0407757	
1965.8	0.0424235	0.04077309	
1966	0.04292135	0.04077048	
1966.2	0.04275577	0.04076787	
1966.4	0.04258848	0.04076526	
1966.6	0.04230688	0.04076265	
1966.8	0.0421105	0.04076005	
1967	0.0421487	0.04075744	
1967.2	0.04194719	0.04075483	
1967.4	0.04168661	0.04075222	
1967.6	0.04144923	0.04074961	
1967.8	0.0413479	0.04074701	
1968	0.04181373	0.0407444	
1968.2	0.04223615	0.04074179	
1968.4	0.04219892	0.04073919	
1968.6	0.0416514	0.04073658	
1968.8	0.04193877	0.04073397	
1969	0.04236521	0.04073137	
1969.2	0.04194084	0.04072876	
1969.4	0.04188422	0.04072615	
1969.6	0.04174407	0.04072355	
1969.8	0.04253824	0.04072094	
1970	0.04175126	0.04071834	
1970.2	0.04092497	0.04071573	
1970.4	0.04026021	0.04071313	
1970.6	0.04073333	0.04071052	
1970.8	0.04062439	0.04070792	
1971	0.04044534	0.04070531	
1971.2	0.03970237	0.04070271	
1971.4	0.03923992	0.0407001	
1971.6	0.03963355	0.0406975	
1971.8	0.03960036	0.0406949	
1972	0.04014328	0.04069229	
1972.2	0.04031511	0.04068969	
1972.4	0.04000234	0.04068709	
1972.6	0.03992289	0.04068448	
1972.8	0.04070372	0.04068188	
1973	0.04096393	0.04067928	
1973.2	0.04103128	0.04067667	
1973.4	0.041654	0.04067407	
1973.6	0.04223363	0.04067147	
1973.8	0.04251322	0.04066887	
1974	0.04174554	0.04066626	
1974.2	0.04157123	0.04066366	
1974.4	0.04149753	0.04066106	
1974.6	0.04232202	0.04065846	
1974.8	0.04166594	0.04065586	
1975	0.0413934	0.04065326	
1975.2	0.04118093	0.04065065	
1975.4	0.04131911	0.04064805	
1975.6	0.04151832	0.04064545	
1975.8	0.04117211	0.04064285	
1976	0.04124712	0.04064025	
1976.2	0.04096787	0.04063765	
1976.4	0.04063983	0.04063505	
1976.6	0.04106984	0.04063245	
1976.8	0.0412654	0.04062985	
1977	0.04078323	0.04062725	
1977.2	0.04083571	0.04062465	
1977.4	0.04181751	0.04062205	
1977.6	0.04175613	0.04061945	
1977.8	0.04182531	0.04061686	
1978	0.04199258	0.04061426	
1978.2	0.04186324	0.04061166	
1978.4	0.04192207	0.04060906	
1978.6	0.04208273	0.04060646	
1978.8	0.0415808	0.04060386	
1979	0.04151658	0.04060127	
1979.2	0.041574	0.04059867	
1979.4	0.04206041	0.04059607	
1979.6	0.04196411	0.04059347	
1979.8	0.04203073	0.04059088	
1980	0.04204405	0.04058828	
1980.2	0.0422297	0.04058568	
1980.4	0.04245913	0.04058308	
1980.6	0.04212932	0.04058049	
1980.8	0.04176928	0.04057789	
1981	0.04174178	0.04057529	
1981.2	0.04184745	0.0405727	
1981.4	0.04214044	0.0405701	
1981.6	0.04121371	0.04056751	
1981.8	0.04100627	0.04056491	
1982	0.04100773	0.04056232	
1982.2	0.04021619	0.04055972	
1982.4	0.03967997	0.04055713	
1982.6	0.03936421	0.04055453	
1982.8	0.03908842	0.04055194	
1983	0.03869307	0.04054934	
1983.2	0.03931128	0.04054675	
1983.4	0.03969338	0.04054415	
1983.6	0.03924286	0.04054156	
1983.8	0.03933416	0.04053896	
1984	0.04002666	0.04053637	
1984.2	0.04063576	0.04053378	
1984.4	0.04056429	0.04053118	
1984.6	0.04061271	0.04052859	
1984.8	0.04139824	0.040526	
1985	0.04243643	0.0405234	
1985.2	0.04289354	0.04052081	
1985.4	0.04332198	0.04051822	
1985.6	0.04326921	0.04051563	
1985.8	0.04360561	0.04051303	
1986	0.04347818	0.04051044	
1986.2	0.04286412	0.04050785	
1986.4	0.04266616	0.04050526	
1986.6	0.04296209	0.04050267	
1986.8	0.04269502	0.04050007	
1987	0.0419073	0.04049748	
1987.2	0.04224003	0.04049489	
1987.4	0.04229795	0.0404923	
1987.6	0.04160449	0.04048971	
1987.8	0.04143257	0.04048712	
1988	0.04160391	0.04048453	
1988.2	0.04118228	0.04048194	
1988.4	0.04018617	0.04047935	
1988.6	0.04046726	0.04047676	
1988.8	0.04070142	0.04047417	
1989	0.04123772	0.04047158	
1989.2	0.04092062	0.04046899	
1989.4	0.04060794	0.0404664	
1989.6	0.04094908	0.04046381	
1989.8	0.04078997	0.04046122	
1990	0.04074367	0.04045863	
1990.2	0.04070332	0.04045604	
1990.4	0.04075765	0.04045346	
1990.6	0.04090565	0.04045087	
1990.8	0.04095102	0.04044828	
1991	0.04075145	0.04044569	
1991.2	0.0412816	0.0404431	
1991.4	0.04151041	0.04044052	
1991.6	0.04126242	0.04043793	
1991.8	0.04161974	0.04043534	
1992	0.0416176	0.04043275	
1992.2	0.04179079	0.04043017	
1992.4	0.04153054	0.04042758	
1992.6	0.04248273	0.04042499	
1992.8	0.04254398	0.04042241	
1993	0.04288106	0.04041982	
1993.2	0.04264236	0.04041723	
1993.4	0.04284834	0.04041465	
1993.6	0.04319068	0.04041206	
1993.8	0.04298176	0.04040948	
1994	0.0427418	0.04040689	
1994.2	0.04203593	0.04040431	
1994.4	0.04171287	0.04040172	
1994.6	0.0415218	0.04039914	
1994.8	0.0421014	0.04039655	
1995	0.04164143	0.04039397	
1995.2	0.0414561	0.04039138	
1995.4	0.04116783	0.0403888	
1995.6	0.04075119	0.04038621	
1995.8	0.040841	0.04038363	
1996	0.040972	0.04038105	
1996.2	0.0410571	0.04037846	
1996.4	0.04050989	0.04037588	
1996.6	0.0409095	0.04037329	
1996.8	0.04046938	0.04037071	
1997	0.0401638	0.04036813	
1997.2	0.03949201	0.04036555	
1997.4	0.03951079	0.04036296	
1997.6	0.03913788	0.04036038	
1997.8	0.03952653	0.0403578	
1998	0.03945803	0.04035522	
1998.2	0.03922869	0.04035263	
1998.4	0.03989678	0.04035005	
1998.6	0.04040584	0.04034747	
1998.8	0.04104168	0.04034489	
1999	0.04042416	0.04034231	
1999.2	0.04031871	0.04033973	
1999.4	0.03979308	0.04033714	
1999.6	0.04015488	0.04033456	
1999.8	0.04050859	0.04033198	
2000	0.04027511	0.0403294	
2000.2	0.03959736	0.04032682	
2000.4	0.03933112	0.04032424	
2000.6	0.0397047	0.04032166	
2000.8	0.03988244	0.04031908	
2001	0.03999681	0.0403165	
2001.2	0.04031089	0.04031392	
2001.4	0.04062239	0.04031134	
2001.6	0.04110946	0.04030876	
2001.8	0.04183863	0.04030619	
2002	0.04158283	0.04030361	
2002.2	0.04209871	0.04030103	
2002.4	0.04266084	0.04029845	
2002.6	0.04222089	0.04029587	
2002.8	0.042718	0.04029329	
2003	0.04280835	0.04029071	
2003.2	0.04287304	0.04028814	
2003.4	0.04283499	0.04028556	
2003.6	0.04293898	0.04028298	
2003.8	0.04181388	0.0402804	
2004	0.04115302	0.04027783	
2004.2	0.04084164	0.04027525	
2004.4	0.04069207	0.04027267	
2004.6	0.04070491	0.0402701	
2004.8	0.0403893	0.04026752	
2005	0.04007668	0.04026494	
2005.2	0.03995476	0.04026237	
2005.4	0.03950251	0.04025979	
2005.6	0.03915212	0.04025721	
2005.8	0.0385922	0.04025464	
2006	0.03864368	0.04025206	
2006.2	0.03897863	0.04024949	
2006.4	0.0387498	0.04024691	
2006.6	0.03877304	0.04024434	
2006.8	0.03942679	0.04024176	
2007	0.03973015	0.04023919	
2007.2	0.03973326	0.04023661	
2007.4	0.04001504	0.04023404	
2007.6	0.04036451	0.04023146	
2007.8	0.0404983	0.04022889	
2008	0.04098843	0.04022632	
2008.2	0.04144936	0.04022374	
2008.4	0.04107568	0.04022117	
2008.6	0.04101978	0.04021859	
2008.8	0.04116334	0.04021602	
2009	0.04149586	0.04021345	
2009.2	0.04177112	0.04021088	
2009.4	0.04169823	0.0402083	
2009.6	0.04130406	0.04020573	
2009.8	0.04107114	0.04020316	
2010	0.0411065	0.04020058	
2010.2	0.04080361	0.04019801	
2010.4	0.04032992	0.04019544	
2010.6	0.03963112	0.04019287	
2010.8	0.0394048	0.0401903	
2011	0.03963056	0.04018773	
2011.2	0.03976465	0.04018515	
2011.4	0.04014672	0.04018258	
2011.6	0.04026112	0.04018001	
2011.8	0.04002511	0.04017744	
2012	0.03964146	0.04017487	
2012.2	0.03997254	0.0401723	
2012.4	0.03923274	0.04016973	
2012.6	0.03982847	0.04016716	
2012.8	0.04052868	0.04016459	
2013	0.04149346	0.04016202	
2013.2	0.04216736	0.04015945	
2013.4	0.04198007	0.04015688	
2013.6	0.04162568	0.04015431	
2013.8	0.04151265	0.04015174	
2014	0.04215896	0.04014917	
2014.2	0.04203424	0.0401466	
2014.4	0.04154488	0.04014404	
2014.6	0.04081077	0.04014147	
2014.8	0.04101876	0.0401389	
2015	0.04103286	0.04013633	
2015.2	0.04071882	0.04013376	
2015.4	0.04044066	0.04013119	
2015.6	0.03985692	0.04012863	
2015.8	0.0398203	0.04012606	
2016	0.03931029	0.04012349	
2016.2	0.04023151	0.04012092	
2016.4	0.04019333	0.04011836	
2016.6	0.04069036	0.04011579	
2016.8	0.04145644	0.04011322	
2017	0.04170372	0.04011066	
2017.2	0.04188846	0.04010809	
2017.4	0.04142427	0.04010552	
2017.6	0.041693	0.04010296	
2017.8	0.04228442	0.04010039	
2018	0.04231141	0.04009783	
2018.2	0.04160101	0.04009526	
2018.4	0.04112397	0.0400927	
2018.6	0.04089702	0.04009013	
2018.8	0.04085125	0.04008757	
2019	0.04047342	0.040085	
2019.2	0.04038188	0.04008244	
2019.4	0.0403874	0.04007987	
2019.6	0.03984027	0.04007731	
2019.8	0.04019454	0.04007474	
2020	0.03970238	0.04007218	
2020.2	0.04038907	0.04006961	
2020.4	0.03982342	0.04006705	
2020.6	0.03943299	0.04006449	
2020.8	0.0397441	0.04006192	
2021	0.03999982	0.04005936	
2021.2	0.04044782	0.0400568	
2021.4	0.04011246	0.04005423	
2021.6	0.04023183	0.04005167	
2021.8	0.0403081	0.04004911	
2022	0.04014136	0.04004655	
2022.2	0.04019389	0.04004398	
2022.4	0.0398612	0.04004142	
2022.6	0.03947949	0.04003886	
2022.8	0.03917099	0.0400363	
2023	0.03898629	0.04003374	
2023.2	0.03903802	0.04003118	
2023.4	0.03902906	0.04002861	
2023.6	0.03874322	0.04002605	
2023.8	0.0389023	0.04002349	
2024	0.03918247	0.04002093	
2024.2	0.0395033	0.04001837	
2024.4	0.03979292	0.04001581	
2024.6	0.03992126	0.04001325	
2024.8	0.04062638	0.04001069	
2025	0.0410701	0.04000813	
2025.2	0.04081459	0.04000557	
2025.4	0.04068733	0.04000301	
2025.6	0.04009565	0.04000045	
2025.8	0.03999219	0.03999789	
2026	0.04018491	0.03999533	
2026.2	0.0401285	0.03999277	
2026.4	0.0393228	0.03999021	
2026.6	0.03909127	0.03998766	
2026.8	0.03948502	0.0399851	
2027	0.03919116	0.03998254	
2027.2	0.03915524	0.03997998	
2027.4	0.03942754	0.03997742	
2027.6	0.03908163	0.03997486	
2027.8	0.03891108	0.03997231	
2028	0.03933063	0.03996975	
2028.2	0.03903496	0.03996719	
2028.4	0.03912674	0.03996463	
2028.6	0.03897948	0.03996208	
2028.8	0.03950043	0.03995952	
2029	0.03946789	0.03995696	
2029.2	0.03969573	0.03995441	
2029.4	0.04002261	0.03995185	
2029.6	0.03965797	0.03994929	
2029.8	0.04051674	0.03994674	
2030	0.04066618	0.03994418	
2030.2	0.04109416	0.03994163	
2030.4	0.04096735	0.03993907	
2030.6	0.04130063	0.03993652	
2030.8	0.041631	0.03993396	
2031	0.04048357	0.03993141	
2031.2	0.04050852	0.03992885	
2031.4	0.04057693	0.0399263	
2031.6	0.04012135	0.03992374	
2031.8	0.03992814	0.03992119	
2032	0.03936707	0.03991863	
2032.2	0.03924856	0.03991608	
2032.4	0.03902316	0.03991352	
2032.6	0.03922967	0.03991097	
2032.8	0.03942281	0.03990842	
2033	0.03914786	0.03990586	
2033.2	0.03945762	0.03990331	
2033.4	0.03965215	0.03990076	
2033.6	0.03973296	0.0398982	
2033.8	0.04011605	0.03989565	
2034	0.04007168	0.0398931	
2034.2	0.0405776	0.03989055	
2034.4	0.04065891	0.03988799	
2034.6	0.0405268	0.03988544	
2034.8	0.04018573	0.03988289	
2035	0.03980177	0.03988034	
2035.2	0.04037387	0.03987779	
2035.4	0.04025823	0.03987523	
2035.6	0.04028511	0.03987268	
2035.8	0.04033732	0.03987013	
2036	0.040447	0.03986758	
2036.2	0.04126522	0.03986503	
2036.4	0.04138114	0.03986248	
2036.6	0.04158895	0.03985993	
2036.8	0.04210512	0.03985738	
2037	0.0422748	0.03985483	
2037.2	0.04234371	0.03985228	
2037.4	0.04266073	0.03984973	
2037.6	0.04271408	0.03984718	
2037.8	0.04274814	0.03984463	
2038	0.04226861	0.03984208	
2038.2	0.04219881	0.03983953	
2038.4	0.04167878	0.03983698	
2038.6	0.04126231	0.03983443	
2038.8	0.04036056	0.03983188	
2039	0.03954456	0.03982934	
2039.2	0.03916516	0.03982679	
2039.4	0.03850689	0.03982424	
2039.6	0.03898689	0.03982169	
2039.8	0.03951885	0.03981914	
2040	0.04020718	0.03981659	
2040.2	0.03981793	0.03981405	
2040.4	0.03966447	0.0398115	
2040.6	0.04033972	0.03980895	
2040.8	0.04083755	0.03980641	
2041	0.04113479	0.03980386	
2041.2	0.0415885	0.03980131	
2041.4	0.04154495	0.03979877	
2041.6	0.04143548	0.03979622	
2041.8	0.04149235	0.03979367	
2042	0.04139057	0.03979113	
2042.2	0.04096984	0.03978858	
2042.4	0.04016741	0.03978603	
2042.6	0.03958423	0.03978349	
2042.8	0.0391357	0.03978094	
2043	0.03877725	0.0397784	
2043.2	0.03901698	0.03977585	
2043.4	0.03876136	0.03977331	
2043.6	0.03931354	0.03977076	
2043.8	0.03906594	0.03976822	
2044	0.03875088	0.03976567	
2044.2	0.03829477	0.03976313	
2044.4	0.03877288	0.03976059	
2044.6	0.0389419	0.03975804	
2044.8	0.03904394	0.0397555	
2045	0.03958836	0.03975295	
2045.2	0.03957235	0.03975041	
2045.4	0.03880195	0.03974787	
2045.6	0.03883472	0.03974532	
2045.8	0.03904241	0.03974278	
2046	0.03901178	0.03974024	
2046.2	0.03865675	0.0397377	
2046.4	0.03944441	0.03973515	
2046.6	0.03978753	0.03973261	
2046.8	0.04044111	0.03973007	
2047	0.04081226	0.03972753	
2047.2	0.04141969	0.03972498	
2047.4	0.04221957	0.03972244	
2047.6	0.04267338	0.0397199	
2047.8	0.04334708	0.03971736	
2048	0.04367326	0.03971482	
2048.2	0.043886	0.03971228	
2048.4	0.04382926	0.03970974	
2048.6	0.04286243	0.0397072	
2048.8	0.04281761	0.03970466	
2049	0.04241108	0.03970211	
2049.2	0.04226958	0.03969957	
2049.4	0.04153302	0.03969703	
2049.6	0.04124635	0.03969449	
2049.8	0.04126186	0.03969195	
2050	0.04090231	0.03968942	
2050.2	0.04115427	0.03968688	
2050.4	0.04124263	0.03968434	
2050.6	0.04065186	0.0396818	
2050.8	0.04062493	0.03967926	
2051	0.04090102	0.03967672	
2051.2	0.04139096	0.03967418	
2051.4	0.04123213	0.03967164	
2051.6	0.04124046	0.0396691	
2051.8	0.0412589	0.03966657	
2052	0.04120669	0.03966403	
2052.2	0.04163129	0.03966149	
2052.4	0.04175888	0.03965895	
2052.6	0.04105794	0.03965641	
2052.8	0.04130649	0.03965388	
2053	0.04114069	0.03965134	
2053.2	0.04183681	0.0396488	
2053.4	0.04187071	0.03964627	
2053.6	0.04204019	0.03964373	
2053.8	0.04259993	0.03964119	
2054	0.04251182	0.03963866	
2054.2	0.04234452	0.03963612	
2054.4	0.04219858	0.03963358	
2054.6	0.0417359	0.03963105	
2054.8	0.04194177	0.03962851	
2055	0.04128623	0.03962598	
2055.2	0.04083615	0.03962344	
2055.4	0.03987162	0.03962091	
2055.6	0.04006866	0.03961837	
2055.8	0.0397928	0.03961584	
2056	0.04073347	0.0396133	
2056.2	0.04088388	0.03961077	
2056.4	0.04035142	0.03960823	
2056.6	0.03997384	0.0396057	
2056.8	0.04000256	0.03960316	
2057	0.03982694	0.03960063	
2057.2	0.04042241	0.0395981	
2057.4	0.03984613	0.03959556	
2057.6	0.0398866	0.03959303	
2057.8	0.04056202	0.0395905	
2058	0.04041754	0.03958796	
2058.2	0.04065237	0.03958543	
2058.4	0.04141542	0.0395829	
2058.6	0.04151352	0.03958037	
2058.8	0.04159992	0.03957783	
2059	0.041522	0.0395753	
2059.2	0.04183782	0.03957277	
2059.4	0.04208029	0.03957024	
2059.6	0.04247044	0.0395677	
2059.8	0.04303244	0.03956517	
2060	0.04372704	0.03956264	
2060.2	0.04317488	0.03956011	
2060.4	0.0428438	0.03955758	
2060.6	0.04280835	0.03955505	
2060.8	0.04207852	0.03955252	
2061	0.04170608	0.03954999	
2061.2	0.04141585	0.03954746	
2061.4	0.04131804	0.03954493	
2061.6	0.04209704	0.0395424	
2061.8	0.04216861	0.03953987	
2062	0.04186977	0.03953734	
2062.2	0.04245741	0.03953481	
2062.4	0.04280884	0.03953228	
2062.6	0.04275412	0.03952975	
2062.8	0.04241698	0.03952722	
2063	0.04242269	0.03952469	
2063.2	0.04264086	0.03952216	
2063.4	0.04266694	0.03951963	
2063.6	0.04275743	0.0395171	
2063.8	0.04302244	0.03951457	
2064	0.04265426	0.03951205	
2064.2	0.04195438	0.03950952	
2064.4	0.0414678	0.03950699	
2064.6	0.0412031	0.03950446	
2064.8	0.04131257	0.03950193	
2065	0.0415048	0.03949941	
2065.2	0.04197632	0.03949688	
2065.4	0.04270985	0.03949435	
2065.6	0.04208449	0.03949183	
2065.8	0.04192303	0.0394893	
2066	0.04152659	0.03948677	
2066.2	0.04201923	0.03948425	
2066.4	0.04160376	0.03948172	
2066.6	0.04158439	0.03947919	
2066.8	0.04132753	0.03947667	
2067	0.04122027	0.03947414	
2067.2	0.04153067	0.03947162	
2067.4	0.04114152	0.03946909	
2067.6	0.04080497	0.03946656	
2067.8	0.04094052	0.03946404	
2068	0.04107662	0.03946151	
2068.2	0.04027862	0.03945899	
2068.4	0.03973035	0.03945646	
2068.6	0.03999872	0.03945394	
2068.8	0.04025556	0.03945142	
2069	0.03992423	0.03944889	
2069.2	0.04030346	0.03944637	
2069.4	0.03986306	0.03944384	
2069.6	0.03901325	0.03944132	
2069.8	0.03905443	0.0394388	
2070	0.03871997	0.03943627	
2070.2	0.0390663	0.03943375	
2070.4	0.03925286	0.03943123	
2070.6	0.04025247	0.0394287	
2070.8	0.0409429	0.03942618	
2071	0.04100182	0.03942366	
2071.2	0.04154094	0.03942114	
2071.4	0.04115214	0.03941861	
2071.6	0.04112368	0.03941609	
2071.8	0.0414905	0.03941357	
2072	0.04145382	0.03941105	
2072.2	0.04044533	0.03940853	
2072.4	0.04024498	0.039406	
2072.6	0.04058132	0.03940348	
2072.8	0.04046768	0.03940096	
2073	0.03992336	0.03939844	
2073.2	0.04004299	0.03939592	
2073.4	0.03953789	0.0393934	
2073.6	0.0395573	0.03939088	
2073.8	0.04002692	0.03938836	
2074	0.04077714	0.03938584	
2074.2	0.0410091	0.03938332	
2074.4	0.04195033	0.0393808	
2074.6	0.04291904	0.03937828	
2074.8	0.0433493	0.03937576	
2075	0.04314035	0.03937324	
2075.2	0.04321412	0.03937072	
2075.4	0.04257057	0.0393682	
2075.6	0.04245918	0.03936568	
2075.8	0.0421821	0.03936316	
2076	0.04175609	0.03936065	
2076.2	0.04106025	0.03935813	
2076.4	0.04056366	0.03935561	
2076.6	0.04012818	0.03935309	
