# Supplementary material for: CD147 mediates the adsorption of influenza A virus on the cell surface through direct interaction with HA
Source: Front Cell Infect Microbiol. 2025 Aug 29;15:1647283. doi: 10.3389/fcimb.2025.1647283 (PMC12426278; doi:10.3389/fcimb.2025.1647283)
Supplement: Supplementary file 8 [file DataSheet2.zip › raw data-2/Figure 6/Fingure6 D-I/Fingure6 E/TemperatureLog.csv]

Temperature Log
Time (s)	Plate	Cabin
2024/10/06 13:07:15	30.0000	31.0000
2024/10/06 13:08:16	29.9000	30.9000
2024/10/06 13:09:00	30.0000	30.8000
2024/10/06 13:10:01	30.0000	30.8000
2024/10/06 13:11:01	30.0000	30.8000
2024/10/06 13:11:27	30.0000	30.8000
2024/10/06 13:12:27	30.0000	30.8000
2024/10/06 13:13:27	30.0000	30.7000
2024/10/06 13:13:46	30.0000	30.8000
2024/10/06 13:14:46	30.0000	30.8000
2024/10/06 13:15:46	30.0000	30.8000
2024/10/06 13:15:54	30.0000	30.8000
2024/10/06 13:16:55	30.0000	30.8000
2024/10/06 13:17:55	30.0000	30.8000
2024/10/06 13:18:55	30.0000	30.8000
2024/10/06 13:19:55	30.0000	30.8000
2024/10/06 13:20:55	30.0000	30.7000
2024/10/06 13:21:55	30.0000	30.8000
2024/10/06 13:22:56	30.0000	30.8000
2024/10/06 13:23:56	30.0000	30.8000
2024/10/06 13:24:56	30.0000	30.7000
2024/10/06 13:25:56	30.0000	30.8000
2024/10/06 13:26:56	30.0000	30.7000
2024/10/06 13:27:56	30.0000	30.8000
2024/10/06 13:28:56	30.0000	30.8000
2024/10/06 13:29:57	30.0000	30.8000
2024/10/06 13:30:57	30.0000	30.8000
2024/10/06 13:31:57	30.0000	30.8000
2024/10/06 13:32:57	30.0000	30.8000
2024/10/06 13:33:57	30.0000	30.8000
2024/10/06 13:34:40	30.0000	30.8000
2024/10/06 13:35:40	30.0000	30.8000
2024/10/06 13:36:40	30.0000	30.9000
2024/10/06 13:37:40	30.0000	30.9000
2024/10/06 13:38:40	30.0000	30.9000
2024/10/06 13:39:41	30.0000	30.9000
2024/10/06 13:40:41	30.0000	30.9000
2024/10/06 13:41:41	30.0000	30.9000
2024/10/06 13:42:41	30.0000	31.0000
2024/10/06 13:43:41	30.0000	31.0000
2024/10/06 13:44:41	30.0000	31.0000
2024/10/06 13:44:50	30.0000	30.9000
2024/10/06 13:45:03	30.0000	31.0000
2024/10/06 13:45:15	30.0000	31.0000
2024/10/06 13:45:28	30.0000	31.0000
2024/10/06 13:45:40	30.0000	30.9000
2024/10/06 13:45:52	30.0000	30.9000
2024/10/06 13:46:26	30.0000	31.0000
2024/10/06 13:47:26	30.0000	31.0000
2024/10/06 13:48:26	30.0000	31.0000
2024/10/06 13:48:52	30.0000	31.0000
2024/10/06 13:49:53	30.0000	31.0000
2024/10/06 13:50:53	30.0000	31.0000
2024/10/06 13:51:53	30.0000	31.0000
2024/10/06 13:52:53	30.0000	31.0000
2024/10/06 13:53:53	30.0000	31.0000
2024/10/06 13:54:13	30.0000	30.9000
2024/10/06 13:55:13	30.0000	31.0000
2024/10/06 13:56:13	30.0000	30.9000
2024/10/06 13:56:22	30.0000	30.9000
2024/10/06 13:57:22	30.0000	30.9000
2024/10/06 13:58:23	30.0000	30.9000
2024/10/06 13:59:23	30.0000	30.9000
2024/10/06 14:00:23	30.0000	30.8000
2024/10/06 14:01:23	30.0000	30.9000
2024/10/06 14:02:23	30.0000	30.9000
2024/10/06 14:03:23	30.0000	30.9000
2024/10/06 14:04:24	30.0000	30.9000
2024/10/06 14:05:24	30.0000	30.9000
2024/10/06 14:06:24	30.0000	30.9000
2024/10/06 14:07:24	30.0000	30.9000
2024/10/06 14:08:24	30.0000	30.8000
2024/10/06 14:09:24	30.0000	30.9000
2024/10/06 14:10:25	30.0000	30.9000
2024/10/06 14:11:25	30.0000	30.9000
2024/10/06 14:12:25	30.0000	30.9000
2024/10/06 14:13:25	30.0000	30.9000
2024/10/06 14:14:25	30.0000	31.0000
2024/10/06 14:15:25	30.0000	30.9000
2024/10/06 14:16:25	30.0000	30.9000
2024/10/06 14:17:26	30.0000	30.9000
2024/10/06 14:18:26	30.0000	30.9000
2024/10/06 14:19:26	30.0000	30.9000
2024/10/06 14:19:52	30.0000	30.9000
2024/10/06 14:20:53	30.0000	30.9000
2024/10/06 14:21:53	30.0000	31.0000
2024/10/06 14:22:53	30.0000	31.0000
2024/10/06 14:23:53	30.0000	31.0000
2024/10/06 14:24:53	30.0000	30.9000
2024/10/06 14:25:53	30.0000	30.9000
2024/10/06 14:26:53	30.0000	30.9000
2024/10/06 14:27:54	30.0000	30.9000
2024/10/06 14:28:54	30.0000	31.0000
2024/10/06 14:29:54	30.0000	30.9000
2024/10/06 14:30:54	30.0000	31.0000
2024/10/06 14:31:54	30.0000	30.9000
2024/10/06 14:32:34	30.0000	30.9000
2024/10/06 14:32:48	30.0000	31.0000
2024/10/06 14:33:01	30.0000	30.9000
2024/10/06 14:33:13	30.0000	30.9000
2024/10/06 14:33:25	30.0000	30.9000
2024/10/06 14:33:37	30.0000	31.0000
2024/10/06 14:34:11	30.0000	30.9000
Signature=0xB0148E36
