# Supplementary material for: CD147 mediates the adsorption of influenza A virus on the cell surface through direct interaction with HA
Source: Front Cell Infect Microbiol. 2025 Aug 29;15:1647283. doi: 10.3389/fcimb.2025.1647283 (PMC12426278; doi:10.3389/fcimb.2025.1647283)
Supplement: Supplementary file 8 [file DataSheet2.zip › raw data-2/Figure 6/Fingure6 D-I/Fingure6 F/241006_001.frd]

<?xml version="1.0" encoding="UTF-8" standalone="yes"?>
<ExperimentResults><ExperimentInfo Name="Experiment_1"><ExpDescription></ExpDescription><RTDVersion>2.0</RTDVersion><RunID>1FEBD801-7731-4934-897C-89B0338FFE3B</RunID><ExperimentType>KINETICS</ExperimentType><ExperimentSubType>KBASIC</ExperimentSubType><StartDateTime>2024-10-06T20:28:04</StartDateTime><MachineName>4QSYCS2</MachineName><UserName>Labuser</UserName><LotNumber></LotNumber><PlateName>241006</PlateName><PlateName2></PlateName2><SensorName>A7</SensorName><SensorPlate>1</SensorPlate><SensorType>SA (Streptavidin)</SensorType><SensorRole>LIGAND</SensorRole><SensorInfo></SensorInfo><WritingSW>DataAcquisition.exe 11.1.0.11</WritingSW><InstrumentType>OctetRED96e</InstrumentType><InstrumentSerial>FB-90287</InstrumentSerial><InstrumentFW>1.0.0.0</InstrumentFW><IntegrationTime>1.9</IntegrationTime><DSPType>CPF</DSPType><DSPStitching>1</DSPStitching><HasManifest>1</HasManifest><InfoHash>-1580677736</InfoHash></ExperimentInfo><AssayParamsInfo/><KineticsData><Step><CommonData><SampleLocation>12</SampleLocation><SampleID></SampleID><SampleGroup></SampleGroup><SampleInfo></SampleInfo><SampleRow>A</SampleRow><SamplePlate>1</SamplePlate><WellType>BUFFER</WellType><Concentration>-1</Concentration><ConcentrationUnits>µg/ml</ConcentrationUnits><MolarConcentration>-1</MolarConcentration><MolarConcUnits>nM</MolarConcUnits><MolecularWeight>-1</MolecularWeight><Temperature>28.1</Temperature><StartTime>0</StartTime><AssayTime>120</AssayTime></CommonData><FlowRate>1000</FlowRate><StepType>BASELINE</StepType><StepName>Baseline</StepName><StepStatus>OK</StepStatus><ActualTime>120.001</ActualTime><CycleTime>0.2</CycleTime><AssayXData Points="600">AAAAAPLSTT7fT80+mpkZP83MTD/FIIA/mpmZP/hTsz/NzMw/ZmbmPwAAAEAv3QxA/KkZQMl2
JkAzMzNAAABAQC/dTECamVlAyXZmQDMzc0AAAIBAZmaGQP7UjEAzM5NAmpmZQAAAoECYbqZA
/tSsQGQ7s0DLoblAAADAQJhuxkDNzMxAZDvTQMuh2UAxCOBAmG7mQP7U7EAzM/NAy6H5QAAA
AEEzMwNBf2oGQZqZCUHNzAxBGQQQQUw3E0FmZhZBmpkZQeXQHEEZBCBBMzMjQX9qJkGamSlB
5dAsQRkEMEFMNzNBf2o2QbKdOUHNzDxBGQRAQUw3Q0FmZkZBmplJQc3MTEEZBFBBMzNTQWZm
VkGynVlB5dBcQQAAYEFMN2NBf2pmQbKdaUHl0GxBAABwQUw3c0FmZnZBsp15Qc3MfEEMAoBB
mpmBQTMzg0HNzIRBc2iGQQAAiEGmm4lBMzOLQdnOjEFzaI5BAACQQaabkUEzM5NB2c6UQXNo
lkEMAphBppuZQT81m0HNzJxBc2ieQQwCoEGmm6FBPzWjQdnOpEFzaKZBDAKoQZqZqUEzM6tB
2c6sQWZmrkEAALBBppuxQT81s0HNzLRBc2i2QQwCuEGmm7lBMzO7QdnOvEFmZr5BDALAQZqZ
wUEzM8NB2c7EQXNoxkEMAshBmpnJQT81y0HNzMxBc2jOQQAA0EGmm9FBMzPTQdnO1EFzaNZB
AADYQZqZ2UEzM9tB2c7cQWZm3kEMAuBBppvhQT8140HZzuRBZmbmQQwC6EGmm+lBMzPrQdnO
7EF/au5BAADwQZqZ8UE/NfNB2c70QXNo9kEMAvhBppv5QTMz+0HZzvxBc2j+QQYBAELNzABC
mpkBQm1nAkIzMwNCBgEEQs3MBEKamQVCZmYGQjk0B0IAAAhCzcwIQqCaCUJtZwpCMzMLQgYB
DELTzQxCmpkNQm1nDkIzMw9CBgEQQtPNEEKamRFCZmYSQjk0E0IGARRCzcwUQqCaFUJtZxZC
OTQXQgAAGELNzBhCoJoZQm1nGkI5NBtCAAAcQs3MHEKgmh1CbWceQjMzH0IGASBCzcwgQpqZ
IUJtZyJCOTQjQgAAJELNzCRCmpklQm1nJkIzMydCBgEoQtPNKEKamSlCZmYqQjk0K0IGASxC
080sQpqZLUJtZy5COTQvQgYBMELNzDBCmpkxQm1nMkIzMzNCAAA0Qs3MNEKamTVCZmY2Qjk0
N0IAADhCzcw4QqCaOUJtZzpCOTQ7QgYBPELNzDxCmpk9Qm1nPkI5ND9CBgFAQs3MQEKgmkFC
ZmZCQjk0Q0IGAURCzcxEQqCaRUJtZ0ZCMzNHQgYBSELNzEhCoJpJQm1nSkIzM0tCBgFMQs3M
TEKamU1CbWdOQjk0T0IAAFBC081QQpqZUUJmZlJCOTRTQgYBVELTzVRCoJpVQmZmVkI5NFdC
AABYQs3MWEKgmllCZmZaQjk0W0IGAVxCzcxcQpqZXUJtZ15COTRfQgAAYELTzWBCmplhQm1n
YkI5NGNCAABkQtPNZEKamWVCZmZmQjk0Z0IAAGhCzcxoQqCaaUJmZmpCOTRrQgAAbELTzWxC
oJptQm1nbkI5NG9CBgFwQs3McEKgmnFCbWdyQjk0c0IAAHRCzcx0QpqZdUJmZnZCMzN3QgYB
eELNzHhCoJp5Qm1nekIzM3tCAAB8Qs3MfEKgmn1CbWd+QjMzf0IAAIBCZmaAQlDNgEIzM4FC
mpmBQgAAgkLpZoJCzcyCQjMzg0KamYNCgwCEQulmhEJQzYRCtjOFQpqZhUIAAIZC6WaGQs3M
hkIzM4dCHZqHQoMAiELpZohCUM2IQrYziUKamYlCgwCKQmZmikLNzIpCMzOLQpqZi0IAAIxC
6WaMQlDNjEK2M41CmpmNQoMAjkJmZo5CzcyOQrYzj0Idmo9CAACQQmZmkEJQzZBCMzORQpqZ
kUIAAJJCZmaSQs3MkkK2M5NCHZqTQoMAlELpZpRCUM2UQjMzlUIdmpVCAACWQmZmlkJQzZZC
MzOXQpqZl0KDAJhC6WaYQs3MmEK2M5lCHZqZQoMAmkLpZppCzcyaQrYzm0IdmptCgwCcQmZm
nEJQzZxCMzOdQpqZnUIAAJ5C6WaeQlDNnkK2M59CmpmfQoMAoELpZqBCzcygQjMzoUIdmqFC
gwCiQmZmokLNzKJCMzOjQpqZo0IAAKRC6WakQlDNpEK2M6VCHZqlQgAApkJmZqZCzcymQjMz
p0KamadCgwCoQmZmqELNzKhCMzOpQh2aqUIAAKpC6WaqQs3MqkK2M6tCHZqrQgAArEJmZqxC
UM2sQrYzrUIdmq1CAACuQmZmrkJQza5CMzOvQh2ar0KDALBCZmawQs3MsEK2M7FCmpmxQoMA
skLpZrJCzcyyQjMzs0IdmrNCAAC0QulmtEJQzbRCtjO1Qh2atUIAALZC6Wa2Qs3MtkK2M7dC
mpm3QgAAuEJmZrhCzcy4QjMzuUIdmrlCAAC6QulmukJQzbpCMzO7QpqZu0IAALxC6Wa8Qs3M
vEK2M71Cmpm9QoMAvkLpZr5CUM2+QrYzv0Kamb9CgwDAQulmwEJQzcBCMzPBQh2awUIAAMJC
6WbCQlDNwkK2M8NCmpnDQoMAxEJmZsRCzczEQjMzxUIdmsVCgwDGQulmxkJQzcZCtjPHQh2a
x0KDAMhCZmbIQs3MyEK2M8lCHZrJQoMAykLpZspCUM3KQjMzy0IdmstCAADMQmZmzEJQzcxC
tjPNQh2azUIAAM5C6WbOQlDNzkK2M89CHZrPQgAA0EJmZtBCzczQQrYz0UIdmtFCAADSQulm
0kJQzdJCtjPTQpqZ00IAANRC6WbUQlDN1EK2M9VCmpnVQoMA1kLpZtZCzczWQjMz10KamddC
AADYQmZm2ELNzNhCtjPZQh2a2UKDANpC6WbaQs3M2kIzM9tCHZrbQoMA3ELpZtxCUM3cQjMz
3UKamd1CgwDeQmZm3kLNzN5CMzPfQh2a30KDAOBC6WbgQs3M4EK2M+FCmpnhQgAA4kLpZuJC
083iQjMz40IdmuNCgwDkQmZm5EJQzeRCtjPlQh2a5UKDAOZC6WbmQlDN5kK2M+dCmpnnQgAA
6ELpZuhCUM3oQjMz6UIdmulCAADqQmZm6kJQzepCtjPrQpqZ60KDAOxC6WbsQlDN7EK2M+1C
mpntQoMA7kLpZu5CzczuQjMz70Idmu9C</AssayXData><AssayYData Points="600">AAAAAMDN1bt91m66nAFQu0L1drtdxiS6zy6Cuy8HpLs4DUG7XtvQu5xYlrss6aK6HLQOvN3G
S7t9MYW7+t2pu7gI9bst7Cy72G+uulf9A7wuVAS7FEo8uwhQYzmKvK443nMJOU/JIjqcoqS7
WoMgu0C6nru9OQC7KmWFOUZ51bvOYjm7GwiMu0ONDLp4vUY3zrXCu7ltrLuINxO6G+9xOY28
KjugXmC7ApQ/OxProrsA9pO58pqTOrrHz7ulK/M6/SEvu5KFSLjovAg6mUYau1kBKLtKxFy7
PIqpu1CUQLvWXoq5nFtru1u2Qru/FZ+7N/qbu/cUkbuOvl07/rMOuoh02ro7qwU7VvIBuh2t
x7lF5726cE+MO/gAo7k1x7W2WtmiOgQO8jkna4m6g5qBOgEOtjrPltw7YO4Bugw7ezvYB2a7
hTlNO4vdarp4UrO6Uu9qul07lTsUCYY7T/qkuZfwgToe7E87cO4EOu35DzuxeJM5dPARuwCC
Dzojx4s6vM8xu6cyxben2Rc7EEoNu0tsHzsGMmk5YI9aN7730DrMtIM6ZG6eOXWmm7pBCgG7
PeWyOyG2XDvVdC47ZuD+t2qkAzu+mSY60E2BO/1SPTtTdMg7p9Z9O+cmIzvsWBQ7nPcQuoYo
/jo6GyA7OD7hurSXujvkEPE7WlqSOw4j4TsRxDm6NyuIO1/EYLpCVz87+OVxOyOT5DhYCqg7
p9CbOyDqtDvk2k47nJY7O24xVztgQxE7nS9zO1eKjzstLrC5HXyZO3PEizr/3bU7jyQNuy1P
+Dpm55y5TdMsO5QESDsS3zU6FSDMO+bqhDuFe2Q7axBjO/o5fjvaXNO6wU11O3q0cDuvtH07
1mh9O3x9nzvk/lE7Wcksu+KdIDoYxaM6FFHMO4IZUDtcack7djNAO9IziTuDT685y9s8O7FO
nzoACmg75e2kO6YOAjxD16A7szj8O6MEqTtvio079FWZOxVSzDuYhjG5sc3jOtPbvDexqO07
H2JJunIoWLvuv887eoKcOySmgDtXJaM7iCi8O2N6czsLTIi6uHHpOzPcQjso3+s6uLKHOwHV
ZTvLruM7JWupOxKt1TsHj/47y/bvOxpPlDrtPwg75/7AOqiGAjwydy47irsQPPhGFTy34507
k17wO5z+oDsPnbA7Ip/nOgQy8DvZX9s7wbnsO1PBZDsbMIs74FEgO3xRILvA0LM7v66jOvP6
7jvxpjc8GXY1O/z80Tptjs47ycsePNtTmDvlM9M6GcTjO9JGDDz3tS66V47AuumU9TtKvTo8
z3+aO2wskTvtEx07pBvxOz16CTwXuWk7NtgiO9eUvjtWvI46In1bOw27ADyveoo5OAFUO4Vv
xTtds6871XXZOz3BU7sTEXc6YSgZPLwSFzsKGsw7PwioO21QjjtsboQ7GtjMO0LXhDuGm5A7
3EaAO9qmCzyIipU76EKoOxDG0zu0oVM7stKOOuh1gjvR78k7mZc4PJ49VTuyEgU89lH7O1MK
4Tu2NwI8fQ8CPA42gzsQCpw75QvBOw9IjzrGI4E7zn+VO12gBDywZto7a6F2OhdYETsx3DQ7
3Jq3O78JrjlC0A080f7RO110mTu5yec7f5fUOx3o+zulFrg7slsNPGsUijtZ0M+5RGqAO0zK
eTuJtb87bP8fPBAj/TuFhbk7Ae5sO1DurzvZFaw7BbCBO2eahzv79xY5G5/EO5cJ7jv+b+w7
XK9TOwJm3zvNeD86YdpEO0NC/TupF5Q7PPftOwM08jvEvZM7MU/1OwPb/zu4DrM7ZiFmOxvA
BDxgyGQ7Lr6vO8IpsTsR/g87wrEIPPPI+jtkl6g7vZTDOuNAAjsnXX46bftsujtgtTvdPS88
wYOJO6GKITyQ+RI8NWNbOwurvTt4h/E6iVGFO+DvnjvT/s87l7DsO0wm6zujOt86avsVOUqT
ijuVwm87SJ7OO7yB2LrmwU87sobUO3Wm8TvuJag6WpyjOifc/zvnpwM8HQYxPDWyVDvLq6o7
uJX5O4uXxDvlrZM7aS8KPJGdATy50Y07OUzYO/kzjDu5uMA7LvwEPKBhgjudX2g7fQhFOw0p
1zuwDl8732UHPM3PbTt2P1Y8itu+OqWEqDsX6SQ7tuYMPA4/ODwoOwM8sTyZOzr1ljvMklE7
V/LMOzCCIzs2aOc7vGMPO/+B9TtivoI7IVQ2O6EtqDupJdA7t60GPB8lcjtZcaY7heDROqdz
HDxQfPs7gdSpO9cP3zuosgQ5pYVQOyv1STxYQBI88dDKO4zZyzskLpo751fXOyijxTt4vkM7
lelQOxgZ9jtvRJU7fFdIO1f9gzv7AHc7DywHPBAdQjsDpYc72vajO68RPDsahhk715V7O5cs
TDp02gE7Za15O1Z4ETklVqc7nrS7O8HTsju5cNI78hDzOjRHnzvVY2Y7nVmdOzV/nTtOSLo7
CcZ2OwPGZzuU1KY7l0PZO8uRBzzDadA7WGyDO7ewmzqCOqE76wqtO6vB6TsgXcs7kVWkO7tI
CjwKDRw75LkMPDxIuzviMkw7K1XsO8qFTTtS2tA7+/uRO1ldaDuIqqE76W7fO4UlCzweAcQ7
7mStO4wQKDw6vNI7sDTDO3EEkTscYyA8CUw2PA8DCzxKi8A7hPTAO6kZtzvBoAM8TGmUO+hf
0zvcBrA7350EPMzN6TpZa9I7vQbRO8nAtjvbVX07jyaJO89D9DtgQeU7c+ejOy1hDbvwTJ47
J7kaO+/GJzt6nKs76kojPK9Q7TsbHRs7EhXDO5zClDs2hXI7V9IRPAvM1ztPSuM6yrrsOgwd
cjsHzLk70rnuO/X3Vju+0bQ7/9jRO/9SKzvNHic6OvBMOw7DUDk/AOM7XVrEOz+h6Tv/Rrg6
IrF2O6MhMDxzsp87C7yjOcflqTsSXss74lKcO8VXEDxveh08Z3VYOhniIjs73IQ78YgkugHh
wTsIymQ7jqQ4O9NdgDulG+Y77Iz4O3oasjtZXuc7hwPgO3Z3Uzuu6eQ73a03O9F+0ztYvMY7
HV+dOzQoyDt1RZA757D7Oz+GCzxbmGK4XMkAPMZ0mDuWnR08tqwQPAlYrDvzyG47B2bsO7dj
dTsG1XY7azopPDkoETzH9IS6jmJ3umM8wDe+2mk75ldlOweuDDzzfQs8B36mO9tihTv21e87
iNqGO7LkzDutXAI8YTZzO06w6Du1sME7</AssayYData></Step><Step><CommonData><SampleLocation>3</SampleLocation><SampleID>hb2</SampleID><SampleGroup></SampleGroup><SampleInfo></SampleInfo><SampleRow>A</SampleRow><SamplePlate>1</SamplePlate><WellType>KLOAD</WellType><Concentration>50</Concentration><ConcentrationUnits>µg/ml</ConcentrationUnits><MolarConcentration>30000</MolarConcentration><MolarConcUnits>nM</MolarConcUnits><MolecularWeight>-1</MolecularWeight><Temperature>30</Temperature><StartTime>158174</StartTime><AssayTime>1200</AssayTime></CommonData><FlowRate>1000</FlowRate><StepType>LOADING</StepType><StepName>Loading</StepName><StepStatus>OK</StepStatus><ActualTime>402.201</ActualTime><CycleTime>0.2</CycleTime><AssayXData Points="2011">gwDwQmxn8EJQzfBCtjPxQqCa8UIGAfJCbGfyQlDN8kK2M/NCHZrzQgYB9EJsZ/RCUM30QrYz
9UKgmvVCBgH2Qmxn9kLTzfZCOTT3QqCa90KDAPhC6Wb4QlDN+EI5NPlCoJr5QoMA+kJsZ/pC
0836QrYz+0KgmvtCgwD8Qmxn/ELTzfxCOTT9QqCa/UKDAP5C6Wb+QtPN/kK2M/9CHZr/QoMA
AEO2MwBDqGYAQx2aAENQzQBDQgABQ7YzAUPpZgFDHZoBQ1DNAUODAAJDdTMCQ+lmAkPbmQJD
UM0CQ0IAA0N1MwND6WYDQ9uZA0MOzQNDQgAEQ3UzBEOoZgRD25kEQw7NBEODAAVDdTMFQ6hm
BUPbmQVDUM0FQ4MABkO2MwZD6WYGQ9uZBkNQzQZDQgAHQ7YzB0PpZgdDHZoHQw7NB0NCAAhD
tjMIQ+lmCEPbmQhDUM0IQ4MACUN1MwlDqGYJQ9uZCUNQzQlDgwAKQ7YzCkPpZgpDHZoKQw7N
CkNCAAtDtjMLQ+lmC0NemgtDDs0LQ4MADEN1MwxDqGYMQx2aDENQzQxDgwANQ7YzDUPpZg1D
25kNQw7NDUODAA5DtjMOQ6hmDkMdmg5DDs0OQ4MAD0O2Mw9D6WYPQ9uZD0MOzQ9DQgAQQ7Yz
EEOoZhBD25kQQw7NEEODABFDtjMRQ6hmEUMdmhFDDs0RQ4MAEkN1MxJDqGYSQx2aEkMOzRJD
QgATQ7YzE0PpZhND25kTQw7NE0ODABRDdTMUQ+lmFEPbmRRDDs0UQ4MAFUN1MxVDqGYVQx2a
FUNQzRVDQgAWQ7YzFkOoZhZD25kWQ1DNFkODABdDtjMXQ6hmF0PbmRdDDs0XQ4MAGEO2MxhD
qGYYQx2aGENQzRhDgwAZQ7YzGUOoZhlDHZoZQw7NGUNCABpDdTMaQ+pmGkMdmhpDDs0aQ0IA
G0O2MxtD6mYbQx2aG0NQzRtDQgAcQ7YzHEOoZhxD25kcQw7NHENCAB1DtjMdQ+pmHUPbmR1D
UM0dQ4MAHkO2Mx5D6mYeQ9uZHkNQzR5DQgAfQ7YzH0OoZh9D25kfQw7NH0ODACBDtjMgQ+pm
IEPbmSBDDs0gQ4MAIUO2MyFDqGYhQ9uZIUNQzSFDgwAiQ7YzIkOoZiJDHZoiQw7NIkODACND
tjMjQ+pmI0PbmSNDUM0jQ4MAJEO2MyRDK2ckQ9uZJENQzSRDgwAlQ7YzJUOoZiVDHZolQw7N
JUODACZDtjMmQ6hmJkMdmiZDDs0mQ0IAJ0N1MydDqGYnQx2aJ0MOzSdDgwAoQ7YzKEOoZihD
HZooQw7NKENCAClDdTMpQ+pmKUPbmSlDUM0pQ0IAKkO2MypDqGYqQx2aKkMOzSpDQgArQ3Uz
K0OoZitDHZorQ1DNK0ODACxDdTMsQ+pmLEPbmSxDDs0sQ0IALUO2My1DqGYtQ9uZLUMOzS1D
QgAuQ7YzLkPqZi5DHZouQw7NLkNCAC9DtjMvQ6hmL0PbmS9DUM0vQ0IAMEO2MzBDqGYwQx2a
MEMOzTBDQgAxQ3UzMUOoZjFDHZoxQw7NMUODADJDtjMyQ6hmMkPbmTJDUM0yQ4MAM0N1MzND
qGYzQx2aM0NQzTNDQgA0Q7YzNEPqZjRDHZo0Q1DNNEODADVDtjM1Q6hmNUMdmjVDUM01Q0IA
NkO2MzZD6mY2Qx2aNkNQzTZDQgA3Q3UzN0PqZjdD25k3Q1DNN0NCADhDtjM4Q+pmOEMcmjhD
Ds04Q0IAOUO2MzlDqGY5QxyaOUNQzTlDgwA6Q3QzOkPqZjpD25k6Qw7NOkNCADtDtjM7Q6hm
O0McmjtDDs07Q4MAPEO2MzxDqGY8QxyaPEMOzTxDgwA9Q7YzPUPqZj1DHJo9Q1DNPUNCAD5D
dDM+Q+pmPkMcmj5DDs0+Q4MAP0O2Mz9DqGY/QxyaP0NQzT9DgwBAQ3QzQEPqZkBD25lAQ1DN
QENCAEFDtjNBQ+pmQUMcmkFDUM1BQ4MAQkO2M0JDqGZCQxyaQkMOzUJDQgBDQ7YzQ0MrZ0ND
HJpDQ1DNQ0NCAERDtjNEQ6hmREMcmkRDDs1EQ0IARUN0M0VD6mZFQxyaRUNQzUVDQgBGQ7Yz
RkPqZkZD25lGQ1DNRkNCAEdDtjNHQ+pmR0McmkdDDs1HQ4MASEO2M0hD6mZIQxyaSEMOzUhD
QgBJQ7YzSUPqZklD25lJQ1DNSUNCAEpDtjNKQ6hmSkPbmUpDDs1KQ4MAS0N0M0tDqGZLQ9uZ
S0NQzUtDxABMQ7YzTEPqZkxD25lMQw7NTENCAE1DtjNNQ6hmTUMcmk1DDs1NQ4MATkN0M05D
6mZOQ9uZTkMOzU5DQgBPQ3QzT0OoZk9DHJpPQ1DNT0NCAFBDdDNQQ6hmUEPbmVBDDs1QQ4MA
UUO2M1FD6mZRQ9uZUUMOzVFDQgBSQ3QzUkPqZlJD25lSQ1DNUkNCAFNDdDNTQ6hmU0McmlND
Ds1TQ4MAVEN0M1RDK2dUQxyaVENQzVRDQgBVQ3QzVUPqZlVDHJpVQw7NVUODAFZDtjNWQ+pm
VkPbmVZDDs1WQ4MAV0N0M1dDqGZXQ9uZV0MOzVdDgwBYQ7YzWEPqZlhDHJpYQw7NWEODAFlD
tjNZQ+pmWUMcmllDDs1ZQ4MAWkN0M1pD6mZaQ9uZWkNQzVpDQgBbQ7YzW0PqZltD25lbQw7N
W0NCAFxDdDNcQ+pmXEMcmlxDDs1cQ4MAXUN0M11DK2ddQxyaXUMOzV1DQgBeQ7YzXkPqZl5D
HJpeQ1DNXkNCAF9DdDNfQ+pmX0Mcml9DDs1fQ4MAYEN0M2BDqGZgQxyaYEMOzWBDQgBhQ7Yz
YUOoZmFDHJphQw7NYUODAGJDtjNiQ+pmYkMcmmJDDs1iQ4MAY0O2M2NDqGZjQxyaY0NQzWND
QgBkQ3QzZEOoZmRDHJpkQ1DNZENCAGVDdDNlQ6hmZUMcmmVDDs1lQ4MAZkO2M2ZD6mZmQ9uZ
ZkNQzWZDQgBnQ7YzZ0OoZmdD25lnQw7NZ0NCAGhDtjNoQ+pmaEMcmmhDUM1oQ4MAaUO2M2lD
qGZpQ9uZaUMOzWlDgwBqQ7YzakOoZmpD25lqQ1DNakNCAGtDtjNrQ6hma0McmmtDDs1rQ0IA
bEO2M2xDqGZsQ9uZbENQzWxDQgBtQ7YzbUPqZm1DHJptQ1DNbUNCAG5DtjNuQ+pmbkMcmm5D
Ds1uQ4MAb0O2M29D6mZvQ9uZb0MOzW9DQgBwQ7YzcEOoZnBD25lwQ1DNcENCAHFDtjNxQ+pm
cUPbmXFDDs1xQ4MAckN0M3JDqGZyQ9uZckNQzXJDQgBzQ3Qzc0OoZnND25lzQw7Nc0NCAHRD
tjN0Q+pmdEPbmXRDUM10Q4MAdUO2M3VD6mZ1QxyadUNQzXVDQgB2Q7YzdkOoZnZDHJp2Qw7N
dkNCAHdDdDN3Q6hmd0McmndDUM13Q0IAeEO2M3hD6mZ4Q9yZeENQzXhDQgB5Q7YzeUPqZnlD
HJp5Q1DNeUNCAHpDtjN6Q+pmekPcmXpDUM16Q0IAe0O2M3tD6mZ7Qxyae0NQzXtDhAB8Q7Yz
fEOoZnxDHJp8Qw7NfEOEAH1DdDN9Q+pmfUPcmX1DDs19Q4QAfkN0M35D6mZ+QxyafkNQzX5D
QgB/Q7Yzf0OoZn9D3Jl/Qw7Nf0NCAIBD2xmAQ1QzgEMOTYBDh2aAQyGAgEO6mYBDVLOAQw7N
gEOH5oBDIQCBQ9sZgUNUM4FDDk2BQ6hmgUNCgIFD25mBQ1SzgUPuzIFDqOaBQyEAgkPbGYJD
VDOCQw5NgkOoZoJDIYCCQ7qZgkNUs4JDDs2CQ6jmgkMhAINDuhmDQ3Uzg0PuTINDh2aDQyGA
g0PbmYNDVLODQ+7Mg0Oo5oNDQgCEQ7oZhENUM4RD7kyEQ4dmhEMhgIRDupmEQ3WzhEMOzYRD
h+aEQ2IAhUPbGYVDVDOFQw5NhUOHZoVDIYCFQ9uZhUNUs4VD7syFQ4fmhUNiAIZDuhmGQ1Qz
hkPuTIZDqGaGQyGAhkPbmYZDVLOGQw7NhkOH5oZDIQCHQ9sZh0NUM4dDDk2HQ4dmh0MhgIdD
upmHQ1Szh0PuzIdDqOaHQ0IAiEPbGYhDVDOIQw5NiEOoZohDQoCIQ7qZiEN1s4hDDs2IQ4fm
iENCAIlDuhmJQ3UziUPuTIlDqGaJQyGAiUPbmYlDVLOJQw7NiUOo5olDIQCKQ7oZikNUM4pD
Dk2KQ4dmikNCgIpD25mKQ1SzikPuzIpDqOaKQyEAi0PbGYtDVDOLQw5Ni0OHZotDIYCLQ9uZ
i0N1s4tD7syLQ6jmi0NCAIxDuhmMQ1QzjEPuTIxDqGaMQ0KAjEPbmYxDVLOMQ+7MjEOo5oxD
IQCNQ7oZjUN1M41DL02NQ6hmjUMhgI1D25mNQ3WzjUMOzY1DqOaNQyEAjkO6GY5DVDOOQw5N
jkOoZo5DIYCOQ7qZjkN1s45DDs2OQ4fmjkNCAI9D2xmPQ3Uzj0PuTI9Dh2aPQyGAj0PbmY9D
VLOPQw7Nj0OH5o9DQgCQQ7oZkENUM5BD7kyQQ4dmkENCgJBD25mQQ5WzkEPuzJBDqOaQQyEA
kUO6GZFDVDORQ+5MkUOHZpFDIYCRQ9uZkUN1s5FD7syRQ4fmkUNCAJJD2xmSQ1QzkkMOTZJD
qGaSQ0KAkkPbmZJDdbOSQ+7MkkOH5pJDQgCTQ9sZk0N1M5ND7kyTQ6hmk0NCgJND25mTQ3Wz
k0PuzJNDqOaTQ0IAlEPbGZRDVDOUQw5NlEOHZpRDIYCUQ9uZlEN1s5RD7syUQ4fmlEMhAJVD
2xmVQ1QzlUPuTJVDh2aVQyGAlUPbmZVDVLOVQw7NlUOo5pVDIQCWQ7oZlkN1M5ZD7kyWQ4dm
lkMhgJZD25mWQ1SzlkMOzZZDh+aWQyEAl0PbGZdDdTOXQw5Nl0OoZpdDQoCXQ9uZl0N1s5dD
7syXQ4fml0NCAJhDuhmYQ1QzmEPuTJhDh2aYQ0KAmEPbmZhDVLOYQ+7MmEOH5phDQgCZQ7oZ
mUN1M5lD7kyZQ4dmmUMhgJlD25mZQ3WzmUMOzZlDqOaZQyEAmkPbGZpDVDOaQ+5MmkOHZppD
QoCaQ7qZmkNUs5pD7syaQ4fmmkMhAJtD2xmbQ1Qzm0PuTJtDqGabQ0KAm0PbmZtDdbObQ+7M
m0OH5ptDIQCcQ9sZnENUM5xD7kycQ6hmnEMhgJxD25mcQ3WznEMOzZxDh+acQ0IAnUO6GZ1D
dTOdQw5NnUOoZp1DQoCdQ9uZnUN1s51DDs2dQ4fmnUMhAJ5D2xmeQ1QznkMOTZ5Dh2aeQ0KA
nkO6mZ5DdbOeQw7NnkOH5p5DIQCfQ9sZn0NUM59D7kyfQ6hmn0MhgJ9D25mfQ3Wzn0PuzJ9D
h+afQ0IAoEPbGaBDdTOgQ+5MoEOoZqBDIYCgQ9uZoENUs6BD7sygQ4fmoENCAKFD2xmhQ3Uz
oUMOTaFDqGahQ0KAoUPbmaFDVLOhQ+7MoUOo5qFDIQCiQ9sZokNUM6JD7kyiQ4dmokMhgKJD
upmiQ1SzokPuzKJDh+aiQ0IAo0PbGaNDVDOjQ+5Mo0OHZqNDIYCjQ7qZo0NUs6NDDs2jQ4fm
o0MhAKRDuhmkQ3UzpEPuTKRDqGakQ0KApEO6maRDVLOkQ+7MpEOo5qRDIQClQ9sZpUN1M6VD
7kylQ4dmpUNCgKVD25mlQ1SzpUPuzKVDh+alQyEApkPbGaZDVDOmQw5NpkOoZqZDIYCmQ9uZ
pkNUs6ZDDs2mQ4fmpkNCAKdD2xmnQ3Uzp0MvTadDqGanQ0KAp0O6madDdbOnQw7Np0Oo5qdD
QgCoQ7oZqENUM6hD7kyoQ4dmqENCgKhDupmoQ3WzqEPuzKhDqOaoQyEAqUPbGalDVDOpQ+5M
qUOHZqlDQoCpQ9uZqUN1s6lD7sypQ4fmqUNCAKpD2xmqQ3UzqkMOTapDqGaqQ0KAqkPbmapD
VLOqQw7NqkOo5qpDIQCrQ9sZq0NUM6tD7kyrQ6hmq0MhgKtDupmrQ1Szq0PuzKtDh+arQ0IA
rEPbGaxDVDOsQw5NrEOoZqxDQoCsQ9uZrEN1s6xD7sysQ6jmrENCAK1D2xmtQ3UzrUPuTK1D
qGatQyGArUPbma1DdbOtQw7NrUOH5q1DIQCuQ7oZrkNUM65D7kyuQ6hmrkNCgK5DupmuQ1Sz
rkMOza5Dh+auQyEAr0O6Ga9DVDOvQ+5Mr0OHZq9DQoCvQ9uZr0NUs69D7syvQ4fmr0MhALBD
2xmwQ1QzsEMOTbBDh2awQyGAsEPbmbBDdbOwQw7NsEOo5rBDQgCxQ7oZsUN1M7FDDk2xQ4dm
sUMhgLFDupmxQ1SzsUPuzLFDh+axQ0IAskPbGbJDdTOyQw5NskOHZrJDQoCyQ9uZskNUs7JD
Ds2yQ6jmskMhALNDuhmzQ3Uzs0MOTbNDh2azQ0KAs0PbmbNDVLOzQ+7Ms0Oo5rNDIQC0Q9sZ
tEN1M7RD7ky0Q4dmtENCgLRDupm0Q1SztEPuzLRDh+a0QyEAtUPbGbVDdTO1Q+5MtUOoZrVD
QoC1Q7qZtUNUs7VDDs21Q4fmtUNCALZD2xm2Q3UztkPuTLZDqGa2QyGAtkO6mbZDdbO2Qw7N
tkOo5rZDIQC3Q7oZt0NUM7dDDk23Q6hmt0NCgLdD25m3Q1Szt0PuzLdDqOa3QyEAuEO6GbhD
dTO4Q+5MuEOoZrhDIYC4Q7qZuEN1s7hDDs24Q4fmuENCALlDuhm5Q1QzuUPuTLlDqGa5QyGA
uUPbmblDVLO5Qw7NuUOo5rlDIQC6Q9sZukNUM7pDDk26Q4dmukNCgLpDupm6Q1SzukMOzbpD
qOa6QyEAu0PbGbtDdTO7Qw5Nu0OHZrtDIYC7Q7qZu0N1s7tDDs27Q4fmu0NCALxD2xm8Q3Uz
vEPuTLxDqGa8QyGAvEPbmbxDVLO8Q+7MvEOo5rxDIQC9Q9sZvUNUM71D7ky9Q4dmvUNCgL1D
25m9Q1SzvUPuzL1Dh+a9QyEAvkO7Gb5DdTO+Q+5MvkOoZr5DIYC+Q7uZvkN1s75D7sy+Q4fm
vkMhAL9D2xm/Q3Uzv0MPTb9DqGa/Q0KAv0O7mb9DdbO/Qw/Nv0Oo5r9DIQDAQ9sZwEN1M8BD
7kzAQ4dmwEMhgMBD25nAQ1SzwEMPzcBDqObAQyEAwUPbGcFDVDPBQ+5MwUOHZsFDQoDBQ7uZ
wUN1s8FD7szBQ8nmwUMhAMJD2xnCQ1QzwkPuTMJDh2bCQyGAwkPbmcJDVLPCQw/NwkOH5sJD
QgDDQ9sZw0NUM8ND7kzDQ6hmw0MhgMND25nDQ3Wzw0PuzMNDh+bDQyEAxEPbGcRDVDPEQ+5M
xEOHZsRDQoDEQ9uZxEN1s8RDD83EQ8nmxEMhAMVD2xnFQ1QzxUMPTcVDh2bFQ0KAxUPbmcVD
VLPFQ+7MxUOo5sVDIQDGQ9sZxkNUM8ZDD03GQ6hmxkMhgMZD25nGQ3WzxkPuzMZDh+bGQ0IA
x0PbGcdDVDPHQ+5Mx0OoZsdDQoDHQ9uZx0N1s8dD7szHQ4fmx0MhAMhD2xnIQ1QzyEMPTchD
h2bIQyGAyEO7mchDdbPIQ+7MyEOo5shDIQDJQ7sZyUN1M8lDD03JQ6hmyUNCgMlDu5nJQ3Wz
yUPuzMlDh+bJQ0IAykPbGcpDdTPKQ+5MykOoZspDQoDKQ9uZykN1s8pDD83KQ4fmykMhAMtD
2xnLQ3Uzy0MPTctDqGbLQ0KAy0PbmctDdbPLQw/Ny0Oo5stDIQDMQ9sZzEN1M8xDD03MQ6hm
zENCgMxDu5nMQ9ezzEPuzMxDh+bMQyEAzUPbGc1DdTPNQ+5MzUOoZs1DQoDNQ9uZzUNUs81D
D83NQ6jmzUMhAM5D2xnOQ1QzzkMPTc5DqGbOQyGAzkO7mc5DVLPOQw/NzkOH5s5DIQDPQ9sZ
z0N1M89D7kzPQ6hmz0MhgM9D25nPQ1Szz0PuzM9Dh+bPQyEA0EPbGdBDdTPQQw9N0EOHZtBD
QoDQQ7uZ0EN1s9BD7szQQ6jm0ENCANFD2xnRQ3Uz0UMPTdFDh2bRQ0KA0UPbmdFDdbPRQ+7M
0UOH5tFDIQDSQ7sZ0kNUM9JDD03SQ4dm0kNCgNJDu5nSQ1Sz0kPuzNJDqObSQ0IA00O7GdND
dTPTQw9N00OHZtNDY4DTQ9uZ00NUs9ND7szTQ4fm00NCANRD2xnUQ1Qz1EMPTdRDqGbUQ0KA
1EO7mdRDdbPUQ+7M1EOo5tRDQgDVQ7sZ1UNUM9VDD03VQ6hm1UMhgNVD25nVQ1Sz1UPuzNVD
h+bVQyEA1kPbGdZDdTPWQw9N1kOHZtZDIYDWQ7uZ1kN1s9ZD7szWQ6jm1kNCANdDuxnXQ3Uz
10PuTNdDqGbXQ0KA10O7mddDVLPXQ+7M10OH5tdDQgDYQ9sZ2ENUM9hD7kzYQ4dm2EMhgNhD
25nYQ3Wz2EPuzNhDh+bYQ0IA2UO7GdlDVDPZQw9N2UOoZtlDIYDZQ9uZ2UNUs9lDD83ZQ4fm
2UMhANpDuxnaQ3Uz2kPuTNpDh2baQyGA2kPbmdpDlrPaQw/N2kOH5tpDIQDbQ9sZ20NUM9tD
7kzbQ4dm20NCgNtDu5nbQ3Wz20MPzdtDh+bbQ0IA3EPbGdxDdTPcQw9N3EOHZtxDIYDcQ9uZ
3ENUs9xD7szcQ6jm3ENCAN1D2xndQ1Qz3UPuTN1Dh2bdQ0KA3UPbmd1DdbPdQ+7M3UOo5t1D
IQDeQ7sZ3kN1M95DD03eQ4dm3kNCgN5Du5neQ3Wz3kMPzd5DqObeQ0IA30PbGd9DVDPfQw9N
30OoZt9DIYDfQ7uZ30N1s99DD83fQ6jm30NCAOBDuxngQ1Qz4EPuTOBDqGbgQyGA4EPbmeBD
dbPgQw/N4EOH5uBDQgDhQ9sZ4UNUM+FDD03hQ4dm4UNCgOFD25nhQ1Sz4UMPzeFDh+bhQyEA
4kPbGeJDVDPiQw9N4kOHZuJDIYDiQ7uZ4kN1s+JDD83iQ4fm4kMhAOND2xnjQ1Qz40PuTOND
h2bjQyGA40PbmeNDdbPjQ+7M40OH5uNDIQDkQ7sZ5ENUM+RD7kzkQ4dm5ENCgORDu5nkQ3Wz
5EPuzORDh+bkQyEA5UPbGeVDVDPlQw9N5UOHZuVDIYDlQ9uZ5UN1s+VD7szlQ6jm5UNCAOZD
2xnmQ1Qz5kPuTOZDqGbmQ0KA5kPbmeZDdbPmQ+7M5kOo5uZDIQDnQ7sZ50N1M+dD7kznQ6hm
50MhgOdD25nnQ1Sz50PuzOdDqObnQyEA6EPbGehDVDPoQw9N6EOoZuhDQoDoQ7uZ6EN1s+hD
7szoQ6jm6EMhAOlD2xnpQ1Qz6UMPTelDh2bpQyGA6UO7melDVLPpQw/N6UOH5ulDQgDqQ9sZ
6kNUM+pD7kzqQ6hm6kMhgOpD25nqQ3Wz6kMPzepDh+bqQ0IA60PbGetDVDPrQw9N60OHZutD
QoDrQ9uZ60NUs+tDD83rQ4fm60MhAOxD2xnsQ3Uz7EPuTOxDh2bsQ0KA7EO7mexDVLPsQw/N
7EOH5uxDQgDtQ7sZ7UNUM+1DD03tQ4dm7UMhgO1D25ntQ3Wz7UMPze1DqObtQ0IA7kPbGe5D
dTPuQw9N7kOHZu5DQoDuQ9uZ7kNUs+5DD83uQ6jm7kMhAO9D2xnvQ3Uz70PuTO9Dh2bvQyGA
70Pbme9DdbPvQ+7M70Oo5u9DQgDwQ9sZ8EN1M/BDD03wQ6hm8EMhgPBDu5nwQ3Wz8EMPzfBD
h+bwQ0IA8UO7GfFDVDPxQw9N8UOHZvFDQoDxQ9uZ8UN1s/FD7szxQ6jm8UMhAPJD2xnyQ3Uz
8kMPTfJDh2byQyGA8kO7mfJDdbPyQw/N8kOo5vJDQgDzQ7sZ80NUM/NDD03zQ6hm80MhgPND
25nzQ3Wz80MPzfNDqObzQ0IA9EPbGfRDdTP0Qw9N9EOoZvRDIYD0Q9uZ9ENUs/RDD830Q4fm
9ENCAPVDuxn1Q3Uz9UPuTPVDh2b1Q0KA9UPbmfVDdbP1Q+7M9UOo5vVDQgD2Q9sZ9kNUM/ZD
7kz2Q6hm9kMhgPZDu5n2Q1Sz9kPuzPZDh+b2Q0IA90PbGfdDdTP3Q+5M90OHZvdDIYD3Q7uZ
90N1s/dD7sz3Q6jm90MhAPhD2xn4Q1Qz+EPuTPhDh2b4QyGA+EPbmfhDdbP4Qw/N+EOo5vhD
IQD5Q7sZ+UNUM/lDD035Q4dm+UMhgPlD25n5Q3Wz+UMPzflDqOb5QyEA+kO7GfpDdTP6Q+5M
+kOHZvpDIYD6Q9uZ+kN1s/pD7sz6Q4fm+kNCAPtDuxn7Q3Uz+0PuTPtDh2b7QyGA+0PbmftD
VLP7Q+7M+0OH5vtDQgD8Q7sZ/ENUM/xDD038Q4dm/EMhgPxD25n8Q3Wz/EMPzfxDqOb8Q2MA
/UO7Gf1DdTP9Q+5M/UOoZv1DIYD9Q7uZ/UNUs/1DD839Q4fm/UMhAP5Duxn+Q3Uz/kPuTP5D
qGb+QyGA/kO7mf5DVLP+Qw/N/kOo5v5DIQD/Q9sZ/0NUM/9DD03/Q6hm/0NCgP9Du5n/Q1Sz
/0MPzf9Dh+b/QxAAAETtDABEqhkARIcmAERUMwBEEEAARO1MAES6WQBEh2YARFRzAEQhgABE
3YwARKqZAER3pgBEQ7MARBDAAETdzABEutkARIfmAERD8wBEIQABRN0MAUSqGQFEhyYBREMz
AUQhQAFE7UwBRLpZAUSHZgFEQ3MBRDGAAUTtjAFEupkBRIemAURDswFEIcABRN3MAUS62QFE
d+YBRFTzAUQhAAJE3QwCRKoZAkR3JgJEVDMCRBBAAkTtTAJEulkCRIdmAkRUcwJEIYACRA==</AssayXData><AssayYData Points="2011">EqEAPkRvVD6C2I0+vbi0Pr222j6R9Pw+ylEQP7GDIz+XezQ/ipFEPzwvVD+uAmU/7lN0P53q
gD+lbIg/N6CPP8pplj+i2pw/yy2jPxcNqT9Hra4/wR60P7D8uD8nBb8/PQjEP/ZtyD9C7sw/
/2rQPzLU1D/fn9g/ZWbcP+xw3z/V/+I/vurlP8b/6D8SGus/6PPtP7n07z/pXPI/J8r0P6ZC
9j9IA/g/cuH5P7Gz+j+O6fs/Tgj+P7NP/z/INgBAkXQAQEE5AUBPgQFArasBQNnnAUDuWwJA
AMACQEbWAkB8LQNAIVADQFFTA0DlugNAfSIEQHP3A0A9tARAUk8EQAShBEDHSARAivAEQGzV
BECVzwRA2RIFQDwXBUA6QAVAt3gFQP17BUB2jwVAcdgFQDrXBUBSqwVAjeYFQLsfBkD/zAVA
mjYGQP8+BkDIeAZARC0GQBZRBkAsigZAky0GQMajBkDYpAZAvNQGQNwRB0ClogZAYfIGQB/g
BkCo5AZAXvsGQBooB0ABjQdAJoMHQL3aB0BzbgdA0S0HQIqsB0AkdAdABaYHQOHLB0Ap0AdA
HLcHQDueB0Ag/gdAafIHQJLRB0DW+gdADg8IQPg8CEAfXAhAumwIQDIsCEBVYQhAwn0IQKee
CEBPlghAcU0IQCvpCEASoQhAwbMIQEGsCECk+whAlfEIQDEOCUCYOwlAwwYJQAA5CUDdLwlA
pxcJQAAlCUC3VQlAik4JQISOCUCoJglA6oYJQDGZCUD8SglAMqAJQG6PCUB5iAlAbc8JQLet
CUBZrglAEt4JQMPjCUCNuglA/NYJQKy4CUDvKApA0CEKQAQmCkBAawpAaDoKQPkFCkA+RwpA
XV0KQNYsCkBvUwpAn6IKQDGWCkAssApAcZsKQHBwCkDGtApADqgKQOPFCkBBvQpAAXgKQDfF
CkDH/QpASssKQEG8CkCg8gpA7xoLQPr3CkCsLgtAfGoLQKDbCkC+AAtAhVgLQC1tC0ALLwtA
WB4LQDdDC0C7ZgtAfXsLQKz5C0CmcQtAG0oLQBubC0AdhAtAoGoLQIqcC0DX3QtA5pwLQDnb
C0D84QtAvcoLQM3rC0Ak6QtAA80LQJySC0BWOwxAXyMMQKTXC0CmEQxAF0AMQIgMDEBKHAxA
NQ8MQOgpDEDyQQxAjTUMQBhrDEA8VQxAYJgMQG2yDECvkwxAFY4MQGHIDEAiqAxASJEMQIxu
DEAgxgxAtt8MQFfaDECZ3AxAt6MMQBLBDEDlzgxA9F4MQLipDEArJA1AMOgMQNniDECTAg1A
tucMQPnvDEDUHg1A3D4NQMbnDEAXFQ1AJwENQAFfDUB9jw1A+XoNQJyBDUAqUQ1A9xANQDM+
DUBnbw1AAFgNQGdFDUAUYA1AoXcNQFw+DUDUaA1A258NQBmTDUAThA1AFm8NQDGdDUAh6A1A
+LoNQLEDDkCXpg1AP6wNQD+/DUDvFQ5AbpoNQG3eDUDV9Q1AeN8NQNe7DUCg4w1AhC0OQDuz
DUC/BQ5AcTsOQOwoDkBxNA5AWPcNQMUSDkCtKw5AT0AOQP4nDkDO5Q1Ak2AOQHM7DkAkbw5A
ihwOQImPDkDcqw5AUB4OQEqaDkArWQ5Az38OQKOeDkDopw5AxHoOQFKjDkAMlQ5AikQOQGdm
DkCjWg5A3qMOQKS/DkBNzg5ACtoOQOugDkDk5g5AJLUOQHyQDkDR5w5A9OMOQAn/DkAotA5A
n/sOQEX+DkDDEw9AVS8PQAIgD0DOAA9A1N0OQHpJD0Dfxw5AldsOQDljD0DOaw9AqjsPQJCF
D0A+Lw9ARj8PQAtgD0A/dg9AFUIPQEeYD0BnTw9Anj4PQDVRD0DYdQ9AWWsPQBB9D0BhkA9A
i3UPQJ9mD0Cynw9A+YcPQI7tD0ABlQ9AhJcPQATKD0BY3w9AGo0PQA2UD0D0zQ9AOqoPQPvX
D0D7+g9A2wMQQEUAEED/4A9ACb0PQDTxD0B65g9A3/0PQLUQEED97g9AotUPQF8REEAYqQ9A
QugPQJAUEECeCRBAHT4QQNMBEEBHvA9AHxgQQHVsEEAMmhBAvWUQQAUhEEC4cRBA/z8QQIxF
EEDKjBBA2UAQQApAEEC/QxBALz0QQLOaEECMhBBAZUcQQGB2EEBRdRBAr7wQQKAzEEChkxBA
XKYQQKSvEEDZYBBAwrwQQHtsEEAfvRBACZgQQFpzEEDG2xBACI8QQNytEECllhBAUdYQQHKr
EEA7lBBAIfsQQCnkEEB83xBAwBYRQErZEEAyLBFADTYRQJAWEUAk/BBAvRYRQEnUEEA+HRFA
jyIRQJz4EEBDJhFAcQIRQBhzEUBmlxFAhS4RQH1xEUB0OhFA9k0RQJAqEUDPYxFAv3sRQAxL
EUDEYxFA8RgRQB1bEUC3uBFAoXsRQOFIEUBWXBFA8SkRQIRSEUCWWxFA/jgRQFx6EUBZiRFA
RmIRQP21EUATkRFAis0RQCqVEUAAYhFAnI8RQFFVEUC/zRFAxfERQHQJEkBuoBFAabMRQMiy
EUC2lxFAK7wRQG6VEUAPmhFAmogRQKsIEkCK3BFALfgRQGSSEUA2CxJAM80RQHn/EUBvpBFA
LRoSQDEQEkAN+hFAaygSQLK/EUB9DBJAVOMRQJcTEkBpCxJA/UsSQN7LEUCTDhJAvA8SQPTn
EUApIhJA01USQF5PEkBgWRJArjwSQOlMEkDMNxJAhBESQKYiEkAmaxJAuFYSQNBlEkAiTxJA
SswSQGF0EkAdnhJAK18SQCJUEkCPShJA81MSQMtoEkB+ehJA9W8SQL5dEkCSXxJA16QSQPiO
EkAQiRJAFJ0SQGLGEkBofhJAg3ASQPOMEkAashJA94USQMXbEkAbyhJAcZ4SQBXUEkBR1hJA
2LoSQOb3EkDGJBNAK8USQO3DEkArxBJAsPESQOe9EkB75BJASQYTQGCzEkDW+BJAW+ISQCAX
E0AKKxNA3hwTQFgNE0De1RJAA/ESQAPqEkCNGxNAijATQGwYE0BVARNAVicTQNsaE0ACVhNA
i9kSQElYE0CSHhNAebASQH4PE0D8EBNA0QATQFA2E0D6IhNAWS0TQOH8EkDgIRNAme0SQOhZ
E0BlOxNAvJITQG+PE0CwLBNA3pYTQORTE0CmXxNA3ZwTQPO+E0CzuxNA+14TQHM6E0BjYxNA
cY0TQA7+EkCSnxNAOGUTQCi1E0DgthNASIATQHR1E0DYgBNAp6ITQMNjE0CrcxNADbYTQIvQ
E0AjchNAfI4TQFWkE0BJuBNArbQTQFfPE0AGdhNATNMTQEPlE0Ct0hNA+bYTQNfjE0A/qRNA
/MITQGqbE0DSHRRAI9cTQKjmE0CyIBRAPQwUQPjOE0BNsRNAeccTQMXIE0AjvRNAE88TQKTb
E0DbxxNAXxoUQKrtE0BAqBNAzs8TQKEdFEDGUBRAhw0UQA65E0DiEBRA9ckTQFhDFECI/hNA
3gkUQLoTFEDPSRRA4cYTQKgxFECbBRRApTUUQIclFEBpFxRAWPcTQONDFEBFFBRABVYUQJhQ
FEAaeBRAbXwUQK1gFEDMYBRAwyoUQGpGFEAYhxRAmEoUQKrVE0CsiRRA63gUQII4FECVXxRA
+IwUQHC1FEBMYxRA/34UQAlzFEAIMRRA4WkUQEu5FEBboxRApDQUQFKFFEAX2BRAwGkUQGYa
FEDcrhRAaToUQGObFEBDoBRAJH8UQHudFEDZhBRAioYUQH5uFEBigxRA54oUQGe8FEARohRA
ZeAUQH22FEBb2xRAavUUQD7HFEDj0RRA/60UQPrEFECJqRRAA7kUQPYHFUBqFRVAPdYUQFXE
FECc0BRAuyQVQFzuFEDY9BRAdv4UQJQbFUCo+xRAtfkUQBgIFUCc7hRA2RQVQA8LFUBtBxVA
UPUUQBb2FEAI/RRAQvMUQCzVFEDu9RRAUQcVQAZcFUDwFBVAEwUVQLQWFUAc7xRAYe0UQCXM
FECGCBVAMPEUQNbQFEDFPhVAHx8VQC74FED/UhVAjz4VQFh1FUAPKRVAnUQVQNd1FUC+TxVA
YTUVQAgvFUCZZxVA4RUVQNAyFUDoYhVAvHsVQK1MFUDNYRVAsm8VQEUxFUD7YxVA34oVQEwo
FUCVERVA+34VQIiJFUCpNhVAhh8VQPNxFUA6kxVAZZoVQL1PFUCidRVAAasVQAlYFUD+gBVA
h6QVQJaDFUDNdxVAGY4VQN9iFUDJdRVAyFkVQIOcFUABDxZAhtYVQHSZFUDU5BVAN+YVQOq0
FUAouhVAIrEVQISQFUBOzBVAw6YVQLWKFUAwshVA3XAVQB+HFUA/1RVARL0VQM/iFUCywhVA
O84VQPjyFUCzIRZAJbkVQFDbFUBk4RVAb70VQBXCFUDl/xVAl/oVQMnHFUD3/RVA9eUVQCIB
FkDSjhVArAIWQIAMFkCAzhVAlcgVQEH9FUD9BRZAleUVQKgcFkD5CxZAFsoVQJnXFUDIARZA
KuMVQPvoFUCv/RVAH0cWQCA0FkCaAxZAsu0VQDUjFkCNExZASBwWQDU/FkDMdRZA30oWQJNb
FkBdRxZAi4oWQN/9FUBFixZA6jQWQFg5FkBWHxZAUU0WQKoyFkDhzxVAPnwWQGl3FkDEZRZA
9XgWQLUYFkASaRZAXkgWQIZfFkD4ghZAtFsWQI1OFkDgXhZASKAWQFV6FkA3SBZAHZEWQDuS
FkCYVhZAP2AWQMZbFkDKqBZAKWwWQBx3FkCheRZA7a8WQLxqFkB6LBZAsVMWQDNlFkBFxhZA
nX8WQFhmFkDblxZAQ1EWQJo0FkDPOBZAFqAWQE6lFkCM0hZAtqkWQP6HFkD3yBZA880WQCi/
FkARqhZA6J0WQPGaFkCVcRZAqnwWQJKbFkCwohZAsF4WQMrMFkAawhZA980WQJHkFkDUvxZA
SsQWQNy8FkC+zxZAJ6AWQO0FF0D8lxZAGAAXQBWRFkBntRZAqpQWQBUSF0CFAhdA2toWQHOX
FkAC9hZApPEWQHGwFkDH4BZAwhkXQGjTFkCWFRdAJr8WQBunFkBHFRdAqeAWQNCDFkBj9xZA
Y80WQPn3FkAvFhdAKO4WQOfdFkCG2BZAZ8oWQAP1FkB8VRdANXoXQIoXF0AfLxdARyIXQG/6
FkBJGxdAjugWQAIiF0DChRZAaRIXQG09F0Aa8xZAT0cXQEHcFkDW1hZA+QgXQFIqF0DlaxdA
2hsXQMpcF0CyOBdANWoXQDsQF0AS8hZAW3MXQJY7F0D+CBdAZzIXQGVkF0COchdA+zEXQJ9K
F0C4VBdAIZEXQNdKF0AjXhdAjV8XQGuCF0B+eRdAdK4XQEZDF0BNdxdA5Y0XQC2bF0DIdxdA
82sXQIpcF0CrQRdAS2QXQLNqF0CetBdAuFoXQBdrF0D4kBdAP18XQFKvF0BwwhdAxXUXQM5q
F0BdiRdA2WAXQGApF0DheBdAy9UXQDe5F0CEmhdAm3UXQAqVF0DvmhdAcFgXQMVwF0CJsBdA
s4wXQHiUF0B+whdA/4QXQBm0F0C9fRdA04oXQIKeF0DtkRdAYGsXQBe+F0CgqRdADp4XQBoE
GEDVvRdA6NwXQJGxF0Cv4RdAtrAXQOPRF0BVrRdAkdsXQH7WF0B3jhdATQsYQJrSF0CuiBdA
zBUYQGx7F0Br5xdAOJwXQPugF0DE3RdAgOgXQCX/F0AwuBdA1OIXQI/SF0CYJBhAwq4XQDoi
GEBX+RdAIs4XQJVFGEBE+RdA7woYQE79F0A10RdAjzoYQOD+F0BuQBhALQsYQI8JGEDiyRdA
Fe8XQKR8GEDe4hdAsDQYQHvoF0Al4hdAkg0YQB4gGEDJ6BdAz/0XQD1VGEBwRRhADGMYQEfg
F0CaYBhAlWAYQBvMF0B4JBhAhQ8YQCktGEDrNhhA20MYQH4PGEC05RdATDwYQPbeF0AQWhhA
Re8XQCwIGEC1MhhA7iwYQBlyGEBoWhhANVQYQD4JGEDNRxhAPkcYQAgvGEBchxhAJh0YQMs8
GECUcxhAFSoYQPabGEB6KBhAjmgYQNNoGED7+xdAXTkYQE5nGEDUTBhAjCoYQG5xGEDITRhA
Y2EYQGZhGEBmzhhAflkYQPlgGEAPZBhAAFkYQC5rGEA0nRhAIDsYQPuVGEBacBhAHYMYQEoC
GEClhxhAlF4YQKqUGEAjdBhAPrMYQDDOGEAPwBhAMH8YQOo7GEB/hhhAobkYQHmiGEBwfRhA
ecsYQPahGEALjBhAB4kYQF/uGECmsRhAupQYQAaPGEDhtRhAVs8YQOlyGEBskhhAtn8YQGSt
GEB8whhA+MEYQDGIGECItxhAXJIYQLWfGEA+qRhAPm8YQKXpGEAw0xhAEakYQKyEGEDiqhhA
J+sYQFvaGEBYpBhApckYQFCeGECoxxhAVa0YQECYGEA2rBhAAagYQJu9GEB00hhA37wYQJ7D
GEBeixhAAfcYQFzgGEB6ERlAJ+gYQKe/GEClChlAEDIZQIrgGEB6wBhAEj8ZQNHXGEDWAhlA
6PwYQCLSGEBKAhlAoS0ZQLANGUCw+xhAT/sYQLLfGEDBIxlAJMUYQJMbGUCZsxhAKmUZQIFK
GUCgKRlAUB8ZQCzcGECYQRlAZjYZQLnXGECgIRlADwsZQFZKGUCX/hhAOycZQMD4GECZCBlA
YwcZQLXKGEAAFBlAajsZQOstGUD/QBlAFRQZQF9JGUCLFhlAeBsZQG/4GEDLLxlA6yMZQFYs
GUAlHxlAHDAZQE78GEAEkxlA8LAZQPkbGUBaMhlAfoAZQAZsGUCLRBlA67MZQIkHGUBMLRlA
BFgZQMZlGUAHYRlAskoZQCIYGUAIVRlA7SkZQJplGUCCmxlAJXYZQDAqGUCHSxlAcUIZQL1g
GUCkYRlADngZQKyVGUC9eRlA6VkZQEx2GUD7WhlA15AZQEOHGUCPixlA1XoZQPtDGUCfYRlA
hV8ZQHV4GUAUZhlA9WMZQAhMGUDVuRlAZFcZQBFsGUBtZRlAY60ZQIGNGUDqcBlAlKkZQFBK
GUCkwhlAuTIZQLmwGUALYhlAU2UZQBW1GUCMOhlAZkYZQL+LGUCXFBlAPIYZQG+KGUCBrBlA
UH0ZQF2FGUCnghlAqU4ZQC67GUAFkBlAeI8ZQI6zGUDEcxlAM4AZQOzKGUBOkBlAJVwZQDcI
GkCVhRlALZgZQH6PGUB8tRlAcsQZQP6sGUAHzxlAdcYZQJlnGUCVpxlAltwZQPShGUD06hlA
usgZQIOhGUAL3RlA6JEZQMGvGUAdfRlASscZQMjPGUBYkBlAYYQZQEitGUCY7BlA0IUZQI7p
GUBcxBlAlLIZQGi0GUC/uhlAD84ZQIm3GUAfpxlAJwkaQASRGUAC0RlAfb8ZQLP7GUC3tRlA
fuYZQNaQGUBRpBlAja8ZQEzVGUAcKhpAEfUZQEHIGUDq+RlAOcMZQCv5GUClQBpAQQkaQC4t
GkDR2RlAGbIZQFzmGUAVUBpAor0ZQG0EGkCbJxpALAsaQJ0GGkCl/xlAVDQaQBriGUAgEBpA
L4UZQMv0GUBjCBpA8ssZQH/tGUBoBhpAsjQaQNkfGkBXHBpAr1AaQNHMGUDUIBpAFO0ZQKNM
GkDDExpA/OQZQI+tGUBIPBpA2/cZQHrkGUBPcRpAgRAaQFgmGkAg/BlAbxwaQAAdGkB0zxlA
zSUaQNW+GUABVhpADBwaQMkHGkBjGBpAhR8aQIExGkAnTRpAVHoaQBU1GkDeXRpAdAgaQLUt
GkCcbhpAuPEZQJTxGUDFBxpAYxgaQI2HGkAvZBpA/UoaQAx9GkC8KRpAchIaQAA8GkCIJBpA
rVsaQLRHGkAIURpAun4aQGUYGkBmKxpAvy8aQPukGkAZZRpA61waQDczGkBpehpAd0EaQGl+
GkBqBRpA/J4aQKzyGUAycxpAFGIaQN0LGkBdRxpAN3YaQIpmGkDlpxpAthAaQBeCGkBIoBpA
9JwaQA9QGkC1bxpA6bkaQCREGkCUSRpAc5saQL54GkCbchpARa4aQBF4GkAtghpAjb4aQPZa
GkB1fRpA2HwaQPtVGkCDfRpA0LYaQFvZGkAFihpAypIaQDxzGkAMkRpAsr0aQFx9GkD6sxpA
MV8aQODOGkDrahpAgEgaQLx+GkB0lRpArpwaQDYEG0C3vhpAsGAaQCfUGkDUcBpA/O0aQMS9
GkDLjhpAsJQaQOSiGkCzwBpAXZcaQOehGkDLdRpApnkaQInhGkC62RpAgI4aQJqRGkDkMRpA
u6AaQJCSGkDzthpAM6saQNPbGkBbCBtAQ5AaQL+RGkAF5BpAKrgaQFtlGkDVjBpAXcYaQKaw
GkCfAxtAz4IaQGZuGkA2pRpAWa8aQFqUGkAJzxpASooaQOq0GkC9oRpA99MaQMPgGkCX0xpA
ubgaQBGNGkDm2BpAcdkaQBOuGkBcwxpAw9IaQEjvGkA/8BpAc9IaQI8VG0BA0BpA+NQaQDPQ
GkBCqBpA7RQbQKm2GkBKmhpA2eIaQNKwGkDTyBpAygwbQNzWGkB0wRpAIeEaQBsKG0DZBBtA
9NAaQH0RG0DbFhtAPwkbQCHMGkDqKhtAlhEbQLsYG0DX+RpA0BkbQA33GkBFyhpA4tIaQE4K
G0AuHxtAQaMaQCGfGkCUqxpA0vMaQGFFG0AnBBtAaB4bQAfUGkAV9hpAe/MaQCMLG0DFFRtA
yvcaQF/XGkDB8BpAaxAbQDWxGkCJEBtAUwwbQMVVG0AlxhpA5A4bQMwZG0BMGBtAhe4aQN0a
G0CschtA6UEbQHQ5G0DhDRtAVAIbQHLiGkCWMhtAwfIaQN8SG0AXMxtAIPoaQK9QG0BnAxtA
UVYbQDZUG0DPVxtA6E4bQMl2G0DDYxtAMEYbQBYHG0CJQhtAjh8bQLBIG0CvUxtA6BYbQD5z
G0CEORtAYDMbQPJMG0BEghtAcj4bQG9EG0DMhBtArWAbQIEDG0DXLxtA93AbQPcfG0CcVBtA
+FYbQIBOG0CNQxtAJTobQIdYG0B4chtAOWUbQDZoG0D/gRtA1vMaQHRFG0AKnBtApFsbQDwA
G0AuWBtAuR8bQAVOG0CgRRtAB3kbQEJCG0D7PRtANggbQDQTG0CDXRtAvnAbQGkoG0BihRtA
k2MbQMhGG0B/jRtAHYwbQHmOG0CUTBtAhF8bQO0ZG0BmbhtAzowbQB5aG0BlVBtAWuYbQLla
G0Db3BtASmwbQLahG0CUrhtAQt4bQBRXG0C1jxtAAZwbQFZWG0AdpxtAQ4kbQOF4G0DwjBtA
WYUbQP5XG0AVjxtAm6UbQOOrG0BitxtAqZkbQCe1G0B5oBtAdEgbQOpxG0B2kRtARGcbQFKX
G0CNHxtAAY0bQDy0G0CPkxtArowbQIo9G0BzyxtAz6cbQP+uG0ABthtAQoMbQE6yG0BLixtA
a5IbQFeiG0DrPxtAp3cbQCXWG0DnnBtA28gbQIPJG0AA2RtA030bQETIG0COuhtAo+QbQA6w
G0AayBtAD3cbQLx1G0C6tRtA+o8bQIq2G0ABYBtAbsEbQMvYG0D+txtAO7AbQL2RG0B+ChxA
WsYbQIrtG0BQBxxA38cbQLmAG0DtjRtAY8sbQFrcG0CcehtAd/0bQFrFG0CQ+RtAFNcbQCLm
G0CXzxtAYJkbQL/hG0DL2htAXIUbQHSyG0BtrhtA15UbQPbHG0ByABxAe9wbQJAgHED96htA
+egbQHV0G0BTtRtAlEAbQKHuG0Ak6BtAWMYbQL25G0DM0xtAbeYbQC/1G0DF5xtAvRQcQGCq
G0BWCBxAfaobQL3gG0Dv4htAWugbQKaIG0AO1htAwN0bQGqxG0Bn9xtAnPAbQPXMG0A0wxtA
QNgbQBTgG0Dy2RtABxgcQHfrG0AIxhtAWgYcQDbkG0ABCBxA0hccQLQMHEDvDBxAcCYcQCBY
HEARDxxAxPUbQAAkHECR2xtAyh8cQM/vG0AhEhxAB/4bQK//G0DjChxABSscQEEdHECTxxtA
TwEcQBKmG0B5ORxA6PQbQBnWG0A4+BtArWwcQFS/G0Aj8BtAX98bQLwkHEBGQRxAyAocQKsz
HEDrPhxAyQkcQDUIHEBgZBxA3zccQJwVHEAGGhxAJDgcQKpRHEB//BtA3iIcQMAaHECXYxxA
MRMcQMMDHEB5eRxA/NIbQK4ZHEAINhxAHRkcQGc2HEANMxxAvygcQA/0G0Aw4xtAE48cQKA5
HED+wBtAfvMbQEcxHECOAxxAKiccQPh5HED2HBxANEQcQNcIHEBkLhxAnlgcQONqHEC0TxxA
r2QcQDNFHEAmbBxARzEcQBCMHEBdQBxA+0IcQJd3HEC4bxxASW0cQKEvHECvtRxAtyAcQPku
HEAZlRxA3kwcQNqYHEA8ahxACCMcQDCQHEBpSxxAtHccQEdoHEDzRhxAzkgcQEqiHEBwVhxA
VTscQHgaHEBbRhxAzmMcQFBPHEB/FRxA41QcQDF2HEByfBxADX8cQHj+G0A/GRxAsVQcQAFT
HEBYRhxAVF8cQGiCHEBOiBxAMZEcQJhRHEAuMhxAbGkcQJVsHEDPNRxAB18cQLtTHEANjBxA
JWEcQARaHEBeVBxAiTIcQNCDHEDgyBxAH6gcQM5sHECEXRxAr4scQDF5HEDNPRxAV68cQOG6
HEApHxxA+2EcQGt8HEAqehxAcTIcQBekHED3YxxAL68cQECYHEAnwhxAjsUcQCmiHEATjhxA
lIkcQGmeHED3kxxAnYIcQKuwHED8lxxANokcQFh4HECUoxxA6WAcQGWFHECgkBxALqccQA==</AssayYData></Step><Step><CommonData><SampleLocation>4</SampleLocation><SampleID></SampleID><SampleGroup></SampleGroup><SampleInfo></SampleInfo><SampleRow>A</SampleRow><SamplePlate>1</SamplePlate><WellType>WASH</WellType><Concentration>-1</Concentration><ConcentrationUnits>µg/ml</ConcentrationUnits><MolarConcentration>-1</MolarConcentration><MolarConcUnits>nM</MolarConcUnits><MolecularWeight>-1</MolecularWeight><Temperature>30</Temperature><StartTime>571943</StartTime><AssayTime>240</AssayTime></CommonData><FlowRate>1000</FlowRate><StepType>BASELINE</StepType><StepName>Baseline</StepName><StepStatus>OK</StepStatus><ActualTime>137.001</ActualTime><CycleTime>0.2</CycleTime><AssayXData Points="685">7owCRMuZAkSIpgJEVLMCRCHAAkT+zAJEy9kCRIjmAkRU8wJEIQADRP4MA0TLGQNEiCYDRGUz
A0QyQANE7kwDRMtZA0SIZgNEZXMDRCGAA0TujANEu5kDRIimA0RUswNEIcADRO7MA0S72QNE
mOYDRGXzA0RCAARE7gwERMsZBESIJgREZTMERCFABET+TAREy1kERIhmBERUcwREIYAERP6M
BETLmQREmKYERGWzBEQywARE7swERLvZBESY5gREZfMERCEABUT+DAVEyxkFRJgmBURUMwVE
IUAFRO5MBUTLWQVEiGYFRFRzBUQhgAVE7owFRLuZBUSYpgVEZbMFRCHABUTuzAVEy9kFRIjm
BURl8wVEIQAGRP4MBkS7GQZEmCYGRFQzBkQyQAZE/kwGRMtZBkSYZgZEVHMGRCGABkTujAZE
u5kGRJimBkRUswZEMsAGRP7MBkS72QZEiOYGRGXzBkQyAAdE/gwHRMsZB0SYJgdEZTMHRCFA
B0TuTAdEu1kHRIhmB0RUcwdEIYAHRO6MB0S7mQdEmKYHRFSzB0QywAdE7swHRMvZB0SI5gdE
ZfMHRCEACETuDAhEuxkIRJgmCERUMwhEIUAIRA9NCETLWQhEmGYIRGVzCEQygAhE7owIRMuZ
CESIpghEZbMIRCHACEQPzQhEy9kIRIjmCERU8whEIQAJRP4MCUS7GQlEmCYJRGUzCUQyQAlE
/kwJRMtZCUSYZglEZXMJRCGACUT+jAlEu5kJRJimCURUswlEIcAJRO7MCUTL2QlEiOYJRGXz
CUQyAApE/gwKRLsZCkSIJgpEZTMKRCFACkT+TApEu1kKRJhmCkRlcwpEIYAKRP6MCkS7mQpE
mKYKRFSzCkQywApE/swKRLvZCkSI5gpEZfMKRCEAC0TuDAtEyxkLRJgmC0RlMwtEIUALRO5M
C0S7WQtEmGYLRFRzC0QygAtE/owLRLuZC0SYpgtEVLMLRCHAC0T+zAtEy9kLRJjmC0RU8wtE
MgAMRO4MDES7GQxEiCYMRFQzDEQyQAxE7kwMRLtZDESIZgxEVHMMRDKADET+jAxEy5kMRIim
DERUswxEMsAMRP7MDETL2QxEmOYMRGXzDEQyAA1E/gwNRLsZDUSIJg1EVDMNRCFADUT+TA1E
u1kNRJhmDURUcw1EIYANRP6MDUS7mQ1EmKYNRGWzDUQywA1E7swNRLvZDUSY5g1EZfMNRCEA
DkTuDA5EyxkORJgmDkRlMw5EIUAORO5MDkTLWQ5EiGYORFRzDkQhgA5E/owORMuZDkSIpg5E
ZbMORCHADkT+zA5Eu9kORJjmDkRU8w5EMgAPRO4MD0S7GQ9EmCYPRFQzD0QhQA9E/kwPRMtZ
D0SYZg9EZXMPRCGAD0T+jA9Eu5kPRIimD0RUsw9EMsAPRO7MD0TL2Q9EiOYPRGXzD0QyABBE
7gwQRLsZEESIJhBEVDMQRCFAEET+TBBEy1kQRIhmEERlcxBEMoAQRO6MEES7mRBEiKYQRGWz
EEQhwBBE7swQRLvZEESI5hBEVPMQRDIAEUTuDBFEuxkRRIgmEURUMxFEMkARRO5MEUTLWRFE
iGYRRGVzEUQhgBFE7owRRLuZEUSYphFEZbMRRDLAEUTuzBFEy9kRRIjmEURl8xFEIQASRO4M
EkS7GRJEiCYSRGUzEkQhQBJE7kwSRLtZEkSYZhJEZXMSRCGAEkTujBJEy5kSRIimEkRlsxJE
IcASRP7MEkS72RJEmOYSRFTzEkQhABNE/gwTRLsZE0SIJhNEVDMTRDJAE0TuTBNEy1kTRIhm
E0RUcxNEMoATRP6ME0S7mRNEmKYTRFSzE0QywBNED80TRMvZE0SI5hNEVPMTRDIAFETuDBRE
yxkURJgmFERlMxREIUAURP5MFES7WRREmGYURFRzFEQhgBRE/owURLuZFESIphREZbMURCHA
FETuzBREu9kURIjmFERl8xREMgAVRP4MFUS7GRVEmCYVRGUzFUQhQBVED00VRLtZFUSIZhVE
VHMVRDKAFUTujBVEu5kVRJimFURlsxVEIcAVRO7MFUS72RVEmOYVRGXzFUQhABZE/gwWRMsZ
FkSYJhZEZTMWRCFAFkTuTBZEy1kWRIhmFkRlcxZEIYAWRP6MFkS7mRZEmKYWRFSzFkRCwBZE
7swWRMvZFkSI5hZEZfMWRCEAF0T+DBdEyxkXRIgmF0RUMxdEIUAXRP5MF0S7WRdEmGYXRFRz
F0QygBdE7owXRLuZF0SYphdEZbMXRCHAF0TuzBdEy9kXRJjmF0Rl8xdEIQAYRO4MGES7GRhE
iCYYRGUzGEQyQBhE/kwYRLtZGESIZhhEZXMYRDKAGETujBhEu5kYRJimGERlsxhEMsAYRO7M
GES72RhEmOYYRFTzGEQyABlE7gwZRLsZGUSIJhlEZTMZRDJAGUT+TBlEu1kZRJhmGURlcxlE
IYAZRO6MGUS7mRlEmKYZRGWzGUQywBlE7swZRMvZGUSY5hlEZfMZRCEAGkTuDBpEyxkaRIgm
GkRUMxpEMkAaRP5MGkTLWRpEmGYaRFRzGkQygBpE/owaRMuZGkSIphpEZbMaRCHAGkTuzBpE
u9kaRIjmGkRU8xpEIQAbRP4MG0S7GRtEmCYbRFQzG0QyQBtE/kwbRLtZG0SYZhtEZXMbRCGA
G0TujBtEu5kbRJimG0RlsxtEIcAbRO7MG0S72RtEiOYbRGXzG0QhABxE7gwcRMsZHESIJhxE
ZTMcRCFAHETuTBxEu1kcRJhmHERlcxxEIYAcRO6MHETLmRxEmKYcRGWzHEQywBxE7swcRLvZ
HESY5hxEZfMcRCEAHUT+DB1EyxkdRIgmHURUMx1EIUAdRA9NHUS7WR1EiGYdRFRzHUQygB1E
7owdRLuZHUSIph1EZbMdRCHAHUTuzB1Ey9kdRIjmHURU8x1EMgAeRP4MHkTLGR5EiCYeRFQz
HkQyQB5E/kweRMtZHkSIZh5EZXMeRCGAHkTujB5Ey5keRJimHkRlsx5EMsAeRP7MHkTL2R5E
mOYeRFTzHkQyAB9E7gwfRMsZH0SIJh9EZTMfRDJAH0T+TB9Eu1kfRIhmH0RUcx9EMoAfRO6M
H0TLmR9EiKYfRFSzH0QywB9E7swfRMvZH0SI5h9EVPMfRCEAIETuDCBEyxkgRIgmIER1MyBE
IUAgRP5MIETLWSBEmGYgRGVzIEQygCBE7owgRLuZIESIpiBEZbMgRCHAIETuzCBEu9kgRJjm
IERU8yBEIQAhRP4MIUTLGSFEiCYhRFQzIUQyQCFE7kwhRMtZIUSIZiFEZXMhRCGAIUT+jCFE
u5khRIimIURlsyFEIcAhRO7MIUS72SFEiOYhRFTzIUQyACJE7gwiRMsZIkSIJiJEVDMiRCFA
IkTuTCJEu1kiRJhmIkRlcyJEIYAiRO6MIkTLmSJEiKYiRFSzIkQywCJE7swiRMvZIkSY5iJE
ZfMiRCEAI0T+DCNEyxkjRJgmI0RUMyNEMkAjRO5MI0S7WSNEiGYjRFRzI0QhgCNE7owjRMuZ
I0SYpiNEZbMjRCHAI0T+zCNEu9kjRJjmI0RU8yNEIQAkRP4MJES7GSREiCYkRGUzJEQhQCRE
/kwkRLtZJESYZiREdXMkRCGAJETujCREu5kkRIimJERUsyREMsAkRA==</AssayXData><AssayYData Points="685">858cQF9XHEDFhxxAn3scQBWyHEBkfRxAaX8cQPgvHECUNBxADF8cQPMkHEC0IBxARigcQChh
HEACVxxAYigcQKVCHEDIMxxAazwcQCQZHEBPQhxAvBAcQD0ZHEDIqBtAJDQcQIgcHEB7xBtA
TywcQKX3G0Cm5RtACQwcQHG2G0CypxtAKj4cQNf0G0D+EhxAN+IbQHwmHEC/ORxAeR4cQPDw
G0CwxxtAmcEbQITzG0Ag5RtAM/YbQBDCG0AV5htA4J8bQKl2G0BtpRtActUbQOvLG0CQthtA
eO4bQH2cG0AC/htA5MUbQLSkG0A/tBtA4LobQJ3FG0AQwxtAhcgbQCe5G0CnkxtAAFgbQCOa
G0DsdRtA56sbQBNlG0BgxBtAotUbQH+SG0DYqhtAzlkbQN/WG0DgRBtAHnkbQBBjG0AsrBtA
+YMbQAF0G0BRxhtAAZ0bQL9ZG0CpmRtApZwbQMWTG0BTrhtAzYsbQNFrG0BUXRtA+1IbQGE7
G0DfkRtAm4kbQFuZG0BqrxtAHqAbQGRjG0DlgBtAVn4bQOhAG0AQXRtA6G8bQC4vG0CsMhtA
IYMbQENfG0AoRBtA5HsbQBVWG0BbbBtA1mwbQCZ/G0BnchtAkGgbQPNuG0D/KxtAl98aQDCL
G0BLeRtA7zwbQEhNG0DifxtAeJMbQJcPG0C7YRtA8DkbQEN3G0CmFhtAxdQaQNtaG0AE3xpA
pR0bQIN7G0CEIRtAeC4bQOUgG0BKUxtAoKIbQAYnG0CkTRtANW8bQK/eGkBcFxtAuC4bQPz8
GkBfWxtAtU4bQHtMG0BQKRtA7voaQJVOG0D8VxtA70UbQLskG0DzFhtA4x4bQJUYG0ATOBtA
mBIbQN9DG0C0KhtA7HEbQJkmG0Bi7xpAhxkbQAdeG0BBDBtApOgaQDhqG0CS0BpAUBEbQIM8
G0D2WxtAvF0bQHNbG0BeWhtAIfwaQKE3G0CdDxtAvQgbQFwAG0CRNBtAOw0bQNngGkAUCBtA
vjIbQFutGkCZ8hpAWdMaQAjiGkBH4RpA+RIbQHAJG0DqwRpAcDYbQG/8GkC0RxtA2ecaQLBE
G0Dt4xpAAxYbQLH8GkDDuxpAaLsaQJTyGkAszBpAoa8aQM/NGkB7xBpA0RgbQPfGGkAq3RpA
z/YaQFzeGkDzHxtA5fAaQJPdGkDR9BpAzdMaQBEeG0D2oBpAW/QaQLkcG0C9HBtArLoaQHeg
GkD5DBtAkp0aQN/KGkB/0xpAQsYaQGy0GkBH/RpARhobQLOYGkDcChtAZ7caQPndGkAx5xpA
mf8aQJUcG0AosRpAncAaQK7pGkD/6RpAaPcaQOrxGkDY2RpAmfYaQPzdGkAr3BpAwZYaQKUB
G0CC8RpAttsaQKqDGkCB4xpAlr8aQKSTGkCvvBpAF+caQAfZGkCe4hpAANsaQBqmGkB00BpA
TrkaQCvrGkD7wBpA0+QaQMTlGkDg9BpAhwMbQD/HGkCo1hpAiAYbQPPlGkCF2BpAkq4aQPvH
GkD7uRpAjbcaQMPgGkAb0xpAocsaQPquGkBdohpACYcaQKrJGkA3sxpAo40aQCKrGkB3nhpA
FLQaQAzAGkC7thpAcaQaQHC4GkBmixpA0/caQAjMGkBH2hpA0LwaQHjIGkDPyRpA5tIaQIzN
GkBnoxpA3cwaQNr0GkA9VxpA6LQaQOjBGkCckhpAMHUaQPiLGkBQehpAn60aQEvqGkCO2xpA
G3oaQE2UGkCWrhpAWqUaQKWVGkCVwBpA1KMaQPefGkAsgRpAj+YaQADSGkC9lxpAaJ4aQLJ1
GkBVfBpA1WQaQC3MGkCFpRpAma4aQO5uGkAB0xpAob8aQGWFGkB2phpAUOMaQD6GGkCGxBpA
wXsaQFyvGkAdbxpAc1YaQLy4GkDv3xpAb5waQNiRGkAbtxpA7sAaQEVdGkBbmhpAsWwaQHBb
GkB1mxpAR6YaQId5GkDBpRpArYEaQOCYGkAIzBpAi8EaQEGPGkBrUhpARVMaQBapGkCynhpA
nKcaQCm/GkD0lRpAG9QaQFqRGkAqVBpAuncaQHWlGkCVeBpAbWMaQAiLGkBChhpAM7QaQAV/
GkAnfhpASawaQIafGkDSlRpAu2UaQH2hGkCTmxpADU4aQJuJGkC/0RpAhGoaQFKlGkDyXBpA
G4UaQBpiGkBGpRpAN24aQPpqGkDLNxpAb3IaQISmGkB4dRpAH9oaQMpsGkCrXBpA+ZEaQDy5
GkD4yRpAb04aQNddGkASSRpAPqIaQErgGkDWmhpANq0aQNhqGkC8fRpAdrsaQG1zGkBjqBpA
kJAaQMxSGkBMzBpAYHcaQBxEGkCFTxpAWnQaQOtfGkAXbBpA37kaQH1/GkBDPxpA9YEaQG+d
GkDvrRpAL3kaQG5lGkChWxpA6H0aQEOjGkCzWBpAVr0aQJJpGkDSehpA0XEaQOZ3GkD9VxpA
oFEaQAVpGkBGdBpARW4aQGmDGkDBeBpAAFEaQJtWGkCkbRpAdWkaQMh1GkCtbxpA5LAaQGti
GkCQSRpAjX4aQDxuGkDYJxpADT8aQHIdGkC2ZRpA/WMaQC9pGkAQ0xpAn48aQNMkGkCtQRpA
0k8aQBhUGkBrOxpASjwaQPNcGkDgbBpAcX4aQLgqGkCnPhpAqR0aQKI0GkAANRpAAxAaQIyP
GkB4VBpAYQ8aQF8aGkDbhBpArSUaQJIpGkA4ZxpAYRAaQL96GkBDixpAyS0aQExNGkDdjhpA
t1waQAtnGkCQjxpAGDsaQB0sGkD3cBpA0DkaQKdBGkBCDxpA4UUaQFVvGkAZaxpAbVEaQExc
GkAGbhpAyEIaQMSZGkAQtBpAo0waQBBDGkA2FhpAtmUaQJkMGkDVDxpAff4ZQPk2GkDETxpA
3uMZQM55GkBgTxpAmEoaQFwFGkANfxpA6FAaQBpIGkCV7xlATkoaQGYtGkD1QhpAHhUaQO1o
GkAPPhpAjR8aQHQEGkCRYBpAKycaQFc6GkA+ThpAhSYaQElvGkCzRhpAsTEaQGgxGkBgEBpA
plIaQL5gGkDcTRpAo2saQAI0GkAp6hlAayMaQEU2GkDRJRpAZTgaQINFGkDRXBpAeSMaQFQ/
GkBzNRpAXyIaQPhDGkB3IBpAPkwaQNjtGUBWFBpAYDUaQK42GkA0NhpAjSsaQCJRGkDzSxpA
hiUaQMQVGkASEBpAD/YZQDlTGkAVRBpAzvEZQJAfGkB5OxpAqF4aQMQoGkBiGBpAGCQaQBjm
GUB7OxpAOzYaQP7/GUBnAxpA3A4aQGtGGkCYARpAoy8aQGf4GUBj/xlAISoaQDbnGUBbCRpA
WiEaQHJeGkBPAhpALzMaQEI6GkDc9RlAiAQaQMFDGkDM4hlABBEaQLUjGkAh/BlA+xYaQDkO
GkB3MBpAuTkaQPphGkB2CBpAth4aQG4hGkAF+xlAxiIaQIw5GkAVKRpA4PIZQOoSGkDvUBpA
ojIaQHMoGkCy+BlAgCsaQF0qGkA3MxpAxf8ZQNgvGkDG2xlAxBsaQKT5GUDa5xlA8UcaQMUt
GkAiMRpAjeAZQDgEGkBJ5RlAZEgaQGMrGkB5LhpAZ+wZQAoOGkD7TBpAlyAaQEhZGkAj3hlA
XQAaQK4sGkB7SxpAGAYaQBgiGkDfIRpAQdgZQBoEGkCB/BlA8OYZQA==</AssayYData></Step><Step><CommonData><SampleLocation>8</SampleLocation><SampleID>H1</SampleID><SampleGroup></SampleGroup><SampleInfo></SampleInfo><SampleRow>A</SampleRow><SamplePlate>1</SamplePlate><WellType>KSAMPLE</WellType><Concentration>50</Concentration><ConcentrationUnits>µg/ml</ConcentrationUnits><MolarConcentration>885</MolarConcentration><MolarConcUnits>nM</MolarConcUnits><MolecularWeight>56.5</MolecularWeight><Temperature>30</Temperature><StartTime>722415</StartTime><AssayTime>1100</AssayTime></CommonData><FlowRate>1000</FlowRate><StepType>ASSOC</StepType><StepName>Association</StepName><StepStatus>OK</StepStatus><ActualTime>802</ActualTime><CycleTime>0.2</CycleTime><AssayXData Points="4010">/8wkRMzZJESZ5iREZfMkRDIAJUT/DCVE3BklRKkmJURlMyVEQ0AlRA9NJUTcWSVEmWYlRHZz
JURDgCVED40lRNyZJUSZpiVEZbMlREPAJUQPzSVEzNklRJnmJUR28yVEQwAmRP8MJkTcGSZE
mSYmRHYzJkRDQCZED00mRNxZJkSZZiZEdnMmREOAJkQPjSZEzJkmRJmmJkR2syZEMsAmRA/N
JkTM2SZEqeYmRHbzJkRDACdE/wwnRNwZJ0SZJidEdjMnRENAJ0T/TCdE3FknRKlmJ0RlcydE
MoAnRA+NJ0TcmSdEmaYnRHazJ0RDwCdE/8wnRNzZJ0Sp5idEdvMnREMAKET/DChE3BkoRJkm
KER2MyhEMkAoRA9NKETMWShEmWYoRGVzKERDgChE/4woRMyZKESppihEdrMoREPAKEQPzShE
3NkoRJnmKER28yhEMgApRA8NKUTcGSlEqSYpRHYzKURDQClED00pRNxZKUSZZilEZXMpREOA
KUQPjSlE3JkpRJmmKURlsylEQ8ApRA/NKUTM2SlEqeYpRGXzKURDACpEDw0qRNwZKkSZJipE
ZTMqRDJAKkQPTSpEzFkqRKlmKkR2cypEQ4AqRA+NKkTMmSpEqaYqRHazKkRDwCpED80qRMzZ
KkSZ5ipEdvMqRDIAK0T/DCtEzBkrRKkmK0R2MytEQ0ArRA9NK0TcWStEqWYrRHZzK0QygCtE
/4wrRNyZK0SZpitEZbMrRDLAK0QPzStEzNkrRKnmK0R28ytEMgAsRA8NLETMGSxEqSYsRGUz
LEQyQCxE/0wsRNxZLESpZixEdnMsREOALEQPjSxE3JksRJmmLER2syxEMsAsRA/NLETc2SxE
qeYsRGXzLERDAC1E/wwtRNwZLUSZJi1EdjMtRENALUQPTS1EzFktRKlmLUR2cy1EQ4AtRA+N
LUTMmS1EqaYtRGWzLURDwC1E/8wtRMzZLUSZ5i1EdvMtRDIALkT/DC5E3BkuRKkmLkR2My5E
Q0AuRP9MLkTMWS5EqWYuRHZzLkQygC5ED40uRNyZLkSppi5EdrMuRDLALkQPzS5E3NkuRKnm
LkR28y5EQwAvRA8NL0TcGS9EqSYvRGUzL0RDQC9E/0wvRNxZL0SZZi9EdnMvREOAL0T/jC9E
3JkvRKmmL0Rlsy9EQ8AvRA/NL0TM2S9EmeYvRGXzL0RDADBE/wwwRNwZMESZJjBEZTMwRDJA
MEQPTTBEzFkwRKlmMER2czBEMoAwRP+MMETcmTBEqaYwRGWzMERDwDBED80wRNzZMESZ5jBE
dvMwREMAMUQPDTFEzBkxRJkmMUR2MzFEMkAxRP9MMUTMWTFEqWYxRHZzMUQygDFE/4wxRNyZ
MUSZpjFEZbMxRDLAMUQPzTFE3NkxRJnmMUR28zFEMgAyRP8MMkTcGTJEqSYyRHYzMkQyQDJE
/0wyRNxZMkSZZjJEdnMyRDKAMkT/jDJEzJkyRKmmMkRlszJEQ8AyRP/MMkTM2TJEmeYyRHbz
MkRDADNE/wwzRNwZM0SZJjNEdjMzRENAM0QPTTNE3FkzRKlmM0RlczNEQ4AzRA+NM0TMmTNE
maYzRGWzM0RDwDNE/8wzRNzZM0SZ5jNEdvMzREMANET/DDREzBk0RKkmNER2MzREMkA0RA9N
NETMWTREqWY0RHZzNERDgDRED400RMyZNESppjREdrM0RDLANET/zDRE3Nk0RKnmNERl8zRE
QwA1RP8MNUTMGTVEmSY1RGUzNURDQDVE/0w1RMxZNUSpZjVEdnM1REOANUQPjTVE3Jk1RKmm
NURlszVEMsA1RP/MNUTM2TVEmeY1RHbzNURDADZE/ww2RMwZNkSZJjZEZTM2RENANkQPTTZE
3Fk2RKlmNkRlczZEQ4A2RP+MNkTMmTZEmaY2RGWzNkRDwDZE/8w2RMzZNkSZ5jZEdvM2REMA
N0QPDTdE3Bk3RLkmN0RlMzdEMkA3RP9MN0TcWTdEmWY3RHZzN0RDgDdED403RNyZN0SppjdE
drM3REPAN0QPzTdEzNk3RJnmN0Rl8zdEMgA4RA8NOETcGThEqSY4RHYzOEQyQDhE/0w4RMxZ
OESpZjhEdnM4REOAOET/jDhEzJk4RKmmOERlszhEQ8A4RP/MOETM2ThEqeY4RHbzOEQyADlE
Dw05RMwZOUSpJjlEZTM5RENAOUT/TDlE3Fk5RJlmOURlczlEQ4A5RA+NOUTcmTlEmaY5RGWz
OUQywDlED805RMzZOUSZ5jlEZfM5RDIAOkQPDTpE3Bk6RJkmOkRlMzpEU0A6RA9NOkTcWTpE
mWY6RGVzOkRDgDpE/4w6RNyZOkSZpjpEZbM6REPAOkQPzTpE3Nk6RJnmOkRl8zpEQwA7RA8N
O0TMGTtEqSY7RGUzO0QyQDtED007RMxZO0SZZjtEZXM7REOAO0T/jDtEzJk7RKmmO0RlsztE
MsA7RA/NO0Tc2TtEmeY7RHbzO0QyADxEDw08RNwZPESpJjxEdjM8RDJAPEQPTTxE3Fk8RJlm
PER2czxEQ4A8RP+MPETMmTxEqaY8RHazPEQywDxED808RMzZPESZ5jxEZfM8RDIAPUT/DD1E
zBk9RKkmPUR2Mz1EMkA9RA9NPUTcWT1EmWY9RGVzPUQygD1ED409RNyZPUSZpj1EdrM9REPA
PUT/zD1EzNk9RKnmPUR28z1EQwA+RP8MPkTMGT5EmSY+RGUzPkRDQD5ED00+RMxZPkSZZj5E
ZXM+RFOAPkT/jD5E3Jk+RJmmPkRlsz5EMsA+RA/NPkTM2T5EqeY+RGXzPkQyAD9EDw0/RMwZ
P0SZJj9EZTM/RENAP0QPTT9E3Fk/RJlmP0R2cz9EMoA/RA+NP0TMmT9EmaY/RHazP0QywD9E
/8w/RNzZP0SZ5j9EdvM/REMAQEQPDUBEzBlARKkmQERlM0BEMkBARA9NQETMWUBEqWZARGVz
QERDgEBE/4xARMyZQESppkBEZbNAREPAQEQPzUBE7dlARKnmQERl80BEQwBBRP8MQUTMGUFE
mSZBRGUzQUQyQEFE/0xBRMxZQUSZZkFEdnNBREOAQUQPjUFEzJlBRJmmQUR2s0FEMsBBRA/N
QUTc2UFEqeZBRHbzQUQyAEJEDw1CRNwZQkSZJkJEdjNCRENAQkQPTUJEzFlCRKlmQkR2c0JE
MoBCRA+NQkTMmUJEqaZCRHazQkQywEJE/8xCRMzZQkSZ5kJEdvNCREMAQ0T/DENE3BlDRJkm
Q0R2M0NEMkBDRA9NQ0TMWUNEqWZDRGVzQ0RDgENE/4xDRNyZQ0SppkNEdrNDRDLAQ0QPzUNE
zNlDRJnmQ0R280NEMgBERP8MRETcGUREqSZERGUzRERDQERED01ERMxZRESpZkREZXNERDKA
REQPjURE3JlERKmmRER2s0REMsBERBDNRETM2UREmOZERGbzRERCAEVEEA1FRMwZRUSpJkVE
ZjNFREJARUT/TEVEzFlFRLlmRUR2c0VEQoBFRBCNRUTcmUVEmKZFRGazRURCwEVEEM1FRMzZ
RUSp5kVEZvNFREIARkQQDUZEzBlGRKkmRkRmM0ZEQkBGRP9MRkTMWUZEqWZGRGZzRkRCgEZE
EI1GRMyZRkSYpkZEZrNGRDLARkQQzUZE3NlGRKnmRkRm80ZEMgBHRBANR0TMGUdEqSZHRGYz
R0RCQEdE/0xHRMxZR0SYZkdEdnNHREKAR0QQjUdEzJlHRKmmR0Rms0dEMsBHRBDNR0TM2UdE
qeZHRGbzR0RCAEhEEA1IROwZSESYJkhEdjNIREJASEQQTUhEzFlIRJhmSERmc0hEMoBIRP+M
SETcmUhEqaZIRHazSERCwEhEEM1IRNzZSESp5khEdvNIREIASUQQDUlEzBlJRKkmSURmM0lE
QkBJRBBNSUTMWUlEqWZJRHZzSUQygElE/4xJRNyZSUSppklEZrNJRDLASUT/zElEzNlJRJjm
SUR280lEMgBKRP8MSkTcGUpEqSZKRGYzSkRCQEpE/0xKRNxZSkSYZkpEZnNKREKASkT/jEpE
3JlKRJimSkRms0pEMsBKRP/MSkTc2UpEqeZKRGbzSkRCAEtEEA1LRNwZS0SpJktEdjNLREJA
S0QQTUtE3FlLRKlmS0Rmc0tEQoBLRBCNS0TMmUtEmKZLRHazS0RCwEtE/8xLRNzZS0SY5ktE
dvNLREIATEQQDUxEzBlMRKkmTER2M0xEMkBMRP9MTETcWUxEqWZMRGZzTERCgExE/4xMRNyZ
TESppkxEZrNMRELATEQQzUxE3NlMRKnmTERm80xEQgBNRBANTUTMGU1EqSZNRHYzTUQyQE1E
EE1NRNxZTUSYZk1EdnNNRDKATUT/jE1EzJlNRKmmTURms01EQsBNRP/MTUTc2U1EmOZNRGbz
TURCAE5EEA1ORMwZTkSYJk5EZjNOREJATkQQTU5EzFlORJhmTkRmc05EQoBORP+MTkTMmU5E
mKZORGazTkQywE5EEM1ORMzZTkSp5k5EdvNOREIAT0T/DE9EzBlPRKkmT0RmM09EQkBPRP9M
T0TMWU9EmGZPRGZzT0QygE9EEI1PRMyZT0Sppk9EZrNPRDLAT0QQzU9EzNlPRKnmT0R2809E
QgBQRP8MUETcGVBEqSZQRHYzUEQyQFBEEE1QRNxZUESYZlBEZnNQRDKAUEQQjVBE3JlQRKmm
UER2s1BEMsBQRBDNUETc2VBEqeZQRGbzUEQyAFFEEA1RRMwZUUSpJlFEdjNRREJAUUT/TFFE
zFlRRJhmUUR2c1FEMoBRRP+MUUTcmVFEqaZRRHazUURCwFFEEM1RRNzZUUSY5lFEdvNRRDIA
UkQQDVJEzBlSRJgmUkRmM1JEQkBSRP9MUkTMWVJEqWZSRHZzUkRCgFJE/4xSRMyZUkSpplJE
drNSRDLAUkQQzVJE3NlSRKnmUkRm81JEMgBTRBANU0TMGVNEqSZTRHYzU0QyQFNE/0xTRMxZ
U0SpZlNEdnNTREKAU0T/jFNE3JlTRJimU0Rms1NEMsBTRBDNU0Tc2VNEmOZTRGbzU0QyAFRE
/wxURNwZVESpJlREdjNUREJAVEQQTVRE3FlURKlmVERmc1REMoBURP+MVETMmVREmKZURGaz
VEQywFREEM1URNzZVESp5lREZvNUREIAVUT/DFVE3BlVRJgmVUR2M1VEQkBVRBBNVUTcWVVE
qWZVRHZzVUQygFVE/4xVRMyZVUSpplVEZrNVRELAVUQQzVVE3NlVRJjmVUR281VEMgBWRBAN
VkTMGVZEmCZWRGYzVkRCQFZEEE1WRMxZVkSYZlZEdnNWREKAVkQQjVZEzJlWRJimVkR2s1ZE
MsBWRBDNVkTM2VZEqeZWRGbzVkRCAFdE/wxXRNwZV0SpJldEdjNXREJAV0T/TFdEzFlXRJhm
V0R2c1dEQoBXRP+MV0TcmVdEqaZXRHazV0RCwFdE/8xXRNzZV0Sp5ldEZvNXREIAWEQQDVhE
zBlYRJgmWER2M1hEQkBYRP9MWETcWVhEmGZYRGZzWERCgFhE/4xYRMyZWESpplhEdrNYRDLA
WET/zFhE3NlYRJjmWERm81hEMgBZRP8MWUTcGVlEmCZZRGYzWURCQFlEEE1ZRNxZWUSYZllE
ZnNZRDKAWUQQjVlE3JlZRKmmWURms1lEMsBZRBDNWUTM2VlEqeZZRGbzWURCAFpEEA1aRNwZ
WkSYJlpEdjNaREJAWkQQTVpE3FlaRKlmWkRmc1pEQoBaRBCNWkTMmVpEmKZaRHazWkRCwFpE
EM1aRMzZWkSY5lpEdvNaRDIAW0QQDVtEzBlbRKkmW0R2M1tEMkBbRBBNW0TMWVtEmGZbRGZz
W0RCgFtEEI1bRNyZW0SppltEdrNbRDLAW0QQzVtEzNlbRJjmW0Rm81tEMgBcRBANXETMGVxE
mCZcRHYzXEQyQFxE/0xcRNxZXESYZlxEZnNcREKAXET/jFxEzJlcRJimXER2s1xEQsBcRBDN
XETM2VxEmOZcRGbzXEQyAF1E/wxdRMwZXUSYJl1EdjNdRDJAXUT/TF1E3FldRKlmXUR2c11E
QoBdRP+MXUTMmV1EqaZdRGazXURCwF1E/8xdRMzZXUSY5l1EZvNdREIAXkT/DF5E3BleRJgm
XkRmM15EQkBeRBBNXkTcWV5EmGZeRGZzXkRCgF5EEI1eRMyZXkSppl5EdrNeRELAXkQQzV5E
zNleRJjmXkR2815EMgBfRP8MX0TMGV9EqSZfRGYzX0RCQF9E/0xfRNxZX0SYZl9EdnNfREKA
X0QQjV9E3JlfRKmmX0R2s19EMsBfRBDNX0TM2V9EqeZfRGbzX0QyAGBE/wxgRNwZYESYJmBE
djNgRDJAYEQQTWBE3FlgRJhmYERmc2BEMoBgRP+MYETcmWBEqaZgRHazYERCwGBE/8xgRNzZ
YESY5mBEdvNgREIAYUT/DGFEzBlhRKkmYUR2M2FEMkBhRBBNYUTcWWFEmGZhRHZzYUQygGFE
/4xhRNyZYUSppmFEdrNhRDLAYUQQzWFEzNlhRKnmYUR282FEMgBiRBANYkTcGWJEqSZiRGYz
YkRCQGJE/0xiRMxZYkSYZmJEZnNiRDKAYkQQjWJE3JliRJimYkRms2JEMsBiRP/MYkTc2WJE
qeZiRHbzYkRCAGNE/wxjRMwZY0SpJmNEdjNjRDJAY0QQTWNEzFljRKlmY0Rmc2NEQoBjRBCN
Y0TMmWNEqaZjRGazY0RCwGNE/8xjRMzZY0Sp5mNEdvNjRDIAZEQQDWREzBlkRKkmZERmM2RE
QkBkRBBNZETMWWREmGZkRHZzZEQygGREEI1kRMyZZESYpmREZrNkRELAZET/zGRE3NlkRJjm
ZER282REMgBlRP8MZUTMGWVEmCZlRHYzZURCQGVE/0xlRMxZZUSYZmVEdnNlRDKAZUT/jGVE
zJllRJimZURms2VEQsBlRP/MZUTc2WVEqeZlRGbzZURCAGZEEA1mRNwZZkSpJmZEdjNmREJA
ZkQQTWZEzFlmRJhmZkRmc2ZEMoBmRBCNZkTcmWZEmKZmRGazZkRCwGZEEM1mRNzZZkSY5mZE
ZvNmRDIAZ0T/DGdEzBlnRJgmZ0R2M2dEQkBnRBBNZ0TcWWdEqWZnRHZzZ0RCgGdEEI1nRNyZ
Z0SYpmdEdrNnRDLAZ0T/zGdE3NlnRJjmZ0Rm82dEQgBoRP8MaETMGWhEqSZoRHYzaERCQGhE
EE1oRMxZaESpZmhEZnNoRDKAaET/jGhEzJloRKmmaER2s2hEU8BoRBDNaETM2WhEqeZoRGbz
aEQyAGlE/wxpRNwZaUSYJmlEdjNpREJAaUQQTWlEzFlpRJhmaURmc2lEMoBpRBCNaUTMmWlE
mKZpRHazaURCwGlEEM1pRMzZaUSY5mlEZvNpREIAakQQDWpEzBlqRJgmakR2M2pEMkBqRBBN
akTMWWpEmGZqRGZzakRCgGpE/4xqRMyZakSYpmpEhrNqRELAakQQzWpE3NlqRJjmakRm82pE
QgBrRP8Ma0TcGWtEqSZrRHYza0RCQGtEEE1rRMxZa0SYZmtEZnNrREKAa0QQjWtEzJlrRKmm
a0Rms2tEMsBrRP/Ma0Tc2WtEmOZrRGbza0QyAGxEEA1sRMwZbESYJmxEZjNsREJAbET/TGxE
zFlsRJhmbERmc2xEMoBsRBCNbETMmWxEqaZsRHazbEQywGxEEM1sRNzZbESY5mxEZvNsRDIA
bUT/DG1E3BltRKkmbUR2M21EQkBtRP9MbUTMWW1EmGZtRHZzbURCgG1EEI1tRNyZbUSYpm1E
drNtRDLAbUT/zG1EzNltRJjmbUR2821EMgBuRBANbkTMGW5EqSZuRGYzbkRCQG5E/0xuRMxZ
bkSYZm5EZnNuREKAbkQQjW5EzJluRJimbkRms25EQsBuRP/MbkTM2W5EqeZuRHbzbkRCAG9E
EA1vRMwZb0SpJm9EdjNvRDJAb0QQTW9EzFlvRJhmb0Rmc29EMoBvRBCNb0TMmW9EmKZvRGaz
b0RCwG9EEM1vRMzZb0SY5m9EdvNvREIAcET/DHBE3BlwRKkmcER2M3BEQkBwRBBNcETMWXBE
mGZwRHZzcERCgHBE/4xwRMyZcESppnBEZrNwRELAcET/zHBE3NlwRKnmcERm83BEQgBxRP8M
cUTMGXFEqSZxRHYzcUQyQHFEEE1xRMxZcUSYZnFEdnNxRDKAcUQQjXFEzJlxRKmmcURms3FE
MsBxRBDNcUTc2XFEqeZxRGbzcURCAHJEEA1yRNwZckSpJnJEdjNyRDJAckT/THJE3FlyRJhm
ckR2c3JEQoByRBCNckTMmXJEmKZyRGazckRCwHJE/8xyRNzZckSY5nJEdvNyREIAc0T/DHNE
3BlzRJgmc0R2M3NEMkBzRBBNc0TcWXNEmGZzRGZzc0QygHNEEI1zRMyZc0SppnNEZrNzRDLA
c0QQzXNEzNlzRJjmc0R283NEMgB0RP8MdETMGXREqSZ0RGYzdERCQHRE/0x0RMxZdESpZnRE
ZnN0REKAdEQQjXRE3Jl0RKmmdERms3REQsB0RBDNdETM2XREqeZ0RGbzdERCAHVEEA11RNwZ
dUSpJnVEZjN1RDJAdUT/THVE3Fl1RJhmdURmc3VEMoB1RBCNdUTcmXVEmKZ1RHazdURCwHVE
/8x1RMzZdUSY5nVEZvN1RDIAdkT/DHZE3Bl2RJgmdkRmM3ZEMkB2RBBNdkTMWXZEqWZ2RGZz
dkQygHZEEI12RNyZdkSppnZEdrN2RELAdkT/zHZEzNl2RJjmdkRm83ZEQgB3RBANd0TMGXdE
qSZ3RHYzd0RCQHdEEE13RMxZd0SpZndEdnN3RDKAd0QQjXdE3Jl3RKmmd0R2s3dEQsB3RP/M
d0TM2XdEqeZ3RHbzd0RCAHhEEA14RNwZeESYJnhEZjN4RDJAeET/THhEzFl4RJhmeER2c3hE
MoB4RBCNeETMmXhEmKZ4RGazeERCwHhE/8x4RMzZeESY5nhEdvN4REIAeUT/DHlEzBl5RJgm
eURmM3lEMkB5RBBNeUTMWXlEqWZ5RGZzeUQygHlEEI15RMyZeUSYpnlEdrN5RELAeUT/zHlE
zNl5RKnmeURm83lEMgB6RP8MekTcGXpEqSZ6RHYzekQyQHpEEE16RNxZekSpZnpEdnN6RDKA
ekQQjXpEzJl6RKmmekR2s3pEQsB6RBDNekTM2XpEmOZ6RGbzekRCAHtEEA17RMwZe0SYJntE
djN7RDJAe0QQTXtEzFl7RKlme0Rmc3tEQoB7RBCNe0TMmXtEmKZ7RGaze0RCwHtE/8x7RMzZ
e0Sp5ntEdvN7REIAfEQQDXxEzBl8RJgmfERmM3xEMkB8RP9MfETMWXxEmGZ8RHZzfEQygHxE
/4x8RMyZfESYpnxEdrN8RDLAfEQQzXxEzNl8RJjmfER283xEQgB9RP8MfUTcGX1EqSZ9RHYz
fURCQH1EEE19RNxZfUSYZn1EZnN9RDKAfUQQjX1E3Jl9RKmmfUR2s31EMsB9RBDNfUTc2X1E
qeZ9RGbzfURCAH5EEA1+RMwZfkSYJn5EZjN+RDJAfkQQTX5EzFl+RKlmfkR2c35EQoB+RP+M
fkTMmX5EmKZ+RGazfkQywH5EEM1+RMzZfkSY5n5EdvN+RDIAf0QQDX9EzBl/RJgmf0RmM39E
QkB/RP9Mf0TcWX9EqWZ/RHZzf0QygH9EEI1/RMyZf0Sppn9EZrN/RDLAf0QQzX9EzNl/RJjm
f0Rm839EIQCARIgGgETmDIBEVBOARLsZgEQhIIBEgCaAROYsgERUM4BEszmARCFAgESARoBE
7kyARExTgES7WYBEGWCARIhmgETmbIBEVHOARLt5gEQhgIBEiIaARO6MgERUk4BEu5mARCGg
gESApoBE7qyARFSzgES7uYBEGcCARIDGgETuzIBETNOARLvZgEQZ4IBEiOaARO7sgERM84BE
u/mARCEAgUSIBoFE5gyBRFQTgUSzGYFEISCBRIgmgUTmLIFETDOBRLM5gUQZQIFEiEaBRO5M
gURMU4FEs1mBRCFggUSIZoFE5myBRExzgUS7eYFEIYCBRICGgUTujIFETJOBRLuZgUQhoIFE
gKaBRO6sgURUs4FEs7mBRBnAgUSIxoFE7syBRFTTgUS72YFEIeCBRIjmgUTm7IFEVPOBRLP5
gUQhAIJEgAaCROYMgkRME4JEsxmCRBkggkSAJoJE7iyCREwzgkSzOYJEGUCCRIhGgkTuTIJE
VFOCRLNZgkQZYIJEgGaCROZsgkRUc4JEu3mCRBmAgkSAhoJE5oyCRFSTgkSzmYJEIaCCRIim
gkTmrIJETLOCRLu5gkQhwIJEiMaCRO7MgkRM04JEs9mCRBnggkSI5oJE5uyCRFTzgkS7+YJE
IQCDRIAGg0TuDINEVBODRLMZg0QZIINEiCaDRO4sg0RUM4NEszmDRCFAg0SIRoNE5kyDRFRT
g0SzWYNEGWCDRIBmg0TubINETHODRLN5g0QhgINEgIaDROaMg0RUk4NEu5mDRCGgg0SIpoNE
5qyDREyzg0SzuYNEGcCDRIjGg0TuzINEVNODRLPZg0QZ4INEiOaDRObsg0RU84NEu/mDRBkA
hESABoRE7gyEREwThES7GYREGSCERIgmhETuLIRETDOERLs5hEQhQIREgEaERPZMhERUU4RE
u1mERBlghESAZoRE5myERExzhESzeYREIYCERICGhETujIRETJOERLuZhEQhoIREgKaEROas
hERUs4REs7mERCHAhESAxoRE7syEREzThES72YREGeCERIjmhETu7IRETPOERLv5hEQhAIVE
gAaFRO4MhURME4VEsxmFRCEghUSIJoVE5iyFRFQzhUS7OYVEIUCFRIhGhUTmTIVETFOFRLtZ
hUQhYIVEiGaFROZshURUc4VEu3mFRCGAhUSIhoVE5oyFREyThUSzmYVEGaCFRIimhUTmrIVE
VLOFRLu5hUQZwIVEgMaFRObMhURM04VEs9mFRCHghUSI5oVE5uyFREzzhUS7+YVEGQCGRIAG
hkTuDIZEVBOGRLMZhkQZIIZEgCaGRO4shkRUM4ZEszmGRBlAhkSARoZE5kyGRExThkSzWYZE
IWCGRIhmhkTubIZETHOGRLN5hkQhgIZEgIaGRO6MhkRMk4ZEu5mGRBmghkSIpoZE5qyGRFSz
hkS7uYZEIcCGRIDGhkTuzIZETNOGRLvZhkQh4IZEiOaGRO7shkRM84ZEu/mGRBkAh0SABodE
5gyHRFQTh0S7GYdEISCHRIgmh0TuLIdEVDOHRLs5h0QhQIdEiEaHROZMh0RMU4dEs1mHRBlg
h0SIZodE5myHRFRzh0S7eYdEIYCHRIiGh0TmjIdETJOHRLOZh0QhoIdEiKaHRO6sh0RMs4dE
u7mHRBnAh0SIxodE7syHRFTTh0S72YdEIeCHRIjmh0Tm7IdEVPOHRLv5h0QhAIhEiAaIRO4M
iERME4hEsxmIRCEgiESIJohE7iyIRFQziES7OYhEIUCIRIhGiETuTIhEVFOIRLtZiEQhYIhE
iGaIRO5siERUc4hEs3mIRCGAiESAhohE5oyIREyTiES7mYhEIaCIRIimiETmrIhETLOIRLO5
iEQhwIhEgMaIRObMiERM04hEs9mIRCHgiESA5ohE5uyIRFTziESz+YhEGQCJRIgGiUTmDIlE
VBOJRLsZiUQZIIlEgCaJROYsiURUM4lEszmJRBlAiUSIRolE5kyJRFRTiUS7WYlEGWCJRIBm
iUTubIlETHOJRLN5iUQhgIlEgIaJROaMiURMk4lEu5mJRCGgiUSIpolE5qyJRFSziUSzuYlE
IcCJRIjGiUTmzIlEVNOJRLvZiUQh4IlEgOaJRO7siURU84lEu/mJRCEAikSABopE5gyKRFQT
ikSzGYpEISCKRIgmikTmLIpETDOKRLs5ikQZQIpEiEaKRO5MikRUU4pEs1mKRBlgikSAZopE
5myKRF1zikSzeYpEGYCKRICGikTmjIpETJOKRLOZikQhoIpEiKaKROasikRUs4pEs7mKRCHA
ikSIxopE7syKRFTTikS72YpEIeCKRIDmikTm7IpETPOKRLv5ikQhAItEgAaLRO4Mi0RME4tE
uxmLRCEgi0SIJotE7iyLREwzi0SzOYtEIUCLRIhGi0TuTItEVFOLRLtZi0QZYItEiGaLROZs
i0RMc4tEu3mLRCGAi0SAhotE5oyLRFSTi0SzmYtEGaCLRICmi0TurItETLOLRLu5i0QZwItE
iMaLRObMi0RM04tEs9mLRBngi0SA5otE5uyLRFTzi0Sz+YtEGQCMRIAGjETuDIxEVBOMRLsZ
jEQZIIxEiCaMRO4sjERMM4xEszmMRBlAjESARoxE5kyMRFRTjESzWYxEIWCMRIhmjETmbIxE
VHOMRLt5jEQZgIxEiIaMROaMjERMk4xEs5mMRCGgjESIpoxE7qyMRFSzjESzuYxEGcCMRIDG
jETmzIxETNOMRLPZjEQh4IxEiOaMRO7sjERM84xEu/mMRCEAjUSIBo1E7gyNREwTjUS7GY1E
ISCNRIAmjUTuLI1ETDONRLs5jUQhQI1EiEaNRO5MjURMU41Eu1mNRCFgjUSIZo1E5myNRExz
jUS7eY1EIYCNRICGjUTujI1ETJONRLOZjUQZoI1EiKaNROasjURUs41Es7mNRCHAjUSAxo1E
5syNREzTjUSz2Y1EGeCNRIjmjUTu7I1ETPONRLv5jUQZAI5EiAaORO4MjkRUE45EsxmORBkg
jkSIJo5E7iyOREwzjkSzOY5EIUCORIhGjkTuTI5ETFOORLNZjkQhYI5EgGaORO5sjkRMc45E
u3mORCGAjkSAho5E5oyOREyTjkS7mY5EIaCORIimjkTmrI5EVLOORLO5jkQZwI5EiMaORO7M
jkRM045Eu9mORBngjkSA5o5E7uyOREzzjkS7+Y5EGQCPRIAGj0TmDI9EVBOPRLMZj0QZII9E
iCaPRO4sj0RMM49EszmPRCFAj0SIRo9E5kyPRFRTj0SzWY9EGWCPRIhmj0TubI9EXXOPRLN5
j0QZgI9EiIaPROaMj0RMk49Es5mPRCGgj0SIpo9E5qyPREyzj0SzuY9EIcCPRIjGj0TmzI9E
TNOPRLPZj0Qh4I9EiOaPRObsj0RU849Eu/mPRBkAkESIBpBE7gyQREwTkES7GZBEISCQRIAm
kETuLJBETDOQRLM5kEQhQJBEgEaQROZMkERUU5BEu1mQRCFgkESAZpBE5myQRExzkES7eZBE
GYCQRIiGkETmjJBETJOQRLuZkEQZoJBEgKaQROaskERUs5BEs7mQRCHAkESAxpBE5syQREzT
kESz2ZBEIeCQRIDmkETm7JBETPOQRLP5kEQhAJFEgAaRRO4MkURUE5FEuxmRRBkgkUSAJpFE
7iyRREwzkUSzOZFEIUCRRIBGkUTmTJFETFORRLtZkUQZYJFEiGaRROZskURMc5FEs3mRRBmA
kUSIhpFE7oyRRFSTkUSzmZFEIaCRRICmkUT2rJFETLORRLu5kUQhwJFEgMaRRO7MkURU05FE
u9mRRCHgkUSA5pFE7uyRREzzkUSz+ZFEIQCSRIgGkkTmDJJEVBOSRLsZkkQhIJJEiCaSRO4s
kkRMM5JEuzmSRCFAkkSARpJE7kySRFRTkkS7WZJEIWCSRIBmkkT2bJJETHOSRLt5kkQZgJJE
gIaSROaMkkRUk5JEu5mSRCKgkkSAppJE7qySREyzkkS7uZJEIsCSRIjGkkTmzJJETNOSRLvZ
kkQi4JJEgOaSRObskkRM85JEsvmSRCIAk0SIBpNE7gyTRFQTk0S7GZNEGSCTRIAmk0TuLJNE
VDOTRLI5k0QiQJNEiEaTRO5Mk0RUU5NEu1mTRCJgk0SAZpNE7myTRExzk0S7eZNEGYCTRIiG
k0TujJNETJOTRLKZk0QioJNEiKaTROask0RMs5NEsrmTRBnAk0SAxpNE5syTRFTTk0S72ZNE
IuCTRIjmk0Tm7JNETPOTRLL5k0QZAJREgAaURO4MlERUE5REshmURCIglESIJpRE7iyURFQz
lESyOZREIkCURIBGlETmTJREVFOURLtZlEQZYJREgGaUROZslERUc5REsnmURCKAlESAhpRE
7oyURFSTlES7mZREGaCURIimlETurJREVLOURLK5lEQZwJREgMaURObMlERU05REu9mURCLg
lESA5pRE7uyURFTzlES7+ZREGQCVRIgGlUTmDJVEVBOVRLIZlUQiIJVEgCaVRO4slURUM5VE
sjmVRBlAlUSIRpVE7kyVRExTlUS7WZVEImCVRIhmlUTmbJVEVHOVRLJ5lUQZgJVEgIaVROaM
lURUk5VEu5mVRCKglUSAppVE5qyVRFSzlUSyuZVEGcCVRIjGlUTuzJVETNOVRLvZlUQi4JVE
gOaVRO7slURU85VEu/mVRCIAlkSABpZE5gyWREwTlkS7GZZEGSCWRIgmlkT2LJZETDOWRLI5
lkQZQJZEgEaWRO5MlkRUU5ZEu1mWRBlglkSIZpZE5myWRFRzlkS7eZZEGYCWRIiGlkTmjJZE
VJOWRLuZlkQioJZEgKaWROaslkRMs5ZEu7mWRCLAlkSAxpZE5syWREzTlkS72ZZEIuCWRIDm
lkTm7JZEVPOWRLv5lkQiAJdEiAaXROYMl0RME5dEshmXRCIgl0SIJpdE7iyXREwzl0S7OZdE
GUCXRIBGl0TmTJdEVFOXRLJZl0QiYJdEiGaXRO5sl0RMc5dEsnmXRBmAl0SAhpdE5oyXREyT
l0S7mZdEIqCXRIiml0TurJdETLOXRLK5l0QiwJdEiMaXRObMl0RU05dEstmXRBngl0SI5pdE
5uyXRFTzl0Sy+ZdEGQCYRIgGmETuDJhEVBOYRLIZmEQiIJhEiCaYROYsmERMM5hEuzmYRCJA
mESIRphE7kyYRExTmES7WZhEGWCYRIhmmETubJhETHOYRLJ5mEQigJhEgIaYROaMmERMk5hE
u5mYRBmgmESIpphE5qyYRFSzmESyuZhEIsCYRIDGmETuzJhEVNOYRLvZmEQi4JhEgOaYRO7s
mERM85hEu/mYRCIAmUSABplE7gyZREwTmUSyGZlEIiCZRIAmmUTmLJlEVDOZRLs5mUQiQJlE
gEaZRO5MmURMU5lEu1mZRBlgmUSIZplE5myZRFRzmUS7eZlEIoCZRIiGmUTmjJlEVJOZRLuZ
mUQZoJlEiKaZRO6smURUs5lEsrmZRBnAmUSIxplE5syZRFTTmUSy2ZlEGeCZRIjmmUTu7JlE
TPOZRLv5mUQZAJpEiAaaROYMmkRUE5pEshmaRBkgmkSAJppE7iyaRFQzmkSyOZpEGUCaRIBG
mkTmTJpETFOaRLJZmkQiYJpEiGaaROZsmkRUc5pEsnmaRCKAmkSIhppE5oyaREyTmkSymZpE
IqCaRIimmkTmrJpETLOaRLu5mkQZwJpEiMaaRO7MmkRU05pEu9maRCLgmkSI5ppE5uyaREzz
mkS7+ZpEIgCbRIgGm0TuDJtETBObRLsZm0QiIJtEiCabRO4sm0RUM5tEsjmbRBlAm0SARptE
7kybRFRTm0SyWZtEImCbRIBmm0TmbJtETHObRLt5m0QigJtEiIabROaMm0RUk5tEspmbRCKg
m0SApptE5qybREyzm0SyuZtEIsCbRIDGm0TuzJtEVNObRLvZm0Qi4JtEgOabRObsm0RU85tE
svmbRCIAnESIBpxE7gycREwTnESyGZxEIiCcRIgmnETmLJxETDOcRLI5nEQZQJxEiEacROZM
nERUU5xEu1mcRCJgnESAZpxE7mycRExznES7eZxEIoCcRICGnETmjJxEVJOcRLKZnEQZoJxE
gKacROasnERUs5xEu7mcRCLAnESIxpxE7sycRFTTnESy2ZxEGeCcRIjmnETm7JxEVPOcRLL5
nEQiAJ1EgAadRO4MnURUE51EuxmdRCIgnUSAJp1E7iydREwznUSyOZ1EIkCdRIhGnUTmTJ1E
TFOdRLtZnUQZYJ1EgGadROZsnURUc51EsnmdRBmAnUSAhp1E5oydRFSTnUS7mZ1EIqCdRICm
nUTmrJ1EVLOdRLu5nUQiwJ1EgMadRO7MnURU051Eu9mdRBngnUSI5p1E5uydRFTznUS7+Z1E
GQCeRIgGnkTuDJ5EVBOeRLIZnkQiIJ5EiCaeROYsnkRMM55EuzmeRCJAnkSIRp5E5kyeRFRT
nkSyWZ5EImCeRIhmnkTmbJ5ETHOeRLJ5nkQZgJ5EiIaeROaMnkRMk55EspmeRCKgnkSApp5E
5qyeRFSznkSyuZ5EGcCeRIDGnkTuzJ5ETNOeRLvZnkQZ4J5EgOaeRO7snkRU855EsvmeRCIA
n0SABp9E7gyfREwTn0S7GZ9EKiCfRIgmn0TmLJ9ETDOfRLI5n0QiQJ9EiEafROZMn0RUU59E
u1mfRCJgn0SIZp9E5myfRExzn0S7eZ9EGYCfRIiGn0TujJ9EVJOfRLKZn0QZoJ9EiKafROas
n0RMs59EsrmfRBnAn0SAxp9E5syfRFzTn0S72Z9EGeCfRIDmn0Tm7J9EVPOfRLv5n0QiAKBE
iAagROYMoERUE6BEuxmgRCIgoESIJqBE5iygRFQzoES7OaBEGUCgRIhGoETuTKBEVFOgRLJZ
oEQZYKBEiGagROZsoERUc6BEu3mgRCKAoESAhqBE7oygREyToESymaBEIqCgRIimoETmrKBE
VLOgRLK5oEQiwKBEiMagRO7MoERM06BEstmgRBngoESI5qBE7uygRFTzoES7+aBEGQChRIgG
oUTmDKFEVBOhRLIZoUQZIKFEgCahROYsoURMM6FEuzmhRBlAoUSIRqFE5kyhRExToUSyWaFE
GWChRIhmoUTubKFEVHOhRLt5oUQigKFEgIahRO6MoURMk6FEu5mhRCKgoUSApqFE5qyhRFSz
oUSyuaFEIsChRIjGoUTuzKFEVNOhRLLZoUQi4KFEgOahRObsoURM86FEu/mhRBkAokSIBqJE
5gyiRFQTokS7GaJEGSCiRIAmokTmLKJETDOiRLs5okQiQKJEgEaiRO5MokRMU6JEslmiRBlg
okSAZqJE7myiRFRzokSyeaJEIoCiRICGokTmjKJEVJOiRLKZokQioKJEgKaiROasokRMs6JE
srmiRCLAokSIxqJE5syiREzTokSy2aJEIuCiRIjmokTu7KJETPOiRLv5okQiAKNEiAajRO4M
o0RME6NEuxmjRBkgo0SIJqNE5iyjRFQzo0SyOaNEIkCjRIBGo0TuTKNEVFOjRLtZo0QZYKNE
iGajROZso0RUc6NEu3mjRBmAo0SIhqNE5oyjREyTo0SymaNEIqCjRICmo0TurKNEVLOjRLu5
o0QZwKNEiMajRPbMo0RM06NEstmjRCLgo0SA5qNE7uyjRFTzo0S7+aNEGQCkRIgGpETmDKRE
XBOkRLIZpEQZIKREiCakRO4spERMM6REsjmkRCJApESIRqRE7kykRExTpESyWaREImCkRIBm
pETmbKRETHOkRLt5pEQqgKREiIakRO6MpERMk6REu5mkRBmgpESApqRE5qykRFSzpES7uaRE
IsCkRIDGpETmzKRETNOkRLLZpEQi4KREiOakRO7spERM86REu/mkRCIApUSIBqVE7gylREwT
pUS7GaVEIiClRIgmpUTuLKVETDOlRLs5pUQiQKVEiEalRO5MpURUU6VEu1mlRBlgpUSAZqVE
5mylRFRzpUS7eaVEGYClRICGpUTmjKVEVJOlRLKZpUQZoKVEiKalROaspURUs6VEu7mlRCLA
pUSAxqVE7sylREzTpUS72aVEGeClRIDmpUTu7KVEVPOlRLL5pUQiAKZEgAamROYMpkRUE6ZE
uxmmRCIgpkSAJqZE7iymREwzpkSyOaZEIkCmRIBGpkTuTKZEVFOmRLtZpkQiYKZEiGamRO5s
pkRMc6ZEsnmmRCKApkSAhqZE7oymREyTpkSymaZEIqCmRIimpkTmrKZETLOmRLK5pkQiwKZE
iMamRObMpkRM06ZEu9mmRCLgpkSI5qZE7uymRFTzpkTD+aZEIgCnRIAGp0TuDKdETBOnRLIZ
p0QZIKdEgCanROYsp0RMM6dEuzmnRCJAp0SARqdE5kynRFRTp0S7WadEGWCnRIBmp0TubKdE
THOnRLt5p0QZgKdEiIanROaMp0RUk6dEspmnRCKgp0SApqdE5qynRFSzp0S7uadEIsCnRIDG
p0TuzKdEVNOnRLLZp0Qi4KdEiOanRO7sp0RM86dEu/mnRCIAqESABqhE7gyoREwTqESyGahE
GSCoRIgmqETmLKhETDOoRLs5qEQZQKhEiEaoROZMqERUU6hEslmoRCJgqESAZqhE5myoRFRz
qES7eahEIoCoRIiGqETmjKhETJOoRLKZqEQZoKhEiKaoRO6sqERUs6hEu7moRCLAqESIxqhE
7syoREzTqES72ahEIuCoRIjmqETm7KhEVPOoRLv5qEQiAKlEiAapROYMqURME6lEshmpRBkg
qUSAJqlE5iypREwzqUS7OalEIkCpRIhGqUTmTKlETFOpRLJZqUQiYKlEiGapROZsqURUc6lE
snmpRCKAqUSIhqlE5oypREyTqUS7malEIqCpRIimqUTmrKlETLOpRLu5qUQZwKlEgMapRObM
qURM06lEu9mpRCLgqUSA5qlE7uypREzzqUSy+alEGQCqRIAGqkTmDKpETBOqRLIZqkQiIKpE
iCaqRO4sqkRMM6pEsjmqRCJAqkSIRqpE7kyqRExTqkS7WapEGWCqRIBmqkTubKpETHOqRLJ5
qkQqgKpEiIaqRO6MqkRMk6pEspmqRCKgqkSIpqpE5qyqREyzqkS7uapEGcCqRIjGqkTuzKpE
VNOqRLLZqkQi4KpEiOaqRO7sqkRM86pEu/mqRCIAq0SABqtE5gyrRFQTq0S7GatEGSCrRIgm
q0TmLKtETDOrRLI5q0QiQKtEiEarRO5Mq0RUU6tEu1mrRCJgq0SIZqtE5myrRFRzq0S7eatE
GYCrRICGq0TmjKtETJOrRLKZq0QZoKtEgKarRO6sq0RMs6tEu7mrRCLAq0SAxqtE5syrRFTT
q0Sy2atEIuCrRIjmq0Tm7KtEVPOrRLv5q0QiAKxEgAasROYMrERME6xEuxmsRCIgrESIJqxE
7iysRFQzrESyOaxEGUCsRIhGrETuTKxETFOsRLtZrEQZYKxEiGasROZsrERUc6xEu3msRCKA
rESAhqxE5oysRFSTrES7maxEIqCsRIimrETmrKxETLOsRLu5rEQiwKxEgMasRObMrERM06xE
u9msRCLgrESI5qxE5uysRFTzrES7+axEIgCtRIgGrUTmDK1ETBOtRLsZrUQZIK1EgCatROYs
rURMM61EuzmtRCJArUSIRq1E7kytRFRTrUS7Wa1EImCtRIBmrUTubK1EVHOtRLJ5rUQZgK1E
gIatROaMrURUk61Eu5mtRCKgrUSApq1E7qytREyzrUSyua1EGcCtRIjGrUTuzK1ETNOtRLvZ
rUQZ4K1EiOatRO7srURM861EsvmtRBkArkSABq5E7gyuREwTrkSyGa5EIiCuRIgmrkTmLK5E
VDOuRLs5rkQiQK5EgEauRO5MrkRUU65EslmuRCJgrkSAZq5E5myuRExzrkTDea5EIoCuRIiG
rkTmjK5EVJOuRLuZrkQZoK5EiKauRO6srkRMs65EsrmuRCLArkSAxq5E5syuREzTrkS72a5E
GeCuRIjmrkTm7K5EVPOuRLL5rkQZAK9EgAavROYMr0RUE69EshmvRCIgr0SAJq9E5iyvRFQz
r0S7Oa9EIkCvRIhGr0T2TK9ETFOvRLtZr0QiYK9EgGavRO5sr0RUc69EsnmvRCKAr0SIhq9E
7oyvREyTr0Syma9EIqCvRIimr0TmrK9ETLOvRLu5r0QiwK9EiMavRO7Mr0RU069EstmvRCLg
r0SA5q9E5uyvRFTzr0S7+a9EIgCwRIgGsETmDLBETBOwRLsZsEQiILBEiCawROYssERMM7BE
uzmwRCJAsESIRrBE5kywRExTsESyWbBEImCwRIBmsETubLBEVHOwRLt5sEQZgLBEiIawROaM
sERMk7BEu5mwRBmgsESIprBE7qywRFSzsES7ubBEGcCwRIDGsETuzLBEVNOwRLLZsEQi4LBE
gOawRObssERM87BEsvmwRCIAsUSIBrFE7gyxRFQTsUSyGbFEGSCxRIAmsUTmLLFETDOxRLs5
sUQiQLFEiEaxRO5MsURUU7FEslmxRCJgsUSIZrFE5myxRExzsUS7ebFEIoCxRIiGsUTmjLFE
VJOxRLuZsUQioLFEgKaxROassURMs7FEu7mxRCLAsUSIxrFE5syxRFTTsUSy2bFEIuCxRIDm
sUTu7LFETPOxRLL5sUQZALJEiAayRO4MskRUE7JEuxmyRCIgskSAJrJE7iyyREwzskS7ObJE
IkCyRIhGskTmTLJETFOyRLtZskQZYLJEgGayRO5sskRUc7JEu3myRBmAskSAhrJE7oyyRFST
skS7mbJEIqCyRICmskTurLJETLOyRLu5skQZwLJEgMayRO7MskRM07JEstmyRCLgskSI5rJE
7uyyREzzskS7+bJEIgCzRIgGs0TuDLNETBOzRLIZs0QiILNEgCazRO4ss0RMM7NEuzmzRCJA
s0SIRrNE5kyzRFRTs0SyWbNEImCzRIhms0TubLNEVHOzRLJ5s0QZgLNEiIazROaMs0RMk7NE
u5mzRCKgs0SIprNE5qyzRFyzs0SyubNEGcCzRIjGs0TuzLNEVNOzRLLZs0Qi4LNEgOazRObs
s0RM87NEu/mzRBkAtESABrRE5gy0RFQTtES7GbREGSC0RIAmtETuLLRETDO0RLI5tEQZQLRE
gEa0ROZMtERUU7REu1m0RBlgtESIZrRE7my0RFRztESyebREGYC0RIiGtETujLREVJO0RLKZ
tEQZoLREiKa0RO6stERMs7REsrm0RCLAtESIxrRE5sy0RFTTtESy2bREIuC0RIDmtETu7LRE
VPO0RLv5tEQiALVEiAa1RO4MtURME7VEshm1RCIgtUSAJrVE7iy1RFQztUSyObVEGUC1RIBG
tUTuTLVETFO1RLtZtUQZYLVEgGa1ROZstURUc7VEu3m1RCKAtUSAhrVE7oy1RFSTtUS7mbVE
IqC1RIimtUTurLVEVLO1RLu5tUQZwLVEiMa1RObMtURU07VEstm1RCLgtUSA5rVE5uy1REzz
tUSy+bVEGQC2RIgGtkTuDLZETBO2RLIZtkQZILZEiCa2ROYstkRUM7ZEsjm2RBlAtkSARrZE
7ky2RExTtkS7WbZEGWC2RIhmtkTmbLZETHO2RLJ5tkQigLZEiIa2ROaMtkRMk7ZEspm2RBmg
tkQ=</AssayXData><AssayYData Points="4010">7SIaQDZ4GUBPdRlA7+UZQBvYGUDlmBlATs8ZQEHDGUAmsBlAydoZQAILGkAfFBpAKbEZQOfi
GUBMDRpA9yEaQPPMGUB7zxlAUO8ZQPv9GUC+wxlA0GgaQKkAGkABBhpAZDkaQGceGkBcCBpA
+f0ZQFJdGkABcRpAJCAaQG0sGkAnZRpAa0oaQMzTGUAQLhpAHEEaQAA6GkCyXRpAUOMZQB1+
GkDhGxpAjFEaQEEGGkCaLxpAuY8aQDM8GkChUxpAk2UaQDABGkBwcxpAQaQaQERUGkA1sRpA
aq8aQCtuGkDejBpATWMaQHduGkAbpRpAOPQaQPVZGkBLlhpAmI4aQKiMGkCelhpAW2AaQGCQ
GkAm0BpA1osaQNUXG0BI1xpAGsQaQJjgGkDblhpAjOcaQCQCG0CB3hpADfkaQJaSGkCO2xpA
i+saQI2+GkArzxpAM/UaQCEiG0Ay5BpAHwwbQFGXGkAu7BpAmwYbQEb5GkB76hpATQ4bQBbt
GkDLExtAbuwaQMgBG0Bw1BpAax4bQJn3GkBUNRtAVCMbQPHyGkDpzBpAPTUbQH2LG0DGLxtA
EBEbQGtBG0DIWRtAXz8bQI89G0DuABtAIy0bQKp2G0AaABtAkSsbQDBlG0CUEBtAjlIbQNqL
G0DFjRtAqmobQFQwG0AaXBtA9U0bQC5cG0AlpBtA3XcbQNxIG0BXThtAyWQbQI0oG0C0cRtA
HZMbQOZVG0AGdRtAZ6QbQHB8G0CCxBtAOncbQBeUG0C2gRtA7mAbQPZrG0BwfxtABacbQDKA
G0AWoRtA2uIbQHrLG0CwohtAFugbQBWMG0DMWRtAgYobQBegG0DLqxtAOJYbQOp1G0AlmhtA
WcMbQFahG0BusBtAsMAbQIl+G0C50BtAxPYbQJ/JG0D3kRtAd7MbQCaMG0BTrxtARfsbQEfh
G0CapRtA8eMbQBreG0DmuBtACdsbQB/gG0D99xtA/s0bQNreG0Cj/xtAlCUcQAIcHEAG6xtA
EAEcQFARHECIFRxAxBccQLDyG0AZ2xtAcBEcQPknHEASPxxAzBccQMhzHEAl2RtAgfUbQLVS
HEAjFBxAXwkcQAciHEAxHBxAMSIcQB0FHEDiDBxA/gIcQCQFHEDheRxAtw4cQNsiHECtIhxA
qRAcQDBNHECgBRxAJTccQBRbHEBVXxxAn2ocQH5EHEALWBxAr0QcQFk4HEBLkhxAmAwcQHsw
HEC0mBxApUkcQOQ4HEDCiRxAG2QcQEBbHEC+ZhxAsMocQDZ5HEBGXhxAzQwcQE8xHEDHExxA
KiMcQI6NHEBwPhxA9okcQG+LHEAIqBxAvoocQE2BHECsohxASkAcQNW4HEBDXBxAHIAcQPl1
HEDEeRxABpwcQOl4HEAltBxArq8cQBlqHEBvtRxAB5scQPmDHED6uBxAm9ccQIFxHECgeRxA
j70cQJkYHUBC3BxAcEscQBOuHEB1nRxA0NwcQFWSHEBroBxAiuMcQLq/HEAKuRxATa0cQDOg
HEAn5hxANgAdQPxGHUBPxxxAKuUcQNGcHECz1BxA7MocQM+YHEC1wRxAYrAcQCchHUBOrxxA
BNwcQAbFHECY5BxAEdEcQFrxHEAJ+xxAwzkdQKbsHECr9RxAwZIcQGfsHEAgHB1AHwYdQKoF
HUBx2hxAq94cQLFAHUDdTR1Apv8cQPfLHED2Kh1ABhodQKsCHUCQ8RxAoxQdQKobHUBk5xxA
tvQcQOYtHUBGJh1Alt0cQGwcHUAT9BxAAC8dQIJRHUCy1BxAnSQdQPEYHUCJTR1AefwcQCDI
HECVWh1AczIdQLY1HUBiTR1A/XMdQAX9HECvWR1A2D0dQKYgHUD8Nx1AkzcdQI6FHUA2OR1A
RWodQEFLHUDZlx1AlTQdQEBrHUDHeB1APIAdQPi0HUBxMB1AdDsdQLiLHUCuOh1AsYIdQBl6
HUCoLh1AJz4dQLy0HUAiRx1AVxAdQNsPHUCURh1AZ8MdQKxqHUBYhx1ArnYdQKSJHUACbh1A
IaEdQLJ3HUB0vh1AEqAdQO90HUBtih1AGrQdQN3HHUCpQR1A6rEdQFN1HUDvUR1AoHUdQIx3
HUBwix1AI1gdQDiIHUA6fx1AjnwdQCi/HUDBgx1A2ksdQAbGHUBAbx1AZr8dQOudHUCUmR1A
C2QdQG+AHUB5nB1ACdEdQKiuHUDi1B1AoKQdQGeBHUAUYR1AKuYdQK6GHUD/ux1Ay+MdQFbe
HUBAoB1A8RQeQMzKHUD1Ch5AY4AdQFjBHUDrth1AWGkdQBcqHkCxvh1AW/EdQL+aHUBiDx5A
hAgeQEsFHkBphB1Ah8gdQDeqHUBFwR1AYMQdQDqkHUAS5x1Aes0dQKCRHUDHFh5AS7cdQG/U
HUAT4R1AmtMdQILeHUA/9x1AFdwdQKT/HUBiwB1AxOMdQLTvHUAF6R1AjOgdQOIXHkDvCh5A
vyQeQOHbHUDwBB5ApgYeQHTxHUAoMR5AH0UeQAgCHkC4qh1Ac80dQMkeHkDMyR1AOSIeQEEZ
HkBNxh1AZSgeQBw9HkB6KB5AI2oeQHQvHkAvCh5Av08eQJn1HUDpMx5AdzkeQAA8HkCuIR5A
oQMeQD8kHkDwIB5AZjYeQGFnHkBvZR5ASyceQGpEHkCUOB5AE2geQAwuHkDSUh5A/30eQIV5
HkDUpB5AnyAeQJlAHkDfPB5A+FUeQNtKHkD3Ix5AGSAeQOM5HkAyKx5AKmweQAxAHkBEpB5A
jYEeQLFKHkDsLR5Aa10eQAs0HkCUnx5ALF4eQHFvHkBGSB5ApLkeQARgHkDRcB5AUwUeQCVq
HkACYh5AgTMeQHVxHkDtLB5A85keQIVEHkD3eB5AsVYeQEdWHkBXOh5AwIQeQJN8HkClXB5A
idEeQFTGHkC9Ux5AzJQeQK9OHkCxlh5ASmIeQF2tHkBDkB5ASVAeQB2sHkDWex5AsakeQKGh
HkBCeh5ASZ4eQGCAHkBtvR5ASMseQC2CHkD+lx5Au5EeQPRiHkClmx5AypweQBJ8HkAaah5A
ndgeQPwUH0CehB5A/dMeQICgHkAM2B5Arr8eQOJ0HkDB7B5AI2EeQJqXHkB8th5ADnseQNp6
HkDITh5AA88eQP7fHkBCtR5AFL8eQBbAHkBUqR5AFNMeQP+UHkAB7x5ACNkeQBV1HkBHkx5A
Y3QeQDfUHkDhoh5ANdceQFt1HkCThx5ADZAeQKarHkDkux5AOdweQN6GHkBpqh5AcxgfQEwp
H0D+6R5AH9seQL7ZHkDNSR9ABAAfQHPCHkACGh9AUMQeQH8eH0BLyR5AWbMeQMMIH0CB6R5A
ntIeQMjLHkAOOx9AJ+geQI4WH0A31x5A3iEfQAf8HkA1ex5AJu8eQEgRH0Ag/h5AbxkfQAzV
HkBE1x5A814fQHfnHkAd/B5A/xIfQKUrH0AqHh9AyyMfQHTsHkA+8B5Axf0eQAq+HkA6Yx9A
+x4fQErwHkAo8h5ANxsfQO3dHkBA1h5ABAEfQPhyH0BO0h5ACRkfQBENH0BCAR9AKLIeQJTu
HkA6RR9AwhcfQOdMH0CRMx9AahwfQDoWH0DjRB9AngUfQJdGH0AZ9R5Ag/8eQD7qHkDnQB9A
0jcfQN4IH0Cu/h5AORQfQOL9HkDl7h5AMTofQB0iH0DSAh9AAkIfQAoMH0CKLR9APSAfQI1z
H0B+Oh9AqjAfQCw1H0C7EB9AAxMfQNdGH0DYNh9AI4kfQGRKH0BHWB9A0BgfQPc9H0CZex9A
FV0fQOhpH0A3Ah9AEkcfQPspH0CeTh9A/2ofQAYPH0ANLR9AFhYfQOkyH0CsaB9AqGwfQB0v
H0DuPB9Ail0fQJuIH0DHWx9Af5MfQOdRH0D+jR9Ap18fQKAxH0DnXR9Av1wfQPZ7H0CMoh9A
53AfQOtfH0CrbR9AsmAfQCl+H0AYTh9AdmIfQGVwH0BWeB9AXW4fQHiCH0Ducx9ABSkfQL2N
H0DFqh9AB04fQCOmH0BSXR9AdbwfQASuH0CHdx9AED4fQMtLH0DgcR9AxW4fQNyeH0B/nB9A
O9EfQO2DH0DFbx9AB48fQAx1H0A/eh9AL4YfQPlwH0Azwx9AD4UfQBm8H0A2bB9AE5UfQNuW
H0Cjjh9AfJYfQHOXH0BKcx9ATbQfQM+3H0B+Vh9AgY4fQFmoH0CKwx9Akr8fQFGjH0DrxB9A
XqsfQLwCIEAmVx9Aj54fQPyfH0DfmB9APtwfQEGhH0DTjR9ANbMfQCecH0BO0h9AEOQfQJ66
H0C/6B9AnY0fQFSXH0C+0x9ADsQfQMC0H0D3Yx9AULAfQGSTH0DXxR9ALhMgQCjxH0Assh9A
YvYfQMDuH0B5px9AvYgfQPnQH0BemR9A58gfQAPHH0DgyB9A05UfQCgGIEA29B9ABs0fQEKK
H0DK2R9AyfQfQPv2H0AHBSBAUagfQBPhH0DRyB9AFbIfQHMcIEDc+R9A294fQBOmH0BTxx9A
PuYfQCLiH0DQ5x9AGhAgQF+aH0A8BSBAQ9UfQOG8H0B9zx9AUuAfQC+4H0C8uB9AHfAfQIHt
H0BFBiBANP8fQEUQIEDk7R9AKRYgQG8QIEB52x9AheIfQNrdH0BHQCBANx4gQL66H0DDDCBA
MSAgQJ0EIEAtCCBAdxogQKY/IECZ1B9AsRggQNfCH0AtCyBAIBEgQKL4H0AsQyBAW0YgQEPm
H0Cu1B9AlOkfQCRQIECqwx9ABtAfQF//H0DYLSBAEb8fQIb+H0BzBiBA7qYfQFGhH0BGBCBA
/DcgQH9SIECILiBAtiIgQHwJIEAIAiBAhFUgQPl1IEDCPiBAi9gfQDvwH0D7sh9AeRQgQOMN
IECD+x9AKP4fQFJlIEDn9x9A49AfQDwzIECQ7x9Ac5IgQPtyIEDnECBArUkgQCTzH0DZJCBA
AtQfQOBKIEARISBA7xggQIjbH0DXaSBAN3wgQJgkIECERSBAWjggQDd4IEABmSBAthEgQG7g
H0DHHCBAwTsgQMBRIEAuRiBA94MgQNdTIEDtUyBAlmQgQMyrIECjQCBAkG8gQGmSIEDiSiBA
iaAgQDOPIED/gSBA5VMgQClyIEANVSBAqycgQCutIEBIICBAp1kgQJKPIEAuZSBAWDEgQKlr
IEDhAyBADowgQGNAIEDJOCBAo3ogQDRmIED0qSBASiUgQBZmIECqUCBAD3kgQOn9H0Cd4yBA
h3YgQGCbIEDucCBAOmQgQBeCIECCaCBA8pggQBScIEDelyBAAmogQBRiIEBAmyBAlo8gQEBw
IEA5mSBACs4gQNZ9IECQzyBAKIIgQDewIECLuiBAFe4gQDydIEC0fSBAiMAgQO24IEAuyCBA
sA4hQBdcIECnuSBA/6UgQEO2IEB3kCBAO4QgQD1xIECVkSBAj9EgQNC1IEDkqyBAwlAgQELe
IEAVoSBAvJAgQPChIEBhfiBAdq4gQD2KIEDZjCBA/bQgQGdJIEArtyBA69kgQD2lIEBfOyBA
tJQgQNlvIEBjhCBA344gQDzlIEAExyBAI+MgQO67IEBNdyBAyb4gQJV0IEBfwyBAybsgQFSm
IEBe2iBAMLggQNe6IEAHsyBADeYgQFGTIEAOxyBAEZ8gQEqgIEBkriBAKM8gQLvCIEAs2SBA
YcogQEEGIUCSuSBANpkgQOz2IECrqiBA4zwhQNzbIEAPiiBArx8hQDPxIEC/xCBAMXggQEfY
IEAdASFA6L0gQMjnIEA3ziBAXd4gQEGoIEC/1yBAo/QgQAogIUBUqyBAM/AgQL3KIECc1yBA
7QshQMMJIUBxEyFAdrUgQGgLIUAceyBAxuwgQLjzIECZDiFAi/sgQMK6IEAk7CBAdR0hQIwc
IUDD6SBAPv0gQEvXIEB1AiFAQdcgQCHzIEAx/yBAGeYgQIfgIEBtDCFADvYgQHLpIEDnyCBA
RucgQJL2IEA3GiFAfB0hQMBDIUAt+CBAZiQhQE5JIUA3TCFAPyEhQFMEIUBf9yBAzeEgQFrA
IECDLSFAxRchQPGaIECnFCFAMfIgQAc8IUACFyFAgOYgQJ6vIECg6yBAElYhQNDTIEBA+SBA
TzkhQAU3IUDXIiFA7/UgQFsKIUBwNSFAMdcgQIc6IUBJ8SBAECghQNtqIUDB7SBACMQgQOlf
IUD1AiFAKEIhQCl+IUDEKyFAlR0hQBH/IED4HyFAFewgQJZwIUDnKiFAOf8gQDsYIUDGbyFA
0zkhQPs1IUDPcSFArLwhQDcmIUDONyFACAIhQPYvIUDT+CBAhJAhQCojIUC2ICFAJRYhQA1M
IUBebyFAfychQLNpIUBJiCFAl2ghQJJ5IUDPGSFAWw8hQOmAIUCfKiFAyBkhQBI7IUCT3iBA
ukohQOlqIUC0jiFARzYhQO5dIUA5SSFAZSkhQLxrIUCVQyFAdlkhQKYXIUAhGCFAn50hQMmS
IUArHCFAKX0hQLPoIECZfCFAGlMhQJIyIUCBHyFA7lchQJJoIUCk+CBATqUhQJ8qIUCDMiFA
AQchQE9rIUClGSFA6FQhQOlYIUChSiFAjWIhQBp+IUAFgCFAYCYhQIiEIUCtViFATaIhQPVf
IUADhSFASywhQCUnIUDduyFAO1ghQOs5IUB+PyFAo00hQHaDIUBsNiFA3FkhQB+iIUCqLiFA
U1khQAH3IECxcyFAQFQhQPlgIUBTkiFAHm8hQIiNIUD4ZCFAYnUhQBRZIUAyUyFA6c4hQNCq
IUBRkCFA2YUhQF9bIUCuxCFA0aIhQL+DIUC40SFALFUhQCZsIUBBjSFA8DchQF1tIUD3OyFA
y4UhQLJfIUBWiiFAgl0hQCvYIUCMWyFAflohQNakIUBqZSFA6VIhQHK2IUBYeSFAXY4hQGS/
IUBZhyFAhYQhQMfEIUCSlyFAFIwhQP66IUBVwiFAem8hQIaIIUDL9SFAJ7ghQGpjIUDEgyFA
Nr0hQBT2IUBjkCFAUqAhQD+bIUACiyFAcMMhQFKTIUDHeiFAspkhQLDGIUAswCFAeIMhQGP0
IUDAjCFAGrQhQKmnIUDWqyFAUZAhQDfJIUCN1yFAYMQhQGSGIUDl0SFA+7QhQDfaIUC5pyFA
3vshQG/WIUCDiiFAtMwhQB+CIUA4/iFAGsYhQCfHIUD39yFANP4hQFeKIUCv0iFA+dchQGyu
IUC3liFAPPMhQLRMIkDivCFAi+UhQJKqIUC+siFAHeshQJr4IUBNtiFA9uQhQKKqIUADsiFA
RrohQGneIUD42SFAR9YhQF8cIkAPziFATqghQIj2IUBJ0yFAYu4hQD3kIUARriFAZOMhQMf1
IUC2hyFAouIhQO7yIUCt1iFAupkhQBopIkBR9yFAKsohQNTKIUCqqyFAQtQhQPAFIkBG1iFA
NQ0iQOWXIUDiGiJAqJohQA/7IUDG3SFAKtQhQBSmIUDv6yFAmdwhQM71IUBUCiJAif8hQCbb
IUA2rCFA+uMhQJfvIUBnuyFAqd0hQKPtIUAT3SFA19chQAQIIkD6DiJA4OkhQPD+IUCadCFA
UfMhQHHiIUA0EyJAkfYhQK0BIkDF7CFAGPohQNXXIUDIByJA7A8iQFCyIUBz9SFAjAUiQEA6
IkAzMyJAiQ8iQJo3IkA69SFAgechQN77IUBVuiFA0R0iQFICIkDY9CFANBsiQEb1IUAI6SFA
8AwiQBrLIUACEyJAevYhQIASIkCnwCFATtohQIPtIUD/XCJAPzIiQNQKIkB4YCJAVFYiQFwx
IkDIHSJA8jMiQFwEIkDu1iFAcBUiQCYyIkC6TyJAFQEiQOQXIkAWUCJAKhsiQLoPIkAF5SFA
zEAiQFBGIkDu8yFAgwEiQEsVIkDEPyJA5h0iQOtiIkBuQSJA3yUiQEswIkAgYiJAjeUhQEP7
IUDgbiJA5fwhQKvkIUB//yFA1TEiQLdbIkDRZSJA6RMiQLUlIkD2LyJAcTMiQG5VIkBGDSJA
50UiQHL7IUDvHCJA2EwiQNMiIkDm9yFAkH8iQB9JIkDybiJA9kEiQMAkIkACOSJAPnsiQJ9m
IkA0byJAwm4iQJgfIkAIIiJAeSMiQALxIUDXLiJAhVwiQPlzIkCafCJA3FUiQBkdIkBJFiJA
fU4iQLX+IUC5LiJAvVkiQPcCIkD/JSJA8m4iQP9DIkBkRiJAWDAiQF11IkBMRCJAWQUiQJ6X
IkD0biJAQoIiQEanIkDQriJASyYiQOBbIkD0PiJASjMiQIVkIkCvryJAU3wiQB1uIkB+ciJA
mkgiQFsjIkAYoSJASzwiQHR6IkC+DSJAk2kiQJpeIkCr8CFA85IiQIxvIkB1WyJAMEMiQBaK
IkDadCJA2VAiQERYIkBkSSJA/XciQO9bIkBcQyJAX1EiQARDIkASrSJAXwwiQIWFIkAUkCJA
3zgiQOViIkA9diJAcNQiQDxHIkA8ZCJAvWgiQOpWIkBZVCJAPpkiQIWCIkD6LSJAuGkiQE9T
IkDHaSJAt8YiQMiLIkAsiiJAvEAiQIx5IkBphiJADKMiQOx8IkDVbyJAiUMiQIZcIkB3vSJA
VVAiQJBmIkBlGyJAf54iQIdFIkD1wiJANHkiQJtPIkDSeSJAblEiQEhyIkA/gSJAYZgiQMug
IkCxZCJAa30iQKtpIkBQbyJAHXwiQLz3IkCMviJA/JwiQJDUIkA4lyJAwLoiQBafIkB4oCJA
pFEiQMSNIkC6vCJAoZQiQJKnIkCKViJAEEYiQGpRIkD06yJAfFgiQLKeIkCy4CJATK8iQHOg
IkD7jSJAWNQiQEN+IkDOfSJAI38iQC3GIkC2jiJAXLYiQC2PIkBvryJAoooiQFOZIkBb4CJA
XH4iQM6+IkAQOiJAm9AiQDV+IkCDjiJAjbwiQByGIkCpoCJAjc0iQKrTIkAG2SJAJ9giQIds
IkBctCJAjZciQKh9IkCqzyJAzKUiQGGoIkA8ACNAg5YiQAa1IkCloCJAMugiQCOaIkCEfyJA
s7IiQMlzIkDLjSJAu8UiQEDPIkBi5CJAcuEiQLbiIkAr8CJAYrEiQMtwIkDThSJA4aIiQIO/
IkA2wyJAWOIiQEafIkBiviJArbkiQA94IkBPpyJAWqsiQAffIkCCuSJA1bEiQLK8IkAb4yJA
OrMiQHetIkCzrSJAmbYiQMl7IkCYsiJA34MiQJ7YIkDSxCJAmfEiQPUGI0DgrCJAJ8kiQAsH
I0DD+CJAZa4iQHfkIkDouCJAqvwiQGTYIkB1rCJAmpciQN0BI0Dh0yJAoVIiQGrTIkDVxyJA
gYUiQFWlIkBn7CJAG9siQHIII0AlwyJAHd0iQC2VIkDa5CJABdwiQCPQIkAPtyJAOuEiQA/L
IkDgACNABUEjQMvqIkByDiNAH6siQBT8IkAXnCJAV+YiQDH3IkApaCNAlewiQPTcIkBe4iJA
E8siQKwwI0AD+iJAncMiQJIMI0Ct2SJAGPgiQP4rI0Ar5iJA7BYjQNXOIkCw9yJAQwIjQCcS
I0BJDCNAYwojQOgaI0DaBiNA1c8iQLfBIkCLuSJAhCwjQKQDI0CaFiNAIh0jQOLQIkC49iJA
U+MiQO0oI0Bp0SJA8vsiQJ8TI0DrDyNAUl8jQFzuIkAa5iJA480iQILpIkAdxyJAl/8iQJ8P
I0AnEyNAwQgjQAUvI0B/5CJApvEiQPUvI0DizCJARg4jQF4qI0D44iJAJ0IjQI/EIkABIyNA
LgkjQGpNI0Ax7yJAyvQiQPRdI0BoDSNAcigjQJ/pIkBaaSNAAs4iQJpTI0BeDCNAynEjQKwf
I0BWIiNAGy8jQKskI0C0DSNAEcMiQFZRI0A+HSNAhA0jQD4iI0DbHCNA2UsjQEYSI0CfBSNA
+XEjQP/gIkDLZiNAPwojQHQAI0DsAiNAmy8jQHwzI0BaWyNA7PEiQMf+IkDUOiNAVjUjQGcP
I0DZYCNA5QwjQIpXI0CwSyNARXgjQCIjI0AvaCNApRMjQBQsI0DpDSNALSIjQD8PI0D+SiNA
s30jQOr0IkDlQyNAERwjQDQiI0BecCNACzwjQIRRI0BqZiNABC8jQPOII0ANOyNAVxAjQKIs
I0AcTiNAfn8jQH1KI0Bl1iJA3UsjQNgZI0DYaiNAgeIiQApjI0AuaCNAzQgjQM45I0B1QiNA
8GwjQLZHI0BnSSNA3RcjQPyLI0CdViNAQ6YjQAILI0BqByNAMWUjQIOGI0AwWyNAE5QjQFMq
I0DVEyNAQyMjQGs7I0D+ZSNAKEEjQC1PI0AQEiNA4ogjQP7II0APGCNAlRIjQAaGI0BfnSNA
eqsjQIVPI0DtayNAqnAjQD5hI0CgTCNAL18jQPy4I0CTUSNAvGgjQFQtI0AfpSNAHCUjQF1z
I0DCmSNAEHsjQGSNI0DQZiNANZEjQOJmI0BpTSNAC5kjQMGMI0DiAyNAwIEjQNpdI0CrjyNA
+Y8jQCy5I0DPiCNA+7wjQIppI0BpayNAcoojQD13I0CfwSNAGH0jQMF4I0DarSNAnGwjQOGN
I0C4kCNAfZEjQGGTI0AlviNAtMMjQKCGI0DUciNAsGMjQA1PI0AgVCNAEaEjQInAI0CgeSNA
S4EjQIypI0AKmyNArF8jQKnDI0DxsSNArTQjQFR8I0B6kyNAWHYjQGdkI0BOiCNAbU4jQEhz
I0AI8yNAXHQjQA5mI0DouyNAz4sjQC9cI0CiuyNAIZkjQCfRI0AChyNADlQjQHRsI0DgfCNA
a3gjQAGDI0CsiyNAELUjQCuvI0BtUyNAh88jQNhtI0CS0iNABMkjQL1gI0CgaiNAe4wjQD+E
I0BjmyNAmH8jQCPUI0CkwiNAUZcjQMirI0DpsyNASrIjQIPQI0DseSNAsZgjQJg3I0CcoiNA
doYjQGiMI0BZoiNAxaMjQI7MI0DKWCNAbKMjQAoCJECn1CNAM88jQNTsI0AN0yNA+sIjQA3Q
I0DkmiNAsesjQKLKI0DojyNAS6kjQHd1I0Cb+SNAW7YjQPtpI0D5viNALqojQNKzI0DbciNA
IJYjQBruI0BfACRAL8MjQHpkI0A6pyNAl8ojQO74I0BIniNADLgjQPjjI0DaxCNAmrEjQNmy
I0Ce1yNA5OIjQOzVI0C36yNAXp0jQGOtI0BIkyNAMBQkQKyhI0AUSiRAeJMjQBfoI0CBAyRA
6swjQGTEI0DpBiRA6tcjQDGuI0AZlSNAvuUjQM/yI0CjsSNARNAjQJmaI0C40yNAGtMjQBHD
I0C/tyNA6mkjQJbSI0AnrCNAjbwjQIsPJEBfxyNATeEjQJ30I0Dx0yNA1s4jQLQnJEDtEyRA
1QEkQOXDI0Ap0SNATpUjQF/dI0BjuCNAHqkjQELgI0CdHCRAl6MjQF+0I0CP8SNAHdkjQKe1
I0AXDiRA2Q8kQOK0I0AeyyNA3QAkQLSiI0CX7yNAE8UjQNMjJECg5iNAUwUkQMIJJED0niNA
L78jQPDzI0BdwiNAHPEjQHMDJEBb8CNA6+ojQIqmI0AN3iNAKZIjQL3nI0DW+SNAmtkjQP3u
I0ANsSNAmP4jQHTAI0Dn7iNAl7YjQKwAJECgxiNATMMjQO3rI0Ac5iNAD+YjQPjiI0BqBSRA
YU0kQM4AJECMVCRAXf8jQIMmJEB69SNAYfAjQJY/JEDYVCRABykkQLQMJEA4BCRAnfQjQK0W
JEClAyRAOhMkQD0WJEDloCNAR/QjQNsPJEAi4iNABYkkQCbzI0Bq9SNAdcMjQHrOI0C2ByRA
HxMkQBynI0CDuyNA6dwjQLpJJEC/2SNAnggkQC8xJEBODSRAoUUkQAlqJEBiNSRAdPsjQIfn
I0C6MiRADPgjQOzaI0CbTyRAhzkkQDvUI0Dx0SNAzPIjQOURJEDnACRAJ04kQFowJEAKByRA
XwAkQAowJEDtDSRAniskQANaJEAhNyRAnAckQPv3I0AVBiRAiNojQKMNJEB88SNAYg4kQB5z
JEDdYiRA2nokQDovJECqTyRAyXkkQAf4I0BF0yNA1CgkQEBBJEDsQSRABSMkQCHwI0DINSRA
vickQM0hJECmSCRA6nQkQM1WJEA9ZCRAWGskQPIyJEA8YCRA+xEkQFRDJEBFPyRAuFIkQM1M
JEDmPyRAXSAkQEMqJEAvcSRALjwkQGEPJEA2EiRAhhQkQFxUJEDGMCRAs3ckQLYAJEDZLiRA
JkokQMYJJEBqOCRAowokQK1dJEBBKyRAj3skQLZKJEBHGyRACDUkQKtRJEDIDyRAvTkkQIMf
JEDkYyRAXkYkQOJlJECOISRAYQskQBlXJEBceyRA0CAkQLpUJEBJQiRAHUkkQNwmJEDWhCRA
9XskQCJbJEDbXyRA2F0kQEWCJEAgaSRATFEkQB45JEBaByRAdjAkQD1cJECiFCRATzUkQBeh
JEAsRiRA2SMkQKY9JECnQCRAPwQkQExoJEC4MSRAjVIkQDM+JEAKcSRAkqckQE84JEAynSRA
qRMkQCFMJEB/QSRASU8kQBxmJEAvZCRAZI4kQABlJEACsiRAMEgkQFdsJEA2cCRA/TEkQKo5
JEAXSSRAmSQkQNfDJEDwNyRAfQwkQOJlJEASeyRA9XokQDGaJED9OyRAYTwkQLBvJEBggCRA
IJIkQPx0JEAyWSRA6FgkQJpkJEDRUyRASW8kQKuLJED4MSRAVjckQAGCJEC6XSRA+IIkQBw3
JECcOSRAbJEkQJVeJEDCLCRA4DEkQJZ2JEChgyRAk08kQNJlJEDoRiRAZZgkQMmrJED/XyRA
WYAkQGa9JEAniyRAK7QkQEZZJEChniRAk1IkQFN6JED4WyRAjFgkQK1JJEAjGSRAFp8kQOpr
JEDceiRACKckQNY8JEBFoCRAN1YkQPxoJED3cyRAGqUkQL6TJEB7YCRAVZ4kQGuSJED+lCRA
prQkQBOwJECXwyRASrgkQA+tJEBz0CRArEkkQJW1JEDAiyRAlbQkQNt5JED8kSRApZskQPST
JED1lCRAPYwkQPOqJEC0oiRArG0kQE1/JECw1iRAV7UkQJReJEAmcSRA22wkQJ1CJEBSSSRA
gK4kQO6eJEAYxSRAWqAkQB+EJEDmniRAEmokQPWTJEBptCRAbJskQEygJEDOeyRA1tMkQJHC
JECqnCRAeAclQLddJEC3qSRAIYgkQDlvJEC9syRAP7wkQMFZJECCISRAEcokQEWTJEAEsyRA
isEkQBOaJECogiRALJ8kQBqTJEB43yRAQUQkQIu1JEAemiRA6pYkQHWgJEDyfSRAFpIkQCyw
JEDM+CRAZoMkQDwiJUAlqSRAwnYkQH7SJEBq0iRAx9QkQLnGJEDRqSRAelokQKF2JECv4yRA
3KAkQLWpJECxsSRASZwkQGTdJEAHlSRAHcUkQBjPJECfxCRAnvokQPnRJEBP3CRAm3EkQJ7I
JEAieiRABrgkQMHCJEDV0SRAxJYkQNyuJEBfvCRAPaokQFqZJEBbvyRAe48kQAHFJEDYxyRA
XNMkQPuBJEB50CRA8rYkQE7oJEBJ9SRAm7QkQMzgJEAw9SRAfq8kQLnCJEBqoiRA3MgkQG4I
JUDikSRAidwkQLHUJEBz6yRAWqYkQKFjJEAsrCRA1KQkQBbSJEAKGyVA49AkQDf0JEDjHyVA
dKMkQBsWJUAB8CRAEpokQKsXJUDq3SRAlKUkQNe0JEDLjyRAkaokQDDrJEBn4CRAIrYkQOLL
JEB55SRAa8gkQHMAJUCA4SRAu5ckQDLoJEAd3CRA0BolQGPOJEBE0yRAzBElQI8MJUAP/SRA
3kAlQBocJUAUGCVAwNIkQCK1JECWyCRAHsMkQKO4JEC94iRA2uEkQJMjJUDBNCVATcskQDeg
JEDv1CRADN4kQFsgJUDx/yRAes0kQC4JJUDLSCVAyiwlQJ4iJUCQ9SRAjKYkQHB3JUAwFSVA
WgslQModJUCHGyVANkUlQKEqJUAbBCVA/DolQNwKJUD0DiVAWhslQMLoJECY2SRACSwlQAsK
JUAJ1yRAXy4lQOfqJEDq6CRA+AglQNoCJUBd6yRA5BAlQAD6JEDH3SRAAiklQEPtJEBJEiVA
uQglQHYIJUC4FSVAJPIkQBg4JUBruSRAjx0lQAjnJEBkLCVAsAklQKT0JEAA7SRA0vMkQFfG
JECr/yRAKwolQEyPJEA5CSVA9AclQFHkJECL6iRAqDMlQNPZJEDksyRAJcIkQF9VJUDX1CRA
7bMkQFZDJUB7vCRAPRUlQOUWJUDVCiVAUzIlQPElJUApRiVAIQglQMUaJUCH8iRAcd8kQPgF
JUDC6SRAMwslQJJGJUAqUiVA7lglQJvrJEDyKyVAzy0lQDYfJUClQiVAi00lQLMUJUD73SRA
qDElQIGyJEBzGyVAfB8lQK4qJUAkBCVAYrskQFEKJUBUMCVA1fYkQGRXJUCmPCVAehIlQHcb
JUAuRyVAEh8lQFUFJUDcKyVA+RwlQIMeJUAlNSVA10IlQDUEJUA1MiVAFlElQD1YJUAATCVA
F4slQG9UJUD+TSVAiTMlQLEzJUCZFyVAK9IkQPM0JUB0YiVAtkslQJQuJUBJCSVA5CUlQF07
JUCBciVAUXElQB34JEC2LCVA+jIlQHZKJUCoYCVAoGclQNs1JUBCNiVAYGwlQG4mJUA9ACVA
VyMlQOVPJUDsAyVAjjIlQImbJUByRSVADUMlQCmnJUBLWSVAg0QlQMFRJUAGYCVA4XklQKM/
JUD+5CRAM04lQE0zJUCAOiVA5mglQKomJUCqPSVARGwlQO1vJUAeoSVAWTklQC05JUCiVSVA
m/ckQBIqJUDKHSVAHiMlQBdgJUBsIyVATYAlQA43JUCOMSVAWv4kQCk6JUBLUyVAIWIlQGE4
JUBf8iRAbhMlQJVNJUAdESVASC0lQD5aJUA5VyVA1DQlQH9hJUCceiVAtCklQPhxJUAllSVA
M2ElQMWWJUAoaSVADp4lQDqBJUB2eSVA154lQF5TJUA7nyVAMkElQLaGJUAlXyVAtnQlQBdc
JUC2TiVAk2QlQAI/JUBzLiVADEUlQBaSJUBxhiVAw1clQDoyJUCbwiVAvlYlQIySJUCVkiVA
NYklQFtcJUD8TyVAnDolQGdqJUCFeyVA3qUlQBxkJUAMaSVAtFwlQCtwJUDnfSVAfF4lQAdW
JUBbdSVA8UglQLiAJUDveyVAk40lQKdxJUD0dyVAM7MlQJjqJUCOXiVA8XclQEqAJUBBhSVA
O7YlQJh6JUCaeiVAryAlQIWKJUCbqCVApkUlQF4xJUBfbCVAfWQlQPReJUDCjSVASXUlQDx4
JUDIYiVAH2clQJm8JUD0ayVAZKIlQC6DJUCBdyVATrIlQLzLJUCgmiVAiMwlQOZqJUBzliVA
FeclQJaEJUBPpCVA+m0lQPzmJUBbtiVAEXAlQEWtJUA4fCVArnslQD6RJUD6aiVACoklQKJ9
JUCJSCVAo2UlQNuQJUC2WSVApGUlQGNoJUA+aCVADoIlQKVwJUAZSSVApdIlQCabJUBcoSVA
r3slQHKAJUATcSVAL0ElQBpbJUC1YSVA4ZMlQMqeJUA0hCVAZYElQC9sJUBFpCVAUsAlQLC5
JUANiiVAPI0lQENuJUCEoSVAf3wlQCCrJUDApSVAqIwlQGfCJUDNfCVA2M0lQIe9JUA8wiVA
JLklQLnJJUAdEiZAOYwlQHzaJUCK5yVAer4lQKy2JUBljCVAstAlQB7rJUCMhiVA2kolQOKC
JUC5xyVABNslQBK2JUDUlSVAOoQlQJJwJUAH6CVAg2AlQG2wJUBf0iVAs78lQBp2JUCotSVA
kPklQK0PJkCyvCVA+5YlQG7WJUD8kCVA0vIlQDnxJUDZTSVA4JslQAT3JUBz1yVA95slQOaU
JUBnoSVAqoklQLGsJUC5vSVA16ElQLPRJUDj8SVAQdMlQE6aJUA+/iVAKQMmQDHeJUAYzSVA
DcYlQHq9JUCxtyVAs/0lQJ+pJUDArSVAl6AlQE/VJUAr2CVAiZAlQH6wJUBy8SVA228lQOSj
JUDfoyVA6ZklQLHOJUB9hCVABN4lQObBJUBIECZAVqElQCbiJUDa8SVA0LolQP2cJUCpyiVA
s8olQLzcJUCixiVAl/ElQFHhJUAJtSVA9o0lQIW1JUDL3SVAOKglQMqJJUCszSVAtbslQMLi
JUCJwCVAOdolQI2gJUDp3iVAwAQmQHKVJUBe3iVAucslQG6QJUCWqiVAh4klQDHEJUAx3yVA
E84lQKXcJUDW4SVAw+slQAqSJUD0pCVAGt0lQGK+JUC4ziVAnsklQC3jJUB5hiVAkd4lQDHN
JUAxySVAy/ElQCOaJUClziVAprslQFYrJkCI7CVAi6AlQBy6JUDUxCVAOLclQDTnJUAF8SVA
jwgmQL7BJUBEwCVAiZYlQMuYJUAGAiZAC9klQBK+JUCEZSZASBAmQDD5JUB/yyVAB/IlQID/
JUClACZA87ElQKy6JUAh+CVARqUlQJ4CJkAO3yVA6+MlQKkTJkAstyVA4eMlQHi3JUDtFSZA
rswlQBu2JUBE8SVAVMklQHXzJUDyBCZAwdclQA4SJkByZSZA3xEmQNLIJUAyyCVA++IlQEHo
JUCU7iVAZy0mQNSxJUCcyCVAnfYlQGXdJUDltyVAfgcmQC4CJkDh+SVAiBYmQHwvJkAA0yVA
yu4lQNEIJkBY3SVAIyAmQC0NJkCR4SVA+qclQPu6JUBX8yVAqh0mQJDbJUDYDiZAhrslQEfi
JUBB4yVA/tIlQLTwJUCSNiZAJp0lQDzWJUDJ8CVAkRMmQDWxJUAu3iVAGTsmQC/rJUD2MCZA
3colQNsXJkDj3CVAEPslQP0MJkB28iVABdYlQCDfJUBqOCZAfs0lQBUvJkCVvSVAfxgmQH4C
JkCgAiZAvT0mQKD+JUBVHSZA9R4mQEbIJUCsMyZAMREmQIM+JkDIMSZAT0MmQI0/JkBnFCZA
XP0lQL4LJkBj7iVAlxsmQKfjJUBFASZARBYmQPX8JUDADSZAyvMlQBA1JkClDyZADhImQC0J
JkCWZCZA0vQlQKoMJkAGXyZArEMmQCq6JUDaFCZAj8clQB5EJkCMOyZA0zomQBM2JkAEDSZA
kP8lQPYdJkAkuiVAZM0lQEH8JUBUAyZAXe4lQCsUJkBHOCZAiWEmQJzuJUCR7yVAYFQmQOAc
JkCU9yVAn14mQKckJkCkEiZAUf8lQD84JkBtBCZAPDgmQCEiJkA8MyZA+GkmQHvHJUDwPCZA
8xcmQI9DJkC06CVACzkmQOgsJkAILiZA9HsmQA3qJUBtMyZA6QsmQL8dJkA5dyZAzHsmQG9H
JkBcZCZAPkUmQLFuJkCuNyZArz0mQGxBJkBLNSZAD+AlQEkyJkAoTyZAG+0lQIT7JUD9SiZA
DUEmQP8rJkCqDyZAvvIlQM5RJkA5JCZAHigmQHJFJkBvRiZAiFEmQMpVJkDyLSZAIPUlQGFC
JkAgNSZA+XwmQPdIJkCGNyZA104mQJc2JkD49yVAYmMmQCI5JkCgIyZAWF0mQPYtJkDStCVA
HGImQE06JkDgcSZArysmQNwGJkBVZSZA6S4mQAldJkDnOCZAxC4mQOdNJkDBVSZAjzQmQFQo
JkCCOiZA4GUmQM8/JkASQyZAxhgmQF42JkCIXCZAu4EmQE0ZJkAoOiZAyZgmQIAlJkC0QiZA
FGgmQEiYJkDsViZADTQmQBROJkAJFSZAuW0mQP4YJkAiQiZAyTgmQMtiJkChTyZAUGAmQJYi
JkA8RCZAVs0mQHwuJkC6aCZAxCsmQBtgJkDogSZAJYkmQJhXJkAPVSZArFUmQLIOJkBuGyZA
QR4mQBVdJkDtaSZADmwmQJxDJkAAVCZA13omQD1ZJkCrgSZAPyQmQBQ1JkBUbCZArV8mQHhC
JkB6ZyZAF1UmQBs9JkCHgyZAircmQHhvJkDDNyZAMXAmQOo7JkCifCZAOUcmQNxcJkDpISZA
lz8mQElnJkCjhSZAvoAmQFB0JkBFjCZAXlYmQIqDJkBLQSZAQ38mQMlzJkDCnSZAaoAmQEBE
JkCNbyZATGUmQM9SJkAriSZAX6UmQGuKJkA0eCZATncmQAlhJkC6KiZAFlYmQH+LJkBPWiZA
vDMmQCQ4JkCFDiZAf1YmQGsjJkCarCZAbn4mQAWgJkCGjCZAaLMmQF46JkCohCZAcoUmQGWL
JkDAkSZA45MmQL9lJkCoiyZAZ7UmQFWjJkCsdyZAp60mQLLDJkBQgyZAfHUmQHAfJkC/kCZA
pmMmQDtHJkCpMiZABbomQDNbJkAGZSZA9KUmQM9tJkDUrCZA8KImQE/KJkDUuyZAuosmQKZs
JkA3YSZAjmQmQMeNJkB9qiZAOHEmQBxuJkDkPiZApXYmQPunJkB+uCZAtXgmQF4cJkALkSZA
y58mQCF+JkDEgSZA3GUmQPzxJkAKYiZAAoAmQEzBJkBcOSZA0X0mQHrJJkDQyCZA9dImQK6C
JkBLriZAn6cmQIB1JkBXsiZAGnUmQIy/JkDTZSZAzokmQLIOJkBcVyZABr4mQMk7JkAiSiZA
D2wmQGZiJkA+xyZAIrcmQDQqJkAAeCZANGImQDOxJkCLYCZAg4AmQExbJkCQlSZA0JEmQMjm
JkAKeiZAjK0mQLmwJkAPcCZAbaomQAiTJkBwuiZAlqwmQKpmJkASWyZAm1QmQGKGJkCYqSZA
vqsmQO7GJkDm3iZAlJYmQPGtJkBCgCZA5fMmQLCHJkAVySZApZ4mQMTnJkA+fiZAjqomQL7N
JkDThCZAAM8mQI2tJkD99CZA3M4mQAPEJkAwviZAFZomQD6/JkCzkCZADN0mQCjVJkBLkCZA
azsnQLPRJkDntyZATLkmQCnDJkDN7SZAE6cmQI30JkAynCZA2AwnQOLeJkA2viZAdsQmQPLF
JkB/zSZA3f0mQHzRJkBmZSZARMEmQO9sJkDtvyZAjeImQLD1JkCwtCZAZo4mQJp7JkADsyZA
KxUnQFCRJkCF3SZA9rkmQJOIJkAzxiZAwwYnQF7DJkCs9iZAxc0mQDfSJkBmxSZA4OwmQFLL
JkBhESdAdT8nQC3VJkB1hSZAZIkmQBmjJkAT6yZATZYmQLMTJ0De8CZAMQgnQG5+JkD/qyZA
leMmQD/nJkCssiZAIagmQPyaJkAk2SZAXSQnQNoDJ0Dl2CZAufomQL+tJkDj4yZAs9wmQG8X
J0AlyiZAwvwmQD7YJkDl2SZArfgmQHToJkCa/iZAHeYmQHqjJkDxNCdAH5gmQKfkJkCZ2yZA
GdAmQAa+JkAM7SZAR6UmQFzxJkALtiZAO+ImQKbNJkAWyyZAnvMmQMbnJkB11CZAFAUnQAoC
J0BWCydAmOAmQKqmJkB/syZAm/omQEkoJ0DguSZAwZYmQO4UJ0D1wyZACjMnQAXrJkAnTSdA
TCsnQIPsJkAq9CZAXNQmQA8uJ0AW2yZAC7cmQF/+JkATySZAjf4mQPEcJ0AK0SZAIegmQH+t
JkBeAydARS4nQLb7JkBLECdAihsnQCb1JkDMDCdAFgMnQNbEJkCzBSdAOTQnQL21JkDA4CZA
PbQmQEq3JkCoMSdAq/omQL07J0A2iiZAFyAnQGL8JkCf2CZA9NYmQCw0J0AG6SZAZwEnQAIt
J0An4SZA69gmQBo0J0BRECdALLQmQGwHJ0Cg8yZAr/cmQC8XJ0DsfSZAIbQmQNMPJ0BBPCdA
D+4mQKzuJkCHEidA6/0mQMgvJ0AJ1CZA1NYmQMMWJ0Bd7iZAIwEnQNxCJ0BTuSZAz94mQEo8
J0C/GSdA3TonQMHrJkB1JydANCYnQMMIJ0BEaydAQNsmQDsvJ0CwIidACAknQOhDJ0DjICdA
4EsnQLwoJ0CTGidAr80mQHBcJ0AesyZA0i4nQARqJ0A+BSdAbyQnQMQwJ0DVECdAfRonQIBy
J0CCBCdAuaUmQB4hJ0DmACdAmfwmQOs8J0Di8iZAFmUnQG4hJ0DVLydAkTAnQAZYJ0BLMCdA
wRAnQNdaJ0CsHydA9mgnQLtGJ0A6SydAvyknQG82J0BIFidA7EEnQG/YJkB4ASdAgVUnQJYs
J0Bf9yZA++QmQPwjJ0DgbCdAlhgnQPcfJ0Dk7CZAV1InQGoGJ0DsNidAnt8mQI4iJ0AEJSdA
EfYmQEUCJ0DKPydAFeYmQO47J0BoICdA4BInQNrfJkC1NidA4ygnQGICJ0CkACdA+g0nQOT9
JkCZRSdAW0EnQI8zJ0AWYSdAphgnQD37JkBnMCdAQgwnQHJEJ0CYQSdAnCUnQKNJJ0B7MydA
tEInQM1EJ0Dy+iZA+gknQIb2JkDzBidAauUmQMBxJ0CMKidAnTcnQEYyJ0C4QCdA7cgmQHMQ
J0DTJydAkEEnQDMRJ0DpSSdAUHgnQHgEJ0A9ZCdAJfgmQPjuJkCYOCdAdUknQA8qJ0C1TCdA
qyMnQEteJ0AYGSdAtFsnQIL6JkCkcydAc2knQIY6J0BVDCdA12UnQHUWJ0BIaidAB3EnQLMK
J0B9LidAmOUmQK48J0BgPSdAayAnQNovJ0ChRCdAAS4nQFY5J0CZfydAM0EnQOlHJ0ChNCdA
iF8nQP1SJ0ARMidAzEAnQMhIJ0CQOSdA8HEnQH8YJ0BjZSdAbBEnQHkWJ0DoGidA0mAnQBsU
J0B6KCdArBcnQLqcJ0AFiydAApEnQAk5J0AsOSdAYlEnQK1WJ0CREydA6i8nQKllJ0BcECdA
jGwnQHorJ0DIZCdAODMnQDhHJ0BPdSdAGTsnQKdbJ0ACXidAmTQnQB6QJ0D8YCdAakAnQMVn
J0B3bSdAI2knQExMJ0DuTCdAznQnQDcWJ0CkTidAiwAnQHlEJ0AJdidAv44nQC30JkB6YCdA
11QnQJ8WJ0CmVidAjaQnQC0/J0B9PSdAbA8nQE3gJ0BogCdAaqMnQIecJ0BcVCdAElMnQLFe
J0BpRidAkp4nQKRgJ0CTKCdA9S4nQBFSJ0DKcydAh/8mQAJhJ0BXlidAD3AnQCV1J0ASgCdA
sCwnQJA6J0AQXCdAjlYnQNmdJ0BwaydATconQOyZJ0C3OCdAmncnQBVyJ0B/ZCdAEXcnQARZ
J0BBnydAqQ0nQNduJ0ANYCdAMmcnQLRsJ0AmlydA1FwnQPFzJ0D3oydAkzQnQNBoJ0AESSdA
y2UnQLd0J0C/dSdAQ5InQAmWJ0CJHydApGInQFhIJ0C4eCdAQJQnQJuPJ0DGgidA5TsnQNB3
J0CKbSdA/5YnQLuwJ0CLSCdAApEnQCczJ0BLLidAfjknQPtRJ0CANCdAfU4nQC3QJ0CPkCdA
TxgnQIA/J0DUjCdAJEYnQJJRJ0DJSSdAP64nQHSEJ0AUkydAB3QnQCWFJ0DGcidAe6AnQIB4
J0ARhidAlaInQK65J0AsMCdAjKwnQKp+J0DntidArpwnQLjIJ0DpdidA6m8nQOQrJ0CEhidA
2W0nQBQcJ0BcridA4ZsnQFmfJ0Dj0SdAr/wnQINTJ0ArsydAGm8nQOCbJ0BbwSdABsEnQCCV
J0A=</AssayYData></Step><Step><CommonData><SampleLocation>4</SampleLocation><SampleID></SampleID><SampleGroup></SampleGroup><SampleInfo></SampleInfo><SampleRow>A</SampleRow><SamplePlate>1</SamplePlate><WellType>WASH</WellType><Concentration>-1</Concentration><ConcentrationUnits>µg/ml</ConcentrationUnits><MolarConcentration>-1</MolarConcentration><MolarConcUnits>nM</MolarConcUnits><MolecularWeight>-1</MolecularWeight><Temperature>30</Temperature><StartTime>1537607</StartTime><AssayTime>600</AssayTime></CommonData><FlowRate>1000</FlowRate><StepType>DISASSOC</StepType><StepName>Dissociation</StepName><StepStatus>OK</StepStatus><ActualTime>367.801</ActualTime><CycleTime>0.2</CycleTime><AssayXData Points="1839">f6a2ROWstkRMs7ZEsrm2RCHAtkSHxrZE5cy2REzTtkSy2bZEGeC2RH/mtkTu7LZETPO2RLL5
tkQhALdEhwa3ROUMt0RME7dEshm3RCEgt0SHJrdE5Sy3REwzt0SyObdEIUC3RIdGt0TuTLdE
VFO3RLpZt0QhYLdEh2a3ROVst0RUc7dEunm3RBmAt0R/hrdE7oy3RFSTt0SymbdEGaC3RH+m
t0TurLdEVLO3RLK5t0QZwLdEh8a3RO7Mt0RU07dEstm3RCHgt0R/5rdE5ey3REzzt0S6+bdE
GQC4RH8GuETlDLhETBO4RLIZuEQhILhEhya4ROUsuERMM7hEsjm4RCFAuESHRrhE5Uy4RFRT
uESyWbhEGWC4RH9muETlbLhETHO4RLp5uEQZgLhEh4a4RO6MuERUk7hEupm4RCGguER/prhE
5ay4REyzuESyubhEIcC4RIfGuETuzLhETNO4RLLZuEQZ4LhEf+a4RO7suERM87hEsvm4RCEA
uUSHBrlE5Qy5REwTuUSyGblEISC5RIcmuUTuLLlETDO5RLo5uUQZQLlEh0a5ROVMuURUU7lE
ulm5RCFguUR/ZrlE7my5RExzuUSyeblEGYC5RH+GuUTljLlEVJO5RLKZuUQhoLlEf6a5RO6s
uURMs7lEurm5RBnAuUR/xrlE5cy5REzTuUS62blEGeC5RH/muUTu7LlETPO5RLr5uUQZALpE
fwa6RO4MukRME7pEuhm6RBkgukSHJrpE5Sy6REwzukS6ObpEGUC6RH9GukTuTLpETFO6RLJZ
ukQhYLpEh2a6ROVsukRUc7pEsnm6RCGAukR/hrpE5Yy6REyTukS6mbpEGaC6RH+mukTlrLpE
VLO6RLq5ukQZwLpEf8a6ROXMukRU07pEstm6RBngukSH5rpE7uy6RFTzukS6+bpEIQC7RIcG
u0TlDLtETBO7RLIZu0QZILtEhya7RO4su0RUM7tEujm7RCFAu0SHRrtE7ky7RFRTu0S6WbtE
GWC7RIdmu0TlbLtETHO7RLJ5u0QhgLtEh4a7ROWMu0RMk7tEspm7RCGgu0R/prtE7qy7RFSz
u0S6ubtEIcC7RH/Gu0TlzLtETNO7RLLZu0Qh4LtEh+a7RO7su0RU87tEsvm7RBkAvER/BrxE
7gy8REwTvES6GbxEGSC8RH8mvETlLLxETDO8RLI5vEQhQLxEh0a8ROVMvERUU7xEulm8RBlg
vER/ZrxE7my8RExzvESyebxEGYC8RH+GvETljLxETJO8RLKZvEQZoLxEh6a8ROWsvERMs7xE
srm8RBnAvER/xrxE7sy8REzTvES62bxEGeC8RIfmvETl7LxETPO8RLL5vEQZAL1Ehwa9ROUM
vURME71Eshm9RCEgvUR/Jr1E5Sy9REwzvUS6Ob1EGUC9RIdGvUTuTL1ETFO9RLpZvUQhYL1E
h2a9ROVsvURMc71Esnm9RBmAvUR/hr1E5Yy9RFSTvUS6mb1EIaC9RH+mvUTurL1EVLO9RLK5
vUQZwL1Eh8a9RO7MvURU071Estm9RBngvUSH5r1E7uy9REzzvUSy+b1EIQC+RH8GvkTuDL5E
TBO+RLIZvkQZIL5Efya+RO4svkRUM75Esjm+RBlAvkR/Rr5E7ky+RExTvkS6Wb5EGWC+RIdm
vkTubL5ETHO+RLJ5vkQZgL5Eh4a+RO6MvkRUk75Eupm+RBmgvkSHpr5E5ay+REyzvkS6ub5E
IcC+RIfGvkTlzL5EVNO+RLLZvkQh4L5Ef+a+ROXsvkRM875Euvm+RBkAv0R/Br9E5Qy/RFQT
v0SyGb9EISC/RIcmv0TlLL9ETDO/RLo5v0QhQL9Eh0a/ROVMv0RMU79Eslm/RCFgv0SHZr9E
5Wy/RExzv0S6eb9EIYC/RH+Gv0TljL9EVJO/RLqZv0QhoL9Ef6a/RO6sv0RUs79Eurm/RCHA
v0R/xr9E5cy/REzTv0Sy2b9EIeC/RH/mv0Tu7L9EVPO/RLr5v0QhAMBEfwbARO4MwERUE8BE
shnARCEgwESHJsBE5SzAREwzwESyOcBEGUDARH9GwETuTMBETFPARLpZwEQZYMBEh2bARO5s
wERUc8BEunnARCGAwESHhsBE5YzAREyTwES6mcBEIaDARIemwETlrMBETLPARLK5wEQhwMBE
h8bAROXMwERU08BEutnARCHgwESH5sBE7uzARFTzwESy+cBEIQDBRH8GwUTlDMFETBPBRLoZ
wUQhIMFEfybBROUswURUM8FEujnBRCFAwUSHRsFE7kzBRFRTwUS6WcFEIWDBRH9mwUTubMFE
THPBRLJ5wUQZgMFEh4bBROWMwURMk8FEupnBRBmgwUR/psFE5azBRFSzwUS6ucFEGcDBRIfG
wUTuzMFETNPBRLLZwUQZ4MFEh+bBRO7swURU88FEsvnBRBkAwkR/BsJE7gzCREwTwkSyGcJE
ISDCRH8mwkTuLMJETDPCRLI5wkQZQMJEh0bCROVMwkRMU8JEslnCRCFgwkSHZsJE7mzCRExz
wkS6ecJEIYDCRIeGwkTljMJETJPCRLqZwkQZoMJEh6bCRO6swkRMs8JEsrnCRCHAwkR/xsJE
7szCREzTwkSy2cJEIeDCRIfmwkTl7MJEVPPCRLr5wkQhAMNEhwbDROUMw0RUE8NEuhnDRCEg
w0R/JsNE7izDREwzw0S6OcNEIUDDRH9Gw0TuTMNEVFPDRLpZw0QZYMNEh2bDROVsw0RUc8NE
snnDRBmAw0R/hsNE7ozDRFSTw0SymcNEIaDDRH+mw0TurMNETLPDRLq5w0QhwMNEh8bDROXM
w0RU08NEstnDRCHgw0SH5sNE7uzDRFTzw0Sy+cNEGQDERH8GxETuDMRETBPERLoZxEQZIMRE
hybEROUsxERMM8REsjnERBlAxER/RsRE5UzERExTxES6WcREIWDERH9mxETubMRETHPERLp5
xEQZgMREh4bEROWMxERUk8REupnERCGgxER/psRE5azERFSzxESyucREIcDERH/GxETuzMRE
VNPERLrZxEQZ4MREh+bERO7sxERU88REsvnERCEAxUR/BsVE7gzFREwTxUSyGcVEGSDFRH8m
xUTuLMVETDPFRLI5xUQZQMVEh0bFRO5MxURUU8VEslnFRBlgxUR/ZsVE7mzFRExzxUSyecVE
GYDFRIeGxUTujMVETJPFRLKZxUQZoMVEh6bFROWsxURUs8VEsrnFRBnAxUR/xsVE7szFRFTT
xUS62cVEIeDFRH/mxUTu7MVETPPFRLr5xUQhAMZEhwbGROUMxkRUE8ZEshnGRCEgxkSHJsZE
5SzGREwzxkS6OcZEIUDGRH9GxkTlTMZETFPGRLJZxkQhYMZEf2bGROVsxkRUc8ZEsnnGRCGA
xkR/hsZE5YzGREyTxkSymcZEGaDGRH+mxkTlrMZETLPGRLK5xkQhwMZEh8bGROXMxkRU08ZE
stnGRCHgxkSH5sZE7uzGREzzxkSy+cZEGQDHRIcGx0TuDMdETBPHRLIZx0QhIMdEhybHRO4s
x0RUM8dEsjnHRCFAx0SHRsdE7kzHRExTx0S6WcdEGWDHRH9mx0TubMdETHPHRLp5x0QZgMdE
h4bHROWMx0RMk8dEupnHRBmgx0R/psdE5azHREyzx0SyucdEIcDHRIfGx0TlzMdEVNPHRLLZ
x0Qh4MdEf+bHROXsx0RU88dEsvnHRCEAyER/BshE7gzIREwTyESyGchEISDIRH8myETlLMhE
VDPIRLo5yEQhQMhEf0bIRO5MyERUU8hEslnIRBlgyER/ZshE7mzIRFRzyES6echEGYDIRIeG
yETujMhETJPIRLqZyEQhoMhEh6bIRO6syERMs8hEurnIRBnAyESHxshE7szIREzTyESy2chE
GeDIRIfmyETl7MhETPPIRLL5yEQZAMlEfwbJROUMyURUE8lEuhnJRBkgyUR/JslE7izJREwz
yUS6OclEIUDJRIdGyUTlTMlEVFPJRLJZyUQZYMlEf2bJROVsyURMc8lEunnJRBmAyUSHhslE
7ozJRFSTyUS6mclEIaDJRH+myUTlrMlEVLPJRLq5yUQZwMlEh8bJROXMyURU08lEstnJRCHg
yUR/5slE7uzJREzzyUS6+clEIQDKRIcGykTlDMpEVBPKRLIZykQhIMpEfybKRO4sykRUM8pE
sjnKRBlAykSHRspE7kzKRExTykSyWcpEGWDKRH9mykTubMpEVHPKRLp5ykQhgMpEf4bKRO6M
ykRMk8pEspnKRBmgykSHpspE5azKRFSzykS6ucpEIcDKRIfGykTlzMpEVNPKRLLZykQh4MpE
h+bKROXsykRM88pEsvnKRCEAy0R/BstE5QzLREwTy0S6GctEISDLRH8my0TuLMtEVDPLRLo5
y0QhQMtEh0bLRO5My0RUU8tEslnLRBlgy0R/ZstE7mzLRFRzy0S6ectEGYDLRH+Gy0TujMtE
TJPLRLKZy0QZoMtEh6bLRO6sy0RMs8tEsrnLRCHAy0SHxstE5czLRFTTy0S62ctEIeDLRH/m
y0Tu7MtETPPLRLL5y0QhAMxEfwbMROUMzERUE8xEshnMRCEgzESHJsxE5SzMREwzzESyOcxE
IUDMRH9GzETuTMxEVFPMRLJZzEQhYMxEf2bMROVszERMc8xEsnnMRBmAzER/hsxE7ozMRFST
zES6mcxEGaDMRH+mzETurMxEVLPMRLq5zEQZwMxEf8bMRO7MzERM08xEstnMRBngzESH5sxE
7uzMRFTzzESy+cxEIQDNRH8GzUTlDM1ETBPNRLIZzUQhIM1EhybNRO4szURUM81EsjnNRBlA
zUSHRs1E9kzNRFRTzUSyWc1EGWDNRIdmzUTubM1ETHPNRLp5zUQZgM1Eh4bNRO6MzURMk81E
spnNRCGgzUR/ps1E7qzNRFSzzUS6uc1EGcDNRIfGzUTlzM1ETNPNRLLZzUQZ4M1Eh+bNROXs
zURM881EuvnNRBkAzkR/Bs5E5QzORFQTzkS6Gc5EISDORH8mzkTuLM5ETDPORLI5zkQZQM5E
f0bOROVMzkRUU85EulnORBlgzkSHZs5E5WzORFRzzkSyec5EIYDORIeGzkTujM5EVJPORLKZ
zkQhoM5Ef6bOROWszkRMs85EurnORBnAzkR/xs5E5czORFTTzkSy2c5EIeDORIfmzkTl7M5E
TPPORLL5zkQZAM9EhwbPROUMz0RUE89EwxnPRCEgz0SHJs9E5SzPRFQzz0SyOc9EIUDPRH9G
z0TuTM9ETFPPRLpZz0QZYM9Eh2bPRO5sz0RUc89EsnnPRCGAz0SHhs9E5YzPRFSTz0Symc9E
IaDPRIemz0TurM9ETLPPRLq5z0QZwM9Eh8bPRO7Mz0RM089EutnPRCHgz0SH5s9E5ezPRFTz
z0Sy+c9EIQDQRIcG0ETuDNBETBPQRLoZ0EQhINBEhybQROUs0ERMM9BEujnQRCFA0ER/RtBE
7kzQRExT0ESyWdBEIWDQRH9m0ETubNBETHPQRLJ50EQhgNBEh4bQRO6M0ERUk9BEupnQRBmg
0ER/ptBE5azQREyz0ES6udBEGcDQRH/G0ETlzNBEVNPQRLLZ0EQh4NBEf+bQRO7s0ERU89BE
uvnQRCEA0UR/BtFE5QzRREwT0USyGdFEGSDRRIcm0UTuLNFETDPRRLI50UQZQNFEh0bRROVM
0URUU9FEslnRRCFg0USHZtFE7mzRRFRz0USyedFEGYDRRIeG0UTljNFETJPRRLKZ0UQhoNFE
h6bRRO6s0URMs9FEsrnRRCHA0USHxtFE7szRRFTT0US62dFEIeDRRIfm0UTu7NFETPPRRLL5
0UQhANJEhwbSRO4M0kRME9JEuhnSRBkg0kSHJtJE5SzSRFQz0kS6OdJEIUDSRH9G0kTuTNJE
VFPSRLJZ0kQZYNJEh2bSROVs0kRMc9JEunnSRCGA0kR/htJE5YzSREyT0kS6mdJEIaDSRIem
0kTlrNJEVLPSRLK50kQhwNJEf8bSRPbM0kRU09JEstnSRCHg0kR/5tJE7uzSREzz0kSy+dJE
IQDTRH8G00TlDNNEVBPTRLIZ00QhINNEhybTROUs00RMM9NEujnTRBlA00SHRtNE7kzTRExT
00SyWdNEIWDTRH9m00TubNNEVHPTRLJ500QZgNNEf4bTRO6M00RMk9NEspnTRBmg00R/ptNE
5azTREyz00SyudNEIcDTRIfG00TuzNNETNPTRLrZ00QZ4NNEh+bTRO7s00RU89NEuvnTRCEA
1ER/BtRE5QzURFQT1ES6GdREGSDURIcm1ETuLNREVDPURLI51EQhQNREf0bUROVM1ERMU9RE
ulnURBlg1ER/ZtRE7mzURFRz1ESyedREIYDURH+G1ETujNREVJPURLKZ1EQZoNREf6bUROWs
1ERUs9REsrnURCHA1ESHxtRE5czUREzT1ESy2dREIeDURIfm1ETu7NREVPPURLL51EQZANVE
hwbVRO4M1URME9VEshnVRCEg1USPJtVE5SzVRFQz1USyOdVEIUDVRH9G1UTlTNVETFPVRLJZ
1UQhYNVEf2bVROVs1URUc9VEsnnVRCGA1USHhtVE7ozVRFST1US6mdVEGaDVRIem1UTurNVE
VLPVRLK51UQZwNVEh8bVROXM1URM09VEstnVRBng1UR/5tVE7uzVREzz1USy+dVEIQDWRH8G
1kTlDNZETBPWRLIZ1kQhINZEhybWRO4s1kRUM9ZEujnWRBlA1kR/RtZE7kzWRExT1kSyWdZE
IWDWRIdm1kTlbNZETHPWRLp51kQhgNZEh4bWRO6M1kRUk9ZEspnWRCGg1kSHptZE5qzWREyz
1kS6udZEIcDWRH/G1kTuzNZEVNPWRLLZ1kQh4NZEh+bWRObs1kRM89ZEuvnWRCEA10R/BtdE
5gzXRFQT10S6GddEISDXRH8m10TmLNdEVDPXRLI510QhQNdEh0bXROZM10RUU9dEulnXRCFg
10SHZtdE5mzXRFRz10S6eddEIYDXRIeG10TujNdEVJPXRLqZ10QhoNdEf6bXROas10RUs9dE
urnXRBjA10SHxtdE5szXRFTT10Sy2ddEIeDXRH/m10Tu7NdETPPXRLr510QhANhEhwbYRO4M
2ERME9hEuhnYRBgg2ESHJthE5izYREwz2ESyOdhEGEDYRIdG2ETmTNhETFPYRLJZ2EQhYNhE
f2bYRO5s2ERUc9hEsnnYRCGA2ESHhthE5ozYRFST2ESymdhEIaDYRH+m2ETmrNhETLPYRLK5
2EQhwNhEh8bYRO7M2ERU09hEutnYRCHg2ER/5thE5uzYRFTz2ESy+dhEIQDZRH8G2UTuDNlE
TBPZRLIZ2UQYINlEfybZROYs2URUM9lEsjnZRCFA2UR/RtlE7kzZRFRT2USyWdlEGGDZRH9m
2UTmbNlETHPZRLJ52UQhgNlEf4bZROaM2URMk9lEupnZRBig2USHptlE5qzZREyz2US6udlE
IcDZRH/G2UTuzNlETNPZRLLZ2UQh4NlEh+bZRO7s2URU89lEsvnZRCEA2kSHBtpE7gzaREwT
2kSyGdpEISDaRH8m2kTmLNpETDPaRLo52kQYQNpEh0baROZM2kRMU9pEslnaRCFg2kR/ZtpE
5mzaRExz2kSyedpEIYDaRH+G2kTmjNpETJPaRLqZ2kQYoNpEf6baROas2kRUs9pEsrnaRCHA
2kR/xtpE7szaREzT2kSy2dpEGODaRIfm2kTm7NpEVPPaRLL52kQYANtEhwbbROYM20RME9tE
shnbRCEg20R/JttE5izbRFQz20S6OdtEIUDbRH9G20TuTNtEVFPbRLpZ20QYYNtEf2bbRO5s
20RUc9tEunnbRCGA20R/httE7ozbREyT20SymdtEGKDbRIem20TurNtETLPbRLK520QYwNtE
h8bbRO7M20RM09tEstnbRCHg20R/5ttE7uzbRFTz20Sy+dtEGADcRH8G3ETmDNxEVBPcRLIZ
3EQhINxEhybcROYs3ERMM9xEsjncRBhA3ER/RtxE7kzcRFRT3ES6WdxEGGDcRH9m3ETmbNxE
VHPcRLp53EQYgNxEf4bcRO6M3ERMk9xEupncRBig3ER/ptxE5qzcRFSz3ES6udxEGMDcRIfG
3ETuzNxEVNPcRLLZ3EQY4NxEf+bcRO7s3ERU89xEsvncRCEA3UR/Bt1E7gzdREwT3US6Gd1E
ISDdRH8m3UTuLN1ETDPdRLo53UQhQN1Eh0bdRO5M3URMU91EslndRCFg3UR/Zt1E5mzdRFRz
3US6ed1EGIDdRIeG3UTmjN1ETJPdRLqZ3UQhoN1Ef6bdRO6s3URUs91EurndRCHA3USHxt1E
5szdREzT3USy2d1EGODdRH/m3UTu7N1EVPPdRLr53UQYAN5EhwbeROYM3kRUE95EshneRBgg
3kSHJt5E7izeRFQz3kSyOd5EGEDeRIdG3kTmTN5EVFPeRLJZ3kQhYN5Eh2beRO5s3kRUc95E
unneRCGA3kR/ht5E7ozeREyT3kS6md5EIaDeRH+m3kTmrN5EVLPeRLK53kQhwN5Eh8beRObM
3kRM095EstneRCHg3kSH5t5E7uzeRFTz3kTC+d5EGADfRH8G30TmDN9ETBPfRLIZ30QYIN9E
hybfROYs30RUM99EujnfRCFA30R/Rt9E5kzfRFRT30S6Wd9EGGDfRIdm30TubN9EVHPfRLJ5
30QYgN9Eh4bfRO6M30RMk99EspnfRBig30SHpt9E7qzfRFSz30Syud9EGMDfRIfG30TuzN9E
TNPfRLLZ30Qh4N9Eh+bfRObs30RU899EsvnfRCEA4ER/BuBE7gzgRFQT4ES6GeBEGCDgRIcm
4ETuLOBETDPgRLI54EQhQOBEf0bgRO5M4ERMU+BEslngRCFg4ESHZuBE7mzgRFRz4ES6eeBE
IYDgRIeG4ETujOBETJPgRLKZ4EQhoOBEh6bgRO6s4ERMs+BEurngRBjA4ESHxuBE5szgREzT
4ES62eBEIeDgRH/m4ETu7OBEVPPgRLL54EQYAOFEhwbhRO4M4URME+FEshnhRCEg4USHJuFE
5izhRFwz4US6OeFEGEDhRH9G4UTmTOFEVFPhRLJZ4UQYYOFEh2bhRO5s4URMc+FEunnhRBiA
4USHhuFE5ozhRFST4USymeFEGKDhRIem4UTurOFEVLPhRLK54UQYwOFEf8bhRObM4URU0+FE
stnhRBjg4USH5uFE7uzhREzz4USy+eFEIQDiRIcG4kTuDOJETBPiRLIZ4kQhIOJEfybiRO4s
4kRMM+JEujniRBhA4kSHRuJE7kziRFRT4kS6WeJEGGDiRIdm4kTmbOJETHPiRLJ54kQhgOJE
h4biRO6M4kRMk+JEupniRCGg4kR/puJE7qziRFSz4kS6ueJEIcDiRH/G4kTuzOJETNPiRLrZ
4kQY4OJEh+biRObs4kRU8+JEsvniRCEA40SHBuNE5gzjRFQT40S6GeNEISDjRH8m40TuLONE
VDPjRLo540QYQONEf0bjROZM40RUU+NEslnjRCFg40SHZuNE5mzjRFRz40SyeeNEGIDjRIeG
40TujONETJPjRLKZ40QhoONEf6bjRO6s40RUs+NEurnjRBjA40SHxuNE7szjREzT40Sy2eNE
IeDjRIfm40Tm7ONEVPPjRLr540QhAOREhwbkRO4M5ERUE+REshnkRBgg5ESHJuRE5izkRFQz
5ESyOeREGEDkRH9G5ETuTOREVFPkRLpZ5EQhYOREh2bkRO5s5ERUc+REunnkRCGA5ER/huRE
5ozkREyT5ES6meRE</AssayXData><AssayYData Points="1839">+ZQnQJiLJ0C4hSdAkUgnQN20J0DUzidA8n4nQNSlJ0C8kCdAXpQnQNSgJ0B4nCdAB38nQDmc
J0CTXidAUYEnQLd9J0BIxydAoosnQGViJ0C8hidA840nQOaZJ0BdwidAppwnQBaGJ0AvnCdA
ynMnQKtxJ0A5fidAKIAnQPziJ0AtdydApZ0nQNiRJ0AspydAO+QnQC7TJ0CTdCdA2bgnQH2E
J0BLaidA82onQFVaJ0DCeidAbqonQOY7J0AWsydAW4onQLFXJ0B/jCdALqsnQBmKJ0BFhidA
DEUnQBJ/J0C+dydAW5cnQMJ/J0CIPCdAbpcnQMVdJ0B6XCdA7cEnQKhgJ0BFbydA+jgnQFh5
J0DyaCdADY4nQIE4J0A2fCdARbUnQJa2J0AYbydA9GYnQPEnJ0DutydAs34nQG+5J0AscidA
TT4nQLSMJ0BtgidAlQInQGsVJ0DsmidAAHUnQEKIJ0DKUCdA92QnQDo7J0A6didAoV4nQHI8
J0BGdSdAXpYnQNpWJ0CDZidAbnUnQCxUJ0BUXydAG20nQPs8J0DEcSdAVnQnQI+KJ0DVrydA
5YInQCpsJ0DRxidAAHonQJqMJ0AMhidAM9gnQCxoJ0AlRCdASqwnQI2ZJ0D3eidAwUUnQO5U
J0ASnydAiVonQFiVJ0AjZidACk0nQAZkJ0B+XSdAUCInQK2gJ0AcTydAY4onQIpsJ0DClSdA
Q6InQKkSJ0DXJydAoGQnQEGMJ0AzPidADhInQB5mJ0AvfidAeSInQEdRJ0C3USdAE50nQHgO
J0DkVCdAE08nQGB6J0DSPydAWwUnQB4ZJ0AQuydAQ7cnQO2IJ0AchCdAN1YnQG0qJ0BdUidA
elInQG9iJ0BNeidA1ncnQJh/J0CobSdAq4wnQNpLJ0BbSCdAcDMnQJpPJ0CEhydAwRgnQAmb
J0AGOydADG0nQLRjJ0ByGCdAGo4nQNg9J0B/NydA1UonQKqCJ0DqLydAgycnQKSOJ0BJaCdA
dSknQKpTJ0AoQidAhlInQGY3J0BCcSdAe3MnQFIXJ0AgaCdAH5EnQD2jJ0BTPydAjg8nQNFG
J0DtbydAkkknQG85J0CvYidAipMnQOY9J0BKXidADjUnQMftJkBRCSdAP1onQApXJ0CpHidA
smcnQFohJ0BJOidAZUwnQK1SJ0A0BydAkpQnQGybJ0CiTSdA4TQnQBaDJ0DCUidAIzcnQNs+
J0D/LidAZEwnQCCsJ0AEdCdAV2knQJJvJ0DidCdAl+wmQLB6J0ARTSdAXGwnQEJ2J0DgjydA
2A0nQP46J0DnWydA04gnQPpQJ0DJNidA8VonQMFnJ0BSSydAxS0nQK8zJ0DBXidAtmgnQJxe
J0B2gidAJmMnQFEdJ0AeCydA/0QnQL8rJ0CmGydAl/smQDGaJ0B5LydAXk0nQFaPJ0D1VSdA
LjAnQFPbJkDmVSdA/nonQOtfJ0DJFCdAjCQnQJt4J0AORCdA6T4nQLoZJ0DgfidAF/smQJwd
J0BYESdAJjknQM9LJ0AU8CZAKfkmQJEWJ0DWBSdAyGQnQPwXJ0AaOSdAknMnQH1qJ0C2LCdA
dY4nQPsvJ0AoICdAJ18nQNY7J0BQRydAwC8nQD7YJkAjBydAB0AnQD0WJ0A1MidAuhgnQIsV
J0DMZSdAUcwmQIUlJ0DtLSdAiB0nQAdFJ0A3JCdA3TInQEovJ0D+VidAFiYnQCYfJ0BnOCdA
iDsnQFJBJ0DYNCdAzXAnQCxDJ0BC/CZAtSknQFxJJ0DTRydAHxMnQCYTJ0BwFCdAmAYnQFNC
J0BVJSdAKJUnQOUXJ0CLGCdAieUmQA8gJ0Ar3SZAbicnQHwrJ0AcaidAbTsnQPUMJ0DtKydA
Wy0nQC3eJkAqCidAOBMnQGMsJ0B1QSdA3CUnQB05J0DS4yZAezMnQBI3J0CiMSdAU08nQEX4
JkDOKydAXx4nQOzqJkASHCdAUFYnQK3uJkA2viZAQjknQHAEJ0DkBCdADysnQA8XJ0CSBydA
kC0nQMYmJ0CqMidAHwcnQGv0JkCFRSdAsGcnQG/TJkB7LidApc0mQAkfJ0C/MSdAETYnQEwp
J0BY4iZA4O4mQOv6JkDXZydAHXwnQFURJ0AGHidAFfMmQJEUJ0AGUidAhiEnQGfoJkD/PSdA
4x8nQCj4JkBDUCdACUknQM+oJkACKCdA5DMnQFQaJ0CMIidAPP4mQAYAJ0ApJSdAQC8nQEEl
J0BczSZASPcmQEY9J0Dz+iZAtckmQAlWJ0CGCydAgV0nQKsVJ0BNFydAxgAnQNJaJ0C08iZA
QNMmQHcRJ0B35yZAJu4mQMotJ0Bj/iZA0EInQGT0JkDKQCdA5cQmQPMaJ0C6EydA29UmQAI2
J0AR4iZAKUonQHUJJ0Cq9iZAIicnQC8qJ0Cf+yZAveImQKsSJ0Az5iZAfyonQOr4JkA3GydA
mRQnQDgeJ0BxtSZAkUgnQLD1JkAEHSdA4wwnQFwqJ0AdCCdAZuQmQFY5J0AE9iZAlyQnQBTn
JkCZHidAEQonQKrUJkCO8SZAkOsmQP/4JkBQNCdAY0cnQBrVJkDn9iZAyOUmQNQUJ0AsFydA
wwMnQGtMJ0ClACdAbewmQPEGJ0BPvSZAf0snQFseJ0CnziZAV/UmQKAVJ0DsJCdAaesmQGJH
J0ALHidAYlMnQEUOJ0AK7iZAP3UnQNo2J0CU+SZApFcnQLwlJ0DA+iZAUCsnQL4VJ0DYFidA
3QonQFRAJ0B4DSdAqesmQOPQJkB34SZARBknQE7nJkCN+SZAEgUnQMAWJ0AN9yZAUdwmQKEm
J0BZ6SZAtsMmQCT7JkBg/CZAPEwnQATyJkCS5CZAMzQnQBoPJ0CxLSdA0h8nQCCeJkDlRydA
j6ImQBIqJ0A8ICdASekmQGf0JkDOFydAdMUmQLLtJkCr/yZAlq8mQB67JkAlDSdAKgQnQEqN
JkCU8CZApwAnQAMbJ0DnDCdAM+QmQBUiJ0Dn6iZA3RMnQAn+JkBDlSZAo0EnQFPvJkDa0SZA
FQwnQLYbJ0D2xyZAY/gmQKoaJ0DTyiZAdNMmQCfuJkCb7yZAdAInQDIbJ0D/qSZA2OomQDDc
JkASvyZAWjcnQLTAJkBL7SZAWCInQOg9J0As1iZAduomQCQrJ0DEtSZApdgmQKzRJkCY2SZA
kh8nQKfdJkAJAidAvAMnQJvWJkCsLydA6hcnQEziJkDQ9SZAbd8mQOLWJkBjiSZAd+kmQEHZ
JkAL5iZAMAEnQHQGJ0B0BydAbzMnQFi/JkCXHSdA3qAmQEzgJkARDydA/MkmQD4/J0CbzSZA
O88mQPRMJ0AwICdAQQAnQLgAJ0BjoyZAmekmQJUBJ0ACHSdA7csmQMzMJkARtiZAKw4nQEDC
JkAm+iZACpYmQPIwJ0Ak3CZAYv0mQLAmJ0C5wyZAJOAmQAT+JkAT0iZAzM4mQKr9JkBhuCZA
E88mQGPOJkBzKidAGeAmQGDFJkC+pyZAM/QmQPnQJkBStCZAcdImQPvWJkCiJidA2JsmQNeh
JkCi6CZAq/smQEntJkAg9SZA4aQmQKvQJkBnrCZAEu4mQDCUJkAw3SZA780mQHfUJkB8ESdA
hKImQIGVJkA3pyZA/+omQC8PJ0DdvSZAOvcmQOOQJkAvzyZAobwmQMj+JkCY9yZAIm8mQMsB
J0A5ziZAW7YmQDbmJkDFnCZAhakmQDqrJkCWqCZAGAYnQEb/JkA91iZANb8mQBS3JkCqlyZA
9SAnQEofJ0DLiiZApr0mQLHfJkCf6SZACesmQFKSJkBd5iZAKeYmQOvZJkCoySZA58gmQNyt
JkBXuSZA0JgmQDrsJkDJvCZAIq4mQASDJkD4ASdATr8mQA6lJkDItiZAFeomQJfnJkCKCSdA
rJImQPbBJkCjeSZA+wEnQPmYJkANsSZA2q0mQMCwJkDkoiZA0e8mQAKqJkCs3iZAJbImQOmr
JkAhpyZA7NMmQMvrJkA67CZAQrwmQHmvJkADxCZA16MmQFruJkDItiZA5ecmQL2cJkAsjSZA
0cUmQAvUJkDV/iZAzwonQPCDJkCZBydASKYmQISbJkAViiZAK7AmQE/dJkDWxCZAAcwmQGm5
JkAY7yZAe3QmQMmtJkAr5SZA98MmQLAdJ0CN4iZAvNgmQGocJ0Da6iZAEH0mQL+8JkB9sSZA
UQ0nQBqbJkDgkCZARPomQDetJkCM1yZAkKgmQMxvJkCs6iZAVqsmQMDWJkBW2SZApKgmQMll
JkC7tCZATqQmQGMGJ0B0XCZAnBknQEoGJ0DJ6iZAgakmQNl5JkBfuCZANbQmQHi0JkAzziZA
3XAmQAemJkBEEidAz8cmQEnlJkDu2yZAiVsmQId8JkBM6yZAetgmQOjEJkB1tyZA9bAmQHOn
JkAwyiZASZcmQPO9JkDZTCZAMt8mQD/NJkAcAidA22UmQHWjJkBWySZAwq4mQOPAJkC7ryZA
qbEmQN2TJkDNaSZAH8YmQGrOJkCAFydAGbAmQHKOJkAXnyZAl4QmQId+JkDfoiZAQaYmQKK7
JkAWtyZA+GsmQPeMJkBmZiZAirkmQD3jJkDKmyZAoUcmQJyAJkAuxCZAjXkmQIGUJkD0syZA
g8MmQCx8JkCktSZAjMwmQFD5JkCRiiZA7p4mQEjWJkB9kSZAZMsmQO5oJkBy0iZAT0YmQCDS
JkCtiyZA0ekmQLz+JkD1lyZAlYImQGGfJkDt9yZAHmkmQLShJkCm5CZAyromQGy5JkDlRyZA
NBEnQJujJkDQtiZAx6wmQCjzJkBv2iZAEKUmQDqHJkDI3CZAoqEmQEUAJ0DC1yZA760mQOu8
JkCteiZAs3smQLmSJkCviCZATXMmQD2ZJkCA1SZAEMAmQPB1JkDnqyZA8a0mQCV2JkCAiSZA
mscmQFDGJkD+nSZALKAmQAzfJkC2piZAebYmQCKkJkAeuCZAlkAmQKV/JkCliCZABcwmQCzz
JkAQ6CZAaYEmQDO5JkA/viZANqwmQMKtJkC3iSZAOrImQCh6JkAAwCZAYGkmQBHdJkCRiSZA
XaEmQJqcJkBsOyZAY6UmQMGzJkBGuSZAw4gmQBOLJkDIiCZAH18mQDa6JkBi4iZAjdkmQK/N
JkBFeCZA7iomQPOfJkAZYSZAgY4mQCmMJkDqnyZA044mQEy+JkCPUSZAT5omQGO5JkCFqyZA
LA8nQI/DJkDuvCZAIaomQDmpJkDIyCZAMeUmQE13JkBbniZACcomQLxAJkACZSZA4YkmQICf
JkD9wSZAv5MmQNd3JkBfVCZAVMYmQN2SJkAVdCZAcHUmQKNnJkDVfiZAR2wmQJ6HJkDfuyZA
890mQEC2JkBdoCZAWpEmQK1sJkDL7SZAHqUmQKfCJkBFkCZAxqAmQBA4JkC+gCZAPrkmQODE
JkAsaCZAuYkmQERVJkC9PyZA1b4mQB2qJkDekyZAascmQKmoJkBz7yZAd6QmQLeTJkBppiZA
aKwmQCNfJkBlVyZAdZImQHNkJkCieyZAFYImQCd9JkDPjyZAKN4mQNF8JkCLniZAT5AmQAnB
JkD0fiZA9YomQLDMJkCjgyZArY0mQGmAJkDtViZA4p0mQNlzJkDUtSZA5KcmQNVoJkDluSZA
tckmQGebJkBucCZAk58mQPWMJkDluCZAFM0mQCF4JkC4dSZA0WMmQBfeJkDwdSZA25MmQPTJ
JkBDYCZADIkmQHuOJkAEbCZAd7smQJ9tJkCQGSZA+XUmQEhVJkDLQCZA4Y0mQAt3JkCdkCZA
NGwmQJhzJkCwpSZAzosmQFe8JkB2sSZA3qcmQDehJkBWrCZArJMmQBOrJkBWeSZAGYsmQDyx
JkDdsyZAKVImQFCIJkAS4CZAUoomQI6NJkBVnyZA86gmQOyKJkBKTSZAlW0mQNiBJkD/uCZA
Q6omQBBqJkDNaSZA9LEmQEp7JkDKTyZA8p4mQIpvJkB8hiZAaMwmQB9HJkBfnSZAVI0mQJlr
JkClZiZAy2omQBORJkDaRCZA230mQMadJkCvoSZAlY8mQL11JkBPmSZAPrkmQJGRJkDyrSZA
0l4mQFtnJkDChiZA7uwmQLSrJkDIcCZAVJImQGl1JkApuSZAiIomQMGPJkAfTiZAU40mQCWK
JkBiayZAmH0mQIq+JkCCSiZAMWImQJqhJkDKpiZABEImQBCNJkC21SZAn40mQN1OJkD1nyZA
IkcmQDxTJkC4XyZAC3kmQD+hJkCMiiZA+YcmQHRaJkChxCZAgD0mQAlyJkD6viZAx5cmQLV3
JkCLnSZAxmgmQFprJkCUWiZARKYmQBahJkB7ayZAHWYmQLHFJkCPgSZAh1smQMRJJkB7YiZA
/ZgmQLWnJkCviCZArjEmQBI8JkCxWSZAm08mQPxzJkDiriZAKnEmQNe8JkCkSiZAQ4QmQHYy
JkCBcyZAz2AmQNycJkBjaiZAyFAmQCmAJkBaaSZAs3smQDRrJkA1ZiZAD4gmQN2DJkDtfiZA
ZZUmQBqOJkAakCZAUJcmQAY3JkCSgCZA6FomQASBJkCLjiZAhosmQLx1JkC2FyZANXkmQF1E
JkCRxyZAd3QmQIp7JkCYgCZAQ2smQPVKJkAOUiZA4VYmQCeBJkBNfCZAEngmQAoTJkBxdSZA
m4UmQG14JkD2ciZAx7YmQIdRJkBvUiZAgXEmQMd+JkDIviZAjbsmQIR8JkAUQSZAOIUmQG9t
JkCMliZApn8mQDKKJkDqUyZAkW4mQKaLJkCvNiZAadAmQKppJkBERiZALKcmQGZeJkBALCZA
7KUmQD5KJkCQOiZAI1MmQHolJkCaWiZAKK4mQL9qJkClaCZAkkUmQPSKJkAQSyZAu5MmQBpy
JkA8YSZAc48mQNefJkCkVSZAmWUmQFJbJkA4IyZAxSMmQHRmJkCCXiZA4XMmQM6wJkCIQiZA
wYMmQFBuJkAscyZAnFImQGJ6JkBncyZA9KEmQAdnJkA3xiZA/WomQBJNJkChZSZA3HAmQFFf
JkDtoCZA1rQmQJxcJkDmYyZA+ZcmQAqDJkADESZAYXsmQAqeJkBOWSZAKDAmQA0vJkAXniZA
QH0mQIqBJkDasSZA3DEmQC+kJkAXuCZAAE8mQDOfJkAsiCZAqj8mQCaBJkBOfSZAO1cmQG+n
JkBmdCZAJlYmQHGlJkBdUiZAoo0mQMZeJkAkfyZAEU4mQG2VJkCGjiZAg68mQHxkJkAAYiZA
7lQmQJhVJkAnoyZA2HkmQN60JkCkdCZAVXsmQJ1JJkDhpCZAqy4mQEZCJkCelSZAi0smQLOE
JkCjtyZAUWcmQBYIJkA5iiZAa0kmQMRAJkCSNyZAjFkmQGxzJkDUfSZAkIEmQKoqJkCkYSZA
XpsmQCliJkAuSCZAuYgmQLZUJkAjSCZA5kImQP9gJkBseCZAyzEmQJJHJkAIRiZAZokmQIYv
JkCgPyZAXSsmQIMwJkDwWyZAHLQmQK5kJkDXNCZAuiAmQOZ+JkAxoSZAeq0mQG6IJkCafyZA
dVkmQKqbJkAFTCZAViomQGlwJkAxiCZAgp8mQPczJkAZVCZAEYEmQEiNJkByRSZACX4mQCq6
JkDcuSZAvT0mQLIlJkAhOSZAwhwmQPCAJkD4DSZANG0mQN99JkCAEiZAyD4mQEtRJkDcQiZA
A4wmQNxxJkArjSZAy28mQEI2JkDHSiZAqKgmQHdIJkC0aSZAiVQmQCmbJkCKhCZA26QmQCNf
JkDVPiZAaHImQGY/JkDxUSZANyQmQJdIJkApNyZAkPMlQDJIJkBY+iVAVDwmQPZ0JkC9OSZA
OGAmQHtIJkB4RSZAlTImQLlUJkBGWSZALiImQDp2JkDWRCZAoUImQPaBJkAcPiZAuowmQK0x
JkBBGCZAF1wmQNkjJkCtQSZAxEomQA6KJkDpYSZA7iImQLtbJkBuKiZAFlMmQKldJkB7dCZA
FTcmQG5wJkA5WiZAFn4mQIcvJkDDiSZA63YmQKA4JkAYQiZAYF8mQO10JkBVJiZAZQAmQBlA
JkB4oiZAfFcmQHVZJkD0SyZAiXkmQHpOJkA9kyZA5mEmQIMXJkAQUCZATSImQHGJJkCLWSZA
jlImQMM0JkAtKiZAuB0mQEJmJkDkUiZAF0smQDlrJkAYTCZArCMmQDtNJkAaFSZAeXsmQE33
JUCiBCZAuSgmQOxvJkAJUyZAAj8mQKdsJkAiPCZATismQE5LJkCUKCZAskwmQNBLJkCQaiZA
FokmQPcpJkDoNiZAMyYmQGBVJkB5SyZA10YmQG0EJkAbEiZArHsmQOkVJkC/XyZARDQmQMtE
JkBlfSZAKEMmQGBkJkB/AyZA5h4mQCAZJkB3biZA/kwmQAMIJkB8QiZAKOQlQLdRJkC7KiZA
ufIlQOccJkC+eCZAd2UmQNshJkARFiZAHmomQIQRJkAO5yVAcEkmQLYmJkDcGSZArDAmQFsi
JkAmMSZAXS8mQHUSJkDgVCZAhzMmQFgnJkDWOiZA2RgmQNJOJkBY9yVA2ismQMcTJkAcYCZA
00ImQEY/JkAmOiZAwy4mQJEhJkA3WSZAT0kmQCNIJkAobCZA2UQmQIpaJkABJyZA7YEmQMVU
JkDOCSZA4AEmQIHpJUAcOCZAQzkmQEUlJkBbVSZArHMmQHUcJkDDBiZAzd4lQFgFJkCvVCZA
GFsmQHVzJkDWNiZAU/YlQPk+JkAWKSZAiWQmQCEcJkC/KyZANEUmQJ0jJkB+JSZAU00mQDYV
JkCkJCZA21kmQPwxJkCPPSZA0OUlQC4AJkDnFCZAyRwmQOgtJkDQFCZAMkEmQK5XJkA5ViZA
R8glQAz3JUD2RyZA5IImQPw6JkANWyZA0xMmQD4iJkCmMyZA6VomQKk+JkAOVCZAA2QmQOrU
JUBiRSZAOQgmQM/9JUBrXiZA7AAmQN5rJkBuLCZA8w8mQK0HJkDc9SVArgomQIAxJkA8FCZA
Ex4mQPjuJUCHJSZAkW0mQEMaJkC8JyZAtMklQB4YJkA18iVARkomQAwMJkB3TSZAKCImQOIw
JkBoaiZAtBUmQDsZJkAf+CVAr+slQMn/JUDbMCZAex8mQBUZJkDXOCZAZB4mQHnNJUA5MCZA
xlYmQHA/JkD7MyZAiCwmQOj+JUCgLiZADjAmQOQFJkCNCCZAmgUmQAkgJkBAFSZA1v8lQBTs
JUASHyZASvklQBMlJkDtGSZAjw0mQAI2JkBi/SVAhhsmQAwCJkBsOiZAfx8mQC0wJkBqWiZA
22kmQB8/JkD2BCZAe/MlQMvsJUDEICZA1uklQFZTJkD2TiZAFBomQHIYJkAwSSZAGz4mQExQ
JkDnASZAN/AlQHwoJkAcPiZA5kImQJHqJUAVCyZAEuYlQPElJkANGCZAhlImQFa3JUCrMCZA
SvQlQJofJkCU6CVAlggmQNCpJUBkNSZA8AUmQKYqJkBjVSZA7QImQN8aJkBJ/CVAAjAmQGov
JkBk+SVASAEmQOf3JUD+JSZAEwYmQHA1JkCgOSZAouIlQBD5JUA+HyZADiImQNo+JkAo8CVA
RFAmQMn4JUAGViZAwkkmQFIiJkBk4yVAKh8mQEPYJUAiyCVAmMklQFInJkA73iVAijUmQDkk
JkB56yVADeolQFxHJkAjZSZAWvglQPwQJkC1HyZAEvwlQA1AJkCmQSZABzcmQE4xJkB/NCZA
iBUmQB8sJkCT7iVAVeclQP91JkAW4SVA2lcmQLMKJkAcFCZA80EmQF7rJUAp+iVA0vElQHUb
JkARISZAb7wlQG8bJkCjMiZAcRAmQAoZJkD/FiZAjzAmQAMJJkCuKiZALSkmQGpoJkBD3CVA
TOwlQOEpJkCWJiZA</AssayYData></Step><Step><CommonData><SampleLocation>2</SampleLocation><SampleID></SampleID><SampleGroup></SampleGroup><SampleInfo></SampleInfo><SampleRow>A</SampleRow><SamplePlate>1</SamplePlate><WellType>REGENERATION</WellType><Concentration>-1</Concentration><ConcentrationUnits>µg/ml</ConcentrationUnits><MolarConcentration>-1</MolarConcentration><MolarConcUnits>nM</MolarConcUnits><MolecularWeight>-1</MolecularWeight><Temperature>30</Temperature><StartTime>1916781</StartTime><AssayTime>5</AssayTime></CommonData><FlowRate>1000</FlowRate><StepType>KREGENERATION</StepType><StepName>Regeneration</StepName><StepStatus>OK</StepStatus><ActualTime>5.00005</ActualTime><CycleTime>0.2</CycleTime><AssayXData Points="25">IaDkRIem5ETurOREXLPkRLu55EQpwOREkMbkRPbM5ERU0+REu9nkRCng5ESH5uRE9uzkRFzz
5ETD+eREKQDlRJAG5UTuDOVEXBPlRLsZ5UQpIOVEkCblRO4s5URUM+VEuznlRA==</AssayXData><AssayYData Points="25">NcIkQEBNGEA5nhJACBYQQC4ED0DWVQ5As84NQMc1DUDq4wxAk6kMQBgsDEBAzgtAspYLQGh2
C0B1PgtA2CELQIP6CkDZcApAzXMKQN6cCkBVbQpAJusJQPWyCUDd6AlAZ9gJQA==</AssayYData></Step><Step><CommonData><SampleLocation>1</SampleLocation><SampleID>Buffer</SampleID><SampleGroup></SampleGroup><SampleInfo></SampleInfo><SampleRow>A</SampleRow><SamplePlate>1</SamplePlate><WellType>BUFFER</WellType><Concentration>-1</Concentration><ConcentrationUnits>µg/ml</ConcentrationUnits><MolarConcentration>-1</MolarConcentration><MolarConcUnits>nM</MolarConcUnits><MolecularWeight>-1</MolecularWeight><Temperature>30</Temperature><StartTime>1928795</StartTime><AssayTime>5</AssayTime></CommonData><FlowRate>1000</FlowRate><StepType>KREGENERATION</StepType><StepName>Regeneration</StepName><StepStatus>OK</StepStatus><ActualTime>5.00103</ActualTime><CycleTime>0.2</CycleTime><AssayXData Points="25">IUDlRJBG5UT2TOVEXFPlRLtZ5UQhYOVEkGblRPZs5URcc+VEw3nlRCGA5USQhuVE9ozlRFyT
5US7meVEIaDlRJCm5UT2rOVEVLPlRMO55UQpwOVEkMblRPbM5URU0+VEw9nlRA==</AssayXData><AssayYData Points="25">WwN0QOaCdUCVm2xAGYxuQC1Jd0AOK21AgB5qQHplc0Df+3BA/jRpQL9mbkAucnNANUNpQBZ5
akBuVnNAvMNqQLrmaEDu5HJAbQRxQDV0aEDda2xA69hxQGvoaUBAyGpAPAlyQA==</AssayYData></Step><Step><CommonData><SampleLocation>2</SampleLocation><SampleID></SampleID><SampleGroup></SampleGroup><SampleInfo></SampleInfo><SampleRow>A</SampleRow><SamplePlate>1</SamplePlate><WellType>REGENERATION</WellType><Concentration>-1</Concentration><ConcentrationUnits>µg/ml</ConcentrationUnits><MolarConcentration>-1</MolarConcentration><MolarConcUnits>nM</MolarConcUnits><MolecularWeight>-1</MolecularWeight><Temperature>30</Temperature><StartTime>1940785</StartTime><AssayTime>5</AssayTime></CommonData><FlowRate>1000</FlowRate><StepType>KREGENERATION</StepType><StepName>Regeneration</StepName><StepStatus>OK</StepStatus><ActualTime>5.00103</ActualTime><CycleTime>0.2</CycleTime><AssayXData Points="25">KeDlRKDm5UT+7OVEZPPlRMP55UQxAOZEjwbmRPYM5kRcE+ZEyxnmRCkg5kSPJuZE9izmRGQz
5kTLOeZEKUDmRI9G5kT+TOZEXFPmRMtZ5kQpYOZEmGbmRP5s5kRkc+ZEy3nmRA==</AssayXData><AssayYData Points="25">VD4IQD8sB0AgyAZAKe4GQD94BkBvqAZAGbIGQC95BkA9ZgZAC44GQOzJBkB3ZAZArj0GQD9X
BkCx8gVAnIcGQI1MBkAFCAZAIVMGQGZ6BkAxRwZAVhIGQLArBkCfPwZACjoGQA==</AssayYData></Step><Step><CommonData><SampleLocation>1</SampleLocation><SampleID>Buffer</SampleID><SampleGroup></SampleGroup><SampleInfo></SampleInfo><SampleRow>A</SampleRow><SamplePlate>1</SamplePlate><WellType>BUFFER</WellType><Concentration>-1</Concentration><ConcentrationUnits>µg/ml</ConcentrationUnits><MolarConcentration>-1</MolarConcentration><MolarConcUnits>nM</MolarConcUnits><MolecularWeight>-1</MolecularWeight><Temperature>30</Temperature><StartTime>1953093</StartTime><AssayTime>5</AssayTime></CommonData><FlowRate>1000</FlowRate><StepType>KREGENERATION</StepType><StepName>Regeneration</StepName><StepStatus>OK</StepStatus><ActualTime>5.00103</ActualTime><CycleTime>0.2</CycleTime><AssayXData Points="25">MoDmRKGG5kT/jOZEZZPmRNSZ5kQ6oOZEoabmRAet5kRls+ZE1LnmRDLA5kSYxuZEB83mRG3T
5kTU2eZEMuDmRJjm5kQH7eZEZfPmRMz55kQyAOdEmAbnRAcN50RlE+dE1BnnRA==</AssayXData><AssayYData Points="25">2+lvQHFBd0C5lGtAunZqQF27dECqkW9ANotqQKM8dEC603FAIDNpQPCKckBgiHRAo6VqQOGS
bECycnRASRpvQFClZ0CyVnJAQsxwQDIxakCvrnJAKQZ1QEAha0BRwmtAyzZyQA==</AssayYData></Step><Step><CommonData><SampleLocation>2</SampleLocation><SampleID></SampleID><SampleGroup></SampleGroup><SampleInfo></SampleInfo><SampleRow>A</SampleRow><SamplePlate>1</SamplePlate><WellType>REGENERATION</WellType><Concentration>-1</Concentration><ConcentrationUnits>µg/ml</ConcentrationUnits><MolarConcentration>-1</MolarConcentration><MolarConcUnits>nM</MolarConcUnits><MolecularWeight>-1</MolecularWeight><Temperature>30</Temperature><StartTime>1965222</StartTime><AssayTime>5</AssayTime></CommonData><FlowRate>1000</FlowRate><StepType>KREGENERATION</StepType><StepName>Regeneration</StepName><StepStatus>OK</StepStatus><ActualTime>5.00005</ActualTime><CycleTime>0.2</CycleTime><AssayXData Points="25">OiDnRKkm50QPLedEfjPnRNw550Q6QOdEqUbnRAdN50R1U+dE1FnnREJg50SpZudED23nRG1z
50TUeedEOoDnRKmG50QPjedEdZPnRNyZ50Q6oOdEqabnRA+t50R1s+dE1LnnRA==</AssayXData><AssayYData Points="25">F98HQEZwBkAMzgVAZg4GQHF4BUCAkwVAIYMFQM1qBUD6jwVAcXYFQPGyBUDyiQVALa4FQKaN
BUCKLAVACjkFQM6VBUCqTwVArDQFQK5cBUAgRwVAYCcFQKytBUDd+QRAR/IEQA==</AssayYData></Step><Step><CommonData><SampleLocation>1</SampleLocation><SampleID>Buffer</SampleID><SampleGroup></SampleGroup><SampleInfo></SampleInfo><SampleRow>A</SampleRow><SamplePlate>1</SamplePlate><WellType>BUFFER</WellType><Concentration>-1</Concentration><ConcentrationUnits>µg/ml</ConcentrationUnits><MolarConcentration>-1</MolarConcentration><MolarConcUnits>nM</MolarConcUnits><MolecularWeight>-1</MolecularWeight><Temperature>30</Temperature><StartTime>1977380</StartTime><AssayTime>5</AssayTime></CommonData><FlowRate>1000</FlowRate><StepType>KREGENERATION</StepType><StepName>Regeneration</StepName><StepStatus>OK</StepStatus><ActualTime>5.00005</ActualTime><CycleTime>0.2</CycleTime><AssayXData Points="25">O8DnRKHG50QQzedEdtPnRN3Z50Q74OdEqubnRBDt50Ru8+dE3fnnREMA6ESqBuhEEA3oRHYT
6ETdGehEQyDoRKEm6EQILehEbjPoRNU56ERDQOhEoUboRBBN6ERuU+hE1VnoRA==</AssayXData><AssayYData Points="25">Ob9cQOTnZ0CzSGZAGIFcQMpOZEA6f2dAIRtfQKeMX0CMw2ZA64RjQOPyXEBr2GZALf1mQD+w
W0AMtGRAyHRnQAXzXkCdMGBAtCVpQBkTZUA0pFxAJZtlQPeLZUAAgFtArp5iQA==</AssayYData></Step></KineticsData></ExperimentResults>
