# Supplementary material for: CD147 mediates the adsorption of influenza A virus on the cell surface through direct interaction with HA
Source: Front Cell Infect Microbiol. 2025 Aug 29;15:1647283. doi: 10.3389/fcimb.2025.1647283 (PMC12426278; doi:10.3389/fcimb.2025.1647283)
Supplement: Supplementary file 8 [file DataSheet2.zip › raw data-2/Figure 6/Fingure6 D-I/Fingure6 F/241006_002.frd]

<?xml version="1.0" encoding="UTF-8" standalone="yes"?>
<ExperimentResults><ExperimentInfo Name="Experiment_1"><ExpDescription></ExpDescription><RTDVersion>2.0</RTDVersion><RunID>1FEBD801-7731-4934-897C-89B0338FFE3B</RunID><ExperimentType>KINETICS</ExperimentType><ExperimentSubType>KBASIC</ExperimentSubType><StartDateTime>2024-10-06T20:28:04</StartDateTime><MachineName>4QSYCS2</MachineName><UserName>Labuser</UserName><LotNumber></LotNumber><PlateName>241006</PlateName><PlateName2></PlateName2><SensorName>B7</SensorName><SensorPlate>1</SensorPlate><SensorType>SA (Streptavidin)</SensorType><SensorRole>LIGAND</SensorRole><SensorInfo></SensorInfo><WritingSW>DataAcquisition.exe 11.1.0.11</WritingSW><InstrumentType>OctetRED96e</InstrumentType><InstrumentSerial>FB-90287</InstrumentSerial><InstrumentFW>1.0.0.0</InstrumentFW><IntegrationTime>2.0</IntegrationTime><DSPType>CPF</DSPType><DSPStitching>1</DSPStitching><HasManifest>1</HasManifest><InfoHash>-1580677736</InfoHash></ExperimentInfo><AssayParamsInfo/><KineticsData><Step><CommonData><SampleLocation>12</SampleLocation><SampleID></SampleID><SampleGroup></SampleGroup><SampleInfo></SampleInfo><SampleRow>B</SampleRow><SamplePlate>1</SamplePlate><WellType>BUFFER</WellType><Concentration>-1</Concentration><ConcentrationUnits>µg/ml</ConcentrationUnits><MolarConcentration>-1</MolarConcentration><MolarConcUnits>nM</MolarConcUnits><MolecularWeight>-1</MolecularWeight><Temperature>28.1</Temperature><StartTime>0</StartTime><AssayTime>120</AssayTime></CommonData><FlowRate>1000</FlowRate><StepType>BASELINE</StepType><StepName>Baseline</StepName><StepStatus>OK</StepStatus><ActualTime>120.001</ActualTime><CycleTime>0.2</CycleTime><AssayXData Points="600">AAAAAPLSTT7fT80+mpkZP83MTD/FIIA/mpmZP/hTsz/NzMw/ZmbmPwAAAEAv3QxA/KkZQMl2
JkAzMzNAAABAQC/dTECamVlAyXZmQDMzc0AAAIBAZmaGQP7UjEAzM5NAmpmZQAAAoECYbqZA
/tSsQGQ7s0DLoblAAADAQJhuxkDNzMxAZDvTQMuh2UAxCOBAmG7mQP7U7EAzM/NAy6H5QAAA
AEEzMwNBf2oGQZqZCUHNzAxBGQQQQUw3E0FmZhZBmpkZQeXQHEEZBCBBMzMjQX9qJkGamSlB
5dAsQRkEMEFMNzNBf2o2QbKdOUHNzDxBGQRAQUw3Q0FmZkZBmplJQc3MTEEZBFBBMzNTQWZm
VkGynVlB5dBcQQAAYEFMN2NBf2pmQbKdaUHl0GxBAABwQUw3c0FmZnZBsp15Qc3MfEEMAoBB
mpmBQTMzg0HNzIRBc2iGQQAAiEGmm4lBMzOLQdnOjEFzaI5BAACQQaabkUEzM5NB2c6UQXNo
lkEMAphBppuZQT81m0HNzJxBc2ieQQwCoEGmm6FBPzWjQdnOpEFzaKZBDAKoQZqZqUEzM6tB
2c6sQWZmrkEAALBBppuxQT81s0HNzLRBc2i2QQwCuEGmm7lBMzO7QdnOvEFmZr5BDALAQZqZ
wUEzM8NB2c7EQXNoxkEMAshBmpnJQT81y0HNzMxBc2jOQQAA0EGmm9FBMzPTQdnO1EFzaNZB
AADYQZqZ2UEzM9tB2c7cQWZm3kEMAuBBppvhQT8140HZzuRBZmbmQQwC6EGmm+lBMzPrQdnO
7EF/au5BAADwQZqZ8UE/NfNB2c70QXNo9kEMAvhBppv5QTMz+0HZzvxBc2j+QQYBAELNzABC
mpkBQm1nAkIzMwNCBgEEQs3MBEKamQVCZmYGQjk0B0IAAAhCzcwIQqCaCUJtZwpCMzMLQgYB
DELTzQxCmpkNQm1nDkIzMw9CBgEQQtPNEEKamRFCZmYSQjk0E0IGARRCzcwUQqCaFUJtZxZC
OTQXQgAAGELNzBhCoJoZQm1nGkI5NBtCAAAcQs3MHEKgmh1CbWceQjMzH0IGASBCzcwgQpqZ
IUJtZyJCOTQjQgAAJELNzCRCmpklQm1nJkIzMydCBgEoQtPNKEKamSlCZmYqQjk0K0IGASxC
080sQpqZLUJtZy5COTQvQgYBMELNzDBCmpkxQm1nMkIzMzNCAAA0Qs3MNEKamTVCZmY2Qjk0
N0IAADhCzcw4QqCaOUJtZzpCOTQ7QgYBPELNzDxCmpk9Qm1nPkI5ND9CBgFAQs3MQEKgmkFC
ZmZCQjk0Q0IGAURCzcxEQqCaRUJtZ0ZCMzNHQgYBSELNzEhCoJpJQm1nSkIzM0tCBgFMQs3M
TEKamU1CbWdOQjk0T0IAAFBC081QQpqZUUJmZlJCOTRTQgYBVELTzVRCoJpVQmZmVkI5NFdC
AABYQs3MWEKgmllCZmZaQjk0W0IGAVxCzcxcQpqZXUJtZ15COTRfQgAAYELTzWBCmplhQm1n
YkI5NGNCAABkQtPNZEKamWVCZmZmQjk0Z0IAAGhCzcxoQqCaaUJmZmpCOTRrQgAAbELTzWxC
oJptQm1nbkI5NG9CBgFwQs3McEKgmnFCbWdyQjk0c0IAAHRCzcx0QpqZdUJmZnZCMzN3QgYB
eELNzHhCoJp5Qm1nekIzM3tCAAB8Qs3MfEKgmn1CbWd+QjMzf0IAAIBCZmaAQlDNgEIzM4FC
mpmBQgAAgkLpZoJCzcyCQjMzg0KamYNCgwCEQulmhEJQzYRCtjOFQpqZhUIAAIZC6WaGQs3M
hkIzM4dCHZqHQoMAiELpZohCUM2IQrYziUKamYlCgwCKQmZmikLNzIpCMzOLQpqZi0IAAIxC
6WaMQlDNjEK2M41CmpmNQoMAjkJmZo5CzcyOQrYzj0Idmo9CAACQQmZmkEJQzZBCMzORQpqZ
kUIAAJJCZmaSQs3MkkK2M5NCHZqTQoMAlELpZpRCUM2UQjMzlUIdmpVCAACWQmZmlkJQzZZC
MzOXQpqZl0KDAJhC6WaYQs3MmEK2M5lCHZqZQoMAmkLpZppCzcyaQrYzm0IdmptCgwCcQmZm
nEJQzZxCMzOdQpqZnUIAAJ5C6WaeQlDNnkK2M59CmpmfQoMAoELpZqBCzcygQjMzoUIdmqFC
gwCiQmZmokLNzKJCMzOjQpqZo0IAAKRC6WakQlDNpEK2M6VCHZqlQgAApkJmZqZCzcymQjMz
p0KamadCgwCoQmZmqELNzKhCMzOpQh2aqUIAAKpC6WaqQs3MqkK2M6tCHZqrQgAArEJmZqxC
UM2sQrYzrUIdmq1CAACuQmZmrkJQza5CMzOvQh2ar0KDALBCZmawQs3MsEK2M7FCmpmxQoMA
skLpZrJCzcyyQjMzs0IdmrNCAAC0QulmtEJQzbRCtjO1Qh2atUIAALZC6Wa2Qs3MtkK2M7dC
mpm3QgAAuEJmZrhCzcy4QjMzuUIdmrlCAAC6QulmukJQzbpCMzO7QpqZu0IAALxC6Wa8Qs3M
vEK2M71Cmpm9QoMAvkLpZr5CUM2+QrYzv0Kamb9CgwDAQulmwEJQzcBCMzPBQh2awUIAAMJC
6WbCQlDNwkK2M8NCmpnDQoMAxEJmZsRCzczEQjMzxUIdmsVCgwDGQulmxkJQzcZCtjPHQh2a
x0KDAMhCZmbIQs3MyEK2M8lCHZrJQoMAykLpZspCUM3KQjMzy0IdmstCAADMQmZmzEJQzcxC
tjPNQh2azUIAAM5C6WbOQlDNzkK2M89CHZrPQgAA0EJmZtBCzczQQrYz0UIdmtFCAADSQulm
0kJQzdJCtjPTQpqZ00IAANRC6WbUQlDN1EK2M9VCmpnVQoMA1kLpZtZCzczWQjMz10KamddC
AADYQmZm2ELNzNhCtjPZQh2a2UKDANpC6WbaQs3M2kIzM9tCHZrbQoMA3ELpZtxCUM3cQjMz
3UKamd1CgwDeQmZm3kLNzN5CMzPfQh2a30KDAOBC6WbgQs3M4EK2M+FCmpnhQgAA4kLpZuJC
083iQjMz40IdmuNCgwDkQmZm5EJQzeRCtjPlQh2a5UKDAOZC6WbmQlDN5kK2M+dCmpnnQgAA
6ELpZuhCUM3oQjMz6UIdmulCAADqQmZm6kJQzepCtjPrQpqZ60KDAOxC6WbsQlDN7EK2M+1C
mpntQoMA7kLpZu5CzczuQjMz70Idmu9C</AssayXData><AssayYData Points="600">AAAAABflG7vnnOa6Tp0Wuzed1bspyZ86hq56u57Adbt9G7C7QvsOu2M/ODoeElC7+bbLu4ea
QbvAR9a7ygyyuqCAiDqHfMO6klV+uwG4DrtUe6K6JGM3u8xQbruFdpC62qBpu/eY17t0C0C7
Qt8/OxOdgbvDviC7n9mcOgQkJbvIS++5g8u/ugAcvjqbe0a6ImoMOoap3jovXkQ79qTMugmW
A7srPfK6H8eFOt5j+LpHrma7ZuCLO65NFTn6Vbe6CeyCO2I4h7tcu7M71ja8uvTXVbtFFYO5
W2+0OwZjnbpdicO7O/rbOs5hGjvZj3o6QQzkOrqWAjuh8Xs6AA4hOs78Wzr+/gg7PiMeO7FG
wTpJ7t05yXSAuSW+JTvagcs6P7EBu28C6rpQh527hNk8Opg+YzutDx08a8OYO4WaCjteTEE7
ObL5OlSCaLsJkis7CKVVO7jlpzsC57U6inZvOf44FDzEaoI7sKu3N6X1ZjtPKno7fpEUO+X4
xDsGAhS6PEtQO+2rlDtfZKQ6u/3zOhPI3zpa4r87nLaPO426BzvblYg6mRBxOzyOwjv7D4Y7
BniQOzx6pDjZuuc7I0+RO/t7LzvtqbE5u7YjO3igdDsBde87qgQWO2sIGLuqIes7LNGJN4W2
wjsICew7ZxWfOsFpgDs3Rc07WooFPDXh0DsANDM7mKmguZ6MszuDBDQ7xU74O31LHTzbo+k7
Qvu7O9LsATyzz7A7x7+BO8wOATtiphI7qrYmOxKc4Dvlrto6gbybO2Pt0Duslv07J0EsO67M
fTrg2KI7uJ92Ol21bjuE5hM8uJWJOyHlwDt9yXw7O99bO3laxjsNJxc8aUSTO2kX8TsRHZc7
S3m1O/M5ZDvRe5k7+7TfOyFVYztax8w7T/SvO+9KAzwa1uE7krVMO5LWiDor4qg7g7gyPHDC
KLkH3Ac8gavyOza+HDymr7o7Zd+eO1K1uzvKXUI77iqzO21LqjswD447JPo9OyzUATwqZAo7
GSzrOxg6vjv/QLU7ftroOxiVojuZXsU71w7LO2z8EzvWjQE8FMUfPDU/qTvGdxQ8ZFwhPHiS
5zut+h07IyvdO+uVwTvXMCg8uqMPPHsnGTyNqoI7QRnWO38msjucZdE7K/oQPKOh2js6ssA7
luu9OwbCzjsRULI77LW5O3fp4ztBb/Y7YZDqOx8Krzvmgsg7iN30O0Lu9jvnPsY70sIRPCeO
lTsGYEM81ELBO5aAfzsbfDY85wX6O4um+zutpeU7Yom8OyeKQTuOOaw72cUGPDmTADwLULo7
yFbAO7swsjt35sI7sFblO42QCDwRaQQ8nLYePLTJoDvS/Rs80eIOPJfG2juL5TI8KanjO73h
pjvIdKs7B3waPHo9BjxtscU7pi/wOyPj6zuJf+E7DR3XO1Q1uDtf8Cs8m4r8OycjMDz2LsU7
K/4+PJGyFTxhEu87edQNPID9wDu4aOc7yp7RO375FDycdwc8yTVEO9pfszs5hsg7HQHBO3IW
AzzX29M7gJkOPH5KEDzkecM7HykOPIe0Kjznnso7N8C6OyWCAzy2DjE8g0rJO3aQcTzqJs47
yZIuPG5G5jtkCiE8SBEcPAyFFTw33gI86HIaPCnJhztd+wo8qjn1O2tn7DvAOFA8kYSOO9DH
sTtEMCo8gtbbO8NVAjytWTY89FsiPGLQ+Tum8zc8J0qWO4jfDzxsSAs8ZJ4IPLO24jtQ/zY8
qPY9PDddBTxyS8U7D/+yOyWl9Ds9cQU8t3blO7d1Fjx/6zA89BQdPE9AHjxciBc8EJ26O6Z7
FjyxnA88DMDdO5TqMzyif7k78HAVPOyxxDu9/go8EBnPOwshqjvJViU8M1xePDgZGzxdqwY8
7UfCO0DuAjyCWfg7IzWLO8g64DtYtqE7TzMUPDZtPTwk0No7ROvcO8bqxjumiQU83iCdOwNe
Gjwe3TQ8f5LBOysxKTxDq9Y7Ufw8O15DzzssnFw8kKlIPFqGNzy7kBc811wAPKTRKzzGFi48
Z+nhO9sd+DvPk607tWoLPA4jEzx4WQ88Feu/Owxz7Tuo5t87LMsmPNBQ4jstkQA8e1PuO9F3
FjzQYx48xQlVPM/cBTz3xCM8PQY9PFn08zuIExc7FYb4O9UB7zuU0M47YhvhO3ZBLzz0Zhw8
bhmzO0SAxTuhAO87nrDrOyeQ6jsz5pM7TQM/PMQdnTt32A48ZQdXPHE2WzwhQ0I8zuoIPKqh
TjwHve47cLonPMq+ATwedgI8IbgAPK/MjTtmpho8TZUsPLFROjwBR5s71k06PDvTrTtNywc8
9VZoPMpFLDw8+Tc83oAZPB9/FDwwTLo7E7H7O64ZyjvU3zI8dIxgPG4yLzzEfeY7wlH5Ozhw
yTvUUA88RzngO0iUOjxrq0A87UsZPG5LKzyYSDk89IcWPFONGDzKxgc826S/O7+v7ztiLgg8
ydAGPFjMvjsYRCQ82VDiO9hDGzwR4Cs8YqAUPDnlBzyftks8LhkGPOHb2Tvd1AI83skpPKug
Azw1fyQ8PUYtPBJp8zt81uQ70+9ZPF1X7Dvu3AU8jzTVO62lFDwCLA088NjGOyirLjwo4CU8
bEw9PKwX8Tt+Lj08FMnjO7fISDwAAhE8Xt9BPG6stjuD0xw8EWI+PMBo2jtOXCs8fh8CPBfc
9jvDFug7EwZTPK52BzywlQs84nCYO16CBzxMx6Y7gcsUPG0xujvpWQw8RZcoPMezMTzm1Mo7
lzoePN2XKzx3Pr87wTcIPDgkDjzbVSg8n8sKPMPSGjwOvig8VUofPISwrDsApqk723QOPKxO
KTy5M/47MsbtO3LauDsoPQs8lQwbPHS6CjxWj7c7orBAO7ebHjxkGvg7S20bPIRE4TuP/987
9ljXO2LbtztPCYM7edP0O0Q1IDwbezc8YUkYPJV1EjxPip87DCz7OwLWJjw2Qdo7u098OwmQ
CTwKHRo8QzslPFQcKzzTYbI7oxEkPAMz8TtmgjQ8JAIqPAGjATwpRv4709gRPPGKKTzUwcs7
OrPYO2o/Nzwk1EM8RrpBPBqUrTtPqS08SSELPC0S6DvWa+c7C9oYPP9c6jueC5M7nSoGPGEU
Ijw6r1I7IhYfPEHDNjxuayo8+RZMPHFDFDwvUxE8f9H2O++pFDzUisk7kWJcOwN0zDv4CwY8
fNkcPLU2sjs9LAY8G8IUO2EYGjxN8hY8</AssayYData></Step><Step><CommonData><SampleLocation>3</SampleLocation><SampleID>hb2</SampleID><SampleGroup></SampleGroup><SampleInfo></SampleInfo><SampleRow>B</SampleRow><SamplePlate>1</SamplePlate><WellType>KLOAD</WellType><Concentration>50</Concentration><ConcentrationUnits>µg/ml</ConcentrationUnits><MolarConcentration>30000</MolarConcentration><MolarConcUnits>nM</MolarConcUnits><MolecularWeight>-1</MolecularWeight><Temperature>30</Temperature><StartTime>158174</StartTime><AssayTime>1200</AssayTime></CommonData><FlowRate>1000</FlowRate><StepType>LOADING</StepType><StepName>Loading</StepName><StepStatus>OK</StepStatus><ActualTime>402.201</ActualTime><CycleTime>0.2</CycleTime><AssayXData Points="2011">gwDwQmxn8EJQzfBCtjPxQqCa8UIGAfJCbGfyQlDN8kK2M/NCHZrzQgYB9EJsZ/RCUM30QrYz
9UKgmvVCBgH2Qmxn9kLTzfZCOTT3QqCa90KDAPhC6Wb4QlDN+EI5NPlCoJr5QoMA+kJsZ/pC
0836QrYz+0KgmvtCgwD8Qmxn/ELTzfxCOTT9QqCa/UKDAP5C6Wb+QtPN/kK2M/9CHZr/QoMA
AEO2MwBDqGYAQx2aAENQzQBDQgABQ7YzAUPpZgFDHZoBQ1DNAUODAAJDdTMCQ+lmAkPbmQJD
UM0CQ0IAA0N1MwND6WYDQ9uZA0MOzQNDQgAEQ3UzBEOoZgRD25kEQw7NBEODAAVDdTMFQ6hm
BUPbmQVDUM0FQ4MABkO2MwZD6WYGQ9uZBkNQzQZDQgAHQ7YzB0PpZgdDHZoHQw7NB0NCAAhD
tjMIQ+lmCEPbmQhDUM0IQ4MACUN1MwlDqGYJQ9uZCUNQzQlDgwAKQ7YzCkPpZgpDHZoKQw7N
CkNCAAtDtjMLQ+lmC0NemgtDDs0LQ4MADEN1MwxDqGYMQx2aDENQzQxDgwANQ7YzDUPpZg1D
25kNQw7NDUODAA5DtjMOQ6hmDkMdmg5DDs0OQ4MAD0O2Mw9D6WYPQ9uZD0MOzQ9DQgAQQ7Yz
EEOoZhBD25kQQw7NEEODABFDtjMRQ6hmEUMdmhFDDs0RQ4MAEkN1MxJDqGYSQx2aEkMOzRJD
QgATQ7YzE0PpZhND25kTQw7NE0ODABRDdTMUQ+lmFEPbmRRDDs0UQ4MAFUN1MxVDqGYVQx2a
FUNQzRVDQgAWQ7YzFkOoZhZD25kWQ1DNFkODABdDtjMXQ6hmF0PbmRdDDs0XQ4MAGEO2MxhD
qGYYQx2aGENQzRhDgwAZQ7YzGUOoZhlDHZoZQw7NGUNCABpDdTMaQ+pmGkMdmhpDDs0aQ0IA
G0O2MxtD6mYbQx2aG0NQzRtDQgAcQ7YzHEOoZhxD25kcQw7NHENCAB1DtjMdQ+pmHUPbmR1D
UM0dQ4MAHkO2Mx5D6mYeQ9uZHkNQzR5DQgAfQ7YzH0OoZh9D25kfQw7NH0ODACBDtjMgQ+pm
IEPbmSBDDs0gQ4MAIUO2MyFDqGYhQ9uZIUNQzSFDgwAiQ7YzIkOoZiJDHZoiQw7NIkODACND
tjMjQ+pmI0PbmSNDUM0jQ4MAJEO2MyRDK2ckQ9uZJENQzSRDgwAlQ7YzJUOoZiVDHZolQw7N
JUODACZDtjMmQ6hmJkMdmiZDDs0mQ0IAJ0N1MydDqGYnQx2aJ0MOzSdDgwAoQ7YzKEOoZihD
HZooQw7NKENCAClDdTMpQ+pmKUPbmSlDUM0pQ0IAKkO2MypDqGYqQx2aKkMOzSpDQgArQ3Uz
K0OoZitDHZorQ1DNK0ODACxDdTMsQ+pmLEPbmSxDDs0sQ0IALUO2My1DqGYtQ9uZLUMOzS1D
QgAuQ7YzLkPqZi5DHZouQw7NLkNCAC9DtjMvQ6hmL0PbmS9DUM0vQ0IAMEO2MzBDqGYwQx2a
MEMOzTBDQgAxQ3UzMUOoZjFDHZoxQw7NMUODADJDtjMyQ6hmMkPbmTJDUM0yQ4MAM0N1MzND
qGYzQx2aM0NQzTNDQgA0Q7YzNEPqZjRDHZo0Q1DNNEODADVDtjM1Q6hmNUMdmjVDUM01Q0IA
NkO2MzZD6mY2Qx2aNkNQzTZDQgA3Q3UzN0PqZjdD25k3Q1DNN0NCADhDtjM4Q+pmOEMcmjhD
Ds04Q0IAOUO2MzlDqGY5QxyaOUNQzTlDgwA6Q3QzOkPqZjpD25k6Qw7NOkNCADtDtjM7Q6hm
O0McmjtDDs07Q4MAPEO2MzxDqGY8QxyaPEMOzTxDgwA9Q7YzPUPqZj1DHJo9Q1DNPUNCAD5D
dDM+Q+pmPkMcmj5DDs0+Q4MAP0O2Mz9DqGY/QxyaP0NQzT9DgwBAQ3QzQEPqZkBD25lAQ1DN
QENCAEFDtjNBQ+pmQUMcmkFDUM1BQ4MAQkO2M0JDqGZCQxyaQkMOzUJDQgBDQ7YzQ0MrZ0ND
HJpDQ1DNQ0NCAERDtjNEQ6hmREMcmkRDDs1EQ0IARUN0M0VD6mZFQxyaRUNQzUVDQgBGQ7Yz
RkPqZkZD25lGQ1DNRkNCAEdDtjNHQ+pmR0McmkdDDs1HQ4MASEO2M0hD6mZIQxyaSEMOzUhD
QgBJQ7YzSUPqZklD25lJQ1DNSUNCAEpDtjNKQ6hmSkPbmUpDDs1KQ4MAS0N0M0tDqGZLQ9uZ
S0NQzUtDxABMQ7YzTEPqZkxD25lMQw7NTENCAE1DtjNNQ6hmTUMcmk1DDs1NQ4MATkN0M05D
6mZOQ9uZTkMOzU5DQgBPQ3QzT0OoZk9DHJpPQ1DNT0NCAFBDdDNQQ6hmUEPbmVBDDs1QQ4MA
UUO2M1FD6mZRQ9uZUUMOzVFDQgBSQ3QzUkPqZlJD25lSQ1DNUkNCAFNDdDNTQ6hmU0McmlND
Ds1TQ4MAVEN0M1RDK2dUQxyaVENQzVRDQgBVQ3QzVUPqZlVDHJpVQw7NVUODAFZDtjNWQ+pm
VkPbmVZDDs1WQ4MAV0N0M1dDqGZXQ9uZV0MOzVdDgwBYQ7YzWEPqZlhDHJpYQw7NWEODAFlD
tjNZQ+pmWUMcmllDDs1ZQ4MAWkN0M1pD6mZaQ9uZWkNQzVpDQgBbQ7YzW0PqZltD25lbQw7N
W0NCAFxDdDNcQ+pmXEMcmlxDDs1cQ4MAXUN0M11DK2ddQxyaXUMOzV1DQgBeQ7YzXkPqZl5D
HJpeQ1DNXkNCAF9DdDNfQ+pmX0Mcml9DDs1fQ4MAYEN0M2BDqGZgQxyaYEMOzWBDQgBhQ7Yz
YUOoZmFDHJphQw7NYUODAGJDtjNiQ+pmYkMcmmJDDs1iQ4MAY0O2M2NDqGZjQxyaY0NQzWND
QgBkQ3QzZEOoZmRDHJpkQ1DNZENCAGVDdDNlQ6hmZUMcmmVDDs1lQ4MAZkO2M2ZD6mZmQ9uZ
ZkNQzWZDQgBnQ7YzZ0OoZmdD25lnQw7NZ0NCAGhDtjNoQ+pmaEMcmmhDUM1oQ4MAaUO2M2lD
qGZpQ9uZaUMOzWlDgwBqQ7YzakOoZmpD25lqQ1DNakNCAGtDtjNrQ6hma0McmmtDDs1rQ0IA
bEO2M2xDqGZsQ9uZbENQzWxDQgBtQ7YzbUPqZm1DHJptQ1DNbUNCAG5DtjNuQ+pmbkMcmm5D
Ds1uQ4MAb0O2M29D6mZvQ9uZb0MOzW9DQgBwQ7YzcEOoZnBD25lwQ1DNcENCAHFDtjNxQ+pm
cUPbmXFDDs1xQ4MAckN0M3JDqGZyQ9uZckNQzXJDQgBzQ3Qzc0OoZnND25lzQw7Nc0NCAHRD
tjN0Q+pmdEPbmXRDUM10Q4MAdUO2M3VD6mZ1QxyadUNQzXVDQgB2Q7YzdkOoZnZDHJp2Qw7N
dkNCAHdDdDN3Q6hmd0McmndDUM13Q0IAeEO2M3hD6mZ4Q9yZeENQzXhDQgB5Q7YzeUPqZnlD
HJp5Q1DNeUNCAHpDtjN6Q+pmekPcmXpDUM16Q0IAe0O2M3tD6mZ7Qxyae0NQzXtDhAB8Q7Yz
fEOoZnxDHJp8Qw7NfEOEAH1DdDN9Q+pmfUPcmX1DDs19Q4QAfkN0M35D6mZ+QxyafkNQzX5D
QgB/Q7Yzf0OoZn9D3Jl/Qw7Nf0NCAIBD2xmAQ1QzgEMOTYBDh2aAQyGAgEO6mYBDVLOAQw7N
gEOH5oBDIQCBQ9sZgUNUM4FDDk2BQ6hmgUNCgIFD25mBQ1SzgUPuzIFDqOaBQyEAgkPbGYJD
VDOCQw5NgkOoZoJDIYCCQ7qZgkNUs4JDDs2CQ6jmgkMhAINDuhmDQ3Uzg0PuTINDh2aDQyGA
g0PbmYNDVLODQ+7Mg0Oo5oNDQgCEQ7oZhENUM4RD7kyEQ4dmhEMhgIRDupmEQ3WzhEMOzYRD
h+aEQ2IAhUPbGYVDVDOFQw5NhUOHZoVDIYCFQ9uZhUNUs4VD7syFQ4fmhUNiAIZDuhmGQ1Qz
hkPuTIZDqGaGQyGAhkPbmYZDVLOGQw7NhkOH5oZDIQCHQ9sZh0NUM4dDDk2HQ4dmh0MhgIdD
upmHQ1Szh0PuzIdDqOaHQ0IAiEPbGYhDVDOIQw5NiEOoZohDQoCIQ7qZiEN1s4hDDs2IQ4fm
iENCAIlDuhmJQ3UziUPuTIlDqGaJQyGAiUPbmYlDVLOJQw7NiUOo5olDIQCKQ7oZikNUM4pD
Dk2KQ4dmikNCgIpD25mKQ1SzikPuzIpDqOaKQyEAi0PbGYtDVDOLQw5Ni0OHZotDIYCLQ9uZ
i0N1s4tD7syLQ6jmi0NCAIxDuhmMQ1QzjEPuTIxDqGaMQ0KAjEPbmYxDVLOMQ+7MjEOo5oxD
IQCNQ7oZjUN1M41DL02NQ6hmjUMhgI1D25mNQ3WzjUMOzY1DqOaNQyEAjkO6GY5DVDOOQw5N
jkOoZo5DIYCOQ7qZjkN1s45DDs2OQ4fmjkNCAI9D2xmPQ3Uzj0PuTI9Dh2aPQyGAj0PbmY9D
VLOPQw7Nj0OH5o9DQgCQQ7oZkENUM5BD7kyQQ4dmkENCgJBD25mQQ5WzkEPuzJBDqOaQQyEA
kUO6GZFDVDORQ+5MkUOHZpFDIYCRQ9uZkUN1s5FD7syRQ4fmkUNCAJJD2xmSQ1QzkkMOTZJD
qGaSQ0KAkkPbmZJDdbOSQ+7MkkOH5pJDQgCTQ9sZk0N1M5ND7kyTQ6hmk0NCgJND25mTQ3Wz
k0PuzJNDqOaTQ0IAlEPbGZRDVDOUQw5NlEOHZpRDIYCUQ9uZlEN1s5RD7syUQ4fmlEMhAJVD
2xmVQ1QzlUPuTJVDh2aVQyGAlUPbmZVDVLOVQw7NlUOo5pVDIQCWQ7oZlkN1M5ZD7kyWQ4dm
lkMhgJZD25mWQ1SzlkMOzZZDh+aWQyEAl0PbGZdDdTOXQw5Nl0OoZpdDQoCXQ9uZl0N1s5dD
7syXQ4fml0NCAJhDuhmYQ1QzmEPuTJhDh2aYQ0KAmEPbmZhDVLOYQ+7MmEOH5phDQgCZQ7oZ
mUN1M5lD7kyZQ4dmmUMhgJlD25mZQ3WzmUMOzZlDqOaZQyEAmkPbGZpDVDOaQ+5MmkOHZppD
QoCaQ7qZmkNUs5pD7syaQ4fmmkMhAJtD2xmbQ1Qzm0PuTJtDqGabQ0KAm0PbmZtDdbObQ+7M
m0OH5ptDIQCcQ9sZnENUM5xD7kycQ6hmnEMhgJxD25mcQ3WznEMOzZxDh+acQ0IAnUO6GZ1D
dTOdQw5NnUOoZp1DQoCdQ9uZnUN1s51DDs2dQ4fmnUMhAJ5D2xmeQ1QznkMOTZ5Dh2aeQ0KA
nkO6mZ5DdbOeQw7NnkOH5p5DIQCfQ9sZn0NUM59D7kyfQ6hmn0MhgJ9D25mfQ3Wzn0PuzJ9D
h+afQ0IAoEPbGaBDdTOgQ+5MoEOoZqBDIYCgQ9uZoENUs6BD7sygQ4fmoENCAKFD2xmhQ3Uz
oUMOTaFDqGahQ0KAoUPbmaFDVLOhQ+7MoUOo5qFDIQCiQ9sZokNUM6JD7kyiQ4dmokMhgKJD
upmiQ1SzokPuzKJDh+aiQ0IAo0PbGaNDVDOjQ+5Mo0OHZqNDIYCjQ7qZo0NUs6NDDs2jQ4fm
o0MhAKRDuhmkQ3UzpEPuTKRDqGakQ0KApEO6maRDVLOkQ+7MpEOo5qRDIQClQ9sZpUN1M6VD
7kylQ4dmpUNCgKVD25mlQ1SzpUPuzKVDh+alQyEApkPbGaZDVDOmQw5NpkOoZqZDIYCmQ9uZ
pkNUs6ZDDs2mQ4fmpkNCAKdD2xmnQ3Uzp0MvTadDqGanQ0KAp0O6madDdbOnQw7Np0Oo5qdD
QgCoQ7oZqENUM6hD7kyoQ4dmqENCgKhDupmoQ3WzqEPuzKhDqOaoQyEAqUPbGalDVDOpQ+5M
qUOHZqlDQoCpQ9uZqUN1s6lD7sypQ4fmqUNCAKpD2xmqQ3UzqkMOTapDqGaqQ0KAqkPbmapD
VLOqQw7NqkOo5qpDIQCrQ9sZq0NUM6tD7kyrQ6hmq0MhgKtDupmrQ1Szq0PuzKtDh+arQ0IA
rEPbGaxDVDOsQw5NrEOoZqxDQoCsQ9uZrEN1s6xD7sysQ6jmrENCAK1D2xmtQ3UzrUPuTK1D
qGatQyGArUPbma1DdbOtQw7NrUOH5q1DIQCuQ7oZrkNUM65D7kyuQ6hmrkNCgK5DupmuQ1Sz
rkMOza5Dh+auQyEAr0O6Ga9DVDOvQ+5Mr0OHZq9DQoCvQ9uZr0NUs69D7syvQ4fmr0MhALBD
2xmwQ1QzsEMOTbBDh2awQyGAsEPbmbBDdbOwQw7NsEOo5rBDQgCxQ7oZsUN1M7FDDk2xQ4dm
sUMhgLFDupmxQ1SzsUPuzLFDh+axQ0IAskPbGbJDdTOyQw5NskOHZrJDQoCyQ9uZskNUs7JD
Ds2yQ6jmskMhALNDuhmzQ3Uzs0MOTbNDh2azQ0KAs0PbmbNDVLOzQ+7Ms0Oo5rNDIQC0Q9sZ
tEN1M7RD7ky0Q4dmtENCgLRDupm0Q1SztEPuzLRDh+a0QyEAtUPbGbVDdTO1Q+5MtUOoZrVD
QoC1Q7qZtUNUs7VDDs21Q4fmtUNCALZD2xm2Q3UztkPuTLZDqGa2QyGAtkO6mbZDdbO2Qw7N
tkOo5rZDIQC3Q7oZt0NUM7dDDk23Q6hmt0NCgLdD25m3Q1Szt0PuzLdDqOa3QyEAuEO6GbhD
dTO4Q+5MuEOoZrhDIYC4Q7qZuEN1s7hDDs24Q4fmuENCALlDuhm5Q1QzuUPuTLlDqGa5QyGA
uUPbmblDVLO5Qw7NuUOo5rlDIQC6Q9sZukNUM7pDDk26Q4dmukNCgLpDupm6Q1SzukMOzbpD
qOa6QyEAu0PbGbtDdTO7Qw5Nu0OHZrtDIYC7Q7qZu0N1s7tDDs27Q4fmu0NCALxD2xm8Q3Uz
vEPuTLxDqGa8QyGAvEPbmbxDVLO8Q+7MvEOo5rxDIQC9Q9sZvUNUM71D7ky9Q4dmvUNCgL1D
25m9Q1SzvUPuzL1Dh+a9QyEAvkO7Gb5DdTO+Q+5MvkOoZr5DIYC+Q7uZvkN1s75D7sy+Q4fm
vkMhAL9D2xm/Q3Uzv0MPTb9DqGa/Q0KAv0O7mb9DdbO/Qw/Nv0Oo5r9DIQDAQ9sZwEN1M8BD
7kzAQ4dmwEMhgMBD25nAQ1SzwEMPzcBDqObAQyEAwUPbGcFDVDPBQ+5MwUOHZsFDQoDBQ7uZ
wUN1s8FD7szBQ8nmwUMhAMJD2xnCQ1QzwkPuTMJDh2bCQyGAwkPbmcJDVLPCQw/NwkOH5sJD
QgDDQ9sZw0NUM8ND7kzDQ6hmw0MhgMND25nDQ3Wzw0PuzMNDh+bDQyEAxEPbGcRDVDPEQ+5M
xEOHZsRDQoDEQ9uZxEN1s8RDD83EQ8nmxEMhAMVD2xnFQ1QzxUMPTcVDh2bFQ0KAxUPbmcVD
VLPFQ+7MxUOo5sVDIQDGQ9sZxkNUM8ZDD03GQ6hmxkMhgMZD25nGQ3WzxkPuzMZDh+bGQ0IA
x0PbGcdDVDPHQ+5Mx0OoZsdDQoDHQ9uZx0N1s8dD7szHQ4fmx0MhAMhD2xnIQ1QzyEMPTchD
h2bIQyGAyEO7mchDdbPIQ+7MyEOo5shDIQDJQ7sZyUN1M8lDD03JQ6hmyUNCgMlDu5nJQ3Wz
yUPuzMlDh+bJQ0IAykPbGcpDdTPKQ+5MykOoZspDQoDKQ9uZykN1s8pDD83KQ4fmykMhAMtD
2xnLQ3Uzy0MPTctDqGbLQ0KAy0PbmctDdbPLQw/Ny0Oo5stDIQDMQ9sZzEN1M8xDD03MQ6hm
zENCgMxDu5nMQ9ezzEPuzMxDh+bMQyEAzUPbGc1DdTPNQ+5MzUOoZs1DQoDNQ9uZzUNUs81D
D83NQ6jmzUMhAM5D2xnOQ1QzzkMPTc5DqGbOQyGAzkO7mc5DVLPOQw/NzkOH5s5DIQDPQ9sZ
z0N1M89D7kzPQ6hmz0MhgM9D25nPQ1Szz0PuzM9Dh+bPQyEA0EPbGdBDdTPQQw9N0EOHZtBD
QoDQQ7uZ0EN1s9BD7szQQ6jm0ENCANFD2xnRQ3Uz0UMPTdFDh2bRQ0KA0UPbmdFDdbPRQ+7M
0UOH5tFDIQDSQ7sZ0kNUM9JDD03SQ4dm0kNCgNJDu5nSQ1Sz0kPuzNJDqObSQ0IA00O7GdND
dTPTQw9N00OHZtNDY4DTQ9uZ00NUs9ND7szTQ4fm00NCANRD2xnUQ1Qz1EMPTdRDqGbUQ0KA
1EO7mdRDdbPUQ+7M1EOo5tRDQgDVQ7sZ1UNUM9VDD03VQ6hm1UMhgNVD25nVQ1Sz1UPuzNVD
h+bVQyEA1kPbGdZDdTPWQw9N1kOHZtZDIYDWQ7uZ1kN1s9ZD7szWQ6jm1kNCANdDuxnXQ3Uz
10PuTNdDqGbXQ0KA10O7mddDVLPXQ+7M10OH5tdDQgDYQ9sZ2ENUM9hD7kzYQ4dm2EMhgNhD
25nYQ3Wz2EPuzNhDh+bYQ0IA2UO7GdlDVDPZQw9N2UOoZtlDIYDZQ9uZ2UNUs9lDD83ZQ4fm
2UMhANpDuxnaQ3Uz2kPuTNpDh2baQyGA2kPbmdpDlrPaQw/N2kOH5tpDIQDbQ9sZ20NUM9tD
7kzbQ4dm20NCgNtDu5nbQ3Wz20MPzdtDh+bbQ0IA3EPbGdxDdTPcQw9N3EOHZtxDIYDcQ9uZ
3ENUs9xD7szcQ6jm3ENCAN1D2xndQ1Qz3UPuTN1Dh2bdQ0KA3UPbmd1DdbPdQ+7M3UOo5t1D
IQDeQ7sZ3kN1M95DD03eQ4dm3kNCgN5Du5neQ3Wz3kMPzd5DqObeQ0IA30PbGd9DVDPfQw9N
30OoZt9DIYDfQ7uZ30N1s99DD83fQ6jm30NCAOBDuxngQ1Qz4EPuTOBDqGbgQyGA4EPbmeBD
dbPgQw/N4EOH5uBDQgDhQ9sZ4UNUM+FDD03hQ4dm4UNCgOFD25nhQ1Sz4UMPzeFDh+bhQyEA
4kPbGeJDVDPiQw9N4kOHZuJDIYDiQ7uZ4kN1s+JDD83iQ4fm4kMhAOND2xnjQ1Qz40PuTOND
h2bjQyGA40PbmeNDdbPjQ+7M40OH5uNDIQDkQ7sZ5ENUM+RD7kzkQ4dm5ENCgORDu5nkQ3Wz
5EPuzORDh+bkQyEA5UPbGeVDVDPlQw9N5UOHZuVDIYDlQ9uZ5UN1s+VD7szlQ6jm5UNCAOZD
2xnmQ1Qz5kPuTOZDqGbmQ0KA5kPbmeZDdbPmQ+7M5kOo5uZDIQDnQ7sZ50N1M+dD7kznQ6hm
50MhgOdD25nnQ1Sz50PuzOdDqObnQyEA6EPbGehDVDPoQw9N6EOoZuhDQoDoQ7uZ6EN1s+hD
7szoQ6jm6EMhAOlD2xnpQ1Qz6UMPTelDh2bpQyGA6UO7melDVLPpQw/N6UOH5ulDQgDqQ9sZ
6kNUM+pD7kzqQ6hm6kMhgOpD25nqQ3Wz6kMPzepDh+bqQ0IA60PbGetDVDPrQw9N60OHZutD
QoDrQ9uZ60NUs+tDD83rQ4fm60MhAOxD2xnsQ3Uz7EPuTOxDh2bsQ0KA7EO7mexDVLPsQw/N
7EOH5uxDQgDtQ7sZ7UNUM+1DD03tQ4dm7UMhgO1D25ntQ3Wz7UMPze1DqObtQ0IA7kPbGe5D
dTPuQw9N7kOHZu5DQoDuQ9uZ7kNUs+5DD83uQ6jm7kMhAO9D2xnvQ3Uz70PuTO9Dh2bvQyGA
70Pbme9DdbPvQ+7M70Oo5u9DQgDwQ9sZ8EN1M/BDD03wQ6hm8EMhgPBDu5nwQ3Wz8EMPzfBD
h+bwQ0IA8UO7GfFDVDPxQw9N8UOHZvFDQoDxQ9uZ8UN1s/FD7szxQ6jm8UMhAPJD2xnyQ3Uz
8kMPTfJDh2byQyGA8kO7mfJDdbPyQw/N8kOo5vJDQgDzQ7sZ80NUM/NDD03zQ6hm80MhgPND
25nzQ3Wz80MPzfNDqObzQ0IA9EPbGfRDdTP0Qw9N9EOoZvRDIYD0Q9uZ9ENUs/RDD830Q4fm
9ENCAPVDuxn1Q3Uz9UPuTPVDh2b1Q0KA9UPbmfVDdbP1Q+7M9UOo5vVDQgD2Q9sZ9kNUM/ZD
7kz2Q6hm9kMhgPZDu5n2Q1Sz9kPuzPZDh+b2Q0IA90PbGfdDdTP3Q+5M90OHZvdDIYD3Q7uZ
90N1s/dD7sz3Q6jm90MhAPhD2xn4Q1Qz+EPuTPhDh2b4QyGA+EPbmfhDdbP4Qw/N+EOo5vhD
IQD5Q7sZ+UNUM/lDD035Q4dm+UMhgPlD25n5Q3Wz+UMPzflDqOb5QyEA+kO7GfpDdTP6Q+5M
+kOHZvpDIYD6Q9uZ+kN1s/pD7sz6Q4fm+kNCAPtDuxn7Q3Uz+0PuTPtDh2b7QyGA+0PbmftD
VLP7Q+7M+0OH5vtDQgD8Q7sZ/ENUM/xDD038Q4dm/EMhgPxD25n8Q3Wz/EMPzfxDqOb8Q2MA
/UO7Gf1DdTP9Q+5M/UOoZv1DIYD9Q7uZ/UNUs/1DD839Q4fm/UMhAP5Duxn+Q3Uz/kPuTP5D
qGb+QyGA/kO7mf5DVLP+Qw/N/kOo5v5DIQD/Q9sZ/0NUM/9DD03/Q6hm/0NCgP9Du5n/Q1Sz
/0MPzf9Dh+b/QxAAAETtDABEqhkARIcmAERUMwBEEEAARO1MAES6WQBEh2YARFRzAEQhgABE
3YwARKqZAER3pgBEQ7MARBDAAETdzABEutkARIfmAERD8wBEIQABRN0MAUSqGQFEhyYBREMz
AUQhQAFE7UwBRLpZAUSHZgFEQ3MBRDGAAUTtjAFEupkBRIemAURDswFEIcABRN3MAUS62QFE
d+YBRFTzAUQhAAJE3QwCRKoZAkR3JgJEVDMCRBBAAkTtTAJEulkCRIdmAkRUcwJEIYACRA==</AssayXData><AssayYData Points="2011">1c4HPrtxbD6c+qE+3xrQPosa/z5SiBU/qXYqP+S9PT/NI1M/SXRnP5Uiez/3woU/SOOOPzdp
lz8o+58/gminPyE0rz8RwLU/o1W8P6H2wj8SfMg/ROTOP6760z9aONk/knTdP1aE4j+HT+Y/
10DqP9Xg7T9DQfE/5tz0P+L+9z8Qqfo/U1L9P0gZ/z82jwBAZ18BQIWzAkDXcgNATScEQA2G
BEByIAVASKcFQPZKBkDBqQZAw+4GQBJgB0CpngdA1AMIQBbkB0BLdghAj3oIQHOECECQowhA
07AIQAjxCEAzCglAcDsJQClvCUChmglAJYkJQAeFCUDpnglAhQcKQPvWCUDsCApAxlgKQFV3
CkA6QQpAIiwKQHaCCkDZYApAw7sKQEePCkDatApAEcQKQCqbCkBC4gpAxB4LQDEiC0Du5wpA
LCwLQEd/C0AXfwtAKkQLQN9fC0DUdQtAIJELQISGC0AwnQtAKMsLQFWeC0DhvwtAOs8LQIrT
C0Bw2wtA+NsLQPYPDED/BAxABiMMQKH4C0DWagxAGFoMQMl0DEDOeAxA4TEMQNdgDEBsbgxA
9vYLQA+LDEDWpAxARo8MQH+5DED7vgxAWWoMQJUYDUCGFA1AQrAMQL/eDEAs+AxAmfIMQA/z
DEDE4gxAGDUNQNk0DUAfDg1AwfYMQERvDUChbg1AzmINQDmDDUCSkQ1AHIwNQKOBDUAOWg1A
yp0NQELJDUCv4g1AtqsNQOe5DUAH9Q1ARe8NQILzDUBG9w1A28INQMfnDUCXOA5A10kOQB0L
DkDPAw5ANNoNQO7vDUC8AA5ARwQOQNfqDUCOZQ5AAJEOQAhKDkDJRA5AOyEOQDYyDkBEog5A
ubYOQPttDkBVlg5AoT8OQLtyDkCVlg5AI44OQDlyDkCxyA5A1cwOQMXBDkCU0w5AEfEOQMvM
DkAuqQ5AyJwOQP+yDkAI1A5AXQAPQJJND0BIJQ9AtfMOQI1JD0DdYg9AkysPQDorD0DzKQ9A
snsPQL1TD0CDSg9AjUkPQJRpD0D4Ww9AV4wPQNAUD0APRA9Ak2sPQOlYD0Cfkw9AQ4MPQO5x
D0DPlw9AZ6wPQO/GD0BNqQ9Ab8oPQM/SD0CY1w9A0b0PQBb1D0CUmw9A08EPQNK1D0B92w9A
GMwPQJvfD0A8AhBARw4QQNg6EEDyDhBAJQkQQPF2EECPDxBAJicQQPwwEEAVZhBAmlMQQIFe
EEAdrhBA6IEQQB50EECDTBBABa4QQBH3D0BagRBA1KIQQNdyEEDrfBBAg3AQQNTVEEAxpBBA
TsQQQCW1EEBwvBBA/ZwQQLXJEECW4xBA/PsQQC2PEEC08hBAvBURQBP7EEBozBBAeBERQMQd
EUBi+RBAwDwRQG7DEEDLFhFAUcwQQMbuEEC+UxFAjh4RQI0vEUCYDRFAR/kQQDGOEUBNGxFA
hWIRQP94EUBnNRFAg0URQA0vEUBP4hBAjmoRQGppEUCzYRFADVARQDpaEUBBkxFAbH8RQC8x
EUDDaRFAZ6sRQOOSEUDQhxFAYG0RQLSgEUDnmhFA6Y0RQHKnEUBXoxFAEqsRQNWAEUDemRFA
TrwRQNbJEUBQ1BFAs9cRQFO0EUCC7RFAlKERQPrhEUBixRFAt80RQA/pEUBi2hFAEuQRQEfT
EUB70hFAg8QRQLv8EUBR5hFAyPYRQOEvEkABERJAuwMSQC4kEkC+GhJAaT4SQGmHEkBxQRJA
pokSQDE4EkDkOxJAe1wSQM/wEUAfgBJAx2ASQL5EEkA5aRJAm4QSQLVyEkB1OhJAzlUSQIRN
EkCVjxJAjGgSQFZGEkCRhhJA2noSQKm3EkAqjhJAHVgSQBjDEkC8gxJAGWASQJXkEkCFuhJA
53YSQIfeEkA8zxJAELMSQGibEkC6xBJAPb0SQPneEkAWlxJAARsTQDD8EkArmRJA2XwSQEf+
EkAO+xJA1rASQJzUEkBMGxNAeQsTQLAUE0DHHRNAIwwTQAEhE0ApCBNAIEYTQKksE0A/MBNA
JxkTQJMlE0BaAxNA9DYTQPONE0AdYBNARgwTQFuGE0ClNxNAET8TQKdtE0CnnhNAPSwTQBcz
E0C5UhNAvQMTQCJcE0CHYxNAfMoTQGZ7E0BPWBNAdK4TQPubE0CzmRNACLoTQBWYE0BHnhNA
kacTQDjbE0APhBNAgMETQJN4E0CCyxNANL4TQLKtE0AarhNAqssTQO2kE0Aq2hNAHN0TQGIG
FEDBuxNAvtETQP7IE0BKtRNAhewTQNDoE0Ap+xNAAd4TQFnrE0AT7xNAnRoUQLLhE0Dm+BNA
JRwUQOoKFEAI/hNAbOMTQEs+FEAjAxRAuOcTQIYBFEAAIBRA7RoUQL4OFEAGSBRAdisUQCJW
FEDFGBRAqhoUQCshFEBFNRRAZFoUQEpHFEDXZxRADX4UQHe4FEBxWBRATY0UQEpAFEDMXBRA
EHUUQEhkFEBYJRRALnkUQIuRFEDocxRAUG8UQBJ6FEDAdxRAoHwUQMl/FEB5pBRAyGsUQMiV
FEDjwBRAl8kUQOTWFECisxRAiaYUQPODFEDOwxRANHUUQEyrFEAV1BRAK40UQIbOFEB+zRRA
0P4UQLS4FEB09hRACtcUQDGSFEB+FhVAKgUVQOLdFEAOsRRA8xQVQMTuFED4xBRAU/0UQMzz
FEBI3BRApekUQPYEFUBqEBVAQxcVQBrQFEA9FBVA4KcUQNpQFUCF+BRAtVMVQMtqFUDR5BRA
liEVQNUNFUCSDhVAOXgVQCz+FEAR+xRAxx8VQGNMFUBTQxVA7EgVQL+RFUCfJhVA7WgVQAEc
FUDPOxVAcDsVQKgdFUB8OhVA4GoVQLN6FUAVRBVAyVcVQIJlFUAnZxVAIl0VQLeMFUCEfBVA
FVgVQGwiFUCjVRVABtoVQB9uFUCoihVAtqgVQBmLFUA7bxVAlpgVQKO+FUABpBVAWMoVQH+h
FUCKnhVA7ZoVQLuAFUBSrhVAzZQVQMFdFUBtihVAR68VQBSFFUAJ5xVARrUVQC3IFUBQ0hVA
g6EVQIqdFUCsrhVArIUVQIb0FUCQoxVAH9cVQA60FUDD1xVAsrYVQFfaFUABSRZAKOUVQKLT
FUDhzhVA0uQVQOviFUBECRZAV78VQCvwFUD1NBZARvEVQCLXFUDu3xVA1ewVQIoOFkBR1BVA
qzwWQDNfFkAASBZA2SMWQGFKFkBLCBZAyikWQBUcFkDWxRVA6xQWQK83FkBtRhZAC0cWQGlN
FkCZEBZA/iAWQM4rFkAFORZAsgYWQBE6FkAE/xVAcRkWQJ1sFkDqYxZAi44WQCktFkByNxZA
qxIWQIxcFkB0TRZAz14WQM54FkAQXxZAVlEWQJRGFkA2cRZAg4oWQLRpFkAbmxZAdHsWQL9e
FkCewRZAglcWQI6RFkC+YBZAhI4WQFmCFkDbhRZAxHkWQCiTFkDT5BZAz9AWQASbFkDKgBZA
GFsWQD2ZFkBu3RZAv3oWQLtbFkB9UxZAIZMWQKKUFkCtvBZAf7sWQGCRFkCCZhZABnQWQPS+
FkBAmxZA25cWQCzjFkCisRZAQJcWQFwVF0DbpxZArOoWQJbaFkDj+RZABMAWQKGwFkC83RZA
Et0WQEv6FkDl7RZAi+YWQKntFkBT/RZAqbgWQKIJF0CbHBdAtr0WQO5BF0DS+xZAMfoWQFPb
FkBL7xZAXy4XQKkPF0ARFBdAJCoXQN/+FkD25xZA7w0XQG0WF0BSMRdA/OIWQKjpFkB+RBdA
WB8XQAgVF0DVVxdA/A4XQPk/F0DBJxdA1iUXQL41F0DF1RZAL+YWQGlHF0CVJBdANh8XQC93
F0AhVxdAcVkXQPJDF0A3XRdANB0XQKZUF0DccxdA+18XQLosF0A0gRdA6ikXQM1AF0CmdxdA
3z0XQIqWF0AZohdAiKMXQHV5F0AcQRdA6XoXQKJJF0C6nBdA7WkXQGiXF0CiZBdAEHEXQN7X
F0CuchdA1YAXQGKbF0AGShdAVJEXQDaBF0DWgBdAn94XQA7uF0CMwBdAsK4XQJvKF0AFkhdA
yuMXQIDAF0AVqxdAopoXQE20F0DYzRdAHKcXQO3cF0Cj3xdANcUXQBvlF0AjkRdAdrsXQL7G
F0BDiRdA6AUYQLmNF0CawRdAm+wXQKz1F0AxuhdASdoXQJGuF0BFvxdAgOgXQEHwF0B4CxhA
bjYYQGXuF0Bz/hdAzt0XQP7oF0CWqRdAKFQYQE/EF0DHuxdAtscXQP7ZF0Be4BdADiYYQCoI
GECc5hdAKUMYQE4MGECN+hdATMYXQLsbGEDBIxhA4EYYQDglGEBc+xdAMRkYQFDvF0B7EBhA
oGcYQEpeGEC6VhhATTEYQLnaF0C3JBhA0mYYQKFSGEDVexhAAhQYQJ8AGEAjDhhA7zQYQHMx
GEBP7hdAAWMYQOZqGEAwJhhA3GoYQMMgGEAJcRhA6zUYQEBSGEC5RRhAfHkYQAKMGECgIRhA
A1MYQMVBGECKbxhAlVQYQFWfGEC5PxhAKlYYQJ4uGEBlbxhA8b8YQOlgGEB/hRhAIjAYQHKb
GEBeMRhARzkYQIAWGEBMkBhA7m4YQI5RGED8SBhA7m8YQPlYGEDlaxhAd44YQO6eGEDFURhA
JYEYQAnkGED/lhhAxpwYQGZ6GEDadxhAlnkYQFmXGECvjBhAl20YQLmJGECObxhAXLEYQE2g
GEDB6hhArbUYQHO0GEA1mBhADLIYQNzgGECEmRhAA4oYQPYWGUA4nRhA3PEYQHD0GECg9hhA
SKUYQLvFGEB86hhA2uYYQGvSGEBxlBhA3tgYQDvWGEDSzxhATNoYQHutGEAX+BhAN/EYQBX7
GEB7rhhAi/cYQIy+GEDxzRhAN6QYQH7aGEDzBhlAZikZQObDGECO0xhAEvkYQBHpGEDM1hhA
g+gYQBQCGUDWuRhAKfYYQITRGECKBBlAFkEZQB7hGEDfyBhA+jAZQNsCGUAt3BhAZekYQEQ0
GUBi/RhA0PcYQMYQGUBRDBlAUU4ZQOLzGEAaWhlANSgZQAwBGUDq1BhAAgsZQA8nGUB24hhA
qkEZQDjPGEBNNxlAj4IZQK9MGUB90hhA+QQZQDvmGEBmFxlAkTkZQMwyGUAELxlAqkMZQIJv
GUDIJhlAnEAZQL0IGUBlChlAFyoZQEGAGUDGVBlAYn4ZQKNkGUDvNRlAKj4ZQC2HGUAEWBlA
jHcZQLMcGUAXOxlA+G4ZQK1fGUCrlhlAfZ8ZQOZJGUDVXRlAah8ZQIkoGUCnIRlALIcZQGGl
GUCXZhlAb8MZQKiHGUB8ZRlAqnUZQOikGUCebxlAOKAZQPm4GUBRgxlA8zgZQBBrGUB+iRlA
N5UZQNd/GUBn5hlAVLMZQEuDGUAudRlA/WIZQDunGUDsiRlAMrkZQBmOGUB8iBlAwNYZQO9k
GUBfzRlAbLoZQL+fGUAz/hlA6YYZQKPCGUCZuBlACLsZQPWRGUC9ohlAd6QZQLGgGUDwkBlA
Q64ZQNeLGUDllxlAMNEZQHmFGUDcnRlANcAZQJDrGUBwmhlAf7AZQDfIGUBYuhlAYC4aQJIC
GkCdsxlAmnEZQJLzGUD6qxlAxbEZQBT6GUDN2BlAqLsZQLDhGUC/BxpAUZIZQMPrGUCKohlA
6McZQFCjGUDQ6BlAE8YZQIHwGUCr2hlA4hUaQNsmGkDrxRlAWwMaQGXdGUD/8hlAYQQaQOPw
GUAHHBpAE+QZQDLzGUB7FhpAzRcaQGDPGUD9yhlAVfQZQL4YGkA96xlAQEIaQNhWGkDkAhpA
CLEZQKscGkCw6hlAROUZQJITGkDt6xlAC/AZQMToGUCQ+RlAK/sZQChQGkDcIxpAcEUaQLxS
GkCKCRpAN50aQKHvGUBdKhpAhwkaQBINGkBqMhpAViAaQMA6GkCKMhpA5/YZQDJRGkDGERpA
5VwaQL1/GkBqGxpAG4AaQEMaGkCjRhpAu/sZQJdDGkClGhpAr34aQI5QGkBuUBpA1HYaQGQ7
GkDEZBpA7EwaQPJCGkC4KRpAwnoaQFxlGkC9OBpALx8aQPlnGkAGVBpAxWYaQL4yGkCDYBpA
QSAaQGFSGkBzUxpAz1IaQKlOGkBTORpAen8aQGIjGkCKiRpAlkYaQHG0GkD5VRpApmIaQKRM
GkClhhpA26MaQEF8GkCEOxpAC5EaQCgrGkC8jBpAB2QaQOiBGkCaLxpALZYaQM+wGkA5UBpA
3CAaQCXkGkADYxpA2I0aQC6EGkC+uBpAXJsaQN6mGkCHyBpAwrAaQJN2GkBOcxpA+qIaQLvO
GkDqwRpAJs4aQG+jGkBD4xpAv44aQHyHGkB9tRpAA4gaQAFqGkBzjhpAQY0aQDF6GkDF6hpA
n5IaQGuyGkDEgBpAsqYaQIGbGkCkfBpAVdYaQBfRGkAe3BpATu4aQDvvGkCo1xpAL8IaQOqe
GkAh6RpA/8kaQNTUGkDHzxpAS6caQJ7FGkDs3hpAnPMaQPGhGkA90xpARvUaQHrWGkDr+RpA
LggbQFq9GkCbHRtA+BkbQFG4GkBKwxpAyLUaQJ9XGkC7oRpAf+UaQO8rG0ChwxpAhTwbQFTY
GkAlNRtAx9UaQIjaGkCIGhtAhvoaQCrSGkDN7xpAuvUaQHPxGkBG6hpAmwIbQIP8GkBNDhtA
FDMbQAXmGkC0+xpAyRwbQN0EG0CW5hpAxOMaQD0cG0CMAxtAUh4bQPYrG0C9FRtAsvwaQM0v
G0B56xpADigbQI0ZG0DY9BpAXeUaQOw1G0C5JBtAuf8aQJ8YG0AiJxtAbD4bQMsTG0AVShtA
fPgaQEpOG0A0NBtAXmobQF9AG0C/OBtApAEbQB2lGkC6aBtAugobQKdIG0DsZBtAyXEbQNsT
G0DXHxtAuxsbQMYOG0A1hhtAqEEbQPI4G0Cb+RpAODsbQJXSGkASDBtApxobQJmgG0BQAhtA
AxIbQLVEG0CrVxtAyFMbQIA6G0AKDRtAWBAbQIQnG0ADJRtAb1gbQA3yGkDTbhtArj8bQI9H
G0BkQxtAYDIbQOsNG0Dc1hpAtD4bQCy2G0DBiRtAC4AbQAmBG0BrahtAWG0bQIKXG0AdhBtA
z34bQNVxG0C/SxtAUD4bQOmaG0D4eRtAnTAbQMVyG0BbbBtAWiwbQBptG0BBXxtABIUbQAZ0
G0C1PRtAsYIbQDCyG0DAaRtAmMEbQH8vG0BFZRtAc3wbQJ1rG0AWaxtAHX8bQIg1G0AfchtA
wbIbQC94G0ASjRtAUYcbQNenG0CvextAMG0bQPaOG0CLiRtA3HobQFCzG0DfgxtAuPQbQKGE
G0AIVBtAyoIbQLeRG0BYyxtAV7kbQI2GG0AFkhtAsYEbQK1DG0BFphtAYHobQN4+G0DrzhtA
6cUbQAq9G0Bm1BtApMUbQFnHG0BLnRtAI90bQJWkG0D4lxtA5p4bQF+vG0AQqhtAk5UbQEv8
G0ATChxAW8UbQCAMHEC0+xtAPLcbQJnEG0Bq3BtA0fwbQMesG0Aq5xtAQqYbQFayG0DrIRxA
AekbQJn3G0C8qRtAYb0bQE6cG0AMuRtA0xscQHYGHEDSzxtAM7cbQLa9G0DiHBxAUwQcQCHO
G0BVRRxA8ekbQEufG0BmFxxAMRAcQOonHEC3CRxAK6kbQEW+G0BOuhtAU+AbQJ30G0DT3RtA
DB8cQNcbHEBV3htAfv8bQAszHED+LBxAv+UbQM/9G0CTDRxAJfEbQPb1G0Bc9BtAXhMcQHO5
G0AruhtAtckbQD4ZHEAM9BtAtwccQOH7G0C8IhxA+egbQKXqG0D84RtAhQMcQPb6G0CQGhxA
/gkcQAc6HEBP0RtAIDEcQKDgG0D0CBxAqU4cQMrTG0C/MBxAHvUbQEgHHEAfKRxAujUcQAsr
HED//htAqzgcQNcvHEAdyhtAmUwcQB0cHEArRBxAagIcQMBPHED39htAFFAcQGV8HEBHEBxA
az4cQIIYHECZYxxAoUUcQCVZHECfQhxAqDEcQD5eHEAHBBxAPTYcQL1KHEAPYxxAnzkcQKJh
HECcbhxAhSccQLFKHEDGJhxAVkwcQIhFHECAXRxA4kccQJ5EHECrHRxA1xgcQHtIHECkWBxA
mn4cQDQTHED1aRxAMwccQLBPHEAcVRxA9Z0cQGX9G0AxeRxALmAcQBBNHEAEYBxASg4cQFdl
HEBUVRxA31QcQNvuG0D4DxxAlmgcQBkkHECiaxxA+m8cQJJbHEBGfRxA/FEcQNZtHEAKWhxA
K3QcQERZHED/VBxAGWEcQDQyHEBqkBxAMiQcQDOHHEA8HhxAtX8cQJVCHEAxdRxAX/MbQJMd
HEAONBxAXoEcQO9hHECyQBxAFEUcQK5rHEBVaxxAbIocQLpKHEBgeBxAn6gcQG48HEAOkxxA
ZXIcQNtkHEDfmxxAYEscQF9uHEAuXRxA/HUcQI5oHEClZxxAfHMcQPI6HEAGexxA0o4cQOiy
HEC2VxxAzkUcQATmHECweBxAPKYcQNGcHEC+fBxArjYcQIm0HEDwhhxArIYcQOFnHECMxRxA
MKwcQDhnHEDdfhxASXgcQN9cHEATVxxAyW8cQHqhHECndhxAyVIcQGXKHEBgkRxAnIccQDWS
HEDQ9hxAEq8cQI3THEAPuxxARrUcQPvEHEB1YRxAKqEcQHpYHEABxRxAjrwcQM6qHEB3oxxA
wM4cQN6KHEDFmhxAaN4cQMLQHEAHhBxASLocQP+sHECRuhxAoX0cQGy+HEA/xhxAW+gcQM2z
HEAhpRxAufIcQDQFHUA04RxAD68cQNaBHEB33RxAmtkcQAr3HECJuBxAiuYcQNLbHEBn1RxA
+d8cQJ0ZHUAQehxAIpkcQEHBHEDHDB1ATMQcQJbCHEDxvBxAafocQKnOHEDjyxxA6+scQP7A
HEA/wxxAqP4cQCSbHEAWtRxAoewcQErWHEBs7RxAUL8cQKcwHUBM5RxAkK0cQLS9HEC18hxA
nPwcQBCdHEChAh1AfcYcQN/wHEAiuxxAZqccQC/LHEDP0hxAQgMdQAynHECo+xxAWfkcQAq7
HEDj0RxAajgdQNrlHECgEh1AeQUdQCcyHUDXFB1AieIcQK4CHUByLh1A0PEcQNskHUB1wxxA
l/wcQEgKHUC7Kx1AaRUdQMLVHEDxCB1AifgcQHEiHUD7Qh1AmeMcQBggHUCgxBxAZQQdQDU7
HUBx6xxAXOocQEP0HEBYMR1AoT0dQJBzHUA46BxAQjUdQAQSHUCXUx1AHcwcQH0FHUC//RxA
0SQdQBLrHEDLAh1AYeUcQNY8HUD+OB1A6lIdQL4fHUCb3hxARPwcQHM1HUAh3hxALwodQBHl
HEAiXx1AhhcdQII5HUDcYh1Ahe4cQCcRHUAlKx1AwlAdQEBTHUBl4RxAV/wcQB7+HEC24hxA
omAdQDsbHUBBSR1AXBEdQPNRHUBaLR1AYY0dQEgUHUAKGh1AdPocQPBGHUAoDx1A90YdQIo8
HUAQRh1AOTwdQJELHUDdSh1AHiwdQItEHUBTYR1AAyAdQFZ+HUBcUR1ALFkdQLgBHUAVPx1A
GEQdQG5aHUDuJR1AuW0dQBokHUBBSh1AQkIdQMQFHUAoiB1A9z4dQAVEHUAZVB1AyWAdQN5E
HUDzYx1A/mEdQJMvHUASaB1ALU8dQMeIHUCSQR1AAlUdQH1iHUCCjB1ASVcdQOg6HUDOTh1A
14QdQAE+HUAejR1AOXcdQIGfHUDXex1Ad1IdQBZzHUDcKB1A64MdQEJ3HUALYB1AsWodQKGe
HUB3ZB1A8FEdQLhvHUBIch1AJNIdQPlvHUCldh1ALY4dQEE5HUBAhB1AsKsdQMU/HUC0cx1A
AIwdQC5pHUBdmR1A53YdQEhKHUD+gx1AflAdQNJGHUA0bh1AGHgdQMKUHUDAaR1AZa4dQFWD
HUAFUh1ASC8dQP6SHUCzaR1AjY4dQN9mHUBGnx1Aka0dQPuqHUBgvR1AsXsdQJuYHUCach1A
U3MdQBx8HUAY1R1AGosdQJiXHUDcjx1Am4MdQBxRHUCAqB1AyqUdQB99HUCfxx1AnaQdQHqY
HUA+gh1A3qAdQHZsHUCgqR1ApqUdQBZ5HUAi7x1ARpYdQLngHUD1tR1At8QdQChsHUBMxR1A
CYkdQCbNHUAGjR1A2LsdQGCgHUBK5h1AYJIdQADTHUC3vh1Azb0dQJTPHUAajx1ARcUdQMnO
HUC34h1AcNwdQNPjHUB3pB1AtdMdQPgDHkDGix1A4ZgdQHIEHkAZJx5Ayq8dQLiJHUAfyR1A
cQ8eQCnkHUDG1R1A7qwdQDeSHUA38B1ANvwdQAS2HUBerh1Atq0dQJ3EHUARAB5AfLkdQOYR
HkCs7h1AxKEdQDHYHUD31x1AuOgdQFjRHUCk1h1A4HIdQKSmHUBWqR1ATeYdQCrHHUADBB5A
g7cdQDKfHUB91R1Af9gdQB+6HUCi1h1AVcQdQCcfHkAv3h1AiukdQBjiHUCxex1A8b4dQB/l
HUAEoR1AJ/AdQP7cHUDP8R1ABK4dQHbxHUCDFR5ATO4dQMP9HUC13B1AMPkdQFTCHUDyxx1A
xQ4eQBLEHUDpsB1A0+EdQG/pHUCI1R1Ajw4eQMb/HUDZBx5A+cAdQIwgHkDUDh5AWRceQGEX
HkCYvR1AEf8dQGT4HUABzR1ASAkeQF7wHUBaKx5AZfgdQNTgHUCyEx5AwfYdQAg5HkBZFx5A
hh4eQGw1HkCFBB5AA9UdQDLJHUBDxB1AMfEdQDslHkAm5h1AHAIeQG/SHUDzFh5A8G8eQA==</AssayYData></Step><Step><CommonData><SampleLocation>4</SampleLocation><SampleID></SampleID><SampleGroup></SampleGroup><SampleInfo></SampleInfo><SampleRow>B</SampleRow><SamplePlate>1</SamplePlate><WellType>WASH</WellType><Concentration>-1</Concentration><ConcentrationUnits>µg/ml</ConcentrationUnits><MolarConcentration>-1</MolarConcentration><MolarConcUnits>nM</MolarConcUnits><MolecularWeight>-1</MolecularWeight><Temperature>30</Temperature><StartTime>571943</StartTime><AssayTime>240</AssayTime></CommonData><FlowRate>1000</FlowRate><StepType>BASELINE</StepType><StepName>Baseline</StepName><StepStatus>OK</StepStatus><ActualTime>137.001</ActualTime><CycleTime>0.2</CycleTime><AssayXData Points="685">7owCRMuZAkSIpgJEVLMCRCHAAkT+zAJEy9kCRIjmAkRU8wJEIQADRP4MA0TLGQNEiCYDRGUz
A0QyQANE7kwDRMtZA0SIZgNEZXMDRCGAA0TujANEu5kDRIimA0RUswNEIcADRO7MA0S72QNE
mOYDRGXzA0RCAARE7gwERMsZBESIJgREZTMERCFABET+TAREy1kERIhmBERUcwREIYAERP6M
BETLmQREmKYERGWzBEQywARE7swERLvZBESY5gREZfMERCEABUT+DAVEyxkFRJgmBURUMwVE
IUAFRO5MBUTLWQVEiGYFRFRzBUQhgAVE7owFRLuZBUSYpgVEZbMFRCHABUTuzAVEy9kFRIjm
BURl8wVEIQAGRP4MBkS7GQZEmCYGRFQzBkQyQAZE/kwGRMtZBkSYZgZEVHMGRCGABkTujAZE
u5kGRJimBkRUswZEMsAGRP7MBkS72QZEiOYGRGXzBkQyAAdE/gwHRMsZB0SYJgdEZTMHRCFA
B0TuTAdEu1kHRIhmB0RUcwdEIYAHRO6MB0S7mQdEmKYHRFSzB0QywAdE7swHRMvZB0SI5gdE
ZfMHRCEACETuDAhEuxkIRJgmCERUMwhEIUAIRA9NCETLWQhEmGYIRGVzCEQygAhE7owIRMuZ
CESIpghEZbMIRCHACEQPzQhEy9kIRIjmCERU8whEIQAJRP4MCUS7GQlEmCYJRGUzCUQyQAlE
/kwJRMtZCUSYZglEZXMJRCGACUT+jAlEu5kJRJimCURUswlEIcAJRO7MCUTL2QlEiOYJRGXz
CUQyAApE/gwKRLsZCkSIJgpEZTMKRCFACkT+TApEu1kKRJhmCkRlcwpEIYAKRP6MCkS7mQpE
mKYKRFSzCkQywApE/swKRLvZCkSI5gpEZfMKRCEAC0TuDAtEyxkLRJgmC0RlMwtEIUALRO5M
C0S7WQtEmGYLRFRzC0QygAtE/owLRLuZC0SYpgtEVLMLRCHAC0T+zAtEy9kLRJjmC0RU8wtE
MgAMRO4MDES7GQxEiCYMRFQzDEQyQAxE7kwMRLtZDESIZgxEVHMMRDKADET+jAxEy5kMRIim
DERUswxEMsAMRP7MDETL2QxEmOYMRGXzDEQyAA1E/gwNRLsZDUSIJg1EVDMNRCFADUT+TA1E
u1kNRJhmDURUcw1EIYANRP6MDUS7mQ1EmKYNRGWzDUQywA1E7swNRLvZDUSY5g1EZfMNRCEA
DkTuDA5EyxkORJgmDkRlMw5EIUAORO5MDkTLWQ5EiGYORFRzDkQhgA5E/owORMuZDkSIpg5E
ZbMORCHADkT+zA5Eu9kORJjmDkRU8w5EMgAPRO4MD0S7GQ9EmCYPRFQzD0QhQA9E/kwPRMtZ
D0SYZg9EZXMPRCGAD0T+jA9Eu5kPRIimD0RUsw9EMsAPRO7MD0TL2Q9EiOYPRGXzD0QyABBE
7gwQRLsZEESIJhBEVDMQRCFAEET+TBBEy1kQRIhmEERlcxBEMoAQRO6MEES7mRBEiKYQRGWz
EEQhwBBE7swQRLvZEESI5hBEVPMQRDIAEUTuDBFEuxkRRIgmEURUMxFEMkARRO5MEUTLWRFE
iGYRRGVzEUQhgBFE7owRRLuZEUSYphFEZbMRRDLAEUTuzBFEy9kRRIjmEURl8xFEIQASRO4M
EkS7GRJEiCYSRGUzEkQhQBJE7kwSRLtZEkSYZhJEZXMSRCGAEkTujBJEy5kSRIimEkRlsxJE
IcASRP7MEkS72RJEmOYSRFTzEkQhABNE/gwTRLsZE0SIJhNEVDMTRDJAE0TuTBNEy1kTRIhm
E0RUcxNEMoATRP6ME0S7mRNEmKYTRFSzE0QywBNED80TRMvZE0SI5hNEVPMTRDIAFETuDBRE
yxkURJgmFERlMxREIUAURP5MFES7WRREmGYURFRzFEQhgBRE/owURLuZFESIphREZbMURCHA
FETuzBREu9kURIjmFERl8xREMgAVRP4MFUS7GRVEmCYVRGUzFUQhQBVED00VRLtZFUSIZhVE
VHMVRDKAFUTujBVEu5kVRJimFURlsxVEIcAVRO7MFUS72RVEmOYVRGXzFUQhABZE/gwWRMsZ
FkSYJhZEZTMWRCFAFkTuTBZEy1kWRIhmFkRlcxZEIYAWRP6MFkS7mRZEmKYWRFSzFkRCwBZE
7swWRMvZFkSI5hZEZfMWRCEAF0T+DBdEyxkXRIgmF0RUMxdEIUAXRP5MF0S7WRdEmGYXRFRz
F0QygBdE7owXRLuZF0SYphdEZbMXRCHAF0TuzBdEy9kXRJjmF0Rl8xdEIQAYRO4MGES7GRhE
iCYYRGUzGEQyQBhE/kwYRLtZGESIZhhEZXMYRDKAGETujBhEu5kYRJimGERlsxhEMsAYRO7M
GES72RhEmOYYRFTzGEQyABlE7gwZRLsZGUSIJhlEZTMZRDJAGUT+TBlEu1kZRJhmGURlcxlE
IYAZRO6MGUS7mRlEmKYZRGWzGUQywBlE7swZRMvZGUSY5hlEZfMZRCEAGkTuDBpEyxkaRIgm
GkRUMxpEMkAaRP5MGkTLWRpEmGYaRFRzGkQygBpE/owaRMuZGkSIphpEZbMaRCHAGkTuzBpE
u9kaRIjmGkRU8xpEIQAbRP4MG0S7GRtEmCYbRFQzG0QyQBtE/kwbRLtZG0SYZhtEZXMbRCGA
G0TujBtEu5kbRJimG0RlsxtEIcAbRO7MG0S72RtEiOYbRGXzG0QhABxE7gwcRMsZHESIJhxE
ZTMcRCFAHETuTBxEu1kcRJhmHERlcxxEIYAcRO6MHETLmRxEmKYcRGWzHEQywBxE7swcRLvZ
HESY5hxEZfMcRCEAHUT+DB1EyxkdRIgmHURUMx1EIUAdRA9NHUS7WR1EiGYdRFRzHUQygB1E
7owdRLuZHUSIph1EZbMdRCHAHUTuzB1Ey9kdRIjmHURU8x1EMgAeRP4MHkTLGR5EiCYeRFQz
HkQyQB5E/kweRMtZHkSIZh5EZXMeRCGAHkTujB5Ey5keRJimHkRlsx5EMsAeRP7MHkTL2R5E
mOYeRFTzHkQyAB9E7gwfRMsZH0SIJh9EZTMfRDJAH0T+TB9Eu1kfRIhmH0RUcx9EMoAfRO6M
H0TLmR9EiKYfRFSzH0QywB9E7swfRMvZH0SI5h9EVPMfRCEAIETuDCBEyxkgRIgmIER1MyBE
IUAgRP5MIETLWSBEmGYgRGVzIEQygCBE7owgRLuZIESIpiBEZbMgRCHAIETuzCBEu9kgRJjm
IERU8yBEIQAhRP4MIUTLGSFEiCYhRFQzIUQyQCFE7kwhRMtZIUSIZiFEZXMhRCGAIUT+jCFE
u5khRIimIURlsyFEIcAhRO7MIUS72SFEiOYhRFTzIUQyACJE7gwiRMsZIkSIJiJEVDMiRCFA
IkTuTCJEu1kiRJhmIkRlcyJEIYAiRO6MIkTLmSJEiKYiRFSzIkQywCJE7swiRMvZIkSY5iJE
ZfMiRCEAI0T+DCNEyxkjRJgmI0RUMyNEMkAjRO5MI0S7WSNEiGYjRFRzI0QhgCNE7owjRMuZ
I0SYpiNEZbMjRCHAI0T+zCNEu9kjRJjmI0RU8yNEIQAkRP4MJES7GSREiCYkRGUzJEQhQCRE
/kwkRLtZJESYZiREdXMkRCGAJETujCREu5kkRIimJERUsyREMsAkRA==</AssayXData><AssayYData Points="685">AdUdQFkOHkCuDx5AppMdQEugHUA+nx1ANfwdQNOiHUCX0h1AR/8dQCXlHUA1th1A5JMdQPu3
HUDYmR1A32YdQHm5HUBBnh1Ar5QdQCaRHUCyfx1As18dQAyhHUC7dh1AVqQdQKNvHUASaR1A
ZModQJoVHUBrfx1AQ0MdQExpHUA6eR1AOjsdQMmQHUDeZh1ADoQdQLg4HUAtXB1AHGsdQOpj
HUCIRB1AElYdQFAjHUBwCh1AD0YdQGV7HUAL0RxARhgdQMdQHUAGKx1ALg4dQN8jHUD7Xx1A
uQ4dQGNsHUARzxxAAwsdQFGKHUAdDB1AP0UdQKAMHUAPMB1AZiMdQOcmHUAGgh1AZO4cQMQN
HUByIR1AEzUdQFoCHUAWzhxAu/ocQFc3HUBfSB1Aow8dQEHoHEC5WR1AtS0dQLEIHUCUxRxA
ByEdQKsNHUDMIx1AehIdQDjxHEBrxhxArM4cQB4GHUB7zRxAYEgdQMa3HECjER1A5yYdQE6+
HECn6xxAFPgcQGbmHEBKDB1AVB8dQKC+HEDZJB1AuqEcQBADHUCtNx1AbCwdQIXMHEDMxRxA
weAcQJMiHUBKAh1AevscQE+0HECLyRxA38EcQMu7HEDD6RxAHjUdQCGjHEBCBh1AeOgcQEcd
HUAP+hxA3ckcQHy3HEA+zBxA17QcQMqFHED4yxxAcdocQBLRHEDFaBxAR8QcQKDpHEDxFR1A
YH0cQPKaHECSfBxAi+0cQJuxHECPqhxAoJ8cQKfPHEAB7BxAI3scQLaZHECKjBxAcHgcQNzn
HEBKuBxA7rUcQAZzHEAN/BxAKQsdQCvmHEA72xxAZvYcQJ+GHEBSfxxADnMcQGYaHUAZzRxA
bLUcQK3hHEAyghxA0MgcQPWLHEC8wxxAH58cQBqDHEC5hhxAWpMcQM67HECmhBxADMccQB60
HEB6nhxAUpwcQGG6HEDXpRxAe1AcQLfTHEDtnxxAdsgcQA+EHEARtBxAtmUcQMaFHECo1BxA
3WscQBSNHEByhRxAPIccQHekHEAMhxxAX6QcQGq+HEApcBxAQIscQAN1HEAXqxxAB2ccQOaB
HEBJpRxAmn8cQJp5HEDGoBxA9CocQI9fHECwihxAH18cQBKyHEDmwxxAbY0cQMqtHECcvBxA
laccQM9rHEBNnRxA/G8cQEWfHEAPZRxAxXUcQNZTHEBWYxxAWLQcQPOMHEAplhxAPjAcQClz
HEBaUBxA5HwcQOJ/HEBfMhxAyoUcQNFqHECKRhxARSwcQO6tHEAJjhxAVDQcQFdBHEBOgRxA
wk8cQMRxHEA9lBxA3nEcQH9pHEBobRxAz2gcQPp1HECjLhxAOxkcQAgwHEAaUBxAKn8cQII/
HEC7RxxATm8cQOp0HEA+WhxAoGwcQD9FHECfSBxACWgcQIZcHEAchBxA0HocQL18HECPDBxA
j2YcQPBRHED9SRxA/UIcQINGHEB8qRxA/hUcQOFAHEACUBxACTgcQF5hHEAvURxACk4cQKZ7
HEDmLxxApzscQGNOHEAtNhxAZT8cQA5OHEDcVhxAkm4cQJMqHEApPhxAMXAcQPxSHEBZLxxA
x0ccQAxPHEC2IRxAL0YcQPQ8HEBvLRxAe30cQCw2HEAd+xtAmxQcQHdGHED9UBxAKR0cQIhC
HEAGPBxAhxscQKVGHEB9YxxAvmccQJkLHEA0SRxAOj0cQL4THEBX/RtA0FQcQN0FHEB9GhxA
OygcQJY0HEBgahxARwwcQIxTHED0ahxAdzIcQARfHEDZYRxAdkQcQFskHECnAhxAPtsbQG50
HEBGSRxAKSocQAINHEBaHhxAihAcQNlhHEDsVBxAQvsbQFIqHEDdGhxAjhkcQL3RG0CeExxA
5QgcQKoKHECU+htADBMcQAgMHEABLhxACwQcQE75G0D87htAg/MbQI8JHEBFTxxAl0AcQKpW
HED7JxxAvUQcQF0ZHEAKKBxA2iMcQHQRHEBkORxAPg4cQNIgHEAZSRxAHyEcQO1GHEBJJRxA
ogocQDcJHED6LhxAviIcQKIMHEDpXhxAfx8cQJ86HEABKxxAOh4cQMhNHEA8DRxAEREcQLHc
G0BCKBxAFfAbQHBCHEDiChxAuBkcQKv8G0AtKxxAVTccQPD2G0DPKhxAacYbQCHaG0An9RtA
aA8cQPMLHEAHbxxAyfYbQDf9G0A4CBxAzBAcQNXsG0DiJhxAJsEbQOC5G0AP/BtAlBAcQCno
G0BKBxxAmkccQIH2G0DhZhxAoTYcQC7OG0Dt2BtAId0bQGTJG0Bi3RtAwgccQBAiHEC9NRxA
4bEbQN9IHED4pBtAwwUcQNzkG0DeCxxADdwbQO8IHED2uBtAgAAcQOgUHEB9/RtA4AIcQN7O
G0AK/htAqdsbQFgOHEB84RtAJNIbQJUOHEDm3xtAvvkbQIg1HEAbPxxA6O8bQAlDHEAMBhxA
X8EbQI7fG0BVFxxAA+0bQJfdG0BUBBxAfbkbQILrG0AM5RtAgvgbQJsUHEBlxRtAQucbQP4h
HEDGCRxA3wocQKDPG0DBMBxADBscQG32G0AZuxtAPdAbQOIUHEA7mBtAG+MbQOHmG0D6hRtA
pDkcQI/eG0DH7RtANP4bQHPoG0DS2BtAeYcbQMj9G0CXvhtAQSAcQAGXG0A6pBtAvQIcQCuv
G0D7DBxAzuUbQBHvG0DXLBxAxwwcQHTlG0DW3htACRUcQKD/G0An7xtAKrMbQA65G0Dl4RtA
XKwbQGG0G0CCbRtAa+obQNfcG0Cr6xtAEcYbQF7TG0D/0RtAAKEbQO8AHECE7RtA/LYbQMTP
G0BJyBtAGuEbQCHHG0C86RtAedMbQBr2G0A12BtAwvAbQO0CHEB2pxtAr5wbQHzvG0Av7xtA
Rq8bQKx1G0DBjRtAuNsbQP+wG0BeuxtAhMcbQPm/G0BG/RtA8LEbQO7OG0Bh9BtA5N4bQPbd
G0CI7xtAUesbQLPiG0B7fBtAqbsbQFMDHEAplRtA/qobQAOvG0Cz1xtAdfMbQKHtG0Dg9BtA
oJ8bQAL3G0BNERxAkLsbQJObG0DWwxtAK4cbQPOuG0D40xtAMJcbQLa5G0BK/xtA7+gbQDrJ
G0DwjRtA+RocQJbQG0A8qxtAMLcbQKDxG0CBZhtAHLYbQAKzG0CF2htAl+obQDHpG0CIrxtA
7ckbQCGWG0BHvxtAAp8bQCj4G0D1zhtAvZ4bQHKtG0BIpRtAwLcbQAulG0BJwRtAbbQbQKnG
G0DE7BtA8fEbQBPZG0ATmxtAwo0bQPKSG0ArextAgZ8bQHtvG0DQcxtAuscbQAWiG0CVxBtA
g54bQLKvG0Bx5RtAjK0bQJJ/G0B6iBtABbobQOGHG0BhoBtA9sobQFKvG0CXnRtAGMUbQOqb
G0BitRtA4t8bQM2VG0CqtxtABJwbQNhQG0ApvxtAaoYbQP6CG0ADhRtAy1QbQIdoG0Ap3BtA
ydcbQMq/G0AOvxtAnqIbQGyYG0BGyhtASegbQPCwG0Cj5htA5MYbQNV6G0BlYxtAWI4bQCC7
G0DhhRtA/7obQEKAG0BLextA9J8bQKfBG0DwmBtAOGMbQNlxG0BVphtAeHsbQG6/G0C+zxtA
lGUbQIqQG0B5oxtAAaAbQOKCG0AAkBtALKIbQKqvG0DZchtAoTsbQA==</AssayYData></Step><Step><CommonData><SampleLocation>8</SampleLocation><SampleID>H1</SampleID><SampleGroup></SampleGroup><SampleInfo></SampleInfo><SampleRow>B</SampleRow><SamplePlate>1</SamplePlate><WellType>KSAMPLE</WellType><Concentration>37.5</Concentration><ConcentrationUnits>µg/ml</ConcentrationUnits><MolarConcentration>663.7</MolarConcentration><MolarConcUnits>nM</MolarConcUnits><MolecularWeight>56.5</MolecularWeight><Temperature>30</Temperature><StartTime>722415</StartTime><AssayTime>1100</AssayTime></CommonData><FlowRate>1000</FlowRate><StepType>ASSOC</StepType><StepName>Association</StepName><StepStatus>OK</StepStatus><ActualTime>802</ActualTime><CycleTime>0.2</CycleTime><AssayXData Points="4010">/8wkRMzZJESZ5iREZfMkRDIAJUT/DCVE3BklRKkmJURlMyVEQ0AlRA9NJUTcWSVEmWYlRHZz
JURDgCVED40lRNyZJUSZpiVEZbMlREPAJUQPzSVEzNklRJnmJUR28yVEQwAmRP8MJkTcGSZE
mSYmRHYzJkRDQCZED00mRNxZJkSZZiZEdnMmREOAJkQPjSZEzJkmRJmmJkR2syZEMsAmRA/N
JkTM2SZEqeYmRHbzJkRDACdE/wwnRNwZJ0SZJidEdjMnRENAJ0T/TCdE3FknRKlmJ0RlcydE
MoAnRA+NJ0TcmSdEmaYnRHazJ0RDwCdE/8wnRNzZJ0Sp5idEdvMnREMAKET/DChE3BkoRJkm
KER2MyhEMkAoRA9NKETMWShEmWYoRGVzKERDgChE/4woRMyZKESppihEdrMoREPAKEQPzShE
3NkoRJnmKER28yhEMgApRA8NKUTcGSlEqSYpRHYzKURDQClED00pRNxZKUSZZilEZXMpREOA
KUQPjSlE3JkpRJmmKURlsylEQ8ApRA/NKUTM2SlEqeYpRGXzKURDACpEDw0qRNwZKkSZJipE
ZTMqRDJAKkQPTSpEzFkqRKlmKkR2cypEQ4AqRA+NKkTMmSpEqaYqRHazKkRDwCpED80qRMzZ
KkSZ5ipEdvMqRDIAK0T/DCtEzBkrRKkmK0R2MytEQ0ArRA9NK0TcWStEqWYrRHZzK0QygCtE
/4wrRNyZK0SZpitEZbMrRDLAK0QPzStEzNkrRKnmK0R28ytEMgAsRA8NLETMGSxEqSYsRGUz
LEQyQCxE/0wsRNxZLESpZixEdnMsREOALEQPjSxE3JksRJmmLER2syxEMsAsRA/NLETc2SxE
qeYsRGXzLERDAC1E/wwtRNwZLUSZJi1EdjMtRENALUQPTS1EzFktRKlmLUR2cy1EQ4AtRA+N
LUTMmS1EqaYtRGWzLURDwC1E/8wtRMzZLUSZ5i1EdvMtRDIALkT/DC5E3BkuRKkmLkR2My5E
Q0AuRP9MLkTMWS5EqWYuRHZzLkQygC5ED40uRNyZLkSppi5EdrMuRDLALkQPzS5E3NkuRKnm
LkR28y5EQwAvRA8NL0TcGS9EqSYvRGUzL0RDQC9E/0wvRNxZL0SZZi9EdnMvREOAL0T/jC9E
3JkvRKmmL0Rlsy9EQ8AvRA/NL0TM2S9EmeYvRGXzL0RDADBE/wwwRNwZMESZJjBEZTMwRDJA
MEQPTTBEzFkwRKlmMER2czBEMoAwRP+MMETcmTBEqaYwRGWzMERDwDBED80wRNzZMESZ5jBE
dvMwREMAMUQPDTFEzBkxRJkmMUR2MzFEMkAxRP9MMUTMWTFEqWYxRHZzMUQygDFE/4wxRNyZ
MUSZpjFEZbMxRDLAMUQPzTFE3NkxRJnmMUR28zFEMgAyRP8MMkTcGTJEqSYyRHYzMkQyQDJE
/0wyRNxZMkSZZjJEdnMyRDKAMkT/jDJEzJkyRKmmMkRlszJEQ8AyRP/MMkTM2TJEmeYyRHbz
MkRDADNE/wwzRNwZM0SZJjNEdjMzRENAM0QPTTNE3FkzRKlmM0RlczNEQ4AzRA+NM0TMmTNE
maYzRGWzM0RDwDNE/8wzRNzZM0SZ5jNEdvMzREMANET/DDREzBk0RKkmNER2MzREMkA0RA9N
NETMWTREqWY0RHZzNERDgDRED400RMyZNESppjREdrM0RDLANET/zDRE3Nk0RKnmNERl8zRE
QwA1RP8MNUTMGTVEmSY1RGUzNURDQDVE/0w1RMxZNUSpZjVEdnM1REOANUQPjTVE3Jk1RKmm
NURlszVEMsA1RP/MNUTM2TVEmeY1RHbzNURDADZE/ww2RMwZNkSZJjZEZTM2RENANkQPTTZE
3Fk2RKlmNkRlczZEQ4A2RP+MNkTMmTZEmaY2RGWzNkRDwDZE/8w2RMzZNkSZ5jZEdvM2REMA
N0QPDTdE3Bk3RLkmN0RlMzdEMkA3RP9MN0TcWTdEmWY3RHZzN0RDgDdED403RNyZN0SppjdE
drM3REPAN0QPzTdEzNk3RJnmN0Rl8zdEMgA4RA8NOETcGThEqSY4RHYzOEQyQDhE/0w4RMxZ
OESpZjhEdnM4REOAOET/jDhEzJk4RKmmOERlszhEQ8A4RP/MOETM2ThEqeY4RHbzOEQyADlE
Dw05RMwZOUSpJjlEZTM5RENAOUT/TDlE3Fk5RJlmOURlczlEQ4A5RA+NOUTcmTlEmaY5RGWz
OUQywDlED805RMzZOUSZ5jlEZfM5RDIAOkQPDTpE3Bk6RJkmOkRlMzpEU0A6RA9NOkTcWTpE
mWY6RGVzOkRDgDpE/4w6RNyZOkSZpjpEZbM6REPAOkQPzTpE3Nk6RJnmOkRl8zpEQwA7RA8N
O0TMGTtEqSY7RGUzO0QyQDtED007RMxZO0SZZjtEZXM7REOAO0T/jDtEzJk7RKmmO0RlsztE
MsA7RA/NO0Tc2TtEmeY7RHbzO0QyADxEDw08RNwZPESpJjxEdjM8RDJAPEQPTTxE3Fk8RJlm
PER2czxEQ4A8RP+MPETMmTxEqaY8RHazPEQywDxED808RMzZPESZ5jxEZfM8RDIAPUT/DD1E
zBk9RKkmPUR2Mz1EMkA9RA9NPUTcWT1EmWY9RGVzPUQygD1ED409RNyZPUSZpj1EdrM9REPA
PUT/zD1EzNk9RKnmPUR28z1EQwA+RP8MPkTMGT5EmSY+RGUzPkRDQD5ED00+RMxZPkSZZj5E
ZXM+RFOAPkT/jD5E3Jk+RJmmPkRlsz5EMsA+RA/NPkTM2T5EqeY+RGXzPkQyAD9EDw0/RMwZ
P0SZJj9EZTM/RENAP0QPTT9E3Fk/RJlmP0R2cz9EMoA/RA+NP0TMmT9EmaY/RHazP0QywD9E
/8w/RNzZP0SZ5j9EdvM/REMAQEQPDUBEzBlARKkmQERlM0BEMkBARA9NQETMWUBEqWZARGVz
QERDgEBE/4xARMyZQESppkBEZbNAREPAQEQPzUBE7dlARKnmQERl80BEQwBBRP8MQUTMGUFE
mSZBRGUzQUQyQEFE/0xBRMxZQUSZZkFEdnNBREOAQUQPjUFEzJlBRJmmQUR2s0FEMsBBRA/N
QUTc2UFEqeZBRHbzQUQyAEJEDw1CRNwZQkSZJkJEdjNCRENAQkQPTUJEzFlCRKlmQkR2c0JE
MoBCRA+NQkTMmUJEqaZCRHazQkQywEJE/8xCRMzZQkSZ5kJEdvNCREMAQ0T/DENE3BlDRJkm
Q0R2M0NEMkBDRA9NQ0TMWUNEqWZDRGVzQ0RDgENE/4xDRNyZQ0SppkNEdrNDRDLAQ0QPzUNE
zNlDRJnmQ0R280NEMgBERP8MRETcGUREqSZERGUzRERDQERED01ERMxZRESpZkREZXNERDKA
REQPjURE3JlERKmmRER2s0REMsBERBDNRETM2UREmOZERGbzRERCAEVEEA1FRMwZRUSpJkVE
ZjNFREJARUT/TEVEzFlFRLlmRUR2c0VEQoBFRBCNRUTcmUVEmKZFRGazRURCwEVEEM1FRMzZ
RUSp5kVEZvNFREIARkQQDUZEzBlGRKkmRkRmM0ZEQkBGRP9MRkTMWUZEqWZGRGZzRkRCgEZE
EI1GRMyZRkSYpkZEZrNGRDLARkQQzUZE3NlGRKnmRkRm80ZEMgBHRBANR0TMGUdEqSZHRGYz
R0RCQEdE/0xHRMxZR0SYZkdEdnNHREKAR0QQjUdEzJlHRKmmR0Rms0dEMsBHRBDNR0TM2UdE
qeZHRGbzR0RCAEhEEA1IROwZSESYJkhEdjNIREJASEQQTUhEzFlIRJhmSERmc0hEMoBIRP+M
SETcmUhEqaZIRHazSERCwEhEEM1IRNzZSESp5khEdvNIREIASUQQDUlEzBlJRKkmSURmM0lE
QkBJRBBNSUTMWUlEqWZJRHZzSUQygElE/4xJRNyZSUSppklEZrNJRDLASUT/zElEzNlJRJjm
SUR280lEMgBKRP8MSkTcGUpEqSZKRGYzSkRCQEpE/0xKRNxZSkSYZkpEZnNKREKASkT/jEpE
3JlKRJimSkRms0pEMsBKRP/MSkTc2UpEqeZKRGbzSkRCAEtEEA1LRNwZS0SpJktEdjNLREJA
S0QQTUtE3FlLRKlmS0Rmc0tEQoBLRBCNS0TMmUtEmKZLRHazS0RCwEtE/8xLRNzZS0SY5ktE
dvNLREIATEQQDUxEzBlMRKkmTER2M0xEMkBMRP9MTETcWUxEqWZMRGZzTERCgExE/4xMRNyZ
TESppkxEZrNMRELATEQQzUxE3NlMRKnmTERm80xEQgBNRBANTUTMGU1EqSZNRHYzTUQyQE1E
EE1NRNxZTUSYZk1EdnNNRDKATUT/jE1EzJlNRKmmTURms01EQsBNRP/MTUTc2U1EmOZNRGbz
TURCAE5EEA1ORMwZTkSYJk5EZjNOREJATkQQTU5EzFlORJhmTkRmc05EQoBORP+MTkTMmU5E
mKZORGazTkQywE5EEM1ORMzZTkSp5k5EdvNOREIAT0T/DE9EzBlPRKkmT0RmM09EQkBPRP9M
T0TMWU9EmGZPRGZzT0QygE9EEI1PRMyZT0Sppk9EZrNPRDLAT0QQzU9EzNlPRKnmT0R2809E
QgBQRP8MUETcGVBEqSZQRHYzUEQyQFBEEE1QRNxZUESYZlBEZnNQRDKAUEQQjVBE3JlQRKmm
UER2s1BEMsBQRBDNUETc2VBEqeZQRGbzUEQyAFFEEA1RRMwZUUSpJlFEdjNRREJAUUT/TFFE
zFlRRJhmUUR2c1FEMoBRRP+MUUTcmVFEqaZRRHazUURCwFFEEM1RRNzZUUSY5lFEdvNRRDIA
UkQQDVJEzBlSRJgmUkRmM1JEQkBSRP9MUkTMWVJEqWZSRHZzUkRCgFJE/4xSRMyZUkSpplJE
drNSRDLAUkQQzVJE3NlSRKnmUkRm81JEMgBTRBANU0TMGVNEqSZTRHYzU0QyQFNE/0xTRMxZ
U0SpZlNEdnNTREKAU0T/jFNE3JlTRJimU0Rms1NEMsBTRBDNU0Tc2VNEmOZTRGbzU0QyAFRE
/wxURNwZVESpJlREdjNUREJAVEQQTVRE3FlURKlmVERmc1REMoBURP+MVETMmVREmKZURGaz
VEQywFREEM1URNzZVESp5lREZvNUREIAVUT/DFVE3BlVRJgmVUR2M1VEQkBVRBBNVUTcWVVE
qWZVRHZzVUQygFVE/4xVRMyZVUSpplVEZrNVRELAVUQQzVVE3NlVRJjmVUR281VEMgBWRBAN
VkTMGVZEmCZWRGYzVkRCQFZEEE1WRMxZVkSYZlZEdnNWREKAVkQQjVZEzJlWRJimVkR2s1ZE
MsBWRBDNVkTM2VZEqeZWRGbzVkRCAFdE/wxXRNwZV0SpJldEdjNXREJAV0T/TFdEzFlXRJhm
V0R2c1dEQoBXRP+MV0TcmVdEqaZXRHazV0RCwFdE/8xXRNzZV0Sp5ldEZvNXREIAWEQQDVhE
zBlYRJgmWER2M1hEQkBYRP9MWETcWVhEmGZYRGZzWERCgFhE/4xYRMyZWESpplhEdrNYRDLA
WET/zFhE3NlYRJjmWERm81hEMgBZRP8MWUTcGVlEmCZZRGYzWURCQFlEEE1ZRNxZWUSYZllE
ZnNZRDKAWUQQjVlE3JlZRKmmWURms1lEMsBZRBDNWUTM2VlEqeZZRGbzWURCAFpEEA1aRNwZ
WkSYJlpEdjNaREJAWkQQTVpE3FlaRKlmWkRmc1pEQoBaRBCNWkTMmVpEmKZaRHazWkRCwFpE
EM1aRMzZWkSY5lpEdvNaRDIAW0QQDVtEzBlbRKkmW0R2M1tEMkBbRBBNW0TMWVtEmGZbRGZz
W0RCgFtEEI1bRNyZW0SppltEdrNbRDLAW0QQzVtEzNlbRJjmW0Rm81tEMgBcRBANXETMGVxE
mCZcRHYzXEQyQFxE/0xcRNxZXESYZlxEZnNcREKAXET/jFxEzJlcRJimXER2s1xEQsBcRBDN
XETM2VxEmOZcRGbzXEQyAF1E/wxdRMwZXUSYJl1EdjNdRDJAXUT/TF1E3FldRKlmXUR2c11E
QoBdRP+MXUTMmV1EqaZdRGazXURCwF1E/8xdRMzZXUSY5l1EZvNdREIAXkT/DF5E3BleRJgm
XkRmM15EQkBeRBBNXkTcWV5EmGZeRGZzXkRCgF5EEI1eRMyZXkSppl5EdrNeRELAXkQQzV5E
zNleRJjmXkR2815EMgBfRP8MX0TMGV9EqSZfRGYzX0RCQF9E/0xfRNxZX0SYZl9EdnNfREKA
X0QQjV9E3JlfRKmmX0R2s19EMsBfRBDNX0TM2V9EqeZfRGbzX0QyAGBE/wxgRNwZYESYJmBE
djNgRDJAYEQQTWBE3FlgRJhmYERmc2BEMoBgRP+MYETcmWBEqaZgRHazYERCwGBE/8xgRNzZ
YESY5mBEdvNgREIAYUT/DGFEzBlhRKkmYUR2M2FEMkBhRBBNYUTcWWFEmGZhRHZzYUQygGFE
/4xhRNyZYUSppmFEdrNhRDLAYUQQzWFEzNlhRKnmYUR282FEMgBiRBANYkTcGWJEqSZiRGYz
YkRCQGJE/0xiRMxZYkSYZmJEZnNiRDKAYkQQjWJE3JliRJimYkRms2JEMsBiRP/MYkTc2WJE
qeZiRHbzYkRCAGNE/wxjRMwZY0SpJmNEdjNjRDJAY0QQTWNEzFljRKlmY0Rmc2NEQoBjRBCN
Y0TMmWNEqaZjRGazY0RCwGNE/8xjRMzZY0Sp5mNEdvNjRDIAZEQQDWREzBlkRKkmZERmM2RE
QkBkRBBNZETMWWREmGZkRHZzZEQygGREEI1kRMyZZESYpmREZrNkRELAZET/zGRE3NlkRJjm
ZER282REMgBlRP8MZUTMGWVEmCZlRHYzZURCQGVE/0xlRMxZZUSYZmVEdnNlRDKAZUT/jGVE
zJllRJimZURms2VEQsBlRP/MZUTc2WVEqeZlRGbzZURCAGZEEA1mRNwZZkSpJmZEdjNmREJA
ZkQQTWZEzFlmRJhmZkRmc2ZEMoBmRBCNZkTcmWZEmKZmRGazZkRCwGZEEM1mRNzZZkSY5mZE
ZvNmRDIAZ0T/DGdEzBlnRJgmZ0R2M2dEQkBnRBBNZ0TcWWdEqWZnRHZzZ0RCgGdEEI1nRNyZ
Z0SYpmdEdrNnRDLAZ0T/zGdE3NlnRJjmZ0Rm82dEQgBoRP8MaETMGWhEqSZoRHYzaERCQGhE
EE1oRMxZaESpZmhEZnNoRDKAaET/jGhEzJloRKmmaER2s2hEU8BoRBDNaETM2WhEqeZoRGbz
aEQyAGlE/wxpRNwZaUSYJmlEdjNpREJAaUQQTWlEzFlpRJhmaURmc2lEMoBpRBCNaUTMmWlE
mKZpRHazaURCwGlEEM1pRMzZaUSY5mlEZvNpREIAakQQDWpEzBlqRJgmakR2M2pEMkBqRBBN
akTMWWpEmGZqRGZzakRCgGpE/4xqRMyZakSYpmpEhrNqRELAakQQzWpE3NlqRJjmakRm82pE
QgBrRP8Ma0TcGWtEqSZrRHYza0RCQGtEEE1rRMxZa0SYZmtEZnNrREKAa0QQjWtEzJlrRKmm
a0Rms2tEMsBrRP/Ma0Tc2WtEmOZrRGbza0QyAGxEEA1sRMwZbESYJmxEZjNsREJAbET/TGxE
zFlsRJhmbERmc2xEMoBsRBCNbETMmWxEqaZsRHazbEQywGxEEM1sRNzZbESY5mxEZvNsRDIA
bUT/DG1E3BltRKkmbUR2M21EQkBtRP9MbUTMWW1EmGZtRHZzbURCgG1EEI1tRNyZbUSYpm1E
drNtRDLAbUT/zG1EzNltRJjmbUR2821EMgBuRBANbkTMGW5EqSZuRGYzbkRCQG5E/0xuRMxZ
bkSYZm5EZnNuREKAbkQQjW5EzJluRJimbkRms25EQsBuRP/MbkTM2W5EqeZuRHbzbkRCAG9E
EA1vRMwZb0SpJm9EdjNvRDJAb0QQTW9EzFlvRJhmb0Rmc29EMoBvRBCNb0TMmW9EmKZvRGaz
b0RCwG9EEM1vRMzZb0SY5m9EdvNvREIAcET/DHBE3BlwRKkmcER2M3BEQkBwRBBNcETMWXBE
mGZwRHZzcERCgHBE/4xwRMyZcESppnBEZrNwRELAcET/zHBE3NlwRKnmcERm83BEQgBxRP8M
cUTMGXFEqSZxRHYzcUQyQHFEEE1xRMxZcUSYZnFEdnNxRDKAcUQQjXFEzJlxRKmmcURms3FE
MsBxRBDNcUTc2XFEqeZxRGbzcURCAHJEEA1yRNwZckSpJnJEdjNyRDJAckT/THJE3FlyRJhm
ckR2c3JEQoByRBCNckTMmXJEmKZyRGazckRCwHJE/8xyRNzZckSY5nJEdvNyREIAc0T/DHNE
3BlzRJgmc0R2M3NEMkBzRBBNc0TcWXNEmGZzRGZzc0QygHNEEI1zRMyZc0SppnNEZrNzRDLA
c0QQzXNEzNlzRJjmc0R283NEMgB0RP8MdETMGXREqSZ0RGYzdERCQHRE/0x0RMxZdESpZnRE
ZnN0REKAdEQQjXRE3Jl0RKmmdERms3REQsB0RBDNdETM2XREqeZ0RGbzdERCAHVEEA11RNwZ
dUSpJnVEZjN1RDJAdUT/THVE3Fl1RJhmdURmc3VEMoB1RBCNdUTcmXVEmKZ1RHazdURCwHVE
/8x1RMzZdUSY5nVEZvN1RDIAdkT/DHZE3Bl2RJgmdkRmM3ZEMkB2RBBNdkTMWXZEqWZ2RGZz
dkQygHZEEI12RNyZdkSppnZEdrN2RELAdkT/zHZEzNl2RJjmdkRm83ZEQgB3RBANd0TMGXdE
qSZ3RHYzd0RCQHdEEE13RMxZd0SpZndEdnN3RDKAd0QQjXdE3Jl3RKmmd0R2s3dEQsB3RP/M
d0TM2XdEqeZ3RHbzd0RCAHhEEA14RNwZeESYJnhEZjN4RDJAeET/THhEzFl4RJhmeER2c3hE
MoB4RBCNeETMmXhEmKZ4RGazeERCwHhE/8x4RMzZeESY5nhEdvN4REIAeUT/DHlEzBl5RJgm
eURmM3lEMkB5RBBNeUTMWXlEqWZ5RGZzeUQygHlEEI15RMyZeUSYpnlEdrN5RELAeUT/zHlE
zNl5RKnmeURm83lEMgB6RP8MekTcGXpEqSZ6RHYzekQyQHpEEE16RNxZekSpZnpEdnN6RDKA
ekQQjXpEzJl6RKmmekR2s3pEQsB6RBDNekTM2XpEmOZ6RGbzekRCAHtEEA17RMwZe0SYJntE
djN7RDJAe0QQTXtEzFl7RKlme0Rmc3tEQoB7RBCNe0TMmXtEmKZ7RGaze0RCwHtE/8x7RMzZ
e0Sp5ntEdvN7REIAfEQQDXxEzBl8RJgmfERmM3xEMkB8RP9MfETMWXxEmGZ8RHZzfEQygHxE
/4x8RMyZfESYpnxEdrN8RDLAfEQQzXxEzNl8RJjmfER283xEQgB9RP8MfUTcGX1EqSZ9RHYz
fURCQH1EEE19RNxZfUSYZn1EZnN9RDKAfUQQjX1E3Jl9RKmmfUR2s31EMsB9RBDNfUTc2X1E
qeZ9RGbzfURCAH5EEA1+RMwZfkSYJn5EZjN+RDJAfkQQTX5EzFl+RKlmfkR2c35EQoB+RP+M
fkTMmX5EmKZ+RGazfkQywH5EEM1+RMzZfkSY5n5EdvN+RDIAf0QQDX9EzBl/RJgmf0RmM39E
QkB/RP9Mf0TcWX9EqWZ/RHZzf0QygH9EEI1/RMyZf0Sppn9EZrN/RDLAf0QQzX9EzNl/RJjm
f0Rm839EIQCARIgGgETmDIBEVBOARLsZgEQhIIBEgCaAROYsgERUM4BEszmARCFAgESARoBE
7kyARExTgES7WYBEGWCARIhmgETmbIBEVHOARLt5gEQhgIBEiIaARO6MgERUk4BEu5mARCGg
gESApoBE7qyARFSzgES7uYBEGcCARIDGgETuzIBETNOARLvZgEQZ4IBEiOaARO7sgERM84BE
u/mARCEAgUSIBoFE5gyBRFQTgUSzGYFEISCBRIgmgUTmLIFETDOBRLM5gUQZQIFEiEaBRO5M
gURMU4FEs1mBRCFggUSIZoFE5myBRExzgUS7eYFEIYCBRICGgUTujIFETJOBRLuZgUQhoIFE
gKaBRO6sgURUs4FEs7mBRBnAgUSIxoFE7syBRFTTgUS72YFEIeCBRIjmgUTm7IFEVPOBRLP5
gUQhAIJEgAaCROYMgkRME4JEsxmCRBkggkSAJoJE7iyCREwzgkSzOYJEGUCCRIhGgkTuTIJE
VFOCRLNZgkQZYIJEgGaCROZsgkRUc4JEu3mCRBmAgkSAhoJE5oyCRFSTgkSzmYJEIaCCRIim
gkTmrIJETLOCRLu5gkQhwIJEiMaCRO7MgkRM04JEs9mCRBnggkSI5oJE5uyCRFTzgkS7+YJE
IQCDRIAGg0TuDINEVBODRLMZg0QZIINEiCaDRO4sg0RUM4NEszmDRCFAg0SIRoNE5kyDRFRT
g0SzWYNEGWCDRIBmg0TubINETHODRLN5g0QhgINEgIaDROaMg0RUk4NEu5mDRCGgg0SIpoNE
5qyDREyzg0SzuYNEGcCDRIjGg0TuzINEVNODRLPZg0QZ4INEiOaDRObsg0RU84NEu/mDRBkA
hESABoRE7gyEREwThES7GYREGSCERIgmhETuLIRETDOERLs5hEQhQIREgEaERPZMhERUU4RE
u1mERBlghESAZoRE5myERExzhESzeYREIYCERICGhETujIRETJOERLuZhEQhoIREgKaEROas
hERUs4REs7mERCHAhESAxoRE7syEREzThES72YREGeCERIjmhETu7IRETPOERLv5hEQhAIVE
gAaFRO4MhURME4VEsxmFRCEghUSIJoVE5iyFRFQzhUS7OYVEIUCFRIhGhUTmTIVETFOFRLtZ
hUQhYIVEiGaFROZshURUc4VEu3mFRCGAhUSIhoVE5oyFREyThUSzmYVEGaCFRIimhUTmrIVE
VLOFRLu5hUQZwIVEgMaFRObMhURM04VEs9mFRCHghUSI5oVE5uyFREzzhUS7+YVEGQCGRIAG
hkTuDIZEVBOGRLMZhkQZIIZEgCaGRO4shkRUM4ZEszmGRBlAhkSARoZE5kyGRExThkSzWYZE
IWCGRIhmhkTubIZETHOGRLN5hkQhgIZEgIaGRO6MhkRMk4ZEu5mGRBmghkSIpoZE5qyGRFSz
hkS7uYZEIcCGRIDGhkTuzIZETNOGRLvZhkQh4IZEiOaGRO7shkRM84ZEu/mGRBkAh0SABodE
5gyHRFQTh0S7GYdEISCHRIgmh0TuLIdEVDOHRLs5h0QhQIdEiEaHROZMh0RMU4dEs1mHRBlg
h0SIZodE5myHRFRzh0S7eYdEIYCHRIiGh0TmjIdETJOHRLOZh0QhoIdEiKaHRO6sh0RMs4dE
u7mHRBnAh0SIxodE7syHRFTTh0S72YdEIeCHRIjmh0Tm7IdEVPOHRLv5h0QhAIhEiAaIRO4M
iERME4hEsxmIRCEgiESIJohE7iyIRFQziES7OYhEIUCIRIhGiETuTIhEVFOIRLtZiEQhYIhE
iGaIRO5siERUc4hEs3mIRCGAiESAhohE5oyIREyTiES7mYhEIaCIRIimiETmrIhETLOIRLO5
iEQhwIhEgMaIRObMiERM04hEs9mIRCHgiESA5ohE5uyIRFTziESz+YhEGQCJRIgGiUTmDIlE
VBOJRLsZiUQZIIlEgCaJROYsiURUM4lEszmJRBlAiUSIRolE5kyJRFRTiUS7WYlEGWCJRIBm
iUTubIlETHOJRLN5iUQhgIlEgIaJROaMiURMk4lEu5mJRCGgiUSIpolE5qyJRFSziUSzuYlE
IcCJRIjGiUTmzIlEVNOJRLvZiUQh4IlEgOaJRO7siURU84lEu/mJRCEAikSABopE5gyKRFQT
ikSzGYpEISCKRIgmikTmLIpETDOKRLs5ikQZQIpEiEaKRO5MikRUU4pEs1mKRBlgikSAZopE
5myKRF1zikSzeYpEGYCKRICGikTmjIpETJOKRLOZikQhoIpEiKaKROasikRUs4pEs7mKRCHA
ikSIxopE7syKRFTTikS72YpEIeCKRIDmikTm7IpETPOKRLv5ikQhAItEgAaLRO4Mi0RME4tE
uxmLRCEgi0SIJotE7iyLREwzi0SzOYtEIUCLRIhGi0TuTItEVFOLRLtZi0QZYItEiGaLROZs
i0RMc4tEu3mLRCGAi0SAhotE5oyLRFSTi0SzmYtEGaCLRICmi0TurItETLOLRLu5i0QZwItE
iMaLRObMi0RM04tEs9mLRBngi0SA5otE5uyLRFTzi0Sz+YtEGQCMRIAGjETuDIxEVBOMRLsZ
jEQZIIxEiCaMRO4sjERMM4xEszmMRBlAjESARoxE5kyMRFRTjESzWYxEIWCMRIhmjETmbIxE
VHOMRLt5jEQZgIxEiIaMROaMjERMk4xEs5mMRCGgjESIpoxE7qyMRFSzjESzuYxEGcCMRIDG
jETmzIxETNOMRLPZjEQh4IxEiOaMRO7sjERM84xEu/mMRCEAjUSIBo1E7gyNREwTjUS7GY1E
ISCNRIAmjUTuLI1ETDONRLs5jUQhQI1EiEaNRO5MjURMU41Eu1mNRCFgjUSIZo1E5myNRExz
jUS7eY1EIYCNRICGjUTujI1ETJONRLOZjUQZoI1EiKaNROasjURUs41Es7mNRCHAjUSAxo1E
5syNREzTjUSz2Y1EGeCNRIjmjUTu7I1ETPONRLv5jUQZAI5EiAaORO4MjkRUE45EsxmORBkg
jkSIJo5E7iyOREwzjkSzOY5EIUCORIhGjkTuTI5ETFOORLNZjkQhYI5EgGaORO5sjkRMc45E
u3mORCGAjkSAho5E5oyOREyTjkS7mY5EIaCORIimjkTmrI5EVLOORLO5jkQZwI5EiMaORO7M
jkRM045Eu9mORBngjkSA5o5E7uyOREzzjkS7+Y5EGQCPRIAGj0TmDI9EVBOPRLMZj0QZII9E
iCaPRO4sj0RMM49EszmPRCFAj0SIRo9E5kyPRFRTj0SzWY9EGWCPRIhmj0TubI9EXXOPRLN5
j0QZgI9EiIaPROaMj0RMk49Es5mPRCGgj0SIpo9E5qyPREyzj0SzuY9EIcCPRIjGj0TmzI9E
TNOPRLPZj0Qh4I9EiOaPRObsj0RU849Eu/mPRBkAkESIBpBE7gyQREwTkES7GZBEISCQRIAm
kETuLJBETDOQRLM5kEQhQJBEgEaQROZMkERUU5BEu1mQRCFgkESAZpBE5myQRExzkES7eZBE
GYCQRIiGkETmjJBETJOQRLuZkEQZoJBEgKaQROaskERUs5BEs7mQRCHAkESAxpBE5syQREzT
kESz2ZBEIeCQRIDmkETm7JBETPOQRLP5kEQhAJFEgAaRRO4MkURUE5FEuxmRRBkgkUSAJpFE
7iyRREwzkUSzOZFEIUCRRIBGkUTmTJFETFORRLtZkUQZYJFEiGaRROZskURMc5FEs3mRRBmA
kUSIhpFE7oyRRFSTkUSzmZFEIaCRRICmkUT2rJFETLORRLu5kUQhwJFEgMaRRO7MkURU05FE
u9mRRCHgkUSA5pFE7uyRREzzkUSz+ZFEIQCSRIgGkkTmDJJEVBOSRLsZkkQhIJJEiCaSRO4s
kkRMM5JEuzmSRCFAkkSARpJE7kySRFRTkkS7WZJEIWCSRIBmkkT2bJJETHOSRLt5kkQZgJJE
gIaSROaMkkRUk5JEu5mSRCKgkkSAppJE7qySREyzkkS7uZJEIsCSRIjGkkTmzJJETNOSRLvZ
kkQi4JJEgOaSRObskkRM85JEsvmSRCIAk0SIBpNE7gyTRFQTk0S7GZNEGSCTRIAmk0TuLJNE
VDOTRLI5k0QiQJNEiEaTRO5Mk0RUU5NEu1mTRCJgk0SAZpNE7myTRExzk0S7eZNEGYCTRIiG
k0TujJNETJOTRLKZk0QioJNEiKaTROask0RMs5NEsrmTRBnAk0SAxpNE5syTRFTTk0S72ZNE
IuCTRIjmk0Tm7JNETPOTRLL5k0QZAJREgAaURO4MlERUE5REshmURCIglESIJpRE7iyURFQz
lESyOZREIkCURIBGlETmTJREVFOURLtZlEQZYJREgGaUROZslERUc5REsnmURCKAlESAhpRE
7oyURFSTlES7mZREGaCURIimlETurJREVLOURLK5lEQZwJREgMaURObMlERU05REu9mURCLg
lESA5pRE7uyURFTzlES7+ZREGQCVRIgGlUTmDJVEVBOVRLIZlUQiIJVEgCaVRO4slURUM5VE
sjmVRBlAlUSIRpVE7kyVRExTlUS7WZVEImCVRIhmlUTmbJVEVHOVRLJ5lUQZgJVEgIaVROaM
lURUk5VEu5mVRCKglUSAppVE5qyVRFSzlUSyuZVEGcCVRIjGlUTuzJVETNOVRLvZlUQi4JVE
gOaVRO7slURU85VEu/mVRCIAlkSABpZE5gyWREwTlkS7GZZEGSCWRIgmlkT2LJZETDOWRLI5
lkQZQJZEgEaWRO5MlkRUU5ZEu1mWRBlglkSIZpZE5myWRFRzlkS7eZZEGYCWRIiGlkTmjJZE
VJOWRLuZlkQioJZEgKaWROaslkRMs5ZEu7mWRCLAlkSAxpZE5syWREzTlkS72ZZEIuCWRIDm
lkTm7JZEVPOWRLv5lkQiAJdEiAaXROYMl0RME5dEshmXRCIgl0SIJpdE7iyXREwzl0S7OZdE
GUCXRIBGl0TmTJdEVFOXRLJZl0QiYJdEiGaXRO5sl0RMc5dEsnmXRBmAl0SAhpdE5oyXREyT
l0S7mZdEIqCXRIiml0TurJdETLOXRLK5l0QiwJdEiMaXRObMl0RU05dEstmXRBngl0SI5pdE
5uyXRFTzl0Sy+ZdEGQCYRIgGmETuDJhEVBOYRLIZmEQiIJhEiCaYROYsmERMM5hEuzmYRCJA
mESIRphE7kyYRExTmES7WZhEGWCYRIhmmETubJhETHOYRLJ5mEQigJhEgIaYROaMmERMk5hE
u5mYRBmgmESIpphE5qyYRFSzmESyuZhEIsCYRIDGmETuzJhEVNOYRLvZmEQi4JhEgOaYRO7s
mERM85hEu/mYRCIAmUSABplE7gyZREwTmUSyGZlEIiCZRIAmmUTmLJlEVDOZRLs5mUQiQJlE
gEaZRO5MmURMU5lEu1mZRBlgmUSIZplE5myZRFRzmUS7eZlEIoCZRIiGmUTmjJlEVJOZRLuZ
mUQZoJlEiKaZRO6smURUs5lEsrmZRBnAmUSIxplE5syZRFTTmUSy2ZlEGeCZRIjmmUTu7JlE
TPOZRLv5mUQZAJpEiAaaROYMmkRUE5pEshmaRBkgmkSAJppE7iyaRFQzmkSyOZpEGUCaRIBG
mkTmTJpETFOaRLJZmkQiYJpEiGaaROZsmkRUc5pEsnmaRCKAmkSIhppE5oyaREyTmkSymZpE
IqCaRIimmkTmrJpETLOaRLu5mkQZwJpEiMaaRO7MmkRU05pEu9maRCLgmkSI5ppE5uyaREzz
mkS7+ZpEIgCbRIgGm0TuDJtETBObRLsZm0QiIJtEiCabRO4sm0RUM5tEsjmbRBlAm0SARptE
7kybRFRTm0SyWZtEImCbRIBmm0TmbJtETHObRLt5m0QigJtEiIabROaMm0RUk5tEspmbRCKg
m0SApptE5qybREyzm0SyuZtEIsCbRIDGm0TuzJtEVNObRLvZm0Qi4JtEgOabRObsm0RU85tE
svmbRCIAnESIBpxE7gycREwTnESyGZxEIiCcRIgmnETmLJxETDOcRLI5nEQZQJxEiEacROZM
nERUU5xEu1mcRCJgnESAZpxE7mycRExznES7eZxEIoCcRICGnETmjJxEVJOcRLKZnEQZoJxE
gKacROasnERUs5xEu7mcRCLAnESIxpxE7sycRFTTnESy2ZxEGeCcRIjmnETm7JxEVPOcRLL5
nEQiAJ1EgAadRO4MnURUE51EuxmdRCIgnUSAJp1E7iydREwznUSyOZ1EIkCdRIhGnUTmTJ1E
TFOdRLtZnUQZYJ1EgGadROZsnURUc51EsnmdRBmAnUSAhp1E5oydRFSTnUS7mZ1EIqCdRICm
nUTmrJ1EVLOdRLu5nUQiwJ1EgMadRO7MnURU051Eu9mdRBngnUSI5p1E5uydRFTznUS7+Z1E
GQCeRIgGnkTuDJ5EVBOeRLIZnkQiIJ5EiCaeROYsnkRMM55EuzmeRCJAnkSIRp5E5kyeRFRT
nkSyWZ5EImCeRIhmnkTmbJ5ETHOeRLJ5nkQZgJ5EiIaeROaMnkRMk55EspmeRCKgnkSApp5E
5qyeRFSznkSyuZ5EGcCeRIDGnkTuzJ5ETNOeRLvZnkQZ4J5EgOaeRO7snkRU855EsvmeRCIA
n0SABp9E7gyfREwTn0S7GZ9EKiCfRIgmn0TmLJ9ETDOfRLI5n0QiQJ9EiEafROZMn0RUU59E
u1mfRCJgn0SIZp9E5myfRExzn0S7eZ9EGYCfRIiGn0TujJ9EVJOfRLKZn0QZoJ9EiKafROas
n0RMs59EsrmfRBnAn0SAxp9E5syfRFzTn0S72Z9EGeCfRIDmn0Tm7J9EVPOfRLv5n0QiAKBE
iAagROYMoERUE6BEuxmgRCIgoESIJqBE5iygRFQzoES7OaBEGUCgRIhGoETuTKBEVFOgRLJZ
oEQZYKBEiGagROZsoERUc6BEu3mgRCKAoESAhqBE7oygREyToESymaBEIqCgRIimoETmrKBE
VLOgRLK5oEQiwKBEiMagRO7MoERM06BEstmgRBngoESI5qBE7uygRFTzoES7+aBEGQChRIgG
oUTmDKFEVBOhRLIZoUQZIKFEgCahROYsoURMM6FEuzmhRBlAoUSIRqFE5kyhRExToUSyWaFE
GWChRIhmoUTubKFEVHOhRLt5oUQigKFEgIahRO6MoURMk6FEu5mhRCKgoUSApqFE5qyhRFSz
oUSyuaFEIsChRIjGoUTuzKFEVNOhRLLZoUQi4KFEgOahRObsoURM86FEu/mhRBkAokSIBqJE
5gyiRFQTokS7GaJEGSCiRIAmokTmLKJETDOiRLs5okQiQKJEgEaiRO5MokRMU6JEslmiRBlg
okSAZqJE7myiRFRzokSyeaJEIoCiRICGokTmjKJEVJOiRLKZokQioKJEgKaiROasokRMs6JE
srmiRCLAokSIxqJE5syiREzTokSy2aJEIuCiRIjmokTu7KJETPOiRLv5okQiAKNEiAajRO4M
o0RME6NEuxmjRBkgo0SIJqNE5iyjRFQzo0SyOaNEIkCjRIBGo0TuTKNEVFOjRLtZo0QZYKNE
iGajROZso0RUc6NEu3mjRBmAo0SIhqNE5oyjREyTo0SymaNEIqCjRICmo0TurKNEVLOjRLu5
o0QZwKNEiMajRPbMo0RM06NEstmjRCLgo0SA5qNE7uyjRFTzo0S7+aNEGQCkRIgGpETmDKRE
XBOkRLIZpEQZIKREiCakRO4spERMM6REsjmkRCJApESIRqRE7kykRExTpESyWaREImCkRIBm
pETmbKRETHOkRLt5pEQqgKREiIakRO6MpERMk6REu5mkRBmgpESApqRE5qykRFSzpES7uaRE
IsCkRIDGpETmzKRETNOkRLLZpEQi4KREiOakRO7spERM86REu/mkRCIApUSIBqVE7gylREwT
pUS7GaVEIiClRIgmpUTuLKVETDOlRLs5pUQiQKVEiEalRO5MpURUU6VEu1mlRBlgpUSAZqVE
5mylRFRzpUS7eaVEGYClRICGpUTmjKVEVJOlRLKZpUQZoKVEiKalROaspURUs6VEu7mlRCLA
pUSAxqVE7sylREzTpUS72aVEGeClRIDmpUTu7KVEVPOlRLL5pUQiAKZEgAamROYMpkRUE6ZE
uxmmRCIgpkSAJqZE7iymREwzpkSyOaZEIkCmRIBGpkTuTKZEVFOmRLtZpkQiYKZEiGamRO5s
pkRMc6ZEsnmmRCKApkSAhqZE7oymREyTpkSymaZEIqCmRIimpkTmrKZETLOmRLK5pkQiwKZE
iMamRObMpkRM06ZEu9mmRCLgpkSI5qZE7uymRFTzpkTD+aZEIgCnRIAGp0TuDKdETBOnRLIZ
p0QZIKdEgCanROYsp0RMM6dEuzmnRCJAp0SARqdE5kynRFRTp0S7WadEGWCnRIBmp0TubKdE
THOnRLt5p0QZgKdEiIanROaMp0RUk6dEspmnRCKgp0SApqdE5qynRFSzp0S7uadEIsCnRIDG
p0TuzKdEVNOnRLLZp0Qi4KdEiOanRO7sp0RM86dEu/mnRCIAqESABqhE7gyoREwTqESyGahE
GSCoRIgmqETmLKhETDOoRLs5qEQZQKhEiEaoROZMqERUU6hEslmoRCJgqESAZqhE5myoRFRz
qES7eahEIoCoRIiGqETmjKhETJOoRLKZqEQZoKhEiKaoRO6sqERUs6hEu7moRCLAqESIxqhE
7syoREzTqES72ahEIuCoRIjmqETm7KhEVPOoRLv5qEQiAKlEiAapROYMqURME6lEshmpRBkg
qUSAJqlE5iypREwzqUS7OalEIkCpRIhGqUTmTKlETFOpRLJZqUQiYKlEiGapROZsqURUc6lE
snmpRCKAqUSIhqlE5oypREyTqUS7malEIqCpRIimqUTmrKlETLOpRLu5qUQZwKlEgMapRObM
qURM06lEu9mpRCLgqUSA5qlE7uypREzzqUSy+alEGQCqRIAGqkTmDKpETBOqRLIZqkQiIKpE
iCaqRO4sqkRMM6pEsjmqRCJAqkSIRqpE7kyqRExTqkS7WapEGWCqRIBmqkTubKpETHOqRLJ5
qkQqgKpEiIaqRO6MqkRMk6pEspmqRCKgqkSIpqpE5qyqREyzqkS7uapEGcCqRIjGqkTuzKpE
VNOqRLLZqkQi4KpEiOaqRO7sqkRM86pEu/mqRCIAq0SABqtE5gyrRFQTq0S7GatEGSCrRIgm
q0TmLKtETDOrRLI5q0QiQKtEiEarRO5Mq0RUU6tEu1mrRCJgq0SIZqtE5myrRFRzq0S7eatE
GYCrRICGq0TmjKtETJOrRLKZq0QZoKtEgKarRO6sq0RMs6tEu7mrRCLAq0SAxqtE5syrRFTT
q0Sy2atEIuCrRIjmq0Tm7KtEVPOrRLv5q0QiAKxEgAasROYMrERME6xEuxmsRCIgrESIJqxE
7iysRFQzrESyOaxEGUCsRIhGrETuTKxETFOsRLtZrEQZYKxEiGasROZsrERUc6xEu3msRCKA
rESAhqxE5oysRFSTrES7maxEIqCsRIimrETmrKxETLOsRLu5rEQiwKxEgMasRObMrERM06xE
u9msRCLgrESI5qxE5uysRFTzrES7+axEIgCtRIgGrUTmDK1ETBOtRLsZrUQZIK1EgCatROYs
rURMM61EuzmtRCJArUSIRq1E7kytRFRTrUS7Wa1EImCtRIBmrUTubK1EVHOtRLJ5rUQZgK1E
gIatROaMrURUk61Eu5mtRCKgrUSApq1E7qytREyzrUSyua1EGcCtRIjGrUTuzK1ETNOtRLvZ
rUQZ4K1EiOatRO7srURM861EsvmtRBkArkSABq5E7gyuREwTrkSyGa5EIiCuRIgmrkTmLK5E
VDOuRLs5rkQiQK5EgEauRO5MrkRUU65EslmuRCJgrkSAZq5E5myuRExzrkTDea5EIoCuRIiG
rkTmjK5EVJOuRLuZrkQZoK5EiKauRO6srkRMs65EsrmuRCLArkSAxq5E5syuREzTrkS72a5E
GeCuRIjmrkTm7K5EVPOuRLL5rkQZAK9EgAavROYMr0RUE69EshmvRCIgr0SAJq9E5iyvRFQz
r0S7Oa9EIkCvRIhGr0T2TK9ETFOvRLtZr0QiYK9EgGavRO5sr0RUc69EsnmvRCKAr0SIhq9E
7oyvREyTr0Syma9EIqCvRIimr0TmrK9ETLOvRLu5r0QiwK9EiMavRO7Mr0RU069EstmvRCLg
r0SA5q9E5uyvRFTzr0S7+a9EIgCwRIgGsETmDLBETBOwRLsZsEQiILBEiCawROYssERMM7BE
uzmwRCJAsESIRrBE5kywRExTsESyWbBEImCwRIBmsETubLBEVHOwRLt5sEQZgLBEiIawROaM
sERMk7BEu5mwRBmgsESIprBE7qywRFSzsES7ubBEGcCwRIDGsETuzLBEVNOwRLLZsEQi4LBE
gOawRObssERM87BEsvmwRCIAsUSIBrFE7gyxRFQTsUSyGbFEGSCxRIAmsUTmLLFETDOxRLs5
sUQiQLFEiEaxRO5MsURUU7FEslmxRCJgsUSIZrFE5myxRExzsUS7ebFEIoCxRIiGsUTmjLFE
VJOxRLuZsUQioLFEgKaxROassURMs7FEu7mxRCLAsUSIxrFE5syxRFTTsUSy2bFEIuCxRIDm
sUTu7LFETPOxRLL5sUQZALJEiAayRO4MskRUE7JEuxmyRCIgskSAJrJE7iyyREwzskS7ObJE
IkCyRIhGskTmTLJETFOyRLtZskQZYLJEgGayRO5sskRUc7JEu3myRBmAskSAhrJE7oyyRFST
skS7mbJEIqCyRICmskTurLJETLOyRLu5skQZwLJEgMayRO7MskRM07JEstmyRCLgskSI5rJE
7uyyREzzskS7+bJEIgCzRIgGs0TuDLNETBOzRLIZs0QiILNEgCazRO4ss0RMM7NEuzmzRCJA
s0SIRrNE5kyzRFRTs0SyWbNEImCzRIhms0TubLNEVHOzRLJ5s0QZgLNEiIazROaMs0RMk7NE
u5mzRCKgs0SIprNE5qyzRFyzs0SyubNEGcCzRIjGs0TuzLNEVNOzRLLZs0Qi4LNEgOazRObs
s0RM87NEu/mzRBkAtESABrRE5gy0RFQTtES7GbREGSC0RIAmtETuLLRETDO0RLI5tEQZQLRE
gEa0ROZMtERUU7REu1m0RBlgtESIZrRE7my0RFRztESyebREGYC0RIiGtETujLREVJO0RLKZ
tEQZoLREiKa0RO6stERMs7REsrm0RCLAtESIxrRE5sy0RFTTtESy2bREIuC0RIDmtETu7LRE
VPO0RLv5tEQiALVEiAa1RO4MtURME7VEshm1RCIgtUSAJrVE7iy1RFQztUSyObVEGUC1RIBG
tUTuTLVETFO1RLtZtUQZYLVEgGa1ROZstURUc7VEu3m1RCKAtUSAhrVE7oy1RFSTtUS7mbVE
IqC1RIimtUTurLVEVLO1RLu5tUQZwLVEiMa1RObMtURU07VEstm1RCLgtUSA5rVE5uy1REzz
tUSy+bVEGQC2RIgGtkTuDLZETBO2RLIZtkQZILZEiCa2ROYstkRUM7ZEsjm2RBlAtkSARrZE
7ky2RExTtkS7WbZEGWC2RIhmtkTmbLZETHO2RLJ5tkQigLZEiIa2ROaMtkRMk7ZEspm2RBmg
tkQ=</AssayXData><AssayYData Points="4010">+OkbQFp9G0AjrBtAOXkbQGqNG0BschtAdkkbQJBgG0DEUhtA5j4bQIN5G0CCrRtAIEUbQBCb
G0AhoRtAC2obQL1/G0Bl4RtAApAbQM+3G0B/CRxA2XIbQGi0G0BB4BtABO8bQOZhG0C2yRtA
OscbQGaRG0DX3BtAqQscQKe7G0Cj3xtA9Z0bQOvTG0ABwxtAjsIbQAS6G0CBBxxAzT8cQE4K
HEBsGRxAbfkbQNUZHEAWMBxAOs8bQFooHECw5RtAeRMcQPkCHEAH0htAMwocQOMNHEDLChxA
viUcQPzIG0AAChxAweobQOxaHECgJhxAsSAcQKH3G0D8WhxAJw0cQKMoHEDtUBxAMOsbQDMU
HEA6ShxAykUcQL8OHEA8XRxAyzocQEogHEDFOBxAwRMcQK5nHEASRBxA2z0cQDUrHEAgOxxA
dYYcQE+iHED9VBxAFTkcQOWFHEBoURxAW5McQF2nHEBJXBxADYAcQH9pHEC9kBxAL2YcQAix
HEBnyRxApcscQBdjHEBLcRxAuU0cQKSoHEDktxxAnZEcQKqwHEA51xxAFfccQEyIHEArlRxA
RY0cQIe3HEDfxhxAB4wcQBuNHEABcBxAQLIcQLa1HEDgiRxAQ9EcQJR/HEAeixxAttgcQDzU
HED20hxAW/ccQJLVHED8iRxA8uscQFrwHEAzEB1AWMAcQHvvHEBqzBxAb7kcQM7yHEDa4BxA
H5scQMnTHEAA2BxA/88cQICgHEC3hhxA5BEdQPvoHED/8hxA0+IcQNbLHECVHR1APiQdQBY6
HUBjnBxAvtwcQNbzHEDmHR1AitUcQH3RHEAwEB1ArtYcQArqHEA6EB1Akv4cQGHfHEDyDB1A
Zv4cQBTkHECmNR1At+ocQCA3HUCRPB1ApCAdQGfYHEBGdh1AUEgdQPQcHUBiTB1AuywdQKQV
HUCX7RxAM28dQBJUHUBoUR1ANEAdQM1rHUD4MB1AbjUdQCtbHUBgRB1AANwcQLQkHUDwWx1A
JnwdQM1WHUCgYx1AZRUdQIBzHUB6Kx1A/FYdQLc4HUBFax1AImQdQKdRHUBtXx1AVmAdQFVZ
HUCDPh1AdzcdQENIHUBKTh1AXagdQDFBHUBULh1AJEkdQBxbHUD8Vh1Aez8dQB5aHUDmsR1A
X0odQOKwHUBcTR1AdVodQK9+HUCrYR1AeJcdQDBeHUDahB1AG1cdQASTHUBalR1AKigdQJKG
HUApYx1AbXgdQAq4HUA6VR1Az8EdQON7HUDCNx1AgH8dQLR9HUCgex1AtH8dQKevHUAkyR1A
zKUdQMytHUDvoB1AD/sdQNGLHUBI/B1Aaq0dQDdvHUAQqh1Al5UdQH6UHUB0/h1AWMwdQIjG
HUA6qx1AF9MdQMWkHUDc4B1A76kdQM+iHUCJjh1AF+IdQN2AHUAm1x1ASa0dQLukHUBA3R1A
5qEdQFjVHUC5zR1AHZUdQELwHUAJxR1Ag8YdQAzSHUDXPx5Ar6IdQA65HUA/mx1Ai8YdQJgL
HkD78h1ALNUdQJ/WHUAmLh5AmfcdQHEVHkBDEB5AFsodQMXeHUASHR5AGAgeQNX6HUBPGh5A
GB8eQP/sHUCKkx1AhRceQF8LHkCuEB5APwweQOPkHUDMzh1AVxEeQFXyHUCIHB5AaB4eQLVd
HkAt6h1AR/sdQGAwHkAn6x1AmAweQOXfHUAWQR5AV0geQJYNHkAi4x1Agh4eQIAaHkC9NB5A
RRYeQFzmHUCIBh5ArVgeQJgFHkDJIx5ADOAdQPQoHkAhAR5A6gceQDFPHkBQ/x1AcvYdQFwa
HkA49x1AeNMdQN9OHkCCXx5AJPodQAg8HkAx4x1ALQseQIk0HkD2Xh5AEDMeQKZYHkCyGh5A
B0keQJxGHkCMUR5ASRkeQDU9HkAMEx5Asy8eQKFtHkCDgx5Avf4dQHwHHkAYGh5AlGweQEEl
HkDfDx5AWEYeQHF8HkBeIh5ASYYeQGdkHkD/FR5ApkseQKFkHkD1Yx5AM00eQPInHkBKiR5A
QVYeQFNVHkDLUR5AEokeQCKDHkAmlh5A9E4eQL5LHkC2bh5A4EUeQCGDHkBqfB5AcmYeQM2q
HkCYdB5AF2QeQC+bHkDjcR5AerEeQLZtHkBrih5AXGEeQOd/HkD+jB5AsqgeQDZ6HkBfrh5A
7bEeQAGJHkDxZx5Ajd4eQKxSHkC8Lx5AJ8IeQFykHkDkaR5A34QeQP2kHkCReR5AFXYeQPW3
HkD0nR5AxKQeQEt5HkChkB5A0pweQOFvHkDNkB5APXoeQL1gHkDgjR5AGqQeQG+5HkBGhx5A
bKweQFeBHkBZuR5Atp8eQOvTHkChbx5AxLMeQIFxHkAH0h5AV+seQBSYHkDtqB5AU1UeQC3U
HkBrvx5AplEeQGLKHkBi4B5AgfUeQE/WHkAwyR5AVqseQJCNHkBF7h5AqdoeQE22HkAL2x5A
IJ8eQMW1HkDA+x5AzAAfQGm/HkBc5x5A2wMfQG3AHkA2pB5AsQYfQG7iHkC46R5ARdUeQNsH
H0C/HB9AS80eQLy4HkClxR5AE+EeQD7AHkBztR5AcAcfQJ0FH0CSCx9AUcUeQKjSHkA8zR5A
R6MeQM/sHkCtGB9AH8keQKwGH0A/8x5AxgUfQKH7HkCLFB9Ac7MeQGkgH0Dn9x5AkR4fQJbd
HkDqSB9AzAYfQPnqHkCgCx9A9CsfQInzHkCjFx9AmMQeQCgbH0BzMB9AftseQPLpHkDKBR9A
PtkeQK5NH0DxJB9AkS4fQLkqH0CQ7B5Al9geQDrdHkAgcB9AEuceQDM/H0CwMx9Av+4eQBsN
H0DuGx9A6lkfQCxFH0DeLx9A4wEfQBlGH0BfJh9ABDwfQL8OH0AaFx9A8SEfQFsmH0AhHR9A
vjYfQDjDHkDFQx9ANUkfQPtFH0DKQh9AVgYfQIEkH0CZTB9APiwfQLYHH0DCBx9AJQMfQJBP
H0CvQh9A5y0fQCwzH0CLWR9AUBsfQJgdH0DjJR9AD1EfQLsZH0BnPh9A+kMfQPE6H0DMNB9A
LDAfQFRdH0BZmR9A0xsfQNR1H0BOOR9A4ScfQMAzH0BLWR9AgUQfQLVNH0CCSh9AoTkfQPZO
H0BYOh9A9oEfQOuTH0BAHR9Ab1YfQLcWH0CfWB9A6ncfQAlsH0B2LB9AWoQfQL1VH0Ashh9A
OSMfQIWTH0DtaR9Ae1cfQDtBH0B4tB9AkXMfQBJmH0Ccex9Af2ofQOsvH0CbVR9AT3wfQKOZ
H0Cjkx9AD0YfQNdLH0CQnh9Ad0kfQHWXH0Dmfx9ASIkfQO2BH0DVoR9A+3AfQF2xH0CAWB9A
03cfQDZTH0Avix9AAo0fQPdjH0DBbx9AT68fQFiFH0Bwdx9AqtkfQLKMH0BHiB9ATl4fQAfG
H0Dskx9AiGwfQLSsH0AUgx9AsY4fQEZ+H0CAgx9Ag3MfQCyBH0AEkh9A+lcfQO2GH0AedR9A
yrgfQMGsH0A8jx9AsoAfQLLaH0A5cB9AiHAfQBm1H0Cl1B9AjJsfQDqRH0AMqR9Aq3cfQNuh
H0A/mx9A5osfQPpzH0Ap2R9AncofQPXwH0BpiR9A08MfQNmdH0BinR9AudcfQKfUH0Byrh9A
LqkfQIieH0Dkmh9AOqIfQBG0H0Cwwh9ACuMfQDWMH0A3uB9A4OwfQJaoH0AJtB9AAdEfQD61
H0Bvfx9Acd4fQHjaH0D0DiBAxQAgQPruH0CK2h9A1wQgQPn6H0D72x9AGgIgQL3GH0Aeyx9A
bqcfQIfpH0Dy0x9AAh4gQACLH0CBvx9AjpsfQJXnH0Bf0R9AxrQfQCvLH0D4tB9ACLwfQMSz
H0CK0h9AbJ4fQJbSH0DvHSBAdKUfQAcCIEBn7B9A8BcgQDvqH0AD5B9A8/kfQH4nIEB88h9A
ae8fQKu+H0CI7x9AzogfQKbgH0DX6x9AZsUfQLcCIEAQPCBAe+QfQNYyIECx/h9AQBggQEAC
IEBKEyBAlvYfQBbUH0DRECBARAkgQDEiIECgsB9A2yggQE8cIEAiEiBA+QcgQFnpH0A5GiBA
LxkgQJ8aIEB5OCBA5SMgQA4GIEAmDCBAoPIfQBrBH0D5LSBA7vofQLkNIEBaKiBAcRwgQGQ4
IEDdISBACXUgQKJhIEChBiBAS1IgQA9iIEAkaSBAulsgQEM3IECJAyBAd2ggQJ1qIEAQ8x9A
9kUgQPI4IEDgGSBAfDAgQHxPIEBbDiBA10wgQAuPIEA3YSBAqvofQMQVIECRESBArzsgQFw9
IECiWiBAtUQgQJVJIEBZYiBAfjggQN1qIED1PCBA+4sgQJtUIECdOSBAYkMgQIw8IEDWXCBA
0kYgQCdFIEBGZiBAMFsgQDIaIECqTiBAogIgQLJ9IEBoQiBAe1ogQHd0IEAugyBANPYfQIv8
H0AxbCBAGl8gQFNDIED0hiBA2C0gQKw0IEBaKiBAsSQgQDgDIEDmVSBAd1wgQKyhIEAXOyBA
82UgQCsYIECNbyBAFlggQAMxIEC3LSBAm0MgQMuDIEAlQiBAIiQgQN4zIEC0YCBAgEsgQPcx
IED8LSBAkzggQBxfIECGfyBAeT0gQBBtIEAlhSBAL3MgQGOmIEAxYyBAqn0gQP05IECfciBA
qbIgQK5TIED0fiBA5pMgQLNlIEBq5iBAToQgQFKHIECSmCBAqWogQAHJIEBhjiBAGVEgQLBU
IECGviBAa0YgQBWTIEDgdCBAApMgQNGRIEB6viBAcEcgQDi2IEBZbSBAj2kgQPSFIEDzMyBA
0Y8gQIA5IEDNcCBACtAgQKSWIEAvaCBAZ8UgQFtnIEBChyBAcoggQH2dIECaoiBAMPMgQBt9
IED1nSBA6k0gQDfDIECsuCBAL4IgQB6aIEASlCBAbYcgQNXgIEDniCBAKY8gQOzRIEA7eCBA
0HkgQNazIEDfniBA4tEgQGCSIEBTxCBAs5kgQDCeIEDjZSBAyNwgQIBrIEBi1SBAotsgQGDN
IEDj6CBA0ZggQHt+IEDxqSBAucIgQDeAIEAktyBAz+IgQLrBIEDEiiBA38EgQBenIECJuiBA
9r4gQECRIEBgxyBAQ+sgQILaIEAqniBAUJQgQJiiIEB4uCBAQ9ogQE7KIEDoryBAw+YgQICU
IEAvsCBA9s8gQAysIEB52yBAUbYgQNEDIUDk5CBARbYgQCC5IEB95SBA3QghQALCIEDv3iBA
QcggQAcRIUAF0SBAJQAhQDzFIEBKoCBAAMggQDizIEAeFiFAHM0gQPGvIEDG3CBAdLcgQMO2
IEAoDSFA77wgQLG9IECe7SBAWdUgQBUOIUAI5iBAqs0gQFCKIECWnSBAA9cgQObnIEA5rSBA
1AYhQGobIUA1yyBAHKEgQPn3IEB84CBAGeYgQAQIIUAEnSBAvdQgQD7lIEB54yBAnckgQA35
IEBs5iBAfAEhQBf8IECQ5yBAk60gQLyyIEDSySBATcUgQH3kIEAR2SBAHuMgQAv9IEAQLSFA
ORohQFXXIEBn3iBAxO0gQOD8IEBgpSBAg/8gQJ3jIED8ByFADAIhQD8PIUB70yBAoREhQBUH
IUDf3CBAhykhQHOtIED8RCFAaREhQBU1IUA+4CBAzDIhQM3oIEA8JCFAqTEhQGIHIUBiBiFA
X1whQCEqIUADHCFAmCIhQKgBIUACHSFA8xwhQHvuIEC5USFASgwhQBIeIUC6KSFAILIgQKHq
IEDUMyFA1AohQNnoIEC7CSFAEgUhQHYoIUDiDiFAuhMhQBQxIUDhRiFAKgEhQAQDIUDiuCBA
zfsgQK83IUDTBSFAuGYhQIcxIUDa3iBA9zIhQC9RIUBrMCFA2zohQLomIUBX7CBAXEMhQDQP
IUDFJCFAEE4hQKoSIUDYJCFAfG8hQDNSIUDeEiFAW0MhQIQgIUA8CyFAOTchQCASIUDBUyFA
KvwgQGY0IUB1+iBAhgEhQPoXIUCCOyFAnDMhQHs7IUAdJiFAxD0hQFxMIUAkJSFAMUYhQMUp
IUBXByFA1G0hQHpWIUBAXyFAbTchQKkcIUAuUiFAAVshQPgsIUBsSyFAsWohQEVpIUBnnCFA
x0whQPAtIUA2NSFAqfMgQAtRIUDVWiFAdEghQLxXIUA0NSFAMkghQABEIUCfPSFAJx4hQEg6
IUCzeiFASIkhQD09IUAWMCFAwoIhQCEpIUBXSiFAeBAhQHxTIUBuVSFAoFIhQPtJIUB+LiFA
lzMhQAFhIUACTiFAYlIhQNl5IUD1XCFAdZEhQO1hIUDOjyFAZ2whQIJjIUA4dSFA/k8hQEdO
IUCpNiFAo7ghQOYVIUABUyFAg8AhQGRWIUCfmSFAK0MhQARhIUDNjSFAyXMhQFabIUBcOCFA
Q3chQD5vIUAicyFAyFMhQFCKIUCimSFAdFAhQJGRIUACmyFAw8AhQMqZIUCmXSFACbYhQBxt
IUDXjyFAj5UhQFx/IUDmiCFASlshQF6hIUDhlyFAIn4hQHGIIUBbWCFAHqwhQMGlIUArfiFA
m74hQOWdIUCtuyFAs24hQCTQIUCccyFA1rohQOqRIUAI4iFAU10hQCGTIUAPuSFAl10hQPh4
IUAUjCFAiq4hQGt8IUCDYSFA0GMhQHSzIUClcCFAxKIhQJrSIUA7lCFAoLAhQMF0IUCsfyFA
IMEhQCHHIUBHvCFAvlchQN6uIUAsxSFAtowhQDK+IUBOyyFAYa0hQKeCIUDH3SFAq6MhQAFy
IUDjxiFAiYchQJWOIUC6wSFAEcohQIKKIUDfpCFAKHwhQJyAIUD31CFAea0hQFyJIUCUjSFA
7sMhQA/TIUCkjCFAoIkhQIGGIUBvpiFAgtghQMC4IUAozSFAXLQhQKOtIUAitiFA/NEhQLO4
IUC3/iFA6+0hQNt+IUBk2SFAAmkhQIPYIUAjByJA/hQiQMPiIUBswSFAnRkiQMLIIUAxJCJA
tuchQGG4IUBNzSFAKbghQO74IUBD7CFAhMAhQC+rIUA30iFAeM0hQDT5IUCpKCJASKwhQDup
IUCA4yFAwKMhQIvQIUAY6SFArNghQAMPIkCaqCFAcJghQB3LIUDzuyFAPcwhQG7fIUDs/SFA
arEhQLzjIUAt9yFA9f0hQBW8IUAU5yFApO0hQBfFIUBZESJA3u8hQCcSIkDV0CFAzuAhQP6q
IUDV+yFAMQgiQAnoIUBqFyJAnOohQEzbIUCq7CFA3eYhQODDIUDw7SFAd9UhQLsLIkDq/yFA
yT0iQDP7IUB7+CFAYPYhQA/5IUCfFSJAGAwiQDUiIkDBZyJAhv0hQMH7IUD77yFAbuwhQDYf
IkAGBCJATkMiQIIPIkDTriFAQRAiQP0xIkDbwCFAkRciQA3ZIUCk/CFAACsiQIQOIkAQGSJA
Js0hQEX5IUAeSiJAtz0iQAXwIUAD5SFAqhIiQKE2IkAt+yFAMjoiQN0tIkAeESJAQ9YhQLEG
IkBKHCJAuQsiQEcDIkCEPSJAu8whQMz5IUAKMiJANjQiQCHpIUBu3SFALMwhQD9PIkBO3yFA
JooiQEfxIUA7CyJAbikiQLjCIUBdDiJAjQMiQAnLIUAUiyJA8kYiQFrlIUDaESJATWEiQLEN
IkBMSiJA2x4iQOGNIkDDPSJAck0iQIBJIkCyDSJAwFMiQM4UIkCrBSJABPohQA/9IUB2KCJA
PzwiQJssIkBqNiJAXDMiQMk+IkCQRyJA9fUhQN8+IkB1USJAASIiQJgZIkCJNSJABU0iQM15
IkDzNiJAcFEiQEEUIkB4QyJAjVkiQCoGIkBf+SFAukwiQBMPIkAiXyJA2zQiQOdPIkCHEyJA
mjoiQKLhIUDYVSJACx0iQDQtIkDEKSJAvlsiQH03IkCqIyJAW0kiQKNEIkDZVyJAoEoiQA8D
IkB9KCJA0FUiQPlPIkAKAyJA4nYiQD5TIkAZfiJAn0EiQNchIkA5XCJAhw4iQKBAIkAFPSJA
jqYiQHkZIkDHFSJAp5giQAxJIkCMHiJAWk4iQDkTIkA3WSJAuIgiQPBpIkD2eiJA+V0iQCxY
IkBYhSJAKFQiQORtIkCPHCJAQXAiQFdTIkBSIiJAcHQiQNwwIkBWQyJAGmciQAA4IkCsBCJA
gX8iQMJtIkBMgyJAqzoiQJkmIkBXLCJA+G8iQE/gIUDOOSJAdo4iQF8tIkC4JCJAmFsiQF2C
IkD+ayJAypwiQKaXIkAwniJA2JEiQBFgIkDyUiJA3EgiQFw/IkBNLSJAi3IiQPh+IkByhyJA
kHEiQKpSIkCUNSJACT8iQAkSIkCfsyJAkFgiQGGIIkCzTiJAhVUiQCM/IkCaQyJAYtkhQOsj
IkARFCJAvYwiQIR+IkD2nSJA43QiQDsIIkCxSiJAA2siQCN2IkAnXyJAmjwiQMVXIkAAkiJA
b4UiQKNsIkBNlyJAHisiQINzIkDKriJA3HEiQAmKIkCUkiJARmMiQEJuIkAKhiJAn4AiQBp9
IkDUICJAfJEiQPxhIkAugiJAiGQiQNI8IkA1OCJAAXMiQFvOIkBgRSJASHYiQCJ/IkCldSJA
BjoiQA1iIkA3oiJAvosiQOKBIkDUZyJATZkiQEpWIkB4sCJAMYMiQPliIkA/jiJAV4EiQON1
IkAPfCJAc58iQKLDIkAj1CJACmsiQKXPIkAGiyJAN6EiQGm5IkBElyJAk28iQOlEIkAihCJA
tpsiQP+eIkCAjyJA9ngiQJ1xIkBGsCJADXsiQEXBIkC0syJAnFsiQG/iIkBjjyJALc4iQHvS
IkAeliJAfMgiQGXXIkBRrSJAdVEiQEGwIkB4dyJAabgiQE61IkCXiSJAs7giQOanIkAE3SJA
jaQiQAPDIkCxmSJAkWciQPqFIkCQoiJAus4iQG9oIkDr8yJAD8EiQKqSIkBBqiJAp3QiQJK/
IkALwiJAPqYiQEyGIkCDvCJAiqEiQB+rIkB4biJAmpMiQNCiIkBIoCJA5cAiQNeyIkC/myJA
QJ8iQPzyIkCjdSJACa0iQLLCIkA0lCJA99MiQBO7IkA3fSJAKM0iQLq+IkB6EiNA7BMjQEOz
IkCP4CJAHdgiQJqTIkBLwSJAwa4iQMu7IkBkgCJAWb8iQHqaIkDntyJAB8QiQFOyIkAUqiJA
vpQiQFnRIkAwfCJAWcIiQCLSIkBCqiJATsAiQJyWIkB03CJAuuYiQFfYIkCVsSJAZp8iQAKR
IkCYECNAMuYiQAPRIkCTDCNAIV8iQHyyIkDHmSJAHcYiQDPjIkCtyyJAEc0iQDqUIkDn2CJA
ausiQC8SI0C04CJAN+IiQEWrIkCqMSNAxlcjQPvCIkB/AyNAnuAiQH/qIkBu1CJA6QcjQKXv
IkAJHSNAw9siQN1HI0BJ6SJAm+IiQMrrIkCV9yJAme8iQFL6IkCAjSJAuS4jQCC8IkBk0yJA
6aciQJvcIkBh9SJAvQMjQKrQIkBIqyJAvdYiQCQkI0BvECNAWeMiQDXYIkA4ByNASzwjQKhM
I0CJBiNAn50iQO75IkB8uyJA7cIiQL4DI0B+zyJA/sMiQLLaIkAr6iJAF+AiQFcJI0BsFiNA
XCojQAM0I0DT3yJASg8jQC7qIkAmCiNAozojQAQLI0AcIiNAyCYjQNoYI0Au6yJAArQiQB43
I0CG2iJAdB8jQNEeI0B/6yJAFz0jQLARI0BlwyJADgUjQJf6IkAipCJALOMiQPE+I0C8IiNA
Ev8iQBdFI0A5aiNAiBkjQNApI0C5QiNAdHkjQG7mIkA8+CJAiRsjQB5WI0AQHSNAwzEjQCDN
IkCSOiNAPOYiQN3uIkBE2yJAnh4jQKjpIkCs3yJAzkQjQPgAI0ARSyNAsMkiQF/qIkA56CJA
b7AiQLMTI0CS/iJAkeUiQJcvI0A/IiNA2BgjQMMEI0DBTyNAcG0jQIIfI0A54yJAMRcjQC8A
I0Cz2SJAiDwjQJXmIkB5/iJAIOIiQINyI0BA8iJATkcjQPB1I0BLJyNABiQjQLBGI0AhKSNA
TjIjQGBHI0D2HSNAk0AjQEFOI0DZ+yJAjE0jQHMzI0AZPyNA8UQjQIRnI0Cj/yJAcw4jQBUZ
I0CWLCNAE1MjQFoFI0AvKyNA/+ciQLJGI0DjKSNArkUjQJIjI0CyRCNAlEojQFpaI0A9CyNA
1B8jQKVmI0DDASNAQEUjQBpMI0ChTCNA9ykjQDcZI0DgMSNANUEjQMQ/I0CHLSNAKDgjQIYV
I0AuVSNASYkjQAM+I0AqfSNAzyMjQFY/I0AaSyNAcUIjQFCWI0BQeCNALSIjQPnuIkCBICNA
aF0jQMdxI0BueSNASykjQD+pI0Aw8iJApRYjQDCGI0B2YCNAU5AjQMJbI0DwUiNAbvMiQO1V
I0CTlSNAnkgjQOCPI0CMjSNA65QjQOxkI0BgOSNA2CIjQDtVI0BXbSNAIlojQPxoI0CkjyNA
0HIjQNY9I0AqYiNAsGEjQKZxI0AIfiNAkm0jQM5mI0CIlyNAW6YjQKNaI0D0ciNAC38jQM5G
I0DdQiNAET0jQK0qI0DLcSNAcxUjQPJUI0A5RSNAFYAjQABcI0CZsiNAg2IjQH2PI0A0XCNA
YJ4jQKxAI0AzeyNApFkjQEVoI0CUSiNAb1QjQNSRI0BNaSNAAYYjQJt7I0BffyNATFgjQKWb
I0DgdCNAWYkjQCmfI0AEZyNAPFsjQIl6I0D5UyNAw3cjQFWGI0CiXyNAS4sjQMoKI0DMfCNA
XKYjQJ1jI0AieiNAxUYjQKuJI0DahyNA6KMjQANOI0BicCNAvWEjQOCNI0BJniNA4AskQPdK
I0ACZCNAPZUjQAqjI0AjMyNAkm4jQJKzI0C9gCNAMZsjQAJ/I0AEVSNAkWYjQE8bI0CkUiNA
frUjQJqMI0DCayNA6JcjQIdQI0DhsiNA59wjQNpxI0ACkCNA4MMjQA6cI0AtmiNA4DsjQE6i
I0BcjyNAo74jQA67I0ClYSNAWdkjQOFqI0DnmCNAtGgjQCucI0AHkyNARn8jQMK1I0BOkiNA
jGMjQC9oI0CjeSNAIbsjQPeDI0CcxyNAKrsjQFF0I0DqJiNAdIUjQFTGI0DCrCNAv1YjQDKh
I0CqkCNAE4UjQPONI0CAryNAuKAjQJubI0A2pCNAVIEjQN/GI0ClzCNAT0cjQBmPI0BdoSNA
9jsjQAZaI0BDtiNAjJojQMyuI0CA9iNAL3wjQH1xI0DwlyNAX6ojQKf2I0CPkyNAUqYjQC7K
I0DO1SNAbI4jQKfKI0BdzyNAXs0jQBTaI0AEkSNAVqkjQFzEI0CXpyNACaAjQMvEI0BahyNA
3pMjQM/MI0BE2yNAjYwjQF7fI0BdziNAYrIjQMejI0CdriNAgqgjQAmqI0Bl8iNABcQjQFyS
I0AlziNALagjQBCjI0AuhCNAXdMjQCS8I0DU2iNAAK8jQFDKI0CU1SNASNAjQEGRI0De5CNA
MqgjQKHoI0D0tyNAvNojQIvUI0AQqiNAlfcjQGNpI0CHxyNANoIjQFnsI0B22iNAiN4jQB7G
I0C5nSNA150jQHbcI0Cq3iNA1bojQLKPI0ApoyNAusQjQBvtI0Ak7yNApaMjQHfdI0D/viNA
a74jQMaTI0AdxSNAQeojQNUGJED8yiNAstEjQFTaI0DItSNANLgjQFrOI0C2miNAnNAjQKQB
JEB7ziNAVcAjQBrrI0BVzCNA8dcjQHDlI0D1niNAptAjQEjTI0CfoCNAQNAjQIWWI0C7nCNA
tBAkQLTCI0BvxCNA0eYjQI7BI0Bl3CNALd0jQGmiI0C+mSNAx6YjQGrwI0BFuSNAx8kjQJOd
I0Bt4yNA1OMjQJuiI0DTEiRAwO0jQFHoI0AP1iNAtfYjQNrMI0BgliNAvdAjQB2GI0D96CNA
yOIjQCHHI0CpEiRACOIjQGHXI0Ch4SNAPvMjQNEkJECh/SNAivcjQIEbJEA+OyRA/u4jQHca
JECe1SNAYPMjQLPVI0Bz2CNA/iQkQMvjI0B1rSNAlhokQKP9I0CX+CNAXjokQJDfI0DZCSRA
LeAjQADmI0B2GCRArywkQPblI0AzziNAg/cjQB7mI0DkGyRAZAokQOr3I0CbKCRA7hskQLMX
JEB5HCRAlP8jQLL5I0DvICRA6uUjQELWI0AvPiRACRQkQKLrI0DXACRApzYkQJwHJEDM6SNA
+AokQHkaJEDiOyRASFokQPr8I0Dl2yNAYhQkQEL+I0C0+yNAkf0jQFsYJEBu7SNAywokQJKo
I0DtBSRARf0jQHvxI0D3+SNAuBskQEkHJEAQCCRA1A0kQFMnJEAO2SNAavcjQKYtJEAbHiRA
VyIkQErtI0DLOCRADlUkQJQMJEAUUiRAazwkQNBIJEBWgiRAjCUkQDYlJEBARiRAqCwkQOP8
I0C2HyRAYxskQCsMJEANFyRA/wIkQJICJECh5yNAyFMkQE0cJECFQCRA3TwkQN1oJECCPCRA
XfQjQI4uJEB9OiRAnGckQEVbJEDSZyRAjSMkQIcgJECVXSRASHMkQA5kJEDk6CNADT0kQPFD
JECDByRAd/ojQIEFJECtAyRAQl8kQPxQJECgBiRALBskQAYnJED0WiRAXhwkQBoUJED6JSRA
ZUskQIEbJEBrEyRAjxgkQE8IJECvUyRAJhckQJMIJEBa9SNAzFIkQMofJEA+MSRAdwIkQBQt
JEB1NyRA8DMkQCpIJEA9PSRAckAkQEQ8JEClSiRAjn0kQPE0JEC+MSRAsDwkQOBKJEBqFSRA
5jAkQHw2JEBxRyRA4DckQB3qI0DkMCRAqyIkQEUkJEDqICRAKjQkQOZdJEAMESRAwzMkQAAb
JEDcICRAPS8kQKkgJEDnYiRALlEkQBpWJECuXyRABRkkQK5UJEA/ICRAzRUkQCEuJEAERiRA
3UckQJgjJEA7PiRAWXwkQAlPJECwIyRAg04kQPN0JEBhWiRA8SskQNhpJECRJSRAzYMkQMFG
JEB0kiRAbEckQK0+JEANMSRAV0AkQJwpJEBpRSRAAo0kQKklJECqqSRA8aEkQGsrJEAjXCRA
v08kQF53JEDtPyRAEkkkQFYjJECLAiRAlmskQIxgJEApXCRAhmkkQHqCJEC1SCRAY0ckQFm+
JECoPCRA2nIkQHt+JECEXyRA53QkQH5VJECJUyRAKjYkQOswJECNkCRAV6okQEdpJEBnSSRA
GHQkQDNpJEA0OiRAMlMkQD9OJEBzJiRAOFUkQB5ZJEAvUyRA1ZIkQHS+JEBpNyRATmokQKxB
JEAKYiRA25AkQN1ZJEB/jSRALGQkQONGJEAHciRA924kQPJiJEBTgyRAIHgkQJsqJEACLyRA
3lMkQBdpJEDaeSRAM1UkQGxRJEAVhCRAOoEkQG1wJEAViCRAzq0kQJqIJEC4qSRAyUIkQNwy
JEC7kSRAp4YkQESXJECDlyRAk6EkQKmMJEBySyRA00gkQHRhJEAqRiRAEI0kQClQJEDRdSRA
p5EkQMFZJEDHQyRAjGkkQDJwJEAiZiRAv10kQJ5vJEALtCRAZpQkQCBwJEAHgSRAlsMkQBKs
JECrfSRATFIkQEmyJEC56yRA6mUkQM2YJED3dCRAwpEkQO2JJEBnkSRACn4kQPsyJEBYRyRA
AMkkQGyoJEBJZCRAw3gkQBKiJEDSniRANcYkQBmTJECGgiRA108kQKOFJEDxpyRAgaMkQIuK
JECDciRAwackQB+dJEBa6yRAE4EkQPR+JECGriRAYlckQJq+JEACRiRAmcUkQJinJECiiyRA
2sQkQAuRJED7bSRAM1wkQC2IJEAtvCRArbAkQBeBJEDmjCRAoOokQNiuJEBHuCRAA6wkQHKP
JECGqyRAMsMkQM+GJECvtiRA870kQF19JEBspCRAm4QkQFUGJUCgpCRAkXkkQP1uJEC78iRA
AXkkQCp/JEBgqiRAbKUkQP7OJEA8cCRAQNAkQF5aJECoxyRAvqgkQM7FJEB8yyRAR30kQLWP
JEAjtiRAbeckQJmXJECd7yRAjLMkQMn2JECYoiRAHYQkQMWoJEAqzCRASKokQOL3JEAhbiRA
1bckQGCqJEB61SRAUMQkQMS9JEA1wCRA594kQEfgJEBkhyRAJRklQKvJJEBG3yRADOkkQJK+
JEBI5iRAVX8kQCq1JEDfwiRAG8skQBLdJECcriRAI84kQNGyJEBE6iRA9bkkQLLoJEDHxyRA
YiUlQED1JECFpyRAI5YkQBDsJEBN0CRA5rEkQDPXJEAi6iRAasUkQATpJEAlsCRAnnckQBHM
JEBwyCRAGMYkQE2hJECpxCRABagkQJe8JEBt/SRAiLwkQFzKJEB/MCVAce8kQOPwJEC5sSRA
sAQlQHzaJEAz2iRAj8skQBrTJEAE5yRApJ8kQPSNJEAk3CRA638kQBv0JEAEsyRA0PIkQIno
JEBs8iRAssgkQHHoJEAS7yRA8r8kQF8AJUD4/SRAL/skQAD6JEBawCRAor4kQGCgJEDn7yRA
x6okQO1xJEDl3yRAar8kQCeeJEBi/CRAGg0lQAC8JECYsCRAAMAkQLYdJUArpiRAx9AkQEff
JEAevSRAXsgkQI8WJUDDEiVAOw8lQP+3JED07yRA+P8kQM7tJEChwCRAtxclQP8IJUDt9iRA
KvokQBwFJUB1ICVALtwkQPPrJEDZ2yRAy9MkQJcHJUDBziRAOu4kQIHRJEAE1SRAP8MkQErD
JEDCLCVAYx8lQMXBJEAs+CRAscQkQHISJUAUBSVAD7skQLAPJUAVJiVALQklQPPIJEBtxyRA
2QclQA01JUCk2CRA5gElQIfVJEAUHCVArPQkQE4GJUDETyVA/eEkQLgnJUBOBSVAkSolQOYL
JUCH6iRA6w0lQC75JECTKSVAju4kQOYqJUAuByVA9uAkQLNjJUAj/iRA6y4lQO0hJUCc7SRA
9OMkQMcGJUBAwSRAOf0kQL9LJUC7IiVAmeAkQMbJJECINCVAEQslQCALJUAgByVAjxolQIDK
JEBdGyVA40glQGApJUA0RCVAlg4lQFfwJEAk0CRAxyQlQDdJJUBNICVAoyolQBi7JECm+CRA
1FQlQAwJJUDnCSVAjW8lQFLyJECwJCVAHuckQGA6JUCV9SRAVx0lQHMOJUDkuiRAWh0lQLoN
JUANLSVAKAclQD4lJUAlBCVAOyAlQD7rJEAZHiVAkPMkQJIzJUBhLyVASSYlQN5PJUBB5SRA
v9ckQMBuJUDA1CRAdQwlQN3zJECSMCVAMAwlQD97JUAI8SRAwCclQF/8JEBQECVAwDYlQDFK
JUBjIiVAowclQApQJUDaFSVAAkslQKBeJUDS7SRARDQlQKEIJUACFiVAs1UlQHMxJUAmaCVA
5O4kQNkGJUA1FSVAtBslQENpJUClFSVAtRIlQF8HJUCiSyVAyxQlQIcjJUBUByVAK2olQBRG
JUCUXyVAsEglQE48JUDFRSVA3y8lQPHIJEBhYiVAGlMlQCMTJUD9KiVAkiQlQGpTJUDVCyVA
2UElQIpWJUDgESVAhpYlQE1nJUCPKSVACE4lQCFWJUCSMSVAkUAlQCVsJUBqDiVA5y8lQDbp
JEC1DCVAkEYlQNwUJUDIeSVAvmolQMAPJUCnhCVAWhElQPYmJUD7AyVAGB0lQKmJJUBSACVA
wDAlQDlKJUBcSCVAu2MlQOsmJUDeUyVAPnElQGAiJUBuSiVAoYMlQHkxJUBfQyVADF0lQDER
JUD+MCVAm0UlQFV5JUBFJSVAWl4lQPFtJUCJIiVAIlElQPslJUDROCVAUz0lQKgeJUBrhCVA
SmUlQOUsJUB8WCVAU1glQJVkJUBqSiVA/BMlQMydJUCxLiVAyVclQMJOJUA/eiVApmQlQBWA
JUCQOiVAU0YlQIIZJUDMEyVAN2UlQGNPJUDiRCVAJo4lQPBbJUAogSVAqTMlQLIZJUAySCVA
N2QlQFJ2JUAteyVAQ44lQLeCJUDzSCVAQTklQCBlJUDhVSVA2J0lQEDnJEBgXCVASU4lQN5c
JUCfaiVAllQlQGFiJUBulyVAiG0lQA82JUDKEyVAvGYlQMBqJUAtliVAb1slQIFDJUBuUyVA
nVAlQBhRJUCmOiVAs1UlQLWIJUDLICVAwnIlQENWJUBkayVAVVglQFteJUDFSSVAJFMlQIyP
JUAOfyVAyZglQOszJUDVTCVAAGQlQG1VJUATbiVATHwlQNKtJUDxVCVA9molQNBVJUBjWSVA
BiclQLZuJUCNiyVAV2olQLFOJUBuVSVA2k4lQPd2JUAslCVA0nglQP4aJUCQziVAC2glQPou
JUCNZCVAB14lQJApJUAPJiVAHoglQI0zJUCaPSVAtW8lQGBKJUCRJyVANoElQFu2JUA9eyVA
OIQlQEtWJUB0oyVACG0lQNiHJUC2giVApHclQPplJUAVhyVANaglQCA5JUDTlyVAfG0lQPuA
JUCO+CRAr5slQCvTJUAQayVA27slQOqkJUBUjyVAXnklQEOqJUAjiSVAejclQPiPJUDStiVA
FaElQMkwJUBDXiVAxZ4lQJ2AJUCuciVATlslQAGlJUAmhSVASFslQJGTJUBtgyVAtY4lQBeM
JUDsVyVAPWElQHyBJUAPnyVAT3AlQAtXJUCroiVAmHElQMhvJUAIUSVAtKQlQMVzJUACryVA
mMYlQEe0JUDtqiVAIoclQEGqJUC/6yVAGZklQIawJUBOjiVAAoslQMTSJUDAqiVAz5slQM9M
JUDrjiVA1I4lQLU1JUBJeCVAg0IlQK2LJUB5PSVAOlQlQBewJUAF2CVATp0lQMmcJUB2hCVA
87slQC+TJUAeriVAhYwlQM+2JUBlsiVAr6olQGuvJUCxsSVAZaYlQDimJUC/hiVAZIslQBh4
JUCgmiVAwaUlQFGjJUD59yVA8p8lQOHXJUDU/yVAE7MlQFvFJUAwjyVAB4ElQMboJUASkCVA
cTMlQD5tJUCqfiVA468lQNKdJUD8nCVACKMlQCW+JUA/tyVAxI0lQMx0JUC2myVATrMlQKi9
JUCDlCVAp7QlQHnGJUAIdyVAMJElQE+KJUC3gCVA+LolQPCFJUAjhyVAz5slQAGpJUC5rSVA
23clQLGpJUD9riVAjKklQHOYJUC8oyVAXrglQDF/JUDkwiVAze8lQB6+JUA8dSVAeHslQG9o
JUDnlyVAeJ8lQNWKJUD6tSVAzbslQEaDJUAaxyVAecMlQBCrJUBypSVAKZUlQDROJUDh3iVA
RbMlQIexJUCF5iVACrYlQGz9JUA2lyVAhHglQO6/JUC03SVAaMElQM7bJUDNjSVAIPYlQGzz
JUClxyVA5aUlQEWhJUDTyCVAAfQlQDnVJUBlxCVAFKQlQIfMJUDRuCVAHOYlQAEKJkDftiVA
5bElQCG8JUDUrCVAD8klQHesJUAIwiVA1eIlQC++JUDAqSVAn7AlQOCAJUAhtCVA+ZUlQDLO
JUDR7iVAS/ElQGrZJUCJoCVA/Q4mQMhqJUDLmyVAkO8lQEKSJUB0wiVAsc0lQHehJUA0jiVA
7v4lQMnKJUCi1iVAicQlQCiQJUCSiSVAjtUlQICIJUBh7yVAnLolQEDsJUDYBSZAZdwlQDrZ
JUAx/CVABNYlQCGMJUAz1CVAp+QlQBD9JUByuyVAJuQlQMDvJUD/8CVA8+slQMiCJUB0vCVA
C+IlQGtrJUAUlyVAcIslQPPZJUCyACZA4cwlQG7cJUD5LiZAJ8olQLiKJUDrBiZA8iomQPjT
JUCz3SVAG+4lQBneJUAzISZApcUlQDUGJkCnsiVAENslQJb+JUA4ASZAdAkmQJeVJUBVwCVA
KTUmQCv2JUAmpyVAv/slQG/QJUCW+CVAZrslQPHIJUATBiZA0H4lQP8iJkAoNyZAgsIlQCm+
JUBNESZA61omQCEVJkAwpCVAdfMlQOcEJkDWmyVA6P8lQOryJUDs4iVAF90lQCHsJUDKrCVA
aNYlQH6dJUAwAyZAsgsmQKnWJUAI1CVA28UlQHvBJUB6EyZAQicmQJo+JkC9GiZA7DAmQNzZ
JUBZDCZAzQQmQHz2JUDw7CVAK7olQPj5JUBMISZANwgmQFkbJkB8DiZAhvglQMLIJUDVDCZA
YIAlQBcSJkAJGCZAdgEmQPMRJkCG7SVA1colQIzPJUDmKyZARuQlQMXnJUBA6yVA2jYmQHMg
JkACGyZALRsmQGABJkBxwyVABi8mQKjiJUBL9CVAo80lQALKJUBcrCVALCMmQPTiJUAjCyZA
swkmQBoaJkAF7iVACDomQN0HJkBauCVABvwlQMlEJkBetSVAduQlQA7/JUBhDSZAnO4lQK03
JkC+OyZAmAYmQB4BJkAT5CVAdh8mQLr9JUBJQiZAhuUlQFkPJkB33iVAhvolQDTmJUB3HCZA
IBgmQLvWJUAs+CVA1z8mQBPiJUC00CVAoUQmQMH9JUCHAiZASf4lQHQjJkB2+CVAVeklQBMj
JkCfASZAm0UmQPYAJkCKISZAtc4lQN4WJkCqDSZARw8mQBv2JUCnyCVADgUmQNz5JUAXCyZA
BeAlQGkKJkBoESZAXi4mQOX+JUA/zSVAZPglQL/uJUDnIiZAUPIlQKjbJUD+/yVAzyAmQGkQ
JkDBWCZARCUmQAwNJkBWByZAvhEmQDovJkDxBiZAaG8mQPw+JkDNZSZAaDomQG0OJkCuGCZA
5j4mQNckJkDIDiZAiR8mQOHEJUD9HiZArhgmQEJEJkBpVCZAAVQmQMZFJkCrSiZAuVsmQK/c
JUDUFiZAGDgmQBAVJkBXHiZA8jYmQAcjJkAkMSZA+vIlQIlgJkD8+CVAjWImQH0bJkA2TyZA
t/slQEtTJkAGfiZA2ewlQDuSJkBoMiZAVSwmQMVkJkBfVCZA4AgmQDw3JkBpTSZAGwomQBZf
JkA2dCZALCImQIwOJkBnUyZAiU4mQEdLJkDm2SVA3EMmQBEXJkA8GiZA/kQmQLNyJkCk+iVA
XCYmQBBtJkAWeCZAOQAmQPkhJkDcRyZAOjImQOhXJkBTdiZAZCQmQGhIJkATESZA3VwmQFQl
JkCRayZAaEAmQBRAJkBHWiZA0TMmQC84JkCARSZAzkgmQJtdJkC4HiZAMzwmQIJPJkBzVCZA
fD0mQEovJkDoLiZA5QkmQOtZJkA5pyZAMnwmQEBHJkB8SyZA9BImQK2WJkBlSiZAxyYmQFcT
JkDVOCZA1TcmQBVMJkA5PiZAd2QmQE2pJkAITCZAglEmQMloJkAWZSZAdm0mQNOFJkBngCZA
+CAmQJV5JkD8YSZAUDEmQIB5JkAGESZAekcmQGkrJkB8UyZAWjMmQEsaJkD1ASZAakwmQI5V
JkALiSZAfCUmQFUkJkDtGyZAmnMmQFWLJkDgZiZAvG0mQCybJkDoeyZA3jQmQNUxJkCebyZA
Yn8mQJ0iJkCGGyZAyHsmQOeDJkClPyZA3CgmQNNJJkAibSZAOTwmQMhcJkBEMiZArQ8mQDFe
JkC1gyZAjU4mQLR3JkCmgyZAUlEmQBJvJkCBcyZAi0omQFKDJkBUOyZAZGYmQPGuJkBUPiZA
50UmQM6BJkCogCZAWlAmQA8xJkBgXCZAOI4mQDVIJkBsQyZAUV8mQHk2JkAJgSZABxQmQN94
JkAzmCZAlGsmQM2qJkDTHCZAKUcmQE9FJkC6QiZAzKImQM85JkDFaSZAWZsmQFZrJkBmcSZA
d3YmQMa1JkA3byZANEgmQCMLJkBRdCZAqJsmQKxaJkBYzyZAh2MmQPNiJkDllCZArogmQKRX
JkBkRyZADFAmQOxuJkA1jCZAIXEmQNK/JkC9ICZAJZwmQC6VJkDbOSZAnrwmQO0wJkDlbiZA
5NsmQC1nJkDKgyZAMnsmQO3jJkDxUiZAjHAmQBdqJkASWyZABEomQOpgJkDhsCZAGIImQEBZ
JkASSCZApVMmQIaGJkDtuiZAW3ImQEczJkCgXCZA1YImQEJCJkAaUCZA44QmQDNPJkDXcCZA
J7AmQIR9JkA9qCZA1lwmQPaQJkCtuCZAjoQmQGnEJkAVKSZAU3QmQP6yJkDcQiZAaEMmQE2S
JkBrWCZAsZMmQEWyJkAaZCZA9GwmQLikJkDeXCZAaW8mQKajJkDvbSZAoL4mQNSLJkArViZA
tZsmQMGdJkBWtCZATIcmQH6UJkAkoyZAcZomQC+dJkCeuSZARrUmQJB2JkBZVSZAemsmQP5t
JkDFdiZA4IsmQGCYJkDtNiZAU4smQIVwJkDFTiZASWQmQEedJkByhCZANJwmQHSOJkDEoiZA
O54mQKu4JkBAVCZAN4smQOOZJkBijiZANHwmQA61JkB2XiZA1bImQHR6JkApqyZAuZ8mQLt+
JkBidCZAIJAmQGayJkB5qCZA6qQmQGeXJkDUmSZA5bkmQEv1JkBjeiZAUXAmQImTJkCjpSZA
lJsmQJR2JkDiWiZAcq8mQJquJkDLXiZAFLUmQP2OJkAzmCZAvd4mQIiSJkDLaSZAAYwmQJ2z
JkBkqyZAH4YmQOrKJkDHsCZAWaMmQD68JkCMcyZA4kkmQJ0qJ0BXpyZAKa4mQLHqJkC4yiZA
9rgmQKHoJkDdkCZA7rsmQA5vJkA6jSZAKngmQKmvJkAXfiZAgckmQOS8JkDa1CZAeqUmQFWi
JkDYbiZAdNwmQC2uJkDGsSZAWpomQDeEJkAdFSdASMgmQLmVJkCKoyZAWMgmQKVkJkDDPyZA
FdomQPLHJkBybSZAV60mQIWYJkAevyZAFNkmQISaJkCsbiZAmaMmQBahJkD5xSZAeMAmQCa+
JkD70yZAt54mQMrgJkAs/SZAnc0mQFq3JkAmmiZAqJQmQGqwJkBYqSZAf5kmQEvAJkDheiZA
fr8mQGLfJkAVwyZA95kmQDPCJkBE5iZA3XsmQK5+JkBCvyZA9MUmQFCsJkCOwSZA5WcmQFL3
JkAPuyZAOvomQDmlJkC6hSZAvK4mQF2QJkBo4SZAZ3gmQDPQJkAs7yZAEOgmQE6kJkDDvSZA
XZcmQATgJkB2sCZAabMmQOvsJkBLoyZAn/wmQGORJkDovCZAkeAmQGwBJ0Di5CZAcfImQOXF
JkCVhyZAybMmQADAJkDiyiZAw8smQBe+JkC0zyZAj+ImQNr9JkCiHydAwN8mQMmuJkBK3yZA
kagmQJj/JkAowSZAuPcmQFXTJkDXBydAIukmQBuTJkDonSZA6k0mQLq+JkA5wSZA6qImQNLH
JkCa1CZAmMwmQBTfJkDZtyZADssmQCCkJkDo+SZA3QAnQGLXJkDa+yZAw98mQIj7JkDfwSZA
ce4mQMPrJkCs+CZAk+UmQMTEJkBYsiZA5sImQLwYJ0BwqyZAJN8mQJr1JkAc4CZA29AmQDbI
JkB1viZApS0nQHwxJ0BhBidAvPwmQD70JkBtqyZA+/EmQBrkJkAkKydApuAmQLaFJkAA3CZA
yxcnQIXDJkCW3SZAgb8mQMDIJkA9xyZAzdMmQLvbJkBX6iZAF/cmQBCSJkBY2SZA6PMmQGjy
JkA=</AssayYData></Step><Step><CommonData><SampleLocation>4</SampleLocation><SampleID></SampleID><SampleGroup></SampleGroup><SampleInfo></SampleInfo><SampleRow>B</SampleRow><SamplePlate>1</SamplePlate><WellType>WASH</WellType><Concentration>-1</Concentration><ConcentrationUnits>µg/ml</ConcentrationUnits><MolarConcentration>-1</MolarConcentration><MolarConcUnits>nM</MolarConcUnits><MolecularWeight>-1</MolecularWeight><Temperature>30</Temperature><StartTime>1537607</StartTime><AssayTime>600</AssayTime></CommonData><FlowRate>1000</FlowRate><StepType>DISASSOC</StepType><StepName>Dissociation</StepName><StepStatus>OK</StepStatus><ActualTime>367.801</ActualTime><CycleTime>0.2</CycleTime><AssayXData Points="1839">f6a2ROWstkRMs7ZEsrm2RCHAtkSHxrZE5cy2REzTtkSy2bZEGeC2RH/mtkTu7LZETPO2RLL5
tkQhALdEhwa3ROUMt0RME7dEshm3RCEgt0SHJrdE5Sy3REwzt0SyObdEIUC3RIdGt0TuTLdE
VFO3RLpZt0QhYLdEh2a3ROVst0RUc7dEunm3RBmAt0R/hrdE7oy3RFSTt0SymbdEGaC3RH+m
t0TurLdEVLO3RLK5t0QZwLdEh8a3RO7Mt0RU07dEstm3RCHgt0R/5rdE5ey3REzzt0S6+bdE
GQC4RH8GuETlDLhETBO4RLIZuEQhILhEhya4ROUsuERMM7hEsjm4RCFAuESHRrhE5Uy4RFRT
uESyWbhEGWC4RH9muETlbLhETHO4RLp5uEQZgLhEh4a4RO6MuERUk7hEupm4RCGguER/prhE
5ay4REyzuESyubhEIcC4RIfGuETuzLhETNO4RLLZuEQZ4LhEf+a4RO7suERM87hEsvm4RCEA
uUSHBrlE5Qy5REwTuUSyGblEISC5RIcmuUTuLLlETDO5RLo5uUQZQLlEh0a5ROVMuURUU7lE
ulm5RCFguUR/ZrlE7my5RExzuUSyeblEGYC5RH+GuUTljLlEVJO5RLKZuUQhoLlEf6a5RO6s
uURMs7lEurm5RBnAuUR/xrlE5cy5REzTuUS62blEGeC5RH/muUTu7LlETPO5RLr5uUQZALpE
fwa6RO4MukRME7pEuhm6RBkgukSHJrpE5Sy6REwzukS6ObpEGUC6RH9GukTuTLpETFO6RLJZ
ukQhYLpEh2a6ROVsukRUc7pEsnm6RCGAukR/hrpE5Yy6REyTukS6mbpEGaC6RH+mukTlrLpE
VLO6RLq5ukQZwLpEf8a6ROXMukRU07pEstm6RBngukSH5rpE7uy6RFTzukS6+bpEIQC7RIcG
u0TlDLtETBO7RLIZu0QZILtEhya7RO4su0RUM7tEujm7RCFAu0SHRrtE7ky7RFRTu0S6WbtE
GWC7RIdmu0TlbLtETHO7RLJ5u0QhgLtEh4a7ROWMu0RMk7tEspm7RCGgu0R/prtE7qy7RFSz
u0S6ubtEIcC7RH/Gu0TlzLtETNO7RLLZu0Qh4LtEh+a7RO7su0RU87tEsvm7RBkAvER/BrxE
7gy8REwTvES6GbxEGSC8RH8mvETlLLxETDO8RLI5vEQhQLxEh0a8ROVMvERUU7xEulm8RBlg
vER/ZrxE7my8RExzvESyebxEGYC8RH+GvETljLxETJO8RLKZvEQZoLxEh6a8ROWsvERMs7xE
srm8RBnAvER/xrxE7sy8REzTvES62bxEGeC8RIfmvETl7LxETPO8RLL5vEQZAL1Ehwa9ROUM
vURME71Eshm9RCEgvUR/Jr1E5Sy9REwzvUS6Ob1EGUC9RIdGvUTuTL1ETFO9RLpZvUQhYL1E
h2a9ROVsvURMc71Esnm9RBmAvUR/hr1E5Yy9RFSTvUS6mb1EIaC9RH+mvUTurL1EVLO9RLK5
vUQZwL1Eh8a9RO7MvURU071Estm9RBngvUSH5r1E7uy9REzzvUSy+b1EIQC+RH8GvkTuDL5E
TBO+RLIZvkQZIL5Efya+RO4svkRUM75Esjm+RBlAvkR/Rr5E7ky+RExTvkS6Wb5EGWC+RIdm
vkTubL5ETHO+RLJ5vkQZgL5Eh4a+RO6MvkRUk75Eupm+RBmgvkSHpr5E5ay+REyzvkS6ub5E
IcC+RIfGvkTlzL5EVNO+RLLZvkQh4L5Ef+a+ROXsvkRM875Euvm+RBkAv0R/Br9E5Qy/RFQT
v0SyGb9EISC/RIcmv0TlLL9ETDO/RLo5v0QhQL9Eh0a/ROVMv0RMU79Eslm/RCFgv0SHZr9E
5Wy/RExzv0S6eb9EIYC/RH+Gv0TljL9EVJO/RLqZv0QhoL9Ef6a/RO6sv0RUs79Eurm/RCHA
v0R/xr9E5cy/REzTv0Sy2b9EIeC/RH/mv0Tu7L9EVPO/RLr5v0QhAMBEfwbARO4MwERUE8BE
shnARCEgwESHJsBE5SzAREwzwESyOcBEGUDARH9GwETuTMBETFPARLpZwEQZYMBEh2bARO5s
wERUc8BEunnARCGAwESHhsBE5YzAREyTwES6mcBEIaDARIemwETlrMBETLPARLK5wEQhwMBE
h8bAROXMwERU08BEutnARCHgwESH5sBE7uzARFTzwESy+cBEIQDBRH8GwUTlDMFETBPBRLoZ
wUQhIMFEfybBROUswURUM8FEujnBRCFAwUSHRsFE7kzBRFRTwUS6WcFEIWDBRH9mwUTubMFE
THPBRLJ5wUQZgMFEh4bBROWMwURMk8FEupnBRBmgwUR/psFE5azBRFSzwUS6ucFEGcDBRIfG
wUTuzMFETNPBRLLZwUQZ4MFEh+bBRO7swURU88FEsvnBRBkAwkR/BsJE7gzCREwTwkSyGcJE
ISDCRH8mwkTuLMJETDPCRLI5wkQZQMJEh0bCROVMwkRMU8JEslnCRCFgwkSHZsJE7mzCRExz
wkS6ecJEIYDCRIeGwkTljMJETJPCRLqZwkQZoMJEh6bCRO6swkRMs8JEsrnCRCHAwkR/xsJE
7szCREzTwkSy2cJEIeDCRIfmwkTl7MJEVPPCRLr5wkQhAMNEhwbDROUMw0RUE8NEuhnDRCEg
w0R/JsNE7izDREwzw0S6OcNEIUDDRH9Gw0TuTMNEVFPDRLpZw0QZYMNEh2bDROVsw0RUc8NE
snnDRBmAw0R/hsNE7ozDRFSTw0SymcNEIaDDRH+mw0TurMNETLPDRLq5w0QhwMNEh8bDROXM
w0RU08NEstnDRCHgw0SH5sNE7uzDRFTzw0Sy+cNEGQDERH8GxETuDMRETBPERLoZxEQZIMRE
hybEROUsxERMM8REsjnERBlAxER/RsRE5UzERExTxES6WcREIWDERH9mxETubMRETHPERLp5
xEQZgMREh4bEROWMxERUk8REupnERCGgxER/psRE5azERFSzxESyucREIcDERH/GxETuzMRE
VNPERLrZxEQZ4MREh+bERO7sxERU88REsvnERCEAxUR/BsVE7gzFREwTxUSyGcVEGSDFRH8m
xUTuLMVETDPFRLI5xUQZQMVEh0bFRO5MxURUU8VEslnFRBlgxUR/ZsVE7mzFRExzxUSyecVE
GYDFRIeGxUTujMVETJPFRLKZxUQZoMVEh6bFROWsxURUs8VEsrnFRBnAxUR/xsVE7szFRFTT
xUS62cVEIeDFRH/mxUTu7MVETPPFRLr5xUQhAMZEhwbGROUMxkRUE8ZEshnGRCEgxkSHJsZE
5SzGREwzxkS6OcZEIUDGRH9GxkTlTMZETFPGRLJZxkQhYMZEf2bGROVsxkRUc8ZEsnnGRCGA
xkR/hsZE5YzGREyTxkSymcZEGaDGRH+mxkTlrMZETLPGRLK5xkQhwMZEh8bGROXMxkRU08ZE
stnGRCHgxkSH5sZE7uzGREzzxkSy+cZEGQDHRIcGx0TuDMdETBPHRLIZx0QhIMdEhybHRO4s
x0RUM8dEsjnHRCFAx0SHRsdE7kzHRExTx0S6WcdEGWDHRH9mx0TubMdETHPHRLp5x0QZgMdE
h4bHROWMx0RMk8dEupnHRBmgx0R/psdE5azHREyzx0SyucdEIcDHRIfGx0TlzMdEVNPHRLLZ
x0Qh4MdEf+bHROXsx0RU88dEsvnHRCEAyER/BshE7gzIREwTyESyGchEISDIRH8myETlLMhE
VDPIRLo5yEQhQMhEf0bIRO5MyERUU8hEslnIRBlgyER/ZshE7mzIRFRzyES6echEGYDIRIeG
yETujMhETJPIRLqZyEQhoMhEh6bIRO6syERMs8hEurnIRBnAyESHxshE7szIREzTyESy2chE
GeDIRIfmyETl7MhETPPIRLL5yEQZAMlEfwbJROUMyURUE8lEuhnJRBkgyUR/JslE7izJREwz
yUS6OclEIUDJRIdGyUTlTMlEVFPJRLJZyUQZYMlEf2bJROVsyURMc8lEunnJRBmAyUSHhslE
7ozJRFSTyUS6mclEIaDJRH+myUTlrMlEVLPJRLq5yUQZwMlEh8bJROXMyURU08lEstnJRCHg
yUR/5slE7uzJREzzyUS6+clEIQDKRIcGykTlDMpEVBPKRLIZykQhIMpEfybKRO4sykRUM8pE
sjnKRBlAykSHRspE7kzKRExTykSyWcpEGWDKRH9mykTubMpEVHPKRLp5ykQhgMpEf4bKRO6M
ykRMk8pEspnKRBmgykSHpspE5azKRFSzykS6ucpEIcDKRIfGykTlzMpEVNPKRLLZykQh4MpE
h+bKROXsykRM88pEsvnKRCEAy0R/BstE5QzLREwTy0S6GctEISDLRH8my0TuLMtEVDPLRLo5
y0QhQMtEh0bLRO5My0RUU8tEslnLRBlgy0R/ZstE7mzLRFRzy0S6ectEGYDLRH+Gy0TujMtE
TJPLRLKZy0QZoMtEh6bLRO6sy0RMs8tEsrnLRCHAy0SHxstE5czLRFTTy0S62ctEIeDLRH/m
y0Tu7MtETPPLRLL5y0QhAMxEfwbMROUMzERUE8xEshnMRCEgzESHJsxE5SzMREwzzESyOcxE
IUDMRH9GzETuTMxEVFPMRLJZzEQhYMxEf2bMROVszERMc8xEsnnMRBmAzER/hsxE7ozMRFST
zES6mcxEGaDMRH+mzETurMxEVLPMRLq5zEQZwMxEf8bMRO7MzERM08xEstnMRBngzESH5sxE
7uzMRFTzzESy+cxEIQDNRH8GzUTlDM1ETBPNRLIZzUQhIM1EhybNRO4szURUM81EsjnNRBlA
zUSHRs1E9kzNRFRTzUSyWc1EGWDNRIdmzUTubM1ETHPNRLp5zUQZgM1Eh4bNRO6MzURMk81E
spnNRCGgzUR/ps1E7qzNRFSzzUS6uc1EGcDNRIfGzUTlzM1ETNPNRLLZzUQZ4M1Eh+bNROXs
zURM881EuvnNRBkAzkR/Bs5E5QzORFQTzkS6Gc5EISDORH8mzkTuLM5ETDPORLI5zkQZQM5E
f0bOROVMzkRUU85EulnORBlgzkSHZs5E5WzORFRzzkSyec5EIYDORIeGzkTujM5EVJPORLKZ
zkQhoM5Ef6bOROWszkRMs85EurnORBnAzkR/xs5E5czORFTTzkSy2c5EIeDORIfmzkTl7M5E
TPPORLL5zkQZAM9EhwbPROUMz0RUE89EwxnPRCEgz0SHJs9E5SzPRFQzz0SyOc9EIUDPRH9G
z0TuTM9ETFPPRLpZz0QZYM9Eh2bPRO5sz0RUc89EsnnPRCGAz0SHhs9E5YzPRFSTz0Symc9E
IaDPRIemz0TurM9ETLPPRLq5z0QZwM9Eh8bPRO7Mz0RM089EutnPRCHgz0SH5s9E5ezPRFTz
z0Sy+c9EIQDQRIcG0ETuDNBETBPQRLoZ0EQhINBEhybQROUs0ERMM9BEujnQRCFA0ER/RtBE
7kzQRExT0ESyWdBEIWDQRH9m0ETubNBETHPQRLJ50EQhgNBEh4bQRO6M0ERUk9BEupnQRBmg
0ER/ptBE5azQREyz0ES6udBEGcDQRH/G0ETlzNBEVNPQRLLZ0EQh4NBEf+bQRO7s0ERU89BE
uvnQRCEA0UR/BtFE5QzRREwT0USyGdFEGSDRRIcm0UTuLNFETDPRRLI50UQZQNFEh0bRROVM
0URUU9FEslnRRCFg0USHZtFE7mzRRFRz0USyedFEGYDRRIeG0UTljNFETJPRRLKZ0UQhoNFE
h6bRRO6s0URMs9FEsrnRRCHA0USHxtFE7szRRFTT0US62dFEIeDRRIfm0UTu7NFETPPRRLL5
0UQhANJEhwbSRO4M0kRME9JEuhnSRBkg0kSHJtJE5SzSRFQz0kS6OdJEIUDSRH9G0kTuTNJE
VFPSRLJZ0kQZYNJEh2bSROVs0kRMc9JEunnSRCGA0kR/htJE5YzSREyT0kS6mdJEIaDSRIem
0kTlrNJEVLPSRLK50kQhwNJEf8bSRPbM0kRU09JEstnSRCHg0kR/5tJE7uzSREzz0kSy+dJE
IQDTRH8G00TlDNNEVBPTRLIZ00QhINNEhybTROUs00RMM9NEujnTRBlA00SHRtNE7kzTRExT
00SyWdNEIWDTRH9m00TubNNEVHPTRLJ500QZgNNEf4bTRO6M00RMk9NEspnTRBmg00R/ptNE
5azTREyz00SyudNEIcDTRIfG00TuzNNETNPTRLrZ00QZ4NNEh+bTRO7s00RU89NEuvnTRCEA
1ER/BtRE5QzURFQT1ES6GdREGSDURIcm1ETuLNREVDPURLI51EQhQNREf0bUROVM1ERMU9RE
ulnURBlg1ER/ZtRE7mzURFRz1ESyedREIYDURH+G1ETujNREVJPURLKZ1EQZoNREf6bUROWs
1ERUs9REsrnURCHA1ESHxtRE5czUREzT1ESy2dREIeDURIfm1ETu7NREVPPURLL51EQZANVE
hwbVRO4M1URME9VEshnVRCEg1USPJtVE5SzVRFQz1USyOdVEIUDVRH9G1UTlTNVETFPVRLJZ
1UQhYNVEf2bVROVs1URUc9VEsnnVRCGA1USHhtVE7ozVRFST1US6mdVEGaDVRIem1UTurNVE
VLPVRLK51UQZwNVEh8bVROXM1URM09VEstnVRBng1UR/5tVE7uzVREzz1USy+dVEIQDWRH8G
1kTlDNZETBPWRLIZ1kQhINZEhybWRO4s1kRUM9ZEujnWRBlA1kR/RtZE7kzWRExT1kSyWdZE
IWDWRIdm1kTlbNZETHPWRLp51kQhgNZEh4bWRO6M1kRUk9ZEspnWRCGg1kSHptZE5qzWREyz
1kS6udZEIcDWRH/G1kTuzNZEVNPWRLLZ1kQh4NZEh+bWRObs1kRM89ZEuvnWRCEA10R/BtdE
5gzXRFQT10S6GddEISDXRH8m10TmLNdEVDPXRLI510QhQNdEh0bXROZM10RUU9dEulnXRCFg
10SHZtdE5mzXRFRz10S6eddEIYDXRIeG10TujNdEVJPXRLqZ10QhoNdEf6bXROas10RUs9dE
urnXRBjA10SHxtdE5szXRFTT10Sy2ddEIeDXRH/m10Tu7NdETPPXRLr510QhANhEhwbYRO4M
2ERME9hEuhnYRBgg2ESHJthE5izYREwz2ESyOdhEGEDYRIdG2ETmTNhETFPYRLJZ2EQhYNhE
f2bYRO5s2ERUc9hEsnnYRCGA2ESHhthE5ozYRFST2ESymdhEIaDYRH+m2ETmrNhETLPYRLK5
2EQhwNhEh8bYRO7M2ERU09hEutnYRCHg2ER/5thE5uzYRFTz2ESy+dhEIQDZRH8G2UTuDNlE
TBPZRLIZ2UQYINlEfybZROYs2URUM9lEsjnZRCFA2UR/RtlE7kzZRFRT2USyWdlEGGDZRH9m
2UTmbNlETHPZRLJ52UQhgNlEf4bZROaM2URMk9lEupnZRBig2USHptlE5qzZREyz2US6udlE
IcDZRH/G2UTuzNlETNPZRLLZ2UQh4NlEh+bZRO7s2URU89lEsvnZRCEA2kSHBtpE7gzaREwT
2kSyGdpEISDaRH8m2kTmLNpETDPaRLo52kQYQNpEh0baROZM2kRMU9pEslnaRCFg2kR/ZtpE
5mzaRExz2kSyedpEIYDaRH+G2kTmjNpETJPaRLqZ2kQYoNpEf6baROas2kRUs9pEsrnaRCHA
2kR/xtpE7szaREzT2kSy2dpEGODaRIfm2kTm7NpEVPPaRLL52kQYANtEhwbbROYM20RME9tE
shnbRCEg20R/JttE5izbRFQz20S6OdtEIUDbRH9G20TuTNtEVFPbRLpZ20QYYNtEf2bbRO5s
20RUc9tEunnbRCGA20R/httE7ozbREyT20SymdtEGKDbRIem20TurNtETLPbRLK520QYwNtE
h8bbRO7M20RM09tEstnbRCHg20R/5ttE7uzbRFTz20Sy+dtEGADcRH8G3ETmDNxEVBPcRLIZ
3EQhINxEhybcROYs3ERMM9xEsjncRBhA3ER/RtxE7kzcRFRT3ES6WdxEGGDcRH9m3ETmbNxE
VHPcRLp53EQYgNxEf4bcRO6M3ERMk9xEupncRBig3ER/ptxE5qzcRFSz3ES6udxEGMDcRIfG
3ETuzNxEVNPcRLLZ3EQY4NxEf+bcRO7s3ERU89xEsvncRCEA3UR/Bt1E7gzdREwT3US6Gd1E
ISDdRH8m3UTuLN1ETDPdRLo53UQhQN1Eh0bdRO5M3URMU91EslndRCFg3UR/Zt1E5mzdRFRz
3US6ed1EGIDdRIeG3UTmjN1ETJPdRLqZ3UQhoN1Ef6bdRO6s3URUs91EurndRCHA3USHxt1E
5szdREzT3USy2d1EGODdRH/m3UTu7N1EVPPdRLr53UQYAN5EhwbeROYM3kRUE95EshneRBgg
3kSHJt5E7izeRFQz3kSyOd5EGEDeRIdG3kTmTN5EVFPeRLJZ3kQhYN5Eh2beRO5s3kRUc95E
unneRCGA3kR/ht5E7ozeREyT3kS6md5EIaDeRH+m3kTmrN5EVLPeRLK53kQhwN5Eh8beRObM
3kRM095EstneRCHg3kSH5t5E7uzeRFTz3kTC+d5EGADfRH8G30TmDN9ETBPfRLIZ30QYIN9E
hybfROYs30RUM99EujnfRCFA30R/Rt9E5kzfRFRT30S6Wd9EGGDfRIdm30TubN9EVHPfRLJ5
30QYgN9Eh4bfRO6M30RMk99EspnfRBig30SHpt9E7qzfRFSz30Syud9EGMDfRIfG30TuzN9E
TNPfRLLZ30Qh4N9Eh+bfRObs30RU899EsvnfRCEA4ER/BuBE7gzgRFQT4ES6GeBEGCDgRIcm
4ETuLOBETDPgRLI54EQhQOBEf0bgRO5M4ERMU+BEslngRCFg4ESHZuBE7mzgRFRz4ES6eeBE
IYDgRIeG4ETujOBETJPgRLKZ4EQhoOBEh6bgRO6s4ERMs+BEurngRBjA4ESHxuBE5szgREzT
4ES62eBEIeDgRH/m4ETu7OBEVPPgRLL54EQYAOFEhwbhRO4M4URME+FEshnhRCEg4USHJuFE
5izhRFwz4US6OeFEGEDhRH9G4UTmTOFEVFPhRLJZ4UQYYOFEh2bhRO5s4URMc+FEunnhRBiA
4USHhuFE5ozhRFST4USymeFEGKDhRIem4UTurOFEVLPhRLK54UQYwOFEf8bhRObM4URU0+FE
stnhRBjg4USH5uFE7uzhREzz4USy+eFEIQDiRIcG4kTuDOJETBPiRLIZ4kQhIOJEfybiRO4s
4kRMM+JEujniRBhA4kSHRuJE7kziRFRT4kS6WeJEGGDiRIdm4kTmbOJETHPiRLJ54kQhgOJE
h4biRO6M4kRMk+JEupniRCGg4kR/puJE7qziRFSz4kS6ueJEIcDiRH/G4kTuzOJETNPiRLrZ
4kQY4OJEh+biRObs4kRU8+JEsvniRCEA40SHBuNE5gzjRFQT40S6GeNEISDjRH8m40TuLONE
VDPjRLo540QYQONEf0bjROZM40RUU+NEslnjRCFg40SHZuNE5mzjRFRz40SyeeNEGIDjRIeG
40TujONETJPjRLKZ40QhoONEf6bjRO6s40RUs+NEurnjRBjA40SHxuNE7szjREzT40Sy2eNE
IeDjRIfm40Tm7ONEVPPjRLr540QhAOREhwbkRO4M5ERUE+REshnkRBgg5ESHJuRE5izkRFQz
5ESyOeREGEDkRH9G5ETuTOREVFPkRLpZ5EQhYOREh2bkRO5s5ERUc+REunnkRCGA5ER/huRE
5ozkREyT5ES6meRE</AssayXData><AssayYData Points="1839">btImQCzxJkAIuSZAOpgmQHOwJkC+2SZAt+EmQIigJkBQnSZAaa8mQCumJkA4xCZA+bYmQPoT
J0BcnSZAg8EmQFusJkANiCZAHnYmQDrHJkBSuyZA0mwmQBljJkBbmCZAjokmQMa4JkBF2yZA
TdAmQLXCJkAXiyZAK7YmQA5JJkCslSZAPrQmQIGzJkD1sSZAHLwmQJTBJkChkCZASaYmQNtu
JkAldiZABb0mQPOCJkAebiZATakmQGyMJkDkhSZAU8cmQFmRJkBFpSZA4W8mQE2BJkBBfiZA
4p4mQFazJkDktiZAaZAmQOarJkBzmiZA85EmQOfJJkCyqyZAa6QmQACAJkBBeSZAhJQmQJNr
JkDzxSZApakmQEacJkB4uiZATa0mQPDgJkCuNyZAQ7UmQN+dJkBzcSZA54kmQBZ+JkDUbSZA
33EmQHdoJkBmcSZA9lQmQOxqJkDW+CZA9ZEmQD+jJkCAkyZASnsmQGhrJkDdQSZAfYImQNyJ
JkDsuSZA2XomQApxJkD0qyZAsHAmQKlQJkBIgSZA+7QmQN1/JkAzZCZAHnMmQBqqJkCScCZA
qHsmQB94JkA9SiZA8YUmQMJ2JkBwTyZAeVsmQGeAJkAGeiZAE68mQFZdJkB2nCZAzaomQEei
JkDskyZA1nMmQLpnJkAFaCZAAbomQK52JkBNYSZA2VImQG5iJkDUliZA7ZomQM5vJkDYmyZA
EpAmQKRQJkBQaCZAKDUmQLC8JkCvxyZACXomQBB9JkDthCZAoVsmQO5UJkCplSZA21UmQFVa
JkDnWyZAMXAmQGIzJkBEfSZAH2omQMV5JkAyeCZA84UmQM2BJkCPXSZA/mUmQMGfJkDfuiZA
2H0mQERzJkBNpSZA0kQmQN14JkAnpyZAU64mQLhaJkCOQCZAzXYmQMQvJkAVNiZAjUcmQHSb
JkBNiCZAkDMmQBCNJkB1XyZAcVQmQN5uJkDkSiZAym0mQDplJkCBnSZAgXEmQGM0JkAfkyZA
VGgmQJeaJkDkPyZAlnkmQO9AJkDbWyZApFAmQPQCJkAPgyZAP0MmQCoqJkDvMyZANVEmQFBF
JkDVRCZAMZEmQLxfJkD5lyZATWQmQPBDJkBqpSZAb3MmQDFsJkAydSZAc1MmQJMkJkAIeyZA
AUEmQMBkJkD3WiZAElsmQPApJkDGPSZA+G4mQDJQJkB4JiZACTAmQDCbJkDBNCZA+24mQNFs
JkBsASZAZWImQMN5JkDTRiZAry8mQGl5JkDPZCZAplAmQMc0JkDVnCZAmWgmQMtOJkDQjSZA
JlUmQPdpJkBfoCZAvCgmQGRsJkC8RyZAC2gmQOc/JkBqayZAOTUmQCYlJkBoriZA4kEmQH1O
JkBxdyZAe04mQJ5gJkCYOiZALEMmQBNRJkAZWiZA3k0mQNFhJkC9ACZApI8mQCdCJkBLSiZA
NEQmQHpsJkCe4yVArTsmQHd8JkDGiCZAKl4mQDckJkC9hiZAJ3MmQJ1jJkAxOyZAVVUmQOY8
JkBBQSZAmlkmQI5SJkCUXCZARy8mQOsRJkCvZSZAljwmQHBRJkALOSZA+hkmQNlOJkAdVyZA
Oy4mQM90JkAuNiZAIFgmQD5IJkCqVCZA3iQmQCreJUDHUSZA9k4mQKAfJkC+GSZAaUgmQL5Q
JkDTBiZAmRsmQI48JkBPYSZAnh8mQE90JkCHRSZAyjQmQDpiJkBXQSZAll8mQOsWJkDPRCZA
IFQmQM8jJkAqLiZAyzgmQBBDJkBdTSZA4P8lQMYoJkA0myZASD8mQPlwJkBhIiZAYCcmQMoL
JkDrWCZAWDEmQIhZJkD+JCZAVUImQPovJkCYGyZAJh8mQKlUJkChPSZAjzwmQHUNJkC/OSZA
mjcmQKl0JkBCBCZAZyAmQMA3JkC7HyZAqlomQNBDJkAGISZAE0gmQJx1JkCvHyZAGB4mQDpy
JkBQNiZAujImQKo1JkCmNCZAu5AmQEM9JkBJMiZAuQUmQJg/JkAtwCVAwxomQBICJkCTzSVA
ygUmQOkOJkAJIiZAfTUmQPYIJkCoACZAXAsmQARAJkBoLCZAXFUmQH46JkCTCiZAjTwmQNAV
JkCEJSZAEwYmQED1JUBUESZAZiYmQDtVJkBwSyZAciMmQPYRJkBdJyZAnXEmQMoTJkCIHCZA
Mx0mQGBMJkBUXSZAw/0lQPwEJkDuQiZAvAAmQD4JJkAOHyZAWwYmQMhoJkD+JCZArw0mQNsS
JkBkASZAPAImQHm0JUBbVyZA6B4mQOUuJkB/CiZAxxwmQNMlJkC3ACZAXlAmQMZCJkA8TiZA
MvslQGgXJkDH7iVAPiEmQPbTJUCrRyZAzA4mQA8DJkA6JCZAGxMmQHQDJkAbGiZA7UcmQHYY
JkDh8SVAUyQmQLcgJkDG6SVAYRkmQIwAJkC0EyZAuNklQEg2JkAQCiZAh0MmQHMCJkD3JSZA
LOIlQPw1JkA+HiZAlBUmQFMAJkAt9yVAvScmQP01JkB3FSZAmgsmQG0iJkAGuyVAYiQmQOLy
JUCIWCZAGfAlQMsuJkBECCZAZ/MlQJsWJkCIByZAejMmQCS3JUAO5CVA1wYmQG4EJkDdxSVA
2fMlQCI1JkADGSZAjvglQM47JkASKSZAjhgmQEI3JkBCIiZAbf0lQCH1JUDBFSZA6EImQKkT
JkA66iVAgSImQJ4NJkCjRSZAwismQJEnJkCQDyZAPgQmQGXeJUCTNSZAnPolQHL9JUBpGSZA
MDomQHcuJkDd7iVAj9glQI7zJUB/+CVAcuolQET0JUAxsiVAbTwmQMj1JUBDEiZAbbolQI3l
JUBoCyZAFQcmQE8OJkB0uyVA8bwlQBb/JUBd1yVAJfUlQGQGJkClCSZAKw4mQCL0JUA3LiZA
ZPYlQEQMJkAs9SVAeBImQFzdJUB+CyZAis4lQGAPJkDvDCZAvQ4mQLA1JkBdSCZAuP8lQC30
JUCEBCZAyvolQFnbJUCh/iVApvUlQH8YJkAJJSZAw/AlQBnbJUCJ7CVASSImQGviJUCbESZA
bRQmQKz1JUD+FyZAztwlQLjyJUBvFiZA4vklQNypJUA11yVA9tklQM0RJkCjlyVA7g4mQKL2
JUDmACZApiMmQGoDJkCo6SVAp9clQP/wJUC82SVAupUlQPjGJUAUFCZARCwmQMzoJUAh9yVA
ANolQKn+JUDy4iVAdOElQFafJUA89iVAT/AlQFvUJUA60yVAqdMlQFrcJUD66SVA3wgmQAIX
JkBLKiZAOo4lQFb0JUAhzSVAAfclQEHpJUBmLCZAMtklQDMsJkC64SVAEfolQIHoJUAnJiZA
dswlQJnbJUCR0iVA7cclQEn7JUCK+yVAIuMlQBMBJkBKxiVAWqwlQAfsJUBBBiZANrElQPi6
JUBC2SVAhOElQOf8JUB/iSVAMuAlQIPUJUDT8SVAc9AlQFsdJkAgtSVAPuwlQE/DJUAOAyZA
8uslQFIYJkAa3SVABt8lQCXSJUA62iVAIPUlQIOsJUC28SVA6O4lQH/eJUCXvyVA4fklQLPZ
JUCVyiVAuPElQAjKJUD/vSVATdQlQK+kJUDcySVAI5UlQKjXJUCd/yVAw/wlQLHZJUCRzyVA
va0lQAigJUCYriVABtIlQJfOJUDUzyVAHAkmQAafJUAd0yVAI+QlQJoGJkC30SVAnhUmQHzG
JUAqryVAMQcmQNoLJkB1vCVAtuIlQOewJUDSwSVAsaAlQKnAJUAH1yVA/swlQJS1JUBH+iVA
h8clQMyuJUBoxyVA7sklQK/VJUAy1yVA3rklQEQEJkCi5CVAsYklQEbCJUCW7iVAvbclQLrK
JUCv6iVAX9ElQHLSJUACyiVA2CkmQHznJUD7myVAzcslQNnNJUAr3SVAi7olQFyhJUCn3yVA
muAlQNcRJkBWuiVAh60lQPrdJUAN3SVAX5AlQDOhJUBxyCVAS8klQMAPJkAYliVAX7UlQPLc
JUBxpyVAwfslQII4JUCFoyVA4+UlQG9nJUArvyVA8sklQPOWJUBaoCVAUKglQCjTJUD1uSVA
at4lQMzaJUAP3yVA/N8lQNDXJUDp4SVAw+8lQJSgJUAe6yVASbklQJeiJUCgwSVAJAcmQCut
JUAt3iVAEZwlQJ//JUBZ6yVAnr4lQN3MJUA44CVAsn8lQHOQJUAm3CVAAcklQAYOJkD/7CVA
KNIlQCLQJUCdrSVAwtclQCgCJkAOmCVApNAlQObeJUCfvSVAp3QlQIXDJUAEqSVAD/klQHPR
JUB9ySVA2rclQIn3JUBMmiVAmfAlQKumJUAR8SVAAq8lQF7XJUBdpiVAJMElQPELJkChtSVA
LIolQO/WJUB7syVA6/YlQIKAJUBTtSVApoYlQFWTJUA4lSVAeLYlQBy9JUBtsCVA3HwlQEG9
JUDYhSVAzcYlQEb2JUBY4iVA5rclQH7OJUCwqyVAD4olQBOVJUDvxyVA19clQOPFJUBy0iVA
FBcmQO+/JUCvkSVAy7olQMXcJUAMmiVAtMUlQEimJUBYsiVABqklQFnoJUCteCVAu5YlQEfd
JUC19yVA78AlQFhvJUAIfCVAcqMlQBXrJUAgoiVA1MElQJuZJUCGyyVAdLAlQDuWJUAqvSVA
OdslQL/HJUA/xCVA8vQlQPV4JUAaliVA1EQlQLZvJUC5pCVArGklQECyJUBC8CVAwtglQMD6
JUChySVAibYlQHCfJUC/oyVArPAlQNGlJUCsxiVAf9MlQCy6JUBRqSVAz90lQGjJJUABlCVA
WaglQNfEJUDS1yVAQ5UlQGF4JUDoeSVAQcUlQJjzJUAl7iVAAaolQIe+JUDNsCVAa6MlQIbC
JUDowSVAJJElQJDAJUCEpSVAVm8lQJ9rJUBy5CVAsK0lQHSxJUCgkyVAWpUlQB/XJUCLrSVA
psslQHHZJUDYyiVA1WwlQBayJUDjriVAFI8lQMOkJUCDpSVA3WQlQNmMJUC9ayVAg2slQLTQ
JUB03iVA8ZMlQOO+JUC+tyVAc38lQJZ5JUCiviVAmaIlQJV8JUB23CVAmH4lQFO+JUC8jCVA
nbclQEW0JUBF7CVA6oElQEqSJUDxuSVAn6MlQGbMJUBinCVAt34lQHLxJUDHdyVACmglQAyZ
JUC22SVA48slQEG2JUC80SVAlqIlQL+hJUBEcSVAh4MlQCd2JUDViSVAkMMlQAXEJUAE6SVA
wrMlQK2wJUBevyVAMpwlQNKEJUAmoiVAjZglQHOkJUAU4SVAmpElQMCOJUDRiiVAr38lQGec
JUDN3iVAjrElQPCRJUB8oyVAw48lQEZ6JUCdliVAN+AlQP54JUCzryVAM84lQB7CJUAHlSVA
5IIlQF+3JUC92SVA6MYlQLbKJUCLkSVAjqYlQC3dJUDrjyVABKIlQHfHJUDcvCVA1wMmQGuJ
JUC0iCVA+rElQHuqJUBbZyVAYrolQIttJUDeeSVApKElQAfRJUBAVCVAUJklQDGdJUAqvyVA
WLklQOaWJUDphiVA/oIlQA6LJUB5qiVAcn8lQDrmJUAmVSVAn4klQJhkJUAtrSVAZmYlQJ+S
JUCskCVAHrQlQHpzJUAlsCVAdOklQF60JUAksiVA2pUlQEa6JUBQmiVA4EolQPVqJUAVjiVA
SLYlQCdzJUBR4yVAEWwlQHlRJUB0jCVATXQlQPt+JUBtbiVAoo8lQLbqJUCovSVAu8YlQIyO
JUBYniVAImUlQPSsJUCikSVAcVwlQC6HJUC+1iVA3X4lQKSsJUAFlSVAi3MlQL6PJUD6bSVA
i7klQKqqJUB8cSVAk7clQBZbJUDbiiVAkL0lQOOAJUB8iSVAvqslQHOVJUAXgiVAls0lQPZj
JUDciyVAU2wlQAOeJUCOcyVAxbElQJpsJUAemSVA5XclQNmrJUBsnyVAOvwlQDipJUAlUiVA
0tolQIyAJUBYiyVAdqMlQJTxJUATkCVAJL8lQHLeJUDXkyVACXIlQIDRJUBoeCVABZAlQPe0
JUC9rSVAsYUlQNRFJUDtjSVAfaAlQA5YJUDOqiVAlWwlQLOvJUB7YCVANT0lQOBIJUDimCVA
rJMlQBSbJUCHoCVAdoIlQB56JUAnoSVAyW8lQFWvJUBJkyVAzJslQMYsJUDGRiVA3Y0lQD9y
JUCnbiVAQaolQDN9JUD7liVAgbglQOJmJUBg2SVAuXslQPSQJUBWkSVAWoglQBN/JUBMDiVA
bqYlQCM8JUDWciVAN2QlQNN1JUCLeSVAz8YlQJyQJUCT0SVA1oklQMl6JUBycSVAJaMlQHVQ
JUBadCVAX4klQEB8JUCChiVAG48lQAy2JUBmKCVAJ5QlQGVoJUCubCVAOIElQDfXJUA/hSVA
z3UlQCqXJUAulSVAOYQlQMlFJUBQZCVA7lclQN97JUB1iCVA54MlQLmVJUDjcCVAipQlQL1e
JUCNbCVAKJclQKF4JUDQZyVAepIlQL0+JUAXsCVARrElQPSaJUBOciVAimclQDunJUB4RyVA
C8AlQEZYJUAabCVAu4UlQJc4JUB0cSVAziglQEGrJUBnZSVAhoklQK84JUCQVSVAaTslQG9E
JUCFayVAP8UlQK1bJUAPmSVAXxslQEFiJUD9XiVAZH0lQI5WJUA9nCVAnNIlQN15JUCigyVA
BGolQM+rJUA4ViVAvywlQDaLJUD6JSVASq0lQH9tJUB2XiVAPyYlQHlTJUClfiVAIF4lQM1C
JUAYUiVAC0wlQNeDJUA4giVAYGIlQLlrJUAobCVAHcUlQIu9JUBnUyVAbGUlQGKHJUC/RCVA
KXglQE1/JUCogyVAqmolQPx7JUBUXiVADYklQJ5uJUC0lCVA/HAlQH00JUA5bCVAlU8lQGNG
JUBAdCVAJGYlQA2KJUBzlCVA3XUlQLxkJUB/HyVATJUlQIibJUD0biVAc0UlQPAnJUDqMyVA
iJAlQOdrJUAhSCVAK2slQOc8JUDCSCVAcXAlQJQsJUDjZyVAV0wlQGdXJUAjUSVAbVolQDUV
JUC7IiVAdLclQOKEJUD8qSVAjV0lQFaRJUDXdyVAA44lQBwtJUBoTiVAI04lQLobJUAwhiVA
7WMlQO5sJUAONyVASWIlQH1yJUCUTyVAlqclQOiAJUDQSCVAp4IlQOBaJUCFhSVAtqUlQG6C
JUBGXSVA6UAlQGttJUDljSVAvSQlQB4PJUAFdyVA8H8lQB+jJUBLJiVARWolQLdTJUA1XSVA
LjElQANXJUB5giVAUU0lQGiGJUBzgiVA3GYlQJe4JUB3DiVAFA4lQB9gJUBjjSVAr4clQFY6
JUAuXSVAgGUlQK5UJUC7fCVArDYlQGt1JUCUTCVAQ54lQDSCJUBaRyVAaGwlQItiJUBjbiVA
Uz0lQE1gJUAmJSVAH4klQMWHJUBlWCVAJ38lQIg/JUBOUSVA03wlQBl/JUC6KSVAFlMlQDuF
JUAo+iRA6HklQAKiJUAHSyVAP1UlQOVMJUD/dCVAEWIlQLA9JUDPcSVAMkYlQMRoJUBjiiVA
6yMlQBZoJUCdWCVAClYlQEWHJUDwRiVAPUolQCJmJUBPYCVAn2UlQG+bJUBLVCVAgIclQClM
JUC2lyVAfjglQB1LJUBHeCVA1SAlQGVdJUDJAyVAflYlQAV0JUDHHiVAhEMlQE9dJUBZbCVA
Nx0lQOJfJUBSeSVAVG8lQBApJUBLmiVA2lUlQPc+JUC1XSVAzlIlQP1JJUD7RiVAxmQlQCJ/
JUACQCVArUolQHtOJUCzeyVAL1MlQJBKJUB5MyVAREklQAZbJUCtNiVANT8lQDEyJUC6dyVA
IFMlQNdZJUDgkyVAC0slQHytJUA9SiVAa0YlQPh1JUCeSyVAVWMlQA+KJUBtJyVAHkwlQMdN
JUD5FCVAwVIlQOB8JUCRgyVA5BwlQBatJUA5eSVArmYlQATBJUDwQyVAzGAlQJmqJUCfQyVA
hzslQMlAJUBQbCVAQ2YlQBR6JUBtPCVAv0ElQLAlJUA3eSVA6TklQERFJUDvSSVAsXMlQPBa
JUDFmyVAZuUkQGo7JUAlHSVAP2IlQDZsJUDhayVAAuUkQBRZJUDoNCVAP04lQPoiJUD2byVA
01clQKZdJUBfJyVAFy4lQMhEJUA3CiVANhYlQAtJJUAg2yVAOIQlQK5BJUD6+yRAEP8kQC5J
JUC1YCVAZ3wlQA1oJUBzayVAfD4lQJhbJUC8eCVAVWUlQGBAJUBxmSVAiv4kQMw9JUBgKiVA
Jk0lQKl1JUDDRCVA7zclQM4dJUC9OiVARSElQHM7JUA0OiVA9SwlQJ88JUC/diVABG8lQOYf
JUDrOSVA92QlQGgmJUAJZSVAUFAlQAgOJUDWeyVAXDwlQEw7JUAUkSVA6jIlQDBAJUAuOiVA
wDslQFX9JEAzXSVA1F0lQHdUJUA+USVAAZ4lQMkmJUC2ZiVAUEMlQBxcJUAHJSVAl1QlQLkv
JUAwNCVAgzIlQGxcJUC5eSVAODYlQFY1JUAwLiVA8GclQHsHJUAXUiVAmhslQAllJUDAQSVA
vTQlQAoZJUBZPCVA6VIlQAp9JUDMPiVAC08lQFlHJUDrXSVAkjQlQNA+JUCBASVAU1clQHQa
JUDFbiVAoCUlQFIaJUAy5iRA3g4lQFAHJUCZ/CRAO1klQKtIJUDT8SRA2QAlQEg0JUBMfiVA
ry4lQPMYJUCzASVAmzYlQCEdJUClSCVAW+QkQF/yJED4QCVA7xclQKmoJUB+OCVA02slQFFC
JUAiNiVA6E8lQIVOJUAPSCVAuy4lQL4lJUBidyVAyUIlQEg8JUCmQSVASkIlQB9LJUBDKSVA
BgYlQAh/JUBX5iRAAu0kQLI8JUAeMSVADw0lQGErJUAieiVANhYlQOcHJUCcXiVAo0glQN1c
JUDAHSVAzDElQGYxJUAYVCVApUIlQN8cJUDhiSVAk/QkQKcqJUDWHiVAiQElQGgSJUCRgyVA
v0clQCM/JUCTNyVASyslQI4aJUCLFiVA0U8lQKRmJUCL9SRAhQIlQCFlJUDM7yRAUhUlQMcO
JUCFLCVAMTclQJ1WJUDTNCVA5B0lQFccJUCkByVAb9QkQLkmJUC7LSVAQh4lQI1CJUBHRCVA
0AslQP7+JECaQiVA+xclQCsiJUAiXyVAjgYlQHyVJUBqUiVAEjMlQI1WJUB/LiVAIRwlQLwi
JUBdVCVA2SolQPtJJUDvHiVAYUMlQBVLJUDJTyVAj1klQNtOJUCpRiVA3jslQFktJUCGOiVA
N0klQAk6JUAZgiVAGmglQKlHJUBuRyVAikclQM09JUBQKiVAk0olQLAGJUCA3SRAU+okQPYf
JUCEPiVAGCMlQHYnJUC5xSRApy8lQK1QJUD4SSVAJ0klQGQcJUBICyVAolYlQG8ZJUBlKSVA
PT0lQCoTJUBVCSVA82QlQJXzJED3CyVAnkElQJ9LJUDrIiVAV2MlQMkHJUACLiVAGRwlQMsE
JUBgKiVAWxElQAkyJUB6MyVAYzAlQMpsJUDmPyVAc0glQCXfJEDSEiVABCklQBUzJUCqOyVA
4cwkQMrCJECgMyVA2CIlQG36JECdUyVAagMlQCgZJUAiQSVAERglQLkoJUCy4iRA8TwlQNIU
JUBu+CRAoVwlQIP+JEDaQiVANiYlQC0PJUDHUyVAFiwlQNMgJUASAiVAGTAlQGvjJEA5UyVA
nPckQMYkJUD2LiVAs1YlQMtPJUAZPCVAvhclQA5DJUBaOSVAM/wkQJwRJUDA/iRAVhIlQJcS
JUB5/iRArV4lQFUTJUBJGCVAPv8kQNckJUBPFyVAXAglQOpkJUAzmCVAe0ElQDBEJUA6HCVA
hAwlQCA5JUDyRiVA</AssayYData></Step><Step><CommonData><SampleLocation>2</SampleLocation><SampleID></SampleID><SampleGroup></SampleGroup><SampleInfo></SampleInfo><SampleRow>B</SampleRow><SamplePlate>1</SamplePlate><WellType>REGENERATION</WellType><Concentration>-1</Concentration><ConcentrationUnits>µg/ml</ConcentrationUnits><MolarConcentration>-1</MolarConcentration><MolarConcUnits>nM</MolarConcUnits><MolecularWeight>-1</MolecularWeight><Temperature>30</Temperature><StartTime>1916781</StartTime><AssayTime>5</AssayTime></CommonData><FlowRate>1000</FlowRate><StepType>KREGENERATION</StepType><StepName>Regeneration</StepName><StepStatus>OK</StepStatus><ActualTime>5.00005</ActualTime><CycleTime>0.2</CycleTime><AssayXData Points="25">IaDkRIem5ETurOREXLPkRLu55EQpwOREkMbkRPbM5ERU0+REu9nkRCng5ESH5uRE9uzkRFzz
5ETD+eREKQDlRJAG5UTuDOVEXBPlRLsZ5UQpIOVEkCblRO4s5URUM+VEuznlRA==</AssayXData><AssayYData Points="25">spYfQFEHFUDqhxBApl8OQPI0DUD9JQxADJsLQGQRC0AMjwpAoWkKQGgRCkAnkQlAUpwJQBA1
CUDkpQhAy4IIQIw6CEAHyQdApT8IQEIPCEAIpAdAOX4HQHFCB0BqEwdA5V0HQA==</AssayYData></Step><Step><CommonData><SampleLocation>1</SampleLocation><SampleID>Buffer</SampleID><SampleGroup></SampleGroup><SampleInfo></SampleInfo><SampleRow>B</SampleRow><SamplePlate>1</SamplePlate><WellType>BUFFER</WellType><Concentration>-1</Concentration><ConcentrationUnits>µg/ml</ConcentrationUnits><MolarConcentration>-1</MolarConcentration><MolarConcUnits>nM</MolarConcUnits><MolecularWeight>-1</MolecularWeight><Temperature>30</Temperature><StartTime>1928795</StartTime><AssayTime>5</AssayTime></CommonData><FlowRate>1000</FlowRate><StepType>KREGENERATION</StepType><StepName>Regeneration</StepName><StepStatus>OK</StepStatus><ActualTime>5.00103</ActualTime><CycleTime>0.2</CycleTime><AssayXData Points="25">IUDlRJBG5UT2TOVEXFPlRLtZ5UQhYOVEkGblRPZs5URcc+VEw3nlRCGA5USQhuVE9ozlRFyT
5US7meVEIaDlRJCm5UT2rOVEVLPlRMO55UQpwOVEkMblRPbM5URU0+VEw9nlRA==</AssayXData><AssayYData Points="25">n4SbQFoDmkBlw5BANZqYQAZam0BCWZFAo/WSQHADmkCDB5BA0X+QQPFjmkCalplA//+PQGOC
l0CDF5tAVZ6OQIevkkDWn5lADvyPQEKXj0CsnJlAM7eUQJVQkEB8JZdAOhGYQA==</AssayYData></Step><Step><CommonData><SampleLocation>2</SampleLocation><SampleID></SampleID><SampleGroup></SampleGroup><SampleInfo></SampleInfo><SampleRow>B</SampleRow><SamplePlate>1</SamplePlate><WellType>REGENERATION</WellType><Concentration>-1</Concentration><ConcentrationUnits>µg/ml</ConcentrationUnits><MolarConcentration>-1</MolarConcentration><MolarConcUnits>nM</MolarConcUnits><MolecularWeight>-1</MolecularWeight><Temperature>30</Temperature><StartTime>1940785</StartTime><AssayTime>5</AssayTime></CommonData><FlowRate>1000</FlowRate><StepType>KREGENERATION</StepType><StepName>Regeneration</StepName><StepStatus>OK</StepStatus><ActualTime>5.00103</ActualTime><CycleTime>0.2</CycleTime><AssayXData Points="25">KeDlRKDm5UT+7OVEZPPlRMP55UQxAOZEjwbmRPYM5kRcE+ZEyxnmRCkg5kSPJuZE9izmRGQz
5kTLOeZEKUDmRI9G5kT+TOZEXFPmRMtZ5kQpYOZEmGbmRP5s5kRkc+ZEy3nmRA==</AssayXData><AssayYData Points="25">UmgFQPgGBEB2kANAmoYDQGtyA0CCSwNAjEkDQJEsA0AfAANAiDUDQAkLA0Bi+AJAz0UDQPXP
AkAE1AJAB9kCQA2OAkA+ugJAzZ8CQH4IA0DqpgJA7GMCQL6WAkDNYgJAdbUCQA==</AssayYData></Step><Step><CommonData><SampleLocation>1</SampleLocation><SampleID>Buffer</SampleID><SampleGroup></SampleGroup><SampleInfo></SampleInfo><SampleRow>B</SampleRow><SamplePlate>1</SamplePlate><WellType>BUFFER</WellType><Concentration>-1</Concentration><ConcentrationUnits>µg/ml</ConcentrationUnits><MolarConcentration>-1</MolarConcentration><MolarConcUnits>nM</MolarConcUnits><MolecularWeight>-1</MolecularWeight><Temperature>30</Temperature><StartTime>1953093</StartTime><AssayTime>5</AssayTime></CommonData><FlowRate>1000</FlowRate><StepType>KREGENERATION</StepType><StepName>Regeneration</StepName><StepStatus>OK</StepStatus><ActualTime>5.00103</ActualTime><CycleTime>0.2</CycleTime><AssayXData Points="25">MoDmRKGG5kT/jOZEZZPmRNSZ5kQ6oOZEoabmRAet5kRls+ZE1LnmRDLA5kSYxuZEB83mRG3T
5kTU2eZEMuDmRJjm5kQH7eZEZfPmRMz55kQyAOdEmAbnRAcN50RlE+dE1BnnRA==</AssayXData><AssayYData Points="25">MUGZQIEcl0B7pY5AN2eUQBqPmED6IJFAJk6TQHzpm0AamZNA8k2PQC2Il0DQkZVAYWaNQHM1
k0BovJhAMNmOQE5akEBb2plAtVuSQNiNj0CzmZpASIGXQL13jkAQ+5ZAk2+XQA==</AssayYData></Step><Step><CommonData><SampleLocation>2</SampleLocation><SampleID></SampleID><SampleGroup></SampleGroup><SampleInfo></SampleInfo><SampleRow>B</SampleRow><SamplePlate>1</SamplePlate><WellType>REGENERATION</WellType><Concentration>-1</Concentration><ConcentrationUnits>µg/ml</ConcentrationUnits><MolarConcentration>-1</MolarConcentration><MolarConcUnits>nM</MolarConcUnits><MolecularWeight>-1</MolecularWeight><Temperature>30</Temperature><StartTime>1965222</StartTime><AssayTime>5</AssayTime></CommonData><FlowRate>1000</FlowRate><StepType>KREGENERATION</StepType><StepName>Regeneration</StepName><StepStatus>OK</StepStatus><ActualTime>5.00005</ActualTime><CycleTime>0.2</CycleTime><AssayXData Points="25">OiDnRKkm50QPLedEfjPnRNw550Q6QOdEqUbnRAdN50R1U+dE1FnnREJg50SpZudED23nRG1z
50TUeedEOoDnRKmG50QPjedEdZPnRNyZ50Q6oOdEqabnRA+t50R1s+dE1LnnRA==</AssayXData><AssayYData Points="25">OwoFQD1mA0Be3AJA8sECQGpnAkA7XwJAahkCQPdRAkChKAJA9RwCQOQoAkBDSQJAwUICQLYv
AkDB2wFASuIBQPxYAkB/8QFAT88BQHv7AUBBvQFAxM8BQOTuAUAk8gFAdcIBQA==</AssayYData></Step><Step><CommonData><SampleLocation>1</SampleLocation><SampleID>Buffer</SampleID><SampleGroup></SampleGroup><SampleInfo></SampleInfo><SampleRow>B</SampleRow><SamplePlate>1</SamplePlate><WellType>BUFFER</WellType><Concentration>-1</Concentration><ConcentrationUnits>µg/ml</ConcentrationUnits><MolarConcentration>-1</MolarConcentration><MolarConcUnits>nM</MolarConcUnits><MolecularWeight>-1</MolecularWeight><Temperature>30</Temperature><StartTime>1977380</StartTime><AssayTime>5</AssayTime></CommonData><FlowRate>1000</FlowRate><StepType>KREGENERATION</StepType><StepName>Regeneration</StepName><StepStatus>OK</StepStatus><ActualTime>5.00005</ActualTime><CycleTime>0.2</CycleTime><AssayXData Points="25">O8DnRKHG50QQzedEdtPnRN3Z50Q74OdEqubnRBDt50Ru8+dE3fnnREMA6ESqBuhEEA3oRHYT
6ETdGehEQyDoRKEm6EQILehEbjPoRNU56ERDQOhEoUboRBBN6ERuU+hE1VnoRA==</AssayXData><AssayYData Points="25">A72RQKMFnEA5L5VAOT+QQEN1mUATJZZACRSOQKoul0AmvJdA2p2PQKL/k0CypZpA/tqUQJF+
kUCgu5lASgiWQErPjUD6TZdAH2SZQDeLj0Aa+pFAWsOYQIwNlECkGZFAOUuYQA==</AssayYData></Step></KineticsData></ExperimentResults>
