# Supplementary material for: CD147 mediates the adsorption of influenza A virus on the cell surface through direct interaction with HA
Source: Front Cell Infect Microbiol. 2025 Aug 29;15:1647283. doi: 10.3389/fcimb.2025.1647283 (PMC12426278; doi:10.3389/fcimb.2025.1647283)
Supplement: Supplementary file 8 [file DataSheet2.zip › raw data-2/Figure 6/Fingure6 D-I/Fingure6 F/241006_003.frd]

<?xml version="1.0" encoding="UTF-8" standalone="yes"?>
<ExperimentResults><ExperimentInfo Name="Experiment_1"><ExpDescription></ExpDescription><RTDVersion>2.0</RTDVersion><RunID>1FEBD801-7731-4934-897C-89B0338FFE3B</RunID><ExperimentType>KINETICS</ExperimentType><ExperimentSubType>KBASIC</ExperimentSubType><StartDateTime>2024-10-06T20:28:04</StartDateTime><MachineName>4QSYCS2</MachineName><UserName>Labuser</UserName><LotNumber></LotNumber><PlateName>241006</PlateName><PlateName2></PlateName2><SensorName>C7</SensorName><SensorPlate>1</SensorPlate><SensorType>SA (Streptavidin)</SensorType><SensorRole>LIGAND</SensorRole><SensorInfo></SensorInfo><WritingSW>DataAcquisition.exe 11.1.0.11</WritingSW><InstrumentType>OctetRED96e</InstrumentType><InstrumentSerial>FB-90287</InstrumentSerial><InstrumentFW>1.0.0.0</InstrumentFW><IntegrationTime>1.9</IntegrationTime><DSPType>CPF</DSPType><DSPStitching>1</DSPStitching><HasManifest>1</HasManifest><InfoHash>-1580677736</InfoHash></ExperimentInfo><AssayParamsInfo/><KineticsData><Step><CommonData><SampleLocation>12</SampleLocation><SampleID></SampleID><SampleGroup></SampleGroup><SampleInfo></SampleInfo><SampleRow>C</SampleRow><SamplePlate>1</SamplePlate><WellType>BUFFER</WellType><Concentration>-1</Concentration><ConcentrationUnits>µg/ml</ConcentrationUnits><MolarConcentration>-1</MolarConcentration><MolarConcUnits>nM</MolarConcUnits><MolecularWeight>-1</MolecularWeight><Temperature>28.1</Temperature><StartTime>0</StartTime><AssayTime>120</AssayTime></CommonData><FlowRate>1000</FlowRate><StepType>BASELINE</StepType><StepName>Baseline</StepName><StepStatus>OK</StepStatus><ActualTime>120.001</ActualTime><CycleTime>0.2</CycleTime><AssayXData Points="600">AAAAAPLSTT7fT80+mpkZP83MTD/FIIA/mpmZP/hTsz/NzMw/ZmbmPwAAAEAv3QxA/KkZQMl2
JkAzMzNAAABAQC/dTECamVlAyXZmQDMzc0AAAIBAZmaGQP7UjEAzM5NAmpmZQAAAoECYbqZA
/tSsQGQ7s0DLoblAAADAQJhuxkDNzMxAZDvTQMuh2UAxCOBAmG7mQP7U7EAzM/NAy6H5QAAA
AEEzMwNBf2oGQZqZCUHNzAxBGQQQQUw3E0FmZhZBmpkZQeXQHEEZBCBBMzMjQX9qJkGamSlB
5dAsQRkEMEFMNzNBf2o2QbKdOUHNzDxBGQRAQUw3Q0FmZkZBmplJQc3MTEEZBFBBMzNTQWZm
VkGynVlB5dBcQQAAYEFMN2NBf2pmQbKdaUHl0GxBAABwQUw3c0FmZnZBsp15Qc3MfEEMAoBB
mpmBQTMzg0HNzIRBc2iGQQAAiEGmm4lBMzOLQdnOjEFzaI5BAACQQaabkUEzM5NB2c6UQXNo
lkEMAphBppuZQT81m0HNzJxBc2ieQQwCoEGmm6FBPzWjQdnOpEFzaKZBDAKoQZqZqUEzM6tB
2c6sQWZmrkEAALBBppuxQT81s0HNzLRBc2i2QQwCuEGmm7lBMzO7QdnOvEFmZr5BDALAQZqZ
wUEzM8NB2c7EQXNoxkEMAshBmpnJQT81y0HNzMxBc2jOQQAA0EGmm9FBMzPTQdnO1EFzaNZB
AADYQZqZ2UEzM9tB2c7cQWZm3kEMAuBBppvhQT8140HZzuRBZmbmQQwC6EGmm+lBMzPrQdnO
7EF/au5BAADwQZqZ8UE/NfNB2c70QXNo9kEMAvhBppv5QTMz+0HZzvxBc2j+QQYBAELNzABC
mpkBQm1nAkIzMwNCBgEEQs3MBEKamQVCZmYGQjk0B0IAAAhCzcwIQqCaCUJtZwpCMzMLQgYB
DELTzQxCmpkNQm1nDkIzMw9CBgEQQtPNEEKamRFCZmYSQjk0E0IGARRCzcwUQqCaFUJtZxZC
OTQXQgAAGELNzBhCoJoZQm1nGkI5NBtCAAAcQs3MHEKgmh1CbWceQjMzH0IGASBCzcwgQpqZ
IUJtZyJCOTQjQgAAJELNzCRCmpklQm1nJkIzMydCBgEoQtPNKEKamSlCZmYqQjk0K0IGASxC
080sQpqZLUJtZy5COTQvQgYBMELNzDBCmpkxQm1nMkIzMzNCAAA0Qs3MNEKamTVCZmY2Qjk0
N0IAADhCzcw4QqCaOUJtZzpCOTQ7QgYBPELNzDxCmpk9Qm1nPkI5ND9CBgFAQs3MQEKgmkFC
ZmZCQjk0Q0IGAURCzcxEQqCaRUJtZ0ZCMzNHQgYBSELNzEhCoJpJQm1nSkIzM0tCBgFMQs3M
TEKamU1CbWdOQjk0T0IAAFBC081QQpqZUUJmZlJCOTRTQgYBVELTzVRCoJpVQmZmVkI5NFdC
AABYQs3MWEKgmllCZmZaQjk0W0IGAVxCzcxcQpqZXUJtZ15COTRfQgAAYELTzWBCmplhQm1n
YkI5NGNCAABkQtPNZEKamWVCZmZmQjk0Z0IAAGhCzcxoQqCaaUJmZmpCOTRrQgAAbELTzWxC
oJptQm1nbkI5NG9CBgFwQs3McEKgmnFCbWdyQjk0c0IAAHRCzcx0QpqZdUJmZnZCMzN3QgYB
eELNzHhCoJp5Qm1nekIzM3tCAAB8Qs3MfEKgmn1CbWd+QjMzf0IAAIBCZmaAQlDNgEIzM4FC
mpmBQgAAgkLpZoJCzcyCQjMzg0KamYNCgwCEQulmhEJQzYRCtjOFQpqZhUIAAIZC6WaGQs3M
hkIzM4dCHZqHQoMAiELpZohCUM2IQrYziUKamYlCgwCKQmZmikLNzIpCMzOLQpqZi0IAAIxC
6WaMQlDNjEK2M41CmpmNQoMAjkJmZo5CzcyOQrYzj0Idmo9CAACQQmZmkEJQzZBCMzORQpqZ
kUIAAJJCZmaSQs3MkkK2M5NCHZqTQoMAlELpZpRCUM2UQjMzlUIdmpVCAACWQmZmlkJQzZZC
MzOXQpqZl0KDAJhC6WaYQs3MmEK2M5lCHZqZQoMAmkLpZppCzcyaQrYzm0IdmptCgwCcQmZm
nEJQzZxCMzOdQpqZnUIAAJ5C6WaeQlDNnkK2M59CmpmfQoMAoELpZqBCzcygQjMzoUIdmqFC
gwCiQmZmokLNzKJCMzOjQpqZo0IAAKRC6WakQlDNpEK2M6VCHZqlQgAApkJmZqZCzcymQjMz
p0KamadCgwCoQmZmqELNzKhCMzOpQh2aqUIAAKpC6WaqQs3MqkK2M6tCHZqrQgAArEJmZqxC
UM2sQrYzrUIdmq1CAACuQmZmrkJQza5CMzOvQh2ar0KDALBCZmawQs3MsEK2M7FCmpmxQoMA
skLpZrJCzcyyQjMzs0IdmrNCAAC0QulmtEJQzbRCtjO1Qh2atUIAALZC6Wa2Qs3MtkK2M7dC
mpm3QgAAuEJmZrhCzcy4QjMzuUIdmrlCAAC6QulmukJQzbpCMzO7QpqZu0IAALxC6Wa8Qs3M
vEK2M71Cmpm9QoMAvkLpZr5CUM2+QrYzv0Kamb9CgwDAQulmwEJQzcBCMzPBQh2awUIAAMJC
6WbCQlDNwkK2M8NCmpnDQoMAxEJmZsRCzczEQjMzxUIdmsVCgwDGQulmxkJQzcZCtjPHQh2a
x0KDAMhCZmbIQs3MyEK2M8lCHZrJQoMAykLpZspCUM3KQjMzy0IdmstCAADMQmZmzEJQzcxC
tjPNQh2azUIAAM5C6WbOQlDNzkK2M89CHZrPQgAA0EJmZtBCzczQQrYz0UIdmtFCAADSQulm
0kJQzdJCtjPTQpqZ00IAANRC6WbUQlDN1EK2M9VCmpnVQoMA1kLpZtZCzczWQjMz10KamddC
AADYQmZm2ELNzNhCtjPZQh2a2UKDANpC6WbaQs3M2kIzM9tCHZrbQoMA3ELpZtxCUM3cQjMz
3UKamd1CgwDeQmZm3kLNzN5CMzPfQh2a30KDAOBC6WbgQs3M4EK2M+FCmpnhQgAA4kLpZuJC
083iQjMz40IdmuNCgwDkQmZm5EJQzeRCtjPlQh2a5UKDAOZC6WbmQlDN5kK2M+dCmpnnQgAA
6ELpZuhCUM3oQjMz6UIdmulCAADqQmZm6kJQzepCtjPrQpqZ60KDAOxC6WbsQlDN7EK2M+1C
mpntQoMA7kLpZu5CzczuQjMz70Idmu9C</AssayXData><AssayYData Points="600">AAAAAB/AdjtonY07YBO8OW093Ts7hZo7Dd3WO3DJ0jt3Fpo7Ap/0O70iljsv26E7T2kWPOTW
HDym+f07FWEOPKCrpzsMtBE8Q4LQO/VRrTt9EJg7PSq0Oy146jugJ1Y7gXvFOzKyQTxAwwY8
A5ZePLIB/jvB7FE82YzdOyC37zubry88IKhYPMr6GzzSQxM8o2MxPGv5mTvALjI8dgDzO/dx
DjyGSgY8tK8hPE6dJzwMACs8cWDHO/cSNTzgQBA8JFcwPEJdFzzgLiA8uYMjPCTJODzJj0o8
+RtxO8P3CjzqLVU845hlPNm01zvdBgk8EaAvPA+pJDzTYP871Ls0PBLELjxnN1s8eBfRO1mL
bDzfdQk8FQ+KPKOuDDxHgmE8NSlzPAGVKjzb2V08bjU+PCE0UzzVBx88Sc1VPMBvQzwQTPk7
3cI1PDO5GTyK3yg8AogPPGzDEzy5mEk8YSE5PLVBIzxDmB88hgMiPESuJDz7n088rYZWPF7f
LDzjrx481DWMPImoFjyrj/o7acJoPIKnYDzwBVU81pBaPCqwtjubRac7tS5lPAg2WjxqvB08
SfouPPX82jvlWi0856YhPIdIZzzaY3s8ffNWPCiJCTxV3IE8LCJZPBgbJzwaG1w81qtGPG9J
LzyaF1s8CZ4vPKMpfDxU21I83LKNPB/zfjywaVQ8DFskPEd5lDziemY8Gqd3PAEHZzzp/Dk8
b4ZfPKsmUDyHzWs8etcrPPnebDzv9pA8iUtgPN0LKjypKnU8NPSJPDS4IjxVcEA8tLB2PLWb
kDxC6ZE8zwJRPFRfcDyOpjc8nucbPDnynDyutmY8RaiVPH3+iDyJ3WI8p1k3PMobkTw222w8
qeWZPHewWTwHU2k8fCGGPHBPczyszHg8PFpyPJBodzwUwoU8vZ6YPKT1ijyYv5g8N7uZPMYr
kTw+IY08wTVVPN9Jgjz3xkY8pm9xPOBZgzxjKFA8kB0nPMfmoTwUVYs8zdahPDQKhDyqEyE8
sFp2PFJKczx+mWA8+hhHPIpTdDwaH3g8H4NvPKkkZzyiWDg8qQWSPKqLQjxTu3888x2LPC4r
gzwc0IU8Xr6SPC3VkDyBaI08Lb1hPKXLMDwAD5k8F2WCPDnlhDwDdXY8QV5hPIJioDzz3G88
YvaDPKWQejyHkH886vajPPWPODy/epk8bgiNPChZTDwwomw8oxeRPHg7cDw8AmI89odcPL5O
kTwJooQ8ynOBPIAOVjyQgHY8SCFfPIq4hjwmwWU8yPOiPCydkTwKZ3I8xceVPAEggTzEoH48
HdSCPFxRRjz8O0A8zJWpPBijbTzknpE8CQeuPNzMlzx1P4c8LOGYPL3Qnjzmapg89xZcPOmZ
kDwU+Ig8AvF4PCsCSDxo9Zk8qBd3PF6JmDzUzKY8hJWcPL+/jzxDTJ48VguHPJLiqjz3soY8
lCeBPM6KgDzJC6g8QkNoPNevlDxoio88a6uNPHVtRDyAkpE8oLd3PNjgZDyXl2M8en98PHJm
rjxnkGc8ott3PLC9qjxjQnU87LqjPMqBqzw7+4I8Nh2YPJ3afTz0z5w8e2RwPBqKgTzuIps8
8ZeLPAXsnTxYjpU8y0x7PBGkVDzwfJI8nrdUPC2Fbzznspg8asugPBJkajzFaYs8vEpzPDfT
ozxd0IY8bSmqPPtblzwhT4Y8nEyLPM6ZnjyYjnk8OiWMPP1QgDzrtIE8dcZyPIW4dTxRXZQ8
XVx6PD2oojw+m6E8/UN+PP7miDyp5I88JXiBPC9FhzzlIKk8MxmTPHrccDybUWA8xex6PH+u
pzwsk6s8oq6APFHnhzyR+ps8TuSAPM6pMzyBM1w8F72IPOQUhjzK0H08ddh8PDJGgjx2Ols8
jj1DPOM5hjxTD4E8ycefPEv/rzyWZqM80cGfPAzVbjy9zYQ8LaCaPNyGkDw59388WemYPCwp
iDxdrY48U8GcPONRazyIHa88aVyiPL7FejzVGnA8s8OgPCJrnTwBOoE8u4uLPBcJcTxmeFI8
IkqCPNG2gjxAA4E8x/GGPGtfiDyBWo88fsqbPFFZlDwu1XM8Y75rPKOJcjyyM6s8JEWXPAl6
kzzrRo08txqTPN2emzyFz2U8TtSsPF7Bfjzxt4Q8Y3VxPFQgjTwifZI8/zyKPN0zhTzEe4c8
++unPIo2mzzI6308Qk2LPKQXsjyQuqg8BMRxPLADTDwMyZY8aSaNPCibgDxOvHw8+R2UPCbu
dDx1pmk8pWGdPADigTwBoIE8OOOIPJkETzxyS5Y8+WWXPP+vnzzVq188OnSWPBmxkzxaU4w8
ihB5PDaeijxYyZU82HOzPJRsnDxoF508arihPB0ChzxNeII84rNnPE1AoTzvz5A8FYmHPPxb
qzxCu4g8AeiLPKWJhTyphpg8bOeSPEarhzw1ing8cnKFPG2gmDw3Aok8nF92PH1gmTwOt2M8
tPN/POa0mTwUhIA89lucPN+FfzzBYq48mZN0PF4FnDy65qs8QOZ7POz8kjxPCp48StaGPL69
rTxrI4c8Lh6YPN3DjzyClY08orNHPLaihzy2rpg8OReLPDhzpDzsNqI8Dy6QPCPuoTwwaIs8
knF0PBShnjyn75080JeCPOUVhjyx+6E8aFCfPJqMpjyH9n08tZSpPMYKlzx27ow8TKGiPJJm
qDzl+Jc8WLqSPJiBaTz165o8d+27PMg5ojzXOJs8jaWHPGNlmzztyaY8UCWcPAfsqDxktbI8
4RihPNEslzxm4Y08OGGSPBC9lDys0qU8dQCVPFynsDwVdoc8VB+0PCn/iTwzV5I8SSNnPFoZ
nDySip08obOQPMwUkzwc1rA8tgeWPFSVnTwMgJk8MGSFPKvQljxjFZ08CuyGPPxTizxK2pY8
aLaAPKVxbDyJdJ88IbiePB0rfzz1W508uB9iPAVahTysjK48noa5PABBrDzJ45E8+XlyPETi
jDxPxY48N/mzPOOomDwZfHw8mSKdPNKbxjwV86U8bMuUPP0afjzAIpA82IubPJtKsDzefI48
ln+dPD9kgDz7/5M80gWPPEkNnzzB3pc815KoPHPGkDwqL2A8P8BiPLmHlTxzams846R7PPbw
ljxvqGQ8Bk6bPJPVljw99Xs8mxqtPLJIozys62I8mB04PFRfVzwlJVs8Qwx/PCVsaDw1VYg8
xgCRPGm8oTwecoc8FZOcPItLtzyadJs8</AssayYData></Step><Step><CommonData><SampleLocation>3</SampleLocation><SampleID>hb2</SampleID><SampleGroup></SampleGroup><SampleInfo></SampleInfo><SampleRow>C</SampleRow><SamplePlate>1</SamplePlate><WellType>KLOAD</WellType><Concentration>50</Concentration><ConcentrationUnits>µg/ml</ConcentrationUnits><MolarConcentration>30000</MolarConcentration><MolarConcUnits>nM</MolarConcUnits><MolecularWeight>-1</MolecularWeight><Temperature>30</Temperature><StartTime>158174</StartTime><AssayTime>1200</AssayTime></CommonData><FlowRate>1000</FlowRate><StepType>LOADING</StepType><StepName>Loading</StepName><StepStatus>OK</StepStatus><ActualTime>402.201</ActualTime><CycleTime>0.2</CycleTime><AssayXData Points="2011">gwDwQmxn8EJQzfBCtjPxQqCa8UIGAfJCbGfyQlDN8kK2M/NCHZrzQgYB9EJsZ/RCUM30QrYz
9UKgmvVCBgH2Qmxn9kLTzfZCOTT3QqCa90KDAPhC6Wb4QlDN+EI5NPlCoJr5QoMA+kJsZ/pC
0836QrYz+0KgmvtCgwD8Qmxn/ELTzfxCOTT9QqCa/UKDAP5C6Wb+QtPN/kK2M/9CHZr/QoMA
AEO2MwBDqGYAQx2aAENQzQBDQgABQ7YzAUPpZgFDHZoBQ1DNAUODAAJDdTMCQ+lmAkPbmQJD
UM0CQ0IAA0N1MwND6WYDQ9uZA0MOzQNDQgAEQ3UzBEOoZgRD25kEQw7NBEODAAVDdTMFQ6hm
BUPbmQVDUM0FQ4MABkO2MwZD6WYGQ9uZBkNQzQZDQgAHQ7YzB0PpZgdDHZoHQw7NB0NCAAhD
tjMIQ+lmCEPbmQhDUM0IQ4MACUN1MwlDqGYJQ9uZCUNQzQlDgwAKQ7YzCkPpZgpDHZoKQw7N
CkNCAAtDtjMLQ+lmC0NemgtDDs0LQ4MADEN1MwxDqGYMQx2aDENQzQxDgwANQ7YzDUPpZg1D
25kNQw7NDUODAA5DtjMOQ6hmDkMdmg5DDs0OQ4MAD0O2Mw9D6WYPQ9uZD0MOzQ9DQgAQQ7Yz
EEOoZhBD25kQQw7NEEODABFDtjMRQ6hmEUMdmhFDDs0RQ4MAEkN1MxJDqGYSQx2aEkMOzRJD
QgATQ7YzE0PpZhND25kTQw7NE0ODABRDdTMUQ+lmFEPbmRRDDs0UQ4MAFUN1MxVDqGYVQx2a
FUNQzRVDQgAWQ7YzFkOoZhZD25kWQ1DNFkODABdDtjMXQ6hmF0PbmRdDDs0XQ4MAGEO2MxhD
qGYYQx2aGENQzRhDgwAZQ7YzGUOoZhlDHZoZQw7NGUNCABpDdTMaQ+pmGkMdmhpDDs0aQ0IA
G0O2MxtD6mYbQx2aG0NQzRtDQgAcQ7YzHEOoZhxD25kcQw7NHENCAB1DtjMdQ+pmHUPbmR1D
UM0dQ4MAHkO2Mx5D6mYeQ9uZHkNQzR5DQgAfQ7YzH0OoZh9D25kfQw7NH0ODACBDtjMgQ+pm
IEPbmSBDDs0gQ4MAIUO2MyFDqGYhQ9uZIUNQzSFDgwAiQ7YzIkOoZiJDHZoiQw7NIkODACND
tjMjQ+pmI0PbmSNDUM0jQ4MAJEO2MyRDK2ckQ9uZJENQzSRDgwAlQ7YzJUOoZiVDHZolQw7N
JUODACZDtjMmQ6hmJkMdmiZDDs0mQ0IAJ0N1MydDqGYnQx2aJ0MOzSdDgwAoQ7YzKEOoZihD
HZooQw7NKENCAClDdTMpQ+pmKUPbmSlDUM0pQ0IAKkO2MypDqGYqQx2aKkMOzSpDQgArQ3Uz
K0OoZitDHZorQ1DNK0ODACxDdTMsQ+pmLEPbmSxDDs0sQ0IALUO2My1DqGYtQ9uZLUMOzS1D
QgAuQ7YzLkPqZi5DHZouQw7NLkNCAC9DtjMvQ6hmL0PbmS9DUM0vQ0IAMEO2MzBDqGYwQx2a
MEMOzTBDQgAxQ3UzMUOoZjFDHZoxQw7NMUODADJDtjMyQ6hmMkPbmTJDUM0yQ4MAM0N1MzND
qGYzQx2aM0NQzTNDQgA0Q7YzNEPqZjRDHZo0Q1DNNEODADVDtjM1Q6hmNUMdmjVDUM01Q0IA
NkO2MzZD6mY2Qx2aNkNQzTZDQgA3Q3UzN0PqZjdD25k3Q1DNN0NCADhDtjM4Q+pmOEMcmjhD
Ds04Q0IAOUO2MzlDqGY5QxyaOUNQzTlDgwA6Q3QzOkPqZjpD25k6Qw7NOkNCADtDtjM7Q6hm
O0McmjtDDs07Q4MAPEO2MzxDqGY8QxyaPEMOzTxDgwA9Q7YzPUPqZj1DHJo9Q1DNPUNCAD5D
dDM+Q+pmPkMcmj5DDs0+Q4MAP0O2Mz9DqGY/QxyaP0NQzT9DgwBAQ3QzQEPqZkBD25lAQ1DN
QENCAEFDtjNBQ+pmQUMcmkFDUM1BQ4MAQkO2M0JDqGZCQxyaQkMOzUJDQgBDQ7YzQ0MrZ0ND
HJpDQ1DNQ0NCAERDtjNEQ6hmREMcmkRDDs1EQ0IARUN0M0VD6mZFQxyaRUNQzUVDQgBGQ7Yz
RkPqZkZD25lGQ1DNRkNCAEdDtjNHQ+pmR0McmkdDDs1HQ4MASEO2M0hD6mZIQxyaSEMOzUhD
QgBJQ7YzSUPqZklD25lJQ1DNSUNCAEpDtjNKQ6hmSkPbmUpDDs1KQ4MAS0N0M0tDqGZLQ9uZ
S0NQzUtDxABMQ7YzTEPqZkxD25lMQw7NTENCAE1DtjNNQ6hmTUMcmk1DDs1NQ4MATkN0M05D
6mZOQ9uZTkMOzU5DQgBPQ3QzT0OoZk9DHJpPQ1DNT0NCAFBDdDNQQ6hmUEPbmVBDDs1QQ4MA
UUO2M1FD6mZRQ9uZUUMOzVFDQgBSQ3QzUkPqZlJD25lSQ1DNUkNCAFNDdDNTQ6hmU0McmlND
Ds1TQ4MAVEN0M1RDK2dUQxyaVENQzVRDQgBVQ3QzVUPqZlVDHJpVQw7NVUODAFZDtjNWQ+pm
VkPbmVZDDs1WQ4MAV0N0M1dDqGZXQ9uZV0MOzVdDgwBYQ7YzWEPqZlhDHJpYQw7NWEODAFlD
tjNZQ+pmWUMcmllDDs1ZQ4MAWkN0M1pD6mZaQ9uZWkNQzVpDQgBbQ7YzW0PqZltD25lbQw7N
W0NCAFxDdDNcQ+pmXEMcmlxDDs1cQ4MAXUN0M11DK2ddQxyaXUMOzV1DQgBeQ7YzXkPqZl5D
HJpeQ1DNXkNCAF9DdDNfQ+pmX0Mcml9DDs1fQ4MAYEN0M2BDqGZgQxyaYEMOzWBDQgBhQ7Yz
YUOoZmFDHJphQw7NYUODAGJDtjNiQ+pmYkMcmmJDDs1iQ4MAY0O2M2NDqGZjQxyaY0NQzWND
QgBkQ3QzZEOoZmRDHJpkQ1DNZENCAGVDdDNlQ6hmZUMcmmVDDs1lQ4MAZkO2M2ZD6mZmQ9uZ
ZkNQzWZDQgBnQ7YzZ0OoZmdD25lnQw7NZ0NCAGhDtjNoQ+pmaEMcmmhDUM1oQ4MAaUO2M2lD
qGZpQ9uZaUMOzWlDgwBqQ7YzakOoZmpD25lqQ1DNakNCAGtDtjNrQ6hma0McmmtDDs1rQ0IA
bEO2M2xDqGZsQ9uZbENQzWxDQgBtQ7YzbUPqZm1DHJptQ1DNbUNCAG5DtjNuQ+pmbkMcmm5D
Ds1uQ4MAb0O2M29D6mZvQ9uZb0MOzW9DQgBwQ7YzcEOoZnBD25lwQ1DNcENCAHFDtjNxQ+pm
cUPbmXFDDs1xQ4MAckN0M3JDqGZyQ9uZckNQzXJDQgBzQ3Qzc0OoZnND25lzQw7Nc0NCAHRD
tjN0Q+pmdEPbmXRDUM10Q4MAdUO2M3VD6mZ1QxyadUNQzXVDQgB2Q7YzdkOoZnZDHJp2Qw7N
dkNCAHdDdDN3Q6hmd0McmndDUM13Q0IAeEO2M3hD6mZ4Q9yZeENQzXhDQgB5Q7YzeUPqZnlD
HJp5Q1DNeUNCAHpDtjN6Q+pmekPcmXpDUM16Q0IAe0O2M3tD6mZ7Qxyae0NQzXtDhAB8Q7Yz
fEOoZnxDHJp8Qw7NfEOEAH1DdDN9Q+pmfUPcmX1DDs19Q4QAfkN0M35D6mZ+QxyafkNQzX5D
QgB/Q7Yzf0OoZn9D3Jl/Qw7Nf0NCAIBD2xmAQ1QzgEMOTYBDh2aAQyGAgEO6mYBDVLOAQw7N
gEOH5oBDIQCBQ9sZgUNUM4FDDk2BQ6hmgUNCgIFD25mBQ1SzgUPuzIFDqOaBQyEAgkPbGYJD
VDOCQw5NgkOoZoJDIYCCQ7qZgkNUs4JDDs2CQ6jmgkMhAINDuhmDQ3Uzg0PuTINDh2aDQyGA
g0PbmYNDVLODQ+7Mg0Oo5oNDQgCEQ7oZhENUM4RD7kyEQ4dmhEMhgIRDupmEQ3WzhEMOzYRD
h+aEQ2IAhUPbGYVDVDOFQw5NhUOHZoVDIYCFQ9uZhUNUs4VD7syFQ4fmhUNiAIZDuhmGQ1Qz
hkPuTIZDqGaGQyGAhkPbmYZDVLOGQw7NhkOH5oZDIQCHQ9sZh0NUM4dDDk2HQ4dmh0MhgIdD
upmHQ1Szh0PuzIdDqOaHQ0IAiEPbGYhDVDOIQw5NiEOoZohDQoCIQ7qZiEN1s4hDDs2IQ4fm
iENCAIlDuhmJQ3UziUPuTIlDqGaJQyGAiUPbmYlDVLOJQw7NiUOo5olDIQCKQ7oZikNUM4pD
Dk2KQ4dmikNCgIpD25mKQ1SzikPuzIpDqOaKQyEAi0PbGYtDVDOLQw5Ni0OHZotDIYCLQ9uZ
i0N1s4tD7syLQ6jmi0NCAIxDuhmMQ1QzjEPuTIxDqGaMQ0KAjEPbmYxDVLOMQ+7MjEOo5oxD
IQCNQ7oZjUN1M41DL02NQ6hmjUMhgI1D25mNQ3WzjUMOzY1DqOaNQyEAjkO6GY5DVDOOQw5N
jkOoZo5DIYCOQ7qZjkN1s45DDs2OQ4fmjkNCAI9D2xmPQ3Uzj0PuTI9Dh2aPQyGAj0PbmY9D
VLOPQw7Nj0OH5o9DQgCQQ7oZkENUM5BD7kyQQ4dmkENCgJBD25mQQ5WzkEPuzJBDqOaQQyEA
kUO6GZFDVDORQ+5MkUOHZpFDIYCRQ9uZkUN1s5FD7syRQ4fmkUNCAJJD2xmSQ1QzkkMOTZJD
qGaSQ0KAkkPbmZJDdbOSQ+7MkkOH5pJDQgCTQ9sZk0N1M5ND7kyTQ6hmk0NCgJND25mTQ3Wz
k0PuzJNDqOaTQ0IAlEPbGZRDVDOUQw5NlEOHZpRDIYCUQ9uZlEN1s5RD7syUQ4fmlEMhAJVD
2xmVQ1QzlUPuTJVDh2aVQyGAlUPbmZVDVLOVQw7NlUOo5pVDIQCWQ7oZlkN1M5ZD7kyWQ4dm
lkMhgJZD25mWQ1SzlkMOzZZDh+aWQyEAl0PbGZdDdTOXQw5Nl0OoZpdDQoCXQ9uZl0N1s5dD
7syXQ4fml0NCAJhDuhmYQ1QzmEPuTJhDh2aYQ0KAmEPbmZhDVLOYQ+7MmEOH5phDQgCZQ7oZ
mUN1M5lD7kyZQ4dmmUMhgJlD25mZQ3WzmUMOzZlDqOaZQyEAmkPbGZpDVDOaQ+5MmkOHZppD
QoCaQ7qZmkNUs5pD7syaQ4fmmkMhAJtD2xmbQ1Qzm0PuTJtDqGabQ0KAm0PbmZtDdbObQ+7M
m0OH5ptDIQCcQ9sZnENUM5xD7kycQ6hmnEMhgJxD25mcQ3WznEMOzZxDh+acQ0IAnUO6GZ1D
dTOdQw5NnUOoZp1DQoCdQ9uZnUN1s51DDs2dQ4fmnUMhAJ5D2xmeQ1QznkMOTZ5Dh2aeQ0KA
nkO6mZ5DdbOeQw7NnkOH5p5DIQCfQ9sZn0NUM59D7kyfQ6hmn0MhgJ9D25mfQ3Wzn0PuzJ9D
h+afQ0IAoEPbGaBDdTOgQ+5MoEOoZqBDIYCgQ9uZoENUs6BD7sygQ4fmoENCAKFD2xmhQ3Uz
oUMOTaFDqGahQ0KAoUPbmaFDVLOhQ+7MoUOo5qFDIQCiQ9sZokNUM6JD7kyiQ4dmokMhgKJD
upmiQ1SzokPuzKJDh+aiQ0IAo0PbGaNDVDOjQ+5Mo0OHZqNDIYCjQ7qZo0NUs6NDDs2jQ4fm
o0MhAKRDuhmkQ3UzpEPuTKRDqGakQ0KApEO6maRDVLOkQ+7MpEOo5qRDIQClQ9sZpUN1M6VD
7kylQ4dmpUNCgKVD25mlQ1SzpUPuzKVDh+alQyEApkPbGaZDVDOmQw5NpkOoZqZDIYCmQ9uZ
pkNUs6ZDDs2mQ4fmpkNCAKdD2xmnQ3Uzp0MvTadDqGanQ0KAp0O6madDdbOnQw7Np0Oo5qdD
QgCoQ7oZqENUM6hD7kyoQ4dmqENCgKhDupmoQ3WzqEPuzKhDqOaoQyEAqUPbGalDVDOpQ+5M
qUOHZqlDQoCpQ9uZqUN1s6lD7sypQ4fmqUNCAKpD2xmqQ3UzqkMOTapDqGaqQ0KAqkPbmapD
VLOqQw7NqkOo5qpDIQCrQ9sZq0NUM6tD7kyrQ6hmq0MhgKtDupmrQ1Szq0PuzKtDh+arQ0IA
rEPbGaxDVDOsQw5NrEOoZqxDQoCsQ9uZrEN1s6xD7sysQ6jmrENCAK1D2xmtQ3UzrUPuTK1D
qGatQyGArUPbma1DdbOtQw7NrUOH5q1DIQCuQ7oZrkNUM65D7kyuQ6hmrkNCgK5DupmuQ1Sz
rkMOza5Dh+auQyEAr0O6Ga9DVDOvQ+5Mr0OHZq9DQoCvQ9uZr0NUs69D7syvQ4fmr0MhALBD
2xmwQ1QzsEMOTbBDh2awQyGAsEPbmbBDdbOwQw7NsEOo5rBDQgCxQ7oZsUN1M7FDDk2xQ4dm
sUMhgLFDupmxQ1SzsUPuzLFDh+axQ0IAskPbGbJDdTOyQw5NskOHZrJDQoCyQ9uZskNUs7JD
Ds2yQ6jmskMhALNDuhmzQ3Uzs0MOTbNDh2azQ0KAs0PbmbNDVLOzQ+7Ms0Oo5rNDIQC0Q9sZ
tEN1M7RD7ky0Q4dmtENCgLRDupm0Q1SztEPuzLRDh+a0QyEAtUPbGbVDdTO1Q+5MtUOoZrVD
QoC1Q7qZtUNUs7VDDs21Q4fmtUNCALZD2xm2Q3UztkPuTLZDqGa2QyGAtkO6mbZDdbO2Qw7N
tkOo5rZDIQC3Q7oZt0NUM7dDDk23Q6hmt0NCgLdD25m3Q1Szt0PuzLdDqOa3QyEAuEO6GbhD
dTO4Q+5MuEOoZrhDIYC4Q7qZuEN1s7hDDs24Q4fmuENCALlDuhm5Q1QzuUPuTLlDqGa5QyGA
uUPbmblDVLO5Qw7NuUOo5rlDIQC6Q9sZukNUM7pDDk26Q4dmukNCgLpDupm6Q1SzukMOzbpD
qOa6QyEAu0PbGbtDdTO7Qw5Nu0OHZrtDIYC7Q7qZu0N1s7tDDs27Q4fmu0NCALxD2xm8Q3Uz
vEPuTLxDqGa8QyGAvEPbmbxDVLO8Q+7MvEOo5rxDIQC9Q9sZvUNUM71D7ky9Q4dmvUNCgL1D
25m9Q1SzvUPuzL1Dh+a9QyEAvkO7Gb5DdTO+Q+5MvkOoZr5DIYC+Q7uZvkN1s75D7sy+Q4fm
vkMhAL9D2xm/Q3Uzv0MPTb9DqGa/Q0KAv0O7mb9DdbO/Qw/Nv0Oo5r9DIQDAQ9sZwEN1M8BD
7kzAQ4dmwEMhgMBD25nAQ1SzwEMPzcBDqObAQyEAwUPbGcFDVDPBQ+5MwUOHZsFDQoDBQ7uZ
wUN1s8FD7szBQ8nmwUMhAMJD2xnCQ1QzwkPuTMJDh2bCQyGAwkPbmcJDVLPCQw/NwkOH5sJD
QgDDQ9sZw0NUM8ND7kzDQ6hmw0MhgMND25nDQ3Wzw0PuzMNDh+bDQyEAxEPbGcRDVDPEQ+5M
xEOHZsRDQoDEQ9uZxEN1s8RDD83EQ8nmxEMhAMVD2xnFQ1QzxUMPTcVDh2bFQ0KAxUPbmcVD
VLPFQ+7MxUOo5sVDIQDGQ9sZxkNUM8ZDD03GQ6hmxkMhgMZD25nGQ3WzxkPuzMZDh+bGQ0IA
x0PbGcdDVDPHQ+5Mx0OoZsdDQoDHQ9uZx0N1s8dD7szHQ4fmx0MhAMhD2xnIQ1QzyEMPTchD
h2bIQyGAyEO7mchDdbPIQ+7MyEOo5shDIQDJQ7sZyUN1M8lDD03JQ6hmyUNCgMlDu5nJQ3Wz
yUPuzMlDh+bJQ0IAykPbGcpDdTPKQ+5MykOoZspDQoDKQ9uZykN1s8pDD83KQ4fmykMhAMtD
2xnLQ3Uzy0MPTctDqGbLQ0KAy0PbmctDdbPLQw/Ny0Oo5stDIQDMQ9sZzEN1M8xDD03MQ6hm
zENCgMxDu5nMQ9ezzEPuzMxDh+bMQyEAzUPbGc1DdTPNQ+5MzUOoZs1DQoDNQ9uZzUNUs81D
D83NQ6jmzUMhAM5D2xnOQ1QzzkMPTc5DqGbOQyGAzkO7mc5DVLPOQw/NzkOH5s5DIQDPQ9sZ
z0N1M89D7kzPQ6hmz0MhgM9D25nPQ1Szz0PuzM9Dh+bPQyEA0EPbGdBDdTPQQw9N0EOHZtBD
QoDQQ7uZ0EN1s9BD7szQQ6jm0ENCANFD2xnRQ3Uz0UMPTdFDh2bRQ0KA0UPbmdFDdbPRQ+7M
0UOH5tFDIQDSQ7sZ0kNUM9JDD03SQ4dm0kNCgNJDu5nSQ1Sz0kPuzNJDqObSQ0IA00O7GdND
dTPTQw9N00OHZtNDY4DTQ9uZ00NUs9ND7szTQ4fm00NCANRD2xnUQ1Qz1EMPTdRDqGbUQ0KA
1EO7mdRDdbPUQ+7M1EOo5tRDQgDVQ7sZ1UNUM9VDD03VQ6hm1UMhgNVD25nVQ1Sz1UPuzNVD
h+bVQyEA1kPbGdZDdTPWQw9N1kOHZtZDIYDWQ7uZ1kN1s9ZD7szWQ6jm1kNCANdDuxnXQ3Uz
10PuTNdDqGbXQ0KA10O7mddDVLPXQ+7M10OH5tdDQgDYQ9sZ2ENUM9hD7kzYQ4dm2EMhgNhD
25nYQ3Wz2EPuzNhDh+bYQ0IA2UO7GdlDVDPZQw9N2UOoZtlDIYDZQ9uZ2UNUs9lDD83ZQ4fm
2UMhANpDuxnaQ3Uz2kPuTNpDh2baQyGA2kPbmdpDlrPaQw/N2kOH5tpDIQDbQ9sZ20NUM9tD
7kzbQ4dm20NCgNtDu5nbQ3Wz20MPzdtDh+bbQ0IA3EPbGdxDdTPcQw9N3EOHZtxDIYDcQ9uZ
3ENUs9xD7szcQ6jm3ENCAN1D2xndQ1Qz3UPuTN1Dh2bdQ0KA3UPbmd1DdbPdQ+7M3UOo5t1D
IQDeQ7sZ3kN1M95DD03eQ4dm3kNCgN5Du5neQ3Wz3kMPzd5DqObeQ0IA30PbGd9DVDPfQw9N
30OoZt9DIYDfQ7uZ30N1s99DD83fQ6jm30NCAOBDuxngQ1Qz4EPuTOBDqGbgQyGA4EPbmeBD
dbPgQw/N4EOH5uBDQgDhQ9sZ4UNUM+FDD03hQ4dm4UNCgOFD25nhQ1Sz4UMPzeFDh+bhQyEA
4kPbGeJDVDPiQw9N4kOHZuJDIYDiQ7uZ4kN1s+JDD83iQ4fm4kMhAOND2xnjQ1Qz40PuTOND
h2bjQyGA40PbmeNDdbPjQ+7M40OH5uNDIQDkQ7sZ5ENUM+RD7kzkQ4dm5ENCgORDu5nkQ3Wz
5EPuzORDh+bkQyEA5UPbGeVDVDPlQw9N5UOHZuVDIYDlQ9uZ5UN1s+VD7szlQ6jm5UNCAOZD
2xnmQ1Qz5kPuTOZDqGbmQ0KA5kPbmeZDdbPmQ+7M5kOo5uZDIQDnQ7sZ50N1M+dD7kznQ6hm
50MhgOdD25nnQ1Sz50PuzOdDqObnQyEA6EPbGehDVDPoQw9N6EOoZuhDQoDoQ7uZ6EN1s+hD
7szoQ6jm6EMhAOlD2xnpQ1Qz6UMPTelDh2bpQyGA6UO7melDVLPpQw/N6UOH5ulDQgDqQ9sZ
6kNUM+pD7kzqQ6hm6kMhgOpD25nqQ3Wz6kMPzepDh+bqQ0IA60PbGetDVDPrQw9N60OHZutD
QoDrQ9uZ60NUs+tDD83rQ4fm60MhAOxD2xnsQ3Uz7EPuTOxDh2bsQ0KA7EO7mexDVLPsQw/N
7EOH5uxDQgDtQ7sZ7UNUM+1DD03tQ4dm7UMhgO1D25ntQ3Wz7UMPze1DqObtQ0IA7kPbGe5D
dTPuQw9N7kOHZu5DQoDuQ9uZ7kNUs+5DD83uQ6jm7kMhAO9D2xnvQ3Uz70PuTO9Dh2bvQyGA
70Pbme9DdbPvQ+7M70Oo5u9DQgDwQ9sZ8EN1M/BDD03wQ6hm8EMhgPBDu5nwQ3Wz8EMPzfBD
h+bwQ0IA8UO7GfFDVDPxQw9N8UOHZvFDQoDxQ9uZ8UN1s/FD7szxQ6jm8UMhAPJD2xnyQ3Uz
8kMPTfJDh2byQyGA8kO7mfJDdbPyQw/N8kOo5vJDQgDzQ7sZ80NUM/NDD03zQ6hm80MhgPND
25nzQ3Wz80MPzfNDqObzQ0IA9EPbGfRDdTP0Qw9N9EOoZvRDIYD0Q9uZ9ENUs/RDD830Q4fm
9ENCAPVDuxn1Q3Uz9UPuTPVDh2b1Q0KA9UPbmfVDdbP1Q+7M9UOo5vVDQgD2Q9sZ9kNUM/ZD
7kz2Q6hm9kMhgPZDu5n2Q1Sz9kPuzPZDh+b2Q0IA90PbGfdDdTP3Q+5M90OHZvdDIYD3Q7uZ
90N1s/dD7sz3Q6jm90MhAPhD2xn4Q1Qz+EPuTPhDh2b4QyGA+EPbmfhDdbP4Qw/N+EOo5vhD
IQD5Q7sZ+UNUM/lDD035Q4dm+UMhgPlD25n5Q3Wz+UMPzflDqOb5QyEA+kO7GfpDdTP6Q+5M
+kOHZvpDIYD6Q9uZ+kN1s/pD7sz6Q4fm+kNCAPtDuxn7Q3Uz+0PuTPtDh2b7QyGA+0PbmftD
VLP7Q+7M+0OH5vtDQgD8Q7sZ/ENUM/xDD038Q4dm/EMhgPxD25n8Q3Wz/EMPzfxDqOb8Q2MA
/UO7Gf1DdTP9Q+5M/UOoZv1DIYD9Q7uZ/UNUs/1DD839Q4fm/UMhAP5Duxn+Q3Uz/kPuTP5D
qGb+QyGA/kO7mf5DVLP+Qw/N/kOo5v5DIQD/Q9sZ/0NUM/9DD03/Q6hm/0NCgP9Du5n/Q1Sz
/0MPzf9Dh+b/QxAAAETtDABEqhkARIcmAERUMwBEEEAARO1MAES6WQBEh2YARFRzAEQhgABE
3YwARKqZAER3pgBEQ7MARBDAAETdzABEutkARIfmAERD8wBEIQABRN0MAUSqGQFEhyYBREMz
AUQhQAFE7UwBRLpZAUSHZgFEQ3MBRDGAAUTtjAFEupkBRIemAURDswFEIcABRN3MAUS62QFE
d+YBRFTzAUQhAAJE3QwCRKoZAkR3JgJEVDMCRBBAAkTtTAJEulkCRIdmAkRUcwJEIYACRA==</AssayXData><AssayYData Points="2011">B0IXPjwdaj5p2Zs+7w3EPhbv6D5rrAY/YcYaPzSaKz+KpD0/QAZPP45/Xj/EkG8/txiAP563
hz9eOY8/WYuWP+EmnT+eOKQ/JWWqPzx4sD9J+LY/rna8P1hswT/qJsc/iivMPx5W0D8pitQ/
EWjZP0UD3T+yuuE/DEflP1pU6D82Buw/Cs/uPy4l8j81RfQ/zjf3PzE/+T8Zt/s/cjb+P5gc
AED+xwBA6aEBQF/eAkBTbgNAK84DQGx3BECTDAVAZF4FQLznBUB/gwZArKkGQOs8B0DsgwdA
dsMHQHC0B0A6IghAqzgIQOleCEBGuwhAV+QIQFjtCEBvSAlANVEJQFRxCUAclwlANY4JQG/W
CUAruwlAnBUKQFkYCkB1WwpATT8KQPeQCkDudgpABrkKQEGfCkBP0gpAP8AKQNvjCkB7wwpA
hDQLQABEC0BnEQtA0PIKQDdoC0BGeAtAn1oLQOOoC0B1mgtAZZgLQJSOC0ACqQtAF+4LQDef
C0Am4QtAVSIMQBPiC0ChVAxAkcYLQOQWDED+HgxArVEMQNYvDEAb/QtA368MQGmSDEDCdAxA
xtEMQJp5DEDBCQ1AS7wMQEr4DED/AA1AUXQMQGWrDEAtygxA/Q4NQO0mDUDJPg1A3hsNQO8C
DUAOZQ1AuCINQOlbDUCcPQ1AW4sNQAF0DUCUOw1A2LENQNZiDUCndQ1A+8ENQJHnDUDGgA1A
JMANQE76DUCO0w1A+t0NQLH0DUCe2g1AnhsOQIw/DkD5EQ5ACFIOQN8MDkA/SQ5AizMOQLI3
DkCeZg5AME4OQMSHDkDTpQ5ALokOQKu+DkD3hg5Av1YOQKacDkBaqg5AEq4OQMSaDkCotw5A
IrwOQJSvDkDG+g5AScEOQAriDkDX8A5ArBoPQBz5DkDP7A5A4E0PQFEdD0A/3Q5A5yAPQGRC
D0DvVg9A2F4PQNACD0D9fQ9AqTIPQEU+D0BYpA9AAH4PQIqOD0Cueg9Ad2wPQAd2D0D3rg9A
iN4PQPsFEEDtmw9Af/MPQIWkD0AEpA9AKZcPQKYzEEBlBBBAY6APQEUcEEAa9w9AorQPQFe+
D0ANQxBAViMQQAETEEBdFhBAUTMQQGBBEEBNBxBAlT4QQJWCEEDhPRBA0ggQQFlyEEDHzBBA
NsoQQObpEEDvHxBAeJoQQCdEEEBVwxBAWsEQQDnMEEDGlBBAlYkQQHOpEED+AxFAivAQQObf
EEBr+xBAi/YQQLDKEEAoJhFA4hkRQAfqEEC17hBAmE8RQKokEUDmDRFAZ3QRQOJNEUA07hBA
+DgRQPRXEUDXYhFADkcRQJRFEUDNGBFA4jsRQDZMEUComxFA2E0RQAeKEUBJMBFATHoRQI6Q
EUDwJhFA8GgRQOGbEUAkRRFAd7kRQNpREUCdnxFAgsIRQNy7EUCXmhFA+soRQNGeEUAtxhFA
issRQLiOEUC16RFAVPgRQMbSEUB3KhJA7fYRQBgXEkBHAhJA1+oRQI31EUDF3hFAFFMSQM1N
EkCVRRJAd9YRQEUdEkBrhBJA31USQARYEkDBchJAVkISQGprEkBMPhJAcIgSQLhkEkB2WBJA
7xoSQANaEkDjbxJA+6ESQBxtEkByohJADa0SQIyGEkBHvRJA5n8SQFGCEkBmkBJA6QgTQErJ
EkARrRJADs8SQGKpEkAoChNAjuASQMrcEkBttBJAegETQAAhE0BrCxNA6vsSQFLlEkAz/RJA
fB4TQBtVE0AjQxNA4VgTQN0kE0BeGRNAajUTQCXnEkDIGhNAi04TQNVzE0CYNhNAYEgTQI8o
E0DOFRNA6w4TQIiHE0B8fBNAoFITQClFE0BbWBNAW1YTQJWME0B1VxNAUIATQHlfE0CyeRNA
VcMTQDGSE0CtnxNAP3oTQEzcE0BJsRNA+6sTQG+xE0DpzhNAGK4TQOSfE0BSvhNA/dQTQCen
E0CsyRNAbBkUQKzfE0ByqhNA7LATQJTNE0DO+xNAM+4TQD0OFEBg/hNA4LQTQE1FFEDfJxRA
qxMUQHIPFEAnIhRAARgUQO7OE0A3ExRAEvITQPArFECJWhRAIR0UQHULFEBvWRRAOO8TQBwr
FEAwdBRAiG4UQEtIFECKVxRAhyQUQF9HFEDNOhRAkGUUQBVoFEBOCBRAcosUQBAqFEA7khRA
ZEMUQDVmFEDfRxRA/WUUQCWZFEBAcRRAopgUQM2BFEDWkRRAd2oUQOaaFECVnBRA0qEUQKDm
FEADqBRAEosUQF61FEAw1hRAOdEUQKx8FEDq4hRADuUUQI2lFEC3vxRARAQVQJDaFECd6RRA
/ioVQJPGFECmyRRA0TEVQKYfFUAqIhVADFgVQKEEFUAG8xRAlPwUQGRQFUClHBVAQAoVQMwU
FUA4TRVAfBwVQPIcFUAnLBVA7j0VQHVpFUDTTxVAV1AVQJNiFUBGTBVAkFgVQA86FUBdexVA
loMVQN42FUAdixVA2lQVQExoFUBWQRVAdI4VQOSUFUAtcRVApIQVQEOjFUB+YBVAHbEVQJtf
FUALxhVAKHgVQGVFFUDhWxVAX7gVQDl+FUA0yBVAoXUVQGObFUDzuBVA/6gVQMK1FUBephVA
7+YVQO/vFUBjvxVAecoVQJDIFUCKyBVAn7wVQGoBFkAQ6xVA3/kVQHa1FUCvxRVAqA4WQAqy
FUBpCRZAIvQVQF84FkDbLxZAJDEWQCYuFkB5LBZAHD8WQJ6lFUDUURZABvgVQF/eFUDm7xVA
CiIWQP4EFkA1KxZAayAWQI0NFkChIRZAgGEWQI9hFkCBPxZAdhQWQMMTFkDd4hVAQToWQKhV
FkBXxBZASmEWQICmFkDmpBZA7lkWQMBPFkCioRZASS0WQOhbFkAuchZAcJwWQA9TFkBViBZA
YqsWQAq9FkBSkRZAMZcWQHJkFkDWexZAeogWQIKAFkBxzhZA/qEWQPtyFkBVkRZAHaoWQA17
FkCNwRZAEeYWQMvWFkCdthZAScUWQCe3FkBmixZAsaAWQP7AFkBIxBZAZ5EWQKn8FkDsphZA
LKwWQLmnFkB6AhdAcs8WQD3eFkAT9xZAKMoWQOb3FkCZuxZAU98WQCfxFkDf/hZAQw8XQFTy
FkAiMRdAdNQWQJf6FkDU9RZAcwoXQKgdF0AA0RZAfi0XQMTnFkA6KhdAhyIXQEI2F0DbFhdA
IGoXQG40F0A7JRdACA4XQA1RF0D9TRdA3AgXQCM7F0A/chdA2SYXQHDtFkApTxdAKnsXQNsm
F0BVWhdAwWwXQH1AF0B2ehdA/3kXQA1xF0BSLxdArmQXQKzDF0BNchdArqEXQEksF0DehhdA
GJYXQAGRF0ACXxdAOLQXQItsF0ARqRdAVMsXQOCWF0D0nBdAs0oXQNtrF0DBlRdAYpwXQNmH
F0CeeRdAtuUXQHy+F0BlbBdA1sUXQM6zF0CxhBdAV68XQNSTF0Dc1RdA0+oXQEuwF0CegBdA
OGEXQLHxF0AY7RdAIcMXQAHbF0DOAxhAaLUXQKbYF0Bc1BdAyuYXQCnRF0BLCxhARQQYQGj7
F0C0GBhAx8UXQBYAGEDBAhhAP9UXQI0dGECBKhhAcBkYQCIRGEANFBhAGfIXQAf+F0D4IxhA
4vsXQEQJGEBbHhhAcDgYQPIEGEALYhhAL9sXQC0RGEAvKhhAYGcYQJI7GEA+LBhAv1QYQCzp
F0DxQBhAxaYYQNB5GECSIhhAKmYYQAiiGEC8ZBhAKDIYQFWnGEAHNxhAqVMYQK1kGED5KhhA
gEEYQHM+GED7jBhAqZwYQI0aGEAQRhhAFWoYQOCQGEAZeBhAEE8YQB5/GEAvnxhAbKcYQJt8
GECo2hhAklsYQOGFGEDhxRhAFl4YQKi1GEA/dxhAaI4YQHmuGEC+gRhAAXYYQL27GEA33BhA
xIoYQMajGEBoxRhAFsoYQNyeGEDSrxhA4LEYQHzSGEA2tRhAf5YYQArDGECl9BhACMIYQK6R
GECtvxhANMYYQFntGECW3RhA2vEYQBz8GEBQyhhAc6cYQIbDGEC5CBlA1O8YQCimGEDj9xhA
0oAYQLz4GECJBhlA1fEYQDkOGUCZ5BhAuSwZQCa2GEDqNhlA5dUYQN0QGUAW7hhASesYQJ8k
GUBrVxlAMCUZQP/1GECz+RhAXjQZQIQMGUC4TRlARP8YQElcGUBD/xhA/zAZQK8jGUDZABlA
QzUZQFteGUDgPRlA4VAZQFUvGUCNIBlAFU4ZQIkqGUBTJxlAfVMZQNX3GECGMhlAqWoZQB8e
GUDpWRlAsiUZQPURGUCIGhlARj8ZQLqnGUBoARlAV0cZQF9fGUD7aBlAvDAZQDlNGUDmGxlA
PgQZQJmHGUDWTBlAbEUZQA90GUDsohlAMZIZQPhLGUBAahlAhnwZQBGrGUCXtRlAbocZQJvL
GUBxtxlArngZQNTdGUDniBlAX5IZQChcGUA4rxlAOm4ZQNiXGUDVqxlAHroZQICmGUBEphlA
7Y4ZQBOqGUB6phlAeLkZQLtwGUA11hlAApMZQBSuGUCQzRlAy/cZQM6kGUBC/xlAHLIZQLP4
GUCa4BlA/QQaQN3BGUBGpRlATf4ZQGOeGUCYzBlAtp0ZQMMBGkC7yRlA9c4ZQPfgGUCTnhlA
UR0aQCMdGkAlAxpAbv4ZQP/cGUDlIRpAu7QZQPntGUCd8BlA8BwaQNAyGkAWIBpAqAcaQB7n
GUDk3BlAo98ZQGUJGkAUFBpAsk4aQBrGGUAI6xlA8h4aQFPSGUBUQBpAjxMaQJgUGkBF+hlA
Oe8ZQE4TGkDTFBpAORsaQGEpGkB3FhpA9cMZQI02GkCa/xlAF3IaQLkjGkDeIBpAcgkaQAE6
GkC1LBpAqA8aQGcoGkBhHhpAjP4ZQNhXGkAtJhpAPE8aQN8lGkC/RRpAzDoaQM0xGkBPPxpA
vlgaQGdGGkCdRRpA6zUaQEJ4GkBdcxpAFnoaQNw+GkC3YRpA/IkaQLx/GkCzaBpAC3YaQCRF
GkCkIhpAm2EaQBdvGkDQXhpAzIMaQIG0GkAGsBpAcFgaQER4GkDOfRpAzssaQIF5GkBgiBpA
xlkaQDB0GkAoWBpAgZIaQJK2GkBIgBpAyV8aQLm1GkCihRpAS4caQE1jGkB3nhpApmcaQIt/
GkBPZRpAv5caQEWSGkBuuhpA2KgaQKyvGkDP9RpAQN0aQO3gGkBHtxpA0LsaQNdZGkCwqxpA
t+kaQOr1GkBqpxpA6LYaQLcVG0DqARtA9d4aQN/BGkAJzxpAKsgaQFZ2GkDVvRpA0MYaQFGl
GkCc/BpA9skaQBYOG0ABIBtAIPQaQNbaGkDpwBpAPNsaQOvuGkBbHxtA9QsbQKfMGkATtBpA
0wQbQPzTGkCMWhtAsiobQPO4GkDsNhtA3fAaQG4KG0BO2hpAEvsaQBgBG0CRLhtADEUbQHch
G0AcExtAnd4aQP0YG0C38RpAET8bQCX2GkCz7hpAhwkbQJg/G0BpQhtAlS8bQDD+GkCGBRtA
5lgbQKI+G0AgTRtANvIaQMU8G0ARQhtAUvoaQPhdG0A+AxtAOQIbQMEIG0C0RRtAYNAaQIIO
G0BTVBtAbCIbQC1gG0CkRxtA0yobQIdZG0BiORtA4AcbQB05G0DuRRtAdGQbQJ5/G0A4ORtA
CAUbQOxuG0DoWxtA+6MbQKNHG0C6PhtAyCkbQKFGG0BxiRtA71MbQIhrG0DfeBtAO3kbQMSC
G0BwQBtAC4cbQNBTG0BzmhtA7XwbQCeEG0CJsRtArUUbQMtNG0CkdxtAXoQbQGCYG0AbjBtA
lK8bQHigG0D9lhtAcHEbQEJmG0AMXBtANKYbQNihG0AznRtAmGMbQLp1G0A/tBtAj2kbQLO2
G0CgXRtAJegbQK96G0AhqRtALZAbQNy4G0BeoBtAZqAbQLbLG0ADkxtAb3gbQLbdG0DcrhtA
aqcbQHCPG0AkcBtAxrQbQK6bG0A2ixtAY5wbQF6RG0DX6htAkqQbQPurG0C/3htAHtcbQEXU
G0DrcBtAh/IbQOiZG0BynBtA/6obQLjXG0DfExxA8O8bQIcNHEAKoxtA5+IbQDm/G0Di9htA
XLEbQM67G0DlyhtAaegbQC3EG0BQ8BtAur0bQLTkG0Bx3xtAmiAcQL2fG0CE3RtA1e0bQBDG
G0BW9RtAWCgcQIUUHEDP0xtALP4bQPtRHEAhIxxA9EscQHEOHEA2CBxAzd8bQKwBHEDzHhxA
aiocQBbrG0C+NxxAKDkcQCIdHECE9RtAhukbQG8FHEAmAxxAsOwbQIUwHECk5BtAygccQNcR
HECSNhxAPC0cQE0eHEDYSxxAPEocQOAhHEBE/BtAO2UcQIX1G0CnEBxAQPgbQIBCHEBeQxxA
pggcQAg4HECS5xtAjjMcQPI1HEBAQRxAuTEcQJo6HEBwPhxAqBEcQHlIHEAKQBxAqSAcQHgh
HEB5dBxAqF8cQJBcHECoCxxAGlkcQFJJHECjYBxAbyIcQCb7G0AgPRxALSMcQPJEHECEUBxA
Wx0cQCFOHEAjbBxAf1kcQJ8gHEAwYBxAW14cQBddHEBCSxxAu1ocQCt8HEDiTRxAuTMcQH9P
HEDEKxxASngcQBBvHEBgQBxAICAcQP1+HEDaKhxAy3gcQCTEHEBvZBxAOXIcQMNzHEAiUBxA
/0ccQBSLHEBzmBxARSEcQL2CHEAMphxA3XYcQJeFHEAwaRxA9XQcQFdsHEDaRBxAKGIcQLV1
HEBctBxADH0cQN+/HEDYchxAGIAcQIwBHUB4uRxAa2UcQKbYHEAG3RxAT9QcQAnhHEDVbhxA
CM0cQOOWHEBZvhxAupgcQBN3HED+rhxAgK8cQJiwHEBtqRxA1Y0cQPB1HEAifRxAMrscQOiX
HEDFVRxACbocQF2jHEB+2RxAUKIcQMevHECs2RxAa58cQE/HHEBhEB1ABMccQHHeHEDdoBxA
VewcQHXpHEApAx1AdMUcQBjMHEDTxRxAp7EcQPgZHUBtLh1AyAAdQNcCHUAtrBxAmrUcQMDW
HECI0hxAQb8cQCzYHEBbyhxARrIcQDEBHUDnzRxAJPMcQGYGHUB60RxABgQdQHsAHUDG1hxA
OLAcQD8VHUDNHR1At/wcQCoaHUCs0RxAfBcdQLoGHUCsoRxA++8cQG3KHEB4/xxAAeYcQKMH
HUDr+BxAFe0cQCoxHUBmIx1A8fYcQJruHEChyxxAfwIdQA9HHUB2MB1Amc0cQAgaHUCqNB1A
FxkdQJwYHUDTKx1AtwsdQB4OHUBfER1A2hIdQA0dHUAKRh1AK1UdQL0qHUBTRR1AUx0dQBnZ
HEA5Ax1Aa1kdQNQoHUC1Bh1AmXUdQIVDHUDTVB1A7FUdQLErHUCMJh1AZxsdQL1NHUDqMB1A
O3EdQDcsHUCYEB1A+UsdQFdaHUDAQx1AsRodQBYnHUAjIx1A5UcdQI0lHUChWx1AuUcdQGlB
HUDJWB1AXz4dQOplHUBGdh1AJpodQERnHUAoMR1AhFgdQMhdHUDOUh1AyfccQMtUHUAcTx1A
0U0dQOWYHUDtgR1A6D4dQCd7HUBYWR1AAU0dQG1EHUCXYB1AqcUdQIyVHUABeB1A8VMdQB1P
HUD1lB1AJ3QdQLyYHUAKTh1A4psdQMOOHUCqZR1An1MdQDRsHUCkux1A2m4dQGOVHUAwdh1A
Os4dQGt5HUCxZR1AK6EdQJ+dHUDtUh1AVWcdQLSdHUCZfh1APagdQOK5HUBhnx1AOgseQLCu
HUAtkB1A25EdQFu2HUD+yh1AHnIdQOnLHUDphB1AfLQdQESIHUDtsx1AlLwdQJiOHUCiph1A
RoQdQM2FHUBcrh1AFm0dQOuYHUDzpx1ABSUdQJazHUD8kB1A2vEdQAC+HUCFmx1AxL0dQJrP
HUAClh1A1a8dQKTMHUAnsh1ATtAdQLvIHUCajh1AUpUdQECZHUDFux1Ayo4dQMP1HUB3pB1A
NGMdQMe+HUBSsh1AfRIeQJLAHUAOvB1Ax+UdQD3DHUDy1R1AYN8dQOqqHUCpzh1A/tEdQE/j
HUBaxh1AStkdQLzhHUCa6h1ACvsdQPEKHkAR1R1A0vsdQE29HUDuzB1A45sdQPP1HUB3oh1A
uQkeQGW7HUAl5x1A8f8dQNvOHUCrxR1APAIeQCWdHUAInx1A/rQdQNnTHUCzIR5A9AgeQEi1
HUD16R1A3egdQIoBHkA58x1AshoeQKkYHkCAWx5AEe4dQCYfHkAABR5AbR4eQJ3qHUDFFB5A
ky0eQKfNHUAz/B1ARTweQFf/HUDFBR5AfF4eQPIEHkCpaB5AdCUeQL3/HUAt+h1As0EeQIr9
HUBg6h1AyyMeQBfnHUClBx5AWr0dQI5BHkCTIx5AeCIeQEZfHkDNIB5AXmoeQO9WHkAL+x1A
F0weQGIvHkDEBx5AiwseQFz+HUC3Ih5AfSAeQMZrHkAQSh5Ap08eQB4vHkDoHx5APCIeQKEy
HkBUEx5A1BIeQMRAHkBMIR5AcDceQEhaHkD5HB5AkDEeQAMjHkAoMB5A8f8dQPiLHkD7OR5A
eWEeQCI9HkC4Ux5A9VgeQDo1HkCEhB5Ah3keQIw/HkAVhx5AlmEeQJtbHkCORB5Ao3seQAMz
HkBWLx5AJB0eQDosHkAZLR5AFSkeQLaAHkCfHR5AQ0keQM4wHkDceR5A9IEeQNOSHkD6aR5A
MJ0eQJlSHkCyRh5AOkEeQPxgHkCzWB5AdZoeQF1VHkALrR5AAGAeQC1KHkCYax5AIUceQN1x
HkDgqR5ANWYeQKOVHkCxwB5AT5ceQEogHkAxxh5AjYkeQA5EHkBRmR5Aqa0eQHBvHkBThB5A
/EIeQFY7HkDxZh5ACloeQCKEHkC4ex5AVKEeQEBSHkDWsx5Al4YeQBBhHkA5kx5Al5ceQEnk
HkAZqB5AN4QeQESLHkAjoB5AgXkeQBm/HkA4uB5A+dYeQFGJHkCwkR5A8MoeQLbHHkDheh5A
v2MeQD2VHkAYrh5AoXUeQPesHkDiix5AIaseQNKvHkBbkx5ANp0eQKnoHkBJtB5AcH0eQFCO
HkCrfh5AwKIeQIZIHkBLpR5A3KMeQAarHkDfpx5Aip8eQOhmHkCiuB5AQ60eQJepHkCUkx5A
lZUeQOECH0CfyR5AeXIeQK+aHkD15x5AGoEeQIamHkBPsx5ATbseQM7EHkBtiR5AJqceQLPH
HkCAnx5A8ZseQBHfHkAbwh5AB4MeQA2cHkDNvx5AkJIeQPivHkBGpR5AFOEeQOb6HkABlx5A
558eQKPUHkBx3R5ABb8eQH7BHkCWlB5AD5seQDLsHkAn1R5AHLseQKuzHkB8rx5AZgwfQKTO
HkCIdx5AG+YeQFTfHkDNxx5A/DofQE/IHkBXIB9A5QQfQKsXH0BUrh5AB/AeQBQEH0AGyh5A
VOceQEkAH0Du+R5AUO0eQD21HkAy+x5AEskeQJ6uHkDzLh9AAAkfQCcSH0CP/x5AAvEeQOcJ
H0B0uB5AkgofQJjKHkCnqx5Aiv8eQPbaHkDA8R5AjgsfQPYaH0A8Ox9AhQQfQM/yHkBWUh9A
IukeQM89H0DT7h5AnDQfQAMlH0CjGB9A+eYeQDBbH0Anux5AxwEfQJX0HkDKMx9AH0IfQNT/
HkBqOR9Aa2IfQBatHkBy9B5ADzwfQG4pH0C3Tx9AwjkfQD35HkDNLB9AfTYfQMjwHkAWNx9A
R0YfQIY/H0AaDR9Au34fQGMvH0Bg8x5AsPIeQKckH0Ae+R5AfRMfQGIOH0AWPx9AgFIfQDAh
H0AdDR9Ape8eQMD6HkAXMh9AwEUfQDsxH0B4dR9AzAQfQMw0H0Bs9x5A1TUfQBdIH0ATER9A
WE8fQHEdH0BFjR9A00wfQO07H0BASB9AQpsfQOCOH0B6bB9AipYfQEdkH0BUfR9AIjAfQKDS
HkBDQh9AN3YfQOtXH0DwMB9AAXIfQLGOH0CnUh9AQH8fQAY/H0Bgjx9AKqUfQFwwH0BoSh9A
HUofQDxzH0DdYx9A5VsfQDVnH0DkgB9AaEcfQN5sH0ChGB9AgXYfQDJZH0BDWB9AL2EfQKl2
H0CCjx9AF3IfQMRbH0AnRR9AxtYfQAgHH0Bxah9AxUUfQICLH0Cihx9AA1ofQL01H0Cgah9A
pKwfQGlQH0C3pR9ACG0fQA5oH0BtkR9AJ3IfQBBrH0Dtah9AMNgfQNteH0D8cx9AFnEfQC+/
H0Bcfh9As5wfQBt+H0BPZx9AYFofQCCSH0CUdx9AFk8fQEt5H0Beph9AAYYfQNRvH0CZnR9A
krQfQGm6H0D0SB9AIXIfQHGBH0DYoB9AXZUfQDebH0Asux9AQeMfQBTFH0A0dR9AA8wfQKiZ
H0Bbkx9AqZ8fQON2H0BSeB9AmqQfQCjNH0Ci1R9AipQfQBKcH0Bwuh9ASbUfQP9oH0A+xR9A
IrIfQC+FH0BZgB9Aq8YfQP29H0CQrR9AxHIfQIywH0Ditx9ANc4fQIDKH0Cw3R9AGuQfQASY
H0Bxrh9ALNEfQNS/H0BBhh9AUbAfQDvdH0DAvh9AQ/8fQAV0H0DwmB9AX3MfQNSfH0Ao0R9A
lZofQCe7H0BguR9AUH8fQC25H0BLwB9AybEfQOKeH0Dkrx9AdcAfQGztH0Ck7h9AopYfQMii
H0CC6B9Axa0fQOnKH0DAtB9AFcMfQDfhH0BjCCBAmtYfQKTRH0DiqB9AjNofQPrCH0D1zx9A
U8kfQNf0H0A1xh9AZ9YfQFv+H0BN8h9Ai7cfQA0hIECJ8h9AaOcfQDcCIEBGkB9AHcYfQA==</AssayYData></Step><Step><CommonData><SampleLocation>4</SampleLocation><SampleID></SampleID><SampleGroup></SampleGroup><SampleInfo></SampleInfo><SampleRow>C</SampleRow><SamplePlate>1</SamplePlate><WellType>WASH</WellType><Concentration>-1</Concentration><ConcentrationUnits>µg/ml</ConcentrationUnits><MolarConcentration>-1</MolarConcentration><MolarConcUnits>nM</MolarConcUnits><MolecularWeight>-1</MolecularWeight><Temperature>30</Temperature><StartTime>571943</StartTime><AssayTime>240</AssayTime></CommonData><FlowRate>1000</FlowRate><StepType>BASELINE</StepType><StepName>Baseline</StepName><StepStatus>OK</StepStatus><ActualTime>137.001</ActualTime><CycleTime>0.2</CycleTime><AssayXData Points="685">7owCRMuZAkSIpgJEVLMCRCHAAkT+zAJEy9kCRIjmAkRU8wJEIQADRP4MA0TLGQNEiCYDRGUz
A0QyQANE7kwDRMtZA0SIZgNEZXMDRCGAA0TujANEu5kDRIimA0RUswNEIcADRO7MA0S72QNE
mOYDRGXzA0RCAARE7gwERMsZBESIJgREZTMERCFABET+TAREy1kERIhmBERUcwREIYAERP6M
BETLmQREmKYERGWzBEQywARE7swERLvZBESY5gREZfMERCEABUT+DAVEyxkFRJgmBURUMwVE
IUAFRO5MBUTLWQVEiGYFRFRzBUQhgAVE7owFRLuZBUSYpgVEZbMFRCHABUTuzAVEy9kFRIjm
BURl8wVEIQAGRP4MBkS7GQZEmCYGRFQzBkQyQAZE/kwGRMtZBkSYZgZEVHMGRCGABkTujAZE
u5kGRJimBkRUswZEMsAGRP7MBkS72QZEiOYGRGXzBkQyAAdE/gwHRMsZB0SYJgdEZTMHRCFA
B0TuTAdEu1kHRIhmB0RUcwdEIYAHRO6MB0S7mQdEmKYHRFSzB0QywAdE7swHRMvZB0SI5gdE
ZfMHRCEACETuDAhEuxkIRJgmCERUMwhEIUAIRA9NCETLWQhEmGYIRGVzCEQygAhE7owIRMuZ
CESIpghEZbMIRCHACEQPzQhEy9kIRIjmCERU8whEIQAJRP4MCUS7GQlEmCYJRGUzCUQyQAlE
/kwJRMtZCUSYZglEZXMJRCGACUT+jAlEu5kJRJimCURUswlEIcAJRO7MCUTL2QlEiOYJRGXz
CUQyAApE/gwKRLsZCkSIJgpEZTMKRCFACkT+TApEu1kKRJhmCkRlcwpEIYAKRP6MCkS7mQpE
mKYKRFSzCkQywApE/swKRLvZCkSI5gpEZfMKRCEAC0TuDAtEyxkLRJgmC0RlMwtEIUALRO5M
C0S7WQtEmGYLRFRzC0QygAtE/owLRLuZC0SYpgtEVLMLRCHAC0T+zAtEy9kLRJjmC0RU8wtE
MgAMRO4MDES7GQxEiCYMRFQzDEQyQAxE7kwMRLtZDESIZgxEVHMMRDKADET+jAxEy5kMRIim
DERUswxEMsAMRP7MDETL2QxEmOYMRGXzDEQyAA1E/gwNRLsZDUSIJg1EVDMNRCFADUT+TA1E
u1kNRJhmDURUcw1EIYANRP6MDUS7mQ1EmKYNRGWzDUQywA1E7swNRLvZDUSY5g1EZfMNRCEA
DkTuDA5EyxkORJgmDkRlMw5EIUAORO5MDkTLWQ5EiGYORFRzDkQhgA5E/owORMuZDkSIpg5E
ZbMORCHADkT+zA5Eu9kORJjmDkRU8w5EMgAPRO4MD0S7GQ9EmCYPRFQzD0QhQA9E/kwPRMtZ
D0SYZg9EZXMPRCGAD0T+jA9Eu5kPRIimD0RUsw9EMsAPRO7MD0TL2Q9EiOYPRGXzD0QyABBE
7gwQRLsZEESIJhBEVDMQRCFAEET+TBBEy1kQRIhmEERlcxBEMoAQRO6MEES7mRBEiKYQRGWz
EEQhwBBE7swQRLvZEESI5hBEVPMQRDIAEUTuDBFEuxkRRIgmEURUMxFEMkARRO5MEUTLWRFE
iGYRRGVzEUQhgBFE7owRRLuZEUSYphFEZbMRRDLAEUTuzBFEy9kRRIjmEURl8xFEIQASRO4M
EkS7GRJEiCYSRGUzEkQhQBJE7kwSRLtZEkSYZhJEZXMSRCGAEkTujBJEy5kSRIimEkRlsxJE
IcASRP7MEkS72RJEmOYSRFTzEkQhABNE/gwTRLsZE0SIJhNEVDMTRDJAE0TuTBNEy1kTRIhm
E0RUcxNEMoATRP6ME0S7mRNEmKYTRFSzE0QywBNED80TRMvZE0SI5hNEVPMTRDIAFETuDBRE
yxkURJgmFERlMxREIUAURP5MFES7WRREmGYURFRzFEQhgBRE/owURLuZFESIphREZbMURCHA
FETuzBREu9kURIjmFERl8xREMgAVRP4MFUS7GRVEmCYVRGUzFUQhQBVED00VRLtZFUSIZhVE
VHMVRDKAFUTujBVEu5kVRJimFURlsxVEIcAVRO7MFUS72RVEmOYVRGXzFUQhABZE/gwWRMsZ
FkSYJhZEZTMWRCFAFkTuTBZEy1kWRIhmFkRlcxZEIYAWRP6MFkS7mRZEmKYWRFSzFkRCwBZE
7swWRMvZFkSI5hZEZfMWRCEAF0T+DBdEyxkXRIgmF0RUMxdEIUAXRP5MF0S7WRdEmGYXRFRz
F0QygBdE7owXRLuZF0SYphdEZbMXRCHAF0TuzBdEy9kXRJjmF0Rl8xdEIQAYRO4MGES7GRhE
iCYYRGUzGEQyQBhE/kwYRLtZGESIZhhEZXMYRDKAGETujBhEu5kYRJimGERlsxhEMsAYRO7M
GES72RhEmOYYRFTzGEQyABlE7gwZRLsZGUSIJhlEZTMZRDJAGUT+TBlEu1kZRJhmGURlcxlE
IYAZRO6MGUS7mRlEmKYZRGWzGUQywBlE7swZRMvZGUSY5hlEZfMZRCEAGkTuDBpEyxkaRIgm
GkRUMxpEMkAaRP5MGkTLWRpEmGYaRFRzGkQygBpE/owaRMuZGkSIphpEZbMaRCHAGkTuzBpE
u9kaRIjmGkRU8xpEIQAbRP4MG0S7GRtEmCYbRFQzG0QyQBtE/kwbRLtZG0SYZhtEZXMbRCGA
G0TujBtEu5kbRJimG0RlsxtEIcAbRO7MG0S72RtEiOYbRGXzG0QhABxE7gwcRMsZHESIJhxE
ZTMcRCFAHETuTBxEu1kcRJhmHERlcxxEIYAcRO6MHETLmRxEmKYcRGWzHEQywBxE7swcRLvZ
HESY5hxEZfMcRCEAHUT+DB1EyxkdRIgmHURUMx1EIUAdRA9NHUS7WR1EiGYdRFRzHUQygB1E
7owdRLuZHUSIph1EZbMdRCHAHUTuzB1Ey9kdRIjmHURU8x1EMgAeRP4MHkTLGR5EiCYeRFQz
HkQyQB5E/kweRMtZHkSIZh5EZXMeRCGAHkTujB5Ey5keRJimHkRlsx5EMsAeRP7MHkTL2R5E
mOYeRFTzHkQyAB9E7gwfRMsZH0SIJh9EZTMfRDJAH0T+TB9Eu1kfRIhmH0RUcx9EMoAfRO6M
H0TLmR9EiKYfRFSzH0QywB9E7swfRMvZH0SI5h9EVPMfRCEAIETuDCBEyxkgRIgmIER1MyBE
IUAgRP5MIETLWSBEmGYgRGVzIEQygCBE7owgRLuZIESIpiBEZbMgRCHAIETuzCBEu9kgRJjm
IERU8yBEIQAhRP4MIUTLGSFEiCYhRFQzIUQyQCFE7kwhRMtZIUSIZiFEZXMhRCGAIUT+jCFE
u5khRIimIURlsyFEIcAhRO7MIUS72SFEiOYhRFTzIUQyACJE7gwiRMsZIkSIJiJEVDMiRCFA
IkTuTCJEu1kiRJhmIkRlcyJEIYAiRO6MIkTLmSJEiKYiRFSzIkQywCJE7swiRMvZIkSY5iJE
ZfMiRCEAI0T+DCNEyxkjRJgmI0RUMyNEMkAjRO5MI0S7WSNEiGYjRFRzI0QhgCNE7owjRMuZ
I0SYpiNEZbMjRCHAI0T+zCNEu9kjRJjmI0RU8yNEIQAkRP4MJES7GSREiCYkRGUzJEQhQCRE
/kwkRLtZJESYZiREdXMkRCGAJETujCREu5kkRIimJERUsyREMsAkRA==</AssayXData><AssayYData Points="685">gz4gQAflH0BIDSBAA+IfQES6H0B52B9AHG8fQCCWH0APnR9A6/ofQP98H0DNdx9AgnUfQKOR
H0CNkB9AKVcfQKynH0BwsB9A8GMfQChfH0BUNR9AV4wfQL1ZH0Cbeh9A93gfQNkXH0CwSR9A
aoIfQIQ/H0AuSx9AqVMfQPBBH0AoYR9A9zUfQPsyH0BxJx9A+2wfQM4vH0BdBB9AzgIfQNch
H0CC/x5A+hkfQJwHH0CNPh9AnkwfQAhxH0ClAB9AexQfQNckH0DP8R5AJgsfQLtXH0CzJR9A
7fQeQIQiH0C9UR9AnAQfQInoHkCWER9A4Q4fQOLVHkBSXx9AePMeQBrNHkBNLh9AWL0eQPgz
H0B/zh5AoAYfQGX5HkDhEh9AhjUfQFybHkAM9x5Axu0eQGD1HkCw9R5Aby0fQMbdHkAyxh5A
Tx4fQNzgHkDn9h5ACuUeQGy0HkCczR5AucIeQH7rHkAmqR5AFeIeQPLpHkCBrR5ADPgeQGn4
HkBjAR9ApuQeQFSdHkCZrB5AwsEeQI+wHkAVqB5AtOkeQHqzHkCZtR5AVPIeQC3DHkALnh5A
4MUeQKjbHkCC5R5AwtgeQAyuHkDTlB5Ae+ceQD90HkBp+R5AYtYeQNmHHkDY6x5AxIceQMdk
HkBrjh5AB+weQMzBHkAjeB5A5LseQBjLHkDYuR5A7XceQM+WHkBwgR5ACZgeQIfvHkCswx5A
w5geQClwHkBXuB5AKpgeQDSzHkALkh5AJGMeQEBzHkDGtR5A880eQPjRHkCisR5AlZgeQFt+
HkAcqR5AFWEeQNZuHkAQTh5AGiweQDXVHkBVch5ALHseQPVqHkAf0R5AZIAeQNjkHkDkoh5A
t2AeQHZPHkBEyB5APXEeQGrQHkCBdR5A1cAeQNGQHkAAnR5A+HEeQPN9HkDuhB5AwXAeQH6l
HkC1WB5AkVgeQA5uHkANfx5AdHQeQNVEHkDaYh5AxWweQFyBHkDHwR5AwSYeQHyJHkBphh5A
lC4eQLpgHkAbdx5AnjseQC5gHkAdgR5AYFMeQFJgHkD6ux5A2UkeQNwqHkBLQx5AaG4eQLJw
HkCPPh5AtVgeQFZsHkDNaB5AVk8eQFRVHkAiYx5AepoeQN4yHkD5bx5AnDgeQG5sHkAehx5A
r4oeQFZfHkBbSh5AImYeQBmuHkAGeB5AnB8eQOhbHkCXVh5AekweQEYpHkBsTx5AgnIeQD9Q
HkDebh5ARSseQMNVHkDwTx5A3VIeQF5LHkBYHR5Aw0seQOSaHkD2KB5A4UseQB8vHkDlQh5A
75YeQLlAHkDGjR5A8w8eQNl4HkCSPR5AMRceQFglHkCubh5Au/sdQO87HkAtMR5ApxceQKFS
HkBRTR5AhuYdQBdfHkC5HR5AxFceQPBiHkBwaR5AZgEeQFE5HkC5Th5AhgUeQAswHkAVPh5A
pxseQB5RHkA6Zh5A1jgeQF0KHkBE+B1AizkeQP4eHkCmJR5AL/0dQP4YHkC6NR5AeyMeQHsW
HkC87x1A1cgdQM0ZHkDNWR5A71geQB7xHUAu1x1AmC0eQHMfHkB1MB5AKTkeQPcEHkBgTx5A
Gx8eQP06HkCS5h1ArQIeQMUqHkDt3R1A920eQIINHkAOOB5Aj+0dQGBgHkAZ3R1AapodQJ3t
HUAH3h1AMRseQOxuHkBKAh5AyTkeQMMjHkAMDB5A+g8eQBcEHkAuAh5Akw0eQGAbHkBn9x1A
rkYeQBcbHkDVKB5AbCseQI0VHkD4RB5AmhYeQO/wHUBo7h1AyAIeQErzHUAjIR5Ac/odQL0O
HkCn8h1AjjEeQJntHUB9FB5AGe4dQLoHHkA33R1AjdgdQBKyHUA6/h1AmR0eQIHbHUC6Kh5A
hNsdQKAAHkAVGh5ATcAdQKj2HUB1qR1AaOsdQKdNHkDzAh5AzNsdQBWNHUAB3h1AUNIdQAvy
HUBW3h1AVhseQH4VHkDVrR1AEfwdQLv1HUBgtB1AmMAdQGfRHUDLyh1A0sIdQNcOHkB49x1A
CsEdQJfeHUDT3h1AYc0dQJAmHkD0Oh5A8iseQGwKHkDE5R1ALdkdQPnZHUCN1B1Agt8dQC3C
HUAeCx5A1joeQEvKHUBvzh1A8K0dQN38HUA51x1ABwQeQEPqHUDT2h1Az5sdQO3JHUAnqR1A
D8QdQCC7HUBgpx1A7gEeQEySHUAzyh1Aa+UdQPERHkAmvR1ARs8dQITmHUA1Zx1A+qsdQMx9
HUA+8x1AW9gdQNW4HUC82R1A5rkdQAoRHkAgvR1ADuAdQBSoHUB/zB1AGMAdQDXdHUCK0R1A
3fAdQOvXHUCS/R1AfdodQInFHUBooh1AnsUdQIqxHUBw7x1A2O4dQBjRHUDC7x1A3acdQLi6
HUDEyh1A/MgdQOtxHUDVjh1AzLkdQE2kHUBykh1AjZUdQJgcHkClqR1AhrQdQFpPHUANlh1A
wdEdQA1fHUBeMB5ADAIeQJ/tHUDEth1A9eIdQCu6HUBkqx1AlK8dQD/iHUDczh1Au7EdQC74
HUC+6R1ABMEdQMx5HUBa+B1AIOEdQL2wHUB++x1AO48dQBPDHUCopR1A1IsdQMWUHUAFuB1A
6GsdQCqPHUDGhR1Ar7wdQAx2HUAu5R1Aq+kdQHHyHUC2yh1AFuwdQFuTHUCkrx1A+KMdQEzF
HUDIgx1AOYkdQFxuHUA8qR1AaZ8dQN/HHUB+lx1Ar20dQAmYHUC0jx1AKoUdQFy0HUDmzR1A
CU8dQP1qHUCEeR1ArIwdQIaZHUB6bB1A8tEdQJDpHUAZnx1AM50dQLisHUDyfB1AJaQdQDJ8
HUCz3R1Av24dQHiPHUCewh1AJaQdQJOPHUBG6R1AYIQdQLimHUBIgx1Al4cdQKyFHUAsrh1A
8bwdQOR3HUCXgx1AargdQJBsHUDv0x1AfWcdQGWLHUBKUR1A/LYdQKuCHUBHkx1AjJodQP9s
HUC1dB1AnrMdQPpzHUCtyx1A2j8dQPdfHUDIax1ALFIdQBepHUDKlx1AZKwdQJGrHUAddx1A
PWsdQHmTHUD2gx1AUaodQAlvHUAWVx1A5W0dQOlxHUDnYh1AumQdQFioHUAHlx1AOpsdQDEn
HUBViR1AxZEdQMh4HUCVZh1AuYQdQExvHUBfex1ALgAdQOM5HUCNKx1AKlIdQAZPHUBadR1A
6V4dQF80HUB4VR1AY1gdQNiDHUAChB1Ap7AdQG5pHUBaoR1A0qYdQBx3HUDwUB1Ac20dQGvR
HUA2gx1A4lwdQNhxHUA9ax1AiGIdQFdtHUBMWx1ANVkdQAfSHUCsMh1A4ScdQP97HUBfTR1A
Zl4dQDg6HUABtx1AfWMdQBlOHUBVsR1Aa2kdQFZ8HUDhOR1At7IdQABzHUBqZh1AsJYdQLph
HUCJYh1AOGwdQB5HHUDnZh1AsHgdQAJSHUALfx1AAGIdQBSSHUD/Sx1AS0wdQJ+SHUApmx1A
GjUdQLs3HUCGbx1Aa4UdQHR5HUAcgR1AxHgdQCSCHUDoQx1Aj4gdQKFRHUCEOR1ASbkdQH1N
HUBmZh1AKXEdQHl/HUB2dx1ARCMdQBUwHUB9Cx1AaEIdQHYlHUBQOh1AiYodQAtLHUCW9hxA
aUsdQJV0HUC/Nx1AF4gdQBZaHUCwZR1Atf8cQG96HUB4ih1Abk0dQA==</AssayYData></Step><Step><CommonData><SampleLocation>8</SampleLocation><SampleID>h5</SampleID><SampleGroup></SampleGroup><SampleInfo></SampleInfo><SampleRow>C</SampleRow><SamplePlate>1</SamplePlate><WellType>KSAMPLE</WellType><Concentration>25</Concentration><ConcentrationUnits>µg/ml</ConcentrationUnits><MolarConcentration>442.5</MolarConcentration><MolarConcUnits>nM</MolarConcUnits><MolecularWeight>56.5</MolecularWeight><Temperature>30</Temperature><StartTime>722415</StartTime><AssayTime>1100</AssayTime></CommonData><FlowRate>1000</FlowRate><StepType>ASSOC</StepType><StepName>Association</StepName><StepStatus>OK</StepStatus><ActualTime>802</ActualTime><CycleTime>0.2</CycleTime><AssayXData Points="4010">/8wkRMzZJESZ5iREZfMkRDIAJUT/DCVE3BklRKkmJURlMyVEQ0AlRA9NJUTcWSVEmWYlRHZz
JURDgCVED40lRNyZJUSZpiVEZbMlREPAJUQPzSVEzNklRJnmJUR28yVEQwAmRP8MJkTcGSZE
mSYmRHYzJkRDQCZED00mRNxZJkSZZiZEdnMmREOAJkQPjSZEzJkmRJmmJkR2syZEMsAmRA/N
JkTM2SZEqeYmRHbzJkRDACdE/wwnRNwZJ0SZJidEdjMnRENAJ0T/TCdE3FknRKlmJ0RlcydE
MoAnRA+NJ0TcmSdEmaYnRHazJ0RDwCdE/8wnRNzZJ0Sp5idEdvMnREMAKET/DChE3BkoRJkm
KER2MyhEMkAoRA9NKETMWShEmWYoRGVzKERDgChE/4woRMyZKESppihEdrMoREPAKEQPzShE
3NkoRJnmKER28yhEMgApRA8NKUTcGSlEqSYpRHYzKURDQClED00pRNxZKUSZZilEZXMpREOA
KUQPjSlE3JkpRJmmKURlsylEQ8ApRA/NKUTM2SlEqeYpRGXzKURDACpEDw0qRNwZKkSZJipE
ZTMqRDJAKkQPTSpEzFkqRKlmKkR2cypEQ4AqRA+NKkTMmSpEqaYqRHazKkRDwCpED80qRMzZ
KkSZ5ipEdvMqRDIAK0T/DCtEzBkrRKkmK0R2MytEQ0ArRA9NK0TcWStEqWYrRHZzK0QygCtE
/4wrRNyZK0SZpitEZbMrRDLAK0QPzStEzNkrRKnmK0R28ytEMgAsRA8NLETMGSxEqSYsRGUz
LEQyQCxE/0wsRNxZLESpZixEdnMsREOALEQPjSxE3JksRJmmLER2syxEMsAsRA/NLETc2SxE
qeYsRGXzLERDAC1E/wwtRNwZLUSZJi1EdjMtRENALUQPTS1EzFktRKlmLUR2cy1EQ4AtRA+N
LUTMmS1EqaYtRGWzLURDwC1E/8wtRMzZLUSZ5i1EdvMtRDIALkT/DC5E3BkuRKkmLkR2My5E
Q0AuRP9MLkTMWS5EqWYuRHZzLkQygC5ED40uRNyZLkSppi5EdrMuRDLALkQPzS5E3NkuRKnm
LkR28y5EQwAvRA8NL0TcGS9EqSYvRGUzL0RDQC9E/0wvRNxZL0SZZi9EdnMvREOAL0T/jC9E
3JkvRKmmL0Rlsy9EQ8AvRA/NL0TM2S9EmeYvRGXzL0RDADBE/wwwRNwZMESZJjBEZTMwRDJA
MEQPTTBEzFkwRKlmMER2czBEMoAwRP+MMETcmTBEqaYwRGWzMERDwDBED80wRNzZMESZ5jBE
dvMwREMAMUQPDTFEzBkxRJkmMUR2MzFEMkAxRP9MMUTMWTFEqWYxRHZzMUQygDFE/4wxRNyZ
MUSZpjFEZbMxRDLAMUQPzTFE3NkxRJnmMUR28zFEMgAyRP8MMkTcGTJEqSYyRHYzMkQyQDJE
/0wyRNxZMkSZZjJEdnMyRDKAMkT/jDJEzJkyRKmmMkRlszJEQ8AyRP/MMkTM2TJEmeYyRHbz
MkRDADNE/wwzRNwZM0SZJjNEdjMzRENAM0QPTTNE3FkzRKlmM0RlczNEQ4AzRA+NM0TMmTNE
maYzRGWzM0RDwDNE/8wzRNzZM0SZ5jNEdvMzREMANET/DDREzBk0RKkmNER2MzREMkA0RA9N
NETMWTREqWY0RHZzNERDgDRED400RMyZNESppjREdrM0RDLANET/zDRE3Nk0RKnmNERl8zRE
QwA1RP8MNUTMGTVEmSY1RGUzNURDQDVE/0w1RMxZNUSpZjVEdnM1REOANUQPjTVE3Jk1RKmm
NURlszVEMsA1RP/MNUTM2TVEmeY1RHbzNURDADZE/ww2RMwZNkSZJjZEZTM2RENANkQPTTZE
3Fk2RKlmNkRlczZEQ4A2RP+MNkTMmTZEmaY2RGWzNkRDwDZE/8w2RMzZNkSZ5jZEdvM2REMA
N0QPDTdE3Bk3RLkmN0RlMzdEMkA3RP9MN0TcWTdEmWY3RHZzN0RDgDdED403RNyZN0SppjdE
drM3REPAN0QPzTdEzNk3RJnmN0Rl8zdEMgA4RA8NOETcGThEqSY4RHYzOEQyQDhE/0w4RMxZ
OESpZjhEdnM4REOAOET/jDhEzJk4RKmmOERlszhEQ8A4RP/MOETM2ThEqeY4RHbzOEQyADlE
Dw05RMwZOUSpJjlEZTM5RENAOUT/TDlE3Fk5RJlmOURlczlEQ4A5RA+NOUTcmTlEmaY5RGWz
OUQywDlED805RMzZOUSZ5jlEZfM5RDIAOkQPDTpE3Bk6RJkmOkRlMzpEU0A6RA9NOkTcWTpE
mWY6RGVzOkRDgDpE/4w6RNyZOkSZpjpEZbM6REPAOkQPzTpE3Nk6RJnmOkRl8zpEQwA7RA8N
O0TMGTtEqSY7RGUzO0QyQDtED007RMxZO0SZZjtEZXM7REOAO0T/jDtEzJk7RKmmO0RlsztE
MsA7RA/NO0Tc2TtEmeY7RHbzO0QyADxEDw08RNwZPESpJjxEdjM8RDJAPEQPTTxE3Fk8RJlm
PER2czxEQ4A8RP+MPETMmTxEqaY8RHazPEQywDxED808RMzZPESZ5jxEZfM8RDIAPUT/DD1E
zBk9RKkmPUR2Mz1EMkA9RA9NPUTcWT1EmWY9RGVzPUQygD1ED409RNyZPUSZpj1EdrM9REPA
PUT/zD1EzNk9RKnmPUR28z1EQwA+RP8MPkTMGT5EmSY+RGUzPkRDQD5ED00+RMxZPkSZZj5E
ZXM+RFOAPkT/jD5E3Jk+RJmmPkRlsz5EMsA+RA/NPkTM2T5EqeY+RGXzPkQyAD9EDw0/RMwZ
P0SZJj9EZTM/RENAP0QPTT9E3Fk/RJlmP0R2cz9EMoA/RA+NP0TMmT9EmaY/RHazP0QywD9E
/8w/RNzZP0SZ5j9EdvM/REMAQEQPDUBEzBlARKkmQERlM0BEMkBARA9NQETMWUBEqWZARGVz
QERDgEBE/4xARMyZQESppkBEZbNAREPAQEQPzUBE7dlARKnmQERl80BEQwBBRP8MQUTMGUFE
mSZBRGUzQUQyQEFE/0xBRMxZQUSZZkFEdnNBREOAQUQPjUFEzJlBRJmmQUR2s0FEMsBBRA/N
QUTc2UFEqeZBRHbzQUQyAEJEDw1CRNwZQkSZJkJEdjNCRENAQkQPTUJEzFlCRKlmQkR2c0JE
MoBCRA+NQkTMmUJEqaZCRHazQkQywEJE/8xCRMzZQkSZ5kJEdvNCREMAQ0T/DENE3BlDRJkm
Q0R2M0NEMkBDRA9NQ0TMWUNEqWZDRGVzQ0RDgENE/4xDRNyZQ0SppkNEdrNDRDLAQ0QPzUNE
zNlDRJnmQ0R280NEMgBERP8MRETcGUREqSZERGUzRERDQERED01ERMxZRESpZkREZXNERDKA
REQPjURE3JlERKmmRER2s0REMsBERBDNRETM2UREmOZERGbzRERCAEVEEA1FRMwZRUSpJkVE
ZjNFREJARUT/TEVEzFlFRLlmRUR2c0VEQoBFRBCNRUTcmUVEmKZFRGazRURCwEVEEM1FRMzZ
RUSp5kVEZvNFREIARkQQDUZEzBlGRKkmRkRmM0ZEQkBGRP9MRkTMWUZEqWZGRGZzRkRCgEZE
EI1GRMyZRkSYpkZEZrNGRDLARkQQzUZE3NlGRKnmRkRm80ZEMgBHRBANR0TMGUdEqSZHRGYz
R0RCQEdE/0xHRMxZR0SYZkdEdnNHREKAR0QQjUdEzJlHRKmmR0Rms0dEMsBHRBDNR0TM2UdE
qeZHRGbzR0RCAEhEEA1IROwZSESYJkhEdjNIREJASEQQTUhEzFlIRJhmSERmc0hEMoBIRP+M
SETcmUhEqaZIRHazSERCwEhEEM1IRNzZSESp5khEdvNIREIASUQQDUlEzBlJRKkmSURmM0lE
QkBJRBBNSUTMWUlEqWZJRHZzSUQygElE/4xJRNyZSUSppklEZrNJRDLASUT/zElEzNlJRJjm
SUR280lEMgBKRP8MSkTcGUpEqSZKRGYzSkRCQEpE/0xKRNxZSkSYZkpEZnNKREKASkT/jEpE
3JlKRJimSkRms0pEMsBKRP/MSkTc2UpEqeZKRGbzSkRCAEtEEA1LRNwZS0SpJktEdjNLREJA
S0QQTUtE3FlLRKlmS0Rmc0tEQoBLRBCNS0TMmUtEmKZLRHazS0RCwEtE/8xLRNzZS0SY5ktE
dvNLREIATEQQDUxEzBlMRKkmTER2M0xEMkBMRP9MTETcWUxEqWZMRGZzTERCgExE/4xMRNyZ
TESppkxEZrNMRELATEQQzUxE3NlMRKnmTERm80xEQgBNRBANTUTMGU1EqSZNRHYzTUQyQE1E
EE1NRNxZTUSYZk1EdnNNRDKATUT/jE1EzJlNRKmmTURms01EQsBNRP/MTUTc2U1EmOZNRGbz
TURCAE5EEA1ORMwZTkSYJk5EZjNOREJATkQQTU5EzFlORJhmTkRmc05EQoBORP+MTkTMmU5E
mKZORGazTkQywE5EEM1ORMzZTkSp5k5EdvNOREIAT0T/DE9EzBlPRKkmT0RmM09EQkBPRP9M
T0TMWU9EmGZPRGZzT0QygE9EEI1PRMyZT0Sppk9EZrNPRDLAT0QQzU9EzNlPRKnmT0R2809E
QgBQRP8MUETcGVBEqSZQRHYzUEQyQFBEEE1QRNxZUESYZlBEZnNQRDKAUEQQjVBE3JlQRKmm
UER2s1BEMsBQRBDNUETc2VBEqeZQRGbzUEQyAFFEEA1RRMwZUUSpJlFEdjNRREJAUUT/TFFE
zFlRRJhmUUR2c1FEMoBRRP+MUUTcmVFEqaZRRHazUURCwFFEEM1RRNzZUUSY5lFEdvNRRDIA
UkQQDVJEzBlSRJgmUkRmM1JEQkBSRP9MUkTMWVJEqWZSRHZzUkRCgFJE/4xSRMyZUkSpplJE
drNSRDLAUkQQzVJE3NlSRKnmUkRm81JEMgBTRBANU0TMGVNEqSZTRHYzU0QyQFNE/0xTRMxZ
U0SpZlNEdnNTREKAU0T/jFNE3JlTRJimU0Rms1NEMsBTRBDNU0Tc2VNEmOZTRGbzU0QyAFRE
/wxURNwZVESpJlREdjNUREJAVEQQTVRE3FlURKlmVERmc1REMoBURP+MVETMmVREmKZURGaz
VEQywFREEM1URNzZVESp5lREZvNUREIAVUT/DFVE3BlVRJgmVUR2M1VEQkBVRBBNVUTcWVVE
qWZVRHZzVUQygFVE/4xVRMyZVUSpplVEZrNVRELAVUQQzVVE3NlVRJjmVUR281VEMgBWRBAN
VkTMGVZEmCZWRGYzVkRCQFZEEE1WRMxZVkSYZlZEdnNWREKAVkQQjVZEzJlWRJimVkR2s1ZE
MsBWRBDNVkTM2VZEqeZWRGbzVkRCAFdE/wxXRNwZV0SpJldEdjNXREJAV0T/TFdEzFlXRJhm
V0R2c1dEQoBXRP+MV0TcmVdEqaZXRHazV0RCwFdE/8xXRNzZV0Sp5ldEZvNXREIAWEQQDVhE
zBlYRJgmWER2M1hEQkBYRP9MWETcWVhEmGZYRGZzWERCgFhE/4xYRMyZWESpplhEdrNYRDLA
WET/zFhE3NlYRJjmWERm81hEMgBZRP8MWUTcGVlEmCZZRGYzWURCQFlEEE1ZRNxZWUSYZllE
ZnNZRDKAWUQQjVlE3JlZRKmmWURms1lEMsBZRBDNWUTM2VlEqeZZRGbzWURCAFpEEA1aRNwZ
WkSYJlpEdjNaREJAWkQQTVpE3FlaRKlmWkRmc1pEQoBaRBCNWkTMmVpEmKZaRHazWkRCwFpE
EM1aRMzZWkSY5lpEdvNaRDIAW0QQDVtEzBlbRKkmW0R2M1tEMkBbRBBNW0TMWVtEmGZbRGZz
W0RCgFtEEI1bRNyZW0SppltEdrNbRDLAW0QQzVtEzNlbRJjmW0Rm81tEMgBcRBANXETMGVxE
mCZcRHYzXEQyQFxE/0xcRNxZXESYZlxEZnNcREKAXET/jFxEzJlcRJimXER2s1xEQsBcRBDN
XETM2VxEmOZcRGbzXEQyAF1E/wxdRMwZXUSYJl1EdjNdRDJAXUT/TF1E3FldRKlmXUR2c11E
QoBdRP+MXUTMmV1EqaZdRGazXURCwF1E/8xdRMzZXUSY5l1EZvNdREIAXkT/DF5E3BleRJgm
XkRmM15EQkBeRBBNXkTcWV5EmGZeRGZzXkRCgF5EEI1eRMyZXkSppl5EdrNeRELAXkQQzV5E
zNleRJjmXkR2815EMgBfRP8MX0TMGV9EqSZfRGYzX0RCQF9E/0xfRNxZX0SYZl9EdnNfREKA
X0QQjV9E3JlfRKmmX0R2s19EMsBfRBDNX0TM2V9EqeZfRGbzX0QyAGBE/wxgRNwZYESYJmBE
djNgRDJAYEQQTWBE3FlgRJhmYERmc2BEMoBgRP+MYETcmWBEqaZgRHazYERCwGBE/8xgRNzZ
YESY5mBEdvNgREIAYUT/DGFEzBlhRKkmYUR2M2FEMkBhRBBNYUTcWWFEmGZhRHZzYUQygGFE
/4xhRNyZYUSppmFEdrNhRDLAYUQQzWFEzNlhRKnmYUR282FEMgBiRBANYkTcGWJEqSZiRGYz
YkRCQGJE/0xiRMxZYkSYZmJEZnNiRDKAYkQQjWJE3JliRJimYkRms2JEMsBiRP/MYkTc2WJE
qeZiRHbzYkRCAGNE/wxjRMwZY0SpJmNEdjNjRDJAY0QQTWNEzFljRKlmY0Rmc2NEQoBjRBCN
Y0TMmWNEqaZjRGazY0RCwGNE/8xjRMzZY0Sp5mNEdvNjRDIAZEQQDWREzBlkRKkmZERmM2RE
QkBkRBBNZETMWWREmGZkRHZzZEQygGREEI1kRMyZZESYpmREZrNkRELAZET/zGRE3NlkRJjm
ZER282REMgBlRP8MZUTMGWVEmCZlRHYzZURCQGVE/0xlRMxZZUSYZmVEdnNlRDKAZUT/jGVE
zJllRJimZURms2VEQsBlRP/MZUTc2WVEqeZlRGbzZURCAGZEEA1mRNwZZkSpJmZEdjNmREJA
ZkQQTWZEzFlmRJhmZkRmc2ZEMoBmRBCNZkTcmWZEmKZmRGazZkRCwGZEEM1mRNzZZkSY5mZE
ZvNmRDIAZ0T/DGdEzBlnRJgmZ0R2M2dEQkBnRBBNZ0TcWWdEqWZnRHZzZ0RCgGdEEI1nRNyZ
Z0SYpmdEdrNnRDLAZ0T/zGdE3NlnRJjmZ0Rm82dEQgBoRP8MaETMGWhEqSZoRHYzaERCQGhE
EE1oRMxZaESpZmhEZnNoRDKAaET/jGhEzJloRKmmaER2s2hEU8BoRBDNaETM2WhEqeZoRGbz
aEQyAGlE/wxpRNwZaUSYJmlEdjNpREJAaUQQTWlEzFlpRJhmaURmc2lEMoBpRBCNaUTMmWlE
mKZpRHazaURCwGlEEM1pRMzZaUSY5mlEZvNpREIAakQQDWpEzBlqRJgmakR2M2pEMkBqRBBN
akTMWWpEmGZqRGZzakRCgGpE/4xqRMyZakSYpmpEhrNqRELAakQQzWpE3NlqRJjmakRm82pE
QgBrRP8Ma0TcGWtEqSZrRHYza0RCQGtEEE1rRMxZa0SYZmtEZnNrREKAa0QQjWtEzJlrRKmm
a0Rms2tEMsBrRP/Ma0Tc2WtEmOZrRGbza0QyAGxEEA1sRMwZbESYJmxEZjNsREJAbET/TGxE
zFlsRJhmbERmc2xEMoBsRBCNbETMmWxEqaZsRHazbEQywGxEEM1sRNzZbESY5mxEZvNsRDIA
bUT/DG1E3BltRKkmbUR2M21EQkBtRP9MbUTMWW1EmGZtRHZzbURCgG1EEI1tRNyZbUSYpm1E
drNtRDLAbUT/zG1EzNltRJjmbUR2821EMgBuRBANbkTMGW5EqSZuRGYzbkRCQG5E/0xuRMxZ
bkSYZm5EZnNuREKAbkQQjW5EzJluRJimbkRms25EQsBuRP/MbkTM2W5EqeZuRHbzbkRCAG9E
EA1vRMwZb0SpJm9EdjNvRDJAb0QQTW9EzFlvRJhmb0Rmc29EMoBvRBCNb0TMmW9EmKZvRGaz
b0RCwG9EEM1vRMzZb0SY5m9EdvNvREIAcET/DHBE3BlwRKkmcER2M3BEQkBwRBBNcETMWXBE
mGZwRHZzcERCgHBE/4xwRMyZcESppnBEZrNwRELAcET/zHBE3NlwRKnmcERm83BEQgBxRP8M
cUTMGXFEqSZxRHYzcUQyQHFEEE1xRMxZcUSYZnFEdnNxRDKAcUQQjXFEzJlxRKmmcURms3FE
MsBxRBDNcUTc2XFEqeZxRGbzcURCAHJEEA1yRNwZckSpJnJEdjNyRDJAckT/THJE3FlyRJhm
ckR2c3JEQoByRBCNckTMmXJEmKZyRGazckRCwHJE/8xyRNzZckSY5nJEdvNyREIAc0T/DHNE
3BlzRJgmc0R2M3NEMkBzRBBNc0TcWXNEmGZzRGZzc0QygHNEEI1zRMyZc0SppnNEZrNzRDLA
c0QQzXNEzNlzRJjmc0R283NEMgB0RP8MdETMGXREqSZ0RGYzdERCQHRE/0x0RMxZdESpZnRE
ZnN0REKAdEQQjXRE3Jl0RKmmdERms3REQsB0RBDNdETM2XREqeZ0RGbzdERCAHVEEA11RNwZ
dUSpJnVEZjN1RDJAdUT/THVE3Fl1RJhmdURmc3VEMoB1RBCNdUTcmXVEmKZ1RHazdURCwHVE
/8x1RMzZdUSY5nVEZvN1RDIAdkT/DHZE3Bl2RJgmdkRmM3ZEMkB2RBBNdkTMWXZEqWZ2RGZz
dkQygHZEEI12RNyZdkSppnZEdrN2RELAdkT/zHZEzNl2RJjmdkRm83ZEQgB3RBANd0TMGXdE
qSZ3RHYzd0RCQHdEEE13RMxZd0SpZndEdnN3RDKAd0QQjXdE3Jl3RKmmd0R2s3dEQsB3RP/M
d0TM2XdEqeZ3RHbzd0RCAHhEEA14RNwZeESYJnhEZjN4RDJAeET/THhEzFl4RJhmeER2c3hE
MoB4RBCNeETMmXhEmKZ4RGazeERCwHhE/8x4RMzZeESY5nhEdvN4REIAeUT/DHlEzBl5RJgm
eURmM3lEMkB5RBBNeUTMWXlEqWZ5RGZzeUQygHlEEI15RMyZeUSYpnlEdrN5RELAeUT/zHlE
zNl5RKnmeURm83lEMgB6RP8MekTcGXpEqSZ6RHYzekQyQHpEEE16RNxZekSpZnpEdnN6RDKA
ekQQjXpEzJl6RKmmekR2s3pEQsB6RBDNekTM2XpEmOZ6RGbzekRCAHtEEA17RMwZe0SYJntE
djN7RDJAe0QQTXtEzFl7RKlme0Rmc3tEQoB7RBCNe0TMmXtEmKZ7RGaze0RCwHtE/8x7RMzZ
e0Sp5ntEdvN7REIAfEQQDXxEzBl8RJgmfERmM3xEMkB8RP9MfETMWXxEmGZ8RHZzfEQygHxE
/4x8RMyZfESYpnxEdrN8RDLAfEQQzXxEzNl8RJjmfER283xEQgB9RP8MfUTcGX1EqSZ9RHYz
fURCQH1EEE19RNxZfUSYZn1EZnN9RDKAfUQQjX1E3Jl9RKmmfUR2s31EMsB9RBDNfUTc2X1E
qeZ9RGbzfURCAH5EEA1+RMwZfkSYJn5EZjN+RDJAfkQQTX5EzFl+RKlmfkR2c35EQoB+RP+M
fkTMmX5EmKZ+RGazfkQywH5EEM1+RMzZfkSY5n5EdvN+RDIAf0QQDX9EzBl/RJgmf0RmM39E
QkB/RP9Mf0TcWX9EqWZ/RHZzf0QygH9EEI1/RMyZf0Sppn9EZrN/RDLAf0QQzX9EzNl/RJjm
f0Rm839EIQCARIgGgETmDIBEVBOARLsZgEQhIIBEgCaAROYsgERUM4BEszmARCFAgESARoBE
7kyARExTgES7WYBEGWCARIhmgETmbIBEVHOARLt5gEQhgIBEiIaARO6MgERUk4BEu5mARCGg
gESApoBE7qyARFSzgES7uYBEGcCARIDGgETuzIBETNOARLvZgEQZ4IBEiOaARO7sgERM84BE
u/mARCEAgUSIBoFE5gyBRFQTgUSzGYFEISCBRIgmgUTmLIFETDOBRLM5gUQZQIFEiEaBRO5M
gURMU4FEs1mBRCFggUSIZoFE5myBRExzgUS7eYFEIYCBRICGgUTujIFETJOBRLuZgUQhoIFE
gKaBRO6sgURUs4FEs7mBRBnAgUSIxoFE7syBRFTTgUS72YFEIeCBRIjmgUTm7IFEVPOBRLP5
gUQhAIJEgAaCROYMgkRME4JEsxmCRBkggkSAJoJE7iyCREwzgkSzOYJEGUCCRIhGgkTuTIJE
VFOCRLNZgkQZYIJEgGaCROZsgkRUc4JEu3mCRBmAgkSAhoJE5oyCRFSTgkSzmYJEIaCCRIim
gkTmrIJETLOCRLu5gkQhwIJEiMaCRO7MgkRM04JEs9mCRBnggkSI5oJE5uyCRFTzgkS7+YJE
IQCDRIAGg0TuDINEVBODRLMZg0QZIINEiCaDRO4sg0RUM4NEszmDRCFAg0SIRoNE5kyDRFRT
g0SzWYNEGWCDRIBmg0TubINETHODRLN5g0QhgINEgIaDROaMg0RUk4NEu5mDRCGgg0SIpoNE
5qyDREyzg0SzuYNEGcCDRIjGg0TuzINEVNODRLPZg0QZ4INEiOaDRObsg0RU84NEu/mDRBkA
hESABoRE7gyEREwThES7GYREGSCERIgmhETuLIRETDOERLs5hEQhQIREgEaERPZMhERUU4RE
u1mERBlghESAZoRE5myERExzhESzeYREIYCERICGhETujIRETJOERLuZhEQhoIREgKaEROas
hERUs4REs7mERCHAhESAxoRE7syEREzThES72YREGeCERIjmhETu7IRETPOERLv5hEQhAIVE
gAaFRO4MhURME4VEsxmFRCEghUSIJoVE5iyFRFQzhUS7OYVEIUCFRIhGhUTmTIVETFOFRLtZ
hUQhYIVEiGaFROZshURUc4VEu3mFRCGAhUSIhoVE5oyFREyThUSzmYVEGaCFRIimhUTmrIVE
VLOFRLu5hUQZwIVEgMaFRObMhURM04VEs9mFRCHghUSI5oVE5uyFREzzhUS7+YVEGQCGRIAG
hkTuDIZEVBOGRLMZhkQZIIZEgCaGRO4shkRUM4ZEszmGRBlAhkSARoZE5kyGRExThkSzWYZE
IWCGRIhmhkTubIZETHOGRLN5hkQhgIZEgIaGRO6MhkRMk4ZEu5mGRBmghkSIpoZE5qyGRFSz
hkS7uYZEIcCGRIDGhkTuzIZETNOGRLvZhkQh4IZEiOaGRO7shkRM84ZEu/mGRBkAh0SABodE
5gyHRFQTh0S7GYdEISCHRIgmh0TuLIdEVDOHRLs5h0QhQIdEiEaHROZMh0RMU4dEs1mHRBlg
h0SIZodE5myHRFRzh0S7eYdEIYCHRIiGh0TmjIdETJOHRLOZh0QhoIdEiKaHRO6sh0RMs4dE
u7mHRBnAh0SIxodE7syHRFTTh0S72YdEIeCHRIjmh0Tm7IdEVPOHRLv5h0QhAIhEiAaIRO4M
iERME4hEsxmIRCEgiESIJohE7iyIRFQziES7OYhEIUCIRIhGiETuTIhEVFOIRLtZiEQhYIhE
iGaIRO5siERUc4hEs3mIRCGAiESAhohE5oyIREyTiES7mYhEIaCIRIimiETmrIhETLOIRLO5
iEQhwIhEgMaIRObMiERM04hEs9mIRCHgiESA5ohE5uyIRFTziESz+YhEGQCJRIgGiUTmDIlE
VBOJRLsZiUQZIIlEgCaJROYsiURUM4lEszmJRBlAiUSIRolE5kyJRFRTiUS7WYlEGWCJRIBm
iUTubIlETHOJRLN5iUQhgIlEgIaJROaMiURMk4lEu5mJRCGgiUSIpolE5qyJRFSziUSzuYlE
IcCJRIjGiUTmzIlEVNOJRLvZiUQh4IlEgOaJRO7siURU84lEu/mJRCEAikSABopE5gyKRFQT
ikSzGYpEISCKRIgmikTmLIpETDOKRLs5ikQZQIpEiEaKRO5MikRUU4pEs1mKRBlgikSAZopE
5myKRF1zikSzeYpEGYCKRICGikTmjIpETJOKRLOZikQhoIpEiKaKROasikRUs4pEs7mKRCHA
ikSIxopE7syKRFTTikS72YpEIeCKRIDmikTm7IpETPOKRLv5ikQhAItEgAaLRO4Mi0RME4tE
uxmLRCEgi0SIJotE7iyLREwzi0SzOYtEIUCLRIhGi0TuTItEVFOLRLtZi0QZYItEiGaLROZs
i0RMc4tEu3mLRCGAi0SAhotE5oyLRFSTi0SzmYtEGaCLRICmi0TurItETLOLRLu5i0QZwItE
iMaLRObMi0RM04tEs9mLRBngi0SA5otE5uyLRFTzi0Sz+YtEGQCMRIAGjETuDIxEVBOMRLsZ
jEQZIIxEiCaMRO4sjERMM4xEszmMRBlAjESARoxE5kyMRFRTjESzWYxEIWCMRIhmjETmbIxE
VHOMRLt5jEQZgIxEiIaMROaMjERMk4xEs5mMRCGgjESIpoxE7qyMRFSzjESzuYxEGcCMRIDG
jETmzIxETNOMRLPZjEQh4IxEiOaMRO7sjERM84xEu/mMRCEAjUSIBo1E7gyNREwTjUS7GY1E
ISCNRIAmjUTuLI1ETDONRLs5jUQhQI1EiEaNRO5MjURMU41Eu1mNRCFgjUSIZo1E5myNRExz
jUS7eY1EIYCNRICGjUTujI1ETJONRLOZjUQZoI1EiKaNROasjURUs41Es7mNRCHAjUSAxo1E
5syNREzTjUSz2Y1EGeCNRIjmjUTu7I1ETPONRLv5jUQZAI5EiAaORO4MjkRUE45EsxmORBkg
jkSIJo5E7iyOREwzjkSzOY5EIUCORIhGjkTuTI5ETFOORLNZjkQhYI5EgGaORO5sjkRMc45E
u3mORCGAjkSAho5E5oyOREyTjkS7mY5EIaCORIimjkTmrI5EVLOORLO5jkQZwI5EiMaORO7M
jkRM045Eu9mORBngjkSA5o5E7uyOREzzjkS7+Y5EGQCPRIAGj0TmDI9EVBOPRLMZj0QZII9E
iCaPRO4sj0RMM49EszmPRCFAj0SIRo9E5kyPRFRTj0SzWY9EGWCPRIhmj0TubI9EXXOPRLN5
j0QZgI9EiIaPROaMj0RMk49Es5mPRCGgj0SIpo9E5qyPREyzj0SzuY9EIcCPRIjGj0TmzI9E
TNOPRLPZj0Qh4I9EiOaPRObsj0RU849Eu/mPRBkAkESIBpBE7gyQREwTkES7GZBEISCQRIAm
kETuLJBETDOQRLM5kEQhQJBEgEaQROZMkERUU5BEu1mQRCFgkESAZpBE5myQRExzkES7eZBE
GYCQRIiGkETmjJBETJOQRLuZkEQZoJBEgKaQROaskERUs5BEs7mQRCHAkESAxpBE5syQREzT
kESz2ZBEIeCQRIDmkETm7JBETPOQRLP5kEQhAJFEgAaRRO4MkURUE5FEuxmRRBkgkUSAJpFE
7iyRREwzkUSzOZFEIUCRRIBGkUTmTJFETFORRLtZkUQZYJFEiGaRROZskURMc5FEs3mRRBmA
kUSIhpFE7oyRRFSTkUSzmZFEIaCRRICmkUT2rJFETLORRLu5kUQhwJFEgMaRRO7MkURU05FE
u9mRRCHgkUSA5pFE7uyRREzzkUSz+ZFEIQCSRIgGkkTmDJJEVBOSRLsZkkQhIJJEiCaSRO4s
kkRMM5JEuzmSRCFAkkSARpJE7kySRFRTkkS7WZJEIWCSRIBmkkT2bJJETHOSRLt5kkQZgJJE
gIaSROaMkkRUk5JEu5mSRCKgkkSAppJE7qySREyzkkS7uZJEIsCSRIjGkkTmzJJETNOSRLvZ
kkQi4JJEgOaSRObskkRM85JEsvmSRCIAk0SIBpNE7gyTRFQTk0S7GZNEGSCTRIAmk0TuLJNE
VDOTRLI5k0QiQJNEiEaTRO5Mk0RUU5NEu1mTRCJgk0SAZpNE7myTRExzk0S7eZNEGYCTRIiG
k0TujJNETJOTRLKZk0QioJNEiKaTROask0RMs5NEsrmTRBnAk0SAxpNE5syTRFTTk0S72ZNE
IuCTRIjmk0Tm7JNETPOTRLL5k0QZAJREgAaURO4MlERUE5REshmURCIglESIJpRE7iyURFQz
lESyOZREIkCURIBGlETmTJREVFOURLtZlEQZYJREgGaUROZslERUc5REsnmURCKAlESAhpRE
7oyURFSTlES7mZREGaCURIimlETurJREVLOURLK5lEQZwJREgMaURObMlERU05REu9mURCLg
lESA5pRE7uyURFTzlES7+ZREGQCVRIgGlUTmDJVEVBOVRLIZlUQiIJVEgCaVRO4slURUM5VE
sjmVRBlAlUSIRpVE7kyVRExTlUS7WZVEImCVRIhmlUTmbJVEVHOVRLJ5lUQZgJVEgIaVROaM
lURUk5VEu5mVRCKglUSAppVE5qyVRFSzlUSyuZVEGcCVRIjGlUTuzJVETNOVRLvZlUQi4JVE
gOaVRO7slURU85VEu/mVRCIAlkSABpZE5gyWREwTlkS7GZZEGSCWRIgmlkT2LJZETDOWRLI5
lkQZQJZEgEaWRO5MlkRUU5ZEu1mWRBlglkSIZpZE5myWRFRzlkS7eZZEGYCWRIiGlkTmjJZE
VJOWRLuZlkQioJZEgKaWROaslkRMs5ZEu7mWRCLAlkSAxpZE5syWREzTlkS72ZZEIuCWRIDm
lkTm7JZEVPOWRLv5lkQiAJdEiAaXROYMl0RME5dEshmXRCIgl0SIJpdE7iyXREwzl0S7OZdE
GUCXRIBGl0TmTJdEVFOXRLJZl0QiYJdEiGaXRO5sl0RMc5dEsnmXRBmAl0SAhpdE5oyXREyT
l0S7mZdEIqCXRIiml0TurJdETLOXRLK5l0QiwJdEiMaXRObMl0RU05dEstmXRBngl0SI5pdE
5uyXRFTzl0Sy+ZdEGQCYRIgGmETuDJhEVBOYRLIZmEQiIJhEiCaYROYsmERMM5hEuzmYRCJA
mESIRphE7kyYRExTmES7WZhEGWCYRIhmmETubJhETHOYRLJ5mEQigJhEgIaYROaMmERMk5hE
u5mYRBmgmESIpphE5qyYRFSzmESyuZhEIsCYRIDGmETuzJhEVNOYRLvZmEQi4JhEgOaYRO7s
mERM85hEu/mYRCIAmUSABplE7gyZREwTmUSyGZlEIiCZRIAmmUTmLJlEVDOZRLs5mUQiQJlE
gEaZRO5MmURMU5lEu1mZRBlgmUSIZplE5myZRFRzmUS7eZlEIoCZRIiGmUTmjJlEVJOZRLuZ
mUQZoJlEiKaZRO6smURUs5lEsrmZRBnAmUSIxplE5syZRFTTmUSy2ZlEGeCZRIjmmUTu7JlE
TPOZRLv5mUQZAJpEiAaaROYMmkRUE5pEshmaRBkgmkSAJppE7iyaRFQzmkSyOZpEGUCaRIBG
mkTmTJpETFOaRLJZmkQiYJpEiGaaROZsmkRUc5pEsnmaRCKAmkSIhppE5oyaREyTmkSymZpE
IqCaRIimmkTmrJpETLOaRLu5mkQZwJpEiMaaRO7MmkRU05pEu9maRCLgmkSI5ppE5uyaREzz
mkS7+ZpEIgCbRIgGm0TuDJtETBObRLsZm0QiIJtEiCabRO4sm0RUM5tEsjmbRBlAm0SARptE
7kybRFRTm0SyWZtEImCbRIBmm0TmbJtETHObRLt5m0QigJtEiIabROaMm0RUk5tEspmbRCKg
m0SApptE5qybREyzm0SyuZtEIsCbRIDGm0TuzJtEVNObRLvZm0Qi4JtEgOabRObsm0RU85tE
svmbRCIAnESIBpxE7gycREwTnESyGZxEIiCcRIgmnETmLJxETDOcRLI5nEQZQJxEiEacROZM
nERUU5xEu1mcRCJgnESAZpxE7mycRExznES7eZxEIoCcRICGnETmjJxEVJOcRLKZnEQZoJxE
gKacROasnERUs5xEu7mcRCLAnESIxpxE7sycRFTTnESy2ZxEGeCcRIjmnETm7JxEVPOcRLL5
nEQiAJ1EgAadRO4MnURUE51EuxmdRCIgnUSAJp1E7iydREwznUSyOZ1EIkCdRIhGnUTmTJ1E
TFOdRLtZnUQZYJ1EgGadROZsnURUc51EsnmdRBmAnUSAhp1E5oydRFSTnUS7mZ1EIqCdRICm
nUTmrJ1EVLOdRLu5nUQiwJ1EgMadRO7MnURU051Eu9mdRBngnUSI5p1E5uydRFTznUS7+Z1E
GQCeRIgGnkTuDJ5EVBOeRLIZnkQiIJ5EiCaeROYsnkRMM55EuzmeRCJAnkSIRp5E5kyeRFRT
nkSyWZ5EImCeRIhmnkTmbJ5ETHOeRLJ5nkQZgJ5EiIaeROaMnkRMk55EspmeRCKgnkSApp5E
5qyeRFSznkSyuZ5EGcCeRIDGnkTuzJ5ETNOeRLvZnkQZ4J5EgOaeRO7snkRU855EsvmeRCIA
n0SABp9E7gyfREwTn0S7GZ9EKiCfRIgmn0TmLJ9ETDOfRLI5n0QiQJ9EiEafROZMn0RUU59E
u1mfRCJgn0SIZp9E5myfRExzn0S7eZ9EGYCfRIiGn0TujJ9EVJOfRLKZn0QZoJ9EiKafROas
n0RMs59EsrmfRBnAn0SAxp9E5syfRFzTn0S72Z9EGeCfRIDmn0Tm7J9EVPOfRLv5n0QiAKBE
iAagROYMoERUE6BEuxmgRCIgoESIJqBE5iygRFQzoES7OaBEGUCgRIhGoETuTKBEVFOgRLJZ
oEQZYKBEiGagROZsoERUc6BEu3mgRCKAoESAhqBE7oygREyToESymaBEIqCgRIimoETmrKBE
VLOgRLK5oEQiwKBEiMagRO7MoERM06BEstmgRBngoESI5qBE7uygRFTzoES7+aBEGQChRIgG
oUTmDKFEVBOhRLIZoUQZIKFEgCahROYsoURMM6FEuzmhRBlAoUSIRqFE5kyhRExToUSyWaFE
GWChRIhmoUTubKFEVHOhRLt5oUQigKFEgIahRO6MoURMk6FEu5mhRCKgoUSApqFE5qyhRFSz
oUSyuaFEIsChRIjGoUTuzKFEVNOhRLLZoUQi4KFEgOahRObsoURM86FEu/mhRBkAokSIBqJE
5gyiRFQTokS7GaJEGSCiRIAmokTmLKJETDOiRLs5okQiQKJEgEaiRO5MokRMU6JEslmiRBlg
okSAZqJE7myiRFRzokSyeaJEIoCiRICGokTmjKJEVJOiRLKZokQioKJEgKaiROasokRMs6JE
srmiRCLAokSIxqJE5syiREzTokSy2aJEIuCiRIjmokTu7KJETPOiRLv5okQiAKNEiAajRO4M
o0RME6NEuxmjRBkgo0SIJqNE5iyjRFQzo0SyOaNEIkCjRIBGo0TuTKNEVFOjRLtZo0QZYKNE
iGajROZso0RUc6NEu3mjRBmAo0SIhqNE5oyjREyTo0SymaNEIqCjRICmo0TurKNEVLOjRLu5
o0QZwKNEiMajRPbMo0RM06NEstmjRCLgo0SA5qNE7uyjRFTzo0S7+aNEGQCkRIgGpETmDKRE
XBOkRLIZpEQZIKREiCakRO4spERMM6REsjmkRCJApESIRqRE7kykRExTpESyWaREImCkRIBm
pETmbKRETHOkRLt5pEQqgKREiIakRO6MpERMk6REu5mkRBmgpESApqRE5qykRFSzpES7uaRE
IsCkRIDGpETmzKRETNOkRLLZpEQi4KREiOakRO7spERM86REu/mkRCIApUSIBqVE7gylREwT
pUS7GaVEIiClRIgmpUTuLKVETDOlRLs5pUQiQKVEiEalRO5MpURUU6VEu1mlRBlgpUSAZqVE
5mylRFRzpUS7eaVEGYClRICGpUTmjKVEVJOlRLKZpUQZoKVEiKalROaspURUs6VEu7mlRCLA
pUSAxqVE7sylREzTpUS72aVEGeClRIDmpUTu7KVEVPOlRLL5pUQiAKZEgAamROYMpkRUE6ZE
uxmmRCIgpkSAJqZE7iymREwzpkSyOaZEIkCmRIBGpkTuTKZEVFOmRLtZpkQiYKZEiGamRO5s
pkRMc6ZEsnmmRCKApkSAhqZE7oymREyTpkSymaZEIqCmRIimpkTmrKZETLOmRLK5pkQiwKZE
iMamRObMpkRM06ZEu9mmRCLgpkSI5qZE7uymRFTzpkTD+aZEIgCnRIAGp0TuDKdETBOnRLIZ
p0QZIKdEgCanROYsp0RMM6dEuzmnRCJAp0SARqdE5kynRFRTp0S7WadEGWCnRIBmp0TubKdE
THOnRLt5p0QZgKdEiIanROaMp0RUk6dEspmnRCKgp0SApqdE5qynRFSzp0S7uadEIsCnRIDG
p0TuzKdEVNOnRLLZp0Qi4KdEiOanRO7sp0RM86dEu/mnRCIAqESABqhE7gyoREwTqESyGahE
GSCoRIgmqETmLKhETDOoRLs5qEQZQKhEiEaoROZMqERUU6hEslmoRCJgqESAZqhE5myoRFRz
qES7eahEIoCoRIiGqETmjKhETJOoRLKZqEQZoKhEiKaoRO6sqERUs6hEu7moRCLAqESIxqhE
7syoREzTqES72ahEIuCoRIjmqETm7KhEVPOoRLv5qEQiAKlEiAapROYMqURME6lEshmpRBkg
qUSAJqlE5iypREwzqUS7OalEIkCpRIhGqUTmTKlETFOpRLJZqUQiYKlEiGapROZsqURUc6lE
snmpRCKAqUSIhqlE5oypREyTqUS7malEIqCpRIimqUTmrKlETLOpRLu5qUQZwKlEgMapRObM
qURM06lEu9mpRCLgqUSA5qlE7uypREzzqUSy+alEGQCqRIAGqkTmDKpETBOqRLIZqkQiIKpE
iCaqRO4sqkRMM6pEsjmqRCJAqkSIRqpE7kyqRExTqkS7WapEGWCqRIBmqkTubKpETHOqRLJ5
qkQqgKpEiIaqRO6MqkRMk6pEspmqRCKgqkSIpqpE5qyqREyzqkS7uapEGcCqRIjGqkTuzKpE
VNOqRLLZqkQi4KpEiOaqRO7sqkRM86pEu/mqRCIAq0SABqtE5gyrRFQTq0S7GatEGSCrRIgm
q0TmLKtETDOrRLI5q0QiQKtEiEarRO5Mq0RUU6tEu1mrRCJgq0SIZqtE5myrRFRzq0S7eatE
GYCrRICGq0TmjKtETJOrRLKZq0QZoKtEgKarRO6sq0RMs6tEu7mrRCLAq0SAxqtE5syrRFTT
q0Sy2atEIuCrRIjmq0Tm7KtEVPOrRLv5q0QiAKxEgAasROYMrERME6xEuxmsRCIgrESIJqxE
7iysRFQzrESyOaxEGUCsRIhGrETuTKxETFOsRLtZrEQZYKxEiGasROZsrERUc6xEu3msRCKA
rESAhqxE5oysRFSTrES7maxEIqCsRIimrETmrKxETLOsRLu5rEQiwKxEgMasRObMrERM06xE
u9msRCLgrESI5qxE5uysRFTzrES7+axEIgCtRIgGrUTmDK1ETBOtRLsZrUQZIK1EgCatROYs
rURMM61EuzmtRCJArUSIRq1E7kytRFRTrUS7Wa1EImCtRIBmrUTubK1EVHOtRLJ5rUQZgK1E
gIatROaMrURUk61Eu5mtRCKgrUSApq1E7qytREyzrUSyua1EGcCtRIjGrUTuzK1ETNOtRLvZ
rUQZ4K1EiOatRO7srURM861EsvmtRBkArkSABq5E7gyuREwTrkSyGa5EIiCuRIgmrkTmLK5E
VDOuRLs5rkQiQK5EgEauRO5MrkRUU65EslmuRCJgrkSAZq5E5myuRExzrkTDea5EIoCuRIiG
rkTmjK5EVJOuRLuZrkQZoK5EiKauRO6srkRMs65EsrmuRCLArkSAxq5E5syuREzTrkS72a5E
GeCuRIjmrkTm7K5EVPOuRLL5rkQZAK9EgAavROYMr0RUE69EshmvRCIgr0SAJq9E5iyvRFQz
r0S7Oa9EIkCvRIhGr0T2TK9ETFOvRLtZr0QiYK9EgGavRO5sr0RUc69EsnmvRCKAr0SIhq9E
7oyvREyTr0Syma9EIqCvRIimr0TmrK9ETLOvRLu5r0QiwK9EiMavRO7Mr0RU069EstmvRCLg
r0SA5q9E5uyvRFTzr0S7+a9EIgCwRIgGsETmDLBETBOwRLsZsEQiILBEiCawROYssERMM7BE
uzmwRCJAsESIRrBE5kywRExTsESyWbBEImCwRIBmsETubLBEVHOwRLt5sEQZgLBEiIawROaM
sERMk7BEu5mwRBmgsESIprBE7qywRFSzsES7ubBEGcCwRIDGsETuzLBEVNOwRLLZsEQi4LBE
gOawRObssERM87BEsvmwRCIAsUSIBrFE7gyxRFQTsUSyGbFEGSCxRIAmsUTmLLFETDOxRLs5
sUQiQLFEiEaxRO5MsURUU7FEslmxRCJgsUSIZrFE5myxRExzsUS7ebFEIoCxRIiGsUTmjLFE
VJOxRLuZsUQioLFEgKaxROassURMs7FEu7mxRCLAsUSIxrFE5syxRFTTsUSy2bFEIuCxRIDm
sUTu7LFETPOxRLL5sUQZALJEiAayRO4MskRUE7JEuxmyRCIgskSAJrJE7iyyREwzskS7ObJE
IkCyRIhGskTmTLJETFOyRLtZskQZYLJEgGayRO5sskRUc7JEu3myRBmAskSAhrJE7oyyRFST
skS7mbJEIqCyRICmskTurLJETLOyRLu5skQZwLJEgMayRO7MskRM07JEstmyRCLgskSI5rJE
7uyyREzzskS7+bJEIgCzRIgGs0TuDLNETBOzRLIZs0QiILNEgCazRO4ss0RMM7NEuzmzRCJA
s0SIRrNE5kyzRFRTs0SyWbNEImCzRIhms0TubLNEVHOzRLJ5s0QZgLNEiIazROaMs0RMk7NE
u5mzRCKgs0SIprNE5qyzRFyzs0SyubNEGcCzRIjGs0TuzLNEVNOzRLLZs0Qi4LNEgOazRObs
s0RM87NEu/mzRBkAtESABrRE5gy0RFQTtES7GbREGSC0RIAmtETuLLRETDO0RLI5tEQZQLRE
gEa0ROZMtERUU7REu1m0RBlgtESIZrRE7my0RFRztESyebREGYC0RIiGtETujLREVJO0RLKZ
tEQZoLREiKa0RO6stERMs7REsrm0RCLAtESIxrRE5sy0RFTTtESy2bREIuC0RIDmtETu7LRE
VPO0RLv5tEQiALVEiAa1RO4MtURME7VEshm1RCIgtUSAJrVE7iy1RFQztUSyObVEGUC1RIBG
tUTuTLVETFO1RLtZtUQZYLVEgGa1ROZstURUc7VEu3m1RCKAtUSAhrVE7oy1RFSTtUS7mbVE
IqC1RIimtUTurLVEVLO1RLu5tUQZwLVEiMa1RObMtURU07VEstm1RCLgtUSA5rVE5uy1REzz
tUSy+bVEGQC2RIgGtkTuDLZETBO2RLIZtkQZILZEiCa2ROYstkRUM7ZEsjm2RBlAtkSARrZE
7ky2RExTtkS7WbZEGWC2RIhmtkTmbLZETHO2RLJ5tkQigLZEiIa2ROaMtkRMk7ZEspm2RBmg
tkQ=</AssayXData><AssayYData Points="4010">clQdQClMHUCV8RxAix8dQB0iHUAF/hxAG/scQHfpHEAEYB1A0AsdQJpNHUCf+hxAH3MdQE1z
HUCHIx1ARj0dQKXZHEB2Xh1ABz8dQFkZHUBXRR1AEpgdQEY2HUCHRB1AfSsdQONoHUAnch1A
mTsdQBJKHUA/gR1AXCsdQHUUHUBfSB1A30EdQGtNHUDmZh1AFlIdQJM/HUDqPR1A4nwdQFg8
HUCzdR1ApEodQOBkHUC0Yx1A1yodQO1sHUCiRh1AskAdQG5vHUCYIB1ALIodQEWKHUDgax1A
llcdQL/aHUC7YR1ADGIdQMBtHUBstx1Af2MdQBehHUAYlh1Arn4dQGeFHUCsnx1ApV8dQNie
HUDXlB1AtWMdQCZ8HUAYqh1AwV0dQPnGHUBAnR1Ad1kdQJ9sHUDYyB1AZP4dQPe0HUDBiB1A
pNsdQGTGHUBjkB1ApcodQE6WHUCM5R1Ax78dQPnNHUBkvh1AbC8dQF3sHUADzR1ApfkdQIB2
HUCboB1AH9sdQCHfHUD/pR1AY7gdQCW5HUCH+x1A0HgdQAzNHUCu2x1AMLodQKj9HUCSzx1A
vd8dQCfcHUAZ5h1AZdsdQAC7HUCZsB1AftgdQBj+HUAYzB1Ahz4eQPrmHUCZAB5ALQQeQB3S
HUCy6x1Aa74dQK6nHUDtrB1Ab+sdQO4JHkCbEx5Ac1YeQL/wHUCIDR5Az/kdQBL+HUB9JR5A
7gYeQLkIHkBM+h1A6vQdQDk+HkBA8B1AFzgeQDc1HkDU/B1ApSgeQJwPHkAFEx5AKRoeQNQ6
HkChEx5AyCEeQDwoHkAkMh5AMCUeQDDaHUAwHR5AvxweQLjkHUAyNh5AgR8eQLwDHkCm6h1A
LgceQEEjHkCyVR5AGiUeQGU2HkD8/R1ABPQdQLdHHkBkFx5AxFIeQF9AHkDK+R1A4BweQKYj
HkCNHx5A+90dQNJSHkDf/x1Aj1AeQKstHkAYBR5Azf4dQM96HkCtYR5AGfMdQDcjHkB7KR5A
NAseQKNgHkAocR5AtDUeQIRwHkA9ZR5A1SEeQMtCHkBCdR5A4koeQI0YHkAjZR5ADWQeQEFV
HkAZmh5AjiYeQG59HkDRih5A2uUdQG5CHkCTVx5Ad3weQJ5LHkDDWx5Az6keQJyBHkB+fB5A
FzQeQMVzHkDiBB5AHkUeQKVIHkDGix5AUnEeQE5fHkA/dB5An28eQNJQHkCXGB5Ayl8eQJ0k
HkB0iR5A2igeQCiyHkCqhB5Au4EeQGpXHkAHWB5Ado4eQOaCHkBsfR5AIoQeQLfpHkBvLR5A
ybYeQPlYHkAMfx5A5oweQMucHkBFRx5AoV8eQB6MHkALnB5AJsEeQMtiHkCvdB5AOq4eQLdg
HkDwux5Aa5oeQAZ1HkA4aR5A97AeQLG8HkCkyx5A+ZMeQCKBHkAifh5APtIeQNxmHkC6vR5A
ToweQLe1HkDVmB5Alc8eQJRgHkA5rh5A6KMeQHTUHkBujh5Ap5oeQMeUHkC/gx5AdJYeQO9V
HkBTdx5AzLgeQCqtHkA8Mh5AgXgeQBbPHkDOtx5ASq8eQCnPHkDu1R5AeKQeQKKQHkDCeR5A
Ic4eQGmzHkBnxR5AT9QeQGPYHkDZzx5AxqkeQM/DHkAswh5AKH4eQPGvHkBv5B5Ay4keQMav
HkA16h5AHN0eQHHGHkAlzB5AeOceQIfMHkCU2x5ANegeQIqkHkAipx5AUoseQI+tHkC74B5A
ccseQMaLHkBt3R5AaAEfQNXXHkAL8B5AJ6EeQNn1HkDg3h5AVqUeQM60HkA6oR5Arw8fQKjv
HkDmwR5Av+AeQNkKH0BCzB5AXg8fQLT1HkDyGR9AdeweQPQjH0DK9h5Avt8eQKruHkDyzx5A
LdceQDEBH0BN6B5AOCAfQAL1HkCFGh9A9+0eQKXwHkCSEB9AAN0eQHkwH0BuyB5APCYfQGUp
H0BZ7B5AWeweQEsJH0AX1R5AbSEfQIL6HkDcCR9A4RYfQAYXH0AL6R5A4xEfQOgBH0Cm4B5A
ohcfQBkHH0ARHx9AuRcfQCgRH0DT0B5A3/oeQBNZH0A7CB9ArgQfQNLeHkDT3h5ADjUfQMMU
H0DDDh9A6gIfQP4lH0BBEx9AGRUfQITzHkBBOR9AZhAfQB9rH0DeHx9AUSgfQMQVH0DZDR9A
jhYfQJhhH0CLJh9ABBsfQNH1HkDvox9AF0gfQEBIH0AoUh9A31EfQAskH0C+Gx9A6igfQJDx
HkAEFR9A1EcfQHNWH0B7SR9ApxsfQKhSH0Ae9B5ATowfQIQcH0BiXB9ASVQfQPtPH0BbUR9A
ez0fQCA4H0CFSh9AtG0fQH87H0DbZR9A5fceQN9SH0CDXx9ArVsfQOZLH0C8Ox9Ay4kfQAty
H0BmDh9AlhwfQKZlH0AbJh9AsDkfQNFHH0AVWx9Ax0gfQEB3H0ByAh9AOx8fQJQbH0ASHR9A
i0UfQDp6H0D2bx9AgiwfQIctH0CHDx9AOsUfQPxtH0AAih9AeRMfQFB9H0A2HR9ADzUfQCQi
H0BTax9AmWofQBBiH0ALZh9AXFMfQEFUH0CUNh9A5X0fQPliH0AUFR9AEKcfQBVSH0Aulx9A
HhAfQDNeH0BVTh9AS48fQPVLH0DtRB9Ae3QfQNkaH0CZox9AwGwfQEpiH0BUfR9A6VwfQDRi
H0Cgax9AiowfQDlmH0CLQR9AzIgfQCaAH0DVYh9AbW8fQA6QH0ASnh9AOkofQBiEH0CClB9A
ldIfQIRyH0B0Xh9Ad44fQDh9H0CuNR9Az20fQLKoH0BYqx9AkXIfQFduH0AajB9ANGUfQKx5
H0DojR9AXYEfQLzDH0As0B9AgzsfQGm6H0Bpcx9AiMQfQF/UH0A3Vh9Ae6IfQA56H0Brjh9A
Q3YfQMFYH0Cmxh9AFccfQJ1tH0AkeB9ArrcfQMHjH0BNzx9AW3cfQETpH0BKfR9ARLEfQGx2
H0ClYh9AQ14fQFu+H0A0jx9Aoc4fQOBRH0Cj0B9ARdofQB56H0AUxR9AYbUfQLebH0ANyx9A
XZgfQGOuH0BNhB9Ah2cfQJKQH0DKgB9AuKofQHD2H0BoeR9AJp0fQHvXH0Dsoh9AD/cfQA+f
H0Azsx9AaZgfQCjSH0APCyBAvpMfQJl5H0Crxx9AeZ4fQK6tH0CWgx9AnugfQEZdH0Ck5R9A
xb4fQL0AIEDibh9AEpofQCuuH0BvrB9Ai6wfQDnQH0CHth9AB64fQCq0H0A77B9AR+wfQAgx
IEBvsh9AjqEfQAKuH0Buxx9A494fQEakH0CegR9A9ZIfQLCvH0CluR9AbtofQPiqH0AU5R9A
CbofQL3uH0B55R9AdO4fQPrFH0CtDyBAc9EfQE6sH0B70R9AzKEfQErdH0DKwh9AyfIfQOLo
H0BwoR9AItcfQGcSIEAtux9ATasfQNALIED45R9AH+EfQIWvH0Ai0h9A4t8fQNoUIEDVNSBA
zP0fQJzWH0C36R9ACd0fQAHyH0BtpB9ALeAfQNHIH0C34R9AnzIgQEz8H0BKyh9ASw4gQK74
H0BDByBA96QfQFHNH0ACwh9AjhwgQEnpH0A8/h9A/ckfQBU3IEA8wx9AsugfQLzUH0DU1x9A
IyEgQIgWIEAorh9AIrcfQJ0aIEBJPyBAdNkfQD/kH0AP6h9A3hQgQA0UIEAH+R9AlfcfQDzo
H0CXzB9APyAgQB01IEDpvx9ATNEfQCAJIEAI/B9AHTkgQMCzH0BY0R9A39IfQAfaH0CR1R9A
THcgQKjoH0BgByBATvofQPkLIEBl/B9AiXQgQAM5IEAoGSBAWvIfQNQTIEAUHCBAByIgQOP8
H0AvSCBAy/EfQCNfIED+8R9Amk8gQJXrH0BY2B9Asl4gQD4rIED8AiBA9h4gQMoQIECCVyBA
9x8gQCgMIEDrbiBA5UQgQCbuH0CoRyBAo1ogQCYvIECv8h9ABzIgQOgXIEAzIiBAODggQMg6
IEBxRSBARmkgQHs3IEAlJSBA4RQgQNcLIED4JyBA5z4gQJI/IEALIiBAqTggQLM+IEDr/B9A
zCAgQCtmIECZFSBAnEcgQGozIEBSECBA6/8fQHVjIEBg/x9AUz0gQOVdIECpAiBAsCsgQBrx
H0AygyBAT+0fQCkgIECOPiBAWWMgQPtLIEAYCCBAvpAgQOBHIECKOyBA+I0gQF4PIEAaEyBA
54EgQN1UIEDP/B9AS0YgQFI6IEBH2h9Ain0gQLoDIEA5UiBAuzggQHBkIECHSSBAamIgQCx8
IEDIJCBAZmggQOOfIECGXiBAJlwgQKlBIECsnSBA608gQDZGIEBxZCBAMVIgQLIYIEA5lSBA
RHEgQOBFIEAniCBAVW8gQJdWIEAHTyBAxlggQCOLIEClgSBAArMgQJ0uIECKWyBAg4IgQGgH
IEBIgCBAk04gQBOcIEDkQSBAFTggQPdrIECYOyBARz0gQOiNIEBhSiBAnoIgQLo6IECoViBA
FWogQBFSIEBFsSBA5FogQAxTIED3dCBAM6kgQFFpIEBTdyBApkAgQLmmIEDHUiBAbTogQMWe
IECqlyBAC2YgQMZTIED4RyBAPrEgQH+NIEBsfiBAcXAgQDOaIEDFRiBA7XwgQKJxIECZaCBA
WSQgQKWtIEB+eyBAU5YgQDLOIEDpnSBA4XIgQCVXIECsjSBA9aYgQNY/IEBsWSBAbkEgQBV2
IEARjCBABYQgQJEsIEDLlCBAYWggQNFlIEBtbiBAxUcgQF1HIECQniBAeEwgQBxpIEBlwCBA
gp8gQAgWIUDJbSBAFjogQPKPIEDReiBAloMgQPpHIECQpSBAxYwgQPODIECOSiBA34ogQGKX
IEALfiBAdd4gQLxXIEDjUyBAMsogQITAIEAo8CBA0C0gQGSYIED22SBAVD0gQMB5IEDBeyBA
N4IgQABgIEBlSSBA75ggQLiVIEBMkyBALKggQDBwIECZrCBArKQgQFRaIECtwSBAR30gQBea
IEBOjyBAmrEgQC27IEAneyBAOYogQH+gIEBJrSBA4H8gQE+dIEDdeiBA5PAgQFmYIEDilCBA
t5AgQKBaIEA9rCBAWbcgQAp3IECLZCBA+p8gQGe3IEA2+SBAQqggQFPRIEC0fiBAkqEgQBmm
IED9wSBAypwgQFCLIEDEbSBAZMAgQFP5IECZqyBAJZcgQLq7IEBe3CBAnZwgQFrWIEAnzyBA
Z7ggQELKIECWjCBAOqEgQOCtIEALpiBAJokgQP/MIEDzriBAVMAgQAq1IEArqCBAWsAgQBvl
IEC9yCBAvvYgQF/jIEDA1CBAU80gQDaNIED/qyBAfbkgQGPKIECbxiBAuuAgQD2/IECWCiFA
Tt4gQGTJIECnrCBAdsogQPQNIUBj4yBA+YMgQC+WIEAmnSBAPOwgQGKrIEB1xSBAkA4hQO7X
IEA31yBAJ8YgQNCmIEBBziBAac0gQLytIECZ2SBAJP0gQEe4IEDAxCBALLYgQHOyIEBc8iBA
Yv4gQCEMIUAZ5yBA/6ggQIvoIEDaDCFAhYUgQAX1IEBc+SBAgrsgQNvJIEDBACFAwPUgQEmn
IECK8CBAcLogQNzWIED2+iBAnJkgQES0IEApzyBAitEgQO6pIEDGoCBA8tIgQL/dIEBUwyBA
O98gQDn4IECi4SBAHgIhQGbXIEDZ1yBAEbEgQHaaIEDvFiFAnxwhQFzRIED98yBAsCUhQDuP
IEBaCiFAsR0hQMjdIEDR4SBAFiwhQJ7bIEB25SBABxghQNSoIECO7yBA99UgQKD0IEARvyBA
yhQhQB3nIEDWECFAF9ggQO0wIUAp8SBAEvcgQGAVIUA46CBAVhEhQBvoIEBk+yBALb8gQCkf
IUBhGCFAKPQgQNgBIUDk5SBAp/EgQCjRIED+3iBA3P0gQFrvIEDsHiFAseUgQJr+IEDj7yBA
XyMhQFwtIUDHQiFAIiYhQDevIEDZ2iBANt4gQGMPIUDUBCFAqEEhQMoQIUDSDiFA6hohQOv/
IECQLiFA5E8hQMw6IUD8+CBAy9EgQIgxIUAy/SBAAt4gQIsyIUCpJiFAjx4hQLcIIUDp/SBA
scMgQGX5IECDGCFA5NEgQG0GIUB9/SBA0+AgQFMZIUA/ASFAutsgQJHmIEBuWSFA8zAhQOcR
IUD6LyFAMhIhQLnpIEBn8CBAvS0hQJ4iIUBOAyFAKzwhQOkmIUBaESFAPBQhQMfvIEBlUyFA
FS8hQDwbIUDRnCFAu1khQGxNIUAPHiFABkshQPs+IUBAHyFAuBAhQAxNIUDcViFA2hEhQJ8W
IUAKIiFAiUghQHC/IEDi2CBAf1whQCoTIUDy6iBArEshQBoLIUCDtyBAxkUhQJI3IUAcRCFA
PC8hQM5TIUDfAyFAD0chQL5bIUByGSFAtyghQKxFIUCoFiFA7CohQKYJIUCSGyFA4UwhQPT/
IEDnxiBA92YhQP4uIUD1ZCFAA5EhQFT5IEDMSSFA2y0hQGg/IUATJCFAIxAhQCNeIUAWHCFA
+S8hQCc9IUBrHSFAjvogQPFtIUCYQCFAczghQHFSIUAgNCFAQWshQPdAIUBoSCFAJSohQMc0
IUD6VSFAvUghQDJgIUDHGiFAmSMhQON1IUBtSyFAkUshQDhNIUBAjiFAUCohQDqeIUBsPSFA
3UQhQBNFIUBDAiFAjpghQNxcIUDTdCFAZYAhQGgxIUD5TiFAWzkhQOADIUBqJyFAdUchQCcb
IUDqWiFA71EhQPFFIUBhPSFAXS4hQIwsIUBdWyFAoV4hQA83IUDySCFA3UYhQOFwIUC1YiFA
/VUhQNIhIUAabSFA3hQhQMGWIUA1JyFAz/kgQMhpIUAnQCFAZCIhQHhXIUCgeSFAsHghQKxm
IUDAYSFA63shQFmGIUBmbCFAM3UhQOlqIUAKcCFAG0MhQBl8IUBfLSFAolwhQJmNIUD6eyFA
gxchQPhDIUAsYiFAJ2chQMtoIUB6SyFA6W4hQA9ZIUANRiFA5h0hQEpjIUCHRCFAu60hQMR1
IUCZQCFACEwhQA9LIUA4eSFA6JshQFZ4IUDCpSFAQoghQC13IUCOhyFAgpshQFeoIUAFtSFA
v6ohQGFRIUDNUSFAjrIhQA1IIUAzmyFA4sUhQHVDIUD+qSFAekwhQDpmIUB2myFAT2chQPlr
IUBdhiFAu7whQNtpIUDzdiFA8WkhQKphIUBogCFAEekhQAacIUDCwCFAXZ4hQB5sIUDMfCFA
j9QhQMtVIUC4siFAXcchQE+1IUAznSFAt3YhQNdaIUBRliFARZQhQD9rIUAUoCFApcQhQDy0
IUDlwyFAF+8hQP6wIUByhiFArt8hQDDcIUAMviFACqEhQACsIUCIlCFAq30hQHCJIUD7tyFA
8oUhQKqiIUDNlCFAp74hQCSKIUABdyFA+sQhQE5uIUCQqyFA8bAhQDqGIUArmiFATE8hQF7i
IUBmmCFAcpohQFq6IUDeuyFAd58hQNxqIUDJnCFAGPQhQFbgIUCozyFAwckhQATBIUC2tSFA
T8IhQGnDIUD46iFATdUhQKh4IUAWjiFA1XMhQKucIUAYuSFA7cQhQBmOIUASmyFAbochQNZ0
IUC/USFAJ5AhQDaHIUB6kiFA0ggiQAe0IUAj2yFAc7ghQEvPIUAvuiFA3owhQLmJIUD2yiFA
2M8hQFgAIkCKcyFABMkhQF+pIUBGviFAVb4hQNNTIUDMfiFAA7chQEmYIUBghyFACJkhQGOW
IUDC1iFAOIshQMDEIUB6tCFAPZUhQImFIUDnjSFAORAiQOHUIUBppSFAptIhQBjFIUA7XiFA
X54hQHbjIUCkiSFAZZ0hQLCGIUBo3SFAFbkhQOb8IUCuxyFAxLAhQKzgIUDmySFAWbwhQJDh
IUAloCFAGLYhQBjVIUAJ8yFA9sghQM7KIUBwuyFA1bEhQBfEIUBtsiFANfYhQEfDIUDhniFA
/8MhQAHdIUDbsCFAWdIhQEqoIUCquSFAVxMiQGrmIUCU5CFAbb0hQFYVIkB0fSFAzNIhQP+u
IUBzJSJAScQhQCXYIUATAyJAJxAiQD77IUDd8CFA0tshQOqHIUC46iFAICIiQIoHIkCvniFA
nN4hQMSNIUBOIiJAaOYhQDQAIkCQ3SFAxsYhQOOcIUDhpyFAyZ0hQKfwIUBOfSFAgZYhQPLY
IUBjzCFAmc0hQGLvIUAAxSFAUdUhQEncIUDQCCJAqNohQC/SIUAesiFA3eshQPzMIUC1BiJA
SyoiQN6jIUD+iyFAUsghQHW8IUDFxiFARNIhQCX5IUCSziFAa8whQEzRIUBb1CFAHL0hQBYE
IkBEsyFA18QhQEnzIUBV1iFA2NghQGnnIUC1/SFARd8hQJYeIkBDJCJA/QgiQB0gIkBBECJA
ifQhQPb1IUDd1SFA3KohQCb9IUA4GyJAtksiQBoLIkAFFiJA/Q0iQMbOIUA92iFAqdEhQF23
IUCXpiFAM78hQOe/IUCO3yFAUeohQDXIIUCPGyJAB/khQPWiIUAHsCFAXQwiQBzKIUC9BCJA
zckhQKbpIUC7RCJAmQMiQLIBIkAmLyJAXMQhQPQKIkB4HiJA2kwiQJ7oIUD1ECJAoGYiQKcV
IkDW9iFA48YhQDTqIUCb4SFAKgMiQPunIUANBiJA//khQLMuIkCF4CFAQcIhQBs0IkBK9iFA
aA0iQBzrIUDi4yFAej4iQOqMIUB7YSJA1RYiQEUKIkA1VCJA6PchQLgMIkAzFiJA5LchQGUN
IkC+8yFAZewhQHwzIkBSGiJA+dchQII3IkBUQyJAlQEiQLAuIkA+2iFARgUiQLAoIkAoAiJA
t9UhQJgoIkAEESJAFuEhQNngIUC3JyJA5ikiQEHjIUCPOyJAMhIiQNzdIUBIAiJAg9EhQOst
IkAY8iFA6jAiQGogIkB3OiJAPxMiQPNhIkCg1yFAkikiQJVhIkBz5yFAK/8hQIkcIkCu9SFA
Y1IiQJkwIkA8TyJAq9chQFU4IkCxDyJA9RAiQLNJIkBOEyJAbh8iQHNRIkDv4SFAwGEiQB5L
IkBt7SFAITUiQI4OIkD1KCJArQ0iQEAeIkDCCyJAiVIiQIwfIkBDByJAmEAiQDIKIkAIJCJA
SgYiQG4OIkDUHyJAJCwiQLYtIkAVISJA+ykiQC0iIkDvIyJACUciQHZvIkAZKCJA+1IiQAEs
IkDj9SFAA0AiQM8KIkBU8CFAXWAiQDckIkChUSJADPEhQGHdIUDDEyJAR5YiQAX4IUCJKCJA
kzQiQHUbIkBYLCJAcBkiQJo+IkBi8iFALlQiQM07IkAGViJA/DciQFaJIkBqLyJALeMhQBUu
IkDgPSJAhd8hQBYoIkAKSiJArwsiQNNEIkD3YCJASBsiQCsqIkAhMSJAqQgiQDnrIUB2NCJA
dz4iQOgyIkApGyJAkCkiQDxjIkBaXSJAynUiQM9/IkB6HCJA1VAiQMN8IkAvMSJArxIiQN4L
IkBYTiJAKxQiQEtJIkBc/iFAiTYiQCdKIkCVQyJAalkiQJhOIkB9IiJATUoiQMA9IkANLiJA
x24iQDhVIkADUyJA/x0iQHs9IkChNCJAHwQiQBsUIkCVTiJACykiQOMsIkBWRyJAfyYiQJlc
IkBjayJAzDYiQER8IkBNEyJA5U4iQLJJIkCVrCJA2w8iQH8fIkCqPyJAqzciQE5RIkCzPiJA
AmAiQIfrIUALQiJAIjsiQBkqIkCurSJA3CwiQHR2IkBDHiJAuSgiQINqIkA4VyJAfDciQIxf
IkDzYSJAGEYiQAQ4IkBceyJAaVMiQDBzIkALTiJA1LIiQDcwIkDqbCJAxEciQOM4IkD3ViJA
6HYiQCVOIkD1QyJAiywiQJNwIkB3aCJASjwiQCFVIkC2VyJAhrUiQPtEIkD7lCJA7mciQGss
IkASUiJAlFsiQB9tIkBDTSJAMcYiQPOJIkBsVyJA+iwiQNJtIkDHXSJAn0giQH5QIkBdrCJA
PzAiQLwtIkBFXiJApH8iQP9pIkCulSJAwLsiQCBGIkDloSJAzGAiQK1gIkAPNSJAfUAiQM1Y
IkCkaCJAeoIiQLt+IkC0oyJAAzsiQAvUIkAtoSJA/pYiQEGkIkBUlSJAPToiQGR/IkCaWyJA
jKMiQPcpIkAejCJAblwiQPazIkDHcCJAmkgiQJmiIkD6hiJAZbciQBqKIkCXjSJAYxwiQLd5
IkD4liJAK8giQDyLIkBOnSJAlbgiQCKAIkAylyJArOMiQBRwIkDlpyJABGoiQFqOIkBCiSJA
lOUiQIqWIkBOayJARVsiQO7cIkCemyJAbzQiQOpgIkB90SJAMrQiQI9VIkAJXSJAPYkiQOe+
IkDWgiJAXqIiQKi2IkBXkiJAhpciQA80IkBI0CJAX7EiQCjAIkAYqiJAJIUiQIqGIkBczyJA
7qsiQNLhIkBFoSJA2XUiQAiWIkAZiyJAQJYiQF97IkBSiCJAqIgiQNyeIkBojyJAH8EiQP3s
IkBcXCJA/6ciQOepIkBfqCJASOIiQCqPIkAs3SJA55QiQPmsIkDV0yJAWsgiQKWJIkB2hyJA
q1YiQDyoIkBsTSJA08IiQES0IkDvgyJAioIiQMOBIkD0qCJA+QwjQJ99IkAUOiJA23ciQFVz
IkC1tiJA+kwiQEp9IkBxwCJAqboiQNS7IkD+nSJAFLgiQCeyIkDVcyJAZs4iQBOIIkDQwSJA
MMgiQDd8IkDbniJAkv0iQK3GIkCweSJAnnoiQLkBI0C//iJAsbciQCSwIkDgAyNALK8iQIWY
IkCPgSJAoaAiQPuDIkCcZiJAHL8iQOuoIkDsqCJAZBkjQMlyIkBqtCJAGvsiQFZzIkD5myJA
c8QiQCKLIkAymyJA6sQiQDmbIkDB4iJAQwUjQI24IkDEbyJAyK8iQMrWIkDVtSJA7rwiQOLB
IkDSeSJADJMiQDrBIkDIzSJAg8ciQJDbIkCO5iJA29AiQLisIkB5gyJA/Z4iQM7LIkATsSJA
FhUjQMHCIkAWqCJAIMMiQHiPIkCgwCJAowgjQATaIkAekiJACN4iQArVIkCGsiJAkb0iQPnO
IkCOlSJAi5YiQB3YIkDDBCNA+MkiQPYLI0BBtCJA8I4iQPmAIkCl9iJAVLkiQISLIkD+4yJA
Ed8iQJbUIkB1ziJA3LoiQJ+YIkBc/CJAG9IiQBXfIkCI1iJAurkiQHN+IkC85yJA4tYiQFcH
I0C30CJAKYEiQMnjIkAc0CJA4sIiQFemIkCJsyJAbgIjQA2sIkBCrCJA2+QiQIreIkBQtSJA
Ng8jQMC3IkAIyiJANvEiQLGxIkDp6yJAmp0iQFf0IkBYyyJAdvoiQPwFI0BE2SJA794iQCHY
IkBrLyNAEQsjQNCuIkCRFyNA+vgiQD/eIkBP4iJAbeEiQN7HIkB4GiNAzOYiQPfpIkCOwCJA
ecAiQDkFI0CSwCJA4dwiQHWnIkAVCCNAkMEiQDL1IkDqoyJApP4iQA7uIkARDSNAIu8iQFWR
IkDiyiJAt/ciQBnfIkC7FiNAgeMiQMPJIkAu0yJAC9QiQKFAI0ALxCJAfPUiQJu0IkBRBiNA
HrAiQA+5IkCf5CJAfcoiQLHqIkC2ASNAzPgiQGgQI0CwGyNAelMjQDLxIkAv7SJABTUjQHjr
IkCz7iJA4eIiQLrwIkCc2yJAXhYjQJPnIkBnMiNA1jMjQO/EIkD8/SJAaesiQCjwIkDNCCNA
DSIjQHyxIkC/5yJAKv4iQDQPI0C+BiNAICEjQOIAI0AHAyNAaOIiQETDIkCXOyNAPyIjQMXp
IkAR2yJAudAiQIPoIkBqMCNATycjQCDTIkCF+SJAIdgiQNv1IkDmEiNApr0iQGn0IkBOzCJA
1CEjQHz8IkAeGCNAPPgiQAImI0CTDSNA+e0iQIIQI0Dz8yJA7MwiQOwRI0C90SJAF/siQC/n
IkBzkyJAd+ciQK7jIkCwKSNArSMjQCMCI0CrTiNAo7EiQNXjIkBDlyJA7/MiQLNMI0BaESNA
xogjQIIjI0ASTCNAVdAiQIlSI0Bu+CJAKFEjQAPNIkAD0yJAl9EiQPhfI0DeMCNALhQjQPXl
IkCf+SJABeQiQAs4I0CmFSNAY/UiQJrpIkDYIyNAmygjQFgvI0DZMSNARg4jQJlDI0AFFiNA
XQ0jQISUI0BPKiNAPQgjQO0YI0A/DSNAC+kiQDr6IkAD6CJAGWQjQCYSI0BNTiNAzEQjQGEu
I0BMKCNAJjYjQB4cI0CxGCNAhUUjQGcZI0DMRCNA9AojQNs7I0BGEiNAd24jQLs4I0Dv9iJA
UisjQB9nI0AnfCNApjIjQJcpI0CeJSNAWVQjQHgBI0Cl7CJAhVkjQJ0YI0CtMyNA3x8jQHdV
I0AuWiNAOR8jQEN8I0DOFiNAQQsjQBscI0DgViNAGD0jQIL+IkD1ESNA+hQjQHo9I0B5LyNA
0UEjQE0ZI0CqIyNAtx0jQKztIkBvOiNANWsjQCMVI0BUACNAYVkjQAtOI0BKNSNAKOciQKZm
I0DD7yJAaFAjQP0qI0BdPyNAXO0iQFtnI0AMLiNApXAjQAIQI0CBCCNAdEMjQApTI0DckCNA
A3gjQHkQI0CtUSNAyv0iQA14I0CwIyNAiUwjQKMvI0C+LyNAt3sjQNMtI0DNOCNA6V8jQHNM
I0A6UCNAizcjQEJpI0DtRSNAIFgjQLYVI0BqaSNAvyojQG1TI0DKeCNA6QIjQJhtI0A6OCNA
KfsiQBZVI0AoKCNADxAjQIolI0DfXiNAWF0jQItAI0AcjiNAdEIjQCE1I0BjWyNAgHIjQARm
I0BuLyNA6HsjQIY8I0CGUSNA2SojQGZiI0CtJiNAJwwjQA02I0DdRiNA4l0jQCVkI0DfKiNA
vlQjQA+II0CLUyNAdi0jQLBzI0BNRyNASxAjQPBFI0DhHyNA1nwjQOBrI0CzUCNA7nYjQM8e
I0COLiNAPVcjQEnoIkApFiNAazIjQDBhI0APiiNAEE8jQAo9I0AOTiNAQFkjQJ5VI0CaIyNA
FY0jQA81I0BvMSNAgEYjQGWRI0BbmSNAqyQjQIdlI0BJPyNA/u8iQG9OI0AARiNAazUjQDFW
I0BAESNAE1MjQOA1I0DdiCNAQxwjQKV8I0DabSNAdWgjQD1EI0DLliNAy1kjQJVdI0DcLiNA
mzYjQEAeI0BxPCNABHojQO2LI0CT/iJApUMjQIJnI0AaMiNAIYYjQBGSI0AKBiNAyHQjQHWG
I0CdYSNAkmQjQEdSI0CdWCNAElYjQEYBI0CIcyNARRsjQLFRI0DuVyNAaI8jQJVGI0DaniNA
3YgjQLZ1I0A7USNAmh4jQEN5I0A+OyNA45wjQLeoI0BIJyNAsGcjQP1RI0CiQyNA1GcjQGBu
I0BLYSNAE0ojQNd6I0CTMiNAeGYjQASLI0CnuCNAeU8jQCvaI0CPiCNA/lQjQGBgI0DHKiNA
FKUjQC5DI0BvayNAnVgjQACAI0CTkSNAK3QjQGVxI0DpiiNAsFQjQHyPI0CBLyNAUcYjQA6Q
I0ARUiNAZTsjQB1FI0BKeCNA9VQjQNROI0B4HSNA0ocjQH6DI0AWUyNAAnQjQDPJI0DfuyNA
SGkjQLQ9I0CDqiNAypUjQBdaI0CgfCNAWG8jQPadI0C3cCNAJ5IjQBl6I0DrQyNAb3IjQOOL
I0BEdSNA1mAjQJmUI0B1WiNAfq0jQGhnI0D6YCNAKKojQNFxI0CanCNAQWgjQA6BI0BAdiNA
uoEjQOF1I0BVgiNAEjYjQEk/I0AEiSNA1nUjQFp1I0D+hiNAEE8jQCqWI0CQWiNAfpIjQEJs
I0B9biNACogjQBjDI0BrXiNAYpEjQD+FI0DHeSNAinYjQOxtI0CneSNA8OQjQCmcI0CkfyNA
J5UjQHSPI0DRmyNA/3cjQDmhI0DTiiNAuGkjQF+KI0AhviNAllgjQIiYI0CTiiNAcVwjQNNX
I0CYySNA/aIjQHCyI0DNfCNAmqsjQLCyI0D6piNA/akjQAKEI0CAZSNAukojQDZ9I0BpsSNA
nMsjQMerI0CmwiNALpkjQNXCI0DkriNA7WsjQKy4I0CffyNA8pQjQF/1I0A7xiNA+a4jQB3Y
I0BbkSNA16AjQIjuI0DEaSNAmWwjQHSSI0BwjiNA8skjQGKII0BthCNA+H4jQHyuI0Ds4SNA
rcAjQOX3I0AzuSNAx8YjQPuhI0BR/SNAG48jQNGzI0AgqiNA7o0jQPXgI0Bh2CNA8IojQI+8
I0B8qiNAVKUjQJF8I0DLuCNA1MEjQCu0I0DhfCNACLIjQJ18I0AbjyNAbr4jQNPEI0Bj3CNA
Qe0jQJfMI0Dh1CNAiQMkQEvGI0D4pSNAv5sjQDOmI0Aa1CNAIMsjQML2I0DR1CNA2Z8jQFzh
I0CcrSNAfscjQCOzI0B43SNAdpojQAPeI0CFmiNAJpUjQFahI0DBliNAt68jQIezI0AFJCRA
atIjQJe4I0BB3iNA9wEkQKrSI0DDFSRAWt8jQIrKI0Cs5CNA+q8jQBnaI0CJ1CNAsfcjQLfl
I0DosSNArwokQAe+I0DRnCNAZ44jQDnNI0DtmSNASn4jQGKMI0Bp/yNA2gckQLTfI0D/qiNA
YbEjQHHMI0A2FCRA698jQAOdI0BuwSNAevUjQDu7I0B0kyNAabsjQIKwI0DDwyNAxxAkQHTw
I0C0vCNA9tMjQOG/I0C9xyNAhc0jQOKkI0CCySNAvLYjQIjOI0BN1CNAyPojQNW2I0CZnCNA
F9gjQE7lI0BaoyNASbEjQGD2I0AE8iNAV+YjQPzEI0CFmCNARAYkQN0pJECc9SNAKtYjQBuf
I0CFBiRAnNYjQAXrI0A94iNANM4jQPz5I0DqFCRAtswjQNUPJECQ3iNAYs4jQHfeI0CL9yNA
17AjQPWdI0CnliNA1OMjQH7LI0Ad9iNA8eojQArrI0CGzSNA0q8jQDpdI0ChoCNAgOAjQHcO
JEChsSNAjMMjQHmxI0B4sSNA4/IjQNGzI0AtsCNAYbYjQN/+I0DdEiRAKiwkQPAPJEBw8SNA
O60jQIH/I0B52CNAMLQjQL7SI0D05SNA+9AjQJDeI0CYGCRAtBgkQOTYI0BH9SNAcc8jQKjo
I0D+1iNANA8kQP8RJEDfyyNArK4jQI0oJEDA2CNA9OQjQE/7I0A35CNApegjQOvQI0D9HCRA
jtMjQNPMI0CLJiRAEL0jQIXVI0CgzSNA8f8jQPU3JECcPCRAVb4jQAjSI0BrSCRAfusjQM3V
I0DzHyRAjTwkQM0AJEB1sSNAAIIkQO/0I0A2CCRAQBQkQBkHJEBp4yNAdwYkQBIRJEBO1CNA
3zAkQNgTJEDLGiRAW+YjQBzoI0Di+SNACMMjQJLJI0DW+SNANFMkQBPoI0DK8SNAke0jQIYq
JEAa5yNAOgAkQN/tI0Ao8SNA8+sjQE3AI0DToyNAqxckQCPdI0BiFiRA6bojQPQlJEB67iNA
agkkQAJAJEB01yNAkNAjQFQPJEAU6CNA084jQLwnJEDrBCRAmAYkQEMDJEC/CSRAYCokQCkg
JEBd/CNA6ugjQMoaJEC/AyRATAEkQJO/I0C79SNAarIjQLAHJEDcCyRAGP8jQLcOJECxGyRA
nxckQIVYJED2rSNA6O0jQMYFJEDUOCRAHCwkQCkwJEB5BiRAeeYjQJv2I0D79CNAmvsjQOnG
I0DYJyRADBUkQGIiJEBQPyRA9zEkQOUHJEC1NiRAMSIkQMg4JEAe4CNAm+AjQKYQJEChXCRA
oxckQBHwI0DCGSRAywUkQNdoJEDOyiNAywEkQBsgJED8KSRA8iMkQNAxJEDj9yNA2hMkQBA2
JEAuACRA6uMjQFbVI0AB9yNAVS8kQA8EJEAcHSRAmjQkQAj4I0B8YiRAouojQKkjJEDMXSRA
VvojQPcdJEAq+iNAGkEkQBFQJECwOCRA4GkkQAspJEDAUSRAU/QjQKgTJEDMJCRAnPojQEHp
I0DxCSRAjkgkQFguJECg9iNATtYjQBcIJEDWLiRAxfgjQC9bJEAaSSRAqegjQEstJEDGMiRA
WDokQAEKJEBlPiRADhwkQJEoJEAlzSNAK/wjQJlNJEDWQyRAvz8kQM/oI0B+/yNAAXckQB38
I0DWOSRAqggkQLEUJEBp5iNAhywkQDVCJEDNSCRAjQUkQNn+I0CsDiRA1wckQCYnJEDXbSRA
xSUkQG4+JEDsFSRA0/ojQPkoJEB2TCRA6zEkQCY7JED5QyRAFx4kQJVQJED//CNARzIkQL47
JEDX8CNAkE0kQFw1JECpQSRA6ecjQLAEJED7BCRAEWYkQGJ6JEBlWCRAGQAkQD11JECBLiRA
7zgkQIR0JEDxHCRA408kQN48JEDqZiRAIyokQDsiJECdOSRAZIEkQFklJEBOVCRAeEIkQI5L
JEAYDSRA/0okQO4zJEBLCiRAs2MkQAflI0B5UCRAOW8kQBhaJEDKWyRAqBckQPcoJEBolSRA
wmAkQHBFJEB84SNADPwjQHtRJEAVHiRANUgkQLEkJECHPiRATjckQN9wJEB4uiNAUTQkQPfz
I0CjYCRAaWkkQLY8JEAGKyRABywkQBTpI0ApeSRAgGQkQHxeJEARFiRAbTUkQFkCJEBCkiRA
lVIkQIZIJECo9CNAwDEkQJ9tJEACSSRA60EkQEFbJEDLDCRAv3okQKcbJECeUCRAsiskQOor
JEAAHCRA7Z8kQId0JEBbSSRAXWMkQDXsI0DwCCRANDkkQFiGJEAuYSRAmkAkQJZcJECHTyRA
oZYkQIsSJEAwHyRArUckQLhDJEANGSRAi0UkQMAwJEDUNCRAAlEkQHsIJEDVNSRA9e8jQHYo
JECWfyRA5zEkQJwiJECWaSRAKaUkQAlvJED0EiRAiiEkQEBMJEDPjyRAtFokQJsoJEBQZyRA
wW4kQI87JEAdXiRAZ3kkQOU6JEBpTiRAcIYkQJqYJECFfSRA1TokQPVmJECpWiRAf2ckQIoe
JEA2byRA1kkkQOFgJEA8USRAll4kQCw4JEBQLiRAYZIkQCA4JEDkNSRAAEskQDIcJEC3byRA
KXgkQLVuJED7TCRAgR4kQOV1JEBKWiRAe10kQBE0JEBpLyRApiMkQAl0JEDwkCRAPk0kQHxQ
JEDRQiRA11UkQC4fJEAWcyRAJTokQCVeJECFbCRAczUkQGhjJEAURCRAXDgkQEcuJEDjiyRA
2b4kQCAxJED3iiRAd6gkQAU3JEAkkiRAVk4kQGxKJEANNyRAkjYkQH5NJEAQSSRA0YQkQJYZ
JEDtbSRA0XgkQHiNJEDIhSRAcVokQB1EJECrNCRAjzUkQEhXJEDQpCRAn0gkQABwJEBqgSRA
QUMkQFaHJEDlriRAH2AkQAqMJEB2MCRAXygkQDZUJEDPbiRAEYgkQJIgJEAZkyRArackQIyk
JECHZyRAtxEkQDFxJEChcCRAoiskQKttJEAcXyRA/JEkQIFfJEDfYyRAJGokQI17JEAGwyRA
1jgkQPhSJEBEcCRAuFMkQNpGJEBdcSRAu5ckQAJXJEBnbSRAQ6AkQHqbJECMaiRAa30kQNmQ
JEAViyRA0jgkQGl0JEB2WyRAxZUkQOFiJEASSCRAV00kQH90JEDwXSRA4iokQHROJEBzUiRA
JY4kQPuCJEArXSRAe0AkQIljJEAnoCRAa2YkQDc7JED7VSRA2X0kQBdVJECrkCRAVSAkQKZV
JEA8gSRAZHMkQNdsJEAodSRAYqMkQG7EJECu9SNAKJ0kQLyxJEDvkSRAAVckQHV1JECuliRA
eFAkQHB6JEBNlSRA71wkQFtQJEDbYiRA/GIkQG+GJECozyRA9ywkQJdYJEB/qyRALMgkQBdv
JEA8bSRAm0YkQBdeJEAISCRAsEgkQHahJEADmyRAZqskQGuWJEBtbiRAJ1EkQGtLJECQjiRA
KIIkQPZyJECwhyRA0ngkQHZ/JEDtqCRA/XokQLN6JEAVZiRAVlAkQAK1JEDTeCRAwz8kQLGn
JECseyRAL28kQKJoJECclyRA04okQFx+JED1hiRAzJgkQLyTJEA8cyRASIkkQI+GJEABZiRA
RX4kQJGgJED2diRAvowkQONjJEApkSRAZ5AkQCVMJEAUxiRAXz0kQOZeJEAwYSRA+b4kQBt1
JEAMhSRAEoUkQGdnJEConyRAmrQkQAOYJEDWlyRAa8AkQFaPJEAvaCRAqaAkQMV5JEAYuyRA
s08kQBSEJEBWRiRArIYkQH6pJECgZyRAzl0kQKVyJEAcZCRANJ8kQPRuJEAmlSRAz0QkQBKj
JEBZtyRAnOIkQBmOJECYlSRAPZQkQAiWJEAnkyRAG38kQNCZJEDLkCRA4D4kQO5yJEB7kSRA
OJMkQFZJJEAixCRAGs4kQL+DJEDqiyRAmoIkQDTMJECgJCRALL4kQF6iJEAdaiRAu2MkQClL
JEA6XiRAK2wkQFjhJEDfyCRARJAkQMr3JECJgCRAYLgkQDKAJEDE1CRA/MIkQMjcJEDAyCRA
GHkkQDOPJECMbSRAfNkkQJNNJEDYyCRAUpwkQIx1JEAhuyRAQW8kQJrfJECntyRArLQkQDVJ
JEAEqSRAQlskQKi4JEDpcSRAFOQkQFnEJEBkbiRAJVMkQJaJJEDdiiRAlqkkQG9sJEDaeyRA
n5QkQP6oJEBdqCRAoXAkQC2IJECyzSRA8pQkQNnQJEAHnSRAwLwkQE6xJEA7pyRARCckQCx8
JEA87yRA8sIkQJW1JECtpSRAgV4kQO3jJECehiRAAIskQK2oJEAakyRAJGMkQIjQJEA4xCRA
aGskQG3KJED65SRA4r0kQF/AJEDCuiRAyMwkQGyjJECykCRAv8okQIe5JEDRxiRA+bEkQIys
JECsziRA3J4kQGK6JEChoCRA78ckQLS4JEBfoyRA/KwkQP2cJEAp2SRAPKwkQKS2JEAPhSRA
z64kQG2+JEBnsSRAItwkQDOwJEC3wCRAL9QkQMWyJED46iRAV6AkQFiZJEB5xyRAnIQkQHJC
JECBxiRA8+okQBjAJEC3nyRAKq0kQFDCJECNvCRAgIwkQEXiJEC7qiRAf5EkQHqaJEBc7iRA
eaYkQFiUJECGzyRAdrckQLEdJUBxySRAl5skQMigJEAmoyRAjMEkQJu+JEAKzCRAvZckQPCx
JEDAsCRAZgElQJDnJEC+tyRAMOwkQA/LJEBlziRAmbokQA7zJEDofyRAjPAkQJGPJEATyiRA
pa8kQKTBJEBdxSRAzqEkQHbsJEBd/SRA/YokQIHwJEB51yRAznAkQP2JJED45yRA2ekkQCO6
JEC9syRAL4gkQF3iJECoBiVAFHIkQNPnJEADzCRAHtwkQH3lJEBCxSRAM8ckQBzSJEC9uSRA
nOokQK73JEDAqSRAgLokQJD+JEB16CRADNUkQNemJEBV8CRA9M4kQNeZJECw6iRAkrEkQIW5
JEAYCCVAYf0kQM0TJUD71CRA3vskQJRxJEBu5SRAdsAkQHLaJEDswyRAdvokQDn/JEBuliRA
Qa8kQCQTJUAs2SRAqAUlQPyqJEBi/CRAhLwkQIAKJUBWqCRAdqwkQFEYJUCUzSRAj+skQIrh
JEDH9yRAsLYkQCDvJEDrrSRAHb4kQKuiJECiuCRAU+wkQEF5JED4xyRAH9wkQBLDJEDy0CRA
WP8kQAbiJED4QiVAwIwkQKzkJEDO0SRA9MIkQFKyJEAO+CRAqcwkQNX0JEB94CRAKLIkQMLk
JEDu8CRAhrIkQBLtJECu8yRAkcQkQBmzJEBu4yRAa+MkQHXLJEAq6CRAnN8kQOfNJEDa7SRA
P+AkQGvcJEAqyiRAKR0lQFgDJUAl/iRA3QwlQDb2JEAk9yRA1wUlQJHjJEBUviRA4MYkQK0g
JUAw1iRAKf0kQOAQJUDT2SRAub4kQAb4JEBBHyVAJ80kQPwHJUDQ7yRASxQlQNkAJUD4DSVA
b9AkQBoNJUCBLyVAYgclQB72JECL9yRAMDMlQHTXJEBo7yRApQ0lQLXuJEAjwSRAqJgkQLDd
JEDT3iRAiuokQI0JJUD2wSRAz7okQMk/JUDRIiVAstEkQFArJUBmCSVAu/0kQFcsJUAMJyVA
MhYlQITqJEBG6iRAfjUlQFr8JEBs/SRAYM0kQPm8JEDl1yRAtxUlQGcdJUAT7yRAVxElQPgx
JUBRNCVAKRAlQLwFJUAY2yRA7fEkQIjRJEADFyVAeO0kQPn9JEBsJiVAVuMkQAoGJUCi/iRA
TvAkQL0PJUDOAiVA664kQO4KJUAp3iRAhNYkQHvUJECqpCRAbzclQFmpJEC61SRArdAkQCAU
JUAA4iRAbiUlQF7uJEDK+SRAjQAlQJQcJUAf1yRAz/IkQF84JUCYByVAiAIlQEbwJEAyRiVA
7C0lQDMxJUBlzCRANT4lQHngJEDA+yRAowIlQHY0JUCyXiVAZkElQBfcJEDlWSVANkglQAn/
JEBlLSVAUzklQLEpJUCedyVAtPIkQJYpJUAnLiVAjPwkQOw/JUCQxCRAzzIlQLMIJUA3BiVA
pIYlQM0hJUBc4SRAa+UkQKIIJUDjBiVAouwkQNdFJUAMtiRAuOUkQAPCJEBpJyVA9HElQBwH
JUCI+SRAEhIlQEPyJEAFCyVAAjklQHv7JECaBCVACBAlQBNSJUD7ECVAIzslQB38JEBUwiRA
ZyclQLoPJUBjQSVAbR8lQOohJUCzOiVA1xklQKUIJUBH0iRARRklQJMkJUDALyVAlwYlQAU6
JUA5RSVAlGMlQLPtJEBEHiVAqiMlQGAtJUAaFiVA3EYlQE8CJUDFGCVASR0lQBskJUCZ7SRA
b0clQOMqJUAGDyVAnC0lQAxXJUDs8CRAWRslQPksJUAEAiVAVNIkQOzAJEAkDCVAbPUkQCsi
JUBPYCVAf1YlQAz+JEB5WCVAkuckQBtAJUD3FyVAnRclQMX2JECjIyVAcxMlQE7lJEAMBiVA
m+skQHH0JEAYEyVA1lUlQO8PJUBfKSVACx4lQLUsJUCUBSVAUBIlQLMpJUA9WSVA4QUlQOhI
JUCD/iRAgB4lQP9gJUDeSCVAMwslQKQVJUBvMyVAXEclQFcbJUA6WSVAqu0kQDJJJUAzaSVA
oFUlQD4sJUAFWCVAJl0lQDDoJECwJiVA/VIlQDj+JEAPDiVA+y8lQKzeJEAnNCVA/ZklQMcI
JUDg3yRAQxElQJFwJUDGLyVAOfUkQGlWJUCMRCVAYw8lQOFiJUCcGSVA+zwlQG56JUDU8iRA
MdAkQEkpJUCm6CRA/R8lQEJvJUCvAiVAZWglQLHLJEB7ICVAjUklQHx9JUBPECVAHUAlQMUs
JUCEMSVATv4kQFhdJUCrNCVA3hslQKkxJUAYlSVA9BYlQPN2JUBEHSVA7xolQNlFJUAPWCVA
GR8lQFQ+JUA1MSVAxAIlQIw7JUCkRSVAchklQOZJJUBeNyVAAk0lQIoyJUCegSVA9WElQPvL
JEA=</AssayYData></Step><Step><CommonData><SampleLocation>4</SampleLocation><SampleID></SampleID><SampleGroup></SampleGroup><SampleInfo></SampleInfo><SampleRow>C</SampleRow><SamplePlate>1</SamplePlate><WellType>WASH</WellType><Concentration>-1</Concentration><ConcentrationUnits>µg/ml</ConcentrationUnits><MolarConcentration>-1</MolarConcentration><MolarConcUnits>nM</MolarConcUnits><MolecularWeight>-1</MolecularWeight><Temperature>30</Temperature><StartTime>1537607</StartTime><AssayTime>600</AssayTime></CommonData><FlowRate>1000</FlowRate><StepType>DISASSOC</StepType><StepName>Dissociation</StepName><StepStatus>OK</StepStatus><ActualTime>367.801</ActualTime><CycleTime>0.2</CycleTime><AssayXData Points="1839">f6a2ROWstkRMs7ZEsrm2RCHAtkSHxrZE5cy2REzTtkSy2bZEGeC2RH/mtkTu7LZETPO2RLL5
tkQhALdEhwa3ROUMt0RME7dEshm3RCEgt0SHJrdE5Sy3REwzt0SyObdEIUC3RIdGt0TuTLdE
VFO3RLpZt0QhYLdEh2a3ROVst0RUc7dEunm3RBmAt0R/hrdE7oy3RFSTt0SymbdEGaC3RH+m
t0TurLdEVLO3RLK5t0QZwLdEh8a3RO7Mt0RU07dEstm3RCHgt0R/5rdE5ey3REzzt0S6+bdE
GQC4RH8GuETlDLhETBO4RLIZuEQhILhEhya4ROUsuERMM7hEsjm4RCFAuESHRrhE5Uy4RFRT
uESyWbhEGWC4RH9muETlbLhETHO4RLp5uEQZgLhEh4a4RO6MuERUk7hEupm4RCGguER/prhE
5ay4REyzuESyubhEIcC4RIfGuETuzLhETNO4RLLZuEQZ4LhEf+a4RO7suERM87hEsvm4RCEA
uUSHBrlE5Qy5REwTuUSyGblEISC5RIcmuUTuLLlETDO5RLo5uUQZQLlEh0a5ROVMuURUU7lE
ulm5RCFguUR/ZrlE7my5RExzuUSyeblEGYC5RH+GuUTljLlEVJO5RLKZuUQhoLlEf6a5RO6s
uURMs7lEurm5RBnAuUR/xrlE5cy5REzTuUS62blEGeC5RH/muUTu7LlETPO5RLr5uUQZALpE
fwa6RO4MukRME7pEuhm6RBkgukSHJrpE5Sy6REwzukS6ObpEGUC6RH9GukTuTLpETFO6RLJZ
ukQhYLpEh2a6ROVsukRUc7pEsnm6RCGAukR/hrpE5Yy6REyTukS6mbpEGaC6RH+mukTlrLpE
VLO6RLq5ukQZwLpEf8a6ROXMukRU07pEstm6RBngukSH5rpE7uy6RFTzukS6+bpEIQC7RIcG
u0TlDLtETBO7RLIZu0QZILtEhya7RO4su0RUM7tEujm7RCFAu0SHRrtE7ky7RFRTu0S6WbtE
GWC7RIdmu0TlbLtETHO7RLJ5u0QhgLtEh4a7ROWMu0RMk7tEspm7RCGgu0R/prtE7qy7RFSz
u0S6ubtEIcC7RH/Gu0TlzLtETNO7RLLZu0Qh4LtEh+a7RO7su0RU87tEsvm7RBkAvER/BrxE
7gy8REwTvES6GbxEGSC8RH8mvETlLLxETDO8RLI5vEQhQLxEh0a8ROVMvERUU7xEulm8RBlg
vER/ZrxE7my8RExzvESyebxEGYC8RH+GvETljLxETJO8RLKZvEQZoLxEh6a8ROWsvERMs7xE
srm8RBnAvER/xrxE7sy8REzTvES62bxEGeC8RIfmvETl7LxETPO8RLL5vEQZAL1Ehwa9ROUM
vURME71Eshm9RCEgvUR/Jr1E5Sy9REwzvUS6Ob1EGUC9RIdGvUTuTL1ETFO9RLpZvUQhYL1E
h2a9ROVsvURMc71Esnm9RBmAvUR/hr1E5Yy9RFSTvUS6mb1EIaC9RH+mvUTurL1EVLO9RLK5
vUQZwL1Eh8a9RO7MvURU071Estm9RBngvUSH5r1E7uy9REzzvUSy+b1EIQC+RH8GvkTuDL5E
TBO+RLIZvkQZIL5Efya+RO4svkRUM75Esjm+RBlAvkR/Rr5E7ky+RExTvkS6Wb5EGWC+RIdm
vkTubL5ETHO+RLJ5vkQZgL5Eh4a+RO6MvkRUk75Eupm+RBmgvkSHpr5E5ay+REyzvkS6ub5E
IcC+RIfGvkTlzL5EVNO+RLLZvkQh4L5Ef+a+ROXsvkRM875Euvm+RBkAv0R/Br9E5Qy/RFQT
v0SyGb9EISC/RIcmv0TlLL9ETDO/RLo5v0QhQL9Eh0a/ROVMv0RMU79Eslm/RCFgv0SHZr9E
5Wy/RExzv0S6eb9EIYC/RH+Gv0TljL9EVJO/RLqZv0QhoL9Ef6a/RO6sv0RUs79Eurm/RCHA
v0R/xr9E5cy/REzTv0Sy2b9EIeC/RH/mv0Tu7L9EVPO/RLr5v0QhAMBEfwbARO4MwERUE8BE
shnARCEgwESHJsBE5SzAREwzwESyOcBEGUDARH9GwETuTMBETFPARLpZwEQZYMBEh2bARO5s
wERUc8BEunnARCGAwESHhsBE5YzAREyTwES6mcBEIaDARIemwETlrMBETLPARLK5wEQhwMBE
h8bAROXMwERU08BEutnARCHgwESH5sBE7uzARFTzwESy+cBEIQDBRH8GwUTlDMFETBPBRLoZ
wUQhIMFEfybBROUswURUM8FEujnBRCFAwUSHRsFE7kzBRFRTwUS6WcFEIWDBRH9mwUTubMFE
THPBRLJ5wUQZgMFEh4bBROWMwURMk8FEupnBRBmgwUR/psFE5azBRFSzwUS6ucFEGcDBRIfG
wUTuzMFETNPBRLLZwUQZ4MFEh+bBRO7swURU88FEsvnBRBkAwkR/BsJE7gzCREwTwkSyGcJE
ISDCRH8mwkTuLMJETDPCRLI5wkQZQMJEh0bCROVMwkRMU8JEslnCRCFgwkSHZsJE7mzCRExz
wkS6ecJEIYDCRIeGwkTljMJETJPCRLqZwkQZoMJEh6bCRO6swkRMs8JEsrnCRCHAwkR/xsJE
7szCREzTwkSy2cJEIeDCRIfmwkTl7MJEVPPCRLr5wkQhAMNEhwbDROUMw0RUE8NEuhnDRCEg
w0R/JsNE7izDREwzw0S6OcNEIUDDRH9Gw0TuTMNEVFPDRLpZw0QZYMNEh2bDROVsw0RUc8NE
snnDRBmAw0R/hsNE7ozDRFSTw0SymcNEIaDDRH+mw0TurMNETLPDRLq5w0QhwMNEh8bDROXM
w0RU08NEstnDRCHgw0SH5sNE7uzDRFTzw0Sy+cNEGQDERH8GxETuDMRETBPERLoZxEQZIMRE
hybEROUsxERMM8REsjnERBlAxER/RsRE5UzERExTxES6WcREIWDERH9mxETubMRETHPERLp5
xEQZgMREh4bEROWMxERUk8REupnERCGgxER/psRE5azERFSzxESyucREIcDERH/GxETuzMRE
VNPERLrZxEQZ4MREh+bERO7sxERU88REsvnERCEAxUR/BsVE7gzFREwTxUSyGcVEGSDFRH8m
xUTuLMVETDPFRLI5xUQZQMVEh0bFRO5MxURUU8VEslnFRBlgxUR/ZsVE7mzFRExzxUSyecVE
GYDFRIeGxUTujMVETJPFRLKZxUQZoMVEh6bFROWsxURUs8VEsrnFRBnAxUR/xsVE7szFRFTT
xUS62cVEIeDFRH/mxUTu7MVETPPFRLr5xUQhAMZEhwbGROUMxkRUE8ZEshnGRCEgxkSHJsZE
5SzGREwzxkS6OcZEIUDGRH9GxkTlTMZETFPGRLJZxkQhYMZEf2bGROVsxkRUc8ZEsnnGRCGA
xkR/hsZE5YzGREyTxkSymcZEGaDGRH+mxkTlrMZETLPGRLK5xkQhwMZEh8bGROXMxkRU08ZE
stnGRCHgxkSH5sZE7uzGREzzxkSy+cZEGQDHRIcGx0TuDMdETBPHRLIZx0QhIMdEhybHRO4s
x0RUM8dEsjnHRCFAx0SHRsdE7kzHRExTx0S6WcdEGWDHRH9mx0TubMdETHPHRLp5x0QZgMdE
h4bHROWMx0RMk8dEupnHRBmgx0R/psdE5azHREyzx0SyucdEIcDHRIfGx0TlzMdEVNPHRLLZ
x0Qh4MdEf+bHROXsx0RU88dEsvnHRCEAyER/BshE7gzIREwTyESyGchEISDIRH8myETlLMhE
VDPIRLo5yEQhQMhEf0bIRO5MyERUU8hEslnIRBlgyER/ZshE7mzIRFRzyES6echEGYDIRIeG
yETujMhETJPIRLqZyEQhoMhEh6bIRO6syERMs8hEurnIRBnAyESHxshE7szIREzTyESy2chE
GeDIRIfmyETl7MhETPPIRLL5yEQZAMlEfwbJROUMyURUE8lEuhnJRBkgyUR/JslE7izJREwz
yUS6OclEIUDJRIdGyUTlTMlEVFPJRLJZyUQZYMlEf2bJROVsyURMc8lEunnJRBmAyUSHhslE
7ozJRFSTyUS6mclEIaDJRH+myUTlrMlEVLPJRLq5yUQZwMlEh8bJROXMyURU08lEstnJRCHg
yUR/5slE7uzJREzzyUS6+clEIQDKRIcGykTlDMpEVBPKRLIZykQhIMpEfybKRO4sykRUM8pE
sjnKRBlAykSHRspE7kzKRExTykSyWcpEGWDKRH9mykTubMpEVHPKRLp5ykQhgMpEf4bKRO6M
ykRMk8pEspnKRBmgykSHpspE5azKRFSzykS6ucpEIcDKRIfGykTlzMpEVNPKRLLZykQh4MpE
h+bKROXsykRM88pEsvnKRCEAy0R/BstE5QzLREwTy0S6GctEISDLRH8my0TuLMtEVDPLRLo5
y0QhQMtEh0bLRO5My0RUU8tEslnLRBlgy0R/ZstE7mzLRFRzy0S6ectEGYDLRH+Gy0TujMtE
TJPLRLKZy0QZoMtEh6bLRO6sy0RMs8tEsrnLRCHAy0SHxstE5czLRFTTy0S62ctEIeDLRH/m
y0Tu7MtETPPLRLL5y0QhAMxEfwbMROUMzERUE8xEshnMRCEgzESHJsxE5SzMREwzzESyOcxE
IUDMRH9GzETuTMxEVFPMRLJZzEQhYMxEf2bMROVszERMc8xEsnnMRBmAzER/hsxE7ozMRFST
zES6mcxEGaDMRH+mzETurMxEVLPMRLq5zEQZwMxEf8bMRO7MzERM08xEstnMRBngzESH5sxE
7uzMRFTzzESy+cxEIQDNRH8GzUTlDM1ETBPNRLIZzUQhIM1EhybNRO4szURUM81EsjnNRBlA
zUSHRs1E9kzNRFRTzUSyWc1EGWDNRIdmzUTubM1ETHPNRLp5zUQZgM1Eh4bNRO6MzURMk81E
spnNRCGgzUR/ps1E7qzNRFSzzUS6uc1EGcDNRIfGzUTlzM1ETNPNRLLZzUQZ4M1Eh+bNROXs
zURM881EuvnNRBkAzkR/Bs5E5QzORFQTzkS6Gc5EISDORH8mzkTuLM5ETDPORLI5zkQZQM5E
f0bOROVMzkRUU85EulnORBlgzkSHZs5E5WzORFRzzkSyec5EIYDORIeGzkTujM5EVJPORLKZ
zkQhoM5Ef6bOROWszkRMs85EurnORBnAzkR/xs5E5czORFTTzkSy2c5EIeDORIfmzkTl7M5E
TPPORLL5zkQZAM9EhwbPROUMz0RUE89EwxnPRCEgz0SHJs9E5SzPRFQzz0SyOc9EIUDPRH9G
z0TuTM9ETFPPRLpZz0QZYM9Eh2bPRO5sz0RUc89EsnnPRCGAz0SHhs9E5YzPRFSTz0Symc9E
IaDPRIemz0TurM9ETLPPRLq5z0QZwM9Eh8bPRO7Mz0RM089EutnPRCHgz0SH5s9E5ezPRFTz
z0Sy+c9EIQDQRIcG0ETuDNBETBPQRLoZ0EQhINBEhybQROUs0ERMM9BEujnQRCFA0ER/RtBE
7kzQRExT0ESyWdBEIWDQRH9m0ETubNBETHPQRLJ50EQhgNBEh4bQRO6M0ERUk9BEupnQRBmg
0ER/ptBE5azQREyz0ES6udBEGcDQRH/G0ETlzNBEVNPQRLLZ0EQh4NBEf+bQRO7s0ERU89BE
uvnQRCEA0UR/BtFE5QzRREwT0USyGdFEGSDRRIcm0UTuLNFETDPRRLI50UQZQNFEh0bRROVM
0URUU9FEslnRRCFg0USHZtFE7mzRRFRz0USyedFEGYDRRIeG0UTljNFETJPRRLKZ0UQhoNFE
h6bRRO6s0URMs9FEsrnRRCHA0USHxtFE7szRRFTT0US62dFEIeDRRIfm0UTu7NFETPPRRLL5
0UQhANJEhwbSRO4M0kRME9JEuhnSRBkg0kSHJtJE5SzSRFQz0kS6OdJEIUDSRH9G0kTuTNJE
VFPSRLJZ0kQZYNJEh2bSROVs0kRMc9JEunnSRCGA0kR/htJE5YzSREyT0kS6mdJEIaDSRIem
0kTlrNJEVLPSRLK50kQhwNJEf8bSRPbM0kRU09JEstnSRCHg0kR/5tJE7uzSREzz0kSy+dJE
IQDTRH8G00TlDNNEVBPTRLIZ00QhINNEhybTROUs00RMM9NEujnTRBlA00SHRtNE7kzTRExT
00SyWdNEIWDTRH9m00TubNNEVHPTRLJ500QZgNNEf4bTRO6M00RMk9NEspnTRBmg00R/ptNE
5azTREyz00SyudNEIcDTRIfG00TuzNNETNPTRLrZ00QZ4NNEh+bTRO7s00RU89NEuvnTRCEA
1ER/BtRE5QzURFQT1ES6GdREGSDURIcm1ETuLNREVDPURLI51EQhQNREf0bUROVM1ERMU9RE
ulnURBlg1ER/ZtRE7mzURFRz1ESyedREIYDURH+G1ETujNREVJPURLKZ1EQZoNREf6bUROWs
1ERUs9REsrnURCHA1ESHxtRE5czUREzT1ESy2dREIeDURIfm1ETu7NREVPPURLL51EQZANVE
hwbVRO4M1URME9VEshnVRCEg1USPJtVE5SzVRFQz1USyOdVEIUDVRH9G1UTlTNVETFPVRLJZ
1UQhYNVEf2bVROVs1URUc9VEsnnVRCGA1USHhtVE7ozVRFST1US6mdVEGaDVRIem1UTurNVE
VLPVRLK51UQZwNVEh8bVROXM1URM09VEstnVRBng1UR/5tVE7uzVREzz1USy+dVEIQDWRH8G
1kTlDNZETBPWRLIZ1kQhINZEhybWRO4s1kRUM9ZEujnWRBlA1kR/RtZE7kzWRExT1kSyWdZE
IWDWRIdm1kTlbNZETHPWRLp51kQhgNZEh4bWRO6M1kRUk9ZEspnWRCGg1kSHptZE5qzWREyz
1kS6udZEIcDWRH/G1kTuzNZEVNPWRLLZ1kQh4NZEh+bWRObs1kRM89ZEuvnWRCEA10R/BtdE
5gzXRFQT10S6GddEISDXRH8m10TmLNdEVDPXRLI510QhQNdEh0bXROZM10RUU9dEulnXRCFg
10SHZtdE5mzXRFRz10S6eddEIYDXRIeG10TujNdEVJPXRLqZ10QhoNdEf6bXROas10RUs9dE
urnXRBjA10SHxtdE5szXRFTT10Sy2ddEIeDXRH/m10Tu7NdETPPXRLr510QhANhEhwbYRO4M
2ERME9hEuhnYRBgg2ESHJthE5izYREwz2ESyOdhEGEDYRIdG2ETmTNhETFPYRLJZ2EQhYNhE
f2bYRO5s2ERUc9hEsnnYRCGA2ESHhthE5ozYRFST2ESymdhEIaDYRH+m2ETmrNhETLPYRLK5
2EQhwNhEh8bYRO7M2ERU09hEutnYRCHg2ER/5thE5uzYRFTz2ESy+dhEIQDZRH8G2UTuDNlE
TBPZRLIZ2UQYINlEfybZROYs2URUM9lEsjnZRCFA2UR/RtlE7kzZRFRT2USyWdlEGGDZRH9m
2UTmbNlETHPZRLJ52UQhgNlEf4bZROaM2URMk9lEupnZRBig2USHptlE5qzZREyz2US6udlE
IcDZRH/G2UTuzNlETNPZRLLZ2UQh4NlEh+bZRO7s2URU89lEsvnZRCEA2kSHBtpE7gzaREwT
2kSyGdpEISDaRH8m2kTmLNpETDPaRLo52kQYQNpEh0baROZM2kRMU9pEslnaRCFg2kR/ZtpE
5mzaRExz2kSyedpEIYDaRH+G2kTmjNpETJPaRLqZ2kQYoNpEf6baROas2kRUs9pEsrnaRCHA
2kR/xtpE7szaREzT2kSy2dpEGODaRIfm2kTm7NpEVPPaRLL52kQYANtEhwbbROYM20RME9tE
shnbRCEg20R/JttE5izbRFQz20S6OdtEIUDbRH9G20TuTNtEVFPbRLpZ20QYYNtEf2bbRO5s
20RUc9tEunnbRCGA20R/httE7ozbREyT20SymdtEGKDbRIem20TurNtETLPbRLK520QYwNtE
h8bbRO7M20RM09tEstnbRCHg20R/5ttE7uzbRFTz20Sy+dtEGADcRH8G3ETmDNxEVBPcRLIZ
3EQhINxEhybcROYs3ERMM9xEsjncRBhA3ER/RtxE7kzcRFRT3ES6WdxEGGDcRH9m3ETmbNxE
VHPcRLp53EQYgNxEf4bcRO6M3ERMk9xEupncRBig3ER/ptxE5qzcRFSz3ES6udxEGMDcRIfG
3ETuzNxEVNPcRLLZ3EQY4NxEf+bcRO7s3ERU89xEsvncRCEA3UR/Bt1E7gzdREwT3US6Gd1E
ISDdRH8m3UTuLN1ETDPdRLo53UQhQN1Eh0bdRO5M3URMU91EslndRCFg3UR/Zt1E5mzdRFRz
3US6ed1EGIDdRIeG3UTmjN1ETJPdRLqZ3UQhoN1Ef6bdRO6s3URUs91EurndRCHA3USHxt1E
5szdREzT3USy2d1EGODdRH/m3UTu7N1EVPPdRLr53UQYAN5EhwbeROYM3kRUE95EshneRBgg
3kSHJt5E7izeRFQz3kSyOd5EGEDeRIdG3kTmTN5EVFPeRLJZ3kQhYN5Eh2beRO5s3kRUc95E
unneRCGA3kR/ht5E7ozeREyT3kS6md5EIaDeRH+m3kTmrN5EVLPeRLK53kQhwN5Eh8beRObM
3kRM095EstneRCHg3kSH5t5E7uzeRFTz3kTC+d5EGADfRH8G30TmDN9ETBPfRLIZ30QYIN9E
hybfROYs30RUM99EujnfRCFA30R/Rt9E5kzfRFRT30S6Wd9EGGDfRIdm30TubN9EVHPfRLJ5
30QYgN9Eh4bfRO6M30RMk99EspnfRBig30SHpt9E7qzfRFSz30Syud9EGMDfRIfG30TuzN9E
TNPfRLLZ30Qh4N9Eh+bfRObs30RU899EsvnfRCEA4ER/BuBE7gzgRFQT4ES6GeBEGCDgRIcm
4ETuLOBETDPgRLI54EQhQOBEf0bgRO5M4ERMU+BEslngRCFg4ESHZuBE7mzgRFRz4ES6eeBE
IYDgRIeG4ETujOBETJPgRLKZ4EQhoOBEh6bgRO6s4ERMs+BEurngRBjA4ESHxuBE5szgREzT
4ES62eBEIeDgRH/m4ETu7OBEVPPgRLL54EQYAOFEhwbhRO4M4URME+FEshnhRCEg4USHJuFE
5izhRFwz4US6OeFEGEDhRH9G4UTmTOFEVFPhRLJZ4UQYYOFEh2bhRO5s4URMc+FEunnhRBiA
4USHhuFE5ozhRFST4USymeFEGKDhRIem4UTurOFEVLPhRLK54UQYwOFEf8bhRObM4URU0+FE
stnhRBjg4USH5uFE7uzhREzz4USy+eFEIQDiRIcG4kTuDOJETBPiRLIZ4kQhIOJEfybiRO4s
4kRMM+JEujniRBhA4kSHRuJE7kziRFRT4kS6WeJEGGDiRIdm4kTmbOJETHPiRLJ54kQhgOJE
h4biRO6M4kRMk+JEupniRCGg4kR/puJE7qziRFSz4kS6ueJEIcDiRH/G4kTuzOJETNPiRLrZ
4kQY4OJEh+biRObs4kRU8+JEsvniRCEA40SHBuNE5gzjRFQT40S6GeNEISDjRH8m40TuLONE
VDPjRLo540QYQONEf0bjROZM40RUU+NEslnjRCFg40SHZuNE5mzjRFRz40SyeeNEGIDjRIeG
40TujONETJPjRLKZ40QhoONEf6bjRO6s40RUs+NEurnjRBjA40SHxuNE7szjREzT40Sy2eNE
IeDjRIfm40Tm7ONEVPPjRLr540QhAOREhwbkRO4M5ERUE+REshnkRBgg5ESHJuRE5izkRFQz
5ESyOeREGEDkRH9G5ETuTOREVFPkRLpZ5EQhYOREh2bkRO5s5ERUc+REunnkRCGA5ER/huRE
5ozkREyT5ES6meRE</AssayXData><AssayYData Points="1839">Vm4lQOj4JEB2SCVAohYlQCX4JEAtFiVAdzolQDVCJUAk/SRAg0slQBQqJUApQiVArvokQG0E
JUAnLiVAbTklQPFjJUCm/CRAPY8lQHkPJUC+KyVAuSglQLrrJEBbSSVAg/MkQPfuJEC/GyVA
oSolQA8PJUAAJCVAQfokQJQrJUC2BCVAlgslQFDqJEAaDiVAhhUlQLgOJUBT7yRAqfEkQKAU
JUCFUCVAYx0lQOvaJEASFSVAciglQH8hJUCpMSVAVDslQKYUJUC5RCVA8AIlQEQdJUBT5CRA
2/IkQHfdJECcGCVAXBElQExaJUDa+yRAqcskQAJjJUD66SRAZjIlQMkZJUBGQCVANNgkQFgs
JUAkKyVA2EIlQAH7JEAr9CRAFyYlQFrnJECtASVAgiUlQFYqJUAS7SRA8xAlQAG9JEDO2CRA
5P0kQI3KJEC05iRAQRclQJ0RJUB2EiVAyeMkQNskJUAxFSVAhywlQBMVJUC39CRA4gQlQPgO
JUCSBiVAXIIlQGf8JEAXByVAFgglQE7yJECYHSVA1zElQB0OJUDJwSRAzvMkQGkgJUCNKSVA
3fckQMcDJUD1tSRAMkglQMUwJUBH7SRAB9kkQJsDJUCr/yRAQzIlQPy1JEC87iRAYwAlQLf6
JEBeySRAYekkQJwFJUB/4iRAfyAlQHWxJEDM4iRAH/okQNETJUDoBSVATOQkQCQNJUD75yRA
VckkQKjbJEDWCyVA/QslQEsEJUBRRiVAptkkQMsBJUD7tyRAsPQkQPqmJEDwAiVA0L0kQGwL
JUCo+SRA+eYkQGHYJEB98CRAGfAkQLoeJUC04iRA1HUkQP/aJECFwyRA0+ckQEIrJUDlAiVA
ZcEkQL0HJUBspSRA6tskQBi/JEDa1yRARackQHAiJUAFzyRAlLgkQCjOJEBY6iRA6fgkQA3K
JEArsiRAT7YkQN/3JECR8yRAcNQkQIrnJEBhCyVA0NgkQL+qJEDG0CRAPMQkQAD0JED06CRA
b9wkQHK2JEBm1yRA3KQkQNmeJECc3SRArc8kQK74JEC87iRAlPckQJflJEAd1CRAQcUkQIri
JEAy0yRAWcgkQO2YJECduyRArLckQDGhJEC5zSRAUnskQJC6JEDUlCRAZ6okQHrZJEAvkCRA
3+AkQLzVJEBQ0yRAo5gkQJDxJEAw4SRAHPgkQHXKJEAooCRA+6wkQBDbJEBDhCRAyqwkQHPr
JECi+yRArsQkQFPoJECh0iRAtOgkQGnhJEDBryRAk5EkQPYFJUCt9yRA8G0kQMq9JEA8wCRA
RwglQFe4JEBXGCVAgQklQLxzJECVgiRAj98kQNOvJECtkSRAu+ckQCniJECv/CRAaqQkQN/M
JED50yRA5tkkQLnxJEA5bSRAFnQkQKbsJEBtaSRA8KgkQIAgJUDJmiRAW90kQKmdJECPpyRA
qcMkQOm3JEBGpiRAR6gkQOvNJECgsSRAGX0kQDmZJEBxoSRA5wclQCvOJEAcuCRAEgElQP0A
JUBroyRAQs0kQNWQJEBTAiVAILAkQJnaJEA90yRAlbYkQNKGJEDlgiRAZ5ckQGqAJEBU6yRA
EM4kQD1xJEBZrSRA9cAkQGDBJEDXpCRAfqMkQHKpJECjuSRA0sskQDnsJEAZ6CRArpgkQJyj
JEBB0CRAkMIkQLaEJEBCliRATZYkQBKwJECvWCRA37gkQKPYJEAHniRA/cAkQPS/JEC9ZCRA
y6MkQASkJECJhSRAlIYkQEXzJEBM7iRAKqQkQOBuJECHzCRA1MUkQEiCJEDTniRARK4kQGfK
JECGmSRAQZEkQDyLJED3jyRALrokQHKiJEBuyiRAKqEkQDOSJEDY1yRA09IkQE6aJEA5xyRA
77IkQDvFJEAuqCRAxIokQKa/JEC3wyRAjJIkQEeSJEBkxiRArNIkQIyRJEAavSRANr0kQLXg
JEB8uyRAYaQkQPhyJEDemSRAF5MkQAHLJEALnSRAD38kQPagJECP8yRAk8MkQCikJEC6dSRA
ttYkQGKBJEAWgSRAMawkQLDJJEBdqSRA+7ckQPqQJEA3sSRAtZ8kQDqQJEC4cyRAx6UkQOCK
JEAExyRA4ZQkQDqYJECVkCRA15ckQPZzJEApqCRA4rUkQA22JEC+pyRAo3okQHWWJEAjkSRA
i5skQBhTJEAmcCRAupokQHeAJECGpSRAcckkQK2PJEBFmCRAlHUkQOB8JEDZaCRAE1okQMqI
JEBZXCRAV20kQE22JEAYXiRAK6UkQG6KJEBWciRA07skQE0hJECOciRA+JskQAy0JECrWyRA
pqwkQMljJEDZ1SRAMJskQA+nJECVLyRAUKYkQJh1JEA0OSRAdY0kQHxZJEBWtCRAHqAkQNuf
JECHpSRAFWUkQPZ8JEDDiCRAHE8kQI7GJEBNYCRA4DskQMxCJEBiXyRAlI4kQCHuJEDXnyRA
Zn0kQLuqJECxXSRAeqEkQCZrJECqTiRA32EkQFahJEDGeSRAJs8kQN+FJEBu0yRAecUkQLfT
JEBJeyRAM7wkQKRrJEATTCRAfJ4kQLFTJECBgSRA+1gkQMKVJECKRiRAsdAkQCKSJECEkiRA
q4wkQJ6TJEB5eiRABF4kQLCCJEBEoiRAu0gkQMxMJECI0iRAeowkQLRjJEB9tyRAoockQDZ5
JECmayRAmpkkQG9bJEBkrCRAwnwkQGhbJEBOQSRAloYkQA1xJECFpiRABI4kQPxNJEDvSSRA
ao4kQHmAJEBKjCRAp28kQJ+gJEBtwCRAN3skQD6RJEC8nyRA5GUkQGJ8JEBYZiRAGYIkQDUx
JEAJmSRApo8kQEuJJEBgWiRAG40kQIaHJECAYyRA+oIkQMBNJEBrsCRARp8kQC5qJEC+hSRA
bXAkQLI+JED2ZiRAXyckQJVmJECoWiRAqS4kQFBEJEBRjCRARTYkQBNAJECYkyRADMgkQNuS
JEBzHCRAToYkQFFiJEBKZiRA+GokQEJXJEA/biRAwSUkQBeDJEBkUiRAb30kQAeYJEDpZyRA
CoUkQOhiJEA9zyRAFi4kQCtZJEDXiiRAFVEkQEdcJEAPYSRAcwUkQE+sJED9NCRAMFIkQENh
JEDNPSRAOZMkQGNnJECaYiRAPXckQFSBJECltCRAW5YkQKFhJEDzViRAmUIkQNVrJECTWiRA
+10kQCCkJEB4ZCRA+Q4kQKswJEBJVSRAiookQNYoJECwJCRAx04kQId6JEA5yCRAiW4kQKly
JEDVaSRA/5YkQJ1iJEBPgiRAm1AkQFlnJEDpZSRAJYgkQFGRJEDWXCRABGokQOVmJEBEKSRA
P3ckQARlJEBhMSRAgSUkQLhTJEAyfSRAwF4kQLI+JEAXYiRA4jkkQD1LJEDjeiRAqx0kQPlp
JEB3gSRAMXwkQGWBJECiWSRAPDkkQJSKJEBYQyRA6qQkQAY1JEBzUCRAyS8kQIQmJED8XiRA
PTgkQPFIJEAvMiRAEIEkQDFVJECneyRARmckQB0vJECaOiRAmuwjQLxdJEBVeSRA4ickQDBm
JEAHVyRAmgEkQH5zJEDJJiRALAMkQHGMJEC9aiRAVnokQMxtJEBOeiRAEYIkQG1AJECvOyRA
+2IkQAQ3JED4QiRAAkYkQEBxJEB5gyRABj8kQGyNJEB+PiRAf0MkQG9pJEAUkiRA62EkQO8v
JEBPXiRAqlskQIGOJEDBViRACxokQOtdJEC/KyRA9EEkQJVOJEDUZyRASVUkQA+SJEBjZCRA
W1wkQIBYJED7NSRAhIkkQK8AJECBFyRAHmgkQLaEJEDtiSRAiGMkQNA7JEDXbCRAiyMkQFdR
JEBHVCRAj1skQPZFJEBDPSRAnh4kQB5sJEDuMCRAFz8kQEZbJEB8PyRAwz4kQE1HJEAfOyRA
228kQHQEJEDdVyRAS0UkQGdOJEA7AyRAP2wkQE88JEA1HiRApzYkQPk4JECkGCRANnUkQBgi
JECAFCRAPXQkQFM1JEC7MCRAImwkQHZhJECyUCRAdEIkQEF9JED4WyRAR2QkQC5AJECZUyRA
PhskQDtEJEAGLSRADTIkQIwfJEAjPSRAHSIkQPs+JEA3IiRAWCgkQCcqJEBBKiRA318kQAQi
JECfRCRAPCgkQFg9JECOMiRA/jMkQCdkJEBWDiRA1WMkQLpWJEBBQyRARFkkQMwOJEBmgSRA
ciIkQAJyJEB2RiRAcXQkQCwzJED/WCRAzFskQI86JEAhKCRAOUYkQFB4JECyJyRAixMkQCBP
JED9XyRATCMkQOw1JEA+ISRAV3UkQCf5I0BZfCRA4R4kQNXiI0CLUyRAjXMkQHwhJECU0SNA
NnwkQB5pJEDW/CNA6hAkQKU7JEDcJSRARTYkQCpMJED+OSRAGWQkQBQtJEAWCSRAJ20kQEo9
JEDMeCRAjvEjQOwmJEAwGSRAchokQBpWJEDESSRAX94jQL+QJEAfBSRACzUkQNYbJEAlGiRA
QBUkQF3bI0CtHCRA91wkQFQOJEC7QSRAjkskQNN9JECJhCRA/0gkQJgeJECDFCRAJSgkQGYm
JEBAbSRAhwskQBMfJEA9/iNAxEEkQC7MI0DRMiRAegckQCIwJECcDSRAHDMkQA8qJECQISRA
nhckQJ73I0ABACRA2UMkQNgaJED22iNAyRUkQJMqJEDEEiRAjCYkQA9FJEDXOSRAFzokQHIU
JED5NCRAzgwkQO1OJEClFSRAyyckQCFTJEBJJCRAfzokQOlEJEBXQCRAYSQkQCxHJEBMIiRA
i+gjQMOAJEB8ASRAboQkQJ8qJEBBZCRA3e4jQHA6JEBvWSRAbmwkQLX5I0DtHCRAz/wjQPdg
JEDAXCRA6GkkQDc4JEB+GiRAhlUkQMzvI0CQNiRA+D4kQNRWJECpFyRAufMjQAplJECuCiRA
8t4jQDbEI0CycCRAUkYkQEJNJEABIyRAthkkQO8gJEB1CiRAMPcjQMX4I0BrHyRAThskQJJd
JEByuyNA5GskQLhZJEDLMyRArCMkQIp/JEAXGSRAFQAkQHn9I0B79iNAm/gjQL8vJEC+ziNA
4R0kQEskJEBaHyRAthgkQLThI0Bm8SNAlyIkQKEqJEAtByRAJykkQIMQJEAn5iNA0GQkQM0v
JECx4yNAyD0kQPcOJEBOayRAb2okQLQwJEBSRiRAzjckQFI+JEANAiRAE1UkQIMfJEC4HiRA
r/gjQAv8I0D/QCRAUBskQPUsJEDUDCRAWBwkQOFJJEBEDyRAbdQjQL1pJEBnDiRAQ0ckQFot
JECyCSRAcNEjQBMDJED0yiNAwucjQH0aJEAdMyRAMAckQAUEJEDNuiNAEb8jQCMeJECwMSRA
ehEkQL/9I0Bv+iNAutcjQDgwJEBKCyRAv+gjQGn+I0A0vSNA3jYkQG/dI0B6wSNA5MgjQBfc
I0CBQiRAr/gjQAgIJEBNOSRArRokQJonJEBZtCNA/Q8kQD71I0BZBSRA2OsjQHhCJEDFBiRA
40QkQKQxJEDANiRAdVokQLYZJEDBJSRA8/YjQONIJEDG0CNA6CgkQH0DJED8/CNABB4kQE7g
I0BmECRA/XYkQJUdJEBi9SNAsE0kQP0WJEBE9yNAGwokQGcpJEC+JCRA7RokQEJCJEDYNiRA
rPcjQKUpJECUNSRAhhokQETRI0CjDSRAKA4kQKFIJEDbDiRAcukjQLb5I0CBByRAfvQjQJ/w
I0DvSyRAn/QjQOHhI0D8JCRAmMEjQFkdJEDzyCNAViYkQOtXJED+9yNA5uojQKEfJECp8CNA
ijgkQGb4I0BP/CNACO4jQBb7I0CwGiRAF/IjQAglJECi5yNARxgkQEL+I0C3zyNAAekjQF00
JEC20SNAxQ8kQBApJEBq/SNAF/ojQAwAJEAaCiRAa9MjQGrXI0CSSCRAQ/kjQG3XI0ACviNA
4uYjQDn4I0AJGiRAYREkQHu5I0Dh8SNANxkkQLk5JEA8VSRAydUjQMIGJEAz6CNAlTEkQNTm
I0DTKiRAvccjQC3YI0AAyCNAbfIjQFP6I0DhBiRAiPUjQCUZJEDUPCRAYfIjQF8aJEC9wiNA
dc4jQNgYJECcAyRAWt4jQMDsI0DC7yNAF/4jQPUMJEDd7iNAAg8kQJ/XI0BgEiRAvhwkQN3c
I0BJZCRA7/4jQLItJEDwuyNATc8jQOwBJEAv9yNAThIkQFw9JEAUFiRAlvMjQFQWJEB4AyRA
ofAjQLo2JEBj2SNAkNsjQNcQJEDFtyNA4s0jQOHuI0DRriNA8P8jQCnyI0Bc5yNAyhokQK3u
I0CP6iNAWQMkQLkUJEAy7SNAtAwkQMkbJECG2SNA5PUjQG8mJECYASRAI84jQILyI0DiVyRA
3ucjQNLSI0DdNiRAZSkkQO7VI0AYvCNAHwkkQDduJECM5yNAMtwjQLnsI0D9JiRAAyckQLtR
JEAuOiRAitgjQKQGJEBBCSRAj+4jQDv9I0Ap7CNAtvIjQJPqI0BZJyRA7u0jQF/QI0Dj9SNA
4PojQJXgI0D62yNA48cjQNbMI0B5HiRAf/gjQCcfJEB2AyRASvojQFreI0DJFyRAM+sjQOsV
JEByLyRA+EckQA3dI0DmCyRAeecjQJINJEDZESRA97QjQOkhJEBO1iNAEPMjQFzZI0AD+yNA
m9EjQDodJEBc8SNAuvMjQDG8I0Ay+CNA9bUjQOXgI0CbyCNA7eIjQAsDJECJHSRAtaIjQG4k
JEDtDiRAQQYkQLjtI0Ak5iNAIesjQOXnI0B48yNAeAckQCv/I0A56yNAmSAkQCv3I0CxviNA
KeIjQBANJEAX2iNABwwkQEESJEAyziNACcQjQHjjI0BfCiRArZsjQJHSI0AvuiNA/tIjQLvJ
I0CCBCRALh0kQOnpI0Bm6iNA5dcjQJrsI0CCEiRAbMUjQC79I0AXBSRA9vIjQGf/I0CRxyNA
7fcjQMfoI0C+qCNA9RAkQBofJEBbKSRAHeYjQGbNI0Bl3yNANNQjQGniI0DOvCNActMjQP8J
JEAbHSRAkxIkQOTWI0DZMyRAK+sjQPOzI0DMxiNASOAjQKHAI0D7ziNAAigkQKjlI0BIFyRA
tq8jQArVI0BhyyNAtukjQN/ZI0DVxCNAyjYkQDSaI0DRpCNAE7ojQHyYI0CADSRAl7EjQKa6
I0A/6CNAm74jQEzyI0DBwCNANTAkQJHmI0Ct/iNAn7sjQH/fI0AkGyRA9CYkQBPkI0DS3iNA
w90jQIwbJECsxyNAX78jQGDsI0BqAyRA140jQGipI0Bs0iNAOccjQPevI0DK0yNAbbcjQCCR
I0AW7iNAcvUjQFIDJECnCCRAt+kjQPXKI0CiwCNAuR0kQCL7I0ACyyNA9QYkQJO8I0Ba3iNA
ZugjQOTRI0Cw1iNAcpYjQJefI0C3dSNAsvQjQOAoJEC4nyNAa/QjQFTUI0A0/yNAXBYkQJjl
I0BkpiNAG6wjQIX5I0AfxiNAZeUjQAC/I0Bj6iNAJMQjQDGuI0ALvyNAensjQB/EI0Dp9CNA
0REkQCkPJEB98yNAuJIjQPDpI0DGvCNAdNsjQNsOJEBCgiNAJAgkQDvQI0B6GCRAgfgjQJ+O
I0D50CNA0OQjQCnqI0C0rSNArNQjQKznI0CVmyNAH4cjQHLFI0BtyyNA4cIjQKHTI0AStyNA
duQjQAPcI0CCnCNAMbwjQALYI0CW8SNAQuQjQEOZI0DsnyNAjcEjQKHDI0DC0iNAD98jQODd
I0AiiCNAg/AjQI/DI0Dy3iNAHtQjQAIfJECqLiRAW9sjQMi/I0CBuSNAtOkjQFPJI0Aw1SNA
OawjQE3iI0CiziNAcBEkQH7YI0A4siNAVRYkQEiBI0DC1SNAowEkQP/vI0D6myNAwPAjQK7a
I0BM3iNAo78jQPjpI0AqwyNAENcjQGDHI0D4vCNANvEjQFYNJEBvCiRAzssjQF3kI0AEeyNA
16gjQBDYI0Bc5iNA6P4jQCn7I0CDriNAatQjQBbhI0DBoiNAs/sjQL8FJECm1iNAtscjQLXw
I0DXtSNASr4jQGwqJEAt2SNAnMwjQCb+I0AZsCNAecIjQGu9I0DX9yNA+JsjQF3dI0ArlSNA
iKAjQALyI0AT8iNABM8jQEW/I0CtnCNAuowjQBTcI0DwciNAEX4jQMW/I0CQzyNAUwMkQOHV
I0CnuiNAfpYjQAPTI0CT0yNAWr8jQMrjI0DRwSNA29MjQJWYI0C/kCNAwN0jQDjbI0AAbSNA
AcojQN6jI0AvuiNAlN8jQHfEI0DHsiNAPZ8jQG7RI0ARACRAa5ojQG/3I0AQDSRAbvUjQNjT
I0CSziNAddgjQAasI0BcsiNAQZ8jQCqUI0CVzyNA8VojQNzcI0Dh1yNAvdEjQBmKI0BUqCNA
p6MjQLDDI0COpiNASLYjQBXDI0CYyyNAHZAjQCzKI0Cq5SNAYrgjQL+wI0BDlCNA5oUjQILP
I0DD9iNABH8jQJjDI0D7riNA2fIjQGR8I0DXfSNAqHEjQE6dI0BV9iNAl3wjQNbjI0DOySNA
M7QjQJ/PI0BuaiNA5+0jQNWNI0B8tyNA8I4jQNbXI0CvzyNACOYjQIeUI0D2pyNAkJ0jQK7E
I0CWsCNAzqYjQOO7I0Do7iNAG68jQDDbI0BMjiNAfO4jQOIqJEAltiNAA9IjQB3qI0AJ0CNA
5rkjQN7tI0C4riNAiLMjQO7KI0DkzCNAK3IjQM7YI0A52SNAqqQjQDG9I0BXySNAxuUjQHqp
I0CizSNANvIjQKAFJEAXryNAtsYjQK+rI0B/gCNABKcjQM62I0CVmCNAS4IjQA6SI0DOqCNA
484jQMPgI0CxuSNAYNsjQCvAI0AIAiRAS7YjQHCBI0CWkyNAJKgjQBPnI0BrvSNAr7gjQFfF
I0Cy2CNAz6wjQNbCI0B8tSNA2KEjQH2gI0B1viNAvtwjQD71I0DUzCNAurAjQIyQI0CmzyNA
NrQjQGKhI0DDzyNAP3gjQKXZI0DP4iNAVq0jQK7uI0Ay6CNAIr8jQLS4I0AlkSNAA5ojQKGS
I0CqniNAz8kjQM+iI0CXsSNAjcMjQIDDI0B0xSNARN0jQJa9I0CtjCNAt7MjQByWI0AsoyNA
1aEjQEOPI0BqbCNATKQjQPPkI0AhoCNA3K8jQFlvI0DXtSNAbcAjQAOuI0DbvyNAR5YjQNir
I0BsZCNAlegjQJ/DI0BWryNA1qsjQImwI0D7nCNAq64jQImBI0DraiNAdfcjQKB8I0Cq8CNA
/aIjQC6oI0AtliNAVvgjQB/cI0DWnSNAOGgjQL/aI0DRgyNAO5MjQBvXI0C25CNAitIjQFjZ
I0C72yNAXwokQIycI0DMiyNAd4YjQIrYI0CCnyNAjo0jQPnOI0B5oyNA3MUjQHHjI0CveiNA
V8wjQLSWI0CpsCNAz7ojQJJnI0DpniNAppgjQPXWI0CGzSNAGuQjQJavI0AapCNA3WkjQK29
I0DezSNAHdEjQI3EI0C4pCNAoqIjQFvWI0CosyNA47EjQGDII0B5ryNA6bUjQO7UI0BcrCNA
HJojQCvmI0CxrCNApqwjQB/cI0BPtyNAlYsjQPxnI0CSmCNAZKQjQLaBI0C/jyNAp3EjQB6Q
I0Dr2SNAJK0jQBaiI0CbzyNAp3kjQJR8I0A28yNAebYjQKhqI0CmrCNAT3ojQHyaI0D25yNA
m4YjQGd6I0CrzCNAInUjQHahI0DmwSNAwtwjQGSmI0C6tSNAY4gjQA9hI0DrRiNAf6IjQA3J
I0Cy3yNAfxIkQOvAI0A+1iNAS9EjQMi2I0CS3SNApqsjQDiKI0BJ1SNA15cjQPl1I0DcnCNA
pZ0jQN55I0C8riNA</AssayYData></Step><Step><CommonData><SampleLocation>2</SampleLocation><SampleID></SampleID><SampleGroup></SampleGroup><SampleInfo></SampleInfo><SampleRow>C</SampleRow><SamplePlate>1</SamplePlate><WellType>REGENERATION</WellType><Concentration>-1</Concentration><ConcentrationUnits>µg/ml</ConcentrationUnits><MolarConcentration>-1</MolarConcentration><MolarConcUnits>nM</MolarConcUnits><MolecularWeight>-1</MolecularWeight><Temperature>30</Temperature><StartTime>1916781</StartTime><AssayTime>5</AssayTime></CommonData><FlowRate>1000</FlowRate><StepType>KREGENERATION</StepType><StepName>Regeneration</StepName><StepStatus>OK</StepStatus><ActualTime>5.00005</ActualTime><CycleTime>0.2</CycleTime><AssayXData Points="25">IaDkRIem5ETurOREXLPkRLu55EQpwOREkMbkRPbM5ERU0+REu9nkRCng5ESH5uRE9uzkRFzz
5ETD+eREKQDlRJAG5UTuDOVEXBPlRLsZ5UQpIOVEkCblRO4s5URUM+VEuznlRA==</AssayXData><AssayYData Points="25">lw4bQD2DEUCNmA1A27ILQCR6C0BVgwpA5iwKQNvnCUDkEAlAWMQIQCGhCEAWaghAFGIIQEHL
B0AekQdAEkoHQHpvB0Bj/wZAtKsGQEy6BkC6aAZAZHgGQNA2BkBUWwZAb0QGQA==</AssayYData></Step><Step><CommonData><SampleLocation>1</SampleLocation><SampleID>Buffer</SampleID><SampleGroup></SampleGroup><SampleInfo></SampleInfo><SampleRow>C</SampleRow><SamplePlate>1</SamplePlate><WellType>BUFFER</WellType><Concentration>-1</Concentration><ConcentrationUnits>µg/ml</ConcentrationUnits><MolarConcentration>-1</MolarConcentration><MolarConcUnits>nM</MolarConcUnits><MolecularWeight>-1</MolecularWeight><Temperature>30</Temperature><StartTime>1928795</StartTime><AssayTime>5</AssayTime></CommonData><FlowRate>1000</FlowRate><StepType>KREGENERATION</StepType><StepName>Regeneration</StepName><StepStatus>OK</StepStatus><ActualTime>5.00103</ActualTime><CycleTime>0.2</CycleTime><AssayXData Points="25">IUDlRJBG5UT2TOVEXFPlRLtZ5UQhYOVEkGblRPZs5URcc+VEw3nlRCGA5USQhuVE9ozlRFyT
5US7meVEIaDlRJCm5UT2rOVEVLPlRMO55UQpwOVEkMblRPbM5URU0+VEw9nlRA==</AssayXData><AssayYData Points="25">kuOTQFv/k0DdE45AwPKRQG54l0AZD5NAvQWRQD7ZlkDO/5FAmZyOQP7Lk0BBMpRAsIyNQBKf
j0C1ipRAY5uNQLEqkEBs2JZAqWSSQJ8yj0A3QZRAG3mSQFHejUCT049AC/CSQA==</AssayYData></Step><Step><CommonData><SampleLocation>2</SampleLocation><SampleID></SampleID><SampleGroup></SampleGroup><SampleInfo></SampleInfo><SampleRow>C</SampleRow><SamplePlate>1</SamplePlate><WellType>REGENERATION</WellType><Concentration>-1</Concentration><ConcentrationUnits>µg/ml</ConcentrationUnits><MolarConcentration>-1</MolarConcentration><MolarConcUnits>nM</MolarConcUnits><MolecularWeight>-1</MolecularWeight><Temperature>30</Temperature><StartTime>1940785</StartTime><AssayTime>5</AssayTime></CommonData><FlowRate>1000</FlowRate><StepType>KREGENERATION</StepType><StepName>Regeneration</StepName><StepStatus>OK</StepStatus><ActualTime>5.00103</ActualTime><CycleTime>0.2</CycleTime><AssayXData Points="25">KeDlRKDm5UT+7OVEZPPlRMP55UQxAOZEjwbmRPYM5kRcE+ZEyxnmRCkg5kSPJuZE9izmRGQz
5kTLOeZEKUDmRI9G5kT+TOZEXFPmRMtZ5kQpYOZEmGbmRP5s5kRkc+ZEy3nmRA==</AssayXData><AssayYData Points="25">axMGQGyaBUAeOwVANiIFQB/xBEBlpgRADI0EQMO/BEAhjARABaAEQNySBEBn3QRAmHwEQLNg
BEBOdgRADZwEQPVtBEDXMARAHSsEQIy1A0CRTARAkuMDQIEYBEA+9gNARCIEQA==</AssayYData></Step><Step><CommonData><SampleLocation>1</SampleLocation><SampleID>Buffer</SampleID><SampleGroup></SampleGroup><SampleInfo></SampleInfo><SampleRow>C</SampleRow><SamplePlate>1</SamplePlate><WellType>BUFFER</WellType><Concentration>-1</Concentration><ConcentrationUnits>µg/ml</ConcentrationUnits><MolarConcentration>-1</MolarConcentration><MolarConcUnits>nM</MolarConcUnits><MolecularWeight>-1</MolecularWeight><Temperature>30</Temperature><StartTime>1953093</StartTime><AssayTime>5</AssayTime></CommonData><FlowRate>1000</FlowRate><StepType>KREGENERATION</StepType><StepName>Regeneration</StepName><StepStatus>OK</StepStatus><ActualTime>5.00103</ActualTime><CycleTime>0.2</CycleTime><AssayXData Points="25">MoDmRKGG5kT/jOZEZZPmRNSZ5kQ6oOZEoabmRAet5kRls+ZE1LnmRDLA5kSYxuZEB83mRG3T
5kTU2eZEMuDmRJjm5kQH7eZEZfPmRMz55kQyAOdEmAbnRAcN50RlE+dE1BnnRA==</AssayXData><AssayYData Points="25">sg+aQKKDm0Bpw5RAvEuVQNcUmEDZ+5NAHlmUQA6omEDnd5ZAv5WSQHVUlkBFKJpA9F6UQJkm
lkBCc5pACcmUQBGrkkDBrZdA/nKVQNldkkAQZ5ZAeRiZQD0Kk0DYfZRAWrWZQA==</AssayYData></Step><Step><CommonData><SampleLocation>2</SampleLocation><SampleID></SampleID><SampleGroup></SampleGroup><SampleInfo></SampleInfo><SampleRow>C</SampleRow><SamplePlate>1</SamplePlate><WellType>REGENERATION</WellType><Concentration>-1</Concentration><ConcentrationUnits>µg/ml</ConcentrationUnits><MolarConcentration>-1</MolarConcentration><MolarConcUnits>nM</MolarConcUnits><MolecularWeight>-1</MolecularWeight><Temperature>30</Temperature><StartTime>1965222</StartTime><AssayTime>5</AssayTime></CommonData><FlowRate>1000</FlowRate><StepType>KREGENERATION</StepType><StepName>Regeneration</StepName><StepStatus>OK</StepStatus><ActualTime>5.00005</ActualTime><CycleTime>0.2</CycleTime><AssayXData Points="25">OiDnRKkm50QPLedEfjPnRNw550Q6QOdEqUbnRAdN50R1U+dE1FnnREJg50SpZudED23nRG1z
50TUeedEOoDnRKmG50QPjedEdZPnRNyZ50Q6oOdEqabnRA+t50R1s+dE1LnnRA==</AssayXData><AssayYData Points="25">et0FQNqkBEBOaARAaloEQPhUBED+7ANAfDAEQLhABEC7/ANAPTMEQPcdBEAR3gNAkBsEQF5C
BECu5ANA4wAEQMvVA0BdxwNAr/kDQEfwA0CmkANAjMsDQFK+A0CXrQNAebkDQA==</AssayYData></Step><Step><CommonData><SampleLocation>1</SampleLocation><SampleID>Buffer</SampleID><SampleGroup></SampleGroup><SampleInfo></SampleInfo><SampleRow>C</SampleRow><SamplePlate>1</SamplePlate><WellType>BUFFER</WellType><Concentration>-1</Concentration><ConcentrationUnits>µg/ml</ConcentrationUnits><MolarConcentration>-1</MolarConcentration><MolarConcUnits>nM</MolarConcUnits><MolecularWeight>-1</MolecularWeight><Temperature>30</Temperature><StartTime>1977380</StartTime><AssayTime>5</AssayTime></CommonData><FlowRate>1000</FlowRate><StepType>KREGENERATION</StepType><StepName>Regeneration</StepName><StepStatus>OK</StepStatus><ActualTime>5.00005</ActualTime><CycleTime>0.2</CycleTime><AssayXData Points="25">O8DnRKHG50QQzedEdtPnRN3Z50Q74OdEqubnRBDt50Ru8+dE3fnnREMA6ESqBuhEEA3oRHYT
6ETdGehEQyDoRKEm6EQILehEbjPoRNU56ERDQOhEoUboRBBN6ERuU+hE1VnoRA==</AssayXData><AssayYData Points="25">RLCYQGhenUDSWJtAdpaWQGvem0Cp65tAGOqWQE0ImkAM6J1Ag+aZQD4HmEBFXZxAWUmbQNDC
lkAbaptA/5OaQI/KlUChqZpAUCOfQHf2mkDQ05hAg7OcQOAvm0ADxZZA/ymaQA==</AssayYData></Step></KineticsData></ExperimentResults>
