# Supplementary material for: CD147 mediates the adsorption of influenza A virus on the cell surface through direct interaction with HA
Source: Front Cell Infect Microbiol. 2025 Aug 29;15:1647283. doi: 10.3389/fcimb.2025.1647283 (PMC12426278; doi:10.3389/fcimb.2025.1647283)
Supplement: Supplementary file 8 [file DataSheet2.zip › raw data-2/Figure 6/Fingure6 D-I/Fingure6 F/241006_004.frd]

<?xml version="1.0" encoding="UTF-8" standalone="yes"?>
<ExperimentResults><ExperimentInfo Name="Experiment_1"><ExpDescription></ExpDescription><RTDVersion>2.0</RTDVersion><RunID>1FEBD801-7731-4934-897C-89B0338FFE3B</RunID><ExperimentType>KINETICS</ExperimentType><ExperimentSubType>KBASIC</ExperimentSubType><StartDateTime>2024-10-06T20:28:04</StartDateTime><MachineName>4QSYCS2</MachineName><UserName>Labuser</UserName><LotNumber></LotNumber><PlateName>241006</PlateName><PlateName2></PlateName2><SensorName>D7</SensorName><SensorPlate>1</SensorPlate><SensorType>SA (Streptavidin)</SensorType><SensorRole>LIGAND</SensorRole><SensorInfo></SensorInfo><WritingSW>DataAcquisition.exe 11.1.0.11</WritingSW><InstrumentType>OctetRED96e</InstrumentType><InstrumentSerial>FB-90287</InstrumentSerial><InstrumentFW>1.0.0.0</InstrumentFW><IntegrationTime>2.0</IntegrationTime><DSPType>CPF</DSPType><DSPStitching>1</DSPStitching><HasManifest>1</HasManifest><InfoHash>-1580677736</InfoHash></ExperimentInfo><AssayParamsInfo/><KineticsData><Step><CommonData><SampleLocation>12</SampleLocation><SampleID></SampleID><SampleGroup></SampleGroup><SampleInfo></SampleInfo><SampleRow>D</SampleRow><SamplePlate>1</SamplePlate><WellType>BUFFER</WellType><Concentration>-1</Concentration><ConcentrationUnits>µg/ml</ConcentrationUnits><MolarConcentration>-1</MolarConcentration><MolarConcUnits>nM</MolarConcUnits><MolecularWeight>-1</MolecularWeight><Temperature>28.1</Temperature><StartTime>0</StartTime><AssayTime>120</AssayTime></CommonData><FlowRate>1000</FlowRate><StepType>BASELINE</StepType><StepName>Baseline</StepName><StepStatus>OK</StepStatus><ActualTime>120.001</ActualTime><CycleTime>0.2</CycleTime><AssayXData Points="600">AAAAAPLSTT7fT80+mpkZP83MTD/FIIA/mpmZP/hTsz/NzMw/ZmbmPwAAAEAv3QxA/KkZQMl2
JkAzMzNAAABAQC/dTECamVlAyXZmQDMzc0AAAIBAZmaGQP7UjEAzM5NAmpmZQAAAoECYbqZA
/tSsQGQ7s0DLoblAAADAQJhuxkDNzMxAZDvTQMuh2UAxCOBAmG7mQP7U7EAzM/NAy6H5QAAA
AEEzMwNBf2oGQZqZCUHNzAxBGQQQQUw3E0FmZhZBmpkZQeXQHEEZBCBBMzMjQX9qJkGamSlB
5dAsQRkEMEFMNzNBf2o2QbKdOUHNzDxBGQRAQUw3Q0FmZkZBmplJQc3MTEEZBFBBMzNTQWZm
VkGynVlB5dBcQQAAYEFMN2NBf2pmQbKdaUHl0GxBAABwQUw3c0FmZnZBsp15Qc3MfEEMAoBB
mpmBQTMzg0HNzIRBc2iGQQAAiEGmm4lBMzOLQdnOjEFzaI5BAACQQaabkUEzM5NB2c6UQXNo
lkEMAphBppuZQT81m0HNzJxBc2ieQQwCoEGmm6FBPzWjQdnOpEFzaKZBDAKoQZqZqUEzM6tB
2c6sQWZmrkEAALBBppuxQT81s0HNzLRBc2i2QQwCuEGmm7lBMzO7QdnOvEFmZr5BDALAQZqZ
wUEzM8NB2c7EQXNoxkEMAshBmpnJQT81y0HNzMxBc2jOQQAA0EGmm9FBMzPTQdnO1EFzaNZB
AADYQZqZ2UEzM9tB2c7cQWZm3kEMAuBBppvhQT8140HZzuRBZmbmQQwC6EGmm+lBMzPrQdnO
7EF/au5BAADwQZqZ8UE/NfNB2c70QXNo9kEMAvhBppv5QTMz+0HZzvxBc2j+QQYBAELNzABC
mpkBQm1nAkIzMwNCBgEEQs3MBEKamQVCZmYGQjk0B0IAAAhCzcwIQqCaCUJtZwpCMzMLQgYB
DELTzQxCmpkNQm1nDkIzMw9CBgEQQtPNEEKamRFCZmYSQjk0E0IGARRCzcwUQqCaFUJtZxZC
OTQXQgAAGELNzBhCoJoZQm1nGkI5NBtCAAAcQs3MHEKgmh1CbWceQjMzH0IGASBCzcwgQpqZ
IUJtZyJCOTQjQgAAJELNzCRCmpklQm1nJkIzMydCBgEoQtPNKEKamSlCZmYqQjk0K0IGASxC
080sQpqZLUJtZy5COTQvQgYBMELNzDBCmpkxQm1nMkIzMzNCAAA0Qs3MNEKamTVCZmY2Qjk0
N0IAADhCzcw4QqCaOUJtZzpCOTQ7QgYBPELNzDxCmpk9Qm1nPkI5ND9CBgFAQs3MQEKgmkFC
ZmZCQjk0Q0IGAURCzcxEQqCaRUJtZ0ZCMzNHQgYBSELNzEhCoJpJQm1nSkIzM0tCBgFMQs3M
TEKamU1CbWdOQjk0T0IAAFBC081QQpqZUUJmZlJCOTRTQgYBVELTzVRCoJpVQmZmVkI5NFdC
AABYQs3MWEKgmllCZmZaQjk0W0IGAVxCzcxcQpqZXUJtZ15COTRfQgAAYELTzWBCmplhQm1n
YkI5NGNCAABkQtPNZEKamWVCZmZmQjk0Z0IAAGhCzcxoQqCaaUJmZmpCOTRrQgAAbELTzWxC
oJptQm1nbkI5NG9CBgFwQs3McEKgmnFCbWdyQjk0c0IAAHRCzcx0QpqZdUJmZnZCMzN3QgYB
eELNzHhCoJp5Qm1nekIzM3tCAAB8Qs3MfEKgmn1CbWd+QjMzf0IAAIBCZmaAQlDNgEIzM4FC
mpmBQgAAgkLpZoJCzcyCQjMzg0KamYNCgwCEQulmhEJQzYRCtjOFQpqZhUIAAIZC6WaGQs3M
hkIzM4dCHZqHQoMAiELpZohCUM2IQrYziUKamYlCgwCKQmZmikLNzIpCMzOLQpqZi0IAAIxC
6WaMQlDNjEK2M41CmpmNQoMAjkJmZo5CzcyOQrYzj0Idmo9CAACQQmZmkEJQzZBCMzORQpqZ
kUIAAJJCZmaSQs3MkkK2M5NCHZqTQoMAlELpZpRCUM2UQjMzlUIdmpVCAACWQmZmlkJQzZZC
MzOXQpqZl0KDAJhC6WaYQs3MmEK2M5lCHZqZQoMAmkLpZppCzcyaQrYzm0IdmptCgwCcQmZm
nEJQzZxCMzOdQpqZnUIAAJ5C6WaeQlDNnkK2M59CmpmfQoMAoELpZqBCzcygQjMzoUIdmqFC
gwCiQmZmokLNzKJCMzOjQpqZo0IAAKRC6WakQlDNpEK2M6VCHZqlQgAApkJmZqZCzcymQjMz
p0KamadCgwCoQmZmqELNzKhCMzOpQh2aqUIAAKpC6WaqQs3MqkK2M6tCHZqrQgAArEJmZqxC
UM2sQrYzrUIdmq1CAACuQmZmrkJQza5CMzOvQh2ar0KDALBCZmawQs3MsEK2M7FCmpmxQoMA
skLpZrJCzcyyQjMzs0IdmrNCAAC0QulmtEJQzbRCtjO1Qh2atUIAALZC6Wa2Qs3MtkK2M7dC
mpm3QgAAuEJmZrhCzcy4QjMzuUIdmrlCAAC6QulmukJQzbpCMzO7QpqZu0IAALxC6Wa8Qs3M
vEK2M71Cmpm9QoMAvkLpZr5CUM2+QrYzv0Kamb9CgwDAQulmwEJQzcBCMzPBQh2awUIAAMJC
6WbCQlDNwkK2M8NCmpnDQoMAxEJmZsRCzczEQjMzxUIdmsVCgwDGQulmxkJQzcZCtjPHQh2a
x0KDAMhCZmbIQs3MyEK2M8lCHZrJQoMAykLpZspCUM3KQjMzy0IdmstCAADMQmZmzEJQzcxC
tjPNQh2azUIAAM5C6WbOQlDNzkK2M89CHZrPQgAA0EJmZtBCzczQQrYz0UIdmtFCAADSQulm
0kJQzdJCtjPTQpqZ00IAANRC6WbUQlDN1EK2M9VCmpnVQoMA1kLpZtZCzczWQjMz10KamddC
AADYQmZm2ELNzNhCtjPZQh2a2UKDANpC6WbaQs3M2kIzM9tCHZrbQoMA3ELpZtxCUM3cQjMz
3UKamd1CgwDeQmZm3kLNzN5CMzPfQh2a30KDAOBC6WbgQs3M4EK2M+FCmpnhQgAA4kLpZuJC
083iQjMz40IdmuNCgwDkQmZm5EJQzeRCtjPlQh2a5UKDAOZC6WbmQlDN5kK2M+dCmpnnQgAA
6ELpZuhCUM3oQjMz6UIdmulCAADqQmZm6kJQzepCtjPrQpqZ60KDAOxC6WbsQlDN7EK2M+1C
mpntQoMA7kLpZu5CzczuQjMz70Idmu9C</AssayXData><AssayYData Points="600">AAAAAM7BgDtS4gU8jkiUO9m4OjwZ6jM7pFKnOxPWIDwYvsQ7/PoAO/fBCzxbtyE8KD4HPJup
AjwtGlI7E4EQuublFjxHMOA74RvvOyyBCjzAx6c7HwvSOyjoEDxsEUU8Pe41PHFVtTtKCV08
3Hr8O/iyTztUHvM7AoT8O+JsHDyxjhE8N8bqOwOJCzwbNSU8nYU5PN63QTypDy48MqokPCvd
EjwUHgY8RE4xPNuAsztohRI8RaEDPFUBMzxmxf07PnkXPIlF3Ts5YxU839jnOwxoNjwUpLs7
KF1GPHxoKTxkBWg8voUFPIA6DjzoGj48y/0YPOt2HTwLj4w8YBJMPM/jOTzDmR88cZVvPG4W
YDyKFiM8E8xEPBNGbjzZrFM82phxPNYn1jvvdvo7pq9HPHbSQjxbi1w8roVDPGD9RDzkx3E8
HkdlPLkxQDwtGlI8Uit9PBaqPTwO6i48GFRKPKm5SzyQgno8aEg0PC9vPTzWW2c8vXBlPK6k
gzwRwCs86wJgPMrXWDyvEGE8/LKBPCsbDTwLhVY8du88POpbczzP/Bs8uJJ7PIVuPjxJU0Y8
jYtFPCLugDxwP0s8CiGEPNrgbjz+Apg80s2OPKhDajx1nKk8eiVbPLeLVzzfMYQ89IlwPFZx
ZzyTJ3o8lm97PBcecTxrtn08W0uEPNr6kjx0SJo8qu94PKbphTwKn3w8+hA5PEkikzxwT248
E0NyPPn7lDyvZIc8g39oPA/QfzxgY0w89aaFPN9dnjyRZp88EJJePHf4jzzB3JI8Fw6FPF8A
bDyKG3w8LHSjPDAdTjzBz5c8VmCCPJawejx7eWA8dH1UPD3MszwYFoQ8zGtuPIF7gTwlcJQ8
7AiVPNDeljx8XW88Z5GEPHOJdjxL8HI8zTCTPFAKoDwLZ4o8tE98PEKCVzz1yng8YNF/PILk
mzyoMnM8kvN8PAUWizwzopg8Y7mUPHx3MzyMzYk8GX+hPHZ7ljwvYV08FNyIPDARqDyroJo8
wTKEPB0qbzwnpZA8ZPqqPN8BpDy3WG08Fx+NPA44SDzsjaE8+KWDPLwljjzBI5U8YuOTPP6/
nDxYKIk8SDGXPEnJkTxIAYU8kDutPCkmlzxjJpo8LPyCPFI4ojzsr34801SZPCLIjTwn64s8
lAe9PFBfpzxf4q48i3KMPIvCijz8a5885jegPNqHujwKApk8URqKPNopmzz0FqE8k3aNPL0F
gjwiQ6s8bg+pPCKCkjw7roo89fBePNr1gTyVsaQ8VNWwPBl+mzx30qc85l6dPLEqtTwrTaE8
0J+5PClOkzzE5L48piW/PC5zhDySaZA8ia2DPMJofTxfAqM8bXOMPORRoDzuyp086EBLPHVY
qTxB9588FYKdPF3pkzxN55w8AGi6PDgGnzwvppk8tC/CPAxahTwnip88GfOwPHGziTz8PKs8
QZCSPIunnzyN0pQ8pNafPArYqTzvh5c8v9mtPFXckDw/jZg8y/OWPImlqjzuwLs8ZPqoPKV2
oDy8+JE82o9zPBrNhzwl4bs8wl6IPPw4kjzZ4sU8KUecPJnXrjxz6Yc8XQm+PJkQjzzDeIk8
Q1WNPB1Oujw/TqE8lSmmPMsQqjx8iKU8lg2RPHWhtTzFmqw8tgLPPNOZsDyJJJg8v2HUPLBi
lDzI5Ic8RmetPP9VrTxTC4Y8bRSePI7UkjxlrrQ80IuiPHnOnzw+dow8QBi1PHjLuDyHtJQ8
ywy5PF2zkzyBN6o8AnqdPOIKpzy7v8U8ahWhPCYfqjyCjbY8Nn+gPFT6mjxGLYI8twqkPADY
ljx/lY48y22DPFcNtDxY3ao8ncmUPI4Amjyc9qA8BJeuPBMXnDxq6Zk8ZESqPBd3qjxd1508
z9SyPLlpnTzETaY83ImGPAIPujwXTo88bUXbPKqijDzCBIk81DyoPE8pozxxjKk8OIq3PDtY
wzyTlbk8t32qPJclgzw2cJ48zmqqPIfjrjzJXrA8zlxvPLKsoDxxB6M8pEGgPOX1oDwV+bA8
Sp6qPMoSmTwAgH08Pm+pPF0Itjxy6Yo8er+zPEempjxsGp08pgChPHTb2DwKALI8XBGgPJV7
hjwb86c8F8qMPKEVsjw6DJk8sArFPAM0tDy/PZ88QY6fPDsMtjyydZk8ZRmvPBhXsDw0Qac8
D6WjPHU6xjwQYo48QkGhPJSxrTyO1bQ8xXWTPKyMrzzxZ8A8jHWIPOyBlTxAdrE8THy8PBKo
pjzz+Ks8eMquPChLrTwNTcE8HBTDPCJ1pDzHpLc8kE+EPAMQszwTPrU82Bm6PNNpmzz4b6M8
D+CVPOnjsTyYmb48obawPHbYrDyRfLY8k8O6PPIqtDz5msM8wXS3PPXHmzzsWMI8so+zPOLD
szznqMg8vTqaPKn1rzzupIU8peuPPKVEmzyxHL08RE/APG0rqzxJRq483JzEPJnfmjwkJcg8
Fs24PDH1rzzQnaY8Nl+1PAsGszyeP6g89gCmPL58kTya5bI8rLemPCbOtjwiK6Q8A7uvPLXU
pjynqLI89Gm0PB2QpDxZ5Kw8TNGWPPxBrTyxaZs8tfLHPK7jjzw8ZYA8Jc2xPN2nnzxk8K88
aoLQPOMQkzzwL548dm+KPKkmijzdE9I89UWvPC8snDxgH7U8msi2PB8rnzxNHps8L2C9PJX3
wjzkQqo85fK2PDcKpzxcirU8aU2cPJyItTzXW6o8+NyhPL4ntjxrtMg8x4GXPNqBrDyoq888
F8W2POfvnzxzeas8zF2WPHFsrTxPOZ48n9enPAwoqjyuZLE8sOWcPAu7vDyFwKY8/em+PNZq
yDyF3ag8Q+CFPGE5pTxCZL08v4/DPBvVwDxmS8k85TCJPJtAzTzwQdI8P8GSPOpCnjzpGao8
HQiyPJfSqTw2K5Y8Al6uPIptnTzF27s8i0yFPPDWqjwclZY8qiuIPD6JpjxrzK48+5q8PGVU
jTwUx6E8ZYfLPLV6tjyXkKk8wK6yPK4okDyzVos8tF2VPKARxzzTQ6E8wuqePAsyuTxtybA8
PASePEXovTx3qLg85vCrPNnRpDxUcKA8Vtm1PE7FoTxt7Jw8T1mYPJ04pDzUbs08JEGhPLmW
nzysBbA8hBWUPOkWmjynELg8JOesPNC9szyjrpA8Q3nMPJDEqTxCsqk8CQy8PO/Kvzz1CbE8
oBSWPGYdqzxvzZs8IzSlPLFTsDxyVKA8</AssayYData></Step><Step><CommonData><SampleLocation>3</SampleLocation><SampleID>hb2</SampleID><SampleGroup></SampleGroup><SampleInfo></SampleInfo><SampleRow>D</SampleRow><SamplePlate>1</SamplePlate><WellType>KLOAD</WellType><Concentration>50</Concentration><ConcentrationUnits>µg/ml</ConcentrationUnits><MolarConcentration>30000</MolarConcentration><MolarConcUnits>nM</MolarConcUnits><MolecularWeight>-1</MolecularWeight><Temperature>30</Temperature><StartTime>158174</StartTime><AssayTime>1200</AssayTime></CommonData><FlowRate>1000</FlowRate><StepType>LOADING</StepType><StepName>Loading</StepName><StepStatus>OK</StepStatus><ActualTime>402.201</ActualTime><CycleTime>0.2</CycleTime><AssayXData Points="2011">gwDwQmxn8EJQzfBCtjPxQqCa8UIGAfJCbGfyQlDN8kK2M/NCHZrzQgYB9EJsZ/RCUM30QrYz
9UKgmvVCBgH2Qmxn9kLTzfZCOTT3QqCa90KDAPhC6Wb4QlDN+EI5NPlCoJr5QoMA+kJsZ/pC
0836QrYz+0KgmvtCgwD8Qmxn/ELTzfxCOTT9QqCa/UKDAP5C6Wb+QtPN/kK2M/9CHZr/QoMA
AEO2MwBDqGYAQx2aAENQzQBDQgABQ7YzAUPpZgFDHZoBQ1DNAUODAAJDdTMCQ+lmAkPbmQJD
UM0CQ0IAA0N1MwND6WYDQ9uZA0MOzQNDQgAEQ3UzBEOoZgRD25kEQw7NBEODAAVDdTMFQ6hm
BUPbmQVDUM0FQ4MABkO2MwZD6WYGQ9uZBkNQzQZDQgAHQ7YzB0PpZgdDHZoHQw7NB0NCAAhD
tjMIQ+lmCEPbmQhDUM0IQ4MACUN1MwlDqGYJQ9uZCUNQzQlDgwAKQ7YzCkPpZgpDHZoKQw7N
CkNCAAtDtjMLQ+lmC0NemgtDDs0LQ4MADEN1MwxDqGYMQx2aDENQzQxDgwANQ7YzDUPpZg1D
25kNQw7NDUODAA5DtjMOQ6hmDkMdmg5DDs0OQ4MAD0O2Mw9D6WYPQ9uZD0MOzQ9DQgAQQ7Yz
EEOoZhBD25kQQw7NEEODABFDtjMRQ6hmEUMdmhFDDs0RQ4MAEkN1MxJDqGYSQx2aEkMOzRJD
QgATQ7YzE0PpZhND25kTQw7NE0ODABRDdTMUQ+lmFEPbmRRDDs0UQ4MAFUN1MxVDqGYVQx2a
FUNQzRVDQgAWQ7YzFkOoZhZD25kWQ1DNFkODABdDtjMXQ6hmF0PbmRdDDs0XQ4MAGEO2MxhD
qGYYQx2aGENQzRhDgwAZQ7YzGUOoZhlDHZoZQw7NGUNCABpDdTMaQ+pmGkMdmhpDDs0aQ0IA
G0O2MxtD6mYbQx2aG0NQzRtDQgAcQ7YzHEOoZhxD25kcQw7NHENCAB1DtjMdQ+pmHUPbmR1D
UM0dQ4MAHkO2Mx5D6mYeQ9uZHkNQzR5DQgAfQ7YzH0OoZh9D25kfQw7NH0ODACBDtjMgQ+pm
IEPbmSBDDs0gQ4MAIUO2MyFDqGYhQ9uZIUNQzSFDgwAiQ7YzIkOoZiJDHZoiQw7NIkODACND
tjMjQ+pmI0PbmSNDUM0jQ4MAJEO2MyRDK2ckQ9uZJENQzSRDgwAlQ7YzJUOoZiVDHZolQw7N
JUODACZDtjMmQ6hmJkMdmiZDDs0mQ0IAJ0N1MydDqGYnQx2aJ0MOzSdDgwAoQ7YzKEOoZihD
HZooQw7NKENCAClDdTMpQ+pmKUPbmSlDUM0pQ0IAKkO2MypDqGYqQx2aKkMOzSpDQgArQ3Uz
K0OoZitDHZorQ1DNK0ODACxDdTMsQ+pmLEPbmSxDDs0sQ0IALUO2My1DqGYtQ9uZLUMOzS1D
QgAuQ7YzLkPqZi5DHZouQw7NLkNCAC9DtjMvQ6hmL0PbmS9DUM0vQ0IAMEO2MzBDqGYwQx2a
MEMOzTBDQgAxQ3UzMUOoZjFDHZoxQw7NMUODADJDtjMyQ6hmMkPbmTJDUM0yQ4MAM0N1MzND
qGYzQx2aM0NQzTNDQgA0Q7YzNEPqZjRDHZo0Q1DNNEODADVDtjM1Q6hmNUMdmjVDUM01Q0IA
NkO2MzZD6mY2Qx2aNkNQzTZDQgA3Q3UzN0PqZjdD25k3Q1DNN0NCADhDtjM4Q+pmOEMcmjhD
Ds04Q0IAOUO2MzlDqGY5QxyaOUNQzTlDgwA6Q3QzOkPqZjpD25k6Qw7NOkNCADtDtjM7Q6hm
O0McmjtDDs07Q4MAPEO2MzxDqGY8QxyaPEMOzTxDgwA9Q7YzPUPqZj1DHJo9Q1DNPUNCAD5D
dDM+Q+pmPkMcmj5DDs0+Q4MAP0O2Mz9DqGY/QxyaP0NQzT9DgwBAQ3QzQEPqZkBD25lAQ1DN
QENCAEFDtjNBQ+pmQUMcmkFDUM1BQ4MAQkO2M0JDqGZCQxyaQkMOzUJDQgBDQ7YzQ0MrZ0ND
HJpDQ1DNQ0NCAERDtjNEQ6hmREMcmkRDDs1EQ0IARUN0M0VD6mZFQxyaRUNQzUVDQgBGQ7Yz
RkPqZkZD25lGQ1DNRkNCAEdDtjNHQ+pmR0McmkdDDs1HQ4MASEO2M0hD6mZIQxyaSEMOzUhD
QgBJQ7YzSUPqZklD25lJQ1DNSUNCAEpDtjNKQ6hmSkPbmUpDDs1KQ4MAS0N0M0tDqGZLQ9uZ
S0NQzUtDxABMQ7YzTEPqZkxD25lMQw7NTENCAE1DtjNNQ6hmTUMcmk1DDs1NQ4MATkN0M05D
6mZOQ9uZTkMOzU5DQgBPQ3QzT0OoZk9DHJpPQ1DNT0NCAFBDdDNQQ6hmUEPbmVBDDs1QQ4MA
UUO2M1FD6mZRQ9uZUUMOzVFDQgBSQ3QzUkPqZlJD25lSQ1DNUkNCAFNDdDNTQ6hmU0McmlND
Ds1TQ4MAVEN0M1RDK2dUQxyaVENQzVRDQgBVQ3QzVUPqZlVDHJpVQw7NVUODAFZDtjNWQ+pm
VkPbmVZDDs1WQ4MAV0N0M1dDqGZXQ9uZV0MOzVdDgwBYQ7YzWEPqZlhDHJpYQw7NWEODAFlD
tjNZQ+pmWUMcmllDDs1ZQ4MAWkN0M1pD6mZaQ9uZWkNQzVpDQgBbQ7YzW0PqZltD25lbQw7N
W0NCAFxDdDNcQ+pmXEMcmlxDDs1cQ4MAXUN0M11DK2ddQxyaXUMOzV1DQgBeQ7YzXkPqZl5D
HJpeQ1DNXkNCAF9DdDNfQ+pmX0Mcml9DDs1fQ4MAYEN0M2BDqGZgQxyaYEMOzWBDQgBhQ7Yz
YUOoZmFDHJphQw7NYUODAGJDtjNiQ+pmYkMcmmJDDs1iQ4MAY0O2M2NDqGZjQxyaY0NQzWND
QgBkQ3QzZEOoZmRDHJpkQ1DNZENCAGVDdDNlQ6hmZUMcmmVDDs1lQ4MAZkO2M2ZD6mZmQ9uZ
ZkNQzWZDQgBnQ7YzZ0OoZmdD25lnQw7NZ0NCAGhDtjNoQ+pmaEMcmmhDUM1oQ4MAaUO2M2lD
qGZpQ9uZaUMOzWlDgwBqQ7YzakOoZmpD25lqQ1DNakNCAGtDtjNrQ6hma0McmmtDDs1rQ0IA
bEO2M2xDqGZsQ9uZbENQzWxDQgBtQ7YzbUPqZm1DHJptQ1DNbUNCAG5DtjNuQ+pmbkMcmm5D
Ds1uQ4MAb0O2M29D6mZvQ9uZb0MOzW9DQgBwQ7YzcEOoZnBD25lwQ1DNcENCAHFDtjNxQ+pm
cUPbmXFDDs1xQ4MAckN0M3JDqGZyQ9uZckNQzXJDQgBzQ3Qzc0OoZnND25lzQw7Nc0NCAHRD
tjN0Q+pmdEPbmXRDUM10Q4MAdUO2M3VD6mZ1QxyadUNQzXVDQgB2Q7YzdkOoZnZDHJp2Qw7N
dkNCAHdDdDN3Q6hmd0McmndDUM13Q0IAeEO2M3hD6mZ4Q9yZeENQzXhDQgB5Q7YzeUPqZnlD
HJp5Q1DNeUNCAHpDtjN6Q+pmekPcmXpDUM16Q0IAe0O2M3tD6mZ7Qxyae0NQzXtDhAB8Q7Yz
fEOoZnxDHJp8Qw7NfEOEAH1DdDN9Q+pmfUPcmX1DDs19Q4QAfkN0M35D6mZ+QxyafkNQzX5D
QgB/Q7Yzf0OoZn9D3Jl/Qw7Nf0NCAIBD2xmAQ1QzgEMOTYBDh2aAQyGAgEO6mYBDVLOAQw7N
gEOH5oBDIQCBQ9sZgUNUM4FDDk2BQ6hmgUNCgIFD25mBQ1SzgUPuzIFDqOaBQyEAgkPbGYJD
VDOCQw5NgkOoZoJDIYCCQ7qZgkNUs4JDDs2CQ6jmgkMhAINDuhmDQ3Uzg0PuTINDh2aDQyGA
g0PbmYNDVLODQ+7Mg0Oo5oNDQgCEQ7oZhENUM4RD7kyEQ4dmhEMhgIRDupmEQ3WzhEMOzYRD
h+aEQ2IAhUPbGYVDVDOFQw5NhUOHZoVDIYCFQ9uZhUNUs4VD7syFQ4fmhUNiAIZDuhmGQ1Qz
hkPuTIZDqGaGQyGAhkPbmYZDVLOGQw7NhkOH5oZDIQCHQ9sZh0NUM4dDDk2HQ4dmh0MhgIdD
upmHQ1Szh0PuzIdDqOaHQ0IAiEPbGYhDVDOIQw5NiEOoZohDQoCIQ7qZiEN1s4hDDs2IQ4fm
iENCAIlDuhmJQ3UziUPuTIlDqGaJQyGAiUPbmYlDVLOJQw7NiUOo5olDIQCKQ7oZikNUM4pD
Dk2KQ4dmikNCgIpD25mKQ1SzikPuzIpDqOaKQyEAi0PbGYtDVDOLQw5Ni0OHZotDIYCLQ9uZ
i0N1s4tD7syLQ6jmi0NCAIxDuhmMQ1QzjEPuTIxDqGaMQ0KAjEPbmYxDVLOMQ+7MjEOo5oxD
IQCNQ7oZjUN1M41DL02NQ6hmjUMhgI1D25mNQ3WzjUMOzY1DqOaNQyEAjkO6GY5DVDOOQw5N
jkOoZo5DIYCOQ7qZjkN1s45DDs2OQ4fmjkNCAI9D2xmPQ3Uzj0PuTI9Dh2aPQyGAj0PbmY9D
VLOPQw7Nj0OH5o9DQgCQQ7oZkENUM5BD7kyQQ4dmkENCgJBD25mQQ5WzkEPuzJBDqOaQQyEA
kUO6GZFDVDORQ+5MkUOHZpFDIYCRQ9uZkUN1s5FD7syRQ4fmkUNCAJJD2xmSQ1QzkkMOTZJD
qGaSQ0KAkkPbmZJDdbOSQ+7MkkOH5pJDQgCTQ9sZk0N1M5ND7kyTQ6hmk0NCgJND25mTQ3Wz
k0PuzJNDqOaTQ0IAlEPbGZRDVDOUQw5NlEOHZpRDIYCUQ9uZlEN1s5RD7syUQ4fmlEMhAJVD
2xmVQ1QzlUPuTJVDh2aVQyGAlUPbmZVDVLOVQw7NlUOo5pVDIQCWQ7oZlkN1M5ZD7kyWQ4dm
lkMhgJZD25mWQ1SzlkMOzZZDh+aWQyEAl0PbGZdDdTOXQw5Nl0OoZpdDQoCXQ9uZl0N1s5dD
7syXQ4fml0NCAJhDuhmYQ1QzmEPuTJhDh2aYQ0KAmEPbmZhDVLOYQ+7MmEOH5phDQgCZQ7oZ
mUN1M5lD7kyZQ4dmmUMhgJlD25mZQ3WzmUMOzZlDqOaZQyEAmkPbGZpDVDOaQ+5MmkOHZppD
QoCaQ7qZmkNUs5pD7syaQ4fmmkMhAJtD2xmbQ1Qzm0PuTJtDqGabQ0KAm0PbmZtDdbObQ+7M
m0OH5ptDIQCcQ9sZnENUM5xD7kycQ6hmnEMhgJxD25mcQ3WznEMOzZxDh+acQ0IAnUO6GZ1D
dTOdQw5NnUOoZp1DQoCdQ9uZnUN1s51DDs2dQ4fmnUMhAJ5D2xmeQ1QznkMOTZ5Dh2aeQ0KA
nkO6mZ5DdbOeQw7NnkOH5p5DIQCfQ9sZn0NUM59D7kyfQ6hmn0MhgJ9D25mfQ3Wzn0PuzJ9D
h+afQ0IAoEPbGaBDdTOgQ+5MoEOoZqBDIYCgQ9uZoENUs6BD7sygQ4fmoENCAKFD2xmhQ3Uz
oUMOTaFDqGahQ0KAoUPbmaFDVLOhQ+7MoUOo5qFDIQCiQ9sZokNUM6JD7kyiQ4dmokMhgKJD
upmiQ1SzokPuzKJDh+aiQ0IAo0PbGaNDVDOjQ+5Mo0OHZqNDIYCjQ7qZo0NUs6NDDs2jQ4fm
o0MhAKRDuhmkQ3UzpEPuTKRDqGakQ0KApEO6maRDVLOkQ+7MpEOo5qRDIQClQ9sZpUN1M6VD
7kylQ4dmpUNCgKVD25mlQ1SzpUPuzKVDh+alQyEApkPbGaZDVDOmQw5NpkOoZqZDIYCmQ9uZ
pkNUs6ZDDs2mQ4fmpkNCAKdD2xmnQ3Uzp0MvTadDqGanQ0KAp0O6madDdbOnQw7Np0Oo5qdD
QgCoQ7oZqENUM6hD7kyoQ4dmqENCgKhDupmoQ3WzqEPuzKhDqOaoQyEAqUPbGalDVDOpQ+5M
qUOHZqlDQoCpQ9uZqUN1s6lD7sypQ4fmqUNCAKpD2xmqQ3UzqkMOTapDqGaqQ0KAqkPbmapD
VLOqQw7NqkOo5qpDIQCrQ9sZq0NUM6tD7kyrQ6hmq0MhgKtDupmrQ1Szq0PuzKtDh+arQ0IA
rEPbGaxDVDOsQw5NrEOoZqxDQoCsQ9uZrEN1s6xD7sysQ6jmrENCAK1D2xmtQ3UzrUPuTK1D
qGatQyGArUPbma1DdbOtQw7NrUOH5q1DIQCuQ7oZrkNUM65D7kyuQ6hmrkNCgK5DupmuQ1Sz
rkMOza5Dh+auQyEAr0O6Ga9DVDOvQ+5Mr0OHZq9DQoCvQ9uZr0NUs69D7syvQ4fmr0MhALBD
2xmwQ1QzsEMOTbBDh2awQyGAsEPbmbBDdbOwQw7NsEOo5rBDQgCxQ7oZsUN1M7FDDk2xQ4dm
sUMhgLFDupmxQ1SzsUPuzLFDh+axQ0IAskPbGbJDdTOyQw5NskOHZrJDQoCyQ9uZskNUs7JD
Ds2yQ6jmskMhALNDuhmzQ3Uzs0MOTbNDh2azQ0KAs0PbmbNDVLOzQ+7Ms0Oo5rNDIQC0Q9sZ
tEN1M7RD7ky0Q4dmtENCgLRDupm0Q1SztEPuzLRDh+a0QyEAtUPbGbVDdTO1Q+5MtUOoZrVD
QoC1Q7qZtUNUs7VDDs21Q4fmtUNCALZD2xm2Q3UztkPuTLZDqGa2QyGAtkO6mbZDdbO2Qw7N
tkOo5rZDIQC3Q7oZt0NUM7dDDk23Q6hmt0NCgLdD25m3Q1Szt0PuzLdDqOa3QyEAuEO6GbhD
dTO4Q+5MuEOoZrhDIYC4Q7qZuEN1s7hDDs24Q4fmuENCALlDuhm5Q1QzuUPuTLlDqGa5QyGA
uUPbmblDVLO5Qw7NuUOo5rlDIQC6Q9sZukNUM7pDDk26Q4dmukNCgLpDupm6Q1SzukMOzbpD
qOa6QyEAu0PbGbtDdTO7Qw5Nu0OHZrtDIYC7Q7qZu0N1s7tDDs27Q4fmu0NCALxD2xm8Q3Uz
vEPuTLxDqGa8QyGAvEPbmbxDVLO8Q+7MvEOo5rxDIQC9Q9sZvUNUM71D7ky9Q4dmvUNCgL1D
25m9Q1SzvUPuzL1Dh+a9QyEAvkO7Gb5DdTO+Q+5MvkOoZr5DIYC+Q7uZvkN1s75D7sy+Q4fm
vkMhAL9D2xm/Q3Uzv0MPTb9DqGa/Q0KAv0O7mb9DdbO/Qw/Nv0Oo5r9DIQDAQ9sZwEN1M8BD
7kzAQ4dmwEMhgMBD25nAQ1SzwEMPzcBDqObAQyEAwUPbGcFDVDPBQ+5MwUOHZsFDQoDBQ7uZ
wUN1s8FD7szBQ8nmwUMhAMJD2xnCQ1QzwkPuTMJDh2bCQyGAwkPbmcJDVLPCQw/NwkOH5sJD
QgDDQ9sZw0NUM8ND7kzDQ6hmw0MhgMND25nDQ3Wzw0PuzMNDh+bDQyEAxEPbGcRDVDPEQ+5M
xEOHZsRDQoDEQ9uZxEN1s8RDD83EQ8nmxEMhAMVD2xnFQ1QzxUMPTcVDh2bFQ0KAxUPbmcVD
VLPFQ+7MxUOo5sVDIQDGQ9sZxkNUM8ZDD03GQ6hmxkMhgMZD25nGQ3WzxkPuzMZDh+bGQ0IA
x0PbGcdDVDPHQ+5Mx0OoZsdDQoDHQ9uZx0N1s8dD7szHQ4fmx0MhAMhD2xnIQ1QzyEMPTchD
h2bIQyGAyEO7mchDdbPIQ+7MyEOo5shDIQDJQ7sZyUN1M8lDD03JQ6hmyUNCgMlDu5nJQ3Wz
yUPuzMlDh+bJQ0IAykPbGcpDdTPKQ+5MykOoZspDQoDKQ9uZykN1s8pDD83KQ4fmykMhAMtD
2xnLQ3Uzy0MPTctDqGbLQ0KAy0PbmctDdbPLQw/Ny0Oo5stDIQDMQ9sZzEN1M8xDD03MQ6hm
zENCgMxDu5nMQ9ezzEPuzMxDh+bMQyEAzUPbGc1DdTPNQ+5MzUOoZs1DQoDNQ9uZzUNUs81D
D83NQ6jmzUMhAM5D2xnOQ1QzzkMPTc5DqGbOQyGAzkO7mc5DVLPOQw/NzkOH5s5DIQDPQ9sZ
z0N1M89D7kzPQ6hmz0MhgM9D25nPQ1Szz0PuzM9Dh+bPQyEA0EPbGdBDdTPQQw9N0EOHZtBD
QoDQQ7uZ0EN1s9BD7szQQ6jm0ENCANFD2xnRQ3Uz0UMPTdFDh2bRQ0KA0UPbmdFDdbPRQ+7M
0UOH5tFDIQDSQ7sZ0kNUM9JDD03SQ4dm0kNCgNJDu5nSQ1Sz0kPuzNJDqObSQ0IA00O7GdND
dTPTQw9N00OHZtNDY4DTQ9uZ00NUs9ND7szTQ4fm00NCANRD2xnUQ1Qz1EMPTdRDqGbUQ0KA
1EO7mdRDdbPUQ+7M1EOo5tRDQgDVQ7sZ1UNUM9VDD03VQ6hm1UMhgNVD25nVQ1Sz1UPuzNVD
h+bVQyEA1kPbGdZDdTPWQw9N1kOHZtZDIYDWQ7uZ1kN1s9ZD7szWQ6jm1kNCANdDuxnXQ3Uz
10PuTNdDqGbXQ0KA10O7mddDVLPXQ+7M10OH5tdDQgDYQ9sZ2ENUM9hD7kzYQ4dm2EMhgNhD
25nYQ3Wz2EPuzNhDh+bYQ0IA2UO7GdlDVDPZQw9N2UOoZtlDIYDZQ9uZ2UNUs9lDD83ZQ4fm
2UMhANpDuxnaQ3Uz2kPuTNpDh2baQyGA2kPbmdpDlrPaQw/N2kOH5tpDIQDbQ9sZ20NUM9tD
7kzbQ4dm20NCgNtDu5nbQ3Wz20MPzdtDh+bbQ0IA3EPbGdxDdTPcQw9N3EOHZtxDIYDcQ9uZ
3ENUs9xD7szcQ6jm3ENCAN1D2xndQ1Qz3UPuTN1Dh2bdQ0KA3UPbmd1DdbPdQ+7M3UOo5t1D
IQDeQ7sZ3kN1M95DD03eQ4dm3kNCgN5Du5neQ3Wz3kMPzd5DqObeQ0IA30PbGd9DVDPfQw9N
30OoZt9DIYDfQ7uZ30N1s99DD83fQ6jm30NCAOBDuxngQ1Qz4EPuTOBDqGbgQyGA4EPbmeBD
dbPgQw/N4EOH5uBDQgDhQ9sZ4UNUM+FDD03hQ4dm4UNCgOFD25nhQ1Sz4UMPzeFDh+bhQyEA
4kPbGeJDVDPiQw9N4kOHZuJDIYDiQ7uZ4kN1s+JDD83iQ4fm4kMhAOND2xnjQ1Qz40PuTOND
h2bjQyGA40PbmeNDdbPjQ+7M40OH5uNDIQDkQ7sZ5ENUM+RD7kzkQ4dm5ENCgORDu5nkQ3Wz
5EPuzORDh+bkQyEA5UPbGeVDVDPlQw9N5UOHZuVDIYDlQ9uZ5UN1s+VD7szlQ6jm5UNCAOZD
2xnmQ1Qz5kPuTOZDqGbmQ0KA5kPbmeZDdbPmQ+7M5kOo5uZDIQDnQ7sZ50N1M+dD7kznQ6hm
50MhgOdD25nnQ1Sz50PuzOdDqObnQyEA6EPbGehDVDPoQw9N6EOoZuhDQoDoQ7uZ6EN1s+hD
7szoQ6jm6EMhAOlD2xnpQ1Qz6UMPTelDh2bpQyGA6UO7melDVLPpQw/N6UOH5ulDQgDqQ9sZ
6kNUM+pD7kzqQ6hm6kMhgOpD25nqQ3Wz6kMPzepDh+bqQ0IA60PbGetDVDPrQw9N60OHZutD
QoDrQ9uZ60NUs+tDD83rQ4fm60MhAOxD2xnsQ3Uz7EPuTOxDh2bsQ0KA7EO7mexDVLPsQw/N
7EOH5uxDQgDtQ7sZ7UNUM+1DD03tQ4dm7UMhgO1D25ntQ3Wz7UMPze1DqObtQ0IA7kPbGe5D
dTPuQw9N7kOHZu5DQoDuQ9uZ7kNUs+5DD83uQ6jm7kMhAO9D2xnvQ3Uz70PuTO9Dh2bvQyGA
70Pbme9DdbPvQ+7M70Oo5u9DQgDwQ9sZ8EN1M/BDD03wQ6hm8EMhgPBDu5nwQ3Wz8EMPzfBD
h+bwQ0IA8UO7GfFDVDPxQw9N8UOHZvFDQoDxQ9uZ8UN1s/FD7szxQ6jm8UMhAPJD2xnyQ3Uz
8kMPTfJDh2byQyGA8kO7mfJDdbPyQw/N8kOo5vJDQgDzQ7sZ80NUM/NDD03zQ6hm80MhgPND
25nzQ3Wz80MPzfNDqObzQ0IA9EPbGfRDdTP0Qw9N9EOoZvRDIYD0Q9uZ9ENUs/RDD830Q4fm
9ENCAPVDuxn1Q3Uz9UPuTPVDh2b1Q0KA9UPbmfVDdbP1Q+7M9UOo5vVDQgD2Q9sZ9kNUM/ZD
7kz2Q6hm9kMhgPZDu5n2Q1Sz9kPuzPZDh+b2Q0IA90PbGfdDdTP3Q+5M90OHZvdDIYD3Q7uZ
90N1s/dD7sz3Q6jm90MhAPhD2xn4Q1Qz+EPuTPhDh2b4QyGA+EPbmfhDdbP4Qw/N+EOo5vhD
IQD5Q7sZ+UNUM/lDD035Q4dm+UMhgPlD25n5Q3Wz+UMPzflDqOb5QyEA+kO7GfpDdTP6Q+5M
+kOHZvpDIYD6Q9uZ+kN1s/pD7sz6Q4fm+kNCAPtDuxn7Q3Uz+0PuTPtDh2b7QyGA+0PbmftD
VLP7Q+7M+0OH5vtDQgD8Q7sZ/ENUM/xDD038Q4dm/EMhgPxD25n8Q3Wz/EMPzfxDqOb8Q2MA
/UO7Gf1DdTP9Q+5M/UOoZv1DIYD9Q7uZ/UNUs/1DD839Q4fm/UMhAP5Duxn+Q3Uz/kPuTP5D
qGb+QyGA/kO7mf5DVLP+Qw/N/kOo5v5DIQD/Q9sZ/0NUM/9DD03/Q6hm/0NCgP9Du5n/Q1Sz
/0MPzf9Dh+b/QxAAAETtDABEqhkARIcmAERUMwBEEEAARO1MAES6WQBEh2YARFRzAEQhgABE
3YwARKqZAER3pgBEQ7MARBDAAETdzABEutkARIfmAERD8wBEIQABRN0MAUSqGQFEhyYBREMz
AUQhQAFE7UwBRLpZAUSHZgFEQ3MBRDGAAUTtjAFEupkBRIemAURDswFEIcABRN3MAUS62QFE
d+YBRFTzAUQhAAJE3QwCRKoZAkR3JgJEVDMCRBBAAkTtTAJEulkCRIdmAkRUcwJEIYACRA==</AssayXData><AssayYData Points="2011">H9wIPuY7WT70tpI+LBi6Ptsg3z5JhwI/V0wUP8x0JT/OhTc/J2JIPx8IWT+HfWk/3jp4P6+t
gz9694o/HSKSP0a6mD80bZ8/gM6lP8OGqz8SBLI/onK3PzXdvD/kf8I/BxnHP5egyz+5StA/
q57UPwsv2D/s29s/INDfP8pe4z/PcOY//RbqP6Zs7D9i5+4/817yPzyk9D+IVfY/uj74P0aG
+j+mdPw/Bwn+P7qM/z/HpQBAH0wBQBu8AUADZgJAlSEDQChpA0Ca6ANAIUMEQGiYBED+7ARA
eTMFQBU1BUB0rQVAWu4FQEc9BkDVXQZAOFUGQO54BkBKowZA0/gGQMb5BkD9TAdAIhMHQGeb
B0DYggdA3r0HQC/LB0Bp2AdAqN8HQK3dB0DG/gdADkgIQGE5CECELwhAzb4IQIBGCEDIlwhA
FrgIQCvuCEDSsQhA1OMIQNsECUAv0whA1gkJQE0hCUAYVAlA5lEJQHxrCUAEXglAbZgJQCuM
CUCWtwlA9dsJQNXeCUD72wlAlMsJQLmJCUC24AlAlLIJQPi1CUB8EQpAph0KQMkaCkCZSQpA
YUMKQHw3CkDmnQpAb0sKQInOCkAPeQpAK34KQIyaCkAjRwpA39YKQMF5CkDmuwpAH+QKQHeU
CkCwBQtAgAwLQJMxC0DNHAtA5DULQLQsC0DiJQtAZWMLQMgGC0CqUAtAf4MLQDA2C0AIkgtA
l5MLQPibC0BGlgtA2JsLQI/JC0DhzAtAnMwLQAmbC0DW0QtAyqoLQK30C0CQKQxAoxYMQOnw
C0C3EgxA6QAMQPY5DEA28gtAxWUMQN4nDECaOgxAMy4MQKI9DED3dQxAcmsMQJC1DEDTgQxA
DWcMQEizDEDw0AxArIAMQH+oDEBPxgxARtAMQHvRDECvmwxAkv8MQHnkDEC56wxAvvQMQDkF
DUCqBg1AZwYNQOpHDUBjWA1AlkYNQMpBDUBRTA1ASEcNQPCHDUBqfw1AUiYNQPgyDUC3Yg1A
DkQNQFA4DUAsXA1At7kNQPeoDUC6tw1A63gNQJvoDUCz5Q1Alo4NQIeWDUBF5g1ARJANQDr0
DUC+zQ1AKxcOQEjqDUCGEg5AoPANQJcADkDlJQ5AgyYOQPU8DkA60Q1AdVUOQDkzDkB6LQ5A
yDcOQP1VDkAlQw5A+FcOQLBpDkBebw5A+1wOQG9dDkBQmQ5AHlAOQNNgDkBsrQ5AmcsOQP6o
DkB7nA5AULoOQFiPDkAjkg5AGPsOQDy4DkADzw5ATfAOQN75DkDy3Q5A6LUOQPKiDkAc5g5A
TwMPQJ8bD0C6GQ9AxREPQGLmDkA49A5AdDUPQJQmD0BpLQ9AcCsPQCgPD0BkLg9AwGYPQIA8
D0BGJQ9AeXYPQD5SD0Czug9AG1IPQNWJD0CLYQ9AOX0PQDyDD0Cbcg9AtLsPQFC4D0DgjA9A
0wwQQKywD0ANkw9AucIPQNjSD0AB1g9AZ98PQHLmD0CqnQ9AKqkPQGQmEEBZOxBAwgwQQMHC
D0AqJBBAtqcPQAosEECEGBBAhAsQQOwSEEDvvw9Ai+gPQAYvEED8MBBAvi4QQOROEEBNURBA
4YQQQHVIEEBrZhBAZikQQIyOEEC+RxBAKWcQQDKhEECERBBABFwQQPnXEECESBBAbWoQQEt8
EEDh0hBAvmsQQETpEEDQAhFAz9kQQIrhEEDvZhBAirkQQGngEEACBBFARpMQQD7jEEDf6RBA
aAURQDu7EEAQzRBAcMYQQIHSEEBB+BBA5PcQQCgbEUB46xBAi2YRQLndEEBTwBBACCwRQONI
EUCBQBFA6O4QQKT+EECHTxFArQMRQKtGEUAuyhFAc0IRQONAEUAt7hBAh1ARQFl/EUAaTxFA
t1ARQEF5EUBxihFAK3MRQAxJEUCTkBFA9ngRQPaHEUAuixFAtYsRQB9+EUD7ixFAJWsRQOmu
EUDt8hFA3IIRQLpxEUDmsRFA1NIRQJ/MEUAtExJAnsMRQIg2EkBhmxFAlx0SQHPYEUDJDRJA
PBYSQFxJEkCquBFAGjUSQHfZEUAn0hFAyQASQCf0EUCYNhJAdwQSQHYLEkAvXRJAYxoSQI8M
EkCKIhJA/nwSQMVQEkAoUhJAlHoSQBIdEkCDgBJAal0SQCR0EkC0SBJAHoQSQAh2EkCjbBJA
oEASQF5qEkA0RBJA+2ISQI1cEkBpaBJAK3MSQD6kEkBTdBJAIGASQKIjEkBjiBJA0tMSQJh6
EkCYoxJAKIUSQPKEEkBz4RJAxpYSQLurEkAh1xJAXB0TQNK7EkC9vBJAhbcSQC7PEkAhwxJA
ar8SQI4qE0AmsRJAmPwSQBHDEkCVGhNA578SQM/+EkB7yhJAsuISQKL9EkCnKxNAjioTQAUo
E0ATVhNAvyoTQAkDE0DJIhNANEITQEM5E0CjOBNAxfUSQGhjE0AdFxNAeBwTQKkyE0DEcBNA
aXsTQFUWE0A1QhNA8WETQGpXE0C5dxNARWYTQNxbE0DPhRNAGFsTQMNcE0BGeRNAXV0TQOWT
E0CJbBNAyb4TQOlpE0BfixNA0GUTQDB8E0AmhhNAG4cTQJXCE0BJzBNAS18TQFi0E0BprBNA
SvgTQHkNFEDQnBNAMxAUQF+5E0B6zRNAB/ETQEvrE0AJ+BNAErwTQG2LE0Br4hNAkfcTQD0D
FEAu8xNAuTEUQMogFEC0yBNAfc8TQIa3E0Ce5hNA9N8TQA0RFEBGDBRAueATQBzkE0D5uhNA
WC8UQIYxFEDTRhRA01cUQCIMFEDeQRRA7DMUQK0MFEDXSxRAozYUQEpTFEB/VxRAEEsUQB95
FEARaBRA5EwUQGGHFEAAHBRAVlcUQFdzFEBHoBRASFoUQMl9FEBPnxRAG3gUQExLFEC1TBRA
+HsUQM9wFECcjhRA2NsUQKFdFEAIlhRAnJ0UQEzPFEBJ/RRAfZcUQJq7FEB+ZRRANb8UQFhh
FEA3qxRA7rMUQEy3FED2jhRAQokUQPz7FEARzRRA064UQPPWFECD8BRAMKQUQNHPFECgKBVA
sNcUQJbcFEBzuBRAIMUUQF9bFUBV2BRAtd0UQPgLFUBAzxRAxC0VQMLlFEAw5BRAsvgUQDOm
FEB0xBRAefwUQEL4FEAWERVASjkVQHYjFUAPRxVA7TcVQHwNFUCs3xRAcSQVQAcpFUBiJRVA
1EEVQEI+FUBN/RRAC1EVQA8UFUAvIhVAhI8VQCkHFUBPPRVAp2QVQDFXFUArLhVAMkAVQBiC
FUDCFhVA8WUVQAA4FUAePBVAUTcVQLCCFUAiVBVA25cVQEeCFUAxdBVAlIcVQDV7FUCrXxVA
43IVQE1yFUBj0xVAI2UVQPF6FUBrdhVAl58VQImsFUAinRVA/rcVQL2OFUDJzRVASGAVQNuR
FUBepRVAlawVQHdzFUBbqBVA9sAVQBuYFUAUdxVAXrQVQETeFUAFrRVAfbwVQP3cFUAvthVA
QJ0VQHzIFUAI2RVAU5cVQCiMFUCY8RVAlsoVQH4MFkDbuBVAFK0VQGXrFUB5KhZAuAMWQCue
FUD54RVAhvwVQA6oFUD24RVAde0VQFTeFUB2FBZAJhcWQDHkFUDg+hVADEUWQHTFFUAkIBZA
3/EVQBMwFkA8HBZAuS8WQFxPFkBu7RVAwBMWQPFdFkAYCRZAX0AWQBXXFUC+UxZAwE8WQGFD
FkAGkBZAuBsWQAUiFkDuKRZAnBQWQPI7FkDiWRZA6iQWQHUnFkDhbxZAmWkWQOqFFkAmVBZA
rI8WQMWNFkBEWRZAfngWQBGQFkDkPxZAEEgWQDV8FkD7xxZAj30WQKiMFkAunhZA6UYWQM6X
FkDdRhZA1lwWQLbdFkBUlBZApK8WQFCRFkBVlRZA+l8WQG2QFkBGtBZA4ZoWQGaEFkAXhRZA
hBEXQIeuFkDTnBZAYY8WQH6uFkCEfxZA3sUWQKTWFkDLphZAKuQWQIYGF0BAsRZAPL0WQJDV
FkA4vBZAF8IWQPTQFkAwfxZAXuMWQM8GF0CCzhZAKv8WQFGlFkCf+hZAoQIXQD3zFkC6+xZA
kTAXQGAYF0DYHRdAobUWQM0HF0DAuhZAHqQWQF3yFkDX2xZAozgXQMjQFkDS+xZAFS4XQGbK
FkCNNRdAHgcXQIHaFkDqNxdAkBYXQAIyF0CQKhdAag4XQG0MF0A3DRdAeywXQKz+FkD+UBdA
DDsXQKzlFkAEUxdACCMXQKUuF0AnLBdAsxsXQElpF0DrURdASUMXQE4nF0B0exdA610XQI4g
F0CFLBdAJ0wXQMGJF0A9WxdA5nsXQG80F0ARJBdA4iAXQJMdF0DaVhdAKnsXQJNQF0CBYhdA
5UoXQByJF0BzXRdArpwXQK6EF0A+YhdA1iYXQEtpF0BfmhdAgpgXQH6ZF0CukBdA/mMXQAt6
F0CijBdAVoUXQCG8F0CTqhdASXYXQHN7F0Ab0RdAcb0XQBWEF0D9chdAt6IXQDzpF0ACzhdA
y30XQKuSF0CMxhdAl+AXQBisF0DDwhdAXugXQBiJF0BP8xdAh9AXQBmaF0AUphdAEdQXQDKR
F0AioBdAlsYXQDz1F0BNoBdA3KUXQBvJF0C5yxdAWeEXQLo3GEDe0xdA0+EXQD+VF0BnwhdA
gdkXQPrzF0CRzhdADagXQKbuF0BAJxhAXuEXQCsLGECECRhAGxsYQFQMGEBkHxhA1CoYQMa1
F0B1DRhAeEYYQLL/F0BIChhAU9gXQElDGECsRRhAgTcYQJEUGECESRhAUXoYQCtlGEBIPRhA
okQYQAX1F0AqRxhA7ioYQO4wGEDkOBhAm4sYQM4vGEDTJBhAYi0YQCH2F0A3kRhAeCwYQDGA
GEAjdxhArjQYQJldGEA2JxhAETkYQK0NGEAYkxhA/HwYQG9nGEAYSBhARFUYQF+CGECPrxhA
tLkYQIubGEDFYxhA14sYQJB0GEAEcRhATngYQIh9GEA4KBhA3EgYQLdpGEA+VBhA0p8YQOJZ
GEAlaBhA2FoYQJaYGEDfOhhAd3oYQDDGGEDSrxhAE2sYQLdgGEDcTRhA96QYQD7IGEAHghhA
znoYQFFRGEDDqhhAJowYQBePGECP8RhAJKEYQMbGGEBmkBhAIsMYQNfaGEAGthhATH8YQHtz
GEDpgBhAPrYYQAukGEBpoxhAKLsYQD+MGEDh2BhAaNMYQEujGEDatRhAgYEYQLeQGEBQwxhA
TMcYQCusGEC/AxlAFsQYQOYCGUBoyxhAEMEYQDXPGEAljBhApt8YQEsKGUCR/hhAy50YQNfI
GEAO1xhAsgMZQCL6GEB4BxlAaxMZQHwgGUD27hhA3d0YQLQSGUC+/BhAIbgYQNwVGUDwahlA
KfoYQNEpGUAL8RhAVBEZQC4YGUAMPxlA+M8YQMcfGUCQ8BhAvjwZQF4hGUBu7xhAYiEZQAsA
GUAoBBlAnY4ZQIEYGUC11xhAskIZQCZGGUBSIBlAnYIZQLlWGUBFAhlApkQZQHxVGUBqGRlA
RAUZQMEdGUDQOxlARl8ZQKFfGUDISxlAQj0ZQPdpGUCbOhlAkj0ZQFHzGED4VRlAq0AZQHWC
GUATRRlACqsZQANtGUBSMBlAeWIZQHRkGUCiKxlAOFAZQIeTGUBQRhlAPoUZQM50GUDPrRlA
wFIZQE9ZGUAmfxlACLEZQO1dGUBLlxlAWVsZQKa7GUBSsBlAI10ZQLZeGUCsmxlA8YQZQBV5
GUA01RlAbm8ZQHrOGUDPrxlA2oQZQIqKGUDwkBlAvPgZQBhiGUArmhlAFLEZQL+OGUCA0RlA
77YZQAV7GUClsBlADK0ZQNHGGUDMexlAMpkZQCR1GUD3xRlAx4AZQHmYGUBQqhlAQ58ZQICn
GUABoBlA4aUZQJWnGUDdxxlA4qsZQGPkGUAXrBlAN9UZQHLKGUDmuhlAm5sZQAO9GUDkcBlA
5r0ZQAWuGUDk0RlAReIZQOfuGUDUDhpAQPUZQO2xGUDE9BlA594ZQE0EGkC59BlA+h4aQGYF
GkC44BlAUrgZQJv8GUBuDBpAws0ZQJEQGkDM7BlA4ewZQNMiGkBn2xlAydoZQD/aGUAr+RlA
DfYZQKHgGUD4sxlADiAaQHbcGUBB/BlADiIaQCYNGkB25xlAiwcaQGtFGkD9HRpAzRUaQK8p
GkCg+BlADlEaQF3NGUC2CBpAs/gZQJduGkDo/hlA/AoaQL/+GUCnChpA/TIaQKocGkAaPRpA
Qh0aQJ9TGkAKEhpAXzEaQIxfGkAHDxpA5oAaQOBSGkBxWBpA4UcaQNBCGkDsRBpAUSQaQIKR
GkCZAxpAEn4aQEVDGkARdhpA9AUaQAsqGkDNXxpA37MaQKsqGkDTiBpA8lEaQKSMGkBZaRpA
vEUaQPBcGkAaIxpA8T4aQGhIGkA7SxpA7DUaQEgzGkBYVBpA7o4aQOSGGkCpPxpAuWcaQIo+
GkBUgRpAJ0waQJthGkCbihpA0lgaQKBjGkAbVxpAyHoaQD1cGkCJahpATZkaQCaIGkCifhpA
h4YaQENtGkAVWxpABPkaQNOQGkCccxpAmHAaQGGWGkDo4BpA390aQC6mGkCneBpAAYQaQLNQ
GkADsBpAM4AaQEyMGkAAwhpAQrIaQHzKGkCvohpA/aQaQAqyGkBSxxpAn50aQPisGkBlfBpA
Ds0aQGCfGkBb4hpAPKAaQCjeGkD4hRpA8q8aQHm8GkBQthpAKckaQCaMGkC5vxpA1dEaQDbZ
GkCclBpAxb8aQOutGkBFkBpA3tQaQEXSGkDjrhpAPNEaQO3oGkAX6BpAd5waQMzCGkDnBRtA
besaQAXsGkBEHhtAStgaQPK4GkC5/RpAEBsbQDvZGkBx2BpAGsUaQLMUG0AEAxtAfq4aQAKv
GkBa8hpAPbUaQLzcGkBL3RpAWusaQCX0GkCk1RpAGrEaQFgSG0C7PhtA/bAaQAYOG0ARBxtA
+rQaQFTBGkC22hpA1lUbQJALG0B7JBtA5/8aQLBGG0C7FBtAJAgbQH3zGkAKxBpAWg0bQIDZ
GkAY5xpAcyQbQAkSG0APJRtAXgAbQENaG0BrQxtAwAIbQLwNG0DoERtAyUIbQENJG0DNJBtA
IUkbQCMMG0CuVxtA3U4bQNIKG0CjRRtA8z4bQP4jG0DzUhtA2AEbQFQtG0CLGBtAPkwbQAlU
G0BhThtAdz8bQEFmG0BeVhtANT8bQKAsG0CtIhtACjwbQHv6GkCcMhtArDYbQG4XG0D9TBtA
KiYbQH8vG0CKOxtAXC8bQGR3G0CtbBtAGWcbQKtVG0CbMBtAPWUbQBNmG0A2XhtANIwbQI1r
G0BDbBtANR0bQCJZG0AXjBtAhU0bQARBG0BmeRtALVEbQA1SG0ApWxtAbf0aQDJ9G0B0jhtA
RTAbQAeWG0CQzBtAUMIbQJpYG0D0rhtAl5wbQEl5G0BOlRtAikkbQDlpG0CFeBtAeaAbQFly
G0CEdhtAAGgbQP6fG0B7chtAipAbQIOqG0ATZhtA/Z0bQIOSG0D4hxtAOHYbQI59G0C2vxtA
vcUbQHl2G0D9YhtAUHsbQPSfG0DPoRtAcoQbQMmnG0CwthtARJYbQKDNG0DxZBtAYI4bQNZ0
G0A/cRtAinwbQIKPG0DzfxtAz9kbQFukG0BLpRtANNwbQEC+G0DWyxtAG8wbQG+6G0CbjBtA
naEbQGzRG0AjuBtAG2YbQPmYG0C8vBtA7fUbQNTLG0D74xtAJQEcQNz2G0BzwRtAl78bQEOx
G0C6uxtAxtkbQITNG0AJ0xtACOAbQDaaG0A5KBxAe7EbQHS2G0BGqBtAL9kbQD7hG0BL9RtA
l9MbQM65G0DhzRtAugYcQIClG0AywxtA7L8bQKftG0DxIBxA8dcbQDEyHEC6rBtAzCUcQO3z
G0Ay3RtAjgkcQEABHECHNRxAIQUcQAohHEDksxtA+8UbQKXqG0BMDBxAzxscQMXtG0CAHhxA
lxscQCAtHEA6+htATCIcQDEhHEAVERxATO8bQA/lG0DD/BtAUS8cQJ0KHEAwXxxAKf8bQB75
G0Cz1BtAdwQcQDnuG0AY+RtAfSIcQBVEHEAvCRxA68AbQD8nHEB5HRxACjIcQF/kG0DDFhxA
otkbQBhFHEDluRtAQCIcQNkvHEA1KBxAEjMcQCANHEDCbxxA83UcQCtXHEC4OhxAaEUcQDZN
HEBrihxAGxscQA5lHEBSbRxAEkAcQBD8G0Dr8xtAI1UcQCQYHECMHhxA8UAcQLAfHECV7xtA
bTMcQHEHHEDJbxxAp1EcQO1GHECPbhxA2W0cQClSHEA4HBxAkk0cQG4lHECtRRxAiBocQDtW
HECeQRxAVVkcQHc3HEBIlBxAp1AcQKxrHEA3gxxAHxocQKomHECd8xtAFRIcQPUlHECpSRxA
Y2wcQCt3HEC9SBxA7SwcQBlFHEAzTRxAPnwcQDWTHEBwkxxAHmEcQMVnHECRcBxAw3UcQMR4
HECqaxxAt2ccQJxjHEB3VxxA82ocQHfbHEConRxAdY8cQNiCHEC3wBxAJVccQDCSHEAMdRxA
93gcQJ2NHEDPehxArYEcQNduHEAydhxAc5UcQC6FHEAuhBxAIlAcQEmJHEBBqxxA440cQGJ9
HEAJlhxA3o8cQPGfHECbthxA8E8cQECtHEAzLhxA7pUcQKONHEDhTBxAFV8cQNnFHEAkexxA
gpscQGOUHEDlnBxARl4cQHZ9HEB0gRxAGA4dQNDJHEBB1hxAKGQcQH7HHEB5yxxABLkcQMWW
HECZzxxAiaYcQEieHECoixxAPZQcQGKvHEAPjxxAlJMcQBi/HEBQuhxAwawcQIbfHEBMohxA
UGUcQAKVHEA8mxxAa94cQLzbHECSxhxAEd4cQFrgHEAXjhxAMtMcQJnSHEBquhxA3a8cQPSf
HEBz3RxAU/gcQGTaHEC87RxAhw8dQMK+HEB9AR1AEtgcQAACHUAdsxxA5REdQPDnHEAi2hxA
Z7scQIfvHECT0hxA4QAdQOMZHUCyzxxAyf4cQBTGHEBXBR1A09IcQOzjHEBD3hxA/B4dQMf+
HECPzBxAu9ccQCQpHUCQ2RxAKcscQPTSHEAOGh1A594cQCDSHECJtBxAi/EcQMsPHUAGGR1A
PgEdQGsEHUBR1RxAmlEdQH0GHUDJDR1ATg8dQGILHUAN1BxAugUdQPDoHEBmDR1AQDcdQL3k
HEA/zBxAedQcQK7iHEBxEB1AexcdQKH+HEC5QB1APhsdQPLlHEBq9xxA+xkdQKIlHUDe/RxA
MQodQLgEHUCrQB1A/VIdQHTyHECV8BxAREsdQFruHEC6IR1AHywdQE0gHUDVDx1Awx4dQMkc
HUC/Gh1ApxgdQF4YHUAmJx1AAQgdQPgRHUCocx1AVCQdQCslHUBlNx1AtDkdQMQmHUD8+RxA
g2EdQHQiHUBn5xxAy+McQPwPHUAZOx1Aui4dQB8jHUABRB1AKDYdQLldHUASox1AUH8dQNAd
HUDcRh1AD1AdQLMfHUBmWR1ALjcdQJNtHUAVVx1AnD4dQAshHUBlSB1AbGMdQG8uHUCZlx1A
bEYdQK4hHUDEdB1AU2odQDpNHUCpix1AHlQdQLs/HUAGoR1ADlsdQNpsHUA4ZB1AYUMdQHM6
HUDhUB1AYZUdQBJYHUD8dh1Ar1wdQC9VHUCCUR1AP0AdQPR8HUDlLx1A828dQPQoHUDjNx1A
izAdQMkiHUAteR1ARH4dQLF1HUAGgB1ACGodQFRcHUAOPh1AnoEdQCtZHUCmbB1AOWMdQCS0
HUBceh1AmFwdQM5DHUC8YB1APTodQJ9tHUCvZx1A15YdQBW3HUA8YR1AOFgdQDGZHUDbhR1A
j1odQMphHUBKWB1AFWQdQGNrHUC8mR1AxYcdQMS1HUCfmR1AWqYdQPScHUDEgB1AhKwdQAKT
HUBKVh1AB3gdQMx+HUA/kx1Ac1odQIemHUCrzh1AbIcdQK9gHUBm7R1ABq8dQH6HHUA0ax1A
7rgdQPZjHUBxmR1A9ngdQMuNHUDYtR1A6HIdQFyOHUDJlx1ASYYdQDTKHUA2oh1AUaIdQOLE
HUAzIR5AOcsdQOasHUAUlB1A5okdQIWAHUCPzB1Ay5MdQPWTHUCrkR1A6JUdQOZTHUDW0h1A
i+EdQG37HUBpqB1AErodQNyaHUCK1h1ALcAdQGDbHUBcvx1AAswdQKfmHUBHyx1AVdAdQJyj
HUDWDh5A/b8dQD3uHUDd4R1AeYUdQAqyHUA1tB1AZN0dQP+9HUDwwR1AOaAdQJ4JHkAOhB1A
3P8dQIbOHUA00B1AR58dQOfpHUAB3B1ASgYeQIW8HUAXQR5AQ5YdQOSvHUBDxR1AScwdQKrK
HUATkB1As8UdQGKgHUAu8B1AmMYdQFH0HUC3tB1AGiseQOrWHUCA0h1Al/YdQMOoHUC95x1A
+dMdQKwAHkCb3R1ASBkeQLO+HUAD4B1An/4dQAQQHkAlEB5AIAQeQIngHUA08x1A6KcdQC67
HUDGIB5AaesdQK0VHkC0DR5Acs4dQDsQHkDhBR5AUwYeQPElHkBQQB5AgAUeQGzvHUCQAh5A
EDMeQOMoHkCa/B1AJDUeQHwmHkAu/h1Acs8dQE43HkCAHR5AfaAdQC3qHUADNB5AvdAdQL/6
HUC59R1AP/EdQNcKHkBB9R1AuAQeQJDtHUCyDh5A9DgeQEvmHUAEFh5AnDUeQH7+HUAPNh5A
zTIeQEkHHkCMCh5AjzMeQHgcHkBo8B1AGCUeQJQiHkBUHR5AAtYdQA8VHkD6Bh5ANv4dQA==</AssayYData></Step><Step><CommonData><SampleLocation>4</SampleLocation><SampleID></SampleID><SampleGroup></SampleGroup><SampleInfo></SampleInfo><SampleRow>D</SampleRow><SamplePlate>1</SamplePlate><WellType>WASH</WellType><Concentration>-1</Concentration><ConcentrationUnits>µg/ml</ConcentrationUnits><MolarConcentration>-1</MolarConcentration><MolarConcUnits>nM</MolarConcUnits><MolecularWeight>-1</MolecularWeight><Temperature>30</Temperature><StartTime>571943</StartTime><AssayTime>240</AssayTime></CommonData><FlowRate>1000</FlowRate><StepType>BASELINE</StepType><StepName>Baseline</StepName><StepStatus>OK</StepStatus><ActualTime>137.001</ActualTime><CycleTime>0.2</CycleTime><AssayXData Points="685">7owCRMuZAkSIpgJEVLMCRCHAAkT+zAJEy9kCRIjmAkRU8wJEIQADRP4MA0TLGQNEiCYDRGUz
A0QyQANE7kwDRMtZA0SIZgNEZXMDRCGAA0TujANEu5kDRIimA0RUswNEIcADRO7MA0S72QNE
mOYDRGXzA0RCAARE7gwERMsZBESIJgREZTMERCFABET+TAREy1kERIhmBERUcwREIYAERP6M
BETLmQREmKYERGWzBEQywARE7swERLvZBESY5gREZfMERCEABUT+DAVEyxkFRJgmBURUMwVE
IUAFRO5MBUTLWQVEiGYFRFRzBUQhgAVE7owFRLuZBUSYpgVEZbMFRCHABUTuzAVEy9kFRIjm
BURl8wVEIQAGRP4MBkS7GQZEmCYGRFQzBkQyQAZE/kwGRMtZBkSYZgZEVHMGRCGABkTujAZE
u5kGRJimBkRUswZEMsAGRP7MBkS72QZEiOYGRGXzBkQyAAdE/gwHRMsZB0SYJgdEZTMHRCFA
B0TuTAdEu1kHRIhmB0RUcwdEIYAHRO6MB0S7mQdEmKYHRFSzB0QywAdE7swHRMvZB0SI5gdE
ZfMHRCEACETuDAhEuxkIRJgmCERUMwhEIUAIRA9NCETLWQhEmGYIRGVzCEQygAhE7owIRMuZ
CESIpghEZbMIRCHACEQPzQhEy9kIRIjmCERU8whEIQAJRP4MCUS7GQlEmCYJRGUzCUQyQAlE
/kwJRMtZCUSYZglEZXMJRCGACUT+jAlEu5kJRJimCURUswlEIcAJRO7MCUTL2QlEiOYJRGXz
CUQyAApE/gwKRLsZCkSIJgpEZTMKRCFACkT+TApEu1kKRJhmCkRlcwpEIYAKRP6MCkS7mQpE
mKYKRFSzCkQywApE/swKRLvZCkSI5gpEZfMKRCEAC0TuDAtEyxkLRJgmC0RlMwtEIUALRO5M
C0S7WQtEmGYLRFRzC0QygAtE/owLRLuZC0SYpgtEVLMLRCHAC0T+zAtEy9kLRJjmC0RU8wtE
MgAMRO4MDES7GQxEiCYMRFQzDEQyQAxE7kwMRLtZDESIZgxEVHMMRDKADET+jAxEy5kMRIim
DERUswxEMsAMRP7MDETL2QxEmOYMRGXzDEQyAA1E/gwNRLsZDUSIJg1EVDMNRCFADUT+TA1E
u1kNRJhmDURUcw1EIYANRP6MDUS7mQ1EmKYNRGWzDUQywA1E7swNRLvZDUSY5g1EZfMNRCEA
DkTuDA5EyxkORJgmDkRlMw5EIUAORO5MDkTLWQ5EiGYORFRzDkQhgA5E/owORMuZDkSIpg5E
ZbMORCHADkT+zA5Eu9kORJjmDkRU8w5EMgAPRO4MD0S7GQ9EmCYPRFQzD0QhQA9E/kwPRMtZ
D0SYZg9EZXMPRCGAD0T+jA9Eu5kPRIimD0RUsw9EMsAPRO7MD0TL2Q9EiOYPRGXzD0QyABBE
7gwQRLsZEESIJhBEVDMQRCFAEET+TBBEy1kQRIhmEERlcxBEMoAQRO6MEES7mRBEiKYQRGWz
EEQhwBBE7swQRLvZEESI5hBEVPMQRDIAEUTuDBFEuxkRRIgmEURUMxFEMkARRO5MEUTLWRFE
iGYRRGVzEUQhgBFE7owRRLuZEUSYphFEZbMRRDLAEUTuzBFEy9kRRIjmEURl8xFEIQASRO4M
EkS7GRJEiCYSRGUzEkQhQBJE7kwSRLtZEkSYZhJEZXMSRCGAEkTujBJEy5kSRIimEkRlsxJE
IcASRP7MEkS72RJEmOYSRFTzEkQhABNE/gwTRLsZE0SIJhNEVDMTRDJAE0TuTBNEy1kTRIhm
E0RUcxNEMoATRP6ME0S7mRNEmKYTRFSzE0QywBNED80TRMvZE0SI5hNEVPMTRDIAFETuDBRE
yxkURJgmFERlMxREIUAURP5MFES7WRREmGYURFRzFEQhgBRE/owURLuZFESIphREZbMURCHA
FETuzBREu9kURIjmFERl8xREMgAVRP4MFUS7GRVEmCYVRGUzFUQhQBVED00VRLtZFUSIZhVE
VHMVRDKAFUTujBVEu5kVRJimFURlsxVEIcAVRO7MFUS72RVEmOYVRGXzFUQhABZE/gwWRMsZ
FkSYJhZEZTMWRCFAFkTuTBZEy1kWRIhmFkRlcxZEIYAWRP6MFkS7mRZEmKYWRFSzFkRCwBZE
7swWRMvZFkSI5hZEZfMWRCEAF0T+DBdEyxkXRIgmF0RUMxdEIUAXRP5MF0S7WRdEmGYXRFRz
F0QygBdE7owXRLuZF0SYphdEZbMXRCHAF0TuzBdEy9kXRJjmF0Rl8xdEIQAYRO4MGES7GRhE
iCYYRGUzGEQyQBhE/kwYRLtZGESIZhhEZXMYRDKAGETujBhEu5kYRJimGERlsxhEMsAYRO7M
GES72RhEmOYYRFTzGEQyABlE7gwZRLsZGUSIJhlEZTMZRDJAGUT+TBlEu1kZRJhmGURlcxlE
IYAZRO6MGUS7mRlEmKYZRGWzGUQywBlE7swZRMvZGUSY5hlEZfMZRCEAGkTuDBpEyxkaRIgm
GkRUMxpEMkAaRP5MGkTLWRpEmGYaRFRzGkQygBpE/owaRMuZGkSIphpEZbMaRCHAGkTuzBpE
u9kaRIjmGkRU8xpEIQAbRP4MG0S7GRtEmCYbRFQzG0QyQBtE/kwbRLtZG0SYZhtEZXMbRCGA
G0TujBtEu5kbRJimG0RlsxtEIcAbRO7MG0S72RtEiOYbRGXzG0QhABxE7gwcRMsZHESIJhxE
ZTMcRCFAHETuTBxEu1kcRJhmHERlcxxEIYAcRO6MHETLmRxEmKYcRGWzHEQywBxE7swcRLvZ
HESY5hxEZfMcRCEAHUT+DB1EyxkdRIgmHURUMx1EIUAdRA9NHUS7WR1EiGYdRFRzHUQygB1E
7owdRLuZHUSIph1EZbMdRCHAHUTuzB1Ey9kdRIjmHURU8x1EMgAeRP4MHkTLGR5EiCYeRFQz
HkQyQB5E/kweRMtZHkSIZh5EZXMeRCGAHkTujB5Ey5keRJimHkRlsx5EMsAeRP7MHkTL2R5E
mOYeRFTzHkQyAB9E7gwfRMsZH0SIJh9EZTMfRDJAH0T+TB9Eu1kfRIhmH0RUcx9EMoAfRO6M
H0TLmR9EiKYfRFSzH0QywB9E7swfRMvZH0SI5h9EVPMfRCEAIETuDCBEyxkgRIgmIER1MyBE
IUAgRP5MIETLWSBEmGYgRGVzIEQygCBE7owgRLuZIESIpiBEZbMgRCHAIETuzCBEu9kgRJjm
IERU8yBEIQAhRP4MIUTLGSFEiCYhRFQzIUQyQCFE7kwhRMtZIUSIZiFEZXMhRCGAIUT+jCFE
u5khRIimIURlsyFEIcAhRO7MIUS72SFEiOYhRFTzIUQyACJE7gwiRMsZIkSIJiJEVDMiRCFA
IkTuTCJEu1kiRJhmIkRlcyJEIYAiRO6MIkTLmSJEiKYiRFSzIkQywCJE7swiRMvZIkSY5iJE
ZfMiRCEAI0T+DCNEyxkjRJgmI0RUMyNEMkAjRO5MI0S7WSNEiGYjRFRzI0QhgCNE7owjRMuZ
I0SYpiNEZbMjRCHAI0T+zCNEu9kjRJjmI0RU8yNEIQAkRP4MJES7GSREiCYkRGUzJEQhQCRE
/kwkRLtZJESYZiREdXMkRCGAJETujCREu5kkRIimJERUsyREMsAkRA==</AssayXData><AssayYData Points="685">RF0eQE8xHkC3dR5AJlweQJEpHkCv7x1AiHIeQC4jHkAnTh5AuxUeQC4OHkDlEx5A39AdQAnw
HUA50R1Ac9gdQB3GHUBS/R1AELQdQDewHUBB9h1A+t0dQAOlHUCZth1AWPodQGP5HUA0mx1A
BdgdQIawHUA/vh1AfsQdQFjjHUC5zR1A7uYdQBLDHUCOkB1A0pcdQNywHUCokx1As7UdQGPF
HUDYgB1A0McdQNOPHUAsjh1A7HsdQAJyHUBSfB1AQFsdQJGKHUDIdR1AGKIdQCSEHUBpSh1A
HS4dQNBTHUD1aR1At2UdQJpzHUDrWR1Aj0QdQP1jHUCVhR1A1UQdQH9YHUC6XB1Ai4AdQB80
HUBmgB1AqHkdQPJOHUBUPh1ASiwdQNgvHUCqUR1AlVYdQBU+HUBzLh1AZyEdQK9WHUCZPh1A
4Z0dQLJHHUDCQx1A2EodQCv9HEC9Wh1A7CkdQEdmHUB0GB1AbkQdQNc2HUA3Oh1AOuccQCld
HUBp5xxAjAEdQFUyHUCYIR1AqjkdQMj1HEDt9BxA7DQdQJlQHUC8ER1AQSUdQCsHHUAz7xxA
QS4dQA0YHUDjJh1A9h0dQHgYHUBazRxALSkdQO0hHUBRGx1A6+EcQP8lHUDxHx1AffMcQDz7
HEDEzxxAfr8cQNCtHECWyhxA17McQN8RHUAWoRxAh/ccQGMRHUAoAh1ADeocQETrHEBP/xxA
ZBsdQJogHUCRwBxA6tgcQHLYHEBeDR1AW/scQFDoHEDzJB1A9u0cQOe2HED20BxALs4cQFfQ
HEB3+xxAts4cQD3jHEA0nhxAyu4cQPT4HEAjghxAR+QcQBMFHUBUvRxAXpIcQOWPHED7vxxA
j+8cQMvnHEAG0xxA1NkcQIu7HEChrRxAI8kcQJzNHEB+nhxA5cEcQPP9HEDRsRxAVswcQGTL
HEAt6BxAjJAcQHyhHEB53RxAJr8cQPrlHEBlrRxAl6scQKTeHED0yBxAh+AcQK+0HEBf1hxA
B+ocQDPZHECE2hxAP3scQMSxHEC4wRxAad0cQDOiHEAhxBxAzYwcQCicHECejRxAvugcQEPI
HEDghRxA0IccQN5uHEBYfhxAw4scQJKkHEBTohxA3IgcQDqlHEDkuxxAnLIcQOSbHEAxzBxA
0GocQF17HEAhcxxA+8QcQFuGHECNbhxAirAcQABvHEC7axxAAXwcQJJ0HEBTTRxAlp4cQKeK
HEC3jRxAtnscQJJmHED5TBxAycgcQDibHEALkBxAKFkcQNlhHEC3hxxAHqUcQLVmHEB/VRxA
saMcQDKpHEB4kxxACG0cQEdyHEDFXRxAPIwcQOcgHEDpbBxAVlwcQKVtHEDGwRxAh18cQLJY
HECRjRxARDwcQOtBHEBoSRxAACEcQCF2HEAYfhxA54UcQPVjHECLehxAsWEcQNOYHEADoBxA
A3McQF9lHEDDVhxAG3McQA5zHEAihxxAdRgcQIxsHEBCZxxAAXYcQF99HED7WxxAKGwcQIc1
HEB2FRxAvXscQBNAHEC1LRxATH8cQA9cHEDtVhxA2mEcQMJNHEBiTBxA8HQcQJJaHEDoqhxA
rogcQKFrHEAjkBxAxEocQC0sHECNbxxAjzccQLtPHEAgVhxAd3ocQM5fHECUVBxAfVkcQJUa
HEAtcRxAzzMcQMNPHEBkahxAKwkcQO9qHECfQBxAXv4bQOluHEBaXxxA4XIcQGVlHEC4JxxA
1QscQC1gHEA4YhxAq0AcQBgiHEB9fBxAaBIcQFEDHECUZhxAZpocQIRgHEB5WhxAaigcQOom
HEDEVBxA7VocQHVNHEDHRRxAeyEcQBouHEBkVxxADCYcQG77G0DYahxALhocQNBWHEBvZhxA
H20cQMzyG0AgRhxASgEcQP8DHEBJThxATzkcQCktHEBP3BtA3AscQCFBHEAu/xtAGVMcQN0v
HEADGxxAeUgcQPY8HEB9UBxACDocQFkpHEDMPBxAKg0cQIVlHEAq+htAIDccQEkGHEDGDxxA
JDQcQKAUHEAwCxxAgh8cQPj/G0BtVhxAVBMcQGziG0Db6xtAP1ccQNlPHEAeFhxAHR4cQIZF
HEBIRBxAsfsbQEM8HEC8ExxAK04cQM4uHEDFIxxAdgccQOnSG0AHDxxAAdUbQDMFHEASLhxA
QhccQEsDHEB0EhxA4xgcQPw8HEBtFRxAqPMbQBlfHEBfBhxAayIcQErYG0CF7htAJxccQM8P
HEDZJxxAjxocQHFCHEBjIxxAsgocQI1AHEAkJhxAcO0bQIPiG0B3PhxA9FgcQDw+HEADGxxA
D/gbQNdlHEBtExxAiPgbQMfsG0Ah4RtAiBUcQKfjG0CIIxxAoQccQJnsG0DrDxxAzgAcQP0g
HEDH7RtAGwwcQPopHECrKBxAhOAbQEW1G0DlIRxAJwocQDZ1HEDxMBxAKD4cQOTyG0Bv6RtA
iRYcQNr/G0AowRtAYg8cQEviG0Dv6BtA/RUcQEkYHEDpExxA0A4cQG/iG0AfGhxASQ8cQD4Q
HEB3vRtA8u4bQIDhG0CY3htAFwscQAPuG0C2gxtA8tobQDceHEBv1xtAHAwcQFIkHEAK5RtA
JsYbQAPeG0B04BtAgTIcQABeHED0KBxAj9gbQDwlHEDmoBtA4ekbQBLWG0BmFRxArDkcQFLZ
G0AsDhxAJMkbQELtG0BZ+BtAfxscQF+6G0CMuhtA4PobQArZG0AT4BtAyNsbQPfxG0CK2RtA
5P0bQBTmG0DXKRxAmjAcQPfeG0CT8htA1bcbQAH5G0C72BtAldYbQCsUHEDN2BtA4bobQNrG
G0AIxhtAk50bQPbfG0AO+BtARe0bQE8BHEDL/htA2c0bQNXOG0DpxhtAhJgbQMLHG0DdAhxA
X8kbQK/PG0CaxhtACtwbQI3AG0De7xtAyIQbQM4ZHEC4yRtANqYbQKTcG0Cj9BtAMKMbQHLe
G0Dg4htAXbcbQCzEG0CzvhtAoO0bQM6yG0Ag+RtAEeMbQLDcG0DQ1RtA0r0bQPegG0CgrBtA
J+UbQAfaG0BFyhtAb9UbQJ20G0Cd1htAjbUbQP76G0DrtRtADtgbQF73G0AD0BtAK+IbQEmF
G0CErhtAPt0bQFCcG0CyxhtArNQbQN3CG0D04RtAPfQbQKK2G0AwwBtAM3IbQPX1G0BVxxtA
4KAbQH2rG0A8lhtA6owbQCHMG0Cz+BtAnfobQEzGG0BvfBtAW7YbQGf9G0BP2htA+uwbQOu2
G0BuwRtA/5sbQOu+G0DMrRtAm54bQFzGG0A7wRtA/gEcQFCPG0BAcxtAcqcbQAOkG0Cd2BtA
pdgbQP/NG0D7rRtASuQbQGzKG0Dv8BtALKQbQOnAG0B2gRtA0t8bQE/EG0CU3RtA5qQbQA6j
G0Cp+htAqp8bQOaEG0AI0RtACMcbQMLHG0AvoRtAZQQcQEylG0DfyRtAi3cbQAi8G0CMiBtA
N3obQAnyG0ArgxtAlXobQAWJG0A8iBtACaobQPWhG0CAnRtAjHgbQE+OG0DSmBtAqdMbQFeV
G0D7dhtAlfEbQPHTG0BHqxtAqxwcQLH+G0DyuRtA5qIbQBu5G0BEaBtAPpobQOKFG0DvdhtA
28MbQE+zG0C3oBtAq3gbQJPJG0CfmhtALo8bQMSMG0DbBBxAEKUbQA==</AssayYData></Step><Step><CommonData><SampleLocation>8</SampleLocation><SampleID>h5</SampleID><SampleGroup></SampleGroup><SampleInfo></SampleInfo><SampleRow>D</SampleRow><SamplePlate>1</SamplePlate><WellType>KSAMPLE</WellType><Concentration>18.75</Concentration><ConcentrationUnits>µg/ml</ConcentrationUnits><MolarConcentration>331.9</MolarConcentration><MolarConcUnits>nM</MolarConcUnits><MolecularWeight>56.5</MolecularWeight><Temperature>30</Temperature><StartTime>722415</StartTime><AssayTime>1100</AssayTime></CommonData><FlowRate>1000</FlowRate><StepType>ASSOC</StepType><StepName>Association</StepName><StepStatus>OK</StepStatus><ActualTime>802</ActualTime><CycleTime>0.2</CycleTime><AssayXData Points="4010">/8wkRMzZJESZ5iREZfMkRDIAJUT/DCVE3BklRKkmJURlMyVEQ0AlRA9NJUTcWSVEmWYlRHZz
JURDgCVED40lRNyZJUSZpiVEZbMlREPAJUQPzSVEzNklRJnmJUR28yVEQwAmRP8MJkTcGSZE
mSYmRHYzJkRDQCZED00mRNxZJkSZZiZEdnMmREOAJkQPjSZEzJkmRJmmJkR2syZEMsAmRA/N
JkTM2SZEqeYmRHbzJkRDACdE/wwnRNwZJ0SZJidEdjMnRENAJ0T/TCdE3FknRKlmJ0RlcydE
MoAnRA+NJ0TcmSdEmaYnRHazJ0RDwCdE/8wnRNzZJ0Sp5idEdvMnREMAKET/DChE3BkoRJkm
KER2MyhEMkAoRA9NKETMWShEmWYoRGVzKERDgChE/4woRMyZKESppihEdrMoREPAKEQPzShE
3NkoRJnmKER28yhEMgApRA8NKUTcGSlEqSYpRHYzKURDQClED00pRNxZKUSZZilEZXMpREOA
KUQPjSlE3JkpRJmmKURlsylEQ8ApRA/NKUTM2SlEqeYpRGXzKURDACpEDw0qRNwZKkSZJipE
ZTMqRDJAKkQPTSpEzFkqRKlmKkR2cypEQ4AqRA+NKkTMmSpEqaYqRHazKkRDwCpED80qRMzZ
KkSZ5ipEdvMqRDIAK0T/DCtEzBkrRKkmK0R2MytEQ0ArRA9NK0TcWStEqWYrRHZzK0QygCtE
/4wrRNyZK0SZpitEZbMrRDLAK0QPzStEzNkrRKnmK0R28ytEMgAsRA8NLETMGSxEqSYsRGUz
LEQyQCxE/0wsRNxZLESpZixEdnMsREOALEQPjSxE3JksRJmmLER2syxEMsAsRA/NLETc2SxE
qeYsRGXzLERDAC1E/wwtRNwZLUSZJi1EdjMtRENALUQPTS1EzFktRKlmLUR2cy1EQ4AtRA+N
LUTMmS1EqaYtRGWzLURDwC1E/8wtRMzZLUSZ5i1EdvMtRDIALkT/DC5E3BkuRKkmLkR2My5E
Q0AuRP9MLkTMWS5EqWYuRHZzLkQygC5ED40uRNyZLkSppi5EdrMuRDLALkQPzS5E3NkuRKnm
LkR28y5EQwAvRA8NL0TcGS9EqSYvRGUzL0RDQC9E/0wvRNxZL0SZZi9EdnMvREOAL0T/jC9E
3JkvRKmmL0Rlsy9EQ8AvRA/NL0TM2S9EmeYvRGXzL0RDADBE/wwwRNwZMESZJjBEZTMwRDJA
MEQPTTBEzFkwRKlmMER2czBEMoAwRP+MMETcmTBEqaYwRGWzMERDwDBED80wRNzZMESZ5jBE
dvMwREMAMUQPDTFEzBkxRJkmMUR2MzFEMkAxRP9MMUTMWTFEqWYxRHZzMUQygDFE/4wxRNyZ
MUSZpjFEZbMxRDLAMUQPzTFE3NkxRJnmMUR28zFEMgAyRP8MMkTcGTJEqSYyRHYzMkQyQDJE
/0wyRNxZMkSZZjJEdnMyRDKAMkT/jDJEzJkyRKmmMkRlszJEQ8AyRP/MMkTM2TJEmeYyRHbz
MkRDADNE/wwzRNwZM0SZJjNEdjMzRENAM0QPTTNE3FkzRKlmM0RlczNEQ4AzRA+NM0TMmTNE
maYzRGWzM0RDwDNE/8wzRNzZM0SZ5jNEdvMzREMANET/DDREzBk0RKkmNER2MzREMkA0RA9N
NETMWTREqWY0RHZzNERDgDRED400RMyZNESppjREdrM0RDLANET/zDRE3Nk0RKnmNERl8zRE
QwA1RP8MNUTMGTVEmSY1RGUzNURDQDVE/0w1RMxZNUSpZjVEdnM1REOANUQPjTVE3Jk1RKmm
NURlszVEMsA1RP/MNUTM2TVEmeY1RHbzNURDADZE/ww2RMwZNkSZJjZEZTM2RENANkQPTTZE
3Fk2RKlmNkRlczZEQ4A2RP+MNkTMmTZEmaY2RGWzNkRDwDZE/8w2RMzZNkSZ5jZEdvM2REMA
N0QPDTdE3Bk3RLkmN0RlMzdEMkA3RP9MN0TcWTdEmWY3RHZzN0RDgDdED403RNyZN0SppjdE
drM3REPAN0QPzTdEzNk3RJnmN0Rl8zdEMgA4RA8NOETcGThEqSY4RHYzOEQyQDhE/0w4RMxZ
OESpZjhEdnM4REOAOET/jDhEzJk4RKmmOERlszhEQ8A4RP/MOETM2ThEqeY4RHbzOEQyADlE
Dw05RMwZOUSpJjlEZTM5RENAOUT/TDlE3Fk5RJlmOURlczlEQ4A5RA+NOUTcmTlEmaY5RGWz
OUQywDlED805RMzZOUSZ5jlEZfM5RDIAOkQPDTpE3Bk6RJkmOkRlMzpEU0A6RA9NOkTcWTpE
mWY6RGVzOkRDgDpE/4w6RNyZOkSZpjpEZbM6REPAOkQPzTpE3Nk6RJnmOkRl8zpEQwA7RA8N
O0TMGTtEqSY7RGUzO0QyQDtED007RMxZO0SZZjtEZXM7REOAO0T/jDtEzJk7RKmmO0RlsztE
MsA7RA/NO0Tc2TtEmeY7RHbzO0QyADxEDw08RNwZPESpJjxEdjM8RDJAPEQPTTxE3Fk8RJlm
PER2czxEQ4A8RP+MPETMmTxEqaY8RHazPEQywDxED808RMzZPESZ5jxEZfM8RDIAPUT/DD1E
zBk9RKkmPUR2Mz1EMkA9RA9NPUTcWT1EmWY9RGVzPUQygD1ED409RNyZPUSZpj1EdrM9REPA
PUT/zD1EzNk9RKnmPUR28z1EQwA+RP8MPkTMGT5EmSY+RGUzPkRDQD5ED00+RMxZPkSZZj5E
ZXM+RFOAPkT/jD5E3Jk+RJmmPkRlsz5EMsA+RA/NPkTM2T5EqeY+RGXzPkQyAD9EDw0/RMwZ
P0SZJj9EZTM/RENAP0QPTT9E3Fk/RJlmP0R2cz9EMoA/RA+NP0TMmT9EmaY/RHazP0QywD9E
/8w/RNzZP0SZ5j9EdvM/REMAQEQPDUBEzBlARKkmQERlM0BEMkBARA9NQETMWUBEqWZARGVz
QERDgEBE/4xARMyZQESppkBEZbNAREPAQEQPzUBE7dlARKnmQERl80BEQwBBRP8MQUTMGUFE
mSZBRGUzQUQyQEFE/0xBRMxZQUSZZkFEdnNBREOAQUQPjUFEzJlBRJmmQUR2s0FEMsBBRA/N
QUTc2UFEqeZBRHbzQUQyAEJEDw1CRNwZQkSZJkJEdjNCRENAQkQPTUJEzFlCRKlmQkR2c0JE
MoBCRA+NQkTMmUJEqaZCRHazQkQywEJE/8xCRMzZQkSZ5kJEdvNCREMAQ0T/DENE3BlDRJkm
Q0R2M0NEMkBDRA9NQ0TMWUNEqWZDRGVzQ0RDgENE/4xDRNyZQ0SppkNEdrNDRDLAQ0QPzUNE
zNlDRJnmQ0R280NEMgBERP8MRETcGUREqSZERGUzRERDQERED01ERMxZRESpZkREZXNERDKA
REQPjURE3JlERKmmRER2s0REMsBERBDNRETM2UREmOZERGbzRERCAEVEEA1FRMwZRUSpJkVE
ZjNFREJARUT/TEVEzFlFRLlmRUR2c0VEQoBFRBCNRUTcmUVEmKZFRGazRURCwEVEEM1FRMzZ
RUSp5kVEZvNFREIARkQQDUZEzBlGRKkmRkRmM0ZEQkBGRP9MRkTMWUZEqWZGRGZzRkRCgEZE
EI1GRMyZRkSYpkZEZrNGRDLARkQQzUZE3NlGRKnmRkRm80ZEMgBHRBANR0TMGUdEqSZHRGYz
R0RCQEdE/0xHRMxZR0SYZkdEdnNHREKAR0QQjUdEzJlHRKmmR0Rms0dEMsBHRBDNR0TM2UdE
qeZHRGbzR0RCAEhEEA1IROwZSESYJkhEdjNIREJASEQQTUhEzFlIRJhmSERmc0hEMoBIRP+M
SETcmUhEqaZIRHazSERCwEhEEM1IRNzZSESp5khEdvNIREIASUQQDUlEzBlJRKkmSURmM0lE
QkBJRBBNSUTMWUlEqWZJRHZzSUQygElE/4xJRNyZSUSppklEZrNJRDLASUT/zElEzNlJRJjm
SUR280lEMgBKRP8MSkTcGUpEqSZKRGYzSkRCQEpE/0xKRNxZSkSYZkpEZnNKREKASkT/jEpE
3JlKRJimSkRms0pEMsBKRP/MSkTc2UpEqeZKRGbzSkRCAEtEEA1LRNwZS0SpJktEdjNLREJA
S0QQTUtE3FlLRKlmS0Rmc0tEQoBLRBCNS0TMmUtEmKZLRHazS0RCwEtE/8xLRNzZS0SY5ktE
dvNLREIATEQQDUxEzBlMRKkmTER2M0xEMkBMRP9MTETcWUxEqWZMRGZzTERCgExE/4xMRNyZ
TESppkxEZrNMRELATEQQzUxE3NlMRKnmTERm80xEQgBNRBANTUTMGU1EqSZNRHYzTUQyQE1E
EE1NRNxZTUSYZk1EdnNNRDKATUT/jE1EzJlNRKmmTURms01EQsBNRP/MTUTc2U1EmOZNRGbz
TURCAE5EEA1ORMwZTkSYJk5EZjNOREJATkQQTU5EzFlORJhmTkRmc05EQoBORP+MTkTMmU5E
mKZORGazTkQywE5EEM1ORMzZTkSp5k5EdvNOREIAT0T/DE9EzBlPRKkmT0RmM09EQkBPRP9M
T0TMWU9EmGZPRGZzT0QygE9EEI1PRMyZT0Sppk9EZrNPRDLAT0QQzU9EzNlPRKnmT0R2809E
QgBQRP8MUETcGVBEqSZQRHYzUEQyQFBEEE1QRNxZUESYZlBEZnNQRDKAUEQQjVBE3JlQRKmm
UER2s1BEMsBQRBDNUETc2VBEqeZQRGbzUEQyAFFEEA1RRMwZUUSpJlFEdjNRREJAUUT/TFFE
zFlRRJhmUUR2c1FEMoBRRP+MUUTcmVFEqaZRRHazUURCwFFEEM1RRNzZUUSY5lFEdvNRRDIA
UkQQDVJEzBlSRJgmUkRmM1JEQkBSRP9MUkTMWVJEqWZSRHZzUkRCgFJE/4xSRMyZUkSpplJE
drNSRDLAUkQQzVJE3NlSRKnmUkRm81JEMgBTRBANU0TMGVNEqSZTRHYzU0QyQFNE/0xTRMxZ
U0SpZlNEdnNTREKAU0T/jFNE3JlTRJimU0Rms1NEMsBTRBDNU0Tc2VNEmOZTRGbzU0QyAFRE
/wxURNwZVESpJlREdjNUREJAVEQQTVRE3FlURKlmVERmc1REMoBURP+MVETMmVREmKZURGaz
VEQywFREEM1URNzZVESp5lREZvNUREIAVUT/DFVE3BlVRJgmVUR2M1VEQkBVRBBNVUTcWVVE
qWZVRHZzVUQygFVE/4xVRMyZVUSpplVEZrNVRELAVUQQzVVE3NlVRJjmVUR281VEMgBWRBAN
VkTMGVZEmCZWRGYzVkRCQFZEEE1WRMxZVkSYZlZEdnNWREKAVkQQjVZEzJlWRJimVkR2s1ZE
MsBWRBDNVkTM2VZEqeZWRGbzVkRCAFdE/wxXRNwZV0SpJldEdjNXREJAV0T/TFdEzFlXRJhm
V0R2c1dEQoBXRP+MV0TcmVdEqaZXRHazV0RCwFdE/8xXRNzZV0Sp5ldEZvNXREIAWEQQDVhE
zBlYRJgmWER2M1hEQkBYRP9MWETcWVhEmGZYRGZzWERCgFhE/4xYRMyZWESpplhEdrNYRDLA
WET/zFhE3NlYRJjmWERm81hEMgBZRP8MWUTcGVlEmCZZRGYzWURCQFlEEE1ZRNxZWUSYZllE
ZnNZRDKAWUQQjVlE3JlZRKmmWURms1lEMsBZRBDNWUTM2VlEqeZZRGbzWURCAFpEEA1aRNwZ
WkSYJlpEdjNaREJAWkQQTVpE3FlaRKlmWkRmc1pEQoBaRBCNWkTMmVpEmKZaRHazWkRCwFpE
EM1aRMzZWkSY5lpEdvNaRDIAW0QQDVtEzBlbRKkmW0R2M1tEMkBbRBBNW0TMWVtEmGZbRGZz
W0RCgFtEEI1bRNyZW0SppltEdrNbRDLAW0QQzVtEzNlbRJjmW0Rm81tEMgBcRBANXETMGVxE
mCZcRHYzXEQyQFxE/0xcRNxZXESYZlxEZnNcREKAXET/jFxEzJlcRJimXER2s1xEQsBcRBDN
XETM2VxEmOZcRGbzXEQyAF1E/wxdRMwZXUSYJl1EdjNdRDJAXUT/TF1E3FldRKlmXUR2c11E
QoBdRP+MXUTMmV1EqaZdRGazXURCwF1E/8xdRMzZXUSY5l1EZvNdREIAXkT/DF5E3BleRJgm
XkRmM15EQkBeRBBNXkTcWV5EmGZeRGZzXkRCgF5EEI1eRMyZXkSppl5EdrNeRELAXkQQzV5E
zNleRJjmXkR2815EMgBfRP8MX0TMGV9EqSZfRGYzX0RCQF9E/0xfRNxZX0SYZl9EdnNfREKA
X0QQjV9E3JlfRKmmX0R2s19EMsBfRBDNX0TM2V9EqeZfRGbzX0QyAGBE/wxgRNwZYESYJmBE
djNgRDJAYEQQTWBE3FlgRJhmYERmc2BEMoBgRP+MYETcmWBEqaZgRHazYERCwGBE/8xgRNzZ
YESY5mBEdvNgREIAYUT/DGFEzBlhRKkmYUR2M2FEMkBhRBBNYUTcWWFEmGZhRHZzYUQygGFE
/4xhRNyZYUSppmFEdrNhRDLAYUQQzWFEzNlhRKnmYUR282FEMgBiRBANYkTcGWJEqSZiRGYz
YkRCQGJE/0xiRMxZYkSYZmJEZnNiRDKAYkQQjWJE3JliRJimYkRms2JEMsBiRP/MYkTc2WJE
qeZiRHbzYkRCAGNE/wxjRMwZY0SpJmNEdjNjRDJAY0QQTWNEzFljRKlmY0Rmc2NEQoBjRBCN
Y0TMmWNEqaZjRGazY0RCwGNE/8xjRMzZY0Sp5mNEdvNjRDIAZEQQDWREzBlkRKkmZERmM2RE
QkBkRBBNZETMWWREmGZkRHZzZEQygGREEI1kRMyZZESYpmREZrNkRELAZET/zGRE3NlkRJjm
ZER282REMgBlRP8MZUTMGWVEmCZlRHYzZURCQGVE/0xlRMxZZUSYZmVEdnNlRDKAZUT/jGVE
zJllRJimZURms2VEQsBlRP/MZUTc2WVEqeZlRGbzZURCAGZEEA1mRNwZZkSpJmZEdjNmREJA
ZkQQTWZEzFlmRJhmZkRmc2ZEMoBmRBCNZkTcmWZEmKZmRGazZkRCwGZEEM1mRNzZZkSY5mZE
ZvNmRDIAZ0T/DGdEzBlnRJgmZ0R2M2dEQkBnRBBNZ0TcWWdEqWZnRHZzZ0RCgGdEEI1nRNyZ
Z0SYpmdEdrNnRDLAZ0T/zGdE3NlnRJjmZ0Rm82dEQgBoRP8MaETMGWhEqSZoRHYzaERCQGhE
EE1oRMxZaESpZmhEZnNoRDKAaET/jGhEzJloRKmmaER2s2hEU8BoRBDNaETM2WhEqeZoRGbz
aEQyAGlE/wxpRNwZaUSYJmlEdjNpREJAaUQQTWlEzFlpRJhmaURmc2lEMoBpRBCNaUTMmWlE
mKZpRHazaURCwGlEEM1pRMzZaUSY5mlEZvNpREIAakQQDWpEzBlqRJgmakR2M2pEMkBqRBBN
akTMWWpEmGZqRGZzakRCgGpE/4xqRMyZakSYpmpEhrNqRELAakQQzWpE3NlqRJjmakRm82pE
QgBrRP8Ma0TcGWtEqSZrRHYza0RCQGtEEE1rRMxZa0SYZmtEZnNrREKAa0QQjWtEzJlrRKmm
a0Rms2tEMsBrRP/Ma0Tc2WtEmOZrRGbza0QyAGxEEA1sRMwZbESYJmxEZjNsREJAbET/TGxE
zFlsRJhmbERmc2xEMoBsRBCNbETMmWxEqaZsRHazbEQywGxEEM1sRNzZbESY5mxEZvNsRDIA
bUT/DG1E3BltRKkmbUR2M21EQkBtRP9MbUTMWW1EmGZtRHZzbURCgG1EEI1tRNyZbUSYpm1E
drNtRDLAbUT/zG1EzNltRJjmbUR2821EMgBuRBANbkTMGW5EqSZuRGYzbkRCQG5E/0xuRMxZ
bkSYZm5EZnNuREKAbkQQjW5EzJluRJimbkRms25EQsBuRP/MbkTM2W5EqeZuRHbzbkRCAG9E
EA1vRMwZb0SpJm9EdjNvRDJAb0QQTW9EzFlvRJhmb0Rmc29EMoBvRBCNb0TMmW9EmKZvRGaz
b0RCwG9EEM1vRMzZb0SY5m9EdvNvREIAcET/DHBE3BlwRKkmcER2M3BEQkBwRBBNcETMWXBE
mGZwRHZzcERCgHBE/4xwRMyZcESppnBEZrNwRELAcET/zHBE3NlwRKnmcERm83BEQgBxRP8M
cUTMGXFEqSZxRHYzcUQyQHFEEE1xRMxZcUSYZnFEdnNxRDKAcUQQjXFEzJlxRKmmcURms3FE
MsBxRBDNcUTc2XFEqeZxRGbzcURCAHJEEA1yRNwZckSpJnJEdjNyRDJAckT/THJE3FlyRJhm
ckR2c3JEQoByRBCNckTMmXJEmKZyRGazckRCwHJE/8xyRNzZckSY5nJEdvNyREIAc0T/DHNE
3BlzRJgmc0R2M3NEMkBzRBBNc0TcWXNEmGZzRGZzc0QygHNEEI1zRMyZc0SppnNEZrNzRDLA
c0QQzXNEzNlzRJjmc0R283NEMgB0RP8MdETMGXREqSZ0RGYzdERCQHRE/0x0RMxZdESpZnRE
ZnN0REKAdEQQjXRE3Jl0RKmmdERms3REQsB0RBDNdETM2XREqeZ0RGbzdERCAHVEEA11RNwZ
dUSpJnVEZjN1RDJAdUT/THVE3Fl1RJhmdURmc3VEMoB1RBCNdUTcmXVEmKZ1RHazdURCwHVE
/8x1RMzZdUSY5nVEZvN1RDIAdkT/DHZE3Bl2RJgmdkRmM3ZEMkB2RBBNdkTMWXZEqWZ2RGZz
dkQygHZEEI12RNyZdkSppnZEdrN2RELAdkT/zHZEzNl2RJjmdkRm83ZEQgB3RBANd0TMGXdE
qSZ3RHYzd0RCQHdEEE13RMxZd0SpZndEdnN3RDKAd0QQjXdE3Jl3RKmmd0R2s3dEQsB3RP/M
d0TM2XdEqeZ3RHbzd0RCAHhEEA14RNwZeESYJnhEZjN4RDJAeET/THhEzFl4RJhmeER2c3hE
MoB4RBCNeETMmXhEmKZ4RGazeERCwHhE/8x4RMzZeESY5nhEdvN4REIAeUT/DHlEzBl5RJgm
eURmM3lEMkB5RBBNeUTMWXlEqWZ5RGZzeUQygHlEEI15RMyZeUSYpnlEdrN5RELAeUT/zHlE
zNl5RKnmeURm83lEMgB6RP8MekTcGXpEqSZ6RHYzekQyQHpEEE16RNxZekSpZnpEdnN6RDKA
ekQQjXpEzJl6RKmmekR2s3pEQsB6RBDNekTM2XpEmOZ6RGbzekRCAHtEEA17RMwZe0SYJntE
djN7RDJAe0QQTXtEzFl7RKlme0Rmc3tEQoB7RBCNe0TMmXtEmKZ7RGaze0RCwHtE/8x7RMzZ
e0Sp5ntEdvN7REIAfEQQDXxEzBl8RJgmfERmM3xEMkB8RP9MfETMWXxEmGZ8RHZzfEQygHxE
/4x8RMyZfESYpnxEdrN8RDLAfEQQzXxEzNl8RJjmfER283xEQgB9RP8MfUTcGX1EqSZ9RHYz
fURCQH1EEE19RNxZfUSYZn1EZnN9RDKAfUQQjX1E3Jl9RKmmfUR2s31EMsB9RBDNfUTc2X1E
qeZ9RGbzfURCAH5EEA1+RMwZfkSYJn5EZjN+RDJAfkQQTX5EzFl+RKlmfkR2c35EQoB+RP+M
fkTMmX5EmKZ+RGazfkQywH5EEM1+RMzZfkSY5n5EdvN+RDIAf0QQDX9EzBl/RJgmf0RmM39E
QkB/RP9Mf0TcWX9EqWZ/RHZzf0QygH9EEI1/RMyZf0Sppn9EZrN/RDLAf0QQzX9EzNl/RJjm
f0Rm839EIQCARIgGgETmDIBEVBOARLsZgEQhIIBEgCaAROYsgERUM4BEszmARCFAgESARoBE
7kyARExTgES7WYBEGWCARIhmgETmbIBEVHOARLt5gEQhgIBEiIaARO6MgERUk4BEu5mARCGg
gESApoBE7qyARFSzgES7uYBEGcCARIDGgETuzIBETNOARLvZgEQZ4IBEiOaARO7sgERM84BE
u/mARCEAgUSIBoFE5gyBRFQTgUSzGYFEISCBRIgmgUTmLIFETDOBRLM5gUQZQIFEiEaBRO5M
gURMU4FEs1mBRCFggUSIZoFE5myBRExzgUS7eYFEIYCBRICGgUTujIFETJOBRLuZgUQhoIFE
gKaBRO6sgURUs4FEs7mBRBnAgUSIxoFE7syBRFTTgUS72YFEIeCBRIjmgUTm7IFEVPOBRLP5
gUQhAIJEgAaCROYMgkRME4JEsxmCRBkggkSAJoJE7iyCREwzgkSzOYJEGUCCRIhGgkTuTIJE
VFOCRLNZgkQZYIJEgGaCROZsgkRUc4JEu3mCRBmAgkSAhoJE5oyCRFSTgkSzmYJEIaCCRIim
gkTmrIJETLOCRLu5gkQhwIJEiMaCRO7MgkRM04JEs9mCRBnggkSI5oJE5uyCRFTzgkS7+YJE
IQCDRIAGg0TuDINEVBODRLMZg0QZIINEiCaDRO4sg0RUM4NEszmDRCFAg0SIRoNE5kyDRFRT
g0SzWYNEGWCDRIBmg0TubINETHODRLN5g0QhgINEgIaDROaMg0RUk4NEu5mDRCGgg0SIpoNE
5qyDREyzg0SzuYNEGcCDRIjGg0TuzINEVNODRLPZg0QZ4INEiOaDRObsg0RU84NEu/mDRBkA
hESABoRE7gyEREwThES7GYREGSCERIgmhETuLIRETDOERLs5hEQhQIREgEaERPZMhERUU4RE
u1mERBlghESAZoRE5myERExzhESzeYREIYCERICGhETujIRETJOERLuZhEQhoIREgKaEROas
hERUs4REs7mERCHAhESAxoRE7syEREzThES72YREGeCERIjmhETu7IRETPOERLv5hEQhAIVE
gAaFRO4MhURME4VEsxmFRCEghUSIJoVE5iyFRFQzhUS7OYVEIUCFRIhGhUTmTIVETFOFRLtZ
hUQhYIVEiGaFROZshURUc4VEu3mFRCGAhUSIhoVE5oyFREyThUSzmYVEGaCFRIimhUTmrIVE
VLOFRLu5hUQZwIVEgMaFRObMhURM04VEs9mFRCHghUSI5oVE5uyFREzzhUS7+YVEGQCGRIAG
hkTuDIZEVBOGRLMZhkQZIIZEgCaGRO4shkRUM4ZEszmGRBlAhkSARoZE5kyGRExThkSzWYZE
IWCGRIhmhkTubIZETHOGRLN5hkQhgIZEgIaGRO6MhkRMk4ZEu5mGRBmghkSIpoZE5qyGRFSz
hkS7uYZEIcCGRIDGhkTuzIZETNOGRLvZhkQh4IZEiOaGRO7shkRM84ZEu/mGRBkAh0SABodE
5gyHRFQTh0S7GYdEISCHRIgmh0TuLIdEVDOHRLs5h0QhQIdEiEaHROZMh0RMU4dEs1mHRBlg
h0SIZodE5myHRFRzh0S7eYdEIYCHRIiGh0TmjIdETJOHRLOZh0QhoIdEiKaHRO6sh0RMs4dE
u7mHRBnAh0SIxodE7syHRFTTh0S72YdEIeCHRIjmh0Tm7IdEVPOHRLv5h0QhAIhEiAaIRO4M
iERME4hEsxmIRCEgiESIJohE7iyIRFQziES7OYhEIUCIRIhGiETuTIhEVFOIRLtZiEQhYIhE
iGaIRO5siERUc4hEs3mIRCGAiESAhohE5oyIREyTiES7mYhEIaCIRIimiETmrIhETLOIRLO5
iEQhwIhEgMaIRObMiERM04hEs9mIRCHgiESA5ohE5uyIRFTziESz+YhEGQCJRIgGiUTmDIlE
VBOJRLsZiUQZIIlEgCaJROYsiURUM4lEszmJRBlAiUSIRolE5kyJRFRTiUS7WYlEGWCJRIBm
iUTubIlETHOJRLN5iUQhgIlEgIaJROaMiURMk4lEu5mJRCGgiUSIpolE5qyJRFSziUSzuYlE
IcCJRIjGiUTmzIlEVNOJRLvZiUQh4IlEgOaJRO7siURU84lEu/mJRCEAikSABopE5gyKRFQT
ikSzGYpEISCKRIgmikTmLIpETDOKRLs5ikQZQIpEiEaKRO5MikRUU4pEs1mKRBlgikSAZopE
5myKRF1zikSzeYpEGYCKRICGikTmjIpETJOKRLOZikQhoIpEiKaKROasikRUs4pEs7mKRCHA
ikSIxopE7syKRFTTikS72YpEIeCKRIDmikTm7IpETPOKRLv5ikQhAItEgAaLRO4Mi0RME4tE
uxmLRCEgi0SIJotE7iyLREwzi0SzOYtEIUCLRIhGi0TuTItEVFOLRLtZi0QZYItEiGaLROZs
i0RMc4tEu3mLRCGAi0SAhotE5oyLRFSTi0SzmYtEGaCLRICmi0TurItETLOLRLu5i0QZwItE
iMaLRObMi0RM04tEs9mLRBngi0SA5otE5uyLRFTzi0Sz+YtEGQCMRIAGjETuDIxEVBOMRLsZ
jEQZIIxEiCaMRO4sjERMM4xEszmMRBlAjESARoxE5kyMRFRTjESzWYxEIWCMRIhmjETmbIxE
VHOMRLt5jEQZgIxEiIaMROaMjERMk4xEs5mMRCGgjESIpoxE7qyMRFSzjESzuYxEGcCMRIDG
jETmzIxETNOMRLPZjEQh4IxEiOaMRO7sjERM84xEu/mMRCEAjUSIBo1E7gyNREwTjUS7GY1E
ISCNRIAmjUTuLI1ETDONRLs5jUQhQI1EiEaNRO5MjURMU41Eu1mNRCFgjUSIZo1E5myNRExz
jUS7eY1EIYCNRICGjUTujI1ETJONRLOZjUQZoI1EiKaNROasjURUs41Es7mNRCHAjUSAxo1E
5syNREzTjUSz2Y1EGeCNRIjmjUTu7I1ETPONRLv5jUQZAI5EiAaORO4MjkRUE45EsxmORBkg
jkSIJo5E7iyOREwzjkSzOY5EIUCORIhGjkTuTI5ETFOORLNZjkQhYI5EgGaORO5sjkRMc45E
u3mORCGAjkSAho5E5oyOREyTjkS7mY5EIaCORIimjkTmrI5EVLOORLO5jkQZwI5EiMaORO7M
jkRM045Eu9mORBngjkSA5o5E7uyOREzzjkS7+Y5EGQCPRIAGj0TmDI9EVBOPRLMZj0QZII9E
iCaPRO4sj0RMM49EszmPRCFAj0SIRo9E5kyPRFRTj0SzWY9EGWCPRIhmj0TubI9EXXOPRLN5
j0QZgI9EiIaPROaMj0RMk49Es5mPRCGgj0SIpo9E5qyPREyzj0SzuY9EIcCPRIjGj0TmzI9E
TNOPRLPZj0Qh4I9EiOaPRObsj0RU849Eu/mPRBkAkESIBpBE7gyQREwTkES7GZBEISCQRIAm
kETuLJBETDOQRLM5kEQhQJBEgEaQROZMkERUU5BEu1mQRCFgkESAZpBE5myQRExzkES7eZBE
GYCQRIiGkETmjJBETJOQRLuZkEQZoJBEgKaQROaskERUs5BEs7mQRCHAkESAxpBE5syQREzT
kESz2ZBEIeCQRIDmkETm7JBETPOQRLP5kEQhAJFEgAaRRO4MkURUE5FEuxmRRBkgkUSAJpFE
7iyRREwzkUSzOZFEIUCRRIBGkUTmTJFETFORRLtZkUQZYJFEiGaRROZskURMc5FEs3mRRBmA
kUSIhpFE7oyRRFSTkUSzmZFEIaCRRICmkUT2rJFETLORRLu5kUQhwJFEgMaRRO7MkURU05FE
u9mRRCHgkUSA5pFE7uyRREzzkUSz+ZFEIQCSRIgGkkTmDJJEVBOSRLsZkkQhIJJEiCaSRO4s
kkRMM5JEuzmSRCFAkkSARpJE7kySRFRTkkS7WZJEIWCSRIBmkkT2bJJETHOSRLt5kkQZgJJE
gIaSROaMkkRUk5JEu5mSRCKgkkSAppJE7qySREyzkkS7uZJEIsCSRIjGkkTmzJJETNOSRLvZ
kkQi4JJEgOaSRObskkRM85JEsvmSRCIAk0SIBpNE7gyTRFQTk0S7GZNEGSCTRIAmk0TuLJNE
VDOTRLI5k0QiQJNEiEaTRO5Mk0RUU5NEu1mTRCJgk0SAZpNE7myTRExzk0S7eZNEGYCTRIiG
k0TujJNETJOTRLKZk0QioJNEiKaTROask0RMs5NEsrmTRBnAk0SAxpNE5syTRFTTk0S72ZNE
IuCTRIjmk0Tm7JNETPOTRLL5k0QZAJREgAaURO4MlERUE5REshmURCIglESIJpRE7iyURFQz
lESyOZREIkCURIBGlETmTJREVFOURLtZlEQZYJREgGaUROZslERUc5REsnmURCKAlESAhpRE
7oyURFSTlES7mZREGaCURIimlETurJREVLOURLK5lEQZwJREgMaURObMlERU05REu9mURCLg
lESA5pRE7uyURFTzlES7+ZREGQCVRIgGlUTmDJVEVBOVRLIZlUQiIJVEgCaVRO4slURUM5VE
sjmVRBlAlUSIRpVE7kyVRExTlUS7WZVEImCVRIhmlUTmbJVEVHOVRLJ5lUQZgJVEgIaVROaM
lURUk5VEu5mVRCKglUSAppVE5qyVRFSzlUSyuZVEGcCVRIjGlUTuzJVETNOVRLvZlUQi4JVE
gOaVRO7slURU85VEu/mVRCIAlkSABpZE5gyWREwTlkS7GZZEGSCWRIgmlkT2LJZETDOWRLI5
lkQZQJZEgEaWRO5MlkRUU5ZEu1mWRBlglkSIZpZE5myWRFRzlkS7eZZEGYCWRIiGlkTmjJZE
VJOWRLuZlkQioJZEgKaWROaslkRMs5ZEu7mWRCLAlkSAxpZE5syWREzTlkS72ZZEIuCWRIDm
lkTm7JZEVPOWRLv5lkQiAJdEiAaXROYMl0RME5dEshmXRCIgl0SIJpdE7iyXREwzl0S7OZdE
GUCXRIBGl0TmTJdEVFOXRLJZl0QiYJdEiGaXRO5sl0RMc5dEsnmXRBmAl0SAhpdE5oyXREyT
l0S7mZdEIqCXRIiml0TurJdETLOXRLK5l0QiwJdEiMaXRObMl0RU05dEstmXRBngl0SI5pdE
5uyXRFTzl0Sy+ZdEGQCYRIgGmETuDJhEVBOYRLIZmEQiIJhEiCaYROYsmERMM5hEuzmYRCJA
mESIRphE7kyYRExTmES7WZhEGWCYRIhmmETubJhETHOYRLJ5mEQigJhEgIaYROaMmERMk5hE
u5mYRBmgmESIpphE5qyYRFSzmESyuZhEIsCYRIDGmETuzJhEVNOYRLvZmEQi4JhEgOaYRO7s
mERM85hEu/mYRCIAmUSABplE7gyZREwTmUSyGZlEIiCZRIAmmUTmLJlEVDOZRLs5mUQiQJlE
gEaZRO5MmURMU5lEu1mZRBlgmUSIZplE5myZRFRzmUS7eZlEIoCZRIiGmUTmjJlEVJOZRLuZ
mUQZoJlEiKaZRO6smURUs5lEsrmZRBnAmUSIxplE5syZRFTTmUSy2ZlEGeCZRIjmmUTu7JlE
TPOZRLv5mUQZAJpEiAaaROYMmkRUE5pEshmaRBkgmkSAJppE7iyaRFQzmkSyOZpEGUCaRIBG
mkTmTJpETFOaRLJZmkQiYJpEiGaaROZsmkRUc5pEsnmaRCKAmkSIhppE5oyaREyTmkSymZpE
IqCaRIimmkTmrJpETLOaRLu5mkQZwJpEiMaaRO7MmkRU05pEu9maRCLgmkSI5ppE5uyaREzz
mkS7+ZpEIgCbRIgGm0TuDJtETBObRLsZm0QiIJtEiCabRO4sm0RUM5tEsjmbRBlAm0SARptE
7kybRFRTm0SyWZtEImCbRIBmm0TmbJtETHObRLt5m0QigJtEiIabROaMm0RUk5tEspmbRCKg
m0SApptE5qybREyzm0SyuZtEIsCbRIDGm0TuzJtEVNObRLvZm0Qi4JtEgOabRObsm0RU85tE
svmbRCIAnESIBpxE7gycREwTnESyGZxEIiCcRIgmnETmLJxETDOcRLI5nEQZQJxEiEacROZM
nERUU5xEu1mcRCJgnESAZpxE7mycRExznES7eZxEIoCcRICGnETmjJxEVJOcRLKZnEQZoJxE
gKacROasnERUs5xEu7mcRCLAnESIxpxE7sycRFTTnESy2ZxEGeCcRIjmnETm7JxEVPOcRLL5
nEQiAJ1EgAadRO4MnURUE51EuxmdRCIgnUSAJp1E7iydREwznUSyOZ1EIkCdRIhGnUTmTJ1E
TFOdRLtZnUQZYJ1EgGadROZsnURUc51EsnmdRBmAnUSAhp1E5oydRFSTnUS7mZ1EIqCdRICm
nUTmrJ1EVLOdRLu5nUQiwJ1EgMadRO7MnURU051Eu9mdRBngnUSI5p1E5uydRFTznUS7+Z1E
GQCeRIgGnkTuDJ5EVBOeRLIZnkQiIJ5EiCaeROYsnkRMM55EuzmeRCJAnkSIRp5E5kyeRFRT
nkSyWZ5EImCeRIhmnkTmbJ5ETHOeRLJ5nkQZgJ5EiIaeROaMnkRMk55EspmeRCKgnkSApp5E
5qyeRFSznkSyuZ5EGcCeRIDGnkTuzJ5ETNOeRLvZnkQZ4J5EgOaeRO7snkRU855EsvmeRCIA
n0SABp9E7gyfREwTn0S7GZ9EKiCfRIgmn0TmLJ9ETDOfRLI5n0QiQJ9EiEafROZMn0RUU59E
u1mfRCJgn0SIZp9E5myfRExzn0S7eZ9EGYCfRIiGn0TujJ9EVJOfRLKZn0QZoJ9EiKafROas
n0RMs59EsrmfRBnAn0SAxp9E5syfRFzTn0S72Z9EGeCfRIDmn0Tm7J9EVPOfRLv5n0QiAKBE
iAagROYMoERUE6BEuxmgRCIgoESIJqBE5iygRFQzoES7OaBEGUCgRIhGoETuTKBEVFOgRLJZ
oEQZYKBEiGagROZsoERUc6BEu3mgRCKAoESAhqBE7oygREyToESymaBEIqCgRIimoETmrKBE
VLOgRLK5oEQiwKBEiMagRO7MoERM06BEstmgRBngoESI5qBE7uygRFTzoES7+aBEGQChRIgG
oUTmDKFEVBOhRLIZoUQZIKFEgCahROYsoURMM6FEuzmhRBlAoUSIRqFE5kyhRExToUSyWaFE
GWChRIhmoUTubKFEVHOhRLt5oUQigKFEgIahRO6MoURMk6FEu5mhRCKgoUSApqFE5qyhRFSz
oUSyuaFEIsChRIjGoUTuzKFEVNOhRLLZoUQi4KFEgOahRObsoURM86FEu/mhRBkAokSIBqJE
5gyiRFQTokS7GaJEGSCiRIAmokTmLKJETDOiRLs5okQiQKJEgEaiRO5MokRMU6JEslmiRBlg
okSAZqJE7myiRFRzokSyeaJEIoCiRICGokTmjKJEVJOiRLKZokQioKJEgKaiROasokRMs6JE
srmiRCLAokSIxqJE5syiREzTokSy2aJEIuCiRIjmokTu7KJETPOiRLv5okQiAKNEiAajRO4M
o0RME6NEuxmjRBkgo0SIJqNE5iyjRFQzo0SyOaNEIkCjRIBGo0TuTKNEVFOjRLtZo0QZYKNE
iGajROZso0RUc6NEu3mjRBmAo0SIhqNE5oyjREyTo0SymaNEIqCjRICmo0TurKNEVLOjRLu5
o0QZwKNEiMajRPbMo0RM06NEstmjRCLgo0SA5qNE7uyjRFTzo0S7+aNEGQCkRIgGpETmDKRE
XBOkRLIZpEQZIKREiCakRO4spERMM6REsjmkRCJApESIRqRE7kykRExTpESyWaREImCkRIBm
pETmbKRETHOkRLt5pEQqgKREiIakRO6MpERMk6REu5mkRBmgpESApqRE5qykRFSzpES7uaRE
IsCkRIDGpETmzKRETNOkRLLZpEQi4KREiOakRO7spERM86REu/mkRCIApUSIBqVE7gylREwT
pUS7GaVEIiClRIgmpUTuLKVETDOlRLs5pUQiQKVEiEalRO5MpURUU6VEu1mlRBlgpUSAZqVE
5mylRFRzpUS7eaVEGYClRICGpUTmjKVEVJOlRLKZpUQZoKVEiKalROaspURUs6VEu7mlRCLA
pUSAxqVE7sylREzTpUS72aVEGeClRIDmpUTu7KVEVPOlRLL5pUQiAKZEgAamROYMpkRUE6ZE
uxmmRCIgpkSAJqZE7iymREwzpkSyOaZEIkCmRIBGpkTuTKZEVFOmRLtZpkQiYKZEiGamRO5s
pkRMc6ZEsnmmRCKApkSAhqZE7oymREyTpkSymaZEIqCmRIimpkTmrKZETLOmRLK5pkQiwKZE
iMamRObMpkRM06ZEu9mmRCLgpkSI5qZE7uymRFTzpkTD+aZEIgCnRIAGp0TuDKdETBOnRLIZ
p0QZIKdEgCanROYsp0RMM6dEuzmnRCJAp0SARqdE5kynRFRTp0S7WadEGWCnRIBmp0TubKdE
THOnRLt5p0QZgKdEiIanROaMp0RUk6dEspmnRCKgp0SApqdE5qynRFSzp0S7uadEIsCnRIDG
p0TuzKdEVNOnRLLZp0Qi4KdEiOanRO7sp0RM86dEu/mnRCIAqESABqhE7gyoREwTqESyGahE
GSCoRIgmqETmLKhETDOoRLs5qEQZQKhEiEaoROZMqERUU6hEslmoRCJgqESAZqhE5myoRFRz
qES7eahEIoCoRIiGqETmjKhETJOoRLKZqEQZoKhEiKaoRO6sqERUs6hEu7moRCLAqESIxqhE
7syoREzTqES72ahEIuCoRIjmqETm7KhEVPOoRLv5qEQiAKlEiAapROYMqURME6lEshmpRBkg
qUSAJqlE5iypREwzqUS7OalEIkCpRIhGqUTmTKlETFOpRLJZqUQiYKlEiGapROZsqURUc6lE
snmpRCKAqUSIhqlE5oypREyTqUS7malEIqCpRIimqUTmrKlETLOpRLu5qUQZwKlEgMapRObM
qURM06lEu9mpRCLgqUSA5qlE7uypREzzqUSy+alEGQCqRIAGqkTmDKpETBOqRLIZqkQiIKpE
iCaqRO4sqkRMM6pEsjmqRCJAqkSIRqpE7kyqRExTqkS7WapEGWCqRIBmqkTubKpETHOqRLJ5
qkQqgKpEiIaqRO6MqkRMk6pEspmqRCKgqkSIpqpE5qyqREyzqkS7uapEGcCqRIjGqkTuzKpE
VNOqRLLZqkQi4KpEiOaqRO7sqkRM86pEu/mqRCIAq0SABqtE5gyrRFQTq0S7GatEGSCrRIgm
q0TmLKtETDOrRLI5q0QiQKtEiEarRO5Mq0RUU6tEu1mrRCJgq0SIZqtE5myrRFRzq0S7eatE
GYCrRICGq0TmjKtETJOrRLKZq0QZoKtEgKarRO6sq0RMs6tEu7mrRCLAq0SAxqtE5syrRFTT
q0Sy2atEIuCrRIjmq0Tm7KtEVPOrRLv5q0QiAKxEgAasROYMrERME6xEuxmsRCIgrESIJqxE
7iysRFQzrESyOaxEGUCsRIhGrETuTKxETFOsRLtZrEQZYKxEiGasROZsrERUc6xEu3msRCKA
rESAhqxE5oysRFSTrES7maxEIqCsRIimrETmrKxETLOsRLu5rEQiwKxEgMasRObMrERM06xE
u9msRCLgrESI5qxE5uysRFTzrES7+axEIgCtRIgGrUTmDK1ETBOtRLsZrUQZIK1EgCatROYs
rURMM61EuzmtRCJArUSIRq1E7kytRFRTrUS7Wa1EImCtRIBmrUTubK1EVHOtRLJ5rUQZgK1E
gIatROaMrURUk61Eu5mtRCKgrUSApq1E7qytREyzrUSyua1EGcCtRIjGrUTuzK1ETNOtRLvZ
rUQZ4K1EiOatRO7srURM861EsvmtRBkArkSABq5E7gyuREwTrkSyGa5EIiCuRIgmrkTmLK5E
VDOuRLs5rkQiQK5EgEauRO5MrkRUU65EslmuRCJgrkSAZq5E5myuRExzrkTDea5EIoCuRIiG
rkTmjK5EVJOuRLuZrkQZoK5EiKauRO6srkRMs65EsrmuRCLArkSAxq5E5syuREzTrkS72a5E
GeCuRIjmrkTm7K5EVPOuRLL5rkQZAK9EgAavROYMr0RUE69EshmvRCIgr0SAJq9E5iyvRFQz
r0S7Oa9EIkCvRIhGr0T2TK9ETFOvRLtZr0QiYK9EgGavRO5sr0RUc69EsnmvRCKAr0SIhq9E
7oyvREyTr0Syma9EIqCvRIimr0TmrK9ETLOvRLu5r0QiwK9EiMavRO7Mr0RU069EstmvRCLg
r0SA5q9E5uyvRFTzr0S7+a9EIgCwRIgGsETmDLBETBOwRLsZsEQiILBEiCawROYssERMM7BE
uzmwRCJAsESIRrBE5kywRExTsESyWbBEImCwRIBmsETubLBEVHOwRLt5sEQZgLBEiIawROaM
sERMk7BEu5mwRBmgsESIprBE7qywRFSzsES7ubBEGcCwRIDGsETuzLBEVNOwRLLZsEQi4LBE
gOawRObssERM87BEsvmwRCIAsUSIBrFE7gyxRFQTsUSyGbFEGSCxRIAmsUTmLLFETDOxRLs5
sUQiQLFEiEaxRO5MsURUU7FEslmxRCJgsUSIZrFE5myxRExzsUS7ebFEIoCxRIiGsUTmjLFE
VJOxRLuZsUQioLFEgKaxROassURMs7FEu7mxRCLAsUSIxrFE5syxRFTTsUSy2bFEIuCxRIDm
sUTu7LFETPOxRLL5sUQZALJEiAayRO4MskRUE7JEuxmyRCIgskSAJrJE7iyyREwzskS7ObJE
IkCyRIhGskTmTLJETFOyRLtZskQZYLJEgGayRO5sskRUc7JEu3myRBmAskSAhrJE7oyyRFST
skS7mbJEIqCyRICmskTurLJETLOyRLu5skQZwLJEgMayRO7MskRM07JEstmyRCLgskSI5rJE
7uyyREzzskS7+bJEIgCzRIgGs0TuDLNETBOzRLIZs0QiILNEgCazRO4ss0RMM7NEuzmzRCJA
s0SIRrNE5kyzRFRTs0SyWbNEImCzRIhms0TubLNEVHOzRLJ5s0QZgLNEiIazROaMs0RMk7NE
u5mzRCKgs0SIprNE5qyzRFyzs0SyubNEGcCzRIjGs0TuzLNEVNOzRLLZs0Qi4LNEgOazRObs
s0RM87NEu/mzRBkAtESABrRE5gy0RFQTtES7GbREGSC0RIAmtETuLLRETDO0RLI5tEQZQLRE
gEa0ROZMtERUU7REu1m0RBlgtESIZrRE7my0RFRztESyebREGYC0RIiGtETujLREVJO0RLKZ
tEQZoLREiKa0RO6stERMs7REsrm0RCLAtESIxrRE5sy0RFTTtESy2bREIuC0RIDmtETu7LRE
VPO0RLv5tEQiALVEiAa1RO4MtURME7VEshm1RCIgtUSAJrVE7iy1RFQztUSyObVEGUC1RIBG
tUTuTLVETFO1RLtZtUQZYLVEgGa1ROZstURUc7VEu3m1RCKAtUSAhrVE7oy1RFSTtUS7mbVE
IqC1RIimtUTurLVEVLO1RLu5tUQZwLVEiMa1RObMtURU07VEstm1RCLgtUSA5rVE5uy1REzz
tUSy+bVEGQC2RIgGtkTuDLZETBO2RLIZtkQZILZEiCa2ROYstkRUM7ZEsjm2RBlAtkSARrZE
7ky2RExTtkS7WbZEGWC2RIhmtkTmbLZETHO2RLJ5tkQigLZEiIa2ROaMtkRMk7ZEspm2RBmg
tkQ=</AssayXData><AssayYData Points="4010">oEUbQCJFG0ACUxtAlz4bQBAxG0A6YRtAzCMbQMZIG0C9WBtAC1gbQDeDG0BXIRtAiFIbQJ4+
G0CgbhtAVZwbQIFKG0CcYxtA+ycbQOUuG0CiNRtAaU8bQEE3G0A+ZRtA8/0aQDBjG0CeeBtA
JIgbQHRQG0BDQxtA64cbQD2JG0DFXhtAd70bQNaJG0DeRRtAPkAbQCtCG0BOWhtAWXYbQGJi
G0DeWhtA5FMbQKVwG0BeUxtASWAbQApyG0ApihtAnZobQIt5G0CrXhtA6kgbQHV4G0B5nRtA
e6MbQEeRG0CgjBtAXCsbQGyJG0C2ZRtAbGsbQHY+G0CGnBtAO1EbQO+0G0DgpBtAGWcbQJ5x
G0BIwxtAI3wbQGomG0CTxhtAaYkbQKOOG0DsoBtAmbQbQOqSG0DrzBtAIH4bQOOlG0CKtBtA
I8QbQDSaG0BR4xtAS7UbQEJeG0CgnBtAPJEbQLZfG0DmixtACu0bQAvgG0AKpBtACrEbQGS7
G0CBiBtAbMUbQLGbG0DS0htAy6sbQIG5G0CA9xtAqcQbQFe9G0AIvxtAdFMbQC6kG0Aj2RtA
qaUbQIXrG0BIkRtAnqQbQEqIG0AkrBtASrkbQLDUG0DI+BtA+ukbQOq4G0AxzRtAyasbQOzT
G0CCzxtA/eEbQMntG0CevBtAjrYbQM3QG0BQAhxAVf0bQJP7G0D8whtAAcEbQOLNG0CUqxtA
E70bQN+ZG0DH1xtAJNUbQIyWG0BP2RtAoskbQJPWG0B2yxtAFHUbQOO8G0BRxxtABvgbQDzs
G0Ba9BtAJsobQPTLG0BZ4htAxbIbQIqyG0A73htAduQbQCCPG0CyyhtA4IAbQA6+G0A32RtA
O0QcQNTXG0D1zhtAw8sbQDIBHEDI7BtAaasbQAQOHEDH4RtAm+YbQJbYG0CF0htAQQ0cQA/I
G0DJJRxA1DEcQEH3G0Df1BtATNAbQGkjHEB9MBxAidsbQAQlHEBBIxxAY5IbQP/RG0A9KRxA
nAIcQCYQHEDa5htAyecbQA0GHEC7+BtA+tgbQFkkHEDU9BtA5QccQJkMHED5/BtAGE4cQA3t
G0DI7BtAFdMbQJEmHECZGBxAqiUcQGobHEDmwRtAXQYcQE01HECvwBtAxhQcQBcPHEAf8RtA
wMwbQL8ZHEBLWRxARwscQNrjG0B5eBxAnT0cQFP+G0DvBBxAxDAcQC85HEC59htAe/0bQOcD
HECkRxxAUvIbQDVSHED4CxxA6xEcQChGHEC5NRxAchwcQBJMHED/NhxAexYcQGYhHEBe/xtA
/CQcQC8xHEC6+xtAMhccQG85HEBNFhxAX/UbQM0UHEDQNRxAWxAcQEUJHECaRxxAhB4cQOpP
HEA7QxxAqCMcQO/8G0CvGRxAXL0bQHECHECIXBxArbUbQBTzG0CCABxAkC8cQAcEHEAFKxxA
8P4bQK31G0BWYxxAuAQcQGkbHED1GRxAK24cQJZGHEDPjxxA5DccQPPyG0CqHBxAwSkcQIRv
HECYABxAHXccQJf9G0BGQBxAQ2AcQA5EHECsPxxAADscQOM6HEB1BxxAN1UcQIFKHEAKMxxA
bzIcQCs7HEC+yhtAaEYcQJ4YHEAtMBxAK0gcQBUsHEAcIBxAZD4cQGWfHEDTUBxAffkbQPgH
HECMBBxAUW8cQAQYHEDlThxAylMcQC+lHEDGLxxAQzwcQCopHECzTBxA9kUcQFCDHEAkdxxA
MB4cQNtQHECFPBxAkDccQPTqG0AiTxxAtRMcQPpeHEBPNxxAnBYcQGFJHEAYVhxA+TkcQBFB
HEBIDxxAIF0cQDtAHECOIxxAQmgcQAaFHEC6URxAqTccQO9cHEDKhBxA9WocQJRHHEAySBxA
NRMcQKMaHEChMBxAt4AcQEMqHECRThxACUAcQI9RHEArYRxAxEQcQONHHECxfhxAcyIcQGRd
HEAjYxxAQHwcQPFVHEAZShxAczgcQH4IHEAeWBxAw28cQEggHEALShxAomUcQKiDHEAsShxA
+TscQAe3HECtrxxAMEccQL1UHECILRxAE7ocQBEwHEB5URxAjIAcQDZNHECBcRxAEbMcQIhn
HEAGSBxAc0EcQIlKHECvghxAUqkcQHAKHEAlOBxAj2EcQI1CHEDPdBxA9y8cQFcrHEAqdBxA
jFkcQLY+HEBikxxA5nQcQP1eHEBGORxAmH4cQFFUHECsYxxAIVYcQD4xHED7lxxAIIYcQPGg
HEBQThxAPBscQHJRHECbgxxAOEccQK52HEA6jhxAPqocQBk8HEDlghxAcJ8cQOxuHEAanxxA
rp8cQBBQHEC/qRxAaKMcQFBxHEAAjBxAO5gcQLFjHEBJuRxAGXMcQMB/HED9eRxAPKccQKZo
HEATYxxA9okcQK1VHECOlhxA14wcQF9uHEDLlhxAIbIcQDinHEAb8BxAcbccQNNVHED2gRxA
jpgcQB6gHEBkZRxAT4EcQN1rHEC+NhxAQXocQL1PHEBWaBxAPIccQJZfHECachxAksEcQNGz
HECilxxABsocQA/0HEDinxxAOF8cQNTAHEAnoRxAkYUcQJmdHEA53xxAV5YcQDDWHEBDkRxA
CYAcQPCsHEA4sxxAUrIcQAGqHEDllhxAIakcQF2pHED0mRxAorIcQE6iHEAhmhxAl50cQEyO
HEBslxxADascQDzYHEAJyBxAFbscQN2EHEBGeRxAtrYcQOZRHEBtdhxAeRUdQDCeHEBSlBxA
84YcQOfeHEAUtxxApJAcQLPGHEDQohxAZewcQMqzHEC3qRxAr4AcQHuTHEC5+xxAOmMcQFXo
HEC8kRxAvcQcQK29HEBLpBxA7qgcQPXPHECMdRxA4Z0cQIqyHED+mxxA6DscQPirHEDjrBxA
Xt4cQEmxHEDGtxxAYOUcQG/eHEBTohxAu9kcQLKqHED80RxA8K4cQCHYHEDbxhxAIdEcQGbZ
HEBMbBxAga0cQJnnHEB9rRxAT7McQAfGHECvthxAN3ocQHajHECizxxAcuIcQDDFHEC0fRxA
8bccQHnsHEDLsRxAopQcQIi6HECY1RxAOsccQFTBHEBpwBxAKs0cQJDoHEDMsBxAw+IcQMak
HEAW3BxA060cQCrHHEAM5xxAWKocQIB8HEBl2hxAvQ4dQAO1HED6phxAKrAcQIC7HEANsRxA
tREdQLvAHEBnuRxAKvIcQPakHEColhxAQR8dQDS0HECE5hxA5AcdQHjjHEDt2RxAB+ocQEmy
HEDU/BxAQ9EcQJrVHEAq7RxAi9ccQCXAHEBI1xxAIgUdQHrgHEB81BxA/vUcQEzAHEDWvxxA
yOocQKHVHEBiEx1AuvQcQMymHEDQsBxAyOEcQAPnHEAs0BxAvE8dQCrLHEC2xxxAeNQcQHOa
HEBBAx1AcMccQDzhHEB26xxAnu8cQBvbHEDK2BxAILocQGN6HEB6yxxA6wYdQADBHEC31hxA
ueYcQPUEHUAACx1AcZgcQPHVHECr9RxAmQgdQNcTHUDk8xxACfocQGrpHECL+hxARhwdQN76
HEAIoRxAngsdQBWIHEDMwRxAzvAcQFr7HEBZDR1Aau0cQLSuHEAw2BxAQBUdQAvsHEB0CB1A
JQkdQLG3HEAzoBxAbrgcQBq9HEAD/RxAVx4dQCEbHUAAdxxAG8kcQKHuHEDA0RxAYsccQPjo
HEAe4BxAStQcQIzbHEDi7RxAHB4dQKbAHEBGwxxAYQMdQJLhHEDzvxxALuwcQOc3HUAWCh1A
rvIcQOIJHUC91RxAmcgcQDvPHECtshxAGhkdQHvsHECkDR1AlfscQAvzHEBn8xxAIvMcQCEG
HUCaWh1Ah20dQEn6HEC9GB1AXiQdQBIRHUDK9BxAB8scQHnrHEBR/xxAWbscQJ2MHEBpyBxA
2xMdQP3yHECZ3RxAqfccQAfMHEBgphxAUwEdQK0uHUB79hxAwBcdQJckHUDA9xxAgD4dQEnf
HECW4hxAw6gdQK0iHUAIBh1AngQdQIg2HUC5Kh1AKEcdQD8pHUBtqBxAx9McQLA6HUCm6RxA
bLUcQGzQHEAU9hxADdYcQBMQHUAp+xxAKwwdQFTsHEDeOh1A/QcdQGJNHUBv7BxABBsdQHwp
HUBJER1AsSAdQPz7HEDxLR1AqCMdQN/2HEBVGB1APl4dQBDnHEAxCx1ASRMdQMsIHUASHB1A
PSIdQJn0HEBcOh1AqR4dQGnLHED/GR1AUgYdQG3JHEDgNR1AcPscQF3fHEDP1hxAQsocQPpQ
HUAL+hxA4AAdQFH3HEACAh1Ag9QcQChcHUCPIB1AK/EcQPAfHUCIMB1A2/IcQDxHHUCdHh1A
ZggdQGLrHEDG7BxAnP8cQLYrHUCqMh1A0RcdQFTzHEDz/BxAFwgdQIQXHUDz7hxA6EQdQAf5
HEB0IR1As/ocQPAkHUApLB1AtgUdQAkIHUDn3RxA2h4dQD7yHEBkEh1A/hUdQNkQHUBwGx1A
s0UdQJkjHUCU9hxA5FQdQKcQHUDhNh1AIPYcQGYFHUC69BxA/zYdQDYVHUCuER1AFSsdQI9R
HUA5Fh1A4lMdQBL/HECg2hxA0kkdQGYMHUCaDx1AhjUdQPsUHUBrxhxAmVkdQKYJHUDHBB1A
8RIdQAw2HUAUYR1AexIdQPQTHUD9HB1AjhwdQCTcHEBWLx1A6TgdQM9tHUBtKx1ACt4cQFVD
HUBEGx1AchIdQCgcHUAuUh1Ar+scQPJOHUBZIB1A/SMdQMw8HUC2CR1AezEdQIMEHUBV8RxA
yGkdQDgYHUDJwBxAlhgdQMBKHUAQ5xxAbeIcQIYdHUCuRR1AowIdQJ8AHUDZ4xxAQfwcQAAV
HUC/DB1A4BYdQJJoHUDCHh1AFCgdQB8xHUBQLR1AlzcdQGlYHUDZAh1AC0AdQE0xHUAmNR1A
rj4dQP9dHUAmLR1AJm8dQGkMHUB2KB1ARQ8dQANmHUC0JB1ABgcdQI4tHUA/YR1AoFYdQPop
HUDaSR1ANFcdQG8iHUBXZx1AcmwdQBL7HEDfah1A/mcdQHdAHUAJQR1ArH8dQAMgHUDpXh1A
HHMdQGVIHUDjJh1ARisdQFgyHUBcLB1AkCMdQIELHUCzVB1AoWkdQAwcHUBKTB1AbTYdQKIE
HUARMB1AGkIdQNQ+HUC2SR1Al0QdQEBPHUCaHR1AM00dQCVOHUBmXB1AlT4dQOhAHUBvEh1A
1w8dQLAxHUDHMR1A81QdQO50HUAwUB1AAJwdQNptHUCXNx1A4GkdQH1YHUDeTh1AEiMdQIdX
HUDTNR1A4i8dQH9THUDaVx1AtG4dQJFDHUC1VB1A46MdQIMXHUCnWh1A1FcdQKRZHUAofR1A
3HUdQEeEHUDtHB1ARmsdQAYmHUBINx1AuRsdQJpbHUCEah1AEy4dQCt8HUAXIR1A3GUdQPNM
HUA4Kh1AG3gdQNNKHUA7QB1AaCYdQF9MHUD+jx1AKW8dQB5JHUCkYR1Ai3AdQE9sHUAMRR1A
ro4dQKRlHUAHbh1ALBMdQBdcHUAWTx1A14AdQEwuHUCKqh1AY3MdQFqZHUApTB1ABmIdQJiB
HUBmaR1AWIQdQHhrHUAyYB1A+a4dQHSNHUDTgR1AOKAdQGNZHUBvgB1AzqAdQBSWHUDFgh1A
51odQGlPHUA5cR1Ad1MdQHJSHUDCPB1AkrkdQLhOHUCAgx1AIMkdQJ5iHUAsUx1Ap4odQAAo
HUBvMx1AOXwdQCBgHUBygB1A4lAdQB9CHUBSPB1AuU0dQGFkHUA4fh1AHCIdQOBAHUCYPx1A
iMcdQCVtHUCEYx1ARpAdQIuoHUAFqR1A1HwdQBQuHUDofx1AxoQdQKbOHUA3pB1ABpQdQAlN
HUDurB1AgzsdQO67HUA3ih1ATUUdQBBVHUBVZB1ADIEdQHFbHUBulh1AzWYdQHsOHUA4eh1A
QZ0dQGaqHUBnuB1AKJkdQDsrHUArkx1AcH4dQDqQHUAwrx1AZZ0dQC2YHUCziB1AwbQdQPpa
HUCNqR1AyY0dQNuJHUAdwR1AvpQdQNzDHUCkhB1AEnMdQKKvHUCmoB1AYXkdQBNsHUBHoB1A
5H4dQB+UHUA2mx1AFn4dQB+QHUCChx1A+n0dQIGJHUDZhx1AgIAdQPB5HUB4eR1AVX0dQPZ3
HUC8nx1AbHAdQCaEHUBrhR1AK3gdQEh9HUCmnx1AX+kdQBC3HUBPhB1AMI0dQEF6HUAImx1A
bbQdQMqAHUCsjx1Ah3kdQImyHUAHjR1A+kMdQDmjHUD3ZR1Aa3UdQDtHHUALZh1AjWMdQH1O
HUBqlB1A+4cdQO66HUDcqh1Am3UdQBHAHUAwUh1AsfUdQAFvHUABqh1AQ6odQN95HUCVax1A
F6gdQFGNHUBkiR1AJo0dQNdcHUC9vx1AV60dQCBlHUBfph1ATIMdQCF3HUDVdR1AK9sdQB6a
HUBwsR1Aqs0dQHKWHUA+wR1AXnAdQLR0HUCrRB1AO3YdQLynHUB2bB1Aa3gdQHfVHUBcux1A
YMUdQPKhHUAdbh1AVH0dQH3RHUAgZh1AWtcdQK/NHUA9fB1AcYEdQNSDHUCzrR1A+JAdQGNy
HUDonh1AYdsdQFa1HUC2ux1A/l0dQKyMHUDnhB1AMf8dQFl2HUAivx1AloQdQEqoHUBFrB1A
yIsdQK69HUD+gB1AmrQdQCaoHUCIyh1AEa8dQDDEHUDP0x1AKMQdQEz1HUDvkx1AQXkdQA6B
HUCUjx1A3oAdQH65HUD5nx1AGYMdQOC1HUACTR1ARvUdQMy2HUDNsh1AgXEdQHyGHUDw4h1A
d5AdQKrfHUC9yB1AzLkdQAChHUDniB1ARI0dQDmPHUBdMB1A3c8dQDCkHUDK2h1AR6UdQGCc
HUCv3B1A/cIdQA2tHUC1rx1ACkQeQL2WHUCW3B1AGMcdQI2kHUDGth1AkpsdQKWtHUDuvR1A
fhIeQFPFHUB8th1AnMAdQMGlHUDS6h1AAbIdQGCKHUBH3R1Ae94dQPe+HUCy4B1A1pgdQBzw
HUA30x1AGI0dQHKYHUApvB1A6cAdQJbXHUAL1x1AlqsdQGbqHUBVgB1AA9odQFfBHUCk2h1A
CnAdQFPjHUCPrx1Ace8dQKbUHUDj6B1A2rIdQKbZHUDL4x1AJpEdQLnFHUCz8h1As9gdQGDc
HUBPxB1AfI4dQOv2HUBFuB1A3v8dQEG9HUDOAh5AUKQdQDTkHUAW/x1AONYdQNHTHUDFyB1A
vB4eQA3YHUBssR1AYakdQAK1HUB76h1AosodQP/MHUAHwR1Ajt4dQDeaHUDU3B1AfJcdQB35
HUCssh1AYNwdQHvqHUCE0B1AywMeQDDtHUBYph1AjtYdQNjOHUA8yB1A+OsdQK/dHUBE5B1A
FwEeQKPzHUBl1x1AGxQeQGLhHUD/xB1AUhYeQPb5HUBy6B1AaLYdQPnKHUDZJB5A7tEdQFGu
HUBs0B1AjBYeQEayHUCJ4R1A89sdQArQHUDW0h1AAPwdQPezHUCT2h1AsrQdQKvGHUAkDR5A
RModQAjgHUCAvR1A9tYdQF5kHUDP5B1AQ+8dQPXZHUAwyB1AJeEdQMedHUCV5x1ASdUdQOkD
HkCJlh1AJtQdQK/gHUC+/h1Ac+YdQIvNHUAz3h1A+58dQA76HUDEzR1AhMgdQKD/HUDP5x1A
PvsdQFHHHUB/wh1AntAdQDfsHUDyoR1AA8EdQFDUHUDOwR1A+usdQEfJHUDOjR1AB90dQJP0
HUCZOB5A4/QdQP7bHUCZJB5AAqwdQMvdHUC96x1AcKYdQHWkHUCk0x1AbdMdQOffHUAS9B1A
Y5MdQNrrHUAO4h1AtPIdQMPDHUBf6B1AA/IdQCjaHUBhCh5A6AEeQFjTHUBpuh1AoL0dQCvM
HUCj6R1AhwYeQPHhHUB91R1A1fUdQJZPHkBHuR1A7dodQHL3HUD67h1APKwdQIVDHkCI5x1A
m9MdQKyxHUDLyB1AzF4eQG4BHkBvyR1A6u4dQHQEHkD1AR5AgVceQP7xHUBDuR1AS6gdQGDz
HUDa2h1ADgQeQKjuHUAxAx5AO+AdQDG5HUDECR5A8QQeQAnzHUAb+x1AefEdQDjwHUAbwR1A
TRweQLkDHkDNCR5AuPYdQCvjHUD0NR5A888dQEvwHUDsNh5AhAIeQMoYHkDszx1AbuEdQKu2
HUBiGB5AdSoeQOkfHkB7yh1Af9UdQJn/HUCrBh5AabkdQOgOHkAi0h1AZ/4dQG1EHkBc+x1A
pCMeQLbKHUCQ7x1A4vwdQKoJHkBWNx5A7jseQBXmHUBwJB5AfBweQL7dHUDK+h1ApewdQFb7
HUBzBR5Am/AdQGvhHUA++h1AARceQJcRHkAXAx5AbvsdQD0oHkB69x1Aw/kdQOjRHUBjKR5A
iP4dQBT8HUA3xh1AIB0eQI4VHkB1th1ABKUdQMfmHUCJGB5AjhUeQC4pHkB1LR5AqKsdQE0r
HkAlIB5AthEeQKPFHUBAth1A4DEeQDrnHUBO5h1Ag+odQG38HUDsFB5A3vkdQOcbHkBuAR5A
dzseQP8rHkDv6R1A1BEeQLH8HUCn+R1AUREeQJcjHkAKxx1A7PAdQGMqHkCtOh5AbNYdQP3/
HUBhJR5AKUEeQFMqHkDkOh5AXvwdQJ0wHkBI+x1AtB4eQIMzHkC2Fh5AF9IdQC88HkDkJh5A
AygeQGHxHUCfHR5ArxweQDEtHkBT9B1A8fgdQNHqHUDOIh5A+e4dQFjwHUC4Jx5AI0geQC8G
HkBTHR5AwuQdQD8FHkAPbR5AnO8dQBcXHkAhKR5A7T8eQKQdHkBqPR5A8jweQPosHkAm+B1A
HwEeQM1QHkAI0B1ARtwdQLDpHUBZBB5AgDQeQKM3HkCf9h1AWjkeQBE1HkAkFB5AzTEeQIcj
HkB+DR5AoWceQJx1HkCwNR5ArzEeQIHnHUC38B1A2+YdQCgMHkAYFx5AcCgeQPDjHUB8NR5A
IwUeQCDkHUDgZx5AMfYdQIFkHkCMHR5ADxoeQEIPHkAo/B1AfvcdQPRMHkAxLR5AHggeQFIy
HkBzIB5AhtMdQK78HUCpGB5ACv0dQNRHHkCuSB5AfBUeQHw0HkCpTh5AfgQeQNw/HkDHUx5A
wS8eQNm5HUCeLx5Av0oeQLn3HUCYCh5A0B8eQINAHkDEEB5ARCkeQPAxHkCQKx5A1zYeQLMG
HkAzPx5AL1weQCgiHkDhQB5ABBEeQAw0HkC8Sx5A1NodQM9AHkAEAh5AmF8eQOhZHkA8SB5A
wi8eQFNJHkBsUh5ADG0eQJMiHkDDax5AUCYeQKM6HkC0Lx5AjzAeQPxZHkDkJh5AKQAeQE0w
HkBgLx5Adf0dQJsdHkBrQR5AnP0dQNlvHkBwNB5AKRUeQFfBHUCkER5AK0oeQBMIHkBdhx5A
3iMeQGU9HkA29h1AaAweQPgIHkC16h1AMAQeQIQ1HkB8/x1Am0EeQD1pHkDLPR5AE3ceQIUM
HkBpNB5AZAYeQHkcHkBhOx5AlCYeQMMdHkAO2B1AjTgeQK4LHkAVFh5AEFseQLoeHkDYNh5A
coYeQEUKHkBqYB5A7TUeQCEkHkATHB5AOiQeQFYAHkCQIR5A034eQEpLHkC+Ex5ANjEeQKsw
HkBvDx5AKw4eQC5KHkDgIR5AUzIeQCUcHkBnWB5AZi0eQLQ/HkB7Zh5AK/wdQHssHkCSYR5A
alEeQB1PHkCL2h1AvTEeQAEvHkCBMB5A8FYeQKUXHkBQKx5AOS0eQKIZHkBHHx5AGBUeQLNm
HkBqPx5APDseQCRAHkBP7B1ArFkeQGBMHkAiCR5AIV8eQHEqHkDVLh5AEYceQHhTHkAsNh5A
Az8eQBYyHkCMXh5AElUeQKs5HkABMh5APkkeQPIcHkDkWB5AeokeQCL8HUDHRB5A3E0eQNYh
HkCoDR5AizUeQBcbHkBEZR5AwIIeQNGAHkCHah5AGQseQDVgHkDEQR5ALV0eQIcMHkDUOh5A
6UYeQIOAHkDJSR5APRQeQPpQHkAzKB5AtU4eQCXvHUCCLB5ALFMeQKLZHUAQSB5AVEEeQFBe
HkBbbh5AWloeQOgtHkB+Ux5AsVEeQBp1HkATWB5AAjweQJiVHkBbMR5AghEeQFoDHkDjEB5A
6WEeQL0sHkArYR5AwhoeQCNXHkC+WR5AllQeQI9rHkAKDh5Ab2IeQDSPHkBkYx5Ab0MeQH5f
HkBQTR5AtnYeQFgTHkAKIR5AKSAeQA5uHkC+SR5ArlUeQEFRHkDDTx5ArkIeQOWPHkCCbB5A
cnkeQAsAHkCmbR5AbDAeQJQuHkC+mh5AtDweQKZMHkC0TR5AlWYeQJyKHkACOR5AvGQeQDND
HkA6MR5ARFUeQHIwHkBXiR5A1lkeQE1lHkBBSB5AvoseQLc/HkD9Yx5A8ZAeQN1rHkB9Rh5A
V1UeQFMwHkCtgB5ARH0eQN5sHkDtBB5AWVEeQBNNHkBVZx5A720eQFSUHkApXh5AyYUeQASU
HkD3gR5AD5MeQN2pHkDgfx5AZ0UeQAlkHkA4dh5AC54eQOiTHkD5gR5AsHoeQF9+HkAZdx5A
JkIeQCadHkDBUh5Ar0AeQBqJHkBCXB5An2MeQOGTHkA3hB5AlG8eQKtNHkBneB5APj0eQDoz
HkBTfR5ASGceQEBfHkDQ2B5AiUEeQLRrHkDUdh5AtFYeQAWRHkB4vB5A5XMeQJ96HkA9Vh5A
nFgeQAdYHkADZR5A+m8eQLcSHkBKex5ArqYeQHeaHkAfpR5A3BIeQMpeHkBeRR5AS4UeQEtX
HkAHRh5At2EeQIaJHkAShx5A+5weQBubHkALih5AZDEeQM9DHkCnmB5AGh4eQJlEHkCNiR5A
RkgeQE+UHkDAcx5ABqMeQLh1HkAzvR5AhyweQJyZHkAXRx5As9IeQOqdHkCswx5AUoQeQEFk
HkDdEh5AkbIeQARlHkAbdR5AlikeQJ2hHkD6Oh5A230eQFJeHkDTcR5Ak3IeQLSfHkC+mR5A
NV0eQP5VHkD0aR5AFXceQNCFHkBbdh5AWIoeQAFmHkAClx5AgZweQFmNHkCPjh5AIX8eQEOz
HkDtex5AvIweQNxFHkC/hB5AB0keQDZoHkBylR5ArFIeQCZUHkAkCR5AmFoeQBWDHkB3Rx5A
oWoeQKtsHkAsfB5AKXMeQIRuHkC7gR5AO2ceQEZ2HkCifh5AEaIeQC9UHkC8fx5A1n8eQOqs
HkDCTR5A92geQIpfHkARQx5AaXkeQC+LHkC/dh5At2MeQOOSHkDQUR5A52geQG07HkAjtB5A
WZ0eQFCvHkDEjB5Au3IeQFx3HkAPkB5AbIYeQJhsHkAzbh5A/HkeQGd0HkAzqR5Ax8YeQB9z
HkA9lh5AcZoeQAy3HkBdkh5AD6keQDdjHkB/eh5Au5YeQIh3HkDZnx5A1IoeQOulHkCMcx5A
AIYeQBSoHkDlmB5AikgeQJPbHkDrSx5Ab5geQFNxHkDFrB5ANqweQO+DHkC7iR5AYLseQDF9
HkAxpB5As60eQJGmHkCXLx5A+V8eQHS+HkDxwR5A07UeQDKKHkDRwx5AWmQeQAeJHkD3jB5A
8uQeQNCEHkDcrR5AkM4eQBy6HkDKmx5A6oAeQKLDHkCHhB5AtaweQPKIHkA2nR5A/MUeQJR2
HkDZtx5A5EseQFeLHkDiuR5AuK0eQLy2HkD5gB5AQokeQJ2THkDjPx5AicEeQIl/HkD8kx5A
U5IeQKKYHkABdB5A6IseQMC8HkCEZR5A2YIeQHGlHkBRqx5ArpseQHqRHkDBoB5AbrceQIOj
HkDWlh5AyWQeQCezHkAsxB5A16keQJWOHkDOsx5A6HkeQJ7GHkCUyR5AN7YeQLFQHkDEcB5A
tYkeQOykHkBQ0x5ADd4eQI3iHkD1hh5A998eQJfLHkBZqB5AeaEeQMyvHkDZ8x5AgokeQKNo
HkAaph5AzbkeQAyfHkD4sB5A/Z4eQI+LHkBPvB5Aw4geQPiYHkBhwh5AF2IeQCfUHkDueB5A
im8eQAPBHkChuh5AeIAeQINcHkC45R5Ap4QeQGaMHkDIxR5Aln0eQGCdHkDohh5AkaoeQBaM
HkAbmR5Ao90eQHJOHkBGyh5ASJceQF5mHkByth5ANbAeQO+CHkDy1R5A7WgeQKOJHkBBfh5A
4o0eQFJ4HkAxrR5AqX8eQFWwHkBX1x5AuQMfQHCSHkDG0x5ALW8eQHeOHkBuFB9AD5QeQNWb
HkDtoB5AqcMeQHWcHkCh+h5A6qkeQPwDH0DMyx5AP5IeQPHaHkAVth5AoaUeQHjkHkAVjh5A
6coeQMzQHkAQnh5AnJMeQKIgH0DYoB5AcEoeQEN0HkCc6R5AkIseQH3MHkAFtB5AenweQCV8
HkAZ4x5AzaoeQBO6HkC96R5AXYkeQJOGHkCihB5AyYseQJLMHkDOjR5Ab5keQASiHkCcdB5A
Yc4eQKUGH0BQ0B5AOKkeQOp4HkC9oR5AbbEeQMvOHkAsjh5ArKEeQGuOHkCS1x5A85IeQOSr
HkCozR5AwsIeQIu3HkDg1h5APL0eQOnIHkBQMx9AsN0eQOWxHkDkqB5AEfMeQLLLHkCxpx5A
i6geQMS5HkCvxx5A+b8eQGd/HkA+xB5ArLweQBGkHkDTqR5AAuIeQJvkHkAg3B5A+pYeQAux
HkDMsx5AOIQeQC3mHkBr8x5AIcoeQFPiHkCnnR5ALO0eQEaoHkDBuh5AKLoeQHC/HkAbCB9A
RN4eQAX6HkANyh5AbugeQBvxHkBfhh5AjWgeQH+nHkDWvB5Af70eQEzzHkAqyB5Av94eQOq/
HkBDux5ArMceQNHuHkAg4R5AE6MeQJ7HHkDnrR5AHuUeQFmuHkBElB5AEcEeQHjcHkAK1B5A
xNEeQJ/2HkB3EB9AY5IeQBi7HkDtAR9AAdYeQGnHHkDrtB5AwNEeQK2WHkCE3x5AiKweQOOd
HkDGoR5AccQeQEusHkAuMB9AJL4eQHDwHkDkIR9AWQgfQBoFH0C2wh5ADuweQGvMHkAMpB5A
gREfQIHDHkApux5AIOIeQFzVHkDI4h5AnL8eQBK3HkBeph5AydgeQB3UHkAvAB9AVMMeQP3w
HkBk8h5AnwYfQO0EH0BT+h5A0coeQBYYH0DyzR5A9sEeQNXmHkDa5B5APJkeQOXxHkBQ5R5A
P4weQAfjHkBi3x5ARdMeQOzFHkBa3B5An7geQPjIHkBf5B5AgLYeQKO5HkA49B5AMuceQKGr
HkA2vx5A1NoeQEWwHkDp9x5AzbIeQBbhHkADvh5AfLseQEW9HkBHkB5AkNAeQG+JHkB/kx5A
ohQfQPDvHkAkyh5Am8weQFEXH0Dr2x5AGAcfQG+dHkDEBR9ASs8eQKPaHkAE8R5AmPAeQEvN
HkBhKR9AsegeQIzBHkDO7x5AWOceQJ4hH0Bo+R5AReEeQBa0HkAXvR5APuQeQPq4HkBsyR5A
wrceQGgAH0AGCx9AveEeQBPNHkBDEh9AO88eQLTzHkDZyR5A2P0eQLK6HkBn9B5AON4eQGnq
HkCeHh9AV9MeQNrZHkCZvx5AdhAfQB8HH0CKAx9Att8eQJXaHkD72B5AT9MeQBIBH0CisR5A
EwYfQErHHkCA5h5AQPgeQGP2HkBDpB5AVycfQJX7HkAuGh9A+CAfQE75HkBdzR5A1wkfQLeu
HkB5rx5AoPQeQE38HkAyDB9A2g0fQDMeH0B48h5AxA0fQH7EHkCq8h5ANQQfQBXhHkB6Hh9A
uxAfQAVuH0Dj/B5Awf4eQGYWH0DbAB9AdeIeQI7gHkBF3x5A2qQeQFYcH0CLBB9Ag6IeQEzl
HkAZ0x5AdP8eQB35HkAXxx5AxPEeQIOqHkB40B5AQeAeQKU3H0AEDR9Akf4eQPDzHkAUEh9A
FAYfQBkqH0Cw0h5A0b4eQDgbH0D7tx5AXtoeQEAhH0AO/x5AahwfQAv9HkCYEB9AIOweQMEa
H0AiKB9ALAAfQO0uH0DRXR9AJvoeQPL7HkCtFB9AHBwfQIrmHkCs8R5AG78eQEpIH0AFIh9A
rOoeQJLkHkDb5B5AwPceQFPzHkCHJh9AXtEeQK9AH0BM/x5AxRMfQGPOHkAA+x5A9hsfQIXv
HkA/UR9AhrEeQCcKH0CG8h5A590eQLgNH0CeDB9At+oeQDD0HkAFER9AHvoeQP8UH0Bo4x5A
L9geQALxHkA10B5AdgEfQHoYH0DZ4R5ALqweQOAZH0BL2B5AV0cfQFZAH0Dn5B5AyeseQHYT
H0DPEB9AJUUfQJ4lH0Bq7x5ApCcfQOL6HkBXGh9AxwAfQIg3H0A6Ix9A7PoeQOwRH0Df7R5A
GQkfQDsQH0C39h5ApNgeQKBJH0CjLh9AZDAfQOgIH0ASKR9AExofQBkBH0D+VB9AlgEfQAVY
H0By+R5A1xcfQNVhH0CgVx9A0sYeQIYWH0CvOh9AATofQNcVH0AVUR9Av1UfQID0HkAAMB9A
SjMfQCr+HkD3Ox9ACxAfQPItH0AnBh9Aq0cfQD8vH0BqKh9ACf4eQDNVH0DVMh9A6+seQNUZ
H0C7Wx9ARysfQAv1HkBwBx9AMPseQAMtH0AUPx9AsCMfQNLcHkCyKx9ASE0fQHQ1H0DqVh9A
5RsfQMH+HkAxLR9ASAMfQJz6HkAYFx9AjeQeQB4TH0DVFR9AUs4eQOIWH0AONx9AVkAfQJzx
HkA9FB9AzAIfQJcMH0AHTB9ACQUfQIlVH0AZOB9A52IfQCNCH0AWfh9A/jAfQPwlH0DrZB9A
V/AeQA0dH0BSQx9ApRcfQDsiH0DC2h5AlSQfQPI2H0BRWx9AjBYfQK78HkBtAR9AYk8fQPQf
H0BN0h5AkkwfQK9XH0BqRx9AvhIfQM1gH0AsKB9ATDofQE9NH0BwOh9AIUwfQNoRH0CUKh9A
eVwfQCXjHkDrQB9AlR0fQLosH0BU+x5AHyIfQDkfH0BbaB9ATnQfQEwdH0AlIB9Az/IeQNpL
H0Dp2x5Amy0fQE1QH0Crdx9Am1sfQAxgH0DBMh9AwYIfQAM7H0CTKB9A/gUfQP0fH0AYGx9A
u/ceQPBRH0C8KB9A9t4eQNVYH0CeQh9AgDAfQFY8H0DqUh9AtaAfQL89H0Dk8x5A9i4fQOdL
H0CuIR9Av2cfQPdtH0CGGR9ARygfQA8tH0B/Gx9AIvUeQDFXH0CXTx9ApzIfQAwcH0AdlR9A
EzIfQGgoH0CvXR9APyAfQBoRH0CsSB9A7zwfQJ0pH0A49h5AQI4fQOM4H0AfOR9A4lsfQDcl
H0DdPx9A+0kfQPk3H0CNXx9AtFgfQI5EH0CPOh9AbUIfQEc2H0AxfB9ADD0fQBE2H0B4FR9A
PUgfQKNWH0BfTB9ACjQfQL1RH0B5XB9AnUIfQFRGH0B4Dh9AflwfQFx9H0AMfx9ArC4fQJ0x
H0AMOx9A6z0fQNQzH0BXJh9AtiMfQEppH0DkFx9A7/QeQBVjH0BdQR9ASQgfQLtSH0BJ+B5A
Zj0fQBKAH0AzZB9AzkEfQMk+H0BZpB9A41MfQH1LH0AeER9A1x8fQClPH0B3WR9AKXofQA48
H0DSOh9AZDMfQLNKH0A8Nh9AThgfQBhpH0B9Sx9AeVMfQFpSH0Bgdh9ApZEfQAtgH0CFix9A
nDwfQCRwH0Ciah9ANh8fQKMeH0B1SR9AvX8fQGlLH0ABox9AyjIfQA5xH0BZfR9AgnofQJtz
H0B4bB9AYUIfQJJLH0BjKh9AUlcfQBF6H0C2RB9ADjYfQHdHH0BDeh9Abo8fQE8gH0A+Px9A
sZMfQNFJH0DhPx9AdokfQJ6lH0DIax9Arn8fQDNYH0B3TR9AXTcfQJJaH0BWoR9APigfQKxl
H0A7ax9A9F8fQPZ1H0BGHh9ASfQeQOdKH0APIR9A7mgfQM1gH0CHRB9AKIofQIYZH0DsRx9A
zGofQCk6H0CvPB9Ac+4eQKQ5H0DAax9A0jkfQLdWH0ARIh9ABj4fQCWIH0AyEB9AR4UfQLBH
H0DTrR9AH0IfQOtaH0CpDx9ArzMfQPBaH0ACRx9A2mwfQENdH0AJUx9Az5IfQAcwH0Dafx9A
KUwfQAV+H0Cxbh9ALl4fQAhiH0DbcB9Al2wfQMtAH0AOYh9AHT0fQEI/H0DefR9AqFUfQHOO
H0AyKB9AwFIfQORUH0A4RB9AZ7sfQJNaH0AYqx9AMGofQChfH0CjSB9APz0fQAE7H0ABWh9A
fGsfQOBsH0Dafh9AjWYfQPo7H0C9YR9AYUYfQJBYH0C2QB9AvlEfQMF3H0AuRB9AD5AfQIxx
H0Awch9AHV4fQC98H0DkdR9A4V0fQFZQH0AASR9AOZUfQH+IH0AZVR9ACrUfQLBRH0BXyx9A
dWsfQJZeH0CSZB9AV2MfQOtcH0B8iB9ATEcfQA1FH0ACZB9AcV8fQOFVH0AdbB9AYI8fQHsy
H0A7bx9AoGEfQCOJH0CpdB9AOFMfQNCQH0BmTR9AGoIfQDSWH0CflR9AA0IfQC1FH0Daxh9A
7lkfQDYzH0ANaB9AGVwfQGHBH0Aikx9A7wgfQHJbH0Asix9AYH0fQFKJH0B/XB9AvVkfQME8
H0C6dh9A9XUfQAWOH0DUah9A9HEfQHJVH0CZGR9AhUgfQDK1H0Acmh9AVXUfQGRzH0DWRx9A
P7MfQKlKH0BGmx9ALmcfQKxCH0CpgR9AEmUfQI1oH0B7rx9A/5UfQMdmH0BYwR9At3wfQKaB
H0B6hh9ACPkeQAJoH0CThx9ABz8fQBRLH0DbtB9AXFgfQJVeH0D7Wx9AQ3ofQMZ4H0B1kR9A
KZIfQIiLH0D8jB9AAFwfQBiVH0CcUh9AYsQfQMJuH0BilB9AAa8fQPlhH0BQkh9AS9MfQLuG
H0Dw3x9AIHsfQEbyH0Bxex9AaVQfQLWGH0DqVR9AM54fQL6dH0ByXh9AAIgfQFRKH0DtYh9A
S7MfQCJpH0BYjB9AODkfQHDKH0DPJR9AIoAfQD4sH0AgkR9A/XAfQNiLH0AKpx9AOUofQJrQ
H0Behx9AuH4fQEw4H0CvGR9A7Z4fQOmCH0DKgB9ASXwfQJpjH0BrSx9ANJYfQG2FH0DjSx9A
FMkfQAAPH0A53B9ADnkfQJA6H0DvUh9A43UfQOBTH0CLnR9ANXofQBGCH0Bjkx9A2zwfQHd+
H0DUOh9ASFYfQOylH0BbnB9AO5AfQPifH0AQaB9AA3kfQAGFH0AGQR9AqFAfQGpqH0BEeB9A
j4ofQHJyH0AG6R9AI1UfQDqEH0CJrB9AY4MfQDKpH0D7QR9AclofQEClH0BKqx9Aw3QfQHGV
H0DkdB9Aq4IfQACFH0D7tR9AQmYfQCRdH0AOix9AkXcfQBZCH0Btdx9A6IIfQMwzH0DMqx9A
qnMfQNR0H0BTcB9ALLkfQLGCH0DmQR9ABGIfQD5uH0Bzsh9AboAfQD5qH0A0ix9AqUwfQKCI
H0DFiB9AOmwfQP25H0Alex9AgWEfQMijH0B6gR9AnkEfQNKTH0CmaR9AN3MfQO3KH0D/ch9A
a1AfQJ3CH0DHbB9A8kMfQMJ7H0ARXB9AoNAfQNOIH0DKkB9AB30fQK+DH0BhVR9AZVUfQFuG
H0Agah9A3LEfQDSOH0AwqB9AYVsfQIiLH0Bwax9A2cofQE5nH0BnwB9A6pkfQHR/H0Atix9A
WrYfQDV+H0BNZR9Al6AfQDRrH0AjvB9A0DkfQNFYH0B4wx9AAIsfQACXH0CPoR9AcJEfQHOP
H0C27h9AGVsfQG+uH0AWyR9AE8YfQJXlH0D7Sh9AeW0fQAN9H0C2rB9At5wfQLyYH0DjoR9A
waIfQBNkH0BIUR9AJFgfQPG7H0BSrB9Ak4YfQKIBIECmjB9AFJsfQN9XH0BSuh9Az3gfQBOH
H0BksR9A1JEfQGqeH0D1dR9Af3EfQAOjH0Atfh9AV48fQM+/H0A4ex9AT5MfQDmOH0DrmB9A
9oIfQFugH0DCeh9AIrgfQJeBH0CFoB9Av6IfQOlhH0DGhx9ACLkfQOhwH0Cghh9AwF8fQKO8
H0B+1R9ADKsfQJFSH0C0WB9Ah2MfQIeHH0Ba0h9Ac6MfQBWcH0Bpox9AM6gfQJKJH0Dv5h9A
pZ4fQLpzH0A0vR9Az38fQNO4H0CLyh9As3wfQPG3H0BkxR9AxXAfQKVsH0AOdB9AU78fQFWZ
H0A5hx9Ai4wfQEy+H0Aukh9A164fQFdxH0ClYh9ABm0fQDObH0CAlh9AfXAfQHa6H0AjgR9A
b14fQO6oH0BS0R9A52MfQEavH0AFeh9AY3MfQGydH0DLUR9A7K8fQI/ZH0Dmuh9Ad6IfQOqH
H0AOfR9As3UfQISzH0A4mx9AZcIfQG13H0DciB9A9YsfQPuNH0B2jB9AbskfQPuHH0AozR9A
JmUfQNq7H0AHnR9A87ofQNy+H0C2YB9ARZsfQOLHH0Dt7B9AhoAfQBeJH0Bgbx9A9XkfQJmx
H0CJpx9AHqIfQFPAH0A7vh9AMq4fQM+eH0CR3x9Ak6UfQLaAH0C5nB9A/7cfQAuhH0BfrB9A
9bAfQByeH0BDhR9AWo0fQEShH0Ba4h9AuKQfQOWwH0BC0B9AjLkfQNnYH0DtiB9AbFUfQKJq
H0Aphh9Ar8gfQF6+H0CLbR9AaacfQKNpH0CptR9AvtsfQASkH0AQdh9AI3kfQCNlH0AOqh9A
bo4fQIr2H0CRjh9Ah64fQI2iH0DT3h9AsYofQG6sH0B6ZB9AbrYfQOH5H0Dqch9A+KofQOP0
H0DJxR9AvvUfQAC5H0DwuR9Ap6cfQIHLH0CNoR9AnKsfQICZH0CCzh9AUJYfQCWVH0Dp4h9A
QMIfQAHHH0ARih9ACZYfQCLbH0Crkx9AcdUfQN/MH0CXuB9AiLQfQEDpH0Cpyh9AJ+wfQDiv
H0Di4B9ABMEfQLDeH0D3vR9ArLgfQLyMH0C2sB9AYtQfQKGsH0CgrR9AgcMfQHalH0Dd1B9A
s8cfQFPEH0BXdR9AL5wfQEbBH0Cbux9AZKIfQF7NH0Bsmh9AH4wfQFYEIEBDmx9Az2sfQHCO
H0CIsR9AIbMfQBn7H0C4xh9A0I4fQIDGH0C91x9Aer8fQAWPH0A+ex9AgKcfQHuGH0B9xx9A
MbMfQLa6H0D1xR9A8AcgQEXGH0C+2x9AprQfQLblH0Dmzh9A7L8fQEepH0Cs0h9AGc0fQAUT
IECERB9Ag2YfQOtqH0BC1R9A9dQfQFjMH0CHyB9AnnwfQIztH0Dltx9AttQfQM3QH0Ac0x9A
q7QfQNqjH0A8fh9AQ6MfQKPRH0Couh9AN9MfQJqfH0DUxB9AZMofQMTQH0CD/h9A8cofQCGz
H0CwhB9AxsEfQGgTIEDS0h9AFNIfQIC6H0Dsrh9AAhogQLGeH0Dd4h9AEdcfQDWtH0BRnB9A
qLUfQJytH0Bxyx9A3PcfQA6bH0BirR9AspofQI6RH0B0/h9Ao/YfQAPgH0CPvR9AOKIfQHvm
H0AXqx9ASeAfQMnUH0An+B9AMIMfQJ7BH0BQox9AVeUfQGNrH0AE3B9ADcUfQE/BH0ApByBA
KhggQNSwH0Ao0h9AnrIfQJHCH0Bg/R9AlZ0fQPyzH0Cl1h9AIMsfQJanH0A/2h9A+LMfQM5I
H0CJ2R9ArLIfQDGZH0DYsB9AeLYfQBjWH0Detx9AqaQfQFHTH0CPCSBAj/0fQLTBH0Cb8h9A
jNUfQG+SH0CJmR9AHIcfQKbVH0BzYx9At9IfQAfzH0Cfzh9AIvUfQGPoH0CAqh9At94fQPj3
H0D4jR9AB6wfQNK2H0D0/R9AueAfQFsVIECsih9AiaYfQDPRH0Bmvh9AMbwfQOGvH0D/ph9A
+gogQKIRIECBsB9AEO8fQGOgH0DIWx9AMeofQMOwH0BDxR9A7+EfQB7TH0D3CCBAKZsfQNTt
H0BWzB9AJMQfQCPiH0AxAyBAxsYfQDMPIEB4px9AYvAfQObjH0BK4h9A8bIfQJzfH0DOvx9A
fbsfQJ/QH0D81R9ANPQfQADGH0DP+x9AKtkfQNiiH0AvISBAC6UfQFbdH0An2B9AHMYfQPKA
H0CSoR9ABewfQDwDIECIyR9AVd4fQDUCIEAX5x9ASuEfQFnaH0DI0h9AdOYfQHzdH0CXCyBA
1rMfQB0NIEAVoB9AD64fQCrqH0BYHSBAj9cfQC+7H0AF2R9Aw88fQJnKH0AR5R9AJgcgQCgC
IECe2x9Ao+AfQH+9H0BBAiBAEL0fQETCH0BBByBAfswfQMIVIED62h9ABRwgQLKdH0BL9B9A
8ckfQF7zH0B/CCBAmM4fQJqpH0A+yB9AieEfQGe7H0C/5B9ADtcfQBmoH0BQ9h9A4MMfQNK0
H0C45h9AuckfQMzmH0Av9B9AX9IfQIzmH0AYgh9AKYYfQAjdH0DLIyBAJwQgQDUdIEAY/B9A
I/EfQG70H0DgBCBAduAfQGcdIEAb1R9A6+EfQLrhH0Bw6x9Aea0fQFT5H0DM1h9AqQggQK/o
H0Bu2h9AX/sfQA3sH0CEtR9ARvYfQOUAIECa1R9A4tMfQHvGH0CMCiBAn84fQPsPIEAR8R9A
vfMfQFrJH0BKrR9AnwggQPcRIEDs8x9A7AkgQNEwIED2MCBATTggQDgOIECGMCBASSUgQEfN
H0D/MSBAyAAgQGzpH0AZLCBAROUfQH8YIEAl7B9AIfYfQP3OH0AW0R9AEcIfQE8FIEDhvB9A
tPkfQPkIIECF5h9A8MYfQC70H0Ag3R9A+P4fQLs0IEBHACBAL8ofQPHyH0Bo9R9ALbgfQGvj
H0Be3B9AycQfQDbxH0Dw6R9Aee0fQPrBH0AV+h9A4QYgQAXZH0DrByBAG+sfQFwbIEBCQCBA
584fQEjcH0Cs/h9AafwfQB4HIEDi1h9AohggQBn4H0B//B9AM+kfQDnqH0D5AyBAzREgQGYP
IECNFSBAVwMgQGH4H0BD8B9ASQEgQF/eH0BKFSBAiAwgQAosIEDH+h9A1vsfQNkEIEBmqh9A
F0cgQH7sH0D77h9A9dkfQMLdH0CAGiBAmikgQM7uH0CNLiBAIPYfQDMcIEAcCiBAWRwgQFIl
IEC7AiBAJQkgQNBJIEAa/B9APWYgQArrH0BUBSBAuxAgQMUHIEAORyBAeRggQD/+H0AnMiBA
1hcgQPgGIEBa/R9ATssfQEM5IEDW5h9AfDQgQAT3H0CQ8x9AqBkgQHvvH0CDICBA1iEgQAM5
IEByJSBA/A0gQNzGH0BsDiBAmhogQHVAIEC1FCBAZxsgQHQaIEA86x9A7ekfQAH5H0D7/h9A
aeUfQITtH0D9GyBAgQ0gQA31H0BxTSBAMiUgQGkeIEAl/h9AggAgQP7FH0DzCiBAmhIgQCUy
IEBI2h9A8x8gQFPkH0BXPiBAcA4gQK04IEBrEiBAKSMgQKr9H0AoGyBAHBEgQPzWH0Cf2x9A
nCsgQHE3IEAz8R9Ab0ggQCYWIEDYMiBARvUfQEJMIEA8KiBAoTkgQArxH0DeLyBAShEgQM8e
IEA=</AssayYData></Step><Step><CommonData><SampleLocation>4</SampleLocation><SampleID></SampleID><SampleGroup></SampleGroup><SampleInfo></SampleInfo><SampleRow>D</SampleRow><SamplePlate>1</SamplePlate><WellType>WASH</WellType><Concentration>-1</Concentration><ConcentrationUnits>µg/ml</ConcentrationUnits><MolarConcentration>-1</MolarConcentration><MolarConcUnits>nM</MolarConcUnits><MolecularWeight>-1</MolecularWeight><Temperature>30</Temperature><StartTime>1537607</StartTime><AssayTime>600</AssayTime></CommonData><FlowRate>1000</FlowRate><StepType>DISASSOC</StepType><StepName>Dissociation</StepName><StepStatus>OK</StepStatus><ActualTime>367.801</ActualTime><CycleTime>0.2</CycleTime><AssayXData Points="1839">f6a2ROWstkRMs7ZEsrm2RCHAtkSHxrZE5cy2REzTtkSy2bZEGeC2RH/mtkTu7LZETPO2RLL5
tkQhALdEhwa3ROUMt0RME7dEshm3RCEgt0SHJrdE5Sy3REwzt0SyObdEIUC3RIdGt0TuTLdE
VFO3RLpZt0QhYLdEh2a3ROVst0RUc7dEunm3RBmAt0R/hrdE7oy3RFSTt0SymbdEGaC3RH+m
t0TurLdEVLO3RLK5t0QZwLdEh8a3RO7Mt0RU07dEstm3RCHgt0R/5rdE5ey3REzzt0S6+bdE
GQC4RH8GuETlDLhETBO4RLIZuEQhILhEhya4ROUsuERMM7hEsjm4RCFAuESHRrhE5Uy4RFRT
uESyWbhEGWC4RH9muETlbLhETHO4RLp5uEQZgLhEh4a4RO6MuERUk7hEupm4RCGguER/prhE
5ay4REyzuESyubhEIcC4RIfGuETuzLhETNO4RLLZuEQZ4LhEf+a4RO7suERM87hEsvm4RCEA
uUSHBrlE5Qy5REwTuUSyGblEISC5RIcmuUTuLLlETDO5RLo5uUQZQLlEh0a5ROVMuURUU7lE
ulm5RCFguUR/ZrlE7my5RExzuUSyeblEGYC5RH+GuUTljLlEVJO5RLKZuUQhoLlEf6a5RO6s
uURMs7lEurm5RBnAuUR/xrlE5cy5REzTuUS62blEGeC5RH/muUTu7LlETPO5RLr5uUQZALpE
fwa6RO4MukRME7pEuhm6RBkgukSHJrpE5Sy6REwzukS6ObpEGUC6RH9GukTuTLpETFO6RLJZ
ukQhYLpEh2a6ROVsukRUc7pEsnm6RCGAukR/hrpE5Yy6REyTukS6mbpEGaC6RH+mukTlrLpE
VLO6RLq5ukQZwLpEf8a6ROXMukRU07pEstm6RBngukSH5rpE7uy6RFTzukS6+bpEIQC7RIcG
u0TlDLtETBO7RLIZu0QZILtEhya7RO4su0RUM7tEujm7RCFAu0SHRrtE7ky7RFRTu0S6WbtE
GWC7RIdmu0TlbLtETHO7RLJ5u0QhgLtEh4a7ROWMu0RMk7tEspm7RCGgu0R/prtE7qy7RFSz
u0S6ubtEIcC7RH/Gu0TlzLtETNO7RLLZu0Qh4LtEh+a7RO7su0RU87tEsvm7RBkAvER/BrxE
7gy8REwTvES6GbxEGSC8RH8mvETlLLxETDO8RLI5vEQhQLxEh0a8ROVMvERUU7xEulm8RBlg
vER/ZrxE7my8RExzvESyebxEGYC8RH+GvETljLxETJO8RLKZvEQZoLxEh6a8ROWsvERMs7xE
srm8RBnAvER/xrxE7sy8REzTvES62bxEGeC8RIfmvETl7LxETPO8RLL5vEQZAL1Ehwa9ROUM
vURME71Eshm9RCEgvUR/Jr1E5Sy9REwzvUS6Ob1EGUC9RIdGvUTuTL1ETFO9RLpZvUQhYL1E
h2a9ROVsvURMc71Esnm9RBmAvUR/hr1E5Yy9RFSTvUS6mb1EIaC9RH+mvUTurL1EVLO9RLK5
vUQZwL1Eh8a9RO7MvURU071Estm9RBngvUSH5r1E7uy9REzzvUSy+b1EIQC+RH8GvkTuDL5E
TBO+RLIZvkQZIL5Efya+RO4svkRUM75Esjm+RBlAvkR/Rr5E7ky+RExTvkS6Wb5EGWC+RIdm
vkTubL5ETHO+RLJ5vkQZgL5Eh4a+RO6MvkRUk75Eupm+RBmgvkSHpr5E5ay+REyzvkS6ub5E
IcC+RIfGvkTlzL5EVNO+RLLZvkQh4L5Ef+a+ROXsvkRM875Euvm+RBkAv0R/Br9E5Qy/RFQT
v0SyGb9EISC/RIcmv0TlLL9ETDO/RLo5v0QhQL9Eh0a/ROVMv0RMU79Eslm/RCFgv0SHZr9E
5Wy/RExzv0S6eb9EIYC/RH+Gv0TljL9EVJO/RLqZv0QhoL9Ef6a/RO6sv0RUs79Eurm/RCHA
v0R/xr9E5cy/REzTv0Sy2b9EIeC/RH/mv0Tu7L9EVPO/RLr5v0QhAMBEfwbARO4MwERUE8BE
shnARCEgwESHJsBE5SzAREwzwESyOcBEGUDARH9GwETuTMBETFPARLpZwEQZYMBEh2bARO5s
wERUc8BEunnARCGAwESHhsBE5YzAREyTwES6mcBEIaDARIemwETlrMBETLPARLK5wEQhwMBE
h8bAROXMwERU08BEutnARCHgwESH5sBE7uzARFTzwESy+cBEIQDBRH8GwUTlDMFETBPBRLoZ
wUQhIMFEfybBROUswURUM8FEujnBRCFAwUSHRsFE7kzBRFRTwUS6WcFEIWDBRH9mwUTubMFE
THPBRLJ5wUQZgMFEh4bBROWMwURMk8FEupnBRBmgwUR/psFE5azBRFSzwUS6ucFEGcDBRIfG
wUTuzMFETNPBRLLZwUQZ4MFEh+bBRO7swURU88FEsvnBRBkAwkR/BsJE7gzCREwTwkSyGcJE
ISDCRH8mwkTuLMJETDPCRLI5wkQZQMJEh0bCROVMwkRMU8JEslnCRCFgwkSHZsJE7mzCRExz
wkS6ecJEIYDCRIeGwkTljMJETJPCRLqZwkQZoMJEh6bCRO6swkRMs8JEsrnCRCHAwkR/xsJE
7szCREzTwkSy2cJEIeDCRIfmwkTl7MJEVPPCRLr5wkQhAMNEhwbDROUMw0RUE8NEuhnDRCEg
w0R/JsNE7izDREwzw0S6OcNEIUDDRH9Gw0TuTMNEVFPDRLpZw0QZYMNEh2bDROVsw0RUc8NE
snnDRBmAw0R/hsNE7ozDRFSTw0SymcNEIaDDRH+mw0TurMNETLPDRLq5w0QhwMNEh8bDROXM
w0RU08NEstnDRCHgw0SH5sNE7uzDRFTzw0Sy+cNEGQDERH8GxETuDMRETBPERLoZxEQZIMRE
hybEROUsxERMM8REsjnERBlAxER/RsRE5UzERExTxES6WcREIWDERH9mxETubMRETHPERLp5
xEQZgMREh4bEROWMxERUk8REupnERCGgxER/psRE5azERFSzxESyucREIcDERH/GxETuzMRE
VNPERLrZxEQZ4MREh+bERO7sxERU88REsvnERCEAxUR/BsVE7gzFREwTxUSyGcVEGSDFRH8m
xUTuLMVETDPFRLI5xUQZQMVEh0bFRO5MxURUU8VEslnFRBlgxUR/ZsVE7mzFRExzxUSyecVE
GYDFRIeGxUTujMVETJPFRLKZxUQZoMVEh6bFROWsxURUs8VEsrnFRBnAxUR/xsVE7szFRFTT
xUS62cVEIeDFRH/mxUTu7MVETPPFRLr5xUQhAMZEhwbGROUMxkRUE8ZEshnGRCEgxkSHJsZE
5SzGREwzxkS6OcZEIUDGRH9GxkTlTMZETFPGRLJZxkQhYMZEf2bGROVsxkRUc8ZEsnnGRCGA
xkR/hsZE5YzGREyTxkSymcZEGaDGRH+mxkTlrMZETLPGRLK5xkQhwMZEh8bGROXMxkRU08ZE
stnGRCHgxkSH5sZE7uzGREzzxkSy+cZEGQDHRIcGx0TuDMdETBPHRLIZx0QhIMdEhybHRO4s
x0RUM8dEsjnHRCFAx0SHRsdE7kzHRExTx0S6WcdEGWDHRH9mx0TubMdETHPHRLp5x0QZgMdE
h4bHROWMx0RMk8dEupnHRBmgx0R/psdE5azHREyzx0SyucdEIcDHRIfGx0TlzMdEVNPHRLLZ
x0Qh4MdEf+bHROXsx0RU88dEsvnHRCEAyER/BshE7gzIREwTyESyGchEISDIRH8myETlLMhE
VDPIRLo5yEQhQMhEf0bIRO5MyERUU8hEslnIRBlgyER/ZshE7mzIRFRzyES6echEGYDIRIeG
yETujMhETJPIRLqZyEQhoMhEh6bIRO6syERMs8hEurnIRBnAyESHxshE7szIREzTyESy2chE
GeDIRIfmyETl7MhETPPIRLL5yEQZAMlEfwbJROUMyURUE8lEuhnJRBkgyUR/JslE7izJREwz
yUS6OclEIUDJRIdGyUTlTMlEVFPJRLJZyUQZYMlEf2bJROVsyURMc8lEunnJRBmAyUSHhslE
7ozJRFSTyUS6mclEIaDJRH+myUTlrMlEVLPJRLq5yUQZwMlEh8bJROXMyURU08lEstnJRCHg
yUR/5slE7uzJREzzyUS6+clEIQDKRIcGykTlDMpEVBPKRLIZykQhIMpEfybKRO4sykRUM8pE
sjnKRBlAykSHRspE7kzKRExTykSyWcpEGWDKRH9mykTubMpEVHPKRLp5ykQhgMpEf4bKRO6M
ykRMk8pEspnKRBmgykSHpspE5azKRFSzykS6ucpEIcDKRIfGykTlzMpEVNPKRLLZykQh4MpE
h+bKROXsykRM88pEsvnKRCEAy0R/BstE5QzLREwTy0S6GctEISDLRH8my0TuLMtEVDPLRLo5
y0QhQMtEh0bLRO5My0RUU8tEslnLRBlgy0R/ZstE7mzLRFRzy0S6ectEGYDLRH+Gy0TujMtE
TJPLRLKZy0QZoMtEh6bLRO6sy0RMs8tEsrnLRCHAy0SHxstE5czLRFTTy0S62ctEIeDLRH/m
y0Tu7MtETPPLRLL5y0QhAMxEfwbMROUMzERUE8xEshnMRCEgzESHJsxE5SzMREwzzESyOcxE
IUDMRH9GzETuTMxEVFPMRLJZzEQhYMxEf2bMROVszERMc8xEsnnMRBmAzER/hsxE7ozMRFST
zES6mcxEGaDMRH+mzETurMxEVLPMRLq5zEQZwMxEf8bMRO7MzERM08xEstnMRBngzESH5sxE
7uzMRFTzzESy+cxEIQDNRH8GzUTlDM1ETBPNRLIZzUQhIM1EhybNRO4szURUM81EsjnNRBlA
zUSHRs1E9kzNRFRTzUSyWc1EGWDNRIdmzUTubM1ETHPNRLp5zUQZgM1Eh4bNRO6MzURMk81E
spnNRCGgzUR/ps1E7qzNRFSzzUS6uc1EGcDNRIfGzUTlzM1ETNPNRLLZzUQZ4M1Eh+bNROXs
zURM881EuvnNRBkAzkR/Bs5E5QzORFQTzkS6Gc5EISDORH8mzkTuLM5ETDPORLI5zkQZQM5E
f0bOROVMzkRUU85EulnORBlgzkSHZs5E5WzORFRzzkSyec5EIYDORIeGzkTujM5EVJPORLKZ
zkQhoM5Ef6bOROWszkRMs85EurnORBnAzkR/xs5E5czORFTTzkSy2c5EIeDORIfmzkTl7M5E
TPPORLL5zkQZAM9EhwbPROUMz0RUE89EwxnPRCEgz0SHJs9E5SzPRFQzz0SyOc9EIUDPRH9G
z0TuTM9ETFPPRLpZz0QZYM9Eh2bPRO5sz0RUc89EsnnPRCGAz0SHhs9E5YzPRFSTz0Symc9E
IaDPRIemz0TurM9ETLPPRLq5z0QZwM9Eh8bPRO7Mz0RM089EutnPRCHgz0SH5s9E5ezPRFTz
z0Sy+c9EIQDQRIcG0ETuDNBETBPQRLoZ0EQhINBEhybQROUs0ERMM9BEujnQRCFA0ER/RtBE
7kzQRExT0ESyWdBEIWDQRH9m0ETubNBETHPQRLJ50EQhgNBEh4bQRO6M0ERUk9BEupnQRBmg
0ER/ptBE5azQREyz0ES6udBEGcDQRH/G0ETlzNBEVNPQRLLZ0EQh4NBEf+bQRO7s0ERU89BE
uvnQRCEA0UR/BtFE5QzRREwT0USyGdFEGSDRRIcm0UTuLNFETDPRRLI50UQZQNFEh0bRROVM
0URUU9FEslnRRCFg0USHZtFE7mzRRFRz0USyedFEGYDRRIeG0UTljNFETJPRRLKZ0UQhoNFE
h6bRRO6s0URMs9FEsrnRRCHA0USHxtFE7szRRFTT0US62dFEIeDRRIfm0UTu7NFETPPRRLL5
0UQhANJEhwbSRO4M0kRME9JEuhnSRBkg0kSHJtJE5SzSRFQz0kS6OdJEIUDSRH9G0kTuTNJE
VFPSRLJZ0kQZYNJEh2bSROVs0kRMc9JEunnSRCGA0kR/htJE5YzSREyT0kS6mdJEIaDSRIem
0kTlrNJEVLPSRLK50kQhwNJEf8bSRPbM0kRU09JEstnSRCHg0kR/5tJE7uzSREzz0kSy+dJE
IQDTRH8G00TlDNNEVBPTRLIZ00QhINNEhybTROUs00RMM9NEujnTRBlA00SHRtNE7kzTRExT
00SyWdNEIWDTRH9m00TubNNEVHPTRLJ500QZgNNEf4bTRO6M00RMk9NEspnTRBmg00R/ptNE
5azTREyz00SyudNEIcDTRIfG00TuzNNETNPTRLrZ00QZ4NNEh+bTRO7s00RU89NEuvnTRCEA
1ER/BtRE5QzURFQT1ES6GdREGSDURIcm1ETuLNREVDPURLI51EQhQNREf0bUROVM1ERMU9RE
ulnURBlg1ER/ZtRE7mzURFRz1ESyedREIYDURH+G1ETujNREVJPURLKZ1EQZoNREf6bUROWs
1ERUs9REsrnURCHA1ESHxtRE5czUREzT1ESy2dREIeDURIfm1ETu7NREVPPURLL51EQZANVE
hwbVRO4M1URME9VEshnVRCEg1USPJtVE5SzVRFQz1USyOdVEIUDVRH9G1UTlTNVETFPVRLJZ
1UQhYNVEf2bVROVs1URUc9VEsnnVRCGA1USHhtVE7ozVRFST1US6mdVEGaDVRIem1UTurNVE
VLPVRLK51UQZwNVEh8bVROXM1URM09VEstnVRBng1UR/5tVE7uzVREzz1USy+dVEIQDWRH8G
1kTlDNZETBPWRLIZ1kQhINZEhybWRO4s1kRUM9ZEujnWRBlA1kR/RtZE7kzWRExT1kSyWdZE
IWDWRIdm1kTlbNZETHPWRLp51kQhgNZEh4bWRO6M1kRUk9ZEspnWRCGg1kSHptZE5qzWREyz
1kS6udZEIcDWRH/G1kTuzNZEVNPWRLLZ1kQh4NZEh+bWRObs1kRM89ZEuvnWRCEA10R/BtdE
5gzXRFQT10S6GddEISDXRH8m10TmLNdEVDPXRLI510QhQNdEh0bXROZM10RUU9dEulnXRCFg
10SHZtdE5mzXRFRz10S6eddEIYDXRIeG10TujNdEVJPXRLqZ10QhoNdEf6bXROas10RUs9dE
urnXRBjA10SHxtdE5szXRFTT10Sy2ddEIeDXRH/m10Tu7NdETPPXRLr510QhANhEhwbYRO4M
2ERME9hEuhnYRBgg2ESHJthE5izYREwz2ESyOdhEGEDYRIdG2ETmTNhETFPYRLJZ2EQhYNhE
f2bYRO5s2ERUc9hEsnnYRCGA2ESHhthE5ozYRFST2ESymdhEIaDYRH+m2ETmrNhETLPYRLK5
2EQhwNhEh8bYRO7M2ERU09hEutnYRCHg2ER/5thE5uzYRFTz2ESy+dhEIQDZRH8G2UTuDNlE
TBPZRLIZ2UQYINlEfybZROYs2URUM9lEsjnZRCFA2UR/RtlE7kzZRFRT2USyWdlEGGDZRH9m
2UTmbNlETHPZRLJ52UQhgNlEf4bZROaM2URMk9lEupnZRBig2USHptlE5qzZREyz2US6udlE
IcDZRH/G2UTuzNlETNPZRLLZ2UQh4NlEh+bZRO7s2URU89lEsvnZRCEA2kSHBtpE7gzaREwT
2kSyGdpEISDaRH8m2kTmLNpETDPaRLo52kQYQNpEh0baROZM2kRMU9pEslnaRCFg2kR/ZtpE
5mzaRExz2kSyedpEIYDaRH+G2kTmjNpETJPaRLqZ2kQYoNpEf6baROas2kRUs9pEsrnaRCHA
2kR/xtpE7szaREzT2kSy2dpEGODaRIfm2kTm7NpEVPPaRLL52kQYANtEhwbbROYM20RME9tE
shnbRCEg20R/JttE5izbRFQz20S6OdtEIUDbRH9G20TuTNtEVFPbRLpZ20QYYNtEf2bbRO5s
20RUc9tEunnbRCGA20R/httE7ozbREyT20SymdtEGKDbRIem20TurNtETLPbRLK520QYwNtE
h8bbRO7M20RM09tEstnbRCHg20R/5ttE7uzbRFTz20Sy+dtEGADcRH8G3ETmDNxEVBPcRLIZ
3EQhINxEhybcROYs3ERMM9xEsjncRBhA3ER/RtxE7kzcRFRT3ES6WdxEGGDcRH9m3ETmbNxE
VHPcRLp53EQYgNxEf4bcRO6M3ERMk9xEupncRBig3ER/ptxE5qzcRFSz3ES6udxEGMDcRIfG
3ETuzNxEVNPcRLLZ3EQY4NxEf+bcRO7s3ERU89xEsvncRCEA3UR/Bt1E7gzdREwT3US6Gd1E
ISDdRH8m3UTuLN1ETDPdRLo53UQhQN1Eh0bdRO5M3URMU91EslndRCFg3UR/Zt1E5mzdRFRz
3US6ed1EGIDdRIeG3UTmjN1ETJPdRLqZ3UQhoN1Ef6bdRO6s3URUs91EurndRCHA3USHxt1E
5szdREzT3USy2d1EGODdRH/m3UTu7N1EVPPdRLr53UQYAN5EhwbeROYM3kRUE95EshneRBgg
3kSHJt5E7izeRFQz3kSyOd5EGEDeRIdG3kTmTN5EVFPeRLJZ3kQhYN5Eh2beRO5s3kRUc95E
unneRCGA3kR/ht5E7ozeREyT3kS6md5EIaDeRH+m3kTmrN5EVLPeRLK53kQhwN5Eh8beRObM
3kRM095EstneRCHg3kSH5t5E7uzeRFTz3kTC+d5EGADfRH8G30TmDN9ETBPfRLIZ30QYIN9E
hybfROYs30RUM99EujnfRCFA30R/Rt9E5kzfRFRT30S6Wd9EGGDfRIdm30TubN9EVHPfRLJ5
30QYgN9Eh4bfRO6M30RMk99EspnfRBig30SHpt9E7qzfRFSz30Syud9EGMDfRIfG30TuzN9E
TNPfRLLZ30Qh4N9Eh+bfRObs30RU899EsvnfRCEA4ER/BuBE7gzgRFQT4ES6GeBEGCDgRIcm
4ETuLOBETDPgRLI54EQhQOBEf0bgRO5M4ERMU+BEslngRCFg4ESHZuBE7mzgRFRz4ES6eeBE
IYDgRIeG4ETujOBETJPgRLKZ4EQhoOBEh6bgRO6s4ERMs+BEurngRBjA4ESHxuBE5szgREzT
4ES62eBEIeDgRH/m4ETu7OBEVPPgRLL54EQYAOFEhwbhRO4M4URME+FEshnhRCEg4USHJuFE
5izhRFwz4US6OeFEGEDhRH9G4UTmTOFEVFPhRLJZ4UQYYOFEh2bhRO5s4URMc+FEunnhRBiA
4USHhuFE5ozhRFST4USymeFEGKDhRIem4UTurOFEVLPhRLK54UQYwOFEf8bhRObM4URU0+FE
stnhRBjg4USH5uFE7uzhREzz4USy+eFEIQDiRIcG4kTuDOJETBPiRLIZ4kQhIOJEfybiRO4s
4kRMM+JEujniRBhA4kSHRuJE7kziRFRT4kS6WeJEGGDiRIdm4kTmbOJETHPiRLJ54kQhgOJE
h4biRO6M4kRMk+JEupniRCGg4kR/puJE7qziRFSz4kS6ueJEIcDiRH/G4kTuzOJETNPiRLrZ
4kQY4OJEh+biRObs4kRU8+JEsvniRCEA40SHBuNE5gzjRFQT40S6GeNEISDjRH8m40TuLONE
VDPjRLo540QYQONEf0bjROZM40RUU+NEslnjRCFg40SHZuNE5mzjRFRz40SyeeNEGIDjRIeG
40TujONETJPjRLKZ40QhoONEf6bjRO6s40RUs+NEurnjRBjA40SHxuNE7szjREzT40Sy2eNE
IeDjRIfm40Tm7ONEVPPjRLr540QhAOREhwbkRO4M5ERUE+REshnkRBgg5ESHJuRE5izkRFQz
5ESyOeREGEDkRH9G5ETuTOREVFPkRLpZ5EQhYOREh2bkRO5s5ERUc+REunnkRCGA5ER/huRE
5ozkREyT5ES6meRE</AssayXData><AssayYData Points="1839">C08gQBZLIEC7OyBAlEMgQO7HH0AlSyBACQwgQJJBIEA0JiBAoB4gQNEoIEABLCBALA4gQKEi
IEDvdiBADPYfQK1HIEDS9B9AafAfQProH0D37x9AyQogQHtXIECiDiBAAAsgQPoqIECm9R9A
zR8gQPTVH0DTHyBAjS0gQC8iIEDM/R9AoPsfQKH4H0CDLCBAufQfQDswIEDCAyBAVf4fQL4D
IEA4IiBAIAUgQADjH0AR7R9AH0UgQHoGIEBf6h9A/esfQPPtH0BrGCBABCggQNL6H0Dyuh9A
/7EfQJEIIEB63h9Ajf4fQLH/H0Cz8x9AMg8gQFTrH0AQxB9AIwcgQLIfIEBX/R9AH7IfQI6i
H0AYwB9ARqsfQH3xH0CBKyBAKN8fQBT/H0BC8B9AKyIgQH7fH0A8uh9AZNcfQI7qH0Al2x9A
IqYfQO3dH0AT2h9AkOMfQFfoH0D/0h9AL/IfQAXyH0Bt5h9AcCQgQOvYH0ATzR9AL8AfQMIX
IEDirB9AnNUfQH3gH0AYux9AvOQfQOP8H0CV/x9AhhkgQPmzH0AFxx9ANNIfQKgHIECVCyBA
Pc8fQAUUIEB+AiBAkN8fQJbpH0CKzh9ALcYfQO/qH0CB2x9AYrIfQNgjIED3xh9AA60fQBuv
H0D6KSBAB+UfQKXwH0AztR9AzAggQMl8H0AFxR9ABMofQD0jIEBu3x9AqwggQOQaIEBmsR9A
aNIfQBOvH0BL6B9AodEfQF+1H0Ax0x9A4Z8fQBTKH0Cj6h9A9+4fQMu/H0DN3B9AyPsfQAHS
H0DF9x9AtcsfQMfnH0CDsx9AN/EfQOeuH0BEnB9A38UfQGhSIEALzR9ATREgQJ2qH0C/zx9A
tr8fQAnwH0BvNCBAdqEfQLHGH0DC2h9ATdYfQGKAH0DAqh9AncQfQKnVH0DHaB9AGvcfQCK+
H0Ag+x9A/8AfQC+bH0Cm7B9AdrQfQLEMIED0vh9AKeQfQA+6H0DQ5h9AT60fQAWJH0Bl5B9A
RrMfQC6sH0B/DSBAAPofQEkcIEAk3B9A+ugfQGQJIED8xR9AX/AfQI7DH0CLqx9ALIkfQMic
H0BnwB9AXn4fQAGBH0Cppx9AmZwfQB/cH0Berx9AmqkfQJO3H0CkhB9ALagfQDS2H0BTvR9A
5qYfQGrmH0BL0B9AmKsfQPGYH0Ahvx9A9NUfQBT4H0CH1x9A1ZkfQOugH0DKyx9AWpYfQG5H
H0DYsx9A9f0fQMmuH0ABhR9AF8IfQDp9H0Crjx9Ax7QfQBV7H0Dldh9ArwggQG+HH0A7nB9A
978fQAB5H0BNqR9AEbAfQGLhH0D6uR9Ar4kfQKHWH0DyqR9Av9gfQI64H0A7mh9AbKkfQBnV
H0DMtx9AFqEfQLLyH0Dzsx9AqsAfQEC9H0DsWR9AEbYfQD2kH0BR3h9AtPkfQJp1H0Dh9x9A
hdMfQNqIH0BHtx9AhcEfQMOOH0DZvx9AtWAfQFaDH0Cs3R9AdLsfQOWlH0Cirh9Ay5cfQHSI
H0BAsR9AoqUfQBZ7H0AQcR9AApUfQHHkH0Ad5x9ActIfQJsIIEDCmh9A+JsfQAicH0A8cB9A
o8cfQPOYH0C5ux9A7agfQB2SH0CAiB9ABrwfQPKgH0B2qR9Ay38fQKs8H0CFdB9ArJ8fQIDE
H0AFpB9AKIMfQN2JH0AmfB9AGrsfQCKMH0DycB9ANnsfQIK1H0ATjh9AMKcfQAC4H0AQmx9A
zqwfQOTPH0AcdR9AnsYfQKHYH0BXux9AAVsfQKebH0ASox9ACFgfQEHUH0DvwB9Aa4gfQOui
H0CtACBA8dofQPeYH0CfWh9ARY4fQDtgH0BLsx9A32YfQDNqH0Cfyx9AzG8fQHRlH0DEfx9A
TLMfQF6oH0BvpB9ARngfQJ6ZH0BRrh9Aem0fQFSOH0CgvB9AhlEfQBuCH0DWnB9AamsfQMCh
H0B6ux9A2YwfQKNTH0DTph9A3F4fQFOCH0C8mx9AXCUfQKOUH0BfkR9A1owfQFN3H0DFax9A
bpUfQHV4H0ComB9ASI4fQExtH0CMnh9AZcgfQMlvH0A/nR9ArNkfQIbQH0Bicx9A+KQfQIqc
H0DCcx9AJ10fQOGtH0DIjx9AGnAfQISOH0BhpB9AmmgfQNeuH0A4oR9AxnEfQMKSH0C8cx9A
gl8fQL5dH0Ceeh9AIpcfQPV4H0AFgx9ANXofQOAZH0AfaB9AYSgfQElwH0AGOR9AUKEfQFOQ
H0BtVB9A1X8fQD1qH0C2Nh9AM3MfQOM4H0B/ex9ABUgfQNyYH0DMrB9Ab3cfQPtTH0B+lB9A
L34fQDeFH0Adih9ARB8fQChzH0CFpR9ANFEfQLl6H0AiWB9ANhsfQDt6H0CkQR9A4WEfQJ9j
H0C/HR9Aw2wfQFx5H0CesR9A4GofQNB8H0DNbB9AkTkfQLpzH0CKhB9ALnsfQKRuH0BGtR9A
kI0fQKxVH0Adlh9ATkQfQKOOH0DYTR9AIDgfQPzDH0DSXx9A2q4fQAhpH0CHtB9ASkwfQFh3
H0COWx9AEW0fQNF9H0CkSh9A45YfQDBXH0DYgB9AaUkfQKdzH0BmKB9ABW0fQJ+WH0CufB9A
m2YfQKsUH0CcbB9AjF4fQG1XH0Aiqh9AIzUfQBCfH0BgjR9AWIkfQLlxH0B9mB9AZlkfQM5y
H0C2SB9A20kfQDGAH0BXax9AU1wfQFw6H0AOeR9AmWMfQG1iH0AZHx9APykfQBc+H0Apnh9A
RF4fQJFoH0BoMx9AnGQfQJJTH0A+Lx9A2GIfQMtbH0CzVB9A85ofQMGIH0DrgB9At1AfQDVm
H0BlPx9AaXgfQJhTH0BDWx9AD4QfQCB+H0COVR9AtjYfQM5gH0C4Sx9AzUEfQE+SH0CtCx9A
v2UfQPx1H0AgUh9A3msfQKWJH0CXdx9A0DAfQDtpH0CXKx9A01ofQPZWH0BNgR9AHXcfQG87
H0CDuR9AjFQfQJUXH0AkbR9A3pAfQBdkH0DGQh9Aui0fQKcmH0BDSh9AdkgfQAt/H0C4iR9A
qUcfQAVFH0BDbB9A02UfQPphH0Cfdx9AN2EfQNFJH0Bqdx9AbX8fQI9oH0DUYx9AFGkfQGSK
H0CyLR9AJjMfQH40H0ApWB9AICsfQHsrH0C2VB9AoZ0fQJf6HkBmVx9AuC8fQHF5H0BUdB9A
7BUfQP8TH0CZWh9ATXgfQN9MH0DjKx9ANyofQN5yH0D7Nx9AYygfQPwyH0AgmB9AkGQfQO0n
H0AKNR9AVIgfQHstH0B3SB9AZwEfQLAoH0CYdh9AAjkfQHX0HkDWTx9AF20fQFudH0ALTB9A
RvMeQP87H0AUVB9AqUUfQGkVH0AeKR9A2EAfQFZlH0CUSx9ADl8fQBXzHkCaIx9ArVIfQPo3
H0AeTR9AklMfQHSDH0Bdfx9AW3wfQFhmH0BThh9AqlgfQBP8HkCghx9AXlUfQHsGH0BPXx9A
AzQfQAJ0H0AzVx9AqFUfQN5wH0CoDh9AWjwfQJpQH0DJLR9AjnAfQIMrH0DVCR9ABkEfQMcF
H0DICR9AqyQfQLxXH0DGMx9AbVMfQGFoH0BMVB9A/g8fQPNkH0DZWB9AY/0eQBJaH0CM7h5A
tm8fQFPxHkAhBB9Alw8fQMoTH0DG9h5AJIcfQAs3H0Anrh9AqwEfQIMwH0A4Sx9AwlEfQDU1
H0BKAR9AITcfQF18H0BsjB9A6RIfQGYwH0DVLR9AyDkfQNxmH0DuKx9A/iwfQDBmH0CKdB9A
VEIfQOQcH0CCNh9APwgfQD8wH0BJUh9A5hofQB5hH0CZMB9AwxMfQPpMH0BYFR9ARTsfQIE0
H0CIHh9AylEfQNFmH0CsRR9AHzcfQNg0H0DD/x5AbTwfQCD6HkAcQB9ATScfQDAaH0DBUB9A
6y4fQB9uH0DlpB5AKVwfQM8EH0DzMx9A/CcfQGY9H0DXcx9ApCQfQOUKH0CgCh9ANgIfQAoI
H0D3Ox9AmFIfQDo1H0AZOR9AtwwfQAw4H0ClEh9AwP8eQOJYH0AkLB9AMiEfQELzHkDzKx9A
Bz8fQIHrHkBaUx9A0ygfQBXEHkDXPB9A/BIfQAYgH0A/Dh9ANzwfQMcVH0BIVB9AhBAfQKoe
H0BjIh9AdGMfQHVjH0CS/h5A0VEfQDkyH0CHKR9A9yYfQEIKH0AHQB9AqfceQMwcH0B7QB9A
qmcfQBcrH0BuLh9A0BofQHlNH0A/PR9Az88eQEpBH0AGIB9AwHofQBtVH0ARYh9AOEMfQNoP
H0CSAx9Aq+oeQCwXH0CuDh9A5+IeQOAjH0DdIR9AfTEfQG9ZH0BXQh9AvyYfQD1WH0CbLx9A
E1QfQKzWHkBQMh9AtggfQBEpH0DyUB9AW1EfQKtDH0CsHx9AqkEfQMUeH0BKTx9AOdYeQHUM
H0A/Wx9A3U4fQFNaH0BSCh9AYiIfQBUIH0BU7x5AzosfQFoTH0CXZR9AXSAfQBpPH0B5Nx9A
rDMfQBlTH0DlXh9AiHMfQMs5H0CP9h5AgDQfQIYXH0ADIx9AcQ8fQKMLH0BATh9AJTcfQAEY
H0B6ah9ADCUfQAItH0Cp7h5AsDwfQM4iH0BZGR9ASx8fQLM7H0COGh9AShEfQBMdH0CR7h5A
jAcfQCZUH0DEDB9ApwgfQIA2H0CsKB9AcvceQLT2HkCkMh9AuPoeQE8YH0AhIB9AVBofQAI7
H0D9iB5A0yYfQLpYH0ANNB9AJzMfQCyAH0BOYB9AR/UeQJXvHkCWPB9Av+oeQDfuHkBlRh9A
wu4eQNARH0CPOR9AszwfQKIfH0DJIx9AbwAfQCsrH0COHB9Aew0fQCYOH0BeCB9AMRMfQEVK
H0B3+h5AzlkfQPUmH0Cr0x5AJTQfQPpoH0B+9h5AoeMeQPwWH0DP5B5AD+IeQP0/H0BDBB9A
YTAfQLLgHkAD2x5ANyAfQC9EH0CQOR9AmgIfQEg0H0DDOh9AZv8eQC+9HkBvBh9A6TQfQIoO
H0A4Eh9A7yQfQMAoH0B8LR9ArvMeQH0oH0AY8R5Abk4fQPtlH0Dp/R5AC/keQG0+H0B5Fh9A
4vIeQME4H0AbFx9AGBofQEoRH0AGOR9AcAofQPkeH0Bu/h5AeP8eQAMeH0DYqx5Amc4eQAsC
H0Co5h5A990eQNwgH0BcVh9ADhofQPk3H0DP+h5A2TwfQMX7HkDpDx9AGT0fQBMUH0DSMR9A
XzwfQLQSH0AY9h5ALEQfQMDsHkAo+B5A0hIfQLTKHkDBFR9ARhAfQKDpHkCW8x5AU/EeQG8S
H0ADCh9AKSgfQCgDH0A2CR9AImMfQKIXH0AHJB9ATdweQBnQHkD3Dh9AMw0fQB3DHkBkEB9A
JskeQFMjH0Ar7x5AoQIfQJj0HkC2zx5AHfkeQME4H0AtHB9At/geQM/aHkCR/B5AheYeQNcg
H0DeLh9AjOUeQFraHkAEGx9AfNgeQCYsH0DfIB9APQ0fQIYWH0DOLR9AdQQfQGMBH0AC+R5A
dUAfQMURH0AYBx9AOS8fQDbUHkDFAB9ApQMfQIfRHkAoPx9ArxUfQCILH0DJHx9AgYgfQL7z
HkDE2x5AOAofQGwEH0D8zx5AIwUfQItcH0CW+B5AfbweQPERH0Cw0R5A1OgeQJMlH0BJyh5A
IOseQK8pH0CApR5AdNceQAkKH0Cz3h5AQekeQK/1HkAIrh5AOBMfQNDgHkAvEx9AfekeQKD8
HkCPKB9AiA4fQNG6HkCbGR9A8g0fQAv0HkAc9B5AuPYeQADqHkAvHx9AvwYfQA7kHkCvyB5A
qAIfQP/XHkBIDB9AUdUeQDfjHkAuKR9AW/geQH28HkBc3R5AsksfQH3XHkCfGh9AHvoeQLb6
HkDcBR9AzbweQOUCH0Dg4R5AxwEfQBoUH0BEvR5AJsgeQBMbH0DO7x5AoSQfQPFBH0CdCR9A
cskeQGw7H0AWER9AfNweQPTBHkCkGh9A/PkeQBCCHkB+IB9ACfceQCvgHkDNvx5A2fweQOfy
HkDc4x5Ay+8eQMX1HkAM8x5AmdweQJjrHkB9Hx9A6wofQKXSHkDkyh5AhBIfQJn/HkBaGB9A
WOMeQHHQHkBaLR9AMuIeQCTxHkALBh9AIzUfQFH6HkBU9R5AYukeQKAIH0BX1h5AOeAeQLfH
HkDxIB9AXOseQNfOHkDR7B5AySYfQKsMH0BB9B5AS8seQOz8HkDeqx5A3yEfQBEFH0AcFR9A
XwMfQFTgHkDuhB5ArgofQM8KH0DV3x5AlPEeQNH+HkBzLB9A+bIeQFHSHkAq3B5Ae78eQArO
HkDlzB5AfMgeQPC8HkBI2h5AL/AeQOrKHkAJmR5A6+keQMnsHkCfDh9AovEeQF8JH0CexR5A
1foeQPXLHkCitR5APuseQEMMH0Cl8x5AirceQCfzHkAf4R5A4sIeQJHQHkDduB5A18weQF3j
HkA5yR5AtdgeQCS1HkD6fB5AH/keQFjkHkCn8R5AIAAfQKoMH0BwvR5A5aseQIUSH0AX8B5A
JO4eQMTGHkBZ0x5A//oeQHHkHkD7uR5A0NoeQL/0HkArBR9AD+UeQPXWHkA1yR5AubgeQPfr
HkDHyh5AqPAeQMQJH0B3tB5AEfYeQO/aHkAUGh9AnPseQCfjHkBzER9AH8seQN3JHkCTvR5A
4NQeQErnHkDy9B5A3A4fQFAIH0BpxR5AZsYeQHzsHkAixh5ABN0eQKu6HkDBsR5Axt8eQPLD
HkAg8h5ARL8eQDrMHkCSpx5AvxwfQISgHkA9zB5AngAfQGazHkBozx5A1eUeQEPxHkCSuR5A
b6ceQCzEHkBJNB9At3IeQKDZHkBlHh9AWvMeQC6lHkAA5h5AogwfQNjXHkB58B5A5sgeQA34
HkDf1h5At+0eQOPdHkAgtx5ArfgeQGnoHkCg3B5A5/IeQAHKHkAq8h5AGtUeQKbmHkAZ/R5A
UdEeQF7pHkAn+h5AIsQeQO7sHkDg5x5AsdYeQH7YHkB/Dx9AE6MeQDLUHkCsnB5Atf0eQMDd
HkCyxx5AgfEeQFz/HkCBrB5A2IgeQPT0HkAopx5AUJEeQEbFHkB+7h5Ab9geQLjIHkB98B5A
f+ceQEesHkAO0h5A9/IeQHP9HkBbwx5AVpoeQEPiHkD/+B5ArPUeQNgBH0DJdR5ATfAeQADm
HkA2yB5A1tgeQFcgH0AwER9ADuweQIiwHkAD/B5AkckeQMdzHkCL3B5A8+geQF7yHkDi7x5A
oq8eQFqeHkBCzx5AuvweQLWfHkCEvB5ArrUeQGn5HkBR7x5AU+QeQH89H0Dg/B5AcsweQEmp
HkDf2h5A1LoeQNvsHkCf4R5A27geQJb6HkBA9B5AT/QeQCDxHkBPGx9A0+UeQD3KHkAUxB5A
/wkfQN7QHkBK1x5AwJYeQBHqHkBb9B5AJsseQKMAH0Bzrx5A0vYeQG7EHkAR5B5A9TQfQEFr
HkDJ3x5A4uEeQCzTHkA18h5A3OgeQErMHkCRHx9ANQAfQIr+HkBVzh5AgsseQJjgHkDBFh9A
/M4eQGCZHkBDsR5AorweQJHnHkDPLh9AHuQeQB3zHkD99x5AyfEeQDaLHkDE6x5AXPMeQED1
HkCr9B5A6eseQMvpHkAVvR5AY64eQDnHHkCmtx5AT70eQH3yHkC8Cx9AoZceQMScHkD0yR5A
CaweQNTSHkBqrx5AywcfQOfVHkC4vx5A0rEeQJB+HkAvBR9AStIeQAKlHkDxux5Alc0eQD8B
H0C4uB5AF8weQEfoHkBAlx5AwMgeQJGfHkBK1B5A8LweQNQsH0AYyR5Af9UeQDn2HkDXtx5A
1b8eQMqfHkBihB5AVtseQEOcHkDL4h5ApZkeQNwLH0AQMx9AU6geQK7mHkBbkR5AqdUeQNLg
HkBzvR5AaqMeQAxoHkBm6R5ARoMeQKzRHkD3qB5As8keQKHgHkAH1R5AXcMeQMD9HkCS7B5A
C6AeQB3OHkAWzh5AmJ8eQGwBH0ADuB5AnKweQMGTHkCy/R5A47geQBTLHkCTmh5AK58eQNKv
HkCO/x5Aa8MeQJriHkD0zh5AwvweQPbnHkCazB5AprEeQP2YHkC+2B5A0x4fQKS5HkBfrh5A
CtEeQGX4HkAPmh5A6YseQO4IH0AnuR5AR80eQJP8HkD+tx5Al6geQHndHkBkwx5ABtUeQDHz
HkCz9B5A67YeQOqoHkDXpR5AtMseQJnZHkC3cR5A4rgeQKL2HkCayx5AoL0eQNi0HkBRwB5A
qugeQPAFH0Aurh5AcpMeQOvfHkDHIh9A7M4eQEmwHkDdrh5AbqIeQGCUHkBE1R5AGYceQGef
HkByzB5AndEeQOTXHkC9oh5AYJ0eQFrGHkDE8B5AONseQBaIHkAEpR5A+sMeQEanHkAshR5A
aJMeQETuHkBBvB5Ag7MeQIWEHkAhlx5AeeIeQMYEH0Aenh5ADq0eQJufHkBaZx5AA5UeQOWy
HkCutR5AMc4eQHChHkD6uB5AkZseQI55HkDqrx5AyaIeQBR2HkDHox5AZrgeQL6uHkCVsx5A
qaweQFXnHkCSsh5AabseQEa3HkCqsR5AWY8eQKLmHkArwh5As88eQCzDHkDEnx5AleMeQPfr
HkBbnh5Ar8seQFOoHkCVtB5A4rceQPXNHkBFzR5AANkeQFqDHkBThR5AILAeQDizHkCYlB5A
Hn4eQLd+HkBJlh5ApIAeQE3LHkBnbx5ArHweQIiLHkAHuB5A6aYeQFiBHkDPrB5AidoeQEpy
HkDS7R5AQLceQH3GHkDE6x5AvuUeQE2RHkDJzR5AJqYeQIG7HkA1zB5A94UeQB+PHkCKwR5A
SI4eQJ6OHkDbfB5A4+geQM2sHkDxZx5AC5keQLztHkCGxR5AA74eQCiKHkBpfh5APpkeQIxt
HkC0mh5A/78eQPlgHkABmR5AZ5IeQMBqHkBPwx5A/MIeQHqaHkCEcR5Ata8eQDuMHkBjch5A
leYeQNNfHkAf3h5A2dUeQDOnHkDJcx5AcqAeQFWrHkBN0x5AfIceQE6bHkB9bR5ACLceQGyP
HkA91B5AHnQeQA9WHkA81h5AsdAeQGvMHkCQzB5AtNIeQDCFHkCt1h5ACNQeQFiYHkDrlx5A
ZY8eQPeTHkDO2x5AmLseQJB5HkBPpx5AYVIeQKXGHkBW5x5A7YkeQANsHkApqB5AnpkeQBas
HkCFwh5AC80eQLBiHkDF0x5AT7AeQCtqHkA5qB5A1NAeQNO+HkAp3x5ADXkeQJiwHkCnsh5A
6JUeQFr5HkAzsB5AkMweQCt9HkC43x5A2ckeQI97HkBTgx5APJQeQEvhHkChzR5AJXUeQFWq
HkB2pR5AqKAeQIf1HkAwyx5ACYQeQEGxHkBBrR5AQVweQM+kHkChoR5AZ7seQISRHkDGph5A
JsAeQPG8HkARox5AYdMeQGyCHkACcR5Ac78eQNRoHkAyxR5AVKUeQCOoHkCj1B5AU4geQBet
HkCfrR5AsJ4eQO3KHkAPoR5AeK4eQK6MHkBFtx5A2TQfQCJ9HkAIdR5AKKoeQOu9HkCooR5A
9MMeQK6vHkCnnh5ArtoeQOFuHkBavx5AHhEfQCVkHkBGvx5Al70eQG6nHkBusB5Af90eQEB8
HkDqSB5AE5QeQD6OHkBcyh5AkZUeQMZ9HkDMnB5AWqYeQJ2eHkCcoh5AmYUeQBOsHkDMwR5A
JdMeQOhkHkAL5R5ACqkeQNTgHkBRmB5AdIkeQKGbHkA/7R5A1NweQI2UHkB2rh5A5oAeQJO3
HkDnkx5AWZ8eQGrbHkDKvx5AzfEeQKmJHkAJqR5A7O4eQE+HHkD1qB5ALM8eQO1dHkAgmx5A
72ceQEC8HkBilh5A</AssayYData></Step><Step><CommonData><SampleLocation>2</SampleLocation><SampleID></SampleID><SampleGroup></SampleGroup><SampleInfo></SampleInfo><SampleRow>D</SampleRow><SamplePlate>1</SamplePlate><WellType>REGENERATION</WellType><Concentration>-1</Concentration><ConcentrationUnits>µg/ml</ConcentrationUnits><MolarConcentration>-1</MolarConcentration><MolarConcUnits>nM</MolarConcUnits><MolecularWeight>-1</MolecularWeight><Temperature>30</Temperature><StartTime>1916781</StartTime><AssayTime>5</AssayTime></CommonData><FlowRate>1000</FlowRate><StepType>KREGENERATION</StepType><StepName>Regeneration</StepName><StepStatus>OK</StepStatus><ActualTime>5.00005</ActualTime><CycleTime>0.2</CycleTime><AssayXData Points="25">IaDkRIem5ETurOREXLPkRLu55EQpwOREkMbkRPbM5ERU0+REu9nkRCng5ESH5uRE9uzkRFzz
5ETD+eREKQDlRJAG5UTuDOVEXBPlRLsZ5UQpIOVEkCblRO4s5URUM+VEuznlRA==</AssayXData><AssayYData Points="25">4NAVQJ9/DEDwTglAOAcIQL/5BkBhgAZAWe4FQFjOBUB3dwVA8NUEQKOHBEA6kwRAehMEQA7f
A0CAoANApscDQLuTA0D2VwNABBIDQAL3AkCRAANAKsUCQM9JAkCkGwJAC2UCQA==</AssayYData></Step><Step><CommonData><SampleLocation>1</SampleLocation><SampleID>Buffer</SampleID><SampleGroup></SampleGroup><SampleInfo></SampleInfo><SampleRow>D</SampleRow><SamplePlate>1</SamplePlate><WellType>BUFFER</WellType><Concentration>-1</Concentration><ConcentrationUnits>µg/ml</ConcentrationUnits><MolarConcentration>-1</MolarConcentration><MolarConcUnits>nM</MolarConcUnits><MolecularWeight>-1</MolecularWeight><Temperature>30</Temperature><StartTime>1928795</StartTime><AssayTime>5</AssayTime></CommonData><FlowRate>1000</FlowRate><StepType>KREGENERATION</StepType><StepName>Regeneration</StepName><StepStatus>OK</StepStatus><ActualTime>5.00103</ActualTime><CycleTime>0.2</CycleTime><AssayXData Points="25">IUDlRJBG5UT2TOVEXFPlRLtZ5UQhYOVEkGblRPZs5URcc+VEw3nlRCGA5USQhuVE9ozlRFyT
5US7meVEIaDlRJCm5UT2rOVEVLPlRMO55UQpwOVEkMblRPbM5URU0+VEw9nlRA==</AssayXData><AssayYData Points="25">yzCiQF/AoECxtppAWB2gQKYFpECjYZ1ArdycQGb4okD6dJ9AtOeZQIoVoEBqXJ9ASJmYQBp+
nEBlPaFAexOYQAD3m0CaiaJAoYabQMRHmUAkg59AfLucQCREmEDeO5xAAMmfQA==</AssayYData></Step><Step><CommonData><SampleLocation>2</SampleLocation><SampleID></SampleID><SampleGroup></SampleGroup><SampleInfo></SampleInfo><SampleRow>D</SampleRow><SamplePlate>1</SamplePlate><WellType>REGENERATION</WellType><Concentration>-1</Concentration><ConcentrationUnits>µg/ml</ConcentrationUnits><MolarConcentration>-1</MolarConcentration><MolarConcUnits>nM</MolarConcUnits><MolecularWeight>-1</MolecularWeight><Temperature>30</Temperature><StartTime>1940785</StartTime><AssayTime>5</AssayTime></CommonData><FlowRate>1000</FlowRate><StepType>KREGENERATION</StepType><StepName>Regeneration</StepName><StepStatus>OK</StepStatus><ActualTime>5.00103</ActualTime><CycleTime>0.2</CycleTime><AssayXData Points="25">KeDlRKDm5UT+7OVEZPPlRMP55UQxAOZEjwbmRPYM5kRcE+ZEyxnmRCkg5kSPJuZE9izmRGQz
5kTLOeZEKUDmRI9G5kT+TOZEXFPmRMtZ5kQpYOZEmGbmRP5s5kRkc+ZEy3nmRA==</AssayXData><AssayYData Points="25">2WjqP02h6D9olOg/o2foPxDC5z9Qxec/y/TnP6iQ5z/6xOc/dbDnP2yi5z8Cpec/31DnP0FV
5z9Ix+c/V4znPwQS5z/yCuc/HU7nP0Aj5z/7Buc/YVXnPyPx5j+QoOY/ad3mPw==</AssayYData></Step><Step><CommonData><SampleLocation>1</SampleLocation><SampleID>Buffer</SampleID><SampleGroup></SampleGroup><SampleInfo></SampleInfo><SampleRow>D</SampleRow><SamplePlate>1</SamplePlate><WellType>BUFFER</WellType><Concentration>-1</Concentration><ConcentrationUnits>µg/ml</ConcentrationUnits><MolarConcentration>-1</MolarConcentration><MolarConcUnits>nM</MolarConcUnits><MolecularWeight>-1</MolecularWeight><Temperature>30</Temperature><StartTime>1953093</StartTime><AssayTime>5</AssayTime></CommonData><FlowRate>1000</FlowRate><StepType>KREGENERATION</StepType><StepName>Regeneration</StepName><StepStatus>OK</StepStatus><ActualTime>5.00103</ActualTime><CycleTime>0.2</CycleTime><AssayXData Points="25">MoDmRKGG5kT/jOZEZZPmRNSZ5kQ6oOZEoabmRAet5kRls+ZE1LnmRDLA5kSYxuZEB83mRG3T
5kTU2eZEMuDmRJjm5kQH7eZEZfPmRMz55kQyAOdEmAbnRAcN50RlE+dE1BnnRA==</AssayXData><AssayYData Points="25">v6ucQNo6nkBO1ZNACWiXQA1jnEAKMpRAnqqWQJLBnUCO1pdAxHeUQPuKm0CAwJtAtGuUQMy7
mEAJGp1Ax0iVQCerlEB/2JtA6wGXQKInlEB9WJtA3xScQN4jlEALYZdAakGcQA==</AssayYData></Step><Step><CommonData><SampleLocation>2</SampleLocation><SampleID></SampleID><SampleGroup></SampleGroup><SampleInfo></SampleInfo><SampleRow>D</SampleRow><SamplePlate>1</SamplePlate><WellType>REGENERATION</WellType><Concentration>-1</Concentration><ConcentrationUnits>µg/ml</ConcentrationUnits><MolarConcentration>-1</MolarConcentration><MolarConcUnits>nM</MolarConcUnits><MolecularWeight>-1</MolecularWeight><Temperature>30</Temperature><StartTime>1965222</StartTime><AssayTime>5</AssayTime></CommonData><FlowRate>1000</FlowRate><StepType>KREGENERATION</StepType><StepName>Regeneration</StepName><StepStatus>OK</StepStatus><ActualTime>5.00005</ActualTime><CycleTime>0.2</CycleTime><AssayXData Points="25">OiDnRKkm50QPLedEfjPnRNw550Q6QOdEqUbnRAdN50R1U+dE1FnnREJg50SpZudED23nRG1z
50TUeedEOoDnRKmG50QPjedEdZPnRNyZ50Q6oOdEqabnRA+t50R1s+dE1LnnRA==</AssayXData><AssayYData Points="25">RtHRP0O0zz8+oM8/pfnPPyeZzz8XRc8/KOXOP2rWzz8uFc8/lyLPP7EOzz/D584/Ne7OPwUG
zz92xs4/aV/PPxTvzj+gnc4/+DfOPyqbzj9pa84/jlnOP6Luzj86i84/TZ/OPw==</AssayYData></Step><Step><CommonData><SampleLocation>1</SampleLocation><SampleID>Buffer</SampleID><SampleGroup></SampleGroup><SampleInfo></SampleInfo><SampleRow>D</SampleRow><SamplePlate>1</SamplePlate><WellType>BUFFER</WellType><Concentration>-1</Concentration><ConcentrationUnits>µg/ml</ConcentrationUnits><MolarConcentration>-1</MolarConcentration><MolarConcUnits>nM</MolarConcUnits><MolecularWeight>-1</MolecularWeight><Temperature>30</Temperature><StartTime>1977380</StartTime><AssayTime>5</AssayTime></CommonData><FlowRate>1000</FlowRate><StepType>KREGENERATION</StepType><StepName>Regeneration</StepName><StepStatus>OK</StepStatus><ActualTime>5.00005</ActualTime><CycleTime>0.2</CycleTime><AssayXData Points="25">O8DnRKHG50QQzedEdtPnRN3Z50Q74OdEqubnRBDt50Ru8+dE3fnnREMA6ESqBuhEEA3oRHYT
6ETdGehEQyDoRKEm6EQILehEbjPoRNU56ERDQOhEoUboRBBN6ERuU+hE1VnoRA==</AssayXData><AssayYData Points="25">g0aRQEYqmEAdg5NAu16OQIFol0BRYpVAXRqOQJ7PlEAhzpdA41GQQJo6kUBvhpZAiuqSQG6g
jEAJmJZAmOWTQMdmjUBTdJVAESOZQEGRkUBIhZFA9yqXQM64kkBCsI5Ar1mUQA==</AssayYData></Step></KineticsData></ExperimentResults>
