# Supplementary material for: CD147 mediates the adsorption of influenza A virus on the cell surface through direct interaction with HA
Source: Front Cell Infect Microbiol. 2025 Aug 29;15:1647283. doi: 10.3389/fcimb.2025.1647283 (PMC12426278; doi:10.3389/fcimb.2025.1647283)
Supplement: Supplementary file 8 [file DataSheet2.zip › raw data-2/Figure 6/Fingure6 D-I/Fingure6 F/241006_005.frd]

<?xml version="1.0" encoding="UTF-8" standalone="yes"?>
<ExperimentResults><ExperimentInfo Name="Experiment_1"><ExpDescription></ExpDescription><RTDVersion>2.0</RTDVersion><RunID>1FEBD801-7731-4934-897C-89B0338FFE3B</RunID><ExperimentType>KINETICS</ExperimentType><ExperimentSubType>KBASIC</ExperimentSubType><StartDateTime>2024-10-06T20:28:04</StartDateTime><MachineName>4QSYCS2</MachineName><UserName>Labuser</UserName><LotNumber></LotNumber><PlateName>241006</PlateName><PlateName2></PlateName2><SensorName>E7</SensorName><SensorPlate>1</SensorPlate><SensorType>SA (Streptavidin)</SensorType><SensorRole>LIGAND</SensorRole><SensorInfo></SensorInfo><WritingSW>DataAcquisition.exe 11.1.0.11</WritingSW><InstrumentType>OctetRED96e</InstrumentType><InstrumentSerial>FB-90287</InstrumentSerial><InstrumentFW>1.0.0.0</InstrumentFW><IntegrationTime>2.3</IntegrationTime><DSPType>CPF</DSPType><DSPStitching>1</DSPStitching><HasManifest>1</HasManifest><InfoHash>-1580677736</InfoHash></ExperimentInfo><AssayParamsInfo/><KineticsData><Step><CommonData><SampleLocation>12</SampleLocation><SampleID></SampleID><SampleGroup></SampleGroup><SampleInfo></SampleInfo><SampleRow>E</SampleRow><SamplePlate>1</SamplePlate><WellType>BUFFER</WellType><Concentration>-1</Concentration><ConcentrationUnits>µg/ml</ConcentrationUnits><MolarConcentration>-1</MolarConcentration><MolarConcUnits>nM</MolarConcUnits><MolecularWeight>-1</MolecularWeight><Temperature>28.1</Temperature><StartTime>0</StartTime><AssayTime>120</AssayTime></CommonData><FlowRate>1000</FlowRate><StepType>BASELINE</StepType><StepName>Baseline</StepName><StepStatus>OK</StepStatus><ActualTime>120.001</ActualTime><CycleTime>0.2</CycleTime><AssayXData Points="600">AAAAAPLSTT7fT80+mpkZP83MTD/FIIA/mpmZP/hTsz/NzMw/ZmbmPwAAAEAv3QxA/KkZQMl2
JkAzMzNAAABAQC/dTECamVlAyXZmQDMzc0AAAIBAZmaGQP7UjEAzM5NAmpmZQAAAoECYbqZA
/tSsQGQ7s0DLoblAAADAQJhuxkDNzMxAZDvTQMuh2UAxCOBAmG7mQP7U7EAzM/NAy6H5QAAA
AEEzMwNBf2oGQZqZCUHNzAxBGQQQQUw3E0FmZhZBmpkZQeXQHEEZBCBBMzMjQX9qJkGamSlB
5dAsQRkEMEFMNzNBf2o2QbKdOUHNzDxBGQRAQUw3Q0FmZkZBmplJQc3MTEEZBFBBMzNTQWZm
VkGynVlB5dBcQQAAYEFMN2NBf2pmQbKdaUHl0GxBAABwQUw3c0FmZnZBsp15Qc3MfEEMAoBB
mpmBQTMzg0HNzIRBc2iGQQAAiEGmm4lBMzOLQdnOjEFzaI5BAACQQaabkUEzM5NB2c6UQXNo
lkEMAphBppuZQT81m0HNzJxBc2ieQQwCoEGmm6FBPzWjQdnOpEFzaKZBDAKoQZqZqUEzM6tB
2c6sQWZmrkEAALBBppuxQT81s0HNzLRBc2i2QQwCuEGmm7lBMzO7QdnOvEFmZr5BDALAQZqZ
wUEzM8NB2c7EQXNoxkEMAshBmpnJQT81y0HNzMxBc2jOQQAA0EGmm9FBMzPTQdnO1EFzaNZB
AADYQZqZ2UEzM9tB2c7cQWZm3kEMAuBBppvhQT8140HZzuRBZmbmQQwC6EGmm+lBMzPrQdnO
7EF/au5BAADwQZqZ8UE/NfNB2c70QXNo9kEMAvhBppv5QTMz+0HZzvxBc2j+QQYBAELNzABC
mpkBQm1nAkIzMwNCBgEEQs3MBEKamQVCZmYGQjk0B0IAAAhCzcwIQqCaCUJtZwpCMzMLQgYB
DELTzQxCmpkNQm1nDkIzMw9CBgEQQtPNEEKamRFCZmYSQjk0E0IGARRCzcwUQqCaFUJtZxZC
OTQXQgAAGELNzBhCoJoZQm1nGkI5NBtCAAAcQs3MHEKgmh1CbWceQjMzH0IGASBCzcwgQpqZ
IUJtZyJCOTQjQgAAJELNzCRCmpklQm1nJkIzMydCBgEoQtPNKEKamSlCZmYqQjk0K0IGASxC
080sQpqZLUJtZy5COTQvQgYBMELNzDBCmpkxQm1nMkIzMzNCAAA0Qs3MNEKamTVCZmY2Qjk0
N0IAADhCzcw4QqCaOUJtZzpCOTQ7QgYBPELNzDxCmpk9Qm1nPkI5ND9CBgFAQs3MQEKgmkFC
ZmZCQjk0Q0IGAURCzcxEQqCaRUJtZ0ZCMzNHQgYBSELNzEhCoJpJQm1nSkIzM0tCBgFMQs3M
TEKamU1CbWdOQjk0T0IAAFBC081QQpqZUUJmZlJCOTRTQgYBVELTzVRCoJpVQmZmVkI5NFdC
AABYQs3MWEKgmllCZmZaQjk0W0IGAVxCzcxcQpqZXUJtZ15COTRfQgAAYELTzWBCmplhQm1n
YkI5NGNCAABkQtPNZEKamWVCZmZmQjk0Z0IAAGhCzcxoQqCaaUJmZmpCOTRrQgAAbELTzWxC
oJptQm1nbkI5NG9CBgFwQs3McEKgmnFCbWdyQjk0c0IAAHRCzcx0QpqZdUJmZnZCMzN3QgYB
eELNzHhCoJp5Qm1nekIzM3tCAAB8Qs3MfEKgmn1CbWd+QjMzf0IAAIBCZmaAQlDNgEIzM4FC
mpmBQgAAgkLpZoJCzcyCQjMzg0KamYNCgwCEQulmhEJQzYRCtjOFQpqZhUIAAIZC6WaGQs3M
hkIzM4dCHZqHQoMAiELpZohCUM2IQrYziUKamYlCgwCKQmZmikLNzIpCMzOLQpqZi0IAAIxC
6WaMQlDNjEK2M41CmpmNQoMAjkJmZo5CzcyOQrYzj0Idmo9CAACQQmZmkEJQzZBCMzORQpqZ
kUIAAJJCZmaSQs3MkkK2M5NCHZqTQoMAlELpZpRCUM2UQjMzlUIdmpVCAACWQmZmlkJQzZZC
MzOXQpqZl0KDAJhC6WaYQs3MmEK2M5lCHZqZQoMAmkLpZppCzcyaQrYzm0IdmptCgwCcQmZm
nEJQzZxCMzOdQpqZnUIAAJ5C6WaeQlDNnkK2M59CmpmfQoMAoELpZqBCzcygQjMzoUIdmqFC
gwCiQmZmokLNzKJCMzOjQpqZo0IAAKRC6WakQlDNpEK2M6VCHZqlQgAApkJmZqZCzcymQjMz
p0KamadCgwCoQmZmqELNzKhCMzOpQh2aqUIAAKpC6WaqQs3MqkK2M6tCHZqrQgAArEJmZqxC
UM2sQrYzrUIdmq1CAACuQmZmrkJQza5CMzOvQh2ar0KDALBCZmawQs3MsEK2M7FCmpmxQoMA
skLpZrJCzcyyQjMzs0IdmrNCAAC0QulmtEJQzbRCtjO1Qh2atUIAALZC6Wa2Qs3MtkK2M7dC
mpm3QgAAuEJmZrhCzcy4QjMzuUIdmrlCAAC6QulmukJQzbpCMzO7QpqZu0IAALxC6Wa8Qs3M
vEK2M71Cmpm9QoMAvkLpZr5CUM2+QrYzv0Kamb9CgwDAQulmwEJQzcBCMzPBQh2awUIAAMJC
6WbCQlDNwkK2M8NCmpnDQoMAxEJmZsRCzczEQjMzxUIdmsVCgwDGQulmxkJQzcZCtjPHQh2a
x0KDAMhCZmbIQs3MyEK2M8lCHZrJQoMAykLpZspCUM3KQjMzy0IdmstCAADMQmZmzEJQzcxC
tjPNQh2azUIAAM5C6WbOQlDNzkK2M89CHZrPQgAA0EJmZtBCzczQQrYz0UIdmtFCAADSQulm
0kJQzdJCtjPTQpqZ00IAANRC6WbUQlDN1EK2M9VCmpnVQoMA1kLpZtZCzczWQjMz10KamddC
AADYQmZm2ELNzNhCtjPZQh2a2UKDANpC6WbaQs3M2kIzM9tCHZrbQoMA3ELpZtxCUM3cQjMz
3UKamd1CgwDeQmZm3kLNzN5CMzPfQh2a30KDAOBC6WbgQs3M4EK2M+FCmpnhQgAA4kLpZuJC
083iQjMz40IdmuNCgwDkQmZm5EJQzeRCtjPlQh2a5UKDAOZC6WbmQlDN5kK2M+dCmpnnQgAA
6ELpZuhCUM3oQjMz6UIdmulCAADqQmZm6kJQzepCtjPrQpqZ60KDAOxC6WbsQlDN7EK2M+1C
mpntQoMA7kLpZu5CzczuQjMz70Idmu9C</AssayXData><AssayYData Points="600">AAAAAPTFQjs00Sk72/6SO0bh2bk6njI7Qwk0u1hYqjtwQcq5h0fDOrnaCLu/ND46VnqhO1ij
nTslock7yYMLO2ZdSjul3wg7bleLO6Ew5TuqXfU7XKTAO7gDITxehQM76r3EO+t9ljugpKE7
ZhXiOzT5pTvCHwA8zK2+O9aJijtzi687dIFVO8UD9TvrrYs7nQIZPCgBJTsVZr87o1njO47X
rzvb+ag7JWkRPLmTrTtJc4s7CnaLO/kCdDuWIv87jw+oOoI/EDwtoJg7/oc9OvNE7TvG2/Y7
4zUpO/gl5DuAtME7jh+1O6v7ujv5t8I7jwnUO6HqpDuzvZ477vyXO1KPuTv6UQE8q1TfO4M2
LjxFqQw8T92JO6XpDzwne5Y7y4GFO8XB7juOl+M7XYl7OzffRDx+LyE84HP3O3KYpjuZ2JA7
VuMnPFZapDvzaSQ8uRKVOzkFQzzrQD07WenrO1QolTvBxgQ8VyzHOyb48jsGCAA8lT4DPNmY
0juYKyI8i3JMPNoBdzsLXPE7bxC/O/cXODxtYgg8x45CPD9wCTxWtxs8028jPD0NWjyb+Cc8
UCsYPO8+NjxTC9Y76RgYPHBysjvzYAA8QiS8Ox0JCjyYNPo7p8omPENkTTxOtCE8CkgMPKuk
CjyOKDI8/3wKPFvX2TvC1/47srgfPIE+Kjw5yxo8PoerOxhJ+DuoXQc8Uz2xO80fzTu0+RU8
uM3GOzzRGDyMaGM8Mq0HPOvwVDxe3hs8D00GPFlQcDz8nZA8gX71O9bYAjxKmFs8ILchPNmV
HDwosTw8G4QtPM/mNDwY/gU80OL1O7OuLjzcvgw8i7AePFYQAzxePQQ8DiMkPM5uEzxJb208
geQ+PPevOjxrP088oXezOyP9UTzLhwY8rOgAPIaB6zvr/xs8clU7POSrNTzlxyw8XKz3Owte
LDzZBxc8hDcZPDFdDzwyHR08y2wQPNBmCjwS+UE8jgtNPGunvDs/d0k8jTRfPI4bHDxuDaQ7
44FaPDbYADzjHkk8nMoUPO72LTzB9yU8+Xz3O/gqFzzy2jc8O5A+POUIJjyBt9M7joJHPCAW
Jjz7viE8KFklPIXeGTz5FxY8kEpBPH+wQDy9vCk8EHFGPDftGTwheS08K07yOyw+HDzUBmQ8
GR5ZPGd5BDyvmhk8GYVHPLIYLTzRFhU8BRM1PD5zPjxZHpw8DF4nPD0P/TuwenY8UqgePGec
CzzCKC483EAkPDHzGjxeyxU8dktMPDZDYDysw1I8kyENPIVFTDw/pjY81WQdPA7DDDyMGSk8
0C3GO2F+JDzMYh08nkUlPAN3STyDOgM8p3BZPJirITw8yRk8MYxdPF4YSjyUYhc82ftcPOpZ
Ljy0Zlk8OUcdPPu8RTyaaTE81GJMPGk3azxCYjo8uk0mPBsuPTz3viw8XMn0Ozj1MDwNlGg8
u7kfPA4xAzzhqTE8OIBwPHKLQTy/Vks8rn5jPMcXhDzHJEM8dx9MPNpVsjvft3A82WFbPN/6
KjwA0Wo8w3IbPDTWRTxq8kI8zxEvPFbJHDyAaSk8R2I/PEHu8zuXKkw8yQZgPHjAJTygM1I8
R04ZPJpoOzxF9jw80iJtPJNFDjwUBGU8UmXGOygWXzyZwxo8buFKPESkKjxDi248s/tZPLIa
ITyxqVQ8a7M3PG8beDxwMxQ88+wmPITjNzy5WlM820NePDw2KjwbkGE8tfaGPAkISzygwkk8
jYw+PDrVCzy3LHg8jS5fPMSjNTxjIC88gfsHPGgGRDz2oWI8hXMhPGjICTw3nxc8b4/1OyKK
PTxKkeU7HABMPHeWazx9FUM83qtzPN8qZDxQWGY8KlMvPHIvOTyEwjY8Y2djPHSKLDxzyk08
pMkFPJApajzslVg8iSwpPDJpRjyhdGk8vAhOPDRjDjxkvi48TkpGPEvCbDw+pHk8/CYsPMP+
DDw0JT88aKd6PHWfHTz4azA8aM8+PBtIRzyAVkQ8W9FZPH7xKjxULpI8sV4/PMGsWjzW9Vc8
XTYwPAFybDwg7088l9CJPAQ5zDuYhko8qL8iPAUlcTwAC3Y8qcJQPPz7YTwIS1k82dlWPB51
NzzKNic8q8RdPJ3ULDz+b9I6A0IRPKeJZDw/d3U8Y4AZPCS4DjzoOEs8ut4yPCNkjDzW4lo8
2MguPBVzXjzlWCU8mGdQPKqEgDwprCg8J808PEcaTDz3IQg8uLoSPFJbRjzpezo8HKCBO+MD
UjwFFwo8n55EPNyHMDyU+BY86tYrPHJ1ODyNU2o8QTJlPKcUMDxmcj486/FKPENZSTxnDUU8
nG1nPMH6TTx2IXc8l2gYPM7RFDyUjEQ829liPPLgbDzTrzU8KzkrPI3PODw79008x9IEPG7b
IDwCKTs84AssPJrcDDxYCV880jkvPDZ+TzzzjXc8n+AvPOE7TzzvAZM8QA0fPBkJcjxvdW08
Pa1kPG9vTzw+H0o8wSBhPAZBhTwKV/Q7fZVOPLq0HjwF3wY8o1dQPBjfZDx1xz08tqIcPGeP
DzxYTwE88Ml+PEycSjzeQkU8ORBoPLbxXDwcjwU8tZUOPMcwKTwcgFI88rplPLdhcjzFIG88
nq5GPLHuXDyNeWA8UTozPGXxSjwIFy88KW96PDGzDjw6/jY8iGd+PEviOTyAR2Y8TRtRPCNR
Ozwvsi484s4pPF7GZTzrlUM8829xPOVAQjwepVk8GhZvPEtaWzxgAEU8VVI+PK54Yzx5Uyo8
fXgxPGH0ODwekCU8nwhZPB5CJjzh6DE8zqtfPGpjGjy1sDA8esJRPFdsZTw83BE89qZnPBLo
CDyVWh08OjGDPFykTzxg+gg8TtZRPMqcSjw6piY8DDJqPMMdRDxvuzM87rE3PJ/1Jzzp2DQ8
mdecO9uIAjy4qE88uZkOPBvsLzySoBw8b0Q9PPZQSjxdySE8p8ApPLUeKTyZwg08r18hPLoZ
fzzAqzM8kUFNPFU3FzyLyjA8ubsYPP0pFzy7/jk8O34TPArhPzxn5io8yYktPGSuIjyrMsg7
V+QzPIbujTs83Ek8k/MqPEzlCzxR7T48ZiaHO79PADx1t+47UgRPPPSUGTy4GSk8b8syPNeI
LzwL8zU8ZnUDPM/cTjxXjDc8T7guPPl0LDxy/do7nHklPNesMTxhAAU8CuYkPFeeJjxHhS08
yjo2PC2N5DvB1RQ8GGDRO2BQ3DvTWB08</AssayYData></Step><Step><CommonData><SampleLocation>3</SampleLocation><SampleID>hb2</SampleID><SampleGroup></SampleGroup><SampleInfo></SampleInfo><SampleRow>E</SampleRow><SamplePlate>1</SamplePlate><WellType>KLOAD</WellType><Concentration>50</Concentration><ConcentrationUnits>µg/ml</ConcentrationUnits><MolarConcentration>30000</MolarConcentration><MolarConcUnits>nM</MolarConcUnits><MolecularWeight>-1</MolecularWeight><Temperature>30</Temperature><StartTime>158174</StartTime><AssayTime>1200</AssayTime></CommonData><FlowRate>1000</FlowRate><StepType>LOADING</StepType><StepName>Loading</StepName><StepStatus>OK</StepStatus><ActualTime>402.201</ActualTime><CycleTime>0.2</CycleTime><AssayXData Points="2011">gwDwQmxn8EJQzfBCtjPxQqCa8UIGAfJCbGfyQlDN8kK2M/NCHZrzQgYB9EJsZ/RCUM30QrYz
9UKgmvVCBgH2Qmxn9kLTzfZCOTT3QqCa90KDAPhC6Wb4QlDN+EI5NPlCoJr5QoMA+kJsZ/pC
0836QrYz+0KgmvtCgwD8Qmxn/ELTzfxCOTT9QqCa/UKDAP5C6Wb+QtPN/kK2M/9CHZr/QoMA
AEO2MwBDqGYAQx2aAENQzQBDQgABQ7YzAUPpZgFDHZoBQ1DNAUODAAJDdTMCQ+lmAkPbmQJD
UM0CQ0IAA0N1MwND6WYDQ9uZA0MOzQNDQgAEQ3UzBEOoZgRD25kEQw7NBEODAAVDdTMFQ6hm
BUPbmQVDUM0FQ4MABkO2MwZD6WYGQ9uZBkNQzQZDQgAHQ7YzB0PpZgdDHZoHQw7NB0NCAAhD
tjMIQ+lmCEPbmQhDUM0IQ4MACUN1MwlDqGYJQ9uZCUNQzQlDgwAKQ7YzCkPpZgpDHZoKQw7N
CkNCAAtDtjMLQ+lmC0NemgtDDs0LQ4MADEN1MwxDqGYMQx2aDENQzQxDgwANQ7YzDUPpZg1D
25kNQw7NDUODAA5DtjMOQ6hmDkMdmg5DDs0OQ4MAD0O2Mw9D6WYPQ9uZD0MOzQ9DQgAQQ7Yz
EEOoZhBD25kQQw7NEEODABFDtjMRQ6hmEUMdmhFDDs0RQ4MAEkN1MxJDqGYSQx2aEkMOzRJD
QgATQ7YzE0PpZhND25kTQw7NE0ODABRDdTMUQ+lmFEPbmRRDDs0UQ4MAFUN1MxVDqGYVQx2a
FUNQzRVDQgAWQ7YzFkOoZhZD25kWQ1DNFkODABdDtjMXQ6hmF0PbmRdDDs0XQ4MAGEO2MxhD
qGYYQx2aGENQzRhDgwAZQ7YzGUOoZhlDHZoZQw7NGUNCABpDdTMaQ+pmGkMdmhpDDs0aQ0IA
G0O2MxtD6mYbQx2aG0NQzRtDQgAcQ7YzHEOoZhxD25kcQw7NHENCAB1DtjMdQ+pmHUPbmR1D
UM0dQ4MAHkO2Mx5D6mYeQ9uZHkNQzR5DQgAfQ7YzH0OoZh9D25kfQw7NH0ODACBDtjMgQ+pm
IEPbmSBDDs0gQ4MAIUO2MyFDqGYhQ9uZIUNQzSFDgwAiQ7YzIkOoZiJDHZoiQw7NIkODACND
tjMjQ+pmI0PbmSNDUM0jQ4MAJEO2MyRDK2ckQ9uZJENQzSRDgwAlQ7YzJUOoZiVDHZolQw7N
JUODACZDtjMmQ6hmJkMdmiZDDs0mQ0IAJ0N1MydDqGYnQx2aJ0MOzSdDgwAoQ7YzKEOoZihD
HZooQw7NKENCAClDdTMpQ+pmKUPbmSlDUM0pQ0IAKkO2MypDqGYqQx2aKkMOzSpDQgArQ3Uz
K0OoZitDHZorQ1DNK0ODACxDdTMsQ+pmLEPbmSxDDs0sQ0IALUO2My1DqGYtQ9uZLUMOzS1D
QgAuQ7YzLkPqZi5DHZouQw7NLkNCAC9DtjMvQ6hmL0PbmS9DUM0vQ0IAMEO2MzBDqGYwQx2a
MEMOzTBDQgAxQ3UzMUOoZjFDHZoxQw7NMUODADJDtjMyQ6hmMkPbmTJDUM0yQ4MAM0N1MzND
qGYzQx2aM0NQzTNDQgA0Q7YzNEPqZjRDHZo0Q1DNNEODADVDtjM1Q6hmNUMdmjVDUM01Q0IA
NkO2MzZD6mY2Qx2aNkNQzTZDQgA3Q3UzN0PqZjdD25k3Q1DNN0NCADhDtjM4Q+pmOEMcmjhD
Ds04Q0IAOUO2MzlDqGY5QxyaOUNQzTlDgwA6Q3QzOkPqZjpD25k6Qw7NOkNCADtDtjM7Q6hm
O0McmjtDDs07Q4MAPEO2MzxDqGY8QxyaPEMOzTxDgwA9Q7YzPUPqZj1DHJo9Q1DNPUNCAD5D
dDM+Q+pmPkMcmj5DDs0+Q4MAP0O2Mz9DqGY/QxyaP0NQzT9DgwBAQ3QzQEPqZkBD25lAQ1DN
QENCAEFDtjNBQ+pmQUMcmkFDUM1BQ4MAQkO2M0JDqGZCQxyaQkMOzUJDQgBDQ7YzQ0MrZ0ND
HJpDQ1DNQ0NCAERDtjNEQ6hmREMcmkRDDs1EQ0IARUN0M0VD6mZFQxyaRUNQzUVDQgBGQ7Yz
RkPqZkZD25lGQ1DNRkNCAEdDtjNHQ+pmR0McmkdDDs1HQ4MASEO2M0hD6mZIQxyaSEMOzUhD
QgBJQ7YzSUPqZklD25lJQ1DNSUNCAEpDtjNKQ6hmSkPbmUpDDs1KQ4MAS0N0M0tDqGZLQ9uZ
S0NQzUtDxABMQ7YzTEPqZkxD25lMQw7NTENCAE1DtjNNQ6hmTUMcmk1DDs1NQ4MATkN0M05D
6mZOQ9uZTkMOzU5DQgBPQ3QzT0OoZk9DHJpPQ1DNT0NCAFBDdDNQQ6hmUEPbmVBDDs1QQ4MA
UUO2M1FD6mZRQ9uZUUMOzVFDQgBSQ3QzUkPqZlJD25lSQ1DNUkNCAFNDdDNTQ6hmU0McmlND
Ds1TQ4MAVEN0M1RDK2dUQxyaVENQzVRDQgBVQ3QzVUPqZlVDHJpVQw7NVUODAFZDtjNWQ+pm
VkPbmVZDDs1WQ4MAV0N0M1dDqGZXQ9uZV0MOzVdDgwBYQ7YzWEPqZlhDHJpYQw7NWEODAFlD
tjNZQ+pmWUMcmllDDs1ZQ4MAWkN0M1pD6mZaQ9uZWkNQzVpDQgBbQ7YzW0PqZltD25lbQw7N
W0NCAFxDdDNcQ+pmXEMcmlxDDs1cQ4MAXUN0M11DK2ddQxyaXUMOzV1DQgBeQ7YzXkPqZl5D
HJpeQ1DNXkNCAF9DdDNfQ+pmX0Mcml9DDs1fQ4MAYEN0M2BDqGZgQxyaYEMOzWBDQgBhQ7Yz
YUOoZmFDHJphQw7NYUODAGJDtjNiQ+pmYkMcmmJDDs1iQ4MAY0O2M2NDqGZjQxyaY0NQzWND
QgBkQ3QzZEOoZmRDHJpkQ1DNZENCAGVDdDNlQ6hmZUMcmmVDDs1lQ4MAZkO2M2ZD6mZmQ9uZ
ZkNQzWZDQgBnQ7YzZ0OoZmdD25lnQw7NZ0NCAGhDtjNoQ+pmaEMcmmhDUM1oQ4MAaUO2M2lD
qGZpQ9uZaUMOzWlDgwBqQ7YzakOoZmpD25lqQ1DNakNCAGtDtjNrQ6hma0McmmtDDs1rQ0IA
bEO2M2xDqGZsQ9uZbENQzWxDQgBtQ7YzbUPqZm1DHJptQ1DNbUNCAG5DtjNuQ+pmbkMcmm5D
Ds1uQ4MAb0O2M29D6mZvQ9uZb0MOzW9DQgBwQ7YzcEOoZnBD25lwQ1DNcENCAHFDtjNxQ+pm
cUPbmXFDDs1xQ4MAckN0M3JDqGZyQ9uZckNQzXJDQgBzQ3Qzc0OoZnND25lzQw7Nc0NCAHRD
tjN0Q+pmdEPbmXRDUM10Q4MAdUO2M3VD6mZ1QxyadUNQzXVDQgB2Q7YzdkOoZnZDHJp2Qw7N
dkNCAHdDdDN3Q6hmd0McmndDUM13Q0IAeEO2M3hD6mZ4Q9yZeENQzXhDQgB5Q7YzeUPqZnlD
HJp5Q1DNeUNCAHpDtjN6Q+pmekPcmXpDUM16Q0IAe0O2M3tD6mZ7Qxyae0NQzXtDhAB8Q7Yz
fEOoZnxDHJp8Qw7NfEOEAH1DdDN9Q+pmfUPcmX1DDs19Q4QAfkN0M35D6mZ+QxyafkNQzX5D
QgB/Q7Yzf0OoZn9D3Jl/Qw7Nf0NCAIBD2xmAQ1QzgEMOTYBDh2aAQyGAgEO6mYBDVLOAQw7N
gEOH5oBDIQCBQ9sZgUNUM4FDDk2BQ6hmgUNCgIFD25mBQ1SzgUPuzIFDqOaBQyEAgkPbGYJD
VDOCQw5NgkOoZoJDIYCCQ7qZgkNUs4JDDs2CQ6jmgkMhAINDuhmDQ3Uzg0PuTINDh2aDQyGA
g0PbmYNDVLODQ+7Mg0Oo5oNDQgCEQ7oZhENUM4RD7kyEQ4dmhEMhgIRDupmEQ3WzhEMOzYRD
h+aEQ2IAhUPbGYVDVDOFQw5NhUOHZoVDIYCFQ9uZhUNUs4VD7syFQ4fmhUNiAIZDuhmGQ1Qz
hkPuTIZDqGaGQyGAhkPbmYZDVLOGQw7NhkOH5oZDIQCHQ9sZh0NUM4dDDk2HQ4dmh0MhgIdD
upmHQ1Szh0PuzIdDqOaHQ0IAiEPbGYhDVDOIQw5NiEOoZohDQoCIQ7qZiEN1s4hDDs2IQ4fm
iENCAIlDuhmJQ3UziUPuTIlDqGaJQyGAiUPbmYlDVLOJQw7NiUOo5olDIQCKQ7oZikNUM4pD
Dk2KQ4dmikNCgIpD25mKQ1SzikPuzIpDqOaKQyEAi0PbGYtDVDOLQw5Ni0OHZotDIYCLQ9uZ
i0N1s4tD7syLQ6jmi0NCAIxDuhmMQ1QzjEPuTIxDqGaMQ0KAjEPbmYxDVLOMQ+7MjEOo5oxD
IQCNQ7oZjUN1M41DL02NQ6hmjUMhgI1D25mNQ3WzjUMOzY1DqOaNQyEAjkO6GY5DVDOOQw5N
jkOoZo5DIYCOQ7qZjkN1s45DDs2OQ4fmjkNCAI9D2xmPQ3Uzj0PuTI9Dh2aPQyGAj0PbmY9D
VLOPQw7Nj0OH5o9DQgCQQ7oZkENUM5BD7kyQQ4dmkENCgJBD25mQQ5WzkEPuzJBDqOaQQyEA
kUO6GZFDVDORQ+5MkUOHZpFDIYCRQ9uZkUN1s5FD7syRQ4fmkUNCAJJD2xmSQ1QzkkMOTZJD
qGaSQ0KAkkPbmZJDdbOSQ+7MkkOH5pJDQgCTQ9sZk0N1M5ND7kyTQ6hmk0NCgJND25mTQ3Wz
k0PuzJNDqOaTQ0IAlEPbGZRDVDOUQw5NlEOHZpRDIYCUQ9uZlEN1s5RD7syUQ4fmlEMhAJVD
2xmVQ1QzlUPuTJVDh2aVQyGAlUPbmZVDVLOVQw7NlUOo5pVDIQCWQ7oZlkN1M5ZD7kyWQ4dm
lkMhgJZD25mWQ1SzlkMOzZZDh+aWQyEAl0PbGZdDdTOXQw5Nl0OoZpdDQoCXQ9uZl0N1s5dD
7syXQ4fml0NCAJhDuhmYQ1QzmEPuTJhDh2aYQ0KAmEPbmZhDVLOYQ+7MmEOH5phDQgCZQ7oZ
mUN1M5lD7kyZQ4dmmUMhgJlD25mZQ3WzmUMOzZlDqOaZQyEAmkPbGZpDVDOaQ+5MmkOHZppD
QoCaQ7qZmkNUs5pD7syaQ4fmmkMhAJtD2xmbQ1Qzm0PuTJtDqGabQ0KAm0PbmZtDdbObQ+7M
m0OH5ptDIQCcQ9sZnENUM5xD7kycQ6hmnEMhgJxD25mcQ3WznEMOzZxDh+acQ0IAnUO6GZ1D
dTOdQw5NnUOoZp1DQoCdQ9uZnUN1s51DDs2dQ4fmnUMhAJ5D2xmeQ1QznkMOTZ5Dh2aeQ0KA
nkO6mZ5DdbOeQw7NnkOH5p5DIQCfQ9sZn0NUM59D7kyfQ6hmn0MhgJ9D25mfQ3Wzn0PuzJ9D
h+afQ0IAoEPbGaBDdTOgQ+5MoEOoZqBDIYCgQ9uZoENUs6BD7sygQ4fmoENCAKFD2xmhQ3Uz
oUMOTaFDqGahQ0KAoUPbmaFDVLOhQ+7MoUOo5qFDIQCiQ9sZokNUM6JD7kyiQ4dmokMhgKJD
upmiQ1SzokPuzKJDh+aiQ0IAo0PbGaNDVDOjQ+5Mo0OHZqNDIYCjQ7qZo0NUs6NDDs2jQ4fm
o0MhAKRDuhmkQ3UzpEPuTKRDqGakQ0KApEO6maRDVLOkQ+7MpEOo5qRDIQClQ9sZpUN1M6VD
7kylQ4dmpUNCgKVD25mlQ1SzpUPuzKVDh+alQyEApkPbGaZDVDOmQw5NpkOoZqZDIYCmQ9uZ
pkNUs6ZDDs2mQ4fmpkNCAKdD2xmnQ3Uzp0MvTadDqGanQ0KAp0O6madDdbOnQw7Np0Oo5qdD
QgCoQ7oZqENUM6hD7kyoQ4dmqENCgKhDupmoQ3WzqEPuzKhDqOaoQyEAqUPbGalDVDOpQ+5M
qUOHZqlDQoCpQ9uZqUN1s6lD7sypQ4fmqUNCAKpD2xmqQ3UzqkMOTapDqGaqQ0KAqkPbmapD
VLOqQw7NqkOo5qpDIQCrQ9sZq0NUM6tD7kyrQ6hmq0MhgKtDupmrQ1Szq0PuzKtDh+arQ0IA
rEPbGaxDVDOsQw5NrEOoZqxDQoCsQ9uZrEN1s6xD7sysQ6jmrENCAK1D2xmtQ3UzrUPuTK1D
qGatQyGArUPbma1DdbOtQw7NrUOH5q1DIQCuQ7oZrkNUM65D7kyuQ6hmrkNCgK5DupmuQ1Sz
rkMOza5Dh+auQyEAr0O6Ga9DVDOvQ+5Mr0OHZq9DQoCvQ9uZr0NUs69D7syvQ4fmr0MhALBD
2xmwQ1QzsEMOTbBDh2awQyGAsEPbmbBDdbOwQw7NsEOo5rBDQgCxQ7oZsUN1M7FDDk2xQ4dm
sUMhgLFDupmxQ1SzsUPuzLFDh+axQ0IAskPbGbJDdTOyQw5NskOHZrJDQoCyQ9uZskNUs7JD
Ds2yQ6jmskMhALNDuhmzQ3Uzs0MOTbNDh2azQ0KAs0PbmbNDVLOzQ+7Ms0Oo5rNDIQC0Q9sZ
tEN1M7RD7ky0Q4dmtENCgLRDupm0Q1SztEPuzLRDh+a0QyEAtUPbGbVDdTO1Q+5MtUOoZrVD
QoC1Q7qZtUNUs7VDDs21Q4fmtUNCALZD2xm2Q3UztkPuTLZDqGa2QyGAtkO6mbZDdbO2Qw7N
tkOo5rZDIQC3Q7oZt0NUM7dDDk23Q6hmt0NCgLdD25m3Q1Szt0PuzLdDqOa3QyEAuEO6GbhD
dTO4Q+5MuEOoZrhDIYC4Q7qZuEN1s7hDDs24Q4fmuENCALlDuhm5Q1QzuUPuTLlDqGa5QyGA
uUPbmblDVLO5Qw7NuUOo5rlDIQC6Q9sZukNUM7pDDk26Q4dmukNCgLpDupm6Q1SzukMOzbpD
qOa6QyEAu0PbGbtDdTO7Qw5Nu0OHZrtDIYC7Q7qZu0N1s7tDDs27Q4fmu0NCALxD2xm8Q3Uz
vEPuTLxDqGa8QyGAvEPbmbxDVLO8Q+7MvEOo5rxDIQC9Q9sZvUNUM71D7ky9Q4dmvUNCgL1D
25m9Q1SzvUPuzL1Dh+a9QyEAvkO7Gb5DdTO+Q+5MvkOoZr5DIYC+Q7uZvkN1s75D7sy+Q4fm
vkMhAL9D2xm/Q3Uzv0MPTb9DqGa/Q0KAv0O7mb9DdbO/Qw/Nv0Oo5r9DIQDAQ9sZwEN1M8BD
7kzAQ4dmwEMhgMBD25nAQ1SzwEMPzcBDqObAQyEAwUPbGcFDVDPBQ+5MwUOHZsFDQoDBQ7uZ
wUN1s8FD7szBQ8nmwUMhAMJD2xnCQ1QzwkPuTMJDh2bCQyGAwkPbmcJDVLPCQw/NwkOH5sJD
QgDDQ9sZw0NUM8ND7kzDQ6hmw0MhgMND25nDQ3Wzw0PuzMNDh+bDQyEAxEPbGcRDVDPEQ+5M
xEOHZsRDQoDEQ9uZxEN1s8RDD83EQ8nmxEMhAMVD2xnFQ1QzxUMPTcVDh2bFQ0KAxUPbmcVD
VLPFQ+7MxUOo5sVDIQDGQ9sZxkNUM8ZDD03GQ6hmxkMhgMZD25nGQ3WzxkPuzMZDh+bGQ0IA
x0PbGcdDVDPHQ+5Mx0OoZsdDQoDHQ9uZx0N1s8dD7szHQ4fmx0MhAMhD2xnIQ1QzyEMPTchD
h2bIQyGAyEO7mchDdbPIQ+7MyEOo5shDIQDJQ7sZyUN1M8lDD03JQ6hmyUNCgMlDu5nJQ3Wz
yUPuzMlDh+bJQ0IAykPbGcpDdTPKQ+5MykOoZspDQoDKQ9uZykN1s8pDD83KQ4fmykMhAMtD
2xnLQ3Uzy0MPTctDqGbLQ0KAy0PbmctDdbPLQw/Ny0Oo5stDIQDMQ9sZzEN1M8xDD03MQ6hm
zENCgMxDu5nMQ9ezzEPuzMxDh+bMQyEAzUPbGc1DdTPNQ+5MzUOoZs1DQoDNQ9uZzUNUs81D
D83NQ6jmzUMhAM5D2xnOQ1QzzkMPTc5DqGbOQyGAzkO7mc5DVLPOQw/NzkOH5s5DIQDPQ9sZ
z0N1M89D7kzPQ6hmz0MhgM9D25nPQ1Szz0PuzM9Dh+bPQyEA0EPbGdBDdTPQQw9N0EOHZtBD
QoDQQ7uZ0EN1s9BD7szQQ6jm0ENCANFD2xnRQ3Uz0UMPTdFDh2bRQ0KA0UPbmdFDdbPRQ+7M
0UOH5tFDIQDSQ7sZ0kNUM9JDD03SQ4dm0kNCgNJDu5nSQ1Sz0kPuzNJDqObSQ0IA00O7GdND
dTPTQw9N00OHZtNDY4DTQ9uZ00NUs9ND7szTQ4fm00NCANRD2xnUQ1Qz1EMPTdRDqGbUQ0KA
1EO7mdRDdbPUQ+7M1EOo5tRDQgDVQ7sZ1UNUM9VDD03VQ6hm1UMhgNVD25nVQ1Sz1UPuzNVD
h+bVQyEA1kPbGdZDdTPWQw9N1kOHZtZDIYDWQ7uZ1kN1s9ZD7szWQ6jm1kNCANdDuxnXQ3Uz
10PuTNdDqGbXQ0KA10O7mddDVLPXQ+7M10OH5tdDQgDYQ9sZ2ENUM9hD7kzYQ4dm2EMhgNhD
25nYQ3Wz2EPuzNhDh+bYQ0IA2UO7GdlDVDPZQw9N2UOoZtlDIYDZQ9uZ2UNUs9lDD83ZQ4fm
2UMhANpDuxnaQ3Uz2kPuTNpDh2baQyGA2kPbmdpDlrPaQw/N2kOH5tpDIQDbQ9sZ20NUM9tD
7kzbQ4dm20NCgNtDu5nbQ3Wz20MPzdtDh+bbQ0IA3EPbGdxDdTPcQw9N3EOHZtxDIYDcQ9uZ
3ENUs9xD7szcQ6jm3ENCAN1D2xndQ1Qz3UPuTN1Dh2bdQ0KA3UPbmd1DdbPdQ+7M3UOo5t1D
IQDeQ7sZ3kN1M95DD03eQ4dm3kNCgN5Du5neQ3Wz3kMPzd5DqObeQ0IA30PbGd9DVDPfQw9N
30OoZt9DIYDfQ7uZ30N1s99DD83fQ6jm30NCAOBDuxngQ1Qz4EPuTOBDqGbgQyGA4EPbmeBD
dbPgQw/N4EOH5uBDQgDhQ9sZ4UNUM+FDD03hQ4dm4UNCgOFD25nhQ1Sz4UMPzeFDh+bhQyEA
4kPbGeJDVDPiQw9N4kOHZuJDIYDiQ7uZ4kN1s+JDD83iQ4fm4kMhAOND2xnjQ1Qz40PuTOND
h2bjQyGA40PbmeNDdbPjQ+7M40OH5uNDIQDkQ7sZ5ENUM+RD7kzkQ4dm5ENCgORDu5nkQ3Wz
5EPuzORDh+bkQyEA5UPbGeVDVDPlQw9N5UOHZuVDIYDlQ9uZ5UN1s+VD7szlQ6jm5UNCAOZD
2xnmQ1Qz5kPuTOZDqGbmQ0KA5kPbmeZDdbPmQ+7M5kOo5uZDIQDnQ7sZ50N1M+dD7kznQ6hm
50MhgOdD25nnQ1Sz50PuzOdDqObnQyEA6EPbGehDVDPoQw9N6EOoZuhDQoDoQ7uZ6EN1s+hD
7szoQ6jm6EMhAOlD2xnpQ1Qz6UMPTelDh2bpQyGA6UO7melDVLPpQw/N6UOH5ulDQgDqQ9sZ
6kNUM+pD7kzqQ6hm6kMhgOpD25nqQ3Wz6kMPzepDh+bqQ0IA60PbGetDVDPrQw9N60OHZutD
QoDrQ9uZ60NUs+tDD83rQ4fm60MhAOxD2xnsQ3Uz7EPuTOxDh2bsQ0KA7EO7mexDVLPsQw/N
7EOH5uxDQgDtQ7sZ7UNUM+1DD03tQ4dm7UMhgO1D25ntQ3Wz7UMPze1DqObtQ0IA7kPbGe5D
dTPuQw9N7kOHZu5DQoDuQ9uZ7kNUs+5DD83uQ6jm7kMhAO9D2xnvQ3Uz70PuTO9Dh2bvQyGA
70Pbme9DdbPvQ+7M70Oo5u9DQgDwQ9sZ8EN1M/BDD03wQ6hm8EMhgPBDu5nwQ3Wz8EMPzfBD
h+bwQ0IA8UO7GfFDVDPxQw9N8UOHZvFDQoDxQ9uZ8UN1s/FD7szxQ6jm8UMhAPJD2xnyQ3Uz
8kMPTfJDh2byQyGA8kO7mfJDdbPyQw/N8kOo5vJDQgDzQ7sZ80NUM/NDD03zQ6hm80MhgPND
25nzQ3Wz80MPzfNDqObzQ0IA9EPbGfRDdTP0Qw9N9EOoZvRDIYD0Q9uZ9ENUs/RDD830Q4fm
9ENCAPVDuxn1Q3Uz9UPuTPVDh2b1Q0KA9UPbmfVDdbP1Q+7M9UOo5vVDQgD2Q9sZ9kNUM/ZD
7kz2Q6hm9kMhgPZDu5n2Q1Sz9kPuzPZDh+b2Q0IA90PbGfdDdTP3Q+5M90OHZvdDIYD3Q7uZ
90N1s/dD7sz3Q6jm90MhAPhD2xn4Q1Qz+EPuTPhDh2b4QyGA+EPbmfhDdbP4Qw/N+EOo5vhD
IQD5Q7sZ+UNUM/lDD035Q4dm+UMhgPlD25n5Q3Wz+UMPzflDqOb5QyEA+kO7GfpDdTP6Q+5M
+kOHZvpDIYD6Q9uZ+kN1s/pD7sz6Q4fm+kNCAPtDuxn7Q3Uz+0PuTPtDh2b7QyGA+0PbmftD
VLP7Q+7M+0OH5vtDQgD8Q7sZ/ENUM/xDD038Q4dm/EMhgPxD25n8Q3Wz/EMPzfxDqOb8Q2MA
/UO7Gf1DdTP9Q+5M/UOoZv1DIYD9Q7uZ/UNUs/1DD839Q4fm/UMhAP5Duxn+Q3Uz/kPuTP5D
qGb+QyGA/kO7mf5DVLP+Qw/N/kOo5v5DIQD/Q9sZ/0NUM/9DD03/Q6hm/0NCgP9Du5n/Q1Sz
/0MPzf9Dh+b/QxAAAETtDABEqhkARIcmAERUMwBEEEAARO1MAES6WQBEh2YARFRzAEQhgABE
3YwARKqZAER3pgBEQ7MARBDAAETdzABEutkARIfmAERD8wBEIQABRN0MAUSqGQFEhyYBREMz
AUQhQAFE7UwBRLpZAUSHZgFEQ3MBRDGAAUTtjAFEupkBRIemAURDswFEIcABRN3MAUS62QFE
d+YBRFTzAUQhAAJE3QwCRKoZAkR3JgJEVDMCRBBAAkTtTAJEulkCRIdmAkRUcwJEIYACRA==</AssayXData><AssayYData Points="2011">ozL9PVPfVj7nO5c+IVi+PtAf5j7lVAc/R7QaP9s6LT8ZLkE/3BxTP+cMZD/wznU/Hj+DP3aV
ij+AKZM/4maaP2bqoT+5O6k/SxivPzx+tT95e7s/UZ/BP3D+xz8Ppcw/TK7RP0EU1z/xA9s/
qMHfPx1L4z/gSOc/+ZXrP10V7j9X3PE/1M30P57m9z+3q/o/lDb9P1jN/z+29wBAcaMBQH4C
A0Bu0QNAVJ8EQOlWBUDuIAZAm7IGQA9JB0CumQdAXHIIQJ/3CEAlBglANn4JQKJ5CUB4FQpA
kC8KQPJPCkDs3QpAj/cKQE0AC0DvQAtATh8LQETAC0CmoQtAI/sLQHLpC0Du7AtAbD0MQJ80
DECfQwxA0W8MQKKKDECu3QxA1GcMQIX8DEBK3QxAY/UMQH5GDUCGgA1AEVINQDo/DUCsgw1A
JoENQM64DUD2tQ1A52MNQOK8DUAmuA1A6RAOQCsYDkCYJg5AyWAOQNVMDkBEKw5AyC8OQAGC
DkCmlg5A/0gOQHO2DkAArA5Aj+oOQL7RDkBrwg5AtMoOQGTjDkBTBQ9AygEPQFdVD0DsQA9A
ljsPQAF7D0BFcw9AEYUPQK97D0CmwQ9ApsUPQIHJD0BZdw9AOIwPQJS5D0AI0w9Ar9oPQLmi
D0B/GRBAw9sPQK9WEEBK9g9APEYQQMJPEEDCPBBAInIQQClZEEC8XhBAQJIQQJplEEAGJBBA
VE8QQBt8EEBafhBAf6oQQJ8AEUAkyBBAv7IQQE+9EED/GxFAEAMRQN02EUCW0hBA3uIQQHjk
EEAoFBFA2R8RQHACEUAPUxFA0S0RQDQgEUDxLhFAUi0RQNxJEUAJUBFARYYRQN/QEUDoXhFA
/7ARQDHREUCsgBFAsqgRQKubEUDp4xFACtwRQDfREUBetRFAdN4RQAcLEkA9DRJADggSQEoI
EkC9OxJAABwSQH0EEkChQxJAdTQSQEoqEkBUXxJA3DgSQLD5EUDtVhJA+hoSQCBiEkAScxJA
AJUSQO98EkBgpBJApaISQO2AEkBIkBJAIX4SQGqeEkAd0xJAC58SQIbPEkBS8xJAqJ4SQCaz
EkBC1RJAryATQJEjE0BHBRNA1PUSQLTtEkCVEBNApAkTQOgXE0ApDRNAVS0TQLhQE0ALJhNA
kzwTQFmNE0AMZRNA+hYTQO0jE0A6SRNA34QTQFEKE0CtehNAZnATQCiHE0C0YhNAlqUTQMzE
E0BhjRNA1soTQH2LE0CwzRNAGKQTQJmWE0CW2BNA9v0TQNMTFEDuuhNA+uUTQHYkFEC94hNA
ew8UQABFFEC0JRRAHw8UQJY7FEBV9xNAPDgUQHY/FEBA+RNAGhYUQHjnE0DDWRRAJFUUQJ2q
FECwZRRAc0EUQMptFEA7eBRAX7IUQN1zFEC/dhRAsGIUQHtpFEAmYxRADKMUQOJVFED+4BRA
5sEUQG0JFUC5txRA2DcVQBkTFUDT1hRA0bwUQNW7FEBj/RRAQfkUQMwAFUCDOxVA2TgVQLrm
FEB8SBVA/AwVQLFzFUB1EBVAiikVQDj+FECmNBVABCAVQCdRFUCwWhVAG0MVQPl0FUBfOBVA
KFkVQJdtFUDIYBVALH0VQEtoFUB6mhVAU5QVQMmNFUDTjBVAyk4VQHNhFUBarBVAPmQVQJO3
FUBdyxVA++oVQHjnFUDEshVAoP8VQC6dFUDUyhVA2MMVQGTEFUDmoBVAjK0VQIwBFkCpBxZA
B+wVQNi4FUCQ8xVAJAkWQG3nFUBwMxZAKVQWQNBFFkAa1hVAwgQWQPqhFkC/EBZARjwWQFRA
FkCifhZAHD0WQAwkFkAmXhZA1gwWQMmRFkAzRhZA4EMWQAJDFkDRVhZAEmAWQJCDFkDSkBZA
XX0WQCKUFkD6lRZAzZMWQLxxFkABSxZA+oIWQICtFkA/8hZAfWMWQMbsFkDmixZA+ecWQBmm
FkBT0xZAt8YWQF/3FkDCABdAJ90WQNbGFkAlvxZAM8QWQMHIFkBnCBdAtvwWQPz6FkDN/RZA
qhwXQEtIF0DPGhdAGc8WQJO2FkBm/RZA/eEWQN5vF0A8GhdABTQXQKE/F0ArLhdAszkXQOdZ
F0ArTRdAZnEXQIkRF0CWOhdAyJMXQM5hF0DJOxdA1FAXQENdF0CrfhdAFqQXQD+iF0A3hhdA
SKMXQLt0F0BOhhdALFEXQKW/F0BFNhdAPr8XQCKQF0A4pBdAuH8XQDrUF0BDZhdAgOIXQDKr
F0DOEBhANpIXQAeyF0CW8hdAtIoXQHbtF0CxexdAT8sXQHQKGECRyxdAAKsXQPPWF0DTKBhA
jwUYQHfZF0Aq8RdA1uEXQFMcGEBs0xdApBIYQITiF0AoLxhA9UgYQGAVGEBsGBhAkiIYQK4d
GECYZBhAfRIYQBkrGEBjKRhABVEYQIlvGEA5GhhA+R0YQFo/GECbbRhAHzEYQKxgGEAfDhhA
1GUYQEduGECLVxhAo5EYQI6pGEB7RRhAnXsYQHFhGEC4WxhAy2sYQEegGEBTNhhANacYQGhb
GEAxgRhAAZgYQBNlGEDQlBhAXrMYQKW9GEA8vhhA0osYQEJ2GEAjwhhAAZQYQF6wGED8rRhA
5scYQBfkGECa2hhAatgYQKP0GEC4zxhAwhEZQCPkGEAN+BhAnPIYQB8DGUCyCBlAEUEZQLsw
GUAVKRlAqEYZQPz8GECdvxhAkUgZQLkvGUBxSRlAmAcZQLYYGUDI9RhAvcoYQFnfGECwVRlA
5esYQG1sGUARbRlAoy0ZQLcQGUC4OhlAQ58ZQCBOGUAHLRlATUIZQGFTGUAcdRlAFcIZQCZe
GUBPORlAokkZQNShGUDHWhlA/4YZQKYVGUDtqBlANmkZQJenGUBQdhlAfksZQJ9bGUAy1xlA
eJEZQMVmGUDl5hlAYswZQGSRGUCmwBlAMb4ZQBLhGUAb1hlAv7QZQA+OGUDkzBlA+rYZQNfk
GUD64RlASAEaQIKgGUAstxlA4rgZQAHIGUC1HxpAR8EZQLfcGUA5ARpAtxYaQLrkGUC6GxpA
BAwaQBfqGUC+MhpA4uEZQMgDGkB7ExpAFdIZQM33GUCpORpAsEUaQPoCGkCYMhpAYwgaQKxE
GkCG5RlAEkMaQNTOGUCy6BlAwhgaQIQsGkDPRRpAJ0saQJ84GkBb2xlA8AcaQIYDGkBvMBpA
iFoaQJ8OGkA4WRpAV1YaQMh5GkA4SxpA9GMaQA4kGkDphRpAQIQaQMk/GkCHURpARHIaQPxG
GkDIdRpA8nsaQJJ7GkAyhxpAkasaQPR8GkAHphpAfr8aQOXlGkB4mxpAL4oaQCfSGkDJyBpA
mq8aQOi/GkCHVBpAy4oaQAeUGkD0hBpAOoEaQC2PGkDLfBpA8KAaQJC+GkAJoRpAGZsaQHLY
GkDNGxtADfIaQIrNGkB51BpAROAaQNjsGkCq+RpAdrsaQHbrGkBH5hpAa+kaQMXTGkBlEhtA
+uAaQNffGkAFARtAzrUaQPIfG0AzABtAJOEaQKUAG0A6xhpAkfAaQMn6GkCxCBtAsigbQL0f
G0CiXhtAjzYbQLjgGkCaERtACxcbQEQAG0BcOhtAyR8bQKwIG0A7CRtAaCAbQDVTG0AaZRtA
qRgbQAaCG0APLxtA2GUbQJCHG0AcMRtAKkAbQB9xG0CqhRtAP1QbQB9HG0BmOxtAa1MbQGNk
G0B9bBtAXZUbQF1sG0CKZRtA6XgbQFlMG0D7KBtA82QbQFlTG0BybRtAG4MbQCppG0A4ihtA
zGIbQICeG0CtaxtAju0bQPCVG0A0nhtANK0bQCH7G0BUfBtAvXQbQEuzG0A3uBtAgnYbQH6v
G0B6ihtAdOEbQAbiG0AiCxxAmJMbQE/RG0D1rBtAyJ4bQO+/G0Bz1xtA7qgbQDbHG0BP4htA
BcAbQEMHHECD4htAN7UbQK3GG0CL3RtA6+YbQIn6G0Ci5htAdQkcQOvrG0Ch7RtAjS0cQEsL
HEB41xtAQOQbQD/9G0Bk6xtA0fUbQEfWG0DvERxA3vobQOwNHEALKxxA6jIcQB4MHEBjHRxA
GFYcQOQ9HEBlIhxAkCMcQFrqG0CuUBxAKfwbQOlEHECGFhxAsjgcQJVmHEBuSBxABTAcQGMl
HECzIRxAt68cQHj7G0Cq1RtAcFYcQN1rHEAmcxxA5S4cQKoxHEBtbxxA2UUcQHZTHEBfgxxA
qoEcQEnGHEDqbhxAVnYcQA1bHEDbXhxAqV4cQKZCHEAXWBxAtEscQOAqHEAERxxAEEMcQMpq
HEDgjhxAj1UcQORdHEAMdRxAYEIcQF/rHEACfBxAuGQcQH6IHEA5UxxAYbIcQL1KHEBWoBxA
7+AcQEC5HEDVpRxAIaccQDlwHECxvRxAKmwcQHSfHEDflBxAU/YcQCCqHEDAvBxA5tIcQH7R
HEBduBxAva4cQNXCHEBSqBxA4rAcQOypHEDn3RxAtsAcQH/5HED06RxAO+IcQIDSHEDSzRxA
j/8cQAXFHEDTrBxAq8wcQKLrHEAd7RxABeEcQLbhHEC6Dh1A6zAdQED6HEC5CB1A4/McQFv3
HEDc9xxAbgAdQBC9HEAcHx1AdfscQKU1HUByHh1A9AEdQCBHHUBcWx1AuUMdQGZlHUA0HR1A
4UUdQL4wHUD5Qx1AGj8dQHwWHUB0Zh1ATW0dQF33HEDnIh1AoDcdQJI8HUC4DB1AlUEdQMdp
HUAS+RxAVBsdQBBlHUDYNR1AzJMdQDa5HUAXUB1Ah1odQOltHUDxth1AQ0YdQLZNHUB6Nx1A
PlcdQEFcHUCzdx1AXU4dQG6LHUB1Ux1AY1sdQJWmHUBrkB1ATmQdQH1wHUDYrB1AWpIdQFlq
HUDlpx1AL7wdQFSfHUCl2x1AR0odQPKDHUDceB1A2kQdQNNvHUCMhR1APakdQA1IHUBtgB1A
jHMdQHfLHUAinB1AYModQNV9HUDqhh1A38odQIvEHUA3qB1AU7gdQG7HHUAH+B1A5aAdQMGb
HUCHtB1AlZ0dQFWlHUAnZx1AALgdQOa8HUD7nh1A6s8dQJu9HUANmh1ATvMdQJEEHkDvcx1A
E+YdQI8WHkAQmx1ACN4dQCPeHUDLMh5Ai+gdQKrDHUD00B1ApMEdQFzlHUDx0h1AcAAeQPmA
HUAgwh1AksAdQH4EHkBTwx1AnPIdQBomHkC+2R1AwAceQIT+HUAQBh5A0O8dQEgPHkDgHh5A
LMQdQKvUHUDrtR1AZhUeQHcRHkBXTB5A2ykeQIwOHkDbZB5AO9odQJcHHkB+2B1A2iceQBYM
HkDKLR5AAjQeQLsSHkA5/B1AMioeQKJdHkA9/B1AAvUdQMorHkChmh5AuT8eQE8IHkDVHR5A
ilEeQHonHkDaIR5A2EkeQNwMHkCLHx5A7EseQCknHkDiYR5ArI4eQKZ5HkAhWh5AoE0eQB1H
HkA0ex5AYXoeQOlrHkC1Rh5AfUIeQF4oHkCTYR5AzlQeQNV+HkCurR5AIjoeQLl0HkAvbR5A
1pMeQDuSHkA+Ax5APZMeQEokHkDGYB5AwpUeQEuCHkD4tR5A7mUeQDLIHkBQkh5AFn0eQKdr
HkCnVB5AS84eQCxQHkCZuR5Ac2keQN2cHkDDaB5AG4ceQIW/HkBcpR5Atm0eQI22HkD1oh5A
ha4eQOe0HkDNuR5A1vAeQE+MHkAD/h5ApbUeQI9+HkDKfB5AAqseQIvvHkCPjB5AH+0eQBLT
HkDb0x5AxM8eQKUjH0BhoB5A9rseQL/5HkBk8h5AisseQIq7HkA2+B5Acd0eQLyNHkBfuh5A
X9EeQNbQHkBy4R5A3r0eQAXsHkAV/R5AFNMeQCLEHkDe0B5AiugeQLsSH0Dysh5AgsUeQIjr
HkAmGB9AbtseQHsFH0BB7R5AU+oeQF/mHkChIR9ARj8fQJfzHkCLvR5Aww4fQNfyHkCPFx9A
UC4fQHbpHkBgDB9AHN8eQFcUH0D54h5A+QsfQBcHH0DD6B5AhhkfQAsaH0Bs6R5AzxMfQNTz
HkAu7B5AXCkfQPsCH0BSeB9AR1kfQCvdHkBZKB9AiCEfQPtYH0BN4x5Aa8weQFRYH0CLBR9A
Qm8fQA36HkAdXx9AJCMfQOhMH0B8aR9AdfoeQGdJH0Bu9h5AEUMfQKtVH0B4ah9AnHYfQNAj
H0CHCR9AdHsfQE8zH0CUVh9AzoEfQKKVH0COAh9AZD4fQHqvH0CeNR9A6bAfQJRuH0BbZh9A
JkMfQJhJH0DJWB9AS2ofQDRPH0CSHh9AzDQfQNWsH0Bdkx9AhWgfQKZoH0C5oh9A8nIfQAhx
H0D1bB9AXVIfQFQ+H0DD1B9A4W8fQEM/H0D0qx9AoYQfQG90H0D9pR9AOZ4fQH9sH0CZZR9A
/9sfQAejH0Dyxx9ALX8fQJC2H0DUXB9A+GkfQFHAH0BsZh9A/KkfQMOVH0AGgR9AFq0fQFaZ
H0Butx9AYbUfQMeKH0DJfR9AIqEfQNPDH0DL0R9AEJgfQDrDH0Ac0x9A/nofQLzbH0CN0x9A
0sYfQBmTH0DcxR9AcKIfQKbrH0AL8B9AeIgfQHjtH0DzsB9A/NIfQJyzH0D+DCBAms8fQEKU
H0Ck3R9Ax9ofQDu3H0Cl4B9Ar8EfQArwH0B76B9AhfYfQLSpH0D55B9A4aMfQKjJH0BL1h9A
gs0fQIHOH0DF0x9AFvYfQKQbIEB2uB9A9QEgQLE9IEASDiBANKwfQOMFIEB1uh9ANQEgQFTf
H0DmLyBAYtYfQPX5H0AbHSBAf/ofQJn6H0B3AiBApOofQC/EH0DQEyBAKhcgQG3uH0BoCiBA
d70fQCjPH0Byvh9A6KQfQOEJIECEMCBAXz0gQO5KIECSECBAix8gQDYcIEAo/R9AASMgQLsn
IEDgJyBAd30gQBJKIED8SSBAshEgQL46IEDHKSBA9SAgQMYAIECdQCBAxOgfQI0bIEB6SCBA
vXQgQMY6IEBU/h9AkTYgQESPIEC2hyBABysgQENBIEB8eCBAkC0gQP1rIEAHdCBAKDYgQNkV
IEABRSBAP2wgQEFSIEB3zh9AB0UgQPA+IEAjdCBAa/IfQNJxIEDrPCBAf6AgQB4xIECXJCBA
4XIgQNxtIEAnOCBA4lAgQD3vH0CZZSBArFggQFx8IECpMiBA2nUgQPpqIEBtpCBAYmEgQAKC
IEBLPiBAv5kgQJGNIEBruiBAz1wgQFqPIEBeMiBA7a8gQC2BIEBCTSBALU0gQHOYIEB4YCBA
UdMgQE3TIEDptiBA0oAgQDSxIEA5hyBA2pAgQIKjIEBuISBAF5YgQNt0IEAHuiBAR6ogQAtZ
IEABOiBA9qYgQB1VIEAfpSBArk4gQOOTIECtqCBAXYcgQFO4IECMfCBAhrsgQEnGIEDcqCBA
4XMgQDbRIEDWaSBAlM8gQF3cIEA+uiBAnVcgQOCWIEDRqCBA7uEgQB+CIEApmSBAROUgQOKb
IEBbqiBANd0gQFGkIEAj9SBA5bEgQLnKIEDJAiFAo1wgQNLXIEDudCBA23AgQITVIECZhSBA
fYEgQCOlIEAFxSBAQaMgQKytIEDO8CBA2qggQHDKIEBi+iBAyswgQOHsIEBS+iBA5Y8gQCLj
IEDZ4SBAS+8gQF8DIUBGlSBArzIhQMgDIUCK5CBA9bkgQE3jIEARBSFA3x0hQOH7IEDhuiBA
ydggQInVIEBr8iBASdAgQLKyIEDkBiFA4tQgQE3rIEDMGiFABLsgQCjxIEDXNiFAyCQhQCn9
IEBvWSFAhrQgQLInIUAN+yBA+SYhQCrLIEA2GSFAJCAhQPzdIEAF6CBASFYhQP8sIUBz3SBA
8/0gQPQXIUCYGyFAnu8gQM1HIUBnMyFAfC0hQKkoIUCEWyFAUlkhQKDxIEAM6yBA6R4hQK8Q
IUClriBAFfwgQGIfIUCjISFAyx8hQB0AIUBWDyFA9EYhQM8FIUDTIyFAVighQCdDIUAyVyFA
CjkhQOAYIUBnVSFA0iohQHYxIUCOTSFA/zQhQIMMIUDYKCFAAjMhQPvzIEC1MSFAFU8hQD1B
IUDzNSFANWwhQPY3IUDtUiFA3EchQGs2IUBwEiFASFshQJdbIUAA9iBAR6IhQGRZIUAfICFA
Jy4hQOdvIUBubCFAvGghQGxoIUDtRCFAsE8hQEh2IUBLZCFAgEohQAS1IUCdNCFADDohQMRo
IUA/zSFAbFMhQFtYIUBiXyFAFlshQPxIIUDMYyFAQ24hQMtVIUB5WSFAetMhQC95IUB/pCFA
38UhQFqvIUBckSFACbQhQGaSIUDPoSFARcAhQL97IUDnbSFADpMhQCdkIUDQzSFAUGkhQGJp
IUCpwSFAdq8hQEOaIUAyUSFAx5EhQEi/IUB8tyFAM4YhQP+QIUDImCFABo0hQHenIUDhTyFA
q5whQElaIUC8qyFA/XohQNu+IUA8oiFAna8hQIKwIUBiaSFAsMQhQMq0IUD7tiFAdIwhQIJ/
IUDSkiFAmbwhQKR+IUDR6iFAO8shQIt/IUBOsCFAa7MhQOO7IUBBkCFA9bwhQGbpIUDzDyJA
i5whQLDlIUA6lSFA6PwhQCJYIUAc+SFAxtkhQMLGIUAnFSJAnMkhQN6VIUBQzyFARtshQKLP
IUDDtSFA39ohQNSjIUCGuiFAv5AhQF9GIUBoyyFA4IkhQH7oIUAgESJAJQEiQH0WIkCGCSJA
5v8hQC77IUDN+SFADowhQOsPIkAX/CFA8hYiQKfaIUC17SFAjwEiQHnjIUADEiJAxwIiQAod
IkDJ8CFAhRciQGXLIUATxyFAkyciQPHHIUAkISJACNchQIG0IUDPtyFAgxUiQK/yIUAYOyJA
LLshQAX7IUA70yFAH2ciQJksIkDN7iFAIBIiQKsyIkCDCSJAhP4hQGvzIUCFzCFAaBQiQI7y
IUAz+iFAVughQLcDIkDW8CFAcmkiQP0FIkD3HCJAlBAiQMExIkAXGCJA5h4iQLP/IUBP+SFA
UEAiQPhrIkC6LSJAmtohQDMsIkBO6CFAWRwiQMb6IUDT8CFAczciQKwxIkBPAyJA1fkhQJIU
IkDgMiJAkeMhQIksIkCP9CFASCMiQFQyIkB/GiJAu9shQGBEIkAfaiJA9FgiQEt4IkAWMiJA
rFgiQFAZIkASISJA5BMiQK0wIkDpRiJAdiUiQEB9IkC2LCJAbQ4iQFglIkBrXCJAlk4iQJsD
IkAQMyJAa28iQLV1IkDFACJAYEgiQFQyIkAKOiJAIUUiQCtCIkDWOiJA4SQiQNxYIkBmYyJA
lCgiQNs5IkDFdSJA+V8iQIsyIkC3lSJAh2ciQFm5IkBNHiJA50MiQKb1IUC0biJAmjoiQEpR
IkCxPSJAYmQiQD57IkCHRyJAS3wiQE+FIkDvnSJAKEwiQCBlIkA7eyJAM44iQHlUIkDJRSJA
UWkiQGSeIkCweyJADDciQCBsIkArtyJAe18iQCdQIkB8iSJAXpciQJ6PIkDuhCJAg1ciQOKx
IkDJlyJA/mUiQJKLIkCLciJASW0iQE14IkA/fCJAk7EiQMGNIkAaTiJAo20iQK18IkC0qyJA
6G0iQA6WIkCjVCJAkp8iQGZrIkDJvCJAqHkiQDZPIkBLVyJAB5kiQKS7IkBydCJA16AiQAdz
IkBViiJAOboiQBRbIkCWkSJApJEiQIzPIkDBuiJAl34iQKiVIkBmvCJAmfIiQCzSIkBOhiJA
QN0iQG+TIkCDciJAv3QiQDWwIkA45SJAep4iQGe4IkCLvCJAXqAiQEh1IkDaqCJAYIkiQLGZ
IkA7UiJAnagiQN+OIkD8riJAuLEiQFvQIkBnqSJAu6ciQFTkIkB90yJAQeMiQAWwIkBeuSJA
PokiQDy3IkD52CJAHLQiQBv4IkDPuiJAQCgjQGvmIkDpyCJAzcoiQHXOIkBX9CJAQf8iQB3O
IkAP2iJAC7IiQHbCIkDl3SJA5OEiQEfBIkB8CiNA97AiQAigIkARzyJA6dIiQJNFI0CJ8iJA
8QEjQJzuIkDG9yJAfvUiQN/iIkD53yJAjcUiQPnJIkAf8yJAYO0iQMbUIkAC7yJACUkjQArG
IkCA0CJAxcEiQJ/0IkAQBCNAd64iQIznIkA15SJArdciQOPqIkCM4SJAZfoiQCStIkAKySJA
3/UiQF7GIkCoKiNAjLIiQOXYIkDTVyNAoP0iQHwDI0DF9iJAWgAjQNyUIkAFRSNA3vQiQHzw
IkA5JiNA9CIjQDMdI0Av8iJAbSkjQEwUI0DqMiNAPAsjQPleI0AQOyNANwojQDgqI0CQ9SJA
CQYjQOELI0BR+iJAFekiQEoPI0C/ISNAF0ojQLk5I0DvBSNA8vciQOfxIkB7ASNAqgojQAJU
I0AkeyNAIeQiQM7DIkAszyJAueciQLodI0DaSyNANj4jQM03I0CvPiNAwugiQDpTI0Cw6SJA
JgkjQJddI0DFDCNAPhkjQEM5I0C+LiNAvVwjQL4pI0DFciNAQAAjQLZWI0BJKyNAfPsiQPwQ
I0D9OiNACVojQPJMI0AWWiNAWTsjQP0jI0BkICNAqGAjQNRCI0B9TyNABCsjQIiCI0BbRyNA
lVQjQG9FI0AxWyNA/SYjQDYzI0Ar6iJAFzQjQIxXI0ClSSNAuzYjQF0DI0BneiNAxEwjQIyb
I0A5lSNA8FkjQC8mI0D5SCNAITUjQJD5IkDYWSNA1jEjQMVgI0C0MiNAnTIjQN9NI0BFTSNA
MTMjQORNI0DbZCNArUMjQIglI0CxYiNA9CYjQK8mI0A8hiNA4ogjQFeKI0CTjyNAmnIjQA==</AssayYData></Step><Step><CommonData><SampleLocation>4</SampleLocation><SampleID></SampleID><SampleGroup></SampleGroup><SampleInfo></SampleInfo><SampleRow>E</SampleRow><SamplePlate>1</SamplePlate><WellType>WASH</WellType><Concentration>-1</Concentration><ConcentrationUnits>µg/ml</ConcentrationUnits><MolarConcentration>-1</MolarConcentration><MolarConcUnits>nM</MolarConcUnits><MolecularWeight>-1</MolecularWeight><Temperature>30</Temperature><StartTime>571943</StartTime><AssayTime>240</AssayTime></CommonData><FlowRate>1000</FlowRate><StepType>BASELINE</StepType><StepName>Baseline</StepName><StepStatus>OK</StepStatus><ActualTime>137.001</ActualTime><CycleTime>0.2</CycleTime><AssayXData Points="685">7owCRMuZAkSIpgJEVLMCRCHAAkT+zAJEy9kCRIjmAkRU8wJEIQADRP4MA0TLGQNEiCYDRGUz
A0QyQANE7kwDRMtZA0SIZgNEZXMDRCGAA0TujANEu5kDRIimA0RUswNEIcADRO7MA0S72QNE
mOYDRGXzA0RCAARE7gwERMsZBESIJgREZTMERCFABET+TAREy1kERIhmBERUcwREIYAERP6M
BETLmQREmKYERGWzBEQywARE7swERLvZBESY5gREZfMERCEABUT+DAVEyxkFRJgmBURUMwVE
IUAFRO5MBUTLWQVEiGYFRFRzBUQhgAVE7owFRLuZBUSYpgVEZbMFRCHABUTuzAVEy9kFRIjm
BURl8wVEIQAGRP4MBkS7GQZEmCYGRFQzBkQyQAZE/kwGRMtZBkSYZgZEVHMGRCGABkTujAZE
u5kGRJimBkRUswZEMsAGRP7MBkS72QZEiOYGRGXzBkQyAAdE/gwHRMsZB0SYJgdEZTMHRCFA
B0TuTAdEu1kHRIhmB0RUcwdEIYAHRO6MB0S7mQdEmKYHRFSzB0QywAdE7swHRMvZB0SI5gdE
ZfMHRCEACETuDAhEuxkIRJgmCERUMwhEIUAIRA9NCETLWQhEmGYIRGVzCEQygAhE7owIRMuZ
CESIpghEZbMIRCHACEQPzQhEy9kIRIjmCERU8whEIQAJRP4MCUS7GQlEmCYJRGUzCUQyQAlE
/kwJRMtZCUSYZglEZXMJRCGACUT+jAlEu5kJRJimCURUswlEIcAJRO7MCUTL2QlEiOYJRGXz
CUQyAApE/gwKRLsZCkSIJgpEZTMKRCFACkT+TApEu1kKRJhmCkRlcwpEIYAKRP6MCkS7mQpE
mKYKRFSzCkQywApE/swKRLvZCkSI5gpEZfMKRCEAC0TuDAtEyxkLRJgmC0RlMwtEIUALRO5M
C0S7WQtEmGYLRFRzC0QygAtE/owLRLuZC0SYpgtEVLMLRCHAC0T+zAtEy9kLRJjmC0RU8wtE
MgAMRO4MDES7GQxEiCYMRFQzDEQyQAxE7kwMRLtZDESIZgxEVHMMRDKADET+jAxEy5kMRIim
DERUswxEMsAMRP7MDETL2QxEmOYMRGXzDEQyAA1E/gwNRLsZDUSIJg1EVDMNRCFADUT+TA1E
u1kNRJhmDURUcw1EIYANRP6MDUS7mQ1EmKYNRGWzDUQywA1E7swNRLvZDUSY5g1EZfMNRCEA
DkTuDA5EyxkORJgmDkRlMw5EIUAORO5MDkTLWQ5EiGYORFRzDkQhgA5E/owORMuZDkSIpg5E
ZbMORCHADkT+zA5Eu9kORJjmDkRU8w5EMgAPRO4MD0S7GQ9EmCYPRFQzD0QhQA9E/kwPRMtZ
D0SYZg9EZXMPRCGAD0T+jA9Eu5kPRIimD0RUsw9EMsAPRO7MD0TL2Q9EiOYPRGXzD0QyABBE
7gwQRLsZEESIJhBEVDMQRCFAEET+TBBEy1kQRIhmEERlcxBEMoAQRO6MEES7mRBEiKYQRGWz
EEQhwBBE7swQRLvZEESI5hBEVPMQRDIAEUTuDBFEuxkRRIgmEURUMxFEMkARRO5MEUTLWRFE
iGYRRGVzEUQhgBFE7owRRLuZEUSYphFEZbMRRDLAEUTuzBFEy9kRRIjmEURl8xFEIQASRO4M
EkS7GRJEiCYSRGUzEkQhQBJE7kwSRLtZEkSYZhJEZXMSRCGAEkTujBJEy5kSRIimEkRlsxJE
IcASRP7MEkS72RJEmOYSRFTzEkQhABNE/gwTRLsZE0SIJhNEVDMTRDJAE0TuTBNEy1kTRIhm
E0RUcxNEMoATRP6ME0S7mRNEmKYTRFSzE0QywBNED80TRMvZE0SI5hNEVPMTRDIAFETuDBRE
yxkURJgmFERlMxREIUAURP5MFES7WRREmGYURFRzFEQhgBRE/owURLuZFESIphREZbMURCHA
FETuzBREu9kURIjmFERl8xREMgAVRP4MFUS7GRVEmCYVRGUzFUQhQBVED00VRLtZFUSIZhVE
VHMVRDKAFUTujBVEu5kVRJimFURlsxVEIcAVRO7MFUS72RVEmOYVRGXzFUQhABZE/gwWRMsZ
FkSYJhZEZTMWRCFAFkTuTBZEy1kWRIhmFkRlcxZEIYAWRP6MFkS7mRZEmKYWRFSzFkRCwBZE
7swWRMvZFkSI5hZEZfMWRCEAF0T+DBdEyxkXRIgmF0RUMxdEIUAXRP5MF0S7WRdEmGYXRFRz
F0QygBdE7owXRLuZF0SYphdEZbMXRCHAF0TuzBdEy9kXRJjmF0Rl8xdEIQAYRO4MGES7GRhE
iCYYRGUzGEQyQBhE/kwYRLtZGESIZhhEZXMYRDKAGETujBhEu5kYRJimGERlsxhEMsAYRO7M
GES72RhEmOYYRFTzGEQyABlE7gwZRLsZGUSIJhlEZTMZRDJAGUT+TBlEu1kZRJhmGURlcxlE
IYAZRO6MGUS7mRlEmKYZRGWzGUQywBlE7swZRMvZGUSY5hlEZfMZRCEAGkTuDBpEyxkaRIgm
GkRUMxpEMkAaRP5MGkTLWRpEmGYaRFRzGkQygBpE/owaRMuZGkSIphpEZbMaRCHAGkTuzBpE
u9kaRIjmGkRU8xpEIQAbRP4MG0S7GRtEmCYbRFQzG0QyQBtE/kwbRLtZG0SYZhtEZXMbRCGA
G0TujBtEu5kbRJimG0RlsxtEIcAbRO7MG0S72RtEiOYbRGXzG0QhABxE7gwcRMsZHESIJhxE
ZTMcRCFAHETuTBxEu1kcRJhmHERlcxxEIYAcRO6MHETLmRxEmKYcRGWzHEQywBxE7swcRLvZ
HESY5hxEZfMcRCEAHUT+DB1EyxkdRIgmHURUMx1EIUAdRA9NHUS7WR1EiGYdRFRzHUQygB1E
7owdRLuZHUSIph1EZbMdRCHAHUTuzB1Ey9kdRIjmHURU8x1EMgAeRP4MHkTLGR5EiCYeRFQz
HkQyQB5E/kweRMtZHkSIZh5EZXMeRCGAHkTujB5Ey5keRJimHkRlsx5EMsAeRP7MHkTL2R5E
mOYeRFTzHkQyAB9E7gwfRMsZH0SIJh9EZTMfRDJAH0T+TB9Eu1kfRIhmH0RUcx9EMoAfRO6M
H0TLmR9EiKYfRFSzH0QywB9E7swfRMvZH0SI5h9EVPMfRCEAIETuDCBEyxkgRIgmIER1MyBE
IUAgRP5MIETLWSBEmGYgRGVzIEQygCBE7owgRLuZIESIpiBEZbMgRCHAIETuzCBEu9kgRJjm
IERU8yBEIQAhRP4MIUTLGSFEiCYhRFQzIUQyQCFE7kwhRMtZIUSIZiFEZXMhRCGAIUT+jCFE
u5khRIimIURlsyFEIcAhRO7MIUS72SFEiOYhRFTzIUQyACJE7gwiRMsZIkSIJiJEVDMiRCFA
IkTuTCJEu1kiRJhmIkRlcyJEIYAiRO6MIkTLmSJEiKYiRFSzIkQywCJE7swiRMvZIkSY5iJE
ZfMiRCEAI0T+DCNEyxkjRJgmI0RUMyNEMkAjRO5MI0S7WSNEiGYjRFRzI0QhgCNE7owjRMuZ
I0SYpiNEZbMjRCHAI0T+zCNEu9kjRJjmI0RU8yNEIQAkRP4MJES7GSREiCYkRGUzJEQhQCRE
/kwkRLtZJESYZiREdXMkRCGAJETujCREu5kkRIimJERUsyREMsAkRA==</AssayXData><AssayYData Points="685">NeIjQFT5I0DRwiNAlq4jQJqmI0DGjCNAt9ojQP6nI0DRNCNAr5sjQG6gI0BAriNAlKAjQLJY
I0D0eCNA+FcjQJJ1I0DmayNAbrEjQDFlI0CxQyNAlZkjQBBpI0DwfSNAlmsjQKQZI0DYTCNA
oQwjQEJTI0B2DiNAMT8jQAa2I0BRXiNANHgjQJ8uI0DpKCNAJRwjQB5LI0CiEyNA+EwjQBbf
IkAkJSNAxxAjQL4oI0Cv/iJAUAQjQONZI0DO/iJALQUjQGApI0Do+iJA4iYjQNjhIkD1+iJA
/z0jQN0WI0CwDSNA7L8iQG22IkC4vCJAZOgiQGniIkBKNCNAQtoiQFE9I0Dn1yJAl90iQNfz
IkA2ySJAig0jQEqzIkC5gSJAUTYjQJsfI0Bo/yJAV+8iQAiuIkDhACNAUMMiQD7FIkDILSNA
cCIjQH+7IkBnsyJA6gAjQC68IkD9sSJAIM8iQGMEI0DQtiJA3YYiQOdyIkCe7CJAELoiQDjQ
IkB89CJAHfUiQF3QIkBloSJAss0iQDbQIkDytCJABtkiQOuoIkBdqCJA4bsiQKJUIkBNrSJA
WpgiQFShIkCRwSJA5aYiQB55IkD/fyJAZ3EiQGSZIkAiviJA6o0iQD2rIkAhzCJAj1AiQMdx
IkA/aSJA9XYiQDnUIkCOZyJAJnkiQNi3IkCIZiJA8LciQJO7IkDslyJAyZIiQGqbIkBDbiJA
ZDAiQGSUIkCqciJAQXAiQDFDIkCNeCJAC4YiQD5jIkBLZCJAwYsiQAZfIkD6lyJAv6kiQORP
IkCtQCJAEW4iQCh+IkDocyJABGEiQIrAIkBzaSJAOZwiQPR8IkD1jyJAs3QiQAE3IkAdeiJA
PzMiQIrZIkBTmyJAbXYiQBV9IkAWgSJA+oMiQN4vIkAhKyJAiHAiQEKYIkC6aSJAxj0iQJpb
IkDboCJAMXgiQJljIkCMcyJAWTAiQBpvIkB7rCJASnMiQOVeIkCNNyJAmEMiQEBzIkDiTyJA
5FgiQNhbIkDyTyJARzIiQIdIIkCKWSJAq2AiQJcdIkBaESJAajciQGg+IkBiPSJAU20iQJsr
IkAhKyJANDoiQIFKIkCaVCJAuEEiQLwnIkCgFSJA1/8hQENUIkCzZSJAyUwiQLYSIkA6MCJA
WiAiQKlSIkBNHyJAbEMiQCZLIkAiPiJAYwQiQD/0IUBmxiFAUhQiQC4JIkC6KyJA8Q8iQDEY
IkBRPiJAFv4hQOcoIkBFzyFAlTIiQJhHIkC9EyJAAiEiQJsDIkAYCSJA8UQiQMIxIkC/8SFA
zEsiQOgyIkDOGiJA8BIiQEg4IkAAIiJAqUkiQFUkIkD2HiJAAPghQMU2IkDWGSJAJBAiQOUB
IkB4WSJAJysiQF4SIkDG5yFAIdAhQA7xIUAh9yFAMtAhQCMIIkAc1CFAg+YhQMNDIkBO4yFA
AmEiQJzmIUD0PSJAn+0hQGX7IUAY6SFAxyoiQIXuIUBEFSJABvQhQHIaIkAhPCJAFwAiQKbK
IUBtUiJA980hQLT4IUDGwyFA1AAiQOD+IUDQLyJAvz0iQGkdIkCM9iFAotkhQK8JIkDF/iFA
gNUhQAXhIUB3jSFAUw0iQMgUIkAvFSJA7iMiQBrFIUCxIiJAHdAhQEoSIkCq/yFAf+0hQL9G
IkCgDiJAN8IhQFukIUC5wiFAiUsiQJQEIkDx5CFAQaEhQEfTIUBKriFAIsQhQOHHIUAuESJA
4+whQLH9IUBkwiFAqcUhQCvSIUCbriFAK+UhQO2KIUBt8yFAcrAhQLPlIUBz2yFAug0iQNzE
IUCS4CFA9XIhQPu9IUCs5iFAIe8hQMLfIUCb6SFA/68hQGSzIUBXuyFA+wgiQDf7IUDRwCFA
waMhQMykIUBUyyFAW7YhQC37IUBr2iFAq/UhQPf5IUD7yiFARN8hQN3yIUCW1iFA/hEiQJW6
IUAT4yFAE3MhQBTLIUDx1yFANt0hQNHAIUCupyFAqf8hQMfZIUDcqiFAT/IhQPcEIkBQoiFA
cOghQLmoIUDR1iFAtPUhQA7pIUDLqCFAzJ8hQHm1IUAH4iFArfEhQDDsIUA18iFAqL4hQITB
IUCIvyFA0JwhQKJ1IUAM1SFAM9AhQNScIUBYlSFA1LMhQPLDIUBrsyFAEfQhQGKOIUD+oiFA
880hQLCtIUAXDiJA/YIhQCh8IUCC2CFAbhkiQL11IUAZnyFAYNIhQMeVIUAf3iFAbYIhQL7t
IUBJcyFAU5chQOfGIUD1miFAsqEhQDimIUDjgSFArYEhQHaLIUCdkiFAqN4hQOWOIUCn5iFA
zo8hQDuxIUDZpSFA33whQE29IUC9oyFApa0hQB2MIUD1qCFAQ24hQHeyIUDZpiFARu8hQAFl
IUC5rCFA6ZYhQHtYIUAzjSFAF6QhQPd6IUAj1CFAsLwhQKZvIUDinCFAyI4hQIWXIUB5ciFA
RJghQNvLIUC2cyFAII4hQCSCIUBXnCFA5VchQCq4IUDqfCFAwpQhQLGbIUC2vyFAOq0hQOeH
IUA0oiFA/YIhQK5kIUBozSFABokhQLiPIUA4fiFAQbEhQOe8IUD9SSFAnNAhQFfOIUDRiyFA
lbshQASGIUBSiiFArJYhQF9lIUBPWSFAP4QhQBp9IUACoCFACFghQFNpIUA2rCFAlMghQJeB
IUCVhCFAuNAhQM+GIUDDoyFA/6EhQAhQIUDjkiFALl4hQOiQIUCyjyFA+HshQNtVIUDfeCFA
1NMhQE1oIUCueCFA4GEhQJOhIUB0fyFAlKUhQFLLIUDqQSFAE3UhQN3RIUCxxSFAV8shQH2D
IUBDaCFAcZIhQA8iIUDjdiFAgl0hQOdOIUAqQCFANFIhQKdIIUCyWCFARB0hQGkqIUBbvCFA
JHohQLZ8IUD1eSFAJVYhQFZNIUAajiFABoEhQA2dIUDahyFAB5IhQGpaIUDbNSFAEWMhQNGH
IUAOdyFA4Z4hQAdsIUB6WCFAXzwhQGeRIUBjvCFAH7MhQFx4IUAPMyFAqoIhQCdiIUAvnSFA
jFwhQGmqIUDVKyFAZqIhQOh5IUDnXiFAoF8hQLksIUC2pCFAW0EhQC2XIUAbdiFAGLEhQG1C
IUAgTiFAFGMhQFCQIUB1HSFAUD0hQJ5iIUA5fCFAVlghQH1LIUD/UyFAy7ghQJ6PIUBKnCFA
ku8gQCp6IUBqbCFAGGYhQCCRIUBTVCFACmQhQChfIUBDeCFA8nYhQOKFIUD0LSFAIWkhQCGr
IUCsayFANWIhQBCUIUCZCiFAaH0hQDJ7IUDfOCFAKT8hQGEGIUDiOyFAKjAhQIAYIUD2XSFA
wnEhQO9YIUBjYCFAeEYhQA4bIUBxBSFAHFghQO5iIUDoeCFA+TQhQARSIUDQTCFAfjAhQAMM
IUD6JyFAt1EhQP1cIUAhSyFAVykhQBJ4IUCdRyFAJwshQOlJIUAyLiFAZT0hQDRJIUBYIiFA
lGAhQNowIUCyLSFATDohQGUEIUADSyFADmMhQA8LIUDxLyFAxz8hQM0PIUCKaSFArEshQChI
IUAMEyFAKSwhQM1NIUAlayFAm1shQM1GIUDFQSFA4ikhQGxMIUBOTSFAgTAhQPQXIUDWTiFA
AishQIY2IUA4CCFAcd4gQH9IIUB1UyFAqlEhQP9NIUDlOCFA8EUhQA==</AssayYData></Step><Step><CommonData><SampleLocation>8</SampleLocation><SampleID>h5</SampleID><SampleGroup></SampleGroup><SampleInfo></SampleInfo><SampleRow>E</SampleRow><SamplePlate>1</SamplePlate><WellType>KSAMPLE</WellType><Concentration>12.5</Concentration><ConcentrationUnits>µg/ml</ConcentrationUnits><MolarConcentration>221.2</MolarConcentration><MolarConcUnits>nM</MolarConcUnits><MolecularWeight>56.5</MolecularWeight><Temperature>30</Temperature><StartTime>722415</StartTime><AssayTime>1100</AssayTime></CommonData><FlowRate>1000</FlowRate><StepType>ASSOC</StepType><StepName>Association</StepName><StepStatus>OK</StepStatus><ActualTime>802</ActualTime><CycleTime>0.2</CycleTime><AssayXData Points="4010">/8wkRMzZJESZ5iREZfMkRDIAJUT/DCVE3BklRKkmJURlMyVEQ0AlRA9NJUTcWSVEmWYlRHZz
JURDgCVED40lRNyZJUSZpiVEZbMlREPAJUQPzSVEzNklRJnmJUR28yVEQwAmRP8MJkTcGSZE
mSYmRHYzJkRDQCZED00mRNxZJkSZZiZEdnMmREOAJkQPjSZEzJkmRJmmJkR2syZEMsAmRA/N
JkTM2SZEqeYmRHbzJkRDACdE/wwnRNwZJ0SZJidEdjMnRENAJ0T/TCdE3FknRKlmJ0RlcydE
MoAnRA+NJ0TcmSdEmaYnRHazJ0RDwCdE/8wnRNzZJ0Sp5idEdvMnREMAKET/DChE3BkoRJkm
KER2MyhEMkAoRA9NKETMWShEmWYoRGVzKERDgChE/4woRMyZKESppihEdrMoREPAKEQPzShE
3NkoRJnmKER28yhEMgApRA8NKUTcGSlEqSYpRHYzKURDQClED00pRNxZKUSZZilEZXMpREOA
KUQPjSlE3JkpRJmmKURlsylEQ8ApRA/NKUTM2SlEqeYpRGXzKURDACpEDw0qRNwZKkSZJipE
ZTMqRDJAKkQPTSpEzFkqRKlmKkR2cypEQ4AqRA+NKkTMmSpEqaYqRHazKkRDwCpED80qRMzZ
KkSZ5ipEdvMqRDIAK0T/DCtEzBkrRKkmK0R2MytEQ0ArRA9NK0TcWStEqWYrRHZzK0QygCtE
/4wrRNyZK0SZpitEZbMrRDLAK0QPzStEzNkrRKnmK0R28ytEMgAsRA8NLETMGSxEqSYsRGUz
LEQyQCxE/0wsRNxZLESpZixEdnMsREOALEQPjSxE3JksRJmmLER2syxEMsAsRA/NLETc2SxE
qeYsRGXzLERDAC1E/wwtRNwZLUSZJi1EdjMtRENALUQPTS1EzFktRKlmLUR2cy1EQ4AtRA+N
LUTMmS1EqaYtRGWzLURDwC1E/8wtRMzZLUSZ5i1EdvMtRDIALkT/DC5E3BkuRKkmLkR2My5E
Q0AuRP9MLkTMWS5EqWYuRHZzLkQygC5ED40uRNyZLkSppi5EdrMuRDLALkQPzS5E3NkuRKnm
LkR28y5EQwAvRA8NL0TcGS9EqSYvRGUzL0RDQC9E/0wvRNxZL0SZZi9EdnMvREOAL0T/jC9E
3JkvRKmmL0Rlsy9EQ8AvRA/NL0TM2S9EmeYvRGXzL0RDADBE/wwwRNwZMESZJjBEZTMwRDJA
MEQPTTBEzFkwRKlmMER2czBEMoAwRP+MMETcmTBEqaYwRGWzMERDwDBED80wRNzZMESZ5jBE
dvMwREMAMUQPDTFEzBkxRJkmMUR2MzFEMkAxRP9MMUTMWTFEqWYxRHZzMUQygDFE/4wxRNyZ
MUSZpjFEZbMxRDLAMUQPzTFE3NkxRJnmMUR28zFEMgAyRP8MMkTcGTJEqSYyRHYzMkQyQDJE
/0wyRNxZMkSZZjJEdnMyRDKAMkT/jDJEzJkyRKmmMkRlszJEQ8AyRP/MMkTM2TJEmeYyRHbz
MkRDADNE/wwzRNwZM0SZJjNEdjMzRENAM0QPTTNE3FkzRKlmM0RlczNEQ4AzRA+NM0TMmTNE
maYzRGWzM0RDwDNE/8wzRNzZM0SZ5jNEdvMzREMANET/DDREzBk0RKkmNER2MzREMkA0RA9N
NETMWTREqWY0RHZzNERDgDRED400RMyZNESppjREdrM0RDLANET/zDRE3Nk0RKnmNERl8zRE
QwA1RP8MNUTMGTVEmSY1RGUzNURDQDVE/0w1RMxZNUSpZjVEdnM1REOANUQPjTVE3Jk1RKmm
NURlszVEMsA1RP/MNUTM2TVEmeY1RHbzNURDADZE/ww2RMwZNkSZJjZEZTM2RENANkQPTTZE
3Fk2RKlmNkRlczZEQ4A2RP+MNkTMmTZEmaY2RGWzNkRDwDZE/8w2RMzZNkSZ5jZEdvM2REMA
N0QPDTdE3Bk3RLkmN0RlMzdEMkA3RP9MN0TcWTdEmWY3RHZzN0RDgDdED403RNyZN0SppjdE
drM3REPAN0QPzTdEzNk3RJnmN0Rl8zdEMgA4RA8NOETcGThEqSY4RHYzOEQyQDhE/0w4RMxZ
OESpZjhEdnM4REOAOET/jDhEzJk4RKmmOERlszhEQ8A4RP/MOETM2ThEqeY4RHbzOEQyADlE
Dw05RMwZOUSpJjlEZTM5RENAOUT/TDlE3Fk5RJlmOURlczlEQ4A5RA+NOUTcmTlEmaY5RGWz
OUQywDlED805RMzZOUSZ5jlEZfM5RDIAOkQPDTpE3Bk6RJkmOkRlMzpEU0A6RA9NOkTcWTpE
mWY6RGVzOkRDgDpE/4w6RNyZOkSZpjpEZbM6REPAOkQPzTpE3Nk6RJnmOkRl8zpEQwA7RA8N
O0TMGTtEqSY7RGUzO0QyQDtED007RMxZO0SZZjtEZXM7REOAO0T/jDtEzJk7RKmmO0RlsztE
MsA7RA/NO0Tc2TtEmeY7RHbzO0QyADxEDw08RNwZPESpJjxEdjM8RDJAPEQPTTxE3Fk8RJlm
PER2czxEQ4A8RP+MPETMmTxEqaY8RHazPEQywDxED808RMzZPESZ5jxEZfM8RDIAPUT/DD1E
zBk9RKkmPUR2Mz1EMkA9RA9NPUTcWT1EmWY9RGVzPUQygD1ED409RNyZPUSZpj1EdrM9REPA
PUT/zD1EzNk9RKnmPUR28z1EQwA+RP8MPkTMGT5EmSY+RGUzPkRDQD5ED00+RMxZPkSZZj5E
ZXM+RFOAPkT/jD5E3Jk+RJmmPkRlsz5EMsA+RA/NPkTM2T5EqeY+RGXzPkQyAD9EDw0/RMwZ
P0SZJj9EZTM/RENAP0QPTT9E3Fk/RJlmP0R2cz9EMoA/RA+NP0TMmT9EmaY/RHazP0QywD9E
/8w/RNzZP0SZ5j9EdvM/REMAQEQPDUBEzBlARKkmQERlM0BEMkBARA9NQETMWUBEqWZARGVz
QERDgEBE/4xARMyZQESppkBEZbNAREPAQEQPzUBE7dlARKnmQERl80BEQwBBRP8MQUTMGUFE
mSZBRGUzQUQyQEFE/0xBRMxZQUSZZkFEdnNBREOAQUQPjUFEzJlBRJmmQUR2s0FEMsBBRA/N
QUTc2UFEqeZBRHbzQUQyAEJEDw1CRNwZQkSZJkJEdjNCRENAQkQPTUJEzFlCRKlmQkR2c0JE
MoBCRA+NQkTMmUJEqaZCRHazQkQywEJE/8xCRMzZQkSZ5kJEdvNCREMAQ0T/DENE3BlDRJkm
Q0R2M0NEMkBDRA9NQ0TMWUNEqWZDRGVzQ0RDgENE/4xDRNyZQ0SppkNEdrNDRDLAQ0QPzUNE
zNlDRJnmQ0R280NEMgBERP8MRETcGUREqSZERGUzRERDQERED01ERMxZRESpZkREZXNERDKA
REQPjURE3JlERKmmRER2s0REMsBERBDNRETM2UREmOZERGbzRERCAEVEEA1FRMwZRUSpJkVE
ZjNFREJARUT/TEVEzFlFRLlmRUR2c0VEQoBFRBCNRUTcmUVEmKZFRGazRURCwEVEEM1FRMzZ
RUSp5kVEZvNFREIARkQQDUZEzBlGRKkmRkRmM0ZEQkBGRP9MRkTMWUZEqWZGRGZzRkRCgEZE
EI1GRMyZRkSYpkZEZrNGRDLARkQQzUZE3NlGRKnmRkRm80ZEMgBHRBANR0TMGUdEqSZHRGYz
R0RCQEdE/0xHRMxZR0SYZkdEdnNHREKAR0QQjUdEzJlHRKmmR0Rms0dEMsBHRBDNR0TM2UdE
qeZHRGbzR0RCAEhEEA1IROwZSESYJkhEdjNIREJASEQQTUhEzFlIRJhmSERmc0hEMoBIRP+M
SETcmUhEqaZIRHazSERCwEhEEM1IRNzZSESp5khEdvNIREIASUQQDUlEzBlJRKkmSURmM0lE
QkBJRBBNSUTMWUlEqWZJRHZzSUQygElE/4xJRNyZSUSppklEZrNJRDLASUT/zElEzNlJRJjm
SUR280lEMgBKRP8MSkTcGUpEqSZKRGYzSkRCQEpE/0xKRNxZSkSYZkpEZnNKREKASkT/jEpE
3JlKRJimSkRms0pEMsBKRP/MSkTc2UpEqeZKRGbzSkRCAEtEEA1LRNwZS0SpJktEdjNLREJA
S0QQTUtE3FlLRKlmS0Rmc0tEQoBLRBCNS0TMmUtEmKZLRHazS0RCwEtE/8xLRNzZS0SY5ktE
dvNLREIATEQQDUxEzBlMRKkmTER2M0xEMkBMRP9MTETcWUxEqWZMRGZzTERCgExE/4xMRNyZ
TESppkxEZrNMRELATEQQzUxE3NlMRKnmTERm80xEQgBNRBANTUTMGU1EqSZNRHYzTUQyQE1E
EE1NRNxZTUSYZk1EdnNNRDKATUT/jE1EzJlNRKmmTURms01EQsBNRP/MTUTc2U1EmOZNRGbz
TURCAE5EEA1ORMwZTkSYJk5EZjNOREJATkQQTU5EzFlORJhmTkRmc05EQoBORP+MTkTMmU5E
mKZORGazTkQywE5EEM1ORMzZTkSp5k5EdvNOREIAT0T/DE9EzBlPRKkmT0RmM09EQkBPRP9M
T0TMWU9EmGZPRGZzT0QygE9EEI1PRMyZT0Sppk9EZrNPRDLAT0QQzU9EzNlPRKnmT0R2809E
QgBQRP8MUETcGVBEqSZQRHYzUEQyQFBEEE1QRNxZUESYZlBEZnNQRDKAUEQQjVBE3JlQRKmm
UER2s1BEMsBQRBDNUETc2VBEqeZQRGbzUEQyAFFEEA1RRMwZUUSpJlFEdjNRREJAUUT/TFFE
zFlRRJhmUUR2c1FEMoBRRP+MUUTcmVFEqaZRRHazUURCwFFEEM1RRNzZUUSY5lFEdvNRRDIA
UkQQDVJEzBlSRJgmUkRmM1JEQkBSRP9MUkTMWVJEqWZSRHZzUkRCgFJE/4xSRMyZUkSpplJE
drNSRDLAUkQQzVJE3NlSRKnmUkRm81JEMgBTRBANU0TMGVNEqSZTRHYzU0QyQFNE/0xTRMxZ
U0SpZlNEdnNTREKAU0T/jFNE3JlTRJimU0Rms1NEMsBTRBDNU0Tc2VNEmOZTRGbzU0QyAFRE
/wxURNwZVESpJlREdjNUREJAVEQQTVRE3FlURKlmVERmc1REMoBURP+MVETMmVREmKZURGaz
VEQywFREEM1URNzZVESp5lREZvNUREIAVUT/DFVE3BlVRJgmVUR2M1VEQkBVRBBNVUTcWVVE
qWZVRHZzVUQygFVE/4xVRMyZVUSpplVEZrNVRELAVUQQzVVE3NlVRJjmVUR281VEMgBWRBAN
VkTMGVZEmCZWRGYzVkRCQFZEEE1WRMxZVkSYZlZEdnNWREKAVkQQjVZEzJlWRJimVkR2s1ZE
MsBWRBDNVkTM2VZEqeZWRGbzVkRCAFdE/wxXRNwZV0SpJldEdjNXREJAV0T/TFdEzFlXRJhm
V0R2c1dEQoBXRP+MV0TcmVdEqaZXRHazV0RCwFdE/8xXRNzZV0Sp5ldEZvNXREIAWEQQDVhE
zBlYRJgmWER2M1hEQkBYRP9MWETcWVhEmGZYRGZzWERCgFhE/4xYRMyZWESpplhEdrNYRDLA
WET/zFhE3NlYRJjmWERm81hEMgBZRP8MWUTcGVlEmCZZRGYzWURCQFlEEE1ZRNxZWUSYZllE
ZnNZRDKAWUQQjVlE3JlZRKmmWURms1lEMsBZRBDNWUTM2VlEqeZZRGbzWURCAFpEEA1aRNwZ
WkSYJlpEdjNaREJAWkQQTVpE3FlaRKlmWkRmc1pEQoBaRBCNWkTMmVpEmKZaRHazWkRCwFpE
EM1aRMzZWkSY5lpEdvNaRDIAW0QQDVtEzBlbRKkmW0R2M1tEMkBbRBBNW0TMWVtEmGZbRGZz
W0RCgFtEEI1bRNyZW0SppltEdrNbRDLAW0QQzVtEzNlbRJjmW0Rm81tEMgBcRBANXETMGVxE
mCZcRHYzXEQyQFxE/0xcRNxZXESYZlxEZnNcREKAXET/jFxEzJlcRJimXER2s1xEQsBcRBDN
XETM2VxEmOZcRGbzXEQyAF1E/wxdRMwZXUSYJl1EdjNdRDJAXUT/TF1E3FldRKlmXUR2c11E
QoBdRP+MXUTMmV1EqaZdRGazXURCwF1E/8xdRMzZXUSY5l1EZvNdREIAXkT/DF5E3BleRJgm
XkRmM15EQkBeRBBNXkTcWV5EmGZeRGZzXkRCgF5EEI1eRMyZXkSppl5EdrNeRELAXkQQzV5E
zNleRJjmXkR2815EMgBfRP8MX0TMGV9EqSZfRGYzX0RCQF9E/0xfRNxZX0SYZl9EdnNfREKA
X0QQjV9E3JlfRKmmX0R2s19EMsBfRBDNX0TM2V9EqeZfRGbzX0QyAGBE/wxgRNwZYESYJmBE
djNgRDJAYEQQTWBE3FlgRJhmYERmc2BEMoBgRP+MYETcmWBEqaZgRHazYERCwGBE/8xgRNzZ
YESY5mBEdvNgREIAYUT/DGFEzBlhRKkmYUR2M2FEMkBhRBBNYUTcWWFEmGZhRHZzYUQygGFE
/4xhRNyZYUSppmFEdrNhRDLAYUQQzWFEzNlhRKnmYUR282FEMgBiRBANYkTcGWJEqSZiRGYz
YkRCQGJE/0xiRMxZYkSYZmJEZnNiRDKAYkQQjWJE3JliRJimYkRms2JEMsBiRP/MYkTc2WJE
qeZiRHbzYkRCAGNE/wxjRMwZY0SpJmNEdjNjRDJAY0QQTWNEzFljRKlmY0Rmc2NEQoBjRBCN
Y0TMmWNEqaZjRGazY0RCwGNE/8xjRMzZY0Sp5mNEdvNjRDIAZEQQDWREzBlkRKkmZERmM2RE
QkBkRBBNZETMWWREmGZkRHZzZEQygGREEI1kRMyZZESYpmREZrNkRELAZET/zGRE3NlkRJjm
ZER282REMgBlRP8MZUTMGWVEmCZlRHYzZURCQGVE/0xlRMxZZUSYZmVEdnNlRDKAZUT/jGVE
zJllRJimZURms2VEQsBlRP/MZUTc2WVEqeZlRGbzZURCAGZEEA1mRNwZZkSpJmZEdjNmREJA
ZkQQTWZEzFlmRJhmZkRmc2ZEMoBmRBCNZkTcmWZEmKZmRGazZkRCwGZEEM1mRNzZZkSY5mZE
ZvNmRDIAZ0T/DGdEzBlnRJgmZ0R2M2dEQkBnRBBNZ0TcWWdEqWZnRHZzZ0RCgGdEEI1nRNyZ
Z0SYpmdEdrNnRDLAZ0T/zGdE3NlnRJjmZ0Rm82dEQgBoRP8MaETMGWhEqSZoRHYzaERCQGhE
EE1oRMxZaESpZmhEZnNoRDKAaET/jGhEzJloRKmmaER2s2hEU8BoRBDNaETM2WhEqeZoRGbz
aEQyAGlE/wxpRNwZaUSYJmlEdjNpREJAaUQQTWlEzFlpRJhmaURmc2lEMoBpRBCNaUTMmWlE
mKZpRHazaURCwGlEEM1pRMzZaUSY5mlEZvNpREIAakQQDWpEzBlqRJgmakR2M2pEMkBqRBBN
akTMWWpEmGZqRGZzakRCgGpE/4xqRMyZakSYpmpEhrNqRELAakQQzWpE3NlqRJjmakRm82pE
QgBrRP8Ma0TcGWtEqSZrRHYza0RCQGtEEE1rRMxZa0SYZmtEZnNrREKAa0QQjWtEzJlrRKmm
a0Rms2tEMsBrRP/Ma0Tc2WtEmOZrRGbza0QyAGxEEA1sRMwZbESYJmxEZjNsREJAbET/TGxE
zFlsRJhmbERmc2xEMoBsRBCNbETMmWxEqaZsRHazbEQywGxEEM1sRNzZbESY5mxEZvNsRDIA
bUT/DG1E3BltRKkmbUR2M21EQkBtRP9MbUTMWW1EmGZtRHZzbURCgG1EEI1tRNyZbUSYpm1E
drNtRDLAbUT/zG1EzNltRJjmbUR2821EMgBuRBANbkTMGW5EqSZuRGYzbkRCQG5E/0xuRMxZ
bkSYZm5EZnNuREKAbkQQjW5EzJluRJimbkRms25EQsBuRP/MbkTM2W5EqeZuRHbzbkRCAG9E
EA1vRMwZb0SpJm9EdjNvRDJAb0QQTW9EzFlvRJhmb0Rmc29EMoBvRBCNb0TMmW9EmKZvRGaz
b0RCwG9EEM1vRMzZb0SY5m9EdvNvREIAcET/DHBE3BlwRKkmcER2M3BEQkBwRBBNcETMWXBE
mGZwRHZzcERCgHBE/4xwRMyZcESppnBEZrNwRELAcET/zHBE3NlwRKnmcERm83BEQgBxRP8M
cUTMGXFEqSZxRHYzcUQyQHFEEE1xRMxZcUSYZnFEdnNxRDKAcUQQjXFEzJlxRKmmcURms3FE
MsBxRBDNcUTc2XFEqeZxRGbzcURCAHJEEA1yRNwZckSpJnJEdjNyRDJAckT/THJE3FlyRJhm
ckR2c3JEQoByRBCNckTMmXJEmKZyRGazckRCwHJE/8xyRNzZckSY5nJEdvNyREIAc0T/DHNE
3BlzRJgmc0R2M3NEMkBzRBBNc0TcWXNEmGZzRGZzc0QygHNEEI1zRMyZc0SppnNEZrNzRDLA
c0QQzXNEzNlzRJjmc0R283NEMgB0RP8MdETMGXREqSZ0RGYzdERCQHRE/0x0RMxZdESpZnRE
ZnN0REKAdEQQjXRE3Jl0RKmmdERms3REQsB0RBDNdETM2XREqeZ0RGbzdERCAHVEEA11RNwZ
dUSpJnVEZjN1RDJAdUT/THVE3Fl1RJhmdURmc3VEMoB1RBCNdUTcmXVEmKZ1RHazdURCwHVE
/8x1RMzZdUSY5nVEZvN1RDIAdkT/DHZE3Bl2RJgmdkRmM3ZEMkB2RBBNdkTMWXZEqWZ2RGZz
dkQygHZEEI12RNyZdkSppnZEdrN2RELAdkT/zHZEzNl2RJjmdkRm83ZEQgB3RBANd0TMGXdE
qSZ3RHYzd0RCQHdEEE13RMxZd0SpZndEdnN3RDKAd0QQjXdE3Jl3RKmmd0R2s3dEQsB3RP/M
d0TM2XdEqeZ3RHbzd0RCAHhEEA14RNwZeESYJnhEZjN4RDJAeET/THhEzFl4RJhmeER2c3hE
MoB4RBCNeETMmXhEmKZ4RGazeERCwHhE/8x4RMzZeESY5nhEdvN4REIAeUT/DHlEzBl5RJgm
eURmM3lEMkB5RBBNeUTMWXlEqWZ5RGZzeUQygHlEEI15RMyZeUSYpnlEdrN5RELAeUT/zHlE
zNl5RKnmeURm83lEMgB6RP8MekTcGXpEqSZ6RHYzekQyQHpEEE16RNxZekSpZnpEdnN6RDKA
ekQQjXpEzJl6RKmmekR2s3pEQsB6RBDNekTM2XpEmOZ6RGbzekRCAHtEEA17RMwZe0SYJntE
djN7RDJAe0QQTXtEzFl7RKlme0Rmc3tEQoB7RBCNe0TMmXtEmKZ7RGaze0RCwHtE/8x7RMzZ
e0Sp5ntEdvN7REIAfEQQDXxEzBl8RJgmfERmM3xEMkB8RP9MfETMWXxEmGZ8RHZzfEQygHxE
/4x8RMyZfESYpnxEdrN8RDLAfEQQzXxEzNl8RJjmfER283xEQgB9RP8MfUTcGX1EqSZ9RHYz
fURCQH1EEE19RNxZfUSYZn1EZnN9RDKAfUQQjX1E3Jl9RKmmfUR2s31EMsB9RBDNfUTc2X1E
qeZ9RGbzfURCAH5EEA1+RMwZfkSYJn5EZjN+RDJAfkQQTX5EzFl+RKlmfkR2c35EQoB+RP+M
fkTMmX5EmKZ+RGazfkQywH5EEM1+RMzZfkSY5n5EdvN+RDIAf0QQDX9EzBl/RJgmf0RmM39E
QkB/RP9Mf0TcWX9EqWZ/RHZzf0QygH9EEI1/RMyZf0Sppn9EZrN/RDLAf0QQzX9EzNl/RJjm
f0Rm839EIQCARIgGgETmDIBEVBOARLsZgEQhIIBEgCaAROYsgERUM4BEszmARCFAgESARoBE
7kyARExTgES7WYBEGWCARIhmgETmbIBEVHOARLt5gEQhgIBEiIaARO6MgERUk4BEu5mARCGg
gESApoBE7qyARFSzgES7uYBEGcCARIDGgETuzIBETNOARLvZgEQZ4IBEiOaARO7sgERM84BE
u/mARCEAgUSIBoFE5gyBRFQTgUSzGYFEISCBRIgmgUTmLIFETDOBRLM5gUQZQIFEiEaBRO5M
gURMU4FEs1mBRCFggUSIZoFE5myBRExzgUS7eYFEIYCBRICGgUTujIFETJOBRLuZgUQhoIFE
gKaBRO6sgURUs4FEs7mBRBnAgUSIxoFE7syBRFTTgUS72YFEIeCBRIjmgUTm7IFEVPOBRLP5
gUQhAIJEgAaCROYMgkRME4JEsxmCRBkggkSAJoJE7iyCREwzgkSzOYJEGUCCRIhGgkTuTIJE
VFOCRLNZgkQZYIJEgGaCROZsgkRUc4JEu3mCRBmAgkSAhoJE5oyCRFSTgkSzmYJEIaCCRIim
gkTmrIJETLOCRLu5gkQhwIJEiMaCRO7MgkRM04JEs9mCRBnggkSI5oJE5uyCRFTzgkS7+YJE
IQCDRIAGg0TuDINEVBODRLMZg0QZIINEiCaDRO4sg0RUM4NEszmDRCFAg0SIRoNE5kyDRFRT
g0SzWYNEGWCDRIBmg0TubINETHODRLN5g0QhgINEgIaDROaMg0RUk4NEu5mDRCGgg0SIpoNE
5qyDREyzg0SzuYNEGcCDRIjGg0TuzINEVNODRLPZg0QZ4INEiOaDRObsg0RU84NEu/mDRBkA
hESABoRE7gyEREwThES7GYREGSCERIgmhETuLIRETDOERLs5hEQhQIREgEaERPZMhERUU4RE
u1mERBlghESAZoRE5myERExzhESzeYREIYCERICGhETujIRETJOERLuZhEQhoIREgKaEROas
hERUs4REs7mERCHAhESAxoRE7syEREzThES72YREGeCERIjmhETu7IRETPOERLv5hEQhAIVE
gAaFRO4MhURME4VEsxmFRCEghUSIJoVE5iyFRFQzhUS7OYVEIUCFRIhGhUTmTIVETFOFRLtZ
hUQhYIVEiGaFROZshURUc4VEu3mFRCGAhUSIhoVE5oyFREyThUSzmYVEGaCFRIimhUTmrIVE
VLOFRLu5hUQZwIVEgMaFRObMhURM04VEs9mFRCHghUSI5oVE5uyFREzzhUS7+YVEGQCGRIAG
hkTuDIZEVBOGRLMZhkQZIIZEgCaGRO4shkRUM4ZEszmGRBlAhkSARoZE5kyGRExThkSzWYZE
IWCGRIhmhkTubIZETHOGRLN5hkQhgIZEgIaGRO6MhkRMk4ZEu5mGRBmghkSIpoZE5qyGRFSz
hkS7uYZEIcCGRIDGhkTuzIZETNOGRLvZhkQh4IZEiOaGRO7shkRM84ZEu/mGRBkAh0SABodE
5gyHRFQTh0S7GYdEISCHRIgmh0TuLIdEVDOHRLs5h0QhQIdEiEaHROZMh0RMU4dEs1mHRBlg
h0SIZodE5myHRFRzh0S7eYdEIYCHRIiGh0TmjIdETJOHRLOZh0QhoIdEiKaHRO6sh0RMs4dE
u7mHRBnAh0SIxodE7syHRFTTh0S72YdEIeCHRIjmh0Tm7IdEVPOHRLv5h0QhAIhEiAaIRO4M
iERME4hEsxmIRCEgiESIJohE7iyIRFQziES7OYhEIUCIRIhGiETuTIhEVFOIRLtZiEQhYIhE
iGaIRO5siERUc4hEs3mIRCGAiESAhohE5oyIREyTiES7mYhEIaCIRIimiETmrIhETLOIRLO5
iEQhwIhEgMaIRObMiERM04hEs9mIRCHgiESA5ohE5uyIRFTziESz+YhEGQCJRIgGiUTmDIlE
VBOJRLsZiUQZIIlEgCaJROYsiURUM4lEszmJRBlAiUSIRolE5kyJRFRTiUS7WYlEGWCJRIBm
iUTubIlETHOJRLN5iUQhgIlEgIaJROaMiURMk4lEu5mJRCGgiUSIpolE5qyJRFSziUSzuYlE
IcCJRIjGiUTmzIlEVNOJRLvZiUQh4IlEgOaJRO7siURU84lEu/mJRCEAikSABopE5gyKRFQT
ikSzGYpEISCKRIgmikTmLIpETDOKRLs5ikQZQIpEiEaKRO5MikRUU4pEs1mKRBlgikSAZopE
5myKRF1zikSzeYpEGYCKRICGikTmjIpETJOKRLOZikQhoIpEiKaKROasikRUs4pEs7mKRCHA
ikSIxopE7syKRFTTikS72YpEIeCKRIDmikTm7IpETPOKRLv5ikQhAItEgAaLRO4Mi0RME4tE
uxmLRCEgi0SIJotE7iyLREwzi0SzOYtEIUCLRIhGi0TuTItEVFOLRLtZi0QZYItEiGaLROZs
i0RMc4tEu3mLRCGAi0SAhotE5oyLRFSTi0SzmYtEGaCLRICmi0TurItETLOLRLu5i0QZwItE
iMaLRObMi0RM04tEs9mLRBngi0SA5otE5uyLRFTzi0Sz+YtEGQCMRIAGjETuDIxEVBOMRLsZ
jEQZIIxEiCaMRO4sjERMM4xEszmMRBlAjESARoxE5kyMRFRTjESzWYxEIWCMRIhmjETmbIxE
VHOMRLt5jEQZgIxEiIaMROaMjERMk4xEs5mMRCGgjESIpoxE7qyMRFSzjESzuYxEGcCMRIDG
jETmzIxETNOMRLPZjEQh4IxEiOaMRO7sjERM84xEu/mMRCEAjUSIBo1E7gyNREwTjUS7GY1E
ISCNRIAmjUTuLI1ETDONRLs5jUQhQI1EiEaNRO5MjURMU41Eu1mNRCFgjUSIZo1E5myNRExz
jUS7eY1EIYCNRICGjUTujI1ETJONRLOZjUQZoI1EiKaNROasjURUs41Es7mNRCHAjUSAxo1E
5syNREzTjUSz2Y1EGeCNRIjmjUTu7I1ETPONRLv5jUQZAI5EiAaORO4MjkRUE45EsxmORBkg
jkSIJo5E7iyOREwzjkSzOY5EIUCORIhGjkTuTI5ETFOORLNZjkQhYI5EgGaORO5sjkRMc45E
u3mORCGAjkSAho5E5oyOREyTjkS7mY5EIaCORIimjkTmrI5EVLOORLO5jkQZwI5EiMaORO7M
jkRM045Eu9mORBngjkSA5o5E7uyOREzzjkS7+Y5EGQCPRIAGj0TmDI9EVBOPRLMZj0QZII9E
iCaPRO4sj0RMM49EszmPRCFAj0SIRo9E5kyPRFRTj0SzWY9EGWCPRIhmj0TubI9EXXOPRLN5
j0QZgI9EiIaPROaMj0RMk49Es5mPRCGgj0SIpo9E5qyPREyzj0SzuY9EIcCPRIjGj0TmzI9E
TNOPRLPZj0Qh4I9EiOaPRObsj0RU849Eu/mPRBkAkESIBpBE7gyQREwTkES7GZBEISCQRIAm
kETuLJBETDOQRLM5kEQhQJBEgEaQROZMkERUU5BEu1mQRCFgkESAZpBE5myQRExzkES7eZBE
GYCQRIiGkETmjJBETJOQRLuZkEQZoJBEgKaQROaskERUs5BEs7mQRCHAkESAxpBE5syQREzT
kESz2ZBEIeCQRIDmkETm7JBETPOQRLP5kEQhAJFEgAaRRO4MkURUE5FEuxmRRBkgkUSAJpFE
7iyRREwzkUSzOZFEIUCRRIBGkUTmTJFETFORRLtZkUQZYJFEiGaRROZskURMc5FEs3mRRBmA
kUSIhpFE7oyRRFSTkUSzmZFEIaCRRICmkUT2rJFETLORRLu5kUQhwJFEgMaRRO7MkURU05FE
u9mRRCHgkUSA5pFE7uyRREzzkUSz+ZFEIQCSRIgGkkTmDJJEVBOSRLsZkkQhIJJEiCaSRO4s
kkRMM5JEuzmSRCFAkkSARpJE7kySRFRTkkS7WZJEIWCSRIBmkkT2bJJETHOSRLt5kkQZgJJE
gIaSROaMkkRUk5JEu5mSRCKgkkSAppJE7qySREyzkkS7uZJEIsCSRIjGkkTmzJJETNOSRLvZ
kkQi4JJEgOaSRObskkRM85JEsvmSRCIAk0SIBpNE7gyTRFQTk0S7GZNEGSCTRIAmk0TuLJNE
VDOTRLI5k0QiQJNEiEaTRO5Mk0RUU5NEu1mTRCJgk0SAZpNE7myTRExzk0S7eZNEGYCTRIiG
k0TujJNETJOTRLKZk0QioJNEiKaTROask0RMs5NEsrmTRBnAk0SAxpNE5syTRFTTk0S72ZNE
IuCTRIjmk0Tm7JNETPOTRLL5k0QZAJREgAaURO4MlERUE5REshmURCIglESIJpRE7iyURFQz
lESyOZREIkCURIBGlETmTJREVFOURLtZlEQZYJREgGaUROZslERUc5REsnmURCKAlESAhpRE
7oyURFSTlES7mZREGaCURIimlETurJREVLOURLK5lEQZwJREgMaURObMlERU05REu9mURCLg
lESA5pRE7uyURFTzlES7+ZREGQCVRIgGlUTmDJVEVBOVRLIZlUQiIJVEgCaVRO4slURUM5VE
sjmVRBlAlUSIRpVE7kyVRExTlUS7WZVEImCVRIhmlUTmbJVEVHOVRLJ5lUQZgJVEgIaVROaM
lURUk5VEu5mVRCKglUSAppVE5qyVRFSzlUSyuZVEGcCVRIjGlUTuzJVETNOVRLvZlUQi4JVE
gOaVRO7slURU85VEu/mVRCIAlkSABpZE5gyWREwTlkS7GZZEGSCWRIgmlkT2LJZETDOWRLI5
lkQZQJZEgEaWRO5MlkRUU5ZEu1mWRBlglkSIZpZE5myWRFRzlkS7eZZEGYCWRIiGlkTmjJZE
VJOWRLuZlkQioJZEgKaWROaslkRMs5ZEu7mWRCLAlkSAxpZE5syWREzTlkS72ZZEIuCWRIDm
lkTm7JZEVPOWRLv5lkQiAJdEiAaXROYMl0RME5dEshmXRCIgl0SIJpdE7iyXREwzl0S7OZdE
GUCXRIBGl0TmTJdEVFOXRLJZl0QiYJdEiGaXRO5sl0RMc5dEsnmXRBmAl0SAhpdE5oyXREyT
l0S7mZdEIqCXRIiml0TurJdETLOXRLK5l0QiwJdEiMaXRObMl0RU05dEstmXRBngl0SI5pdE
5uyXRFTzl0Sy+ZdEGQCYRIgGmETuDJhEVBOYRLIZmEQiIJhEiCaYROYsmERMM5hEuzmYRCJA
mESIRphE7kyYRExTmES7WZhEGWCYRIhmmETubJhETHOYRLJ5mEQigJhEgIaYROaMmERMk5hE
u5mYRBmgmESIpphE5qyYRFSzmESyuZhEIsCYRIDGmETuzJhEVNOYRLvZmEQi4JhEgOaYRO7s
mERM85hEu/mYRCIAmUSABplE7gyZREwTmUSyGZlEIiCZRIAmmUTmLJlEVDOZRLs5mUQiQJlE
gEaZRO5MmURMU5lEu1mZRBlgmUSIZplE5myZRFRzmUS7eZlEIoCZRIiGmUTmjJlEVJOZRLuZ
mUQZoJlEiKaZRO6smURUs5lEsrmZRBnAmUSIxplE5syZRFTTmUSy2ZlEGeCZRIjmmUTu7JlE
TPOZRLv5mUQZAJpEiAaaROYMmkRUE5pEshmaRBkgmkSAJppE7iyaRFQzmkSyOZpEGUCaRIBG
mkTmTJpETFOaRLJZmkQiYJpEiGaaROZsmkRUc5pEsnmaRCKAmkSIhppE5oyaREyTmkSymZpE
IqCaRIimmkTmrJpETLOaRLu5mkQZwJpEiMaaRO7MmkRU05pEu9maRCLgmkSI5ppE5uyaREzz
mkS7+ZpEIgCbRIgGm0TuDJtETBObRLsZm0QiIJtEiCabRO4sm0RUM5tEsjmbRBlAm0SARptE
7kybRFRTm0SyWZtEImCbRIBmm0TmbJtETHObRLt5m0QigJtEiIabROaMm0RUk5tEspmbRCKg
m0SApptE5qybREyzm0SyuZtEIsCbRIDGm0TuzJtEVNObRLvZm0Qi4JtEgOabRObsm0RU85tE
svmbRCIAnESIBpxE7gycREwTnESyGZxEIiCcRIgmnETmLJxETDOcRLI5nEQZQJxEiEacROZM
nERUU5xEu1mcRCJgnESAZpxE7mycRExznES7eZxEIoCcRICGnETmjJxEVJOcRLKZnEQZoJxE
gKacROasnERUs5xEu7mcRCLAnESIxpxE7sycRFTTnESy2ZxEGeCcRIjmnETm7JxEVPOcRLL5
nEQiAJ1EgAadRO4MnURUE51EuxmdRCIgnUSAJp1E7iydREwznUSyOZ1EIkCdRIhGnUTmTJ1E
TFOdRLtZnUQZYJ1EgGadROZsnURUc51EsnmdRBmAnUSAhp1E5oydRFSTnUS7mZ1EIqCdRICm
nUTmrJ1EVLOdRLu5nUQiwJ1EgMadRO7MnURU051Eu9mdRBngnUSI5p1E5uydRFTznUS7+Z1E
GQCeRIgGnkTuDJ5EVBOeRLIZnkQiIJ5EiCaeROYsnkRMM55EuzmeRCJAnkSIRp5E5kyeRFRT
nkSyWZ5EImCeRIhmnkTmbJ5ETHOeRLJ5nkQZgJ5EiIaeROaMnkRMk55EspmeRCKgnkSApp5E
5qyeRFSznkSyuZ5EGcCeRIDGnkTuzJ5ETNOeRLvZnkQZ4J5EgOaeRO7snkRU855EsvmeRCIA
n0SABp9E7gyfREwTn0S7GZ9EKiCfRIgmn0TmLJ9ETDOfRLI5n0QiQJ9EiEafROZMn0RUU59E
u1mfRCJgn0SIZp9E5myfRExzn0S7eZ9EGYCfRIiGn0TujJ9EVJOfRLKZn0QZoJ9EiKafROas
n0RMs59EsrmfRBnAn0SAxp9E5syfRFzTn0S72Z9EGeCfRIDmn0Tm7J9EVPOfRLv5n0QiAKBE
iAagROYMoERUE6BEuxmgRCIgoESIJqBE5iygRFQzoES7OaBEGUCgRIhGoETuTKBEVFOgRLJZ
oEQZYKBEiGagROZsoERUc6BEu3mgRCKAoESAhqBE7oygREyToESymaBEIqCgRIimoETmrKBE
VLOgRLK5oEQiwKBEiMagRO7MoERM06BEstmgRBngoESI5qBE7uygRFTzoES7+aBEGQChRIgG
oUTmDKFEVBOhRLIZoUQZIKFEgCahROYsoURMM6FEuzmhRBlAoUSIRqFE5kyhRExToUSyWaFE
GWChRIhmoUTubKFEVHOhRLt5oUQigKFEgIahRO6MoURMk6FEu5mhRCKgoUSApqFE5qyhRFSz
oUSyuaFEIsChRIjGoUTuzKFEVNOhRLLZoUQi4KFEgOahRObsoURM86FEu/mhRBkAokSIBqJE
5gyiRFQTokS7GaJEGSCiRIAmokTmLKJETDOiRLs5okQiQKJEgEaiRO5MokRMU6JEslmiRBlg
okSAZqJE7myiRFRzokSyeaJEIoCiRICGokTmjKJEVJOiRLKZokQioKJEgKaiROasokRMs6JE
srmiRCLAokSIxqJE5syiREzTokSy2aJEIuCiRIjmokTu7KJETPOiRLv5okQiAKNEiAajRO4M
o0RME6NEuxmjRBkgo0SIJqNE5iyjRFQzo0SyOaNEIkCjRIBGo0TuTKNEVFOjRLtZo0QZYKNE
iGajROZso0RUc6NEu3mjRBmAo0SIhqNE5oyjREyTo0SymaNEIqCjRICmo0TurKNEVLOjRLu5
o0QZwKNEiMajRPbMo0RM06NEstmjRCLgo0SA5qNE7uyjRFTzo0S7+aNEGQCkRIgGpETmDKRE
XBOkRLIZpEQZIKREiCakRO4spERMM6REsjmkRCJApESIRqRE7kykRExTpESyWaREImCkRIBm
pETmbKRETHOkRLt5pEQqgKREiIakRO6MpERMk6REu5mkRBmgpESApqRE5qykRFSzpES7uaRE
IsCkRIDGpETmzKRETNOkRLLZpEQi4KREiOakRO7spERM86REu/mkRCIApUSIBqVE7gylREwT
pUS7GaVEIiClRIgmpUTuLKVETDOlRLs5pUQiQKVEiEalRO5MpURUU6VEu1mlRBlgpUSAZqVE
5mylRFRzpUS7eaVEGYClRICGpUTmjKVEVJOlRLKZpUQZoKVEiKalROaspURUs6VEu7mlRCLA
pUSAxqVE7sylREzTpUS72aVEGeClRIDmpUTu7KVEVPOlRLL5pUQiAKZEgAamROYMpkRUE6ZE
uxmmRCIgpkSAJqZE7iymREwzpkSyOaZEIkCmRIBGpkTuTKZEVFOmRLtZpkQiYKZEiGamRO5s
pkRMc6ZEsnmmRCKApkSAhqZE7oymREyTpkSymaZEIqCmRIimpkTmrKZETLOmRLK5pkQiwKZE
iMamRObMpkRM06ZEu9mmRCLgpkSI5qZE7uymRFTzpkTD+aZEIgCnRIAGp0TuDKdETBOnRLIZ
p0QZIKdEgCanROYsp0RMM6dEuzmnRCJAp0SARqdE5kynRFRTp0S7WadEGWCnRIBmp0TubKdE
THOnRLt5p0QZgKdEiIanROaMp0RUk6dEspmnRCKgp0SApqdE5qynRFSzp0S7uadEIsCnRIDG
p0TuzKdEVNOnRLLZp0Qi4KdEiOanRO7sp0RM86dEu/mnRCIAqESABqhE7gyoREwTqESyGahE
GSCoRIgmqETmLKhETDOoRLs5qEQZQKhEiEaoROZMqERUU6hEslmoRCJgqESAZqhE5myoRFRz
qES7eahEIoCoRIiGqETmjKhETJOoRLKZqEQZoKhEiKaoRO6sqERUs6hEu7moRCLAqESIxqhE
7syoREzTqES72ahEIuCoRIjmqETm7KhEVPOoRLv5qEQiAKlEiAapROYMqURME6lEshmpRBkg
qUSAJqlE5iypREwzqUS7OalEIkCpRIhGqUTmTKlETFOpRLJZqUQiYKlEiGapROZsqURUc6lE
snmpRCKAqUSIhqlE5oypREyTqUS7malEIqCpRIimqUTmrKlETLOpRLu5qUQZwKlEgMapRObM
qURM06lEu9mpRCLgqUSA5qlE7uypREzzqUSy+alEGQCqRIAGqkTmDKpETBOqRLIZqkQiIKpE
iCaqRO4sqkRMM6pEsjmqRCJAqkSIRqpE7kyqRExTqkS7WapEGWCqRIBmqkTubKpETHOqRLJ5
qkQqgKpEiIaqRO6MqkRMk6pEspmqRCKgqkSIpqpE5qyqREyzqkS7uapEGcCqRIjGqkTuzKpE
VNOqRLLZqkQi4KpEiOaqRO7sqkRM86pEu/mqRCIAq0SABqtE5gyrRFQTq0S7GatEGSCrRIgm
q0TmLKtETDOrRLI5q0QiQKtEiEarRO5Mq0RUU6tEu1mrRCJgq0SIZqtE5myrRFRzq0S7eatE
GYCrRICGq0TmjKtETJOrRLKZq0QZoKtEgKarRO6sq0RMs6tEu7mrRCLAq0SAxqtE5syrRFTT
q0Sy2atEIuCrRIjmq0Tm7KtEVPOrRLv5q0QiAKxEgAasROYMrERME6xEuxmsRCIgrESIJqxE
7iysRFQzrESyOaxEGUCsRIhGrETuTKxETFOsRLtZrEQZYKxEiGasROZsrERUc6xEu3msRCKA
rESAhqxE5oysRFSTrES7maxEIqCsRIimrETmrKxETLOsRLu5rEQiwKxEgMasRObMrERM06xE
u9msRCLgrESI5qxE5uysRFTzrES7+axEIgCtRIgGrUTmDK1ETBOtRLsZrUQZIK1EgCatROYs
rURMM61EuzmtRCJArUSIRq1E7kytRFRTrUS7Wa1EImCtRIBmrUTubK1EVHOtRLJ5rUQZgK1E
gIatROaMrURUk61Eu5mtRCKgrUSApq1E7qytREyzrUSyua1EGcCtRIjGrUTuzK1ETNOtRLvZ
rUQZ4K1EiOatRO7srURM861EsvmtRBkArkSABq5E7gyuREwTrkSyGa5EIiCuRIgmrkTmLK5E
VDOuRLs5rkQiQK5EgEauRO5MrkRUU65EslmuRCJgrkSAZq5E5myuRExzrkTDea5EIoCuRIiG
rkTmjK5EVJOuRLuZrkQZoK5EiKauRO6srkRMs65EsrmuRCLArkSAxq5E5syuREzTrkS72a5E
GeCuRIjmrkTm7K5EVPOuRLL5rkQZAK9EgAavROYMr0RUE69EshmvRCIgr0SAJq9E5iyvRFQz
r0S7Oa9EIkCvRIhGr0T2TK9ETFOvRLtZr0QiYK9EgGavRO5sr0RUc69EsnmvRCKAr0SIhq9E
7oyvREyTr0Syma9EIqCvRIimr0TmrK9ETLOvRLu5r0QiwK9EiMavRO7Mr0RU069EstmvRCLg
r0SA5q9E5uyvRFTzr0S7+a9EIgCwRIgGsETmDLBETBOwRLsZsEQiILBEiCawROYssERMM7BE
uzmwRCJAsESIRrBE5kywRExTsESyWbBEImCwRIBmsETubLBEVHOwRLt5sEQZgLBEiIawROaM
sERMk7BEu5mwRBmgsESIprBE7qywRFSzsES7ubBEGcCwRIDGsETuzLBEVNOwRLLZsEQi4LBE
gOawRObssERM87BEsvmwRCIAsUSIBrFE7gyxRFQTsUSyGbFEGSCxRIAmsUTmLLFETDOxRLs5
sUQiQLFEiEaxRO5MsURUU7FEslmxRCJgsUSIZrFE5myxRExzsUS7ebFEIoCxRIiGsUTmjLFE
VJOxRLuZsUQioLFEgKaxROassURMs7FEu7mxRCLAsUSIxrFE5syxRFTTsUSy2bFEIuCxRIDm
sUTu7LFETPOxRLL5sUQZALJEiAayRO4MskRUE7JEuxmyRCIgskSAJrJE7iyyREwzskS7ObJE
IkCyRIhGskTmTLJETFOyRLtZskQZYLJEgGayRO5sskRUc7JEu3myRBmAskSAhrJE7oyyRFST
skS7mbJEIqCyRICmskTurLJETLOyRLu5skQZwLJEgMayRO7MskRM07JEstmyRCLgskSI5rJE
7uyyREzzskS7+bJEIgCzRIgGs0TuDLNETBOzRLIZs0QiILNEgCazRO4ss0RMM7NEuzmzRCJA
s0SIRrNE5kyzRFRTs0SyWbNEImCzRIhms0TubLNEVHOzRLJ5s0QZgLNEiIazROaMs0RMk7NE
u5mzRCKgs0SIprNE5qyzRFyzs0SyubNEGcCzRIjGs0TuzLNEVNOzRLLZs0Qi4LNEgOazRObs
s0RM87NEu/mzRBkAtESABrRE5gy0RFQTtES7GbREGSC0RIAmtETuLLRETDO0RLI5tEQZQLRE
gEa0ROZMtERUU7REu1m0RBlgtESIZrRE7my0RFRztESyebREGYC0RIiGtETujLREVJO0RLKZ
tEQZoLREiKa0RO6stERMs7REsrm0RCLAtESIxrRE5sy0RFTTtESy2bREIuC0RIDmtETu7LRE
VPO0RLv5tEQiALVEiAa1RO4MtURME7VEshm1RCIgtUSAJrVE7iy1RFQztUSyObVEGUC1RIBG
tUTuTLVETFO1RLtZtUQZYLVEgGa1ROZstURUc7VEu3m1RCKAtUSAhrVE7oy1RFSTtUS7mbVE
IqC1RIimtUTurLVEVLO1RLu5tUQZwLVEiMa1RObMtURU07VEstm1RCLgtUSA5rVE5uy1REzz
tUSy+bVEGQC2RIgGtkTuDLZETBO2RLIZtkQZILZEiCa2ROYstkRUM7ZEsjm2RBlAtkSARrZE
7ky2RExTtkS7WbZEGWC2RIhmtkTmbLZETHO2RLJ5tkQigLZEiIa2ROaMtkRMk7ZEspm2RBmg
tkQ=</AssayXData><AssayYData Points="4010">xhMhQC2wIEDR2SBAqLggQLGtIEDb/SBAycAgQLy3IEBm2iBAWmQgQLABIUCPySBAkYogQIBB
IUCI3CBA/e0gQADxIECF6CBApssgQG4TIUBR3yBAQNMgQK74IEDp6iBAaQ8hQGQwIUAo0yBA
m7YgQFsgIUAcOSFAde0gQLfdIEAR+SBAPgAhQNUMIUDz6SBA3esgQOjUIEDASSFAaSkhQNUa
IUBYzSBA4fggQF/8IEBzByFAxaggQCsvIUBt+iBA0s4gQDtOIUCy9yBA//QgQGMlIUAAHSFA
QyIhQB5AIUBzPiFAmgQhQIQjIUDTISFAFAshQOkWIUAyAyFAuvMgQLATIUBaHCFADlghQOhS
IUDGRyFA9gAhQLFDIUBJ7yBAYFghQMbuIEDnEyFAFC8hQD4rIUCWDCFAlSQhQEIVIUCbFCFA
2vwgQNAUIUBluyBAckkhQMd1IUC3CyFAxNwgQG9uIUBG7yBAaN4gQJJAIUAK0yBAn/IgQAny
IEDaLSFA4zohQCc/IUCXKyFAmTchQIrpIEDmTCFAkishQMobIUBiKiFAMk4hQP0RIUDQKiFA
jvsgQEhTIUDDFiFA4zwhQPMCIUChTyFAxzEhQIkRIUAeDiFAKxshQKwwIUCi/SBAHFkhQOlU
IUAUOyFA6v4gQOokIUA1ByFAwU0hQEkTIUB6JSFAFichQDpUIUA6gyFA1DQhQIYjIUAX+iBA
szghQBQrIUBLQSFAQXchQGtWIUAGHiFAXlchQP5/IUC9FCFAl1YhQBYeIUBhQSFAsl8hQHE0
IUBo8SBAok8hQJ5JIUADWCFAYXohQCdIIUBIVSFABiAhQF5CIUCfISFA/D0hQB4fIUCYEyFA
gishQIo5IUCFJCFAfzYhQGRZIUACUSFA8D8hQHd4IUA3PSFAPGohQBhMIUAUISFAwkEhQEw8
IUDTQiFA/5QhQDVzIUASTiFALUohQKKCIUDWNSFAEXghQD78IECRdSFAsychQHNSIUD/TyFA
lnYhQNQZIUDWayFAz24hQJeDIUCGNyFAU44hQNhWIUD/eyFAS4MhQC5VIUBvYCFAxZ8hQKea
IUBPjyFAqMAhQKBgIUBUWyFAfF0hQB1dIUDQHyFAe1EhQNRdIUCeXiFAdiohQBOaIUBETiFA
/DchQIA2IUAmbyFA/CghQPY1IUDTSyFA3VYhQBlMIUAlQiFAXE8hQB9RIUB9lyFA56IhQKgx
IUCdVyFADXUhQGptIUDPIiFAt4YhQEuLIUCQxyFA84AhQGxfIUCaHCFAmtQhQH9/IUCBOSFA
dl4hQPRqIUCXbyFANp0hQIqDIUDTZyFAJVshQP5PIUD6FiFABFohQEKQIUDHYSFAX1ghQG+C
IUA/RyFAv08hQCJTIUA2bSFAAVghQGx7IUCsVCFAXlghQH1cIUCj3CFA/FQhQLguIUASSyFA
0mEhQCU5IUCrKSFA8D8hQP5PIUBkNyFA/nwhQMmOIUAqZSFA/Y4hQGebIUArMSFAfnYhQIFT
IUBysSFAoVghQKdhIUC/aiFAuW0hQN+CIUDARiFAj2ohQD2bIUCvYSFAaZshQGeXIUABiCFA
0pUhQDoTIUDfeSFA4XYhQI5OIUD2KiFAf0QhQC9JIUDoYiFAgHshQF2dIUDUgCFAxZYhQCyW
IUBGcyFAU1ohQECUIUA8nCFAp48hQJSHIUBZjSFA/3shQO1rIUADmyFAAJAhQJNSIUBNbSFA
WJQhQAVIIUBcciFAtTkhQNRTIUDoSyFA2j4hQH1oIUDqVyFAI6MhQM2YIUAcmyFA3JEhQJad
IUAbFSFA+HohQJ92IUB4dCFACKohQCaYIUDY2SFAiZkhQMF1IUCcbCFA1XghQKu1IUDJiSFA
uXEhQMFJIUCUlCFAPGMhQKpYIUCxgiFA544hQH50IUBdcCFAQIwhQHSrIUCj3yFAvlkhQE2I
IUAWiiFAkWAhQANpIUCChyFAfmchQK4dIUAHlyFA7pwhQC1gIUCmiiFAlp0hQO17IUDYsiFA
6a0hQLdaIUDxkiFAnFUhQK54IUCxgSFAr1YhQFBgIUBDlSFASWYhQL2CIUDTiCFAYnwhQFFn
IUApRCFASKAhQNLIIUB8ayFAa44hQLiKIUBTUSFAkschQI50IUAZbCFAylQhQAZeIUBFjyFA
xH8hQOpUIUBNiSFASJwhQDFLIUBNjSFAomkhQA+mIUBRuCFAn6shQPVYIUAxayFA06khQDyG
IUDowSFA1XwhQA7AIUAhjSFA72shQPKpIUCSoyFAF4chQBnJIUB/6CFAilchQG9qIUANpiFA
km8hQHVqIUBRXyFA9JwhQKfhIUCngiFAy7MhQHaeIUAmhCFA1JMhQDXeIUAEwSFAejkhQGPA
IUDl0SFAsqkhQIeAIUAHkyFAuIghQJWRIUDtTiFAEa0hQDpNIUA1syFAaFkhQBLFIUAAkiFA
k4khQBs4IUD/jSFAKqIhQDGjIUARfCFAqqIhQAW8IUAdYSFAjHAhQH6lIUDhdSFAtL8hQAd2
IUAn5yFArokhQHGVIUD9jCFAlM0hQPTDIUBKlSFA8GohQFCUIUAjYCFAKoIhQJCzIUCTkiFA
PrIhQIWMIUCl6CFA0WchQC/LIUBTiSFAm6MhQPWAIUA9jCFAyqshQPVSIUB2qyFApoQhQHU4
IUAkdCFApI4hQC2fIUAEYiFAKbchQE3vIUDpeiFAgW8hQLpAIUCjfSFACrghQBiRIUAejyFA
rpshQOWpIUBrWCFAFuIhQF8NIkDXriFAIpkhQFOXIUC6myFAuZMhQLx7IUCpkyFAdW8hQJVw
IUAUbSFAWpwhQLVyIUAckyFAt7ohQLrDIUCerCFAm74hQKjlIUDEoyFAfsQhQJyYIUBybSFA
scghQDaUIUAEwiFAkp4hQCKZIUA2nyFAynchQDymIUBJpyFADYwhQCyAIUCL5SFAFcQhQJeh
IUDkliFA/4EhQPicIUDfaSFAy64hQJzgIUCiqSFAup0hQBp5IUAqmSFA+r8hQIXTIUCADCJA
3LghQG2JIUBfwCFAZ78hQODDIUD1uSFAK1khQJi8IUAojSFAuaMhQPbLIUB5gyFANLwhQPzP
IUABdCFA4KUhQKe4IUDG0iFARL4hQG7HIUA7fyFAcHEhQMi7IUAGsCFA9OwhQJyLIUDUpSFA
gYUhQFiBIUAuASJAqLkhQEuyIUByZSFAFqEhQCJ1IUBKmyFAT8YhQKK0IUBV9SFAycQhQEeS
IUC8liFArtYhQH2MIUD2kyFAK/MhQDDIIUDNryFA8akhQCWgIUDxxCFAR84hQCd7IUBLwSFA
4L8hQGPRIUDVyyFAebkhQKOLIUBxliFA3LMhQC3WIUCJryFADoYhQNuvIUBBbiFAXmohQF+U
IUCs2iFALrghQHDEIUAA3SFA/20hQNCLIUBCsSFAU9shQOOvIUCNnSFA49AhQOGNIUCOsSFA
yZQhQIjEIUCifSFA8bEhQA2aIUD1CSFAutYhQFqlIUAjviFA2nUhQOv4IUANqCFAdcYhQD7D
IUCwpyFAcqohQDvcIUAa3yFABqQhQIGlIUCGgiFA9dkhQBpiIUDUoiFAt88hQL34IUDRkCFA
+a4hQFC4IUABuiFA3dQhQB+yIUA5hiFAcKYhQEy0IUArcSFAvdwhQBGnIUBghSFAssAhQPbM
IUC95iFADNEhQM3TIUB5tyFA9s8hQNR9IUAgvCFA3nEhQHeoIUAJJiFAaZkhQJHcIUDapiFA
uIshQGfkIUAHhiFAv5UhQJKUIUBzrCFALrkhQNYIIUA1oSFAdJohQNr7IUAkhCFAouAhQGbI
IUBM2yFAzY0hQPDDIUCMsiFAYbghQEAIIkAwzCFA/mshQD/mIUAerCFABYUhQG+cIUD3jyFA
YHEhQCjAIUBRdyFArsghQGugIUDG0SFAhpshQLHOIUCuqiFAq/chQJPQIUC92yFAA2chQEXe
IUAqjyFA+p0hQOrXIUBqyCFAutchQNQDIkCeoSFAyskhQGzaIUBcqCFAJpghQL/YIUAryyFA
rZYhQObpIUBApyFAyHQhQAHGIUBGdiFAY7ghQL2CIUCwBCJAdmIhQJC2IUBn9yFA9eghQEnA
IUAdryFAH+khQDx1IUCvdyFAOrQhQLKDIUBGnSFAK78hQMGlIUDuqyFAtc8hQHS1IUAhuyFA
r5ghQELQIUC81yFAqJghQLjBIUC1mCFAbr8hQN0XIkCOzSFAJL4hQNgTIkBmIiJAC6ohQNm/
IUD9hiFASV4hQDStIUAT2yFA8NIhQKHLIUA6uCFAStEhQLeUIUBltSFA8d0hQPPAIUBjwSFA
tbYhQKtmIUD/mCFATLIhQGPOIUC85iFA7bchQEG1IUDglCFAm9EhQE7DIUCSkyFANMMhQHzk
IUASiiFAbZ8hQAHVIUB0AiJAnKYhQKe8IUCc2yFA6fUhQLKNIUAb5yFA0vMhQOOmIUDd2iFA
ebkhQOa7IUBexSFAM7whQOjtIUAM0yFA+qwhQCHiIUDOnCFAcOYhQNvHIUAJxCFA37MhQGvY
IUCncyFA9c0hQCSxIUBuCyJAiMkhQKmeIUBv3SFAfqIhQNXFIUDVsSFARGAhQLrtIUC7tiFA
cNMhQGKnIUCiriFA7bEhQGZqIUBavCFAtv0hQFPlIUBj6iFAjcUhQEbcIUDnsiFA25ohQNu4
IUD+lCFANvIhQD2ZIUAEziFAvqshQEaOIUD92iFAkr4hQHIDIkB1qiFAZwIiQJDmIUC6zCFA
epkhQHSPIUB1kiFAQ8IhQDTFIUC8mSFAJdYhQCPxIUBl4CFA4tshQISKIUACuyFAML0hQEu2
IUBq5SFA8ZohQC2tIUDKvyFAHr8hQGugIUApciFA65EhQBOeIUBo1CFANn8hQDKzIUCvayFA
Q80hQHfDIUCFOyFA9bchQF3cIUBu8yFAQrYhQBm+IUBMtSFACt0hQDK6IUCV9SFAqMEhQAbk
IUAmCSJAV2ohQHO8IUD4iyFAXrkhQDjqIUBZkCFAz7EhQFr6IUCcnSFArN8hQIeoIUDKpSFA
5NwhQIV/IUBXwyFAwNkhQKTOIUBS9CFArSAiQBn5IUCDxyFACs0hQDfhIUAFpyFAmM4hQCvk
IUBc2yFAh8whQNzmIUBusyFAqrohQIypIUBkfyFAlQkiQGbLIUDS+CFAb8EhQNXdIUA59SFA
7c4hQDvFIUCOkCFA4ZIhQEa5IUDKFyJAn8QhQNmiIUBVsiFA6ZchQNW+IUBjsSFAL/ohQA/z
IUBQmCFAuL4hQAdwIUBvrSFAlc4hQN29IUC0wiFACrAhQOYGIkBO+SFAEdEhQGe5IUAXwyFA
KUEiQC3fIUCV6SFAgbshQMPXIUAGMSJAgsAhQD/GIUDKniFAGZshQDzoIUDFpyFACO0hQEzk
IUCvGiJACREiQJ22IUAB9SFAS+AhQAbgIUCC5yFAteshQJ/FIUAaCSJAO/shQNHPIUCryyFA
1OohQPm1IUCAvCFASOAhQLKjIUDp1SFAvuAhQDnMIUDsLSJANvohQIuXIUBm3SFAW54hQHHZ
IUCV4iFAgeshQN3UIUAR6iFAt9EhQN8fIkAK3SFAjp4hQEfjIUDPqyFAkRsiQLEOIkBI1iFA
QpghQHfKIUD0zCFADckhQJfpIUBE3yFAEOQhQNnpIUAJVSFA790hQKEWIkAB8CFA7dUhQDPg
IUAAFCJAk/EhQKPtIUBUcCFACZYhQILAIUAJDyJAcvYhQMcPIkBowyFAGfghQAeeIUCD7yFA
B9khQFSyIUAW1CFAG+ghQPnGIUAM3SFAdAIiQMuaIUBq6iFAfdohQPoJIkDZ0CFAS/khQIXi
IUAn5iFAIK8hQP2yIUCtDyJAXRoiQHdsIUBn3SFA++YhQLr1IUAd0SFAsKIhQAzCIUCdxCFA
qAAiQPaiIUCrNCFAXvAhQFnkIUCC+yFABYEhQIsTIkBdqSFATMchQGjzIUBRxyFANOghQND7
IUCG6CFAPOEhQDe6IUA24CFAjf8hQN6uIUBHDiJA8schQOr2IUBq1yFASykiQF6iIUCGDSJA
CM4hQCvZIUDqryFA6eIhQFzVIUD9xCFAiB4iQOCYIUAwGSJAWOghQMTUIUBP7SFAHAQiQGH8
IUAOzyFAanohQBHZIUCL3SFAWYIhQK7ZIUAj8yFA4ysiQAv4IUDCASJAeAMiQGTpIUDkFiJA
PvQhQG02IkDB1iFAieAhQK6+IUCFASJAet4hQJv6IUA1RiJAqFkiQG/SIUCfxiFAxcQhQPUi
IkD7oyFAIeUhQEf5IUAT4iFAlv4hQGe6IUCX/SFAodchQIkNIkBv/CFAiQ0iQG4GIkB8eiFA
fpchQLkOIkAF2yFA1AkiQJ/dIUAEtSFAcNYhQJEYIkDf8iFAJgciQNSqIUCw7iFAWZ8hQD1S
IkBkLCJATPohQI0SIkBX3iFA68ghQL4JIkAU1CFA68khQIbCIUDg4iFAyRAiQDcCIkC6piFA
wNYhQOnhIUBX6SFAffAhQLnyIUCUBiJAN9YhQAbJIUCh0CFAncghQC6vIUDh+SFAAPQhQNfM
IUAuyiFAZgwiQL0YIkDv+iFAVPkhQDQcIkDB3iFAbPkhQDnUIUD4GyJA6xEiQNLgIUD5JSJA
pDIiQKjdIUDkCiJArMIhQEX2IUCZxCFAGwkiQGUpIkBkuCFAObwhQH8uIkBx/SFAk/khQKDw
IUDW+iFAdO4hQEYDIkCQ+CFAtZchQIbsIUB9MCJAMuwhQDDFIUCa7CFAiuQhQLXzIUDe7iFA
bQkiQMbTIUAlxSFAfhwiQKvMIUBHAiJAHr0hQBovIkCe3SFAJdchQE4gIkAtASJAyO4hQJUX
IkBvRSJAFOshQMnHIUBqJSJAHkUiQF3pIUAULyJA4eYhQB4VIkBd2yFAhQ4iQIfwIUCa4iFA
YAEiQAbjIUCZmCFADeMhQFMeIkCq6yFABCkiQH7PIUCQASJA7/IhQGG7IUA/5SFA00IiQCHn
IUAoICJAvRMiQBf5IUCerCFA+/MhQEvyIUDy2yFApAQiQHf5IUDd8CFAot8hQET2IUAyaCFA
NxEiQBjgIUAlDSJAkkciQCjbIUCfKSJA8h4iQGj9IUAFECJA6r4hQLsNIkCB1yFA+48hQJXd
IUAsGyJA3DsiQCLmIUDzJSJAD1AiQHGzIUA+9SFAVB8iQITEIUB5HSJA0ekhQDjVIUCi1iFA
wrYhQDOxIUDJPyJApeQhQKMNIkDA4CFAMCgiQCMCIkD30yFA8gsiQDPcIUC7HCJAdREiQCnW
IUCz1CFAOgQiQNAfIkBX5iFA3TIiQANSIkCnGiJA5uEhQIdJIkBxzyFAdAIiQCkFIkAT2CFA
v9whQC7GIUAEBSJA1x4iQM4wIkDbzCFAPNghQNf5IUAWpSFAk/UhQFH8IUCG0CFAeBIiQGA+
IkCzKCJATSQiQEbcIUDsFCJAqywiQNGuIUAlRCJAqhciQG7jIUBE9iFAsfohQHztIUA61yFA
2JUiQMbkIUDHECJA6SMiQOLxIUBhyCFA1yMiQKDtIUAO3SFAJ/UhQAMJIkCX4yFAO8QhQOYZ
IkBcHCJAnOEhQEvNIUAQAyJAVQkiQEfQIUANISJAz/shQBcOIkBf5SFAbgIiQBkfIkDm2iFA
0eshQDjbIUBKOCJAwaMhQLzyIUDNACJAOcQhQChDIkCUxCFA/AkiQMrdIUCg/CFA2ykiQG78
IUA+LiJAZAUiQFczIkB4QCJAAeIhQH7gIUA92iFAPNYhQK7OIUCq+SFAxtchQO5yIUCcySFA
VTAiQBfqIUAmASJA7tQhQGIkIkBo/iFAft0hQK04IkDF6SFAZRMiQFjgIUAR3CFAGiQiQCgw
IkBNxSFA4OUhQJ1GIkCeACJAUwIiQBntIUAdACJAskkiQB4xIkAb/iFAQx4iQAIhIkD/ESJA
a6shQP41IkB+8SFAouQhQNTpIUB/0SFAWA4iQL4LIkBLISJA+7chQAwBIkDIzCFAbhwiQPEE
IkC+uyFACvchQPiwIUC98SFA30kiQIwlIkA1+CFADv8hQAooIkDpyyFAivYhQHAPIkCTESJA
SuQhQLkvIkD+2iFAFeYhQBTsIUAd5CFA9L8hQPAkIkDpCSJAOfohQP0TIkBuDSJAygMiQEjV
IUDX4CFANNshQF7qIUAE0yFA/twhQB0JIkDkCyJA7tQhQHocIkC7GiJAYDIiQJvjIUB20CFA
27AhQNElIkAi6iFA790hQDQhIkDuCiJA5BciQNAjIkAS+CFAPP0hQPE6IkCE2yFAfA0iQAxF
IkCv4iFAUh8iQMKjIUBbQiJACSQiQB0nIkDbJSJAFh4iQDr1IUA7FSJASGIiQC7mIUDg9yFA
2S0iQC4BIkAZtSFAAfMhQHwPIkDfBSJAKyciQPvvIUCnMiJAkeUhQIsiIkDEtiFAy/4hQODk
IUCL+yFAzAciQP4SIkAz5yFA5uEhQNQYIkCdOCJAKuAhQInpIUC2FyJAICsiQIM0IkDJ3CFA
kj4iQJwIIkBPKCJAeQEiQB4pIkANIyJAWQQiQIwOIkBM4SFAu8EhQMHqIUAsDSJAX9IhQFnh
IUCPDCJAxhUiQE7BIUBI5iFANfwhQAcjIkBcGyJACwoiQIP2IUD0tCFAiFAiQAMdIkAwHiJA
hfMhQNY2IkB8+SFAWwMiQE/0IUDV6SFAHu4hQFwbIkBK/yFABPQhQOMgIkC14CFARgciQFs+
IkAA0SFAff8hQIYTIkCq9SFAE+khQO3eIUDXGCJA/kgiQCQ4IkA8AyJAeBwiQL87IkBNFyJA
yP8hQD7oIUA9ESJA+DAiQOUnIkCLTiJABvYhQHoCIkCSKCJAZ+8hQPjlIUC9HCJAhewhQE5g
IkAsFCJAdQgiQF84IkApESJArTMiQJEEIkBrUSJAifohQIQRIkC7HiJAqZ0hQIMbIkDnKiJA
IvghQM0+IkAsKSJAVVsiQFAVIkDs7SFAnxQiQNkdIkBv6CFAGz8iQHsqIkCK6yFA4BIiQLL3
IUCKCCJAudYhQOYbIkBr/CFA6SUiQHweIkA2IiJAkgIiQFojIkCHIiJAvOchQPdAIkAzICJA
/8AhQPROIkA9KSJA8uEhQNkwIkAA5SFA9+whQGlIIkCEGiJAoBwiQADqIUCx3yFAyVIiQDVM
IkAxHiJAYvohQG/JIUDcFCJAsBgiQD0TIkB78CFAuXUiQNUIIkBRNCJAoTUiQPs6IkCIBSJA
1+UhQG93IkDHRiJAKEoiQFghIkCNEyJAYCQiQDtNIkAAEiJAoyAiQGJFIkDq3SFAkEkiQKnr
IUAxNiJAUDgiQCQHIkBrEiJASdchQLsFIkAbKiJA5wsiQLlGIkDc9yFAPAsiQPf4IUB+8yFA
4hwiQDpJIkCbTCJAdTEiQKT7IUDbAyJAMh0iQAteIkCPGiJA9RgiQHYoIkBSNiJA5eUhQCYV
IkBnFiJAkBQiQBtEIkAdAiJAXhwiQIkiIkDUBSJA4xsiQNoOIkBtFiJAYmAiQNXKIUAlDSJA
/echQK8OIkCf+iFAehsiQIAUIkD79yFAPRUiQLUbIkCizCFAmhUiQKFKIkApJiJAu+IhQA44
IkCIByJArwsiQAoBIkDlQSJAPjoiQLELIkAhHiJAf/chQFn/IUA9LSJAZtghQHAeIkCE9SFA
cAkiQEYxIkCk+SFAsykiQLdLIkC38yFAcTMiQE/7IUBduCFAKg4iQMf6IUDlHSJAD1IiQHIl
IkDN7CFAyDwiQHDPIUD+LSJAR+8hQDoOIkCyBiJAOkwiQPr6IUBQMiJAiPAhQNJkIkAaGSJA
XgAiQDlMIkCNQCJAHzUiQP3XIUDZSyJAwwYiQJbgIUCbTSJAKU4iQM0vIkAgByJA4+0hQO/z
IUAiPSJAcuIhQFwcIkB3HSJALzEiQFvrIUDS/SFABvkhQDH7IUDqMyJACwQiQGb0IUBEGiJA
HC4iQJVAIkBKDiJAHvYhQPE3IkAR1SFAsjYiQOlLIkC/RCJABywiQF4fIkCvBSJA8PIhQJow
IkApQyJA4OkhQOvwIUBdSyJADvQhQM0YIkCpHSJAqQkiQM1BIkCyDCJA8y0iQIUbIkAeKCJA
FAQiQFgyIkAANyJAmSQiQMABIkBH/CFAT0IiQBMvIkCCGSJAiTIiQOg9IkDrLyJAfxYiQObq
IUA9GCJAbzwiQP9zIkCpTCJA2FUiQNXxIUB/DiJA3H8iQABWIkDADCJAUukhQGU0IkCIIyJA
djIiQI5TIkA1KiJARSciQAwaIkBu/yFAhmAiQOwaIkC3EiJAeCUiQPr+IUDtFCJATR4iQBIY
IkBeLiJAcxwiQDg0IkBkAiJAbyQiQF8KIkBFLCJAq3AiQNA9IkDORSJAdQ0iQKZbIkAB+iFA
OX0iQC5EIkAgFSJAznoiQAIcIkDsJSJARm4iQCkoIkBMEyJAOvIhQH8WIkCPNiJAvDgiQGYo
IkDWKyJAjiQiQPgZIkCiAiJAOAciQDf6IUB+VSJAFl8iQMM1IkBKDCJAVzsiQCxaIkAvMiJA
zToiQK90IkAeWSJAYRgiQF0xIkDpYCJAMQsiQNsDIkD5LiJARSoiQMgEIkCMFSJAjTciQJZH
IkDmNCJA7UIiQLgSIkANDSJAMFQiQNMfIkCwQCJAuSsiQO7OIUBkBiJAci4iQEgMIkCwLCJA
6iAiQL9IIkCPMSJAXS4iQB1UIkCaCyJAQz4iQJ3wIUD1JCJA0R4iQO4UIkBVESJAx4AiQDBu
IkDGKiJAUhciQJALIkCu8yFAzyUiQPYlIkBqVCJA0UMiQOIGIkCDMiJARlciQKBOIkAXRyJA
zsEhQCNEIkDTXyJAnVMiQHnmIUCPXSJAQ/MhQAkbIkD9XCJAQzYiQAkyIkCNIyJAB0IiQKZF
IkAZOCJA6DoiQJTcIUBPdiJATDEiQFBPIkByMyJAXSEiQH9jIkAxJyJAHuchQGBfIkAuEyJA
NiYiQAk5IkCJHSJAwxEiQA3VIUBKACJAWdshQCk5IkBASCJAyGAiQNQkIkBf5iFAVhAiQApT
IkCCLiJA0gkiQN4dIkB26iFALhMiQCVEIkBOUiJAxgciQEcsIkBUCSJAoPshQCYXIkBoACJA
YAkiQDrZIUDTVCJAaS0iQJBDIkBL8CFAJ9ghQKdzIkDLDCJAKyEiQMHwIUDxTiJAB0UiQOAz
IkAIEyJAbfAhQMgEIkBXHCJAuskhQNT5IUCdRyJABlUiQHBkIkDjGyJAduohQIASIkD+UyJA
JDUiQEJHIkDENiJASwgiQC1uIkAeJiJATBgiQC5QIkADACJA11YiQJATIkDlzCFAVgQiQH0W
IkBLAyJA3yciQDgJIkDoGCJAoS0iQNJFIkBGHiJAAg4iQFvpIUCmACJAUP4hQHA7IkAEziFA
gz8iQL31IUD8ayJA1WIiQFctIkDMBiJADT4iQLhSIkB4+SFADysiQCQqIkBoliJA6jgiQBU2
IkAqOSJAjVYiQPsZIkDcViJAaBoiQKsoIkCqUiJASyAiQGf0IUDGJyJASvwhQJhxIkAvOSJA
1uwhQBW0IUAAJiJAVCgiQKY8IkATGCJAa+8hQEQoIkC/GyJApyAiQGc1IkDDbiJAggkiQIRH
IkCiXCJAbDYiQNImIkA0fCJAtksiQOUbIkCPEyJAlEEiQEQ8IkCebyJAtEgiQLvyIUAiECJA
uCoiQHB+IkBfCCJAnSkiQPU7IkDiVyJAnxsiQOFIIkBsWiJAPkUiQHBWIkA4IyJArR0iQMz+
IUDfKiJA0ygiQOE0IkA9/iFAxCkiQL5oIkA2BiJARCYiQIIjIkDEPCJA/BwiQOU9IkDYXCJA
reAhQE1AIkCR4SFAP0MiQCAlIkA5PSJAK0kiQPA7IkBzPiJA8lEiQHX9IUA7USJAF9YiQJhx
IkDKGSJAQRYiQD09IkCIZiJArCIiQLJPIkCJACJA0nEiQLkvIkDdJyJA2U8iQKJXIkAOJyJA
YfkhQJ1WIkBYeSJA5DUiQIomIkBdGyJA+l0iQAk2IkB2FCJAhkAiQPtSIkAn/CFAxxYiQHoj
IkDaNyJAvVMiQOxWIkCIIyJAly0iQNkoIkDVKSJAXAwiQMBJIkCwVyJAlnMiQL0uIkCoDCJA
EB8iQBseIkD/UiJASxciQNo6IkDtLCJA5jYiQBk7IkAaaiJABPkhQJOFIkAyDSJAPhAiQBAY
IkBZQiJAbRUiQKU5IkBhNiJAlx0iQGhjIkADJiJAIy8iQE9UIkD0RiJAISEiQHBGIkDUEiJA
TWUiQClzIkBtFiJAbz8iQIheIkBANSJAW3kiQGFTIkAoJiJA2CwiQN11IkCUkSJAQxEiQDty
IkDpDiJAnEAiQLN6IkDFJSJAvVEiQNhTIkCvgSJA/pQiQGCKIkCE+SFATzMiQIBlIkCJKCJA
ykYiQM5wIkAIZSJA9DQiQGxYIkAiYCJAwKAiQH0sIkCe2CFAn2QiQHI5IkBFBSJACWkiQFse
IkDzhCJAr/ohQGAZIkBkOyJAJQgiQKSNIkBOiyJAp1siQMBXIkD2WiJA8AQiQNkiIkCO9iFA
6ogiQLITIkAgISJApwUiQB5JIkD78iFAJQ4iQN9/IkBPeCJABBgiQC1lIkBWSCJAaTsiQIU/
IkCTEyJAlUEiQMshIkC1TiJA5EAiQNxHIkD3XyJAd34iQL6gIkCcOCJAxgYiQNE7IkBnOiJA
FEoiQEU3IkC+USJAbUAiQLVoIkDeDCJAUiYiQGkfIkBNGyJAa14iQIuAIkBLXyJAPCEiQCk2
IkBKPSJAZCIiQEBPIkBAoSJAO4kiQI19IkBoRSJAiU8iQH1zIkBRmCJAqSIiQOg3IkDHdiJA
73EiQE1PIkAmKSJA3CEiQOFkIkDXSSJAfD8iQPkhIkBZUSJAzz4iQFhMIkCoSyJAQmEiQAIn
IkDTSyJACiUiQPRGIkAmWiJA8LYiQBkTIkAvRyJASyMiQDs8IkAkSCJA6iciQOj1IUD1tSJA
PzYiQD1MIkBgMSJAOtkiQLt1IkBcFSJA+TMiQNInIkC7HSJAIWkiQGudIkDtSSJAv4EiQN8y
IkDNUSJAuzQiQBxrIkAEkSJAoEciQOQGIkCPMCJAskQiQAggIkCFOyJA4TYiQFd+IkA+TSJA
KWUiQLEbIkDo+iFAZjkiQExYIkDoVSJARDUiQA9fIkAxjSJAZkkiQHxnIkDjLSJAl/EhQDgD
IkD7JiJADSsiQE5lIkC5dCJAgywiQFhfIkAGFSJAtXciQLJDIkCCTCJA/i0iQHMvIkCgDyJA
uF4iQPhmIkBQDiJAVlYiQFhIIkAfZCJAcD8iQKJmIkCrkCJAGXMiQKIxIkDHFiJAehoiQIhi
IkDGZyJA3zYiQOhKIkBFZyJAvG4iQBJcIkAJXyJArTQiQPp8IkCDZCJArVwiQDSdIkDRgyJA
BHYiQLn4IUCpByJACRwiQJAnIkAVkCJA2GIiQGx5IkDCFSJAKEIiQEhHIkBpPyJA1UAiQEIy
IkDeGSJAp2siQBB5IkCdQyJAymAiQIBsIkC9YiJAkj4iQA9lIkA4IyJAWIciQKsoIkDWVyJA
iVoiQGxmIkBBVCJAYWMiQJJOIkAAwSJAwWciQK1OIkCxHCJABWoiQGA1IkDJUyJAcRIiQGrS
IkAmNSJAXGgiQJQ2IkDFUyJAsW4iQBAqIkC1ICJAHEsiQGV8IkAnSSJA7vEhQFc+IkBecyJA
/hwiQB8dIkBhPiJA0SUiQOQ4IkChUiJAQVsiQPZYIkBEcSJAOk8iQJEzIkAcVyJAoTAiQNFY
IkA1gSJAjysiQOteIkCXKiJAAVkiQMISIkDHRiJA80ciQAk0IkBYOCJAGSIiQLkLIkCyVSJA
JIYiQCsxIkBvQyJAca4iQH6JIkAjOSJAI24iQCBVIkBtNyJAc0oiQPFEIkAEcSJAd0YiQN1f
IkCcEyJAbkAiQOsvIkARGiJABk0iQEAgIkARHCJAgXYiQAlNIkCZdSJAPRAiQIFWIkA+PyJA
rEwiQEFAIkDM7CFAEmciQONeIkBWXyJAxFMiQHlEIkA6TyJAdlEiQKc5IkAhUiJAlDkiQHdz
IkDfrSJAUowiQKc1IkAdjSJA4JgiQL2cIkDuSCJAaWciQKZRIkA2LCJA5VwiQBRuIkBBZSJA
hXciQDWUIkDOsCJAeFUiQM5kIkDoWCJAA3MiQB4KIkCB0iJAXU4iQBx3IkCtZyJANnoiQLpa
IkAtWyJAKFAiQO+FIkDPaiJA1UoiQG9gIkCXhiJAlWQiQHp5IkBjTyJAWisiQH1sIkBDbyJA
p24iQFtvIkCNliJARVgiQJVlIkDZaCJAHz8iQOUuIkCOXyJABikiQKonIkBbayJA9kIiQIGb
IkBecCJAhHAiQG+EIkBGVSJAlIkiQDlcIkBJZCJA5zwiQMNCIkDxYCJARF8iQNs8IkDvNCJA
BJMiQIVTIkAdZSJAIGMiQLePIkAHqSJAGFQiQJRwIkAyVCJAwxgiQP02IkAvZSJA/1QiQMxL
IkAFjyJA7nYiQCZoIkDjBCJAX1MiQOWIIkBTZyJAu08iQIlDIkBmgSJATJQiQI9hIkABNiJA
MDUiQNs+IkBiWiJAN1oiQKNGIkAyfSJAQVUiQOyAIkCMcSJA4JwiQN47IkA3qCJAOWkiQIWG
IkApiSJAEB8iQMOTIkAniCJAf3ciQLKWIkAFbSJAXCAiQFlgIkCXaCJAQo0iQNtCIkC/cyJA
vlsiQKRDIkAwMCJApKgiQONsIkB/PCJAs1wiQAZcIkCbZiJAw/0hQCJ/IkAabiJA6UgiQG9V
IkCPSyJAIUEiQJNtIkDVuiJAcWoiQMxlIkCNbSJA+YUiQJOLIkD2bSJAwJ8iQIFNIkCkVyJA
XVciQMc3IkD6jCJAI2MiQHZgIkDvFSJA42EiQAg6IkAFeCJAJXYiQHMnIkD/kSJAfnYiQAFI
IkAHTiJA9bUiQFg6IkDoxiJA0oMiQO7jIkDBRCJAtk4iQBQxIkAKkCJA8ikiQKMNIkCOcyJA
om0iQNSsIkBxmyJAjXYiQDI9IkDZfiJAL3AiQAp7IkCmAyJAU6UiQKdpIkDdTCJAFnQiQO9p
IkDWayJAFpQiQN5SIkD2VSJAzVgiQKqlIkAcyiJAfEgiQFZgIkCZnCJAMWsiQJaOIkBqxyJA
wJQiQPlhIkD0SiJAZXkiQEqQIkC4ayJAU3EiQJ2pIkArkSJAyJoiQMNtIkCmaSJAFI8iQM9j
IkC/qCJAh7EiQEOMIkBmayJA85oiQFWZIkCaayJAxaEiQGybIkAqlCJA3W0iQL1+IkB6myJA
x3YiQBXRIkCAZSJAv0UiQCmIIkCzkyJA+5UiQBd5IkBediJAWqkiQCNGIkBjhyJADXwiQFR8
IkCaUCJAVV0iQGp4IkBmbSJAN4giQJWBIkCFkiJALYsiQKCSIkCOjSJAdVAiQKFQIkBwfCJA
hHgiQJqIIkCPZSJAIoIiQFpYIkAxZiJAy6AiQHR8IkBAOSJASqkiQJIeIkDzdCJA0bEiQGll
IkB8aCJAe5oiQPFvIkCTwiJAVXciQOWUIkCvQyJAmY0iQDh0IkCjfSJARkYiQOZnIkBMbyJA
/YYiQA2sIkB0iiJAR1oiQOzUIkDaWSJAKKEiQJqEIkBlmSJALGoiQFSaIkBRZiJAJ3MiQJR5
IkCmlSJAf4YiQDh6IkByRSJAeZUiQOqAIkBjqyJAOa0iQFOLIkBDkyJA5jIiQAx4IkB6zSJA
L5UiQMO6IkD1XSJAcqEiQHRdIkAxeSJAEY0iQNbDIkBCaiJAoJsiQDJrIkB8iyJAAIkiQKKa
IkC7dCJAtmIiQBCHIkD3RiJAaGgiQBZ9IkCKgyJA4loiQFV0IkBioiJAmVciQBhyIkDZnSJA
51QiQG1gIkD7sSJAYa8iQECRIkDKhiJA5DgiQAeXIkAdhyJA/ZUiQEzjIkAJGCJAQHciQNty
IkDR2yJAIrAiQKBkIkAzOiJA5MMiQEmMIkAbtiJAwHYiQHZPIkBcqyJAq48iQO95IkD3kSJA
BpoiQKGGIkB6UCJASSIiQFhdIkDWjiJAQ7UiQCd8IkAdiCJAp1kiQDiTIkArviJAMmYiQJlF
IkDZKyJAz1IiQDllIkBGbSJA1ooiQGtmIkD7kCJA11giQKaNIkBpoyJA41giQIJKIkAuRiJA
Y4wiQBOtIkBFkiJADdAiQE+MIkCCkiJAUHwiQJU1IkAhaSJAN7EiQN5xIkCntSJAPJEiQC12
IkBMiiJAUawiQBNwIkDpaCJAhYoiQOeXIkCIpCJAGqciQMHeIkBCciJAp7ciQF93IkBufiJA
PlAiQDd1IkB7rCJAlpMiQOZnIkDJqCJAjHEiQON0IkAhqiJA0MgiQLw2IkDbYCJANo0iQLSr
IkD0OCJAI64iQMl9IkD2viJAwtQiQLKXIkBDTSJAH5EiQOzQIkB2MyJA9GkiQLvpIkAreiJA
cY8iQLJoIkB/hCJA/XIiQGWHIkCC0yJA43AiQKOAIkCLxSJA8IUiQJ0/IkD6gSJAFKUiQB6v
IkAeYCJA/XIiQGG9IkCCjiJAe44iQHxhIkCZ3yJA6ZQiQA+bIkDIeyJAa6ciQNqhIkDPwiJA
sq4iQPVfIkC8myJAzJEiQDFpIkD1wSJAcKYiQGx4IkCneSJAPaYiQHaEIkB83yJAuIIiQC++
IkCmsCJAFm0iQIZcIkAkpiJAM4YiQFN/IkC5VyJAXZIiQGtiIkA94SJAS48iQOVwIkBVgSJA
ZH4iQIKFIkASpyJAbqciQEFPIkA/yCJAXXEiQMXlIkCUhiJATIsiQK9DIkBWsCJAKogiQNKg
IkAzWSJA3WMiQO9rIkCzxyJAZO8iQMmiIkD4XSJAfY0iQGFQIkB/TCJAX5siQDi8IkBEiiJA
rDQiQAG2IkDdhSJAuGwiQP+JIkBbZSJAQYQiQDOMIkBxzSJAoWUiQLXUIkCAriJASYIiQI6f
IkCa/SJAS4oiQAWNIkDKYiJAyjkiQLthIkCpfCJAeYkiQOTJIkDneyJA1FoiQGQ9IkB+nSJA
m2oiQDOmIkCKUSJARlsiQF5xIkC/mSJAkH4iQDhmIkDjZSJAQcMiQI6PIkDsfCJAunkiQGWX
IkBZTiJAMEwiQB6LIkDukiJAe7giQNB6IkC4YCJASKoiQFxXIkDq2SJA3YEiQBOGIkA6nyJA
h5MiQMWmIkDgvCJAV4QiQGGLIkBQVSJAgbEiQNJfIkDkoiJAiSgiQCZ+IkCynyJAop8iQKbE
IkBvqCJAPGciQL24IkAuhyJAe4YiQHajIkBTmSJAbNsiQMqBIkDSiiJAc7EiQKOHIkCRiiJA
gqgiQMqNIkC0pSJAvZkiQNzIIkATcSJAfIsiQFazIkC9siJAhksiQOvCIkCLUSJA56AiQAeJ
IkC/XyJADGQiQA6jIkD+ayJAGIkiQO54IkAMzCJAHVsiQNlBIkAf2SJA3cQiQAyMIkB8LyJA
CbAiQDCSIkCOwCJAHMIiQHJ3IkDXhSJA7JoiQGRbIkDbGCJAhJwiQMOuIkB2dyJAYMEiQO98
IkDbYSJAb54iQF3XIkAUkCJAGKEiQOV8IkDZjiJA4XkiQJKaIkDwzyJAE70iQBaxIkDeqSJA
06EiQEaBIkC2riJA04IiQMiZIkBYoSJAPnoiQLltIkAiiiJAlGkiQPmfIkBxWiJA4IAiQFeK
IkDqpCJA2tYiQJuDIkCIeiJABH8iQEreIkBnpyJAYb8iQBKWIkBlniJAF6giQGOdIkCHhSJA
0LIiQOBuIkCQNyJAZ4ciQP59IkBEuSJA+OUiQEeIIkDAiyJAIqUiQOVhIkDmfSJAwJoiQO2k
IkBMiyJA0HAiQBC2IkABhiJAMrQiQHydIkC2piJA55wiQCziIkA/iCJAGasiQC/hIkC5bCJA
jXUiQKawIkBAkCJAq1EiQBesIkDMniJABo8iQJqEIkBqziJAUrMiQKppIkAesiJA93UiQFSj
IkAbVyJA5HsiQDeUIkD2XCJAFEUiQKKKIkAIyiJAHYMiQFq0IkDLoyJArNYiQCJyIkCJciJA
3XIiQEWcIkBidCJARIEiQJ7BIkDgvyJAo3giQNReIkDMjCJAHKoiQDF+IkCKuiJAdmkiQLqe
IkA7tCJAPYYiQJjTIkDscSJA7bIiQHZXIkB8VyJAGnoiQLpeIkCWmCJAY1siQAU0IkCO3yJA
bXQiQOeRIkCLfiJA76QiQOisIkBplCJA5jgiQCChIkBodCJAkboiQI1OIkADdiJAWVQiQHWk
IkARUCJAVFciQJjZIkCrhiJAbBYiQFC1IkByiCJANp8iQDJ4IkDRniJAbYMiQKaXIkBaBSNA
3lAiQC+rIkCSeiJA274iQIguIkBpiCJAYaciQIBoIkAWvSJAyowiQGGAIkADTyJA9oMiQGPT
IkC1sCJAdj4iQArRIkCEhiJAFFQiQOuZIkCepiJALKgiQP2KIkAEtCJABIsiQD7BIkCkeyJA
44IiQNPlIkDuiSJA+KoiQFCwIkBBdCJAEdEiQDRrIkAtZCJA/2siQAR7IkB0WiJA6ZEiQI/R
IkARgyJAGI8iQOxyIkAmnCJAbcsiQKqKIkDrTiJAa00iQJyhIkBdfCJAV5kiQImaIkCuiiJA
ujsiQL7nIkAXWiJAV9AiQOOyIkC4nyJA2ZIiQNumIkBmbCJAM5IiQM+GIkD6zCJAk5siQFW3
IkA/zCJAH20iQDiKIkBHQiJAx3oiQEWKIkAzSCJAfJgiQNOXIkANoSJAHm0iQAF0IkBFvSJA
bZ4iQAd8IkDvxyJAm5siQOJ2IkB9ayJAaFsiQB15IkDbgCJA1I0iQPuAIkCZnyJAfa4iQGOz
IkCAsyJARbsiQE+5IkADcSJABoUiQHPAIkA7vSJAfLYiQAmaIkDliSJAaXQiQEdnIkAWviJA
KXIiQH66IkC1zyJAPsYiQKOFIkANnCJAUqsiQJCKIkALNSJA6pAiQLxtIkAauiJAbsMiQIqy
IkC7ciJAzN8iQOChIkD8ZSJAP4wiQOmZIkAbfCJAYXUiQC7YIkD1xiJAhaAiQBnYIkAGeiJA
1AgjQHSZIkCwhyJApsMiQEDuIkCJgyJAM74iQHlaIkBEwSJAYQ8jQCuuIkBhYyJAMJciQAS3
IkBx/iJAaVYiQI+/IkBpUCJALWEiQJWAIkC0nyJAPGkiQLimIkCSgyJAZWgiQEBtIkBkyiJA
c0siQCbAIkBgoyJAmJUiQJ+/IkD0NyJAdJUiQN9xIkCSpCJAW3MiQK+iIkAuoSJAruciQGir
IkAq2yJAwPIiQICbIkCmnCJAwsIiQEicIkCmkSJAwM8iQNLMIkD56CJArssiQFKaIkCDvCJA
PsUiQFu6IkBLuCJA/YUiQAWlIkD96CJA98kiQLuWIkC+gyJAu4UiQD6XIkA2eiJAcY8iQICx
IkC9yCJAsLciQPiwIkAeviJA8PkiQOuiIkCBliJAj8QiQNiCIkD1piJAkY4iQOWvIkDrqiJA
1qQiQKjPIkDI3CJA3LoiQM6+IkDsxSJAfnEiQN0CI0DZxyJAkcIiQIRUIkCLkCJA+XgiQNOy
IkD/jiJAa4kiQAHSIkBdjiJAdc8iQDeUIkBzgCJAj6UiQIqRIkAr7SJAFYkiQDOBIkCA/CJA
mbEiQAFzIkDpgCJAwqUiQJCAIkC7vSJAkNUiQCuyIkA42iJAFIUiQISVIkAIqSJANQUjQP1e
IkBNaiJAJ5kiQHTVIkBvriJAj14iQLFOIkB9BiNA564iQP7oIkBl8iJA3a0iQNqDIkB2qCJA
BJ8iQFx/IkA50CJA1skiQGJ+IkBdiSJA3PgiQFO+IkBmwCJAoJQiQHTYIkBs0SJATq4iQEyp
IkA+miJAC3IiQCuGIkDGgiJAoasiQBU8IkAZdSJAbZMiQJSlIkB/aCJA+9MiQGuXIkBuxSJA
KPQiQOSAIkDHcCJAmQkjQCCJIkDMRyJAELUiQFiNIkBZySJApa8iQOnRIkC0eyJAed4iQMqi
IkBAkiJAHJMiQKWyIkAgnyJAgNEiQP2YIkBR9iJAE2IiQOq9IkCbqSJAPpgiQD7+IkDX2SJA
gRcjQPq8IkArcCJAT6giQHbPIkBLpiJAx6giQLx/IkCh1yJAq4kiQI6JIkDSwyJAdZgiQPXa
IkCq8yJAwGkiQBalIkDExyJAJJMiQBjcIkDFayJAuakiQKN6IkCOhiJAmZAiQGWoIkBLfyJA
GS4iQLWaIkApoSJAFKkiQGxnIkAJxSJA39siQPy5IkAueSJAtI4iQDhoIkA0ASNAr9siQOCV
IkBxrSJAYp4iQETGIkC3iyJAKp0iQIy+IkC7nCJA4n4iQCG4IkA4piJAB68iQLjRIkBGuSJA
SOUiQB+PIkAIsiJAGLIiQLi3IkCIxSJAn6IiQDSIIkACsCJAkZwiQHygIkCCziJAMLsiQOPu
IkBwnSJA/bAiQPh/IkAfhyJAv+IiQKhyIkATiyJA8KgiQC+0IkDh1iJAsbgiQF7EIkCJZiJA
UpUiQKTbIkDvYCJAuWoiQKS8IkBluiJAF2giQHnBIkD37iJAVmIiQJ2iIkAHYiJA9ZoiQI/t
IkDa5SJAhtgiQO6oIkB35iJAAI0iQKmSIkBmtCJArbgiQP6FIkDNniJAosEiQLGwIkC0lSJA
WpUiQCzBIkAgxyJAXroiQDqfIkB4uyJAHuEiQOLWIkBBiCJAjIciQBTrIkCJmiJAydEiQDe8
IkAiBiNAOB4jQIPpIkC27yJABb8iQJIEI0BxnSJANLYiQBm0IkD9YiJADOsiQCRjIkA2miJA
3K0iQIW1IkDWwSJA68MiQK2CIkDqpiJARngiQGl8IkBfdSJAUbciQDreIkAj3iJAPLsiQEx3
IkBt8SJAhYAiQNS1IkAEmCJAb+0iQOHNIkDVwiJAKoUiQGmOIkBW3yJArbciQJa0IkBM1iJA
gAAjQJW3IkCqziJAP70iQFusIkAJ3yJAHdgiQBzCIkD/9iJAz7EiQEzcIkDhyCJACQEjQGwB
I0A4byJA9IciQC+QIkAMtSJAT2ciQIaUIkDspiJAg9kiQMTCIkA01SJA0MgiQM36IkD3BiNA
gJwiQKmaIkAztyJAGY8iQJy9IkARkSJAWP4iQAHzIkCehCJAY8QiQMJ9IkBbnCJA3JAiQEvf
IkDGoSJAX+8iQHx9IkCClSJAkq0iQP+EIkAr1CJAy40iQFTJIkCUqSJA0qQiQL3iIkCokSJA
kOciQBnWIkBDyCJA9q0iQNR/IkBztiJA2MciQB3hIkDfgiJAyXYiQMyRIkD54CJA7tYiQPP8
IkCWfCJAqX0iQJ61IkCgxyJAxN0iQIiIIkC6qiJAr9MiQDHeIkBxvyJARJAiQOCuIkBZqyJA
0sQiQIasIkCPvCJAockiQB3WIkBTxyJAH/4iQHjjIkCBmSJA0+0iQAHoIkBmpiJAZIUiQK6v
IkA=</AssayYData></Step><Step><CommonData><SampleLocation>4</SampleLocation><SampleID></SampleID><SampleGroup></SampleGroup><SampleInfo></SampleInfo><SampleRow>E</SampleRow><SamplePlate>1</SamplePlate><WellType>WASH</WellType><Concentration>-1</Concentration><ConcentrationUnits>µg/ml</ConcentrationUnits><MolarConcentration>-1</MolarConcentration><MolarConcUnits>nM</MolarConcUnits><MolecularWeight>-1</MolecularWeight><Temperature>30</Temperature><StartTime>1537607</StartTime><AssayTime>600</AssayTime></CommonData><FlowRate>1000</FlowRate><StepType>DISASSOC</StepType><StepName>Dissociation</StepName><StepStatus>OK</StepStatus><ActualTime>367.801</ActualTime><CycleTime>0.2</CycleTime><AssayXData Points="1839">f6a2ROWstkRMs7ZEsrm2RCHAtkSHxrZE5cy2REzTtkSy2bZEGeC2RH/mtkTu7LZETPO2RLL5
tkQhALdEhwa3ROUMt0RME7dEshm3RCEgt0SHJrdE5Sy3REwzt0SyObdEIUC3RIdGt0TuTLdE
VFO3RLpZt0QhYLdEh2a3ROVst0RUc7dEunm3RBmAt0R/hrdE7oy3RFSTt0SymbdEGaC3RH+m
t0TurLdEVLO3RLK5t0QZwLdEh8a3RO7Mt0RU07dEstm3RCHgt0R/5rdE5ey3REzzt0S6+bdE
GQC4RH8GuETlDLhETBO4RLIZuEQhILhEhya4ROUsuERMM7hEsjm4RCFAuESHRrhE5Uy4RFRT
uESyWbhEGWC4RH9muETlbLhETHO4RLp5uEQZgLhEh4a4RO6MuERUk7hEupm4RCGguER/prhE
5ay4REyzuESyubhEIcC4RIfGuETuzLhETNO4RLLZuEQZ4LhEf+a4RO7suERM87hEsvm4RCEA
uUSHBrlE5Qy5REwTuUSyGblEISC5RIcmuUTuLLlETDO5RLo5uUQZQLlEh0a5ROVMuURUU7lE
ulm5RCFguUR/ZrlE7my5RExzuUSyeblEGYC5RH+GuUTljLlEVJO5RLKZuUQhoLlEf6a5RO6s
uURMs7lEurm5RBnAuUR/xrlE5cy5REzTuUS62blEGeC5RH/muUTu7LlETPO5RLr5uUQZALpE
fwa6RO4MukRME7pEuhm6RBkgukSHJrpE5Sy6REwzukS6ObpEGUC6RH9GukTuTLpETFO6RLJZ
ukQhYLpEh2a6ROVsukRUc7pEsnm6RCGAukR/hrpE5Yy6REyTukS6mbpEGaC6RH+mukTlrLpE
VLO6RLq5ukQZwLpEf8a6ROXMukRU07pEstm6RBngukSH5rpE7uy6RFTzukS6+bpEIQC7RIcG
u0TlDLtETBO7RLIZu0QZILtEhya7RO4su0RUM7tEujm7RCFAu0SHRrtE7ky7RFRTu0S6WbtE
GWC7RIdmu0TlbLtETHO7RLJ5u0QhgLtEh4a7ROWMu0RMk7tEspm7RCGgu0R/prtE7qy7RFSz
u0S6ubtEIcC7RH/Gu0TlzLtETNO7RLLZu0Qh4LtEh+a7RO7su0RU87tEsvm7RBkAvER/BrxE
7gy8REwTvES6GbxEGSC8RH8mvETlLLxETDO8RLI5vEQhQLxEh0a8ROVMvERUU7xEulm8RBlg
vER/ZrxE7my8RExzvESyebxEGYC8RH+GvETljLxETJO8RLKZvEQZoLxEh6a8ROWsvERMs7xE
srm8RBnAvER/xrxE7sy8REzTvES62bxEGeC8RIfmvETl7LxETPO8RLL5vEQZAL1Ehwa9ROUM
vURME71Eshm9RCEgvUR/Jr1E5Sy9REwzvUS6Ob1EGUC9RIdGvUTuTL1ETFO9RLpZvUQhYL1E
h2a9ROVsvURMc71Esnm9RBmAvUR/hr1E5Yy9RFSTvUS6mb1EIaC9RH+mvUTurL1EVLO9RLK5
vUQZwL1Eh8a9RO7MvURU071Estm9RBngvUSH5r1E7uy9REzzvUSy+b1EIQC+RH8GvkTuDL5E
TBO+RLIZvkQZIL5Efya+RO4svkRUM75Esjm+RBlAvkR/Rr5E7ky+RExTvkS6Wb5EGWC+RIdm
vkTubL5ETHO+RLJ5vkQZgL5Eh4a+RO6MvkRUk75Eupm+RBmgvkSHpr5E5ay+REyzvkS6ub5E
IcC+RIfGvkTlzL5EVNO+RLLZvkQh4L5Ef+a+ROXsvkRM875Euvm+RBkAv0R/Br9E5Qy/RFQT
v0SyGb9EISC/RIcmv0TlLL9ETDO/RLo5v0QhQL9Eh0a/ROVMv0RMU79Eslm/RCFgv0SHZr9E
5Wy/RExzv0S6eb9EIYC/RH+Gv0TljL9EVJO/RLqZv0QhoL9Ef6a/RO6sv0RUs79Eurm/RCHA
v0R/xr9E5cy/REzTv0Sy2b9EIeC/RH/mv0Tu7L9EVPO/RLr5v0QhAMBEfwbARO4MwERUE8BE
shnARCEgwESHJsBE5SzAREwzwESyOcBEGUDARH9GwETuTMBETFPARLpZwEQZYMBEh2bARO5s
wERUc8BEunnARCGAwESHhsBE5YzAREyTwES6mcBEIaDARIemwETlrMBETLPARLK5wEQhwMBE
h8bAROXMwERU08BEutnARCHgwESH5sBE7uzARFTzwESy+cBEIQDBRH8GwUTlDMFETBPBRLoZ
wUQhIMFEfybBROUswURUM8FEujnBRCFAwUSHRsFE7kzBRFRTwUS6WcFEIWDBRH9mwUTubMFE
THPBRLJ5wUQZgMFEh4bBROWMwURMk8FEupnBRBmgwUR/psFE5azBRFSzwUS6ucFEGcDBRIfG
wUTuzMFETNPBRLLZwUQZ4MFEh+bBRO7swURU88FEsvnBRBkAwkR/BsJE7gzCREwTwkSyGcJE
ISDCRH8mwkTuLMJETDPCRLI5wkQZQMJEh0bCROVMwkRMU8JEslnCRCFgwkSHZsJE7mzCRExz
wkS6ecJEIYDCRIeGwkTljMJETJPCRLqZwkQZoMJEh6bCRO6swkRMs8JEsrnCRCHAwkR/xsJE
7szCREzTwkSy2cJEIeDCRIfmwkTl7MJEVPPCRLr5wkQhAMNEhwbDROUMw0RUE8NEuhnDRCEg
w0R/JsNE7izDREwzw0S6OcNEIUDDRH9Gw0TuTMNEVFPDRLpZw0QZYMNEh2bDROVsw0RUc8NE
snnDRBmAw0R/hsNE7ozDRFSTw0SymcNEIaDDRH+mw0TurMNETLPDRLq5w0QhwMNEh8bDROXM
w0RU08NEstnDRCHgw0SH5sNE7uzDRFTzw0Sy+cNEGQDERH8GxETuDMRETBPERLoZxEQZIMRE
hybEROUsxERMM8REsjnERBlAxER/RsRE5UzERExTxES6WcREIWDERH9mxETubMRETHPERLp5
xEQZgMREh4bEROWMxERUk8REupnERCGgxER/psRE5azERFSzxESyucREIcDERH/GxETuzMRE
VNPERLrZxEQZ4MREh+bERO7sxERU88REsvnERCEAxUR/BsVE7gzFREwTxUSyGcVEGSDFRH8m
xUTuLMVETDPFRLI5xUQZQMVEh0bFRO5MxURUU8VEslnFRBlgxUR/ZsVE7mzFRExzxUSyecVE
GYDFRIeGxUTujMVETJPFRLKZxUQZoMVEh6bFROWsxURUs8VEsrnFRBnAxUR/xsVE7szFRFTT
xUS62cVEIeDFRH/mxUTu7MVETPPFRLr5xUQhAMZEhwbGROUMxkRUE8ZEshnGRCEgxkSHJsZE
5SzGREwzxkS6OcZEIUDGRH9GxkTlTMZETFPGRLJZxkQhYMZEf2bGROVsxkRUc8ZEsnnGRCGA
xkR/hsZE5YzGREyTxkSymcZEGaDGRH+mxkTlrMZETLPGRLK5xkQhwMZEh8bGROXMxkRU08ZE
stnGRCHgxkSH5sZE7uzGREzzxkSy+cZEGQDHRIcGx0TuDMdETBPHRLIZx0QhIMdEhybHRO4s
x0RUM8dEsjnHRCFAx0SHRsdE7kzHRExTx0S6WcdEGWDHRH9mx0TubMdETHPHRLp5x0QZgMdE
h4bHROWMx0RMk8dEupnHRBmgx0R/psdE5azHREyzx0SyucdEIcDHRIfGx0TlzMdEVNPHRLLZ
x0Qh4MdEf+bHROXsx0RU88dEsvnHRCEAyER/BshE7gzIREwTyESyGchEISDIRH8myETlLMhE
VDPIRLo5yEQhQMhEf0bIRO5MyERUU8hEslnIRBlgyER/ZshE7mzIRFRzyES6echEGYDIRIeG
yETujMhETJPIRLqZyEQhoMhEh6bIRO6syERMs8hEurnIRBnAyESHxshE7szIREzTyESy2chE
GeDIRIfmyETl7MhETPPIRLL5yEQZAMlEfwbJROUMyURUE8lEuhnJRBkgyUR/JslE7izJREwz
yUS6OclEIUDJRIdGyUTlTMlEVFPJRLJZyUQZYMlEf2bJROVsyURMc8lEunnJRBmAyUSHhslE
7ozJRFSTyUS6mclEIaDJRH+myUTlrMlEVLPJRLq5yUQZwMlEh8bJROXMyURU08lEstnJRCHg
yUR/5slE7uzJREzzyUS6+clEIQDKRIcGykTlDMpEVBPKRLIZykQhIMpEfybKRO4sykRUM8pE
sjnKRBlAykSHRspE7kzKRExTykSyWcpEGWDKRH9mykTubMpEVHPKRLp5ykQhgMpEf4bKRO6M
ykRMk8pEspnKRBmgykSHpspE5azKRFSzykS6ucpEIcDKRIfGykTlzMpEVNPKRLLZykQh4MpE
h+bKROXsykRM88pEsvnKRCEAy0R/BstE5QzLREwTy0S6GctEISDLRH8my0TuLMtEVDPLRLo5
y0QhQMtEh0bLRO5My0RUU8tEslnLRBlgy0R/ZstE7mzLRFRzy0S6ectEGYDLRH+Gy0TujMtE
TJPLRLKZy0QZoMtEh6bLRO6sy0RMs8tEsrnLRCHAy0SHxstE5czLRFTTy0S62ctEIeDLRH/m
y0Tu7MtETPPLRLL5y0QhAMxEfwbMROUMzERUE8xEshnMRCEgzESHJsxE5SzMREwzzESyOcxE
IUDMRH9GzETuTMxEVFPMRLJZzEQhYMxEf2bMROVszERMc8xEsnnMRBmAzER/hsxE7ozMRFST
zES6mcxEGaDMRH+mzETurMxEVLPMRLq5zEQZwMxEf8bMRO7MzERM08xEstnMRBngzESH5sxE
7uzMRFTzzESy+cxEIQDNRH8GzUTlDM1ETBPNRLIZzUQhIM1EhybNRO4szURUM81EsjnNRBlA
zUSHRs1E9kzNRFRTzUSyWc1EGWDNRIdmzUTubM1ETHPNRLp5zUQZgM1Eh4bNRO6MzURMk81E
spnNRCGgzUR/ps1E7qzNRFSzzUS6uc1EGcDNRIfGzUTlzM1ETNPNRLLZzUQZ4M1Eh+bNROXs
zURM881EuvnNRBkAzkR/Bs5E5QzORFQTzkS6Gc5EISDORH8mzkTuLM5ETDPORLI5zkQZQM5E
f0bOROVMzkRUU85EulnORBlgzkSHZs5E5WzORFRzzkSyec5EIYDORIeGzkTujM5EVJPORLKZ
zkQhoM5Ef6bOROWszkRMs85EurnORBnAzkR/xs5E5czORFTTzkSy2c5EIeDORIfmzkTl7M5E
TPPORLL5zkQZAM9EhwbPROUMz0RUE89EwxnPRCEgz0SHJs9E5SzPRFQzz0SyOc9EIUDPRH9G
z0TuTM9ETFPPRLpZz0QZYM9Eh2bPRO5sz0RUc89EsnnPRCGAz0SHhs9E5YzPRFSTz0Symc9E
IaDPRIemz0TurM9ETLPPRLq5z0QZwM9Eh8bPRO7Mz0RM089EutnPRCHgz0SH5s9E5ezPRFTz
z0Sy+c9EIQDQRIcG0ETuDNBETBPQRLoZ0EQhINBEhybQROUs0ERMM9BEujnQRCFA0ER/RtBE
7kzQRExT0ESyWdBEIWDQRH9m0ETubNBETHPQRLJ50EQhgNBEh4bQRO6M0ERUk9BEupnQRBmg
0ER/ptBE5azQREyz0ES6udBEGcDQRH/G0ETlzNBEVNPQRLLZ0EQh4NBEf+bQRO7s0ERU89BE
uvnQRCEA0UR/BtFE5QzRREwT0USyGdFEGSDRRIcm0UTuLNFETDPRRLI50UQZQNFEh0bRROVM
0URUU9FEslnRRCFg0USHZtFE7mzRRFRz0USyedFEGYDRRIeG0UTljNFETJPRRLKZ0UQhoNFE
h6bRRO6s0URMs9FEsrnRRCHA0USHxtFE7szRRFTT0US62dFEIeDRRIfm0UTu7NFETPPRRLL5
0UQhANJEhwbSRO4M0kRME9JEuhnSRBkg0kSHJtJE5SzSRFQz0kS6OdJEIUDSRH9G0kTuTNJE
VFPSRLJZ0kQZYNJEh2bSROVs0kRMc9JEunnSRCGA0kR/htJE5YzSREyT0kS6mdJEIaDSRIem
0kTlrNJEVLPSRLK50kQhwNJEf8bSRPbM0kRU09JEstnSRCHg0kR/5tJE7uzSREzz0kSy+dJE
IQDTRH8G00TlDNNEVBPTRLIZ00QhINNEhybTROUs00RMM9NEujnTRBlA00SHRtNE7kzTRExT
00SyWdNEIWDTRH9m00TubNNEVHPTRLJ500QZgNNEf4bTRO6M00RMk9NEspnTRBmg00R/ptNE
5azTREyz00SyudNEIcDTRIfG00TuzNNETNPTRLrZ00QZ4NNEh+bTRO7s00RU89NEuvnTRCEA
1ER/BtRE5QzURFQT1ES6GdREGSDURIcm1ETuLNREVDPURLI51EQhQNREf0bUROVM1ERMU9RE
ulnURBlg1ER/ZtRE7mzURFRz1ESyedREIYDURH+G1ETujNREVJPURLKZ1EQZoNREf6bUROWs
1ERUs9REsrnURCHA1ESHxtRE5czUREzT1ESy2dREIeDURIfm1ETu7NREVPPURLL51EQZANVE
hwbVRO4M1URME9VEshnVRCEg1USPJtVE5SzVRFQz1USyOdVEIUDVRH9G1UTlTNVETFPVRLJZ
1UQhYNVEf2bVROVs1URUc9VEsnnVRCGA1USHhtVE7ozVRFST1US6mdVEGaDVRIem1UTurNVE
VLPVRLK51UQZwNVEh8bVROXM1URM09VEstnVRBng1UR/5tVE7uzVREzz1USy+dVEIQDWRH8G
1kTlDNZETBPWRLIZ1kQhINZEhybWRO4s1kRUM9ZEujnWRBlA1kR/RtZE7kzWRExT1kSyWdZE
IWDWRIdm1kTlbNZETHPWRLp51kQhgNZEh4bWRO6M1kRUk9ZEspnWRCGg1kSHptZE5qzWREyz
1kS6udZEIcDWRH/G1kTuzNZEVNPWRLLZ1kQh4NZEh+bWRObs1kRM89ZEuvnWRCEA10R/BtdE
5gzXRFQT10S6GddEISDXRH8m10TmLNdEVDPXRLI510QhQNdEh0bXROZM10RUU9dEulnXRCFg
10SHZtdE5mzXRFRz10S6eddEIYDXRIeG10TujNdEVJPXRLqZ10QhoNdEf6bXROas10RUs9dE
urnXRBjA10SHxtdE5szXRFTT10Sy2ddEIeDXRH/m10Tu7NdETPPXRLr510QhANhEhwbYRO4M
2ERME9hEuhnYRBgg2ESHJthE5izYREwz2ESyOdhEGEDYRIdG2ETmTNhETFPYRLJZ2EQhYNhE
f2bYRO5s2ERUc9hEsnnYRCGA2ESHhthE5ozYRFST2ESymdhEIaDYRH+m2ETmrNhETLPYRLK5
2EQhwNhEh8bYRO7M2ERU09hEutnYRCHg2ER/5thE5uzYRFTz2ESy+dhEIQDZRH8G2UTuDNlE
TBPZRLIZ2UQYINlEfybZROYs2URUM9lEsjnZRCFA2UR/RtlE7kzZRFRT2USyWdlEGGDZRH9m
2UTmbNlETHPZRLJ52UQhgNlEf4bZROaM2URMk9lEupnZRBig2USHptlE5qzZREyz2US6udlE
IcDZRH/G2UTuzNlETNPZRLLZ2UQh4NlEh+bZRO7s2URU89lEsvnZRCEA2kSHBtpE7gzaREwT
2kSyGdpEISDaRH8m2kTmLNpETDPaRLo52kQYQNpEh0baROZM2kRMU9pEslnaRCFg2kR/ZtpE
5mzaRExz2kSyedpEIYDaRH+G2kTmjNpETJPaRLqZ2kQYoNpEf6baROas2kRUs9pEsrnaRCHA
2kR/xtpE7szaREzT2kSy2dpEGODaRIfm2kTm7NpEVPPaRLL52kQYANtEhwbbROYM20RME9tE
shnbRCEg20R/JttE5izbRFQz20S6OdtEIUDbRH9G20TuTNtEVFPbRLpZ20QYYNtEf2bbRO5s
20RUc9tEunnbRCGA20R/httE7ozbREyT20SymdtEGKDbRIem20TurNtETLPbRLK520QYwNtE
h8bbRO7M20RM09tEstnbRCHg20R/5ttE7uzbRFTz20Sy+dtEGADcRH8G3ETmDNxEVBPcRLIZ
3EQhINxEhybcROYs3ERMM9xEsjncRBhA3ER/RtxE7kzcRFRT3ES6WdxEGGDcRH9m3ETmbNxE
VHPcRLp53EQYgNxEf4bcRO6M3ERMk9xEupncRBig3ER/ptxE5qzcRFSz3ES6udxEGMDcRIfG
3ETuzNxEVNPcRLLZ3EQY4NxEf+bcRO7s3ERU89xEsvncRCEA3UR/Bt1E7gzdREwT3US6Gd1E
ISDdRH8m3UTuLN1ETDPdRLo53UQhQN1Eh0bdRO5M3URMU91EslndRCFg3UR/Zt1E5mzdRFRz
3US6ed1EGIDdRIeG3UTmjN1ETJPdRLqZ3UQhoN1Ef6bdRO6s3URUs91EurndRCHA3USHxt1E
5szdREzT3USy2d1EGODdRH/m3UTu7N1EVPPdRLr53UQYAN5EhwbeROYM3kRUE95EshneRBgg
3kSHJt5E7izeRFQz3kSyOd5EGEDeRIdG3kTmTN5EVFPeRLJZ3kQhYN5Eh2beRO5s3kRUc95E
unneRCGA3kR/ht5E7ozeREyT3kS6md5EIaDeRH+m3kTmrN5EVLPeRLK53kQhwN5Eh8beRObM
3kRM095EstneRCHg3kSH5t5E7uzeRFTz3kTC+d5EGADfRH8G30TmDN9ETBPfRLIZ30QYIN9E
hybfROYs30RUM99EujnfRCFA30R/Rt9E5kzfRFRT30S6Wd9EGGDfRIdm30TubN9EVHPfRLJ5
30QYgN9Eh4bfRO6M30RMk99EspnfRBig30SHpt9E7qzfRFSz30Syud9EGMDfRIfG30TuzN9E
TNPfRLLZ30Qh4N9Eh+bfRObs30RU899EsvnfRCEA4ER/BuBE7gzgRFQT4ES6GeBEGCDgRIcm
4ETuLOBETDPgRLI54EQhQOBEf0bgRO5M4ERMU+BEslngRCFg4ESHZuBE7mzgRFRz4ES6eeBE
IYDgRIeG4ETujOBETJPgRLKZ4EQhoOBEh6bgRO6s4ERMs+BEurngRBjA4ESHxuBE5szgREzT
4ES62eBEIeDgRH/m4ETu7OBEVPPgRLL54EQYAOFEhwbhRO4M4URME+FEshnhRCEg4USHJuFE
5izhRFwz4US6OeFEGEDhRH9G4UTmTOFEVFPhRLJZ4UQYYOFEh2bhRO5s4URMc+FEunnhRBiA
4USHhuFE5ozhRFST4USymeFEGKDhRIem4UTurOFEVLPhRLK54UQYwOFEf8bhRObM4URU0+FE
stnhRBjg4USH5uFE7uzhREzz4USy+eFEIQDiRIcG4kTuDOJETBPiRLIZ4kQhIOJEfybiRO4s
4kRMM+JEujniRBhA4kSHRuJE7kziRFRT4kS6WeJEGGDiRIdm4kTmbOJETHPiRLJ54kQhgOJE
h4biRO6M4kRMk+JEupniRCGg4kR/puJE7qziRFSz4kS6ueJEIcDiRH/G4kTuzOJETNPiRLrZ
4kQY4OJEh+biRObs4kRU8+JEsvniRCEA40SHBuNE5gzjRFQT40S6GeNEISDjRH8m40TuLONE
VDPjRLo540QYQONEf0bjROZM40RUU+NEslnjRCFg40SHZuNE5mzjRFRz40SyeeNEGIDjRIeG
40TujONETJPjRLKZ40QhoONEf6bjRO6s40RUs+NEurnjRBjA40SHxuNE7szjREzT40Sy2eNE
IeDjRIfm40Tm7ONEVPPjRLr540QhAOREhwbkRO4M5ERUE+REshnkRBgg5ESHJuRE5izkRFQz
5ESyOeREGEDkRH9G5ETuTOREVFPkRLpZ5EQhYOREh2bkRO5s5ERUc+REunnkRCGA5ER/huRE
5ozkREyT5ES6meRE</AssayXData><AssayYData Points="1839">WSsjQMztIkAWEiNAmbIiQOHEIkBTGiNAQ+4iQIuWIkCp9SJAzJciQEaMIkBkwCJA99wiQO/U
IkA9nyJAFfAiQK69IkBdpyJAJrIiQBivIkA+vCJALuIiQItFIkA/5SJAgMciQLXOIkAUdCJA
PuIiQEUrI0DrpSJArNsiQMq4IkAhsSJAlrgiQFasIkDXlyJAEnQiQHfTIkDNYyJAgssiQFWf
IkBVyCJAHMIiQBThIkB4sCJAOcMiQK6zIkCdxSJAbpMiQKdbIkBqeSJAO5YiQAnKIkDJYSJA
KlsiQCuPIkBwZiJAMbYiQE67IkD/fyJAzbMiQFbDIkAXnSJAvqoiQME5IkCokyJARGIiQNGd
IkCdjiJAkSkiQGmSIkCQiiJAZpQiQC+2IkAnwyJAfk8iQCNjIkDwfyJAX3oiQFOhIkBRUCJA
cUAiQGWEIkCfsSJA/nciQHiWIkCQkyJAqJciQAbMIkCFlSJALYwiQOZwIkABhCJAt50iQHl3
IkDMlSJAV6EiQB2AIkDhRiJAnIsiQBxvIkAXmiJA9CwiQO2LIkBhPCJAbjAiQNNyIkC4ViJA
CoYiQBxbIkCyoCJAZG8iQBdGIkDCVSJA4okiQDk7IkCfhCJA9J4iQBSBIkB8nSJAhJoiQL8X
IkBqjyJAh64iQGWIIkChZSJAUpAiQIRGIkAxmSJAfHoiQF49IkCEkyJA3a4iQNFXIkBsZCJA
jUAiQHNcIkBJLCJAjFUiQKJQIkD7ViJAcYEiQDUqIkDhLiJAgJ4iQKREIkBPOyJATX8iQHMn
IkBEnyJAKFIiQJ7yIUAkTSJAKVsiQLSBIkCoISJAU1UiQLlzIkDNaSJANGQiQMOAIkB8VCJA
Dz8iQCFkIkAPPyJAQ28iQKtKIkBPaSJAkSEiQGx5IkAGTyJAMSUiQKRTIkA5FiJANV4iQL9j
IkCiOCJAgSMiQEhoIkCtiyJATTYiQI2MIkCbYiJA+V8iQJFgIkCTRiJA7FAiQPBeIkBFeiJA
B0wiQKMrIkBMUyJAGW0iQHJVIkCwWyJA4xwiQKJcIkDBmiJAJ1kiQNJBIkDXeyJA+JoiQLUY
IkD3aiJA9IYiQK9iIkATciJAwUoiQPBfIkD1UyJAEjQiQGVEIkCQLCJAZH0iQH6kIkA6XCJA
yQ8iQH5VIkBVPCJAUiIiQAIvIkCPQCJAfx4iQKp9IkCYWCJAMvEhQBylIkC+VyJAEnwiQF5t
IkB54iFAHUMiQG8uIkDmTiJAUQAiQKNUIkC6LSJAvlgiQDESIkCRUCJAXEAiQPMIIkCMbyJA
FCUiQFBRIkBiLyJAfgciQL8SIkC3LCJASXIiQCtMIkDTTiJA2DYiQETzIUDiKCJA/XYiQF1F
IkDFVyJA3loiQBX3IUAsLiJAghIiQLBMIkBMJyJAJiQiQJRaIkCsPiJAlD8iQHs4IkCARCJA
HS8iQA0oIkC3RSJA4UkiQHl7IkAoAiJAQzciQIAdIkCKJSJAdFYiQGBjIkDSgSJA2iciQBYI
IkBaPSJA9hMiQEvyIUDxGiJAzmEiQO8IIkDtPSJAPkIiQGE0IkBOZSJA0iYiQHfnIUCrYCJA
tlkiQBVyIkDuayJADPkhQB/rIUDqXyJAlC4iQHUeIkCsIiJASBMiQMAWIkBRIiJA7hwiQEIu
IkDCOiJATDQiQLnrIUA9MCJAR14iQGwsIkBBSiJAxREiQIcLIkCAVSJArQsiQMhLIkB3HyJA
iRsiQKBMIkDfPSJAJVUiQAAuIkAo8CFAC0siQIotIkAvGCJAdBoiQPj7IUCwEiJAWfUhQATr
IUDfaiJAExYiQK4/IkChKiJAYvIhQLsYIkDdPSJAXREiQIsBIkB+PyJAdzsiQL35IUBEICJA
QfshQLUKIkCz+CFAZ9shQFY5IkDmXCJAcxIiQE0qIkCA9CFAtBoiQK8PIkDMQiJACg8iQK0A
IkClECJAylciQFoBIkAQJiJAbUoiQH8NIkBsdCJANMUhQPzyIUBI+iFA0BMiQN41IkB8EiJA
f70hQKv1IUD8KCJACBkiQEr2IUDLCiJA/PYhQItbIkDI0SFAhQkiQCTWIUAXCyJAABQiQARU
IkAzEyJANvchQOX+IUB7JiJA4u8hQDX6IUDUzyFAj/EhQAv8IUDO+yFAVDMiQLe9IUAWIiJA
v90hQG/tIUD9LiJAXfAhQPoZIkBu9yFAjx4iQIlCIkB16SFAyAgiQOILIkCLQyJAEgwiQMsp
IkBsGiJAHvkhQD4YIkBH/CFAg98hQLEEIkCGFSJAbxAiQPdXIkA71yFAAEsiQMwUIkDS9iFA
mDIiQDgYIkDI9yFASq8hQNjwIUBSJyJAwfwhQPvVIUBGAyJADfYhQIfAIUDGRyJAE/0hQJ4B
IkC+HCJAiQkiQJjmIUBuFSJAmRsiQEqbIUDLwCFAyxkiQODyIUD3GCJAmQkiQFmpIUCC8CFA
3jQiQJ/+IUCEACJA9CUiQBzKIUB25CFAnfkhQOXwIUDcIyJAmNAhQG0PIkCr5CFAi9YhQFr7
IUDYJyJAvHIhQPybIUBMLSJAmeQhQAyzIUBp4yFAGTciQMPwIUCmJCJAcjIiQLHSIUD3EiJA
vt4hQKUGIkATDCJA/+khQNfTIUBDzSFA8f0hQPDbIUBb5iFAkuYhQBLVIUD9LiJAfQAiQG0S
IkBPwyFAq+MhQA68IUDU5SFAfP8hQIn5IUAwwSFAD/chQODMIUBU/SFAJSsiQMcEIkDs3iFA
Yu4hQHjxIUDWCCJAFTUiQE7FIUDl3SFAVdIhQDbpIUAPmiFAVhYiQNsUIkBU0yFAkw0iQLvn
IUDQByJAZschQJLnIUD1NSJAP/shQLX9IUBvhyFAy7ohQF7jIUDnvyFAYe4hQAAUIkA49iFA
oL0hQC3jIUBa6CFAKL4hQKv1IUB7xyFAeDMiQGPYIUBy5SFAPR0iQEwuIkBl/iFAIMchQO7y
IUCuGSJADLwhQDO9IUDNKyJAyzEiQAEIIkAxPCJAhhkiQNvsIUCsySFA3cchQH7HIUCEuiFA
HdMhQHnXIUDMFyJAgpchQHM3IkAs+iFA6x4iQOHZIUDn7yFAevAhQEDaIUBr0SFAUOghQFiq
IUD7viFApIohQHXbIUClMyJAjvshQFzoIUDgxyFAYMIhQPXRIUBPliFAahQiQLkRIkBq9CFA
nQ4iQN3yIUDT4CFAKP0hQEYDIkA5tiFARe4hQITpIUCwGiJAo8shQNSHIUAR9SFAKNshQE3i
IUBFEiJA8bMhQNI3IkBaHSJAPp0hQNnVIUC3ySFAL4whQAHxIUAo8iFAQNohQNf8IUCMEiJA
6N4hQCf0IUA88CFAKIchQDQMIkAy2CFAUNYhQMjfIUDo8SFAeNIhQHnzIUD0wiFAYtkhQLfM
IUBV3yFAsMMhQEDIIUAi1yFA9w0iQP/KIUC77yFAngciQN3rIUBo4CFANPchQPvAIUC56yFA
KfghQHTYIUCg9iFAVechQCkSIkDAryFAWKshQIXmIUCvACJA0NwhQAo9IkBdrCFA4LYhQCnf
IUA8zSFAe+chQKXrIUDx/iFAn34hQN/IIUDp0yFAD5IhQEe+IUADzSFAA84hQLPLIUCOoSFA
j7EhQNZSIkAf3SFAPQwiQA3GIUBTMSJAXq8hQDn3IUDauSFAgdghQD20IUA4vSFASggiQOq+
IUBCtSFAyrkhQI0xIkCQwyFADuwhQLS9IUB0tSFABb8hQCPgIUCa5SFAidQhQGriIUCF0SFA
lqchQDO5IUAo1yFA5tohQMvCIUBaqSFAxMMhQDrcIUC66CFAubEhQGbAIUA/zyFA3ZshQO7l
IUA2xyFA9GIiQA8UIkAczSFAquAhQLmaIUAswCFAORYiQLDPIUDHlCFAzbMhQPWyIUAhACJA
8dQhQHPYIUB1vyFALRAiQKaeIUB+tyFANukhQHSuIUDAmSFAvb8hQPeKIUDY0yFAduMhQJ3i
IUDk7yFAGawhQD3MIUBQsSFAAM4hQLJ1IUCM1CFATswhQCbWIUAa2SFA9fAhQBX5IUAm5iFA
0eAhQErWIUB07iFAaJYhQOumIUDo3iFAD10hQA/AIUANxCFAjr0hQGbCIUDX5yFAQLMhQCTL
IUBVySFAkPchQDrPIUAa4SFAZJ0hQNT4IUDJBiJAAY8hQHbtIUB96CFAArAhQLfJIUCdBiJA
8qUhQHK5IUAWFyJAAbYhQHHBIUDwxiFA27IhQMuhIUC3ySFAk5UhQGi4IUDtZCFA+BYiQDrR
IUBL4iFAX+4hQKncIUAynCFACtAhQFWyIUBL1CFA0q4hQB70IUBI4iFAFoAhQO3HIUB0miFA
cM4hQEmqIUCl/SFAl5ghQD3HIUDk3yFA9c8hQJ3BIUA1wiFAU98hQOvYIUDfqyFA5LUhQFGg
IUDzoSFAoMMhQBDLIUCdrCFAtu0hQEUFIkD74CFARgIiQMVhIUBooiFA5LkhQAHQIUA9HiJA
HgciQIlzIUD6kCFAcC0iQMN0IUBr3CFA9qshQKuBIUAPmyFAX5YhQDypIUDvCyJAsqMhQAP8
IUAp5iFAW/IhQKecIUCKeiFAyNwhQP7tIUCZwiFAQtshQMmfIUDruSFAofohQIKYIUArXyFA
d7whQArFIUAdhyFAfBgiQAC9IUARyyFAfG4hQCyxIUAnsiFAKc4hQBesIUDXqSFAMaohQGXN
IUDi0yFAt8QhQChsIUAgrSFAAZQhQDasIUDI3yFAL58hQCKUIUAJwCFAkOMhQJvCIUDV2iFA
KuQhQGyPIUClfSFARX4hQDSeIUCFjCFAk0ghQFSLIUDiqCFAdJ8hQL60IUD24iFAddghQHLx
IUAWXCFAOswhQAoIIkAlrSFAxZ4hQJxoIUDMpiFAGJ8hQCqOIUCqjCFAsGchQOXRIUCHryFA
cvkhQPiGIUBZDCJAp78hQCCuIUCf9iFAGpghQFnGIUBa9CFA2MQhQK65IUBUmSFAIqEhQPjC
IUAjvSFAF5khQH7yIUCIsyFALJ0hQIcAIkBotCFALbkhQLbFIUDXZSFAJ4QhQIvBIUB2kyFA
744hQDbbIUDqySFAx6AhQEahIUC1syFAW54hQHuiIUCknCFAyK0hQO7DIUA8nSFAn6ohQNaf
IUACayFABpAhQLWVIUDQriFACJEhQBmqIUDxnSFA4pshQOdMIUC5uCFA3ZAhQMipIUAIgiFA
7sAhQPVpIUDzciFAD2EhQEqrIUAtWyFApbQhQNqWIUAAniFAjm8hQJp5IUBHlyFAr54hQPWM
IUBs8CFANlMhQHhtIUAkhCFA01khQIWgIUDdmSFARHUhQOFmIUCChiFA2LYhQFKDIUBnrCFA
zsUhQKXEIUBNqSFAqGIhQAtcIUAzaCFAEbshQG2WIUAwriFAemMhQEmMIUA4MiFABH8hQBOa
IUDRnSFAU0khQCRPIUAa5CFA+r8hQHd/IUD5ViFAWoUhQL2GIUBsWSFAqY8hQNRrIUBUbSFA
lashQOjPIUCofCFAJX4hQPLAIUC4lyFAFbshQJGLIUCxjyFAnKchQH90IUAjlSFAVcQhQJbE
IUA1EiJAn6UhQLRqIUDmciFAHb8hQDNwIUAMsCFAwlMhQLumIUAvxCFAyDwhQPJoIUB2jCFA
7a0hQC/PIUDzoyFArGEhQGCbIUByrCFAO6UhQOCbIUCdTyFAhpAhQImMIUBLcSFApQ4iQLJr
IUDKtSFAR58hQBejIUDGsyFAx3YhQE/LIUDtmCFAvLUhQFF9IUA1ZCFAf5YhQByuIUBvvCFA
fKwhQDlbIUBRZSFAXpEhQLmOIUBhjSFADKwhQIpGIUAu9SFAq7IhQIhuIUCHjSFAA6IhQIjV
IUArsSFAXY0hQC6jIUBYYCFAXJ8hQL1jIUBEYiFAkpAhQPe4IUDUdiFANFEhQLpwIUAWdyFA
y78hQDhpIUAXfiFA44whQJmSIUCxzyFAJDwhQHSmIUAenCFABFUhQIKOIUCffyFA/IUhQLDa
IUAnlCFAd1ohQLSFIUBAVCFAW4YhQK50IUBuUyFAUWUhQCZ5IUDeViFAn2EhQNlNIUC6nyFA
3q8hQO+XIUCsfSFAhmYhQM+yIUBpMSFAAnEhQBxEIUDLyCFAB9AhQNFgIUDpwyFAyJEhQNda
IUADnyFA+U0hQN27IUBllyFA7GwhQG6qIUCOgiFA0oghQE1oIUDhfyFAroghQCCvIUD8QSFA
B3MhQGXLIUCWTyFAIcchQJZlIUCukCFAMZQhQMqGIUDSmyFAmJ8hQFlPIUDGRSFAhXohQL9Z
IUALeiFAINEhQMpeIUAepiFAjHMhQHyYIUCw3yFAgnEhQFlTIUBhhSFAiD0hQAmRIUByLyFA
5r0hQNaHIUBWciFA0HkhQOZmIUAPlCFAX4whQMi5IUDsmSFACmEhQJ9bIUBtdyFAQHohQPyA
IUCZhyFAGmAhQDRmIUC+mSFAnGwhQECxIUD0jiFAg5QhQCmNIUC6aCFAWY8hQIelIUB0YCFA
kFkhQLxMIUCatSFA8GEhQPhRIUDNRCFAInIhQNjzIEBlayFA5lUhQDd9IUAgoyFAhmwhQKZ6
IUBCbCFAv2AhQM94IUD2oSFAy5QhQNh9IUBueCFAgXMhQGmKIUBLSCFAGH0hQGlVIUDJTiFA
53QhQIWxIUCoWyFAVMwhQKZaIUBOHyFAaz0hQFnSIUASgyFAblchQC54IUAvMCFAmW8hQBc+
IUDFSCFA4j8hQJFPIUBwjSFANZYhQEmCIUCUciFA52khQBVPIUAwwSFAOYwhQJq3IUBHaCFA
XCchQNxrIUCmSSFA6kUhQPmBIUBmByFAY3khQPh4IUCfXiFANVohQA1MIUDTWSFAwoEhQOeG
IUAZUiFAcpohQA5ZIUA4gSFAsoshQE2dIUCGKCFAVakhQKN5IUARmSFAjGchQH2bIUChmiFA
wIwhQCdyIUBOgSFAyR0hQKxuIUBKhyFA+YwhQMtIIUAofSFA230hQFG0IUBjWSFAKYkhQApA
IUAyXyFAXTUhQL9XIUBHaiFASrUhQICqIUDMQiFA610hQMZMIUDwWyFAssQhQIvXIUDBZiFA
24MhQLpMIUAtdiFA1nchQB14IUDETyFAI5QhQMlRIUCzbyFAI6whQMKYIUClbiFAM4chQKmM
IUBsgCFAnX8hQKxOIUCThSFAyVshQFhjIUAEJyFA9GIhQD+fIUALeCFA08AhQH5+IUA0OyFA
mYYhQJqMIUB0WiFAWJghQEFEIUCbbiFACiwhQJpnIUC+fyFAbj8hQI55IUDJfSFAJ2khQDeR
IUC1eSFAAFMhQBUKIUDrVyFABWYhQJmXIUDvaCFA3GkhQGWGIUCRlCFA3DYhQChjIUCbZCFA
Gt4hQEeWIUBuQiFAeEUhQLSMIUBKXCFA1lIhQB09IUBufyFAFrUhQNdLIUAogCFAwhghQAFx
IUBBdyFA7VUhQLFzIUCJXSFAlGQhQF1KIUB5gSFAY18hQJd0IUCkbCFAZIchQFtmIUDZniFA
fk4hQMxjIUD6OSFAgVchQDWCIUAlPSFAbY8hQIk9IUC0kiFAmGohQNpTIUA2WCFAwLAhQDxI
IUD7WiFAaUkhQN9GIUCqcSFAsVYhQHVJIUA6gSFAcU8hQNCNIUDzfSFAM20hQGZtIUDZcyFA
IGMhQJClIUBjXyFAaYwhQAluIUBPjiFATFIhQAWbIUCYhyFAzl8hQFhzIUDTcSFAGT8hQN5T
IUBMMSFAiWEhQHKNIUD7fCFAk4khQNRTIUCAkCFAKj0hQHWlIUC0PCFAPmMhQGtiIUAOfSFA
fDwhQIU+IUDCiSFAInUhQGx5IUDMbCFATIshQJ9/IUDq3iBAGh0hQM+mIUCWWCFATlghQBE8
IUCEMSFASXkhQOVkIUDXfiFAm0IhQLuYIUALYSFA5DMhQPcrIUDogCFAq3khQBaTIUA3UyFA
wDEhQJRjIUAphSFAj18hQFdWIUDWISFAvRkhQAkhIUDRaiFAW2shQLRzIUBHiCFA+VIhQEKr
IUAPaSFAW4MhQCM0IUB5YiFALTAhQBuBIUCAGyFAAHEhQGdKIUCTGyFA64UhQDVnIUCNgSFA
s4ghQANyIUBHYCFA8BQhQF9BIUBXQyFAEF4hQA0kIUBMeSFAbTMhQO98IUDbMiFAQZghQJpG
IUALjCFA2fggQMgcIUB0SCFATTwhQFJVIUCGdyFAGJAhQOU2IUBttiFA5Z8hQL6CIUBilCFA
94shQOVuIUAibSFAMl4hQJgkIUCCXCFAWYshQMd1IUBpgyFATCIhQPJwIUAITCFA+24hQGqF
IUC8aiFATgshQHQuIUD0cCFAQVAhQBk7IUCPbyFAmhshQFdtIUA5NiFAUn8hQG9MIUANSiFA
EEshQK8tIUBjNSFATCchQLB5IUCuYCFAPDohQG40IUAemiFAvmQhQCV8IUCVgyFAxichQKo9
IUApOSFA4jshQJdWIUAOWiFAp4whQBwzIUBcVSFAXTohQCB0IUDOSSFAX0khQBZCIUAeQyFA
5GYhQA52IUCgkiFAnWohQN48IUBPiyFAioohQLgyIUBfYiFAMk4hQMwYIUDuYCFAsz0hQMpw
IUD0OSFA3V8hQG9qIUChHSFA3G4hQIAQIUCGASFAzjohQHRyIUDJNSFACWYhQHJPIUDEWSFA
0VAhQIKHIUD/DSFAx1khQClIIUAoSyFArlchQFQ3IUABBSFAuOMgQDhjIUDzNyFAq4QhQGk8
IUARMSFAJG0hQMM2IUBJSyFAATIhQIFFIUB7RSFA9S8hQLEjIUDkgiFAwSIhQF8XIUBmIiFA
UVshQBhSIUC9JSFAMVchQMsnIUBLfyFA4EUhQC7tIEAGSCFAuDIhQIQVIUA/ISFAYUIhQHMj
IUCbMiFAMyghQFF2IUDTTCFAFh8hQFcyIUAtOiFAKeUgQH98IUDWWiFAVUMhQHkvIUBCOiFA
E0ghQEgVIUBykiFA7qshQFBLIUDzOyFApCshQNk4IUBWSCFAtHQhQEdOIUC+aCFAbyohQIBF
IUBACyFAbzchQCJmIUARHiFAwjkhQM58IUBzHyFAA38hQJEZIUDQMCFABEQhQBdEIUAhWiFA
JFohQAcNIUCBOSFAy0shQPVNIUAhDCFAzhIhQN4QIUAXLCFAxRQhQPZzIUAJQiFAIDQhQE2V
IUC0YyFAoishQGBDIUDomSFAb3ghQDxIIUBq9yBAeVohQHhoIUCxUCFAXDwhQHEfIUBnJCFA
uF8hQCoVIUDAeCFAE18hQDuBIUCI8yBAr10hQEBvIUC1UyFA6m4hQDPgIEATMSFAkGAhQAQh
IUD6FSFAblghQPwEIUCw9CBASQYhQBRIIUBwDCFAgz0hQHAfIUCGSiFA1x4hQLkPIUAnISFA
/FghQCZWIUDbIiFAsjQhQNJKIUA+aCFA8VIhQFg+IUDsHyFAbZchQOUTIUD6ICFA/GghQHJU
IUC3MiFA/0shQKwdIUBIUiFACCYhQC4gIUANEyFAjJEhQNJqIUA6EyFAUoYhQNNrIUA3FiFA
Bj0hQDekIUAlESFAUQIhQFZEIUCxkCFAp0AhQF05IUBu9iBA4kghQMxWIUCWESFA6yUhQJM6
IUDaWCFAs+UgQOJQIUDUJiFAskAhQLv6IECxLSFAxnwhQChEIUBVZCFAt24hQNoSIUBa8CBA
VcUgQOoMIUDc3yBAr2AhQL9BIUCWQSFAy0MhQAE5IUCC9SBAagshQC8VIUCc7iBAU90gQCoz
IUDIYiFAgF0hQH8uIUB4FCFAq28hQEsAIUChOiFA7nghQC8OIUApZiFAH0chQFFqIUB+AyFA
m0UhQJ45IUA6KyFA</AssayYData></Step><Step><CommonData><SampleLocation>2</SampleLocation><SampleID></SampleID><SampleGroup></SampleGroup><SampleInfo></SampleInfo><SampleRow>E</SampleRow><SamplePlate>1</SamplePlate><WellType>REGENERATION</WellType><Concentration>-1</Concentration><ConcentrationUnits>µg/ml</ConcentrationUnits><MolarConcentration>-1</MolarConcentration><MolarConcUnits>nM</MolarConcUnits><MolecularWeight>-1</MolecularWeight><Temperature>30</Temperature><StartTime>1916781</StartTime><AssayTime>5</AssayTime></CommonData><FlowRate>1000</FlowRate><StepType>KREGENERATION</StepType><StepName>Regeneration</StepName><StepStatus>OK</StepStatus><ActualTime>5.00005</ActualTime><CycleTime>0.2</CycleTime><AssayXData Points="25">IaDkRIem5ETurOREXLPkRLu55EQpwOREkMbkRPbM5ERU0+REu9nkRCng5ESH5uRE9uzkRFzz
5ETD+eREKQDlRJAG5UTuDOVEXBPlRLsZ5UQpIOVEkCblRO4s5URUM+VEuznlRA==</AssayXData><AssayYData Points="25">kPYbQJgQEkCAMA1Af4wLQC5QCkA/AwpAanwJQBY3CUDVughABYwIQG9VCEDT2QdA37gHQChY
B0CHBgdANQ0HQOOiBkDWzgZAqH0GQKezBkBMegZA1EYGQGTkBUBuCwZAIukFQA==</AssayYData></Step><Step><CommonData><SampleLocation>1</SampleLocation><SampleID>Buffer</SampleID><SampleGroup></SampleGroup><SampleInfo></SampleInfo><SampleRow>E</SampleRow><SamplePlate>1</SamplePlate><WellType>BUFFER</WellType><Concentration>-1</Concentration><ConcentrationUnits>µg/ml</ConcentrationUnits><MolarConcentration>-1</MolarConcentration><MolarConcUnits>nM</MolarConcUnits><MolecularWeight>-1</MolecularWeight><Temperature>30</Temperature><StartTime>1928795</StartTime><AssayTime>5</AssayTime></CommonData><FlowRate>1000</FlowRate><StepType>KREGENERATION</StepType><StepName>Regeneration</StepName><StepStatus>OK</StepStatus><ActualTime>5.00103</ActualTime><CycleTime>0.2</CycleTime><AssayXData Points="25">IUDlRJBG5UT2TOVEXFPlRLtZ5UQhYOVEkGblRPZs5URcc+VEw3nlRCGA5USQhuVE9ozlRFyT
5US7meVEIaDlRJCm5UT2rOVEVLPlRMO55UQpwOVEkMblRPbM5URU0+VEw9nlRA==</AssayXData><AssayYData Points="25">D3y7QF3TtEDkCKpA8fq4QGhiuUB876tA2N+xQLqyt0ATIa5AHl+tQKwHuUCS0bFAJP2pQLMF
tkBuerlAyUynQGWqsEDjYbhAbNatQNDvq0AEArdAy0ywQF64qUCJ7bRA9v22QA==</AssayYData></Step><Step><CommonData><SampleLocation>2</SampleLocation><SampleID></SampleID><SampleGroup></SampleGroup><SampleInfo></SampleInfo><SampleRow>E</SampleRow><SamplePlate>1</SamplePlate><WellType>REGENERATION</WellType><Concentration>-1</Concentration><ConcentrationUnits>µg/ml</ConcentrationUnits><MolarConcentration>-1</MolarConcentration><MolarConcUnits>nM</MolarConcUnits><MolecularWeight>-1</MolecularWeight><Temperature>30</Temperature><StartTime>1940785</StartTime><AssayTime>5</AssayTime></CommonData><FlowRate>1000</FlowRate><StepType>KREGENERATION</StepType><StepName>Regeneration</StepName><StepStatus>OK</StepStatus><ActualTime>5.00103</ActualTime><CycleTime>0.2</CycleTime><AssayXData Points="25">KeDlRKDm5UT+7OVEZPPlRMP55UQxAOZEjwbmRPYM5kRcE+ZEyxnmRCkg5kSPJuZE9izmRGQz
5kTLOeZEKUDmRI9G5kT+TOZEXFPmRMtZ5kQpYOZEmGbmRP5s5kRkc+ZEy3nmRA==</AssayXData><AssayYData Points="25">nLX6P3Ef+j8Mmfg/QdT4P4tK+D/Kr/c/CJj4P8vZ+D8vCvg//HT3PwP29z89gPc/5mD3PyJQ
+D+lV/c/dkz3P+zT9j8fN/c/zfz2Pwfy9j/iBvc/by73P8ig9j8N+vY/XR73Pw==</AssayYData></Step><Step><CommonData><SampleLocation>1</SampleLocation><SampleID>Buffer</SampleID><SampleGroup></SampleGroup><SampleInfo></SampleInfo><SampleRow>E</SampleRow><SamplePlate>1</SamplePlate><WellType>BUFFER</WellType><Concentration>-1</Concentration><ConcentrationUnits>µg/ml</ConcentrationUnits><MolarConcentration>-1</MolarConcentration><MolarConcUnits>nM</MolarConcUnits><MolecularWeight>-1</MolecularWeight><Temperature>30</Temperature><StartTime>1953093</StartTime><AssayTime>5</AssayTime></CommonData><FlowRate>1000</FlowRate><StepType>KREGENERATION</StepType><StepName>Regeneration</StepName><StepStatus>OK</StepStatus><ActualTime>5.00103</ActualTime><CycleTime>0.2</CycleTime><AssayXData Points="25">MoDmRKGG5kT/jOZEZZPmRNSZ5kQ6oOZEoabmRAet5kRls+ZE1LnmRDLA5kSYxuZEB83mRG3T
5kTU2eZEMuDmRJjm5kQH7eZEZfPmRMz55kQyAOdEmAbnRAcN50RlE+dE1BnnRA==</AssayXData><AssayYData Points="25">BM+1QA7csED0l6RAoHSuQCRrskCr06JAKT2rQFBhtkAL86ZAP0SmQObsskA3j6lARESjQJxk
rkB+dK1AeWSiQMBOqECX1bJAZQmlQAx/pEB7g7FAi5WrQBi7okBFJ6tAOUWsQA==</AssayYData></Step><Step><CommonData><SampleLocation>2</SampleLocation><SampleID></SampleID><SampleGroup></SampleGroup><SampleInfo></SampleInfo><SampleRow>E</SampleRow><SamplePlate>1</SamplePlate><WellType>REGENERATION</WellType><Concentration>-1</Concentration><ConcentrationUnits>µg/ml</ConcentrationUnits><MolarConcentration>-1</MolarConcentration><MolarConcUnits>nM</MolarConcUnits><MolecularWeight>-1</MolecularWeight><Temperature>30</Temperature><StartTime>1965222</StartTime><AssayTime>5</AssayTime></CommonData><FlowRate>1000</FlowRate><StepType>KREGENERATION</StepType><StepName>Regeneration</StepName><StepStatus>OK</StepStatus><ActualTime>5.00005</ActualTime><CycleTime>0.2</CycleTime><AssayXData Points="25">OiDnRKkm50QPLedEfjPnRNw550Q6QOdEqUbnRAdN50R1U+dE1FnnREJg50SpZudED23nRG1z
50TUeedEOoDnRKmG50QPjedEdZPnRNyZ50Q6oOdEqabnRA+t50R1s+dE1LnnRA==</AssayXData><AssayYData Points="25">AsLpP/tb5z+PVec/SU3nP+755j/TGec/TJHmP0GK5j+X5OY/J/TmP1cL5z9QLeY/YR3mP3uW
5T9Zk+Y/usvmP05d5j9pFeY/RaTlPwq75T8c9eU/lH7lP9Ak5j+M8+U/nE7lPw==</AssayYData></Step><Step><CommonData><SampleLocation>1</SampleLocation><SampleID>Buffer</SampleID><SampleGroup></SampleGroup><SampleInfo></SampleInfo><SampleRow>E</SampleRow><SamplePlate>1</SamplePlate><WellType>BUFFER</WellType><Concentration>-1</Concentration><ConcentrationUnits>µg/ml</ConcentrationUnits><MolarConcentration>-1</MolarConcentration><MolarConcUnits>nM</MolarConcUnits><MolecularWeight>-1</MolecularWeight><Temperature>30</Temperature><StartTime>1977380</StartTime><AssayTime>5</AssayTime></CommonData><FlowRate>1000</FlowRate><StepType>KREGENERATION</StepType><StepName>Regeneration</StepName><StepStatus>OK</StepStatus><ActualTime>5.00005</ActualTime><CycleTime>0.2</CycleTime><AssayXData Points="25">O8DnRKHG50QQzedEdtPnRN3Z50Q74OdEqubnRBDt50Ru8+dE3fnnREMA6ESqBuhEEA3oRHYT
6ETdGehEQyDoRKEm6EQILehEbjPoRNU56ERDQOhEoUboRBBN6ERuU+hE1VnoRA==</AssayXData><AssayYData Points="25">KIuwQIKvuEC+Oa5A2XiqQDhkuUD4MLFAl5OpQGcut0DEDbRA8OWpQDzxrkDXubZAO+StQDBt
qEArELhAidSvQEtCqEB3lbdAj8i2QB7aqkCcyLFAfDK2QHjmrEAYdKlAUZa1QA==</AssayYData></Step></KineticsData></ExperimentResults>
