# Supplementary material for: CD147 mediates the adsorption of influenza A virus on the cell surface through direct interaction with HA
Source: Front Cell Infect Microbiol. 2025 Aug 29;15:1647283. doi: 10.3389/fcimb.2025.1647283 (PMC12426278; doi:10.3389/fcimb.2025.1647283)
Supplement: Supplementary file 8 [file DataSheet2.zip › raw data-2/Figure 6/Fingure6 D-I/Fingure6 F/241006_006.frd]

<?xml version="1.0" encoding="UTF-8" standalone="yes"?>
<ExperimentResults><ExperimentInfo Name="Experiment_1"><ExpDescription></ExpDescription><RTDVersion>2.0</RTDVersion><RunID>1FEBD801-7731-4934-897C-89B0338FFE3B</RunID><ExperimentType>KINETICS</ExperimentType><ExperimentSubType>KBASIC</ExperimentSubType><StartDateTime>2024-10-06T20:28:04</StartDateTime><MachineName>4QSYCS2</MachineName><UserName>Labuser</UserName><LotNumber></LotNumber><PlateName>241006</PlateName><PlateName2></PlateName2><SensorName>F7</SensorName><SensorPlate>1</SensorPlate><SensorType>SA (Streptavidin)</SensorType><SensorRole>LIGAND</SensorRole><SensorInfo></SensorInfo><WritingSW>DataAcquisition.exe 11.1.0.11</WritingSW><InstrumentType>OctetRED96e</InstrumentType><InstrumentSerial>FB-90287</InstrumentSerial><InstrumentFW>1.0.0.0</InstrumentFW><IntegrationTime>2.5</IntegrationTime><DSPType>CPF</DSPType><DSPStitching>1</DSPStitching><HasManifest>1</HasManifest><InfoHash>-1580677736</InfoHash></ExperimentInfo><AssayParamsInfo/><KineticsData><Step><CommonData><SampleLocation>12</SampleLocation><SampleID></SampleID><SampleGroup></SampleGroup><SampleInfo></SampleInfo><SampleRow>F</SampleRow><SamplePlate>1</SamplePlate><WellType>BUFFER</WellType><Concentration>-1</Concentration><ConcentrationUnits>µg/ml</ConcentrationUnits><MolarConcentration>-1</MolarConcentration><MolarConcUnits>nM</MolarConcUnits><MolecularWeight>-1</MolecularWeight><Temperature>28.1</Temperature><StartTime>0</StartTime><AssayTime>120</AssayTime></CommonData><FlowRate>1000</FlowRate><StepType>BASELINE</StepType><StepName>Baseline</StepName><StepStatus>OK</StepStatus><ActualTime>120.001</ActualTime><CycleTime>0.2</CycleTime><AssayXData Points="600">AAAAAPLSTT7fT80+mpkZP83MTD/FIIA/mpmZP/hTsz/NzMw/ZmbmPwAAAEAv3QxA/KkZQMl2
JkAzMzNAAABAQC/dTECamVlAyXZmQDMzc0AAAIBAZmaGQP7UjEAzM5NAmpmZQAAAoECYbqZA
/tSsQGQ7s0DLoblAAADAQJhuxkDNzMxAZDvTQMuh2UAxCOBAmG7mQP7U7EAzM/NAy6H5QAAA
AEEzMwNBf2oGQZqZCUHNzAxBGQQQQUw3E0FmZhZBmpkZQeXQHEEZBCBBMzMjQX9qJkGamSlB
5dAsQRkEMEFMNzNBf2o2QbKdOUHNzDxBGQRAQUw3Q0FmZkZBmplJQc3MTEEZBFBBMzNTQWZm
VkGynVlB5dBcQQAAYEFMN2NBf2pmQbKdaUHl0GxBAABwQUw3c0FmZnZBsp15Qc3MfEEMAoBB
mpmBQTMzg0HNzIRBc2iGQQAAiEGmm4lBMzOLQdnOjEFzaI5BAACQQaabkUEzM5NB2c6UQXNo
lkEMAphBppuZQT81m0HNzJxBc2ieQQwCoEGmm6FBPzWjQdnOpEFzaKZBDAKoQZqZqUEzM6tB
2c6sQWZmrkEAALBBppuxQT81s0HNzLRBc2i2QQwCuEGmm7lBMzO7QdnOvEFmZr5BDALAQZqZ
wUEzM8NB2c7EQXNoxkEMAshBmpnJQT81y0HNzMxBc2jOQQAA0EGmm9FBMzPTQdnO1EFzaNZB
AADYQZqZ2UEzM9tB2c7cQWZm3kEMAuBBppvhQT8140HZzuRBZmbmQQwC6EGmm+lBMzPrQdnO
7EF/au5BAADwQZqZ8UE/NfNB2c70QXNo9kEMAvhBppv5QTMz+0HZzvxBc2j+QQYBAELNzABC
mpkBQm1nAkIzMwNCBgEEQs3MBEKamQVCZmYGQjk0B0IAAAhCzcwIQqCaCUJtZwpCMzMLQgYB
DELTzQxCmpkNQm1nDkIzMw9CBgEQQtPNEEKamRFCZmYSQjk0E0IGARRCzcwUQqCaFUJtZxZC
OTQXQgAAGELNzBhCoJoZQm1nGkI5NBtCAAAcQs3MHEKgmh1CbWceQjMzH0IGASBCzcwgQpqZ
IUJtZyJCOTQjQgAAJELNzCRCmpklQm1nJkIzMydCBgEoQtPNKEKamSlCZmYqQjk0K0IGASxC
080sQpqZLUJtZy5COTQvQgYBMELNzDBCmpkxQm1nMkIzMzNCAAA0Qs3MNEKamTVCZmY2Qjk0
N0IAADhCzcw4QqCaOUJtZzpCOTQ7QgYBPELNzDxCmpk9Qm1nPkI5ND9CBgFAQs3MQEKgmkFC
ZmZCQjk0Q0IGAURCzcxEQqCaRUJtZ0ZCMzNHQgYBSELNzEhCoJpJQm1nSkIzM0tCBgFMQs3M
TEKamU1CbWdOQjk0T0IAAFBC081QQpqZUUJmZlJCOTRTQgYBVELTzVRCoJpVQmZmVkI5NFdC
AABYQs3MWEKgmllCZmZaQjk0W0IGAVxCzcxcQpqZXUJtZ15COTRfQgAAYELTzWBCmplhQm1n
YkI5NGNCAABkQtPNZEKamWVCZmZmQjk0Z0IAAGhCzcxoQqCaaUJmZmpCOTRrQgAAbELTzWxC
oJptQm1nbkI5NG9CBgFwQs3McEKgmnFCbWdyQjk0c0IAAHRCzcx0QpqZdUJmZnZCMzN3QgYB
eELNzHhCoJp5Qm1nekIzM3tCAAB8Qs3MfEKgmn1CbWd+QjMzf0IAAIBCZmaAQlDNgEIzM4FC
mpmBQgAAgkLpZoJCzcyCQjMzg0KamYNCgwCEQulmhEJQzYRCtjOFQpqZhUIAAIZC6WaGQs3M
hkIzM4dCHZqHQoMAiELpZohCUM2IQrYziUKamYlCgwCKQmZmikLNzIpCMzOLQpqZi0IAAIxC
6WaMQlDNjEK2M41CmpmNQoMAjkJmZo5CzcyOQrYzj0Idmo9CAACQQmZmkEJQzZBCMzORQpqZ
kUIAAJJCZmaSQs3MkkK2M5NCHZqTQoMAlELpZpRCUM2UQjMzlUIdmpVCAACWQmZmlkJQzZZC
MzOXQpqZl0KDAJhC6WaYQs3MmEK2M5lCHZqZQoMAmkLpZppCzcyaQrYzm0IdmptCgwCcQmZm
nEJQzZxCMzOdQpqZnUIAAJ5C6WaeQlDNnkK2M59CmpmfQoMAoELpZqBCzcygQjMzoUIdmqFC
gwCiQmZmokLNzKJCMzOjQpqZo0IAAKRC6WakQlDNpEK2M6VCHZqlQgAApkJmZqZCzcymQjMz
p0KamadCgwCoQmZmqELNzKhCMzOpQh2aqUIAAKpC6WaqQs3MqkK2M6tCHZqrQgAArEJmZqxC
UM2sQrYzrUIdmq1CAACuQmZmrkJQza5CMzOvQh2ar0KDALBCZmawQs3MsEK2M7FCmpmxQoMA
skLpZrJCzcyyQjMzs0IdmrNCAAC0QulmtEJQzbRCtjO1Qh2atUIAALZC6Wa2Qs3MtkK2M7dC
mpm3QgAAuEJmZrhCzcy4QjMzuUIdmrlCAAC6QulmukJQzbpCMzO7QpqZu0IAALxC6Wa8Qs3M
vEK2M71Cmpm9QoMAvkLpZr5CUM2+QrYzv0Kamb9CgwDAQulmwEJQzcBCMzPBQh2awUIAAMJC
6WbCQlDNwkK2M8NCmpnDQoMAxEJmZsRCzczEQjMzxUIdmsVCgwDGQulmxkJQzcZCtjPHQh2a
x0KDAMhCZmbIQs3MyEK2M8lCHZrJQoMAykLpZspCUM3KQjMzy0IdmstCAADMQmZmzEJQzcxC
tjPNQh2azUIAAM5C6WbOQlDNzkK2M89CHZrPQgAA0EJmZtBCzczQQrYz0UIdmtFCAADSQulm
0kJQzdJCtjPTQpqZ00IAANRC6WbUQlDN1EK2M9VCmpnVQoMA1kLpZtZCzczWQjMz10KamddC
AADYQmZm2ELNzNhCtjPZQh2a2UKDANpC6WbaQs3M2kIzM9tCHZrbQoMA3ELpZtxCUM3cQjMz
3UKamd1CgwDeQmZm3kLNzN5CMzPfQh2a30KDAOBC6WbgQs3M4EK2M+FCmpnhQgAA4kLpZuJC
083iQjMz40IdmuNCgwDkQmZm5EJQzeRCtjPlQh2a5UKDAOZC6WbmQlDN5kK2M+dCmpnnQgAA
6ELpZuhCUM3oQjMz6UIdmulCAADqQmZm6kJQzepCtjPrQpqZ60KDAOxC6WbsQlDN7EK2M+1C
mpntQoMA7kLpZu5CzczuQjMz70Idmu9C</AssayXData><AssayYData Points="600">AAAAAAPgFDt0G2A7Mq5DO3cc2TvC8107JuTDO7phqDteBgQ8Pb95OwupHzsDvTo7g0HOOnGv
UzoiO0M7VD9COlrNIDuaJbc7fHG5O/6IcTsc8965yz4/O6w+kTrhKd468bxaO7wUojrEurM7
yAWjOkAIljunhJs7ATV5O0gfA7l9EoI7/VUMO9IcjzoY5t87kGpOOw5WQzvCZ9O6VmeMOuS/
Rzp08Cw6wLsePNXxlTtyQ3s7xw3oOsBYHTuInPi5hzwHuULmejvAdnY7SEMfPNTRZTul6647
dmCVO/5tqTuRC+E7DCLjOlR36jpCOtM6rNdjO2Ln+DsEmIE7q3QAPHLfSDsqaJs7rG0CPBtC
ojsgh+k75pycOxvDPju4kKM7KRy5OxqZAjtTu1g74uo1Oxk5kzt+4YM7MnegO3hg3DsSYag7
BiHMO48f5ztKfSo8AmulO7wxjDsj9p07JAcgPC8r4Dtcvw8829zXOzrV3jsHg6Y7xrmdO+PE
kTvabQ88CKOKO67tdTt/WjI8bzKxOzB08TuuaTU8cYbgO4bEojtY6jk8MILxO943FTz2iC47
HZPZO/KTvjti4YY7pXsiPDc55zoOfM07cZ/xO3HvrTuiMbg7QSY0ul82GTsI/QE8Bsn3O7z0
pjskIB48bRDwO2wpLTygago8VoOYO463sDvZ0uU7Rfz0O/kTCjvmcgM8ConTO1WaHDyzIEc8
C/+tO+B4AjwHD9E7Cdm8Oxsk3zutTck7eK4JPK58DjxfsP87XE4cPDcECjyTMPE7MSv5O6Qf
ujvojgg84d0CPAPB4ztvMjk8eHsvPKPLkDtwbuY7wMPkO0MPFTxZYs87ycQjPK5A5Du/58c7
E2oLPJRPSDzxxIQ7YuofPFbLCzzyst4795sDPJKdGzxwZqg7By4oO8TsCjw1V4A70Kv5OxyR
FDyGDi48jSoGPAA6WDu9Xg08ngOUO8RhMjzy8tI7IdyAO5+a1zvFNko89sezO//VFTzZnhQ8
WFv6O5P1VTxNYzc8G4k7PNZZnDtrC2w8mFgDPEqJkju4LII7Mzq4O+4JETyKZRw8vftYPH/B
iDv3aAQ8umo2PHEo9DtgEQI8sqZCPGcr+DvdAzk8778zPJYrHzxHmUg8mJIePCMjDDw2WK07
9d4LPA+nQTwJZpU7tZiwO9eOajsW4gk8g3ztO8ldlDudtg08v4JjO7eavDvDiOA75f8BPLp2
EzwFstA7Z5WeO/ejCzwN3BE8KfeFO+Ju2TtAsQU86UbNO7Si3Tt9W1I8T9g9PBHOuzvbBT08
nO3vO6a3MTwr8v87X6smPPcOEjyVc607AgAgPIrrKDzdpOs7ZgHeO/vsdTsH2mQ7890VPH8G
/jvQZfo773IzO05SIzz7uTI8mZogPFAOTTuwCtI78dsfPF/koTtkPrY7buXMO/lAwjsiSfw7
ANIOPIb3rjuWYM47nQqhO92AMTxOpwA8jgwbPMIloTtGKkc8PN2vO4aaDjy7+B88coHsO07C
MzxGieA7Ui8tPF9gMjwSzcY7PIbCO2FhHzxHMD08jhMhPMUcrTsj8Q888auaOwh7ODwHbwg8
QNkQPEhDOzxtEWA8BfSnOwroOjwLxbI7Gz3PO7PW6zs3o3k7MGTfO9qxoDuA2t4757YDPOfq
KDz47Ng7uzgZPOcfDDxlHb87cSjAO+3rgTsZJsA79W7LO/CpRjxzuQ08eCDEOxhaOTyhc4g7
sFcrPGRgKjyBWTo8ZKjxOunfqTtLT1s8k8BKPBNFjzso+yQ8CDvHO5FIHTw8MQQ8MQ3vO9il
wzuzWxs8S4MUPMmTGzx7v747ClAgPCvRFjws+w08y8HWOy7lMTx0zvc7PXxgPGcs5zuHzds7
P829OymmBjxoPKs7unDuO42iNTwCmkw8+gMrPB5c/Tt26To8lowSPO3HCzypvTM8/U7DOyb2
BjwXVBs8x2itO5k1/TtBbIo7eRm4O77n1TuhY0M8iPckPKyKJjw5Ox4854jhO/NWkzvB9pY7
H675O8K0ADzHdyY8XDQQPMVhDTwl+is8O5gXPJYTRzyfn5w7i1eHO/s1OjzvUvo74+C3OxlW
CzzPFLI73igAPBrNLTwtuQs8yRXSO9SFizvXSvY7b5i3OxTK2Tutufc7deOOOzfA8zvTQIA7
jfHmO4B7Dzxb9x087eyIO1oDFjxg9n47wxqTO2C+Fzz1Aqk71P1KPO590Ds2aQA8c6fYO52S
cDvdYIQ7+1XFO8cqJTyKO687f5w2PN/8FjzPpO87nygbPBdsJjuwbEk8W7jwOzab5DtrRQM8
R38YPMkFmzvtl6o7EtcLPPON3Tuc/Ic7m61KPJAvzzuc0Mk7zlUYPEaeJDwEzNE7tzkRPJZ/
3jvIvPk7pF2MO7db0Dviffw7C/4EPOluJzyAvRI8IoM2PHgtLjyRueM79pEAPMy9CDzsKwU8
yF3rO+h37DsquCY870vwOwBKBTxxnDw8KeL1OwW8+jtGF8s7WeYePDFL6Du1DwM8lazMO8Wt
3Tvs6gw8sY8QPBxkAzyUEgE8DRPpO3qG3jt7fgY8PUDoOyCSGzz5tg484hNfO4B3IDxYTR48
EzICPJvuFDxnv+c7S2YDPH0Y+Dt+uCk8gE4wOwKEKzwr/uk766goPMI84zsSCQ485BQpPLg4
hztGxe47vmYPPLjpAzzPPuo7O3ShO5oFrzuTsgw8PuvRO2JaDzxe6ZQ7xZ3IO1g54TvIsc07
oHsOPDDmjzunCsE7IP4WPPSyFjwrzO47JWrDO/4f3ju16b474u+OO6CA/DsShRI8xB3pO8wF
mTuHk6Y7hocHPLyewDuNb5Q7WQMxOzpMLzy3aok7KZiPO2UbGjwqqvs7YYrBO1UBCjwQZRo8
JRbeO+CZ5DuJvvw7fmuVO8vQmDvngzc8+9rDO3e39jujcwU8z862Oy7iBDxfchg8WUH3Ok6f
rTsuRKk73pMrPB+1ATxN1Ck8h4INPGP4BzwzkjU7hHHYO3nMrTts3f07azjLOwQ5tzvl4bc7
r1oCPHt6yjuUf8Q7wsqfO9icDzteyGU78bzOO5XsgzucX+w731I9PF8HjDr7Lrk7vPSAO6R+
qzt65zo7jtblOz6NgzuQ2s47bUUBPIZPtjvflSQ8tTfjOzHEUjvvRfQ7p63QO+ZOHTxVBwU8
t1DSO5JLwzt54qQ7V+q4O0y5Gjt5MTs7</AssayYData></Step><Step><CommonData><SampleLocation>3</SampleLocation><SampleID>hb2</SampleID><SampleGroup></SampleGroup><SampleInfo></SampleInfo><SampleRow>F</SampleRow><SamplePlate>1</SamplePlate><WellType>KLOAD</WellType><Concentration>50</Concentration><ConcentrationUnits>µg/ml</ConcentrationUnits><MolarConcentration>30000</MolarConcentration><MolarConcUnits>nM</MolarConcUnits><MolecularWeight>-1</MolecularWeight><Temperature>30</Temperature><StartTime>158174</StartTime><AssayTime>1200</AssayTime></CommonData><FlowRate>1000</FlowRate><StepType>LOADING</StepType><StepName>Loading</StepName><StepStatus>OK</StepStatus><ActualTime>402.201</ActualTime><CycleTime>0.2</CycleTime><AssayXData Points="2011">gwDwQmxn8EJQzfBCtjPxQqCa8UIGAfJCbGfyQlDN8kK2M/NCHZrzQgYB9EJsZ/RCUM30QrYz
9UKgmvVCBgH2Qmxn9kLTzfZCOTT3QqCa90KDAPhC6Wb4QlDN+EI5NPlCoJr5QoMA+kJsZ/pC
0836QrYz+0KgmvtCgwD8Qmxn/ELTzfxCOTT9QqCa/UKDAP5C6Wb+QtPN/kK2M/9CHZr/QoMA
AEO2MwBDqGYAQx2aAENQzQBDQgABQ7YzAUPpZgFDHZoBQ1DNAUODAAJDdTMCQ+lmAkPbmQJD
UM0CQ0IAA0N1MwND6WYDQ9uZA0MOzQNDQgAEQ3UzBEOoZgRD25kEQw7NBEODAAVDdTMFQ6hm
BUPbmQVDUM0FQ4MABkO2MwZD6WYGQ9uZBkNQzQZDQgAHQ7YzB0PpZgdDHZoHQw7NB0NCAAhD
tjMIQ+lmCEPbmQhDUM0IQ4MACUN1MwlDqGYJQ9uZCUNQzQlDgwAKQ7YzCkPpZgpDHZoKQw7N
CkNCAAtDtjMLQ+lmC0NemgtDDs0LQ4MADEN1MwxDqGYMQx2aDENQzQxDgwANQ7YzDUPpZg1D
25kNQw7NDUODAA5DtjMOQ6hmDkMdmg5DDs0OQ4MAD0O2Mw9D6WYPQ9uZD0MOzQ9DQgAQQ7Yz
EEOoZhBD25kQQw7NEEODABFDtjMRQ6hmEUMdmhFDDs0RQ4MAEkN1MxJDqGYSQx2aEkMOzRJD
QgATQ7YzE0PpZhND25kTQw7NE0ODABRDdTMUQ+lmFEPbmRRDDs0UQ4MAFUN1MxVDqGYVQx2a
FUNQzRVDQgAWQ7YzFkOoZhZD25kWQ1DNFkODABdDtjMXQ6hmF0PbmRdDDs0XQ4MAGEO2MxhD
qGYYQx2aGENQzRhDgwAZQ7YzGUOoZhlDHZoZQw7NGUNCABpDdTMaQ+pmGkMdmhpDDs0aQ0IA
G0O2MxtD6mYbQx2aG0NQzRtDQgAcQ7YzHEOoZhxD25kcQw7NHENCAB1DtjMdQ+pmHUPbmR1D
UM0dQ4MAHkO2Mx5D6mYeQ9uZHkNQzR5DQgAfQ7YzH0OoZh9D25kfQw7NH0ODACBDtjMgQ+pm
IEPbmSBDDs0gQ4MAIUO2MyFDqGYhQ9uZIUNQzSFDgwAiQ7YzIkOoZiJDHZoiQw7NIkODACND
tjMjQ+pmI0PbmSNDUM0jQ4MAJEO2MyRDK2ckQ9uZJENQzSRDgwAlQ7YzJUOoZiVDHZolQw7N
JUODACZDtjMmQ6hmJkMdmiZDDs0mQ0IAJ0N1MydDqGYnQx2aJ0MOzSdDgwAoQ7YzKEOoZihD
HZooQw7NKENCAClDdTMpQ+pmKUPbmSlDUM0pQ0IAKkO2MypDqGYqQx2aKkMOzSpDQgArQ3Uz
K0OoZitDHZorQ1DNK0ODACxDdTMsQ+pmLEPbmSxDDs0sQ0IALUO2My1DqGYtQ9uZLUMOzS1D
QgAuQ7YzLkPqZi5DHZouQw7NLkNCAC9DtjMvQ6hmL0PbmS9DUM0vQ0IAMEO2MzBDqGYwQx2a
MEMOzTBDQgAxQ3UzMUOoZjFDHZoxQw7NMUODADJDtjMyQ6hmMkPbmTJDUM0yQ4MAM0N1MzND
qGYzQx2aM0NQzTNDQgA0Q7YzNEPqZjRDHZo0Q1DNNEODADVDtjM1Q6hmNUMdmjVDUM01Q0IA
NkO2MzZD6mY2Qx2aNkNQzTZDQgA3Q3UzN0PqZjdD25k3Q1DNN0NCADhDtjM4Q+pmOEMcmjhD
Ds04Q0IAOUO2MzlDqGY5QxyaOUNQzTlDgwA6Q3QzOkPqZjpD25k6Qw7NOkNCADtDtjM7Q6hm
O0McmjtDDs07Q4MAPEO2MzxDqGY8QxyaPEMOzTxDgwA9Q7YzPUPqZj1DHJo9Q1DNPUNCAD5D
dDM+Q+pmPkMcmj5DDs0+Q4MAP0O2Mz9DqGY/QxyaP0NQzT9DgwBAQ3QzQEPqZkBD25lAQ1DN
QENCAEFDtjNBQ+pmQUMcmkFDUM1BQ4MAQkO2M0JDqGZCQxyaQkMOzUJDQgBDQ7YzQ0MrZ0ND
HJpDQ1DNQ0NCAERDtjNEQ6hmREMcmkRDDs1EQ0IARUN0M0VD6mZFQxyaRUNQzUVDQgBGQ7Yz
RkPqZkZD25lGQ1DNRkNCAEdDtjNHQ+pmR0McmkdDDs1HQ4MASEO2M0hD6mZIQxyaSEMOzUhD
QgBJQ7YzSUPqZklD25lJQ1DNSUNCAEpDtjNKQ6hmSkPbmUpDDs1KQ4MAS0N0M0tDqGZLQ9uZ
S0NQzUtDxABMQ7YzTEPqZkxD25lMQw7NTENCAE1DtjNNQ6hmTUMcmk1DDs1NQ4MATkN0M05D
6mZOQ9uZTkMOzU5DQgBPQ3QzT0OoZk9DHJpPQ1DNT0NCAFBDdDNQQ6hmUEPbmVBDDs1QQ4MA
UUO2M1FD6mZRQ9uZUUMOzVFDQgBSQ3QzUkPqZlJD25lSQ1DNUkNCAFNDdDNTQ6hmU0McmlND
Ds1TQ4MAVEN0M1RDK2dUQxyaVENQzVRDQgBVQ3QzVUPqZlVDHJpVQw7NVUODAFZDtjNWQ+pm
VkPbmVZDDs1WQ4MAV0N0M1dDqGZXQ9uZV0MOzVdDgwBYQ7YzWEPqZlhDHJpYQw7NWEODAFlD
tjNZQ+pmWUMcmllDDs1ZQ4MAWkN0M1pD6mZaQ9uZWkNQzVpDQgBbQ7YzW0PqZltD25lbQw7N
W0NCAFxDdDNcQ+pmXEMcmlxDDs1cQ4MAXUN0M11DK2ddQxyaXUMOzV1DQgBeQ7YzXkPqZl5D
HJpeQ1DNXkNCAF9DdDNfQ+pmX0Mcml9DDs1fQ4MAYEN0M2BDqGZgQxyaYEMOzWBDQgBhQ7Yz
YUOoZmFDHJphQw7NYUODAGJDtjNiQ+pmYkMcmmJDDs1iQ4MAY0O2M2NDqGZjQxyaY0NQzWND
QgBkQ3QzZEOoZmRDHJpkQ1DNZENCAGVDdDNlQ6hmZUMcmmVDDs1lQ4MAZkO2M2ZD6mZmQ9uZ
ZkNQzWZDQgBnQ7YzZ0OoZmdD25lnQw7NZ0NCAGhDtjNoQ+pmaEMcmmhDUM1oQ4MAaUO2M2lD
qGZpQ9uZaUMOzWlDgwBqQ7YzakOoZmpD25lqQ1DNakNCAGtDtjNrQ6hma0McmmtDDs1rQ0IA
bEO2M2xDqGZsQ9uZbENQzWxDQgBtQ7YzbUPqZm1DHJptQ1DNbUNCAG5DtjNuQ+pmbkMcmm5D
Ds1uQ4MAb0O2M29D6mZvQ9uZb0MOzW9DQgBwQ7YzcEOoZnBD25lwQ1DNcENCAHFDtjNxQ+pm
cUPbmXFDDs1xQ4MAckN0M3JDqGZyQ9uZckNQzXJDQgBzQ3Qzc0OoZnND25lzQw7Nc0NCAHRD
tjN0Q+pmdEPbmXRDUM10Q4MAdUO2M3VD6mZ1QxyadUNQzXVDQgB2Q7YzdkOoZnZDHJp2Qw7N
dkNCAHdDdDN3Q6hmd0McmndDUM13Q0IAeEO2M3hD6mZ4Q9yZeENQzXhDQgB5Q7YzeUPqZnlD
HJp5Q1DNeUNCAHpDtjN6Q+pmekPcmXpDUM16Q0IAe0O2M3tD6mZ7Qxyae0NQzXtDhAB8Q7Yz
fEOoZnxDHJp8Qw7NfEOEAH1DdDN9Q+pmfUPcmX1DDs19Q4QAfkN0M35D6mZ+QxyafkNQzX5D
QgB/Q7Yzf0OoZn9D3Jl/Qw7Nf0NCAIBD2xmAQ1QzgEMOTYBDh2aAQyGAgEO6mYBDVLOAQw7N
gEOH5oBDIQCBQ9sZgUNUM4FDDk2BQ6hmgUNCgIFD25mBQ1SzgUPuzIFDqOaBQyEAgkPbGYJD
VDOCQw5NgkOoZoJDIYCCQ7qZgkNUs4JDDs2CQ6jmgkMhAINDuhmDQ3Uzg0PuTINDh2aDQyGA
g0PbmYNDVLODQ+7Mg0Oo5oNDQgCEQ7oZhENUM4RD7kyEQ4dmhEMhgIRDupmEQ3WzhEMOzYRD
h+aEQ2IAhUPbGYVDVDOFQw5NhUOHZoVDIYCFQ9uZhUNUs4VD7syFQ4fmhUNiAIZDuhmGQ1Qz
hkPuTIZDqGaGQyGAhkPbmYZDVLOGQw7NhkOH5oZDIQCHQ9sZh0NUM4dDDk2HQ4dmh0MhgIdD
upmHQ1Szh0PuzIdDqOaHQ0IAiEPbGYhDVDOIQw5NiEOoZohDQoCIQ7qZiEN1s4hDDs2IQ4fm
iENCAIlDuhmJQ3UziUPuTIlDqGaJQyGAiUPbmYlDVLOJQw7NiUOo5olDIQCKQ7oZikNUM4pD
Dk2KQ4dmikNCgIpD25mKQ1SzikPuzIpDqOaKQyEAi0PbGYtDVDOLQw5Ni0OHZotDIYCLQ9uZ
i0N1s4tD7syLQ6jmi0NCAIxDuhmMQ1QzjEPuTIxDqGaMQ0KAjEPbmYxDVLOMQ+7MjEOo5oxD
IQCNQ7oZjUN1M41DL02NQ6hmjUMhgI1D25mNQ3WzjUMOzY1DqOaNQyEAjkO6GY5DVDOOQw5N
jkOoZo5DIYCOQ7qZjkN1s45DDs2OQ4fmjkNCAI9D2xmPQ3Uzj0PuTI9Dh2aPQyGAj0PbmY9D
VLOPQw7Nj0OH5o9DQgCQQ7oZkENUM5BD7kyQQ4dmkENCgJBD25mQQ5WzkEPuzJBDqOaQQyEA
kUO6GZFDVDORQ+5MkUOHZpFDIYCRQ9uZkUN1s5FD7syRQ4fmkUNCAJJD2xmSQ1QzkkMOTZJD
qGaSQ0KAkkPbmZJDdbOSQ+7MkkOH5pJDQgCTQ9sZk0N1M5ND7kyTQ6hmk0NCgJND25mTQ3Wz
k0PuzJNDqOaTQ0IAlEPbGZRDVDOUQw5NlEOHZpRDIYCUQ9uZlEN1s5RD7syUQ4fmlEMhAJVD
2xmVQ1QzlUPuTJVDh2aVQyGAlUPbmZVDVLOVQw7NlUOo5pVDIQCWQ7oZlkN1M5ZD7kyWQ4dm
lkMhgJZD25mWQ1SzlkMOzZZDh+aWQyEAl0PbGZdDdTOXQw5Nl0OoZpdDQoCXQ9uZl0N1s5dD
7syXQ4fml0NCAJhDuhmYQ1QzmEPuTJhDh2aYQ0KAmEPbmZhDVLOYQ+7MmEOH5phDQgCZQ7oZ
mUN1M5lD7kyZQ4dmmUMhgJlD25mZQ3WzmUMOzZlDqOaZQyEAmkPbGZpDVDOaQ+5MmkOHZppD
QoCaQ7qZmkNUs5pD7syaQ4fmmkMhAJtD2xmbQ1Qzm0PuTJtDqGabQ0KAm0PbmZtDdbObQ+7M
m0OH5ptDIQCcQ9sZnENUM5xD7kycQ6hmnEMhgJxD25mcQ3WznEMOzZxDh+acQ0IAnUO6GZ1D
dTOdQw5NnUOoZp1DQoCdQ9uZnUN1s51DDs2dQ4fmnUMhAJ5D2xmeQ1QznkMOTZ5Dh2aeQ0KA
nkO6mZ5DdbOeQw7NnkOH5p5DIQCfQ9sZn0NUM59D7kyfQ6hmn0MhgJ9D25mfQ3Wzn0PuzJ9D
h+afQ0IAoEPbGaBDdTOgQ+5MoEOoZqBDIYCgQ9uZoENUs6BD7sygQ4fmoENCAKFD2xmhQ3Uz
oUMOTaFDqGahQ0KAoUPbmaFDVLOhQ+7MoUOo5qFDIQCiQ9sZokNUM6JD7kyiQ4dmokMhgKJD
upmiQ1SzokPuzKJDh+aiQ0IAo0PbGaNDVDOjQ+5Mo0OHZqNDIYCjQ7qZo0NUs6NDDs2jQ4fm
o0MhAKRDuhmkQ3UzpEPuTKRDqGakQ0KApEO6maRDVLOkQ+7MpEOo5qRDIQClQ9sZpUN1M6VD
7kylQ4dmpUNCgKVD25mlQ1SzpUPuzKVDh+alQyEApkPbGaZDVDOmQw5NpkOoZqZDIYCmQ9uZ
pkNUs6ZDDs2mQ4fmpkNCAKdD2xmnQ3Uzp0MvTadDqGanQ0KAp0O6madDdbOnQw7Np0Oo5qdD
QgCoQ7oZqENUM6hD7kyoQ4dmqENCgKhDupmoQ3WzqEPuzKhDqOaoQyEAqUPbGalDVDOpQ+5M
qUOHZqlDQoCpQ9uZqUN1s6lD7sypQ4fmqUNCAKpD2xmqQ3UzqkMOTapDqGaqQ0KAqkPbmapD
VLOqQw7NqkOo5qpDIQCrQ9sZq0NUM6tD7kyrQ6hmq0MhgKtDupmrQ1Szq0PuzKtDh+arQ0IA
rEPbGaxDVDOsQw5NrEOoZqxDQoCsQ9uZrEN1s6xD7sysQ6jmrENCAK1D2xmtQ3UzrUPuTK1D
qGatQyGArUPbma1DdbOtQw7NrUOH5q1DIQCuQ7oZrkNUM65D7kyuQ6hmrkNCgK5DupmuQ1Sz
rkMOza5Dh+auQyEAr0O6Ga9DVDOvQ+5Mr0OHZq9DQoCvQ9uZr0NUs69D7syvQ4fmr0MhALBD
2xmwQ1QzsEMOTbBDh2awQyGAsEPbmbBDdbOwQw7NsEOo5rBDQgCxQ7oZsUN1M7FDDk2xQ4dm
sUMhgLFDupmxQ1SzsUPuzLFDh+axQ0IAskPbGbJDdTOyQw5NskOHZrJDQoCyQ9uZskNUs7JD
Ds2yQ6jmskMhALNDuhmzQ3Uzs0MOTbNDh2azQ0KAs0PbmbNDVLOzQ+7Ms0Oo5rNDIQC0Q9sZ
tEN1M7RD7ky0Q4dmtENCgLRDupm0Q1SztEPuzLRDh+a0QyEAtUPbGbVDdTO1Q+5MtUOoZrVD
QoC1Q7qZtUNUs7VDDs21Q4fmtUNCALZD2xm2Q3UztkPuTLZDqGa2QyGAtkO6mbZDdbO2Qw7N
tkOo5rZDIQC3Q7oZt0NUM7dDDk23Q6hmt0NCgLdD25m3Q1Szt0PuzLdDqOa3QyEAuEO6GbhD
dTO4Q+5MuEOoZrhDIYC4Q7qZuEN1s7hDDs24Q4fmuENCALlDuhm5Q1QzuUPuTLlDqGa5QyGA
uUPbmblDVLO5Qw7NuUOo5rlDIQC6Q9sZukNUM7pDDk26Q4dmukNCgLpDupm6Q1SzukMOzbpD
qOa6QyEAu0PbGbtDdTO7Qw5Nu0OHZrtDIYC7Q7qZu0N1s7tDDs27Q4fmu0NCALxD2xm8Q3Uz
vEPuTLxDqGa8QyGAvEPbmbxDVLO8Q+7MvEOo5rxDIQC9Q9sZvUNUM71D7ky9Q4dmvUNCgL1D
25m9Q1SzvUPuzL1Dh+a9QyEAvkO7Gb5DdTO+Q+5MvkOoZr5DIYC+Q7uZvkN1s75D7sy+Q4fm
vkMhAL9D2xm/Q3Uzv0MPTb9DqGa/Q0KAv0O7mb9DdbO/Qw/Nv0Oo5r9DIQDAQ9sZwEN1M8BD
7kzAQ4dmwEMhgMBD25nAQ1SzwEMPzcBDqObAQyEAwUPbGcFDVDPBQ+5MwUOHZsFDQoDBQ7uZ
wUN1s8FD7szBQ8nmwUMhAMJD2xnCQ1QzwkPuTMJDh2bCQyGAwkPbmcJDVLPCQw/NwkOH5sJD
QgDDQ9sZw0NUM8ND7kzDQ6hmw0MhgMND25nDQ3Wzw0PuzMNDh+bDQyEAxEPbGcRDVDPEQ+5M
xEOHZsRDQoDEQ9uZxEN1s8RDD83EQ8nmxEMhAMVD2xnFQ1QzxUMPTcVDh2bFQ0KAxUPbmcVD
VLPFQ+7MxUOo5sVDIQDGQ9sZxkNUM8ZDD03GQ6hmxkMhgMZD25nGQ3WzxkPuzMZDh+bGQ0IA
x0PbGcdDVDPHQ+5Mx0OoZsdDQoDHQ9uZx0N1s8dD7szHQ4fmx0MhAMhD2xnIQ1QzyEMPTchD
h2bIQyGAyEO7mchDdbPIQ+7MyEOo5shDIQDJQ7sZyUN1M8lDD03JQ6hmyUNCgMlDu5nJQ3Wz
yUPuzMlDh+bJQ0IAykPbGcpDdTPKQ+5MykOoZspDQoDKQ9uZykN1s8pDD83KQ4fmykMhAMtD
2xnLQ3Uzy0MPTctDqGbLQ0KAy0PbmctDdbPLQw/Ny0Oo5stDIQDMQ9sZzEN1M8xDD03MQ6hm
zENCgMxDu5nMQ9ezzEPuzMxDh+bMQyEAzUPbGc1DdTPNQ+5MzUOoZs1DQoDNQ9uZzUNUs81D
D83NQ6jmzUMhAM5D2xnOQ1QzzkMPTc5DqGbOQyGAzkO7mc5DVLPOQw/NzkOH5s5DIQDPQ9sZ
z0N1M89D7kzPQ6hmz0MhgM9D25nPQ1Szz0PuzM9Dh+bPQyEA0EPbGdBDdTPQQw9N0EOHZtBD
QoDQQ7uZ0EN1s9BD7szQQ6jm0ENCANFD2xnRQ3Uz0UMPTdFDh2bRQ0KA0UPbmdFDdbPRQ+7M
0UOH5tFDIQDSQ7sZ0kNUM9JDD03SQ4dm0kNCgNJDu5nSQ1Sz0kPuzNJDqObSQ0IA00O7GdND
dTPTQw9N00OHZtNDY4DTQ9uZ00NUs9ND7szTQ4fm00NCANRD2xnUQ1Qz1EMPTdRDqGbUQ0KA
1EO7mdRDdbPUQ+7M1EOo5tRDQgDVQ7sZ1UNUM9VDD03VQ6hm1UMhgNVD25nVQ1Sz1UPuzNVD
h+bVQyEA1kPbGdZDdTPWQw9N1kOHZtZDIYDWQ7uZ1kN1s9ZD7szWQ6jm1kNCANdDuxnXQ3Uz
10PuTNdDqGbXQ0KA10O7mddDVLPXQ+7M10OH5tdDQgDYQ9sZ2ENUM9hD7kzYQ4dm2EMhgNhD
25nYQ3Wz2EPuzNhDh+bYQ0IA2UO7GdlDVDPZQw9N2UOoZtlDIYDZQ9uZ2UNUs9lDD83ZQ4fm
2UMhANpDuxnaQ3Uz2kPuTNpDh2baQyGA2kPbmdpDlrPaQw/N2kOH5tpDIQDbQ9sZ20NUM9tD
7kzbQ4dm20NCgNtDu5nbQ3Wz20MPzdtDh+bbQ0IA3EPbGdxDdTPcQw9N3EOHZtxDIYDcQ9uZ
3ENUs9xD7szcQ6jm3ENCAN1D2xndQ1Qz3UPuTN1Dh2bdQ0KA3UPbmd1DdbPdQ+7M3UOo5t1D
IQDeQ7sZ3kN1M95DD03eQ4dm3kNCgN5Du5neQ3Wz3kMPzd5DqObeQ0IA30PbGd9DVDPfQw9N
30OoZt9DIYDfQ7uZ30N1s99DD83fQ6jm30NCAOBDuxngQ1Qz4EPuTOBDqGbgQyGA4EPbmeBD
dbPgQw/N4EOH5uBDQgDhQ9sZ4UNUM+FDD03hQ4dm4UNCgOFD25nhQ1Sz4UMPzeFDh+bhQyEA
4kPbGeJDVDPiQw9N4kOHZuJDIYDiQ7uZ4kN1s+JDD83iQ4fm4kMhAOND2xnjQ1Qz40PuTOND
h2bjQyGA40PbmeNDdbPjQ+7M40OH5uNDIQDkQ7sZ5ENUM+RD7kzkQ4dm5ENCgORDu5nkQ3Wz
5EPuzORDh+bkQyEA5UPbGeVDVDPlQw9N5UOHZuVDIYDlQ9uZ5UN1s+VD7szlQ6jm5UNCAOZD
2xnmQ1Qz5kPuTOZDqGbmQ0KA5kPbmeZDdbPmQ+7M5kOo5uZDIQDnQ7sZ50N1M+dD7kznQ6hm
50MhgOdD25nnQ1Sz50PuzOdDqObnQyEA6EPbGehDVDPoQw9N6EOoZuhDQoDoQ7uZ6EN1s+hD
7szoQ6jm6EMhAOlD2xnpQ1Qz6UMPTelDh2bpQyGA6UO7melDVLPpQw/N6UOH5ulDQgDqQ9sZ
6kNUM+pD7kzqQ6hm6kMhgOpD25nqQ3Wz6kMPzepDh+bqQ0IA60PbGetDVDPrQw9N60OHZutD
QoDrQ9uZ60NUs+tDD83rQ4fm60MhAOxD2xnsQ3Uz7EPuTOxDh2bsQ0KA7EO7mexDVLPsQw/N
7EOH5uxDQgDtQ7sZ7UNUM+1DD03tQ4dm7UMhgO1D25ntQ3Wz7UMPze1DqObtQ0IA7kPbGe5D
dTPuQw9N7kOHZu5DQoDuQ9uZ7kNUs+5DD83uQ6jm7kMhAO9D2xnvQ3Uz70PuTO9Dh2bvQyGA
70Pbme9DdbPvQ+7M70Oo5u9DQgDwQ9sZ8EN1M/BDD03wQ6hm8EMhgPBDu5nwQ3Wz8EMPzfBD
h+bwQ0IA8UO7GfFDVDPxQw9N8UOHZvFDQoDxQ9uZ8UN1s/FD7szxQ6jm8UMhAPJD2xnyQ3Uz
8kMPTfJDh2byQyGA8kO7mfJDdbPyQw/N8kOo5vJDQgDzQ7sZ80NUM/NDD03zQ6hm80MhgPND
25nzQ3Wz80MPzfNDqObzQ0IA9EPbGfRDdTP0Qw9N9EOoZvRDIYD0Q9uZ9ENUs/RDD830Q4fm
9ENCAPVDuxn1Q3Uz9UPuTPVDh2b1Q0KA9UPbmfVDdbP1Q+7M9UOo5vVDQgD2Q9sZ9kNUM/ZD
7kz2Q6hm9kMhgPZDu5n2Q1Sz9kPuzPZDh+b2Q0IA90PbGfdDdTP3Q+5M90OHZvdDIYD3Q7uZ
90N1s/dD7sz3Q6jm90MhAPhD2xn4Q1Qz+EPuTPhDh2b4QyGA+EPbmfhDdbP4Qw/N+EOo5vhD
IQD5Q7sZ+UNUM/lDD035Q4dm+UMhgPlD25n5Q3Wz+UMPzflDqOb5QyEA+kO7GfpDdTP6Q+5M
+kOHZvpDIYD6Q9uZ+kN1s/pD7sz6Q4fm+kNCAPtDuxn7Q3Uz+0PuTPtDh2b7QyGA+0PbmftD
VLP7Q+7M+0OH5vtDQgD8Q7sZ/ENUM/xDD038Q4dm/EMhgPxD25n8Q3Wz/EMPzfxDqOb8Q2MA
/UO7Gf1DdTP9Q+5M/UOoZv1DIYD9Q7uZ/UNUs/1DD839Q4fm/UMhAP5Duxn+Q3Uz/kPuTP5D
qGb+QyGA/kO7mf5DVLP+Qw/N/kOo5v5DIQD/Q9sZ/0NUM/9DD03/Q6hm/0NCgP9Du5n/Q1Sz
/0MPzf9Dh+b/QxAAAETtDABEqhkARIcmAERUMwBEEEAARO1MAES6WQBEh2YARFRzAEQhgABE
3YwARKqZAER3pgBEQ7MARBDAAETdzABEutkARIfmAERD8wBEIQABRN0MAUSqGQFEhyYBREMz
AUQhQAFE7UwBRLpZAUSHZgFEQ3MBRDGAAUTtjAFEupkBRIemAURDswFEIcABRN3MAUS62QFE
d+YBRFTzAUQhAAJE3QwCRKoZAkR3JgJEVDMCRBBAAkTtTAJEulkCRIdmAkRUcwJEIYACRA==</AssayXData><AssayYData Points="2011">y2wsPq9VhD7c4rM+6nPgPvaIBT+BaRs/YMovPx1VQz+st1c/nqppP6AEfT/Azoc/ZVKQP9SH
mD+tcaA/I3GnP7i+rj9ITrY//+e7P2Oqwj/tKcg/+/LNPyBg0z995tc/ULjcP0Mf4T/gTOQ/
697oP7eb7D88iO8/KtvyP7wX9j99Dvg/Qkf6P0QP/T/glf4/jAsAQIsVAUDllgFAIUcCQG86
A0CquQNAOj4EQI2tBEBe9ARAvWkFQOteBUDPowVAB/4FQLlDBkCRmQZAyMcGQN4AB0B9CwdA
hyQHQPs0B0DZYAdAtFgHQDTKB0Bw8QdA/MYHQKL2B0DbHghA9zIIQGMbCEAzNAhA1JEIQBOg
CEBZjghAtN4IQPSyCED3/AhAm/MIQL4mCUCKCQlA4GUJQNZZCUBGQQlAL3UJQO5rCUCWxglA
5W8JQMjmCUCjIgpANr0JQBYpCkAT/glA8CoKQPoUCkCyQQpAunMKQM2vCkCbjQpAlnwKQFmA
CkDC0QpAqoIKQPuYCkDr6gpAuJkKQH4nC0BaPQtANRULQJ24CkDjDAtAMGYLQK4lC0BKUgtA
epcLQLFtC0BxhwtAXFoLQN3DC0DmqgtA8C0LQG0jDEAGsAtAcs8LQPXHC0ANAQxAeRsMQCH9
C0DXCAxAXt0LQBRkDECCjwxAYS4MQOxMDECKTwxAkJAMQAt9DEANegxA+2EMQKLKDECerQxA
dQMNQH3eDEDxoAxA9hgNQODPDEBuJw1AbusMQF1LDUBZJQ1An0gNQKdnDUCaKw1AXwcNQAtx
DUDaIA1AuVQNQP9aDUCqpg1AcXcNQJO+DUCrkQ1A6LQNQA2xDUCT4Q1AN9YNQCzsDUAM8Q1A
GBoOQHitDUBE7g1A6eYNQDdrDkCLOQ5AWQMOQCsIDkDgKg5AK1cOQC1NDkAjXg5A+WYOQCw6
DkCshA5A83gOQORmDkCbUA5AJoMOQMrRDkBkkQ5AwqIOQEzJDkBMoA5AUccOQCzZDkDbPA9A
dd4OQDDKDkAJFA9AGBgPQEQSD0Cq9Q5AglgPQPxBD0D1PA9AZT0PQBk+D0DhSw9A5EwPQEsj
D0D+fQ9AYCUPQBw7D0BZpw9AxXUPQGe8D0AfrQ9AHrcPQDlyD0DCvQ9A3dYPQBG1D0AE0Q9A
0t4PQGS5D0DdyQ9AxgQQQLvdD0BxGBBApz4QQBgVEEAUEhBAHIoQQDwtEEA8SBBAQUkQQKVI
EEBoJhBA+BUQQLdxEEBoexBAbW0QQGWMEEB+QRBA1aYQQECKEEAxnRBA8EYQQJFgEECkzRBA
hvYQQDO2EEAV4hBAU6IQQJ+rEECq/xBAw/8QQMr6EEBd9BBAqecQQK/gEEBgFhFAYBARQL3o
EEAk4hBALyERQEpUEUBbSBFAzwERQIV0EUCiLRFAS2wRQDRxEUCXXxFARj8RQGxREUBjEhFA
8YcRQC6sEUC1UhFAu6MRQD+5EUDm0hFA3p0RQBu+EUD9jhFACsIRQG6dEUCjUBFADtYRQF72
EUCbFBJAUrMRQG2bEUDN8xFACiYSQN/nEUCqBhJAJ0oSQDH9EUAa0RFAkSMSQM03EkCZ3RFA
dO0RQPQyEkBzFxJAVxsSQFVXEkAXPRJAQbISQKd8EkCFaRJApkcSQGY+EkCMpRJAIWsSQDtp
EkBBlxJAOMsSQH+cEkAavBJAH5kSQHCeEkB5hhJA6JwSQIioEkDKqxJAw8gSQF/EEkCdsBJA
irwSQFwHE0BJ2RJA3voSQH/aEkAm/xJAjykTQGPrEkD0GBNA1v8SQLCrEkDkEBNA2+USQP7S
EkAW4RJA1T0TQEJKE0DdIxNANg8TQKs3E0BcEBNAk3wTQL4xE0AxPxNAIXETQFZFE0B3JxNA
TEgTQOI2E0DKjhNAr6YTQMNTE0BoMBNAyioTQDqVE0BjlRNAWmQTQJ6qE0A4pBNA22wTQGvD
E0BerxNAi9ATQPe3E0Ck0BNAYKsTQAJ0E0Ch0RNAm6ATQM6xE0BRJBRApx8UQLHJE0BzBxRA
xfITQM7TE0BqFBRAts4TQIIqFEAL5hNAJh8UQB4mFECaQRRAYhkUQAXkE0AeCxRAKVQUQGUv
FEBKRRRAl1gUQBwZFECJOxRAyVUUQF6OFECPRxRAGjcUQL1HFEAAlxRAFXUUQL1IFED+nxRA
ObwUQLcyFEAodBRALjgUQFZLFEBnoRRA9poUQCKeFEDm2hRAd5sUQNm1FEBq0xRACJMUQHBd
FEAb5BRAv9EUQO+xFECc4xRA7v8UQLWiFEBikRRAsLAUQEikFEDh3hRAg8QUQJ7FFEAs4BRA
yukUQO7hFECv/hRADrwUQMTVFEBi+hRAEy8VQItiFUDGORVALvEUQIH7FEDtWhVAVBIVQF8a
FUCwKxVAYMIUQBY+FUA3WBVA7iYVQI40FUC9MBVABjEVQLQ/FUBNdhVA6AAVQGpEFUCBYBVA
sA0VQDhqFUCLCRVAe5wVQFtDFUD5jBVAGmgVQFSIFUAYVBVADJYVQDGaFUChpRVA+Z4VQNGm
FUDTdxVAVrkVQPGRFUCnqhVAYpgVQOC4FUBTtxVAhX4VQIa8FUCqqRVAMrsVQK/hFUBK/hVA
aNEVQALJFUAPABZAIqQVQDapFUAJuxVAbAsWQMvSFUDB9RVArtsVQLAcFkBW7BVAPdwVQIXF
FUAbBxZA9u0VQOsTFkCDPxZAODIWQOPsFUArDBZAyw0WQFQZFkAWdhZA+EQWQKApFkBrMBZA
PAgWQKP7FUALORZAOx0WQM2/FUD8JRZAblsWQOJNFkCKaBZA9jwWQKBHFkB9ThZASBQWQC9d
FkB4fhZA7jMWQLZ/FkD6iRZAQX4WQAt7FkDkYhZAIIkWQMCwFkA7dBZAPjMWQM+pFkCBeRZA
kagWQKGqFkB0eBZAH64WQKSNFkCNgBZAKMQWQC2nFkDxpBZA4t4WQHfeFkCg5hZAb7gWQJ7m
FkBliRZAP+EWQNCxFkCJ9hZAPfgWQK2vFkBtGhdAyYYWQFrEFkBXyRZAQhEXQDKWFkDrEBdA
+ioXQIbiFkCSCxdAd98WQKD+FkDP3RZA9ucWQNBWF0DXtBZAFT0XQDwpF0CBLBdAhgEXQIbY
FkBtqBZA2hMXQPzxFkB5QhdAKCcXQMVQF0DxWBdAthwXQNJHF0Dh6xZA71cXQLNZF0DhRhdA
z1QXQDABF0BhQBdA5nEXQOUlF0DHRxdAfy0XQNBLF0C4dxdAB3UXQC9tF0BZSBdA00YXQNxU
F0BwWBdAipsXQDp1F0BCyhdAtnwXQPEWF0CjqxdA9MMXQOuRF0D5qRdAl7EXQPVlF0CD1BdA
QWMXQGiBF0C0lhdAcrUXQAOgF0BEuRdAqAwYQBmqF0Bw5hdANPIXQBxWF0B+lhdAFQ8YQIre
F0DlwRdAnVkXQA2hF0AIERhAaJgXQJ0GGEAE5xdA0Q0YQAa8F0Ba1hdAIMcXQJG1F0B8xhdA
RYEXQApOGEBt1xdAxPQXQHoHGEAyuxdA1gYYQGAbGEDdABhAgg0YQFv9F0BlXxhAxQYYQKj+
F0CHBBhANx0YQHaBGECqAxhA6DgYQPI2GECWMBhA/CYYQDMbGED4PRhA5QsYQLVXGEDOTRhA
z0AYQAAKGEAXRhhA3zEYQK9PGECveBhAoygYQJ1lGEBobRhAJkcYQHhhGEAFjBhAVEkYQBlL
GEAifRhADA8YQByWGECEURhAcDQYQGeOGECmSRhAnH0YQEdfGEBolRhAaoYYQBZmGEDoPBhA
gWoYQKxfGECcohhASc8YQEZVGECuhRhAsq8YQB+SGED5VBhANr4YQI6UGECnrhhA/ZYYQHOA
GEDymhhAw78YQHCtGEDTXBhA4sUYQCHQGEAIvBhA/gwZQDPDGEBxBxlA88UYQHORGECr7hhA
nb4YQG/3GEBReRhA3s4YQBazGEDyBhlAXGsYQHnAGECIGxlAm8kYQLwIGUBY5RhAya8YQFfu
GEB77RhAvSYZQJINGUBx3hhAsf8YQPYRGUBKAhlAPPIYQIHoGEDdFxlAqSoZQNLvGEANPxlA
9R0ZQIgWGUDx2RhAEwEZQPw/GUAQNhlAfwsZQJ34GECEExlAmgAZQB5vGUBLJhlAdzgZQK8+
GUBNWxlAXiIZQOBuGUAMHBlAvjAZQO1NGUBVNRlA5kUZQA5AGUClVBlAQlgZQOtZGUCRIhlA
RW4ZQP5HGUDPHRlATEsZQPpUGUBCeBlAAk8ZQGZbGUDt7RhAOFUZQKzSGUDcaxlAP54ZQL1d
GUDBkBlAgaAZQMyHGUBhGBlAlkoZQPOZGUB0jxlAjGQZQN6uGUAFqxlAV3kZQMCQGUDfixlA
fbsZQJQlGUC4ixlAk28ZQFt6GUBsgBlAK5kZQF6cGUCVoRlAX74ZQLfAGUBQpRlA+38ZQNmC
GUA0sxlAYrwZQMqVGUBPiBlAbusZQHiZGUCihBlA3bAZQDw9GkBFshlAEqYZQODWGUDWmBlA
uoEZQEmyGUDolhlA970ZQBr6GUBwoRlA6awZQMmnGUBnQBpAuvEZQCWZGUBYoBlAVo8ZQDKm
GUCknhlAxuYZQECXGUC17BlAYhwaQJMnGkAFHBpAmRAaQKfwGUAVEBpAhB8aQOwAGkB/wxlA
PuQZQC/7GUCPJxpAAyMaQBfRGUBB1xlAtTMaQLoEGkAHzhlA6DUaQARLGkDQAhpAn0IaQK0o
GkDXWhpA1FYaQHwrGkA9IhpA3k4aQLwgGkCCHxpAOV0aQNUfGkBDIhpAJhYaQLMiGkBjhhpA
DhcaQL2AGkBDBRpAT4EaQEVOGkCMEhpAZk4aQA9oGkBCLRpAAIoaQKJ4GkBOShpA1GsaQAlx
GkAzYhpADWwaQIK3GkBZTBpATSAaQPU/GkB7chpAkHUaQMuNGkBFdRpAFMUaQGuAGkCqmRpA
230aQIBCGkAjRRpA5cgaQMUrGkB2TBpAsyAaQCVyGkARfBpAdJoaQOWvGkCuwRpAR3gaQGJ3
GkClfxpAQKIaQDCKGkAz9hpAbI8aQMSqGkCWkhpAnIYaQIHTGkDgfhpAFMcaQKKgGkAWWxpA
f4MaQPlzGkDzZxpAnb8aQPPmGkAzABtAp+4aQD7hGkBpaRpA1LUaQJfQGkDkkBpAFLwaQGSk
GkA/9BpAg+waQMUGG0AxvBpAlMEaQAnSGkDq0xpAUPQaQEXZGkCT0hpAhzcbQF3nGkB3AhtA
vvYaQNDvGkAGyhpAxusaQAT2GkDN+hpA6bMaQCjDGkDGBBtAjPYaQPXFGkBoJxtAjtQaQM7k
GkAc5RpAiLUaQGbsGkBsUxtAXPUaQOwVG0BBLBtAnvMaQLzpGkAWRhtAchEbQHUZG0BT/xpA
0tkaQGknG0BpQBtAiR8bQLUvG0BlHhtA1UwbQGk+G0CEDxtAoPsaQAAxG0B+ERtA1wgbQPD5
GkBXEBtArR0bQJQ8G0ApIxtA/wEbQCrzGkCrhRtAalYbQMg8G0DpPBtAUjIbQCM3G0CxZxtA
risbQI9/G0AmhhtA2TobQLE4G0CsXRtA0WsbQKpNG0A4NhtAtIQbQC1VG0DFBxtAHjkbQHFo
G0DGWhtADZEbQEp2G0APgRtARW4bQOSLG0AAXBtAn44bQEhvG0AsXBtAA2EbQFo7G0AFfxtA
9CwbQGHKG0CdlRtA0JsbQKiYG0DIrxtAZbAbQJxwG0BxQBtA90sbQA2EG0Bc4BtAs0obQGhx
G0B2iRtAcYAbQPbMG0BcXRtAfKkbQA+MG0CR2xtAHqQbQBC1G0DOgRtAQIobQC/MG0A1zRtA
aZ0bQDW2G0CDehtA37AbQDKBG0AEgRtAb98bQCjnG0B1sRtAHKcbQMu1G0BKshtA3IcbQJb2
G0DfxhtAtIUbQObeG0CYsxtArZUbQEO7G0A8vRtAYb0bQPOUG0Dl+BtAa78bQNHDG0B7rhtA
AqEbQI3bG0DZyxtA07cbQErqG0Dr5RtAefAbQDfdG0A91xtA+RUcQE3RG0Dl3htANu4bQFyW
G0AUEBxAOyEcQO0DHEB46RtA0vcbQLkMHECCHxxAwM8bQHADHEATCxxA7NsbQJbUG0AfFBxA
rpwbQCzkG0APIhxAOB4cQG6OG0CmvhtA6T8cQNgSHEAC/BtAqdMbQGXSG0BrDBxAAR8cQOfv
G0AeMBxA0UkcQN4NHEAxKxxAGUYcQFw7HEBUHBxAfwscQGZuHEB/6RtA0fwbQKIMHECIXxxA
7dcbQDcEHEDgSRxAUGAcQOYnHED5DhxAWBAcQOo/HECO9RtAMkwcQDULHEBcOxxAvPwbQONo
HEBgIhxAjnwcQCMuHEAwZBxAS0EcQEpMHEB4ZRxAdQgcQD8tHECY4htACT4cQMIvHEDcIRxA
NP4bQMkxHEA/YRxAlUAcQEQpHEADURxAFlscQCOWHEBeYRxAW5scQAEpHEBgNRxADtgbQLdX
HECNihxAcascQByDHECCNhxA0iIcQPFDHECJaRxAzIkcQJh9HEA2dhxAAzIcQC+KHEBpWxxA
nEgcQIOZHEAZZBxA10EcQKGWHEAunhxAM2YcQKWPHECnchxANpccQBZ6HEBnWRxACI0cQEO0
HECnehxAWlscQBebHEBhlRxAPn8cQPCPHECEVRxA/JgcQJh2HEC0mBxA648cQL7HHEB1VxxA
FL8cQB1yHEAFfBxA4J8cQHS7HECizxxAEXkcQAHKHEDwehxARsUcQJaDHEAFqxxAs7UcQPO+
HEBcehxA0YEcQF+/HEAcYxxAp7EcQHOMHEBPrBxAA48cQAe1HEAVnBxAfLEcQBP1HEAtuxxA
A+8cQNTTHEBMoxxAeqgcQB/FHEChrBxAIZkcQH71HEBRfxxA6d4cQAjrHEBLkxxAmMIcQOuT
HECV3hxA2MUcQBfQHEAH5hxA1/YcQKXaHEDbIx1AwLgcQAbaHECiEh1AnlIcQD7XHEC2DB1A
RvAcQCzyHEBp/hxA8/kcQBQPHUDd2RxAOxAdQHAYHUCtzhxAgrccQKItHUAN9xxAMQIdQJHn
HECb5RxAh/kcQBf7HEB9HB1Av+0cQGcbHUBW7RxAVhYdQO82HUCdCR1AUbkcQA8QHUDdIx1A
At8cQIMcHUBI4hxAZAMdQNMRHUDkQh1AJfEcQBT3HEBeBR1AixwdQBLuHEB4Ix1AS1IdQMcK
HUC3Ch1AagAdQNJVHUCSQB1AFTQdQB4iHUCsMB1AtfMcQOQPHUC5Qx1AxhcdQDA6HUB/PB1A
ClMdQOAPHUB5Kh1A+AYdQGZOHUBCJR1A+EwdQI9DHUD8Gh1AS2YdQGZQHUCfQx1AC0kdQFZQ
HUBTVB1AFl4dQEVJHUAkhh1A6UMdQNhYHUCzaR1AvxgdQKMsHUAPIB1A5SUdQFVHHUDZTx1A
d2cdQAiFHUBP1B1AU2EdQAUYHUATVR1Akm8dQM1YHUBsWx1ALl4dQFlQHUCYbx1Ap0AdQB4c
HUBHkB1AzGMdQOYtHUCjlR1AHUkdQF2GHUBuex1AWosdQL2wHUDGiR1AMZsdQF18HUAzaB1A
tlodQD1/HUBjZR1Ax30dQNCOHUAPqx1A72wdQN15HUD1ph1AwmAdQAFgHUCPph1AjqkdQFSB
HUCEoR1AkZEdQPGkHUDsrR1A73IdQH1KHUBxzh1AZaMdQDJnHUC4ah1AK4cdQHKtHUBOXh1A
C5gdQAeZHUBcQR1ARU8dQOivHUARWB1AVnMdQB17HUA1mB1A65kdQLfBHUCTlh1AUpMdQMiB
HUDSih1AcLEdQJx2HUBUvh1AZNcdQEm5HUBQux1AH5MdQPN+HUCBsR1A4bwdQJiiHUAJuB1A
tLUdQGOrHUC+hB1AJ5sdQH6CHUBwiB1AXXUdQDLpHUDypB1ABhAeQKSkHUATsh1A4IgdQG2j
HUD33h1AicEdQNrJHUBSuR1A8NgdQJSXHUD14R1AvModQMPTHUDOuh1AIM4dQJd7HUBQsR1A
8iYeQMKhHUB90h1ACYodQHURHkC6DR5A3/MdQKbdHUBA2R1AnPIdQH87HkDRxh1AYPEdQHbs
HUDh1B1ArNkdQBftHUAeEB5AJModQODBHUBwCR5ApBQeQJTNHUCiIh5A+bQdQGa4HUAvAB5A
iwAeQLXvHUDbKR5AzusdQPHYHUAlEh5ANOMdQHYgHkB9Mx5A7vwdQEEXHkDv9B1ATAMeQKwq
HkCLwB1A/AoeQBATHkA58x1AjAEeQNv2HUDt9B1AffMdQPvmHUB6Ex5AhRQeQNU5HkATJx5A
38gdQOcfHkCMIx5AjcgdQN48HkBraB5AvOQdQPsiHkBlAh5AmCUeQBM9HkDWzR1ApPkdQMx7
HkCXPh5APw8eQAguHkCVTh5ADPYdQMgPHkDDBx5AaOYdQL2NHkBH+h1AjD8eQMUfHkBQRh5A
lz4eQJgXHkBcYh5AehEeQCHsHUDYGx5AblMeQHIFHkDHMh5AzCAeQL14HkDEBB5AmkEeQLoW
HkBQIB5AlEceQLkiHkDQTx5Aq04eQKJpHkCVDB5ADPEdQD9KHkBbgh5A8z8eQPZrHkCZ+R1A
eVUeQMQ4HkCcMB5A6IUeQD90HkAgWh5AQ5AeQF1GHkCXbh5AESgeQLw6HkCIDB5A/DUeQCY9
HkDLLh5ANWoeQOpSHkDrbx5A6kAeQBeFHkBGEB5AKW4eQKJWHkBjOh5APVgeQHKkHkDUaB5A
vjEeQHWcHkDqcx5A20AeQEzTHkANMB5ARxMeQMqiHkC1ch5ArqAeQNFiHkBOph5A/J4eQNVf
HkBGWB5AYKMeQGY1HkAzdh5Alm8eQJc9HkDlPB5AZogeQLp1HkC0QR5AdyIeQJMyHkACUx5A
op4eQCrVHkBhuh5A22UeQAaRHkCanB5Au3ceQNGwHkDvoh5A8nUeQE+wHkBvoB5AHHceQNLB
HkAVbx5AUIYeQDijHkD9tx5AF4MeQC1/HkCwZB5A1wgfQKesHkCagB5AAXAeQKDNHkBslR5A
5YUeQN5tHkANox5Af5AeQGOpHkBOih5A4mYeQPF/HkBhhB5ADmceQAKeHkAKyx5AA58eQAai
HkC7gB5A2aEeQOasHkDkhB5AXZQeQJ32HkAIhR5Ac38eQCuXHkAolx5A1poeQHfVHkB6vh5A
WpkeQNLAHkDuyh5AV/QeQB71HkAtzB5AGaEeQJ3GHkBilB5ABs8eQHZ3HkDeeB5ASbEeQOMG
H0Azhh5AL+weQP+8HkCj+h5Ac7MeQCzHHkDP2x5AnLIeQHjRHkDa+B5A2vseQLnsHkBZ1x5A
98seQEXgHkCOhx5AafMeQNUjH0Bewx5AUMQeQBndHkBuCx9AKOceQBfOHkCN+B5A0o0eQGqk
HkCBxh5A1+UeQN8UH0D/sB5Aq50eQKHvHkBDtR5ACDYfQLPYHkAG1x5Ai84eQIgFH0Btwh5A
jBkfQDvsHkC8Bh9AWvweQF3MHkCc/B5AmAkfQLLjHkDVpR5AUM4eQAz7HkCuBB9AJcYeQP8n
H0DIAx9ALAsfQAz3HkChvR5AhBUfQGP5HkD+FR9AFOseQF8eH0DMPR9AKhAfQOT6HkA55x5A
seseQEb1HkBZOx9ArycfQKxWH0BLFh9AFwMfQGI7H0CKDx9As/4eQP5bH0Dlyx5A3hcfQC36
HkAXNR9AthUfQBQyH0Aszh5ApgQfQAoKH0Aj8B5AOCAfQEU9H0D/Fh9ArfYeQFkXH0DZAh9A
7QUfQMIKH0CyEx9A+/QeQBhfH0BxJR9An1kfQBcvH0DtGR9AgDofQMkPH0DzMx9A/CkfQIM8
H0AhLB9AnUQfQPdwH0C0NB9A7zcfQCsaH0CL5B5AAxUfQEMEH0BgTh9AMeceQApUH0BLKB9A
IEMfQNs7H0AATx9AchYfQGhlH0B2bh9AR+EeQGkVH0D8Hx9A+TkfQL95H0CscB9AXXIfQLoo
H0DgUB9AMUsfQF9xH0BA+h5AGEsfQAPOHkBdNR9AE5AfQA4KH0CIlh9APB8fQDRqH0ASkR9A
q14fQGKKH0DnXx9AMi0fQHiBH0DTZx9Ax1wfQGOFH0BDjB9APFYfQLItH0Cngx9ATmwfQMNM
H0ABkh9AJGAfQMpsH0Dvqh9A4kMfQNp5H0ABbh9AInIfQDp4H0CMmR9AHBsfQEVoH0ClWh9A
tk4fQCh7H0BanR9AoncfQDJ0H0AqHh9AUzwfQEdaH0BVgB9ArVUfQLNUH0CEhB9AgFkfQG2S
H0DWWR9A56AfQDJoH0C2PB9Ai5IfQEZ9H0B9qR9AOEofQAV+H0AYvB9Au7EfQAhbH0D1ch9A
/n0fQKuBH0As5x9AAX4fQGWGH0CfJB9A8YAfQG96H0BEqh9AGoYfQAXVH0ACjx9Ahb4fQCCV
H0CFdR9A67YfQG6NH0Ckex9Ac1QfQJV9H0AnfR9AlccfQKxTH0CsyB9A/VsfQMipH0A1lB9A
M54fQN+YH0D9pB9AimYfQL1kH0C6mR9AocEfQDLIH0D/SR9Av5IfQAKUH0ASpB9AS6kfQCGM
H0AAph9AQG0fQJiiH0DKVR9A+rcfQDTMH0AruB9AfKYfQGWGH0BDnh9AeLAfQE22H0Bbqh9A
VtgfQG3KH0B+CiBA9NkfQBiQH0Dirh9AmowfQMHKH0ABwh9ADLYfQEfpH0A63R9AY80fQI7O
H0CNmx9AZcgfQLCYH0D/lR9A4MYfQBeoH0AJ2B9AfswfQP/lH0ChTR9AAPcfQFPFH0BV5R9A
QbwfQMiIH0CI7R9AR9IfQCKuH0D/8R9AcNEfQJztH0DSHiBAGfYfQLIjIEDwrh9APNIfQA==</AssayYData></Step><Step><CommonData><SampleLocation>4</SampleLocation><SampleID></SampleID><SampleGroup></SampleGroup><SampleInfo></SampleInfo><SampleRow>F</SampleRow><SamplePlate>1</SamplePlate><WellType>WASH</WellType><Concentration>-1</Concentration><ConcentrationUnits>µg/ml</ConcentrationUnits><MolarConcentration>-1</MolarConcentration><MolarConcUnits>nM</MolarConcUnits><MolecularWeight>-1</MolecularWeight><Temperature>30</Temperature><StartTime>571943</StartTime><AssayTime>240</AssayTime></CommonData><FlowRate>1000</FlowRate><StepType>BASELINE</StepType><StepName>Baseline</StepName><StepStatus>OK</StepStatus><ActualTime>137.001</ActualTime><CycleTime>0.2</CycleTime><AssayXData Points="685">7owCRMuZAkSIpgJEVLMCRCHAAkT+zAJEy9kCRIjmAkRU8wJEIQADRP4MA0TLGQNEiCYDRGUz
A0QyQANE7kwDRMtZA0SIZgNEZXMDRCGAA0TujANEu5kDRIimA0RUswNEIcADRO7MA0S72QNE
mOYDRGXzA0RCAARE7gwERMsZBESIJgREZTMERCFABET+TAREy1kERIhmBERUcwREIYAERP6M
BETLmQREmKYERGWzBEQywARE7swERLvZBESY5gREZfMERCEABUT+DAVEyxkFRJgmBURUMwVE
IUAFRO5MBUTLWQVEiGYFRFRzBUQhgAVE7owFRLuZBUSYpgVEZbMFRCHABUTuzAVEy9kFRIjm
BURl8wVEIQAGRP4MBkS7GQZEmCYGRFQzBkQyQAZE/kwGRMtZBkSYZgZEVHMGRCGABkTujAZE
u5kGRJimBkRUswZEMsAGRP7MBkS72QZEiOYGRGXzBkQyAAdE/gwHRMsZB0SYJgdEZTMHRCFA
B0TuTAdEu1kHRIhmB0RUcwdEIYAHRO6MB0S7mQdEmKYHRFSzB0QywAdE7swHRMvZB0SI5gdE
ZfMHRCEACETuDAhEuxkIRJgmCERUMwhEIUAIRA9NCETLWQhEmGYIRGVzCEQygAhE7owIRMuZ
CESIpghEZbMIRCHACEQPzQhEy9kIRIjmCERU8whEIQAJRP4MCUS7GQlEmCYJRGUzCUQyQAlE
/kwJRMtZCUSYZglEZXMJRCGACUT+jAlEu5kJRJimCURUswlEIcAJRO7MCUTL2QlEiOYJRGXz
CUQyAApE/gwKRLsZCkSIJgpEZTMKRCFACkT+TApEu1kKRJhmCkRlcwpEIYAKRP6MCkS7mQpE
mKYKRFSzCkQywApE/swKRLvZCkSI5gpEZfMKRCEAC0TuDAtEyxkLRJgmC0RlMwtEIUALRO5M
C0S7WQtEmGYLRFRzC0QygAtE/owLRLuZC0SYpgtEVLMLRCHAC0T+zAtEy9kLRJjmC0RU8wtE
MgAMRO4MDES7GQxEiCYMRFQzDEQyQAxE7kwMRLtZDESIZgxEVHMMRDKADET+jAxEy5kMRIim
DERUswxEMsAMRP7MDETL2QxEmOYMRGXzDEQyAA1E/gwNRLsZDUSIJg1EVDMNRCFADUT+TA1E
u1kNRJhmDURUcw1EIYANRP6MDUS7mQ1EmKYNRGWzDUQywA1E7swNRLvZDUSY5g1EZfMNRCEA
DkTuDA5EyxkORJgmDkRlMw5EIUAORO5MDkTLWQ5EiGYORFRzDkQhgA5E/owORMuZDkSIpg5E
ZbMORCHADkT+zA5Eu9kORJjmDkRU8w5EMgAPRO4MD0S7GQ9EmCYPRFQzD0QhQA9E/kwPRMtZ
D0SYZg9EZXMPRCGAD0T+jA9Eu5kPRIimD0RUsw9EMsAPRO7MD0TL2Q9EiOYPRGXzD0QyABBE
7gwQRLsZEESIJhBEVDMQRCFAEET+TBBEy1kQRIhmEERlcxBEMoAQRO6MEES7mRBEiKYQRGWz
EEQhwBBE7swQRLvZEESI5hBEVPMQRDIAEUTuDBFEuxkRRIgmEURUMxFEMkARRO5MEUTLWRFE
iGYRRGVzEUQhgBFE7owRRLuZEUSYphFEZbMRRDLAEUTuzBFEy9kRRIjmEURl8xFEIQASRO4M
EkS7GRJEiCYSRGUzEkQhQBJE7kwSRLtZEkSYZhJEZXMSRCGAEkTujBJEy5kSRIimEkRlsxJE
IcASRP7MEkS72RJEmOYSRFTzEkQhABNE/gwTRLsZE0SIJhNEVDMTRDJAE0TuTBNEy1kTRIhm
E0RUcxNEMoATRP6ME0S7mRNEmKYTRFSzE0QywBNED80TRMvZE0SI5hNEVPMTRDIAFETuDBRE
yxkURJgmFERlMxREIUAURP5MFES7WRREmGYURFRzFEQhgBRE/owURLuZFESIphREZbMURCHA
FETuzBREu9kURIjmFERl8xREMgAVRP4MFUS7GRVEmCYVRGUzFUQhQBVED00VRLtZFUSIZhVE
VHMVRDKAFUTujBVEu5kVRJimFURlsxVEIcAVRO7MFUS72RVEmOYVRGXzFUQhABZE/gwWRMsZ
FkSYJhZEZTMWRCFAFkTuTBZEy1kWRIhmFkRlcxZEIYAWRP6MFkS7mRZEmKYWRFSzFkRCwBZE
7swWRMvZFkSI5hZEZfMWRCEAF0T+DBdEyxkXRIgmF0RUMxdEIUAXRP5MF0S7WRdEmGYXRFRz
F0QygBdE7owXRLuZF0SYphdEZbMXRCHAF0TuzBdEy9kXRJjmF0Rl8xdEIQAYRO4MGES7GRhE
iCYYRGUzGEQyQBhE/kwYRLtZGESIZhhEZXMYRDKAGETujBhEu5kYRJimGERlsxhEMsAYRO7M
GES72RhEmOYYRFTzGEQyABlE7gwZRLsZGUSIJhlEZTMZRDJAGUT+TBlEu1kZRJhmGURlcxlE
IYAZRO6MGUS7mRlEmKYZRGWzGUQywBlE7swZRMvZGUSY5hlEZfMZRCEAGkTuDBpEyxkaRIgm
GkRUMxpEMkAaRP5MGkTLWRpEmGYaRFRzGkQygBpE/owaRMuZGkSIphpEZbMaRCHAGkTuzBpE
u9kaRIjmGkRU8xpEIQAbRP4MG0S7GRtEmCYbRFQzG0QyQBtE/kwbRLtZG0SYZhtEZXMbRCGA
G0TujBtEu5kbRJimG0RlsxtEIcAbRO7MG0S72RtEiOYbRGXzG0QhABxE7gwcRMsZHESIJhxE
ZTMcRCFAHETuTBxEu1kcRJhmHERlcxxEIYAcRO6MHETLmRxEmKYcRGWzHEQywBxE7swcRLvZ
HESY5hxEZfMcRCEAHUT+DB1EyxkdRIgmHURUMx1EIUAdRA9NHUS7WR1EiGYdRFRzHUQygB1E
7owdRLuZHUSIph1EZbMdRCHAHUTuzB1Ey9kdRIjmHURU8x1EMgAeRP4MHkTLGR5EiCYeRFQz
HkQyQB5E/kweRMtZHkSIZh5EZXMeRCGAHkTujB5Ey5keRJimHkRlsx5EMsAeRP7MHkTL2R5E
mOYeRFTzHkQyAB9E7gwfRMsZH0SIJh9EZTMfRDJAH0T+TB9Eu1kfRIhmH0RUcx9EMoAfRO6M
H0TLmR9EiKYfRFSzH0QywB9E7swfRMvZH0SI5h9EVPMfRCEAIETuDCBEyxkgRIgmIER1MyBE
IUAgRP5MIETLWSBEmGYgRGVzIEQygCBE7owgRLuZIESIpiBEZbMgRCHAIETuzCBEu9kgRJjm
IERU8yBEIQAhRP4MIUTLGSFEiCYhRFQzIUQyQCFE7kwhRMtZIUSIZiFEZXMhRCGAIUT+jCFE
u5khRIimIURlsyFEIcAhRO7MIUS72SFEiOYhRFTzIUQyACJE7gwiRMsZIkSIJiJEVDMiRCFA
IkTuTCJEu1kiRJhmIkRlcyJEIYAiRO6MIkTLmSJEiKYiRFSzIkQywCJE7swiRMvZIkSY5iJE
ZfMiRCEAI0T+DCNEyxkjRJgmI0RUMyNEMkAjRO5MI0S7WSNEiGYjRFRzI0QhgCNE7owjRMuZ
I0SYpiNEZbMjRCHAI0T+zCNEu9kjRJjmI0RU8yNEIQAkRP4MJES7GSREiCYkRGUzJEQhQCRE
/kwkRLtZJESYZiREdXMkRCGAJETujCREu5kkRIimJERUsyREMsAkRA==</AssayXData><AssayYData Points="685">gNEfQNeTH0D91h9AlKcfQFtcH0C+pB9AgH8fQLFhH0B4Rx9A51UfQI4tH0BP/B5AUS8fQPtV
H0DR3B5Aqm8fQLAkH0Agtx5A7c4eQDRaH0D35R5ADOAeQBYyH0CZER9AwLweQE+0HkCq7R5A
ePAeQEXNHkCYCB9A88MeQHiUHkDTyx5ANrEeQKD0HkCQyB5A87YeQIrbHkClIh9A++IeQGDi
HkAlkB5AK68eQJ1+HkCVnR5ACsgeQOTKHkAolh5AH2QeQG2YHkBRrx5AZb8eQGqIHkAyJh5A
xWweQGlTHkCynx5AK6weQG3BHkBhYR5Api0eQFx1HkDNkB5AunQeQFCAHkAwQR5A03EeQP9v
HkA+RR5ADmkeQB+UHkCjnh5AzFEeQFpkHkB3bR5AszYeQGMZHkD5QB5AGoYeQK85HkDbTB5A
TxgeQNVDHkBbLx5AfAweQEppHkDT+x1ALkweQHRCHkBSFh5A7hAeQI4eHkBgCR5AtfYdQO4o
HkDx5B1ArDceQA9BHkB5CR5AGi4eQFAxHkDcXR5AvPQdQI4kHkCwEx5AdEQeQFw9HkB4Vx5A
fGMeQHddHkDZGR5A7/odQHrFHUC/Xh5AAxIeQNAiHkAcHx5AlrwdQGojHkD7Cx5AtdUdQNdO
HkA+Ih5A3uwdQFHyHUAJAR5ARQMeQCWjHUBLCh5AXf4dQHPcHUBY3h1AFc0dQDvCHUAcyB1A
YuEdQIC3HUCfpR1ArPEdQHvJHUAYnR1ARqodQPvjHUC8rh1AjWMdQPnVHUABCx5AOMYdQFmd
HUDkyR1AMfYdQB7/HUCW1B1AlNwdQNKUHUByjx1A5BEeQOTHHUAYqB1AP8cdQPTYHUDCgx1A
96cdQNh/HUCKfh1AmowdQDrFHUBHvh1A68EdQL6fHUCmax1AT7cdQJJtHUA7mB1ANa8dQMq6
HUBZtB1AxoEdQLt0HUBoYh1AL7MdQLKeHUAddR1Atq0dQABwHUCivx1AaKkdQK6uHUBDhB1A
Nq8dQKeXHUB8cx1AF70dQBOeHUCnmh1ABsEdQHZHHUCobB1AccMdQK+HHUCtiB1AGnEdQEqh
HUCvjR1AsogdQLI1HUCTnh1AlBcdQI6OHUA+bR1Ap3odQBGdHUA3wx1AUFEdQM1EHUDiOx1A
RhcdQCaLHUDx7hxArlQdQCJHHUDHRB1AilUdQM9JHUA0Nh1A0oUdQGFXHUB1Hx1AbZIdQFx+
HUDEYx1AtgEdQGhdHUAUaB1AaCEdQIY9HUAPcx1A7jIdQO5YHUANWh1AckodQE9KHUCwTx1A
TxsdQGlfHUBYOB1Aaf0cQKRYHUD/Oh1AlCgdQNAPHUAVNR1AJRsdQC9GHUDQ7hxAsG0dQKRV
HUAYEB1A2SAdQBJFHUAqTx1APL4cQOgBHUAzFh1ALBgdQPPdHECKJh1At04dQD9AHUD/KR1A
OCMdQCguHUDDBx1Ap0MdQEVKHUCfMx1AMPwcQC8QHUBtHR1AADsdQOF0HUCUXB1AjvMcQAIP
HUCDyBxAkO0cQAnXHEDCGR1AnhUdQFwuHUAc5RxAsFYdQOPvHEAYvxxAAQkdQHZZHUD14BxA
AA4dQPj0HEAH4RxA0zQdQNzyHEC5xBxA5S8dQHAwHUCzlxxATcgcQL26HEDpEh1ASMIcQLUp
HUAQwBxAGP8cQAY2HUDFuxxAcxgdQHX7HEDnIh1A2uscQFIYHUCbAx1AMukcQMLxHEBU9BxA
/f4cQBsAHUAx9xxAWrkcQJ4XHUCXyhxA7YkcQEjYHECaxhxAeiYdQFIoHUC40RxA/+0cQDfR
HEBj6BxAsv0cQGpqHUAg9BxAiOccQKb4HECZMx1AAwQdQOn1HEBS0xxAi8QcQCa+HEAFohxA
5Q4dQGmsHEBwDh1AUNQcQJW4HEDs5RxAXKccQCTMHEBgnhxAYt8cQAHmHECx3RxAGM0cQMPO
HEB/+hxAtLMcQD/0HEB8ER1AFI8cQCmkHEAz0hxAN5gcQHnnHEDHzhxANKQcQGLiHECk0BxA
PNccQJ2rHEAdqBxAX4scQMXaHEBJ0RxA6BQdQPLxHEDt3BxAVLscQP3UHECKsxxA74EcQFGk
HECO3BxALpccQKm6HECrqxxA3dccQLV+HEA77xxAYXwcQJeuHEDbuRxAXOkcQE+/HEAeshxA
kZ4cQGsIHUADsRxAqLUcQDB9HECBzBxAd5kcQGTrHEBzeBxAe+ccQBhZHECGlhxA5b4cQH6c
HEAemxxAK9ocQMfSHECvjhxAkdIcQEHDHECSihxAHt4cQBuaHEAMNxxAt3scQKrcHECTuxxA
SukcQAOaHED1sxxAdrAcQA+xHEBL0BxAoYAcQBFuHEDghxxAG4scQHVbHECG3RxAudocQM6L
HEAIdxxA45kcQElzHEBUmBxAKU4cQP6LHEDvmhxAW4IcQFx/HEBvdxxArcQcQHhnHEBRoRxA
NJMcQMd4HECrgxxASb4cQFTTHEAtbhxAkskcQHmBHEC1aBxAUGkcQEKCHECkkhxAKkEcQCNv
HEBhiRxALmocQFu/HEBbZhxA12QcQAauHEDFXRxAckYcQJPaHEA1nBxAAY0cQGAQHED1UBxA
1kccQPlaHECQYRxAqZEcQJa1HEBJWRxAa2UcQB/IHEBWMBxADoIcQM2LHEB48RxAaj4cQIo3
HEDbORxA7U8cQF10HEBPghxAA3wcQLRtHEBGURxAwEkcQC+YHEBKWBxAgEIcQFAyHECLSxxA
T2ocQH1iHEBwIBxAgkocQAFQHEBzPxxAtW0cQApcHECleBxAPX4cQEqHHEBBJRxAEWgcQK5t
HEDsLRxA+CccQItcHECHxBxARo0cQGZRHECWhBxAHEYcQIFaHED7DBxAOWwcQLZVHECoNxxA
4XQcQJuIHECLWRxAcoccQO01HEB6RhxAAFwcQK5fHEDADhxAqVkcQIplHEC/MxxATygcQIZC
HECANhxAPTYcQK9dHEADShxALlYcQMpWHEDSUxxAb7scQOtKHEC3cBxABDEcQM41HEDvfRxA
kEIcQN1bHEDhPBxAjUIcQDExHEAOjxxAuU8cQKsyHECWLxxA/WEcQAghHEDDNhxAqlocQHU0
HECUQhxA0kMcQP1DHEAGWRxAVn8cQCgBHEDzQRxAWj8cQFNQHEDPGBxAPvkbQOcQHEAbIhxA
BT4cQHIrHED9HxxAJBEcQPEGHEBMJhxAlS8cQDvxG0CUXxxAZ00cQIOTHEBbZhxAXxccQMpO
HEDWdBxArlscQOxDHEATJBxAAWocQEsqHEDbPRxAeB8cQMNUHEBWjxxARjwcQJgpHEAVHRxA
xFocQBsRHEDM7xtAMywcQIENHEAfZxxAKPkbQBJnHEBBVhxACxscQJg/HEAKDhxAQhEcQGQj
HEDJGxxAPl8cQB9EHEA3JBxAEDscQKoFHEDLJhxAChEcQExCHEBACBxARhUcQKQ4HEAmNBxA
QAwcQJ4FHECjGhxAAREcQG4WHECQ7htAdcUbQEcRHEBZIhxA0zAcQIABHEB5JxxAvzUcQHsW
HEAwfxxARQ0cQLeNHEAYQxxAWSgcQP8pHECrHhxApOcbQC/qG0D3LBxAHv0bQPknHEAOHxxA
JwscQLttHECjAhxAfCAcQFxTHEBnSBxAUuMbQEkMHEDZ4htAgwwcQA==</AssayYData></Step><Step><CommonData><SampleLocation>8</SampleLocation><SampleID>h5</SampleID><SampleGroup></SampleGroup><SampleInfo></SampleInfo><SampleRow>F</SampleRow><SamplePlate>1</SamplePlate><WellType>KSAMPLE</WellType><Concentration>6.25</Concentration><ConcentrationUnits>µg/ml</ConcentrationUnits><MolarConcentration>110.6</MolarConcentration><MolarConcUnits>nM</MolarConcUnits><MolecularWeight>56.5</MolecularWeight><Temperature>30</Temperature><StartTime>722415</StartTime><AssayTime>1100</AssayTime></CommonData><FlowRate>1000</FlowRate><StepType>ASSOC</StepType><StepName>Association</StepName><StepStatus>OK</StepStatus><ActualTime>802</ActualTime><CycleTime>0.2</CycleTime><AssayXData Points="4010">/8wkRMzZJESZ5iREZfMkRDIAJUT/DCVE3BklRKkmJURlMyVEQ0AlRA9NJUTcWSVEmWYlRHZz
JURDgCVED40lRNyZJUSZpiVEZbMlREPAJUQPzSVEzNklRJnmJUR28yVEQwAmRP8MJkTcGSZE
mSYmRHYzJkRDQCZED00mRNxZJkSZZiZEdnMmREOAJkQPjSZEzJkmRJmmJkR2syZEMsAmRA/N
JkTM2SZEqeYmRHbzJkRDACdE/wwnRNwZJ0SZJidEdjMnRENAJ0T/TCdE3FknRKlmJ0RlcydE
MoAnRA+NJ0TcmSdEmaYnRHazJ0RDwCdE/8wnRNzZJ0Sp5idEdvMnREMAKET/DChE3BkoRJkm
KER2MyhEMkAoRA9NKETMWShEmWYoRGVzKERDgChE/4woRMyZKESppihEdrMoREPAKEQPzShE
3NkoRJnmKER28yhEMgApRA8NKUTcGSlEqSYpRHYzKURDQClED00pRNxZKUSZZilEZXMpREOA
KUQPjSlE3JkpRJmmKURlsylEQ8ApRA/NKUTM2SlEqeYpRGXzKURDACpEDw0qRNwZKkSZJipE
ZTMqRDJAKkQPTSpEzFkqRKlmKkR2cypEQ4AqRA+NKkTMmSpEqaYqRHazKkRDwCpED80qRMzZ
KkSZ5ipEdvMqRDIAK0T/DCtEzBkrRKkmK0R2MytEQ0ArRA9NK0TcWStEqWYrRHZzK0QygCtE
/4wrRNyZK0SZpitEZbMrRDLAK0QPzStEzNkrRKnmK0R28ytEMgAsRA8NLETMGSxEqSYsRGUz
LEQyQCxE/0wsRNxZLESpZixEdnMsREOALEQPjSxE3JksRJmmLER2syxEMsAsRA/NLETc2SxE
qeYsRGXzLERDAC1E/wwtRNwZLUSZJi1EdjMtRENALUQPTS1EzFktRKlmLUR2cy1EQ4AtRA+N
LUTMmS1EqaYtRGWzLURDwC1E/8wtRMzZLUSZ5i1EdvMtRDIALkT/DC5E3BkuRKkmLkR2My5E
Q0AuRP9MLkTMWS5EqWYuRHZzLkQygC5ED40uRNyZLkSppi5EdrMuRDLALkQPzS5E3NkuRKnm
LkR28y5EQwAvRA8NL0TcGS9EqSYvRGUzL0RDQC9E/0wvRNxZL0SZZi9EdnMvREOAL0T/jC9E
3JkvRKmmL0Rlsy9EQ8AvRA/NL0TM2S9EmeYvRGXzL0RDADBE/wwwRNwZMESZJjBEZTMwRDJA
MEQPTTBEzFkwRKlmMER2czBEMoAwRP+MMETcmTBEqaYwRGWzMERDwDBED80wRNzZMESZ5jBE
dvMwREMAMUQPDTFEzBkxRJkmMUR2MzFEMkAxRP9MMUTMWTFEqWYxRHZzMUQygDFE/4wxRNyZ
MUSZpjFEZbMxRDLAMUQPzTFE3NkxRJnmMUR28zFEMgAyRP8MMkTcGTJEqSYyRHYzMkQyQDJE
/0wyRNxZMkSZZjJEdnMyRDKAMkT/jDJEzJkyRKmmMkRlszJEQ8AyRP/MMkTM2TJEmeYyRHbz
MkRDADNE/wwzRNwZM0SZJjNEdjMzRENAM0QPTTNE3FkzRKlmM0RlczNEQ4AzRA+NM0TMmTNE
maYzRGWzM0RDwDNE/8wzRNzZM0SZ5jNEdvMzREMANET/DDREzBk0RKkmNER2MzREMkA0RA9N
NETMWTREqWY0RHZzNERDgDRED400RMyZNESppjREdrM0RDLANET/zDRE3Nk0RKnmNERl8zRE
QwA1RP8MNUTMGTVEmSY1RGUzNURDQDVE/0w1RMxZNUSpZjVEdnM1REOANUQPjTVE3Jk1RKmm
NURlszVEMsA1RP/MNUTM2TVEmeY1RHbzNURDADZE/ww2RMwZNkSZJjZEZTM2RENANkQPTTZE
3Fk2RKlmNkRlczZEQ4A2RP+MNkTMmTZEmaY2RGWzNkRDwDZE/8w2RMzZNkSZ5jZEdvM2REMA
N0QPDTdE3Bk3RLkmN0RlMzdEMkA3RP9MN0TcWTdEmWY3RHZzN0RDgDdED403RNyZN0SppjdE
drM3REPAN0QPzTdEzNk3RJnmN0Rl8zdEMgA4RA8NOETcGThEqSY4RHYzOEQyQDhE/0w4RMxZ
OESpZjhEdnM4REOAOET/jDhEzJk4RKmmOERlszhEQ8A4RP/MOETM2ThEqeY4RHbzOEQyADlE
Dw05RMwZOUSpJjlEZTM5RENAOUT/TDlE3Fk5RJlmOURlczlEQ4A5RA+NOUTcmTlEmaY5RGWz
OUQywDlED805RMzZOUSZ5jlEZfM5RDIAOkQPDTpE3Bk6RJkmOkRlMzpEU0A6RA9NOkTcWTpE
mWY6RGVzOkRDgDpE/4w6RNyZOkSZpjpEZbM6REPAOkQPzTpE3Nk6RJnmOkRl8zpEQwA7RA8N
O0TMGTtEqSY7RGUzO0QyQDtED007RMxZO0SZZjtEZXM7REOAO0T/jDtEzJk7RKmmO0RlsztE
MsA7RA/NO0Tc2TtEmeY7RHbzO0QyADxEDw08RNwZPESpJjxEdjM8RDJAPEQPTTxE3Fk8RJlm
PER2czxEQ4A8RP+MPETMmTxEqaY8RHazPEQywDxED808RMzZPESZ5jxEZfM8RDIAPUT/DD1E
zBk9RKkmPUR2Mz1EMkA9RA9NPUTcWT1EmWY9RGVzPUQygD1ED409RNyZPUSZpj1EdrM9REPA
PUT/zD1EzNk9RKnmPUR28z1EQwA+RP8MPkTMGT5EmSY+RGUzPkRDQD5ED00+RMxZPkSZZj5E
ZXM+RFOAPkT/jD5E3Jk+RJmmPkRlsz5EMsA+RA/NPkTM2T5EqeY+RGXzPkQyAD9EDw0/RMwZ
P0SZJj9EZTM/RENAP0QPTT9E3Fk/RJlmP0R2cz9EMoA/RA+NP0TMmT9EmaY/RHazP0QywD9E
/8w/RNzZP0SZ5j9EdvM/REMAQEQPDUBEzBlARKkmQERlM0BEMkBARA9NQETMWUBEqWZARGVz
QERDgEBE/4xARMyZQESppkBEZbNAREPAQEQPzUBE7dlARKnmQERl80BEQwBBRP8MQUTMGUFE
mSZBRGUzQUQyQEFE/0xBRMxZQUSZZkFEdnNBREOAQUQPjUFEzJlBRJmmQUR2s0FEMsBBRA/N
QUTc2UFEqeZBRHbzQUQyAEJEDw1CRNwZQkSZJkJEdjNCRENAQkQPTUJEzFlCRKlmQkR2c0JE
MoBCRA+NQkTMmUJEqaZCRHazQkQywEJE/8xCRMzZQkSZ5kJEdvNCREMAQ0T/DENE3BlDRJkm
Q0R2M0NEMkBDRA9NQ0TMWUNEqWZDRGVzQ0RDgENE/4xDRNyZQ0SppkNEdrNDRDLAQ0QPzUNE
zNlDRJnmQ0R280NEMgBERP8MRETcGUREqSZERGUzRERDQERED01ERMxZRESpZkREZXNERDKA
REQPjURE3JlERKmmRER2s0REMsBERBDNRETM2UREmOZERGbzRERCAEVEEA1FRMwZRUSpJkVE
ZjNFREJARUT/TEVEzFlFRLlmRUR2c0VEQoBFRBCNRUTcmUVEmKZFRGazRURCwEVEEM1FRMzZ
RUSp5kVEZvNFREIARkQQDUZEzBlGRKkmRkRmM0ZEQkBGRP9MRkTMWUZEqWZGRGZzRkRCgEZE
EI1GRMyZRkSYpkZEZrNGRDLARkQQzUZE3NlGRKnmRkRm80ZEMgBHRBANR0TMGUdEqSZHRGYz
R0RCQEdE/0xHRMxZR0SYZkdEdnNHREKAR0QQjUdEzJlHRKmmR0Rms0dEMsBHRBDNR0TM2UdE
qeZHRGbzR0RCAEhEEA1IROwZSESYJkhEdjNIREJASEQQTUhEzFlIRJhmSERmc0hEMoBIRP+M
SETcmUhEqaZIRHazSERCwEhEEM1IRNzZSESp5khEdvNIREIASUQQDUlEzBlJRKkmSURmM0lE
QkBJRBBNSUTMWUlEqWZJRHZzSUQygElE/4xJRNyZSUSppklEZrNJRDLASUT/zElEzNlJRJjm
SUR280lEMgBKRP8MSkTcGUpEqSZKRGYzSkRCQEpE/0xKRNxZSkSYZkpEZnNKREKASkT/jEpE
3JlKRJimSkRms0pEMsBKRP/MSkTc2UpEqeZKRGbzSkRCAEtEEA1LRNwZS0SpJktEdjNLREJA
S0QQTUtE3FlLRKlmS0Rmc0tEQoBLRBCNS0TMmUtEmKZLRHazS0RCwEtE/8xLRNzZS0SY5ktE
dvNLREIATEQQDUxEzBlMRKkmTER2M0xEMkBMRP9MTETcWUxEqWZMRGZzTERCgExE/4xMRNyZ
TESppkxEZrNMRELATEQQzUxE3NlMRKnmTERm80xEQgBNRBANTUTMGU1EqSZNRHYzTUQyQE1E
EE1NRNxZTUSYZk1EdnNNRDKATUT/jE1EzJlNRKmmTURms01EQsBNRP/MTUTc2U1EmOZNRGbz
TURCAE5EEA1ORMwZTkSYJk5EZjNOREJATkQQTU5EzFlORJhmTkRmc05EQoBORP+MTkTMmU5E
mKZORGazTkQywE5EEM1ORMzZTkSp5k5EdvNOREIAT0T/DE9EzBlPRKkmT0RmM09EQkBPRP9M
T0TMWU9EmGZPRGZzT0QygE9EEI1PRMyZT0Sppk9EZrNPRDLAT0QQzU9EzNlPRKnmT0R2809E
QgBQRP8MUETcGVBEqSZQRHYzUEQyQFBEEE1QRNxZUESYZlBEZnNQRDKAUEQQjVBE3JlQRKmm
UER2s1BEMsBQRBDNUETc2VBEqeZQRGbzUEQyAFFEEA1RRMwZUUSpJlFEdjNRREJAUUT/TFFE
zFlRRJhmUUR2c1FEMoBRRP+MUUTcmVFEqaZRRHazUURCwFFEEM1RRNzZUUSY5lFEdvNRRDIA
UkQQDVJEzBlSRJgmUkRmM1JEQkBSRP9MUkTMWVJEqWZSRHZzUkRCgFJE/4xSRMyZUkSpplJE
drNSRDLAUkQQzVJE3NlSRKnmUkRm81JEMgBTRBANU0TMGVNEqSZTRHYzU0QyQFNE/0xTRMxZ
U0SpZlNEdnNTREKAU0T/jFNE3JlTRJimU0Rms1NEMsBTRBDNU0Tc2VNEmOZTRGbzU0QyAFRE
/wxURNwZVESpJlREdjNUREJAVEQQTVRE3FlURKlmVERmc1REMoBURP+MVETMmVREmKZURGaz
VEQywFREEM1URNzZVESp5lREZvNUREIAVUT/DFVE3BlVRJgmVUR2M1VEQkBVRBBNVUTcWVVE
qWZVRHZzVUQygFVE/4xVRMyZVUSpplVEZrNVRELAVUQQzVVE3NlVRJjmVUR281VEMgBWRBAN
VkTMGVZEmCZWRGYzVkRCQFZEEE1WRMxZVkSYZlZEdnNWREKAVkQQjVZEzJlWRJimVkR2s1ZE
MsBWRBDNVkTM2VZEqeZWRGbzVkRCAFdE/wxXRNwZV0SpJldEdjNXREJAV0T/TFdEzFlXRJhm
V0R2c1dEQoBXRP+MV0TcmVdEqaZXRHazV0RCwFdE/8xXRNzZV0Sp5ldEZvNXREIAWEQQDVhE
zBlYRJgmWER2M1hEQkBYRP9MWETcWVhEmGZYRGZzWERCgFhE/4xYRMyZWESpplhEdrNYRDLA
WET/zFhE3NlYRJjmWERm81hEMgBZRP8MWUTcGVlEmCZZRGYzWURCQFlEEE1ZRNxZWUSYZllE
ZnNZRDKAWUQQjVlE3JlZRKmmWURms1lEMsBZRBDNWUTM2VlEqeZZRGbzWURCAFpEEA1aRNwZ
WkSYJlpEdjNaREJAWkQQTVpE3FlaRKlmWkRmc1pEQoBaRBCNWkTMmVpEmKZaRHazWkRCwFpE
EM1aRMzZWkSY5lpEdvNaRDIAW0QQDVtEzBlbRKkmW0R2M1tEMkBbRBBNW0TMWVtEmGZbRGZz
W0RCgFtEEI1bRNyZW0SppltEdrNbRDLAW0QQzVtEzNlbRJjmW0Rm81tEMgBcRBANXETMGVxE
mCZcRHYzXEQyQFxE/0xcRNxZXESYZlxEZnNcREKAXET/jFxEzJlcRJimXER2s1xEQsBcRBDN
XETM2VxEmOZcRGbzXEQyAF1E/wxdRMwZXUSYJl1EdjNdRDJAXUT/TF1E3FldRKlmXUR2c11E
QoBdRP+MXUTMmV1EqaZdRGazXURCwF1E/8xdRMzZXUSY5l1EZvNdREIAXkT/DF5E3BleRJgm
XkRmM15EQkBeRBBNXkTcWV5EmGZeRGZzXkRCgF5EEI1eRMyZXkSppl5EdrNeRELAXkQQzV5E
zNleRJjmXkR2815EMgBfRP8MX0TMGV9EqSZfRGYzX0RCQF9E/0xfRNxZX0SYZl9EdnNfREKA
X0QQjV9E3JlfRKmmX0R2s19EMsBfRBDNX0TM2V9EqeZfRGbzX0QyAGBE/wxgRNwZYESYJmBE
djNgRDJAYEQQTWBE3FlgRJhmYERmc2BEMoBgRP+MYETcmWBEqaZgRHazYERCwGBE/8xgRNzZ
YESY5mBEdvNgREIAYUT/DGFEzBlhRKkmYUR2M2FEMkBhRBBNYUTcWWFEmGZhRHZzYUQygGFE
/4xhRNyZYUSppmFEdrNhRDLAYUQQzWFEzNlhRKnmYUR282FEMgBiRBANYkTcGWJEqSZiRGYz
YkRCQGJE/0xiRMxZYkSYZmJEZnNiRDKAYkQQjWJE3JliRJimYkRms2JEMsBiRP/MYkTc2WJE
qeZiRHbzYkRCAGNE/wxjRMwZY0SpJmNEdjNjRDJAY0QQTWNEzFljRKlmY0Rmc2NEQoBjRBCN
Y0TMmWNEqaZjRGazY0RCwGNE/8xjRMzZY0Sp5mNEdvNjRDIAZEQQDWREzBlkRKkmZERmM2RE
QkBkRBBNZETMWWREmGZkRHZzZEQygGREEI1kRMyZZESYpmREZrNkRELAZET/zGRE3NlkRJjm
ZER282REMgBlRP8MZUTMGWVEmCZlRHYzZURCQGVE/0xlRMxZZUSYZmVEdnNlRDKAZUT/jGVE
zJllRJimZURms2VEQsBlRP/MZUTc2WVEqeZlRGbzZURCAGZEEA1mRNwZZkSpJmZEdjNmREJA
ZkQQTWZEzFlmRJhmZkRmc2ZEMoBmRBCNZkTcmWZEmKZmRGazZkRCwGZEEM1mRNzZZkSY5mZE
ZvNmRDIAZ0T/DGdEzBlnRJgmZ0R2M2dEQkBnRBBNZ0TcWWdEqWZnRHZzZ0RCgGdEEI1nRNyZ
Z0SYpmdEdrNnRDLAZ0T/zGdE3NlnRJjmZ0Rm82dEQgBoRP8MaETMGWhEqSZoRHYzaERCQGhE
EE1oRMxZaESpZmhEZnNoRDKAaET/jGhEzJloRKmmaER2s2hEU8BoRBDNaETM2WhEqeZoRGbz
aEQyAGlE/wxpRNwZaUSYJmlEdjNpREJAaUQQTWlEzFlpRJhmaURmc2lEMoBpRBCNaUTMmWlE
mKZpRHazaURCwGlEEM1pRMzZaUSY5mlEZvNpREIAakQQDWpEzBlqRJgmakR2M2pEMkBqRBBN
akTMWWpEmGZqRGZzakRCgGpE/4xqRMyZakSYpmpEhrNqRELAakQQzWpE3NlqRJjmakRm82pE
QgBrRP8Ma0TcGWtEqSZrRHYza0RCQGtEEE1rRMxZa0SYZmtEZnNrREKAa0QQjWtEzJlrRKmm
a0Rms2tEMsBrRP/Ma0Tc2WtEmOZrRGbza0QyAGxEEA1sRMwZbESYJmxEZjNsREJAbET/TGxE
zFlsRJhmbERmc2xEMoBsRBCNbETMmWxEqaZsRHazbEQywGxEEM1sRNzZbESY5mxEZvNsRDIA
bUT/DG1E3BltRKkmbUR2M21EQkBtRP9MbUTMWW1EmGZtRHZzbURCgG1EEI1tRNyZbUSYpm1E
drNtRDLAbUT/zG1EzNltRJjmbUR2821EMgBuRBANbkTMGW5EqSZuRGYzbkRCQG5E/0xuRMxZ
bkSYZm5EZnNuREKAbkQQjW5EzJluRJimbkRms25EQsBuRP/MbkTM2W5EqeZuRHbzbkRCAG9E
EA1vRMwZb0SpJm9EdjNvRDJAb0QQTW9EzFlvRJhmb0Rmc29EMoBvRBCNb0TMmW9EmKZvRGaz
b0RCwG9EEM1vRMzZb0SY5m9EdvNvREIAcET/DHBE3BlwRKkmcER2M3BEQkBwRBBNcETMWXBE
mGZwRHZzcERCgHBE/4xwRMyZcESppnBEZrNwRELAcET/zHBE3NlwRKnmcERm83BEQgBxRP8M
cUTMGXFEqSZxRHYzcUQyQHFEEE1xRMxZcUSYZnFEdnNxRDKAcUQQjXFEzJlxRKmmcURms3FE
MsBxRBDNcUTc2XFEqeZxRGbzcURCAHJEEA1yRNwZckSpJnJEdjNyRDJAckT/THJE3FlyRJhm
ckR2c3JEQoByRBCNckTMmXJEmKZyRGazckRCwHJE/8xyRNzZckSY5nJEdvNyREIAc0T/DHNE
3BlzRJgmc0R2M3NEMkBzRBBNc0TcWXNEmGZzRGZzc0QygHNEEI1zRMyZc0SppnNEZrNzRDLA
c0QQzXNEzNlzRJjmc0R283NEMgB0RP8MdETMGXREqSZ0RGYzdERCQHRE/0x0RMxZdESpZnRE
ZnN0REKAdEQQjXRE3Jl0RKmmdERms3REQsB0RBDNdETM2XREqeZ0RGbzdERCAHVEEA11RNwZ
dUSpJnVEZjN1RDJAdUT/THVE3Fl1RJhmdURmc3VEMoB1RBCNdUTcmXVEmKZ1RHazdURCwHVE
/8x1RMzZdUSY5nVEZvN1RDIAdkT/DHZE3Bl2RJgmdkRmM3ZEMkB2RBBNdkTMWXZEqWZ2RGZz
dkQygHZEEI12RNyZdkSppnZEdrN2RELAdkT/zHZEzNl2RJjmdkRm83ZEQgB3RBANd0TMGXdE
qSZ3RHYzd0RCQHdEEE13RMxZd0SpZndEdnN3RDKAd0QQjXdE3Jl3RKmmd0R2s3dEQsB3RP/M
d0TM2XdEqeZ3RHbzd0RCAHhEEA14RNwZeESYJnhEZjN4RDJAeET/THhEzFl4RJhmeER2c3hE
MoB4RBCNeETMmXhEmKZ4RGazeERCwHhE/8x4RMzZeESY5nhEdvN4REIAeUT/DHlEzBl5RJgm
eURmM3lEMkB5RBBNeUTMWXlEqWZ5RGZzeUQygHlEEI15RMyZeUSYpnlEdrN5RELAeUT/zHlE
zNl5RKnmeURm83lEMgB6RP8MekTcGXpEqSZ6RHYzekQyQHpEEE16RNxZekSpZnpEdnN6RDKA
ekQQjXpEzJl6RKmmekR2s3pEQsB6RBDNekTM2XpEmOZ6RGbzekRCAHtEEA17RMwZe0SYJntE
djN7RDJAe0QQTXtEzFl7RKlme0Rmc3tEQoB7RBCNe0TMmXtEmKZ7RGaze0RCwHtE/8x7RMzZ
e0Sp5ntEdvN7REIAfEQQDXxEzBl8RJgmfERmM3xEMkB8RP9MfETMWXxEmGZ8RHZzfEQygHxE
/4x8RMyZfESYpnxEdrN8RDLAfEQQzXxEzNl8RJjmfER283xEQgB9RP8MfUTcGX1EqSZ9RHYz
fURCQH1EEE19RNxZfUSYZn1EZnN9RDKAfUQQjX1E3Jl9RKmmfUR2s31EMsB9RBDNfUTc2X1E
qeZ9RGbzfURCAH5EEA1+RMwZfkSYJn5EZjN+RDJAfkQQTX5EzFl+RKlmfkR2c35EQoB+RP+M
fkTMmX5EmKZ+RGazfkQywH5EEM1+RMzZfkSY5n5EdvN+RDIAf0QQDX9EzBl/RJgmf0RmM39E
QkB/RP9Mf0TcWX9EqWZ/RHZzf0QygH9EEI1/RMyZf0Sppn9EZrN/RDLAf0QQzX9EzNl/RJjm
f0Rm839EIQCARIgGgETmDIBEVBOARLsZgEQhIIBEgCaAROYsgERUM4BEszmARCFAgESARoBE
7kyARExTgES7WYBEGWCARIhmgETmbIBEVHOARLt5gEQhgIBEiIaARO6MgERUk4BEu5mARCGg
gESApoBE7qyARFSzgES7uYBEGcCARIDGgETuzIBETNOARLvZgEQZ4IBEiOaARO7sgERM84BE
u/mARCEAgUSIBoFE5gyBRFQTgUSzGYFEISCBRIgmgUTmLIFETDOBRLM5gUQZQIFEiEaBRO5M
gURMU4FEs1mBRCFggUSIZoFE5myBRExzgUS7eYFEIYCBRICGgUTujIFETJOBRLuZgUQhoIFE
gKaBRO6sgURUs4FEs7mBRBnAgUSIxoFE7syBRFTTgUS72YFEIeCBRIjmgUTm7IFEVPOBRLP5
gUQhAIJEgAaCROYMgkRME4JEsxmCRBkggkSAJoJE7iyCREwzgkSzOYJEGUCCRIhGgkTuTIJE
VFOCRLNZgkQZYIJEgGaCROZsgkRUc4JEu3mCRBmAgkSAhoJE5oyCRFSTgkSzmYJEIaCCRIim
gkTmrIJETLOCRLu5gkQhwIJEiMaCRO7MgkRM04JEs9mCRBnggkSI5oJE5uyCRFTzgkS7+YJE
IQCDRIAGg0TuDINEVBODRLMZg0QZIINEiCaDRO4sg0RUM4NEszmDRCFAg0SIRoNE5kyDRFRT
g0SzWYNEGWCDRIBmg0TubINETHODRLN5g0QhgINEgIaDROaMg0RUk4NEu5mDRCGgg0SIpoNE
5qyDREyzg0SzuYNEGcCDRIjGg0TuzINEVNODRLPZg0QZ4INEiOaDRObsg0RU84NEu/mDRBkA
hESABoRE7gyEREwThES7GYREGSCERIgmhETuLIRETDOERLs5hEQhQIREgEaERPZMhERUU4RE
u1mERBlghESAZoRE5myERExzhESzeYREIYCERICGhETujIRETJOERLuZhEQhoIREgKaEROas
hERUs4REs7mERCHAhESAxoRE7syEREzThES72YREGeCERIjmhETu7IRETPOERLv5hEQhAIVE
gAaFRO4MhURME4VEsxmFRCEghUSIJoVE5iyFRFQzhUS7OYVEIUCFRIhGhUTmTIVETFOFRLtZ
hUQhYIVEiGaFROZshURUc4VEu3mFRCGAhUSIhoVE5oyFREyThUSzmYVEGaCFRIimhUTmrIVE
VLOFRLu5hUQZwIVEgMaFRObMhURM04VEs9mFRCHghUSI5oVE5uyFREzzhUS7+YVEGQCGRIAG
hkTuDIZEVBOGRLMZhkQZIIZEgCaGRO4shkRUM4ZEszmGRBlAhkSARoZE5kyGRExThkSzWYZE
IWCGRIhmhkTubIZETHOGRLN5hkQhgIZEgIaGRO6MhkRMk4ZEu5mGRBmghkSIpoZE5qyGRFSz
hkS7uYZEIcCGRIDGhkTuzIZETNOGRLvZhkQh4IZEiOaGRO7shkRM84ZEu/mGRBkAh0SABodE
5gyHRFQTh0S7GYdEISCHRIgmh0TuLIdEVDOHRLs5h0QhQIdEiEaHROZMh0RMU4dEs1mHRBlg
h0SIZodE5myHRFRzh0S7eYdEIYCHRIiGh0TmjIdETJOHRLOZh0QhoIdEiKaHRO6sh0RMs4dE
u7mHRBnAh0SIxodE7syHRFTTh0S72YdEIeCHRIjmh0Tm7IdEVPOHRLv5h0QhAIhEiAaIRO4M
iERME4hEsxmIRCEgiESIJohE7iyIRFQziES7OYhEIUCIRIhGiETuTIhEVFOIRLtZiEQhYIhE
iGaIRO5siERUc4hEs3mIRCGAiESAhohE5oyIREyTiES7mYhEIaCIRIimiETmrIhETLOIRLO5
iEQhwIhEgMaIRObMiERM04hEs9mIRCHgiESA5ohE5uyIRFTziESz+YhEGQCJRIgGiUTmDIlE
VBOJRLsZiUQZIIlEgCaJROYsiURUM4lEszmJRBlAiUSIRolE5kyJRFRTiUS7WYlEGWCJRIBm
iUTubIlETHOJRLN5iUQhgIlEgIaJROaMiURMk4lEu5mJRCGgiUSIpolE5qyJRFSziUSzuYlE
IcCJRIjGiUTmzIlEVNOJRLvZiUQh4IlEgOaJRO7siURU84lEu/mJRCEAikSABopE5gyKRFQT
ikSzGYpEISCKRIgmikTmLIpETDOKRLs5ikQZQIpEiEaKRO5MikRUU4pEs1mKRBlgikSAZopE
5myKRF1zikSzeYpEGYCKRICGikTmjIpETJOKRLOZikQhoIpEiKaKROasikRUs4pEs7mKRCHA
ikSIxopE7syKRFTTikS72YpEIeCKRIDmikTm7IpETPOKRLv5ikQhAItEgAaLRO4Mi0RME4tE
uxmLRCEgi0SIJotE7iyLREwzi0SzOYtEIUCLRIhGi0TuTItEVFOLRLtZi0QZYItEiGaLROZs
i0RMc4tEu3mLRCGAi0SAhotE5oyLRFSTi0SzmYtEGaCLRICmi0TurItETLOLRLu5i0QZwItE
iMaLRObMi0RM04tEs9mLRBngi0SA5otE5uyLRFTzi0Sz+YtEGQCMRIAGjETuDIxEVBOMRLsZ
jEQZIIxEiCaMRO4sjERMM4xEszmMRBlAjESARoxE5kyMRFRTjESzWYxEIWCMRIhmjETmbIxE
VHOMRLt5jEQZgIxEiIaMROaMjERMk4xEs5mMRCGgjESIpoxE7qyMRFSzjESzuYxEGcCMRIDG
jETmzIxETNOMRLPZjEQh4IxEiOaMRO7sjERM84xEu/mMRCEAjUSIBo1E7gyNREwTjUS7GY1E
ISCNRIAmjUTuLI1ETDONRLs5jUQhQI1EiEaNRO5MjURMU41Eu1mNRCFgjUSIZo1E5myNRExz
jUS7eY1EIYCNRICGjUTujI1ETJONRLOZjUQZoI1EiKaNROasjURUs41Es7mNRCHAjUSAxo1E
5syNREzTjUSz2Y1EGeCNRIjmjUTu7I1ETPONRLv5jUQZAI5EiAaORO4MjkRUE45EsxmORBkg
jkSIJo5E7iyOREwzjkSzOY5EIUCORIhGjkTuTI5ETFOORLNZjkQhYI5EgGaORO5sjkRMc45E
u3mORCGAjkSAho5E5oyOREyTjkS7mY5EIaCORIimjkTmrI5EVLOORLO5jkQZwI5EiMaORO7M
jkRM045Eu9mORBngjkSA5o5E7uyOREzzjkS7+Y5EGQCPRIAGj0TmDI9EVBOPRLMZj0QZII9E
iCaPRO4sj0RMM49EszmPRCFAj0SIRo9E5kyPRFRTj0SzWY9EGWCPRIhmj0TubI9EXXOPRLN5
j0QZgI9EiIaPROaMj0RMk49Es5mPRCGgj0SIpo9E5qyPREyzj0SzuY9EIcCPRIjGj0TmzI9E
TNOPRLPZj0Qh4I9EiOaPRObsj0RU849Eu/mPRBkAkESIBpBE7gyQREwTkES7GZBEISCQRIAm
kETuLJBETDOQRLM5kEQhQJBEgEaQROZMkERUU5BEu1mQRCFgkESAZpBE5myQRExzkES7eZBE
GYCQRIiGkETmjJBETJOQRLuZkEQZoJBEgKaQROaskERUs5BEs7mQRCHAkESAxpBE5syQREzT
kESz2ZBEIeCQRIDmkETm7JBETPOQRLP5kEQhAJFEgAaRRO4MkURUE5FEuxmRRBkgkUSAJpFE
7iyRREwzkUSzOZFEIUCRRIBGkUTmTJFETFORRLtZkUQZYJFEiGaRROZskURMc5FEs3mRRBmA
kUSIhpFE7oyRRFSTkUSzmZFEIaCRRICmkUT2rJFETLORRLu5kUQhwJFEgMaRRO7MkURU05FE
u9mRRCHgkUSA5pFE7uyRREzzkUSz+ZFEIQCSRIgGkkTmDJJEVBOSRLsZkkQhIJJEiCaSRO4s
kkRMM5JEuzmSRCFAkkSARpJE7kySRFRTkkS7WZJEIWCSRIBmkkT2bJJETHOSRLt5kkQZgJJE
gIaSROaMkkRUk5JEu5mSRCKgkkSAppJE7qySREyzkkS7uZJEIsCSRIjGkkTmzJJETNOSRLvZ
kkQi4JJEgOaSRObskkRM85JEsvmSRCIAk0SIBpNE7gyTRFQTk0S7GZNEGSCTRIAmk0TuLJNE
VDOTRLI5k0QiQJNEiEaTRO5Mk0RUU5NEu1mTRCJgk0SAZpNE7myTRExzk0S7eZNEGYCTRIiG
k0TujJNETJOTRLKZk0QioJNEiKaTROask0RMs5NEsrmTRBnAk0SAxpNE5syTRFTTk0S72ZNE
IuCTRIjmk0Tm7JNETPOTRLL5k0QZAJREgAaURO4MlERUE5REshmURCIglESIJpRE7iyURFQz
lESyOZREIkCURIBGlETmTJREVFOURLtZlEQZYJREgGaUROZslERUc5REsnmURCKAlESAhpRE
7oyURFSTlES7mZREGaCURIimlETurJREVLOURLK5lEQZwJREgMaURObMlERU05REu9mURCLg
lESA5pRE7uyURFTzlES7+ZREGQCVRIgGlUTmDJVEVBOVRLIZlUQiIJVEgCaVRO4slURUM5VE
sjmVRBlAlUSIRpVE7kyVRExTlUS7WZVEImCVRIhmlUTmbJVEVHOVRLJ5lUQZgJVEgIaVROaM
lURUk5VEu5mVRCKglUSAppVE5qyVRFSzlUSyuZVEGcCVRIjGlUTuzJVETNOVRLvZlUQi4JVE
gOaVRO7slURU85VEu/mVRCIAlkSABpZE5gyWREwTlkS7GZZEGSCWRIgmlkT2LJZETDOWRLI5
lkQZQJZEgEaWRO5MlkRUU5ZEu1mWRBlglkSIZpZE5myWRFRzlkS7eZZEGYCWRIiGlkTmjJZE
VJOWRLuZlkQioJZEgKaWROaslkRMs5ZEu7mWRCLAlkSAxpZE5syWREzTlkS72ZZEIuCWRIDm
lkTm7JZEVPOWRLv5lkQiAJdEiAaXROYMl0RME5dEshmXRCIgl0SIJpdE7iyXREwzl0S7OZdE
GUCXRIBGl0TmTJdEVFOXRLJZl0QiYJdEiGaXRO5sl0RMc5dEsnmXRBmAl0SAhpdE5oyXREyT
l0S7mZdEIqCXRIiml0TurJdETLOXRLK5l0QiwJdEiMaXRObMl0RU05dEstmXRBngl0SI5pdE
5uyXRFTzl0Sy+ZdEGQCYRIgGmETuDJhEVBOYRLIZmEQiIJhEiCaYROYsmERMM5hEuzmYRCJA
mESIRphE7kyYRExTmES7WZhEGWCYRIhmmETubJhETHOYRLJ5mEQigJhEgIaYROaMmERMk5hE
u5mYRBmgmESIpphE5qyYRFSzmESyuZhEIsCYRIDGmETuzJhEVNOYRLvZmEQi4JhEgOaYRO7s
mERM85hEu/mYRCIAmUSABplE7gyZREwTmUSyGZlEIiCZRIAmmUTmLJlEVDOZRLs5mUQiQJlE
gEaZRO5MmURMU5lEu1mZRBlgmUSIZplE5myZRFRzmUS7eZlEIoCZRIiGmUTmjJlEVJOZRLuZ
mUQZoJlEiKaZRO6smURUs5lEsrmZRBnAmUSIxplE5syZRFTTmUSy2ZlEGeCZRIjmmUTu7JlE
TPOZRLv5mUQZAJpEiAaaROYMmkRUE5pEshmaRBkgmkSAJppE7iyaRFQzmkSyOZpEGUCaRIBG
mkTmTJpETFOaRLJZmkQiYJpEiGaaROZsmkRUc5pEsnmaRCKAmkSIhppE5oyaREyTmkSymZpE
IqCaRIimmkTmrJpETLOaRLu5mkQZwJpEiMaaRO7MmkRU05pEu9maRCLgmkSI5ppE5uyaREzz
mkS7+ZpEIgCbRIgGm0TuDJtETBObRLsZm0QiIJtEiCabRO4sm0RUM5tEsjmbRBlAm0SARptE
7kybRFRTm0SyWZtEImCbRIBmm0TmbJtETHObRLt5m0QigJtEiIabROaMm0RUk5tEspmbRCKg
m0SApptE5qybREyzm0SyuZtEIsCbRIDGm0TuzJtEVNObRLvZm0Qi4JtEgOabRObsm0RU85tE
svmbRCIAnESIBpxE7gycREwTnESyGZxEIiCcRIgmnETmLJxETDOcRLI5nEQZQJxEiEacROZM
nERUU5xEu1mcRCJgnESAZpxE7mycRExznES7eZxEIoCcRICGnETmjJxEVJOcRLKZnEQZoJxE
gKacROasnERUs5xEu7mcRCLAnESIxpxE7sycRFTTnESy2ZxEGeCcRIjmnETm7JxEVPOcRLL5
nEQiAJ1EgAadRO4MnURUE51EuxmdRCIgnUSAJp1E7iydREwznUSyOZ1EIkCdRIhGnUTmTJ1E
TFOdRLtZnUQZYJ1EgGadROZsnURUc51EsnmdRBmAnUSAhp1E5oydRFSTnUS7mZ1EIqCdRICm
nUTmrJ1EVLOdRLu5nUQiwJ1EgMadRO7MnURU051Eu9mdRBngnUSI5p1E5uydRFTznUS7+Z1E
GQCeRIgGnkTuDJ5EVBOeRLIZnkQiIJ5EiCaeROYsnkRMM55EuzmeRCJAnkSIRp5E5kyeRFRT
nkSyWZ5EImCeRIhmnkTmbJ5ETHOeRLJ5nkQZgJ5EiIaeROaMnkRMk55EspmeRCKgnkSApp5E
5qyeRFSznkSyuZ5EGcCeRIDGnkTuzJ5ETNOeRLvZnkQZ4J5EgOaeRO7snkRU855EsvmeRCIA
n0SABp9E7gyfREwTn0S7GZ9EKiCfRIgmn0TmLJ9ETDOfRLI5n0QiQJ9EiEafROZMn0RUU59E
u1mfRCJgn0SIZp9E5myfRExzn0S7eZ9EGYCfRIiGn0TujJ9EVJOfRLKZn0QZoJ9EiKafROas
n0RMs59EsrmfRBnAn0SAxp9E5syfRFzTn0S72Z9EGeCfRIDmn0Tm7J9EVPOfRLv5n0QiAKBE
iAagROYMoERUE6BEuxmgRCIgoESIJqBE5iygRFQzoES7OaBEGUCgRIhGoETuTKBEVFOgRLJZ
oEQZYKBEiGagROZsoERUc6BEu3mgRCKAoESAhqBE7oygREyToESymaBEIqCgRIimoETmrKBE
VLOgRLK5oEQiwKBEiMagRO7MoERM06BEstmgRBngoESI5qBE7uygRFTzoES7+aBEGQChRIgG
oUTmDKFEVBOhRLIZoUQZIKFEgCahROYsoURMM6FEuzmhRBlAoUSIRqFE5kyhRExToUSyWaFE
GWChRIhmoUTubKFEVHOhRLt5oUQigKFEgIahRO6MoURMk6FEu5mhRCKgoUSApqFE5qyhRFSz
oUSyuaFEIsChRIjGoUTuzKFEVNOhRLLZoUQi4KFEgOahRObsoURM86FEu/mhRBkAokSIBqJE
5gyiRFQTokS7GaJEGSCiRIAmokTmLKJETDOiRLs5okQiQKJEgEaiRO5MokRMU6JEslmiRBlg
okSAZqJE7myiRFRzokSyeaJEIoCiRICGokTmjKJEVJOiRLKZokQioKJEgKaiROasokRMs6JE
srmiRCLAokSIxqJE5syiREzTokSy2aJEIuCiRIjmokTu7KJETPOiRLv5okQiAKNEiAajRO4M
o0RME6NEuxmjRBkgo0SIJqNE5iyjRFQzo0SyOaNEIkCjRIBGo0TuTKNEVFOjRLtZo0QZYKNE
iGajROZso0RUc6NEu3mjRBmAo0SIhqNE5oyjREyTo0SymaNEIqCjRICmo0TurKNEVLOjRLu5
o0QZwKNEiMajRPbMo0RM06NEstmjRCLgo0SA5qNE7uyjRFTzo0S7+aNEGQCkRIgGpETmDKRE
XBOkRLIZpEQZIKREiCakRO4spERMM6REsjmkRCJApESIRqRE7kykRExTpESyWaREImCkRIBm
pETmbKRETHOkRLt5pEQqgKREiIakRO6MpERMk6REu5mkRBmgpESApqRE5qykRFSzpES7uaRE
IsCkRIDGpETmzKRETNOkRLLZpEQi4KREiOakRO7spERM86REu/mkRCIApUSIBqVE7gylREwT
pUS7GaVEIiClRIgmpUTuLKVETDOlRLs5pUQiQKVEiEalRO5MpURUU6VEu1mlRBlgpUSAZqVE
5mylRFRzpUS7eaVEGYClRICGpUTmjKVEVJOlRLKZpUQZoKVEiKalROaspURUs6VEu7mlRCLA
pUSAxqVE7sylREzTpUS72aVEGeClRIDmpUTu7KVEVPOlRLL5pUQiAKZEgAamROYMpkRUE6ZE
uxmmRCIgpkSAJqZE7iymREwzpkSyOaZEIkCmRIBGpkTuTKZEVFOmRLtZpkQiYKZEiGamRO5s
pkRMc6ZEsnmmRCKApkSAhqZE7oymREyTpkSymaZEIqCmRIimpkTmrKZETLOmRLK5pkQiwKZE
iMamRObMpkRM06ZEu9mmRCLgpkSI5qZE7uymRFTzpkTD+aZEIgCnRIAGp0TuDKdETBOnRLIZ
p0QZIKdEgCanROYsp0RMM6dEuzmnRCJAp0SARqdE5kynRFRTp0S7WadEGWCnRIBmp0TubKdE
THOnRLt5p0QZgKdEiIanROaMp0RUk6dEspmnRCKgp0SApqdE5qynRFSzp0S7uadEIsCnRIDG
p0TuzKdEVNOnRLLZp0Qi4KdEiOanRO7sp0RM86dEu/mnRCIAqESABqhE7gyoREwTqESyGahE
GSCoRIgmqETmLKhETDOoRLs5qEQZQKhEiEaoROZMqERUU6hEslmoRCJgqESAZqhE5myoRFRz
qES7eahEIoCoRIiGqETmjKhETJOoRLKZqEQZoKhEiKaoRO6sqERUs6hEu7moRCLAqESIxqhE
7syoREzTqES72ahEIuCoRIjmqETm7KhEVPOoRLv5qEQiAKlEiAapROYMqURME6lEshmpRBkg
qUSAJqlE5iypREwzqUS7OalEIkCpRIhGqUTmTKlETFOpRLJZqUQiYKlEiGapROZsqURUc6lE
snmpRCKAqUSIhqlE5oypREyTqUS7malEIqCpRIimqUTmrKlETLOpRLu5qUQZwKlEgMapRObM
qURM06lEu9mpRCLgqUSA5qlE7uypREzzqUSy+alEGQCqRIAGqkTmDKpETBOqRLIZqkQiIKpE
iCaqRO4sqkRMM6pEsjmqRCJAqkSIRqpE7kyqRExTqkS7WapEGWCqRIBmqkTubKpETHOqRLJ5
qkQqgKpEiIaqRO6MqkRMk6pEspmqRCKgqkSIpqpE5qyqREyzqkS7uapEGcCqRIjGqkTuzKpE
VNOqRLLZqkQi4KpEiOaqRO7sqkRM86pEu/mqRCIAq0SABqtE5gyrRFQTq0S7GatEGSCrRIgm
q0TmLKtETDOrRLI5q0QiQKtEiEarRO5Mq0RUU6tEu1mrRCJgq0SIZqtE5myrRFRzq0S7eatE
GYCrRICGq0TmjKtETJOrRLKZq0QZoKtEgKarRO6sq0RMs6tEu7mrRCLAq0SAxqtE5syrRFTT
q0Sy2atEIuCrRIjmq0Tm7KtEVPOrRLv5q0QiAKxEgAasROYMrERME6xEuxmsRCIgrESIJqxE
7iysRFQzrESyOaxEGUCsRIhGrETuTKxETFOsRLtZrEQZYKxEiGasROZsrERUc6xEu3msRCKA
rESAhqxE5oysRFSTrES7maxEIqCsRIimrETmrKxETLOsRLu5rEQiwKxEgMasRObMrERM06xE
u9msRCLgrESI5qxE5uysRFTzrES7+axEIgCtRIgGrUTmDK1ETBOtRLsZrUQZIK1EgCatROYs
rURMM61EuzmtRCJArUSIRq1E7kytRFRTrUS7Wa1EImCtRIBmrUTubK1EVHOtRLJ5rUQZgK1E
gIatROaMrURUk61Eu5mtRCKgrUSApq1E7qytREyzrUSyua1EGcCtRIjGrUTuzK1ETNOtRLvZ
rUQZ4K1EiOatRO7srURM861EsvmtRBkArkSABq5E7gyuREwTrkSyGa5EIiCuRIgmrkTmLK5E
VDOuRLs5rkQiQK5EgEauRO5MrkRUU65EslmuRCJgrkSAZq5E5myuRExzrkTDea5EIoCuRIiG
rkTmjK5EVJOuRLuZrkQZoK5EiKauRO6srkRMs65EsrmuRCLArkSAxq5E5syuREzTrkS72a5E
GeCuRIjmrkTm7K5EVPOuRLL5rkQZAK9EgAavROYMr0RUE69EshmvRCIgr0SAJq9E5iyvRFQz
r0S7Oa9EIkCvRIhGr0T2TK9ETFOvRLtZr0QiYK9EgGavRO5sr0RUc69EsnmvRCKAr0SIhq9E
7oyvREyTr0Syma9EIqCvRIimr0TmrK9ETLOvRLu5r0QiwK9EiMavRO7Mr0RU069EstmvRCLg
r0SA5q9E5uyvRFTzr0S7+a9EIgCwRIgGsETmDLBETBOwRLsZsEQiILBEiCawROYssERMM7BE
uzmwRCJAsESIRrBE5kywRExTsESyWbBEImCwRIBmsETubLBEVHOwRLt5sEQZgLBEiIawROaM
sERMk7BEu5mwRBmgsESIprBE7qywRFSzsES7ubBEGcCwRIDGsETuzLBEVNOwRLLZsEQi4LBE
gOawRObssERM87BEsvmwRCIAsUSIBrFE7gyxRFQTsUSyGbFEGSCxRIAmsUTmLLFETDOxRLs5
sUQiQLFEiEaxRO5MsURUU7FEslmxRCJgsUSIZrFE5myxRExzsUS7ebFEIoCxRIiGsUTmjLFE
VJOxRLuZsUQioLFEgKaxROassURMs7FEu7mxRCLAsUSIxrFE5syxRFTTsUSy2bFEIuCxRIDm
sUTu7LFETPOxRLL5sUQZALJEiAayRO4MskRUE7JEuxmyRCIgskSAJrJE7iyyREwzskS7ObJE
IkCyRIhGskTmTLJETFOyRLtZskQZYLJEgGayRO5sskRUc7JEu3myRBmAskSAhrJE7oyyRFST
skS7mbJEIqCyRICmskTurLJETLOyRLu5skQZwLJEgMayRO7MskRM07JEstmyRCLgskSI5rJE
7uyyREzzskS7+bJEIgCzRIgGs0TuDLNETBOzRLIZs0QiILNEgCazRO4ss0RMM7NEuzmzRCJA
s0SIRrNE5kyzRFRTs0SyWbNEImCzRIhms0TubLNEVHOzRLJ5s0QZgLNEiIazROaMs0RMk7NE
u5mzRCKgs0SIprNE5qyzRFyzs0SyubNEGcCzRIjGs0TuzLNEVNOzRLLZs0Qi4LNEgOazRObs
s0RM87NEu/mzRBkAtESABrRE5gy0RFQTtES7GbREGSC0RIAmtETuLLRETDO0RLI5tEQZQLRE
gEa0ROZMtERUU7REu1m0RBlgtESIZrRE7my0RFRztESyebREGYC0RIiGtETujLREVJO0RLKZ
tEQZoLREiKa0RO6stERMs7REsrm0RCLAtESIxrRE5sy0RFTTtESy2bREIuC0RIDmtETu7LRE
VPO0RLv5tEQiALVEiAa1RO4MtURME7VEshm1RCIgtUSAJrVE7iy1RFQztUSyObVEGUC1RIBG
tUTuTLVETFO1RLtZtUQZYLVEgGa1ROZstURUc7VEu3m1RCKAtUSAhrVE7oy1RFSTtUS7mbVE
IqC1RIimtUTurLVEVLO1RLu5tUQZwLVEiMa1RObMtURU07VEstm1RCLgtUSA5rVE5uy1REzz
tUSy+bVEGQC2RIgGtkTuDLZETBO2RLIZtkQZILZEiCa2ROYstkRUM7ZEsjm2RBlAtkSARrZE
7ky2RExTtkS7WbZEGWC2RIhmtkTmbLZETHO2RLJ5tkQigLZEiIa2ROaMtkRMk7ZEspm2RBmg
tkQ=</AssayXData><AssayYData Points="4010">8vwbQHy1G0DOrxtARLcbQH0FHECYJhxAzNMbQN7PG0BzAhxAcC0cQB0BHECJsRtAkf4bQFa7
G0DoyRtARvIbQMY+HEANGxxA65sbQDOiG0DTtBtAzwIcQHwIHEA71htAmdgbQKAtHEDqGxxA
vvYbQICsG0CwBhxAY8wbQBLoG0DzCRxApPMbQFjpG0AI+xtATawbQKDbG0D80htAqgwcQCSi
G0BINhxAUP0bQOK9G0CdyhtAv7AbQAK2G0C8+RtAauUbQAbsG0DxuhtAfcAbQHzBG0DUrxtA
YxgcQA72G0B60BtAZBgcQDy2G0CvzhtATZUbQDn7G0ACpRtA88MbQLDvG0Bg6xtAXt4bQO0D
HEBrmhtAlt8bQEmwG0BEKRxApPQbQBnSG0CmvBtA1vcbQGe9G0Dm3htAReQbQG0OHEDx9RtA
FgkcQLjzG0BnwxtAGgkcQKkHHEDW3htA6vAbQCvXG0DYthtA4wocQD3LG0AhLRxAqpwbQM+r
G0Bm+xtABqUbQJYAHEA6thtAIBQcQGXCG0D0iBtAsOcbQDu5G0BV1RtAq78bQCIgHEAhxxtA
GQYcQCvnG0CE3htAY3YbQAUoHEASwxtAZ/gbQCvSG0ALyRtA33cbQLGNG0ALyhtAbLkbQNAE
HECR7RtADd4bQIW9G0DMDxxA3bQbQLO4G0CowBtAkg0cQJHTG0CZgxtAZMYbQFrcG0B+whtA
6OgbQIXFG0Dl0BtAkOUbQPv3G0AYyBtAFrUbQAO7G0BTlhtAl2gbQJ7WG0DObRtA/LkbQDPw
G0DX+xtAmJsbQLXYG0DGLhxABJ0bQPiAG0C1GhxABd8bQDPaG0CLrRtAaLgbQOayG0Ae1RtA
RMEbQETnG0CbzBtAXwEcQK+uG0DusBtA48gbQAPPG0Cg0htAhskbQMW5G0BUfhtAA6gbQBzg
G0AjgxtAR+kbQOTQG0An9xtAKQwcQGMYHEDZyhtA8+EbQNjIG0BkzBtAqNQbQIzCG0C5+xtA
WPcbQFLRG0BtNhxA5egbQNjgG0B13BtAuMwbQA7EG0DS5RtA8+QbQF/PG0C6uRtA97AbQGYB
HEB0xhtAYNwbQHfnG0DH/htAH/YbQHXvG0Dq2BtA3rIbQFX5G0DbiBtA34IbQJnEG0DN0RtA
9OQbQGcKHEC1DhxArlwbQN+/G0CBtBtA0+AbQBrlG0A7jhtA+MAbQLiSG0DRpxtAZtwbQIsP
HECSsxtAoggcQN3bG0C8nhtA+YAbQBuQG0B8nRtAwQEcQLqcG0AVHBxAJsMbQPPsG0DMthtA
j8cbQNiPG0AO1xtAENEbQEPaG0CeMRxAZbobQGTZG0DK/RtAJ7QbQB2zG0BjABxAP9MbQO+e
G0AljxtAudMbQNGZG0DFRBtAPMIbQJccHEDqkhtAbOgbQK/iG0B5tRtAr7IbQI2yG0AW2xtA
riIcQCfQG0DbvxtAxr4bQI+oG0Cj1BtAuckbQLnIG0BqFRxAjL4bQNKJG0CKvBtAcsIbQLXc
G0CVmRtAzKYbQK2CG0Bg+BtAzPUbQPSrG0DOshtAzsEbQDPKG0A3rRtARgMcQCraG0DZkRtA
grcbQFTDG0AU7xtArNAbQFWVG0DxhxtAto4bQMPDG0BK3htAgokbQErjG0D7nxtAMrwbQIfO
G0DV7RtATpcbQLmyG0CEhxtAA7obQIXVG0A//htAWbAbQOH2G0C6uxtAGbMbQI23G0C2xBtA
eOEbQFK7G0DozhtA5/8bQDnXG0D7vBtA9GMbQD2kG0BU6RtA5+QbQEuXG0AFqBtACN8bQKiC
G0D1qRtANXMbQLpwG0DqkRtAUJobQCP1G0DxohtAZNUbQPnxG0BLoxtAbL4bQBrHG0CduBtA
SOYbQLBsG0AdixtAgb8bQE61G0AKtxtA6c0bQLLMG0DgnxtARnUbQA6TG0CRshtADZobQPe8
G0BQvBtAl5EbQFjBG0BZ2BtAMowbQJTEG0CO2BtAcvcbQFW/G0Bv0xtA9bEbQOHhG0BBmRtA
nLobQCzoG0DLzBtAQvYbQLmJG0Di4xtAP30bQFCaG0B+tBtAgbQbQDPYG0B9dxtAwH8bQMWw
G0BdtBtAwhccQE64G0AKBRxA1LsbQCJ+G0BLuxtA8YAbQBLwG0CkpBtAM9gbQInyG0A7zRtA
OO8bQPX9G0BaYxtAO70bQGqaG0DqpBtAvuIbQJTSG0DnnBtAwXQbQO/DG0BkeRtAurMbQIm3
G0Bi2htAe8IbQHfXG0C8whtA9JgbQGD2G0A9qhtA2cobQBPbG0AtphtABP8bQH6WG0Cv1htA
gZsbQLEAHECNbRtAsKAbQC/sG0COnBtAnfEbQL7AG0Dh0xtAt60bQBu0G0AduxtAHZQbQNiC
G0C0ZBtAFZIbQMOOG0C+rBtA4s8bQDm5G0C2wxtARpobQFqUG0CmuBtAiKQbQL6KG0D2uxtA
fbMbQNOGG0BRwBtAHtIbQGWvG0Dk+RtAadIbQO2tG0BX0xtATpsbQFqsG0DUgxtAHrIbQAB9
G0APjhtAi1sbQDPGG0BVwxtAHqIbQLmkG0C9nhtAXnobQKC/G0D4sRtAqq4bQP6qG0AprxtA
JGEbQPxnG0BhehtAXKsbQNLcG0AXwxtAJcQbQAfgG0AXwhtAc6obQDa0G0B7kxtAbs4bQC+f
G0Dr6htAaZwbQGi8G0Ba1xtA4pAbQAClG0CdUBtAa1obQDh0G0C1ghtAEokbQGPCG0CAzhtA
HNcbQBWuG0D5hBtA/7YbQD7DG0BoahtA154bQLWIG0C0lxtAC3gbQK+xG0AfdRtAFMYbQKqZ
G0D5yBtAv6wbQASDG0B6xBtAmtYbQJXCG0DorhtARsIbQBySG0CLfBtA85EbQAd1G0BMuhtA
JtIbQKeoG0BKhRtABH8bQKGlG0DiihtABawbQDKCG0AIXhtAHakbQCp0G0CUphtAMWcbQKqy
G0DqfRtASnMbQJOcG0CaxhtA9NAbQAexG0CewxtAULAbQNSsG0BovBtA37EbQCOyG0BwcBtA
TqUbQL1oG0CQshtAKIwbQOjcG0DFRxtA/ZwbQKWbG0B9YhtAe64bQNxwG0DisRtAoVcbQCOU
G0ByWxtADmwbQPq/G0BwhRtAQbsbQO6EG0DdhhtA/agbQCFeG0CjnBtAZqAbQAfFG0CxrhtA
JeAbQNNvG0DBiBtAa9QbQDWPG0BLfxtAHWwbQNBhG0BuZxtAyH4bQG9lG0BPjBtAI9AbQFWK
G0BAlxtAmoIbQCGZG0D9YBtAZKAbQPifG0Be6RtAMpMbQEOIG0CQkxtAUZwbQPaJG0AOcxtA
pNEbQESOG0AXdBtAyG4bQF/1G0CwLhtAMYwbQOy6G0AHphtA7pIbQIWbG0CFwRtAwNQbQFnQ
G0CsfxtABIwbQOmMG0CTaBtAwb4bQLWFG0CuoRtAzq0bQL6dG0BcuBtAD2gbQAGDG0CCpRtA
I7QbQN+XG0BYtBtAzrsbQGnIG0ChlBtAwXkbQBBcG0D1vxtAsmgbQLqfG0DlMxtAKX4bQEde
G0BIrRtAsZAbQM2cG0DvsxtA1iEbQGhsG0AklBtAuz8bQGRBG0AKPxtAN0AbQBFVG0BDWRtA
YpEbQOhxG0CbSRtAu8kbQAR2G0A3xBtAOlIbQDOXG0DYaBtA2rsbQCKCG0DjaBtApqgbQP2y
G0AuWxtAE6UbQPpXG0A/XBtA8IEbQKJBG0C3VhtAlj8bQA9DG0B8uBtAwaYbQGhoG0CcQRtA
OnkbQAfZG0B0jxtA3U0bQKdgG0DHeBtAM90bQNh1G0ClyRtAMSobQLO2G0BftRtAxl8bQL+p
G0CilhtAHY8bQFJlG0DyjxtA53obQDeQG0C3ZRtA6rMbQMw4G0BxUxtAuXobQCisG0ABJxtA
eq8bQH6VG0D7XxtAgVUbQG9XG0CoxBtA4nobQNqVG0DJPxtAFoEbQEfgG0BnQxtAqjUbQIh6
G0CqZxtAL5gbQMOjG0ADwhtAZpMbQDJLG0AKjxtAj5sbQLphG0AieBtAfD4bQNR0G0CLchtA
EH0bQKOlG0DVTBtAwEIbQE7iG0D2OxtAGRgbQIJuG0BsQRtAZTkbQMuCG0DzixtAZy8bQDpe
G0DreBtASmMbQBOQG0BNgRtAWVkbQEhaG0AQgxtAu3gbQJwhG0AqPxtA60IbQL+gG0C4ZhtA
XBMbQCiSG0A+cRtAwFIbQDR8G0DsmBtAvVIbQA6SG0BhfhtAQVobQCU4G0CFQRtAIlkbQDcz
G0A8LRtAimkbQCorG0BVZhtA20obQAgzG0AUWxtAikAbQFaDG0BeQBtAcFkbQK8xG0Bp/hpA
vzsbQILXGkBLbxtA5IQbQN9oG0D9OBtAxiIbQFdpG0DfXRtADmMbQA5jG0CxMxtANYAbQFaJ
G0CAmxtAQTQbQFsoG0CUiRtATUMbQOg2G0D7PhtAyH0bQIBwG0BqPhtAeWIbQPNfG0ClLBtA
hlMbQAxkG0AxWBtA8ZYbQJZCG0BRKhtAh1cbQKKeG0AGdxtAlVIbQD9cG0DpTxtANjUbQBNQ
G0DbMRtAH04bQCtkG0AjUxtAzUcbQEh5G0CpbBtA2lkbQEFlG0AMfxtAE1kbQEwGG0CnGxtA
qWcbQM9qG0DtPBtAZzwbQJBkG0CmVRtA9TsbQPVTG0DEaBtAfw0bQIBzG0DyBBtAfmIbQNxm
G0AARhtAJRcbQHpLG0DlehtAazUbQAxHG0ApghtA3DsbQAxEG0CFXRtAD1YbQFo4G0AZSBtA
yVkbQDplG0B1bBtANQkbQMZQG0DjeRtAq2MbQF8AG0CwvRtAl1AbQPRMG0BVQBtAfn8bQCpp
G0AVURtAA3MbQGQcG0A1SxtAjCUbQC9gG0B8UhtABF8bQKvdGkCWVxtALCwbQMtHG0CWTBtA
D0QbQP1kG0CMTxtAfFgbQKsdG0CNhBtAkF4bQDEfG0DANhtAoDkbQJSGG0D3MxtAkkEbQCNs
G0AIPBtABDAbQOopG0AMXhtAPzobQKM6G0A5dxtAeUYbQPkiG0Ck/xpAbGYbQAxDG0DljRtA
DUEbQBArG0DiLhtAEkkbQDZAG0CLbBtATlQbQHs3G0BIORtAdUAbQJVDG0DbRhtAWGsbQJ6B
G0DnShtAACUbQOj+GkDrSxtAoQ8bQD8aG0AgQxtAkBcbQDFhG0CyVRtAkRYbQDxHG0DvFxtA
9DUbQPpgG0DvOBtAm1UbQPFFG0A8RhtAWyMbQK4MG0C4SBtAk0UbQBsSG0CQKRtAuyMbQEIU
G0CsGxtA9h8bQK0yG0BjRxtAYl4bQA1rG0CEGhtA1x0bQOJZG0BxJBtAfUgbQHNkG0DKOhtA
t1IbQL1GG0AFXBtAKhAbQGgpG0CsCBtA/WIbQL5cG0D+TRtA/SwbQLuCG0Bw/BpA2SYbQGsg
G0CGZBtAylUbQMckG0AeLRtAdkUbQOc+G0CzQRtAswcbQNf8GkBySxtAkGUbQBQxG0D83xpA
uWobQNQDG0A+3RpAKkobQHAmG0BX+BpAsQUbQLHkGkDSVBtArhsbQCQWG0AVWBtAyCkbQMUm
G0AkMBtA5xYbQJ5pG0B1bxtAzVobQIlmG0DEFxtAZCUbQHflGkD5SBtAdicbQEdBG0BKOBtA
OEUbQN8PG0B/WhtA7XEbQBAOG0DVcRtAd/YaQDBTG0DrEhtATjIbQNEoG0DoNRtA8kobQE9E
G0BacBtAzXUbQNg8G0CFehtAFjYbQLYPG0DnXRtA+iAbQKoqG0A6JxtALw8bQMg8G0DmNRtA
Gv8aQKAJG0Cg/hpA/D0bQPE3G0ADPhtAuz4bQKSFG0A7xxpATUQbQA8KG0BTUhtAxgAbQPYz
G0BbOxtAji4bQGVRG0Cf4BpALBgbQNnBGkAQNxtA5ucaQLwZG0DnGRtAoA4bQL1lG0AYGhtA
mUEbQIEUG0BoGxtAxBcbQF0rG0AfIhtA3P0aQGMQG0Bq/RpAySUbQMUoG0Cq8xpAgz0bQEdk
G0BlRhtAnCkbQBMfG0DeBBtAEgkbQKjlGkAJUhtAvBAbQAFIG0DeKhtA8FQbQDgvG0DvEBtA
PAQbQBUeG0ANNhtAAvAaQPAUG0BDBBtADy0bQBovG0C9bBtAsEAbQNgkG0B/ExtA0/waQFwX
G0Bz9xpACEcbQAtCG0BnVBtAQRAbQO/uGkCeuRpAQi4bQE78GkD0LhtA+3IbQAL5GkC9MBtA
VS0bQE0nG0DOKhtAjGkbQMonG0AXUhtAGSIbQLAbG0A4FxtAly0bQFVuG0C13RpA2UQbQDkX
G0BFFRtAiRMbQP3+GkBhhBtA3VcbQD5BG0BcdBtAdCEbQA0/G0DJDxtA+gobQDQbG0AUDRtA
WR0bQGdKG0BaHRtAn0QbQKhcG0DxGxtATBgbQOb+GkAJPxtAbEkbQM08G0CNVRtAiiobQCXr
GkD3KhtA0ywbQHkZG0AmdhtAduwaQCTXGkBN4hpAOiEbQDjcGkAxHBtAL14bQFn4GkCNEhtA
YkobQE39GkC7RxtAcA4bQJT9GkBWRRtA2SkbQDQaG0C/7BpAxhYbQEcaG0AiWBtAue0aQPow
G0ADBRtA5+8aQHHkGkDgJhtA0x4bQMNXG0BnJhtA5iEbQAA1G0CMIBtAZVIbQO/HGkCyLhtA
h/gaQC4pG0B7DRtAnQ0bQMBEG0CIUhtAcfkaQFsxG0BbWBtA3S0bQGT2GkBHIhtAbwUbQJQ4
G0BFLhtA/eoaQEJPG0CA8xpAV30bQAziGkCh3RpAATwbQKX6GkB9MxtA/O8aQAAzG0CW5RpA
hUYbQCs0G0CCKxtAbwQbQDjyGkBYMxtAcCQbQHcPG0DHABtA+esaQDDjGkCNBRtA2gAbQN7n
GkD3ERtAV+oaQCPqGkBx1hpAGjEbQBfFGkAQMxtAc90aQMT6GkDWJxtAUQ4bQPk9G0A6ERtA
7iMbQAuuGkA2EBtAIwYbQMkbG0DIARtAOTsbQIXjGkA9rRpATxsbQO/hGkDXzBpAul0bQG9H
G0Dy7xpAZOIaQEv8GkCiMxtAqhcbQO4lG0AANRtAEUQbQE7uGkAhDBtAzg4bQPQ2G0AwCxtA
PgQbQDoHG0Dx8xpAq90aQCAXG0A86BpAk0UbQJEGG0Cf4xpACpoaQIH6GkArGBtAQe4aQH89
G0AB9hpAk/UaQKPOGkC6NxtAPu4aQATvGkBe9hpA+x8bQCkiG0DdChtAQbYaQMTeGkBh+BpA
zhgbQBrnGkD67xpAtd4aQCHRGkCh2xpAJAUbQK7gGkD4UBtAXfIaQNZNG0CnwhpAVwQbQGMD
G0Af7RpAK5EaQIv9GkDA5hpAkfAaQPPKGkAN8xpA/hcbQNUFG0Al8RpAwrkaQIsYG0CEDRtA
KxQbQEUVG0B7wxpAW9kaQIcPG0B9HhtAMxAbQAElG0Dv/hpAus8aQCH6GkDb1xpAB+saQN/U
GkAgoRpAAisbQEHwGkDZFBtASTsbQJMDG0DbHRtAEggbQKL4GkBYvxpAMNcaQNu8GkA2FRtA
m/MaQIh9GkCd/BpALPkaQK/tGkB48xpA798aQM00G0D67xpA9gcbQJ6EGkDq7RpA9iEbQP2+
GkATzBpALpIaQFe2GkCqCRtAhigbQBToGkAy4hpA0OsaQFHeGkCM2xpAfq4aQCYzG0ADCRtA
h68aQEXpGkBrHBtAScUaQF4lG0C6ExtAIVkbQNVjGkCE9hpAkfYaQAryGkCF4hpAussaQKbD
GkDt6hpA1/0aQCzZGkCe5xpAPxcbQE/SGkB/7hpA9B4bQBe3GkBQGxtA9KoaQAmnGkAPExtA
7KgaQAfHGkDn4xpA7IgaQMfoGkBR7BpAsNYaQAoGG0BU5xpAksAaQDjpGkAv3xpAP9YaQBm9
GkCeyBpAPsEaQPACG0ATvBpAmQsbQDL2GkBLzRpA8PsaQFDZGkB87BpAxdsaQMSqGkC4yRpA
+9AaQFIVG0AqAxtAh/MaQJLRGkBC1hpAARkbQFTGGkDjqRpAWd4aQFTzGkDUBRtAhu0aQEvv
GkDSGhtAfroaQNbNGkCu4hpAEgEbQG2zGkBMthpA/ukaQNHpGkAT+RpA6uMaQN47G0CzwBpA
AhMbQHgYG0AG2BpALqUaQNrVGkDs2BpAD90aQCjjGkDYxBpAJMgaQDtHG0D31xpApOwaQKe0
GkAG5hpAu34aQDLzGkB2DhtAjOYaQFDVGkC5vxpAr8gaQBABG0AI0xpAOs4aQErgGkBJ/RpA
isUaQAO9GkCE4xpAJt8aQJrFGkBxxxpAddYaQJMEG0CD9hpAOM0aQDDZGkBYuxpAj8IaQAcJ
G0DS7BpA07waQB4TG0AtzRpArMwaQOYWG0CT5RpA6OcaQCfkGkDzPxtAkNoaQGe3GkDs/RpA
ViAbQHXFGkDWwxpAj9caQOICG0Ba8hpAvfsaQLaYGkCpvBpAwuUaQIf5GkCvwhpA6asaQH/K
GkACwxpAL+UaQGLNGkDzuhpAeNwaQKfhGkAwvhpAbdwaQKrdGkAewhpARtgaQGXOGkCJvhpA
mLsaQLzXGkB6/hpAs3EaQC3BGkChIBtA6sIaQFyDGkDcxxpAv+QaQC0AG0Ad1hpAIAIbQFTH
GkBZ6RpAEMMaQGScGkDcrRpAJ9IaQFWWGkC2ABtAJuMaQCAPG0CJwBpA/6QaQGeVGkC3yhpA
bHsaQNXRGkCfsBpAUtMaQG0DG0B37xpAC/oaQDTRGkAmvRpAfJkaQMW0GkCLtRpAOswaQEXf
GkB5xxpAzPgaQLaSGkCWsRpARgUbQHYVG0CWqhpA0MEaQNS/GkDm+hpAq+8aQPoNG0De3BpA
LfQaQMQGG0Dk5hpAhIUaQPyhGkBX4hpAwvsaQHrUGkBpxxpAMhsbQD67GkCS4hpAUx4bQLLr
GkA1qRpAR60aQAiuGkAE0xpAisMaQL/pGkBlqhpAwA0bQFPLGkB2EhtAJdgaQJ/EGkDEyxpA
17IaQJzsGkDUwBpADPsaQMGrGkDoLxtAO50aQHLTGkCNbhpA2NEaQGmXGkAd6xpAzLcaQFmi
GkDuzhpATbEaQEsVG0AuthpAg78aQDzjGkA34hpA/Y8aQIugGkBwRhpAUicbQHWNGkCuhBpA
XacaQBPZGkBB5xpAN7waQBAFG0CjZRpAgL0aQFm9GkCW6hpA++UaQP35GkCYwxpAoe4aQCeY
GkC7thpAqKIaQH3QGkCNfxpA3a0aQFeaGkAD0RpAA+MaQPzzGkBfqRpARJQaQBjSGkBa+hpA
v7EaQFDBGkBRyBpAKI0aQBH0GkBqrhpAh/kaQJbWGkClxxpAfrUaQGyFGkAjtRpAvKkaQMKo
GkAn5hpA99MaQOWoGkByzxpATtIaQJ20GkA8phpAc8YaQKWgGkCAvhpAz7kaQNaLGkCZthpA
/dYaQJPRGkCI0BpAvYoaQPDHGkBpjhpAMbYaQHLuGkC1vhpAQ9oaQBLCGkDrixpAQd4aQFuv
GkC+pxpAsqYaQM/dGkB8kxpAnLAaQImMGkC3xxpA+dAaQIuvGkAk6BpAYdkaQIduGkD+9BpA
B4caQMySGkDOtRpAeaIaQLNhGkBZuhpAI3caQL2kGkAUxRpAAsUaQCSrGkAuqxpAVoMaQKPo
GkCxhxpARYAaQIqxGkCXHBtAlLAaQODaGkDboxpATqQaQDnZGkA3gRpADq4aQHmaGkDN9RpA
7ZkaQJiDGkAzqBpAl4QaQGHkGkAG2hpAT6gaQJOtGkB/mRpACcsaQIeeGkBZixpAtKIaQDq1
GkDvjxpAynoaQHvFGkB1BhtAb3MaQM8bG0ANrBpA3MgaQGHiGkDciRpA4rcaQMXzGkBxxRpA
lqsaQOdwGkDshBpAQpoaQBKlGkDBjhpAROwaQPqvGkD/JhpA/tEaQEr0GkA+jhpAv7MaQIrR
GkDrjBpAtLgaQINhGkDnyxpAfKoaQPagGkB0oBpAIdkaQBO8GkDEjBpArYgaQD16GkA70BpA
iGMaQMLRGkDGpRpAvIMaQCXBGkBZwxpA5qkaQDuZGkADxBpAvrUaQCuCGkAzlBpAnYYaQGiN
GkBHoBpAR3AaQAzlGkD0rhpAyNkaQAxqGkD1wRpA4MEaQLt7GkCNiRpANqcaQA6aGkCuihpA
w60aQGx1GkCbXxpA/7EaQFnVGkBLuRpA9MsaQI17GkAFgxpAU0gaQPaCGkCYqRpA3c8aQPeJ
GkDMhRpAns0aQMCoGkBIcxpA3YwaQJGSGkAOvhpAe5QaQHpfGkCcqhpA5bIaQB2iGkDBghpA
qF8aQGX1GkDFfBpAzsIaQPlyGkCSXRpAc68aQPt1GkCAaxpAhakaQKpyGkD2jhpAXIcaQMmq
GkDsvxpAZ8waQJC+GkCe3xpAOq4aQBvJGkBebRpA+1EaQAiaGkDFZhpAUoMaQMiTGkAXsRpA
kmIaQCmRGkA7lBpAeKIaQG2AGkBJcBpAwKgaQGmAGkCClRpAEYMaQF3UGkBKihpA5KIaQC/G
GkAQpBpAuGMaQJp+GkDorRpAGoMaQI5dGkBvhBpA/7oaQLhcGkCotRpAiXQaQM5dGkDkkxpA
0n0aQIFdGkDAiBpAoKUaQL9gGkCexhpAU9kaQO2QGkDAhhpAJLoaQEaeGkA/YxpAtIsaQJaO
GkD9fBpAEp0aQF6ZGkCyrRpAMtcaQCywGkA61xpADaQaQPqVGkB5dxpAhrIaQIR6GkCtcxpA
DmMaQNmbGkB3RhpARNMaQNWBGkCQkxpApYoaQLHaGkB0cBpAvkQaQKq5GkDOfBpAbagaQB2N
GkBxaRpAHXMaQFejGkA4xRpATH0aQMXOGkAQoRpAsV8aQOBKGkDenBpAmJoaQNuXGkDWahpA
y34aQEU4GkCRmBpAx6kaQIhyGkBOWBpApJ8aQMNiGkCjjhpAfJ4aQFCTGkDdnRpAgGoaQI4p
GkBYrRpAGZcaQNCXGkDRfRpAd5saQEowGkA5cBpAr0kaQDKPGkBtdBpAvAYbQPKUGkB7iBpA
dHkaQKyFGkCKyxpA/3AaQIR+GkDZvhpA3bAaQMphGkBXYBpA7KkaQCS6GkBrthpAiqAaQA1V
GkBigRpA1mIaQH1dGkC0ixpA7GoaQBZvGkA7rRpAeWsaQHh/GkDBjxpAooUaQBiZGkAlOxpA
bJMaQCdTGkBShxpAhWsaQNQ2GkDaPxpAcXQaQBunGkDkNRpAEs0aQD2fGkDzhRpA37MaQHyj
GkD0NBpAE78aQHmFGkBqvBpAIKMaQDo+GkAzqBpAM1oaQB1lGkC6fBpACXUaQMcgGkBEZRpA
I2waQGpzGkAsoxpAyY0aQMhQGkCwVRpATHoaQBg1GkB/QhpAJW8aQOdeGkASWBpAvDcaQHpb
GkD3MRpAVGUaQJZTGkAJghpAlZcaQElwGkAjiBpAYnIaQBRXGkAiRhpAiJ0aQMxlGkCMZxpA
rSsaQEhaGkBmIhpAP4waQFOBGkA7VBpAWqIaQK5PGkBirBpA3EcaQGhXGkAGcxpAkSQaQNp2
GkBYtBpAyC8aQLqMGkA5ZxpAJJEaQCyuGkAxURpAGkwaQDZVGkDRvBpADH8aQO9UGkDUYBpA
aHEaQNiDGkCPbhpA1GAaQLByGkCcahpARYcaQCGFGkCgeRpA/3saQFA3GkBJkxpASDsaQCY8
GkADnxpAw0AaQFllGkC+aRpAyFkaQLx4GkAXDBpAk7QaQBuaGkD3RRpAb0MaQFOSGkAAXRpA
IlAaQJ1aGkDLdhpAG4YaQJqlGkBiXRpAuo0aQB1CGkD3YRpANHIaQA+TGkChnhpAE1IaQHJa
GkDSYxpA1S8aQHJMGkAXghpAxpEaQOZkGkAxZRpAazUaQAJ7GkB+RRpAzEgaQANvGkC0QBpA
fnoaQLtuGkD5SRpAH48aQJuIGkANeBpABpgaQLJnGkDXMhpA6XkaQEU0GkBgDxpADjAaQBZx
GkA9OxpAZCMaQPBYGkB6NxpAymAaQDyTGkB8aRpAZ24aQNpjGkAMXBpAYnoaQLaEGkCKZxpA
EVcaQJUcGkA9FBpAtV0aQPH2GUA3hxpAuTQaQHZ8GkCSZBpAZXsaQIViGkCvZRpAbFYaQPv6
GUCYdRpAxnsaQH5LGkC7RhpA0V0aQDhIGkADdBpA5mYaQBygGkALoxpA5VoaQF8tGkDsqhpA
O1kaQH1kGkA0SxpAHGMaQOsTGkBNRxpAbmMaQPBpGkBoGRpAwEwaQOZmGkDWYBpApc4aQFtu
GkBQYxpA3wQaQAc/GkBVMhpA1EQaQNk3GkC5UBpAqFkaQO9SGkBDbxpAVnMaQIZeGkBiiBpA
oYwaQB8IGkAiDxpAQnUaQDZlGkAoixpADzUaQM54GkAePxpAR1saQPpkGkB6MhpAjUsaQGGg
GkBMihpA0ysaQMdXGkAtYRpADlUaQM5WGkCcdRpANU0aQFEaGkDMMBpAnzoaQJBpGkC9ORpA
nE8aQNRFGkBqJxpAfTAaQF2HGkD/NRpATzAaQH1RGkClaBpAPkYaQOwgGkBvWRpAyD0aQEID
GkDuIxpAPmwaQJiNGkDfSRpAOFwaQJxgGkBKLBpAqVkaQMhCGkBLFxpAXU4aQO9iGkDZWxpA
eSUaQLoKGkCxrRpAB2QaQCqGGkBCIBpALF0aQOBKGkCPNxpAIUsaQORIGkCJcxpAA1saQL4W
GkATWBpAcIAaQMJzGkB2XhpACigaQGBVGkA9PRpAyIMaQJtmGkAdYhpAlW8aQIUhGkAqiBpA
z2EaQClyGkB+WxpAOVcaQKwqGkCVTxpAkwkaQOYfGkA3cRpASaMaQN5DGkAURhpAsBsaQFxj
GkAQNBpA3y8aQH4rGkBwlxpA4GMaQMOZGkBt7BlAtjoaQFdmGkDzPRpAO0caQNxuGkCLSRpA
JiIaQFZNGkCpAhpAYUMaQLIzGkDlNRpAYfAZQJJFGkDiKBpAVmcaQHBMGkAoVRpAKXwaQOQy
GkAPZRpA9VcaQLgwGkARYBpA/WIaQE1GGkCkLBpALjEaQJ1RGkAFFBpAuQoaQGPdGUCaHhpA
mW4aQHkHGkB4GxpA3FIaQC5bGkCtFBpAYDIaQJAuGkBcOxpAyS8aQF1kGkABWRpAiUoaQGdG
GkDLQhpA7UwaQIorGkBYdhpA/m0aQLosGkDIfxpAF14aQLtVGkAGKRpABj8aQCA3GkAVZhpA
ykQaQJkaGkCiJhpA2CQaQEROGkCAAhpA7FMaQAI4GkAmKxpAcjMaQMQAGkBDLhpAxhIaQPY8
GkDPKBpAo1IaQN0tGkAFdhpADk4aQKkFGkBh9BlAVFEaQL5hGkDWPBpAwhIaQCsaGkDTOBpA
4kQaQGUAGkDhMBpAsk0aQNA5GkBo9RlAcFMaQC4SGkDr4BlAgzgaQGlBGkBoPRpAP0gaQBo2
GkBiZhpAzdoZQFlgGkDPKRpAhUcaQFo1GkCWNBpA9BgaQPRdGkCB6hlAaDEaQKY1GkCIZBpA
01AaQAhCGkB+RhpAW3EaQLw7GkCIQBpA034aQL9BGkAzOxpAD14aQJIrGkBhYBpA2TsaQP0v
GkAKVxpAnZYaQKw9GkBG/hlAtG4aQMZqGkDPgxpAmP4ZQEgoGkAbZRpAjDEaQPvCGUBpORpA
RAkaQJcgGkBO8hlAmA4aQEsxGkAoBBpA/mcaQFZQGkAfLBpAoP8ZQNT+GUDbHRpAsosaQB9L
GkA2SxpAUi8aQPBDGkBSChpANkAaQAI0GkB2MhpARj8aQPpVGkBdVRpAP+4ZQAZVGkDcJxpA
pE0aQMVKGkByNxpA+zAaQAY2GkDn8xlA2VIaQIIqGkC9EhpAaHkaQEFeGkCWGRpAAg0aQLMv
GkDMQxpANVYaQE4QGkArPxpAbhEaQN0WGkDGRBpANRYaQCcFGkDkfxpAcj0aQC5LGkCVRBpA
lCEaQP8xGkCCZBpAxxIaQMwyGkC46BlAHzAaQG1QGkDzeRpAESMaQChAGkAaYRpAjQ4aQMJE
GkDdWBpA4RsaQMceGkBxCRpAE0waQIonGkAtPRpAK/kZQPKFGkDGRBpAJO8ZQERVGkCuUhpA
BzUaQBzYGUAk/BlAgyEaQDROGkAlIhpApVoaQJsNGkCZgxpA+B0aQFdMGkDsIRpASz8aQMNA
GkDpDRpADyoaQNAnGkDwVBpA5ywaQIx9GkDwXxpA36EZQIAdGkDiRRpAyQQaQHgpGkAjUxpA
nHMaQLYHGkBKIBpA4xYaQHDnGUA7axpA60YaQDtZGkDXAxpA1P4ZQIFHGkB3dhpAVBEaQMZA
GkCVMRpA/TMaQFhrGkBtJRpAcjcaQFj6GUAV+BlAlVgaQCMyGkBU8hlAHA0aQAsiGkCrVRpA
5S8aQBU4GkDfNhpA5QoaQOobGkDEWRpAOB8aQPkGGkBb7xlAFQoaQOEMGkCdERpAigQaQEMV
GkCaLBpANBwaQEJjGkBoHBpAliEaQKgTGkAyKBpAARwaQCyAGkA7/RlAA0kaQP+BGkDnNhpA
OBgaQKIoGkDDHhpAZ/EZQCJhGkDeUhpAaPkZQOX9GUDCLxpA0zIaQCRqGkBxKRpAyTwaQBoE
GkAwBRpAk38aQFgmGkA34hlAjSEaQCorGkC/ChpAmQ4aQL0BGkC29RlA3RYaQKf+GUCZCRpA
O/cZQAUaGkBQThpArzMaQF4lGkDMORpAEBIaQKMJGkBu/xlA6EMaQJlcGkDkJhpASwEaQIEH
GkDLBRpAD0EaQCkxGkAdbhpAMusZQCoiGkCITRpAmwIaQPBIGkC5XRpARIkaQJY4GkDjERpA
u0oaQEMtGkAoVxpA4hIaQDYzGkDMGhpA8AMaQJH8GUBgVRpAqBQaQGcHGkCc8hlAFxoaQO8M
GkA4FhpAgR0aQMMkGkBn8hlAyxcaQLBNGkDeORpA/DAaQDY5GkDMOxpAUxsaQOc3GkB7+xlA
sT4aQLr4GUC5BhpAZDIaQOQ5GkDRQxpA+BgaQEk6GkCdGxpAI0EaQFwpGkDXUBpABcgZQPXw
GUCkPxpAYCwaQPl3GkABOBpA5e0ZQPcgGkDHABpAbzkaQBoNGkBpGRpAlCAaQGw2GkDmVhpA
QuIZQAkXGkACzBlAbxIaQA4BGkDbNxpACPkZQBH+GUD+HxpAHfsZQEfvGUBwThpAgx0aQO/b
GUBJERpAR+sZQKklGkA2DBpArOIZQDkUGkBCBhpAKzUaQCoxGkATCBpAdv4ZQI5DGkA+XBpA
ZvUZQGwoGkCiIRpAolkaQEMZGkCfTRpAJyIaQP1oGkBDQhpAqEYaQI/7GUDzxBlA3O4ZQN4a
GkBaMxpASEUaQKomGkCh+xlAwj4aQKAzGkDCKhpAeg4aQNgkGkB+VxpAqfoZQOj+GUALJRpA
FYwaQFoqGkB8GRpAL/YZQH4HGkBJMBpANeIZQLkbGkAWDhpAXi0aQJfgGUDV+hlAETkaQLoj
GkAnLBpABBkaQDopGkBU5RlA+UYaQDX5GUCkARpA1tcZQFEUGkDEMBpAltAZQLj+GUBFCxpA
IB8aQIwvGkAz9RlAAvwZQKr3GUAzERpAoDkaQMEJGkAIOxpA6DcaQI7cGUDTGxpApwkaQB4j
GkBA+xlA8BEaQGjtGUDaDBpAgc0ZQIIWGkAeHxpAIgsaQNAcGkD2KBpAt/oZQCP6GUCyQxpA
RCAaQO4sGkCtBRpA5gUaQJDbGUABDRpAcywaQC8UGkD6HRpAmAEaQPUUGkDU/xlAGdIZQKA6
GkD+JBpArdsZQBlIGkCzYRpA2ysaQG4XGkCnWhpAj/QZQDkNGkBKJxpAqioaQEodGkB/HxpA
9wAaQBr1GUA93hlAuwoaQA0aGkA28BlAXeEZQEsMGkAsHhpA5hsaQK4iGkCFJBpAHyYaQPDy
GUAiYxpAxdcZQMAeGkA9LRpA+McZQNbpGUDv4xlA7xIaQChbGkCN3xlAmJQZQGZAGkDA8hlA
e+4ZQLpfGkBIMxpA9FYaQNYiGkCr+RlA30MaQHz2GUBXRxpADBQaQOALGkCRHBpA9+YZQMst
GkCZMBpAAjQaQA4KGkBF6hlAugMaQERjGkB1xhlA2ewZQCe9GUBmCxpAjvYZQGHuGUD2ERpA
wRUaQDcNGkCn2BlAMBEaQKAYGkCc9BlAy98ZQPM3GkAj3RlAcvQZQPD3GUBY+xlAgSAaQEwQ
GkC2KhpABMAZQLsYGkC80hlADkAaQIvrGUCC8RlAc7AZQILoGUCQGBpA2/AZQLsTGkDf3BlA
WxQaQCMxGkDsERpAuhwaQLYJGkAw4xlASBgaQFkiGkCpBRpAu+sZQDgYGkAfChpA5jIaQPvL
GUBEEBpAfvAZQNoSGkB12hlAVFMaQKAyGkAWChpANQ4aQNrsGUBNLRpA8OcZQOfPGUCQfRpA
hPIZQJ5qGkA9RRpAeTYaQEPOGUClTRpApvcZQPIVGkBUDRpAOyAaQNjoGUCBQBpA5MQZQFRL
GkBYIBpAGPIZQCXyGUAcDBpAmMUZQDouGkBBWhpALBkaQJwxGkAs/xlApSYaQLoTGkBvFBpA
gUcaQJ/TGUAkJRpAFAwaQCQMGkDF0RlAUQ4aQAP4GUAIARpA/N8ZQJTsGUA+PxpA6V8aQN7s
GUCBzxlACPYZQBbfGUALIhpAmQUaQOwKGkBr8RlAI4sZQE4CGkCoDhpA2gsaQLgiGkBvnxlA
sfgZQCokGkBZ/BlA3gMaQDANGkBTOhpAyKQZQH8CGkDPHhpAdEkaQI3uGUDl9RlAEzcaQK/8
GUBJBBpA30gaQMDjGUAB+BlASt4ZQJMmGkArGBpASR4aQLXwGUDwGBpAMf4ZQH5XGkBxIxpA
swQaQL8tGkAVBRpALwoaQCEiGkBfCxpArd4ZQDUOGkClWBpAQAoaQML8GUDa/hlAK/MZQCjv
GUBxOxpAGwkaQMvwGUCy6RlA+dkZQBjdGUD19hlA4UYaQIzTGUCJIRpA+OIZQLz4GUDDABpA
wB8aQH7fGUDaFhpAZzgaQBDnGUAb/RlAqwMaQPr+GUBqKRpAjNwZQBAOGkDu0xlAENUZQGr4
GUAROBpAfQYaQH3SGUDJ2hlAQtEZQD3iGUC5QhpAEhEaQEPDGUA52xlAGyEaQMUTGkBdBBpA
h8sZQLntGUDu+hlAmcoZQHcJGkD66xlAC8cZQFEWGkDGrRlAmckZQD/IGUDN8RlA8tYZQKT3
GUAvzBlAO/gZQCfkGUAz6BlAyskZQHnpGUDA+xlAv8MZQOYFGkA/KxpA+SwaQP0yGkAW8xlA
Yy8aQCEEGkDyHxpACwwaQM49GkDT6hlAH/8ZQDTaGUAHFhpAARAaQKX1GUChrBlAayQaQHoz
GkA7QRpAefUZQIvRGUAN2hlAxjEaQI/dGUBcDBpAdRgaQIr/GUAEEBpAFP0ZQH35GUBg8hlA
uqUZQPgCGkCp6BlAHLoZQBdAGkCk5xlAU/8ZQErBGUCUyBlANKoZQBnkGUD8+BlAljkaQCr0
GUAq6xlAUOoZQO8kGkBOAxpA5vUZQCPeGUC+6hlASvIZQKrfGUC3VxpAPuEZQPbQGUDs2BlA
iAAaQMMPGkC0vxlAlcgZQNLVGUDg7RlAH9EZQN7qGUAv+RlAbhIaQEDgGUCp0hlAHvkZQMjG
GUB80BlAR/gZQOPZGUBYAxpA4woaQBYjGkAEBhpAiqsZQMgHGkDzOxpAaNYZQC66GUBT/BlA
LzEaQI76GUC95RlAr0EaQBjyGUCD2xlAcgQaQKPoGUDBwBlA1rsZQJO3GUDKGBpAHQAaQNnx
GUB53RlAGvQZQEcUGkAB6xlAUdAZQKGlGUBe/RlAcAwaQDTHGUAm5RlAow4aQM/TGUAt+BlA
/aEZQLlCGkDEGRpA6rwZQIgwGkBuGhpAnvAZQBj6GUCR2xlAmwwaQCKsGUAkxhlA/MMZQCPa
GUAHzRlAt8MZQBnoGUDn4RlACegZQKKpGUABlRlAw7wZQNwiGkDPyxlAT+IZQA0mGkDgEhpA
TccZQBW1GUBnwhlABZ0ZQDTLGUCN3hlAoykaQOEMGkCb9BlABRAaQJShGUDhGxpAKvcZQNz4
GUBauBlAQhIaQJPLGUDkyRlAmAIaQIPjGUB8ABpA6PsZQADUGUCvtxlA54EZQCnSGUBR6BlA
ucQZQN3bGUCzvxlAyN4ZQEbdGUBs8RlANfIZQKgFGkBCOxpAYVIZQMW7GUAtLRpAwtEZQOMv
GkABxxlA+AcaQAjPGUDZ2RlAaLMZQKIgGkBc5RlAgtYZQB0BGkCivxlAJcQZQBfmGUA83hlA
l6wZQOETGkCW6hlAtvAZQDXWGUBfvxlAG8MZQK/PGUCbHxpAgxkaQMupGUCdARpAGdMZQPXn
GUBGyBlA9aQZQPfcGUBQ6xlAI7YZQIPfGUCw1RlABP8ZQLa7GUAK5RlAa8YZQN3dGUDFARpA
RR4aQOqVGUAC6RlAmNMZQA3zGUCfnRlAg8AZQBHrGUCE2RlAscgZQH3IGUD32RlAd8QZQJrw
GUAWPxpAcSYaQBO4GUDn0xlAFN4ZQMnZGUCksBlAvwkaQHnTGUCtwhlAAbQZQNa1GUBNzRlA
YbcZQOnLGUA4qhlANLkZQAAKGkBf2RlA+uoZQBbuGUCiuhlAbvsZQJLrGUAgmBlA5soZQBDR
GUC4sBlAEb0ZQMS3GUBvxhlA1PQZQCwTGkA56hlA2KoZQF6/GUCtxhlApgcaQBalGUD+DxpA
NcYZQMjZGUCSrxlAjLEZQJfLGUDNhhlAUtoZQLDcGUC0xRlA9MIZQHXcGUBJnRlA440ZQJZ+
GUBPyxlA788ZQLGjGUBotRlA4oEZQLjDGUAbjRlA660ZQFv/GUD6CxpAFskZQJmVGUCc4RlA
zdwZQJjPGUDYwBlAkLAZQLysGUCj0RlAm40ZQMmEGUDdjhlARaUZQCbHGUD1kxlAzr0ZQCzB
GUCBBBpAScsZQC/DGUB+xxlAz70ZQNeqGUCYshlAUrIZQDrkGUAZvxlAN7IZQD2ZGUD4jRlA
btQZQMvbGUC+vhlAd8QZQAHRGUAfixlAHLQZQBLLGUDwGRpA9dMZQEDGGUBoyBlA4KEZQNDK
GUAU2BlAtsgZQDC8GUDUuBlABJcZQK/EGUAYtRlAFf8ZQFLfGUDj9BlAZacZQOykGUAIrBlA
oowZQPXRGUCllhlATNQZQNuvGUAr0xlACcYZQD/1GUDnHBpAUPYZQNG+GUBztBlAe+0ZQJC/
GUAc9RlA2/oZQHkfGkAcLhpAVhsaQKvaGUDFvBlA/dEZQBfyGUBVtxlAtu0ZQH3fGUD83RlA
HboZQK7SGUD7/hlAyMcZQAseGkB0shlA2L4ZQFXXGUCW0BlAzKwZQJ29GUCLeRlAl98ZQPyr
GUBUhBlAxcIZQGW0GUA37BlAZsIZQH7sGUDoqRlA8MsZQHepGUCi3xlAXMgZQPmUGUBR+BlA
x+oZQEmvGUBSsRlAU7kZQAfbGUA+ghlAGI4ZQMG9GUBNjxlAJpwZQOqiGUDX1xlAwbEZQEqg
GUCq5RlASPcZQJ+9GUAwtxlAVVcZQOyoGUB15BlA5fsZQNruGUAh1BlAo8UZQMnMGUCE6xlA
PaQZQLuVGUDA1BlAL6AZQHHmGUBG6hlAjOQZQLavGUCKwxlAFJsZQFjhGUALkhlAh+MZQCPr
GUB3lRlAWaAZQMPWGUAy2hlAVJMZQOejGUCqwRlA+IYZQFmKGUCzthlASOQZQAWzGUAsrRlA
GqEZQLnLGUAj2RlAIL8ZQF7CGUBWsBlAAMQZQH+YGUAJtxlA/fkZQE13GUAc4RlARsAZQHZh
GUBwxxlASscZQLS1GUCryRlAbdcZQICRGUBZ6hlAhqoZQCX5GUDbtBlAfdsZQApZGUD8vhlA
SsgZQJXHGUCZnhlAPdwZQOnVGUDwqRlA+ecZQHS9GUDhqhlAqc8ZQB7MGUDssBlAoK4ZQAO1
GUACZxlA7gwaQLGcGUByRBlAMLkZQG+lGUCR1xlAY78ZQOvZGUA2uRlAdHwZQJEqGkCu3hlA
NYYZQLZQGUB65hlAsNYZQNXKGUBdxRlAdbsZQPqbGUAvhhlAHLwZQKTIGUAH3hlAiaEZQKbF
GUDMvBlAv74ZQJm3GUCIExpAUs4ZQE+cGUD2ZxlAgJsZQEOuGUBCyhlAQXQZQFh2GUB3wxlA
+c4ZQMv9GUDUxRlAb5cZQFjRGUCJexlAPMMZQASpGUCnzRlATKUZQPWnGUAroRlAZsQZQCWL
GUCjqhlAUJ4ZQAKTGUBB9hlAKs8ZQO6HGUBCyRlAK9oZQHhwGUABxxlAPo0ZQDTLGUABjxlA
qZoZQPe5GUCfmxlAjMsZQHjEGUCepxlAjsUZQFXqGUALlBlA+74ZQGOmGUDpvRlAUMUZQMnl
GUAhqhlAn9MZQK1oGUAPehlAatIZQODPGUBsohlAPK0ZQCd2GUB/2RlALdIZQKh8GUDZfxlA
TX8ZQFDJGUBuwhlAS4wZQEynGUB1yxlA4q8ZQDVrGUBBZRlAHocZQBCZGUDNxRlAsM4ZQMO0
GUBNNRlAbpUZQAGuGUBPlxlAjsIZQGW8GUDqmRlA464ZQEbJGUDAphlAWH8ZQJLIGUAIfBlA
x50ZQFDBGUCEyhlAco0ZQJayGUDwgBlAzKIZQGprGUAmlRlA+MkZQJuMGUCQyBlAm7cZQJWg
GUAw4RlAx54ZQIWRGUDOvBlAd5YZQI+PGUATUhlAYoAZQNzDGUCr6BlAAD4ZQELQGUALwRlA
PdcZQDzIGUAethlAAP8ZQPm1GUBruhlAk4AZQEjuGUAQlBlAwLYZQDnGGUD31hlAPa4ZQHjO
GUCgxxlAudQZQKdwGUD9jxlA6PcZQKfDGUBbuRlA25YZQGSbGUDtmBlAy80ZQIXmGUDfdhlA
+owZQE+hGUBYyRlAyo8ZQGvFGUAssRlAbKoZQCWuGUCjxBlAFZ0ZQIKeGUD+xBlAT80ZQA/D
GUA1eRlArZAZQAaMGUAX8hlA/LsZQMt/GUBElhlA7k4ZQF+/GUBS2RlAqOUZQDvFGUD6tBlA
6akZQIWKGUDYrxlAP3EZQBR3GUDnWhlAx1sZQCqRGUC5iBlAbMAZQFm3GUAUuRlACr0ZQJTD
GUAp1BlAm3UZQD/TGUBpyRlAsDcZQJ3rGUD/ihlAbKEZQCXOGUAvoBlAusgZQCqyGUBAuBlA
spUZQCGyGUBi3BlA0KAZQDpqGUC/gxlA1tIZQBSBGUA5cRlAfaoZQOW0GUACoBlA/scZQLeW
GUBDmRlAIJoZQGa0GUCWjhlAUHEZQO7QGUCMkBlAanwZQPysGUDbtxlA18gZQLWQGUA+oBlA
LoYZQPifGUAQcRlAJaUZQNKVGUBwlxlA04YZQLHDGUCtghlA07kZQOWLGUATfRlA2JQZQJ5u
GUBAkhlAGHcZQMqwGUBTlxlAcIMZQF5zGUCMnhlA5qYZQIO1GUDkvxlA96EZQDzLGUBxZRlA
S7kZQF5yGUB31BlAN6EZQDNxGUBNwhlAFU8ZQCNmGUCFYhlAYKMZQHqzGUBYiBlA9aEZQJ/2
GUA=</AssayYData></Step><Step><CommonData><SampleLocation>4</SampleLocation><SampleID></SampleID><SampleGroup></SampleGroup><SampleInfo></SampleInfo><SampleRow>F</SampleRow><SamplePlate>1</SamplePlate><WellType>WASH</WellType><Concentration>-1</Concentration><ConcentrationUnits>µg/ml</ConcentrationUnits><MolarConcentration>-1</MolarConcentration><MolarConcUnits>nM</MolarConcUnits><MolecularWeight>-1</MolecularWeight><Temperature>30</Temperature><StartTime>1537607</StartTime><AssayTime>600</AssayTime></CommonData><FlowRate>1000</FlowRate><StepType>DISASSOC</StepType><StepName>Dissociation</StepName><StepStatus>OK</StepStatus><ActualTime>367.801</ActualTime><CycleTime>0.2</CycleTime><AssayXData Points="1839">f6a2ROWstkRMs7ZEsrm2RCHAtkSHxrZE5cy2REzTtkSy2bZEGeC2RH/mtkTu7LZETPO2RLL5
tkQhALdEhwa3ROUMt0RME7dEshm3RCEgt0SHJrdE5Sy3REwzt0SyObdEIUC3RIdGt0TuTLdE
VFO3RLpZt0QhYLdEh2a3ROVst0RUc7dEunm3RBmAt0R/hrdE7oy3RFSTt0SymbdEGaC3RH+m
t0TurLdEVLO3RLK5t0QZwLdEh8a3RO7Mt0RU07dEstm3RCHgt0R/5rdE5ey3REzzt0S6+bdE
GQC4RH8GuETlDLhETBO4RLIZuEQhILhEhya4ROUsuERMM7hEsjm4RCFAuESHRrhE5Uy4RFRT
uESyWbhEGWC4RH9muETlbLhETHO4RLp5uEQZgLhEh4a4RO6MuERUk7hEupm4RCGguER/prhE
5ay4REyzuESyubhEIcC4RIfGuETuzLhETNO4RLLZuEQZ4LhEf+a4RO7suERM87hEsvm4RCEA
uUSHBrlE5Qy5REwTuUSyGblEISC5RIcmuUTuLLlETDO5RLo5uUQZQLlEh0a5ROVMuURUU7lE
ulm5RCFguUR/ZrlE7my5RExzuUSyeblEGYC5RH+GuUTljLlEVJO5RLKZuUQhoLlEf6a5RO6s
uURMs7lEurm5RBnAuUR/xrlE5cy5REzTuUS62blEGeC5RH/muUTu7LlETPO5RLr5uUQZALpE
fwa6RO4MukRME7pEuhm6RBkgukSHJrpE5Sy6REwzukS6ObpEGUC6RH9GukTuTLpETFO6RLJZ
ukQhYLpEh2a6ROVsukRUc7pEsnm6RCGAukR/hrpE5Yy6REyTukS6mbpEGaC6RH+mukTlrLpE
VLO6RLq5ukQZwLpEf8a6ROXMukRU07pEstm6RBngukSH5rpE7uy6RFTzukS6+bpEIQC7RIcG
u0TlDLtETBO7RLIZu0QZILtEhya7RO4su0RUM7tEujm7RCFAu0SHRrtE7ky7RFRTu0S6WbtE
GWC7RIdmu0TlbLtETHO7RLJ5u0QhgLtEh4a7ROWMu0RMk7tEspm7RCGgu0R/prtE7qy7RFSz
u0S6ubtEIcC7RH/Gu0TlzLtETNO7RLLZu0Qh4LtEh+a7RO7su0RU87tEsvm7RBkAvER/BrxE
7gy8REwTvES6GbxEGSC8RH8mvETlLLxETDO8RLI5vEQhQLxEh0a8ROVMvERUU7xEulm8RBlg
vER/ZrxE7my8RExzvESyebxEGYC8RH+GvETljLxETJO8RLKZvEQZoLxEh6a8ROWsvERMs7xE
srm8RBnAvER/xrxE7sy8REzTvES62bxEGeC8RIfmvETl7LxETPO8RLL5vEQZAL1Ehwa9ROUM
vURME71Eshm9RCEgvUR/Jr1E5Sy9REwzvUS6Ob1EGUC9RIdGvUTuTL1ETFO9RLpZvUQhYL1E
h2a9ROVsvURMc71Esnm9RBmAvUR/hr1E5Yy9RFSTvUS6mb1EIaC9RH+mvUTurL1EVLO9RLK5
vUQZwL1Eh8a9RO7MvURU071Estm9RBngvUSH5r1E7uy9REzzvUSy+b1EIQC+RH8GvkTuDL5E
TBO+RLIZvkQZIL5Efya+RO4svkRUM75Esjm+RBlAvkR/Rr5E7ky+RExTvkS6Wb5EGWC+RIdm
vkTubL5ETHO+RLJ5vkQZgL5Eh4a+RO6MvkRUk75Eupm+RBmgvkSHpr5E5ay+REyzvkS6ub5E
IcC+RIfGvkTlzL5EVNO+RLLZvkQh4L5Ef+a+ROXsvkRM875Euvm+RBkAv0R/Br9E5Qy/RFQT
v0SyGb9EISC/RIcmv0TlLL9ETDO/RLo5v0QhQL9Eh0a/ROVMv0RMU79Eslm/RCFgv0SHZr9E
5Wy/RExzv0S6eb9EIYC/RH+Gv0TljL9EVJO/RLqZv0QhoL9Ef6a/RO6sv0RUs79Eurm/RCHA
v0R/xr9E5cy/REzTv0Sy2b9EIeC/RH/mv0Tu7L9EVPO/RLr5v0QhAMBEfwbARO4MwERUE8BE
shnARCEgwESHJsBE5SzAREwzwESyOcBEGUDARH9GwETuTMBETFPARLpZwEQZYMBEh2bARO5s
wERUc8BEunnARCGAwESHhsBE5YzAREyTwES6mcBEIaDARIemwETlrMBETLPARLK5wEQhwMBE
h8bAROXMwERU08BEutnARCHgwESH5sBE7uzARFTzwESy+cBEIQDBRH8GwUTlDMFETBPBRLoZ
wUQhIMFEfybBROUswURUM8FEujnBRCFAwUSHRsFE7kzBRFRTwUS6WcFEIWDBRH9mwUTubMFE
THPBRLJ5wUQZgMFEh4bBROWMwURMk8FEupnBRBmgwUR/psFE5azBRFSzwUS6ucFEGcDBRIfG
wUTuzMFETNPBRLLZwUQZ4MFEh+bBRO7swURU88FEsvnBRBkAwkR/BsJE7gzCREwTwkSyGcJE
ISDCRH8mwkTuLMJETDPCRLI5wkQZQMJEh0bCROVMwkRMU8JEslnCRCFgwkSHZsJE7mzCRExz
wkS6ecJEIYDCRIeGwkTljMJETJPCRLqZwkQZoMJEh6bCRO6swkRMs8JEsrnCRCHAwkR/xsJE
7szCREzTwkSy2cJEIeDCRIfmwkTl7MJEVPPCRLr5wkQhAMNEhwbDROUMw0RUE8NEuhnDRCEg
w0R/JsNE7izDREwzw0S6OcNEIUDDRH9Gw0TuTMNEVFPDRLpZw0QZYMNEh2bDROVsw0RUc8NE
snnDRBmAw0R/hsNE7ozDRFSTw0SymcNEIaDDRH+mw0TurMNETLPDRLq5w0QhwMNEh8bDROXM
w0RU08NEstnDRCHgw0SH5sNE7uzDRFTzw0Sy+cNEGQDERH8GxETuDMRETBPERLoZxEQZIMRE
hybEROUsxERMM8REsjnERBlAxER/RsRE5UzERExTxES6WcREIWDERH9mxETubMRETHPERLp5
xEQZgMREh4bEROWMxERUk8REupnERCGgxER/psRE5azERFSzxESyucREIcDERH/GxETuzMRE
VNPERLrZxEQZ4MREh+bERO7sxERU88REsvnERCEAxUR/BsVE7gzFREwTxUSyGcVEGSDFRH8m
xUTuLMVETDPFRLI5xUQZQMVEh0bFRO5MxURUU8VEslnFRBlgxUR/ZsVE7mzFRExzxUSyecVE
GYDFRIeGxUTujMVETJPFRLKZxUQZoMVEh6bFROWsxURUs8VEsrnFRBnAxUR/xsVE7szFRFTT
xUS62cVEIeDFRH/mxUTu7MVETPPFRLr5xUQhAMZEhwbGROUMxkRUE8ZEshnGRCEgxkSHJsZE
5SzGREwzxkS6OcZEIUDGRH9GxkTlTMZETFPGRLJZxkQhYMZEf2bGROVsxkRUc8ZEsnnGRCGA
xkR/hsZE5YzGREyTxkSymcZEGaDGRH+mxkTlrMZETLPGRLK5xkQhwMZEh8bGROXMxkRU08ZE
stnGRCHgxkSH5sZE7uzGREzzxkSy+cZEGQDHRIcGx0TuDMdETBPHRLIZx0QhIMdEhybHRO4s
x0RUM8dEsjnHRCFAx0SHRsdE7kzHRExTx0S6WcdEGWDHRH9mx0TubMdETHPHRLp5x0QZgMdE
h4bHROWMx0RMk8dEupnHRBmgx0R/psdE5azHREyzx0SyucdEIcDHRIfGx0TlzMdEVNPHRLLZ
x0Qh4MdEf+bHROXsx0RU88dEsvnHRCEAyER/BshE7gzIREwTyESyGchEISDIRH8myETlLMhE
VDPIRLo5yEQhQMhEf0bIRO5MyERUU8hEslnIRBlgyER/ZshE7mzIRFRzyES6echEGYDIRIeG
yETujMhETJPIRLqZyEQhoMhEh6bIRO6syERMs8hEurnIRBnAyESHxshE7szIREzTyESy2chE
GeDIRIfmyETl7MhETPPIRLL5yEQZAMlEfwbJROUMyURUE8lEuhnJRBkgyUR/JslE7izJREwz
yUS6OclEIUDJRIdGyUTlTMlEVFPJRLJZyUQZYMlEf2bJROVsyURMc8lEunnJRBmAyUSHhslE
7ozJRFSTyUS6mclEIaDJRH+myUTlrMlEVLPJRLq5yUQZwMlEh8bJROXMyURU08lEstnJRCHg
yUR/5slE7uzJREzzyUS6+clEIQDKRIcGykTlDMpEVBPKRLIZykQhIMpEfybKRO4sykRUM8pE
sjnKRBlAykSHRspE7kzKRExTykSyWcpEGWDKRH9mykTubMpEVHPKRLp5ykQhgMpEf4bKRO6M
ykRMk8pEspnKRBmgykSHpspE5azKRFSzykS6ucpEIcDKRIfGykTlzMpEVNPKRLLZykQh4MpE
h+bKROXsykRM88pEsvnKRCEAy0R/BstE5QzLREwTy0S6GctEISDLRH8my0TuLMtEVDPLRLo5
y0QhQMtEh0bLRO5My0RUU8tEslnLRBlgy0R/ZstE7mzLRFRzy0S6ectEGYDLRH+Gy0TujMtE
TJPLRLKZy0QZoMtEh6bLRO6sy0RMs8tEsrnLRCHAy0SHxstE5czLRFTTy0S62ctEIeDLRH/m
y0Tu7MtETPPLRLL5y0QhAMxEfwbMROUMzERUE8xEshnMRCEgzESHJsxE5SzMREwzzESyOcxE
IUDMRH9GzETuTMxEVFPMRLJZzEQhYMxEf2bMROVszERMc8xEsnnMRBmAzER/hsxE7ozMRFST
zES6mcxEGaDMRH+mzETurMxEVLPMRLq5zEQZwMxEf8bMRO7MzERM08xEstnMRBngzESH5sxE
7uzMRFTzzESy+cxEIQDNRH8GzUTlDM1ETBPNRLIZzUQhIM1EhybNRO4szURUM81EsjnNRBlA
zUSHRs1E9kzNRFRTzUSyWc1EGWDNRIdmzUTubM1ETHPNRLp5zUQZgM1Eh4bNRO6MzURMk81E
spnNRCGgzUR/ps1E7qzNRFSzzUS6uc1EGcDNRIfGzUTlzM1ETNPNRLLZzUQZ4M1Eh+bNROXs
zURM881EuvnNRBkAzkR/Bs5E5QzORFQTzkS6Gc5EISDORH8mzkTuLM5ETDPORLI5zkQZQM5E
f0bOROVMzkRUU85EulnORBlgzkSHZs5E5WzORFRzzkSyec5EIYDORIeGzkTujM5EVJPORLKZ
zkQhoM5Ef6bOROWszkRMs85EurnORBnAzkR/xs5E5czORFTTzkSy2c5EIeDORIfmzkTl7M5E
TPPORLL5zkQZAM9EhwbPROUMz0RUE89EwxnPRCEgz0SHJs9E5SzPRFQzz0SyOc9EIUDPRH9G
z0TuTM9ETFPPRLpZz0QZYM9Eh2bPRO5sz0RUc89EsnnPRCGAz0SHhs9E5YzPRFSTz0Symc9E
IaDPRIemz0TurM9ETLPPRLq5z0QZwM9Eh8bPRO7Mz0RM089EutnPRCHgz0SH5s9E5ezPRFTz
z0Sy+c9EIQDQRIcG0ETuDNBETBPQRLoZ0EQhINBEhybQROUs0ERMM9BEujnQRCFA0ER/RtBE
7kzQRExT0ESyWdBEIWDQRH9m0ETubNBETHPQRLJ50EQhgNBEh4bQRO6M0ERUk9BEupnQRBmg
0ER/ptBE5azQREyz0ES6udBEGcDQRH/G0ETlzNBEVNPQRLLZ0EQh4NBEf+bQRO7s0ERU89BE
uvnQRCEA0UR/BtFE5QzRREwT0USyGdFEGSDRRIcm0UTuLNFETDPRRLI50UQZQNFEh0bRROVM
0URUU9FEslnRRCFg0USHZtFE7mzRRFRz0USyedFEGYDRRIeG0UTljNFETJPRRLKZ0UQhoNFE
h6bRRO6s0URMs9FEsrnRRCHA0USHxtFE7szRRFTT0US62dFEIeDRRIfm0UTu7NFETPPRRLL5
0UQhANJEhwbSRO4M0kRME9JEuhnSRBkg0kSHJtJE5SzSRFQz0kS6OdJEIUDSRH9G0kTuTNJE
VFPSRLJZ0kQZYNJEh2bSROVs0kRMc9JEunnSRCGA0kR/htJE5YzSREyT0kS6mdJEIaDSRIem
0kTlrNJEVLPSRLK50kQhwNJEf8bSRPbM0kRU09JEstnSRCHg0kR/5tJE7uzSREzz0kSy+dJE
IQDTRH8G00TlDNNEVBPTRLIZ00QhINNEhybTROUs00RMM9NEujnTRBlA00SHRtNE7kzTRExT
00SyWdNEIWDTRH9m00TubNNEVHPTRLJ500QZgNNEf4bTRO6M00RMk9NEspnTRBmg00R/ptNE
5azTREyz00SyudNEIcDTRIfG00TuzNNETNPTRLrZ00QZ4NNEh+bTRO7s00RU89NEuvnTRCEA
1ER/BtRE5QzURFQT1ES6GdREGSDURIcm1ETuLNREVDPURLI51EQhQNREf0bUROVM1ERMU9RE
ulnURBlg1ER/ZtRE7mzURFRz1ESyedREIYDURH+G1ETujNREVJPURLKZ1EQZoNREf6bUROWs
1ERUs9REsrnURCHA1ESHxtRE5czUREzT1ESy2dREIeDURIfm1ETu7NREVPPURLL51EQZANVE
hwbVRO4M1URME9VEshnVRCEg1USPJtVE5SzVRFQz1USyOdVEIUDVRH9G1UTlTNVETFPVRLJZ
1UQhYNVEf2bVROVs1URUc9VEsnnVRCGA1USHhtVE7ozVRFST1US6mdVEGaDVRIem1UTurNVE
VLPVRLK51UQZwNVEh8bVROXM1URM09VEstnVRBng1UR/5tVE7uzVREzz1USy+dVEIQDWRH8G
1kTlDNZETBPWRLIZ1kQhINZEhybWRO4s1kRUM9ZEujnWRBlA1kR/RtZE7kzWRExT1kSyWdZE
IWDWRIdm1kTlbNZETHPWRLp51kQhgNZEh4bWRO6M1kRUk9ZEspnWRCGg1kSHptZE5qzWREyz
1kS6udZEIcDWRH/G1kTuzNZEVNPWRLLZ1kQh4NZEh+bWRObs1kRM89ZEuvnWRCEA10R/BtdE
5gzXRFQT10S6GddEISDXRH8m10TmLNdEVDPXRLI510QhQNdEh0bXROZM10RUU9dEulnXRCFg
10SHZtdE5mzXRFRz10S6eddEIYDXRIeG10TujNdEVJPXRLqZ10QhoNdEf6bXROas10RUs9dE
urnXRBjA10SHxtdE5szXRFTT10Sy2ddEIeDXRH/m10Tu7NdETPPXRLr510QhANhEhwbYRO4M
2ERME9hEuhnYRBgg2ESHJthE5izYREwz2ESyOdhEGEDYRIdG2ETmTNhETFPYRLJZ2EQhYNhE
f2bYRO5s2ERUc9hEsnnYRCGA2ESHhthE5ozYRFST2ESymdhEIaDYRH+m2ETmrNhETLPYRLK5
2EQhwNhEh8bYRO7M2ERU09hEutnYRCHg2ER/5thE5uzYRFTz2ESy+dhEIQDZRH8G2UTuDNlE
TBPZRLIZ2UQYINlEfybZROYs2URUM9lEsjnZRCFA2UR/RtlE7kzZRFRT2USyWdlEGGDZRH9m
2UTmbNlETHPZRLJ52UQhgNlEf4bZROaM2URMk9lEupnZRBig2USHptlE5qzZREyz2US6udlE
IcDZRH/G2UTuzNlETNPZRLLZ2UQh4NlEh+bZRO7s2URU89lEsvnZRCEA2kSHBtpE7gzaREwT
2kSyGdpEISDaRH8m2kTmLNpETDPaRLo52kQYQNpEh0baROZM2kRMU9pEslnaRCFg2kR/ZtpE
5mzaRExz2kSyedpEIYDaRH+G2kTmjNpETJPaRLqZ2kQYoNpEf6baROas2kRUs9pEsrnaRCHA
2kR/xtpE7szaREzT2kSy2dpEGODaRIfm2kTm7NpEVPPaRLL52kQYANtEhwbbROYM20RME9tE
shnbRCEg20R/JttE5izbRFQz20S6OdtEIUDbRH9G20TuTNtEVFPbRLpZ20QYYNtEf2bbRO5s
20RUc9tEunnbRCGA20R/httE7ozbREyT20SymdtEGKDbRIem20TurNtETLPbRLK520QYwNtE
h8bbRO7M20RM09tEstnbRCHg20R/5ttE7uzbRFTz20Sy+dtEGADcRH8G3ETmDNxEVBPcRLIZ
3EQhINxEhybcROYs3ERMM9xEsjncRBhA3ER/RtxE7kzcRFRT3ES6WdxEGGDcRH9m3ETmbNxE
VHPcRLp53EQYgNxEf4bcRO6M3ERMk9xEupncRBig3ER/ptxE5qzcRFSz3ES6udxEGMDcRIfG
3ETuzNxEVNPcRLLZ3EQY4NxEf+bcRO7s3ERU89xEsvncRCEA3UR/Bt1E7gzdREwT3US6Gd1E
ISDdRH8m3UTuLN1ETDPdRLo53UQhQN1Eh0bdRO5M3URMU91EslndRCFg3UR/Zt1E5mzdRFRz
3US6ed1EGIDdRIeG3UTmjN1ETJPdRLqZ3UQhoN1Ef6bdRO6s3URUs91EurndRCHA3USHxt1E
5szdREzT3USy2d1EGODdRH/m3UTu7N1EVPPdRLr53UQYAN5EhwbeROYM3kRUE95EshneRBgg
3kSHJt5E7izeRFQz3kSyOd5EGEDeRIdG3kTmTN5EVFPeRLJZ3kQhYN5Eh2beRO5s3kRUc95E
unneRCGA3kR/ht5E7ozeREyT3kS6md5EIaDeRH+m3kTmrN5EVLPeRLK53kQhwN5Eh8beRObM
3kRM095EstneRCHg3kSH5t5E7uzeRFTz3kTC+d5EGADfRH8G30TmDN9ETBPfRLIZ30QYIN9E
hybfROYs30RUM99EujnfRCFA30R/Rt9E5kzfRFRT30S6Wd9EGGDfRIdm30TubN9EVHPfRLJ5
30QYgN9Eh4bfRO6M30RMk99EspnfRBig30SHpt9E7qzfRFSz30Syud9EGMDfRIfG30TuzN9E
TNPfRLLZ30Qh4N9Eh+bfRObs30RU899EsvnfRCEA4ER/BuBE7gzgRFQT4ES6GeBEGCDgRIcm
4ETuLOBETDPgRLI54EQhQOBEf0bgRO5M4ERMU+BEslngRCFg4ESHZuBE7mzgRFRz4ES6eeBE
IYDgRIeG4ETujOBETJPgRLKZ4EQhoOBEh6bgRO6s4ERMs+BEurngRBjA4ESHxuBE5szgREzT
4ES62eBEIeDgRH/m4ETu7OBEVPPgRLL54EQYAOFEhwbhRO4M4URME+FEshnhRCEg4USHJuFE
5izhRFwz4US6OeFEGEDhRH9G4UTmTOFEVFPhRLJZ4UQYYOFEh2bhRO5s4URMc+FEunnhRBiA
4USHhuFE5ozhRFST4USymeFEGKDhRIem4UTurOFEVLPhRLK54UQYwOFEf8bhRObM4URU0+FE
stnhRBjg4USH5uFE7uzhREzz4USy+eFEIQDiRIcG4kTuDOJETBPiRLIZ4kQhIOJEfybiRO4s
4kRMM+JEujniRBhA4kSHRuJE7kziRFRT4kS6WeJEGGDiRIdm4kTmbOJETHPiRLJ54kQhgOJE
h4biRO6M4kRMk+JEupniRCGg4kR/puJE7qziRFSz4kS6ueJEIcDiRH/G4kTuzOJETNPiRLrZ
4kQY4OJEh+biRObs4kRU8+JEsvniRCEA40SHBuNE5gzjRFQT40S6GeNEISDjRH8m40TuLONE
VDPjRLo540QYQONEf0bjROZM40RUU+NEslnjRCFg40SHZuNE5mzjRFRz40SyeeNEGIDjRIeG
40TujONETJPjRLKZ40QhoONEf6bjRO6s40RUs+NEurnjRBjA40SHxuNE7szjREzT40Sy2eNE
IeDjRIfm40Tm7ONEVPPjRLr540QhAOREhwbkRO4M5ERUE+REshnkRBgg5ESHJuRE5izkRFQz
5ESyOeREGEDkRH9G5ETuTOREVFPkRLpZ5EQhYOREh2bkRO5s5ERUc+REunnkRCGA5ER/huRE
5ozkREyT5ES6meRE</AssayXData><AssayYData Points="1839">rPcZQPrSGUDrohlAgaUZQGGwGUCSwxlAn4YZQH3SGUAsqxlAl2gZQN9wGUCKgRlAQMgZQBxs
GUDsfRlAMpkZQBFuGUCpWRlAgVgZQNOOGUAzpxlA0nEZQHClGUA8hRlA9d0ZQFI3GUB9dBlA
mWMZQMZrGUBgeBlA07UZQLJaGUAGrhlAiJ8ZQA26GUDGjRlAxmAZQAB1GUBghxlAQqIZQM94
GUDBoxlAd5gZQHdPGUCVWhlABn8ZQHeXGUBLjRlAXG4ZQDWNGUCNqxlAunsZQCWSGUBw3hlA
kpoZQJZKGUDhjRlAyo0ZQMO2GUDQRxlAw38ZQPORGUC2eRlAk48ZQEU9GUD3NRlAwmgZQKZ/
GUDPkhlAgJAZQDxuGUAbYRlAcE8ZQFOTGUAYThlAnUUZQLylGUCaLBlAJ2cZQAOxGUDrfhlA
rmsZQDQ3GUBHjhlArTkZQD9bGUCgRhlArGEZQMBZGUAJihlA24oZQB5yGUAThBlA4C0ZQPJV
GUC8fBlA2SEZQMZsGUCLTxlAAH0ZQLGcGUAcVhlA5VIZQF4SGUDTaxlAh0kZQGZfGUB4aBlA
3j8ZQFNxGUCIORlA/HEZQJdFGUAhOBlA02AZQNFIGUCeYRlAH2sZQHlnGUDQIxlA3VAZQPxX
GUB9mBlAhSwZQPdsGUDQIBlAqIcZQLQVGUABVBlAmSYZQJl3GUD9PBlAgF4ZQPRKGUDWSBlA
+VgZQKIoGUBckBlAoC8ZQBNMGUA6SBlAQ4AZQCeBGUAOWRlAKTMZQCVeGUCAQBlADCwZQKJf
GUCUVBlArCoZQNv8GEBHMxlAiTUZQClFGUCIchlAcnUZQBNHGUDQSBlANT0ZQE0tGUB9XBlA
hGsZQCI2GUC9NhlARz8ZQC0rGUD7YxlAHTsZQDlYGUBLRxlAeQoZQIZVGUDzZhlAhywZQDxV
GUDyQhlAFSkZQIU2GUDJRRlAXCQZQMcZGUC+0BhAnEIZQEPvGEDmFhlAXh8ZQHtuGUBcnhlA
JFIZQGJUGUC9KxlAwvUYQFodGUCMVRlAQyYZQLAiGUAsLhlAwkAZQE37GEAQdBlAQiAZQODm
GED5GxlA4VEZQPwzGUA/NRlAcPUYQLngGEBXRRlAqHMZQJEhGUCqVBlAEm8ZQKk3GUDNKhlA
Dh0ZQApmGUAJ6BhAU/8YQC9FGUBGQBlAYu4YQHHmGEB4FBlA7x0ZQN06GUBTYBlAxxQZQOwy
GUBH+hhAd1MZQHvlGEDh+xhAyxUZQOlrGUDsBxlADvsYQDc2GUC/OBlAiOsYQBoEGUA11xhA
CDoZQC8fGUDV/hhAy2kZQJ0yGUCyNxlAdDUZQBz9GEDkGxlAmTQZQCU8GUDlFxlAtiAZQM+G
GUDeaBlA3zQZQE3+GED4FxlAfzEZQHoIGUA5HBlAIjUZQH0CGUCXTRlAzGQZQAk1GUBiHRlA
bTsZQMwVGUAGYhlAtFYZQOcxGUCGWxlAVf8YQG4+GUD1MBlASiIZQPkWGUD9TxlAYMEYQIDp
GECBMRlAKPQYQJsRGUApwxhA1U0ZQEMlGUB1HxlAaigZQDc/GUAeHxlAPwwZQJ35GEAOOhlA
GPcYQCQRGUBHQRlAHhoZQNInGUBhJhlAb1AZQP7oGECyKRlAjg8ZQGToGEBjCRlAPvoYQMAQ
GUCq2hhA5hsZQK4iGUAfxRhAmhoZQDXUGECIOBlAkwwZQJQNGUDEHRlAE/UYQK0aGUDxFBlA
MiEZQO3gGECMHRlAv+cYQDzjGEDrJhlAdNAYQN8kGUAQ8BhASyMZQPdNGUCPDRlAihAZQEfv
GEAn+xhAbQcZQAgVGUAMBRlAjLkYQMEBGUDH5BhA0PYYQFT1GEBx8RhAukUZQKbuGEAp5xhA
ZTIZQNUbGUD09xhAqSgZQEHhGECq5hhAsDgZQFbZGECg9RhAyhQZQGIcGUBUyRhAkigZQJ/Z
GEBQoBhAqAQZQLwWGUBA4xhAYU0ZQMPNGEBv2RhATt0YQNG5GECF3xhA+94YQG73GEA8FhlA
8hcZQFQ7GUDm2xhAYB0ZQMXSGEAw5hhAfgsZQBD6GEAh4xhA5wgZQDdMGUCeHBlAFyYZQPQw
GUCtGRlA7fIYQMUOGUAu+BhA9NoYQNy4GEDRxxhA4vwYQMn1GEC0+xhAgfUYQHHzGEBk4RhA
kQQZQKLWGECPFxlADNMYQFLQGEC0rxhANesYQDPwGEBi4BhAAVEZQCLVGEBWuBhACzAZQAH6
GECMzRhA1KQYQDjzGEDiDhlAHa4YQNzkGECl+hhA3swYQJXzGEBqxRhAZygZQD7IGECrKBlA
c8oYQLDGGEALyhhAxvsYQLs9GUD25RhA0wUZQKDzGECx2xhAKdkYQAz9GEDr+RhA1soYQCgE
GUA1+RhAbdIYQFsXGUC2+RhA98kYQGLCGEBI8hhAQ9EYQNseGUDg8hhA7PQYQGLvGECSMBlA
ziAZQDv5GEAeDBlAzRAZQCMPGUC7ARlAWLQYQNzDGECB2hhAqsoYQDXLGECZ7xhAucgYQLIQ
GUBT7hhAThEZQA/WGEDcHRlApNgYQFS/GEDH4hhAJg4ZQJH4GEBg0RhAPVcZQIUGGUCfKxlA
2j4ZQCsBGUB3+xhAWf4YQHPJGEBT3hhA/vUYQDcIGUCElRhAsrwYQMQTGUCCGxlAixcZQCn7
GEC9KxlAwvIYQHEYGUDO+hhAg+IYQNNCGUDsxBhAAMAYQP6hGEDQzRhAeusYQB3OGEAi8hhA
Ov4YQGkAGUBb7xhAFeIYQPeJGEAnrxhA51AZQEupGECh4hhAs/UYQCW/GEB/khhAFxwZQKT8
GEAdFRlAP/EYQNMhGUCarxhAnOAYQIy6GECUBhlA2MMYQHQQGUCx9hhAztAYQHDeGED25xhA
XYEYQEfSGEBG4RhAbOcYQDrmGECQnxhA0xUZQIvLGECp8hhAuckYQMvuGEDf6xhAHP4YQHnQ
GECtzBhA3vcYQPrvGECB2RhAbgIZQMWjGEC8qBhAk+UYQIIDGUCLvhhASNoYQIziGEDXzxhA
X+kYQBLgGEDB1BhAxe8YQI8aGUDr9RhAmKMYQMXdGEDBKhlApakYQFarGEDh2hhAwOAYQAX1
GEADxhhAKO4YQLm0GEAopxhAp9kYQO/wGEAV1RhAYgcZQCAlGUAQ6xhA4T4ZQJXjGEAWzBhA
8LAYQPvbGECwmxhAExQZQL7CGEDv/RhA8ScZQI0DGUCt1xhAPNwYQKugGEDO8BhAOykZQBoC
GUCVyhhACf8YQJ3iGED05xhAUuUYQP28GEAbwhhAWrMYQIANGUC2dxhAF8EYQKDqGECyzBhA
ZL0YQJDhGECZvxhAXd4YQACiGEBWpBhA1AEZQDOoGEAoEBlAA9QYQOnIGEBgBhlAD5EYQNea
GEBVCxlAQfMYQHUCGUC5vBhAIa8YQJ/LGEBn+hhAvK0YQPG0GED/3RhA0NwYQCe7GECzwhhA
esIYQL65GEAivBhAw7IYQKHXGECafRhAQqoYQDLKGECGpRhA9NUYQA3GGEC1tBhAB/sYQFy9
GEDv7BhAwcsYQK3JGEDo7BhA2OUYQIXLGECHvBhAfNcYQDGrGECceBhAj6oYQEuxGEBs8RhA
R9sYQO8cGUCM1RhAGREZQNzjGEBctRhAdMcYQFIFGUBX1RhA7aAYQITXGEBZ7hhAbN8YQM22
GEDvABlA88UYQEXGGEDgwhhAZggZQCAMGUDXhxhA0bUYQNLYGEBUuRhAINsYQGIDGUC57BhA
nM0YQA3pGECO0xhAb5QYQEfoGEB90RhARbcYQDG8GEBLJhlAJYoYQCbQGECA4BhAZswYQIvM
GEDg2hhAmPIYQNWJGED24BhAt9kYQESoGEDckxhAeQ0ZQIzsGEDYDhlAUY8YQGiCGEBSzRhA
56EYQLi3GEBG7RhAysYYQHeyGEDtpRhA4ZgYQJPcGEBdlhhAasEYQGPAGEB83RhAZ84YQKi4
GEC12RhAXYQYQCgAGUCq6xhAuYkYQM/hGEC3gRhA1XwYQMUAGUCx4BhAN/wYQDKRGEBrHxlA
Z3wYQLPwGEA9qRhAGtYYQOX5GEAVyxhAewcZQFPPGEDTlxhAPeUYQKWwGED/pxhAEw4ZQNTA
GEBg3BhADL0YQC2fGEDuxhhAmH0YQEq9GED/vhhA7vMYQPGyGEDLoxhAbasYQMWOGEAZ8BhA
Rb8YQHPaGEBybRhAraIYQEW3GECx9BhAaaMYQDG2GEC3rBhAZe0YQMfBGEDAghhAq4cYQHyl
GEA25RhAX7oYQE6hGECCmBhA668YQPfBGEDFwxhAewYZQHjyGEC/xBhAs+IYQP74GEApyhhA
yN0YQIKuGEAokRhAGKcYQLmCGEAHqxhAqZQYQFGrGEDc+BhAAKUYQCqsGEDn+hhAjL0YQJrK
GEDHsRhAY5IYQDmCGEAhoRhA4ZcYQN2sGEDkvxhAP9MYQNXNGEDFehhA1t4YQCS5GEAywRhA
C7gYQJOxGEAW5xhANZgYQAXcGEAbuhhAgeMYQImHGEBEtRhAYdkYQL4BGUA3zRhAXHwYQD6y
GED0pBhAXcUYQAyrGECefxhAzpYYQNKzGEDKqxhA/IoYQB+wGEBl0RhAA2QYQN2+GECZkhhA
3LUYQCaSGECd/RhAauEYQKHMGEDcwRhAfvoYQIJuGEBG6RhA+JIYQEHRGEA4nhhAiPUYQDXI
GECuzBhAENAYQHB8GEC8pxhAqf0YQKesGEDErxhA85wYQIPuGEC/jRhAUsoYQBDdGEBsZRhA
cbUYQImgGECWrhhALZQYQLrXGEAy/BhAt8kYQJSlGEDsehhAwgcZQCWuGEDUthhALvEYQNOH
GEDovxhAU7UYQPJ3GEBMdhhAY9cYQPioGEDz0BhA0KUYQIyhGEBNrRhAr84YQO2aGECX0BhA
nZEYQMa9GEAFqhhAc7IYQI17GEDUchhAzHwYQFKjGEDUxxhAhYkYQE2KGEBEcxhA4rgYQJ3f
GEBRARlAIq8YQC+IGEAqaxhACe8YQIaKGECtoBhAP40YQPXEGEBa2BhAUZYYQIz8GED6zRhA
6oYYQPpwGEBtlhhA7dUYQJMDGUDynRhAmr4YQO6HGECqiRhAEm0YQALRGECddBhAM6EYQHh7
GECiZRhAWqUYQDabGEBZvRhAHLcYQEyWGEAQrhhA/dsYQEi/GEDughhA4dIYQN2rGEAduhhA
NoIYQO51GEDuaRhA4sMYQFi5GEDIqRhADbYYQPWfGECLiRhAFwEZQMmXGEDHBBlAVF8YQNKQ
GEAbhBhApo4YQAm8GEBOmxhAdHIYQPt6GEBMgBhAOpIYQLnJGECiahhAaaEYQBzCGEBBohhA
v7EYQCGlGEBOwBhAIJsYQLDWGEBJzxhAyZAYQG9YGEBOqBhA558YQILSGEA/SBhAF4EYQJQk
GEA2eBhAeKIYQKloGEAMghhAbLkYQMhbGEAs7RhA4cAYQKqvGECFsRhA420YQD/WGECvoxhA
6agYQCS3GEBBtBhAloMYQOCxGEACXBhAwqgYQCWtGEBJsRhA4pAYQMzUGEBDfRhAwswYQLyJ
GECXrRhAiYgYQJWTGEBHvhhA/ooYQPR0GECnbBhA09cYQH/qGEBmpRhAKHQYQKjHGEAMoRhA
MYMYQKWUGEBXhRhAmZgYQN2kGEBuuxhAwX0YQGWfGEC0vBhAl7sYQBnAGECllRhAno4YQKgy
GEB8wxhAHeMYQPOEGEDy0BhAOIoYQMlrGEC3sBhAb6UYQGFyGEA9bhhA3N0YQOSJGECoiRhA
rQQZQICiGEAxkhhANa8YQMp9GEB+3BhA66YYQBzfGECZyBhADnUYQHOZGECLlRhAL8UYQCVx
GEDJgBhAZqgYQCPGGED+chhAFHUYQPHvGEA5xxhAkWMYQEKVGEBTtRhAnKYYQJaJGEAtchhA
fXAYQBGGGEBhixhAA2IYQBiMGEC2ihhAAZUYQKnKGEAChxhANkAYQBVVGEBgzRhAIKgYQNrO
GEBHZxhA4twYQDnFGECTnRhA7qsYQLaTGEAFrxhAeWcYQELFGECqtxhAM4IYQMlpGEDSNhhA
8YsYQHGkGEC9wxhA5ZIYQJ6IGEBKjhhALH8YQP2OGEAN2BhA6LEYQJ2DGEDqKRhAqMMYQGik
GEBQnxhAUIIYQMiSGEDzkxhA1pgYQKqXGEBvmRhAS5YYQDN9GEC/ixhA4OMYQKx2GEA7ZhhA
3mIYQGxXGEB2aRhAvKcYQDVpGEAOQhhAGc0YQAaLGEANdhhAf4cYQBukGED0ZxhA1roYQBKP
GEAdjxhADUEYQCNyGEAZdBhAjlIYQNdgGECtlRhA2mgYQKdPGECdfRhAf50YQOqCGEAQhRhA
DnEYQG56GEBYQxhAXlsYQJ6mGEBcjBhAu4gYQCe7GEA+hBhA+Z4YQHR7GECZkhhAYm0YQAB7
GEA4RhhAs6oYQNqeGEBAHhhAgJMYQJdyGEANcxhAA6gYQF1xGECqcBhAk14YQGdqGEB1rRhA
CHgYQEeUGECsrRhA054YQD1+GEDXpRhA1aEYQOtlGEB2vRhAAIsYQEqRGEAOuxhAnWAYQPbN
GEB52BhA+48YQPd7GEAxwBhA70AYQEZzGECVkRhATrcYQBPwGEBYwRhAyZwYQOKbGEBYsxhA
SYwYQDa3GECSZhhAd1oYQBxEGEBHtBhAyvEYQLB/GEC+3xhAAF4YQHZtGEBTfRhAfJgYQAGS
GEDlihhAh6oYQDZ5GED2XxhAF5sYQB6gGEC0UhhAlmEYQFwnGEBXmRhAH6EYQF19GECUZxhA
zFgYQOSGGECLyBhA6KQYQDp/GEDUbBhAU6AYQOxHGEBcUhhAwVwYQKuAGECkkhhABIEYQAKC
GEBiUhhAXaAYQHyIGEACLBhAb4oYQGdrGEATmBhAk04YQOChGEAVRhhAPKMYQAR6GEAt6RhA
h0sYQMzSGEBNdxhAuDcYQNEgGEAVpRhAJEEYQFdIGEBXahhA1UIYQNt4GEBpkBhAlIYYQE9g
GEC6fBhAr5MYQHecGEBUkBhAXIUYQPERGECBoRhArIUYQPGAGEBsoxhA0okYQKh2GEB3QxhA
c2oYQNFZGEC2cRhA45wYQARGGECDahhA27MYQBlRGEAlSxhAipcYQKzZGEBxdhhAL7IYQJ1e
GEC9hBhAK5EYQLiGGEDzXxhATa8YQL11GEA7MxhAV4oYQDV3GEAWkRhAR4QYQJibGECGPxhA
NIQYQNa+GEB4VhhAS4QYQNhLGEBwPhhA+ZEYQO9JGEBhjRhAxpgYQIBIGEBeTRhA4X8YQOqB
GEBvShhAg1UYQEtRGECfXRhATGIYQKBlGEAJpRhAYTYYQMZ5GEDinBhA3Y4YQCh+GEAIlhhA
OpMYQIh8GEAmcBhAqX8YQK5HGEBemhhAm4YYQI2aGEBOhhhAzmkYQCpAGEDMRBhAxkIYQAdc
GEARkBhAxYoYQJV0GEAXXxhA51UYQKJNGEA6YxhAR5MYQEp6GEBuQhhA/GEYQExZGEAxGxhA
YFAYQCxJGEDVuRhAY6EYQA98GEDe4BhA10gYQPZrGEA8eBhAKWkYQJdmGEC/vBhAPYsYQMBo
GECaTRhArVUYQLamGEB0OhhAIaIYQGtmGEB7dhhA9YgYQBZeGEBnbhhAkn8YQKM8GEDXeBhA
2I8YQERJGEC7pBhAmnIYQPheGEBXhBhAM3wYQFZPGEDsVxhAdJIYQFGtGECjRhhAIzYYQK9a
GEDkGRhAgLMYQGlgGED2exhAroIYQIiBGEC1oxhAq10YQHkOGEBuExhA8HMYQD+jGEDCRxhA
AmsYQJQ9GEB9WRhAYkoYQEVtGEArhhhAF38YQJ46GEC7ZhhA3UwYQAqHGEDebxhA2m4YQP5w
GEChdhhARmgYQP87GECXRxhA7GcYQApuGECEehhAC3kYQJaKGEBsZBhAu1IYQHdjGEApZBhA
GXMYQOheGECgehhA8Z8YQC6AGEClgxhAL3MYQBw5GEBBjBhAI2AYQEqvGEAqbhhAE3QYQENo
GEBxPhhAZ1UYQCp8GEAGPRhAkrAYQGCYGEA8DBhA9l0YQJFuGEAYURhARC8YQDcsGEBAbRhA
530YQO1zGEDsaRhA1T4YQLp+GEAzYBhAUTQYQN2BGEC5chhAkbsYQPc2GEDbeRhAYjgYQF91
GEBgohhAPFMYQG1qGEAxjhhAnGEYQD56GEBnZhhAxVUYQCJZGEDkYBhAiGIYQOmBGEASERhA
/yIYQFRjGEA9HRhAaZYYQPqDGECYaxhAvHwYQJU+GEDdghhAhFIYQNkzGEDcPxhA9kEYQKHs
F0AJXRhAmy8YQEc/GECmeBhAYi8YQPFGGEB0ZhhAuooYQI9vGECiJhhA43kYQFFTGEA4QBhA
1SQYQN2dGEBmcBhAmVIYQD5OGEANbhhAt6EYQDxyGEDwXBhAtZsYQCNPGECuXRhAvX8YQF8m
GEA7NxhAEGsYQPdHGEBZaxhAX4EYQK1hGEAVghhAID8YQBuQGEBTPhhAHiAYQFaCGEDsVhhA
r54YQH1kGEDSQhhAN2sYQNYOGEDehBhA8XAYQBFEGEAMRxhA7EUYQMI2GECaEBhARGsYQJi4
GECXqRhA45MYQH5fGEDThRhARJkYQJQ4GECdZRhAZWIYQJSCGEB0PxhApjkYQJdSGEArXxhA
VYMYQNF6GECVRxhAMXgYQF6ZGEA5IRhAiVEYQBVVGEAXQxhAXTkYQAJ2GED+ShhATzUYQIme
GEARkRhAYXMYQCSTGEC/ORhAtU4YQOEMGECVbRhAx0YYQGVRGEDTTRhA3WUYQAh2GEDGDxhA
FKkYQO5fGECihhhASn8YQF9CGECIMRhAHLAYQJmUGEDdmxhAOiUYQPg7GEAwORhAWGMYQDJ1
GEAAcxhA02sYQKdaGECggxhA+lcYQJNmGEAFbRhAllsYQBNxGEA5jRhAkFsYQPpGGED0LhhA
tjUYQE5rGEA4ZhhAjWEYQEsRGEA3NRhAEYgYQJZoGEDOUxhASyEYQDyCGEDdLhhAuEkYQBAq
GEAu+hdAckAYQIcuGECDZxhAkEMYQPwrGECrNhhA30EYQEEYGECgnBhAKkAYQDFCGEDbdBhA
oJMYQF8IGEDaLRhASj0YQB9kGEBMYRhAzmwYQLBRGEBmSRhAPzgYQMNRGEAFcxhAV4MYQN9p
GEAEVBhAIW4YQIhmGED+QhhAXkkYQGIeGECnMBhAaGEYQBmPGEDHYBhAMjMYQKRqGEC1QBhA
cVgYQGJlGEANeRhA504YQPtqGEDxNhhAVO4XQPVGGEB6LRhADmUYQJsCGED9QhhAYHwYQOWO
GEBUkxhAZl8YQIyGGEBn6xdAfUwYQB9FGEChXxhAjFYYQDh8GEAbMxhAqUQYQG1VGECObhhA
/EYYQAhUGEDgbxhAJSoYQIJTGEDoIhhAnEAYQEtUGED4ShhAvYAYQBulGECkZRhAsiQYQBdX
GECV+xdA8X0YQGB8GEAOIhhANUkYQJlOGEDHUxhA3kMYQFkzGEDEqxhANJAYQOSDGEDeKxhA
f1YYQKNjGEBARxhAQG4YQICGGECOUxhAalQYQGBRGEBHShhA+DwYQOAtGEDcaxhA8WUYQA10
GECSQxhAoIAYQPU/GECN5RdAaTsYQEY1GEDlGxhAFy8YQFlJGEBCZhhAA1EYQAddGEA5BxhA
aWwYQKQ/GEDnbRhA3YEYQAtRGEBzKhhAMGsYQOckGEAcdRhAsHkYQGcwGEDiFRhA10UYQDEo
GEBgHRhA4XsYQEtsGECLZhhAHDMYQCFfGEDjdhhA5jkYQHD6F0BTfRhAwi0YQPMqGEC9chhA
nlgYQDpQGEBEPhhA</AssayYData></Step><Step><CommonData><SampleLocation>2</SampleLocation><SampleID></SampleID><SampleGroup></SampleGroup><SampleInfo></SampleInfo><SampleRow>F</SampleRow><SamplePlate>1</SamplePlate><WellType>REGENERATION</WellType><Concentration>-1</Concentration><ConcentrationUnits>µg/ml</ConcentrationUnits><MolarConcentration>-1</MolarConcentration><MolarConcUnits>nM</MolarConcUnits><MolecularWeight>-1</MolecularWeight><Temperature>30</Temperature><StartTime>1916781</StartTime><AssayTime>5</AssayTime></CommonData><FlowRate>1000</FlowRate><StepType>KREGENERATION</StepType><StepName>Regeneration</StepName><StepStatus>OK</StepStatus><ActualTime>5.00005</ActualTime><CycleTime>0.2</CycleTime><AssayXData Points="25">IaDkRIem5ETurOREXLPkRLu55EQpwOREkMbkRPbM5ERU0+REu9nkRCng5ESH5uRE9uzkRFzz
5ETD+eREKQDlRJAG5UTuDOVEXBPlRLsZ5UQpIOVEkCblRO4s5URUM+VEuznlRA==</AssayXData><AssayYData Points="25">fOcUQHmcCkAtpwVAex8DQPAwAkDp/ABAUi0BQJJuAEBLRwBA6sv/P6dv/z/PN/8/xh/+PzdD
/T/yi/0/LBP9P/p1/D+xLPw/tDH8P4Sh+z+6B/s/0Er7P3Xr+j/wePo/Hq36Pw==</AssayYData></Step><Step><CommonData><SampleLocation>1</SampleLocation><SampleID>Buffer</SampleID><SampleGroup></SampleGroup><SampleInfo></SampleInfo><SampleRow>F</SampleRow><SamplePlate>1</SamplePlate><WellType>BUFFER</WellType><Concentration>-1</Concentration><ConcentrationUnits>µg/ml</ConcentrationUnits><MolarConcentration>-1</MolarConcentration><MolarConcUnits>nM</MolarConcUnits><MolecularWeight>-1</MolecularWeight><Temperature>30</Temperature><StartTime>1928795</StartTime><AssayTime>5</AssayTime></CommonData><FlowRate>1000</FlowRate><StepType>KREGENERATION</StepType><StepName>Regeneration</StepName><StepStatus>OK</StepStatus><ActualTime>5.00103</ActualTime><CycleTime>0.2</CycleTime><AssayXData Points="25">IUDlRJBG5UT2TOVEXFPlRLtZ5UQhYOVEkGblRPZs5URcc+VEw3nlRCGA5USQhuVE9ozlRFyT
5US7meVEIaDlRJCm5UT2rOVEVLPlRMO55UQpwOVEkMblRPbM5URU0+VEw9nlRA==</AssayXData><AssayYData Points="25">5xOlQGaSn0Cu6ZlAt4yiQHRXokDzzZpAWKKgQJKko0CcuJ1AEvqdQCtLpUAjdJ9AXtacQChm
okDljqFAIxmZQAaan0DJTaNAdqucQKn2m0Co5qNAUj6eQOY3nEBBUaJAgjaiQA==</AssayYData></Step><Step><CommonData><SampleLocation>2</SampleLocation><SampleID></SampleID><SampleGroup></SampleGroup><SampleInfo></SampleInfo><SampleRow>F</SampleRow><SamplePlate>1</SamplePlate><WellType>REGENERATION</WellType><Concentration>-1</Concentration><ConcentrationUnits>µg/ml</ConcentrationUnits><MolarConcentration>-1</MolarConcentration><MolarConcUnits>nM</MolarConcUnits><MolecularWeight>-1</MolecularWeight><Temperature>30</Temperature><StartTime>1940785</StartTime><AssayTime>5</AssayTime></CommonData><FlowRate>1000</FlowRate><StepType>KREGENERATION</StepType><StepName>Regeneration</StepName><StepStatus>OK</StepStatus><ActualTime>5.00103</ActualTime><CycleTime>0.2</CycleTime><AssayXData Points="25">KeDlRKDm5UT+7OVEZPPlRMP55UQxAOZEjwbmRPYM5kRcE+ZEyxnmRCkg5kSPJuZE9izmRGQz
5kTLOeZEKUDmRI9G5kT+TOZEXFPmRMtZ5kQpYOZEmGbmRP5s5kRkc+ZEy3nmRA==</AssayXData><AssayYData Points="25">bfnqPyQ76D8Z6uc/OLzmP8m35j8o+uY/P+LmPwJv5j+9guc//4XmP3/95T9DmuY/17TlPxIF
5j/4ZuY/eS/mPz0c5j80uOU/BorlP4Ph5T8F5eU/AKPlP+bl5T8KfeU/kfnlPw==</AssayYData></Step><Step><CommonData><SampleLocation>1</SampleLocation><SampleID>Buffer</SampleID><SampleGroup></SampleGroup><SampleInfo></SampleInfo><SampleRow>F</SampleRow><SamplePlate>1</SamplePlate><WellType>BUFFER</WellType><Concentration>-1</Concentration><ConcentrationUnits>µg/ml</ConcentrationUnits><MolarConcentration>-1</MolarConcentration><MolarConcUnits>nM</MolarConcUnits><MolecularWeight>-1</MolecularWeight><Temperature>30</Temperature><StartTime>1953093</StartTime><AssayTime>5</AssayTime></CommonData><FlowRate>1000</FlowRate><StepType>KREGENERATION</StepType><StepName>Regeneration</StepName><StepStatus>OK</StepStatus><ActualTime>5.00103</ActualTime><CycleTime>0.2</CycleTime><AssayXData Points="25">MoDmRKGG5kT/jOZEZZPmRNSZ5kQ6oOZEoabmRAet5kRls+ZE1LnmRDLA5kSYxuZEB83mRG3T
5kTU2eZEMuDmRJjm5kQH7eZEZfPmRMz55kQyAOdEmAbnRAcN50RlE+dE1BnnRA==</AssayXData><AssayYData Points="25">QFOlQFMHokCfl5tA42uhQNkqokBf+5lAH36gQM9qpEB86JxA5KmaQAoWokDyh6BA90ibQG/r
oUD5YKNA7T2aQPssn0AWLqJAqXqYQIcTmkDrsqFAn5icQPDbmEA2gJ5ARvafQA==</AssayYData></Step><Step><CommonData><SampleLocation>2</SampleLocation><SampleID></SampleID><SampleGroup></SampleGroup><SampleInfo></SampleInfo><SampleRow>F</SampleRow><SamplePlate>1</SamplePlate><WellType>REGENERATION</WellType><Concentration>-1</Concentration><ConcentrationUnits>µg/ml</ConcentrationUnits><MolarConcentration>-1</MolarConcentration><MolarConcUnits>nM</MolarConcUnits><MolecularWeight>-1</MolecularWeight><Temperature>30</Temperature><StartTime>1965222</StartTime><AssayTime>5</AssayTime></CommonData><FlowRate>1000</FlowRate><StepType>KREGENERATION</StepType><StepName>Regeneration</StepName><StepStatus>OK</StepStatus><ActualTime>5.00005</ActualTime><CycleTime>0.2</CycleTime><AssayXData Points="25">OiDnRKkm50QPLedEfjPnRNw550Q6QOdEqUbnRAdN50R1U+dE1FnnREJg50SpZudED23nRG1z
50TUeedEOoDnRKmG50QPjedEdZPnRNyZ50Q6oOdEqabnRA+t50R1s+dE1LnnRA==</AssayXData><AssayYData Points="25">15vRP57dzj9PP80/Mn7NP8awzT8S380/NELNP3rjzD+jtcw/klDNP9CdzD82vsw/yFzNP5hc
zD/gT8w/JzHMP9A5zD9bsMw/+djMP7kWzD+zFMw/a9/LPxlwzD+T38s/s6XLPw==</AssayYData></Step><Step><CommonData><SampleLocation>1</SampleLocation><SampleID>Buffer</SampleID><SampleGroup></SampleGroup><SampleInfo></SampleInfo><SampleRow>F</SampleRow><SamplePlate>1</SamplePlate><WellType>BUFFER</WellType><Concentration>-1</Concentration><ConcentrationUnits>µg/ml</ConcentrationUnits><MolarConcentration>-1</MolarConcentration><MolarConcUnits>nM</MolarConcUnits><MolecularWeight>-1</MolecularWeight><Temperature>30</Temperature><StartTime>1977380</StartTime><AssayTime>5</AssayTime></CommonData><FlowRate>1000</FlowRate><StepType>KREGENERATION</StepType><StepName>Regeneration</StepName><StepStatus>OK</StepStatus><ActualTime>5.00005</ActualTime><CycleTime>0.2</CycleTime><AssayXData Points="25">O8DnRKHG50QQzedEdtPnRN3Z50Q74OdEqubnRBDt50Ru8+dE3fnnREMA6ESqBuhEEA3oRHYT
6ETdGehEQyDoRKEm6EQILehEbjPoRNU56ERDQOhEoUboRBBN6ERuU+hE1VnoRA==</AssayXData><AssayYData Points="25">UVuaQEH9nUAy4pdAfW6WQDfKnEAsPpZAUnWTQB9AmUCPXppAuAaVQBvzmEAKN51A5PGXQIo1
lUDV+J1ACu6VQAAqkkCSupxAwFicQOEHlEAnSppAseebQJZklkD285VAyKycQA==</AssayYData></Step></KineticsData></ExperimentResults>
