# Supplementary material for: CD147 mediates the adsorption of influenza A virus on the cell surface through direct interaction with HA
Source: Front Cell Infect Microbiol. 2025 Aug 29;15:1647283. doi: 10.3389/fcimb.2025.1647283 (PMC12426278; doi:10.3389/fcimb.2025.1647283)
Supplement: Supplementary file 8 [file DataSheet2.zip › raw data-2/Figure 6/Fingure6 D-I/Fingure6 F/241006_007.frd]

<?xml version="1.0" encoding="UTF-8" standalone="yes"?>
<ExperimentResults><ExperimentInfo Name="Experiment_1"><ExpDescription></ExpDescription><RTDVersion>2.0</RTDVersion><RunID>1FEBD801-7731-4934-897C-89B0338FFE3B</RunID><ExperimentType>KINETICS</ExperimentType><ExperimentSubType>KBASIC</ExperimentSubType><StartDateTime>2024-10-06T20:28:04</StartDateTime><MachineName>4QSYCS2</MachineName><UserName>Labuser</UserName><LotNumber></LotNumber><PlateName>241006</PlateName><PlateName2></PlateName2><SensorName>G7</SensorName><SensorPlate>1</SensorPlate><SensorType>SA (Streptavidin)</SensorType><SensorRole>LIGAND</SensorRole><SensorInfo></SensorInfo><WritingSW>DataAcquisition.exe 11.1.0.11</WritingSW><InstrumentType>OctetRED96e</InstrumentType><InstrumentSerial>FB-90287</InstrumentSerial><InstrumentFW>1.0.0.0</InstrumentFW><IntegrationTime>2.1</IntegrationTime><DSPType>CPF</DSPType><DSPStitching>1</DSPStitching><HasManifest>1</HasManifest><InfoHash>-1580677736</InfoHash></ExperimentInfo><AssayParamsInfo/><KineticsData><Step><CommonData><SampleLocation>12</SampleLocation><SampleID></SampleID><SampleGroup></SampleGroup><SampleInfo></SampleInfo><SampleRow>G</SampleRow><SamplePlate>1</SamplePlate><WellType>BUFFER</WellType><Concentration>-1</Concentration><ConcentrationUnits>µg/ml</ConcentrationUnits><MolarConcentration>-1</MolarConcentration><MolarConcUnits>nM</MolarConcUnits><MolecularWeight>-1</MolecularWeight><Temperature>28.1</Temperature><StartTime>0</StartTime><AssayTime>120</AssayTime></CommonData><FlowRate>1000</FlowRate><StepType>BASELINE</StepType><StepName>Baseline</StepName><StepStatus>OK</StepStatus><ActualTime>120.001</ActualTime><CycleTime>0.2</CycleTime><AssayXData Points="600">AAAAAPLSTT7fT80+mpkZP83MTD/FIIA/mpmZP/hTsz/NzMw/ZmbmPwAAAEAv3QxA/KkZQMl2
JkAzMzNAAABAQC/dTECamVlAyXZmQDMzc0AAAIBAZmaGQP7UjEAzM5NAmpmZQAAAoECYbqZA
/tSsQGQ7s0DLoblAAADAQJhuxkDNzMxAZDvTQMuh2UAxCOBAmG7mQP7U7EAzM/NAy6H5QAAA
AEEzMwNBf2oGQZqZCUHNzAxBGQQQQUw3E0FmZhZBmpkZQeXQHEEZBCBBMzMjQX9qJkGamSlB
5dAsQRkEMEFMNzNBf2o2QbKdOUHNzDxBGQRAQUw3Q0FmZkZBmplJQc3MTEEZBFBBMzNTQWZm
VkGynVlB5dBcQQAAYEFMN2NBf2pmQbKdaUHl0GxBAABwQUw3c0FmZnZBsp15Qc3MfEEMAoBB
mpmBQTMzg0HNzIRBc2iGQQAAiEGmm4lBMzOLQdnOjEFzaI5BAACQQaabkUEzM5NB2c6UQXNo
lkEMAphBppuZQT81m0HNzJxBc2ieQQwCoEGmm6FBPzWjQdnOpEFzaKZBDAKoQZqZqUEzM6tB
2c6sQWZmrkEAALBBppuxQT81s0HNzLRBc2i2QQwCuEGmm7lBMzO7QdnOvEFmZr5BDALAQZqZ
wUEzM8NB2c7EQXNoxkEMAshBmpnJQT81y0HNzMxBc2jOQQAA0EGmm9FBMzPTQdnO1EFzaNZB
AADYQZqZ2UEzM9tB2c7cQWZm3kEMAuBBppvhQT8140HZzuRBZmbmQQwC6EGmm+lBMzPrQdnO
7EF/au5BAADwQZqZ8UE/NfNB2c70QXNo9kEMAvhBppv5QTMz+0HZzvxBc2j+QQYBAELNzABC
mpkBQm1nAkIzMwNCBgEEQs3MBEKamQVCZmYGQjk0B0IAAAhCzcwIQqCaCUJtZwpCMzMLQgYB
DELTzQxCmpkNQm1nDkIzMw9CBgEQQtPNEEKamRFCZmYSQjk0E0IGARRCzcwUQqCaFUJtZxZC
OTQXQgAAGELNzBhCoJoZQm1nGkI5NBtCAAAcQs3MHEKgmh1CbWceQjMzH0IGASBCzcwgQpqZ
IUJtZyJCOTQjQgAAJELNzCRCmpklQm1nJkIzMydCBgEoQtPNKEKamSlCZmYqQjk0K0IGASxC
080sQpqZLUJtZy5COTQvQgYBMELNzDBCmpkxQm1nMkIzMzNCAAA0Qs3MNEKamTVCZmY2Qjk0
N0IAADhCzcw4QqCaOUJtZzpCOTQ7QgYBPELNzDxCmpk9Qm1nPkI5ND9CBgFAQs3MQEKgmkFC
ZmZCQjk0Q0IGAURCzcxEQqCaRUJtZ0ZCMzNHQgYBSELNzEhCoJpJQm1nSkIzM0tCBgFMQs3M
TEKamU1CbWdOQjk0T0IAAFBC081QQpqZUUJmZlJCOTRTQgYBVELTzVRCoJpVQmZmVkI5NFdC
AABYQs3MWEKgmllCZmZaQjk0W0IGAVxCzcxcQpqZXUJtZ15COTRfQgAAYELTzWBCmplhQm1n
YkI5NGNCAABkQtPNZEKamWVCZmZmQjk0Z0IAAGhCzcxoQqCaaUJmZmpCOTRrQgAAbELTzWxC
oJptQm1nbkI5NG9CBgFwQs3McEKgmnFCbWdyQjk0c0IAAHRCzcx0QpqZdUJmZnZCMzN3QgYB
eELNzHhCoJp5Qm1nekIzM3tCAAB8Qs3MfEKgmn1CbWd+QjMzf0IAAIBCZmaAQlDNgEIzM4FC
mpmBQgAAgkLpZoJCzcyCQjMzg0KamYNCgwCEQulmhEJQzYRCtjOFQpqZhUIAAIZC6WaGQs3M
hkIzM4dCHZqHQoMAiELpZohCUM2IQrYziUKamYlCgwCKQmZmikLNzIpCMzOLQpqZi0IAAIxC
6WaMQlDNjEK2M41CmpmNQoMAjkJmZo5CzcyOQrYzj0Idmo9CAACQQmZmkEJQzZBCMzORQpqZ
kUIAAJJCZmaSQs3MkkK2M5NCHZqTQoMAlELpZpRCUM2UQjMzlUIdmpVCAACWQmZmlkJQzZZC
MzOXQpqZl0KDAJhC6WaYQs3MmEK2M5lCHZqZQoMAmkLpZppCzcyaQrYzm0IdmptCgwCcQmZm
nEJQzZxCMzOdQpqZnUIAAJ5C6WaeQlDNnkK2M59CmpmfQoMAoELpZqBCzcygQjMzoUIdmqFC
gwCiQmZmokLNzKJCMzOjQpqZo0IAAKRC6WakQlDNpEK2M6VCHZqlQgAApkJmZqZCzcymQjMz
p0KamadCgwCoQmZmqELNzKhCMzOpQh2aqUIAAKpC6WaqQs3MqkK2M6tCHZqrQgAArEJmZqxC
UM2sQrYzrUIdmq1CAACuQmZmrkJQza5CMzOvQh2ar0KDALBCZmawQs3MsEK2M7FCmpmxQoMA
skLpZrJCzcyyQjMzs0IdmrNCAAC0QulmtEJQzbRCtjO1Qh2atUIAALZC6Wa2Qs3MtkK2M7dC
mpm3QgAAuEJmZrhCzcy4QjMzuUIdmrlCAAC6QulmukJQzbpCMzO7QpqZu0IAALxC6Wa8Qs3M
vEK2M71Cmpm9QoMAvkLpZr5CUM2+QrYzv0Kamb9CgwDAQulmwEJQzcBCMzPBQh2awUIAAMJC
6WbCQlDNwkK2M8NCmpnDQoMAxEJmZsRCzczEQjMzxUIdmsVCgwDGQulmxkJQzcZCtjPHQh2a
x0KDAMhCZmbIQs3MyEK2M8lCHZrJQoMAykLpZspCUM3KQjMzy0IdmstCAADMQmZmzEJQzcxC
tjPNQh2azUIAAM5C6WbOQlDNzkK2M89CHZrPQgAA0EJmZtBCzczQQrYz0UIdmtFCAADSQulm
0kJQzdJCtjPTQpqZ00IAANRC6WbUQlDN1EK2M9VCmpnVQoMA1kLpZtZCzczWQjMz10KamddC
AADYQmZm2ELNzNhCtjPZQh2a2UKDANpC6WbaQs3M2kIzM9tCHZrbQoMA3ELpZtxCUM3cQjMz
3UKamd1CgwDeQmZm3kLNzN5CMzPfQh2a30KDAOBC6WbgQs3M4EK2M+FCmpnhQgAA4kLpZuJC
083iQjMz40IdmuNCgwDkQmZm5EJQzeRCtjPlQh2a5UKDAOZC6WbmQlDN5kK2M+dCmpnnQgAA
6ELpZuhCUM3oQjMz6UIdmulCAADqQmZm6kJQzepCtjPrQpqZ60KDAOxC6WbsQlDN7EK2M+1C
mpntQoMA7kLpZu5CzczuQjMz70Idmu9C</AssayXData><AssayYData Points="600">AAAAAA69krs7EuK6WZEju5U+Nrtazci7Apf6OievsrveXDg6Vhwku6S9grulvwa8M0WWOghu
k7siJDO74MPGubUHt7tg1U86COK4OMLkNbpcVz86Y1qcu/0B47rU9546cCEzuyRsVbueNgG7
SLg+u/oe5brLoSO75H/OOsqzvbuG7WY7YgVtO7khdTrRwFw6G2GHO8T2gTlmPyU5ze/eOrB7
M7v2Po+6FCkjuzSvIjqYGtm6qk6iOQETejsspC47vqSRu8zH/LoLFUk6hgFYOwQ0ODtxkow7
w14xuqBlITr0EYk6OCUsOxL1Vzr0el86puzsOt9noTlSiMU6LkicupZ+vjsJa986JSQ6OWgi
ezuvddY5+cBHO72gKztQ+kQ7mBKnO92zoDu8zUU7cKu9Oyc9KDns01s7Pb8eOntyxDtlQI06
5zScO8BYjzv3NH072sGgO3TDmDsuWoo7QwKEO7O8CztUNv+4q/DPO4Vt1juNWoA7nrV2O43g
0DsXXJM7qdftOah1hzpa4F07oSWqO5E9QToAqZE7dhfyOxCwqzvQRAc8hzOKO2JPpzswSIQ7
cKoFupbqsztK0HQ7FKJhuttFuTtXZow61HcFPI+3CjzbNWY7WmF2O9WzsTttG/86eMG7O/JX
xzr+oBs7h1/dOwTi5DuFba+6CWeeOxd76Tqa1Vc7dt+5O3IQnzucEgo74ZsKPKzC9Tt9NqQ7
N7r1Oz1bEDyMZPg7f8QTPOa7ejtu/Mg7mIDNO744rTu9Dq07tVgTPDSviTsdIKY7fry3Ox4V
pTu1AZU7bbTtOzpdVztKupE7G+G7O3tFrDvCD5A7HEkOPNK2njvQ1tM7+DLxO75JrzsF5LY7
y4HcOymcjzvkMLs72eCCO5PAiTt0F5A7gl0XPJcNxjuNjfo7axZ4OzM/ozuHwjM80nF3O+MQ
UTtO1tE7uKfaO2K0TDuDklg76EwsPJBqHDzGAOo6yO/iO/l8yToP/s07HGvCOwC4UzvHbYM7
e8zCO2EThzvNdqg7eITZO02K+TqRp/k7cpYPPKrGIDxq/Bg8iA0GO5OZ8Tt99as7ZEP/OwcX
3TvjWdU7Dh/JO0+RyDuZ0AA8jLiWO9C89ju6Ci07tV4LO6XJBzw8pOE7HPmDO/LFhjuZVeU7
pw7SO4CV2Tt4Who8OxCTO3gplzt5zfU7ma2iO5tqSzzv2i08X/sGPPwHwDurfwU8zJocPJZf
xjstiRQ6DQQOPAS3DDz52hc8MfIxO2FtDTwkVdI777egO5aSWDulLMA76FURPBmqBDzGn+g7
qGkYPCRpADyer3U70J0fPBSx6jumFTQ8/sjzOxJm6DvQ5xk85j/gO1AF2ju7mRk8OhPCO098
4juWce87JaMHPGjRTTyySfc7Px2eO+KNijvnTyc8bYUePBn/wjvoZB88z1VaO9ec0jsSCIo7
gN+MO0SGTzx2z8o7YJp+Ox5V4jt8DMQ7pMf3O6rrLjxe/CU8k4S/O/W0yTufGSM8vlSjO/W0
HTw8SQI8Xy/uO74SqTuPkM87y1efO3N2QTw/rR88CUwTPNwqGjx/yAw8JXXsO52jKzyGMQA8
9zwhPEmBKzyel+47hiXGOxSWUDwxJgU8peChO6/o4js/JbA7laHcOwdS3zutJ947Q/C2O+yN
ZTzs3wk8Z9A+PKyU+jumATk8IqeAO/+uDzxeBUE7vGGmO1jF2juQZKw72hq/Ozfhvjv8udQ7
0p05PI7yHjyQVb47EREiPKSEwzu54CI8S+EyPJOvLjyh78075VcLOaG07Tv0gkA8VWRgPIQD
ITyfF7M77MWkO8p01jtIjzo84g4UPC0lRzy+bBU8E/4QPHRfLDz9VCw8LQsaPH+lKDx8/fI7
RqASPE8kvzuHhuM7GwntO2Xd5jvtJjs7s24mPAQIOzx9vcg7EuqvO+gIMjxYFhE8RugnPAej
GDzDdiw8uEYcPNmm/ju5BiQ8hOnJO+opYzzMpvI7g/wkPAjbyztpj6A7JalNPICe+TvewsM7
IaAsPDo5Ojxd2w885KAMPJFy+Du7g0M8sY4NPBaVHDsRLCA8+5FJPBh8VTyhncs7oRXHO8Xc
4Tt8H8E7JUivO2Ch+TvItCs8S0IHPIn/AzwaSB08BZVCPG40DDzfaQc8npEXPC6tOTyLmP47
WxSbO9yg/zt/2gQ82KPZOxhVOjyqbjE8tpfsO2mnHjwqnjM8Dw98PP4zBDwztSk8f+5ePMYS
ATx77XY8dKgWPJPhuztJJkg8Gp9TPDA1EzzspAI8dusWPGp2ETx5Sz48TNITPE0eFDwtVeI7
gA8UPM2iDDwA0/g7xyyRO39ILTzVqE48/21RPLi6LTyeRis8g3GRO2585zth3DA8y/M1PPy4
EDxXLNU7ZlcqPDaNTzyema86EtUbPP1gKTwW7Dw8L/gYPLWTMDznCQo8zefyO/56EDzuRfE7
1VIOPFmM/jtcsQU84VsEPIIsIzytAio8tqr8O8WNHzzxAWc8lEQNPNMjODxP4qc7UxMlPOq3
QzwONyI8cTPpO7zh6jstygo8PLoDPO1U+zsE4iI8kHM9PAqCSDxxgBw8+DgMPJMg8DuAyuc7
5sRQPHD7OTwAECw8gKodPE320TuBJqo7T/8lPNajFTzaUwU8cPkDPA/5IDy7FAI8rAkjPKTy
GzxPYiA8+SQaPLuO8DsjSbU71Gc4PKjVJzzzaPM7P6LhOzEz6TsHFSE8NSnOO/X1GTzBUhs8
5+rDO+4oFzxFfCs8E7s3PDa6UzxiPh08SwtCPKklODxIfwg8bWD+OxpDKDycZoU8X6QvPFGW
CTwEBBk8Hjs4PJf2EjzBsow75Zz5O1WAETyQ1jQ893gzPBLJNjzrqi88ncZWPPllBzy/XDA8
D2lLPKDxDzzhtcY7o0IkPPAgjDs0QQc8ZRUoPKioQjyScEA8Dw3DOwboQzyEggE8tG8RPDEN
RDxkrAs8CnQYPEqnBjxICNo7rcUlPHNDyjsOZgc8K/QRPJYMTDzt/qU7CO7fO69BDDy22No7
nSaPO29SOTzJsdA7bRM/PNp8BzzhuvM73A4RPKCR9zsDZh48BYYZPF91OzzyByw8XTsaPKMB
CjzQbhI8vNYXPCoNvjt0ciA8F9ktPICeCjxQJ/A7cDUpPKHWHDw2EgA8PwkcPCZ55jt00L47
NpHfO4HYkjui4g88O8oSPB+tJzzTcu07</AssayYData></Step><Step><CommonData><SampleLocation>3</SampleLocation><SampleID>hb2</SampleID><SampleGroup></SampleGroup><SampleInfo></SampleInfo><SampleRow>G</SampleRow><SamplePlate>1</SamplePlate><WellType>KLOAD</WellType><Concentration>50</Concentration><ConcentrationUnits>µg/ml</ConcentrationUnits><MolarConcentration>30000</MolarConcentration><MolarConcUnits>nM</MolarConcUnits><MolecularWeight>-1</MolecularWeight><Temperature>30</Temperature><StartTime>158174</StartTime><AssayTime>1200</AssayTime></CommonData><FlowRate>1000</FlowRate><StepType>LOADING</StepType><StepName>Loading</StepName><StepStatus>OK</StepStatus><ActualTime>402.201</ActualTime><CycleTime>0.2</CycleTime><AssayXData Points="2011">gwDwQmxn8EJQzfBCtjPxQqCa8UIGAfJCbGfyQlDN8kK2M/NCHZrzQgYB9EJsZ/RCUM30QrYz
9UKgmvVCBgH2Qmxn9kLTzfZCOTT3QqCa90KDAPhC6Wb4QlDN+EI5NPlCoJr5QoMA+kJsZ/pC
0836QrYz+0KgmvtCgwD8Qmxn/ELTzfxCOTT9QqCa/UKDAP5C6Wb+QtPN/kK2M/9CHZr/QoMA
AEO2MwBDqGYAQx2aAENQzQBDQgABQ7YzAUPpZgFDHZoBQ1DNAUODAAJDdTMCQ+lmAkPbmQJD
UM0CQ0IAA0N1MwND6WYDQ9uZA0MOzQNDQgAEQ3UzBEOoZgRD25kEQw7NBEODAAVDdTMFQ6hm
BUPbmQVDUM0FQ4MABkO2MwZD6WYGQ9uZBkNQzQZDQgAHQ7YzB0PpZgdDHZoHQw7NB0NCAAhD
tjMIQ+lmCEPbmQhDUM0IQ4MACUN1MwlDqGYJQ9uZCUNQzQlDgwAKQ7YzCkPpZgpDHZoKQw7N
CkNCAAtDtjMLQ+lmC0NemgtDDs0LQ4MADEN1MwxDqGYMQx2aDENQzQxDgwANQ7YzDUPpZg1D
25kNQw7NDUODAA5DtjMOQ6hmDkMdmg5DDs0OQ4MAD0O2Mw9D6WYPQ9uZD0MOzQ9DQgAQQ7Yz
EEOoZhBD25kQQw7NEEODABFDtjMRQ6hmEUMdmhFDDs0RQ4MAEkN1MxJDqGYSQx2aEkMOzRJD
QgATQ7YzE0PpZhND25kTQw7NE0ODABRDdTMUQ+lmFEPbmRRDDs0UQ4MAFUN1MxVDqGYVQx2a
FUNQzRVDQgAWQ7YzFkOoZhZD25kWQ1DNFkODABdDtjMXQ6hmF0PbmRdDDs0XQ4MAGEO2MxhD
qGYYQx2aGENQzRhDgwAZQ7YzGUOoZhlDHZoZQw7NGUNCABpDdTMaQ+pmGkMdmhpDDs0aQ0IA
G0O2MxtD6mYbQx2aG0NQzRtDQgAcQ7YzHEOoZhxD25kcQw7NHENCAB1DtjMdQ+pmHUPbmR1D
UM0dQ4MAHkO2Mx5D6mYeQ9uZHkNQzR5DQgAfQ7YzH0OoZh9D25kfQw7NH0ODACBDtjMgQ+pm
IEPbmSBDDs0gQ4MAIUO2MyFDqGYhQ9uZIUNQzSFDgwAiQ7YzIkOoZiJDHZoiQw7NIkODACND
tjMjQ+pmI0PbmSNDUM0jQ4MAJEO2MyRDK2ckQ9uZJENQzSRDgwAlQ7YzJUOoZiVDHZolQw7N
JUODACZDtjMmQ6hmJkMdmiZDDs0mQ0IAJ0N1MydDqGYnQx2aJ0MOzSdDgwAoQ7YzKEOoZihD
HZooQw7NKENCAClDdTMpQ+pmKUPbmSlDUM0pQ0IAKkO2MypDqGYqQx2aKkMOzSpDQgArQ3Uz
K0OoZitDHZorQ1DNK0ODACxDdTMsQ+pmLEPbmSxDDs0sQ0IALUO2My1DqGYtQ9uZLUMOzS1D
QgAuQ7YzLkPqZi5DHZouQw7NLkNCAC9DtjMvQ6hmL0PbmS9DUM0vQ0IAMEO2MzBDqGYwQx2a
MEMOzTBDQgAxQ3UzMUOoZjFDHZoxQw7NMUODADJDtjMyQ6hmMkPbmTJDUM0yQ4MAM0N1MzND
qGYzQx2aM0NQzTNDQgA0Q7YzNEPqZjRDHZo0Q1DNNEODADVDtjM1Q6hmNUMdmjVDUM01Q0IA
NkO2MzZD6mY2Qx2aNkNQzTZDQgA3Q3UzN0PqZjdD25k3Q1DNN0NCADhDtjM4Q+pmOEMcmjhD
Ds04Q0IAOUO2MzlDqGY5QxyaOUNQzTlDgwA6Q3QzOkPqZjpD25k6Qw7NOkNCADtDtjM7Q6hm
O0McmjtDDs07Q4MAPEO2MzxDqGY8QxyaPEMOzTxDgwA9Q7YzPUPqZj1DHJo9Q1DNPUNCAD5D
dDM+Q+pmPkMcmj5DDs0+Q4MAP0O2Mz9DqGY/QxyaP0NQzT9DgwBAQ3QzQEPqZkBD25lAQ1DN
QENCAEFDtjNBQ+pmQUMcmkFDUM1BQ4MAQkO2M0JDqGZCQxyaQkMOzUJDQgBDQ7YzQ0MrZ0ND
HJpDQ1DNQ0NCAERDtjNEQ6hmREMcmkRDDs1EQ0IARUN0M0VD6mZFQxyaRUNQzUVDQgBGQ7Yz
RkPqZkZD25lGQ1DNRkNCAEdDtjNHQ+pmR0McmkdDDs1HQ4MASEO2M0hD6mZIQxyaSEMOzUhD
QgBJQ7YzSUPqZklD25lJQ1DNSUNCAEpDtjNKQ6hmSkPbmUpDDs1KQ4MAS0N0M0tDqGZLQ9uZ
S0NQzUtDxABMQ7YzTEPqZkxD25lMQw7NTENCAE1DtjNNQ6hmTUMcmk1DDs1NQ4MATkN0M05D
6mZOQ9uZTkMOzU5DQgBPQ3QzT0OoZk9DHJpPQ1DNT0NCAFBDdDNQQ6hmUEPbmVBDDs1QQ4MA
UUO2M1FD6mZRQ9uZUUMOzVFDQgBSQ3QzUkPqZlJD25lSQ1DNUkNCAFNDdDNTQ6hmU0McmlND
Ds1TQ4MAVEN0M1RDK2dUQxyaVENQzVRDQgBVQ3QzVUPqZlVDHJpVQw7NVUODAFZDtjNWQ+pm
VkPbmVZDDs1WQ4MAV0N0M1dDqGZXQ9uZV0MOzVdDgwBYQ7YzWEPqZlhDHJpYQw7NWEODAFlD
tjNZQ+pmWUMcmllDDs1ZQ4MAWkN0M1pD6mZaQ9uZWkNQzVpDQgBbQ7YzW0PqZltD25lbQw7N
W0NCAFxDdDNcQ+pmXEMcmlxDDs1cQ4MAXUN0M11DK2ddQxyaXUMOzV1DQgBeQ7YzXkPqZl5D
HJpeQ1DNXkNCAF9DdDNfQ+pmX0Mcml9DDs1fQ4MAYEN0M2BDqGZgQxyaYEMOzWBDQgBhQ7Yz
YUOoZmFDHJphQw7NYUODAGJDtjNiQ+pmYkMcmmJDDs1iQ4MAY0O2M2NDqGZjQxyaY0NQzWND
QgBkQ3QzZEOoZmRDHJpkQ1DNZENCAGVDdDNlQ6hmZUMcmmVDDs1lQ4MAZkO2M2ZD6mZmQ9uZ
ZkNQzWZDQgBnQ7YzZ0OoZmdD25lnQw7NZ0NCAGhDtjNoQ+pmaEMcmmhDUM1oQ4MAaUO2M2lD
qGZpQ9uZaUMOzWlDgwBqQ7YzakOoZmpD25lqQ1DNakNCAGtDtjNrQ6hma0McmmtDDs1rQ0IA
bEO2M2xDqGZsQ9uZbENQzWxDQgBtQ7YzbUPqZm1DHJptQ1DNbUNCAG5DtjNuQ+pmbkMcmm5D
Ds1uQ4MAb0O2M29D6mZvQ9uZb0MOzW9DQgBwQ7YzcEOoZnBD25lwQ1DNcENCAHFDtjNxQ+pm
cUPbmXFDDs1xQ4MAckN0M3JDqGZyQ9uZckNQzXJDQgBzQ3Qzc0OoZnND25lzQw7Nc0NCAHRD
tjN0Q+pmdEPbmXRDUM10Q4MAdUO2M3VD6mZ1QxyadUNQzXVDQgB2Q7YzdkOoZnZDHJp2Qw7N
dkNCAHdDdDN3Q6hmd0McmndDUM13Q0IAeEO2M3hD6mZ4Q9yZeENQzXhDQgB5Q7YzeUPqZnlD
HJp5Q1DNeUNCAHpDtjN6Q+pmekPcmXpDUM16Q0IAe0O2M3tD6mZ7Qxyae0NQzXtDhAB8Q7Yz
fEOoZnxDHJp8Qw7NfEOEAH1DdDN9Q+pmfUPcmX1DDs19Q4QAfkN0M35D6mZ+QxyafkNQzX5D
QgB/Q7Yzf0OoZn9D3Jl/Qw7Nf0NCAIBD2xmAQ1QzgEMOTYBDh2aAQyGAgEO6mYBDVLOAQw7N
gEOH5oBDIQCBQ9sZgUNUM4FDDk2BQ6hmgUNCgIFD25mBQ1SzgUPuzIFDqOaBQyEAgkPbGYJD
VDOCQw5NgkOoZoJDIYCCQ7qZgkNUs4JDDs2CQ6jmgkMhAINDuhmDQ3Uzg0PuTINDh2aDQyGA
g0PbmYNDVLODQ+7Mg0Oo5oNDQgCEQ7oZhENUM4RD7kyEQ4dmhEMhgIRDupmEQ3WzhEMOzYRD
h+aEQ2IAhUPbGYVDVDOFQw5NhUOHZoVDIYCFQ9uZhUNUs4VD7syFQ4fmhUNiAIZDuhmGQ1Qz
hkPuTIZDqGaGQyGAhkPbmYZDVLOGQw7NhkOH5oZDIQCHQ9sZh0NUM4dDDk2HQ4dmh0MhgIdD
upmHQ1Szh0PuzIdDqOaHQ0IAiEPbGYhDVDOIQw5NiEOoZohDQoCIQ7qZiEN1s4hDDs2IQ4fm
iENCAIlDuhmJQ3UziUPuTIlDqGaJQyGAiUPbmYlDVLOJQw7NiUOo5olDIQCKQ7oZikNUM4pD
Dk2KQ4dmikNCgIpD25mKQ1SzikPuzIpDqOaKQyEAi0PbGYtDVDOLQw5Ni0OHZotDIYCLQ9uZ
i0N1s4tD7syLQ6jmi0NCAIxDuhmMQ1QzjEPuTIxDqGaMQ0KAjEPbmYxDVLOMQ+7MjEOo5oxD
IQCNQ7oZjUN1M41DL02NQ6hmjUMhgI1D25mNQ3WzjUMOzY1DqOaNQyEAjkO6GY5DVDOOQw5N
jkOoZo5DIYCOQ7qZjkN1s45DDs2OQ4fmjkNCAI9D2xmPQ3Uzj0PuTI9Dh2aPQyGAj0PbmY9D
VLOPQw7Nj0OH5o9DQgCQQ7oZkENUM5BD7kyQQ4dmkENCgJBD25mQQ5WzkEPuzJBDqOaQQyEA
kUO6GZFDVDORQ+5MkUOHZpFDIYCRQ9uZkUN1s5FD7syRQ4fmkUNCAJJD2xmSQ1QzkkMOTZJD
qGaSQ0KAkkPbmZJDdbOSQ+7MkkOH5pJDQgCTQ9sZk0N1M5ND7kyTQ6hmk0NCgJND25mTQ3Wz
k0PuzJNDqOaTQ0IAlEPbGZRDVDOUQw5NlEOHZpRDIYCUQ9uZlEN1s5RD7syUQ4fmlEMhAJVD
2xmVQ1QzlUPuTJVDh2aVQyGAlUPbmZVDVLOVQw7NlUOo5pVDIQCWQ7oZlkN1M5ZD7kyWQ4dm
lkMhgJZD25mWQ1SzlkMOzZZDh+aWQyEAl0PbGZdDdTOXQw5Nl0OoZpdDQoCXQ9uZl0N1s5dD
7syXQ4fml0NCAJhDuhmYQ1QzmEPuTJhDh2aYQ0KAmEPbmZhDVLOYQ+7MmEOH5phDQgCZQ7oZ
mUN1M5lD7kyZQ4dmmUMhgJlD25mZQ3WzmUMOzZlDqOaZQyEAmkPbGZpDVDOaQ+5MmkOHZppD
QoCaQ7qZmkNUs5pD7syaQ4fmmkMhAJtD2xmbQ1Qzm0PuTJtDqGabQ0KAm0PbmZtDdbObQ+7M
m0OH5ptDIQCcQ9sZnENUM5xD7kycQ6hmnEMhgJxD25mcQ3WznEMOzZxDh+acQ0IAnUO6GZ1D
dTOdQw5NnUOoZp1DQoCdQ9uZnUN1s51DDs2dQ4fmnUMhAJ5D2xmeQ1QznkMOTZ5Dh2aeQ0KA
nkO6mZ5DdbOeQw7NnkOH5p5DIQCfQ9sZn0NUM59D7kyfQ6hmn0MhgJ9D25mfQ3Wzn0PuzJ9D
h+afQ0IAoEPbGaBDdTOgQ+5MoEOoZqBDIYCgQ9uZoENUs6BD7sygQ4fmoENCAKFD2xmhQ3Uz
oUMOTaFDqGahQ0KAoUPbmaFDVLOhQ+7MoUOo5qFDIQCiQ9sZokNUM6JD7kyiQ4dmokMhgKJD
upmiQ1SzokPuzKJDh+aiQ0IAo0PbGaNDVDOjQ+5Mo0OHZqNDIYCjQ7qZo0NUs6NDDs2jQ4fm
o0MhAKRDuhmkQ3UzpEPuTKRDqGakQ0KApEO6maRDVLOkQ+7MpEOo5qRDIQClQ9sZpUN1M6VD
7kylQ4dmpUNCgKVD25mlQ1SzpUPuzKVDh+alQyEApkPbGaZDVDOmQw5NpkOoZqZDIYCmQ9uZ
pkNUs6ZDDs2mQ4fmpkNCAKdD2xmnQ3Uzp0MvTadDqGanQ0KAp0O6madDdbOnQw7Np0Oo5qdD
QgCoQ7oZqENUM6hD7kyoQ4dmqENCgKhDupmoQ3WzqEPuzKhDqOaoQyEAqUPbGalDVDOpQ+5M
qUOHZqlDQoCpQ9uZqUN1s6lD7sypQ4fmqUNCAKpD2xmqQ3UzqkMOTapDqGaqQ0KAqkPbmapD
VLOqQw7NqkOo5qpDIQCrQ9sZq0NUM6tD7kyrQ6hmq0MhgKtDupmrQ1Szq0PuzKtDh+arQ0IA
rEPbGaxDVDOsQw5NrEOoZqxDQoCsQ9uZrEN1s6xD7sysQ6jmrENCAK1D2xmtQ3UzrUPuTK1D
qGatQyGArUPbma1DdbOtQw7NrUOH5q1DIQCuQ7oZrkNUM65D7kyuQ6hmrkNCgK5DupmuQ1Sz
rkMOza5Dh+auQyEAr0O6Ga9DVDOvQ+5Mr0OHZq9DQoCvQ9uZr0NUs69D7syvQ4fmr0MhALBD
2xmwQ1QzsEMOTbBDh2awQyGAsEPbmbBDdbOwQw7NsEOo5rBDQgCxQ7oZsUN1M7FDDk2xQ4dm
sUMhgLFDupmxQ1SzsUPuzLFDh+axQ0IAskPbGbJDdTOyQw5NskOHZrJDQoCyQ9uZskNUs7JD
Ds2yQ6jmskMhALNDuhmzQ3Uzs0MOTbNDh2azQ0KAs0PbmbNDVLOzQ+7Ms0Oo5rNDIQC0Q9sZ
tEN1M7RD7ky0Q4dmtENCgLRDupm0Q1SztEPuzLRDh+a0QyEAtUPbGbVDdTO1Q+5MtUOoZrVD
QoC1Q7qZtUNUs7VDDs21Q4fmtUNCALZD2xm2Q3UztkPuTLZDqGa2QyGAtkO6mbZDdbO2Qw7N
tkOo5rZDIQC3Q7oZt0NUM7dDDk23Q6hmt0NCgLdD25m3Q1Szt0PuzLdDqOa3QyEAuEO6GbhD
dTO4Q+5MuEOoZrhDIYC4Q7qZuEN1s7hDDs24Q4fmuENCALlDuhm5Q1QzuUPuTLlDqGa5QyGA
uUPbmblDVLO5Qw7NuUOo5rlDIQC6Q9sZukNUM7pDDk26Q4dmukNCgLpDupm6Q1SzukMOzbpD
qOa6QyEAu0PbGbtDdTO7Qw5Nu0OHZrtDIYC7Q7qZu0N1s7tDDs27Q4fmu0NCALxD2xm8Q3Uz
vEPuTLxDqGa8QyGAvEPbmbxDVLO8Q+7MvEOo5rxDIQC9Q9sZvUNUM71D7ky9Q4dmvUNCgL1D
25m9Q1SzvUPuzL1Dh+a9QyEAvkO7Gb5DdTO+Q+5MvkOoZr5DIYC+Q7uZvkN1s75D7sy+Q4fm
vkMhAL9D2xm/Q3Uzv0MPTb9DqGa/Q0KAv0O7mb9DdbO/Qw/Nv0Oo5r9DIQDAQ9sZwEN1M8BD
7kzAQ4dmwEMhgMBD25nAQ1SzwEMPzcBDqObAQyEAwUPbGcFDVDPBQ+5MwUOHZsFDQoDBQ7uZ
wUN1s8FD7szBQ8nmwUMhAMJD2xnCQ1QzwkPuTMJDh2bCQyGAwkPbmcJDVLPCQw/NwkOH5sJD
QgDDQ9sZw0NUM8ND7kzDQ6hmw0MhgMND25nDQ3Wzw0PuzMNDh+bDQyEAxEPbGcRDVDPEQ+5M
xEOHZsRDQoDEQ9uZxEN1s8RDD83EQ8nmxEMhAMVD2xnFQ1QzxUMPTcVDh2bFQ0KAxUPbmcVD
VLPFQ+7MxUOo5sVDIQDGQ9sZxkNUM8ZDD03GQ6hmxkMhgMZD25nGQ3WzxkPuzMZDh+bGQ0IA
x0PbGcdDVDPHQ+5Mx0OoZsdDQoDHQ9uZx0N1s8dD7szHQ4fmx0MhAMhD2xnIQ1QzyEMPTchD
h2bIQyGAyEO7mchDdbPIQ+7MyEOo5shDIQDJQ7sZyUN1M8lDD03JQ6hmyUNCgMlDu5nJQ3Wz
yUPuzMlDh+bJQ0IAykPbGcpDdTPKQ+5MykOoZspDQoDKQ9uZykN1s8pDD83KQ4fmykMhAMtD
2xnLQ3Uzy0MPTctDqGbLQ0KAy0PbmctDdbPLQw/Ny0Oo5stDIQDMQ9sZzEN1M8xDD03MQ6hm
zENCgMxDu5nMQ9ezzEPuzMxDh+bMQyEAzUPbGc1DdTPNQ+5MzUOoZs1DQoDNQ9uZzUNUs81D
D83NQ6jmzUMhAM5D2xnOQ1QzzkMPTc5DqGbOQyGAzkO7mc5DVLPOQw/NzkOH5s5DIQDPQ9sZ
z0N1M89D7kzPQ6hmz0MhgM9D25nPQ1Szz0PuzM9Dh+bPQyEA0EPbGdBDdTPQQw9N0EOHZtBD
QoDQQ7uZ0EN1s9BD7szQQ6jm0ENCANFD2xnRQ3Uz0UMPTdFDh2bRQ0KA0UPbmdFDdbPRQ+7M
0UOH5tFDIQDSQ7sZ0kNUM9JDD03SQ4dm0kNCgNJDu5nSQ1Sz0kPuzNJDqObSQ0IA00O7GdND
dTPTQw9N00OHZtNDY4DTQ9uZ00NUs9ND7szTQ4fm00NCANRD2xnUQ1Qz1EMPTdRDqGbUQ0KA
1EO7mdRDdbPUQ+7M1EOo5tRDQgDVQ7sZ1UNUM9VDD03VQ6hm1UMhgNVD25nVQ1Sz1UPuzNVD
h+bVQyEA1kPbGdZDdTPWQw9N1kOHZtZDIYDWQ7uZ1kN1s9ZD7szWQ6jm1kNCANdDuxnXQ3Uz
10PuTNdDqGbXQ0KA10O7mddDVLPXQ+7M10OH5tdDQgDYQ9sZ2ENUM9hD7kzYQ4dm2EMhgNhD
25nYQ3Wz2EPuzNhDh+bYQ0IA2UO7GdlDVDPZQw9N2UOoZtlDIYDZQ9uZ2UNUs9lDD83ZQ4fm
2UMhANpDuxnaQ3Uz2kPuTNpDh2baQyGA2kPbmdpDlrPaQw/N2kOH5tpDIQDbQ9sZ20NUM9tD
7kzbQ4dm20NCgNtDu5nbQ3Wz20MPzdtDh+bbQ0IA3EPbGdxDdTPcQw9N3EOHZtxDIYDcQ9uZ
3ENUs9xD7szcQ6jm3ENCAN1D2xndQ1Qz3UPuTN1Dh2bdQ0KA3UPbmd1DdbPdQ+7M3UOo5t1D
IQDeQ7sZ3kN1M95DD03eQ4dm3kNCgN5Du5neQ3Wz3kMPzd5DqObeQ0IA30PbGd9DVDPfQw9N
30OoZt9DIYDfQ7uZ30N1s99DD83fQ6jm30NCAOBDuxngQ1Qz4EPuTOBDqGbgQyGA4EPbmeBD
dbPgQw/N4EOH5uBDQgDhQ9sZ4UNUM+FDD03hQ4dm4UNCgOFD25nhQ1Sz4UMPzeFDh+bhQyEA
4kPbGeJDVDPiQw9N4kOHZuJDIYDiQ7uZ4kN1s+JDD83iQ4fm4kMhAOND2xnjQ1Qz40PuTOND
h2bjQyGA40PbmeNDdbPjQ+7M40OH5uNDIQDkQ7sZ5ENUM+RD7kzkQ4dm5ENCgORDu5nkQ3Wz
5EPuzORDh+bkQyEA5UPbGeVDVDPlQw9N5UOHZuVDIYDlQ9uZ5UN1s+VD7szlQ6jm5UNCAOZD
2xnmQ1Qz5kPuTOZDqGbmQ0KA5kPbmeZDdbPmQ+7M5kOo5uZDIQDnQ7sZ50N1M+dD7kznQ6hm
50MhgOdD25nnQ1Sz50PuzOdDqObnQyEA6EPbGehDVDPoQw9N6EOoZuhDQoDoQ7uZ6EN1s+hD
7szoQ6jm6EMhAOlD2xnpQ1Qz6UMPTelDh2bpQyGA6UO7melDVLPpQw/N6UOH5ulDQgDqQ9sZ
6kNUM+pD7kzqQ6hm6kMhgOpD25nqQ3Wz6kMPzepDh+bqQ0IA60PbGetDVDPrQw9N60OHZutD
QoDrQ9uZ60NUs+tDD83rQ4fm60MhAOxD2xnsQ3Uz7EPuTOxDh2bsQ0KA7EO7mexDVLPsQw/N
7EOH5uxDQgDtQ7sZ7UNUM+1DD03tQ4dm7UMhgO1D25ntQ3Wz7UMPze1DqObtQ0IA7kPbGe5D
dTPuQw9N7kOHZu5DQoDuQ9uZ7kNUs+5DD83uQ6jm7kMhAO9D2xnvQ3Uz70PuTO9Dh2bvQyGA
70Pbme9DdbPvQ+7M70Oo5u9DQgDwQ9sZ8EN1M/BDD03wQ6hm8EMhgPBDu5nwQ3Wz8EMPzfBD
h+bwQ0IA8UO7GfFDVDPxQw9N8UOHZvFDQoDxQ9uZ8UN1s/FD7szxQ6jm8UMhAPJD2xnyQ3Uz
8kMPTfJDh2byQyGA8kO7mfJDdbPyQw/N8kOo5vJDQgDzQ7sZ80NUM/NDD03zQ6hm80MhgPND
25nzQ3Wz80MPzfNDqObzQ0IA9EPbGfRDdTP0Qw9N9EOoZvRDIYD0Q9uZ9ENUs/RDD830Q4fm
9ENCAPVDuxn1Q3Uz9UPuTPVDh2b1Q0KA9UPbmfVDdbP1Q+7M9UOo5vVDQgD2Q9sZ9kNUM/ZD
7kz2Q6hm9kMhgPZDu5n2Q1Sz9kPuzPZDh+b2Q0IA90PbGfdDdTP3Q+5M90OHZvdDIYD3Q7uZ
90N1s/dD7sz3Q6jm90MhAPhD2xn4Q1Qz+EPuTPhDh2b4QyGA+EPbmfhDdbP4Qw/N+EOo5vhD
IQD5Q7sZ+UNUM/lDD035Q4dm+UMhgPlD25n5Q3Wz+UMPzflDqOb5QyEA+kO7GfpDdTP6Q+5M
+kOHZvpDIYD6Q9uZ+kN1s/pD7sz6Q4fm+kNCAPtDuxn7Q3Uz+0PuTPtDh2b7QyGA+0PbmftD
VLP7Q+7M+0OH5vtDQgD8Q7sZ/ENUM/xDD038Q4dm/EMhgPxD25n8Q3Wz/EMPzfxDqOb8Q2MA
/UO7Gf1DdTP9Q+5M/UOoZv1DIYD9Q7uZ/UNUs/1DD839Q4fm/UMhAP5Duxn+Q3Uz/kPuTP5D
qGb+QyGA/kO7mf5DVLP+Qw/N/kOo5v5DIQD/Q9sZ/0NUM/9DD03/Q6hm/0NCgP9Du5n/Q1Sz
/0MPzf9Dh+b/QxAAAETtDABEqhkARIcmAERUMwBEEEAARO1MAES6WQBEh2YARFRzAEQhgABE
3YwARKqZAER3pgBEQ7MARBDAAETdzABEutkARIfmAERD8wBEIQABRN0MAUSqGQFEhyYBREMz
AUQhQAFE7UwBRLpZAUSHZgFEQ3MBRDGAAUTtjAFEupkBRIemAURDswFEIcABRN3MAUS62QFE
d+YBRFTzAUQhAAJE3QwCRKoZAkR3JgJEVDMCRBBAAkTtTAJEulkCRIdmAkRUcwJEIYACRA==</AssayXData><AssayYData Points="2011">W5kDPoeDXj4tNp4+wXbJPhAn9j5BuhA/818lPxpmOT9h/00/1zZiP7MJdD8FSIM/ataLP+C8
lD9GFZw/qSelPxjgqz8fLLM/fpe6P18kwT+P2sc/w4zNP8N60z99pdg/YpzePxHl4j8MuOc/
+DLsP9Qs8D+Ij/Q/Llj3PxFP+j/mGv4/qJcAQMDsAUAYcwNA2LIEQDq3BUDjVAZAm3cHQNV8
CEBAIglAwGwJQDWOCkDJJQtAyGALQF35C0CmEgxA9ckMQFdtDUAV2g1A78ANQALaDUCmLQ5A
tHkOQEKYDkBksw5AXLYOQLgbD0AzaA9ALTkPQNdjD0D8jA9AwqcPQLL+D0DgJxBAtEcQQNo9
EEBTQRBAvoAQQPbVEEDuhBBArOMQQFC9EEA0/RBAFeYQQMZUEUCmVRFAOSIRQM4pEUAqmhFA
UlYRQAxhEUC2ZBFAKZgRQDQXEkAAyRFAMA4SQBi+EUCi7hFAsVcSQEEOEkC+MBJA9GYSQC+G
EkCWSBJAioQSQC2WEkBKzhJAFoYSQKl/EkBa3RJAcqwSQD/ZEkAV3RJAhxcTQC9EE0CyDBNA
RwoTQI8UE0ApRxNAej4TQNicE0D2zRNAAKYTQEWYE0CB6hNAOnYTQIlvE0BvoBNA2woUQPHw
E0CK/hNA5uUTQN8bFEB11hNA3dcTQOMoFEC+IxRAO08UQI+LFEBWHRRAJrQUQDaPFEBSchRA
r+QUQPucFEBlUxRA+/QUQDfQFEAn0hRAJfcUQD/kFEB30xRAs/gUQBoKFUAzTBVAhjUVQNRr
FUAlHRVAWT0VQGF1FUAcXRVA7T0VQNEYFUDTVBVAPJYVQAVRFUBllxVAi2YVQOfMFUCQoBVA
SLcVQJ/kFUBrDxZA8rgVQJ/RFUCz0RVA9CQWQKkjFkA36xVAdB0WQCo1FkAdNhZADDcWQGkY
FkBTixZALygWQNJdFkBdYhZAzooWQB+iFkBYrxZApV8WQFF/FkACVxZAU40WQGalFkCSuxZA
K5oWQAiiFkBfsBZABxgXQGn/FkC/yRZAmNcWQLsKF0BwAxdAX90WQLQNF0BxCBdAHkUXQLcd
F0AbPRdA+y8XQERtF0DlYxdAWygXQMZhF0DPdxdA61wXQHSIF0BsbBdARrsXQDuYF0CIjxdA
udMXQL21F0AqyhdAm74XQC60F0Al4RdA6eAXQLioF0DB4RdAr+oXQHcEGEB0vRdAQzwYQGRW
GECMYBhAEjEYQIfjF0BLGBhADysYQEteGEBNRRhA30MYQKv4F0AHSxhAaWEYQMmDGEAGkxhA
ZsMYQI2HGECZcxhApIsYQIGtGEDs1RhAXb0YQKaTGEAJwBhAWe0YQL1oGECw0RhAkPUYQPMH
GUC/rxhAD7AYQF7dGECx6xhARtoYQETDGECxChlA/DAZQO0oGUBu7RhAFxQZQMFrGUCZ4BhA
SlIZQIRTGUCMlRlAnzgZQIkUGUBxnxlApYIZQFpaGUCcSBlAJWkZQJCPGUDrlxlA25QZQINo
GUBdxRlAnKUZQMe3GUAXyhlAUrkZQGYcGkBjvhlAtp4ZQLtXGUAw5RlAktkZQOPUGUDsLhpA
LtMZQPruGUDCMRpAzTcaQP0WGkALLBpA3QwaQEPyGUDm6RlAwuoZQOJmGkCCXBpAuyUaQG5N
GkBMKxpAlCAaQJV7GkANnhpAjkMaQAF4GkA3KRpA04QaQPufGkALhhpAU5saQNduGkDz0hpA
z20aQAt+GkBgzhpAbn8aQCGrGkDBexpAX+0aQIilGkB4whpATI0aQAHpGkDtsRpAFX0aQAzj
GkBn9xpANQ8bQJ/gGkCsthpABw4bQC4xG0A0+RpA3CAbQFr/GkB34hpAt2obQDPwGkCYNxtA
gk0bQF3nGkA8LRtAZjIbQEAQG0AiaxtAE2kbQK5+G0AngxtAAU0bQE5zG0CHPBtAq3QbQHJn
G0D0ZBtAHccbQO9vG0BZfRtA2aIbQDF1G0BPUhtAQ7EbQOCnG0CIpBtAs4obQO/WG0B/0htA
flEbQAHgG0CzwBtAZLMbQAKhG0DnARxAr/MbQPcbHEDsAhxAuc4bQJ7yG0DIMBxAgMkbQPsP
HECeBRxADiYcQKO/G0BsJxxA8gAcQIAmHEB9NBxAmSQcQCgGHEAaVBxArSQcQAtqHEAWLhxA
90UcQEUiHEBqmxxA63EcQB0RHECYixxABIwcQMBPHEBJjhxAumUcQHV0HEBLixxADoEcQIag
HEBjeBxAg6QcQFyUHECH6xxATKUcQF+UHEDlvhxAwJscQJV0HEDL6RxAMKwcQNyzHEC22xxA
75YcQJ2vHEAOBB1AAKAcQPrnHEB80hxAZygdQFmjHECKAh1AgwMdQJ7bHEAn4hxA1xwdQIzT
HEC06hxAGRMdQP+fHECU9RxA/OocQAUMHUAvQh1A5lEdQAogHUC+QR1ABicdQMBgHUCGRx1A
tUIdQABOHUBwZB1AI08dQIdcHUAFYh1Ae2MdQAtQHUBtkh1AHEsdQN9HHUClYR1AWx8dQKGY
HUAq0R1AYzYdQLl5HUBm5x1A2a4dQEOHHUDopx1AtLMdQHq+HUCVvh1AuZsdQMWhHUBPwh1A
4J4dQLTYHUDDzB1Ab6IdQH3zHUBd8x1AatEdQOVGHkCg3B1A3ssdQDwmHkA43R1A0cYdQFgN
HkAxJx5AwPsdQOPjHUCCEx5AGfgdQDgHHkCyGR5ADhAeQKXcHUAoQx5AjzQeQKobHkDx2B1A
ujQeQLw1HkCSMB5AT34eQHNiHkBzDh5AgSseQEwQHkC5JB5AdzgeQKBxHkCnKx5A1TIeQHmC
HkABPR5A+cseQMtLHkDnIx5AXGweQDEwHkCtax5ANV4eQBOtHkC6kR5Ai2seQPVyHkCUqR5A
m8QeQIW9HkDwvR5AKrseQBd1HkD4mR5AT6seQJaTHkA9kB5Ai6ceQLLhHkDi+x5AdOAeQIGp
HkCxwR5A1t4eQK65HkCGuR5APPseQLzMHkDulB5AO7weQKnsHkBUJB9ARp0eQPPyHkCV9B5A
3fMeQFzOHkDS6h5A8+EeQP3EHkBiER9AMfQeQKKvHkCYph5AtSUfQG7AHkD/3R5AbPkeQLYT
H0BoGB9AISgfQKCEH0CJ5h5AKh8fQPbSHkDwFB9AHz8fQIhEH0C7Vx9A1xcfQGYcH0Djix9A
i3UfQPBiH0CiLh9A6k4fQHWNH0B8dR9AYhcfQDpcH0AqnB9AMVofQPtlH0Dzbx9AO34fQKNW
H0DZeh9AOX8fQDxlH0C3Oh9AqXUfQEEJIED1nx9Aa70fQO65H0D4Yh9AyaEfQMjJH0Bkph9A
dpwfQPuoH0AJnx9AErAfQKDWH0C2vh9AgcwfQDvGH0DM7R9AVvYfQKxGIEBg0h9A3pAfQKdh
H0DU+h9AhvEfQDytH0AwCyBA3d0fQIvNH0Dh3x9Ai+IfQOQbIECa3h9AJO8fQBbYH0Ap8B9A
hxcgQBbkH0BVoB9AexYgQJQDIEAz3x9AQPYfQEkSIEBTACBAGDMgQCkoIEC9byBA4WEgQGE+
IECvVyBAilMgQKRlIEB4SyBA3zIgQEMEIECEaSBAiW8gQEQzIEDqjyBALjcgQCylIECvaCBA
Vn0gQL22IED9byBATnggQFw7IECnbiBAPjwgQBmCIECGcCBAFVcgQIlmIEDaqCBAYnAgQCrP
IECBqiBAmVggQGpcIECWiCBAQN0gQEGLIEAgmCBAe/EgQCmCIEC3oCBA/5EgQPGeIEDpqSBA
T4UgQHa9IEBBySBAjKIgQBS6IEBgkCBA/7QgQFaxIEDvDyFAVMggQCbcIED5uSBAgH8gQFXH
IEAe4SBA3uMgQEOzIEABzyBAHCohQFgGIUB6yCBAFrwgQObWIEBiFSFAUP0gQP1gIUAqryBA
i/ggQBLkIEAEVCFAZDwhQCktIUAqCSFADzYhQNkaIUAdBSFAYAchQKdfIUCkKCFALn0hQOfv
IED9CCFAL/EgQPjfIEA0TCFAT0ghQP0ZIUCWgSFABighQFA/IUBxSiFAASMhQE5IIUBSeyFA
R1MhQMdLIUBjhyFA9DIhQDEnIUCtUSFAoTchQNaQIUBCSCFAwXIhQLR8IUA8WCFAQ48hQJ1g
IUB22yFAZVchQGNrIUCNyiFAKBEhQP6GIUD0mCFANpIhQNJhIUAYzSFA/88hQIFYIUBcYyFA
QMIhQFqJIUAtvyFAxLQhQC+WIUDgwiFAjJAhQPLAIUDYyCFASpohQL+EIUA7wiFAubghQMd3
IUBz6iFAMN8hQLmNIUBhsiFAtcIhQCztIUDT8yFA/qchQPD+IUAKwyFAAZkhQFcmIkB96SFA
CeghQMCrIUDS0SFAEAIiQNXOIUAO7CFA1gMiQDLqIUBfAyJAF7UhQNM7IkAX7iFAB/8hQBFE
IkBc+yFA5HUiQALwIUC2nyFANB4iQJ45IkDiOCJA/C0iQPQoIkA13CFAsUkiQHwsIkBg4yFA
XiEiQBQxIkDPNCJAmS4iQHv5IUCofCJAoU0iQGFwIkB2KyJAG4MiQOM7IkCYKSJA4VIiQAeB
IkDTJyJArz4iQL5MIkD9WiJAbF8iQP08IkAzXCJAuUEiQE5nIkAfUiJAUjYiQAOiIkCtlyJA
0XgiQD2cIkAOeiJADWsiQEbEIkDHjSJAhY8iQHKOIkBKNyJAoHEiQPuvIkBquiJAw8QiQDWb
IkDOpSJA4oIiQJuGIkBi4CJAzbwiQDZiIkAmliJAr9siQPiKIkDT/CJAHToiQPO8IkDAjSJA
0XkiQBGJIkAO2SJADSQjQL/JIkBXzSJAGpMiQCC0IkDb6SJAAsEiQFeuIkDZzyJA39siQJ4z
I0AvDSNAOwkjQCitIkDr7SJAsT4jQBgbI0AtvSJA7Y8iQIAPI0Cn6SJARtEiQIMAI0CeCCNA
cv8iQFrfIkBolSJA4k0jQIfrIkBuAiNAOeUiQN4aI0AS1SJAflIjQD3aIkBxSiNAXgEjQHVC
I0B67yJA1OAiQGUyI0DG6iJAlQ0jQP0YI0Cy1CJApeIiQG9cI0An3iJAOzgjQCJ4I0DTIiNA
TzUjQCY0I0BAIiNAkGcjQAF2I0ArIyNAWnEjQFokI0CiYSNAbn0jQPVgI0ABbCNA3lMjQOpU
I0CBSSNAW1ojQOc3I0DnXCNAhKIjQEpDI0D9giNAFFsjQEcnI0AEUyNA7YsjQNacI0AOdSNA
P0sjQHtVI0DZkyNAj40jQNFgI0DG6CNARMkjQLGiI0C8eCNARaUjQCSQI0B8siNAxY4jQDS9
I0AViSNAdLojQHGXI0A7dSNAHaQjQE+aI0C9fiNARDkjQMmkI0BusSNA/bwjQKq8I0AauiNA
OacjQEWrI0BTySNAK64jQCGtI0D5xCNAwsUjQDLvI0CdkSNA4b0jQP7nI0B/xSNAqP4jQOK2
I0ArrSNADNMjQJ3UI0AmJSRADMojQNPUI0C3wCNAxdAjQPY6JEAe1iNAEK8jQB+mI0BGqSNA
jskjQDPoI0BvCyRAO8ojQGPnI0AP/CNAcCkkQLYBJECx+SNAkQgkQB8AJECFzSNAgd4jQH/3
I0DaYCRAZTYkQOstJEDS8SNAjP4jQMFyJEAU4CNAAOwjQOvvI0CoJiRASCUkQCR0JECRRSRA
jFkkQNHqI0D9SyRAeWAkQN4QJEDSHCRATVYkQNdCJECoFiRAQkUkQBVAJECIQSRA0mMkQNxw
JEDGbSRACiQkQAlwJEC9NCRA7jkkQOxnJEBXiSRAkookQHFhJECGUSRAmkskQDMuJEAZiSRA
d00kQH16JECediRAsk8kQKJ4JEC8dSRASnwkQKlkJECkYyRA0UAkQFlPJEDEdCRAkZckQKGF
JED6qCRAPHgkQJVlJECHmiRAj7okQEy0JECtxiRAU1IkQO6WJEA6pCRAj3ckQLrmJEDIkSRA
RrYkQMVlJEB3sCRAkYUkQNvIJECmpCRAjZgkQMyCJEDiqSRA1c8kQA66JEBzuCRA+4skQHnU
JEB7wSRAiMwkQMXCJEDbhSRAlMgkQDejJEB42SRAV0MlQNIDJUA+BCVAaZwkQHfEJEDW7iRA
H/wkQHrQJEA/5CRA2LQkQFu4JEDJEyVAWNwkQMa7JEBTwCRAutokQFzQJEBp3SRAtM8kQK0s
JUC15CRAcxQlQDXdJED/vyRA/8YkQB3aJEA3/iRAqPUkQEHgJEAG/yRAyiYlQKi6JEDuIiVA
NBElQNH1JEB02SRAtSclQJQiJUB+HyVA4c0kQIQAJUDsuCRAwAslQC8GJUAjBCVAlx0lQOcB
JUAwFSVAaMskQFv3JECjaSVA/BQlQP0wJUBLyiRAaEQlQNb+JEDiAyVAi0slQPlDJUDLJCVA
8CslQG4JJUCbLiVAsj0lQHQZJUD+ECVAcC4lQJw0JUDtXSVAHkElQFOuJUBmJyVA6TclQEov
JUAHQCVADkwlQEMsJUAWKCVAX1slQNtbJUCOjSVATMQlQHhyJUDuhCVAnmAlQBcnJUA6gSVA
hFYlQHMfJUDGHSVA/YwlQPdbJUDmVCVASGclQCSYJUDSWiVAu2clQO1gJUANaiVA0qYlQEFh
JUCeSiVAjpElQJ6rJUCmciVAKUolQBZYJUDxYiVAgqIlQGWGJUA83CVAzoolQLevJUCAhCVA
CJIlQKKhJUBVnSVAH44lQIHJJUCF2SVA2KolQKLHJUAajyVApIElQKGhJUCIziVAE8IlQD2Z
JUD8oCVAJuMlQFC3JUDtkCVApq4lQIeMJUDD1iVAS6klQHvGJUAHmyVALdslQL2AJUCRkiVA
360lQP66JUCNTSVAa8olQF/LJUAxpCVAu5QlQHbtJUBHxyVAhrolQDTwJUBD8SVARM0lQNeH
JUA5iSVA7tclQOcMJkDJqiVAXgUmQGCpJUCCHSZA1bAlQKe8JUCR9CVAA+0lQFXAJUArCSZA
6uMlQEDVJUAy8CVAN+MlQJv/JUAe/SVAQc8lQC8rJkAJAiZAo+MlQIS6JUBv4CVAjA8mQNfW
JUD5LyZASdwlQIvdJUAIBiZAsCMmQMcUJkDWJiZA+iomQJL9JUAPKiZAp0cmQKGyJUDZ8yVA
2d0lQCYRJkCXsyVA8AkmQEs7JkDnDyZAxFomQIhNJkBEFiZApVEmQOzuJUBdJSZA8zImQJEe
JkDtNiZATkwmQHQVJkCY+CVArTcmQHciJkDpcyZA9DMmQKtRJkCZPCZALlUmQPs+JkAkSCZA
8f4lQNItJkDyRSZAnzUmQCsqJkDsRSZAh1wmQOFXJkBsESZANFYmQJ1iJkBwSyZAVBAmQA1z
JkAwXiZAh/wlQAxeJkAGZyZAikImQB2fJkD7eSZAsUMmQHVDJkABSSZAKGwmQF1qJkAFHyZA
enYmQBwsJkDdXiZAAl0mQHJPJkD5jiZAUa4mQJZoJkAfQCZAOj8mQKylJkDlYCZArK0mQKqH
JkCItSZA0H0mQMGvJkB/yCZA3ZcmQC7jJkB2lCZAuFMmQOGSJkB6qiZAc4kmQKeSJkBATyZA
C2QmQOChJkDJliZAossmQOmyJkBzkSZAOqkmQP5/JkCAkiZAIIwmQJ+bJkCrZiZAzG8mQGhk
JkD0piZAj7wmQBSpJkD6wyZAuaEmQBiEJkCUmSZAubkmQBVAJkBniyZA0cImQEvQJkASySZA
DZ4mQGRlJkDzpiZAJpwmQGqyJkAJiiZALKMmQC6eJkAhwyZA4ewmQHnnJkBgviZAe/QmQAzG
JkBOqyZAmhYnQBLmJkA7liZA3uEmQAWJJkCrxiZAUQonQHK+JkAxoyZAEQQnQF+9JkCzPidA
9QwnQG/+JkAq6CZAD80mQJApJ0C63CZAHREnQKwhJ0DJ+SZAkfMmQOf6JkA14CZAUdgmQDzx
JkDj+SZAnLMmQJTIJkCW5CZALEQnQH/ZJkCC+yZAyoomQCESJ0Dk+SZAaswmQBBSJ0CX+CZA
Bw4nQNP8JkCe2iZAt/omQJoHJ0DQBydA3lYnQHo8J0CENydAWRUnQHlDJ0AgbSdA6REnQPAP
J0CKCCdAp3InQKQfJ0AfTidA18smQHY7J0BmIydAwPQmQAXxJkD1LCdArignQHAoJ0D+MSdA
sv8mQGsoJ0AOIidA/EwnQBcuJ0BX/yZAM28nQLlDJ0BmXSdAT2onQNguJ0BfHidAsfgmQFgr
J0B6IydASz4nQFc1J0ARcydATHwnQHRYJ0B7MydAq2AnQO0vJ0AOGidAHJUnQD9YJ0CCKidA
WlcnQHZvJ0CyZCdAsggnQHD6JkDfcidAGwwnQF5LJ0BJbSdA708nQLeEJ0CFWSdAzxonQBZg
J0Cc5iZAqGYnQBRTJ0A7fSdA1EYnQM9WJ0CVXSdA1nknQA1WJ0BUeydADE4nQHZeJ0CfaCdA
Y5QnQMCAJ0BomydAQIgnQLdHJ0C5eydAcVEnQC9cJ0BijidAbE0nQGN6J0BugSdAQKsnQIVe
J0BiVCdARpAnQClkJ0CmZSdAFoEnQI6CJ0C9nidAcnsnQN+AJ0A+RCdAw2onQHvNJ0BbYSdA
25EnQNR8J0C1iidA1oMnQL6vJ0ChpidA2pYnQJlWJ0CQaCdAmEEnQFi/J0CoiSdAOIgnQDVv
J0CPkydArqMnQKvOJ0AdoSdAQH8nQP6jJ0DFpCdA5ronQAvSJ0CnsydAXuQnQGmXJ0A/uCdA
I78nQLuhJ0BCgidA4uonQLVqJ0AaqCdAC8MnQDyYJ0Ab9CdAAdMnQL/eJ0A0zydA9bQnQE6z
J0An3ydAU9knQFytJ0CthidACusnQLjgJ0CJuCdANecnQDjvJ0BG9ydAZMUnQDkHKEBR6ydA
wwcoQPgKKEC1oSdATe0nQMagJ0CN2idAawEoQCrXJ0ABvydAab4nQL7AJ0BFtCdA5MMnQKjJ
J0Dn2idAVgIoQMu7J0Dz6idAAhAoQIDgJ0ClAChACtcnQLz8J0As+CdAghIoQLX8J0Cq7idA
uxooQNjWJ0BxKShAc9AnQLPPJ0Di9idAvC4oQAZGKEA0RyhAbQMoQF35J0CY9ydAdR8oQEEA
KEDnPihAyg8oQAatJ0DN9ydAaicoQDXnJ0D3/idAdr8nQAbbJ0DoKyhA/ysoQPjeJ0ClCihA
EjEoQCf/J0DOJyhAlAwoQEjZJ0DlDShAjBYoQPntJ0AmPihA7EUoQOUHKEBjMShA3EsoQLUi
KEBNOihAw0IoQEIuKED1EyhArj4oQJznJ0CwNihAzTooQNINKEBoMihARAMoQI0oKEBnTihA
3ygoQB8fKEA76CdAPEooQNYvKECeKChAc18oQIzoJ0D+aShArGMoQONpKECuTyhA5UQoQLQT
KEA4KyhAlR8oQC1BKEBrZihAuhooQGqAKEBMEihA/BsoQAkyKEAyJChA2X0oQKwvKEDwZShA
XT8oQL2BKEDgQyhAfiAoQDOeKED2VyhAo1goQBhbKEBOUChA62koQBloKEBbpihAoq8oQCas
KEBGTihASHUoQDCeKEDbdihAiF8oQNhsKEAlZyhAB3woQEvpJ0DycShAupcoQByeKEBYaChA
/HwoQP90KEB9rihAw0IoQNxoKEBROyhAeWIoQPWuKEA3CChAeG8oQEWXKEC9gChAPlYoQM2o
KEBAeChAv8EoQH9GKED7pyhA0oooQEi4KEBfSihA6YIoQHyIKEC7xihAM0soQJafKEDf6ihA
R4UoQKSrKEBflShAnIooQBqIKEBvZihA1nQoQBB3KEAohChArKAoQOSZKECE0yhAiEkoQJWM
KED/VShAXU8oQE/TKECavihAZGooQGWGKEDjayhAH9soQKOGKED8qihAroooQMjYKEAl1ihA
hvwoQB2XKEDizChANrAoQPeGKEAh2ShAwJ0oQE+9KECcuChALs8oQJLVKEAGuihAOhYpQPKw
KEDWvihAHdEoQHiVKEDyuChAIHsoQD2IKECv5yhAws4oQKboKEDewShAUMUoQFqtKEDpoShA
ev0oQIvlKEDIJilAUtkoQN7lKEDiwyhARMgoQNbkKEAawyhAhNUoQLrXKEC3vShAGgcpQE/W
KECA9yhAoAMpQIa5KEAq8yhAeBApQLoQKUCwvShAXwkpQH7OKEAYxyhAWgMpQPX4KEC4DylA
TcsoQP4iKUBe2ihAwxEpQLbxKEBBDilAFPcoQBkqKUD5+ShAFgopQPPYKEBP4yhAISIpQNHh
KECazihAH+EoQPAKKUCz2ShAFQQpQCzvKECrJSlA4y0pQMgPKUAEQilAExApQKfkKECKFClA
LP8oQK4PKUD6LylAgtMoQLzoKECZLylAI/koQAf8KEC8JilAFfAoQDcmKUDzrShA+tcoQOkm
KUA8ISlAOPooQFcNKUDTGilAut0oQAvnKEBdzChAgyQpQNk9KUCAEClAG0ApQK40KUCSZSlA
BHcpQBkHKUD80yhAqxMpQJQyKUDZFylAcDwpQATtKECsFilACNooQE0yKUDsGilASDQpQFr9
KEDhMylAw0cpQPcnKUBrailAUUIpQBJtKUD4gilAW0wpQFNUKUDLEylA3iUpQIUtKUCyLSlA
qCgpQM4GKUDz9ChAS6MpQLlVKUA3hilA1DspQEAWKUBGIilAbT0pQE9CKUBGTSlAYkYpQFds
KUDbdylA01MpQIokKUA5+ShAdygpQJBZKUADOilAmUspQHVGKUBVSylAnocpQLRNKUDZHylA
hVIpQPUuKUDniSlAJ1gpQFA/KUA4gClAeVcpQDclKUCoRylA/pIpQFwZKUCfsSlArHgpQA==</AssayYData></Step><Step><CommonData><SampleLocation>4</SampleLocation><SampleID></SampleID><SampleGroup></SampleGroup><SampleInfo></SampleInfo><SampleRow>G</SampleRow><SamplePlate>1</SamplePlate><WellType>WASH</WellType><Concentration>-1</Concentration><ConcentrationUnits>µg/ml</ConcentrationUnits><MolarConcentration>-1</MolarConcentration><MolarConcUnits>nM</MolarConcUnits><MolecularWeight>-1</MolecularWeight><Temperature>30</Temperature><StartTime>571943</StartTime><AssayTime>240</AssayTime></CommonData><FlowRate>1000</FlowRate><StepType>BASELINE</StepType><StepName>Baseline</StepName><StepStatus>OK</StepStatus><ActualTime>137.001</ActualTime><CycleTime>0.2</CycleTime><AssayXData Points="685">7owCRMuZAkSIpgJEVLMCRCHAAkT+zAJEy9kCRIjmAkRU8wJEIQADRP4MA0TLGQNEiCYDRGUz
A0QyQANE7kwDRMtZA0SIZgNEZXMDRCGAA0TujANEu5kDRIimA0RUswNEIcADRO7MA0S72QNE
mOYDRGXzA0RCAARE7gwERMsZBESIJgREZTMERCFABET+TAREy1kERIhmBERUcwREIYAERP6M
BETLmQREmKYERGWzBEQywARE7swERLvZBESY5gREZfMERCEABUT+DAVEyxkFRJgmBURUMwVE
IUAFRO5MBUTLWQVEiGYFRFRzBUQhgAVE7owFRLuZBUSYpgVEZbMFRCHABUTuzAVEy9kFRIjm
BURl8wVEIQAGRP4MBkS7GQZEmCYGRFQzBkQyQAZE/kwGRMtZBkSYZgZEVHMGRCGABkTujAZE
u5kGRJimBkRUswZEMsAGRP7MBkS72QZEiOYGRGXzBkQyAAdE/gwHRMsZB0SYJgdEZTMHRCFA
B0TuTAdEu1kHRIhmB0RUcwdEIYAHRO6MB0S7mQdEmKYHRFSzB0QywAdE7swHRMvZB0SI5gdE
ZfMHRCEACETuDAhEuxkIRJgmCERUMwhEIUAIRA9NCETLWQhEmGYIRGVzCEQygAhE7owIRMuZ
CESIpghEZbMIRCHACEQPzQhEy9kIRIjmCERU8whEIQAJRP4MCUS7GQlEmCYJRGUzCUQyQAlE
/kwJRMtZCUSYZglEZXMJRCGACUT+jAlEu5kJRJimCURUswlEIcAJRO7MCUTL2QlEiOYJRGXz
CUQyAApE/gwKRLsZCkSIJgpEZTMKRCFACkT+TApEu1kKRJhmCkRlcwpEIYAKRP6MCkS7mQpE
mKYKRFSzCkQywApE/swKRLvZCkSI5gpEZfMKRCEAC0TuDAtEyxkLRJgmC0RlMwtEIUALRO5M
C0S7WQtEmGYLRFRzC0QygAtE/owLRLuZC0SYpgtEVLMLRCHAC0T+zAtEy9kLRJjmC0RU8wtE
MgAMRO4MDES7GQxEiCYMRFQzDEQyQAxE7kwMRLtZDESIZgxEVHMMRDKADET+jAxEy5kMRIim
DERUswxEMsAMRP7MDETL2QxEmOYMRGXzDEQyAA1E/gwNRLsZDUSIJg1EVDMNRCFADUT+TA1E
u1kNRJhmDURUcw1EIYANRP6MDUS7mQ1EmKYNRGWzDUQywA1E7swNRLvZDUSY5g1EZfMNRCEA
DkTuDA5EyxkORJgmDkRlMw5EIUAORO5MDkTLWQ5EiGYORFRzDkQhgA5E/owORMuZDkSIpg5E
ZbMORCHADkT+zA5Eu9kORJjmDkRU8w5EMgAPRO4MD0S7GQ9EmCYPRFQzD0QhQA9E/kwPRMtZ
D0SYZg9EZXMPRCGAD0T+jA9Eu5kPRIimD0RUsw9EMsAPRO7MD0TL2Q9EiOYPRGXzD0QyABBE
7gwQRLsZEESIJhBEVDMQRCFAEET+TBBEy1kQRIhmEERlcxBEMoAQRO6MEES7mRBEiKYQRGWz
EEQhwBBE7swQRLvZEESI5hBEVPMQRDIAEUTuDBFEuxkRRIgmEURUMxFEMkARRO5MEUTLWRFE
iGYRRGVzEUQhgBFE7owRRLuZEUSYphFEZbMRRDLAEUTuzBFEy9kRRIjmEURl8xFEIQASRO4M
EkS7GRJEiCYSRGUzEkQhQBJE7kwSRLtZEkSYZhJEZXMSRCGAEkTujBJEy5kSRIimEkRlsxJE
IcASRP7MEkS72RJEmOYSRFTzEkQhABNE/gwTRLsZE0SIJhNEVDMTRDJAE0TuTBNEy1kTRIhm
E0RUcxNEMoATRP6ME0S7mRNEmKYTRFSzE0QywBNED80TRMvZE0SI5hNEVPMTRDIAFETuDBRE
yxkURJgmFERlMxREIUAURP5MFES7WRREmGYURFRzFEQhgBRE/owURLuZFESIphREZbMURCHA
FETuzBREu9kURIjmFERl8xREMgAVRP4MFUS7GRVEmCYVRGUzFUQhQBVED00VRLtZFUSIZhVE
VHMVRDKAFUTujBVEu5kVRJimFURlsxVEIcAVRO7MFUS72RVEmOYVRGXzFUQhABZE/gwWRMsZ
FkSYJhZEZTMWRCFAFkTuTBZEy1kWRIhmFkRlcxZEIYAWRP6MFkS7mRZEmKYWRFSzFkRCwBZE
7swWRMvZFkSI5hZEZfMWRCEAF0T+DBdEyxkXRIgmF0RUMxdEIUAXRP5MF0S7WRdEmGYXRFRz
F0QygBdE7owXRLuZF0SYphdEZbMXRCHAF0TuzBdEy9kXRJjmF0Rl8xdEIQAYRO4MGES7GRhE
iCYYRGUzGEQyQBhE/kwYRLtZGESIZhhEZXMYRDKAGETujBhEu5kYRJimGERlsxhEMsAYRO7M
GES72RhEmOYYRFTzGEQyABlE7gwZRLsZGUSIJhlEZTMZRDJAGUT+TBlEu1kZRJhmGURlcxlE
IYAZRO6MGUS7mRlEmKYZRGWzGUQywBlE7swZRMvZGUSY5hlEZfMZRCEAGkTuDBpEyxkaRIgm
GkRUMxpEMkAaRP5MGkTLWRpEmGYaRFRzGkQygBpE/owaRMuZGkSIphpEZbMaRCHAGkTuzBpE
u9kaRIjmGkRU8xpEIQAbRP4MG0S7GRtEmCYbRFQzG0QyQBtE/kwbRLtZG0SYZhtEZXMbRCGA
G0TujBtEu5kbRJimG0RlsxtEIcAbRO7MG0S72RtEiOYbRGXzG0QhABxE7gwcRMsZHESIJhxE
ZTMcRCFAHETuTBxEu1kcRJhmHERlcxxEIYAcRO6MHETLmRxEmKYcRGWzHEQywBxE7swcRLvZ
HESY5hxEZfMcRCEAHUT+DB1EyxkdRIgmHURUMx1EIUAdRA9NHUS7WR1EiGYdRFRzHUQygB1E
7owdRLuZHUSIph1EZbMdRCHAHUTuzB1Ey9kdRIjmHURU8x1EMgAeRP4MHkTLGR5EiCYeRFQz
HkQyQB5E/kweRMtZHkSIZh5EZXMeRCGAHkTujB5Ey5keRJimHkRlsx5EMsAeRP7MHkTL2R5E
mOYeRFTzHkQyAB9E7gwfRMsZH0SIJh9EZTMfRDJAH0T+TB9Eu1kfRIhmH0RUcx9EMoAfRO6M
H0TLmR9EiKYfRFSzH0QywB9E7swfRMvZH0SI5h9EVPMfRCEAIETuDCBEyxkgRIgmIER1MyBE
IUAgRP5MIETLWSBEmGYgRGVzIEQygCBE7owgRLuZIESIpiBEZbMgRCHAIETuzCBEu9kgRJjm
IERU8yBEIQAhRP4MIUTLGSFEiCYhRFQzIUQyQCFE7kwhRMtZIUSIZiFEZXMhRCGAIUT+jCFE
u5khRIimIURlsyFEIcAhRO7MIUS72SFEiOYhRFTzIUQyACJE7gwiRMsZIkSIJiJEVDMiRCFA
IkTuTCJEu1kiRJhmIkRlcyJEIYAiRO6MIkTLmSJEiKYiRFSzIkQywCJE7swiRMvZIkSY5iJE
ZfMiRCEAI0T+DCNEyxkjRJgmI0RUMyNEMkAjRO5MI0S7WSNEiGYjRFRzI0QhgCNE7owjRMuZ
I0SYpiNEZbMjRCHAI0T+zCNEu9kjRJjmI0RU8yNEIQAkRP4MJES7GSREiCYkRGUzJEQhQCRE
/kwkRLtZJESYZiREdXMkRCGAJETujCREu5kkRIimJERUsyREMsAkRA==</AssayXData><AssayYData Points="685">8HMpQJubKUCpmilAc1spQEWFKUAPJClA1j4pQHsdKUCrFylA/VwpQM/bKEDK9ChAc+MoQMke
KUCQ8ihAhiUpQJ4QKUCtuihANvooQKIKKUBEuihAl5AoQLjiKEA80ihA2N8oQDDDKED0oChA
XM8oQFa8KEAsuChAsI8oQHZ+KECtoShAWHUoQMCCKEBqxShAclMoQI97KEDkmChAENEoQD5k
KEC3kShA+pUoQAaYKEDfdShAhIYoQO59KEAsMShAV4EoQL6PKED8dihAqWkoQOtTKED0bShA
G6IoQN9iKECUZChAHGsoQPBNKED+cyhAcF0oQG6iKEDVEShA8zYoQFBGKECZRyhA5UwoQAEt
KEDlYyhATQYoQOp7KED1OChAviooQJfuJ0AnEChAHzgoQKs3KEAXOShA9C4oQHcxKECNOChA
dDQoQLMVKEAs6ydAtA0oQJsaKED3PihAjBcoQBgRKEDmOShAICAoQG9HKEAAJyhAx/EnQJUH
KEB1VihAIzYoQAsHKEBWDihAnLknQLXoJ0BU+ydAPAYoQHjRJ0AxJihAPwAoQNjkJ0CB9CdA
qKknQAUcKEB8HChAUwooQOoGKEBGmCdAIMUnQPoEKEBD/ydAc8UnQA+OJ0BI5idAyM4nQHXm
J0Cm+ydAXbAnQFwOKEDo5idAOeInQBP9J0BHgSdAA9cnQMSaJ0Bk0ydAybcnQHuOJ0BL/idA
SMInQLXnJ0Dp1idAks4nQKvHJ0C0iydA14AnQLaDJ0A71CdA87UnQOOnJ0AawidA3q4nQHvP
J0DE0SdA64YnQM3BJ0D4kydAnsknQH2VJ0Ch3idAu7EnQKTbJ0AtsidAfN8nQNWcJ0Bq1ydA
wGMnQFtcJ0CBrSdAHIgnQPrTJ0B7iSdAJG8nQI6lJ0A1nSdAxYEnQAZvJ0D+pCdARbonQGX1
J0DenydA5mgnQEmCJ0CalidA23UnQP2DJ0C3XCdAQ4QnQENWJ0ALYydAlaEnQMKPJ0DDeidA
i4cnQCXXJ0CTmCdAI4onQDd0J0APmydASN0nQGlTJ0DLQydAa4MnQN2EJ0BRSidA62EnQOzZ
J0DNtCdAppAnQPKTJ0AbmCdAK2EnQGF5J0BKXSdApHInQGKoJ0AWXCdAS4AnQKixJ0CdoCdA
fWQnQEF1J0Dg6idAj1YnQP1BJ0D5OydAWKsnQMt3J0ATIidA/H8nQCB0J0CwmydAAXQnQG+H
J0CsVidAmK4nQCw0J0BiTCdA7kYnQLt3J0CqQydA6mgnQHhoJ0AVoSdAvg0nQOFNJ0DkXCdA
13onQCYtJ0AwKCdAEY8nQNZlJ0AsLSdA2WMnQM7iJkCHTydA3/0mQA5OJ0ATOCdAViUnQDlI
J0D5DidAZGQnQOwOJ0BkWSdAYDknQCQ8J0COPidA+UInQPJgJ0BWJSdAPgsnQF0EJ0DyDydA
tzUnQNInJ0AjdSdA3kEnQMRDJ0DHAidAHhknQIkFJ0BKOidA1gYnQDAHJ0AkkidAvE0nQDJT
J0BjNCdAD3AnQM3oJkA4RSdAyD4nQCoPJ0B9LCdAsDcnQIN6J0CzOCdAVyYnQH4xJ0BPeCdA
6SwnQP9FJ0AA/SZACBgnQMQKJ0Ah/CZAufkmQP0NJ0Cl+SZAaQMnQPkUJ0DaLCdAqhknQLcN
J0Bh+yZAgCQnQEoqJ0CLLydAbAgnQDZIJ0D5FydAAz0nQBhGJ0ApECdAKRgnQOQFJ0AI/SZA
BcQmQIYxJ0B3ISdA6wQnQMEEJ0AAJidA2vQmQKoeJ0BpCSdArWgnQNHoJkAg9yZA/84mQE73
JkCrUSdA7uImQFfgJkBzFCdA+KYmQPWaJkAOAydApREnQDf+JkBS3SZAovwmQGz8JkDb4iZA
jfcmQJMPJ0BAOidACAUnQBgQJ0CmjCZAD/UmQO78JkCs4iZAKt0mQJjiJkDtBydAEbEmQF4T
J0DF4SZAY74mQLq/JkBsDidA3RonQNm2JkAhxiZAAuYmQPEKJ0ATzyZASREnQBrGJkBjyCZA
L9wmQC3BJkDkzCZA2sgmQMviJkDqryZAzdcmQHs0J0AHtyZApswmQAzPJkCa8yZAyhwnQLMG
J0Al6SZATBcnQK0aJ0D2nSZA5dEmQK2xJkBlviZAPLwmQETrJkB8+yZAuBcnQMzmJkA9nCZA
G80mQIV0JkDjkCZAINEmQCXTJkDznyZASdMmQOqIJkA4qiZA5cUmQO/UJkCWryZAtcUmQAzF
JkA+hCZA5ecmQL2cJkBghyZAdK0mQHCFJkAV5iZAF6UmQO+kJkD/xCZAJJUmQI6mJkBF4CZA
tqYmQP2iJkCaySZAucUmQGq7JkC7uSZAFIEmQGDfJkCj6SZActImQDqaJkA95CZArpUmQADI
JkDskyZAnmUmQI/UJkBevSZAkuYmQL8QJ0C3lCZAqbUmQHvwJkCf4iZAA48mQI3gJkCF3SZA
aWQmQLuFJkDipyZAtewmQHtSJkAKtyZAqK8mQM+FJkCsqCZASK4mQFSZJkBCkCZA8bgmQCS4
JkB4rCZAr90mQMiXJkAewiZAAc0mQCvtJkAz+CZAY9AmQJRkJkCc3iZABcImQJegJkAMpyZA
0JwmQKKsJkBO1yZAGYUmQOB1JkBSpSZAaI0mQG2WJkC05yZAoJomQNeYJkBClSZA7rwmQF5m
JkAciiZA9NUmQFOUJkBWcyZAiZImQPVzJkCidyZA4YImQNTQJkBFoiZAOosmQH5vJkBRryZA
gJUmQC/KJkAhmCZArX4mQN3JJkAGsiZAKqEmQKtVJkAWSiZAmb8mQFyGJkChoSZAnl4mQOJ9
JkDgmyZAL3AmQJWxJkBLgyZAm5wmQHSrJkCRsCZAs3smQNyjJkCydCZA+X8mQNYcJkAAliZA
Y3kmQMelJkCQtSZAsaYmQLlvJkCCjyZAyYEmQJi6JkCLbSZAgs0mQMeWJkB9ySZASWcmQCxA
JkBAVCZA2qsmQGzcJkBZPiZAtIomQJWTJkBaKCZA+R0mQJFpJkBiWyZAVX0mQEazJkDRhiZA
qHwmQJ+tJkBOWSZAO2UmQBGRJkBfWyZAq2smQOuJJkB8YCZA5WomQA2lJkBejiZAP1YmQPeL
JkBNcSZAKZ4mQBGlJkACOSZAkmYmQJ6mJkDkTSZAUE0mQGWTJkAzRyZACVAmQNCKJkDXWSZA
SjAmQAltJkDwYiZACCQmQNljJkAlJiZAF3kmQBaGJkCFqiZAtIomQGGcJkAkfCZAgF0mQKyp
JkADSCZAEmQmQMVmJkCZWSZASnAmQDhiJkDrYyZACVgmQJZrJkDXpyZAWDQmQM5NJkB+piZA
1lgmQJG2JkBmWCZABV4mQMhVJkCXUyZAN2gmQCpSJkCLYSZANp0mQP9bJkCQVSZAMJAmQEU0
JkAWOCZAgGkmQAKVJkCsXiZACksmQCUyJkApQyZAFWomQDY9JkC3bCZAm1smQJgzJkAyaSZA
1kQmQBZeJkDQQyZA8bkmQMbBJkChPiZATJ0mQJpEJkBnQyZAq3YmQL5WJkBHFyZAUlMmQHJb
JkD7UCZAD38mQF1TJkAWKSZAnWcmQB6AJkD2diZAmHkmQH05JkBJXiZARkQmQMs8JkBPhCZA
aV8mQPcQJkDjXCZAcEkmQGk0JkClViZA8ZwmQN4uJkCUTyZAF2omQA==</AssayYData></Step><Step><CommonData><SampleLocation>8</SampleLocation><SampleID>h5</SampleID><SampleGroup></SampleGroup><SampleInfo></SampleInfo><SampleRow>G</SampleRow><SamplePlate>1</SamplePlate><WellType>KSAMPLE</WellType><Concentration>3.125</Concentration><ConcentrationUnits>µg/ml</ConcentrationUnits><MolarConcentration>55.31</MolarConcentration><MolarConcUnits>nM</MolarConcUnits><MolecularWeight>56.5</MolecularWeight><Temperature>30</Temperature><StartTime>722415</StartTime><AssayTime>1100</AssayTime></CommonData><FlowRate>1000</FlowRate><StepType>ASSOC</StepType><StepName>Association</StepName><StepStatus>OK</StepStatus><ActualTime>802</ActualTime><CycleTime>0.2</CycleTime><AssayXData Points="4010">/8wkRMzZJESZ5iREZfMkRDIAJUT/DCVE3BklRKkmJURlMyVEQ0AlRA9NJUTcWSVEmWYlRHZz
JURDgCVED40lRNyZJUSZpiVEZbMlREPAJUQPzSVEzNklRJnmJUR28yVEQwAmRP8MJkTcGSZE
mSYmRHYzJkRDQCZED00mRNxZJkSZZiZEdnMmREOAJkQPjSZEzJkmRJmmJkR2syZEMsAmRA/N
JkTM2SZEqeYmRHbzJkRDACdE/wwnRNwZJ0SZJidEdjMnRENAJ0T/TCdE3FknRKlmJ0RlcydE
MoAnRA+NJ0TcmSdEmaYnRHazJ0RDwCdE/8wnRNzZJ0Sp5idEdvMnREMAKET/DChE3BkoRJkm
KER2MyhEMkAoRA9NKETMWShEmWYoRGVzKERDgChE/4woRMyZKESppihEdrMoREPAKEQPzShE
3NkoRJnmKER28yhEMgApRA8NKUTcGSlEqSYpRHYzKURDQClED00pRNxZKUSZZilEZXMpREOA
KUQPjSlE3JkpRJmmKURlsylEQ8ApRA/NKUTM2SlEqeYpRGXzKURDACpEDw0qRNwZKkSZJipE
ZTMqRDJAKkQPTSpEzFkqRKlmKkR2cypEQ4AqRA+NKkTMmSpEqaYqRHazKkRDwCpED80qRMzZ
KkSZ5ipEdvMqRDIAK0T/DCtEzBkrRKkmK0R2MytEQ0ArRA9NK0TcWStEqWYrRHZzK0QygCtE
/4wrRNyZK0SZpitEZbMrRDLAK0QPzStEzNkrRKnmK0R28ytEMgAsRA8NLETMGSxEqSYsRGUz
LEQyQCxE/0wsRNxZLESpZixEdnMsREOALEQPjSxE3JksRJmmLER2syxEMsAsRA/NLETc2SxE
qeYsRGXzLERDAC1E/wwtRNwZLUSZJi1EdjMtRENALUQPTS1EzFktRKlmLUR2cy1EQ4AtRA+N
LUTMmS1EqaYtRGWzLURDwC1E/8wtRMzZLUSZ5i1EdvMtRDIALkT/DC5E3BkuRKkmLkR2My5E
Q0AuRP9MLkTMWS5EqWYuRHZzLkQygC5ED40uRNyZLkSppi5EdrMuRDLALkQPzS5E3NkuRKnm
LkR28y5EQwAvRA8NL0TcGS9EqSYvRGUzL0RDQC9E/0wvRNxZL0SZZi9EdnMvREOAL0T/jC9E
3JkvRKmmL0Rlsy9EQ8AvRA/NL0TM2S9EmeYvRGXzL0RDADBE/wwwRNwZMESZJjBEZTMwRDJA
MEQPTTBEzFkwRKlmMER2czBEMoAwRP+MMETcmTBEqaYwRGWzMERDwDBED80wRNzZMESZ5jBE
dvMwREMAMUQPDTFEzBkxRJkmMUR2MzFEMkAxRP9MMUTMWTFEqWYxRHZzMUQygDFE/4wxRNyZ
MUSZpjFEZbMxRDLAMUQPzTFE3NkxRJnmMUR28zFEMgAyRP8MMkTcGTJEqSYyRHYzMkQyQDJE
/0wyRNxZMkSZZjJEdnMyRDKAMkT/jDJEzJkyRKmmMkRlszJEQ8AyRP/MMkTM2TJEmeYyRHbz
MkRDADNE/wwzRNwZM0SZJjNEdjMzRENAM0QPTTNE3FkzRKlmM0RlczNEQ4AzRA+NM0TMmTNE
maYzRGWzM0RDwDNE/8wzRNzZM0SZ5jNEdvMzREMANET/DDREzBk0RKkmNER2MzREMkA0RA9N
NETMWTREqWY0RHZzNERDgDRED400RMyZNESppjREdrM0RDLANET/zDRE3Nk0RKnmNERl8zRE
QwA1RP8MNUTMGTVEmSY1RGUzNURDQDVE/0w1RMxZNUSpZjVEdnM1REOANUQPjTVE3Jk1RKmm
NURlszVEMsA1RP/MNUTM2TVEmeY1RHbzNURDADZE/ww2RMwZNkSZJjZEZTM2RENANkQPTTZE
3Fk2RKlmNkRlczZEQ4A2RP+MNkTMmTZEmaY2RGWzNkRDwDZE/8w2RMzZNkSZ5jZEdvM2REMA
N0QPDTdE3Bk3RLkmN0RlMzdEMkA3RP9MN0TcWTdEmWY3RHZzN0RDgDdED403RNyZN0SppjdE
drM3REPAN0QPzTdEzNk3RJnmN0Rl8zdEMgA4RA8NOETcGThEqSY4RHYzOEQyQDhE/0w4RMxZ
OESpZjhEdnM4REOAOET/jDhEzJk4RKmmOERlszhEQ8A4RP/MOETM2ThEqeY4RHbzOEQyADlE
Dw05RMwZOUSpJjlEZTM5RENAOUT/TDlE3Fk5RJlmOURlczlEQ4A5RA+NOUTcmTlEmaY5RGWz
OUQywDlED805RMzZOUSZ5jlEZfM5RDIAOkQPDTpE3Bk6RJkmOkRlMzpEU0A6RA9NOkTcWTpE
mWY6RGVzOkRDgDpE/4w6RNyZOkSZpjpEZbM6REPAOkQPzTpE3Nk6RJnmOkRl8zpEQwA7RA8N
O0TMGTtEqSY7RGUzO0QyQDtED007RMxZO0SZZjtEZXM7REOAO0T/jDtEzJk7RKmmO0RlsztE
MsA7RA/NO0Tc2TtEmeY7RHbzO0QyADxEDw08RNwZPESpJjxEdjM8RDJAPEQPTTxE3Fk8RJlm
PER2czxEQ4A8RP+MPETMmTxEqaY8RHazPEQywDxED808RMzZPESZ5jxEZfM8RDIAPUT/DD1E
zBk9RKkmPUR2Mz1EMkA9RA9NPUTcWT1EmWY9RGVzPUQygD1ED409RNyZPUSZpj1EdrM9REPA
PUT/zD1EzNk9RKnmPUR28z1EQwA+RP8MPkTMGT5EmSY+RGUzPkRDQD5ED00+RMxZPkSZZj5E
ZXM+RFOAPkT/jD5E3Jk+RJmmPkRlsz5EMsA+RA/NPkTM2T5EqeY+RGXzPkQyAD9EDw0/RMwZ
P0SZJj9EZTM/RENAP0QPTT9E3Fk/RJlmP0R2cz9EMoA/RA+NP0TMmT9EmaY/RHazP0QywD9E
/8w/RNzZP0SZ5j9EdvM/REMAQEQPDUBEzBlARKkmQERlM0BEMkBARA9NQETMWUBEqWZARGVz
QERDgEBE/4xARMyZQESppkBEZbNAREPAQEQPzUBE7dlARKnmQERl80BEQwBBRP8MQUTMGUFE
mSZBRGUzQUQyQEFE/0xBRMxZQUSZZkFEdnNBREOAQUQPjUFEzJlBRJmmQUR2s0FEMsBBRA/N
QUTc2UFEqeZBRHbzQUQyAEJEDw1CRNwZQkSZJkJEdjNCRENAQkQPTUJEzFlCRKlmQkR2c0JE
MoBCRA+NQkTMmUJEqaZCRHazQkQywEJE/8xCRMzZQkSZ5kJEdvNCREMAQ0T/DENE3BlDRJkm
Q0R2M0NEMkBDRA9NQ0TMWUNEqWZDRGVzQ0RDgENE/4xDRNyZQ0SppkNEdrNDRDLAQ0QPzUNE
zNlDRJnmQ0R280NEMgBERP8MRETcGUREqSZERGUzRERDQERED01ERMxZRESpZkREZXNERDKA
REQPjURE3JlERKmmRER2s0REMsBERBDNRETM2UREmOZERGbzRERCAEVEEA1FRMwZRUSpJkVE
ZjNFREJARUT/TEVEzFlFRLlmRUR2c0VEQoBFRBCNRUTcmUVEmKZFRGazRURCwEVEEM1FRMzZ
RUSp5kVEZvNFREIARkQQDUZEzBlGRKkmRkRmM0ZEQkBGRP9MRkTMWUZEqWZGRGZzRkRCgEZE
EI1GRMyZRkSYpkZEZrNGRDLARkQQzUZE3NlGRKnmRkRm80ZEMgBHRBANR0TMGUdEqSZHRGYz
R0RCQEdE/0xHRMxZR0SYZkdEdnNHREKAR0QQjUdEzJlHRKmmR0Rms0dEMsBHRBDNR0TM2UdE
qeZHRGbzR0RCAEhEEA1IROwZSESYJkhEdjNIREJASEQQTUhEzFlIRJhmSERmc0hEMoBIRP+M
SETcmUhEqaZIRHazSERCwEhEEM1IRNzZSESp5khEdvNIREIASUQQDUlEzBlJRKkmSURmM0lE
QkBJRBBNSUTMWUlEqWZJRHZzSUQygElE/4xJRNyZSUSppklEZrNJRDLASUT/zElEzNlJRJjm
SUR280lEMgBKRP8MSkTcGUpEqSZKRGYzSkRCQEpE/0xKRNxZSkSYZkpEZnNKREKASkT/jEpE
3JlKRJimSkRms0pEMsBKRP/MSkTc2UpEqeZKRGbzSkRCAEtEEA1LRNwZS0SpJktEdjNLREJA
S0QQTUtE3FlLRKlmS0Rmc0tEQoBLRBCNS0TMmUtEmKZLRHazS0RCwEtE/8xLRNzZS0SY5ktE
dvNLREIATEQQDUxEzBlMRKkmTER2M0xEMkBMRP9MTETcWUxEqWZMRGZzTERCgExE/4xMRNyZ
TESppkxEZrNMRELATEQQzUxE3NlMRKnmTERm80xEQgBNRBANTUTMGU1EqSZNRHYzTUQyQE1E
EE1NRNxZTUSYZk1EdnNNRDKATUT/jE1EzJlNRKmmTURms01EQsBNRP/MTUTc2U1EmOZNRGbz
TURCAE5EEA1ORMwZTkSYJk5EZjNOREJATkQQTU5EzFlORJhmTkRmc05EQoBORP+MTkTMmU5E
mKZORGazTkQywE5EEM1ORMzZTkSp5k5EdvNOREIAT0T/DE9EzBlPRKkmT0RmM09EQkBPRP9M
T0TMWU9EmGZPRGZzT0QygE9EEI1PRMyZT0Sppk9EZrNPRDLAT0QQzU9EzNlPRKnmT0R2809E
QgBQRP8MUETcGVBEqSZQRHYzUEQyQFBEEE1QRNxZUESYZlBEZnNQRDKAUEQQjVBE3JlQRKmm
UER2s1BEMsBQRBDNUETc2VBEqeZQRGbzUEQyAFFEEA1RRMwZUUSpJlFEdjNRREJAUUT/TFFE
zFlRRJhmUUR2c1FEMoBRRP+MUUTcmVFEqaZRRHazUURCwFFEEM1RRNzZUUSY5lFEdvNRRDIA
UkQQDVJEzBlSRJgmUkRmM1JEQkBSRP9MUkTMWVJEqWZSRHZzUkRCgFJE/4xSRMyZUkSpplJE
drNSRDLAUkQQzVJE3NlSRKnmUkRm81JEMgBTRBANU0TMGVNEqSZTRHYzU0QyQFNE/0xTRMxZ
U0SpZlNEdnNTREKAU0T/jFNE3JlTRJimU0Rms1NEMsBTRBDNU0Tc2VNEmOZTRGbzU0QyAFRE
/wxURNwZVESpJlREdjNUREJAVEQQTVRE3FlURKlmVERmc1REMoBURP+MVETMmVREmKZURGaz
VEQywFREEM1URNzZVESp5lREZvNUREIAVUT/DFVE3BlVRJgmVUR2M1VEQkBVRBBNVUTcWVVE
qWZVRHZzVUQygFVE/4xVRMyZVUSpplVEZrNVRELAVUQQzVVE3NlVRJjmVUR281VEMgBWRBAN
VkTMGVZEmCZWRGYzVkRCQFZEEE1WRMxZVkSYZlZEdnNWREKAVkQQjVZEzJlWRJimVkR2s1ZE
MsBWRBDNVkTM2VZEqeZWRGbzVkRCAFdE/wxXRNwZV0SpJldEdjNXREJAV0T/TFdEzFlXRJhm
V0R2c1dEQoBXRP+MV0TcmVdEqaZXRHazV0RCwFdE/8xXRNzZV0Sp5ldEZvNXREIAWEQQDVhE
zBlYRJgmWER2M1hEQkBYRP9MWETcWVhEmGZYRGZzWERCgFhE/4xYRMyZWESpplhEdrNYRDLA
WET/zFhE3NlYRJjmWERm81hEMgBZRP8MWUTcGVlEmCZZRGYzWURCQFlEEE1ZRNxZWUSYZllE
ZnNZRDKAWUQQjVlE3JlZRKmmWURms1lEMsBZRBDNWUTM2VlEqeZZRGbzWURCAFpEEA1aRNwZ
WkSYJlpEdjNaREJAWkQQTVpE3FlaRKlmWkRmc1pEQoBaRBCNWkTMmVpEmKZaRHazWkRCwFpE
EM1aRMzZWkSY5lpEdvNaRDIAW0QQDVtEzBlbRKkmW0R2M1tEMkBbRBBNW0TMWVtEmGZbRGZz
W0RCgFtEEI1bRNyZW0SppltEdrNbRDLAW0QQzVtEzNlbRJjmW0Rm81tEMgBcRBANXETMGVxE
mCZcRHYzXEQyQFxE/0xcRNxZXESYZlxEZnNcREKAXET/jFxEzJlcRJimXER2s1xEQsBcRBDN
XETM2VxEmOZcRGbzXEQyAF1E/wxdRMwZXUSYJl1EdjNdRDJAXUT/TF1E3FldRKlmXUR2c11E
QoBdRP+MXUTMmV1EqaZdRGazXURCwF1E/8xdRMzZXUSY5l1EZvNdREIAXkT/DF5E3BleRJgm
XkRmM15EQkBeRBBNXkTcWV5EmGZeRGZzXkRCgF5EEI1eRMyZXkSppl5EdrNeRELAXkQQzV5E
zNleRJjmXkR2815EMgBfRP8MX0TMGV9EqSZfRGYzX0RCQF9E/0xfRNxZX0SYZl9EdnNfREKA
X0QQjV9E3JlfRKmmX0R2s19EMsBfRBDNX0TM2V9EqeZfRGbzX0QyAGBE/wxgRNwZYESYJmBE
djNgRDJAYEQQTWBE3FlgRJhmYERmc2BEMoBgRP+MYETcmWBEqaZgRHazYERCwGBE/8xgRNzZ
YESY5mBEdvNgREIAYUT/DGFEzBlhRKkmYUR2M2FEMkBhRBBNYUTcWWFEmGZhRHZzYUQygGFE
/4xhRNyZYUSppmFEdrNhRDLAYUQQzWFEzNlhRKnmYUR282FEMgBiRBANYkTcGWJEqSZiRGYz
YkRCQGJE/0xiRMxZYkSYZmJEZnNiRDKAYkQQjWJE3JliRJimYkRms2JEMsBiRP/MYkTc2WJE
qeZiRHbzYkRCAGNE/wxjRMwZY0SpJmNEdjNjRDJAY0QQTWNEzFljRKlmY0Rmc2NEQoBjRBCN
Y0TMmWNEqaZjRGazY0RCwGNE/8xjRMzZY0Sp5mNEdvNjRDIAZEQQDWREzBlkRKkmZERmM2RE
QkBkRBBNZETMWWREmGZkRHZzZEQygGREEI1kRMyZZESYpmREZrNkRELAZET/zGRE3NlkRJjm
ZER282REMgBlRP8MZUTMGWVEmCZlRHYzZURCQGVE/0xlRMxZZUSYZmVEdnNlRDKAZUT/jGVE
zJllRJimZURms2VEQsBlRP/MZUTc2WVEqeZlRGbzZURCAGZEEA1mRNwZZkSpJmZEdjNmREJA
ZkQQTWZEzFlmRJhmZkRmc2ZEMoBmRBCNZkTcmWZEmKZmRGazZkRCwGZEEM1mRNzZZkSY5mZE
ZvNmRDIAZ0T/DGdEzBlnRJgmZ0R2M2dEQkBnRBBNZ0TcWWdEqWZnRHZzZ0RCgGdEEI1nRNyZ
Z0SYpmdEdrNnRDLAZ0T/zGdE3NlnRJjmZ0Rm82dEQgBoRP8MaETMGWhEqSZoRHYzaERCQGhE
EE1oRMxZaESpZmhEZnNoRDKAaET/jGhEzJloRKmmaER2s2hEU8BoRBDNaETM2WhEqeZoRGbz
aEQyAGlE/wxpRNwZaUSYJmlEdjNpREJAaUQQTWlEzFlpRJhmaURmc2lEMoBpRBCNaUTMmWlE
mKZpRHazaURCwGlEEM1pRMzZaUSY5mlEZvNpREIAakQQDWpEzBlqRJgmakR2M2pEMkBqRBBN
akTMWWpEmGZqRGZzakRCgGpE/4xqRMyZakSYpmpEhrNqRELAakQQzWpE3NlqRJjmakRm82pE
QgBrRP8Ma0TcGWtEqSZrRHYza0RCQGtEEE1rRMxZa0SYZmtEZnNrREKAa0QQjWtEzJlrRKmm
a0Rms2tEMsBrRP/Ma0Tc2WtEmOZrRGbza0QyAGxEEA1sRMwZbESYJmxEZjNsREJAbET/TGxE
zFlsRJhmbERmc2xEMoBsRBCNbETMmWxEqaZsRHazbEQywGxEEM1sRNzZbESY5mxEZvNsRDIA
bUT/DG1E3BltRKkmbUR2M21EQkBtRP9MbUTMWW1EmGZtRHZzbURCgG1EEI1tRNyZbUSYpm1E
drNtRDLAbUT/zG1EzNltRJjmbUR2821EMgBuRBANbkTMGW5EqSZuRGYzbkRCQG5E/0xuRMxZ
bkSYZm5EZnNuREKAbkQQjW5EzJluRJimbkRms25EQsBuRP/MbkTM2W5EqeZuRHbzbkRCAG9E
EA1vRMwZb0SpJm9EdjNvRDJAb0QQTW9EzFlvRJhmb0Rmc29EMoBvRBCNb0TMmW9EmKZvRGaz
b0RCwG9EEM1vRMzZb0SY5m9EdvNvREIAcET/DHBE3BlwRKkmcER2M3BEQkBwRBBNcETMWXBE
mGZwRHZzcERCgHBE/4xwRMyZcESppnBEZrNwRELAcET/zHBE3NlwRKnmcERm83BEQgBxRP8M
cUTMGXFEqSZxRHYzcUQyQHFEEE1xRMxZcUSYZnFEdnNxRDKAcUQQjXFEzJlxRKmmcURms3FE
MsBxRBDNcUTc2XFEqeZxRGbzcURCAHJEEA1yRNwZckSpJnJEdjNyRDJAckT/THJE3FlyRJhm
ckR2c3JEQoByRBCNckTMmXJEmKZyRGazckRCwHJE/8xyRNzZckSY5nJEdvNyREIAc0T/DHNE
3BlzRJgmc0R2M3NEMkBzRBBNc0TcWXNEmGZzRGZzc0QygHNEEI1zRMyZc0SppnNEZrNzRDLA
c0QQzXNEzNlzRJjmc0R283NEMgB0RP8MdETMGXREqSZ0RGYzdERCQHRE/0x0RMxZdESpZnRE
ZnN0REKAdEQQjXRE3Jl0RKmmdERms3REQsB0RBDNdETM2XREqeZ0RGbzdERCAHVEEA11RNwZ
dUSpJnVEZjN1RDJAdUT/THVE3Fl1RJhmdURmc3VEMoB1RBCNdUTcmXVEmKZ1RHazdURCwHVE
/8x1RMzZdUSY5nVEZvN1RDIAdkT/DHZE3Bl2RJgmdkRmM3ZEMkB2RBBNdkTMWXZEqWZ2RGZz
dkQygHZEEI12RNyZdkSppnZEdrN2RELAdkT/zHZEzNl2RJjmdkRm83ZEQgB3RBANd0TMGXdE
qSZ3RHYzd0RCQHdEEE13RMxZd0SpZndEdnN3RDKAd0QQjXdE3Jl3RKmmd0R2s3dEQsB3RP/M
d0TM2XdEqeZ3RHbzd0RCAHhEEA14RNwZeESYJnhEZjN4RDJAeET/THhEzFl4RJhmeER2c3hE
MoB4RBCNeETMmXhEmKZ4RGazeERCwHhE/8x4RMzZeESY5nhEdvN4REIAeUT/DHlEzBl5RJgm
eURmM3lEMkB5RBBNeUTMWXlEqWZ5RGZzeUQygHlEEI15RMyZeUSYpnlEdrN5RELAeUT/zHlE
zNl5RKnmeURm83lEMgB6RP8MekTcGXpEqSZ6RHYzekQyQHpEEE16RNxZekSpZnpEdnN6RDKA
ekQQjXpEzJl6RKmmekR2s3pEQsB6RBDNekTM2XpEmOZ6RGbzekRCAHtEEA17RMwZe0SYJntE
djN7RDJAe0QQTXtEzFl7RKlme0Rmc3tEQoB7RBCNe0TMmXtEmKZ7RGaze0RCwHtE/8x7RMzZ
e0Sp5ntEdvN7REIAfEQQDXxEzBl8RJgmfERmM3xEMkB8RP9MfETMWXxEmGZ8RHZzfEQygHxE
/4x8RMyZfESYpnxEdrN8RDLAfEQQzXxEzNl8RJjmfER283xEQgB9RP8MfUTcGX1EqSZ9RHYz
fURCQH1EEE19RNxZfUSYZn1EZnN9RDKAfUQQjX1E3Jl9RKmmfUR2s31EMsB9RBDNfUTc2X1E
qeZ9RGbzfURCAH5EEA1+RMwZfkSYJn5EZjN+RDJAfkQQTX5EzFl+RKlmfkR2c35EQoB+RP+M
fkTMmX5EmKZ+RGazfkQywH5EEM1+RMzZfkSY5n5EdvN+RDIAf0QQDX9EzBl/RJgmf0RmM39E
QkB/RP9Mf0TcWX9EqWZ/RHZzf0QygH9EEI1/RMyZf0Sppn9EZrN/RDLAf0QQzX9EzNl/RJjm
f0Rm839EIQCARIgGgETmDIBEVBOARLsZgEQhIIBEgCaAROYsgERUM4BEszmARCFAgESARoBE
7kyARExTgES7WYBEGWCARIhmgETmbIBEVHOARLt5gEQhgIBEiIaARO6MgERUk4BEu5mARCGg
gESApoBE7qyARFSzgES7uYBEGcCARIDGgETuzIBETNOARLvZgEQZ4IBEiOaARO7sgERM84BE
u/mARCEAgUSIBoFE5gyBRFQTgUSzGYFEISCBRIgmgUTmLIFETDOBRLM5gUQZQIFEiEaBRO5M
gURMU4FEs1mBRCFggUSIZoFE5myBRExzgUS7eYFEIYCBRICGgUTujIFETJOBRLuZgUQhoIFE
gKaBRO6sgURUs4FEs7mBRBnAgUSIxoFE7syBRFTTgUS72YFEIeCBRIjmgUTm7IFEVPOBRLP5
gUQhAIJEgAaCROYMgkRME4JEsxmCRBkggkSAJoJE7iyCREwzgkSzOYJEGUCCRIhGgkTuTIJE
VFOCRLNZgkQZYIJEgGaCROZsgkRUc4JEu3mCRBmAgkSAhoJE5oyCRFSTgkSzmYJEIaCCRIim
gkTmrIJETLOCRLu5gkQhwIJEiMaCRO7MgkRM04JEs9mCRBnggkSI5oJE5uyCRFTzgkS7+YJE
IQCDRIAGg0TuDINEVBODRLMZg0QZIINEiCaDRO4sg0RUM4NEszmDRCFAg0SIRoNE5kyDRFRT
g0SzWYNEGWCDRIBmg0TubINETHODRLN5g0QhgINEgIaDROaMg0RUk4NEu5mDRCGgg0SIpoNE
5qyDREyzg0SzuYNEGcCDRIjGg0TuzINEVNODRLPZg0QZ4INEiOaDRObsg0RU84NEu/mDRBkA
hESABoRE7gyEREwThES7GYREGSCERIgmhETuLIRETDOERLs5hEQhQIREgEaERPZMhERUU4RE
u1mERBlghESAZoRE5myERExzhESzeYREIYCERICGhETujIRETJOERLuZhEQhoIREgKaEROas
hERUs4REs7mERCHAhESAxoRE7syEREzThES72YREGeCERIjmhETu7IRETPOERLv5hEQhAIVE
gAaFRO4MhURME4VEsxmFRCEghUSIJoVE5iyFRFQzhUS7OYVEIUCFRIhGhUTmTIVETFOFRLtZ
hUQhYIVEiGaFROZshURUc4VEu3mFRCGAhUSIhoVE5oyFREyThUSzmYVEGaCFRIimhUTmrIVE
VLOFRLu5hUQZwIVEgMaFRObMhURM04VEs9mFRCHghUSI5oVE5uyFREzzhUS7+YVEGQCGRIAG
hkTuDIZEVBOGRLMZhkQZIIZEgCaGRO4shkRUM4ZEszmGRBlAhkSARoZE5kyGRExThkSzWYZE
IWCGRIhmhkTubIZETHOGRLN5hkQhgIZEgIaGRO6MhkRMk4ZEu5mGRBmghkSIpoZE5qyGRFSz
hkS7uYZEIcCGRIDGhkTuzIZETNOGRLvZhkQh4IZEiOaGRO7shkRM84ZEu/mGRBkAh0SABodE
5gyHRFQTh0S7GYdEISCHRIgmh0TuLIdEVDOHRLs5h0QhQIdEiEaHROZMh0RMU4dEs1mHRBlg
h0SIZodE5myHRFRzh0S7eYdEIYCHRIiGh0TmjIdETJOHRLOZh0QhoIdEiKaHRO6sh0RMs4dE
u7mHRBnAh0SIxodE7syHRFTTh0S72YdEIeCHRIjmh0Tm7IdEVPOHRLv5h0QhAIhEiAaIRO4M
iERME4hEsxmIRCEgiESIJohE7iyIRFQziES7OYhEIUCIRIhGiETuTIhEVFOIRLtZiEQhYIhE
iGaIRO5siERUc4hEs3mIRCGAiESAhohE5oyIREyTiES7mYhEIaCIRIimiETmrIhETLOIRLO5
iEQhwIhEgMaIRObMiERM04hEs9mIRCHgiESA5ohE5uyIRFTziESz+YhEGQCJRIgGiUTmDIlE
VBOJRLsZiUQZIIlEgCaJROYsiURUM4lEszmJRBlAiUSIRolE5kyJRFRTiUS7WYlEGWCJRIBm
iUTubIlETHOJRLN5iUQhgIlEgIaJROaMiURMk4lEu5mJRCGgiUSIpolE5qyJRFSziUSzuYlE
IcCJRIjGiUTmzIlEVNOJRLvZiUQh4IlEgOaJRO7siURU84lEu/mJRCEAikSABopE5gyKRFQT
ikSzGYpEISCKRIgmikTmLIpETDOKRLs5ikQZQIpEiEaKRO5MikRUU4pEs1mKRBlgikSAZopE
5myKRF1zikSzeYpEGYCKRICGikTmjIpETJOKRLOZikQhoIpEiKaKROasikRUs4pEs7mKRCHA
ikSIxopE7syKRFTTikS72YpEIeCKRIDmikTm7IpETPOKRLv5ikQhAItEgAaLRO4Mi0RME4tE
uxmLRCEgi0SIJotE7iyLREwzi0SzOYtEIUCLRIhGi0TuTItEVFOLRLtZi0QZYItEiGaLROZs
i0RMc4tEu3mLRCGAi0SAhotE5oyLRFSTi0SzmYtEGaCLRICmi0TurItETLOLRLu5i0QZwItE
iMaLRObMi0RM04tEs9mLRBngi0SA5otE5uyLRFTzi0Sz+YtEGQCMRIAGjETuDIxEVBOMRLsZ
jEQZIIxEiCaMRO4sjERMM4xEszmMRBlAjESARoxE5kyMRFRTjESzWYxEIWCMRIhmjETmbIxE
VHOMRLt5jEQZgIxEiIaMROaMjERMk4xEs5mMRCGgjESIpoxE7qyMRFSzjESzuYxEGcCMRIDG
jETmzIxETNOMRLPZjEQh4IxEiOaMRO7sjERM84xEu/mMRCEAjUSIBo1E7gyNREwTjUS7GY1E
ISCNRIAmjUTuLI1ETDONRLs5jUQhQI1EiEaNRO5MjURMU41Eu1mNRCFgjUSIZo1E5myNRExz
jUS7eY1EIYCNRICGjUTujI1ETJONRLOZjUQZoI1EiKaNROasjURUs41Es7mNRCHAjUSAxo1E
5syNREzTjUSz2Y1EGeCNRIjmjUTu7I1ETPONRLv5jUQZAI5EiAaORO4MjkRUE45EsxmORBkg
jkSIJo5E7iyOREwzjkSzOY5EIUCORIhGjkTuTI5ETFOORLNZjkQhYI5EgGaORO5sjkRMc45E
u3mORCGAjkSAho5E5oyOREyTjkS7mY5EIaCORIimjkTmrI5EVLOORLO5jkQZwI5EiMaORO7M
jkRM045Eu9mORBngjkSA5o5E7uyOREzzjkS7+Y5EGQCPRIAGj0TmDI9EVBOPRLMZj0QZII9E
iCaPRO4sj0RMM49EszmPRCFAj0SIRo9E5kyPRFRTj0SzWY9EGWCPRIhmj0TubI9EXXOPRLN5
j0QZgI9EiIaPROaMj0RMk49Es5mPRCGgj0SIpo9E5qyPREyzj0SzuY9EIcCPRIjGj0TmzI9E
TNOPRLPZj0Qh4I9EiOaPRObsj0RU849Eu/mPRBkAkESIBpBE7gyQREwTkES7GZBEISCQRIAm
kETuLJBETDOQRLM5kEQhQJBEgEaQROZMkERUU5BEu1mQRCFgkESAZpBE5myQRExzkES7eZBE
GYCQRIiGkETmjJBETJOQRLuZkEQZoJBEgKaQROaskERUs5BEs7mQRCHAkESAxpBE5syQREzT
kESz2ZBEIeCQRIDmkETm7JBETPOQRLP5kEQhAJFEgAaRRO4MkURUE5FEuxmRRBkgkUSAJpFE
7iyRREwzkUSzOZFEIUCRRIBGkUTmTJFETFORRLtZkUQZYJFEiGaRROZskURMc5FEs3mRRBmA
kUSIhpFE7oyRRFSTkUSzmZFEIaCRRICmkUT2rJFETLORRLu5kUQhwJFEgMaRRO7MkURU05FE
u9mRRCHgkUSA5pFE7uyRREzzkUSz+ZFEIQCSRIgGkkTmDJJEVBOSRLsZkkQhIJJEiCaSRO4s
kkRMM5JEuzmSRCFAkkSARpJE7kySRFRTkkS7WZJEIWCSRIBmkkT2bJJETHOSRLt5kkQZgJJE
gIaSROaMkkRUk5JEu5mSRCKgkkSAppJE7qySREyzkkS7uZJEIsCSRIjGkkTmzJJETNOSRLvZ
kkQi4JJEgOaSRObskkRM85JEsvmSRCIAk0SIBpNE7gyTRFQTk0S7GZNEGSCTRIAmk0TuLJNE
VDOTRLI5k0QiQJNEiEaTRO5Mk0RUU5NEu1mTRCJgk0SAZpNE7myTRExzk0S7eZNEGYCTRIiG
k0TujJNETJOTRLKZk0QioJNEiKaTROask0RMs5NEsrmTRBnAk0SAxpNE5syTRFTTk0S72ZNE
IuCTRIjmk0Tm7JNETPOTRLL5k0QZAJREgAaURO4MlERUE5REshmURCIglESIJpRE7iyURFQz
lESyOZREIkCURIBGlETmTJREVFOURLtZlEQZYJREgGaUROZslERUc5REsnmURCKAlESAhpRE
7oyURFSTlES7mZREGaCURIimlETurJREVLOURLK5lEQZwJREgMaURObMlERU05REu9mURCLg
lESA5pRE7uyURFTzlES7+ZREGQCVRIgGlUTmDJVEVBOVRLIZlUQiIJVEgCaVRO4slURUM5VE
sjmVRBlAlUSIRpVE7kyVRExTlUS7WZVEImCVRIhmlUTmbJVEVHOVRLJ5lUQZgJVEgIaVROaM
lURUk5VEu5mVRCKglUSAppVE5qyVRFSzlUSyuZVEGcCVRIjGlUTuzJVETNOVRLvZlUQi4JVE
gOaVRO7slURU85VEu/mVRCIAlkSABpZE5gyWREwTlkS7GZZEGSCWRIgmlkT2LJZETDOWRLI5
lkQZQJZEgEaWRO5MlkRUU5ZEu1mWRBlglkSIZpZE5myWRFRzlkS7eZZEGYCWRIiGlkTmjJZE
VJOWRLuZlkQioJZEgKaWROaslkRMs5ZEu7mWRCLAlkSAxpZE5syWREzTlkS72ZZEIuCWRIDm
lkTm7JZEVPOWRLv5lkQiAJdEiAaXROYMl0RME5dEshmXRCIgl0SIJpdE7iyXREwzl0S7OZdE
GUCXRIBGl0TmTJdEVFOXRLJZl0QiYJdEiGaXRO5sl0RMc5dEsnmXRBmAl0SAhpdE5oyXREyT
l0S7mZdEIqCXRIiml0TurJdETLOXRLK5l0QiwJdEiMaXRObMl0RU05dEstmXRBngl0SI5pdE
5uyXRFTzl0Sy+ZdEGQCYRIgGmETuDJhEVBOYRLIZmEQiIJhEiCaYROYsmERMM5hEuzmYRCJA
mESIRphE7kyYRExTmES7WZhEGWCYRIhmmETubJhETHOYRLJ5mEQigJhEgIaYROaMmERMk5hE
u5mYRBmgmESIpphE5qyYRFSzmESyuZhEIsCYRIDGmETuzJhEVNOYRLvZmEQi4JhEgOaYRO7s
mERM85hEu/mYRCIAmUSABplE7gyZREwTmUSyGZlEIiCZRIAmmUTmLJlEVDOZRLs5mUQiQJlE
gEaZRO5MmURMU5lEu1mZRBlgmUSIZplE5myZRFRzmUS7eZlEIoCZRIiGmUTmjJlEVJOZRLuZ
mUQZoJlEiKaZRO6smURUs5lEsrmZRBnAmUSIxplE5syZRFTTmUSy2ZlEGeCZRIjmmUTu7JlE
TPOZRLv5mUQZAJpEiAaaROYMmkRUE5pEshmaRBkgmkSAJppE7iyaRFQzmkSyOZpEGUCaRIBG
mkTmTJpETFOaRLJZmkQiYJpEiGaaROZsmkRUc5pEsnmaRCKAmkSIhppE5oyaREyTmkSymZpE
IqCaRIimmkTmrJpETLOaRLu5mkQZwJpEiMaaRO7MmkRU05pEu9maRCLgmkSI5ppE5uyaREzz
mkS7+ZpEIgCbRIgGm0TuDJtETBObRLsZm0QiIJtEiCabRO4sm0RUM5tEsjmbRBlAm0SARptE
7kybRFRTm0SyWZtEImCbRIBmm0TmbJtETHObRLt5m0QigJtEiIabROaMm0RUk5tEspmbRCKg
m0SApptE5qybREyzm0SyuZtEIsCbRIDGm0TuzJtEVNObRLvZm0Qi4JtEgOabRObsm0RU85tE
svmbRCIAnESIBpxE7gycREwTnESyGZxEIiCcRIgmnETmLJxETDOcRLI5nEQZQJxEiEacROZM
nERUU5xEu1mcRCJgnESAZpxE7mycRExznES7eZxEIoCcRICGnETmjJxEVJOcRLKZnEQZoJxE
gKacROasnERUs5xEu7mcRCLAnESIxpxE7sycRFTTnESy2ZxEGeCcRIjmnETm7JxEVPOcRLL5
nEQiAJ1EgAadRO4MnURUE51EuxmdRCIgnUSAJp1E7iydREwznUSyOZ1EIkCdRIhGnUTmTJ1E
TFOdRLtZnUQZYJ1EgGadROZsnURUc51EsnmdRBmAnUSAhp1E5oydRFSTnUS7mZ1EIqCdRICm
nUTmrJ1EVLOdRLu5nUQiwJ1EgMadRO7MnURU051Eu9mdRBngnUSI5p1E5uydRFTznUS7+Z1E
GQCeRIgGnkTuDJ5EVBOeRLIZnkQiIJ5EiCaeROYsnkRMM55EuzmeRCJAnkSIRp5E5kyeRFRT
nkSyWZ5EImCeRIhmnkTmbJ5ETHOeRLJ5nkQZgJ5EiIaeROaMnkRMk55EspmeRCKgnkSApp5E
5qyeRFSznkSyuZ5EGcCeRIDGnkTuzJ5ETNOeRLvZnkQZ4J5EgOaeRO7snkRU855EsvmeRCIA
n0SABp9E7gyfREwTn0S7GZ9EKiCfRIgmn0TmLJ9ETDOfRLI5n0QiQJ9EiEafROZMn0RUU59E
u1mfRCJgn0SIZp9E5myfRExzn0S7eZ9EGYCfRIiGn0TujJ9EVJOfRLKZn0QZoJ9EiKafROas
n0RMs59EsrmfRBnAn0SAxp9E5syfRFzTn0S72Z9EGeCfRIDmn0Tm7J9EVPOfRLv5n0QiAKBE
iAagROYMoERUE6BEuxmgRCIgoESIJqBE5iygRFQzoES7OaBEGUCgRIhGoETuTKBEVFOgRLJZ
oEQZYKBEiGagROZsoERUc6BEu3mgRCKAoESAhqBE7oygREyToESymaBEIqCgRIimoETmrKBE
VLOgRLK5oEQiwKBEiMagRO7MoERM06BEstmgRBngoESI5qBE7uygRFTzoES7+aBEGQChRIgG
oUTmDKFEVBOhRLIZoUQZIKFEgCahROYsoURMM6FEuzmhRBlAoUSIRqFE5kyhRExToUSyWaFE
GWChRIhmoUTubKFEVHOhRLt5oUQigKFEgIahRO6MoURMk6FEu5mhRCKgoUSApqFE5qyhRFSz
oUSyuaFEIsChRIjGoUTuzKFEVNOhRLLZoUQi4KFEgOahRObsoURM86FEu/mhRBkAokSIBqJE
5gyiRFQTokS7GaJEGSCiRIAmokTmLKJETDOiRLs5okQiQKJEgEaiRO5MokRMU6JEslmiRBlg
okSAZqJE7myiRFRzokSyeaJEIoCiRICGokTmjKJEVJOiRLKZokQioKJEgKaiROasokRMs6JE
srmiRCLAokSIxqJE5syiREzTokSy2aJEIuCiRIjmokTu7KJETPOiRLv5okQiAKNEiAajRO4M
o0RME6NEuxmjRBkgo0SIJqNE5iyjRFQzo0SyOaNEIkCjRIBGo0TuTKNEVFOjRLtZo0QZYKNE
iGajROZso0RUc6NEu3mjRBmAo0SIhqNE5oyjREyTo0SymaNEIqCjRICmo0TurKNEVLOjRLu5
o0QZwKNEiMajRPbMo0RM06NEstmjRCLgo0SA5qNE7uyjRFTzo0S7+aNEGQCkRIgGpETmDKRE
XBOkRLIZpEQZIKREiCakRO4spERMM6REsjmkRCJApESIRqRE7kykRExTpESyWaREImCkRIBm
pETmbKRETHOkRLt5pEQqgKREiIakRO6MpERMk6REu5mkRBmgpESApqRE5qykRFSzpES7uaRE
IsCkRIDGpETmzKRETNOkRLLZpEQi4KREiOakRO7spERM86REu/mkRCIApUSIBqVE7gylREwT
pUS7GaVEIiClRIgmpUTuLKVETDOlRLs5pUQiQKVEiEalRO5MpURUU6VEu1mlRBlgpUSAZqVE
5mylRFRzpUS7eaVEGYClRICGpUTmjKVEVJOlRLKZpUQZoKVEiKalROaspURUs6VEu7mlRCLA
pUSAxqVE7sylREzTpUS72aVEGeClRIDmpUTu7KVEVPOlRLL5pUQiAKZEgAamROYMpkRUE6ZE
uxmmRCIgpkSAJqZE7iymREwzpkSyOaZEIkCmRIBGpkTuTKZEVFOmRLtZpkQiYKZEiGamRO5s
pkRMc6ZEsnmmRCKApkSAhqZE7oymREyTpkSymaZEIqCmRIimpkTmrKZETLOmRLK5pkQiwKZE
iMamRObMpkRM06ZEu9mmRCLgpkSI5qZE7uymRFTzpkTD+aZEIgCnRIAGp0TuDKdETBOnRLIZ
p0QZIKdEgCanROYsp0RMM6dEuzmnRCJAp0SARqdE5kynRFRTp0S7WadEGWCnRIBmp0TubKdE
THOnRLt5p0QZgKdEiIanROaMp0RUk6dEspmnRCKgp0SApqdE5qynRFSzp0S7uadEIsCnRIDG
p0TuzKdEVNOnRLLZp0Qi4KdEiOanRO7sp0RM86dEu/mnRCIAqESABqhE7gyoREwTqESyGahE
GSCoRIgmqETmLKhETDOoRLs5qEQZQKhEiEaoROZMqERUU6hEslmoRCJgqESAZqhE5myoRFRz
qES7eahEIoCoRIiGqETmjKhETJOoRLKZqEQZoKhEiKaoRO6sqERUs6hEu7moRCLAqESIxqhE
7syoREzTqES72ahEIuCoRIjmqETm7KhEVPOoRLv5qEQiAKlEiAapROYMqURME6lEshmpRBkg
qUSAJqlE5iypREwzqUS7OalEIkCpRIhGqUTmTKlETFOpRLJZqUQiYKlEiGapROZsqURUc6lE
snmpRCKAqUSIhqlE5oypREyTqUS7malEIqCpRIimqUTmrKlETLOpRLu5qUQZwKlEgMapRObM
qURM06lEu9mpRCLgqUSA5qlE7uypREzzqUSy+alEGQCqRIAGqkTmDKpETBOqRLIZqkQiIKpE
iCaqRO4sqkRMM6pEsjmqRCJAqkSIRqpE7kyqRExTqkS7WapEGWCqRIBmqkTubKpETHOqRLJ5
qkQqgKpEiIaqRO6MqkRMk6pEspmqRCKgqkSIpqpE5qyqREyzqkS7uapEGcCqRIjGqkTuzKpE
VNOqRLLZqkQi4KpEiOaqRO7sqkRM86pEu/mqRCIAq0SABqtE5gyrRFQTq0S7GatEGSCrRIgm
q0TmLKtETDOrRLI5q0QiQKtEiEarRO5Mq0RUU6tEu1mrRCJgq0SIZqtE5myrRFRzq0S7eatE
GYCrRICGq0TmjKtETJOrRLKZq0QZoKtEgKarRO6sq0RMs6tEu7mrRCLAq0SAxqtE5syrRFTT
q0Sy2atEIuCrRIjmq0Tm7KtEVPOrRLv5q0QiAKxEgAasROYMrERME6xEuxmsRCIgrESIJqxE
7iysRFQzrESyOaxEGUCsRIhGrETuTKxETFOsRLtZrEQZYKxEiGasROZsrERUc6xEu3msRCKA
rESAhqxE5oysRFSTrES7maxEIqCsRIimrETmrKxETLOsRLu5rEQiwKxEgMasRObMrERM06xE
u9msRCLgrESI5qxE5uysRFTzrES7+axEIgCtRIgGrUTmDK1ETBOtRLsZrUQZIK1EgCatROYs
rURMM61EuzmtRCJArUSIRq1E7kytRFRTrUS7Wa1EImCtRIBmrUTubK1EVHOtRLJ5rUQZgK1E
gIatROaMrURUk61Eu5mtRCKgrUSApq1E7qytREyzrUSyua1EGcCtRIjGrUTuzK1ETNOtRLvZ
rUQZ4K1EiOatRO7srURM861EsvmtRBkArkSABq5E7gyuREwTrkSyGa5EIiCuRIgmrkTmLK5E
VDOuRLs5rkQiQK5EgEauRO5MrkRUU65EslmuRCJgrkSAZq5E5myuRExzrkTDea5EIoCuRIiG
rkTmjK5EVJOuRLuZrkQZoK5EiKauRO6srkRMs65EsrmuRCLArkSAxq5E5syuREzTrkS72a5E
GeCuRIjmrkTm7K5EVPOuRLL5rkQZAK9EgAavROYMr0RUE69EshmvRCIgr0SAJq9E5iyvRFQz
r0S7Oa9EIkCvRIhGr0T2TK9ETFOvRLtZr0QiYK9EgGavRO5sr0RUc69EsnmvRCKAr0SIhq9E
7oyvREyTr0Syma9EIqCvRIimr0TmrK9ETLOvRLu5r0QiwK9EiMavRO7Mr0RU069EstmvRCLg
r0SA5q9E5uyvRFTzr0S7+a9EIgCwRIgGsETmDLBETBOwRLsZsEQiILBEiCawROYssERMM7BE
uzmwRCJAsESIRrBE5kywRExTsESyWbBEImCwRIBmsETubLBEVHOwRLt5sEQZgLBEiIawROaM
sERMk7BEu5mwRBmgsESIprBE7qywRFSzsES7ubBEGcCwRIDGsETuzLBEVNOwRLLZsEQi4LBE
gOawRObssERM87BEsvmwRCIAsUSIBrFE7gyxRFQTsUSyGbFEGSCxRIAmsUTmLLFETDOxRLs5
sUQiQLFEiEaxRO5MsURUU7FEslmxRCJgsUSIZrFE5myxRExzsUS7ebFEIoCxRIiGsUTmjLFE
VJOxRLuZsUQioLFEgKaxROassURMs7FEu7mxRCLAsUSIxrFE5syxRFTTsUSy2bFEIuCxRIDm
sUTu7LFETPOxRLL5sUQZALJEiAayRO4MskRUE7JEuxmyRCIgskSAJrJE7iyyREwzskS7ObJE
IkCyRIhGskTmTLJETFOyRLtZskQZYLJEgGayRO5sskRUc7JEu3myRBmAskSAhrJE7oyyRFST
skS7mbJEIqCyRICmskTurLJETLOyRLu5skQZwLJEgMayRO7MskRM07JEstmyRCLgskSI5rJE
7uyyREzzskS7+bJEIgCzRIgGs0TuDLNETBOzRLIZs0QiILNEgCazRO4ss0RMM7NEuzmzRCJA
s0SIRrNE5kyzRFRTs0SyWbNEImCzRIhms0TubLNEVHOzRLJ5s0QZgLNEiIazROaMs0RMk7NE
u5mzRCKgs0SIprNE5qyzRFyzs0SyubNEGcCzRIjGs0TuzLNEVNOzRLLZs0Qi4LNEgOazRObs
s0RM87NEu/mzRBkAtESABrRE5gy0RFQTtES7GbREGSC0RIAmtETuLLRETDO0RLI5tEQZQLRE
gEa0ROZMtERUU7REu1m0RBlgtESIZrRE7my0RFRztESyebREGYC0RIiGtETujLREVJO0RLKZ
tEQZoLREiKa0RO6stERMs7REsrm0RCLAtESIxrRE5sy0RFTTtESy2bREIuC0RIDmtETu7LRE
VPO0RLv5tEQiALVEiAa1RO4MtURME7VEshm1RCIgtUSAJrVE7iy1RFQztUSyObVEGUC1RIBG
tUTuTLVETFO1RLtZtUQZYLVEgGa1ROZstURUc7VEu3m1RCKAtUSAhrVE7oy1RFSTtUS7mbVE
IqC1RIimtUTurLVEVLO1RLu5tUQZwLVEiMa1RObMtURU07VEstm1RCLgtUSA5rVE5uy1REzz
tUSy+bVEGQC2RIgGtkTuDLZETBO2RLIZtkQZILZEiCa2ROYstkRUM7ZEsjm2RBlAtkSARrZE
7ky2RExTtkS7WbZEGWC2RIhmtkTmbLZETHO2RLJ5tkQigLZEiIa2ROaMtkRMk7ZEspm2RBmg
tkQ=</AssayXData><AssayYData Points="4010">BKUmQAlIJkBwfyZALaQmQC46JkAphCZAe2kmQG1+JkCpmyZAvD4mQCmSJkBDZiZA0gEnQMGU
JkD1mSZAMFsmQCBSJkDybiZA4XgmQHB8JkCeTSZAH8gmQF6GJkDYxyZAO3MmQMWDJkAQuiZA
qE0mQMSZJkDMmiZAiL4mQF6pJkD4fiZAxHImQLaRJkDygCZAj3cmQPyEJkAJrCZAbqwmQOOD
JkD+TyZAWIkmQDWmJkA4dSZAbfImQAKrJkCefCZAIJImQMvRJkBzuyZAUL8mQBl6JkCYZSZA
cUsmQE4nJkDdmSZAtmsmQMKKJkDAnSZASZ4mQKCXJkBDNSZAibgmQNaFJkCI5iZALUcmQJJ4
JkA3jyZA2ecmQP9+JkDFtSZA0eQmQCZ5JkDsZiZAvZEmQL20JkDwbyZAQZ4mQAKoJkC9YSZA
gMQmQBR5JkCOkCZARLUmQGeZJkDblyZAJnkmQESfJkAchCZAdccmQM7zJkC6SSZACZkmQPKq
JkBHoCZAiZEmQCKvJkA2tSZAdZYmQKCZJkCUjSZAS5cmQFOFJkDnZiZAK5omQEWuJkDOniZA
KpwmQCGmJkDqfSZA9HUmQCegJkA/lSZAZH4mQJJaJkCQlCZAZ6omQKq4JkBCZCZA1JomQIV9
JkDwaiZASMEmQC+XJkDdmSZA96EmQEFtJkA70CZAJpgmQMqCJkAAVSZAcMQmQMZsJkCIxSZA
7IMmQKWxJkCNeCZA4LcmQKaNJkAIjCZAdpgmQCu9JkAvgSZA9JEmQMeZJkBGhCZAdqomQMbd
JkABpiZAFXgmQF6hJkB0gSZATIUmQPaYJkDDjSZAMKImQCuhJkDWaSZAt+EmQDS6JkDTsyZA
ApEmQEynJkCnQiZAzqwmQKl4JkAGpyZASucmQFKAJkBT+CZAI3YmQMqSJkAx9CZAT7UmQDWh
JkDhoSZA7Y0mQB+7JkDgriZAJqsmQPikJkB1hyZAyo8mQKOgJkBaryZA8Y0mQKPzJkC8iCZA
jpgmQIDSJkBHriZA9HEmQJhJJkAcliZAFOEmQPqaJkAquSZA39wmQE26JkDd4SZAx5omQBR4
JkCBpSZADM0mQOBxJkD9bCZAVcUmQHuiJkBtlyZA1Y0mQPbNJkAzRyZAZ/4mQIv0JkAxoSZA
MLYmQHGEJkA3kiZAqosmQEGFJkAz0CZAJOUmQBvMJkAgvyZAR5YmQOTUJkDQqCZAl7UmQMrH
JkAnxSZAEdgmQLa3JkC6iSZA5MgmQM+WJkDexyZAjNQmQOOzJkD7EidAq30mQJVMJkCG7yZA
UKUmQF8FJ0BAhiZABasmQLK/JkBctCZAC4kmQCudJkA21yZAkr4mQB++JkBq0CZAW8ImQIxs
JkDSqCZAL7EmQMnWJkAKoSZAO54mQFRuJkBg3CZAhZQmQE3oJkD/VSZAD50mQIvjJkBGvCZA
TbcmQCv0JkDfmCZAk4MmQGGOJkCl4yZADZYmQJbsJkAK3CZAY44mQBytJkCwwiZA67QmQAuV
JkCUoiZACI0mQAaUJkD2gSZAnskmQBbMJkBfjCZA09EmQNa2JkDI6iZAdMomQKWnJkAxfiZA
wXkmQDewJkD41iZAd8smQB3kJkCnpSZA9J8mQLG4JkBboSZAEr4mQPu2JkC4dyZAeJQmQOOr
JkCS/iZApYwmQG2FJkAXCCdAwJ4mQF6jJkCspiZAo8ImQCjTJkDkqSZA34smQANaJkAGliZA
3cQmQFngJkBavyZArIcmQFuEJkCHryZAGs4mQE2wJkAqjiZAMIcmQBhWJkB55yZA78QmQBqv
JkBXbSZA520mQFbAJkBywCZATIImQEOEJkCS4CZAP44mQAq4JkBU0yZAagMnQEOqJkDydyZA
ZaUmQIeDJkC+sCZACdgmQLayJkDnhCZAqPwmQJeaJkCSdyZASsYmQNrBJkCZqiZAYdEmQGh2
JkBSmSZAwHAmQDrGJkCUqyZAKV8mQHidJkC4oSZACdgmQCS6JkDCsCZAssUmQOPQJkAGxCZA
KtomQASrJkCSfCZAN4smQKzEJkBeGSdAvvsmQAnKJkDwsSZAHLEmQHfoJkDexCZAH8smQNXQ
JkC60CZAkrImQHnqJkCdlCZANtkmQFrwJkDagiZAh4MmQPKXJkBVlCZAPsYmQGGUJkCYtyZA
stomQNPcJkC/4yZAL8YmQBm4JkBooiZA2bwmQDSzJkCMySZAvNUmQPwRJ0AOsyZAT98mQJL6
JkCF9CZAGOkmQD6jJkCZpCZAo/gmQCfHJkBGxSZA7wonQBPDJkBp5SZA+qgmQAOqJkA83yZA
06kmQGjGJkARkyZAZbMmQOC8JkCDuyZAut0mQMTEJkBK5CZAU8omQHLXJkCM4SZA7IwmQDrn
JkBABidAx9EmQI/0JkBfwSZAKdMmQNXpJkDxpSZA4sYmQESXJkAy3CZA7r0mQEXPJkBm7SZA
+9omQNb6JkAhtyZAEfYmQH3hJkBwwSZAMfEmQNW1JkDKhyZAXNAmQLyyJkCKrSZAc/cmQM80
J0CpeiZAl9wmQPrVJkC4AidAY7cmQMPaJkBetyZAge8mQODKJkBe4iZAtNImQGrrJkCkBydA
lIYmQIHhJkAjeiZAsQ8nQM/kJkB/rSZAJP8mQDWhJkAgdyZA47cmQLitJkCkxCZAk6EmQKup
JkBhfyZAayUnQOIUJ0BW6SZAMvMmQJq8JkBc0yZAePAmQGqlJkBYjyZAivsmQAAAJ0CppSZA
CXImQAlqJkAv9iZAxMUmQAjyJkAMuyZAbLEmQIAYJ0DnvSZAGswmQD+yJkBx2yZArHsmQMHA
JkD22iZAJM0mQKHcJkCm0CZAHvomQIfDJkCc7SZATaEmQGEKJ0AsqiZA0GkmQFKvJkDsqSZA
L9wmQFurJkArmCZAKO8mQLa0JkDsFidAyxAnQJvyJkDwxyZAftUmQGa9JkAgxSZA3e0mQGCp
JkAxuiZA/Z8mQAidJkAsjSZAmaAmQGKvJkCx1SZAzeUmQNinJkD6gSZAnbcmQHrfJkDr/iZA
7g8nQJj7JkDU4yZA3qomQLm0JkBhnSZAnrUmQNC/JkBTtSZAotImQBmRJkDwmyZALuUmQEC6
JkDIrCZAiKEmQALUJkC3sSZAkLgmQEXtJkBgwCZAfegmQNehJkB4tyZAN/0mQN7AJkBX0CZA
m6MmQGfgJkC/fSZAL7cmQD7sJkCqGidA/tsmQC4jJ0B6zCZAe64mQHX7JkDfhiZAD+8mQF25
JkCsxiZAX9wmQBzYJkCR4iZAA8YmQMr3JkB+zyZAGuMmQOmpJkDWxCZARssmQMG5JkA06iZA
hL8mQAubJkAwxCZA0rUmQBDBJkA2uCZAupomQMi4JkDYkSZAc6MmQJu0JkAiuCZAQqcmQD+k
JkAL/yZASM4mQOydJkAAayZAL7MmQM6DJkCHiyZAbPkmQHyxJkCy6iZA4sImQJK3JkA66SZA
4NMmQK6jJkCzjyZA/2kmQA7zJkD6iCZAxY8mQDDgJkBcwSZAAYUmQN5sJkDijCZADIYmQGK+
JkA6wCZAtJomQIp9JkDGnyZAPrAmQN9kJkBkbiZAh9kmQDl0JkBbryZAqpMmQOmoJkB+2yZA
4uUmQCnKJkBpoyZAbqgmQEbCJkBheyZADbMmQNq0JkBuxCZAob4mQIGUJkCMeSZAe5YmQJaU
JkA6kiZA8a8mQGijJkC8xiZAhrsmQNeOJkDv0yZAg4UmQE9yJkDzniZA36wmQFGdJkBQtiZA
CVcmQI+jJkCGsSZAmbMmQN7HJkB6uyZAfdAmQM0AJ0BTsiZA6K4mQPGPJkBxoSZAVakmQDl8
JkCy8iZAW44mQMzCJkCA2SZAWd4mQPppJkAnqCZAaKwmQHuvJkC0qSZA9ocmQLZtJkCHhiZA
w7MmQFJnJkD2DSdAj58mQC7RJkAV7SZA/H8mQNFvJkB+oiZAIpwmQAGSJkDbfSZAO+EmQDuP
JkB1xiZAV5gmQOnQJkC6fiZAZqYmQG2FJkDUeyZAJakmQPGBJkA91iZA2sYmQPioJkD5YyZA
T3ImQEGJJkDDeCZA4dImQHeGJkBbhiZAn50mQBJrJkCSsSZA3YMmQCu+JkByZSZA05YmQBaC
JkBsnyZA/Y4mQByoJkCSgSZAC4ImQGuWJkA2kiZAT4ImQM+OJkADaSZAsL0mQEJvJkBIhCZA
iJomQNKUJkBLRyZAvcgmQFKYJkBioyZAFcMmQLiSJkBgyiZAOY0mQPx7JkAqnSZAMqMmQI3Z
JkA0eiZAqIQmQICBJkBQqiZAB5ImQMxxJkBboiZAlpgmQLqvJkCTjCZAim0mQJ2lJkCwtSZA
lrQmQKOSJkBaniZAo5YmQJWsJkDOsiZAxHUmQPdaJkCotCZA7scmQCSTJkDrsiZAXnwmQBFv
JkCWnSZARXsmQEy9JkC5iiZAmqYmQEB3JkBahSZAY3AmQEauJkA9BidAC3wmQIlyJkCniyZA
HY0mQL+nJkDplyZA+r0mQBm8JkAPbiZA9tQmQLyNJkCTlCZAyU4mQKOWJkAmgiZAII0mQJdQ
JkC8tCZA+n8mQA69JkD9cSZARNwmQB+DJkA+jiZA5GgmQAVNJkAIdCZAs2EmQEdHJkBcvSZA
V7gmQJWoJkDbXyZAXZUmQKGfJkDaiyZAJ2AmQA5pJkAumyZAGpEmQN1mJkAqmSZAGW4mQAFR
JkCMqSZAuW0mQCdWJkC+xCZABpcmQJSAJkCGWSZA1KAmQD5uJkBMaCZAEZImQBSiJkDzeiZA
ylYmQN2kJkDHrSZA2J4mQJGfJkCPkiZAby0mQG+pJkB8piZAWXwmQDRKJkA3cyZAm4MmQHN8
JkDTfCZAMGAmQGN2JkBmniZAvosmQIuFJkDUjSZAaqMmQPN6JkCebCZA8bUmQJKqJkClmCZA
uIomQPeTJkDFtSZADUcmQMlxJkB0lyZAvYomQESHJkDKfCZAyZ4mQISpJkCvjyZADLAmQIPQ
JkBQiiZA36gmQN4xJkAYoyZAMpQmQAaAJkD5TyZAoJwmQJVnJkD3siZAfNAmQF26JkCm2yZA
EVsmQFSeJkAm1SZAUtcmQB9oJkCLjCZA0zYmQJyHJkDUWyZA2KEmQNSbJkDXjCZAM5gmQFdZ
JkDKzSZArVsmQAaDJkCjrSZA8H4mQHl3JkCsjiZAmXcmQEeHJkB+TyZAMKQmQCGAJkAafiZA
FTImQAF+JkDNtiZAOWgmQKnXJkDSbCZAlIomQKGcJkCmNCZAnnwmQNa2JkBNgiZAcYAmQG+M
JkCDiCZAvH0mQOB6JkAHgSZAwacmQA5OJkCGeCZA7cImQOYJJkCcdyZAcEwmQJmMJkBsYyZA
YXsmQN4RJkA1jyZAKUQmQE55JkByQiZA9nEmQFIjJkCKSiZA2ZQmQCheJkCepCZAW3gmQNmT
JkCEPyZAJ3smQHxuJkCukCZAsFYmQC+cJkDigSZA8I4mQCvDJkBJdCZAB1AmQMKcJkAIYCZA
TnwmQEBfJkANaCZAvZ4mQMBdJkABniZAeU8mQFSHJkBJdSZAJI0mQKp7JkA+iSZAgJwmQEmB
JkDjUSZAa3YmQJyFJkBClSZA03EmQLljJkAZqyZASXYmQCx3JkDYjyZALpUmQBRrJkDgpSZA
tlQmQN+IJkCIgSZAREUmQGGcJkA+qyZA5b8mQKxMJkCGZyZAAlomQLtYJkBxFiZAiE0mQCSW
JkDGWyZA2homQJ+gJkAzQiZAS30mQJqsJkBghiZAUnMmQM8jJkAcKSZA+z4mQMiQJkChZSZA
qnsmQIF9JkAGqSZAqaYmQKRdJkCEbCZAn24mQMK4JkD/RiZAKIQmQFGKJkDaYyZAwCwmQA83
JkBjbSZApIsmQGhxJkBSqiZAaJUmQA5/JkDWpCZAAXgmQIY5JkAQpCZALUkmQIGLJkBNUSZA
9mgmQIeVJkAgWyZAJdAmQBanJkA0QyZA+nwmQPM6JkDPfyZAdFkmQJ6QJkA8oyZAnWsmQC1q
JkD2pCZAAHcmQENtJkDYMCZAdYkmQOl2JkDyXiZAa5YmQKNZJkD2rSZAKHcmQESEJkCNkiZA
W8ImQN11JkD2kiZAuEYmQP5tJkBtfyZAWVkmQNlHJkApgyZA6GomQH9sJkDopyZACmAmQCyU
JkA0giZANFUmQB5BJkDzWCZAAYcmQGsjJkBffyZAhXwmQEZzJkAOoCZAlHMmQCplJkBjeiZA
CL8mQFOSJkA8fCZAYIUmQFOLJkC5WCZAZ5kmQBubJkBEMSZAHXEmQM5tJkCNkCZAQ5wmQMF9
JkCxoSZAgmEmQOdpJkDScCZAy0AmQNWQJkAvVyZAPnUmQJVBJkAyoSZASj8mQINdJkDoXyZA
QromQNNgJkDLeyZAPGgmQPKdJkAevyZAE5smQFRhJkACgyZAyeslQH+eJkBZfyZA05EmQHeV
JkDvUyZA6VQmQPpGJkC3nCZAqV0mQCzIJkA9myZASZEmQOiaJkABcCZAkoYmQMZHJkAWlyZA
LIMmQHGiJkC4WCZAzXMmQNZEJkCfFSZAiTkmQH9lJkAeVSZAwKQmQN+CJkB1XSZAGmgmQI4A
JkBhdyZAWG0mQDsqJkCWZyZAjDomQJJkJkDodCZAOo0mQKhsJkDQZCZAxx8mQBz1JUC+OyZA
RDwmQOdgJkBEbSZA5kwmQFmWJkCZSSZAhFQmQCJaJkBPeCZAI6AmQOyZJkDBTSZA+HcmQF6e
JkD3XyZAamEmQHqWJkAHSSZADpkmQJpxJkD0WSZATFwmQLZaJkB4ciZAIqUmQGllJkALZSZA
zIkmQO92JkCuZyZA8HomQNh5JkDaESZAhWQmQGpEJkCTmCZAs34mQC2WJkD0ciZA1G8mQOls
JkDbbCZA2AAmQKCCJkB6XyZA9VUmQDU/JkDATiZA+GomQE9tJkD8XyZADmMmQPclJkDJNSZA
jkkmQPdDJkDAWCZA968mQOw0JkBoWSZALUwmQMolJkCkgyZA+2MmQIqZJkA+VSZAkVkmQLSO
JkCLQCZAe0cmQOtMJkBQaiZAxVcmQPehJkDMUSZAFmwmQI5hJkAHZSZAMPElQDBtJkB7kiZA
IlUmQLRhJkBQhSZAkG0mQHNHJkCdIiZAnFwmQFloJkD5UyZA2UImQKdJJkDPfCZAtkomQB1T
JkCASiZAwMgmQGBoJkClUCZAFkEmQGx6JkABcCZA50smQKUtJkAyRiZAGj8mQMNLJkD0iCZA
g0cmQOlrJkAemSZAKWwmQJZEJkApcSZAsIcmQPyyJkBjNiZA5GwmQE1HJkABDyZA+lkmQOGq
JkBlYiZAMiMmQHupJkApFCZA/EgmQIqNJkCGYyZAKnAmQDxUJkCBaCZAoTEmQIQyJkC2hyZA
nIUmQDYzJkB2eSZAZmwmQPNfJkDsayZAqFUmQFOgJkBMriZAuFgmQM1ZJkCsXSZAdHUmQMJg
JkCuNyZARXQmQN1OJkA5NCZADUkmQDR8JkBZMyZARlMmQDqDJkAWjCZAXVAmQLtzJkD9TiZA
x5gmQMWsJkDBPiZAdSEmQARqJkCkFCZAd3YmQMCkJkDAIiZA9FMmQOcnJkD3WCZAG48mQHRc
JkBFPyZA1kYmQBkkJkCqGyZAyRMmQKtCJkCzNCZAX3cmQN1dJkBUMyZABicmQNV3JkC0TCZA
DC8mQBOCJkAuYyZApy8mQBRRJkCfVyZAWhAmQFxgJkBDMyZAW4wmQLZfJkBZYCZATGwmQNsH
JkBICSZA2mcmQBdOJkAPVCZARykmQGoyJkCl+SVA4WEmQAdKJkDiFSZA7WomQPlJJkAkUSZA
DHomQIddJkA0DyZAijMmQPZWJkAqTyZAHI0mQO5MJkBbFCZAOUomQGiBJkBlHCZAN0wmQPVT
JkBUbCZAzVcmQN9iJkCKhyZAICsmQMdBJkDyRiZAL28mQPI1JkAgOSZAzzQmQEYlJkCHdyZA
BFcmQJsWJkDXJSZAaIEmQD1VJkDYTiZAnvclQFAiJkBRLSZAIF4mQMFVJkCvaiZA/RUmQHv7
JUA5QiZAZWImQGxQJkClKCZAZ3MmQGFZJkAVWyZAODsmQJBZJkCSJCZAq1ImQLl2JkBqKSZA
0i0mQIhFJkD5fyZABDMmQH0sJkAFRyZAuQ8mQIpBJkD9JCZA8JUmQGgoJkAyNyZA3BsmQMws
JkCZaSZA2l0mQDZdJkAUSCZA/6wmQGJRJkB+PSZAdmImQBB8JkDoOSZAolImQClVJkCEaiZA
t0cmQBtmJkAxbyZAelsmQBFCJkDPdiZA33ImQOweJkAwHyZA0zwmQKgrJkCgPiZAgiYmQHBx
JkBLMyZAhnsmQAAYJkB5NyZAvAgmQHBHJkBPLCZAWykmQNX4JUDRMSZAszsmQDguJkC8RSZA
XNslQDNUJkBH6CVA6EEmQMMqJkAVLyZAGkImQE9aJkB7QiZAAUsmQG4eJkAOGyZA8jkmQI5h
JkCrVSZA70smQCBGJkAXYiZAcDYmQEMpJkBpKCZAjm4mQP0lJkC9UiZAy0QmQEo5JkBHeyZA
C+wlQHhmJkB0FSZAI2MmQA54JkCWPiZAni4mQDtPJkDePyZA6xwmQL8yJkAhVyZANlYmQCdR
JkBFfCZAZjgmQO8uJkAzISZA1A0mQAoqJkAESSZAm1YmQPtdJkC3NSZA/UgmQFQvJkBGJiZA
+C0mQEf+JUDARiZA0T0mQLM1JkCVNCZArlYmQCNIJkB9QCZAo1EmQA5ZJkBPPyZAXQkmQABk
JkAYWyZAoy0mQLIFJkBrfyZAnmYmQDRJJkBHPyZAkgYmQN9OJkBTOCZAqnMmQKEiJkA/PyZA
oT8mQHhYJkDfNSZApDsmQMtDJkBIQSZAwR4mQBH1JUBsRSZAjUYmQL/FJUCS2yVAxzMmQPJQ
JkBLPSZAlk4mQExYJkC1TSZAF+YlQC1yJkD6OSZAZvklQEU8JkCKFyZAEfwlQLkgJkDXGSZA
F1UmQPQPJkC2USZAPPQlQBRBJkCPeSZAvGImQBxVJkCGLyZA94omQMcVJkA7FSZATjsmQMhM
JkAjGSZAyzgmQNYBJkA2DiZA/wkmQMAIJkB7ICZANiYmQMxiJkArAiZA7yomQOkrJkBOICZA
DFYmQIUJJkDZFiZA8lcmQMU9JkBaLSZAhiMmQFtQJkAmNSZA9RsmQCdjJkDXBSZAhVMmQGdL
JkCwNyZAFUcmQBQRJkAwGiZAw1omQEb3JUBGMyZAtQ0mQORbJkCPKyZAghwmQKcFJkCMCyZA
xHMmQFqMJkBTAyZAS14mQE4pJkAuLSZA1v8lQPIqJkAG/yVA6jAmQI8nJkDLJyZAYQsmQDgM
JkBERCZAtgsmQJVDJkDyKyZAxRkmQIA3JkB+8SVAWfUlQJ5MJkDhTyZAmV0mQN/vJUBtXSZA
9B4mQDPpJUAy7iVAIw0mQJr8JUDPTyZAWhcmQKRPJkBjHyZAXCMmQO79JUANbSZA0vklQGIr
JkD6FSZA/uMlQBL8JUCDWyZAOF8mQO5lJkCPTiZAMiQmQHgrJkDKDSZA0SAmQOtDJkBIQyZA
mksmQGj9JUCHYCZAFj4mQL4tJkDaPCZAOi0mQAVEJkAF2yVAfi0mQEhDJkCW5yVAshImQNqB
JkC6FiZArTkmQORvJkAUEiZA/zMmQK8TJkBVMiZAjPYlQKsPJkCOUyZAcRgmQDI9JkAXDSZA
IDomQMApJkBuXiZAgwwmQNYSJkA+FiZApvYlQJM9JkCN/SVAm24mQKcGJkDyLiZADlgmQPkv
JkAVFCZAvfslQA0VJkAgTiZAfh8mQJwWJkC2VCZAXOklQLhSJkBJ+iVAIiYmQNEcJkBSESZA
o0AmQOpPJkDw+iVAqvclQHzhJUBTHSZAiiEmQG1OJkC7ASZAqj4mQOsxJkADKCZAYmgmQMIu
JkCs5CVA8OclQHAvJkCb6SVAqjQmQLcdJkDa7iVADz8mQAMBJkB11CVAcEomQNEPJkBjTSZA
5x0mQDAGJkBRuCVAP1wmQF3aJUDHFiZAAkQmQLwtJkAWxSVAstolQMD6JUCUESZAdhgmQAIL
JkCPsiVAZQcmQAFcJkCpIyZAySomQKXfJUCUUiZAR/clQM1FJkCR0iVAdD4mQGMmJkDHICZA
vRImQJJFJkB08SVA5wYmQCsSJkBnCyZAZjEmQNU1JkC3DiZACSImQCQ5JkCw2yVAeAsmQBv3
JUAxKSZAUBgmQIITJkDb1iVAoeYlQNfmJUDGbiZAlGMmQC00JkB5OSZA5CQmQL1GJkCZ/yVA
rGAmQCQmJkDfRyZAFG0mQOodJkBBJiZAh3cmQGn7JUD37yVA6gYmQC4iJkBaAyZANPIlQBcU
JkCSLiZA7FkmQLsRJkBXNCZAYjEmQPIfJkBQCyZA0PolQGM8JkAtUCZAuhUmQK0IJkCeHCZA
FzMmQN45JkDf/SVAzBEmQBIAJkDW1iVAnDgmQE76JUAfBSZAZO8lQPDnJUD86SVAU/8lQHny
JUAyQCZA4UQmQO0HJkCvQCZAaDYmQFNJJkAQ1SVA5SomQFAPJkCMHSZAvQkmQKcGJkA5OCZA
cycmQHD9JUACKiZAGRkmQC/hJUDJFSZAvgImQMrDJUAuBCZAJSAmQOwZJkAn2CVA1f4lQMQv
JkDjBCZAbwImQBnmJUDMECZAivUlQHgIJkC9PiZArcwlQE4eJkAsUiZAHREmQAnoJUCTCCZA
MxAmQHTqJUDf1iVACO8lQEPsJUDVwCVActYlQOcSJkBv6CVAdSgmQJpUJkAp+yVAExsmQEUz
JkCSJSZA/iEmQJoAJkDWAiZArxQmQGgQJkAFRCZAZDomQAEoJkBd+yVAxjkmQK39JUDXFSZA
RPwlQHbnJUCeQSZAoQMmQNspJkCt1iVAk98lQGDUJUAsOiZAVBUmQLq2JUCsGiZAivklQFMg
JkBB9iVAJwsmQHcvJkCWLyZAHa8lQLItJkBaICZAlNclQGrkJUA76SVAhBUmQIJAJkDcAiZA
0P0lQAoHJkDFbCZAByQmQHtJJkCHRyZA/yAmQLjxJUDcCyZA9A4mQANRJkCbUCZAR9olQAAn
JkB1GSZAkv0lQIi1JUCwQyZAbSYmQBMRJkCt2yVAsjMmQFEOJkDyQyZAJzomQAvnJUBrKiZA
abglQHHzJUCjCSZApTQmQC5NJkAl6yVAJ80lQNApJkDqNCZA5xAmQKkWJkBx0SVAHfAlQJra
JUCM7yVA2LIlQMYKJkA/HCZAmewlQG8LJkCKFSZACeclQI6/JUC2+CVAZN0lQFE4JkCTGyZA
Yu4lQNr5JUDS8CVAwtslQLb9JUDzFiZAxLYlQLXnJUDY9yVAOMolQNW5JUD53CVAFv4lQDzj
JUD2BCZAxtclQPPhJUASCCZAFxwmQDHdJUChGSZAIgQmQBvoJUCN3SVA1jgmQB8HJkALGSZA
vgImQK8pJkDC6SVA68IlQG7yJUCE5CVAWBAmQNGeJUCjzyVAd90lQOMSJkAT6yVASggmQNy5
JUBxAyZA0hAmQBwGJkCW1yVA4SMmQJ0VJkBX3SVAr+0lQBTzJUBQICZAdP4lQL7/JUBC6SVA
3RomQPEXJkCv+SVAS7YlQBAcJkBkCiZA/B8mQMPpJUC5riVAvPElQNHWJUBt4CVAzQ8mQBH/
JUBUNSZA6PYlQFYYJkByBiZAsP8lQJvFJUCc1CVArCMmQFfAJUA4/yVAzbElQNDZJUDPyiVA
ys8lQFwLJkASxyVApAMmQAsqJkAA9yVAahYmQA5JJkCevyVAO80lQKEjJkDU6CVAF/olQIPe
JUCP1SVAIMIlQMrgJUBLySVAa8ElQMsCJkDL5yVAz/slQNjZJUAm0CVAkBkmQH/kJUBN5iVA
Y/wlQHcxJkBC3iVASrQlQAi3JUDJqCVA+cQlQBjJJUApMSZAcNUlQN3SJUArzyVAd+wlQCap
JUA4syVA3uIlQJLVJUCk8yVAkjYmQP7/JUBv3CVAH6olQCDdJUB2tSVAbm8lQHUdJkCD/yVA
ZK0lQJ3MJUCSzCVArgAmQKHfJUAk5iVA3/0lQL0DJkCY5SVAe80lQATyJUB8ByZAlg8mQD1C
JkDk8SVAwdQlQEj2JUCbviVARAEmQKDfJUBAHyZADwcmQBPJJUBWrCVA2eMlQPUZJkCr9iVA
faclQC/cJUCB8yVAzCAmQBguJkDXyyVAuSYmQDXlJUDl7SVAIaAlQM2/JUBE1CVAcuglQFS4
JUDNqCVAmLMlQNcPJkBksyVAFfYlQAHTJUB30SVAEd0lQK/IJUCzliVARvQlQOT1JUCA7yVA
/K4lQNm8JUAmyyVAkuIlQCfeJUC28iVAReQlQE4MJkDnsCVAvf8lQL3iJUDeoSVAkPslQD7k
JUBMuiVAwe4lQIDaJUDPxyVAB9AlQMbjJUAn5CVA5uYlQJ+uJUB1viVAFOklQDoIJkCQxSVA
VOMlQPMCJkBatiVA6eolQH3mJUDB7SVAiP0lQL6oJUD58yVAmuMlQKYXJkBbtiVAutMlQO/F
JUC3ziVAirklQEXpJUBfBiZAT9UlQNDKJUAyuCVA0dUlQGnQJUBRqSVAC8AlQKXyJUD4zyVA
09QlQIREJkCR8yVAxcwlQNnzJUClriVA+QgmQJf6JUBSzSVA2OMlQK6tJUC00iVAXeQlQO+6
JUDMxCVAlREmQBzkJUD3oiVAFz8mQNXHJUBs8SVAvLglQG/IJUB+yiVAk9YlQOYoJkDIuSVA
nb0lQADTJUCV0SVAVf8lQC+zJUCp4iVA9BEmQK3/JUB1ZSZAFiUmQFw6JkBo0iVALBMmQE64
JUDb5yVAstklQDbHJUAD6CVA980lQNUXJkDW2yVAh7YlQPXkJUDHuiVAUB4mQN0cJkDRBCZA
XY8lQD7vJUBt2SVAhCUmQGbxJUAX8CVAlV8lQOoVJkCS2yVAB+0lQOqPJUC24yVAm/IlQDy6
JUD0+yVAzhsmQFcfJkAlACZAxPQlQJOvJUBaziVAo+4lQGoOJkA80yVAtcYlQJUZJkDR7SVA
HLYlQLjfJUDl0iVAT3UlQKqSJUCNASZAHtclQPz2JUBC8SVAQNQlQKXlJUAKtCVAceQlQE3x
JUARtSVAnhomQHDoJUBI2CVAysIlQOPHJUCV4yVAugYmQB+8JUB2xiVABr0lQBK5JUBqAiZA
ztElQIz4JUDeyiVAjw8mQHjOJUBi3yVAMLUlQNHjJUBGxSVAnOolQE77JUA34SVAXc0lQFS8
JUAKyiVAK+YlQBSQJUDUpyVA36wlQJDTJUDAxSVAYLslQMzgJUDZ2CVAetIlQCGuJUAg5CVA
9I8lQBevJUDFziVADwcmQH8HJkBowyVAVYYlQKPTJUAOxiVARLMlQN64JUBw/SVA2hUmQKMK
JkC0JyZAnyMmQLnTJUDR6CVApMUlQEP6JUDwtSVAcbolQFC7JUBGKSZA7eAlQFLKJUAXuiVA
SJElQJmvJUCXsyVAsuUlQMPJJUDtwyVAZOIlQDrfJUCKEyZAZNclQJ3uJUCezyVAn5slQF2t
JUADrCVAqQMmQEywJUCezyVAbcslQEuxJUBzzyVAbOglQDHYJUBrmyVA0sElQOe7JUAqySVA
BqclQFH5JUDQvCVAZOUlQJbmJUAduiVAcv4lQNP5JUC7vCVAgQQmQCa0JUBP0SVAmt4lQED/
JUBUliVAPMUlQIDAJUD07SVAJ4slQJzSJUDr0iVAytolQG3CJUDgrCVAAsUlQPHLJUCi/SVA
tKQlQJ67JUAQ1SVAYOUlQDnfJUBt7iVAVq8lQK6wJUAsJyZAYMElQDWGJUCq0yVAOLMlQMDS
JUBNriVA7fMlQES9JUC+pSVApIMlQA3wJUAT3iVARI4lQKiwJUDMxSVARPklQB6vJUAHkiVA
u8IlQDC1JUCxoSVAj9IlQCqIJUBu4CVANuYlQCvLJUCPtiVALUwlQOXfJUC/xCVAKrElQNW7
JUDUvyVAh7glQNXhJUDhsCVAu6AlQIG6JUCY1SVAotIlQBWJJUBfqCVAq+olQEv3JUCtmiVA
vQEmQP7LJUAwAiZAsWElQCz6JUCTwyVACpolQESzJUC7riVAX7olQLyoJUCU1SVAaaAlQM29
JUD5nyVAZsMlQODrJUDDqCVA2fUlQFzOJUBcnCVAPsklQOuUJUDyESZAYtUlQFTQJUBHMSZA
VuYlQMPYJUCDjiVAkoUlQC+6JUBPsCVA8AcmQICYJUDPCCZAe64lQLjiJUC+tyVAoq0lQL3z
JUCkjCVAZAUmQC/NJUDj6yVA8fMlQCGoJUAWxCVAGJwlQFLQJUD0xCVA0bElQBLeJUBmvSVA
0LslQH69JUCqsiVAq58lQA+OJUClyyVAcYIlQDjYJUA5uyVAXVclQE+2JUBaiSVARrAlQPHJ
JUBqziVAxOolQB/cJUDcnSVAHb0lQArvJUBNcCVA2cMlQG7TJUBS0CVAEqUlQMu/JUBnACZA
1K8lQJbYJUA+jSVAb6AlQKjUJUDY3yVAzbklQKPXJUCk+yVA4bMlQH24JUDttyVAPfslQDfD
JUA6xiVAbcIlQDyaJUAl0iVAQ3slQBOmJUAD2SVAfY8lQMOIJUCO0SVAqrAlQHqqJUBPvCVA
/volQJvMJUCKciVA1vclQHIOJkDCuiVAh9UlQGkKJkA+nSVArOslQEjnJUDSviVAMHglQKy/
JUDWoyVA9JMlQCmUJUCkrCVA17UlQG/TJUA/pCVADrYlQK7HJUDfBSZAHAcmQJqSJUDIsyVA
nM8lQPKOJUDuZyVA/ZwlQCSKJUAhsSVA6sclQMuLJUBB1yVAK6AlQLznJUCVeSVAQOAlQDCg
JUAg0iVARYklQKzHJUC7uCVA4+QlQDWMJUBnsyVArJclQN3wJUAVniVAgewlQEyWJUDn8iVA
WPslQBTGJUDgiyVA5JMlQCi3JUA3gyVATe4lQB7FJUCp0CVAcGclQFiiJUAVkSVAkK8lQBTm
JUBzoyVAj4wlQGsIJkBAdiVAKLwlQL/sJUBr1SVAAgEmQIzrJUC5eCVAi+AlQLOHJUA89iVA
WrAlQIh+JUBBzCVACHAlQAvRJUB6sCVAheQlQCG4JUBhmCVA+V8lQPuBJUBItCVAT7IlQJC1
JUDrjyVA26ElQGmhJUCdtiVAb7slQLuVJUA5lyVAi8YlQPvYJUBMzCVAZNklQBgXJkCR5CVA
Q+MlQL6qJUB/EiZArqwlQLi2JUCC5CVA5pQlQIqtJUBknSVAgqclQAjRJUADzCVAHrYlQDlu
JUAO8yVAt1ElQH/cJUCskSVAKH8lQBXJJUClgiVAlbYlQID1JUDAliVAwZclQPz5JUD71CVA
s7clQEvtJUAd4yVALX4lQPbYJUDN6yVAvrIlQFKTJUAplyVAM6clQDzLJUBvmCVAbq0lQCHF
JUCQtiVAxYMlQOJyJUBXnyVAirYlQDlyJUCJDiZAONYlQDy3JUDPhCVAJ3IlQMOIJUDiqyVA
4HclQJ2vJUBiqSVA/6YlQI6uJUAviSVAeYslQIbKJUDYuCVArbYlQBjiJUCteSVANZclQGIF
JkAruCVAZY0lQNLHJUAyxiVAyJ0lQOXPJUBA1iVAmtQlQP7LJUCYniVAjfQlQHOFJUAwtiVA
GMwlQLOfJUCxsyVAKuglQJukJUB9WCVAM7QlQElwJUBYtyVAAaclQKPFJUCA6yVAyeMlQBWc
JUCUiCVA66UlQJzgJUDSyCVAj8ElQAPGJUAN5SVABGMlQMmJJUAP6CVAYrUlQJCbJUCscSVA
oMIlQCW9JUA3xSVA/6YlQMqWJUBTgyVAGT0mQBaxJUDBxCVAPfElQKOvJUBEsiVAZcAlQBF4
JUCvriVABJElQIyyJUDaxSVA5OAlQBuiJUBW0yVATvAlQMvQJUCy4iVAN70lQNLEJUBbliVA
h9clQAWeJUDAeiVAucwlQHvIJUDIlCVAQ8AlQF3TJUDNoyVAfiEmQLHhJUCwliVAAuMlQAe2
JUBElCVAG94lQNi1JUBIvyVAb5clQMyvJUCSliVAEcElQNXhJUCOZCVAPM0lQF2sJUCeziVA
HKMlQMPhJUA/0SVAl7IlQMnUJUA+uyVAQdolQBK4JUCQoiVAorUlQNCHJUBB5yVAFZIlQK9i
JUD5oyVAWaYlQFX4JUCykyVAw1wlQCutJUD8syVA8PQlQJWmJUBauCVAPVUlQIDoJUBmiCVA
JbklQJXVJUA0gCVA1NklQL3CJUDzhyVAIo4lQCCZJUC0kiVAr8glQGSgJUDmuCVAuNQlQOXG
JUDnoiVAkZElQMmYJUBtoCVAVoclQHuSJUCPiSVARbAlQFnqJUAfvCVAH6YlQF3NJUACoiVA
M4AlQDGDJUBkxCVA0I4lQFV1JUDAcyVAcsMlQJuaJUDEoSVACpMlQASjJUCHyyVA7GwlQKyw
JUAxuCVAOJMlQNuLJUAnxCVAzG4lQA1eJUDNziVAhc0lQK2aJUCyvCVA3GQlQCjqJUAttiVA
M8AlQGeIJUAFeCVAxa4lQAMFJkCzqSVAja0lQJm5JUBXvSVAvYolQNGuJUDa4iVAN6glQJPR
JUBtqCVAvLAlQNZfJUCZqSVAXdglQIvMJUAHlSVAKZQlQKZrJUAKuiVAlJ8lQDOvJUAljiVA
95UlQJmxJUBnXiVAwKolQJimJUBAvCVAGrolQFx7JUAM9CVAAYolQB90JUAcySVAoK8lQCHr
JUA4syVAnS0lQB6iJUBhaSVAD90lQCnFJUCFkiVAjqklQGddJUCh2iVA8n8lQFaQJUBWcCVA
SLUlQKTFJUC/jSVAm6ElQAiFJUBVxSVAqdUlQCuvJUBKrCVALpAlQIVoJUD+3CVAQIwlQHLE
JUBReSVAUXIlQKFVJUAInSVAS/klQDmEJUBW2yVAqoglQO5JJUBrZiVAINwlQNSLJUDGliVA
B8IlQMioJUA3yCVACpUlQDykJUDNUiVAbYUlQG2tJUDLYCVAg6wlQJuZJUD6qSVA2VwlQNB7
JUBIyiVA1bAlQP27JUD94iVAma8lQBX1JUBNxSVApG0lQCxkJUBU3yVAS3klQH1wJUAkhiVA
cIslQMZIJUCZqiVAbM0lQK3LJUCm+CRA3MAlQLhgJUCMkiVA6ZslQO/RJUBAbSVA35klQCd9
JUBBwiVA8qwlQMO1JUCPrCVALWslQPWUJUA5sSVADXElQEaJJUDqUiVAL5YlQE9vJUBdeSVA
LIclQOSgJUAxmiVAlpglQMJ/JUB2vyVAuLElQGx8JUAWtSVA5G0lQFSSJUBQlCVAIXMlQPSS
JUCj0CVAcqklQPmHJUDPqyVAG+AlQBegJUBzvSVAqKMlQDyeJUBt4yVAT6YlQCDAJUDiciVA
tL4lQCi7JUDyoyVACUwlQGO6JUCGiyVAZZIlQMLDJUDpyiVAtJYlQEmgJUA3sSVA25IlQCZ/
JUCrdCVAA6wlQCOLJUCaXiVAf4wlQAqFJUCOriVAjn0lQCZpJUAbVCVAMIQlQGJYJUCmoyVA
164lQJFSJUBqpyVAgr8lQOZ8JUDEkyVAec0lQEHMJUD84SVA8yslQCqMJUD07CVA3LQlQOyC
JUCcaSVA8NIlQGx2JUBfgCVARoolQCDJJUAldyVAmcQlQAf8JUBuciVAPKQlQEJfJUAgWCVA
j3QlQDO0JUCZlyVAMG4lQDqZJUDeYyVArYAlQIesJUA8aSVAfpYlQMaHJUD92yVApq8lQJaR
JUBP4CVAI9slQI2dJUADZSVAvlElQIx6JUAVeyVAU5glQJOHJUBdkyVA3VYlQJK6JUDxrCVA
W8YlQLPPJUBO0iVAEb8lQOWkJUC1WyVAtLQlQBC6JUCxgyVA39IlQJiaJUD5ZSVA5J8lQNOK
JUCXfSVA5qIlQFJzJUC9vSVA/Y0lQGyiJUDaqyVAgnMlQJyDJUApxCVAtsglQMoBJkBMXCVA
rLclQOSXJUCXpCVAz2QlQHx4JUCiZyVAbq4lQDiWJUAkkSVAm40lQJaiJUBv0yVANtklQPei
JUDvwyVAG50lQMmtJUBjlSVAEYMlQACiJUCILiZAQ6IlQEVTJUBSeyVA5YklQN2sJUCceyVA
z14lQFpzJUARkiVAElglQAu7JUATeiVAFIYlQBzJJUDWlCVAH8AlQPuaJUDIliVAWIMlQLic
JUDMOyVAU6olQKGfJUAnWyVA22IlQHpuJUDAeCVAVJYlQDOFJUD+kyVAYFElQOo0JUBHQyVA
GXslQETHJUBDdiVAKpElQGRkJUDxKSVAkdUlQHytJUBOuSVA5MQlQMFmJUBzgyVAcmslQMmF
JUDzcCVAxaAlQBPMJUCU4SVASTglQIeKJUAmdSVAND0lQOt4JUCHbyVAY1clQEFBJUC0pCVA
Q4clQI1oJUBjkiVAl18lQJ9ZJUCsgCVA7polQIdiJUB6+iVAhkwlQE+EJUAvVCVAJNYlQDCU
JUDBpSVA208lQLPKJUBWYiVAS3klQO4+JUC6VCVA+LYlQHt6JUAvSCVARJIlQMBfJUAwoiVA
8TolQLVyJUC6ZCVAnWYlQAmWJUDQuCVA2N0lQNdzJUAVUyVAv5IlQF+IJUDQfyVAYrslQNrZ
JUCMiyVAUqMlQCKBJUBNZyVA1KElQA5QJUBObSVA6WglQKKEJUCqdSVAOLglQDWSJUABgCVA
TmwlQERcJUA0NSVAs4klQEyEJUBhXSVAr3glQFJHJUDRoiVAbaAlQGBzJUDNEyVAC7clQIGv
JUAlpSVAHHwlQKdRJUAWfSVAknUlQIVbJUApWCVA6XUlQDXLJUDbbCVAGnYlQHRaJUAblSVA
W5wlQNWRJUDuXCVAn1klQBk9JUAoiiVAwGglQBWDJUCRdSVAxCUlQBVpJUABUyVAtOElQIhP
JUCmRCVAcColQPRmJUB2eyVAy4wlQDHTJUB/TiVAj3slQKBwJUA+2CVA5EolQKwzJUAxnCVA
XG0lQNiXJUDvbSVAKmAlQAekJUDrtyVAnH0lQFh9JUAKkSVALE8lQFlnJUAUgyVA/HMlQI6G
JUAgjiVAx4UlQC+SJUCrhSVA1T0lQFCWJUBAViVAsbYlQEGlJUC9iSVA34slQGl+JUBppiVA
V3ElQLtvJUChGyVAg0UlQGhkJUC0oiVASoYlQCt+JUBjTyVAUmMlQLNTJUBipiVAz58lQDdi
JUARkCVA+3QlQEuUJUCifCVAZ3ElQEZhJUB5RiVASaIlQOKgJUDDhSVArrglQMdWJUAQWSVA
8mclQI1bJUBncCVAEHwlQDepJUBkkyVAHaQlQJuBJUA3myVAG90lQNSQJUArkCVAp5klQD67
JUCo4SVAo4QlQNxwJUDVpiVAgn0lQBXbJUAOdCVA6HElQKB4JUDHliVAOFslQAl4JUBclyVA
yJElQD1CJUA1qSVAeqQlQLhTJUAGryVAyJolQEOZJUCJqSVAKoolQG2EJUDgqyVA3iIlQEk+
JUDOaiVA53ElQCWLJUCCeSVAm1YlQDe9JUBXmyVAYpElQNJQJUC9dSVAU5AlQAm+JUBTQCVA
wJslQJ6ZJUDZHCVAZJQlQBlLJUCfdyVA2WslQFliJUA4eSVAjnUlQNB+JUAZkiVAv14lQGJw
JUC0sSVAasklQEOBJUA/gyVAeZslQONAJUCQfSVAzZUlQFOIJUCKtCVAAlUlQARgJUAzbCVA
o28lQJ9FJUCUpCVAKJklQPCaJUC/hCVACH0lQD2BJUDJvSVAXD8lQJuXJUCejSVAjD4lQBas
JUDejyVAlo8lQNqCJUAcpyVAUaElQPxxJUC4mSVAs1MlQL1rJUDWpCVABAclQE90JUCOPCVA
pV0lQNlmJUCybyVAz5glQJ9+JUCJeSVAyDwlQN5ZJUBywyVA9U4lQEFMJUDTfCVAaWclQGld
JUDIXCVAClwlQCvFJUDvriVAaBolQINWJUD1cSVAg4MlQEGJJUBkLCVAlhwlQJxlJUDcTCVA
BKglQOFHJUCPuCVAtl0lQNpGJUC3TiVA1oUlQJFYJUDJZiVAWDUlQORhJUBVJiVAuYolQII0
JUBbeyVASEwlQLiFJUCicSVAFmwlQKKpJUDLRSVAe7QlQDlWJUDMRSVANV8lQLtkJUDVcyVA
D0olQFNuJUDIiCVAPmYlQM9mJUALgCVAzWYlQDyAJUCmgCVAvCUlQC5kJUBsaCVAEF0lQKVF
JUCqUCVAIFklQM2YJUC1ZCVAN3wlQApBJUBYKCVAuFglQMlkJUDzcyVAoGUlQCh6JUCaeyVA
01ElQEVPJUCSRiVAIUIlQE5+JUC+bCVAuYslQOshJUAgdyVAiy8lQOtXJUAnVSVA1G8lQHCl
JUC2eSVAD4UlQFCmJUCJaSVA4F4lQK5iJUAHbiVA2lwlQBNhJUD3hyVAVk0lQJoQJUA5WSVA
GzslQNCXJUBKMiVAuWAlQAhQJUAlOyVAxVolQNVeJUC/MyVA8UklQEh6JUAAVSVA5TYlQJKJ
JUDzJiVAQlMlQORaJUAygyVAfXMlQLAqJUBhMyVAEC8lQBuLJUDlSiVAHDwlQANSJUCiMiVA
zVMlQBZLJUBhPiVAtoQlQNBeJUDOeSVAqQQlQHRZJUC2UiVAipElQC5fJUAbkSVAHYklQBJ0
JUB3CiVAUk8lQBElJUCMWiVAAlwlQKlcJUBxeiVA2UglQDNBJUDVSyVALTglQIn+JEAQSCVA
S1UlQEdqJUBLeCVAD5olQNVIJUCUiSVAP0clQBVQJUBMGiVAol0lQDeYJUCCdCVABlElQBI0
JUCtoSVA63AlQFliJUCBRiVA3WIlQLJpJUCHWyVAMl0lQCVdJUBlMyVAuWYlQKs+JUD/hCVA
OoElQDKQJUDJeyVAE0YlQFBPJUBEiyVAIGwlQHVkJUBnbSVATxglQKNmJUBJUSVA+1glQC2A
JUDWVyVAwU0lQARsJUCyOiVA4DolQL4fJUCnXSVAS18lQONnJUBceyVAwlUlQCA3JUBSMyVA
fiklQBVyJUDgOyVAcjclQJBqJUDiQSVA20QlQO88JUDwNSVA8EwlQIR2JUAkSSVAJvkkQHIY
JUD2JCVArk4lQJ83JUAXaiVA0G4lQAM+JUA+NCVAmV8lQConJUDYZCVATVQlQJZaJUBHQiVA
hTElQGonJUDnYCVAfFQlQOlVJUCFjCVALv8kQI1KJUBmKyVAyWElQCw7JUBwaiVAr20lQIhS
JUC3VCVAMlclQOUXJUCzhSVAsnYlQCdcJUAwYSVAgYclQEdlJUAMRCVA7IIlQAI4JUDvMSVA
f2YlQJOyJUDaWiVAiVglQHk0JUAzaCVAWEIlQCKRJUCfNyVAVDIlQC81JUBRXSVA2zclQPkO
JUCYlCVAp68lQFVHJUBIOyVAvU0lQHY1JUAiWiVAKn4lQJJKJUAZcCVAzTolQHUGJUBLViVA
KIIlQEdJJUB6JyVAfDwlQFxIJUAbUCVAczYlQGl9JUAPiiVAhiUlQFgvJUAfRiVAPzMlQNQd
JUA=</AssayYData></Step><Step><CommonData><SampleLocation>4</SampleLocation><SampleID></SampleID><SampleGroup></SampleGroup><SampleInfo></SampleInfo><SampleRow>G</SampleRow><SamplePlate>1</SamplePlate><WellType>WASH</WellType><Concentration>-1</Concentration><ConcentrationUnits>µg/ml</ConcentrationUnits><MolarConcentration>-1</MolarConcentration><MolarConcUnits>nM</MolarConcUnits><MolecularWeight>-1</MolecularWeight><Temperature>30</Temperature><StartTime>1537607</StartTime><AssayTime>600</AssayTime></CommonData><FlowRate>1000</FlowRate><StepType>DISASSOC</StepType><StepName>Dissociation</StepName><StepStatus>OK</StepStatus><ActualTime>367.801</ActualTime><CycleTime>0.2</CycleTime><AssayXData Points="1839">f6a2ROWstkRMs7ZEsrm2RCHAtkSHxrZE5cy2REzTtkSy2bZEGeC2RH/mtkTu7LZETPO2RLL5
tkQhALdEhwa3ROUMt0RME7dEshm3RCEgt0SHJrdE5Sy3REwzt0SyObdEIUC3RIdGt0TuTLdE
VFO3RLpZt0QhYLdEh2a3ROVst0RUc7dEunm3RBmAt0R/hrdE7oy3RFSTt0SymbdEGaC3RH+m
t0TurLdEVLO3RLK5t0QZwLdEh8a3RO7Mt0RU07dEstm3RCHgt0R/5rdE5ey3REzzt0S6+bdE
GQC4RH8GuETlDLhETBO4RLIZuEQhILhEhya4ROUsuERMM7hEsjm4RCFAuESHRrhE5Uy4RFRT
uESyWbhEGWC4RH9muETlbLhETHO4RLp5uEQZgLhEh4a4RO6MuERUk7hEupm4RCGguER/prhE
5ay4REyzuESyubhEIcC4RIfGuETuzLhETNO4RLLZuEQZ4LhEf+a4RO7suERM87hEsvm4RCEA
uUSHBrlE5Qy5REwTuUSyGblEISC5RIcmuUTuLLlETDO5RLo5uUQZQLlEh0a5ROVMuURUU7lE
ulm5RCFguUR/ZrlE7my5RExzuUSyeblEGYC5RH+GuUTljLlEVJO5RLKZuUQhoLlEf6a5RO6s
uURMs7lEurm5RBnAuUR/xrlE5cy5REzTuUS62blEGeC5RH/muUTu7LlETPO5RLr5uUQZALpE
fwa6RO4MukRME7pEuhm6RBkgukSHJrpE5Sy6REwzukS6ObpEGUC6RH9GukTuTLpETFO6RLJZ
ukQhYLpEh2a6ROVsukRUc7pEsnm6RCGAukR/hrpE5Yy6REyTukS6mbpEGaC6RH+mukTlrLpE
VLO6RLq5ukQZwLpEf8a6ROXMukRU07pEstm6RBngukSH5rpE7uy6RFTzukS6+bpEIQC7RIcG
u0TlDLtETBO7RLIZu0QZILtEhya7RO4su0RUM7tEujm7RCFAu0SHRrtE7ky7RFRTu0S6WbtE
GWC7RIdmu0TlbLtETHO7RLJ5u0QhgLtEh4a7ROWMu0RMk7tEspm7RCGgu0R/prtE7qy7RFSz
u0S6ubtEIcC7RH/Gu0TlzLtETNO7RLLZu0Qh4LtEh+a7RO7su0RU87tEsvm7RBkAvER/BrxE
7gy8REwTvES6GbxEGSC8RH8mvETlLLxETDO8RLI5vEQhQLxEh0a8ROVMvERUU7xEulm8RBlg
vER/ZrxE7my8RExzvESyebxEGYC8RH+GvETljLxETJO8RLKZvEQZoLxEh6a8ROWsvERMs7xE
srm8RBnAvER/xrxE7sy8REzTvES62bxEGeC8RIfmvETl7LxETPO8RLL5vEQZAL1Ehwa9ROUM
vURME71Eshm9RCEgvUR/Jr1E5Sy9REwzvUS6Ob1EGUC9RIdGvUTuTL1ETFO9RLpZvUQhYL1E
h2a9ROVsvURMc71Esnm9RBmAvUR/hr1E5Yy9RFSTvUS6mb1EIaC9RH+mvUTurL1EVLO9RLK5
vUQZwL1Eh8a9RO7MvURU071Estm9RBngvUSH5r1E7uy9REzzvUSy+b1EIQC+RH8GvkTuDL5E
TBO+RLIZvkQZIL5Efya+RO4svkRUM75Esjm+RBlAvkR/Rr5E7ky+RExTvkS6Wb5EGWC+RIdm
vkTubL5ETHO+RLJ5vkQZgL5Eh4a+RO6MvkRUk75Eupm+RBmgvkSHpr5E5ay+REyzvkS6ub5E
IcC+RIfGvkTlzL5EVNO+RLLZvkQh4L5Ef+a+ROXsvkRM875Euvm+RBkAv0R/Br9E5Qy/RFQT
v0SyGb9EISC/RIcmv0TlLL9ETDO/RLo5v0QhQL9Eh0a/ROVMv0RMU79Eslm/RCFgv0SHZr9E
5Wy/RExzv0S6eb9EIYC/RH+Gv0TljL9EVJO/RLqZv0QhoL9Ef6a/RO6sv0RUs79Eurm/RCHA
v0R/xr9E5cy/REzTv0Sy2b9EIeC/RH/mv0Tu7L9EVPO/RLr5v0QhAMBEfwbARO4MwERUE8BE
shnARCEgwESHJsBE5SzAREwzwESyOcBEGUDARH9GwETuTMBETFPARLpZwEQZYMBEh2bARO5s
wERUc8BEunnARCGAwESHhsBE5YzAREyTwES6mcBEIaDARIemwETlrMBETLPARLK5wEQhwMBE
h8bAROXMwERU08BEutnARCHgwESH5sBE7uzARFTzwESy+cBEIQDBRH8GwUTlDMFETBPBRLoZ
wUQhIMFEfybBROUswURUM8FEujnBRCFAwUSHRsFE7kzBRFRTwUS6WcFEIWDBRH9mwUTubMFE
THPBRLJ5wUQZgMFEh4bBROWMwURMk8FEupnBRBmgwUR/psFE5azBRFSzwUS6ucFEGcDBRIfG
wUTuzMFETNPBRLLZwUQZ4MFEh+bBRO7swURU88FEsvnBRBkAwkR/BsJE7gzCREwTwkSyGcJE
ISDCRH8mwkTuLMJETDPCRLI5wkQZQMJEh0bCROVMwkRMU8JEslnCRCFgwkSHZsJE7mzCRExz
wkS6ecJEIYDCRIeGwkTljMJETJPCRLqZwkQZoMJEh6bCRO6swkRMs8JEsrnCRCHAwkR/xsJE
7szCREzTwkSy2cJEIeDCRIfmwkTl7MJEVPPCRLr5wkQhAMNEhwbDROUMw0RUE8NEuhnDRCEg
w0R/JsNE7izDREwzw0S6OcNEIUDDRH9Gw0TuTMNEVFPDRLpZw0QZYMNEh2bDROVsw0RUc8NE
snnDRBmAw0R/hsNE7ozDRFSTw0SymcNEIaDDRH+mw0TurMNETLPDRLq5w0QhwMNEh8bDROXM
w0RU08NEstnDRCHgw0SH5sNE7uzDRFTzw0Sy+cNEGQDERH8GxETuDMRETBPERLoZxEQZIMRE
hybEROUsxERMM8REsjnERBlAxER/RsRE5UzERExTxES6WcREIWDERH9mxETubMRETHPERLp5
xEQZgMREh4bEROWMxERUk8REupnERCGgxER/psRE5azERFSzxESyucREIcDERH/GxETuzMRE
VNPERLrZxEQZ4MREh+bERO7sxERU88REsvnERCEAxUR/BsVE7gzFREwTxUSyGcVEGSDFRH8m
xUTuLMVETDPFRLI5xUQZQMVEh0bFRO5MxURUU8VEslnFRBlgxUR/ZsVE7mzFRExzxUSyecVE
GYDFRIeGxUTujMVETJPFRLKZxUQZoMVEh6bFROWsxURUs8VEsrnFRBnAxUR/xsVE7szFRFTT
xUS62cVEIeDFRH/mxUTu7MVETPPFRLr5xUQhAMZEhwbGROUMxkRUE8ZEshnGRCEgxkSHJsZE
5SzGREwzxkS6OcZEIUDGRH9GxkTlTMZETFPGRLJZxkQhYMZEf2bGROVsxkRUc8ZEsnnGRCGA
xkR/hsZE5YzGREyTxkSymcZEGaDGRH+mxkTlrMZETLPGRLK5xkQhwMZEh8bGROXMxkRU08ZE
stnGRCHgxkSH5sZE7uzGREzzxkSy+cZEGQDHRIcGx0TuDMdETBPHRLIZx0QhIMdEhybHRO4s
x0RUM8dEsjnHRCFAx0SHRsdE7kzHRExTx0S6WcdEGWDHRH9mx0TubMdETHPHRLp5x0QZgMdE
h4bHROWMx0RMk8dEupnHRBmgx0R/psdE5azHREyzx0SyucdEIcDHRIfGx0TlzMdEVNPHRLLZ
x0Qh4MdEf+bHROXsx0RU88dEsvnHRCEAyER/BshE7gzIREwTyESyGchEISDIRH8myETlLMhE
VDPIRLo5yEQhQMhEf0bIRO5MyERUU8hEslnIRBlgyER/ZshE7mzIRFRzyES6echEGYDIRIeG
yETujMhETJPIRLqZyEQhoMhEh6bIRO6syERMs8hEurnIRBnAyESHxshE7szIREzTyESy2chE
GeDIRIfmyETl7MhETPPIRLL5yEQZAMlEfwbJROUMyURUE8lEuhnJRBkgyUR/JslE7izJREwz
yUS6OclEIUDJRIdGyUTlTMlEVFPJRLJZyUQZYMlEf2bJROVsyURMc8lEunnJRBmAyUSHhslE
7ozJRFSTyUS6mclEIaDJRH+myUTlrMlEVLPJRLq5yUQZwMlEh8bJROXMyURU08lEstnJRCHg
yUR/5slE7uzJREzzyUS6+clEIQDKRIcGykTlDMpEVBPKRLIZykQhIMpEfybKRO4sykRUM8pE
sjnKRBlAykSHRspE7kzKRExTykSyWcpEGWDKRH9mykTubMpEVHPKRLp5ykQhgMpEf4bKRO6M
ykRMk8pEspnKRBmgykSHpspE5azKRFSzykS6ucpEIcDKRIfGykTlzMpEVNPKRLLZykQh4MpE
h+bKROXsykRM88pEsvnKRCEAy0R/BstE5QzLREwTy0S6GctEISDLRH8my0TuLMtEVDPLRLo5
y0QhQMtEh0bLRO5My0RUU8tEslnLRBlgy0R/ZstE7mzLRFRzy0S6ectEGYDLRH+Gy0TujMtE
TJPLRLKZy0QZoMtEh6bLRO6sy0RMs8tEsrnLRCHAy0SHxstE5czLRFTTy0S62ctEIeDLRH/m
y0Tu7MtETPPLRLL5y0QhAMxEfwbMROUMzERUE8xEshnMRCEgzESHJsxE5SzMREwzzESyOcxE
IUDMRH9GzETuTMxEVFPMRLJZzEQhYMxEf2bMROVszERMc8xEsnnMRBmAzER/hsxE7ozMRFST
zES6mcxEGaDMRH+mzETurMxEVLPMRLq5zEQZwMxEf8bMRO7MzERM08xEstnMRBngzESH5sxE
7uzMRFTzzESy+cxEIQDNRH8GzUTlDM1ETBPNRLIZzUQhIM1EhybNRO4szURUM81EsjnNRBlA
zUSHRs1E9kzNRFRTzUSyWc1EGWDNRIdmzUTubM1ETHPNRLp5zUQZgM1Eh4bNRO6MzURMk81E
spnNRCGgzUR/ps1E7qzNRFSzzUS6uc1EGcDNRIfGzUTlzM1ETNPNRLLZzUQZ4M1Eh+bNROXs
zURM881EuvnNRBkAzkR/Bs5E5QzORFQTzkS6Gc5EISDORH8mzkTuLM5ETDPORLI5zkQZQM5E
f0bOROVMzkRUU85EulnORBlgzkSHZs5E5WzORFRzzkSyec5EIYDORIeGzkTujM5EVJPORLKZ
zkQhoM5Ef6bOROWszkRMs85EurnORBnAzkR/xs5E5czORFTTzkSy2c5EIeDORIfmzkTl7M5E
TPPORLL5zkQZAM9EhwbPROUMz0RUE89EwxnPRCEgz0SHJs9E5SzPRFQzz0SyOc9EIUDPRH9G
z0TuTM9ETFPPRLpZz0QZYM9Eh2bPRO5sz0RUc89EsnnPRCGAz0SHhs9E5YzPRFSTz0Symc9E
IaDPRIemz0TurM9ETLPPRLq5z0QZwM9Eh8bPRO7Mz0RM089EutnPRCHgz0SH5s9E5ezPRFTz
z0Sy+c9EIQDQRIcG0ETuDNBETBPQRLoZ0EQhINBEhybQROUs0ERMM9BEujnQRCFA0ER/RtBE
7kzQRExT0ESyWdBEIWDQRH9m0ETubNBETHPQRLJ50EQhgNBEh4bQRO6M0ERUk9BEupnQRBmg
0ER/ptBE5azQREyz0ES6udBEGcDQRH/G0ETlzNBEVNPQRLLZ0EQh4NBEf+bQRO7s0ERU89BE
uvnQRCEA0UR/BtFE5QzRREwT0USyGdFEGSDRRIcm0UTuLNFETDPRRLI50UQZQNFEh0bRROVM
0URUU9FEslnRRCFg0USHZtFE7mzRRFRz0USyedFEGYDRRIeG0UTljNFETJPRRLKZ0UQhoNFE
h6bRRO6s0URMs9FEsrnRRCHA0USHxtFE7szRRFTT0US62dFEIeDRRIfm0UTu7NFETPPRRLL5
0UQhANJEhwbSRO4M0kRME9JEuhnSRBkg0kSHJtJE5SzSRFQz0kS6OdJEIUDSRH9G0kTuTNJE
VFPSRLJZ0kQZYNJEh2bSROVs0kRMc9JEunnSRCGA0kR/htJE5YzSREyT0kS6mdJEIaDSRIem
0kTlrNJEVLPSRLK50kQhwNJEf8bSRPbM0kRU09JEstnSRCHg0kR/5tJE7uzSREzz0kSy+dJE
IQDTRH8G00TlDNNEVBPTRLIZ00QhINNEhybTROUs00RMM9NEujnTRBlA00SHRtNE7kzTRExT
00SyWdNEIWDTRH9m00TubNNEVHPTRLJ500QZgNNEf4bTRO6M00RMk9NEspnTRBmg00R/ptNE
5azTREyz00SyudNEIcDTRIfG00TuzNNETNPTRLrZ00QZ4NNEh+bTRO7s00RU89NEuvnTRCEA
1ER/BtRE5QzURFQT1ES6GdREGSDURIcm1ETuLNREVDPURLI51EQhQNREf0bUROVM1ERMU9RE
ulnURBlg1ER/ZtRE7mzURFRz1ESyedREIYDURH+G1ETujNREVJPURLKZ1EQZoNREf6bUROWs
1ERUs9REsrnURCHA1ESHxtRE5czUREzT1ESy2dREIeDURIfm1ETu7NREVPPURLL51EQZANVE
hwbVRO4M1URME9VEshnVRCEg1USPJtVE5SzVRFQz1USyOdVEIUDVRH9G1UTlTNVETFPVRLJZ
1UQhYNVEf2bVROVs1URUc9VEsnnVRCGA1USHhtVE7ozVRFST1US6mdVEGaDVRIem1UTurNVE
VLPVRLK51UQZwNVEh8bVROXM1URM09VEstnVRBng1UR/5tVE7uzVREzz1USy+dVEIQDWRH8G
1kTlDNZETBPWRLIZ1kQhINZEhybWRO4s1kRUM9ZEujnWRBlA1kR/RtZE7kzWRExT1kSyWdZE
IWDWRIdm1kTlbNZETHPWRLp51kQhgNZEh4bWRO6M1kRUk9ZEspnWRCGg1kSHptZE5qzWREyz
1kS6udZEIcDWRH/G1kTuzNZEVNPWRLLZ1kQh4NZEh+bWRObs1kRM89ZEuvnWRCEA10R/BtdE
5gzXRFQT10S6GddEISDXRH8m10TmLNdEVDPXRLI510QhQNdEh0bXROZM10RUU9dEulnXRCFg
10SHZtdE5mzXRFRz10S6eddEIYDXRIeG10TujNdEVJPXRLqZ10QhoNdEf6bXROas10RUs9dE
urnXRBjA10SHxtdE5szXRFTT10Sy2ddEIeDXRH/m10Tu7NdETPPXRLr510QhANhEhwbYRO4M
2ERME9hEuhnYRBgg2ESHJthE5izYREwz2ESyOdhEGEDYRIdG2ETmTNhETFPYRLJZ2EQhYNhE
f2bYRO5s2ERUc9hEsnnYRCGA2ESHhthE5ozYRFST2ESymdhEIaDYRH+m2ETmrNhETLPYRLK5
2EQhwNhEh8bYRO7M2ERU09hEutnYRCHg2ER/5thE5uzYRFTz2ESy+dhEIQDZRH8G2UTuDNlE
TBPZRLIZ2UQYINlEfybZROYs2URUM9lEsjnZRCFA2UR/RtlE7kzZRFRT2USyWdlEGGDZRH9m
2UTmbNlETHPZRLJ52UQhgNlEf4bZROaM2URMk9lEupnZRBig2USHptlE5qzZREyz2US6udlE
IcDZRH/G2UTuzNlETNPZRLLZ2UQh4NlEh+bZRO7s2URU89lEsvnZRCEA2kSHBtpE7gzaREwT
2kSyGdpEISDaRH8m2kTmLNpETDPaRLo52kQYQNpEh0baROZM2kRMU9pEslnaRCFg2kR/ZtpE
5mzaRExz2kSyedpEIYDaRH+G2kTmjNpETJPaRLqZ2kQYoNpEf6baROas2kRUs9pEsrnaRCHA
2kR/xtpE7szaREzT2kSy2dpEGODaRIfm2kTm7NpEVPPaRLL52kQYANtEhwbbROYM20RME9tE
shnbRCEg20R/JttE5izbRFQz20S6OdtEIUDbRH9G20TuTNtEVFPbRLpZ20QYYNtEf2bbRO5s
20RUc9tEunnbRCGA20R/httE7ozbREyT20SymdtEGKDbRIem20TurNtETLPbRLK520QYwNtE
h8bbRO7M20RM09tEstnbRCHg20R/5ttE7uzbRFTz20Sy+dtEGADcRH8G3ETmDNxEVBPcRLIZ
3EQhINxEhybcROYs3ERMM9xEsjncRBhA3ER/RtxE7kzcRFRT3ES6WdxEGGDcRH9m3ETmbNxE
VHPcRLp53EQYgNxEf4bcRO6M3ERMk9xEupncRBig3ER/ptxE5qzcRFSz3ES6udxEGMDcRIfG
3ETuzNxEVNPcRLLZ3EQY4NxEf+bcRO7s3ERU89xEsvncRCEA3UR/Bt1E7gzdREwT3US6Gd1E
ISDdRH8m3UTuLN1ETDPdRLo53UQhQN1Eh0bdRO5M3URMU91EslndRCFg3UR/Zt1E5mzdRFRz
3US6ed1EGIDdRIeG3UTmjN1ETJPdRLqZ3UQhoN1Ef6bdRO6s3URUs91EurndRCHA3USHxt1E
5szdREzT3USy2d1EGODdRH/m3UTu7N1EVPPdRLr53UQYAN5EhwbeROYM3kRUE95EshneRBgg
3kSHJt5E7izeRFQz3kSyOd5EGEDeRIdG3kTmTN5EVFPeRLJZ3kQhYN5Eh2beRO5s3kRUc95E
unneRCGA3kR/ht5E7ozeREyT3kS6md5EIaDeRH+m3kTmrN5EVLPeRLK53kQhwN5Eh8beRObM
3kRM095EstneRCHg3kSH5t5E7uzeRFTz3kTC+d5EGADfRH8G30TmDN9ETBPfRLIZ30QYIN9E
hybfROYs30RUM99EujnfRCFA30R/Rt9E5kzfRFRT30S6Wd9EGGDfRIdm30TubN9EVHPfRLJ5
30QYgN9Eh4bfRO6M30RMk99EspnfRBig30SHpt9E7qzfRFSz30Syud9EGMDfRIfG30TuzN9E
TNPfRLLZ30Qh4N9Eh+bfRObs30RU899EsvnfRCEA4ER/BuBE7gzgRFQT4ES6GeBEGCDgRIcm
4ETuLOBETDPgRLI54EQhQOBEf0bgRO5M4ERMU+BEslngRCFg4ESHZuBE7mzgRFRz4ES6eeBE
IYDgRIeG4ETujOBETJPgRLKZ4EQhoOBEh6bgRO6s4ERMs+BEurngRBjA4ESHxuBE5szgREzT
4ES62eBEIeDgRH/m4ETu7OBEVPPgRLL54EQYAOFEhwbhRO4M4URME+FEshnhRCEg4USHJuFE
5izhRFwz4US6OeFEGEDhRH9G4UTmTOFEVFPhRLJZ4UQYYOFEh2bhRO5s4URMc+FEunnhRBiA
4USHhuFE5ozhRFST4USymeFEGKDhRIem4UTurOFEVLPhRLK54UQYwOFEf8bhRObM4URU0+FE
stnhRBjg4USH5uFE7uzhREzz4USy+eFEIQDiRIcG4kTuDOJETBPiRLIZ4kQhIOJEfybiRO4s
4kRMM+JEujniRBhA4kSHRuJE7kziRFRT4kS6WeJEGGDiRIdm4kTmbOJETHPiRLJ54kQhgOJE
h4biRO6M4kRMk+JEupniRCGg4kR/puJE7qziRFSz4kS6ueJEIcDiRH/G4kTuzOJETNPiRLrZ
4kQY4OJEh+biRObs4kRU8+JEsvniRCEA40SHBuNE5gzjRFQT40S6GeNEISDjRH8m40TuLONE
VDPjRLo540QYQONEf0bjROZM40RUU+NEslnjRCFg40SHZuNE5mzjRFRz40SyeeNEGIDjRIeG
40TujONETJPjRLKZ40QhoONEf6bjRO6s40RUs+NEurnjRBjA40SHxuNE7szjREzT40Sy2eNE
IeDjRIfm40Tm7ONEVPPjRLr540QhAOREhwbkRO4M5ERUE+REshnkRBgg5ESHJuRE5izkRFQz
5ESyOeREGEDkRH9G5ETuTOREVFPkRLpZ5EQhYOREh2bkRO5s5ERUc+REunnkRCGA5ER/huRE
5ozkREyT5ES6meRE</AssayXData><AssayYData Points="1839">Ly8lQDEDJUDOEyVALyElQIPoJEAFUSVAAkMlQH/iJEDXoSRAlwQlQIjVJEDxLyVAAN0kQNil
JECADCVAPeokQM0JJUDPryRAzvEkQK0ZJUBSvSRAZ8skQMwYJUCg2yRA+tYkQEGuJEAJ1iRA
aNEkQFa/JEBwpSRA/PIkQEndJEBd6yRAgt8kQPyQJECCySRACsskQELRJEBDnSRAC84kQLSt
JECqsyRAaOYkQGCPJEAPBCVAMdkkQJANJUC4/yRAcZ4kQAmSJEDoyCRA1/wkQJvgJEB41iRA
w8MkQCSiJEBwAiVAztUkQLvxJEAyJyVAnockQHB1JEDBriRA+K8kQN7aJED4yiRA1LUkQD3V
JED4iCRAY40kQGyEJEAc+yRAL/okQIvGJEBhtCRA7tYkQJGPJEBytiRAmrkkQA6cJEBUuyRA
B9MkQPrAJECxrCRA9KUkQEyjJEChgCRA6IMkQE+UJEB5vCRAgp4kQFWhJEDrkyRABb8kQPnq
JEBXxCRAzMckQJeVJEDuSCRAnX4kQKVeJEAYdiRAqZYkQK6pJECY3CRAEJ0kQMd9JEDnYCRA
ULMkQFTTJEBuJCRASKQkQP72JECyhiRAryQkQFa2JED7VyRA+YwkQKKlJEAltiRAjLIkQJfK
JEC+sCRAg/UkQE+BJECQzyRA/40kQIxiJEBwuyRAAokkQLZQJEBgciRA55ckQNFvJEAyuiRA
f8YkQBWHJECWbCRA56QkQK+rJECQZyRAWVIkQA5zJEB6gyRApb8kQOOXJECCaiRAJSAkQMFy
JEB8jCRASmkkQFhZJECUaCRAS58kQOmzJED7bSRApLAkQFuVJEBOfiRACVQkQOFaJEAIiCRA
/WkkQIGqJEC2PyRALm0kQH5OJEAnWiRA/7YkQGtTJEAYXyRAojgkQIe8JEDsKSRARIckQOFG
JEA8cCRAlFwkQKFIJEDtjSRAF1AkQOSFJECAliRA7MokQK6zJECsnCRAY6kkQIcfJECZLyRA
vV8kQCMsJEBuRSRA2F8kQFc6JEDgiiRAEzwkQKItJECIOiRArUIkQIuEJECagyRAXFckQLSk
JEAuKSRAVn8kQJReJEA6HiRAliMkQBCAJECmVSRAplskQONgJEDJbiRAJBwkQNI5JEAOfyRA
sZUkQGotJECVeyRAmy8kQFo1JEDbdiRAT2skQKVHJEBUmiRAvk4kQE40JEDFPiRA+nMkQNI6
JEA6KSRAswEkQHRvJEBqqCRAekYkQIFuJEA0DSRAAnEkQEIKJEDaVyRA8wwkQKo2JEADSyRA
34AkQNRbJECLdCRAQCwkQPWIJEBqAyRAoCMkQHNHJEAOUyRA91MkQFxFJEDHPiRA8FIkQASM
JEA4diRAbUUkQMZ1JED/AyRA0y0kQItfJED+IiRANUUkQL9xJEB+PyRA0yIkQCYfJEBfJyRA
/WQkQK04JEDgLyRALwgkQFlGJEBXBCRAj1wkQIQYJECRSyRA3kAkQEEYJEB/6yNAtB8kQPxh
JEC6HyRAJQkkQEZsJEDeQCRAiEMkQOg9JEDrBSRAzQwkQGgmJEAxTiRAMkokQDptJEDp+iNA
hVEkQPiBJEAmbiRAw18kQJQ4JEDlgyRAxS0kQKctJEATQyRADzIkQG1pJEBNVCRAogYkQAAe
JEAvTCRA3hgkQOMVJEDJSSRAqkokQPoXJEBQSyRA4x0kQDVCJEDx7SNAYVYkQAdoJEAnPSRA
VxIkQJkIJED7WiRAGBgkQHkqJECNXyRA3lAkQJwYJEBRCyRA2EMkQC7xI0A1PSRAcxgkQMlV
JEDSHiRAHxskQNlNJEAS6SNAtUIkQCFGJEA9LiRAgDkkQMNZJECFByRABaIkQCXlI0DQKyRA
dAckQHNXJEB4ECRAhhQkQAsnJECvPiRAxPojQIMQJEB0NSRAkv8jQCIpJECOKSRADCIkQF/V
I0BDGCRAlsIjQOLuI0CtMiRAgikkQPH8I0DBByRAqxAkQCDSI0DFVSRA6+IjQHJGJEAQJCRA
lR8kQBQtJECoPSRANMgjQJwtJEAUPSRAfAAkQAYEJECEyyNAaQIkQD1FJECkGiRAcVAkQPA8
JECK+SNAYBckQBTjI0AqBiRAkzckQDnpI0DVQCRA5vUjQG/1I0A2NCRAexskQCnWI0CA/yNA
SkokQD/4I0ChSyRAuEMkQK8aJEA19iNAkCckQF0RJEDtRSRAaPIjQGTeI0CL9CNAPO4jQLsx
JEDADSRAZgAkQOwfJEBeOiRAaiYkQHP9I0D86iNA8AokQE/2I0DLJyRA1ygkQCTtI0DUMyRA
YgIkQE8BJEACICRA5hUkQJXOI0C95yNAPyokQMX8I0CxBCRAIPojQCXvI0DzJyRAYDckQGRa
JEBtAyRAmeYjQKXtI0CeOCRAmtIjQJb/I0D69yNA9vkjQEIHJEDs1SNAJrwjQHHlI0BzPSRA
YrsjQKnUI0DSOSRAn+AjQENHJEClKyRArB4kQIj9I0AQGiRAcyEkQEEAJECF9SNA3CYkQGUI
JEA5MSRAvAQkQCjOI0C28yNAYNkjQBgbJECV9yNAZdcjQFEbJEBJ3SNAgPYjQFHoI0BW1iNA
4fEjQEQgJECqJyRA4uEjQEjiI0CTLiRAnM4jQIfoI0Bs5yNAkBEkQKnLI0BI+SNAqPEjQAEG
JEDM1SNA7EEkQH8QJEAfCCRAx0wkQFK7I0CE8SNA9LkjQPDhI0Af0iNAivYjQLkEJEDPrSNA
K94jQBXNI0AItiNAQOAjQPjII0B1JSRAEeojQK4VJEBXxyNAiMgjQP3nI0C50CNA+DYkQIyx
I0AkNyRA5tgjQDUYJEDO/iNAuxskQDH0I0DA9CNA8tcjQN8PJEAV8SNAYp8jQB0KJEC9GyRA
sMkjQLUjJEAR4iNAmNojQHayI0BHMSRARwYkQM/GI0DxpiNA3+8jQMDXI0C+3SNAL70jQOnO
I0CF+iNA0AokQErQI0DR+SNAyggkQJD6I0BtliNAfc0jQL7gI0D+uSNA4MMjQCDpI0AJBSRA
8BUkQOUWJEBs+iNAqTYkQJQWJEAbAiRAFa0jQID6I0DWsyNAAcQjQFTLI0BFJCRACKMjQL3o
I0B69yNANwQkQLsOJEDF8yNAwUQkQJXpI0Dw6CNAveIjQMy7I0CALyRAAd8jQMihI0Bw2yNA
t5ojQObfI0Dm8CNAGCIkQAvxI0A2tCNAF8sjQB3PI0CLriNAAXgjQMvfI0AyyCNAxg8kQEGF
I0A1JyRAmK4jQGMEJECzvyNAjL8jQPBhI0D97SNATwMkQJC+I0CG6yNAk7sjQNupI0Cc9yNA
3SUkQLDII0AZyyNAk+gjQLDXI0DWoyNAN/AjQJ+qI0Co0yNA1wkkQPb3I0C3jCNAN7EjQDcB
JED0EiRAM6EjQJbUI0By3iNAsPIjQAmmI0DI3iNAMgYkQOaPI0Dt1SNA+LsjQKaSI0C4uSNA
y9EjQJENJEDC1CNA+MwjQE3SI0D8uiNABtEjQCTvI0CKsSNAGAskQHfrI0AQCCRAugckQNQH
JECkuyNAafojQGK5I0DD6yNARSwkQGLMI0Ar1CNAa9cjQGreI0AHyCNAp9EjQOysI0BHySNA
r78jQMLKI0B20CNA56sjQIjoI0DGnyNA6c0jQMYCJEAS9CNA1dkjQEQCJEAu5CNAp/UjQA7Y
I0AXoiNA6N4jQN3pI0BL0iNAQuEjQHMTJEAEsyNAC/4jQASpI0DmyiNAFuYjQEb+I0CosCNA
frMjQAXnI0BC8iNAje8jQA6tI0CPACRALNEjQCPbI0A2piNAzAAkQL7SI0BISiRAdqojQHi+
I0BO5SNAhbEjQLq2I0CGaSNAObQjQGr7I0C3+yNAZb0jQOoCJEAMAyRAQu0jQIqRI0Cg8CNA
TMYjQMfLI0BE0CNAX68jQLXTI0DNmiNAcL0jQHLZI0Ae7iNAJPojQOrII0Az4yNAogEkQKrt
I0DwyCNActYjQLyZI0Cj2SNAWXsjQNjAI0AYnCNAEpkjQNngI0AZ4iNAv7ojQHfBI0A0xiNA
yKcjQHbPI0AssiNAMcUjQPS9I0D93iNAbrEjQCXTI0CUBiRAvsojQMmmI0BC1yNAHNEjQIey
I0Ad1SNAutEjQDDBI0ARwyNAadsjQCmRI0DJpSNAEwgkQPjWI0AixiNA+MkjQO27I0DTkSNA
FL0jQNSJI0A2hCNA76YjQGnWI0BOriNAu8MjQHG4I0CB3CNApcAjQBy0I0B03SNAv/QjQCu+
I0AuxyNApoAjQEOmI0CjpSNAjcgjQHGEI0BckiNA3ccjQJLKI0AlnSNAgKkjQHaII0D9uSNA
xqMjQF2oI0DlriNAyMojQHqaI0BMziNAQ/MjQMvsI0DU2SNAVakjQBKjI0BEoSNAcLsjQIbC
I0DY3SNAJJ4jQJqUI0CSyyNAy8ojQCm5I0CJ9CNAyrwjQB23I0C5kyNAGdEjQCydI0Cm1CNA
86wjQKqmI0CiVSNAOuwjQKKcI0CUryNAFe4jQMDSI0Dj4CNAcpMjQJ3+I0DI0SNAkeYjQIWd
I0CgzSNAkXwjQJanI0DoqSNAvqEjQPDDI0BbjCNAzYQjQKzMI0CBhSNA8V8jQPecI0Ae4SNA
ToAjQMhwI0CYkyNATKojQFfDI0B92yNArvIjQN6yI0BipCNAs8EjQDeTI0Dl9SNAAc0jQBbQ
I0DE3yNAJbIjQN+TI0DspCNAXIYjQA68I0AN0CNA8O4jQOJiI0DMrCNACrIjQKKsI0ArmyNA
rZgjQOlVI0AGniNAcNkjQL2hI0DP1SNAg7ojQIx9I0BDniNA3qAjQP+PI0BOjyNAi4wjQB6O
I0AotyNANaEjQMi5I0AHyyNAr7wjQAbII0BQhSNA16QjQIygI0C0ByRAOmgjQPO5I0BDpCNA
LIQjQKFGI0Dh7iNA1qEjQN7PI0C0oCNAGrojQDumI0COeyNA8Z4jQHhaI0B02iNA9LYjQGiY
I0CFlCNAh6ojQJjBI0AVvCNAHWYjQD+MI0AMhyNAGOgjQIlsI0CvkiNAqqMjQNneI0AbvyNA
7LYjQNt6I0A1kSNAGKkjQDqdI0DKWyNAtrwjQGqLI0Ct1iNAQaEjQH2dI0AKhyNAV6gjQHeS
I0DTxyNAJrEjQJm+I0C1mCNAaYwjQPfCI0DPjSNAK50jQPx1I0CJsyNA3rAjQPaaI0A/jSNA
BDcjQLNoI0BPwiNA4cAjQGFSI0DbxSNAo3MjQJfqI0CdwyNAGpAjQAyCI0DuwCNAQYkjQApp
I0CjZSNAYKMjQCtyI0DlmCNA2IQjQEeOI0BxnyNAA4ojQP+DI0DM3CNAFoEjQCxwI0BbjSNA
A4QjQMGsI0BvnCNA+WAjQNRhI0B1tCNAg4cjQPepI0DX5SNAzXojQJppI0AzrSNAZqQjQDun
I0DkvSNATrYjQEFoI0ARwCNAr9EjQA2hI0CFrSNAn8UjQHZuI0AyhSNAi6ojQI+5I0BwtiNA
BYkjQAW8I0CHgiNAUNYjQAGHI0BIwCNAm6YjQFxmI0BgkCNAZ00jQKmbI0ABiSNAirQjQCqw
I0BV6CNAT7QjQLWYI0DmpCNAJmojQJqfI0DXtyNAEGwjQCLMI0DJkyNAmasjQKJ/I0DjbyNA
r4kjQE91I0ComyNAq4QjQDSsI0DAXiNAtGYjQOFOI0C3rCNAfWEjQBvCI0DBsiNAvx4jQNOL
I0D1vCNAXN8jQOChI0B5eCNA664jQOtRI0BRpyNA/q4jQB9NI0DWhCNAvKojQF+DI0BNdiNA
lHcjQKetI0APUiNAfY0jQOvXI0D/gSNAQKojQDK3I0A44iNAzpUjQGp5I0ATpyNAv3sjQFSj
I0D3eyNAdqkjQISkI0DtrCNAkqkjQIJ1I0CKuSNAPLgjQEp2I0AHfiNAAU8jQC+II0CNtCNA
GkEjQPmFI0DDYCNA2j0jQOWHI0BZlSNAQWYjQAxzI0DBqSNAMSojQOdwI0BHdSNAcGQjQPdk
I0DcTiNA3IwjQBNiI0AraCNAYawjQNdmI0CVUSNAUl8jQDSsI0CXRCNAwTcjQH5PI0AHkyNA
uo8jQOt4I0CSlCNATLMjQFNsI0B/tiNAOpEjQK9iI0BddiNA/IojQACCI0AKdiNA0XQjQFt4
I0CFOCNA65IjQIx0I0CroCNA7J0jQDSiI0CDlCNA0E0jQOaCI0AOoCNAwiwjQPh6I0DOoyNA
KFIjQDSDI0CjjyNAFoQjQDHcI0ADYSNAr4gjQCiYI0B2QSNAcn0jQP+JI0CMvCNAEW8jQMld
I0AoliNAwp4jQF6aI0DYoyNA2FsjQHLDI0AnIyNAfrcjQNGaI0AEfyNAoD8jQKNvI0BOVSNA
jo0jQHlzI0BliyNAiIojQKd0I0DEeCNATIsjQOpqI0ArkCNAydgjQIx2I0CNeCNALH4jQCqF
I0BLjCNAvYUjQIuiI0AybyNAR3gjQPswI0DbiCNADXsjQI6uI0CyMyNAh5sjQBemI0CWmiNA
63AjQAMaI0CqsSNARFYjQJ1eI0AtnCNAYUgjQEe8I0DAnSNAdUAjQA5dI0ChSyNAZ24jQKWa
I0A0JCNAnDMjQJRJI0AUXyNAhJQjQLiiI0CkSyNA8DYjQAZlI0ByTCNAq0AjQF2II0DkaCNA
W58jQBtfI0AloiNAhFEjQPtBI0BwgiNA4WgjQJR+I0CdTyNA42UjQEOXI0DTmCNA47cjQGqT
I0CDqyNAI2IjQLFtI0CyoiNATjsjQBlnI0BLTCNA7TIjQJlkI0DwXSNAD60jQB9WI0D4niNA
DY0jQEyuI0A8mSNAyYkjQLZzI0CpUyNAzE4jQIFnI0Cs0iNA1bAjQINxI0BNSiNAk2YjQB94
I0CqgyNAzHIjQOFKI0BKOCNA8GYjQLZlI0BuVCNAZG4jQFeXI0CtOiNANJMjQOw+I0D5QiNA
jT8jQCJkI0B5ViNAESgjQNVQI0DKPSNAQ3IjQKY+I0CbWSNAypMjQF2II0D1TCNAq2AjQENt
I0A5siNAO0MjQHVNI0CDpiNAa2cjQMu8I0AgdCNA+6AjQH1QI0AtaSNANVkjQLNWI0DLhCNA
2YcjQDFpI0D3XSNAyFojQLORI0C5WiNAP4gjQEifI0CShyNALVYjQPs/I0DUeyNAgm4jQMR3
I0AaZCNAzzkjQBpZI0B2SiNAR6ojQPJlI0A2liNApmMjQGGGI0B1iSNAQogjQMCjI0BP5SNA
h5sjQBBJI0CqiCNAO3sjQKSDI0ByZyNAxY4jQPOcI0BZJCNASoEjQC2mI0DzWyNAXocjQMFW
I0DzayNADI0jQE1bI0B+mCNAvmgjQMA6I0DyYiNA2XAjQDg3I0BCuCNAtHkjQCZ2I0DYYSNA
gWYjQE9ZI0BfliNAFMgjQLGTI0CPPCNAAmUjQCCXI0CZXyNACXQjQOg3I0CKhSNAaYQjQAGc
I0BxRyNAykQjQNd4I0CpWSNArVkjQCyBI0DYiiNA/T4jQEiHI0ClfCNAOF0jQChAI0C5ZSNA
clMjQKpHI0C5WyNA9WkjQGlCI0DGdCNAF2kjQFU3I0A5JyNA73kjQKFuI0AeXyNAc5UjQHZN
I0CnPiNAxnMjQCRhI0A1ciNAVa0jQJq7I0CNbiNA8z8jQCkqI0BtRyNAkjUjQGmUI0CpSCNA
I1wjQMAnI0A5pCNAgEsjQB9eI0AgiiNALrgjQIh6I0CbcSNAyFwjQJx4I0BcJiNAa3cjQEp8
I0CKYiNA9ZcjQE5sI0C0NyNAgiojQGtgI0BnjCNAplQjQJOXI0BVlSNAYWAjQKFhI0CZaiNA
9lYjQIRhI0DFlyNApzQjQNmOI0BmWCNAVIkjQBpGI0CUQyNACGsjQJpsI0AxbiNAyUYjQBxk
I0CDdCNA7EgjQKyGI0BIqiNAGJUjQL5OI0DCcyNA1TAjQOeKI0CDSSNAIpcjQHl+I0DqaSNA
G/8iQJlbI0C0VCNAjEgjQLp2I0AnXyNA+EIjQGZfI0D+OCNA+S8jQKJUI0C/uiNAb2ojQKgw
I0D5wiNAho8jQFgyI0B4WCNAakwjQC6jI0CDaiNAhEcjQLsvI0CeXSNAiXIjQMaNI0A6PyNA
ul8jQLqfI0CjWyNAmFkjQGpMI0CcaCNArHUjQDqNI0AMbCNAwnkjQOCwI0BMJyNAg3AjQDeq
I0C+mSNAvXAjQNn1IkAndCNAb2ojQDlDI0CPECNAADQjQPRkI0DRYCNA0VEjQLtzI0D/USNA
9EIjQG86I0D2JiNABKEjQEAdI0DhbSNA4GkjQEcxI0BmNSNA9jUjQE1XI0Bc6SJAJTsjQOpm
I0DLVSNANVIjQKYKI0B/QiNAn04jQPqCI0C9LCNARlgjQFEyI0BnYSNABVUjQBpBI0DDMSNA
HJUjQLouI0BdPiNA+pcjQNI5I0BgPiNAfX4jQDwwI0D9PiNA8EkjQDk7I0DZXyNAZVUjQI5/
I0AfqSNAhE4jQM8+I0AWOSNAZzojQEgnI0D8bCNAU1YjQNQkI0CNICNAWn0jQARBI0B6XSNA
GYgjQLAqI0AbhiNAyF0jQII8I0DzmiNAeGUjQPaVI0C+SCNAjUEjQJ0xI0APSCNArvEiQJFq
I0CDDiNAbG4jQEAvI0DuPiNACjIjQERhI0BIQiNAJXAjQGEcI0DzcCNA6V8jQBYvI0DAMyNA
J5gjQGMgI0BPOCNAU0EjQM1OI0BDQCNAE4gjQIYMI0CDMiNACAwjQA1lI0D1SyNAjlAjQBCE
I0ANIiNAF2sjQIYoI0B5UiNAbFEjQJA6I0DVOSNA0iAjQKkSI0C+RyNAcW8jQGhGI0AVhiNA
+TwjQAdxI0BPkSNAdj4jQM1YI0AjgyNA0w0jQHPII0B8RCNAO3ojQMh5I0ApRCNA9mYjQNxW
I0C8/yJARCIjQNVHI0AwGiNAYWcjQAYgI0AdUSNAGmYjQL5fI0BNKiNAuFwjQDo6I0BHLyNA
2WojQEdYI0CsayNA4lwjQAEmI0AXayNAakcjQEh+I0A/nSNAC4gjQI4eI0AJ5SJAnkMjQKV7
I0BMSyNA6zojQLocI0A0TiNA2OQiQE5WI0CtLSNAczIjQFPiIkBUKCNA930jQH1jI0DoZiNA
CSkjQPc5I0B/KCNAqjwjQKB2I0CGOCNAMT0jQIdLI0AQZiNAP0EjQD0YI0DxWyNA6osjQLgj
I0D7UiNA60AjQP8tI0BTKiNAwkcjQOJVI0AeDCNAdFAjQB1tI0A+USNAwTUjQGNQI0D3KSNA
MEojQAY7I0DDLiNA+w4jQCQlI0BIbSNApf8iQGAuI0D2LiNAH34jQLIjI0AQXiNAzEAjQNdO
I0CCMiNA+DAjQEJMI0DbaSNAKSIjQBQ2I0D+hSNA+ogjQGdFI0BB/yJA4SUjQOkeI0BVJSNA
3hYjQB0pI0CtRyNAyp8jQBdMI0D0QiNATBUjQPtQI0BxVCNA4DAjQIWOI0AaAiNAXRojQEtY
I0C7FyNAYpgjQEYlI0B9AyNAjCEjQLYNI0CzEiNAJ04jQBIqI0AQBiNAoWEjQL5II0CLKiNA
TfoiQEJCI0BoTCNAWmUjQNg+I0BbACNAHzEjQHolI0BaKiNAjVcjQBtAI0DzMyNA+AcjQMRP
I0BshyNAnxgjQD+OI0CqSiNAvC8jQHAsI0BlhSNAFFMjQL09I0B7SCNAjUMjQIcjI0BUSCNA
UF0jQKxKI0ADbiNAq/oiQKo3I0CDECNAgXUjQCZjI0BQDiNAkkQjQDhrI0DbPiNAbjsjQOIm
I0B+CCNA+BwjQIbwIkCFbiNA5mgjQBxAI0Cz6iJAVWcjQPxDI0D2USNAQhYjQHVWI0CyLyNA
blQjQF0iI0AwDSNA</AssayYData></Step><Step><CommonData><SampleLocation>2</SampleLocation><SampleID></SampleID><SampleGroup></SampleGroup><SampleInfo></SampleInfo><SampleRow>G</SampleRow><SamplePlate>1</SamplePlate><WellType>REGENERATION</WellType><Concentration>-1</Concentration><ConcentrationUnits>µg/ml</ConcentrationUnits><MolarConcentration>-1</MolarConcentration><MolarConcUnits>nM</MolarConcUnits><MolecularWeight>-1</MolecularWeight><Temperature>30</Temperature><StartTime>1916781</StartTime><AssayTime>5</AssayTime></CommonData><FlowRate>1000</FlowRate><StepType>KREGENERATION</StepType><StepName>Regeneration</StepName><StepStatus>OK</StepStatus><ActualTime>5.00005</ActualTime><CycleTime>0.2</CycleTime><AssayXData Points="25">IaDkRIem5ETurOREXLPkRLu55EQpwOREkMbkRPbM5ERU0+REu9nkRCng5ESH5uRE9uzkRFzz
5ETD+eREKQDlRJAG5UTuDOVEXBPlRLsZ5UQpIOVEkCblRO4s5URUM+VEuznlRA==</AssayXData><AssayYData Points="25">eX4gQAK7FECvnA9ASCoNQP3yC0Az7gpAEEYKQIGjCUChXAlAmOgIQFPdCEALWghAoUoIQOLZ
B0DzrgdAnzYHQDFLB0C9tAZAZwIHQKGaBkAcvgZALHsGQFAgBkAdIgZAtw8GQA==</AssayYData></Step><Step><CommonData><SampleLocation>1</SampleLocation><SampleID>Buffer</SampleID><SampleGroup></SampleGroup><SampleInfo></SampleInfo><SampleRow>G</SampleRow><SamplePlate>1</SamplePlate><WellType>BUFFER</WellType><Concentration>-1</Concentration><ConcentrationUnits>µg/ml</ConcentrationUnits><MolarConcentration>-1</MolarConcentration><MolarConcUnits>nM</MolarConcUnits><MolecularWeight>-1</MolecularWeight><Temperature>30</Temperature><StartTime>1928795</StartTime><AssayTime>5</AssayTime></CommonData><FlowRate>1000</FlowRate><StepType>KREGENERATION</StepType><StepName>Regeneration</StepName><StepStatus>OK</StepStatus><ActualTime>5.00103</ActualTime><CycleTime>0.2</CycleTime><AssayXData Points="25">IUDlRJBG5UT2TOVEXFPlRLtZ5UQhYOVEkGblRPZs5URcc+VEw3nlRCGA5USQhuVE9ozlRFyT
5US7meVEIaDlRJCm5UT2rOVEVLPlRMO55UQpwOVEkMblRPbM5URU0+VEw9nlRA==</AssayXData><AssayYData Points="25">/5+xQHK/pEDQYqdA7Bi0QFnqqED6NaJAaIG1QArasEAmUKZAi5qxQDMHtEA8N6VAEUCrQFVF
sUBOCKdAcZ6gQG4ts0CGj65APmujQE8Tr0CD1rNAA0KmQFSwqkCR6rBAQI2oQA==</AssayYData></Step><Step><CommonData><SampleLocation>2</SampleLocation><SampleID></SampleID><SampleGroup></SampleGroup><SampleInfo></SampleInfo><SampleRow>G</SampleRow><SamplePlate>1</SamplePlate><WellType>REGENERATION</WellType><Concentration>-1</Concentration><ConcentrationUnits>µg/ml</ConcentrationUnits><MolarConcentration>-1</MolarConcentration><MolarConcUnits>nM</MolarConcUnits><MolecularWeight>-1</MolecularWeight><Temperature>30</Temperature><StartTime>1940785</StartTime><AssayTime>5</AssayTime></CommonData><FlowRate>1000</FlowRate><StepType>KREGENERATION</StepType><StepName>Regeneration</StepName><StepStatus>OK</StepStatus><ActualTime>5.00103</ActualTime><CycleTime>0.2</CycleTime><AssayXData Points="25">KeDlRKDm5UT+7OVEZPPlRMP55UQxAOZEjwbmRPYM5kRcE+ZEyxnmRCkg5kSPJuZE9izmRGQz
5kTLOeZEKUDmRI9G5kT+TOZEXFPmRMtZ5kQpYOZEmGbmRP5s5kRkc+ZEy3nmRA==</AssayXData><AssayYData Points="25">UFICQN5HAUAqnwBAQ2YAQBBwAECvWABAKCwAQBE6AEBcEwBA8QMAQI3p/z8Hs/8/1Jz/P5qN
/z+EHf8/lM3/Pz7r/j+EsP8/2wf/P3aJ/z+dN/8/zzb/P3t8/j+X6f4/0vH+Pw==</AssayYData></Step><Step><CommonData><SampleLocation>1</SampleLocation><SampleID>Buffer</SampleID><SampleGroup></SampleGroup><SampleInfo></SampleInfo><SampleRow>G</SampleRow><SamplePlate>1</SamplePlate><WellType>BUFFER</WellType><Concentration>-1</Concentration><ConcentrationUnits>µg/ml</ConcentrationUnits><MolarConcentration>-1</MolarConcentration><MolarConcUnits>nM</MolarConcUnits><MolecularWeight>-1</MolecularWeight><Temperature>30</Temperature><StartTime>1953093</StartTime><AssayTime>5</AssayTime></CommonData><FlowRate>1000</FlowRate><StepType>KREGENERATION</StepType><StepName>Regeneration</StepName><StepStatus>OK</StepStatus><ActualTime>5.00103</ActualTime><CycleTime>0.2</CycleTime><AssayXData Points="25">MoDmRKGG5kT/jOZEZZPmRNSZ5kQ6oOZEoabmRAet5kRls+ZE1LnmRDLA5kSYxuZEB83mRG3T
5kTU2eZEMuDmRJjm5kQH7eZEZfPmRMz55kQyAOdEmAbnRAcN50RlE+dE1BnnRA==</AssayXData><AssayYData Points="25">Ulu0QNFIqUC/HKpAcfSxQGIoqkBExqJAUYutQNNuqkCGC59AXSupQLNNsUBx6qVA5NynQLXL
skBSZq5AVs+jQOFNrkA14ahAVU+cQNlGqEAXhq5A7SWkQH9ao0APsq5AD9ynQA==</AssayYData></Step><Step><CommonData><SampleLocation>2</SampleLocation><SampleID></SampleID><SampleGroup></SampleGroup><SampleInfo></SampleInfo><SampleRow>G</SampleRow><SamplePlate>1</SamplePlate><WellType>REGENERATION</WellType><Concentration>-1</Concentration><ConcentrationUnits>µg/ml</ConcentrationUnits><MolarConcentration>-1</MolarConcentration><MolarConcUnits>nM</MolarConcUnits><MolecularWeight>-1</MolecularWeight><Temperature>30</Temperature><StartTime>1965222</StartTime><AssayTime>5</AssayTime></CommonData><FlowRate>1000</FlowRate><StepType>KREGENERATION</StepType><StepName>Regeneration</StepName><StepStatus>OK</StepStatus><ActualTime>5.00005</ActualTime><CycleTime>0.2</CycleTime><AssayXData Points="25">OiDnRKkm50QPLedEfjPnRNw550Q6QOdEqUbnRAdN50R1U+dE1FnnREJg50SpZudED23nRG1z
50TUeedEOoDnRKmG50QPjedEdZPnRNyZ50Q6oOdEqabnRA+t50R1s+dE1LnnRA==</AssayXData><AssayYData Points="25">pAz5P7Oj9T9+j/U/rHP0P3VO9D8WHPU/Wzr0P1Yg9D9p6PM/dgb0P2Q+9D/TcvQ/DjT0P9S2
8z8zevM/MsnzPycB9D/5UPM/a67zPyUc9D+NB/Q/0zrzP/ik8z965vM/NZXzPw==</AssayYData></Step><Step><CommonData><SampleLocation>1</SampleLocation><SampleID>Buffer</SampleID><SampleGroup></SampleGroup><SampleInfo></SampleInfo><SampleRow>G</SampleRow><SamplePlate>1</SamplePlate><WellType>BUFFER</WellType><Concentration>-1</Concentration><ConcentrationUnits>µg/ml</ConcentrationUnits><MolarConcentration>-1</MolarConcentration><MolarConcUnits>nM</MolarConcUnits><MolecularWeight>-1</MolecularWeight><Temperature>30</Temperature><StartTime>1977380</StartTime><AssayTime>5</AssayTime></CommonData><FlowRate>1000</FlowRate><StepType>KREGENERATION</StepType><StepName>Regeneration</StepName><StepStatus>OK</StepStatus><ActualTime>5.00005</ActualTime><CycleTime>0.2</CycleTime><AssayXData Points="25">O8DnRKHG50QQzedEdtPnRN3Z50Q74OdEqubnRBDt50Ru8+dE3fnnREMA6ESqBuhEEA3oRHYT
6ETdGehEQyDoRKEm6EQILehEbjPoRNU56ERDQOhEoUboRBBN6ERuU+hE1VnoRA==</AssayXData><AssayYData Points="25">8NivQDk1sUD1i6FAiESoQKJmrkC8i51Am4OjQH2/r0BQD6ZAoDSkQNNhr0BYK6xAW2WiQMVq
pkCrm6hAjE2cQC7aoUCVI7FAdgimQMOMn0AFBLFAXUisQKKIoUDlMKhAOUurQA==</AssayYData></Step></KineticsData></ExperimentResults>
