# Supplementary material for: CD147 mediates the adsorption of influenza A virus on the cell surface through direct interaction with HA
Source: Front Cell Infect Microbiol. 2025 Aug 29;15:1647283. doi: 10.3389/fcimb.2025.1647283 (PMC12426278; doi:10.3389/fcimb.2025.1647283)
Supplement: Supplementary file 8 [file DataSheet2.zip › raw data-2/Figure 6/Fingure6 D-I/Fingure6 F/241006_008.frd]

<?xml version="1.0" encoding="UTF-8" standalone="yes"?>
<ExperimentResults><ExperimentInfo Name="Experiment_1"><ExpDescription></ExpDescription><RTDVersion>2.0</RTDVersion><RunID>1FEBD801-7731-4934-897C-89B0338FFE3B</RunID><ExperimentType>KINETICS</ExperimentType><ExperimentSubType>KBASIC</ExperimentSubType><StartDateTime>2024-10-06T20:28:04</StartDateTime><MachineName>4QSYCS2</MachineName><UserName>Labuser</UserName><LotNumber></LotNumber><PlateName>241006</PlateName><PlateName2></PlateName2><SensorName>H7</SensorName><SensorPlate>1</SensorPlate><SensorType>SA (Streptavidin)</SensorType><SensorRole>LIGAND</SensorRole><SensorInfo></SensorInfo><WritingSW>DataAcquisition.exe 11.1.0.11</WritingSW><InstrumentType>OctetRED96e</InstrumentType><InstrumentSerial>FB-90287</InstrumentSerial><InstrumentFW>1.0.0.0</InstrumentFW><IntegrationTime>2.6</IntegrationTime><DSPType>CPF</DSPType><DSPStitching>1</DSPStitching><HasManifest>1</HasManifest><InfoHash>-1580677736</InfoHash></ExperimentInfo><AssayParamsInfo/><KineticsData><Step><CommonData><SampleLocation>12</SampleLocation><SampleID></SampleID><SampleGroup></SampleGroup><SampleInfo></SampleInfo><SampleRow>H</SampleRow><SamplePlate>1</SamplePlate><WellType>BUFFER</WellType><Concentration>-1</Concentration><ConcentrationUnits>µg/ml</ConcentrationUnits><MolarConcentration>-1</MolarConcentration><MolarConcUnits>nM</MolarConcUnits><MolecularWeight>-1</MolecularWeight><Temperature>28.1</Temperature><StartTime>0</StartTime><AssayTime>120</AssayTime></CommonData><FlowRate>1000</FlowRate><StepType>BASELINE</StepType><StepName>Baseline</StepName><StepStatus>OK</StepStatus><ActualTime>120.001</ActualTime><CycleTime>0.2</CycleTime><AssayXData Points="600">AAAAAPLSTT7fT80+mpkZP83MTD/FIIA/mpmZP/hTsz/NzMw/ZmbmPwAAAEAv3QxA/KkZQMl2
JkAzMzNAAABAQC/dTECamVlAyXZmQDMzc0AAAIBAZmaGQP7UjEAzM5NAmpmZQAAAoECYbqZA
/tSsQGQ7s0DLoblAAADAQJhuxkDNzMxAZDvTQMuh2UAxCOBAmG7mQP7U7EAzM/NAy6H5QAAA
AEEzMwNBf2oGQZqZCUHNzAxBGQQQQUw3E0FmZhZBmpkZQeXQHEEZBCBBMzMjQX9qJkGamSlB
5dAsQRkEMEFMNzNBf2o2QbKdOUHNzDxBGQRAQUw3Q0FmZkZBmplJQc3MTEEZBFBBMzNTQWZm
VkGynVlB5dBcQQAAYEFMN2NBf2pmQbKdaUHl0GxBAABwQUw3c0FmZnZBsp15Qc3MfEEMAoBB
mpmBQTMzg0HNzIRBc2iGQQAAiEGmm4lBMzOLQdnOjEFzaI5BAACQQaabkUEzM5NB2c6UQXNo
lkEMAphBppuZQT81m0HNzJxBc2ieQQwCoEGmm6FBPzWjQdnOpEFzaKZBDAKoQZqZqUEzM6tB
2c6sQWZmrkEAALBBppuxQT81s0HNzLRBc2i2QQwCuEGmm7lBMzO7QdnOvEFmZr5BDALAQZqZ
wUEzM8NB2c7EQXNoxkEMAshBmpnJQT81y0HNzMxBc2jOQQAA0EGmm9FBMzPTQdnO1EFzaNZB
AADYQZqZ2UEzM9tB2c7cQWZm3kEMAuBBppvhQT8140HZzuRBZmbmQQwC6EGmm+lBMzPrQdnO
7EF/au5BAADwQZqZ8UE/NfNB2c70QXNo9kEMAvhBppv5QTMz+0HZzvxBc2j+QQYBAELNzABC
mpkBQm1nAkIzMwNCBgEEQs3MBEKamQVCZmYGQjk0B0IAAAhCzcwIQqCaCUJtZwpCMzMLQgYB
DELTzQxCmpkNQm1nDkIzMw9CBgEQQtPNEEKamRFCZmYSQjk0E0IGARRCzcwUQqCaFUJtZxZC
OTQXQgAAGELNzBhCoJoZQm1nGkI5NBtCAAAcQs3MHEKgmh1CbWceQjMzH0IGASBCzcwgQpqZ
IUJtZyJCOTQjQgAAJELNzCRCmpklQm1nJkIzMydCBgEoQtPNKEKamSlCZmYqQjk0K0IGASxC
080sQpqZLUJtZy5COTQvQgYBMELNzDBCmpkxQm1nMkIzMzNCAAA0Qs3MNEKamTVCZmY2Qjk0
N0IAADhCzcw4QqCaOUJtZzpCOTQ7QgYBPELNzDxCmpk9Qm1nPkI5ND9CBgFAQs3MQEKgmkFC
ZmZCQjk0Q0IGAURCzcxEQqCaRUJtZ0ZCMzNHQgYBSELNzEhCoJpJQm1nSkIzM0tCBgFMQs3M
TEKamU1CbWdOQjk0T0IAAFBC081QQpqZUUJmZlJCOTRTQgYBVELTzVRCoJpVQmZmVkI5NFdC
AABYQs3MWEKgmllCZmZaQjk0W0IGAVxCzcxcQpqZXUJtZ15COTRfQgAAYELTzWBCmplhQm1n
YkI5NGNCAABkQtPNZEKamWVCZmZmQjk0Z0IAAGhCzcxoQqCaaUJmZmpCOTRrQgAAbELTzWxC
oJptQm1nbkI5NG9CBgFwQs3McEKgmnFCbWdyQjk0c0IAAHRCzcx0QpqZdUJmZnZCMzN3QgYB
eELNzHhCoJp5Qm1nekIzM3tCAAB8Qs3MfEKgmn1CbWd+QjMzf0IAAIBCZmaAQlDNgEIzM4FC
mpmBQgAAgkLpZoJCzcyCQjMzg0KamYNCgwCEQulmhEJQzYRCtjOFQpqZhUIAAIZC6WaGQs3M
hkIzM4dCHZqHQoMAiELpZohCUM2IQrYziUKamYlCgwCKQmZmikLNzIpCMzOLQpqZi0IAAIxC
6WaMQlDNjEK2M41CmpmNQoMAjkJmZo5CzcyOQrYzj0Idmo9CAACQQmZmkEJQzZBCMzORQpqZ
kUIAAJJCZmaSQs3MkkK2M5NCHZqTQoMAlELpZpRCUM2UQjMzlUIdmpVCAACWQmZmlkJQzZZC
MzOXQpqZl0KDAJhC6WaYQs3MmEK2M5lCHZqZQoMAmkLpZppCzcyaQrYzm0IdmptCgwCcQmZm
nEJQzZxCMzOdQpqZnUIAAJ5C6WaeQlDNnkK2M59CmpmfQoMAoELpZqBCzcygQjMzoUIdmqFC
gwCiQmZmokLNzKJCMzOjQpqZo0IAAKRC6WakQlDNpEK2M6VCHZqlQgAApkJmZqZCzcymQjMz
p0KamadCgwCoQmZmqELNzKhCMzOpQh2aqUIAAKpC6WaqQs3MqkK2M6tCHZqrQgAArEJmZqxC
UM2sQrYzrUIdmq1CAACuQmZmrkJQza5CMzOvQh2ar0KDALBCZmawQs3MsEK2M7FCmpmxQoMA
skLpZrJCzcyyQjMzs0IdmrNCAAC0QulmtEJQzbRCtjO1Qh2atUIAALZC6Wa2Qs3MtkK2M7dC
mpm3QgAAuEJmZrhCzcy4QjMzuUIdmrlCAAC6QulmukJQzbpCMzO7QpqZu0IAALxC6Wa8Qs3M
vEK2M71Cmpm9QoMAvkLpZr5CUM2+QrYzv0Kamb9CgwDAQulmwEJQzcBCMzPBQh2awUIAAMJC
6WbCQlDNwkK2M8NCmpnDQoMAxEJmZsRCzczEQjMzxUIdmsVCgwDGQulmxkJQzcZCtjPHQh2a
x0KDAMhCZmbIQs3MyEK2M8lCHZrJQoMAykLpZspCUM3KQjMzy0IdmstCAADMQmZmzEJQzcxC
tjPNQh2azUIAAM5C6WbOQlDNzkK2M89CHZrPQgAA0EJmZtBCzczQQrYz0UIdmtFCAADSQulm
0kJQzdJCtjPTQpqZ00IAANRC6WbUQlDN1EK2M9VCmpnVQoMA1kLpZtZCzczWQjMz10KamddC
AADYQmZm2ELNzNhCtjPZQh2a2UKDANpC6WbaQs3M2kIzM9tCHZrbQoMA3ELpZtxCUM3cQjMz
3UKamd1CgwDeQmZm3kLNzN5CMzPfQh2a30KDAOBC6WbgQs3M4EK2M+FCmpnhQgAA4kLpZuJC
083iQjMz40IdmuNCgwDkQmZm5EJQzeRCtjPlQh2a5UKDAOZC6WbmQlDN5kK2M+dCmpnnQgAA
6ELpZuhCUM3oQjMz6UIdmulCAADqQmZm6kJQzepCtjPrQpqZ60KDAOxC6WbsQlDN7EK2M+1C
mpntQoMA7kLpZu5CzczuQjMz70Idmu9C</AssayXData><AssayYData Points="600">AAAAAIz/LjvJkA67D93lOhkXszkaS7i6iG7EOrt5FjuiR9Q5oWD1utsa5DpNnVC6uDUbO4Xl
mDrTu687MHMUO8AhrDnoKV45w4ctO43S8Tq+JFE77YjoO0qx47ib4cs6X0sQO/JNiLvsOSg7
Q5hIOwvPBDt0XgS62juruQm9mTti0S87d8pQO44+hjseEDI7aE2+O8BPeDsp6h45miQ2O9h+
rjvzvWU7yoBtOwoRBjxaKK07QYZcO7J3bDtrAW47BF+NO71bDTqrL/g7QbIFPLhcjjsQWiE7
kqSjO9Lh8zvcm1g7QS3EO9X2YDsncc07G6GoO7KaqTtFxoc7yttRO/i70jtcEqc2h3WcO+vT
wTmGr8g6hO/VO/CC7DsgXbE75TSRO2CKpjuhHeE7K4L/O9ir8TvKvtA7kGJPPLz75zsorC47
/mEaPD1eEjzBB2A78eO+Ozk86jvhOS08+qWqO7Hs4jtQsUM8rv/QO2AsCDzhafY7jT4MPNLz
KzyvaCg89EeaOyx2oTu7iDI8Bq/QOwJEzjsfuf07dogiPLl6hjufLdk7PYHxO9b2VTzRZAE8
nEEAPHyYDDwFWD48uvUOPEQaGzy+PhQ8PhgMPEExCjy9Ki08wOfDOy82xDtt6oY7d7wTPKp5
hzupb747qk4WPOd+ITxgLhM8T/VMPPAkFTwpetA7NvgBPPHTDDx5Vdw7CsEOPEmOKTx0gCU8
rLyjO4etIzxeHBY8KN4kPJcuDTzCaXM7wpoVPIRj9TuIjS47/28qPFIgGzxBYF48dhQ9PLfC
BDwe6yA8S1rlO0k/Ejx8sQk8ZQXtO+XKDTwhsPo70b5CPE9m5zslgSI8Ycc3PA6GbzxX3bo7
+JYWPHbw1Dsr1+47BgBKPLx7Djzdmj08uyAhPLSdAzzeTd47OmfEOyux+TtC70M8caRQPHUb
HzxF1Cw8I00SPD4voTuJ3xc8xkpAPNBYyDti0yE8iIk9PJUhEzw9aus7wVB1PHvXNjy8bgk8
2uo2PI3uyDtoXUc8qQwfPFdpDTz+PVM8LUUQPJy/9DtX/wE80qkhPHvz6jvzvig8uAHeO82B
MDxFZRw8H+9APMMsWTwn1yk8Ksd3PEOh8zvhwNw7p0NKPMA32jsyI+Y7x+QGPH00PDyFVlk8
Qu3bO3jiMTz28AY81cIiPIVeNjzysX48gcbpOx9F9juOQXQ8dgQ5PGq1Dzz94B883uUUPNM6
VTx+SE488lD/O9l2VTwvQiY8buZNPK7NJDy8KEI8LXITPNRtCjwxejs82apCPL09MDwr5L07
uCg+PNPJUTxGIig8byomPF83HzymuI48GkBcPOOhJjw29SI8q6u6O82SdzxwZWI8ZbnaOxrA
QDwSSDY87mwyPDcLSzxrHjM8VClWPIqGPjw8JjI8moUePAl6EjwrVhQ8cMyaO/YPSzzacR08
/8PlO4cFWDwKxVE8mQdSPK5objx49Ck8DvwSPJdHOTxmGj48K2xJPMzFYzzN1lg8qPBuPE7W
Fzx8jEM8peIrPO9eDTzTPik8H2xVPJ1xYDy4/TQ8/I1PPFzCEDyMn0I8P01ZPPN9IDz+b9w7
Jdc9PEPAVzxBp2Q8pMYZPFFnHzwptUU8Ew9vPBUQHTzRaSk86bKOPDRmPTzQOUw8fiQ+PKbA
MDyA0VI87wZoPHDGTDzOFm08RaB6PAe/YTyHrC88xSIkPG5DKTzprFs8BawnPL5vaDyv7FE8
3UkQPHh2KDyK8ig8UOQgPLIxYzz/ME4856onPPhNMzz6WxA8+w8kPGPgaDyIUcU7GUVxPFCL
QTxVdjs88VIxPA3HhDxXhm08U3I2PK+LTDwEZZo87V9APLAGWTxmnTc86eFWPGJfUDzS62U8
sjRJPAfDhzwH9U88uLVZPGYAPDxpsV08QGgDPGyzTTyCbos8TXltPPy/QzzgsmY8/CwKPCsS
OTzeFg48qnFCPBL/VDypfGc8j+0UPDW7MTxMpE08ahQaPPJvSjw30Dg8+FlOPOKFRDztE2Q8
QkVpPOcwgzxwIUw8uylOPA3VVDxaZFU8ASdJPAJgUjwhD2Y8owFoPIxjZzxYmm48mC9DPMtQ
SDx9Qyo8Tzc5PNBSXzx0uHg8FUpuPFUNMTwiaXg8sFFgPBtZWDwzShs8duVLPFk4czw+rho8
ovQVPIjAWjy2OnA89LNpPL4jVDx2nnQ8TLKKPOynYjxmqzs8PoFqPG3XIjwVl4U8jepsPEMk
TjwZHk08FUWAPLRPjjxASn48ywhwPLf4iTyZRRg84d5bPF48IzwC/lE8lYNWPGbMPTxVujk8
UepFPPKygjxEYlg8nLJ+PDc6cTwEdDs8TLdtPPuamzwxLGU87sBRPNgfMjw86F48TY76O5p7
jzzxLz88YGINPPo9OTyY6To8OJQxPIuNgzzNZ4M81q1ZPOeZiDwqy1A8Wl9KPNQOYDwzCoY8
Qss6PCMfPzxS+Hg8ok1LPG8+WTwW/mU8nphIPNaPXjzskII8/YlSPFLgyjvp7Ug8S8aLPPCS
gDwbwTc8BDU+PLcbQzw6AYk8J2I+PJiqUTxTlBs8x19CPK16UjybnwM8MmZePAv8GjzNT1M8
73A5PHXsjDz9uV88vbhGPL4UZDz8cZY8EvCGPE+IfTzsSj0822qHPMbcGTwiWBY8gXuAPLUP
OTzraEc8YwpiPABtfTwVqFI8zaWEPDxJcDzolVI8TQRzPB1jezzuaU48l1xIPNJrTzyTKhM8
hC5tPERAgzy9I208RzqAPBMzmDyFP0w8T0gAPFYpgTwpVFQ8DYMbPJc9Qjyt0x08yM9oPFYE
jjw/OI48rNU+PIlNIDzfiBY8W1d/PFWEajxAe148VJRSPBaikDw6woI8inIvPD72WDzC6Tw8
niczPIAbQzy8oi48QnCFPNjqbDzrKCA84oU6PGFMeDy4QVY8y1YfPBnyWDxW7kk8Y1kjPFS2
ZDxirYo8IG13PBfyTzxzB308HcsoPLe6OTxcWmY8uoOGPCF0Nzxo6mg8FOGQPJdRezzQf0c8
sbCBPC6/YzwY3Cc8fb0sPLtofzx2/DI8TWlaPP5VKjxaCFU8ZuNtPH6ZNzxXdl08SLMkPL2h
Ojy3Jhs81imOPHAPUTw7tmk8AxC/OzfWLjyR2HY8nUViPOeyWDxMkCg8HKtxPGRfQDw6/SI8
DPZWPA9mhTzyB4A8ndpfPFBQcjx3Nyc8</AssayYData></Step><Step><CommonData><SampleLocation>3</SampleLocation><SampleID>hb2</SampleID><SampleGroup></SampleGroup><SampleInfo></SampleInfo><SampleRow>H</SampleRow><SamplePlate>1</SamplePlate><WellType>KLOAD</WellType><Concentration>50</Concentration><ConcentrationUnits>µg/ml</ConcentrationUnits><MolarConcentration>30000</MolarConcentration><MolarConcUnits>nM</MolarConcUnits><MolecularWeight>-1</MolecularWeight><Temperature>30</Temperature><StartTime>158174</StartTime><AssayTime>1200</AssayTime></CommonData><FlowRate>1000</FlowRate><StepType>LOADING</StepType><StepName>Loading</StepName><StepStatus>OK</StepStatus><ActualTime>402.201</ActualTime><CycleTime>0.2</CycleTime><AssayXData Points="2011">gwDwQmxn8EJQzfBCtjPxQqCa8UIGAfJCbGfyQlDN8kK2M/NCHZrzQgYB9EJsZ/RCUM30QrYz
9UKgmvVCBgH2Qmxn9kLTzfZCOTT3QqCa90KDAPhC6Wb4QlDN+EI5NPlCoJr5QoMA+kJsZ/pC
0836QrYz+0KgmvtCgwD8Qmxn/ELTzfxCOTT9QqCa/UKDAP5C6Wb+QtPN/kK2M/9CHZr/QoMA
AEO2MwBDqGYAQx2aAENQzQBDQgABQ7YzAUPpZgFDHZoBQ1DNAUODAAJDdTMCQ+lmAkPbmQJD
UM0CQ0IAA0N1MwND6WYDQ9uZA0MOzQNDQgAEQ3UzBEOoZgRD25kEQw7NBEODAAVDdTMFQ6hm
BUPbmQVDUM0FQ4MABkO2MwZD6WYGQ9uZBkNQzQZDQgAHQ7YzB0PpZgdDHZoHQw7NB0NCAAhD
tjMIQ+lmCEPbmQhDUM0IQ4MACUN1MwlDqGYJQ9uZCUNQzQlDgwAKQ7YzCkPpZgpDHZoKQw7N
CkNCAAtDtjMLQ+lmC0NemgtDDs0LQ4MADEN1MwxDqGYMQx2aDENQzQxDgwANQ7YzDUPpZg1D
25kNQw7NDUODAA5DtjMOQ6hmDkMdmg5DDs0OQ4MAD0O2Mw9D6WYPQ9uZD0MOzQ9DQgAQQ7Yz
EEOoZhBD25kQQw7NEEODABFDtjMRQ6hmEUMdmhFDDs0RQ4MAEkN1MxJDqGYSQx2aEkMOzRJD
QgATQ7YzE0PpZhND25kTQw7NE0ODABRDdTMUQ+lmFEPbmRRDDs0UQ4MAFUN1MxVDqGYVQx2a
FUNQzRVDQgAWQ7YzFkOoZhZD25kWQ1DNFkODABdDtjMXQ6hmF0PbmRdDDs0XQ4MAGEO2MxhD
qGYYQx2aGENQzRhDgwAZQ7YzGUOoZhlDHZoZQw7NGUNCABpDdTMaQ+pmGkMdmhpDDs0aQ0IA
G0O2MxtD6mYbQx2aG0NQzRtDQgAcQ7YzHEOoZhxD25kcQw7NHENCAB1DtjMdQ+pmHUPbmR1D
UM0dQ4MAHkO2Mx5D6mYeQ9uZHkNQzR5DQgAfQ7YzH0OoZh9D25kfQw7NH0ODACBDtjMgQ+pm
IEPbmSBDDs0gQ4MAIUO2MyFDqGYhQ9uZIUNQzSFDgwAiQ7YzIkOoZiJDHZoiQw7NIkODACND
tjMjQ+pmI0PbmSNDUM0jQ4MAJEO2MyRDK2ckQ9uZJENQzSRDgwAlQ7YzJUOoZiVDHZolQw7N
JUODACZDtjMmQ6hmJkMdmiZDDs0mQ0IAJ0N1MydDqGYnQx2aJ0MOzSdDgwAoQ7YzKEOoZihD
HZooQw7NKENCAClDdTMpQ+pmKUPbmSlDUM0pQ0IAKkO2MypDqGYqQx2aKkMOzSpDQgArQ3Uz
K0OoZitDHZorQ1DNK0ODACxDdTMsQ+pmLEPbmSxDDs0sQ0IALUO2My1DqGYtQ9uZLUMOzS1D
QgAuQ7YzLkPqZi5DHZouQw7NLkNCAC9DtjMvQ6hmL0PbmS9DUM0vQ0IAMEO2MzBDqGYwQx2a
MEMOzTBDQgAxQ3UzMUOoZjFDHZoxQw7NMUODADJDtjMyQ6hmMkPbmTJDUM0yQ4MAM0N1MzND
qGYzQx2aM0NQzTNDQgA0Q7YzNEPqZjRDHZo0Q1DNNEODADVDtjM1Q6hmNUMdmjVDUM01Q0IA
NkO2MzZD6mY2Qx2aNkNQzTZDQgA3Q3UzN0PqZjdD25k3Q1DNN0NCADhDtjM4Q+pmOEMcmjhD
Ds04Q0IAOUO2MzlDqGY5QxyaOUNQzTlDgwA6Q3QzOkPqZjpD25k6Qw7NOkNCADtDtjM7Q6hm
O0McmjtDDs07Q4MAPEO2MzxDqGY8QxyaPEMOzTxDgwA9Q7YzPUPqZj1DHJo9Q1DNPUNCAD5D
dDM+Q+pmPkMcmj5DDs0+Q4MAP0O2Mz9DqGY/QxyaP0NQzT9DgwBAQ3QzQEPqZkBD25lAQ1DN
QENCAEFDtjNBQ+pmQUMcmkFDUM1BQ4MAQkO2M0JDqGZCQxyaQkMOzUJDQgBDQ7YzQ0MrZ0ND
HJpDQ1DNQ0NCAERDtjNEQ6hmREMcmkRDDs1EQ0IARUN0M0VD6mZFQxyaRUNQzUVDQgBGQ7Yz
RkPqZkZD25lGQ1DNRkNCAEdDtjNHQ+pmR0McmkdDDs1HQ4MASEO2M0hD6mZIQxyaSEMOzUhD
QgBJQ7YzSUPqZklD25lJQ1DNSUNCAEpDtjNKQ6hmSkPbmUpDDs1KQ4MAS0N0M0tDqGZLQ9uZ
S0NQzUtDxABMQ7YzTEPqZkxD25lMQw7NTENCAE1DtjNNQ6hmTUMcmk1DDs1NQ4MATkN0M05D
6mZOQ9uZTkMOzU5DQgBPQ3QzT0OoZk9DHJpPQ1DNT0NCAFBDdDNQQ6hmUEPbmVBDDs1QQ4MA
UUO2M1FD6mZRQ9uZUUMOzVFDQgBSQ3QzUkPqZlJD25lSQ1DNUkNCAFNDdDNTQ6hmU0McmlND
Ds1TQ4MAVEN0M1RDK2dUQxyaVENQzVRDQgBVQ3QzVUPqZlVDHJpVQw7NVUODAFZDtjNWQ+pm
VkPbmVZDDs1WQ4MAV0N0M1dDqGZXQ9uZV0MOzVdDgwBYQ7YzWEPqZlhDHJpYQw7NWEODAFlD
tjNZQ+pmWUMcmllDDs1ZQ4MAWkN0M1pD6mZaQ9uZWkNQzVpDQgBbQ7YzW0PqZltD25lbQw7N
W0NCAFxDdDNcQ+pmXEMcmlxDDs1cQ4MAXUN0M11DK2ddQxyaXUMOzV1DQgBeQ7YzXkPqZl5D
HJpeQ1DNXkNCAF9DdDNfQ+pmX0Mcml9DDs1fQ4MAYEN0M2BDqGZgQxyaYEMOzWBDQgBhQ7Yz
YUOoZmFDHJphQw7NYUODAGJDtjNiQ+pmYkMcmmJDDs1iQ4MAY0O2M2NDqGZjQxyaY0NQzWND
QgBkQ3QzZEOoZmRDHJpkQ1DNZENCAGVDdDNlQ6hmZUMcmmVDDs1lQ4MAZkO2M2ZD6mZmQ9uZ
ZkNQzWZDQgBnQ7YzZ0OoZmdD25lnQw7NZ0NCAGhDtjNoQ+pmaEMcmmhDUM1oQ4MAaUO2M2lD
qGZpQ9uZaUMOzWlDgwBqQ7YzakOoZmpD25lqQ1DNakNCAGtDtjNrQ6hma0McmmtDDs1rQ0IA
bEO2M2xDqGZsQ9uZbENQzWxDQgBtQ7YzbUPqZm1DHJptQ1DNbUNCAG5DtjNuQ+pmbkMcmm5D
Ds1uQ4MAb0O2M29D6mZvQ9uZb0MOzW9DQgBwQ7YzcEOoZnBD25lwQ1DNcENCAHFDtjNxQ+pm
cUPbmXFDDs1xQ4MAckN0M3JDqGZyQ9uZckNQzXJDQgBzQ3Qzc0OoZnND25lzQw7Nc0NCAHRD
tjN0Q+pmdEPbmXRDUM10Q4MAdUO2M3VD6mZ1QxyadUNQzXVDQgB2Q7YzdkOoZnZDHJp2Qw7N
dkNCAHdDdDN3Q6hmd0McmndDUM13Q0IAeEO2M3hD6mZ4Q9yZeENQzXhDQgB5Q7YzeUPqZnlD
HJp5Q1DNeUNCAHpDtjN6Q+pmekPcmXpDUM16Q0IAe0O2M3tD6mZ7Qxyae0NQzXtDhAB8Q7Yz
fEOoZnxDHJp8Qw7NfEOEAH1DdDN9Q+pmfUPcmX1DDs19Q4QAfkN0M35D6mZ+QxyafkNQzX5D
QgB/Q7Yzf0OoZn9D3Jl/Qw7Nf0NCAIBD2xmAQ1QzgEMOTYBDh2aAQyGAgEO6mYBDVLOAQw7N
gEOH5oBDIQCBQ9sZgUNUM4FDDk2BQ6hmgUNCgIFD25mBQ1SzgUPuzIFDqOaBQyEAgkPbGYJD
VDOCQw5NgkOoZoJDIYCCQ7qZgkNUs4JDDs2CQ6jmgkMhAINDuhmDQ3Uzg0PuTINDh2aDQyGA
g0PbmYNDVLODQ+7Mg0Oo5oNDQgCEQ7oZhENUM4RD7kyEQ4dmhEMhgIRDupmEQ3WzhEMOzYRD
h+aEQ2IAhUPbGYVDVDOFQw5NhUOHZoVDIYCFQ9uZhUNUs4VD7syFQ4fmhUNiAIZDuhmGQ1Qz
hkPuTIZDqGaGQyGAhkPbmYZDVLOGQw7NhkOH5oZDIQCHQ9sZh0NUM4dDDk2HQ4dmh0MhgIdD
upmHQ1Szh0PuzIdDqOaHQ0IAiEPbGYhDVDOIQw5NiEOoZohDQoCIQ7qZiEN1s4hDDs2IQ4fm
iENCAIlDuhmJQ3UziUPuTIlDqGaJQyGAiUPbmYlDVLOJQw7NiUOo5olDIQCKQ7oZikNUM4pD
Dk2KQ4dmikNCgIpD25mKQ1SzikPuzIpDqOaKQyEAi0PbGYtDVDOLQw5Ni0OHZotDIYCLQ9uZ
i0N1s4tD7syLQ6jmi0NCAIxDuhmMQ1QzjEPuTIxDqGaMQ0KAjEPbmYxDVLOMQ+7MjEOo5oxD
IQCNQ7oZjUN1M41DL02NQ6hmjUMhgI1D25mNQ3WzjUMOzY1DqOaNQyEAjkO6GY5DVDOOQw5N
jkOoZo5DIYCOQ7qZjkN1s45DDs2OQ4fmjkNCAI9D2xmPQ3Uzj0PuTI9Dh2aPQyGAj0PbmY9D
VLOPQw7Nj0OH5o9DQgCQQ7oZkENUM5BD7kyQQ4dmkENCgJBD25mQQ5WzkEPuzJBDqOaQQyEA
kUO6GZFDVDORQ+5MkUOHZpFDIYCRQ9uZkUN1s5FD7syRQ4fmkUNCAJJD2xmSQ1QzkkMOTZJD
qGaSQ0KAkkPbmZJDdbOSQ+7MkkOH5pJDQgCTQ9sZk0N1M5ND7kyTQ6hmk0NCgJND25mTQ3Wz
k0PuzJNDqOaTQ0IAlEPbGZRDVDOUQw5NlEOHZpRDIYCUQ9uZlEN1s5RD7syUQ4fmlEMhAJVD
2xmVQ1QzlUPuTJVDh2aVQyGAlUPbmZVDVLOVQw7NlUOo5pVDIQCWQ7oZlkN1M5ZD7kyWQ4dm
lkMhgJZD25mWQ1SzlkMOzZZDh+aWQyEAl0PbGZdDdTOXQw5Nl0OoZpdDQoCXQ9uZl0N1s5dD
7syXQ4fml0NCAJhDuhmYQ1QzmEPuTJhDh2aYQ0KAmEPbmZhDVLOYQ+7MmEOH5phDQgCZQ7oZ
mUN1M5lD7kyZQ4dmmUMhgJlD25mZQ3WzmUMOzZlDqOaZQyEAmkPbGZpDVDOaQ+5MmkOHZppD
QoCaQ7qZmkNUs5pD7syaQ4fmmkMhAJtD2xmbQ1Qzm0PuTJtDqGabQ0KAm0PbmZtDdbObQ+7M
m0OH5ptDIQCcQ9sZnENUM5xD7kycQ6hmnEMhgJxD25mcQ3WznEMOzZxDh+acQ0IAnUO6GZ1D
dTOdQw5NnUOoZp1DQoCdQ9uZnUN1s51DDs2dQ4fmnUMhAJ5D2xmeQ1QznkMOTZ5Dh2aeQ0KA
nkO6mZ5DdbOeQw7NnkOH5p5DIQCfQ9sZn0NUM59D7kyfQ6hmn0MhgJ9D25mfQ3Wzn0PuzJ9D
h+afQ0IAoEPbGaBDdTOgQ+5MoEOoZqBDIYCgQ9uZoENUs6BD7sygQ4fmoENCAKFD2xmhQ3Uz
oUMOTaFDqGahQ0KAoUPbmaFDVLOhQ+7MoUOo5qFDIQCiQ9sZokNUM6JD7kyiQ4dmokMhgKJD
upmiQ1SzokPuzKJDh+aiQ0IAo0PbGaNDVDOjQ+5Mo0OHZqNDIYCjQ7qZo0NUs6NDDs2jQ4fm
o0MhAKRDuhmkQ3UzpEPuTKRDqGakQ0KApEO6maRDVLOkQ+7MpEOo5qRDIQClQ9sZpUN1M6VD
7kylQ4dmpUNCgKVD25mlQ1SzpUPuzKVDh+alQyEApkPbGaZDVDOmQw5NpkOoZqZDIYCmQ9uZ
pkNUs6ZDDs2mQ4fmpkNCAKdD2xmnQ3Uzp0MvTadDqGanQ0KAp0O6madDdbOnQw7Np0Oo5qdD
QgCoQ7oZqENUM6hD7kyoQ4dmqENCgKhDupmoQ3WzqEPuzKhDqOaoQyEAqUPbGalDVDOpQ+5M
qUOHZqlDQoCpQ9uZqUN1s6lD7sypQ4fmqUNCAKpD2xmqQ3UzqkMOTapDqGaqQ0KAqkPbmapD
VLOqQw7NqkOo5qpDIQCrQ9sZq0NUM6tD7kyrQ6hmq0MhgKtDupmrQ1Szq0PuzKtDh+arQ0IA
rEPbGaxDVDOsQw5NrEOoZqxDQoCsQ9uZrEN1s6xD7sysQ6jmrENCAK1D2xmtQ3UzrUPuTK1D
qGatQyGArUPbma1DdbOtQw7NrUOH5q1DIQCuQ7oZrkNUM65D7kyuQ6hmrkNCgK5DupmuQ1Sz
rkMOza5Dh+auQyEAr0O6Ga9DVDOvQ+5Mr0OHZq9DQoCvQ9uZr0NUs69D7syvQ4fmr0MhALBD
2xmwQ1QzsEMOTbBDh2awQyGAsEPbmbBDdbOwQw7NsEOo5rBDQgCxQ7oZsUN1M7FDDk2xQ4dm
sUMhgLFDupmxQ1SzsUPuzLFDh+axQ0IAskPbGbJDdTOyQw5NskOHZrJDQoCyQ9uZskNUs7JD
Ds2yQ6jmskMhALNDuhmzQ3Uzs0MOTbNDh2azQ0KAs0PbmbNDVLOzQ+7Ms0Oo5rNDIQC0Q9sZ
tEN1M7RD7ky0Q4dmtENCgLRDupm0Q1SztEPuzLRDh+a0QyEAtUPbGbVDdTO1Q+5MtUOoZrVD
QoC1Q7qZtUNUs7VDDs21Q4fmtUNCALZD2xm2Q3UztkPuTLZDqGa2QyGAtkO6mbZDdbO2Qw7N
tkOo5rZDIQC3Q7oZt0NUM7dDDk23Q6hmt0NCgLdD25m3Q1Szt0PuzLdDqOa3QyEAuEO6GbhD
dTO4Q+5MuEOoZrhDIYC4Q7qZuEN1s7hDDs24Q4fmuENCALlDuhm5Q1QzuUPuTLlDqGa5QyGA
uUPbmblDVLO5Qw7NuUOo5rlDIQC6Q9sZukNUM7pDDk26Q4dmukNCgLpDupm6Q1SzukMOzbpD
qOa6QyEAu0PbGbtDdTO7Qw5Nu0OHZrtDIYC7Q7qZu0N1s7tDDs27Q4fmu0NCALxD2xm8Q3Uz
vEPuTLxDqGa8QyGAvEPbmbxDVLO8Q+7MvEOo5rxDIQC9Q9sZvUNUM71D7ky9Q4dmvUNCgL1D
25m9Q1SzvUPuzL1Dh+a9QyEAvkO7Gb5DdTO+Q+5MvkOoZr5DIYC+Q7uZvkN1s75D7sy+Q4fm
vkMhAL9D2xm/Q3Uzv0MPTb9DqGa/Q0KAv0O7mb9DdbO/Qw/Nv0Oo5r9DIQDAQ9sZwEN1M8BD
7kzAQ4dmwEMhgMBD25nAQ1SzwEMPzcBDqObAQyEAwUPbGcFDVDPBQ+5MwUOHZsFDQoDBQ7uZ
wUN1s8FD7szBQ8nmwUMhAMJD2xnCQ1QzwkPuTMJDh2bCQyGAwkPbmcJDVLPCQw/NwkOH5sJD
QgDDQ9sZw0NUM8ND7kzDQ6hmw0MhgMND25nDQ3Wzw0PuzMNDh+bDQyEAxEPbGcRDVDPEQ+5M
xEOHZsRDQoDEQ9uZxEN1s8RDD83EQ8nmxEMhAMVD2xnFQ1QzxUMPTcVDh2bFQ0KAxUPbmcVD
VLPFQ+7MxUOo5sVDIQDGQ9sZxkNUM8ZDD03GQ6hmxkMhgMZD25nGQ3WzxkPuzMZDh+bGQ0IA
x0PbGcdDVDPHQ+5Mx0OoZsdDQoDHQ9uZx0N1s8dD7szHQ4fmx0MhAMhD2xnIQ1QzyEMPTchD
h2bIQyGAyEO7mchDdbPIQ+7MyEOo5shDIQDJQ7sZyUN1M8lDD03JQ6hmyUNCgMlDu5nJQ3Wz
yUPuzMlDh+bJQ0IAykPbGcpDdTPKQ+5MykOoZspDQoDKQ9uZykN1s8pDD83KQ4fmykMhAMtD
2xnLQ3Uzy0MPTctDqGbLQ0KAy0PbmctDdbPLQw/Ny0Oo5stDIQDMQ9sZzEN1M8xDD03MQ6hm
zENCgMxDu5nMQ9ezzEPuzMxDh+bMQyEAzUPbGc1DdTPNQ+5MzUOoZs1DQoDNQ9uZzUNUs81D
D83NQ6jmzUMhAM5D2xnOQ1QzzkMPTc5DqGbOQyGAzkO7mc5DVLPOQw/NzkOH5s5DIQDPQ9sZ
z0N1M89D7kzPQ6hmz0MhgM9D25nPQ1Szz0PuzM9Dh+bPQyEA0EPbGdBDdTPQQw9N0EOHZtBD
QoDQQ7uZ0EN1s9BD7szQQ6jm0ENCANFD2xnRQ3Uz0UMPTdFDh2bRQ0KA0UPbmdFDdbPRQ+7M
0UOH5tFDIQDSQ7sZ0kNUM9JDD03SQ4dm0kNCgNJDu5nSQ1Sz0kPuzNJDqObSQ0IA00O7GdND
dTPTQw9N00OHZtNDY4DTQ9uZ00NUs9ND7szTQ4fm00NCANRD2xnUQ1Qz1EMPTdRDqGbUQ0KA
1EO7mdRDdbPUQ+7M1EOo5tRDQgDVQ7sZ1UNUM9VDD03VQ6hm1UMhgNVD25nVQ1Sz1UPuzNVD
h+bVQyEA1kPbGdZDdTPWQw9N1kOHZtZDIYDWQ7uZ1kN1s9ZD7szWQ6jm1kNCANdDuxnXQ3Uz
10PuTNdDqGbXQ0KA10O7mddDVLPXQ+7M10OH5tdDQgDYQ9sZ2ENUM9hD7kzYQ4dm2EMhgNhD
25nYQ3Wz2EPuzNhDh+bYQ0IA2UO7GdlDVDPZQw9N2UOoZtlDIYDZQ9uZ2UNUs9lDD83ZQ4fm
2UMhANpDuxnaQ3Uz2kPuTNpDh2baQyGA2kPbmdpDlrPaQw/N2kOH5tpDIQDbQ9sZ20NUM9tD
7kzbQ4dm20NCgNtDu5nbQ3Wz20MPzdtDh+bbQ0IA3EPbGdxDdTPcQw9N3EOHZtxDIYDcQ9uZ
3ENUs9xD7szcQ6jm3ENCAN1D2xndQ1Qz3UPuTN1Dh2bdQ0KA3UPbmd1DdbPdQ+7M3UOo5t1D
IQDeQ7sZ3kN1M95DD03eQ4dm3kNCgN5Du5neQ3Wz3kMPzd5DqObeQ0IA30PbGd9DVDPfQw9N
30OoZt9DIYDfQ7uZ30N1s99DD83fQ6jm30NCAOBDuxngQ1Qz4EPuTOBDqGbgQyGA4EPbmeBD
dbPgQw/N4EOH5uBDQgDhQ9sZ4UNUM+FDD03hQ4dm4UNCgOFD25nhQ1Sz4UMPzeFDh+bhQyEA
4kPbGeJDVDPiQw9N4kOHZuJDIYDiQ7uZ4kN1s+JDD83iQ4fm4kMhAOND2xnjQ1Qz40PuTOND
h2bjQyGA40PbmeNDdbPjQ+7M40OH5uNDIQDkQ7sZ5ENUM+RD7kzkQ4dm5ENCgORDu5nkQ3Wz
5EPuzORDh+bkQyEA5UPbGeVDVDPlQw9N5UOHZuVDIYDlQ9uZ5UN1s+VD7szlQ6jm5UNCAOZD
2xnmQ1Qz5kPuTOZDqGbmQ0KA5kPbmeZDdbPmQ+7M5kOo5uZDIQDnQ7sZ50N1M+dD7kznQ6hm
50MhgOdD25nnQ1Sz50PuzOdDqObnQyEA6EPbGehDVDPoQw9N6EOoZuhDQoDoQ7uZ6EN1s+hD
7szoQ6jm6EMhAOlD2xnpQ1Qz6UMPTelDh2bpQyGA6UO7melDVLPpQw/N6UOH5ulDQgDqQ9sZ
6kNUM+pD7kzqQ6hm6kMhgOpD25nqQ3Wz6kMPzepDh+bqQ0IA60PbGetDVDPrQw9N60OHZutD
QoDrQ9uZ60NUs+tDD83rQ4fm60MhAOxD2xnsQ3Uz7EPuTOxDh2bsQ0KA7EO7mexDVLPsQw/N
7EOH5uxDQgDtQ7sZ7UNUM+1DD03tQ4dm7UMhgO1D25ntQ3Wz7UMPze1DqObtQ0IA7kPbGe5D
dTPuQw9N7kOHZu5DQoDuQ9uZ7kNUs+5DD83uQ6jm7kMhAO9D2xnvQ3Uz70PuTO9Dh2bvQyGA
70Pbme9DdbPvQ+7M70Oo5u9DQgDwQ9sZ8EN1M/BDD03wQ6hm8EMhgPBDu5nwQ3Wz8EMPzfBD
h+bwQ0IA8UO7GfFDVDPxQw9N8UOHZvFDQoDxQ9uZ8UN1s/FD7szxQ6jm8UMhAPJD2xnyQ3Uz
8kMPTfJDh2byQyGA8kO7mfJDdbPyQw/N8kOo5vJDQgDzQ7sZ80NUM/NDD03zQ6hm80MhgPND
25nzQ3Wz80MPzfNDqObzQ0IA9EPbGfRDdTP0Qw9N9EOoZvRDIYD0Q9uZ9ENUs/RDD830Q4fm
9ENCAPVDuxn1Q3Uz9UPuTPVDh2b1Q0KA9UPbmfVDdbP1Q+7M9UOo5vVDQgD2Q9sZ9kNUM/ZD
7kz2Q6hm9kMhgPZDu5n2Q1Sz9kPuzPZDh+b2Q0IA90PbGfdDdTP3Q+5M90OHZvdDIYD3Q7uZ
90N1s/dD7sz3Q6jm90MhAPhD2xn4Q1Qz+EPuTPhDh2b4QyGA+EPbmfhDdbP4Qw/N+EOo5vhD
IQD5Q7sZ+UNUM/lDD035Q4dm+UMhgPlD25n5Q3Wz+UMPzflDqOb5QyEA+kO7GfpDdTP6Q+5M
+kOHZvpDIYD6Q9uZ+kN1s/pD7sz6Q4fm+kNCAPtDuxn7Q3Uz+0PuTPtDh2b7QyGA+0PbmftD
VLP7Q+7M+0OH5vtDQgD8Q7sZ/ENUM/xDD038Q4dm/EMhgPxD25n8Q3Wz/EMPzfxDqOb8Q2MA
/UO7Gf1DdTP9Q+5M/UOoZv1DIYD9Q7uZ/UNUs/1DD839Q4fm/UMhAP5Duxn+Q3Uz/kPuTP5D
qGb+QyGA/kO7mf5DVLP+Qw/N/kOo5v5DIQD/Q9sZ/0NUM/9DD03/Q6hm/0NCgP9Du5n/Q1Sz
/0MPzf9Dh+b/QxAAAETtDABEqhkARIcmAERUMwBEEEAARO1MAES6WQBEh2YARFRzAEQhgABE
3YwARKqZAER3pgBEQ7MARBDAAETdzABEutkARIfmAERD8wBEIQABRN0MAUSqGQFEhyYBREMz
AUQhQAFE7UwBRLpZAUSHZgFEQ3MBRDGAAUTtjAFEupkBRIemAURDswFEIcABRN3MAUS62QFE
d+YBRFTzAUQhAAJE3QwCRKoZAkR3JgJEVDMCRBBAAkTtTAJEulkCRIdmAkRUcwJEIYACRA==</AssayXData><AssayYData Points="2011">ZFTvPeoITz7QMJU+9Tm/PmWV5z5Hbgg/dUsbPzJfLz9UXUE/8ShWP0UYaD/atng/whCFPwRO
jT9Q+JQ//tacP3kXpD9SRas/XxuyP7wmuD9kYr4/WejDP9cSyj8PM88/24zUP4ni2D9U2tw/
3j7hP2nn5D8sVuk/YS7sP8Y78D+JJPM/YBn2P83B+D//Kfw/Lxb+P5dTAEBAAwFAbRACQMr5
AkD2twNAwHQEQLkbBUCb/wVA70EGQJz+BkBVTAdAq94HQBhHCEDPjQhAkcAIQAXmCEAUOAlA
Wr8JQCDOCUArAwpAC1AKQFWWCkCMBgtAnf0KQCnWCkDk9QpAm1QLQHNmC0DaawtAqnsLQFmr
C0AWvQtAou0LQFDuC0CTPQxAti4MQD+tDEBadAxANcMMQFPVDEDs7AxAGBwNQOnkDEDr2QxA
bT0NQP5iDUDwfw1A1noNQBCTDUAjwg1AsrYNQIISDkC2qA1AAfINQDchDkCqTA5AcFcOQGaR
DkBJcg5AsIsOQKjADkC+ug5ABbAOQACzDkBJ8A5Aji4PQMbXDkDZHw9AC/QOQAAxD0AVcw9A
WE0PQORTD0CtmQ9A0bYPQG2cD0Ay1g9AinsPQNXwD0A3EBBA9PcPQFQuEEDABxBADlYQQCvV
D0AFOxBA6kgQQDJ1EEB7gxBABVMQQNGREEDXqBBArtwQQAeMEEB8dRBAbNMQQOXOEEDIABFA
KvMQQN76EEDFJxFA0VIRQDh+EUCdNRFATiERQKyIEUBwpBFARlkRQPbLEUDiXRFAhZwRQEmV
EUAxyxFAEN8RQGHVEUAMMhJAwTMSQBbeEUDbFhJARBASQG8eEkA8KxJAQWgSQHh4EkCXORJA
WocSQL6MEkAgWxJAspwSQAyuEkAn2hJA570SQPXtEkDBxxJA7OgSQJYtE0CxlBJAXPsSQHAa
E0BvIRNAwhUTQNMxE0BaixNAQi0TQJo4E0BFNBNAGl0TQANxE0D2VxNAYGkTQNRrE0DbwxNA
wrATQFaYE0DuahNALLITQO6cE0Bp2hNA9gAUQG7pE0BO/hNArj4UQMstFEAZDhRAtQQUQH9J
FEBcVBRAnAUUQLz1E0AVSRRA6TQUQJ5gFEBNXxRAuWUUQO+FFEDrhRRANrIUQAXEFECGtxRA
urYUQF3qFEB0iRRAG8gUQCqjFECz9hRAjf4UQBnwFEC80xRASg8VQJYxFUA2ZRVAWzIVQAAP
FUBgTRVALRgVQPZKFUAVNRVARI8VQPc+FUCl0xVAP3IVQDWEFUB3pRVAwZUVQIycFUAFshVA
orIVQAqYFUCdsBVAYPcVQPnFFUBrLhZAdwYWQI/uFUBi/BVAzBAWQOnrFUA9RhZAlkAWQCdb
FkBxLBZA+CUWQIAdFkCyVRZAPjgWQIZQFkDwLxZAL5oWQMCKFkCArBZA5bYWQFHCFkBYnhZA
Jm4WQDp0FkDTlhZAm2kWQCy8FkBJqxZATMQWQLPfFkAm5xZA1iQXQCbvFkDP7RZA+M0WQIrl
FkAyTRdANsoWQPu6FkA7KxdAzyEXQKj2FkBWLxdAqjQXQP8PF0A5ORdAA48XQFQ7F0BxTBdA
B7kXQGRoF0A4WxdAPXQXQOyFF0AkwhdA7NwXQK+OF0A1yhdAmo8XQHyrF0AJjBdA0sQXQL7U
F0DyGBhAeOsXQC7OF0Dc1RdAbe0XQHPyF0AEFxhAC0QYQDYdGEDNBxhA740YQOPhF0DBDBhA
VQQYQEptGECPRBhAnyUYQN4cGEDqRRhAmqYYQJB/GEBlfhhALJwYQIRWGEBCgxhAyqgYQKdr
GEAQoBhAbXQYQP6oGECG7RhAZIsYQCIJGUDIjRhAOfwYQKfwGECTnhhA/RQZQF6jGEDK6BhA
Uy8ZQI63GEAw+hhA1hQZQCMgGUAK/BhAeR8ZQAAlGUBmBBlAcmkZQNU5GUB6IBlAJC0ZQAwk
GUDwjRlA6jYZQLhnGUC0RhlADm4ZQL2PGUC7YBlAKLIZQB9NGUAIRhlAsJUZQJ3WGUBriRlA
w6gZQMGDGUC7chlAOZoZQPi6GUD0pxlAW8IZQOi8GUCPzhlAgRQaQJ3sGUBH0RlAcM4ZQJS8
GUAS4BlAbAYaQLH+GUCyCBpA4AIaQIUUGkCRBhpAq9gZQCHGGUB67hlAzA4aQCNFGkARDRpA
T1YaQKnsGUD5PRpA2DUaQNgYGkDGURpA5VIaQF+EGkCITxpA55UaQJacGkAGnRpAa5waQOyn
GkAegRpAQnsaQCl+GkDQhxpApm4aQA9/GkCx3BpAyIEaQOK9GkCVsBpAaXsaQL+OGkC2hhpA
jtsaQHj2GkARuhpAhcsaQNb+GkBtuBpAxsQaQIToGkCA8RpAD88aQLkcG0DsDBtAQfEaQNAj
G0BWHBtAF9gaQNwcG0ClaRtAm/8aQNlJG0CsSBtAPmUbQG4IG0BoYxtA9mMbQOVkG0D8aBtA
QSgbQDNRG0DvWhtAco4bQOSfG0D9VxtA8EsbQEEpG0B0bxtA5mEbQKy1G0AExhtAdoEbQAeY
G0CBpRtAIqYbQEvNG0CwzRtAOcwbQFifG0AM9xtAD9MbQHa0G0C5yRtAM8AbQCjRG0Ct0htA
LPAbQE77G0DTmhtAwekbQO/jG0DfUxxAaZwcQFQfHEAwpRtADgAcQArbG0B8JhxA8yYcQEhO
HECB+htAYkQcQCVzHEChMhxA/gUcQOJdHECGMhxAQmscQNk1HEB/XRxAwoAcQNJKHEALYxxA
9R8cQHR7HECBUxxANlwcQNl5HEAbbBxAMX8cQB1uHEBLWhxAxoYcQJSKHEBOSxxAomocQMGZ
HEB7ohxAvagcQMKrHEC8UhxA3qIcQD2gHEC2qRxA1OQcQO/fHEAI3xxA490cQMmgHEDfwBxA
hugcQBvaHEA4Ah1AF8wcQELsHECr+xxAAxgdQAbyHEDVMh1AAeMcQDBLHUD3YR1AblQdQKG9
HEDz9RxA+VMdQLcEHUABGR1A/hodQJkUHUCBLB1AvkMdQERGHUCMMR1AeQwdQKkMHUCrMB1A
c0QdQHppHUDyWx1Ar6AdQBhuHUAAax1ATXwdQDF9HUCfmx1Av4YdQNMbHUC5lh1AbF4dQIVo
HUDnph1AWWgdQN7PHUCwcx1AqKgdQJiGHUA+7x1AhrodQB6GHUBpux1AZtkdQFnbHUAL0B1A
D5QdQDnXHUAi1x1AydAdQDS2HUBQvR1AwLIdQJu7HUBzAx5AWuEdQJ/5HUB48x1A6uIdQNXh
HUDBDx5AFqodQFbrHUC2SR5AlQMeQFL7HUBeAh5AZeEdQKcWHkBoJh5A3T0eQKc2HkDvUx5A
TRceQJlEHkChVx5APH4eQC8QHkB+bx5AGCgeQDQrHkDpMx5AgUseQIVqHkBTdB5AUyIeQIx2
HkCBgx5AJqQeQJo6HkBwXx5A2F4eQDxQHkCrgR5AeqkeQO5VHkCaZh5AL6YeQKyPHkCfkh5A
/58eQH6LHkCcaB5A88AeQId4HkAsiB5An7QeQHagHkDQkx5AGcEeQBHEHkB1ih5AJoseQE+U
HkBzuR5AwNAeQFu4HkAYmx5APQEfQJ3LHkAi8x5A/c0eQG3PHkAjIh9AcwMfQN/CHkBE1B5A
P+UeQNGtHkAFMh9AWgsfQLgQH0D4Nx9AevAeQEgZH0ATcB9A8S0fQMf5HkAk3B5A6x4fQPv9
HkD/Lh9Aij4fQOoYH0DwSR9AUSQfQEXdHkBubR9AaVcfQOkHH0CIhh9A5IIfQEVHH0BGOR9A
aE0fQNZCH0BmNR9AkScfQDhbH0A9LR9Aa1cfQJ1sH0Cuah9AbGQfQH+jH0Arcx9AznwfQEsw
H0Bl6R9A+GofQI97H0CmjB9Ah14fQFOmH0Bf4R9Ar3sfQKU/H0Bvsx9ApOAfQGDDH0CP7x9A
VMEfQLXYH0DsuR9ABg4gQPv5H0Aeqx9AYcofQGehH0CxwB9ADMQfQEqoH0D/lx9AjrkfQE4i
IEBW+B9AhxAgQL0MIEC25B9AiqwfQNz/H0CuEiBA9AQgQPH4H0CGOyBA7NMfQPffH0DA0R9A
fPkfQCLhH0CVKyBAYvwfQL1lIEBgTyBASSYgQBYiIEAQMyBAPh4gQAzbH0DAsR9A8dQfQKxu
IEAVVCBAvfUfQIMpIECaICBA7FYgQDw0IEANciBAvxcgQCu5IEARHiBAm5QgQEZlIEDleCBA
koggQHsoIEDejiBAqzsgQC0aIEDsUyBAdpIgQAh+IEBijyBAzXAgQMCPIECGnCBA9sMgQA2S
IEAuZSBARvsgQLfAIEDcfCBANIIgQJOBIEDrnSBA28cgQP50IEDBZCBAVGwgQM6RIEChjyBA
OMsgQI2AIEBQniBAsl4gQF2RIECbqiBAfo8gQNKwIEDOFyFAFpUgQBXtIEBScCBAH8sgQPuj
IEBgxiBAaOYgQALnIEC/7CBA7BUhQLLyIEC8sCBA4z8hQNzfIEDZ+yBALQwhQCEJIUDxBSFA
/OUgQIkkIUCECiFAnsIgQMVQIUB1DCFAFS0hQH5IIUDtaSFAsjYhQDpAIUDD+yBASUEhQO5S
IUBk8CBAISchQP9dIUAhRCFAlj4hQFAfIUBXeyFAgRIhQMckIUC+FyFAzY4hQCFjIUDkfyFA
N14hQKxUIUB9hyFAmk4hQJFCIUAthiFAOmMhQA9xIUA3ZyFAlXEhQIZYIUBxaSFAbIchQCA+
IUB1ViFAAVchQBFVIUC62iFANNIhQN9PIUC5tCFARBQhQPW1IUCqaCFAwn0hQElpIUCwjSFA
2cshQHZrIUDZniFAksohQOjsIUBIsyFAaX4hQD/QIUDhgyFAFsIhQIuZIUDXlSFA5KUhQGe1
IUD88CFA68QhQG+UIUDBlCFAIsghQJN+IUC0nyFAcukhQNSYIUBq0CFAM98hQJwBIkBe4iFA
fSAiQNyVIUBX7iFAVOMhQJbTIUB80iFAotQhQI3vIUC8sCFAwsghQMZAIkAzLSJAsvshQJMk
IkDJHSJA2dohQP+jIUDdIiJAPx4iQN4UIkCUcSJAP/ghQM0kIkDfHCJAt/EhQAtFIkCqcSJA
q3kiQLogIkCaSSJALGIiQLcaIkD/MiJAS10iQMksIkDNPCJAzh4iQIRIIkAoCiJA700iQP2U
IkDfTCJAg4kiQOESIkDRUyJA2ykiQNFzIkAaWCJA3TYiQGV8IkB/pyJAC4MiQHF0IkBjeyJA
71ciQGBUIkCmVCJAZYciQEl4IkCCSiJADsIiQAhWIkAccCJASo0iQLR3IkD8nyJAlYQiQGOm
IkC9QSJAo3kiQODPIkDM4CJA374iQLSrIkBa5iJAhpoiQNqdIkAfsCJA3HwiQN2cIkBOvCJA
AFYiQILdIkBEriJAdLAiQPsTI0CdlCJAjPIiQB7PIkBXriJA2PQiQKfRIkBt3CJAkd4iQBms
IkDv+iJAeO0iQGsLI0BaAyNAPS8jQGQWI0Dl/yJA5wMjQPXUIkDXxiJAsgYjQO3PIkBn8yJA
PjAjQMchI0AOFiNATi4jQIYFI0CgCyNAoxgjQIAQI0AlzCJAEiAjQGmWI0AwQiNA6zwjQNc5
I0AFuCJA+fQiQFMiI0BRJSNArkEjQJYdI0Dm+yJAsDYjQCJGI0AyQyNA100jQC4oI0DibyNA
mB0jQLAJI0DYQSNAQGEjQHZGI0A0ryNAelkjQI8oI0CGXCNA6mgjQGdZI0A0cCNArUUjQNAg
I0A/VCNANEwjQPU1I0AgaiNAsmojQOQrI0CHaSNAC1ojQKfEI0ClKyNAK1gjQBirI0CMgSNA
9IwjQAejI0C6rCNAZpEjQB5tI0DKoCNAIm8jQBCVI0AyjiNAGN4jQCOiI0CuqiNADJ0jQL1a
I0BlqCNA4MMjQASyI0D5uyNAiZAjQDPfI0CsvSNAj6QjQNK3I0DPoyNAPKIjQGirI0AB0iNA
ydYjQBueI0AOqCNAVuUjQH7EI0Ac1iNA6dIjQDifI0Cx7iNARc8jQD4BJECd2iNA1PAjQCMW
JED9FiRAaJIjQFztI0BmFSRA+SIkQAjSI0AcuiNAU/IjQBAHJEDtBSRAj94jQHTJI0BT5yNA
agokQCXzI0AR7iNAgOQjQKm+I0AKpiNAykMkQBe5I0BcDCRA9AUkQAfHI0D6MyRA6fkjQLr/
I0AGKyRAVDIkQBM3JEAtKCRA+CgkQEPZI0BKDSRA1xYkQM8uJEBjPCRAnu4jQMZQJEAkNiRA
X18kQKY1JECUECRA72EkQJr1I0A5WCRAsxMkQPgIJEDBIyRAAkAkQDoaJEACeCRAnFokQG8E
JEBhjCRAsg4kQIErJEANPiRA+yskQNU1JEAHKSRA31wkQHVFJEC0LCRAVWokQP1PJEAwYCRA
eYMkQEAtJEBofyRAMF0kQGM5JEAEdSRAkIokQAF5JEAgVSRAQmskQEeXJEC7iSRAvXMkQJiO
JEBsfSRAUGUkQJRdJECIiyRAzFkkQHmhJEDtmSRASOUkQP5gJECb3iRAN6IkQLupJEDsvSRA
jrwkQOGbJEDW4iRAaaIkQF+tJEATuiRALJIkQEejJECowyRAYMEkQCKWJED0aiRArKckQE/K
JEAnmSRA8cYkQEWmJEBE0CRA7MUkQIC5JEAofCRAm8okQLD4JECsrSRAi9YkQKyqJEDznCRA
tXQkQOPTJECh3CRARo0kQPKgJEBUwCRAbkElQF/yJEBp+yRApxklQCzJJEAJ0iRADNUkQOX6
JECxsiRAWf8kQPrRJEDWACVAB5QkQPwEJUAIAyVAb+MkQGwOJUBn7yRA+PwkQBL5JEBVEyVA
FAYlQP/qJECU3yRA6fIkQPj3JEDrMyVAEDAlQG3MJEBhyiRARiwlQDghJUAtMSVA0skkQIcp
JUBbJiVAJUolQIUlJUDFLCVAFD8lQOFCJUDsNyVAKQMlQFZHJUAQNiVAR4wlQMD1JEB89SRA
7zklQNM9JUBeISVA7D4lQM4eJUDPGiVAAlAlQBxjJUCqTSVAvrklQDw1JUDZciVADWclQE2I
JUD2eyVA7j4lQOhWJUDMeiVAuEclQPKSJUAEQCVA+TclQEe5JUDlaCVAk14lQIYyJUAqMiVA
gjslQIJFJUDNfCVAEFMlQNg8JUBgZiVAH3slQKZRJUA1hCVAv1QlQCx8JUDMWCVAeEwlQNqy
JUA7XyVAtHIlQGd3JUCHqyVA8JElQG91JUANbyVAn8MlQGTiJUDwUSVAx60lQHmKJUAIbCVA
rf8lQG7VJUBLgSVAFG8lQECtJUDnkCVAl44lQK+xJUCzlCVABK8lQO7YJUBsmyVA6b8lQLzG
JUCK1SVAOKslQPnOJUAx0SVAyOMlQJ+bJUA7niVAln4lQKSTJUCg7CVAzaklQPnSJUB6oyVA
m9AlQM+eJUAOuSVACsklQMv1JUCr5SVAzq0lQA68JUBH3yVAfuglQL68JUCiACZA/g8mQGsE
JkDJySVAmLglQCEDJkCQBiZAb8YlQCe6JUB/CSZAy84lQMDfJUAMGSZA8ikmQLIpJkD47yVA
2xwmQHJDJkACCCZA4FImQMX2JUBHDiZAjx4mQPwsJkBLJSZAIc0lQB4NJkBD0SVAghAmQP3g
JUDRqiVAu/AlQA8PJkDKNSZAlh8mQKdTJkAhOyZAHwgmQOovJkD08iVAkWImQOovJkD7LSZA
J/4lQEc7JkAKKCZArQcmQAwxJkA2NCZATSEmQJstJkC33CVAbuklQDwrJkCtWSZAdkMmQH8f
JkBEOCZAljUmQJ9DJkCpYiZAHzImQPY5JkBBRCZADyQmQJCUJkCHNyZAhB4mQEh5JkDAZyZA
SBQmQCYAJkAvuCZA2FImQDxYJkDcISZA+j8mQBypJkBqkiZAxo4mQJtGJkDEdCZAFUQmQF5k
JkCemyZAQEcmQOZqJkDBwSZAMXgmQIacJkDfZCZAp14mQE5vJkDPdyZAB4YmQAmUJkBtmSZA
obEmQK57JkAPpyZAQW8mQEvXJkCzlyZA14EmQOWAJkDJlSZARHEmQP8wJkA4tiZAgm0mQBd7
JkDmtyZAMbQmQK+1JkAvqSZAnr8mQE+XJkDJqyZA9JkmQHGDJkDX1iZAHcwmQPu8JkDGjSZA
oGkmQDZ5JkDqpSZAeMwmQHOwJkAJdiZAYpMmQJu1JkBXfSZAtY4mQO/SJkD7vSZAl+0mQOFo
JkCGhSZA17UmQPioJkDF4iZABdYmQHh+JkC/tSZAV9gmQGrHJkAi+CZAoNMmQDjGJkCN1iZA
QLImQPqSJkAgtyZAU7QmQMrbJkA82yZABiEnQCm+JkC6AydA3LgmQIfgJkB1tiZA9wgnQEnE
JkAzTydAEPkmQFfpJkDGTydAfb4mQGAcJ0BywiZAESYnQLDLJkDi/iZAWw0nQEHOJkAqDydA
n8smQNg0J0CXNydAfOQmQPUkJ0DH7yZA8BYnQBYfJ0BxcSdA86YmQE8qJ0D08CZAntkmQCAE
J0AYCSdAmlQnQNAXJ0CaASdASu0mQIrNJkCzEydAcRAnQOLIJkBVIydAs/4mQI8OJ0DyQSdA
rj8nQGIwJ0D3fCdAmjsnQB5FJ0CUYidART0nQDlpJ0CNGydAVN4mQMQjJ0AVRydAXkInQEMV
J0CZXydAgwInQII2J0AUPidA2lcnQH9CJ0D+RCdA5gwnQNJbJ0B+YydA/2YnQF9PJ0CYQSdA
NxonQM1BJ0BCZydAcDQnQCe0J0CKNidA50knQL08J0BknydATksnQFuJJ0DLOCdAEVwnQAFu
J0BrnCdA8oEnQLt9J0BlKydAul0nQChoJ0CCeidAGxQnQKVmJ0CJcydAy5EnQDN2J0AjVSdA
QFonQGOQJ0BMbydAg2MnQFZCJ0DfdCdAoXUnQMKsJ0BQWSdAk2MnQEaCJ0DLdydAi6AnQFOn
J0A9TidA5osnQCJfJ0CltidAx8MnQADsJ0ATtSdApG4nQMTtJ0CRkSdAdYsnQCeCJ0CNjCdA
1LQnQH2QJ0C8hidA87knQAb+J0BPKCdAF64nQIPBJ0DXkydAblsnQLudJ0BpaCdAiLknQGLi
J0BwmidAzcMnQPL5J0AGuSdAsFsnQBaGJ0CxkSdALrcnQNFyJ0Cu1ydAi6snQPD5J0Di+CdA
xfYnQI6CJ0B15ydAkc0nQO2wJ0CqzydAiuUnQKvcJ0D82CdAY5QnQAMhKEB7mCdAxo4nQJjJ
J0C07ydAlbknQLGbJ0CjkCdAx7onQFGrJ0CszidAXrQnQJXfJ0BBuidAUd8nQJv/J0AD2CdA
O/InQO4PKECCCyhA8EYoQOz5J0C82CdA8dYnQFXKJ0A1/CdArigoQMn7J0Du9SdAPegnQDP3
J0BT/ydAv9cnQGjuJ0ALxCdAo/onQM4hKEBOFihAvSsoQPIvKEDyOihAECcoQIsLKEAJGChA
IBMoQN/uJ0CZLyhAqOMnQPY/KEBDFyhAiAIoQCD/J0Dy0ydAAzAoQAshKEDzFChARUcoQH45
KEBkLChAW2YoQIYUKED3ZihANUwoQP35J0C3/SdAUkQoQLcdKEAFVihAynkoQN4zKEBTBShA
xSgoQDb2J0AJUChAFR8oQDinKEC26ydAplAoQJkgKEA4YShATh0oQN5VKECjWChAYVgoQCBC
KECdcShAWm4oQPteKECOTShAQzsoQKZUKEBLKyhApxEoQJEnKEB8WyhA7kUoQPopKEBTNShA
vnkoQANvKEDpVShAL0MoQGIkKECZnChAzSMoQHUkKEBwfShAGq8oQKUVKEBzUihA/nEoQM+z
KEBCnihAmoYoQABiKEBEgyhAIDooQIuGKEBwtChAmigoQEhYKEAsRyhA5kUoQNNYKEBGNShA
55ooQDFfKEDVpShAtKgoQIdjKEBHTyhAxp8oQA+XKEC8UChA0nEoQHCaKEAgmChAgGsoQG+r
KEB2dChA94woQAdqKEBhhShADVMoQFl+KEBifChAAsAoQD/LKEBS4yhAym8oQEmHKEDrkihA
TKcoQD+NKEB3gyhAXoAoQPODKEB0pihAZ6UoQEfOKECsxyhAesYoQJ2KKEC1sihAc8koQAWx
KECSzyhApqooQO93KEAEdihAInQoQL16KEBVwyhA5okoQHcVKUD34ChAD8soQKygKEBu7ihA
vXkoQKh8KEAgryhAPYQoQMT7KEDY7ihAJVEoQOKLKECb4ihAwOsoQFvfKED1xyhAHaUoQI/b
KEBt/ihAQcEoQDcRKUBFAClAvj4pQDHjKEB+1ihATQEpQFCyKEBPvyhAueIoQDvMKEAo1ShA
2f8oQMPxKEDi0yhACMkoQASBKEA7uChAqP0oQI8HKUASvShAngApQDTcKEBh4ChA2PEoQEEx
KUCrQSlAhdooQDz8KEB7GClA8eooQL1JKUBfKilAST0pQKs0KUBaMClAUxMpQKS7KEC4AClA
P8UoQM87KUAI9yhAxB8pQPTHKECXCilAYyYpQI4YKUA0ISlA3OMoQKwTKUCiESlAxyQpQO1V
KUCQYClAL/woQBA1KUAOAClAFCIpQNNZKUADNSlAQ/QoQIEeKUB+WylAC/koQHXwKEDfMClA
/7koQE/9KEBnSilAmA8pQOgGKUAlESlAwhcpQG/dKEC1JClALvQoQLonKUCtJilAHkopQH0x
KUBsOClAPlwpQBk5KUCkIClA7fYoQKEKKUBQfClAlk0pQCh/KUAIOilA1SopQHUEKUARTylA
AecoQBGEKUAdVylA0I4pQPspKUCqQylAL3YpQElpKUCRRylAGSYpQA5BKUALlilAT20pQA==</AssayYData></Step><Step><CommonData><SampleLocation>4</SampleLocation><SampleID></SampleID><SampleGroup></SampleGroup><SampleInfo></SampleInfo><SampleRow>H</SampleRow><SamplePlate>1</SamplePlate><WellType>WASH</WellType><Concentration>-1</Concentration><ConcentrationUnits>µg/ml</ConcentrationUnits><MolarConcentration>-1</MolarConcentration><MolarConcUnits>nM</MolarConcUnits><MolecularWeight>-1</MolecularWeight><Temperature>30</Temperature><StartTime>571943</StartTime><AssayTime>240</AssayTime></CommonData><FlowRate>1000</FlowRate><StepType>BASELINE</StepType><StepName>Baseline</StepName><StepStatus>OK</StepStatus><ActualTime>137.001</ActualTime><CycleTime>0.2</CycleTime><AssayXData Points="685">7owCRMuZAkSIpgJEVLMCRCHAAkT+zAJEy9kCRIjmAkRU8wJEIQADRP4MA0TLGQNEiCYDRGUz
A0QyQANE7kwDRMtZA0SIZgNEZXMDRCGAA0TujANEu5kDRIimA0RUswNEIcADRO7MA0S72QNE
mOYDRGXzA0RCAARE7gwERMsZBESIJgREZTMERCFABET+TAREy1kERIhmBERUcwREIYAERP6M
BETLmQREmKYERGWzBEQywARE7swERLvZBESY5gREZfMERCEABUT+DAVEyxkFRJgmBURUMwVE
IUAFRO5MBUTLWQVEiGYFRFRzBUQhgAVE7owFRLuZBUSYpgVEZbMFRCHABUTuzAVEy9kFRIjm
BURl8wVEIQAGRP4MBkS7GQZEmCYGRFQzBkQyQAZE/kwGRMtZBkSYZgZEVHMGRCGABkTujAZE
u5kGRJimBkRUswZEMsAGRP7MBkS72QZEiOYGRGXzBkQyAAdE/gwHRMsZB0SYJgdEZTMHRCFA
B0TuTAdEu1kHRIhmB0RUcwdEIYAHRO6MB0S7mQdEmKYHRFSzB0QywAdE7swHRMvZB0SI5gdE
ZfMHRCEACETuDAhEuxkIRJgmCERUMwhEIUAIRA9NCETLWQhEmGYIRGVzCEQygAhE7owIRMuZ
CESIpghEZbMIRCHACEQPzQhEy9kIRIjmCERU8whEIQAJRP4MCUS7GQlEmCYJRGUzCUQyQAlE
/kwJRMtZCUSYZglEZXMJRCGACUT+jAlEu5kJRJimCURUswlEIcAJRO7MCUTL2QlEiOYJRGXz
CUQyAApE/gwKRLsZCkSIJgpEZTMKRCFACkT+TApEu1kKRJhmCkRlcwpEIYAKRP6MCkS7mQpE
mKYKRFSzCkQywApE/swKRLvZCkSI5gpEZfMKRCEAC0TuDAtEyxkLRJgmC0RlMwtEIUALRO5M
C0S7WQtEmGYLRFRzC0QygAtE/owLRLuZC0SYpgtEVLMLRCHAC0T+zAtEy9kLRJjmC0RU8wtE
MgAMRO4MDES7GQxEiCYMRFQzDEQyQAxE7kwMRLtZDESIZgxEVHMMRDKADET+jAxEy5kMRIim
DERUswxEMsAMRP7MDETL2QxEmOYMRGXzDEQyAA1E/gwNRLsZDUSIJg1EVDMNRCFADUT+TA1E
u1kNRJhmDURUcw1EIYANRP6MDUS7mQ1EmKYNRGWzDUQywA1E7swNRLvZDUSY5g1EZfMNRCEA
DkTuDA5EyxkORJgmDkRlMw5EIUAORO5MDkTLWQ5EiGYORFRzDkQhgA5E/owORMuZDkSIpg5E
ZbMORCHADkT+zA5Eu9kORJjmDkRU8w5EMgAPRO4MD0S7GQ9EmCYPRFQzD0QhQA9E/kwPRMtZ
D0SYZg9EZXMPRCGAD0T+jA9Eu5kPRIimD0RUsw9EMsAPRO7MD0TL2Q9EiOYPRGXzD0QyABBE
7gwQRLsZEESIJhBEVDMQRCFAEET+TBBEy1kQRIhmEERlcxBEMoAQRO6MEES7mRBEiKYQRGWz
EEQhwBBE7swQRLvZEESI5hBEVPMQRDIAEUTuDBFEuxkRRIgmEURUMxFEMkARRO5MEUTLWRFE
iGYRRGVzEUQhgBFE7owRRLuZEUSYphFEZbMRRDLAEUTuzBFEy9kRRIjmEURl8xFEIQASRO4M
EkS7GRJEiCYSRGUzEkQhQBJE7kwSRLtZEkSYZhJEZXMSRCGAEkTujBJEy5kSRIimEkRlsxJE
IcASRP7MEkS72RJEmOYSRFTzEkQhABNE/gwTRLsZE0SIJhNEVDMTRDJAE0TuTBNEy1kTRIhm
E0RUcxNEMoATRP6ME0S7mRNEmKYTRFSzE0QywBNED80TRMvZE0SI5hNEVPMTRDIAFETuDBRE
yxkURJgmFERlMxREIUAURP5MFES7WRREmGYURFRzFEQhgBRE/owURLuZFESIphREZbMURCHA
FETuzBREu9kURIjmFERl8xREMgAVRP4MFUS7GRVEmCYVRGUzFUQhQBVED00VRLtZFUSIZhVE
VHMVRDKAFUTujBVEu5kVRJimFURlsxVEIcAVRO7MFUS72RVEmOYVRGXzFUQhABZE/gwWRMsZ
FkSYJhZEZTMWRCFAFkTuTBZEy1kWRIhmFkRlcxZEIYAWRP6MFkS7mRZEmKYWRFSzFkRCwBZE
7swWRMvZFkSI5hZEZfMWRCEAF0T+DBdEyxkXRIgmF0RUMxdEIUAXRP5MF0S7WRdEmGYXRFRz
F0QygBdE7owXRLuZF0SYphdEZbMXRCHAF0TuzBdEy9kXRJjmF0Rl8xdEIQAYRO4MGES7GRhE
iCYYRGUzGEQyQBhE/kwYRLtZGESIZhhEZXMYRDKAGETujBhEu5kYRJimGERlsxhEMsAYRO7M
GES72RhEmOYYRFTzGEQyABlE7gwZRLsZGUSIJhlEZTMZRDJAGUT+TBlEu1kZRJhmGURlcxlE
IYAZRO6MGUS7mRlEmKYZRGWzGUQywBlE7swZRMvZGUSY5hlEZfMZRCEAGkTuDBpEyxkaRIgm
GkRUMxpEMkAaRP5MGkTLWRpEmGYaRFRzGkQygBpE/owaRMuZGkSIphpEZbMaRCHAGkTuzBpE
u9kaRIjmGkRU8xpEIQAbRP4MG0S7GRtEmCYbRFQzG0QyQBtE/kwbRLtZG0SYZhtEZXMbRCGA
G0TujBtEu5kbRJimG0RlsxtEIcAbRO7MG0S72RtEiOYbRGXzG0QhABxE7gwcRMsZHESIJhxE
ZTMcRCFAHETuTBxEu1kcRJhmHERlcxxEIYAcRO6MHETLmRxEmKYcRGWzHEQywBxE7swcRLvZ
HESY5hxEZfMcRCEAHUT+DB1EyxkdRIgmHURUMx1EIUAdRA9NHUS7WR1EiGYdRFRzHUQygB1E
7owdRLuZHUSIph1EZbMdRCHAHUTuzB1Ey9kdRIjmHURU8x1EMgAeRP4MHkTLGR5EiCYeRFQz
HkQyQB5E/kweRMtZHkSIZh5EZXMeRCGAHkTujB5Ey5keRJimHkRlsx5EMsAeRP7MHkTL2R5E
mOYeRFTzHkQyAB9E7gwfRMsZH0SIJh9EZTMfRDJAH0T+TB9Eu1kfRIhmH0RUcx9EMoAfRO6M
H0TLmR9EiKYfRFSzH0QywB9E7swfRMvZH0SI5h9EVPMfRCEAIETuDCBEyxkgRIgmIER1MyBE
IUAgRP5MIETLWSBEmGYgRGVzIEQygCBE7owgRLuZIESIpiBEZbMgRCHAIETuzCBEu9kgRJjm
IERU8yBEIQAhRP4MIUTLGSFEiCYhRFQzIUQyQCFE7kwhRMtZIUSIZiFEZXMhRCGAIUT+jCFE
u5khRIimIURlsyFEIcAhRO7MIUS72SFEiOYhRFTzIUQyACJE7gwiRMsZIkSIJiJEVDMiRCFA
IkTuTCJEu1kiRJhmIkRlcyJEIYAiRO6MIkTLmSJEiKYiRFSzIkQywCJE7swiRMvZIkSY5iJE
ZfMiRCEAI0T+DCNEyxkjRJgmI0RUMyNEMkAjRO5MI0S7WSNEiGYjRFRzI0QhgCNE7owjRMuZ
I0SYpiNEZbMjRCHAI0T+zCNEu9kjRJjmI0RU8yNEIQAkRP4MJES7GSREiCYkRGUzJEQhQCRE
/kwkRLtZJESYZiREdXMkRCGAJETujCREu5kkRIimJERUsyREMsAkRA==</AssayXData><AssayYData Points="685">ZYEpQJRvKUDaailADDQpQG96KUDXVSlAGWcpQOwMKUCm9yhACDEpQNLKKEBIOClAGakoQCaw
KEBz0yhAioMoQMiAKEAd1ShAzfgoQF1bKEBueihAoocoQKp5KECxryhA9awoQKO1KECRWChA
Jm0oQPZbKEB2bihA33UoQDU7KEBcbyhAbmYoQAtFKEAbeChA1IooQAJ6KEAEcihAADooQO8w
KEBUKyhASU4oQCZJKED7XyhA3mQoQBV6KEDIZShAB+UnQJYlKECFKihAm1UoQMAoKECCHChA
90MoQAURKEAYEihAnAsoQBpEKEBjGShASEAoQPqBKEAW/SdAVQ8oQBhYKECgKyhADCYoQM39
J0B1IShAYAcoQM2kJ0DQ8idA5/MnQMIJKECKCShAsScoQDoRKEC6DyhAvdUnQNsMKEC0mydA
A+knQPkEKEB04idANwwoQKLTJ0AkJChA5esnQIv6J0BSuidAgb4nQMflJ0CR/CdAPQAoQDaT
J0DtxidA2pEnQNLaJ0Dl4idA37cnQO7eJ0BovidA3HknQAqlJ0ALtidAs+QnQN7MJ0AGiidA
8KcnQL+YJ0C2iydAo9InQAuSJ0CmuydA0tonQFp0J0DTRydACKYnQAqmJ0CeoCdAU40nQOGz
J0BHlCdAenknQPg2J0DWgSdA4oonQHaZJ0DXlidAQ3UnQKq5J0BoSCdARJAnQIqZJ0CuUCdA
X2gnQIZSJ0DSUydAp1snQGqbJ0BclydA+zQnQN6KJ0C9didA5monQFRuJ0BcqSdAbHEnQCu9
J0CbTidAvownQNx+J0B9VydApzknQBVuJ0BV9SZAszEnQF9JJ0ChPCdA72AnQKyLJ0CoQSdA
J1gnQAHeJkAkdSdApkInQMwlJ0B9oidA9VYnQKpdJ0A1UydAzkAnQIKEJ0AfVSdAyBInQKY9
J0BvcidAn/EmQP8aJ0B4ECdA0GQnQGWqJ0CrGidAPAknQAAIJ0D2LSdAMHMnQKcPJ0BshCdA
uzMnQGA/J0A8ZSdAn0AnQMVuJ0CnHSdAyv0mQMggJ0AIBidAQfomQAkyJ0C0LSdA69cmQGdE
J0D8HCdAo3YnQPQpJ0AeMidAoOUmQEDRJkDaPCdADBUnQMNkJ0DkPydAZgknQMzkJkD1GidA
3GwnQPXYJkA6FSdAXQonQHurJkAW4SZARvcmQJAaJ0Cj/SZAeiwnQJDqJkBeyiZAr8AmQCki
J0DbCSdA5tImQNXoJkCS9iZAKMUmQNPvJkAi8yZAayUnQDHbJkCzbyZAa8YmQOXnJkBsBSdA
vfImQHTbJkBq/yZAHMAmQNiYJkCp9yZAgcsmQC7cJkCTwiZAWcMmQIOkJkBO/SZAaNcmQI36
JkC1xyZAqOEmQKLjJkATkiZAu40mQJUIJ0CZ7yZA/+cmQMbnJkBN0SZAOvYmQIr7JkAw2iZA
qt4mQGfgJkCp8CZAMBonQMDpJkB/8yZAc/8mQE/UJkAKqCZA6twmQKTsJkCNrSZAdQMnQIai
JkBBEidAO8AmQGUOJ0BXWyZA03wmQMvqJkAT1CZA78QmQJeRJkB1pyZAMbImQCORJkDlliZA
YrMmQA6mJkDRliZAAqMmQKmcJkBDpyZAX9AmQCTeJkBhkyZAavgmQApxJkAtIydAe9wmQJ8I
J0CjrSZA3TcnQA2MJkBFgiZAmucmQF9wJkAGqyZAbbsmQEqoJkALoiZA/3omQDyEJkAJoCZA
u24mQOe5JkBHziZAeLomQOhdJkDEyCZAir4mQLBuJkAvrCZA/4AmQFrWJkBEPCZANecmQJnZ
JkBIpCZAXdQmQDF4JkCOwiZAL5ImQOqrJkDZdCZAM4EmQLDvJkAIeyZAUZcmQI6KJkDYWCZA
IlAmQBl/JkDUkCZAjJMmQAuCJkBIPiZA5nImQCqOJkCSiCZA05gmQIWuJkDNqSZArXQmQOp2
JkBdhiZAuW8mQOiQJkDYgCZAWIEmQNqCJkDwrSZAaXYmQGtrJkBbZSZAiGwmQGaBJkBHbiZA
SUImQACnJkCpViZAfH8mQPxeJkAcfCZApVAmQOlHJkDBmSZA5wkmQE5aJkBRaCZA5IsmQDGI
JkBFYCZAzXwmQDdyJkCnWyZAPkImQCZaJkBm7CVAiWUmQF1KJkB+nyZA7UImQMFMJkBzXyZA
wRomQPVIJkDzGCZAI3AmQDYoJkDiaCZAu3AmQK06JkCDLCZAvBsmQLFAJkDljSZAVWomQKd6
JkDOdiZA6XomQKVJJkDNVSZARlAmQFcxJkD8NSZA2R0mQJlGJkD0ViZA1V0mQFhMJkBCdSZA
apQmQOB7JkALYCZALiImQPEoJkC0UCZAHVkmQO8nJkCkMyZAEkUmQLwfJkCOOiZAAS4mQCZY
JkCFRSZAMl4mQEwyJkCGdSZAmkYmQJ5pJkB8ICZA3lwmQJPcJUBbeCZAkD0mQNgKJkCLMCZA
SWEmQBEcJkB05yVAEjImQMpmJkDzFiZA9DwmQP4zJkDoHCZAsnsmQCsmJkD9/iVA7i0mQEtA
JkDrSyZAEW4mQJ0XJkDbGyZA3kYmQHFVJkAkJCZA5BgmQEoBJkBsMiZAfVEmQFgAJkCBPSZA
HjomQMsjJkDkZCZAwiYmQAohJkBiAiZAfdMlQC8LJkDAbSZAtD4mQNMKJkAbGCZAUwsmQNUf
JkAJ0CVAwRomQF7uJUDjCyZAYxEmQA8EJkA1NCZANQYmQPniJUC6HCZAZ04mQIYnJkDu8CVA
ksUlQEMWJkDDQCZAgOklQIOkJUB16CVA6fwlQKUdJkDYASZAdgsmQL8gJkDCQyZAwyUmQKgS
JkBx5yVAtPElQDIpJkD27CVAjOElQIYRJkD2LiZAgVsmQC/OJUAgyyVAeRgmQLfPJUAS4yVA
ldMlQL/hJUCR1CVAX9slQK83JkC3ECZA0jMmQJLiJUB01yVAf+IlQOBhJkD+7iVA1gcmQITM
JUC9ziVADyQmQJQAJkDJLCZA8uUlQFvlJUDKkCVADAYmQLf/JUCD3yVAEvAlQD4BJkDCJyZA
lP8lQIrxJUDO/CVAGeolQKUmJkBi9SVAiv4lQPoCJkD/viVAMismQBYJJkA0vyVAtg0mQDb3
JUBgHCZA3dYlQPqzJUA1CSZAK8olQKnpJUBu7iVABdMlQL0NJkAD+iVA6NIlQNzOJUAFMCZA
ZvYlQKPqJUBIFyZAQdIlQAa7JUBj1iVAfbslQGa0JUCqHiZABOwlQHGvJUBYwSVAGrolQMTm
JUCPzyVA8RYmQBabJUC6xCVAwAImQP/yJUAN5CVAqMYlQBTKJUCf6yVAnL0lQEv+JUDgjyVA
9wEmQDLeJUCOBiZAgeMlQMemJUBqsyVAANwlQPPRJUBVyCVA/8glQJ+jJUC1/iVA/qElQP3E
JUA6BiZAhR4mQKTnJUCryCVAmswlQNrYJUCJmyVAruolQP2uJUBBlSVASNclQKMbJkCwrCVA
q9MlQCnTJUB77CVAowAmQOfeJUDZ5yVAA8AlQCDYJUC7sSVAibwlQBGvJUBjqSVAMcolQBe3
JUDx/iVAWAomQNyxJUB/zSVAfe4lQO9vJUANtCVAP9klQMKKJUCjoCVAiOAlQJzTJUD2tCVA
RNMlQMjPJUCpiCVAevIlQG7hJUBBwiVAFI4lQH7kJUAWhiVAtnQlQA==</AssayYData></Step><Step><CommonData><SampleLocation>8</SampleLocation><SampleID>h5</SampleID><SampleGroup></SampleGroup><SampleInfo></SampleInfo><SampleRow>H</SampleRow><SamplePlate>1</SamplePlate><WellType>KSAMPLE</WellType><Concentration>0</Concentration><ConcentrationUnits>µg/ml</ConcentrationUnits><MolarConcentration>0</MolarConcentration><MolarConcUnits>nM</MolarConcUnits><MolecularWeight>56.5</MolecularWeight><Temperature>30</Temperature><StartTime>722415</StartTime><AssayTime>1100</AssayTime></CommonData><FlowRate>1000</FlowRate><StepType>ASSOC</StepType><StepName>Association</StepName><StepStatus>OK</StepStatus><ActualTime>802</ActualTime><CycleTime>0.2</CycleTime><AssayXData Points="4010">/8wkRMzZJESZ5iREZfMkRDIAJUT/DCVE3BklRKkmJURlMyVEQ0AlRA9NJUTcWSVEmWYlRHZz
JURDgCVED40lRNyZJUSZpiVEZbMlREPAJUQPzSVEzNklRJnmJUR28yVEQwAmRP8MJkTcGSZE
mSYmRHYzJkRDQCZED00mRNxZJkSZZiZEdnMmREOAJkQPjSZEzJkmRJmmJkR2syZEMsAmRA/N
JkTM2SZEqeYmRHbzJkRDACdE/wwnRNwZJ0SZJidEdjMnRENAJ0T/TCdE3FknRKlmJ0RlcydE
MoAnRA+NJ0TcmSdEmaYnRHazJ0RDwCdE/8wnRNzZJ0Sp5idEdvMnREMAKET/DChE3BkoRJkm
KER2MyhEMkAoRA9NKETMWShEmWYoRGVzKERDgChE/4woRMyZKESppihEdrMoREPAKEQPzShE
3NkoRJnmKER28yhEMgApRA8NKUTcGSlEqSYpRHYzKURDQClED00pRNxZKUSZZilEZXMpREOA
KUQPjSlE3JkpRJmmKURlsylEQ8ApRA/NKUTM2SlEqeYpRGXzKURDACpEDw0qRNwZKkSZJipE
ZTMqRDJAKkQPTSpEzFkqRKlmKkR2cypEQ4AqRA+NKkTMmSpEqaYqRHazKkRDwCpED80qRMzZ
KkSZ5ipEdvMqRDIAK0T/DCtEzBkrRKkmK0R2MytEQ0ArRA9NK0TcWStEqWYrRHZzK0QygCtE
/4wrRNyZK0SZpitEZbMrRDLAK0QPzStEzNkrRKnmK0R28ytEMgAsRA8NLETMGSxEqSYsRGUz
LEQyQCxE/0wsRNxZLESpZixEdnMsREOALEQPjSxE3JksRJmmLER2syxEMsAsRA/NLETc2SxE
qeYsRGXzLERDAC1E/wwtRNwZLUSZJi1EdjMtRENALUQPTS1EzFktRKlmLUR2cy1EQ4AtRA+N
LUTMmS1EqaYtRGWzLURDwC1E/8wtRMzZLUSZ5i1EdvMtRDIALkT/DC5E3BkuRKkmLkR2My5E
Q0AuRP9MLkTMWS5EqWYuRHZzLkQygC5ED40uRNyZLkSppi5EdrMuRDLALkQPzS5E3NkuRKnm
LkR28y5EQwAvRA8NL0TcGS9EqSYvRGUzL0RDQC9E/0wvRNxZL0SZZi9EdnMvREOAL0T/jC9E
3JkvRKmmL0Rlsy9EQ8AvRA/NL0TM2S9EmeYvRGXzL0RDADBE/wwwRNwZMESZJjBEZTMwRDJA
MEQPTTBEzFkwRKlmMER2czBEMoAwRP+MMETcmTBEqaYwRGWzMERDwDBED80wRNzZMESZ5jBE
dvMwREMAMUQPDTFEzBkxRJkmMUR2MzFEMkAxRP9MMUTMWTFEqWYxRHZzMUQygDFE/4wxRNyZ
MUSZpjFEZbMxRDLAMUQPzTFE3NkxRJnmMUR28zFEMgAyRP8MMkTcGTJEqSYyRHYzMkQyQDJE
/0wyRNxZMkSZZjJEdnMyRDKAMkT/jDJEzJkyRKmmMkRlszJEQ8AyRP/MMkTM2TJEmeYyRHbz
MkRDADNE/wwzRNwZM0SZJjNEdjMzRENAM0QPTTNE3FkzRKlmM0RlczNEQ4AzRA+NM0TMmTNE
maYzRGWzM0RDwDNE/8wzRNzZM0SZ5jNEdvMzREMANET/DDREzBk0RKkmNER2MzREMkA0RA9N
NETMWTREqWY0RHZzNERDgDRED400RMyZNESppjREdrM0RDLANET/zDRE3Nk0RKnmNERl8zRE
QwA1RP8MNUTMGTVEmSY1RGUzNURDQDVE/0w1RMxZNUSpZjVEdnM1REOANUQPjTVE3Jk1RKmm
NURlszVEMsA1RP/MNUTM2TVEmeY1RHbzNURDADZE/ww2RMwZNkSZJjZEZTM2RENANkQPTTZE
3Fk2RKlmNkRlczZEQ4A2RP+MNkTMmTZEmaY2RGWzNkRDwDZE/8w2RMzZNkSZ5jZEdvM2REMA
N0QPDTdE3Bk3RLkmN0RlMzdEMkA3RP9MN0TcWTdEmWY3RHZzN0RDgDdED403RNyZN0SppjdE
drM3REPAN0QPzTdEzNk3RJnmN0Rl8zdEMgA4RA8NOETcGThEqSY4RHYzOEQyQDhE/0w4RMxZ
OESpZjhEdnM4REOAOET/jDhEzJk4RKmmOERlszhEQ8A4RP/MOETM2ThEqeY4RHbzOEQyADlE
Dw05RMwZOUSpJjlEZTM5RENAOUT/TDlE3Fk5RJlmOURlczlEQ4A5RA+NOUTcmTlEmaY5RGWz
OUQywDlED805RMzZOUSZ5jlEZfM5RDIAOkQPDTpE3Bk6RJkmOkRlMzpEU0A6RA9NOkTcWTpE
mWY6RGVzOkRDgDpE/4w6RNyZOkSZpjpEZbM6REPAOkQPzTpE3Nk6RJnmOkRl8zpEQwA7RA8N
O0TMGTtEqSY7RGUzO0QyQDtED007RMxZO0SZZjtEZXM7REOAO0T/jDtEzJk7RKmmO0RlsztE
MsA7RA/NO0Tc2TtEmeY7RHbzO0QyADxEDw08RNwZPESpJjxEdjM8RDJAPEQPTTxE3Fk8RJlm
PER2czxEQ4A8RP+MPETMmTxEqaY8RHazPEQywDxED808RMzZPESZ5jxEZfM8RDIAPUT/DD1E
zBk9RKkmPUR2Mz1EMkA9RA9NPUTcWT1EmWY9RGVzPUQygD1ED409RNyZPUSZpj1EdrM9REPA
PUT/zD1EzNk9RKnmPUR28z1EQwA+RP8MPkTMGT5EmSY+RGUzPkRDQD5ED00+RMxZPkSZZj5E
ZXM+RFOAPkT/jD5E3Jk+RJmmPkRlsz5EMsA+RA/NPkTM2T5EqeY+RGXzPkQyAD9EDw0/RMwZ
P0SZJj9EZTM/RENAP0QPTT9E3Fk/RJlmP0R2cz9EMoA/RA+NP0TMmT9EmaY/RHazP0QywD9E
/8w/RNzZP0SZ5j9EdvM/REMAQEQPDUBEzBlARKkmQERlM0BEMkBARA9NQETMWUBEqWZARGVz
QERDgEBE/4xARMyZQESppkBEZbNAREPAQEQPzUBE7dlARKnmQERl80BEQwBBRP8MQUTMGUFE
mSZBRGUzQUQyQEFE/0xBRMxZQUSZZkFEdnNBREOAQUQPjUFEzJlBRJmmQUR2s0FEMsBBRA/N
QUTc2UFEqeZBRHbzQUQyAEJEDw1CRNwZQkSZJkJEdjNCRENAQkQPTUJEzFlCRKlmQkR2c0JE
MoBCRA+NQkTMmUJEqaZCRHazQkQywEJE/8xCRMzZQkSZ5kJEdvNCREMAQ0T/DENE3BlDRJkm
Q0R2M0NEMkBDRA9NQ0TMWUNEqWZDRGVzQ0RDgENE/4xDRNyZQ0SppkNEdrNDRDLAQ0QPzUNE
zNlDRJnmQ0R280NEMgBERP8MRETcGUREqSZERGUzRERDQERED01ERMxZRESpZkREZXNERDKA
REQPjURE3JlERKmmRER2s0REMsBERBDNRETM2UREmOZERGbzRERCAEVEEA1FRMwZRUSpJkVE
ZjNFREJARUT/TEVEzFlFRLlmRUR2c0VEQoBFRBCNRUTcmUVEmKZFRGazRURCwEVEEM1FRMzZ
RUSp5kVEZvNFREIARkQQDUZEzBlGRKkmRkRmM0ZEQkBGRP9MRkTMWUZEqWZGRGZzRkRCgEZE
EI1GRMyZRkSYpkZEZrNGRDLARkQQzUZE3NlGRKnmRkRm80ZEMgBHRBANR0TMGUdEqSZHRGYz
R0RCQEdE/0xHRMxZR0SYZkdEdnNHREKAR0QQjUdEzJlHRKmmR0Rms0dEMsBHRBDNR0TM2UdE
qeZHRGbzR0RCAEhEEA1IROwZSESYJkhEdjNIREJASEQQTUhEzFlIRJhmSERmc0hEMoBIRP+M
SETcmUhEqaZIRHazSERCwEhEEM1IRNzZSESp5khEdvNIREIASUQQDUlEzBlJRKkmSURmM0lE
QkBJRBBNSUTMWUlEqWZJRHZzSUQygElE/4xJRNyZSUSppklEZrNJRDLASUT/zElEzNlJRJjm
SUR280lEMgBKRP8MSkTcGUpEqSZKRGYzSkRCQEpE/0xKRNxZSkSYZkpEZnNKREKASkT/jEpE
3JlKRJimSkRms0pEMsBKRP/MSkTc2UpEqeZKRGbzSkRCAEtEEA1LRNwZS0SpJktEdjNLREJA
S0QQTUtE3FlLRKlmS0Rmc0tEQoBLRBCNS0TMmUtEmKZLRHazS0RCwEtE/8xLRNzZS0SY5ktE
dvNLREIATEQQDUxEzBlMRKkmTER2M0xEMkBMRP9MTETcWUxEqWZMRGZzTERCgExE/4xMRNyZ
TESppkxEZrNMRELATEQQzUxE3NlMRKnmTERm80xEQgBNRBANTUTMGU1EqSZNRHYzTUQyQE1E
EE1NRNxZTUSYZk1EdnNNRDKATUT/jE1EzJlNRKmmTURms01EQsBNRP/MTUTc2U1EmOZNRGbz
TURCAE5EEA1ORMwZTkSYJk5EZjNOREJATkQQTU5EzFlORJhmTkRmc05EQoBORP+MTkTMmU5E
mKZORGazTkQywE5EEM1ORMzZTkSp5k5EdvNOREIAT0T/DE9EzBlPRKkmT0RmM09EQkBPRP9M
T0TMWU9EmGZPRGZzT0QygE9EEI1PRMyZT0Sppk9EZrNPRDLAT0QQzU9EzNlPRKnmT0R2809E
QgBQRP8MUETcGVBEqSZQRHYzUEQyQFBEEE1QRNxZUESYZlBEZnNQRDKAUEQQjVBE3JlQRKmm
UER2s1BEMsBQRBDNUETc2VBEqeZQRGbzUEQyAFFEEA1RRMwZUUSpJlFEdjNRREJAUUT/TFFE
zFlRRJhmUUR2c1FEMoBRRP+MUUTcmVFEqaZRRHazUURCwFFEEM1RRNzZUUSY5lFEdvNRRDIA
UkQQDVJEzBlSRJgmUkRmM1JEQkBSRP9MUkTMWVJEqWZSRHZzUkRCgFJE/4xSRMyZUkSpplJE
drNSRDLAUkQQzVJE3NlSRKnmUkRm81JEMgBTRBANU0TMGVNEqSZTRHYzU0QyQFNE/0xTRMxZ
U0SpZlNEdnNTREKAU0T/jFNE3JlTRJimU0Rms1NEMsBTRBDNU0Tc2VNEmOZTRGbzU0QyAFRE
/wxURNwZVESpJlREdjNUREJAVEQQTVRE3FlURKlmVERmc1REMoBURP+MVETMmVREmKZURGaz
VEQywFREEM1URNzZVESp5lREZvNUREIAVUT/DFVE3BlVRJgmVUR2M1VEQkBVRBBNVUTcWVVE
qWZVRHZzVUQygFVE/4xVRMyZVUSpplVEZrNVRELAVUQQzVVE3NlVRJjmVUR281VEMgBWRBAN
VkTMGVZEmCZWRGYzVkRCQFZEEE1WRMxZVkSYZlZEdnNWREKAVkQQjVZEzJlWRJimVkR2s1ZE
MsBWRBDNVkTM2VZEqeZWRGbzVkRCAFdE/wxXRNwZV0SpJldEdjNXREJAV0T/TFdEzFlXRJhm
V0R2c1dEQoBXRP+MV0TcmVdEqaZXRHazV0RCwFdE/8xXRNzZV0Sp5ldEZvNXREIAWEQQDVhE
zBlYRJgmWER2M1hEQkBYRP9MWETcWVhEmGZYRGZzWERCgFhE/4xYRMyZWESpplhEdrNYRDLA
WET/zFhE3NlYRJjmWERm81hEMgBZRP8MWUTcGVlEmCZZRGYzWURCQFlEEE1ZRNxZWUSYZllE
ZnNZRDKAWUQQjVlE3JlZRKmmWURms1lEMsBZRBDNWUTM2VlEqeZZRGbzWURCAFpEEA1aRNwZ
WkSYJlpEdjNaREJAWkQQTVpE3FlaRKlmWkRmc1pEQoBaRBCNWkTMmVpEmKZaRHazWkRCwFpE
EM1aRMzZWkSY5lpEdvNaRDIAW0QQDVtEzBlbRKkmW0R2M1tEMkBbRBBNW0TMWVtEmGZbRGZz
W0RCgFtEEI1bRNyZW0SppltEdrNbRDLAW0QQzVtEzNlbRJjmW0Rm81tEMgBcRBANXETMGVxE
mCZcRHYzXEQyQFxE/0xcRNxZXESYZlxEZnNcREKAXET/jFxEzJlcRJimXER2s1xEQsBcRBDN
XETM2VxEmOZcRGbzXEQyAF1E/wxdRMwZXUSYJl1EdjNdRDJAXUT/TF1E3FldRKlmXUR2c11E
QoBdRP+MXUTMmV1EqaZdRGazXURCwF1E/8xdRMzZXUSY5l1EZvNdREIAXkT/DF5E3BleRJgm
XkRmM15EQkBeRBBNXkTcWV5EmGZeRGZzXkRCgF5EEI1eRMyZXkSppl5EdrNeRELAXkQQzV5E
zNleRJjmXkR2815EMgBfRP8MX0TMGV9EqSZfRGYzX0RCQF9E/0xfRNxZX0SYZl9EdnNfREKA
X0QQjV9E3JlfRKmmX0R2s19EMsBfRBDNX0TM2V9EqeZfRGbzX0QyAGBE/wxgRNwZYESYJmBE
djNgRDJAYEQQTWBE3FlgRJhmYERmc2BEMoBgRP+MYETcmWBEqaZgRHazYERCwGBE/8xgRNzZ
YESY5mBEdvNgREIAYUT/DGFEzBlhRKkmYUR2M2FEMkBhRBBNYUTcWWFEmGZhRHZzYUQygGFE
/4xhRNyZYUSppmFEdrNhRDLAYUQQzWFEzNlhRKnmYUR282FEMgBiRBANYkTcGWJEqSZiRGYz
YkRCQGJE/0xiRMxZYkSYZmJEZnNiRDKAYkQQjWJE3JliRJimYkRms2JEMsBiRP/MYkTc2WJE
qeZiRHbzYkRCAGNE/wxjRMwZY0SpJmNEdjNjRDJAY0QQTWNEzFljRKlmY0Rmc2NEQoBjRBCN
Y0TMmWNEqaZjRGazY0RCwGNE/8xjRMzZY0Sp5mNEdvNjRDIAZEQQDWREzBlkRKkmZERmM2RE
QkBkRBBNZETMWWREmGZkRHZzZEQygGREEI1kRMyZZESYpmREZrNkRELAZET/zGRE3NlkRJjm
ZER282REMgBlRP8MZUTMGWVEmCZlRHYzZURCQGVE/0xlRMxZZUSYZmVEdnNlRDKAZUT/jGVE
zJllRJimZURms2VEQsBlRP/MZUTc2WVEqeZlRGbzZURCAGZEEA1mRNwZZkSpJmZEdjNmREJA
ZkQQTWZEzFlmRJhmZkRmc2ZEMoBmRBCNZkTcmWZEmKZmRGazZkRCwGZEEM1mRNzZZkSY5mZE
ZvNmRDIAZ0T/DGdEzBlnRJgmZ0R2M2dEQkBnRBBNZ0TcWWdEqWZnRHZzZ0RCgGdEEI1nRNyZ
Z0SYpmdEdrNnRDLAZ0T/zGdE3NlnRJjmZ0Rm82dEQgBoRP8MaETMGWhEqSZoRHYzaERCQGhE
EE1oRMxZaESpZmhEZnNoRDKAaET/jGhEzJloRKmmaER2s2hEU8BoRBDNaETM2WhEqeZoRGbz
aEQyAGlE/wxpRNwZaUSYJmlEdjNpREJAaUQQTWlEzFlpRJhmaURmc2lEMoBpRBCNaUTMmWlE
mKZpRHazaURCwGlEEM1pRMzZaUSY5mlEZvNpREIAakQQDWpEzBlqRJgmakR2M2pEMkBqRBBN
akTMWWpEmGZqRGZzakRCgGpE/4xqRMyZakSYpmpEhrNqRELAakQQzWpE3NlqRJjmakRm82pE
QgBrRP8Ma0TcGWtEqSZrRHYza0RCQGtEEE1rRMxZa0SYZmtEZnNrREKAa0QQjWtEzJlrRKmm
a0Rms2tEMsBrRP/Ma0Tc2WtEmOZrRGbza0QyAGxEEA1sRMwZbESYJmxEZjNsREJAbET/TGxE
zFlsRJhmbERmc2xEMoBsRBCNbETMmWxEqaZsRHazbEQywGxEEM1sRNzZbESY5mxEZvNsRDIA
bUT/DG1E3BltRKkmbUR2M21EQkBtRP9MbUTMWW1EmGZtRHZzbURCgG1EEI1tRNyZbUSYpm1E
drNtRDLAbUT/zG1EzNltRJjmbUR2821EMgBuRBANbkTMGW5EqSZuRGYzbkRCQG5E/0xuRMxZ
bkSYZm5EZnNuREKAbkQQjW5EzJluRJimbkRms25EQsBuRP/MbkTM2W5EqeZuRHbzbkRCAG9E
EA1vRMwZb0SpJm9EdjNvRDJAb0QQTW9EzFlvRJhmb0Rmc29EMoBvRBCNb0TMmW9EmKZvRGaz
b0RCwG9EEM1vRMzZb0SY5m9EdvNvREIAcET/DHBE3BlwRKkmcER2M3BEQkBwRBBNcETMWXBE
mGZwRHZzcERCgHBE/4xwRMyZcESppnBEZrNwRELAcET/zHBE3NlwRKnmcERm83BEQgBxRP8M
cUTMGXFEqSZxRHYzcUQyQHFEEE1xRMxZcUSYZnFEdnNxRDKAcUQQjXFEzJlxRKmmcURms3FE
MsBxRBDNcUTc2XFEqeZxRGbzcURCAHJEEA1yRNwZckSpJnJEdjNyRDJAckT/THJE3FlyRJhm
ckR2c3JEQoByRBCNckTMmXJEmKZyRGazckRCwHJE/8xyRNzZckSY5nJEdvNyREIAc0T/DHNE
3BlzRJgmc0R2M3NEMkBzRBBNc0TcWXNEmGZzRGZzc0QygHNEEI1zRMyZc0SppnNEZrNzRDLA
c0QQzXNEzNlzRJjmc0R283NEMgB0RP8MdETMGXREqSZ0RGYzdERCQHRE/0x0RMxZdESpZnRE
ZnN0REKAdEQQjXRE3Jl0RKmmdERms3REQsB0RBDNdETM2XREqeZ0RGbzdERCAHVEEA11RNwZ
dUSpJnVEZjN1RDJAdUT/THVE3Fl1RJhmdURmc3VEMoB1RBCNdUTcmXVEmKZ1RHazdURCwHVE
/8x1RMzZdUSY5nVEZvN1RDIAdkT/DHZE3Bl2RJgmdkRmM3ZEMkB2RBBNdkTMWXZEqWZ2RGZz
dkQygHZEEI12RNyZdkSppnZEdrN2RELAdkT/zHZEzNl2RJjmdkRm83ZEQgB3RBANd0TMGXdE
qSZ3RHYzd0RCQHdEEE13RMxZd0SpZndEdnN3RDKAd0QQjXdE3Jl3RKmmd0R2s3dEQsB3RP/M
d0TM2XdEqeZ3RHbzd0RCAHhEEA14RNwZeESYJnhEZjN4RDJAeET/THhEzFl4RJhmeER2c3hE
MoB4RBCNeETMmXhEmKZ4RGazeERCwHhE/8x4RMzZeESY5nhEdvN4REIAeUT/DHlEzBl5RJgm
eURmM3lEMkB5RBBNeUTMWXlEqWZ5RGZzeUQygHlEEI15RMyZeUSYpnlEdrN5RELAeUT/zHlE
zNl5RKnmeURm83lEMgB6RP8MekTcGXpEqSZ6RHYzekQyQHpEEE16RNxZekSpZnpEdnN6RDKA
ekQQjXpEzJl6RKmmekR2s3pEQsB6RBDNekTM2XpEmOZ6RGbzekRCAHtEEA17RMwZe0SYJntE
djN7RDJAe0QQTXtEzFl7RKlme0Rmc3tEQoB7RBCNe0TMmXtEmKZ7RGaze0RCwHtE/8x7RMzZ
e0Sp5ntEdvN7REIAfEQQDXxEzBl8RJgmfERmM3xEMkB8RP9MfETMWXxEmGZ8RHZzfEQygHxE
/4x8RMyZfESYpnxEdrN8RDLAfEQQzXxEzNl8RJjmfER283xEQgB9RP8MfUTcGX1EqSZ9RHYz
fURCQH1EEE19RNxZfUSYZn1EZnN9RDKAfUQQjX1E3Jl9RKmmfUR2s31EMsB9RBDNfUTc2X1E
qeZ9RGbzfURCAH5EEA1+RMwZfkSYJn5EZjN+RDJAfkQQTX5EzFl+RKlmfkR2c35EQoB+RP+M
fkTMmX5EmKZ+RGazfkQywH5EEM1+RMzZfkSY5n5EdvN+RDIAf0QQDX9EzBl/RJgmf0RmM39E
QkB/RP9Mf0TcWX9EqWZ/RHZzf0QygH9EEI1/RMyZf0Sppn9EZrN/RDLAf0QQzX9EzNl/RJjm
f0Rm839EIQCARIgGgETmDIBEVBOARLsZgEQhIIBEgCaAROYsgERUM4BEszmARCFAgESARoBE
7kyARExTgES7WYBEGWCARIhmgETmbIBEVHOARLt5gEQhgIBEiIaARO6MgERUk4BEu5mARCGg
gESApoBE7qyARFSzgES7uYBEGcCARIDGgETuzIBETNOARLvZgEQZ4IBEiOaARO7sgERM84BE
u/mARCEAgUSIBoFE5gyBRFQTgUSzGYFEISCBRIgmgUTmLIFETDOBRLM5gUQZQIFEiEaBRO5M
gURMU4FEs1mBRCFggUSIZoFE5myBRExzgUS7eYFEIYCBRICGgUTujIFETJOBRLuZgUQhoIFE
gKaBRO6sgURUs4FEs7mBRBnAgUSIxoFE7syBRFTTgUS72YFEIeCBRIjmgUTm7IFEVPOBRLP5
gUQhAIJEgAaCROYMgkRME4JEsxmCRBkggkSAJoJE7iyCREwzgkSzOYJEGUCCRIhGgkTuTIJE
VFOCRLNZgkQZYIJEgGaCROZsgkRUc4JEu3mCRBmAgkSAhoJE5oyCRFSTgkSzmYJEIaCCRIim
gkTmrIJETLOCRLu5gkQhwIJEiMaCRO7MgkRM04JEs9mCRBnggkSI5oJE5uyCRFTzgkS7+YJE
IQCDRIAGg0TuDINEVBODRLMZg0QZIINEiCaDRO4sg0RUM4NEszmDRCFAg0SIRoNE5kyDRFRT
g0SzWYNEGWCDRIBmg0TubINETHODRLN5g0QhgINEgIaDROaMg0RUk4NEu5mDRCGgg0SIpoNE
5qyDREyzg0SzuYNEGcCDRIjGg0TuzINEVNODRLPZg0QZ4INEiOaDRObsg0RU84NEu/mDRBkA
hESABoRE7gyEREwThES7GYREGSCERIgmhETuLIRETDOERLs5hEQhQIREgEaERPZMhERUU4RE
u1mERBlghESAZoRE5myERExzhESzeYREIYCERICGhETujIRETJOERLuZhEQhoIREgKaEROas
hERUs4REs7mERCHAhESAxoRE7syEREzThES72YREGeCERIjmhETu7IRETPOERLv5hEQhAIVE
gAaFRO4MhURME4VEsxmFRCEghUSIJoVE5iyFRFQzhUS7OYVEIUCFRIhGhUTmTIVETFOFRLtZ
hUQhYIVEiGaFROZshURUc4VEu3mFRCGAhUSIhoVE5oyFREyThUSzmYVEGaCFRIimhUTmrIVE
VLOFRLu5hUQZwIVEgMaFRObMhURM04VEs9mFRCHghUSI5oVE5uyFREzzhUS7+YVEGQCGRIAG
hkTuDIZEVBOGRLMZhkQZIIZEgCaGRO4shkRUM4ZEszmGRBlAhkSARoZE5kyGRExThkSzWYZE
IWCGRIhmhkTubIZETHOGRLN5hkQhgIZEgIaGRO6MhkRMk4ZEu5mGRBmghkSIpoZE5qyGRFSz
hkS7uYZEIcCGRIDGhkTuzIZETNOGRLvZhkQh4IZEiOaGRO7shkRM84ZEu/mGRBkAh0SABodE
5gyHRFQTh0S7GYdEISCHRIgmh0TuLIdEVDOHRLs5h0QhQIdEiEaHROZMh0RMU4dEs1mHRBlg
h0SIZodE5myHRFRzh0S7eYdEIYCHRIiGh0TmjIdETJOHRLOZh0QhoIdEiKaHRO6sh0RMs4dE
u7mHRBnAh0SIxodE7syHRFTTh0S72YdEIeCHRIjmh0Tm7IdEVPOHRLv5h0QhAIhEiAaIRO4M
iERME4hEsxmIRCEgiESIJohE7iyIRFQziES7OYhEIUCIRIhGiETuTIhEVFOIRLtZiEQhYIhE
iGaIRO5siERUc4hEs3mIRCGAiESAhohE5oyIREyTiES7mYhEIaCIRIimiETmrIhETLOIRLO5
iEQhwIhEgMaIRObMiERM04hEs9mIRCHgiESA5ohE5uyIRFTziESz+YhEGQCJRIgGiUTmDIlE
VBOJRLsZiUQZIIlEgCaJROYsiURUM4lEszmJRBlAiUSIRolE5kyJRFRTiUS7WYlEGWCJRIBm
iUTubIlETHOJRLN5iUQhgIlEgIaJROaMiURMk4lEu5mJRCGgiUSIpolE5qyJRFSziUSzuYlE
IcCJRIjGiUTmzIlEVNOJRLvZiUQh4IlEgOaJRO7siURU84lEu/mJRCEAikSABopE5gyKRFQT
ikSzGYpEISCKRIgmikTmLIpETDOKRLs5ikQZQIpEiEaKRO5MikRUU4pEs1mKRBlgikSAZopE
5myKRF1zikSzeYpEGYCKRICGikTmjIpETJOKRLOZikQhoIpEiKaKROasikRUs4pEs7mKRCHA
ikSIxopE7syKRFTTikS72YpEIeCKRIDmikTm7IpETPOKRLv5ikQhAItEgAaLRO4Mi0RME4tE
uxmLRCEgi0SIJotE7iyLREwzi0SzOYtEIUCLRIhGi0TuTItEVFOLRLtZi0QZYItEiGaLROZs
i0RMc4tEu3mLRCGAi0SAhotE5oyLRFSTi0SzmYtEGaCLRICmi0TurItETLOLRLu5i0QZwItE
iMaLRObMi0RM04tEs9mLRBngi0SA5otE5uyLRFTzi0Sz+YtEGQCMRIAGjETuDIxEVBOMRLsZ
jEQZIIxEiCaMRO4sjERMM4xEszmMRBlAjESARoxE5kyMRFRTjESzWYxEIWCMRIhmjETmbIxE
VHOMRLt5jEQZgIxEiIaMROaMjERMk4xEs5mMRCGgjESIpoxE7qyMRFSzjESzuYxEGcCMRIDG
jETmzIxETNOMRLPZjEQh4IxEiOaMRO7sjERM84xEu/mMRCEAjUSIBo1E7gyNREwTjUS7GY1E
ISCNRIAmjUTuLI1ETDONRLs5jUQhQI1EiEaNRO5MjURMU41Eu1mNRCFgjUSIZo1E5myNRExz
jUS7eY1EIYCNRICGjUTujI1ETJONRLOZjUQZoI1EiKaNROasjURUs41Es7mNRCHAjUSAxo1E
5syNREzTjUSz2Y1EGeCNRIjmjUTu7I1ETPONRLv5jUQZAI5EiAaORO4MjkRUE45EsxmORBkg
jkSIJo5E7iyOREwzjkSzOY5EIUCORIhGjkTuTI5ETFOORLNZjkQhYI5EgGaORO5sjkRMc45E
u3mORCGAjkSAho5E5oyOREyTjkS7mY5EIaCORIimjkTmrI5EVLOORLO5jkQZwI5EiMaORO7M
jkRM045Eu9mORBngjkSA5o5E7uyOREzzjkS7+Y5EGQCPRIAGj0TmDI9EVBOPRLMZj0QZII9E
iCaPRO4sj0RMM49EszmPRCFAj0SIRo9E5kyPRFRTj0SzWY9EGWCPRIhmj0TubI9EXXOPRLN5
j0QZgI9EiIaPROaMj0RMk49Es5mPRCGgj0SIpo9E5qyPREyzj0SzuY9EIcCPRIjGj0TmzI9E
TNOPRLPZj0Qh4I9EiOaPRObsj0RU849Eu/mPRBkAkESIBpBE7gyQREwTkES7GZBEISCQRIAm
kETuLJBETDOQRLM5kEQhQJBEgEaQROZMkERUU5BEu1mQRCFgkESAZpBE5myQRExzkES7eZBE
GYCQRIiGkETmjJBETJOQRLuZkEQZoJBEgKaQROaskERUs5BEs7mQRCHAkESAxpBE5syQREzT
kESz2ZBEIeCQRIDmkETm7JBETPOQRLP5kEQhAJFEgAaRRO4MkURUE5FEuxmRRBkgkUSAJpFE
7iyRREwzkUSzOZFEIUCRRIBGkUTmTJFETFORRLtZkUQZYJFEiGaRROZskURMc5FEs3mRRBmA
kUSIhpFE7oyRRFSTkUSzmZFEIaCRRICmkUT2rJFETLORRLu5kUQhwJFEgMaRRO7MkURU05FE
u9mRRCHgkUSA5pFE7uyRREzzkUSz+ZFEIQCSRIgGkkTmDJJEVBOSRLsZkkQhIJJEiCaSRO4s
kkRMM5JEuzmSRCFAkkSARpJE7kySRFRTkkS7WZJEIWCSRIBmkkT2bJJETHOSRLt5kkQZgJJE
gIaSROaMkkRUk5JEu5mSRCKgkkSAppJE7qySREyzkkS7uZJEIsCSRIjGkkTmzJJETNOSRLvZ
kkQi4JJEgOaSRObskkRM85JEsvmSRCIAk0SIBpNE7gyTRFQTk0S7GZNEGSCTRIAmk0TuLJNE
VDOTRLI5k0QiQJNEiEaTRO5Mk0RUU5NEu1mTRCJgk0SAZpNE7myTRExzk0S7eZNEGYCTRIiG
k0TujJNETJOTRLKZk0QioJNEiKaTROask0RMs5NEsrmTRBnAk0SAxpNE5syTRFTTk0S72ZNE
IuCTRIjmk0Tm7JNETPOTRLL5k0QZAJREgAaURO4MlERUE5REshmURCIglESIJpRE7iyURFQz
lESyOZREIkCURIBGlETmTJREVFOURLtZlEQZYJREgGaUROZslERUc5REsnmURCKAlESAhpRE
7oyURFSTlES7mZREGaCURIimlETurJREVLOURLK5lEQZwJREgMaURObMlERU05REu9mURCLg
lESA5pRE7uyURFTzlES7+ZREGQCVRIgGlUTmDJVEVBOVRLIZlUQiIJVEgCaVRO4slURUM5VE
sjmVRBlAlUSIRpVE7kyVRExTlUS7WZVEImCVRIhmlUTmbJVEVHOVRLJ5lUQZgJVEgIaVROaM
lURUk5VEu5mVRCKglUSAppVE5qyVRFSzlUSyuZVEGcCVRIjGlUTuzJVETNOVRLvZlUQi4JVE
gOaVRO7slURU85VEu/mVRCIAlkSABpZE5gyWREwTlkS7GZZEGSCWRIgmlkT2LJZETDOWRLI5
lkQZQJZEgEaWRO5MlkRUU5ZEu1mWRBlglkSIZpZE5myWRFRzlkS7eZZEGYCWRIiGlkTmjJZE
VJOWRLuZlkQioJZEgKaWROaslkRMs5ZEu7mWRCLAlkSAxpZE5syWREzTlkS72ZZEIuCWRIDm
lkTm7JZEVPOWRLv5lkQiAJdEiAaXROYMl0RME5dEshmXRCIgl0SIJpdE7iyXREwzl0S7OZdE
GUCXRIBGl0TmTJdEVFOXRLJZl0QiYJdEiGaXRO5sl0RMc5dEsnmXRBmAl0SAhpdE5oyXREyT
l0S7mZdEIqCXRIiml0TurJdETLOXRLK5l0QiwJdEiMaXRObMl0RU05dEstmXRBngl0SI5pdE
5uyXRFTzl0Sy+ZdEGQCYRIgGmETuDJhEVBOYRLIZmEQiIJhEiCaYROYsmERMM5hEuzmYRCJA
mESIRphE7kyYRExTmES7WZhEGWCYRIhmmETubJhETHOYRLJ5mEQigJhEgIaYROaMmERMk5hE
u5mYRBmgmESIpphE5qyYRFSzmESyuZhEIsCYRIDGmETuzJhEVNOYRLvZmEQi4JhEgOaYRO7s
mERM85hEu/mYRCIAmUSABplE7gyZREwTmUSyGZlEIiCZRIAmmUTmLJlEVDOZRLs5mUQiQJlE
gEaZRO5MmURMU5lEu1mZRBlgmUSIZplE5myZRFRzmUS7eZlEIoCZRIiGmUTmjJlEVJOZRLuZ
mUQZoJlEiKaZRO6smURUs5lEsrmZRBnAmUSIxplE5syZRFTTmUSy2ZlEGeCZRIjmmUTu7JlE
TPOZRLv5mUQZAJpEiAaaROYMmkRUE5pEshmaRBkgmkSAJppE7iyaRFQzmkSyOZpEGUCaRIBG
mkTmTJpETFOaRLJZmkQiYJpEiGaaROZsmkRUc5pEsnmaRCKAmkSIhppE5oyaREyTmkSymZpE
IqCaRIimmkTmrJpETLOaRLu5mkQZwJpEiMaaRO7MmkRU05pEu9maRCLgmkSI5ppE5uyaREzz
mkS7+ZpEIgCbRIgGm0TuDJtETBObRLsZm0QiIJtEiCabRO4sm0RUM5tEsjmbRBlAm0SARptE
7kybRFRTm0SyWZtEImCbRIBmm0TmbJtETHObRLt5m0QigJtEiIabROaMm0RUk5tEspmbRCKg
m0SApptE5qybREyzm0SyuZtEIsCbRIDGm0TuzJtEVNObRLvZm0Qi4JtEgOabRObsm0RU85tE
svmbRCIAnESIBpxE7gycREwTnESyGZxEIiCcRIgmnETmLJxETDOcRLI5nEQZQJxEiEacROZM
nERUU5xEu1mcRCJgnESAZpxE7mycRExznES7eZxEIoCcRICGnETmjJxEVJOcRLKZnEQZoJxE
gKacROasnERUs5xEu7mcRCLAnESIxpxE7sycRFTTnESy2ZxEGeCcRIjmnETm7JxEVPOcRLL5
nEQiAJ1EgAadRO4MnURUE51EuxmdRCIgnUSAJp1E7iydREwznUSyOZ1EIkCdRIhGnUTmTJ1E
TFOdRLtZnUQZYJ1EgGadROZsnURUc51EsnmdRBmAnUSAhp1E5oydRFSTnUS7mZ1EIqCdRICm
nUTmrJ1EVLOdRLu5nUQiwJ1EgMadRO7MnURU051Eu9mdRBngnUSI5p1E5uydRFTznUS7+Z1E
GQCeRIgGnkTuDJ5EVBOeRLIZnkQiIJ5EiCaeROYsnkRMM55EuzmeRCJAnkSIRp5E5kyeRFRT
nkSyWZ5EImCeRIhmnkTmbJ5ETHOeRLJ5nkQZgJ5EiIaeROaMnkRMk55EspmeRCKgnkSApp5E
5qyeRFSznkSyuZ5EGcCeRIDGnkTuzJ5ETNOeRLvZnkQZ4J5EgOaeRO7snkRU855EsvmeRCIA
n0SABp9E7gyfREwTn0S7GZ9EKiCfRIgmn0TmLJ9ETDOfRLI5n0QiQJ9EiEafROZMn0RUU59E
u1mfRCJgn0SIZp9E5myfRExzn0S7eZ9EGYCfRIiGn0TujJ9EVJOfRLKZn0QZoJ9EiKafROas
n0RMs59EsrmfRBnAn0SAxp9E5syfRFzTn0S72Z9EGeCfRIDmn0Tm7J9EVPOfRLv5n0QiAKBE
iAagROYMoERUE6BEuxmgRCIgoESIJqBE5iygRFQzoES7OaBEGUCgRIhGoETuTKBEVFOgRLJZ
oEQZYKBEiGagROZsoERUc6BEu3mgRCKAoESAhqBE7oygREyToESymaBEIqCgRIimoETmrKBE
VLOgRLK5oEQiwKBEiMagRO7MoERM06BEstmgRBngoESI5qBE7uygRFTzoES7+aBEGQChRIgG
oUTmDKFEVBOhRLIZoUQZIKFEgCahROYsoURMM6FEuzmhRBlAoUSIRqFE5kyhRExToUSyWaFE
GWChRIhmoUTubKFEVHOhRLt5oUQigKFEgIahRO6MoURMk6FEu5mhRCKgoUSApqFE5qyhRFSz
oUSyuaFEIsChRIjGoUTuzKFEVNOhRLLZoUQi4KFEgOahRObsoURM86FEu/mhRBkAokSIBqJE
5gyiRFQTokS7GaJEGSCiRIAmokTmLKJETDOiRLs5okQiQKJEgEaiRO5MokRMU6JEslmiRBlg
okSAZqJE7myiRFRzokSyeaJEIoCiRICGokTmjKJEVJOiRLKZokQioKJEgKaiROasokRMs6JE
srmiRCLAokSIxqJE5syiREzTokSy2aJEIuCiRIjmokTu7KJETPOiRLv5okQiAKNEiAajRO4M
o0RME6NEuxmjRBkgo0SIJqNE5iyjRFQzo0SyOaNEIkCjRIBGo0TuTKNEVFOjRLtZo0QZYKNE
iGajROZso0RUc6NEu3mjRBmAo0SIhqNE5oyjREyTo0SymaNEIqCjRICmo0TurKNEVLOjRLu5
o0QZwKNEiMajRPbMo0RM06NEstmjRCLgo0SA5qNE7uyjRFTzo0S7+aNEGQCkRIgGpETmDKRE
XBOkRLIZpEQZIKREiCakRO4spERMM6REsjmkRCJApESIRqRE7kykRExTpESyWaREImCkRIBm
pETmbKRETHOkRLt5pEQqgKREiIakRO6MpERMk6REu5mkRBmgpESApqRE5qykRFSzpES7uaRE
IsCkRIDGpETmzKRETNOkRLLZpEQi4KREiOakRO7spERM86REu/mkRCIApUSIBqVE7gylREwT
pUS7GaVEIiClRIgmpUTuLKVETDOlRLs5pUQiQKVEiEalRO5MpURUU6VEu1mlRBlgpUSAZqVE
5mylRFRzpUS7eaVEGYClRICGpUTmjKVEVJOlRLKZpUQZoKVEiKalROaspURUs6VEu7mlRCLA
pUSAxqVE7sylREzTpUS72aVEGeClRIDmpUTu7KVEVPOlRLL5pUQiAKZEgAamROYMpkRUE6ZE
uxmmRCIgpkSAJqZE7iymREwzpkSyOaZEIkCmRIBGpkTuTKZEVFOmRLtZpkQiYKZEiGamRO5s
pkRMc6ZEsnmmRCKApkSAhqZE7oymREyTpkSymaZEIqCmRIimpkTmrKZETLOmRLK5pkQiwKZE
iMamRObMpkRM06ZEu9mmRCLgpkSI5qZE7uymRFTzpkTD+aZEIgCnRIAGp0TuDKdETBOnRLIZ
p0QZIKdEgCanROYsp0RMM6dEuzmnRCJAp0SARqdE5kynRFRTp0S7WadEGWCnRIBmp0TubKdE
THOnRLt5p0QZgKdEiIanROaMp0RUk6dEspmnRCKgp0SApqdE5qynRFSzp0S7uadEIsCnRIDG
p0TuzKdEVNOnRLLZp0Qi4KdEiOanRO7sp0RM86dEu/mnRCIAqESABqhE7gyoREwTqESyGahE
GSCoRIgmqETmLKhETDOoRLs5qEQZQKhEiEaoROZMqERUU6hEslmoRCJgqESAZqhE5myoRFRz
qES7eahEIoCoRIiGqETmjKhETJOoRLKZqEQZoKhEiKaoRO6sqERUs6hEu7moRCLAqESIxqhE
7syoREzTqES72ahEIuCoRIjmqETm7KhEVPOoRLv5qEQiAKlEiAapROYMqURME6lEshmpRBkg
qUSAJqlE5iypREwzqUS7OalEIkCpRIhGqUTmTKlETFOpRLJZqUQiYKlEiGapROZsqURUc6lE
snmpRCKAqUSIhqlE5oypREyTqUS7malEIqCpRIimqUTmrKlETLOpRLu5qUQZwKlEgMapRObM
qURM06lEu9mpRCLgqUSA5qlE7uypREzzqUSy+alEGQCqRIAGqkTmDKpETBOqRLIZqkQiIKpE
iCaqRO4sqkRMM6pEsjmqRCJAqkSIRqpE7kyqRExTqkS7WapEGWCqRIBmqkTubKpETHOqRLJ5
qkQqgKpEiIaqRO6MqkRMk6pEspmqRCKgqkSIpqpE5qyqREyzqkS7uapEGcCqRIjGqkTuzKpE
VNOqRLLZqkQi4KpEiOaqRO7sqkRM86pEu/mqRCIAq0SABqtE5gyrRFQTq0S7GatEGSCrRIgm
q0TmLKtETDOrRLI5q0QiQKtEiEarRO5Mq0RUU6tEu1mrRCJgq0SIZqtE5myrRFRzq0S7eatE
GYCrRICGq0TmjKtETJOrRLKZq0QZoKtEgKarRO6sq0RMs6tEu7mrRCLAq0SAxqtE5syrRFTT
q0Sy2atEIuCrRIjmq0Tm7KtEVPOrRLv5q0QiAKxEgAasROYMrERME6xEuxmsRCIgrESIJqxE
7iysRFQzrESyOaxEGUCsRIhGrETuTKxETFOsRLtZrEQZYKxEiGasROZsrERUc6xEu3msRCKA
rESAhqxE5oysRFSTrES7maxEIqCsRIimrETmrKxETLOsRLu5rEQiwKxEgMasRObMrERM06xE
u9msRCLgrESI5qxE5uysRFTzrES7+axEIgCtRIgGrUTmDK1ETBOtRLsZrUQZIK1EgCatROYs
rURMM61EuzmtRCJArUSIRq1E7kytRFRTrUS7Wa1EImCtRIBmrUTubK1EVHOtRLJ5rUQZgK1E
gIatROaMrURUk61Eu5mtRCKgrUSApq1E7qytREyzrUSyua1EGcCtRIjGrUTuzK1ETNOtRLvZ
rUQZ4K1EiOatRO7srURM861EsvmtRBkArkSABq5E7gyuREwTrkSyGa5EIiCuRIgmrkTmLK5E
VDOuRLs5rkQiQK5EgEauRO5MrkRUU65EslmuRCJgrkSAZq5E5myuRExzrkTDea5EIoCuRIiG
rkTmjK5EVJOuRLuZrkQZoK5EiKauRO6srkRMs65EsrmuRCLArkSAxq5E5syuREzTrkS72a5E
GeCuRIjmrkTm7K5EVPOuRLL5rkQZAK9EgAavROYMr0RUE69EshmvRCIgr0SAJq9E5iyvRFQz
r0S7Oa9EIkCvRIhGr0T2TK9ETFOvRLtZr0QiYK9EgGavRO5sr0RUc69EsnmvRCKAr0SIhq9E
7oyvREyTr0Syma9EIqCvRIimr0TmrK9ETLOvRLu5r0QiwK9EiMavRO7Mr0RU069EstmvRCLg
r0SA5q9E5uyvRFTzr0S7+a9EIgCwRIgGsETmDLBETBOwRLsZsEQiILBEiCawROYssERMM7BE
uzmwRCJAsESIRrBE5kywRExTsESyWbBEImCwRIBmsETubLBEVHOwRLt5sEQZgLBEiIawROaM
sERMk7BEu5mwRBmgsESIprBE7qywRFSzsES7ubBEGcCwRIDGsETuzLBEVNOwRLLZsEQi4LBE
gOawRObssERM87BEsvmwRCIAsUSIBrFE7gyxRFQTsUSyGbFEGSCxRIAmsUTmLLFETDOxRLs5
sUQiQLFEiEaxRO5MsURUU7FEslmxRCJgsUSIZrFE5myxRExzsUS7ebFEIoCxRIiGsUTmjLFE
VJOxRLuZsUQioLFEgKaxROassURMs7FEu7mxRCLAsUSIxrFE5syxRFTTsUSy2bFEIuCxRIDm
sUTu7LFETPOxRLL5sUQZALJEiAayRO4MskRUE7JEuxmyRCIgskSAJrJE7iyyREwzskS7ObJE
IkCyRIhGskTmTLJETFOyRLtZskQZYLJEgGayRO5sskRUc7JEu3myRBmAskSAhrJE7oyyRFST
skS7mbJEIqCyRICmskTurLJETLOyRLu5skQZwLJEgMayRO7MskRM07JEstmyRCLgskSI5rJE
7uyyREzzskS7+bJEIgCzRIgGs0TuDLNETBOzRLIZs0QiILNEgCazRO4ss0RMM7NEuzmzRCJA
s0SIRrNE5kyzRFRTs0SyWbNEImCzRIhms0TubLNEVHOzRLJ5s0QZgLNEiIazROaMs0RMk7NE
u5mzRCKgs0SIprNE5qyzRFyzs0SyubNEGcCzRIjGs0TuzLNEVNOzRLLZs0Qi4LNEgOazRObs
s0RM87NEu/mzRBkAtESABrRE5gy0RFQTtES7GbREGSC0RIAmtETuLLRETDO0RLI5tEQZQLRE
gEa0ROZMtERUU7REu1m0RBlgtESIZrRE7my0RFRztESyebREGYC0RIiGtETujLREVJO0RLKZ
tEQZoLREiKa0RO6stERMs7REsrm0RCLAtESIxrRE5sy0RFTTtESy2bREIuC0RIDmtETu7LRE
VPO0RLv5tEQiALVEiAa1RO4MtURME7VEshm1RCIgtUSAJrVE7iy1RFQztUSyObVEGUC1RIBG
tUTuTLVETFO1RLtZtUQZYLVEgGa1ROZstURUc7VEu3m1RCKAtUSAhrVE7oy1RFSTtUS7mbVE
IqC1RIimtUTurLVEVLO1RLu5tUQZwLVEiMa1RObMtURU07VEstm1RCLgtUSA5rVE5uy1REzz
tUSy+bVEGQC2RIgGtkTuDLZETBO2RLIZtkQZILZEiCa2ROYstkRUM7ZEsjm2RBlAtkSARrZE
7ky2RExTtkS7WbZEGWC2RIhmtkTmbLZETHO2RLJ5tkQigLZEiIa2ROaMtkRMk7ZEspm2RBmg
tkQ=</AssayXData><AssayYData Points="4010">pIwlQABSJUDNbyVAvoQlQBFLJUCRqyVAjKolQKyUJUBhmyVAMk8lQA6/JUCBWSVAo6YlQOpa
JUDdzyVAkGMlQAtwJUBGyyVAmm0lQFmkJUArfyVAGowlQGGSJUBUmCVAWsElQFiGJUCmtyVA
ZIslQIqWJUDDdSVA74UlQNZ5JUA8dSVArRIlQPpqJUCXqCVADIUlQECfJUD/VSVAcZglQAN7
JUAPqCVAA4AlQCNCJUDYjSVAD4AlQBdkJUCZrSVA+n0lQKGIJUCebCVAUfYlQOGgJUAKoCVA
gGglQG+7JUCloyVAfaclQM7IJUC32SVACGIlQB+dJUAgpiVAH0clQJx+JUBdVyVA6YMlQHia
JUAEXyVAl6AlQB+zJUA/lCVAjK8lQIgsJUAaeyVAxXwlQHhxJUA3dSVA9islQJQ9JUB3aSVA
I5AlQJRwJUDVmiVAJz0lQGmoJUB1nCVA65YlQImPJUBKcyVAxW4lQInIJUCReCVAkQImQOLM
JUBjdyVAEzQlQIOrJUCYQSVADZglQHaEJUBevyVAg6slQIvKJUCoYiVAM4clQDe9JUAANSVA
SKolQMqwJUDXQSVAioUlQKeIJUAuqiVAV44lQJIpJUA+ayVANnMlQAk0JUCcQyVAw1AlQJ11
JUBPwSVACI0lQAElJUCMliVA0lglQH1fJUD9TiVA8aslQFZPJUDJZCVAiFYlQCJSJUBHtCVA
1W0lQDIyJUDaqiVAEz4lQNpUJUDVjyVABW8lQHSHJUCfhiVA9JUlQBFSJUAmcyVAxZ8lQBdu
JUCDfiVAYYclQNifJUDOUyVAH0YlQPtdJUCNpiVAFT8lQO4EJUArTCVA8j4lQEUuJUD8VyVA
A4MlQGS2JUBetCVA9H4lQNd4JUCmeiVAkXglQH0jJUB5YyVAj3slQKVpJUCUciVAiGIlQHRN
JUCNsyVAhTAlQDCGJUDFaiVALhglQKxaJUCdQSVAr34lQAN+JUDRUiVA4IUlQN5mJUBuWyVA
QmUlQFFUJUD4biVAF7olQBJ5JUBZTSVAcJElQEpwJUCKDiVADVwlQBmPJUB7KyVAHFolQFGc
JUBnUiVAI2glQIqMJUBkpiVAoX8lQJR0JUDgSiVASmElQDyYJUAhGiVAeIElQCaVJUDoZiVA
ijglQG6bJUCdZCVA2XslQF2NJUAtSSVAQFIlQAdGJUB8TSVAL34lQBopJUCHkiVAJ3YlQMZH
JUAqbSVAr5clQMwfJUB2bCVAIXUlQEKSJUA/giVACjElQNVoJUBJOCVA7HglQENfJUDtkyVA
hX0lQJOHJUB1SyVA/0glQHEUJUAdcSVAVkklQIZiJUB7GSVAOZElQBFdJUCvtiVAV2QlQKh9
JUCtbSVAeDslQNhJJUDxaSVA42wlQECIJUD6RiVAHYUlQHuCJUBpDyVAqCAlQBBmJUBekiVA
A3YlQFlgJUBVcSVATo4lQJIVJUC2TCVA9T8lQFtiJUCSjCVAUSUlQKFqJUCdOCVAa2UlQM5L
JUARNSVAIHslQEhTJUDUYSVAiF0lQEIzJUBUMCVA1UslQCYiJUCkXyVAEyslQEQbJUALKyVA
k0wlQOoWJUCHXSVAKFMlQI6WJUDSTyVAIVQlQGNrJUDTPCVA0GIlQN1NJUCjhyVAuVclQFJM
JUC1KyVA8kIlQLxwJUDoYyVALWAlQE5jJUBYGSVApEElQJRmJUAvZSVA1E4lQMBiJUDuNyVA
CRQlQBVJJUD1PCVA8UQlQDz8JEBpGCVAJIolQARJJUDQWSVAYDklQANgJUASWSVAJxYlQA8J
JUDHTyVAxCslQAsEJUCo4CRA9lAlQEdfJUCZEyVAgj8lQC5GJUCdNiVAQTclQFJZJUDfZiVA
8kslQG1UJUACJyVA2kslQHwwJUCkNyVAxB4lQBBZJUCuQSVACCklQMIiJUAhDyVATzYlQCuC
JUAmESVAFxolQIv4JEAXViVAtU8lQJF1JUCsJiVA0hIlQCJQJUDJEyVAZzwlQPoXJUBfPiVA
+BclQNVQJUCKfSVAJUMlQD1MJUDwUiVA3SElQGGIJUBCZCVArUIlQANNJUCi7iRAPGclQO0I
JUCBayVADTUlQAptJUBMoyVAgUwlQK5NJUB0bSVA0T4lQBcZJUAiXSVANhElQAmKJUAHiiVA
P0UlQGVfJUAtMyVAXlMlQNxUJUAHNSVAuWglQJo5JUAITSVAZGklQKhpJUA8HCVAufQkQApa
JUB8LyVA92MlQHdiJUBmOyVA+lElQKFYJUDsdSVAeSclQECAJUC6PyVANZklQFAZJUB7QiVA
Y0YlQMRGJUCcOiVAGiYlQMILJUCy/yRA8U0lQNNtJUD6/yRAAwIlQMcfJUDnSSVA6GYlQL8T
JUCIbCVAvxAlQHaVJUD0HiVAi/kkQH9qJUBFACVA6iAlQLYkJUBXJyVAeUolQNxcJUBOKyVA
y20lQIRJJUA9VyVAqy0lQCEeJUDx6iRA1OwkQI85JUBPdSVAtholQFxIJUD8ESVAFA8lQK0R
JUDfLiVASBwlQEM3JUB/KyVAXjUlQI/oJEDsTiVA83AlQE4YJUBCGSVAcSglQD09JUBJLCVA
bskkQIggJUDtLCVAhjElQGcEJUBDBCVAmUklQJdiJUCgNiVA4fskQBLxJEBZTyVA+jglQJxF
JUATJiVAlTQlQEAyJUDa+yRAzDclQJ8fJUDv5SRAOCElQBt7JUCuLiVAeAAlQMkXJUBKOyVA
Nl8lQGf6JEBUEyVAPw0lQNMaJUBUGSVAMDglQPMuJUCONCVAazklQHUUJUDmbyVAkzslQJg2
JUDaKCVA0y0lQMZGJUBmNCVAkQUlQFICJUAa+yRAEj0lQBg6JUDzBiVAyw8lQJsKJUAjCSVA
BVwlQAUpJUB65SRAeCElQF83JUDhIiVAXVIlQAtcJUAl/iRAewAlQHT0JEBqDyVAlIIlQD4X
JUAT4iRA8RQlQIYwJUCYLiVAtR0lQAg6JUDi/yRAFjYlQK6AJUDKHSVAGPAkQN5EJUCjSiVA
FzglQOI9JUDnDiVAAFolQGAXJUBvUyVAdeMkQJ31JEAJJSVAfS0lQJAtJUAXICVA7OUkQOYR
JUDwZCVA5F8lQNcfJUC59SRAE0YlQMBdJUCSPCVAV/wkQHpCJUC+/yRAOkAlQOjjJEBNLyVA
LwklQGwGJUBeHiVA9Q4lQNhLJUBWRCVA2zglQNIMJUD67CRA+FglQBfoJEDSKSVAUUclQDAm
JUCzgyVABhMlQEYAJUBUICVAmSslQBAaJUClyyRAn4MlQGEjJUD1OSVAwkYlQIVWJUCLNiVA
ZQglQAU+JUCqWSVAHBMlQPjqJEAD4iRAMf4kQCbgJEDtLyVAUAYlQNIgJUAl2CRA9OQkQPg2
JUDi7SRASC0lQAHAJECPBSVAvSklQP4sJUBWMCVAs0klQDb+JEBFWCVAcRIlQO/qJEB/7yRA
fgclQBgKJUBABiVAZiYlQJdZJUCZ+iRAdzQlQLpPJUDhNSVAlsMkQHYPJUCXBSVA9SslQIww
JUClAiVAPzUlQP0bJUAhECVAudwkQEQMJUAS+CRAP6okQCUIJUAY/SRAdhclQBS4JEDlxiRA
zekkQGokJUCo8yRAym4lQCQoJUD62iRAZyUlQD9FJUA7KyVA8g4lQPALJUAJ+CRAWvUkQG0m
JUBE6CRALS4lQHQfJUDKGiVA1eckQKK0JECQ1iRAFewkQEz/JECxFSVAlxwlQCsAJUAPDSVA
HEQlQKJVJUAcDCVAsUwlQHgZJUDEJiVAQAQlQGbQJEBUECVAXTolQMoGJUBP/SRA9vskQA7j
JECfAyVAWjMlQB0CJUBmDyVA2SMlQDYfJUDT8iRAOeEkQCLzJECG8iRATaYkQLilJEDC+iRA
1PskQGQcJUCMFSVAeyklQFUdJUBZDyVAYOMkQB7VJEDZ3SRAbO4kQMYdJUBG/yRAlK4kQP4Y
JUDjGyVAcyolQDAhJUA47CRAljIlQGXbJEBv+iRAaOokQIXyJECaASVAQPkkQObXJECtKCVA
Ue0kQFQhJUDLBiVAQzglQN3LJEAmpyRAB7wkQH7rJEAE8SRA2/8kQNX5JEC+4iRAUt8kQETf
JEBTyiRAv6wkQAD0JEBG5CRARLAkQL2aJEC9CiVAkgslQAy8JEDc8yRAlq4kQC25JECGRyVA
DsEkQMXuJEDs7CRAvRUlQNzmJECk8CRARdQkQL71JEDmvCRAP8AkQLIYJUDv0CRAlZYkQNkB
JUDP6iRASrskQMzyJECIHyVA/LYkQM7MJEC48iRAM8UkQCUhJUCNwSRAhQ8lQD0DJUD3yiRA
EZQkQOn3JEC/GyVApcckQMj2JEAeQiVAX6skQA/6JEB8FSVA5wMlQHvsJECT/CRAmackQHvV
JECM1iRAqcckQB04JUCM9CRAThMlQJ74JEC7BiVAUKkkQPgAJUAnCyVAayIlQJa3JEDcsiRA
BbkkQPasJEDdwyRALg4lQEHCJEBt+yRAdJkkQC00JUBd0yRAC7UkQBn8JECS3iRAzr4kQDDf
JEBB1CRAW9gkQLm+JEDBHiVAVw0lQPD/JECF2yRAF7skQEOsJEDk1CRAVg8lQD3FJEC/0yRA
w9skQHbLJEDX9yRACuQkQIjuJEB+wCRAEB8lQIntJEBQHSVAnNUkQDEjJUBfOCVApwolQPCk
JEBP7iRAjNgkQOoYJUALLCVAaqQkQNHtJECQ5yRAgqckQOrdJEBlzSRAg+skQIrWJEDvBCVA
aMQkQJyuJEDjEiVAnxIlQJIGJUDqPiVA5KwkQALQJEDbDyVAuQAlQNziJEDX/CRANBklQM8J
JUCN4iRA6OwkQKHmJEAOeSRAVO4kQF8uJUC1RiVAzK8kQNHIJEBy7yRAH7kkQNqmJEA+tCRA
cxElQGwTJUA3vyRAu8kkQJDfJECh7CRASI0kQMsCJUARuCRAI8gkQFbNJEB26CRAEqokQBTK
JEA/oSRAtvAkQJa9JEDK+yRAdZEkQG6QJECe6iRANiElQK7CJEAY7CRAaawkQDLrJEBv6yRA
TJwkQGS4JECV+yRAv9ckQEbLJEDdyyRAjwklQJ0LJUC1RSVAbdskQFWpJECOByVAx54kQIPn
JEBKtiRAJbwkQP6YJEDSjyRADRslQJv9JEAevCRA2skkQEl4JED7vCRAwrskQHT1JEAH0CRA
ILkkQE/vJEAq2SRAttAkQPACJUCGMiVA+W4kQO/PJEDtoiRAm94kQE5+JECfqSRAP8kkQM/j
JEA6ziRACZkkQG2lJEC1/SRA2a8kQLbaJEBm1yRAG/MkQGAIJUAxnyRAfrckQMgiJUBdwiRA
AtEkQJSlJED7tyRAurokQA2ZJEAq7CRALgAlQHzkJEAjuyRAdKAkQD2nJEBg8SRA58MkQJav
JEA67CRA8O4kQOPLJEAmAiVAF80kQPKOJEBhySRAnPskQOLGJECVqiRA1rokQBriJEBhzyRA
5MckQN/yJEDj6CRAP6UkQH7PJECmxCRAl+YkQFrQJEDxmiRA0LokQOfSJEBzsyRANeskQJfM
JEDz7yRA3pYkQO+gJECk2yRAK5QkQGTmJEAw5CRA0dgkQCDVJEBYsyRAkcskQMXIJECB1yRA
f4okQFiTJEClCCVAhdAkQFG+JECb8SRATPAkQK2eJEDe6SRA9bokQP8MJUBbwSRAOLUkQDLC
JEDyuCRAYtEkQMrmJEBMeSRA+IwkQKvVJEC4kyRAv7YkQAunJECs6CRA1cskQGqGJEDTtCRA
unMkQPmwJEC9OSRAsYskQMXRJEBQ0yRA76YkQGrGJECyjCRAtKMkQGW9JECDhyRAWIQkQGiy
JECftCRAEGokQIuuJEBDsyRAcbAkQJzPJEBktSRAUawkQF6oJEA4pCRAH4AkQDejJEAZrSRA
idIkQJ5wJEBXzSRAbM4kQGXKJECyxSRARLskQKGBJEAIlyRATdMkQFXtJEAC2CRAH7skQJqv
JECq2iRAc5EkQN/OJEAevyRAlqskQE6ZJEBkfyRAEKwkQMGGJEA6tSRArK4kQH6kJECFtCRA
Qc4kQLfSJEDnjiRAQuAkQKujJEBq4iRAI20kQBDOJEDlsCRAflkkQIWfJEAF4SRAsZAkQIuf
JED2xiRAe4IkQPaqJEADayRAs5YkQMTLJEAFqSRA2qEkQL7LJEDukCRA4WMkQNmVJEAsayRA
tJMkQDmbJEBdzSRAaoYkQDSGJEBFgSRADsAkQKhkJEDBqiRAXeAkQEbLJEBb1CRA4pgkQMHb
JEAKpyRAsLIkQDDCJEB17yRAEJgkQJeCJEAUiyRAsbUkQM7bJEDguCRAubgkQFXDJEBE8CRA
RnokQNOXJEDLaSRA1awkQCmDJEANmCRANJQkQABtJEC03yRAEWQkQJ6WJEB4YyRAJOgkQIyP
JEAteiRAaNwkQG9fJED52iRASpgkQI6jJECznCRAcDUkQKvMJEBMeiRAoqwkQPgJJUBGmSRA
m5skQGPVJEAZfCRA6qIkQPyJJEBjxSRADr8kQNv7JECyliRA1bkkQBuLJEBI2SRAvqAkQOiV
JED/uSRA1X0kQDDKJEBOWiRAsjkkQBpxJEChjyRA9VAkQFejJEA7QCRAe4gkQEaXJEBVtiRA
5l8kQHbeJEDYryRA1nwkQEhkJECtwSRAFLYkQC+mJEC3qSRAFZ0kQJzKJECRoiRAuJYkQLaw
JEBdgSRA/XMkQKitJEApbyRAvNEkQBmkJEALhiRAZGokQLuwJECnqyRAyKEkQMB9JECbvSRA
lp0kQGJ1JEBpdyRAgLkkQBivJEB8oiRAz6kkQCpqJECqwiRA9cIkQD3hJEDZpiRAfL8kQK9L
JECPpSRAb4UkQHSuJEBpUiRAsCwkQKqQJEB5ZSRAI7EkQOqQJEAhzyRAyZEkQKJ/JED4piRA
yXIkQOHRJEAIyiRA/IQkQBWfJEBwhiRAW4MkQFuaJEDnlyRAOUAkQHm6JEDifSRASoQkQAoa
JECWeiRAn2okQCavJEBp0CRAeD8kQNRVJEDGPCRAOcYkQJ3fJEBYRiRAkmskQOlJJEDUgSRA
OYwkQGCDJEAAkSRAAaYkQOqiJECfjiRAuZckQJM+JEDxZCRATH8kQOmSJEAYpCRA+J4kQMu5
JEAhayRA75MkQIrDJEA0myRApYkkQHfWJEDTWiRAzZ0kQJyLJECoRiRAFVwkQI5+JED4jSRA
AWokQOyeJED7TyRArakkQJ13JEBPaSRA8UgkQKttJECpvSRAKngkQBhjJEDbvyRAaWIkQDdq
JEDORyRAEookQHbbJECCkSRAXnokQJR3JEDcayRAU3ckQE5zJEC3RSRAflokQAuWJEDsTSRA
xpckQBliJEBOmSRAyEIkQG7SJEAbYiRAB2gkQBeKJEAOjyRAJaEkQHnPJED4fiRAxY0kQFCk
JEBUfiRA64ckQJWbJECfUiRA/mskQHJFJEBaSiRAvJkkQHUuJEC8SiRANXokQMpsJECRVCRA
v7okQBKqJEDWkyRACoIkQLuJJEAzYSRAtHEkQMaKJEDMNSRATnEkQHw2JEBddyRAsXEkQNmp
JECpVCRAVZ0kQBaPJEDGaiRAwJokQKZWJEAdOSRARZUkQNFFJEBXcCRAFnckQJlCJECsfSRA
n1IkQOSFJECDhCRAZVkkQJ1JJEBXnCRApIAkQANjJEB3QyRARmwkQHtuJEAONCRAh4YkQON5
JEDZMyRAOZkkQMFeJEDHgCRAyCgkQJdvJECWlSRARIckQM2OJEAsdCRAOaskQHBjJECaYSRA
DHMkQL5RJEBaSSRAHm8kQEl2JEBtfCRAoGwkQEZ0JEDuWCRAAU0kQNOKJEB8biRA9kQkQJUj
JECckSRAHF0kQHVeJEDNXSRAYigkQMOuJEClPiRA7UkkQLhsJED4HyRAemkkQLdkJED+USRA
eF4kQOhKJEALMyRAo4ckQECiJEAfcCRATT0kQAOdJED8SCRAWjokQABYJEDc0yRAYmQkQJA/
JEANTyRAFogkQLA9JEBNfCRAFGgkQECIJEAeJiRA5VMkQG4yJECocSRAQT4kQE5aJEDJFiRA
bkskQIsWJECXcCRAf20kQKyQJEC6UyRAO4UkQKM8JEDbQiRAE4YkQA94JEC4+yNAIGIkQGRr
JEDePyRAYXgkQKZrJEBJQSRAwiAkQGp8JEABJyRA6YEkQO6aJECrSyRAC28kQE53JECNmyRA
IXMkQHJOJEBnPSRAlWckQENJJECodyRAvngkQAEYJEA1lyRA3UckQG1JJEDNfCRAQC8kQAp0
JEDhRiRACWwkQJIkJEAHeSRAgWAkQLZVJEBiIiRA4EkkQC+ZJEBFbyRAv0ckQO0uJEBKVCRA
AV0kQAgmJEASYSRAWzskQHbiI0CEiSRAPHgkQGozJEAEjSRAM3UkQFhyJED86CNAgUEkQJCb
JEDYYyRAv6AkQEv0I0B0eSRAOW8kQOxbJECUZyRAqnYkQCKUJEAKESRA9zgkQHdVJEAmnSRA
OkMkQNE/JEAJ/CNAYzUkQCA0JEBEjCRAdkkkQPxYJEAVaCRAg20kQGNTJEBvRSRARCokQF5Y
JEC0MiRA6QQkQCeJJEADLiRAjFEkQMs6JEBGeyRACG8kQLdOJECgBCRAkG8kQO1xJED2ZSRA
qyQkQJ0nJEDFPCRAACIkQK5FJEBUnSRABDkkQINLJED1GSRAoFAkQL6LJEChTCRAujckQChX
JEDUdCRA6UwkQBRrJEBziyRAQ1MkQE4tJEDZZiRAZVEkQFEbJEBEGiRAPR0kQPIpJEDm+iNA
zEUkQKdzJEAysiRAdSwkQNGJJEBqVyRAJlYkQCBbJECXVCRA5ygkQI48JECuTSRAsW4kQIxa
JEDpiiRAQWAkQMtYJEDzSiRAkEMkQOdEJEA1USRAOjkkQIYtJEDpRyRADGUkQBY9JEDpYiRA
MhskQG9+JECCHiRAVx4kQGdqJECaXiRAhVQkQE8MJEA2PSRAKFkkQJRAJEDWgCRAbUwkQJIM
JEBHcSRANHUkQPQ3JEDNbSRAQ0skQEZEJEB/IyRAopIkQM9LJECKXSRAN0wkQClmJEDxAyRA
FEgkQPcmJEAZISRAcVQkQKQiJEBLYiRA448kQJVpJECVdCRAiC4kQOsJJEB+YSRAX0gkQGw2
JEBdMCRA+UUkQCg6JEAFFSRAgVUkQBBSJEAzGCRAeRUkQJNWJECwKSRA0D0kQL8iJECbLyRA
0RokQCwvJED6hyRAdQwkQOdiJEDSKyRAbhskQAdKJEBpGSRAC0wkQLQaJEBzNSRA38EjQFIv
JECRBiRARyQkQImFJED2YSRAwEskQDhHJED9XSRAQyQkQCBXJEDp2SNA0VEkQM5zJEBVBCRA
UlYkQLR2JEDLLCRA9WUkQGluJEB3ZCRAs2gkQBAyJECMSiRAcP8jQLVSJEDsCSRAEiQkQEUy
JEDqSSRAonUkQDhDJEAsNyRAgxYkQIorJEDzDiRA/DAkQIXjI0ASbyRAOigkQNYtJED4SiRA
SDkkQLNcJEB1ACRAECAkQPo6JEA9LCRACdkjQBkhJECLUCRA7VQkQNTwI0AdHyRAqRskQPNh
JEDqGyRA9DokQPQ/JEB8HyRAQlUkQB5hJEAbTiRALjMkQMRHJEDQBiRAqFQkQFUaJEBtiSRA
ZSkkQCP5I0BeHyRAB2IkQCoNJEDhHyRAzmEkQKMsJECjJiRAJU8kQJgPJEANOyRAXiskQOBK
JEAdUSRAzk0kQMJBJEAWWyRAeS4kQBpmJEB/LyRANQskQIgRJEAsDSRAk/gjQGQkJEBycSRA
e4ckQCoOJEBAByRAUi4kQOIhJEDFESRAXhckQNNRJECn3CNApyMkQPxSJECKKyRAOU0kQPJA
JECdDiRAegUkQCMkJEAmUyRADzMkQKo4JED1/yNAeugjQMsYJEC4ACRATygkQHUGJEDGPCRA
SVAkQNoQJEBUFCRAgDYkQDz5I0CPQSRA+AQkQGMkJEBGQiRAd1wkQMsOJECRJyRAEhokQNgS
JEBqHSRAOxUkQEMOJECAKSRA9RokQAk5JEBhJCRAsBIkQOMpJEA/ISRAzuojQDwSJEAl+SNA
bkYkQPPcI0BcQyRADxgkQOwVJEBz3iNAnDEkQN1NJED8JSRA3EskQIXFI0AE2yNAqFMkQJ8S
JEDf/CNAPRUkQPdIJEDrTyRAVS0kQMQ4JEDEKCRAOR0kQI8bJEBPBiRANfsjQEg4JEDK7CNA
tsojQEHsI0C86yNAXzIkQDhFJEAB/iNAggAkQF1CJEAl+yNARgEkQAc6JEAYBSRAFQ0kQNAP
JEAlMiRAAzskQFUQJEBJBiRAvQkkQLoyJEC+DSRAPCgkQGpwJEBRMCRA8gYkQHfeI0CIASRA
AwUkQJXwI0DtLCRArUIkQPvhI0CxDyRAjAYkQFY7JEAQJCRAz3YkQCIDJEBZOCRAUvwjQMYd
JEDSPCRA9jQkQGcsJEAwMSRAhhEkQOMlJEDYOCRAShgkQKELJEDwRCRAIvYjQJkmJECEYyRA
BQYkQCEYJEBcBiRAtDQkQG8jJEBTKSRAhFAkQAvuI0CIGiRAKQgkQIlLJEDXASRAdz0kQDM0
JEBINiRA9k8kQGYyJECiIyRAtTYkQCYSJEC4NSRANSokQPAvJEBC9CNATiYkQGAIJECSEiRA
Th4kQGQJJEDjMSRAs/wjQHYaJEBSGCRAaxYkQD8jJED/BiRAUB4kQDNUJECT2yNAWzwkQGwF
JEBsNSRA9hskQFwHJEBeQiRAffkjQPEAJEAxMyRAvUUkQHIhJECT9CNA3x8kQFXxI0BSDiRA
dQokQIQRJEBt/yNAkSUkQFTpI0Dw+CNAoeAjQLI2JECb9yNAFiMkQBwbJEAnOSRA0g4kQEhG
JECFGiRAggUkQBj+I0C17CNAlgQkQFcbJEDdAiRAVugjQNQtJEBpJiRAAxMkQPf0I0AD9iNA
QfgjQOfkI0Av0iNA0BIkQPoyJEBEDSRAajAkQOLiI0BBLiRAkSckQMwDJEBZBiRAswMkQFcZ
JED79CNA7RAkQHzuI0AFAyRAffIjQH4SJECW7CNAbuYjQPD6I0Bu3CNAFs4jQP4MJEBhICRA
iegjQDP0I0AlxSNAJhkkQDfgI0AkDSRA4PwjQGUMJEAK8CNAXc8jQF34I0AmUyRAtFckQEMJ
JEDh7iNAEM8jQEINJEDxHCRANPwjQLDaI0CyFyRA/+QjQJXvI0AM7iNA++gjQNrnI0DyMSRA
MAYkQIPeI0CU3iNAEDckQIwbJEAz4CNABekjQOO/I0AuxyNAEfUjQDbnI0A1CSRA5+wjQJK+
I0BK6CNAQBwkQJk3JEDq/SNAOwUkQN78I0DqECRAkvMjQLD1I0A3zCNA/9MjQBy3I0BSziNA
hKkjQG35I0ALFCRAXfMjQMrpI0DC0iNA1e8jQIvuI0BPXSRAuCEkQIHnI0BJ6CNAcgQkQDQD
JEA18SNAvaQjQMn/I0A92CNAYvMjQF+3I0ABsCNASAgkQPn9I0BEISRAYQAkQE/jI0DZ8yNA
rs8jQA7qI0C1BCRAmsUjQPMcJEAUCCRAmBUkQHTgI0CoAiRAqpEjQNP3I0D7vyNACOkjQCzr
I0BwHSRABtAjQEToI0AA7yNALvIjQKgfJEC98iNAgeUjQE8OJEAvESRAVTAkQFXVI0DfECRA
E+ojQDDDI0Al8yNAzf4jQOAOJEA8qSNA3QYkQJIDJEBVpCNAm9kjQDC7I0Cu1CNAPeIjQHwY
JECNqyNAJbMjQAD8I0CM+CNAvbMjQPHvI0BUuSNAStAjQGLWI0A+1SNAMSskQOEnJEBupSNA
9O4jQF6sI0C4lyNAmLUjQHOzI0AKhyNAebkjQFfwI0BbsSNAF8cjQP/TI0D88SNAqbUjQPPx
I0DZpyNAIs4jQOLzI0CkHiRAFNYjQEgCJEA16iNAz7YjQEQbJEDYxyNAHeQjQMfwI0Cq1CNA
F8YjQHrxI0D2zCNAId8jQBvpI0BX6CNAm/0jQMvlI0ABzCNANsQjQNvYI0D+DyRA46gjQPOh
I0AzjiNA/LcjQMC1I0Bz7iNApNEjQE4dJEAGzCNAWMMjQJEbJEDPDSRAFgokQLLhI0D6zCNA
PwokQEXYI0Cm4iNAX+EjQG8BJECj+iNAd7cjQD3kI0BRASRA1dEjQHvsI0Ae+iNAuLgjQLm7
I0AYyyNACMsjQBP3I0CvESRALY8jQCjKI0AlxSNAwAUkQEwGJEBsqyNA5R0kQLKzI0DEsCNA
97kjQBzpI0B28yNAvPYjQBekI0BD1CNAnNQjQDrxI0D72yNAWrIjQIMKJECN9SNA+YsjQMy4
I0DRbSNAFMgjQLbWI0CsASRATfojQLDhI0BhKiRAyskjQLDUI0A2FyRAOLYjQF/SI0C13CNA
r+gjQBPHI0Cl4CNALqYjQPS7I0CF3SNAEJYjQI2yI0BCryNA4/gjQBrTI0DIwiNAfK8jQN/S
I0Cw0CNAb4kjQBLFI0BR5iNAUcAjQASqI0A7kyNA5+EjQEwVJEDZkiNAtokjQAziI0AhwCNA
/J8jQNW0I0C+riNARaMjQJSuI0C45iNACZkjQFepI0CzyiNAUtQjQJ6rI0Cu1yNAjekjQF91
I0DrdSNAqrEjQG3MI0AQriNAUeIjQHLqI0Br4SNAmh8kQJG/I0AYYCNAtdsjQMkbJECn0iNA
UKAjQAyaI0CisiNAD/MjQCv9I0BvwiNAeKojQAvGI0Ci1SNAP/kjQKgsJEAH3CNAfs8jQNm+
I0AZ6yNAfO0jQCT0I0BtlyNA568jQC65I0AR3iNAoP8jQGHFI0AehSNAKwYkQOXOI0DC/SNA
FM8jQNbTI0Cc9CNA2MojQF/YI0D1JSRAS5QjQFLZI0D/CSRAoqwjQJ8SJEANtiNA48AjQIfK
I0A97yNAt6UjQOyoI0CfkyNAMIYjQF2gI0A72SNApbsjQKyVI0AIoyNArsIjQBexI0AU2iNA
dMYjQBLbI0A8iSNA66IjQOVlI0BJnSNAsXwjQCWqI0C0kiNAK/MjQB94I0BbliNAOcsjQL/2
I0CPkyNAvtAjQC+eI0AeiSNAavkjQFjmI0Ax7CNA0+AjQH35I0DllCNAAd4jQOqgI0AzyyNA
H7UjQH7GI0CdmSNAUA0kQDfhI0AFeSNA4+EjQJGNI0DzqyNA3WMjQOqlI0D32SNAS2wjQEbR
I0B92SNAhtkjQFN6I0DOryNAZtwjQJupI0Dh7iNAxNIjQKPVI0DqZSNA65EjQG3GI0Di1SNA
WZIjQErDI0DDuyNAu6UjQAPcI0C1uiNADa4jQEnLI0DcoyNAf8ojQBvCI0BQ/iNAvHgjQBbz
I0AXtyNAPoAjQELbI0Cy8iNA+6ojQLODI0DurSNArNIjQAflI0DQiCNAybQjQGW/I0DkxyNA
vsIjQA67I0A0zSNA8bgjQOLHI0AHlyNAlHYjQNX2I0AlrCNAJYgjQEOtI0ACqCNAUbkjQFir
I0BdhSNAM6AjQGuVI0BX+iNAPcAjQE+uI0BVjSNADa0jQGLSI0DznyNAzGojQA6jI0DtdyNA
sMMjQBKEI0APuyNAieAjQHTCI0CrEiRAZfIjQMekI0A94yNAyscjQNCTI0D16yNA77sjQBd9
I0A8aCNABc4jQAfBI0DEayNAM7EjQNysI0Bf2CNAOm0jQIisI0B1XSNAI68jQGvCI0CCoiNA
+KIjQFGlI0ABlSNAMrgjQB3YI0CbzSNAHK8jQLB3I0BDjyNAg7QjQCqkI0BVlCNAxKgjQPbM
I0B5pyNAXM8jQK9qI0DVeyNAq8MjQF/DI0AwfyNAF80jQGCBI0DAACRArHYjQGOVI0AJkyNA
gM0jQKGBI0CRjSNAEXcjQBubI0CGoCNAgMwjQOKkI0C13yNAVnojQO+RI0AVjSNACnkjQJCB
I0BtjyNAWYMjQI67I0AkoSNALYcjQA++I0DdfiNAvYwjQEV6I0AesCNATeMjQNq4I0DxmyNA
jKEjQNKkI0DRUCNA4YMjQAR5I0DlhCNAfMojQMmvI0APkiNAP6YjQGp5I0Dr4yNAkm4jQPR9
I0CfiiNAH70jQCWNI0Bi2SNA05AjQDqiI0DHgSNAzMwjQGrGI0CdkyNA97gjQMV4I0CjgyNA
tKcjQDjOI0ALjyNA93YjQGDkI0C9tiNAE7wjQJ8BJED9liNAmI4jQAV7I0CiaCNA9L8jQE6W
I0AaryNAbnwjQAh0I0BDcyNAjLgjQI2GI0CV0SNAKGkjQMGmI0D/nSNA9Z8jQPfFI0CjaiNA
WZwjQP6hI0DSxCNA7qMjQORcI0B8fSNA2/gjQLaHI0A6qSNAbLojQNtjI0C+iiNAB3sjQEHH
I0AlnyNAHYMjQDqlI0CZYiNAP3MjQL5cI0DWXyNAxLkjQF/GI0CAgCNAfowjQNh/I0CBhiNA
mEAjQE6uI0A2jiNA7q4jQBGKI0AVgCNA+HIjQNSAI0DdXCNA+mcjQHmXI0BHqCNAzaAjQHK9
I0B6oiNAx5gjQO+KI0BPiyNAcswjQLycI0CUqSNAuLwjQDSUI0C2giNAX1sjQF6OI0B+yiNA
bXsjQISiI0CJoCNA/ngjQEKBI0A/fiNAkJMjQDRwI0BJniNADJEjQIJmI0BwXSNA0I8jQJ2Y
I0BZdyNAxoMjQMRyI0CUeSNA8LMjQGWoI0BDsSNANH4jQFV6I0BkryNA94gjQDF8I0ARjyNA
QVojQId3I0DlaSNArDMjQN+BI0DYjCNAqncjQMG4I0CzZCNAisAjQLWJI0B2niNAoEAjQMZd
I0DcaiNAfbcjQPJiI0CqhyNAHpQjQK2lI0CA8iNAloQjQKCBI0B1pCNAto4jQBlSI0CmfyNA
OKcjQL+XI0B5RyNAx6wjQEeEI0CpTCNASmojQKU6I0DMSCNAVrQjQANjI0CqtSNAd2kjQA6b
I0AHbiNAg7EjQOSII0CntiNABH8jQM2qI0AZkiNAmnUjQIClI0AKkyNApegjQH58I0DXbyNA
FU8jQHORI0DMYyNAPqMjQNltI0CnUSNA1HcjQD2eI0DzeCNAyaAjQLCZI0C/oiNA0X0jQNZ1
I0DdaCNAf4QjQCVAI0CsdCNAHncjQFSyI0AwdiNAEbMjQJWHI0BCoyNAInAjQMyBI0CyYSNA
GzYjQDysI0AvkSNAi4IjQBWZI0DO1yNAR4YjQNWfI0AdpiNAq3UjQAWiI0CTYiNAPrMjQPCZ
I0A1pCNAWFUjQH1zI0AsmiNATK8jQC5iI0CMbSNAxaAjQJSSI0CFrSNAKbUjQMuaI0DmmyNA
maMjQIArI0BtbiNApH0jQHKEI0BvkyNAJ7wjQD+VI0DloSNAIJojQKeII0D3NiNAwI8jQEN1
I0B0miNAfq4jQCx8I0CCdiNArYIjQMl3I0AoTSNAXTQjQFExI0BalSNASLIjQNuhI0CoYCNA
vacjQPoII0D0tiNAO5gjQLFdI0D3OyNArmcjQLZiI0BTdyNAM04jQEedI0BZsyNAb3sjQLxl
I0B3VyNAeSsjQPSSI0CDUSNA1IUjQHp3I0A9ciNAY4MjQFyRI0CwcyNA1pAjQMhpI0CHYiNA
BUUjQDKFI0BaeiNAxTQjQG87I0C5GyNARWEjQJyVI0DQkCNAgFEjQGRoI0DArCNAG5wjQEyE
I0DAoyNA3mUjQNlwI0B7aiNA0LgjQGumI0ClXiNAH6UjQCIXI0DJcCNA7T0jQMdjI0BZciNA
53cjQIdkI0CT2CNAg6EjQLJ1I0BXryNAsU4jQBqVI0AnHCNAa3ojQLqwI0BjXiNAHaMjQIOf
I0CSVSNAsiQjQIOFI0BawSNAxGIjQJ9HI0BmuiNAcWwjQJqzI0BdfSNAfKMjQFNWI0BuTCNA
VKEjQJ6LI0DChCNAZGUjQAKEI0Dw7yJAQrgjQP5jI0AwhyNAsywjQDmiI0AVYSNA5GIjQPp1
I0CrhSNALIQjQId8I0AdcCNATzgjQA6OI0DKsyNA720jQOdwI0ChYyNA9i0jQLZSI0DzoiNA
im4jQFl9I0C8nCNAfHsjQMk6I0BSRCNAiFYjQDtcI0AcHyNAB3wjQE1HI0CafyNAjUsjQE58
I0CAcyNA2i0jQAZUI0DzZSNAsjkjQIrwI0ClKiNAKz8jQM1EI0BZRCNAoGEjQL5vI0CYZCNA
c1QjQDxZI0BcsCNAkGMjQLRwI0CMayNAfG8jQAWkI0AmKiNAnaUjQBwnI0CiOCNATVMjQIqW
I0B6RCNAYyYjQJNKI0A2TyNAHlYjQNOMI0AriSNAmXMjQPKLI0AUfCNAyTojQIE/I0DsVyNA
6T0jQHl2I0D9LSNAbWYjQPpOI0BlQCNA1IojQEh3I0DeQyNAZ2kjQMJQI0DoYiNAY5sjQGl3
I0BeciNAgmMjQKaOI0BZiiNAlGojQOFxI0BKPSNAzFYjQAB6I0DtUiNA94EjQAcgI0CufyNA
6mQjQD2DI0AVXCNABWojQOVPI0DUMSNAcWkjQEqSI0DIVyNA6IMjQLRLI0CDYSNAdXojQG6L
I0DqUiNANHcjQLBXI0BMwyNAOE4jQNVgI0AzQyNAE00jQE+SI0BJUyNAfjcjQI1FI0CqYSNA
NUMjQNt1I0AecSNATJ4jQGtiI0AagiNA+E0jQNpsI0BHUyNAnp0jQAd1I0A7gCNAtWwjQGFA
I0CmYCNALYMjQK5rI0BKZiNATGcjQHVhI0BTRyNAz38jQHV0I0BufyNA3o8jQEARI0DMGyNA
/oEjQG9fI0DNcCNA9FojQPS7I0A4ZiNANXQjQPp0I0BhKCNAeUgjQFesI0AYOSNALT4jQLVS
I0CsfSNAdkUjQDNbI0DtVCNAvy8jQGmII0BDMyNAlGsjQHBvI0B6jyNA55cjQDBiI0CXMSNA
oZEjQF1II0DqZCNAk4EjQDumI0CMiyNA+g0jQEVAI0AhPiNAm0YjQGaTI0D2MCNA2yAjQO46
I0CbPCNAlFAjQE0QI0BYQCNAkGAjQIURI0B/gSNAa1EjQDUiI0CZYSNAiHIjQLMqI0DBhCNA
KqEjQAxkI0BYaSNAzTUjQJKSI0AoNCNAfhgjQBBRI0CbRiNASXwjQM1LI0DnpiNA8oEjQNo/
I0CaOSNArnEjQApoI0C7KCNAPj0jQNqFI0BsmiNAckUjQNpKI0DNZSNAwxAjQNGCI0DuZSNA
tD4jQItOI0CyXSNAL0QjQGoOI0BdWiNAc1UjQPVHI0DSGiNA/ycjQCukI0AxbiNAAicjQHZs
I0AqgiNAwYcjQAQpI0CbNCNAgnIjQPmZI0DQiSNAOusiQPZnI0ADXiNAYycjQK55I0B2cSNA
+hcjQGpVI0BYpiNA7jgjQKF4I0D8KyNAcCcjQE9BI0CIbCNAY1sjQGCSI0CBSSNAVQsjQINc
I0BaRiNAlm0jQMUyI0BQfSNAqyMjQDhVI0BnLyNAS2cjQCNcI0AaHiNA4RUjQMd1I0DhYSNA
aUgjQJQYI0BRjyNAK1wjQNNYI0DbVyNAVxojQII5I0BjPSNAz5YjQBxfI0BMPiNAMQgjQGI9
I0A84CJAvUkjQKhYI0APGyNAJncjQFMmI0BxDyNAqCYjQKwoI0CyOSNAFj4jQEUuI0BkECNA
+18jQMZdI0CxViNAjjojQCd+I0CVUCNAfFMjQLJLI0CDWyNA+kEjQDRxI0AFFyNA8IsjQBQz
I0CLZiNAfXAjQCwUI0CkViNA7WwjQECEI0B5PCNA4wEjQFNnI0BERyNAHI8jQCl1I0DENCNA
8UwjQORQI0A3ViNA1k8jQGZGI0BfPiNADQ0jQHZFI0AfZyNAy1UjQJaCI0DZryJAtxMjQGwO
I0A6ICNAzVkjQBEpI0A/ZiNAIUMjQCodI0CwNSNAa/QiQMEMI0CCGSNAclEjQMhpI0BKKiNA
SXQjQN11I0BzPiNAMVEjQNdEI0AUMiNA/yIjQJ9AI0DfJiNA+yQjQJMmI0B7jCNAby4jQNMa
I0BdPiNAHzAjQLwUI0DbbyNAeJUjQE9dI0Dd+SJAsikjQMtAI0DGaiNAPzYjQGpFI0DAQCNA
tfoiQCwNI0C2GCNAnGEjQLQKI0DWFCNApXwjQGCBI0CzEyNAEB4jQBpwI0BXVCNA7nQjQDRi
I0DlHSNASnIjQJ45I0ApbCNAVXUjQLE6I0DIPSNArVIjQDwPI0DYzyJAcjAjQF5JI0CeLiNA
WAYjQN/cIkAOQCNAnG4jQCINI0DmEiNAsTMjQFEuI0CFHyNAJoUjQKb0IkBjFiNAVjojQNIo
I0BlOCNAgVojQBc4I0AUVSNA60cjQEAqI0A77SJAcRQjQGMfI0CjPiNAiRkjQCU9I0BgUyNA
CvwiQJ8uI0DpICNAZlEjQOQhI0C5HSNA7QUjQFZVI0DWICNAV0YjQIM2I0CNbCNAPkMjQPNI
I0BbECNArIIjQA8aI0D2KSNAOGEjQO8SI0BAIiNARi8jQAFYI0DS+SJATDsjQFl9I0AICyNA
f0QjQBgCI0DlhSNAQUAjQGUUI0DmTyNARhgjQCM0I0BTSCNAZCQjQCdnI0BTLyNAm1MjQNwr
I0AKACNA/FQjQJw8I0CXLyNAZAojQLavIkBcdCNAczUjQIY8I0BnOiNAliUjQIlHI0B2YyNA
nE8jQJlGI0Bl8CJAnyMjQFRoI0CZACNAYnEjQD8VI0CtUCNAsDojQGpII0BVFCNAsh4jQP3/
IkAZMiNAwyQjQItVI0D+KyNAWAgjQHTsIkCJGyNAbBojQKcZI0BBWSNAFikjQHdJI0AeMCNA
KSYjQLVFI0BkBSNA2ScjQEVQI0BS6CJAhisjQEsOI0AsDSNAj1cjQChdI0CXAyNAQTAjQE8t
I0D4IyNAEQgjQEsqI0B+PSNAoyQjQAIoI0AILSNAXAUjQF84I0BuMCNA+zEjQFtEI0CCZCNA
Zk4jQBp8I0Af7yJAJ/oiQKj/IkAOGSNAQRYjQITsIkCm/SJA4gkjQPhRI0CyDCNA0CcjQBQE
I0CvNiNAOx8jQJsyI0BNPSNAQgAjQDBEI0Dt3iJApBkjQKMaI0D8SSNAyhQjQGr8IkCTLiNA
t/kiQN1FI0CX0iJAAiYjQCU6I0D7ISNAPS4jQIErI0AfQyNAshcjQD4cI0DU8CJA7DUjQMwp
I0A73CJAUzsjQCkHI0AsESNAdzcjQOwQI0BcKSNAelgjQAJ3I0DvDiNAzjgjQEZUI0AVGCNA
NeAiQCQZI0B0CSNA8P4iQA9aI0CyWiNAcXkjQPcOI0D/+CJAaEMjQMnoIkDMGyNAQVQjQNZH
I0DsICNAZQMjQKhSI0BIIiNAy/YiQA9XI0DxNiNA8CUjQDYgI0DkGCNAqgUjQDs3I0DUESNA
CVAjQCzyIkAkGSNA2UkjQCIKI0Dy6yJAEQsjQJgmI0Bz8SJAGsciQM42I0DHKCNAgAwjQIQ+
I0BWFyNA0CEjQL9dI0DzHyNAZCAjQMBOI0CoySJAM6kiQIIuI0AdECNAKjkjQMjxIkCD2yJA
V/oiQKQpI0B7IyNA1SEjQOLcIkCL6SJAUB8jQM4tI0AEUiNAudMiQGrMIkBMJCNANEEjQPYi
I0A5MCNAPS4jQDIHI0AjDCNA5BEjQBAHI0ASPSNAYwsjQB0MI0A16SJAPkUjQCg1I0DjXyNA
Ih8jQNULI0DaByNAfj0jQE8NI0D8ASNA/xUjQH8wI0AbDSNAreQiQAtvI0CWMyNA6x8jQPvD
IkB9KSNAjy8jQE/wIkCvtCJAT7giQMQfI0DX8SJAKQYjQPVFI0CbIyNAjRQjQPwKI0CGJSNA
oTMjQA/7IkCNOSNA414jQLj3IkDGPCNAMgQjQFDrIkAADiNAvhIjQE9OI0Df7yJASOYiQMEK
I0D5XCNAeQcjQAwQI0Dz9yJAHuciQGQ3I0BF6SJAeT4jQIQ/I0ApDiNAnB0jQJ0QI0BuISNA
tfsiQHQEI0A1FCNA+TkjQK0hI0DlJyNAvhUjQKrvIkA8GiNAAjkjQHHjIkDi/yJAzBYjQDk3
I0Bz8iJAkgQjQBD8IkB1WSNAOTMjQE3vIkDgzSJARMUiQBZEI0Du9yJA6kIjQAIKI0CM6CJA
4UsjQC06I0AUySJAuyojQOgMI0BpKSNA/OwiQI7hIkAAIiNAag8jQCnSIkCQ6iJAfFIjQHDE
IkAFJSNAs/MiQHJgI0AaOiNAxlsjQKJPI0DMvSJAsuwiQMEPI0DYFiNA5vEiQGxAI0BATyNA
sOUiQKMiI0BI1SJA28EiQE43I0DE0SJAZy8jQMzNIkBQMyNA2hUjQIAfI0Bt2iJAAF8jQOwh
I0CmPCNAXB8jQALXIkCUEiNA1FojQJU7I0D/qiJAIvUiQOTLIkCA/SJAteQiQOULI0BV3SJA
TwUjQFv+IkATCSNARdwiQML/IkBihSJAJ/siQG7rIkAWViNAgz0jQCIYI0CTfCJA5usiQNga
I0AYNiNAyuIiQEMwI0C74yJARQYjQNbCIkC8EyNApOEiQI4FI0D6/iJAoQQjQEYOI0DvByNA
tS0jQAFJI0CtESNAvxYjQNcHI0By0yJAXvQiQPIBI0DyAyNAogAjQNYUI0ANjiNAYwYjQIcB
I0An7iJATd4iQOLsIkCN/SJAAVEjQDDwIkC2ByNAYesiQBwyI0BR0iJAOTsjQPP7IkDt6iJA
cqIiQIPPIkAm9SJAQf4iQEsOI0Cu8SJAgvwiQEkpI0DxtiJAdwQjQFOjIkDw/SJAfEAjQGzz
IkAlICNA8RgjQP3JIkCMziJAM/MiQO7bIkA/2iJABjMjQBINI0Bw7CJAfQgjQOrcIkDm+SJA
DPwiQFBOI0CxJyNAqz8jQN0KI0BUHCNADzkjQOgrI0D3UiNADNYiQKDCIkBUFiNAeisjQIUh
I0DAGCNAVgcjQD0ZI0DizSJAjMsiQGsUI0DcPiNAaAMjQD8WI0DGBCNAQBAjQO7NIkD5IiNA
W8YiQPr/IkC/ESNAqRsjQBIcI0ByLCNATwojQLgnI0CC3SJAOt4iQBcnI0C7jiJA2f8iQJ4T
I0BaFiNA5aUiQBXMIkBLAiNAd0EjQE87I0BeBiNASOUiQPfMIkD2KSNAcEkjQBDvIkA55iJA
4PMiQAPXIkBpwSJA4ewiQNDMIkAl9yJArO4iQHcQI0D2xSJAgM8iQIYUI0A3/iJAy9oiQF8B
I0Bh4SJA798iQCUcI0AzwSJAxuoiQNDfIkBGMSNAwvEiQDPeIkDt8yJAwCAjQAXjIkDE6iJA
jQEjQBUGI0BnEyNAyt0iQMI7I0B+6CJAfD8jQCL/IkA/4iJAUO0iQGfZIkBo9yJANtoiQM0C
I0DaICNAK+IiQEkVI0AS3CJAAAojQMmdIkB4BiNAp9AiQM/WIkDx8yJAfgYjQBbqIkA9viJA
s+ciQMKoIkC48SJAPegiQC7zIkB/GiNAT6YiQPjUIkCs5yJAHe8iQCLKIkAfECNABeciQNT1
IkA=</AssayYData></Step><Step><CommonData><SampleLocation>4</SampleLocation><SampleID></SampleID><SampleGroup></SampleGroup><SampleInfo></SampleInfo><SampleRow>H</SampleRow><SamplePlate>1</SamplePlate><WellType>WASH</WellType><Concentration>-1</Concentration><ConcentrationUnits>µg/ml</ConcentrationUnits><MolarConcentration>-1</MolarConcentration><MolarConcUnits>nM</MolarConcUnits><MolecularWeight>-1</MolecularWeight><Temperature>30</Temperature><StartTime>1537607</StartTime><AssayTime>600</AssayTime></CommonData><FlowRate>1000</FlowRate><StepType>DISASSOC</StepType><StepName>Dissociation</StepName><StepStatus>OK</StepStatus><ActualTime>367.801</ActualTime><CycleTime>0.2</CycleTime><AssayXData Points="1839">f6a2ROWstkRMs7ZEsrm2RCHAtkSHxrZE5cy2REzTtkSy2bZEGeC2RH/mtkTu7LZETPO2RLL5
tkQhALdEhwa3ROUMt0RME7dEshm3RCEgt0SHJrdE5Sy3REwzt0SyObdEIUC3RIdGt0TuTLdE
VFO3RLpZt0QhYLdEh2a3ROVst0RUc7dEunm3RBmAt0R/hrdE7oy3RFSTt0SymbdEGaC3RH+m
t0TurLdEVLO3RLK5t0QZwLdEh8a3RO7Mt0RU07dEstm3RCHgt0R/5rdE5ey3REzzt0S6+bdE
GQC4RH8GuETlDLhETBO4RLIZuEQhILhEhya4ROUsuERMM7hEsjm4RCFAuESHRrhE5Uy4RFRT
uESyWbhEGWC4RH9muETlbLhETHO4RLp5uEQZgLhEh4a4RO6MuERUk7hEupm4RCGguER/prhE
5ay4REyzuESyubhEIcC4RIfGuETuzLhETNO4RLLZuEQZ4LhEf+a4RO7suERM87hEsvm4RCEA
uUSHBrlE5Qy5REwTuUSyGblEISC5RIcmuUTuLLlETDO5RLo5uUQZQLlEh0a5ROVMuURUU7lE
ulm5RCFguUR/ZrlE7my5RExzuUSyeblEGYC5RH+GuUTljLlEVJO5RLKZuUQhoLlEf6a5RO6s
uURMs7lEurm5RBnAuUR/xrlE5cy5REzTuUS62blEGeC5RH/muUTu7LlETPO5RLr5uUQZALpE
fwa6RO4MukRME7pEuhm6RBkgukSHJrpE5Sy6REwzukS6ObpEGUC6RH9GukTuTLpETFO6RLJZ
ukQhYLpEh2a6ROVsukRUc7pEsnm6RCGAukR/hrpE5Yy6REyTukS6mbpEGaC6RH+mukTlrLpE
VLO6RLq5ukQZwLpEf8a6ROXMukRU07pEstm6RBngukSH5rpE7uy6RFTzukS6+bpEIQC7RIcG
u0TlDLtETBO7RLIZu0QZILtEhya7RO4su0RUM7tEujm7RCFAu0SHRrtE7ky7RFRTu0S6WbtE
GWC7RIdmu0TlbLtETHO7RLJ5u0QhgLtEh4a7ROWMu0RMk7tEspm7RCGgu0R/prtE7qy7RFSz
u0S6ubtEIcC7RH/Gu0TlzLtETNO7RLLZu0Qh4LtEh+a7RO7su0RU87tEsvm7RBkAvER/BrxE
7gy8REwTvES6GbxEGSC8RH8mvETlLLxETDO8RLI5vEQhQLxEh0a8ROVMvERUU7xEulm8RBlg
vER/ZrxE7my8RExzvESyebxEGYC8RH+GvETljLxETJO8RLKZvEQZoLxEh6a8ROWsvERMs7xE
srm8RBnAvER/xrxE7sy8REzTvES62bxEGeC8RIfmvETl7LxETPO8RLL5vEQZAL1Ehwa9ROUM
vURME71Eshm9RCEgvUR/Jr1E5Sy9REwzvUS6Ob1EGUC9RIdGvUTuTL1ETFO9RLpZvUQhYL1E
h2a9ROVsvURMc71Esnm9RBmAvUR/hr1E5Yy9RFSTvUS6mb1EIaC9RH+mvUTurL1EVLO9RLK5
vUQZwL1Eh8a9RO7MvURU071Estm9RBngvUSH5r1E7uy9REzzvUSy+b1EIQC+RH8GvkTuDL5E
TBO+RLIZvkQZIL5Efya+RO4svkRUM75Esjm+RBlAvkR/Rr5E7ky+RExTvkS6Wb5EGWC+RIdm
vkTubL5ETHO+RLJ5vkQZgL5Eh4a+RO6MvkRUk75Eupm+RBmgvkSHpr5E5ay+REyzvkS6ub5E
IcC+RIfGvkTlzL5EVNO+RLLZvkQh4L5Ef+a+ROXsvkRM875Euvm+RBkAv0R/Br9E5Qy/RFQT
v0SyGb9EISC/RIcmv0TlLL9ETDO/RLo5v0QhQL9Eh0a/ROVMv0RMU79Eslm/RCFgv0SHZr9E
5Wy/RExzv0S6eb9EIYC/RH+Gv0TljL9EVJO/RLqZv0QhoL9Ef6a/RO6sv0RUs79Eurm/RCHA
v0R/xr9E5cy/REzTv0Sy2b9EIeC/RH/mv0Tu7L9EVPO/RLr5v0QhAMBEfwbARO4MwERUE8BE
shnARCEgwESHJsBE5SzAREwzwESyOcBEGUDARH9GwETuTMBETFPARLpZwEQZYMBEh2bARO5s
wERUc8BEunnARCGAwESHhsBE5YzAREyTwES6mcBEIaDARIemwETlrMBETLPARLK5wEQhwMBE
h8bAROXMwERU08BEutnARCHgwESH5sBE7uzARFTzwESy+cBEIQDBRH8GwUTlDMFETBPBRLoZ
wUQhIMFEfybBROUswURUM8FEujnBRCFAwUSHRsFE7kzBRFRTwUS6WcFEIWDBRH9mwUTubMFE
THPBRLJ5wUQZgMFEh4bBROWMwURMk8FEupnBRBmgwUR/psFE5azBRFSzwUS6ucFEGcDBRIfG
wUTuzMFETNPBRLLZwUQZ4MFEh+bBRO7swURU88FEsvnBRBkAwkR/BsJE7gzCREwTwkSyGcJE
ISDCRH8mwkTuLMJETDPCRLI5wkQZQMJEh0bCROVMwkRMU8JEslnCRCFgwkSHZsJE7mzCRExz
wkS6ecJEIYDCRIeGwkTljMJETJPCRLqZwkQZoMJEh6bCRO6swkRMs8JEsrnCRCHAwkR/xsJE
7szCREzTwkSy2cJEIeDCRIfmwkTl7MJEVPPCRLr5wkQhAMNEhwbDROUMw0RUE8NEuhnDRCEg
w0R/JsNE7izDREwzw0S6OcNEIUDDRH9Gw0TuTMNEVFPDRLpZw0QZYMNEh2bDROVsw0RUc8NE
snnDRBmAw0R/hsNE7ozDRFSTw0SymcNEIaDDRH+mw0TurMNETLPDRLq5w0QhwMNEh8bDROXM
w0RU08NEstnDRCHgw0SH5sNE7uzDRFTzw0Sy+cNEGQDERH8GxETuDMRETBPERLoZxEQZIMRE
hybEROUsxERMM8REsjnERBlAxER/RsRE5UzERExTxES6WcREIWDERH9mxETubMRETHPERLp5
xEQZgMREh4bEROWMxERUk8REupnERCGgxER/psRE5azERFSzxESyucREIcDERH/GxETuzMRE
VNPERLrZxEQZ4MREh+bERO7sxERU88REsvnERCEAxUR/BsVE7gzFREwTxUSyGcVEGSDFRH8m
xUTuLMVETDPFRLI5xUQZQMVEh0bFRO5MxURUU8VEslnFRBlgxUR/ZsVE7mzFRExzxUSyecVE
GYDFRIeGxUTujMVETJPFRLKZxUQZoMVEh6bFROWsxURUs8VEsrnFRBnAxUR/xsVE7szFRFTT
xUS62cVEIeDFRH/mxUTu7MVETPPFRLr5xUQhAMZEhwbGROUMxkRUE8ZEshnGRCEgxkSHJsZE
5SzGREwzxkS6OcZEIUDGRH9GxkTlTMZETFPGRLJZxkQhYMZEf2bGROVsxkRUc8ZEsnnGRCGA
xkR/hsZE5YzGREyTxkSymcZEGaDGRH+mxkTlrMZETLPGRLK5xkQhwMZEh8bGROXMxkRU08ZE
stnGRCHgxkSH5sZE7uzGREzzxkSy+cZEGQDHRIcGx0TuDMdETBPHRLIZx0QhIMdEhybHRO4s
x0RUM8dEsjnHRCFAx0SHRsdE7kzHRExTx0S6WcdEGWDHRH9mx0TubMdETHPHRLp5x0QZgMdE
h4bHROWMx0RMk8dEupnHRBmgx0R/psdE5azHREyzx0SyucdEIcDHRIfGx0TlzMdEVNPHRLLZ
x0Qh4MdEf+bHROXsx0RU88dEsvnHRCEAyER/BshE7gzIREwTyESyGchEISDIRH8myETlLMhE
VDPIRLo5yEQhQMhEf0bIRO5MyERUU8hEslnIRBlgyER/ZshE7mzIRFRzyES6echEGYDIRIeG
yETujMhETJPIRLqZyEQhoMhEh6bIRO6syERMs8hEurnIRBnAyESHxshE7szIREzTyESy2chE
GeDIRIfmyETl7MhETPPIRLL5yEQZAMlEfwbJROUMyURUE8lEuhnJRBkgyUR/JslE7izJREwz
yUS6OclEIUDJRIdGyUTlTMlEVFPJRLJZyUQZYMlEf2bJROVsyURMc8lEunnJRBmAyUSHhslE
7ozJRFSTyUS6mclEIaDJRH+myUTlrMlEVLPJRLq5yUQZwMlEh8bJROXMyURU08lEstnJRCHg
yUR/5slE7uzJREzzyUS6+clEIQDKRIcGykTlDMpEVBPKRLIZykQhIMpEfybKRO4sykRUM8pE
sjnKRBlAykSHRspE7kzKRExTykSyWcpEGWDKRH9mykTubMpEVHPKRLp5ykQhgMpEf4bKRO6M
ykRMk8pEspnKRBmgykSHpspE5azKRFSzykS6ucpEIcDKRIfGykTlzMpEVNPKRLLZykQh4MpE
h+bKROXsykRM88pEsvnKRCEAy0R/BstE5QzLREwTy0S6GctEISDLRH8my0TuLMtEVDPLRLo5
y0QhQMtEh0bLRO5My0RUU8tEslnLRBlgy0R/ZstE7mzLRFRzy0S6ectEGYDLRH+Gy0TujMtE
TJPLRLKZy0QZoMtEh6bLRO6sy0RMs8tEsrnLRCHAy0SHxstE5czLRFTTy0S62ctEIeDLRH/m
y0Tu7MtETPPLRLL5y0QhAMxEfwbMROUMzERUE8xEshnMRCEgzESHJsxE5SzMREwzzESyOcxE
IUDMRH9GzETuTMxEVFPMRLJZzEQhYMxEf2bMROVszERMc8xEsnnMRBmAzER/hsxE7ozMRFST
zES6mcxEGaDMRH+mzETurMxEVLPMRLq5zEQZwMxEf8bMRO7MzERM08xEstnMRBngzESH5sxE
7uzMRFTzzESy+cxEIQDNRH8GzUTlDM1ETBPNRLIZzUQhIM1EhybNRO4szURUM81EsjnNRBlA
zUSHRs1E9kzNRFRTzUSyWc1EGWDNRIdmzUTubM1ETHPNRLp5zUQZgM1Eh4bNRO6MzURMk81E
spnNRCGgzUR/ps1E7qzNRFSzzUS6uc1EGcDNRIfGzUTlzM1ETNPNRLLZzUQZ4M1Eh+bNROXs
zURM881EuvnNRBkAzkR/Bs5E5QzORFQTzkS6Gc5EISDORH8mzkTuLM5ETDPORLI5zkQZQM5E
f0bOROVMzkRUU85EulnORBlgzkSHZs5E5WzORFRzzkSyec5EIYDORIeGzkTujM5EVJPORLKZ
zkQhoM5Ef6bOROWszkRMs85EurnORBnAzkR/xs5E5czORFTTzkSy2c5EIeDORIfmzkTl7M5E
TPPORLL5zkQZAM9EhwbPROUMz0RUE89EwxnPRCEgz0SHJs9E5SzPRFQzz0SyOc9EIUDPRH9G
z0TuTM9ETFPPRLpZz0QZYM9Eh2bPRO5sz0RUc89EsnnPRCGAz0SHhs9E5YzPRFSTz0Symc9E
IaDPRIemz0TurM9ETLPPRLq5z0QZwM9Eh8bPRO7Mz0RM089EutnPRCHgz0SH5s9E5ezPRFTz
z0Sy+c9EIQDQRIcG0ETuDNBETBPQRLoZ0EQhINBEhybQROUs0ERMM9BEujnQRCFA0ER/RtBE
7kzQRExT0ESyWdBEIWDQRH9m0ETubNBETHPQRLJ50EQhgNBEh4bQRO6M0ERUk9BEupnQRBmg
0ER/ptBE5azQREyz0ES6udBEGcDQRH/G0ETlzNBEVNPQRLLZ0EQh4NBEf+bQRO7s0ERU89BE
uvnQRCEA0UR/BtFE5QzRREwT0USyGdFEGSDRRIcm0UTuLNFETDPRRLI50UQZQNFEh0bRROVM
0URUU9FEslnRRCFg0USHZtFE7mzRRFRz0USyedFEGYDRRIeG0UTljNFETJPRRLKZ0UQhoNFE
h6bRRO6s0URMs9FEsrnRRCHA0USHxtFE7szRRFTT0US62dFEIeDRRIfm0UTu7NFETPPRRLL5
0UQhANJEhwbSRO4M0kRME9JEuhnSRBkg0kSHJtJE5SzSRFQz0kS6OdJEIUDSRH9G0kTuTNJE
VFPSRLJZ0kQZYNJEh2bSROVs0kRMc9JEunnSRCGA0kR/htJE5YzSREyT0kS6mdJEIaDSRIem
0kTlrNJEVLPSRLK50kQhwNJEf8bSRPbM0kRU09JEstnSRCHg0kR/5tJE7uzSREzz0kSy+dJE
IQDTRH8G00TlDNNEVBPTRLIZ00QhINNEhybTROUs00RMM9NEujnTRBlA00SHRtNE7kzTRExT
00SyWdNEIWDTRH9m00TubNNEVHPTRLJ500QZgNNEf4bTRO6M00RMk9NEspnTRBmg00R/ptNE
5azTREyz00SyudNEIcDTRIfG00TuzNNETNPTRLrZ00QZ4NNEh+bTRO7s00RU89NEuvnTRCEA
1ER/BtRE5QzURFQT1ES6GdREGSDURIcm1ETuLNREVDPURLI51EQhQNREf0bUROVM1ERMU9RE
ulnURBlg1ER/ZtRE7mzURFRz1ESyedREIYDURH+G1ETujNREVJPURLKZ1EQZoNREf6bUROWs
1ERUs9REsrnURCHA1ESHxtRE5czUREzT1ESy2dREIeDURIfm1ETu7NREVPPURLL51EQZANVE
hwbVRO4M1URME9VEshnVRCEg1USPJtVE5SzVRFQz1USyOdVEIUDVRH9G1UTlTNVETFPVRLJZ
1UQhYNVEf2bVROVs1URUc9VEsnnVRCGA1USHhtVE7ozVRFST1US6mdVEGaDVRIem1UTurNVE
VLPVRLK51UQZwNVEh8bVROXM1URM09VEstnVRBng1UR/5tVE7uzVREzz1USy+dVEIQDWRH8G
1kTlDNZETBPWRLIZ1kQhINZEhybWRO4s1kRUM9ZEujnWRBlA1kR/RtZE7kzWRExT1kSyWdZE
IWDWRIdm1kTlbNZETHPWRLp51kQhgNZEh4bWRO6M1kRUk9ZEspnWRCGg1kSHptZE5qzWREyz
1kS6udZEIcDWRH/G1kTuzNZEVNPWRLLZ1kQh4NZEh+bWRObs1kRM89ZEuvnWRCEA10R/BtdE
5gzXRFQT10S6GddEISDXRH8m10TmLNdEVDPXRLI510QhQNdEh0bXROZM10RUU9dEulnXRCFg
10SHZtdE5mzXRFRz10S6eddEIYDXRIeG10TujNdEVJPXRLqZ10QhoNdEf6bXROas10RUs9dE
urnXRBjA10SHxtdE5szXRFTT10Sy2ddEIeDXRH/m10Tu7NdETPPXRLr510QhANhEhwbYRO4M
2ERME9hEuhnYRBgg2ESHJthE5izYREwz2ESyOdhEGEDYRIdG2ETmTNhETFPYRLJZ2EQhYNhE
f2bYRO5s2ERUc9hEsnnYRCGA2ESHhthE5ozYRFST2ESymdhEIaDYRH+m2ETmrNhETLPYRLK5
2EQhwNhEh8bYRO7M2ERU09hEutnYRCHg2ER/5thE5uzYRFTz2ESy+dhEIQDZRH8G2UTuDNlE
TBPZRLIZ2UQYINlEfybZROYs2URUM9lEsjnZRCFA2UR/RtlE7kzZRFRT2USyWdlEGGDZRH9m
2UTmbNlETHPZRLJ52UQhgNlEf4bZROaM2URMk9lEupnZRBig2USHptlE5qzZREyz2US6udlE
IcDZRH/G2UTuzNlETNPZRLLZ2UQh4NlEh+bZRO7s2URU89lEsvnZRCEA2kSHBtpE7gzaREwT
2kSyGdpEISDaRH8m2kTmLNpETDPaRLo52kQYQNpEh0baROZM2kRMU9pEslnaRCFg2kR/ZtpE
5mzaRExz2kSyedpEIYDaRH+G2kTmjNpETJPaRLqZ2kQYoNpEf6baROas2kRUs9pEsrnaRCHA
2kR/xtpE7szaREzT2kSy2dpEGODaRIfm2kTm7NpEVPPaRLL52kQYANtEhwbbROYM20RME9tE
shnbRCEg20R/JttE5izbRFQz20S6OdtEIUDbRH9G20TuTNtEVFPbRLpZ20QYYNtEf2bbRO5s
20RUc9tEunnbRCGA20R/httE7ozbREyT20SymdtEGKDbRIem20TurNtETLPbRLK520QYwNtE
h8bbRO7M20RM09tEstnbRCHg20R/5ttE7uzbRFTz20Sy+dtEGADcRH8G3ETmDNxEVBPcRLIZ
3EQhINxEhybcROYs3ERMM9xEsjncRBhA3ER/RtxE7kzcRFRT3ES6WdxEGGDcRH9m3ETmbNxE
VHPcRLp53EQYgNxEf4bcRO6M3ERMk9xEupncRBig3ER/ptxE5qzcRFSz3ES6udxEGMDcRIfG
3ETuzNxEVNPcRLLZ3EQY4NxEf+bcRO7s3ERU89xEsvncRCEA3UR/Bt1E7gzdREwT3US6Gd1E
ISDdRH8m3UTuLN1ETDPdRLo53UQhQN1Eh0bdRO5M3URMU91EslndRCFg3UR/Zt1E5mzdRFRz
3US6ed1EGIDdRIeG3UTmjN1ETJPdRLqZ3UQhoN1Ef6bdRO6s3URUs91EurndRCHA3USHxt1E
5szdREzT3USy2d1EGODdRH/m3UTu7N1EVPPdRLr53UQYAN5EhwbeROYM3kRUE95EshneRBgg
3kSHJt5E7izeRFQz3kSyOd5EGEDeRIdG3kTmTN5EVFPeRLJZ3kQhYN5Eh2beRO5s3kRUc95E
unneRCGA3kR/ht5E7ozeREyT3kS6md5EIaDeRH+m3kTmrN5EVLPeRLK53kQhwN5Eh8beRObM
3kRM095EstneRCHg3kSH5t5E7uzeRFTz3kTC+d5EGADfRH8G30TmDN9ETBPfRLIZ30QYIN9E
hybfROYs30RUM99EujnfRCFA30R/Rt9E5kzfRFRT30S6Wd9EGGDfRIdm30TubN9EVHPfRLJ5
30QYgN9Eh4bfRO6M30RMk99EspnfRBig30SHpt9E7qzfRFSz30Syud9EGMDfRIfG30TuzN9E
TNPfRLLZ30Qh4N9Eh+bfRObs30RU899EsvnfRCEA4ER/BuBE7gzgRFQT4ES6GeBEGCDgRIcm
4ETuLOBETDPgRLI54EQhQOBEf0bgRO5M4ERMU+BEslngRCFg4ESHZuBE7mzgRFRz4ES6eeBE
IYDgRIeG4ETujOBETJPgRLKZ4EQhoOBEh6bgRO6s4ERMs+BEurngRBjA4ESHxuBE5szgREzT
4ES62eBEIeDgRH/m4ETu7OBEVPPgRLL54EQYAOFEhwbhRO4M4URME+FEshnhRCEg4USHJuFE
5izhRFwz4US6OeFEGEDhRH9G4UTmTOFEVFPhRLJZ4UQYYOFEh2bhRO5s4URMc+FEunnhRBiA
4USHhuFE5ozhRFST4USymeFEGKDhRIem4UTurOFEVLPhRLK54UQYwOFEf8bhRObM4URU0+FE
stnhRBjg4USH5uFE7uzhREzz4USy+eFEIQDiRIcG4kTuDOJETBPiRLIZ4kQhIOJEfybiRO4s
4kRMM+JEujniRBhA4kSHRuJE7kziRFRT4kS6WeJEGGDiRIdm4kTmbOJETHPiRLJ54kQhgOJE
h4biRO6M4kRMk+JEupniRCGg4kR/puJE7qziRFSz4kS6ueJEIcDiRH/G4kTuzOJETNPiRLrZ
4kQY4OJEh+biRObs4kRU8+JEsvniRCEA40SHBuNE5gzjRFQT40S6GeNEISDjRH8m40TuLONE
VDPjRLo540QYQONEf0bjROZM40RUU+NEslnjRCFg40SHZuNE5mzjRFRz40SyeeNEGIDjRIeG
40TujONETJPjRLKZ40QhoONEf6bjRO6s40RUs+NEurnjRBjA40SHxuNE7szjREzT40Sy2eNE
IeDjRIfm40Tm7ONEVPPjRLr540QhAOREhwbkRO4M5ERUE+REshnkRBgg5ESHJuRE5izkRFQz
5ESyOeREGEDkRH9G5ETuTOREVFPkRLpZ5EQhYOREh2bkRO5s5ERUc+REunnkRCGA5ER/huRE
5ozkREyT5ES6meRE</AssayXData><AssayYData Points="1839">LugiQIU3I0DpzCJASLsiQJfdIkDRJiNA5x0jQFv/IkCE+SJAx9EiQPT6IkDftyJAb6YiQBUx
I0DxLSNA+rEiQKPgIkBz+SJADQgjQHXJIkD2BSNAgK8iQNvxIkB2xiJABJ8iQNzEIkBg4CJA
Ad8iQPbXIkCHeyJAOPYiQJH2IkBolyJAV8giQAH1IkBU6yJAJdUiQPvSIkAM9CJAM8YiQEDe
IkDC5yJAlAcjQAiJIkCw7iJAb5ciQEbjIkCAsiJAON0iQLedIkBXxSJA3+giQG6wIkAChCJA
ESgjQHHbIkBx9CJAUNEiQMR1IkC5piJA/voiQDTmIkBq4iJAndQiQCLIIkACBCNA3dYiQE01
I0DXvCJAaNgiQCXQIkD11CJAZmYiQCLMIkDWoyJAkYkiQE++IkArpiJAW4IiQDjqIkA9uiJA
qpciQD/DIkCl0yJAFbYiQEOWIkA3hiJAM84iQETpIkB63yJAYs4iQEHfIkAWwCJA1KoiQJKm
IkCzjCJAmZwiQBeSIkAXbiJA4HgiQAbSIkDA9CJAGKciQGimIkBSlyJAuX8iQDPMIkBYvSJA
Ko0iQKW0IkBUtyJAL8EiQDlbIkA07iJAX68iQNtQIkAksyJARQYjQBG5IkC2oiJAkoYiQK/F
IkDCoiJAb/EiQBunIkDuryJAK74iQMjVIkDj3CJArdYiQJmgIkC2AiNAZZsiQMfFIkAIpCJA
bY8iQB+IIkAFYSJAU1wiQB32IkBUTiJA4t8iQOKCIkBRkSJAyNIiQKHnIkBxhCJADqIiQKDX
IkD6yCJA8HciQI3MIkDdySJAw34iQNaSIkBoliJAvJkiQEnHIkA/ryJAZaQiQOjbIkDs6SJA
NYkiQI+OIkBN9SJAdpoiQAG0IkCT1CJAHY4iQFpDIkCowSJA18kiQBNOIkAK0CJAWHciQMaU
IkB+dSJAgZkiQOaKIkDoqiJAFnsiQC+NIkCvzyJALHEiQNaWIkAvviJA1n0iQOcsIkATcSJA
O58iQKp/IkA+diJAepsiQMvqIkDToiJAXkIiQGd1IkDlfCJAjvsiQLjQIkCRuCJA14MiQGBj
IkBPbSJAnIAiQGqeIkDEviJAEQkjQNbTIkBBdSJASMciQOGUIkBJWyJAgL4iQDisIkC24CJA
NK0iQAGRIkDsXSJAuI8iQEh2IkAjnyJAMZgiQOF1IkCAjiJANZEiQHzDIkALiCJAYaMiQEY6
IkBpnCJA5ZEiQKZ+IkBZ0yJAFV4iQOu3IkC8hCJAD5EiQGZnIkDymyJA7o4iQId+IkDchCJA
EIMiQKqpIkCykyJALs0iQKurIkC3tyJAgKciQOODIkAhoiJAl78iQPoTIkD+wyJADGgiQPSP
IkCewSJA5lQiQJ+eIkBllSJAF14iQLR7IkD2gCJAc3EiQAyfIkCelSJAv4AiQFDzIkD7ziJA
An4iQPCtIkBjjyJA6HEiQKaPIkCEgSJAqZgiQFiLIkBnCiNAr5ciQIZ4IkAhvyJACckiQM64
IkAotCJAGmgiQGu2IkDkhSJAMWciQJTsIkBvUCJAK5QiQE2TIkCDiCJAapkiQGB/IkA5ayJA
6G4iQK9rIkAQjyJAv9wiQMihIkDW9CJA/BQiQICcIkCZYCJAcMAiQIifIkDUQyJAaUMiQHV/
IkCEqCJANWgiQIlrIkBSmiJA05wiQBJhIkCpfCJAt54iQAbVIkCcaiJAenIiQEa+IkAVkSJA
3JkiQJeGIkC1myJAOmkiQAxrIkD9diJA+sAiQHKUIkBmVyJAXpgiQHVVIkAgeiJACUAiQP61
IkCVZiJAyjkiQHyzIkAzjyJA1SIiQBpKIkAFQiJAR44iQHAiIkByfyJAZm0iQMh/IkAJhiJA
oIMiQGCVIkDwUCJAB0QiQKsiIkD0riJA4XAiQI6gIkBmxyJA8bkiQEBqIkDegyJAY8AiQBo1
IkDUvCJAM6QiQAzzIUBodCJA55ciQBBGIkD6bCJAAlIiQKppIkAcOCJAnHQiQC1mIkAFhCJA
jKwiQH9ZIkBQsyJA6qIiQIKpIkCSJyJABKoiQPmKIkCyNCJA28giQE27IkChmiJAIEIiQK2A
IkCFRiJAmVciQCuUIkCYTCJA5JEiQBpUIkC9UiJAPKsiQFJEIkCyiyJAG5MiQIFLIkB6XiJA
mFEiQO5fIkBWZyJAwYEiQO62IkCJWSJAw/YhQIuLIkBudCJA8OAiQKZ1IkBufSJANnkiQBNv
IkDcvCJAHXUiQI+bIkBfUiJAT3kiQE5aIkAwYCJAZ7siQOZ6IkDOXCJA+4AiQApEIkALUCJA
t3IiQNNfIkCdkCJA2I0iQNJZIkBD0SJADHoiQG1oIkBrXSJA310iQLIzIkA0dSJADF8iQExW
IkAzryJAUGEiQI+CIkAAKyJAW1AiQOplIkATcSJAp1YiQJ9NIkCSjSJAeTgiQP5lIkDDYyJA
raAiQFrSIkBGRyJANqgiQMFuIkDMnCJAXnsiQARHIkBriCJAMIgiQDlhIkC5ZSJARFQiQJmC
IkAbjiJAD6UiQAxoIkAjlCJA4MgiQOloIkClbCJAUGIiQJSAIkASmSJAATIiQAaYIkBaYiJA
VIsiQF0nIkAIWCJAGMEiQFh6IkCcjSJAypEiQChAIkAclSJAOTIiQIucIkDOhyJAZzEiQNha
IkDbvyJAf0wiQCN3IkAhliJAPFMiQMZCIkAHOiJA3zQiQKhuIkDuYiJA5WsiQGJ3IkDVYCJA
VIciQBJnIkBILCJADFAiQO1VIkCmMiJA0l0iQF8vIkDSgyJAOUoiQOAhIkBzUSJAfTgiQOpY
IkDlTCJAi2giQFdyIkBwmyJAvG4iQDeZIkA+eSJA2ZsiQLJwIkBOkCJAY4UiQFdSIkBzkyJA
UrUiQKwuIkCmcyJAfEgiQDxfIkBwViJA3noiQPHAIkB3QiJAVE4iQLYpIkBUESJA6pEiQFZl
IkDbYiJA0nsiQEJZIkCmdSJAfy0iQHR4IkCyWiJAh6ciQKdaIkBUgyJAlUIiQLksIkCQgyJA
jDIiQHJTIkDCgiJAAUIiQKCOIkADaCJAPWkiQDYuIkCKUCJA2AYiQCFnIkDREyJAkHUiQB8v
IkCpTiJA+n4iQKhAIkCrMCJA/jciQON7IkBjUyJAu3kiQAhXIkCAeiJA2YMiQMZrIkDxaSJA
bFMiQEFAIkD5aSJAzC0iQEhtIkB2GCJACkIiQDc4IkAfNCJAT+shQBVaIkDSxyJAMPshQHxm
IkCPlSJAIkIiQDVQIkCdbiJAzR0iQHJ7IkAUISJAhj8iQFBmIkCVcyJAIpIiQKdiIkAqKSJA
E/YhQKQ6IkAodyJANgUiQG6VIkBUcCJA4YYiQEtrIkDsWSJAznsiQKewIkAmUyJA50AiQP8Y
IkDvkSJAbS4iQHqTIkBNGSJAwR8iQKN/IkBJICJA/04iQG9LIkCAVSJAl5AiQJGIIkCLQCJA
XXEiQKqKIkCjNCJAMyMiQJhOIkA4VCJA7UgiQKE1IkCZWyJAbBQiQHZ8IkDgMCJA9D8iQN4p
IkD0UyJAoF0iQLxrIkARLyJAK2oiQCMoIkAfNiJAi0YiQOd9IkBdFSJAwGEiQOZcIkAGLiJA
8UgiQBMvIkBwliJAMC8iQLhLIkAfMyJAjkoiQDSlIkCJdSJAfx4iQH8oIkAsOyJA6GAiQDFK
IkDCdyJARGwiQEpiIkCidyJApCwiQIdPIkCrVyJALUgiQNSsIkDaNSJAgzwiQBZfIkAUTyJA
+1oiQAl8IkDFbCJA2EUiQAA4IkBaSiJANtshQOohIkDsOCJApiYiQFpUIkA/tyJAJDEiQExB
IkD2hyJANQoiQF04IkDkCiJArVkiQB5YIkBClCJAVeYhQFI3IkCyjCJA7v4hQD87IkBtcSJA
wxsiQGkdIkB0bCJAiG4iQGWHIkCWYyJA5SwiQOUCIkCNSCJAdnciQL6WIkA3ciJARSEiQPgi
IkBAXiJANFYiQEViIkBTgyJAcAIiQHsKIkCZWiJA91MiQD/8IUBxNiJAFFgiQOZtIkARMCJA
eB0iQGgGIkDXTyJAmjYiQF4kIkAkbSJAbGMiQLJFIkBtNCJAplciQJ5PIkC5QSJAE2siQAf/
IUB2NCJAJlUiQBodIkBmGiJArogiQERTIkBj2CFARkAiQDEsIkCvFyJAsewhQMWdIkDwVCJA
nHoiQEFOIkBREyJArnYiQDg9IkCFKiJAXBAiQD43IkBUNSJAUy8iQAVCIkCY6CFAH4EiQB77
IUBpciJAOvwhQDuNIkD0FiJA3OwhQDswIkD7NyJAwF0iQP9jIkB3RSJAj/0hQE1oIkCxTyJA
MFMiQBAKIkBa1iFAamoiQAA8IkCMFCJAMCwiQK9qIkCjMyJAoiYiQIUjIkCGYSJAoEoiQKBk
IkC9ICJAbiYiQGI/IkB+AiJAQxgiQCIvIkCbLCJAzD0iQJ5MIkCWPyJAQyYiQIpJIkChWSJA
1u8hQCoCIkDPIiJAfSciQB9QIkDXPiJAMewhQGRHIkDhpCJAsSQiQC5NIkATSiJA2PohQFRV
IkCQ+iFAcz0iQIhhIkDrfSJAdHwiQDE6IkD5ayJAtkciQA1UIkAOTiJA6igiQG9EIkC6CCJA
3RgiQPwKIkCxYiJAiS8iQCEQIkADlyJAnoIiQPdxIkCxTyJA2xoiQDVIIkD1KSJAseQhQOxB
IkA5IyJAdjciQHIVIkBNZCJAUmoiQFf9IUCY9yFAuxwiQGonIkA89yFAwAMiQOpmIkAlHSJA
TB0iQAlQIkBDPCJAXTgiQDYuIkBLYSJAzVEiQOJDIkBzgyJArxIiQPgdIkBk9CFAIVAiQP8b
IkACWSJAFggiQJtVIkDV0yFAB1oiQMllIkB3GiJA1yAiQJQXIkBoVSJA8W0iQIlDIkBNXiJA
XUUiQHw+IkCPXiJAYg8iQD87IkCaFiJAiisiQJ7TIUCgPyJABz4iQPEIIkBeMyJAOT0iQIVz
IkByJSJA/lIiQD0LIkCadSJAyDMiQAsnIkA8ASJAeSYiQK4dIkB1PSJAsEAiQFs/IkDuByJA
PCgiQI8TIkBHGSJAkiEiQJYyIkAlSSJAXDoiQPrXIUCCWCJAfSwiQNgvIkC9PSJAeDIiQJUO
IkBrFSJA6B8iQCUzIkCVOCJAyz0iQK45IkDnFSJAHiEiQCxFIkCpjSJAQowiQGovIkCEBCJA
1uohQGcnIkDY/iFAuCciQDJMIkAfMyJAgiEiQFUaIkD/ASJAtkoiQL8qIkDSPyJAgTMiQJgf
IkACOiJAslEiQPY9IkCkSyJANQ4iQJo1IkAMPyJAev4hQPpPIkAOHyJA8eAhQEjkIUCAGiJA
al0iQE0vIkCuOSJA1d0hQAVcIkCgTyJAZwwiQKwWIkC/LCJASDoiQEMdIkCSUyJAG0EiQCX7
IUD1/iFAWRYiQOBgIkAJLiJASQsiQH4hIkCPMSJA1gAiQJY0IkAVCiJAGSoiQG/2IUBFOCJA
uygiQGAdIkCW6CFA3k8iQEINIkCxGyJA+0EiQPhGIkDgGCJA4xAiQDYSIkAyLiJAIDwiQO5L
IkDLWSJAlwIiQO8OIkDV/yFAPR4iQFRQIkBs9yFAUkwiQAfbIUD7OSJArzIiQMQzIkBVTiJA
IhsiQLLsIUBDRyJA4/shQB9IIkB2RiJAh+ghQLvjIUBrJyJAHS8iQOgYIkBGTCJArD8iQLZA
IkC2wyFA2gsiQIUbIkBhCiJAuAEiQHn2IUBLTCJAhh8iQLxWIkCX/SFA6h4iQIrFIUBjPyJA
zfshQGpiIkC6ICJAu1giQNYaIkAgICJAMdMhQP8LIkDkAyJA69YhQELcIUDPQCJA0OshQAZW
IkDlMiJAduchQH4zIkAPLSJAzwoiQHMXIkBbMSJAch0iQB18IkDKJiJABxQiQH/yIUBxdCJA
nwciQLw8IkBVDyJA3hEiQN4QIkDQJiJADw8iQPIVIkDMGSJAEVgiQEwXIkBt6iFAiSUiQJsc
IkA9NCJA3U8iQLPDIUDWGyJAm0MiQJsGIkA4HiJAZPIhQNntIUBvLCJAF/0hQK3yIUBsVCJA
oLkhQF4gIkCoJyJAyBciQNvxIUCSTCJALRgiQIwpIkDi0iFAYwwiQJljIkDmTCJAECciQOYF
IkDrCyJAqeYhQHsNIkAsRSJAAy4iQLf0IUCj+yFARewhQIxJIkBzECJABloiQOO5IUDo8yFA
GhoiQLVOIkD4cSJAYA4iQCxyIkCt+CFARuohQODbIUCAGyJA4NohQLtFIkAU5yFARSMiQH/Z
IUAR6yFASv8hQB4TIkCP5CFAmfMhQGX6IUB10CFALVIiQAYDIkBfWCJA8xkiQMvxIUBiUiJA
3SIiQFryIUClCyJAi/QhQDtDIkA48yFA5uMhQLUFIkAOSSJAaBEiQGKgIUDP9CFAwfkhQJMy
IkALCSJAovEhQBH4IUBhBiJAsxUiQOcUIkAYTSJA8SoiQFodIkDF2yFAMiQiQBkCIkCuDCJA
riQiQOwXIkCzHyJAhxIiQMImIkDtESJAruAhQLpcIkDmOSJA8rYhQFMOIkBoDyJAu+whQL0o
IkDhJSJAPcIhQKjHIUDpECJAujwiQKcqIkAqHCJA/vohQDAcIkCc5CFA5wkiQMIWIkBgLiJA
hywiQHo1IkBs9CFANxMiQNnnIUB3LiJAwdkhQFEpIkAS9yFA6hYiQPkJIkAJGyJAzhIiQIdb
IkD8/yFAT/khQJ4HIkD81SFAUOkhQMfZIUB9AyJAHgMiQFohIkBx6CFA0N4hQDUyIkDBnyFA
K/shQJwEIkB49yFAOAciQMYwIkCm7SFAMdwhQLfTIUC31iFAXfIhQF7NIUDe4CFA9dYhQLMV
IkALQyJAPQAiQIoCIkASzCFAVCAiQPE+IkBl8yFAK/8hQOHOIUCcBCJAdwciQKInIkADFSJA
HAIiQKo6IkCvGyJAqgIiQKj+IUBT8SFAri0iQMU1IkA96yFApPIhQKrCIUDb6yFAJfIhQMJ0
IkDyDSJAU+IhQMMEIkAx9iFAxZYhQJDxIUClwiFAmCgiQLHPIUD5ASJAF8YhQO4MIkD6NiJA
B84hQP07IkCy6SFAmAEiQJUTIkCiRyJAkcshQAPzIUCZ7yFAlyIiQGgCIkB8JiJAkQQiQBPT
IUCoFyJAoeMhQC74IUDmLSJA3CIiQP4lIkCaBSJAHCQiQOHwIUAVOiJATt0hQLESIkDNWyJA
qfkhQH/VIUD+BiJA/iUiQGktIkAVCyJA7h8iQBaxIUAm6yFAj/0hQKHVIUCyyiFAOAwiQDMg
IkCjGSJANzwiQFqvIUCPUSJA11YiQFJAIkCh2yFAgvYhQJNJIkDeHSJAcRMiQH4RIkCmziFA
lwsiQAb6IUDERiJAyeshQHweIkAK5CFAt0IiQFQKIkDDWSJAx88hQPHdIUBE/CFAUughQNj3
IUC02yFA9Q0iQOPcIUB4+iFAEzsiQNTrIUBCFyJA098hQF/VIUAWQSJACBAiQJ8gIkAT+CFA
YeQhQOQqIkAzFCJAiPEhQOfpIUA+6yFAWMMhQO/wIUA61yFAp0QiQIrGIUCdwSFA9/ohQApX
IkDV3SFAdzAiQFwhIkCduCFABA8iQNUPIkCeRiJA0dMhQDPTIUDVdiJAPdEhQLgJIkDvKiJA
5LkhQFzWIUCNwiFATy0iQPM0IkAPFCJABSkiQEz/IUAqDSJA3wsiQCg7IkAl8yFAUxEiQFzs
IUCV5CFAkQAiQJ8fIkDaMSJAjkkiQJP9IUC80yFAhAMiQKDoIUCkDiJAR9whQOACIkD81yFA
oV8iQJMUIkBLCiJA/g8iQF2wIUCqFyJAuS0iQEAuIkBpMyJAxw0iQN3PIUDUtiFAS/IhQI0N
IkAtwiFAZwYiQI4+IkAXRiJAsfohQMTgIUBu9CFAVigiQCrpIUDJ8SFAiR8iQMgMIkBMziFA
H64hQMz4IUCzISJAIxciQDAzIkCMHiJA0A8iQL4qIkCXzCFALPAhQFsBIkDu6SFAIf8hQAUi
IkA78yFAUtIhQH0IIkCy6CFAiwgiQLHzIUCZ+iFAu9ghQHH0IUDLMiJA+cohQMHtIUArIiJA
hxsiQEjdIUCHJCJAttohQG8OIkB5+CFASPshQDxPIkDorSFAeL0hQDzAIUDO1yFAo1AiQJnM
IUCG8iFA7hYiQNAGIkCiBSJAKhgiQKzaIUAJ5SFAfCsiQCTIIUDcyiFAZc0hQAIfIkCH+yFA
aZghQNgHIkAyJyJAMuchQH3HIUCLJyJAj7shQP7lIUBsySFA9zAiQFIXIkBZKyJA8f8hQN9S
IkAu6yFAIAciQCDpIUBtyCFAr+QhQKQSIkBFByJAZ80hQGsTIkBy0yFA9hgiQG7TIUATJSJA
HcghQPckIkAXLSJAVsohQNfPIUAyPiJA5qkhQM3UIUBk5CFAx8whQPwsIkDYPiJAVfQhQDdL
IkAjBSJAZPQhQHW7IUDu4yFA3/QhQJPjIUAhyyFAWR8iQLO3IUC7RyJA6hoiQMipIUBLsiFA
gEUiQBgYIkAz3SFAMl0iQPJXIkCV5iFAghkiQCr1IUD+piFATuQhQDEXIkBKxCFAFUEiQHle
IkAOWCJAetohQMP4IUCzOSJA2e0hQP0rIkAj1SFAE/AhQKgZIkCCwSFA/IkhQB+mIUC+tCFA
G+EhQBnDIUA8/iFAIV4iQBblIUAI+CFAPAoiQMriIUBe4CFAv/ohQAAUIkDl5yFA38ohQGUb
IkDpAyJA6q8hQKfOIUCpEyJAehYiQCACIkCezCFAgBQiQF/zIUDZBSJAWuwhQLUuIkDo1iFA
QaIhQLX0IUBSRSJAyAciQALTIUCs/CFAzPIhQLPYIUB/+iFAnh4iQNwhIkBJ7yFAne4hQFzl
IUBoAiJALushQNXJIUAazyFA3v0hQAH6IUAyJiJAUQciQJ3nIUBEzSFAwachQJcQIkCE6yFA
FrMhQCnxIUDO9yFAjN4hQMW8IUC04yFANLshQByfIUCnNyJArCEiQOjMIUDzDyJAEPQhQDHL
IUDq6iFArvAhQD/zIUBXDCJA4MQhQGviIUAO4SFAnJ8hQIzpIUAP3SFAzPkhQKalIUDQFCJA
XZwiQKrxIUAy+SFAveQhQPLkIUBBnyFADA4iQD35IUDtwiFAAcMhQHnVIUDLySFAOCgiQI18
IUDEwSFAxhUiQMXAIUAH/SFAHtIhQDSvIUCHCiJAevwhQCkAIkB3BiJADsYhQOjrIUC96yFA
IwAiQBEHIkDtzCFAeNkhQEAfIkD54SFAd9UhQMoHIkCyyyFA8gAiQF/ZIUBb+CFAoKIhQESm
IUDfvSFAmschQCviIUAG7SFAPR0iQLPPIUCp/SFABoYhQCb6IUAZCCJA7rkhQKR4IUDg4CFA
HUYiQDztIUAJ+SFAqsQhQBPGIUCr8SFA0xwiQFToIUC79iFA3schQCTKIUAqISJAfQoiQFMD
IkD0ByJAnc4hQFjvIUAf/yFAnLohQJQiIkAj9yFAY8ohQJ7tIUA64CFA6q8hQN6xIUA89iFA
V6UhQIvPIUCm1iFAtf8hQEMQIkApDCJAUdghQDoVIkCu6SFAlb4hQNTKIUAb0yFAONghQC0F
IkDS1yFAjRIiQE8rIkD44yFAJh8iQEvsIUAA7iFAuAQiQI22IUCpoiFAb7khQDL7IUAgtCFA
5J0hQOgHIkAV0yFAvrkhQHCxIUDf1CFA0OohQBX+IUBquCFA7M8hQBL7IUDO9SFANMchQAD/
IUDg6iFAgM8hQOgDIkCI7SFAUMkhQEP+IUDWxyFAfsghQD63IUB0wSFApPIhQM0RIkCw7yFA
0K4hQDveIUAT8iFA</AssayYData></Step><Step><CommonData><SampleLocation>2</SampleLocation><SampleID></SampleID><SampleGroup></SampleGroup><SampleInfo></SampleInfo><SampleRow>H</SampleRow><SamplePlate>1</SamplePlate><WellType>REGENERATION</WellType><Concentration>-1</Concentration><ConcentrationUnits>µg/ml</ConcentrationUnits><MolarConcentration>-1</MolarConcentration><MolarConcUnits>nM</MolarConcUnits><MolecularWeight>-1</MolecularWeight><Temperature>30</Temperature><StartTime>1916781</StartTime><AssayTime>5</AssayTime></CommonData><FlowRate>1000</FlowRate><StepType>KREGENERATION</StepType><StepName>Regeneration</StepName><StepStatus>OK</StepStatus><ActualTime>5.00005</ActualTime><CycleTime>0.2</CycleTime><AssayXData Points="25">IaDkRIem5ETurOREXLPkRLu55EQpwOREkMbkRPbM5ERU0+REu9nkRCng5ESH5uRE9uzkRFzz
5ETD+eREKQDlRJAG5UTuDOVEXBPlRLsZ5UQpIOVEkCblRO4s5URUM+VEuznlRA==</AssayXData><AssayYData Points="25">3POeQDm5n0CK/5tA8SOeQKYFoUCAjpxACmOdQJBxoEC77JxAXPiZQFDOnkC55Z5AEZecQBML
nkAP+59AIHucQNmtnUAxTKBAf+ycQNCimkARK55AxCeeQKzdmkAcLp1AvlWeQA==</AssayYData></Step><Step><CommonData><SampleLocation>1</SampleLocation><SampleID>Buffer</SampleID><SampleGroup></SampleGroup><SampleInfo></SampleInfo><SampleRow>H</SampleRow><SamplePlate>1</SamplePlate><WellType>BUFFER</WellType><Concentration>-1</Concentration><ConcentrationUnits>µg/ml</ConcentrationUnits><MolarConcentration>-1</MolarConcentration><MolarConcUnits>nM</MolarConcUnits><MolecularWeight>-1</MolecularWeight><Temperature>30</Temperature><StartTime>1928795</StartTime><AssayTime>5</AssayTime></CommonData><FlowRate>1000</FlowRate><StepType>KREGENERATION</StepType><StepName>Regeneration</StepName><StepStatus>OK</StepStatus><ActualTime>5.00103</ActualTime><CycleTime>0.2</CycleTime><AssayXData Points="25">IUDlRJBG5UT2TOVEXFPlRLtZ5UQhYOVEkGblRPZs5URcc+VEw3nlRCGA5USQhuVE9ozlRFyT
5US7meVEIaDlRJCm5UT2rOVEVLPlRMO55UQpwOVEkMblRPbM5URU0+VEw9nlRA==</AssayXData><AssayYData Points="25">3ZiUQP38iUDKBotA/OmZQOYOkkALhIpAbXiaQFT/l0C8CIxA92qSQNHNlkBJAopAsRqIQOcU
lUAoM49AKYOIQMK2mUDN+pZAgUKKQCqRkUBp/JZAOTeNQM9pjEC645NATZiOQA==</AssayYData></Step><Step><CommonData><SampleLocation>2</SampleLocation><SampleID></SampleID><SampleGroup></SampleGroup><SampleInfo></SampleInfo><SampleRow>H</SampleRow><SamplePlate>1</SamplePlate><WellType>REGENERATION</WellType><Concentration>-1</Concentration><ConcentrationUnits>µg/ml</ConcentrationUnits><MolarConcentration>-1</MolarConcentration><MolarConcUnits>nM</MolarConcUnits><MolecularWeight>-1</MolecularWeight><Temperature>30</Temperature><StartTime>1940785</StartTime><AssayTime>5</AssayTime></CommonData><FlowRate>1000</FlowRate><StepType>KREGENERATION</StepType><StepName>Regeneration</StepName><StepStatus>OK</StepStatus><ActualTime>5.00103</ActualTime><CycleTime>0.2</CycleTime><AssayXData Points="25">KeDlRKDm5UT+7OVEZPPlRMP55UQxAOZEjwbmRPYM5kRcE+ZEyxnmRCkg5kSPJuZE9izmRGQz
5kTLOeZEKUDmRI9G5kT+TOZEXFPmRMtZ5kQpYOZEmGbmRP5s5kRkc+ZEy3nmRA==</AssayXData><AssayYData Points="25">s3mQQBaDikAcMIxAS5eRQCu/j0ADi4lAnHuPQP/xkUC2dotAcpqMQGyJkEAZfY1ANpeLQNbD
j0Bjk41AKSaJQM0Dj0A27Y1AxQeKQPTFi0BzsY9ADyCLQDhFikBbm49A/eaMQA==</AssayYData></Step><Step><CommonData><SampleLocation>1</SampleLocation><SampleID>Buffer</SampleID><SampleGroup></SampleGroup><SampleInfo></SampleInfo><SampleRow>H</SampleRow><SamplePlate>1</SamplePlate><WellType>BUFFER</WellType><Concentration>-1</Concentration><ConcentrationUnits>µg/ml</ConcentrationUnits><MolarConcentration>-1</MolarConcentration><MolarConcUnits>nM</MolarConcUnits><MolecularWeight>-1</MolecularWeight><Temperature>30</Temperature><StartTime>1953093</StartTime><AssayTime>5</AssayTime></CommonData><FlowRate>1000</FlowRate><StepType>KREGENERATION</StepType><StepName>Regeneration</StepName><StepStatus>OK</StepStatus><ActualTime>5.00103</ActualTime><CycleTime>0.2</CycleTime><AssayXData Points="25">MoDmRKGG5kT/jOZEZZPmRNSZ5kQ6oOZEoabmRAet5kRls+ZE1LnmRDLA5kSYxuZEB83mRG3T
5kTU2eZEMuDmRJjm5kQH7eZEZfPmRMz55kQyAOdEmAbnRAcN50RlE+dE1BnnRA==</AssayXData><AssayYData Points="25">uaeTQE/ziUDQAoZA8JCNQDo9iEAD2n5AVB2LQMcLjEBI94FASMqKQKc9lECZjIpA+t2GQD/k
kUCNZI5Axp+BQETqiEDyHYlACgaBQIg0ikBYqJJAXAaKQLB6hUC3m5BAMsmKQA==</AssayYData></Step><Step><CommonData><SampleLocation>2</SampleLocation><SampleID></SampleID><SampleGroup></SampleGroup><SampleInfo></SampleInfo><SampleRow>H</SampleRow><SamplePlate>1</SamplePlate><WellType>REGENERATION</WellType><Concentration>-1</Concentration><ConcentrationUnits>µg/ml</ConcentrationUnits><MolarConcentration>-1</MolarConcentration><MolarConcUnits>nM</MolarConcUnits><MolecularWeight>-1</MolecularWeight><Temperature>30</Temperature><StartTime>1965222</StartTime><AssayTime>5</AssayTime></CommonData><FlowRate>1000</FlowRate><StepType>KREGENERATION</StepType><StepName>Regeneration</StepName><StepStatus>OK</StepStatus><ActualTime>5.00005</ActualTime><CycleTime>0.2</CycleTime><AssayXData Points="25">OiDnRKkm50QPLedEfjPnRNw550Q6QOdEqUbnRAdN50R1U+dE1FnnREJg50SpZudED23nRG1z
50TUeedEOoDnRKmG50QPjedEdZPnRNyZ50Q6oOdEqabnRA+t50R1s+dE1LnnRA==</AssayXData><AssayYData Points="25">4XqYQB6EkEBxHZhAaAOTQAwVjEATz49As26SQEHMjEABno9AHJ6aQEsHlUD4DJBAb06YQJoC
lkDBzo1Av5COQEurkUB8lYpANtSLQHMxlED/XpJAQcKPQEwKmkCgEJZAfXiQQA==</AssayYData></Step><Step><CommonData><SampleLocation>1</SampleLocation><SampleID>Buffer</SampleID><SampleGroup></SampleGroup><SampleInfo></SampleInfo><SampleRow>H</SampleRow><SamplePlate>1</SamplePlate><WellType>BUFFER</WellType><Concentration>-1</Concentration><ConcentrationUnits>µg/ml</ConcentrationUnits><MolarConcentration>-1</MolarConcentration><MolarConcUnits>nM</MolarConcUnits><MolecularWeight>-1</MolecularWeight><Temperature>30</Temperature><StartTime>1977380</StartTime><AssayTime>5</AssayTime></CommonData><FlowRate>1000</FlowRate><StepType>KREGENERATION</StepType><StepName>Regeneration</StepName><StepStatus>OK</StepStatus><ActualTime>5.00005</ActualTime><CycleTime>0.2</CycleTime><AssayXData Points="25">O8DnRKHG50QQzedEdtPnRN3Z50Q74OdEqubnRBDt50Ru8+dE3fnnREMA6ESqBuhEEA3oRHYT
6ETdGehEQyDoRKEm6EQILehEbjPoRNU56ERDQOhEoUboRBBN6ERuU+hE1VnoRA==</AssayXData><AssayYData Points="25">egeFQIiah0AJ1HhAa82BQKhpikDeon9Azx6EQFZ+j0CNH4dAXoqAQDxShkCKdYVAueJ5QFGy
fUBiSoVAoJB8QLC7gkDjCJFAJEuKQLgmgkBaTI9AU2SJQLCBekCDEoBAAi2FQA==</AssayYData></Step></KineticsData></ExperimentResults>
