# Supplementary material for: CD147 mediates the adsorption of influenza A virus on the cell surface through direct interaction with HA
Source: Front Cell Infect Microbiol. 2025 Aug 29;15:1647283. doi: 10.3389/fcimb.2025.1647283 (PMC12426278; doi:10.3389/fcimb.2025.1647283)
Supplement: Supplementary file 8 [file DataSheet2.zip › raw data-2/Figure 6/Fingure6 D-I/Fingure6 F/AppTraceColors.ini]

0	A7	-14261055
0	B7	-3721216
0	C7	-12144190
0	D7	-8992723
0	E7	-1264826
0	G7	-4545552
0	H7	-14513767
1	A7A8	-16744193
1	B7B8	-16744193
1	C7C8	-16744193
1	D7D8	-16744193
1	E7E8	-16744193
1	G7G8	-16744193
