# Supplementary material for: CD147 mediates the adsorption of influenza A virus on the cell surface through direct interaction with HA
Source: Front Cell Infect Microbiol. 2025 Aug 29;15:1647283. doi: 10.3389/fcimb.2025.1647283 (PMC12426278; doi:10.3389/fcimb.2025.1647283)
Supplement: Supplementary file 8 [file DataSheet2.zip › raw data-2/Figure 6/Fingure6 D-I/Fingure6 F/OctetExperiment.log]

2024/10/06 19:54:56	Instrument is busy
2024/10/06 19:54:57	Instrument is finished
2024/10/06 19:54:57	Ready
2024/10/06 19:55:07	Experiment started
2024/10/06 19:55:07	Plate 1 temperature = 30 C
2024/10/06 19:55:07	Starting new step
2024/10/06 19:55:07	Waiting to pick up sensor location A7
2024/10/06 19:55:07	Picking sensors location A7
2024/10/06 19:55:15	Checking sensors location A7
2024/10/06 19:55:16	Sensor 1: Integration Time = 1.91 ms
2024/10/06 19:55:16	Sensor 2: Integration Time = 1.99 ms
2024/10/06 19:55:16	Sensor 3: Integration Time = 1.88 ms
2024/10/06 19:55:16	Sensor 4: Integration Time = 1.97 ms
2024/10/06 19:55:16	Sensor 5: Integration Time = 2.33 ms
2024/10/06 19:55:16	Sensor 6: Integration Time = 2.48 ms
2024/10/06 19:55:16	Sensor 7: Integration Time = 2.06 ms
2024/10/06 19:55:16	Sensor 8: Integration Time = 2.56 ms
2024/10/06 19:55:24	Picking sensors completed location A7
2024/10/06 19:55:24	Plate 1 temperature = 30 C
2024/10/06 19:55:24	Ready to move to sample location A12
2024/10/06 19:55:24	Moving to sample location A12
2024/10/06 19:55:33	Arrived at sample location A12
2024/10/06 19:55:33	Waiting to start sample location A12
2024/10/06 19:55:33	Processing sample location A12
2024/10/06 19:57:33	Sample completed location A12
2024/10/06 19:57:33	Waiting to start new step
2024/10/06 19:57:33	Starting new step
2024/10/06 19:57:33	Ready to move to sample location A3
2024/10/06 19:57:33	Moving to sample location A3
2024/10/06 19:57:45	Arrived at sample location A3
2024/10/06 19:57:45	Waiting to start sample location A3
2024/10/06 19:57:45	Processing sample location A3
2024/10/06 20:04:30	Assay step skipped
2024/10/06 20:04:30	Waiting to start new step
2024/10/06 20:04:31	Starting new step
2024/10/06 20:04:31	Ready to move to sample location A4
2024/10/06 20:04:31	Moving to sample location A4
2024/10/06 20:04:39	Arrived at sample location A4
2024/10/06 20:04:39	Waiting to start sample location A4
2024/10/06 20:04:39	Processing sample location A4
2024/10/06 20:06:59	Assay step skipped
2024/10/06 20:06:59	Waiting to start new step
2024/10/06 20:06:59	Starting new step
2024/10/06 20:06:59	Ready to move to sample location A8
2024/10/06 20:06:59	Moving to sample location A8
2024/10/06 20:07:09	Arrived at sample location A8
2024/10/06 20:07:09	Waiting to start sample location A8
2024/10/06 20:07:09	Processing sample location A8
2024/10/06 20:20:34	Assay step skipped
2024/10/06 20:20:34	Waiting to start new step
2024/10/06 20:20:35	Starting new step
2024/10/06 20:20:35	Ready to move to sample location A4
2024/10/06 20:20:35	Moving to sample location A4
2024/10/06 20:20:44	Arrived at sample location A4
2024/10/06 20:20:44	Waiting to start sample location A4
2024/10/06 20:20:44	Processing sample location A4
2024/10/06 20:26:55	Assay step skipped
2024/10/06 20:26:55	Waiting to start new step
2024/10/06 20:26:56	Starting new step
2024/10/06 20:26:56	Ready to move to sample location A2
2024/10/06 20:26:56	Moving to sample location A2
2024/10/06 20:27:04	Arrived at sample location A2
2024/10/06 20:27:04	Waiting to start sample location A2
2024/10/06 20:27:04	Processing sample location A2
2024/10/06 20:27:08	Sample completed location A2
2024/10/06 20:27:08	Waiting to start new step
2024/10/06 20:27:09	Starting new step
2024/10/06 20:27:09	Ready to move to sample location A1
2024/10/06 20:27:09	Moving to sample location A1
2024/10/06 20:27:16	Arrived at sample location A1
2024/10/06 20:27:16	Waiting to start sample location A1
2024/10/06 20:27:16	Processing sample location A1
2024/10/06 20:27:20	Sample completed location A1
2024/10/06 20:27:21	Waiting to start new step
2024/10/06 20:27:21	Starting new step
2024/10/06 20:27:21	Ready to move to sample location A2
2024/10/06 20:27:21	Moving to sample location A2
2024/10/06 20:27:28	Arrived at sample location A2
2024/10/06 20:27:28	Waiting to start sample location A2
2024/10/06 20:27:28	Processing sample location A2
2024/10/06 20:27:32	Sample completed location A2
2024/10/06 20:27:33	Waiting to start new step
2024/10/06 20:27:33	Starting new step
2024/10/06 20:27:33	Ready to move to sample location A1
2024/10/06 20:27:33	Moving to sample location A1
2024/10/06 20:27:40	Arrived at sample location A1
2024/10/06 20:27:40	Waiting to start sample location A1
2024/10/06 20:27:40	Processing sample location A1
2024/10/06 20:27:45	Sample completed location A1
2024/10/06 20:27:45	Waiting to start new step
2024/10/06 20:27:45	Starting new step
2024/10/06 20:27:45	Ready to move to sample location A2
2024/10/06 20:27:45	Moving to sample location A2
2024/10/06 20:27:52	Arrived at sample location A2
2024/10/06 20:27:52	Waiting to start sample location A2
2024/10/06 20:27:52	Processing sample location A2
2024/10/06 20:27:57	Sample completed location A2
2024/10/06 20:27:57	Waiting to start new step
2024/10/06 20:27:57	Starting new step
2024/10/06 20:27:57	Ready to move to sample location A1
2024/10/06 20:27:57	Moving to sample location A1
2024/10/06 20:28:04	Arrived at sample location A1
2024/10/06 20:28:04	Waiting to start sample location A1
2024/10/06 20:28:04	Processing sample location A1
2024/10/06 20:28:09	Sample completed location A1
2024/10/06 20:28:09	Waiting for ejection start location A7
2024/10/06 20:28:09	Ejecting sensor location A7
2024/10/06 20:28:31	Ejecting completed location A7
2024/10/06 20:28:31	Experiment finished
2024/10/06 20:28:31	Ready
