# Supplementary material for: CD147 mediates the adsorption of influenza A virus on the cell surface through direct interaction with HA
Source: Front Cell Infect Microbiol. 2025 Aug 29;15:1647283. doi: 10.3389/fcimb.2025.1647283 (PMC12426278; doi:10.3389/fcimb.2025.1647283)
Supplement: Supplementary file 8 [file DataSheet2.zip › raw data-2/Figure 6/Fingure6 D-I/Fingure6 F/TemperatureLog.csv]

Temperature Log
Time (s)	Plate	Cabin
2024/10/06 19:54:56	28.1000	31.0000
2024/10/06 19:55:07	29.7000	30.9000
2024/10/06 19:56:07	30.0000	31.1000
2024/10/06 19:57:07	30.0000	31.0000
2024/10/06 19:57:33	30.0000	31.0000
2024/10/06 19:58:33	30.0000	31.0000
2024/10/06 19:59:34	30.0000	31.0000
2024/10/06 20:00:34	30.0000	31.0000
2024/10/06 20:01:34	30.0000	30.9000
2024/10/06 20:02:34	30.0000	31.0000
2024/10/06 20:03:34	30.0000	30.9000
2024/10/06 20:04:31	30.0000	31.0000
2024/10/06 20:05:31	30.0000	31.0000
2024/10/06 20:06:31	30.0000	31.0000
2024/10/06 20:06:59	30.0000	31.0000
2024/10/06 20:07:59	30.0000	31.0000
2024/10/06 20:08:59	30.0000	31.0000
2024/10/06 20:10:00	30.0000	31.0000
2024/10/06 20:11:00	30.0000	31.0000
2024/10/06 20:12:00	30.0000	31.0000
2024/10/06 20:13:00	30.0000	31.0000
2024/10/06 20:14:00	30.0000	31.0000
2024/10/06 20:15:00	30.0000	31.0000
2024/10/06 20:16:01	30.0000	31.0000
2024/10/06 20:17:01	30.0000	31.0000
2024/10/06 20:18:01	30.0000	31.0000
2024/10/06 20:19:01	30.0000	31.0000
2024/10/06 20:20:01	30.0000	31.0000
2024/10/06 20:20:35	30.0000	31.0000
2024/10/06 20:21:35	30.0000	31.0000
2024/10/06 20:22:35	30.0000	31.1000
2024/10/06 20:23:35	30.0000	31.0000
2024/10/06 20:24:35	30.0000	31.1000
2024/10/06 20:25:35	30.0000	31.1000
2024/10/06 20:26:35	30.0000	31.1000
2024/10/06 20:26:56	30.0000	31.1000
2024/10/06 20:27:09	30.0000	31.0000
2024/10/06 20:27:21	30.0000	31.1000
2024/10/06 20:27:33	30.0000	31.0000
2024/10/06 20:27:45	30.0000	31.0000
2024/10/06 20:27:57	30.0000	31.1000
2024/10/06 20:28:31	30.0000	31.0000
Signature=0x2510F637
