# Supplementary material for: CD147 mediates the adsorption of influenza A virus on the cell surface through direct interaction with HA
Source: Front Cell Infect Microbiol. 2025 Aug 29;15:1647283. doi: 10.3389/fcimb.2025.1647283 (PMC12426278; doi:10.3389/fcimb.2025.1647283)
Supplement: Supplementary file 8 [file DataSheet2.zip › raw data-2/Figure 6/Fingure6 D-I/Fingure6 G/241006_001.frd]

<?xml version="1.0" encoding="UTF-8" standalone="yes"?>
<ExperimentResults><ExperimentInfo Name="Experiment_17"><ExpDescription></ExpDescription><RTDVersion>2.0</RTDVersion><RunID>460CF0F2-678D-4686-806C-99B63B5D4859</RunID><ExperimentType>KINETICS</ExperimentType><ExperimentSubType>KBASIC</ExperimentSubType><StartDateTime>2024-10-06T17:27:48</StartDateTime><MachineName>4QSYCS2</MachineName><UserName>Labuser</UserName><LotNumber></LotNumber><PlateName>241006</PlateName><PlateName2></PlateName2><SensorName>A3</SensorName><SensorPlate>1</SensorPlate><SensorType>SA (Streptavidin)</SensorType><SensorRole>LIGAND</SensorRole><SensorInfo></SensorInfo><WritingSW>DataAcquisition.exe 11.1.0.11</WritingSW><InstrumentType>OctetRED96e</InstrumentType><InstrumentSerial>FB-90287</InstrumentSerial><InstrumentFW>1.0.0.0</InstrumentFW><IntegrationTime>2.1</IntegrationTime><DSPType>CPF</DSPType><DSPStitching>1</DSPStitching><HasManifest>1</HasManifest><InfoHash>-1123282249</InfoHash></ExperimentInfo><AssayParamsInfo/><KineticsData><Step><CommonData><SampleLocation>12</SampleLocation><SampleID></SampleID><SampleGroup></SampleGroup><SampleInfo></SampleInfo><SampleRow>A</SampleRow><SamplePlate>1</SamplePlate><WellType>BUFFER</WellType><Concentration>-1</Concentration><ConcentrationUnits>µg/ml</ConcentrationUnits><MolarConcentration>-1</MolarConcentration><MolarConcUnits>nM</MolarConcUnits><MolecularWeight>-1</MolecularWeight><Temperature>27.2</Temperature><StartTime>0</StartTime><AssayTime>120</AssayTime></CommonData><FlowRate>1000</FlowRate><StepType>BASELINE</StepType><StepName>Baseline</StepName><StepStatus>OK</StepStatus><ActualTime>120</ActualTime><CycleTime>0.2</CycleTime><AssayXData Points="600">AAAAAPLSTT7fT80+I9sZP83MTD8AAIA/XrqZPzMzsz/NzMw/ZmbmPwAAAEAv3QxAmpkZQGZm
JkAzMzNAYhBAQC/dTED8qVlAZmZmQJZDc0AxCIBAmG6GQP7UjEAzM5NAmpmZQAAAoECYbqZA
/tSsQDMzs0DLoblAMQjAQGZmxkD+1MxAZDvTQJqZ2UAAAOBAZmbmQM3M7EAzM/NAy6H5QBkE
AEEzMwNBf2oGQZqZCUHl0AxBAAAQQUw3E0F/ahZBsp0ZQc3MHEEAACBBTDcjQWZmJkGynSlB
zcwsQQAAMEEzMzNBZmY2QbKdOUHNzDxBGQRAQTMzQ0F/akZBmplJQc3MTEEZBFBBZDtTQX9q
VkGynVlBzcxcQRkEYEEzM2NBf2pmQZqZaUHNzGxBAABwQUw3c0FmZnZBsp15Qc3MfEEMAoBB
ppuBQTMzg0HNzIRBc2iGQQAAiEGamYlBPzWLQc3MjEFmZo5BAACQQZqZkUEzM5NB2c6UQXNo
lkEAAJhBppuZQTMzm0HZzpxBc2ieQQAAoEGamaFBPzWjQdnOpEFmZqZBAACoQaabqUE/NatB
2c6sQWZmrkEAALBBppuxQT81s0HZzrRBZma2QQwCuEGamblBPzW7Qc3MvEFzaL5BAADAQZqZ
wUE/NcNB2c7EQXNoxkEAAMhBppvJQT81y0HZzsxBZmbOQQwC0EGamdFBPzXTQdnO1EFzaNZB
AADYQZqZ2UEzM9tBzczcQXNo3kEMAuBBppvhQTMz40HNzORBZmbmQQAA6EGamelBPzXrQc3M
7EFzaO5BAADwQaab8UEzM/NB2c70QXNo9kEAAPhBppv5QT81+0HNzPxBc2j+QQYBAELNzABC
mpkBQmZmAkI5NANCAAAEQtPNBEKgmgVCbWcGQjMzB0IGAQhCzcwIQpqZCUJtZwpCMzMLQgYB
DELNzAxCmpkNQmZmDkI5NA9CAAAQQtPNEEKamRFCbWcSQjMzE0IAABRCzcwUQqCaFUJtZxZC
MzMXQgAAGELTzRhCmpkZQm1nGkI5NBtCAAAcQtPNHEKgmh1CbWceQjMzH0IAACBCzcwgQqCa
IUJmZiJCOTQjQgYBJELTzSRCoJolQmZmJkI5NCdCAAAoQtPNKEKamSlCZmYqQjk0K0IAACxC
080sQqCaLUJtZy5COTQvQgYBMELTzTBCoJoxQmZmMkIzMzNCAAA0QtPNNEKgmjVCZmY2Qjk0
N0IGAThC0804QpqZOUJtZzpCOTQ7QgAAPELTzTxCoJo9QmZmPkI5ND9CAABAQs3MQEKamUFC
bWdCQjMzQ0IAAERC081EQpqZRUJtZ0ZCMzNHQgYBSELTzUhCoJpJQmZmSkI5NEtCBgFMQs3M
TEKgmk1CbWdOQjMzT0IGAVBC081QQqCaUUJmZlJCMzNTQgYBVELTzVRCmplVQmZmVkIzM1dC
BgFYQtPNWEKamVlCbWdaQjMzW0IAAFxCzcxcQqCaXUJtZ15COTRfQgAAYELNzGBCmplhQm1n
YkIzM2NCBgFkQtPNZEKamWVCZmZmQjMzZ0IAAGhCzcxoQpqZaUJtZ2pCOTRrQgAAbELTzWxC
oJptQm1nbkI5NG9CAABwQs3McEKgmnFCbWdyQjk0c0IAAHRC0810QpqZdUJmZnZCMzN3QgYB
eELTzXhCmpl5Qm1nekIzM3tCAAB8Qs3MfEKgmn1CZmZ+QjMzf0IAAIBCZmaAQlDNgEK2M4FC
mpmBQoMAgkJmZoJCzcyCQrYzg0IdmoNCAACEQmZmhELNzIRCtjOFQpqZhUIAAIZC6WaGQlDN
hkK2M4dCmpmHQgAAiELpZohCzcyIQjMziUIdmolCAACKQulmikJQzYpCtjOLQpqZi0IAAIxC
ZmaMQs3MjEIzM41CHZqNQoMAjkLpZo5CUM2OQjMzj0KamY9CAACQQmZmkELNzJBCMzORQh2a
kUIAAJJC6WaSQs3MkkK2M5NCHZqTQgAAlELpZpRCUM2UQrYzlUKamZVCgwCWQulmlkJQzZZC
tjOXQpqZl0IAAJhC6WaYQlDNmEK2M5lCHZqZQoMAmkJmZppCUM2aQjMzm0IdmptCAACcQulm
nELNzJxCtjOdQpqZnUKDAJ5CZmaeQlDNnkIzM59CHZqfQoMAoELpZqBCUM2gQjMzoUIdmqFC
AACiQmZmokJQzaJCtjOjQpqZo0IAAKRCZmakQlDNpEIzM6VCHZqlQoMApkLpZqZCzcymQrYz
p0IdmqdCAACoQulmqEJQzahCtjOpQpqZqUIAAKpCZmaqQlDNqkIzM6tCHZqrQgAArELpZqxC
UM2sQrYzrUKama1CgwCuQulmrkJQza5CtjOvQpqZr0KDALBCZmawQs3MsEIzM7FCHZqxQoMA
skLpZrJCzcyyQjMzs0IdmrNCAAC0QmZmtELNzLRCtjO1QpqZtUKDALZC6Wa2QlDNtkIzM7dC
HZq3QoMAuELpZrhCUM24QrYzuUIdmrlCgwC6QmZmukJQzbpCtjO7QpqZu0IAALxCZma8Qs3M
vEIzM71CHZq9QgAAvkJmZr5Czcy+QrYzv0Kamb9CgwDAQulmwELNzMBCMzPBQpqZwUIAAMJC
ZmbCQlDNwkIzM8NCHZrDQoMAxELpZsRCUM3EQjMzxUIdmsVCAADGQulmxkJQzcZCMzPHQpqZ
x0IAAMhCZmbIQlDNyEK2M8lCHZrJQgAAykLpZspCzczKQjMzy0IdmstCAADMQmZmzELNzMxC
MzPNQh2azUKDAM5C6WbOQs3MzkIzM89CHZrPQoMA0ELpZtBCUM3QQjMz0UIdmtFCAADSQulm
0kJQzdJCMzPTQpqZ00KDANRCZmbUQs3M1EK2M9VCmpnVQoMA1kLpZtZCzczWQrYz10IdmtdC
gwDYQulm2ELNzNhCtjPZQpqZ2UIAANpC6WbaQlDN2kIzM9tCmpnbQgAA3EJmZtxCzczcQrYz
3UKamd1CAADeQmZm3kJQzd5CtjPfQpqZ30IAAOBC6WbgQlDN4EIzM+FCmpnhQgAA4kLpZuJC
zcziQrYz40KameNCgwDkQmZm5ELNzORCtjPlQpqZ5UKDAOZC6WbmQlDN5kIzM+dCHZrnQoMA
6ELpZuhCzczoQjMz6UKamelCgwDqQulm6kJQzepCtjPrQh2a60KDAOxC6WbsQs3M7EIzM+1C
mpntQoMA7kLpZu5CzczuQrYz70Kame9C</AssayXData><AssayYData Points="600">AAAAAJVluLqqCrO7+7ssOkxuL7tbCto5zPQ4u+L39rklAqO7aWzoutvgkrtE3Ag4yzxMu4HD
fLsvQaG7biABu8BIo7sjFF67DmBJuxlrHLqEop+6KsYPu4zz0LsCIKe71VP3u1P+grrFmuO7
0fQIvPw8ibt8M5O7ztdpuiU0IbqmxKm7zaxjOigckbvDzqW4NKciu1MForvsp1i7V1aYuk07
prssn2G7bzGEu/BFCbweCci7gc1+u3dVo7sO3tG6GzWmu8h1lrt7+J67jZzku8Lx77vkhIO7
ZG9qu7Ia9rvWDxK8ZJKAu0ZnKrwnewO871rUu49qvrt7eWC7D/Qgu9lLr7vbKaS7jr0Kuz/H
GrwyY4C7PXcvuxtus7uYuZ277yCmu17HjLu0bRe8yu4KvLKsDbsKS6C7+C/mu9ffsrvmIJq7
OGOouzznz7t3V627YSWDu2khuLvZR4m7WwKDu2qorLuoiny731+bu6t4A7xFzsm70ukDvHnm
I7xASRu7n527u1KL1bsF8Ry7XJGju0HZ57sZPiG8Ps0LvC4kg7uv9OS7O2ehu1xaxruigA68
6Z/Ru0ZwwLta6+y7LeYQvLhK4bszERW8arUOvCmgCbzy2Be8SwSOu94g+rvLfRe8yJf+ux0G
AbwZ4eK7hzq+u6zJ6bv9Ade7pXKnu7QBALzg8c27Uy3zu1NI8rtihhq8sn7Uu9weo7szbTO8
9YFEvEGnB7wrVci7WcYJvMLl4Lues9K7C8P1uwxx8LtICAm8wKwOvNCcxrtAV9q7MchFvCiS
/ruOiYS8S4kWvHoxOLxF/xS8UGsrvAbSG7wD0t67PiCbu5ko4Lu/UxS8ncU1vOiTErwZJye8
CeRGvMO9I7wLJyq8616mu5UCCrwj6BC8s4BMvEX4PLw++Ti8+JsTvGwaIrwYosW7KAsZvE1t
FryfmTu8XPGzu0zj6rtsWhG8lZIkvMLwEbwuevG7lw3qu/WBELwpuCe8OeVMvC8BNbzYWTe8
NQItvL7es7vNtAG8dLgWvEvwNrwOhg28os8pvBjWcbyGcgy8U1A3vKjMObwBSda7AF0dvMrQ
Ubx0hTO8LVhWvNjPJbx635i70jr7u3rCV7zxuUS8ROwNvPSKKbzuRBu8d0xOvLRvH7zMRk+8
438cvCACR7zyUFm8dpJbvCnXEbzFN0S8Y4UzvKPrPLwgAua7qJxjvGpuLbzJGYG8ZLDXuzVh
Tbx4Amm8wmlhvN7PWLx/EiW86uAgvIXKQ7xVS1S8c6s2vNvfnLyIV268lw1WvLRUTrzrsWC8
13k/vPB0SbwQzl+874o+vDO/VLzGBB68NkVSvEraTbxRu2W8Itg+vDNRK7x1ETW8pm9jvAio
a7z6UEq8EKxnvBXwcryzw1m8LWZCvLwwJLycmEO8CI83vPIIPrz0bi+8KUuHvMQpQ7zW/WK8
2oCFvAPLibz3c0e8kPxvvFjkibxMYZe8D5pXvOAQQLznrEW8WFp9vL7STbwaJFa8B11ZvCPk
gbwV+kq84zYpvFuHdLze6nK8+R9gvExfRrzG1VK8q3ZxvEnSDbxdICy8NkF1vJx/cLzZgDS8
HE1NvFVvhryzgGy8fR1fvNmVPrwbP0+8y0AbvMlcgLyl+k28fSOIvHwvN7ysGz+81+wsvOLE
PLyuAom8tBNcvDyyfbxoc028rJw1vEPQo7zu1E+8JCs+vPpdPbyvOGC88AJhvNlqS7whNYW8
aGqCvDBkVrx16ou8Q9SKvAP+UbxTgIO8MDOSvMircrxYe2O8/YmGvLeKPrzfdJm84XhFvA9l
jLw21368YUl0vIdsaLxWoXO8Ms59vOaUlLztfIW8IR1kvHROp7xjuoK8qp15vNnoX7yLgmm8
UpaWvJY1kLw824K8D19kvM+RorylnoW8QNFWvBeOp7xcY5G8UiqSvE/uT7zM85a862aDvDj3
h7zUa3a8xNhzvG43bLw9E4u8QuVrvJBcTbwXvaK81sKWvCUQhLwgYZK80DyUvOvfkrxjTZO8
d0dmvNnrjbxeXYy8dNlIvG9Zgrya1Jy8snR1vH7BmrxLtJG8/TWqvKzSrrxuW568RU9lvK98
U7wtdaK8soCvvP1gc7wwoo+8v86VvBBupLxkXnG80JOmvOdCgrzviZO8qemjvFmfkLyj0oO8
f5iOvATbjryLX6u8r8q4vJyMj7xE94m8KpyNvNikkbzC9pm8ISyTvAtQc7w0s6688luovMK0
ibwwy4+8kWSjvJqzirzAlcC8joJ9vKzfbLw54pi8VEmYvJs7nbyri4y8wbORvJXedLzW3IS8
YFKQvFFnmrysM6S8+eikvEUAbLws9Jy8q7OgvM8HlbzbPZe88vrJvFmEj7xi4qi8E3mOvMn1
T7yTjoC8PGmAvMfxmbz9QD+8iBlhvEworLzsX5+8OaqovDw9n7z/Y5K8wHmkvIDVq7xHBLe8
ibWXvHDkm7wDb668KK+svBgZvrwX14q8CWObvLqXmrx1i7S8p1KFvNnJkrzulZO8Z72ovMrg
qbwNG8C8TyOjvOTEpLyvx5+8T0KIvJUTlLxDKo687nGKvOXvp7wof4W8YmihvKf+mLxA0IS8
qNSXvKcUlbwaY6O8Ud6uvEhUorz/UqO827SmvFhElrzxsJa88TiOvGuwmbxfXtC84ImwvF8J
orzPVaO8rA65vLKS1byjIMG8P+yhvLGosLx2M7e8vqGsvITsubyxvqO8gay5vMFwv7y7X6m8
szbGvKVqx7xE58G867q2vGbdjLw5EbO8sKmTvATCorwHa7e8q36ovJGqk7yE5Ku8kHG+vB22
xbyXe7m8gbWkvNf5qLzFpd+8Tw7IvNpXprzciLa8WNuuvFUTxLx3Atm80hm/vC7QvLw5VNy8
R1CdvP59prx9wr+83f+7vAA6wrzIDa68pCmwvC+yrLwvubq8jTK6vGtarrzIndK8A37EvHig
rbzGlL+8Gvy7vHHHp7xacOS8baSwvP/avbzYyKq8bR2xvJHcjLz1e7y8VlO+vAgTlLwHL9q8
ZPSlvP7fr7wyqaK86jrtvBtB0bwrGrO8YKi7vORTvLya/bu8Dru3vN1BvrwBmNO8Zwu4vAdu
sLzBArm8bm7AvBWPtrzzs9K8gIDFvFQOv7y3IMa8xwrMvLpVuryAE8i8wGmevL31yrx5qby8
89anvIRH0rywmdC8WhOfvG9TuLztYce8</AssayYData></Step><Step><CommonData><SampleLocation>3</SampleLocation><SampleID>hb2</SampleID><SampleGroup></SampleGroup><SampleInfo></SampleInfo><SampleRow>A</SampleRow><SamplePlate>1</SamplePlate><WellType>KLOAD</WellType><Concentration>30</Concentration><ConcentrationUnits>µg/ml</ConcentrationUnits><MolarConcentration>30000</MolarConcentration><MolarConcUnits>nM</MolarConcUnits><MolecularWeight>-1</MolecularWeight><Temperature>30.1</Temperature><StartTime>158206</StartTime><AssayTime>1200</AssayTime></CommonData><FlowRate>1000</FlowRate><StepType>LOADING</StepType><StepName>Loading</StepName><StepStatus>OK</StepStatus><ActualTime>767</ActualTime><CycleTime>0.2</CycleTime><AssayXData Points="3835">AADwQmZm8ELTzfBCtjPxQpqZ8UIAAPJCZmbyQs3M8kIzM/NCHZrzQoMA9EJmZvRCUM30QrYz
9UKamfVCgwD2Qulm9kJQzfZCMzP3QpqZ90KDAPhC6mb4QlDN+EIzM/lCmpn5QgAA+kLqZvpC
UM36QrYz+0IdmvtCgwD8Qupm/EJQzfxCtjP9QpqZ/UIAAP5C6mb+Qs3M/kIzM/9CHZr/QgAA
AEMzMwBDqGYAQ5qZAEPNzABDQgABQ3UzAUOoZgFDmpkBQw7NAUNCAAJDMzMCQ2ZmAkPbmQJD
Ds0CQ0IAA0N1MwNDqGYDQ9uZA0MOzQNDQgAEQzMzBEOoZgRD25kEQ83MBEMAAAVDMzMFQ+pm
BUOamQVDDs0FQwAABkMzMwZDZmYGQ9uZBkPNzAZDQgAHQzMzB0NmZgdDmpkHQw7NB0NCAAhD
dTMIQ2ZmCEOamQhDDs0IQwAACUN1MwlDqGYJQ5qZCUPNzAlDQgAKQ3UzCkNmZgpDmpkKQ83M
CkMAAAtDdTMLQ6hmC0PbmQtDzcwLQwAADEN1MwxDZmYMQ9uZDEMOzQxDQgANQ7YzDUNmZg1D
mpkNQ83MDUMAAA5DdTMOQ6hmDkOamQ5DDs0OQwAAD0N1Mw9DZmYPQ5qZD0PNzA9DAAAQQ3Uz
EENmZhBD25kQQ83MEENCABFDMzMRQ2ZmEUOamRFDDs0RQ0IAEkN1MxJDZmYSQ9uZEkPNzBJD
AAATQzMzE0OoZhND25kTQ83ME0MAABRDMzMUQ6hmFEPbmRRDDs0UQ0IAFUMzMxVDZmYVQ5qZ
FUPNzBVDQgAWQzMzFkOoZhZDmpkWQ83MFkMAABdDdTMXQ6hmF0PbmRdDDs0XQwAAGEN1MxhD
qGYYQ5qZGEPNzBhDAAAZQzMzGUNmZhlDmpkZQ83MGUNCABpDdTMaQ2ZmGkPbmRpDDs0aQ0IA
G0MzMxtDZmYbQ5qZG0PNzBtDQgAcQ3UzHEOoZhxDmpkcQ83MHENCAB1DdTMdQ2ZmHUOamR1D
Ds0dQ0IAHkMzMx5DZmYeQ9uZHkMOzR5DQgAfQ3UzH0OoZh9DmpkfQ83MH0NCACBDMzMgQ6hm
IEOamSBDDs0gQ0IAIUN1MyFDZmYhQ5qZIUPNzCFDQgAiQzMzIkNmZiJDmpkiQw7NIkMAACND
dTMjQ6hmI0OamSNDDs0jQ0IAJEN1MyRDqGYkQ9uZJEPNzCRDQgAlQzMzJUOoZiVDmpklQw7N
JUMAACZDdTMmQ6hmJkPbmSZDzcwmQ0IAJ0N1MydDqGYnQ9uZJ0PNzCdDQgAoQzMzKENmZihD
mpkoQw7NKENCAClDMzMpQ2ZmKUOamSlDDs0pQ0IAKkMzMypDZmYqQ9uZKkPNzCpDQgArQ3Uz
K0NmZitDmpkrQw7NK0NCACxDdTMsQ2ZmLEPbmSxDDs0sQ0IALUMzMy1DZmYtQ9uZLUPNzC1D
AAAuQzMzLkOoZi5DmpkuQw7NLkMAAC9DMzMvQ2ZmL0PbmS9DDs0vQwAAMEMzMzBDZmYwQ9uZ
MEMOzTBDAAAxQzMzMUOoZjFDmpkxQw7NMUMAADJDdTMyQ2ZmMkPbmTJDzcwyQ0IAM0MzMzND
qGYzQ5qZM0PNzDNDAAA0Q3UzNEOoZjRDmpk0Q83MNENCADVDdTM1Q6hmNUPbmTVDzcw1Q0IA
NkMzMzZDqGY2Q5qZNkPNzDZDAAA3Q3UzN0NmZjdDmpk3Qw7NN0NCADhDdDM4Q2ZmOEOamThD
Ds04Q0IAOUMzMzlDZmY5Q5qZOUMOzTlDAAA6QzMzOkNmZjpDmpk6Qw7NOkNCADtDMzM7Q2Zm
O0PbmTtDzcw7Q0IAPEMzMzxDqGY8Q5qZPEPNzDxDAAA9Q3QzPUNmZj1D25k9Q83MPUNCAD5D
dDM+Q2ZmPkPbmT5DDs0+QwAAP0MzMz9DqGY/Q5qZP0MOzT9DAABAQ3QzQEOoZkBD25lAQ83M
QEMAAEFDdDNBQ6hmQUOamUFDzcxBQwAAQkN0M0JDZmZCQ5qZQkMOzUJDAABDQzMzQ0OoZkND
25lDQ83MQ0NCAERDdDNEQ2ZmREOamURDDs1EQ0IARUN0M0VDZmZFQ9uZRUMOzUVDAABGQzMz
RkNmZkZDmplGQw7NRkNCAEdDMzNHQ2ZmR0OamUdDDs1HQwAASEMzM0hDZmZIQ9uZSEMOzUhD
QgBJQzMzSUNmZklD25lJQw7NSUNCAEpDdDNKQ2ZmSkOamUpDDs1KQ0IAS0MzM0tDqGZLQ9uZ
S0MOzUtDQgBMQ3QzTENmZkxD25lMQw7NTEMAAE1DMzNNQ6hmTUOamU1DDs1NQwAATkMzM05D
qGZOQ9uZTkPNzE5DAABPQ3QzT0NmZk9D25lPQw7NT0MAAFBDMzNQQ6hmUEOamVBDzcxQQwAA
UUMzM1FDqGZRQ5qZUUPNzFFDAABSQzMzUkNmZlJD25lSQ83MUkMAAFNDMzNTQ2ZmU0OamVND
Ds1TQ0IAVEMzM1RDZmZUQ9uZVEMOzVRDQgBVQ3QzVUNmZlVD25lVQ83MVUNCAFZDMzNWQ2Zm
VkPbmVZDDs1WQwAAV0N0M1dDZmZXQ5qZV0MOzVdDAABYQ3QzWENmZlhD25lYQw7NWEMAAFlD
MzNZQ6hmWUPbmVlDDs1ZQwAAWkMzM1pDZmZaQ9uZWkPNzFpDAABbQ3QzW0OoZltDmplbQ83M
W0MAAFxDdDNcQ6hmXEOamVxDDs1cQwAAXUN0M11DqGZdQ9uZXUMOzV1DAABeQ3QzXkNmZl5D
25leQ83MXkNCAF9DdDNfQ2ZmX0OamV9DzcxfQ0IAYEMzM2BDqGZgQ9uZYEPNzGBDAABhQ3Qz
YUOoZmFDmplhQw7NYUMAAGJDMzNiQ6hmYkPbmWJDDs1iQ0IAY0MzM2NDZmZjQ9uZY0MOzWND
QgBkQzMzZEOoZmRDmplkQw7NZEPEAGVDMzNlQ2ZmZUOamWVDDs1lQ0IAZkN0M2ZDZmZmQ9uZ
ZkPNzGZDQgBnQzMzZ0NmZmdD25lnQ83MZ0NCAGhDMzNoQ2ZmaEPbmWhDDs1oQwAAaUMzM2lD
qGZpQ9uZaUPNzGlDAABqQ3QzakOoZmpD25lqQw7NakNCAGtDMzNrQ2Zma0PbmWtDDs1rQwAA
bEN0M2xDZmZsQ5qZbEMOzWxDQgBtQ3QzbUNmZm1D25ltQ83MbUNCAG5DdDNuQ2ZmbkOamW5D
zcxuQwAAb0N0M29DZmZvQ9uZb0PNzG9DQgBwQzMzcENmZnBDmplwQw7NcENCAHFDMzNxQ6hm
cUOamXFDDs1xQ0IAckN0M3JDZmZyQ9uZckMOzXJDQgBzQzMzc0OoZnNDmplzQ83Mc0MAAHRD
dDN0Q6hmdEPbmXRDzcx0QwAAdUN0M3VDZmZ1Q9uZdUPNzHVDAAB2Q3QzdkNmZnZD25l2Q83M
dkNCAHdDdDN3Q6hmd0OamXdDDs13Q0IAeEN1M3hDqGZ4Q5qZeEPNzHhDQgB5QzMzeUOoZnlD
mpl5Q83MeUNCAHpDdTN6Q2ZmekPbmXpDDs16QwAAe0MzM3tDZmZ7Q9uZe0PNzHtDQgB8Q3Uz
fEOoZnxD25l8Qw7NfEMAAH1DdTN9Q6hmfUOamX1DDs19QwAAfkN1M35DqGZ+Q9uZfkMOzX5D
QgB/QzMzf0NmZn9Dmpl/Q83Mf0MAAIBDmhmAQ1QzgEPNTIBDh2aAQwCAgEO6mYBDM7OAQ83M
gENm5oBDIQCBQ7oZgUMzM4FD7kyBQ2ZmgUMhgIFDmpmBQzOzgUPuzIFDh+aBQyEAgkO6GYJD
MzOCQ+5MgkNmZoJDIYCCQ5qZgkNUs4JDzcyCQ2bmgkMhAINDuhmDQzMzg0PNTINDh2aDQyGA
g0O6mYNDM7ODQ+7Mg0Nm5oNDIQCEQ5oZhENUM4RD7kyEQ2ZmhEMAgIRDupmEQzOzhEPuzIRD
h+aEQyEAhUO6GYVDVDOFQ81MhUOHZoVDAICFQ7qZhUMzs4VDzcyFQ4fmhUMhAIZDuhmGQ1Qz
hkPuTIZDZmaGQwCAhkO6mYZDVLOGQ+7MhkNm5oZDAACHQ7oZh0MzM4dDzUyHQ2Zmh0MhgIdD
upmHQzOzh0PNzIdDh+aHQwAAiEO6GYhDMzOIQ+5MiEOHZohDIYCIQ5qZiEMzs4hDzcyIQ4fm
iEMhAIlDuhmJQ1QziUPNTIlDh2aJQwCAiUOamYlDM7OJQ+7MiUOH5olDAACKQ5oZikNUM4pD
7kyKQ2ZmikMAgIpDupmKQ1SzikPuzIpDh+aKQyEAi0OaGYtDVDOLQ81Mi0NmZotDAICLQ5qZ
i0NUs4tDzcyLQ2bmi0NCAIxDmhmMQ1QzjEPuTIxDZmaMQyGAjEO6mYxDVLOMQ+7MjEOH5oxD
AACNQ7oZjUMzM41D7kyNQ2ZmjUMhgI1DupmNQzOzjUPuzI1Dh+aNQyEAjkO6GY5DMzOOQ81M
jkNmZo5DIYCOQ7qZjkNUs45DzcyOQ2bmjkMhAI9DuhmPQzMzj0PuTI9Dh2aPQyGAj0O6mY9D
VLOPQ+7Mj0Nm5o9DIQCQQ5oZkENUM5BD7kyQQ4dmkEMhgJBDupmQQzOzkEPNzJBDZuaQQyEA
kUOaGZFDVDORQ+5MkUOHZpFDAICRQ5qZkUNUs5FD7syRQ2bmkUMAAJJDmhmSQ1QzkkPuTJJD
ZmaSQyGAkkO6mZJDVLOSQ83MkkNm5pJDIQCTQ5oZk0MzM5ND7kyTQ4dmk0MAgJNDupmTQ1Sz
k0PNzJNDZuaTQwAAlEO6GZRDMzOUQ+5MlENmZpRDIYCUQ5qZlEMzs5RD7syUQ2bmlEMhAJVD
mhmVQ1QzlUPNTJVDh2aVQwCAlUOamZVDM7OVQ83MlUNm5pVDIQCWQ5oZlkNUM5ZDzUyWQ4dm
lkMhgJZDmpmWQ1SzlkPNzJZDZuaWQyEAl0OaGZdDVDOXQ+5Ml0NmZpdDAICXQ5qZl0NUs5dD
7syXQ4fml0MAAJhDmhmYQzMzmEPuTJhDh2aYQyGAmEOamZhDM7OYQ83MmEOH5phDIQCZQ7oZ
mUNUM5lDzUyZQ2ZmmUMhgJlDupmZQ1SzmUPuzJlDZuaZQyEAmkO6GZpDVDOaQ+5MmkNmZppD
AICaQ5qZmkMzs5pD7syaQ2bmmkMhAJtDuhmbQ1Qzm0PNTJtDZmabQyGAm0OamZtDVLObQ83M
m0Nm5ptDIQCcQ7oZnEMzM5xDzUycQ2ZmnEMAgJxDmpmcQzOznEPuzJxDZuacQyEAnUO6GZ1D
MzOdQ+5MnUNmZp1DAICdQ7qZnUMzs51DzcydQ2bmnUMhAJ5DmhmeQ1QznkPNTJ5Dh2aeQwCA
nkOamZ5DVLOeQ+7MnkNm5p5DIQCfQ5oZn0MzM59D7kyfQ2Zmn0MhgJ9DmpmfQ1Szn0PuzJ9D
ZuafQwAAoEOaGaBDVDOgQ81MoEOHZqBDAICgQ5qZoENUs6BD7sygQ2bmoEMhAKFDmhmhQ1Qz
oUPNTKFDh2ahQwCAoUO6maFDVLOhQ83MoUOH5qFDAACiQ5oZokMzM6JDzUyiQ2ZmokMAgKJD
mpmiQzOzokPuzKJDh+aiQwAAo0O6GaNDMzOjQ81Mo0NmZqNDAICjQ5qZo0NUs6ND7syjQ4fm
o0MAAKRDmhmkQ1QzpEPuTKRDZmakQyGApEO6maRDVLOkQ+7MpEOH5qRDIQClQ5oZpUMzM6VD
7kylQ4dmpUMAgKVDupmlQ1SzpUPNzKVDh+alQwAApkO6GaZDMzOmQ81MpkOHZqZDIYCmQ7qZ
pkMzs6ZD7symQ2bmpkMAAKdDmhmnQzMzp0PNTKdDZmanQyGAp0O6madDM7OnQ83Mp0OH5qdD
IQCoQ7oZqEMzM6hDzUyoQ4dmqEMhgKhDupmoQzOzqEPuzKhDZuaoQyEAqUOaGalDMzOpQ81M
qUOHZqlDIYCpQ5qZqUNUs6lD7sypQ4fmqUMhAKpDmhmqQzMzqkPuTKpDZmaqQyGAqkOamapD
M7OqQ+7MqkNm5qpDIQCrQ7oZq0NUM6tD7kyrQ4dmq0MAgKtDupmrQ1Szq0PuzKtDh+arQwAA
rEO6GaxDVDOsQ+5MrEOHZqxDAICsQ5qZrEMzs6xD7sysQ2bmrEMAAK1DuhmtQ1QzrUPuTK1D
ZmatQwCArUOama1DVLOtQ+7MrUNm5q1DIQCuQ7oZrkNUM65D7kyuQ2ZmrkMAgK5DmpmuQzOz
rkPuzK5DZuauQwAAr0OaGa9DMzOvQ+5Mr0OHZq9DIYCvQ5qZr0Mzs69D7syvQ2bmr0MhALBD
uhmwQzMzsEPNTLBDh2awQyGAsEOambBDVLOwQ83MsEOH5rBDAACxQ5oZsUMzM7FD7kyxQ4dm
sUMhgLFDupmxQzOzsUPuzLFDZuaxQyEAskOaGbJDVDOyQ+5MskNmZrJDAICyQ5qZskMzs7JD
7syyQ2bmskMAALNDmhmzQzMzs0PNTLNDZmazQyGAs0O6mbNDM7OzQ+7Ms0OH5rNDIQC0Q5oZ
tENUM7RD7ky0Q2ZmtEMhgLRDupm0QzOztEPNzLRDh+a0QwAAtUO6GbVDMzO1Q+5MtUOHZrVD
IYC1Q5qZtUMzs7VD7sy1Q2bmtUMhALZDmhm2Q1QztkPNTLZDh2a2QyGAtkOambZDM7O2Q83M
tkNm5rZDQgC3Q7oZt0MzM7dDzUy3Q2Zmt0MAgLdDmpm3QzOzt0PuzLdDh+a3QyEAuEOaGbhD
MzO4Q+5MuEOHZrhDIYC4Q5qZuEMzs7hD7sy4Q4fmuEMAALlDmhm5QzMzuUPNTLlDh2a5QyGA
uUO6mblDM7O5Q83MuUNm5rlDAAC6Q5oZukMzM7pD7ky6Q4dmukMAgLpDupm6Q1SzukPNzLpD
Zua6QyEAu0OaGbtDVDO7Q+5Mu0NmZrtDAIC7Q5qZu0Mzs7tDzcy7Q4fmu0MAALxDmhm8QzMz
vEPuTLxDZma8QyGAvEO6mbxDM7O8Q83MvENm5rxDAAC9Q5oZvUNUM71D7ky9Q4dmvUMAgL1D
upm9QzOzvUPuzL1DZua9QyEAvkOaGb5DVDO+Q+5MvkNmZr5DIYC+Q9uZvkMzs75Dzcy+Q2bm
vkMhAL9Duhm/QzMzv0PNTL9DZma/QyGAv0Oamb9DVLO/Q+7Mv0Nm5r9DIQDAQ7oZwEMzM8BD
zUzAQ4dmwEMAgMBDmpnAQzOzwEPuzMBDZubAQyEAwUOaGcFDMzPBQ81MwUNmZsFDAIDBQ5qZ
wUNUs8FD7szBQ2bmwUMhAMJDuhnCQzMzwkPNTMJDZmbCQwCAwkOamcJDVLPCQ+7MwkOH5sJD
AADDQ5oZw0MzM8ND7kzDQ4dmw0MhgMNDupnDQ3Wzw0PuzMNDZubDQwAAxEOaGcRDVDPEQ+5M
xEOHZsRDAIDEQ7qZxENUs8RD7szEQ4fmxEMhAMVDuhnFQ1QzxUPNTMVDZmbFQyGAxUO6mcVD
M7PFQ83MxUNm5sVDAADGQ7oZxkMzM8ZDzUzGQ2ZmxkMhgMZDupnGQzOzxkPNzMZDh+bGQyEA
x0OaGcdDMzPHQ81Mx0OHZsdDIYDHQ5qZx0Mzs8dDzczHQ4fmx0MAAMhDmhnIQzMzyEPuTMhD
h2bIQyGAyEOamchDM7PIQ+7MyENm5shDIQDJQ7oZyUNUM8lD7kzJQ2ZmyUMAgMlDmpnJQ1Sz
yUPuzMlDh+bJQyEAykOaGcpDMzPKQ81MykNmZspDIYDKQ5qZykNUs8pDzczKQ4fmykMhAMtD
mhnLQ1Qzy0PNTMtDZmbLQyGAy0O6mctDVLPLQ83My0Nm5stDIQDMQ5oZzENUM8xD7kzMQ4dm
zEMhgMxDupnMQ1SzzEPuzMxDZubMQwAAzUO6Gc1DMzPNQ+5MzUOHZs1DIYDNQ7qZzUNUs81D
zczNQ4fmzUMAAM5DuhnOQzMzzkPuTM5Dh2bOQwCAzkOamc5DVLPOQ83MzkOH5s5DAADPQ5oZ
z0NUM89D7kzPQ4dmz0MAgM9DmpnPQ1Szz0PuzM9DZubPQyEA0EOaGdBDMzPQQ+5M0ENmZtBD
IYDQQ5qZ0ENUs9BDzczQQ2bm0EMAANFDmhnRQzMz0UPuTNFDh2bRQyGA0UO6mdFDM7PRQ83M
0UOH5tFDAADSQ5oZ0kNUM9JD7kzSQ4dm0kMhgNJDupnSQzOz0kPuzNJDh+bSQyEA00O6GdND
MzPTQ81M00OHZtNDIYDTQ7qZ00NUs9NDzczTQ2bm00MhANRDmhnUQzMz1EPuTNRDZmbUQyGA
1EOamdRDVLPUQ+7M1EOH5tRDAADVQ5oZ1UMzM9VD7kzVQ4dm1UMhgNVDupnVQzOz1UPuzNVD
ZubVQwAA1kOaGdZDVDPWQ81M1kNmZtZDAIDWQ7qZ1kMzs9ZD7szWQ2bm1kMAANdDmhnXQzMz
10PuTNdDZmbXQwCA10O6mddDVLPXQ+7M10Nm5tdDAADYQ7oZ2ENUM9hD7kzYQ2Zm2EMhgNhD
mpnYQzOz2EPNzNhDZubYQyEA2UO6GdlDMzPZQ81M2UNmZtlDIYDZQ7qZ2UMzs9lD7szZQ2bm
2UMhANpDuhnaQzMz2kPNTNpDh2baQyGA2kOamdpDVLPaQ83M2kOH5tpDIQDbQ5oZ20NUM9tD
7kzbQ2Zm20MhgNtDmpnbQ1Sz20PNzNtDZubbQyEA3EOaGdxDVDPcQ81M3ENmZtxDIYDcQ7qZ
3ENUs9xDzczcQ4fm3EMhAN1DmhndQ1Qz3UPuTN1DZmbdQwCA3UO6md1DM7PdQ+7M3UNm5t1D
IQDeQ7oZ3kMzM95D7kzeQ2Zm3kMhgN5DmpneQ1Sz3kPNzN5DZubeQyEA30O6Gd9DVDPfQ+5M
30NmZt9DIYDfQ5qZ30NUs99DzczfQ4fm30MhAOBDmhngQ1Qz4EPNTOBDh2bgQwCA4EO6meBD
M7PgQ83M4ENm5uBDIQDhQ7oZ4UNUM+FDzUzhQ4dm4UMhgOFDupnhQzOz4UPuzOFDh+bhQyEA
4kO6GeJDMzPiQ81M4kOHZuJDAIDiQ7qZ4kNUs+JD7sziQ4fm4kMhAONDuhnjQzMz40PuTOND
h2bjQyGA40OameNDM7PjQ+7M40OH5uNDIQDkQ5oZ5ENUM+RDzUzkQ2Zm5EMAgORDupnkQzOz
5EPuzORDZubkQwAA5UO6GeVDVDPlQ+5M5UOHZuVDAIDlQ5qZ5UNUs+VDzczlQ4fm5UMhAOZD
mhnmQzMz5kPNTOZDh2bmQwCA5kOameZDM7PmQ83M5kNm5uZDIQDnQ5oZ50NUM+dDzUznQ2Zm
50MAgOdDmpnnQzOz50PNzOdDZubnQyEA6EOaGehDVDPoQ81M6EOHZuhDIYDoQ7qZ6EMzs+hD
7szoQ4fm6EMAAOlDuhnpQzMz6UPuTOlDZmbpQyGA6UOamelDM7PpQ83M6UOH5ulDIQDqQ7oZ
6kNUM+pDzUzqQ4dm6kMAgOpDmpnqQzOz6kPuzOpDZubqQwAA60OaGetDVDPrQ81M60OHZutD
AIDrQ5qZ60Mzs+tDzczrQ2bm60MhAOxDuhnsQ1Qz7EPuTOxDZmbsQwCA7EO6mexDVLPsQ+7M
7ENm5uxDAADtQ7oZ7UMzM+1D7kztQ2Zm7UMAgO1DupntQ1Sz7UPuzO1DZubtQyEA7kOaGe5D
VDPuQ81M7kNmZu5DAIDuQ5qZ7kNUs+5D7szuQ4fm7kMhAO9DuhnvQ1Qz70PNTO9DZmbvQwCA
70Oame9DVLPvQ+7M70Nm5u9DAADwQ7oZ8ENUM/BD7kzwQ2Zm8EMAgPBDmpnwQzOz8EPuzPBD
h+bwQyEA8UOaGfFDMzPxQ81M8UNmZvFDAIDxQ5qZ8UNUs/FDzczxQ2bm8UMAAPJDuhnyQzMz
8kPuTPJDqGbyQwCA8kO6mfJDM7PyQ+7M8kNm5vJDAADzQ5oZ80MzM/ND7kzzQ2Zm80MAgPND
mpnzQzOz80PNzPNDZubzQyEA9EOaGfRDVDP0Q81M9EOHZvRDIYD0Q5qZ9ENUs/RD7sz0Q2bm
9EMAAPVDmhn1Q1Qz9UPuTPVDZmb1QwCA9UOamfVDM7P1Q83M9UOH5vVDAAD2Q5oZ9kNUM/ZD
7kz2Q4dm9kMhgPZDmpn2QzOz9kPNzPZDh+b2QwAA90OaGfdDVDP3Q+5M90OHZvdDIYD3Q7qZ
90NUs/dDzcz3Q2bm90MhAPhDmhn4Q1Qz+EPNTPhDZmb4QyGA+EOamfhDM7P4Q+7M+ENm5vhD
AAD5Q5oZ+UMzM/lDzUz5Q4dm+UMhgPlDupn5QzOz+UPNzPlDh+b5QwAA+kOaGfpDMzP6Q81M
+kNmZvpDIYD6Q5qZ+kMzs/pDzcz6Q2bm+kMAAPtDuhn7QzMz+0PuTPtDh2b7QyGA+0O6mftD
M7P7Q+7M+0OH5vtDIQD8Q5oZ/ENUM/xD7kz8Q2Zm/EMAgPxDmpn8Q1Sz/EPNzPxDh+b8QwAA
/UO6Gf1DVDP9Q+5M/UOHZv1DAID9Q7qZ/UNUs/1Dzcz9Q4fm/UMAAP5Duhn+Q1Qz/kPNTP5D
Zmb+QwCA/kO6mf5DVLP+Q+7M/kNm5v5DIQD/Q7oZ/0MzM/9D7kz/Q2Zm/0MhgP9Dmpn/Q1Sz
/0PuzP9DZub/QwAAAETNDABEqhkARHcmAEREMwBEEEAARM1MAESqWQBEZmYARFRzAEQQgABE
3YwARJqZAER3pgBERLMARBDAAETNzABEmtkARHfmAEQz8wBEEAABRN0MAUSqGQFEdyYBREQz
AUQAQAFEzUwBRJpZAURmZgFERHMBRBCAAUTNjAFEqpkBRGamAUQzswFEEMABRM3MAUSq2QFE
d+YBRDPzAUQAAAJEzQwCRJoZAkR3JgJERDMCRBBAAkTNTAJEqlkCRHdmAkQzcwJEAIACRM2M
AkSamQJEZqYCRDOzAkQAwAJE3cwCRJrZAkRm5gJEM/MCRBAAA0TNDANEqhkDRGYmA0REMwNE
EEADRM1MA0SaWQNEZmYDRDNzA0QQgANE3YwDRJqZA0RmpgNERLMDRBDAA0TdzANEmtkDRGbm
A0RE8wNEEAAERM0MBESqGQREdyYERDMzBEQAQARE3UwERJpZBER3ZgREM3MERBCABETNjARE
qpkERHemBEREswREAMAERM3MBESa2QREZuYERETzBEQAAAVEzQwFRKoZBUR3JgVERDMFRBBA
BUTNTAVEmlkFRGZmBUREcwVEAIAFRN2MBUSqmQVEd6YFRESzBUQAwAVE3cwFRKrZBUR35gVE
M/MFRBAABkTdDAZEqhkGRGYmBkREMwZEAEAGRN1MBkSaWQZEZmYGRERzBkQAgAZEzYwGRKqZ
BkRmpgZERLMGRADABkTNzAZEqtkGRHfmBkQz8wZEAAAHRM0MB0SaGQdEdyYHRDMzB0QQQAdE
3UwHRJpZB0RmZgdEM3MHRACAB0TNjAdEmpkHRHemB0REswdEEMAHRN3MB0Sq2QdEZuYHRETz
B0QQAAhEzQwIRKoZCERmJghEMzMIRABACETdTAhEmlkIRHdmCEREcwhEEIAIRN2MCESamQhE
d6YIRDOzCEQAwAhEzcwIRKrZCER35ghERPMIRBAACUTNDAlEqhkJRGYmCUREMwlEEEAJRM1M
CUSaWQlEZmYJRDNzCUQQgAlEzYwJRKqZCURmpglERLMJRBDACUTdzAlEqtkJRGbmCURE8wlE
EAAKRM0MCkSaGQpEZiYKRDMzCkQQQApEzUwKRKpZCkRmZgpERHMKRACACkTNjApEmpkKRGam
CkQzswpEAMAKRN3MCkSa2QpEd+YKRETzCkQQAAtE3QwLRJoZC0RmJgtERDMLRABAC0TNTAtE
mlkLRHdmC0QzcwtEEIALRN2MC0SqmQtEZqYLRDOzC0QQwAtEzcwLRKrZC0R35gtERPMLRBAA
DETNDAxEqhkMRHcmDEREMwxEAEAMRN1MDESqWQxEd2YMRERzDEQAgAxE3YwMRKqZDER3pgxE
M7MMRADADETdzAxEmtkMRHfmDERE8wxEAAANRM0MDUSaGQ1EZiYNREQzDUQAQA1E3UwNRKpZ
DUR3Zg1EM3MNRBCADUTdjA1EmpkNRHemDUQzsw1EEMANRM3MDUSq2Q1Ed+YNRETzDUQAAA5E
zQwORJoZDkR3Jg5EMzMORBBADkTdTA5EqlkORGZmDkREcw5EEIAORN2MDkSamQ5EZqYORESz
DkQAwA5E3cwORJrZDkRm5g5ERPMORAAAD0TdDA9EmhkPRGYmD0QzMw9EEEAPRM1MD0SqWQ9E
ZmYPRDNzD0QQgA9E3YwPRJqZD0Rmpg9EM7MPRBDAD0TdzA9EqtkPRHfmD0RE8w9EAAAQRM0M
EESqGRBEZiYQRDMzEEQQQBBE3UwQRKpZEERmZhBEM3MQRACAEETdjBBEqpkQRHemEEQzsxBE
AMAQRM3MEESa2RBEd+YQRETzEEQAABFE3QwRRJoZEUR3JhFERDMRRBBAEUTNTBFEmlkRRHdm
EUREcxFEAIARRM2MEUSamRFEd6YRRDOzEUQQwBFE3cwRRJrZEUR35hFEM/MRRBAAEkTdDBJE
qhkSRHcmEkREMxJEEEASRM1MEkSqWRJEd2YSRDNzEkQAgBJE3YwSRJqZEkRmphJEM7MSRBDA
EkTdzBJEmtkSRGbmEkRE8xJEAAATRN0ME0SqGRNEdyYTREQzE0QAQBNE3UwTRJpZE0RmZhNE
M3MTRBCAE0TNjBNEqpkTRHemE0REsxNEAMATRN3ME0Sq2RNEd+YTRDPzE0QAABRE3QwURJoZ
FERmJhREMzMURABAFETdTBREmlkURHdmFEREcxREAIAURN2MFESamRREZqYURESzFEQAwBRE
3cwURJrZFERm5hREM/MURBAAFUTNDBVEqhkVRGYmFUQzMxVEEEAVRM1MFUSqWRVEd2YVRDNz
FUQAgBVE3YwVRJqZFURmphVEM7MVRADAFUTNzBVEqtkVRGbmFUQz8xVEAAAWRN0MFkSqGRZE
ZiYWRDMzFkQQQBZEzUwWRJpZFkR3ZhZEM3MWRBCAFkTdjBZEmpkWRHemFkREsxZEAMAWRN3M
FkSa2RZEZuYWRETzFkQQABdE3QwXRKoZF0RmJhdERDMXRBBAF0TdTBdEmlkXRHdmF0REcxdE
EIAXRM2MF0SqmRdEZqYXRESzF0QAwBdEzcwXRKrZF0Rm5hdEM/MXRAAAGETdDBhEmhkYRHcm
GEQzMxhEAEAYRM1MGESaWRhEd2YYRERzGEQAgBhEzYwYRKqZGERmphhEM7MYRADAGETdzBhE
qtkYRGbmGEQz8xhEEAAZRM0MGUSqGRlEZiYZRDMzGUQAQBlE3UwZRKpZGUR3ZhlEM3MZRBCA
GUTNjBlEqpkZRGamGUREsxlEAMAZRN3MGUSq2RlEZuYZRDPzGUQQABpE3QwaRJoZGkR3JhpE
RDMaRBBAGkTdTBpEqlkaRGZmGkREcxpEEIAaRN2MGkSamRpEZqYaRESzGkQQwBpE3cwaRJrZ
GkRm5hpEM/MaRBAAG0TNDBtEqhkbRHcmG0REMxtEAEAbRN1MG0SqWRtEZmYbRERzG0QAgBtE
7owbRJqZG0R3phtEM7MbRBDAG0TdzBtEqtkbRGbmG0Qz8xtEAAAcRM0MHESqGRxEZiYcRDMz
HEQAQBxE3UwcRJpZHER3ZhxEM3McRACAHETdjBxEqpkcRHemHEQzsxxEEMAcRN3MHESq2RxE
ZuYcRDPzHEQQAB1EzQwdRJoZHURmJh1EMzMdRBBAHUTNTB1EqlkdRGZmHUREcx1EEIAdRN2M
HUSqmR1Ed6YdRDOzHUQQwB1E3cwdRJrZHURm5h1EM/MdRAAAHkTNDB5EqhkeRGYmHkQzMx5E
EEAeRM1MHkSaWR5EZmYeRERzHkQAgB5EzYweRJqZHkR3ph5ERLMeRBDAHkTNzB5EmtkeRGbm
HkRE8x5EAAAfRM0MH0SaGR9EZiYfRDMzH0QAQB9EzUwfRKpZH0R3Zh9ERHMfRBCAH0TNjB9E
qpkfRGamH0REsx9EEMAfRN3MH0Sq2R9Ed+YfRETzH0QAACBE3QwgRKoZIER3JiBERDMgRBBA
IETdTCBEulkgRHdmIEQzcyBEAIAgRN2MIESqmSBEd6YgRDOzIEQQwCBE3cwgRKrZIER35iBE
M/MgRAAAIUTNDCFEqhkhRGYmIUREMyFEEEAhRN1MIUSqWSFEZmYhRERzIUQQgCFE3YwhRJqZ
IUR3piFERLMhRBDAIUTNzCFEqtkhRGbmIUQz8yFEAAAiRN0MIkSqGSJEZiYiREQzIkQQQCJE
zUwiRJpZIkR3ZiJERHMiRBCAIkTNjCJEmpkiRGamIkREsyJEAMAiRN3MIkSa2SJEd+YiRDPz
IkQAACNEzQwjRKoZI0RmJiNERDMjRBBAI0TdTCNEqlkjRGZmI0REcyNEEIAjRM2MI0SamSNE
d6YjRDOzI0QAwCNEzcwjRKrZI0Rm5iNEM/MjRAAAJETdDCREmhkkRHcmJEQzMyREEEAkRM1M
JESaWSREZmYkRERzJEQQgCRE3YwkRKqZJER3piREM7MkRBDAJETdzCREmtkkRGbmJEQz8yRE
EAAlRM0MJUSqGSVEZiYlREQzJUQQQCVEzUwlRJpZJURmZiVERHMlRACAJUTdjCVEmpklRHem
JUQzsyVEEMAlRN3MJUSa2SVEZuYlRETzJUQQACZEzQwmRKoZJkRmJiZERDMmRBBAJkTdTCZE
qlkmRHdmJkQzcyZEAIAmRN2MJkSqmSZEZqYmRESzJkQAwCZEzcwmRJrZJkR35iZEM/MmRBAA
J0TNDCdEmhknRGYmJ0QzMydEEEAnRN1MJ0SqWSdEZmYnRERzJ0QQgCdE3YwnRJqZJ0R3pidE
M7MnRADAJ0TdzCdEqtknRHfmJ0Qz8ydEEAAoRN0MKESqGShEdyYoREQzKEQAQChE3UwoRJpZ
KERmZihERHMoRBCAKETdjChEmpkoRGamKEQzsyhEEMAoRN3MKESq2ShEd+YoRETzKEQAAClE
3QwpRJoZKURmJilERDMpRBBAKUTdTClEmlkpRHdmKUQzcylEEIApRM2MKUSqmSlEZqYpRDOz
KUQQwClE3cwpRKrZKUR35ilERPMpRAAAKkTdDCpEmhkqRHcmKkREMypEEEAqRM1MKkSqWSpE
ZmYqRERzKkQhgCpE3YwqRJqZKkR3pipERLMqRADAKkTdzCpEmtkqRHfmKkQz8ypEAAArRM0M
K0SqGStEZiYrREQzK0QAQCtE3UwrRJpZK0R3ZitERHMrRBCAK0TdjCtEmpkrRHemK0QzsytE
AMArRM3MK0Sa2StEZuYrRETzK0QQACxEzQwsRJoZLERmJixEMzMsRBBALETdTCxEmlksRHdm
LEQzcyxEEIAsRN2MLESqmSxEZqYsRESzLEQQwCxEzcwsRKrZLERm5ixERPMsRAAALUTdDC1E
qhktRGYmLUQzMy1EEEAtRN1MLUSqWS1Ed2YtRDNzLUQAgC1E3YwtRKqZLUR3pi1ERLMtRBDA
LUTdzC1EmtktRHfmLURE8y1EEAAuRN0MLkSaGS5EZiYuREQzLkQQQC5E3UwuRJpZLkRmZi5E
M3MuRACALkTNjC5EmpkuRHemLkREsy5EEMAuRM3MLkSa2S5Ed+YuRDPzLkQQAC9EzQwvRJoZ
L0R3Ji9EMzMvRABAL0TdTC9EqlkvRHdmL0REcy9EEIAvRN2ML0SamS9EZqYvRDOzL0QQwC9E
3cwvRKrZL0R35i9EM/MvRAAAMETNDDBEqhkwRGYmMEQzMzBEEEAwRN1MMESqWTBEd2YwRDNz
MEQAgDBEzYwwRKqZMER3pjBEM7MwRBDAMETNzDBEmtkwRHfmMEQz8zBEEAAxRN0MMUSqGTFE
dyYxRDMzMUQQQDFE3UwxRKpZMURmZjFERHMxRACAMUTNjDFEmpkxRHemMUREszFEEMAxRN3M
MUSq2TFEZuYxRETzMUQAADJEzQwyRJoZMkRmJjJERDMyRBBAMkTNTDJEmlkyRGZmMkQzczJE
EIAyRN2MMkSqmTJEZqYyRDOzMkQAwDJEzcwyRJrZMkR35jJERPMyRBAAM0TdDDNEqhkzRGYm
M0REMzNEAEAzRM1MM0SqWTNEZmYzRDNzM0QQgDNE3YwzRKqZM0RmpjNERLMzRADAM0TNzDNE
qtkzRHfmM0Qz8zNEEAA0RM0MNESqGTREdyY0RDMzNEQQQDREzUw0RJpZNERmZjREM3M0RBCA
NETdjDREqpk0RGamNEQzszREAMA0RM3MNESq2TREd+Y0RDPzNEQAADVEzQw1RKoZNURmJjVE
MzM1RABANUTdTDVEqlk1RHdmNUREczVEEIA1RM2MNUSqmTVEZqY1RDOzNUQQwDVEzcw1RKrZ
NUR35jVEM/M1RAAANkTNDDZEqhk2RHcmNkQzMzZEEEA2RM1MNkSqWTZEZmY2RERzNkQAgDZE
zYw2RKqZNkR3pjZEM7M2RBDANkTdzDZEmtk2RGbmNkQz8zZEEAA3RM0MN0SqGTdEZiY3REQz
N0QAQDdE3Uw3RJpZN0SHZjdEM3M3RBCAN0TdjDdEqpk3RHemN0REszdEAMA3RN3MN0Sq2TdE
d+Y3RETzN0QAADhE3Qw4RKoZOER3JjhEMzM4RBBAOETNTDhEqlk4RGZmOEQzczhEAIA4RN2M
OESamThEZqY4RDOzOEQQwDhE3cw4RJrZOER35jhERPM4RAAAOUTdDDlEqhk5RGYmOUREMzlE
AEA5RM1MOUSqWTlEd2Y5RDNzOUQQgDlEzYw5RJqZOURmpjlEM7M5RADAOUTdzDlEmtk5RGbm
OUQz8zlEEAA6RM0MOkSqGTpEdyY6RDMzOkQQQDpEzUw6RJpZOkRmZjpEM3M6RBCAOkTNjDpE
qpk6RGamOkREszpEAMA6RN3MOkSa2TpEZuY6RETzOkQQADtE3Qw7RKoZO0SHJjtERDM7RABA
O0TNTDtEmlk7RGZmO0REcztEAIA7RN2MO0SqmTtEZqY7RDOzO0QAwDtE3cw7RJrZO0R35jtE
RPM7RAAAPETNDDxEqhk8RHcmPEQzMzxEAEA8RN1MPESaWTxEZmY8RDNzPEQQgDxE3Yw8RJqZ
PER3pjxEM7M8RADAPETdzDxEqtk8RHfmPERE8zxEAAA9RM0MPUSqGT1EZiY9REQzPUQAQD1E
3Uw9RJpZPURmZj1EM3M9RBCAPUTdjD1Eqpk9RHemPUQzsz1EAMA9RN3MPUSq2T1EZuY9RDPz
PUQAAD5EzQw+RKoZPkRmJj5EMzM+RBBAPkTNTD5Emlk+RHdmPkQzcz5EAIA+RN2MPkSqmT5E
ZqY+RESzPkQAwD5Ezcw+RJrZPkRm5j5ERPM+RBAAP0TdDD9Emhk/RGYmP0REMz9EAEA/RM1M
P0SqWT9EZmY/RERzP0QAgD9E3Yw/RJqZP0R3pj9EM7M/RBDAP0TdzD9Eqtk/RHfmP0Qz8z9E
AABARN0MQESqGUBEZiZARDMzQEQQQEBE3UxARKpZQER3ZkBEM3NARBCAQETNjEBEqplARGam
QEREs0BEAMBARM3MQESq2UBEZuZARDPzQEQQAEFE3QxBRKoZQURmJkFEMzNBRABAQUTdTEFE
qllBRGZmQUREc0FEEIBBRN2MQUSamUFEd6ZBRESzQUQAwEFE3cxBRKrZQURm5kFEM/NBRAAA
QkTNDEJEqhlCRGYmQkREM0JEAEBCRN1MQkSaWUJEd2ZCRDNzQkQAgEJE3YxCRKqZQkRmpkJE
RLNCRADAQkTdzEJEqtlCRGbmQkRE80JEEABDRN0MQ0SaGUNEZiZDRDMzQ0QAQENEzUxDRKpZ
Q0R3ZkNEM3NDRBCAQ0TdjENEqplDRGamQ0REs0NEAMBDRN3MQ0Sa2UNEZuZDRDPzQ0QQAERE
3QxERKoZRER3JkRERDNERBBARETNTEREqllERGZmREREc0REAIBERN2MRESqmUREd6ZERDOz
REQQwEREzcxERKrZRERm5kREM/NERAAARUTNDEVEqhlFRHcmRUREM0VEAEBFRN1MRUSaWUVE
d2ZFRERzRUQAgEVE3YxFRJqZRUR3pkVEM7NFRADARUTdzEVEmtlFRGbmRUQz80VEEABGRM0M
RkSqGUZEZiZGRDMzRkQAQEZEzUxGRKpZRkR3ZkZEM3NGRACARkTNjEZEuplGRGamRkQzs0ZE
AMBGRN3MRkSa2UZEZuZGRDPzRkQQAEdE3QxHRJoZR0RmJkdERDNHRBBAR0TNTEdEmllHRHdm
R0REc0dEEIBHRN2MR0SqmUdEZqZHRESzR0QQwEdEzcxHRJrZR0Rm5kdEM/NHRAAASETNDEhE
mhlIRHcmSEREM0hEEEBIRM1MSESqWUhEd2ZIRERzSEQAgEhE3YxIRJqZSERmpkhEM7NIRADA
SETdzEhEqtlIRGbmSEQz80hEAABJRN0MSUSqGUlEdyZJRDMzSUQAQElE3UxJRKpZSURmZklE
RHNJRBCASUTNjElEmplJRHemSUREs0lEAMBJRN3MSUSa2UlEZuZJRETzSUQQAEpEzQxKRKoZ
SkR3JkpEMzNKRABASkTdTEpEqllKRGZmSkREc0pEEIBKRN2MSkSqmUpEZqZKRESzSkQQwEpE
3cxKRKrZSkRm5kpEM/NKRBAAS0TNDEtEmhlLRGYmS0QzM0tEEEBLRN1MS0SqWUtEd2ZLRDNz
S0QAgEtEzYxLRJqZS0RmpktERLNLRADAS0TdzEtEmtlLRHfmS0RE80tEAABMRM0MTESqGUxE
ZiZMREQzTEQAQExE3UxMRJpZTERmZkxEM3NMRACATETdjExEqplMRHemTEQzs0xEEMBMRN3M
TESa2UxEZuZMRETzTEQQAE1E3QxNRKoZTURmJk1EMzNNRABATUTdTE1EqllNRGZmTUREc01E
AIBNRM2MTUSqmU1EZqZNRESzTUQQwE1E3cxNRKrZTUR35k1ERPNNRBAATkTdDE5EqhlORHcm
TkREM05EAEBORM1MTkSaWU5EZmZORDNzTkQAgE5E3YxORKqZTkRmpk5EM7NORBDATkTNzE5E
mtlORHfmTkQz805EEABPRM0MT0SqGU9EZiZPRDMzT0QQQE9EzUxPRKpZT0RmZk9EM3NPRACA
T0TdjE9EqplPRHemT0Qzs09EEMBPRM3MT0Sa2U9EZuZPRETzT0QQAFBE3QxQRKoZUER3JlBE
MzNQRBBAUETdTFBEmllQRHdmUEQzc1BEEIBQRM2MUESamVBEZqZQRDOzUEQAwFBEzcxQRKrZ
UERm5lBERPNQRAAAUUTdDFFEmhlRRGYmUUQzM1FEAEBRRM1MUUSqWVFEZmZRRERzUUQAgFFE
zYxRRJqZUUR3plFEM7NRRADAUUTdzFFEmtlRRHfmUUQz81FEEABSRN0MUkSqGVJEZiZSREQz
UkQAQFJEzUxSRKpZUkRmZlJEM3NSRBCAUkTdjFJEmplSRHemUkQzs1JEEMBSRM3MUkSq2VJE
ZuZSRETzUkQAAFNE3QxTRJoZU0R3JlNEMzNTRBBAU0TNTFNEmllTRGZmU0Qzc1NEEIBTRN2M
U0SqmVNEZqZTRESzU0QAwFNE3cxTRKrZU0R35lNEM/NTRBAAVETNDFREqhlURGYmVEQzM1RE
EEBURM1MVESqWVREZmZURERzVEQQgFRE3YxURJqZVERmplREM7NURADAVETdzFREmtlURHfm
VEQz81REAABVRM0MVUSqGVVEZiZVRDMzVUQAQFVE3UxVRKpZVUR3ZlVEM3NVRBCAVUTdjFVE
mplVRGamVUREs1VEAMBVRM3MVUSq2VVEZuZVRDPzVUQAAFZEzQxWRJoZVkRmJlZEMzNWRBBA
VkTdTFZEqllWRGZmVkREc1ZEEIBWRM2MVkSqmVZEZqZWRESzVkQAwFZEzcxWRJrZVkR35lZE
M/NWRBAAV0TNDFdEmhlXRGYmV0QzM1dEEEBXRM1MV0SqWVdEZmZXRERzV0QAgFdE3YxXRJqZ
V0RmpldEM7NXRBDAV0TNzFdEqtlXRGbmV0Qz81dEAABYRM0MWESqGVhEZiZYREQzWEQAQFhE
3UxYRJpZWER3ZlhERHNYRBCAWETNjFhEqplYRHemWEQzs1hEAMBYRM3MWESq2VhEZuZYRDPz
WEQAAFlE3QxZRJoZWUR3JllEMzNZRBBAWUTdTFlEqllZRGZmWUREc1lEEIBZRN2MWUSqmVlE
ZqZZRESzWUQQwFlEzcxZRKrZWUSH5llEM/NZRBAAWkTdDFpEqhlaRHcmWkREM1pEAEBaRM1M
WkSqWVpEZmZaRERzWkQAgFpEzYxaRKqZWkRmplpERLNaRBDAWkTNzFpEqtlaRGbmWkRE81pE
AABbRM0MW0SaGVtEZiZbRDMzW0QAQFtE3UxbRJpZW0R3ZltEM3NbRBCAW0TNjFtEqplbRGam
W0REs1tEAMBbRN3MW0Sa2VtEZuZbRDPzW0QQAFxEzQxcRJoZXERmJlxEMzNcRBBAXETNTFxE
mllcRHdmXEREc1xEAIBcRN2MXESamVxEd6ZcRESzXEQAwFxE3cxcRJrZXERm5lxERPNcRAAA
XUTNDF1EmhldRGYmXUQzM11EEEBdRN1MXUSqWV1Ed2ZdRDNzXUQAgF1E3YxdRKqZXURmpl1E
M7NdRA==</AssayXData><AssayYData Points="3835">3DK7vDUto7wV1qG85nhivCEqlLw0e5O88tpkvBTfVbwquxG8h6oavKGIYLynY0O8lC4ovLXI
IbzB4iK8K7YqvFYH7rvEpXK7dVAPvEcDEbxclxG85Mf7u8Jn/7uHpfO771jDu2tNubtp6Ne7
ZPhpuzfhkbvbPqG6Ar2xuzbIDbxEDp674+aiu3iELrxUUGk537fmu1nXhrt8rzm7vh0au2ON
k7s/k0q7ywKkuyKvwLsBE7u7NJslu3/nDLuFxse711qYuiP7JbvazAu7cwhbu3hBjTlNr427
zACRu8JNILwEZ7e6cEquupZYtDohGTE70XDhuQlDIzvu3Gu7znAXOoY2eDkMFp45IiDMO5Wb
ljsYqok6amvROjcpMDs/di+6eUdUOkM+FjpQL8C5nmXWOZWPwDvdKZA6ds92O5KNBztKNNk3
fpwyO5hBgToKsX87dhKnuoYd+rgdpAs7o/UrO8517zsBbq07k4+yO6U3DzwsbKE7U64xOx3U
KTrlvdw7sc3rOguKEDvxObQ4CkSYO1zOlDssWBM8ZxfEO7a0xzpmr9u50l8MPEyF3js00zU8
y1NxO36O0TtBJ847+DTcO3IV9ztMHz875Yl/O1nmBjzLsPQ797HuO+K43zuzE6k7idVTOxfZ
8jtJfNM7mV7OOwss7juKhkQ85qYpPFsHDjzWkzA8D2cFPCSroTskb5o7TRGmO9ARJTyapRI8
+/2RO4PnwDv5FQc8lH17OkCjEzzOZyc8jLstPClQBDysKSg8IvXfOy6U4Ts97xw8SXiQOzRW
DDxbGQk8wsYgPJB0Jzw+sSk8zVUYPGkaATwcByI80/6pO+jp7Dtpeyw8tuYLPJEYDzwgqg08
BDBSPFWE+zsIPi08XyeBPJc6xjubCoQ8oE0gPLGvHjz24zo82+IpPOGmHjyxI7o7jZ85PGzJ
czz1j0A8uPJHPCwXTDxNUQA809FRPJQXRjy1q1E84BVoPGKgDzynv2U8e/0DPF07bDzhgv07
s/dgPOx5PjytdiY8s8obPMcxNjwotoA8zmV2PBLvcTxFI388SOd1PLDlHDyNzEg8Gz5APNXu
DTzPgWo87vvqO5XbiTxvQUU8n/IzPDYNJjwGB2E8r0wfPHQokDwx3mI8FW6APOD0QzzXuzE8
m/2MPHzWRzwrGGY8jT0iPBPBoTz2Rkc8+zyYPDA8PjwXc5g8uvFOPE+gTTydmno8eGIyPNkM
WzxMQV48EvVHPM4TOzxY6VI8DiN/PJMQXjz6NW88oFecPF1Wazyp6mc8sjE8PDfmaTyhykQ8
d8c6PCbbbTxiR1g8cH2jPJalizyvq6c8/bZFPLzjkTyma4E8abFoPHISjjxJlWA8H66PPJ4Y
gDz4JXI8wHBSPKZLQTxXMpE8N+qRPMwHlzzIkC085imnPDEjjjy9U0I86MKBPBO1gTzS+ZI8
eHOEPMMKfjz3rHs8ZsqTPEfbaTySUJc8C/d3PF4xgjxgdpI8o+aRPKpQjTz3RJs8/3WhPLwa
oTy0tj88kU6bPNl0kzwu85U83dV5PJYJmzy6lHw84rmBPFw+gTz9moc86mGSPCFkjjxxKJw8
oIiKPMYTizwsXYU8gf2DPE8xpDyc0Ys8nJlpPAPpmzzbojA8ZOuMPDykhDwrDZk8WqSnPEFf
nzynEXk8DD+nPLaekjzsLoo8kU2fPE0fozyWhmY8DDqVPMx3iDy9S7I8vhySPCgwhDzgbME8
OWWPPBDyrTzTNo88/W5vPHR5gjwehbU8G8yUPPYTtzycAKI8CYWcPB83hTwX0Zw8JMCvPEUo
nDzgMoE8akWPPNIenDxCF4889s2yPJZxqjxNQ5Q86a2qPLCVoDyvmJw8mjOpPKjtnzwtT688
QuetPHHUsDx5QqU8bmmYPAItpzxFKpM8kX+VPCY1dTzdn7I803hgPKkajjzWz7I8GoOPPL80
lTwmH6M8RCp0PBB6uzyoaYc8ZCKxPBNhoTyH86A8qTqjPJxnljyoroI8nl3APDxhkzyKDYU8
3iiYPENKmTxNZqY89GuWPHWZtDzRlm08zJiePHcElzwXJ4U8ICq3PEq2jTxVRqs8AM2JPLde
oDyGj5M8Jc2dPBq87Dz3QKU8OMahPFsslDzXc5U81guvPDAlrDxHvbY8gJqoPK7NuTynHJs8
dM/EPNWdjDyDYqk8Q2uuPGLQuzxDuas85/m6PFGGsjzrdLY8fdXIPI4/0zwCsr48EjTGPKua
rTyuK7k8Ddq5PKVQxzwKVqk8N0e+PMaWhTxmAZw878K8PPOKmzz136s8pzmlPKKDqzyZPro8
DeqqPKC7yzyfpLQ84OShPFjbyjx75rs805KjPI/NpzyqVMI80Ea2PBAMrjyZFL08KNaUPIB6
mjzI8688IpqOPBhx3jyK4bs8T5iZPNuAvjyw+bI8i13SPKOXozxPd8o8LtzVPBAitDwZ0bs8
MAqpPFrrujwi28887+7LPAqSoTxc7d48RWLMPKv2rzx2EK880NinPEpcvTyrxMs8y5O/PN/Q
iDyV2sY8t725PJbOtDyvWq48Hz7QPKC2oTxUGqQ8RS3LPEt+vTyi0dA8P6y5PNZjoDyFx9c8
2Cu4PLuIvDzS1rU83hW7PGfVuzy2yLM8kUulPOFt0DwYC6Q8fQzYPIdBnjyNgc08ZI7IPA7v
zjzfibQ8FsLqPEbOqzxMSbc8x3G0PECjzDw34sw8uemmPK0XuzwIi748ztnCPKgx7zxRlcM8
PYG6PPXByTzZT7k8X7itPFpVpjzbdaw87s/EPJVIszyJJsk8KRHDPPeaqzwWjtY88x6qPHWG
0zwBGtE8+23FPC/uvjzMJc08gamYPG1uvTwki7w8J16RPC+jvDy6H9g89Zm2PNDzwjxPed48
zI6vPPsW1jxnlaA8IsfMPGwn3jwAAOk8UqjfPKr8rjyQRMw8FiDmPEvNsjzvUeU8Lja4PH5z
oDw9/Mw8hsWvPFqt3jyGCc48Vtu0PDhrBD3F5ss8HhHaPAEhyzz/K788SjO0PIoYxTzbw7g8
p++4PLhM8zxW9Nw8Hk3BPFXC0TxZlMI8pRq/PCft5TzcD+s8ARP8PLaZxDwRYK88ZsHgPEDC
7zwczOM8WgzGPCVnyzwMVrE8lGkCPfSbvjxc65w8PgbAPC3k5jzATMM8I8nFPIaC0zw5E9w8
Ah2oPKIIxDyC7tY85iTkPOzH8zxTqLs8c93VPKPVyDze7vQ8qkfWPKoWxzxxVMk8bSbQPNHa
yzy9lt88D2TKPAnz6Dzx/NQ8AC7xPDKftTzisus8ydTUPA6M3TwLNdQ8hUq0PPsg8TyF69U8
jNr5PJXp+DyDCq88MxntPGZ26TyhEdA8zLDhPMTJ5Txdo9s8+nrbPMFa2jz20tk87bXaPKXE
3jzLf948NMzRPG15wjykAN48XOTCPKXX6TxAe9g8X/vuPOCs1TymA+88VoLOPOAV1DwH7ss8
SNfGPGqxyjx7dMk8GzHePLPDuzxnR8w8jmLQPDpUxjzR2s48WHz3PFaD2jz07uo8PbL0PFmZ
5Dzsq8Q8/EnlPOIG4zzFXgQ9VFnEPErs0zxZFN48bCfBPAGE6jxm4ug8lcLCPMA07jw4eeI8
AeAEPV363zyUl7g8keQAPVH74jywUeA8FijOPCVpAD3YwOM87RPXPKiG1jwbgeI8yu3gPIsn
6jxwvPk8bKfpPNCn1zyU3Os8VeLlPL/qtjzrSO48TETQPK344zxTUNQ8fC3ePGw50TxK7t88
EQDKPJ4buzy+igE9mAL0PAeG5TwdncA8i4DlPG8s/DyiO9s8CaPPPNbA8Dx0z/U8bj7sPAkn
8DwCuvY8ZuPePAnLzjxzfNU8DKgGPWln2jxh0AM9NZzbPCYp7jwohfc800bpPN4d4DxP+M08
6VEPPYmJ9zzcnuM8cAH7PMMn5jxm9Og86bn3PCXP5zz4eeI8mLDiPIMJ7Tzn0fQ8dEzePHIg
0zxamtw8cHrnPIziAj3iON08VIDhPCyj9jwih/Q8T6DPPF5S9DykYb88yVjnPINfAz0OaPw8
C3jePFjY+zy0deg8r/TLPCEXvjwH1PM8b/QEPcZ/+jwVb/M8z1btPPB7/Dz9RwE9/SXlPKub
AD3cKOc8Gx/xPB4e8DwgJPs8odzzPMf8CT0m0uY81L7YPA2f5zwQ2A09Xm8BPfV20Dyclf88
JgHvPIE2Bj3wIfY8D4jyPC6B5TzJfeI8WvH6PPjzAD0nDfc8xuvxPH+g9Tzvlcs8U27QPFiA
6TynUwo9yVT6PBto9zz4sQg9qmDkPJ+T5DysEPQ8kpH9PJZl7TwPyQg9CxP3PNBz2Dyk2/U8
7df+PL6XBj33gAg9dMXnPB0EBz304/U8BdftPCyT7zw+dQA9QlL7PPy3AD1ihrE82972PC91
zzzmKdM8AMDKPK/2+jxMDgE9bBsDPXrW/Dz6r+w86N7zPHcN5DyIOQA9mofVPByt5DzryP08
HlcKPZws7jyLjgI9abgDPeLo9Dyxouk84TP9PPulEz3k1+08+XcBPcsCCT2frwM9MCvkPD3G
+DxbFNw8Jhb7POaC5TwOON88DfsAPSCC5DzG3N08MNL+PD1nCz0DjuY8/rMDPfrI+jxLEww9
veH6POMM5zyszwg9g0ryPNlKET26XvY88HjvPPR5Az0K3wU9DNYJPQUKBj0Dr/s83ckSPVnx
7zykngU98Mf6POWT6zxj5NE845jpPH3CCz13bg49mqXzPF1h+TzwdwY9n8MDPaY95zzO6dA8
6szyPJ7jFT2YlAQ967rnPC6LEj0+pgM9bR7zPMLn7DwSahQ9UOD7PKPY2zymKAs9I0v7PBlN
/Tx/tes8TtsKPcyZAD04lgg9RuoFPXzIBj3fnf48wKoEPT+aCz2HOAE9+EYLPXOd7zyKU/08
ktr8PBeP4zyEKt88U/z6PF2o8DwMcgI9M/8EPUK3Az0R7wQ9il4EPUI/GD39MP08osoCPSFz
AD1YbRQ9sr3WPL2dAz1rBgk9n5H3PEo7Dz2LVvU8eQ7sPPVCET0ZWw09TZgUPWAD+jzq9vs8
qj76PInQDD0lsPU80gcJPaJJuDxT4AE9i9/9PHwrDD0R3tY8Jz8MPf565jwEte48ctbjPPMO
Cz1Y1x89/7XePOREDz17HPs8FV70PIrP5TwESwQ91iACPQezBD2xugE9BZQDPVODCz3Ejxc9
mKUFPfzd/TwrNxM930jvPGSf8DxRsQ096hAQPbcsAD039wE9kIEKPWIZ+TzBagw9jSoMPRwF
7DxVaA49VrYMPY9sAT10bQw9Osn5PEfLGD103AU9W3fXPJm9DT3MOgY9PPYKPRWN/zwIZfo8
y6DxPPz1BT2A7Q49Y5/8PKA0AD23jgA9DkH5PMkdCz3v7+Y8OAoFPf4j5zxXDwE9lGkKPVqi
5DxCMBU9gOICPYG0CT1Wnd88mHf4PEUQAj25ZBA9AEb6PDbUFD3j5Aw994sHPesjDT1Twes8
DHcCPV8ZCz1odxA9M90TPSCq8DwuJPk8bQgRPVjEBT1E1As9f/oHPfquBT0fXAg9tpwKPUOQ
Fz1/BQ09IV8BPekr9DyfaAI9/MEDPfRzCj2DqvY89qgCPdPcCz062/s8wN8UPS3t/DzvtQs9
nVcaPXeX3Dx9QgY9FVQKPRGgCD3huf08EvcHPbscDz0Quw09YvcFPYjiAj2+cgc9s28FPWNS
Az3iYg09GfcOPY03/DyRWQ899Aj7PKVACz3PHgM9DsUGPclsBj1OwvE8t08bPaNeDj0l7Bs9
mlfwPBYoGT1p7xg9eEICPXqTCD3eIuk8g9UUPTi2Bj0zKhI9G/cIPfHYHz2qGBo9RyQIPapI
CT0vzxE972YNPVEoGj3YCwU9xYEOPUx+Fj0sNwU9IIsFPezj/jxW1wM9pIoFPQq2Dj1N+gw9
pBodPXA6Ez0gvg09juYUPWqdAz3XFx49dOz+PJ5BBj2DsQk9z3MXPUnqEj043AQ9STkKPaYG
BD1RxA09euYFPSA3Dj0pKBk9BYQOPRgZAD36GwY9qOYLPTDw7DwfNPo85tMNPUHJ/zzMchI9
+w0HPb/5CT3yPgE9ufMQPRGIAz2Whgk9McwLPbiPFT3/iBI9GEgWPdTqAD09mAo9N7QTPens
Gz2ldwc9xD4TPcf2ED38uws9n0UBPbZ3DD2FYvc8p9QLPfSzEz0dFhU9DoESPWFjCz1BbQw9
24QTPRHaDT0THQM9NEQWPWbuID100PE8bFgXPYkoAz3jFQg9vNn0PGFACD0c9Ag9b9oVPVL2
Gz1xjwE92k4hPfujBz186RQ9nukXPadQIj279BU9nMIYPTvg/zwJJw09k2ErPVA09zzTHgI9
+lIWPfXxHz2aUQw98R8YPSlu/TwpZfM8VbcRPQXNBj3ERRk9CeYSPdQjAj3zSRA9/IsGPe+h
GT18RAw9Ub0QPVgmFj2u8xg9yGkNPdg2AD1AMwU9J88JPWVOEz14+hY9qyUcPTaODT13MAs9
pG8cPTDDBj1+GBg9ZB8OPRqiGT2y+RQ9ZVMNPRD5HD0bSBs9xB0TPcxMGD0xR/48jXYLPcpX
Hj2nTQo9OEcOPcGrEj09swo9yVsbPcUlBT1/Rhs9DC4SPay7Fz0l/hE9OiUJPU9PHD2KEx09
wSsCPQPxBT0K3wY9XrgIPUdeGz3TDf08J/cXPXCIEz0K0Rg9atYfPbVuJD0OMgo9CZIGPVdb
Az0+ARA92V0PPREWCz21mQY9qcgKPczMEj1BFRc9WFoMPaHrBD0JkBY9THoIPXPZFT12+As9
6A0QParmGj2tZB09ivkIPbrLFj0q8h49OyoWPakmBD3nTQc9PVAWPUEICD3RAw09J6waPWWw
Dz1g4BI9pYUIPQi3Gj30QBk9WzoJPRxHJT3AXBs9RlUbPTaiEj18fxA99HkXPYGmFj1wrhI9
1akOPXbPAj2uogw9gnEVPU16Ez1RdxA9EecdPZ1FBz0M1gw9fToWPWniEz1fuwo9D9wuPTtA
Ez1FNiI9aiICPbWfGz0MIg09qWwlPV5nJz1qUwo9ZrYTPZ2ZDj3BaBw931wLPcMpED2cEwc9
kHQQPZ6KDz2rUwY9uuQOPQCuHD1bMQo99hb6PN8iBj3yUwg9k1gQPZwTDT3qixc9pjMXPYKX
Ej1AVgU9O5ETPaOI/zwlLhc9ZP8EPRVaHz3Hshg9VW0MPc4hCT200wg97CwNPeD+DD1lKho9
fXAWPYKwED0FXBg9fToGPbC2Ez2GshU9fKgPPbvzIj33uB49DrIBPSxiDj3L5ig9Yt0NPUUz
Fj2uTB89SBAePbJiBz2ZXxE9ve8HPVqpBT06jxM9g38CPQHGGD11mxQ9n8AIPWq+Cz2UdAU9
/vYePUMwGD3c0Rs9uMEXPREqJD2YHBM9ibUePZFqHT3r9B89jYcjPaUMKz1jVBI9ZhsaPa1H
HT2XchY96dsVPadoFT2CGAk9t34hPVwpFT0w9w09MfAYPewNIT1MCSk9zPsUPQKYFj1kqSk9
4tkLPRrxIT2mZR49ws4YPTpWIj0VfQo93IcQPZtVCz3scRI9cYgkPeEQHj00hgs9e88RPQSv
Hj08YxM9STQwPUQrEj0yzxI9Sf4TPW2nFj3SeRQ903EmPZG5Gj1dwhg9u/MUPe9FGT1MwhI9
zngRPfrnJj3DUx49e2cKPecUFj3IUyQ9Fl0OPZY6Iz3W4hs9/80RPaxfGT3r1Bs9VW0OPctJ
FD1lARo9fnAOPeGkGj3/2yM90iARPR0bDD2i6io9ww8fPfxcIz1yYh89IPcSPenNGj1yGhY9
dcUTPTDDDD1KCBc9v+oTPbGHGj2OpBg9/+AUPYHlKj1Hyw09yTkdPYSiJz0anx09d3AZPd03
IT0vUxw9So4QPaM5Dz1AJhY9w5UrPdtrDj2r9iE9ie4lPfyaED3NgBw9/eAJPXEpIz1vIxs9
SW0WPXM8GT2fKBE9RW8TPWe5Dj3jXSo9XtoePRUiJT1KsRM9GngQPVUlJT2hTg89u0QOPRre
Oj2ISx89Dt8SPbkZFT1yOC89WswMPTI4Gz0z4B49zKYXPQ5wGD2Snww9hQILPfxmGz2TahM9
vpccPZwoIT1OVR49rIgfPRxzIT0RAfw8DNYSPbtDEj3erSk9vssoPZj9Jz33Ago9cjAUPYZq
Kz2vSww9gpUgPVmiGT3fyxc954AUPfisET1IkCs9H7EcPVf9ET3xeSo9i00TPforFz0FzBg9
XPQYPTh4JD1NnC89am4VPSYeIT0yWSY9IwkOPeKQIz2OYRc9wOkNPd0dFz21OiA9ECUWPTfM
JT2txh89ZlscPcdSGT3J8Cc94m8VPZvdDD32yRo9yYwYPeJVHT08GyY9ZzEtPV/xFj3xpTA9
VEwPPZBIJD265BQ93jAiPa4GKz0vnCU9ViIMPRdEGD3s4R09OFMjPaCAFD08ixY9IeUcPenq
Jj24ghc9sNMoPV2rJj2BnSU9hgglPXvdFz3xxw09q4glPWsgJT2y/iE9ebkoPbqAID3WLB49
xRAqPX0sHj1Nfxg9Ko4ePZDjHD1d3xw9nS8pPagCHz2KYRw9NcoiPeOOGD2ICho9lzIZPQRi
KT2nXC497QImPYkBHj2inB89hnMdPVoqLD0Ykw49M+MhPbXiKT09TyU9FbIUPeJFDD3xHh09
WH0gPag1GT2FwCA9rlIhPfnfJz1/lBY91ygiPXjDKj3oaR49q6wXPeXbHT1dsg09Ru4KPQIF
Lj14NBs934ciPUP8ID1Y3xQ9gkAhPe3EFj1HPQ89eYQaPc5AGD3KNBc9B9YoPbXQGT2xkzU9
TqovPXz4Ij0BRCM9XaMEPcWJGj3+gBg9lP8fPSmAFD1wwhA9RhMUPdq7Ij0UdBI97fMTPd+c
IT3Diyc918kaPTq9Hz0+OR89G1oiPauxLz0N7xw9L/8dPV4nMz2GYSA9/10sPc05IT3+uCQ9
KgsWPQc5JT1gaSs9wngkPYF7GD2MliU9mmsbPQGOJj25ACA9ZYckPV45Fz2UrR49I8coPbGs
Jj2vXSk9BQgWPY1UJj3rXC89rp4iPfBZJz0WACo92yUgPev4MD1D2B09M2gYPStdJD1VtBc9
SyQmPZfAIj01kiY9G44gPSxSET1gwCc9ZU0VPbQiFj0ZQCs90d4dPQm7Hj061hI9F6QvPX03
IT0j6R498PYsPeWGOT2L9ww9EVccPdEXLz29exg9UqQqPeepMD2byB09zB8UPYhDFD38kxg9
2SoiPaZuEj32qhw98GwiPQLPHD0kHCo9S6smPVtcLj1TCC89jjsfPYZxIz01SSU9TE44PV/v
Jj0kLiA9Vy0ePQq8Iz15Cw49iicrPaaFJD2rmCg9JokhPZ8vDj3xPyU92QchPVYVJT1l9CQ9
Em8xPVENJT2FAik9JN0kPV8eHT0ZHxo9T6coPXk2KD0zYCU9JNwyPUBvOD30TCs9isMxPWFE
ND0cGSU9CKYdPbe3HD0KZSk9Q0AHPYupMD0wdhc9Kj0wPcsbKT3wJyE9ULIZPSLrLz0dIyQ9
Qe0RPaU+LT1rKCA9TOohPef4IT02GxI94JIZPUzJMT1X7jU9YwoiPRSALz1B9BM9RFAnPZVw
Fj0X9iI9UjEdPck8NT0tKx490Ng3PXKWLz09STA9N9sgPR3jND0TGQw9WswpPYoFIj2Tkig9
RQQsPbu4LT32ByQ9/fMVPRpBFz2Bhxs9hX4uPfRmHz1EJiE9J3sQPUYqJz2iJS89NUUvPS+J
ND1YHyo93iEmPQZOHz2aACA98lklPVDtKz0c7Cc9MS0dPR96Kz3GIyo9OBwXPaWRIz00/DA9
iAIjPdXrJz0/LRo9KlMXPbEWJT0fvSg9/lsqPUgSGT1/iR89bOkaPQjNJz3tbRk9FOcaPQ0p
LD3uWiI93bQgPaW8LD0WUCc93SUqPR/RLD29iCU9Ks83PbUcMT2fkRU9HPAfPbTnJD3wiiM9
7uNHPRCQJD2VURs9EbgqPWcHJD2Slx49Ty4oPZJtQT0pgig972MfPZY4Jz0s6CE9h7whPcr4
LT1wOyo9tWgrPUovLD05zTM9ldYrPSCxLD0ctyY994sjPQucKz0K7iQ9vhksPRgRJD1xYTg9
OzMuPeS9Hj1SRSA90AwhPW+lID0F/zw9qLchPWSBKj1mFhc9powoPRJPLT0zCzM9iH8vPbRO
Nz1FiC49Oa8lPS/xKz1seR09IF0qPbB1Hz2efyE9iaYtPQ20Lz1klDE9VUApPa/OPz2KUy09
lAEhPeBfKT2R4y49gS8aPQvqJz0c3ys9yDsxPdGFJT39cD09sIssPa79Mz1V2B49BMhAPUqG
HD0xSyU9+u1CPUeRHT3dEx49MQYqPQmOLT2FNC0954IdPeP7LD3iJRo9rNQiPcd6KT2FQyk9
y4AsPUYjKD0F1DA9NLQuPdbqOj3ynyQ98nMqPXmuHz3LGSQ9+6AaPX1SKz1foxg9GLoTPa3S
Fj31BCA9jjkrPZ9KKD2veS09sC4xPVk+Lz2HgBo93n0fPX0cLz0/vSs91aQlPV0bFT3oLxo9
TR8lPUunOD2pvjA9MUQwPYgOLz1v1zQ9JrwjPQgQLD2/4zE91wEzPcv5MD1MAC49OrUtPaZ7
GD0uBz09eX0pPaQoFj2ViCU9s24iPaoLLT3I2UQ9WeoxPYqMIz1a4CY97C4kPeW1Jj1f/Sw9
5Sc5PV7uOD1SGzE94wgbPTOvJz2CsCQ93t86PSSFMz26Xis9nTghPT3yGT3zJSc91s44PfRx
QD1yZi492v8yPZBAJD0mSDo9EhknPQCCHD0zGiU9HlkzPfXjLT2dDzY9SKg8PWS+Jz2lCxI9
hKMePeZ8Gj0ehiU9hXwhPYE6Nj1o+SQ9EHstPTAFJD2DoyY9TQUzPYm5ID2Tokk9/JJDPYdm
Ij0mvjI9mBk0PeElIz1JeCk9ZZIvPXp7LD1ulSg9+OsmPfsfHT1JSzI9lbUdPSY0Kz1L5TA9
qRAePfW0PT2zfCY9oasrPRJIKj30EjU9vSgYPRfMPj0GTiQ9LvYrPVHZPT0vfCw9moEhPaZF
Kj2d0iI9cSYvPV6fMz35pxs9aXkzPWSaOD2rgiY9iY0wPTNCPT2Htz494U8rPeldNz0TGyQ9
DM4jPVclPT1AzjY9GpA5ParRJD3pqxw9xksvPcQbOD0Lyiw9kAA/PfgcQD2WcSs9vkotPaUa
Mj1hnRg9r9IqPcAqMj096Co9D14rPSXKLT0gkDg9nj8wPT32KT2KDjM9SlM1PVnSKz1wwig9
jm84PetgNj3aoCU9vic1PbbhKz1NuzM9eisvPcbiKD2sGDY9J2YvPWZIMz1EByc9h0cnPQtc
Nj0Xwio9Ar47PV0cPD2nAzw9N/cXPXMYND2hUTo9uNsmPXC8Jj3XPC89kM0tPVPQND2Ucyk9
QL8nPT03QD2wgis90ZA1PSTOMz3u7zM9GHAzPVUiPT17TDU9wEoaPcE2LD3MvTU9BzMfPeDr
MT1vfDg9FkslPYBFPD0TQ0k90QwhPWl6MT1vcTE938QyPes3JT1/kRk9xWIYPRiILz2MhjM9
mXUnPZdQMD3UkCc9HiQgPUf8LD3rbCE9XH1HPba2ID2uXi89ksE6PZ1pOT1BeD49hLkkPbsy
Lz2Wjjs9E+ouPc4mNT0dsyw9M/5FPemVND3mpCo9mYkqPZ3/Kz1koDw9Uc80PTKpID369jQ9
yRchPQizRD18bUA9rFszPXFwLz3orD09GqMmPYM6Kj0+xyg9LFknPRxjLT225zg9RE4mPcPR
KT1BGR89ry8mPTE+Nz0uYDs9qg4uPRwYPT25Yyc9VaI2Pf4lMz3KZC0944Q8PUlKNz3oQyw9
olAuPfpOID0ZYSk91LA8PXStKT0KSyk9oic2PVCvOz0bRys9dx4vPTwPJz2IeT892hVSPQuK
MD2SLC89/tYqPUxONT0QFx496fAzPdyiLj3b8iw9OVYsPeH4Oj0BziY9fMoxPTnRJT09aRk9
HDwwPVRhPD1W6iY9LfUyPfiMLj1Lji098QxCPWHZLD3DPzg9XDQ1PZBoUj3X+TQ9oL44PSHn
ND3OTDo9Zm4uPYAGMj0/EkU9cPspPR56Kz3n9Dc9/jRHPf/yMD1iIjQ9TGU4PV4UKj0X9TI9
YywwPQlcHD0VYDI9FAIpPVrxJT3NTzA9sP4yPe4+Nj1h6DU9VhQxPRbTNz1klTY9kcIYPW62
KT03JSA9M7JBPSAzLj3WhD49gGMvPTurND3fVTI9dAlAPQxfKz2zWy89dFQ+PX3/Oz11pC09
1ts5PbQIKz3dmjc9H1ExPdZILT20Yzk9dChHPZPeMj2ifyY9zpM8PdR3PT25yS897H9PPcmC
Mz37mzw9gp00PcE3Iz3qgjU9j4s0PWrwMj2o/Do9CEQ9PSO6PT1wljg93EM5PTPvOz2K5zE9
UGAkPeV3Rj0UPhU9HykrPZXiPz0AYSw9LLQ1PSLCMj1NtiU9j5wxPYW0Nj2ucT49Yh5HPYH7
Nj1jQyk9+AU4PdMJNz3COzc9pm8qPcF8Mj1eUiM98aYlPfFfOD13OSw92Pk+PfRuOj26zTo9
zd01PU0JKj38QzU9AAQ8PcR/Jz2+oTA9cwYwPSU+Oz0OPjY9dT84PU3VND3CHTo90jo4PVR1
Qj0GATo9fTM8PdUiLD3eSEQ9sJlAPYlANT1xqTc9tsc3PVfOQz02BT89E94+PepoNT1ZoD49
c9EyPZcTNj1rFC494Cc/PWjoPT2tcSc9OaY5PT6fOD0ijDM95cRCPSbRLj330S49yrotPYoc
Rz3bDDs9LQo6PadpLj1ixzU9dKY2PRk9ND3muTc9P3pMPUZbPT2ZOTM93wI4PXfFLz2ydEE9
HhEyPbDjMD2UUSY9MWM7PacqOz3OQT09IkQ0PTyCPT2uoD895v8vPb1YKj2Bmjk9r70tPYhS
Oz2rUDM92HFEPSdEOj2Z8yM96Kg0PYGKPj2jD0I9Qzg4PaF4MD1+ijY9LIgxPX0MMj1BqT09
IF1BPej2Lz12IRk9kKU7PfFlQT1Bbzc9AtM3PXRcJj2uSSU9gJYtPfaLQz2CQzg9Is43PZhl
Lj17kzU9KtE3Pa0/Nj2OtjE9RHJGPQbRMz0cwzg9mps8PYaxQD0MzDY9nFs5PRaHMz0E4UM9
4sZBPQOVSD06uUA9XIoyPQ5FPz19Lys9XZEcPYc5NT2fXDk9MK4vPUVdPT2qyT09WdlCPRN7
RT3KGjc9r4w7Paj8Nj3vpDE9aYdQPdgUNT3orzc9WZI/PRimLj2eSEA9moFDPejXIz1ZPUQ9
qFItPYjqQD1PIyY99YA1PYSrND1Ub1E9TpM6PcEQSz3Fsz494wg2PScQQD1DojA9UistPbx0
Lz1iuTM9B/c6PeDEKD1r30Y95vBIPUWaRT0H9jM9KZ1BPT2WRT3p7z09h7ZSPVU+PT2XZTQ9
bgs2PQRcNT05gVE90fE6PdZbJz21ZDw9kwVBPde7Qz3/bzc9bP8/PeI7OT1/NEU9gnQqPe5f
TD0kY0g9zcQ4PcrpRz1MzTY9HR1EPe+CSD1Iai89YgU4PU7aOD1P+kA958U+PRlcMj3QgUM9
5OdBPSgNOz2ICjI9BIA9PXgEQj0AATg95CMsPeVNKz04G0g9Y9EjPdczLz006zw9L3xDPXIX
PD3TIUI95GEtPUPOOz2EYT89gwg2PXtuOj35W0k9VQc5PQouOj05Az89jSMzPc8yPT1KFz09
cQoqPecGOz35oUo9Bv1LPYAzOT0N5jc90VBAPUG0Oz0GQDA9794xPUDcPT3PBzQ9eqM1PXrE
Pj1h20o9bw9MPVjROz19y1M9nZBIPUJ4WT3L5UY9wx9FPYzkQD0HfUo99Yw0PZZSSj2tVD49
syY0PRPoOz1gvkE97mFAPVRQSj3Jeiw9BnM9PSBPNz2e40A90ik+Pb3BNj0ffyo9OY0sPb7K
Oz190zE9zNpNPUXePD1aG0Y90CUtPZ0wRT12vTE9jyc5PTc0Lj2tu0Q9j7hAPaLCPz0KLUc9
u/5GPVEVNz3zqj89Y/Q/PQCWRz0dsjs9DdY7PUpfPz1LJj89gWdPPRnxRD088C89Kn5APdQW
RT2q/Ew9AUxIPUB4TT1o60Y93lE9PfldTD1ZAUs9FbA1Pb+gLz2PKUM9+IlIPYhUOj3aPjc9
bKJMPXVmQj1a1Ek9ViI8PS5IRD1iESY944BJPUmSNz3ONyk9wKQ6PXDBPz348jY9T2VFPZWF
ST35Z0E9QhBKPUKROD2lKUM92rlRPZaSQz2XdEs9LMM6PWs9SD0lAi49h00qPSsURz0EbUo9
V9JKPd45Oz11Nkg9M5NHPT6HPD2d/EE9IjhEPaW7MT0RXEQ9+RZAPQmHND2N1Uc9EPFCPST1
OD2Vw089t0A7PVM8Vz0szEE91kcpPWPIPT3hgkM9v+k3PfxzQD2MmzY96bFFPdBzQj0vvkI9
4PtePfmGOj0/KlM9n9FPPV9HRD1A/Ec9oZ5IPUsHSj2o6TM9Nu9HPWSsPj1T9jo9B7ZCPa0W
Pz2R6kU90dBKPf5SRz18nzc9PBREPSUFPj25Jzo9W+ZFPS10Wj1vAzs9lF9GPSwbQD25vVU9
ie40PeuJRz169T89HuY6PYWySj0bvk89kp9CPcJ4Pj1LREU97Ik8PbX4Rz2luD89N3g+Pbt9
Rz14BUE9pKA3PbwgPD286CQ9WMtPPRo7TD1MyjU9YLIwPVhxMj3QeEY9Eks9Pcb3Pz0xTDA9
OG0+PQ/jPT1fajE9pMsqPaaeRz3CMiU9CLc4PaJSRT2UskE9521OPa+gQD1ACUY9k1E+PZk8
ND2jz0w9ieU5PfPFNj2+ak09gGA1PXwQPD0CVEI9HKhLPfNPPz3y00Q9lYtKPYjjND1HRkQ9
PldIPbZeQz3160Q9kw9APcyuPj31zEc9C4Y1PbKcUT1Xs009kHNCPbnZPT2QXzc97GlNPenV
PT1aO1A9xDhCPTCeUT0+lUo9ugs6PQ96UD2v5Es9KU4yPRiKPD2Nrk09jHdNPWgbOz0IWTk9
eR1VPVL2OT3oH0U9rQROPdtySj2oCUQ9EzlCPd+cUD06Qko9dfc/PQIfNj3Ctjg9UWBEPUSs
UD1O5zE9kzRDPTiANz1aoVg9hyo0PZ1NQT1GV1Y9dhVAPfHFPT3akkQ9mXRNPUwJPz0AoEw9
M5Q/PdFFVT3NTkw9BIROPceKPj3Arz497443PY+GRT1UMVY97ohSPZyZQz1kajo91V08PSRP
Uj0WkUk9e9I/PSUYRz0jDVU9gZJLPUK2QD31dUU9oaBAPZaaPz3BVjs9eoFhPcCgPz34BUw9
06JBPdInRj2ULDs9YVxEPTqWTD2g4D497KFLPVxBTT1Fr0M9Dt1iPSJHUj31tlQ9j/5DPQmz
Rj0YXkk9nEVIPa+xSj2GgUg9oW9OPaBnTD3z5089OC9FPUFcUj0Wj0k9bYVKPWB6Uj3mykw9
Y2VPPXlnRz2NVUI9/Fo6PW4iWT0tWkQ9HDMxPZyEPj2bj0c90EtgPa2yOD1Arjo9YI9LPbvp
RD2lOE09hTlpPRlGSz2WnDc9opZEPf/AQj0SkUk9qqItPRwyQT0WUjo9roNAPWepNT01bEY9
zHtSPRVvPz0cvDQ9aV5LPWKHTz2fA2E9YSAqPXevQT2zVjo9ynpQPTY6MT2US0Y9dDVEPVFO
Oz3jcEw9hXtdPe3ZUT3dwFY92ixKPfrBLz2Akls9VoFGPS0BPT1r3Uk9F4NUPai4Tz0MW0g9
A5w8Pc/POj3Y4ks9bh1KPeO3Rz3ASTs9X3tBPdoxST3B7kU9vJI9PWbpUT1US0Y9LURDPbnO
Rz2BdU49x5lVPRh6QT0O10o9U4hKPduKRD3wK0k9j1dFPT5YUj1u4UQ9XHBGPeDIPz3Wi1U9
c05TPcw4Rz2YOkQ96SRHPUd4ST0j+j89PntJPWwbOj1ZB2M9ICJaPTEYNT1FnUw972Q+PUAB
UD0PIFA9Ee9JPakBRz1QLUc9b1VQPaPBST3dk1A94h9XPRbRTD0WSlk9NZE3Pe9NRD1n0U89
9cxLPTJ/SD1vAEM9ebpLPStVVj37TUc93TRXPT5EUj01U2A96HRIPf8wQj1fOUs9L5EuPUW1
Tz0n0Uo9Cw5EPYAjRD1BHEg9OM8/PcsBWT0Nv0k9wXo3PRvuQT149E49Bz5FPVCIVD0dMlY9
32I7Pe1zSz2prVA9LXhHPZcSUD2mJjg9GkhJPVWdOz3nwVM9UM1CPcAMVD2Ir0s9JyBMPcFx
UT1Q10o9Dl5VPXZdUT3lPk49y4o/PW7bTz3Iw0w9ShtSPY3MRz3dUlA9PM1SPaeeRT3qfUM9
QRNWPTHTQj0KrjU9BtFDPRxiUz2XaU49Tbw/PW4uVD1FLkg9h8VZPWNKRT3vsWA944dNPeBA
VT0T4Vk9wtxRPV1zQz1zOGE9WRNAPZaFTz314D89TLdJPQihRD1GVlM99LRVPbksQj0XjU89
TaFUPWQISz2KOEo9AEJTPQdLUT191Ek9jLBXPen0WD0fTlk9ePZHPQfrTD1lEjY9zuhWPSu0
Sj3Jm0w9Bqo5PZujWT27X0s9d/BXPZlVXj3E20k9echCPWuFWD1OVEk9p+pOPXVARj2HkFA9
ngpNPcyBUj22tVA9fdhKPcTEPz0hFk09PyNLPaEiTj3gUVg9gf5UPclZMj0SmFk9LPpNPVmj
Oj21XEo9WZlEPQzpPj1R91M9KA9VPUipVT3D8VM91XZKPZGGRz05bVo9d31FPUN+Yz2pq1E9
faxGPZJvYD0H9T097GxZPbHdQD26G1I927Y/PagVTD1Da0899cJOPZI/Wj3rakQ9XCNKPWKP
WD3ZbmA996FGPbTmPj2XgVM9zaRUPTcUVT0iZ0E95pRRPbPOUT2pAWw9vLZQPX/ZUj1SbFs9
ZBBIPfGKVD3no1g9xbtZPaTdUz3e91k9kyJVPRJ1Tj30QUg9gg9KPYC3VT3Tvlg9ImxYPbXZ
TD38Okk902VLPc9kSj1VnFI9BHlgPU3CTT34jT49xzM/PXBQVj15jFA9RvxNPc3OSD2oQFQ9
kPc3PXRrZj3EyEw9uZxDPU6FVz2S1VA93btWPSJ9Sz1CjF09iUNIPegyST2LN1c9skZTPd/M
Sj1bfFY97ShQPdB1WD1hGks9vIBcPU59Uj2xSF49KQlbPbYVTz0uLFU96KFWPQ75Tj3QPEQ9
UtpbPT6VXj3w0Vc95LRPPTE+Vz1ZO1k9DdtRPbYAVT2skF896yFUPc0nRz2jGks9L6xMPbUo
SD0ygEU9E1FQPfHUTz2ME1k9mrpJPZbSSz21g1A9pbRfPTi1Uz2cVkc9mMdfPR5bYT0TZGo9
+ktNPQiZQT3VLWY9Zs1PPdXHYT3d3V09UfdYPRVCWj1kdFM9ymtPPWM/WD0xLmg9wudQPdsn
Pz1Fb0w9fYs/PVsdRz0kfVk96mplPUVISD0oJEA9OktMPVpbVD0a2Uc93BpqPW9UYz07lmM9
litQPe+nSz32dFQ9ZvhgPcA1VT3pg009KsxJPVHHRj2OAlw9hVhEPYPETj3RXWE92a9UPfiW
Tz1pYFw9/cs8PWtJVj0bVUE9+0dLPblFYT22I1w9+f9QPZ+CWD0bJmE9CWVNPef1UT1Hq109
OMlYPcFSRj34QE899WZgPXL3Wj3QZUs9hJNbPZQgSj0yW1k91MxLPV7VWj3mmmA9GXBKPf7O
Uz0OhVU93gNXPbIxXj3Ux049HSZTPSMnYj0EQk89pu1YPdSeSj3zpVM9J2BMPXLXUT2Tzlo9
1DhWPZOKXz3GMmU9/iBdPbFlZz28EVk9BT5LPRPEVT1/D1094bVNPZlvVj1vzUk9ndJPPaaP
VT0ctlQ93ZFaPWIpTz2+f2A9q0BTPcx8Vz0XN1k90sFIPawbUT0J+1o92xk5PSiWTz11fVw9
rodKPRHWQT1VH1E9nSw7Pc2rYz2CFFE9KSRdPQqLUD2JHV8977xGPRx8XT3gjVo9HhJYPdSF
Tj3c9F49PXVYPUoVVD0U4lg9R9JdPcmrYD2rlWE9Qm9CPfpGTj0PhU09PH9XPYTNVD08Vlk9
Fw9iPUudXT2q4lc97tNkPZGcXD234109Eo9QPeMgSz2v1lM9uh1LPcfjVT22dWU9Ri1UPT7g
VT3UvWM9+u9cPZCBYj2++1c9EUxJPc1AUz2LIls9Ef9VPTiUVT2U1lU9KYVSPT91Zj1kV1s9
UPVaPVTtaD1shFE9U9tmPXMQYT0v3Ec92ExlPYpmWD1IWF89AFZpPf6bUj0ytVQ9MwNePXBb
Uz3gZGQ98tFdPYa5Vj2UXFE9Be9pPcd+Rz1lqFY9aDNaPXC7WD2Y21k9z3pSPSwbWD05/FY9
TBRSPYhXXT0oZlM99d9DPdiVTj17Alo9RGdRPTQLUD0YaU49rqRaPSshYj1RAF092NFSPVFn
VT2edVE9jxVQPaTOSz0Q6Fo9gmtOPfWUWz1K81Y9jVRmPYN5ZD0wpVg9RsloPRcSWj10tVQ9
d21YPZmHUT1vY1E90BNUPf9oST1Vw1Q97PhsPRlYZD0cDWI9LeNVPWBhYT2hNU89Q9ZgPYoQ
Sj1/N1494j1UPYRVVz2B9lY9Q4dYPW1vWT0ADmg9KmZQPVF6TD2SHks9yJBmPVnvWT0n/WU9
eO1iPSgXTj28Xkw9tbBYPZLCXz0iO0491nlLPdp7WD0qMFI9pUBEPV82Yj29TU09uK9lPVMM
XD0ezWI9rL1HPR65XD2Y1Vw9h8JUPTqIXD0o4V89QSlSPaN/ST3dblQ9w7xSPb2QXT1/MmA9
dvpaPRxcXD10KEM979dhPbLtTD2id149cydWPUmsUz2VGEs98+ZTPZCyWT3ibGA91shaPbeg
XD0rtlY9H7ZoPb9laT3YOVY920ZRPdR7Qj2xJVs9KNZXPSS8XD2UEWI9LZRSPV/EVD0HwUo9
v6NnPaDpUj3bGlM9nftePW1XUD1dcU09WU1IPbR4ZT2nFUk9b29OPRHbXT3rtVs9blFIPXnv
YD2QBk49giZRPQKdTj0vGVI9EkNSPSO9Yj1K4lQ9KuFTPdprZz06WVI9dxxbPQP5UT1Qxk09
rmhPPVC1Vz0AkVM9JSlQPcbEXz0J5Ek9gTdfPbMQXz2ETmI9K5BhPXc3WD1eiU89iNdsPbuF
TD3CFVA9qKVVPWLNVT3JGVs9GjlUPbj3aT2VRVo9ySpNPXtuPj0BMD09pBBgPQzLUT0zjGI9
9FxqPYfhVT2DC2s9h39LPY6uXT1HFlQ9EG9pPYkhVz3HJ1Y9NXhSPc01ZT1EB2I9xHhNPY8g
XT0OyVk9PfRHPemkTj06uWI93W9bPSP6Zj3gG1Q9SSllPeh6dD3I9mk9qjdVPSeWXz0Gt189
iAhbPfx7UT0GGlA9cQRjPS6ZXj0GWEI9a3tfPaLjTj1QFWI92cJcPZ4qZT25lmI9FVtgPZ/w
Sz2cTUs96JlZPcwoUT3uNEw9c4VUPannWD20akk9+3FcPasDVT1D0FY9SYBWPU4ZXT2KWFk9
iopIPYXKQj1aL1c9OftaPRqpVz0hHFg9RL1NPSz6Vj19TFA9xwtgPZOXUj1Mh2k9xTRdPX2G
XD1bH1g9akx1PSvdTz3dFWQ9gbVUPVNHVT1kT109CAJZPa2JWD0njU89LOpgPSKHVD1bqFc9
tR5XPf39Tj3E9U09fiJUPXG0Vz3K1lw9PFxIPeXFaz3fiVc9KM9FPeVJWj1iDFU9dmBfPbt+
UT1+pj098T5lPQegWj1VMGE9XhNmPVUTVD14eVQ9nlxbPULKZj0Li1M9UPphPWWaVj0qUlc9
7kRNPcOCaT0TnE89RKlPPc/kYj3nRUU9Kz1TPSCtXz0nq2A9GZxWPUq7VD1QFEY9gAZjPS9H
Yj1KnU89eSNUPd4wUz1YTGU9JeZkPQQqUD2MxVk9MBZRPRbmPT3ydlU9tm1uPZpVWz0+wV49
1E9aPUEVaD03El49CL9UPWKdYz3oqWI9a1hlPdsJWj0SF149YUZjPZ1aXD3Sjmc93JpePfaP
VT1tulM9OSNPPSkUXz3Mclk9rJNNPbVdTj07skw9W5dgPX7uVD0wtlc9RyhmPbqMWz0x0GM9
nxNYPf1BXz3+3VY9OW9sPbmUXT1wdlI9xy5WPdCtXz1PZlY9cxZcPZAfZD0TB1o98xdbPQeN
VD2A/Ww9ABBgPThPXj3XLVc9DWpWPSQeYT0J2Uw9Q5ZYPb9NYT1R1Vw9yixRPUisXj2M81A9
FJpZPQdBXD1NuVw9sGFoPdKDUj0laV495JdiPQCWWD2pJ0w98I9kPcQGYT09eGQ9W3dXPQZT
XT1f60A9uUxcPQtFTz1080896m9OPWZZWj0gF1k9VcFbPcEeXz2mAFE9DkBmPVsTTz3dd1A9
w4NmPWKVRT0YqFI9zClcPb7fVj1dqEw9IaFKPYuAYT0ntVU9FChjPdmDbD0Symg9MK9hPff6
Rz0xuG49FiZXPQL4Wj2t2lY91YtsPVKrbz3udVw9fDxWPaKeWD0aOWE9x6pjPZFIYT1yFWk9
LdRbPQ==</AssayYData></Step><Step><CommonData><SampleLocation>4</SampleLocation><SampleID></SampleID><SampleGroup></SampleGroup><SampleInfo></SampleInfo><SampleRow>A</SampleRow><SamplePlate>1</SamplePlate><WellType>WASH</WellType><Concentration>-1</Concentration><ConcentrationUnits>µg/ml</ConcentrationUnits><MolarConcentration>-1</MolarConcentration><MolarConcUnits>nM</MolarConcUnits><MolecularWeight>-1</MolecularWeight><Temperature>30</Temperature><StartTime>936583</StartTime><AssayTime>120</AssayTime></CommonData><FlowRate>1000</FlowRate><StepType>BASELINE</StepType><StepName>Baseline</StepName><StepStatus>OK</StepStatus><ActualTime>120.001</ActualTime><CycleTime>0.2</CycleTime><AssayXData Points="600">AMBdRM3MXUSa2V1EZuZdRETzXUQAAF5E3QxeRJoZXkRmJl5EMzNeRBBAXkTuTF5EmlleRHdm
XkQzc15EEIBeRM2MXkSamV5EZqZeRDOzXkQAwF5E3cxeRJrZXkR35l5EM/NeRBAAX0TdDF9E
mhlfRHcmX0QzM19EEEBfRN1MX0SqWV9EZmZfRDNzX0QQgF9E3YxfRJqZX0SHpl9EM7NfRBDA
X0TNzF9EmtlfRIfmX0RE819EEABgRM0MYESqGWBEZiZgRDMzYEQQQGBE3UxgRJpZYER3ZmBE
M3NgRBCAYETNjGBEmplgRIemYEREs2BEAMBgRN3MYESa2WBEd+ZgRDPzYEQAAGFEzQxhRJoZ
YUR3JmFERDNhRBBAYUTNTGFEmllhRHdmYUQzc2FEEIBhRM2MYUSqmWFEZqZhRESzYUQAwGFE
zcxhRJrZYURm5mFERPNhRBAAYkTdDGJEmhliRGYmYkQzM2JEEEBiRM1MYkSqWWJEd2ZiRDNz
YkQAgGJEzYxiRKqZYkRmpmJEM7NiRBDAYkTdzGJEmtliRHfmYkRE82JEEABjRN0MY0SaGWNE
ZiZjREQzY0QQQGNE3UxjRJpZY0R3ZmNERHNjRACAY0TNjGNEmpljRGamY0REs2NEEMBjRM3M
Y0Sa2WNEZuZjRDPzY0QAAGREzQxkRJoZZER3JmREMzNkRBBAZETNTGREqllkRHdmZEREc2RE
EIBkRM2MZESqmWREd6ZkRDOzZEQAwGREzcxkRJrZZERm5mREM/NkRBAAZUTdDGVEmhllRGYm
ZUQzM2VEEEBlRM1MZUSaWWVEZmZlRERzZUQAgGVE3YxlRJqZZUR3pmVEM7NlRBDAZUTNzGVE
mtllRGbmZURE82VEAABmRM0MZkSqGWZEdyZmREQzZkQQQGZE3UxmRJpZZkR3ZmZEM3NmRBCA
ZkTdjGZEmplmRHemZkQzs2ZEAMBmRN3MZkSa2WZEd+ZmRETzZkQQAGdEzQxnRJoZZ0R3JmdE
MzNnRABAZ0TdTGdEmllnRIdmZ0Qzc2dEAIBnRM2MZ0SqmWdEZqZnRESzZ0QAwGdEzcxnRJrZ
Z0R35mdEM/NnRBAAaETNDGhEmhloRHcmaEREM2hEEEBoRM1MaESqWWhEZmZoRERzaEQAgGhE
3YxoRJqZaER3pmhEM7NoRBDAaETNzGhEqtloRGbmaEQz82hEAABpRM0MaUSqGWlEZiZpRDMz
aUQQQGlE3UxpRJpZaURmZmlERHNpRBCAaUTNjGlEqplpRGamaUQzs2lEAMBpRM3MaUSa2WlE
d+ZpRETzaUQQAGpEzQxqRJoZakR3JmpEMzNqRBBAakTdTGpEqllqRGZmakQzc2pEEIBqRM2M
akSqmWpEd6ZqRDOzakQQwGpEzcxqRJrZakR35mpEM/NqRBAAa0TNDGtEmhlrRHcma0QzM2tE
EEBrRM1Ma0SqWWtEZmZrRERza0QAgGtE3YxrRJqZa0R3pmtEM7NrRBDAa0TdzGtEmtlrRGbm
a0RE82tEEABsRN0MbESaGWxEZiZsREQzbEQAQGxEzUxsRKpZbERmZmxEM3NsRBCAbETNjGxE
qplsRHembEQzs2xEAMBsRM3MbESa2WxEZuZsRDPzbEQAAG1E3QxtRKoZbUR3Jm1EMzNtRBBA
bUTNTG1EmlltRGZmbUREc21EAIBtRN2MbUSamW1Ed6ZtRESzbUQAwG1EzcxtRKrZbURm5m1E
M/NtRAAAbkTNDG5EmhluRHcmbkREM25EAEBuRM1MbkSaWW5Ed2ZuRERzbkQAgG5EzYxuRKqZ
bkR3pm5EM7NuRADAbkTdzG5EqtluRHfmbkQz825EAABvRM0Mb0SaGW9EdyZvRDMzb0QQQG9E
zUxvRKpZb0SHZm9ERHNvRACAb0TdjG9EmplvRGamb0Qzs29EEMBvRM3Mb0Sa2W9EZuZvRDPz
b0QQAHBEzQxwRJoZcERmJnBERDNwRABAcETdTHBEmllwRGZmcEREc3BEEIBwRM2McESamXBE
d6ZwRDOzcEQQwHBEzcxwRKrZcERm5nBEM/NwRBAAcUTNDHFEmhlxRHcmcUREM3FEAEBxRN1M
cUSaWXFEd2ZxRDNzcUQQgHFE3YxxRJqZcURmpnFERLNxRBDAcUTNzHFEmtlxRHfmcUQz83FE
AAByRN0MckSaGXJEZiZyRDMzckQQQHJE3UxyRJpZckRmZnJERHNyRBCAckTdjHJEqplyRHem
ckQzs3JEEMByRO7MckSa2XJEZuZyRDPzckQQAHNE3QxzRJoZc0RmJnNEMzNzRBBAc0TdTHNE
qllzRHdmc0Qzc3NEEIBzRM2Mc0SqmXNEd6ZzRDOzc0QAwHNEzcxzRJrZc0Rm5nNEM/NzRAAA
dETdDHREmhl0RGYmdEQzM3REAEB0RM1MdESaWXREd2Z0RDNzdEQQgHREzYx0RJqZdERmpnRE
M7N0RBDAdETdzHREmtl0RGbmdERE83REEAB1RN0MdUSqGXVEdyZ1RDMzdUQQQHVEzUx1RKpZ
dURmZnVEM3N1RACAdUTNjHVEmpl1RHemdUQzs3VEAMB1RN3MdUSa2XVEZuZ1RDPzdUQAAHZE
zQx2RJoZdkRmJnZEMzN2RABAdkTdTHZEmll2RGZmdkQzc3ZEEIB2RM2MdkSqmXZEd6Z2RDOz
dkQAwHZE3cx2RJrZdkRm5nZERPN2RBAAd0TdDHdEmhl3RGYmd0QzM3dEEEB3RN1Md0SqWXdE
d2Z3RERzd0QAgHdEzYx3RJqZd0RmpndERLN3RBDAd0TdzHdEmtl3RHfmd0RE83dEEAB4RM0M
eESaGXhEZiZ4REQzeEQAQHhEzUx4RJpZeERmZnhEM3N4RBCAeETdjHhEmpl4RHemeEQzs3hE
EMB4RN3MeESa2XhEd+Z4RETzeEQQAHlE3Qx5RKoZeUR3JnlEMzN5RBBAeUTdTHlEqll5RHdm
eUQzc3lEEIB5RN2MeUSamXlEZqZ5RESzeUQAwHlEzcx5RJrZeURm5nlERPN5RBAAekTdDHpE
mhl6RHcmekREM3pEEEB6RN1MekSaWXpEd2Z6RDNzekQQgHpE3Yx6RJqZekRmpnpERLN6RBDA
ekTNzHpEmtl6RHfmekRE83pEEAB7RM0Me0SqGXtEdyZ7RDMze0QAQHtEzUx7RJpZe0R3ZntE
M3N7RBCAe0TdjHtEmpl7RHeme0REs3tE</AssayXData><AssayYData Points="600">uwpjPeGNRj3QrE09I3tVPTPeSz37JkI9k2FFPe4ZXj1e5VY95S5DPbz4Sj2E7T49x9I+Pbme
QD0/ckI9F2pDPdf0QT1UFDQ9zWxDPa3rLT3VCkE9sh5MPez2OT1DSEE9r0hJPc7wPj18rkA9
fM8+PWwYMT100jU9NAowPVtpRz0JzDY95ZtJPQoAQT0gSzI9gq4wPR0zPD2tuiw9VgY3PXtm
JT2UMyw9kngpPQYVOz3SFC89+74rPcYbGT21OiY9QzIjPTBFIT1M5yo9AKo/PbviLj3g5TI9
EIIiPRkTGT0CHCk9P2UuPdy6MD1COCo9Ou4xPXB9ND12PyQ9DwEzPa2/Nj3Vhyw9vW8fPZT0
ND19ty09mvkcPRVqMj0DkSk9B5oYPcmmMD1ccDU9aVsuPUtlJz1days9xgE3PSh0KD2YACw9
tmkpPfs7LD29lSU9l18HPZlIND0CdCY9t3gjPSEUHz3Ieh89hx1EPfDfHz0erSQ9FxgtPfOs
HT0CCCU9YRokPfGHKD2/NzA9ST0bPT0dLD3oKyE9ulsmPYaQFz3NDBc9iLEiPe1tNj17sig9
HVYbPd1WGj21zCY9TocYPfbuHD0zxyE9ca0oPVMgHD1n2Rc93ZAaPaewHD0asRY9AdMcPRqy
JD2bnx09i7YZPUAwGz1o6Ro9jnYTPcCzGT0SBAk9s1AgPU14ED1lXg89WDEjPVwLGT0QRB09
6RoVPbbyDj3IBCE9Gj4aPb/8ED3GVBk9668VPee6Ij2VVhQ9SNUoPZErCT1kJQ896LkSPXfJ
Bj2dtBs9bjARPZxbFz38MAc9VKQ2PdnOJD3z0gg9NDcLPazDFT2jgx89sycWPVF9ED0a8CU9
gIYcPemaDj0yRxQ98S0OPabcFD1dWBw9+pgoPfiHHD3Bjg497hsTPX/AEz2kURo9KUIVPdpu
Dz2dGBQ913ELPXhzJj3QRAo9qGQrPfwGHT2L6wU97ZIhPUmzIj3ZQgc9J0IGPX21FD2O7RE9
rN0JPe0bGz2vkBo9Tw8hPTveIj2+dAQ9XLIGPZzzDz25Dxc9fpYgPeEDGT369xY9tN0PPc5y
Aj3xaRU9RDoaPY6KEz1Lxws9RHEMPftqDj1nnRQ9li4EPYIFBT33Vwg9HjoCPZeWDD3dDhc9
ZJETPUvuAD0Ilwc9q775PDj1Gj1b7AU9LbINPe2NEz1KBxM9u8cRPVlDDj1NzBU9CIkUPXs4
7Tw18AM91U0XPb32HT3X1wo9gHYPPTVxAD0sAxA9OAEYPZVFDD3brQE9si4VPZgJAT0t8gk9
K0AMPbo6ET2D7Ag9E7MLPczZDT16PwU9G0HSPDKyAD3c1wg92QwDPRNp/TyRahQ9JowIPQ8y
9DzwlhU92QsAPYrgBT2SLxM9gQEFPb4kDD1XsAk9kB/vPNzD9TwOKQ89D0EHPXed5Dx6LAk9
E+MOPS6IAz2Ocv08HXTuPMrxCD2NTxA9FS7tPD05Bj1bHO08pEwBPYaz/jyzVOg8IQPtPBYA
+zyIeAs94aoKPSK/6DyvARg9ISUMPQtDEj3+ufU8tPIHPV8IAD2zqAk9WY0BPaEs9Dzg8hI9
ngL4PA0oAz0Alf0847kFPdGp+jxKqwE9R0AJPT8lAz2zzwU9BE/uPBlWBz03SwE9jy8JPReW
Az28/gU9rRgEPaNbGj1xCu48Sqj6PBT57TxAJQo9nQYOPQLmCT1puhw9gBf7PFas+zxakQM9
1J/xPFBy5Dx6B+48TxX6PEOE2Dxr1fQ8QTcNPSicAD2g9eM85KYAPdRkBj0sI/s8vNj1PAud
/jyE6QA9qD8XPQRRED0qbgA9H1vYPHto8zx5rQQ98M33PNuHBj29Fgk9OX0BPeynAD1LO/M8
o/8APcIQ/Tz9nQE9JdYCPfa+8Tx6j+w81ODyPL9U+Dy7qA096z4UPXhmAz09ktQ8063UPKaw
AT1IbQ09n/YPPaq18TzrWug8N9/pPIeI9zzntP48G3AIPXEO3zwZdMo84cQEPbsE4jzJmwU9
O3gGPcQsED2bFvg8zWjyPPnbAT2umcE8xX/WPE3u+Tw4YwY9JWXZPH2S1zwAONs886IBPWm+
9jz/Q/U8x4rvPGP98zwv9rk8J/MCPZmi1zwKeAc9cX7zPJZj+zzCfwc9vk3gPH7k+DzU6dw8
Ftn/PGe93jyZ2fA8mWruPLOl4jwy7vI8dPnfPMr/5DwWtNs8IpTmPNK66Twcj/w8x8PpPO4d
7zxEPb48VKb/PPhX5jyCVQA9P+LzPKR1yzwzc+08hw/ePMQh0jwkX/A8ayvqPNtD9TwdwPw8
6LXbPOY/2jwn3vU8/9/SPAgXAT1oCeI8dFjlPAJ+Bz3Tc+Y8grzwPNMI8TxC1s88hrPVPMtU
2DwjBeQ8LCbcPJ+l5jwQ4Os8mCPfPEX5uTzzZ/Y8lzHUPPRq2DylDeY8O+b0PBYQ2zwex/Q8
INW+PEUy0TyTrQs925IGPdch3Ty5PsM8JED8PO1I5Dx5ROU8mpfoPJOW8jyd+OE8xM7WPF/c
9zz5Xfg88ETmPPJd9Tyjk/s8rRYTPTTFxzx0k8g8n9TjPHRk7jzdugg9fKbUPJ4zAD19APo8
XyTRPApy4zx1Wtk8iE77PEtD3zyqqvg8ZGHePIZy5zye79g82UHrPEuyzDyYtts80hzmPJqm
6jzUWP08aJrIPODj3Dy04O48I3LUPP6c1Ty21ug8sMfhPNOz2TznUPc8OugDPaba0jxrnAQ9
LGLYPKm02TytSuY8t3nMPHiI9jzert88hkXMPADa/zxkTuk8U9/2PPEJ+jz9wPc8E7vyPHda
4zxHstk8rjjmPMRpwjyUltk8tf3hPLBU5jxxOb08GE33POvcxzwTrMs87GjzPI0+1zxXm988
QzXTPNGn5jx8+OE8SMDKPDwd9DxQWNA8kAXQPBEh6jyQPeQ8cVTrPNct6jyUuvA8Yp0EPcqx
2TxRzu88iqzDPHjkujzgrvI8K4fuPPIi0jz8GOA8c7DRPKh55Dy76d089zDcPH7Y1jzZx+E8
dz3APHLHwTzUgLk8V2/ePIv19zxXqvo85On/PMGf3TzUJ9k8z+XZPKoY+jx/SNY87rnWPJeK
7TxFJsY8YWX6PPIs8jwvluE8EF3uPL+r5TzucwQ9DNDDPAJ8zzwv1NY8p13mPEZOxTzjo7s8
agubPDRyujyk27487kadPKjWujyQ78E8</AssayYData></Step><Step><CommonData><SampleLocation>10</SampleLocation><SampleID></SampleID><SampleGroup></SampleGroup><SampleInfo></SampleInfo><SampleRow>A</SampleRow><SamplePlate>1</SamplePlate><WellType>KSAMPLE</WellType><Concentration>-1</Concentration><ConcentrationUnits>µg/ml</ConcentrationUnits><MolarConcentration>-1</MolarConcentration><MolarConcUnits>nM</MolarConcUnits><MolecularWeight>-1</MolecularWeight><Temperature>30</Temperature><StartTime>1067818</StartTime><AssayTime>1400</AssayTime></CommonData><FlowRate>1000</FlowRate><StepType>ASSOC</StepType><StepName>Association</StepName><StepStatus>OK</StepStatus><ActualTime>1194</ActualTime><CycleTime>0.2</CycleTime><AssayXData Points="5970">EcB7RN7Me0S72XtEiOZ7RETze0QRAHxE7gx8RLsZfESIJnxEVTN8RBFAfETuTHxEu1l8RIhm
fERVc3xEIYB8RN6MfESrmXxEiKZ8RFWzfEQRwHxE7sx8RKvZfESI5nxERPN8RBEAfUTuDH1E
qxl9RIgmfUREM31EIUB9RN5MfUSrWX1EiGZ9RERzfUQRgH1E7ox9RKuZfUSIpn1ERLN9RCHA
fUTezH1Eu9l9RIjmfURE831EIQB+RN4MfkSrGX5EdyZ+REQzfkQRQH5E7kx+RKtZfkSIZn5E
VXN+RBGAfkTujH5Eq5l+RHemfkREs35EIcB+RO7MfkSr2X5Ed+Z+RETzfkQRAH9E3gx/RKsZ
f0R3Jn9EVTN/RBFAf0TuTH9Eq1l/RHdmf0REc39EEYB/RN6Mf0S7mX9Ed6Z/RFWzf0QRwH9E
3sx/RKvZf0SI5n9ERPN/RBEAgERvBoBE3QyAREQTgESiGYBEESCARHcmgETdLIBEPDOARKo5
gEQRQIBEd0aARN1MgEREU4BEolmARAhggERvZoBE3WyARDxzgESqeYBECICARHeGgETdjIBE
RJOARKqZgEQIoIBEd6aARNWsgEREs4BEormARBHAgERvxoBE3cyARDzTgESq2YBEEeCARHfm
gETd7IBERPOARKr5gEQIAIFEdwaBRNUMgUQ8E4FEohmBRBEggURvJoFE3SyBRDwzgUSiOYFE
EUCBRHdGgUTdTIFEPFOBRKJZgUQRYIFEb2aBRN1sgUREc4FEqnmBRBGAgURvhoFE1YyBRDyT
gUSimYFEEaCBRG+mgUTVrIFERLOBRKq5gUQRwIFEd8aBRNXMgURE04FEotmBRBHggURv5oFE
3uyBRDzzgUSq+YFEEQCCRHcGgkTeDIJERBOCRKIZgkQIIIJEfyaCRNUsgkQ8M4JEojmCRBFA
gkRvRoJE3kyCRERTgkSqWYJECGCCRHdmgkTVbIJEPHOCRKJ5gkQIgIJEd4aCRN6MgkREk4JE
qpmCRAiggkRvpoJE3qyCRDyzgkSiuYJEEcCCRG/GgkTVzIJEPNOCRLLZgkQR4IJEd+aCRNXs
gkRE84JEovmCRAgAg0RvBoNE1QyDREQTg0SqGYNECCCDRG8mg0TVLINERDODRKo5g0QIQINE
b0aDRNVMg0REU4NEolmDRAhgg0RvZoNE3myDRDxzg0SieYNECICDRG+Gg0TVjINERJODRKKZ
g0QRoINEb6aDRNWsg0REs4NEqrmDRBHAg0RvxoNE3syDRDzTg0Sq2YNECOCDRHfmg0TV7INE
PPODRKr5g0QRAIREdwaERN4MhEREE4REohmERAgghERvJoRE3iyERDwzhESiOYREEUCERG9G
hETeTIRERFOERKJZhEQIYIREb2aERNVshEQ8c4REonmERBGAhERvhoRE3oyERDyThESimYRE
CKCERG+mhETVrIRERLOERKK5hEQRwIREb8aERN7MhEQ804REqtmERBHghER35oRE3uyERETz
hESi+YREEQCFRG8GhUTeDIVEPBOFRKoZhUQRIIVEdyaFRN4shUQ8M4VEojmFRBFAhURvRoVE
3kyFRERThUSiWYVECGCFRHdmhUTVbIVERHOFRKp5hUQRgIVEb4aFRN6MhUREk4VEopmFRAig
hURvpoVE3qyFRDyzhUSquYVEEcCFRHfGhUTezIVEPNOFRKLZhUQR4IVEb+aFRN7shUQ884VE
qvmFRAgAhkRvBoZE3gyGRDwThkSiGYZEESCGRHcmhkTeLIZERDOGRKI5hkQRQIZEd0aGRN5M
hkQ8U4ZEolmGRAhghkR3ZoZE3myGRDxzhkSqeYZECICGRG+GhkTejIZERJOGRKKZhkQRoIZE
b6aGRNWshkREs4ZEqrmGRAjAhkRvxoZE1cyGRDzThkSq2YZEEeCGRG/mhkTe7IZERPOGRKL5
hkQIAIdEbwaHRN4Mh0Q8E4dEohmHRBEgh0RvJodE1SyHRDwzh0SqOYdEEUCHRHdGh0TVTIdE
RFOHRKpZh0QIYIdEb2aHRN5sh0Q8c4dEonmHRBGAh0R3hodE1YyHRESTh0SimYdEEaCHRG+m
h0TVrIdERLOHRKq5h0QRwIdEb8aHRN7Mh0RE04dEqtmHRAjgh0R35odE1eyHRDzzh0Sq+YdE
EQCIRG8GiETeDIhEPBOIRKoZiEQRIIhEbyaIRN4siEQ8M4hEqjmIRBFAiER3RohE1UyIRERT
iESqWYhEEWCIRHdmiETebIhEPHOIRKp5iEQIgIhEb4aIRN6MiEREk4hEqpmIRBGgiERvpohE
1ayIRDyziESiuYhECMCIRG/GiETezIhEPNOIRKLZiEQR4IhEd+aIRNXsiERE84hEovmIRBEA
iURvBolE3gyJRDwTiUSqGYlEESCJRG8miUTeLIlEPDOJRKI5iUQIQIlEd0aJRN5MiUREU4lE
olmJRAhgiURvZolE3myJRDxziUSieYlECICJRHeGiUTejIlEPJOJRKqZiUQIoIlEd6aJRN6s
iUREs4lEormJRBHAiUR3xolE3syJRDzTiUSi2YlEGeCJRG/miUTe7IlEPPOJRKr5iUQRAIpE
dwaKRN4MikQ8E4pEqhmKRBEgikRvJopE1SyKRDwzikSiOYpEEUCKRG9GikTVTIpEPFOKRKpZ
ikQIYIpEd2aKRNVsikREc4pEonmKRBGAikRvhopE3oyKRDyTikSimYpEEaCKRG+mikTerIpE
RLOKRKq5ikQIwIpEb8aKRNXMikRE04pEotmKRBHgikRv5opE3uyKRETzikSq+YpECACLRHcG
i0TeDItEPBOLRKoZi0QRIItEbyaLRNUsi0REM4tEojmLRBFAi0RvRotE1UyLRDxTi0SqWYtE
CGCLRHdmi0TebItETHOLRKp5i0QRgItEb4aLRN6Mi0Q8k4tEopmLRAigi0R3potE3qyLRESz
i0SiuYtECMCLRHfGi0TVzItERNOLRKrZi0QI4ItEd+aLRNXsi0RE84tEqvmLRAgAjER3BoxE
1QyMRDwTjESqGYxEESCMRHcmjETVLIxEPDOMRKo5jEQRQIxEb0aMRNVMjEREU4xEolmMRBFg
jER3ZoxE3myMRDxzjESieYxEEYCMRHeGjETVjIxEPJOMRKqZjEQIoIxEd6aMRN6sjEREs4xE
ormMRBHAjERvxoxE3syMRETTjESi2YxECOCMRG/mjETV7IxEPPOMRKr5jEQRAI1EbwaNRNUM
jUQ8E41EohmNRAggjURvJo1E3iyNRDwzjUSqOY1EEUCNRHdGjUTVTI1EPFONRKpZjUQRYI1E
d2aNRNVsjUREc41EonmNRBGAjURvho1E1YyNRDyTjUSqmY1EEaCNRG+mjUTVrI1ERLONRKK5
jUQIwI1Eb8aNRNXMjURE041EotmNRBHgjURv5o1E3uyNRDzzjUSi+Y1ECACORHcGjkTVDI5E
RBOORKIZjkQRII5EbyaORNUsjkREM45EqjmORBFAjkRvRo5E3kyORDxTjkSqWY5ECGCORHdm
jkTmbI5EPHOORKp5jkQIgI5Ed4aORNWMjkQ8k45EopmORBGgjkRvpo5E1ayORDyzjkSquY5E
EcCORHfGjkTVzI5ERNOORKrZjkQI4I5Eb+aORNXsjkQ8845EqvmORAgAj0RvBo9E1QyPRDwT
j0SiGY9EESCPRG8mj0TeLI9EPDOPRKo5j0QIQI9Eb0aPRNVMj0REU49EqlmPRBFgj0RvZo9E
3myPRDxzj0SqeY9ECICPRG+Gj0TejI9ERJOPRKqZj0QRoI9Eb6aPRNWsj0REs49EqrmPRAjA
j0Rvxo9E3syPRETTj0Si2Y9ECOCPRG/mj0Te7I9EPPOPRKL5j0QIAJBEbwaQRNUMkEQ8E5BE
ohmQRBEgkER3JpBE3iyQREQzkESiOZBECECQRHdGkETVTJBERFOQRKpZkEQRYJBEb2aQRN5s
kEREc5BEonmQRBGAkERvhpBE5oyQRDyTkESimZBECKCQRG+mkETVrJBEPLOQRKK5kEQRwJBE
b8aQRNXMkERE05BEotmQRBHgkERv5pBE3uyQRDzzkESi+ZBEEQCRRG8GkUTVDJFEPBORRKoZ
kUQRIJFEdyaRRN4skUQ8M5FEojmRRBFAkURvRpFE3kyRRDxTkUSiWZFECGCRRHdmkUTebJFE
PHORRKJ5kUQRgJFEb4aRRNWMkUQ8k5FEqpmRRBGgkURvppFE1ayRRDyzkUSquZFECMCRRG/G
kUTezJFERNORRKLZkUQR4JFEb+aRRNXskURE85FEovmRRAgAkkR3BpJE3gySRDwTkkSiGZJE
CCCSRHcmkkTeLJJERDOSRKI5kkQIQJJEb0aSRNVMkkREU5JEolmSRBFgkkRvZpJE3mySRDxz
kkSqeZJECICSRHeGkkTVjJJEPJOSRKqZkkQIoJJEb6aSRNWskkQ8s5JEormSRBHAkkRvxpJE
1cySRDzTkkSq2ZJECOCSRHfmkkTV7JJERPOSRKr5kkQIAJNEbwaTRN4Mk0Q8E5NEqhmTRBEg
k0RvJpNE3iyTRDwzk0SqOZNEEUCTRHdGk0TeTJNEPFOTRLJZk0QRYJNEd2aTRNVsk0Q8c5NE
onmTRBGAk0R3hpNE1YyTRDyTk0SqmZNECKCTRHemk0TVrJNEPLOTRKq5k0QRwJNEb8aTRN7M
k0RE05NEotmTRAjgk0Rv5pNE3uyTRETzk0Si+ZNECACURHcGlETeDJREPBOURKIZlEQRIJRE
dyaURN4slEQ8M5REqjmURAhAlERvRpRE3kyURDxTlESiWZRECGCURHdmlETVbJRERHOURKJ5
lEQRgJREd4aURN6MlEQ8k5REqpmURBGglERvppRE3qyURDyzlESquZRECMCURG/GlETezJRE
PNOURKLZlEQR4JREd+aURN7slEQ885REovmURAgAlUR3BpVE3gyVRDwTlUSqGZVEESCVRG8m
lUTVLJVERDOVRKI5lUQIQJVEb0aVRNVMlUQ8U5VEqlmVRBFglUR3ZpVE1WyVRDxzlUSieZVE
EYCVRG+GlUTejJVERJOVRKKZlUQIoJVEb6aVRN6slUREs5VEormVRBHAlURvxpVE1cyVRETT
lUSi2ZVECOCVRG/mlUTV7JVEPPOVRKr5lUQRAJZEdwaWRN4MlkQ8E5ZEohmWRAgglkR3JpZE
1SyWRDwzlkSiOZZEEUCWRG9GlkTVTJZERFOWRKJZlkQIYJZEb2aWRNVslkQ8c5ZEonmWRBGA
lkR3hpZE3oyWRDyTlkSimZZEEaCWRHemlkTVrJZEPLOWRKK5lkQRwJZEb8aWRN7MlkRE05ZE
qtmWRBHglkR35pZE1eyWRDzzlkSi+ZZECACXRG8Gl0TeDJdEPBOXRKoZl0QIIJdEdyaXRN4s
l0REM5dEqjmXRBFAl0R3RpdE1UyXRDxTl0SiWZdEEWCXRHdml0TVbJdEPHOXRKJ5l0QRgJdE
d4aXRNWMl0REk5dEqpmXRAigl0R3ppdE3qyXRESzl0SiuZdECMCXRG/Gl0TezJdERNOXRKrZ
l0QI4JdEb+aXRNXsl0Q885dEqvmXRBEAmERvBphE3gyYRDwTmESiGZhEESCYRHcmmETeLJhE
PDOYRKo5mEQIQJhEd0aYRNVMmEREU5hEolmYRAhgmERvZphE3myYRDxzmESqeZhECICYRHeG
mETVjJhEPJOYRKKZmEQRoJhEd6aYRNWsmEQ8s5hEqrmYRAjAmERvxphE3syYRDzTmESi2ZhE
COCYRG/mmETV7JhERPOYRKr5mEQIAJlEdwaZRN4MmUQ8E5lEohmZRBEgmURvJplE3iyZREQz
mUSqOZlECECZRHdGmUTVTJlERFOZRKJZmUQIYJlEd2aZRNVsmUREc5lEonmZRAiAmUR3hplE
1YyZRDyTmUSqmZlECKCZRHemmUTerJlERLOZRKq5mUQIwJlEb8aZRNXMmURE05lEotmZRAjg
mUR35plE1eyZRDzzmUSi+ZlECACaRG8GmkTVDJpEPBOaRKoZmkQIIJpEbyaaRNUsmkRMM5pE
ojmaRBFAmkR3RppE3kyaRDxTmkSiWZpEEWCaRHdmmkTebJpERHOaRKp5mkQIgJpEb4aaRN6M
mkREk5pEopmaRAigmkRvpppE1ayaRDyzmkSiuZpECMCaRHfGmkTVzJpEPNOaRKrZmkQR4JpE
d+aaRNXsmkQ885pEovmaRBEAm0R3BptE3gybRDwTm0SqGZtEESCbRHcmm0TeLJtEPDObRKo5
m0QRQJtEd0abRNVMm0REU5tEqlmbRBFgm0RvZptE3mybRERzm0SqeZtEEYCbRHeGm0TVjJtE
PJObRKqZm0QRoJtEd6abRNWsm0Q8s5tEqrmbRBHAm0RvxptE3sybRETTm0Si2ZtECOCbRG/m
m0Te7JtEPPObRKr5m0QIAJxEbwacRNUMnEREE5xEqhmcRBEgnER3JpxE3iycREQznESiOZxE
EUCcRHdGnETeTJxEPFOcRKJZnEQIYJxEd2acRNVsnEQ8c5xEonmcRBGAnERvhpxE3oycREST
nESimZxEEaCcRHemnETerJxEPLOcRKq5nEQIwJxEd8acRN7MnEQ805xEotmcRAjgnER35pxE
3uycRDzznESq+ZxECACdRHcGnUTVDJ1EPBOdRKoZnUQRIJ1EbyadRN4snUREM51EojmdRBFA
nURvRp1E3kydRERTnUSiWZ1EEWCdRHdmnUTebJ1ERHOdRKp5nUQRgJ1Eb4adRNWMnUREk51E
qpmdRBGgnUR3pp1E3qydRDyznUSquZ1ECMCdRG/GnUTezJ1EPNOdRKLZnUQI4J1Ed+adRN7s
nURE851EovmdRAgAnkR3Bp5E3gyeRDwTnkSiGZ5EESCeRG8mnkTeLJ5ERDOeRKI5nkQRQJ5E
b0aeRNVMnkQ8U55EolmeRBFgnkRvZp5E3myeRERznkSqeZ5ECICeRHeGnkTejJ5ERJOeRKKZ
nkQRoJ5Eb6aeRN6snkREs55EormeRAjAnkRvxp5E1cyeRDzTnkSq2Z5EEeCeRHfmnkTV7J5E
RPOeRKr5nkQIAJ9EbwafRN4Mn0Q8E59EohmfRBEgn0R3Jp9E1SyfREQzn0SqOZ9ECECfRHdG
n0TVTJ9EPFOfRKJZn0QRYJ9Ed2afRN5sn0Q8c59EonmfRBmAn0R3hp9E1YyfRDyTn0SqmZ9E
EaCfRG+mn0TVrJ9ERLOfRKq5n0QRwJ9Eb8afRN7Mn0RE059EotmfRBHgn0R35p9E1eyfRDzz
n0Sq+Z9EEQCgRG8GoETVDKBERBOgRKIZoEQIIKBEbyagRNUsoEREM6BEqjmgRAhAoERvRqBE
1UygRERToESiWaBECGCgRG9moETebKBEPHOgRKJ5oEQRgKBEd4agRN6MoEQ8k6BEopmgRAig
oER3pqBE1aygRESzoESquaBECMCgRHfGoETezKBEPNOgRKrZoEQZ4KBEb+agRN7soERE86BE
ovmgRBEAoURvBqFE1QyhRDwToUSiGaFEESChRG8moUTVLKFEPDOhRKI5oUQRQKFEd0ahRN5M
oUREU6FEqlmhRBFgoUR3ZqFE3myhRERzoUSieaFECIChRHeGoUTVjKFEPJOhRKqZoUQRoKFE
b6ahRNWsoUREs6FEqrmhRAjAoUR3xqFE1cyhRETToUSq2aFECOChRG/moUTe7KFERPOhRKr5
oUQRAKJEbwaiRN4MokREE6JEohmiRAggokRvJqJE3iyiRDwzokSiOaJECECiRG9GokTVTKJE
PFOiRKJZokQRYKJEd2aiRN5sokREc6JEqnmiRAiAokRvhqJE1YyiRDyTokSimaJEEaCiRHem
okTVrKJEPLOiRKK5okQIwKJEd8aiRNXMokQ806JEotmiRBHgokR35qJE3uyiRETzokSq+aJE
CACjRHcGo0TVDKNEPBOjRKIZo0QRIKNEbyajRN4so0REM6NEqjmjRAhAo0RvRqNE1UyjRDxT
o0SqWaNECGCjRHdmo0TVbKNERHOjRKJ5o0QRgKNEb4ajRNWMo0REk6NEopmjRBGgo0R3pqNE
3qyjRESzo0SquaNEEcCjRHfGo0TVzKNEPNOjRKrZo0QI4KNEb+ajRN7so0Q886NEovmjRBEA
pER3BqRE1QykRDwTpESiGaREESCkRG8mpETeLKREPDOkRKo5pEQIQKREb0akRN5MpEQ8U6RE
qlmkRAhgpER3ZqRE3mykRDxzpESqeaREEYCkRG+GpETVjKREPJOkRKKZpEQRoKREd6akRN6s
pEREs6REqrmkRBHApERvxqRE3sykRETTpESq2aREEeCkRG/mpETe7KREPPOkRKr5pEQRAKVE
bwalRNUMpUQ8E6VEohmlRBEgpUR3JqVE1SylREQzpUSiOaVEEUClRG9GpUTVTKVEPFOlRKpZ
pUQIYKVEd2alROZspUQ8c6VEqnmlRAiApUR3hqVE3oylRDyTpUSqmaVEEaClRHempUTerKVE
PLOlRKq5pUQRwKVEb8alRN7MpURE06VEqtmlRBHgpURv5qVE1eylRETzpUSi+aVEEQCmRG8G
pkTVDKZEPBOmRKIZpkQRIKZEdyamRNUspkQ8M6ZEqjmmRAhApkRvRqZE1UymRERTpkSqWaZE
EWCmRG9mpkTebKZEPHOmRKp5pkQRgKZEd4amRNWMpkQ8k6ZEopmmRBGgpkR3pqZE3qymRESz
pkSiuaZECMCmRG/GpkTezKZEPNOmRKrZpkQI4KZEd+amRNXspkRE86ZEovmmRAgAp0R3BqdE
3gynREQTp0SqGadECCCnRHcmp0TeLKdEPDOnRKI5p0QIQKdEd0anRNVMp0Q8U6dEolmnRAhg
p0R3ZqdE3mynRERzp0SieadECICnRHeGp0TVjKdERJOnRKqZp0QRoKdEd6anRNWsp0Q8s6dE
qrmnRBHAp0RvxqdE3synRETTp0Si2adEEeCnRG/mp0TV7KdEPPOnRKL5p0QRAKhEdwaoRNUM
qEREE6hEqhmoRAggqERvJqhE1SyoRDwzqESqOahECECoRG9GqETeTKhERFOoRKpZqEQRYKhE
b2aoRNVsqEREc6hEqnmoRBGAqERvhqhE3oyoRESTqESimahECKCoRG+mqETerKhEPLOoRKq5
qEQIwKhEd8aoRN7MqERE06hEqtmoRBHgqERv5qhE3uyoRDzzqESi+ahECACpRG8GqUTVDKlE
RBOpRKoZqUQRIKlEdyapRNUsqUQ8M6lEojmpRBFAqUR3RqlE3kypRDxTqUSiWalEEWCpRG9m
qUTebKlEPHOpRKJ5qUQIgKlEb4apRN6MqUREk6lEopmpRBGgqUR3pqlE1aypRDyzqUSqualE
EcCpRHfGqUTVzKlEPNOpRKrZqUQR4KlEb+apRNXsqURM86lEqvmpRAgAqkR3BqpE3gyqREQT
qkSiGapEESCqRHcmqkTVLKpERDOqRKo5qkQRQKpEd0aqRN5MqkREU6pEqlmqRAhgqkR3ZqpE
3myqRDxzqkSqeapECICqRHeGqkTejKpEPJOqRKqZqkQIoKpEd6aqRN6sqkQ8s6pEormqRAjA
qkRvxqpE3syqRETTqkSq2apEEeCqRHfmqkTV7KpEPPOqRKL5qkQIAKtEbwarRN4Mq0Q8E6tE
qhmrRAggq0R3JqtE1SyrREQzq0SqOatEEUCrRHdGq0TVTKtERFOrRKJZq0QRYKtEb2arRNVs
q0Q8c6tEonmrRBGAq0R3hqtE3oyrRDyTq0SqmatECKCrRHemq0TVrKtERLOrRKq5q0QRwKtE
b8arRN7Mq0Q806tEqtmrRAjgq0R35qtE1eyrRDzzq0Si+atEEQCsRHcGrETeDKxERBOsRLIZ
rEQRIKxEdyasRNUsrEREM6xEojmsRBFArER3RqxE1UysRERTrESiWaxECGCsRHdmrETVbKxE
RHOsRKJ5rEQRgKxEb4asRN6MrEREk6xEqpmsRBGgrER3pqxE1aysRDyzrESiuaxECMCsRHfG
rETezKxERNOsRKrZrEQI4KxEb+asRNXsrEQ886xEovmsRBEArUR3Bq1E1QytRDwTrUSiGa1E
ESCtRG8mrUTVLK1ERDOtRKI5rUQRQK1Ed0atRN5MrUQ8U61EqlmtRAhgrUR3Zq1E1WytRDxz
rUSiea1EEYCtRG+GrUTVjK1EPJOtRKqZrUQIoK1Eb6atRNWsrUQ8s61EormtRBHArUR3xq1E
3sytRDzTrUSq2a1EEeCtRHfmrUTV7K1ERPOtRKr5rUQRAK5EdwauRNUMrkREE65EohmuRBEg
rkRvJq5E1SyuRDwzrkSiOa5ECECuRG9GrkTeTK5EPFOuRLJZrkQRYK5Ed2auRNVsrkQ8c65E
qnmuRBGArkR3hq5E3oyuRESTrkSqma5EEaCuRHemrkTerK5EPLOuRKq5rkQIwK5Ed8auRN7M
rkRE065EotmuRAjgrkRv5q5E3uyuRDzzrkSi+a5ECACvRHcGr0TmDK9ERBOvRKoZr0QRIK9E
dyavRN4sr0Q8M69EojmvRBFAr0RvRq9E1UyvRDxTr0SqWa9ECGCvRG9mr0TebK9EPHOvRKp5
r0QIgK9Ed4avRNWMr0REk69EqpmvRBGgr0Rvpq9E1ayvRESzr0Squa9EEcCvRG/Gr0TVzK9E
RNOvRKrZr0QR4K9Ed+avRN7sr0RE869EqvmvRAgAsER3BrBE3gywREQTsESqGbBEESCwRHcm
sETVLLBERDOwRKI5sEQIQLBEb0awRNVMsEREU7BEolmwRAhgsERvZrBE3mywRERzsESiebBE
CICwRHeGsETVjLBEPJOwRKKZsEQRoLBEb6awRNWssEQ8s7BEqrmwRAjAsERvxrBE1cywRDzT
sESq2bBECOCwRHfmsETe7LBEPPOwRKr5sEQRALFEdwaxRN4MsUQ8E7FEqhmxRBEgsURvJrFE
3iyxRDwzsUSiObFEEUCxRHdGsUTVTLFERFOxRKJZsUQRYLFEb2axRNVssUREc7FEonmxRBGA
sUR3hrFE3oyxRDyTsUSqmbFEEaCxRG+msUTVrLFERLOxRKq5sUQRwLFEb8axRNXMsURE07FE
otmxRAjgsUR35rFE3uyxRDzzsUSq+bFEEQCyRG8GskTVDLJERBOyRKoZskQRILJEbyayRN4s
skQ8M7JEojmyRAhAskR3RrJE3kyyRDxTskSiWbJECGCyRG9mskTVbLJEPHOyRKJ5skQIgLJE
d4ayRN6MskQ8k7JEopmyRAigskR3prJE3qyyRDyzskSqubJEEcCyRHfGskTVzLJEPNOyRKrZ
skQI4LJEb+ayRN7sskQ887JEqvmyRBEAs0RvBrNE1QyzRDwTs0SyGbNECCCzRHcms0TeLLNE
RDOzRLI5s0QIQLNEb0azRN5Ms0REU7NEqlmzRAhgs0R3ZrNE1WyzRERzs0SqebNEEYCzRG+G
s0TejLNERJOzRKqZs0QRoLNEb6azRN6ss0REs7NEormzRAjAs0R3xrNE3syzRDzTs0Sq2bNE
EeCzRG/ms0Tm7LNETPOzRKr5s0QIALREdwa0RN4MtEREE7REqhm0RBEgtERvJrRE3iy0REQz
tESiObREEUC0RG9GtETVTLREPFO0RKJZtEQRYLREb2a0RN5stEREc7REonm0RAiAtER3hrRE
1Yy0RESTtESimbRECKC0RG+mtETerLREPLO0RKq5tEQIwLREd8a0RNXMtEQ807REqtm0RAjg
tERv5rRE1ey0RDzztESi+bREEQC1RG8GtUTeDLVEPBO1RKoZtUQRILVEdya1RNUstUREM7VE
ojm1RAhAtUR3RrVE3ky1RDxTtUSiWbVEEWC1RHdmtUTVbLVEPHO1RKp5tUQRgLVEd4a1RNWM
tUQ8k7VEopm1RBGgtURvprVE3qy1RDyztUSiubVECMC1RG/GtUTezLVERNO1RKLZtUQI4LVE
b+a1RN7stURE87VEovm1RBEAtkRvBrZE3gy2RDwTtkSiGbZECCC2RG8mtkTeLLZERDO2RKI5
tkQRQLZEb0a2RN5MtkQ8U7ZEolm2RBFgtkRvZrZE1Wy2RDxztkSqebZEEYC2RHeGtkTVjLZE
RJO2RKqZtkQRoLZEb6a2RNWstkREs7ZEqrm2RBHAtkR3xrZE1cy2RDzTtkSq2bZEEeC2RHfm
tkTV7LZEPPO2RKr5tkQRALdEbwa3RN4Mt0Q8E7dEohm3RAggt0RvJrdE1Sy3REQzt0SqObdE
CEC3RG9Gt0TeTLdEPFO3RKJZt0QIYLdEd2a3RN5st0Q8c7dEonm3RBGAt0RvhrdE3oy3REST
t0SimbdECKC3RG+mt0TVrLdEPLO3RKq5t0QRwLdEb8a3RN7Mt0RE07dEotm3RAjgt0Rv5rdE
1ey3RDzzt0Sq+bdEEQC4RG8GuETVDLhEPBO4RKoZuEQIILhEdya4RN4suEQ8M7hEqjm4RBFA
uER3RrhE3ky4RDxTuESqWbhEEWC4RG9muETVbLhERHO4RKJ5uEQRgLhEb4a4RNWMuEREk7hE
opm4RAiguER3prhE3qy4RESzuESqubhECMC4RHfGuETVzLhERNO4RKLZuEQR4LhEb+a4RN7s
uERE87hEqvm4RBEAuURvBrlE1Qy5REQTuUSqGblEESC5RH8muUTeLLlERDO5RKo5uUQRQLlE
b0a5RN5MuUQ8U7lEolm5RAhguURvZrlE1Wy5RERzuUSqeblEEYC5RG+GuUTVjLlERJO5RKqZ
uUQRoLlEb6a5RN6suUQ8s7lEsrm5RAjAuUR3xrlE1cy5RETTuUSi2blEEeC5RHfmuUTV7LlE
PPO5RKr5uUQIALpEbwa6RN4MukQ8E7pEqhm6RBEgukR3JrpE3iy6RDwzukSiObpECEC6RG9G
ukTeTLpEPFO6RKpZukQIYLpEb2a6RN5sukQ8c7pEqnm6RAiAukRvhrpE3oy6RDyTukSimbpE
EaC6RHemukTmrLpEPLO6RKK5ukQRwLpEb8a6RNXMukQ807pEotm6RBHgukRv5rpE1ey6RDzz
ukSi+bpEEQC7RG8Gu0TeDLtERBO7RKoZu0QIILtEdya7RNUsu0Q8M7tEojm7RBFAu0R3RrtE
1Uy7RDxTu0SqWbtECGC7RHdmu0TebLtERHO7RKp5u0QIgLtEd4a7RNWMu0REk7tEopm7RBGg
u0RvprtE3qy7RESzu0SqubtEEcC7RG/Gu0TezLtERNO7RKLZu0QI4LtEd+a7RN7su0RE87tE
ovm7RBEAvER3BrxE1Qy8RDwTvESiGbxEESC8RG8mvETeLLxEPDO8RKo5vEQRQLxEd0a8RNVM
vEREU7xEolm8RBFgvER3ZrxE3my8RDxzvESiebxEEYC8RHeGvETejLxERJO8RKqZvEQRoLxE
d6a8RNWsvEQ8s7xEorm8RBHAvERvxrxE3sy8RDzTvESq2bxEEeC8RHfmvETV7LxEPPO8RKr5
vEQIAL1Edwa9RNUMvUREE71Eohm9RBEgvUR3Jr1E1Sy9RDwzvUSiOb1ECEC9RHdGvUTVTL1E
RFO9RKpZvUQRYL1Ed2a9RNVsvUREc71Eqnm9RBGAvURvhr1E3oy9RDyTvUSimb1EEaC9RG+m
vUTVrL1EPLO9RKK5vUQRwL1Eb8a9RN7MvURE071Eqtm9RAjgvURv5r1E3uy9RDzzvUSq+b1E
EAC+RHcGvkTWDL5EPBO+RKIZvkQIIL5Edya+RN4svkREM75Eojm+RBBAvkR3Rr5E1ky+RDxT
vkSiWb5EEGC+RHdmvkTWbL5ERHO+RKp5vkQQgL5Ed4a+RN6MvkREk75Eopm+RBCgvkRvpr5E
1qy+RDyzvkSiub5ECMC+RHfGvkTWzL5EPNO+RKLZvkQQ4L5Eb+a+RNbsvkQ8875Eovm+RBAA
v0RvBr9E3gy/RDwTv0SqGb9ECCC/RHcmv0TeLL9EPDO/RKI5v0QQQL9Eb0a/RNZMv0Q8U79E
olm/RBBgv0RvZr9E3my/RERzv0Sqeb9ECIC/RG+Gv0TWjL9EPJO/RKqZv0QIoL9Ed6a/RN6s
v0REs79Eorm/RAjAv0Rvxr9E3sy/RDzTv0Sq2b9EEOC/RHfmv0TW7L9ERPO/RKL5v0QIAMBE
dwbARNYMwEQ8E8BEohnARBAgwER3JsBE1izARDwzwESqOcBEEEDARHdGwETeTMBERFPARKJZ
wEQIYMBEd2bARN5swEQ8c8BEonnARBCAwER3hsBE1ozARESTwESqmcBEEKDARHemwETWrMBE
RLPARKK5wEQQwMBEd8bARN7MwERE08BEqtnARBDgwER35sBE3uzARETzwESq+cBECADBRG8G
wUTWDMFEPBPBRKoZwUQIIMFEbybBRN4swUQ8M8FEqjnBRBBAwURvRsFE3kzBRERTwUSiWcFE
CGDBRG9mwUTebMFEPHPBRKJ5wUQIgMFEd4bBRN6MwUQ8k8FEqpnBRAigwUR3psFE3qzBRESz
wUSqucFEEMDBRHfGwUTezMFERNPBRKrZwUQQ4MFEd+bBRN7swUQ888FEsvnBRAgAwkR3BsJE
1gzCRDwTwkSqGcJEECDCRHcmwkTWLMJERDPCRKI5wkQQQMJEd0bCRN5MwkQ8U8JEolnCRBBg
wkRvZsJE1mzCRERzwkSqecJECIDCRG+GwkTejMJERJPCRKqZwkQIoMJEb6bCRN6swkREs8JE
ornCRBDAwkR3xsJE1szCRDzTwkSq2cJEEODCRHfmwkTW7MJEPPPCRKr5wkQQAMNEbwbDRN4M
w0REE8NEohnDRAggw0R3JsNE3izDREQzw0SiOcNEEEDDRHdGw0TWTMNEPFPDRKJZw0QZYMNE
b2bDRN5sw0Q8c8NEqnnDRBCAw0RvhsNE3ozDRESTw0SqmcNECKDDRG+mw0TerMNERLPDRKK5
w0QQwMNEb8bDRNbMw0RE08NEotnDRBDgw0Rv5sNE3uzDRETzw0Sq+cNEEADERG8GxETeDMRE
RBPERKoZxEQIIMREdybERNYsxEQ8M8REojnERAhAxER3RsRE3kzERDxTxESqWcRECGDERHdm
xETWbMREPHPERKJ5xEQQgMREb4bERNaMxEQ8k8REqpnERAigxER3psRE1qzERDyzxESqucRE
EMDERG/GxETWzMREPNPERKLZxEQI4MREb+bERN7sxEQ888REovnERBAAxURvBsVE1gzFRDwT
xUSqGcVEECDFRHcmxUTeLMVEPDPFRKI5xUQQQMVEd0bFRNZMxUREU8VEolnFRAhgxURvZsVE
3mzFRDxzxUSiecVEEIDFRG+GxUTWjMVERJPFRKKZxUQIoMVEb6bFRN6sxUREs8VEornFRAjA
xUR3xsVE3szFRDzTxUSq2cVECODFRHfmxUTW7MVEPPPFRKL5xUQIAMZEbwbGRN4MxkQ8E8ZE
ohnGRBAgxkR3JsZE1izGRDwzxkSiOcZEEEDGRHdGxkTWTMZERFPGRKJZxkQQYMZEb2bGRN5s
xkQ8c8ZEonnGRBCAxkRvhsZE1ozGRDyTxkSimcZECKDGRHemxkTWrMZERLPGRKK5xkQQwMZE
b8bGRN7MxkRE08ZEotnGRAjgxkRv5sZE1uzGRDzzxkSq+cZECADHRG8Gx0TeDMdERBPHRKIZ
x0QQIMdEbybHRNYsx0REM8dEojnHRAhAx0R3RsdE3kzHRERTx0SiWcdEEGDHRG9mx0TWbMdE
RHPHRKJ5x0QQgMdEb4bHRNaMx0Q8k8dEopnHRBCgx0R3psdE1qzHRESzx0SiucdEEMDHRHfG
x0TWzMdEPNPHRKLZx0QQ4MdEd+bHRN7sx0Q888dEovnHRBAAyERvBshE3gzIRDwTyESiGchE
ECDIRHcmyETeLMhEPDPIRKI5yEQQQMhEb0bIRN5MyEREU8hEqlnIRAhgyER3ZshE1mzIRDxz
yESqechEEIDIRG+GyETWjMhERJPIRKqZyEQQoMhEb6bIRNasyEREs8hEqrnIRAjAyER3xshE
3szIRDzTyESi2chEEODIRG/myETe7MhEPPPIRKL5yEQIAMlEdwbJRNYMyUREE8lEohnJRAgg
yUR3JslE1izJRDwzyUSiOclEEEDJRG9GyUTeTMlEPFPJRKpZyUQIYMlEd2bJRN5syUREc8lE
qnnJRAiAyUR3hslE1ozJRDyTyUSqmclEEKDJRHemyUTWrMlEPLPJRKK5yUQQwMlEd8bJRNbM
yUQ808lEotnJRAjgyUR35slE3uzJRDzzyUSq+clEEADKRHcGykTWDMpERBPKRKoZykQIIMpE
bybKRN4sykQ8M8pEqjnKRAhAykR3RspE1kzKRDxTykSiWcpEEGDKRHdmykTebMpERHPKRKJ5
ykQQgMpEb4bKRN6MykREk8pEopnKRAigykRvpspE1qzKRESzykSqucpEEMDKRHfGykTWzMpE
RNPKRKLZykQQ4MpEd+bKRN7sykRM88pEovnKRBAAy0R3BstE1gzLRDwTy0SiGctECCDLRG8m
y0TWLMtEPDPLRKI5y0QQQMtEb0bLRN5My0Q8U8tEqlnLRBBgy0R3ZstE3mzLRDxzy0SiectE
EIDLRG+Gy0TWjMtERJPLRKqZy0QQoMtEd6bLRN6sy0Q8s8tEornLRAjAy0R3xstE1szLRETT
y0Sq2ctEEODLRG/my0Te7MtERPPLRKL5y0QIAMxEdwbMRN4MzEQ8E8xEqhnMRAggzER3JsxE
3izMRDwzzESqOcxECEDMRG9GzETWTMxERFPMRKpZzEQIYMxEd2bMRN5szEREc8xEqnnMRBCA
zERvhsxE3ozMRDyTzESqmcxEEKDMRHemzETWrMxEPLPMRKK5zEQQwMxEb8bMRNbMzEQ808xE
otnMRBDgzER35sxE1uzMRDzzzESq+cxECADNRG8GzUTWDM1ERBPNRKIZzUQIIM1EdybNRNYs
zUQ8M81EqjnNRAhAzURvRs1E1kzNRDxTzUSqWc1ECGDNRG9mzUTWbM1EPHPNRKJ5zUQIgM1E
b4bNRN6MzUQ8k81EqpnNRBCgzURvps1E1qzNRESzzUSquc1EEMDNRHfGzUTmzM1ETNPNRKLZ
zUQI4M1Eb+bNRN7szURE881EovnNRAgAzkR3Bs5E3gzORDwTzkSqGc5ECCDORG8mzkTWLM5E
RDPORKI5zkQQQM5Eb0bORN5MzkREU85EolnORBBgzkR3Zs5E3mzORERzzkSiec5EEIDORHeG
zkTWjM5EPJPORKqZzkQQoM5Eb6bORNaszkQ8s85EqrnORBDAzkRvxs5E1szORETTzkSi2c5E
EODORHfmzkTW7M5EPPPORKL5zkQIAM9EbwbPRNYMz0REE89EqhnPRAggz0RvJs9E3izPRDwz
z0SiOc9ECEDPRG9Gz0TeTM9ERFPPRKJZz0QIYM9Eb2bPRNZsz0REc89EonnPRAiAz0R3hs9E
1ozPRDyTz0Simc9ECKDPRG+mz0TWrM9EPLPPRKq5z0QIwM9Eb8bPRNbMz0Q8089EqtnPRAjg
z0R35s9E1uzPRDzzz0Sq+c9EEADQRHcG0ETeDNBEPBPQRKoZ0EQIINBEbybQRNYs0EQ8M9BE
qjnQRBBA0ERvRtBE1kzQRERT0ESiWdBEEGDQRG9m0ETWbNBEPHPQRKp50EQIgNBEd4bQRNaM
0EQ8k9BEqpnQRBCg0ER3ptBE1qzQRESz0ESqudBECMDQRG/G0ETWzNBERNPQRKLZ0EQI4NBE
b+bQRN7s0EQ889BEovnQRAgA0URvBtFE3gzRRDwT0USqGdFEECDRRG8m0UTeLNFERDPRRKo5
0UQQQNFEd0bRRN5M0UREU9FEolnRRBBg0UR3ZtFE3mzRRERz0USqedFECIDRRG+G0UTWjNFE
RJPRRKqZ0UQIoNFEb6bRRN6s0UREs9FEqrnRRAjA0UR3xtFE3szRRETT0USq2dFEEODRRHfm
0UTe7NFEPPPRRKL50UQIANJEdwbSRNYM0kQ8E9JEqhnSRBAg0kR3JtJE1izSREQz0kSiOdJE
EEDSRHdG0kTeTNJERFPSRKpZ0kQIYNJEd2bSRNZs0kREc9JEonnSRAiA0kRvhtJE3ozSREST
0kSimdJECKDSRG+m0kTerNJEPLPSRKq50kQIwNJEd8bSRN7M0kQ809JEotnSRBDg0kR35tJE
3uzSRDzz0kSq+dJEEADTRG8G00TeDNNEPBPTRKoZ00QIINNEdybTRNYs00Q8M9NEojnTRAhA
00R3RtNE1kzTRDxT00SiWdNEEGDTRG9m00TWbNNEPHPTRKp500QIgNNEd4bTRNaM00REk9NE
opnTRBCg00R3ptNE1qzTRDyz00SqudNECMDTRG/G00TWzNNEPNPTRKrZ00QI4NNEd+bTRNbs
00Q889NEovnTRBAA1ERvBtRE1gzUREQT1ESqGdRECCDURG8m1ETeLNREPDPURKI51EQIQNRE
d0bURN5M1EQ8U9REolnURAhg1ERvZtRE1mzURDxz1ESqedRECIDURHeG1ETWjNREPJPURKqZ
1EQIoNREd6bURN6s1EREs9REornURBDA1ER3xtRE3szURDzT1ESq2dREEODURG/m1ETe7NRE
PPPURKr51EQQANVEbwbVRNYM1URME9VEohnVRBAg1URvJtVE1izVRDwz1USiOdVECEDVRHdG
1UTWTNVEPFPVRKpZ1UQQYNVEb2bVRN5s1UREc9VEonnVRBCA1URvhtVE3ozVREST1USqmdVE
EKDVRG+m1UTerNVERLPVRKq51UQIwNVEd8bVRN7M1UQ809VEotnVRAjg1URv5tVE3uzVRETz
1USq+dVEEADWRG8G1kTeDNZEPBPWRKoZ1kQIINZEdybWRNYs1kQ8M9ZEojnWRBBA1kR3RtZE
1kzWRDxT1kSqWdZEEGDWRG9m1kTWbNZERHPWRKJ51kQQgNZEd4bWRNaM1kREk9ZEqpnWRBCg
1kR3ptZE1qzWRESz1kSiudZEEMDWRJDG1kTWzNZEPNPWRKrZ1kQI4NZEd+bWRNbs1kRE89ZE
qvnWRBAA10RvBtdE3gzXRDwT10SqGddEECDXRG8m10TWLNdERDPXRKI510QQQNdEgEbXRN5M
10REU9dEolnXRBBg10R3ZtdE3mzXRDxz10SqeddECIDXRG+G10TejNdERJPXRKKZ10QQoNdE
b6bXRN6s10REs9dEornXRBDA10R3xtdE3szXRDzT10Si2ddEEODXRHfm10Te7NdEPPPXRKL5
10QQANhEdwbYRNYM2EQ8E9hEohnYRAgg2ER3JthE3izYRDwz2ESqOdhEEEDYRHdG2ETWTNhE
RFPYRKJZ2EQQYNhEb2bYRN5s2EREc9hEonnYRAiA2ERvhthE3ozYRDyT2ESqmdhEEKDYRHem
2ETWrNhEPLPYRKK52EQQwNhEb8bYRNbM2ERE09hEotnYRAjg2ERv5thE3uzYRDzz2ESi+dhE
EADZRHcG2UTWDNlEPBPZRKIZ2UQIINlEbybZRNYs2UQ8M9lEojnZRBBA2URvRtlE3kzZRDxT
2USiWdlECGDZRG9m2UTWbNlERHPZRKJ52UQQgNlEd4bZRN6M2UQ8k9lEopnZRAig2UR3ptlE
1qzZRDyz2USqudlEEMDZRG/G2UTWzNlERNPZRKLZ2UQI4NlEd+bZRNbs2UQ889lEqvnZRBAA
2kRvBtpE1gzaRDwT2kSiGdpECCDaRG8m2kTWLNpEPDPaRKI52kQQQNpEb0baRN5M2kQ8U9pE
olnaRAhg2kR3ZtpE3mzaRDxz2kSiedpECIDaRG+G2kTWjNpERJPaRKKZ2kQQoNpEd6baRN6s
2kREs9pEornaRBDA2kR3xtpE1szaRETT2kSi2dpEEODaRG/m2kTe7NpERPPaRKr52kQQANtE
dwbbRN4M20REE9tEohnbRAgg20RvJttE1izbREQz20SqOdtEEEDbRHdG20TWTNtERFPbRKJZ
20QQYNtEb2bbRNZs20REc9tEqnnbRBCA20RvhttE1ozbREST20SimdtECKDbRHem20TWrNtE
RLPbRKq520QQwNtEb8bbRN7M20Q809tEotnbRBDg20R35ttE3uzbRDzz20Sq+dtECADcRG8G
3ETWDNxEPBPcRKoZ3EQQINxEbybcRN4s3EREM9xEqjncRBBA3ER3RtxE1kzcRERT3ESiWdxE
EGDcRHdm3ETebNxERHPcRKp53EQIgNxEd4bcRN6M3EREk9xEqpncRAig3ER3ptxE3qzcRESz
3ESiudxEEMDcRG/G3ETWzNxEPNPcRKLZ3EQI4NxEd+bcRN7s3ERE89xEqvncRAgA3UR3Bt1E
1gzdRDwT3USqGd1EECDdRG8m3UTeLN1ERDPdRKo53UQIQN1Eb0bdRNZM3UREU91EqlndRAhg
3URvZt1E1mzdRERz3USqed1EEIDdRHeG3UTWjN1EPJPdRKqZ3UQIoN1Eb6bdRN6s3UREs91E
qrndRAjA3URvxt1E3szdRETT3USi2d1EEODdRG/m3UTW7N1EPPPdRKL53UQQAN5EbwbeRNYM
3kREE95EqhneRBAg3kR3Jt5E1izeREQz3kSiOd5ECEDeRHdG3kTWTN5ERFPeRKpZ3kQIYN5E
d2beRN5s3kQ8c95EqnneRAiA3kR3ht5E1ozeREST3kSimd5EEKDeRHem3kTWrN5EPLPeRKq5
3kQQwN5Ed8beRN7M3kQ8095EotneRBDg3kR35t5E3uzeRETz3kSq+d5ECADfRG8G30TeDN9E
PBPfRKIZ30QQIN9EbybfRN4s30Q8M99EqjnfRAhA30R3Rt9E1kzfRDxT30SiWd9ECGDfRG9m
30TWbN9ERHPfRKJ530QQgN9Eb4bfRN6M30REk99EopnfRBCg30R3pt9E1qzfRESz30Siud9E
EMDfRHfG30TWzN9EPNPfRKrZ30QQ4N9Eb+bfRN7s30Q8899EqvnfRAgA4ERvBuBE1gzgRDwT
4ESiGeBECCDgRG8m4ETeLOBEPDPgRKI54EQIQOBEb0bgRNZM4EQ8U+BEqlngRBBg4ERvZuBE
1mzgRERz4ESqeeBEEIDgRHeG4ETejOBEPJPgRKqZ4EQIoOBEb6bgRNas4EQ8s+BEorngRAjA
4ERvxuBE1szgRDzT4ESq2eBEEODgRG/m4ETe7OBERPPgRKL54EQIAOFEdwbhRNYM4UQ8E+FE
ohnhRAgg4UR3JuFE1izhREQz4USiOeFECEDhRHdG4UTeTOFEPFPhRKpZ4UQIYOFEd2bhRN5s
4UREc+FEonnhRAiA4URvhuFE1ozhRDyT4USqmeFEEKDhRG+m4UTerOFEPLPhRKq54UQIwOFE
d8bhRN7M4URE0+FEqtnhRAjg4UR35uFE3uzhRDzz4USi+eFECADiRG8G4kTeDOJEPBPiRKoZ
4kQIIOJEdybiRNYs4kQ8M+JEojniRAhA4kRvRuJE3kziRERT4kSqWeJEEGDiRG9m4kTebOJE
RHPiRKp54kQQgOJEb4biRNaM4kQ8k+JEqpniRBCg4kR3puJE1qziRDyz4kSiueJECMDiRG/G
4kTezOJEPNPiRKrZ4kQI4OJEd+biRN7s4kQ88+JEovniRAgA40R3BuNE1gzjRDwT40SiGeNE
ECDjRHcm40TeLONEPDPjRKo540QQQONEb0bjRN5M40REU+NEolnjRBBg40RvZuNE3mzjRDxz
40SieeNECIDjRG+G40TWjONERJPjRKqZ40QIoONEb6bjRNas40REs+NEornjRBDA40RvxuNE
1szjRDzT40Si2eNEEODjRHfm40Te7ONERPPjRKr540QQAOREbwbkRN4M5EREE+REohnkRAgg
5ER3JuRE3izkRDwz5ESiOeREEEDkRG9G5ETWTOREPFPkRKpZ5EQQYOREd2bkRN5s5EREc+RE
onnkRAiA5ER3huRE3ozkRDyT5ESimeREEKDkRG+m5ETerOREPLPkRKK55EQIwOREb8bkRN7M
5ERE0+REotnkRBDg5ERv5uRE3uzkRDzz5ESq+eREEADlRG8G5UTeDOVERBPlRKoZ5UQIIOVE
dyblRNYs5UQ8M+VEojnlRBBA5URvRuVE3kzlRDxT5USiWeVECGDlRHdm5UTWbOVERHPlRKJ5
5UQIgOVEd4blRN6M5URMk+VEopnlRAig5URvpuVE3qzlRDyz5USqueVEEMDlRG/G5UTWzOVE
PNPlRKLZ5UQQ4OVEd+blRNbs5URE8+VEqvnlRAgA5kR3BuZE3gzmREQT5kSqGeZEECDmRHcm
5kTWLOZEPDPmRKo55kQIQOZEd0bmRN5M5kREU+ZEolnmRAhg5kR3ZuZE3mzmRDxz5kSieeZE
CIDmRG+G5kTWjOZERJPmRKKZ5kQIoOZEb6bmRNas5kREs+ZEornmRAjA5kR3xuZE1szmRDzT
5kSi2eZECODmRG/m5kTW7OZERPPmRKL55kQIAOdEbwbnRNYM50Q8E+dEohnnRAgg50R3JudE
1iznRDwz50SiOedEEEDnRG9G50TWTOdEPFPnRKpZ50QIYOdEb2bnRN5s50REc+dEonnnRBCA
50RvhudE3oznREST50SqmedEEKDnRG+m50TerOdERLPnRKq550QQwOdEd8bnRN7M50Q80+dE
otnnRBDg50Rv5udE3uznRDzz50Si+edEEADoRHcG6ETWDOhERBPoRKoZ6EQIIOhEdyboRN4s
6EREM+hEojnoRAhA6ER3RuhE1kzoRDxT6ESiWehEEGDoRHdm6ETWbOhERHPoRKJ56EQIgOhE
b4boRN6M6EQ8k+hEopnoRBCg6ER3puhE1qzoRESz6ESquehEEMDoRHfG6ETezOhERNPoRKrZ
6EQI4OhEd+boRN7s6ERE8+hEovnoRAgA6UR3BulE3gzpREQT6USiGelEECDpRG8m6UTeLOlE
RDPpRKo56UQQQOlEb0bpRN5M6UREU+lEolnpRAhg6URvZulE1mzpRERz6USieelEEIDpRG+G
6UTejOlEPJPpRKqZ6UQIoOlEb6bpRN6s6UREs+lEqrnpRBDA6UR3xulE1szpRETT6USi2elE
EODpRG/m6UTe7OlERPPpRKL56UQQAOpEdwbqRN4M6kREE+pEohnqRAgg6kRvJupE1izqRDwz
6kSqOepECEDqRG9G6kTeTOpERFPqRKpZ6kQQYOpEd2bqRNZs6kQ8c+pEonnqRBCA6kR3hupE
3ozqRDyT6kSimepECKDqRHem6kTWrOpEPLPqRKK56kQIwOpEb8bqRN7M6kQ80+pEqtnqRBDg
6kRv5upE1uzqRETz6kSi+epEEADrRHcG60TeDOtERBPrRKoZ60QIIOtEbybrRNYs60REM+tE
qjnrRAhA60R3RutE1kzrRERT60SqWetECGDrRG9m60TWbOtERHPrRKp560QQgOtEb4brRNaM
60Q8k+tEqpnrRBCg60RvputE1qzrRESz60SquetEEMDrRG/G60TezOtERNPrRKLZ60QQ4OtE
b+brRN7s60Q88+tEovnrRBAA7ERvBuxE3gzsREQT7ESqGexEECDsRHcm7ETeLOxERDPsRKo5
7EQQQOxEd0bsRN5M7EREU+xEqlnsRBBg7ERvZuxE1mzsRDxz7ESieexEEIDsRHeG7ETWjOxE
RJPsRKKZ7EQQoOxEb6bsRN6s7EQ8s+xEornsRBDA7ER3xuxE1szsRETT7ESq2exECODsRG/m
7ETe7OxERPPsRKr57EQQAO1EdwbtRN4M7UQ8E+1EqhntRAgg7UR3Ju1E1iztREQz7USyOe1E
CEDtRG9G7UTWTO1ERFPtRKJZ7UQQYO1Eb2btRN5s7UQ8c+1EonntRBCA7UR3hu1E1oztREST
7USqme1EEKDtRG+m7UTerO1ERLPtRKq57UQIwO1Eb8btRN7M7UQ80+1EotntRAjg7UR35u1E
1uztRETz7USq+e1EEADuRHcG7kTeDO5ERBPuRKIZ7kQIIO5EdybuRN4s7kREM+5EqjnuRAhA
7kR3Ru5E1kzuRERT7kSqWe5ECGDuRG9m7kTebO5EPHPuRKp57kQIgO5Ed4buRN6M7kQ8k+5E
opnuRBCg7kR3pu5E3qzuRDyz7kSque5ECMDuRHfG7kTezO5EPNPuRKLZ7kQQ4O5Eb+buRNbs
7kQ88+5EqvnuRBAA70R3Bu9E1gzvREQT70SiGe9EECDvRG8m70TeLO9ERDPvRKI570QIQO9E
d0bvRNZM70REU+9EqlnvRBBg70R3Zu9E3mzvRDxz70Sqee9EEIDvRG+G70TWjO9EPJPvRKKZ
70QQoO9Ed6bvRNas70REs+9EornvRBDA70R3xu9E1szvRETT70Sq2e9EEODvRG/m70TW7O9E
PPPvRKr570QIAPBEdwbwRN4M8EQ8E/BEohnwRBAg8ERvJvBE3izwRDwz8ESiOfBEEEDwRHdG
8ETeTPBERFPwRKJZ8EQQYPBEd2bwRNZs8EREc/BEonnwRAiA8ERvhvBE3ozwREST8ESqmfBE
EKDwRG+m8ETWrPBERLPwRKq58EQIwPBEgMbwRN7M8EQ80/BEotnwRBDg8ERv5vBE3uzwRETz
8ESi+fBECADxRG8G8UTeDPFEPBPxRKIZ8UQIIPFEbybxRNYs8UREM/FEqjnxRAhA8UR3RvFE
1kzxRDxT8USqWfFEEGDxRG9m8UTWbPFEPHPxRKJ58UQQgPFEd4bxRNaM8UQ8k/FEqpnxRBCg
8URvpvFE1qzxRESz8USiufFEEMDxRG/G8UTezPFERNPxRKLZ8UQQ4PFEd+bxRN7s8URE8/FE
qvnxRAgA8kR3BvJE1gzyREQT8kSqGfJECCDyRHcm8kTeLPJEPDPyRKo58kQIQPJEd0byRN5M
8kREU/JEolnyRBBg8kRvZvJE3mzyRDxz8kSqefJECIDyRHeG8kTejPJERJPyRKKZ8kQQoPJE
b6byRN6s8kREs/JEornyRAjA8kRvxvJE1szyRETT8kSi2fJECODyRHfm8kTW7PJEPPPyRKL5
8kQIAPNEdwbzRN4M80REE/NEohnzRAgg80RvJvNE3izzREQz80SqOfNEEEDzRG9G80TeTPNE
PFPzRKJZ80QQYPNEb2bzRN5s80Q8c/NEonnzRAiA80R3hvNE1ozzREST80SqmfNEEKDzRG+m
80TWrPNERLPzRKq580QQwPNEb8bzRN7M80Q80/NEqtnzRAjg80R35vNE1uzzRDzz80Si+fNE
CAD0RG8G9ETWDPREPBP0RKIZ9EQIIPREdyb0RN4s9EQ8M/REqjn0RAhA9ER3RvRE1kz0RDxT
9ESiWfREEGD0RHdm9ETWbPREPHP0RKJ59EQIgPREb4b0RN6M9EREk/REopn0RBCg9ER3pvRE
1qz0RDyz9ESqufRECMD0RHfG9ETWzPRERNP0RKLZ9EQQ4PREd+b0RNbs9EQ88/REovn0RAgA
9URvBvVE1gz1REQT9USqGfVECCD1RG8m9UTeLPVERDP1RKo59UQIQPVEb0b1RN5M9UQ8U/VE
oln1RBBg9URvZvVE1mz1RDxz9USqefVEEID1RHeG9UTejPVEPJP1RKKZ9UQIoPVEd6b1RN6s
9UQ8s/VEorn1RBDA9UR3xvVE1sz1RDzT9USq2fVEEOD1RG/m9UTW7PVERPP1RKL59UQQAPZE
dwb2RNYM9kQ8E/ZEohn2RAgg9kRvJvZE1iz2REQz9kSiOfZEEED2RHdG9kTWTPZERFP2RKpZ
9kQIYPZEb2b2RN5s9kREc/ZEonn2RAiA9kR3hvZE3oz2REST9kSqmfZEEKD2RHem9kTerPZE
RLP2RKK59kQQwPZEb8b2RN7M9kRE0/ZEqtn2RAjg9kR35vZE1uz2RETz9kSi+fZEEAD3RG8G
90TeDPdEPBP3RKoZ90QIIPdEbyb3RN4s90REM/dEojn3RBBA90R3RvdE3kz3RDxT90SqWfdE
EGD3RG9m90TWbPdEPHP3RKJ590QIgPdEd4b3RN6M90Q8k/dEqpn3RBCg90R3pvdE1qz3RDyz
90SiufdEEMD3RHfG90TezPdEPNP3RKLZ90QQ4PdEb+b3RN7s90Q88/dEqvn3RAgA+ER3BvhE
1gz4REQT+ESiGfhECCD4RHcm+ETeLPhEPDP4RKo5+EQQQPhEb0b4RNZM+EQ8U/hEoln4RBBg
+ERvZvhE1mz4RExz+ESiefhECID4RHeG+ETmjPhERJP4RKqZ+EQIoPhEd6b4RNas+EQ8s/hE
qrn4RAjA+ER3xvhE1sz4RETT+ESi2fhECOD4RG/m+ETe7PhERPP4RKL5+EQQAPlEdwb5RN4M
+UREE/lEqhn5RAgg+UR3JvlE1iz5REQz+USqOflEEED5RHdG+UTeTPlERFP5RKpZ+UQQYPlE
d2b5RNZs+UQ8c/lEonn5RBCA+UR3hvlE1oz5REST+USimflECKD5RHem+UTWrPlEPLP5RKq5
+UQQwPlEb8b5RNbM+UQ80/lEqtn5RBDg+UR35vlE3uz5RDzz+USi+flEEAD6RHcG+kTeDPpE
RBP6RKoZ+kQIIPpEbyb6RNYs+kREM/pEqjn6RBBA+kRvRvpE1kz6RERT+kSqWfpEEGD6RG9m
+kTWbPpEPHP6RKp5+kQQgPpEd4b6RN6M+kREk/pEqpn6RAig+kRvpvpE3qz6RESz+kSiufpE
CMD6RG/G+kTezPpEPNP6RKrZ+kQI4PpEd+b6RNbs+kQ88/pEovn6RBAA+0R3BvtE3gz7REQT
+0SqGftECCD7RHcm+0TWLPtERDP7RKo5+0QQQPtEd0b7RN5M+0Q8U/tEqln7RBBg+0RvZvtE
1mz7RDxz+0SqeftEEID7RICG+0TejPtEPJP7RKKZ+0QQoPtEb6b7RN6s+0Q8s/tEorn7RBDA
+0RvxvtE1sz7RETT+0Si2ftEEOD7RG/m+0TW7PtERPP7RKL5+0QIAPxEbwb8RN4M/EQ8E/xE
qhn8RAgg/ER3JvxE1iz8RDwz/ESiOfxECED8RG9G/ETWTPxEPFP8RKpZ/EQIYPxEb2b8RNZs
/EREc/xEonn8RAiA/ER3hvxE3oz8REST/ESimfxEEKD8RHem/ETWrPxERLP8RKq5/EQIwPxE
d8b8RNbM/ERE0/xEqtn8RAjg/ER35vxE3uz8RETz/ESi+fxECAD9RHcG/UTWDP1ERBP9RKoZ
/UQIIP1Edyb9RN4s/UREM/1Eojn9RAhA/UR3Rv1E1kz9RERT/USiWf1EEGD9RHdm/UTebP1E
PHP9RKp5/UQIgP1Ed4b9RNaM/UREk/1Eqpn9RBCg/URvpv1E3qz9RESz/USquf1EEMD9RHfG
/UTezP1EPNP9RKrZ/UQI4P1EeOb9RNbs/URE8/1Eovn9RAgA/kRuBv5E1gz+REQT/kSqGf5E
ECD+RHgm/kTeLP5ERDP+RKI5/kQQQP5Ebkb+RNZM/kQ8U/5Eqln+RAhg/kR4Zv5E1mz+RERz
/kSqef5ECID+RG6G/kTWjP5ERJP+RKqZ/kQQoP5Ebqb+RN6s/kREs/5Eorn+RAjA/kRuxv5E
1sz+RETT/kSi2f5ECOD+RG7m/kTW7P5ERPP+RKr5/kQQAP9Ebgb/RN4M/0Q8E/9Eqhn/RAgg
/0RuJv9E3iz/REQz/0SiOf9ECED/RHhG/0TWTP9EPFP/RKpZ/0QQYP9EeGb/RNZs/0REc/9E
onn/RBCA/0Ruhv9E3oz/RDyT/0Simf9ECKD/RHim/0TerP9ERLP/RKK5/0QIwP9EeMb/RN7M
/0RE0/9Eotn/RAjg/0Ru5v9E1uz/RETz/0Si+f9EBAAARTwDAEVvBgBFogkARdEMAEUIEABF
PBMARW8WAEWeGQBF0RwARQQgAEU8IwBFayYARaIpAEXVLABFCDAARTwzAEVvNgBFojkARdU8
AEUIQABFPEMARWtGAEWeSQBF1UwARQhQAEVAUwBFb1YARZ5ZAEXVXABFBGAARTxjAEVvZgBF
nmkARdVsAEUIcABFPHMARWt2AEWeeQBF0XwARQSAAEU8gwBFb4YARaKJAEXRjABFBJAARTyT
AEVvlgBFopkARdGcAEUEoABFPKMARW+mAEWeqQBF1awARQSwAEU8swBFb7YARaK5AEXRvABF
BMAARTfDAEVvxgBFoskARdHMAEUE0ABFPNMARW/WAEWi2QBF0dwARQjgAEU84wBFa+YARZ7p
AEXV7ABFBPAARTfzAEVv9gBFnvkARdX8AEUIAAFFPAMBRW8GAUWeCQFF1QwBRQQQAUU8EwFF
bxYBRZ4ZAUXVHAFFCCABRTwjAUVvJgFFoikBRdUsAUUIMAFFNzMBRW82AUWiOQFF1TwBRQhA
AUU3QwFFb0YBRaJJAUXVTAFFCFABRTxTAUVvVgFFolkBRdVcAUUIYAFFPGMBRW9mAUWiaQFF
0WwBRQRwAUU3cwFFb3YBRaJ5AUXRfAFFBIABRTeDAUVvhgFFnokBRdGMAUUEkAFFN5MBRWuW
AUWimQFF0ZwBRQigAUU8owFFa6YBRaKpAUXVrAFFBLABRTyzAUVrtgFFnrkBRdW8AUUIwAFF
PMMBRW/GAUWeyQFF1cwBRQjQAUU80wFFa9YBRaLZAUXR3AFFCOABRTzjAUVv5gFFoukBRdHs
AUUI8AFFPPMBRWv2AUWi+QFF1fwBRQgAAkU3AwJFbwYCRaIJAkXRDAJFCBACRTwTAkVrFgJF
nhkCRdEcAkUIIAJFPCMCRW8mAkWiKQJF0SwCRQgwAkU3MwJFbzYCRaI5AkXRPAJFBEACRTdD
AkVrRgJFokkCRdFMAkUEUAJFPFMCRWtWAkWeWQJF0VwCRQhgAkU8YwJFa2YCRaJpAkXRbAJF
CHACRTdzAkVrdgJFnnkCRdF8AkUEgAJFPIMCRWuGAkWiiQJF0YwCRQiQAkU8kwJFa5YCRZ6Z
AkXVnAJFCKACRTyjAkVrpgJFnqkCRdGsAkUIsAJFPLMCRWu2AkWiuQJF0bwCRQjAAkU8wwJF
a8YCRZ7JAkXRzAJFCNACRTzTAkVr1gJFotkCRdXcAkUI4AJFPOMCRW/mAkWi6QJF0ewCRQjw
AkU38wJFb/YCRZ75AkXV/AJFBAADRTcDA0VrBgNFogkDRdUMA0UEEANFNxMDRWsWA0WeGQNF
0RwDRQQgA0U8IwNFayYDRaIpA0XVLANFBDADRTwzA0VrNgNFojkDRdE8A0UIQANFN0MDRW9G
A0WiSQNF1UwDRQRQA0U3UwNFb1YDRaJZA0XVXANFCGADRTxjA0VvZgNFomkDRdVsA0UIcANF
PHMDRW92A0WeeQNF0XwDRQiAA0U8gwNFb4YDRZ6JA0XRjANFCJADRTyTA0VvlgNFopkDRdWc
A0UEoANFN6MDRWumA0WiqQNF0awDRQiwA0U3swNFa7YDRaK5A0XVvANFCMADRTzDA0VvxgNF
oskDRdXMA0UE0ANFPNMDRWvWA0We2QNF1dwDRQjgA0U84wNFb+YDRaLpA0XV7ANFBPADRTzz
A0Vv9gNFnvkDRdX8A0UEAARFPAMERW8GBEWiCQRF0QwERQQQBEU3EwRFbxYERZ4ZBEXVHARF
CCAERTcjBEVrJgRFnikERdUsBEUIMARFNzMERWs2BEWeOQRF0TwERQhABEU3QwRFa0YERZ5J
BEXVTARFBFAERTxTBEVrVgRFolkERdFcBEUEYARFN2MERW9mBEWiaQRF1WwERQRwBEU8cwRF
b3YERZ55BEXRfARFDIAERTeDBEVrhgRFookERdWMBEUIkARFQJMERWuWBEWemQRF0ZwERQSg
BEU3owRFa6YERZ6pBEXRrARFBLAERTezBEVrtgRForkERdW8BEUIwARFN8MERWvGBEWiyQRF
1cwERQTQBEU80wRFa9YERZ7ZBEXV3ARFCOAERTzjBEVr5gRFnukERdXsBEUI8ARFPPMERW/2
BEWe+QRF1fwERQQABUU8AwVFbwYFRaIJBUXVDAVFBBAFRTwTBUVvFgVFohkFRdUcBUUEIAVF
NyMFRW8mBUWiKQVF1SwFRQQwBUU8MwVFazYFRaI5BUXVPAVFBEAFRTdDBUVrRgVFokkFRdFM
BUUIUAVFPFMFRWtWBUWeWQVF1VwFRQRgBUU3YwVFa2YFRZ5pBUXRbAVFCHAFRTxzBUVvdgVF
onkFRdV8BUUEgAVFN4MFRWuGBUWeiQVF1YwFRQiQBUU3kwVFa5YFRaKZBUXVnAVFBKAFRTej
BUVrpgVFoqkFRdGsBUUEsAVFN7MFRW+2BUWiuQVF1bwFRQTABUU8wwVFb8YFRZ7JBUXRzAVF
BNAFRTzTBUVr1gVFotkFRdHcBUUE4AVFN+MFRW/mBUWe6QVF1ewFRQjwBUU88wVFb/YFRaL5
BUXR/AVFBAAGRTwDBkVrBgZFngkGRdEMBkUEEAZFPBMGRWsWBkWiGQZF1RwGRQQgBkU8IwZF
ayYGRZ4pBkXVLAZFCDAGRTczBkVrNgZFojkGRdE8BkUIQAZFN0MGRWtGBkWeSQZF1UwGRQhQ
BkU3UwZFa1YGRaJZBkXRXAZFBGAGRTxjBkVvZgZFomkGRdVsBkUEcAZFPHMGRWt2BkWeeQZF
0XwGRQiABkU8gwZFb4YGRZ6JBkXVjAZFBJAGRTeTBkVvlgZFnpkGRdWcBkUIoAZFPKMGRW+m
BkWiqQZF1awGRQSwBkU3swZFb7YGRZ65BkXRvAZFCMAGRTfDBkVvxgZFnskGRdHMBkUI0AZF
N9MGRW/WBkWe2QZF1dwGRQTgBkU34wZFa+YGRaLpBkXR7AZFCPAGRTfzBkVr9gZFovkGRdX8
BkUIAAdFPAMHRWsGB0WiCQdF1QwHRQgQB0U8EwdFbxYHRaIZB0XRHAdFCCAHRTwjB0VvJgdF
nikHRdEsB0UIMAdFNzMHRWs2B0WeOQdF1TwHRQRAB0U8QwdFa0YHRZ5JB0XRTAdFBFAHRTxT
B0VrVgdFnlkHRdFcB0UEYAdFPGMHRWtmB0WiaQdF1WwHRQRwB0U3cwdFa3YHRaJ5B0XRfAdF
BIAHRTyDB0VrhgdFnokHRdWMB0UEkAdFN5MHRW+WB0WimQdF1ZwHRQSgB0U3owdFb6YHRaKp
B0XRrAdFBLAHRTezB0VvtgdFnrkHRdW8B0UIwAdFN8MHRW/GB0WeyQdF1cwHRQTQB0U80wdF
b9YHRZ7ZB0XR3AdFCOAHRTfjB0Vr5gdFnukHRdHsB0UI8AdFN/MHRWv2B0Wi+QdF0fwHRQQA
CEU8AwhFawYIRZ4JCEXRDAhFCBAIRTcTCEVvFghFnhkIRdUcCEUIIAhFPCMIRWsmCEWiKQhF
1SwIRQQwCEU8MwhFbzYIRZ45CEXRPAhFBEAIRTxDCEVvRghFnkkIRdVMCEUEUAhFPFMIRWtW
CEWiWQhF1VwIRQRgCEU8YwhFa2YIRZ5pCEXVbAhFBHAIRTdzCEVrdghFonkIRdF8CEUEgAhF
PIMIRWuGCEWiiQhF0YwIRQiQCEU8kwhFb5YIRaKZCEXRnAhFCKAIRTyjCEVvpghFnqkIRdWs
CEUIsAhFN7MIRW+2CEWiuQhF1bwIRQTACEU8wwhFb8YIRZ7JCEXRzAhFCNAIRTzTCEVv1ghF
otkIRdHcCEUI4AhFPOMIRW/mCEWi6QhF1ewIRQjwCEU38whFb/YIRZ75CEXV/AhFBAAJRTcD
CUVvBglFngkJRdUMCUUEEAlFPBMJRWsWCUWeGQlF0RwJRQQgCUU8IwlFbyYJRZ4pCUXVLAlF
DDAJRTczCUVvNglFnjkJRdU8CUUIQAlFPEMJRW9GCUWeSQlF0UwJRQhQCUU3UwlFa1YJRaJZ
CUXRXAlFCGAJRTdjCUVvZglFnmkJRdVsCUUEcAlFN3MJRW92CUWeeQlF0XwJRQiACUU3gwlF
b4YJRZ6JCUXRjAlF</AssayXData><AssayYData Points="5970">rmKrPEGnqjxcxvc8X/rhPNWB2TzxAu08gATWPDcI8Tylxvo8LKgDPRcW/zxbcRE9y3YSPeXc
BD0mLvs8m+gTPbGLCj3aTxk9qdQXPbeVIT3gRh09vhAVPcmgJD0WFSc9fHobPdzjND0qIBw9
/4QePcs8Ez0pxDE9FpVBPWprLz0dYzc9u74iPSk8Mz1ScTs9HZw+PUYPOD2Zpzk9rltAPXYr
PD1yvjQ9l1RAPSFqNT1LQkA9CtdHPWwOSD18BEs9m6NKPSG/RT1lUkk9A8RWPe+hRz31PUI9
+wdQPdhyTD3zC1M9xV9ZPV06TT3usGk91TNTPSkQYz2WgWQ9ErJsPdNmXj1scE4945FxPTtz
YT3Hm2k9UqVgPWMZdD0Pn3k9aKtxPUA7Wz0A8XU9WRRtPSNdZj0IMm09XApwPWAPej3ODHw9
kIRwPY1Wdz1xVYQ9GwV/PQFbaD3NgoI9KKpjPbD8cz3F3oI9QGCAPTCnhj1yhX09w9J+PTxq
aD0173Y9j1R/PagggT2XN4U97UGFPeJphz0s7Is9QiWAPWBmij02YYs9LvOKPfezhz1zDIs9
HCSDPU2Pjj3NUX89pbCFPZa2jj2ypIs9gMOFPeUGjj02spA9agmKPQR1jz3sMY093yyPPVft
jz0r7JA9VmuSPRhHij0KWJg9DmWQPS2rjj300Y89FtaePcIqoj0Sn5s9XcCVPRlNlj3JoZs9
rgiXPRX5mz33QJI9GhudPUR5kz3Hu6Q9BmuWPfAboz2u3Zw9YhabPSR9mT1HJJo9TlmePWfr
nz3FWZs9rK+cPRq4mz2mupE9k76YPeIwoz1u6Zw921idPX9cpz33rZw9Y5+mPaNzoj1WvJ49
TwecPSOJoD2X26U9jvypPYEbqD3uka09/y+fPfeyoz1iRrI9CWSkPSeZrj1puqc9+5CkPepp
oT2tZas9++ymPfLJqz1IXqs9ad6qPVMTpz27sqo9tI2vPeOepz0odq49dKy2Pd1ksD3Cz7o9
UCOvPd0Csj1EBLA9tuu0PVHsrD1pALQ9r5u2Pdforz0EW7A9r3O5PcWLuz2ekbM9oNS0PeeH
uT3foqk9xhqyPcUyuT0Z8K49ZGS0PVueuD0gGbM9qG23PbfGtD14+7s9o6e5PbJ5uz0uiLw9
0AK9Pd9Fuj1NPbw9Ray3PZZOuD3uTrY9fCy2PWSpwz0rQb893Si+PZz3xD2o18U90avCPeDO
wT0svL09uTXAPdJqvT3jMcY9BM25PS8NwT0j2b89VCnHPbhVxD1QYMs9P0XDPS7Qxz2xXsQ9
CtTEPUv6wD3b5rk9G43JPRkDwz25ZsU9sIfQPemXxz37Ess9tXTNPXDQxz3WwMY94KbQPX2q
zD3Re8c9LmfBPXDDyj1hCME9UxLLPcRxxz1k6M09S6rIPWvd0D24V8g9V8XIPXbEyT052M49
X/fQPc3hzD1cgcU9tRfYPTTN0j3yP9Q9VTnNPbZj1D3vvNg98vjUPfjt3T2EYdE9hjrWPSYT
5T2jLNU94RvZPYBT0z2c+tE9+ITXPbhD2D3Tu+E9ofDOPScJ3T3ee9k9MxzQPWiU2T0Gy9E9
BJHKPa763D0RtOQ9VsjQPR8N2j25rNo9IPbaPVqu1T1dJts9sXbfPVpb2j2MGtg9Ir3fPdM0
4D29F+I9UsPcPSMj4D2bnts9gPXdPbG34D0Bb9s9VYPYPVpB4D3Nnts9Ht3hPRLD4z2WGuY9
2ezcPSWZ4z1hJNk9H/fkPfL44j1wd+Q9ckXgPfzI5j1mf+U9RXrvPRb+5j0SOd49eBLmPZvN
5T1zNuA9YvrpPb7y5j02L+w9aCTpPfev5T1hCuM9j0HkPe6Z4j3sL+s9oQnyPSV+4T2TzO49
1MLjPb364z0LPug9ofvrPfwK7j2Eiu49z/rsPZww7D2Rkuc9H87vPdz76j146eo9FwrvPWUP
8D3D4/E9yFvxPbz67j2uKfM939jxPQXM6T0m8uM9i/fuPdSR5T3G+u89KiXsPYUq8D2NNfM9
6Rr0PZik8T2wBPQ9Tn/uPbCt7D0MnfU9gmP5PTdC+D1RRuc9vcPwPXn28D2fVv09OQ/6PfN9
7z07f/A9H1HyPWBy8T0DLPo9fH/yPQ0w9T0JivQ9xtH9PQRW+z1Zjfs9MNb5PUgg/T0ZQf09
m4HwPTpz8j1IYPo9DcL3Pbr1Aj6+cv89CWkAPj4c9z0AKvk910H+PXSW+T1g5v49roDwPSF1
+T0f0vw9Bzr3PQ4p9z0egf49dnABPoMrAD5HrAM+JMz/PW76+T0E5wA+/YAAPiJt+j30mQE+
RBP7PShiAT5QMwA+pTEGPiHh/z1G7wQ+8Y8CPnzIAz6QUgU+OQQDPv36AD58FgA+oqkDPtzx
/T1ADAA+Qw/9PXaWAD4+UAU+aFgCPrHLAT4VNwI+//4APmZ8BT7VfgM+OBoCPvlbBT66xwU+
3VgCPlAs/z2v2AE+fjQAPpLeAD7OegQ+uaMBPtUUBT6SBwg+428FPn1mBz610fs9y4wFPq5J
CD5JOAU+TPcAPkqcAj754wo+QzEJPqpCAj4szAY+1gMHPin4Bj7MNQk+hQMHPiUVBz6eQwg+
F+kFPphOBz7TDAc+LhkHPjr0Bz5TaQ0+8poEPocXCj5R/Qc+N+UHPsi9Bj5rGwU+sZULPmnU
DD7PvQU+SGQJPqwuBz4RPwU+N5oHPqrrCD75RQg+mQEIPssJBz6w4gc+WkQJPrReCT5iNQ4+
IoEMPrmTBz5LtA8+Ka8GPtAgBz448gk+O+sMPiKDCj7qQws+w2INPrkWDD4Q+ww+gpMJPn2E
BT5oKQs+5dwMPl/hDD6Wrw0+3pQJPvQIBz7JGQ0+/PQMPkdaET7Iew0+64wLPsljDj5sUQk+
baIPPtxaCD7kRQ8+VdIPPqOTCT4cZw0+wbkLPg59ET5kTxA+cwUPPvoBDz5xbQ8+G+sRPg5x
ED6z8w8+3xUMPp0IDz7pHw8+/RQQPhN8Ej7ScxE+zNcOPitaED4EzhQ+ytcLPh06ET6JyRA+
rcUTPo7KED4agww+2ToRPrQVED42ohA+uJgTPsYwDj5JTxM+MQkRPr79ET62ARM+oV4PPqd7
FT7x6xA+TqUUPl+2Ej5EMBc+pdUNPsMUED65LhQ+XNoXPhxUED6xBhI+VP8PPgGgEj7vchQ+
hooQPt3fED4iXRM+dwYOPg/eEz5AmhI+W9oTPlKkED5PxxU++VYRPqruFj6jjRY+nNYTPiG6
FT6lAxQ+58cQPk1WET5GlRg+i4QYPrggFT5b6BQ+VoAXPr2UEj4nIBs+xQgXPrQOFD73fBU+
G9cXPuPqGD6gAhk+2CQWPpvFGT4LkRc+HXcXPmCHFD76ARc++aUWPtiEFT6Ghxc+pIIYPn91
Fz4+0Bg+p0oaPkIgID6cRRc+naEZPlm2GD5YvBg+baQbPjpSGT6Pjxk+Gq4ZPie0GT6NLB0+
/3cePgu+Hj6Z0Rk+DNEWPpOAHD599Rk+LCQePqQ4Hz4u3hg+1lsbPiX3GT4cZRs+jesYPlpi
GT75Wxo+qhcePs3UHj4GVBs+JmYYPtXhGD7szh4+2+UYPn4uHD6Afxo+CRMZPjc1Iz68uhs+
2SYhPph0GT7V+B4+7A0gPjX7Hz7Y9Bo+ASwiPs3sHj6OURs+FZogPnU9Hz6mBB4+Av0cPgIn
HD4cMBo+ZNsiPpXEHj74yR8+hqshPqjLIT75PSE+zxgdPtPaID7f9iI+JiUhPrRAIT6dDB8+
xmQePulbHj4vWiA+SJAiPs4XHj5YDCA+LRggPv4HHz61gSA+/dcfPtKvIT5IOh0+KVsgPsRI
Hj5+3R4+wVYhPn5bIj64khw+H3QmPlOkJD5s4SA+PushPgkhIj4hdyY+fhwfPrOXIj5pdSM+
H4UkPpHnIz5P0x8+TRIgPsPTIj5DJh8+BO0jPrfrJT773iQ+8n0hPtvBID6cGSE+1OUlPuWn
Ij7acyQ+KcgkPsO2Iz5VkSA+vmMmPlETJD6b/B8+7iQoPi2YJz722iY+hH8mPs7DJT6TzSc+
bEMnPm1JKT7rmSI+n1EjPnK8JD7mWh8+IXEiPoZ4JT5XICA+JockPojQKj7yoio+7YkmPsVK
Iz4ZXCo+GPEnPovWIz47QSg+IXomPkiOJD6mkCM+rr8nPhB8Jj6HxCY+zYYjPuaTIz5Viik+
LUAlPgUtKT7Ggic+x08nPiezIz6Qeis+Sn0oPknvJT4D1yI+ygYmPj2NJz7qMyk+afopPoGs
Iz76UCk+STEkPnBkJj6XwiY+PWQoPmGsJz4K7SQ+lwYqPnA8KT5tWyc+zgQrPlZ8KT6BDSU+
YLooPsyaJz5XXCY+JCcrPo1oLD7/Zik+J0QnPmYaKj4MzSg+opgrPmsfKD4eWCs+J+8qPitJ
KD4/9Sk+KC8pPuZmKD7Tcio+MVArPgNIKj4QCyo+0zYrPmYOLD5+3yk+C4QqPo5oKD6NNy0+
w1orPiokLD5gcic+0jMpPjN4Kz7SRCo++iMwPo2rKT6J5ys+LOwoPnp/Kj61uyo+e7AtPiSe
Lj7q/Co+G6krPoWeLD5ZyjE+WZ0rPhs6LD6QBS0+v9gnPsthKj7kxSo+MsItPoGUJj6AzTA+
65stPh3jLj7cbTA+3LctPqXqLT5a2Sg+ouovPvFiLj6F0y4+JFIvPtmmJj51fC8+CFkwPiJJ
MD64TS0+FbstPsSgMD6uLio+DIEsPj5/Lj5KMi8+6vkuPq/XKT4o1C4+VK8qPjbqMT6ZRyw+
sykuPvcLMj4EnS0++OUsPqFWLT5I5TE+lZAyPokGLz7WEDI+sscwPteMND6jjy4+HjMwPnHY
MD5Lpi8+j2I2PhRXMT6b3S0+U68wPhe7Kj75rTE+0SYwPvWSMj4S2DE+YoAwPhuFLj5NYjM+
o94zPjD3Mj7mFjE+wxIzPlrqLz7vFjY+Byg0Pt32MT4ByDA+lU42PgOrMz6gcjM+zq8zPimu
MD6dFTM+sZkyPgxwMz6GoTQ+Bl05PqB5Mj4WOTU+s/4wPnrPNT4/GjI+8fUtPvHyMD66tjQ+
9s0zPh3YMz4a3y8+XVw2PgGONT602DM+X/cxPuqUND7mLzc+DiA3PllqMj73lDE+JFo2PuW9
NT48CzE+qFA2PijpMz6ctjA+mGozPlfrMz5bWTY+0YA2PjxANT55Kjk+mbIyPkkINz7DvTU+
h6A0PrNlMT78hjE+zPEzPlKcNT4LODQ+L3AuPtYvOj5jqzU+SUI2PhIsNz6iQDU+OCk7PtiL
Nz5ncjc+6AY8PoR8Mz5wSjk+lUc8PucSNz7LIDk+YYU2PqugNj4mTTw+enc7PmaJNz45XDk+
SK84PqBzND6OMzU+QsQ8PvE4PT7+aDg+vUM5PqDdNj6Hajg+gAU5Pi5SOD5kkTs+KQI4PrTc
Mz5AWjY+oOI7PjB9Oj7I1DY+jdQ0PmmAPD5hijk+b/83Pj8OPT7OFDo+5Vw8PvnjPT7A4To+
Liw6PtWxNj7fkDg+Kmw3PprrOj4kODo+W8Q5Pp+gPD5pPzs+H5c3PugqPj79/jw+UL04PuOB
Oj6nrzQ+TvI7Po9LPD5OlTo+BWI5PlNaQD61mjw+NFs5PnC3Oz7sFTk+onw5PtMJPT7nYjg+
WHs4PhTTOT6VfD0+wj45PjQUOj7zYUA+S3g3PoxNOj7efjw+ijE+PhKoPT4pS0A+R5s5Pvpu
PD4jBT0+9vdDPgZQPT72bD4+xyw/PmzcPT4ZPz0+xuM6PjehPT4tIUE+iTc8PnmBQT5xVD8+
X3I6PvzuPD68PD4+RBRAPgrUPT5Umz0+gBs5PmwLPT4GrUA+yIw/PgqpPz4lXEE+TmE9PvAD
Pz5cJEA+WDY6Pvn8Pz51BUI+tSVBPgA6Qj7diz4+HaY+PmLIQD5+DUE+ckk+Pp3dQD6G3EE+
DzRAPtJSPD7Zw0I+YO1CPuSBPj7dzj8+UlQ/PvweOz6sIUE+/VVFPicORD7UtT8+31lAPoTm
QD7TEkE+F+9FPu46Pj63cUI+RdFAPvwdRD7Xqz4+4d8/Pnf7QD7HoUA+sek/PuwJQT5Quj4+
sJlCPvWDQD6Yd0Q+8k1APoQxRD6q9EE+sCRDPj6HPz7hnUU+txtAPreIRj4WJkE+74dEPhPb
Qz5DGUE+3XhFPqAFRD6g1EU+v3hBPgwYRj6YrUE+NAJFPsbjQj46X0M+g21DPs5wQj5Co0U+
SoRAPnqxRD6INkY+OwZFPnw5Qz79DEc+/VFCPrTmRj4PnUM+vn5EPpF+Qz5eXUQ+BcdAPgAk
SD6Z5kY+T2tFPiuKQD4Cs0U+rtNGPjh3RD46v0Y+DA5HPszNQz4ijkU+jMhFPpGARz4ss0Q+
VzhDPrjmRD4sfEU+RsJHPrstQj4Erko+2KNCPluaSD5smEc+pyREPkqNRD717kU+sthHPqFe
ST7LoUU+SN1GPiIcQj7GtkI+ppZCPkWjRD6+8U0+no5HPg+URz5jFUY+4dxFPtG+RD7so0Q+
84RFPpK1Rj7neUU+0rJGPgnORz7SyEg+sVdIPp1PRz7tEEQ+5bNGPmKiRD5n0ko+9L5HPs0V
RT4HIkc+YBtIPquJTD4t3Es++4VEPpUrST6USUU+bm9IPmvUST4lr0o+ZmdLPkJaTD6ah0s+
h6NJPriyRD60G0o+sapIPptwSj74vUc+ImVKPnswRz5qsUc+T4dLPtiURT4Ae0g+wllNPmAV
TT7wD04+J/tGPuXGRj7pH0o+Ek5LPuCmST7j3Ek+ZJJIPmGXSD4gK0k+c2ZGPhDYSD5k/ko+
H7dKPgN0Sz55tUc+fyFLPv5DTT7XuUc+s9BKPoRpTj6naUs+uchJPrHeTD5dzUw+sbJLPreF
Sj7yqUs+CJhHPmx0SD6c70w+3v5MPmWcST7k60w++jZOPvLITT6juks+p01KPuPsSz6xt08+
SCZMPh0xSj5itEw+7ZlLPp6HST59o0o+Wp1KPsjvSj6oMUs+OGBMPmX1TT4mk0s+QZRJPseV
Sj78704+gmhLPlgdTD58xkw+sC9OPknNUT5SiFA+Eg1NPillTz5xl0w+gYJNPiqeTj4g304+
FE5MPqA6UT5Skk8+tWpRPrH/Rz6rhks+RHdMPpUsUj7OK1A+c5JKPlwxUD5vs0s+fN1MPgG6
UD7vykw+LW5QPn1bTz71jk4+nDVJPin8Tj66l1E+MbVRPmxZTD7fNFA+EIRQPmoFTz47NE4+
tN5NPplrTT7j/04+4tJOPiN2UD73eE0+mrxNPhPAUz5CuVI+YZhPPisVUT5Ejk4+rnpVPhI8
TT7gRU4+1UpTPkn/Tj5cJlA+sfpSPgEAUD4fPlE+U/FUPsu+Tj5Xs00+3u1QPi8iVD52gFE+
wxlQPhHvUT75xVE+BlhSPvL6UD5gKUs+4b9SPpl1UT4QRlM+4HNSPkEkVT6vilE+votQPjWU
UD6RnVE+5xJOPiiOUj41qFY+9BtYPvMSVD4BTFQ+9LxRPmvhUT6cwk0+MNJSPko3Uj71404+
BK5MPiFITz6LCFU+Zz1PPi/lUz4ozlI+cU1SPkq0Tj7xG1E+P+NQPnusUz718VU+loRSPnIN
Vj6u7FE+YIVWPm/nUz6GilI+v5BWPuIHUj6Ft1M+c99QPj+QUj73zFE+9w5VPqw5UD5/cVI+
xPNQPu8AVD6YTVg+81lPPtYhVD5kW1E+IIxQPgH0VT6DylA+n19VPkg7VD7YuFE+hOxSPj9S
VT6FLFM+BMpTPhfNVT7rT1o+zdFTPnmQVD6o01I+rbVTPq/fVT50CFI+z9RQPuOZVj4nUFQ+
1WBWPpiqVD4QVlQ+khdWPli4Vj4aZVI+1uRUPvkuWT4CI1U+wxtWPtZRVz6eulI+8qBUPizF
VT4k71I+4V5SPpNJUz7QtFU+tv9VPpguVz44X1U+ezhXPm9bWD6UD1c+PN5VPuHrVj4x11c+
EMpSPmxJWT7StFQ+jThWPoQdVT6WuVI+hrxWPvU0WT5UW1U+ZgpWPkcAVz4ktVY+3QhXPrFn
Vj5xxVY+RI1YPrTGWD4sslc+GCxcPgozWz4XF1Y+8hxXPqoaVT4HmVk+anhVPqeOVj7FXVk+
HqNWPvaIWj7sX1g+WeFYPh90WD6/Y1Y+G4JaPvZXUz5HH1w+tmlYPsDuWT6NmVk+JWJYPonW
WD6qIVc+OetZPrizUz7B6Fo+MShYPmepWT7PGVw+7DZYPiGBWz7QT1o+yIFZPjUEWz7NDFo+
KSxbPmmlWT57D1o+arlaPho7WD7yjFg+N8BaPsF5Vz4gXVc+QblWPuSuXD4PdVg+rStcPnED
Xz4Mqlo+sDNZPrkHWz6+W10+qtBYPgKCXD4BaFs+E2dZPsRsWj5Sk1k+F3pZPtbEWj6geVs+
jvxYPi4EXD5C0Fc+iZVfPsYBXz5ku1Y+wMRaPpmxWT5s4Vs+FmBcPqanWz7HMlk+syVYPpp+
YT6NG1o+2+RaPk66Xj4vTFw+kPZdPgrxWj6kT10+c3tePuMyXj7m4F0+WPxaPoVcXj54QGA+
HulfPiRXXj6DpF8+GORbPuHwWj5YoF4+fvtePn0MWD5FRmI+85dbPigXWz7HyGI+1IpdPsmv
YT7NvGA+5MFcPkHgWj6NKFo+G0RfPgF+Xj5a9GE+Rt9fPgpUWj5Mzl4++V1gPmr9ZD6Vz14+
2yBcPkvQXT6AeWI+cCJcPuKyXj7bEV8+/bFdPq1gXD4QJF4+lPpePszRXT5Wrl4+2AZZPhKs
Wz7HKWA+n5NfPoNUYj4182c+AOpfPlFGXj4HdmI+CahjPib2YT5tYV8+gdJdPvaHXj6Ji2I+
ZsBiPv6hYT6AsVw+tm5mPsmOYz7kmWM+Q7xfPh+YYD72dGE+mmpgPp/cYD4K3WI+GVtjPn0u
XD504GE+Dd5hPqVXYD58oVw+LGFlPpCMZD6XkWE+HpVhPi6DYD4td2E+o0FjPnppYD6uJWI+
Fc1hPqRIYD7zgWE+Rw9lPn/mYz7UvV8+CD5jPso+YT6EJl4+p/xfPjhsYD5MEmI+MwZiPoD9
YT5L5mU+47NmPgqpYT7x614+/UJfPnLuYD7XwWE+LD9iPqZGZD6FP2E+kmxjPq+xYz5PrGI+
XRphPpkMZj7qkWI+UTNePvKeXz6xEGM+VA9gPiKhYj4l1GQ+hCJlPrT2ZT4Y5F0+qdxhPp52
ZD6uX14+eGZmPgSbYD4LBWM+N4xoPm1bYT4gmmA+tI5kPvGnZj6QF2A+N2tmPjE+YT76e2c+
bBljPo0oYT68DmY+jj5hPud0ZD6TTWo+J+JkPs4vYz5wtGY+yzphPrCVZT651WE+gohgPu6U
Yj6ZT2g+MUliPvc6ZD5eDGU+pyJnPt0FZD6VdGM+WSJnPn/DZj7QPmI+cmZjPq+QaD43qGQ+
fx1lPq+QXz5Zy2U++lJkPpf6Zj7SX2Q+bfFiPiA4Yz7viWM+gJxqPgEzZj41q2k+HARkPpOh
Zz5W5Wc+rRltPmqiYT4gmF4+uXVkPg7lYj61TmQ+8kVnPr/5ZD7h72k+hoduPkuxZj4NJ2k+
VjhrPhL8aD5FWWc+QphoPrwcYz4AwGY+V6hpPk6pZT6SVWo+o81lPqzDZD7+wGk+wmpoPsxH
Zz4XT2E+opJnPiz8aD6AFWo+97BpPsx7aD5zvWY+ROhrPvCFaj4Vm2Y+NTZlPkdYaD5F8Gk+
T1tqPjzFaD6EB2Y+GVpqPghUaz5S/Go+6hFmPt0qYz7WGGo+cbNrPjviaj4qvWY+pZ9pPnhB
aT4atmo+RwtlPgpdaj5oqmw+FR5nPkvtZj6wEWs+lr1oPuVVbj6xSGU+ojlpPnKMaT7Hd20+
nHlpPjpcZz62RGc+fxlvPqNkZz4QLGk+blBpPj5pZj5uLWk+fLxnPpnIbD4UUmk+U5NqPnYO
aj70BWk+w6FqPqy+aD7Xhmg+5ORrPj9vaz5s2Wk+fopoPjbJaz7GHWY+WXpqPqeqZz43FGo+
dm1oPrMPaD5gt2s+8pBsPqkYbj5xLGs+10ZnPtsHbD4YRWc+lPFpPnUlbD70dm0+5VpvPsNe
bD6nXm4+uEpuPmiUZz5f8mg+FOxuPvL7aD52bG0+u8tqPqZHbT5rCGs+vtBrPmnjbj4LoGo+
GWxsPl83az4O2Wo+3fFxPio3bT4x5Gw+lPZuPkpqaT7nYGs+elpvPkemaz6wZGs+ftFuPt3+
az4B3Wo+aBtwPi7IaD5dzms+1sZqPgSScD7RbXE+qaNxPtExbT68x2c+MtBtPpTcaD4Ek2o+
UI5tPqyIcT6MSWs+eJhqPuc4aj6jMG4+gmNtPizxbz6D/m8+4MVrPkKMaT7fUms+JQxvPiHp
bj5s92s+7xptPoZ8bT6MnW4+SNBpPnF/bj4TDWs+8ldtPrS+bz5G9Ws+tcJuPjKYbD7dx20+
rJFyPuxMbj7YiXE+WaRxPhZAcj5gYHQ+06VtPiFtaz6n4G8+3EJtPpnKcD4WoG8+26BrPiqm
bT6F8W4+gWtwPv96bT5Z7HA+2mJxPt08az4M3W8+mnZuPgeUbT5Tw24+KNNuPhPdbj4kxHA+
GXhyPlvDcz6r1G4+sLd1Pi63cz4+qHI+5TlyPom8bz5FHHQ+IqBuPsrWbD6Z724+5HRwPp2T
cD7T4nI+1ABvPoKdbz4bSm8+Fz11PgqVcz7xJnQ+uqhwPgtJcD6LFnM+gZBwPgzncT68WnA+
gXtvPghgbj78NG0+gkhwPu7EdD58AHE+yEpvPmKebj7XKm8+oLJyPhAmcT4tqHQ+nTxzPr/f
bz6ZOnA+6FltPhOTcT7FuHM+fkpwPg/Hbj53LnE+coJvPi4ddT57znE+LfduPs+jcT5WIHI+
AmFyPuotdz6pAXY+4hVwPryMdT7XnXQ+IRxyPu6eeD7hyHE+h0dzPpgWcz7ep3Q+/IJ0PuHb
dT4wd3A+TCd1PqdKcz7hWXI+B9FyPpuRdj7CfnM+7x15PpV4dj4s228+s9J2PmT9cT7rbW8+
A+V0PscHcz5+1nI+/gN1PgOJdj4sOHY+/1NxPk13dj49lHU+buVzPiW8cz5qlXU+uKt0PqoV
ej7gE3M+Bg90PndRcT7g63Y+1aZxPtgmdT53jHY+1c5yPj7Rdj7ouHE+V4ByPrf1eT4LXXk+
gndxPvNodD7PlnY+X6pyPh+idj5ek3I+2lR3PsPTdT4wR3U+KMpzPrKLdj6uU3Y+gTF2PpGT
eT46OXQ+KOJzPpTydz6xjnQ+4jJ4PlmXdT5mPnQ+DTl1PiBzdT7RbHY+XdZ3Pialcj5FrXU+
SSB3PjaccT5ClnE+Cth2Pro8dz7+kXo+Z55yPrxycT6KuHI+SLx5PtYpbz7zr3I+tfh5Pm+2
eD4plHg+lupzPjUDdT6P1nc+Kft0Po0tez7ZGHg+YTR1PoAjcT5bc3I+kbd1Pl7hcj7cw3M+
7L50Pvckdj4zUXU+0X50PoCYdT4mzng+PhF4PvB3eT5pkXU+Bsd3Pjdxdz4J3nc+a1V2Pjpb
dD65s3I+aat2Pr8sdz6pCng+S2JzPvejcj6OOHY+ji14PpF7cz5djXQ+0jdzPhh5eT5ah3U+
Jr92PvV1dj62BHY+PZZ5Ptn9eD5l93o+wh92Ptksej6aB3k+g211PvWQdz4nB3s+Uxx3Pqhu
dz5c7nU+/RR0Pjf5dj4WN3U+AA12PguieT51WXk+Q6B0Pt4NeD5CmHg+yat1PuBRdz7VuXk+
RnB2PlZxdj78kXU+CIN3PvVLdj6Ipng+8Tx6PgjydT5nhno+Gb11Pu/ydj6xfHk+cn50PmNh
dD7WvXg+Hg14Pp4yfD7yOXI+zh19PozEdj6Z+3g+UNV2Pu1VfD6x03g+59V2PkgjeD4OW3c+
B4h5PhwNdz6gDH0+8g97PuOEeD6ivXc+i8B5Pqz9dz5Qw3c+Pel5PqMkeD7kgXo+5Ap1Pr9w
eT4UOHo+xxZ7PkNDfT74HHo+U2J8Phnedj6scns+H1N5PqP9ez6lUHo+xSl7PptseT5A6nk+
2G57PvmUdT4Hj3k+w9B5Ph1Vfj5JNH0+khB5PqAfeD5OQ3k+Olt8PsA9fT4frnw+j3V7PrCD
ez4oGn4+Ly93PilHej7XTns+/7V7Pt6Hdz6Pc3w+YG58PnR7ez4v4Hg+j8p7Pu+Kez6Zwno+
Iwl6Pv/iez4a9XY+RSF7PuTHfj4fTH8+BKV9PsGUfT6wZX0+6JV8Pgnwez7aIX4+2F16PrO2
eT6qzXs+aWt7PuW5ez6zUH0+ffp7PorqfD6OB3w+OaN7PhC6ez57OHU+zQ97PjLtej7X8no+
AkV7Poxmfj7zNYA+mHB8PhEFfT5bfn0+cpt/PssVej5rZ30+rwd8Pm0Sfj5ziXw+m098PuLp
fj75W3o+pPN+PgkSej7gLHo+QGV/Pl6Idj6d3IA+kFuAPm3YfT7wXX8+QJh7PgfOfz5rrH8+
q9p8PhbsfD7MVH4+N35+PnEHgD4C8oA+2WyAPqQggD77G3w+IsR+Pl76ej5YTHo+Xvp7Pgwf
fD5Gxns+of99Pve3fj5HNn8+ntJ9PmnofT4v930+G9x9PjH8ej7+/ns+Jv9+Pogvfj49V30+
rsKAPqZVfz6yOX0+0ROAPiGrfj4CX4A+nd5/PngTfz7iy38+g2J8PpdMfT5lqXw+Oq19Ps9v
gD5dJX8+HtZ/PgSkez44134+LEZ/PsEDgT6GnH4+gAh9PnSZgD5vmoA+XJJ/PqoOgD7nfX4+
NZ9+PiGKgT7UsX4+gSZ+PtH1fj73y38+tmF9PiZLfz7rzns+EQOBPuuzfz74qII+NZd9Psca
gj7pmno+XTp9PqpEgD582YA+r5WAPuL5gD6lK3w+tEmAPqz8ej6oUH4+315+PnoWfT6qtIA+
JKiAPl6XgD7EKIE+6O9/PtPUgD4RmYE+rMF8PkJhgT7FsH4+lmKBPtlzfT4PY4E+MJp+PuK2
gT6hoYA+fQd/Pgzufz76xIA+1vCBPu9wfj47kIA+zWSCPu6xfj6mOoE+KXWBPoBagD6vd4A+
24ODPtwAfj4YcoA+vaOBPuqUgT4WMII+/0+CPvHafT6Sr3w+JW2APqemfz7szn8+lI5/PlC4
gj78yn8+DZ6APiJpgT6uPH8+sCaBPqHKfj5CeoE+rdKBPt2Cez6hxnw+UnGDPvwBgT7Hv30+
fcSAPrRegT4K9IE+AEN/PvkBfj4IX4M+pbd8PkJZgj6b/Ho++M+BPoY4gT48XoI+P5V/PuZY
fz60J4I+QUCCPiligT6Eu4E+g9+APuoCgj4oN4E+n6CBPuaMgD5W9IE+jhqDPptUfj4MjoE+
fmeBPp33gD5WhIE+MWeAPsm3gT6Jc4E+dJ9/Pqspgj7k5YA+AjaBPmU9gj43q4A+K0+APnsF
gT5T8X0+kn2CPqLxgD56soI+ZdeCPjJXgT46CIA+6PeAPg58gj7D+4E+imWAPqwqfj5hZoA+
cJODPqFKgT6scH0+QpuCPo9bgT5FU4E+sHCAPsZBgD7KnYE++CiAPrXNgT5J2H8+TFqDPq+1
gj5gwoM+hOSCPt0Cgj4fEIE+p1GCPsqyfD4qR4I+GkqCPlATgj4CwIE+PQaEPiphhD66BoQ+
I3yCPqyTgj4FM4Q+Jc2CPpHHgj4GCIE+OIWAPihVgD7yXoE+knmDPi0dhD7GQIQ+bR2DPi1I
gj5yiYM+7suBPk1pgT4ZH4M+pbiDPneVgT6D4YA+n2yFPmCEgz4jToM+xVSBPhUcgj6FoIQ+
iVSBPrLfhD6jr4E+OByCPuMQhT7dJ4I+aquDPslPgj6SX4Q+M+yBPkWjhD5U3IM+TF2DPpSU
gz6DvoQ+aA2CPkAWgj449YI+UQ6CPiUWhD72jIM+kdeBPkdsgz53J4E+4a+BPlLegT6V1oM+
/b2DPhVVgj7vtYI+tyiFPkdugj7fWIQ+PjaFPuFpgT73yoE+3COEPklDgz413YI+lceBPpmb
gT5+jII+avqFPsavgT5O8II+nCOCPjH7gj6pcIM+n4mDPk7chj6WJYM+6OiEPh+MhT6ImYQ+
nDOEPihbhT4pFYM+k+iCPnyigj71eYI+mWeEPqh8hD6JxIU+/L+DPjzhgz5Xm4I+/+CEPpck
hD5mFoM+rFuCPqM3hD4X14Q+jZ6EPkRFhD6YpYM+2SSDPnKcgz7YHYQ+5xCFPlgThT5zyoM+
r+yEPqCXgz7HAIM+SyOGPnonhD58g4Q+7QaEPtd8gz6pyoQ+srqFPhQchT6h/4I+9RqFPiRg
gj5x+oQ+OOuDPhIbgz6zSYM+ZTuFPjjGgz4thIQ+fkSEPmoUhT57KYM+EqWEPl8HhT5l6oI+
yLSEPr5QhT5XfIU+Uu6EPnz3hT4pq4Q+qzSDPkaSgz5DsoI+SvaIPuArhT4VlYY+wwKEPo2W
gz59Aoc+m/qHPiHZhD7Jt4U+glOFPiqPhT64Q4Q+46uGPqBdhT6XgoU+onyGPty9hT4+54U+
4zSFPguHhD6GuoU+MECFPpmohD45Q4I+SzmFPqG8gz7KIYU+KWCEPlUUhT6UZYc+4VeFPl6F
hz4VloY+HpeGPpBehj61w4Y+FQKHPiDnhz7XpIU+Fi+GPukAhT7d4YY+q/6GPkbIhT6+E4Y+
IKSHPlvphD51kIM+SvyDPipxgz5kqYU+/U2FPrZqhj6xroU+tCCGPlOOgz5g+Ic+8HmEPtYD
iD78AIg+Qv+HPpFZhD5pZ4g+GmqGPheShT4VvIU+8qeGPkRshj6274Q+2v2HPhJehz6CZoU+
F/+HPi7Thj7eMIY+b+eGPiZMhj4//IM+WgmHPmz0hz7VCoY++beGPr9shT7TFIY+K/eEPvR+
hT7mtYY+HKiHPlI8iT4kL4c+UWGIPjEChz5YSIU+FaWFPiPYhz7n/IQ+vNKHPj4Thz4sQoQ+
5V+FPvDwhj7W5IY+Z6SIPsUVhz7+sIg+ZxuIPuSEhj6H9IM+sbqHPk/Khz6FqYc+9KKFPtge
hT4fl4c+2QaGPiV7iD7ixYU+GPqEPj8siT4ac4o+WQKHPqSlhj6jaYY+4q+GPrzRiD4VzYc+
UnSHPp01iD5UdIg+FW2IPkOXiD6L8Yg+srOHPje/hj7dbIY+WSGHPiciiD67KIk+KB+HPoFf
iT6K1YY+o4WIPu/Uhj4nI4g+YBaIPjwMhj44iog+Qs2HPtbRhz4I6oc+KpuGPg9NiT5ebYc+
W8aGPit2hz55PoY+Vl+IPsFehz5Q0ok+IIyJPu6Yhz7xC4g+2veIPj70hT46LYc+GNWJPjMN
iT5x+4g+YvKIPpBziD4b0Yg+S7qHPh6Hhz5iVIc+zo+HPlWJiD6i/Ic+xYaJPhlNiT5COIo+
C6+GPpsBiD7zdIY+1VqHPk/rhz48oIY+SJ2HPtqPhz6/B4Y+0SCHPoaPhz6TVIc+Nh2HPsBy
hz4EwYU+5fWIPnCRhz6b6Ik+FnCHPh4hiT54fIg+ONuJPm53hz6CSog+PN6KPh2OiT5+y4Y+
MK6JPo/MhT7DNoc+ITqHPjmVij62Hoc+iMOGPjQFiT4mwIk+Cq6GPq4fij7gcoc+/beJPgBm
iT44U4k+3sOJPrYZij4y1Yc+QnWLPtZYiz4sZ4o+cMCKPj4AiD4/LIk+IzOIPpCGhj7NR4k+
w4mHPiSviD5obIg+BSKJPuyCiD4GNIU+7JOHPndiij5hAIk+svKIPjRoij5O74g+AsuJPjfH
iD6BE4c+VX2JPtf+iD6AHIk+FnyLPmqkiT4ZaIs+ikeKPgWAiD7/gIk+LDqJPtJIij7sA4o+
cWqKPi2iiD6i5Yo+knSIPgHYiT69CIk+Ul6IPnL0iz7vR4g+VKmHPkPdij4/Doo+EyyLPh/a
hz4WUoo+rgWKPkX3iz7UcIg+0SiJPmiwiT7+CYo+HuSIPll+iT7TZIo+RCiJPoz/iD7aKog+
EumMPnPkiT7t6Yk+3j6JPrfRiD5pFIk+PeKKPuAOiz4HC4o+oeSLPm50iT4nPIs+EXKNPubl
ij7aq4s+LUWKPk/9iT5DgIw+3sqIPggCiz6l/Ig+XYWKPhK6iz67P4o+HReMPov0iT5h74k+
ELeNPm1Zij4kA4o+QhqJPqZgiz6DVok+IFyLPnqLiT5l7oc+j36KPvY5jD5qgYk+/MKIPpn7
ij4bZos+ZfSLPgTfiT4wpIo+1wCKPnmVij7Rdow+EM6KPgZxjD7Hd4o+nSuLPp8Mij7fuIo+
TPCNPtnTiz51e4k+V42LPiobiT4x0Is+mjmJPlnWiz55J4s+gj6KPlcYij50RIo+2PCLPk0u
iT7AaYo++rCLPptyjD7wJos+8fGJPrDtij6kcos+iTCJPsJSij5TZ40+8BuJPgOLjT6R9Io+
9GGKPqqxjT66Iok+DweJPraoij4UkIs+b9iMPkitiz6Tl4k+0gKKPqmYjD7bO4w+qz2JPj4I
jD6OlYo+XI6MPjaZij6sp4s+LDGKPhORjD7CWYw+Fq6LPiHJiT6VK4w+oZSMPqilij6TzIk+
E7GLPnl3jD44fYw+j6WLPmK2jD6xAow+9eaMPjOQiz7ClY4+XL2MPgOhiz44sIo+FNqOPss6
jD5M2Yw+ud6LPiEmiz4Utos+IEmLPkZliz6ix4w+y+eLPoVziz6+04s+UDqKPhWDiz5UMYw+
2Q2OPh8hjD4t8Iw+dx2NPvbMiz65HIs+FIKKPj6BjD5qC40+/16LPoeKjD66QYk+GpeLPtr5
iz6pkos+k4+MPkcqjD4uDoo+02yLPvnziz7YKow+L5uOPh+7iz48I4s+T6CLPv8viz7I94o+
pCWMPjuSjj6jxY4+u0GMPhKyjT7tAI4+bD6OPuHYjD72sIw+xp2LPgCrjD59Q4o+ieKKPq9e
jD49p4s++cuNPvlsjT6aZIw+Y92KPq7Riz5HSYs+oq6MPloGjj4fRos+dVONPvsAiz4VB40+
ooyMPitijz6+dY0+coKMPvPmjT7HYI0+4zGNPvlljT6Oh4w+USqMPu8ajD7tpY4+2TyMPvIF
jT4oxYw+W1yMPj6EjT6Bh4s+3+KNPscXjz4YyYo+O6KMPqnZjj4ekYs+chmPPrDqjD5Md4k+
5lWPPoKGjT5M740+jgSOPp6LjD4NA5A+piSMPkzEjD5Mwow+6jSMPrBejT69QI0+7xCMPiJb
jT6rx4w+m2SPPma3iz5LiI0+QXWNPt10jD7J9o4+2tmKPphLjj6wY40+BaeOPj9JkD70VI0+
G/uLPrZejD7zSJA+eo2LPhG6jD6lbYw+lfeLPiTWjD5RcYw+hHiNPnZ6jj5NKo0+9vaPPv9A
iz7Ek44+0DuPPtGmiz4/VI0+hyePPiwAjj4e44s+I/iPPgyTjT54NY0+oVSNPsDMjT4VK48+
w1KMPgE1jD68n40+KvuPPpCwjj6FvI8+of2KPqkBjT7ZK5A+WJONPiA6jj79lI0+2FGOPkPU
jT5c5Y0+VzyOPqvljT5dFow+6FGPPlYvjj6HqI0+mzmNPnvLjT6RFo0+8CqOPlrkjz4rKo0+
EqONPrBVjj6N/Y0+fJ6MPgzljz5rFI8+hQmQPk+yjD4xo4w+gkWNPqI7jj6UMY4+vMGNPnZZ
jD4WZI8+kACNPtqujT49UpA+VPOPPuoNjj5dH44+DKSRPhTWjT48Ao8+/kSMPtf9jD6rp40+
uvCOPpSkjz7i4Y0+D6COPkFajz5qKI4+3lKOPoWOjj5wJ44+0ayNPuA2jj6wgI4+JQmQPnMW
jj5QPY4+6uuPPqTFjj61MI0+Xt2PPsvxjj4ItZA+4RuNPo/gjD4C940+CPiNPjmqjT7fcZA+
hiiNPlwHjj41uI8+9GiQPl+hkD743Y8+OdKNPjrFkD5HvY8+f16PPiMGjj4goo4+MPSLPhLf
jz5jX48+tuSMPtjrjj7L+40+bU2MPo8zjz6I0Y4+bwqQPrM3jz7Gqo4+L4iNPojrjj5pnI8+
+daQPtK3jz4ASY8+Pv6QPnD8kD5UZZA+bPuNPvfIjz5km48+AN2QPnwVjT7O548+Am2NPisw
jj4iP5A+RSuPPt1sjz5aOo8+H/uQPlBbjj5Kk44+c/aOPp4XkT6fBY8+1xuPPr1+jz5tmZA+
9oCPPntdjT5zso0+haePPrhfkD7cdY4+VjKQPs7mjj49rIw+Td6OPn/Sjj4BAI4+iUmPPq54
kD6ZlY4+rP2NPs7EkD69648+gQqOPrTOjz5R5Y4+cg2PPr4hkD5BV48+kRKPPmD4jz6V/I0+
FzaQPhyZkD62BJA+F+KQPkEFkT7JG5I+IPCOPk7ijj6UL40+u+yPPgCpkT5fy5E+R6iQPolg
kD7sCpA+R3eQPggGkT5loo8+WT+PPkBcjz6h8o4+omePPuOpkD5gro8+TYSPPi3ojz56zY8+
HWGRPkapkj4UcpA+PwaRPogVkD67qY8+P8WPPqvkjz5nrI8+tUiRPp+Xjj4qH5I+XVKRPhPo
kT6JzY4+DK6QPtGNkT78EJA+T/KPPhmakD6otZA+EpqPPupjjz7SaJA+dzaOPqYokT40fo8+
Tt6QPvfHjz6OQY8+Dm+RPpUEjz7f7ZI+ZFmRPtBRkT6GRpE+SMKQPv91kj6QVJA+EE2SPmT0
kT5b/48+U3qQPnCnkT44Y44+MAiRPtpTkT7ylI4+b22PPj4Ukz7yX5E+a3mPPosekD6Lm48+
VR2TPjDTkD5C8Y8+LoSOPqisjj4eZpE+2OCQPgrrkj75q5A+LHOOPpf7jz522pA+XBuUPsee
kD755pA+8uCRPjHdkD4t0ZE+c6SPPr3xjz53XI8+w/mQPus9kj6Ne5I+vEGTPuGlkD4SgZE+
CSOTPtHskT56C5E+p5WPPnbbkT5qDJI+HQGRPt9lkT4F0JA+x5qQPoX9jj7a2pA+AumRPgVI
kD77dpI+aoKSPvwYkj7zpJM+V+SSPkkrkT6DUpE+SA6QPnwBkT6EOpM+vWuOPrNvkT6WLJI+
zdaPPgZNkz6hsZE+WF+QPis4lD6wLY8+ODmSPnhpkj6BDpA+JBiSPm5ukT5eZ5Q+OVmRPvzZ
kD7FDJM+S1eQPpcMkj59x5M+6gOUPkS0kT7iVZM+O32QPpggkz7MrZI+PmiRPsaQkT62apI+
P0aVPvowkj7z0Y8+kpiSPg1JkD7aqpM+k2KQPiubkz7fFZE+inSQPn0nkj7BeZI+RdmUPpjL
kj7V5ZA+R9qRPj31kT6I15I+3SOSPkU1kj5rkZQ+neOSPq2Tkz704ZQ+OQuSPunekT7lKJQ+
RN+RPtcIkT7i95A+BM6SPom8jz6q75E+KLmQPllakT5iIpE+CNyRPudukz5o+ZQ+rZ+SPi9h
kT61AZM+LR+TPqKekz5CEJQ+ISeVPqDPkT5ArJI+Q82PPq/Wkj7eQpM+wL+RPuibkz4+3ZI+
8OySPs62kz4l/pI+0BOUPhhFkz7ZC5E+w8aQPl3vkT4M45E+MHaTPn6ikj6pVJI+agqVPg/Z
kT43UpI+zjGTPieDkT4xP5I+LN+SPu2rkj4T8ZI+45+RPhdJkj472pE+iAKSPi3ekD7TppM+
VcGTPl/MlD54fZA+cziQPnlLkz4By5I+oxqRPl3Lkj4mzZE+hMaQPsJhkD4k3pI+BS6TPtDl
kz5CCJQ+BYSQPiQplT6OOZM+tjSTPolhkj65JZQ+qN2QPrzOlT5HbpE+tJ2VPrd6lD7feZQ+
7z2TPlG9kj5WopU+BuySPqz3kz4ml5M+0UeSPmitkj6XuZI+k/6VPhxYkz6qjZE+5bSVPml3
kz68EZQ+qXCSPu1Vkz7GAZQ+EImSPv5Dkz7lhJU+BxeVPgXDkz5SeJQ+un2TPi+tkj7+SZQ+
9cuSPgVulD43bJY+3eiTPv7ZlD4aoJI+0UCUPuPekz6zopQ+hKyVPnY0kz5865Q+LpOUPjFC
lD7gNJU+0f6UPuoRkz7LBJQ+zGOUPlbGkz5KOJM+4Y+UPsnCkj4IdJQ+V6OVPoFVlD6ULJY+
O4WVPn4Lkz43vpQ+SqSSPlpkkz4yS5I+E4eWPnExlj6cwZE++T6WPodmlD7065Q+Ei2UPpmn
kz68J5c+zi2UPt6Xkz5dZpQ+DcuUPka/lT5UVpQ+flaWPqxPlj68jpU+pbqVPrLYkz48CJY+
eDSTPhBclT4D25U+6ImUPsOhlT7xJJQ+ws+TPvlvlT5hD5E+HZCUPuTAlD40a5c+clSWPt9u
lT5bhZQ+TUGUPjH4kj5oAJc+IAWWPpAQlT7LMpU+SNaQPs3bkz7/5pQ+94CUPuQokz7j4pU+
4qKVPiUgkz77OpU+sG2WPs4mlj6v15E+JpyTPiBWlj6nFJU+dBCSPs7llT4czJU+KeaTPsvD
lT6xQZU+2fKTPrvylD4zSZY+8BiWPslDlT4K9pQ+pwSTPuOClT7eLZU+du+UPnPolj4z15M+
arSTPi/Lkz5i0JU+yE6UPjmxlj4LTZY+eRiVPgKJlD6fk5g+FcmUPh9vlT67LpM+WWGVPsNV
kj6wzpc+tSSSPgLhlT4ug5Q+FPCXPmVwlD4HDZY+y1WVPnaulD4oHZY+vlqWPtwQlT7Ig5U+
qMiVPmDPlz7B6pI+MMKVPhCplD7NZ5c+s5CWPp33lj7gQpc+M5WVPlFllj5rdZQ+iwmXPqsO
lj6JlJc+WzqUPtEnlj7SmJU+GG2UPl2Akz51TJQ+xJyXPssVmD5gt5M+GXeWPo/ulD7wz5Q+
PlOWPgjxlj4v85Y+kTmWPl0UmD7DoJU+n9mWPjp+kz4oApY+8GyYPrP2lD5VW5Y+E++UPjP8
lT7PxZU+rL6WPpWplz67nZY+dt6VPiRUlz4JGZc+GGSXPqz8lz7QoZU++l6WPv83lz6HZJU+
x1OVPrkXlz538JY+gcOVPhaAlj4xYZY+SUaXPm8Xlz7mupQ+2tuTPquNlT5qMZc+B2uTPsOh
lj4PP5Y+z1WXPlI7mT6zrZc+//+WPsY6lj4dnZY+B5GWPj/7lT4LEZY+coeXPtPUmT5vvpY+
fYaVPrDrlz7OXZc+ikmYPjDQlT6LI5Y+eJSXPhX+lj4ZbJc+Pr+VPtRilj7wJZc+6G+ZPqgf
lj5Tr5c+tzKWPkeHlj53FJk+t5GWPtlTlj7Yc5c+82+VPumwlj7to5Y+Tj2WPnOqmD4zS5Y+
Th2YPsdclz6/Spg+CwmXPo4Rlj5OeJg+M8WXPkCClj7JSpg+MAWYPm0umD5i15c+eQOVPpG9
lT5CvJU+4gWXPiSQlz4SeZg+BcKWPskwmT5nUZY+IL6WPpI6lz6ia5g++qqVPhzalz5DPZY+
rpiXPsNslj4e85Y+QtGXPmTWlj4dn5g+vUeWPh3/lT7x1ZY+abGVPizzlz7EeJc+3yOXPkxE
mj6A6pY+xMeXPr6Dlz5sApg+35mWPkzSlz7aB5Y+UKKWPniglz7DS5U+cwuYPl6nlT6h75U+
R92VPq5Qlz5wOJY+wu+VPnjNlD6CuJc+JkOVPupllT4jy5c+5+qWPjcOmT5BL5c+0hyXPreS
mT7qeJY+hb6WPvrGmD4KcZg+uruXPhxclT6bDJk+i+KYPrtvmD7VSJg+HhKXPqBylz5WDZc+
V5iXPsGllj4ORZg+AtyXPnxOmT5cfZU+tUqWPqNimD5QAZc+EKKXPgkBmT7WPZg+/22ZPvmm
lj4dSJc+8xiYPsBYlj6Ampk++W+YPumimT6yG5k+zraZPmm/mj7SUpk+R6CZPrvmmD5j+Zc+
rROYPn9Alz5RcJs+t/WZPsyMmD67JJg+gh6XPkodlj4ACZs+l/WXPikelz6NmZk+qTGXPsSn
mT55Spk+dPaVPu8mlj7T5Jk+aGmYPveCmD535pc+Q4KYPmdglj6zeJc+k2SYPll5mj6IZpo+
MEqWPk8ImD7DQZc+OTWaPkodmD6XZpc+5cGYPpEEmD5+/pg+IMmZPtUTmj5PgJo+35GYPlIv
mj61RZo+5bqYPh+hlz5ac5s+LPGXPnmxlj5mNZo+pxqYPttGlz79Mpc+tJGYPtJpmj57KJg+
9C2bPkXimD4s65g+4ASaPoO7mT4/05g+u2SYPqS1mT6vyJc+IlKYPqWSmT6NJJk+yjeZPlKe
mT71CJg+temaPpvZmT4BIJk+jz2bPsYhmD6lW5g+V36ZPrInmj5wVJk+NDyZPjCgmT4GGpg+
BCGaPud4mD5k4Jk+XbeZPn0kmj6ftZo+jxmaPo0zmT5t3pY+JH+bPknCmT5BrZo+g2yXPh4b
mj4e1Zs+1D6aPiT+lz6kPZo+WfuZPjn6mT5kB5s+3P2aPia8mD7lwZk+96yYPiwdmT7fuJo+
J9aYPr/XmT7CQJc+RAKaPt65mj5xn5c+MBqZPpMfmj40g5k+FY2bPki+mD75VJo+XXmZPm5t
mj5yjZk+TyqaPkJRmT7bapg+xfuZPhtxmD6QzJo+bZKaPsI4mD4KFpk+FzqaPnzOmD6/7Zk+
Ma2YPorvmj5EX5k+3XiaPr8Imj42UJg+dHGYPiNSmz4IjZk+A9CZPtkXnD6SS5o+mBCYPqBC
mj6atZc+65OZPkVKmz7AFJo+6YmYPiQ0mz4/gJg+68ybPu8nmj4riZg+rVqZPpEmmz4fuZs+
2k+ZPhk5mj4WW5c+6nqbPjl3mT4ufJg+CCqYPguqmj6Zipk+/yCbPvXRlz6WMJ0+po+aPsDN
mj4m65o+yreaPoZDmj7Z1pk+nzKcPrGfmj6BgJw+WcOaPk65nD6ly50+9i6ZPhIPmj6Xkpo+
6e6aPrADmT5nvZc+qfibPsNOmj4tr5o++bKcPutAmT7Y/Jk+SZebPoXKmT6TBZg+1R6dPuTq
mT7aoJo+tH2YPlcHmj6KfJo+/I+bPiRImz5ejJs+DXWcPrd9mz4KNJo+LxycPn4/mz7aEps+
EJ2YPhuXmj4dyJg+BomaPglkmj6dL5o+/gCaPh0pmz5agps+7k6dPi+bnD4WJZs+DQafPiN2
mz6LgZo+G9WaPgVimz6xbJs+q2ebPkRCnT4r6Jo+BcicPkkknD4dIpw+TkibPogwnT4toZs+
wc2ZPuJemj6p9Zk+2ICaPijkmj5vHpo+nsGaPk1Vmj5zBZ0+UBucPrZ6mz6MTZs+LEebPsSA
mz6vmJo+sVycPlc7mz6YzZs+QouaPr9/nT5rZ5s+ynWcPnmxmj4OAps+jsKbPmCAnD5vMps+
b6SbPiuUnD4kJps+0MCbPiIqnj6/y5s+aaCZPgcMmj5a65s+EECdPgCJmj40Cpw+G+mdPgls
nD4zy5w+H2GdPpefmj5d/Zo+TOWbPgX9nD4HXp4+kX+bPoWPnD4m3po+PJydPnSnnD5XVJw+
T12aPrDDmz5AKZw+0haePlWcmT6BZJ0+xw6bPhbumT7ZgJs+ZjGaPkY7mz52np0+N+KaPjxX
nD6Yl5w+bZ2dPnndnD4GpZw+0e2dPvLDmz7pHZw+uJqbPt0AnD7XwJ0+MtmePvb/nD5htJ8+
uG2cPvjJnD4Iq54+18qaPiGSmj6LJJs+f/OcPvr3mz6L750+9dWcPqC5nD4MqJs+1UCcPk4+
nT7Ncpw+0ridPig3nD6R8Jg+L7ecPr3qnT4xoZw+zVWbPtVbnj7DGpw+wsGdPtpNmz5mYps+
eLWcPqO/mj4tH54+YoecPvEjnD6DDZ0+phicPtErnz6t650+WO2bPhXhmz4Ej5s+PL+bPuSl
mT4p5Js+iiedPjYInT5jPp4+GrGbProHnz5KKJ0+IZWcPuQKmz7lNps+h0GePj1LnT78Jp0+
OxidPqCPnD4QTJ0+Ar6aPncHnD6Kspw+1vedPux9nT4C1Z0+JUGdPh4zmz4bNp0+dW6bPqJ4
nD7KeZ0+Nm6ePpeinD72mZs+APecPtq2oT5ehps+ED2cPgXpoD7CYp0+c9GbPl67nj6gb54+
PiSdPsjinT6d5po+3yCdPuCjnT7q4Jw+R0edPu5Ynj6qV50+xyWbPm3Smz4E+J8+0ficPst8
nT4ObZ4+btmcPtW2nj6bR50+D/ObPpQ6nT6VSZw+5iGdPs1bnT4Edp0+WjKePuUznj5gKJ0+
5geePgrDnT79u58+l7GbPhmDnj57C58+yy2cPi2MnT6S0p0+GbiePkB0oD6YS54+MnCdPsb7
nz6ZZp0+t6ycPlG+nj5/PqA+JI2ePreMnD5bhZ4+MVidPs6pnT7l5J0+8SmbPt1wnT5j4p8+
94KePjvgnj5R3J4+9v6ePmsQnz4O95w+olmfPrVunz4JLZw+DmCePoPUnT5sUp0+AI+fPuj0
nj5qQJ0+d6CbPiJQnj7r650+YXWfPorSnD5BCJ0+HiWePs7lmz4ivp0+4tKdPjwhnj5X4Jw+
Cj+ePr2anj77JJ8+/e2ePp+Fmz5o/50+RbecPt97nD6FEp4+JtedPlQjnz5ddpw+ybOdPsXB
nT4MC54+osCePhN3nT4fSZ8+D7udPoJ4nT7Zxps+FpyePoDenj7O1Jw+l+mdPsqJnz7zPZ4+
s2iePkvbnT4E050+LP6dPgdGnz7b7qE+JI6cPmAFnz5oyp0+qx2gPtecnj5k8po+8+qePtw8
nz7KLZ4+XVifPpI0nz4iq6A+BW+ePgxanz7qMJ0+hdqePsw8nj4WKKQ+c0KePm8nnz7rVZw+
S5ifPhiunD7h35w+Ab+gPqxEnj71XJw+5p2ePsGvnj7s2Z0+y3CfPjY7oD77258+pbScPpLw
nj6hTZ4++KOcPv/CoD7zCqA+JrmdPl3Anj7rnp0+TYWgPvwHnz7yMps+CJGePpeZnj7Wkp4+
RBCfPlqNnj6Jx54+87OfPjNGnD4ngJ0+sXyhPpfdnD5kV58+soKcPl5jnz7G+qA+0jefPkA5
nD5iN6A+ioSePhktoD60NqA+2DmfPqC8nT4RD6A+rnqgPqKFnz5aip8+14mfPq02nz5U354+
gdudPkJonz46Rp8+v8mdPhavnj7ZVZ8+T26fPkjHnz57gZ8+mJmePsLCnj51saA+nT2iPqJ8
nz6obZ8+90aePggnoD4+158+SIChPiCFnj5nD6A+Fk2gPovVoT6wz58+Q9OfPq27nz7qE58+
aqSiPgYXoT5hG6A+ngWfPji7nz7dDZ8+SMGfPuKgoT6I+Z8+AMKdPky1nz76g54+gG2ePs0G
oT7aXKE+20yfPqWOnj4jx50+ZbKfPiV4nz7epqA+luWcPly3oD4aKqA+wX2gPii5oT6ux58+
5pWgPkDanz51wJ4+xMSfPpV4oT7REaE+HSqdPiivoj4ByZ0+gaafPlVloD7Vgp8+heedPhDu
nz7u0qA+NpOgPq5Wnz6cj6A+dqydPgSQoD6p458+kSehPlC0oj7F+p4+v0CgPq0xoD7JxaA+
rh2fPob4oD6tc6A+n/2fPgGOnz5TV58+9aehPrP/nz6+HKA+GsKgPvlgoT4XhqA+fFGhPgCV
nT6w2J4+SjygPsqTnz4eIKA+UkufPjpVnz6pGp8+oHidPojxnz75254+KsegPtGGoT41+KI+
rcahPvqdoD5xXaE+/IigPtYVoD5Y9qA+za2hPnpEnz7D9p8+eXCiPvYsoD6UWZ8+vsGePhUg
oT5PQ6I+77+jPsxFoD6yJKE+eNGePtwSoj5fqqE+8e2fPkQyoD4jjJ8+cvGfPsmunz4VLKA+
R/KfPj1moD58AqE+WeKePjjhoD4kgp8+wL2fPqhioT4f658+ljCiPo4XpD42zKE+LcefPqdr
oD7ZXZ8+5UmiPpXZoj4K7aA+CBChPm98oD7Ko6A+i8WgPp6foT7wx58+ID2gPkRboT5n2KI+
7UqfPpp9nz7JRqE+pCOhPsdRoj57fKE+WmigPkQdoj7FhKE+1N6dPqjOoj7m2KE+GY2hPovP
oD55X6I+P9WfPs0doT7gx6E+89agPvgOoT5KXaI++3GgPpHfoD6D8KE+S9SgPikzoT4Wy58+
+EegPslSoD5M1KA+9WChPvccoj5pL6A+MdSgPqPmoT7tXJ8+S2ihPuP3oj5zcaI+UI+hPgfb
oD5HeaE+AfqgPuUfoT4qlKI+GlefPrrMoT5E7p8+XvigPvDqnT4g/KE+IKyiPpSRoD4htZ8+
il+iPk2mnT7joKQ+phahPqaBoj5O5KE+hq2hPpZtoj6G558+ZgihPsHEoT4Y6aA+8s6fPmqg
oT4W5KI+NcedPqQHoz61KKM+lWahPiA3oD470aM+YMSiPteHoT4zPqE++jKgPk1Goj5JjKE+
19ShPuxpoT7+wp4+mHOgPslJoT6G86E+T6ehPsxvoj471qA+31KiPhtPoz5rqJ8+hC+iPi4A
oz4WW6E+AmGhPpkHoj6UGKI+Gz6hPglHoj6KeqE+TdKfPn45oz6Ms58+p1yiPsayoD5PAqM+
V52hPoqFoj57TKE+tbaiPtSqoz6lwaA+3+egPtVboT60y6M+xjyjPhVhoz5TuKM+VjGjPlnE
oT6tUaI+91miPnehoT7e26I+AqSgPumVoj5rMKI+YGihPtnMpD7tZaM+N3GiPs3uoT5EFaM+
sDahPqd6nz7ZC6Q+GdShProroT7RiqA+hrqhPj5MpD7bU6A+GWahPs92pD53D6M+wNSjPg3c
oD72xaM+sDiiPm9poz4lJaQ+MHSiPt4IoT5zuaI+77ajPuQXpT6ysaQ+dkajPnu/oj7dBaI+
i2qhPow4oD6sd6M+2XCjPlYwoz5VU6M+SXuiPnzzoD7qwaE+taOgPlzKoj4GSaM+D1iiPg3h
oT61MKQ+Qs2hPuz0oT6GFqI+KKihPtYloz44naU+0zyiPoTooj6tiKE+oX+iPh3Doj7NG6M+
RFSkPu85oz7gk6I+9VqjPgs/oT45W6E+opqhPvkjoj6btaI+xYmhPmbCoz6rWqI+O3+iPk90
oT4gb6I+ra2iPjtmoT5J6KQ+97OiPhRdpD6YJaE+gL+kPt1Toj6rrKQ+vR6iPuvkoz6jF6E+
jGuiPgqZoj5cHaE+YjKiPmAcoj5l+KM+J8CjPt0foj5FpKQ+REijPkc7oz5c+aM+qveiPtW6
oD5EE6E+9zmiPlIgoz4ohaA+nuaiPqlepD5WVKM+p0GiPm3Zoz51HqE+du6hPqfCoj6dXaE+
U1ykPqSjoj6+paI+J02lPovFoT6K5KM+mOaiPlSJpD4CMKU+296fPuUkoj5cl6I+J5CjPqlN
oT6N/qI+U4OiPpQMpT50T6M+MPajPihlpD7PSqQ+3dSiPpCToj4arKA+m5ejPnC9pD5fdKI+
hHeiPt0OpD4eb6E+z6alPm8boz5ev6E+qfOjPtdCpD7P8qI+u3GlPvYpoj5gnaU+H4ahPifn
pD477KQ+XuuiPr5upD5Sh6I+elekPonJoz6sKqU+/rmjPtr4oT5cD6I+2HSkPihJoz5r/aM+
y3ygPtO0pD75LaI+XmyjPsxioz663aQ+bFmhPmRqoT4rHKI+HOyjPigmoz41GKQ+kSugPpuT
oz5peqI+IlqjPiHsoT4ajKI+diyiPvjaoz6w7KI+PhGhPmavpj7dJ6Y+C0GjPnj3oj5ki6M+
ZRekPlJyoz75GqQ+GHakPnPooD4goqI+IFSjPgAHpD7JiKM+KIuiPi+Zoj79NKQ+7WGkPt2v
pD5I0aU+I4+jPnTToj6VJqU+uCymPoaeoz6iVaM+pV+iPiPcoz7npqQ+6bGlPplNpD4yiKM+
+ZaiPmedoz66CqI+y6WjPjZ/pj70mKI+3mSkPm0eoz4kfaQ+0A+iPmrjpD7W2aI+DP6kPsf6
pD7aHqY+3hSjPn16pT6jraQ+09elPgLypT4T8qQ+09OiPqjApT4nb6U+/yyjPnUfpT4glKQ+
NKClPn0BpD4O3KM+G+aiPh7zpD7fvKQ+N/KjPqv6pD7gl6U+1xWjPhIRpT6YQ6M+j9+kPi3k
oz7f0qQ+fVGlPr9Jpj7aKKI+MxqlPpScpT47ZKM+8oCjPgkHpD79K6c+m/CjPjwDpj6TE6U+
/TSjPj9OpT4a+6U+5NmjPkHCoz5DUKQ+FXWkPt50oz5rF6U+3kikPr2Hoz5YNKQ+e1+mPif/
oz5UI6Q++DKkPgjipD4qo6Q+MZamPnkkoz4KCaY+NbalPga8pD4VaaU+VBWjPlH2pT7ozKY+
0bCmPsv9pD6Hj6Q+05WkPlXJpT6Wn6Y+B26jPrFKpD7s2KM+FhamPusUpD64VaU+YimkPtWO
pz44PaU+fFOkPkdvpD6+y6U+gMemPrG5pT7PyKU+vR+lPvdRpT603KQ+Ag6lPmkSpj5iqKU+
SkKmPlfFpz6YRqU+ZdSkPmmEoz5ekKc+IWamPqhHpj5cmKQ+8lulPu83pD5IIaU+rpykPsFF
pD7boqU+8T+mPvJ+pD7afaU+4NSlPl4ApT4E2aU+F1imPv+LpT4aaqc+wG6mPsOSpD730qc+
EdOnPgO0pD7u4KM+2/SlPkacpj4cu6c+SJKlPkRgpT7j8qY+dHekPmY7pT4nt6U+DcGkPi84
pj7zc6U+Hp+nPpZZpD4EW6Y+kkilPha0pj7w5ag+X02kPoDspD7lTac+sW2kPnqapz5riqU+
lI+mPgjapD4odqc+PQOmPgzhpj6W8aU+E8WlPsTIpj53bqc+9cqlPoVOpj6ULKk+3COnPpzt
pj4aeKc+YwSmPrjRpj6YXKY+zsmnPsHvpz4gcac+MVepPv8fpj68yKc+HP+nPnIZqD7GcqY+
8eyoPk8upj5jL6k+bmOlPokxpT4y3qY+WVGlPu8Ipz500Kg+Vc2oPkRbqT43y6Y+1VKmPskY
pj4HVak+jBimPoBepj4deak+6cGmPtx6pT52Wqg+5FeoPjNfpT5rRqk+8i6lPrghpz52NqY+
afioPuc0pz5cPKg+GNmlPgm8pz4o8qg+IsqnPtfIqD5NdKY+iWCoPrABpz76E6Y+8CmnPuqX
qT6p+6Q+g/eoPvqLpz4cpqY+q8qnPgZIqD4216c+k7SnPm13pz6fQag+mB2pPiZppj4pJao+
2ICmPv51pT4I+6c+8BqoPgOppz555aU+dYemPh85pj5U3qY+fP6mPonvpj6emqk+3qCoPqcH
pz5DhKU+xMunPu28pj5Leag+BqunPlpoqT6/Uqk+HbuoPjIdpj6odqc+RCunPq/Gpz41/ag+
C3mpPgNQqD7FQqc+bpWnPvs+qD7536c+V5inPmNipz5Nr6Q+eayoPhiwpj5fZag+/LWmPrX0
pD7AMag+h82pPpSVqD4uMKg+KdCoPgSapj58k6c+4IKmPr2XqD7j66c+6YqoPtV+pj5u7aY+
SuamPjtipj6HyKc+kFWpPjSdpj54ZKY+6IqoPqe+pT5lwag+dO2nPiZMpj4gSKg+AVGmPkOP
qD4bbag+m8ioPtVhpz4ARqc+LjqmPjlDpT57eqc+F4yoPrkVqD73vqQ+0XmpPtRWqT7Xlqg+
vlanPvGlqD5+7qU+aHenPpAGqD5lW6g+c/qpPgODpz59MKc+uzKqPsgjqD7vsKc+Kx+tPg4i
pz7uBKg+Q7ypPt7mqD5jZKo+hLaqPoUhqj6Lbac+QCKoPogNpz4Ghqg+lSCpPu4CqD7zQag+
H/apPslqqT5wwKU+go+nPn9Ppz4Tmag+iEuoPmaXqj44B6c+PHGpPgPopz55gKc+AHSnPhhU
qD442KY+OzenPmv0pj5AO6g+6FGoPg1FqD5tzKg+qkaoPl95qT4G8qY+QN6mPuMGqj5bU6g+
5WOoPgSSqT4uoKk+9qmmPuaKqD7846g+89+nPi41qj6XZag+1PKoPjsspz6ZVqg+GHmnPtIu
pz5aY6k+tsenPiDTpz5/3KY+8dKoPqv3qD7lzqY++lKoPkDvpz65L6k+Go6lPn8JqD6Qyac+
Vx2pPinVpj4NS6g+czqqPrWcpz4nb6g+qtKoPv9jpz4X5KY+M/+pPoN/pz4uNao+vsGoPkKO
qD4mMqc+HPmoPt/Apz5beac+Rv2pPrJfpj7bQqc+N2epPr6FqD55Dqg+aXWoPn8ppz7v7ak+
tuuoPrYOpz52Pqs+DQ+pPlBvqD4Jhqg+fQGnPrmXqD5Ak6g+sP2qPvznqT7rbKg+2xKqPg+y
qT66Aqo+vcanPsIHqT76Uqg+UhKoPk+RqD6IMqc+dB2oPuwPqD4mAqk+5S+rPiPqpz7Gpag+
uVypPn5AqT7ysao+m8WoPvPjpz7U0qk+ToOoPu9IqD55HKk+RMqqPl+Xqj6tEqs+pUirPu3N
qT7Waak+anyqPraHqD7e+qk+ppOnPrqLpj6H9ak+K5SqPvQQqT7rLac+MASoPvBbqD5fv6c+
LZeqPvxQqz7X7qo+m06qPrsEqz5YHao+GgqsPt/lqT75fak+HbGoPiKdpz6a96g+aTOqPhIF
qT46S6k+s+WqPmJcqj7tTKs+41yoPhWwqj7x8Kk+6N2rPjwcqD6cJao+ZomoPhPHqj4z5ag+
pIapPjiYpz6PYas+ZE+qPheFqT7ig6o+EQ6sPil2qj7LAKo+TOCoPu1Jpz4P3qk+pxapPgK/
pz6Y8as+tpCqPoqWqT5IDa0+COqqPlKOqj4G3Kg+XkCpPmDjqz7VPao+R+qqPmFEqT6YE6c+
lpiqPoNWqj6t56g+rFaqPpQtqj6DIKo+oQWoPkOYpj5OF6o+0FSqPtR1qj7gWao+/o+pPilt
qT4Ijak+7oSpPiz/qj7uKak+yFGnPjMcrD4o6qk+OQmqPkFSqz6T0ak+bzKmPrPopz6ywKc+
tvOqPm8bqz5Vsqs+zESqPl7oqT4ZC6s+Eg2rPrIVqj5jIKk+dbyrPhKwpz6knak+OSGpPmPf
qD4Zw6o+iBerPhmvqj6Ei6w+MYCsPjOZqT4Qhqo+vCCqPuI2qj77pqk+6WSqPmIHqj5nq6s+
ECCsPsSFqT5cEao+paapPo0eqT78yqg+cL6oPq8oqj5ddqs+sDurPg2tqj5BB6k+0SWpPodA
qT5wvqs+jW2rPsfXqj5tLak+U5GoPrZCqj4uJKw+n+GqPlT7qT4M9Ko+ZN6qPpfhpz7sTas+
NpaqPhL4qD5yPao+E2urPsRpqD6n9Ko+xNOqPoIcqj6XsKk+nlipPopkqz76Sqs+K06rPvrk
qz5dyqs+Si6qPlWwqz6USKo+xPapPkSvqT6I8Kk+xgGqPoCSqT5Qiqo+y0KrPu/Mqj5Qy60+
WtGrPkZyqj7aWak+0XirPpC4qj5K1Ks+D8KpPk0MrT4Qw6o+64SsPvGyqT7v46g+t0asPv1S
rT5za6g+2MuqPpG7rD7Muqo+quqqPs8ZqT4aEqs+vJKqPggXqj5DU6s+0J2qPmrtqz6plqs+
1YGtPpm8qj7pp6k+6MCqPieYqT5wYqg+eOypPslkqj7wu6k+cNGpPnXQqz7Hqao+lh2pPuqC
qz47Baw+APqrPurJqT5hVqw+GZGrPlLYqz5Tfak+hMGoPnh+qT7Hlqo+R3msPvbJqT7nb6k+
O1CsPqI9qD6LXKs+WTCsPoTkqT6b5ak+0marPlUrqz5Y3qo+kperPq8jrD7rzak+wISrPgQ+
qj5b5ak+DPirPiyrqj6zlas+0JSrPtierD6b26o+FuSqPsDnqz4kNKs+Sp6qPjO7qT6sZas+
4IurPgQXqz71sKw+8YOpPpEVqj7T76s+t5qqPh1mqz4wyKs+UReqPg3yqz6nmas+512sPp3u
qz6f1ao+L0GsPmMKrT78D6s+U+asPmvZrT6lw6w+EiusPhO2qj68Xas+uFauPsz4qz6opqo+
3AWpPj0Jqj5jFqs+co2qPoxxqz6Rsas+RHOtPgnRqz7tkqw+Wa+qPi1zrD6QCqw+zvOqPt2Y
qz4556w+5+WsPr2wqz71o6w+WlyrPlvZrT5a2qs+C4yqPjGRqj7/P6w+hO6qPsKTrT7mA6s+
Y/mqPsziqz4M1qs+CNqqPvU6rD7LU6w+FS+sPkd2rT6/oq8++tqsPjjwrD4dCKo+6KysPkzK
qT5GuKk+l/6rPsV4rj4lJ6w+oimsPqd4qT4XL6w+fhuuPh4/rD7RRKw+/BWvPmCcrj5LSqw+
4QWsPruPqz6uCqw+</AssayYData></Step><Step><CommonData><SampleLocation>4</SampleLocation><SampleID></SampleID><SampleGroup></SampleGroup><SampleInfo></SampleInfo><SampleRow>A</SampleRow><SamplePlate>1</SamplePlate><WellType>WASH</WellType><Concentration>-1</Concentration><ConcentrationUnits>µg/ml</ConcentrationUnits><MolarConcentration>-1</MolarConcentration><MolarConcUnits>nM</MolarConcUnits><MolecularWeight>-1</MolecularWeight><Temperature>30</Temperature><StartTime>2275783</StartTime><AssayTime>600</AssayTime></CommonData><FlowRate>1000</FlowRate><StepType>DISASSOC</StepType><StepName>Dissociation</StepName><StepStatus>OK</StepStatus><ActualTime>600.001</ActualTime><CycleTime>0.2</CycleTime><AssayXData Points="3000">BJAJRTuTCUVulglFopkJRdWcCUUEoAlFO6MJRWqmCUWiqQlF0awJRQiwCUU3swlFarYJRZ65
CUXRvAlFBMAJRTfDCUVuxglFoskJRdXMCUUI0AlFN9MJRWrWCUWi2QlF0dwJRQjgCUU34wlF
buYJRZ7pCUXR7AlFCPAJRTfzCUVq9glFnvkJRdX8CUUIAApFNwMKRWoGCkWeCQpF1QwKRQgQ
CkU3EwpFbhYKRZ4ZCkXVHApFBCAKRTcjCkVqJgpFnikKRdUsCkUEMApFOzMKRWo2CkWeOQpF
0TwKRQRACkU3QwpFakYKRaJJCkXVTApFBFAKRTtTCkVuVgpFnlkKRdFcCkUIYApFO2MKRWpm
CkWeaQpF0WwKRQhwCkU3cwpFbnYKRZ55CkXVfApFCIAKRTuDCkVqhgpFnokKRdGMCkUEkApF
O5MKRWqWCkWimQpF1ZwKRQigCkU3owpFaqYKRaKpCkXVrApFBLAKRTuzCkVqtgpFnrkKRdG8
CkUEwApFN8MKRW7GCkWiyQpF1cwKRQjQCkU70wpFatYKRZ7ZCkXV3ApFBOAKRTvjCkVq5gpF
oukKRdHsCkUI8ApFN/MKRWr2CkWe+QpF0fwKRQgAC0U3AwtFbgYLRZ4JC0XRDAtFBBALRTsT
C0VuFgtFohkLRdEcC0UIIAtFNyMLRW4mC0WeKQtF0SwLRQQwC0U7MwtFajYLRaI5C0XVPAtF
CEALRTtDC0VuRgtFokkLRdFMC0UEUAtFN1MLRW5WC0WeWQtF1VwLRQhgC0U3YwtFamYLRZ5p
C0XVbAtFBHALRTtzC0VqdgtFonkLRdV8C0UIgAtFN4MLRW6GC0WiiQtF0YwLRQSQC0U3kwtF
apYLRZ6ZC0XVnAtFCKALRTejC0VupgtFnqkLRdGsC0UIsAtFO7MLRWq2C0WiuQtF0bwLRQjA
C0U7wwtFbsYLRZ7JC0XRzAtFBNALRTfTC0Vq1gtFotkLRdHcC0UE4AtFN+MLRW7mC0Wi6QtF
1ewLRQTwC0U78wtFbvYLRZ75C0XV/AtFBAAMRTsDDEVqBgxFngkMRdEMDEUIEAxFNxMMRW4W
DEWeGQxF1RwMRQQgDEU7IwxFaiYMRaIpDEXRLAxFCDAMRTszDEVqNgxFnjkMRdU8DEUEQAxF
O0MMRW5GDEWeSQxF1UwMRQRQDEU7UwxFalYMRaJZDEXVXAxFBGAMRTdjDEVuZgxFomkMRdFs
DEUIcAxFN3MMRW52DEWeeQxF1XwMRQSADEU7gwxFboYMRaKJDEXRjAxFBJAMRTeTDEVulgxF
npkMRdWcDEUIoAxFO6MMRW6mDEWeqQxF0awMRQiwDEU3swxFarYMRaK5DEXRvAxFCMAMRTfD
DEVqxgxFoskMRdXMDEUE0AxFN9MMRW7WDEWe2QxF0dwMRQjgDEU/4wxFauYMRZ7pDEXV7AxF
BPAMRTfzDEVu9gxFnvkMRdX8DEUEAA1FOwMNRW4GDUWiCQ1F0QwNRQQQDUU7Ew1FahYNRaIZ
DUXVHA1FBCANRTcjDUVuJg1FnikNRdEsDUUEMA1FNzMNRWo2DUWeOQ1F1TwNRQhADUU7Qw1F
akYNRZ5JDUXVTA1FBFANRTtTDUVqVg1FnlkNRdVcDUUEYA1FN2MNRWpmDUWiaQ1F1WwNRQRw
DUU3cw1FanYNRZ55DUXRfA1FCIANRTuDDUVqhg1FnokNRdWMDUUEkA1FO5MNRWqWDUWimQ1F
0ZwNRQSgDUU3ow1FbqYNRZ6pDUXVrA1FBLANRTuzDUVutg1FnrkNRdW8DUUEwA1FN8MNRWrG
DUWeyQ1F0cwNRQjQDUU/0w1FatYNRZ7ZDUXR3A1FBOANRTvjDUVu5g1FnukNRdXsDUUE8A1F
N/MNRWr2DUWi+Q1F1fwNRQQADkU3Aw5FagYORaIJDkXRDA5FCBAORTcTDkVqFg5FnhkORdEc
DkUIIA5FNyMORWomDkWiKQ5F0SwORQQwDkU3Mw5FajYORZ45DkXVPA5FCEAORTdDDkVuRg5F
nkkORdVMDkUEUA5FN1MORWpWDkWiWQ5F1VwORQRgDkU3Yw5FbmYORZ5pDkXVbA5FBHAORTdz
DkVudg5FonkORdF8DkUIgA5FN4MORWqGDkWiiQ5F0YwORQSQDkU3kw5FapYORaKZDkXVnA5F
BKAORTujDkVupg5FnqkORdWsDkUIsA5FN7MORW62DkWeuQ5F1bwORQjADkU7ww5FasYORZ7J
DkXVzA5FCNAORTfTDkVu1g5FntkORdHcDkUE4A5FN+MORWrmDkWi6Q5F1ewORQjwDkU38w5F
avYORZ75DkXV/A5FCAAPRTcDD0VqBg9FngkPRdEMD0UEEA9FNxMPRW4WD0WiGQ9F0RwPRQgg
D0U3Iw9FcyYPRZ4pD0XVLA9FCDAPRTczD0VqNg9FojkPRdU8D0UEQA9FO0MPRWpGD0WeSQ9F
1UwPRQhQD0U3Uw9FalYPRZ5ZD0XVXA9FBGAPRTdjD0VuZg9FnmkPRdVsD0UEcA9FO3MPRWp2
D0WieQ9F0XwPRQiAD0U3gw9FboYPRZ6JD0XRjA9FBJAPRTuTD0Vulg9FnpkPRdGcD0UIoA9F
N6MPRWqmD0WeqQ9F1awPRQiwD0U7sw9FbrYPRaK5D0XRvA9FCMAPRTfDD0Vuxg9FnskPRdHM
D0UI0A9FO9MPRWrWD0Wi2Q9F0dwPRQjgD0U74w9FauYPRZ7pD0XR7A9FCPAPRTvzD0Vu9g9F
ovkPRdH8D0UEABBFNwMQRWoGEEWiCRBF0QwQRQgQEEU7ExBFbhYQRaIZEEXVHBBFBCAQRTcj
EEVuJhBFnikQRdEsEEUIMBBFOzMQRWo2EEWeORBF1TwQRQhAEEU3QxBFakYQRZ5JEEXVTBBF
CFAQRTtTEEVqVhBFolkQRdVcEEUEYBBFN2MQRW5mEEWeaRBF0WwQRQRwEEU7cxBFanYQRZ55
EEXRfBBFBIAQRTuDEEVqhhBFnokQRdGMEEUIkBBFO5MQRW6WEEWimRBF1ZwQRQigEEU3oxBF
aqYQRaKpEEXVrBBFCLAQRTezEEVqthBFnrkQRdW8EEUEwBBFN8MQRW7GEEWiyRBF0cwQRQjQ
EEU30xBFbtYQRaLZEEXV3BBFBOAQRTfjEEVu5hBFnukQRdXsEEUI8BBFN/MQRWr2EEWe+RBF
0fwQRQgAEUU3AxFFbgYRRaIJEUXVDBFFBBARRTcTEUVuFhFFnhkRRdUcEUUIIBFFNyMRRWom
EUWiKRFF1SwRRQgwEUU7MxFFbjYRRZ45EUXRPBFFCEARRTdDEUVqRhFFnkkRRdFMEUUIUBFF
N1MRRW5WEUWiWRFF0VwRRQRgEUU3YxFFamYRRZ5pEUXVbBFFCHARRTdzEUVudhFFnnkRRdF8
EUUEgBFFO4MRRW6GEUWeiRFF1YwRRQiQEUU7kxFFbpYRRZ6ZEUXVnBFFBKARRTejEUVuphFF
nqkRRdWsEUUEsBFFN7MRRW62EUWiuRFF0bwRRQTAEUU7wxFFbsYRRZ7JEUXVzBFFBNARRTfT
EUVu1hFFotkRRdXcEUUI4BFFO+MRRW7mEUWe6RFF1ewRRQjwEUU78xFFavYRRZ75EUXR/BFF
CAASRTcDEkVqBhJFngkSRdUMEkUIEBJFNxMSRWoWEkWiGRJF0RwSRQggEkU7IxJFaiYSRZ4p
EkXVLBJFCDASRTczEkVqNhJFnjkSRdU8EkUEQBJFN0MSRW5GEkWiSRJF0UwSRQhQEkU3UxJF
alYSRaJZEkXVXBJFBGASRTtjEkVqZhJFomkSRdFsEkUEcBJFO3MSRWp2EkWieRJF0XwSRQSA
EkU7gxJFboYSRZ6JEkXVjBJFBJASRTuTEkVulhJFnpkSRdWcEkUEoBJFO6MSRW6mEkWeqRJF
0awSRQSwEkU3sxJFbrYSRZ65EkXVvBJFCMASRTvDEkVqxhJFnskSRdHMEkUE0BJFN9MSRWrW
EkWi2RJF1dwSRQjgEkU34xJFauYSRZ7pEkXV7BJFCPASRTfzEkVz9hJFnvkSRdH8EkUEABNF
OwMTRWoGE0WiCRNF0QwTRQgQE0U3ExNFbhYTRaIZE0XVHBNFCCATRTsjE0VuJhNFoikTRdUs
E0UEMBNFNzMTRWo2E0WiORNF0TwTRQhAE0U7QxNFbkYTRaJJE0XZTBNFCFATRTtTE0VqVhNF
nlkTRdFcE0UIYBNFN2MTRW5mE0WeaRNF1WwTRQhwE0U3cxNFanYTRZ55E0XVfBNFCIATRTuD
E0VqhhNFnokTRdWME0UEkBNFO5MTRWqWE0WimRNF0ZwTRQigE0U3oxNFaqYTRaKpE0XVrBNF
CLATRTuzE0VqthNForkTRdW8E0UIwBNFN8MTRW7GE0WiyRNF0cwTRQTQE0U30xNFbtYTRaLZ
E0XV3BNFBOATRTfjE0Vu5hNFnukTRdXsE0UE8BNFO/MTRW72E0We+RNF1fwTRQQAFEU7AxRF
bgYURZ4JFEXRDBRFBBAURTsTFEVuFhRFnhkURdEcFEUIIBRFOyMURWomFEWeKRRF0SwURQQw
FEU3MxRFajYURaI5FEXVPBRFBEAURTtDFEVuRhRFokkURdVMFEUEUBRFO1MURWpWFEWiWRRF
0VwURQhgFEU3YxRFbmYURaJpFEXVbBRFCHAURTdzFEVudhRFonkURdV8FEUIgBRFN4MURWqG
FEWeiRRF1YwURQiQFEU7kxRFapYURaKZFEXVnBRFBKAURTujFEVqphRFoqkURdGsFEUIsBRF
N7MURW62FEWeuRRF1bwURQTAFEU7wxRFasYURaLJFEXRzBRFCNAURTfTFEVq1hRFntkURdHc
FEUI4BRFO+MURW7mFEWi6RRF0ewURQjwFEU38xRFavYURaL5FEXV/BRFCAAVRTcDFUVuBhVF
ngkVRdUMFUUEEBVFNxMVRW4WFUWeGRVF1RwVRQggFUU7IxVFbiYVRZ4pFUXRLBVFCDAVRTcz
FUVuNhVFnjkVRdU8FUUEQBVFN0MVRWpGFUWeSRVF0UwVRQRQFUU3UxVFalYVRaJZFUXRXBVF
CGAVRTtjFUVuZhVFnmkVRdVsFUUEcBVFO3MVRWp2FUWeeRVF1XwVRQSAFUU3gxVFboYVRZ6J
FUXVjBVFCJAVRTeTFUVulhVFopkVRdGcFUUIoBVFO6MVRWqmFUWeqRVF0awVRQSwFUU3sxVF
arYVRaK5FUXRvBVFCMAVRTvDFUVqxhVFnskVRdHMFUUE0BVFN9MVRWrWFUWi2RVF1dwVRQjg
FUU34xVFbuYVRZ7pFUXR7BVFCPAVRTvzFUVu9hVFnvkVRdH8FUUEABZFOwMWRW4GFkWiCRZF
0QwWRQgQFkU3ExZFbhYWRZ4ZFkXRHBZFBCAWRTsjFkVqJhZFnikWRdUsFkUEMBZFNzMWRW42
FkWiORZF1TwWRQhAFkU7QxZFakYWRZ5JFkXRTBZFBFAWRTtTFkVqVhZFnlkWRdFcFkUIYBZF
O2MWRWpmFkWeaRZF0WwWRQhwFkU3cxZFanYWRaJ5FkXVfBZFCIAWRTeDFkVqhhZFookWRdGM
FkUEkBZFN5MWRW6WFkWemRZF1ZwWRQigFkU3oxZFaqYWRZ6pFkXVrBZFCLAWRTezFkVqthZF
orkWRdW8FkUIwBZFO8MWRWrGFkWiyRZF1cwWRQjQFkU30xZFatYWRaLZFkXR3BZFCOAWRTfj
FkVq5hZFoukWRdXsFkUE8BZFN/MWRW72FkWi+RZF0fwWRQgAF0U3AxdFagYXRaIJF0XVDBdF
CBAXRT8TF0VqFhdFnhkXRdUcF0UIIBdFNyMXRWomF0WeKRdF1SwXRQgwF0U3MxdFbjYXRaI5
F0XRPBdFBEAXRTtDF0VqRhdFnkkXRdVMF0UIUBdFN1MXRWpWF0WiWRdF0VwXRQhgF0U3YxdF
amYXRZ5pF0XRbBdFCHAXRTtzF0VqdhdFnnkXRdV8F0UEgBdFO4MXRW6GF0WiiRdF0YwXRQSQ
F0U3kxdFapYXRZ6ZF0XRnBdFBKAXRTujF0VqphdFnqkXRdmsF0UIsBdFN7MXRWq2F0WiuRdF
0bwXRQjAF0U3wxdFbsYXRaLJF0XVzBdFCNAXRTfTF0Vu1hdFntkXRdXcF0UE4BdFP+MXRWrm
F0Wi6RdF1ewXRQjwF0U38xdFavYXRaL5F0XV/BdFCAAYRTsDGEVuBhhFogkYRdEMGEUEEBhF
OxMYRWoWGEWeGRhF1RwYRQQgGEU7IxhFaiYYRZ4pGEXVLBhFBDAYRTszGEVuNhhFojkYRdU8
GEUIQBhFO0MYRWpGGEWiSRhF0UwYRQRQGEU3UxhFblYYRaJZGEXVXBhFBGAYRTtjGEVqZhhF
nmkYRdFsGEUIcBhFO3MYRW52GEWieRhF0XwYRQiAGEU3gxhFboYYRaKJGEXVjBhFCJAYRTuT
GEVulhhFopkYRdWcGEUIoBhFN6MYRW6mGEWiqRhF1awYRQiwGEU7sxhFarYYRaK5GEXVvBhF
CMAYRTvDGEVqxhhFnskYRdXMGEUI0BhFO9MYRW7WGEWi2RhF1dwYRQTgGEU34xhFauYYRZ7p
GEXV7BhFCPAYRTfzGEVq9hhFnvkYRdH8GEUEABlFOwMZRW4GGUWiCRlF1QwZRQgQGUU7ExlF
ahYZRaIZGUXRHBlFBCAZRTsjGUVqJhlFoikZRdUsGUUEMBlFNzMZRW42GUWeORlF1TwZRQRA
GUU3QxlFbkYZRZ5JGUXVTBlFCFAZRTdTGUVuVhlFolkZRdVcGUUEYBlFN2MZRW5mGUWeaRlF
0WwZRQRwGUU3cxlFanYZRZ55GUXRfBlFCIAZRTuDGUVqhhlFookZRdWMGUUIkBlFO5MZRW6W
GUWemRlF1ZwZRQigGUU3oxlFaqYZRaKpGUXRrBlFCLAZRTezGUVuthlFnrkZRdG8GUUIwBlF
N8MZRWrGGUWiyRlF1cwZRQjQGUU30xlFbtYZRZ7ZGUXV3BlFCOAZRTfjGUVu5hlFoukZRdXs
GUUE8BlFO/MZRW72GUWi+RlF0fwZRQQAGkU3AxpFbgYaRaIJGkXRDBpFCBAaRTsTGkVuFhpF
ohkaRdUcGkUEIBpFNyMaRWomGkWeKRpF0SwaRQgwGkU7MxpFbjYaRZ45GkXVPBpFCEAaRTtD
GkVqRhpFnkkaRdFMGkUEUBpFN1MaRW5WGkWiWRpF0VwaRQhgGkU3YxpFamYaRZ5pGkXRbBpF
CHAaRTtzGkVqdhpFnnkaRdV8GkUEgBpFO4MaRW6GGkWeiRpF0YwaRQSQGkU3kxpFapYaRaKZ
GkXVnBpFBKAaRTujGkVqphpFoqkaRdWsGkUIsBpFN7MaRWq2GkWiuRpF0bwaRQjAGkU3wxpF
asYaRZ7JGkXVzBpFBNAaRTfTGkVq1hpFotkaRdHcGkUE4BpFN+MaRW7mGkWi6RpF0ewaRQTw
GkU38xpFbvYaRaL5GkXV/BpFBAAbRTcDG0VuBhtFogkbRdUMG0UEEBtFNxMbRW4WG0WeGRtF
1RwbRQQgG0U7IxtFaiYbRaIpG0XVLBtFBDAbRTszG0VqNhtFnjkbRdE8G0UEQBtFO0MbRWpG
G0WiSRtF1UwbRQhQG0U3UxtFblYbRZ5ZG0XVXBtFCGAbRTtjG0VqZhtFnmkbRdFsG0UEcBtF
O3MbRW52G0WieRtF1XwbRQiAG0U3gxtFaoYbRZ6JG0XVjBtFBJAbRTeTG0VulhtFnpkbRdWc
G0UEoBtFN6MbRWqmG0WeqRtF1awbRQSwG0U3sxtFbrYbRZ65G0XRvBtFBMAbRTvDG0VqxhtF
oskbRdHMG0UE0BtFO9MbRW7WG0We2RtF1dwbRQjgG0U34xtFbuYbRaLpG0XR7BtFBPAbRTvz
G0Vu9htFovkbRdX8G0UEABxFNwMcRWoGHEWiCRxF0QwcRQgQHEU7ExxFahYcRaIZHEXVHBxF
BCAcRTcjHEVuJhxFnikcRdUsHEUIMBxFOzMcRXM2HEWiORxF0TwcRQRAHEU3QxxFakYcRaJJ
HEXVTBxFCFAcRTdTHEVuVhxFnlkcRdVcHEUEYBxFN2McRWpmHEWiaRxF1WwcRQhwHEU7cxxF
bnYcRaJ5HEXVfBxFBIAcRTeDHEVqhhxFnokcRdWMHEUIkBxFO5McRWqWHEWimRxF0ZwcRQig
HEU3oxxFbqYcRZ6pHEXVrBxFCLAcRTezHEVuthxFnrkcRdW8HEUEwBxFN8McRWrGHEWiyRxF
0cwcRQTQHEU70xxFatYcRaLZHEXR3BxFBOAcRTvjHEVq5hxFnukcRdXsHEUE8BxFO/McRWr2
HEWe+RxF1fwcRQgAHUU3Ax1FbgYdRZ4JHUXVDB1FBBAdRTsTHUVqFh1FohkdRdEcHUUIIB1F
NyMdRW4mHUWiKR1F1SwdRQgwHUU3Mx1FajYdRaI5HUXVPB1FBEAdRTtDHUVuRh1FokkdRdVM
HUUIUB1FN1MdRW5WHUWiWR1F0VwdRQhgHUU3Yx1FbmYdRZ5pHUXVbB1FCHAdRTdzHUVqdh1F
nnkdRdF8HUUEgB1FO4MdRW6GHUWiiR1F1YwdRQSQHUU3kx1FbpYdRZ6ZHUXRnB1FBKAdRTej
HUVuph1FoqkdRdWsHUUEsB1FO7MdRWq2HUWeuR1F0bwdRQTAHUU3wx1FbsYdRaLJHUXRzB1F
CNAdRTvTHUVq1h1FotkdRdHcHUUI4B1FN+MdRW7mHUWi6R1F1ewdRQTwHUU78x1FbvYdRaL5
HUXV/B1FCAAeRTsDHkVqBh5FngkeRdUMHkUIEB5FOxMeRW4WHkWeGR5F0RweRQQgHkU3Ix5F
biYeRaIpHkXRLB5FCDAeRTczHkVqNh5FojkeRdU8HkUIQB5FN0MeRW5GHkWeSR5F0UweRQhQ
HkU7Ux5FblYeRZ5ZHkXRXB5FBGAeRTtjHkVuZh5FnmkeRdVsHkUIcB5FO3MeRW52HkWieR5F
1XweRQSAHkU3gx5FaoYeRZ6JHkXVjB5FCJAeRTeTHkVulh5FnpkeRdGcHkUIoB5FO6MeRW6m
HkWeqR5F1aweRQSwHkU3sx5FarYeRaK5HkXRvB5FBMAeRTfDHkVuxh5FoskeRdXMHkUI0B5F
N9MeRW7WHkWe2R5F0dweRQjgHkU74x5FauYeRaLpHkXV7B5FCPAeRTfzHkVu9h5FovkeRdH8
HkUEAB9FOwMfRW4GH0WeCR9F0QwfRQgQH0U7Ex9FbhYfRZ4ZH0XVHB9FCCAfRTsjH0VuJh9F
nikfRdUsH0UIMB9FNzMfRWo2H0WiOR9F1TwfRQRAH0U3Qx9FakYfRZ5JH0XVTB9FCFAfRTdT
H0VuVh9FnlkfRdVcH0UEYB9FN2MfRW5mH0WeaR9F0WwfRQRwH0U3cx9FbnYfRaJ5H0XRfB9F
CIAfRTuDH0Vqhh9FnokfRdWMH0UEkB9FO5MfRWqWH0WemR9F1ZwfRQigH0U7ox9FaqYfRaKp
H0XRrB9FBLAfRTezH0Vuth9FnrkfRdW8H0UEwB9FO8MfRWrGH0WeyR9F1cwfRQjQH0U70x9F
atYfRZ7ZH0XV3B9FCOAfRTfjH0Vq5h9FnukfRdHsH0UI8B9FO/MfRWr2H0We+R9F1fwfRQQA
IEU3AyBFagYgRZ4JIEXVDCBFCBAgRTcTIEVqFiBFohkgRdEcIEUIICBFOyMgRW4mIEWiKSBF
1SwgRQgwIEU3MyBFajYgRaI5IEXVPCBFCEAgRTdDIEVqRiBFokkgRdVMIEUEUCBFO1MgRWpW
IEWiWSBF0VwgRQhgIEU7YyBFbmYgRaJpIEXVbCBFCHAgRTdzIEVudiBFnnkgRdF8IEUIgCBF
O4MgRW6GIEWiiSBF0YwgRQiQIEU/kyBFapYgRZ6ZIEXRnCBFBKAgRTujIEVupiBFnqkgRdWs
IEUIsCBFN7MgRWq2IEWeuSBF0bwgRQjAIEU3wyBFasYgRZ7JIEXRzCBFCNAgRTvTIEVu1iBF
ntkgRdHcIEUI4CBFO+MgRWrmIEWe6SBF1ewgRQTwIEU78yBFavYgRZ75IEXV/CBFBAAhRTcD
IUVuBiFFogkhRdUMIUUEECFFOxMhRWoWIUWeGSFF1RwhRQggIUU7IyFFaiYhRaIpIUXVLCFF
BDAhRTczIUVqNiFFojkhRdU8IUUEQCFFN0MhRW5GIUWiSSFF0UwhRQhQIUU3UyFFblYhRaJZ
IUXVXCFFCGAhRTtjIUVqZiFFomkhRdFsIUUIcCFFN3MhRW52IUWeeSFF0XwhRQSAIUU3gyFF
aoYhRaKJIUXVjCFFCJAhRTuTIUVqliFFnpkhRdWcIUUEoCFFO6MhRW6mIUWiqSFF1awhRQiw
IUU7syFFarYhRZ65IUXRvCFFCMAhRTfDIUVuxiFFnskhRdXMIUUI0CFFO9MhRW7WIUWe2SFF
1dwhRQTgIUU34yFFauYhRaLpIUXR7CFFCPAhRTfzIUVu9iFFovkhRdH8IUUEACJFOwMiRW4G
IkWiCSJF0QwiRQgQIkU3EyJFahYiRaIZIkXRHCJFCCAiRTsjIkVqJiJFnikiRdEsIkUIMCJF
NzMiRWo2IkWeOSJF0TwiRQRAIkU3QyJFakYiRZ5JIkXVTCJFCFAiRTdTIkVuViJFnlkiRdVc
IkUEYCJFO2MiRW5mIkWiaSJF1WwiRQhwIkU3cyJFanYiRaJ5IkXRfCJFCIAiRTuDIkVuhiJF
nokiRdWMIkUIkCJFO5MiRWqWIkWemSJF1ZwiRQigIkU7oyJFaqYiRaKpIkXVrCJFCLAiRTez
IkVqtiJFnrkiRdW8IkUEwCJFO8MiRW7GIkWiySJF1cwiRQTQIkU30yJFatYiRZ7ZIkXR3CJF
BOAiRTfjIkVu5iJFoukiRdXsIkUI8CJFN/MiRWr2IkWe+SJF1fwiRQQAI0U3AyNFbgYjRaIJ
I0XRDCNFBBAjRTcTI0VuFiNFohkjRdUcI0UEICNFNyMjRWomI0WiKSNF1SwjRQQwI0U7MyNF
bjYjRZ45I0XVPCNFCEAjRTtDI0VqRiNFokkjRdVMI0UIUCNFN1MjRW5WI0WeWSNF0VwjRQhg
I0U7YyNFamYjRZ5pI0XVbCNFBHAjRTdzI0VqdiNFnnkjRdV8I0UIgCNFN4MjRWqGI0WeiSNF
0YwjRQiQI0U7kyNFbpYjRZ6ZI0XVnCNFCKAjRTujI0VqpiNFoqkjRdGsI0UIsCNFN7MjRWq2
I0WeuSNF0bwjRQjAI0U3wyNFasYjRZ7JI0XVzCNFBNAjRTfTI0Vq1iNFntkjRdXcI0UI4CNF
O+MjRWrmI0Wi6SNF0ewjRQjwI0U38yNFavYjRaL5I0XR/CNFBAAkRTsDJEVuBiRFogkkRdEM
JEUEECRFNxMkRWoWJEWiGSRF0RwkRQggJEU3IyRFbiYkRZ4pJEXRLCRFBDAkRTczJEVqNiRF
ojkkRdU8JEUIQCRFN0MkRW5GJEWeSSRF1UwkRQRQJEU3UyRFalYkRZ5ZJEXVXCRFCGAkRTtj
JEVuZiRFomkkRdVsJEUEcCRFN3MkRW52JEWieSRF1XwkRQiAJEU3gyRFboYkRaKJJEXVjCRF
CJAkRTuTJEVqliRFopkkRdGcJEUEoCRFN6MkRW6mJEWeqSRF0awkRQiwJEU3syRFarYkRaK5
JEXVvCRFCMAkRTfDJEVqxiRFnskkRdXMJEUE0CRFN9MkRWrWJEWe2SRF1dwkRQTgJEU74yRF
auYkRaLpJEXR7CRFBPAkRTvzJEVu9iRFovkkRdX8JEUIACVFNwMlRWoGJUWeCSVF1QwlRQQQ
JUU7EyVFahYlRaIZJUXRHCVFCCAlRTsjJUVqJiVFoiklRdEsJUUIMCVFOzMlRWo2JUWeOSVF
1TwlRQRAJUU3QyVFakYlRaJJJUXVTCVFCFAlRTtTJUVqViVFolklRdFcJUUIYCVFO2MlRW5m
JUWeaSVF1WwlRQRwJUU7cyVFbnYlRZ55JUXRfCVFCIAlRTeDJUVuhiVFooklRdWMJUUEkCVF
O5MlRWqWJUWimSVF1ZwlRQSgJUU7oyVFbqYlRZ6pJUXVrCVFCLAlRTuzJUVutiVFnrklRdG8
JUUIwCVFO8MlRW7GJUWeySVF0cwlRQTQJUU70yVFatYlRaLZJUXV3CVFCOAlRTfjJUVu5iVF
nuklRdXsJUUE8CVFO/MlRWr2JUWe+SVF1fwlRQQAJkU3AyZFbgYmRaIJJkXVDCZFCBAmRTcT
JkVuFiZFohkmRdEcJkUEICZFNyMmRW4mJkWeKSZF0SwmRQQwJkU7MyZFbjYmRZ45JkXVPCZF
CEAmRTdDJkVuRiZFokkmRdFMJkUEUCZFO1MmRWpWJkWiWSZF1VwmRQhgJkU7YyZFamYmRZ5p
JkXRbCZFCHAmRTtzJkVqdiZFnnkmRdF8JkUEgCZFO4MmRWqGJkWeiSZF1YwmRQSQJkU7kyZF
apYmRaKZJkXVnCZFCKAmRTujJkVupiZFoqkmRdWsJkUIsCZFN7MmRW62JkWeuSZF1bwmRQTA
JkU7wyZFasYmRaLJJkXRzCZFCNAmRTfTJkVu1iZFntkmRdXcJkUE4CZFN+MmRWrmJkWi6SZF
1ewmRQTwJkU78yZFavYmRaL5JkXV/CZFBAAnRTcDJ0VqBidFogknRdUMJ0UIECdFOxMnRW4W
J0WiGSdF0RwnRQQgJ0U7IydFaiYnRZ4pJ0XVLCdFBDAnRTszJ0VqNidFnjknRdU8J0UEQCdF
O0MnRWpGJ0WeSSdF1UwnRQRQJ0U3UydFalYnRZ5ZJ0XRXCdFCGAnRTdjJ0VuZidFnmknRdVs
J0UIcCdFN3MnRW52J0WeeSdF1XwnRQSAJ0U3gydFboYnRaKJJ0XVjCdFBJAnRTuTJ0VqlidF
opknRdWcJ0UIoCdFN6MnRWqmJ0WiqSdF1awnRQSwJ0U7sydFbrYnRaK5J0XVvCdFCMAnRTfD
J0VuxidFnsknRdXMJ0UE0CdFN9MnRWrWJ0We2SdF1dwnRQTgJ0U74ydFbuYnRZ7pJ0XR7CdF
BPAnRTvzJ0Vq9idFovknRdX8J0UEAChFNwMoRW4GKEWiCShF0QwoRQQQKEU3EyhFbhYoRZ4Z
KEXVHChFCCAoRTsjKEVuJihFnikoRdUsKEUIMChFOzMoRW42KEWeOShF1TwoRQhAKEU7QyhF
bkYoRaJJKEXVTChFCFAoRTdTKEVqVihFolkoRdFcKEUIYChFN2MoRWpmKEWeaShF1WwoRQhw
KEU7cyhFanYoRaJ5KEXVfChFBIAoRTeDKEVuhihFookoRdWMKEUEkChFN5MoRW6WKEWemShF
1ZwoRQigKEU7oyhFaqYoRZ6pKEXVrChFBLAoRTuzKEVutihForkoRdW8KEUEwChFO8MoRW7G
KEWiyShF1cwoRQjQKEU30yhFatYoRaLZKEXR3ChFCOAoRTvjKEVu5ihFnukoRdXsKEUE8ChF
O/MoRW72KEWi+ShF0fwoRQgAKUU7AylFbgYpRZ4JKUXVDClFBBApRTsTKUVuFilFnhkpRdUc
KUUIIClFOyMpRWomKUWeKSlF1SwpRQgwKUU7MylFajYpRZ45KUXVPClFBEApRTtDKUVuRilF
nkkpRdVMKUUIUClFO1MpRW5WKUWiWSlF1VwpRQhgKUU3YylFamYpRZ5pKUXRbClFCHApRTtz
KUVudilFnnkpRdV8KUUIgClFO4MpRWqGKUWiiSlF0YwpRQiQKUU3kylFapYpRaKZKUXVnClF
BKApRTujKUVupilFnqkpRdWsKUUIsClFO7MpRW62KUWiuSlF0bwpRQjAKUU3wylFasYpRZ7J
KUXVzClFBNApRTvTKUVu1ilFotkpRdXcKUUE4ClFO+MpRWrmKUWi6SlF0ewpRQjwKUU78ylF
bvYpRZ75KUXV/ClFBAAqRTcDKkVqBipFngkqRdUMKkUIECpFOxMqRW4WKkWeGSpF0RwqRQgg
KkU7IypFaiYqRaIpKkXVLCpFCDAqRTszKkVqNipFojkqRdE8KkUEQCpFO0MqRWpGKkWeSSpF
1UwqRQhQKkU3UypFblYqRaJZKkXRXCpFBGAqRTtjKkVuZipFnmkqRdVsKkUIcCpFN3MqRW52
KkWeeSpF0XwqRQSAKkU3gypFaoYqRaKJKkXVjCpFBJAqRTuTKkVulipFnpkqRdWcKkUEoCpF
O6MqRWqmKkWiqSpF0awqRQiwKkU3sypFbrYqRaK5KkXVvCpFCMAqRTvDKkVqxipFoskqRdHM
KkUI0CpFO9MqRWrWKkWi2SpF0dwqRQTgKkU74ypFbuYqRZ7pKkXV7CpFCPAqRTfzKkVq9ipF
ovkqRdH8KkUEACtFOwMrRWoGK0WeCStF1QwrRQgQK0U7EytFbhYrRZ4ZK0XRHCtFCCArRTsj
K0VuJitFoikrRdUsK0UIMCtFNzMrRW42K0WiOStF1TwrRQRAK0U3QytFbkYrRZ5JK0XVTCtF
BFArRTtTK0VuVitFolkrRdFcK0UIYCtFN2MrRW5mK0WeaStF1WwrRQhwK0U3cytFbnYrRaJ5
K0XVfCtFBIArRTuDK0VqhitFookrRdGMK0UEkCtFN5MrRWqWK0WemStF0ZwrRQSgK0U7oytF
bqYrRZ6pK0XVrCtFCLArRTezK0VqtitForkrRdG8K0UIwCtFN8MrRWrGK0WeyStF1cwrRQjQ
K0U30ytFbtYrRZ7ZK0XV3CtFBOArRTvjK0Vq5itFoukrRdXsK0UE8CtFO/MrRWr2K0Wi+StF
1fwrRQQALEU3AyxFbgYsRaIJLEXRDCxFBBAsRTsTLEVqFixFnhksRdEcLEUEICxFOyMsRW4m
LEWiKSxF0SwsRQgwLEU3MyxFbjYsRaI5LEXVPCxFBEAsRTdDLEVqRixFokksRdFMLEUIUCxF
O1MsRW5WLEWiWSxF1VwsRQhgLEU3YyxFbmYsRZ5pLEXRbCxFBHAsRTtzLEVqdixFonksRdF8
LEUEgCxFN4MsRWqGLEWiiSxF1YwsRQSQLEU3kyxFbpYsRaKZLEXVnCxFBKAsRTujLEV7pixF
oqksRdGsLEUIsCxFO7MsRW62LEWeuSxF0bwsRQTALEU7wyxFasYsRaLJLEXRzCxFBNAsRTvT
LEVu1ixFotksRdHcLEUI4CxFN+MsRWrmLEWi6SxF1ewsRQTwLEU78yxFbvYsRZ75LEXV/CxF
BAAtRTcDLUVqBi1FogktRdUMLUUEEC1FNxMtRW4WLUWeGS1F1RwtRQggLUU3Iy1FaiYtRaIp
LUXVLC1FCDAtRTczLUVuNi1FojktRdU8LUUEQC1FO0MtRW5GLUWeSS1F0UwtRQhQLUU3Uy1F
blYtRZ5ZLUXRXC1FCGAtRTdjLUVuZi1FomktRdFsLUUIcC1FO3MtRW52LUWieS1F0XwtRQiA
LUU7gy1FaoYtRaKJLUXVjC1FCJAtRTeTLUVuli1FopktRdWcLUUEoC1FN6MtRW6mLUWeqS1F
1awtRQSwLUU7sy1FarYtRZ65LUXRvC1FBMAtRTvDLUVuxi1FnsktRdXMLUUI0C1FO9MtRW7W
LUWi2S1F0dwtRQjgLUU74y1FbuYtRZ7pLUXV7C1FCPAtRTvzLUVq9i1FnvktRdH8LUUIAC5F
OwMuRW4GLkWeCS5F0QwuRQQQLkU3Ey5FbhYuRZ4ZLkXVHC5FCCAuRTsjLkVqJi5FnikuRdUs
LkUIMC5FNzMuRWo2LkWeOS5F1TwuRQhALkU3Qy5FbkYuRZ5JLkXVTC5FCFAuRTdTLkVuVi5F
olkuRdVcLkUIYC5FN2MuRW5mLkWiaS5F1WwuRQhwLkU3cy5FbnYuRZ55LkXRfC5FBIAuRTuD
LkVqhi5FnokuRdWMLkUEkC5FO5MuRW6WLkWimS5F0ZwuRQSgLkU7oy5FbqYuRZ6pLkXRrC5F
BLAuRTuzLkVqti5ForkuRdW8LkUIwC5FO8MuRWrGLkWeyS5F0cwuRQjQLkU70y5FbtYuRZ7Z
LkXV3C5FBOAuRTvjLkVu5i5FnukuRdHsLkUE8C5FN/MuRW72LkWi+S5F1fwuRQQAL0U7Ay9F
agYvRaIJL0XVDC9F</AssayXData><AssayYData Points="3000">R4OtPvjVrT7cxqw+Y6asPmPYrD6K8Ks+3x6tPkYSqz4Rhag+FbmrPj2Xqz5SwKs+ggWsPn0m
qj4ut6k+GvyrPiJKrD5WRqg+lu2qPnptqD68e6w+T9CpPmcwqz7mRKo+T1enPjXqqT6PDao+
msSoPpaYqD59Fao+dXSoPksPqj5od6g+nUupPjQ0qD5RqKc+qQioPrNPpj6wnac+jzyoPjtm
pj4bRqg++pamPsBRqD6j/6Y+jDmmPu0MqD4Y8aY+dtimPu16qT538KY+1TelPhtTqD5ZV6Y+
dsWlPkgOpj70Nac+8WynPjzGpT52+aY+q9GpPldWpz5mY6Y+zXmlPuXupj5bdqc+Ph2mPnvk
pT7bXqU+CG+kPkWmpT6JIKQ+pAenPgwcpT4B3Kc+3L2kPpxLpj5dwKY+3XahPrBcpT5jxaU+
7/qjPhtdpT7aH6U+fhenPgz2pT694KI+i+OjPgUVpT7VF6Q+iSOjPrCrpT6YBKM+dPmjPntM
pT5bWaQ+Y1OjPk2FpT4eKqI+fZWkPnROpT7zCKI+ZfWkPo3yoz4//aI+ioyjPsZmoz6hLKI+
qbCjPt8vpD5w1aE+WfejPoiioj6eMaU+17GjPm9woz6wHaI+Yf2hPknyoj6fNaE+ifCiPqmS
oT5PEqM+YxWkPu2Eoj4RQ6I+GpCiPizVoz5cvaI+NoGjPhs8oT7J+qI+zkagPl3ToT4i0J8+
jKuiPkvIoj4EoKQ+IV6iPqOGoT5vxaE+uU2iPioboz5iUaA+clGkPtp2oz6/5p4+UWujPhBO
oT4/M6A+UfugPoSunz5Ik6E+l3CgPhocoT7zAqE+0+ygPoFloD6QY58+bkyhPq7/nz4P76A+
Q5OfPn+LoD4x1J8+8TOhPmGtnT4VxKA+i+efPrd/oT5MP54+AyifPtwGoD65+J4+AACdPg57
nz4xJaA+wVOgPk2fnz4g/p4+0kOgPg/wnj7sQ6A+7v6hPsJKnD6OhZ4+GbKfPqWYoD6VGZ8+
JE2hPvgJoD7xR6E+JDOfPoK6nz4SmJ4+P32ePs8xoD4WU6M+tHOfPq6gnj6Ww54+uA2ePsOR
nj5/IZ8+12SePhmunT4XJ54+HIOdPk+NnT7npJ0+oGSbPjljnz7J/58+ZpWePj0Anz60Jp0+
jjydPraNnT5NfJ4+ylqfPr5Mnj6IzJ8+3sSePqhWoD6Qc50+0PecPgW2nD5J5p0+PYKfPlNH
nz5liZ8+QeSePmc4nj58Hp8+R/+ePvXxnT5YcqA+nCidPnYNnD5fUp0+KQKfPpYTmz6yfp4+
782dPvfOnT6h6J0+kuGdPn/5nD7dgZs+aWGdPmpEnD7qJpw+S8OcPhRtnz7Inpw+pRKdPh2a
nD4f/50+WSmdPkB/mz6aKJ8+8XedPtFAnD7DRZs+5F+bPunHmz6efp4+ToydPoMYnT6LhZ0+
hpKbPljxnT6zMJo+9vOePlbjmz6udpo+cGWcPl7SnD52MZ0+SwSaPk2hmz48Nps+HXKbPruS
mT6Wgps+lIiYPiSsmj6Vyps+IxecPm6ynD67AZ4+zm+ZPtsvmj4TyJw+CWybPpWynD7a45s+
GSGbPiodmz7GXpw+GkaaPr5Jmz5kiZw+A3WbPvtAnT7ca5s+Vb6YPjHLmj63Rps+wj6bPlqO
mz5NR5s+PDKcPlf3mz4wTpo+r/SbPnzZmT6VeZo+3x+bPnkhmj5GBpo+teGcPuXAmT4gOZo+
w06bPogamz6KBpo+fsebPqjUmj6q+5o+Y2SZPmPMmT7195o+ab2ZPt90mT7Y/po+xwmaPiFR
mT7vI5k+LMqaPusnmj7QdJo+i8maPtbymT6uyJo+sMGYPunQmT54aZo+kgSZPtBemz6Ezps+
jT6YPq0omj7f0Jk+pPiYPuZ8mT7I5pY+hRWZPuWVmD6Fvpk+oaKZPrcJmT7fQZo+pWqYPi65
mT67Lps+wVOZPjZsmj5ZpZg+mRubPs8Ymj6t/Zc+3Q6aPoKPmD6/OZg+ZPqYPjDXmD7iVpk+
fIyZPk8DmT5CVZk+2hGZPiJLmD6yfJk+3C+aPoWulz5Jg5o+ZweZPnIJmD4SKJg+eXybPo4j
mT4SQpo+7gaaPlEQlz6775Y+EReVPnDXlz7gR5s+nkuZPp74mD6Ss5k+uBCaPgEblz4DSJc+
deqYPm8bmD6ck5Y+xbiVPq12mD7Mb5c+fE6YPmg4mD5VPpg+f4eYPmWfmD4sspk+ZRKYPl1C
lz4B65U+wXaXPjEHmD5nopY+SZKXPoNclj4bH5c+TIeWPgGAmD6dzpY+Uh6YPux7lD5rxZc+
ntmVPun9lj56EJg+y2SYPsgimD4Uvpc+oPyWPpm5lj7YHpc+gk2VPoBNmD6FUJY+3sqWPhFR
lT5FVpc+gWmXPqxElj76fpY+qfKVPtg9mD5EPJc+RgKZPtI7mj78ZZU+hYGVPm64lT4QWpY+
aX6WPufbkz72lZY+0rCYPnuAmD51gZY+0rSVPrgVlT5PU5U+7UKWPgQUmD4z1JY+lZeVPhAH
lT4eSJY+McGVPvRxlj525pQ+qnKXPkSYlD4HU5Q+KKiWPlMKlz7ru5Y+3j2WPvcdlj6265U+
kgaVPtlllT5VF5U+JcSWPiePlj7hZJg+gvGTPswylD7OiJQ+oaKTPs3blT7MWZQ+tKGUPlOI
kz5aQZQ+D42VPqkRlj7LuJQ+JAeVPubrkz6p/pY++vqVPnhhlj54Npc+cBiUPk/HlD5kQJQ+
GZ2VPg7Ylj69/5M+fZOUPtZXlT5vY5M+yk6VPoz9lT7rEZY+UOuVPqSklD6SVpQ+yCaWPkE7
lT7WsZM+hneSPpPDlT4Gl5M+cz6UPq1tkz5G85Q+utKUPlCxkz5okpY+jCWUPiU7lD7zFJI+
4aCUPvTClT5mB5Y+eE2UPiBHkT4HupI+hUaUPlM5lD4nVpI+ZwGUPq5OlT6JkJQ+vbWVPmCk
lj6vZZQ++3iVPizGlj4r1JI+SDuUPgQ0lT5Q/JM+wveUPtjEkz4bkJM+Ed2RPsnvkT5vuZM+
2eeTPjbbkz5NYZQ+GMySPmJzlD7/QpY+5jKSPmJ7kz7OsJE+796UPtzXkz7EEZI+JLGTPk/1
kT5H9pM+7FqUPpp7kj7d7pM+tU2VPiSQkz6sQJE+PpeTPsejkz4105M+fQCVPiQ6kz7n7pI+
h/+PPkF0kj5C3JM+XlCTPhb7kT5zaZI+mC2TPjXkkT7gGJE+JFaSPozQkz58xpM+nbySPnKT
kj4KyZM+xdKRPnVSlD5z+JA+0hyRPuKMkj6RTJM+uuWRPuF7lD7MypI+9ciSPr9ikz41GZI+
dpORPsbnkT4UqpE+DHeTPsyrkT7Dg5I+pfKRPooOkj5sg5Q+zQKTPpEmkj7qQJI+W5uQPqDm
kT5xGpE+Cw2SPgGckz6J7pI+jSeRPmlKlD7cv5I+bdySPihFkj7mCpI+I+OSPnEFlD6GopM+
2IOTPt9Qkj5FlpM+s4ySPkLTkj71wZA+yYqQPi3tkj4Bpo8+O9+RPj/5kj5A+ZI+fIiPPqnW
kj7pLJM+d32RPtJ8kj6HWZI+b1eSPuZskj7x7JA+bGuQPsrOkT7oNZM+pYCSPnlWkT7oGZA+
BgWTPkE0kz49FZE+qdiQPuQ5kD7MtpE+Y2WSPkKbkj6ulZA+UueQPoiskj5vv5I+zxiQPqEp
jz7uCZA+e7eRPkPukD6KlpI+zT2QPho4kT4ZWY8+V0ORPhBEkD75rZI+n+CRPspYjz7mYpE+
u4qPPmlqjz5FK5I+BGCQPqc0kj72rpE+YuWPPgY0kD5y6ZE+RuuRPkFIkD7A3JE+jVSRPpjk
kD72PpA+RJmRPtNyjz5hAJI+Px2SPvqljT7t444+eVuRPqpKkT4cn48+Az6RPnjLjj5UXJI+
fdePPlAhkD7G35E+k3SQPnB3jz4fXY8+OT2RPsHIjT4W644+1KCQPvhpkD5Zu5I+XG2QPvx0
jz6lAJA+OoCPPvCXkj7kPpI+apqPPqBukT5Jg5A+fYKRPiA5kT4dgZA+zp+QPu0NkT5r2ZA+
GtKPPqvPkT6eL44+MleQPs9/jz63bo8+iJaQPtH1jj6B940+QB+PPiy5kD5avJA+3t2RPlV1
jT4l/Y8+cpaPPlKEjj6URpE+9s2RPlh+jz5wr48+adKPPsasjT67VZA+CQ+RPlivkD5hoY8+
QdKPPiPJjj68SI4+2W6QPvC8jz6Yz40+gCqQPomojT6t65E+8COQPgLIjz4/WZA+MRqPPvRA
jz6M6o4+4fqNPpjUjz5CBJA+LliPPgmXjj76II8+UPmOPn/rjT4ip44+M/yNPsPjjz6wdJA+
8L2NPoa9jj4BmJA+p/aOPvVHkD4/K5A+YoiQPs+bkD4llo0+IPiNPq5+kD6A8Y8+9QKQPgaa
kD7YoI4+aeGNPj52jz7/eZA+SGqQPmeUkD7efZE+AeSOPl1BkD646o0+s36QPvcdkD5LT5A+
ziuQPn9ZjD5TTY0+dfyOPlCnjT63yZE+pYiPPnX6jz7MjY0+tLuMPnLSjj7BdpM+ddqMPsnd
jz4vjI0+GPaPPtjujD6CV44+yg+OPoBOjz7gcY4++N6OPni8jj6re4w+Y2GPPho3jz4ElI0+
9FSOPlaMkD5kMZA+snyRPv57jT7hT48+BMONPo31jD6faY0+DJONPg83kT454Yw+W4WOPnP/
iz6FF5A+98yMPvGrjT4sK44+aqqOPo1UkD4q+Yw+DK6OPk+ujj57t44+BS2OPt2djT6yB44+
feaNPlNejz7bjJA+uWiMPpiqjD7q5Y4+a1aOPjhpjT5vTY8++8uMPtWJiz4GwI4+dFSOPmEb
jj4eXYw+wnOPPiD6jD6odos++fqNPtAmjD4j5Y0+w5mQPnyekD7wNo4+EeWNPnv2jz55648+
FFCNPuDUjT73eYw+4zaNPpfOjD5QU48+hGaPPhUFjT53TIw+RvKNPjcDjj4vgJA+Nh+MPr3g
jT5NuI0+hoiNPrmcjT72U44+bdeMPjwHjj77VY4+yDmNPn7riz55Ko0+Lz2OPgr2jT4Wy44+
KLuMPpWCjT7KlY4+byKOPnM4jz4qdo4+pe2NPiwVjT6MpY0+v5mLPrFLjT46D4w+ks2LPoMS
ij7FVY4++nmNPpGljT6/Fo0+ACKOPl1EjD7I2Io+AzCNPvvsjD5Za4w+Af+MPprIiz5GEos+
ZcCMPptZjD6tUIw+/PaJPqPRiz7tJ40+1TyMPruBjj4fDo0+wvqKPopUjT6SvIw+IC2OPiCY
jT5SMIw+ZWyNPsdhiz74+Io+AcSMPhM1jT4LYY4+tdCLPv43jT6lKI0+M8KKPpStjD40hIw+
8LqMPhFVjT5r5Y8+atmLPknwjD7MBY0+OJ2LPj+9jj4RaY0+yUyOPsb9jD7Zb4w+f5yNPgO4
jD74VYs+YySKPr5NjD65XI4+mBSMPnZEjT6Wdo0+VISKPpxciz7mZY0++ciMPoNljD6bKI0+
P6mMPnUGjT5elIs+9iaLPo+1iz7xc40+atKLPjWmjD5DH4s+nmqLPgQFjD5QHIs+AnOMPsLI
jD7g64s+su+MPqC2jT4GE4w+KWCKPvGqij6Um40+A3KMPiISjz70RY8+AqGKPl+Wjj5kUI0+
bfaNPk1Dij59PY0+6JeKPsKOiz5rOIw+Sr6LPgEUjj7MK4s+knCMPrbxjT59E4w+udmNPl1+
jT5fooo+8pSJPqsyjz7unY4+z3GMPkBZjD497oo+n3eJPrzPiz4FYI0+BSKMPqJKjD4sy40+
FqaKPjRXij6eHos+MHCMPnPaiD7qnYs+V+GMPlnxiz5vaI4+ZRuKPuLuij5qjoo+DtyNPnOB
jD7NP4w+iVOMPnbijD5ZaIo+9KaLPqCYiz5uSok+ZRGLPuU6ij6iFIw+/sKKPhb+iT4pgos+
wX2NPu6JjD6gSYk+1IKMPpcYiz5Kmog+DpeLPi5Eij4NIIw+CfaLPtHriz5FToo+irmKPjcp
jT60hIw+K+2MPkGKij5DNIs+5omMPkHGij7y+ok+CI+IPhxUiz4zjos+0keLPqSHij6MNow+
FMWJPrRhiz6Euoo+Sy6LPntzij6tfIg+l0qKPgrNiz56tos+xWyLPh1BjD7uoIo+jV+MPjXt
iz7TDIo+1lKJPkW0ij6BLIo+96uMPoDtjD4OAog+cDaKPv1WiT7Beos+40WMPuxeij7UkYo+
8yGKPoN7jD61tIk+5yGKPta8ij5L74g+n7iLPrVjiz5SOow+q26KPlwQiT4mb4k+nbWKPkGm
ij7I4oo+UD2LPuSYij5ya4o+u+GJPuG8ij5PT4s+AUyKPrlkij6N3Yo+ukCJPpuJiz7iLYo+
VEuJPkMRij5GY4k+nsmLPn5hij7Qkoo+sKaKPsycij7fU4s+h3mKPoS2ij4d1ok+WJiLPnF7
iT7Z5Is+1f+LPpAViD4e54o+kRmLPm24jD5+ZYk+ppWMPoduiz47koo+kiSJPriuiz5Yiog+
f/SLPiDTiD4ywog+p46JPrO2iD4DNYc+iR2NPoX2iz5RKIw+igGKPshdij79DYo+3QOKPspP
ij7cXIo+gt2KPpzziT5Di4s++FyKPtGwij4OfIs+H1CJPuwxiT5GXoc+sKqLPsTNij73TY0+
A1GMPq5kiz456os+pt6KPh1ViD6PEIo+NluKPj+QiT7O5Io+J+2KPoZ6jD703Yg+bRiLPkou
ij6mo4k+fN6KPtLfiD5APoo+GqqKPtLTjD6hK4o+v5SIPmn8hj75tYk+KMeIPsX1iz5jsIo+
I7qLPpejhz5UkYs+C/mKPsUziz4r9Yg+YtiJPrkUij7XXIo+Sp6IPhaMij69zYg+ogeKPptk
iD7qjYs+x4CKPitAiD7Z4YY+AOiJPmJ7iD4dIYo+j2WIPtLaiT5QeIo+m2CKPqgfij6hSIg+
e7+HPp7ViD64m4o+tSKIPikdiT6ZVYk+sFKIPgJ7iT5pCIw+ES+KPjlEiT6Ih4k+e6GKPqym
hz7DQ4o+zuGJPlfAij5e14s+JUWKPupuiD69hIo+soGHPsuSiD450oo+KMCJPri4iD66EYk+
B2CKPm06iD43eYk+TPGIPnCtiD7Rsog+rmSLPsWBiT4GEIg+Ez+JPq4ciD5wfYc+YOOFPmIj
iT7LOYk+m+WJPrk1hz5u14g+b16HPhvoiD53Jog+efOJPgSmiT7tDog+PSSIPqpjhz6DRIg+
HeOIPr/miz7BgYg+5W6JPl9GiT4WG4k+47+HPgzTiz54yoc+HnmJPiyWhz4B4Ik+CMiJPplh
iD4uLYk+hdKIPoPnhz5+G4c+hzSJPjDliT4LT4Y+II6IPi7Rhz6h54g+BKOHPmh+iT5PoIY+
DfCIPgxiiT5Auok+WCuLPrjxhz6EaYk+26mJPgt2iT7II4c+WyOKPprdiD7j9og+BryIPu0j
iT5HWog+X/CHPpseij65YIg+zvWHPoIGhz72OIc+El6HPiEmhz7/AYk+2lWHPjntiT4NCIg+
I26JPgNyhj6u3Ik+kv+JPvtJiT4nSIg+JmCIPu7wiT5fQYs+hDaIPu5UiT4kE4g+mGCHPhLd
iD6i8Ik+qWCFPj5qhj7AQoo+n8SHPusgiD5K7Yg+FF6HPtHEiD62fYc+mziFPmfqij7cPIg+
NYmGPvOTiD555ok+E2iLPoBCij7hNYY+Y2SIPn8yhz7tNYo+7bmGPuVhiT4CVIk+wdSIPkUW
hz5cUYg+j2SIPj1Iij6EbYg+ar2IPp3Rhz4zZ4Y+rA+IPiGDhz7xk4Y+2KmIPmt7hT6l84c+
xdaGPmt9iD5Iu4c+TWGJPkPRiD44HIk+IyuIPk60iT4nmoY+xUCGPrXxhT7CJYk+N/WHPvI0
iT7PcIk+hK+GPiRJiT7KO4c+oOWGPoQ0iD4yc4k+2rOIPonQij7/7Ic+nnWJPt3GiT7qpIg+
cFWIPvwWhz6UPYk+fPaIPqOchD5VwIY+PhKIPlkIhz6ZQoc+5sSGPsFfiT50JIY+tVaIPuy3
hj4ky4g+94eIPlhEhT6ryIg+DGOGPg24iD7VDYc+/U6HPjJxhz5ubYc+CgmHPuz4hz6YrYg+
XCKHPt2giD6wk4c+O/+FPi2FiD4TDYc+PsGHPvHRhz7a3Ig+y2KHPvQqhT7l/Ic+NnCGPsTT
iD7eHIc+1weGPvrKhz4ISog+LG2HPlqfiT4lcIY+H12JPp51hz4OyYc+XWaIPr7/hj55z4Y+
IwqHPpTehj6bF4Y+DNSGPkTBhT41KIk+7ECKPtgmhz5AMYY+GgeIPh23hT7kYYc+jx6GPjjv
hz7AhIg+9EmHPmWChz4+0oY+b2WKPkDEiD78Y4Y+qcyFPnqYhz5SwYc+5FWHPhjihj7nnoU+
3ciGPiRzhj7swYU+tnOGPi0Fhj6PdYc+JoWGPnighz4X8YY+LAiGPtinhj58bIk+70eGPhyS
iD7VH4k+UzSHPnoXiD6RmYc+l1CIPlbuhT4dzIg+EbKJPukmiD5iu4Y+jEmFPsCehj7Pa4Q+
EwKGPq8shz4uVoU+Xf+GPtPghD7ADYg+itSGPnO3hj7qHYY+WqeEPgXfhD6TyoY+SgSGPqzS
hj7yBIY+BJGIPjRchz7Qv4g+KRSHPo+jhj7Ys4U+8RSHPuxwhz7bO4c+YcWGPrkZhj7icIg+
YjmEPtpjhj4JlIU+9FCGPjhbhz4CbYY+gOeEPh8miD4SU4Y+OhiGPohVhT4nH4Y+8wqGPr3V
hT4oz4Y+7B2GPtl9hz74+Yc+Sk2FPgInhz4VDIU+OyqHPrychT4p+4Y+J+qHPvIHiT4jN4g+
KPOGPh4Xhz55SYg+kpqDPrZdhj76Coc+qN+GPkvAhT6l1oY+H9uFPv8zhj4JF4c+s5qHPijL
hD6PUoc+0AWGPmVBhj5wpIQ+ANmGPsVfhj40JYQ+xF+FPr6/iD7GvIc+d5CIPnRvhz40moY+
2tyEPlDKhT6uM4U+KhCGPqP9hD4qCoY+/QOHPtaZgj65h4g+WbGEPl85hz4k+IM+wXmHPh9Q
hj5g0Ic+umGGPgPNhj4LuoY+8m6FPpxQhz60YYY+vEeEPpfnhz62KYY+x9iGPgHphT6nXIY+
/ZaGPtNyhj6haoY+e2aFPqOQhj5KeoQ+MNaFPu+ahD4ez4c+iHeHPvBxhj4/kIY+bQOGPk0R
hj4TBoY+piuGPm4phz5Df4Q+IZ6HPmpvhT75+oY+eHeEPp3Yhj5z3oM+ZQ6FPlkDhT4Q0YY+
HnqIPscAhj65cIY+Z5iEPpwehT4J94c+MH6GPgp6hT7T3IU+CJyFPpoghj5IYoM+CbiGPtWB
iD4mdoc+meuFPurVhD55ioc+dleIPqidhz5AcIU+vRCIPpQBhz6whoY+4sOEPgL7gj46x4Q+
HHCDPtGIhz6EooU+8KeGPgvjhz4XmoU+cmSHPlOzhT7FQYQ+Fe6DPqK3gz6J4IY+2Z+FPq9f
hT62+IY+AZCDPgmUhz5aGIg+PVWGPhaWgz6kjIQ+EmWFPsdUhD4KW4c+LcyGPhb9gz4lMYg+
rKOEPnIwhj4SroU+NkCFPjQHhj42VIU+85yGPhQahj6z04Q+UoOEPv02hj4v8oM+4gmHPu1F
hT6yz4U+FAeGPrwGhD7wCIc+V3mFPqbNhT4Zo4Y+yMGEPhPPhT58YYQ+o7aEPvkFhD6lgoM+
ZU6GPtaQhj7d6YQ+CGKFPnamhT7bioU+IwCHPrtnhT60JIQ+hheJPvQkgz4YfIc+nbuEPhXS
hj5RrYY+18qFPqyQgz4QzoY+4YuGPg/BhT7rvIQ+VhaHPu4FhT7QL4g+yZ2FPuqWhT7i/YQ+
Dg+FPqMqhj4mH4U+N+uCPn8Uhj7V3YQ+jEqFPlsYhj7uEIc+IByFPgYshz65x4U+7dCCPpoa
hD4C0YU+VE2GPjq+hj5Y2YM+tJCIPsVchj5KvoQ+NgqFPvRUhT42nIU+R1CEPqoChT7vvIU+
5ACGPr27hT6iIoY+LDKFPm9ehj6wO4c+UFuHPgrshD5dF4M+thKFPrdohT5zBIE+0WOFPhuM
hT7PLYU+vXSDPp97hT57goQ+D2mEPtA8hT5aAoU+tg+GPgUxhD7qJoQ+h/2DPltKgj7mNIM+
AVmGPtSphT4suIY+nKSDPkQdgz7ZZ4M+X1CFPoUvgz7iRoQ+NvuEPstohD7GS4U+2OyFPpML
hj4AeoI+0cSEPmdRhT4LloU+RhqGPsSYhj4cJIU+oN2GPhWFhz4yL4U+MmqEPnUihD7ucYU+
xqeGPr+1hD6ePoU+xFSEPoROhD5O54Q+/UmHPkgZhj7FhoQ+jC+CPtk8gz4ncoU+9AOHPhHA
gz4RCIU+/XiEPl+JhT4ve4M+u6mCPh2DhT5OQIM+6YCEPmouhD77RIU+FiGEPq3xgz41k4M+
bAaDPmBhhD64A4Q+TbGDPhE+hj6NVII+7e+DPuNRhD69y4M+npmBPuUbhT5g24Q+qD6FPk/N
hT6hvIM+uCeDPs2hgT4IooM+51qEPjMBhz5ce4I+Ik6DPrHqgj5DMoM+GRaEPvBdhD66wYE+
5cWFPoN4hD4WpoM+cXyCPhXYgz5hvYI+dWSEPjkohT4HtYQ+xbyGPgKxgj6Q24I+LF+EPjDv
hD59VIQ+wHaDPuo+gz7RSoM+PO+DPm1Qgz6yp4E+WfeDPttHhD4q/IU+BimEPvSXgz5+z4Q+
MASDPgnGgT5nzIM+e6mDPjiNhD7D24I+JhaDPviwgj4/TYQ+SOuDPtc9hD6M4oE+8J6CPt3p
gj7H6oM+AyqDPt0Vgj7R54E+3TaDPn7Lgz48xIM+y0iCPihqgT7bWoM+XxmHPrc5gj7pCoU+
iVGEPum6gz6nW4U+I9eEPvG9gz6tFoU+7i2APuB8gj4fz4M+56qCPnpvgT5PxIM+1SGCPlJi
hD5h5YQ+8EKDPmdfhT7PPoU+H0aDPsQWgj4mh4M+5NKCPhhIgj7hHYI+LNSCPrFCgj6nPYE+
4UeDPh7Ogj5CwoE+pFiAPocjhD44pYI+9QeCPuwcgD5mDoU+xXKGPtYtgz6/9IE+ydWDPhL5
gj6/I4I+n3WDPolUhD7F4YE+JCmDPqsigD4P1oQ+OyKAPn8Pgj4aoIE+BwyFPs11gT58SIE+
W6mDPpgvgj5ne4I+T+2EPkdIgj4IcYI+MqSCPoJdgz6184M+x62BPo4jgD7qgIQ+cACCPl+r
gT4R3oM+R2OCPrZagT5anYQ+yNmCPtVvgz7R7YE++42DPopxgj65B4I+UHiCPh/pgT7rr4Q+
tdeCPp0Hgz7UR4Q+gp2BPiUGgj62coE+sjqDPnmagD6uOIQ+3u+DPoyagD5Jm4A+ahWEPp/D
gT5yH4I+7leCPp3qgT4z+4A+dtyAPgudgj7vsoE+90yEPjvhgz6LS4I+05SDPg9+gz59VIM+
ICiBPnRngT6KEoI+4HWCPqSagT6x2oE+3MyDPqNChD5PooE+qJuDPrS5gj5vvYM+2U2APgCm
gT6QyIM+cgyDPm2Hgz4ndYM++EKCPkxhhD5PVYA+Z4eCPtQvgj78AoI+IoiCPrxTgj4+DX4+
su2CPhOhgj7troM+6luBPhPZgT7cvoI+yT6CPhBUgj6aMII+SBmBPlr9gj7pcoU+3U+EPier
gz5cSoI+ZHaEPoBhgj7q3oE+VFuDPt3rhT5AyII+LHyCPiwTfz5zGoM+XW2CPjHAgT5/Dn8+
9oaCPswDgz4t1IA+YtCDPhWwgj41lII+KEKCPlSfgT6054A+F9GDPt+cgT7/oII+ELaAPplU
gj7sooM+UdyBPsWPgj7CQII+5caCPko3gT5feoI+nteAPrt0gT4Y64E+wZt+PrEKgz6+lIE+
VyiAPoDmgD7qOIE+hoWCPlsXgT65p4A+f/CAPtvrgT5taIE+ug2APgP+gj4iL4E+0XWCPheq
gD7nwIM+sdaBPnx+gD62dYI+4YGDPl8Xgz4xN4E+tUB/Pp8BgD5oc4I+LzSAPhx8gD6s3II+
YUiAPjABgj4quoM+ped/PuVwgT5Vc4E+h6SBPhp0gj5HgoI+H3eCPuTGfz4yZoI+6oGBPtHY
gj5LVYQ+m06DPsBzgT4RSYM+NIqAPlYrgz7HdYM+AHWAPmTCfz5EU4I+nj+DPm3thD6SMYY+
ySaDPlJJgj74AoE+CNaCPuD/gD40DIA+upOCPiaggz7VAoI+L2mBPg5BgT7xnYI+2n2CPqdF
gT66vYE+w2aBPgyAgD6cNYM+Hc6CPla1gD6s7YA+lPGAPtgCgz5K+38+DAuDPoJfgj5lLoM+
6OKCPiwugT4cgIE+bauCPqTvgD72EYM+0Op8PtEOgT6JM4E+6HOBPtKWgD6tnII+aSCBPjCZ
fz7TIII+S3yCPvF1gj479IM+UAiEPjj3gj5yDYQ+c9mBPr65gT4YgIE+A02CPpQjgz617oE+
j5GCPjt2gT4sVoA+KZKAPoK+gD54VIE+BU1/PqfUgD4FOYM+HqqBPqexgD45OoA+AxiAPnDA
gj67OX4+AK6APoiBgD5ySYI+2xOAPhnmgz4W3YI+gaqCPsCYfT44V3w+ilaCPnhbgT5dCIE+
z+V+PjjegT4naYA+gP6APs7ugD7tnH8+XxSBPth2gz54un4+lyd+PtHNgD7TEIE+rD2DPrdf
gT5xZYE+VT+BPsZGgT40boE+WiiCPoJWgj47doA+LEJ/PhGKgT6sbYE+ziCAPpccgT7GlII+
X3GCPvaJgT59fII+nfSCPhzXgD4iPoI+UvWCPtoVgT4bmIE+zSuDPv6sgD54oIA+NWSAPvLu
gj5ri4E+wzCDPq5xgz7ZUoI+hmOBPkwygD7zIYI+f1uFPv7wgT7pBIE+DrGBPkDTgT5ABYI+
3a2APpSEgj5p9IA+BFmAPnbdgD6w0YE+oX+BPlWHhD50oYA+q9yCPqOCgj7s4n8+8HKAPu+b
fj70JYE+qKJ+PgyIfz4tH4E+cQKBPpvbgD7PYYA+rgqAPtNHgD5T3H4+kq6APn76fz6gQn0+
afWAPtpSgD6bpYA+Ylx+PjtEgj7INoA+iimBPs0bgj6fgYA+n6J+Pi71gT5GmH0+x+qAPo8M
gD64mH8+9paBPl3bfT4w4ng+V+CAPkGPgj5FpoA+dSyBPrK5gj7mLX4+e9N/Pr2wgj6kcYA+
4bWAPhKJgD6Y54A+Tx6BPhPofz6/k4I+07N/Pnsbgz6itYA+YCWBPnuWgD5+yIA+xY+APgPY
gD5smII+grp8PvZtgT7gKn0+S/5/PhRXgj5ClYA+qUZ9PjiDfz6Z/YI+roaCPgshgD5CtH8+
qjWAPsQVgD5C/X0+7ySBPqZIgT6jUYA+roOBPmfVgT5bVH8+L/l+PrpIfj74EYA+W2aDPjpQ
gD472IA+F/OAPt+Pgj7zlIA+lReBPoC7fz4KbYE+sH1/PrZtfT4dGH8+SI2APgbPgD43oYE+
puyAPnADfT6/2n8+4Ed+PtzhgD5AAYA+0zWAPt+MgD41YIE+sFGAPpNMgD5Pl4I+DrR7Ps41
gT7v+34+JRl/PumqfT6t/4E+3eKAPhxfgD67bn4+6Lx/Ptdagj4/8no+jlt/PnVYgD5aaoE+
2Y2BPp7zfj60dYA+kyyAPrQAgT4CSX8+CnV9PkY+fz7gSIE+Fv5/PmgBgj4hHX8+X5OBPkDq
gT7IsYA+txqCPsySgD6343w+4gGBPuJNgz6Qb38+CGSAPtTqgT63foA+JB6CPmzOgD54hIA+
E76APv1nfT57z3w+tsmAPpHlfz6y+3o+IxSAPjEsfT7rTX0+fUp+PqJ9fj5GY4E+WAqAPjYL
gT5Z+X0+RLaAPu3/fj7WKYA+ooKAPj5Ofz5Vunw+P+t/Pgi4fD7w/IA+OXd/Pn5Tgj5BGX8+
wS+APvoqgT7gPn0+8ix9PkSugD4Z6n0+lcaBPkZnfz4DQ4E+OeN/PvA9fj4NDII+wwKBPrV/
fj6GnH8+3yyBPvgFfj73yno+TJmBPukXgT5ltn4++rh9PgM9fj7l1oM+wT+DPuqzgT7GfYE+
AbmBPpOjfj7NyoA+ptF9PnYgfz7rIII+1ZZ8PguagT6+F38+ot9/PjyZfz47234+g8qDPvWa
gD5i9Hs+JV2BPn+Afz5ViX4+Z018PtYvfz4UoH0+xVF+Pqa8gD7lqH0+k9h7PkHhgD6+uH4+
9CyBPv46ez7lwII+q9qAPowhgD41xHs+RFSBPuJffT6Lv38+mJR9PkT6fT4LoXo+zIt/PsjH
fD6p034+KSuCPm9Vfz5VZnw+FP2APg+4gj7ceX0+ctR/PhOjfT57/IA+thuAPs2ngD6dd30+
bpJ/PqFKgD6wH38+q8N6Pg5Rgj7nuoA+EeR/PlE1gD5iW4A+mXp9PutbgD5amX4+t+SAPnzn
fj7DH30+VnJ/PjhRgD6OYX0+lW58Pi+kfD7XyIA+Qgp/PvnWgD5VyYA+lTB+Pql9fz4/EYE+
Hc+APl+AgD6ZhYA+hYF9Pogpfz4MR34+P7aAPg2TgD5Rb30+CXmAPmhifz6PhYA+tVN/Pvzf
fz7Xhn4+t459PjsugD6acoE+pWiBPrXNez7dT38+E356PoASfT5bQno+yhGAPh7KgD6A038+
tBR+Pv45gD5gDIA+OzyAPuIigD557YA+70iBPsnWgT5lo3s+aUmAPrLFfD5uZ34+hUJ/Pnsx
fj6eTX8+pzp6PhKbgD6hKoA+P9yAPpfofz4MLH8+4xB/PjnpgD6AkX4+wyCBPkUIgj6xjnw+
vQSCPrSqfj7ft34++xN+PuPhgD7R5Hw+3F2APvQNfT5soX4+sXyCPhi0fz53FX4+sAJ/Puu7
gD4K9X8+q5iAPsIlgD6QfoI+2IF/PkLFfT7MjX8+cV96PprvfT4Hb3w+Aw98Pte1fz5q6n4+
uER+PtVkgD7gdoA+bAeAPp9zgD58QIA+6598Pjb6fz7DxIA+4fV9PiUNez7Ymn0+0Pt8Pq4n
fz5BEIE+reB8Pq+XeD7s7Hs+HQx8Pmuufj5HJHs+2l9/PhI0fj6NFYA+dz98PpVrfz4CM30+
AOd+Pt6ffD6AaXo+xqR9PuulfD5EAH4+Ppt6Pnv6eT5HRX0+z/Z+PvL8fz48PHo+LLB7PiGq
fT4yJn0+H/p7PrlpfT48HX4++AV7PgiCfD7L9Hc+xsx6PiiYgD5Ud30+I7N9PiARfT7aMoA+
vGuAPjEKfj7yvHo+/RB6Pl+pfD7WCX8+EzB9PgkCeT4oLX0+PliBPn1Efz6Ud3w+Xip8Pqc7
gT7aU30+/pR7Pvp4ez4Qfno+xI9+Po3Ifz7Mq38+FE9/Pr9yfT68gXw+CtN6Pu9ygT4mun4+
uKl+PhGHfz5Qm3s+hjh9Pk6nez5n7Hw+hn5+PoGGeT5C1n0+nFCAPnwogT45unk+TJx3Pmm2
fT6RyHk+evGAPl1wfD4tbno+YCuAPgyngD73An0+gSB+Pnoefz61B3k+QXt6Pgu5eT4beH4+
m1R+Pnurej5vzH0+awN7PptHfj7qbXw+aaV7Phn6eD6kxX0+FrZ9PgdUgD4RE4A+T+p4PjlB
ej7KzXo+8HZ6PgUsfD53cYA+qut+PkeSfD7RY3s+PNt4PicVfD4Ronw+URB+Ps8hgD7RY30+
dK54PrW4fD6TW4A+Zk98Pn4GfT781Hk+CTh+Pj5qfj4NU3w+FQJ9Pr9Wfj6ZVHk+v09+PnY7
fD7oa3k+Exd9PrPWfT60UXY+5c96Phoeej4Ln3w+Tn2APjJzfz6XwHk+6UZ8PtRnez7L3ns+
ekp8PjRPej7HvXc+A7V6Pqo1fz5E4Ho+nH59PorGgD5Sxn0+ob15PiBNez7UIH0+9/h8Pkj1
gD7/iX8+dCh9PlsMgD6wWXk+e/mAPrqVfD59sH4+YJN+PnzNej7q7X4+yH99PtSRgD74D3o+
KzZ7Pn0Cfj6mXH0+Qk59PuX1ej6yhHs+oWF9PtZJeT4tTns+2/d5PqZ8fD5xMXw+xB98PvgH
eT7dYHs+Ryp9PnZCej7LUX0+Mdp7PqHZeT4gD3s+Qa9/PjFreD4/Q34+cE15PvcKfj7XTn0+
Lj19Phmiez6XpHw+</AssayYData></Step><Step><CommonData><SampleLocation>2</SampleLocation><SampleID></SampleID><SampleGroup></SampleGroup><SampleInfo></SampleInfo><SampleRow>A</SampleRow><SamplePlate>1</SamplePlate><WellType>REGENERATION</WellType><Concentration>-1</Concentration><ConcentrationUnits>µg/ml</ConcentrationUnits><MolarConcentration>-1</MolarConcentration><MolarConcUnits>nM</MolarConcUnits><MolecularWeight>-1</MolecularWeight><Temperature>30</Temperature><StartTime>2883945</StartTime><AssayTime>5</AssayTime></CommonData><FlowRate>1000</FlowRate><StepType>KREGENERATION</StepType><StepName>Regeneration</StepName><StepStatus>OK</StepStatus><ActualTime>5.00103</ActualTime><CycleTime>0.2</CycleTime><AssayXData Points="25">CRAvRTwTL0VzFi9FqxkvRdYcL0UJIC9FPCMvRXMmL0WjKS9F2iwvRQ0wL0VAMy9FbzYvRaM5
L0XWPC9FDUAvRTxDL0VzRi9Fp0kvRdpML0UNUC9FPFMvRW9WL0WnWS9F2lwvRQ==</AssayXData><AssayYData Points="25">6VO/vYQfKr4e9T2+2txWvqzdV74laF2+/7BjvgD8Zb7OcnG+2vpzvpFUdr4apni+nZeAvrQx
gb4iZoK+KOGBvpl+hL69/4e+xOWFvp77iL4b3Ye+ZDeLvuR7ir6ms4u+PFOLvg==</AssayYData></Step><Step><CommonData><SampleLocation>1</SampleLocation><SampleID>Buffer</SampleID><SampleGroup></SampleGroup><SampleInfo></SampleInfo><SampleRow>A</SampleRow><SamplePlate>1</SamplePlate><WellType>BUFFER</WellType><Concentration>-1</Concentration><ConcentrationUnits>µg/ml</ConcentrationUnits><MolarConcentration>-1</MolarConcentration><MolarConcUnits>nM</MolarConcUnits><MolecularWeight>-1</MolecularWeight><Temperature>30</Temperature><StartTime>2896400</StartTime><AssayTime>5</AssayTime></CommonData><FlowRate>1000</FlowRate><StepType>KREGENERATION</StepType><StepName>Regeneration</StepName><StepStatus>OK</StepStatus><ActualTime>5.00103</ActualTime><CycleTime>0.2</CycleTime><AssayXData Points="25">DWAvRUBjL0VzZi9Fp2kvRd5sL0URcC9FRHMvRXN2L0WneS9F2nwvRRGAL0VEgy9Fd4YvRauJ
L0XejC9FDZAvRUSTL0V3li9Fp5kvRd6cL0UNoC9FQKMvRXemL0WnqS9F3qwvRQ==</AssayXData><AssayYData Points="25">BRkoPtHRYj4eW0Y+dcgzPgNnLD6h9yA+09clPgIQJT4liiI+4KkhPlkjJD5nLyA+HqQkPrJE
Jj7DVCA+wSknPjp9JT6K4CU+4oIiPi+/JD5n0CQ+f/4hPoICJD56IyQ+Be8iPg==</AssayYData></Step><Step><CommonData><SampleLocation>2</SampleLocation><SampleID></SampleID><SampleGroup></SampleGroup><SampleInfo></SampleInfo><SampleRow>A</SampleRow><SamplePlate>1</SamplePlate><WellType>REGENERATION</WellType><Concentration>-1</Concentration><ConcentrationUnits>µg/ml</ConcentrationUnits><MolarConcentration>-1</MolarConcentration><MolarConcUnits>nM</MolarConcUnits><MolecularWeight>-1</MolecularWeight><Temperature>30</Temperature><StartTime>2908537</StartTime><AssayTime>5</AssayTime></CommonData><FlowRate>1000</FlowRate><StepType>KREGENERATION</StepType><StepName>Regeneration</StepName><StepStatus>OK</StepStatus><ActualTime>5.00103</ActualTime><CycleTime>0.2</CycleTime><AssayXData Points="25">EbAvRUSzL0V7ti9Fq7kvReK8L0URwC9FRMMvRXfGL0WryS9F3swvRRHQL0VI0y9Fd9YvRa/Z
L0Xe3C9FEeAvRUTjL0V75i9Fq+kvReLsL0UV8C9FRPMvRXf2L0Wv+S9F4vwvRQ==</AssayXData><AssayYData Points="25">6k1Fvqs6ir65zZO+udKavvqdl74Pe5y+2Qibvtbkmb409Zu+xrCcvmglnb7H7J6+keuevh3w
nb7tqp2+MiWgvnQun76bmp++dFSfvr2pn76sWKC+WD6hvtdwob7d3aK+DHSivg==</AssayYData></Step><Step><CommonData><SampleLocation>1</SampleLocation><SampleID>Buffer</SampleID><SampleGroup></SampleGroup><SampleInfo></SampleInfo><SampleRow>A</SampleRow><SamplePlate>1</SamplePlate><WellType>BUFFER</WellType><Concentration>-1</Concentration><ConcentrationUnits>µg/ml</ConcentrationUnits><MolarConcentration>-1</MolarConcentration><MolarConcUnits>nM</MolarConcUnits><MolecularWeight>-1</MolecularWeight><Temperature>30</Temperature><StartTime>2920880</StartTime><AssayTime>5</AssayTime></CommonData><FlowRate>1000</FlowRate><StepType>KREGENERATION</StepType><StepName>Regeneration</StepName><StepStatus>OK</StepStatus><ActualTime>5.00103</ActualTime><CycleTime>0.2</CycleTime><AssayXData Points="25">FQAwRUgDMEV7BjBFrwkwReIMMEUVEDBFSBMwRX8WMEWvGTBF5hwwRRUgMEVMIzBFeyYwRbMp
MEXiLDBFGTAwRUwzMEV/NjBFrzkwReY8MEUZQDBFTEMwRX9GMEWvSTBF5kwwRQ==</AssayXData><AssayYData Points="25">yvQPPm7USD5u5jI+CzIfPttdFD5p3w8+DuUTPn87Cj52yQ4+WcIOPi6ODj5KDxA+4f8OPhD9
Dz7/Pwo+F8IQPis5ED6VJhE+L98RPjTeDD6JxhA+sQMQPuXIDD6OtQ4+1YgPPg==</AssayYData></Step><Step><CommonData><SampleLocation>2</SampleLocation><SampleID></SampleID><SampleGroup></SampleGroup><SampleInfo></SampleInfo><SampleRow>A</SampleRow><SamplePlate>1</SamplePlate><WellType>REGENERATION</WellType><Concentration>-1</Concentration><ConcentrationUnits>µg/ml</ConcentrationUnits><MolarConcentration>-1</MolarConcentration><MolarConcUnits>nM</MolarConcUnits><MolecularWeight>-1</MolecularWeight><Temperature>30</Temperature><StartTime>2933064</StartTime><AssayTime>5</AssayTime></CommonData><FlowRate>1000</FlowRate><StepType>KREGENERATION</StepType><StepName>Regeneration</StepName><StepStatus>OK</StepStatus><ActualTime>5.00005</ActualTime><CycleTime>0.2</CycleTime><AssayXData Points="25">HFAwRU9TMEV+VjBFtlkwRelcMEUYYDBFS2MwRX5mMEWyaTBF6WwwRRhwMEVLczBFfnYwRbZ5
MEXlfDBFGIAwRUuDMEV+hjBFsokwReWMMEUckDBFS5MwRX6WMEW2mTBF6ZwwRQ==</AssayXData><AssayYData Points="25">0KyHvh0AoL4VjKW+UEymvhyfqb4tsaa+W4mqvsoCq75ckKi+DROqvtruq76EeKm+Q5+pvti9
qr4dDau+KgupvlYQqr7IHqy+etmqvsJvrL5tyKm+yOusvrvGrr6/wqy+jvCsvg==</AssayYData></Step><Step><CommonData><SampleLocation>1</SampleLocation><SampleID>Buffer</SampleID><SampleGroup></SampleGroup><SampleInfo></SampleInfo><SampleRow>A</SampleRow><SamplePlate>1</SamplePlate><WellType>BUFFER</WellType><Concentration>-1</Concentration><ConcentrationUnits>µg/ml</ConcentrationUnits><MolarConcentration>-1</MolarConcentration><MolarConcUnits>nM</MolarConcUnits><MolecularWeight>-1</MolecularWeight><Temperature>30</Temperature><StartTime>2945367</StartTime><AssayTime>5</AssayTime></CommonData><FlowRate>1000</FlowRate><StepType>KREGENERATION</StepType><StepName>Regeneration</StepName><StepStatus>OK</StepStatus><ActualTime>5.00103</ActualTime><CycleTime>0.2</CycleTime><AssayXData Points="25">HKAwRU+jMEWGpjBFuqkwRe2sMEUcsDBFU7MwRYK2MEW2uTBF7bwwRRzAMEVTwzBFgsYwRbrJ
MEXpzDBFINAwRVPTMEWC1jBFutkwRe3cMEUc4DBFT+MwRYbmMEW26TBF7ewwRQ==</AssayXData><AssayYData Points="25">BaD3PZBgQD4PHiY+RacRPtsaDD511wY+Q0MDPi0pAz6j7gM+Ln8DPp1XBj767wQ+LFoFPkM2
Aj5wgf892BQEPp3iBT7rYAo+GPcAPlnUAz5iTAE+vTgFPtGtAj4fIAQ+3vIDPg==</AssayYData></Step></KineticsData></ExperimentResults>
