# Supplementary material for: CD147 mediates the adsorption of influenza A virus on the cell surface through direct interaction with HA
Source: Front Cell Infect Microbiol. 2025 Aug 29;15:1647283. doi: 10.3389/fcimb.2025.1647283 (PMC12426278; doi:10.3389/fcimb.2025.1647283)
Supplement: Supplementary file 8 [file DataSheet2.zip › raw data-2/Figure 6/Fingure6 D-I/Fingure6 G/241006_002.frd]

<?xml version="1.0" encoding="UTF-8" standalone="yes"?>
<ExperimentResults><ExperimentInfo Name="Experiment_17"><ExpDescription></ExpDescription><RTDVersion>2.0</RTDVersion><RunID>460CF0F2-678D-4686-806C-99B63B5D4859</RunID><ExperimentType>KINETICS</ExperimentType><ExperimentSubType>KBASIC</ExperimentSubType><StartDateTime>2024-10-06T17:27:48</StartDateTime><MachineName>4QSYCS2</MachineName><UserName>Labuser</UserName><LotNumber></LotNumber><PlateName>241006</PlateName><PlateName2></PlateName2><SensorName>B3</SensorName><SensorPlate>1</SensorPlate><SensorType>SA (Streptavidin)</SensorType><SensorRole>LIGAND</SensorRole><SensorInfo></SensorInfo><WritingSW>DataAcquisition.exe 11.1.0.11</WritingSW><InstrumentType>OctetRED96e</InstrumentType><InstrumentSerial>FB-90287</InstrumentSerial><InstrumentFW>1.0.0.0</InstrumentFW><IntegrationTime>2.1</IntegrationTime><DSPType>CPF</DSPType><DSPStitching>1</DSPStitching><HasManifest>1</HasManifest><InfoHash>-1123282249</InfoHash></ExperimentInfo><AssayParamsInfo/><KineticsData><Step><CommonData><SampleLocation>12</SampleLocation><SampleID></SampleID><SampleGroup></SampleGroup><SampleInfo></SampleInfo><SampleRow>B</SampleRow><SamplePlate>1</SamplePlate><WellType>BUFFER</WellType><Concentration>-1</Concentration><ConcentrationUnits>µg/ml</ConcentrationUnits><MolarConcentration>-1</MolarConcentration><MolarConcUnits>nM</MolarConcUnits><MolecularWeight>-1</MolecularWeight><Temperature>27.2</Temperature><StartTime>0</StartTime><AssayTime>120</AssayTime></CommonData><FlowRate>1000</FlowRate><StepType>BASELINE</StepType><StepName>Baseline</StepName><StepStatus>OK</StepStatus><ActualTime>120</ActualTime><CycleTime>0.2</CycleTime><AssayXData Points="600">AAAAAPLSTT7fT80+I9sZP83MTD8AAIA/XrqZPzMzsz/NzMw/ZmbmPwAAAEAv3QxAmpkZQGZm
JkAzMzNAYhBAQC/dTED8qVlAZmZmQJZDc0AxCIBAmG6GQP7UjEAzM5NAmpmZQAAAoECYbqZA
/tSsQDMzs0DLoblAMQjAQGZmxkD+1MxAZDvTQJqZ2UAAAOBAZmbmQM3M7EAzM/NAy6H5QBkE
AEEzMwNBf2oGQZqZCUHl0AxBAAAQQUw3E0F/ahZBsp0ZQc3MHEEAACBBTDcjQWZmJkGynSlB
zcwsQQAAMEEzMzNBZmY2QbKdOUHNzDxBGQRAQTMzQ0F/akZBmplJQc3MTEEZBFBBZDtTQX9q
VkGynVlBzcxcQRkEYEEzM2NBf2pmQZqZaUHNzGxBAABwQUw3c0FmZnZBsp15Qc3MfEEMAoBB
ppuBQTMzg0HNzIRBc2iGQQAAiEGamYlBPzWLQc3MjEFmZo5BAACQQZqZkUEzM5NB2c6UQXNo
lkEAAJhBppuZQTMzm0HZzpxBc2ieQQAAoEGamaFBPzWjQdnOpEFmZqZBAACoQaabqUE/NatB
2c6sQWZmrkEAALBBppuxQT81s0HZzrRBZma2QQwCuEGamblBPzW7Qc3MvEFzaL5BAADAQZqZ
wUE/NcNB2c7EQXNoxkEAAMhBppvJQT81y0HZzsxBZmbOQQwC0EGamdFBPzXTQdnO1EFzaNZB
AADYQZqZ2UEzM9tBzczcQXNo3kEMAuBBppvhQTMz40HNzORBZmbmQQAA6EGamelBPzXrQc3M
7EFzaO5BAADwQaab8UEzM/NB2c70QXNo9kEAAPhBppv5QT81+0HNzPxBc2j+QQYBAELNzABC
mpkBQmZmAkI5NANCAAAEQtPNBEKgmgVCbWcGQjMzB0IGAQhCzcwIQpqZCUJtZwpCMzMLQgYB
DELNzAxCmpkNQmZmDkI5NA9CAAAQQtPNEEKamRFCbWcSQjMzE0IAABRCzcwUQqCaFUJtZxZC
MzMXQgAAGELTzRhCmpkZQm1nGkI5NBtCAAAcQtPNHEKgmh1CbWceQjMzH0IAACBCzcwgQqCa
IUJmZiJCOTQjQgYBJELTzSRCoJolQmZmJkI5NCdCAAAoQtPNKEKamSlCZmYqQjk0K0IAACxC
080sQqCaLUJtZy5COTQvQgYBMELTzTBCoJoxQmZmMkIzMzNCAAA0QtPNNEKgmjVCZmY2Qjk0
N0IGAThC0804QpqZOUJtZzpCOTQ7QgAAPELTzTxCoJo9QmZmPkI5ND9CAABAQs3MQEKamUFC
bWdCQjMzQ0IAAERC081EQpqZRUJtZ0ZCMzNHQgYBSELTzUhCoJpJQmZmSkI5NEtCBgFMQs3M
TEKgmk1CbWdOQjMzT0IGAVBC081QQqCaUUJmZlJCMzNTQgYBVELTzVRCmplVQmZmVkIzM1dC
BgFYQtPNWEKamVlCbWdaQjMzW0IAAFxCzcxcQqCaXUJtZ15COTRfQgAAYELNzGBCmplhQm1n
YkIzM2NCBgFkQtPNZEKamWVCZmZmQjMzZ0IAAGhCzcxoQpqZaUJtZ2pCOTRrQgAAbELTzWxC
oJptQm1nbkI5NG9CAABwQs3McEKgmnFCbWdyQjk0c0IAAHRC0810QpqZdUJmZnZCMzN3QgYB
eELTzXhCmpl5Qm1nekIzM3tCAAB8Qs3MfEKgmn1CZmZ+QjMzf0IAAIBCZmaAQlDNgEK2M4FC
mpmBQoMAgkJmZoJCzcyCQrYzg0IdmoNCAACEQmZmhELNzIRCtjOFQpqZhUIAAIZC6WaGQlDN
hkK2M4dCmpmHQgAAiELpZohCzcyIQjMziUIdmolCAACKQulmikJQzYpCtjOLQpqZi0IAAIxC
ZmaMQs3MjEIzM41CHZqNQoMAjkLpZo5CUM2OQjMzj0KamY9CAACQQmZmkELNzJBCMzORQh2a
kUIAAJJC6WaSQs3MkkK2M5NCHZqTQgAAlELpZpRCUM2UQrYzlUKamZVCgwCWQulmlkJQzZZC
tjOXQpqZl0IAAJhC6WaYQlDNmEK2M5lCHZqZQoMAmkJmZppCUM2aQjMzm0IdmptCAACcQulm
nELNzJxCtjOdQpqZnUKDAJ5CZmaeQlDNnkIzM59CHZqfQoMAoELpZqBCUM2gQjMzoUIdmqFC
AACiQmZmokJQzaJCtjOjQpqZo0IAAKRCZmakQlDNpEIzM6VCHZqlQoMApkLpZqZCzcymQrYz
p0IdmqdCAACoQulmqEJQzahCtjOpQpqZqUIAAKpCZmaqQlDNqkIzM6tCHZqrQgAArELpZqxC
UM2sQrYzrUKama1CgwCuQulmrkJQza5CtjOvQpqZr0KDALBCZmawQs3MsEIzM7FCHZqxQoMA
skLpZrJCzcyyQjMzs0IdmrNCAAC0QmZmtELNzLRCtjO1QpqZtUKDALZC6Wa2QlDNtkIzM7dC
HZq3QoMAuELpZrhCUM24QrYzuUIdmrlCgwC6QmZmukJQzbpCtjO7QpqZu0IAALxCZma8Qs3M
vEIzM71CHZq9QgAAvkJmZr5Czcy+QrYzv0Kamb9CgwDAQulmwELNzMBCMzPBQpqZwUIAAMJC
ZmbCQlDNwkIzM8NCHZrDQoMAxELpZsRCUM3EQjMzxUIdmsVCAADGQulmxkJQzcZCMzPHQpqZ
x0IAAMhCZmbIQlDNyEK2M8lCHZrJQgAAykLpZspCzczKQjMzy0IdmstCAADMQmZmzELNzMxC
MzPNQh2azUKDAM5C6WbOQs3MzkIzM89CHZrPQoMA0ELpZtBCUM3QQjMz0UIdmtFCAADSQulm
0kJQzdJCMzPTQpqZ00KDANRCZmbUQs3M1EK2M9VCmpnVQoMA1kLpZtZCzczWQrYz10IdmtdC
gwDYQulm2ELNzNhCtjPZQpqZ2UIAANpC6WbaQlDN2kIzM9tCmpnbQgAA3EJmZtxCzczcQrYz
3UKamd1CAADeQmZm3kJQzd5CtjPfQpqZ30IAAOBC6WbgQlDN4EIzM+FCmpnhQgAA4kLpZuJC
zcziQrYz40KameNCgwDkQmZm5ELNzORCtjPlQpqZ5UKDAOZC6WbmQlDN5kIzM+dCHZrnQoMA
6ELpZuhCzczoQjMz6UKamelCgwDqQulm6kJQzepCtjPrQh2a60KDAOxC6WbsQs3M7EIzM+1C
mpntQoMA7kLpZu5CzczuQrYz70Kame9C</AssayXData><AssayYData Points="600">AAAAAIfOizmBUhC7980Fu5RARLsOS9M6Tbyfu00q+TpH7xS5DE6Pu7R3nbuo+Xi7lu82usO3
cLv7jrq6d1U4uwI5sbsJGCY6YFl5uw3NIbuMX4K7/4Fru0SCD7ssOFe6CpxFO/7v/LnN35Y6
helFup0Ip7tswc46ms68utiPObt0L6a752FBO5fPjDkL64q7N9aWu9y8arvFx2w7CqRbu/nb
MLu1Sb+6R0q2u4TgybvSiHK7gDBgu9e4iTqY42A6keRuu7RARbsEuZa7YUm4uvUe/bsv+nw6
8wMMu5FIZjrotDE75KIfux2QKrsW08C5el4KOr+d1bqZ7Tu7zNqHOtJe17jKGE27w2qmutn9
Hbuhdx27HHqXu+6/wbsAmzw60WUfuiarVrsa3aK5UTxruiTyuru5Y0m7+mEJu/1nnroO5Ki4
yR7TuuXVkbtuR1q7enlDuSCokrtMgWW6R6bJuQOKHbvT6pO6T9XOutyBIrpbV345XuiDuulh
VLsvhrS7/KIRu2o2QLvR70O7OuFeu94jpbtL8o+4GHg+u5YnlbuC7aE6of5auyATcrmPe8+7
K0Omu9H1pDo1Uiu6DeWmu3qknrtuneG39SeBuogvY7snWb86/iIQu5+ExLp23H67g6Ruuxl8
ZLr3wJU5gcyiuWOoDjodWLa6L41jONdgj7tAhuG6YBq6uuYuQbqk92C7NvmZuavrC7v862y7
uz2IOrzrgrtlsA06neFvOa+NXLvvucu67E/WurIISDtRdOc6/OJHuvp1Rrtuvy+6SuSVu8tX
NbuQN8C6F4qLuaTd4LpXIDq7hUq7u3W98LqyJBC7o96JuaGtfbs8gVk60bKcu5D7H7tqioC5
6VE3u7B6ervaiQG7ziehuxmqTbtKtxK7w0AWu06WN7ujwAS7BLHVurQ5wLm2GA27KTalu+DM
c7sStRq7IokLu6v0Irvw/OU6DzXZupg2crsHtIu6vASDuw8FqboIWIS7D52gu1Wh+jkX+p67
M9dTu7fhWLvWLeO76DOxu6tServnZzS7LY5bOvrDbrty1E+72H2auqkfV7vBQVm7aVkxu+Xs
lbuuvb260At9u3lyVjoJkdO74C7Xu87Rk7mr6527hGqbuxNa3LuI6vm6ZAnSuw0gSrsug5K7
/G/iu/t2Y7ubYkC7vOkhu37K/LlqiH67vNuMuxjEqLnCnX27bEMqvNt6N7v2m5y7PDpLu+ay
ebv4MFm7c6KhuqAHErvQmSu7wPAxu8H3crvPEPq7KFphu9MqODqfnKS7EoC+u3VfArvvg9C7
I5Qdu/Mu27tSjmm7udWvuyebJLscfBm7k3oFuxeOh7utHI27PtFCuzw5Tbvi5627ZGa4u+14
ubsT9Ci75GCuu/rf37uygMu7P9FfuxgvI7tQzMa7Cdosu7K9B7wsnR27LdDwu/tf0rvOOUG7
7iFwu/OIA7x3ncy7uxmPuj5gM7uZop256SCCu2qBs7v0uNW7Fs+Hu+U3Obvn7am7dJLFuy+c
Dbsy+sC79o0Hu50RVrvOiJm7hq5UuyooZbsL97+7KfyZuyshCbwht7W7taycuwFuT7sakAy7
sFQYuZoMxruv2r27UxS7uxA35brlNB68QxEJu0lc2bt4luC7rk0Au1gP8bvqWDy5PtB+uxoM
q7t52KW7fP3Mu+qzwbtPGRe8rOaiu8GsHbz9E667RvHOu0VKn7syi+Q618IIu4mZvbsZCGC7
xPGpu3xSmLs3dRm8VVTOuuC8xrvtXzG7BkcHvE4QvrsetCa8Bu+qu/xLvbspPK67ZUbpuwCC
+7vtvQi8OHU/vEU3CbyrsXO7dp3/u4USU7tj88S7mm6xuzFu37s3SY67o0vVu/8tt7uNPA+8
r91iuwX+w7s+afS7s48VvEutp7uB4dO7yYHIuwVqhLtJIE67hAfeu2b147tHRty71NO2u3Bq
fbtEu6m7NB0ovB97FLzp6xi8YMYwu8wvH7zIeAG8540CvJFQLrr5L667F7K9u17B37sce/W7
ITGzu6dkW7tYh0y7Zzbyu8dIJLzHaqK7vL30u+3tA7zA6h28o3obvBbvprti7gC8pZQNvIX0
Xbsp9AK8T5n3u3Jk9LvMLTa8gKnhuwJuGbzZQ8C7EdwJvA021Lujm6a77DYOvJxw/Lv2JUq8
tTrUu2shF7zkBgC8MJ4MvCK6Ibw90Sq7JtkyvEv/mLu2lLy7hO6au1LEGryvshO8aNjFuy5c
Krx2iVO75D0IvGLWBbx+Vd+7FcD5uycvFrxDReG7x2PmuwfN7bsqaDe8ndTtu22lK7zqEgW8
zkbxu9u0WLxgxjK8qBg5vPRG9rsFh0i88GtNvOFdjLvlINK78jKxu4bT8rskCQS8+tnouwUJ
+7tsPwe8vMPJu9RWy7tvJz28lx2Qu2IM77vZdga84DEYvO6vN7xFb9a70YcWvKnjI7xqtTC8
Fkbru65xSbui8b27ZUcQvMXVLbwkaQC8C0lkvEVmRLyxfz68QCPou1La67t27EK8FWorvMmh
2LvZvzK88ncjvIHlJbwdN/u73JEtvMylPLyFfgO8XLlBvFg6I7w1ZrW7GGo6vL0CQrxOyTG8
kqXau5cn1rszFd67j2AFvPEJDLwQcjm8Zl05vD1n4Ltsi+q7Z+cAvPAOCLxwCCK80eYHvGmO
1rtJVM+7cZ+ruzwbHbweJxu85Sz+u5xTK7ySXym8T7kUvPx4ErwtXja8QuNIvMQ4NLxoeAq8
NE8OvA5/LLyiCg683j1NvARlELw760S8oZ8svCfcM7xKwj+8FphFvI9sILxzaRK8YwsrvChD
27vZkBm8WW0RvAAbKrz2U0G8aTBpvKfwJrynTjm85O8evKMrJryAkBq8/Dzyuw0FALyySV28
WMYMvAX7D7zvKuK7TlBMvFtSE7xsujq8x7kgvAI8Lrz2qRG8pC9JvN3DAbzsYSu8KSNxvMgh
3run+wK8Q1oavNRSH7wk5E280GNPvJstQLzw7da7eOJXvIjlArxMKvO7k28vvNOmTLxrqg+8
528jvGf1VbwNryO8w3ZJvPi07ru2uwS8T3cmvAf43LvtEUu8WxEOvJgxRbxW+XG8y8UevHSY
zLssDia8yuNgvFwqX7x+HPG7KrAwvDY7LbwZly68WClYvMc0Mbxvg1S89lpvvCQsU7yU4zK8
tetpvO5bfLwnKCG8MEaHvBJRH7xdAkS8</AssayYData></Step><Step><CommonData><SampleLocation>3</SampleLocation><SampleID>hb2</SampleID><SampleGroup></SampleGroup><SampleInfo></SampleInfo><SampleRow>B</SampleRow><SamplePlate>1</SamplePlate><WellType>KLOAD</WellType><Concentration>30</Concentration><ConcentrationUnits>µg/ml</ConcentrationUnits><MolarConcentration>30000</MolarConcentration><MolarConcUnits>nM</MolarConcUnits><MolecularWeight>-1</MolecularWeight><Temperature>30.1</Temperature><StartTime>158206</StartTime><AssayTime>1200</AssayTime></CommonData><FlowRate>1000</FlowRate><StepType>LOADING</StepType><StepName>Loading</StepName><StepStatus>OK</StepStatus><ActualTime>767</ActualTime><CycleTime>0.2</CycleTime><AssayXData Points="3835">AADwQmZm8ELTzfBCtjPxQpqZ8UIAAPJCZmbyQs3M8kIzM/NCHZrzQoMA9EJmZvRCUM30QrYz
9UKamfVCgwD2Qulm9kJQzfZCMzP3QpqZ90KDAPhC6mb4QlDN+EIzM/lCmpn5QgAA+kLqZvpC
UM36QrYz+0IdmvtCgwD8Qupm/EJQzfxCtjP9QpqZ/UIAAP5C6mb+Qs3M/kIzM/9CHZr/QgAA
AEMzMwBDqGYAQ5qZAEPNzABDQgABQ3UzAUOoZgFDmpkBQw7NAUNCAAJDMzMCQ2ZmAkPbmQJD
Ds0CQ0IAA0N1MwNDqGYDQ9uZA0MOzQNDQgAEQzMzBEOoZgRD25kEQ83MBEMAAAVDMzMFQ+pm
BUOamQVDDs0FQwAABkMzMwZDZmYGQ9uZBkPNzAZDQgAHQzMzB0NmZgdDmpkHQw7NB0NCAAhD
dTMIQ2ZmCEOamQhDDs0IQwAACUN1MwlDqGYJQ5qZCUPNzAlDQgAKQ3UzCkNmZgpDmpkKQ83M
CkMAAAtDdTMLQ6hmC0PbmQtDzcwLQwAADEN1MwxDZmYMQ9uZDEMOzQxDQgANQ7YzDUNmZg1D
mpkNQ83MDUMAAA5DdTMOQ6hmDkOamQ5DDs0OQwAAD0N1Mw9DZmYPQ5qZD0PNzA9DAAAQQ3Uz
EENmZhBD25kQQ83MEENCABFDMzMRQ2ZmEUOamRFDDs0RQ0IAEkN1MxJDZmYSQ9uZEkPNzBJD
AAATQzMzE0OoZhND25kTQ83ME0MAABRDMzMUQ6hmFEPbmRRDDs0UQ0IAFUMzMxVDZmYVQ5qZ
FUPNzBVDQgAWQzMzFkOoZhZDmpkWQ83MFkMAABdDdTMXQ6hmF0PbmRdDDs0XQwAAGEN1MxhD
qGYYQ5qZGEPNzBhDAAAZQzMzGUNmZhlDmpkZQ83MGUNCABpDdTMaQ2ZmGkPbmRpDDs0aQ0IA
G0MzMxtDZmYbQ5qZG0PNzBtDQgAcQ3UzHEOoZhxDmpkcQ83MHENCAB1DdTMdQ2ZmHUOamR1D
Ds0dQ0IAHkMzMx5DZmYeQ9uZHkMOzR5DQgAfQ3UzH0OoZh9DmpkfQ83MH0NCACBDMzMgQ6hm
IEOamSBDDs0gQ0IAIUN1MyFDZmYhQ5qZIUPNzCFDQgAiQzMzIkNmZiJDmpkiQw7NIkMAACND
dTMjQ6hmI0OamSNDDs0jQ0IAJEN1MyRDqGYkQ9uZJEPNzCRDQgAlQzMzJUOoZiVDmpklQw7N
JUMAACZDdTMmQ6hmJkPbmSZDzcwmQ0IAJ0N1MydDqGYnQ9uZJ0PNzCdDQgAoQzMzKENmZihD
mpkoQw7NKENCAClDMzMpQ2ZmKUOamSlDDs0pQ0IAKkMzMypDZmYqQ9uZKkPNzCpDQgArQ3Uz
K0NmZitDmpkrQw7NK0NCACxDdTMsQ2ZmLEPbmSxDDs0sQ0IALUMzMy1DZmYtQ9uZLUPNzC1D
AAAuQzMzLkOoZi5DmpkuQw7NLkMAAC9DMzMvQ2ZmL0PbmS9DDs0vQwAAMEMzMzBDZmYwQ9uZ
MEMOzTBDAAAxQzMzMUOoZjFDmpkxQw7NMUMAADJDdTMyQ2ZmMkPbmTJDzcwyQ0IAM0MzMzND
qGYzQ5qZM0PNzDNDAAA0Q3UzNEOoZjRDmpk0Q83MNENCADVDdTM1Q6hmNUPbmTVDzcw1Q0IA
NkMzMzZDqGY2Q5qZNkPNzDZDAAA3Q3UzN0NmZjdDmpk3Qw7NN0NCADhDdDM4Q2ZmOEOamThD
Ds04Q0IAOUMzMzlDZmY5Q5qZOUMOzTlDAAA6QzMzOkNmZjpDmpk6Qw7NOkNCADtDMzM7Q2Zm
O0PbmTtDzcw7Q0IAPEMzMzxDqGY8Q5qZPEPNzDxDAAA9Q3QzPUNmZj1D25k9Q83MPUNCAD5D
dDM+Q2ZmPkPbmT5DDs0+QwAAP0MzMz9DqGY/Q5qZP0MOzT9DAABAQ3QzQEOoZkBD25lAQ83M
QEMAAEFDdDNBQ6hmQUOamUFDzcxBQwAAQkN0M0JDZmZCQ5qZQkMOzUJDAABDQzMzQ0OoZkND
25lDQ83MQ0NCAERDdDNEQ2ZmREOamURDDs1EQ0IARUN0M0VDZmZFQ9uZRUMOzUVDAABGQzMz
RkNmZkZDmplGQw7NRkNCAEdDMzNHQ2ZmR0OamUdDDs1HQwAASEMzM0hDZmZIQ9uZSEMOzUhD
QgBJQzMzSUNmZklD25lJQw7NSUNCAEpDdDNKQ2ZmSkOamUpDDs1KQ0IAS0MzM0tDqGZLQ9uZ
S0MOzUtDQgBMQ3QzTENmZkxD25lMQw7NTEMAAE1DMzNNQ6hmTUOamU1DDs1NQwAATkMzM05D
qGZOQ9uZTkPNzE5DAABPQ3QzT0NmZk9D25lPQw7NT0MAAFBDMzNQQ6hmUEOamVBDzcxQQwAA
UUMzM1FDqGZRQ5qZUUPNzFFDAABSQzMzUkNmZlJD25lSQ83MUkMAAFNDMzNTQ2ZmU0OamVND
Ds1TQ0IAVEMzM1RDZmZUQ9uZVEMOzVRDQgBVQ3QzVUNmZlVD25lVQ83MVUNCAFZDMzNWQ2Zm
VkPbmVZDDs1WQwAAV0N0M1dDZmZXQ5qZV0MOzVdDAABYQ3QzWENmZlhD25lYQw7NWEMAAFlD
MzNZQ6hmWUPbmVlDDs1ZQwAAWkMzM1pDZmZaQ9uZWkPNzFpDAABbQ3QzW0OoZltDmplbQ83M
W0MAAFxDdDNcQ6hmXEOamVxDDs1cQwAAXUN0M11DqGZdQ9uZXUMOzV1DAABeQ3QzXkNmZl5D
25leQ83MXkNCAF9DdDNfQ2ZmX0OamV9DzcxfQ0IAYEMzM2BDqGZgQ9uZYEPNzGBDAABhQ3Qz
YUOoZmFDmplhQw7NYUMAAGJDMzNiQ6hmYkPbmWJDDs1iQ0IAY0MzM2NDZmZjQ9uZY0MOzWND
QgBkQzMzZEOoZmRDmplkQw7NZEPEAGVDMzNlQ2ZmZUOamWVDDs1lQ0IAZkN0M2ZDZmZmQ9uZ
ZkPNzGZDQgBnQzMzZ0NmZmdD25lnQ83MZ0NCAGhDMzNoQ2ZmaEPbmWhDDs1oQwAAaUMzM2lD
qGZpQ9uZaUPNzGlDAABqQ3QzakOoZmpD25lqQw7NakNCAGtDMzNrQ2Zma0PbmWtDDs1rQwAA
bEN0M2xDZmZsQ5qZbEMOzWxDQgBtQ3QzbUNmZm1D25ltQ83MbUNCAG5DdDNuQ2ZmbkOamW5D
zcxuQwAAb0N0M29DZmZvQ9uZb0PNzG9DQgBwQzMzcENmZnBDmplwQw7NcENCAHFDMzNxQ6hm
cUOamXFDDs1xQ0IAckN0M3JDZmZyQ9uZckMOzXJDQgBzQzMzc0OoZnNDmplzQ83Mc0MAAHRD
dDN0Q6hmdEPbmXRDzcx0QwAAdUN0M3VDZmZ1Q9uZdUPNzHVDAAB2Q3QzdkNmZnZD25l2Q83M
dkNCAHdDdDN3Q6hmd0OamXdDDs13Q0IAeEN1M3hDqGZ4Q5qZeEPNzHhDQgB5QzMzeUOoZnlD
mpl5Q83MeUNCAHpDdTN6Q2ZmekPbmXpDDs16QwAAe0MzM3tDZmZ7Q9uZe0PNzHtDQgB8Q3Uz
fEOoZnxD25l8Qw7NfEMAAH1DdTN9Q6hmfUOamX1DDs19QwAAfkN1M35DqGZ+Q9uZfkMOzX5D
QgB/QzMzf0NmZn9Dmpl/Q83Mf0MAAIBDmhmAQ1QzgEPNTIBDh2aAQwCAgEO6mYBDM7OAQ83M
gENm5oBDIQCBQ7oZgUMzM4FD7kyBQ2ZmgUMhgIFDmpmBQzOzgUPuzIFDh+aBQyEAgkO6GYJD
MzOCQ+5MgkNmZoJDIYCCQ5qZgkNUs4JDzcyCQ2bmgkMhAINDuhmDQzMzg0PNTINDh2aDQyGA
g0O6mYNDM7ODQ+7Mg0Nm5oNDIQCEQ5oZhENUM4RD7kyEQ2ZmhEMAgIRDupmEQzOzhEPuzIRD
h+aEQyEAhUO6GYVDVDOFQ81MhUOHZoVDAICFQ7qZhUMzs4VDzcyFQ4fmhUMhAIZDuhmGQ1Qz
hkPuTIZDZmaGQwCAhkO6mYZDVLOGQ+7MhkNm5oZDAACHQ7oZh0MzM4dDzUyHQ2Zmh0MhgIdD
upmHQzOzh0PNzIdDh+aHQwAAiEO6GYhDMzOIQ+5MiEOHZohDIYCIQ5qZiEMzs4hDzcyIQ4fm
iEMhAIlDuhmJQ1QziUPNTIlDh2aJQwCAiUOamYlDM7OJQ+7MiUOH5olDAACKQ5oZikNUM4pD
7kyKQ2ZmikMAgIpDupmKQ1SzikPuzIpDh+aKQyEAi0OaGYtDVDOLQ81Mi0NmZotDAICLQ5qZ
i0NUs4tDzcyLQ2bmi0NCAIxDmhmMQ1QzjEPuTIxDZmaMQyGAjEO6mYxDVLOMQ+7MjEOH5oxD
AACNQ7oZjUMzM41D7kyNQ2ZmjUMhgI1DupmNQzOzjUPuzI1Dh+aNQyEAjkO6GY5DMzOOQ81M
jkNmZo5DIYCOQ7qZjkNUs45DzcyOQ2bmjkMhAI9DuhmPQzMzj0PuTI9Dh2aPQyGAj0O6mY9D
VLOPQ+7Mj0Nm5o9DIQCQQ5oZkENUM5BD7kyQQ4dmkEMhgJBDupmQQzOzkEPNzJBDZuaQQyEA
kUOaGZFDVDORQ+5MkUOHZpFDAICRQ5qZkUNUs5FD7syRQ2bmkUMAAJJDmhmSQ1QzkkPuTJJD
ZmaSQyGAkkO6mZJDVLOSQ83MkkNm5pJDIQCTQ5oZk0MzM5ND7kyTQ4dmk0MAgJNDupmTQ1Sz
k0PNzJNDZuaTQwAAlEO6GZRDMzOUQ+5MlENmZpRDIYCUQ5qZlEMzs5RD7syUQ2bmlEMhAJVD
mhmVQ1QzlUPNTJVDh2aVQwCAlUOamZVDM7OVQ83MlUNm5pVDIQCWQ5oZlkNUM5ZDzUyWQ4dm
lkMhgJZDmpmWQ1SzlkPNzJZDZuaWQyEAl0OaGZdDVDOXQ+5Ml0NmZpdDAICXQ5qZl0NUs5dD
7syXQ4fml0MAAJhDmhmYQzMzmEPuTJhDh2aYQyGAmEOamZhDM7OYQ83MmEOH5phDIQCZQ7oZ
mUNUM5lDzUyZQ2ZmmUMhgJlDupmZQ1SzmUPuzJlDZuaZQyEAmkO6GZpDVDOaQ+5MmkNmZppD
AICaQ5qZmkMzs5pD7syaQ2bmmkMhAJtDuhmbQ1Qzm0PNTJtDZmabQyGAm0OamZtDVLObQ83M
m0Nm5ptDIQCcQ7oZnEMzM5xDzUycQ2ZmnEMAgJxDmpmcQzOznEPuzJxDZuacQyEAnUO6GZ1D
MzOdQ+5MnUNmZp1DAICdQ7qZnUMzs51DzcydQ2bmnUMhAJ5DmhmeQ1QznkPNTJ5Dh2aeQwCA
nkOamZ5DVLOeQ+7MnkNm5p5DIQCfQ5oZn0MzM59D7kyfQ2Zmn0MhgJ9DmpmfQ1Szn0PuzJ9D
ZuafQwAAoEOaGaBDVDOgQ81MoEOHZqBDAICgQ5qZoENUs6BD7sygQ2bmoEMhAKFDmhmhQ1Qz
oUPNTKFDh2ahQwCAoUO6maFDVLOhQ83MoUOH5qFDAACiQ5oZokMzM6JDzUyiQ2ZmokMAgKJD
mpmiQzOzokPuzKJDh+aiQwAAo0O6GaNDMzOjQ81Mo0NmZqNDAICjQ5qZo0NUs6ND7syjQ4fm
o0MAAKRDmhmkQ1QzpEPuTKRDZmakQyGApEO6maRDVLOkQ+7MpEOH5qRDIQClQ5oZpUMzM6VD
7kylQ4dmpUMAgKVDupmlQ1SzpUPNzKVDh+alQwAApkO6GaZDMzOmQ81MpkOHZqZDIYCmQ7qZ
pkMzs6ZD7symQ2bmpkMAAKdDmhmnQzMzp0PNTKdDZmanQyGAp0O6madDM7OnQ83Mp0OH5qdD
IQCoQ7oZqEMzM6hDzUyoQ4dmqEMhgKhDupmoQzOzqEPuzKhDZuaoQyEAqUOaGalDMzOpQ81M
qUOHZqlDIYCpQ5qZqUNUs6lD7sypQ4fmqUMhAKpDmhmqQzMzqkPuTKpDZmaqQyGAqkOamapD
M7OqQ+7MqkNm5qpDIQCrQ7oZq0NUM6tD7kyrQ4dmq0MAgKtDupmrQ1Szq0PuzKtDh+arQwAA
rEO6GaxDVDOsQ+5MrEOHZqxDAICsQ5qZrEMzs6xD7sysQ2bmrEMAAK1DuhmtQ1QzrUPuTK1D
ZmatQwCArUOama1DVLOtQ+7MrUNm5q1DIQCuQ7oZrkNUM65D7kyuQ2ZmrkMAgK5DmpmuQzOz
rkPuzK5DZuauQwAAr0OaGa9DMzOvQ+5Mr0OHZq9DIYCvQ5qZr0Mzs69D7syvQ2bmr0MhALBD
uhmwQzMzsEPNTLBDh2awQyGAsEOambBDVLOwQ83MsEOH5rBDAACxQ5oZsUMzM7FD7kyxQ4dm
sUMhgLFDupmxQzOzsUPuzLFDZuaxQyEAskOaGbJDVDOyQ+5MskNmZrJDAICyQ5qZskMzs7JD
7syyQ2bmskMAALNDmhmzQzMzs0PNTLNDZmazQyGAs0O6mbNDM7OzQ+7Ms0OH5rNDIQC0Q5oZ
tENUM7RD7ky0Q2ZmtEMhgLRDupm0QzOztEPNzLRDh+a0QwAAtUO6GbVDMzO1Q+5MtUOHZrVD
IYC1Q5qZtUMzs7VD7sy1Q2bmtUMhALZDmhm2Q1QztkPNTLZDh2a2QyGAtkOambZDM7O2Q83M
tkNm5rZDQgC3Q7oZt0MzM7dDzUy3Q2Zmt0MAgLdDmpm3QzOzt0PuzLdDh+a3QyEAuEOaGbhD
MzO4Q+5MuEOHZrhDIYC4Q5qZuEMzs7hD7sy4Q4fmuEMAALlDmhm5QzMzuUPNTLlDh2a5QyGA
uUO6mblDM7O5Q83MuUNm5rlDAAC6Q5oZukMzM7pD7ky6Q4dmukMAgLpDupm6Q1SzukPNzLpD
Zua6QyEAu0OaGbtDVDO7Q+5Mu0NmZrtDAIC7Q5qZu0Mzs7tDzcy7Q4fmu0MAALxDmhm8QzMz
vEPuTLxDZma8QyGAvEO6mbxDM7O8Q83MvENm5rxDAAC9Q5oZvUNUM71D7ky9Q4dmvUMAgL1D
upm9QzOzvUPuzL1DZua9QyEAvkOaGb5DVDO+Q+5MvkNmZr5DIYC+Q9uZvkMzs75Dzcy+Q2bm
vkMhAL9Duhm/QzMzv0PNTL9DZma/QyGAv0Oamb9DVLO/Q+7Mv0Nm5r9DIQDAQ7oZwEMzM8BD
zUzAQ4dmwEMAgMBDmpnAQzOzwEPuzMBDZubAQyEAwUOaGcFDMzPBQ81MwUNmZsFDAIDBQ5qZ
wUNUs8FD7szBQ2bmwUMhAMJDuhnCQzMzwkPNTMJDZmbCQwCAwkOamcJDVLPCQ+7MwkOH5sJD
AADDQ5oZw0MzM8ND7kzDQ4dmw0MhgMNDupnDQ3Wzw0PuzMNDZubDQwAAxEOaGcRDVDPEQ+5M
xEOHZsRDAIDEQ7qZxENUs8RD7szEQ4fmxEMhAMVDuhnFQ1QzxUPNTMVDZmbFQyGAxUO6mcVD
M7PFQ83MxUNm5sVDAADGQ7oZxkMzM8ZDzUzGQ2ZmxkMhgMZDupnGQzOzxkPNzMZDh+bGQyEA
x0OaGcdDMzPHQ81Mx0OHZsdDIYDHQ5qZx0Mzs8dDzczHQ4fmx0MAAMhDmhnIQzMzyEPuTMhD
h2bIQyGAyEOamchDM7PIQ+7MyENm5shDIQDJQ7oZyUNUM8lD7kzJQ2ZmyUMAgMlDmpnJQ1Sz
yUPuzMlDh+bJQyEAykOaGcpDMzPKQ81MykNmZspDIYDKQ5qZykNUs8pDzczKQ4fmykMhAMtD
mhnLQ1Qzy0PNTMtDZmbLQyGAy0O6mctDVLPLQ83My0Nm5stDIQDMQ5oZzENUM8xD7kzMQ4dm
zEMhgMxDupnMQ1SzzEPuzMxDZubMQwAAzUO6Gc1DMzPNQ+5MzUOHZs1DIYDNQ7qZzUNUs81D
zczNQ4fmzUMAAM5DuhnOQzMzzkPuTM5Dh2bOQwCAzkOamc5DVLPOQ83MzkOH5s5DAADPQ5oZ
z0NUM89D7kzPQ4dmz0MAgM9DmpnPQ1Szz0PuzM9DZubPQyEA0EOaGdBDMzPQQ+5M0ENmZtBD
IYDQQ5qZ0ENUs9BDzczQQ2bm0EMAANFDmhnRQzMz0UPuTNFDh2bRQyGA0UO6mdFDM7PRQ83M
0UOH5tFDAADSQ5oZ0kNUM9JD7kzSQ4dm0kMhgNJDupnSQzOz0kPuzNJDh+bSQyEA00O6GdND
MzPTQ81M00OHZtNDIYDTQ7qZ00NUs9NDzczTQ2bm00MhANRDmhnUQzMz1EPuTNRDZmbUQyGA
1EOamdRDVLPUQ+7M1EOH5tRDAADVQ5oZ1UMzM9VD7kzVQ4dm1UMhgNVDupnVQzOz1UPuzNVD
ZubVQwAA1kOaGdZDVDPWQ81M1kNmZtZDAIDWQ7qZ1kMzs9ZD7szWQ2bm1kMAANdDmhnXQzMz
10PuTNdDZmbXQwCA10O6mddDVLPXQ+7M10Nm5tdDAADYQ7oZ2ENUM9hD7kzYQ2Zm2EMhgNhD
mpnYQzOz2EPNzNhDZubYQyEA2UO6GdlDMzPZQ81M2UNmZtlDIYDZQ7qZ2UMzs9lD7szZQ2bm
2UMhANpDuhnaQzMz2kPNTNpDh2baQyGA2kOamdpDVLPaQ83M2kOH5tpDIQDbQ5oZ20NUM9tD
7kzbQ2Zm20MhgNtDmpnbQ1Sz20PNzNtDZubbQyEA3EOaGdxDVDPcQ81M3ENmZtxDIYDcQ7qZ
3ENUs9xDzczcQ4fm3EMhAN1DmhndQ1Qz3UPuTN1DZmbdQwCA3UO6md1DM7PdQ+7M3UNm5t1D
IQDeQ7oZ3kMzM95D7kzeQ2Zm3kMhgN5DmpneQ1Sz3kPNzN5DZubeQyEA30O6Gd9DVDPfQ+5M
30NmZt9DIYDfQ5qZ30NUs99DzczfQ4fm30MhAOBDmhngQ1Qz4EPNTOBDh2bgQwCA4EO6meBD
M7PgQ83M4ENm5uBDIQDhQ7oZ4UNUM+FDzUzhQ4dm4UMhgOFDupnhQzOz4UPuzOFDh+bhQyEA
4kO6GeJDMzPiQ81M4kOHZuJDAIDiQ7qZ4kNUs+JD7sziQ4fm4kMhAONDuhnjQzMz40PuTOND
h2bjQyGA40OameNDM7PjQ+7M40OH5uNDIQDkQ5oZ5ENUM+RDzUzkQ2Zm5EMAgORDupnkQzOz
5EPuzORDZubkQwAA5UO6GeVDVDPlQ+5M5UOHZuVDAIDlQ5qZ5UNUs+VDzczlQ4fm5UMhAOZD
mhnmQzMz5kPNTOZDh2bmQwCA5kOameZDM7PmQ83M5kNm5uZDIQDnQ5oZ50NUM+dDzUznQ2Zm
50MAgOdDmpnnQzOz50PNzOdDZubnQyEA6EOaGehDVDPoQ81M6EOHZuhDIYDoQ7qZ6EMzs+hD
7szoQ4fm6EMAAOlDuhnpQzMz6UPuTOlDZmbpQyGA6UOamelDM7PpQ83M6UOH5ulDIQDqQ7oZ
6kNUM+pDzUzqQ4dm6kMAgOpDmpnqQzOz6kPuzOpDZubqQwAA60OaGetDVDPrQ81M60OHZutD
AIDrQ5qZ60Mzs+tDzczrQ2bm60MhAOxDuhnsQ1Qz7EPuTOxDZmbsQwCA7EO6mexDVLPsQ+7M
7ENm5uxDAADtQ7oZ7UMzM+1D7kztQ2Zm7UMAgO1DupntQ1Sz7UPuzO1DZubtQyEA7kOaGe5D
VDPuQ81M7kNmZu5DAIDuQ5qZ7kNUs+5D7szuQ4fm7kMhAO9DuhnvQ1Qz70PNTO9DZmbvQwCA
70Oame9DVLPvQ+7M70Nm5u9DAADwQ7oZ8ENUM/BD7kzwQ2Zm8EMAgPBDmpnwQzOz8EPuzPBD
h+bwQyEA8UOaGfFDMzPxQ81M8UNmZvFDAIDxQ5qZ8UNUs/FDzczxQ2bm8UMAAPJDuhnyQzMz
8kPuTPJDqGbyQwCA8kO6mfJDM7PyQ+7M8kNm5vJDAADzQ5oZ80MzM/ND7kzzQ2Zm80MAgPND
mpnzQzOz80PNzPNDZubzQyEA9EOaGfRDVDP0Q81M9EOHZvRDIYD0Q5qZ9ENUs/RD7sz0Q2bm
9EMAAPVDmhn1Q1Qz9UPuTPVDZmb1QwCA9UOamfVDM7P1Q83M9UOH5vVDAAD2Q5oZ9kNUM/ZD
7kz2Q4dm9kMhgPZDmpn2QzOz9kPNzPZDh+b2QwAA90OaGfdDVDP3Q+5M90OHZvdDIYD3Q7qZ
90NUs/dDzcz3Q2bm90MhAPhDmhn4Q1Qz+EPNTPhDZmb4QyGA+EOamfhDM7P4Q+7M+ENm5vhD
AAD5Q5oZ+UMzM/lDzUz5Q4dm+UMhgPlDupn5QzOz+UPNzPlDh+b5QwAA+kOaGfpDMzP6Q81M
+kNmZvpDIYD6Q5qZ+kMzs/pDzcz6Q2bm+kMAAPtDuhn7QzMz+0PuTPtDh2b7QyGA+0O6mftD
M7P7Q+7M+0OH5vtDIQD8Q5oZ/ENUM/xD7kz8Q2Zm/EMAgPxDmpn8Q1Sz/EPNzPxDh+b8QwAA
/UO6Gf1DVDP9Q+5M/UOHZv1DAID9Q7qZ/UNUs/1Dzcz9Q4fm/UMAAP5Duhn+Q1Qz/kPNTP5D
Zmb+QwCA/kO6mf5DVLP+Q+7M/kNm5v5DIQD/Q7oZ/0MzM/9D7kz/Q2Zm/0MhgP9Dmpn/Q1Sz
/0PuzP9DZub/QwAAAETNDABEqhkARHcmAEREMwBEEEAARM1MAESqWQBEZmYARFRzAEQQgABE
3YwARJqZAER3pgBERLMARBDAAETNzABEmtkARHfmAEQz8wBEEAABRN0MAUSqGQFEdyYBREQz
AUQAQAFEzUwBRJpZAURmZgFERHMBRBCAAUTNjAFEqpkBRGamAUQzswFEEMABRM3MAUSq2QFE
d+YBRDPzAUQAAAJEzQwCRJoZAkR3JgJERDMCRBBAAkTNTAJEqlkCRHdmAkQzcwJEAIACRM2M
AkSamQJEZqYCRDOzAkQAwAJE3cwCRJrZAkRm5gJEM/MCRBAAA0TNDANEqhkDRGYmA0REMwNE
EEADRM1MA0SaWQNEZmYDRDNzA0QQgANE3YwDRJqZA0RmpgNERLMDRBDAA0TdzANEmtkDRGbm
A0RE8wNEEAAERM0MBESqGQREdyYERDMzBEQAQARE3UwERJpZBER3ZgREM3MERBCABETNjARE
qpkERHemBEREswREAMAERM3MBESa2QREZuYERETzBEQAAAVEzQwFRKoZBUR3JgVERDMFRBBA
BUTNTAVEmlkFRGZmBUREcwVEAIAFRN2MBUSqmQVEd6YFRESzBUQAwAVE3cwFRKrZBUR35gVE
M/MFRBAABkTdDAZEqhkGRGYmBkREMwZEAEAGRN1MBkSaWQZEZmYGRERzBkQAgAZEzYwGRKqZ
BkRmpgZERLMGRADABkTNzAZEqtkGRHfmBkQz8wZEAAAHRM0MB0SaGQdEdyYHRDMzB0QQQAdE
3UwHRJpZB0RmZgdEM3MHRACAB0TNjAdEmpkHRHemB0REswdEEMAHRN3MB0Sq2QdEZuYHRETz
B0QQAAhEzQwIRKoZCERmJghEMzMIRABACETdTAhEmlkIRHdmCEREcwhEEIAIRN2MCESamQhE
d6YIRDOzCEQAwAhEzcwIRKrZCER35ghERPMIRBAACUTNDAlEqhkJRGYmCUREMwlEEEAJRM1M
CUSaWQlEZmYJRDNzCUQQgAlEzYwJRKqZCURmpglERLMJRBDACUTdzAlEqtkJRGbmCURE8wlE
EAAKRM0MCkSaGQpEZiYKRDMzCkQQQApEzUwKRKpZCkRmZgpERHMKRACACkTNjApEmpkKRGam
CkQzswpEAMAKRN3MCkSa2QpEd+YKRETzCkQQAAtE3QwLRJoZC0RmJgtERDMLRABAC0TNTAtE
mlkLRHdmC0QzcwtEEIALRN2MC0SqmQtEZqYLRDOzC0QQwAtEzcwLRKrZC0R35gtERPMLRBAA
DETNDAxEqhkMRHcmDEREMwxEAEAMRN1MDESqWQxEd2YMRERzDEQAgAxE3YwMRKqZDER3pgxE
M7MMRADADETdzAxEmtkMRHfmDERE8wxEAAANRM0MDUSaGQ1EZiYNREQzDUQAQA1E3UwNRKpZ
DUR3Zg1EM3MNRBCADUTdjA1EmpkNRHemDUQzsw1EEMANRM3MDUSq2Q1Ed+YNRETzDUQAAA5E
zQwORJoZDkR3Jg5EMzMORBBADkTdTA5EqlkORGZmDkREcw5EEIAORN2MDkSamQ5EZqYORESz
DkQAwA5E3cwORJrZDkRm5g5ERPMORAAAD0TdDA9EmhkPRGYmD0QzMw9EEEAPRM1MD0SqWQ9E
ZmYPRDNzD0QQgA9E3YwPRJqZD0Rmpg9EM7MPRBDAD0TdzA9EqtkPRHfmD0RE8w9EAAAQRM0M
EESqGRBEZiYQRDMzEEQQQBBE3UwQRKpZEERmZhBEM3MQRACAEETdjBBEqpkQRHemEEQzsxBE
AMAQRM3MEESa2RBEd+YQRETzEEQAABFE3QwRRJoZEUR3JhFERDMRRBBAEUTNTBFEmlkRRHdm
EUREcxFEAIARRM2MEUSamRFEd6YRRDOzEUQQwBFE3cwRRJrZEUR35hFEM/MRRBAAEkTdDBJE
qhkSRHcmEkREMxJEEEASRM1MEkSqWRJEd2YSRDNzEkQAgBJE3YwSRJqZEkRmphJEM7MSRBDA
EkTdzBJEmtkSRGbmEkRE8xJEAAATRN0ME0SqGRNEdyYTREQzE0QAQBNE3UwTRJpZE0RmZhNE
M3MTRBCAE0TNjBNEqpkTRHemE0REsxNEAMATRN3ME0Sq2RNEd+YTRDPzE0QAABRE3QwURJoZ
FERmJhREMzMURABAFETdTBREmlkURHdmFEREcxREAIAURN2MFESamRREZqYURESzFEQAwBRE
3cwURJrZFERm5hREM/MURBAAFUTNDBVEqhkVRGYmFUQzMxVEEEAVRM1MFUSqWRVEd2YVRDNz
FUQAgBVE3YwVRJqZFURmphVEM7MVRADAFUTNzBVEqtkVRGbmFUQz8xVEAAAWRN0MFkSqGRZE
ZiYWRDMzFkQQQBZEzUwWRJpZFkR3ZhZEM3MWRBCAFkTdjBZEmpkWRHemFkREsxZEAMAWRN3M
FkSa2RZEZuYWRETzFkQQABdE3QwXRKoZF0RmJhdERDMXRBBAF0TdTBdEmlkXRHdmF0REcxdE
EIAXRM2MF0SqmRdEZqYXRESzF0QAwBdEzcwXRKrZF0Rm5hdEM/MXRAAAGETdDBhEmhkYRHcm
GEQzMxhEAEAYRM1MGESaWRhEd2YYRERzGEQAgBhEzYwYRKqZGERmphhEM7MYRADAGETdzBhE
qtkYRGbmGEQz8xhEEAAZRM0MGUSqGRlEZiYZRDMzGUQAQBlE3UwZRKpZGUR3ZhlEM3MZRBCA
GUTNjBlEqpkZRGamGUREsxlEAMAZRN3MGUSq2RlEZuYZRDPzGUQQABpE3QwaRJoZGkR3JhpE
RDMaRBBAGkTdTBpEqlkaRGZmGkREcxpEEIAaRN2MGkSamRpEZqYaRESzGkQQwBpE3cwaRJrZ
GkRm5hpEM/MaRBAAG0TNDBtEqhkbRHcmG0REMxtEAEAbRN1MG0SqWRtEZmYbRERzG0QAgBtE
7owbRJqZG0R3phtEM7MbRBDAG0TdzBtEqtkbRGbmG0Qz8xtEAAAcRM0MHESqGRxEZiYcRDMz
HEQAQBxE3UwcRJpZHER3ZhxEM3McRACAHETdjBxEqpkcRHemHEQzsxxEEMAcRN3MHESq2RxE
ZuYcRDPzHEQQAB1EzQwdRJoZHURmJh1EMzMdRBBAHUTNTB1EqlkdRGZmHUREcx1EEIAdRN2M
HUSqmR1Ed6YdRDOzHUQQwB1E3cwdRJrZHURm5h1EM/MdRAAAHkTNDB5EqhkeRGYmHkQzMx5E
EEAeRM1MHkSaWR5EZmYeRERzHkQAgB5EzYweRJqZHkR3ph5ERLMeRBDAHkTNzB5EmtkeRGbm
HkRE8x5EAAAfRM0MH0SaGR9EZiYfRDMzH0QAQB9EzUwfRKpZH0R3Zh9ERHMfRBCAH0TNjB9E
qpkfRGamH0REsx9EEMAfRN3MH0Sq2R9Ed+YfRETzH0QAACBE3QwgRKoZIER3JiBERDMgRBBA
IETdTCBEulkgRHdmIEQzcyBEAIAgRN2MIESqmSBEd6YgRDOzIEQQwCBE3cwgRKrZIER35iBE
M/MgRAAAIUTNDCFEqhkhRGYmIUREMyFEEEAhRN1MIUSqWSFEZmYhRERzIUQQgCFE3YwhRJqZ
IUR3piFERLMhRBDAIUTNzCFEqtkhRGbmIUQz8yFEAAAiRN0MIkSqGSJEZiYiREQzIkQQQCJE
zUwiRJpZIkR3ZiJERHMiRBCAIkTNjCJEmpkiRGamIkREsyJEAMAiRN3MIkSa2SJEd+YiRDPz
IkQAACNEzQwjRKoZI0RmJiNERDMjRBBAI0TdTCNEqlkjRGZmI0REcyNEEIAjRM2MI0SamSNE
d6YjRDOzI0QAwCNEzcwjRKrZI0Rm5iNEM/MjRAAAJETdDCREmhkkRHcmJEQzMyREEEAkRM1M
JESaWSREZmYkRERzJEQQgCRE3YwkRKqZJER3piREM7MkRBDAJETdzCREmtkkRGbmJEQz8yRE
EAAlRM0MJUSqGSVEZiYlREQzJUQQQCVEzUwlRJpZJURmZiVERHMlRACAJUTdjCVEmpklRHem
JUQzsyVEEMAlRN3MJUSa2SVEZuYlRETzJUQQACZEzQwmRKoZJkRmJiZERDMmRBBAJkTdTCZE
qlkmRHdmJkQzcyZEAIAmRN2MJkSqmSZEZqYmRESzJkQAwCZEzcwmRJrZJkR35iZEM/MmRBAA
J0TNDCdEmhknRGYmJ0QzMydEEEAnRN1MJ0SqWSdEZmYnRERzJ0QQgCdE3YwnRJqZJ0R3pidE
M7MnRADAJ0TdzCdEqtknRHfmJ0Qz8ydEEAAoRN0MKESqGShEdyYoREQzKEQAQChE3UwoRJpZ
KERmZihERHMoRBCAKETdjChEmpkoRGamKEQzsyhEEMAoRN3MKESq2ShEd+YoRETzKEQAAClE
3QwpRJoZKURmJilERDMpRBBAKUTdTClEmlkpRHdmKUQzcylEEIApRM2MKUSqmSlEZqYpRDOz
KUQQwClE3cwpRKrZKUR35ilERPMpRAAAKkTdDCpEmhkqRHcmKkREMypEEEAqRM1MKkSqWSpE
ZmYqRERzKkQhgCpE3YwqRJqZKkR3pipERLMqRADAKkTdzCpEmtkqRHfmKkQz8ypEAAArRM0M
K0SqGStEZiYrREQzK0QAQCtE3UwrRJpZK0R3ZitERHMrRBCAK0TdjCtEmpkrRHemK0QzsytE
AMArRM3MK0Sa2StEZuYrRETzK0QQACxEzQwsRJoZLERmJixEMzMsRBBALETdTCxEmlksRHdm
LEQzcyxEEIAsRN2MLESqmSxEZqYsRESzLEQQwCxEzcwsRKrZLERm5ixERPMsRAAALUTdDC1E
qhktRGYmLUQzMy1EEEAtRN1MLUSqWS1Ed2YtRDNzLUQAgC1E3YwtRKqZLUR3pi1ERLMtRBDA
LUTdzC1EmtktRHfmLURE8y1EEAAuRN0MLkSaGS5EZiYuREQzLkQQQC5E3UwuRJpZLkRmZi5E
M3MuRACALkTNjC5EmpkuRHemLkREsy5EEMAuRM3MLkSa2S5Ed+YuRDPzLkQQAC9EzQwvRJoZ
L0R3Ji9EMzMvRABAL0TdTC9EqlkvRHdmL0REcy9EEIAvRN2ML0SamS9EZqYvRDOzL0QQwC9E
3cwvRKrZL0R35i9EM/MvRAAAMETNDDBEqhkwRGYmMEQzMzBEEEAwRN1MMESqWTBEd2YwRDNz
MEQAgDBEzYwwRKqZMER3pjBEM7MwRBDAMETNzDBEmtkwRHfmMEQz8zBEEAAxRN0MMUSqGTFE
dyYxRDMzMUQQQDFE3UwxRKpZMURmZjFERHMxRACAMUTNjDFEmpkxRHemMUREszFEEMAxRN3M
MUSq2TFEZuYxRETzMUQAADJEzQwyRJoZMkRmJjJERDMyRBBAMkTNTDJEmlkyRGZmMkQzczJE
EIAyRN2MMkSqmTJEZqYyRDOzMkQAwDJEzcwyRJrZMkR35jJERPMyRBAAM0TdDDNEqhkzRGYm
M0REMzNEAEAzRM1MM0SqWTNEZmYzRDNzM0QQgDNE3YwzRKqZM0RmpjNERLMzRADAM0TNzDNE
qtkzRHfmM0Qz8zNEEAA0RM0MNESqGTREdyY0RDMzNEQQQDREzUw0RJpZNERmZjREM3M0RBCA
NETdjDREqpk0RGamNEQzszREAMA0RM3MNESq2TREd+Y0RDPzNEQAADVEzQw1RKoZNURmJjVE
MzM1RABANUTdTDVEqlk1RHdmNUREczVEEIA1RM2MNUSqmTVEZqY1RDOzNUQQwDVEzcw1RKrZ
NUR35jVEM/M1RAAANkTNDDZEqhk2RHcmNkQzMzZEEEA2RM1MNkSqWTZEZmY2RERzNkQAgDZE
zYw2RKqZNkR3pjZEM7M2RBDANkTdzDZEmtk2RGbmNkQz8zZEEAA3RM0MN0SqGTdEZiY3REQz
N0QAQDdE3Uw3RJpZN0SHZjdEM3M3RBCAN0TdjDdEqpk3RHemN0REszdEAMA3RN3MN0Sq2TdE
d+Y3RETzN0QAADhE3Qw4RKoZOER3JjhEMzM4RBBAOETNTDhEqlk4RGZmOEQzczhEAIA4RN2M
OESamThEZqY4RDOzOEQQwDhE3cw4RJrZOER35jhERPM4RAAAOUTdDDlEqhk5RGYmOUREMzlE
AEA5RM1MOUSqWTlEd2Y5RDNzOUQQgDlEzYw5RJqZOURmpjlEM7M5RADAOUTdzDlEmtk5RGbm
OUQz8zlEEAA6RM0MOkSqGTpEdyY6RDMzOkQQQDpEzUw6RJpZOkRmZjpEM3M6RBCAOkTNjDpE
qpk6RGamOkREszpEAMA6RN3MOkSa2TpEZuY6RETzOkQQADtE3Qw7RKoZO0SHJjtERDM7RABA
O0TNTDtEmlk7RGZmO0REcztEAIA7RN2MO0SqmTtEZqY7RDOzO0QAwDtE3cw7RJrZO0R35jtE
RPM7RAAAPETNDDxEqhk8RHcmPEQzMzxEAEA8RN1MPESaWTxEZmY8RDNzPEQQgDxE3Yw8RJqZ
PER3pjxEM7M8RADAPETdzDxEqtk8RHfmPERE8zxEAAA9RM0MPUSqGT1EZiY9REQzPUQAQD1E
3Uw9RJpZPURmZj1EM3M9RBCAPUTdjD1Eqpk9RHemPUQzsz1EAMA9RN3MPUSq2T1EZuY9RDPz
PUQAAD5EzQw+RKoZPkRmJj5EMzM+RBBAPkTNTD5Emlk+RHdmPkQzcz5EAIA+RN2MPkSqmT5E
ZqY+RESzPkQAwD5Ezcw+RJrZPkRm5j5ERPM+RBAAP0TdDD9Emhk/RGYmP0REMz9EAEA/RM1M
P0SqWT9EZmY/RERzP0QAgD9E3Yw/RJqZP0R3pj9EM7M/RBDAP0TdzD9Eqtk/RHfmP0Qz8z9E
AABARN0MQESqGUBEZiZARDMzQEQQQEBE3UxARKpZQER3ZkBEM3NARBCAQETNjEBEqplARGam
QEREs0BEAMBARM3MQESq2UBEZuZARDPzQEQQAEFE3QxBRKoZQURmJkFEMzNBRABAQUTdTEFE
qllBRGZmQUREc0FEEIBBRN2MQUSamUFEd6ZBRESzQUQAwEFE3cxBRKrZQURm5kFEM/NBRAAA
QkTNDEJEqhlCRGYmQkREM0JEAEBCRN1MQkSaWUJEd2ZCRDNzQkQAgEJE3YxCRKqZQkRmpkJE
RLNCRADAQkTdzEJEqtlCRGbmQkRE80JEEABDRN0MQ0SaGUNEZiZDRDMzQ0QAQENEzUxDRKpZ
Q0R3ZkNEM3NDRBCAQ0TdjENEqplDRGamQ0REs0NEAMBDRN3MQ0Sa2UNEZuZDRDPzQ0QQAERE
3QxERKoZRER3JkRERDNERBBARETNTEREqllERGZmREREc0REAIBERN2MRESqmUREd6ZERDOz
REQQwEREzcxERKrZRERm5kREM/NERAAARUTNDEVEqhlFRHcmRUREM0VEAEBFRN1MRUSaWUVE
d2ZFRERzRUQAgEVE3YxFRJqZRUR3pkVEM7NFRADARUTdzEVEmtlFRGbmRUQz80VEEABGRM0M
RkSqGUZEZiZGRDMzRkQAQEZEzUxGRKpZRkR3ZkZEM3NGRACARkTNjEZEuplGRGamRkQzs0ZE
AMBGRN3MRkSa2UZEZuZGRDPzRkQQAEdE3QxHRJoZR0RmJkdERDNHRBBAR0TNTEdEmllHRHdm
R0REc0dEEIBHRN2MR0SqmUdEZqZHRESzR0QQwEdEzcxHRJrZR0Rm5kdEM/NHRAAASETNDEhE
mhlIRHcmSEREM0hEEEBIRM1MSESqWUhEd2ZIRERzSEQAgEhE3YxIRJqZSERmpkhEM7NIRADA
SETdzEhEqtlIRGbmSEQz80hEAABJRN0MSUSqGUlEdyZJRDMzSUQAQElE3UxJRKpZSURmZklE
RHNJRBCASUTNjElEmplJRHemSUREs0lEAMBJRN3MSUSa2UlEZuZJRETzSUQQAEpEzQxKRKoZ
SkR3JkpEMzNKRABASkTdTEpEqllKRGZmSkREc0pEEIBKRN2MSkSqmUpEZqZKRESzSkQQwEpE
3cxKRKrZSkRm5kpEM/NKRBAAS0TNDEtEmhlLRGYmS0QzM0tEEEBLRN1MS0SqWUtEd2ZLRDNz
S0QAgEtEzYxLRJqZS0RmpktERLNLRADAS0TdzEtEmtlLRHfmS0RE80tEAABMRM0MTESqGUxE
ZiZMREQzTEQAQExE3UxMRJpZTERmZkxEM3NMRACATETdjExEqplMRHemTEQzs0xEEMBMRN3M
TESa2UxEZuZMRETzTEQQAE1E3QxNRKoZTURmJk1EMzNNRABATUTdTE1EqllNRGZmTUREc01E
AIBNRM2MTUSqmU1EZqZNRESzTUQQwE1E3cxNRKrZTUR35k1ERPNNRBAATkTdDE5EqhlORHcm
TkREM05EAEBORM1MTkSaWU5EZmZORDNzTkQAgE5E3YxORKqZTkRmpk5EM7NORBDATkTNzE5E
mtlORHfmTkQz805EEABPRM0MT0SqGU9EZiZPRDMzT0QQQE9EzUxPRKpZT0RmZk9EM3NPRACA
T0TdjE9EqplPRHemT0Qzs09EEMBPRM3MT0Sa2U9EZuZPRETzT0QQAFBE3QxQRKoZUER3JlBE
MzNQRBBAUETdTFBEmllQRHdmUEQzc1BEEIBQRM2MUESamVBEZqZQRDOzUEQAwFBEzcxQRKrZ
UERm5lBERPNQRAAAUUTdDFFEmhlRRGYmUUQzM1FEAEBRRM1MUUSqWVFEZmZRRERzUUQAgFFE
zYxRRJqZUUR3plFEM7NRRADAUUTdzFFEmtlRRHfmUUQz81FEEABSRN0MUkSqGVJEZiZSREQz
UkQAQFJEzUxSRKpZUkRmZlJEM3NSRBCAUkTdjFJEmplSRHemUkQzs1JEEMBSRM3MUkSq2VJE
ZuZSRETzUkQAAFNE3QxTRJoZU0R3JlNEMzNTRBBAU0TNTFNEmllTRGZmU0Qzc1NEEIBTRN2M
U0SqmVNEZqZTRESzU0QAwFNE3cxTRKrZU0R35lNEM/NTRBAAVETNDFREqhlURGYmVEQzM1RE
EEBURM1MVESqWVREZmZURERzVEQQgFRE3YxURJqZVERmplREM7NURADAVETdzFREmtlURHfm
VEQz81REAABVRM0MVUSqGVVEZiZVRDMzVUQAQFVE3UxVRKpZVUR3ZlVEM3NVRBCAVUTdjFVE
mplVRGamVUREs1VEAMBVRM3MVUSq2VVEZuZVRDPzVUQAAFZEzQxWRJoZVkRmJlZEMzNWRBBA
VkTdTFZEqllWRGZmVkREc1ZEEIBWRM2MVkSqmVZEZqZWRESzVkQAwFZEzcxWRJrZVkR35lZE
M/NWRBAAV0TNDFdEmhlXRGYmV0QzM1dEEEBXRM1MV0SqWVdEZmZXRERzV0QAgFdE3YxXRJqZ
V0RmpldEM7NXRBDAV0TNzFdEqtlXRGbmV0Qz81dEAABYRM0MWESqGVhEZiZYREQzWEQAQFhE
3UxYRJpZWER3ZlhERHNYRBCAWETNjFhEqplYRHemWEQzs1hEAMBYRM3MWESq2VhEZuZYRDPz
WEQAAFlE3QxZRJoZWUR3JllEMzNZRBBAWUTdTFlEqllZRGZmWUREc1lEEIBZRN2MWUSqmVlE
ZqZZRESzWUQQwFlEzcxZRKrZWUSH5llEM/NZRBAAWkTdDFpEqhlaRHcmWkREM1pEAEBaRM1M
WkSqWVpEZmZaRERzWkQAgFpEzYxaRKqZWkRmplpERLNaRBDAWkTNzFpEqtlaRGbmWkRE81pE
AABbRM0MW0SaGVtEZiZbRDMzW0QAQFtE3UxbRJpZW0R3ZltEM3NbRBCAW0TNjFtEqplbRGam
W0REs1tEAMBbRN3MW0Sa2VtEZuZbRDPzW0QQAFxEzQxcRJoZXERmJlxEMzNcRBBAXETNTFxE
mllcRHdmXEREc1xEAIBcRN2MXESamVxEd6ZcRESzXEQAwFxE3cxcRJrZXERm5lxERPNcRAAA
XUTNDF1EmhldRGYmXUQzM11EEEBdRN1MXUSqWV1Ed2ZdRDNzXUQAgF1E3YxdRKqZXURmpl1E
M7NdRA==</AssayXData><AssayYData Points="3835">gtUrvFdOvrsQeAI7U3pyueWMlzvbiCm6LJDjOz6nHDzLogc8mChIPGg8Lzwkw/E7H/SEPEeF
DDycNEc7KF5PPDDTkTxTRj88ZWZ7PB7cVjwbajs8BIJxPFD8oDwRiUQ8y5GWPOE8kDwkdmg8
skRtPDAZljyY+JY8poqCPKWakTyiEok8xICoPHI5ijy0eYk8Q/+TPDziqDySWqQ83WS0PEym
xjwXA7k8H5uYPNZlyTy+ppE8EnmuPATwzTz6W8A8zWrQPHaZuzyIb8M8ohnGPHbMyTwqR9I8
epzcPPlX0DyqUbc8rfLJPGLJvjw7wMU8F7DiPLr/3Dzfzsg8o8bjPH7K/jwuX9M8DQvuPHWE
5jxmfck8gb8EPfZm6Dx+9OE8exznPL4F8Tx4NQA9quftPDYr3zzVo988tlz+PBO1ED2M/eY8
QcXpPNXJ4jyEXwc9Uh3iPLCKCT2D8wk9Fbr5PB6h1DwO0Rs9oY0SPbV7Bz3FYgk9g7YEPUVp
Bj03bvY8+voOPaf6CT3qBRQ9c00GPVJ0Cj2/3Ac9kiQDPdfhCD192gY9TLoUPbO7DD1fdBg9
e1P5PMo6FT08XBc9/I0SPfDZDj3RxRY9SBIGPZ42Cj2X1xQ9Y/ISPWgkAT2xYQg9EEEQPT7W
Bz0GQww9tv4WPYTYDj2cPxU9OEcdPXvYJT3jpSs925QjPWqhFT2emxE9WgoNPStxIz2ZXCs9
QDUcPbovFD2LgQ896bb+PC9sGD09JBA9g1kjPYM/Gz3jeRo9V2EXPf9+HD0l3R89W4klPWwT
IT1kehI9E9IbPRUDLz1D1C09PNYaPX/5FD25UCM97dglPWwkKj25nx09JX8uPYCjKD1ChiQ9
d/siPY2eHz0R4SE9cb8tPYkKLT3FVyA92bwoPREUJT0gCCU9qjEpPTZUKD0vJC8989U5PQVy
Iz0HQz094akwPRA0Kj3grCU9yVMlPR+JNT1DlSs93/cyPaAVKD0lmSo9r4U2PdSPLj3zujI9
2PgtPRTtNT2yNjA9rz8iPYdaPD2s4iU9tJEnPSZvQD1+9SQ9GZcyPSvXOz0J6Ds9nQowPY7R
Ij3VuDQ9QrwwPYJmJz2KYDI9QnE3PUzRHz2ZTTg9yZs1PctPNj1ySjg93b41PdxmLD040ik9
/DhNPa7WPT3D3zw9VNw0PfBoNz1SETw9BmMlPUoAOD22nUQ9tEBPPf0bQj0c5TI9jVArPTvU
MD0doDo962YwPeeGNT280j09PeJKPcxtRj1GMzM9czg3PQCLRj0qBjQ92ik2Pa40QD3pZik9
v5sxPfl8ND1hUT09tAxEPUqXNz1WBU09CdU8PTeuTj3PuzI9fMRFPU+rST1O1DQ91a09PdiU
Mz2UxD89Y1EtPZuQTj1NSEI9+bRIPZTkPz2CgTw9VtU6PVcmQj1iWVY9aCRRPZjuMj2lkkk9
gu1LPeJVTD0xQjk9YxVUPS6LQz1rBkY9VohdPeztPj3V/lM9EeVNPQGeTT1AeTE9+hlLPScm
TT0WO04926k5PYiJVT3Q9EM9EexQPQC3Uj2pQVE9U/tLPW4hUT2m0Tw9eZVEPbF3TT1D6D89
x7FJPQhkYD085049qzJOPXNeQj3nllg9jy5OPciXUj1UiVo94AxNPds8TD0/hVA9oAlCPU/6
Vj3WfT89WCU2PWQRUT0Uvk097yZHPdE9UD14L0I9yLxQPQfXVj0J0U49ADlCPU4cUj3432M9
DppIPYmnQz2WjUo9Nc5ZPUZ2RD306VA9yydOPYhxTj04qlc934ZaPXKlUj01UU09VudaPZ8k
TT34VFI9G9VhPYIjRz04m009qXZTPfWdQj1WFVs9DypSPR0/Wz0KuVc9Q2tRPULbUj2h8WM9
rLpiPX1qVz00RlA9OfFIPdONUz2pMmA9HFhVPQN8Tz0wq1Q9qNtcPeYzUD0oSGA93uFdPf+/
UT3csGo9urBlPU3DVj1os1I9UXhjPY52Wz1UCUw9sstiPeD1aT0jWU09FUBmPd4Cbz06Ols9
8khTPSQZXz1yX0s9M19oPVzOTT2zY1g9LV5hPTrHUz06G1o95EVPPZRzYD352lo9QQRRPTmQ
Wz097Vg96UpXPauyXT0G+WI9XjFNPVzJcz13B1s9gXdlPdzMVj0YjmI9PMFcPXt3Tz2QJlw9
yD9rPfoEXz2QjGc9jRFmPamGdj2SbTo9TJNzPa+VXD05B1s9V7VgPbDHdT03AmM9QPBpPWSS
aD3mkV49zal5PcszaD1p72Y9JQptPVtHXj1/cmo9r0RfPToTaj0WB1U9JLJsPaQ6Sj04YHE9
9ddqPfYnYD0kWWo9NltXPYfWbD2eNmE9nedaPRZXYD27pmo94ulmPVIMWz2x2GQ9nDtjPdM1
Xj2Sxmg9gjphPYVMbz0F72M9HiFePWOxZz1uSm09mQtmPWmYZj0R0mM9/DlrPYrXZD3XpG09
mbxqPW2AZT1ANmU9nMhZPSLzbz2WqmE9ykdvPcw3Yj1kqG49GhRwPa+Zej1l82s9UYRxPQY9
dT1zPWQ9fppqPSrXVj3wlHc9xltwPUAYZT1Ye1w9DxtgPc1geT3DA3A98L1uPcKicD2Cjnc9
akVwPSS+Wz0tJXc9uwZ3PRkyaz1Fz3Q9W6NnPQxQfD1Ju2w97CtwPcsrcT0QvnY9B11lPS6L
cT1bjH49pDlxPeGbcz3HEHc9m1RwPXdBaD1ohXU92KlpPTsSaz00Y2w9L2x0PVMcaz2vGXU9
dbFpPWQoaD3u3Ww9lD1xPfBLbD1wwYA93D92PWFvdT1Jk2g9w6ZzPdSjWj2iNXA9ZGpmPf+9
cT1r31w9oNhhPU61dD2ZMXk9F+pvPX4DgD0ZA3Y9syd1PeTzdj05Cn49IqV9PU9agD2seXU9
cJ54PSaIdD1LXns9Iqh7PQ3iaj2iOHs99nh4PewigT2rcH49Lzt1PW1Naz1Qi3o95Id9PW4y
gT0piG89tlZ0PY79ez09GXo9/6ZpPUgFbT1/7XY9Rk9xPaWyfT1FcHY9gSJuPRcWdj1k3Wc9
yhpyPV2Jaj18YHc9UCx4PZnVcj2snXA9Bnp0PQHkfz0iw3g9+89sPY39gT0Y/mw99PR5PatB
gj34A3A9rAN8PV+Vcj03fnI9oUGFPZ9ofT3rX4E9srJ9Pf5qfT0dvnI9xG1sPW44eD2MoHU9
BmmAPV3Afz0jIng9eSaCPb9KcT1mNH89EONyPXFPbj3+mnw9Ywl5PeJMej2K6YE9nJ12Pby3
bD2pY389lRSIPYRacT2CRnM9Y2J9PVQvgj1CCH09iZV3PZ/rfT1+joI9IRGCPY2lhD0qfHM9
Yb96PfJqeT3qLH89f3V5PYRdej2FXIQ9UwmCPRLvcD0WOnM91Nl7PS+Ifz2DVHA9Ah+APXYK
gD261H09AShsPaXodD34BWI9S7qAPc+zfD3QI3w9VySBPeZXdj3wHHw9rZWCPexXfz2+rHw9
ZMJ5PaYhhz3414Q9IWeFPWpYhj2IOX49vgt/PbEcgz1BC4E9y2V2Pe6XgT1963g9ic6BPSx2
hj3VKII9s7N3PRcWfz0Q+389S59qPY87fz1WtH89lsiGPW4QiT2xOYU9YDeEPfjLgj1uwX49
U5+APSNBeT1c4n89Oj+IPRS5fD1TAYg9vS+GPd/obT0FqHw9y9aDPQk9gz1VqYI9H215Pa60
fT3/74g9XOGAPYCYdj3yan89oZh9PVqmeD1leoE9ZTuJPSU7gj23/HY9k3x5Pb5NgD0cCG89
Md19PdEUgz1WlIU9L2eFPX/edD1gBoQ9eb2EPSgbeT2OHnY9RTGCPbOfhT1iQ3s9mCh/Pa1G
gT0vsnw9ztl0PT1Nez3SUII9fEiAPTBzfz2+UoM9rOCCPXT8hT2514Y9T9+DPQ1BgT2qs4Q9
ESSOPQF4ez3dfYA93/WFPeHSgT3Xa4U9so+GPYUliD2Cs389UcGDPZ0Ifz3MmYA9SMOBPXaW
hD35JYM9ZjJ+PeXzgT17wY09SEOOPbZ/hz3O9YM9htSHPazngD0/B4c9oKaKPcCThz0VEn49
Tj+IPdB6gz3zOpU9G6F/PbP0gz155Yc9KxuCPeaGhD0FrH49tYSGPTMqeD3JY4k97/KIPQjo
hD1Hy4M9PpuAPRRxhj3yFH895xOAPXn4gz1MHYs9jYCFPaXRgj3TsIM9Pf6CPRB8hD0YK4A9
SKeHPRuHhD0aqo09q6OHPZgzcT1KOok9mg6EPQu0hD1W64c96xmEPeYshz2EzoQ9AkuGPU1R
ez1KwIY9zhqMPSD5fD1YKoc9OmeEPSTggT3SzoU9pqWBPVZbgj3cl5E9/0CJPZEYiT0vToA9
9LqCPV46iz360oU9I2mDPbd/jz38qIU9RkmGPUr/eT1DG4k9UjCNPeS3iz1yZYg90PCLPaJH
hj3cVIQ9YU6DPbKuhT27LYY9GnCMPeRtgj1SVZA9xxKGPb7siD00loo9XUmAPSCfkT0ewIE9
PiOIPRWehj3LCIE9MduDPU7Fgz1xpIs9yd2GPcSzhT0XhYY9qOCBPQX8hD01T4U9OpqKPUSO
kD3Nn4A9tMiCPf6akz07NoQ9ikaJPVv4jj3xlZE95rGGPTHJjT2/WI09omOEPUnniT26gYE9
QgSKPVJUjT2bVI09XyyNPXV2gj2cDok9AAGFPZXegT1/nHw9CcyGPZeggz2u94Q9p26EPct3
jz2xpYQ9ffeQPSWFiz1sXos9ia6MPc/Sgz3nAoo96CaIPdUniz1oSIA9IY+JPVNQhz3a24g9
x8aOPXBrhz1DSo49iJKEPV0xiz0I5oc9TxGHPaeHiT1osYs9gFCRPQGkiT2mB4I94huLPYNH
iD38VYc9lpCAPSBhiT1o3oc9hhx2PaGiiz1vqYQ9nkCLPSlmhz2PiIc9L0yKPYzukT0kBYk9
fEeSPYekiz1faYQ9GRGTPTlMjD3d8ow9IQqQPQmfhT0bmJA9jsCSPQsPkj1Am4g904mEPTpE
kD0Sbos9UySHPUXRjj0evZA9AZOGPRKRiT1qRIo9aYKQPT2hkz2dIIk9BsyMPUa5kj0zq5A9
IyKHPXhjjj28row9NDGMPZLZij3O9o49AHqPPWJ3lD3a4Ig9YfuMPb8aiz2Af5U9GW2RPcLJ
hz0t+489NUONPVc9kT0KZo89CJaOPWyMjT3KOIc9mKqPPcPWkD38Z4Y9ScaVPRufhz2ptpE9
JW+OPcJpkT3IN489sIWIPedzjz1PRoM9QC+MPRoDij1bDJY9KBGJPR7Piz1pvYY9IBePPedb
iD36/pA93D+YPfeEjD2m5Io9jYWLPSUAlD2API49/5CLPTs5iz2M55I9zHOPPSOSkT1lpZQ9
hXWNPUqtjD3b35U9eU6NPUlblj1dHJA9xv6NPWikiT2QtI49wiaUPUtkjz2zqok9oK+NPTtF
lT2AWI89PnSVPV2bjD0oMJQ94ymNPcOpjj27RZA9admLPbBBjD3mm4s9g56MPfcelT0/Yok9
GHaQPejZjz3mh5I9+OKSPfQxkT0xJo09UyyQPbWDiT3K0ZQ9OU6XPRYijj0llJg9ecWGPbik
kD1lOZo9vOKVPcQ4kD38ZY493tSKPVz0hz2iCpA9QPWLPSKTkT23Dok9oFCVPVLwjT34Ooc9
gtmOPQV5mz143Y49XG+MPSgImD3AiI09SnWSPYfHkT0xx4496pCIPR6vmT27SpQ9WpCOPcJ2
ij0lmY89UKyLPURDnD2o2ow9kwGTPaPhkj0Q6Ys9fkeQPXHkjD0YdI09opCMPZzzlD0RFYw9
HveUPROElz1Fp449s4aQPVhkkz25Upg94eOUPTrSjT3H7JI9dqiXPXWJiT3DjZU9aduOPWut
jz3AkYc9ibuOPWQclz080Zs9++KQPan8jj2e5pk9noWHPR7zmj3rBI09dWiPPegBkz0B7489
YEaUPcPAkD2sO5A9IgOSPWZIkz0p8Y89lqeQPVYMkD2DT489EhOYPecYkT02OJQ9/RSSPRms
mj2gPIw9EGiSPYEGij01dZQ9IKaVPXdslz3xPo49oWORPe3QlD1zd5M9sfKUPR0GmT1L2ZA9
iQKXPcNZmz1tv409vn2UPUg4kT2csJg9dbSYPR8KkT2ig5I94d2NPZpSmj0ZXZY9TtyLPY6q
ij35B5w9HrCPPW72kj1ItZE9zgKRPSH/lj0tWJc9zG2VPfinlT07PpU9KB+TPQJ7lT0vkY09
UACVPftFjT1jbpc92jaNPfqTkT0zdpU9KHKXPS31lT3zB509M+qVPf+okj3B7JQ9e/OSPUlR
kT3h2pA9jWeUPcuumj36fZE9rNOXPYBCjz3fZJA9vKuRPTqKjj31z5I9tUCVPcjzkj2Wt409
NC+NPdPTkj2L/pg9qUSVPdNklD0v1pQ9moOcPSfomj0n/pQ9My6bPdu/nj08LZY9DJWNPdMF
lD0vvpE9kYmVPZimmz2EMZI9eBiWPUTbkz3UHZw940eTPbjfkz04gZE93R+TPaVimD0e65g9
KuCgPdVplj1P3pc9sbuWPSWpmj0w5pA9uA2ZPebTmz16CZM9qO6ZPbYLlj341JE9VKiWPaMO
mT06eZ89c5mWPQInlT2r95g9oTmUPdpPlz1EtZk9h6qNPb+Cjz0QaJg9EPuRPX6HlD3ppJ09
l3CVPZIplz0TEpQ9OCqHPdc0lT3GGpA9KIaYPdXsmj2565E9r52SPVsPlD3AfZo9OrKaPVm9
lz3Y65E9qQOaPV82mz0ctpk9u7OYPZIQnT0ssJQ9e7KVPbWjmj2mkpE9PymQPdpIlj3bZ5s9
6WibPaDboD32EJc9v5iYPYoImT1Osp09HISNPbH+lz0sz5s9TbGePZpgkz1Dt5w9uyugPcG2
lz2cyZc9LJuYPRlHkj3VH509DNGTPVG1kz0pVZ49lNSVPSxQmD1WjJw94EKVPckEmj1uSZM9
vSKePSkGmD3GTZg9rpudPafXmD0uI5w9gxWgPbiQlD21sZc9aJebPcM/nT1fuZ89ytuUPagQ
mz2cdZg9+uaVPb/wnD1dNp49Z+2aPTg0lT13lpw9QniaPXI1mD3dJ5Q927OZPSx5mj1GbJI9
mp2dPT1RmT3BRpQ9+l+iPSueoT2ba509nCOaPWd+nD17dJQ9sr6cPXgmlD0Xcps9xNaRPUc1
ij3yHJs91WaOPeF6mj0QjZU9+OydPbxXnT2EBqA9dpKdPUoalz1XPJw9TFKdPWwymj0JOJ49
ZgGePTocmD2oAZ09ItGTPUw2nT1HuqE9czqcPQqImz2W95Y9mX2RPbW0mj0Bt5k9vsSUPY8T
nz1ijJc9MV6WPUM+lj3fA5M9jqSZPXHOjj1Ad6A91tydPYb1mT37uJs9SXidPU7Nmj1ngpY9
5FSjPTRMmD20Gpc9TueYPW7WnT1pnp890vSUPeAakD1I+5c9huSXPSmcoj0+0pk9n9mWPTu3
oD07eps9gWyQPatRmz1IhpU9dyedPd2coD0FvZ49CTecPQSOnz1K0Z49lgibPSfbmj29f5g9
lJiZPYq6mT1To6A9jNGcPZvUlz2GIqQ9yDGVPaUnmT2fGZ09NJiSPXxioz28kZg9TVOLPbtB
nT0X2JI9LGaUPcb3nD3N3p895T2fPVcAmD3GAZ49+4+iPb/3nz3uK5w9wf2LPf37lz3NT5s9
9WufPcb3lD3quKM919aZPaFYmz1Whpc9C4OXPZn7kj2LoJI9x4GjPXYenD39f5k9R7qYPeht
mj0IpJY9yHGfPZeUoz0sKZY9O92hPRmmmT04xZc9a2aYPT1dnj223pk9KZWVPVu/mT3tv5c9
1O2aPTGKlT3vqZg98VKbPVnJnD1ZMpk96sSaPaKNmj2Slpw9KyKiPU8Tlz3Rnpc9MX2WPeFe
nT1umpw9taikPbHFlT0SBJM9I7qbPf4lnD0CraA9fBCWPUmLmz2Otp09xQGfPY81nz1uoZg9
ui+ZPWpznT3dXZ49+CGZPeSWnz1Si5o9qrGZPYAalj3I95s9O7GdPTBhqj3vcKQ9kMKhPe7C
mj3Pi5s9Kg2hPSSUoj0Rg5s9W3mdPaURnz1gjJs99ZqaPfYHpD2gC5o97pWiPYs/nj32WJw9
rBegPQTRnT1YwZw9g6mXPdKJnD2zI6I9jPGaPZ8Smj1h7KA9326VPVHwmj2+zqE99RaiPQWP
kz3vCKE9UAinPV6VoD1cxZk99JqoPbfEmT3qM5o95xydPS/+nT3M/5o9QK2hPYhQnz2JdZ09
UimcPX92lD1zG5g94gycPRosoD0AJ6A9EXeePYxzoz1fdKA9g4uePXgJnz3+fag9WZKiPfsL
mz1uPpw9JMGfPfD8mT0HMaM90NemPajqoj1m36Y9vKOnPft0nz2qFJ49qIKgPVZNoT2JZ5w9
lWOaPXXDnj2VnqE9WjSsPdtLoD1lLqE9/QyePUNSoT3fd549iXGhPRdZoT1qjp09NSGhPba7
mT0AfJ09JbuXPbbolT3s35w9euaZPd37nD30jKA9XyOhPd6FnT1sapA9gUaWPRNCoT0O7Jw9
2Y2kPa46mT1LlaA9NcKZPb1gpj3MHqg94I2hPd4JnD1c06I9/Y+aPVz/rD1EfKI984KlPbaj
oz3leJk91R+iPT+bnD3LLqI9uLKiPc9coj2er589TUOgPbjSmj34zqE9F12cPYMtlD2HX6E9
s2iaPdqUoz008qE9L9SgPfHpoT0/1509NxucPeCjpj2NVaA9fm2ZPW6vpT3bk6Q9bPaiPUyY
mT0tT509cbqgPZVepj0pY6E9jYmdPTMcnT0zkJ89s8ilPVSFoD2hOpw9L2umPa2LqT2kJp89
kaCcPY4jlj0GaZg9RemXPWLInD0Jmag9J62hPZQToj2r5J893nGkPXuYpT208ak9dEagPeuY
nD1MyaM9bl6ePSOkpj0YXqs9nbCgPdO1pT0LwqU9DwGfPfWUnj1vMZk9hsyjPUc4mT2xLZ89
1wuqPXXLnj28NKQ92N+aPUMXmz1po6k915KkPYx3oz2Top89OKqcPQQOnz33P6Q9HF2fPed0
qj0G+ag9lzWiPfH6oD10aaI9bZOfPQvUoj36kKM9A7mdPU66oz3/G5w9rq+dPYGdmj3E/6w9
a8yiPSYpnz2SorU99UGjPW9LoT2cb6Q9iSqePSqZmz06LqM9MhSpPfgjpD2NR589UjedPchZ
pT35DJs9INWlPSEtoT0mcqQ9bKioPSBFpD0swJo9FU+kPT3Jpj26nKI9U3mjPWLRqz2GrZk9
vrubPQ+TpD02p6I9HVefPfzroj2g66c9YnOjPZbanj2ibJg9DSOnPdMJoz3r46Q9cWesPS4v
nj36bKA9zn6nPdGzoT2ltqc93RyoPW7rpT3Kiag94dqfPXW6pD01fp09eemgPU9Srz2GdaQ9
yO+kPS6mpT1V1Kw90+WbPcs+rT3Wt5w90CKpPThNoD2RMKU9AVelPaPTqT3MOKg9yUWoPQa+
oT2Vv5o9Jq+dPZ99mT3VXKg9Px+jPU4Lpz3vKKY9k9aoPSoVpD2aVqw9DLeiPePBoD0vYaU9
RGekPR75pj3l8qQ9SNeePSdqqj2UI6E9gZefPadbqT04pa4925uqPThxmD3TIaM9nTCkPdXY
oT04cKw9bq6nPVhhoz2tTKU9m9emPV0zpz32+qQ9JyykPSsVnz2+waU9Zk2rPaVlpD3KmKI9
bwCiPUaHoz2YoaE96xChPf7pnz22bqM9iZuePWiapT2uRaI9c2ahPRcspz0KdaQ9a/ycPV9H
nj3DI5892BatPWQvoT3FYaY9tnasPT1UpT30Pp49YRGiPRIeoj0F/qo9py+rPeiLpz3/eac9
eMukPddpqj2PXqQ9Q4qsPTQIpz2PsaA96N+mPWV0qD34F6I9B6uiPVi3oj3l3KY9TeqkPSJZ
pj0O2qY9QZacPQH9pD12Y7A9M8WiPU0hpD2ZZaI9B6KqPQCiqD31JaI9d0mnPY5mpD0doKg9
YS2iPTkaqz3aW7I9CuGoPZjmpD2q26Y9jLukPfkmsD0gq689TnGmPXGksT1pz6s9E8yqPWvk
pj3dE6I9Y3OmPebbqz3A+p09KTmgPazepT23k6A9aImhPWqEnj3AZqU93C2qPUQPpT3RQ6o9
hPeqPY7Ypz2dTqg9/G6vPV/2oj09z6s9oqKrPTclqz1CmZ498ySrPd41pz2fKKc9fhGrPWqH
pj08b649X3SlPYQFqj3so6Q9mqqnPTNZrT2TSqs97W6uPRl+pj2uXac935SvPTLLoz3zgKo9
GnOmPXyPpz1U2aI9dp+qPRdtqT36w6Q9pDaoPXs7pT3unKM943+lPVrnoz1ipKg9ZnOqPY50
qj1GDq497DelPSsNsT2vYKc9H+yqPdT1rD2rJ6Y9GomiPbdmnj3OC6k9RFSiPX7rqT2h6as9
BlCgPfGWqj34SK09AEOiPXejpT0eVac9fuGnPfYzpT0QkaA9F9ijPQFLsz3UM609yt+sPQwx
qT392Ks9tyKvPezmqj2q+aU9aeGxPTq+rT0vFKk9N5euPXrbpz1R66k9+U+oPQCTqz1Y4KY9
GXmnPR4Woz0f3qY917GkPdYppj2Tf6U9mDqsPQQ0qT0rw6g915yoPZYsnD33qqs9VwytPZ83
pj1XXao9aa6rPWinrz19oKI9n9m5PWUuqj2jlaM9LA+tPW+8qz0Gwas9FFCoPYOVqT18BqM9
PbamPT9sqj2vkqs9hTqmPbZRnz18dKI9bVWrPZRnqD2Xn6c9T4KqPVvorT15Hao9HuGkPfAi
lj1wkqw9U6CkPZurqD3b0aY9nA6sPUR2pj2Wsas9cGSlPcXlpz1L4aU9tc2qPdAQpj3NOaA9
rKavPa0Pqz2pXqw9ZXmwPR+LpT2Re6o91x+mPdDwpj19I6w9Z921PewVrj1Ima890+6yPZBY
pT2wSKo97nSpPYp2qj2Jj6g9nGWnPWa+qT3mM6s94yGuPRieoD19hbM9IUKmPQhDrD1Yd7A9
i12oPZOsqD1slqM9l3yhPRpXrD26OLI9C5yiPRbxrT3yoas9YwioPWi1rD2WhK09GOWlPagY
pT0CxbI9yUuvPQk4nz2OJK09s/ynPVa8qz0ISaI9NjKpPZWZqD2AOaM9PiGrPVmlqz0nhqk9
OIyrPaGvpz0YRqo9uGWlPTVtqj1L0a49VjapPbGkpT0whLM9/kioPWpsqj2HZac9m6KzPV8u
tD1w16c9U3SoPfWZpT2BZ6w9rfSrPXpPpD0gv689BPirPSB/pz25gak9BhSqPX3hoj0OxqY9
H0+tPeUOpD3/Jq09MjiwPbffrz2ewqI9VzCoPdTgqz0bkKE9aaCpPWBTsD0OxaE95cesPQfY
tD2wKqU9b3WlPYtJoj1l/qk9DIqpPQg4pj0/LLI9CWCwPQMltj3kELA9SFumPbMwrT2Ez7o9
XI+sPSxxsj3KEa49ZN2yPeW1qD1xLK09QUGtPfPirT0uTbI98z6wPTobrD0n6649RoSrPYcG
qD1/Mqk9Xn2qPYRNrD0kPrA93UupPXa2rj38oqo98Fe1PRIDsT3sUa89BHCnPSjsqT3X/ao9
9bCwPSDApT3YmrI9796uPXTnrj1l+rM99ASwPe0Wqz0a67A9f52tPRhSqj1xXKg9OyevPShU
rT1oLLA95XasPXePsj3F5Ks9ECGrPWZvtD2sNK09JjmtPdFXrj3Wqqg93cqsPX8Drz1ROK89
mQetPX06rz0wEbA9sr69PbLHqj0k/qo9oF6vPQxBrj0rTqs9jP+uPckwqz3PiK49Zmq0PUmI
pj0ska09jb20Pb++tz2UvLE9a8q1PWmnqj08Iqs94m+vPZmfrz0z4ak9dJ+vPaFRsj1Y06w9
7c+lPZqsrD1XYq09ose2PSGvsj0Fza090YexPalRqD0+C6U9UGG0PaKjsj2NpLA9e1CwPb9A
rT25n7M9mp+xPbEhrz13B6s9k2OtPdfsrj0S/ak9kt6vPT/NtT3lKaU9ghyxPe+nqj0MC6c9
IQOmPfF4rj0C7Kw9X5KnPV8yrD07kKw9BbasPWFLrT2SgbA9e+exPZsNrz1OCKo9DfWvPRUx
rD1nxas9zYexPQSkqT05qqk9cy2vPRrlpz3Qk649ou+jPaRAqz05bKw9qCulPSv4sD2MR649
CLCpPRqwtD3UEbc98IeqPRwQrj0D27A9ehumPfF+sj1MeKs9R4emPT/Voz3bFrA9IZyvPera
sD1h9689QYOqPYPtqj1lTag9qHOnPYC8rj0xO6U9xN2qPfZ8rz1Pwao9i221PcXPsD2svrI9
j2OpPZ/+rD3U76M9TM6sPfPsqD2ti6k9uaOuPR2fvz1P17E9LuSlPb0lrT1vxas9wcuxPVSP
sD2uG7A934KuPWehtT3gGq09HWuuPc7osT39Z6E9OFWrPerArj1dbbg9E5erPcWbrD04OK89
11CuPc+tsT2BoKs9BuKmPepwrT1GJ689rYGvPY81tz0hDbA9bYGsPallqT0F/7M9SKywPR5q
rz0DoaE9uPesPbmQrD3NbbQ9xO+yPfwctT07BLQ9Z1WuPVTYrz3aMqw9RoOyPULEqz0gMa89
VLeuPRBcqT1wq6496zKsPRFxsz2VUKw9DfitPU0/rj2//aw9U7ylPdh8sD2+qKs9QXOpPT8w
qT0Hxag9h+GuPc5Trj0pc6w9TQ2qPSf0rz0mSK49pim2PSMssD22G6Y9AgqrPQAvsT1E5rM9
Ugm2PWMHsz08u6c9Ywq2PdFDsT3WEaU9jAemPYWZrD3XjKk9nlizPeEKqz3Ti7U9PEiyPQIe
rj36aao9XZ6rPWV5tD36CrA9v+atPRz6sz3WHa09rbGuPayyrz2Hh6491uaqPQP2rT3GQ6s9
O7ykPZ6jsz08v6o9uDq0Paywrj0WQrE91Ja4PR8DtD1ZiLQ9K76yPW+grj3HQLY9tvuvPX77
pj3qLa49QeS2PS+krj2TtqU9kG+wPSKWsD3TGa49z6m1Pes1pD3yKrA9lDmuPYrcsD2DHbY9
QF2sPSizsD0d6qg9YCaxPQBjqz39oKk96Xq1PcRWtD10W7I9eq+xPTARrz2TH689C4uxPZyV
rj1D5LM9gTKwPT5fuD2Y/rc9tGKsPeLbrz2Mr6U9KdG0PYuDqT3SoKk9R1GwPdABrj3JTK09
e6GwPeKrsz1By7I9ovyiPexcqj37naw9HjGyPVYtqz3Tx7Y9qVqrPVOKsD0rQ7M9ThGzPbs1
rT3W0ao9WJG2PcBPrT17arM9IiWvPY4Orz0X6rE9rV+vPRHutT26Y6c9WYSxPcUvrD3Z/6w9
Jw69PWHOqj3Lgac9gDi2PTe+sD1HcKw9UFqsPfaAtD0LwKw9h8SsPdS4rT2NP7k9acOxPR10
qz3GDLA9F9y6PSCrtT3sq7Q9FAitPTXJsD3HEbA9rDGyPaG4rz2t57A9S022PePmvT1C4LI9
EIG2PSeWvT3zbrU9aS6yPUqnrD3/Ia49932uPbsxrj2cW7c9QfKsPStdsz0NdLM9MIWsPYrB
rT1ATrk9MsitPbbOsj3eAa89dIisPelIrT2GjLQ90Ry6Pfk3qz0BxbE9pw62Pcsatz0HcLQ9
sam6PZzstT3jNbQ9c2u4PY16sz2YybM9Iz+sPV5BrT3Hoa89Ru2vPQugqD0MBrY9xy2sPeZS
qz2ZGbo9ymy2PaV6sT2U8LI9d2+zPSqpsD1Sdro9eQqsPXR5sz27EK49yIypPWqPsz3Wg7A9
gYenPbl5rz3bWbc91zO2PejJrz2iQa89qOu8PTwwtj0GmrQ97+W9PV/ttD1vMbY9hLqyPdP5
rD12arM9xvOwPam2qj1x8bY9AkG0PQKMqz0frLM9xsesPZOHsT3GTbA9EjKzPSTfsD0Wq6k9
izmzPVBQsT0DXLY9UUy2Pe2qrj3L17I90xC1Pc4DvD13YbM9w+21PcsBtj2uYrU9rFKtPZYf
rD1S/LY9vGzDPby0uT0NDrg9aRK6PY6Cuz1gI749NtWvPbHFuT1qv7U9Kz60Pf9erz1OC7M9
tn62PRwLrT1yz7c96Ky2PUDNtD0S9q09Pf2tPRPUuj0sWbg9q0CyPdJMsD0IXLE94r2vPQdR
sz0X07U94iu8Peu2vT0VRMA9YPuuPZwKwT1+4bQ9i4atPddbsz3OYLc9Aiy5PQqwrT0Cgbk9
m++yPezjrT0+RbQ9htyvPaIRrj0MlLU9Uyy5Pfymsj1IArk9c1muPVgjtD2M5qw98be5PV+4
rz2fAbM97MOxPTCssT2hJ6s9v4y1PWg0tz00zrY9HdO4PVBauT2OO7A9QuSsPVmxtj2TuLE9
JaesPZy/rD3rub09Xsu1PcNywT1g1K49dB6zPcjgtj0aVLs9Ysa4PTketT3MHbc9ff27PVBy
sT3QtLo9UHizPQ3otz0MjbI9u/68PXjxrj0b5rc9Y969PS2csj0O2LY9yFetPcp1rD2L4bc9
dTSpPXE5uT0ps7I9O1exPepcuD0ly7Q9Jsu9PT/+uj1QP7Q9KLK/PU5TtT2r8qw9XN2yPWIq
sD0B7L49O6S2PUWStT0d3LY9QxSyPX2Mtz13nbI9IX+5Pdrquj1Q/bI92Jm3PVC7sT25i7c9
KZq0Pdgutj1fG7Y9Z8qwPfQVuj1+DLI9WQu0PaAmsD14lrE9lqy4PbCOvD2ogbs9oSK2Pexq
sj3qZbY9oYqwPc3MsD0xH709T1ezPdoJuT1G76o9FueuPZFgtT2cy7U9F9S2PZk/tD2bnLY9
oTC/PX9ItT33/K49iRmyPUYMsD2ozLk9Ij+2PRfpsz3v3Lw9FR+uPchMtD1ON7k9/Qy1PQxy
uz11hrc9tVK3PXiHuD10n7E9moazPV8tqT1xdLo9V863PQ53vD2inKo9Ks64PcAntT3O+LQ9
6Uy3PQVktz1CZLg9D6+7PY0RuD2MTL09Kba4PSzrrj2fjbI94k61PU/kuT3u/LQ9I/a1PQfz
vT0l+Lg9E5e3PX4Ctj0nl7c9xfW1PXHGuz1hxrk9U9m3PRe7sT2sbLU9PKC1PRgUtD0jELc9
yI+6PX6ksz3Y87Y93JW4PfCMsz36cbo911K4PW57tj2w2LE9DgS5PdoutD2CHrs96qevPcBs
vD2vi7U9LV25PaPptD0y77k98bC6PYQGtj1Xg7g9C2W3PfwzvT2oda89ht65Ped1qj2Yz7g9
BZO9Pd9nuD1pZ7I9WU+5PaYNsz3fcbQ9AAK6PRyMuz1l5bU9Mve4Pcjxtj0hxbU9qrG7PdHT
uj0nBLY9Tbu8PYBLuD1GWbY99zjDPQRxwT0tpr49zly1PQezuj0jUrc9vMa/PfILtz3KM7c9
QFGuPTtotz3o47Q9RZ+4PfBPrj1Yj709k3avPVLitD0lqLE9NpO7PUNJsz3IVrg9JiG5PcEv
uj2va7o94rW2PachvT0uHrQ9sz+4Pe20vj0FhLQ9Jw6zPURftj1wErg9XeS1PaNftz1Kjrs9
R0DDPelvtj3w2rg9RKWxPYBWuD3nR7U93A60PZR7uT3EHLU95TPAPafPtz1c3bo9u4O3PaZv
rT0TFrk9sJO3PSexvj10obw9EbK+PeGDvz3hXrw98/K5PRexvD1ajsA9PIC2PYTstD2nzLk9
6gK6PWLVrT2HV7c9MgG6PR63tD1YQLk9/Ia6PVjUvD0OhbY9P5GyPS+Rtj2afrk93n62PfGw
sj1GY7g9lL24PdB+sT1Fa789O+2+PTINtD0H+rM9sIW9PdlStD066rk96mm2PajXwT0IdbM9
v3a7PYOMtz0CQMA91cvAPfbUuD2eXb49aRjGPdceuT0yM7g9aoW3PSlPtT2FH7s9rM+xPXV5
sT0OFsI9w7K6PZHKwz2eKrk9bX2xPSgwuT08hLM9Sue2PSCewT01NLs9zgy1PbRwwD3SlL49
b8m5PUSStD0muLg9yLO5PVH3vz1O67g9yEi1Pd2/vD1k0rg9PPG4PQd7wz3XW7M90Bm1Pd1w
tT1oc709Svy9PR1qvT20GK49qSDAPSmBvj1Jb7c9W/K7Pd4PsD0hfL49dsa6PaAptD1J4rI9
iea9PRm2sD2QCrg9Ry2+PYXCtD14Mb89Gm/BPVZjtT3XAbM9dCm9PRhetj13YLg95gO4PcOc
uz36VrU9sPa1PcTdvj3dSLo9hWDBPfg6vj2kGcU9g3C/Pc+NuT0iVLE9avu3PZJvuj36i709
8Si9Pcluuj1iHrc9CKq7PfaAsz1eobc9LYq2PR3btD1Oebg9FiC3PXs3wD1WDLM98Iy6Pcjh
vT1yTr09gR3DPQuhuj0e8rY9idawPScjuz3jLrs9yEK8Pd4jvj2sxsQ9Hiq9Pd6PvT0137c9
k4DAPTDquT2bxb89OEu8PZ5cuz0bAbE9LSXGPWUDvD20d7s9csu7PTP+xT2T2709Khy5PWKX
uz3E4b49vb23PZoouz3O8bU99jKyPS3ZyD29j7w9pB+6PY5ysz2i8rw9kKu6PVRLuz28wro9
ugu9PfeNvD1Iqr89gse/PQYAuj2Tlrg9efLCPRwYuT39EcE90Lu5PS5yuT0fCb89xM/EPehj
uz2u1Lk9BnW6PZJEvz156r495ii6Pd57tT23O7o9mlG1PduJuD1WXro9azK7PUWtuD1a7L89
bIK6Per9wT3bObw9nJe5PcI+tT2IQ7Y9BTvCPTZpvD3xjbk9u9K5PW4vwD21gL09AViwPUBi
uz2+vLc96WS4Pfcvvz0pbbs9OYbDPRmOuT27x8A99xG5PTeIwD3iHLU92367PeZ/wT0oLLs9
70TBPT45vz09ub49FwS8PUY/wz0MbrU9y8m9PVMhuT1B8r49oebAPdeAuT0fisE9uOG7PQht
xD0qsbs9U169PRrvsj2cn7c9S/PGPTEgwD07kb89jv3CPZIxvT18TcY90Gy7PbOawT32V7U9
9TG9PSCoxT2J87g9BUyzPVemtz2++709nUW0PRCDvT2Td8M9kYDBPZb3tD0ekrg9pwm7PcFD
tT2sK749rhi/PdwRvD3Lb8E9E0jAPSU/uj31M709+1O2PRCMuT3fV8g91tO7PfbSwD16srk9
BdPEPRTwwD0RDrY9NH65Pb/ttT34S8A9d1m9Pahbxj2S7bo9NrG6PXJTwz29s789xsm+PUi2
vz3Au7s9oHWzPUO/wD3Qs709YkzCPbjquz0X0MM96FHBPQbXuz0ZNLk9JqC7PZ96vD0HALc9
trW8PVjFuT1mIMc9c0nAPXRHvD2uKcE9HSm2PZDOwD0UR7o9Dl65Pe5gxD3D4MI9zOm4PRT1
vD0ZasA95E7FPQ3cwT1q47M9Ipm5PcYzuj01Fr09nny+Pf/JwD1O+bs9XYbBPeW/sT0ZLL09
k6i5PfzuvD2kC7w9aBe9PXLTvT1r3MA9qwC8PdaiwD3xQb49pfmzPXIOvz39/r097oq7Pdov
uj0kUsE98Bq8PeSMuz3p6MI9QLTFPaeOvD0yj8E9f6e/PaRXuz3lALo9nra8PdYewD0k7MM9
Gmi9Pc4Euz0cjMM9Xn69PfibxD2/78A9rPK5PQEeuz2pAcM9c8a+PRxQvT37gsI9vsO+Pdjk
vj0rxrs9I0O/PeEkwj0n+rk9kNC9PVWItz02jr89n5+5PbfEwT1Ny789JhTGPdt1vj1zzrw9
B9XDPS3RvD3l/Ls9Wb21PeAawD0WisY98yDAPaXxvT1jSbw9YaDDPX22vj0v/ro9E2y8PUws
vj0SHLo96jy6PXAfuD1Sk709DEa8PQINuj2+YMQ98fjBPXNwvj1FbcQ9Cg/DPeiXuz1EZcM9
Egm+PbY9wj2LIbs9+93HPYkRwj1wpcM97fXDPVA6uj0LQrs9/cm8PYDMuD0bWro9Ze7FPQ2X
wj3hvME9ueu9PdBQvT1suL49lDq/PRpFuj2Ez8Q955W9Pe1OvT3NBcM9+Vq/PaRQvz2Is8Q9
uu7APQQvxD3NgMY97dG+PcdPxD1XXro9oLfFPQWjvT0ISb894yzHPVyNyD2a6749cdXFPR3W
wD3V8rs94UDAPTvSyD1s/L495L6zPTrBwT00Hcg9IRnCPRn+tT2o0cI9Ln2+PcXawj0Dhro9
05fFPalJyD0FSMQ9seS4PUMywT1Gwb89XZu/Pb+HxT2O6sM9bN/IPXI+vT2RZ8A97e3IPcnS
xT1A6r89WIbHPXh/wz3Dfrw9JRfDPbxgxj1mAsM9ryTAPRZqwz2fGsk9gJTCPU+/uz3Rd789
ccXDPQ8ZwT1nuLo9K/zHPWHrwj1+zb49Bxu4PZnEwT3zBL49pZbFPYuewz3tssA9Iu++PUvS
xz1ClMI9F1XAPUxCwz1WRbo9ygjAPXD8yT3Ea7s9hnW+PTNLuz2/pb49xj++PYubvD3mWLo9
SyPCPTcRvT0e/rw9CDTEPV0Zxj0dTcI96hfCPXfrvz3ZnLw9MJjDPUK0xj0938I9waTEPSKi
wD0KlcI9OOjAPQpHxD2aPbk9RJbGPdOoxD0LN7490Yi+PW2RwD0iIME9pVO8PbVyyz0Tnbw9
LsPJPVQCxT3Do8E97OzBPeZNvz0Eu7s9PijGPfopyz33I8c9Z2nDPavjwz0BNsQ9QFPCPam2
tz26bsc9m4u/PTVNuz3RqsM9Bp3EPbhxwT0yp8E9+DPCPc9yuT2b/ME9IeXDPb+NvT1Fvr89
s8PDPb4zvz2jysM9Id/BPWf0vT2cj7k9DtjFPVTKxz3X87s9I+bAPQAowD3Dg7494WHFPQH3
xD1kLsM9I+TJPVE0vT3pQMo9dLS7Pcf6vz2AX8E9QqTAPdrvvT3gM7s9qVPDPaNMwj3cFcE9
Og7APZo0vT22z709nnTDPfLIyj2hsr495r3DPaK0vz0rY789waPFPUggwT2W0cM9iinBPTVO
yD0gob49GG64PW6Axj2zPsY9HqPGPceKvj3GQ8U952LDPZcDxT31ucc9+uHBPQUlvT2NV7k9
s7e/PSwqtj0ALr89XBLDPaKovz3bvsU9T3LHPZ77wj36xbk99lbAPSdouD2yxcM9kh/LPfDN
wj216MA9xcC/PWsWvj37Tb09TX7APWXmwD0Bdrw9h4XAPbi8wD1p/sY9/FK/PZgzwD1SvMc9
fUa+PdYFuz124cQ9dRy/PZFpwj3cDL49VBfHPYlGwD2dXb09sXK+PeaQwT02zsE9Dum/PRdZ
wz2KJrs9PHrBPSUIvj3NeME9s+/GPc/kvj18wsI9jI6/PZb3wD0WYsM9WsrBPSfqyD0nXsE9
UzTDPXpzyD2Umbo9txK9PfYQvz09Gbo9rAXBPVUyxD3nrb89KcfDPYyHxD03xLo9M5a/PX8x
vj2VZ8c9qqbOPWCrvj1WB7496xHCPaWIwz1/4ME9ekvDPe6Bwj3QUr09aDvBPSyRyT0P1sc9
9SfJPdc2xD1kG789ray7PYzRxT2hpsQ9sgC9PaMmxD0XUMU9u9G/PdQiuz2OLr49azTKPb1w
xD0DyMI9XgXAPdsWvz0pVb49U2q8PTecxT0MV8w9fnTAPQ5Gwz0ZhsI94gvSPTGWxD1v4r49
XVnEPe5dwj2lScM9DrjFPRz5wT3Lwsc9JxHDPcjZwz3PecA9ArLIPenYwT391MY9qJfKPf+r
yD2zC8g97IvDPfgevz0+78Y966bBPUjixz0L6Mo9UWPAPaHzyD2qKsU98tTDPfsYvz2i9r49
Iru8Pdniyj16Q8M9iKDBPVovyT27esI98MC9PQIPuT3RgLw98TfFPW79wj1s17w9iGfGPZVQ
xj3G2sQ9T7q9Pdpawj0oi709yuW9PRKUvT1PpME9IjTDPQQovT1+O8Y9j+bEPTTyzj1jKcM9
69/APS2nuz1Ft709i1zBPbThxT1t/L899LC5PTJkwz1/FMQ9fejEPdmAxz0B58o9e6+7Pe7U
wD1d1cQ9mJTCPSHyxj0+ycQ9XL7MPXsXwT179so9OWjDPbSjxj2vxcY9nqnEPTqixD2EiMg9
9Li9PQSNwz0SBL494oDNPVaAvT0uqbw9hOzMPUwgzT2VnMk9Bxq/PQ6Izj3kxLw9Nd3JPRuQ
wz0jecg9xl/DPVXZwT16g8I9UXC9Pav6uz1Etro9JHq7PdKswj2Pmb49zYfIPfKCtj2m+cU9
CQ/BPUiWvj1R+b49Ai/EPYejxz0pJMI9S4nLPaq4yT13Tcs9I/TEPeUDwj1bzb094d3GPVPB
vj3nCcg9tcfBPRpvzT0RNcs9NSy7PVdYwz2XG8M9jEe9PY91wj0a+ME9mci4PcMjwD2qJL49
0+vGPewKwD3nX8o9usnIPVcYuj27O789VQTCPXhfyz1JXLo9UZ7BPXUTwz2Zc8w9p8THPS+1
0D03+sA9JM7IPdmfxj33bLw9zybGParwxz141Mg9ftLDPTzVwj1BX8c9TsLFPel7zj0+VcY9
L1/HPTDixj25c8I9qLLIPeAYwz2s0MI9XM7HPe75wz3FN8c9OIXGPbmoxz05d8c9JvC/Pc7j
vz3btb49IcvGPUn9vD1mHsg9QQrEPQwoxT2Icrw92ejGPfYxxz05L8U9vb3APafBwz1YW8M9
hU2+PQ==</AssayYData></Step><Step><CommonData><SampleLocation>4</SampleLocation><SampleID></SampleID><SampleGroup></SampleGroup><SampleInfo></SampleInfo><SampleRow>B</SampleRow><SamplePlate>1</SamplePlate><WellType>WASH</WellType><Concentration>-1</Concentration><ConcentrationUnits>µg/ml</ConcentrationUnits><MolarConcentration>-1</MolarConcentration><MolarConcUnits>nM</MolarConcUnits><MolecularWeight>-1</MolecularWeight><Temperature>30</Temperature><StartTime>936583</StartTime><AssayTime>120</AssayTime></CommonData><FlowRate>1000</FlowRate><StepType>BASELINE</StepType><StepName>Baseline</StepName><StepStatus>OK</StepStatus><ActualTime>120.001</ActualTime><CycleTime>0.2</CycleTime><AssayXData Points="600">AMBdRM3MXUSa2V1EZuZdRETzXUQAAF5E3QxeRJoZXkRmJl5EMzNeRBBAXkTuTF5EmlleRHdm
XkQzc15EEIBeRM2MXkSamV5EZqZeRDOzXkQAwF5E3cxeRJrZXkR35l5EM/NeRBAAX0TdDF9E
mhlfRHcmX0QzM19EEEBfRN1MX0SqWV9EZmZfRDNzX0QQgF9E3YxfRJqZX0SHpl9EM7NfRBDA
X0TNzF9EmtlfRIfmX0RE819EEABgRM0MYESqGWBEZiZgRDMzYEQQQGBE3UxgRJpZYER3ZmBE
M3NgRBCAYETNjGBEmplgRIemYEREs2BEAMBgRN3MYESa2WBEd+ZgRDPzYEQAAGFEzQxhRJoZ
YUR3JmFERDNhRBBAYUTNTGFEmllhRHdmYUQzc2FEEIBhRM2MYUSqmWFEZqZhRESzYUQAwGFE
zcxhRJrZYURm5mFERPNhRBAAYkTdDGJEmhliRGYmYkQzM2JEEEBiRM1MYkSqWWJEd2ZiRDNz
YkQAgGJEzYxiRKqZYkRmpmJEM7NiRBDAYkTdzGJEmtliRHfmYkRE82JEEABjRN0MY0SaGWNE
ZiZjREQzY0QQQGNE3UxjRJpZY0R3ZmNERHNjRACAY0TNjGNEmpljRGamY0REs2NEEMBjRM3M
Y0Sa2WNEZuZjRDPzY0QAAGREzQxkRJoZZER3JmREMzNkRBBAZETNTGREqllkRHdmZEREc2RE
EIBkRM2MZESqmWREd6ZkRDOzZEQAwGREzcxkRJrZZERm5mREM/NkRBAAZUTdDGVEmhllRGYm
ZUQzM2VEEEBlRM1MZUSaWWVEZmZlRERzZUQAgGVE3YxlRJqZZUR3pmVEM7NlRBDAZUTNzGVE
mtllRGbmZURE82VEAABmRM0MZkSqGWZEdyZmREQzZkQQQGZE3UxmRJpZZkR3ZmZEM3NmRBCA
ZkTdjGZEmplmRHemZkQzs2ZEAMBmRN3MZkSa2WZEd+ZmRETzZkQQAGdEzQxnRJoZZ0R3JmdE
MzNnRABAZ0TdTGdEmllnRIdmZ0Qzc2dEAIBnRM2MZ0SqmWdEZqZnRESzZ0QAwGdEzcxnRJrZ
Z0R35mdEM/NnRBAAaETNDGhEmhloRHcmaEREM2hEEEBoRM1MaESqWWhEZmZoRERzaEQAgGhE
3YxoRJqZaER3pmhEM7NoRBDAaETNzGhEqtloRGbmaEQz82hEAABpRM0MaUSqGWlEZiZpRDMz
aUQQQGlE3UxpRJpZaURmZmlERHNpRBCAaUTNjGlEqplpRGamaUQzs2lEAMBpRM3MaUSa2WlE
d+ZpRETzaUQQAGpEzQxqRJoZakR3JmpEMzNqRBBAakTdTGpEqllqRGZmakQzc2pEEIBqRM2M
akSqmWpEd6ZqRDOzakQQwGpEzcxqRJrZakR35mpEM/NqRBAAa0TNDGtEmhlrRHcma0QzM2tE
EEBrRM1Ma0SqWWtEZmZrRERza0QAgGtE3YxrRJqZa0R3pmtEM7NrRBDAa0TdzGtEmtlrRGbm
a0RE82tEEABsRN0MbESaGWxEZiZsREQzbEQAQGxEzUxsRKpZbERmZmxEM3NsRBCAbETNjGxE
qplsRHembEQzs2xEAMBsRM3MbESa2WxEZuZsRDPzbEQAAG1E3QxtRKoZbUR3Jm1EMzNtRBBA
bUTNTG1EmlltRGZmbUREc21EAIBtRN2MbUSamW1Ed6ZtRESzbUQAwG1EzcxtRKrZbURm5m1E
M/NtRAAAbkTNDG5EmhluRHcmbkREM25EAEBuRM1MbkSaWW5Ed2ZuRERzbkQAgG5EzYxuRKqZ
bkR3pm5EM7NuRADAbkTdzG5EqtluRHfmbkQz825EAABvRM0Mb0SaGW9EdyZvRDMzb0QQQG9E
zUxvRKpZb0SHZm9ERHNvRACAb0TdjG9EmplvRGamb0Qzs29EEMBvRM3Mb0Sa2W9EZuZvRDPz
b0QQAHBEzQxwRJoZcERmJnBERDNwRABAcETdTHBEmllwRGZmcEREc3BEEIBwRM2McESamXBE
d6ZwRDOzcEQQwHBEzcxwRKrZcERm5nBEM/NwRBAAcUTNDHFEmhlxRHcmcUREM3FEAEBxRN1M
cUSaWXFEd2ZxRDNzcUQQgHFE3YxxRJqZcURmpnFERLNxRBDAcUTNzHFEmtlxRHfmcUQz83FE
AAByRN0MckSaGXJEZiZyRDMzckQQQHJE3UxyRJpZckRmZnJERHNyRBCAckTdjHJEqplyRHem
ckQzs3JEEMByRO7MckSa2XJEZuZyRDPzckQQAHNE3QxzRJoZc0RmJnNEMzNzRBBAc0TdTHNE
qllzRHdmc0Qzc3NEEIBzRM2Mc0SqmXNEd6ZzRDOzc0QAwHNEzcxzRJrZc0Rm5nNEM/NzRAAA
dETdDHREmhl0RGYmdEQzM3REAEB0RM1MdESaWXREd2Z0RDNzdEQQgHREzYx0RJqZdERmpnRE
M7N0RBDAdETdzHREmtl0RGbmdERE83REEAB1RN0MdUSqGXVEdyZ1RDMzdUQQQHVEzUx1RKpZ
dURmZnVEM3N1RACAdUTNjHVEmpl1RHemdUQzs3VEAMB1RN3MdUSa2XVEZuZ1RDPzdUQAAHZE
zQx2RJoZdkRmJnZEMzN2RABAdkTdTHZEmll2RGZmdkQzc3ZEEIB2RM2MdkSqmXZEd6Z2RDOz
dkQAwHZE3cx2RJrZdkRm5nZERPN2RBAAd0TdDHdEmhl3RGYmd0QzM3dEEEB3RN1Md0SqWXdE
d2Z3RERzd0QAgHdEzYx3RJqZd0RmpndERLN3RBDAd0TdzHdEmtl3RHfmd0RE83dEEAB4RM0M
eESaGXhEZiZ4REQzeEQAQHhEzUx4RJpZeERmZnhEM3N4RBCAeETdjHhEmpl4RHemeEQzs3hE
EMB4RN3MeESa2XhEd+Z4RETzeEQQAHlE3Qx5RKoZeUR3JnlEMzN5RBBAeUTdTHlEqll5RHdm
eUQzc3lEEIB5RN2MeUSamXlEZqZ5RESzeUQAwHlEzcx5RJrZeURm5nlERPN5RBAAekTdDHpE
mhl6RHcmekREM3pEEEB6RN1MekSaWXpEd2Z6RDNzekQQgHpE3Yx6RJqZekRmpnpERLN6RBDA
ekTNzHpEmtl6RHfmekRE83pEEAB7RM0Me0SqGXtEdyZ7RDMze0QAQHtEzUx7RJpZe0R3ZntE
M3N7RBCAe0TdjHtEmpl7RHeme0REs3tE</AssayXData><AssayYData Points="600">lnDGPdAuvD2hxMA9aQzJPSWevT3y/8A9fC69PXr6tD3cgrs9gVu2Pa77tT0FrLo9v9CsPafk
tD3Wzb49qjO0PYFHrj0HMLs9qTu3Pcozrz3RPrQ9/kuyPd59qj1R76g9UYmuPRzmrD1G5K89
diqmPfgerz3XwK090UavPfPisD0xjK49SWCrPRqsqz2cJao9gfWlPVDGrD2Ntqc9hqipPcS4
oj0mna09HryrPTXVpj3pqa49o6asPaKupj0Ey6o9z4ajPRkrqD0WJqw91/avPZxMrD2kNZ09
xlajPYP1pj1abJ89IAGiPc4/pj1ZuqU9vMqlPZQ/oD1WXKQ9HvGiPQ7Toj01S6I92w+mPUsy
nz1jFKY90k6iPWLvmj38UaU9WJCePUeyoT3KyqY9uhmgPemaqj1pwKY9O7eqPRq4pz2eoaI9
VbyZPVuKmz0FsKE9MYmiPWgEoz1qv6g9BaidPdripT3WL6I9RTSjPVvApD3OxqA9cPilPfSU
pD3xEaA9FPCfPSZRnz0jZKY9cSqUPWsdoD2in6M9eA+hPT4OlD1wfqI9Av2ePdpboT3b0Js9
YqqgPXxpnT2w/KE96KycPa8jlT1eCJY9BXufPRAdmD0KOKE9ca6YPbYpqz1qaJo9Dp+cPSdE
nz0gsJ09DGWcPQzeoz2ezJ891/edPX0Mlj3i6p09OfCYPc2Vnj0ReKA9Gk+gPQcEoj1Jlpc9
4d+dPVMimD2kvZ89in6WPYQtpT3RhJU9+nORPQ7Nnj2EEpc9h8GfPYbrpT0Pxpk9++qUPemf
pD11jJo9VBKZPRutoD0o+JY9HouYPb8WmD1F7aM90fyQPVfZmT3UPJo9geqZPbSjnj0Vm5U9
g5yVPTsUlT0AoZY9K8iaPf9VkD0Pv5c9nWqWPZycoT30mJo9kkGWPdyAlj3md5c9RnaPPSpo
ij0HIpM9emCdPQY9kD1j4pU9gIiNPWrolD2A6Zg9aNSYPcO3jD1cS5Q92l6aPcKokz1HC4k9
tROXPdHJnD2fnJQ9JKGQPbBClD2Qdpc9m7SXPdmInD1lwpI9Ux6SPabmlz0VnZU9yWiQPZ8L
jD1+VpY9COCWPZfMmD3H6Zs9vUeZPTU8lj0luZI9FjaUPcYPkz1WZJM9znOSPbYOmj0b8ZI9
fqqLPZNZlD0xpJI9LU+QPV90kj0IrZU9qaKJPSIukj1FkZA9WLKOPbMjlD0yHpc9bd6QPYaU
lj1DVJI96zmXPZiIkT1JfI09FaiVPeErlD2tbYg99IGWPdw+kT2KPow9c9eVPdR5kz2JhZA9
wEWVPSj3hz2Y4Y89YFiTPQaNkT1z8pQ99B+UPXrykD1geos9yTmQPRlajj3ApIo9r0aYPWxP
jT1Imps99n6RPVn1iz1K0JI9wG6JPXaekj3LMYg993OUPSVkiz2lpYo9daKQPfmwjz3LjYs9
kpOOPagskD2UlZY9ZImWPbjilz0LsI09OwyJPT6vij1M3Y89xFyLPXIhlD0OuZQ9hjePPTKg
kT0JII89sYuUPSo1kD1SS4o9BJeSPbsCjj3a1Ic9dyWIPRKUiz2NLJI9S5aCPYBhkT0csY49
8ReMPZLpkj2TTZI98wmKPVKNhz29LJA9symIPYz+kD3jPYc9JhKOPdp+jT1Z25A9WmCOPbE1
jD3yLZE9E2KOPQpCiD2hDok9fyeOPbCJiz1ggJE9wpuJPTXKiT1GuoY988WFPa9HgD3Tv4s9
Gt2UPQ7lhz24Q4k9IFSFPb7LiT3DDoo9lhyHPe2/jz3TpYI9Gh6FPfUFkj1Q2YU9MB6JPXcG
kz0FMJE9a9KFPY/Miz0l7Yk9GCeNPdk6jD3E+I49GsuSPYUlkT3tUJU9/7iHPdYeij33JIU9
+/uPPc1ylT2ky4490IeLPebsiD3gF4c99VWOPfkmjj35uY09/1KRPe5IhD3API49PqiHPc6d
jT3hAJA9kJ6EPTvvgT2UXYM9GF+JPWDPjz3XEJA9bhaPPWYVjz2aIoo9MOaOPSdPjT0+6I89
CyNzPVOcgT2pNIk9pQCHPX8qgT3Av4M9wH2BPSLMij04V4o9hV+LPTyIij0hfZE9TlqEPesg
jz1NM389gnOGPQC6hz3pKIU9h7h/PSE8fD3WeYA9K+N+PTqhiT0dboo9DRSFPQZAgz3JXoc9
scOFPcmUiT1QhIY98fSFPRbmgz2wJIo9v+CEPWeThz2Vyos9px+LPbE+ij0j5409g+OIPfV7
dj1c24M9dTeIPWPFgz1/mYw9DJB+PZXehT2W6YU95ruIPZKpgD0DDoA9/G6FPfJ4iT2YZ4Y9
w82EPfBvjT0KKIY9lqKHPWKliT183Ic9QfqCPaRggj0deI89h8mEPe9tgT2e5Yg9ejKIPXOw
gj04dYk9KwCOPRwHfz2pIIQ9c5eCPVZEhT1i7Yw9gpCKPYvlij0z3og9Dc+CPUaAhD3F6H49
Lyt+PYyKgj0OtoU9pd2DPQNNhj3ol4M9s3GHPY+chz1eioQ9HHyDPWCzgD0ktH49u0GIPSyB
iz0cjoI9lXuHPSh3iT3nOoY93OuJPT3IgD0vvYk9ldmMPbFleD2vkoI9GBR+PTEmiz1Dy3o9
S1WDPWyQjD0HfoQ9/12APc82iT0173k9JmqHPbhjfz1D9Hk9UTmCPbDsiD1w/YY9HFiGPVKR
fj2lq309LQCEPZxahT0NgYE94Uh2Pc9Igj0YJXY9W9qHPft8dD1e0oQ9U3qFPYELfz0rLn89
SMWLPebKhz0fbYM9ZlSEPVPYfT1oUIA9NxqCPbKmhD1W1H898pOEPYWjfD1WOYg9nk2EPRb7
gT3YenI9xB+FPciFfz00q4U9luV5PfmshT1pBoQ9BaR2PXuqgT1Yt4M9hkiMPWuhgT0vSIU9
oxx3PX7idz0nr309f7F5Pedqgz213nQ9VlN+PXF6hD3+qYM95St8PbKshj3cVYQ9RRmEPZjQ
dz2eFoA9E5WEPWgdhj26WH096RqFPRgZgz3jyX4913yEPcvLfT0b44Q9YpWKPYhQgj0s0IY9
ggxvPda1gD11FHY90dGGPS5gfD01DYQ90vtoPUcahD3NN4g9zJWBPa4Agj1beWw9bWx5PUW4
gD0bd4E9BLF8PZ3uhT0XHnk9uex0PZoWgT3PpnQ9H613PXRsez09IoA9WxWCPYbCez2oQ349
SfN6PeXYgj1UyoY9rXV0PY9Mgz0sZ4A9</AssayYData></Step><Step><CommonData><SampleLocation>10</SampleLocation><SampleID></SampleID><SampleGroup></SampleGroup><SampleInfo></SampleInfo><SampleRow>B</SampleRow><SamplePlate>1</SamplePlate><WellType>KSAMPLE</WellType><Concentration>-1</Concentration><ConcentrationUnits>µg/ml</ConcentrationUnits><MolarConcentration>-1</MolarConcentration><MolarConcUnits>nM</MolarConcUnits><MolecularWeight>-1</MolecularWeight><Temperature>30</Temperature><StartTime>1067818</StartTime><AssayTime>1400</AssayTime></CommonData><FlowRate>1000</FlowRate><StepType>ASSOC</StepType><StepName>Association</StepName><StepStatus>OK</StepStatus><ActualTime>1194</ActualTime><CycleTime>0.2</CycleTime><AssayXData Points="5970">EcB7RN7Me0S72XtEiOZ7RETze0QRAHxE7gx8RLsZfESIJnxEVTN8RBFAfETuTHxEu1l8RIhm
fERVc3xEIYB8RN6MfESrmXxEiKZ8RFWzfEQRwHxE7sx8RKvZfESI5nxERPN8RBEAfUTuDH1E
qxl9RIgmfUREM31EIUB9RN5MfUSrWX1EiGZ9RERzfUQRgH1E7ox9RKuZfUSIpn1ERLN9RCHA
fUTezH1Eu9l9RIjmfURE831EIQB+RN4MfkSrGX5EdyZ+REQzfkQRQH5E7kx+RKtZfkSIZn5E
VXN+RBGAfkTujH5Eq5l+RHemfkREs35EIcB+RO7MfkSr2X5Ed+Z+RETzfkQRAH9E3gx/RKsZ
f0R3Jn9EVTN/RBFAf0TuTH9Eq1l/RHdmf0REc39EEYB/RN6Mf0S7mX9Ed6Z/RFWzf0QRwH9E
3sx/RKvZf0SI5n9ERPN/RBEAgERvBoBE3QyAREQTgESiGYBEESCARHcmgETdLIBEPDOARKo5
gEQRQIBEd0aARN1MgEREU4BEolmARAhggERvZoBE3WyARDxzgESqeYBECICARHeGgETdjIBE
RJOARKqZgEQIoIBEd6aARNWsgEREs4BEormARBHAgERvxoBE3cyARDzTgESq2YBEEeCARHfm
gETd7IBERPOARKr5gEQIAIFEdwaBRNUMgUQ8E4FEohmBRBEggURvJoFE3SyBRDwzgUSiOYFE
EUCBRHdGgUTdTIFEPFOBRKJZgUQRYIFEb2aBRN1sgUREc4FEqnmBRBGAgURvhoFE1YyBRDyT
gUSimYFEEaCBRG+mgUTVrIFERLOBRKq5gUQRwIFEd8aBRNXMgURE04FEotmBRBHggURv5oFE
3uyBRDzzgUSq+YFEEQCCRHcGgkTeDIJERBOCRKIZgkQIIIJEfyaCRNUsgkQ8M4JEojmCRBFA
gkRvRoJE3kyCRERTgkSqWYJECGCCRHdmgkTVbIJEPHOCRKJ5gkQIgIJEd4aCRN6MgkREk4JE
qpmCRAiggkRvpoJE3qyCRDyzgkSiuYJEEcCCRG/GgkTVzIJEPNOCRLLZgkQR4IJEd+aCRNXs
gkRE84JEovmCRAgAg0RvBoNE1QyDREQTg0SqGYNECCCDRG8mg0TVLINERDODRKo5g0QIQINE
b0aDRNVMg0REU4NEolmDRAhgg0RvZoNE3myDRDxzg0SieYNECICDRG+Gg0TVjINERJODRKKZ
g0QRoINEb6aDRNWsg0REs4NEqrmDRBHAg0RvxoNE3syDRDzTg0Sq2YNECOCDRHfmg0TV7INE
PPODRKr5g0QRAIREdwaERN4MhEREE4REohmERAgghERvJoRE3iyERDwzhESiOYREEUCERG9G
hETeTIRERFOERKJZhEQIYIREb2aERNVshEQ8c4REonmERBGAhERvhoRE3oyERDyThESimYRE
CKCERG+mhETVrIRERLOERKK5hEQRwIREb8aERN7MhEQ804REqtmERBHghER35oRE3uyERETz
hESi+YREEQCFRG8GhUTeDIVEPBOFRKoZhUQRIIVEdyaFRN4shUQ8M4VEojmFRBFAhURvRoVE
3kyFRERThUSiWYVECGCFRHdmhUTVbIVERHOFRKp5hUQRgIVEb4aFRN6MhUREk4VEopmFRAig
hURvpoVE3qyFRDyzhUSquYVEEcCFRHfGhUTezIVEPNOFRKLZhUQR4IVEb+aFRN7shUQ884VE
qvmFRAgAhkRvBoZE3gyGRDwThkSiGYZEESCGRHcmhkTeLIZERDOGRKI5hkQRQIZEd0aGRN5M
hkQ8U4ZEolmGRAhghkR3ZoZE3myGRDxzhkSqeYZECICGRG+GhkTejIZERJOGRKKZhkQRoIZE
b6aGRNWshkREs4ZEqrmGRAjAhkRvxoZE1cyGRDzThkSq2YZEEeCGRG/mhkTe7IZERPOGRKL5
hkQIAIdEbwaHRN4Mh0Q8E4dEohmHRBEgh0RvJodE1SyHRDwzh0SqOYdEEUCHRHdGh0TVTIdE
RFOHRKpZh0QIYIdEb2aHRN5sh0Q8c4dEonmHRBGAh0R3hodE1YyHRESTh0SimYdEEaCHRG+m
h0TVrIdERLOHRKq5h0QRwIdEb8aHRN7Mh0RE04dEqtmHRAjgh0R35odE1eyHRDzzh0Sq+YdE
EQCIRG8GiETeDIhEPBOIRKoZiEQRIIhEbyaIRN4siEQ8M4hEqjmIRBFAiER3RohE1UyIRERT
iESqWYhEEWCIRHdmiETebIhEPHOIRKp5iEQIgIhEb4aIRN6MiEREk4hEqpmIRBGgiERvpohE
1ayIRDyziESiuYhECMCIRG/GiETezIhEPNOIRKLZiEQR4IhEd+aIRNXsiERE84hEovmIRBEA
iURvBolE3gyJRDwTiUSqGYlEESCJRG8miUTeLIlEPDOJRKI5iUQIQIlEd0aJRN5MiUREU4lE
olmJRAhgiURvZolE3myJRDxziUSieYlECICJRHeGiUTejIlEPJOJRKqZiUQIoIlEd6aJRN6s
iUREs4lEormJRBHAiUR3xolE3syJRDzTiUSi2YlEGeCJRG/miUTe7IlEPPOJRKr5iUQRAIpE
dwaKRN4MikQ8E4pEqhmKRBEgikRvJopE1SyKRDwzikSiOYpEEUCKRG9GikTVTIpEPFOKRKpZ
ikQIYIpEd2aKRNVsikREc4pEonmKRBGAikRvhopE3oyKRDyTikSimYpEEaCKRG+mikTerIpE
RLOKRKq5ikQIwIpEb8aKRNXMikRE04pEotmKRBHgikRv5opE3uyKRETzikSq+YpECACLRHcG
i0TeDItEPBOLRKoZi0QRIItEbyaLRNUsi0REM4tEojmLRBFAi0RvRotE1UyLRDxTi0SqWYtE
CGCLRHdmi0TebItETHOLRKp5i0QRgItEb4aLRN6Mi0Q8k4tEopmLRAigi0R3potE3qyLRESz
i0SiuYtECMCLRHfGi0TVzItERNOLRKrZi0QI4ItEd+aLRNXsi0RE84tEqvmLRAgAjER3BoxE
1QyMRDwTjESqGYxEESCMRHcmjETVLIxEPDOMRKo5jEQRQIxEb0aMRNVMjEREU4xEolmMRBFg
jER3ZoxE3myMRDxzjESieYxEEYCMRHeGjETVjIxEPJOMRKqZjEQIoIxEd6aMRN6sjEREs4xE
ormMRBHAjERvxoxE3syMRETTjESi2YxECOCMRG/mjETV7IxEPPOMRKr5jEQRAI1EbwaNRNUM
jUQ8E41EohmNRAggjURvJo1E3iyNRDwzjUSqOY1EEUCNRHdGjUTVTI1EPFONRKpZjUQRYI1E
d2aNRNVsjUREc41EonmNRBGAjURvho1E1YyNRDyTjUSqmY1EEaCNRG+mjUTVrI1ERLONRKK5
jUQIwI1Eb8aNRNXMjURE041EotmNRBHgjURv5o1E3uyNRDzzjUSi+Y1ECACORHcGjkTVDI5E
RBOORKIZjkQRII5EbyaORNUsjkREM45EqjmORBFAjkRvRo5E3kyORDxTjkSqWY5ECGCORHdm
jkTmbI5EPHOORKp5jkQIgI5Ed4aORNWMjkQ8k45EopmORBGgjkRvpo5E1ayORDyzjkSquY5E
EcCORHfGjkTVzI5ERNOORKrZjkQI4I5Eb+aORNXsjkQ8845EqvmORAgAj0RvBo9E1QyPRDwT
j0SiGY9EESCPRG8mj0TeLI9EPDOPRKo5j0QIQI9Eb0aPRNVMj0REU49EqlmPRBFgj0RvZo9E
3myPRDxzj0SqeY9ECICPRG+Gj0TejI9ERJOPRKqZj0QRoI9Eb6aPRNWsj0REs49EqrmPRAjA
j0Rvxo9E3syPRETTj0Si2Y9ECOCPRG/mj0Te7I9EPPOPRKL5j0QIAJBEbwaQRNUMkEQ8E5BE
ohmQRBEgkER3JpBE3iyQREQzkESiOZBECECQRHdGkETVTJBERFOQRKpZkEQRYJBEb2aQRN5s
kEREc5BEonmQRBGAkERvhpBE5oyQRDyTkESimZBECKCQRG+mkETVrJBEPLOQRKK5kEQRwJBE
b8aQRNXMkERE05BEotmQRBHgkERv5pBE3uyQRDzzkESi+ZBEEQCRRG8GkUTVDJFEPBORRKoZ
kUQRIJFEdyaRRN4skUQ8M5FEojmRRBFAkURvRpFE3kyRRDxTkUSiWZFECGCRRHdmkUTebJFE
PHORRKJ5kUQRgJFEb4aRRNWMkUQ8k5FEqpmRRBGgkURvppFE1ayRRDyzkUSquZFECMCRRG/G
kUTezJFERNORRKLZkUQR4JFEb+aRRNXskURE85FEovmRRAgAkkR3BpJE3gySRDwTkkSiGZJE
CCCSRHcmkkTeLJJERDOSRKI5kkQIQJJEb0aSRNVMkkREU5JEolmSRBFgkkRvZpJE3mySRDxz
kkSqeZJECICSRHeGkkTVjJJEPJOSRKqZkkQIoJJEb6aSRNWskkQ8s5JEormSRBHAkkRvxpJE
1cySRDzTkkSq2ZJECOCSRHfmkkTV7JJERPOSRKr5kkQIAJNEbwaTRN4Mk0Q8E5NEqhmTRBEg
k0RvJpNE3iyTRDwzk0SqOZNEEUCTRHdGk0TeTJNEPFOTRLJZk0QRYJNEd2aTRNVsk0Q8c5NE
onmTRBGAk0R3hpNE1YyTRDyTk0SqmZNECKCTRHemk0TVrJNEPLOTRKq5k0QRwJNEb8aTRN7M
k0RE05NEotmTRAjgk0Rv5pNE3uyTRETzk0Si+ZNECACURHcGlETeDJREPBOURKIZlEQRIJRE
dyaURN4slEQ8M5REqjmURAhAlERvRpRE3kyURDxTlESiWZRECGCURHdmlETVbJRERHOURKJ5
lEQRgJREd4aURN6MlEQ8k5REqpmURBGglERvppRE3qyURDyzlESquZRECMCURG/GlETezJRE
PNOURKLZlEQR4JREd+aURN7slEQ885REovmURAgAlUR3BpVE3gyVRDwTlUSqGZVEESCVRG8m
lUTVLJVERDOVRKI5lUQIQJVEb0aVRNVMlUQ8U5VEqlmVRBFglUR3ZpVE1WyVRDxzlUSieZVE
EYCVRG+GlUTejJVERJOVRKKZlUQIoJVEb6aVRN6slUREs5VEormVRBHAlURvxpVE1cyVRETT
lUSi2ZVECOCVRG/mlUTV7JVEPPOVRKr5lUQRAJZEdwaWRN4MlkQ8E5ZEohmWRAgglkR3JpZE
1SyWRDwzlkSiOZZEEUCWRG9GlkTVTJZERFOWRKJZlkQIYJZEb2aWRNVslkQ8c5ZEonmWRBGA
lkR3hpZE3oyWRDyTlkSimZZEEaCWRHemlkTVrJZEPLOWRKK5lkQRwJZEb8aWRN7MlkRE05ZE
qtmWRBHglkR35pZE1eyWRDzzlkSi+ZZECACXRG8Gl0TeDJdEPBOXRKoZl0QIIJdEdyaXRN4s
l0REM5dEqjmXRBFAl0R3RpdE1UyXRDxTl0SiWZdEEWCXRHdml0TVbJdEPHOXRKJ5l0QRgJdE
d4aXRNWMl0REk5dEqpmXRAigl0R3ppdE3qyXRESzl0SiuZdECMCXRG/Gl0TezJdERNOXRKrZ
l0QI4JdEb+aXRNXsl0Q885dEqvmXRBEAmERvBphE3gyYRDwTmESiGZhEESCYRHcmmETeLJhE
PDOYRKo5mEQIQJhEd0aYRNVMmEREU5hEolmYRAhgmERvZphE3myYRDxzmESqeZhECICYRHeG
mETVjJhEPJOYRKKZmEQRoJhEd6aYRNWsmEQ8s5hEqrmYRAjAmERvxphE3syYRDzTmESi2ZhE
COCYRG/mmETV7JhERPOYRKr5mEQIAJlEdwaZRN4MmUQ8E5lEohmZRBEgmURvJplE3iyZREQz
mUSqOZlECECZRHdGmUTVTJlERFOZRKJZmUQIYJlEd2aZRNVsmUREc5lEonmZRAiAmUR3hplE
1YyZRDyTmUSqmZlECKCZRHemmUTerJlERLOZRKq5mUQIwJlEb8aZRNXMmURE05lEotmZRAjg
mUR35plE1eyZRDzzmUSi+ZlECACaRG8GmkTVDJpEPBOaRKoZmkQIIJpEbyaaRNUsmkRMM5pE
ojmaRBFAmkR3RppE3kyaRDxTmkSiWZpEEWCaRHdmmkTebJpERHOaRKp5mkQIgJpEb4aaRN6M
mkREk5pEopmaRAigmkRvpppE1ayaRDyzmkSiuZpECMCaRHfGmkTVzJpEPNOaRKrZmkQR4JpE
d+aaRNXsmkQ885pEovmaRBEAm0R3BptE3gybRDwTm0SqGZtEESCbRHcmm0TeLJtEPDObRKo5
m0QRQJtEd0abRNVMm0REU5tEqlmbRBFgm0RvZptE3mybRERzm0SqeZtEEYCbRHeGm0TVjJtE
PJObRKqZm0QRoJtEd6abRNWsm0Q8s5tEqrmbRBHAm0RvxptE3sybRETTm0Si2ZtECOCbRG/m
m0Te7JtEPPObRKr5m0QIAJxEbwacRNUMnEREE5xEqhmcRBEgnER3JpxE3iycREQznESiOZxE
EUCcRHdGnETeTJxEPFOcRKJZnEQIYJxEd2acRNVsnEQ8c5xEonmcRBGAnERvhpxE3oycREST
nESimZxEEaCcRHemnETerJxEPLOcRKq5nEQIwJxEd8acRN7MnEQ805xEotmcRAjgnER35pxE
3uycRDzznESq+ZxECACdRHcGnUTVDJ1EPBOdRKoZnUQRIJ1EbyadRN4snUREM51EojmdRBFA
nURvRp1E3kydRERTnUSiWZ1EEWCdRHdmnUTebJ1ERHOdRKp5nUQRgJ1Eb4adRNWMnUREk51E
qpmdRBGgnUR3pp1E3qydRDyznUSquZ1ECMCdRG/GnUTezJ1EPNOdRKLZnUQI4J1Ed+adRN7s
nURE851EovmdRAgAnkR3Bp5E3gyeRDwTnkSiGZ5EESCeRG8mnkTeLJ5ERDOeRKI5nkQRQJ5E
b0aeRNVMnkQ8U55EolmeRBFgnkRvZp5E3myeRERznkSqeZ5ECICeRHeGnkTejJ5ERJOeRKKZ
nkQRoJ5Eb6aeRN6snkREs55EormeRAjAnkRvxp5E1cyeRDzTnkSq2Z5EEeCeRHfmnkTV7J5E
RPOeRKr5nkQIAJ9EbwafRN4Mn0Q8E59EohmfRBEgn0R3Jp9E1SyfREQzn0SqOZ9ECECfRHdG
n0TVTJ9EPFOfRKJZn0QRYJ9Ed2afRN5sn0Q8c59EonmfRBmAn0R3hp9E1YyfRDyTn0SqmZ9E
EaCfRG+mn0TVrJ9ERLOfRKq5n0QRwJ9Eb8afRN7Mn0RE059EotmfRBHgn0R35p9E1eyfRDzz
n0Sq+Z9EEQCgRG8GoETVDKBERBOgRKIZoEQIIKBEbyagRNUsoEREM6BEqjmgRAhAoERvRqBE
1UygRERToESiWaBECGCgRG9moETebKBEPHOgRKJ5oEQRgKBEd4agRN6MoEQ8k6BEopmgRAig
oER3pqBE1aygRESzoESquaBECMCgRHfGoETezKBEPNOgRKrZoEQZ4KBEb+agRN7soERE86BE
ovmgRBEAoURvBqFE1QyhRDwToUSiGaFEESChRG8moUTVLKFEPDOhRKI5oUQRQKFEd0ahRN5M
oUREU6FEqlmhRBFgoUR3ZqFE3myhRERzoUSieaFECIChRHeGoUTVjKFEPJOhRKqZoUQRoKFE
b6ahRNWsoUREs6FEqrmhRAjAoUR3xqFE1cyhRETToUSq2aFECOChRG/moUTe7KFERPOhRKr5
oUQRAKJEbwaiRN4MokREE6JEohmiRAggokRvJqJE3iyiRDwzokSiOaJECECiRG9GokTVTKJE
PFOiRKJZokQRYKJEd2aiRN5sokREc6JEqnmiRAiAokRvhqJE1YyiRDyTokSimaJEEaCiRHem
okTVrKJEPLOiRKK5okQIwKJEd8aiRNXMokQ806JEotmiRBHgokR35qJE3uyiRETzokSq+aJE
CACjRHcGo0TVDKNEPBOjRKIZo0QRIKNEbyajRN4so0REM6NEqjmjRAhAo0RvRqNE1UyjRDxT
o0SqWaNECGCjRHdmo0TVbKNERHOjRKJ5o0QRgKNEb4ajRNWMo0REk6NEopmjRBGgo0R3pqNE
3qyjRESzo0SquaNEEcCjRHfGo0TVzKNEPNOjRKrZo0QI4KNEb+ajRN7so0Q886NEovmjRBEA
pER3BqRE1QykRDwTpESiGaREESCkRG8mpETeLKREPDOkRKo5pEQIQKREb0akRN5MpEQ8U6RE
qlmkRAhgpER3ZqRE3mykRDxzpESqeaREEYCkRG+GpETVjKREPJOkRKKZpEQRoKREd6akRN6s
pEREs6REqrmkRBHApERvxqRE3sykRETTpESq2aREEeCkRG/mpETe7KREPPOkRKr5pEQRAKVE
bwalRNUMpUQ8E6VEohmlRBEgpUR3JqVE1SylREQzpUSiOaVEEUClRG9GpUTVTKVEPFOlRKpZ
pUQIYKVEd2alROZspUQ8c6VEqnmlRAiApUR3hqVE3oylRDyTpUSqmaVEEaClRHempUTerKVE
PLOlRKq5pUQRwKVEb8alRN7MpURE06VEqtmlRBHgpURv5qVE1eylRETzpUSi+aVEEQCmRG8G
pkTVDKZEPBOmRKIZpkQRIKZEdyamRNUspkQ8M6ZEqjmmRAhApkRvRqZE1UymRERTpkSqWaZE
EWCmRG9mpkTebKZEPHOmRKp5pkQRgKZEd4amRNWMpkQ8k6ZEopmmRBGgpkR3pqZE3qymRESz
pkSiuaZECMCmRG/GpkTezKZEPNOmRKrZpkQI4KZEd+amRNXspkRE86ZEovmmRAgAp0R3BqdE
3gynREQTp0SqGadECCCnRHcmp0TeLKdEPDOnRKI5p0QIQKdEd0anRNVMp0Q8U6dEolmnRAhg
p0R3ZqdE3mynRERzp0SieadECICnRHeGp0TVjKdERJOnRKqZp0QRoKdEd6anRNWsp0Q8s6dE
qrmnRBHAp0RvxqdE3synRETTp0Si2adEEeCnRG/mp0TV7KdEPPOnRKL5p0QRAKhEdwaoRNUM
qEREE6hEqhmoRAggqERvJqhE1SyoRDwzqESqOahECECoRG9GqETeTKhERFOoRKpZqEQRYKhE
b2aoRNVsqEREc6hEqnmoRBGAqERvhqhE3oyoRESTqESimahECKCoRG+mqETerKhEPLOoRKq5
qEQIwKhEd8aoRN7MqERE06hEqtmoRBHgqERv5qhE3uyoRDzzqESi+ahECACpRG8GqUTVDKlE
RBOpRKoZqUQRIKlEdyapRNUsqUQ8M6lEojmpRBFAqUR3RqlE3kypRDxTqUSiWalEEWCpRG9m
qUTebKlEPHOpRKJ5qUQIgKlEb4apRN6MqUREk6lEopmpRBGgqUR3pqlE1aypRDyzqUSqualE
EcCpRHfGqUTVzKlEPNOpRKrZqUQR4KlEb+apRNXsqURM86lEqvmpRAgAqkR3BqpE3gyqREQT
qkSiGapEESCqRHcmqkTVLKpERDOqRKo5qkQRQKpEd0aqRN5MqkREU6pEqlmqRAhgqkR3ZqpE
3myqRDxzqkSqeapECICqRHeGqkTejKpEPJOqRKqZqkQIoKpEd6aqRN6sqkQ8s6pEormqRAjA
qkRvxqpE3syqRETTqkSq2apEEeCqRHfmqkTV7KpEPPOqRKL5qkQIAKtEbwarRN4Mq0Q8E6tE
qhmrRAggq0R3JqtE1SyrREQzq0SqOatEEUCrRHdGq0TVTKtERFOrRKJZq0QRYKtEb2arRNVs
q0Q8c6tEonmrRBGAq0R3hqtE3oyrRDyTq0SqmatECKCrRHemq0TVrKtERLOrRKq5q0QRwKtE
b8arRN7Mq0Q806tEqtmrRAjgq0R35qtE1eyrRDzzq0Si+atEEQCsRHcGrETeDKxERBOsRLIZ
rEQRIKxEdyasRNUsrEREM6xEojmsRBFArER3RqxE1UysRERTrESiWaxECGCsRHdmrETVbKxE
RHOsRKJ5rEQRgKxEb4asRN6MrEREk6xEqpmsRBGgrER3pqxE1aysRDyzrESiuaxECMCsRHfG
rETezKxERNOsRKrZrEQI4KxEb+asRNXsrEQ886xEovmsRBEArUR3Bq1E1QytRDwTrUSiGa1E
ESCtRG8mrUTVLK1ERDOtRKI5rUQRQK1Ed0atRN5MrUQ8U61EqlmtRAhgrUR3Zq1E1WytRDxz
rUSiea1EEYCtRG+GrUTVjK1EPJOtRKqZrUQIoK1Eb6atRNWsrUQ8s61EormtRBHArUR3xq1E
3sytRDzTrUSq2a1EEeCtRHfmrUTV7K1ERPOtRKr5rUQRAK5EdwauRNUMrkREE65EohmuRBEg
rkRvJq5E1SyuRDwzrkSiOa5ECECuRG9GrkTeTK5EPFOuRLJZrkQRYK5Ed2auRNVsrkQ8c65E
qnmuRBGArkR3hq5E3oyuRESTrkSqma5EEaCuRHemrkTerK5EPLOuRKq5rkQIwK5Ed8auRN7M
rkRE065EotmuRAjgrkRv5q5E3uyuRDzzrkSi+a5ECACvRHcGr0TmDK9ERBOvRKoZr0QRIK9E
dyavRN4sr0Q8M69EojmvRBFAr0RvRq9E1UyvRDxTr0SqWa9ECGCvRG9mr0TebK9EPHOvRKp5
r0QIgK9Ed4avRNWMr0REk69EqpmvRBGgr0Rvpq9E1ayvRESzr0Squa9EEcCvRG/Gr0TVzK9E
RNOvRKrZr0QR4K9Ed+avRN7sr0RE869EqvmvRAgAsER3BrBE3gywREQTsESqGbBEESCwRHcm
sETVLLBERDOwRKI5sEQIQLBEb0awRNVMsEREU7BEolmwRAhgsERvZrBE3mywRERzsESiebBE
CICwRHeGsETVjLBEPJOwRKKZsEQRoLBEb6awRNWssEQ8s7BEqrmwRAjAsERvxrBE1cywRDzT
sESq2bBECOCwRHfmsETe7LBEPPOwRKr5sEQRALFEdwaxRN4MsUQ8E7FEqhmxRBEgsURvJrFE
3iyxRDwzsUSiObFEEUCxRHdGsUTVTLFERFOxRKJZsUQRYLFEb2axRNVssUREc7FEonmxRBGA
sUR3hrFE3oyxRDyTsUSqmbFEEaCxRG+msUTVrLFERLOxRKq5sUQRwLFEb8axRNXMsURE07FE
otmxRAjgsUR35rFE3uyxRDzzsUSq+bFEEQCyRG8GskTVDLJERBOyRKoZskQRILJEbyayRN4s
skQ8M7JEojmyRAhAskR3RrJE3kyyRDxTskSiWbJECGCyRG9mskTVbLJEPHOyRKJ5skQIgLJE
d4ayRN6MskQ8k7JEopmyRAigskR3prJE3qyyRDyzskSqubJEEcCyRHfGskTVzLJEPNOyRKrZ
skQI4LJEb+ayRN7sskQ887JEqvmyRBEAs0RvBrNE1QyzRDwTs0SyGbNECCCzRHcms0TeLLNE
RDOzRLI5s0QIQLNEb0azRN5Ms0REU7NEqlmzRAhgs0R3ZrNE1WyzRERzs0SqebNEEYCzRG+G
s0TejLNERJOzRKqZs0QRoLNEb6azRN6ss0REs7NEormzRAjAs0R3xrNE3syzRDzTs0Sq2bNE
EeCzRG/ms0Tm7LNETPOzRKr5s0QIALREdwa0RN4MtEREE7REqhm0RBEgtERvJrRE3iy0REQz
tESiObREEUC0RG9GtETVTLREPFO0RKJZtEQRYLREb2a0RN5stEREc7REonm0RAiAtER3hrRE
1Yy0RESTtESimbRECKC0RG+mtETerLREPLO0RKq5tEQIwLREd8a0RNXMtEQ807REqtm0RAjg
tERv5rRE1ey0RDzztESi+bREEQC1RG8GtUTeDLVEPBO1RKoZtUQRILVEdya1RNUstUREM7VE
ojm1RAhAtUR3RrVE3ky1RDxTtUSiWbVEEWC1RHdmtUTVbLVEPHO1RKp5tUQRgLVEd4a1RNWM
tUQ8k7VEopm1RBGgtURvprVE3qy1RDyztUSiubVECMC1RG/GtUTezLVERNO1RKLZtUQI4LVE
b+a1RN7stURE87VEovm1RBEAtkRvBrZE3gy2RDwTtkSiGbZECCC2RG8mtkTeLLZERDO2RKI5
tkQRQLZEb0a2RN5MtkQ8U7ZEolm2RBFgtkRvZrZE1Wy2RDxztkSqebZEEYC2RHeGtkTVjLZE
RJO2RKqZtkQRoLZEb6a2RNWstkREs7ZEqrm2RBHAtkR3xrZE1cy2RDzTtkSq2bZEEeC2RHfm
tkTV7LZEPPO2RKr5tkQRALdEbwa3RN4Mt0Q8E7dEohm3RAggt0RvJrdE1Sy3REQzt0SqObdE
CEC3RG9Gt0TeTLdEPFO3RKJZt0QIYLdEd2a3RN5st0Q8c7dEonm3RBGAt0RvhrdE3oy3REST
t0SimbdECKC3RG+mt0TVrLdEPLO3RKq5t0QRwLdEb8a3RN7Mt0RE07dEotm3RAjgt0Rv5rdE
1ey3RDzzt0Sq+bdEEQC4RG8GuETVDLhEPBO4RKoZuEQIILhEdya4RN4suEQ8M7hEqjm4RBFA
uER3RrhE3ky4RDxTuESqWbhEEWC4RG9muETVbLhERHO4RKJ5uEQRgLhEb4a4RNWMuEREk7hE
opm4RAiguER3prhE3qy4RESzuESqubhECMC4RHfGuETVzLhERNO4RKLZuEQR4LhEb+a4RN7s
uERE87hEqvm4RBEAuURvBrlE1Qy5REQTuUSqGblEESC5RH8muUTeLLlERDO5RKo5uUQRQLlE
b0a5RN5MuUQ8U7lEolm5RAhguURvZrlE1Wy5RERzuUSqeblEEYC5RG+GuUTVjLlERJO5RKqZ
uUQRoLlEb6a5RN6suUQ8s7lEsrm5RAjAuUR3xrlE1cy5RETTuUSi2blEEeC5RHfmuUTV7LlE
PPO5RKr5uUQIALpEbwa6RN4MukQ8E7pEqhm6RBEgukR3JrpE3iy6RDwzukSiObpECEC6RG9G
ukTeTLpEPFO6RKpZukQIYLpEb2a6RN5sukQ8c7pEqnm6RAiAukRvhrpE3oy6RDyTukSimbpE
EaC6RHemukTmrLpEPLO6RKK5ukQRwLpEb8a6RNXMukQ807pEotm6RBHgukRv5rpE1ey6RDzz
ukSi+bpEEQC7RG8Gu0TeDLtERBO7RKoZu0QIILtEdya7RNUsu0Q8M7tEojm7RBFAu0R3RrtE
1Uy7RDxTu0SqWbtECGC7RHdmu0TebLtERHO7RKp5u0QIgLtEd4a7RNWMu0REk7tEopm7RBGg
u0RvprtE3qy7RESzu0SqubtEEcC7RG/Gu0TezLtERNO7RKLZu0QI4LtEd+a7RN7su0RE87tE
ovm7RBEAvER3BrxE1Qy8RDwTvESiGbxEESC8RG8mvETeLLxEPDO8RKo5vEQRQLxEd0a8RNVM
vEREU7xEolm8RBFgvER3ZrxE3my8RDxzvESiebxEEYC8RHeGvETejLxERJO8RKqZvEQRoLxE
d6a8RNWsvEQ8s7xEorm8RBHAvERvxrxE3sy8RDzTvESq2bxEEeC8RHfmvETV7LxEPPO8RKr5
vEQIAL1Edwa9RNUMvUREE71Eohm9RBEgvUR3Jr1E1Sy9RDwzvUSiOb1ECEC9RHdGvUTVTL1E
RFO9RKpZvUQRYL1Ed2a9RNVsvUREc71Eqnm9RBGAvURvhr1E3oy9RDyTvUSimb1EEaC9RG+m
vUTVrL1EPLO9RKK5vUQRwL1Eb8a9RN7MvURE071Eqtm9RAjgvURv5r1E3uy9RDzzvUSq+b1E
EAC+RHcGvkTWDL5EPBO+RKIZvkQIIL5Edya+RN4svkREM75Eojm+RBBAvkR3Rr5E1ky+RDxT
vkSiWb5EEGC+RHdmvkTWbL5ERHO+RKp5vkQQgL5Ed4a+RN6MvkREk75Eopm+RBCgvkRvpr5E
1qy+RDyzvkSiub5ECMC+RHfGvkTWzL5EPNO+RKLZvkQQ4L5Eb+a+RNbsvkQ8875Eovm+RBAA
v0RvBr9E3gy/RDwTv0SqGb9ECCC/RHcmv0TeLL9EPDO/RKI5v0QQQL9Eb0a/RNZMv0Q8U79E
olm/RBBgv0RvZr9E3my/RERzv0Sqeb9ECIC/RG+Gv0TWjL9EPJO/RKqZv0QIoL9Ed6a/RN6s
v0REs79Eorm/RAjAv0Rvxr9E3sy/RDzTv0Sq2b9EEOC/RHfmv0TW7L9ERPO/RKL5v0QIAMBE
dwbARNYMwEQ8E8BEohnARBAgwER3JsBE1izARDwzwESqOcBEEEDARHdGwETeTMBERFPARKJZ
wEQIYMBEd2bARN5swEQ8c8BEonnARBCAwER3hsBE1ozARESTwESqmcBEEKDARHemwETWrMBE
RLPARKK5wEQQwMBEd8bARN7MwERE08BEqtnARBDgwER35sBE3uzARETzwESq+cBECADBRG8G
wUTWDMFEPBPBRKoZwUQIIMFEbybBRN4swUQ8M8FEqjnBRBBAwURvRsFE3kzBRERTwUSiWcFE
CGDBRG9mwUTebMFEPHPBRKJ5wUQIgMFEd4bBRN6MwUQ8k8FEqpnBRAigwUR3psFE3qzBRESz
wUSqucFEEMDBRHfGwUTezMFERNPBRKrZwUQQ4MFEd+bBRN7swUQ888FEsvnBRAgAwkR3BsJE
1gzCRDwTwkSqGcJEECDCRHcmwkTWLMJERDPCRKI5wkQQQMJEd0bCRN5MwkQ8U8JEolnCRBBg
wkRvZsJE1mzCRERzwkSqecJECIDCRG+GwkTejMJERJPCRKqZwkQIoMJEb6bCRN6swkREs8JE
ornCRBDAwkR3xsJE1szCRDzTwkSq2cJEEODCRHfmwkTW7MJEPPPCRKr5wkQQAMNEbwbDRN4M
w0REE8NEohnDRAggw0R3JsNE3izDREQzw0SiOcNEEEDDRHdGw0TWTMNEPFPDRKJZw0QZYMNE
b2bDRN5sw0Q8c8NEqnnDRBCAw0RvhsNE3ozDRESTw0SqmcNECKDDRG+mw0TerMNERLPDRKK5
w0QQwMNEb8bDRNbMw0RE08NEotnDRBDgw0Rv5sNE3uzDRETzw0Sq+cNEEADERG8GxETeDMRE
RBPERKoZxEQIIMREdybERNYsxEQ8M8REojnERAhAxER3RsRE3kzERDxTxESqWcRECGDERHdm
xETWbMREPHPERKJ5xEQQgMREb4bERNaMxEQ8k8REqpnERAigxER3psRE1qzERDyzxESqucRE
EMDERG/GxETWzMREPNPERKLZxEQI4MREb+bERN7sxEQ888REovnERBAAxURvBsVE1gzFRDwT
xUSqGcVEECDFRHcmxUTeLMVEPDPFRKI5xUQQQMVEd0bFRNZMxUREU8VEolnFRAhgxURvZsVE
3mzFRDxzxUSiecVEEIDFRG+GxUTWjMVERJPFRKKZxUQIoMVEb6bFRN6sxUREs8VEornFRAjA
xUR3xsVE3szFRDzTxUSq2cVECODFRHfmxUTW7MVEPPPFRKL5xUQIAMZEbwbGRN4MxkQ8E8ZE
ohnGRBAgxkR3JsZE1izGRDwzxkSiOcZEEEDGRHdGxkTWTMZERFPGRKJZxkQQYMZEb2bGRN5s
xkQ8c8ZEonnGRBCAxkRvhsZE1ozGRDyTxkSimcZECKDGRHemxkTWrMZERLPGRKK5xkQQwMZE
b8bGRN7MxkRE08ZEotnGRAjgxkRv5sZE1uzGRDzzxkSq+cZECADHRG8Gx0TeDMdERBPHRKIZ
x0QQIMdEbybHRNYsx0REM8dEojnHRAhAx0R3RsdE3kzHRERTx0SiWcdEEGDHRG9mx0TWbMdE
RHPHRKJ5x0QQgMdEb4bHRNaMx0Q8k8dEopnHRBCgx0R3psdE1qzHRESzx0SiucdEEMDHRHfG
x0TWzMdEPNPHRKLZx0QQ4MdEd+bHRN7sx0Q888dEovnHRBAAyERvBshE3gzIRDwTyESiGchE
ECDIRHcmyETeLMhEPDPIRKI5yEQQQMhEb0bIRN5MyEREU8hEqlnIRAhgyER3ZshE1mzIRDxz
yESqechEEIDIRG+GyETWjMhERJPIRKqZyEQQoMhEb6bIRNasyEREs8hEqrnIRAjAyER3xshE
3szIRDzTyESi2chEEODIRG/myETe7MhEPPPIRKL5yEQIAMlEdwbJRNYMyUREE8lEohnJRAgg
yUR3JslE1izJRDwzyUSiOclEEEDJRG9GyUTeTMlEPFPJRKpZyUQIYMlEd2bJRN5syUREc8lE
qnnJRAiAyUR3hslE1ozJRDyTyUSqmclEEKDJRHemyUTWrMlEPLPJRKK5yUQQwMlEd8bJRNbM
yUQ808lEotnJRAjgyUR35slE3uzJRDzzyUSq+clEEADKRHcGykTWDMpERBPKRKoZykQIIMpE
bybKRN4sykQ8M8pEqjnKRAhAykR3RspE1kzKRDxTykSiWcpEEGDKRHdmykTebMpERHPKRKJ5
ykQQgMpEb4bKRN6MykREk8pEopnKRAigykRvpspE1qzKRESzykSqucpEEMDKRHfGykTWzMpE
RNPKRKLZykQQ4MpEd+bKRN7sykRM88pEovnKRBAAy0R3BstE1gzLRDwTy0SiGctECCDLRG8m
y0TWLMtEPDPLRKI5y0QQQMtEb0bLRN5My0Q8U8tEqlnLRBBgy0R3ZstE3mzLRDxzy0SiectE
EIDLRG+Gy0TWjMtERJPLRKqZy0QQoMtEd6bLRN6sy0Q8s8tEornLRAjAy0R3xstE1szLRETT
y0Sq2ctEEODLRG/my0Te7MtERPPLRKL5y0QIAMxEdwbMRN4MzEQ8E8xEqhnMRAggzER3JsxE
3izMRDwzzESqOcxECEDMRG9GzETWTMxERFPMRKpZzEQIYMxEd2bMRN5szEREc8xEqnnMRBCA
zERvhsxE3ozMRDyTzESqmcxEEKDMRHemzETWrMxEPLPMRKK5zEQQwMxEb8bMRNbMzEQ808xE
otnMRBDgzER35sxE1uzMRDzzzESq+cxECADNRG8GzUTWDM1ERBPNRKIZzUQIIM1EdybNRNYs
zUQ8M81EqjnNRAhAzURvRs1E1kzNRDxTzUSqWc1ECGDNRG9mzUTWbM1EPHPNRKJ5zUQIgM1E
b4bNRN6MzUQ8k81EqpnNRBCgzURvps1E1qzNRESzzUSquc1EEMDNRHfGzUTmzM1ETNPNRKLZ
zUQI4M1Eb+bNRN7szURE881EovnNRAgAzkR3Bs5E3gzORDwTzkSqGc5ECCDORG8mzkTWLM5E
RDPORKI5zkQQQM5Eb0bORN5MzkREU85EolnORBBgzkR3Zs5E3mzORERzzkSiec5EEIDORHeG
zkTWjM5EPJPORKqZzkQQoM5Eb6bORNaszkQ8s85EqrnORBDAzkRvxs5E1szORETTzkSi2c5E
EODORHfmzkTW7M5EPPPORKL5zkQIAM9EbwbPRNYMz0REE89EqhnPRAggz0RvJs9E3izPRDwz
z0SiOc9ECEDPRG9Gz0TeTM9ERFPPRKJZz0QIYM9Eb2bPRNZsz0REc89EonnPRAiAz0R3hs9E
1ozPRDyTz0Simc9ECKDPRG+mz0TWrM9EPLPPRKq5z0QIwM9Eb8bPRNbMz0Q8089EqtnPRAjg
z0R35s9E1uzPRDzzz0Sq+c9EEADQRHcG0ETeDNBEPBPQRKoZ0EQIINBEbybQRNYs0EQ8M9BE
qjnQRBBA0ERvRtBE1kzQRERT0ESiWdBEEGDQRG9m0ETWbNBEPHPQRKp50EQIgNBEd4bQRNaM
0EQ8k9BEqpnQRBCg0ER3ptBE1qzQRESz0ESqudBECMDQRG/G0ETWzNBERNPQRKLZ0EQI4NBE
b+bQRN7s0EQ889BEovnQRAgA0URvBtFE3gzRRDwT0USqGdFEECDRRG8m0UTeLNFERDPRRKo5
0UQQQNFEd0bRRN5M0UREU9FEolnRRBBg0UR3ZtFE3mzRRERz0USqedFECIDRRG+G0UTWjNFE
RJPRRKqZ0UQIoNFEb6bRRN6s0UREs9FEqrnRRAjA0UR3xtFE3szRRETT0USq2dFEEODRRHfm
0UTe7NFEPPPRRKL50UQIANJEdwbSRNYM0kQ8E9JEqhnSRBAg0kR3JtJE1izSREQz0kSiOdJE
EEDSRHdG0kTeTNJERFPSRKpZ0kQIYNJEd2bSRNZs0kREc9JEonnSRAiA0kRvhtJE3ozSREST
0kSimdJECKDSRG+m0kTerNJEPLPSRKq50kQIwNJEd8bSRN7M0kQ809JEotnSRBDg0kR35tJE
3uzSRDzz0kSq+dJEEADTRG8G00TeDNNEPBPTRKoZ00QIINNEdybTRNYs00Q8M9NEojnTRAhA
00R3RtNE1kzTRDxT00SiWdNEEGDTRG9m00TWbNNEPHPTRKp500QIgNNEd4bTRNaM00REk9NE
opnTRBCg00R3ptNE1qzTRDyz00SqudNECMDTRG/G00TWzNNEPNPTRKrZ00QI4NNEd+bTRNbs
00Q889NEovnTRBAA1ERvBtRE1gzUREQT1ESqGdRECCDURG8m1ETeLNREPDPURKI51EQIQNRE
d0bURN5M1EQ8U9REolnURAhg1ERvZtRE1mzURDxz1ESqedRECIDURHeG1ETWjNREPJPURKqZ
1EQIoNREd6bURN6s1EREs9REornURBDA1ER3xtRE3szURDzT1ESq2dREEODURG/m1ETe7NRE
PPPURKr51EQQANVEbwbVRNYM1URME9VEohnVRBAg1URvJtVE1izVRDwz1USiOdVECEDVRHdG
1UTWTNVEPFPVRKpZ1UQQYNVEb2bVRN5s1UREc9VEonnVRBCA1URvhtVE3ozVREST1USqmdVE
EKDVRG+m1UTerNVERLPVRKq51UQIwNVEd8bVRN7M1UQ809VEotnVRAjg1URv5tVE3uzVRETz
1USq+dVEEADWRG8G1kTeDNZEPBPWRKoZ1kQIINZEdybWRNYs1kQ8M9ZEojnWRBBA1kR3RtZE
1kzWRDxT1kSqWdZEEGDWRG9m1kTWbNZERHPWRKJ51kQQgNZEd4bWRNaM1kREk9ZEqpnWRBCg
1kR3ptZE1qzWRESz1kSiudZEEMDWRJDG1kTWzNZEPNPWRKrZ1kQI4NZEd+bWRNbs1kRE89ZE
qvnWRBAA10RvBtdE3gzXRDwT10SqGddEECDXRG8m10TWLNdERDPXRKI510QQQNdEgEbXRN5M
10REU9dEolnXRBBg10R3ZtdE3mzXRDxz10SqeddECIDXRG+G10TejNdERJPXRKKZ10QQoNdE
b6bXRN6s10REs9dEornXRBDA10R3xtdE3szXRDzT10Si2ddEEODXRHfm10Te7NdEPPPXRKL5
10QQANhEdwbYRNYM2EQ8E9hEohnYRAgg2ER3JthE3izYRDwz2ESqOdhEEEDYRHdG2ETWTNhE
RFPYRKJZ2EQQYNhEb2bYRN5s2EREc9hEonnYRAiA2ERvhthE3ozYRDyT2ESqmdhEEKDYRHem
2ETWrNhEPLPYRKK52EQQwNhEb8bYRNbM2ERE09hEotnYRAjg2ERv5thE3uzYRDzz2ESi+dhE
EADZRHcG2UTWDNlEPBPZRKIZ2UQIINlEbybZRNYs2UQ8M9lEojnZRBBA2URvRtlE3kzZRDxT
2USiWdlECGDZRG9m2UTWbNlERHPZRKJ52UQQgNlEd4bZRN6M2UQ8k9lEopnZRAig2UR3ptlE
1qzZRDyz2USqudlEEMDZRG/G2UTWzNlERNPZRKLZ2UQI4NlEd+bZRNbs2UQ889lEqvnZRBAA
2kRvBtpE1gzaRDwT2kSiGdpECCDaRG8m2kTWLNpEPDPaRKI52kQQQNpEb0baRN5M2kQ8U9pE
olnaRAhg2kR3ZtpE3mzaRDxz2kSiedpECIDaRG+G2kTWjNpERJPaRKKZ2kQQoNpEd6baRN6s
2kREs9pEornaRBDA2kR3xtpE1szaRETT2kSi2dpEEODaRG/m2kTe7NpERPPaRKr52kQQANtE
dwbbRN4M20REE9tEohnbRAgg20RvJttE1izbREQz20SqOdtEEEDbRHdG20TWTNtERFPbRKJZ
20QQYNtEb2bbRNZs20REc9tEqnnbRBCA20RvhttE1ozbREST20SimdtECKDbRHem20TWrNtE
RLPbRKq520QQwNtEb8bbRN7M20Q809tEotnbRBDg20R35ttE3uzbRDzz20Sq+dtECADcRG8G
3ETWDNxEPBPcRKoZ3EQQINxEbybcRN4s3EREM9xEqjncRBBA3ER3RtxE1kzcRERT3ESiWdxE
EGDcRHdm3ETebNxERHPcRKp53EQIgNxEd4bcRN6M3EREk9xEqpncRAig3ER3ptxE3qzcRESz
3ESiudxEEMDcRG/G3ETWzNxEPNPcRKLZ3EQI4NxEd+bcRN7s3ERE89xEqvncRAgA3UR3Bt1E
1gzdRDwT3USqGd1EECDdRG8m3UTeLN1ERDPdRKo53UQIQN1Eb0bdRNZM3UREU91EqlndRAhg
3URvZt1E1mzdRERz3USqed1EEIDdRHeG3UTWjN1EPJPdRKqZ3UQIoN1Eb6bdRN6s3UREs91E
qrndRAjA3URvxt1E3szdRETT3USi2d1EEODdRG/m3UTW7N1EPPPdRKL53UQQAN5EbwbeRNYM
3kREE95EqhneRBAg3kR3Jt5E1izeREQz3kSiOd5ECEDeRHdG3kTWTN5ERFPeRKpZ3kQIYN5E
d2beRN5s3kQ8c95EqnneRAiA3kR3ht5E1ozeREST3kSimd5EEKDeRHem3kTWrN5EPLPeRKq5
3kQQwN5Ed8beRN7M3kQ8095EotneRBDg3kR35t5E3uzeRETz3kSq+d5ECADfRG8G30TeDN9E
PBPfRKIZ30QQIN9EbybfRN4s30Q8M99EqjnfRAhA30R3Rt9E1kzfRDxT30SiWd9ECGDfRG9m
30TWbN9ERHPfRKJ530QQgN9Eb4bfRN6M30REk99EopnfRBCg30R3pt9E1qzfRESz30Siud9E
EMDfRHfG30TWzN9EPNPfRKrZ30QQ4N9Eb+bfRN7s30Q8899EqvnfRAgA4ERvBuBE1gzgRDwT
4ESiGeBECCDgRG8m4ETeLOBEPDPgRKI54EQIQOBEb0bgRNZM4EQ8U+BEqlngRBBg4ERvZuBE
1mzgRERz4ESqeeBEEIDgRHeG4ETejOBEPJPgRKqZ4EQIoOBEb6bgRNas4EQ8s+BEorngRAjA
4ERvxuBE1szgRDzT4ESq2eBEEODgRG/m4ETe7OBERPPgRKL54EQIAOFEdwbhRNYM4UQ8E+FE
ohnhRAgg4UR3JuFE1izhREQz4USiOeFECEDhRHdG4UTeTOFEPFPhRKpZ4UQIYOFEd2bhRN5s
4UREc+FEonnhRAiA4URvhuFE1ozhRDyT4USqmeFEEKDhRG+m4UTerOFEPLPhRKq54UQIwOFE
d8bhRN7M4URE0+FEqtnhRAjg4UR35uFE3uzhRDzz4USi+eFECADiRG8G4kTeDOJEPBPiRKoZ
4kQIIOJEdybiRNYs4kQ8M+JEojniRAhA4kRvRuJE3kziRERT4kSqWeJEEGDiRG9m4kTebOJE
RHPiRKp54kQQgOJEb4biRNaM4kQ8k+JEqpniRBCg4kR3puJE1qziRDyz4kSiueJECMDiRG/G
4kTezOJEPNPiRKrZ4kQI4OJEd+biRN7s4kQ88+JEovniRAgA40R3BuNE1gzjRDwT40SiGeNE
ECDjRHcm40TeLONEPDPjRKo540QQQONEb0bjRN5M40REU+NEolnjRBBg40RvZuNE3mzjRDxz
40SieeNECIDjRG+G40TWjONERJPjRKqZ40QIoONEb6bjRNas40REs+NEornjRBDA40RvxuNE
1szjRDzT40Si2eNEEODjRHfm40Te7ONERPPjRKr540QQAOREbwbkRN4M5EREE+REohnkRAgg
5ER3JuRE3izkRDwz5ESiOeREEEDkRG9G5ETWTOREPFPkRKpZ5EQQYOREd2bkRN5s5EREc+RE
onnkRAiA5ER3huRE3ozkRDyT5ESimeREEKDkRG+m5ETerOREPLPkRKK55EQIwOREb8bkRN7M
5ERE0+REotnkRBDg5ERv5uRE3uzkRDzz5ESq+eREEADlRG8G5UTeDOVERBPlRKoZ5UQIIOVE
dyblRNYs5UQ8M+VEojnlRBBA5URvRuVE3kzlRDxT5USiWeVECGDlRHdm5UTWbOVERHPlRKJ5
5UQIgOVEd4blRN6M5URMk+VEopnlRAig5URvpuVE3qzlRDyz5USqueVEEMDlRG/G5UTWzOVE
PNPlRKLZ5UQQ4OVEd+blRNbs5URE8+VEqvnlRAgA5kR3BuZE3gzmREQT5kSqGeZEECDmRHcm
5kTWLOZEPDPmRKo55kQIQOZEd0bmRN5M5kREU+ZEolnmRAhg5kR3ZuZE3mzmRDxz5kSieeZE
CIDmRG+G5kTWjOZERJPmRKKZ5kQIoOZEb6bmRNas5kREs+ZEornmRAjA5kR3xuZE1szmRDzT
5kSi2eZECODmRG/m5kTW7OZERPPmRKL55kQIAOdEbwbnRNYM50Q8E+dEohnnRAgg50R3JudE
1iznRDwz50SiOedEEEDnRG9G50TWTOdEPFPnRKpZ50QIYOdEb2bnRN5s50REc+dEonnnRBCA
50RvhudE3oznREST50SqmedEEKDnRG+m50TerOdERLPnRKq550QQwOdEd8bnRN7M50Q80+dE
otnnRBDg50Rv5udE3uznRDzz50Si+edEEADoRHcG6ETWDOhERBPoRKoZ6EQIIOhEdyboRN4s
6EREM+hEojnoRAhA6ER3RuhE1kzoRDxT6ESiWehEEGDoRHdm6ETWbOhERHPoRKJ56EQIgOhE
b4boRN6M6EQ8k+hEopnoRBCg6ER3puhE1qzoRESz6ESquehEEMDoRHfG6ETezOhERNPoRKrZ
6EQI4OhEd+boRN7s6ERE8+hEovnoRAgA6UR3BulE3gzpREQT6USiGelEECDpRG8m6UTeLOlE
RDPpRKo56UQQQOlEb0bpRN5M6UREU+lEolnpRAhg6URvZulE1mzpRERz6USieelEEIDpRG+G
6UTejOlEPJPpRKqZ6UQIoOlEb6bpRN6s6UREs+lEqrnpRBDA6UR3xulE1szpRETT6USi2elE
EODpRG/m6UTe7OlERPPpRKL56UQQAOpEdwbqRN4M6kREE+pEohnqRAgg6kRvJupE1izqRDwz
6kSqOepECEDqRG9G6kTeTOpERFPqRKpZ6kQQYOpEd2bqRNZs6kQ8c+pEonnqRBCA6kR3hupE
3ozqRDyT6kSimepECKDqRHem6kTWrOpEPLPqRKK56kQIwOpEb8bqRN7M6kQ80+pEqtnqRBDg
6kRv5upE1uzqRETz6kSi+epEEADrRHcG60TeDOtERBPrRKoZ60QIIOtEbybrRNYs60REM+tE
qjnrRAhA60R3RutE1kzrRERT60SqWetECGDrRG9m60TWbOtERHPrRKp560QQgOtEb4brRNaM
60Q8k+tEqpnrRBCg60RvputE1qzrRESz60SquetEEMDrRG/G60TezOtERNPrRKLZ60QQ4OtE
b+brRN7s60Q88+tEovnrRBAA7ERvBuxE3gzsREQT7ESqGexEECDsRHcm7ETeLOxERDPsRKo5
7EQQQOxEd0bsRN5M7EREU+xEqlnsRBBg7ERvZuxE1mzsRDxz7ESieexEEIDsRHeG7ETWjOxE
RJPsRKKZ7EQQoOxEb6bsRN6s7EQ8s+xEornsRBDA7ER3xuxE1szsRETT7ESq2exECODsRG/m
7ETe7OxERPPsRKr57EQQAO1EdwbtRN4M7UQ8E+1EqhntRAgg7UR3Ju1E1iztREQz7USyOe1E
CEDtRG9G7UTWTO1ERFPtRKJZ7UQQYO1Eb2btRN5s7UQ8c+1EonntRBCA7UR3hu1E1oztREST
7USqme1EEKDtRG+m7UTerO1ERLPtRKq57UQIwO1Eb8btRN7M7UQ80+1EotntRAjg7UR35u1E
1uztRETz7USq+e1EEADuRHcG7kTeDO5ERBPuRKIZ7kQIIO5EdybuRN4s7kREM+5EqjnuRAhA
7kR3Ru5E1kzuRERT7kSqWe5ECGDuRG9m7kTebO5EPHPuRKp57kQIgO5Ed4buRN6M7kQ8k+5E
opnuRBCg7kR3pu5E3qzuRDyz7kSque5ECMDuRHfG7kTezO5EPNPuRKLZ7kQQ4O5Eb+buRNbs
7kQ88+5EqvnuRBAA70R3Bu9E1gzvREQT70SiGe9EECDvRG8m70TeLO9ERDPvRKI570QIQO9E
d0bvRNZM70REU+9EqlnvRBBg70R3Zu9E3mzvRDxz70Sqee9EEIDvRG+G70TWjO9EPJPvRKKZ
70QQoO9Ed6bvRNas70REs+9EornvRBDA70R3xu9E1szvRETT70Sq2e9EEODvRG/m70TW7O9E
PPPvRKr570QIAPBEdwbwRN4M8EQ8E/BEohnwRBAg8ERvJvBE3izwRDwz8ESiOfBEEEDwRHdG
8ETeTPBERFPwRKJZ8EQQYPBEd2bwRNZs8EREc/BEonnwRAiA8ERvhvBE3ozwREST8ESqmfBE
EKDwRG+m8ETWrPBERLPwRKq58EQIwPBEgMbwRN7M8EQ80/BEotnwRBDg8ERv5vBE3uzwRETz
8ESi+fBECADxRG8G8UTeDPFEPBPxRKIZ8UQIIPFEbybxRNYs8UREM/FEqjnxRAhA8UR3RvFE
1kzxRDxT8USqWfFEEGDxRG9m8UTWbPFEPHPxRKJ58UQQgPFEd4bxRNaM8UQ8k/FEqpnxRBCg
8URvpvFE1qzxRESz8USiufFEEMDxRG/G8UTezPFERNPxRKLZ8UQQ4PFEd+bxRN7s8URE8/FE
qvnxRAgA8kR3BvJE1gzyREQT8kSqGfJECCDyRHcm8kTeLPJEPDPyRKo58kQIQPJEd0byRN5M
8kREU/JEolnyRBBg8kRvZvJE3mzyRDxz8kSqefJECIDyRHeG8kTejPJERJPyRKKZ8kQQoPJE
b6byRN6s8kREs/JEornyRAjA8kRvxvJE1szyRETT8kSi2fJECODyRHfm8kTW7PJEPPPyRKL5
8kQIAPNEdwbzRN4M80REE/NEohnzRAgg80RvJvNE3izzREQz80SqOfNEEEDzRG9G80TeTPNE
PFPzRKJZ80QQYPNEb2bzRN5s80Q8c/NEonnzRAiA80R3hvNE1ozzREST80SqmfNEEKDzRG+m
80TWrPNERLPzRKq580QQwPNEb8bzRN7M80Q80/NEqtnzRAjg80R35vNE1uzzRDzz80Si+fNE
CAD0RG8G9ETWDPREPBP0RKIZ9EQIIPREdyb0RN4s9EQ8M/REqjn0RAhA9ER3RvRE1kz0RDxT
9ESiWfREEGD0RHdm9ETWbPREPHP0RKJ59EQIgPREb4b0RN6M9EREk/REopn0RBCg9ER3pvRE
1qz0RDyz9ESqufRECMD0RHfG9ETWzPRERNP0RKLZ9EQQ4PREd+b0RNbs9EQ88/REovn0RAgA
9URvBvVE1gz1REQT9USqGfVECCD1RG8m9UTeLPVERDP1RKo59UQIQPVEb0b1RN5M9UQ8U/VE
oln1RBBg9URvZvVE1mz1RDxz9USqefVEEID1RHeG9UTejPVEPJP1RKKZ9UQIoPVEd6b1RN6s
9UQ8s/VEorn1RBDA9UR3xvVE1sz1RDzT9USq2fVEEOD1RG/m9UTW7PVERPP1RKL59UQQAPZE
dwb2RNYM9kQ8E/ZEohn2RAgg9kRvJvZE1iz2REQz9kSiOfZEEED2RHdG9kTWTPZERFP2RKpZ
9kQIYPZEb2b2RN5s9kREc/ZEonn2RAiA9kR3hvZE3oz2REST9kSqmfZEEKD2RHem9kTerPZE
RLP2RKK59kQQwPZEb8b2RN7M9kRE0/ZEqtn2RAjg9kR35vZE1uz2RETz9kSi+fZEEAD3RG8G
90TeDPdEPBP3RKoZ90QIIPdEbyb3RN4s90REM/dEojn3RBBA90R3RvdE3kz3RDxT90SqWfdE
EGD3RG9m90TWbPdEPHP3RKJ590QIgPdEd4b3RN6M90Q8k/dEqpn3RBCg90R3pvdE1qz3RDyz
90SiufdEEMD3RHfG90TezPdEPNP3RKLZ90QQ4PdEb+b3RN7s90Q88/dEqvn3RAgA+ER3BvhE
1gz4REQT+ESiGfhECCD4RHcm+ETeLPhEPDP4RKo5+EQQQPhEb0b4RNZM+EQ8U/hEoln4RBBg
+ERvZvhE1mz4RExz+ESiefhECID4RHeG+ETmjPhERJP4RKqZ+EQIoPhEd6b4RNas+EQ8s/hE
qrn4RAjA+ER3xvhE1sz4RETT+ESi2fhECOD4RG/m+ETe7PhERPP4RKL5+EQQAPlEdwb5RN4M
+UREE/lEqhn5RAgg+UR3JvlE1iz5REQz+USqOflEEED5RHdG+UTeTPlERFP5RKpZ+UQQYPlE
d2b5RNZs+UQ8c/lEonn5RBCA+UR3hvlE1oz5REST+USimflECKD5RHem+UTWrPlEPLP5RKq5
+UQQwPlEb8b5RNbM+UQ80/lEqtn5RBDg+UR35vlE3uz5RDzz+USi+flEEAD6RHcG+kTeDPpE
RBP6RKoZ+kQIIPpEbyb6RNYs+kREM/pEqjn6RBBA+kRvRvpE1kz6RERT+kSqWfpEEGD6RG9m
+kTWbPpEPHP6RKp5+kQQgPpEd4b6RN6M+kREk/pEqpn6RAig+kRvpvpE3qz6RESz+kSiufpE
CMD6RG/G+kTezPpEPNP6RKrZ+kQI4PpEd+b6RNbs+kQ88/pEovn6RBAA+0R3BvtE3gz7REQT
+0SqGftECCD7RHcm+0TWLPtERDP7RKo5+0QQQPtEd0b7RN5M+0Q8U/tEqln7RBBg+0RvZvtE
1mz7RDxz+0SqeftEEID7RICG+0TejPtEPJP7RKKZ+0QQoPtEb6b7RN6s+0Q8s/tEorn7RBDA
+0RvxvtE1sz7RETT+0Si2ftEEOD7RG/m+0TW7PtERPP7RKL5+0QIAPxEbwb8RN4M/EQ8E/xE
qhn8RAgg/ER3JvxE1iz8RDwz/ESiOfxECED8RG9G/ETWTPxEPFP8RKpZ/EQIYPxEb2b8RNZs
/EREc/xEonn8RAiA/ER3hvxE3oz8REST/ESimfxEEKD8RHem/ETWrPxERLP8RKq5/EQIwPxE
d8b8RNbM/ERE0/xEqtn8RAjg/ER35vxE3uz8RETz/ESi+fxECAD9RHcG/UTWDP1ERBP9RKoZ
/UQIIP1Edyb9RN4s/UREM/1Eojn9RAhA/UR3Rv1E1kz9RERT/USiWf1EEGD9RHdm/UTebP1E
PHP9RKp5/UQIgP1Ed4b9RNaM/UREk/1Eqpn9RBCg/URvpv1E3qz9RESz/USquf1EEMD9RHfG
/UTezP1EPNP9RKrZ/UQI4P1EeOb9RNbs/URE8/1Eovn9RAgA/kRuBv5E1gz+REQT/kSqGf5E
ECD+RHgm/kTeLP5ERDP+RKI5/kQQQP5Ebkb+RNZM/kQ8U/5Eqln+RAhg/kR4Zv5E1mz+RERz
/kSqef5ECID+RG6G/kTWjP5ERJP+RKqZ/kQQoP5Ebqb+RN6s/kREs/5Eorn+RAjA/kRuxv5E
1sz+RETT/kSi2f5ECOD+RG7m/kTW7P5ERPP+RKr5/kQQAP9Ebgb/RN4M/0Q8E/9Eqhn/RAgg
/0RuJv9E3iz/REQz/0SiOf9ECED/RHhG/0TWTP9EPFP/RKpZ/0QQYP9EeGb/RNZs/0REc/9E
onn/RBCA/0Ruhv9E3oz/RDyT/0Simf9ECKD/RHim/0TerP9ERLP/RKK5/0QIwP9EeMb/RN7M
/0RE0/9Eotn/RAjg/0Ru5v9E1uz/RETz/0Si+f9EBAAARTwDAEVvBgBFogkARdEMAEUIEABF
PBMARW8WAEWeGQBF0RwARQQgAEU8IwBFayYARaIpAEXVLABFCDAARTwzAEVvNgBFojkARdU8
AEUIQABFPEMARWtGAEWeSQBF1UwARQhQAEVAUwBFb1YARZ5ZAEXVXABFBGAARTxjAEVvZgBF
nmkARdVsAEUIcABFPHMARWt2AEWeeQBF0XwARQSAAEU8gwBFb4YARaKJAEXRjABFBJAARTyT
AEVvlgBFopkARdGcAEUEoABFPKMARW+mAEWeqQBF1awARQSwAEU8swBFb7YARaK5AEXRvABF
BMAARTfDAEVvxgBFoskARdHMAEUE0ABFPNMARW/WAEWi2QBF0dwARQjgAEU84wBFa+YARZ7p
AEXV7ABFBPAARTfzAEVv9gBFnvkARdX8AEUIAAFFPAMBRW8GAUWeCQFF1QwBRQQQAUU8EwFF
bxYBRZ4ZAUXVHAFFCCABRTwjAUVvJgFFoikBRdUsAUUIMAFFNzMBRW82AUWiOQFF1TwBRQhA
AUU3QwFFb0YBRaJJAUXVTAFFCFABRTxTAUVvVgFFolkBRdVcAUUIYAFFPGMBRW9mAUWiaQFF
0WwBRQRwAUU3cwFFb3YBRaJ5AUXRfAFFBIABRTeDAUVvhgFFnokBRdGMAUUEkAFFN5MBRWuW
AUWimQFF0ZwBRQigAUU8owFFa6YBRaKpAUXVrAFFBLABRTyzAUVrtgFFnrkBRdW8AUUIwAFF
PMMBRW/GAUWeyQFF1cwBRQjQAUU80wFFa9YBRaLZAUXR3AFFCOABRTzjAUVv5gFFoukBRdHs
AUUI8AFFPPMBRWv2AUWi+QFF1fwBRQgAAkU3AwJFbwYCRaIJAkXRDAJFCBACRTwTAkVrFgJF
nhkCRdEcAkUIIAJFPCMCRW8mAkWiKQJF0SwCRQgwAkU3MwJFbzYCRaI5AkXRPAJFBEACRTdD
AkVrRgJFokkCRdFMAkUEUAJFPFMCRWtWAkWeWQJF0VwCRQhgAkU8YwJFa2YCRaJpAkXRbAJF
CHACRTdzAkVrdgJFnnkCRdF8AkUEgAJFPIMCRWuGAkWiiQJF0YwCRQiQAkU8kwJFa5YCRZ6Z
AkXVnAJFCKACRTyjAkVrpgJFnqkCRdGsAkUIsAJFPLMCRWu2AkWiuQJF0bwCRQjAAkU8wwJF
a8YCRZ7JAkXRzAJFCNACRTzTAkVr1gJFotkCRdXcAkUI4AJFPOMCRW/mAkWi6QJF0ewCRQjw
AkU38wJFb/YCRZ75AkXV/AJFBAADRTcDA0VrBgNFogkDRdUMA0UEEANFNxMDRWsWA0WeGQNF
0RwDRQQgA0U8IwNFayYDRaIpA0XVLANFBDADRTwzA0VrNgNFojkDRdE8A0UIQANFN0MDRW9G
A0WiSQNF1UwDRQRQA0U3UwNFb1YDRaJZA0XVXANFCGADRTxjA0VvZgNFomkDRdVsA0UIcANF
PHMDRW92A0WeeQNF0XwDRQiAA0U8gwNFb4YDRZ6JA0XRjANFCJADRTyTA0VvlgNFopkDRdWc
A0UEoANFN6MDRWumA0WiqQNF0awDRQiwA0U3swNFa7YDRaK5A0XVvANFCMADRTzDA0VvxgNF
oskDRdXMA0UE0ANFPNMDRWvWA0We2QNF1dwDRQjgA0U84wNFb+YDRaLpA0XV7ANFBPADRTzz
A0Vv9gNFnvkDRdX8A0UEAARFPAMERW8GBEWiCQRF0QwERQQQBEU3EwRFbxYERZ4ZBEXVHARF
CCAERTcjBEVrJgRFnikERdUsBEUIMARFNzMERWs2BEWeOQRF0TwERQhABEU3QwRFa0YERZ5J
BEXVTARFBFAERTxTBEVrVgRFolkERdFcBEUEYARFN2MERW9mBEWiaQRF1WwERQRwBEU8cwRF
b3YERZ55BEXRfARFDIAERTeDBEVrhgRFookERdWMBEUIkARFQJMERWuWBEWemQRF0ZwERQSg
BEU3owRFa6YERZ6pBEXRrARFBLAERTezBEVrtgRForkERdW8BEUIwARFN8MERWvGBEWiyQRF
1cwERQTQBEU80wRFa9YERZ7ZBEXV3ARFCOAERTzjBEVr5gRFnukERdXsBEUI8ARFPPMERW/2
BEWe+QRF1fwERQQABUU8AwVFbwYFRaIJBUXVDAVFBBAFRTwTBUVvFgVFohkFRdUcBUUEIAVF
NyMFRW8mBUWiKQVF1SwFRQQwBUU8MwVFazYFRaI5BUXVPAVFBEAFRTdDBUVrRgVFokkFRdFM
BUUIUAVFPFMFRWtWBUWeWQVF1VwFRQRgBUU3YwVFa2YFRZ5pBUXRbAVFCHAFRTxzBUVvdgVF
onkFRdV8BUUEgAVFN4MFRWuGBUWeiQVF1YwFRQiQBUU3kwVFa5YFRaKZBUXVnAVFBKAFRTej
BUVrpgVFoqkFRdGsBUUEsAVFN7MFRW+2BUWiuQVF1bwFRQTABUU8wwVFb8YFRZ7JBUXRzAVF
BNAFRTzTBUVr1gVFotkFRdHcBUUE4AVFN+MFRW/mBUWe6QVF1ewFRQjwBUU88wVFb/YFRaL5
BUXR/AVFBAAGRTwDBkVrBgZFngkGRdEMBkUEEAZFPBMGRWsWBkWiGQZF1RwGRQQgBkU8IwZF
ayYGRZ4pBkXVLAZFCDAGRTczBkVrNgZFojkGRdE8BkUIQAZFN0MGRWtGBkWeSQZF1UwGRQhQ
BkU3UwZFa1YGRaJZBkXRXAZFBGAGRTxjBkVvZgZFomkGRdVsBkUEcAZFPHMGRWt2BkWeeQZF
0XwGRQiABkU8gwZFb4YGRZ6JBkXVjAZFBJAGRTeTBkVvlgZFnpkGRdWcBkUIoAZFPKMGRW+m
BkWiqQZF1awGRQSwBkU3swZFb7YGRZ65BkXRvAZFCMAGRTfDBkVvxgZFnskGRdHMBkUI0AZF
N9MGRW/WBkWe2QZF1dwGRQTgBkU34wZFa+YGRaLpBkXR7AZFCPAGRTfzBkVr9gZFovkGRdX8
BkUIAAdFPAMHRWsGB0WiCQdF1QwHRQgQB0U8EwdFbxYHRaIZB0XRHAdFCCAHRTwjB0VvJgdF
nikHRdEsB0UIMAdFNzMHRWs2B0WeOQdF1TwHRQRAB0U8QwdFa0YHRZ5JB0XRTAdFBFAHRTxT
B0VrVgdFnlkHRdFcB0UEYAdFPGMHRWtmB0WiaQdF1WwHRQRwB0U3cwdFa3YHRaJ5B0XRfAdF
BIAHRTyDB0VrhgdFnokHRdWMB0UEkAdFN5MHRW+WB0WimQdF1ZwHRQSgB0U3owdFb6YHRaKp
B0XRrAdFBLAHRTezB0VvtgdFnrkHRdW8B0UIwAdFN8MHRW/GB0WeyQdF1cwHRQTQB0U80wdF
b9YHRZ7ZB0XR3AdFCOAHRTfjB0Vr5gdFnukHRdHsB0UI8AdFN/MHRWv2B0Wi+QdF0fwHRQQA
CEU8AwhFawYIRZ4JCEXRDAhFCBAIRTcTCEVvFghFnhkIRdUcCEUIIAhFPCMIRWsmCEWiKQhF
1SwIRQQwCEU8MwhFbzYIRZ45CEXRPAhFBEAIRTxDCEVvRghFnkkIRdVMCEUEUAhFPFMIRWtW
CEWiWQhF1VwIRQRgCEU8YwhFa2YIRZ5pCEXVbAhFBHAIRTdzCEVrdghFonkIRdF8CEUEgAhF
PIMIRWuGCEWiiQhF0YwIRQiQCEU8kwhFb5YIRaKZCEXRnAhFCKAIRTyjCEVvpghFnqkIRdWs
CEUIsAhFN7MIRW+2CEWiuQhF1bwIRQTACEU8wwhFb8YIRZ7JCEXRzAhFCNAIRTzTCEVv1ghF
otkIRdHcCEUI4AhFPOMIRW/mCEWi6QhF1ewIRQjwCEU38whFb/YIRZ75CEXV/AhFBAAJRTcD
CUVvBglFngkJRdUMCUUEEAlFPBMJRWsWCUWeGQlF0RwJRQQgCUU8IwlFbyYJRZ4pCUXVLAlF
DDAJRTczCUVvNglFnjkJRdU8CUUIQAlFPEMJRW9GCUWeSQlF0UwJRQhQCUU3UwlFa1YJRaJZ
CUXRXAlFCGAJRTdjCUVvZglFnmkJRdVsCUUEcAlFN3MJRW92CUWeeQlF0XwJRQiACUU3gwlF
b4YJRZ6JCUXRjAlF</AssayXData><AssayYData Points="5970">0tZ2PcXfcj1i+HE9lUGCPaIihD2x4YE9lCODPbaQkT3Lg449gMmLPSZyhz1rkIw93zqLPRGI
jj2xQok9vDyNPWFZkz1koY49EZeLPUY7kz2IlJc9ZyCTPfpflD1L05Y9NWCfPWUUlz0fVpE9
1L2ZPQ9gmD3YOZw9hwSePXj0mD0d5Jk9yoqdPVAelz33hZo9hIubPTbkoT0FcqQ9q4ujPfTe
nz09i6Q9hEifPQnwoj3N3J49VCufPYBaoj3z86A9WXKgPW5inz2lYqI9AaOoPcSZpj1RY6o9
Q5mlPQhhpT0RJ7I9wzSiPd4hqj3ah6g9MemqPadLqD0/xLE9zYOmPe1qpD3C86g9lFOoPZ+H
rz20Oq49PZKuPWM9qT2tJ649h5GqPbs8qT3trak9wc+1PffOsz3rcLA9X5GsPZn1sT07BbY9
P9utPfOMuD0hZrE9jO+zPTGsuj2X4Kw9fFu7PWzHsz23zrQ9UkuuPYzJuD337rI95TOvPZ9X
uD1VDK89Kpe/PeSruj07a7k9Uj+7PbY/wz0em6s967m7PTe0uj3D0MA9p720PdkKvT2uF8I9
z4LBPYpRvz1d9L09qi23PZ/uwj36rcE95qeuPeDVwT1TNrs9vNC4PdEewj1SHck9QT7APQIO
wT2vC8Q9uPbFPXG+wD0p8co9oAHBPSc6wT3cQsg9PKzOPW3ayT35aMU9vALOPSBaxT2d6ck9
gorQPYHRzT3BQcU9z2DIPSLHyz1+WMI9rVbJPXsAyT1DX8w9r8HRPfI0xT0ZfsY9GVzOPSVY
yD0o1s89RpXKPZnezz35kM09Aj7PPTc8yz2wfM89p67MPcc81j349dM9ON7VPTPf0j0osMw9
zs/SPU+v0j06YNU92FLOPS0f1z20+s89hzTRPZnA3T08PtE90G/YPXqq0j2Kxto9NTPZPU4N
0z3deNk9pgHYPc7/3D0YndA9yanmPSFq4z2qHtk9HCbNPcGG0z2KcNU9EZDdPfYM2j0TQdU9
cLDbPQb43T1zXd09ryzXPSRu3D2mddk9wuLZPW7j2D1vgdw9VDbdPeKH4z3aoNI9hxLePW4W
2j2Ptto9YKvdPSO63T3YPuM9BRPcPbN/2D2bf+g9EvjhPbmi4j1Q/OE9aJX0Pfam3j3rfuQ9
C5bkPd/k7D0RQOg90YrlPZXB4T0an+E9V8ztPQSC5T2YHuo9ADXxPWdz5D1HW+Y9rBLmPXEw
4T26EOU9RkXjPWuQ5D1mpvA9ZrXePaCq3T21veQ9qR/lPeca6D1LJO49qRfqPZHo4T26LfI9
aTPiPQGz6D3/svM9zUfrPe5m7D2B5eA9DRbuPX/k9D1rvew9i1vxPbhT7T05w+49LDTqPfo7
8D0vWOs9jaHiPQT45D1mDOg9Flf5PWUb8D0pO+k9JUr0PRyh8D052Ow9acDsPaH38T0tU/M9
FHHuPQor8T2jYvA9VYP4PVfL+j25Ge89Shf2PeSe+D2YivM9gC70PfpS9T0c9vI9EfH5PVjz
/D2b0+09KaPuPbtr+T2dAvQ9+qP+PW/U8j0NnvY9sBL5PUTh/j2UOfw9nWT3PVAN/j1ft/I9
MlP0PW+99T0p1fU9Yd/6PUyzAD5Hv/g9FK7+PfSu+z0ZgPI9l5L4Pf96+j175v49JnL6Pap+
+D1QnQE+Pvb/PTuO+z3b6QA+Jbz6Pb2fAD5GVvk9zhX+PQXN/j1x3vw9PQUAPu5y+T3ESf49
MJz7PUgNAj6iDfk9yjsDPsEBBD5wPv89e5z+PX8wAT5KWP09JxoBPpDq/T3+zwQ+paACPsl6
/z34+AY+sJUEPvnsBD7WrAM+MN4APhWRAT5+8wI+XrADPq7FBj4kcP8907QHPsYuBD6iwQE+
kYEBPt+wAD71ZAQ+0owHPizxAD4VmQg+QaIGPqXkBT6SRgQ+3yAFPnmvBT6zqQg+JIQEPl5A
BT6fDAg+ba8FPivgBD6CzgM+Lx8FPpkQBj41ewI+OGEJPm0LDj7qdwQ+VzYGPn1GBD7iuAY+
RjAFPogmAz5apwU+ktwLPmrYCT7GeAs+Td0MPvm1CT4ltgc+wzUHPkLDBz5K2gU+bbUGPszS
CT55zgY+qOAJPksOBj7xhgo+1rYIPuCECD6wGwo+52AIPlM7Bj6XMwg+A/AMPs6gCD64hQg+
nBILPliJCj6qGAs+I74MPnGMCz44Egc+ZX0IPsCDBj5LDAs+htgMPvs8Cz7roAs+EacNPmCP
CT7uvQ4+l1oHPks9CT64Yg8+kj4NPnybDD5CiA4+yFgLPtUWDD4FTww+oK4JPn0HCD48BQ4+
1YAPPp6MDD5YFwo+Yb4KPp03Cz4nfA4+g3gJPiKyCz5r5gk+8+EOPnmzDT6TkQ4+wUoQPpwd
Dz6pcw8+qIsOPsA8DD4+sBM+jSsLPsKJEj71/w0+2GUMPgR6Dz6Z1Q0+COMRPqKyEz5CLxI+
NcIRPjWFDz420Q4+IFEQPq8DFD6Z/hA+D60PPk9qFD5KKxQ+ICAPPrl9FD7QgRA+JYURPl9h
FD6rOhQ+WkIPPurTFD6WrRQ+35QPPtJFET6saBU+pskOPofsEz6CJxU+JRwRPoQIEz48/RA+
o7wRPk83FD6G2hU+n0YSPnmmET56wg8+dM8WPg8TET6OYBQ+ejYRPjyiFz6ACxs+7xcRPuNJ
ED4TABQ+o8gSPiFLFj5VHBE+FjITPhkzFD4uARc+YOoXPgmlGD40rRI+9/YQPpElEz6hrRU+
vaYVPi/LFj5AZBM+BJoYPmA8Gj4dohc+hHkUPs2qFj7JVhc+VyQVPmrMFD6vIhc+h0cUPsKh
Fz5fzRk+WaQZPmfCGj5rVRU+yxMYPqosGD4RAhc+9M8dPvoEGD7xfBU+hR8XPgNVHD40Uxk+
hqEVPp45FT6MHRc+W9cZPgMNGz7hPRg+mj4YPhQtGD6spBk+2LUdPhfuGz42KBg+IB0ZPuu6
GD7Texs+/kUbPuNJGj5p8Bk+XTAZPoiGGT6Hxhs+yl0aPkXkGD4ZAyI+vJUXPjEoGT40fR0+
A8AZPqQPGT78qx8+fVgaPuWvHT6WPyA+V3gaPvlxHT7PXRc+s5YdPp0XHz5vIh4+nLkcPsD6
Gj6bCR0+diIePnqhGT5oORw+QK4bPuflHT6EdB0+jZ8bPggpHT7N5Bk+/04dPiXJHT777xw+
yNkcPnQZHj6cZCE+lzoePmy1Hj6SPiI+pRwdPqu/Hj6BTho+fTYgPpDIGz57oCE+iIAhPm99
Hz7XDB0+MUYbPrxtHT7wjh8+qagePibGHD78vx0+32oePkJRGz6Lax4+U+QcPh5YIT7SvyI+
zCsiPpxAHj4b/x8+hYwjPjITIT6hCB4+1xUhPhrpHz4vaCU+lG4jPl48ID6pqCM+NaQiPqaJ
Iz48vB4+SfIfPo6vIT6qvCY+lO4cPhD9ID7o+CQ+hqciPo8+IT6+KyQ+yesiPtiIGj4IAiI+
o3chPu51Ij5WByo+MXkkPsOzIT7zESU+TRgjPqDKJT6hhCA+UQ4jPhk2Jz7JVCQ+7NUhPpcU
KD5pjSI+CpwkPnzwIj4njiM+QKkkPtoXJz66oiI+tFYgPi62Ij5xUik+2PwmPiyxJj7l7yc+
BoojPjNtJz77Jyg+HfwoPogoJj7dhyY+o6YlPrNvJT4G6CE+xw0oPqwzJT5t7yY+0bcpPrpD
Jz70BSU+hQMoPgYXKD6Z+CM+B8onPmMdLD4zaiU+iH0oPk5AJz5K2iY+6kspPqE4Kj53+ys+
HsAoPvWsLD5Noyc+TOUoPlQRLD7y4ik+dIomPkBgKD6QmCc+SkckPhU+JT5FXSs+bcQpPsPG
Ij47gSk+e+0oPimxKz71wiU+e98rPiQHKT6ewiY+NtMsPk/iJj7uMik+QTQsPj13Lz7MOig+
9GwqPnYGLz5tzCY+hGUsPn7EKj4M8yw+Z4ErPvZGKj7Zkyk+VkQsPqozKj7GUSg+FkwsPpJa
LD7+iio+Mx8pPtFvLD41mSw+doQqPhWaLD6iESo+WwQrPsmeLj6U7y0+S6MuPnECLj4Nxyw+
WCcxPpbKLj636C4+OnotPmutLT6PgSo+X54qPkffLT58ajA+HNcvPtcDMD7h4Cw+0WcwPvxL
MD60DCw+Y/crPj39Kz5oBCo+V7QuPvjRKj4JHy4+eVUxPog+Lz7UyC0+OkUvPmzALz6ztjE+
yCEyPokyLT5OPy4+7FMvPmBcMj7xWjI+6igwPr25Lz6GFy0+qvQuPpDJMj6k6zQ++jowPrtO
Lz7n9C4+dsowPg7ELz6KhDI+8e0sPhH2Mj4V2C0+22MxPuMKMj7T8zM+y2EyPuX4Nz6CxS8+
MkIvPqNXLz7IZS8+gy0vPs3yLj5XrzE+M0w1PhXuLj6Mgy4+iloyPo7DLz7WTTA+RqctPlGq
MD4aEzE+QWQwPgo7MD6YWy8+vS80PjnxLz4+Jiw+T3MvPkjNMT6JCys+Kf8yPvQQNj6G3DA+
474zPmEYLj7C3TQ+DuIuPnR0MD4EkTg+KvMwPvA6Mj71ujA+kVwyPisVLT6uBzM+nkA1PmHv
ND7O6TM+Ur40PkchLz7aPzA+mvwxPgCHMj77zDI+xH01PhqFMj5mTjM+UIIvPod0ND4H1zI+
AUYxPrYeMz6eejA+cIo0PhLEMz488zQ+2GQ1Pgr+MD6U3jM+VIU2PohEMT75jzQ+27A3PuyU
Nj6SdTk+vKkzPkqTNz7GfjQ+was0PrC/Nj76PzY+qMkzPo1VND7mEzU+YNAzPn+MOD4l9zU+
SWg0PmL6Mj5IxzI+6L01Pm6JMj7FRjY+tDM5PtnMNj4HhTc+X082Pp+uNT5AmTo+Zlg7PtOZ
OD6RYTQ+Lyk3PqnXOj5y8zY+iVwzPpr6NT72TjY+1/g5PmSrOz55gjk+NaQ4PrvZMz4EUTU+
5hI3PjjhND4zMjc+DxwyPmhzOz5wwDs+aBE4PqcJNT71Bzw+SeU3Pvw3Oz6MFjg+BIU1Pk3O
Nj5yPDg+qpE5PsqIOT53zjk+kug5PrZ7OD6t2js+KuA3PuQmOj6Cjjo+ReQ7PugXOz7qNDo+
vuo7PtncOj4hHjg+DeQ3Pv+QPT5fmTk+Kw86PqPyOz7Qgzg+fB47PnXhOz5PATo+IOE5PpxA
OT7E/Tg+ZKk/Pjf6Oj6nDDk+uOE8PnXOOD5q5jc+Xa45PtDbPz4Emz4+v1c5Pv3DOj6H3zg+
C4U8PtoPQD6HQz4+AWI/PqRaPD67qjs+C5s6PgERNT407EA+z446PgtHOz4ySTw+zn5APtdv
Pj4bdD4+llk6PqUzPD7rvz0+B487PvrrPD4ujj4+c3Q8PjUGOT46Zj8+UNk6PtuAOj7iND8+
kSBBPn2ZPD6YBD8+vIE/PjpgQD57dD4+SUE+PqAyRD4DfD4+mJk9PijQPz4RdT0+4OI/Phbq
Qz7q1Ds+1cA/PqRZQT7T30A+qzw9Pl8GQD5jZz4+ALtBPtj6QD7NLj0+x+M/PvKgQj6XJkE+
OD1CPvAzQT6tFkE+i849Pp79Pj5Atz8+/7lBPgx3Pj4wxUM+JMU/PmIJQz4V4z8+sV9DPg83
Qz5TkUE+1oJEPnRaOz4C0UU+1tdCPhxBQz5mFUE+JqBCPtGTQz5dkDw+GB9CPmLjRD79hUM+
crRDPlyhRj4POEA+IpBGPtmsRD7uzkI+i8RAPl9LQT55RkQ+r4k/PlkLRj7hoUU+dDlCPiY+
Pz7paUI+qTlAPmAKQz5obkE+BCBIPlUySD4VgEg+8+FBPtsJRT4dGkY+oXVGPuYwQT5P4EM+
sD1EPlwzQz6tq0A+Nt9DPgjhRD4qKEM+nfNDPkeyQj6OYEM+nA9CPmd+QD7JdkI+WzFGPk/Y
Qz4MYUQ+kQtHPke3Qz5lWUU+Lxo+Pg5ySD4JR0M+VURIPiYSSj55FkY+58VGPqAiRz7770U+
EwdFPh3xRT7mwEM+uWJFPhXHQz5J10g+xBlGPjBnRj5Olko+DolFPlgERj67REc+ldNDPm6F
Rz5K+kI+B6ZEPjIlRD7UFUk+PvZFPtMDQD7Tc0U+U3JFPiiRRT4I8UQ+aUhIPrhhRT5XrUI+
HL1GPu7YRT7keEk+McVFPoBLSD7urUY+amBIPgsXRD4wyUM+f75HPvLySj6+hk4+fCNHPkYy
RT7nt0Y+UvVGPrGSSD4llkc+h9xDPkH9ST6LcEk+SA9IPuDwRD5SBUU+eIhLPrj8Rz7CFEc+
yPJIPvIWSD7S30Y+eHBJPl0cTD4fUUk+dLJHPipuSz7FiUY+pJdHPmHHSj52dU8+rxRJPnLV
Rj40tEo+I0ZMPi5QSD71pEc+I2xFPqBASj7XHEs+sZlLPuwJSz6T0Es+MCxLPldKTD4eY00+
fUtHPvClTD5L2ko+yhJFPqOPTj6Aakk+qX5IPs/uSz6h+Eo+E4BLPghpSz4wfFA+Zm9JPtvz
TD7S7Uk+3TtKPnMfST5Fckg+4BRDPquITz5KYU8+9wtHPhKQRj7q1E0+bQ1QPiaeTD7+LUw+
XIVLPt0zSz4iuEw+exxQPgGiTD4LoUk+zfpMPnjqST7bRUw+7H5MPkfBTT4C4U0+7edJPqEv
ST6zE1E+1RtNPi0rSz4dqlA+rEpMPtGQUj4EVVI+40pOPsYGSz5kVE4+8kpOPtOoST4A50w+
JcxMPoA8TT71S04+xfRKPr/VTD41Fk0+yvxRPtIXTT4nYkw+DrNOPpRkTT559FI+oMFPPhV3
Uj5fJ04+lwNNPvkkTD6fSk0+vIdRPm2cTz71Q04+ZqlOPhrbTz7M9U0+wYtQPqX8Tj4aak0+
evNRPmDgTj7ioVA+dRNPPpCuTT7jEFE+B1NPPn07Uj4Wb1A+95BOPkjJVD7U600+V+VQPvHf
UD54vlA+hrdMPn3PUD66cFE+vHtQPjULTD7QcE0+RC5SPtXnTD68flI+tK1LPjZrTj4pEFE+
2WBPPijGUj7i+k0+AoxTPmfATz7qCk4+HSdTPsxlUj5TLE0+Gb9QPoQ5UT6RX1I+DOhRPmqD
VD6rKlQ+DehOPgftUz6SPFA+VCtPPj74TT55rVA+HUpSPu2HUT6P9VE+H+JOPg7LUj7YoVM+
LO5PPqwbUz4AD1E+Rm9SPn+QTj7UoEw+QRlTPgc3Uz5sflM+Y8hRPplPUj4BYlY+m6hSPo5w
VT4gOFM+2lhUPhKMUD45xlI+2ENSPsXHVj5R5lI+PDZTPmlRVj7ByFI+HuRVPmwrVD7xA1Y+
QzlSPqYEVT6t01Q+jgZSPk4TVT6Za1U+zV5SPrjfUz4vj1A+guVWPpduUT42FFI++SpUPmAV
Vz5IHlQ+kJZUPiRTVT5gFVY+vNJSPt50Uz6j0Fc+C9dXPrJAUT4TIVU+GgtWPgx2VD6RIFM+
udZUPtuIVD7J4lM+671QPpItVz42CVU+gSZWPn/cVD6tElI+FJJSPhg1WD6rK1A+5slUPgx5
Vj6TVlQ+cSNYPvR/VD7QmVQ+6YFWPoJRVT4hRVY+uD9YPuL6Uj5qKFg+eeNUPln0Vj7mQVY+
NbxXPv/VVz5eNFk+Uf1TPmgDWD5psVk+6T5VPovoVj6571Q+TxZbPmc0VT6yP1U+s2JUPlIf
VD4AAVY+WiZXPsIWVz566lc+U1JXPjMbWD7fn1Y+fMhWPklUWD4qiFc+09VTPvZ9Vz58ulU+
UlZaPucwVT64klo+HfBUPu19Vz5X+Fw+W6pSPieIWj5vsFg+/NhYPgNsWD5t1FQ+NMlePqQJ
Vj47Glo+aqdZPk7sVD7qlFk+4k1XPsX0Vj4KDFk+GGtZPo2+Vz4Iols+LG5aPkEXWT7PDlY+
G2pXPh0uVz6tjVs+ZTdWPsszWj4Uu1c+6GtXPmr9WD6Y31s+WCdZPkZCVj5UiFQ+nyFcPv55
WD7SHVs+qCZbPrMtWD5mA10+/8taPskiWz7kXFc+1HhaPkuZXD5c/F0+4pRaPnRkWj54+1k+
HXxcPlJUXj66bVw+z7pYPnI8VD6vMVw+rElaPgDfWz5S41w+fIlaPm4YWT495Vg+3a5aPmYb
Vz5vnlg+tVRcPs0YWj7/M1Y+YDFgPkymXD4wtV0+O5ZaPsG6Wj6+8Fw+3vhcPrTyWD6S71o+
FQlcPrNzWj4RgFk+cllcPjQrWD5OVFw+iHZcPgW1Wj5z2Vs+yLJaPqY1Wj4uzFg+DJlZPhRT
XD4JRVg+EttZPqXCXj788Fo+cAtbPuv/Wj4eCV4+81VcPnzSXj7BCV8+VPlcPkm3Xj67/14+
ChpbPg9XYj4g6F8+JhBcPt2OXz7d+2E+MMtYPsGBXD74DGE+liVZPgsMXT5v5F4+qD5cPgjM
Wz40s2I+GQZZPmlZWj6D3V4+3YBhPqTUYD6pzl0+vVtjPssaWz7w7lw+Uo5fPqbiWz67OV0+
qjJiPrtvXz5F7GQ+QfdfPpCiXD6xcl8+Q59dPjn0Xz4/GV4+oFJgPjhmYD71DmE+p2phPjSc
Xz7XW2M+Ef9fPgjqYT4zT10+dqtfPhPrXj42JmM+ujJePpx3XD4gZV4+55NhPrNTXz4CS2I+
JgZiPvUGYD5ZKVw+LS1hPnIOYz4mMV8+BQliPmgCXT6aTl8+Fl5kPiAeYT6o+2E+bdRcPpig
Xz4GnF8+P/tePtifYz75Clw+X0lhPuViYj4lJWQ+/shdPiumXz5lWmE+Rd5dPgJ5Zj7Z+GI+
J4JhPuhbZT6qb2I+jHJgPvqEYT5B7GM+jDBePtmAYT6/n2E+O/JhPtaNXD6/hGA+R/RfPtuc
YT780Gc+g0RhPr3zZT47d2E+50xkPq6iYz6FDmM+O8VhPrjHZD6QrGA+pQVgPgwMZz5T4l8+
gh9jPqnEXj54T14+cy1jPkFwZj6piWU+2LNiPqffYz54amE++SlcPra2Yj6iw2Q+AndfPie4
YT6hmGE+PIVhPribZj6h6mM+x1BlPgjdZj6MPmA+Ao1nPmZuZj4yemU+lSBkPk5DYT5XkmM+
DndkPu9QYT6MRGE+xEVoPqDQZz4zoWI+AihlPiwpZT7FcmY+XalmPqe1Zj4SX2M+UMNnPt5X
Yz79r2U+c0RlPhObZj6ZaWg+ERljPvHwZj7mWGc+Xf1pPsbQYD5dY2U+/iZmPmf4Yj64xmg+
RJdoPgadZT4I0Gg+hs9hPnv5aT5c/mM+YldjPrCmZT4wOmw+5/BhPiXkYj77D2g+B+BoPha9
Zj75vWg+pFRlPnL/aj7iimQ+GyNkPtmpaT6hCWg+e8BkPjrwZj6GQGY+9cpkPq9AZD5QnGM+
YjlkPvBWZD62eWk+MhBmPpCYZz7aPmY+VSRsPgrpZT4iWWc+G+FnPjfhYD4lLmc+3f9lPj6E
ZT7nJmU+A8hnPu1KbD7Ct2c+BMpmPhmdaj4pM2s+AsxnPlUtZj7PEWY+rztqPmH2aT70/20+
j9doPlQsYz48PmY+aRBpPiXZZz7YqGQ+W99nPjZmaT4dU2c+0WFoPusnaD5dJ2k+OiZlPhRZ
Zz7rRmg+4DFrPkYMaz4rgWw+7bdmPrCBZz5tKm8+HSRqPlUbbj6U8m8+8+ppPvIxZz498Gk+
zF5mPsvybT76zmc+JRprPonoaj79/Ws+Y7NmPsA/aT7mUWw+UL5nPl64aD5Gw2w+3ihrPqfw
bj6PAGg+XghnPqupZj49g2o+SoZjPpXIaT5s1G0+269tPv0Paj53qWg+2apkPuEJaj7vbmo+
GyZuPhhHZz5psms+3H9sPuY0ZD7tk2g+pxtsPrBzaD4Xzmk+toZqPt02aT74K3A+6AJvPvNH
az5Xt2c+FlBnPk3eZD5WhGs+/4VsPlC+bT5nT2o+CbJrPu3Maj7zV2s+GCVsPqfPbz5N8mk+
mRJtPuBjbT4tWmg+gvpsPotraT4b82s+J1ltPgruaT5n3Go+mANsPhMXbj7QTGs+cV1sPhks
az6HuGg+nvtpPh5Saj6f0Wk+g/BuPoS6az5bSWs+pgFsPln5bT7C72w+DCBtPiCcbz5mRGw+
yD5pPrtXbT77G24+0cpoPltJbD43Pmw+chRqPuKZbj513HA+/cZpPitDbj7D5W4+hn1vPk0/
aT7Su2w+Z4dtPsbQbD7qx24+NpFsPrKBaz5/q2s+MV9tPrZLcD5PUW4+uPBuPjOLaz6mD20+
ndZwPtyDbz6/w2w+LQtwPi8ebz5Cb2w+YXpsPlH3az7cJW4+/QtsPlJzbD4GxG0+JRhyPseP
aT63oW4+dqduPmUVbz6Rl20+KalsPlFzaz6iQHA+uBdvPl0GcD4aQnE+O/FtPnwlcT5SCXE+
I+xuPiORbT7A8mk+d5JrPjVFaz5KhG4+enBxPs7dbD6Rn3I+DzxwPigDbT4BJW8++glvPvs5
az6Mkm8+1NpvPgUIbz7yMmw+1RluPkILcj5sIXE+HjR0PoeFcD44VXA++59xPgzqbz7YVXA+
4JZwPlJ4cj5qXHM+GEdyPmMacj72+XE+A35zPpKnbj5ENm8+Im9tPpWvcT413XU+6lB0PrVe
cz6eDXE+JulwPmU5bz7lbXA+uL5yPqDBcT7sWHI+6p1yPlNmcD6DcG4+QzluPq04dT5aD3M+
VVZ0PlumbD4I33E+jLduPhdVbj4v9W8+ydFvPjnRbz71qXE+tjVxPqgWdT4ibXM+vmtyPsqW
bT7URHE+xv9wPp1ZcT7Nc3E+rJVwPnsfcT6agHQ++pdzPrzdbT5CoHc+ZW5yPmOrdT7oE28+
NFZxPl2TcT5UHnQ+Z6N0PnAudT6ARnM+BABzPrkwcT49tm8+i3BxPjotcz5TzG8+QGZxPtPd
cj7IiHQ+kDNtPnnMcT4RP3Q+RW5zPjEicz7S+HE+xLR1Pisvcz5GenY+NZVzPj38cT7OxXM+
Hax3PsP7cT5suHQ+EvhvPiR1dj6Ks3U+685vPr0WdT5zd3M+zo9vPt7fdj48RXU+p6F3PhfQ
cj5ibnE+Do96PjYedD4ZAnU+5bh3Piu2dj6DLXc+9pJzPorIcT7ckXY+49B0PjYkdT5BInM+
Ps5vPglabz498m0+DodxPmTocT5w9HQ+LdtxPpg5dj52a3U+6ml0PoQocj4963Q+rVx1Pj9n
dT7canY+nJlyPqUZdz4PbHg+Au9zPqyHdj50h3E+HP54PmD0bz65f3o+wil0Pg1Xez5qe3U+
Kf12Pj4AeT55D3Q+L1JzPtHDdT5Us3c+JBx0PmLFdT6zkXY+A951PlameT7XHHY+ved0PmjY
dj68pXg+JeV0PvHzeD6cb3Q+eNN0Pg6ldD4CHXM+BrxzPnWfdz7x9XM+W9d3Pt4MeD4Y/XY+
Xrh0PnYQdj5q7XQ+/9p0PtvqdD4TGHM+cbF5PnvwdT5ubXc+p791Pj0wdz77WXQ+Qtl8PjaJ
cz4fenY+Rel2PnRpdT5IhXM+inV1Pg/edT4wHnY+8Vt3PhlBej5GUnY+6vBzPirJdj75w3k+
OnZ4PiNOcz4g13c+kYR7PqCVeT5bEHc+b7p6PjxjeD72yHU+JzB4Pg9odz7FEHc+xd12Puue
eD64nHU+3b54PiJ4dj6NiXQ+Qwh3Ptytdj5sRHU+XqV1PucweT74zng+k7x2PiTDeD5Na3Q+
lHN2PqVQej7rEHo+Wq14PqjFeT65Nnc+zjd7Pos4eT6wiXY+3w55Pj5iez6aSXc+pUZ6PtXW
dj6+Ynw++iB4PnPMej44v3c+jBB7PmnndD7ZYHY+XtR3PkKjez5hp30+2yx6PpNrez4Cv3Y+
/Cp4Pp70eT6yTHo+4yN8PjD9ez73nXg+EA54PsBMfD6hR3k+Crx6PhlLdz6eBnk+euV3Piri
eT6bmXs+tKJ7PgaBeT6uGHY+4T15PulEdj6HIXk+9gd5PlySez7vnnc+pgV5PmL2eT5FxHk+
ri15Pmj4ez5rKXw+8vZ3Pg+Vez4kS3g+16SAPjjtdT4qbnw+e7h8Pl8adz7XLXc+BrR7Pgr2
ez6LKHw+rZV5PuwQej6+630+63x5PnMuez5VE3c+rLZ8Pongez5M63s+hnp3PtCyfD7NrXw+
iRx8PscrfT5T2X0+TWl7PpJ2ez5R1XQ+6kZ9PjHtfD6l8Hg+Gpd7Pgs8ej6u2Xw+aYl/PlfN
ej5egXs+DEV/PuzPej7n64A+PQaAPh85eD6RQHo+NHh7PjSFez4Q734+8zl+Pl+BfD67en8+
2Nd9PvdLgD4DpH8+/Ch3Pr0cfT5dc3k+jHJ9PiEZfD7BH3o+89d/PsQmfj6GB38+c8GAPnoh
fD4b/Hs+eUN8Pt73fj6tKYA+Qo2APoTPfz5ulX4+fFl+PjBtez6xIH8+oCZ8PlN1gD5lunw+
BlZ+Pgeaej48kYA++hl/Pibnfj6MToE+P6uAPn5Hfj4eU4A+erWAPtG2ez6F534+HcKAPjtN
fT4qGXw+1s19Pqi/eT7Ex34+jwt8Puwhej6Br34+BEd9PgBtez4WZ38+lL15PpEFez5Kd3w+
v/F/PrX8fj7MQoE+nex/PiMGfz54yn0+ucV7PrZGez66+nc+C9R+Pmp9eT53Onw+h3R9PqO4
gD5YhoA+wEx+PkUSfz6fk34+nk+APnTifz4nB4E+NguCPgFRfz75nno+A8Z9PuTqej6QcIA+
ZgZ+Pglrfj5DB4A+/+h+Pv+meT5w9IA+BBN+PgKpfz4LBIE+0jd/PibrgD7PkH8+iG+APu9T
fz71n38+1pSBPhXIfz5irXw+ynt/PqqpgD4xb4E+UbB/PtZygT4pnHs+UcB9PlYcgT4jSn4+
hpF/PvlSgD5gXIA+rJeBPncWeT7Qtnw+/COAPntcgT4384A+ARSAPsAAfj7oWn0+Xeh/PhaX
fz65MX0+1JqAPjVTfD6Uk4A+e21/PvD2gD65wX8+H8aBPqM+fT4I5YA+ZkV9Pptggj4O0n8+
RPl9Ph7Ifz46fYI+PtJ9PvEEfz6YKYA+3Z+APg0TgD4OGoE+FPuAPsYWfT6IN4E+VDR/PgrJ
fj5xloA+MPuAPulkgD6kd4E+HCqCPtkpfT4+uYA+vs2APqGdgD4OvYE+3PuAPn+AgD6fVX8+
ZX6APu+egT6hOoI+1QiAPnmSfT4izYI+ecyAPirRfj77OoA+/Vt9Pq4NgT4UcoA+ijOBPp/t
gT4/NoA+s3qBPgWCgT5lz4E+rHWAPs40fj5ocIE+f3aBPoHVfT6hHH4+HQGAPs3EgT5bzYA+
rwGCPhD7fj4lAoI+9mKAPntLgz68zH4+wCqBPqP2fT7mkYA+61iAPgeYgj4rLYI+7+R+PgZ/
gT5LAoI+poGBPmWMgD45E4I+RaiCPoG9fT5FnX8+NiaBPj0lgD7zToE+fsODPuE7gD6C9oE+
toiBPiXcgT6qSIE+F3iAPvOCgj6fI38+nbh7PidEfT6zGn8+xXuDPgBkgT7N2YQ+9maBPmxu
gD4Z5YE+pmmAPnTZgT6KG4A+MWZ/Plgzgz7yPn0+oIyAPuCWgD4RQ4E+PTSCPooegT5ByYE+
DXd/PnItgj4HJII+jIeDPk+kgT53k4E+JUN/Pka3ez6GB4A+YJCAPvGSgT6ynoE+bwuCPk2X
gD59WYI+u76BPrChgD6JlIE+LiR+PrERgj7PoYA+cAiCPv/Sgj4wwIA+huOEPjzagT7+jII+
onKBPptogD762II+dFiBPlBOgD75LIU++myEPvm/gD7GHoM++eKAPqZ9gz6Ew4A+D3KCPiyX
gD6D5IQ+XqKAPsVrgT5w+YE+WtGBPqEIgz5jRYI+j2uBPgSMgj7EM4I+VxiAPpT7gj4/kIE+
G1yGPpoHgj7wWoI+HBGDPvc/gj5LjYQ+DweBPlwigz4SvYI+2hCDPqt2gz4SRYI+BaOCPsZW
gj6yZIE+qLiAPiYDgT5NV4I+8smDPuFxgj5YiIM+oxCDPmamgj5T64E+klWCPlbOhD5HaIM+
Fi+DPj4ggT6GkoQ+Ga+DPp4dhD4kHoM+7ZSCPigmhD6STIQ+K6mDPtAbgj4pi4M+rNeBPjmB
gT5FVIM+6tOEPgEMhD4BzYI+xLSEPo9jgz6PJoQ+Q9OBPu1+gz7FEYU+bV+CPnBLgz4WsII+
SlWDPg91gj5p0YI+axaFPk9ogz4r6YE+O9uDPk3Kgz55cII++S2CPogVhD6JS4Q+ZnCDPoyr
gz49CIM+10iDPkONhD68uoQ+SOmBPkD6gj6qnII+FhGDPgymhT6ZVIQ+z0WEPpexgz7Ur4Q+
g9yEPvEehD7DI4I+8HKDPvFxhD4RgoQ+UP2BPusKhj7wR4M+TnqEPq9Ehj6skIQ+XByFPutT
hD6kr4Q+7k6DPlhhhT4HhII+h+iDPrTihT4pp4Y+/F2FPrTegT4+lIQ+3d+CPvgegz4g/4Q+
riaEPl8Ohj54K4Q+P0eFPg1chT6QEoI+B8qDPibEgz44KYI+I1qFPvAThT4qsoQ+d1qFPmL6
gT50YoU+CUWEPuNihT6PM4M+xHeGPmrMgz4mUoI+hieGPrlihD6Ak4M+FFOFPpjqgz6fi4U+
/ReGPhoMhT6qDIQ+fz6FPodvhT7ooYQ++FSEPpgYhj4zT4Q+u/6FPi9Chj4L9IQ+KumDPjIp
hj7bO4Q+aSiEPtBZhT6NzYE+TkiDPvJrhT7q7YM+/OSEPi8ahD4DR4Q+Nv6EPiW1hT5ZKoY+
DFGFPsJshT7WwYQ+eBqFPgLMhD6afYY+NiyEPjFyhT4YJ4Q+JtCGPiHchT4TQoQ+5OuGPr3V
hT62E4U+8aWEPkjfgz7hwYU+RYqFPqlghT7elIY+1lqFPn3qhD593YQ+7i2GPnLqhj4/1YQ+
4imEPt1Ohj610YQ+vtWFPhE+hj5V5IY+EQiEPgsXhT4zQYc+bk6EPt3ThT5u9oQ+/neGPoXc
hT73O4c+jzGGPiGthz5HSYc+lC2GPlw+hT4q1IQ+x3CEPl+EhT5/64Q+JwqHPjvrhT454IU+
OFOHPp9/hz7b1IU+TqSFPujBhT5x74Q+AW+GPmw4hT7PoIQ+qxuHPkRNhz7GD4Y+0S+HPh/9
hj5DAYY+5mSGPpv5hz5Feoc+aSKGPuEPhz5NuoQ+y8iGPsOWiD6n9IY+mYuGPrbyhD5+FYc+
5PqHPnnAhD58lYc+mWSHPkZqhj4L/YY+JiaFPlMghz4nYoY+5H2HPiOahj65G4g+0o2IPo2S
hz7ZsYY+L+OGPk2JhD5s6YY+M0SIPhfVhz6PG4g+PqaFPksShj4vA4k+GASIPoZAhT4QB4U+
CEKIPoxbhz4kqIY+ezCHPrgthz7XNYc+M56GPhtQhT7xmIg+/E+IPttjhz7tdoY+rM+HPkkD
hj4RIYc+OuOEPum1hj6lq4c+JRKHPkFOhT6pkYc+d3iHPlH9hj6vOoU+YW+IPuD8hj5L74Y+
c+WFPrblhj6TOoc+ESSJPp2ZhT5vtIY+PQSHPqQzhD5de4c+bUGHPrsFiD4Nvoc+ZU6KPq8V
hz6dyog+0LaKPvOHhT6GGYo+iamIPu5ehz4JJIk+VSeKPgWphD6vMIg+1hyHPmiihT59Mok+
sbKGPqlehT5h+4Y+D2yGPuH3hz70C4g+tyWJPqb6hz40C4g+ZXuJPo3miT7SZoo+thuHPvgh
hz72dIg+aeyHPqKAhz50g4c+ugeJPo2lhz7xwYk+MdKFPjZ2hz6BsIk+U42JPtIOhz4N5og+
v8uIPiUrhj5oSIg+MRqIPgrjhj6UIok+agCKPrU0iD7qZog+QCqIPiqbiD7sJ4k+4n2IPrEp
iD6GDok+KYaIPoshhz55fIk+2/qIPpYdhj5+j4g+m2mIPgUSiT7a4YY+p1CIPnTyiD7sHIk+
jyCJPny6iT6mlYk+ZbyJPuQjhj4xw4k+QoKKPtk9iD5jwIc+bh+MPuy4iD5oCYY+bLqHPtwp
iD5KWIc+FgSHPnaihz4UvIU+bbSHPqX4iD7z2ok+882JPsrzhz6MTog+djSLPgW+hj7IUog+
tAqHPjdDiD5UpIk+2VKHPvhjij4dtYc+shmLPsitiT7kl4g+9kOIPnwBiT6dLIk+My6JPrve
iT55sIk+y62IPgBJij77Oog+bxiLPnz7iD6W9Ik+TP2HPhPliD5SnIg+j2uKPia0hz7MKYo+
GzeJPsmwij4cx4o+QNuIPjn+iD6qx4o+J9SJPvVJiT65K4k+fhqLPhtjij7gwYk+lzyKPoTu
ij6D54k+QsqKPkkZiD5QS4c+t46HPmr2iz6BXIs+FEKKPgnEij7U4Ik+hweLPjTiiT7i5os+
OSGJPsdXij7Itog++2yKPqorij6ubok+HP+JPqwriT4JDoo+fg2JPuWKiD6dZIo+cEaJPkYv
ij7rx4k+MneIPjcsij7y9Ik+omaKPhcWiz5DaIs++4aKPrtwiz6AbYs+aJOJPj8Yiz5vQ4w+
TOaKPlSCij7xJos+0M6JPqj9iD6xaIs+5BGKPpHPiT5g54g+Ok6LPplmiT58vos++iyLPiDY
iz5+ios+X6iKPltGij6R3Ig+W2mLPluGiT4HSok+NDKLPioVjT4Qm4o+/A6NPgmoij5UFIs+
4OSJPnyVij54wIo+e8eJPorZij5XsYs+2cqKPg9PiT7Yl4k+XnqLPuqxij7Svoo+7s+JPnY4
jT5QGYw+ieWKPjVCij4izos+ljSKPlBPiz7qWYw+bX2LPnV0iT5ECoo+3GqLPvdTiT66g4w+
+B6MPqfbij4W7Iw+mYWLPl73ij6LAIw+FXWLPlJMij61AYo+ju+JPppyiz79tYs+yNSMPisB
iz7vlIo+r5+MPh1xij7l640+rk6HPs+tij6T8ok+LnWIPt05ij6MUow+zqmLPsITiz5qK4o+
7e+MPg7Aij5WeYk+Z8yJPrSciz6d5Io+UO6KPjWdiD5FmYo+O5yJPsbAiT78D4w+vJqKPrVE
iz5Fnow+dseJPjOvjD6qHIs++qaKPn6dij5C4ow+g3uNPoIKjj5+Doo+z+GMPs1Sij665Io+
iSqLPtgdjD6RzIs+5QeMPrdAiz7Kbo0+IBGNPtoBiz4NSIs+9eiKPmMbjD5uz4s+y2yKPmu6
jj5GBos+2YmLPnMhjT4GsIk+366MPpGCiz4eG40+fimKPqLDij65QYo+jxWLPnatij79BIw+
itGMPnJViz5aP4s+Y5uNPrT7iz5Yv40+aKaMPnZQjD5Xk4s+QO+KPhA0jT4cXYw+aQKMPpU9
jD46vo4+MpeJPs47jD77BY0+Kl+LPik2jj77yIs+MVKMPgVBjD6++Yo+qtaLPi/6jD7qCYw+
pPmMPnjVkD7SAY0+kXmNPplajT6ZiYk+WlGLPpK7iz5EAo0+t1CKPoAUjT7ch44+2Q6PPnEY
jD4FYok+mneLPpKEij6BAow+yACNPmFRjz7LUYw+nE2KPnCNjT7/U4s+CDiLPpj3iz49Xos+
VpWLPh6pij6tBow+PbGLPrTLjT4Exoo+eTmMPnSajT6yVos+Y7iKPid2jT7vdoo+1XeNPo6T
jT4tZIo+N52NPtnKij6z44s+4UCNPni8jD7dNo0+bTWMPjZwjj7B64o+WmCLPhoqjD6LlIw+
bR+NPmHkiz5mlYs+ESaNPuU8jj5PgY0+U4iLPtM7jT4lXI0+oCiLPk1yjT7Xjo0+33CLPhgg
iz6DdYw+Uo+LPqfsiz4MtYw+ziGMPrmAjD7rCo0+Cb6LPupMiT46Z4w+hlOMPgMzjD4xT4s+
5sKKPnQejD58uoo+/auLPpKmjD5q7os+yiaNPusrjD6ufIw+zISJPhLCjT7jLo0+QcWNPjQN
jD6d3Is+hOKMPqe8iz52O40+NYaNPg1MjT44v4w+lF2MPjukjj5EfpA+SWaQPmLbjT47V40+
WuWMPlLNjz5fcIw+yWSMPqdOjT6CLo0+ZmKMPq4ZjD7bI4w+KQGNPskmjT4gXYw+iL2LPi4H
jj4LGI4+xdmMPnyMjD7VZo0+EHWMPvuIjD6HiIw+D8WNPtw8jT6SC44+ah2MPlymjj54Eo4+
a8WNPlS9jD6bgI0+eq+MPrQviz5Tj40+t4qLPrMTjT7N+o8+DSCNPv2LjD5uj44+fcqNPrnq
jD523Yw+4jWNPl2IjD5aVo4+dyaNPkzEij6cQo0+WZSMPu1sjD71mY8+3R6NPizFjT5jh40+
vpWQPvDdjD6X040+qSmNPnd9jT6f9Y4+Y0aLPleSjT6m7Iw+fviLPvnfjD4PD44+Iv2OPlbG
jT4Fso4+OPiLPpyUjT52WI0+WROOPhn8iz4X0I4+60GLPqqujj503Y0+rcuNPokvjz6Jq4w+
ecGOPnmljD5Iq4s+jg6PPvFAjj7WmY4+k2OOPoJ1jD7/RI4+DYqOPvxhjT6dS4w+6GOPPshP
jD6YEY4+vn2MPlUGjT5RHow+1NWNPjH+jT7fY48+sVmOPr8HjT4yTI0+jWKMPqKJjT6Um48+
mKqOPg23jj5zpI0+ECSPPtebjj4TsY4+vqqOPpoCjz4/0Yw+vLWPPuTCjT5eS44+z/GOPo7O
jj5lAI8+nKeMPpLEjT4BKI8+a96OPhAWkT4T8o4+40eNPuZSjj5Vk48+8ASNPkYOjj5edY4+
DNaOPp8Pjz7yaY0+h0KPPj7Ejj7RCY8+yVuNPg78jT5RkI4+5bKNPqb1jz5FT40+cYOOPta8
jj59v44+jKuMPgJMjT4AYo4+n2aPPtx4jT6Y0o4+YfyOPjQckD5z4I8+BgCQPm8xjj7sYI8+
XWmNPigpjT40bI8+6CWPPiHdjT7XLY4+WAWOPkzcjz5Vr40+XeCMPshljz7df40+eCuSPkpn
jT7z3Y8+CTSOPn8Fjz53/JA+5RGNPr9EjT4ocI4+IYmQPkWkjj4iMo4+5GmQPovbjj7/tI4+
85aQPnBBjj7Jz44+uHmQPnQUjz6hjY4+n5yKPqRhkD7LfY4+dfCOPgZ1jz4TpY8+SK2PPp2D
kD4+C48+zuePPstakD5cEI8+dcyOPgffjz5h/40+19GPPle9kD6ROY4+AQCQPuD4jz5MmY0+
qdKPPmoEkT4yDZE+4yuRPqfpjD4g+Y4+YxqOPiYGjj7KsJA+pvmMPj4okD753Is+FOmOPlVE
jT62z48+PAGPPvO4jj6Luo8++GWPPjNqjj69xo4+hd+PPkbKjz4sBJA+/hqPPkzyjj64GY8+
3aGPPtkCjz7qGo4+JEqQPiajjT4UpJA+FKSQPhFWjz5JzI8+wziRPtBVjj4U/JA+zL6SPtrz
jz4FQ48+BECRPsNWkD53j4w+Es2RPuEXkD6BqpA+XHWPPu1Ykj7UUpI+WBeSPvU8kD6oAZA+
iq2PPu4tjz69CJA+UmWQPmBlkT7+KJA+sgOQPnaLjz6aCpE+UcSNPmU+jz7wwI0+tXmQPryi
jz5Mc5E+rqyPPm4ukD6hmJE+eiWRPnjsjz4hD5A+w+KPPtxTkj4sB5E+OYOPPmSFkD4NgpA+
JM2PPnZRkD5QJpE+QAqRPvWYkT4L75A+ScWQPrwrkT7E544+2nmSPj3mkD4zFZA+QTaQPtXp
kD4ZopA+PLqRPhkIkD5/nJE++TiTPnH0kT41X5E+SYmQPhUDkD4AjpA+QVaRPvgsjz78/ZE+
K2yQPuR8kT4UX5E+gv6RPhjikD6/AZE+9hWSPlnxkD7cbpA+wQuRPnRGkj7OjZE+0uSRPkiD
kD5hoJE+WLiSPnEmkT7wBZI+5EeSPgtpkD6m1ZA+0NuSPrt2lD6sApM+dYOPPipfkD7RLpE+
uHSSPkGKkj4noo8+72uPPmZxkj7koZE+mz2RPgkSkj4c6JE+dhWSPlpKkj7BiZA+BXuRPlzU
kD5nOJI+yyuSPguRkz6Qy40+8/ORPp+pkj4wo5A+QIyQPvvVkD6NTpA+0sCRPoKCkT4qko8+
F86PPn1MkD7NIJM+ybCPPlvXkD4mgJA+5KqPPkeHkT7rh44+z9CRPg3/kT4mSpE+mF+SPkfi
kT7xg5E+8CaTPmBvkj4zEJI+lj2RPkA2kT6QBZE+I+SRPrIJkj4bPJM+sfmRPqizkT52jJA+
jVWRPpXhkT5/qZE+GmuSPnEtkj5QDJM+rZGSPtXqjj4QE5I+m66TPnD8kD5/XpI+vUKQPuxN
kT7BZ5E+TmuTPiHWkT6bCJA+IWSQPrUIkz6zD5M+lMKQPrBtkj7ewpM+bceRPmatkj6DQJE+
TYqSPrYXkT48iZE+iNORPm29kz6s35E+15GTPn63lD48aJI+WweUPrDjkD7iWZE+iuWSPsAb
kz7l6JA+/cWRPqBvkj67OZM+xweRPkX6kz4aZJI+yCqRPgrBkj4V1ZE+AxSRPluTkz7jUJM+
KjWRPoe1kz7WGpI+rHSUPiMRkj5lpZI+HD6SPs86kD69aZM+dySTPtyGkT5gA5I+yZOSPjVh
kj6D2o8+3DaUPj4hkj7MmJI+EaSRPmF9kD712JI+LMmPPrkYkz7XJJU+IWCRPhBdkj5wj5E+
t1SSPn/IkT6JHJA+9GySPtI/kj4XeJI+xEmRPs5Bkz57GpM+w4WSPiYWkj5d5JA+0nWRPnjX
kj75OJA+Y3mSPn8jlT5b7ZE+wWyTPhoHkj4VOpI+dBOTPmKfkT6xx5I+aI+TPvLnkT44WZI+
OeqQPjuYkT4+aZM+SNuSPsijlD4bsZE+EOGRPo2Ekj7LCpE+40+SPvc4kz6h3ZE+TQGTPpIU
lD5sApI+vW2UPmldkj5ZrJI+ZeeQPiVFkz4zB5M+JoaUPhH7lD5WpJE+4VKUPjH7kz4lppE+
S+KRPkmOkz6R9pQ+BN2TPt5OlD5adJM+BGiUPn71kj6RRZI+EX6SPvQPlD4nipM+rtaSPmCF
kz7V1pI+u6CUPqVlkz7uRJM+maqSPuy5kT5IupM+2GiUPh94kz6S6pM+5ZeUPi03kj5LIpA+
j3OUPgbBlD6vYJQ+wW+VPhFXkj4q9pM+jgKUPiKAkj5wqJI+FjCVPj0pkz4kBJQ+C0yUPm0p
lD4IPZQ+gTCVPiqfkz6im5I+aUGTPnN4lT53fpU+iPWTPg9wlT5HlpU+uq+TPvOYlD7JPZU+
o8OSPhqukz5oi5I+DbySPhYelD61rpM+5XSTPktckj6OOpI+i9eSPp6XkT7gZZQ+drOUPlyF
lD6KJ5Q+UmOTPnd/lD49ApU+oIyTPvHqkj5WV5M+4lqUPmSbkj6YhpM+LmeSPk62kj4A65I+
6j6UPo6rkz4HT5M+KPuTPh79kT4pdJY+1zqUPrFelD6BTJQ+0t6TPnhMkz5kRJQ+om+WPvLp
kj7fbpM+YTWVPmcqlD43gpQ+PluUPhWklD65WpM+rD2UPkvkkz4MHJU+9vaTPmlXlj5tN5I+
DKSUPvGnkz5CuJQ+3kCTPgk2kz6x35E+TKCTPjdRlD5IwpI+IfiUPrTElD4ZPZM+iG+SPoNK
lT5AIpU+kwmUPlmtkz56FpQ++7KSPrkBlD7CYJI++96TPpoZkz6RrZM+Eb+SPjimlD6i6JE+
Oh6SPjaNlT5Xc5M+JWWUPnOFlD45PJQ+DaqTPhPjkz77s5M+UpWTPpzdlT7kO5Q+SM6TPnWJ
kz49cJU+kC+XPqyskz4eIpM+6XeUPnv9lD5E7ZM+4oiVPqg8lz57t5Q+0jaWPvdAlD5aFZI+
ujuTPqa2lj72OJQ+IyaWPg3jkz5pCpk+2BmVPn/hkz59CpY+DgiWPueKkz5j/JU+vceTPo5S
lT5UPpM+/OWVPtm2lD5ExJM+U4CUPhRzlT64b5c+MAaTPvrolD4XyJQ+3fWVPnmXlT7sVZU+
z82WPq45lj5sh5M+8zOUPkCrlD74WpY+dHyUPh6blT7qHJY+4yWVPoRSlj4hO5U+C0SYPjjz
kj55GJQ+VkGVPu+rlz7NIJI+GI+VPo7akz5AN5Q+RGCWPtSXlT4sU5Y+C8WVPudklj6iqZU+
7WSVPpJGkz6ofpY+NCmXPg6ylT6VgpU+WIuTPtzClD7uP5U+Q4KVPgFflD5/Ipc+IRyVPv6f
lj5yUJU+pd2XPrVWlz4du5U+yCCVPjKklj4rRZY+kdOUPkCklT6DLpY+jsKVPkI+lT5SMpU+
H8GUPsMolT6JnZc+ZIOVPibklD6T3ZU+8WuWPoMflz6Qe5Q+U1qWPo61lD7X4pM+svWXPjPF
lD4oQ5U+d0OVPtXilz5vbZc+A9SUPg3Vlj5UpZM+JqOXPiHMlz7K55Q+wyuWPgA9lD5lypQ+
RceUPjOelj6cv5Y+s4WVPlt/lT41o5U+KvmUPkcmlj5yApc+ISOWPuDglj6vK5c+Ks6UPrkb
lT6rppU+ZNaWPq5KlT7sCZM+AdSVPipilz6V0Zc+QP2WPrvOlz61YZc+6pSXPoXPlD4V2pY+
mx+XPltLlj7Ai5Y+r4GXPh01lj4nU5c+ZXmWPlLxlD60fpY+SPKVPstMlT5UcZg+leKUPn4C
lj61FJg+tC6WPqNalj6IrpQ+JC2VPgJomD73wZQ+huuUPid2lT5FsZc+X5+UPiCulj7Ph5c+
+0OWPhs4lz4Pgpc+Wv6WPp/Elj4E05c+jmSWPpUYlz6fNJc+HFGVPo0DmD4IEpU+JnuWPkhF
lT5vOJY+SoCYPhZ7lz4ICZc+pkaWPneYlD5Rp5Y+u/KXPhUmlj7GMZY+/m6VPrNolj7A3ZU+
8pWYPqIzmD5VspQ+mF6YPmj9lz7FkpU+V4iWPga+lD6xwpk+WS+ZPlh+lT4CvpY+TjuXPmd7
lz4TGZU+e8yVPgj5lj5YVZc+aVeVPoURlz5Qv5k+KS6WPnvilz7H2Zc+frmUPhgplj5UM5g+
A6SWPlW6mT5Bxpg++fGXPlpdmD4VwJY+ZtaXPkv2lz5UvJY+mM2VPjz3lj4sspY+f8aYPnxW
lz44IJc+cRWWPtkclz7IsJY+uriUPi3jlj6A15U+Rs6WPu5olj5NApc+6UmYPrsIlj47IJc+
E5eZPjHxlj63hJc+oxSYPiLIlz6NVJc+VK2ZPiotlz6uaZc+2CCZPjR5mT51Q5c+seeXPvkj
mD6i/pg+42qWPlFglj4eHpg+fJOYPgbJlz5ZZZY+heCYPmyTlj7qGpg+0AWYPv7MlT6s8JY+
6JeWPsWElj4S+Jg+USiZPq1rlz5GuJY+T2CYPsZVmD6ZhpY+lj6YPoAnlj7rqJc+jrmXPh7D
mD7/z5Y+15WXPvQMlz5a1Zc+lP2XPtsomT5dAZg+rCiYPtQJmT7015Y+VduXPgSPmD7G7pk+
112XPqkElz69YJU+ZNiYPjmsmD7CA5g+GQ2YPootmT6C5Zc+tTGXPlLalz49u5g+kCOaPmUg
lz5o05o+JuuWPpy3mD4LrZg+0/mYPgLXmD7IMJk+KGiYPjqimD5xKpg+B/GXPoVpmT6IaJc+
iiiWPkZLmT5EaJg+o0eYPuP/lj5cr5Y+wreYPjo3mT5WU5Y+82mXPqQvmj7s1pg+mveZPjZI
lj7cb5c+PxWaPjdwmD5l9Jc+HviYPoWumD62Tpk+fVuXPrcTmj5Nypk+u62YPopfmD4YS5k+
yDSaPkoUmD6GCpk+HHuWPutGmD4y2Jk+94SZPo6lmj6nOJg+xviXPvbAmD5Yxpc+u+uXPr+5
lz4Em5g+krWXPsQ/mT5eTJc+MdiXPsSDlj5Vo5k+j+GWPqlImD7sSJo+RW+XPl29nD69QJg+
FEOYPu8fmT67PJk+TE2ZPnyAmD5jhJc+dOyXPhsYmz6oYJk+v2SZPk7ymj60Npk+aZmXPiS3
lz4Aypg+Jt2ZPukymT6TsJg+hV6aPgDMmD7eyJk+K4qXPkSdlz4pPpk+ZXyYPot0nD4D65o+
ePaYPnwkmT4h6Jg+4xuaPq7slz5vU5o+9qmYPiVtmT72AJg+uuuYPmycmj6Y0pY+GQiaPvDw
lj64D5o+ZGKaPu95mD4tqpo+QVOZPizCmT54j5g+/lyYPnDhmj5kBZk+kreYPt3Lmj5PgJk+
ox2XPtfcmD6Y9Zk+oJ2YPkBxmj5ycJg+E32aPnsvmT5+m5k+/GaYPpcPmT6d0Zk+zIaZPiXj
mz7jKZo+VZWZPh4Gmz450po+U8GXPornmT5EBJo+bI2ZPs6fmj7kTJg+dwCaPsQjmT6wq5k+
GiOaPvl5mT5eO5o+1XSYPqv5mT4/W5k+RxaZPopimT7ZK5k+zdiXPr0pmj4v65o+d0eaPr2n
mD4jS5g+woqWPkf7mT41o5k+scmZPu0RmT6O2Zg+hJ2bPnGKlz7KvJg+m7+YPgZOlz7225k+
cO+ZPoUpmT6pCJk+NaKZPiggmT6RT5o+PXacPlA/mj5sOpk+rmGaPk5GmT79oJg+/mabPk0S
mz7+HZs+oYSYPuaAmD7qQJg+pmSaPirRmD7W6Jg+EC6bPnDPmT4lWJo++jSYPgDdmT4LvJg+
vESYPgncmT7U0Zg+7iaZPsADmD4yMpo+CXOZPvB3mT60Wpo+1L2aPkjVmT77q5g+8febPjLd
mz4zp5k+kjuaPvK8mj66Wpk+9OebPmBVmT6IZ5o+GqybPtP+mT5Dtpo+j02aPvHFmT6Ws5c+
lnSZPr30mT5QF5g+rrmYPq4/mz6QTJg+8BiaPkbSmT4VE5s+UdiZPt8fmT6+/Zo+iHWZPuw3
mz70gJw+kR6aPqfrmT5IxJk+rdqcPtxemj4NZJc+LIOaPiFNnD5geZo+Jo+cPuremj5Nrpo+
ehKaPsRSmj6YCps+Sh6ZPiCvmj6Ofpk+drybPmTfmj7vi5k+Z+OZPm6Vmj5SF5w+uw2ZPvim
mT5tspo+UtOYPiUOmj5Ixpk+sb6ZPoMFmT4w3Zg+lfmZPg75mT6lapo+er6XPlB5mj4AhJk+
zGWaPhEkmj77t5o+O9+YPtHGmj72Jpk+c+iYPiskmz4PF5s+LVSZPg3smD6roZo+7OuXPt4J
mj4QpJs+LNGaPgEtmj53zZk+E8uaPuqKmT7/B5s+vT6aPnzkmj4QAZs+SfKbPgOGmj5OYJg+
joWaPgetmT7KPJo+VjmbPvc5mT60RZo+LK+ZPtcKmj4VMJo+xJ6aPjyhmT6BxZs+sMGaPpBj
mz61xps+RCWbPn/imz4yOpo+utebPu8Fmz41EZk+i0ibPkPFmT6KmZw+rAibPhhcmz6W4Js+
6e2aPtQlnD747pg+INCaPnHpmj41nZs+ocOaPg/Lmz64dZo+BHubPqMemz6grZk+YFKZPgD1
nD6YBZs+hYOcPv7Nmj5G7ps+dyqaPlnInT5FRJo+saqZPlIMnT5xZ5k+yXubPrsvnD6p4ps+
1cycPlJamT4EJJ0+bdyaPu4HnD4f/po+g+CXPnqcmT70NZs+Ov6cPjUmmT7+yJs+juSZPvUi
nD4rPJs+p/CZPukBnD7gC5o+AI+bPjLqnD4a+Zw+cC+cPvERmj6PgJw+9N+bPu+jmz49tZw+
Nq+bPp5+nD5Zypw+OKKbPk5qmj4tdZs+XGaZPi+MnD6zoZs+XT2dPiWRmT55+Jw+PTSbPiGM
mT7JsZ0+DcCbPi5wmz6ojZ0+CwacPvbrmj7TUpw+yUicPqEMnD6vjJw+YI6dPgaemz6rmJw+
PfWbPkYknD5QJ5o+gU2cPqlDmz44cps+j5SbPhUfnD4m/Zs+fc+bPm/mmT4Svpo+jNebPsqp
mj4yz5s+MtacPkutmj4Y/Jo+/c+cPjH7mT5dxJ0+ppOdPj22nD4nrZ0+AYCbPhHxmz71hpk+
wseaPjlCnT4aaZg+6YyaPhw2nD4aNJk+vSecPrdAmz5NCJw+JCCdPl7XnD6VuJw+AmacPoYS
nj4jfJk+Y8abPo65nz6AaZs+ugucPi+ymz72N50+5s6dPgFunD4J5Jw+Jo2cPsuYmz4Hepk+
o92cPmrLmz6YJZs+RSqcPvjInD7UJ50+NgScPiszmT4e15k+Fd+bPusSmz4RT5o+qxScPlhK
mz5fsJw+DaeZPlclnD74C5w+2/CbPrKOnD5/5Zw+yP2ZPtUwmz4ag50+AP+cPno6nD6/W5w+
u/ubPiIbmz6qrZs+0k6cPqV8nT6pI5w+ATWdPmf3nj4npJ4+RvGbPtLYnT6eCJw++cmdPhjU
nD6yhps+6HmdPpZamj434Js+XOiaPh3NnD745Zw+damcPoeAnD4p1Jk+N0ScPlmwnT7bs5s+
OrWaPg3MnD74v5w+LiibPl07nj5eIp0+haudPpWHnD7ewZ0+OFicPh5XnD507pw+mJmdPjck
nD6YMZ0+qDWePjwYnD4mj5w+n0+dPhnInD4Bd5w+lm+cPkEOnD7KDZ4+gOGaPibUnT7jCZ0+
wj+cPubJmj6+rZs+bQCcPg6Amz4MPJw+hceaPrn5mz7CC50+CiiePnJnnT67Mpw+BtydPpar
nD4cNp0+QhKfPpJ2nT68SJw+96ibPl66nz5vEZ4+qwyePjdtnD7Lzpw+ITSdPnOYnT631J0+
+8GbPkBPnD5DYZs+AS2bPtrGmz6GPps+1vOaPrPEmT7u35o+L1adPlpKnT6DJJ4+NfSdPgvh
mz5oU58+CwOePolXnD511J4+bVSePvtanT66c5s+WQuePp4YnD7hI5s+jp2dPtESnD7GUZ0+
6JudPi2MnD7R8Jw+bBOePllVnj6DDZw+lDibPnYZnj7pa54+vF6dPtsenT5urJo+F9GcPisX
nj7GfZ0+pZidPhxknj6h4Zs+80GePo50nT4/9Zs+AbGZPlG9nT4Q+p0+fTqaPiCkmz4kAJw+
8BubPpuvnT62zZw+xRucPguDnT6fbZs+yHCgPryCnD5XBJ0+fIOcPimWnD7ff54+rI+cPjPq
mj5Fep0+SWudPkqKnT4n7Z4+Bw2cPnRdnT5iQ5k+r72dPo/tnT4g254+CAyfPqn+nj4JeJw+
Ny+ePqxynD53aZw+JB2bPlyfnj7Lp5s+cJqaPhwwnD7w6Z0+ZaGbPpGDmj772Jw+mFydPlKV
nD4lEps+CAGePj8VnD6IAJs+oxWcPnvJmz5RCZ0+FPucPgY9nD7Kk5w+AdKcPl9Lmz6BJZ4+
hw+cPsssnT63Rp0+kk2dPogSoD54Up0+6wWcPq8CnD7ZR5s+/4icPpyQmz6w1Jw++OicPqSp
nD6zX5s+Lj2bPndSnT5525w+99GbPv0ZnT6gl5w+hpqbPsg1nj4BNJw+74mcPmBCnz5cGKA+
qMOaPsarnj5E5KA+6/KbPkQznT6J654+Z2acPhvbnT6GTZ0+MtqdPnammz6bHZw+JcqbPuT9
mj7Y754+I3GdPlkbnT4+up0+ZJedPkktnj5i7J0+8BqePrrznT7r154+2vacPtttnD4QT50+
3BGdPll4nT6I4Z4+f0WdPvQunT7t7Js+uSOePi7DnT7c5p4+onifPv4Hnz4a1Zw+as2dPgJ2
nj4Pq5w+GgmdPjcunj4LiJ8+8H2gPvU6nj4LxJ0+cwaePkpDnD7D7Zw+34WePmcMnT79tJ8+
4RCfPipEnT7qpZ0+UkydPjlXnD68pJ4+y7KcPii1nT57eZ0+gAGePu+Xnj7NRZ0+jymePjLl
nD7FrJw+9DeePgk8oD6jrZ8+EOGdPjWLnj772Z4+VQydPnJPnz7mvp0+fweePklznT7yQp4+
xRWcPtHfnj49I54+YPmcPlULnj5uoJ0+fEGcPvRfnT4nEp8+546hPkOVoD6zmJ8+I36dPhdR
nj5k750+vsCfPpKVnz5MUp8+zHqfPnBynT5RWp0+gr6dPsHwnz55qp0+lTyfPou1nT7FhZ0+
Cd+dPsJ7oD6GN50+dG+dPpZuoD6lDJ8+ajyePsH4nz53HZ8+RfCePmFPnz4QN54+luKePssA
nj6k4p4+4OmePqtMnj4lpJw+xrWePq9unj7iK58+r4CePtUEnj4eSJw+hEaePrPTnT4igZ8+
Hk2fPsSgnj62u54+7lGePn/vnj5In54+PiqfPj/Mmj7WB5w+2JOePpHwnT7fw54+Rr+fPn91
nz7ju54+oz6ePmz9nj4lAqA+Bs6ePjiaoT4mjZ0+GoqfPgzToD46+54+PCSfPrUvnT4BLKA+
Th6fPpmcnj4dnJ8+VJ2ePhKZoj6swp0+rjKfPliRnz7Fa54+1COfPs5KoD5HPKA+F/CfPoDS
nj5v16A+yZuePolFoD4KL6A+4/GfPo30nT5ieZ8+2gSdPiMhnz740J8+IUCdPqqhnz4O6J4+
GsmfPm9rnz6WP58+UC2fPmyWnz6Q6J0+wdGcPusYoT5k6qA+OLagPpCAnz4gPqA+pYugPmH/
nT5T9p4+TIKePrEToj7lJJ8+l8eePsK3nj7raJ8+gOOfPvtvnj4aOJ8+41ChPtZPnz6yj6E+
NeiePjUPoD6oqqE+LdyfPnpknj6t2p8+2fehPj/Qnz6lQqA+Z3ehPtbpnz5gK58+6rafPhn8
nT4VwaA+fUqfPt1UoT5mCp8+u5qhPkrHoD5O6Z8+M/2dPm/Snj5rRJ4+RSegPuncnj7JC58+
FjahPn89nj4Nlp4+zcadPsiYnj7rT58+ztCfPmHenz7SU54+ErSfPtM5nT7xgp8+nISgPkq2
oD66paA+PGifPnWMnz7RSp4+iymfPiKTnz6RNZ8+mGCePsh/oD6lOKA+clWgPiMvoT7p+p4+
4pWePrJDoT6cRqA+piKgPgqznz46ip4+PHyhPnMtoD7oEqA+UKegPr34nj5T5qA+NTKfPpeG
oT7hIKE+qtmePoayoD4N2KA+QqOgPq88oj6i36A+zKehPpkxoT7T/qA+IBmhPjsJoD7Bwp4+
KdagPrr6nT7tKZ8+rrefPkHToD4IIaE+zxGhPuFAoD7+kp8+rJygPuyZoT7pu6A+HSOgPh/1
oD7vm6A+s3OhPsTHoT6aKKA+vfifPu2SoD4lQaE+Kp6fPgbcnz5H6KA+1fSePsl/oj6LnqE+
vxCiPnVooT5htZ4++EmgPlNsoD4Nh6A+ZmqhPkjFnz5WeaA+zzGgPsosoD7VS6A+7HOiPvNS
oD7uC6I+6zOiPlPCoD7r7KA+ppmhPsc/oD6UDqA+hA+hPt94oT4S8J8+LlKgPhyHoT4exqA+
jZygPgFmoT40458+Sd+iPpqMnz4rEp8+prigPnU5oj7ta6E+IxigPnfooT5dEaA+VHugPtTS
nz6We58+OJGhPu4unz7Hi6A+HgyiPnNFoj6HqKE+kWChPhnwoD7tmqA+V9qhPrPsnz65fKI+
cyygPp+toT6s0qA+14CiPt1wnj4Cx58+wzCgPhPSoT4Gyp8+cxKgPjTToT4vPZ8+Ms+gPk79
nz4pgZ8+dJOgPljLoD7oNaI+Dq2hPjHuoD4Pap4+TquiPozJoj6BWJ8+WtOhPmtyoD7ycKA+
vd6hPpdHoT5XZ6E+A3ifPpxroD789J4+YD2hPt4YoT6IkaI+nTagPn76nz6q1J8+OwGhPqZd
oT77XqI+PV+hPgTnoD76jqA+5tCfPonynz440J4+862gPuNEoD7WuqA+pmifPh7Mnz6T8aE+
ZoKhPh/MoD4a2qA+K6qiPpnooD5RdqA+P9mhPjUwoD4r3qA+axmlPhLYnz6DhKA+A8KhPlCr
oz7WL6I+6qaiPhehoD5GkKA+EGifPtAmoj53haI+4AahPgagoz5+5qA+KmWiPpJpnz4a46E+
LE+iPqtDoD79p6E+pYWiPncuoj4DhaA+iCCiPhApoj5d+p8+o2eiPiQGoD5qP6M+hxWiPusS
oT5ntqI+FcigPqtqoD4L0qE++XmiPkgNoz7NiaI+woefPrnIoT70cqA+MFWfPsDpoD6jd58+
11KhPuCWoT6aYqE+K9KfPmHnoD5o66M+FfqhPnIEoz6jUKI+ShKhPiGsoD5MeaE+1caiPusC
nz5BtKE+gQWhPtMLoT4s2aI+Z3ehPu36oD43CKE+4YehPpQRoj55v6A+HsagPg8noj759KI+
h1+gPsPpnz40L6E+zVqgPg2uoj5YAqE+YE2hPpkgoD7m/aA+khGgPjgFoz5YBaA+ktWhPm9b
oj6sO6E+G/yfPuWDoD7MgKA+eYKiPivYoD5q9KM+cjeiPrGCoT4iNaE+6lqgPqujoD7XVaE+
YkWjPpndoT6k/Z8+C56fPggZoj4XsqA+vuihPlCUpD7OlJ8+oMqiPgfwnz4bpaE+KSGjPmt6
oD4l56A+tO2fPic7oz6ccaA+WYmgPpFmoT7O66E+3QKkPujCoT473KA+NxGjPp6eoT5ESqQ+
xE6hPuwOoT6Di6I+39ehPt7SoD5W5KM+uDOhPlaaoj4iOqI+iYSgPp7GoD7JBqE+DeqiPj6y
oz4u3qE+dXmhPkCBnz45tqE+DBShPizIoj6aP6E+DW+gPqocnz4nT6A+k+WgPkCXoz4k/aA+
hwejPlyXoD5lgKA+vhijPknooj5rMaE+xC+hPlm4oj4waKI+hXukPsx2oj4wt6I+TjGhPoLO
oz5aE6I+RBeiPlxjoz6ZP6M+b8ifPjgOpD7+vKE+be2iPj82oT6GaaQ+r52fPgdFoj7KFaM+
Pa6iPrbBoz4OfqI+7iiiPjvOoj7f76U+r/2hPuSZoT5l+6M+93ujPvs/oj5JsKE+b9aiPnpj
oj7j56M+cumiPqWtoD5+GaM+X3ShPv55oz5ks6A+JHqiPt7zoj4DfqA+LHiiPg6LoT74xqQ+
34SiPkZNoz4CTaI+KkmhPsC1oz6fTqQ+I4qgPrpMoj4aZaA+X2ikPjypoD70+aM+UdGkPosC
oz5UvqE+sXCjPvIVpT4GSqY+3GejPuYuoD5VpaM+bj6gPhTkoT7MDqM+x3SiPh+3oT5wdqM+
UU2hPuljpD4g8qE+R/+hPgCkoj4OSqY+V2mhPiFSpD4h26I+KJehPujvoT5GYqU+CNCiPnew
oT4CnaI+WNqiPlK7oz4T/6I+BuKgPt3Ioz7Lx6M+vLmiPmcTpT4zw6I+o7eiPp2RpD4wZaI+
BjSjPjf/oz4Y46M+CZmkPotEoj7j9aI+/BOlPkhapD4Rl6M+0eeiPgFwoD52vaM+9zehPusK
oz5ZmqI+VoaiPkLnoj6z/qI+13ClPp6toz5qxaM+sB2iPtgBpD48+KM+8pKjPvRpoj5c0qI+
5k6iPt06oT5pkKM+bmqiPuAPoz5IqqI+4wKjPoYUoT5g7KA+QZijPpwpoj6M9KE+ncejPgQN
oj4y+qA+8/GjPndOoj58sqQ+A0CiPk/Koj4kP6M+crGkPp7uoT5fWaQ+YnqiPl/5pD5yWqM+
vKaiPn5Joz4b8KQ+7cqkPoqNoj43z6I+nFSiPmPRpT522aI+yzelPtg6oz7HK6M+qMWiPut3
oj4kZ6Q+QyWjPjPkoz7ckKM+P9ejPp5Uoj6+7aQ+eCGjPkRHoT4WQKE+pPOhPgRYpT7ma6M+
EaijPhxYpD4vLaI+w0qkPieaoj62ZqI+03CkPhqxoz7qrqA+qWSjPgu1pD4RI6M+C9ahPsQC
pT5GmKM+abuiPuGApj6xFqM+W52iPqHaoD4rIaI+V9mkPgbLoj6BP6Q+/yGkPieeoj4V96M+
WFujPnxVoz60Z6M+wqSjPtEYpD5ecaM+coqiPphboz5BsqQ+NuSkPneyoz5FvaM+YZWiPrLp
oj7bcaM+m3qjPskloj693KM+tpyjPlrnoz5TcqQ+1cejPi/5oj5tjKQ+EOmiPt1DoT7W1qM+
EVGjPsWLoz41TqM+b6yjPnZXpD5cwqM+YWGjPnIXoj6B1aM+g9KgPqjvoz7HQqM+rg+kPlyC
pD4/pqQ+f42kPnBUpD5FzaQ+XRGkPqbGpT5FhaM+LR+iPrrcpD6bWaQ+SgOjPgHmpT47i6I+
fiGkPpX7oz4PtKM+5eKjPuw6pD7uvKM+AW2kPlwmoj7axaM+0h6jPt/CoT6aiqQ+S2emPsDt
pD7Gh6M+AkGlPjuXpD56haQ+xFOlPmgHpD6v16M+HSCkPpakpD61ZKQ+zOmjPtkHoz6HZ6I+
WXujPrKlpj7VsKU+kzelPuVqpT74hqA+lJujPgUTpT5U26Q+gyakPn3ioz5clKU+s76iPh/W
oz5HN6U++DykPp+Yoz4aWaQ+5A2kPif8oz6OqqM+myqkPjzeoT5bY6I+ApylPj/Qpj6HJ6Q+
PF6kPtEnoz5ICqQ+</AssayYData></Step><Step><CommonData><SampleLocation>4</SampleLocation><SampleID></SampleID><SampleGroup></SampleGroup><SampleInfo></SampleInfo><SampleRow>B</SampleRow><SamplePlate>1</SamplePlate><WellType>WASH</WellType><Concentration>-1</Concentration><ConcentrationUnits>µg/ml</ConcentrationUnits><MolarConcentration>-1</MolarConcentration><MolarConcUnits>nM</MolarConcUnits><MolecularWeight>-1</MolecularWeight><Temperature>30</Temperature><StartTime>2275783</StartTime><AssayTime>600</AssayTime></CommonData><FlowRate>1000</FlowRate><StepType>DISASSOC</StepType><StepName>Dissociation</StepName><StepStatus>OK</StepStatus><ActualTime>600.001</ActualTime><CycleTime>0.2</CycleTime><AssayXData Points="3000">BJAJRTuTCUVulglFopkJRdWcCUUEoAlFO6MJRWqmCUWiqQlF0awJRQiwCUU3swlFarYJRZ65
CUXRvAlFBMAJRTfDCUVuxglFoskJRdXMCUUI0AlFN9MJRWrWCUWi2QlF0dwJRQjgCUU34wlF
buYJRZ7pCUXR7AlFCPAJRTfzCUVq9glFnvkJRdX8CUUIAApFNwMKRWoGCkWeCQpF1QwKRQgQ
CkU3EwpFbhYKRZ4ZCkXVHApFBCAKRTcjCkVqJgpFnikKRdUsCkUEMApFOzMKRWo2CkWeOQpF
0TwKRQRACkU3QwpFakYKRaJJCkXVTApFBFAKRTtTCkVuVgpFnlkKRdFcCkUIYApFO2MKRWpm
CkWeaQpF0WwKRQhwCkU3cwpFbnYKRZ55CkXVfApFCIAKRTuDCkVqhgpFnokKRdGMCkUEkApF
O5MKRWqWCkWimQpF1ZwKRQigCkU3owpFaqYKRaKpCkXVrApFBLAKRTuzCkVqtgpFnrkKRdG8
CkUEwApFN8MKRW7GCkWiyQpF1cwKRQjQCkU70wpFatYKRZ7ZCkXV3ApFBOAKRTvjCkVq5gpF
oukKRdHsCkUI8ApFN/MKRWr2CkWe+QpF0fwKRQgAC0U3AwtFbgYLRZ4JC0XRDAtFBBALRTsT
C0VuFgtFohkLRdEcC0UIIAtFNyMLRW4mC0WeKQtF0SwLRQQwC0U7MwtFajYLRaI5C0XVPAtF
CEALRTtDC0VuRgtFokkLRdFMC0UEUAtFN1MLRW5WC0WeWQtF1VwLRQhgC0U3YwtFamYLRZ5p
C0XVbAtFBHALRTtzC0VqdgtFonkLRdV8C0UIgAtFN4MLRW6GC0WiiQtF0YwLRQSQC0U3kwtF
apYLRZ6ZC0XVnAtFCKALRTejC0VupgtFnqkLRdGsC0UIsAtFO7MLRWq2C0WiuQtF0bwLRQjA
C0U7wwtFbsYLRZ7JC0XRzAtFBNALRTfTC0Vq1gtFotkLRdHcC0UE4AtFN+MLRW7mC0Wi6QtF
1ewLRQTwC0U78wtFbvYLRZ75C0XV/AtFBAAMRTsDDEVqBgxFngkMRdEMDEUIEAxFNxMMRW4W
DEWeGQxF1RwMRQQgDEU7IwxFaiYMRaIpDEXRLAxFCDAMRTszDEVqNgxFnjkMRdU8DEUEQAxF
O0MMRW5GDEWeSQxF1UwMRQRQDEU7UwxFalYMRaJZDEXVXAxFBGAMRTdjDEVuZgxFomkMRdFs
DEUIcAxFN3MMRW52DEWeeQxF1XwMRQSADEU7gwxFboYMRaKJDEXRjAxFBJAMRTeTDEVulgxF
npkMRdWcDEUIoAxFO6MMRW6mDEWeqQxF0awMRQiwDEU3swxFarYMRaK5DEXRvAxFCMAMRTfD
DEVqxgxFoskMRdXMDEUE0AxFN9MMRW7WDEWe2QxF0dwMRQjgDEU/4wxFauYMRZ7pDEXV7AxF
BPAMRTfzDEVu9gxFnvkMRdX8DEUEAA1FOwMNRW4GDUWiCQ1F0QwNRQQQDUU7Ew1FahYNRaIZ
DUXVHA1FBCANRTcjDUVuJg1FnikNRdEsDUUEMA1FNzMNRWo2DUWeOQ1F1TwNRQhADUU7Qw1F
akYNRZ5JDUXVTA1FBFANRTtTDUVqVg1FnlkNRdVcDUUEYA1FN2MNRWpmDUWiaQ1F1WwNRQRw
DUU3cw1FanYNRZ55DUXRfA1FCIANRTuDDUVqhg1FnokNRdWMDUUEkA1FO5MNRWqWDUWimQ1F
0ZwNRQSgDUU3ow1FbqYNRZ6pDUXVrA1FBLANRTuzDUVutg1FnrkNRdW8DUUEwA1FN8MNRWrG
DUWeyQ1F0cwNRQjQDUU/0w1FatYNRZ7ZDUXR3A1FBOANRTvjDUVu5g1FnukNRdXsDUUE8A1F
N/MNRWr2DUWi+Q1F1fwNRQQADkU3Aw5FagYORaIJDkXRDA5FCBAORTcTDkVqFg5FnhkORdEc
DkUIIA5FNyMORWomDkWiKQ5F0SwORQQwDkU3Mw5FajYORZ45DkXVPA5FCEAORTdDDkVuRg5F
nkkORdVMDkUEUA5FN1MORWpWDkWiWQ5F1VwORQRgDkU3Yw5FbmYORZ5pDkXVbA5FBHAORTdz
DkVudg5FonkORdF8DkUIgA5FN4MORWqGDkWiiQ5F0YwORQSQDkU3kw5FapYORaKZDkXVnA5F
BKAORTujDkVupg5FnqkORdWsDkUIsA5FN7MORW62DkWeuQ5F1bwORQjADkU7ww5FasYORZ7J
DkXVzA5FCNAORTfTDkVu1g5FntkORdHcDkUE4A5FN+MORWrmDkWi6Q5F1ewORQjwDkU38w5F
avYORZ75DkXV/A5FCAAPRTcDD0VqBg9FngkPRdEMD0UEEA9FNxMPRW4WD0WiGQ9F0RwPRQgg
D0U3Iw9FcyYPRZ4pD0XVLA9FCDAPRTczD0VqNg9FojkPRdU8D0UEQA9FO0MPRWpGD0WeSQ9F
1UwPRQhQD0U3Uw9FalYPRZ5ZD0XVXA9FBGAPRTdjD0VuZg9FnmkPRdVsD0UEcA9FO3MPRWp2
D0WieQ9F0XwPRQiAD0U3gw9FboYPRZ6JD0XRjA9FBJAPRTuTD0Vulg9FnpkPRdGcD0UIoA9F
N6MPRWqmD0WeqQ9F1awPRQiwD0U7sw9FbrYPRaK5D0XRvA9FCMAPRTfDD0Vuxg9FnskPRdHM
D0UI0A9FO9MPRWrWD0Wi2Q9F0dwPRQjgD0U74w9FauYPRZ7pD0XR7A9FCPAPRTvzD0Vu9g9F
ovkPRdH8D0UEABBFNwMQRWoGEEWiCRBF0QwQRQgQEEU7ExBFbhYQRaIZEEXVHBBFBCAQRTcj
EEVuJhBFnikQRdEsEEUIMBBFOzMQRWo2EEWeORBF1TwQRQhAEEU3QxBFakYQRZ5JEEXVTBBF
CFAQRTtTEEVqVhBFolkQRdVcEEUEYBBFN2MQRW5mEEWeaRBF0WwQRQRwEEU7cxBFanYQRZ55
EEXRfBBFBIAQRTuDEEVqhhBFnokQRdGMEEUIkBBFO5MQRW6WEEWimRBF1ZwQRQigEEU3oxBF
aqYQRaKpEEXVrBBFCLAQRTezEEVqthBFnrkQRdW8EEUEwBBFN8MQRW7GEEWiyRBF0cwQRQjQ
EEU30xBFbtYQRaLZEEXV3BBFBOAQRTfjEEVu5hBFnukQRdXsEEUI8BBFN/MQRWr2EEWe+RBF
0fwQRQgAEUU3AxFFbgYRRaIJEUXVDBFFBBARRTcTEUVuFhFFnhkRRdUcEUUIIBFFNyMRRWom
EUWiKRFF1SwRRQgwEUU7MxFFbjYRRZ45EUXRPBFFCEARRTdDEUVqRhFFnkkRRdFMEUUIUBFF
N1MRRW5WEUWiWRFF0VwRRQRgEUU3YxFFamYRRZ5pEUXVbBFFCHARRTdzEUVudhFFnnkRRdF8
EUUEgBFFO4MRRW6GEUWeiRFF1YwRRQiQEUU7kxFFbpYRRZ6ZEUXVnBFFBKARRTejEUVuphFF
nqkRRdWsEUUEsBFFN7MRRW62EUWiuRFF0bwRRQTAEUU7wxFFbsYRRZ7JEUXVzBFFBNARRTfT
EUVu1hFFotkRRdXcEUUI4BFFO+MRRW7mEUWe6RFF1ewRRQjwEUU78xFFavYRRZ75EUXR/BFF
CAASRTcDEkVqBhJFngkSRdUMEkUIEBJFNxMSRWoWEkWiGRJF0RwSRQggEkU7IxJFaiYSRZ4p
EkXVLBJFCDASRTczEkVqNhJFnjkSRdU8EkUEQBJFN0MSRW5GEkWiSRJF0UwSRQhQEkU3UxJF
alYSRaJZEkXVXBJFBGASRTtjEkVqZhJFomkSRdFsEkUEcBJFO3MSRWp2EkWieRJF0XwSRQSA
EkU7gxJFboYSRZ6JEkXVjBJFBJASRTuTEkVulhJFnpkSRdWcEkUEoBJFO6MSRW6mEkWeqRJF
0awSRQSwEkU3sxJFbrYSRZ65EkXVvBJFCMASRTvDEkVqxhJFnskSRdHMEkUE0BJFN9MSRWrW
EkWi2RJF1dwSRQjgEkU34xJFauYSRZ7pEkXV7BJFCPASRTfzEkVz9hJFnvkSRdH8EkUEABNF
OwMTRWoGE0WiCRNF0QwTRQgQE0U3ExNFbhYTRaIZE0XVHBNFCCATRTsjE0VuJhNFoikTRdUs
E0UEMBNFNzMTRWo2E0WiORNF0TwTRQhAE0U7QxNFbkYTRaJJE0XZTBNFCFATRTtTE0VqVhNF
nlkTRdFcE0UIYBNFN2MTRW5mE0WeaRNF1WwTRQhwE0U3cxNFanYTRZ55E0XVfBNFCIATRTuD
E0VqhhNFnokTRdWME0UEkBNFO5MTRWqWE0WimRNF0ZwTRQigE0U3oxNFaqYTRaKpE0XVrBNF
CLATRTuzE0VqthNForkTRdW8E0UIwBNFN8MTRW7GE0WiyRNF0cwTRQTQE0U30xNFbtYTRaLZ
E0XV3BNFBOATRTfjE0Vu5hNFnukTRdXsE0UE8BNFO/MTRW72E0We+RNF1fwTRQQAFEU7AxRF
bgYURZ4JFEXRDBRFBBAURTsTFEVuFhRFnhkURdEcFEUIIBRFOyMURWomFEWeKRRF0SwURQQw
FEU3MxRFajYURaI5FEXVPBRFBEAURTtDFEVuRhRFokkURdVMFEUEUBRFO1MURWpWFEWiWRRF
0VwURQhgFEU3YxRFbmYURaJpFEXVbBRFCHAURTdzFEVudhRFonkURdV8FEUIgBRFN4MURWqG
FEWeiRRF1YwURQiQFEU7kxRFapYURaKZFEXVnBRFBKAURTujFEVqphRFoqkURdGsFEUIsBRF
N7MURW62FEWeuRRF1bwURQTAFEU7wxRFasYURaLJFEXRzBRFCNAURTfTFEVq1hRFntkURdHc
FEUI4BRFO+MURW7mFEWi6RRF0ewURQjwFEU38xRFavYURaL5FEXV/BRFCAAVRTcDFUVuBhVF
ngkVRdUMFUUEEBVFNxMVRW4WFUWeGRVF1RwVRQggFUU7IxVFbiYVRZ4pFUXRLBVFCDAVRTcz
FUVuNhVFnjkVRdU8FUUEQBVFN0MVRWpGFUWeSRVF0UwVRQRQFUU3UxVFalYVRaJZFUXRXBVF
CGAVRTtjFUVuZhVFnmkVRdVsFUUEcBVFO3MVRWp2FUWeeRVF1XwVRQSAFUU3gxVFboYVRZ6J
FUXVjBVFCJAVRTeTFUVulhVFopkVRdGcFUUIoBVFO6MVRWqmFUWeqRVF0awVRQSwFUU3sxVF
arYVRaK5FUXRvBVFCMAVRTvDFUVqxhVFnskVRdHMFUUE0BVFN9MVRWrWFUWi2RVF1dwVRQjg
FUU34xVFbuYVRZ7pFUXR7BVFCPAVRTvzFUVu9hVFnvkVRdH8FUUEABZFOwMWRW4GFkWiCRZF
0QwWRQgQFkU3ExZFbhYWRZ4ZFkXRHBZFBCAWRTsjFkVqJhZFnikWRdUsFkUEMBZFNzMWRW42
FkWiORZF1TwWRQhAFkU7QxZFakYWRZ5JFkXRTBZFBFAWRTtTFkVqVhZFnlkWRdFcFkUIYBZF
O2MWRWpmFkWeaRZF0WwWRQhwFkU3cxZFanYWRaJ5FkXVfBZFCIAWRTeDFkVqhhZFookWRdGM
FkUEkBZFN5MWRW6WFkWemRZF1ZwWRQigFkU3oxZFaqYWRZ6pFkXVrBZFCLAWRTezFkVqthZF
orkWRdW8FkUIwBZFO8MWRWrGFkWiyRZF1cwWRQjQFkU30xZFatYWRaLZFkXR3BZFCOAWRTfj
FkVq5hZFoukWRdXsFkUE8BZFN/MWRW72FkWi+RZF0fwWRQgAF0U3AxdFagYXRaIJF0XVDBdF
CBAXRT8TF0VqFhdFnhkXRdUcF0UIIBdFNyMXRWomF0WeKRdF1SwXRQgwF0U3MxdFbjYXRaI5
F0XRPBdFBEAXRTtDF0VqRhdFnkkXRdVMF0UIUBdFN1MXRWpWF0WiWRdF0VwXRQhgF0U3YxdF
amYXRZ5pF0XRbBdFCHAXRTtzF0VqdhdFnnkXRdV8F0UEgBdFO4MXRW6GF0WiiRdF0YwXRQSQ
F0U3kxdFapYXRZ6ZF0XRnBdFBKAXRTujF0VqphdFnqkXRdmsF0UIsBdFN7MXRWq2F0WiuRdF
0bwXRQjAF0U3wxdFbsYXRaLJF0XVzBdFCNAXRTfTF0Vu1hdFntkXRdXcF0UE4BdFP+MXRWrm
F0Wi6RdF1ewXRQjwF0U38xdFavYXRaL5F0XV/BdFCAAYRTsDGEVuBhhFogkYRdEMGEUEEBhF
OxMYRWoWGEWeGRhF1RwYRQQgGEU7IxhFaiYYRZ4pGEXVLBhFBDAYRTszGEVuNhhFojkYRdU8
GEUIQBhFO0MYRWpGGEWiSRhF0UwYRQRQGEU3UxhFblYYRaJZGEXVXBhFBGAYRTtjGEVqZhhF
nmkYRdFsGEUIcBhFO3MYRW52GEWieRhF0XwYRQiAGEU3gxhFboYYRaKJGEXVjBhFCJAYRTuT
GEVulhhFopkYRdWcGEUIoBhFN6MYRW6mGEWiqRhF1awYRQiwGEU7sxhFarYYRaK5GEXVvBhF
CMAYRTvDGEVqxhhFnskYRdXMGEUI0BhFO9MYRW7WGEWi2RhF1dwYRQTgGEU34xhFauYYRZ7p
GEXV7BhFCPAYRTfzGEVq9hhFnvkYRdH8GEUEABlFOwMZRW4GGUWiCRlF1QwZRQgQGUU7ExlF
ahYZRaIZGUXRHBlFBCAZRTsjGUVqJhlFoikZRdUsGUUEMBlFNzMZRW42GUWeORlF1TwZRQRA
GUU3QxlFbkYZRZ5JGUXVTBlFCFAZRTdTGUVuVhlFolkZRdVcGUUEYBlFN2MZRW5mGUWeaRlF
0WwZRQRwGUU3cxlFanYZRZ55GUXRfBlFCIAZRTuDGUVqhhlFookZRdWMGUUIkBlFO5MZRW6W
GUWemRlF1ZwZRQigGUU3oxlFaqYZRaKpGUXRrBlFCLAZRTezGUVuthlFnrkZRdG8GUUIwBlF
N8MZRWrGGUWiyRlF1cwZRQjQGUU30xlFbtYZRZ7ZGUXV3BlFCOAZRTfjGUVu5hlFoukZRdXs
GUUE8BlFO/MZRW72GUWi+RlF0fwZRQQAGkU3AxpFbgYaRaIJGkXRDBpFCBAaRTsTGkVuFhpF
ohkaRdUcGkUEIBpFNyMaRWomGkWeKRpF0SwaRQgwGkU7MxpFbjYaRZ45GkXVPBpFCEAaRTtD
GkVqRhpFnkkaRdFMGkUEUBpFN1MaRW5WGkWiWRpF0VwaRQhgGkU3YxpFamYaRZ5pGkXRbBpF
CHAaRTtzGkVqdhpFnnkaRdV8GkUEgBpFO4MaRW6GGkWeiRpF0YwaRQSQGkU3kxpFapYaRaKZ
GkXVnBpFBKAaRTujGkVqphpFoqkaRdWsGkUIsBpFN7MaRWq2GkWiuRpF0bwaRQjAGkU3wxpF
asYaRZ7JGkXVzBpFBNAaRTfTGkVq1hpFotkaRdHcGkUE4BpFN+MaRW7mGkWi6RpF0ewaRQTw
GkU38xpFbvYaRaL5GkXV/BpFBAAbRTcDG0VuBhtFogkbRdUMG0UEEBtFNxMbRW4WG0WeGRtF
1RwbRQQgG0U7IxtFaiYbRaIpG0XVLBtFBDAbRTszG0VqNhtFnjkbRdE8G0UEQBtFO0MbRWpG
G0WiSRtF1UwbRQhQG0U3UxtFblYbRZ5ZG0XVXBtFCGAbRTtjG0VqZhtFnmkbRdFsG0UEcBtF
O3MbRW52G0WieRtF1XwbRQiAG0U3gxtFaoYbRZ6JG0XVjBtFBJAbRTeTG0VulhtFnpkbRdWc
G0UEoBtFN6MbRWqmG0WeqRtF1awbRQSwG0U3sxtFbrYbRZ65G0XRvBtFBMAbRTvDG0VqxhtF
oskbRdHMG0UE0BtFO9MbRW7WG0We2RtF1dwbRQjgG0U34xtFbuYbRaLpG0XR7BtFBPAbRTvz
G0Vu9htFovkbRdX8G0UEABxFNwMcRWoGHEWiCRxF0QwcRQgQHEU7ExxFahYcRaIZHEXVHBxF
BCAcRTcjHEVuJhxFnikcRdUsHEUIMBxFOzMcRXM2HEWiORxF0TwcRQRAHEU3QxxFakYcRaJJ
HEXVTBxFCFAcRTdTHEVuVhxFnlkcRdVcHEUEYBxFN2McRWpmHEWiaRxF1WwcRQhwHEU7cxxF
bnYcRaJ5HEXVfBxFBIAcRTeDHEVqhhxFnokcRdWMHEUIkBxFO5McRWqWHEWimRxF0ZwcRQig
HEU3oxxFbqYcRZ6pHEXVrBxFCLAcRTezHEVuthxFnrkcRdW8HEUEwBxFN8McRWrGHEWiyRxF
0cwcRQTQHEU70xxFatYcRaLZHEXR3BxFBOAcRTvjHEVq5hxFnukcRdXsHEUE8BxFO/McRWr2
HEWe+RxF1fwcRQgAHUU3Ax1FbgYdRZ4JHUXVDB1FBBAdRTsTHUVqFh1FohkdRdEcHUUIIB1F
NyMdRW4mHUWiKR1F1SwdRQgwHUU3Mx1FajYdRaI5HUXVPB1FBEAdRTtDHUVuRh1FokkdRdVM
HUUIUB1FN1MdRW5WHUWiWR1F0VwdRQhgHUU3Yx1FbmYdRZ5pHUXVbB1FCHAdRTdzHUVqdh1F
nnkdRdF8HUUEgB1FO4MdRW6GHUWiiR1F1YwdRQSQHUU3kx1FbpYdRZ6ZHUXRnB1FBKAdRTej
HUVuph1FoqkdRdWsHUUEsB1FO7MdRWq2HUWeuR1F0bwdRQTAHUU3wx1FbsYdRaLJHUXRzB1F
CNAdRTvTHUVq1h1FotkdRdHcHUUI4B1FN+MdRW7mHUWi6R1F1ewdRQTwHUU78x1FbvYdRaL5
HUXV/B1FCAAeRTsDHkVqBh5FngkeRdUMHkUIEB5FOxMeRW4WHkWeGR5F0RweRQQgHkU3Ix5F
biYeRaIpHkXRLB5FCDAeRTczHkVqNh5FojkeRdU8HkUIQB5FN0MeRW5GHkWeSR5F0UweRQhQ
HkU7Ux5FblYeRZ5ZHkXRXB5FBGAeRTtjHkVuZh5FnmkeRdVsHkUIcB5FO3MeRW52HkWieR5F
1XweRQSAHkU3gx5FaoYeRZ6JHkXVjB5FCJAeRTeTHkVulh5FnpkeRdGcHkUIoB5FO6MeRW6m
HkWeqR5F1aweRQSwHkU3sx5FarYeRaK5HkXRvB5FBMAeRTfDHkVuxh5FoskeRdXMHkUI0B5F
N9MeRW7WHkWe2R5F0dweRQjgHkU74x5FauYeRaLpHkXV7B5FCPAeRTfzHkVu9h5FovkeRdH8
HkUEAB9FOwMfRW4GH0WeCR9F0QwfRQgQH0U7Ex9FbhYfRZ4ZH0XVHB9FCCAfRTsjH0VuJh9F
nikfRdUsH0UIMB9FNzMfRWo2H0WiOR9F1TwfRQRAH0U3Qx9FakYfRZ5JH0XVTB9FCFAfRTdT
H0VuVh9FnlkfRdVcH0UEYB9FN2MfRW5mH0WeaR9F0WwfRQRwH0U3cx9FbnYfRaJ5H0XRfB9F
CIAfRTuDH0Vqhh9FnokfRdWMH0UEkB9FO5MfRWqWH0WemR9F1ZwfRQigH0U7ox9FaqYfRaKp
H0XRrB9FBLAfRTezH0Vuth9FnrkfRdW8H0UEwB9FO8MfRWrGH0WeyR9F1cwfRQjQH0U70x9F
atYfRZ7ZH0XV3B9FCOAfRTfjH0Vq5h9FnukfRdHsH0UI8B9FO/MfRWr2H0We+R9F1fwfRQQA
IEU3AyBFagYgRZ4JIEXVDCBFCBAgRTcTIEVqFiBFohkgRdEcIEUIICBFOyMgRW4mIEWiKSBF
1SwgRQgwIEU3MyBFajYgRaI5IEXVPCBFCEAgRTdDIEVqRiBFokkgRdVMIEUEUCBFO1MgRWpW
IEWiWSBF0VwgRQhgIEU7YyBFbmYgRaJpIEXVbCBFCHAgRTdzIEVudiBFnnkgRdF8IEUIgCBF
O4MgRW6GIEWiiSBF0YwgRQiQIEU/kyBFapYgRZ6ZIEXRnCBFBKAgRTujIEVupiBFnqkgRdWs
IEUIsCBFN7MgRWq2IEWeuSBF0bwgRQjAIEU3wyBFasYgRZ7JIEXRzCBFCNAgRTvTIEVu1iBF
ntkgRdHcIEUI4CBFO+MgRWrmIEWe6SBF1ewgRQTwIEU78yBFavYgRZ75IEXV/CBFBAAhRTcD
IUVuBiFFogkhRdUMIUUEECFFOxMhRWoWIUWeGSFF1RwhRQggIUU7IyFFaiYhRaIpIUXVLCFF
BDAhRTczIUVqNiFFojkhRdU8IUUEQCFFN0MhRW5GIUWiSSFF0UwhRQhQIUU3UyFFblYhRaJZ
IUXVXCFFCGAhRTtjIUVqZiFFomkhRdFsIUUIcCFFN3MhRW52IUWeeSFF0XwhRQSAIUU3gyFF
aoYhRaKJIUXVjCFFCJAhRTuTIUVqliFFnpkhRdWcIUUEoCFFO6MhRW6mIUWiqSFF1awhRQiw
IUU7syFFarYhRZ65IUXRvCFFCMAhRTfDIUVuxiFFnskhRdXMIUUI0CFFO9MhRW7WIUWe2SFF
1dwhRQTgIUU34yFFauYhRaLpIUXR7CFFCPAhRTfzIUVu9iFFovkhRdH8IUUEACJFOwMiRW4G
IkWiCSJF0QwiRQgQIkU3EyJFahYiRaIZIkXRHCJFCCAiRTsjIkVqJiJFnikiRdEsIkUIMCJF
NzMiRWo2IkWeOSJF0TwiRQRAIkU3QyJFakYiRZ5JIkXVTCJFCFAiRTdTIkVuViJFnlkiRdVc
IkUEYCJFO2MiRW5mIkWiaSJF1WwiRQhwIkU3cyJFanYiRaJ5IkXRfCJFCIAiRTuDIkVuhiJF
nokiRdWMIkUIkCJFO5MiRWqWIkWemSJF1ZwiRQigIkU7oyJFaqYiRaKpIkXVrCJFCLAiRTez
IkVqtiJFnrkiRdW8IkUEwCJFO8MiRW7GIkWiySJF1cwiRQTQIkU30yJFatYiRZ7ZIkXR3CJF
BOAiRTfjIkVu5iJFoukiRdXsIkUI8CJFN/MiRWr2IkWe+SJF1fwiRQQAI0U3AyNFbgYjRaIJ
I0XRDCNFBBAjRTcTI0VuFiNFohkjRdUcI0UEICNFNyMjRWomI0WiKSNF1SwjRQQwI0U7MyNF
bjYjRZ45I0XVPCNFCEAjRTtDI0VqRiNFokkjRdVMI0UIUCNFN1MjRW5WI0WeWSNF0VwjRQhg
I0U7YyNFamYjRZ5pI0XVbCNFBHAjRTdzI0VqdiNFnnkjRdV8I0UIgCNFN4MjRWqGI0WeiSNF
0YwjRQiQI0U7kyNFbpYjRZ6ZI0XVnCNFCKAjRTujI0VqpiNFoqkjRdGsI0UIsCNFN7MjRWq2
I0WeuSNF0bwjRQjAI0U3wyNFasYjRZ7JI0XVzCNFBNAjRTfTI0Vq1iNFntkjRdXcI0UI4CNF
O+MjRWrmI0Wi6SNF0ewjRQjwI0U38yNFavYjRaL5I0XR/CNFBAAkRTsDJEVuBiRFogkkRdEM
JEUEECRFNxMkRWoWJEWiGSRF0RwkRQggJEU3IyRFbiYkRZ4pJEXRLCRFBDAkRTczJEVqNiRF
ojkkRdU8JEUIQCRFN0MkRW5GJEWeSSRF1UwkRQRQJEU3UyRFalYkRZ5ZJEXVXCRFCGAkRTtj
JEVuZiRFomkkRdVsJEUEcCRFN3MkRW52JEWieSRF1XwkRQiAJEU3gyRFboYkRaKJJEXVjCRF
CJAkRTuTJEVqliRFopkkRdGcJEUEoCRFN6MkRW6mJEWeqSRF0awkRQiwJEU3syRFarYkRaK5
JEXVvCRFCMAkRTfDJEVqxiRFnskkRdXMJEUE0CRFN9MkRWrWJEWe2SRF1dwkRQTgJEU74yRF
auYkRaLpJEXR7CRFBPAkRTvzJEVu9iRFovkkRdX8JEUIACVFNwMlRWoGJUWeCSVF1QwlRQQQ
JUU7EyVFahYlRaIZJUXRHCVFCCAlRTsjJUVqJiVFoiklRdEsJUUIMCVFOzMlRWo2JUWeOSVF
1TwlRQRAJUU3QyVFakYlRaJJJUXVTCVFCFAlRTtTJUVqViVFolklRdFcJUUIYCVFO2MlRW5m
JUWeaSVF1WwlRQRwJUU7cyVFbnYlRZ55JUXRfCVFCIAlRTeDJUVuhiVFooklRdWMJUUEkCVF
O5MlRWqWJUWimSVF1ZwlRQSgJUU7oyVFbqYlRZ6pJUXVrCVFCLAlRTuzJUVutiVFnrklRdG8
JUUIwCVFO8MlRW7GJUWeySVF0cwlRQTQJUU70yVFatYlRaLZJUXV3CVFCOAlRTfjJUVu5iVF
nuklRdXsJUUE8CVFO/MlRWr2JUWe+SVF1fwlRQQAJkU3AyZFbgYmRaIJJkXVDCZFCBAmRTcT
JkVuFiZFohkmRdEcJkUEICZFNyMmRW4mJkWeKSZF0SwmRQQwJkU7MyZFbjYmRZ45JkXVPCZF
CEAmRTdDJkVuRiZFokkmRdFMJkUEUCZFO1MmRWpWJkWiWSZF1VwmRQhgJkU7YyZFamYmRZ5p
JkXRbCZFCHAmRTtzJkVqdiZFnnkmRdF8JkUEgCZFO4MmRWqGJkWeiSZF1YwmRQSQJkU7kyZF
apYmRaKZJkXVnCZFCKAmRTujJkVupiZFoqkmRdWsJkUIsCZFN7MmRW62JkWeuSZF1bwmRQTA
JkU7wyZFasYmRaLJJkXRzCZFCNAmRTfTJkVu1iZFntkmRdXcJkUE4CZFN+MmRWrmJkWi6SZF
1ewmRQTwJkU78yZFavYmRaL5JkXV/CZFBAAnRTcDJ0VqBidFogknRdUMJ0UIECdFOxMnRW4W
J0WiGSdF0RwnRQQgJ0U7IydFaiYnRZ4pJ0XVLCdFBDAnRTszJ0VqNidFnjknRdU8J0UEQCdF
O0MnRWpGJ0WeSSdF1UwnRQRQJ0U3UydFalYnRZ5ZJ0XRXCdFCGAnRTdjJ0VuZidFnmknRdVs
J0UIcCdFN3MnRW52J0WeeSdF1XwnRQSAJ0U3gydFboYnRaKJJ0XVjCdFBJAnRTuTJ0VqlidF
opknRdWcJ0UIoCdFN6MnRWqmJ0WiqSdF1awnRQSwJ0U7sydFbrYnRaK5J0XVvCdFCMAnRTfD
J0VuxidFnsknRdXMJ0UE0CdFN9MnRWrWJ0We2SdF1dwnRQTgJ0U74ydFbuYnRZ7pJ0XR7CdF
BPAnRTvzJ0Vq9idFovknRdX8J0UEAChFNwMoRW4GKEWiCShF0QwoRQQQKEU3EyhFbhYoRZ4Z
KEXVHChFCCAoRTsjKEVuJihFnikoRdUsKEUIMChFOzMoRW42KEWeOShF1TwoRQhAKEU7QyhF
bkYoRaJJKEXVTChFCFAoRTdTKEVqVihFolkoRdFcKEUIYChFN2MoRWpmKEWeaShF1WwoRQhw
KEU7cyhFanYoRaJ5KEXVfChFBIAoRTeDKEVuhihFookoRdWMKEUEkChFN5MoRW6WKEWemShF
1ZwoRQigKEU7oyhFaqYoRZ6pKEXVrChFBLAoRTuzKEVutihForkoRdW8KEUEwChFO8MoRW7G
KEWiyShF1cwoRQjQKEU30yhFatYoRaLZKEXR3ChFCOAoRTvjKEVu5ihFnukoRdXsKEUE8ChF
O/MoRW72KEWi+ShF0fwoRQgAKUU7AylFbgYpRZ4JKUXVDClFBBApRTsTKUVuFilFnhkpRdUc
KUUIIClFOyMpRWomKUWeKSlF1SwpRQgwKUU7MylFajYpRZ45KUXVPClFBEApRTtDKUVuRilF
nkkpRdVMKUUIUClFO1MpRW5WKUWiWSlF1VwpRQhgKUU3YylFamYpRZ5pKUXRbClFCHApRTtz
KUVudilFnnkpRdV8KUUIgClFO4MpRWqGKUWiiSlF0YwpRQiQKUU3kylFapYpRaKZKUXVnClF
BKApRTujKUVupilFnqkpRdWsKUUIsClFO7MpRW62KUWiuSlF0bwpRQjAKUU3wylFasYpRZ7J
KUXVzClFBNApRTvTKUVu1ilFotkpRdXcKUUE4ClFO+MpRWrmKUWi6SlF0ewpRQjwKUU78ylF
bvYpRZ75KUXV/ClFBAAqRTcDKkVqBipFngkqRdUMKkUIECpFOxMqRW4WKkWeGSpF0RwqRQgg
KkU7IypFaiYqRaIpKkXVLCpFCDAqRTszKkVqNipFojkqRdE8KkUEQCpFO0MqRWpGKkWeSSpF
1UwqRQhQKkU3UypFblYqRaJZKkXRXCpFBGAqRTtjKkVuZipFnmkqRdVsKkUIcCpFN3MqRW52
KkWeeSpF0XwqRQSAKkU3gypFaoYqRaKJKkXVjCpFBJAqRTuTKkVulipFnpkqRdWcKkUEoCpF
O6MqRWqmKkWiqSpF0awqRQiwKkU3sypFbrYqRaK5KkXVvCpFCMAqRTvDKkVqxipFoskqRdHM
KkUI0CpFO9MqRWrWKkWi2SpF0dwqRQTgKkU74ypFbuYqRZ7pKkXV7CpFCPAqRTfzKkVq9ipF
ovkqRdH8KkUEACtFOwMrRWoGK0WeCStF1QwrRQgQK0U7EytFbhYrRZ4ZK0XRHCtFCCArRTsj
K0VuJitFoikrRdUsK0UIMCtFNzMrRW42K0WiOStF1TwrRQRAK0U3QytFbkYrRZ5JK0XVTCtF
BFArRTtTK0VuVitFolkrRdFcK0UIYCtFN2MrRW5mK0WeaStF1WwrRQhwK0U3cytFbnYrRaJ5
K0XVfCtFBIArRTuDK0VqhitFookrRdGMK0UEkCtFN5MrRWqWK0WemStF0ZwrRQSgK0U7oytF
bqYrRZ6pK0XVrCtFCLArRTezK0VqtitForkrRdG8K0UIwCtFN8MrRWrGK0WeyStF1cwrRQjQ
K0U30ytFbtYrRZ7ZK0XV3CtFBOArRTvjK0Vq5itFoukrRdXsK0UE8CtFO/MrRWr2K0Wi+StF
1fwrRQQALEU3AyxFbgYsRaIJLEXRDCxFBBAsRTsTLEVqFixFnhksRdEcLEUEICxFOyMsRW4m
LEWiKSxF0SwsRQgwLEU3MyxFbjYsRaI5LEXVPCxFBEAsRTdDLEVqRixFokksRdFMLEUIUCxF
O1MsRW5WLEWiWSxF1VwsRQhgLEU3YyxFbmYsRZ5pLEXRbCxFBHAsRTtzLEVqdixFonksRdF8
LEUEgCxFN4MsRWqGLEWiiSxF1YwsRQSQLEU3kyxFbpYsRaKZLEXVnCxFBKAsRTujLEV7pixF
oqksRdGsLEUIsCxFO7MsRW62LEWeuSxF0bwsRQTALEU7wyxFasYsRaLJLEXRzCxFBNAsRTvT
LEVu1ixFotksRdHcLEUI4CxFN+MsRWrmLEWi6SxF1ewsRQTwLEU78yxFbvYsRZ75LEXV/CxF
BAAtRTcDLUVqBi1FogktRdUMLUUEEC1FNxMtRW4WLUWeGS1F1RwtRQggLUU3Iy1FaiYtRaIp
LUXVLC1FCDAtRTczLUVuNi1FojktRdU8LUUEQC1FO0MtRW5GLUWeSS1F0UwtRQhQLUU3Uy1F
blYtRZ5ZLUXRXC1FCGAtRTdjLUVuZi1FomktRdFsLUUIcC1FO3MtRW52LUWieS1F0XwtRQiA
LUU7gy1FaoYtRaKJLUXVjC1FCJAtRTeTLUVuli1FopktRdWcLUUEoC1FN6MtRW6mLUWeqS1F
1awtRQSwLUU7sy1FarYtRZ65LUXRvC1FBMAtRTvDLUVuxi1FnsktRdXMLUUI0C1FO9MtRW7W
LUWi2S1F0dwtRQjgLUU74y1FbuYtRZ7pLUXV7C1FCPAtRTvzLUVq9i1FnvktRdH8LUUIAC5F
OwMuRW4GLkWeCS5F0QwuRQQQLkU3Ey5FbhYuRZ4ZLkXVHC5FCCAuRTsjLkVqJi5FnikuRdUs
LkUIMC5FNzMuRWo2LkWeOS5F1TwuRQhALkU3Qy5FbkYuRZ5JLkXVTC5FCFAuRTdTLkVuVi5F
olkuRdVcLkUIYC5FN2MuRW5mLkWiaS5F1WwuRQhwLkU3cy5FbnYuRZ55LkXRfC5FBIAuRTuD
LkVqhi5FnokuRdWMLkUEkC5FO5MuRW6WLkWimS5F0ZwuRQSgLkU7oy5FbqYuRZ6pLkXRrC5F
BLAuRTuzLkVqti5ForkuRdW8LkUIwC5FO8MuRWrGLkWeyS5F0cwuRQjQLkU70y5FbtYuRZ7Z
LkXV3C5FBOAuRTvjLkVu5i5FnukuRdHsLkUE8C5FN/MuRW72LkWi+S5F1fwuRQQAL0U7Ay9F
agYvRaIJL0XVDC9F</AssayXData><AssayYData Points="3000">JiKlPqgZoT76m6E+F3uhPu1Ioj7LqqM+G8SgPgdGoj4eIKA+6SigPgjIoj5pPqA+YgmhPhBH
nz7SVKM+CXKhPq1Unz4GCp0+lXqePh81nj56sZ4+cfyfPmHNoD6thp8+wmygPvRynz7CEJ4+
WDugPmDvnz674p0+fm+iPpfJnz702J0+ZCmfPgrEnz4Pu54+MuWfPj7onT4jH58+D1KePkcT
nj53ZJ0+r3uePoUdnj4Xp50+IVudPi0cnj6LzZ8+9BqfPpqbnT6bfp4+VEGdPi22nT4o/Z4+
bxqePi4PnT7roJw+VpmePk3HmD5j8Zs+UXOdPhIknT5ZB50+nc+dPoI6mj6bAZs+J0KcPkJc
mj5jBp0+YyWbPtaGmz7BAZo+NBqdPs3umj58SJw+akOdPtvcnD6n15o+/cuZPq2PnD6F4Jo+
XWObPt7VmT7L2Zs+gkyZPiKUmj6fVZw+pB6cPsvxmD46Q5w+fdObPvY3mz7GiZs+k6SaPt2v
mT4lkZk+dXmaPgY7mj5MSJk+b2OaPhGWmj642po+VCqaPqmRmz5qlpw+LeKZPsZXmz4245o+
scuYPsVGmz7KvZo+YVeZPijQmT6Oi5s+SzmYPt13mT6TdZc+ilWaPveKmD4OI5Y+bDCaPgh2
mD5aSJc+exyYPsk4mj7DNJo++VmYPg/6lz7mfJg+HxOaPjNIlz4OWJo+TpyZPtcqmj6vQ5s+
1qaaPuJWlz7espk+zvmXPnuNmD5kIpk+9jCaPl1jmT5J4pc+NV6bPksvlz4FVpc+/t+VPmat
mT72VJg+O2uZPiBalj6965Q+3fyWPgZGmD4dBZY+Io6XPvnvlj5JLZc+GIWYPpVJmD5khJY+
ey+XPtS1lz6hnJY+5eeWPmDAmD4a0Zg+M/2XPtMElj5oGpk+tU6WPq63lD6o75c+7zyWPsIY
lj4tEJQ+sPSVPm5Hlj5mfZc+fkaWPu7Llj6Im5Y+U62XPnuhlz4WEJU+CTGVPsHqlD6slJQ+
I4iUPhuclD5gLJc+aOKXPrvrlT7gT5Q+uv+VPnX5lT7MoZM+BoSXPhnVlT7MPpU+ccCUPr5/
lz5QR5c+7nSVPvGTkz6Ye5U+myGVPpmllj7E/5Q++zGUPrLMkz7SUZQ+oQCUPgEjkz5FM5Q+
NgaVPv7YlT6qQJU+HQ+WPjgXlj7dLpY+BECUPrGJlD6U1pY+rkCSPrn8lT7XZ5Q+5x+UPmBM
lD74hpU+xjmUPoPhkz5c2pM+peOVPrLjlT6r9JQ+uKKUPjFukz5EEpI+4pKTPiNXlD4Hb5Q+
qDKTPqcqlD7F35I+5kuTPrPFlT5L5ZQ+svOSPn19kj6QRpI+MEyRPmjkkT6neZE+Y7ORPu64
lT70WJM+9syRPv89lD4/rJI+T5mTPiRnkT6wUpI+S8ORPp4Skz6doJI+2kqUPny1kz6T1JM+
AnKTPhcalD5wRpQ+6fWSPrH3kj5zI5M+7leUPvILkD5ETZE+jUORPiK8kz6WPZE+68aTPqxP
kj7155I+KvuQPlPSkj7CIpI+h0qRPsWLkz4qIZA+NamPPo1QkT6YMpE+SGWPPov7kT4aFZE+
xqOSPp+RkT5Mf5E+sNWRPs8YkT79DJQ+IMiSPr2okj4x748+qvqPPp3rkT7+ZpE+z3SRPou8
kj5Sf5I+aqiQPi5fkD5NmpE+kOCRPoYIkj5zGpM+8ASRPl/6kT6hsZE+RpOQPsWJkT71i40+
M2CSPneojz6jmpE+rgOTPsOtjz6m6ZE+FJqRPnYPkT5I2ZA+h2WRPmW5jz4SApA+eCWSPtkk
kD6/2ZE+zkSOPn+NkD4cmo8+65SQPnl6jz51KI4+WY+OPiaCkD7rzI4+EymPPnO9kD6LiJM+
aY6NPi1ajz4gto8+lUiQPjMRkD526ZE+yRiPPqB5jz66lJA+1ISNPibCkD6uIIw+bKqOPkFl
jj6CjY8+U8GQPqgrjj4DnI8+PKaNPi+Ljz6EDo8+xWCPPmgfjj6xKY4+5W6QPsqujz7hmY8+
0TeOPnTAkT6SFo0+nYCMPu6Ajz5il48+mimPPmS8jT6wQ44+jAOOPr+1jj5GAY8+6VeQPlDF
jD79l44+ofGPPjOcjT4hUI0+/3uQPmg2jT4Mi48+tLGOPl/1jT6/Po8+X8uNPr38jT5nR48+
aNGPPgYIjD60mo0+nnuOPnSYjz6Ab44+2vqOPo1PjT654Y4+7nqOPq23jz7Jro4+oLiOPuRi
jj7JfI0+sESOPr11jT6+pI8+sUKPPsavjj6kl44+64+PPrr8jz5pFZA+BYCLPt9mjD6Eco4+
/LaNPp9HjD7Uhow+y66MPqLRjz4wrow+8NOLPlXajT4IgYs+WAmNPh50jD7RK4w+NGKMPsY8
jD7R4o0+HaWNPmWljD4m7Y0+ReeMPqnOjT4qbI4+GFOOPtmmiz5R+Yw+giaNPhfmjT4phos+
7tWNPqL2iz41pI4+/SSMPgV7jj5yd40+NFOLPtv3jD7iuYs+ut6MPuELjD6kfI0+3veMPsBN
jj4ITYs+pDKOPksgiz49ho4+q+aMPlmRjT6unow+2X6MPlIriz4U34o+GDKNPs9TjT7mgIw+
6maLPuZTiz5BV40+uhmMPuZxij6RjYw+pfuLPqDBjT47+4s+ujmLPs7yij4/s4k+h1qIPpf1
ij4U5Ys+A0yKPkMWjj7Qe4o+9ziMPtQMiz7/T4s+CTuNPnesij5zbos+236KPjg4iz4rkYw+
HwyKPpR3jD5feYk+EBmJPo0+jT7/WYs+JZuMPiNTiz5Ps4o+syOLPrdfiT6fyow+6rOKPrMT
jD5+Mos+bySKPt5piT6g64s+PUmJPvViiT4g14o+V+KKPvcxiD7yfIw+OMCIPsHEiz6nZIs+
GIOKPpfaiT4pfIw+SkyNPrXbij4K8Yg+lPGLPrB/iz4owok+JkyKPjM8iz6MQ4w+BpaKPgZu
ij65Sok+ZJSLPiCjiT6m4Io+Ob2KPuQ9jT5PJIo+dwuLPngViT5m2Y0+sSyMPqiCiD7WAIo+
JCOKPkyAiT5j6oo+PieKPvmwij5W6Ik+V52JPi2Lij643Io+ldCIPgHLiD76Go0+eCuIPi3q
jT6spIk+Tk6KPqTWij7Tqoo+kqGJPiNAij5AhIk+JNWKPqIUij4cKIk+84KJPg4sij7opoo+
bLOIPpbPiz7Fvok+9A6IPvwuiD50v4k+fnGKPkSXiD7lqIc+31OKPowhij7crIo+ubGKPsBo
iT5JF4k+XkWLPgmoij5tFIo+H+uIPh2DiD5K2IY+LP2IPoSGiD5khok+MhiLPu8xiD5XKow+
OcyIPi0Tij7YAIo+a5iIPs34iD7rdIg+eY+KPkjWhz7q9Ik+/VaKPur2iD6huYk+4+iHPm9R
iz7xWYo+b2GKPjOvhT7LGYk+n1yIPsaoiD4Pdoo+1kKKPnMRhz4Dn4g+QcWHPsxWhz5VH4Y+
F3uHPqofiD5yJYg+9TyJPhJMiD5Ev4c+ED+JPpMBjD4dEYg+PZOJPkrjhz7uCIs+qSaIPuB3
hT5HiYk+U/+HPgOBhj6rB4o+eaiFPv9ViD7USoc+FIWKPmU9iT4Gh4g+6QqHPukEhj6EhoY+
+ciIPkrHhz7CrIc+Lt6HPjKIhz4cEok+wfyJPsqthz4vDIc+eKOGPlBkiz5mdoY+s12IPk34
hj6mCYU+KOWFPpTMhT4rp4k+8bmJPs/yiT7gD4c+dcyHPs0Whz7Af4U+YUeHPqtYiT6xfIg+
o+aIPspnhz6Zyog+H3iGPp4YiT7YT4c+fF2GPvNiiT5KP4g+XTSIPg6Whz6hpYY+sluIPu6L
hz46l4Q+mJOGPhWBhz4NCYc+FbCFPlnchj4LtYY+KqyGPsYdhj6vh4k+puiJPmSYhT693Yg+
txWKPrp2iD6oG4Y+8m+IPm8Vhz6Kkoc+kiOHPlv7hj7FgoU+10+FPjE3hT7xFIk+jHSHPn7w
hD5v94Q+T82GPuVWhj5HdoY+pIuIPn3AiD7fyoc+YeSJPoxPhz7AG4g+Y/6HPrgghT51v4c+
t8aHPoGfhj42DYg+QeOGPntDhT5TOIY+jQWHPkOmhT7fuYU+DKWGPg8Chz7Jl4U+sPuGPgnx
hz78WoY+ig6GPohEhT6uO4Q+QiCFPpHBhT6ZooQ+VW2GPlvwhT5p6YY+Bz6GPgAwiD7334Y+
nQGEPgFOhj7wKYY+dI2GPtDwhT4QSoY+rpSEPj+ZhT4wDoc+6VWHPrhnhj7qbYc+Uk+GPt6I
hT5VBoU+7s6EPoAMhj5LRoU+6zyGPjtLhj5VzoY+VsiEPl6lhD4zoYQ+CBWGPjOFhD6ptIU+
yaaEPsDlhz4RW4c+DsWFPpWGhD6Sn4Y+zieFPhibhj7ueIY+K1yGPvVXgz78nYM+d1+DPkmu
hT4DtoQ+dM6DPm4khD4znIQ+Mn2HPuc7hT4VMYg+nXeFPsbPhD6oF4Y+KPmEPhl0hT5UAIU+
5IGGPpWzhj6z2YY+rfSDPn9bhT6DPIY+zwqGPiuLhj7Hw4c+AGKGPmsehT7po4U+8CWGPkF0
hT5rFoc+EgKFPqDxhD4cPIQ+O8iEPkY3hD5/VYM+E7OEPiadhT5eTIQ+47GFPgI9hD6DUIQ+
kxaGPu8Ihj5tGIc+8bGDPg/7gz4lfoU+1YSFPmGYhj78D4U+wTGGPjFIgz53v4M+W8qFPj/b
hj6AuoI+VheFPhk4gj60FIU+XzyFPoRrhD6Ic4M+lqOEPgxpgj7dxYY+gS6FPq4KhT5L0YM+
6yOFPpmwhj7RB4Q+R22FPp+Cgz59WYU+I/iDPndjhT7164Q+7zOGPs/whD68aYQ+nOKEPpYZ
hD7SdYM+mzqFPt+Qgz5LN4M+Hi+FPpoFhD4sJ4U+yEuAPirYgz4VOoI+aN2FPiYwhD7ZMYQ+
5e6CPom1hT6haoM+nZGEPhf4hD5M4oM+VOeEPsYsgT4Y0oI+qwKGPvbVgj6QPIU+FKCEPhI0
gz5j84I+//6CPgUggz6p4oI+QtyEPlRzhD5IGoU+6J6DPihAhT5FNoI+f0iCPo1ihD4apIM+
PhGEPmTOhD5Qq4M+cyKEPjMdhD7CB4E+Xz6CPk/0gz68t4E+HSeEPm0ihD4ZAIQ+6ZODPi5y
gD5KToI+OkODPqGmgz5LLoM+m36FPtVGgz4/mII+LNWDPpp2gz4lOYQ+ih+DPlwBgz6Dt4I+
RtODPv8Ngj6quoE+8GaFPiBzgj6zRYQ+ia2CPiNDgT6FzoM+RbaBPgj6gj5IRoA+iJGCPjvN
gT64MII+OouCPlRygj6zqoI+bJCDPj8Fgj7AR4I+oBqDPi6bhT7PqYE+3jGCPjebgj4iPII+
C1CDPsVigz6PMoI+L0GEPsuJgz5UxII+WLSAPt/bgT77/YI+PqqBPmjXgz6NVoI+cDCEPlBb
gj4O1II+9MCBPncYgj6FIYI+KvmBPoRNgj7324A+vtyBPt6qgz50v4M+2r+CPpivgD55qoE+
nsCDPmUVgz6d7YI+9baCPiXxgT7MN4I+vR6BPmbCgD5lD4I+qUmCPtIhgz5/RIM+NuWBPhL0
gD6FIII+4raCPtEAgj7ImYA+FrKBPokRgz4tW4M++A6DPoirgT4dHoA+dpeAPkNmgD6/xYE+
QxeDPjPDgT7BfYI+Mk6BPvBpgT4Wz4E+dBOCPmoUfz5sv38+uSiBPs9ngj5gxoA+xEiDPm6S
gT7KuoA+N8uBPiHHgj5pHYE+fHmAPnYSfz7iqYI+YnOBPhsfgj6NRYI+R4WCPi4Zgj4AQIA+
ozZ/Pn7zgz6JjYE+YBuFPq/TgT7J+4E+OVSAPtcAgT4YwoA+t3qCPommgD7VW4M+q36BPrTm
gD7hdIA+7JeCPiaPfz4WNYM+S2CCPph+gj5iXII+yZiBPlo0gT40g4A+1BaDPrCcgT5IJ4E+
AEN/PlYLhD6GYYE+AlSBPqF3fT5iGIM+2NSCPvTegT5qQ38+j7CAPttvgj5BPoA+RSJ/PvOM
gz4Fw4A+s3uBPuqggT5+6X8+AfJ+PrkWgT7aD4I+DTOAPpQHfz62J4I+nxmAPjNrgj5kZIE+
k4CBPrkZgj5QbIE+6Kp/Ptz8gT4faoE+A+1/PsEwgT4AOIE+2quAPp8KgT5Dp4I+5Yl/Ps3A
gT51ZoI+Q/d/PsKDfj5F8H8+0pSAPvS0gT6cW4A+Z71/Puuggj7VI4E+Vc9+Pm+tgj58MH0+
V5aAPiTafD5YtHw+uet/PkSKgT6K1ns+seeAPtfZgD4aKX4+Q4mAPt/Nfz68JX0+kOuAPiG+
fj4/JYM+xXp6Pt19ez7JxHs+5LyCPpmsfT5nJoE+OM2APj8Tez4FxYA+j+d9PoangT5OV4E+
wzuBPi0CgT5Ty34+jXGAPo16gD4epoA+Qk5+PtungD4W6n4+qsV+Pr/MgD75R30+4gWDPpEe
gT79WYA+vwiCPncLgD5e+X0+LiCAPiw+fD63L3o+5+V/Pl25gT6UlYE+wsp/Pol6fj7EEX8+
LL+APkpTgD4iOIA+Del/PmVtfz5k3Xs+cTB+Po2+fj63boA+apiAPgMdgD6AUXo+RUZ/PhwZ
fj7rIX0+BlB/PtmNgD64SIA++p5+PjL2gT5CAIA+952APnD0ez5L7X8+eTN9Psl1eD6GB38+
iwR+PiZ+fD61AIE++S19Pv0Sfz4lJIA+dz5+PvN4fz5VJH0+EWKAPrRkgD4tdXo+O/R9PhCd
fz4gT3w+1Tl8PoNjfj5lAIA+gWOAPlMmgD5DAX4+briAPn+hfD66gHk+SlF+Phf5ej7ZmYA+
BSZ/PigCgD7j84A+a9Z/PmGtfD7Q/oA+2yF9Pk0OgT5vqHw+rpV/Pn31gD7OVn8+RRV9PoHu
ej7AGoA+cgKAPudXej7GaHs+31J+Pnkvez434IA+U4V+PidLgT7WA38+RgiBPr4/fj5jeXw+
H+R+Ps7tfz4mCH4+qq9+Ptgfez5RWIA+rfx7Pu1efD4dg34+vet7PtxcfD6By3s+RHN8Pg/7
ez7cKYA+oJ58Pmwbej4CcX4+9gCAPn3Dez7Tu38+6R99PldGeT5pH38+CYl+Ph4qeD540H0+
jqZ5Pv5ffj4QlXw+yMR9Pk/Iez7lPH4+zeB7Phzkez5eyHY+RIp8PmKlfD6Me30+hL17Pju6
ej5gYXk+6kd7Prviez6eH34+vXZ9PsT5fT4XDHs+RrJ9PjLAdj7RRXs++4uAPhQMgT4Lu30+
48B6Pln8fD4B33o+ua17PqizfT5bqno+QBV9PjLDfD4tFXs+rVN6PnorfD68YXs+Egx7PmBA
ez5g93k+QcJ6Psujfj7rCXs+h+56PtHzeT5uYn8+8nd8PvIxfz5VZns+ePV6Pt1VfT4A9no+
+uB8Phpzfj5W63w+qIp4PmjpgD5uXns+pop5PllOeT5y634+bsF+Pk5Yfj4pPHs+74x7Puz+
ej5+TXo+cpR8PsMpeD5oHH4+A7J5PsGkfj69s3w+Mh58PhNJej5r6Xw+Fzp6PnZteT5qwHs+
yx99PnX2eD6GnXs+eVx5Pojvej6b+3s+kiR5PuGKdj5q4Xw+44Z8PhE1ez7fOHk+SXqBPrcE
eD52MX4+jjN4PlvAdT6nHn4+VX94Pg0EeD7fgHk+tpx7Pv+cdz4RS3c+M8R5PjH7dj7RInw+
nal3Pn6HeT58CIA+dV17PiYrdz4Ia3s+y459Pr2peD59Rns+2s19PiG6ez7N/ns+h0d+Pp63
ej4PE3s+kft2PmiMeT5BuXc+Ezl2PmUsej4R+ns+3YZ+PqBOez4wCns+M6B6Ph8ofD47sXU+
17p8PuH5fD7oHHo+oJl6Pvdrej7OJng+ahF3Pi5/fD4sZHs+fwd7PsXndz76vHo+gqt4PlVv
ez4NpHk+ycp9Psz3dD4hXXY+Ubx6Pvhefj5Fhnw+z1Z0PnFSeD6wq30+m8p2PnmNeT6q1ng+
y612Psthdj7z0XU+FSN4Pu6MeD7tjng+ugp2Pm6ieD4sqXk+CB12Pv87fT5eZnU+jxd9PmBU
eT7PEXg+x/l3Pgk6eD4OSXk+Qwl8Pqx3ej5Vf3o+a6F5PuEYeD6E9nY+bwJ8Ps1Yej5zWns+
/ht4PkV4fD6snXU+3yt5PkNxej7TZXc+YXJ3PthAez5bW3Y+FEJ6PvZedz5q4Hc+Bzl7Pkgx
dz43YH4++RN4Ph/Ldz66Pnc+5vF4PgOCeT7Ns3w+c115PoWJeD4PkXw+Ig94PujnfD40VXs+
v+d3Pv+ZeT7rP3g+gT92PpOpeD5RNno+wEt4PqD4fz6NhHY+BdJ1PmSodz7hmnQ+u5t+PvUB
fT6c+Xc+6Hh5Piurez7AKXk+mFl1PtQhdT5sLHk+OLd1PoZkdz65xHQ+3SB7Pr1ZeT4awXU+
T3l9PouTeT5Q53k+SY15PlShdj6YrnY+nrJ5Pm4keD5UWno+Tp13PsURcz7ba3Y+BGV4Pp8n
eD68onQ+rrp3Pn67dz40r3g+/ih9Pmmyej7Ys3U+iEx4PsqRdD6TaHc+d6d1PsaSeT7G/3o+
4+d2Pnr6dj6/7nU+aPp4PuFoez47MXg+Bnp5PvLmeD6DD3Y+vOR6PiIDdz5zH3M++1l2Pi2H
ez6mvnY+XpB2PmYMfD5SKHI+JhN4Ph6yej6B+Hg+42p1PodReD5Hfno+6kdzPtGWfT45VHk+
tO93Pi2jdj5gNXk+nYV4PmOTdz4IpnY+pL10Ptkmdz7JJHg+Ubh3PngNeD6XJno+CJB4Phok
dz7xVXc+/fF0PrnVdT5nNnc+5UR7PtSddj7wTXU+XvN2Pn3Icj6j03Y+IP11Ph93dD47SnY+
FLp1PnTbeD64G3I+vwZ5PtgQeT5diXc+td50PpQmcj7iWXQ+2cp0PsRDeT7V6nQ+nYN5PpZw
dD5y33Y+emV1PsLMdz4irnM+mVpyPuY+dD69CnE+IU91PkW0bz64PHY+WuZ0PnWhdj4WkHY+
QR92Pri/dj4/PXQ+jJB5PhpscD4r+nc+GdN4Pnzgez7cnXU+VyJ0PvJ0dT6dh3c+wIBzPh6H
cz5jyXc+sTBzPmVKeT7b1XQ+zoV1PilHdj7DzXY+Tql7PjTEdD6OVXQ+ppd4PsgseT7fCHk+
mbZ2PleReD60Mng+NDl3PuTmdz4yhHI+oqFzPgQCeT4CMnc+m4Z5PkMrcz62y3I+kCdyPrO8
cz72OXU+xxZ2PuceeT61O3U+kRt1Pqv+dj4yz3U+WXp0PoSQcj68MXc+vGR6Pvp7cj5MC3Y+
agJ4PvjvdT6dQ3w+oZ13Pr6UdT6WA3I+xxVxPvLwcz5U8nk+kmJzPugqdD7D3XU+LXR2Psvd
dz7OG3c+ogR0Ptzqcj5F43U+FaxzPswlcz5jYHM+nGB1Pm8iej4NMnE+xJdxPv3IcD45U3Q+
UndyPuhRdT7c9XU+fyB0PqzPdD7blXk+xUp0Pm4vcz4w5XI+bX11PmfRcj7K7nM+eUp5PkJ1
cz6w5nI+VvhzPq/Ccz7ZGnM+7Zx2PuS0cz5+GXU+zhFyPuDZbz63j3k+AbJ1Po1udj6TGXc+
7/Z1Pu+0cT5VsHc+vRh0PiUqdT7RXXI+sMJ1PnCTdT54yG8+hKRyPvBWdj66cnM+gYNwPgNt
bz7+mHY+lA5yPgRxbj5O0nU+N7hzPkWPdT7dpHQ+aSJzPoXNcz79pXI+gcN1PuuKdT7W4HU+
3IdvPsgXdD6B+nI+ll1xPiShdT78hXY+VQpzPitLdT6MRnY+LmN2PnNLcz5pYXI+GK1zPu1O
cz7AsHM+iZZzPnrtcz7RcXA+CuxzPqH7cj4jA3g+Ax12PhWBdj7cjHc+rS50Pkr7dT6raHE+
/T52Pp6hcT7asHU+Rz9zPh96cT72gHQ+XYVzPincdD4jNXI+StBzPu/CdT5iqHY+lZF0Pq2e
dj57FW4+l3t1PjHDcj55/3E+efpzPqngdD5qenI+Jll0Pql5cj4EBXI+XE90PsLQdT64dXA+
blxyPlyycD48sXQ+8mZ1PpYTcT6DB3M+eZ10PlXFcz6txXM+rhx2Pm1Qcj5AOnI+HdZzPlpl
dj5/+3A+dI9zPj1fcD5cCXQ+Lv1xPnMccz6GKHY+nOBwPkz2cz6ro3c+4TBzPsatcj52CXE+
f4ZxPhPGcj6M5nA+ystyPvcjdD7q0nQ+iWV0Pp7gcj6VunM+hzRxPhECcj4M7XI+EltvPncY
cz4ukHI+LNlzPlVtcj7mknA+tZJwPrkudT6zM3Q+HwBzPt9xcj6t9nA+jL9vPj5tcT7k2HA+
i/twPlRtcT7AQnE+5rJ5Pn+0cz6tYnE+7AJzPl8vcD45UXA+LKV0PvSMcD5cq3A+xjhxPhfN
dD69MnM+PwN2Pl1Jcj5j9W4+cvJxPg3Pcz7v1W8+Ct5xPhJOcj66bXA+cclrPseycT4bJHA+
37pwPip0cj4na20+bpBwPgypcj6mfXE+iiFwPtSMcj5fsGo+sZB0PlngdT5PFnQ+srJyPjss
dD6x024+TctvPpcxcT7tFG8+mAF0PpBbcj4JEG8+brFxPhzhcD4yDXQ+a19yPnmRcD798HM+
CYhzPjUjbz59anM+IGtyPpuucT5i+nE+X7txPpz7dD6Fr28+mbxrPrsmcD6p6HA+wZN0PjDI
cz61F3I+QKl0PltjcT7vp3M+awBvPiEwcT6unnA+xFlwPpaDbj4Y13A+5i9wPmq2bz4be3E+
iEtzPilscD6JMm8+sQ51Pv8ndD7x7G8+FhN0Pt28cD5aaHE+K0dxPp5pcD4mbG0+GupzPmGA
cD6e73I+MextPjjHcD6YNm8+w6hwPjgNbj6eQW8+j9VzPv+xcT6CEW8+GEd0PkU3bD7PMnE+
q9huPr8zbz7IynA+YlBxPvq7cT7NqXA+xuZtPsQjcT5Wcm8+BYptPhg3cj5F+HE+7w9vPlko
cT6TW3I+yb9vPhbmcT7O83A+fXNwPlgMdD6+MHI+L7lvPkbxcj4N+XE+7PlwPtPjbT4/G3A+
QohyPhCybT7jtnI+ZhptPhXTbT6D1W8+UQ1zPvtFbz54Rm4+/JRrPkTfbj5W5W4+yidwPsPs
cD7Z6m4+NiduPsYpcT47rHE+jXtxPoAEcD5y7G8+GXhuPj2Qcj4TqXA+mWBwPurvbz5X8HA+
tKJxPmKtbz6hPHA+K8J0Pid4cj7PZ28+7mZuPpzkbj5+dHA+yf1vPs9dcT5bGHE+IK5sPlNn
bz77mXA+s2xsPh1naz5RPW8+0ANxPsBncj55mHM+Zw1wPm0LcD5Pdm8+avxvPmImcj6ZOG8+
XH9tPv3GcD7DQm0+TzlxPujkbz4eqWw+U7ZyPug+bT7MinQ+K4ltPimDbj76wnA++g1rPg+L
cD7lr3A+hj5vPmfKcT5Jsm8+RcNsPrpQcz6saHE+qBpsPpr8cz57yHA+mo9qPreCbD4tTnE+
LWZtPjfQbD5NAG4+WTxtPu+wbT63u24+HQ1vPp96cD7X02o+7wRuPt4obz4edG8+rpxrPv9N
bT6UoHA+5QtwPv4Gaj5nbnI+GbFtPqd+cD7+NXA+tt5wPgY2bz5O5G4+Q09qPt5gbz7hIm4+
zfRrPi5MbD54cHE+T1puPs7XcD6SYWo+h8tsPio4aj4gY28+b75uPr7wbT4GqG0+00hsPp5O
cT5KwXM+HcdxPiDzcD6O9mw+DgB1Pp3OcD4L4Wk+RCZvPr4Hcj5humw+GohxPkOyaz4VRHA+
f6hvPg1Hbj4qf24+SL9wPi6jbD4ipXE+hf9vPoJycD6yZHE+UH1vPv7VbD4Skmw+9vpsPoNZ
cD63928+GOhsPtrBbT5sem4+CsZvPmxQbj5Q+ms+YwpxPt0Pbj7N9W8+NbpuPjKPbz6cAm4+
A4ZxPmhtcj6c73M+3KNqPhJ8bj6npnI+HkpwPl13bD5ZoW8+Bj1vPiRtbz5Hx24+sBJtPhWx
az5882o++4BrPgRecz6wXGs+fkRtPvsYaz7H028+aXVrPqN8bz4YGGs+QuhpPo8lcD6Z5Ww+
autzPha/cD5g+W8+lUNuPoCjcz68tXE+2Z5rPukwbz6Vj24+QBduPo8GcT5Ku20+PxpyPmu3
aD4FfGw+lFhqPoEbaj5FwHE+wTNwPqghbz6+HXA+8+lrPnBabD42SGo+ZAdxPqQibT7xO20+
zARtPjjsbj7/0G8+YNxvPhACcz5j4ms+olVqPuiebz7Ul20+E3pwPsTaaj7yvm4+HLxuPunE
az6lV3A+bJltPuVIbz4wN2w+3P9uPgLcaT5f9m4+Vx5sPt7Aaz5sV24+nudsPoUrbD7c3G4+
oB1xPlx0cD5lzGs+piNqPveFcD5iO20+sRttPkg/cD7qUm8+SRhvPkfHaz4jFGw+2SJsPsRY
bT66qmo+6JtrPj19aj4BMms+FMdpPgDpbz5nm2s++eBuPj+QbT5fb20+ViJxPjIAbj5HfGs+
QJ5uPrqDbD5D7mo+PaVuPntDbj4wbm0+xc1tPnTxbj5pf3A+hA5vPv7QbD4VLmk+HQRvPomH
bT5p220+fPxrPskDaz6WfW8+felsPmAXbz5XIW0+6phtPoJ6cD4SU20+yeFtPo8ccT4zu24+
T1NyPk87bj64KW0+4i1vPk6gcj67nWs+PoFsPpVabD4BE20+eJ1sPinwbj4DG2s+9AhvPmR7
bj5r2W4+SjhsPjR4bD4Fa2s++uptPl3hbz4JCmw+0fduPqkrbj5ah2Y+mK9rPmyHbT4PZms+
y35sPuABbz6uJGg+UJBrPshzaz5sQ2k+MAFtPpRoaT5FnWg+riJpPuHmcT5o7Wk+5DFpPsLz
az6vr2g+CzdnPvjPcD6ojG8+ro9tPjtIbz6n+mo+iuVrPj9abj5RLGs+AYdwPgQybD58Umk+
+QtqPsgybD7UP2w+KSJrPuvubD7R12o+/r9tPhxMbz7OLW4+9cJuPs4Ybz5H3mw+y8xsPmuX
bj7Lamw+BDdqPms1bD5oOGo+s6tuPv2paz5OgGs+O7BnPgN0bj7yB20+zWFrPlg/az4+i2s+
WCNuPgAFcj4eG20+X1tuPo9fbD5bxmg+g+ZtPn0UbD6fZ28+FpBoPi3wbD7MCW4+sZluPmUb
aj6Xq2s+/mBwPtfUbD7H0ms+3P9pPuKiaT6Su2k+AQ5sPk1obz4vcmw+75BsPpn/aD7LRWo+
2CBqPo/0az5Bm2k+M3RqPscyaT5SBm0+PWBsPkzpZz7vO2s+7ettPj3HbD6pT2w+i1FtPtcm
bj6CS20+vg9tPjZwbj4SgWo+lntuPnNjaz47fmw+QohpPipKbT4fhmk+cLZoPi9Pbj58TWk+
nTBqPrfpaj66DGs+axtmPrOfaz6El2k+n8psPjKJbj7D4Ws+GtttPi1hbz6h5GM+31prPn1k
bz7n+ms+ADNoPvQGZT7Krms+S/dqPi1aZz60wWc+8+VtPh8iaT6TTW0+dDhtPsnebj76aGs+
twJtPvZEZT5sZG0+ZCZtPlU9cD5B/Gg+n31pPmWEbD5QOGs+5YNsPpxtaT4PtGo+YHpuPrsg
bD7jC2o+9wxsPmVbaT7h2mk++WlrPtC2aj4G9Wc+NqNuPntkaT6D0Wk+tFlqPqPwbD7gvmc+
/3hsPt/kaj6epW0+4PpqPsUybT4wcmo+k3pqPqbmaD6C42w+oIhsPvVHaz6vIGs+33FnPhyy
aT5z/20+WHRpPhJYbD7FX2w+XftqPmoPbj5jHWg+e8FuPqNHZT6Fymg+jPhrPvlLbT7LQ2k+
KqFmPg5YbT6Rq2w+6qptPsXhaT4M7Ws+RrFqPg/aaD5nyGo+G1VnPv4KaT6k9mo+dztqPueW
aj7LhWo+eLBqPsbuaT4Eo2w+7iNoPjUaaD7Dh2o+nnBsPvUzaj72f2s+kDVtPj5KaT7h3Ww+
lbRsPsT0Zj442mg+lDxrPtPEZj5vm20+xh1pPpUzaj4FoGU+Sw9sPkDDbT7RYWg+YLhqPujE
Zj7hxWs+4xFnPuE/bT6NCWo+3EJqPpt6az6Joms+7RRnPg1faD6Sqmk+3bNpPvpfaj7uv2o+
d3FpPjlEaT5A3Ws+U8lrPn3jaT78120+Dt9sPpE/Zz6bZmY+O+FvPnmOaj5wYGo+E6RnPhgz
aT6i2mg+v2FrPn1zaD61emw+D4FnPurHaD5OLGs+SYVtPoPgaD7svWs+gs9pPotjZz5BY2g+
aMBnPlAvaD74lWU+XpxpPuHzZT54+2k+xGBpPlsAaD7QAGY+lvRsPtr8Zj48y2k+X+hqPhYm
aD64e2o+bsxoPuHNZj4vOWc+Sq5mPqHRZz5y/Gk+CmZnPpzfaz7L42U+FXtmPtu9ZT5hxmk+
upZoPgwbZj5VGGY+irVmPu9KaD66Xmc+jzVlPifybD6rZWk+VhBqPpNQaT63LWw+gZtpPkWd
aD4veGY+1jduPvQ5aD6Fx2s+eDtjPsc7az6yWGk+CzVoPnmBbD4tnmw+OndpPuVqbD7TQ20+
2nFqPqRAaz43aGo+u1dtPv0oZj5zU2Y+AdRqPoYFZj4NVm4+8eVlPqODaD71KWU+GqNnPqoj
aD6j2ms+JFhsPva0bD6ldWg+aDZoPjOFZz6oVGc+uP5oPmncZz6JD2k+jXFkPg0Xaj40FWg+
AbVpPtkjaD4/JWs+ds9nPvyQaz4mIGY+Ep5rPvF7bT4972Y+nxJpPtouaD5352U+HoJpPsq+
az6Sf2w+arlrPkr+Zj5bLGU+1ONjPuWFZj4Vu2I+YXJqPlMdZD4bYWg+iVNpPrL4aD44zWs+
86JmPm2vaj4VZmQ+qtJnPkp5aT5CkGQ+ZYlnPojoZT4z2WQ+OUFpPgW4ZD6efWk+lERoPgrS
Yz5vJGg+pRJpPpg3az4kdWo+H+pnPlo1Zz73YWw+UUlmPiPmaT75BWc+K8FlPt5faT6DPGU+
mvVpPufeZj73V2o+xKhmPvU8aT6LFWg+KOhmPnt4aT5/AWg+udtoPlZXZj5yUGY+fmtmPjaR
Zz4ic2w+JyJrPmhnaT7d72U+O2JjPpJuYz4yEGY+iLlmPqdXaz7rC2k+GG9mPnp+aT4CxGU+
0/9lPvlWZT4DVGg+SPZoPln5Zj7erWc+VvdmPmgSaD4oTmk+/e1oPkGCaj4Dj2c+pEhnPg1b
aj4DYGk+aoVnPnM7Zz4HSGg+2lhnPpf2ZD7DSWM+4G9kPvHwZz4FWmM+/UlpPoa5aT5h3Wg+
moNjPpkYZj60zWU+XY1pPggQaj5dWGo+/rJnPtMiYT7d1GQ+B5JnPsPGZD51C2g+LfdmPj0r
Zj6qBmk+wUxkPuD/az4gS2U+5F9oPnuNZz48JWg+r99jPsYNZj7spWc+535lPkDkZz4sDWI+
oB9mPt2BZj7EqGY+fp9qPm0iZz41w2Q+gzRoPoJPZz4zN2U+Z+lnPuegZD5sOmY+P3xpPrvP
Zz6xj2w+jGpnPpHfZT4IumU+YWZpPpkrZz7Pu2M+GYtlPq2IYT6N7Gw+0FNlPiPXZD7a4Gk+
hnplPgATaj6yk2k+7ahjPjLqZz7xGmc+5u9jPpP+aT6DrWo+jqJlPpu5aD7ngGY+vxFoPui6
ZD5M7Gc+BuhqPq4pbD7aZmU+ZfRmPlnoZj7PHGc+zNxlPryCZD54X2Q+CWVoPjDkaT73ZGo+
FfNmPq6SYT7vbGY+lwBmPh0EaT7cm2k+xnViPqU2Xz4gmmo+r5ZoPlntZD4SBWs+VkplPic4
aD5eX2Q+FjJjPiJFZD5mO2Q+C55nPhWBZj595GU+XGNmPtLbZD6sHWU+VNJoPggbZD5VX2M+
dy5nPq4TZj6WMmc+sBZoPhLjZj5JA2Q+aC5oPkseZj7H8GU+OblkPkYBZD4ipmw+3itoPjL0
aD476Wc+a5xiPnrfZz6CBGc+YNtnPqyGaD5lS2c+XmlnPks5aD6pT2Y+NgdpPiauZD6IimU+
Kc1kPqbLZT6aPGY+T4NoPie7Zj4ioGc+3q9rPnu8ZD6YBmg+WVZmPlwUaD5Z+2Q+aFFlPl9C
Zz5OVGg+WEdmPkToZT7QAGQ+WXFmPuc9aD4BmWU+cetlPttKYz6zE2c+AHFmPnU0Yj6tPWA+
F8NjPqKvZD6z6Wc+</AssayYData></Step><Step><CommonData><SampleLocation>2</SampleLocation><SampleID></SampleID><SampleGroup></SampleGroup><SampleInfo></SampleInfo><SampleRow>B</SampleRow><SamplePlate>1</SamplePlate><WellType>REGENERATION</WellType><Concentration>-1</Concentration><ConcentrationUnits>µg/ml</ConcentrationUnits><MolarConcentration>-1</MolarConcentration><MolarConcUnits>nM</MolarConcUnits><MolecularWeight>-1</MolecularWeight><Temperature>30</Temperature><StartTime>2883945</StartTime><AssayTime>5</AssayTime></CommonData><FlowRate>1000</FlowRate><StepType>KREGENERATION</StepType><StepName>Regeneration</StepName><StepStatus>OK</StepStatus><ActualTime>5.00103</ActualTime><CycleTime>0.2</CycleTime><AssayXData Points="25">CRAvRTwTL0VzFi9FqxkvRdYcL0UJIC9FPCMvRXMmL0WjKS9F2iwvRQ0wL0VAMy9FbzYvRaM5
L0XWPC9FDUAvRTxDL0VzRi9Fp0kvRdpML0UNUC9FPFMvRW9WL0WnWS9F2lwvRQ==</AssayXData><AssayYData Points="25">UrxcvibJpL66U7m+L+2/vsOLx75c0Mm+qSDQvtSp0b4TU9S+z4vVvs4T2b4kY9q+SyLdvlR9
3b4C9t++EOTgviie476iyeS+p3zjvmuv5b6XcOW+rUTnvoFG6r7l2+e+rurpvg==</AssayYData></Step><Step><CommonData><SampleLocation>1</SampleLocation><SampleID>Buffer</SampleID><SampleGroup></SampleGroup><SampleInfo></SampleInfo><SampleRow>B</SampleRow><SamplePlate>1</SamplePlate><WellType>BUFFER</WellType><Concentration>-1</Concentration><ConcentrationUnits>µg/ml</ConcentrationUnits><MolarConcentration>-1</MolarConcentration><MolarConcUnits>nM</MolarConcUnits><MolecularWeight>-1</MolecularWeight><Temperature>30</Temperature><StartTime>2896400</StartTime><AssayTime>5</AssayTime></CommonData><FlowRate>1000</FlowRate><StepType>KREGENERATION</StepType><StepName>Regeneration</StepName><StepStatus>OK</StepStatus><ActualTime>5.00103</ActualTime><CycleTime>0.2</CycleTime><AssayXData Points="25">DWAvRUBjL0VzZi9Fp2kvRd5sL0URcC9FRHMvRXN2L0WneS9F2nwvRRGAL0VEgy9Fd4YvRauJ
L0XejC9FDZAvRUSTL0V3li9Fp5kvRd6cL0UNoC9FQKMvRXemL0WnqS9F3qwvRQ==</AssayXData><AssayYData Points="25">BzQ/PrEjXD7wqj0+yuYqPjRzIj7bxxs+OcEbPtftHT40ex8+w4wePibgJD74Nx4+kMwhPk+S
Hj43wyQ+VAIjPsKRJz6gXyg+XOwnPse1Jz6vUiE+b6MjPljJIj72DyU++fEkPg==</AssayYData></Step><Step><CommonData><SampleLocation>2</SampleLocation><SampleID></SampleID><SampleGroup></SampleGroup><SampleInfo></SampleInfo><SampleRow>B</SampleRow><SamplePlate>1</SamplePlate><WellType>REGENERATION</WellType><Concentration>-1</Concentration><ConcentrationUnits>µg/ml</ConcentrationUnits><MolarConcentration>-1</MolarConcentration><MolarConcUnits>nM</MolarConcUnits><MolecularWeight>-1</MolecularWeight><Temperature>30</Temperature><StartTime>2908537</StartTime><AssayTime>5</AssayTime></CommonData><FlowRate>1000</FlowRate><StepType>KREGENERATION</StepType><StepName>Regeneration</StepName><StepStatus>OK</StepStatus><ActualTime>5.00103</ActualTime><CycleTime>0.2</CycleTime><AssayXData Points="25">EbAvRUSzL0V7ti9Fq7kvReK8L0URwC9FRMMvRXfGL0WryS9F3swvRRHQL0VI0y9Fd9YvRa/Z
L0Xe3C9FEeAvRUTjL0V75i9Fq+kvReLsL0UV8C9FRPMvRXf2L0Wv+S9F4vwvRQ==</AssayXData><AssayYData Points="25">/cWfvpfy1b6i1+O+MIbrvhuC7L6FU+y+iuXvvrey8r6XzvK+qwbzvpDj9L48oPS+cgf1voYU
9b7vEvi+dV/5vjt/+77kfPq+4Ib9vlDl975gWfu+ueX8vrzP/b5O+fy+4un9vg==</AssayYData></Step><Step><CommonData><SampleLocation>1</SampleLocation><SampleID>Buffer</SampleID><SampleGroup></SampleGroup><SampleInfo></SampleInfo><SampleRow>B</SampleRow><SamplePlate>1</SamplePlate><WellType>BUFFER</WellType><Concentration>-1</Concentration><ConcentrationUnits>µg/ml</ConcentrationUnits><MolarConcentration>-1</MolarConcentration><MolarConcUnits>nM</MolarConcUnits><MolecularWeight>-1</MolecularWeight><Temperature>30</Temperature><StartTime>2920880</StartTime><AssayTime>5</AssayTime></CommonData><FlowRate>1000</FlowRate><StepType>KREGENERATION</StepType><StepName>Regeneration</StepName><StepStatus>OK</StepStatus><ActualTime>5.00103</ActualTime><CycleTime>0.2</CycleTime><AssayXData Points="25">FQAwRUgDMEV7BjBFrwkwReIMMEUVEDBFSBMwRX8WMEWvGTBF5hwwRRUgMEVMIzBFeyYwRbMp
MEXiLDBFGTAwRUwzMEV/NjBFrzkwReY8MEUZQDBFTEMwRX9GMEWvSTBF5kwwRQ==</AssayXData><AssayYData Points="25">Ax8XPtK5Rj52bCw+P64aPpt/Dz7tUA0+2uUMPpj4Cz5BZA4+eAcNPq4VED4MPhA+RjAOPiVU
FD6w5Q8+bPsPPmGHEz7dtQ8+OnYaPhX3FT66lhU+3oAVPmILFD49ehg+oSgVPg==</AssayYData></Step><Step><CommonData><SampleLocation>2</SampleLocation><SampleID></SampleID><SampleGroup></SampleGroup><SampleInfo></SampleInfo><SampleRow>B</SampleRow><SamplePlate>1</SamplePlate><WellType>REGENERATION</WellType><Concentration>-1</Concentration><ConcentrationUnits>µg/ml</ConcentrationUnits><MolarConcentration>-1</MolarConcentration><MolarConcUnits>nM</MolarConcUnits><MolecularWeight>-1</MolecularWeight><Temperature>30</Temperature><StartTime>2933064</StartTime><AssayTime>5</AssayTime></CommonData><FlowRate>1000</FlowRate><StepType>KREGENERATION</StepType><StepName>Regeneration</StepName><StepStatus>OK</StepStatus><ActualTime>5.00005</ActualTime><CycleTime>0.2</CycleTime><AssayXData Points="25">HFAwRU9TMEV+VjBFtlkwRelcMEUYYDBFS2MwRX5mMEWyaTBF6WwwRRhwMEVLczBFfnYwRbZ5
MEXlfDBFGIAwRUuDMEV+hjBFsokwReWMMEUckDBFS5MwRX6WMEW2mTBF6ZwwRQ==</AssayXData><AssayYData Points="25">aSPIvt6x6L5uF/G+auD3vkWP+L7pRPu+S2j9vlza/L5alPy+Na/+vnPz/r48qgC/YrYAv6vf
AL8ZZgG/CcYBv7MjAr9fUgK/wLACv4fCAr9knQO/xE4Cv7fNAr97MwO/jV4Dvw==</AssayYData></Step><Step><CommonData><SampleLocation>1</SampleLocation><SampleID>Buffer</SampleID><SampleGroup></SampleGroup><SampleInfo></SampleInfo><SampleRow>B</SampleRow><SamplePlate>1</SamplePlate><WellType>BUFFER</WellType><Concentration>-1</Concentration><ConcentrationUnits>µg/ml</ConcentrationUnits><MolarConcentration>-1</MolarConcentration><MolarConcUnits>nM</MolarConcUnits><MolecularWeight>-1</MolecularWeight><Temperature>30</Temperature><StartTime>2945367</StartTime><AssayTime>5</AssayTime></CommonData><FlowRate>1000</FlowRate><StepType>KREGENERATION</StepType><StepName>Regeneration</StepName><StepStatus>OK</StepStatus><ActualTime>5.00103</ActualTime><CycleTime>0.2</CycleTime><AssayXData Points="25">HKAwRU+jMEWGpjBFuqkwRe2sMEUcsDBFU7MwRYK2MEW2uTBF7bwwRRzAMEVTwzBFgsYwRbrJ
MEXpzDBFINAwRVPTMEWC1jBFutkwRe3cMEUc4DBFT+MwRYbmMEW26TBF7ewwRQ==</AssayXData><AssayYData Points="25">dIMEPn9LOD6xViQ+boUUPgwKCD7q6wI+uqAFPswGBT4+fwA+KV0DPpHCBD5AiwE+jNsNPu+A
BD7jEQo+XP8IPozoBD7Nugk+8jgKPuS5DT5ZSwk+bCULPrr5CD5I9gw+dz0LPg==</AssayYData></Step></KineticsData></ExperimentResults>
