# Supplementary material for: CD147 mediates the adsorption of influenza A virus on the cell surface through direct interaction with HA
Source: Front Cell Infect Microbiol. 2025 Aug 29;15:1647283. doi: 10.3389/fcimb.2025.1647283 (PMC12426278; doi:10.3389/fcimb.2025.1647283)
Supplement: Supplementary file 8 [file DataSheet2.zip › raw data-2/Figure 6/Fingure6 D-I/Fingure6 G/241006_003.frd]

<?xml version="1.0" encoding="UTF-8" standalone="yes"?>
<ExperimentResults><ExperimentInfo Name="Experiment_17"><ExpDescription></ExpDescription><RTDVersion>2.0</RTDVersion><RunID>460CF0F2-678D-4686-806C-99B63B5D4859</RunID><ExperimentType>KINETICS</ExperimentType><ExperimentSubType>KBASIC</ExperimentSubType><StartDateTime>2024-10-06T17:27:48</StartDateTime><MachineName>4QSYCS2</MachineName><UserName>Labuser</UserName><LotNumber></LotNumber><PlateName>241006</PlateName><PlateName2></PlateName2><SensorName>C3</SensorName><SensorPlate>1</SensorPlate><SensorType>SA (Streptavidin)</SensorType><SensorRole>LIGAND</SensorRole><SensorInfo></SensorInfo><WritingSW>DataAcquisition.exe 11.1.0.11</WritingSW><InstrumentType>OctetRED96e</InstrumentType><InstrumentSerial>FB-90287</InstrumentSerial><InstrumentFW>1.0.0.0</InstrumentFW><IntegrationTime>2.1</IntegrationTime><DSPType>CPF</DSPType><DSPStitching>1</DSPStitching><HasManifest>1</HasManifest><InfoHash>-1123282249</InfoHash></ExperimentInfo><AssayParamsInfo/><KineticsData><Step><CommonData><SampleLocation>12</SampleLocation><SampleID></SampleID><SampleGroup></SampleGroup><SampleInfo></SampleInfo><SampleRow>C</SampleRow><SamplePlate>1</SamplePlate><WellType>BUFFER</WellType><Concentration>-1</Concentration><ConcentrationUnits>µg/ml</ConcentrationUnits><MolarConcentration>-1</MolarConcentration><MolarConcUnits>nM</MolarConcUnits><MolecularWeight>-1</MolecularWeight><Temperature>27.2</Temperature><StartTime>0</StartTime><AssayTime>120</AssayTime></CommonData><FlowRate>1000</FlowRate><StepType>BASELINE</StepType><StepName>Baseline</StepName><StepStatus>OK</StepStatus><ActualTime>120</ActualTime><CycleTime>0.2</CycleTime><AssayXData Points="600">AAAAAPLSTT7fT80+I9sZP83MTD8AAIA/XrqZPzMzsz/NzMw/ZmbmPwAAAEAv3QxAmpkZQGZm
JkAzMzNAYhBAQC/dTED8qVlAZmZmQJZDc0AxCIBAmG6GQP7UjEAzM5NAmpmZQAAAoECYbqZA
/tSsQDMzs0DLoblAMQjAQGZmxkD+1MxAZDvTQJqZ2UAAAOBAZmbmQM3M7EAzM/NAy6H5QBkE
AEEzMwNBf2oGQZqZCUHl0AxBAAAQQUw3E0F/ahZBsp0ZQc3MHEEAACBBTDcjQWZmJkGynSlB
zcwsQQAAMEEzMzNBZmY2QbKdOUHNzDxBGQRAQTMzQ0F/akZBmplJQc3MTEEZBFBBZDtTQX9q
VkGynVlBzcxcQRkEYEEzM2NBf2pmQZqZaUHNzGxBAABwQUw3c0FmZnZBsp15Qc3MfEEMAoBB
ppuBQTMzg0HNzIRBc2iGQQAAiEGamYlBPzWLQc3MjEFmZo5BAACQQZqZkUEzM5NB2c6UQXNo
lkEAAJhBppuZQTMzm0HZzpxBc2ieQQAAoEGamaFBPzWjQdnOpEFmZqZBAACoQaabqUE/NatB
2c6sQWZmrkEAALBBppuxQT81s0HZzrRBZma2QQwCuEGamblBPzW7Qc3MvEFzaL5BAADAQZqZ
wUE/NcNB2c7EQXNoxkEAAMhBppvJQT81y0HZzsxBZmbOQQwC0EGamdFBPzXTQdnO1EFzaNZB
AADYQZqZ2UEzM9tBzczcQXNo3kEMAuBBppvhQTMz40HNzORBZmbmQQAA6EGamelBPzXrQc3M
7EFzaO5BAADwQaab8UEzM/NB2c70QXNo9kEAAPhBppv5QT81+0HNzPxBc2j+QQYBAELNzABC
mpkBQmZmAkI5NANCAAAEQtPNBEKgmgVCbWcGQjMzB0IGAQhCzcwIQpqZCUJtZwpCMzMLQgYB
DELNzAxCmpkNQmZmDkI5NA9CAAAQQtPNEEKamRFCbWcSQjMzE0IAABRCzcwUQqCaFUJtZxZC
MzMXQgAAGELTzRhCmpkZQm1nGkI5NBtCAAAcQtPNHEKgmh1CbWceQjMzH0IAACBCzcwgQqCa
IUJmZiJCOTQjQgYBJELTzSRCoJolQmZmJkI5NCdCAAAoQtPNKEKamSlCZmYqQjk0K0IAACxC
080sQqCaLUJtZy5COTQvQgYBMELTzTBCoJoxQmZmMkIzMzNCAAA0QtPNNEKgmjVCZmY2Qjk0
N0IGAThC0804QpqZOUJtZzpCOTQ7QgAAPELTzTxCoJo9QmZmPkI5ND9CAABAQs3MQEKamUFC
bWdCQjMzQ0IAAERC081EQpqZRUJtZ0ZCMzNHQgYBSELTzUhCoJpJQmZmSkI5NEtCBgFMQs3M
TEKgmk1CbWdOQjMzT0IGAVBC081QQqCaUUJmZlJCMzNTQgYBVELTzVRCmplVQmZmVkIzM1dC
BgFYQtPNWEKamVlCbWdaQjMzW0IAAFxCzcxcQqCaXUJtZ15COTRfQgAAYELNzGBCmplhQm1n
YkIzM2NCBgFkQtPNZEKamWVCZmZmQjMzZ0IAAGhCzcxoQpqZaUJtZ2pCOTRrQgAAbELTzWxC
oJptQm1nbkI5NG9CAABwQs3McEKgmnFCbWdyQjk0c0IAAHRC0810QpqZdUJmZnZCMzN3QgYB
eELTzXhCmpl5Qm1nekIzM3tCAAB8Qs3MfEKgmn1CZmZ+QjMzf0IAAIBCZmaAQlDNgEK2M4FC
mpmBQoMAgkJmZoJCzcyCQrYzg0IdmoNCAACEQmZmhELNzIRCtjOFQpqZhUIAAIZC6WaGQlDN
hkK2M4dCmpmHQgAAiELpZohCzcyIQjMziUIdmolCAACKQulmikJQzYpCtjOLQpqZi0IAAIxC
ZmaMQs3MjEIzM41CHZqNQoMAjkLpZo5CUM2OQjMzj0KamY9CAACQQmZmkELNzJBCMzORQh2a
kUIAAJJC6WaSQs3MkkK2M5NCHZqTQgAAlELpZpRCUM2UQrYzlUKamZVCgwCWQulmlkJQzZZC
tjOXQpqZl0IAAJhC6WaYQlDNmEK2M5lCHZqZQoMAmkJmZppCUM2aQjMzm0IdmptCAACcQulm
nELNzJxCtjOdQpqZnUKDAJ5CZmaeQlDNnkIzM59CHZqfQoMAoELpZqBCUM2gQjMzoUIdmqFC
AACiQmZmokJQzaJCtjOjQpqZo0IAAKRCZmakQlDNpEIzM6VCHZqlQoMApkLpZqZCzcymQrYz
p0IdmqdCAACoQulmqEJQzahCtjOpQpqZqUIAAKpCZmaqQlDNqkIzM6tCHZqrQgAArELpZqxC
UM2sQrYzrUKama1CgwCuQulmrkJQza5CtjOvQpqZr0KDALBCZmawQs3MsEIzM7FCHZqxQoMA
skLpZrJCzcyyQjMzs0IdmrNCAAC0QmZmtELNzLRCtjO1QpqZtUKDALZC6Wa2QlDNtkIzM7dC
HZq3QoMAuELpZrhCUM24QrYzuUIdmrlCgwC6QmZmukJQzbpCtjO7QpqZu0IAALxCZma8Qs3M
vEIzM71CHZq9QgAAvkJmZr5Czcy+QrYzv0Kamb9CgwDAQulmwELNzMBCMzPBQpqZwUIAAMJC
ZmbCQlDNwkIzM8NCHZrDQoMAxELpZsRCUM3EQjMzxUIdmsVCAADGQulmxkJQzcZCMzPHQpqZ
x0IAAMhCZmbIQlDNyEK2M8lCHZrJQgAAykLpZspCzczKQjMzy0IdmstCAADMQmZmzELNzMxC
MzPNQh2azUKDAM5C6WbOQs3MzkIzM89CHZrPQoMA0ELpZtBCUM3QQjMz0UIdmtFCAADSQulm
0kJQzdJCMzPTQpqZ00KDANRCZmbUQs3M1EK2M9VCmpnVQoMA1kLpZtZCzczWQrYz10IdmtdC
gwDYQulm2ELNzNhCtjPZQpqZ2UIAANpC6WbaQlDN2kIzM9tCmpnbQgAA3EJmZtxCzczcQrYz
3UKamd1CAADeQmZm3kJQzd5CtjPfQpqZ30IAAOBC6WbgQlDN4EIzM+FCmpnhQgAA4kLpZuJC
zcziQrYz40KameNCgwDkQmZm5ELNzORCtjPlQpqZ5UKDAOZC6WbmQlDN5kIzM+dCHZrnQoMA
6ELpZuhCzczoQjMz6UKamelCgwDqQulm6kJQzepCtjPrQh2a60KDAOxC6WbsQs3M7EIzM+1C
mpntQoMA7kLpZu5CzczuQrYz70Kame9C</AssayXData><AssayYData Points="600">AAAAAFjgCrnV0BS6efu7uunFPDuesCi7DUk7Ou0QKjvR6BE7iZ/eue+mtjopU1I6ZpEgu74B
hbuos846QthNOhxI/7q9kK07fD5Ku1JdrzomUaw7StWQObX+krkoey+7WdMku5uCjjsNzOO6
bbbeOoqRwzpkm8K5NUnCOVZspznmfi64ADTjOoCflTnAZ9q5BbGnuUjUfTvbknU7q03euYAT
xDriR5w506DLudB3dzvDMP857TAfOV1PJDu1kN+6q9ONN+11Y7qUb3C7tZU0u4YXTDvZ5NM6
AkGXOrheYboRp1Y7t2v2ug9/Rzua1eM7sncvO/6tSDtd9iE7qt+hO63BejoaQTW7VlhoOtdc
wbhea1w64W4zO8yfUjuV1JY75sq2uiOG2zo6BY07n0hcO9vxIjs5eF87UsRDuacOSDuXWG87
7bk0OvUp8zkw7x05o4Y4usJNxTqWcVU7pJ5lOyzugzv1zDm6BuALumCAhjut6zk7Jvo3O7lk
IjuLT6+6nXqCOSQ9mzudLC87Fra0O4Z9gTuo8ek6v9wtOxpTXztoE+c6c4MxO6f/njpOVa47
gkiAO1odGzpGH487rR54OyA4QjpesjY7rdJOOmV1mzvGAHY7pN6ZO5AmjTlOELw7xSy6OHmc
CTwKxJY7l6NEOzthmToJK1q64sH6Oaws6jmIVjo6oI5iO7NGXzvDAJk6/zstOhCTfDtSe7k6
HIaYOvtIajv1KCs7AJgGO857dTtTq807Z2eGOwPcnjoX9Xw7o2CZO6NiDTvz06i6i+TCO5n/
1jpxdIA7le/SOQ84BzurR5c7BZL3OwoKZzs9Vo876vTyOzm1RjtSoK46waVqOo0oGzs5nbo7
HnR/O4LY+ToqrrU6cmgVOwR9ZztpKJY77ITbO0+pfzusWWy5LSGpOxaqXzprpak7bi42O/Xz
mDtSF787W8oWO6Jk2joiI+s7ZA8WO8EpErkDcQY8e/WnO2oabjsgloS6c6vzO1ULgDmGeN46
XPY1u+ITizvAGQs7kMd9OWpazzsjiqo74vh7O3OMuTvlLLM6r0OsOv971ztFCLs71Vs5uZj/
/TrNfUQ72go/O9vjgjud9su6R80EO2opsjoLQLK6JzeHOzQuNTvGU5A7NWyrujCOK7s8+TU7
LhiLOrDghjtRoFc7vaufOygPPDsrsSg7rc5Bu4t8rrrQdi475/HnOitnuzufzzO6od4BO0J2
NTt40107StHhOpgAAzshGy07lsJKOx2oDzuEhA48JTihO6wti7py1vU4CisnOytBhzsr/cU6
/PuaO/EjmzqVxrU6nB/fOh9Uv7qxhAs8AZhKO5dVUTshfNo6F0qfO/GADLnZ0jc73dBTO3EX
ZTt10uY6LlAVu3RhkzmoBZQ6TwhWO0D/uDum/wi6PRmeO2M1nTtAzww8sF0YO0wdHjrU2Tk7
KSODO/Mc+Dosa4S68EWfO1qhezvph0k72TF/OgTj5DsDooo6WBVNu9EWZDmrDC07L+2hOejH
pjnavSg77EgKu2+uljt1Tjw74VOBOQDDOzuCbTc7OaWhO+kBuju76LE6tbL6uv20wzrjNBE5
o1WEO/oogzvZI7M7XpyPO1STKTuWcnQ77dzOunRHFzsm0ZQ6LEy0uvophTsQO587Dv/GOoUD
CTumyXc7tKAmO+zXATzpcZk6nSU7Ox0yHToMLII7vzj3OmDBiLqKMkY71FWrOg9RVzpzmEU7
rxHiOer9GzsTVsg7Hdr0Oj+2aLtnCNA5Ge7AuvqdUTrVZN04biVHOxZ7EDtRS/63cpJ9tjQ/
2TrgdBY74ngOu49ZIjlMUsA7mN7cucGYHDsxbCC73zTkOoNAkLi0B7E7Vs+tukGDx7pThRC7
yTtUOmPbsbmLF0c5L+zmOUZRlTuOMdc6Gt65ubiKbDtExhW7wxIbO6/faTv4Vgi5DaROusKk
wjtuawG6b7usuZZTWzu95h47+lXbOw50yjphJK06DTMBOnluA7sBhBI7tngSOqXDoDox1Q87
sfnhOM87wTqElyo7DdWpOvdFNbvWnCY54p6ZOuobKrvBAyA74wziujlUMztfkfG6NJsHO63M
mDknYus6BentOSAPprtLvcK5fhueuURL8zqtU1Q7s0MDN3EHljqdJW86H8Y9OsdIWDuduBk7
J1aYOwyliDurtDA65lRJu/i9OzvlvQQ7jXUiO4ARMbvhh4o6I9HctyUKWDqIDgI7wgVEO9sx
xDqglVQ5t9+1Oir0i7vEaSM7qj46O36PsDtaqEy7Ypwvu4r7PztWmxi7ru28uqtgmbqCuiw7
YAfhutUhbDnWWkU6EkM1OsfWZDtI8CU7oPSmuAYkpruF6kM7eyAlOVJaHbnrnAe7FVHLOj7T
qLmmZww7Halru9fqujmKOcS5Ss08OLPrtjpOxKa6vE/lOhLMpzvF9aA6yj8Nu3nzITpD9Ym3
joMFO4nYd7rzKFq7nS3gukiuojhpnRK7QqC1ugqKj7tV9Pk6NfRkuvjZ5TpcXRU5koxeusR0
qTm3cDM643/cOWlC0zmTtpq5jvlguc8f2TprnI25gzE0ukCmKrslcn+69l7wuqB9bTpuOa06
GT4CO/w8zbi3VvE6U1wPOfYuujpKX6u7dpkRu0mRVrvf82C6yvkguXQdXDsaPEw5H5KmusiE
Azt42EC7FNSvOTaCo7utwtI6rNIbOwYkDTs5Noa6rmhJujm7DTsl6cc60tcgu0eADjoav6O7
lRbTud1Py7vA2pA5WPtpOk5DY7q/9US7koLaumiYX7sso1M6sok6uxTpabsU1q06s4csujrQ
h7u32Z+7YBnAuq2wFbtiT/i6B5y3uqyc7DrUQUy6m3q0Of19zTryENy6gfLcu41nWLvmA5G7
p/S5uJShZrtFKbG7xivSu+PavrtxUbi72Waiui1SNzs3p0W7dUUKOksO2rs8JVA4CaIzuxMo
cztz64i61Ednu+LfwrpaJBe7n3qeu3KpCjgA65Q5XaoPuaA9lrrqWsS6b9pPuWbMMruRzEa7
S/MoOqnjrbkmiSS7gYSDumpZHLs3p2e7U5ZAu0xrubr7yia7TUBdu3Z7d7pjoUy6YWxuOuaN
b7sTQ5O6w6VmuoxiRLuhWgy7ntgCuw1i1rp6q3O7TjKJu2wakDmQPDm7L4y0u/QxOLt/Cbi7
WkGxuthW8rpzwCu7mPjrux64DrtovbK6</AssayYData></Step><Step><CommonData><SampleLocation>3</SampleLocation><SampleID>hb2</SampleID><SampleGroup></SampleGroup><SampleInfo></SampleInfo><SampleRow>C</SampleRow><SamplePlate>1</SamplePlate><WellType>KLOAD</WellType><Concentration>30</Concentration><ConcentrationUnits>µg/ml</ConcentrationUnits><MolarConcentration>30000</MolarConcentration><MolarConcUnits>nM</MolarConcUnits><MolecularWeight>-1</MolecularWeight><Temperature>30.1</Temperature><StartTime>158206</StartTime><AssayTime>1200</AssayTime></CommonData><FlowRate>1000</FlowRate><StepType>LOADING</StepType><StepName>Loading</StepName><StepStatus>OK</StepStatus><ActualTime>767</ActualTime><CycleTime>0.2</CycleTime><AssayXData Points="3835">AADwQmZm8ELTzfBCtjPxQpqZ8UIAAPJCZmbyQs3M8kIzM/NCHZrzQoMA9EJmZvRCUM30QrYz
9UKamfVCgwD2Qulm9kJQzfZCMzP3QpqZ90KDAPhC6mb4QlDN+EIzM/lCmpn5QgAA+kLqZvpC
UM36QrYz+0IdmvtCgwD8Qupm/EJQzfxCtjP9QpqZ/UIAAP5C6mb+Qs3M/kIzM/9CHZr/QgAA
AEMzMwBDqGYAQ5qZAEPNzABDQgABQ3UzAUOoZgFDmpkBQw7NAUNCAAJDMzMCQ2ZmAkPbmQJD
Ds0CQ0IAA0N1MwNDqGYDQ9uZA0MOzQNDQgAEQzMzBEOoZgRD25kEQ83MBEMAAAVDMzMFQ+pm
BUOamQVDDs0FQwAABkMzMwZDZmYGQ9uZBkPNzAZDQgAHQzMzB0NmZgdDmpkHQw7NB0NCAAhD
dTMIQ2ZmCEOamQhDDs0IQwAACUN1MwlDqGYJQ5qZCUPNzAlDQgAKQ3UzCkNmZgpDmpkKQ83M
CkMAAAtDdTMLQ6hmC0PbmQtDzcwLQwAADEN1MwxDZmYMQ9uZDEMOzQxDQgANQ7YzDUNmZg1D
mpkNQ83MDUMAAA5DdTMOQ6hmDkOamQ5DDs0OQwAAD0N1Mw9DZmYPQ5qZD0PNzA9DAAAQQ3Uz
EENmZhBD25kQQ83MEENCABFDMzMRQ2ZmEUOamRFDDs0RQ0IAEkN1MxJDZmYSQ9uZEkPNzBJD
AAATQzMzE0OoZhND25kTQ83ME0MAABRDMzMUQ6hmFEPbmRRDDs0UQ0IAFUMzMxVDZmYVQ5qZ
FUPNzBVDQgAWQzMzFkOoZhZDmpkWQ83MFkMAABdDdTMXQ6hmF0PbmRdDDs0XQwAAGEN1MxhD
qGYYQ5qZGEPNzBhDAAAZQzMzGUNmZhlDmpkZQ83MGUNCABpDdTMaQ2ZmGkPbmRpDDs0aQ0IA
G0MzMxtDZmYbQ5qZG0PNzBtDQgAcQ3UzHEOoZhxDmpkcQ83MHENCAB1DdTMdQ2ZmHUOamR1D
Ds0dQ0IAHkMzMx5DZmYeQ9uZHkMOzR5DQgAfQ3UzH0OoZh9DmpkfQ83MH0NCACBDMzMgQ6hm
IEOamSBDDs0gQ0IAIUN1MyFDZmYhQ5qZIUPNzCFDQgAiQzMzIkNmZiJDmpkiQw7NIkMAACND
dTMjQ6hmI0OamSNDDs0jQ0IAJEN1MyRDqGYkQ9uZJEPNzCRDQgAlQzMzJUOoZiVDmpklQw7N
JUMAACZDdTMmQ6hmJkPbmSZDzcwmQ0IAJ0N1MydDqGYnQ9uZJ0PNzCdDQgAoQzMzKENmZihD
mpkoQw7NKENCAClDMzMpQ2ZmKUOamSlDDs0pQ0IAKkMzMypDZmYqQ9uZKkPNzCpDQgArQ3Uz
K0NmZitDmpkrQw7NK0NCACxDdTMsQ2ZmLEPbmSxDDs0sQ0IALUMzMy1DZmYtQ9uZLUPNzC1D
AAAuQzMzLkOoZi5DmpkuQw7NLkMAAC9DMzMvQ2ZmL0PbmS9DDs0vQwAAMEMzMzBDZmYwQ9uZ
MEMOzTBDAAAxQzMzMUOoZjFDmpkxQw7NMUMAADJDdTMyQ2ZmMkPbmTJDzcwyQ0IAM0MzMzND
qGYzQ5qZM0PNzDNDAAA0Q3UzNEOoZjRDmpk0Q83MNENCADVDdTM1Q6hmNUPbmTVDzcw1Q0IA
NkMzMzZDqGY2Q5qZNkPNzDZDAAA3Q3UzN0NmZjdDmpk3Qw7NN0NCADhDdDM4Q2ZmOEOamThD
Ds04Q0IAOUMzMzlDZmY5Q5qZOUMOzTlDAAA6QzMzOkNmZjpDmpk6Qw7NOkNCADtDMzM7Q2Zm
O0PbmTtDzcw7Q0IAPEMzMzxDqGY8Q5qZPEPNzDxDAAA9Q3QzPUNmZj1D25k9Q83MPUNCAD5D
dDM+Q2ZmPkPbmT5DDs0+QwAAP0MzMz9DqGY/Q5qZP0MOzT9DAABAQ3QzQEOoZkBD25lAQ83M
QEMAAEFDdDNBQ6hmQUOamUFDzcxBQwAAQkN0M0JDZmZCQ5qZQkMOzUJDAABDQzMzQ0OoZkND
25lDQ83MQ0NCAERDdDNEQ2ZmREOamURDDs1EQ0IARUN0M0VDZmZFQ9uZRUMOzUVDAABGQzMz
RkNmZkZDmplGQw7NRkNCAEdDMzNHQ2ZmR0OamUdDDs1HQwAASEMzM0hDZmZIQ9uZSEMOzUhD
QgBJQzMzSUNmZklD25lJQw7NSUNCAEpDdDNKQ2ZmSkOamUpDDs1KQ0IAS0MzM0tDqGZLQ9uZ
S0MOzUtDQgBMQ3QzTENmZkxD25lMQw7NTEMAAE1DMzNNQ6hmTUOamU1DDs1NQwAATkMzM05D
qGZOQ9uZTkPNzE5DAABPQ3QzT0NmZk9D25lPQw7NT0MAAFBDMzNQQ6hmUEOamVBDzcxQQwAA
UUMzM1FDqGZRQ5qZUUPNzFFDAABSQzMzUkNmZlJD25lSQ83MUkMAAFNDMzNTQ2ZmU0OamVND
Ds1TQ0IAVEMzM1RDZmZUQ9uZVEMOzVRDQgBVQ3QzVUNmZlVD25lVQ83MVUNCAFZDMzNWQ2Zm
VkPbmVZDDs1WQwAAV0N0M1dDZmZXQ5qZV0MOzVdDAABYQ3QzWENmZlhD25lYQw7NWEMAAFlD
MzNZQ6hmWUPbmVlDDs1ZQwAAWkMzM1pDZmZaQ9uZWkPNzFpDAABbQ3QzW0OoZltDmplbQ83M
W0MAAFxDdDNcQ6hmXEOamVxDDs1cQwAAXUN0M11DqGZdQ9uZXUMOzV1DAABeQ3QzXkNmZl5D
25leQ83MXkNCAF9DdDNfQ2ZmX0OamV9DzcxfQ0IAYEMzM2BDqGZgQ9uZYEPNzGBDAABhQ3Qz
YUOoZmFDmplhQw7NYUMAAGJDMzNiQ6hmYkPbmWJDDs1iQ0IAY0MzM2NDZmZjQ9uZY0MOzWND
QgBkQzMzZEOoZmRDmplkQw7NZEPEAGVDMzNlQ2ZmZUOamWVDDs1lQ0IAZkN0M2ZDZmZmQ9uZ
ZkPNzGZDQgBnQzMzZ0NmZmdD25lnQ83MZ0NCAGhDMzNoQ2ZmaEPbmWhDDs1oQwAAaUMzM2lD
qGZpQ9uZaUPNzGlDAABqQ3QzakOoZmpD25lqQw7NakNCAGtDMzNrQ2Zma0PbmWtDDs1rQwAA
bEN0M2xDZmZsQ5qZbEMOzWxDQgBtQ3QzbUNmZm1D25ltQ83MbUNCAG5DdDNuQ2ZmbkOamW5D
zcxuQwAAb0N0M29DZmZvQ9uZb0PNzG9DQgBwQzMzcENmZnBDmplwQw7NcENCAHFDMzNxQ6hm
cUOamXFDDs1xQ0IAckN0M3JDZmZyQ9uZckMOzXJDQgBzQzMzc0OoZnNDmplzQ83Mc0MAAHRD
dDN0Q6hmdEPbmXRDzcx0QwAAdUN0M3VDZmZ1Q9uZdUPNzHVDAAB2Q3QzdkNmZnZD25l2Q83M
dkNCAHdDdDN3Q6hmd0OamXdDDs13Q0IAeEN1M3hDqGZ4Q5qZeEPNzHhDQgB5QzMzeUOoZnlD
mpl5Q83MeUNCAHpDdTN6Q2ZmekPbmXpDDs16QwAAe0MzM3tDZmZ7Q9uZe0PNzHtDQgB8Q3Uz
fEOoZnxD25l8Qw7NfEMAAH1DdTN9Q6hmfUOamX1DDs19QwAAfkN1M35DqGZ+Q9uZfkMOzX5D
QgB/QzMzf0NmZn9Dmpl/Q83Mf0MAAIBDmhmAQ1QzgEPNTIBDh2aAQwCAgEO6mYBDM7OAQ83M
gENm5oBDIQCBQ7oZgUMzM4FD7kyBQ2ZmgUMhgIFDmpmBQzOzgUPuzIFDh+aBQyEAgkO6GYJD
MzOCQ+5MgkNmZoJDIYCCQ5qZgkNUs4JDzcyCQ2bmgkMhAINDuhmDQzMzg0PNTINDh2aDQyGA
g0O6mYNDM7ODQ+7Mg0Nm5oNDIQCEQ5oZhENUM4RD7kyEQ2ZmhEMAgIRDupmEQzOzhEPuzIRD
h+aEQyEAhUO6GYVDVDOFQ81MhUOHZoVDAICFQ7qZhUMzs4VDzcyFQ4fmhUMhAIZDuhmGQ1Qz
hkPuTIZDZmaGQwCAhkO6mYZDVLOGQ+7MhkNm5oZDAACHQ7oZh0MzM4dDzUyHQ2Zmh0MhgIdD
upmHQzOzh0PNzIdDh+aHQwAAiEO6GYhDMzOIQ+5MiEOHZohDIYCIQ5qZiEMzs4hDzcyIQ4fm
iEMhAIlDuhmJQ1QziUPNTIlDh2aJQwCAiUOamYlDM7OJQ+7MiUOH5olDAACKQ5oZikNUM4pD
7kyKQ2ZmikMAgIpDupmKQ1SzikPuzIpDh+aKQyEAi0OaGYtDVDOLQ81Mi0NmZotDAICLQ5qZ
i0NUs4tDzcyLQ2bmi0NCAIxDmhmMQ1QzjEPuTIxDZmaMQyGAjEO6mYxDVLOMQ+7MjEOH5oxD
AACNQ7oZjUMzM41D7kyNQ2ZmjUMhgI1DupmNQzOzjUPuzI1Dh+aNQyEAjkO6GY5DMzOOQ81M
jkNmZo5DIYCOQ7qZjkNUs45DzcyOQ2bmjkMhAI9DuhmPQzMzj0PuTI9Dh2aPQyGAj0O6mY9D
VLOPQ+7Mj0Nm5o9DIQCQQ5oZkENUM5BD7kyQQ4dmkEMhgJBDupmQQzOzkEPNzJBDZuaQQyEA
kUOaGZFDVDORQ+5MkUOHZpFDAICRQ5qZkUNUs5FD7syRQ2bmkUMAAJJDmhmSQ1QzkkPuTJJD
ZmaSQyGAkkO6mZJDVLOSQ83MkkNm5pJDIQCTQ5oZk0MzM5ND7kyTQ4dmk0MAgJNDupmTQ1Sz
k0PNzJNDZuaTQwAAlEO6GZRDMzOUQ+5MlENmZpRDIYCUQ5qZlEMzs5RD7syUQ2bmlEMhAJVD
mhmVQ1QzlUPNTJVDh2aVQwCAlUOamZVDM7OVQ83MlUNm5pVDIQCWQ5oZlkNUM5ZDzUyWQ4dm
lkMhgJZDmpmWQ1SzlkPNzJZDZuaWQyEAl0OaGZdDVDOXQ+5Ml0NmZpdDAICXQ5qZl0NUs5dD
7syXQ4fml0MAAJhDmhmYQzMzmEPuTJhDh2aYQyGAmEOamZhDM7OYQ83MmEOH5phDIQCZQ7oZ
mUNUM5lDzUyZQ2ZmmUMhgJlDupmZQ1SzmUPuzJlDZuaZQyEAmkO6GZpDVDOaQ+5MmkNmZppD
AICaQ5qZmkMzs5pD7syaQ2bmmkMhAJtDuhmbQ1Qzm0PNTJtDZmabQyGAm0OamZtDVLObQ83M
m0Nm5ptDIQCcQ7oZnEMzM5xDzUycQ2ZmnEMAgJxDmpmcQzOznEPuzJxDZuacQyEAnUO6GZ1D
MzOdQ+5MnUNmZp1DAICdQ7qZnUMzs51DzcydQ2bmnUMhAJ5DmhmeQ1QznkPNTJ5Dh2aeQwCA
nkOamZ5DVLOeQ+7MnkNm5p5DIQCfQ5oZn0MzM59D7kyfQ2Zmn0MhgJ9DmpmfQ1Szn0PuzJ9D
ZuafQwAAoEOaGaBDVDOgQ81MoEOHZqBDAICgQ5qZoENUs6BD7sygQ2bmoEMhAKFDmhmhQ1Qz
oUPNTKFDh2ahQwCAoUO6maFDVLOhQ83MoUOH5qFDAACiQ5oZokMzM6JDzUyiQ2ZmokMAgKJD
mpmiQzOzokPuzKJDh+aiQwAAo0O6GaNDMzOjQ81Mo0NmZqNDAICjQ5qZo0NUs6ND7syjQ4fm
o0MAAKRDmhmkQ1QzpEPuTKRDZmakQyGApEO6maRDVLOkQ+7MpEOH5qRDIQClQ5oZpUMzM6VD
7kylQ4dmpUMAgKVDupmlQ1SzpUPNzKVDh+alQwAApkO6GaZDMzOmQ81MpkOHZqZDIYCmQ7qZ
pkMzs6ZD7symQ2bmpkMAAKdDmhmnQzMzp0PNTKdDZmanQyGAp0O6madDM7OnQ83Mp0OH5qdD
IQCoQ7oZqEMzM6hDzUyoQ4dmqEMhgKhDupmoQzOzqEPuzKhDZuaoQyEAqUOaGalDMzOpQ81M
qUOHZqlDIYCpQ5qZqUNUs6lD7sypQ4fmqUMhAKpDmhmqQzMzqkPuTKpDZmaqQyGAqkOamapD
M7OqQ+7MqkNm5qpDIQCrQ7oZq0NUM6tD7kyrQ4dmq0MAgKtDupmrQ1Szq0PuzKtDh+arQwAA
rEO6GaxDVDOsQ+5MrEOHZqxDAICsQ5qZrEMzs6xD7sysQ2bmrEMAAK1DuhmtQ1QzrUPuTK1D
ZmatQwCArUOama1DVLOtQ+7MrUNm5q1DIQCuQ7oZrkNUM65D7kyuQ2ZmrkMAgK5DmpmuQzOz
rkPuzK5DZuauQwAAr0OaGa9DMzOvQ+5Mr0OHZq9DIYCvQ5qZr0Mzs69D7syvQ2bmr0MhALBD
uhmwQzMzsEPNTLBDh2awQyGAsEOambBDVLOwQ83MsEOH5rBDAACxQ5oZsUMzM7FD7kyxQ4dm
sUMhgLFDupmxQzOzsUPuzLFDZuaxQyEAskOaGbJDVDOyQ+5MskNmZrJDAICyQ5qZskMzs7JD
7syyQ2bmskMAALNDmhmzQzMzs0PNTLNDZmazQyGAs0O6mbNDM7OzQ+7Ms0OH5rNDIQC0Q5oZ
tENUM7RD7ky0Q2ZmtEMhgLRDupm0QzOztEPNzLRDh+a0QwAAtUO6GbVDMzO1Q+5MtUOHZrVD
IYC1Q5qZtUMzs7VD7sy1Q2bmtUMhALZDmhm2Q1QztkPNTLZDh2a2QyGAtkOambZDM7O2Q83M
tkNm5rZDQgC3Q7oZt0MzM7dDzUy3Q2Zmt0MAgLdDmpm3QzOzt0PuzLdDh+a3QyEAuEOaGbhD
MzO4Q+5MuEOHZrhDIYC4Q5qZuEMzs7hD7sy4Q4fmuEMAALlDmhm5QzMzuUPNTLlDh2a5QyGA
uUO6mblDM7O5Q83MuUNm5rlDAAC6Q5oZukMzM7pD7ky6Q4dmukMAgLpDupm6Q1SzukPNzLpD
Zua6QyEAu0OaGbtDVDO7Q+5Mu0NmZrtDAIC7Q5qZu0Mzs7tDzcy7Q4fmu0MAALxDmhm8QzMz
vEPuTLxDZma8QyGAvEO6mbxDM7O8Q83MvENm5rxDAAC9Q5oZvUNUM71D7ky9Q4dmvUMAgL1D
upm9QzOzvUPuzL1DZua9QyEAvkOaGb5DVDO+Q+5MvkNmZr5DIYC+Q9uZvkMzs75Dzcy+Q2bm
vkMhAL9Duhm/QzMzv0PNTL9DZma/QyGAv0Oamb9DVLO/Q+7Mv0Nm5r9DIQDAQ7oZwEMzM8BD
zUzAQ4dmwEMAgMBDmpnAQzOzwEPuzMBDZubAQyEAwUOaGcFDMzPBQ81MwUNmZsFDAIDBQ5qZ
wUNUs8FD7szBQ2bmwUMhAMJDuhnCQzMzwkPNTMJDZmbCQwCAwkOamcJDVLPCQ+7MwkOH5sJD
AADDQ5oZw0MzM8ND7kzDQ4dmw0MhgMNDupnDQ3Wzw0PuzMNDZubDQwAAxEOaGcRDVDPEQ+5M
xEOHZsRDAIDEQ7qZxENUs8RD7szEQ4fmxEMhAMVDuhnFQ1QzxUPNTMVDZmbFQyGAxUO6mcVD
M7PFQ83MxUNm5sVDAADGQ7oZxkMzM8ZDzUzGQ2ZmxkMhgMZDupnGQzOzxkPNzMZDh+bGQyEA
x0OaGcdDMzPHQ81Mx0OHZsdDIYDHQ5qZx0Mzs8dDzczHQ4fmx0MAAMhDmhnIQzMzyEPuTMhD
h2bIQyGAyEOamchDM7PIQ+7MyENm5shDIQDJQ7oZyUNUM8lD7kzJQ2ZmyUMAgMlDmpnJQ1Sz
yUPuzMlDh+bJQyEAykOaGcpDMzPKQ81MykNmZspDIYDKQ5qZykNUs8pDzczKQ4fmykMhAMtD
mhnLQ1Qzy0PNTMtDZmbLQyGAy0O6mctDVLPLQ83My0Nm5stDIQDMQ5oZzENUM8xD7kzMQ4dm
zEMhgMxDupnMQ1SzzEPuzMxDZubMQwAAzUO6Gc1DMzPNQ+5MzUOHZs1DIYDNQ7qZzUNUs81D
zczNQ4fmzUMAAM5DuhnOQzMzzkPuTM5Dh2bOQwCAzkOamc5DVLPOQ83MzkOH5s5DAADPQ5oZ
z0NUM89D7kzPQ4dmz0MAgM9DmpnPQ1Szz0PuzM9DZubPQyEA0EOaGdBDMzPQQ+5M0ENmZtBD
IYDQQ5qZ0ENUs9BDzczQQ2bm0EMAANFDmhnRQzMz0UPuTNFDh2bRQyGA0UO6mdFDM7PRQ83M
0UOH5tFDAADSQ5oZ0kNUM9JD7kzSQ4dm0kMhgNJDupnSQzOz0kPuzNJDh+bSQyEA00O6GdND
MzPTQ81M00OHZtNDIYDTQ7qZ00NUs9NDzczTQ2bm00MhANRDmhnUQzMz1EPuTNRDZmbUQyGA
1EOamdRDVLPUQ+7M1EOH5tRDAADVQ5oZ1UMzM9VD7kzVQ4dm1UMhgNVDupnVQzOz1UPuzNVD
ZubVQwAA1kOaGdZDVDPWQ81M1kNmZtZDAIDWQ7qZ1kMzs9ZD7szWQ2bm1kMAANdDmhnXQzMz
10PuTNdDZmbXQwCA10O6mddDVLPXQ+7M10Nm5tdDAADYQ7oZ2ENUM9hD7kzYQ2Zm2EMhgNhD
mpnYQzOz2EPNzNhDZubYQyEA2UO6GdlDMzPZQ81M2UNmZtlDIYDZQ7qZ2UMzs9lD7szZQ2bm
2UMhANpDuhnaQzMz2kPNTNpDh2baQyGA2kOamdpDVLPaQ83M2kOH5tpDIQDbQ5oZ20NUM9tD
7kzbQ2Zm20MhgNtDmpnbQ1Sz20PNzNtDZubbQyEA3EOaGdxDVDPcQ81M3ENmZtxDIYDcQ7qZ
3ENUs9xDzczcQ4fm3EMhAN1DmhndQ1Qz3UPuTN1DZmbdQwCA3UO6md1DM7PdQ+7M3UNm5t1D
IQDeQ7oZ3kMzM95D7kzeQ2Zm3kMhgN5DmpneQ1Sz3kPNzN5DZubeQyEA30O6Gd9DVDPfQ+5M
30NmZt9DIYDfQ5qZ30NUs99DzczfQ4fm30MhAOBDmhngQ1Qz4EPNTOBDh2bgQwCA4EO6meBD
M7PgQ83M4ENm5uBDIQDhQ7oZ4UNUM+FDzUzhQ4dm4UMhgOFDupnhQzOz4UPuzOFDh+bhQyEA
4kO6GeJDMzPiQ81M4kOHZuJDAIDiQ7qZ4kNUs+JD7sziQ4fm4kMhAONDuhnjQzMz40PuTOND
h2bjQyGA40OameNDM7PjQ+7M40OH5uNDIQDkQ5oZ5ENUM+RDzUzkQ2Zm5EMAgORDupnkQzOz
5EPuzORDZubkQwAA5UO6GeVDVDPlQ+5M5UOHZuVDAIDlQ5qZ5UNUs+VDzczlQ4fm5UMhAOZD
mhnmQzMz5kPNTOZDh2bmQwCA5kOameZDM7PmQ83M5kNm5uZDIQDnQ5oZ50NUM+dDzUznQ2Zm
50MAgOdDmpnnQzOz50PNzOdDZubnQyEA6EOaGehDVDPoQ81M6EOHZuhDIYDoQ7qZ6EMzs+hD
7szoQ4fm6EMAAOlDuhnpQzMz6UPuTOlDZmbpQyGA6UOamelDM7PpQ83M6UOH5ulDIQDqQ7oZ
6kNUM+pDzUzqQ4dm6kMAgOpDmpnqQzOz6kPuzOpDZubqQwAA60OaGetDVDPrQ81M60OHZutD
AIDrQ5qZ60Mzs+tDzczrQ2bm60MhAOxDuhnsQ1Qz7EPuTOxDZmbsQwCA7EO6mexDVLPsQ+7M
7ENm5uxDAADtQ7oZ7UMzM+1D7kztQ2Zm7UMAgO1DupntQ1Sz7UPuzO1DZubtQyEA7kOaGe5D
VDPuQ81M7kNmZu5DAIDuQ5qZ7kNUs+5D7szuQ4fm7kMhAO9DuhnvQ1Qz70PNTO9DZmbvQwCA
70Oame9DVLPvQ+7M70Nm5u9DAADwQ7oZ8ENUM/BD7kzwQ2Zm8EMAgPBDmpnwQzOz8EPuzPBD
h+bwQyEA8UOaGfFDMzPxQ81M8UNmZvFDAIDxQ5qZ8UNUs/FDzczxQ2bm8UMAAPJDuhnyQzMz
8kPuTPJDqGbyQwCA8kO6mfJDM7PyQ+7M8kNm5vJDAADzQ5oZ80MzM/ND7kzzQ2Zm80MAgPND
mpnzQzOz80PNzPNDZubzQyEA9EOaGfRDVDP0Q81M9EOHZvRDIYD0Q5qZ9ENUs/RD7sz0Q2bm
9EMAAPVDmhn1Q1Qz9UPuTPVDZmb1QwCA9UOamfVDM7P1Q83M9UOH5vVDAAD2Q5oZ9kNUM/ZD
7kz2Q4dm9kMhgPZDmpn2QzOz9kPNzPZDh+b2QwAA90OaGfdDVDP3Q+5M90OHZvdDIYD3Q7qZ
90NUs/dDzcz3Q2bm90MhAPhDmhn4Q1Qz+EPNTPhDZmb4QyGA+EOamfhDM7P4Q+7M+ENm5vhD
AAD5Q5oZ+UMzM/lDzUz5Q4dm+UMhgPlDupn5QzOz+UPNzPlDh+b5QwAA+kOaGfpDMzP6Q81M
+kNmZvpDIYD6Q5qZ+kMzs/pDzcz6Q2bm+kMAAPtDuhn7QzMz+0PuTPtDh2b7QyGA+0O6mftD
M7P7Q+7M+0OH5vtDIQD8Q5oZ/ENUM/xD7kz8Q2Zm/EMAgPxDmpn8Q1Sz/EPNzPxDh+b8QwAA
/UO6Gf1DVDP9Q+5M/UOHZv1DAID9Q7qZ/UNUs/1Dzcz9Q4fm/UMAAP5Duhn+Q1Qz/kPNTP5D
Zmb+QwCA/kO6mf5DVLP+Q+7M/kNm5v5DIQD/Q7oZ/0MzM/9D7kz/Q2Zm/0MhgP9Dmpn/Q1Sz
/0PuzP9DZub/QwAAAETNDABEqhkARHcmAEREMwBEEEAARM1MAESqWQBEZmYARFRzAEQQgABE
3YwARJqZAER3pgBERLMARBDAAETNzABEmtkARHfmAEQz8wBEEAABRN0MAUSqGQFEdyYBREQz
AUQAQAFEzUwBRJpZAURmZgFERHMBRBCAAUTNjAFEqpkBRGamAUQzswFEEMABRM3MAUSq2QFE
d+YBRDPzAUQAAAJEzQwCRJoZAkR3JgJERDMCRBBAAkTNTAJEqlkCRHdmAkQzcwJEAIACRM2M
AkSamQJEZqYCRDOzAkQAwAJE3cwCRJrZAkRm5gJEM/MCRBAAA0TNDANEqhkDRGYmA0REMwNE
EEADRM1MA0SaWQNEZmYDRDNzA0QQgANE3YwDRJqZA0RmpgNERLMDRBDAA0TdzANEmtkDRGbm
A0RE8wNEEAAERM0MBESqGQREdyYERDMzBEQAQARE3UwERJpZBER3ZgREM3MERBCABETNjARE
qpkERHemBEREswREAMAERM3MBESa2QREZuYERETzBEQAAAVEzQwFRKoZBUR3JgVERDMFRBBA
BUTNTAVEmlkFRGZmBUREcwVEAIAFRN2MBUSqmQVEd6YFRESzBUQAwAVE3cwFRKrZBUR35gVE
M/MFRBAABkTdDAZEqhkGRGYmBkREMwZEAEAGRN1MBkSaWQZEZmYGRERzBkQAgAZEzYwGRKqZ
BkRmpgZERLMGRADABkTNzAZEqtkGRHfmBkQz8wZEAAAHRM0MB0SaGQdEdyYHRDMzB0QQQAdE
3UwHRJpZB0RmZgdEM3MHRACAB0TNjAdEmpkHRHemB0REswdEEMAHRN3MB0Sq2QdEZuYHRETz
B0QQAAhEzQwIRKoZCERmJghEMzMIRABACETdTAhEmlkIRHdmCEREcwhEEIAIRN2MCESamQhE
d6YIRDOzCEQAwAhEzcwIRKrZCER35ghERPMIRBAACUTNDAlEqhkJRGYmCUREMwlEEEAJRM1M
CUSaWQlEZmYJRDNzCUQQgAlEzYwJRKqZCURmpglERLMJRBDACUTdzAlEqtkJRGbmCURE8wlE
EAAKRM0MCkSaGQpEZiYKRDMzCkQQQApEzUwKRKpZCkRmZgpERHMKRACACkTNjApEmpkKRGam
CkQzswpEAMAKRN3MCkSa2QpEd+YKRETzCkQQAAtE3QwLRJoZC0RmJgtERDMLRABAC0TNTAtE
mlkLRHdmC0QzcwtEEIALRN2MC0SqmQtEZqYLRDOzC0QQwAtEzcwLRKrZC0R35gtERPMLRBAA
DETNDAxEqhkMRHcmDEREMwxEAEAMRN1MDESqWQxEd2YMRERzDEQAgAxE3YwMRKqZDER3pgxE
M7MMRADADETdzAxEmtkMRHfmDERE8wxEAAANRM0MDUSaGQ1EZiYNREQzDUQAQA1E3UwNRKpZ
DUR3Zg1EM3MNRBCADUTdjA1EmpkNRHemDUQzsw1EEMANRM3MDUSq2Q1Ed+YNRETzDUQAAA5E
zQwORJoZDkR3Jg5EMzMORBBADkTdTA5EqlkORGZmDkREcw5EEIAORN2MDkSamQ5EZqYORESz
DkQAwA5E3cwORJrZDkRm5g5ERPMORAAAD0TdDA9EmhkPRGYmD0QzMw9EEEAPRM1MD0SqWQ9E
ZmYPRDNzD0QQgA9E3YwPRJqZD0Rmpg9EM7MPRBDAD0TdzA9EqtkPRHfmD0RE8w9EAAAQRM0M
EESqGRBEZiYQRDMzEEQQQBBE3UwQRKpZEERmZhBEM3MQRACAEETdjBBEqpkQRHemEEQzsxBE
AMAQRM3MEESa2RBEd+YQRETzEEQAABFE3QwRRJoZEUR3JhFERDMRRBBAEUTNTBFEmlkRRHdm
EUREcxFEAIARRM2MEUSamRFEd6YRRDOzEUQQwBFE3cwRRJrZEUR35hFEM/MRRBAAEkTdDBJE
qhkSRHcmEkREMxJEEEASRM1MEkSqWRJEd2YSRDNzEkQAgBJE3YwSRJqZEkRmphJEM7MSRBDA
EkTdzBJEmtkSRGbmEkRE8xJEAAATRN0ME0SqGRNEdyYTREQzE0QAQBNE3UwTRJpZE0RmZhNE
M3MTRBCAE0TNjBNEqpkTRHemE0REsxNEAMATRN3ME0Sq2RNEd+YTRDPzE0QAABRE3QwURJoZ
FERmJhREMzMURABAFETdTBREmlkURHdmFEREcxREAIAURN2MFESamRREZqYURESzFEQAwBRE
3cwURJrZFERm5hREM/MURBAAFUTNDBVEqhkVRGYmFUQzMxVEEEAVRM1MFUSqWRVEd2YVRDNz
FUQAgBVE3YwVRJqZFURmphVEM7MVRADAFUTNzBVEqtkVRGbmFUQz8xVEAAAWRN0MFkSqGRZE
ZiYWRDMzFkQQQBZEzUwWRJpZFkR3ZhZEM3MWRBCAFkTdjBZEmpkWRHemFkREsxZEAMAWRN3M
FkSa2RZEZuYWRETzFkQQABdE3QwXRKoZF0RmJhdERDMXRBBAF0TdTBdEmlkXRHdmF0REcxdE
EIAXRM2MF0SqmRdEZqYXRESzF0QAwBdEzcwXRKrZF0Rm5hdEM/MXRAAAGETdDBhEmhkYRHcm
GEQzMxhEAEAYRM1MGESaWRhEd2YYRERzGEQAgBhEzYwYRKqZGERmphhEM7MYRADAGETdzBhE
qtkYRGbmGEQz8xhEEAAZRM0MGUSqGRlEZiYZRDMzGUQAQBlE3UwZRKpZGUR3ZhlEM3MZRBCA
GUTNjBlEqpkZRGamGUREsxlEAMAZRN3MGUSq2RlEZuYZRDPzGUQQABpE3QwaRJoZGkR3JhpE
RDMaRBBAGkTdTBpEqlkaRGZmGkREcxpEEIAaRN2MGkSamRpEZqYaRESzGkQQwBpE3cwaRJrZ
GkRm5hpEM/MaRBAAG0TNDBtEqhkbRHcmG0REMxtEAEAbRN1MG0SqWRtEZmYbRERzG0QAgBtE
7owbRJqZG0R3phtEM7MbRBDAG0TdzBtEqtkbRGbmG0Qz8xtEAAAcRM0MHESqGRxEZiYcRDMz
HEQAQBxE3UwcRJpZHER3ZhxEM3McRACAHETdjBxEqpkcRHemHEQzsxxEEMAcRN3MHESq2RxE
ZuYcRDPzHEQQAB1EzQwdRJoZHURmJh1EMzMdRBBAHUTNTB1EqlkdRGZmHUREcx1EEIAdRN2M
HUSqmR1Ed6YdRDOzHUQQwB1E3cwdRJrZHURm5h1EM/MdRAAAHkTNDB5EqhkeRGYmHkQzMx5E
EEAeRM1MHkSaWR5EZmYeRERzHkQAgB5EzYweRJqZHkR3ph5ERLMeRBDAHkTNzB5EmtkeRGbm
HkRE8x5EAAAfRM0MH0SaGR9EZiYfRDMzH0QAQB9EzUwfRKpZH0R3Zh9ERHMfRBCAH0TNjB9E
qpkfRGamH0REsx9EEMAfRN3MH0Sq2R9Ed+YfRETzH0QAACBE3QwgRKoZIER3JiBERDMgRBBA
IETdTCBEulkgRHdmIEQzcyBEAIAgRN2MIESqmSBEd6YgRDOzIEQQwCBE3cwgRKrZIER35iBE
M/MgRAAAIUTNDCFEqhkhRGYmIUREMyFEEEAhRN1MIUSqWSFEZmYhRERzIUQQgCFE3YwhRJqZ
IUR3piFERLMhRBDAIUTNzCFEqtkhRGbmIUQz8yFEAAAiRN0MIkSqGSJEZiYiREQzIkQQQCJE
zUwiRJpZIkR3ZiJERHMiRBCAIkTNjCJEmpkiRGamIkREsyJEAMAiRN3MIkSa2SJEd+YiRDPz
IkQAACNEzQwjRKoZI0RmJiNERDMjRBBAI0TdTCNEqlkjRGZmI0REcyNEEIAjRM2MI0SamSNE
d6YjRDOzI0QAwCNEzcwjRKrZI0Rm5iNEM/MjRAAAJETdDCREmhkkRHcmJEQzMyREEEAkRM1M
JESaWSREZmYkRERzJEQQgCRE3YwkRKqZJER3piREM7MkRBDAJETdzCREmtkkRGbmJEQz8yRE
EAAlRM0MJUSqGSVEZiYlREQzJUQQQCVEzUwlRJpZJURmZiVERHMlRACAJUTdjCVEmpklRHem
JUQzsyVEEMAlRN3MJUSa2SVEZuYlRETzJUQQACZEzQwmRKoZJkRmJiZERDMmRBBAJkTdTCZE
qlkmRHdmJkQzcyZEAIAmRN2MJkSqmSZEZqYmRESzJkQAwCZEzcwmRJrZJkR35iZEM/MmRBAA
J0TNDCdEmhknRGYmJ0QzMydEEEAnRN1MJ0SqWSdEZmYnRERzJ0QQgCdE3YwnRJqZJ0R3pidE
M7MnRADAJ0TdzCdEqtknRHfmJ0Qz8ydEEAAoRN0MKESqGShEdyYoREQzKEQAQChE3UwoRJpZ
KERmZihERHMoRBCAKETdjChEmpkoRGamKEQzsyhEEMAoRN3MKESq2ShEd+YoRETzKEQAAClE
3QwpRJoZKURmJilERDMpRBBAKUTdTClEmlkpRHdmKUQzcylEEIApRM2MKUSqmSlEZqYpRDOz
KUQQwClE3cwpRKrZKUR35ilERPMpRAAAKkTdDCpEmhkqRHcmKkREMypEEEAqRM1MKkSqWSpE
ZmYqRERzKkQhgCpE3YwqRJqZKkR3pipERLMqRADAKkTdzCpEmtkqRHfmKkQz8ypEAAArRM0M
K0SqGStEZiYrREQzK0QAQCtE3UwrRJpZK0R3ZitERHMrRBCAK0TdjCtEmpkrRHemK0QzsytE
AMArRM3MK0Sa2StEZuYrRETzK0QQACxEzQwsRJoZLERmJixEMzMsRBBALETdTCxEmlksRHdm
LEQzcyxEEIAsRN2MLESqmSxEZqYsRESzLEQQwCxEzcwsRKrZLERm5ixERPMsRAAALUTdDC1E
qhktRGYmLUQzMy1EEEAtRN1MLUSqWS1Ed2YtRDNzLUQAgC1E3YwtRKqZLUR3pi1ERLMtRBDA
LUTdzC1EmtktRHfmLURE8y1EEAAuRN0MLkSaGS5EZiYuREQzLkQQQC5E3UwuRJpZLkRmZi5E
M3MuRACALkTNjC5EmpkuRHemLkREsy5EEMAuRM3MLkSa2S5Ed+YuRDPzLkQQAC9EzQwvRJoZ
L0R3Ji9EMzMvRABAL0TdTC9EqlkvRHdmL0REcy9EEIAvRN2ML0SamS9EZqYvRDOzL0QQwC9E
3cwvRKrZL0R35i9EM/MvRAAAMETNDDBEqhkwRGYmMEQzMzBEEEAwRN1MMESqWTBEd2YwRDNz
MEQAgDBEzYwwRKqZMER3pjBEM7MwRBDAMETNzDBEmtkwRHfmMEQz8zBEEAAxRN0MMUSqGTFE
dyYxRDMzMUQQQDFE3UwxRKpZMURmZjFERHMxRACAMUTNjDFEmpkxRHemMUREszFEEMAxRN3M
MUSq2TFEZuYxRETzMUQAADJEzQwyRJoZMkRmJjJERDMyRBBAMkTNTDJEmlkyRGZmMkQzczJE
EIAyRN2MMkSqmTJEZqYyRDOzMkQAwDJEzcwyRJrZMkR35jJERPMyRBAAM0TdDDNEqhkzRGYm
M0REMzNEAEAzRM1MM0SqWTNEZmYzRDNzM0QQgDNE3YwzRKqZM0RmpjNERLMzRADAM0TNzDNE
qtkzRHfmM0Qz8zNEEAA0RM0MNESqGTREdyY0RDMzNEQQQDREzUw0RJpZNERmZjREM3M0RBCA
NETdjDREqpk0RGamNEQzszREAMA0RM3MNESq2TREd+Y0RDPzNEQAADVEzQw1RKoZNURmJjVE
MzM1RABANUTdTDVEqlk1RHdmNUREczVEEIA1RM2MNUSqmTVEZqY1RDOzNUQQwDVEzcw1RKrZ
NUR35jVEM/M1RAAANkTNDDZEqhk2RHcmNkQzMzZEEEA2RM1MNkSqWTZEZmY2RERzNkQAgDZE
zYw2RKqZNkR3pjZEM7M2RBDANkTdzDZEmtk2RGbmNkQz8zZEEAA3RM0MN0SqGTdEZiY3REQz
N0QAQDdE3Uw3RJpZN0SHZjdEM3M3RBCAN0TdjDdEqpk3RHemN0REszdEAMA3RN3MN0Sq2TdE
d+Y3RETzN0QAADhE3Qw4RKoZOER3JjhEMzM4RBBAOETNTDhEqlk4RGZmOEQzczhEAIA4RN2M
OESamThEZqY4RDOzOEQQwDhE3cw4RJrZOER35jhERPM4RAAAOUTdDDlEqhk5RGYmOUREMzlE
AEA5RM1MOUSqWTlEd2Y5RDNzOUQQgDlEzYw5RJqZOURmpjlEM7M5RADAOUTdzDlEmtk5RGbm
OUQz8zlEEAA6RM0MOkSqGTpEdyY6RDMzOkQQQDpEzUw6RJpZOkRmZjpEM3M6RBCAOkTNjDpE
qpk6RGamOkREszpEAMA6RN3MOkSa2TpEZuY6RETzOkQQADtE3Qw7RKoZO0SHJjtERDM7RABA
O0TNTDtEmlk7RGZmO0REcztEAIA7RN2MO0SqmTtEZqY7RDOzO0QAwDtE3cw7RJrZO0R35jtE
RPM7RAAAPETNDDxEqhk8RHcmPEQzMzxEAEA8RN1MPESaWTxEZmY8RDNzPEQQgDxE3Yw8RJqZ
PER3pjxEM7M8RADAPETdzDxEqtk8RHfmPERE8zxEAAA9RM0MPUSqGT1EZiY9REQzPUQAQD1E
3Uw9RJpZPURmZj1EM3M9RBCAPUTdjD1Eqpk9RHemPUQzsz1EAMA9RN3MPUSq2T1EZuY9RDPz
PUQAAD5EzQw+RKoZPkRmJj5EMzM+RBBAPkTNTD5Emlk+RHdmPkQzcz5EAIA+RN2MPkSqmT5E
ZqY+RESzPkQAwD5Ezcw+RJrZPkRm5j5ERPM+RBAAP0TdDD9Emhk/RGYmP0REMz9EAEA/RM1M
P0SqWT9EZmY/RERzP0QAgD9E3Yw/RJqZP0R3pj9EM7M/RBDAP0TdzD9Eqtk/RHfmP0Qz8z9E
AABARN0MQESqGUBEZiZARDMzQEQQQEBE3UxARKpZQER3ZkBEM3NARBCAQETNjEBEqplARGam
QEREs0BEAMBARM3MQESq2UBEZuZARDPzQEQQAEFE3QxBRKoZQURmJkFEMzNBRABAQUTdTEFE
qllBRGZmQUREc0FEEIBBRN2MQUSamUFEd6ZBRESzQUQAwEFE3cxBRKrZQURm5kFEM/NBRAAA
QkTNDEJEqhlCRGYmQkREM0JEAEBCRN1MQkSaWUJEd2ZCRDNzQkQAgEJE3YxCRKqZQkRmpkJE
RLNCRADAQkTdzEJEqtlCRGbmQkRE80JEEABDRN0MQ0SaGUNEZiZDRDMzQ0QAQENEzUxDRKpZ
Q0R3ZkNEM3NDRBCAQ0TdjENEqplDRGamQ0REs0NEAMBDRN3MQ0Sa2UNEZuZDRDPzQ0QQAERE
3QxERKoZRER3JkRERDNERBBARETNTEREqllERGZmREREc0REAIBERN2MRESqmUREd6ZERDOz
REQQwEREzcxERKrZRERm5kREM/NERAAARUTNDEVEqhlFRHcmRUREM0VEAEBFRN1MRUSaWUVE
d2ZFRERzRUQAgEVE3YxFRJqZRUR3pkVEM7NFRADARUTdzEVEmtlFRGbmRUQz80VEEABGRM0M
RkSqGUZEZiZGRDMzRkQAQEZEzUxGRKpZRkR3ZkZEM3NGRACARkTNjEZEuplGRGamRkQzs0ZE
AMBGRN3MRkSa2UZEZuZGRDPzRkQQAEdE3QxHRJoZR0RmJkdERDNHRBBAR0TNTEdEmllHRHdm
R0REc0dEEIBHRN2MR0SqmUdEZqZHRESzR0QQwEdEzcxHRJrZR0Rm5kdEM/NHRAAASETNDEhE
mhlIRHcmSEREM0hEEEBIRM1MSESqWUhEd2ZIRERzSEQAgEhE3YxIRJqZSERmpkhEM7NIRADA
SETdzEhEqtlIRGbmSEQz80hEAABJRN0MSUSqGUlEdyZJRDMzSUQAQElE3UxJRKpZSURmZklE
RHNJRBCASUTNjElEmplJRHemSUREs0lEAMBJRN3MSUSa2UlEZuZJRETzSUQQAEpEzQxKRKoZ
SkR3JkpEMzNKRABASkTdTEpEqllKRGZmSkREc0pEEIBKRN2MSkSqmUpEZqZKRESzSkQQwEpE
3cxKRKrZSkRm5kpEM/NKRBAAS0TNDEtEmhlLRGYmS0QzM0tEEEBLRN1MS0SqWUtEd2ZLRDNz
S0QAgEtEzYxLRJqZS0RmpktERLNLRADAS0TdzEtEmtlLRHfmS0RE80tEAABMRM0MTESqGUxE
ZiZMREQzTEQAQExE3UxMRJpZTERmZkxEM3NMRACATETdjExEqplMRHemTEQzs0xEEMBMRN3M
TESa2UxEZuZMRETzTEQQAE1E3QxNRKoZTURmJk1EMzNNRABATUTdTE1EqllNRGZmTUREc01E
AIBNRM2MTUSqmU1EZqZNRESzTUQQwE1E3cxNRKrZTUR35k1ERPNNRBAATkTdDE5EqhlORHcm
TkREM05EAEBORM1MTkSaWU5EZmZORDNzTkQAgE5E3YxORKqZTkRmpk5EM7NORBDATkTNzE5E
mtlORHfmTkQz805EEABPRM0MT0SqGU9EZiZPRDMzT0QQQE9EzUxPRKpZT0RmZk9EM3NPRACA
T0TdjE9EqplPRHemT0Qzs09EEMBPRM3MT0Sa2U9EZuZPRETzT0QQAFBE3QxQRKoZUER3JlBE
MzNQRBBAUETdTFBEmllQRHdmUEQzc1BEEIBQRM2MUESamVBEZqZQRDOzUEQAwFBEzcxQRKrZ
UERm5lBERPNQRAAAUUTdDFFEmhlRRGYmUUQzM1FEAEBRRM1MUUSqWVFEZmZRRERzUUQAgFFE
zYxRRJqZUUR3plFEM7NRRADAUUTdzFFEmtlRRHfmUUQz81FEEABSRN0MUkSqGVJEZiZSREQz
UkQAQFJEzUxSRKpZUkRmZlJEM3NSRBCAUkTdjFJEmplSRHemUkQzs1JEEMBSRM3MUkSq2VJE
ZuZSRETzUkQAAFNE3QxTRJoZU0R3JlNEMzNTRBBAU0TNTFNEmllTRGZmU0Qzc1NEEIBTRN2M
U0SqmVNEZqZTRESzU0QAwFNE3cxTRKrZU0R35lNEM/NTRBAAVETNDFREqhlURGYmVEQzM1RE
EEBURM1MVESqWVREZmZURERzVEQQgFRE3YxURJqZVERmplREM7NURADAVETdzFREmtlURHfm
VEQz81REAABVRM0MVUSqGVVEZiZVRDMzVUQAQFVE3UxVRKpZVUR3ZlVEM3NVRBCAVUTdjFVE
mplVRGamVUREs1VEAMBVRM3MVUSq2VVEZuZVRDPzVUQAAFZEzQxWRJoZVkRmJlZEMzNWRBBA
VkTdTFZEqllWRGZmVkREc1ZEEIBWRM2MVkSqmVZEZqZWRESzVkQAwFZEzcxWRJrZVkR35lZE
M/NWRBAAV0TNDFdEmhlXRGYmV0QzM1dEEEBXRM1MV0SqWVdEZmZXRERzV0QAgFdE3YxXRJqZ
V0RmpldEM7NXRBDAV0TNzFdEqtlXRGbmV0Qz81dEAABYRM0MWESqGVhEZiZYREQzWEQAQFhE
3UxYRJpZWER3ZlhERHNYRBCAWETNjFhEqplYRHemWEQzs1hEAMBYRM3MWESq2VhEZuZYRDPz
WEQAAFlE3QxZRJoZWUR3JllEMzNZRBBAWUTdTFlEqllZRGZmWUREc1lEEIBZRN2MWUSqmVlE
ZqZZRESzWUQQwFlEzcxZRKrZWUSH5llEM/NZRBAAWkTdDFpEqhlaRHcmWkREM1pEAEBaRM1M
WkSqWVpEZmZaRERzWkQAgFpEzYxaRKqZWkRmplpERLNaRBDAWkTNzFpEqtlaRGbmWkRE81pE
AABbRM0MW0SaGVtEZiZbRDMzW0QAQFtE3UxbRJpZW0R3ZltEM3NbRBCAW0TNjFtEqplbRGam
W0REs1tEAMBbRN3MW0Sa2VtEZuZbRDPzW0QQAFxEzQxcRJoZXERmJlxEMzNcRBBAXETNTFxE
mllcRHdmXEREc1xEAIBcRN2MXESamVxEd6ZcRESzXEQAwFxE3cxcRJrZXERm5lxERPNcRAAA
XUTNDF1EmhldRGYmXUQzM11EEEBdRN1MXUSqWV1Ed2ZdRDNzXUQAgF1E3YxdRKqZXURmpl1E
M7NdRA==</AssayXData><AssayYData Points="3835">Ymmau76CDDyCoDA83HmKPDKvgzxV22k81OXNPAzBlzzmAr08lFG2PMVrpjyeKrs8a9ujPMtq
7jyJ18s8tEjfPNjq4TyD5OA8cYP8PLMe8zx24848P33bPAamAT23fvk8AzAFPQd7/zxjvw09
VETYPD2nBT3xkgg9OA4GPa/MCz3sMx49viEPPRjSCT0gmxQ9NRj8PP8YCD03gRk9NiYxPUYy
HT1s7Cg98/AUPdrAFj17BBY9gtsaPWf7FD2XBiM9RHEYPWJoIz2tiBc9xR41Pdo/MT2yRSk9
98wlPcsiKz23nCk9MvIcPY2CLz371Sw90sgmPYjRHD2b2CY9sLYdPXz0JD3jXjA9cNouPQ3k
Lj0BAz89xME0PQOlMj1OdzA90VQkPXsiRT2bnDA9bPY8PWSDMj2MsT09TPwqPUUJSj0fDUE9
wi4/PbgRPD3syjg9DnBGPRgHRz3kEEM9PAtLPQ/NUz2NNEc9KO49PVQwPj0Maks944syPbxH
Oz0LDFM9I9NKPYkOPz0PGE09Ac49PcJDXj1IbFU9lu9aPYM1Tj1HdFc9g3s9PRX3Sz39TU89
kqdPPVJIQD2ou1k9R/BQPXf9TD3DVlE9gq5EPSlUUD3h+FU9BUdbPTIPVD1Vck895KRYPRde
Zj3SVFo9lJxWPTf2VD3JE2E90ypePaOxZj0vRmQ9gwdoPQSHYT13l1o9oFFVPXE3XT1jQmY9
wxZnPSsHWj0ePmY9LgNwPf8kYT1132o9dephPXmObj2l0W89lahhPUjwZT058109qPRnPW9v
bz0PAXE95PNuPSOieT389GM9b7dtPdGtaT12aVo98It1PebfYT1PgXE9k/xrPfu1bj3t23A9
LhtePV4NbT1mMIA9+QJoPRB7fT1XUW89mPJ5PcSAZD1ED2w9C+d/PZwbbj0ypYM9GwV4PXs/
dD1Hd2U91Y1xPb2gcT35nn092ieBPde/fT0blHo9qLZfPbVtfT0MXHg9/cx7PSB7cD3Rg4Y9
my57Pb1Dhj2N5nU9tzl0PUOQcD3k2YM9NeeIPc1Igz1SIIc92PyKPe44cT2VOIU9SQSAPUvj
hD2wW3s9V7yHPcX5fz3XfHs9Y5h7PbZSeD0Wp4g92ZqAPdBXej1NUHw9VheDPS4Ybz0Or3o9
XfCNPbCshD2kqHs9WrmBPfKJgT1MCIg9ZeaIPXeKhj0OAYc9wYuHPXp+hz1ceYQ9WAR3PRoh
hj10dYc9jD2LPY3iiT2DrIA9ywyBPQREhj0JCoA9ceiGPRS9iD19JIY9IWaHPVAsjD2+3409
KyGKPYJTjT1QXIo9yUiFPRNljz3C0oI9BPONPbDthj1r+Ic9fReJPWxrgD0O1409LWOGPUjt
gz2pK4I953qJPS8NlT1VIIw9fPaPPUL1kT0QEYo99juMPQe2ij1NZ4o9JE6IPTGyhD1/44k9
unqOPSShjT1CT4s9F3yKPQMwjD3b0YU9XWeLPVTwiT2FVpc9NSORPYaVhT3WwYo9eVeXPXXU
kj2amYo9FSyRPdk3lD3qSJM9z4qMPevVlz0SJ4497h+LPaMNlD1gpJI9CiCPPcVOkD1QNpE9
1NOLPUryij1ahI49OxiRPapkjD0qJ5M9KCqLPVRqiD00TI49YdGNPXgCkT3EppA9GduXPeFZ
kz3AA4w9cdmMPVDkjT0XY489r32XPetMlj1rd449YP+LPQ9KnD2uBpA9DjiVPSwjlD3Nzpc9
vFqSPXC5kz2KuJU9siCfPV9slj30ZpY9J/eUPcOQkj1M85c9Sh6YPZ7tlj31nZQ9/YOVPZPE
jz05gJM9q6KWPboqkj0um4495hGWPWXplD3NypM9cWaTPZyDnz17b509GuSOPb7/lT18dI09
R5OhPZQnmz1OaZI9Hw+OPek6mD3KLZk9lkeSPVORlj0iTJs95N+RPW0QnD3ibJ0956GQPbVZ
mD3Mgpw9GfuWPVHEmD0cBpg9smaVPbIynT2th5o97TacPUL/mD0vlZU9VjGcPb2Xmj0UWaA9
K/+WPUPznD0X2pU9rsSXPavimj2R1pg931+dPdxfkz0trJo9i/KlPclRlj2oQJg9gYmZPYPx
nj2do6I9SreePb98mT3XmqE9OaqcPdlulT2PPZw954eZPY3mmD1cIZ09FzSgPc4Gmj0XOJ49
K6ycPREJlz1nOZI9S7GWPXRToD345ZM9n32aPdh9nT2YX6E9MaycPWlGpj3dEKE9nRGePdS1
mj1Hvp89/POdPVvflj183Js99M6iPcrJnz26+qI9hvmePUPVnj1+xpc9g4yXPSoBnj3cRaE9
sICePQAbnD27yaQ9aBmePXYNoT2UOZ49eYOdPSjSoj2di6E95z2oPUkrnj2y0qY9zd+hPWZB
oj24vqM9k6qiPRaVpT2mLJ49pxibPf8Bnz25GaQ95zylPXWmpT1QCaE9ZKuiPVJ0oj39g6k9
V3uZPYJrmT2t4Z09UcOhPY4tqj1/5Zw97BqoPfYCqT0+iKE91M6hPaU3oz3XaqE9okecPQqe
oj2Odaw9KgikPTo8pz0u6589HlioPaChoT0A8Kk9FV+jPajopD3ZtKQ9niKgPSrMoT15IqA9
wPOoPbW1oz2CCqg9DOSiPZiRoj0qA6E9yG+jPe0mqz3375s9b4KrPU4Woz0Sl6g9sFaoPfUW
qD3zZaQ9ZnulPYN+pT3gz6I9DFKpPa9apj0zRqY9EQipPWY1rj2eqbE9Kn+qPTW/qj0kkqo9
7QWlPRxJqD2RXaQ9VCmdPS3crT238qQ931alPYbWoz1eWqU9LhSkPe7XoT0QhqY99yOpPXdO
sj1Wkqs9o/qqPRjcpz1J46c9KOSqPYp+pT1LRag9aYaoPfvypT29bKo9XaitPUczpz1GS7A9
sTqpPRaJrT2+Nas9KdGmPe8Anz2vHKc9roWqPZmpsT2hiag9ijegPUqRqT2+Gq09OUaoPc77
sT1x760971mnPc9esj2GaqY9bxysPQuOqj2nYKs9mW+nPY0XqT0mFqs9bcqpPcqMqD1CLbA9
ek2tPXzvpz0/+bA91q2sPY4qpz0HDbA9zliuPVWMqz3lfq49cLeuPc9aqj0pP6w9ZqWtPdQk
qT2JRrE9WNixPT2mqT1A8qc9rZmrPSCLqz2wfqc9vC2wPdL9qj2ur7U9hMWxPbt3pj2iVLA9
jxOoPTXDtz3gdLM95IW1PV9dqD02Sa09uoapPdF1tT17mq09vx6zPQC6rj0Nm7I94BWvPblz
sz30i609NMGtPaF1tD3J/7Q9KdW3Pa3ZpD0dKq49vQiyPf+Upj0qn689Z9q1PRLGqz3UirM9
ZzSvPQWRsD3g/rA9A0CpPZkCsz2AFLE9DBGwPROPrj0aUbE9n6mpPW4bqT3uFbI99L21PQdZ
rT3Fgqs9MAmvPaZ1rT0PmrM9GMuvPRw0rD1y06w9hsmnPRtsqj2pjKk9a62xPZtlpD265qY9
Nam3PeTqrD3GcqY92OS5PcZ4qD15rKs9HOm8PQ/Btz2SXKw9xy+yPegjsD1s7q898sW0PeGm
uT1b7a09Dr62PQSdsT3C2qg94qmuPQDfuT21C7A9qlq4PVcGsj3lJ7Y9M5S1Pa+asj1c2rE9
cZS5PZlYtT3O17k9Wm+vPWuBqD2vFKw9saeuPYB+tT0aIq493iu0PVAAvD1keqs9bvmxPWHt
rj36U7U9YUCzPWcksj3mS7s9BgivPcg4sz2nabU9OJ+uPVF1tz0Wirs9KQa1PWxutj0SbrQ9
PjW2PTa1sD2PULk9yXO1Pe45qT1NNrI9WdKqPd+1tz2wdbU9VTi1PXLCtj2wDb093jW8PVo+
sz0oo8E9pOq9PVWcvj0osrY950C3PRRusT3Xnbc9iBWvPbnouT1PHLQ92eG2PRzNuD3LibI9
TBC4PdOcuT3bZa89fz21PbMLtz1iU7o9Blm7PW1Ouj3neLg9SDK6PSdjuD3zaLc9UJO+Pel/
tz24a8c9baq+PfxPsD394bs9G/WtPennsz2e/rE9gJ+/PTtKuj0V1rI903S1PZ+Zvz1BeL09
Lea+PYLTtD2Vbb09zIi7PZsLvT3dKLo9J0a0PVpYuz3JUrI9Pk+1PV2Ssz2Lzr89gKu1PTxW
uj1npL096Za4PSudvD3wrbM9+wW8Pf8RtD3ywLQ9F4q4PcOVwD0HBLY9v6y1PfVWuD3sP7g9
SJe3PSOJwD2JRsA9eIayPV4ptz0iwMA9xQG/PVwYtj0MjbY9wOC8PUJNuT0uVro9GG25PXm0
tT3TwbU9GBvAPU7ewD3St7w9Kq65PbCUtz2CUcE9VB+1PfhIwD0S1bo9I4XBPYarsz1XCLw9
y7G3PZrkxj1N2cA9aH/BPQQevT1U4MQ9d0PBPc/jtD2yI8Q9EpC8PV4ewz0hVsY9mvu8Pa5x
tT2ei7E90MO8PQLeuz38zLg9J1nDPdpxxj35Vbw9Tx+8PYscvj0im8E9uie3Pfq5vT2UV8U9
ndG6PXSKvT2Gfb89rT+9PcVdvz3UXrU9Qyq5PV3Euz26qrc9zQG7PbH3tj3SPL89/OO9PRBc
xz35fbY9XkrAPaXyuz2+eLY9duzGPVEUvD0TEMQ9ZVfBPWzIvT2GCcA9h63IPR4PvT3yh7g9
7l3FPYVvwD2IuL09rMy+PYZovz1uMMI9ah/HPaDAuz1Ft8M9D9LAPZdeyj15prw9fCbGPQzO
vD21KsU9WcTBPZs8vD0FiLs9Abe5PW/rvz1KWsA95c/FPX1vuT3HYMs9dI68PWiUvT1NDco9
huzEPRsowz1evLk9RQm/PWOwwz3KEr89k23BPb/Iwz2UJbo9lD/BPSVPzD0AB8M9oHDIPZbY
xj3CmL09uAbAPbj1vj0lsb89SUrLPbEWvj2hY8I9Q/LFPX1HyD1qcMM9e4a8PUCAwz07ycI9
XVPFPXsSvT1cPL49KOrCPUBcvz3gWr49SaPHPYPLvT1xDcE9o6+9PQf1xj0Qx8Y9ExbFPbvi
wz3o/8M9oxG9PU3zvj2llrk9Aoe/PRSbtj12a8A9xsrEPff+uz2x7sg90vbBPRa4yD3SpcU9
SejBPW3Ztz3LO8U9vwfBPSkizT2/cMo98a3APa8mwT0m7Lk9hNDIPbuDvT2f9709x0TAPa/+
yj1hY7s9WkfCPS7bwj3bl8E9QPnLPbMTwz2oo8E9BKnAPfPlwz3NzcQ9dKjDPZDGwz0ROsU9
xkDAPSDwvz0oxcM9YZjLPYSyyD3Qzr89maTHPYopwT1W0sU9TJzCPfv4vT08wMM93zrBPVO0
wj3w7r89CqHAPSHhvD3zNcc9g2PBPUuxxj32Dck9+kHEPaXfxD2vfLw9ElfDPSShvz0Szsw9
MPfJPZOmxT3v68Q9UyDIPRHhvD321Mc9U629PZyOwz1tOb099/vIPd2iyD2V6sI9P47DPfmV
wT3k9co9ACy5PU6kyD2VNso9EJ6+Pc9zwT0Vy8s9CHfGPQ+3xz0dZLo9h+3IPQlswD1z9sQ9
hazBPcW2xT2fu8k9qz3DPXk3yT2NXsc9NTm9Paxgxj2mdsU9lNrKPbTEzD2s1dI9nwnAPQ2b
wT2mosc95rfIPWGzwD0j28c9AyzEPZ9tyT37ZsA9/5vJPVihxj3NrsY9012+PaLZxT31g8g9
MOjIPS7jxj0X3s49ohrHPYkryD0oBNY9LsHKPUnExD1BzcU9rYTKPbhlzj0fPcI9OCfHPXLY
zD2MDcw9tkfLPVBAxz0YwNE9GpzLPTMa0D1+hc09+uLLPVQ2yj1JJsY97gfKPSZgyj0zKMk9
ThLKPV+3yz1wCs49Pj7DPWVPyz0VnMc9CdjKPQMpyD1s28g9BsbNPfUaxD3Fvcc9htXQPUWq
zT2fjtA9nALDPVN5zj28x849uQ/EPdH7wz1fg789wOLQPX0OzD1AMM89xC7IPSJpxz0yJ8o9
eLnIPY5wwT0Wgco9tkjKPYEs0T1aO849XLPDPZGiyj20zs09m7HIPag+0D18dMc9ASHOPfW0
yj3aGMg9JTPSPZDhzj1Fgsk9mAzMPX2Jyj0BZMc9XCfHPV/CyT0/7Nc91ZnIPWs6zD2kvM89
CBnRPQBg0D0Eg8w9LmPKPaB6yj2IlcY94EXMPQr0xz2Ddc89Jt7OPUiT0T0RCNA9DBHOPU14
1D3xUMI9PK7NPQQ20D2TTM49FevMPWY4zD0jss895B7IPfSoxD3Pyc091jTRPR+B1z1GRs89
1ZjLPdlSzT0YHtE9rOfPPVjkxz0f/cw9ZR3TPW9tzT0MKM09Cr7MPXuF0z0dG849F2LPPaUu
yT1wXMo9pPXRPe/xyT2MjdA9aZrJPS2Y0D3PzMY9EbXNPfZA0z3WT9Q9eAnTPWZPyT1/YtI9
0ifRPc23zD1iIdE9w2TKPZKQ0j0uitA9L0jUPYRm0T3jP8k96gPLPTW01j3zPs89Ms/QPYBw
zj2Qj8o9dZTRPVvhyj07KNM9aiLSPSLy0z3SLss9A8HNPbDlzj10RNI9RsLQPSfFzT24O849
YGrVPbSkxD2VrdQ9WBzhPc6K0j2yr889Gm/TPSJl1D2NF9Q9at3JPR021j0YENE98bPSPUyk
0D2HKsw9JxbNPWGPzj34ndU9L3bNPRESyj3PlNg9NjTUPQsf1D3/asg9227HPXapzD0hbtM9
6ITRPahP0z2sls091m/ZPYnF0z2FLdc9d9bZPTi6yj3PMNA9CtjSPWio0D3kj9A9Qf7TPZx4
0z02mdE91b7MPRMt0T0F2s09z3PWPVYX1D3p5tM9XRjTPW5m0D135c89Z1bUPYWn1D3EbNI9
0ZzJPSYr0j2l8tk9QRLUPeY/1j2FF8490rbcPfFz0j29vdc92C/QPTZ5zD3l3M892SzXPVRX
zT3YMNE90LHRPXvHzD0yF8w9vq/SPWEt0z2OqNI9cUvYPScoyj2YAdM95WfQPZgY3D32y9Y9
cyDdPQjs3T2i9dQ9Wn/NPTJH2D3pKdQ9blTWPdmi0j2hBNY9Q6XaPSP10z3CyNQ9CSjUPXUN
1z0NIdw9OEfZPapJ1T2Endo9gfjSPTPY2D20MtQ9QqvdPWgI0T1gDNY9Sc/VPTXZ1D1TgdA9
JhnPPTz22T39H9w9d4XaPZVU1T3VXNI90rjPPcyN3z3bsNg9dr3PPb+W0D2lDtQ9VILZPQIM
0z2EU9E9TjDYPVbR1T0YqdM9A47PPV3b1j2MzOA9y/bWPew34T1DpNY9aSPPPZZD0j1w89o9
QyHSPf8P2z22XtE9E1TbPdPp3T36ldQ9E1rWPUrU2D14rM49e6baPU8x0j1YWdc9yqfTPc++
1T39a9E9JcfaPeUl2D2YbNQ91XrSPeOH1T17Hdk9RN3UPW2v1D1O1dI9QEfYPfQV1T2sNd89
pjvUPfuC1j1fz9w9V67WPV2b2D3L09c92gjWPYYd3D0A59c9W63XPTF20j18n9c9GRjbPd1o
1z2Qltc9XDbYPfSS3z3NB9c943XXPQyW0T2RjNw9K9zYPa1c1T1vdtc9zjzaPWKa1D1VWs09
hX/UPQPf2D2Petw9UODVPbge2D3UxNo9sCTaPV3m2D21B949OxPXPbKT3T0LaNs9QUfYPfmt
3T3k+Ng9nX7aPTEz1D2jcNs9pOLOPbJ12T11Eds9HzzVPWto1j3xutY9ciLgPS0P2z0VJ9k9
aLLfPTuh4D14ddw9nLfbPdzb0D1+Dto9yCXbPfAY2D0NSdY9uY3UPego1j12ttg98hHcPWUe
1j02tdg9RGLVPfF62z3mF9A9bZHUPU0O2T3iOtU9sWDWPTWx2T2kqtY9SVHYPYGq4z3jh949
u1jVPXuW4D0z/OE96nLZPSbA1T39P9Y9B4jYPcCi0j0REt49aQXePb0p2T0Rtd09Ug3dPQl5
2T1XC9g9IILhPbk93T3yVd89j8nYPQRf3T1KY9w9ZcDYPQwf2z2D3d09/2DaPWJv1D3CzNI9
06nWPQSE3D32WNY9m2HZPfiy4D3bXNo9kzvYPXA/3z2Sw9o99hbdPTMA1z3/ic89jEvXPSqN
2D1NN949SKLePd7O2T0AyNo98gTXPVon3z28aOM9UiLYPSUo3z2W3Ns98dXgPWxz2T2Km9k9
HkDePbgN1z2ChNk9gEPhPePa4z3rpNg9Z0fgPR0b3j3mJdM9V03ePbtv3D3UnuA9g+/aPfiV
2j16Y9w9DTTgPXHK3z1OUNs9TJLaPbYH4D3pKto9Y6DkPYOd4j0Xcdc9RdHdPf2X1j0xbdc9
iQThPcrJ1z0z1N89Oc3ePQA85T3r3OA9fJrbPaQm2z18Bt09dqThPWz34T07DNs9ME7aPTg6
2j2uzdg9EE/jPUeH0D29aNs9YdXhPbex1z3xKNs9sRDdPXph1j15k9U9BmDVPeie3T1Lr9o9
NzLUPa/+5z1AIt89Kz/XPTX26D1Gut89acbmPVPu3z28D9094eXjPdJK3T04ptk9Nj3aPbSq
4z3aqNo9bBDcPVMq3D35A989/s/hPXOK3z3+jNk9r1bbPTYi1j1dFt09f1PfPcn/4j2J8No9
G7DbPRg14D3hTuA9bgzbPcLE1D0Puto9CN7cPbll2j0AXt49US/ePdUT2D3wo+E9U5/ZPY/d
2z1aGd09mlTiPYla4T2nyNw9bsrbPYfv5D0hbt891gnePcy83D1IUdU9CTrXPdfB4D16keY9
bQvdPZsh4z0799093b3mPVL93z0Mbds9OnnpPaxr4D1Iy+E9sSXgPbtP3j0R+t09BUDiPckF
3z1F89w9CcbZPQSO3T1Und89IxDVPfA14T3SEeU9atPePdJf3z1wKOI9tRbgPUvU3j3ehew9
F+jVPfMM4T18iN495r7hPcjt5T151t49J0vdPZWv1j0OdNc9Q5jdPUCI2T0aVOA9nvnnPRIG
5D2fsNU90l7kPVAS5z0IauA9TpzbPXZg3z1yp+U9q5/dPY9r3T26KeI95ZfoPZ4b6j0E/tw9
XGjhPYuE4T25qeI9wOLoPcl73z2sOuI9SlfcPdtr4z2zoN09sHvYPfDs4D3yz949XsTnPR1E
4T3F4OI92yraPXVU3T1ryOE9NMvjPYHP3j0bHtQ9aEvbPfeO3j1gDOQ9LKDoPS7V4T3Chuc9
OAHqPdeG4T2P/OY91PjkPZKU3T2O9eI9R/LkPZ714D3IBuo9L+/kPSaM5T2ZIeI9agnePajf
6z1DOeQ9YcLkPSyo4T0IXd891WrdPRsx4D3iEOU9KLblPaSL7z3j/OY9BqvjPQsC4z1lzeg9
aXPkPdP15z26EOI9RazWPUWk2z3pIOM9YB3gPWYc5T0pTOg9EJDpPZnb5j1NR+U9gQrdPeN1
4z2jTOA9c1TdPQxh3z0Cq+E9sjjhPaoX4j0kIOQ9EgfaPb+c4z1add89TvHiPT8W5T18neQ9
ygzlPVyS5z30JOI9QgfnPaah7T3lDOQ9+gTmPc1l2T0HEuc9k1LpPRz65T1WB+o9E+nmPfgv
3z1mp+U9rAvkPRH+5j1bYeU9Sg3nPYAN4j1rQtw90xPlPVII5D0rQeY9V5jpPWaM7j24+9o9
VhHfPTzo5T2l3O099TznPVzu3j2Md909GfzqPUsp5D3cKug9RFXiPU9b4z1vuN89IKTfPbmw
4z3dPuM9e7bXPbUX6T0IduA9OdHcPao27z2PSuc90S7mPe/L5T2b3+Y9o1njPaqk4j17YOc9
Di/rPVAI7z2nyOo9uNPePRm16j3xD+c9iS/qPatt6D3qT+E9VdnkPdIt5T0dKdo9P/7nPcqD
5z3gHug9gBPoPZOx6T3nzeI9UenfPTtc4D1njuM9JbPmPZyw6T36NOM9FGzfPeSr3z2Hq+I9
/wztPZwV6j3NEes9H3/jPb/76T2NOuI9slDmPedc5D2ajt89THPgPQKX5z1V+OI9S0bqPe9Q
5T0/k989vM7mPQ3O3j09peQ9lCffPSBj6j3XAus9p0vgPWxM4D2TYeo9+pbrPaXS5T3QvuI9
UgjrPdYH3D3LFOI9QgTnPdqp5T1HJ989RNLuPWrt5j30we49F7fqPRvo3T29QOw9+HDoPboN
6z2KfOU9VPXePX8U6T1L7ug9c4vrPZqi7T3EzuI9rRDpPUXO5z2n5uw9T/XiPZUn7j3WqeM9
zXzmPdzv5D0XuuY9HsLrPU2n5T0amOc9NtDsPd8w6T34les9XRrePbAA8T29pe090MjiPac8
4z0vu+M94PXfPYtu6D2z8OM9VC/wPcq76z0Weeg9tnfnPed66j30Jug9PpvkPfW17D1Lye09
Bc/uPR616D2oyOI9M9nsPWCd9T3PruU99N7oPTU/6D3ehec9QSTrPWrZ6T100O09pXzjPau9
5T1nCug9bv7mPVoB6T0su+I9pC/qPbtl7j2WQ+Y9svjmPeMl5D1jPek9vKLoPfpD6D0DbOk9
QrTnPZei7T2duuo9toboPcjj7D2JgeI9wLbrPU7v6D1e0es9X+bhPUf74D06/+w9ZLHmPe9X
4T3NEuo9pQPsPS+v6j0h7uc9wG7oPfyq7D199+Q97tHsPdEf5z1xYek9xWrtPRzj5z0IR+k9
RCHuPVKN7D3/cOw9b2/qPSxd6j3nsek9a4HqPVe76j2HF+897y3qPRuh6j216u090irsPaCF
6D2UXPE9P//tPSFA6D1zXOc9JCPtPTaJ7j2oTOo9CuXgPU/h5z2Llug9gXzxPU757j1fBO49
x1nsPUjo6z3BU/E93VTnPXjf5T3rSuQ9EUfqPd116z3/wuw9hjnrPWF75j15x+49yDziPSYF
6D2MEOk9g9j0PfFl6T25eek9hMTsPTFZ4T1PR+89sefsPckL7T2iV+89MvHuPZP26j10r+09
eyb1PW5z7D26lus9A1PlPb917D23yO09A4rrPWvj6z2tw/U9ninpPaVs8z2lZ/g9aCztPUmw
9T3IjvA9SCrsPcHy6j1ytvI9Yy3rPSdV8T0qFvI9xm/yPZsG7T3CHfU9aH/xPagh6j1t1uM9
/SblPeu16D2hvvc9ak3yPUXs7z0bZ+s9vZLpPZu37j2VYO49SSPvPVZI8D3eme492hPwPRB+
7z2bNu09mRnrPTns7D0qaek99i7wPZMy6T0M/Ok9QanrPWgB8j0IA+w91H/uPee94z0NtPE9
QJbxPbWj8D2Y4u091H7tPYJO6z3Klec9Lb/mPYPP9D3h6vA9I/TsPYUa7T3gGPM907PwPUDO
8D3ml+89BWfyPdt+6z0QNfE9oJn2PeU/+D3c+vA9+c/sPUyU7j2GXuw9bxDxPRrp6z2Fd/I9
RmXuPUcM8z0ufuk9O2z0Pc058j36nug97z7sPQBB6T3aDO49CSfrPVtR6z393ew9aufvPZeY
7T0Oqe89go30PZS68j0REO8987rxPaFu9z3pYPI9whfwPVE/7z3EGOw9ck3tPcKY8z2PnOw9
rZ/0PU5o7z0Qyew9mgHnPRhS+D2c4uo97XXpPZvx+D2C1vM96EvsPbkc/T1Jk+095bTsPZxX
9D0wePE99GjtPZfO6z0KQvA9nLzxPb+o6j0KxvI9NEH2Pbhv7z33avA95dv2PT+V8T0aevU9
GV3uPfiu8j1IwPk9rrz2PVEN5z2cHPM9GyHwPWss7T3JWO09Y6n2PU/G+D3nC/k9fZ7vPTA3
8T0eu/A9K/XvPSnX+T0Oz+o9cxXvPWXB6j0ctPs9con0PXPe9z2/pe89vT71PYqH+T1RCvU9
yZHzPZLF7j1H1PM97kj1PThC6j0Zo+09gCPmPe/O7D2Os+U95R3tPewd9z3hEvE9dwjrPSh7
8D03XPo92TrvPUou7j2JxPE91DL0Pck09D1vN/A9uCvyPS4n6T32QvM9c77wPVjn8j0vke09
1Yr3Pa/b8j0KD/A9f6LtPZHI6T3AJfY9rcPyPR2p9j2FwOs9Hq71PW8m/D2fMOw9re/uPVCN
8T3Apu095eD0PZky7j3ynfE9Ycz6PYVl7T2DF/M95BjyPal78z3ynPQ9O+nyPY+e7z11Zvk9
rFbpPQup9D2PEe49khL3PeXe+D2Hvv09jJTyPfaQ8T1y8fk9vhntPYZP9D3WV/g9TnboPXlr
9D0/zPA95HPvPTSg+D0kb/g9TLv2Pa2R9T2aZvY9cgPyPalT+D2x9/Q9Qvv3PdmN7D1npvk9
awjwPdJ28T2VGes9ZOPxPTVc9T3FLPQ9BgnwPZvQ9z3RovI9tuf4PUKs9T2N2e89M6blPWJf
8D0SQvM9BIfwPUbp+D0HDvo9rdj0Pfex6z186fE9nVfsPWCU9T0+tO492C7yPWYg9D0x/O49
lkfsPfSz8j3QMvw9drb5Paqc9z1qk+895Mz2PUKr/D2XIvU9QHP7PfZi9z1vqPU97d/3PXxv
+T0YefI9duX1PZXB9D2M8fU9zVTzPRw69T3Ji/Y9AUXwPW8K9T3arvs9NtH2PWdU8z1C9fk9
1G72PYLr7D1GRPA9VhrrPemD8D0H/vI9KhHwPUzd+D2ROfM98HP5PVJS8j11Hvc9aGDzPX48
+j1H7fo9kDH2PVcv8D1oSfM9AQrwPSzw8j2uRvk9+HvtPXhI8D0uc/c9clfxPYno8j1wrfQ9
ZiT1PW9m7j1Ph/k9JNP1PQDU9z0A8Po9Ghr0PULo9j03ZPM9Y/rtPQBn/D0WhPA9FzP2PUYi
+T0Ycfg93FL8PdNq8z13zPY9DvTuPXC79T30Me49nMfwPbwA/T2DRPI9QEP7PWC38D0cs/M9
F3z0PcJt+T2EifY9H6L0PQyD7D0OFQA+JH/3Paf99j3IoPI9Bx/rPReD8D1ulPU9YDn1PUZB
9D1KfvQ9FCr1PZaq9z2PKvc9NOTzPSZA7j1ImvQ9DuHwPWKK9z0E1vE9QUn6PdVE9z1MUAA+
B6LtPclC/D0zcwA+4w76PSfh8T0J/fY97PH2Pcfy8j3ylfg9nIj3PREO9z1J5vk9kWz0PU7A
9D0Ix+89MFrzPQRC7j0Jtvw9KI/5PaX1/z0aDf49Oo73PRQ+8j0Z7fY9KyH1Pcb1+T3l9f89
nu38PUAh8T076PA9L4z4PfR5/j26CPY9JSP2PUWC9T1b9vg95tf/PbbQ6D2mjfs9aaDyPeHw
+z1Mf/M9ssX1PavT+D3AY/A9a+X3Pbjb/D0HB/M93lL4PVNR/z37y/I9zPzyPcZd+D1g6Pg9
WTT2PSsp+z3olPc9jI31PUdt+T1etfY9cO70PVxO8D1OyfU9ZWz5PVj79T3gEfk9Lub6PQmK
9z2uhf49ciD8PcZV+D2uzPg9io3yPRFM9z3vSfs9njDzPdg7/D28lfE99arzPZ4s9T3Pzfg9
L3T3PWDa9T0BSPo9LSkAPrZl/T3sp/09ESn2Pave+j3AKfU9z3r5PYTD8T0yQf09rPf+PRcx
9j1ytfs9tT76PQi99T3XZvs9ZF72PbkNAT5Btfo9CKL4Pahq+D3N0Pk9XTL7PZNK9D27T/c9
Zr/7PTTr+D3Vp/g9LI7+PTb+9j1Qdfo9Txf4PUpL+z13FwE+55/tPWgm6j2Osv09Kz32PRY5
AD5iU/c99Xb0PW488z2nVf49tOX1PbhM+j1DiPg94p38PUpk+D3PP/s9UUAAPmCi/j2H5vU9
UJf/PR/l+D0k7es9BWr9Pa6/+j0hjAA+snD9PZ+m/z2qivs9p8v5PSvOAD7wtu49U0b6PV/r
9T1ZhvY9K879PYxY+D3Va/09ONYBPuOO/D0X9vQ9jTAAPtWK+T28M/M9Fj/4PTq6+j00p/c9
QJP2PZBh/T3phwE+Csz5Pbq/AD6XAP49vUbxPZGK9z2WiP49QrYAPoMz+T29DPo946r0PWrZ
/z2+FgA+ZBPyPfk8/T2chfo9wC/3PWP69D0faAE+SxX1PbRs/j1s1AA+YK76PQ0FAT5JlPc9
ZjT8PTJ+/j1OWAE+Nk8BPi44+T206/o9sij7PZms9z04xPo9HeD7PfgLAz52jPo93UT+PXj+
+z1IKPo9Xvb+PSvP/D2WKv89ZOb3PT82+D0R+wA+8If9Pak/+j3QUwE+k3D7Pc6G+T0NSfc9
xBj6PbLmAT4uPPg9E9n6PTbo9T3u0fs9Trj3PS2O9T3Cr/k9loMAPiNBAT4Tlvw9Wiz9PSwz
/D3pbfs9l0wCPoZIAT5qofw9zf8APi1O+T0O7vQ9vAb9PXDy+z1dF/49m9j6PXU9AD5Dxfg9
y9n6PWrX/D2oO/U91hz5PfVzAD7xRAA+Snz4PYI4AD7i1/o9cjP+PXmLAD4vhQM+7Vv3PeF8
Aj5VqP09tY0BPi8jAD7x5fk91Kr7PX/w/T1AhPk9G7gBPtWh9T22XP4966X4PXxP+j0nYwI+
xlX7PeEeAT4l+QI+mS35PZy+8D2ppv09CX//PUj8AD6FnAE+iBD7PUNz9j3auAA+DYEAPpmV
/z1eCfk91zP9Pa0p+D0MfQQ++4T+PRYt+j1n3AI+Tar+PS3c+z0/2fc93dT1PeHWAT5uoPY9
V1z+PUiZ+j034/89q5z1PbpS+z1IWP49doT9PTXK/z3m2QA+i38BPgUAAj7Mbvo9J1IAPkXl
AD44bQE+bDgCPq2h/T2LDAA+gaMAPtrl/j2zRPs9vF/3PX2dAD6I9vs9PUD5PSODBD73OAE+
YzgAPrqwAT7mVgA+kp0BPhS+AD6sCgQ+7hn3PcbLAT5RQwA+fbr6PbPN/z3qVfw9Jin+Pfc4
AD7Pff49MucBPnSEAj5veQE+DtsAPjKZ+z0z0/09P6EBPlAS+T0TegI+jisAPosb/z3d6P89
oVX8PXFq/T31nwA+3rEDPizIAT6qYQE+Ok//Pe8G/T1iMfg9wRL4PQpj/D2BAAI+MFwAPjEw
AD7AsAA+HqL5Pcml+z0uKQA+T/cCPjrnAD5R8wA+sakDPrF0+z2m/gA+jSP1PXKaAD6idPs9
dOcDPj9oAT53SPw9saEAPsbk+D2ES/Y97K/5PS1rAj4dIAA+XCX+PYo4Aj6yBv49fGMCPla5
/j2OmP496dQDPuZPAz4QVgI+BhMBPnW27z0v4QM+CAICPoWfBD6xXP49vd4APmE5AD4ZKQA+
1tQDPgir/z36mAE+zr8DPjCdAT7y3wA+zzkEPqTmAT5WTvk99WL6PWtCAD7Gmgc+syAAPpTI
/D0lKAI+Vvv/PVZf/T2no/89PGkAPqsn/z3sxgI+1bz6PY6JAz7mtwI+0Iz9Pf4FAj6tVfo9
evv9PWT/+T1MiAA+RlUBPusIAD7O1wA+v+kBPox5Az6Ot/s9NRMAPuM0/j0KY/89bDb/PWgw
/j1MWgA+d6IBPuHPAT5yXwA+dOoBPiSl/j1NOvs9+asCPr/QAj4izwA+SYICPgUTAD6yff89
RXb8PTzqAD4rMQI+SHn/Pa3t/z2IiQM+IRMBPgcW/z27/QI+TjvxPXPOBD6wDP89UID9PRw4
Az6ktPw9JBD6PVrqAD7Lq/w90zz+PYt4AD6LegA+8hIAPpACAD7UrAQ+PLkCPoy1BD6d0v89
bb4BPjipAT6dBfo9Jb4GPmdFAj5qbQE+AT8EPt2xAz5w7f89zEUBPtwUAz6iOgY+JMEAPoLR
AT5jMQA+8f/8PZBo/T0hpQI+3GYAPloDBD4F6QA+v6EBPhtmAD4rSAE+J6IDPkS2/T3lzQE+
FSwAPusrAj7wQ/49I+MFPvlW/T2mRQA+eVACPgyyAT6L0AA+AroDPppjAj4uf/892QEEPtgz
AD6Y/wA+mKv+PavgAz7drQM+e8wCPqFXAD4GPgA+floAPq19/D0gWwA+XU3+PV7j9z3lcQI+
8/kGPgOC/j1tIvw9WfUBPiWGAD69ogI+czMFPluIAD4rOAg+SAcCPuxvAj73OAI+kC8DPh/2
/j30xQA+99QBPr3YAD7ZGwE+fhwDPkb//z1IvgE+RzUBPpUaAD5eqAI+plcBPn6qAD6+AQk+
SikAPluo/D32nAM++n//PR1eAD401wM+7OYCPtOCAD4OVwI+IOYEPnJk/z3Tfv89+zgEPmd3
AD4kBAM+j6AEPrUtAT4+BP89X5EBPhMgAz4PegM+Nb/9PfItAT5eOwA+/VL1PYDhAj65swE+
ZfkGPs5hBz5g9QM+tmP+PYIJAz63y/w9RlgHPlyxAz7To/49biABPhfkAz68HQE+DV4APqSq
Aj4uVwE+qlT7Pca1AT670AI+3r8APl7oAj5o3QE+SGAAPjeFAj7y1v09UUYCPqKdAD57qQE+
OikDPm7FBD6mpQc+ND8APm+bAT5pSPo9O9gEPvZIAz5AZgU+gGr8Pe8+Aj7PHAM+H4ACPqYR
Az6rtgE+Bq/6PaBo9z0MkwA+pNACPv/dAj6tggM+JJL5PX24Bz7dXgM+o7cCPpvDAj5HfQM+
3DgBPvPRAD50rQM+klIDPgy2AT7XzgE+aU0DPj10Az4eVgM+6uT/PXJfBD4uIwQ+/zEEPmUg
Aj7tAwg+BtIGPucPBj7VqwM+qaoDPvvVBD4R9gI+jvUFPgRX/z1GfgY+W2sCPuExAD5X+gE+
khIDPkoqBj7vgf49vqICPkBsAj4zzwI+jY0CPoA3BD5tHgE+FvcAPksiAj5gTwA+sxoDPtrX
Aj7/sQM+gYEBPkLwBT4sxQE+FtECPn+oBj6rPwI+YfkBPrufBT4bxgQ+SyYDPt7//j0e7wg+
OokCPnDIAz4e4QA+4OYAPpSgBD57hAE+kyoGPjxvBD5HqgY+IKEDPhPhBD5bAwc+3sUDPuzm
AD75CwU+RysCPlbX/z20XAM+k2UDPgKdBz4ulgE+RbX/PR80Bj5AJwI+jOgAPvcNAT5qCAY+
CaUIPnxuBD6IRAI+IxACPvMbBT4+3gQ+3BIGPl8K+j0hVAU+5EoEPv0CBT7CXgQ+08gDPhzN
AT70pQk+kdMAPmE8/j1NKQA+nnMCPqzRBD7ERgY+19EEPq6VBz6tNwU+tY4APrRLBz4iRQc+
AEoBPkolBT5CuQE+954EPiXiBj4HbAA+ONQEPsgsAz52gQM+UyIFPkHPBD6UUAg+/isFPiw0
BD5pUQU+LB4FPkwsBz792AI+KicGPmCLAT4ZlQY+jUEKPuZxBT7gjQY+k3gFPq2MBT7nZgg+
XMUDPlA/BD44ZQk+6VUEPgEJ+j0fnQI+6DoCPhQ2BD67+QQ+JDAEPsIiBT7nIAQ+zBb+PYEu
CD7RRwA+YvwEPsC+AD7DsAU+YJsCPn4/BT7ZtQE+a20EPv5vBT5DrgQ+nxQCPvS8BT5NvgQ+
P2AJPm5UAj6IjQU+IxUCPr5TBT7xVAY+fQMFPsAuAT65zQU+K6gCPrJvCT7SkAM+0k4HPtW4
Aj5pLgE+v2UHPq+iAj4r9gM+CjAEPhFDBD6nwQY+oYMEPto4Bj6STwU+qP4BPo9OAj5zUQI+
8tUDPmTQAj4FnwM+MMMHPq3IAz46IgE+pOIJPt5gAT7vuQI+c1EFPpWPAz57pwQ+k+kDPmQ+
Az5lCQQ+MYoDPiZQBT5fXAU+lp8FPuASAz5jSgQ+ZLEHPj2sBD7CBgU+N8oEPptYCD5V/gU+
tEsHPsEmBT7BogU++f4BPgtoBT58cgQ+Tj8GPoDgBD5qHwg+I+cCPod2Az7H2wI+dw4EPr52
BT6zGQo+IRAGPj4RBj7A+QQ+AM0HPlkvCT616QQ+474FPo6RAj6I2gY+vvcCPpbYAz7YCgc+
F54IPoT0Aj7U7wU+kZYGPifJBj5YZwU+WF4KPlBACD5XJQY+XK0GPi7/Aj5pOAY+ih8FPqww
Bz7GcwQ+Vi4HPkVVAz6URQM+3o0IPgbaBT5qoAU+Pd4DPt/nAj4HrwU+ZGQFPoUABT70oAY+
o0oHPkNiBz75FgI+l7QDPrQfAj5AYQU+5egDPhuZBj6aTAY+wCoHPpsJBT6M4Ak+BfIBPj+W
Bj4EUwI+qZMEPri4Bj5rlQM+oHYIPg9ECT59Hgg+N/4KPhr7Az6BIwg+z1UHPjt8Bz7XSAM+
fUgFPowPCD48gAc+QcQHPhHdBz4FaAU+d28FPtRsBT5UgQE+8TkDPoo5Bz5PVAU+YPQEPvLo
Az73XgU+0DgIPtVmBT5uvAU+vicHPh3lBj4VzAM+JOkGPjE/Bj4jfwE+qe4EPlmdCD4ragg+
amsGPkGqBz7NUwU+t2YGPs1gBz7onQQ+7ZoEPudoCD4iNwY+LXwFPggDBj5YcQY+iWUHPot1
Bz7mbgk+Q9MAPmLiBD41dAM+xqUEPlJEAj7sgwg+6tEIPutmCD7d+gY+z6gGPpYSBj6DZQc+
MLALPjqRBD69IgM+kPAJPixbCz5v/AY+tDQIPqo1Bz4gMQU+HMoGPqAYBD4lQQc+VygEPncs
BD7h6QY+GTkEPrmSBz6A7Ac+UZMIPgOtBT5bxgc+oN8EPmmHBj41Ewc+WxsJPuSUAj5zdQM+
N40EPrnxBz5nTAI+Ok4HPiLaCj7ghgY+tPUGPormBT4ffwY+g4QEPjMPBj5DFQc+9ksIPkAO
Bz5eZgc+B+QEPu8TAj4kKAU+CdsIPunHBz7qjQY+pj8KPnsfBT5hUwI+UHEHPg1ACz4YHQQ+
uIgCPp30Bj6qQAc+rTsIPgq7AT5djAc+AIIBPsoBBj5JKwY+Hm4IPq+ZBz4pygU+gn8FPgzT
Bj4tfQQ+GPYCPpOmBj4vawU+tckEPqCBCD5Ctwo+8PgBPtUSAT4apgQ+ICcHPtw4Bz5W1wg+
lAQKPovlBj6qFwc+ngQKPq2ZAz4OFQY+vNoEPr+wBz7Uswg+DlMJPjy7AT4FYgg+VFwBPhyJ
Bz5YaAk+pQMIPpvZCT7vqgU+A8EEPqf+Bj4goAg+I9IFPqasCT4mEwo+6QIGPhyyBj5PmQQ+
AlcDPpx8Bz6Afgg+EaUKPl2GCD6L0wc+6kIFPnpEBT45qAk+I+sKPt1xBj5Vcgk+pvIDPj9t
Bz4tEAo+V8gIPkGNBT7avAU+CcwDPiL6BT58iwg+rt4IPn7lBT6Prgk+hAIGPtUeBz6b2wY+
rlYIPrkUBD6WFQM+XgwFPt3XBz6fIQk+8vEGPqjICj6WCgc+opYDPtP4CT7P7AQ+geUIPg0u
Bj5uhgc+Y0IGPnlyBD73PAc+F0MDPpVUCD5xNgk+9RsLPiNvCD6Mogs+5iwLPvKYCT4mfgw+
G6QEPqX2CT4ZXww+sW4GPufdAz41zgY+GcoIPovZBj5PJAQ+r8MJPn7kCD4eBQo+IccIPjNV
CT4GUQY+u9AGPrLCBT50lwU+GqcFPlgcCD7EVQY+zh4FPnCuBT4trwQ+FwELPonpCT5fjwg+
SEUGPtLjBj57rwk+g7YLPiCyCz6AhwQ++MkIPlqMBz6r6gU+cC0JPqtRCT4PmAk+Zp8GPn2x
Bj6EOQg+wzYEPgnqBz71rAc+RzwJPpFxCj76vwk+m8IIPpr+CD5i8QM+HVwIPmE0Cz7HfAU+
+ZQGPuOqBj62Egc+QZsGPm0VCT7ahAg+PUEEPsPWAz7GUgk+ezgIPqhBBz5rDwU+EKUHPvai
Bz4HSQo+jGcJPjsKCT5IWwk+JisGPloaCD7vfwQ+CM0KPnI5BT4wZwg+g8gIPgIiCj7dNAs+
smgIPgyRCj4dmAY+OLwEPlJWCz7j0wg+M84GPnEtBT7P1gk+WBUMPg7mBj78jwk+9bUHPmni
Bj4PdAk+GkIFPv03BT6q1go+vF8GPrO6BT4t8QU+L0UIPpXNBT5XFAc+7xYIPtSiBz4g8AM+
6nIGPt7eBz7AdQU+w4IHPq36Bz6U8Ak+wNYNPutcCj4tqwY+H6gKPn4WCT7JkQU+gKcLPjhW
BD4i5As+gxYGPnqgCD7mtAU+p/kGPqeICD7HRQg+VbAIPkvkCj7E9AU+txsIPoeeBj5aXQk+
/AIGPuezCj7Vugc+N1YHPiN+Bz7V0Ac+2A4IPuMfBz4VOAo+ZCgDPst2CT5HMwo+m4kHPuC5
CT6iagg+dY4KPkB1Bj6tQwY+7bcIPseEBT7UHgk+COgLPvh0CT4oFgw+bU8HPpnYCD68hQg+
GTkHPhRgCT7doAo+4SQKPugECz7nrQc+oW8HPkhWCz4gRwg+oagJPhmXCD5tPgc+OQIKPir2
BD7aAgo+ZiwIPhRYBz4TMwo+o3oIPvD1Bz6FBgk+IyEJPiP0Bj47TAo+IjoKPlvMBz5BxAc+
lQwKPhoXCT7J8Ak+oPILPtGjDD6zPwo+BMQHPpSqBT489Ak+Q/AGPhP0Cz5iSg8+XP8JPjpu
Dj4d+gc+W3MNPoHPCj5PBwk+pwsNPoInBD7n+Aw+K8IJPtQfCj45mA0+f6MKPpcZBT4BDwk+
mPcGPv18DT5ddwY+ZcwLPmsICz4iygU+UMEKPsrnBj6E9AU+zoYGPlwHBj6tyQg+8yQIPnk9
CT5FFQs+mZQHPtBCCD5stgg+7dsIPsaFBz4Btgk+5k0MPh33Cj4eBwk+5ywKPsgnCT7PJQg+
ZuMJPndpBz5+lw4+MCUMPsMXCz7cIgc+TsYLPnTOCz4cjQQ+YqUIPvnHCj64yQY+GsAHPp7D
DD5CsAo+694GPpUVCj7JWgk+QjUGPlqPDT6mmQs+TPwJPk0LCz40dQY+DLYIPpAPCj7DfQk+
izEGPg==</AssayYData></Step><Step><CommonData><SampleLocation>4</SampleLocation><SampleID></SampleID><SampleGroup></SampleGroup><SampleInfo></SampleInfo><SampleRow>C</SampleRow><SamplePlate>1</SamplePlate><WellType>WASH</WellType><Concentration>-1</Concentration><ConcentrationUnits>µg/ml</ConcentrationUnits><MolarConcentration>-1</MolarConcentration><MolarConcUnits>nM</MolarConcUnits><MolecularWeight>-1</MolecularWeight><Temperature>30</Temperature><StartTime>936583</StartTime><AssayTime>120</AssayTime></CommonData><FlowRate>1000</FlowRate><StepType>BASELINE</StepType><StepName>Baseline</StepName><StepStatus>OK</StepStatus><ActualTime>120.001</ActualTime><CycleTime>0.2</CycleTime><AssayXData Points="600">AMBdRM3MXUSa2V1EZuZdRETzXUQAAF5E3QxeRJoZXkRmJl5EMzNeRBBAXkTuTF5EmlleRHdm
XkQzc15EEIBeRM2MXkSamV5EZqZeRDOzXkQAwF5E3cxeRJrZXkR35l5EM/NeRBAAX0TdDF9E
mhlfRHcmX0QzM19EEEBfRN1MX0SqWV9EZmZfRDNzX0QQgF9E3YxfRJqZX0SHpl9EM7NfRBDA
X0TNzF9EmtlfRIfmX0RE819EEABgRM0MYESqGWBEZiZgRDMzYEQQQGBE3UxgRJpZYER3ZmBE
M3NgRBCAYETNjGBEmplgRIemYEREs2BEAMBgRN3MYESa2WBEd+ZgRDPzYEQAAGFEzQxhRJoZ
YUR3JmFERDNhRBBAYUTNTGFEmllhRHdmYUQzc2FEEIBhRM2MYUSqmWFEZqZhRESzYUQAwGFE
zcxhRJrZYURm5mFERPNhRBAAYkTdDGJEmhliRGYmYkQzM2JEEEBiRM1MYkSqWWJEd2ZiRDNz
YkQAgGJEzYxiRKqZYkRmpmJEM7NiRBDAYkTdzGJEmtliRHfmYkRE82JEEABjRN0MY0SaGWNE
ZiZjREQzY0QQQGNE3UxjRJpZY0R3ZmNERHNjRACAY0TNjGNEmpljRGamY0REs2NEEMBjRM3M
Y0Sa2WNEZuZjRDPzY0QAAGREzQxkRJoZZER3JmREMzNkRBBAZETNTGREqllkRHdmZEREc2RE
EIBkRM2MZESqmWREd6ZkRDOzZEQAwGREzcxkRJrZZERm5mREM/NkRBAAZUTdDGVEmhllRGYm
ZUQzM2VEEEBlRM1MZUSaWWVEZmZlRERzZUQAgGVE3YxlRJqZZUR3pmVEM7NlRBDAZUTNzGVE
mtllRGbmZURE82VEAABmRM0MZkSqGWZEdyZmREQzZkQQQGZE3UxmRJpZZkR3ZmZEM3NmRBCA
ZkTdjGZEmplmRHemZkQzs2ZEAMBmRN3MZkSa2WZEd+ZmRETzZkQQAGdEzQxnRJoZZ0R3JmdE
MzNnRABAZ0TdTGdEmllnRIdmZ0Qzc2dEAIBnRM2MZ0SqmWdEZqZnRESzZ0QAwGdEzcxnRJrZ
Z0R35mdEM/NnRBAAaETNDGhEmhloRHcmaEREM2hEEEBoRM1MaESqWWhEZmZoRERzaEQAgGhE
3YxoRJqZaER3pmhEM7NoRBDAaETNzGhEqtloRGbmaEQz82hEAABpRM0MaUSqGWlEZiZpRDMz
aUQQQGlE3UxpRJpZaURmZmlERHNpRBCAaUTNjGlEqplpRGamaUQzs2lEAMBpRM3MaUSa2WlE
d+ZpRETzaUQQAGpEzQxqRJoZakR3JmpEMzNqRBBAakTdTGpEqllqRGZmakQzc2pEEIBqRM2M
akSqmWpEd6ZqRDOzakQQwGpEzcxqRJrZakR35mpEM/NqRBAAa0TNDGtEmhlrRHcma0QzM2tE
EEBrRM1Ma0SqWWtEZmZrRERza0QAgGtE3YxrRJqZa0R3pmtEM7NrRBDAa0TdzGtEmtlrRGbm
a0RE82tEEABsRN0MbESaGWxEZiZsREQzbEQAQGxEzUxsRKpZbERmZmxEM3NsRBCAbETNjGxE
qplsRHembEQzs2xEAMBsRM3MbESa2WxEZuZsRDPzbEQAAG1E3QxtRKoZbUR3Jm1EMzNtRBBA
bUTNTG1EmlltRGZmbUREc21EAIBtRN2MbUSamW1Ed6ZtRESzbUQAwG1EzcxtRKrZbURm5m1E
M/NtRAAAbkTNDG5EmhluRHcmbkREM25EAEBuRM1MbkSaWW5Ed2ZuRERzbkQAgG5EzYxuRKqZ
bkR3pm5EM7NuRADAbkTdzG5EqtluRHfmbkQz825EAABvRM0Mb0SaGW9EdyZvRDMzb0QQQG9E
zUxvRKpZb0SHZm9ERHNvRACAb0TdjG9EmplvRGamb0Qzs29EEMBvRM3Mb0Sa2W9EZuZvRDPz
b0QQAHBEzQxwRJoZcERmJnBERDNwRABAcETdTHBEmllwRGZmcEREc3BEEIBwRM2McESamXBE
d6ZwRDOzcEQQwHBEzcxwRKrZcERm5nBEM/NwRBAAcUTNDHFEmhlxRHcmcUREM3FEAEBxRN1M
cUSaWXFEd2ZxRDNzcUQQgHFE3YxxRJqZcURmpnFERLNxRBDAcUTNzHFEmtlxRHfmcUQz83FE
AAByRN0MckSaGXJEZiZyRDMzckQQQHJE3UxyRJpZckRmZnJERHNyRBCAckTdjHJEqplyRHem
ckQzs3JEEMByRO7MckSa2XJEZuZyRDPzckQQAHNE3QxzRJoZc0RmJnNEMzNzRBBAc0TdTHNE
qllzRHdmc0Qzc3NEEIBzRM2Mc0SqmXNEd6ZzRDOzc0QAwHNEzcxzRJrZc0Rm5nNEM/NzRAAA
dETdDHREmhl0RGYmdEQzM3REAEB0RM1MdESaWXREd2Z0RDNzdEQQgHREzYx0RJqZdERmpnRE
M7N0RBDAdETdzHREmtl0RGbmdERE83REEAB1RN0MdUSqGXVEdyZ1RDMzdUQQQHVEzUx1RKpZ
dURmZnVEM3N1RACAdUTNjHVEmpl1RHemdUQzs3VEAMB1RN3MdUSa2XVEZuZ1RDPzdUQAAHZE
zQx2RJoZdkRmJnZEMzN2RABAdkTdTHZEmll2RGZmdkQzc3ZEEIB2RM2MdkSqmXZEd6Z2RDOz
dkQAwHZE3cx2RJrZdkRm5nZERPN2RBAAd0TdDHdEmhl3RGYmd0QzM3dEEEB3RN1Md0SqWXdE
d2Z3RERzd0QAgHdEzYx3RJqZd0RmpndERLN3RBDAd0TdzHdEmtl3RHfmd0RE83dEEAB4RM0M
eESaGXhEZiZ4REQzeEQAQHhEzUx4RJpZeERmZnhEM3N4RBCAeETdjHhEmpl4RHemeEQzs3hE
EMB4RN3MeESa2XhEd+Z4RETzeEQQAHlE3Qx5RKoZeUR3JnlEMzN5RBBAeUTdTHlEqll5RHdm
eUQzc3lEEIB5RN2MeUSamXlEZqZ5RESzeUQAwHlEzcx5RJrZeURm5nlERPN5RBAAekTdDHpE
mhl6RHcmekREM3pEEEB6RN1MekSaWXpEd2Z6RDNzekQQgHpE3Yx6RJqZekRmpnpERLN6RBDA
ekTNzHpEmtl6RHfmekRE83pEEAB7RM0Me0SqGXtEdyZ7RDMze0QAQHtEzUx7RJpZe0R3ZntE
M3N7RBCAe0TdjHtEmpl7RHeme0REs3tE</AssayXData><AssayYData Points="600">2scKPr5xCz79tgc+p1gGPteACj4pbwY+GL0EPpY3Bj6+SgM+m24DPvkHBD6LNAY+P8QDPn4+
BD5kRgA+u68FPkkrBD4KSAI+sAIBPp2PAT7XJAM+PiAAPvsAAD5aiAE+XMX/PaTx/D0i9wE+
NcH+PTSY/z1zpf09xUAAPit2AD5zW/w90Wf+PUVt+j3rRgM+9OX9PdGcAD4LHvo9dk35PdBK
AT7skfw93sT7PR7E9j0difs9rBYBPsdd+D0lz/E9lg8APk4a/T3NvAE+++/4Pe1R9T0/3PI9
gqTzPf+q9z0Uy/o9fL70PVZk+T0aBPI9QITzPQqx9z1+FPM9RcTvPUco+T2ZvPU97Sb6PQq6
8j1omPY9y0X1PcsO+T11Avo9cxTxPRPY8z2RyvU9i+T1Pf+B9z3Dc/o9JVH0PTrU8D2Ume49
KaH4PaKW9D3RCvY9eRf3PW8Z9D19f+Y9Tqr9Pdwk9j20GOs9n/bqPRQF+D1J6PE9DPjuPQMh
9T03vPQ97WvtPUl48T1AzPU9Uj3oPYm97D0rsvM9SjDtPY624j30QOs995LsPXgw9j3zUO89
Vab0PaXz6j3VFOs9V8LkPe2a7T2se/A9ibHwPe+J6D2WCu49bYbuPece9j3Ou+s9EQjtPaBz
7T1m4O89wjfrPSWI7T3c9PA95uXqPQEU7T03Fek9z6nvPexp8T0O8ug9lZLtPWJ95D0jZ+M9
dYTwPY9C7j2wl+k9iJfqPfLg6j1nT+Y9S3nrPXSQ7z2X0+g9VcPlPc6C6j2rkOU98JfrPaJo
6T0pG/A94iPzPdEL4j1g5+Y9Lg/oPSMW5j3UX+893orlPaHs7T2kN+s90lnqPYXM4T1c3uM9
zpjkPR/45T0MTOo99sXsPQ227T0T49899JHkPXGJ5j3SLOg9NEDmPXP/8T3UJeY9FZvyPfhE
5D3cLug9ioXtPdDd4T3Zjug9mKLmPf/+5D0Z9ec96sHdPYsr5j0C5Oo9+HXpPebL5T0EMOk9
qUfgPVoy6z0jAeA9zuXqPfI/2z2Ii+Y9xsDsPbQ75D1BjOY9qGrqPRck5j3HeeE9RsnmPZia
7D3dzec946XjPTpM2T2wUug9P4zqPV/h4j2zpOE9LNPlPYVF3T1r6uI9xxTlPV4f4D0ileY9
VY3lPfSK4z0ixt892S7iPX/s5j0CaeM95fvrPRsk5j2lveU9Ii/nPW3C5j3LS9w9XM3lPaDm
6j2MveQ97fDlPUYL4j1uct89VfziPc565z30zd092RrfPUYD5D2ieeM9+HnaPYfo3j1T8O89
X8vnPYkU4z3TQd89d6flPc2f3z2U5OQ9+UXgPR3S4j0yqeI9SzbgPVNj2z3Uz+c987vcPbxo
5j3fM9g9vijdPXui3D0XoeE9EUfiPccn7D0Rs9w9+J/ePdsn4z3fhN89d7niPeel3j3VMOc9
ftLfPWM94T0YOeI99bngPU6u2z2P3t0979ThPQXY5D3qAeY9XiHpPb7U2T1wOuk9yy3ePY88
4D0CY9k9fCLbPV3C4T2VUdo93JvePYPU2D3B0tk9fxDaPUfZ4T0AgOI9wJPWPUMw3D2qGd89
WlLaPcws2j2ogd09hDHaPU2n5D2WvNg9ZhbdPX0z4T00p+Q9KUTgPVWm3j3QXd49McLePcIZ
1j3aKt09sb7cPXWo4j2H/uI9JSvfPScQ3T3k9d89N+HVPV2n3T2fy9s9o6zgPUvj2z2Notw9
vtzRPTUo3D0r8949cfDePWRM3j09EeE9S/HaPdxd1z0O5d49yDTaPWUw3z1IeOE96mrTPTeP
1z0+oNE9MRPXPZwQ2j3oo9k9UKzUPbXh3z28XN49Zk7dPSVY1z2mJtg9fE/XPduM3T1Wfdc9
WkXePfYP2D2IHt89oEfbPQdK2j226t09dePYPRPG2j0GKdo9OEvYPeiE4T1WNNY9C+LfPc5Q
2T3FgNw9m3XePXzi2j0bHd89qCbfPfugzT1FiuA92BPaPaHv2j3Ymt09KuXVPTFo1j3Co9c9
78fXPfV22T1pHtg9zv/OPWHU2D2vid89oq/TPQAI2j2mo9Y9TEXYPelj3z17eNo95C/XPcUg
0z3fats9RpfaPSEl1z2wzd49GAPUPVYy3D0tm9A9jSrcPRSC2j3nH+A9qM/TPdMx3D3BPNY9
cvXTPXCc2D0HRdw9odTYPSGI0j0cAto9G7/SPcAT0z0Hwto9oV3RPYPu1D0uANc9aJHKPUVx
1T3yptU9YTfVPbQs3z2yUdo9G+nSPa1v1T3FSNw9eGzUPeBgzT0iSNY9NijaPdAx0z0nms09
7NXQPYT81T22Ddc9L8fWPehC0T2uHtY9Mc7QPU8q1T1ux9Q9N3HaPR3p0j1/9dA9cxHUPaPk
2j3YPtc9iDDYPdF23D3nKt89IpzVPRD42j2JVtg9LAPZPTsl1D1y9tY9zuPbPafb4j2j4tY9
eiLTPbZZ2D1B29g9CTHdPWTd0D0GL9k9vyTTPRfQ0z13UNk9JN7cPRz50T2HMdk9ONfUPdsT
1T2P8NY9D9jUPUQa1z3VxNk91zPWPUdG0z0sZtU9pm/TPR0Y1T22qNQ98Z3UPd6p2T14vNY9
f5fWPQ/h1T0tlNw94t/WPYyizz0o7do9hBnWPe7X1T2NhtE9orLaPXat0D07edc9BOPbPR0k
2D1su9w9MrDYPV7H0D1IW9U9VlPTPUbb1T2Q49g9/UTZPRmH1j0t5849PwzLPZU1zj0fo9I9
FmjYPecV2D3WrNY9uIbUPZ6l0z0lTNU9ed/PPRtJ1z2Y9dA9BrHdPUf40j1s09s9C9bVPXfZ
1T1CI989SvrVPQMM2z0L8M091SrSPd+D1D04v9U9jR/PPXnu2D15ysY9jLnbPSLrzT3G89o9
ydLdPdlQ0z3WHNg9G63SPYqh2T2NjdM9Ru3NPc4S1T3Kj9Y94N3UPewo0z0C0to93FLTPUhe
2j0gUNM9G0fYPea8zj0Q09c9TTbQPbkF0z3zPNM9T1vRPbKy0T2R7ts9YXTRPTJi2T2aF9Y9
De7WPdD20D37N9k9XRPOPY5E0z1C6NQ9TVvRPfqxzz3/N9c9EZvVPSC+1T1b/tQ9gW/TPTp5
zj1b5889YMXTPU9N1j2SUNQ9A3PLPd521D2xP809MW7PPZ77zz3gnc49HarPPepwzD1mps09
KlPaPfErzz0Q7tM9H2LYPbNKzz27Ss09</AssayYData></Step><Step><CommonData><SampleLocation>10</SampleLocation><SampleID></SampleID><SampleGroup></SampleGroup><SampleInfo></SampleInfo><SampleRow>C</SampleRow><SamplePlate>1</SamplePlate><WellType>KSAMPLE</WellType><Concentration>-1</Concentration><ConcentrationUnits>µg/ml</ConcentrationUnits><MolarConcentration>-1</MolarConcentration><MolarConcUnits>nM</MolarConcUnits><MolecularWeight>-1</MolecularWeight><Temperature>30</Temperature><StartTime>1067818</StartTime><AssayTime>1400</AssayTime></CommonData><FlowRate>1000</FlowRate><StepType>ASSOC</StepType><StepName>Association</StepName><StepStatus>OK</StepStatus><ActualTime>1194</ActualTime><CycleTime>0.2</CycleTime><AssayXData Points="5970">EcB7RN7Me0S72XtEiOZ7RETze0QRAHxE7gx8RLsZfESIJnxEVTN8RBFAfETuTHxEu1l8RIhm
fERVc3xEIYB8RN6MfESrmXxEiKZ8RFWzfEQRwHxE7sx8RKvZfESI5nxERPN8RBEAfUTuDH1E
qxl9RIgmfUREM31EIUB9RN5MfUSrWX1EiGZ9RERzfUQRgH1E7ox9RKuZfUSIpn1ERLN9RCHA
fUTezH1Eu9l9RIjmfURE831EIQB+RN4MfkSrGX5EdyZ+REQzfkQRQH5E7kx+RKtZfkSIZn5E
VXN+RBGAfkTujH5Eq5l+RHemfkREs35EIcB+RO7MfkSr2X5Ed+Z+RETzfkQRAH9E3gx/RKsZ
f0R3Jn9EVTN/RBFAf0TuTH9Eq1l/RHdmf0REc39EEYB/RN6Mf0S7mX9Ed6Z/RFWzf0QRwH9E
3sx/RKvZf0SI5n9ERPN/RBEAgERvBoBE3QyAREQTgESiGYBEESCARHcmgETdLIBEPDOARKo5
gEQRQIBEd0aARN1MgEREU4BEolmARAhggERvZoBE3WyARDxzgESqeYBECICARHeGgETdjIBE
RJOARKqZgEQIoIBEd6aARNWsgEREs4BEormARBHAgERvxoBE3cyARDzTgESq2YBEEeCARHfm
gETd7IBERPOARKr5gEQIAIFEdwaBRNUMgUQ8E4FEohmBRBEggURvJoFE3SyBRDwzgUSiOYFE
EUCBRHdGgUTdTIFEPFOBRKJZgUQRYIFEb2aBRN1sgUREc4FEqnmBRBGAgURvhoFE1YyBRDyT
gUSimYFEEaCBRG+mgUTVrIFERLOBRKq5gUQRwIFEd8aBRNXMgURE04FEotmBRBHggURv5oFE
3uyBRDzzgUSq+YFEEQCCRHcGgkTeDIJERBOCRKIZgkQIIIJEfyaCRNUsgkQ8M4JEojmCRBFA
gkRvRoJE3kyCRERTgkSqWYJECGCCRHdmgkTVbIJEPHOCRKJ5gkQIgIJEd4aCRN6MgkREk4JE
qpmCRAiggkRvpoJE3qyCRDyzgkSiuYJEEcCCRG/GgkTVzIJEPNOCRLLZgkQR4IJEd+aCRNXs
gkRE84JEovmCRAgAg0RvBoNE1QyDREQTg0SqGYNECCCDRG8mg0TVLINERDODRKo5g0QIQINE
b0aDRNVMg0REU4NEolmDRAhgg0RvZoNE3myDRDxzg0SieYNECICDRG+Gg0TVjINERJODRKKZ
g0QRoINEb6aDRNWsg0REs4NEqrmDRBHAg0RvxoNE3syDRDzTg0Sq2YNECOCDRHfmg0TV7INE
PPODRKr5g0QRAIREdwaERN4MhEREE4REohmERAgghERvJoRE3iyERDwzhESiOYREEUCERG9G
hETeTIRERFOERKJZhEQIYIREb2aERNVshEQ8c4REonmERBGAhERvhoRE3oyERDyThESimYRE
CKCERG+mhETVrIRERLOERKK5hEQRwIREb8aERN7MhEQ804REqtmERBHghER35oRE3uyERETz
hESi+YREEQCFRG8GhUTeDIVEPBOFRKoZhUQRIIVEdyaFRN4shUQ8M4VEojmFRBFAhURvRoVE
3kyFRERThUSiWYVECGCFRHdmhUTVbIVERHOFRKp5hUQRgIVEb4aFRN6MhUREk4VEopmFRAig
hURvpoVE3qyFRDyzhUSquYVEEcCFRHfGhUTezIVEPNOFRKLZhUQR4IVEb+aFRN7shUQ884VE
qvmFRAgAhkRvBoZE3gyGRDwThkSiGYZEESCGRHcmhkTeLIZERDOGRKI5hkQRQIZEd0aGRN5M
hkQ8U4ZEolmGRAhghkR3ZoZE3myGRDxzhkSqeYZECICGRG+GhkTejIZERJOGRKKZhkQRoIZE
b6aGRNWshkREs4ZEqrmGRAjAhkRvxoZE1cyGRDzThkSq2YZEEeCGRG/mhkTe7IZERPOGRKL5
hkQIAIdEbwaHRN4Mh0Q8E4dEohmHRBEgh0RvJodE1SyHRDwzh0SqOYdEEUCHRHdGh0TVTIdE
RFOHRKpZh0QIYIdEb2aHRN5sh0Q8c4dEonmHRBGAh0R3hodE1YyHRESTh0SimYdEEaCHRG+m
h0TVrIdERLOHRKq5h0QRwIdEb8aHRN7Mh0RE04dEqtmHRAjgh0R35odE1eyHRDzzh0Sq+YdE
EQCIRG8GiETeDIhEPBOIRKoZiEQRIIhEbyaIRN4siEQ8M4hEqjmIRBFAiER3RohE1UyIRERT
iESqWYhEEWCIRHdmiETebIhEPHOIRKp5iEQIgIhEb4aIRN6MiEREk4hEqpmIRBGgiERvpohE
1ayIRDyziESiuYhECMCIRG/GiETezIhEPNOIRKLZiEQR4IhEd+aIRNXsiERE84hEovmIRBEA
iURvBolE3gyJRDwTiUSqGYlEESCJRG8miUTeLIlEPDOJRKI5iUQIQIlEd0aJRN5MiUREU4lE
olmJRAhgiURvZolE3myJRDxziUSieYlECICJRHeGiUTejIlEPJOJRKqZiUQIoIlEd6aJRN6s
iUREs4lEormJRBHAiUR3xolE3syJRDzTiUSi2YlEGeCJRG/miUTe7IlEPPOJRKr5iUQRAIpE
dwaKRN4MikQ8E4pEqhmKRBEgikRvJopE1SyKRDwzikSiOYpEEUCKRG9GikTVTIpEPFOKRKpZ
ikQIYIpEd2aKRNVsikREc4pEonmKRBGAikRvhopE3oyKRDyTikSimYpEEaCKRG+mikTerIpE
RLOKRKq5ikQIwIpEb8aKRNXMikRE04pEotmKRBHgikRv5opE3uyKRETzikSq+YpECACLRHcG
i0TeDItEPBOLRKoZi0QRIItEbyaLRNUsi0REM4tEojmLRBFAi0RvRotE1UyLRDxTi0SqWYtE
CGCLRHdmi0TebItETHOLRKp5i0QRgItEb4aLRN6Mi0Q8k4tEopmLRAigi0R3potE3qyLRESz
i0SiuYtECMCLRHfGi0TVzItERNOLRKrZi0QI4ItEd+aLRNXsi0RE84tEqvmLRAgAjER3BoxE
1QyMRDwTjESqGYxEESCMRHcmjETVLIxEPDOMRKo5jEQRQIxEb0aMRNVMjEREU4xEolmMRBFg
jER3ZoxE3myMRDxzjESieYxEEYCMRHeGjETVjIxEPJOMRKqZjEQIoIxEd6aMRN6sjEREs4xE
ormMRBHAjERvxoxE3syMRETTjESi2YxECOCMRG/mjETV7IxEPPOMRKr5jEQRAI1EbwaNRNUM
jUQ8E41EohmNRAggjURvJo1E3iyNRDwzjUSqOY1EEUCNRHdGjUTVTI1EPFONRKpZjUQRYI1E
d2aNRNVsjUREc41EonmNRBGAjURvho1E1YyNRDyTjUSqmY1EEaCNRG+mjUTVrI1ERLONRKK5
jUQIwI1Eb8aNRNXMjURE041EotmNRBHgjURv5o1E3uyNRDzzjUSi+Y1ECACORHcGjkTVDI5E
RBOORKIZjkQRII5EbyaORNUsjkREM45EqjmORBFAjkRvRo5E3kyORDxTjkSqWY5ECGCORHdm
jkTmbI5EPHOORKp5jkQIgI5Ed4aORNWMjkQ8k45EopmORBGgjkRvpo5E1ayORDyzjkSquY5E
EcCORHfGjkTVzI5ERNOORKrZjkQI4I5Eb+aORNXsjkQ8845EqvmORAgAj0RvBo9E1QyPRDwT
j0SiGY9EESCPRG8mj0TeLI9EPDOPRKo5j0QIQI9Eb0aPRNVMj0REU49EqlmPRBFgj0RvZo9E
3myPRDxzj0SqeY9ECICPRG+Gj0TejI9ERJOPRKqZj0QRoI9Eb6aPRNWsj0REs49EqrmPRAjA
j0Rvxo9E3syPRETTj0Si2Y9ECOCPRG/mj0Te7I9EPPOPRKL5j0QIAJBEbwaQRNUMkEQ8E5BE
ohmQRBEgkER3JpBE3iyQREQzkESiOZBECECQRHdGkETVTJBERFOQRKpZkEQRYJBEb2aQRN5s
kEREc5BEonmQRBGAkERvhpBE5oyQRDyTkESimZBECKCQRG+mkETVrJBEPLOQRKK5kEQRwJBE
b8aQRNXMkERE05BEotmQRBHgkERv5pBE3uyQRDzzkESi+ZBEEQCRRG8GkUTVDJFEPBORRKoZ
kUQRIJFEdyaRRN4skUQ8M5FEojmRRBFAkURvRpFE3kyRRDxTkUSiWZFECGCRRHdmkUTebJFE
PHORRKJ5kUQRgJFEb4aRRNWMkUQ8k5FEqpmRRBGgkURvppFE1ayRRDyzkUSquZFECMCRRG/G
kUTezJFERNORRKLZkUQR4JFEb+aRRNXskURE85FEovmRRAgAkkR3BpJE3gySRDwTkkSiGZJE
CCCSRHcmkkTeLJJERDOSRKI5kkQIQJJEb0aSRNVMkkREU5JEolmSRBFgkkRvZpJE3mySRDxz
kkSqeZJECICSRHeGkkTVjJJEPJOSRKqZkkQIoJJEb6aSRNWskkQ8s5JEormSRBHAkkRvxpJE
1cySRDzTkkSq2ZJECOCSRHfmkkTV7JJERPOSRKr5kkQIAJNEbwaTRN4Mk0Q8E5NEqhmTRBEg
k0RvJpNE3iyTRDwzk0SqOZNEEUCTRHdGk0TeTJNEPFOTRLJZk0QRYJNEd2aTRNVsk0Q8c5NE
onmTRBGAk0R3hpNE1YyTRDyTk0SqmZNECKCTRHemk0TVrJNEPLOTRKq5k0QRwJNEb8aTRN7M
k0RE05NEotmTRAjgk0Rv5pNE3uyTRETzk0Si+ZNECACURHcGlETeDJREPBOURKIZlEQRIJRE
dyaURN4slEQ8M5REqjmURAhAlERvRpRE3kyURDxTlESiWZRECGCURHdmlETVbJRERHOURKJ5
lEQRgJREd4aURN6MlEQ8k5REqpmURBGglERvppRE3qyURDyzlESquZRECMCURG/GlETezJRE
PNOURKLZlEQR4JREd+aURN7slEQ885REovmURAgAlUR3BpVE3gyVRDwTlUSqGZVEESCVRG8m
lUTVLJVERDOVRKI5lUQIQJVEb0aVRNVMlUQ8U5VEqlmVRBFglUR3ZpVE1WyVRDxzlUSieZVE
EYCVRG+GlUTejJVERJOVRKKZlUQIoJVEb6aVRN6slUREs5VEormVRBHAlURvxpVE1cyVRETT
lUSi2ZVECOCVRG/mlUTV7JVEPPOVRKr5lUQRAJZEdwaWRN4MlkQ8E5ZEohmWRAgglkR3JpZE
1SyWRDwzlkSiOZZEEUCWRG9GlkTVTJZERFOWRKJZlkQIYJZEb2aWRNVslkQ8c5ZEonmWRBGA
lkR3hpZE3oyWRDyTlkSimZZEEaCWRHemlkTVrJZEPLOWRKK5lkQRwJZEb8aWRN7MlkRE05ZE
qtmWRBHglkR35pZE1eyWRDzzlkSi+ZZECACXRG8Gl0TeDJdEPBOXRKoZl0QIIJdEdyaXRN4s
l0REM5dEqjmXRBFAl0R3RpdE1UyXRDxTl0SiWZdEEWCXRHdml0TVbJdEPHOXRKJ5l0QRgJdE
d4aXRNWMl0REk5dEqpmXRAigl0R3ppdE3qyXRESzl0SiuZdECMCXRG/Gl0TezJdERNOXRKrZ
l0QI4JdEb+aXRNXsl0Q885dEqvmXRBEAmERvBphE3gyYRDwTmESiGZhEESCYRHcmmETeLJhE
PDOYRKo5mEQIQJhEd0aYRNVMmEREU5hEolmYRAhgmERvZphE3myYRDxzmESqeZhECICYRHeG
mETVjJhEPJOYRKKZmEQRoJhEd6aYRNWsmEQ8s5hEqrmYRAjAmERvxphE3syYRDzTmESi2ZhE
COCYRG/mmETV7JhERPOYRKr5mEQIAJlEdwaZRN4MmUQ8E5lEohmZRBEgmURvJplE3iyZREQz
mUSqOZlECECZRHdGmUTVTJlERFOZRKJZmUQIYJlEd2aZRNVsmUREc5lEonmZRAiAmUR3hplE
1YyZRDyTmUSqmZlECKCZRHemmUTerJlERLOZRKq5mUQIwJlEb8aZRNXMmURE05lEotmZRAjg
mUR35plE1eyZRDzzmUSi+ZlECACaRG8GmkTVDJpEPBOaRKoZmkQIIJpEbyaaRNUsmkRMM5pE
ojmaRBFAmkR3RppE3kyaRDxTmkSiWZpEEWCaRHdmmkTebJpERHOaRKp5mkQIgJpEb4aaRN6M
mkREk5pEopmaRAigmkRvpppE1ayaRDyzmkSiuZpECMCaRHfGmkTVzJpEPNOaRKrZmkQR4JpE
d+aaRNXsmkQ885pEovmaRBEAm0R3BptE3gybRDwTm0SqGZtEESCbRHcmm0TeLJtEPDObRKo5
m0QRQJtEd0abRNVMm0REU5tEqlmbRBFgm0RvZptE3mybRERzm0SqeZtEEYCbRHeGm0TVjJtE
PJObRKqZm0QRoJtEd6abRNWsm0Q8s5tEqrmbRBHAm0RvxptE3sybRETTm0Si2ZtECOCbRG/m
m0Te7JtEPPObRKr5m0QIAJxEbwacRNUMnEREE5xEqhmcRBEgnER3JpxE3iycREQznESiOZxE
EUCcRHdGnETeTJxEPFOcRKJZnEQIYJxEd2acRNVsnEQ8c5xEonmcRBGAnERvhpxE3oycREST
nESimZxEEaCcRHemnETerJxEPLOcRKq5nEQIwJxEd8acRN7MnEQ805xEotmcRAjgnER35pxE
3uycRDzznESq+ZxECACdRHcGnUTVDJ1EPBOdRKoZnUQRIJ1EbyadRN4snUREM51EojmdRBFA
nURvRp1E3kydRERTnUSiWZ1EEWCdRHdmnUTebJ1ERHOdRKp5nUQRgJ1Eb4adRNWMnUREk51E
qpmdRBGgnUR3pp1E3qydRDyznUSquZ1ECMCdRG/GnUTezJ1EPNOdRKLZnUQI4J1Ed+adRN7s
nURE851EovmdRAgAnkR3Bp5E3gyeRDwTnkSiGZ5EESCeRG8mnkTeLJ5ERDOeRKI5nkQRQJ5E
b0aeRNVMnkQ8U55EolmeRBFgnkRvZp5E3myeRERznkSqeZ5ECICeRHeGnkTejJ5ERJOeRKKZ
nkQRoJ5Eb6aeRN6snkREs55EormeRAjAnkRvxp5E1cyeRDzTnkSq2Z5EEeCeRHfmnkTV7J5E
RPOeRKr5nkQIAJ9EbwafRN4Mn0Q8E59EohmfRBEgn0R3Jp9E1SyfREQzn0SqOZ9ECECfRHdG
n0TVTJ9EPFOfRKJZn0QRYJ9Ed2afRN5sn0Q8c59EonmfRBmAn0R3hp9E1YyfRDyTn0SqmZ9E
EaCfRG+mn0TVrJ9ERLOfRKq5n0QRwJ9Eb8afRN7Mn0RE059EotmfRBHgn0R35p9E1eyfRDzz
n0Sq+Z9EEQCgRG8GoETVDKBERBOgRKIZoEQIIKBEbyagRNUsoEREM6BEqjmgRAhAoERvRqBE
1UygRERToESiWaBECGCgRG9moETebKBEPHOgRKJ5oEQRgKBEd4agRN6MoEQ8k6BEopmgRAig
oER3pqBE1aygRESzoESquaBECMCgRHfGoETezKBEPNOgRKrZoEQZ4KBEb+agRN7soERE86BE
ovmgRBEAoURvBqFE1QyhRDwToUSiGaFEESChRG8moUTVLKFEPDOhRKI5oUQRQKFEd0ahRN5M
oUREU6FEqlmhRBFgoUR3ZqFE3myhRERzoUSieaFECIChRHeGoUTVjKFEPJOhRKqZoUQRoKFE
b6ahRNWsoUREs6FEqrmhRAjAoUR3xqFE1cyhRETToUSq2aFECOChRG/moUTe7KFERPOhRKr5
oUQRAKJEbwaiRN4MokREE6JEohmiRAggokRvJqJE3iyiRDwzokSiOaJECECiRG9GokTVTKJE
PFOiRKJZokQRYKJEd2aiRN5sokREc6JEqnmiRAiAokRvhqJE1YyiRDyTokSimaJEEaCiRHem
okTVrKJEPLOiRKK5okQIwKJEd8aiRNXMokQ806JEotmiRBHgokR35qJE3uyiRETzokSq+aJE
CACjRHcGo0TVDKNEPBOjRKIZo0QRIKNEbyajRN4so0REM6NEqjmjRAhAo0RvRqNE1UyjRDxT
o0SqWaNECGCjRHdmo0TVbKNERHOjRKJ5o0QRgKNEb4ajRNWMo0REk6NEopmjRBGgo0R3pqNE
3qyjRESzo0SquaNEEcCjRHfGo0TVzKNEPNOjRKrZo0QI4KNEb+ajRN7so0Q886NEovmjRBEA
pER3BqRE1QykRDwTpESiGaREESCkRG8mpETeLKREPDOkRKo5pEQIQKREb0akRN5MpEQ8U6RE
qlmkRAhgpER3ZqRE3mykRDxzpESqeaREEYCkRG+GpETVjKREPJOkRKKZpEQRoKREd6akRN6s
pEREs6REqrmkRBHApERvxqRE3sykRETTpESq2aREEeCkRG/mpETe7KREPPOkRKr5pEQRAKVE
bwalRNUMpUQ8E6VEohmlRBEgpUR3JqVE1SylREQzpUSiOaVEEUClRG9GpUTVTKVEPFOlRKpZ
pUQIYKVEd2alROZspUQ8c6VEqnmlRAiApUR3hqVE3oylRDyTpUSqmaVEEaClRHempUTerKVE
PLOlRKq5pUQRwKVEb8alRN7MpURE06VEqtmlRBHgpURv5qVE1eylRETzpUSi+aVEEQCmRG8G
pkTVDKZEPBOmRKIZpkQRIKZEdyamRNUspkQ8M6ZEqjmmRAhApkRvRqZE1UymRERTpkSqWaZE
EWCmRG9mpkTebKZEPHOmRKp5pkQRgKZEd4amRNWMpkQ8k6ZEopmmRBGgpkR3pqZE3qymRESz
pkSiuaZECMCmRG/GpkTezKZEPNOmRKrZpkQI4KZEd+amRNXspkRE86ZEovmmRAgAp0R3BqdE
3gynREQTp0SqGadECCCnRHcmp0TeLKdEPDOnRKI5p0QIQKdEd0anRNVMp0Q8U6dEolmnRAhg
p0R3ZqdE3mynRERzp0SieadECICnRHeGp0TVjKdERJOnRKqZp0QRoKdEd6anRNWsp0Q8s6dE
qrmnRBHAp0RvxqdE3synRETTp0Si2adEEeCnRG/mp0TV7KdEPPOnRKL5p0QRAKhEdwaoRNUM
qEREE6hEqhmoRAggqERvJqhE1SyoRDwzqESqOahECECoRG9GqETeTKhERFOoRKpZqEQRYKhE
b2aoRNVsqEREc6hEqnmoRBGAqERvhqhE3oyoRESTqESimahECKCoRG+mqETerKhEPLOoRKq5
qEQIwKhEd8aoRN7MqERE06hEqtmoRBHgqERv5qhE3uyoRDzzqESi+ahECACpRG8GqUTVDKlE
RBOpRKoZqUQRIKlEdyapRNUsqUQ8M6lEojmpRBFAqUR3RqlE3kypRDxTqUSiWalEEWCpRG9m
qUTebKlEPHOpRKJ5qUQIgKlEb4apRN6MqUREk6lEopmpRBGgqUR3pqlE1aypRDyzqUSqualE
EcCpRHfGqUTVzKlEPNOpRKrZqUQR4KlEb+apRNXsqURM86lEqvmpRAgAqkR3BqpE3gyqREQT
qkSiGapEESCqRHcmqkTVLKpERDOqRKo5qkQRQKpEd0aqRN5MqkREU6pEqlmqRAhgqkR3ZqpE
3myqRDxzqkSqeapECICqRHeGqkTejKpEPJOqRKqZqkQIoKpEd6aqRN6sqkQ8s6pEormqRAjA
qkRvxqpE3syqRETTqkSq2apEEeCqRHfmqkTV7KpEPPOqRKL5qkQIAKtEbwarRN4Mq0Q8E6tE
qhmrRAggq0R3JqtE1SyrREQzq0SqOatEEUCrRHdGq0TVTKtERFOrRKJZq0QRYKtEb2arRNVs
q0Q8c6tEonmrRBGAq0R3hqtE3oyrRDyTq0SqmatECKCrRHemq0TVrKtERLOrRKq5q0QRwKtE
b8arRN7Mq0Q806tEqtmrRAjgq0R35qtE1eyrRDzzq0Si+atEEQCsRHcGrETeDKxERBOsRLIZ
rEQRIKxEdyasRNUsrEREM6xEojmsRBFArER3RqxE1UysRERTrESiWaxECGCsRHdmrETVbKxE
RHOsRKJ5rEQRgKxEb4asRN6MrEREk6xEqpmsRBGgrER3pqxE1aysRDyzrESiuaxECMCsRHfG
rETezKxERNOsRKrZrEQI4KxEb+asRNXsrEQ886xEovmsRBEArUR3Bq1E1QytRDwTrUSiGa1E
ESCtRG8mrUTVLK1ERDOtRKI5rUQRQK1Ed0atRN5MrUQ8U61EqlmtRAhgrUR3Zq1E1WytRDxz
rUSiea1EEYCtRG+GrUTVjK1EPJOtRKqZrUQIoK1Eb6atRNWsrUQ8s61EormtRBHArUR3xq1E
3sytRDzTrUSq2a1EEeCtRHfmrUTV7K1ERPOtRKr5rUQRAK5EdwauRNUMrkREE65EohmuRBEg
rkRvJq5E1SyuRDwzrkSiOa5ECECuRG9GrkTeTK5EPFOuRLJZrkQRYK5Ed2auRNVsrkQ8c65E
qnmuRBGArkR3hq5E3oyuRESTrkSqma5EEaCuRHemrkTerK5EPLOuRKq5rkQIwK5Ed8auRN7M
rkRE065EotmuRAjgrkRv5q5E3uyuRDzzrkSi+a5ECACvRHcGr0TmDK9ERBOvRKoZr0QRIK9E
dyavRN4sr0Q8M69EojmvRBFAr0RvRq9E1UyvRDxTr0SqWa9ECGCvRG9mr0TebK9EPHOvRKp5
r0QIgK9Ed4avRNWMr0REk69EqpmvRBGgr0Rvpq9E1ayvRESzr0Squa9EEcCvRG/Gr0TVzK9E
RNOvRKrZr0QR4K9Ed+avRN7sr0RE869EqvmvRAgAsER3BrBE3gywREQTsESqGbBEESCwRHcm
sETVLLBERDOwRKI5sEQIQLBEb0awRNVMsEREU7BEolmwRAhgsERvZrBE3mywRERzsESiebBE
CICwRHeGsETVjLBEPJOwRKKZsEQRoLBEb6awRNWssEQ8s7BEqrmwRAjAsERvxrBE1cywRDzT
sESq2bBECOCwRHfmsETe7LBEPPOwRKr5sEQRALFEdwaxRN4MsUQ8E7FEqhmxRBEgsURvJrFE
3iyxRDwzsUSiObFEEUCxRHdGsUTVTLFERFOxRKJZsUQRYLFEb2axRNVssUREc7FEonmxRBGA
sUR3hrFE3oyxRDyTsUSqmbFEEaCxRG+msUTVrLFERLOxRKq5sUQRwLFEb8axRNXMsURE07FE
otmxRAjgsUR35rFE3uyxRDzzsUSq+bFEEQCyRG8GskTVDLJERBOyRKoZskQRILJEbyayRN4s
skQ8M7JEojmyRAhAskR3RrJE3kyyRDxTskSiWbJECGCyRG9mskTVbLJEPHOyRKJ5skQIgLJE
d4ayRN6MskQ8k7JEopmyRAigskR3prJE3qyyRDyzskSqubJEEcCyRHfGskTVzLJEPNOyRKrZ
skQI4LJEb+ayRN7sskQ887JEqvmyRBEAs0RvBrNE1QyzRDwTs0SyGbNECCCzRHcms0TeLLNE
RDOzRLI5s0QIQLNEb0azRN5Ms0REU7NEqlmzRAhgs0R3ZrNE1WyzRERzs0SqebNEEYCzRG+G
s0TejLNERJOzRKqZs0QRoLNEb6azRN6ss0REs7NEormzRAjAs0R3xrNE3syzRDzTs0Sq2bNE
EeCzRG/ms0Tm7LNETPOzRKr5s0QIALREdwa0RN4MtEREE7REqhm0RBEgtERvJrRE3iy0REQz
tESiObREEUC0RG9GtETVTLREPFO0RKJZtEQRYLREb2a0RN5stEREc7REonm0RAiAtER3hrRE
1Yy0RESTtESimbRECKC0RG+mtETerLREPLO0RKq5tEQIwLREd8a0RNXMtEQ807REqtm0RAjg
tERv5rRE1ey0RDzztESi+bREEQC1RG8GtUTeDLVEPBO1RKoZtUQRILVEdya1RNUstUREM7VE
ojm1RAhAtUR3RrVE3ky1RDxTtUSiWbVEEWC1RHdmtUTVbLVEPHO1RKp5tUQRgLVEd4a1RNWM
tUQ8k7VEopm1RBGgtURvprVE3qy1RDyztUSiubVECMC1RG/GtUTezLVERNO1RKLZtUQI4LVE
b+a1RN7stURE87VEovm1RBEAtkRvBrZE3gy2RDwTtkSiGbZECCC2RG8mtkTeLLZERDO2RKI5
tkQRQLZEb0a2RN5MtkQ8U7ZEolm2RBFgtkRvZrZE1Wy2RDxztkSqebZEEYC2RHeGtkTVjLZE
RJO2RKqZtkQRoLZEb6a2RNWstkREs7ZEqrm2RBHAtkR3xrZE1cy2RDzTtkSq2bZEEeC2RHfm
tkTV7LZEPPO2RKr5tkQRALdEbwa3RN4Mt0Q8E7dEohm3RAggt0RvJrdE1Sy3REQzt0SqObdE
CEC3RG9Gt0TeTLdEPFO3RKJZt0QIYLdEd2a3RN5st0Q8c7dEonm3RBGAt0RvhrdE3oy3REST
t0SimbdECKC3RG+mt0TVrLdEPLO3RKq5t0QRwLdEb8a3RN7Mt0RE07dEotm3RAjgt0Rv5rdE
1ey3RDzzt0Sq+bdEEQC4RG8GuETVDLhEPBO4RKoZuEQIILhEdya4RN4suEQ8M7hEqjm4RBFA
uER3RrhE3ky4RDxTuESqWbhEEWC4RG9muETVbLhERHO4RKJ5uEQRgLhEb4a4RNWMuEREk7hE
opm4RAiguER3prhE3qy4RESzuESqubhECMC4RHfGuETVzLhERNO4RKLZuEQR4LhEb+a4RN7s
uERE87hEqvm4RBEAuURvBrlE1Qy5REQTuUSqGblEESC5RH8muUTeLLlERDO5RKo5uUQRQLlE
b0a5RN5MuUQ8U7lEolm5RAhguURvZrlE1Wy5RERzuUSqeblEEYC5RG+GuUTVjLlERJO5RKqZ
uUQRoLlEb6a5RN6suUQ8s7lEsrm5RAjAuUR3xrlE1cy5RETTuUSi2blEEeC5RHfmuUTV7LlE
PPO5RKr5uUQIALpEbwa6RN4MukQ8E7pEqhm6RBEgukR3JrpE3iy6RDwzukSiObpECEC6RG9G
ukTeTLpEPFO6RKpZukQIYLpEb2a6RN5sukQ8c7pEqnm6RAiAukRvhrpE3oy6RDyTukSimbpE
EaC6RHemukTmrLpEPLO6RKK5ukQRwLpEb8a6RNXMukQ807pEotm6RBHgukRv5rpE1ey6RDzz
ukSi+bpEEQC7RG8Gu0TeDLtERBO7RKoZu0QIILtEdya7RNUsu0Q8M7tEojm7RBFAu0R3RrtE
1Uy7RDxTu0SqWbtECGC7RHdmu0TebLtERHO7RKp5u0QIgLtEd4a7RNWMu0REk7tEopm7RBGg
u0RvprtE3qy7RESzu0SqubtEEcC7RG/Gu0TezLtERNO7RKLZu0QI4LtEd+a7RN7su0RE87tE
ovm7RBEAvER3BrxE1Qy8RDwTvESiGbxEESC8RG8mvETeLLxEPDO8RKo5vEQRQLxEd0a8RNVM
vEREU7xEolm8RBFgvER3ZrxE3my8RDxzvESiebxEEYC8RHeGvETejLxERJO8RKqZvEQRoLxE
d6a8RNWsvEQ8s7xEorm8RBHAvERvxrxE3sy8RDzTvESq2bxEEeC8RHfmvETV7LxEPPO8RKr5
vEQIAL1Edwa9RNUMvUREE71Eohm9RBEgvUR3Jr1E1Sy9RDwzvUSiOb1ECEC9RHdGvUTVTL1E
RFO9RKpZvUQRYL1Ed2a9RNVsvUREc71Eqnm9RBGAvURvhr1E3oy9RDyTvUSimb1EEaC9RG+m
vUTVrL1EPLO9RKK5vUQRwL1Eb8a9RN7MvURE071Eqtm9RAjgvURv5r1E3uy9RDzzvUSq+b1E
EAC+RHcGvkTWDL5EPBO+RKIZvkQIIL5Edya+RN4svkREM75Eojm+RBBAvkR3Rr5E1ky+RDxT
vkSiWb5EEGC+RHdmvkTWbL5ERHO+RKp5vkQQgL5Ed4a+RN6MvkREk75Eopm+RBCgvkRvpr5E
1qy+RDyzvkSiub5ECMC+RHfGvkTWzL5EPNO+RKLZvkQQ4L5Eb+a+RNbsvkQ8875Eovm+RBAA
v0RvBr9E3gy/RDwTv0SqGb9ECCC/RHcmv0TeLL9EPDO/RKI5v0QQQL9Eb0a/RNZMv0Q8U79E
olm/RBBgv0RvZr9E3my/RERzv0Sqeb9ECIC/RG+Gv0TWjL9EPJO/RKqZv0QIoL9Ed6a/RN6s
v0REs79Eorm/RAjAv0Rvxr9E3sy/RDzTv0Sq2b9EEOC/RHfmv0TW7L9ERPO/RKL5v0QIAMBE
dwbARNYMwEQ8E8BEohnARBAgwER3JsBE1izARDwzwESqOcBEEEDARHdGwETeTMBERFPARKJZ
wEQIYMBEd2bARN5swEQ8c8BEonnARBCAwER3hsBE1ozARESTwESqmcBEEKDARHemwETWrMBE
RLPARKK5wEQQwMBEd8bARN7MwERE08BEqtnARBDgwER35sBE3uzARETzwESq+cBECADBRG8G
wUTWDMFEPBPBRKoZwUQIIMFEbybBRN4swUQ8M8FEqjnBRBBAwURvRsFE3kzBRERTwUSiWcFE
CGDBRG9mwUTebMFEPHPBRKJ5wUQIgMFEd4bBRN6MwUQ8k8FEqpnBRAigwUR3psFE3qzBRESz
wUSqucFEEMDBRHfGwUTezMFERNPBRKrZwUQQ4MFEd+bBRN7swUQ888FEsvnBRAgAwkR3BsJE
1gzCRDwTwkSqGcJEECDCRHcmwkTWLMJERDPCRKI5wkQQQMJEd0bCRN5MwkQ8U8JEolnCRBBg
wkRvZsJE1mzCRERzwkSqecJECIDCRG+GwkTejMJERJPCRKqZwkQIoMJEb6bCRN6swkREs8JE
ornCRBDAwkR3xsJE1szCRDzTwkSq2cJEEODCRHfmwkTW7MJEPPPCRKr5wkQQAMNEbwbDRN4M
w0REE8NEohnDRAggw0R3JsNE3izDREQzw0SiOcNEEEDDRHdGw0TWTMNEPFPDRKJZw0QZYMNE
b2bDRN5sw0Q8c8NEqnnDRBCAw0RvhsNE3ozDRESTw0SqmcNECKDDRG+mw0TerMNERLPDRKK5
w0QQwMNEb8bDRNbMw0RE08NEotnDRBDgw0Rv5sNE3uzDRETzw0Sq+cNEEADERG8GxETeDMRE
RBPERKoZxEQIIMREdybERNYsxEQ8M8REojnERAhAxER3RsRE3kzERDxTxESqWcRECGDERHdm
xETWbMREPHPERKJ5xEQQgMREb4bERNaMxEQ8k8REqpnERAigxER3psRE1qzERDyzxESqucRE
EMDERG/GxETWzMREPNPERKLZxEQI4MREb+bERN7sxEQ888REovnERBAAxURvBsVE1gzFRDwT
xUSqGcVEECDFRHcmxUTeLMVEPDPFRKI5xUQQQMVEd0bFRNZMxUREU8VEolnFRAhgxURvZsVE
3mzFRDxzxUSiecVEEIDFRG+GxUTWjMVERJPFRKKZxUQIoMVEb6bFRN6sxUREs8VEornFRAjA
xUR3xsVE3szFRDzTxUSq2cVECODFRHfmxUTW7MVEPPPFRKL5xUQIAMZEbwbGRN4MxkQ8E8ZE
ohnGRBAgxkR3JsZE1izGRDwzxkSiOcZEEEDGRHdGxkTWTMZERFPGRKJZxkQQYMZEb2bGRN5s
xkQ8c8ZEonnGRBCAxkRvhsZE1ozGRDyTxkSimcZECKDGRHemxkTWrMZERLPGRKK5xkQQwMZE
b8bGRN7MxkRE08ZEotnGRAjgxkRv5sZE1uzGRDzzxkSq+cZECADHRG8Gx0TeDMdERBPHRKIZ
x0QQIMdEbybHRNYsx0REM8dEojnHRAhAx0R3RsdE3kzHRERTx0SiWcdEEGDHRG9mx0TWbMdE
RHPHRKJ5x0QQgMdEb4bHRNaMx0Q8k8dEopnHRBCgx0R3psdE1qzHRESzx0SiucdEEMDHRHfG
x0TWzMdEPNPHRKLZx0QQ4MdEd+bHRN7sx0Q888dEovnHRBAAyERvBshE3gzIRDwTyESiGchE
ECDIRHcmyETeLMhEPDPIRKI5yEQQQMhEb0bIRN5MyEREU8hEqlnIRAhgyER3ZshE1mzIRDxz
yESqechEEIDIRG+GyETWjMhERJPIRKqZyEQQoMhEb6bIRNasyEREs8hEqrnIRAjAyER3xshE
3szIRDzTyESi2chEEODIRG/myETe7MhEPPPIRKL5yEQIAMlEdwbJRNYMyUREE8lEohnJRAgg
yUR3JslE1izJRDwzyUSiOclEEEDJRG9GyUTeTMlEPFPJRKpZyUQIYMlEd2bJRN5syUREc8lE
qnnJRAiAyUR3hslE1ozJRDyTyUSqmclEEKDJRHemyUTWrMlEPLPJRKK5yUQQwMlEd8bJRNbM
yUQ808lEotnJRAjgyUR35slE3uzJRDzzyUSq+clEEADKRHcGykTWDMpERBPKRKoZykQIIMpE
bybKRN4sykQ8M8pEqjnKRAhAykR3RspE1kzKRDxTykSiWcpEEGDKRHdmykTebMpERHPKRKJ5
ykQQgMpEb4bKRN6MykREk8pEopnKRAigykRvpspE1qzKRESzykSqucpEEMDKRHfGykTWzMpE
RNPKRKLZykQQ4MpEd+bKRN7sykRM88pEovnKRBAAy0R3BstE1gzLRDwTy0SiGctECCDLRG8m
y0TWLMtEPDPLRKI5y0QQQMtEb0bLRN5My0Q8U8tEqlnLRBBgy0R3ZstE3mzLRDxzy0SiectE
EIDLRG+Gy0TWjMtERJPLRKqZy0QQoMtEd6bLRN6sy0Q8s8tEornLRAjAy0R3xstE1szLRETT
y0Sq2ctEEODLRG/my0Te7MtERPPLRKL5y0QIAMxEdwbMRN4MzEQ8E8xEqhnMRAggzER3JsxE
3izMRDwzzESqOcxECEDMRG9GzETWTMxERFPMRKpZzEQIYMxEd2bMRN5szEREc8xEqnnMRBCA
zERvhsxE3ozMRDyTzESqmcxEEKDMRHemzETWrMxEPLPMRKK5zEQQwMxEb8bMRNbMzEQ808xE
otnMRBDgzER35sxE1uzMRDzzzESq+cxECADNRG8GzUTWDM1ERBPNRKIZzUQIIM1EdybNRNYs
zUQ8M81EqjnNRAhAzURvRs1E1kzNRDxTzUSqWc1ECGDNRG9mzUTWbM1EPHPNRKJ5zUQIgM1E
b4bNRN6MzUQ8k81EqpnNRBCgzURvps1E1qzNRESzzUSquc1EEMDNRHfGzUTmzM1ETNPNRKLZ
zUQI4M1Eb+bNRN7szURE881EovnNRAgAzkR3Bs5E3gzORDwTzkSqGc5ECCDORG8mzkTWLM5E
RDPORKI5zkQQQM5Eb0bORN5MzkREU85EolnORBBgzkR3Zs5E3mzORERzzkSiec5EEIDORHeG
zkTWjM5EPJPORKqZzkQQoM5Eb6bORNaszkQ8s85EqrnORBDAzkRvxs5E1szORETTzkSi2c5E
EODORHfmzkTW7M5EPPPORKL5zkQIAM9EbwbPRNYMz0REE89EqhnPRAggz0RvJs9E3izPRDwz
z0SiOc9ECEDPRG9Gz0TeTM9ERFPPRKJZz0QIYM9Eb2bPRNZsz0REc89EonnPRAiAz0R3hs9E
1ozPRDyTz0Simc9ECKDPRG+mz0TWrM9EPLPPRKq5z0QIwM9Eb8bPRNbMz0Q8089EqtnPRAjg
z0R35s9E1uzPRDzzz0Sq+c9EEADQRHcG0ETeDNBEPBPQRKoZ0EQIINBEbybQRNYs0EQ8M9BE
qjnQRBBA0ERvRtBE1kzQRERT0ESiWdBEEGDQRG9m0ETWbNBEPHPQRKp50EQIgNBEd4bQRNaM
0EQ8k9BEqpnQRBCg0ER3ptBE1qzQRESz0ESqudBECMDQRG/G0ETWzNBERNPQRKLZ0EQI4NBE
b+bQRN7s0EQ889BEovnQRAgA0URvBtFE3gzRRDwT0USqGdFEECDRRG8m0UTeLNFERDPRRKo5
0UQQQNFEd0bRRN5M0UREU9FEolnRRBBg0UR3ZtFE3mzRRERz0USqedFECIDRRG+G0UTWjNFE
RJPRRKqZ0UQIoNFEb6bRRN6s0UREs9FEqrnRRAjA0UR3xtFE3szRRETT0USq2dFEEODRRHfm
0UTe7NFEPPPRRKL50UQIANJEdwbSRNYM0kQ8E9JEqhnSRBAg0kR3JtJE1izSREQz0kSiOdJE
EEDSRHdG0kTeTNJERFPSRKpZ0kQIYNJEd2bSRNZs0kREc9JEonnSRAiA0kRvhtJE3ozSREST
0kSimdJECKDSRG+m0kTerNJEPLPSRKq50kQIwNJEd8bSRN7M0kQ809JEotnSRBDg0kR35tJE
3uzSRDzz0kSq+dJEEADTRG8G00TeDNNEPBPTRKoZ00QIINNEdybTRNYs00Q8M9NEojnTRAhA
00R3RtNE1kzTRDxT00SiWdNEEGDTRG9m00TWbNNEPHPTRKp500QIgNNEd4bTRNaM00REk9NE
opnTRBCg00R3ptNE1qzTRDyz00SqudNECMDTRG/G00TWzNNEPNPTRKrZ00QI4NNEd+bTRNbs
00Q889NEovnTRBAA1ERvBtRE1gzUREQT1ESqGdRECCDURG8m1ETeLNREPDPURKI51EQIQNRE
d0bURN5M1EQ8U9REolnURAhg1ERvZtRE1mzURDxz1ESqedRECIDURHeG1ETWjNREPJPURKqZ
1EQIoNREd6bURN6s1EREs9REornURBDA1ER3xtRE3szURDzT1ESq2dREEODURG/m1ETe7NRE
PPPURKr51EQQANVEbwbVRNYM1URME9VEohnVRBAg1URvJtVE1izVRDwz1USiOdVECEDVRHdG
1UTWTNVEPFPVRKpZ1UQQYNVEb2bVRN5s1UREc9VEonnVRBCA1URvhtVE3ozVREST1USqmdVE
EKDVRG+m1UTerNVERLPVRKq51UQIwNVEd8bVRN7M1UQ809VEotnVRAjg1URv5tVE3uzVRETz
1USq+dVEEADWRG8G1kTeDNZEPBPWRKoZ1kQIINZEdybWRNYs1kQ8M9ZEojnWRBBA1kR3RtZE
1kzWRDxT1kSqWdZEEGDWRG9m1kTWbNZERHPWRKJ51kQQgNZEd4bWRNaM1kREk9ZEqpnWRBCg
1kR3ptZE1qzWRESz1kSiudZEEMDWRJDG1kTWzNZEPNPWRKrZ1kQI4NZEd+bWRNbs1kRE89ZE
qvnWRBAA10RvBtdE3gzXRDwT10SqGddEECDXRG8m10TWLNdERDPXRKI510QQQNdEgEbXRN5M
10REU9dEolnXRBBg10R3ZtdE3mzXRDxz10SqeddECIDXRG+G10TejNdERJPXRKKZ10QQoNdE
b6bXRN6s10REs9dEornXRBDA10R3xtdE3szXRDzT10Si2ddEEODXRHfm10Te7NdEPPPXRKL5
10QQANhEdwbYRNYM2EQ8E9hEohnYRAgg2ER3JthE3izYRDwz2ESqOdhEEEDYRHdG2ETWTNhE
RFPYRKJZ2EQQYNhEb2bYRN5s2EREc9hEonnYRAiA2ERvhthE3ozYRDyT2ESqmdhEEKDYRHem
2ETWrNhEPLPYRKK52EQQwNhEb8bYRNbM2ERE09hEotnYRAjg2ERv5thE3uzYRDzz2ESi+dhE
EADZRHcG2UTWDNlEPBPZRKIZ2UQIINlEbybZRNYs2UQ8M9lEojnZRBBA2URvRtlE3kzZRDxT
2USiWdlECGDZRG9m2UTWbNlERHPZRKJ52UQQgNlEd4bZRN6M2UQ8k9lEopnZRAig2UR3ptlE
1qzZRDyz2USqudlEEMDZRG/G2UTWzNlERNPZRKLZ2UQI4NlEd+bZRNbs2UQ889lEqvnZRBAA
2kRvBtpE1gzaRDwT2kSiGdpECCDaRG8m2kTWLNpEPDPaRKI52kQQQNpEb0baRN5M2kQ8U9pE
olnaRAhg2kR3ZtpE3mzaRDxz2kSiedpECIDaRG+G2kTWjNpERJPaRKKZ2kQQoNpEd6baRN6s
2kREs9pEornaRBDA2kR3xtpE1szaRETT2kSi2dpEEODaRG/m2kTe7NpERPPaRKr52kQQANtE
dwbbRN4M20REE9tEohnbRAgg20RvJttE1izbREQz20SqOdtEEEDbRHdG20TWTNtERFPbRKJZ
20QQYNtEb2bbRNZs20REc9tEqnnbRBCA20RvhttE1ozbREST20SimdtECKDbRHem20TWrNtE
RLPbRKq520QQwNtEb8bbRN7M20Q809tEotnbRBDg20R35ttE3uzbRDzz20Sq+dtECADcRG8G
3ETWDNxEPBPcRKoZ3EQQINxEbybcRN4s3EREM9xEqjncRBBA3ER3RtxE1kzcRERT3ESiWdxE
EGDcRHdm3ETebNxERHPcRKp53EQIgNxEd4bcRN6M3EREk9xEqpncRAig3ER3ptxE3qzcRESz
3ESiudxEEMDcRG/G3ETWzNxEPNPcRKLZ3EQI4NxEd+bcRN7s3ERE89xEqvncRAgA3UR3Bt1E
1gzdRDwT3USqGd1EECDdRG8m3UTeLN1ERDPdRKo53UQIQN1Eb0bdRNZM3UREU91EqlndRAhg
3URvZt1E1mzdRERz3USqed1EEIDdRHeG3UTWjN1EPJPdRKqZ3UQIoN1Eb6bdRN6s3UREs91E
qrndRAjA3URvxt1E3szdRETT3USi2d1EEODdRG/m3UTW7N1EPPPdRKL53UQQAN5EbwbeRNYM
3kREE95EqhneRBAg3kR3Jt5E1izeREQz3kSiOd5ECEDeRHdG3kTWTN5ERFPeRKpZ3kQIYN5E
d2beRN5s3kQ8c95EqnneRAiA3kR3ht5E1ozeREST3kSimd5EEKDeRHem3kTWrN5EPLPeRKq5
3kQQwN5Ed8beRN7M3kQ8095EotneRBDg3kR35t5E3uzeRETz3kSq+d5ECADfRG8G30TeDN9E
PBPfRKIZ30QQIN9EbybfRN4s30Q8M99EqjnfRAhA30R3Rt9E1kzfRDxT30SiWd9ECGDfRG9m
30TWbN9ERHPfRKJ530QQgN9Eb4bfRN6M30REk99EopnfRBCg30R3pt9E1qzfRESz30Siud9E
EMDfRHfG30TWzN9EPNPfRKrZ30QQ4N9Eb+bfRN7s30Q8899EqvnfRAgA4ERvBuBE1gzgRDwT
4ESiGeBECCDgRG8m4ETeLOBEPDPgRKI54EQIQOBEb0bgRNZM4EQ8U+BEqlngRBBg4ERvZuBE
1mzgRERz4ESqeeBEEIDgRHeG4ETejOBEPJPgRKqZ4EQIoOBEb6bgRNas4EQ8s+BEorngRAjA
4ERvxuBE1szgRDzT4ESq2eBEEODgRG/m4ETe7OBERPPgRKL54EQIAOFEdwbhRNYM4UQ8E+FE
ohnhRAgg4UR3JuFE1izhREQz4USiOeFECEDhRHdG4UTeTOFEPFPhRKpZ4UQIYOFEd2bhRN5s
4UREc+FEonnhRAiA4URvhuFE1ozhRDyT4USqmeFEEKDhRG+m4UTerOFEPLPhRKq54UQIwOFE
d8bhRN7M4URE0+FEqtnhRAjg4UR35uFE3uzhRDzz4USi+eFECADiRG8G4kTeDOJEPBPiRKoZ
4kQIIOJEdybiRNYs4kQ8M+JEojniRAhA4kRvRuJE3kziRERT4kSqWeJEEGDiRG9m4kTebOJE
RHPiRKp54kQQgOJEb4biRNaM4kQ8k+JEqpniRBCg4kR3puJE1qziRDyz4kSiueJECMDiRG/G
4kTezOJEPNPiRKrZ4kQI4OJEd+biRN7s4kQ88+JEovniRAgA40R3BuNE1gzjRDwT40SiGeNE
ECDjRHcm40TeLONEPDPjRKo540QQQONEb0bjRN5M40REU+NEolnjRBBg40RvZuNE3mzjRDxz
40SieeNECIDjRG+G40TWjONERJPjRKqZ40QIoONEb6bjRNas40REs+NEornjRBDA40RvxuNE
1szjRDzT40Si2eNEEODjRHfm40Te7ONERPPjRKr540QQAOREbwbkRN4M5EREE+REohnkRAgg
5ER3JuRE3izkRDwz5ESiOeREEEDkRG9G5ETWTOREPFPkRKpZ5EQQYOREd2bkRN5s5EREc+RE
onnkRAiA5ER3huRE3ozkRDyT5ESimeREEKDkRG+m5ETerOREPLPkRKK55EQIwOREb8bkRN7M
5ERE0+REotnkRBDg5ERv5uRE3uzkRDzz5ESq+eREEADlRG8G5UTeDOVERBPlRKoZ5UQIIOVE
dyblRNYs5UQ8M+VEojnlRBBA5URvRuVE3kzlRDxT5USiWeVECGDlRHdm5UTWbOVERHPlRKJ5
5UQIgOVEd4blRN6M5URMk+VEopnlRAig5URvpuVE3qzlRDyz5USqueVEEMDlRG/G5UTWzOVE
PNPlRKLZ5UQQ4OVEd+blRNbs5URE8+VEqvnlRAgA5kR3BuZE3gzmREQT5kSqGeZEECDmRHcm
5kTWLOZEPDPmRKo55kQIQOZEd0bmRN5M5kREU+ZEolnmRAhg5kR3ZuZE3mzmRDxz5kSieeZE
CIDmRG+G5kTWjOZERJPmRKKZ5kQIoOZEb6bmRNas5kREs+ZEornmRAjA5kR3xuZE1szmRDzT
5kSi2eZECODmRG/m5kTW7OZERPPmRKL55kQIAOdEbwbnRNYM50Q8E+dEohnnRAgg50R3JudE
1iznRDwz50SiOedEEEDnRG9G50TWTOdEPFPnRKpZ50QIYOdEb2bnRN5s50REc+dEonnnRBCA
50RvhudE3oznREST50SqmedEEKDnRG+m50TerOdERLPnRKq550QQwOdEd8bnRN7M50Q80+dE
otnnRBDg50Rv5udE3uznRDzz50Si+edEEADoRHcG6ETWDOhERBPoRKoZ6EQIIOhEdyboRN4s
6EREM+hEojnoRAhA6ER3RuhE1kzoRDxT6ESiWehEEGDoRHdm6ETWbOhERHPoRKJ56EQIgOhE
b4boRN6M6EQ8k+hEopnoRBCg6ER3puhE1qzoRESz6ESquehEEMDoRHfG6ETezOhERNPoRKrZ
6EQI4OhEd+boRN7s6ERE8+hEovnoRAgA6UR3BulE3gzpREQT6USiGelEECDpRG8m6UTeLOlE
RDPpRKo56UQQQOlEb0bpRN5M6UREU+lEolnpRAhg6URvZulE1mzpRERz6USieelEEIDpRG+G
6UTejOlEPJPpRKqZ6UQIoOlEb6bpRN6s6UREs+lEqrnpRBDA6UR3xulE1szpRETT6USi2elE
EODpRG/m6UTe7OlERPPpRKL56UQQAOpEdwbqRN4M6kREE+pEohnqRAgg6kRvJupE1izqRDwz
6kSqOepECEDqRG9G6kTeTOpERFPqRKpZ6kQQYOpEd2bqRNZs6kQ8c+pEonnqRBCA6kR3hupE
3ozqRDyT6kSimepECKDqRHem6kTWrOpEPLPqRKK56kQIwOpEb8bqRN7M6kQ80+pEqtnqRBDg
6kRv5upE1uzqRETz6kSi+epEEADrRHcG60TeDOtERBPrRKoZ60QIIOtEbybrRNYs60REM+tE
qjnrRAhA60R3RutE1kzrRERT60SqWetECGDrRG9m60TWbOtERHPrRKp560QQgOtEb4brRNaM
60Q8k+tEqpnrRBCg60RvputE1qzrRESz60SquetEEMDrRG/G60TezOtERNPrRKLZ60QQ4OtE
b+brRN7s60Q88+tEovnrRBAA7ERvBuxE3gzsREQT7ESqGexEECDsRHcm7ETeLOxERDPsRKo5
7EQQQOxEd0bsRN5M7EREU+xEqlnsRBBg7ERvZuxE1mzsRDxz7ESieexEEIDsRHeG7ETWjOxE
RJPsRKKZ7EQQoOxEb6bsRN6s7EQ8s+xEornsRBDA7ER3xuxE1szsRETT7ESq2exECODsRG/m
7ETe7OxERPPsRKr57EQQAO1EdwbtRN4M7UQ8E+1EqhntRAgg7UR3Ju1E1iztREQz7USyOe1E
CEDtRG9G7UTWTO1ERFPtRKJZ7UQQYO1Eb2btRN5s7UQ8c+1EonntRBCA7UR3hu1E1oztREST
7USqme1EEKDtRG+m7UTerO1ERLPtRKq57UQIwO1Eb8btRN7M7UQ80+1EotntRAjg7UR35u1E
1uztRETz7USq+e1EEADuRHcG7kTeDO5ERBPuRKIZ7kQIIO5EdybuRN4s7kREM+5EqjnuRAhA
7kR3Ru5E1kzuRERT7kSqWe5ECGDuRG9m7kTebO5EPHPuRKp57kQIgO5Ed4buRN6M7kQ8k+5E
opnuRBCg7kR3pu5E3qzuRDyz7kSque5ECMDuRHfG7kTezO5EPNPuRKLZ7kQQ4O5Eb+buRNbs
7kQ88+5EqvnuRBAA70R3Bu9E1gzvREQT70SiGe9EECDvRG8m70TeLO9ERDPvRKI570QIQO9E
d0bvRNZM70REU+9EqlnvRBBg70R3Zu9E3mzvRDxz70Sqee9EEIDvRG+G70TWjO9EPJPvRKKZ
70QQoO9Ed6bvRNas70REs+9EornvRBDA70R3xu9E1szvRETT70Sq2e9EEODvRG/m70TW7O9E
PPPvRKr570QIAPBEdwbwRN4M8EQ8E/BEohnwRBAg8ERvJvBE3izwRDwz8ESiOfBEEEDwRHdG
8ETeTPBERFPwRKJZ8EQQYPBEd2bwRNZs8EREc/BEonnwRAiA8ERvhvBE3ozwREST8ESqmfBE
EKDwRG+m8ETWrPBERLPwRKq58EQIwPBEgMbwRN7M8EQ80/BEotnwRBDg8ERv5vBE3uzwRETz
8ESi+fBECADxRG8G8UTeDPFEPBPxRKIZ8UQIIPFEbybxRNYs8UREM/FEqjnxRAhA8UR3RvFE
1kzxRDxT8USqWfFEEGDxRG9m8UTWbPFEPHPxRKJ58UQQgPFEd4bxRNaM8UQ8k/FEqpnxRBCg
8URvpvFE1qzxRESz8USiufFEEMDxRG/G8UTezPFERNPxRKLZ8UQQ4PFEd+bxRN7s8URE8/FE
qvnxRAgA8kR3BvJE1gzyREQT8kSqGfJECCDyRHcm8kTeLPJEPDPyRKo58kQIQPJEd0byRN5M
8kREU/JEolnyRBBg8kRvZvJE3mzyRDxz8kSqefJECIDyRHeG8kTejPJERJPyRKKZ8kQQoPJE
b6byRN6s8kREs/JEornyRAjA8kRvxvJE1szyRETT8kSi2fJECODyRHfm8kTW7PJEPPPyRKL5
8kQIAPNEdwbzRN4M80REE/NEohnzRAgg80RvJvNE3izzREQz80SqOfNEEEDzRG9G80TeTPNE
PFPzRKJZ80QQYPNEb2bzRN5s80Q8c/NEonnzRAiA80R3hvNE1ozzREST80SqmfNEEKDzRG+m
80TWrPNERLPzRKq580QQwPNEb8bzRN7M80Q80/NEqtnzRAjg80R35vNE1uzzRDzz80Si+fNE
CAD0RG8G9ETWDPREPBP0RKIZ9EQIIPREdyb0RN4s9EQ8M/REqjn0RAhA9ER3RvRE1kz0RDxT
9ESiWfREEGD0RHdm9ETWbPREPHP0RKJ59EQIgPREb4b0RN6M9EREk/REopn0RBCg9ER3pvRE
1qz0RDyz9ESqufRECMD0RHfG9ETWzPRERNP0RKLZ9EQQ4PREd+b0RNbs9EQ88/REovn0RAgA
9URvBvVE1gz1REQT9USqGfVECCD1RG8m9UTeLPVERDP1RKo59UQIQPVEb0b1RN5M9UQ8U/VE
oln1RBBg9URvZvVE1mz1RDxz9USqefVEEID1RHeG9UTejPVEPJP1RKKZ9UQIoPVEd6b1RN6s
9UQ8s/VEorn1RBDA9UR3xvVE1sz1RDzT9USq2fVEEOD1RG/m9UTW7PVERPP1RKL59UQQAPZE
dwb2RNYM9kQ8E/ZEohn2RAgg9kRvJvZE1iz2REQz9kSiOfZEEED2RHdG9kTWTPZERFP2RKpZ
9kQIYPZEb2b2RN5s9kREc/ZEonn2RAiA9kR3hvZE3oz2REST9kSqmfZEEKD2RHem9kTerPZE
RLP2RKK59kQQwPZEb8b2RN7M9kRE0/ZEqtn2RAjg9kR35vZE1uz2RETz9kSi+fZEEAD3RG8G
90TeDPdEPBP3RKoZ90QIIPdEbyb3RN4s90REM/dEojn3RBBA90R3RvdE3kz3RDxT90SqWfdE
EGD3RG9m90TWbPdEPHP3RKJ590QIgPdEd4b3RN6M90Q8k/dEqpn3RBCg90R3pvdE1qz3RDyz
90SiufdEEMD3RHfG90TezPdEPNP3RKLZ90QQ4PdEb+b3RN7s90Q88/dEqvn3RAgA+ER3BvhE
1gz4REQT+ESiGfhECCD4RHcm+ETeLPhEPDP4RKo5+EQQQPhEb0b4RNZM+EQ8U/hEoln4RBBg
+ERvZvhE1mz4RExz+ESiefhECID4RHeG+ETmjPhERJP4RKqZ+EQIoPhEd6b4RNas+EQ8s/hE
qrn4RAjA+ER3xvhE1sz4RETT+ESi2fhECOD4RG/m+ETe7PhERPP4RKL5+EQQAPlEdwb5RN4M
+UREE/lEqhn5RAgg+UR3JvlE1iz5REQz+USqOflEEED5RHdG+UTeTPlERFP5RKpZ+UQQYPlE
d2b5RNZs+UQ8c/lEonn5RBCA+UR3hvlE1oz5REST+USimflECKD5RHem+UTWrPlEPLP5RKq5
+UQQwPlEb8b5RNbM+UQ80/lEqtn5RBDg+UR35vlE3uz5RDzz+USi+flEEAD6RHcG+kTeDPpE
RBP6RKoZ+kQIIPpEbyb6RNYs+kREM/pEqjn6RBBA+kRvRvpE1kz6RERT+kSqWfpEEGD6RG9m
+kTWbPpEPHP6RKp5+kQQgPpEd4b6RN6M+kREk/pEqpn6RAig+kRvpvpE3qz6RESz+kSiufpE
CMD6RG/G+kTezPpEPNP6RKrZ+kQI4PpEd+b6RNbs+kQ88/pEovn6RBAA+0R3BvtE3gz7REQT
+0SqGftECCD7RHcm+0TWLPtERDP7RKo5+0QQQPtEd0b7RN5M+0Q8U/tEqln7RBBg+0RvZvtE
1mz7RDxz+0SqeftEEID7RICG+0TejPtEPJP7RKKZ+0QQoPtEb6b7RN6s+0Q8s/tEorn7RBDA
+0RvxvtE1sz7RETT+0Si2ftEEOD7RG/m+0TW7PtERPP7RKL5+0QIAPxEbwb8RN4M/EQ8E/xE
qhn8RAgg/ER3JvxE1iz8RDwz/ESiOfxECED8RG9G/ETWTPxEPFP8RKpZ/EQIYPxEb2b8RNZs
/EREc/xEonn8RAiA/ER3hvxE3oz8REST/ESimfxEEKD8RHem/ETWrPxERLP8RKq5/EQIwPxE
d8b8RNbM/ERE0/xEqtn8RAjg/ER35vxE3uz8RETz/ESi+fxECAD9RHcG/UTWDP1ERBP9RKoZ
/UQIIP1Edyb9RN4s/UREM/1Eojn9RAhA/UR3Rv1E1kz9RERT/USiWf1EEGD9RHdm/UTebP1E
PHP9RKp5/UQIgP1Ed4b9RNaM/UREk/1Eqpn9RBCg/URvpv1E3qz9RESz/USquf1EEMD9RHfG
/UTezP1EPNP9RKrZ/UQI4P1EeOb9RNbs/URE8/1Eovn9RAgA/kRuBv5E1gz+REQT/kSqGf5E
ECD+RHgm/kTeLP5ERDP+RKI5/kQQQP5Ebkb+RNZM/kQ8U/5Eqln+RAhg/kR4Zv5E1mz+RERz
/kSqef5ECID+RG6G/kTWjP5ERJP+RKqZ/kQQoP5Ebqb+RN6s/kREs/5Eorn+RAjA/kRuxv5E
1sz+RETT/kSi2f5ECOD+RG7m/kTW7P5ERPP+RKr5/kQQAP9Ebgb/RN4M/0Q8E/9Eqhn/RAgg
/0RuJv9E3iz/REQz/0SiOf9ECED/RHhG/0TWTP9EPFP/RKpZ/0QQYP9EeGb/RNZs/0REc/9E
onn/RBCA/0Ruhv9E3oz/RDyT/0Simf9ECKD/RHim/0TerP9ERLP/RKK5/0QIwP9EeMb/RN7M
/0RE0/9Eotn/RAjg/0Ru5v9E1uz/RETz/0Si+f9EBAAARTwDAEVvBgBFogkARdEMAEUIEABF
PBMARW8WAEWeGQBF0RwARQQgAEU8IwBFayYARaIpAEXVLABFCDAARTwzAEVvNgBFojkARdU8
AEUIQABFPEMARWtGAEWeSQBF1UwARQhQAEVAUwBFb1YARZ5ZAEXVXABFBGAARTxjAEVvZgBF
nmkARdVsAEUIcABFPHMARWt2AEWeeQBF0XwARQSAAEU8gwBFb4YARaKJAEXRjABFBJAARTyT
AEVvlgBFopkARdGcAEUEoABFPKMARW+mAEWeqQBF1awARQSwAEU8swBFb7YARaK5AEXRvABF
BMAARTfDAEVvxgBFoskARdHMAEUE0ABFPNMARW/WAEWi2QBF0dwARQjgAEU84wBFa+YARZ7p
AEXV7ABFBPAARTfzAEVv9gBFnvkARdX8AEUIAAFFPAMBRW8GAUWeCQFF1QwBRQQQAUU8EwFF
bxYBRZ4ZAUXVHAFFCCABRTwjAUVvJgFFoikBRdUsAUUIMAFFNzMBRW82AUWiOQFF1TwBRQhA
AUU3QwFFb0YBRaJJAUXVTAFFCFABRTxTAUVvVgFFolkBRdVcAUUIYAFFPGMBRW9mAUWiaQFF
0WwBRQRwAUU3cwFFb3YBRaJ5AUXRfAFFBIABRTeDAUVvhgFFnokBRdGMAUUEkAFFN5MBRWuW
AUWimQFF0ZwBRQigAUU8owFFa6YBRaKpAUXVrAFFBLABRTyzAUVrtgFFnrkBRdW8AUUIwAFF
PMMBRW/GAUWeyQFF1cwBRQjQAUU80wFFa9YBRaLZAUXR3AFFCOABRTzjAUVv5gFFoukBRdHs
AUUI8AFFPPMBRWv2AUWi+QFF1fwBRQgAAkU3AwJFbwYCRaIJAkXRDAJFCBACRTwTAkVrFgJF
nhkCRdEcAkUIIAJFPCMCRW8mAkWiKQJF0SwCRQgwAkU3MwJFbzYCRaI5AkXRPAJFBEACRTdD
AkVrRgJFokkCRdFMAkUEUAJFPFMCRWtWAkWeWQJF0VwCRQhgAkU8YwJFa2YCRaJpAkXRbAJF
CHACRTdzAkVrdgJFnnkCRdF8AkUEgAJFPIMCRWuGAkWiiQJF0YwCRQiQAkU8kwJFa5YCRZ6Z
AkXVnAJFCKACRTyjAkVrpgJFnqkCRdGsAkUIsAJFPLMCRWu2AkWiuQJF0bwCRQjAAkU8wwJF
a8YCRZ7JAkXRzAJFCNACRTzTAkVr1gJFotkCRdXcAkUI4AJFPOMCRW/mAkWi6QJF0ewCRQjw
AkU38wJFb/YCRZ75AkXV/AJFBAADRTcDA0VrBgNFogkDRdUMA0UEEANFNxMDRWsWA0WeGQNF
0RwDRQQgA0U8IwNFayYDRaIpA0XVLANFBDADRTwzA0VrNgNFojkDRdE8A0UIQANFN0MDRW9G
A0WiSQNF1UwDRQRQA0U3UwNFb1YDRaJZA0XVXANFCGADRTxjA0VvZgNFomkDRdVsA0UIcANF
PHMDRW92A0WeeQNF0XwDRQiAA0U8gwNFb4YDRZ6JA0XRjANFCJADRTyTA0VvlgNFopkDRdWc
A0UEoANFN6MDRWumA0WiqQNF0awDRQiwA0U3swNFa7YDRaK5A0XVvANFCMADRTzDA0VvxgNF
oskDRdXMA0UE0ANFPNMDRWvWA0We2QNF1dwDRQjgA0U84wNFb+YDRaLpA0XV7ANFBPADRTzz
A0Vv9gNFnvkDRdX8A0UEAARFPAMERW8GBEWiCQRF0QwERQQQBEU3EwRFbxYERZ4ZBEXVHARF
CCAERTcjBEVrJgRFnikERdUsBEUIMARFNzMERWs2BEWeOQRF0TwERQhABEU3QwRFa0YERZ5J
BEXVTARFBFAERTxTBEVrVgRFolkERdFcBEUEYARFN2MERW9mBEWiaQRF1WwERQRwBEU8cwRF
b3YERZ55BEXRfARFDIAERTeDBEVrhgRFookERdWMBEUIkARFQJMERWuWBEWemQRF0ZwERQSg
BEU3owRFa6YERZ6pBEXRrARFBLAERTezBEVrtgRForkERdW8BEUIwARFN8MERWvGBEWiyQRF
1cwERQTQBEU80wRFa9YERZ7ZBEXV3ARFCOAERTzjBEVr5gRFnukERdXsBEUI8ARFPPMERW/2
BEWe+QRF1fwERQQABUU8AwVFbwYFRaIJBUXVDAVFBBAFRTwTBUVvFgVFohkFRdUcBUUEIAVF
NyMFRW8mBUWiKQVF1SwFRQQwBUU8MwVFazYFRaI5BUXVPAVFBEAFRTdDBUVrRgVFokkFRdFM
BUUIUAVFPFMFRWtWBUWeWQVF1VwFRQRgBUU3YwVFa2YFRZ5pBUXRbAVFCHAFRTxzBUVvdgVF
onkFRdV8BUUEgAVFN4MFRWuGBUWeiQVF1YwFRQiQBUU3kwVFa5YFRaKZBUXVnAVFBKAFRTej
BUVrpgVFoqkFRdGsBUUEsAVFN7MFRW+2BUWiuQVF1bwFRQTABUU8wwVFb8YFRZ7JBUXRzAVF
BNAFRTzTBUVr1gVFotkFRdHcBUUE4AVFN+MFRW/mBUWe6QVF1ewFRQjwBUU88wVFb/YFRaL5
BUXR/AVFBAAGRTwDBkVrBgZFngkGRdEMBkUEEAZFPBMGRWsWBkWiGQZF1RwGRQQgBkU8IwZF
ayYGRZ4pBkXVLAZFCDAGRTczBkVrNgZFojkGRdE8BkUIQAZFN0MGRWtGBkWeSQZF1UwGRQhQ
BkU3UwZFa1YGRaJZBkXRXAZFBGAGRTxjBkVvZgZFomkGRdVsBkUEcAZFPHMGRWt2BkWeeQZF
0XwGRQiABkU8gwZFb4YGRZ6JBkXVjAZFBJAGRTeTBkVvlgZFnpkGRdWcBkUIoAZFPKMGRW+m
BkWiqQZF1awGRQSwBkU3swZFb7YGRZ65BkXRvAZFCMAGRTfDBkVvxgZFnskGRdHMBkUI0AZF
N9MGRW/WBkWe2QZF1dwGRQTgBkU34wZFa+YGRaLpBkXR7AZFCPAGRTfzBkVr9gZFovkGRdX8
BkUIAAdFPAMHRWsGB0WiCQdF1QwHRQgQB0U8EwdFbxYHRaIZB0XRHAdFCCAHRTwjB0VvJgdF
nikHRdEsB0UIMAdFNzMHRWs2B0WeOQdF1TwHRQRAB0U8QwdFa0YHRZ5JB0XRTAdFBFAHRTxT
B0VrVgdFnlkHRdFcB0UEYAdFPGMHRWtmB0WiaQdF1WwHRQRwB0U3cwdFa3YHRaJ5B0XRfAdF
BIAHRTyDB0VrhgdFnokHRdWMB0UEkAdFN5MHRW+WB0WimQdF1ZwHRQSgB0U3owdFb6YHRaKp
B0XRrAdFBLAHRTezB0VvtgdFnrkHRdW8B0UIwAdFN8MHRW/GB0WeyQdF1cwHRQTQB0U80wdF
b9YHRZ7ZB0XR3AdFCOAHRTfjB0Vr5gdFnukHRdHsB0UI8AdFN/MHRWv2B0Wi+QdF0fwHRQQA
CEU8AwhFawYIRZ4JCEXRDAhFCBAIRTcTCEVvFghFnhkIRdUcCEUIIAhFPCMIRWsmCEWiKQhF
1SwIRQQwCEU8MwhFbzYIRZ45CEXRPAhFBEAIRTxDCEVvRghFnkkIRdVMCEUEUAhFPFMIRWtW
CEWiWQhF1VwIRQRgCEU8YwhFa2YIRZ5pCEXVbAhFBHAIRTdzCEVrdghFonkIRdF8CEUEgAhF
PIMIRWuGCEWiiQhF0YwIRQiQCEU8kwhFb5YIRaKZCEXRnAhFCKAIRTyjCEVvpghFnqkIRdWs
CEUIsAhFN7MIRW+2CEWiuQhF1bwIRQTACEU8wwhFb8YIRZ7JCEXRzAhFCNAIRTzTCEVv1ghF
otkIRdHcCEUI4AhFPOMIRW/mCEWi6QhF1ewIRQjwCEU38whFb/YIRZ75CEXV/AhFBAAJRTcD
CUVvBglFngkJRdUMCUUEEAlFPBMJRWsWCUWeGQlF0RwJRQQgCUU8IwlFbyYJRZ4pCUXVLAlF
DDAJRTczCUVvNglFnjkJRdU8CUUIQAlFPEMJRW9GCUWeSQlF0UwJRQhQCUU3UwlFa1YJRaJZ
CUXRXAlFCGAJRTdjCUVvZglFnmkJRdVsCUUEcAlFN3MJRW92CUWeeQlF0XwJRQiACUU3gwlF
b4YJRZ6JCUXRjAlF</AssayXData><AssayYData Points="5970">uVjOPUVc0z3rI9Q9PiDQPVCj1T31FNE9FXjWPbMzyz2Z8tU9GTbXPVjW1D2Crd89zA7gPb/v
2j3cDNw9tGDgPVUO6D3/neA9UjnrPRJQ5D248+Q9QlHgPRiA4z3be+A9M2rpPV/d8T0DQOs9
LnLoPYJe6z288ug9D8DhPfBG5z0KMOo9a3nrPW9H7T1+Sug9LFLwPaol9D0/H+s9xTnxPZWL
6j01H+s9qWTwPYHt5T1lUPU9ibnoPZpX7z1h+vE9xjLsPe1K7z1dY/Q9vX33Pcsw5T2R4vA9
q5X1PeEU/j0uoO89rVzwPXC/8z2H/fc9XGj5Pagn9T2xFfw9xMT5PSGf/T2oiQA+4Ib5PV/1
+T1o7Pc9lnn1Pbsr+D1R+vk9lNX8PX8W+z2M8Po9n4j+Pf3y9z2gTvg9/u35PfDlAT4dt/Y9
/wj/PR3bAj7pSwA+SRz6PcRl/z3dFwE+nagCPo0dBT4SgAI+ppEBPmSvAD6amgA+CGcEPh3F
Aj7c/QY+qXIGPi97Aj6aMQU+uG4APvtV/T3xRQE+TAAFPpmHAT4GgAU+5fMBPlOQBD72fwI+
ni0EPvYuBT5ZqAc+nY8EPhs6BD5Crgc+3IgCPt6SBz495wU+DiwDPgm0Bj6MAAU+YrYGPgr6
BT65uQc+jpwGPi8mCD7quAU+kewGPmkoCT5sFgM+JpAKPhpIBz7Uhwo+QU0HPjFMCT4s9gk+
B4UKPuiCBz4FTwU+xuIGPkmIBj5fNAs+C5UCPhClBz7S2ws+BCUJPg0gBz7hGg0+hd8JPo49
CT5gYQw+tlEHPtsQBz5Q5w4+23kLPrjdCz5b+A4+2bUGPhE0Bz43Ogw+LwgMPltkCj7WJAg+
dL0LPtIlDD5GFA4+g2AKPpA8Cz5kPww+YhsNPjHZDj5bvg0+5YUMPulJED7bcwY+/H4PPqGA
DT421g0+wTgQPgokCz7RIxE+cawQPo3wED6vKxA+12wSPiHbFD7pdg8+6UwRPqPZDD5NQhA+
AYgPPqLMDT7LthA+ozMPPsrQED6rBRE+6zEQPgVYFT7tLg4+AJERPq2WET7MpBU+OVcQPqH3
Ez6VzQ4+U0YRPp2HDj524BQ+KPAWPoNUEj5pdhA+G38SPkh/ED7ZqQ8+0m4UPoDtEj5YcA0+
EzsSPoD3Ez4SIRo+1y4XPny1Ez6mjxU+0aIOPg28FT53KhU+cqEZPrysFD5lQxc+6qEXPiyo
HD5wzRY+XCoVPp+EFD65+RQ+PSAWPqxWFj7mFhk+sJgVPngYFj4SBhI+INgWPunUFj5RvRk+
v+0UPo3iFj7LmxY+jrAWPltKEj7b6BQ++V8XPnNsFT5I8hY+ZtQVPr/MFj79oRU+QFoWPk8B
GT6Fahc+oDgaPl/DHD4EEBg+9xkVPg0NFj61sxs+/zUWPp99GT7kjSA+jBAZPldiGz4LPBo+
koYXPiHkFD5YkBU+THwcPqLNGT5xdxg+gtkbPq4gHT7dPhk+4JEdPhW6Gj5Y4hs+23cYPrDq
Gj7Skhs+FwQXPsJ+GD459Bw+RsocPv4KGT692xw+DwoaPvrMHD60UBc+4AEdPmmSFz7uKRk+
lZ0aPmQuHj5kDRs+EFcaPpvMHz4S6B0+IhoiPnPTGj6Uwx0+SDcePgtfHz781R0+Q4gdPoCW
HT7B6B0+oncePnmQHT5b8iE+9lYfPiWJHz76NB8+vLQgPnT+Hj6ALB4+TmAdPmykIj5p+Rw+
73sgPjeEHj4arx8+hXccPpEOJT4M7Rw+B+4hPtP8HT438Ro+IcgePvqLIz52GiM+bCwePtXN
JD5BLyI+r6QgPvfaIj4fkR4+390iPjpiIT4RbCE+L1AePpIJID4nyB8+U7UnPusaIj77kCM+
rsMfPuhpJD4bMCQ+KcAePo/kJT5y7SU+OZMgPujRJD4IICE+mx8gPqulJD4QWyM+MRckPiH5
JD6w1hw+xzsjPkM/Ij5bVyM+qMckPlaaKj6OsiM+3lklPpMjKj5hSSA+zEgnPoKJJj5NziM+
ujUmPmU5Jz5hGCc+xvIhPtHyKD4Qeyk+B6knPkuyIz41PiU++aciPnGkJj6oZCY+xokqPiMR
Kj6ktiU+y+omPlSrJj4sdCs+vIskPjjvIz6+kSc+Dx8oPoikIz60tSQ+J2gnPmqyHz5jPCc+
up0nPjdIJj6vTyg+z+0rPiGPJz5IkCY+PSEsPph/KT7U+yw+8ZApPh4JKD59TSU+pYwuPhIu
KT4RlSk+Pq8mPlAkJj4GQCg+kV4oPlMcKz6hAyo+AYQrPtw/KD5+kSw+BpcnPjK5KT6ioys+
vO4qPuLyJj43Hio+tBolPhkEKz5HkiI+PDsrPnMvKj4GFCc+4u0pPq75Kj7QZCs+kc4qPmU0
Lj4jaC4+yQgrPo8hKj4QEio+ga4mPtw7LD7bWyw+erosPq9sLT6VOCs+VVArPtuKLD4Lcys+
iSMtPjxJLj4SFCc+xhotPjC5LT51ESw+VNcsPhb4KD5styw+VUswPmDqLT74By4+ZF8sPvzK
Mj7gJSo+35UsPplDLT4YVi8+vd0uPoDDMT67Hy4+YtsvPizbLj7Huis+3LAqPnriKz6yCio+
dXEtPj2MMD5Moy4+bBsvPiuZKj4cVy8+PFkwPj5bLj7RmCw+de4tPs0gLD7eUSw+rykxPhEX
Lj4I7Cs+Vok0PiWtLz4DQS0+wIUuPgrhLj6KIzE+L7orPi76LD44pCo+VgMxPvvcMj79Ii0+
JnItPiJOLz42rDE+1M4uPqGtMT5PRi8+ngwxPse9MT646y8+7y0sPtTFLD7G6Sw+eH0zPrDa
MT6n1zM+5mAyPmPkMT7LDzE+XIExPi5uMj4Y2zI+hrYtPh9fND6AxS8+M4YyPhpPNj7eFi0+
3KoxPpbMND5QuDE+tWswPpz0Mj7IUjM+CKwvPsmFND6SbTI+JyAvPtE2ND7m7DM+ACM0PgWr
NT6J5DM+6HIyPggOMj4ZczM+3QUxPpdbND7sbDE+5YU2PpsoNT7ySzc+iRQ3PhCrND6wMjM+
8agyPjWuNj7FjTM+Zj42Ps4eNj7j8DM+wBs2PrprNT68JjY+fL8zPu2/ND7HUzI+gAI1Pqr+
Nj5vjzk+4Jk1PmYRNz64wDU+84E1PoehNz78bTI+VeU4PqxpNT4fEjo+0CAyPlujNT5h8Tc+
In0zPvLvMz5mszU+FJs1PtnxNT6ZkDU+N2k2PqNjNT4g6TY+3jM2PpnANj5SeDw+00U4PrRH
Mj6lVjQ+d2w3PkjdOj7YazY+gL82PrsmOD72Nzc+6GA8PjQpND6o+Dk+Pzk0PtI/Mz5CQzY+
ClY5Pi0EOT5GYjs+S+c9Pl0kNT5tpDc+A7U2Pk0GOT5/cTc+HwU5PlKLOT5MIjs+WPQ4Pv1I
Nj4jtTc+hc41PurHOD7N1To+RJk5PrSJNT5J2Dg+91s4PiB0Oj6udzg+8X06PlQhOT6uRjg+
HJU3PuxyOj76kTk+KPI3PmPHOT4Y4Do+vEw5Pqi+NT7ECzw+anM4Pr5MOz4jBDs+7m00Pgn3
OD5/mDg+WeU3Pv32PD7puDg+hf47Ph5XPD6p9jk+T25BPjyINz6DKDo+I786Pl5pOz7k9Dk+
NLxBPpXNPD5KGjk+y0Y7Pr+xPD75Kj0+aR47PvisOD4xvjo+JZg8PojFPj73wD8+m405PujM
Nz59VT8+wlQ9PqBcQT41wD0+dsY6Pi6/OT7ywzk+heM4PvkjOj4DQT0+adg8PvW9Pz42dD4+
nBI6PvNcQj6PGkA+CV1BPpJYPT4TBUE+vzRBPm4UPz6+ckA+jotAPngWQT6iPjw+akFAPugk
PD7DrT0+d1c+Pn8/QD6H6z8+DMk+PkzKQT5Cb0M+UpI+PurnQD48Ez8+E007PhhIOz46kT4+
ol5BPtvcQD4+0UA+HmQ7Pt+9Qz7FtEA+FhI8Pv8ZPD4TykA+NM1DPldyQD7uwzw+c+Y/PgEn
Pj6rBUA+5IxEPjg3RD4mdUE+gZ0/PtjQPj7LSEA+ZXJBPvilPT7CSUM+pU1APj7KQT50aEE+
QmpFPpnDQz4RGEM+gExAPuLDQT71dD4+4Gk/Pjp7Qj7/mEA+hyZFPo5IRD4PYj8+umVCPtO+
RD5DCkU+wxxEPnBnQD5EakM+TV1BPg34Pz6ul0A+bkk/PrsRQT6pbUQ+CiNCPtdOQj4yUD4+
LrI+PhGmRD7tlkE+A/VCPnglQz5fqUE+M4lBPqq8Qz6XRj0+acdAPuGHRD7OeUI+g6tBPiVC
RD5AbUE+sChAPhCYQj7YNUA+HghBPkTtQT4hBkg+tilDPiDQQD5dY0A+tbFIPvzaQT762kM+
JBBDPiI+QT7Tk0U+as1GPl3qQj4xDEU+s1xCPpQoRj7ZWUU+POZIPuC4RT5NkUI+SstDPip6
RD6AO0Q+i+NFPi+aPT7YnUI+UFBDPvnpRT4bOUM+qm1DPj2eRT6KL0Q+OWNBPpryQz4hOEk+
jiFDPrCDQj4inkU+BldGPu4LQD4thEE+A59FPusIRD6IP0Y+P91IPo68RT7Ck0Y++ihEPvaf
RD6QFEg+82BHPhyFQz48rEI+G3RGPoVSQz59i0Q+e0NFPsk3RT5Y20E+eTFKPidwRz4LxEc+
ibRFPlXiQz4u3EU+aiZIPhr+RT5cD0c+hFlGPodzSD784UY+rX1JPl3fRj4gX0Q+4/ZKPho4
Rz75kUk+xvJHPm3QRj6O7j8+I6lJPsfERj7xXkY+jNVEPrxARz4pdks+M35GPvOVSj4nl0c+
hGhHPq8PSD42z0Y+88FHPpvVRT7or0k+YbpIPvPgRD4EDkk+XxBLPjkjSz6Mm0k+lGBMPrzb
Sj6Y9Eg+avNFPi+kRj5AnUo+qD1FPmh9Rj6cY0Y+L7JIPs4gSD77VkY+ApdFPpOVSD5UlEc+
6/1OPgOAST4kJEw+m55KPlwOTD6vHkY+ZwdKPnMUTj7xGU0+/4BMPnFURz6jNUw+ukhKPgNA
Sz5eJU0+toxLPpNOTD6ik0s+ECJMPtAYTD4T8ks+gJ1NPkxQSz4dMEY+gmVLPqcuSD6/G0k+
hDBIPny0TD5jg1E+xwlMPmUtTj4TX04+TCtMPvK+Sj40REg+FLZLPuG7TD44D0Y+BHxOPrq3
TT6LSEw+3hZLPhEdST7Zikw+0ntPPur+TD67Vkw+mw5NPmDrSj5prkg+BKVNPucRSz7pIU4+
ukdMPkjTTD7q800+zxtKPimkTD4tCkw+2EJNPrmuUD4JSU0+v39NPorUTD6LX0w+bEBNPhpH
Tj4Kl0w+D/hLPn7vTT6BFkw+pRhLPn36Tz7mREw+talNPjntTj48LEo+lM5LPnqpTD66FVI+
K8RSPsMGTD51Q1I+eXtOPgLjTT4NilI+yaNOPlh9Uj41KU8+C+ZNPkERST4fj0o+FoRSPpHI
TD61W1U+s4VPPrquTz5Qt04+5MpPPrk3UD5vf1E+0ZhNPsvLTT4TFk4+rixRPo6QTT5ZPk8+
bfNPPhOQUT5QMFU+CrhNPrddUD4RRlA+BwFPPmEBUD42N1E+fapTPjHQUT6Z8lA+KNdUPhuS
VD4AtE8+C5FQPnMbUT6d5lA+5RhRPkJuVD6dclM+jipUPj5/VD7+S1E+WgJTPgskUj6DvVI+
ilxRPi8yTz6NlFA+1EhTPlwwVD5tjU8+fBFSPkO0Uj4JvVI+zMlKPoAnUz4+LFM+O4lSPl9C
UD4pGVE+BiNPPjNtVD5pRFQ+BsZTPvVNVT5iyE0+S5RTPhxxUD5G+FQ+vy1WPtX0Uz5XSVM+
wBhQPuMQVD5QTFQ+sKdSPgAuTz5Xt1Q+oQVWPgqpTz7AdlI+6VJTPreQUD5pzFQ+NnlSPlzc
UD4bkFQ+ZfFSPrTEUD5xNE8+yaVTPqGHUz65Y1I+TXtVPv8zUj71PFE+cf1RPoV1Uz4XQFM+
ieRTPsjOUT4KYFY+cwZRPi4wVT4mQFY+t7VWPmwpUz6pTFU+4vhUPsOUVT6QbVU+6mBWPoKv
VT6ValU+mAVVPiDGUz6zhlc+kTlZPvKEVj5MXFU+H05SPg1wUj41T1U+iUZSPpt6VD4401U+
agtVPghiVD7tSFY+oN1VPnsPVz5KyFM+4RdVPiL+VT5gQ1Y+CcpVPnONVj4JblM+To5VPhc9
Wj6kvFU++Y1SPgB4Vj6ySVU+jodYPv03Vz5l7Fc+frxZPg70Uz46FVg+b4JVPju6VT5VH1c+
t1VSPrwNVT7Mvlc+pjZUPgFAVD4q4lE+b8taPmxPUT7uAFY+u5xXPn+UWD5G41g+ELhZPkDs
Wz6LoVc+iDRZPkf/Wj6hYVY+oN9WPnToVj4zzls+opFZPohVWT5fAlQ+0VBWPnfkWT7fYFc+
6PVVPjo/Vj4hHFc+eKBbPtyZWD77eFg+HNpaPq2GVz42SFY+S+9SPgXKWj6fNFs+1YJbPiIx
WT7cilg+7LpcPgmaVT6Ip1Q+GSNVPkvmVD6H4VQ+a9lXPquRWT63KVk+vxlXPiBCWD5FA1s+
bmRZPjq4XD7dJlk+iMtXPtscWD6XrVo+uhdXPsLaWj55/1k+WT5bPvfmWj53sFo+Nq5ZPswR
Vz5cGVk+kVtWPs8aWz7GeVg+MgxbPu1rWj4vElg+NtZXPguDVz65U1c+HNhWPqjRWT6WpFc+
Z1ZcPhjwXD7YhV4+O8RZPpmfXT5bZVU+Ci1bPqJXWD5ZK1Y+UhtZPq9lWj7+wVw+ZkRbPh0T
Wz6YNlc+TFpYPr0MXj7nVVk+fzVbPnS9Xj7nwV8+tzNaPpcmWz5oclo+qglcPhIFXz6onl4+
h7lZPlMlWz4L5F8+BIFWPkZ9XD4ddVs+Nw9dPpELYD6dhF4+q3pcPks6Xz5yHWE+hLVcPkju
XT7Ezlk+joJZPsfXWz7BcFo+QX9aPlOHXD700V4+g35aPu8NVj4k7F8+3yRfPs9mXT4E81s+
LOtePlUFXj6XFFs+W19cPj+eWz4I918+PhBdPpKqXT5vhF8+cThgPn+XWj7n9l4+1TxbPk+k
XD7/iF0+mxpfPlmwXD7qOV8+hAtdPsRPXj6Ruls+EDddPi9HXT6Kx10+9mZZPmkiXT55G10+
QMtgPgxeXT429Vw+NpJbPhcmXj5Wy10+sg5gPlu9YD4hO10+4cdbPloVWz6Gjl0+qZxcPvdu
Xz6OGmI+2FhePrFCXz6vQVw+e5pgPpSOXD56i18+xxFdPiVzYD5NIlo+5FVdPo0vXj421Vs+
a7BePls5XT6xs18+PahhPka3YT7E5WA+h2RdPrBVWz4vJlw+PfZgPuFqWz5A42A+BppcPvAU
ZD66YmE+PtFcPh6yWj6WkV8+9C1fPs6/XT6jk18+AftcPu36XT6yC14+iHxdPlbWXj7bqF0+
rMhdPiAqXz745l0+EUlePksyYT5s818+aaddPnTcXj50/F4+qENgPg5AXz5S52I+qW5ePntW
Yz7s6Vw+HKFePqVGXz5EVV4+RVRePhGNYD7PEmM+f/1gPkVUXj6UpF0+YOdjPk2NYT4oj1w+
xPpdPhaqYz79218+GA9fPuuzYD6OkWU+/Q1iPn6HXT6cbl0+C0hjPivwYD7EAl4+mA9lPuKS
YT7mVWI+Ue9dPu6cXz6ZNWI+Em1hPtSiYT4DzmE+98ViPnCfZj4QU14+cPlgPqLXXj4ywWA+
az9jPtlCYD7oX2I+p2BcPg9DYz5rDmA+/g5ePtZzYz5RHWc+AKBfPudFYj6x5mA+VyJePgDg
Wz5ia2E+vKNjPjPyYj6pVV8+hg1jPjQeYz7Ag2Q+HZ9hPsXlYD4REmI+Ok1hPhCEXz4c52Q+
vKljPkNlZD76omA+c+BjPhLRZD5jA2E+vRBkPi6QZD6XSGU+kS5fPumpZD68DGk+LB9kPpK5
Yz4itmQ+RR5hPukiYz5AcWU+gu5kPt94ZT4whmE+epdkPgPbZj6ArGI+90dgPnyPYj4Aul0+
V4ZkPiweYj4ACWE+p4xgPkydYj4bomM++8RjPsDLZT63rGQ+c8RmPmpAZD5B3Gc+UaRiPiAg
ZD4dsmM+EL5gPsosZT7YS2Y+qVplPgOfYz5K6GA+o85iPki8Yj4i/Gg+iHloPjf3Zj68C2M+
gR1jPgcqZj6ecmQ+EiRkPv0VZj6zU2g+jNllPgwnZj63sWI+JTRmPnaRXz7tgWg+yVdkPlrW
ZD5rAmc+NZ5lPku4aT7kxWc+L/BgPrykZT45uWQ+2otnPvsqZj4GI2k+AVJnPjWmZj67n2M+
c+1lPqgzaD44yWM+lHhlPibaYj45emg+MyBsPiv7az41DWg+47NmPpk7ZD6BrGc+zmBlPovN
Zz5PZGQ+zC5pPj4Taz4Dvmk+n9FpPqWSaD5LKmg+9blqPi5vZz4SAWw+4O5lPklSZj6VQGo+
LIpkPkMGZT7uT2U+2klnPiRtZz4MnWI+G7hrPpE0aj7KuWM+U2VqPsZ/Zj7XrGc+K3JpPvL8
Zj4iu2Y+xhBoPuYcaz5arGo+YgxmPpY/az5LI2k+OedjPlAXZj7EXWg+gGRqPr1yaj6tMWg+
EEZpPoHQZT6sb2Y+RSFmPjkEZz4MAWY+S9BoPrtabD7U7Wg+VmtkPpjBZT7yNWs+0/5mPk9a
Zz4Hnmo+TdRmPgTzZT6QHmo+j/NrPtBeZz50I2k+xYBrPmNRbD5IIWw+Ey1qPnZHYz5pVmk+
BWhsPmk0aT79+Wc+QqxmPq3yZz7VQG4+14dpPoEBaD4I7ms+uSdoPoDdaD7BKGs+07BoPsQx
bD7wFGo+zotrPkT6cD42pmY+pR9sPtYxaD5WlWo+SuZoPvgHaj4VqWs+i4dlPtVeaz78VGk+
2n1wPvEWcD6022s+XiZrPt8eZz4hdmk+QIlrPveTaj7Vwms+VkFpPsSpaj7uyWs+5qNrPoHJ
aj75Dm4+8zZrPqrfaT5KOmo+A8RqPhEtbj4Svm0+7dtwPsh6bD4HsmY+PBpuPspVZz6vUWo+
nY5qPh7yaD7y0m0+JedsPtsBaj7pI20+/lltPnSXaT7yuW4+FKZsPvmrZT5JX2s+L3VrPkuB
bD6Z6Gk+d2FrPuJXZz64im8+FOptPs01aj59Q2w+kfxrPhcJaT5fHW4+ejZsPk8xbD60PmY+
54FsPnb9bz6w72s+9ptvPi8ibT64PmU+YTpqPj6naj5+gm4+nmtpPlu5aj5tFm0+HGZqPjHS
cD7nMXI+RBluPlUXbD4o5Ww+ajJvPsanbz7XFHA+CdVuPsDnbj77PW0+j+xuPqdXcD4iWnA+
9hVsPpcZbj4qTW0+YhNtPkCSaT6P8m4+c3ZtPoTybD6AZ28+U/BrPmUPZz7HSW4+kR5tPsJT
aD4qI3E+ut9uPv9EbT6OA3A+DO5uPmiScT78yW0+/9psPsFLbj5AeG0+w1twPghkcD5Ti2s+
tZZuPlrIbT7op3A+V9FuPg8vbT66WWs+xzptPitMcD4yCHE+B7d0PiVwaz4jnnA+oClyPuX5
bj4HhW8+TtNtPn2bcD7ohHA+TlpsPi+3bj5SlG4+LSJwPlNhaz7EMmw+3sBqPgMGcD5bQWk+
hJ9wPs9bcD6ZQnE+sOtxPmZIcD4+3G0+ARduPpNvbz7eOHI++wxvPguycD7hnW0+9WlwPjfd
dT5YYW8+ZjxsPmlecD6bwXE+w1huPgRHbD6F7HI++ItwPvyHbz6in28+LaNxPpF6bj6q0nQ+
EIFyPn+LcT5slHI+01dzPk1tcT6wKHA+eAltPv7XcT4cm3M+PUp3PpG+cD5Nu3E+1b5yPpwz
bz73Xm0+HnpwPplccz6Mtm8+26FwPvULcz4prGw+RpdvPnw9cj6+824+qEJxPuvgcT4w3HM+
dX50PtYncD5/XXA+D9BvPpllcj4Qvm8+vLB0PtV8cz7dsm8+XqZvPpzDcj6hc28+3UduPkrh
dj50DXE+QcxvPjyHdD4cwHA+PHN0PgqHcD5vwHE+XbZxPj15cz6lOXU+kf10PgvDdT655XA+
llBvPtbocT5zwm8+6WByPv/gdD5ckm8+FoFuPjJ3cz6j73M+k6xzPt6QcT619HY+y0xyPnB2
dD6Ok3Q+YftyPsNSdj6stXA+x+N3PqzdcT51O3A+PkxwPpxzeT40hHI+JYVxPlzGcz5ot24+
amhxPox7dD4H53I+byd3PpZ0dT4oT3U+PINxPlDtcz5yJng+Yhx0PpAGcT496XA+I9RyPrtj
cz4gXXM+J0ByPhhidT5IfHI+Mu9yPsMocT7zanI+VMN0Ppi5dD7Db3I+7kJ1PnTpdD5jIm8+
Oet1PuYbeD5ggHM+oix4PtXhcz5eOnI+YAl1Pvfadz4lb3I+AzFyPs7ddj45u3I+lWVyPkuT
cD5FWXM+HIN0Pilmcj4WUHg+S2Z0PiJsdD67Cnc+YOh3PoX3dT5nqHM+xNN3Pr8Sdj6hLXk+
pnl3PnwqdT7/lXU+i0l0Pm1acz59u3U+eXJ1Pk2Idj7kDHM+4HRzPpareD78X3Q+5El2Pla7
dj5IbXM+AQZ4PvNccj4XZXY+oil0PiT9dz5bNXQ+anR2PhezdD5O7HU+Pvh3PoCzdj4DTXM+
4Sl4PvBxdz40Y3A+9mt2PtkTdT5CUHQ+cWV1PhtkeT6ioHU+ANF3Pp/Hdz61Qnc+Rap0PiwH
bz4PzHY+f8lzPturdz7+R3U+Cvx2PqxVdz7gHHQ+iF51Pn5scz5NzXU+/oZ6PlB2dj4gf3Q+
GeJ4PrPndT7egHQ+/C55Ps2ZeD7IL3k+pLF5Plyqdz7/Ino+fS15PvBpdz7rc3k++yV2PhWH
eT77OnU+YdF7PjaoeT7ur3k+Zqx2Pt9KeD5VInc+k1R4Pu9ddz4S+XY+JTJ1PstneT69sHU+
1tF5PlCIez73Mno+3DF8Pu8Xdz7ouHQ+2Xx7Pg0gej4iiHs+1092Ps/4dz4mWnc+49t4Pkih
eT4wl3c+rz91PmrteD5UjHs+3gt4Pgs/eD7bXHg+sdp8Pmizcz7cs3k+MwV5PtPXdz74CnU+
qzx3Ph5teT6t7ns+kiB3Pv6/eT7cxHY+ZWR2Pg+xeT6OSHo+o355Pt5sez6cOXU+XxN3Pnch
eT77Qns+NJ94PqLJfj4LM3g+7vd4Prs6dz5Y9HU+U1h7Pie/fT5dNnw+wWJ6Pk6cez5O63w+
A7d5PjtneT6UaHo+xYR5PuRzej60r3g+Q4R8PrYEfD5JJH0+Q3x6PtJgeT5hVHk+bzp5PuMc
ez77iXo+Ulx9PgNFeD5Ux3w+CYl5Pi/Qej6Mhnk+ftx6Pk/Aej7Usng+vQh4Pq1Sej6e9Xc+
nxN5Pu8NeT7AcXo+7zF1PvqSfT4jNno+XM91PvxRej4l5Xg+ytF9PqX4fD4fZHs+5tl8PmWG
eD6X53o+B715PoyDfD5nY3k+Z6l4PkF2eT6mD30+0jp9PhZuez7rEH4+k6R6Pn1aeD6ylHw+
2lR5Pm0kdz680ns+Av1+Pn+2fD5FWXc+BfF7Phw+fT723Ho+i7Z6Pvw8fT7iJHg+SUp8PkQz
ez5Vfns+mBp6PswYfT4+7Xw+GV17Pm6Cez4Ean0+xs94Prfxez4tJnw+AIl4Ps3weT6Hjng+
HWp9PhObfT4B+Hg+Y2F7Po6Cfj6BMn4+7c97PuKfeD6Jgng+y5B4Pj6weT6vKng+aHZ9PljD
fD4hbX4+fqKBPsxQdz4aCX0+TR17PsPHez6cyIA+Wf1/PntJej4OE30+cKp9Pndxez45+no+
S8x6PjJwej7JAH4+sBh8PkRBfz4vFng+Xjt+PvfjeD5EnX0+IBp8Pr+Lfj7hXXw++nh6PkWx
ej4NhHw+Zl15Pu1tfD4dEn4+cNp7PnZRfD7xN34+tRt+PhZpfD7y+3s+1o96Pqhbfj6Ehno+
PMB5Pn+jfj4WyYA+37t7PvN9gD4DcHk+QZN7PusRfT7ggH0+jYeAPtLKfz4OLn4+1el/Pnt1
fz63WX4+/aV8Pi9Dfz7ibnw+IXt5PiC9gD6HsXw+fSR9PkKPgT53IYA+khV8Ph2Hfz71jH4+
qlGAPsCmfj40gH0+r7GAPhNBfD5WmIE+9MF8Po2yfD5ZEHw+9NCAPtTTfD6OrYA+6ACAPmNb
fz5bz38+a/h9PrZ1ez6UHH0+1OWAPucIfT7Otn4+bft6PmGnfz6iVoA+n29/PpREez73a4E+
mmp9PjlZfD7bkoA+pBt7PrDkgD7W/30+ID5+PleWfz4Fpn0+h6h/Pt4VfT4R1Hs+FJF/PmBV
fj61mXg+VwB/PnMOfj4wzns+y5d9PvQ3fz5Ik4A+PiN7PpEngT5bk38+Nmd8Pq6hgD5UMH8+
iUh/Pi63fj71x4E+37iAPjsNfT7tO34+6Jt+PkKDfj5fq4E+tml8PvZTgT4l8n4+vO99PkzV
gD4HsYA+uu18PjdFgD7cTH8+iIB6Pmwvfz4Db4A+eg2APh/pfD4FZH8+hNd8PjeXfj6utoA+
HHuBPstjfj4AeoA+lY9+PqOafj60IYA+E5d+PoEAgj681X4+ftKBPkP0ez5KVoA+3LF7PmJL
gT45xH0+F8h9PiQxgT4ANn8+9Yp+PqwZgD4gJ4E+M1F9Pie3fz78034+NSd/Pjc6gD5J/4A+
6USCPl4Rfz577IA+1nF+PppsgT4Fcns+guaAPshjgj4tbYA+cYB/PiddgD6ac4M+so9+PmRY
gj7wgYA+2Pd/Pk3kfj6eFII+n2OCPpNvgT4bm38+QeN+PjshgD5uQn8+mxOBPieKgD7uq30+
e/mAPuynfj5TfoE+mHaBPvCrgD62/4I+ZFt9PirRgD4N6X8+ovaAPgb1gT4PlX8+wWt+Ps2a
fT7RhIE+2OeAPm9nfT6vG4I+JuJ7PqK2gD4fAIA+dVOBPp8ygT6cSYM+0SCBPicmgT7IPYE+
p6OAPm43gT4IfHo+p11+PjU6gD6SSYA+d3qCPhurfz4GLoE+m+mAPl17gD70D4A+S8qBPjDH
gT76UH4+voyAPiP/fj7jm4I+ieSBPsJOgT7ZIoE+WT6BPmVZgD5kwoE+uIyAPqvgfz4WTIE+
gW2CPka6gD4CP4E+AIKAPuUigj642IE+HxyAPnd+gD4UCYA+SMh+Pq3RgT6SRn8+UnaBPkqM
gD6EBX4+qwOCPqgBgD53Y4I+PNOCPkcGgD53p4I+bV1/Pm4tfT4aBYA+j6uEPhsogD5cEoA+
/UB7PpIDfT5+h4E+tOKBPknhgT6U5oE+5OeAPkatgj7gMIM+EbSBPtHXgD5rn4I+hWSAPuRd
gD6GKH8+0l6CPr4igT77F4E+h0CCPkXrgD4SwIA+NLKAPudIgj7hqYE+eN6CPpSvgD6G8II+
Cfx/PstIgz5TOoM+qFOBPjP+gz4UToM+DomDPjcigz7qroM+3yuCPjDKgT427IE+EkGAPtA/
gj4KvoE+zkaBPoqlgj6svn8+VYGCPmkNgz6ONH4+gmGCPokbgz5NC4E+aeuCPgOKgT4RvII+
3gCBPrwfgT42JIE+2eaDPuk/hD6bQ4E+LFSBPi6SgT7dlYE+pVl/Pje5gT4SHoI+90aCPnqX
gj6/hoI+rryBPmsIgz4OWYM+lNyCPh0Ugz6Rd4Q+Sm2BPibggz7r94M+5J+BPnpjgz5/YYM+
MzSEPnDQgj66iII+P72DPmocgT5WL4E+AeeCPowwhD5lrIM+aayCPpo1gT6feIA+4rSDPhIQ
gj5aV4I+JVGBPiDBgT7qIoE+lduDPhsFgj4kRoM+SHCCPv9Ggj5HaYQ+b3uEPi96hD5W34Q+
dZGCPnCHgz5RWIQ+Z9mEPs5YhD6a94M+vtuBPv1RhT41gIQ+CHSDPs/Egj6KO4M+0++CPjfN
gz7Xj4I+gbuDPmh9hD6cGYE+872DPg/bgj6YE4Y+iEiEPlXNgj43v4I+eQiFPrmUgj6G9oQ+
/86DPkschT6/voM+lIWEPqudgz46x4M+t46DPvlsgz7m1YI+Gw2DPnRlhD70DoU+jsyCPtkd
gz55v4Y+rkKDPl6Mgz7LxoI+dV2DPmtWgz54L4I+rVOEPnHugj683II+iTyDPhWcgj7QNYU+
3sSBPgAphD4zQ4M+sPCGPpI+hD5Oh4Q+GX6DPsdfgz5uToU+CcuEPvCRgz5kFIQ+X7mCPldJ
gz7yz4M+QYCFPmfXgz4UXIY+UYODPmHdhD5LK4c+jtiEPgnVgz490oM+FqKCPiMJgz6i/4E+
Dt6DPjKdhD6hloI+YYqCPoXXgj7eh4M+FUiCPrKEhT5RZYQ+KcCDPhIehD5IjYQ+Nm+EPj3L
gz6qYIM+5SeGPjuogz7g7IM+NmWFPoiNgz747oM+5umDPnM+hD4pBIY++1iHPh6wgz6gFoM+
uVaGPk5Chj5NCIY+oV6EPirAgz6TCYQ+YmiDPhr5gz6SVIU+aR+EPhOCgz4EoIQ+be2DPgrl
hD7wB4Y+WJqEPr3uhD7QxYM+aT+FPhgQgz6QIYI+sNiFPirJgz6Qg4Q+dR6DPmJ3hD726YM+
xTCFPog/hT4qCoU+TCGHPu5Bhz6W3oY+GESFPoWKhj43L4Q+OmKGPv2lhD7yxYE+7NqDPt9m
hT5YlIM+BauFPl8XhT6zRIQ+cBiHPlzZhT6Tn4Q+YhKFPhTyhT6IY4Y+ZyqGPueAhj4JrYU+
O12FPpSHhT4CzoQ+fxaDPoDzhT4XJIQ++ECGPo25hj6jt4Y+G4iFPiyjhj4ZtoY+vBuGPjav
hj6oT4U+QLGEPvYZhD7XZYU+NV2GPmBqhz6uZIQ+p6+EPqMGhj4j54I+TXKDPs6RiD7WEoY+
6M+FPvIWgz5wFoc+dmmFPnG2hj4hgoU+aROGPo/hhT40aYY+FE6GPsPYhT5+fIc+XUWFPshy
iD48TIU+1BqHPjgrhj4pnYY+DJSHPqc/hj6Oh4U+78yGPk7thj4wboY+qKCHPhdxhj5mmYU+
izCGPk5ahz6WG4Y+ksyGPg9whj4WX4Q+ubeHPogfhz4Wxog+AJSEPjLDhz6teoU+q66GPiLL
iD7LrIc+cxKGPgL/hD6fZ4g+LnSIPlBohj65F4Y+0pKGPhahhj68a4c+i/2HPvTUhT4KKoc+
b4yGPnk2hj55X4Q+BhiFPlNCiD73Z4U+dJKGPld2hz47M4g+VbyGPsWrhD7Kv4U+EAaHPo/D
hj7m64g+y1qHPsqahT5j84U+FiiGPjtPhj7B+IY+gJuHPmMAhj6ZsIg+rIeGPmPLiT70YIY+
O0SHPh7lhj5VOoc+I3CHPkQahz5DIYg+/iyFPjLXiT6AMIg+VZyHPqk3hz48Dok+ewKJPlTm
hj7C/Yc+w92FPk6uhj7ANoc+0riFPlp6hT4GLIc+Ap2HPv6Bhj7qQYU+R2aHPqsHiD75bIc+
l0OHPuXliD7xooY+iTKHPsGDhT4ldog+F5aIPiJmhz4abIY+ndOGPr5ihT68bYc++m2HPnFD
hz7wiog+2TuJPq8CiT5fRoc+r0GJPsckhz4mU4c+wD6HPmUYij7uboc+FG6HPkwNiT6WgIg+
tweHPuAbiD772oc+AISIPiZ/iD5Feog+m+aGPmjXhz5VNoc+NMaHPo75iD4peIk+6mqGPvlX
hz7g8Yk+zTCKPhesiD6cXIg+HWmHPpTiiT5scog+7lSHPuzAiD5w8oc+R8SGPmEnhz5cXIk+
tv2HPiY3ij5aDIg+A+mIPm5Jhz6PpIY+61mIPs/shT5fN4g+kByHPoHPiD6fuog+B2CIPiu7
iD7y4Ig+LS6HPvj/hj6h9Ic+vD+IPnNjhz5bpIo+LKWIPppFhz4uvIc+sV+GPpkUiD7fYog+
IieIPngEij5pv4g+2TOHPv23iD6bwYk+kDaIPvLDhz6qW4c+oUCIPiYliT6LQ4g+AYiHPikr
iz5DjIU+nCuIPuwSiD5Rhoc+y9iIPo2nhz6ph4g+t4mJPjOViD7pSIg+cgeJPosZiT5wZYk+
ReeGPjJ+ij7dDog+OfCFPteQhz4osYk+R3aJPgfQiD4VC4s+9N+IPt7ghz77MYo+WpKHPsfT
hz7bP4o+c8+IPmF0hz4jI4g+/YeIPu+QiD4Iv4g+54+HPqgnij5eJYk+wwiLPvljiD4q7oo+
0tCHPn9iiT7d+YY+ezyHPlahiT5NNYY+/5qHPi3oiD5bE4s+uc+HPrS4iD67y4g+JyGJPn5w
iD4QeYg+86mIPvfQiD6ZU4o+X92IPhFThz4b94c+kk+JPtEKij667Yc+Ah2IPmVoiD4i4Ig+
RAyLPurShz4jAYg+IZmIPnENiD7gV4k+w7qJPqUZiT4RaIk+LrKJPjbxhz75R4k+CReJPqxR
iD6cL4c+q92HPoA3iT7fIYk+nSqKPktviT4jaYo+NEKHPlQ6iz76+Yk+49GIPlr6iD48AYk+
UqWIPkBQij41UIk+vHeIPrq6iT78L4k+Q2uKPog/jD7CLos+JhWHPiGVhz7Yj4o+anOKPvBQ
iD72XYg+9E6KPkBoiT5yhoo+Oo+IPkHsij66x4g+1qKJPqZ2iz5o1Yg+0miIPvtbiz6CfYo+
Z0CKPizlij68QIs+FNaJPheOiD7AvYo+njeLPiYpij6RCYk+brGJPlj9iT4vioo+tGWKPgvM
iT540oc+szWLPkqTiz44zok+jieKPoxriT4L+Yk+FOWJPi8xiD7joog+M9+KPvc8ij4Ox4o+
sBaJPvtuiT7164g+WZKKPkExij7HIIs+XcWKPjq7iD5kI4k+c9OHPmSqjD4F3Is+RRmJPpTK
iD4CCYw+mjKKPr7miD5vj4k+0miJPusaiT7sYIs+XquJPksTiz5Lzoo+3TeLPm/njD6cyIo+
3k+JPl4Dij4d1ok+gSSLPiaciT59d4o+xdeKPmuhiT4Y64g+NSSKPl+xiT4ZCo0+agSKPnqB
iT43wYg+KoWIPu+Jiz5U74s+Kl6JPnTeiz4AiIg+wauHPnd9iz5FFos+ykSMPgkgij52bos+
te+JPvDtij5Sf4w+GVGKPlm0ij7+3Ig+V5WMPqmgiD62Xos+oSyMPq+5iD7Kj4s+sh2MPo+7
ij6Oz4g+456KPhVajD6rfYs+PLyKPiyCiD49S4s+DFmKPm+Jiz7E24s+oaCLPonDiT4Cv4o+
9uKLPtXnjT4tGos+5fCJPjpaiT7BzYw+jKWKPr7pij5Y04k+01SJPtLCiT6wyYs+eDKIPrJd
jT646Ig+jAGJPuvHiz6Etow+FyWKPkE1jD7vT4w+KiyJPn+yjD71yIk+M36LPtvqij4n7Yg+
tyKKPg4gij4SSos+UM2KPgcHiz61nYo+Q/+LPpbTij5Geoo+gcuJPsnMiz5qy4o+XRyKPlZA
ij6ChIo+9KGLPiLfiz7Zkok+pyiLPv00iz7OPow+7E+MPtHzjT59Now+zhiLPsCGij5VC4o+
HlCLPj8/ij5sbow+1wOOPuD0iz786os+ax2MPkPQiz7mLIw+KS+MProTjD4E+Ig+KyKMPom8
iT7afYo+VN6LPkO0ij5Vjos+ub6KPg9Pij4TeIs+e1qNPstHiz5MyYk+LRaKPt31ij5XQ4s+
TW2MPsC+iT5iaIk+dPWIPtIliz4baIo+GdyJPheQiT7Ze4s+URqLPnwgjT6iAYo+aSqMPtmU
iz5XjIs+2CSMPlCmiT73pIo+c9WKPtcCjD5Pe4o+8n6JPuWsij5TwYw+O7iLPv9Iiz5OVYs+
fw+MPu9cij6rzow+Kw2MPkQIjD7hMYs+g8SKPn0sjD7sKYw+QMKKPsoUjD60S4w+x86KPqZx
ij6/Z4s+kdGNPnjUiT7cyos+B1iLPqAYij7r2oo+COaKPrtgjT4Vhok+P7mLPnMWij45voo+
FFeLPqhIjD6Bk4w+K/2MPjzCij4Kzoo+9o2MPjHBij4qH4k+3JaMPq4bjT788Io+QGOMPnTZ
jD4AW4w+3T6OPk/bij7FWY8+uouNPnnyiz4heoo+dfSKPl1ljD7aTIo+CN2JPgwQjT6NRIo+
sweLPqnXij4eGI0+TvSIPrkxjD6U8Io+NB+IPqVxiz4lBIw+yDKLPqsbiz4TE4w+SG+LPpbj
ij6IrIk+LyCMPsDYiz7lvYw+oZ6NPteuij5dBYs+7qaNPgNMjT4CKow+9MaLPu0WjT5bv4s+
5I6KPvVvjD5Avos+n8uLPvYnjj4OFI0+vnuLPmEljD5vsos+c96KPm1/jD5+gYw+6EeMPhDE
jD77L44+CveMPi7WjD7ano8+SaaJPhQHij7FxIs+EY+KPqX0jD5+foo+M4iNPr6SjD4jp4s+
lTCNPplijD5yhY0+swuKPsA4iz7rv4o+RSuLPmGyjD6SJ4w+aB6LPgJKiz4gf4s+67GNPoyi
jT5J6Yw+9XWNPj6Pij67Do4+e7yLPmbpjD4ho40+f5iKPmZPiz7vtYw+VHCNPvT8jD7SUow+
IQKKPjXLjD7thI0+QJGNPuQAjT6bJ4s+hoaLPrQnjD58bYw+ISeNPsR3jD5UkY4+vFGLPuA4
jT5/SYs+amOMPkHQjD5TGow+cYyMPk5/jT46SYw+EzmOPjWZjD6ti4w+fuKMPudnjz5mvoo+
TAOMPhUGjT56gow+NNyMPiSKiz6vUI0+0OiLPmS/ij5lZYw+qXCOPgNsjT5x/o0+xHmOPtRl
jj6iho0+fZ2MPgyOjz63Po8+GACNPoIdjj61loo+8WSOPuI7iz4QMY0+Vl2MPtMbjj5jnIw+
gSONPp1Vij7itYw+UQmMPnHPij7DuI0+KZuOPvkBjz7atI0+zteLPt03jj5xpo4+ZkCNPh4j
kT4GSY4+3qOLPgUPjT6NSo0+L8SNPoC1jD4t/Y0+fpSMPrxWjD5NWo8+BzKOPsQ1jj6V4Iw+
Q3yNPkygiz79IY0+xV2NPrCRjT5KU44+oImLPocRjD5nf4w+R7ONPsybkD5Msow+2g2NPvdt
jT47t44+SOiNPn22jT6SVI0+gf2JPofGjT4wHI4+jsSMPihSjT5NEY8+6ymMPjQsjT7c+Ys+
R06NPvxQjT6+Q48+q9GMPoB3jT6BwI0+IKiNPhTwjT610Is+5lSNPluRjj51qI0+giyOPsOM
jz4Ms4w+xGeLPo2Miz59uI0+zlKMPtZ6jj7e3Y4+5aSOPsEAjz5vBY4+NASOPkyojD4TTpA+
VdeOPv+5jD49/os+6+6NPp8HjD4c/40+X8GOPlpRjj7A840+nyOPPniBjT5tao0+MwSOPhlT
kD7NVI4+86uNPhjtjz4Pj4w+m9iOPrb8jD4EMo4+y2ePPug+kD6vXI0+NB+NPm/3jj45cY4+
uH2OPmwTjj6hJo4+o7uMPmCkkD7yO48+v1KPPq/8jD7CfIw+80iOPrePjj6R840+3fuQPglp
jz7dcY8+JkqQPl9vjj4rx48+VsuOPsgPjj6C8Y4+yKCMPgSMjT5Fl5A+oMuLPviejD6Ejo8+
70KPPvPviz7FyZA+PTmPPuIckD5myY0+NPyQPinOjj73v44+/M2MPuYmjj4JQI4+VT6PPo8f
jz6PfI0+DiOQPmWgjT44kY0+yHqOPtu5jT5PqY4+30GPPpiVjj7pZJA+LTSQPpwdkD4DC5A+
M8yPPoOnjj65m48++UCNPk/9jj4KZI8+qVqPPlM4jj4pUpA+/FuPPtodjj7Jr44+AKuNPuDL
kD6lj40+I2uQPnu4jz5Q5o0+nzGPPgABkD6kg48+TBiPPkLKjj5+W44+RfiNPt+GjT7OmI4+
yKOOPkBlkD5Etow+k0WPPtNbjj62CJA+/JiPPrkekT7kRZA+/qCOPve3jT5EhYw+ljePPg4D
jj6NkZA+MQ+PPiTfjj6gypE+FqCNPq05jz5lso4+zIKPPpg5kD783I4+ftuOPgkWkD6nRo4+
BKeQPn2OkD7H4Y4+FX2PPoK/kT5ug5A+u26QPn7Xjz6o/40+TLeNPr5EkT5CcI8+LkKQPsXw
jj45EI4+8eKPPowSjz60QJE+ew+QPq/CkD5d+Yw+mAiQPvbSkD60vI4+7i6RPu9Njj7j1o8+
CUGSPjQGkT5X7Y4+IsGSPvV+jj7h3ZA+mC6OPrefjz4TQpA+xByOPic8kj4rVJE+G+iOPnNV
kT4vbo8+/3yPPhaTkD7RAJA+VjKPPn9zkD5xV44+zC2OPs8yjz47p5E+eJyOPmsHkD5ty48+
KbmNPgWJkT6dmZA+NPiPPp5Xjz5sc48+JiaPPlznjz4t444+w6qRPqF0jz5ZbZA+lT2RPpI1
jj4DzI8+jfWRPp7AkT5zj5E+UZaQPlrTkD7elJE+BqiRPjMnkD7KLo8+6C2PPogwkT5Vjo4+
zL+QPse/kD6g2JA+YmORPkv2kD4uFZA+rnyPPnINkD6SeJA+OVKPPtSckD5PVo8+v6CQPj1d
kD6neo4+6CuQPqqVkD5UlJE+lMyRPrN/kD5Igo8+uqGQPvisjT7Xv48+4A+QPuwzkj4xRo4+
Oi+QPpymkD4Lf48+WR6RPvzNkT71qY8+sCiPPrjgkT4EG5A+qoSPPo0lkj5MkJE+ATSQPshB
jz49q44+LwmOPjUHkj52PJA+n46RPrHxkD4Hk5I+jzKUPjuekT5IqpE+B8SQPpQjkj6v7JA+
7xqRPkcDkT4rho4+AtaPPiJBkT57VZE+Tc+QPk5BkT5lLZA+X3eRPtodkD5frJA+TVCQPrbH
kT4ciJA+eK6QPv2tkD71MJA+kkWRPomalD44epA+Vz6RPtqUkD4cYJM+X/2OPtkVlD6KGZE+
3gyQPhHikT6wgZA+7VGQPj3nkD4N3o8+CNCSPls+kD7/dZM+hUCQPp7qkD7Oa5E+lKyQPuXs
jT6/6ZA+UjWQPndUkT6y45A+fnmTPqL6kT7jU5A+KMOQPoKtkD5bzJA+wv+RPq5pjz6FkZE+
py+SPuvhkD5P0I8+ASGRPrtTkj5aiJI+IZaQPs3ikT4MepM+f62OPvpzkT46F5A+D2SQPk90
kT4T9pA+6a6QPsaxkj7k748+zZyRPmQ7kT7HjJI+NAuRPt0KkD4bN5I+kvmQPrfMkz4aiZE+
TqKRPhQ0kj76wpI+RvGPPgLhkT75/40+C46RPnrKkT6SnJI+ZvyRPlxwkT4KzZE+MOWSPldQ
kz6ymZI+anGQPg2DkT6hmpI+avCQPk26jz62YJM+UBWSPk6EkD5FfpA+2mGTPlMllj6wDpE+
NGuTPlVMjz4S35E+CCaTPs+BkT6/qpA+hAeRPiZ1kz7fvZE+RguTPnTJkz4IXZI+pXKQPogV
kT74R5A+AR2UPkqBkT5vH5M+30qQPq1Ejz7k+o8+G9KUPtfCkT4XfZE+lwGTPur7kj6AopM+
D+6RPuMQkT6PvY4+aFqSPtswkj7q4pE+egeSPrpAkT64gpE+HUCSPlyckj4KOJQ+Ap6RPjdN
kz42uZI+SYqRPp2vkD7ilpI+ixiTPlOSjz6z+pA+5TSSPqcnkj4uBJM+pi6SPswmkj7NWpM+
K4yUPvMekT7rXZI+s/aRPh7wkj7Zx5I+Ur6RPg1mkT4CSZE+WwuVPj1BkT6HqI8+uQqRPq+p
kz5qoJM+AUGRPoeZkT7/IJM+VmmTPuCCkj73k5M+1k2VPmK6kj6Cd5I+UW+TPqQmkj7+TpM+
WpOTPhKZkT7UWpE+H8CTPsA3kj6R85E+hnqUPpB4lD5agpA+ssySPrfOkz5C6pI+TcWSPmr3
kT5g9JE+7+iRPm2+kj6azJA+bPOQPg9lkj6gr5I+CPKSPoX8kj4A0JM+CFeSPm4VlD50xpM+
Zb6TPt5ikz4mqJM+WkeSPoOikD65ZZI+rJeRPiO7kz426ZM+MXGTPmkkkz5kc5Q+tlGTPlz/
kD5Pv5M+fS6UPt7Xkj500ZM+qZOTPvYrkz7ufZA+aN2UPmzOlD7sGJA+tZiUPvoHkz5dOpU+
/QOUPsUqlD4owZQ+LiiUPkCUkj7ZHpM+Q9ySPjI2kT6Fg5M+7uSTPjkGkz5S1pE+/eCSPsjd
kj5Q8JE++e+UPs+Qkj6++pU+qU+SPoXUlT6yfZQ+VFGUPvaIlD7AKJQ+iaiUPg/Hkz4+GpI+
GICTPtrQlT4v7pI+NlGVPoHblD6St5I+OwKTPrrEkz53gJU+48uTPgv4kj7DRpQ+ZuOUPoO4
kT7DSJU+fQaSPjQxlT5qG5Q+wCOVPgxBkj7ZqpU+sdySPmDdkz6gIpQ+yN6TPkF7lT7LS5M+
DCSTPoYnlD6MxZM+SUaVPq0HlD7nCJI+k/uTPg4KlD4MtJI+kYqTPkhhkz5Po5M+sh+TPhvS
kz4iEZQ+SwWVPhqUkz53TZI+0CaTPv94lD6P0JQ+4VaUPlv4kz5iN5Q+TbKUPunjkj73MJU+
KEmUPk5AlT47bJU+Qt+SPhlvkz4BTpM+6VCTPhickz4MjJM+yZqTPpJvlT5I25Q+M+qVPv3+
kz5sCJI+Lm+SPgxslT4yFZM+CaGUPm7jlD76B5Q+zuCVPvIJlD4+GpQ+DbmTPuGplj6zJpQ+
wzCVPkAelT6rypQ+YNCSPvKulD5dC5Q+ovWTProRkz64dJI+8+WUPvatlD51FpQ+0ZqSPudp
kz4HeZY+L7SSPjRklT5NfZI+70SWPmrIlD4yhpY+ydiTPh2ZlD7fJZY+b1OTPnn7kz7KIpM+
MLqVPnFalj5g6JU+0HaUPptJlD6XppU+H62VPvaclD5yGJM+WeKVPuZtlD4EX5U+PcyWPkue
lj47N5Q+guSRPvwEkz7vUZU+2mmVPojIkz5+9pQ+MpKTPpUHlD75YJQ+unyVPj0vlD4M4JQ+
2HWTPsNXlD5d45U+KECUPpFxlT5+OZQ+RhyVPsdvlD7zqZU+krOUPjiXkz5eQJM+wvOUPmhT
lT5azpM+OTmUPg8ulj7TPpY+vaiUPrbilz6IzJM+qpaWPqdTkz5ecJU+5O+WPnQalT7zWZM+
VLWUPpDskz681pM+jWyVPvjrlD6ZSpQ+3tWTPs1xlj7PqpQ+zqSUPsMelD7555M+5J+WPtTe
lT4wCZI+0CWUPoMYlj4nuZU+htCXPnz+lz66CZY+l1aWPqyklT6fO5c+JtWTPlSukz6jtZU+
jKeUPuCElD7HH5Q+fvSVPlz9lD7d25M+s+aUPvEqlj5n85U+z3mVPiBZkz7cpJY+CCCTPn/T
lj7grJY+gDqVPh0ilT4PXZQ+FBKWPjbTlT6NG5Q+bOGVPo37lT6pIJU+7/aTPtJ7lT4c0ZM+
dlmVPqQ1lD5OwpQ+BmSWPpf/lD6yrJQ+PEOUPmhVmD7ei5Y+e3WVPjLVlT5MfZY+H02XPiGX
lT6zIpg+KLWTPu/UlT7Zdpc+AHWWPtU1lz5Zo5Q+eqGUPtevlT4xmpY+XNmVPukglT4tfpQ+
X76XPvuMlj7TUZY+ShGSPjv0lD4QUJc+SYCVPoDElT72tZU+lJ6VPtQ8lj64VJc+K8mVPmG/
lD402ZY+qcGWPjJLlD5GZJU+cveVPl30lj4vl5Q+p6eUPgoElz6FipU+sdmWPgT6lT7DhZY+
DHSUPicGlj52V5M+jA6WPlzDlT7lxZU+bmeVPthqlT6qMpY+LQ6WPrWGlT71nJI+RSOWPoBl
lz5MMZc+DSCWPpwolj5wS5Y+GPqWPkuNlT7O6Zg+pv+WPnGvlj4dbJU+MzGWPjIWlz4r2ZY+
YIyWPsszlD61VpU+FkyVPjJDlj5vvJY+EtyWPj4Jlj7UXJc+siOVPvs0lj7F95Y+ZE2VPtj+
lD6BFpY+ZqeUPjSWlj4wv5U+4euVPt6HlT56SJc+VN+WPvbtkz6V3pM+tZmWPpX9lT6fWpc+
iQ+VPlJSlT4d7pU+B7+VPq37lD5SjpY+vmGYPhqolT5PjJY+WnGYPo4rlz7u6JY+A0OWPsPO
lj5rxZg+dtmVPj0klj5sFJU+6AyWPq5GlT4cXZg+OTiWPgYRlj6sfZQ+hJSXPogBlj5aBpU+
T72WPpvXlj5w75U++8CWPkeElj5RmpU+pwWXPnxMmT4gVJc+U7WXPoVElD6emZY+l9SXPuPN
mD4bf5U+sGmVPhQrlz4cZpY+7bCXPu9elD6r15c+K/OVPvCLlj5hKJc+q7GXPq5blz7TQJY+
ix2WPqQWlT7dUpc+OzWXPjSVlD4oMJc+RbCXPuuMlT6XqpY+YymWPrv/lz4XKJg+uKiVPrhS
lT6Pfpg+RVyVPok9lT5b4ZY+U5KVPtTzlT602JY+24+VPs+slz7bepc+X1mWPhqjlj6VTpY+
K/OVPp9Glz6/jZY+WQqVPisylz6o3Jc+yH6WPpV7lj647Zc+/mCWPgrqlT52WZY+IY+VPmQI
mT74m5c+9dqYPjRWlz6fJpQ+D4CZPoy8lz5LwpY+53+XPnQ0lz66HZc+30iWPmnQlz5j5ZY+
NF+YPnjNmD74c5c+HvuVPkpZlj5Fspc+9zqUPmTvmD5XXpc+1LKYPiy6lz5ENJY+fjeXPpH3
lj4gVJU+Lj+YPixjlz7JaZc+lQqYPg1NmD6DO5c+8wWVPuWolj4mLZY+/giVPg5hlj6LE5Y+
aK6WPlSTlj6JCZc+BZKXPmEJlj6ZAJc+zXOWPjS2lj4l+5g+jYSVPijalj6bw5Y+HaqYPnf3
lj5gAJY+nviXPisDlj4wOpg+oPGWPnNgmT5JpZg+RpaYPip4lz5t45Y+DmOZPvUrlz5Se5c+
fjuXPmTMmD6nPpg+/B6ZPljYlz5ivJQ+7PeWPguOlD7k0Jg+cKKVPubflj4ii5c+ksSXPr5n
mD4uFZc+kWSWPu1XmD61Apc+VYCWPq9UmD76JZk+WtOXPoLilz44a5c+F3KWPn+7lz74UZc+
BfeXPkiplz6UkpY+ubCXPms0mD7TaJY+SeuWPrWGmD6DYZo+Y2qXPj51mj5Ebpk+chmYPqj+
lz7myZQ+H4qYPpcAmD6QLZg+fhaYPunnmD6Q1pg+bSmZPtlVlT4roZg+o3yXPgGomD4TpJg+
I5WXPvwrlT4xX5g+ljaYPsczlz5XxZY+p2OYPohGlz4W05g+zEqXPsGUlz5Qupg+Bu6XPrTn
mD6/zJc+b/eXPhTTlz6sjJg+eq2WPiy3mD5MkJU+rpOXPuckmD5lAJk+n9yXPpyklz7Rf5Y+
6rSYPl4+mz7DWJg+mPiXPlGtlz6jGJc+/h6WPs7Elz4beJU+zZCVPvM3mD6lgZc+De+XPhne
lj52m5Y+dZ2YPh2jmD713Jg+CD+ZPggJmT72Ppg+5T6YPogOmD6l9JY+JVOXPkYxlj4iaJk+
JGSZPu9EmT7oypc+IaiXPhoOmT550ZU+xlOWPg3jlj7z2po+xKSaPqKUlz7p65c+cMmYPg3y
mD5IiZc+YgSYPqR/lj78tZk+01+XPnPtlj6UdpY+OBaYPkSsmD5M85k+WuiXPqAZmT4wppc+
ZYOZPoiymD79H5k+PS6YPlT8lj4IvZk+8iGYPpLnmD5njZg+AkSXPmD2mD5kwpY+vEiWPjeL
lz5FWJo+woeZPgnUmT4SjZk+zz+YPgD4lj5S9JY+//yYPh2omD5hm5g+IMqYPsTXmD40AZo+
U2qZPsTYmj5clZc+9V6XPvMnmT6eg5c+PYSYPrWXmD6JGpo+Aj6bPuYAmj4KJpU+zPqXPvws
mD5me5k+BCSZPkBUmj767Zk+mCKZPg6xmD6J95g+u7KYPhidlz5Ebpg+H5aYPpYumD7MKpk+
HoGZPpDYmT6cA5k+bYuYPpnMmT5Wnpk+ixWYPt7SmD5Ospk+q3aaPnhvmD4AOJk+adOYPsEi
mT7tQJk+J4GYPqnZmD5NFZk+HySaPs3llz7kDpg+zsyYPid7mT6iWpg+gCabPm9Lmz56fJc+
xCuaPvLkmD7mS5o+O+uXPoxMmD4Bh5s+EXaYPiHGmD7mIJg+yTiXPsSalj4itZk+PASYPiFR
lz5oNJk+Un6aPgvNmD6IA5o+ThaZPk0nmD4Rhps+uk+aPrgLmT5pqpc+e8aZPsPdmD6IRZk+
GwCXPsrfmD4Km5k+dL6YPjIcmT4Mo5c+PMmaPvpulz5Ab5k+RlaZPq9xmD6MFps+4HqaPrYh
mz6KcZc+IIGZPru6mD5cFZo+iN2XPgHwmD6ep5k+yJWZPlrCmD4SEJs+mi+WPp7zlj4dJZg+
RC2XPqy5mj7aGJw+ixSZPrUNmT4/oJs+L5aXPhQ4lz4zVpg+nI6WPoM7mj578Zk+8IyZPigT
mj5ZnJo+RmKaPg4VmT75Dpk+jbaYPpWTmT4bm5k+EKSZPkBimT6MVpo+kl+bPslZmj4tr5g+
uUuaPmq+mD61ppg+cfGaPqaLmT4FPZc+mHWaPnLbmz5k/Js+PCWZPvYymT6Rh5g+gtSXPnpr
mj5Hapg+WUKYPmJzmT6M7Jg+LIebPotvmT7XyZc+fQCaPv3NmD4F95o+A5CaPrcemj4Os5g+
33KaPkYomT6N8po+XuiYPrV0mj5rW5k+mGyZPrd9mT7Y8pg+kIyYPpi2mj5nLZg+wNOZPquX
mj5IVZg+X8iZPnImmT6rDZk+Pb6aPvx3mD4YA5k+mXiYPnNqmz6cTJo+wG6aPrQWmj67VJs+
5M+aPmYXmj6DgJs+k22bPt1Gmz6zrZo+bwCbPptmmj4xaJo+xAiZPgtmmT7DO5o+4NiZPkUM
mj4ldJg+6U+XPvRbmz49o5k+UjacPmqtmj4sIpk+xPyaPiS2mT53e5o+3GubPuE8mj5M+5k+
quyaPh5omj4/tZs+8t2YPs2tlz5mOJo+Gc+ZPoy3mz43G5g+uYeZPhHNmj499Zk+ZuaaPg5t
mT7FWZk+0YOZPkkUmz5AaJc+wGiaPjTamD47dpk+gLqZPmurmD4nlpk+pr+ZPiWRnT6tBpg+
j/GWPnO/mD7HrZk+PuSXPi+cmj462Zk+j2OZPlp+mj5vw5c+tvOYPiaKlz4XEJg+gKWXPh5s
mT5sT5o+PkuYPszsmj5AHJc+Gc+aPv65mD6BqZk+7fCXPolhmz4kH5o+6POZPqS8mT73wJc+
5J+aPrb5mT5TmJg+qNCXPqfQmD7S/Zk+HCWZPpkemT50mJk+SXybPvsSmj7bd5o+VdWbPgRR
mT7O8Jo+N9WZPpfRmT5Eppg+HfSXPpiwmD4xYJo+H4ucPiIumj6ZAps+PU6aPlFMmD6OEJs+
neqaPvkxmz5hEZo+4l+ZPqOImD4mdps+wsuWPu+tmj6Pypw+EgiaPvw5mT7DfZg+JaGbPoaB
mT77mpo+IMaYPnrqmj6uxJk+UIaZPmn7mD4vBJo++liYPhd+mD4+upk+nx2aPsx9mT76gJo+
ru2bPhE6mD4FVZs+MEmbPkj/mz7d4Jg+fsOZPnWpmD5vg5s+ht2bPvKEmj5uQJs+4sWYPphS
mz4mhpw+fyeaPs7Pmz7Oe5s+OmCZPjgWmT7805o+qZWbPhhnmz6axJo+qmKcPlCKmz74zZg+
y92YPjR6mT5Iapo+R/iYPiPymz7zJ5k+o9aaPkPVmz4Ozpo+1hyZPrqBmz5qF5o+6xCcPlO/
mj5eAps+1oOZPrLvmT7nbps+LkmdPqP1mT5QJJs+Eu+aPu1tmT4sRpg+PvmaPh3tmz5g55o+
MMqZPsqYmz6nbpk+nJebPl+gmD45eJs+8TyaPsDlmj7+v5k+GQibPmiEmj6eG5g+gv+aPkMG
mz54eJs+xTiYPjlimz6gG5w+tIKdPuoFmz4Q8Zo+4QGZPj0VnT6Z/pg+lDybPirunD55PJo+
b26YPs8BmT6xe5o+nWKbPo4mnD4Lrpw+B6ubPo48nD6SYpg+GdCbPozHmj6SIZs+k5ibPq3K
mz4XDZk++xCZPtLvnT7qj5s+qPmZPlf3mT6exps+vP2cPjnNmz7crpo+ogGcPgz+mT7WMZo+
rP+aPlGqmj46Zps+omSbPjRumj7rypo+hTuaPj/gmT5MAZ0+ct2ZPlKVmT5iB5w+e0SbPqBA
mj6b7Jw+sNeZPidimj6zdpo+peSaPnOYmz70Kps+usOZPlAHmz7lGZw+5MCcPoC0nT4Z0pk+
Oy+aPlLbmz5ieps+D+GaPomanD63qZs+vKOaPjiZnD6zZJo+lrKcPhu0mT4tL5w+yjyePkMP
mj4VVps+1pmcPn20mD4M1Js+bnybPowNnD4+FJo+lEubPgSsnD4w55w+GXKaPqccnj52wps+
v8KaPhQZnT5plZw+ukicPtDcmj4Y/pk+ZYCcPqm7nD5Mjp0+vzOaPtpHmz7C9Js+7fSbPmSl
mj5Ytpo+FMmcPmD0mj7FBps+6iibPnmomz5jrZw+ThqbPlCJnD6GdJs+j6qaPhsinD6/Zpo+
W1ycPho7mz7r4Zs+Zt6bPpsFnj4PRZs+GQ+cPiIInD4OeJo+IJucPqx8mz4tIJ0+HNuaPuxr
mj6nr5s+XX+cPkI4nD4YM5s+GDycPqZemj5DP5s+7CycPkbBmj5EGZw+LV+bPhMNmj74xJw+
WUSZPgB+nD5Hhpw+Oh2cPiognD6Lfpw+UsyaPlxxnD4e5Js+QiGcPqvymT6CyJs+kuycPnLP
mz4PuJs+MO2dPjVZmj4cM5o+NomdPjq5nD7xSJw+Jc6aPhXKnD4JEZs+aQCcPrFAnT6leJs+
GC6cPhHwnT4RuJ0+p+WcPs93nj7Yp5s+BrmaPg9PnD54jJw+kDmaPmh5nj5LqJs+ouibPrgV
nD6JE5w+5J+dPseznT7a7Jw+N9ebPraFnT6Vl5o+s+abPjwonD4+AZ0+tuOcPhkdmz51w5s+
s7+dPoLUnD6Sfp0+abmdPnSEnD5ztps+AqmbPqPAmT6dyJo+TYidPjCXnT6Q0Js+v/6aPh6B
nD4daZ4+y/CZPjv1nD7jW50+MrqdPv3CnT7yIJw+wWydPsAVnj6ImZ0+GOqZPuL3mj5PX5w+
gFKcPjTAnT4JTZ0+LwudPhVJnD4eQZs+wsucPgrInT7NWpw+04GaPk4qmz6RnZs+6KqcPhhQ
mz7p5Jo+L82cPla0mz5JWJ4+pcCcPgfEmz5IwJs+OzecPgR5nz48L50+eX6bPmLimj76N50+
CsidPmKRnD4aXps+0MGdPp2zmz5bHJw+JQSbPiepnj79Xp0+J0abPqclnD70pZw+XkOcPkNm
nD4Kap4+5AycPoGYnT5ah5w+BH+bPn5rnT6ZP50+FA+dPrvbnT7kLJ8+9MSePgMxnD4CCZw+
81KdPqPKnz4mppw+bN2dPsQCnD5ddJ0+1yGcPp7VnT4Wcp0+s/ebPhfnnT6wepw+SGycPjV0
nD7APp0+VqaePqvAmz6ctp0+CvSbPnKfnT47hJ4+8vCbPhjtmj5O050+qzidPiU9nT7b4J0+
HhicPl2bnT62m54+s6yePkAEnD5vup0+JBmbPngYnT7Ymps+2lafPicnnj7UWJs+a/edPq2U
nD63V5w+vgacPtI2nD6wpp0+wl2dPruvmz7d2Jw+AtKcPh27nj6F6Jw+HcGdPohInz77Yp8+
CCmcPrfKnD7gMp4+dVWcPl/lnD4JWJ0+CHGcPkLbnD7Njp0+YB+dPkPnnT6U9p0+s42bPmHf
nD4ljp4+AbaaPja2mz65Kpw+7+6dPr/Vnj4KVJs+M/udPvDNnj6tAZ4+KgmcPi+rnj6ZVZs+
1YSdPuS+nD6OQ50+U12bPsyJmz43sp0+NSCePmGZnz419J4+IPicPi6tnT7mq5w+3xOdPjNq
mz53Z5w+t3GePpU9nT7ZCJ4+XomcPhuDnT4Kupw+Hd2bPiiXnz7Rv5w+F5acPjAKnj4RO50+
JMSePloMnT5XBZ4+DmycPvuaoD6UEp0+y6GcPlvsnT5BR5w+DiahPqG1nD6wPp4+NtadPqH2
nT6iRJ4+DXqcPu6xnD4HAZ0+1ymdPulnnT4DnJ0+16qfPiaknz6GDJw+noCcPkdznT6BZ50+
S+KdPtIbnz71vZw+41qdPpcInj6Zc54+5WWfPkKvmz7JE54+8lGbPlpNnT4uCJ0+w9ScPnx6
nj6EpJ0+aRGcPvbXnT5wep0+5dmbPlREnj5An50+XMSePluznj4xaJ4+J0mdPqxsnz6Or54+
tbWePlvBnT4rrJs+T3afPj+GnT796Z4+3OWdPqGRnj4ew50+9EyfPvWJnT7WUJ4+SLiePk3K
nT4V8pw+wVidPoq+nD7ex5w+HR2fPltAnT5TC54+W1adPtz0nD617J0+2KCbPpnJnj7wCZ4+
vH2dPuYxnz7Cs50+fImePjfNnz6rj54+KbycPlQznz65pp8+FNOdPpfFnz5g450+NiuePqq9
nD4y/5s+U1edPnMZnT7e+Z0+zF2dPoVCnD5CgZ4+TdidPo+tnj7785w+FLSePrHpnj7yGp8+
HWmePrnjnT54Qp0+z3SfPiTenT5K150+T1edPnYHnz6sYJ8+YRSePtOnmz5juJ4+F2+fPut1
nD4LTp4+adedPhCVnj6ZS6A+lxihPnycnD5nxJ0+WFScPnDWnT5Cspw+MHOePitJoD6A7J0+
j1yePh0Wnz5xB5w+PYKfPkAlnz6Zqp0+BvWePgJ6nD46DKA+rI6dPpEqnT7ohZ8+gJSePhvW
nT4HaZ4+CYSdPodJnD4SRJ8+tN+ePn8XnT68M58+a7+bPgw0nD6/QJ0+Y9KfPr/Rnj4vz50+
n0ydPgy0nT5LE58+c8ufPm2woD6Id54+5i+fPiDgnz6I1J4+3U2iPo4TnT4pRp8+ftqePnSl
nz7pcZ0+wLGePo2Qnj5RDZ8+INOdPrWwnz52t54+IP6dPiSInT64KaE+aLifPlLgnj5jup4+
70WfPoW0nD4yzZ0+dUydPvZknT7inZ4+JfqgPg6Lnj6rZ54+XUiePrMBnj5jwZ8+7qafPruJ
nD7uAKA+MIGfPiGqnz4ntZ0+rv6fPicIoT4ThJ8+/R6dPnOpnD4i9Z0+E0KePu51nj4M4p0+
EZifPnTunz6MuJ4+bxidPkmvnj6YFp0+ItWdPlDHnj462p8+/vCfPh7pnz7YDp4+KAGfPmTU
nT7XlJ4+FfqePqwonj5EL54+L0uePjnXnj5mQJw+Gm+ePuCKnj5lyJ0+CwygPtvFnj4pq6E+
z3KfPijxnz5f/Zw+PzOdPjvJoD7jwJ0+8Z6dPgWmnj4Hvp8+E+CdPvGHoD6ofKE+m2aePvu4
nT7kHKA+CAedPjhVoj4aLKE+f2ifPnXnnz74TZ8+/9SePg5Cnj4Sa54+Cd6fPmQkoT7nDaA+
6DyiPk8Snj5eq54+w92ePnKdnj4eZJ4+ERufPma1oT4V7J4+uD+fPjx+oD60mJ4+7wyfPms2
nj4ub6A+iOydPg/tnj6OKp8+poSfPu+Anz40+50+XDCfPt7Inz6vOp4+wsmgPjajnz4rup4+
P5yhPrxmoT4L6p0+3NGfPl9Gnj7XwJ4+Oi6fPqk5nz7ctp8+YW6dPnPUnz6b4Z4+XKGePoNu
nD7EtJ8+sQuhPo22oD7cyp4+RuugPs+Enz6+EaA+GDKgPiu1nj45Y6A+MdyfPvj1oj7GQ58+
IKygPla0nj6GHKE+/3SfPvKZoD7b4aA+V9iePkZyoD7aiZ4+sx2fPsusnz7OlJ0+c0edPquE
nz4I/J8+GHegPgu8oD7tnJ8+m9+dPjYgnz49xJ8++XWhPm2soT6nr50+7qSdPsNgnj5ZGKE+
viigPrt+oD7rS6A+biGgPmxLnz4T954+JLKgPoiFnz6bwJ4+uqmgPpAvoT6sZKE+jMygPhBu
nz5Vt6E+PyiiPgMWnz6WW6A+AcKfPjFvoT5IhZ4+wa2ePnfTnz4AL6A+uPOgPj8Wnj4/ZaE+
CBWePuwhnj4ue6A+bRqfPkORnj4mkaA+5C2gPnc1oT4mF6A+6KGgPjsXoT6XeaE+gviePnlj
nz62vp0+05yhPtXKoT40CqE+yGigPjcRoD5sYZ8+PgijPqHFoD7mv58+I9GhPlvfoD57caA+
EGigPvq+oD7mrZ8+6iyhPkejoD4266E+MnKgPtE8oT45HKE+m0+hPn6PoD4E06A+LBWgPpEe
oD7A7KE+kgqfPqRjoD6Xqp8+ZMqfPvx9oT7SA54+9JeePm8BoD6i854+8IKhPnA1oz6NJZ8+
5d6fPrj1oT4/UKA+</AssayYData></Step><Step><CommonData><SampleLocation>4</SampleLocation><SampleID></SampleID><SampleGroup></SampleGroup><SampleInfo></SampleInfo><SampleRow>C</SampleRow><SamplePlate>1</SamplePlate><WellType>WASH</WellType><Concentration>-1</Concentration><ConcentrationUnits>µg/ml</ConcentrationUnits><MolarConcentration>-1</MolarConcentration><MolarConcUnits>nM</MolarConcUnits><MolecularWeight>-1</MolecularWeight><Temperature>30</Temperature><StartTime>2275783</StartTime><AssayTime>600</AssayTime></CommonData><FlowRate>1000</FlowRate><StepType>DISASSOC</StepType><StepName>Dissociation</StepName><StepStatus>OK</StepStatus><ActualTime>600.001</ActualTime><CycleTime>0.2</CycleTime><AssayXData Points="3000">BJAJRTuTCUVulglFopkJRdWcCUUEoAlFO6MJRWqmCUWiqQlF0awJRQiwCUU3swlFarYJRZ65
CUXRvAlFBMAJRTfDCUVuxglFoskJRdXMCUUI0AlFN9MJRWrWCUWi2QlF0dwJRQjgCUU34wlF
buYJRZ7pCUXR7AlFCPAJRTfzCUVq9glFnvkJRdX8CUUIAApFNwMKRWoGCkWeCQpF1QwKRQgQ
CkU3EwpFbhYKRZ4ZCkXVHApFBCAKRTcjCkVqJgpFnikKRdUsCkUEMApFOzMKRWo2CkWeOQpF
0TwKRQRACkU3QwpFakYKRaJJCkXVTApFBFAKRTtTCkVuVgpFnlkKRdFcCkUIYApFO2MKRWpm
CkWeaQpF0WwKRQhwCkU3cwpFbnYKRZ55CkXVfApFCIAKRTuDCkVqhgpFnokKRdGMCkUEkApF
O5MKRWqWCkWimQpF1ZwKRQigCkU3owpFaqYKRaKpCkXVrApFBLAKRTuzCkVqtgpFnrkKRdG8
CkUEwApFN8MKRW7GCkWiyQpF1cwKRQjQCkU70wpFatYKRZ7ZCkXV3ApFBOAKRTvjCkVq5gpF
oukKRdHsCkUI8ApFN/MKRWr2CkWe+QpF0fwKRQgAC0U3AwtFbgYLRZ4JC0XRDAtFBBALRTsT
C0VuFgtFohkLRdEcC0UIIAtFNyMLRW4mC0WeKQtF0SwLRQQwC0U7MwtFajYLRaI5C0XVPAtF
CEALRTtDC0VuRgtFokkLRdFMC0UEUAtFN1MLRW5WC0WeWQtF1VwLRQhgC0U3YwtFamYLRZ5p
C0XVbAtFBHALRTtzC0VqdgtFonkLRdV8C0UIgAtFN4MLRW6GC0WiiQtF0YwLRQSQC0U3kwtF
apYLRZ6ZC0XVnAtFCKALRTejC0VupgtFnqkLRdGsC0UIsAtFO7MLRWq2C0WiuQtF0bwLRQjA
C0U7wwtFbsYLRZ7JC0XRzAtFBNALRTfTC0Vq1gtFotkLRdHcC0UE4AtFN+MLRW7mC0Wi6QtF
1ewLRQTwC0U78wtFbvYLRZ75C0XV/AtFBAAMRTsDDEVqBgxFngkMRdEMDEUIEAxFNxMMRW4W
DEWeGQxF1RwMRQQgDEU7IwxFaiYMRaIpDEXRLAxFCDAMRTszDEVqNgxFnjkMRdU8DEUEQAxF
O0MMRW5GDEWeSQxF1UwMRQRQDEU7UwxFalYMRaJZDEXVXAxFBGAMRTdjDEVuZgxFomkMRdFs
DEUIcAxFN3MMRW52DEWeeQxF1XwMRQSADEU7gwxFboYMRaKJDEXRjAxFBJAMRTeTDEVulgxF
npkMRdWcDEUIoAxFO6MMRW6mDEWeqQxF0awMRQiwDEU3swxFarYMRaK5DEXRvAxFCMAMRTfD
DEVqxgxFoskMRdXMDEUE0AxFN9MMRW7WDEWe2QxF0dwMRQjgDEU/4wxFauYMRZ7pDEXV7AxF
BPAMRTfzDEVu9gxFnvkMRdX8DEUEAA1FOwMNRW4GDUWiCQ1F0QwNRQQQDUU7Ew1FahYNRaIZ
DUXVHA1FBCANRTcjDUVuJg1FnikNRdEsDUUEMA1FNzMNRWo2DUWeOQ1F1TwNRQhADUU7Qw1F
akYNRZ5JDUXVTA1FBFANRTtTDUVqVg1FnlkNRdVcDUUEYA1FN2MNRWpmDUWiaQ1F1WwNRQRw
DUU3cw1FanYNRZ55DUXRfA1FCIANRTuDDUVqhg1FnokNRdWMDUUEkA1FO5MNRWqWDUWimQ1F
0ZwNRQSgDUU3ow1FbqYNRZ6pDUXVrA1FBLANRTuzDUVutg1FnrkNRdW8DUUEwA1FN8MNRWrG
DUWeyQ1F0cwNRQjQDUU/0w1FatYNRZ7ZDUXR3A1FBOANRTvjDUVu5g1FnukNRdXsDUUE8A1F
N/MNRWr2DUWi+Q1F1fwNRQQADkU3Aw5FagYORaIJDkXRDA5FCBAORTcTDkVqFg5FnhkORdEc
DkUIIA5FNyMORWomDkWiKQ5F0SwORQQwDkU3Mw5FajYORZ45DkXVPA5FCEAORTdDDkVuRg5F
nkkORdVMDkUEUA5FN1MORWpWDkWiWQ5F1VwORQRgDkU3Yw5FbmYORZ5pDkXVbA5FBHAORTdz
DkVudg5FonkORdF8DkUIgA5FN4MORWqGDkWiiQ5F0YwORQSQDkU3kw5FapYORaKZDkXVnA5F
BKAORTujDkVupg5FnqkORdWsDkUIsA5FN7MORW62DkWeuQ5F1bwORQjADkU7ww5FasYORZ7J
DkXVzA5FCNAORTfTDkVu1g5FntkORdHcDkUE4A5FN+MORWrmDkWi6Q5F1ewORQjwDkU38w5F
avYORZ75DkXV/A5FCAAPRTcDD0VqBg9FngkPRdEMD0UEEA9FNxMPRW4WD0WiGQ9F0RwPRQgg
D0U3Iw9FcyYPRZ4pD0XVLA9FCDAPRTczD0VqNg9FojkPRdU8D0UEQA9FO0MPRWpGD0WeSQ9F
1UwPRQhQD0U3Uw9FalYPRZ5ZD0XVXA9FBGAPRTdjD0VuZg9FnmkPRdVsD0UEcA9FO3MPRWp2
D0WieQ9F0XwPRQiAD0U3gw9FboYPRZ6JD0XRjA9FBJAPRTuTD0Vulg9FnpkPRdGcD0UIoA9F
N6MPRWqmD0WeqQ9F1awPRQiwD0U7sw9FbrYPRaK5D0XRvA9FCMAPRTfDD0Vuxg9FnskPRdHM
D0UI0A9FO9MPRWrWD0Wi2Q9F0dwPRQjgD0U74w9FauYPRZ7pD0XR7A9FCPAPRTvzD0Vu9g9F
ovkPRdH8D0UEABBFNwMQRWoGEEWiCRBF0QwQRQgQEEU7ExBFbhYQRaIZEEXVHBBFBCAQRTcj
EEVuJhBFnikQRdEsEEUIMBBFOzMQRWo2EEWeORBF1TwQRQhAEEU3QxBFakYQRZ5JEEXVTBBF
CFAQRTtTEEVqVhBFolkQRdVcEEUEYBBFN2MQRW5mEEWeaRBF0WwQRQRwEEU7cxBFanYQRZ55
EEXRfBBFBIAQRTuDEEVqhhBFnokQRdGMEEUIkBBFO5MQRW6WEEWimRBF1ZwQRQigEEU3oxBF
aqYQRaKpEEXVrBBFCLAQRTezEEVqthBFnrkQRdW8EEUEwBBFN8MQRW7GEEWiyRBF0cwQRQjQ
EEU30xBFbtYQRaLZEEXV3BBFBOAQRTfjEEVu5hBFnukQRdXsEEUI8BBFN/MQRWr2EEWe+RBF
0fwQRQgAEUU3AxFFbgYRRaIJEUXVDBFFBBARRTcTEUVuFhFFnhkRRdUcEUUIIBFFNyMRRWom
EUWiKRFF1SwRRQgwEUU7MxFFbjYRRZ45EUXRPBFFCEARRTdDEUVqRhFFnkkRRdFMEUUIUBFF
N1MRRW5WEUWiWRFF0VwRRQRgEUU3YxFFamYRRZ5pEUXVbBFFCHARRTdzEUVudhFFnnkRRdF8
EUUEgBFFO4MRRW6GEUWeiRFF1YwRRQiQEUU7kxFFbpYRRZ6ZEUXVnBFFBKARRTejEUVuphFF
nqkRRdWsEUUEsBFFN7MRRW62EUWiuRFF0bwRRQTAEUU7wxFFbsYRRZ7JEUXVzBFFBNARRTfT
EUVu1hFFotkRRdXcEUUI4BFFO+MRRW7mEUWe6RFF1ewRRQjwEUU78xFFavYRRZ75EUXR/BFF
CAASRTcDEkVqBhJFngkSRdUMEkUIEBJFNxMSRWoWEkWiGRJF0RwSRQggEkU7IxJFaiYSRZ4p
EkXVLBJFCDASRTczEkVqNhJFnjkSRdU8EkUEQBJFN0MSRW5GEkWiSRJF0UwSRQhQEkU3UxJF
alYSRaJZEkXVXBJFBGASRTtjEkVqZhJFomkSRdFsEkUEcBJFO3MSRWp2EkWieRJF0XwSRQSA
EkU7gxJFboYSRZ6JEkXVjBJFBJASRTuTEkVulhJFnpkSRdWcEkUEoBJFO6MSRW6mEkWeqRJF
0awSRQSwEkU3sxJFbrYSRZ65EkXVvBJFCMASRTvDEkVqxhJFnskSRdHMEkUE0BJFN9MSRWrW
EkWi2RJF1dwSRQjgEkU34xJFauYSRZ7pEkXV7BJFCPASRTfzEkVz9hJFnvkSRdH8EkUEABNF
OwMTRWoGE0WiCRNF0QwTRQgQE0U3ExNFbhYTRaIZE0XVHBNFCCATRTsjE0VuJhNFoikTRdUs
E0UEMBNFNzMTRWo2E0WiORNF0TwTRQhAE0U7QxNFbkYTRaJJE0XZTBNFCFATRTtTE0VqVhNF
nlkTRdFcE0UIYBNFN2MTRW5mE0WeaRNF1WwTRQhwE0U3cxNFanYTRZ55E0XVfBNFCIATRTuD
E0VqhhNFnokTRdWME0UEkBNFO5MTRWqWE0WimRNF0ZwTRQigE0U3oxNFaqYTRaKpE0XVrBNF
CLATRTuzE0VqthNForkTRdW8E0UIwBNFN8MTRW7GE0WiyRNF0cwTRQTQE0U30xNFbtYTRaLZ
E0XV3BNFBOATRTfjE0Vu5hNFnukTRdXsE0UE8BNFO/MTRW72E0We+RNF1fwTRQQAFEU7AxRF
bgYURZ4JFEXRDBRFBBAURTsTFEVuFhRFnhkURdEcFEUIIBRFOyMURWomFEWeKRRF0SwURQQw
FEU3MxRFajYURaI5FEXVPBRFBEAURTtDFEVuRhRFokkURdVMFEUEUBRFO1MURWpWFEWiWRRF
0VwURQhgFEU3YxRFbmYURaJpFEXVbBRFCHAURTdzFEVudhRFonkURdV8FEUIgBRFN4MURWqG
FEWeiRRF1YwURQiQFEU7kxRFapYURaKZFEXVnBRFBKAURTujFEVqphRFoqkURdGsFEUIsBRF
N7MURW62FEWeuRRF1bwURQTAFEU7wxRFasYURaLJFEXRzBRFCNAURTfTFEVq1hRFntkURdHc
FEUI4BRFO+MURW7mFEWi6RRF0ewURQjwFEU38xRFavYURaL5FEXV/BRFCAAVRTcDFUVuBhVF
ngkVRdUMFUUEEBVFNxMVRW4WFUWeGRVF1RwVRQggFUU7IxVFbiYVRZ4pFUXRLBVFCDAVRTcz
FUVuNhVFnjkVRdU8FUUEQBVFN0MVRWpGFUWeSRVF0UwVRQRQFUU3UxVFalYVRaJZFUXRXBVF
CGAVRTtjFUVuZhVFnmkVRdVsFUUEcBVFO3MVRWp2FUWeeRVF1XwVRQSAFUU3gxVFboYVRZ6J
FUXVjBVFCJAVRTeTFUVulhVFopkVRdGcFUUIoBVFO6MVRWqmFUWeqRVF0awVRQSwFUU3sxVF
arYVRaK5FUXRvBVFCMAVRTvDFUVqxhVFnskVRdHMFUUE0BVFN9MVRWrWFUWi2RVF1dwVRQjg
FUU34xVFbuYVRZ7pFUXR7BVFCPAVRTvzFUVu9hVFnvkVRdH8FUUEABZFOwMWRW4GFkWiCRZF
0QwWRQgQFkU3ExZFbhYWRZ4ZFkXRHBZFBCAWRTsjFkVqJhZFnikWRdUsFkUEMBZFNzMWRW42
FkWiORZF1TwWRQhAFkU7QxZFakYWRZ5JFkXRTBZFBFAWRTtTFkVqVhZFnlkWRdFcFkUIYBZF
O2MWRWpmFkWeaRZF0WwWRQhwFkU3cxZFanYWRaJ5FkXVfBZFCIAWRTeDFkVqhhZFookWRdGM
FkUEkBZFN5MWRW6WFkWemRZF1ZwWRQigFkU3oxZFaqYWRZ6pFkXVrBZFCLAWRTezFkVqthZF
orkWRdW8FkUIwBZFO8MWRWrGFkWiyRZF1cwWRQjQFkU30xZFatYWRaLZFkXR3BZFCOAWRTfj
FkVq5hZFoukWRdXsFkUE8BZFN/MWRW72FkWi+RZF0fwWRQgAF0U3AxdFagYXRaIJF0XVDBdF
CBAXRT8TF0VqFhdFnhkXRdUcF0UIIBdFNyMXRWomF0WeKRdF1SwXRQgwF0U3MxdFbjYXRaI5
F0XRPBdFBEAXRTtDF0VqRhdFnkkXRdVMF0UIUBdFN1MXRWpWF0WiWRdF0VwXRQhgF0U3YxdF
amYXRZ5pF0XRbBdFCHAXRTtzF0VqdhdFnnkXRdV8F0UEgBdFO4MXRW6GF0WiiRdF0YwXRQSQ
F0U3kxdFapYXRZ6ZF0XRnBdFBKAXRTujF0VqphdFnqkXRdmsF0UIsBdFN7MXRWq2F0WiuRdF
0bwXRQjAF0U3wxdFbsYXRaLJF0XVzBdFCNAXRTfTF0Vu1hdFntkXRdXcF0UE4BdFP+MXRWrm
F0Wi6RdF1ewXRQjwF0U38xdFavYXRaL5F0XV/BdFCAAYRTsDGEVuBhhFogkYRdEMGEUEEBhF
OxMYRWoWGEWeGRhF1RwYRQQgGEU7IxhFaiYYRZ4pGEXVLBhFBDAYRTszGEVuNhhFojkYRdU8
GEUIQBhFO0MYRWpGGEWiSRhF0UwYRQRQGEU3UxhFblYYRaJZGEXVXBhFBGAYRTtjGEVqZhhF
nmkYRdFsGEUIcBhFO3MYRW52GEWieRhF0XwYRQiAGEU3gxhFboYYRaKJGEXVjBhFCJAYRTuT
GEVulhhFopkYRdWcGEUIoBhFN6MYRW6mGEWiqRhF1awYRQiwGEU7sxhFarYYRaK5GEXVvBhF
CMAYRTvDGEVqxhhFnskYRdXMGEUI0BhFO9MYRW7WGEWi2RhF1dwYRQTgGEU34xhFauYYRZ7p
GEXV7BhFCPAYRTfzGEVq9hhFnvkYRdH8GEUEABlFOwMZRW4GGUWiCRlF1QwZRQgQGUU7ExlF
ahYZRaIZGUXRHBlFBCAZRTsjGUVqJhlFoikZRdUsGUUEMBlFNzMZRW42GUWeORlF1TwZRQRA
GUU3QxlFbkYZRZ5JGUXVTBlFCFAZRTdTGUVuVhlFolkZRdVcGUUEYBlFN2MZRW5mGUWeaRlF
0WwZRQRwGUU3cxlFanYZRZ55GUXRfBlFCIAZRTuDGUVqhhlFookZRdWMGUUIkBlFO5MZRW6W
GUWemRlF1ZwZRQigGUU3oxlFaqYZRaKpGUXRrBlFCLAZRTezGUVuthlFnrkZRdG8GUUIwBlF
N8MZRWrGGUWiyRlF1cwZRQjQGUU30xlFbtYZRZ7ZGUXV3BlFCOAZRTfjGUVu5hlFoukZRdXs
GUUE8BlFO/MZRW72GUWi+RlF0fwZRQQAGkU3AxpFbgYaRaIJGkXRDBpFCBAaRTsTGkVuFhpF
ohkaRdUcGkUEIBpFNyMaRWomGkWeKRpF0SwaRQgwGkU7MxpFbjYaRZ45GkXVPBpFCEAaRTtD
GkVqRhpFnkkaRdFMGkUEUBpFN1MaRW5WGkWiWRpF0VwaRQhgGkU3YxpFamYaRZ5pGkXRbBpF
CHAaRTtzGkVqdhpFnnkaRdV8GkUEgBpFO4MaRW6GGkWeiRpF0YwaRQSQGkU3kxpFapYaRaKZ
GkXVnBpFBKAaRTujGkVqphpFoqkaRdWsGkUIsBpFN7MaRWq2GkWiuRpF0bwaRQjAGkU3wxpF
asYaRZ7JGkXVzBpFBNAaRTfTGkVq1hpFotkaRdHcGkUE4BpFN+MaRW7mGkWi6RpF0ewaRQTw
GkU38xpFbvYaRaL5GkXV/BpFBAAbRTcDG0VuBhtFogkbRdUMG0UEEBtFNxMbRW4WG0WeGRtF
1RwbRQQgG0U7IxtFaiYbRaIpG0XVLBtFBDAbRTszG0VqNhtFnjkbRdE8G0UEQBtFO0MbRWpG
G0WiSRtF1UwbRQhQG0U3UxtFblYbRZ5ZG0XVXBtFCGAbRTtjG0VqZhtFnmkbRdFsG0UEcBtF
O3MbRW52G0WieRtF1XwbRQiAG0U3gxtFaoYbRZ6JG0XVjBtFBJAbRTeTG0VulhtFnpkbRdWc
G0UEoBtFN6MbRWqmG0WeqRtF1awbRQSwG0U3sxtFbrYbRZ65G0XRvBtFBMAbRTvDG0VqxhtF
oskbRdHMG0UE0BtFO9MbRW7WG0We2RtF1dwbRQjgG0U34xtFbuYbRaLpG0XR7BtFBPAbRTvz
G0Vu9htFovkbRdX8G0UEABxFNwMcRWoGHEWiCRxF0QwcRQgQHEU7ExxFahYcRaIZHEXVHBxF
BCAcRTcjHEVuJhxFnikcRdUsHEUIMBxFOzMcRXM2HEWiORxF0TwcRQRAHEU3QxxFakYcRaJJ
HEXVTBxFCFAcRTdTHEVuVhxFnlkcRdVcHEUEYBxFN2McRWpmHEWiaRxF1WwcRQhwHEU7cxxF
bnYcRaJ5HEXVfBxFBIAcRTeDHEVqhhxFnokcRdWMHEUIkBxFO5McRWqWHEWimRxF0ZwcRQig
HEU3oxxFbqYcRZ6pHEXVrBxFCLAcRTezHEVuthxFnrkcRdW8HEUEwBxFN8McRWrGHEWiyRxF
0cwcRQTQHEU70xxFatYcRaLZHEXR3BxFBOAcRTvjHEVq5hxFnukcRdXsHEUE8BxFO/McRWr2
HEWe+RxF1fwcRQgAHUU3Ax1FbgYdRZ4JHUXVDB1FBBAdRTsTHUVqFh1FohkdRdEcHUUIIB1F
NyMdRW4mHUWiKR1F1SwdRQgwHUU3Mx1FajYdRaI5HUXVPB1FBEAdRTtDHUVuRh1FokkdRdVM
HUUIUB1FN1MdRW5WHUWiWR1F0VwdRQhgHUU3Yx1FbmYdRZ5pHUXVbB1FCHAdRTdzHUVqdh1F
nnkdRdF8HUUEgB1FO4MdRW6GHUWiiR1F1YwdRQSQHUU3kx1FbpYdRZ6ZHUXRnB1FBKAdRTej
HUVuph1FoqkdRdWsHUUEsB1FO7MdRWq2HUWeuR1F0bwdRQTAHUU3wx1FbsYdRaLJHUXRzB1F
CNAdRTvTHUVq1h1FotkdRdHcHUUI4B1FN+MdRW7mHUWi6R1F1ewdRQTwHUU78x1FbvYdRaL5
HUXV/B1FCAAeRTsDHkVqBh5FngkeRdUMHkUIEB5FOxMeRW4WHkWeGR5F0RweRQQgHkU3Ix5F
biYeRaIpHkXRLB5FCDAeRTczHkVqNh5FojkeRdU8HkUIQB5FN0MeRW5GHkWeSR5F0UweRQhQ
HkU7Ux5FblYeRZ5ZHkXRXB5FBGAeRTtjHkVuZh5FnmkeRdVsHkUIcB5FO3MeRW52HkWieR5F
1XweRQSAHkU3gx5FaoYeRZ6JHkXVjB5FCJAeRTeTHkVulh5FnpkeRdGcHkUIoB5FO6MeRW6m
HkWeqR5F1aweRQSwHkU3sx5FarYeRaK5HkXRvB5FBMAeRTfDHkVuxh5FoskeRdXMHkUI0B5F
N9MeRW7WHkWe2R5F0dweRQjgHkU74x5FauYeRaLpHkXV7B5FCPAeRTfzHkVu9h5FovkeRdH8
HkUEAB9FOwMfRW4GH0WeCR9F0QwfRQgQH0U7Ex9FbhYfRZ4ZH0XVHB9FCCAfRTsjH0VuJh9F
nikfRdUsH0UIMB9FNzMfRWo2H0WiOR9F1TwfRQRAH0U3Qx9FakYfRZ5JH0XVTB9FCFAfRTdT
H0VuVh9FnlkfRdVcH0UEYB9FN2MfRW5mH0WeaR9F0WwfRQRwH0U3cx9FbnYfRaJ5H0XRfB9F
CIAfRTuDH0Vqhh9FnokfRdWMH0UEkB9FO5MfRWqWH0WemR9F1ZwfRQigH0U7ox9FaqYfRaKp
H0XRrB9FBLAfRTezH0Vuth9FnrkfRdW8H0UEwB9FO8MfRWrGH0WeyR9F1cwfRQjQH0U70x9F
atYfRZ7ZH0XV3B9FCOAfRTfjH0Vq5h9FnukfRdHsH0UI8B9FO/MfRWr2H0We+R9F1fwfRQQA
IEU3AyBFagYgRZ4JIEXVDCBFCBAgRTcTIEVqFiBFohkgRdEcIEUIICBFOyMgRW4mIEWiKSBF
1SwgRQgwIEU3MyBFajYgRaI5IEXVPCBFCEAgRTdDIEVqRiBFokkgRdVMIEUEUCBFO1MgRWpW
IEWiWSBF0VwgRQhgIEU7YyBFbmYgRaJpIEXVbCBFCHAgRTdzIEVudiBFnnkgRdF8IEUIgCBF
O4MgRW6GIEWiiSBF0YwgRQiQIEU/kyBFapYgRZ6ZIEXRnCBFBKAgRTujIEVupiBFnqkgRdWs
IEUIsCBFN7MgRWq2IEWeuSBF0bwgRQjAIEU3wyBFasYgRZ7JIEXRzCBFCNAgRTvTIEVu1iBF
ntkgRdHcIEUI4CBFO+MgRWrmIEWe6SBF1ewgRQTwIEU78yBFavYgRZ75IEXV/CBFBAAhRTcD
IUVuBiFFogkhRdUMIUUEECFFOxMhRWoWIUWeGSFF1RwhRQggIUU7IyFFaiYhRaIpIUXVLCFF
BDAhRTczIUVqNiFFojkhRdU8IUUEQCFFN0MhRW5GIUWiSSFF0UwhRQhQIUU3UyFFblYhRaJZ
IUXVXCFFCGAhRTtjIUVqZiFFomkhRdFsIUUIcCFFN3MhRW52IUWeeSFF0XwhRQSAIUU3gyFF
aoYhRaKJIUXVjCFFCJAhRTuTIUVqliFFnpkhRdWcIUUEoCFFO6MhRW6mIUWiqSFF1awhRQiw
IUU7syFFarYhRZ65IUXRvCFFCMAhRTfDIUVuxiFFnskhRdXMIUUI0CFFO9MhRW7WIUWe2SFF
1dwhRQTgIUU34yFFauYhRaLpIUXR7CFFCPAhRTfzIUVu9iFFovkhRdH8IUUEACJFOwMiRW4G
IkWiCSJF0QwiRQgQIkU3EyJFahYiRaIZIkXRHCJFCCAiRTsjIkVqJiJFnikiRdEsIkUIMCJF
NzMiRWo2IkWeOSJF0TwiRQRAIkU3QyJFakYiRZ5JIkXVTCJFCFAiRTdTIkVuViJFnlkiRdVc
IkUEYCJFO2MiRW5mIkWiaSJF1WwiRQhwIkU3cyJFanYiRaJ5IkXRfCJFCIAiRTuDIkVuhiJF
nokiRdWMIkUIkCJFO5MiRWqWIkWemSJF1ZwiRQigIkU7oyJFaqYiRaKpIkXVrCJFCLAiRTez
IkVqtiJFnrkiRdW8IkUEwCJFO8MiRW7GIkWiySJF1cwiRQTQIkU30yJFatYiRZ7ZIkXR3CJF
BOAiRTfjIkVu5iJFoukiRdXsIkUI8CJFN/MiRWr2IkWe+SJF1fwiRQQAI0U3AyNFbgYjRaIJ
I0XRDCNFBBAjRTcTI0VuFiNFohkjRdUcI0UEICNFNyMjRWomI0WiKSNF1SwjRQQwI0U7MyNF
bjYjRZ45I0XVPCNFCEAjRTtDI0VqRiNFokkjRdVMI0UIUCNFN1MjRW5WI0WeWSNF0VwjRQhg
I0U7YyNFamYjRZ5pI0XVbCNFBHAjRTdzI0VqdiNFnnkjRdV8I0UIgCNFN4MjRWqGI0WeiSNF
0YwjRQiQI0U7kyNFbpYjRZ6ZI0XVnCNFCKAjRTujI0VqpiNFoqkjRdGsI0UIsCNFN7MjRWq2
I0WeuSNF0bwjRQjAI0U3wyNFasYjRZ7JI0XVzCNFBNAjRTfTI0Vq1iNFntkjRdXcI0UI4CNF
O+MjRWrmI0Wi6SNF0ewjRQjwI0U38yNFavYjRaL5I0XR/CNFBAAkRTsDJEVuBiRFogkkRdEM
JEUEECRFNxMkRWoWJEWiGSRF0RwkRQggJEU3IyRFbiYkRZ4pJEXRLCRFBDAkRTczJEVqNiRF
ojkkRdU8JEUIQCRFN0MkRW5GJEWeSSRF1UwkRQRQJEU3UyRFalYkRZ5ZJEXVXCRFCGAkRTtj
JEVuZiRFomkkRdVsJEUEcCRFN3MkRW52JEWieSRF1XwkRQiAJEU3gyRFboYkRaKJJEXVjCRF
CJAkRTuTJEVqliRFopkkRdGcJEUEoCRFN6MkRW6mJEWeqSRF0awkRQiwJEU3syRFarYkRaK5
JEXVvCRFCMAkRTfDJEVqxiRFnskkRdXMJEUE0CRFN9MkRWrWJEWe2SRF1dwkRQTgJEU74yRF
auYkRaLpJEXR7CRFBPAkRTvzJEVu9iRFovkkRdX8JEUIACVFNwMlRWoGJUWeCSVF1QwlRQQQ
JUU7EyVFahYlRaIZJUXRHCVFCCAlRTsjJUVqJiVFoiklRdEsJUUIMCVFOzMlRWo2JUWeOSVF
1TwlRQRAJUU3QyVFakYlRaJJJUXVTCVFCFAlRTtTJUVqViVFolklRdFcJUUIYCVFO2MlRW5m
JUWeaSVF1WwlRQRwJUU7cyVFbnYlRZ55JUXRfCVFCIAlRTeDJUVuhiVFooklRdWMJUUEkCVF
O5MlRWqWJUWimSVF1ZwlRQSgJUU7oyVFbqYlRZ6pJUXVrCVFCLAlRTuzJUVutiVFnrklRdG8
JUUIwCVFO8MlRW7GJUWeySVF0cwlRQTQJUU70yVFatYlRaLZJUXV3CVFCOAlRTfjJUVu5iVF
nuklRdXsJUUE8CVFO/MlRWr2JUWe+SVF1fwlRQQAJkU3AyZFbgYmRaIJJkXVDCZFCBAmRTcT
JkVuFiZFohkmRdEcJkUEICZFNyMmRW4mJkWeKSZF0SwmRQQwJkU7MyZFbjYmRZ45JkXVPCZF
CEAmRTdDJkVuRiZFokkmRdFMJkUEUCZFO1MmRWpWJkWiWSZF1VwmRQhgJkU7YyZFamYmRZ5p
JkXRbCZFCHAmRTtzJkVqdiZFnnkmRdF8JkUEgCZFO4MmRWqGJkWeiSZF1YwmRQSQJkU7kyZF
apYmRaKZJkXVnCZFCKAmRTujJkVupiZFoqkmRdWsJkUIsCZFN7MmRW62JkWeuSZF1bwmRQTA
JkU7wyZFasYmRaLJJkXRzCZFCNAmRTfTJkVu1iZFntkmRdXcJkUE4CZFN+MmRWrmJkWi6SZF
1ewmRQTwJkU78yZFavYmRaL5JkXV/CZFBAAnRTcDJ0VqBidFogknRdUMJ0UIECdFOxMnRW4W
J0WiGSdF0RwnRQQgJ0U7IydFaiYnRZ4pJ0XVLCdFBDAnRTszJ0VqNidFnjknRdU8J0UEQCdF
O0MnRWpGJ0WeSSdF1UwnRQRQJ0U3UydFalYnRZ5ZJ0XRXCdFCGAnRTdjJ0VuZidFnmknRdVs
J0UIcCdFN3MnRW52J0WeeSdF1XwnRQSAJ0U3gydFboYnRaKJJ0XVjCdFBJAnRTuTJ0VqlidF
opknRdWcJ0UIoCdFN6MnRWqmJ0WiqSdF1awnRQSwJ0U7sydFbrYnRaK5J0XVvCdFCMAnRTfD
J0VuxidFnsknRdXMJ0UE0CdFN9MnRWrWJ0We2SdF1dwnRQTgJ0U74ydFbuYnRZ7pJ0XR7CdF
BPAnRTvzJ0Vq9idFovknRdX8J0UEAChFNwMoRW4GKEWiCShF0QwoRQQQKEU3EyhFbhYoRZ4Z
KEXVHChFCCAoRTsjKEVuJihFnikoRdUsKEUIMChFOzMoRW42KEWeOShF1TwoRQhAKEU7QyhF
bkYoRaJJKEXVTChFCFAoRTdTKEVqVihFolkoRdFcKEUIYChFN2MoRWpmKEWeaShF1WwoRQhw
KEU7cyhFanYoRaJ5KEXVfChFBIAoRTeDKEVuhihFookoRdWMKEUEkChFN5MoRW6WKEWemShF
1ZwoRQigKEU7oyhFaqYoRZ6pKEXVrChFBLAoRTuzKEVutihForkoRdW8KEUEwChFO8MoRW7G
KEWiyShF1cwoRQjQKEU30yhFatYoRaLZKEXR3ChFCOAoRTvjKEVu5ihFnukoRdXsKEUE8ChF
O/MoRW72KEWi+ShF0fwoRQgAKUU7AylFbgYpRZ4JKUXVDClFBBApRTsTKUVuFilFnhkpRdUc
KUUIIClFOyMpRWomKUWeKSlF1SwpRQgwKUU7MylFajYpRZ45KUXVPClFBEApRTtDKUVuRilF
nkkpRdVMKUUIUClFO1MpRW5WKUWiWSlF1VwpRQhgKUU3YylFamYpRZ5pKUXRbClFCHApRTtz
KUVudilFnnkpRdV8KUUIgClFO4MpRWqGKUWiiSlF0YwpRQiQKUU3kylFapYpRaKZKUXVnClF
BKApRTujKUVupilFnqkpRdWsKUUIsClFO7MpRW62KUWiuSlF0bwpRQjAKUU3wylFasYpRZ7J
KUXVzClFBNApRTvTKUVu1ilFotkpRdXcKUUE4ClFO+MpRWrmKUWi6SlF0ewpRQjwKUU78ylF
bvYpRZ75KUXV/ClFBAAqRTcDKkVqBipFngkqRdUMKkUIECpFOxMqRW4WKkWeGSpF0RwqRQgg
KkU7IypFaiYqRaIpKkXVLCpFCDAqRTszKkVqNipFojkqRdE8KkUEQCpFO0MqRWpGKkWeSSpF
1UwqRQhQKkU3UypFblYqRaJZKkXRXCpFBGAqRTtjKkVuZipFnmkqRdVsKkUIcCpFN3MqRW52
KkWeeSpF0XwqRQSAKkU3gypFaoYqRaKJKkXVjCpFBJAqRTuTKkVulipFnpkqRdWcKkUEoCpF
O6MqRWqmKkWiqSpF0awqRQiwKkU3sypFbrYqRaK5KkXVvCpFCMAqRTvDKkVqxipFoskqRdHM
KkUI0CpFO9MqRWrWKkWi2SpF0dwqRQTgKkU74ypFbuYqRZ7pKkXV7CpFCPAqRTfzKkVq9ipF
ovkqRdH8KkUEACtFOwMrRWoGK0WeCStF1QwrRQgQK0U7EytFbhYrRZ4ZK0XRHCtFCCArRTsj
K0VuJitFoikrRdUsK0UIMCtFNzMrRW42K0WiOStF1TwrRQRAK0U3QytFbkYrRZ5JK0XVTCtF
BFArRTtTK0VuVitFolkrRdFcK0UIYCtFN2MrRW5mK0WeaStF1WwrRQhwK0U3cytFbnYrRaJ5
K0XVfCtFBIArRTuDK0VqhitFookrRdGMK0UEkCtFN5MrRWqWK0WemStF0ZwrRQSgK0U7oytF
bqYrRZ6pK0XVrCtFCLArRTezK0VqtitForkrRdG8K0UIwCtFN8MrRWrGK0WeyStF1cwrRQjQ
K0U30ytFbtYrRZ7ZK0XV3CtFBOArRTvjK0Vq5itFoukrRdXsK0UE8CtFO/MrRWr2K0Wi+StF
1fwrRQQALEU3AyxFbgYsRaIJLEXRDCxFBBAsRTsTLEVqFixFnhksRdEcLEUEICxFOyMsRW4m
LEWiKSxF0SwsRQgwLEU3MyxFbjYsRaI5LEXVPCxFBEAsRTdDLEVqRixFokksRdFMLEUIUCxF
O1MsRW5WLEWiWSxF1VwsRQhgLEU3YyxFbmYsRZ5pLEXRbCxFBHAsRTtzLEVqdixFonksRdF8
LEUEgCxFN4MsRWqGLEWiiSxF1YwsRQSQLEU3kyxFbpYsRaKZLEXVnCxFBKAsRTujLEV7pixF
oqksRdGsLEUIsCxFO7MsRW62LEWeuSxF0bwsRQTALEU7wyxFasYsRaLJLEXRzCxFBNAsRTvT
LEVu1ixFotksRdHcLEUI4CxFN+MsRWrmLEWi6SxF1ewsRQTwLEU78yxFbvYsRZ75LEXV/CxF
BAAtRTcDLUVqBi1FogktRdUMLUUEEC1FNxMtRW4WLUWeGS1F1RwtRQggLUU3Iy1FaiYtRaIp
LUXVLC1FCDAtRTczLUVuNi1FojktRdU8LUUEQC1FO0MtRW5GLUWeSS1F0UwtRQhQLUU3Uy1F
blYtRZ5ZLUXRXC1FCGAtRTdjLUVuZi1FomktRdFsLUUIcC1FO3MtRW52LUWieS1F0XwtRQiA
LUU7gy1FaoYtRaKJLUXVjC1FCJAtRTeTLUVuli1FopktRdWcLUUEoC1FN6MtRW6mLUWeqS1F
1awtRQSwLUU7sy1FarYtRZ65LUXRvC1FBMAtRTvDLUVuxi1FnsktRdXMLUUI0C1FO9MtRW7W
LUWi2S1F0dwtRQjgLUU74y1FbuYtRZ7pLUXV7C1FCPAtRTvzLUVq9i1FnvktRdH8LUUIAC5F
OwMuRW4GLkWeCS5F0QwuRQQQLkU3Ey5FbhYuRZ4ZLkXVHC5FCCAuRTsjLkVqJi5FnikuRdUs
LkUIMC5FNzMuRWo2LkWeOS5F1TwuRQhALkU3Qy5FbkYuRZ5JLkXVTC5FCFAuRTdTLkVuVi5F
olkuRdVcLkUIYC5FN2MuRW5mLkWiaS5F1WwuRQhwLkU3cy5FbnYuRZ55LkXRfC5FBIAuRTuD
LkVqhi5FnokuRdWMLkUEkC5FO5MuRW6WLkWimS5F0ZwuRQSgLkU7oy5FbqYuRZ6pLkXRrC5F
BLAuRTuzLkVqti5ForkuRdW8LkUIwC5FO8MuRWrGLkWeyS5F0cwuRQjQLkU70y5FbtYuRZ7Z
LkXV3C5FBOAuRTvjLkVu5i5FnukuRdHsLkUE8C5FN/MuRW72LkWi+S5F1fwuRQQAL0U7Ay9F
agYvRaIJL0XVDC9F</AssayXData><AssayYData Points="3000">1iCfPpUmnT4w350+heGcPu3NnT5Llps+J+2ePrkunT55ZJ4+D3SePm3kmj5HWZo+VDGdPtwY
nD5SBps+11SbPhHkmj7q2Js+GKmdPg8hmD44MJw+WGebPh+VnD5xkZs+XEWbPgUVmj6iB5k+
w9SbPmkomj6Mdps+0TOaPvEfmD7hOJo+/4KcPqU4mj7gaZk+1YqaPtcumz7DZJk+iC2bPiwS
nD53GZo+qN2aPnlMmT5YXps+xHSaPt5amT7OCJo+AEmZPg7MmT7ZT5o+JliZPpTtmz6pjJo+
0MuaPiVzmT7IU5g+hGSYPp5lmj5QwJY+72aaPm3SmT4N15c+5NqZPskXmj4xmZk+N32YPkyJ
mT59ZZk+OA+ZPgEGmD6npJc+wN6XPu49mT6+KpY+BbOXPnfamj68Y5k+oWaYPtJymT6IYpc+
/n2XPsZFlj4S35c+yweXPo+Vlz7iYpg+4uuWPikOlz4nzJY+L0OWPnzAlj4NX5g+F9SYPjqn
mT6FJJg+j72XPh8Llz6R3Zc+k/yYPi3Olz6Rc5U+kc2XPt1alj5qV5c+a7OUPmqRlj6fKZc+
uYSWPqq+mD7abpY+nf+WPgb2lT6z05c+P9qXPufqlD7agZc+y6uWPik8lz54rZU+ZZaXPqeA
lj7avJI+diGVPkVolj4YSJU+owuUPtaLlj4ik5Q+B8SWPok0lT6ECpY+jKiVPvpplj7LVpY+
VguWPlt3lj7WQJQ+EfyVPoldlD6Tg5Q+wBGVPhqhlj6FnpQ+sgKVPreJlD757ZU+JSyTPpVY
lT7im5M+4G+UPrvclT4W45Q+WMuTPtD3lD5QwJM+qV+TPlwglT5We5U+PvqSPjAmlD7n8JQ+
9+iUPs73lT7erpU+GpeUPnuvlT6ctpU+sduSPs+JlD4de5Q+aWuVPnIzlj6JqJQ+ykqSPkcl
kj60vpQ+pVOUPhJ2lD5bNJQ+HX6UPu/Wkj6lzJQ+44OSPqyJlD4xv5I+uSOTPq59lD6d5ZM+
8NSTPrJRkj6OeZM+itmTPq6Ckz7WK5M+jwaSPqxqkz7xA5U+sVWSPnmXkT4tZpM+TpyQPgQy
kj46a5E+oZqWPtBkkz7AeZQ+RSiSPt4PkT5guJI+mF6RPrzskz7EiJE+psKRPjLBkj5T3pI+
BqWSPvzzkD7pj5Q+eeKRPqc3lT66DpI+8QGTPooHkz6ZDJI+4JGSPtqxlD45F5M+RwGRPhUR
kz6K8I8+ak2PPkwvkz7NppM+fruRPk8Xkj6K+pA+gX2QPkm5kz5hcZM+ODKRPogakD5wEJE+
VYSRPvc8kT7PN5M+NXSTPiw5kj52hZE+v3SRPhtBkj7gppE+68GQPt6Bkz4YWZE+1iWSPorr
kD5e55A+KWWRPsGfkD45p5I+o+OQPjQBkj4BtpE+DwqTPjc6kT5p048+RkORPu3VkD48U5E+
8pePPpetjz7mKZA+zoWRPqbSkD5pF5I+8syRPtAmkz5IS44+YPKOPsA4jz5sMZE+QGKQPtwZ
kz4jLJI+b6iOPvsfjz6TZpA+TguRPsVrjz6vnI8+z/SPPrSsjD4i0JE+3d2QPkzlkD6dlpA+
tUyPPpdXjz7lNpE+99iPPu3Ljz4UFI8+XuCOPr0NkT5b8I4+/smPPnqHjz6pj48+bDKQPtwD
kD6GVpA+P9+OPsDckD5aSY0+1W6PPlZqkD6+2Y4+P0+QPuz/jz76/ZA+QG+RPvUGjz6e0o8+
8SePPksFjz7rCY8+WBWPPkTLjz4/6o8+pj2NPqAVjz4oHo8+yiCPPsiCjT7zo44+CySRPsHB
jj7KVpA+UL+PPv5rkD6A348++SCPPmzjjT6ms40+Y2GPPtr0jj5G3I8+cmiOPjmzjT6vV44+
geeNPvOgjT7Zlo4+SB6NPqxKjj5Qwo4+Bm2NPrwDjz7ogY8+/gCOPnbWjT6h3Y0+PtOMPvah
jT7dr44+cAiPPnEIkT4fyI4+HQWQPspBjz6UzY8+CLSOPhAijj58hI4+aziOPmCejD7rpY4+
si+OPtUDjz7T+Y8+35uKPtNLjT5U0o4+Pp6OPlwFjT5KOo4+9RqOPujtjT4jXoo+S42NPtCw
jj5AX48+Z7yLPoxBjT4IH44+gqOLPnbfiz4MZ44+slaNPsxbjj6d9Iw+PsaNPrOmjj7dY40+
o5iOPpsPjT4RMYw+6ZaNPuGsjT52OI0+yYyNPms5jj4H2Is+aOGNPqR4jD634os+u46MPiWW
jT6wio0+SH6MPqymiT7JeY4+JpONPnAdiz6nEow+AhuNPi5ajD4Is4w+gaKLPncgjD7HOY0+
NQeOPpqaij4UOIw+zkuNPn9Hjj7tto0+GYGPPgXLij4BnYw+/0qLPqk0jT4PW4w+hHyLPlFq
jD7K+o4+EeWOPs1djT5PLYo+kyOLPsHtij4ggo0+WzyLPrLSiz5wUow+n1CLPvM/iz7cwow+
eFGLPvzbiz7q04w+bLCKPghaij4+8Yk+15yKPmZ9iz5uGow++hqNPnaljD659oo+ffGLPoEd
jT603Yk+/EiJPmFYjD4wJ4w+7DqLPr5TjT4c4Io+y5mLPgKPjD6E1Is+VfWMPlzAjD7ry4o+
HeSJPm+fiT6wmow+NI+NPp0kjD7CbYo+pm6NPsvbiz7xHIs+qQaLPh5eiz4/z4s+Hs6JPsVY
ij71cow+k5GMPvntjD5iNY0+uNiLPj2Uij5QDos+VQaLPvdwiz7peok+HGGMPpJijT42G4w+
hfGJPh6miz4KbYw+g8GLPqcOjT5boIo+pVmKPv+qiT6fEIs+urGKPu2Oiz5/7Yo+KSiMPv6w
iz7wpIk+vJiJPkfXiz65bIk+SqSKPnlKiz7DbYo+I4qMPpR1iT6rJos+mYCKPtqVjT514os+
UH6JPtsBiT7XsYo+/8+JPlwUij7xdYo+ecqLPtYsiz6Zq4k+MZKLPvTziz7fXok+l+yLPvtv
ij4324s+9S2JPjbiiD4Xiok++yWJPkm0iz6Bzok+oBSNPgpojD4U04s+5A6KPmkeiz4PSIk+
9FaKPn3SiT7aRIk+24CKPkIRiT7AaYs+pV+IPuBWij7ZgYo+5HqKPoxSij5UPos+iK2IPgHa
iD6e0Yk+VjKJPsXthz6nx4k+neuKPr2QiT44Z4o+Xm2KPhXhiD7EnIo+FSCKPsdEij46uYk+
FZSKPskxiz43zos+AhqLPjL1iD6k34k+3xSLPl8Wij7k5ok+qhiJPq9tiz5qU4s+ps6JPos0
iT5RLYw+lnOJPiUYiz4ZJoo+rFyLPrMgiT7V84k+w7iKPjpciT7MRoo+Ao+KPqHqij6YlIk+
8k6JPiaKij4ot4o+DM2KPgByiD6Ac4k+Y5SJPkbdiD7Jnok+IvWKPpdwiT7ObYs+fxeIPjtp
iT4lcos+qPWIPr2PiT5SlYo+I4OJPgCeiT6Ip4g+X/uGPjx6iz7vzok+kN6KPorYiD52NIo+
PE6KPuIajD6QmYk+aeiHPmBdij6OB4k+kbaHPvHfhz4EhYg+S9yIPi/cij62wok+EeuJPoU9
ij747og+J/OJPmidiT5m3Ig+Q4OJPqEFij5N/4k+bG6JPrE+iT5+OYo+a6eJPu9ihj7XAYw+
qVWJPigDiD6JRYg+iF+JPv6HiT4CnYg+34CIPtEyiD6eVYg+aiCIPkLChz4pXYk+ivmKPn+u
iD6Qeos+FpGHProuiD7qWIc+RsSKPrO9hz7+GYg+ryiIPoBViT471ok+DPSIPuQTiT5H/IY+
OsmJPhAEiT4++4Y+IamGPpl7iT6Z34c+iiqHPu0ghz44A4g+XbiIPvYwiD7Ad4g+qJKIPlaF
iT7v+Ig+sSSJPtm7hz4b9Ig+Ks+FPqV/iD7q5oY+Y52HPkzhhj7aaYY+I5qIPqp1ij46oIc+
pz6KPulchT7r6Yc+QmyIPsKQiD73h4c+JdaIPtr3iD7E14Y+soSIPiM1iD64XIg+UT6GPkH1
iD4asYg+/7aHPpxfiT56jIc+99CFPpJPiD5QQoc+A9GIPlbWhz7D2YY+vh+HPum/hT7+uIY+
00mGPkO3iD7aOIg+zlyHPuZMhz76Y4g+2yaIPrHLhz4IFoc+OQGJPlJchj6Fmoc+13qHPtQn
hz4ImYg+Mn2GPt85hz4Kaoc+lruGPtoliT6pi4g+SdWHPo8AiT6BCYg+WtyGPngthT5cwYc+
OlyGPpcpiD5zs4Q+H/6GPhfMhz6XNIc+C0SHPu04iD7qZoY+U++HPpw6hj6WrYY+cBGFPmO/
iD7vS4g+QV6FPpL3hT7Pdog+zKCGPk37hz7d4YQ+d/2FPslOhz4RZ4k+fhaGPnvviT542oY+
os6GPsGXiT4OWIc+cqmEPq+uhT6yeIc+YSOHPp3QhT4xr4Y+2SqHPtLGhT7AE4Y+TMmHPk3L
hT4KWYg+8lWFPrMXiD6tdoY+OKWHPsOlhj57vYc+bgCHPmsuhT6t54c+b6eGPqddhz5QKIY+
74KGPutdhT6Y6IU+MPiEPqMUhj6W/oU+lTuHPlqzhj72S4U+3H+GPsAuhz4kkoQ+bhaHPjtm
hj6sZ4c+L1eGPrOwhT4i5oc+YgyIPpRChz5qLIQ+4PaHPgulhD6syIc+C6eFPsiWhD5pL4Y+
z/SEPv83hj7QioU+IsuFPgv6hj6OH4U+m9+EPmrNhj7IjoY+c3mIPsvmhD4VdYc+47KGPk9x
hj7Q+oQ+mxWHPuaXhj6q/og+XtaGPhThhD6eRYg+aRWDPl1BhD5w3IY+NgyEPpZvhT6keYU+
YTKFPkEThT6s/4U+/yqFPgyphT6Pd4U+ekSGPpCnhj6x+oQ+mVOGPlIYiD4iaoY+HY+HPvAo
gz6wIoU+rq+FPs9KhT6oW4c+WgKHPseHhD6G3IY+FZ+GPqznhT4vFIU+Lf+GPs+/hT6X2oU+
5AGGPl2igz6Kt4g+/auGPoORhD5x4oU+nmeEPiyphz4TkIY+LGaEPvEkhD5JboQ+KBWFPvmj
hT4DwYU+a66EPvR5hT4iK4U+C96FPvOhhj60u4Q+y3aFPshhhT41hYY+as+EPjsFhT6FIIc+
GhKIPuNogz5/h4Q+PF+EPrsPhD5d8IQ+SSeFPilzhj6rJoc+i1GEPvayhD76ZIY+laCDPmQx
hT5wwoM+GXKGPgHnhD75VYU+paaDPvr9hD6hnoY+c5OFPjpGhD6qE4I+AFOFPrsjgz4jp4U+
V3WFPvlwhD7gPoU+trOCPnZqhz6ixoU+kq6GPoiohD5774I+04WGPr5Lgz4KbYM+clqGPinl
gz6AyoI+K5CFPhGqgz5ksIM+4xSGPj0QhT4InIU+K5iDPmexgz6OMoQ+/mqGPhrahD5MkYI+
reODPh/PhT7PI4U+zA6FPkmmhT5BrYQ+S5iFPs3whD4SnoU+nKuFPid2gz6jyYM+CcqEPseg
gz7PFIU+LFODPjYRhT7yCoM+g4WCPvK9hT6RXYI+Nm2EPiwJhT7eJYY+KR+FPnVygz7gXYY+
n0uEPnzvhD5xBIQ+LbuBPoXVhD6uOIU+xV6EPsT4gz4ZDoU+zTqEPlYjhT4gKoU+PoOCPi60
hT74BIY+zpCDPgvihD5JXYU+PB6DPjqchj7wuoU+xkODPv8whT6U6oQ+cTODPoumhD5UWYU+
jWyFPhKJhD451oQ+PL+EPl9Pgz6KpYQ+wc+DPlC7hD5R0YY+AcSCPq3jhD4F94I+oOqBPtav
hD5SbYY+qIWGPjrbgj5rIIU+s6yFPs9phD7c8II+bGOEPljrgj7NxYI+zVCDPufWgj5ebIY+
IFaDPvzOgz5DdoM+EUyEPmXvgj5KcoI+e16EPlfJgz62/oQ+c42CPhKngz4MzoM+QziBPo+S
gz7ls4Q+itKFPlDohT4i8IQ+NxyGPuoEhD6C44Q+84yFPv3ogz4N5II+ZOmDPnExhD7JWYM+
KIuFPj7igz7MPIU+5kmDPq4Dgj70u4I+rUaDPmSAgj7KloQ+ILWEPuy6hT5NBIQ+/m+EPsm+
gj6HpYI+i3+FPimQgz4fwIM+LqmCPpLdgT5RIYM+LJmCPl/Ngj6xD4M+0MyEPsY2gT7QI4U+
JAWDPgAShD6txIQ+cCmDPso6hT53aII+y4+DPjjlhT7NN4Q+hHOCPpEzgz7Dc4Q+qymEPje4
gD479II+0J6EPuj4hD64sIE+UaCDPqwnhT75coI+U8eBPmq+gD7ec4M+fSqEPu8DhD4SxYM+
rgWEPrdCgz56W4E+graCPhAThT6Sk4I+LJuBPgY6hD6TfIQ+uLuCPs5dgz6DR4E+VY6DPruw
gj5lUoM+2NmCPlmvgz7dgII+1T2APm+lgD4gR4M+5gWCPqgHhT6XBoI+2sCBPk8rgz7UNIM+
33eDPsbmgj6sw4M+GGyEPrmIgj7TxYM+78qAPhflgz6zU4M+B+iDPmVygj48x4A+Km+CPqgH
gj5OooI+FG2DPjpUgz7yYIQ+IWGFPv0dgT5dgIU+yaeCPluThD7EpoI++EuFPhtxhD6UP4U+
95yBPt84gj7qeoM+RCSCPq/fhj6XFYM+FoiCPiC5gj5hjIE+ZoeEPtmEhD72cYE+31mEPuuZ
gz55m4I+iHuDPpBGgj5EeoI+mmuBPhmKgj6Ar4I+z0eBPpbPgz6/yYA+r2WCPr6Ugj5OA4I+
yGSCPu69fz5LkoE+4j+CPnyugj7uhoE+wOWFPl7Ngj7sEYE+FNeBPnyHgz4vpoI+eKOCPss0
hD7hj4M+LCuEPjZ3gD6woYI+LreAPp55gj58FIA+3YODPqlwgT4QGoI+ve+CPoYxgj6Oi4I+
ZiyEPgo+gj7JXIM+/+SBPlaigz7LTII+d9qCPtpGgT6Oj4E+Np6DPmD5gj7rs4E+xumCPmnk
gT7zH4A+T++BPonbgT6Pm4A+2SOBPsPigD5od4I+bd2APiyhgj5euIE+uRGBPmmRgT7pDII+
PDuEPsZFgD7W4IE+DweBPr+OgT4Ti4E+njqAPrtJgz4RDYI+9RyAPiqWgj46b4I+gVqDPh1R
gD6w5H4+a3mBPrCAgj5bHYE+ZGyAPhCifz5YSoM+cpGAPnTfgj5zhYE+HJp/PiTYgj51i4E+
kIOBPg+IgD78KoE+kouBPtOogD4VLII+dwSDPtUghD5TLoA+lnOBPqSPgD6xIoI+yGqBPjCO
gj6kP4E+/VeCPsH/gj5kY4E+W9yAPr9RgT5K2YI+FgmAPgTWgj6s7oE+bZ6CPt3wgT6Mfn0+
RhmBPjeMgD5jZoE+ccyBPrOUgD4kjH4+m86BPsRXgT5jc4I+4hqAPhYngD5/eoE+c6eBPro/
gj7GyoE+pY+APslagD47TIM+3HaCPkOGgT7+0IA+9kSDPrbNfj6tW4A+shx/PojHgT7AkIE+
4wGAPoTVgj4e3YI+J4+DPgDhgT4Mh4E+og2BPjyqgD4NdYE+vXqBPlAWgD5emYE+S7+CPtS/
hD6oUYI+a/yCPtC0gD7VnIA+j8eBPqyNgj59GIE+uoiEPo1Wgj5Xe4A+rQ2DPs+7gT4sfYA+
f+iAPv5DgT6FoX0+agCCPnDehD4leIE+Xv2APub4gT5zYIE+uCOAPsrSgj6jkoE+TSN/PvK0
gD44o34+bIx9Pps0gj4AHII+7jCDPnjlfD6EdoA+yi+APg8Afz7fUH8+YB+BPgNGgT7nsIE+
+eJ/PmOlfz4Zm4A+s+CAPlxTfz6Lpn8+AbeBPjJjgD76vIA+OyuAPuzUfT6MrYA+0NyAPhuj
gT41coI+obeAPpdYfz50g34+62uCPgi5gT4Ht4E+Fl2BPkb9fD4E9n0+fkuEPoHugT4zJIA+
jYuCPs3CgD4BaoA+tgSAPnWigT4UYYA+QJuBPgYcgj5Do4E+SNp/PqHegD6URII+FlWAPrOY
gD4Jt38+iDaAPi+VgD6/NII+gmuBPl8Ugj5yuYE+rxCBPo9hgT6SuoA+yS58PmZQgz4s7n4+
IAaCPqgEfj7Lt4I+DCGBPuj3gD7zgHw+Y2WAPuFEfD69O4A+nE6BPpMCfj6Xqn0+8aKBPljt
fD6614A+JF2CPgCKfj5ptoE+7LaAPqLEgD5sMIA+LLp6Pg/Efz6qAYA+wyaAPiGUgj4aH4I+
xt6APlr/gT5am4E+EM+APocAgD6Ucnw+H9yAPgQfgT5yQIA+7tqBPuP3fD424YE+yZ2BPhX8
fj57gIA+TGV9Pqrjfj6F4X0+sBKAPkgfgz7L9YE+Ml+APjuQgT5YuH4+e+iAPgtAgT78pYA+
/oN9Pvj/fz5gq4A+LJCAPn2qgD5DhIA+yr1/PlFlfD4WQ38+XAaAPu3ugD7wd3w+iYt/PkUg
fz5Yg4A+9QyAPpoCfD5VB4E+t2d+PlqfgD5j53s+lhx/Pp+nfj6mwn4+yNl+Ph3Ffj4tkYI+
fPqAPl0wgD4rBn8+QLR8PvwSfz4FrX4+QBJ/Psp3gD7TIH8+ZfeAPhU0fj50BXw+wVx7PvkS
gD6fl4E+emWBPtRmfz4AoIA+WOp9PnbJgD4sfn0+JC+BPne3fj78ZYA+AqmBPmp7gD6rlX4+
Lzt/Pk2jfj40pn0+BHV/PvkNfz6Q5X8+V1uAPmSOgT6T+n8+qxSBPjJLfT71gn0+WJt/Pt5V
fT6SSYA+Ftx9Pv3WgT64WIA+nNx7Pv/jfT76WoA+DCOAPm5Ffz70pYA+7Yh7Pqn7dj6tH4E+
u0GAPtk8fz5cl4E+ipKAPm0vgD6qeX0+wWp/PoArgD6KKoE+V4OAPhC1eT5cC4A+LkGAPsH6
gT5HdoA+Cad+PuLmfj55xHw+qFh/Pqdefj5xV3w+Ukt+PkeNgD4X2H8+tIh9PqwSgD4TeH0+
ZdB8PmkYgD7qGX4+ilB5PqBYgD5/D4A+pp97PltTez405n0+2Zt+PlFFgT7aN4A+LaV9Pk2K
fj4eMHw+c+52PpcMgT4Mq4A++wd5PiyZfj6inX4+d3R+PqnZfT65TYE+0ah8PscSfj4XpIA+
0yJ8PpYUfz7L8Xo+G2p+Pnu8ez6O/nw+7juAPm9DfT4sEHw+whh8PqFcgD5RTX0+gap7Prz9
fT5di4A+4f99Pk1kez4ibIE+gF6BPtLdfD4wwXw+ixF9PvwgfT4EOHw+vqqAPmH5ez7XDns+
Yu98Pu7EfD5oWn4+KGl4PvDffz5ERXs+XEJ3Pu3Jfj5Eu38+FRGAPkwjfD7erH0+Nhl9Pmgt
fz4s/30+HT9/PtLOfD6myn4+MiOBPiv8gD6cRYE+MV9+PshzfD5jLHw+Ovd7PvDvgT4Tn3w+
YcGAPpGTfT7jwHs+2vZ/PuIFfD68gX0+Il56Pv6+fT5iQn4+/uh+PsLKfT4xHH8+MS16Pl3O
ej4XoXo+BW99PjwIej7nnHw+yDJ/PgBSej5A3YA+/wN7Pt6CgD6zjH0+PfJ8Pn8ufz5yI30+
pCN8PgdgfD6fKnk+Q199PnDIfT5FMHw+lVt7PlVofT4qXHs+fCCAPg1Xez6emXs+qf97PiUU
fT4c5nk+tH19Pgs+ez7HK4A+YBB7PhK4fz4jqX0+fMl+PvW0ez6h/H0+cel1Pp2Wej7zdnw+
tpx8Po5/fz5r9ns+ul58PoxRez632nw+pZN5PrxafD6xdX0+cXJ7Pi5BfD5fKXw+SMZ7Prvu
ez6k/Hw+DCCAPosyfD4WD34+qwOAPjJlfz4X2X0+JRN7PibHfj7OQYE+QMJ+PgoIej6slXo+
1Lp9PtFLfT5oBns+tlN+Pq46fT7UL3s+PlF9PrMzfj7QvHs+42B4PvIKgT5Pl3w+dSx+Pqpb
gD4KIn4+GZ19PiAGfT60pno+2YV/PrDIfz5HoXs+aeN6PjDUfz6RA30+nIx7PhlIej68pnc+
sYF8PvjOfD7LmHs+jXh9PkpLfT7gZIA+NdOAPvlYfD4nUXs+frx8PmRqej4453w+hk19Pjiz
eT5TV30+1Rd+PsBxfD45JXw+Vpl+PvvDfj4/P3o+bC1/PqTDez65pns+y/18Pgsfdz4e9Xs+
Wtd5PvK1fj4IWHw+Olh6PuAafT62BH8+TmF+PnPcfT7EZ30+bxF6Po8yej4a334+E7d+Pq+i
fD6PF38+Cal9PhyBeD65fHk+UrB7PqJAej48+Hw+IxF8PnYceT4QDH4+MrJ+Pl5tfT4xO30+
aB96PgjqfD6o2nw+msF7PtqNfT6gBn0+LGx6PtIGfj4fKIA++6d2PjAhfz7X1X0+dCJ9PnWg
eD5MW3o+0gh9PqSPeT6gbH0+V5t6Poq7fD5Rtn0+Jt94Pl8eez6mfHo+gWZ6Ps+CfT4PSYA+
mWd7Pvvoez7lCnk+XRR/PvmVeT4a+n0+WrZ8PjwNez6JNn0+FBp6PlaNfz6gsHs+Tr56Pt7i
fD4CrXo+IVp8Po6/ej51qHg+Azl7Pv5Wez6hSnw+JnF9PlPYfD576H0+xsx7Pq9qgD7x8Ho+
xsB9Pl1qez5yQHs+5QJ5PkOFdz4RLn0+4Ix7Pt6AfT5SKns+Cit4PhE8fT7UK3w+d8V9PkMn
ej4pGnk+GcF9Plt2eD5vjnQ+Yyd6PvMxfj72Mnk+Unp4PmGVeT4iJHs+GJl8PsnMfj7CBX8+
HFl8PuvqeD64oHg+/uV5PllVfD7zmHc+1R15Pn7Kdz6fIHY+wDh7PrKLfD4rcns+Ocd6PjjL
eT51p3c+5r55Pmoiej4SZnw+V3V4Pts6eT6r53s+EcZ1Pi68eD6PG3g+T9l3PkuMdj6d4Xg+
Kux5PrhOez5+nn0+SIN3Ptt5ez6Gi3w+r7B7PnDxfD4D53g+YkN8Pqnddj4c7nc+4c58PqQt
fD52KXw+rcl3Pq++ej7AXnk+wIV6PvOjfD6hHXo+rbZ4Ps1Kdz77/ns+E7p7PqTieD4VPX0+
eK54Pshwej5sKHk+8tB5PjK0fT6YDXs+lWF8Pp7edz4Bk3k+fAt5PioXez6pZHo+FlB5PrQD
fj520nw+aKN6PposeD6QNnk+Itp0PncHeT40snk+C9N5Pq6/fT4nKXs+8M58PpT6ez4wC3Y+
l9R4PjUqej7JVXg+soN6Pouhej4kaHo+KnN7Pr9iej4rz3c+q3B4PjNbdz5hHH0+U9B5PgWc
ez5L23o+Oyp5PgyOeT57WHs+NLB2PjyhfT50LIA+lRR9PiZYez62T3g++2h9Prz3dz6i4nY+
lwZ3PkYMfj7yKH4+g4F7PktJfD4P5Hw+r+R8PurxfD4UrHk+wNJ4Pi6KeT5KB3o+Eo15PozX
eD4UH3w+XGJ8PmgEez59E3s+dUN6Pi1NeD57iXk+Z0Z6PqDfej4wfnY+LC94PpgueT44BHs+
f411Pp+hfD5KgXg+yIh6PqhIej6Ncns+hcd3PihYej5f3Hs+lsB6Pq46fD6Z3nY+bvN4PgR/
ej4WiXw+nxp8PopAdz6djHo+pVJ1PiJXfj5aQnk+/r54Pn/PeD46+nY+H8p1PmRSeD6bsX0+
h8B2Piewdz4cwng+uk14Ph1sej6dg3w+X6V2PpRadj4p8Xg+lLJ6PhFceT4yw3k+9EB7PrI1
dT7OHXg+E+B6PutCej725nk+EBN4PjG/ej5L/3s+UBN2PsEZej5x2Xk+Hnp3PhAweD6a4Xs+
bfl7PuSwdj4ZU3c+nsB5Pj7CdD5j23c+6lB4Pqm1dT7rSng+pc92PhZgfD5dnnU+w6V1PmJ2
eD6OAno+9OZ4PoubfD5c0nk+PFh4Ppy/dj6p7ng+QmtzPjGzeD5Ui3o+zZd6PoV3dj5yy3c+
5XJzPoCIeD6tx3o+Kzd3Pov8eD5DY3s+PjZ4PmBPcz7OznQ+HqJ5PlKDeD7RTXw+d116Pvro
cj4eLnc+HzV3PuXXdz7eY3g+vk94Pl+Tdj7LyXc+QHJ1Pohvez6sAnk+yHJyPlbFeT6YG3Y+
DMx3PmPidz5UaXU+8wx7PqU0dz4yDns+3ZN5PiTCez6gl3U+jT55Pr+edD4NGHk+j0x3PvQG
fD6mq3g+YZx6PkSwdT6w+XU++GJ3PslddT7BCXg+izV3PkJtdD7aY3g+sal2PqqTeD7p3XY+
xul7PnXidz6zano+DiR8PjHudz67Z3o+yTd2Phmgej7153U+ypl7PgCvdT4+nns+Vjx1Pomc
dD5gEHQ+Sft3PncAfD718HU+Hzx5PlTDdD6p8Hs+T5x0Ptq5eT4QGHg+wkx5PoCbeD56+nU+
R9Z2PtIKeT4iBnY+FC55PhHWfj5A63U+A5d5PqLydj4DkXo+BIx4Pi1NeT73r3Q+vvh3Piqb
eD4p3Hg+mZF6PmPucz4o03k+5zN3PvO2eD6eBHg+V/t2PkLrdT6TYnY+MvR0Pv/jcz4wF3k+
HAt2PsgedT6oTnQ+OK5yPi2Pdz77gnU+vuR3PvJsej5OKnQ+FVl2PuOhdD6lZng+JJ11PgFG
dT5gU3Y+gytzPurOcz6Djnc+pzNyPqTMeD7FLHk+bWN4PtHRdT7HkHU+gRh7PhTSdj6LSXQ+
33R2Pt1Zej4+Qng+5Md3Pmd+dj45sXk+TZ12PsiDdD5LtXc+Jq53Pk7GeD51aXc+9ZB1PpzI
eT5bvXQ+7TN1PhSscT60p3Y+heZ1PskgeD64IHY+uRp0PnhkdD4bK3E+wb9zPuwceD7Sbnc+
L4V4Pqdldz7JFX0+0PhxPjnKdT4ubHc+2itzPmcPej6HG3k+G2pwPmnUeD7rI3U+ySB2PjWp
dT4E1ns+5ulzPtwCdT6PN3c+MqV1PtQzdj70znM+WuZ3PlAreD6EKXc+fIx6Pj3vdz4MVnQ+
BB53PnSTeT7TTnY+aux1Po67dD4h0nY+dld4PjxFdz6EHXQ+mHZ3PnvCcj6udnk+jZh6PqRu
eT591XY+G5B1Puvjdj6/Z3k+jyp3Pl7+dz4eJno+vPN2PuT9dT6Mdnk+RLd2Pv0odD4wEH0+
SyN3PmMxdz5ULXs+3Et1Pks1dz7HWHY+28N1PtlEeT7hzHg+4zl3PqldeD7puHs+FiB5PuI0
eD72bHQ+g7N7PjLbdj71Y3k+Xux3PnA/eD4y+HY+oAV4PliYdT5t53c+DCF2PnY2eT5yFHk+
Qg51PuwDeD4ryXQ+XwdzPja/fj6nXnU+ro14PrpreT7VtHE+lm96PqDEdT6dWHg+IW91Pi+q
dj4qUHY+4KR4PvrNcz6lmHQ+rqt6PvjBeT7kw3I+mFh2Ptolej6hGnU+hkN7Pl0Sdj6G+Xg+
T89zPoPjdT6fj3U+V8J0PuBldz4N5HY+/FR3PrQKdD7px3U+MqB0PsC4dz58YHQ+RcF1Ptn8
cj4RunU+Q6h2PvLKdT59inY+7wV3PgE/dj7iVHw+bMl0PmYzdz4yF3k+6aZ3PhzGdT7+0Xg+
32B0PiSccz5vZnM+AAZ3PhW+cj7sZnQ+G9F0PoCqdz4D3nM+2x95PkJCdj4h/XI+jFJ1Pvm5
dz73H3Q+WBV0PqyLdj4t/nQ+aBRyPuOscz6RHXU+uTpvPooeeD6fv3Q+zJN1Pl7Bcj4WVHU+
zOd1PjuwdD7YnHU+qE11PmnHeD5DdXc+gkx0PuX5dD4tNnE+F9t0Pn4acz7AgHM+rcVyPv5f
dj4aYnM+RJt2PkCNdj4EB3E+Klp1PukCeD5jrHM+orN1Pql0cj6i6HU+VFFxPsgvdj4lVXM+
a6xwPrgpdD6jCno+LWJ2PkhNdD5LpXc+l8RwPi1zdT6Bf3I+rTB0PikGcT4cMXU+GJh4Putf
cD5yanQ+kzd5PnsOcj7LP3U+onF3Pnf8cj5op3Q+EtxwPj4Ndj7pOnM+AuZ2PgHwdT6TrHg+
4JJ5Pkt+cD4diHE+K0h1Pt7Jdz6fFnI+nMxzPl2Mcj654XM+c0Z0PjSpbT5y0XQ+vlh1Punf
dD6kYHY++ItzPtwmdz7KWnU+GmtxPsLfcT4wp3Q+BA12Pp2Zcz6jEHI+cht3PtQicz7ytXQ+
MTV1PiFaeD6d+XY+jDp0PqpEdj53GXY+Pst5PupmeD4GgHU+zAB5PpaxdD7heXM+uM5yPunF
dD6jb3M+ikZ2PrxVcz6YTng+BHRzPhsIcz4Eh3g+3dx0PpYfdD7AoHQ+Z3FxPld4dD6qhnU+
g/VzPvdKej6kXnE+D2R1PvehcT7ctnM+1TZzPmMTdz6ernI+8bFzPnYydD5W3HM++3J2PhCE
dj4GEnE+MGB1PlrzdD7yDHQ+kOJ0PiM1dT6/fW4+7rl0PhFUdD7iYnE+ZzR3Ph9xcD4PHHE+
l05zPmsbcD6VHHE+y2R3PiUmdD4sAnM+tX9zPrj5cD6haXM+aw10PnI2cD7cBHQ+Tn9zPsrk
cT4m828+Rnh1PqXvcj6w5nU+fHR1PgjwdT5jmHQ+D4lzPilBdz40lW4+WH1yPjHldz5Fh3Y+
L8d0Piv2cj5dinI+fjt5PuNXdT6ehHU+KmRwPtZ/dT7MoXY+VZ9yPvn/dT4j5nE+BEZ2PkBI
cT6H7nA+2Y9xPiILdT4V9nA+2wt3PqrOdD4JT3A+6tdxPjdRdj7Ct3I+fVFuPiC/cT5y5nI+
2aZ0PuA0cz52l3M+6dtxPgZndT6QFHY+hl52PpXCbz5SiXM+cwByPnbzcj5S1HI+B9F1PuX7
cz6cu3Q+9311PuMicz7Mn3Q+FIdzPr/cbz51sHM+orBtPiSbdT7LBnU+TGRyPkg+cz5LAHQ+
joxxPrGXcj5643Y+j6xyPkw0cj6nLHM+g6d0PlWDdD5qKnA+YJJ0PgmncT5yY3M+DrBxPoPk
cz7IKHU+y75wPg8hcj6gV3M+sed0PuUkdj7GjnE+RLB0PhGQdz51X3Y+NfBuPgFacD7f6HI+
65txPgt3cz6mFm8+IZlzPvi1cD7A6nA+nxByPu72cT4rXXA+LzZwPgEYeD48MG4+BYFwPmGq
dD4gp3E+APB1Pp2fbz5BunQ+G9R0PrfGcj6lL3M+DAJ0PlwScj6SL3k+YiRxPiQzdj4z03Q+
dAZvPlG0bj5Skm8+szRyPrIBbT7JyHA+SbRxPqBUcz7WkG8+5MNzPqEUcT71PHM+4fBvPhgP
cj71jXA+tQp1PhpacD5W43I+NcZ4Pgoccz66um8+z8pzPsV8dj7+7XQ+5bxtPnEbcz52iHE+
1iZwPqk3dT7+IHE+uSJ0PuL/dD6tR3E+QnhyPhqzcD6uo3M+G9FtPtQVeD4st3E+IR9wPvcn
cT7p0nM+XkpyPoThcj79enQ+KE9vPg9lbj5J0W4+RXZvPhy9bj4FdnY+i2hzPpdrbD5frm8+
K1VxPlCMcD6RjHE+7mVuPvcacz7ZFG8+UFhwPlHQcz64q3U+08N0PhBcbz5MHXI+ZjR2PqLt
bT4rxW4+gQlyPlGZcD6STnA+/7FvPgQucj4z+m4+2KhtPsUFcT4UoG8+SNFxPg/icD7y8HI+
y25vPlphcD689XI+7ShyPp9jbz7hlHE+Ld9xPpJWcj5S+G8+aO5xPmVmcT67Bm4++0RxPq9S
cD6lAHA+K/tvPsP4bj5wJHI+moJxPs1ibz4/VnA+fONxPtwwdT77Cnc+ht1wPvhrcj5WaHA+
lk5wPsYNbz6WiHM+5ABrPozUdT6oNHA+f6VyPiwFcT7eSXU+yvpxPn42cj5qZHQ+L1xzPpTp
cT6OpG8+/IxvPmb8cj50cXQ+nShuPh3/bj5KzHM+Q/1uPj9xbj7z/nE+YHtwPsAwdD4vdG4+
Ok5zPiQIcz7fP3E+a7twPreBdD7yq3E+xQ5yPqYYcT7GzXM+1o5zPlYBdD7HUm4+gjFtPu2q
bD50eHM+v3VvPjGmaz4WL24+q8hwPji0bT4wuXM+9BJ0PiJ9bz6SOW4+oYVuPtURbz4/nHA+
O+dwPg2kcj6IGXE+PFFwPi4kbz6n+W8+6jtxPknAbz7NYXA+R/FtPtdqcD5mbnA+i7BtPtBM
cD6plWs+ZqltPh1wcT5H/W4+PY5wPqoKcT56enM+2jxxPjjzbz4a5HE+rq9zPhwWcD6juHA+
DRBwPqZCcT74anI+nVhtPpnedD7b/XA+qNhuPlPAcD6TyHM+MClyPjWHbj4uU3M+N8ZwPsEy
cT5NFG4+yDlxPtkMbz7j/Gs+G5lwPrq2bj7YxG8+oehtPg5abj78HHE+RFNvPjLpbj4ZFms+
DsZvPiyBcD6Jq24+</AssayYData></Step><Step><CommonData><SampleLocation>2</SampleLocation><SampleID></SampleID><SampleGroup></SampleGroup><SampleInfo></SampleInfo><SampleRow>C</SampleRow><SamplePlate>1</SamplePlate><WellType>REGENERATION</WellType><Concentration>-1</Concentration><ConcentrationUnits>µg/ml</ConcentrationUnits><MolarConcentration>-1</MolarConcentration><MolarConcUnits>nM</MolarConcUnits><MolecularWeight>-1</MolecularWeight><Temperature>30</Temperature><StartTime>2883945</StartTime><AssayTime>5</AssayTime></CommonData><FlowRate>1000</FlowRate><StepType>KREGENERATION</StepType><StepName>Regeneration</StepName><StepStatus>OK</StepStatus><ActualTime>5.00103</ActualTime><CycleTime>0.2</CycleTime><AssayXData Points="25">CRAvRTwTL0VzFi9FqxkvRdYcL0UJIC9FPCMvRXMmL0WjKS9F2iwvRQ0wL0VAMy9FbzYvRaM5
L0XWPC9FDUAvRTxDL0VzRi9Fp0kvRdpML0UNUC9FPFMvRW9WL0WnWS9F2lwvRQ==</AssayXData><AssayYData Points="25">qn9bvlaGqb4hWry+7X/Fvupxz77MZdG+w+XSvgg02L7jg9q+Sarcvt/73b6bduG+fTTkvsmp
5b64Mee+1qnmvkGL6b605uu+v+jqvluV7L7k+O6+VeHwvmW38r7JlvK+fVbzvg==</AssayYData></Step><Step><CommonData><SampleLocation>1</SampleLocation><SampleID>Buffer</SampleID><SampleGroup></SampleGroup><SampleInfo></SampleInfo><SampleRow>C</SampleRow><SamplePlate>1</SamplePlate><WellType>BUFFER</WellType><Concentration>-1</Concentration><ConcentrationUnits>µg/ml</ConcentrationUnits><MolarConcentration>-1</MolarConcentration><MolarConcUnits>nM</MolarConcUnits><MolecularWeight>-1</MolecularWeight><Temperature>30</Temperature><StartTime>2896400</StartTime><AssayTime>5</AssayTime></CommonData><FlowRate>1000</FlowRate><StepType>KREGENERATION</StepType><StepName>Regeneration</StepName><StepStatus>OK</StepStatus><ActualTime>5.00103</ActualTime><CycleTime>0.2</CycleTime><AssayXData Points="25">DWAvRUBjL0VzZi9Fp2kvRd5sL0URcC9FRHMvRXN2L0WneS9F2nwvRRGAL0VEgy9Fd4YvRauJ
L0XejC9FDZAvRUSTL0V3li9Fp5kvRd6cL0UNoC9FQKMvRXemL0WnqS9F3qwvRQ==</AssayXData><AssayYData Points="25">KKtTPjOtVz586To+EbklPncNKT62uig+hXgkPikkHz4uHiY+GwEjPnDzKj6dwy8+pXYxPoZ1
Kz6J8yo+w/YwPuqNLj41SCo+vhYsPskpLz74Ji8+3/4sPjENLD7mhDI+PMsyPg==</AssayYData></Step><Step><CommonData><SampleLocation>2</SampleLocation><SampleID></SampleID><SampleGroup></SampleGroup><SampleInfo></SampleInfo><SampleRow>C</SampleRow><SamplePlate>1</SamplePlate><WellType>REGENERATION</WellType><Concentration>-1</Concentration><ConcentrationUnits>µg/ml</ConcentrationUnits><MolarConcentration>-1</MolarConcentration><MolarConcUnits>nM</MolarConcUnits><MolecularWeight>-1</MolecularWeight><Temperature>30</Temperature><StartTime>2908537</StartTime><AssayTime>5</AssayTime></CommonData><FlowRate>1000</FlowRate><StepType>KREGENERATION</StepType><StepName>Regeneration</StepName><StepStatus>OK</StepStatus><ActualTime>5.00103</ActualTime><CycleTime>0.2</CycleTime><AssayXData Points="25">EbAvRUSzL0V7ti9Fq7kvReK8L0URwC9FRMMvRXfGL0WryS9F3swvRRHQL0VI0y9Fd9YvRa/Z
L0Xe3C9FEeAvRUTjL0V75i9Fq+kvReLsL0UV8C9FRPMvRXf2L0Wv+S9F4vwvRQ==</AssayXData><AssayYData Points="25">z76evsrx2b63n+q+ijvyvmJi9L4Ajve+Edr4vuRu+r7YWPq+YXT8vgCB/76vIv2+Prf8vuOy
AL/zMAC/Gc4Av/UFAb+v6AG/PasAv4dsAr9u9gK/NfsCv951Ar/RVQO/HgQDvw==</AssayYData></Step><Step><CommonData><SampleLocation>1</SampleLocation><SampleID>Buffer</SampleID><SampleGroup></SampleGroup><SampleInfo></SampleInfo><SampleRow>C</SampleRow><SamplePlate>1</SamplePlate><WellType>BUFFER</WellType><Concentration>-1</Concentration><ConcentrationUnits>µg/ml</ConcentrationUnits><MolarConcentration>-1</MolarConcentration><MolarConcUnits>nM</MolarConcUnits><MolecularWeight>-1</MolecularWeight><Temperature>30</Temperature><StartTime>2920880</StartTime><AssayTime>5</AssayTime></CommonData><FlowRate>1000</FlowRate><StepType>KREGENERATION</StepType><StepName>Regeneration</StepName><StepStatus>OK</StepStatus><ActualTime>5.00103</ActualTime><CycleTime>0.2</CycleTime><AssayXData Points="25">FQAwRUgDMEV7BjBFrwkwReIMMEUVEDBFSBMwRX8WMEWvGTBF5hwwRRUgMEVMIzBFeyYwRbMp
MEXiLDBFGTAwRUwzMEV/NjBFrzkwReY8MEUZQDBFTEMwRX9GMEWvSTBF5kwwRQ==</AssayXData><AssayYData Points="25">BOErPnd0Rz63LzE+mModPo2GGT5vXhc+brUYPjrMFT5Azxc+VsYVPvJGIz4MbCw+5ickPt2f
Gj650hw+wSkdPskHHj4hRyE+cewfPhM9HD7ngRw+n7kdPgQbIT7I3CM+g08iPg==</AssayYData></Step><Step><CommonData><SampleLocation>2</SampleLocation><SampleID></SampleID><SampleGroup></SampleGroup><SampleInfo></SampleInfo><SampleRow>C</SampleRow><SamplePlate>1</SamplePlate><WellType>REGENERATION</WellType><Concentration>-1</Concentration><ConcentrationUnits>µg/ml</ConcentrationUnits><MolarConcentration>-1</MolarConcentration><MolarConcUnits>nM</MolarConcUnits><MolecularWeight>-1</MolecularWeight><Temperature>30</Temperature><StartTime>2933064</StartTime><AssayTime>5</AssayTime></CommonData><FlowRate>1000</FlowRate><StepType>KREGENERATION</StepType><StepName>Regeneration</StepName><StepStatus>OK</StepStatus><ActualTime>5.00005</ActualTime><CycleTime>0.2</CycleTime><AssayXData Points="25">HFAwRU9TMEV+VjBFtlkwRelcMEUYYDBFS2MwRX5mMEWyaTBF6WwwRRhwMEVLczBFfnYwRbZ5
MEXlfDBFGIAwRUuDMEV+hjBFsokwReWMMEUckDBFS5MwRX6WMEW2mTBF6ZwwRQ==</AssayXData><AssayYData Points="25">qefJvqgt775znv2+q0n+vlF9AL/xWAK/e48Cv8KMA7+p5gK/6vYCv2d7BL/YTQS/Y+4Cv0/O
BL+pZAW/lcEFv3YqBr+wkgW/bbUGv+SXBr/h6wa/gFUIv/1PCL8ybQe/VJsHvw==</AssayYData></Step><Step><CommonData><SampleLocation>1</SampleLocation><SampleID>Buffer</SampleID><SampleGroup></SampleGroup><SampleInfo></SampleInfo><SampleRow>C</SampleRow><SamplePlate>1</SamplePlate><WellType>BUFFER</WellType><Concentration>-1</Concentration><ConcentrationUnits>µg/ml</ConcentrationUnits><MolarConcentration>-1</MolarConcentration><MolarConcUnits>nM</MolarConcUnits><MolecularWeight>-1</MolecularWeight><Temperature>30</Temperature><StartTime>2945367</StartTime><AssayTime>5</AssayTime></CommonData><FlowRate>1000</FlowRate><StepType>KREGENERATION</StepType><StepName>Regeneration</StepName><StepStatus>OK</StepStatus><ActualTime>5.00103</ActualTime><CycleTime>0.2</CycleTime><AssayXData Points="25">HKAwRU+jMEWGpjBFuqkwRe2sMEUcsDBFU7MwRYK2MEW2uTBF7bwwRRzAMEVTwzBFgsYwRbrJ
MEXpzDBFINAwRVPTMEWC1jBFutkwRe3cMEUc4DBFT+MwRYbmMEW26TBF7ewwRQ==</AssayXData><AssayYData Points="25">bKQoPqK1PD6BeyA+L8YPPiQ3DT7MKgo+LNMMPswNCj6ajg8+B+8KPszHGz4U6SA+P1kcPoC7
ET6e+hA+fd8VPkVlFT5l6xY+6fEXPt2JGD6+KRk+5fAUPsC3GD7qXBw+o8IYPg==</AssayYData></Step></KineticsData></ExperimentResults>
