# Supplementary material for: CD147 mediates the adsorption of influenza A virus on the cell surface through direct interaction with HA
Source: Front Cell Infect Microbiol. 2025 Aug 29;15:1647283. doi: 10.3389/fcimb.2025.1647283 (PMC12426278; doi:10.3389/fcimb.2025.1647283)
Supplement: Supplementary file 8 [file DataSheet2.zip › raw data-2/Figure 6/Fingure6 D-I/Fingure6 G/241006_004.frd]

<?xml version="1.0" encoding="UTF-8" standalone="yes"?>
<ExperimentResults><ExperimentInfo Name="Experiment_17"><ExpDescription></ExpDescription><RTDVersion>2.0</RTDVersion><RunID>460CF0F2-678D-4686-806C-99B63B5D4859</RunID><ExperimentType>KINETICS</ExperimentType><ExperimentSubType>KBASIC</ExperimentSubType><StartDateTime>2024-10-06T17:27:48</StartDateTime><MachineName>4QSYCS2</MachineName><UserName>Labuser</UserName><LotNumber></LotNumber><PlateName>241006</PlateName><PlateName2></PlateName2><SensorName>D3</SensorName><SensorPlate>1</SensorPlate><SensorType>SA (Streptavidin)</SensorType><SensorRole>LIGAND</SensorRole><SensorInfo></SensorInfo><WritingSW>DataAcquisition.exe 11.1.0.11</WritingSW><InstrumentType>OctetRED96e</InstrumentType><InstrumentSerial>FB-90287</InstrumentSerial><InstrumentFW>1.0.0.0</InstrumentFW><IntegrationTime>1.8</IntegrationTime><DSPType>CPF</DSPType><DSPStitching>1</DSPStitching><HasManifest>1</HasManifest><InfoHash>-1123282249</InfoHash></ExperimentInfo><AssayParamsInfo/><KineticsData><Step><CommonData><SampleLocation>12</SampleLocation><SampleID></SampleID><SampleGroup></SampleGroup><SampleInfo></SampleInfo><SampleRow>D</SampleRow><SamplePlate>1</SamplePlate><WellType>BUFFER</WellType><Concentration>-1</Concentration><ConcentrationUnits>µg/ml</ConcentrationUnits><MolarConcentration>-1</MolarConcentration><MolarConcUnits>nM</MolarConcUnits><MolecularWeight>-1</MolecularWeight><Temperature>27.2</Temperature><StartTime>0</StartTime><AssayTime>120</AssayTime></CommonData><FlowRate>1000</FlowRate><StepType>BASELINE</StepType><StepName>Baseline</StepName><StepStatus>OK</StepStatus><ActualTime>120</ActualTime><CycleTime>0.2</CycleTime><AssayXData Points="600">AAAAAPLSTT7fT80+I9sZP83MTD8AAIA/XrqZPzMzsz/NzMw/ZmbmPwAAAEAv3QxAmpkZQGZm
JkAzMzNAYhBAQC/dTED8qVlAZmZmQJZDc0AxCIBAmG6GQP7UjEAzM5NAmpmZQAAAoECYbqZA
/tSsQDMzs0DLoblAMQjAQGZmxkD+1MxAZDvTQJqZ2UAAAOBAZmbmQM3M7EAzM/NAy6H5QBkE
AEEzMwNBf2oGQZqZCUHl0AxBAAAQQUw3E0F/ahZBsp0ZQc3MHEEAACBBTDcjQWZmJkGynSlB
zcwsQQAAMEEzMzNBZmY2QbKdOUHNzDxBGQRAQTMzQ0F/akZBmplJQc3MTEEZBFBBZDtTQX9q
VkGynVlBzcxcQRkEYEEzM2NBf2pmQZqZaUHNzGxBAABwQUw3c0FmZnZBsp15Qc3MfEEMAoBB
ppuBQTMzg0HNzIRBc2iGQQAAiEGamYlBPzWLQc3MjEFmZo5BAACQQZqZkUEzM5NB2c6UQXNo
lkEAAJhBppuZQTMzm0HZzpxBc2ieQQAAoEGamaFBPzWjQdnOpEFmZqZBAACoQaabqUE/NatB
2c6sQWZmrkEAALBBppuxQT81s0HZzrRBZma2QQwCuEGamblBPzW7Qc3MvEFzaL5BAADAQZqZ
wUE/NcNB2c7EQXNoxkEAAMhBppvJQT81y0HZzsxBZmbOQQwC0EGamdFBPzXTQdnO1EFzaNZB
AADYQZqZ2UEzM9tBzczcQXNo3kEMAuBBppvhQTMz40HNzORBZmbmQQAA6EGamelBPzXrQc3M
7EFzaO5BAADwQaab8UEzM/NB2c70QXNo9kEAAPhBppv5QT81+0HNzPxBc2j+QQYBAELNzABC
mpkBQmZmAkI5NANCAAAEQtPNBEKgmgVCbWcGQjMzB0IGAQhCzcwIQpqZCUJtZwpCMzMLQgYB
DELNzAxCmpkNQmZmDkI5NA9CAAAQQtPNEEKamRFCbWcSQjMzE0IAABRCzcwUQqCaFUJtZxZC
MzMXQgAAGELTzRhCmpkZQm1nGkI5NBtCAAAcQtPNHEKgmh1CbWceQjMzH0IAACBCzcwgQqCa
IUJmZiJCOTQjQgYBJELTzSRCoJolQmZmJkI5NCdCAAAoQtPNKEKamSlCZmYqQjk0K0IAACxC
080sQqCaLUJtZy5COTQvQgYBMELTzTBCoJoxQmZmMkIzMzNCAAA0QtPNNEKgmjVCZmY2Qjk0
N0IGAThC0804QpqZOUJtZzpCOTQ7QgAAPELTzTxCoJo9QmZmPkI5ND9CAABAQs3MQEKamUFC
bWdCQjMzQ0IAAERC081EQpqZRUJtZ0ZCMzNHQgYBSELTzUhCoJpJQmZmSkI5NEtCBgFMQs3M
TEKgmk1CbWdOQjMzT0IGAVBC081QQqCaUUJmZlJCMzNTQgYBVELTzVRCmplVQmZmVkIzM1dC
BgFYQtPNWEKamVlCbWdaQjMzW0IAAFxCzcxcQqCaXUJtZ15COTRfQgAAYELNzGBCmplhQm1n
YkIzM2NCBgFkQtPNZEKamWVCZmZmQjMzZ0IAAGhCzcxoQpqZaUJtZ2pCOTRrQgAAbELTzWxC
oJptQm1nbkI5NG9CAABwQs3McEKgmnFCbWdyQjk0c0IAAHRC0810QpqZdUJmZnZCMzN3QgYB
eELTzXhCmpl5Qm1nekIzM3tCAAB8Qs3MfEKgmn1CZmZ+QjMzf0IAAIBCZmaAQlDNgEK2M4FC
mpmBQoMAgkJmZoJCzcyCQrYzg0IdmoNCAACEQmZmhELNzIRCtjOFQpqZhUIAAIZC6WaGQlDN
hkK2M4dCmpmHQgAAiELpZohCzcyIQjMziUIdmolCAACKQulmikJQzYpCtjOLQpqZi0IAAIxC
ZmaMQs3MjEIzM41CHZqNQoMAjkLpZo5CUM2OQjMzj0KamY9CAACQQmZmkELNzJBCMzORQh2a
kUIAAJJC6WaSQs3MkkK2M5NCHZqTQgAAlELpZpRCUM2UQrYzlUKamZVCgwCWQulmlkJQzZZC
tjOXQpqZl0IAAJhC6WaYQlDNmEK2M5lCHZqZQoMAmkJmZppCUM2aQjMzm0IdmptCAACcQulm
nELNzJxCtjOdQpqZnUKDAJ5CZmaeQlDNnkIzM59CHZqfQoMAoELpZqBCUM2gQjMzoUIdmqFC
AACiQmZmokJQzaJCtjOjQpqZo0IAAKRCZmakQlDNpEIzM6VCHZqlQoMApkLpZqZCzcymQrYz
p0IdmqdCAACoQulmqEJQzahCtjOpQpqZqUIAAKpCZmaqQlDNqkIzM6tCHZqrQgAArELpZqxC
UM2sQrYzrUKama1CgwCuQulmrkJQza5CtjOvQpqZr0KDALBCZmawQs3MsEIzM7FCHZqxQoMA
skLpZrJCzcyyQjMzs0IdmrNCAAC0QmZmtELNzLRCtjO1QpqZtUKDALZC6Wa2QlDNtkIzM7dC
HZq3QoMAuELpZrhCUM24QrYzuUIdmrlCgwC6QmZmukJQzbpCtjO7QpqZu0IAALxCZma8Qs3M
vEIzM71CHZq9QgAAvkJmZr5Czcy+QrYzv0Kamb9CgwDAQulmwELNzMBCMzPBQpqZwUIAAMJC
ZmbCQlDNwkIzM8NCHZrDQoMAxELpZsRCUM3EQjMzxUIdmsVCAADGQulmxkJQzcZCMzPHQpqZ
x0IAAMhCZmbIQlDNyEK2M8lCHZrJQgAAykLpZspCzczKQjMzy0IdmstCAADMQmZmzELNzMxC
MzPNQh2azUKDAM5C6WbOQs3MzkIzM89CHZrPQoMA0ELpZtBCUM3QQjMz0UIdmtFCAADSQulm
0kJQzdJCMzPTQpqZ00KDANRCZmbUQs3M1EK2M9VCmpnVQoMA1kLpZtZCzczWQrYz10IdmtdC
gwDYQulm2ELNzNhCtjPZQpqZ2UIAANpC6WbaQlDN2kIzM9tCmpnbQgAA3EJmZtxCzczcQrYz
3UKamd1CAADeQmZm3kJQzd5CtjPfQpqZ30IAAOBC6WbgQlDN4EIzM+FCmpnhQgAA4kLpZuJC
zcziQrYz40KameNCgwDkQmZm5ELNzORCtjPlQpqZ5UKDAOZC6WbmQlDN5kIzM+dCHZrnQoMA
6ELpZuhCzczoQjMz6UKamelCgwDqQulm6kJQzepCtjPrQh2a60KDAOxC6WbsQs3M7EIzM+1C
mpntQoMA7kLpZu5CzczuQrYz70Kame9C</AssayXData><AssayYData Points="600">AAAAADcj0rqa7Bg7Ppb6OkkWLLqKJNM6l6QfOUW89zrTAlM6m2kFu5ft7bq9GpG7C5+oOyTV
Lbv/ZD87ZYDyuYXMIbuLIQO7f1kKun242blHxha7+QakubOIojs+vCC73BrQuikJgrrrhC87
ST+su/GM3rtzQYY6apY+uleoDjtHLqc4kKpYu8io1TowvRW6gB+gO12CaTut0j+76i7MOeVG
UzhBqwy7+sxjOc+aZTvAfES53TtquocRFTuodAs76uUputHFiTpKjJg7uiDYOuFG/TokcV87
kB3RujUwd7lCjoQ548UVO2TM67piETO49EWeO/Ro2zqBRQO7+ggDO/Re77h80JA7OzO8OPYr
ozkq0QG7WtpMuylyIDurBng5nHOgubvWPbpO4zE7YmrZukbw17kF60g7gN6AuichBrzE/VI7
PbnZOpA3Gzu8x6I6Ht1Huzz64TpdM5i603HnugoMpzkWSbg5570uO5VTTDum05I7OCOvO+ok
g7t7k2Y6EPiUO4Aebzqs2Zs6pMB7O96ql7ohAkw728M1PK4fUjvqQ9s6b0t6O1PvGzvJn+y6
XtAmutFJnzsYy4U7DN4eOyeTKzvQycY6Z6NCu8zGkTsd8KI7HJJPOxOtgjoKMGo7wxsvOwwv
TzoZq2Q7TZkmO2zirzusAbo7qfJuOopniDu+Kaq69E3OOnLztTo2NZy5ruJJOkRmNjsicKA6
9m+pO2AERTu0kN86i4FBOozSwDkoLZE6j6x2O7/8WbqMOx47r3WCO5iHm7pM/ac7wji2O1DQ
3zrWiv85PmVSO+HNfDv2ei47arDOOciOkzpGO3W67W2DO4D4ujrUWiy62+mTus4Zvju8d5M7
38RiO85CNbq2Zs06hXEGuzxdWru9SEQ7gcPXO0uVbDu/9587cKVbO/pLZTpLTNa6DgJcO/KR
XzvHAKk7Hy1auTgNuLj23s87vkpvOh9v7Dl/nGI5oRUmO0SzF7td+wQ7M4UQO5OppTqa2xu6
9h8JO4zJtToVlpc6cequOrWkEzvVnT04zRMMOyA3PzvUgnw7trRpOmWxtDtGSs26KtpBuRFk
0bnY5Za5gWOCO/djyjrF+La6NOWcOmiWhjumBkk7lrFSOyZt/Tr9Bro7T3ReO2XsdbvyzX06
K0fBO9CZwTo9Gv46FCTtOwOZczrxMHQ77032OvC+ijtZ8Tg7bXVYu2IKoTmERZQ75eANOqk5
1To1MB87dCa3O7TUEDxWvzs6oFJ7O+EEITp9+s877L8rOz8CDjvhoMs79MbGOusCxrrT5fm6
HbWHO7KUHjsX/mY7u6soO5FyfzqIlq06YMXqOyXVjrp9cQM7qMOJuk/PjzuWtJY6xXVCujSv
hzpMzKu64Ai3OrvnYDtAKgk7HF8kO282pDmEQbs655y+O6a7rDrMbBu7w7N5u9lWNjvmxvc6
oB+iutEB7LlbjWw7ZsGyO5bEiDr+HVg693DauhsftDg7dd+6vWncOlG0jrpN4To63EmTO8k0
fjuWMpk6Vqj4Ot0RADqX1pe7ogW6O4BGiTqq8n87/vmSuLBMp7oCyGY7cIRVO4eHOLpQHaE7
HUnUOqzYg7vUKgs5EVcqO8rOSruVIZ07hbw+Os5FxDqo3FO7e9GzOxYvgzugJjY6o0TOO3cZ
j7kLbGC622F0OvK3vLrGErY6eZQpOlWGhLk4j6c6nMjbur0vEjn6JKk6PUUBu7jtHrsKaF67
VxD6OmAaBzsem247hzYlO4RuMjp6NTW5OGzsukCbEjt2zfK50LZOO5xmgTv2WBE5tEWtuxkw
ZjpkM8Q5QxWNOfv2Qbo/Igw7y43+OuYM4Doh/IC60luMO9sxRzvGN/C6bGrlOq3nqzoZt4k6
6hqvO9L7ZDsBEzE7bygpur1rzDkgHK07pnN8O6okIbr7ujY7DHRMuz2aDjrD/G66uqPcOwEV
kbreqsq5TApQOgBRtrnLe3o7BhiRupd5xbnXqaE72ZDROhPUhrt65xs6IWk5O/GMqbpFfgM7
EcvjOsrboTuuOc66ol1JOxPz/rrK9fk6LLlgOGfNu7oJBWa68Q+GO2KYtrnyQIM7+o7ZukvK
8br2g4S6nN8puwaO7zpqsDI5eio7O1PEjrojIZs5MtNSu7kwBTvdINC58V4Mu0meATtc16K4
4w0lusGZxjqpBnC7GtLSOgLjrDpM8la7Toalu3PWM7qg9SO7VhiHupvBE7oPME07j10CO4h7
grupNaC75ImiuymIyrnPcJ66/gafu15QirvUCwW7sIggu9Wc9jnzWhG7hSDTuh+p7zpdN8Y6
DqvWOXIFgLvPv4u7wjO6uvQqMjmahLc6CUYCO/Id3DeWEes6YDXlu8aujDlVDQe7xl+EuuiG
5rnhtwk6rGsouVP/ort4dCW7v9yZu3NN3brspVg5U94uuxqUKbxcv6c5D77EuqaFJ7tjjS47
H3KBu+YzPLpKjSu6ntalOho5r7oSzym8ENt3O+/hErtNDf65kOycOhfoYLvG0Dm7YlJhu6f7
B7sU/h26T/ZAO9mmLjtuz+S7oFOpO2ygNrty0YO7NyXzOZCrR7v4qJs56EdPOhx4lruTrK06
z/9QuqE2pbtur4S7qeweOtQEVruCr0M6XzXGuvYUMjuWro46weNuOgtzHbt5Kt+6rr2guz7D
n7qwSHy5cvUQuw2nnrux7mM6gm7JujweiLuidS87zOB1uw7Y97thFsk694ovuw0+ALukB5e7
IYCLuzfkJzqdNcY70dgeu0smGbuSd7M4xlpSu2hY3zl4gHK7IqtduxfkqruZ3Q+7Gqg7usF6
ILppV2W7Lzz/usOyvri1sne68klduanUA7pXPZA3zkl6uzukCjq0cf+7giHBOFIwFLxkwhy7
aaIHvMLtLrq7x1G7xoOGu47dGDrDEB+7z3yBusM1NLtgd2e7oDG/u2k+nLssd1m7tqqIuzZD
zbqFHS8505nFu9ikK7syrhe7Wq/PuljLGLm2r1O7o4VhuxK8w7o1hzo6YongOOJbeDvjl2y7
WEtKOn+8mrsz5oC6kGW1u2KOoru9npS7RlHSu/hLX7s9Nju7YckMO7wa4brSkca5FuIMu2MT
n7uxnWS7k5qVO76u0LoBbJ6792asuolTj7tEPsO7egIMu8qK0rtCuMe7wYHku30UL7ucaJy7
G9CSuj1ojbsKmkS7GaFnu9saD7uMjNm6</AssayYData></Step><Step><CommonData><SampleLocation>3</SampleLocation><SampleID>hb2</SampleID><SampleGroup></SampleGroup><SampleInfo></SampleInfo><SampleRow>D</SampleRow><SamplePlate>1</SamplePlate><WellType>KLOAD</WellType><Concentration>30</Concentration><ConcentrationUnits>µg/ml</ConcentrationUnits><MolarConcentration>30000</MolarConcentration><MolarConcUnits>nM</MolarConcUnits><MolecularWeight>-1</MolecularWeight><Temperature>30.1</Temperature><StartTime>158206</StartTime><AssayTime>1200</AssayTime></CommonData><FlowRate>1000</FlowRate><StepType>LOADING</StepType><StepName>Loading</StepName><StepStatus>OK</StepStatus><ActualTime>767</ActualTime><CycleTime>0.2</CycleTime><AssayXData Points="3835">AADwQmZm8ELTzfBCtjPxQpqZ8UIAAPJCZmbyQs3M8kIzM/NCHZrzQoMA9EJmZvRCUM30QrYz
9UKamfVCgwD2Qulm9kJQzfZCMzP3QpqZ90KDAPhC6mb4QlDN+EIzM/lCmpn5QgAA+kLqZvpC
UM36QrYz+0IdmvtCgwD8Qupm/EJQzfxCtjP9QpqZ/UIAAP5C6mb+Qs3M/kIzM/9CHZr/QgAA
AEMzMwBDqGYAQ5qZAEPNzABDQgABQ3UzAUOoZgFDmpkBQw7NAUNCAAJDMzMCQ2ZmAkPbmQJD
Ds0CQ0IAA0N1MwNDqGYDQ9uZA0MOzQNDQgAEQzMzBEOoZgRD25kEQ83MBEMAAAVDMzMFQ+pm
BUOamQVDDs0FQwAABkMzMwZDZmYGQ9uZBkPNzAZDQgAHQzMzB0NmZgdDmpkHQw7NB0NCAAhD
dTMIQ2ZmCEOamQhDDs0IQwAACUN1MwlDqGYJQ5qZCUPNzAlDQgAKQ3UzCkNmZgpDmpkKQ83M
CkMAAAtDdTMLQ6hmC0PbmQtDzcwLQwAADEN1MwxDZmYMQ9uZDEMOzQxDQgANQ7YzDUNmZg1D
mpkNQ83MDUMAAA5DdTMOQ6hmDkOamQ5DDs0OQwAAD0N1Mw9DZmYPQ5qZD0PNzA9DAAAQQ3Uz
EENmZhBD25kQQ83MEENCABFDMzMRQ2ZmEUOamRFDDs0RQ0IAEkN1MxJDZmYSQ9uZEkPNzBJD
AAATQzMzE0OoZhND25kTQ83ME0MAABRDMzMUQ6hmFEPbmRRDDs0UQ0IAFUMzMxVDZmYVQ5qZ
FUPNzBVDQgAWQzMzFkOoZhZDmpkWQ83MFkMAABdDdTMXQ6hmF0PbmRdDDs0XQwAAGEN1MxhD
qGYYQ5qZGEPNzBhDAAAZQzMzGUNmZhlDmpkZQ83MGUNCABpDdTMaQ2ZmGkPbmRpDDs0aQ0IA
G0MzMxtDZmYbQ5qZG0PNzBtDQgAcQ3UzHEOoZhxDmpkcQ83MHENCAB1DdTMdQ2ZmHUOamR1D
Ds0dQ0IAHkMzMx5DZmYeQ9uZHkMOzR5DQgAfQ3UzH0OoZh9DmpkfQ83MH0NCACBDMzMgQ6hm
IEOamSBDDs0gQ0IAIUN1MyFDZmYhQ5qZIUPNzCFDQgAiQzMzIkNmZiJDmpkiQw7NIkMAACND
dTMjQ6hmI0OamSNDDs0jQ0IAJEN1MyRDqGYkQ9uZJEPNzCRDQgAlQzMzJUOoZiVDmpklQw7N
JUMAACZDdTMmQ6hmJkPbmSZDzcwmQ0IAJ0N1MydDqGYnQ9uZJ0PNzCdDQgAoQzMzKENmZihD
mpkoQw7NKENCAClDMzMpQ2ZmKUOamSlDDs0pQ0IAKkMzMypDZmYqQ9uZKkPNzCpDQgArQ3Uz
K0NmZitDmpkrQw7NK0NCACxDdTMsQ2ZmLEPbmSxDDs0sQ0IALUMzMy1DZmYtQ9uZLUPNzC1D
AAAuQzMzLkOoZi5DmpkuQw7NLkMAAC9DMzMvQ2ZmL0PbmS9DDs0vQwAAMEMzMzBDZmYwQ9uZ
MEMOzTBDAAAxQzMzMUOoZjFDmpkxQw7NMUMAADJDdTMyQ2ZmMkPbmTJDzcwyQ0IAM0MzMzND
qGYzQ5qZM0PNzDNDAAA0Q3UzNEOoZjRDmpk0Q83MNENCADVDdTM1Q6hmNUPbmTVDzcw1Q0IA
NkMzMzZDqGY2Q5qZNkPNzDZDAAA3Q3UzN0NmZjdDmpk3Qw7NN0NCADhDdDM4Q2ZmOEOamThD
Ds04Q0IAOUMzMzlDZmY5Q5qZOUMOzTlDAAA6QzMzOkNmZjpDmpk6Qw7NOkNCADtDMzM7Q2Zm
O0PbmTtDzcw7Q0IAPEMzMzxDqGY8Q5qZPEPNzDxDAAA9Q3QzPUNmZj1D25k9Q83MPUNCAD5D
dDM+Q2ZmPkPbmT5DDs0+QwAAP0MzMz9DqGY/Q5qZP0MOzT9DAABAQ3QzQEOoZkBD25lAQ83M
QEMAAEFDdDNBQ6hmQUOamUFDzcxBQwAAQkN0M0JDZmZCQ5qZQkMOzUJDAABDQzMzQ0OoZkND
25lDQ83MQ0NCAERDdDNEQ2ZmREOamURDDs1EQ0IARUN0M0VDZmZFQ9uZRUMOzUVDAABGQzMz
RkNmZkZDmplGQw7NRkNCAEdDMzNHQ2ZmR0OamUdDDs1HQwAASEMzM0hDZmZIQ9uZSEMOzUhD
QgBJQzMzSUNmZklD25lJQw7NSUNCAEpDdDNKQ2ZmSkOamUpDDs1KQ0IAS0MzM0tDqGZLQ9uZ
S0MOzUtDQgBMQ3QzTENmZkxD25lMQw7NTEMAAE1DMzNNQ6hmTUOamU1DDs1NQwAATkMzM05D
qGZOQ9uZTkPNzE5DAABPQ3QzT0NmZk9D25lPQw7NT0MAAFBDMzNQQ6hmUEOamVBDzcxQQwAA
UUMzM1FDqGZRQ5qZUUPNzFFDAABSQzMzUkNmZlJD25lSQ83MUkMAAFNDMzNTQ2ZmU0OamVND
Ds1TQ0IAVEMzM1RDZmZUQ9uZVEMOzVRDQgBVQ3QzVUNmZlVD25lVQ83MVUNCAFZDMzNWQ2Zm
VkPbmVZDDs1WQwAAV0N0M1dDZmZXQ5qZV0MOzVdDAABYQ3QzWENmZlhD25lYQw7NWEMAAFlD
MzNZQ6hmWUPbmVlDDs1ZQwAAWkMzM1pDZmZaQ9uZWkPNzFpDAABbQ3QzW0OoZltDmplbQ83M
W0MAAFxDdDNcQ6hmXEOamVxDDs1cQwAAXUN0M11DqGZdQ9uZXUMOzV1DAABeQ3QzXkNmZl5D
25leQ83MXkNCAF9DdDNfQ2ZmX0OamV9DzcxfQ0IAYEMzM2BDqGZgQ9uZYEPNzGBDAABhQ3Qz
YUOoZmFDmplhQw7NYUMAAGJDMzNiQ6hmYkPbmWJDDs1iQ0IAY0MzM2NDZmZjQ9uZY0MOzWND
QgBkQzMzZEOoZmRDmplkQw7NZEPEAGVDMzNlQ2ZmZUOamWVDDs1lQ0IAZkN0M2ZDZmZmQ9uZ
ZkPNzGZDQgBnQzMzZ0NmZmdD25lnQ83MZ0NCAGhDMzNoQ2ZmaEPbmWhDDs1oQwAAaUMzM2lD
qGZpQ9uZaUPNzGlDAABqQ3QzakOoZmpD25lqQw7NakNCAGtDMzNrQ2Zma0PbmWtDDs1rQwAA
bEN0M2xDZmZsQ5qZbEMOzWxDQgBtQ3QzbUNmZm1D25ltQ83MbUNCAG5DdDNuQ2ZmbkOamW5D
zcxuQwAAb0N0M29DZmZvQ9uZb0PNzG9DQgBwQzMzcENmZnBDmplwQw7NcENCAHFDMzNxQ6hm
cUOamXFDDs1xQ0IAckN0M3JDZmZyQ9uZckMOzXJDQgBzQzMzc0OoZnNDmplzQ83Mc0MAAHRD
dDN0Q6hmdEPbmXRDzcx0QwAAdUN0M3VDZmZ1Q9uZdUPNzHVDAAB2Q3QzdkNmZnZD25l2Q83M
dkNCAHdDdDN3Q6hmd0OamXdDDs13Q0IAeEN1M3hDqGZ4Q5qZeEPNzHhDQgB5QzMzeUOoZnlD
mpl5Q83MeUNCAHpDdTN6Q2ZmekPbmXpDDs16QwAAe0MzM3tDZmZ7Q9uZe0PNzHtDQgB8Q3Uz
fEOoZnxD25l8Qw7NfEMAAH1DdTN9Q6hmfUOamX1DDs19QwAAfkN1M35DqGZ+Q9uZfkMOzX5D
QgB/QzMzf0NmZn9Dmpl/Q83Mf0MAAIBDmhmAQ1QzgEPNTIBDh2aAQwCAgEO6mYBDM7OAQ83M
gENm5oBDIQCBQ7oZgUMzM4FD7kyBQ2ZmgUMhgIFDmpmBQzOzgUPuzIFDh+aBQyEAgkO6GYJD
MzOCQ+5MgkNmZoJDIYCCQ5qZgkNUs4JDzcyCQ2bmgkMhAINDuhmDQzMzg0PNTINDh2aDQyGA
g0O6mYNDM7ODQ+7Mg0Nm5oNDIQCEQ5oZhENUM4RD7kyEQ2ZmhEMAgIRDupmEQzOzhEPuzIRD
h+aEQyEAhUO6GYVDVDOFQ81MhUOHZoVDAICFQ7qZhUMzs4VDzcyFQ4fmhUMhAIZDuhmGQ1Qz
hkPuTIZDZmaGQwCAhkO6mYZDVLOGQ+7MhkNm5oZDAACHQ7oZh0MzM4dDzUyHQ2Zmh0MhgIdD
upmHQzOzh0PNzIdDh+aHQwAAiEO6GYhDMzOIQ+5MiEOHZohDIYCIQ5qZiEMzs4hDzcyIQ4fm
iEMhAIlDuhmJQ1QziUPNTIlDh2aJQwCAiUOamYlDM7OJQ+7MiUOH5olDAACKQ5oZikNUM4pD
7kyKQ2ZmikMAgIpDupmKQ1SzikPuzIpDh+aKQyEAi0OaGYtDVDOLQ81Mi0NmZotDAICLQ5qZ
i0NUs4tDzcyLQ2bmi0NCAIxDmhmMQ1QzjEPuTIxDZmaMQyGAjEO6mYxDVLOMQ+7MjEOH5oxD
AACNQ7oZjUMzM41D7kyNQ2ZmjUMhgI1DupmNQzOzjUPuzI1Dh+aNQyEAjkO6GY5DMzOOQ81M
jkNmZo5DIYCOQ7qZjkNUs45DzcyOQ2bmjkMhAI9DuhmPQzMzj0PuTI9Dh2aPQyGAj0O6mY9D
VLOPQ+7Mj0Nm5o9DIQCQQ5oZkENUM5BD7kyQQ4dmkEMhgJBDupmQQzOzkEPNzJBDZuaQQyEA
kUOaGZFDVDORQ+5MkUOHZpFDAICRQ5qZkUNUs5FD7syRQ2bmkUMAAJJDmhmSQ1QzkkPuTJJD
ZmaSQyGAkkO6mZJDVLOSQ83MkkNm5pJDIQCTQ5oZk0MzM5ND7kyTQ4dmk0MAgJNDupmTQ1Sz
k0PNzJNDZuaTQwAAlEO6GZRDMzOUQ+5MlENmZpRDIYCUQ5qZlEMzs5RD7syUQ2bmlEMhAJVD
mhmVQ1QzlUPNTJVDh2aVQwCAlUOamZVDM7OVQ83MlUNm5pVDIQCWQ5oZlkNUM5ZDzUyWQ4dm
lkMhgJZDmpmWQ1SzlkPNzJZDZuaWQyEAl0OaGZdDVDOXQ+5Ml0NmZpdDAICXQ5qZl0NUs5dD
7syXQ4fml0MAAJhDmhmYQzMzmEPuTJhDh2aYQyGAmEOamZhDM7OYQ83MmEOH5phDIQCZQ7oZ
mUNUM5lDzUyZQ2ZmmUMhgJlDupmZQ1SzmUPuzJlDZuaZQyEAmkO6GZpDVDOaQ+5MmkNmZppD
AICaQ5qZmkMzs5pD7syaQ2bmmkMhAJtDuhmbQ1Qzm0PNTJtDZmabQyGAm0OamZtDVLObQ83M
m0Nm5ptDIQCcQ7oZnEMzM5xDzUycQ2ZmnEMAgJxDmpmcQzOznEPuzJxDZuacQyEAnUO6GZ1D
MzOdQ+5MnUNmZp1DAICdQ7qZnUMzs51DzcydQ2bmnUMhAJ5DmhmeQ1QznkPNTJ5Dh2aeQwCA
nkOamZ5DVLOeQ+7MnkNm5p5DIQCfQ5oZn0MzM59D7kyfQ2Zmn0MhgJ9DmpmfQ1Szn0PuzJ9D
ZuafQwAAoEOaGaBDVDOgQ81MoEOHZqBDAICgQ5qZoENUs6BD7sygQ2bmoEMhAKFDmhmhQ1Qz
oUPNTKFDh2ahQwCAoUO6maFDVLOhQ83MoUOH5qFDAACiQ5oZokMzM6JDzUyiQ2ZmokMAgKJD
mpmiQzOzokPuzKJDh+aiQwAAo0O6GaNDMzOjQ81Mo0NmZqNDAICjQ5qZo0NUs6ND7syjQ4fm
o0MAAKRDmhmkQ1QzpEPuTKRDZmakQyGApEO6maRDVLOkQ+7MpEOH5qRDIQClQ5oZpUMzM6VD
7kylQ4dmpUMAgKVDupmlQ1SzpUPNzKVDh+alQwAApkO6GaZDMzOmQ81MpkOHZqZDIYCmQ7qZ
pkMzs6ZD7symQ2bmpkMAAKdDmhmnQzMzp0PNTKdDZmanQyGAp0O6madDM7OnQ83Mp0OH5qdD
IQCoQ7oZqEMzM6hDzUyoQ4dmqEMhgKhDupmoQzOzqEPuzKhDZuaoQyEAqUOaGalDMzOpQ81M
qUOHZqlDIYCpQ5qZqUNUs6lD7sypQ4fmqUMhAKpDmhmqQzMzqkPuTKpDZmaqQyGAqkOamapD
M7OqQ+7MqkNm5qpDIQCrQ7oZq0NUM6tD7kyrQ4dmq0MAgKtDupmrQ1Szq0PuzKtDh+arQwAA
rEO6GaxDVDOsQ+5MrEOHZqxDAICsQ5qZrEMzs6xD7sysQ2bmrEMAAK1DuhmtQ1QzrUPuTK1D
ZmatQwCArUOama1DVLOtQ+7MrUNm5q1DIQCuQ7oZrkNUM65D7kyuQ2ZmrkMAgK5DmpmuQzOz
rkPuzK5DZuauQwAAr0OaGa9DMzOvQ+5Mr0OHZq9DIYCvQ5qZr0Mzs69D7syvQ2bmr0MhALBD
uhmwQzMzsEPNTLBDh2awQyGAsEOambBDVLOwQ83MsEOH5rBDAACxQ5oZsUMzM7FD7kyxQ4dm
sUMhgLFDupmxQzOzsUPuzLFDZuaxQyEAskOaGbJDVDOyQ+5MskNmZrJDAICyQ5qZskMzs7JD
7syyQ2bmskMAALNDmhmzQzMzs0PNTLNDZmazQyGAs0O6mbNDM7OzQ+7Ms0OH5rNDIQC0Q5oZ
tENUM7RD7ky0Q2ZmtEMhgLRDupm0QzOztEPNzLRDh+a0QwAAtUO6GbVDMzO1Q+5MtUOHZrVD
IYC1Q5qZtUMzs7VD7sy1Q2bmtUMhALZDmhm2Q1QztkPNTLZDh2a2QyGAtkOambZDM7O2Q83M
tkNm5rZDQgC3Q7oZt0MzM7dDzUy3Q2Zmt0MAgLdDmpm3QzOzt0PuzLdDh+a3QyEAuEOaGbhD
MzO4Q+5MuEOHZrhDIYC4Q5qZuEMzs7hD7sy4Q4fmuEMAALlDmhm5QzMzuUPNTLlDh2a5QyGA
uUO6mblDM7O5Q83MuUNm5rlDAAC6Q5oZukMzM7pD7ky6Q4dmukMAgLpDupm6Q1SzukPNzLpD
Zua6QyEAu0OaGbtDVDO7Q+5Mu0NmZrtDAIC7Q5qZu0Mzs7tDzcy7Q4fmu0MAALxDmhm8QzMz
vEPuTLxDZma8QyGAvEO6mbxDM7O8Q83MvENm5rxDAAC9Q5oZvUNUM71D7ky9Q4dmvUMAgL1D
upm9QzOzvUPuzL1DZua9QyEAvkOaGb5DVDO+Q+5MvkNmZr5DIYC+Q9uZvkMzs75Dzcy+Q2bm
vkMhAL9Duhm/QzMzv0PNTL9DZma/QyGAv0Oamb9DVLO/Q+7Mv0Nm5r9DIQDAQ7oZwEMzM8BD
zUzAQ4dmwEMAgMBDmpnAQzOzwEPuzMBDZubAQyEAwUOaGcFDMzPBQ81MwUNmZsFDAIDBQ5qZ
wUNUs8FD7szBQ2bmwUMhAMJDuhnCQzMzwkPNTMJDZmbCQwCAwkOamcJDVLPCQ+7MwkOH5sJD
AADDQ5oZw0MzM8ND7kzDQ4dmw0MhgMNDupnDQ3Wzw0PuzMNDZubDQwAAxEOaGcRDVDPEQ+5M
xEOHZsRDAIDEQ7qZxENUs8RD7szEQ4fmxEMhAMVDuhnFQ1QzxUPNTMVDZmbFQyGAxUO6mcVD
M7PFQ83MxUNm5sVDAADGQ7oZxkMzM8ZDzUzGQ2ZmxkMhgMZDupnGQzOzxkPNzMZDh+bGQyEA
x0OaGcdDMzPHQ81Mx0OHZsdDIYDHQ5qZx0Mzs8dDzczHQ4fmx0MAAMhDmhnIQzMzyEPuTMhD
h2bIQyGAyEOamchDM7PIQ+7MyENm5shDIQDJQ7oZyUNUM8lD7kzJQ2ZmyUMAgMlDmpnJQ1Sz
yUPuzMlDh+bJQyEAykOaGcpDMzPKQ81MykNmZspDIYDKQ5qZykNUs8pDzczKQ4fmykMhAMtD
mhnLQ1Qzy0PNTMtDZmbLQyGAy0O6mctDVLPLQ83My0Nm5stDIQDMQ5oZzENUM8xD7kzMQ4dm
zEMhgMxDupnMQ1SzzEPuzMxDZubMQwAAzUO6Gc1DMzPNQ+5MzUOHZs1DIYDNQ7qZzUNUs81D
zczNQ4fmzUMAAM5DuhnOQzMzzkPuTM5Dh2bOQwCAzkOamc5DVLPOQ83MzkOH5s5DAADPQ5oZ
z0NUM89D7kzPQ4dmz0MAgM9DmpnPQ1Szz0PuzM9DZubPQyEA0EOaGdBDMzPQQ+5M0ENmZtBD
IYDQQ5qZ0ENUs9BDzczQQ2bm0EMAANFDmhnRQzMz0UPuTNFDh2bRQyGA0UO6mdFDM7PRQ83M
0UOH5tFDAADSQ5oZ0kNUM9JD7kzSQ4dm0kMhgNJDupnSQzOz0kPuzNJDh+bSQyEA00O6GdND
MzPTQ81M00OHZtNDIYDTQ7qZ00NUs9NDzczTQ2bm00MhANRDmhnUQzMz1EPuTNRDZmbUQyGA
1EOamdRDVLPUQ+7M1EOH5tRDAADVQ5oZ1UMzM9VD7kzVQ4dm1UMhgNVDupnVQzOz1UPuzNVD
ZubVQwAA1kOaGdZDVDPWQ81M1kNmZtZDAIDWQ7qZ1kMzs9ZD7szWQ2bm1kMAANdDmhnXQzMz
10PuTNdDZmbXQwCA10O6mddDVLPXQ+7M10Nm5tdDAADYQ7oZ2ENUM9hD7kzYQ2Zm2EMhgNhD
mpnYQzOz2EPNzNhDZubYQyEA2UO6GdlDMzPZQ81M2UNmZtlDIYDZQ7qZ2UMzs9lD7szZQ2bm
2UMhANpDuhnaQzMz2kPNTNpDh2baQyGA2kOamdpDVLPaQ83M2kOH5tpDIQDbQ5oZ20NUM9tD
7kzbQ2Zm20MhgNtDmpnbQ1Sz20PNzNtDZubbQyEA3EOaGdxDVDPcQ81M3ENmZtxDIYDcQ7qZ
3ENUs9xDzczcQ4fm3EMhAN1DmhndQ1Qz3UPuTN1DZmbdQwCA3UO6md1DM7PdQ+7M3UNm5t1D
IQDeQ7oZ3kMzM95D7kzeQ2Zm3kMhgN5DmpneQ1Sz3kPNzN5DZubeQyEA30O6Gd9DVDPfQ+5M
30NmZt9DIYDfQ5qZ30NUs99DzczfQ4fm30MhAOBDmhngQ1Qz4EPNTOBDh2bgQwCA4EO6meBD
M7PgQ83M4ENm5uBDIQDhQ7oZ4UNUM+FDzUzhQ4dm4UMhgOFDupnhQzOz4UPuzOFDh+bhQyEA
4kO6GeJDMzPiQ81M4kOHZuJDAIDiQ7qZ4kNUs+JD7sziQ4fm4kMhAONDuhnjQzMz40PuTOND
h2bjQyGA40OameNDM7PjQ+7M40OH5uNDIQDkQ5oZ5ENUM+RDzUzkQ2Zm5EMAgORDupnkQzOz
5EPuzORDZubkQwAA5UO6GeVDVDPlQ+5M5UOHZuVDAIDlQ5qZ5UNUs+VDzczlQ4fm5UMhAOZD
mhnmQzMz5kPNTOZDh2bmQwCA5kOameZDM7PmQ83M5kNm5uZDIQDnQ5oZ50NUM+dDzUznQ2Zm
50MAgOdDmpnnQzOz50PNzOdDZubnQyEA6EOaGehDVDPoQ81M6EOHZuhDIYDoQ7qZ6EMzs+hD
7szoQ4fm6EMAAOlDuhnpQzMz6UPuTOlDZmbpQyGA6UOamelDM7PpQ83M6UOH5ulDIQDqQ7oZ
6kNUM+pDzUzqQ4dm6kMAgOpDmpnqQzOz6kPuzOpDZubqQwAA60OaGetDVDPrQ81M60OHZutD
AIDrQ5qZ60Mzs+tDzczrQ2bm60MhAOxDuhnsQ1Qz7EPuTOxDZmbsQwCA7EO6mexDVLPsQ+7M
7ENm5uxDAADtQ7oZ7UMzM+1D7kztQ2Zm7UMAgO1DupntQ1Sz7UPuzO1DZubtQyEA7kOaGe5D
VDPuQ81M7kNmZu5DAIDuQ5qZ7kNUs+5D7szuQ4fm7kMhAO9DuhnvQ1Qz70PNTO9DZmbvQwCA
70Oame9DVLPvQ+7M70Nm5u9DAADwQ7oZ8ENUM/BD7kzwQ2Zm8EMAgPBDmpnwQzOz8EPuzPBD
h+bwQyEA8UOaGfFDMzPxQ81M8UNmZvFDAIDxQ5qZ8UNUs/FDzczxQ2bm8UMAAPJDuhnyQzMz
8kPuTPJDqGbyQwCA8kO6mfJDM7PyQ+7M8kNm5vJDAADzQ5oZ80MzM/ND7kzzQ2Zm80MAgPND
mpnzQzOz80PNzPNDZubzQyEA9EOaGfRDVDP0Q81M9EOHZvRDIYD0Q5qZ9ENUs/RD7sz0Q2bm
9EMAAPVDmhn1Q1Qz9UPuTPVDZmb1QwCA9UOamfVDM7P1Q83M9UOH5vVDAAD2Q5oZ9kNUM/ZD
7kz2Q4dm9kMhgPZDmpn2QzOz9kPNzPZDh+b2QwAA90OaGfdDVDP3Q+5M90OHZvdDIYD3Q7qZ
90NUs/dDzcz3Q2bm90MhAPhDmhn4Q1Qz+EPNTPhDZmb4QyGA+EOamfhDM7P4Q+7M+ENm5vhD
AAD5Q5oZ+UMzM/lDzUz5Q4dm+UMhgPlDupn5QzOz+UPNzPlDh+b5QwAA+kOaGfpDMzP6Q81M
+kNmZvpDIYD6Q5qZ+kMzs/pDzcz6Q2bm+kMAAPtDuhn7QzMz+0PuTPtDh2b7QyGA+0O6mftD
M7P7Q+7M+0OH5vtDIQD8Q5oZ/ENUM/xD7kz8Q2Zm/EMAgPxDmpn8Q1Sz/EPNzPxDh+b8QwAA
/UO6Gf1DVDP9Q+5M/UOHZv1DAID9Q7qZ/UNUs/1Dzcz9Q4fm/UMAAP5Duhn+Q1Qz/kPNTP5D
Zmb+QwCA/kO6mf5DVLP+Q+7M/kNm5v5DIQD/Q7oZ/0MzM/9D7kz/Q2Zm/0MhgP9Dmpn/Q1Sz
/0PuzP9DZub/QwAAAETNDABEqhkARHcmAEREMwBEEEAARM1MAESqWQBEZmYARFRzAEQQgABE
3YwARJqZAER3pgBERLMARBDAAETNzABEmtkARHfmAEQz8wBEEAABRN0MAUSqGQFEdyYBREQz
AUQAQAFEzUwBRJpZAURmZgFERHMBRBCAAUTNjAFEqpkBRGamAUQzswFEEMABRM3MAUSq2QFE
d+YBRDPzAUQAAAJEzQwCRJoZAkR3JgJERDMCRBBAAkTNTAJEqlkCRHdmAkQzcwJEAIACRM2M
AkSamQJEZqYCRDOzAkQAwAJE3cwCRJrZAkRm5gJEM/MCRBAAA0TNDANEqhkDRGYmA0REMwNE
EEADRM1MA0SaWQNEZmYDRDNzA0QQgANE3YwDRJqZA0RmpgNERLMDRBDAA0TdzANEmtkDRGbm
A0RE8wNEEAAERM0MBESqGQREdyYERDMzBEQAQARE3UwERJpZBER3ZgREM3MERBCABETNjARE
qpkERHemBEREswREAMAERM3MBESa2QREZuYERETzBEQAAAVEzQwFRKoZBUR3JgVERDMFRBBA
BUTNTAVEmlkFRGZmBUREcwVEAIAFRN2MBUSqmQVEd6YFRESzBUQAwAVE3cwFRKrZBUR35gVE
M/MFRBAABkTdDAZEqhkGRGYmBkREMwZEAEAGRN1MBkSaWQZEZmYGRERzBkQAgAZEzYwGRKqZ
BkRmpgZERLMGRADABkTNzAZEqtkGRHfmBkQz8wZEAAAHRM0MB0SaGQdEdyYHRDMzB0QQQAdE
3UwHRJpZB0RmZgdEM3MHRACAB0TNjAdEmpkHRHemB0REswdEEMAHRN3MB0Sq2QdEZuYHRETz
B0QQAAhEzQwIRKoZCERmJghEMzMIRABACETdTAhEmlkIRHdmCEREcwhEEIAIRN2MCESamQhE
d6YIRDOzCEQAwAhEzcwIRKrZCER35ghERPMIRBAACUTNDAlEqhkJRGYmCUREMwlEEEAJRM1M
CUSaWQlEZmYJRDNzCUQQgAlEzYwJRKqZCURmpglERLMJRBDACUTdzAlEqtkJRGbmCURE8wlE
EAAKRM0MCkSaGQpEZiYKRDMzCkQQQApEzUwKRKpZCkRmZgpERHMKRACACkTNjApEmpkKRGam
CkQzswpEAMAKRN3MCkSa2QpEd+YKRETzCkQQAAtE3QwLRJoZC0RmJgtERDMLRABAC0TNTAtE
mlkLRHdmC0QzcwtEEIALRN2MC0SqmQtEZqYLRDOzC0QQwAtEzcwLRKrZC0R35gtERPMLRBAA
DETNDAxEqhkMRHcmDEREMwxEAEAMRN1MDESqWQxEd2YMRERzDEQAgAxE3YwMRKqZDER3pgxE
M7MMRADADETdzAxEmtkMRHfmDERE8wxEAAANRM0MDUSaGQ1EZiYNREQzDUQAQA1E3UwNRKpZ
DUR3Zg1EM3MNRBCADUTdjA1EmpkNRHemDUQzsw1EEMANRM3MDUSq2Q1Ed+YNRETzDUQAAA5E
zQwORJoZDkR3Jg5EMzMORBBADkTdTA5EqlkORGZmDkREcw5EEIAORN2MDkSamQ5EZqYORESz
DkQAwA5E3cwORJrZDkRm5g5ERPMORAAAD0TdDA9EmhkPRGYmD0QzMw9EEEAPRM1MD0SqWQ9E
ZmYPRDNzD0QQgA9E3YwPRJqZD0Rmpg9EM7MPRBDAD0TdzA9EqtkPRHfmD0RE8w9EAAAQRM0M
EESqGRBEZiYQRDMzEEQQQBBE3UwQRKpZEERmZhBEM3MQRACAEETdjBBEqpkQRHemEEQzsxBE
AMAQRM3MEESa2RBEd+YQRETzEEQAABFE3QwRRJoZEUR3JhFERDMRRBBAEUTNTBFEmlkRRHdm
EUREcxFEAIARRM2MEUSamRFEd6YRRDOzEUQQwBFE3cwRRJrZEUR35hFEM/MRRBAAEkTdDBJE
qhkSRHcmEkREMxJEEEASRM1MEkSqWRJEd2YSRDNzEkQAgBJE3YwSRJqZEkRmphJEM7MSRBDA
EkTdzBJEmtkSRGbmEkRE8xJEAAATRN0ME0SqGRNEdyYTREQzE0QAQBNE3UwTRJpZE0RmZhNE
M3MTRBCAE0TNjBNEqpkTRHemE0REsxNEAMATRN3ME0Sq2RNEd+YTRDPzE0QAABRE3QwURJoZ
FERmJhREMzMURABAFETdTBREmlkURHdmFEREcxREAIAURN2MFESamRREZqYURESzFEQAwBRE
3cwURJrZFERm5hREM/MURBAAFUTNDBVEqhkVRGYmFUQzMxVEEEAVRM1MFUSqWRVEd2YVRDNz
FUQAgBVE3YwVRJqZFURmphVEM7MVRADAFUTNzBVEqtkVRGbmFUQz8xVEAAAWRN0MFkSqGRZE
ZiYWRDMzFkQQQBZEzUwWRJpZFkR3ZhZEM3MWRBCAFkTdjBZEmpkWRHemFkREsxZEAMAWRN3M
FkSa2RZEZuYWRETzFkQQABdE3QwXRKoZF0RmJhdERDMXRBBAF0TdTBdEmlkXRHdmF0REcxdE
EIAXRM2MF0SqmRdEZqYXRESzF0QAwBdEzcwXRKrZF0Rm5hdEM/MXRAAAGETdDBhEmhkYRHcm
GEQzMxhEAEAYRM1MGESaWRhEd2YYRERzGEQAgBhEzYwYRKqZGERmphhEM7MYRADAGETdzBhE
qtkYRGbmGEQz8xhEEAAZRM0MGUSqGRlEZiYZRDMzGUQAQBlE3UwZRKpZGUR3ZhlEM3MZRBCA
GUTNjBlEqpkZRGamGUREsxlEAMAZRN3MGUSq2RlEZuYZRDPzGUQQABpE3QwaRJoZGkR3JhpE
RDMaRBBAGkTdTBpEqlkaRGZmGkREcxpEEIAaRN2MGkSamRpEZqYaRESzGkQQwBpE3cwaRJrZ
GkRm5hpEM/MaRBAAG0TNDBtEqhkbRHcmG0REMxtEAEAbRN1MG0SqWRtEZmYbRERzG0QAgBtE
7owbRJqZG0R3phtEM7MbRBDAG0TdzBtEqtkbRGbmG0Qz8xtEAAAcRM0MHESqGRxEZiYcRDMz
HEQAQBxE3UwcRJpZHER3ZhxEM3McRACAHETdjBxEqpkcRHemHEQzsxxEEMAcRN3MHESq2RxE
ZuYcRDPzHEQQAB1EzQwdRJoZHURmJh1EMzMdRBBAHUTNTB1EqlkdRGZmHUREcx1EEIAdRN2M
HUSqmR1Ed6YdRDOzHUQQwB1E3cwdRJrZHURm5h1EM/MdRAAAHkTNDB5EqhkeRGYmHkQzMx5E
EEAeRM1MHkSaWR5EZmYeRERzHkQAgB5EzYweRJqZHkR3ph5ERLMeRBDAHkTNzB5EmtkeRGbm
HkRE8x5EAAAfRM0MH0SaGR9EZiYfRDMzH0QAQB9EzUwfRKpZH0R3Zh9ERHMfRBCAH0TNjB9E
qpkfRGamH0REsx9EEMAfRN3MH0Sq2R9Ed+YfRETzH0QAACBE3QwgRKoZIER3JiBERDMgRBBA
IETdTCBEulkgRHdmIEQzcyBEAIAgRN2MIESqmSBEd6YgRDOzIEQQwCBE3cwgRKrZIER35iBE
M/MgRAAAIUTNDCFEqhkhRGYmIUREMyFEEEAhRN1MIUSqWSFEZmYhRERzIUQQgCFE3YwhRJqZ
IUR3piFERLMhRBDAIUTNzCFEqtkhRGbmIUQz8yFEAAAiRN0MIkSqGSJEZiYiREQzIkQQQCJE
zUwiRJpZIkR3ZiJERHMiRBCAIkTNjCJEmpkiRGamIkREsyJEAMAiRN3MIkSa2SJEd+YiRDPz
IkQAACNEzQwjRKoZI0RmJiNERDMjRBBAI0TdTCNEqlkjRGZmI0REcyNEEIAjRM2MI0SamSNE
d6YjRDOzI0QAwCNEzcwjRKrZI0Rm5iNEM/MjRAAAJETdDCREmhkkRHcmJEQzMyREEEAkRM1M
JESaWSREZmYkRERzJEQQgCRE3YwkRKqZJER3piREM7MkRBDAJETdzCREmtkkRGbmJEQz8yRE
EAAlRM0MJUSqGSVEZiYlREQzJUQQQCVEzUwlRJpZJURmZiVERHMlRACAJUTdjCVEmpklRHem
JUQzsyVEEMAlRN3MJUSa2SVEZuYlRETzJUQQACZEzQwmRKoZJkRmJiZERDMmRBBAJkTdTCZE
qlkmRHdmJkQzcyZEAIAmRN2MJkSqmSZEZqYmRESzJkQAwCZEzcwmRJrZJkR35iZEM/MmRBAA
J0TNDCdEmhknRGYmJ0QzMydEEEAnRN1MJ0SqWSdEZmYnRERzJ0QQgCdE3YwnRJqZJ0R3pidE
M7MnRADAJ0TdzCdEqtknRHfmJ0Qz8ydEEAAoRN0MKESqGShEdyYoREQzKEQAQChE3UwoRJpZ
KERmZihERHMoRBCAKETdjChEmpkoRGamKEQzsyhEEMAoRN3MKESq2ShEd+YoRETzKEQAAClE
3QwpRJoZKURmJilERDMpRBBAKUTdTClEmlkpRHdmKUQzcylEEIApRM2MKUSqmSlEZqYpRDOz
KUQQwClE3cwpRKrZKUR35ilERPMpRAAAKkTdDCpEmhkqRHcmKkREMypEEEAqRM1MKkSqWSpE
ZmYqRERzKkQhgCpE3YwqRJqZKkR3pipERLMqRADAKkTdzCpEmtkqRHfmKkQz8ypEAAArRM0M
K0SqGStEZiYrREQzK0QAQCtE3UwrRJpZK0R3ZitERHMrRBCAK0TdjCtEmpkrRHemK0QzsytE
AMArRM3MK0Sa2StEZuYrRETzK0QQACxEzQwsRJoZLERmJixEMzMsRBBALETdTCxEmlksRHdm
LEQzcyxEEIAsRN2MLESqmSxEZqYsRESzLEQQwCxEzcwsRKrZLERm5ixERPMsRAAALUTdDC1E
qhktRGYmLUQzMy1EEEAtRN1MLUSqWS1Ed2YtRDNzLUQAgC1E3YwtRKqZLUR3pi1ERLMtRBDA
LUTdzC1EmtktRHfmLURE8y1EEAAuRN0MLkSaGS5EZiYuREQzLkQQQC5E3UwuRJpZLkRmZi5E
M3MuRACALkTNjC5EmpkuRHemLkREsy5EEMAuRM3MLkSa2S5Ed+YuRDPzLkQQAC9EzQwvRJoZ
L0R3Ji9EMzMvRABAL0TdTC9EqlkvRHdmL0REcy9EEIAvRN2ML0SamS9EZqYvRDOzL0QQwC9E
3cwvRKrZL0R35i9EM/MvRAAAMETNDDBEqhkwRGYmMEQzMzBEEEAwRN1MMESqWTBEd2YwRDNz
MEQAgDBEzYwwRKqZMER3pjBEM7MwRBDAMETNzDBEmtkwRHfmMEQz8zBEEAAxRN0MMUSqGTFE
dyYxRDMzMUQQQDFE3UwxRKpZMURmZjFERHMxRACAMUTNjDFEmpkxRHemMUREszFEEMAxRN3M
MUSq2TFEZuYxRETzMUQAADJEzQwyRJoZMkRmJjJERDMyRBBAMkTNTDJEmlkyRGZmMkQzczJE
EIAyRN2MMkSqmTJEZqYyRDOzMkQAwDJEzcwyRJrZMkR35jJERPMyRBAAM0TdDDNEqhkzRGYm
M0REMzNEAEAzRM1MM0SqWTNEZmYzRDNzM0QQgDNE3YwzRKqZM0RmpjNERLMzRADAM0TNzDNE
qtkzRHfmM0Qz8zNEEAA0RM0MNESqGTREdyY0RDMzNEQQQDREzUw0RJpZNERmZjREM3M0RBCA
NETdjDREqpk0RGamNEQzszREAMA0RM3MNESq2TREd+Y0RDPzNEQAADVEzQw1RKoZNURmJjVE
MzM1RABANUTdTDVEqlk1RHdmNUREczVEEIA1RM2MNUSqmTVEZqY1RDOzNUQQwDVEzcw1RKrZ
NUR35jVEM/M1RAAANkTNDDZEqhk2RHcmNkQzMzZEEEA2RM1MNkSqWTZEZmY2RERzNkQAgDZE
zYw2RKqZNkR3pjZEM7M2RBDANkTdzDZEmtk2RGbmNkQz8zZEEAA3RM0MN0SqGTdEZiY3REQz
N0QAQDdE3Uw3RJpZN0SHZjdEM3M3RBCAN0TdjDdEqpk3RHemN0REszdEAMA3RN3MN0Sq2TdE
d+Y3RETzN0QAADhE3Qw4RKoZOER3JjhEMzM4RBBAOETNTDhEqlk4RGZmOEQzczhEAIA4RN2M
OESamThEZqY4RDOzOEQQwDhE3cw4RJrZOER35jhERPM4RAAAOUTdDDlEqhk5RGYmOUREMzlE
AEA5RM1MOUSqWTlEd2Y5RDNzOUQQgDlEzYw5RJqZOURmpjlEM7M5RADAOUTdzDlEmtk5RGbm
OUQz8zlEEAA6RM0MOkSqGTpEdyY6RDMzOkQQQDpEzUw6RJpZOkRmZjpEM3M6RBCAOkTNjDpE
qpk6RGamOkREszpEAMA6RN3MOkSa2TpEZuY6RETzOkQQADtE3Qw7RKoZO0SHJjtERDM7RABA
O0TNTDtEmlk7RGZmO0REcztEAIA7RN2MO0SqmTtEZqY7RDOzO0QAwDtE3cw7RJrZO0R35jtE
RPM7RAAAPETNDDxEqhk8RHcmPEQzMzxEAEA8RN1MPESaWTxEZmY8RDNzPEQQgDxE3Yw8RJqZ
PER3pjxEM7M8RADAPETdzDxEqtk8RHfmPERE8zxEAAA9RM0MPUSqGT1EZiY9REQzPUQAQD1E
3Uw9RJpZPURmZj1EM3M9RBCAPUTdjD1Eqpk9RHemPUQzsz1EAMA9RN3MPUSq2T1EZuY9RDPz
PUQAAD5EzQw+RKoZPkRmJj5EMzM+RBBAPkTNTD5Emlk+RHdmPkQzcz5EAIA+RN2MPkSqmT5E
ZqY+RESzPkQAwD5Ezcw+RJrZPkRm5j5ERPM+RBAAP0TdDD9Emhk/RGYmP0REMz9EAEA/RM1M
P0SqWT9EZmY/RERzP0QAgD9E3Yw/RJqZP0R3pj9EM7M/RBDAP0TdzD9Eqtk/RHfmP0Qz8z9E
AABARN0MQESqGUBEZiZARDMzQEQQQEBE3UxARKpZQER3ZkBEM3NARBCAQETNjEBEqplARGam
QEREs0BEAMBARM3MQESq2UBEZuZARDPzQEQQAEFE3QxBRKoZQURmJkFEMzNBRABAQUTdTEFE
qllBRGZmQUREc0FEEIBBRN2MQUSamUFEd6ZBRESzQUQAwEFE3cxBRKrZQURm5kFEM/NBRAAA
QkTNDEJEqhlCRGYmQkREM0JEAEBCRN1MQkSaWUJEd2ZCRDNzQkQAgEJE3YxCRKqZQkRmpkJE
RLNCRADAQkTdzEJEqtlCRGbmQkRE80JEEABDRN0MQ0SaGUNEZiZDRDMzQ0QAQENEzUxDRKpZ
Q0R3ZkNEM3NDRBCAQ0TdjENEqplDRGamQ0REs0NEAMBDRN3MQ0Sa2UNEZuZDRDPzQ0QQAERE
3QxERKoZRER3JkRERDNERBBARETNTEREqllERGZmREREc0REAIBERN2MRESqmUREd6ZERDOz
REQQwEREzcxERKrZRERm5kREM/NERAAARUTNDEVEqhlFRHcmRUREM0VEAEBFRN1MRUSaWUVE
d2ZFRERzRUQAgEVE3YxFRJqZRUR3pkVEM7NFRADARUTdzEVEmtlFRGbmRUQz80VEEABGRM0M
RkSqGUZEZiZGRDMzRkQAQEZEzUxGRKpZRkR3ZkZEM3NGRACARkTNjEZEuplGRGamRkQzs0ZE
AMBGRN3MRkSa2UZEZuZGRDPzRkQQAEdE3QxHRJoZR0RmJkdERDNHRBBAR0TNTEdEmllHRHdm
R0REc0dEEIBHRN2MR0SqmUdEZqZHRESzR0QQwEdEzcxHRJrZR0Rm5kdEM/NHRAAASETNDEhE
mhlIRHcmSEREM0hEEEBIRM1MSESqWUhEd2ZIRERzSEQAgEhE3YxIRJqZSERmpkhEM7NIRADA
SETdzEhEqtlIRGbmSEQz80hEAABJRN0MSUSqGUlEdyZJRDMzSUQAQElE3UxJRKpZSURmZklE
RHNJRBCASUTNjElEmplJRHemSUREs0lEAMBJRN3MSUSa2UlEZuZJRETzSUQQAEpEzQxKRKoZ
SkR3JkpEMzNKRABASkTdTEpEqllKRGZmSkREc0pEEIBKRN2MSkSqmUpEZqZKRESzSkQQwEpE
3cxKRKrZSkRm5kpEM/NKRBAAS0TNDEtEmhlLRGYmS0QzM0tEEEBLRN1MS0SqWUtEd2ZLRDNz
S0QAgEtEzYxLRJqZS0RmpktERLNLRADAS0TdzEtEmtlLRHfmS0RE80tEAABMRM0MTESqGUxE
ZiZMREQzTEQAQExE3UxMRJpZTERmZkxEM3NMRACATETdjExEqplMRHemTEQzs0xEEMBMRN3M
TESa2UxEZuZMRETzTEQQAE1E3QxNRKoZTURmJk1EMzNNRABATUTdTE1EqllNRGZmTUREc01E
AIBNRM2MTUSqmU1EZqZNRESzTUQQwE1E3cxNRKrZTUR35k1ERPNNRBAATkTdDE5EqhlORHcm
TkREM05EAEBORM1MTkSaWU5EZmZORDNzTkQAgE5E3YxORKqZTkRmpk5EM7NORBDATkTNzE5E
mtlORHfmTkQz805EEABPRM0MT0SqGU9EZiZPRDMzT0QQQE9EzUxPRKpZT0RmZk9EM3NPRACA
T0TdjE9EqplPRHemT0Qzs09EEMBPRM3MT0Sa2U9EZuZPRETzT0QQAFBE3QxQRKoZUER3JlBE
MzNQRBBAUETdTFBEmllQRHdmUEQzc1BEEIBQRM2MUESamVBEZqZQRDOzUEQAwFBEzcxQRKrZ
UERm5lBERPNQRAAAUUTdDFFEmhlRRGYmUUQzM1FEAEBRRM1MUUSqWVFEZmZRRERzUUQAgFFE
zYxRRJqZUUR3plFEM7NRRADAUUTdzFFEmtlRRHfmUUQz81FEEABSRN0MUkSqGVJEZiZSREQz
UkQAQFJEzUxSRKpZUkRmZlJEM3NSRBCAUkTdjFJEmplSRHemUkQzs1JEEMBSRM3MUkSq2VJE
ZuZSRETzUkQAAFNE3QxTRJoZU0R3JlNEMzNTRBBAU0TNTFNEmllTRGZmU0Qzc1NEEIBTRN2M
U0SqmVNEZqZTRESzU0QAwFNE3cxTRKrZU0R35lNEM/NTRBAAVETNDFREqhlURGYmVEQzM1RE
EEBURM1MVESqWVREZmZURERzVEQQgFRE3YxURJqZVERmplREM7NURADAVETdzFREmtlURHfm
VEQz81REAABVRM0MVUSqGVVEZiZVRDMzVUQAQFVE3UxVRKpZVUR3ZlVEM3NVRBCAVUTdjFVE
mplVRGamVUREs1VEAMBVRM3MVUSq2VVEZuZVRDPzVUQAAFZEzQxWRJoZVkRmJlZEMzNWRBBA
VkTdTFZEqllWRGZmVkREc1ZEEIBWRM2MVkSqmVZEZqZWRESzVkQAwFZEzcxWRJrZVkR35lZE
M/NWRBAAV0TNDFdEmhlXRGYmV0QzM1dEEEBXRM1MV0SqWVdEZmZXRERzV0QAgFdE3YxXRJqZ
V0RmpldEM7NXRBDAV0TNzFdEqtlXRGbmV0Qz81dEAABYRM0MWESqGVhEZiZYREQzWEQAQFhE
3UxYRJpZWER3ZlhERHNYRBCAWETNjFhEqplYRHemWEQzs1hEAMBYRM3MWESq2VhEZuZYRDPz
WEQAAFlE3QxZRJoZWUR3JllEMzNZRBBAWUTdTFlEqllZRGZmWUREc1lEEIBZRN2MWUSqmVlE
ZqZZRESzWUQQwFlEzcxZRKrZWUSH5llEM/NZRBAAWkTdDFpEqhlaRHcmWkREM1pEAEBaRM1M
WkSqWVpEZmZaRERzWkQAgFpEzYxaRKqZWkRmplpERLNaRBDAWkTNzFpEqtlaRGbmWkRE81pE
AABbRM0MW0SaGVtEZiZbRDMzW0QAQFtE3UxbRJpZW0R3ZltEM3NbRBCAW0TNjFtEqplbRGam
W0REs1tEAMBbRN3MW0Sa2VtEZuZbRDPzW0QQAFxEzQxcRJoZXERmJlxEMzNcRBBAXETNTFxE
mllcRHdmXEREc1xEAIBcRN2MXESamVxEd6ZcRESzXEQAwFxE3cxcRJrZXERm5lxERPNcRAAA
XUTNDF1EmhldRGYmXUQzM11EEEBdRN1MXUSqWV1Ed2ZdRDNzXUQAgF1E3YxdRKqZXURmpl1E
M7NdRA==</AssayXData><AssayYData Points="3835">bVfxu2tyDTvbjKi66gouO+uvFDt1D/U74z37O3AVMDzT6/I7guHbO/8X8Dup8Z078tATPF8q
EzyObEw8+kImPHMGYjy//RA8IL8dPIgqJzyB+TA8rsAyPEuDUzxxKRw8rjhIPDjuRjyfNoQ8
d5GJPEGukjxYXWo83cdhPFYDjzwPm2E8bjOcPAYpezznJ4c8U/ujPCThmzxz4XQ8mFaDPOmQ
nTyxX348EImAPDqkojz4yJw8xCCXPDXmojwcd6o8+Tx1PLcreTzlX5A8e8ONPJgljDw5i6M8
6oSDPKR0tjwCAKw8ukuSPHxhhzxW3pQ8GaOrPOaBxTwUb7M865icPNQ5uTywKI88eda0PIvz
uTzR1aE8KeeTPOjMkDx96YY83oqwPMObrjysXM48bMHIPDdxtzzCjqw8o1KQPPAUqDwRTLE8
8ee8PEphyjx6vqI8B/bQPOfuxTxY+Kc8QNW9PDMEsTxECtM89VraPJC2ujx8gbc8Lu+zPGUU
sjyalLs82k7TPJ+R4zxSsss8zeCkPNInnTye3MY8qovgPFNBzTxVwsQ8k0uuPAe+1DxB2NE8
gIDSPKAOwDyJIeQ8TbL/PFri2TzY+aw8eB3cPPFoyTxW1MY8oI/NPGTX1jxqBsk8E+nuPB69
2DzxPNY8pGbVPK7l5DypuQE9IMvHPHPfvzwZpwI97n3TPAOe0zwNcss8Ibz5PE9Y+DzJnPU8
Ts21PAue7DwQp9s8oJMDPf/36jx1Xek8zB3TPLPS/TyKFfo8puvzPNSv2jwdQAE9oJH1PPSR
CD3GO/48gTvVPOA9Aj0dyPA8Pz3IPN4i3TzsBQM9tS72PA+UCT2iggM9/LYFPQPG/zxn2w49
l0nmPFxFAD1cSPA8LhsNPf5g/DyF9wE93//tPJcQ6Dy4jQY95lLyPIXE7jwwT/48/t0BPfvS
Bz2mZAY9J7H+PEvf7DzSgAg9zgEIPaILFz2iBQc9SoEJPVNO/zzBdOo8ayoHPYUv7TxcGwI9
Gx8CPQos+TyLvh49HxniPISJAD0hGd48qCzsPLv/Bz3gpAY9npACPZu7Ej2txf480vkBPXsw
Bj24Rhc9K0z7PC+G+zyXSRM95KEIPfa87DyucQ89ux8TPS9fCz2vXQk9MtoEPYySDj3nvRM9
hrkVPW+v+zyTlRI901YmPeiWCz3cIBQ9Bb4IPVv6Dj3+1A09im0UPfPiCD3CVBc9sFv9PHdp
BT21ERc9O4D9PCuTFD02uxM9mrYbPf/cDj3VTwc9rRcaPVg3Ij2rtx090ncFPSP9ID3BhyA9
4hgZPctqCj3WSh09Rq8JPX6+Dz0h2BM9rYMSPXAzGD3tKQs9M3kRPURAFT1shRY9czwRPV4+
GT3sjRE9hK0gPey4HT2cshk99VgdPdV7ED1nkh899bkYPQ9VLT37jwc9ytsMPZDiFD1tsAc9
mckNPe5eGj1RhBc9Vx4gPTt4FD3zmRg96mcMPRSXBj2wxB09lmUiPapbJj3DVxs9dFIgPelA
Hz2dSRE9oQAhPVMLED1Duxs9HMUcPTf7FD3C9xY9CDEmPdBFJj2LHiQ9AVcpPcYWID1ORis9
qqIhPYCFGz13Ox49D0MZPYpCNT2Y2Cg9FmkfPW2iLT1Tuzk99LgxPUCgEz3ToDU9mj0nPa7I
Jj1KbzI9dhYpPfI7Jj2e8Bc90s0hPbQVJz1cVCs9VTsePaSXCj0r+gw9Zw0pPQp9KD0Qjyk9
O0ohPYaIMz2lKik9VkkUPa0pKj0vICU97mEqPaBBMD3HvCI977glPUkzMj29DjE9FCwyPar2
IT25ZB49zHomPS+6ID3QSyo93HkkPbKTID1fkyU9VUIuPe67HT0fQRc9CtcWPfa6JT3BtjI9
LwwkPWkJOT1ZqC49VjUkPaggMT2q+Sc9oi0mPaNXNz2vBTQ9gsEgPSflOT3+ayk9wAUrPYeY
Iz3+jDY9n8MhPX1BGj28wzU9Vvk0PeQALD1AXDY9mLIkPeXpLj0hPig9K/cvPTQsID282C09
v+IpPeh5MT2BJCM95iMxPf2yHj0bGx49q2ctPQOHJT3u/UM9aPc+PcxQST1y6Ss9QFYyPQkI
NT2wBSw9tDAuPbGKMD150Ds9R287PZM5JD3kXy49RTAoPdVTOj2YlkY9K4oqPVy0Hz3HWkA9
KfFCPXVKNz170Cs9OTFFPdIeOD1MJTA9sKUvPYCDMT3z3Ts9lf4sPYY1Mz03MjY9eyw/PU28
MD347js9M79IPeHQLD2/lCw9/S5LPYH3PD3W0zs9EsYoPcK7NT3+aSY9IVw6PRFDLT1amzs9
56wsPfXmQj3WmVY9yMstPXJ5Oj32+E09uJdAPTunKD1+kDI9PfowPW3lRD2GYT89DHctPSkl
OT2//js9mD8wPVIIST3kGiE9Zlk4PWPDPD3VTUQ9as8mPe3GMT39vUM9WN0yPUFFNz14uCU9
qpdEPWqoLj31zTQ9KP0vPSypQD0hHEE9HLI+PViHKz0ihjo96qo7PWKNST0GlTc9mmg5PdJI
UD27MjM9JW0oPTE4Mj1JfCw9OXFJPfAbPT3x4TQ9Cvo8PWXFOT02qjs9V4hNPZ+MKz0zXzo9
9ktDPZGxQz2F8DY9+xE1PSo7MT3s1UI9nk46PdfMTD25YT09LyU1PeijQT0z2kE950gxPXIc
TD1gAjk9/2RTPQUlPD1kwD49zg83PYksTj2qJDk9voREPY0FRT1D2E09aSZNPQm4ND0DSEI9
TCQwPdXlRj3YTkU9oMY9PS9UQD3YWE49Gzw/PeZhQD1TYVg9/jI/PW4bTT1T8ko9HGNFPbE2
Nj3kyj09Vv8/PUvZSD0v0Uo95BxUPRg5PD0W+Dw9x2FCPbh0RD1o/VQ9OJBCPd7rRj1q8D09
ME5APc4MWD0BoUs9KlAyPehuOz167kQ9RX5EPVshPj3uizo9hdY7PVb6TT1rdkA9D2NLPTk8
WD1caFQ9KeM7PS+wQj0ihDU9AY83PRcASz07Cj89xKdVPY9oTz3Dgkc9BF07PdXwRj0sCUk9
/qlDPd8fQD2urjo9dJFFPfHAWj1IzEQ9pdQ1PS+ARz2wsE09UydFPZ1sLD2O1EQ9/jpQPahT
UD2HjVE9BOg+PVRjSz2U3Ug9bMdDPTGYTj3Hrk098KFTPbClQT0Dxj09ofpZPcdSSD1j0T09
UbI/PdeDWD2HB149gblDPdxLTD3rvD092JNGPdk5KT0qikQ9XuZTPbYjQD3gPkE91rBAPSFZ
UT1Td0Q9+WVJPQtmQz1DUFc94h1LPY8UWz2LnkY9a0pJPThVPj02fEM9duw6PYpWUz2ByE09
85lLPUYnSz1FAEM9uNFIPQXuTD32Jko9cThKPR/DSz1qxFE9fQZGPYnPTj2b+0Y9cVVXPbMo
VT1uwUE9/ylPPScUQT3N9EU9cvE9PSBaWT2YfE09tbNSPfveVz0wwk89VTFIPaIzQj2lyVg9
XEVYPZ8vUD1F/k496rlVPbekST11gT093rM8Pel1XD2TsEc9WhZMPcXgSD0PmD098U5JPe62
ST2GRkA9YctOPevaST2Cgkk9K31lPVtwST2R9EQ9+MJSPcjfOj08O1g9dKdaPRA0RT0ruE09
ATlkPePZTz1qUEk9v6BEPc60Vj2RkVA9K61PPcCVVj2Bo1M9nIpVPd8fVT0fhU89my5OPRlU
UT3Y91I90EBYPVFAQT0sYV49hppfPSHtRD3tQ1o9bwVVPY7BUD3O91U9kBRDPdK6QT2zpl09
qIpqPWUjUD2aimI9fURdPdemZj02pUQ9faNHPdDBTj30z2A9DblSPa3+PT1bI0w9YqxAPQ6/
UD0PwUw91cFVPQOoVj1PFk89YjRIPUn8TD3DRkk9FZBPPTtkTz19xUw9sj9iPfpoSz3iYUs9
tkdCPZ/WVD0mpk89pjtOPXR+XT02slY9i2VRPZMqVD0/3V093PxUPVqFaT1W2F09gElTPSG4
Tj1HYVE94WFWPS+Bcj04QFM9FFlXPX7dbD2ErV89HxplPYzFXz1mWz89gMFOPUneTT0sKmo9
KWZ2PXHYUD0nslc9uM1MPZP8Uz2w5m49cBVYPUZAXT0d4Wc9o8tHPQJEXT2q0lw9yT1IPYgs
aT0vpFA9cNZkParLVD1Eblc9ZrRgPQmgRz3RSWM9Zx1WPVi0WD0cwWE9R51RPeD2Sz1XaFM9
HS9gPRJ6Yj0E/VY9m1lTPYONUz0XJmg9sY9WPf8UWD0rV1I9AyBePbaNRz0Y9249g2lCPeqb
Wz0oYlE9pm5jPTH9Yj0aX0o9yfJaPXNCaz0rJ2g9WY9YPYw9Vz3ke109GUJaPcigYD0hVmc9
xpxQPQg5YD2hc149u8VVPVglYD2XXGQ98Gx1PbMZZj3+yFw9ZMVaPSyEVD0kRGc92G5fPSA1
ZD28T089aDRkPSUJWj1IKFo9ZqpePXyZXD06M2E9TbZRPVBDaj0Pj2M9dnJiPZsWVj1DC2A9
VO9cPYSmZj2h9149hYBhPfnOXz0452c9k/FuPb05aj1P6Fs9VtNsPQuSXz28r2k9pwZmPR/Z
YT2E7Vc9UAllPfS0YD3dF2Q95MZEPZQJZT0w1ls9br1gPXz/VD3vxHU9yfpoPWsZYz09+GA9
nqdmPd2HSz0XBF09LuJnPWk8aj0/M2g9MBxlPZToXT3DCFQ99VxrPUDDaz0A52w9hSpXPS4R
WT0HS1g92750PRYJZD0QkV89xpRPPXSpYT0rVXQ9ZNBjPT16Xj26qF89RqNbPTkqZz0L63Q9
ljZoPZKSaT1b92g948pjPREuVD1Z7Fk9nLRfPav6aj052109RvlXPVUvVz0zPWU9X5dbPWic
Vz0lwHw9DyNePcwFZj2aTWY9wRVnPeMgYj1oVnQ92q5aPbcjZj1zvmM92aFWPQBWbj3GRmo9
yBdnPaJqZz26IWg9ivxrPe2tTD2XUXA94TtzPRAybz1s4Vw9hBdiPbyCWj1MEHA9fiRcPYQP
ZT0T+U89iQxpPRjgYj2F2Vg9EVZhPX75bz1ivGQ9aMpnPVNMZT3++Gk9y2JuPbjcZj3vL2Y9
/PBpPQ+hbz2mJ2k92HpoPULNZj20lXk9LXNiPXrIYT1/5mY9tzdkPaDIaj0fzlw9sW9xPSY/
aT1eXmY9FXdjPaFDaT2AYHY9RRFiPexncz0TmnE9uel6Pa44XD3eWmM9oJdlPVR2cD1AXmc9
AxNsPQv9aD3ignU9q3ZqPVFCXz2b12o93WhlPQAMfD0f5HE97UJiPdzTcz2iOm89UDBuPT6x
fj3KC2s96AV2PfTzZj3VZHM9oll3PTKPbT0JHmQ984NsPeSMZj2SZm89HZ9nPafUXD17fVw9
A95XPSMtZz1XKFs9Zr9LPVxaXj12IHA9q/VkPSj0aD1va3c9YW1zPaR0bj2KkXU9EPF0PQrK
Zj3vKnk9lJ1wPailcD021GI9UsNrPcFqeD3vzn89iBxhPfiodz1g73s94qFkPWL8cz1gg2k9
0olgPdEsVj3ennE9AFNnPev9WT1bVXw9wahcPQ6qcD1WhGI95pJfPVkhaT0MpWI9+y5sPX7P
Vz0x9GU9k7FZPUMdYj1cl3E94qRtPZjJdj3N2GU9hoZsPb9KZj3b3XI9u5lsPXR6YT1Hd2E9
y8drPeZHcj0vV1Y94lRxPQdXfD09WW49EWN3PYpZZD3bNGc9f2hsPfEJcT3jkW89iddqPQ6j
aT3mpWY94OB6Pa1DdT0NqHU94a9/PTxhcj0eFFw9tjFtPclyYz2lGVU9cItyPckwcD3/nHo9
XUhkPU96cD2PzV4905RyPY09fj32dGQ9eqptPTwfaT1KwnQ9lCuBPQ+WdD0wsWw9a9BzPek9
cj3Q7Wo9eiRhPQjTXj0eCXg9ppiAPWUggD25nG09fipqPZoYez3NXHI93ENgPe4cdD1ElnE9
MrV8PRmEeD0BMHc9uSxzPeVsZz35pm09jklrPS5Mgj3YTnQ9qihtPQYYdD1zP3s9uIh3PedR
aT2LLmw9pOl8PUd/gD0dCnk9h19lPZ8KgT2VgmU9YM5yPb4ZdD16Tm89/BSCPSN3aj0e1Xs9
BlJ+PTlhdj2YUXk9WdKKPWZXbz3lC2o9U+x0PTJ3gj3KjIQ9DJSDPXMgcz0s6V49SBNoPYyV
bT2MQ4I9/U9qPcN5eD2R9W49bWCHPewXfT2mpmk9kBp1PRCuZD3wqW89luN5PZK1dj2xaWo9
/aJyPacjfT1JhXk9CUt0Pd53cD0SdHc9QaVrPfszcz3OxIQ9zYZ2PW26cj0BI3c9gvltPQRo
ez0o62090i1rPdLHez0Q73o9Iyh7PQwKcD0yGH090yZ2PUppgj2c53I9sbh8PYtPgz25y4M9
ngV/PanZdj0N3X49oh92Paardj3sWHk9LDmHPbO2cD32YXY9AJp5PcXNfT0F8HI9Cuh9PUnP
hT0dt3c906t9PVEIfj2deYU90NV9PewRdz0Pp3w9hPCEPZD2iD1TKoY939BqPSvVeT0LMWM9
SamHPaE7hz3wi3M9+113PV9ihj0VgHw9IQOIPWtZeT3qR4I9JdmAPaSIdz2xonQ9A/h6Pc6Y
cj3wC2093YJ1PX6LYD3KGnk9O1B+PaDwgT1s4no9yTxyPXvYfj29X4Q9I1SCPSq2dD28pmo9
Dr+BPRFcbj3Bg3c9GF5/PYiufD01Zm89XbB6PWQLej3aqoQ9dEZ+PWqHfz1ifn095dSFPRH1
ej1Br3M9NB6CPa0nhD3pMX09Pf57PWWPfT1lkXQ9BMF0PfSVYz2E0oQ9Sjt6PS1vdT1BQHY9
n4Z4PYAdgj3s3XY9tE9/Pfdyfz16R4M9LlJ3PZROhz2BCHE9zq1+PVCZhD2HGIA9I92BPXTi
ez3/jIE9eLd2PR1DfD0Nynw9ihl9PWdrdz1Imns9STJ5PXRphT0pIoM9KAuBPRbTdz3oSoU9
dW+BPf0ZeD0hfmE9cxSAPRQOhj0au4E93FNxPQbmgD14kHc93S57PSXrej24MX890X5sPcis
iD34RIM9t6aBPUH4gD170oA9Hw6BPSRNej1zWH89RJF9PWphhj1Al4I9ePSCPTIgfT3EQXo9
gJd6PeWbgT0PP4k9nwKJPeK3gj2/Un09H6aDPQ8ncj3Zs4c92O5gPaL1aT2eNXs9PMWFPTHG
ZD2384U9Bdl8PUfMgj0iYXY9F1yIPW8ldj1kt4I9wx+APafKej17BHQ97N12Pexgdj1hs4I9
yg6FPdniez0Tjoc9BHyCPZSCgD1EGnk9QwOGPbJjgj1N2Yk9KZiHPXrofj3fL3w9iAeBPYlO
jD1DBXU9X82DPS8ZdD3/bXo9V9eHPVITij1Pi4s95ReEPWu3fT3gFHg9WcV/PdqDfj0zC4Q9
XcF/PQNacT1IQ4Y9+tiEPdo8ez0jpYY9hSuEPaDngj3x8ns9WVWNPSSXhz2ZwXw9y9GDPRkk
hT0gyX09xetvPfuUgD0ikHs9fiR9PbYyhD19AHQ9ofOKPRAOhT1IMnw9nBKHPQVFej1tL4w9
ng2GPdEtej0B9IQ991qFPTwoiD0II4o9SWCNPbKTgj3mdYY9ZZmIPZ4JhT1/oYM9ZcmEPXXl
dj2wxoc94PCIPYg1eD2rtng90J+BPTxieT0zEIs9AgeMPbLuhz0P1X09Y9OFPcK7dD3sQnE9
uJuLPTrcfz2+eIE9/2V9PeXljT1etoY9goOEPTk9hD0UeoI9I9d9PfFNiT1MN4k9Y5SBPYmc
gT1p44U9C1GAPaotij2ho4M9Mul9PcV0hT1fVoQ9QZKCPREXhj1XYIU9FVCPPepbgj2DwoI9
EW2CPRjzfD3MZIE9tFWAPSimdz28qIM9IaGHPUNuhz3cK4M9S5qDPVILhT27Voc9JbWHPQhr
iD2qL4o9cLmFPQiieT338Yk9bJV+PQpThT0ajXs9/VCDPfqSiD1OVIM9xxGMPTj1gj0qi409
WpWIPSMbij21WYU9DjyIPRWGcj0R+os9mXJ0PTP+gD3K5G49lTqFPfvheT32q4k9tuxvPTEc
fD2NgoY9G6t1PRomhz1e5409Jx2GPUXGiD0SXoY9wJ+KPXfQiT27X4k95RiEPUFigj0QMIc9
5Y+MPX50jT3gb4M9UoCEPYH1fz003ok9YRmNPVULij1dQ4E9FteGPQOUhz0NOYY9O1uJPWix
gz2kB4w91+x5PcB4hj0Ru4Y9WAqAPVeggz30MIQ9DmmIPSwKiz1AOIc9nq2IPeIxjj0Ls4c9
OcCEPSnzjz2ozYA9g+qAPQiMjD3EgYU9WOOIPdJigz2USIc9JQiJPaxpkD377nk9v0WFPYPy
gz03IoE9G7CIPc6xfz2bp4I96ieEPUo+ij27p4M9SR2HPatQhz1HiIo9+tiEPSXVhj0Gq4g9
XIyCPRIqhj3a/o09LgqHPfcchz2mVYI95MqCPaymhz2ZQXc98jp+Pdrzgj0LLIo9qnKKPVmw
gT0fQYM9D9iMPYdegD2/Aos91faKPZsRgj1A9YA9UwWGPVoPfj1hMYA92JeGPZo0gz15OIk9
cbuFPZy2ij3fS4o9Nn+LPcqdjT21h4k9uT+FPYYlgz33soQ9hCCDPf47gz2G3Is98CaGPThe
jD0GRIA9QZSIPQMRiD25Yok9IEKJPUlAiD3kf4I93rOOPSxZhz0vvIk99ZOFPYd4gj2Fqo09
Cw6GPQE2fj3y1Ig9l7uCPW4NiD3uPJA92SOJPc+2hj0kpZM9OsyEPcOsgz12j4899dSFPZPf
iT0Eg4g9YCSBPT07hD19IHw9S+KFPXVqiT3IEI49sgN/PTvmhT37c5E9AtmLPdZIjT2UOIQ9
tE6JPYl3gj2wRYE92VSJPaUYiD1ChYg9QpOEPetwjj1+04M9HiWGPQgSjD2h9Iw9DCyHPaaH
gj0aoIk9yOSAPQCGkz3Tsoc9IfaNPTU9iz35Uoc9g1+OPUgxgT1HSoU9J1uHPUxljz0/poI9
Pdt+PQVEhz0s6Ic96C+VPV3hjD1NsYY9MT2IPXiHhD3Kx4w9D1+NPfDHfD1hH4U9BuWJPXV1
bD3Jy389bAiPPUlIkT1byog9RauJPVJLjj2eD4I9JWqCPUFMiz03IYQ9AQqKPbQEiD2fmYc9
7HiNPbgWhz2w8Yw92PGIPabNcj3fVJM9vaaMPYtGhj3ahX09Y3mKPYHwjj2Hn4o9sZqEPXPJ
jT1Z1489nAKTPTZVkD1G2ow9KhSUPW1cjj0vPIQ9/piTPUufiz2e/Ys9J4WMPXicij3NepE9
XqaIPZPXhD1hK4s9ybmGPV58gT3tGY89MkSHPUOOjD2wpI89kXyKPaSIhj39s4s9mVKHPVwK
jz0zKIk9auKLPcCNgT2Qpo49cg+MPVlhgz1/6YY9j6SOPXfGkz39t5A94wKPPd2fkz0StZM9
1AWYPRLejT2LfIs9rkiUPWLUiT14QIQ91m+KPXGnjD2baZA9YziIPc2ChD1Z3oM933qMPZ6n
lj1Jl4o9HPuQPT61hT3yhJQ9vY2FPUAyjD2vP4k9WMeJPRaojD2mtIY9k82JPdHqfT34wYY9
KnuUPZnWjD131IU9nMKPPb1cjz3CC5A9WBOKPWppkj1cmoo9VPaPPSj2iz3JaIk93ZSHPbA9
jD3cx4Y9M2GLPaepiD1oa5M9GLGEPWG/iz3Bho09HHqLPdX0gj1zfoY9gESHPc0Xij3rkIc9
cISNPXBFhj3pRIc9RWKJPRrtjT3FYoE9kEGKPe6rez2ZFog906yQPc0tjT0owIs94Y+JPbrw
iD1flo49oF6IPa6ghj3WV5M9WTaLPXB6lz0AcIw94YGOPXprfT02FpE9TweQPXCClD0i9449
MGqNPbjFjD1keZM9yLWGPdV+hz362Yo94ViUPUs0ij2+EYc9wBiVPfxDjT1+o5A98IeLPabC
iz1ppZM9wVSFPaMViT37UI49co2FPUQIjz2gH4E9D8WIPboEiz2LXJE9O1eNPcJZiz2jf4g9
TROMPYBIkT1VHYo9XcCFPXR3jj2ENYw93aaSPWy8iD0ZIY09Q0eTPTH/iz2ylpI9HXGEPWmP
iz2RUpA9qJGPPel3hz3PtIk9B96NPQdUlD3754s9xJaKPTPxlT3z74k9bJOLPQ3GjD2KNY89
3r+MPYYolT0OaZA9LK6KPQmSkD3cj5A9aD2LPf9Yjz0Br449oTCIPew8lD0wa4U9wRqUPVG7
iz2nUIo9gyOVPRzhjj13Noc9JYqUPa51jz2acok9EsWNPbfsjD0064g9ukOEPY+DiD0Ui5o9
NxmJPZD/jD0WWo898DKNPRvyiT1dOYM9aUyWPWixkD3b9Zs9MMOMPfzgkD3IOI89C7qUPbnb
lD2GIow9bQmUPW1Diz2ITJA9/zCGPfKPiT0MWIs9gEqTPczOhT1VR449lRKKPXjMkD1vvIk9
o5+KPWLTiD1qIpM9ZhKaPY6wjD1geJY94yWaPXAQjj0Mx4g9W/mMPVkPkT2ujZE9nl2PPVpW
mT2dw449MqSTPf3hkD1ziIo9LmCMParTjj1+AY49oOeXPXqfkT3jD5o9DYqNPa1+kD2nXpc9
44eUPckUjz11CpM9qUaKPRSekT3gTpI9GeqTPcEJkT1A5oo98iaQPRr/jD3TeJY9XsiRPUX7
kT3RXZI9ieeIPQuQjj2bPIw9mUyWPRDJlD3r15A9kHWVPaHNjj1bOpE9uYGQPT5NkD2aJo89
1WiTPdWxkj12UIs9lWmPPZ0Dkz1eTpo9KjiaPRZAlj1DRZc9ZQySPTDKkD1FtZI9+biJPSQE
kj0obJM9yUKaPWXnjD35hpc9H1OPPXhFkT3icZU98GKVPVnpkz2ETJI9XpWUPR0Tkz2nY5U9
Ze2LPfsFlD1I25E9UNeLPXrKkD2BkZM9tVmVPaT4lD3AvpM94S2JPU9Vkz3WYJM9VQyVPS1W
kT2pXpQ9xreTPVSZjj1Cw449h0WVPRDvlD19KJc9RBuQPVJKkz2eSZ49tQeRPaowjz1XNZM9
2v6IPeH8jj1/GqE9oJGUPYaDnD0WkZk9cVCPPfZ5lT0vU5o9JqqUPTvJjj0IbJE9aySRPc+Z
kD2SXpU9maqbPVbSkj1AOYs9lcmUPTrAmz2VaI490BidPZIPij1z/Ys9TH+UPdifkj1wmZU9
AXSaPUFQmD3ELJI9wVqSPVBMkz06EpI9Ul+bPbyIlD0LIJg9VR2SPXAqmj3gQJg94GCVPTEc
mj00iY89iDWPPf1OjD3bx449utGaPRBilj1WfJI9HAKOPZyWiz2cdY89C8ubPTiPmT2p55E9
+bmePW1zkz1/aJc9PSCdPVDCmj07kY49Z76VPQyAlj1WopU9meyYPYAxmD2vyZM9nzOSPcLY
lD3hJZQ9ug+OPS4ElD06gpg9f+eUPRU4mT0f2KA9RCiOPcH9jj03pJI9Va6YPbT0mT3M/ZM9
fSOPPaJDkT26c5M9UuChPUzHlz0VI5Y92g6PPbRtmD0poZI9pFiUPdRGjz2s+5A9JpGSPfRy
kz0G44o99AiUPcE5mD282ZM9ap+VPbqIlD0gqpc9MR2TPcNwkT0a9pE9k86RPcO4lD3jZJY9
iraPPca2mj3pzpQ9ZwGXPXs1mj1L3JI9U92XPQaRmD3joZM9DPqUPT1flT1DhpM9XsKYPWIB
nj1z+JU9ryWZPU4HmD3wV5Q96N2dPYZJnz2PupU9K3mbPcgKlT3kCpE9TG+ZPTZOlT3Rm5Q9
Hc2ZPbhTmT1Srp09C52XPf7LkT0ZhZg93MmdPTSmkT1VGJQ9GUidPbTimz0S+Zg9l3afPXlY
lD1CQJI97ueLPSjenD2o6Zc9okaPPSrsmT1vdZU9t5OWPXHajj3TBJo9RWyWPdRBmj1V+5Q9
qFmdPTgwmz1iqI49MUGMPR4HmT3zUZs9tayNPSsEkT0DNJc9m0iXPeUbkj1mdpc9taeTPa6P
nj1CkZk9jxaVPZiLnj1repw9a8GePV3HnD0oNZU9EYqZPZTOlz2X1JY9GveTPWDNlT32s5o9
/F6WPe6Bmz0+jpQ9jxWWPT4Mlz3O+JY9PVuePbhbkj2/JJk9VJ6ZPWljlj2j8ZY97EOYPaOX
jz3OA5s9/+6YPZe4mz0PrpQ9IPyaPSUPmT0V6pc9qPKSPfKZnj2xj5Y9xQeaPVcjlj0Huoo9
NvKSPdNZmj0o2JA9sSaWPbnrmD0YcZo9k4qZPaoTjj1RBZE9tjqXPR3wmD1YjpI9keeaPcN/
mD18N5U94k2UPUtnnD0xypk9VySVPWOwlj0Zb5Q9njqVPQRFlD3Fd6E94ZebPR4WlD1PqpQ9
OW2ZPUo4kj1Eq5s9TfOYPZ3Flj2Uk5A9LTeTPWd5lz2Q85w9iyuRPZ99kj28lJY9uCCQPTMO
kT32TZU90hyXPRLIkT12FJE9Oz+ZPTy8mT1iM6I9E8+QPdhYlz29VJg9heSePVTsmD0dOZ49
wPWSPZ71mD3BG5w9kGKiPW2HkT1x85M91caePesZnT0+Tpc9ZYORPR2XkD3G/ZQ9AfGWPSgk
nD2IH5o9+w2UPf6mnD1DopI9uFSRPd4ImT28C5c9ZweaPRodoT1Z3p89PHiaPTudlz2JH5U9
KW+ZPUWMmz16opg9mciePVdEnD2S6Jk98FmhPfEBkz1RRJg9g1WSPQnqlj1/gpk9YNuTPT3B
mz1205o9RMuZPTzOkj0ThJE9F0qTPXKWlz18KJw9Ir6TPb8vnT2qt489JpeQPVm5lz1Vp549
eguYPWIclD2hoIw9jFmYPco/nj0php09ZN6WPa0blD2OwpM94IKWPa6unD2LRJQ92r2OPU/r
mD3d0pg9k/KbPbGUjz1Ewpo9oXGTPdW1nj05i549U3GZPePunD2PFJg9/ziePRz7mD1CzY89
wauhPST3mD1qcZQ9tm+UPfILlT118Zg9POKWPbRjmz02sps963+WPYqdlz0uMZU90KqgPW9y
jj3wfps9spyZPQ3kkz1pAJI9nkWUPT+5nD10C5I9UCGYPUtKmT1Nd5k9/9mUPTUxnj1EUpc9
HpidPdqOmj2Lz5I9rcOUPT4goD1ep509OlqaPW1imj3kdJA94imkPbiOoD3Ax5o9RXqaPYYj
oD2//pM9srGePX2Ymj3SNp49nCeZPYCMnj24NZ09DbicPSmYlD2JN6M9MaOlPeEAmT1t8Zo9
wfKYPVDEnj2vZZg9glyYPRBWpD2eHZQ9WKWOPWQilD13MZs9ykOYPb/9nT2Sx509ctSZPZTd
mz28QqE9JHKWPWwpmT1MF5I915CaPf4tmj06ZKA9tmGXPWo7oj1Teps9YGmjPW2nlz0fYpc9
qRySPUNdoT0nZ5w9u2+bPfjloD0P1JM9HIyRPcFHmT1aIJ4945iYPZ6Loj1ncqA9+1eVPc5H
nD0NdZY9clKePZnaoz1Ropc9DJyZPVMAqD1NA6A9ybuTPYbZlj3IbZM9JaanPfdMmT06eZs9
F96ePTjjoj1BT5s9/ZugPc6xnz1pO509Zq6ZPdhRnj29wKI9vs2dPebJjz3Dyp89clSUPds9
oT12lqA9VzKdPSBvoD10N5g9sFWZPS2fnT2S9KA9AVGWPR3Smz1Mlpk9YP6cPdPKnz1XRKA9
FkSePXNxlj0IK5I9ofudPSotnz0ru5U9DA2bPWrJlz2f9Jw979acPVIBmT1SZpo9dLKjPbSd
lz0iSZs9lRWYPfIqnz39M5U9UIyVPZtHnD2ToJQ9FRijPf6TmT1vgKU9oFaTPSkYoD3MA6I9
2AOfPa2wpj0V7p09ZfSiPZdvmj2y6Js97kSfPRyboD2cWp092MyXPZGgnD37BJc9ghGaPT9O
nD2Nx6M9gu6fPfTGkz0quaA9/OKhPUfllT3sOqk9dwmgPeOMlj3fj5k9d5mZPVthpj2Pq5s9
8qaTPSHlpD3uX6M9HJmgPQvaoz0nL5U98lSiPd5Wlz0uR589PoGiPZDgmD2NCZU9WC2aPbBy
mj2Dzp493v+aPSnimz2bUZk9LOGcPVwWoz3PEqE9IMygPfeOnD0cU6A9LPqfPYQGnj0oY549
vJ2dPdSkmD0bwJs9r0GWPXNxnz0wsZg9RBKjPRWzmz2ldZk9cZafPZgyoD3PqJk9jMedPTyw
qj09I5g9SNifPfjbnj0ZPZk9TYGnPT8ZnD0A0p09JVicPYsCmD1iDJs9cyybPc+Epz2Cz549
/TaYPQD1nD0m9p49/QicPc3Kmz3WaKE9piqlPdDnoD3lbZY9RlqhPdEtkz3qL589MNGePSY/
nz1MfZ89KC6XPXMPqT1xQZM9aY+iPekUnT1akKE9NFefPZKnkT3zKqE9UXObPU79nz341aQ9
puikPUhkmT1TxqM9PqyjPTITrj0JgKE9d/yfPSJ/oT01o6Q9z2WoPUEaqD0ILKE9HuCaPVCb
nT3Khp09GBGdPS+flT1EUJo98DuaPRQ9lT0SCpg98FagPXEFlD03iKM90wGcPY4qpT2I6aU9
uBKiPTaPmz0pGZk9zOuYPVi3oD38zZo9cjmfPbYUoz071qo965idPQDEnz3dDaI93PGfPapL
mj1w7KI98xOePQOToT2kiqA9NZqgPfjEpj0b9589rTyjPfA9mj3AjJk9GJycPW0Ymz2U+Zo9
6dydPSm5kD2U/6M98T6cPYaemj0JYpk9laigPZWupT0QY6Y9QHeiPQtjpT3MQ6g9B4enPV3z
oj2Cn5s93eafPfndlD33bp09f76jPcflpD2tWJM9186fPcXimj1TKZg929yVPUGQlD0n+aM9
j4OfPYB/oz2BIZs9UaOePfmymD1tMqA9VAyiPSycpz39XKM9s2KfPdcknj3sy5097jObPavk
pz0YpZs9EjyfPQMRoD2ZjZ89zTmjPUjxnD3ySKI9Q4OaPb6Snz3msKM95VOfPQMWmz1Sy5s9
Hj2hPVlmpD1gs6A9P3GePQUVnD1m9KE9An+oPW8eoj0r2aM9cE+bPbSJpT1Ltag9YISdPf2G
mz1G5pg9CbOSPQfllT0Rv5s9mzeqPVPuoT2cSpw9Ud2hPQujqD2bF6Q9IQifPduYnj3Mlps9
boycPdMLoD17lqU9FRafPYVrnj0ERZw9wg2jPavKoT0IBZw9QOeePU5boz3o2p09R8+lPY9r
oj146J896SCcPSZcoD0+y5s9wBmqPeARpT11C5o9CP6hPfPFoT3246A9VTqnPayNoj3TVqU9
RdWdPctZlD24eKU9JJqZPZy1nz12mKU9r62kPVQppT3XHaQ9eWyhPdVZoj2iNJ89HqSfPW6g
nT3tapo9AR6cPeZhqT1X1qA9wN6jPQPXoD2AcKA9A1CZPcZ3oz1aCKE9tQmmPUYVmz2uMpw9
cTeePUjTnj3Roas9L6ecPYhFnj1QLqA9M+GhPXSjmz2Om6E9rzWnPSPzmT3XPZo9/FCqPYGn
mT17hJ49/PmfPZSsmT21zqY9zHKjPSxGoT3h6qM9BtWePRLrnT3grZo9JXyrPZrboj3oqas9
0KydPTGgoj0oqZs9Tz6cPZ1eqz3za5s9S9CkPbiQoj32AqA9+86bPc1UpD223Ko9+p+iPY6z
qj36Eao9wZOcPRUiqj3Wxqg9gqmePbcWqD3LZJ89Wy2kPdkVoD2Unqc9UsafPW1ZpD3reqY9
QZKhPaAhqT2pkKU9WnqjPXykoD3PXKE9acOcPfMboD2plK09dXGePVpmoj2RLaE9ku2nPSZO
nT3NDKU9r/+gPal0oT1dl6o9JmmePVX+nj0zLZ89SNebPZfinz2FO6o9IBmtPXojpT1Z3pg9
ieekPVctoD3jMKU9dMuZPTC6pj0MDag9yQ6gPeXwoz3jUaY9gCCwPcYBqj20SaY9YkCjPVrk
oj281KI9ReWePZpIpz0bOKE9pGenPU+dnT1jBZs98IafPXxjpT2f8qI9DQqkPZU6oD3px5o9
NA+YPfWCpz3ALqM9n8KkPf8JpT2s5aY9vqKlPRgWoD1QWaU951ihPbFrqT1ejJ89QeSkPTdw
pj2p/aQ9q6uiPS2toD0cS6I9Pb2nPREWpj1AWqE91mulPQYtnz2uUrA9/VabPS3urD21z5w9
FEmkPQb9nT1qsKM9BcifPfhSpD3l9J09T6ufPWbqoj3lG6k9Q56gPSCIoj2uKag9xfelPdUz
pj2lRaI9ZQqnPUSQoT1nE6w9nfaxPUlhpz395J09auekPUcrpT2AYqU953+tPcLWqj19i6M9
PiKqPcfAoT3r3KA9faqbPX+0oz2Qs6I99u6iPYthnj1Pjac9sdGePe1toT2LTqY9Q6enPZJn
qD1dcKI9XxmiPXZEoT08+Jo9joCmPVeWqD3NDqk9bd2mPaiUpT2kkqU9lAafPWZspz2FPak9
niqwPdZZoD37m6o9Y4yiPZSCoj2Lvp89LL6tPefBqT02taE9fNCjPQlSoz3msKs9RImyPdtd
nT2MfKI9uuSqPTMUnj3yAqg9NYmiPfUUpj1OKKY9iMSmPdmbqz12+aI99pmmPTVBnj3zPKU9
poGsPRoQoj37Tqc9p8KiPQCzrD2xNaM9sViXPVoinz2FrKQ9hSWiPYIxoz3kt6c93fSjPZlx
qz3ZJqU9Q3mqPe19oD1eZaI9Bh6oPe6iqT3NpKQ9mkSqPU4xmT3wDZs9Bh2nPQEBnz0mI6Y9
nm2kPbX8oz1xh6k9OuikPcbaqD36uqQ9n32nPQ5Ioj3VRaY9BJqjPbqtnT3XYaw9e3mfPS0P
tD1mzps9SoWhPQQ7pz1B86s9kgymPWYLpT2byqo9wE+mPRzmoz3/DKE9gVOsPaC0nz1MbqU9
/bmpPRN4nz0nQqs91OydPajnoD2/86Y9qLCqPdLqpj0JDqk9YsClPbvbpD3Z4qI9ADapPVvs
oD2mdqs9hkumPUkhoz01SKQ9sZemPfFtqj1YCaQ9As+lPSzFpD36k6M90jCiPcqRqj1uwqc9
pa2lPbCJqT0HgqU9E2SoPQ0Drj1266Q9q7SgPcqMqD0bz6s9Q5KrPe/aoj0A+qI9DLOoPWpO
pD0RQLA9bVidPZ0wpT2V46M9o8+mPSNHpD2I5as9dsGjPQ0/qz2pxqk9lO6kPePbqD2p/6s9
IOioPY9RqD2RIZ89MISnPZrMpT2JD5o9kL2gPZLznj3VKqQ9ixatPQmtqD0hiKc9tkamPSpX
oT0fNaw9utGhPVzBpz2tpaQ9RSa0PXD+qj28jqw9fNWtPST8pj3rDao9l8ajPS8jqT16O6w9
G7CjPTXqtT0FNqU9e66pPWOUoD2PsZo9wg6gPfGeqD29q6g9sn+iPUCLpD33I6k94wunPUhM
oj3bY6I9creyPZSdrz05IZw9ktCjPTEipj3o1q49Ud+uPXP7nj3X5p89/TqiPfXvpT0tnKg9
3FywPbEnpz0YBKE9nuSgPchLrD38QK09osCmPUu4rT13gKw9WoKrPSK9qT2yKqY9ZzKrPVVF
qz0SI6Y9mDiiPYViqT2fBKY9TByiPZolpD17cKc9xMihPWC9qj1kD589vyWuPRB2rj0jmKY9
BUijPWoHpj2A9K09hbGmPdc2rT0+YLE9WnihPYfPnj0Rqag9UrKtPVQ8rj02haw9tb+mPeTO
pT04TKs9sa2qPQKZrj3l5ak9hX2lPSHirD1hXas9RwerPdkdqz1uKqo9zQuwPXefqj2inak9
tmekPe/vrD28cLY9zSezPRJZqT1Ara090LanPW/Npj2nE7A9DcGrPX3CsT3jxac9GRGiPZV/
oz15iKo9K3iwPai9qj3tGLQ9NXynPTnNpj1lYqU9J1uwPVe1rz2swao9KVezPUnRoz2sEq49
s3GmPYnJoD3vC6Q9Q+emPfk3rD3Wsa89x4+qPQvZoj2PD6U9pX2kPRmAqj2b0rM97fKjPQlJ
pz0amqc9P9CpPSgeqT3OS6c9DjWuPQ8cqD1Jbq09Qa2oPeg2pT2G3qM9+sCoPbYarj0na7A9
NbCfPVOypj0ts6k9XjSpPfJLpj0APKw9buqmPaO3rT2w+609TXurPVYJpz1he6g9NTauPQpo
oT2c0q09HX6mPf1VqD18Cq49aJm0PUs4qD0p9aU9ciSqPYGhpj1hzK09h7qqPYmvrj0fSa89
fu6gPU1PrT1uSrE9s0mqPSWFrT3QO7M9Nm+oPfYbqz0ug689nseoPVSIrT1TjbQ9PSesPUrM
pz1S9ac9o/6vPS0SrD3T/6091n20PeCDoD0Pyak9//+pPeVnpT2Nxqk9NgipPRjcqz067aY9
08inPYZJpz1ecbI9oimlPRrhoD3zQa09GuWlPSn4qD0Ao609zpGrPSCerj2kS6k9TCeqPYzW
pz3Kiaw9+46rPXFEqj1wv6U9g9ihPVp2pj1fE6897uOrPUdOrz3MDLQ9lHasPR0Hoj0OHa49
biusPTOurj2bnq09D2OqPZuZrD3RcqM9V5SlPZL1qT3W4Kk9rgSqPRsKrD1E4qo98x+mPZjN
pj2uf7I9G5ezPYAHtj3omKo9ITKzPU2YqT2ucbY9V7mvPULooT3Iy6g9VIawPULlsT0pZ609
6TCsPXXnqz2Hpa89PCKlPRoRrj0Fuq89Vyu0PU6ppz39UKw9j7OsPTSpqz21pq09vZO6PSnX
qT02r649k2WzPe5PrD1wk7E92iqgPV9MrT1s9rU9/7SvPah/rz1tlrI9i7KpPRZFsT2QGaI9
poCnPQgFqj3QhLE9HX6uPRuZtD1DQ689byi0PQGysT2nja09NrOzPZm1qz1SOK49RKKrPTwJ
pT363qo9XfytPeF0pD2dSKU9hK2tPf3Zrz0Xbag9JmyqPUu6sT3MoLE9weusPaESsz2DHrM9
J0CvPXcvqT1A9689ZMawPTj0sj1C/6g9yp+rPaa8sT1H46U9/OigPUF8pD3FQ7Q9XuCrPdT+
qz38+a09KV2wPa8Btj1rSqw9utqsPbfVpz3MVak9nNCvPVMVpz3tV7M92uWzPXdkpj0Bjqc9
xoSrPeQTqz27q6o9nSCxPd2/tD3FT6w93nOoPUNZqT26PKM9sf2yPbnHqD24zq49+IOwPRgO
qz3dJqI9Qw+rPYverj3plak98J+qPbg1rj311bU9Xj60Pd/IrD2R5Kw9112xPXn/qz1GSK89
cfGlPXXgrz3SvK09zuSoPd2BqD3Cvqs9D4WzPXbUqD2sPqQ9IJikPardsD1Us649hwOzPS/h
qT3nzrE9NbSoPYsYqz1rXKs9fdu2PVZ6tT1INqk9Rj+oPfeRqj0Fna89EcO0PS8erT2sxKA9
pj+qPUmptj2e8bM9KlamPcMcqT3Q6q49jXKvPVTFrD1Xn6w9LQOvPQk1qT25XqU95GWkPd6Y
tD2XrLA9tg+rPdFOtz1oe6c9NzipPT38sT2c5qg9x8upPYriqD0vCas9MQKwPW+hrz0cFak9
13qrPah2sT0Lfq49LGyvPY0prT3Yub49lIKwPS2DsD288Ks9aUGxPduMsz3QiKQ9jv2qPT/U
pT0/2qw9FsusPcH3qD38F6w9HDq0PUVEqz1hDq89aVCmPRL+qz0kNaQ9BuawPUU5tz12U6k9
5+ymPRvpsD0ojaI9hGOvPXb0sD0Fl7Q94bmrPfAvsj2zmK4942OsPRaBpT2PRLE9UT+sPTtD
rD103bA9n4yqPT5Qsz3V2qs91Sm0PcGRsz0ourM9fTutPexbvD0Zvq09mZayPVjLsD36a6k9
jFG1PQ10sT1Mm7Q9BL2pPQ6Opz1FRa89Vv2yPVsxqj1Diaw9qV20PUHkrj2VwKQ9DDi1PR0k
sT07rq89CgivPQG4rD1cObI9o7OsPZ4zqz2ZEKs9ZP6qPY5xpD1BhKc92P+0PQQUqz1umrM9
LPWsPewhsz2UVao9UXyyPbXasD06ibE9HR+wPTgSrz13s649FpGrPa2arT3UK7A9fJuyPSQn
rj1ky6o9En2xPZXzpz0g57E9BbSuPec2rT2iMao9EVauPZ1msj21f6k96a+yPZJJrT1vnqg9
/uWzPYuNrz26r609VAqpPdJYrz3dJ6s94c+yPXFMrz0xf6Q9f1+rPRenpT3GcLc941euPdeN
sz3dwLM9kaGxPakDqD1Swrg9gBy0PfqUsD0luaY9Gd+xPe+5qD179LM9eNWrPYzQtj0mwqs9
51OxPaLSsj1CN6U9hLyxPVYUsT1mtbI9F1qsPQUBtT1NkKc9NoGnPfN/pD0p8qk9m3urPcHG
sj1P17U9pVaoPVd5rT3qrKc9ESqqPZ4DtD18+as98Yu9PXPxuT2C2rI9RVKtPYmprj1pA7Y9
yLSxPRnMtD3u8a49BtGwPa6mtD0bcbI9006xPV4jsT2jmbc9+923PZdvsz0eU6o9FjCuPf9t
sj3+8LI9h/2zPTGisT3ZYq09AwSwPVr6tj2AT649qXOwPTFZrj2uXbE9AmarPXsMqD0ZBLY9
OTa0PSCurz1chrc9+B+yPX5AtT1b6Lc931+wPXAAtD1A6bI9NZurPZqQpT3P2KQ9QYKsPZ4k
tD13gq89t3q0PdpRrT1yO6g9zPOvPRBGtD0sX6Y9yo60PYsDsD2jf6o964yqPfyDrT0q9a89
x2OwPQ==</AssayYData></Step><Step><CommonData><SampleLocation>4</SampleLocation><SampleID></SampleID><SampleGroup></SampleGroup><SampleInfo></SampleInfo><SampleRow>D</SampleRow><SamplePlate>1</SamplePlate><WellType>WASH</WellType><Concentration>-1</Concentration><ConcentrationUnits>µg/ml</ConcentrationUnits><MolarConcentration>-1</MolarConcentration><MolarConcUnits>nM</MolarConcUnits><MolecularWeight>-1</MolecularWeight><Temperature>30</Temperature><StartTime>936583</StartTime><AssayTime>120</AssayTime></CommonData><FlowRate>1000</FlowRate><StepType>BASELINE</StepType><StepName>Baseline</StepName><StepStatus>OK</StepStatus><ActualTime>120.001</ActualTime><CycleTime>0.2</CycleTime><AssayXData Points="600">AMBdRM3MXUSa2V1EZuZdRETzXUQAAF5E3QxeRJoZXkRmJl5EMzNeRBBAXkTuTF5EmlleRHdm
XkQzc15EEIBeRM2MXkSamV5EZqZeRDOzXkQAwF5E3cxeRJrZXkR35l5EM/NeRBAAX0TdDF9E
mhlfRHcmX0QzM19EEEBfRN1MX0SqWV9EZmZfRDNzX0QQgF9E3YxfRJqZX0SHpl9EM7NfRBDA
X0TNzF9EmtlfRIfmX0RE819EEABgRM0MYESqGWBEZiZgRDMzYEQQQGBE3UxgRJpZYER3ZmBE
M3NgRBCAYETNjGBEmplgRIemYEREs2BEAMBgRN3MYESa2WBEd+ZgRDPzYEQAAGFEzQxhRJoZ
YUR3JmFERDNhRBBAYUTNTGFEmllhRHdmYUQzc2FEEIBhRM2MYUSqmWFEZqZhRESzYUQAwGFE
zcxhRJrZYURm5mFERPNhRBAAYkTdDGJEmhliRGYmYkQzM2JEEEBiRM1MYkSqWWJEd2ZiRDNz
YkQAgGJEzYxiRKqZYkRmpmJEM7NiRBDAYkTdzGJEmtliRHfmYkRE82JEEABjRN0MY0SaGWNE
ZiZjREQzY0QQQGNE3UxjRJpZY0R3ZmNERHNjRACAY0TNjGNEmpljRGamY0REs2NEEMBjRM3M
Y0Sa2WNEZuZjRDPzY0QAAGREzQxkRJoZZER3JmREMzNkRBBAZETNTGREqllkRHdmZEREc2RE
EIBkRM2MZESqmWREd6ZkRDOzZEQAwGREzcxkRJrZZERm5mREM/NkRBAAZUTdDGVEmhllRGYm
ZUQzM2VEEEBlRM1MZUSaWWVEZmZlRERzZUQAgGVE3YxlRJqZZUR3pmVEM7NlRBDAZUTNzGVE
mtllRGbmZURE82VEAABmRM0MZkSqGWZEdyZmREQzZkQQQGZE3UxmRJpZZkR3ZmZEM3NmRBCA
ZkTdjGZEmplmRHemZkQzs2ZEAMBmRN3MZkSa2WZEd+ZmRETzZkQQAGdEzQxnRJoZZ0R3JmdE
MzNnRABAZ0TdTGdEmllnRIdmZ0Qzc2dEAIBnRM2MZ0SqmWdEZqZnRESzZ0QAwGdEzcxnRJrZ
Z0R35mdEM/NnRBAAaETNDGhEmhloRHcmaEREM2hEEEBoRM1MaESqWWhEZmZoRERzaEQAgGhE
3YxoRJqZaER3pmhEM7NoRBDAaETNzGhEqtloRGbmaEQz82hEAABpRM0MaUSqGWlEZiZpRDMz
aUQQQGlE3UxpRJpZaURmZmlERHNpRBCAaUTNjGlEqplpRGamaUQzs2lEAMBpRM3MaUSa2WlE
d+ZpRETzaUQQAGpEzQxqRJoZakR3JmpEMzNqRBBAakTdTGpEqllqRGZmakQzc2pEEIBqRM2M
akSqmWpEd6ZqRDOzakQQwGpEzcxqRJrZakR35mpEM/NqRBAAa0TNDGtEmhlrRHcma0QzM2tE
EEBrRM1Ma0SqWWtEZmZrRERza0QAgGtE3YxrRJqZa0R3pmtEM7NrRBDAa0TdzGtEmtlrRGbm
a0RE82tEEABsRN0MbESaGWxEZiZsREQzbEQAQGxEzUxsRKpZbERmZmxEM3NsRBCAbETNjGxE
qplsRHembEQzs2xEAMBsRM3MbESa2WxEZuZsRDPzbEQAAG1E3QxtRKoZbUR3Jm1EMzNtRBBA
bUTNTG1EmlltRGZmbUREc21EAIBtRN2MbUSamW1Ed6ZtRESzbUQAwG1EzcxtRKrZbURm5m1E
M/NtRAAAbkTNDG5EmhluRHcmbkREM25EAEBuRM1MbkSaWW5Ed2ZuRERzbkQAgG5EzYxuRKqZ
bkR3pm5EM7NuRADAbkTdzG5EqtluRHfmbkQz825EAABvRM0Mb0SaGW9EdyZvRDMzb0QQQG9E
zUxvRKpZb0SHZm9ERHNvRACAb0TdjG9EmplvRGamb0Qzs29EEMBvRM3Mb0Sa2W9EZuZvRDPz
b0QQAHBEzQxwRJoZcERmJnBERDNwRABAcETdTHBEmllwRGZmcEREc3BEEIBwRM2McESamXBE
d6ZwRDOzcEQQwHBEzcxwRKrZcERm5nBEM/NwRBAAcUTNDHFEmhlxRHcmcUREM3FEAEBxRN1M
cUSaWXFEd2ZxRDNzcUQQgHFE3YxxRJqZcURmpnFERLNxRBDAcUTNzHFEmtlxRHfmcUQz83FE
AAByRN0MckSaGXJEZiZyRDMzckQQQHJE3UxyRJpZckRmZnJERHNyRBCAckTdjHJEqplyRHem
ckQzs3JEEMByRO7MckSa2XJEZuZyRDPzckQQAHNE3QxzRJoZc0RmJnNEMzNzRBBAc0TdTHNE
qllzRHdmc0Qzc3NEEIBzRM2Mc0SqmXNEd6ZzRDOzc0QAwHNEzcxzRJrZc0Rm5nNEM/NzRAAA
dETdDHREmhl0RGYmdEQzM3REAEB0RM1MdESaWXREd2Z0RDNzdEQQgHREzYx0RJqZdERmpnRE
M7N0RBDAdETdzHREmtl0RGbmdERE83REEAB1RN0MdUSqGXVEdyZ1RDMzdUQQQHVEzUx1RKpZ
dURmZnVEM3N1RACAdUTNjHVEmpl1RHemdUQzs3VEAMB1RN3MdUSa2XVEZuZ1RDPzdUQAAHZE
zQx2RJoZdkRmJnZEMzN2RABAdkTdTHZEmll2RGZmdkQzc3ZEEIB2RM2MdkSqmXZEd6Z2RDOz
dkQAwHZE3cx2RJrZdkRm5nZERPN2RBAAd0TdDHdEmhl3RGYmd0QzM3dEEEB3RN1Md0SqWXdE
d2Z3RERzd0QAgHdEzYx3RJqZd0RmpndERLN3RBDAd0TdzHdEmtl3RHfmd0RE83dEEAB4RM0M
eESaGXhEZiZ4REQzeEQAQHhEzUx4RJpZeERmZnhEM3N4RBCAeETdjHhEmpl4RHemeEQzs3hE
EMB4RN3MeESa2XhEd+Z4RETzeEQQAHlE3Qx5RKoZeUR3JnlEMzN5RBBAeUTdTHlEqll5RHdm
eUQzc3lEEIB5RN2MeUSamXlEZqZ5RESzeUQAwHlEzcx5RJrZeURm5nlERPN5RBAAekTdDHpE
mhl6RHcmekREM3pEEEB6RN1MekSaWXpEd2Z6RDNzekQQgHpE3Yx6RJqZekRmpnpERLN6RBDA
ekTNzHpEmtl6RHfmekRE83pEEAB7RM0Me0SqGXtEdyZ7RDMze0QAQHtEzUx7RJpZe0R3ZntE
M3N7RBCAe0TdjHtEmpl7RHeme0REs3tE</AssayXData><AssayYData Points="600">x0OwPYDktT3jF6g9UhyiPfMorD1h67M9SbCgPUW6qT0gKac9N4+pPTfkoT0Ok6s95rGnPYP9
qT3Sm6E9RQ+dPeLsmD0cEa09WByrPVKnoj0amqc93JqnPcEIpT3zQac98UGfPWO8oT0H7KU9
D1yjPYXLlz1ujZ09kRqZPeCylD2cuJ09x/eiPYrgmz0Mfp898lSbPR2Qmj04oJ093aqgPTrB
oj3iZZc9142fPQp2pD0hq5c9iuGkPa8/nz3U9JY9vLKbPS7olT2G75M9PFSYPVq4lj1ilpo9
tZeTPXeImT0pNJE9g76SPTnzlD1Idps9xKKePaqzmD1zSp097jiXPZ4Imj1x1Zc9pd+bPS/i
kT3Lh5M9tRuVPcZ4nD2KkYg9S5uWPWXbmD3+Io89fU6NPRH6lz3egpE98lCPPcL3mD0p7pY9
KDGWPYAHlD3qnI49nAOYPQvtkT0D/489hbiRPUHIlz1l24w9c0aMPTGIlj2wSo09dkWePTsF
lj2AoJU9INmKPadukT3nnZ89kM+XPdtplD1A/ZU9bfGLPT6ujz3BJZI9nauTPdX+jT2IJ449
CxWOPQyFkD1ZSpM9JNqVPWK7kD2SMpg9cZ+YPRNtjz0Jq5Q9XbmVPR9pkz3B5Io9BYKMPVVV
jD1IjZQ9b0WOPbTdiz3Swo49hmOTPWLskj1SzJk9a9ORPbdYjT2s95Y96qSPPdgTkj0s/Yc9
L/yNPaLYkD3gqIw9eJ6OPfSUkD01sY89sDSSPQwsij1s/Is9neaIPcJRlT1/oJg9y/6OPUdG
iD0iUpA9nVaVPWpxjD0a+ZI9J5WNPdUwkT0dQYg9V12LPfg0jj24JIo9lN6SPeiWjj3yEYw9
Cq2MPY4egz3WMJU9Zd6WPZr4ij0AUIs9hiCSPebAjj1BG489+QSMPTE0kj0Th4A9hE2FPZbM
iT0duIs97KCDPVuGiz3uFIU9LyqNPcMAiD13JZM93I6TPfC/hz0tgoo9I62LPba4hz0oAog9
pWmLPUyqjj0X5Yo9ObiGPQA5hj17JoI9cbaPPQp4ij17x4I9jAp8PQeJiD0UqIg98lSAPSMT
hz2kSYk9fNaMPVlRlT2qc4g9vcGDPb6UiT2XLYU9WsqBPbOahz1EHZA9GWGOPT20gD303oQ9
bJyQPVPpgT3fcIQ9FrWJPWnZjD2p3JM9CuqHPVnoij1wbog9uC+GPTdufD3MtIw9UpuJPZqr
gj31LY09dcKFPSSeiT3geXk9JCKDPdANhT2snoQ9Mqt8PbLEeD1sso89N9GJPeRegT22K489
30+LPY4fhz2/9oQ9kfWDPeP9gj0Ar4c9v+aBPXtzgj2o6Ic9MCmGPYRngD3fj4Q9Uwd9PWGL
iT3OjYo9rliGPXq9jD12How92t6RPYfWhD2GeIY9KVuLPcxwfD2GyIo9jzmMPfrvij3oXIA9
UiaGPfg/iD2YhIU9EbR2PQU9gz1df3w98z+MPfnlij0qSYU9hWd6PVkJgT1AU4Y9aD6APWrx
ij3LOX49CHt8PfywfD1FD4Y9+V6IPTvDiD0JdXQ9Uvl9PS9Jfj20pIw9EuqJPQSzeD1XEYI9
fYuAPZI6fj0sd4I9kmWGPXDGhD0jmIc9kqqBPev2fj2qKX496Ft/Pa8Xhz1VxIk9ATpyPU5O
iT0Sy4Q9T1luPVmxjD0NpYA9FXSAPWI/gT2sxHU9dOt3PTeKhT3ZAIM9G62CPaqncT0LLYM9
ZX+DPdAKgz0avYA99PFvPVcrhT0j8Xk9hDaIPUldfz1vcn49lZ19Pedpgj03xoI9z1p/Paj0
gT0gZo09SU+APaPpdj2494E9NQaCPRJ4gT3Unmo9Hk9/PWJTfD2P9Yc9nKqIPSRMeD20F3c9
ZIiFPU82hT2hcYQ9OLx1PZ4sfT2d43I9YCSAPYrrbD1E1IE964J7PfOgfz1xsnM9z5FtPRVp
gz0R8IA95zh+PSMlfT0C34I9+0F3PajfdD2KX4I9y7Z7PdV0cT3iGoM9uZCDPUTQdz2rt4Y9
f4lvPQUbiD1j/HM9w8FdPdCRgz03HoA9tH+LPdVFbz0sknM9O+WAPUyqaj0wj4E9nTp8PZ5e
gD1KAXk9ca50PRjZfT04Dn09INRwPQmTgT1w54I97IN5PYqndj0TGIA9ZwtwPb4xfT2qEX09
FCN/Pa9ncz3lS3M9EHttPX6Tez05v3M9K2B3PQaOhj3ISXQ9leNcPbMgcD1ua3k9bjWFPTNE
bj17H3o9Z3CAPWD3ej2dO209qYp1PbHZez0wyWM9enl/PZ4Khz0p1XQ92EJ6PRBLaz07sG09
pYx6PUhCcD2WDmQ9NFl1PfSjbD3G3oA9Z5KFPV/rcT3wtHg9y9ZxPcACgj0D+nQ9M3qDPfvW
fz3tBIU9J3ZuPcn6gT1xbXs9BfN4Pbhggj2nB4A9FZlqPSwqej2p+3g9OWpmPfryhz2VRIM9
4t17PRLEdT2FU4492Dd6PcAteT3D9nE9fwlzPeoRYz3Bim094VxvPb+4Yj3tBms9SUl2PThB
bz29kGw9G5p2PQ6igD1TqFk9xDR5Pd3hcz2Y84A9ALpnPSAQfD0k6XU9lOJ+PaxRdT2kbXU9
uh1yPY9HdD2gM309Qcl2PfJxaz0WTn090qZlPeMffD31Y4A9Bwx5PSpQgz1to3498LB5PZQR
fD3u/HE9StJzPWfgaT01AGU9NndtPSUkcD297nk9/ARePYCifT3g3Gk9+TJuPfZSdD3iUG89
vX51Pe6tcz3Nwm89nT1uPZ7Kez1wZYQ9LqVyPf8jcj1oO3A92c1wPXC0Zj1HqXA9PTppPYYu
dj3TKIE9vw9qPW7Mez0o+Gc9rKN3Pa1Ngj37Ank9d+BpPVhbcj2un3w9ZmZtPZ7xcj0i1n09
0whwPUZNfD0/J2c95m1hPVnwaT3hp2c9nENdPQoeaD1FYnQ9XFRsPUanZD1513g9s4ZsPQSZ
bD21AHY9om5mPWLjcj2s9HA9SiOBPQKPgD3xOGg93VF8PQ2AYz16XmU9ZvpjPdYBbT2FPm89
rPFvPRuuej1jyG49EfJ6Pej7bD2OCXI9tIFaPbvPbj2AT3o996pjPa18Zz0NYmY9CSldPWWU
bT3LQXY9vGJsPcZKaz1mEIE9gHCBPd1hdj1cynA9eGZkPbbcdD3wCXw9r31zPUObdz2+yWg9
wf57PRMqXT1Tf3A9XAptPRKJdT3EJmI9</AssayYData></Step><Step><CommonData><SampleLocation>10</SampleLocation><SampleID></SampleID><SampleGroup></SampleGroup><SampleInfo></SampleInfo><SampleRow>D</SampleRow><SamplePlate>1</SamplePlate><WellType>KSAMPLE</WellType><Concentration>-1</Concentration><ConcentrationUnits>µg/ml</ConcentrationUnits><MolarConcentration>-1</MolarConcentration><MolarConcUnits>nM</MolarConcUnits><MolecularWeight>-1</MolecularWeight><Temperature>30</Temperature><StartTime>1067818</StartTime><AssayTime>1400</AssayTime></CommonData><FlowRate>1000</FlowRate><StepType>ASSOC</StepType><StepName>Association</StepName><StepStatus>OK</StepStatus><ActualTime>1194</ActualTime><CycleTime>0.2</CycleTime><AssayXData Points="5970">EcB7RN7Me0S72XtEiOZ7RETze0QRAHxE7gx8RLsZfESIJnxEVTN8RBFAfETuTHxEu1l8RIhm
fERVc3xEIYB8RN6MfESrmXxEiKZ8RFWzfEQRwHxE7sx8RKvZfESI5nxERPN8RBEAfUTuDH1E
qxl9RIgmfUREM31EIUB9RN5MfUSrWX1EiGZ9RERzfUQRgH1E7ox9RKuZfUSIpn1ERLN9RCHA
fUTezH1Eu9l9RIjmfURE831EIQB+RN4MfkSrGX5EdyZ+REQzfkQRQH5E7kx+RKtZfkSIZn5E
VXN+RBGAfkTujH5Eq5l+RHemfkREs35EIcB+RO7MfkSr2X5Ed+Z+RETzfkQRAH9E3gx/RKsZ
f0R3Jn9EVTN/RBFAf0TuTH9Eq1l/RHdmf0REc39EEYB/RN6Mf0S7mX9Ed6Z/RFWzf0QRwH9E
3sx/RKvZf0SI5n9ERPN/RBEAgERvBoBE3QyAREQTgESiGYBEESCARHcmgETdLIBEPDOARKo5
gEQRQIBEd0aARN1MgEREU4BEolmARAhggERvZoBE3WyARDxzgESqeYBECICARHeGgETdjIBE
RJOARKqZgEQIoIBEd6aARNWsgEREs4BEormARBHAgERvxoBE3cyARDzTgESq2YBEEeCARHfm
gETd7IBERPOARKr5gEQIAIFEdwaBRNUMgUQ8E4FEohmBRBEggURvJoFE3SyBRDwzgUSiOYFE
EUCBRHdGgUTdTIFEPFOBRKJZgUQRYIFEb2aBRN1sgUREc4FEqnmBRBGAgURvhoFE1YyBRDyT
gUSimYFEEaCBRG+mgUTVrIFERLOBRKq5gUQRwIFEd8aBRNXMgURE04FEotmBRBHggURv5oFE
3uyBRDzzgUSq+YFEEQCCRHcGgkTeDIJERBOCRKIZgkQIIIJEfyaCRNUsgkQ8M4JEojmCRBFA
gkRvRoJE3kyCRERTgkSqWYJECGCCRHdmgkTVbIJEPHOCRKJ5gkQIgIJEd4aCRN6MgkREk4JE
qpmCRAiggkRvpoJE3qyCRDyzgkSiuYJEEcCCRG/GgkTVzIJEPNOCRLLZgkQR4IJEd+aCRNXs
gkRE84JEovmCRAgAg0RvBoNE1QyDREQTg0SqGYNECCCDRG8mg0TVLINERDODRKo5g0QIQINE
b0aDRNVMg0REU4NEolmDRAhgg0RvZoNE3myDRDxzg0SieYNECICDRG+Gg0TVjINERJODRKKZ
g0QRoINEb6aDRNWsg0REs4NEqrmDRBHAg0RvxoNE3syDRDzTg0Sq2YNECOCDRHfmg0TV7INE
PPODRKr5g0QRAIREdwaERN4MhEREE4REohmERAgghERvJoRE3iyERDwzhESiOYREEUCERG9G
hETeTIRERFOERKJZhEQIYIREb2aERNVshEQ8c4REonmERBGAhERvhoRE3oyERDyThESimYRE
CKCERG+mhETVrIRERLOERKK5hEQRwIREb8aERN7MhEQ804REqtmERBHghER35oRE3uyERETz
hESi+YREEQCFRG8GhUTeDIVEPBOFRKoZhUQRIIVEdyaFRN4shUQ8M4VEojmFRBFAhURvRoVE
3kyFRERThUSiWYVECGCFRHdmhUTVbIVERHOFRKp5hUQRgIVEb4aFRN6MhUREk4VEopmFRAig
hURvpoVE3qyFRDyzhUSquYVEEcCFRHfGhUTezIVEPNOFRKLZhUQR4IVEb+aFRN7shUQ884VE
qvmFRAgAhkRvBoZE3gyGRDwThkSiGYZEESCGRHcmhkTeLIZERDOGRKI5hkQRQIZEd0aGRN5M
hkQ8U4ZEolmGRAhghkR3ZoZE3myGRDxzhkSqeYZECICGRG+GhkTejIZERJOGRKKZhkQRoIZE
b6aGRNWshkREs4ZEqrmGRAjAhkRvxoZE1cyGRDzThkSq2YZEEeCGRG/mhkTe7IZERPOGRKL5
hkQIAIdEbwaHRN4Mh0Q8E4dEohmHRBEgh0RvJodE1SyHRDwzh0SqOYdEEUCHRHdGh0TVTIdE
RFOHRKpZh0QIYIdEb2aHRN5sh0Q8c4dEonmHRBGAh0R3hodE1YyHRESTh0SimYdEEaCHRG+m
h0TVrIdERLOHRKq5h0QRwIdEb8aHRN7Mh0RE04dEqtmHRAjgh0R35odE1eyHRDzzh0Sq+YdE
EQCIRG8GiETeDIhEPBOIRKoZiEQRIIhEbyaIRN4siEQ8M4hEqjmIRBFAiER3RohE1UyIRERT
iESqWYhEEWCIRHdmiETebIhEPHOIRKp5iEQIgIhEb4aIRN6MiEREk4hEqpmIRBGgiERvpohE
1ayIRDyziESiuYhECMCIRG/GiETezIhEPNOIRKLZiEQR4IhEd+aIRNXsiERE84hEovmIRBEA
iURvBolE3gyJRDwTiUSqGYlEESCJRG8miUTeLIlEPDOJRKI5iUQIQIlEd0aJRN5MiUREU4lE
olmJRAhgiURvZolE3myJRDxziUSieYlECICJRHeGiUTejIlEPJOJRKqZiUQIoIlEd6aJRN6s
iUREs4lEormJRBHAiUR3xolE3syJRDzTiUSi2YlEGeCJRG/miUTe7IlEPPOJRKr5iUQRAIpE
dwaKRN4MikQ8E4pEqhmKRBEgikRvJopE1SyKRDwzikSiOYpEEUCKRG9GikTVTIpEPFOKRKpZ
ikQIYIpEd2aKRNVsikREc4pEonmKRBGAikRvhopE3oyKRDyTikSimYpEEaCKRG+mikTerIpE
RLOKRKq5ikQIwIpEb8aKRNXMikRE04pEotmKRBHgikRv5opE3uyKRETzikSq+YpECACLRHcG
i0TeDItEPBOLRKoZi0QRIItEbyaLRNUsi0REM4tEojmLRBFAi0RvRotE1UyLRDxTi0SqWYtE
CGCLRHdmi0TebItETHOLRKp5i0QRgItEb4aLRN6Mi0Q8k4tEopmLRAigi0R3potE3qyLRESz
i0SiuYtECMCLRHfGi0TVzItERNOLRKrZi0QI4ItEd+aLRNXsi0RE84tEqvmLRAgAjER3BoxE
1QyMRDwTjESqGYxEESCMRHcmjETVLIxEPDOMRKo5jEQRQIxEb0aMRNVMjEREU4xEolmMRBFg
jER3ZoxE3myMRDxzjESieYxEEYCMRHeGjETVjIxEPJOMRKqZjEQIoIxEd6aMRN6sjEREs4xE
ormMRBHAjERvxoxE3syMRETTjESi2YxECOCMRG/mjETV7IxEPPOMRKr5jEQRAI1EbwaNRNUM
jUQ8E41EohmNRAggjURvJo1E3iyNRDwzjUSqOY1EEUCNRHdGjUTVTI1EPFONRKpZjUQRYI1E
d2aNRNVsjUREc41EonmNRBGAjURvho1E1YyNRDyTjUSqmY1EEaCNRG+mjUTVrI1ERLONRKK5
jUQIwI1Eb8aNRNXMjURE041EotmNRBHgjURv5o1E3uyNRDzzjUSi+Y1ECACORHcGjkTVDI5E
RBOORKIZjkQRII5EbyaORNUsjkREM45EqjmORBFAjkRvRo5E3kyORDxTjkSqWY5ECGCORHdm
jkTmbI5EPHOORKp5jkQIgI5Ed4aORNWMjkQ8k45EopmORBGgjkRvpo5E1ayORDyzjkSquY5E
EcCORHfGjkTVzI5ERNOORKrZjkQI4I5Eb+aORNXsjkQ8845EqvmORAgAj0RvBo9E1QyPRDwT
j0SiGY9EESCPRG8mj0TeLI9EPDOPRKo5j0QIQI9Eb0aPRNVMj0REU49EqlmPRBFgj0RvZo9E
3myPRDxzj0SqeY9ECICPRG+Gj0TejI9ERJOPRKqZj0QRoI9Eb6aPRNWsj0REs49EqrmPRAjA
j0Rvxo9E3syPRETTj0Si2Y9ECOCPRG/mj0Te7I9EPPOPRKL5j0QIAJBEbwaQRNUMkEQ8E5BE
ohmQRBEgkER3JpBE3iyQREQzkESiOZBECECQRHdGkETVTJBERFOQRKpZkEQRYJBEb2aQRN5s
kEREc5BEonmQRBGAkERvhpBE5oyQRDyTkESimZBECKCQRG+mkETVrJBEPLOQRKK5kEQRwJBE
b8aQRNXMkERE05BEotmQRBHgkERv5pBE3uyQRDzzkESi+ZBEEQCRRG8GkUTVDJFEPBORRKoZ
kUQRIJFEdyaRRN4skUQ8M5FEojmRRBFAkURvRpFE3kyRRDxTkUSiWZFECGCRRHdmkUTebJFE
PHORRKJ5kUQRgJFEb4aRRNWMkUQ8k5FEqpmRRBGgkURvppFE1ayRRDyzkUSquZFECMCRRG/G
kUTezJFERNORRKLZkUQR4JFEb+aRRNXskURE85FEovmRRAgAkkR3BpJE3gySRDwTkkSiGZJE
CCCSRHcmkkTeLJJERDOSRKI5kkQIQJJEb0aSRNVMkkREU5JEolmSRBFgkkRvZpJE3mySRDxz
kkSqeZJECICSRHeGkkTVjJJEPJOSRKqZkkQIoJJEb6aSRNWskkQ8s5JEormSRBHAkkRvxpJE
1cySRDzTkkSq2ZJECOCSRHfmkkTV7JJERPOSRKr5kkQIAJNEbwaTRN4Mk0Q8E5NEqhmTRBEg
k0RvJpNE3iyTRDwzk0SqOZNEEUCTRHdGk0TeTJNEPFOTRLJZk0QRYJNEd2aTRNVsk0Q8c5NE
onmTRBGAk0R3hpNE1YyTRDyTk0SqmZNECKCTRHemk0TVrJNEPLOTRKq5k0QRwJNEb8aTRN7M
k0RE05NEotmTRAjgk0Rv5pNE3uyTRETzk0Si+ZNECACURHcGlETeDJREPBOURKIZlEQRIJRE
dyaURN4slEQ8M5REqjmURAhAlERvRpRE3kyURDxTlESiWZRECGCURHdmlETVbJRERHOURKJ5
lEQRgJREd4aURN6MlEQ8k5REqpmURBGglERvppRE3qyURDyzlESquZRECMCURG/GlETezJRE
PNOURKLZlEQR4JREd+aURN7slEQ885REovmURAgAlUR3BpVE3gyVRDwTlUSqGZVEESCVRG8m
lUTVLJVERDOVRKI5lUQIQJVEb0aVRNVMlUQ8U5VEqlmVRBFglUR3ZpVE1WyVRDxzlUSieZVE
EYCVRG+GlUTejJVERJOVRKKZlUQIoJVEb6aVRN6slUREs5VEormVRBHAlURvxpVE1cyVRETT
lUSi2ZVECOCVRG/mlUTV7JVEPPOVRKr5lUQRAJZEdwaWRN4MlkQ8E5ZEohmWRAgglkR3JpZE
1SyWRDwzlkSiOZZEEUCWRG9GlkTVTJZERFOWRKJZlkQIYJZEb2aWRNVslkQ8c5ZEonmWRBGA
lkR3hpZE3oyWRDyTlkSimZZEEaCWRHemlkTVrJZEPLOWRKK5lkQRwJZEb8aWRN7MlkRE05ZE
qtmWRBHglkR35pZE1eyWRDzzlkSi+ZZECACXRG8Gl0TeDJdEPBOXRKoZl0QIIJdEdyaXRN4s
l0REM5dEqjmXRBFAl0R3RpdE1UyXRDxTl0SiWZdEEWCXRHdml0TVbJdEPHOXRKJ5l0QRgJdE
d4aXRNWMl0REk5dEqpmXRAigl0R3ppdE3qyXRESzl0SiuZdECMCXRG/Gl0TezJdERNOXRKrZ
l0QI4JdEb+aXRNXsl0Q885dEqvmXRBEAmERvBphE3gyYRDwTmESiGZhEESCYRHcmmETeLJhE
PDOYRKo5mEQIQJhEd0aYRNVMmEREU5hEolmYRAhgmERvZphE3myYRDxzmESqeZhECICYRHeG
mETVjJhEPJOYRKKZmEQRoJhEd6aYRNWsmEQ8s5hEqrmYRAjAmERvxphE3syYRDzTmESi2ZhE
COCYRG/mmETV7JhERPOYRKr5mEQIAJlEdwaZRN4MmUQ8E5lEohmZRBEgmURvJplE3iyZREQz
mUSqOZlECECZRHdGmUTVTJlERFOZRKJZmUQIYJlEd2aZRNVsmUREc5lEonmZRAiAmUR3hplE
1YyZRDyTmUSqmZlECKCZRHemmUTerJlERLOZRKq5mUQIwJlEb8aZRNXMmURE05lEotmZRAjg
mUR35plE1eyZRDzzmUSi+ZlECACaRG8GmkTVDJpEPBOaRKoZmkQIIJpEbyaaRNUsmkRMM5pE
ojmaRBFAmkR3RppE3kyaRDxTmkSiWZpEEWCaRHdmmkTebJpERHOaRKp5mkQIgJpEb4aaRN6M
mkREk5pEopmaRAigmkRvpppE1ayaRDyzmkSiuZpECMCaRHfGmkTVzJpEPNOaRKrZmkQR4JpE
d+aaRNXsmkQ885pEovmaRBEAm0R3BptE3gybRDwTm0SqGZtEESCbRHcmm0TeLJtEPDObRKo5
m0QRQJtEd0abRNVMm0REU5tEqlmbRBFgm0RvZptE3mybRERzm0SqeZtEEYCbRHeGm0TVjJtE
PJObRKqZm0QRoJtEd6abRNWsm0Q8s5tEqrmbRBHAm0RvxptE3sybRETTm0Si2ZtECOCbRG/m
m0Te7JtEPPObRKr5m0QIAJxEbwacRNUMnEREE5xEqhmcRBEgnER3JpxE3iycREQznESiOZxE
EUCcRHdGnETeTJxEPFOcRKJZnEQIYJxEd2acRNVsnEQ8c5xEonmcRBGAnERvhpxE3oycREST
nESimZxEEaCcRHemnETerJxEPLOcRKq5nEQIwJxEd8acRN7MnEQ805xEotmcRAjgnER35pxE
3uycRDzznESq+ZxECACdRHcGnUTVDJ1EPBOdRKoZnUQRIJ1EbyadRN4snUREM51EojmdRBFA
nURvRp1E3kydRERTnUSiWZ1EEWCdRHdmnUTebJ1ERHOdRKp5nUQRgJ1Eb4adRNWMnUREk51E
qpmdRBGgnUR3pp1E3qydRDyznUSquZ1ECMCdRG/GnUTezJ1EPNOdRKLZnUQI4J1Ed+adRN7s
nURE851EovmdRAgAnkR3Bp5E3gyeRDwTnkSiGZ5EESCeRG8mnkTeLJ5ERDOeRKI5nkQRQJ5E
b0aeRNVMnkQ8U55EolmeRBFgnkRvZp5E3myeRERznkSqeZ5ECICeRHeGnkTejJ5ERJOeRKKZ
nkQRoJ5Eb6aeRN6snkREs55EormeRAjAnkRvxp5E1cyeRDzTnkSq2Z5EEeCeRHfmnkTV7J5E
RPOeRKr5nkQIAJ9EbwafRN4Mn0Q8E59EohmfRBEgn0R3Jp9E1SyfREQzn0SqOZ9ECECfRHdG
n0TVTJ9EPFOfRKJZn0QRYJ9Ed2afRN5sn0Q8c59EonmfRBmAn0R3hp9E1YyfRDyTn0SqmZ9E
EaCfRG+mn0TVrJ9ERLOfRKq5n0QRwJ9Eb8afRN7Mn0RE059EotmfRBHgn0R35p9E1eyfRDzz
n0Sq+Z9EEQCgRG8GoETVDKBERBOgRKIZoEQIIKBEbyagRNUsoEREM6BEqjmgRAhAoERvRqBE
1UygRERToESiWaBECGCgRG9moETebKBEPHOgRKJ5oEQRgKBEd4agRN6MoEQ8k6BEopmgRAig
oER3pqBE1aygRESzoESquaBECMCgRHfGoETezKBEPNOgRKrZoEQZ4KBEb+agRN7soERE86BE
ovmgRBEAoURvBqFE1QyhRDwToUSiGaFEESChRG8moUTVLKFEPDOhRKI5oUQRQKFEd0ahRN5M
oUREU6FEqlmhRBFgoUR3ZqFE3myhRERzoUSieaFECIChRHeGoUTVjKFEPJOhRKqZoUQRoKFE
b6ahRNWsoUREs6FEqrmhRAjAoUR3xqFE1cyhRETToUSq2aFECOChRG/moUTe7KFERPOhRKr5
oUQRAKJEbwaiRN4MokREE6JEohmiRAggokRvJqJE3iyiRDwzokSiOaJECECiRG9GokTVTKJE
PFOiRKJZokQRYKJEd2aiRN5sokREc6JEqnmiRAiAokRvhqJE1YyiRDyTokSimaJEEaCiRHem
okTVrKJEPLOiRKK5okQIwKJEd8aiRNXMokQ806JEotmiRBHgokR35qJE3uyiRETzokSq+aJE
CACjRHcGo0TVDKNEPBOjRKIZo0QRIKNEbyajRN4so0REM6NEqjmjRAhAo0RvRqNE1UyjRDxT
o0SqWaNECGCjRHdmo0TVbKNERHOjRKJ5o0QRgKNEb4ajRNWMo0REk6NEopmjRBGgo0R3pqNE
3qyjRESzo0SquaNEEcCjRHfGo0TVzKNEPNOjRKrZo0QI4KNEb+ajRN7so0Q886NEovmjRBEA
pER3BqRE1QykRDwTpESiGaREESCkRG8mpETeLKREPDOkRKo5pEQIQKREb0akRN5MpEQ8U6RE
qlmkRAhgpER3ZqRE3mykRDxzpESqeaREEYCkRG+GpETVjKREPJOkRKKZpEQRoKREd6akRN6s
pEREs6REqrmkRBHApERvxqRE3sykRETTpESq2aREEeCkRG/mpETe7KREPPOkRKr5pEQRAKVE
bwalRNUMpUQ8E6VEohmlRBEgpUR3JqVE1SylREQzpUSiOaVEEUClRG9GpUTVTKVEPFOlRKpZ
pUQIYKVEd2alROZspUQ8c6VEqnmlRAiApUR3hqVE3oylRDyTpUSqmaVEEaClRHempUTerKVE
PLOlRKq5pUQRwKVEb8alRN7MpURE06VEqtmlRBHgpURv5qVE1eylRETzpUSi+aVEEQCmRG8G
pkTVDKZEPBOmRKIZpkQRIKZEdyamRNUspkQ8M6ZEqjmmRAhApkRvRqZE1UymRERTpkSqWaZE
EWCmRG9mpkTebKZEPHOmRKp5pkQRgKZEd4amRNWMpkQ8k6ZEopmmRBGgpkR3pqZE3qymRESz
pkSiuaZECMCmRG/GpkTezKZEPNOmRKrZpkQI4KZEd+amRNXspkRE86ZEovmmRAgAp0R3BqdE
3gynREQTp0SqGadECCCnRHcmp0TeLKdEPDOnRKI5p0QIQKdEd0anRNVMp0Q8U6dEolmnRAhg
p0R3ZqdE3mynRERzp0SieadECICnRHeGp0TVjKdERJOnRKqZp0QRoKdEd6anRNWsp0Q8s6dE
qrmnRBHAp0RvxqdE3synRETTp0Si2adEEeCnRG/mp0TV7KdEPPOnRKL5p0QRAKhEdwaoRNUM
qEREE6hEqhmoRAggqERvJqhE1SyoRDwzqESqOahECECoRG9GqETeTKhERFOoRKpZqEQRYKhE
b2aoRNVsqEREc6hEqnmoRBGAqERvhqhE3oyoRESTqESimahECKCoRG+mqETerKhEPLOoRKq5
qEQIwKhEd8aoRN7MqERE06hEqtmoRBHgqERv5qhE3uyoRDzzqESi+ahECACpRG8GqUTVDKlE
RBOpRKoZqUQRIKlEdyapRNUsqUQ8M6lEojmpRBFAqUR3RqlE3kypRDxTqUSiWalEEWCpRG9m
qUTebKlEPHOpRKJ5qUQIgKlEb4apRN6MqUREk6lEopmpRBGgqUR3pqlE1aypRDyzqUSqualE
EcCpRHfGqUTVzKlEPNOpRKrZqUQR4KlEb+apRNXsqURM86lEqvmpRAgAqkR3BqpE3gyqREQT
qkSiGapEESCqRHcmqkTVLKpERDOqRKo5qkQRQKpEd0aqRN5MqkREU6pEqlmqRAhgqkR3ZqpE
3myqRDxzqkSqeapECICqRHeGqkTejKpEPJOqRKqZqkQIoKpEd6aqRN6sqkQ8s6pEormqRAjA
qkRvxqpE3syqRETTqkSq2apEEeCqRHfmqkTV7KpEPPOqRKL5qkQIAKtEbwarRN4Mq0Q8E6tE
qhmrRAggq0R3JqtE1SyrREQzq0SqOatEEUCrRHdGq0TVTKtERFOrRKJZq0QRYKtEb2arRNVs
q0Q8c6tEonmrRBGAq0R3hqtE3oyrRDyTq0SqmatECKCrRHemq0TVrKtERLOrRKq5q0QRwKtE
b8arRN7Mq0Q806tEqtmrRAjgq0R35qtE1eyrRDzzq0Si+atEEQCsRHcGrETeDKxERBOsRLIZ
rEQRIKxEdyasRNUsrEREM6xEojmsRBFArER3RqxE1UysRERTrESiWaxECGCsRHdmrETVbKxE
RHOsRKJ5rEQRgKxEb4asRN6MrEREk6xEqpmsRBGgrER3pqxE1aysRDyzrESiuaxECMCsRHfG
rETezKxERNOsRKrZrEQI4KxEb+asRNXsrEQ886xEovmsRBEArUR3Bq1E1QytRDwTrUSiGa1E
ESCtRG8mrUTVLK1ERDOtRKI5rUQRQK1Ed0atRN5MrUQ8U61EqlmtRAhgrUR3Zq1E1WytRDxz
rUSiea1EEYCtRG+GrUTVjK1EPJOtRKqZrUQIoK1Eb6atRNWsrUQ8s61EormtRBHArUR3xq1E
3sytRDzTrUSq2a1EEeCtRHfmrUTV7K1ERPOtRKr5rUQRAK5EdwauRNUMrkREE65EohmuRBEg
rkRvJq5E1SyuRDwzrkSiOa5ECECuRG9GrkTeTK5EPFOuRLJZrkQRYK5Ed2auRNVsrkQ8c65E
qnmuRBGArkR3hq5E3oyuRESTrkSqma5EEaCuRHemrkTerK5EPLOuRKq5rkQIwK5Ed8auRN7M
rkRE065EotmuRAjgrkRv5q5E3uyuRDzzrkSi+a5ECACvRHcGr0TmDK9ERBOvRKoZr0QRIK9E
dyavRN4sr0Q8M69EojmvRBFAr0RvRq9E1UyvRDxTr0SqWa9ECGCvRG9mr0TebK9EPHOvRKp5
r0QIgK9Ed4avRNWMr0REk69EqpmvRBGgr0Rvpq9E1ayvRESzr0Squa9EEcCvRG/Gr0TVzK9E
RNOvRKrZr0QR4K9Ed+avRN7sr0RE869EqvmvRAgAsER3BrBE3gywREQTsESqGbBEESCwRHcm
sETVLLBERDOwRKI5sEQIQLBEb0awRNVMsEREU7BEolmwRAhgsERvZrBE3mywRERzsESiebBE
CICwRHeGsETVjLBEPJOwRKKZsEQRoLBEb6awRNWssEQ8s7BEqrmwRAjAsERvxrBE1cywRDzT
sESq2bBECOCwRHfmsETe7LBEPPOwRKr5sEQRALFEdwaxRN4MsUQ8E7FEqhmxRBEgsURvJrFE
3iyxRDwzsUSiObFEEUCxRHdGsUTVTLFERFOxRKJZsUQRYLFEb2axRNVssUREc7FEonmxRBGA
sUR3hrFE3oyxRDyTsUSqmbFEEaCxRG+msUTVrLFERLOxRKq5sUQRwLFEb8axRNXMsURE07FE
otmxRAjgsUR35rFE3uyxRDzzsUSq+bFEEQCyRG8GskTVDLJERBOyRKoZskQRILJEbyayRN4s
skQ8M7JEojmyRAhAskR3RrJE3kyyRDxTskSiWbJECGCyRG9mskTVbLJEPHOyRKJ5skQIgLJE
d4ayRN6MskQ8k7JEopmyRAigskR3prJE3qyyRDyzskSqubJEEcCyRHfGskTVzLJEPNOyRKrZ
skQI4LJEb+ayRN7sskQ887JEqvmyRBEAs0RvBrNE1QyzRDwTs0SyGbNECCCzRHcms0TeLLNE
RDOzRLI5s0QIQLNEb0azRN5Ms0REU7NEqlmzRAhgs0R3ZrNE1WyzRERzs0SqebNEEYCzRG+G
s0TejLNERJOzRKqZs0QRoLNEb6azRN6ss0REs7NEormzRAjAs0R3xrNE3syzRDzTs0Sq2bNE
EeCzRG/ms0Tm7LNETPOzRKr5s0QIALREdwa0RN4MtEREE7REqhm0RBEgtERvJrRE3iy0REQz
tESiObREEUC0RG9GtETVTLREPFO0RKJZtEQRYLREb2a0RN5stEREc7REonm0RAiAtER3hrRE
1Yy0RESTtESimbRECKC0RG+mtETerLREPLO0RKq5tEQIwLREd8a0RNXMtEQ807REqtm0RAjg
tERv5rRE1ey0RDzztESi+bREEQC1RG8GtUTeDLVEPBO1RKoZtUQRILVEdya1RNUstUREM7VE
ojm1RAhAtUR3RrVE3ky1RDxTtUSiWbVEEWC1RHdmtUTVbLVEPHO1RKp5tUQRgLVEd4a1RNWM
tUQ8k7VEopm1RBGgtURvprVE3qy1RDyztUSiubVECMC1RG/GtUTezLVERNO1RKLZtUQI4LVE
b+a1RN7stURE87VEovm1RBEAtkRvBrZE3gy2RDwTtkSiGbZECCC2RG8mtkTeLLZERDO2RKI5
tkQRQLZEb0a2RN5MtkQ8U7ZEolm2RBFgtkRvZrZE1Wy2RDxztkSqebZEEYC2RHeGtkTVjLZE
RJO2RKqZtkQRoLZEb6a2RNWstkREs7ZEqrm2RBHAtkR3xrZE1cy2RDzTtkSq2bZEEeC2RHfm
tkTV7LZEPPO2RKr5tkQRALdEbwa3RN4Mt0Q8E7dEohm3RAggt0RvJrdE1Sy3REQzt0SqObdE
CEC3RG9Gt0TeTLdEPFO3RKJZt0QIYLdEd2a3RN5st0Q8c7dEonm3RBGAt0RvhrdE3oy3REST
t0SimbdECKC3RG+mt0TVrLdEPLO3RKq5t0QRwLdEb8a3RN7Mt0RE07dEotm3RAjgt0Rv5rdE
1ey3RDzzt0Sq+bdEEQC4RG8GuETVDLhEPBO4RKoZuEQIILhEdya4RN4suEQ8M7hEqjm4RBFA
uER3RrhE3ky4RDxTuESqWbhEEWC4RG9muETVbLhERHO4RKJ5uEQRgLhEb4a4RNWMuEREk7hE
opm4RAiguER3prhE3qy4RESzuESqubhECMC4RHfGuETVzLhERNO4RKLZuEQR4LhEb+a4RN7s
uERE87hEqvm4RBEAuURvBrlE1Qy5REQTuUSqGblEESC5RH8muUTeLLlERDO5RKo5uUQRQLlE
b0a5RN5MuUQ8U7lEolm5RAhguURvZrlE1Wy5RERzuUSqeblEEYC5RG+GuUTVjLlERJO5RKqZ
uUQRoLlEb6a5RN6suUQ8s7lEsrm5RAjAuUR3xrlE1cy5RETTuUSi2blEEeC5RHfmuUTV7LlE
PPO5RKr5uUQIALpEbwa6RN4MukQ8E7pEqhm6RBEgukR3JrpE3iy6RDwzukSiObpECEC6RG9G
ukTeTLpEPFO6RKpZukQIYLpEb2a6RN5sukQ8c7pEqnm6RAiAukRvhrpE3oy6RDyTukSimbpE
EaC6RHemukTmrLpEPLO6RKK5ukQRwLpEb8a6RNXMukQ807pEotm6RBHgukRv5rpE1ey6RDzz
ukSi+bpEEQC7RG8Gu0TeDLtERBO7RKoZu0QIILtEdya7RNUsu0Q8M7tEojm7RBFAu0R3RrtE
1Uy7RDxTu0SqWbtECGC7RHdmu0TebLtERHO7RKp5u0QIgLtEd4a7RNWMu0REk7tEopm7RBGg
u0RvprtE3qy7RESzu0SqubtEEcC7RG/Gu0TezLtERNO7RKLZu0QI4LtEd+a7RN7su0RE87tE
ovm7RBEAvER3BrxE1Qy8RDwTvESiGbxEESC8RG8mvETeLLxEPDO8RKo5vEQRQLxEd0a8RNVM
vEREU7xEolm8RBFgvER3ZrxE3my8RDxzvESiebxEEYC8RHeGvETejLxERJO8RKqZvEQRoLxE
d6a8RNWsvEQ8s7xEorm8RBHAvERvxrxE3sy8RDzTvESq2bxEEeC8RHfmvETV7LxEPPO8RKr5
vEQIAL1Edwa9RNUMvUREE71Eohm9RBEgvUR3Jr1E1Sy9RDwzvUSiOb1ECEC9RHdGvUTVTL1E
RFO9RKpZvUQRYL1Ed2a9RNVsvUREc71Eqnm9RBGAvURvhr1E3oy9RDyTvUSimb1EEaC9RG+m
vUTVrL1EPLO9RKK5vUQRwL1Eb8a9RN7MvURE071Eqtm9RAjgvURv5r1E3uy9RDzzvUSq+b1E
EAC+RHcGvkTWDL5EPBO+RKIZvkQIIL5Edya+RN4svkREM75Eojm+RBBAvkR3Rr5E1ky+RDxT
vkSiWb5EEGC+RHdmvkTWbL5ERHO+RKp5vkQQgL5Ed4a+RN6MvkREk75Eopm+RBCgvkRvpr5E
1qy+RDyzvkSiub5ECMC+RHfGvkTWzL5EPNO+RKLZvkQQ4L5Eb+a+RNbsvkQ8875Eovm+RBAA
v0RvBr9E3gy/RDwTv0SqGb9ECCC/RHcmv0TeLL9EPDO/RKI5v0QQQL9Eb0a/RNZMv0Q8U79E
olm/RBBgv0RvZr9E3my/RERzv0Sqeb9ECIC/RG+Gv0TWjL9EPJO/RKqZv0QIoL9Ed6a/RN6s
v0REs79Eorm/RAjAv0Rvxr9E3sy/RDzTv0Sq2b9EEOC/RHfmv0TW7L9ERPO/RKL5v0QIAMBE
dwbARNYMwEQ8E8BEohnARBAgwER3JsBE1izARDwzwESqOcBEEEDARHdGwETeTMBERFPARKJZ
wEQIYMBEd2bARN5swEQ8c8BEonnARBCAwER3hsBE1ozARESTwESqmcBEEKDARHemwETWrMBE
RLPARKK5wEQQwMBEd8bARN7MwERE08BEqtnARBDgwER35sBE3uzARETzwESq+cBECADBRG8G
wUTWDMFEPBPBRKoZwUQIIMFEbybBRN4swUQ8M8FEqjnBRBBAwURvRsFE3kzBRERTwUSiWcFE
CGDBRG9mwUTebMFEPHPBRKJ5wUQIgMFEd4bBRN6MwUQ8k8FEqpnBRAigwUR3psFE3qzBRESz
wUSqucFEEMDBRHfGwUTezMFERNPBRKrZwUQQ4MFEd+bBRN7swUQ888FEsvnBRAgAwkR3BsJE
1gzCRDwTwkSqGcJEECDCRHcmwkTWLMJERDPCRKI5wkQQQMJEd0bCRN5MwkQ8U8JEolnCRBBg
wkRvZsJE1mzCRERzwkSqecJECIDCRG+GwkTejMJERJPCRKqZwkQIoMJEb6bCRN6swkREs8JE
ornCRBDAwkR3xsJE1szCRDzTwkSq2cJEEODCRHfmwkTW7MJEPPPCRKr5wkQQAMNEbwbDRN4M
w0REE8NEohnDRAggw0R3JsNE3izDREQzw0SiOcNEEEDDRHdGw0TWTMNEPFPDRKJZw0QZYMNE
b2bDRN5sw0Q8c8NEqnnDRBCAw0RvhsNE3ozDRESTw0SqmcNECKDDRG+mw0TerMNERLPDRKK5
w0QQwMNEb8bDRNbMw0RE08NEotnDRBDgw0Rv5sNE3uzDRETzw0Sq+cNEEADERG8GxETeDMRE
RBPERKoZxEQIIMREdybERNYsxEQ8M8REojnERAhAxER3RsRE3kzERDxTxESqWcRECGDERHdm
xETWbMREPHPERKJ5xEQQgMREb4bERNaMxEQ8k8REqpnERAigxER3psRE1qzERDyzxESqucRE
EMDERG/GxETWzMREPNPERKLZxEQI4MREb+bERN7sxEQ888REovnERBAAxURvBsVE1gzFRDwT
xUSqGcVEECDFRHcmxUTeLMVEPDPFRKI5xUQQQMVEd0bFRNZMxUREU8VEolnFRAhgxURvZsVE
3mzFRDxzxUSiecVEEIDFRG+GxUTWjMVERJPFRKKZxUQIoMVEb6bFRN6sxUREs8VEornFRAjA
xUR3xsVE3szFRDzTxUSq2cVECODFRHfmxUTW7MVEPPPFRKL5xUQIAMZEbwbGRN4MxkQ8E8ZE
ohnGRBAgxkR3JsZE1izGRDwzxkSiOcZEEEDGRHdGxkTWTMZERFPGRKJZxkQQYMZEb2bGRN5s
xkQ8c8ZEonnGRBCAxkRvhsZE1ozGRDyTxkSimcZECKDGRHemxkTWrMZERLPGRKK5xkQQwMZE
b8bGRN7MxkRE08ZEotnGRAjgxkRv5sZE1uzGRDzzxkSq+cZECADHRG8Gx0TeDMdERBPHRKIZ
x0QQIMdEbybHRNYsx0REM8dEojnHRAhAx0R3RsdE3kzHRERTx0SiWcdEEGDHRG9mx0TWbMdE
RHPHRKJ5x0QQgMdEb4bHRNaMx0Q8k8dEopnHRBCgx0R3psdE1qzHRESzx0SiucdEEMDHRHfG
x0TWzMdEPNPHRKLZx0QQ4MdEd+bHRN7sx0Q888dEovnHRBAAyERvBshE3gzIRDwTyESiGchE
ECDIRHcmyETeLMhEPDPIRKI5yEQQQMhEb0bIRN5MyEREU8hEqlnIRAhgyER3ZshE1mzIRDxz
yESqechEEIDIRG+GyETWjMhERJPIRKqZyEQQoMhEb6bIRNasyEREs8hEqrnIRAjAyER3xshE
3szIRDzTyESi2chEEODIRG/myETe7MhEPPPIRKL5yEQIAMlEdwbJRNYMyUREE8lEohnJRAgg
yUR3JslE1izJRDwzyUSiOclEEEDJRG9GyUTeTMlEPFPJRKpZyUQIYMlEd2bJRN5syUREc8lE
qnnJRAiAyUR3hslE1ozJRDyTyUSqmclEEKDJRHemyUTWrMlEPLPJRKK5yUQQwMlEd8bJRNbM
yUQ808lEotnJRAjgyUR35slE3uzJRDzzyUSq+clEEADKRHcGykTWDMpERBPKRKoZykQIIMpE
bybKRN4sykQ8M8pEqjnKRAhAykR3RspE1kzKRDxTykSiWcpEEGDKRHdmykTebMpERHPKRKJ5
ykQQgMpEb4bKRN6MykREk8pEopnKRAigykRvpspE1qzKRESzykSqucpEEMDKRHfGykTWzMpE
RNPKRKLZykQQ4MpEd+bKRN7sykRM88pEovnKRBAAy0R3BstE1gzLRDwTy0SiGctECCDLRG8m
y0TWLMtEPDPLRKI5y0QQQMtEb0bLRN5My0Q8U8tEqlnLRBBgy0R3ZstE3mzLRDxzy0SiectE
EIDLRG+Gy0TWjMtERJPLRKqZy0QQoMtEd6bLRN6sy0Q8s8tEornLRAjAy0R3xstE1szLRETT
y0Sq2ctEEODLRG/my0Te7MtERPPLRKL5y0QIAMxEdwbMRN4MzEQ8E8xEqhnMRAggzER3JsxE
3izMRDwzzESqOcxECEDMRG9GzETWTMxERFPMRKpZzEQIYMxEd2bMRN5szEREc8xEqnnMRBCA
zERvhsxE3ozMRDyTzESqmcxEEKDMRHemzETWrMxEPLPMRKK5zEQQwMxEb8bMRNbMzEQ808xE
otnMRBDgzER35sxE1uzMRDzzzESq+cxECADNRG8GzUTWDM1ERBPNRKIZzUQIIM1EdybNRNYs
zUQ8M81EqjnNRAhAzURvRs1E1kzNRDxTzUSqWc1ECGDNRG9mzUTWbM1EPHPNRKJ5zUQIgM1E
b4bNRN6MzUQ8k81EqpnNRBCgzURvps1E1qzNRESzzUSquc1EEMDNRHfGzUTmzM1ETNPNRKLZ
zUQI4M1Eb+bNRN7szURE881EovnNRAgAzkR3Bs5E3gzORDwTzkSqGc5ECCDORG8mzkTWLM5E
RDPORKI5zkQQQM5Eb0bORN5MzkREU85EolnORBBgzkR3Zs5E3mzORERzzkSiec5EEIDORHeG
zkTWjM5EPJPORKqZzkQQoM5Eb6bORNaszkQ8s85EqrnORBDAzkRvxs5E1szORETTzkSi2c5E
EODORHfmzkTW7M5EPPPORKL5zkQIAM9EbwbPRNYMz0REE89EqhnPRAggz0RvJs9E3izPRDwz
z0SiOc9ECEDPRG9Gz0TeTM9ERFPPRKJZz0QIYM9Eb2bPRNZsz0REc89EonnPRAiAz0R3hs9E
1ozPRDyTz0Simc9ECKDPRG+mz0TWrM9EPLPPRKq5z0QIwM9Eb8bPRNbMz0Q8089EqtnPRAjg
z0R35s9E1uzPRDzzz0Sq+c9EEADQRHcG0ETeDNBEPBPQRKoZ0EQIINBEbybQRNYs0EQ8M9BE
qjnQRBBA0ERvRtBE1kzQRERT0ESiWdBEEGDQRG9m0ETWbNBEPHPQRKp50EQIgNBEd4bQRNaM
0EQ8k9BEqpnQRBCg0ER3ptBE1qzQRESz0ESqudBECMDQRG/G0ETWzNBERNPQRKLZ0EQI4NBE
b+bQRN7s0EQ889BEovnQRAgA0URvBtFE3gzRRDwT0USqGdFEECDRRG8m0UTeLNFERDPRRKo5
0UQQQNFEd0bRRN5M0UREU9FEolnRRBBg0UR3ZtFE3mzRRERz0USqedFECIDRRG+G0UTWjNFE
RJPRRKqZ0UQIoNFEb6bRRN6s0UREs9FEqrnRRAjA0UR3xtFE3szRRETT0USq2dFEEODRRHfm
0UTe7NFEPPPRRKL50UQIANJEdwbSRNYM0kQ8E9JEqhnSRBAg0kR3JtJE1izSREQz0kSiOdJE
EEDSRHdG0kTeTNJERFPSRKpZ0kQIYNJEd2bSRNZs0kREc9JEonnSRAiA0kRvhtJE3ozSREST
0kSimdJECKDSRG+m0kTerNJEPLPSRKq50kQIwNJEd8bSRN7M0kQ809JEotnSRBDg0kR35tJE
3uzSRDzz0kSq+dJEEADTRG8G00TeDNNEPBPTRKoZ00QIINNEdybTRNYs00Q8M9NEojnTRAhA
00R3RtNE1kzTRDxT00SiWdNEEGDTRG9m00TWbNNEPHPTRKp500QIgNNEd4bTRNaM00REk9NE
opnTRBCg00R3ptNE1qzTRDyz00SqudNECMDTRG/G00TWzNNEPNPTRKrZ00QI4NNEd+bTRNbs
00Q889NEovnTRBAA1ERvBtRE1gzUREQT1ESqGdRECCDURG8m1ETeLNREPDPURKI51EQIQNRE
d0bURN5M1EQ8U9REolnURAhg1ERvZtRE1mzURDxz1ESqedRECIDURHeG1ETWjNREPJPURKqZ
1EQIoNREd6bURN6s1EREs9REornURBDA1ER3xtRE3szURDzT1ESq2dREEODURG/m1ETe7NRE
PPPURKr51EQQANVEbwbVRNYM1URME9VEohnVRBAg1URvJtVE1izVRDwz1USiOdVECEDVRHdG
1UTWTNVEPFPVRKpZ1UQQYNVEb2bVRN5s1UREc9VEonnVRBCA1URvhtVE3ozVREST1USqmdVE
EKDVRG+m1UTerNVERLPVRKq51UQIwNVEd8bVRN7M1UQ809VEotnVRAjg1URv5tVE3uzVRETz
1USq+dVEEADWRG8G1kTeDNZEPBPWRKoZ1kQIINZEdybWRNYs1kQ8M9ZEojnWRBBA1kR3RtZE
1kzWRDxT1kSqWdZEEGDWRG9m1kTWbNZERHPWRKJ51kQQgNZEd4bWRNaM1kREk9ZEqpnWRBCg
1kR3ptZE1qzWRESz1kSiudZEEMDWRJDG1kTWzNZEPNPWRKrZ1kQI4NZEd+bWRNbs1kRE89ZE
qvnWRBAA10RvBtdE3gzXRDwT10SqGddEECDXRG8m10TWLNdERDPXRKI510QQQNdEgEbXRN5M
10REU9dEolnXRBBg10R3ZtdE3mzXRDxz10SqeddECIDXRG+G10TejNdERJPXRKKZ10QQoNdE
b6bXRN6s10REs9dEornXRBDA10R3xtdE3szXRDzT10Si2ddEEODXRHfm10Te7NdEPPPXRKL5
10QQANhEdwbYRNYM2EQ8E9hEohnYRAgg2ER3JthE3izYRDwz2ESqOdhEEEDYRHdG2ETWTNhE
RFPYRKJZ2EQQYNhEb2bYRN5s2EREc9hEonnYRAiA2ERvhthE3ozYRDyT2ESqmdhEEKDYRHem
2ETWrNhEPLPYRKK52EQQwNhEb8bYRNbM2ERE09hEotnYRAjg2ERv5thE3uzYRDzz2ESi+dhE
EADZRHcG2UTWDNlEPBPZRKIZ2UQIINlEbybZRNYs2UQ8M9lEojnZRBBA2URvRtlE3kzZRDxT
2USiWdlECGDZRG9m2UTWbNlERHPZRKJ52UQQgNlEd4bZRN6M2UQ8k9lEopnZRAig2UR3ptlE
1qzZRDyz2USqudlEEMDZRG/G2UTWzNlERNPZRKLZ2UQI4NlEd+bZRNbs2UQ889lEqvnZRBAA
2kRvBtpE1gzaRDwT2kSiGdpECCDaRG8m2kTWLNpEPDPaRKI52kQQQNpEb0baRN5M2kQ8U9pE
olnaRAhg2kR3ZtpE3mzaRDxz2kSiedpECIDaRG+G2kTWjNpERJPaRKKZ2kQQoNpEd6baRN6s
2kREs9pEornaRBDA2kR3xtpE1szaRETT2kSi2dpEEODaRG/m2kTe7NpERPPaRKr52kQQANtE
dwbbRN4M20REE9tEohnbRAgg20RvJttE1izbREQz20SqOdtEEEDbRHdG20TWTNtERFPbRKJZ
20QQYNtEb2bbRNZs20REc9tEqnnbRBCA20RvhttE1ozbREST20SimdtECKDbRHem20TWrNtE
RLPbRKq520QQwNtEb8bbRN7M20Q809tEotnbRBDg20R35ttE3uzbRDzz20Sq+dtECADcRG8G
3ETWDNxEPBPcRKoZ3EQQINxEbybcRN4s3EREM9xEqjncRBBA3ER3RtxE1kzcRERT3ESiWdxE
EGDcRHdm3ETebNxERHPcRKp53EQIgNxEd4bcRN6M3EREk9xEqpncRAig3ER3ptxE3qzcRESz
3ESiudxEEMDcRG/G3ETWzNxEPNPcRKLZ3EQI4NxEd+bcRN7s3ERE89xEqvncRAgA3UR3Bt1E
1gzdRDwT3USqGd1EECDdRG8m3UTeLN1ERDPdRKo53UQIQN1Eb0bdRNZM3UREU91EqlndRAhg
3URvZt1E1mzdRERz3USqed1EEIDdRHeG3UTWjN1EPJPdRKqZ3UQIoN1Eb6bdRN6s3UREs91E
qrndRAjA3URvxt1E3szdRETT3USi2d1EEODdRG/m3UTW7N1EPPPdRKL53UQQAN5EbwbeRNYM
3kREE95EqhneRBAg3kR3Jt5E1izeREQz3kSiOd5ECEDeRHdG3kTWTN5ERFPeRKpZ3kQIYN5E
d2beRN5s3kQ8c95EqnneRAiA3kR3ht5E1ozeREST3kSimd5EEKDeRHem3kTWrN5EPLPeRKq5
3kQQwN5Ed8beRN7M3kQ8095EotneRBDg3kR35t5E3uzeRETz3kSq+d5ECADfRG8G30TeDN9E
PBPfRKIZ30QQIN9EbybfRN4s30Q8M99EqjnfRAhA30R3Rt9E1kzfRDxT30SiWd9ECGDfRG9m
30TWbN9ERHPfRKJ530QQgN9Eb4bfRN6M30REk99EopnfRBCg30R3pt9E1qzfRESz30Siud9E
EMDfRHfG30TWzN9EPNPfRKrZ30QQ4N9Eb+bfRN7s30Q8899EqvnfRAgA4ERvBuBE1gzgRDwT
4ESiGeBECCDgRG8m4ETeLOBEPDPgRKI54EQIQOBEb0bgRNZM4EQ8U+BEqlngRBBg4ERvZuBE
1mzgRERz4ESqeeBEEIDgRHeG4ETejOBEPJPgRKqZ4EQIoOBEb6bgRNas4EQ8s+BEorngRAjA
4ERvxuBE1szgRDzT4ESq2eBEEODgRG/m4ETe7OBERPPgRKL54EQIAOFEdwbhRNYM4UQ8E+FE
ohnhRAgg4UR3JuFE1izhREQz4USiOeFECEDhRHdG4UTeTOFEPFPhRKpZ4UQIYOFEd2bhRN5s
4UREc+FEonnhRAiA4URvhuFE1ozhRDyT4USqmeFEEKDhRG+m4UTerOFEPLPhRKq54UQIwOFE
d8bhRN7M4URE0+FEqtnhRAjg4UR35uFE3uzhRDzz4USi+eFECADiRG8G4kTeDOJEPBPiRKoZ
4kQIIOJEdybiRNYs4kQ8M+JEojniRAhA4kRvRuJE3kziRERT4kSqWeJEEGDiRG9m4kTebOJE
RHPiRKp54kQQgOJEb4biRNaM4kQ8k+JEqpniRBCg4kR3puJE1qziRDyz4kSiueJECMDiRG/G
4kTezOJEPNPiRKrZ4kQI4OJEd+biRN7s4kQ88+JEovniRAgA40R3BuNE1gzjRDwT40SiGeNE
ECDjRHcm40TeLONEPDPjRKo540QQQONEb0bjRN5M40REU+NEolnjRBBg40RvZuNE3mzjRDxz
40SieeNECIDjRG+G40TWjONERJPjRKqZ40QIoONEb6bjRNas40REs+NEornjRBDA40RvxuNE
1szjRDzT40Si2eNEEODjRHfm40Te7ONERPPjRKr540QQAOREbwbkRN4M5EREE+REohnkRAgg
5ER3JuRE3izkRDwz5ESiOeREEEDkRG9G5ETWTOREPFPkRKpZ5EQQYOREd2bkRN5s5EREc+RE
onnkRAiA5ER3huRE3ozkRDyT5ESimeREEKDkRG+m5ETerOREPLPkRKK55EQIwOREb8bkRN7M
5ERE0+REotnkRBDg5ERv5uRE3uzkRDzz5ESq+eREEADlRG8G5UTeDOVERBPlRKoZ5UQIIOVE
dyblRNYs5UQ8M+VEojnlRBBA5URvRuVE3kzlRDxT5USiWeVECGDlRHdm5UTWbOVERHPlRKJ5
5UQIgOVEd4blRN6M5URMk+VEopnlRAig5URvpuVE3qzlRDyz5USqueVEEMDlRG/G5UTWzOVE
PNPlRKLZ5UQQ4OVEd+blRNbs5URE8+VEqvnlRAgA5kR3BuZE3gzmREQT5kSqGeZEECDmRHcm
5kTWLOZEPDPmRKo55kQIQOZEd0bmRN5M5kREU+ZEolnmRAhg5kR3ZuZE3mzmRDxz5kSieeZE
CIDmRG+G5kTWjOZERJPmRKKZ5kQIoOZEb6bmRNas5kREs+ZEornmRAjA5kR3xuZE1szmRDzT
5kSi2eZECODmRG/m5kTW7OZERPPmRKL55kQIAOdEbwbnRNYM50Q8E+dEohnnRAgg50R3JudE
1iznRDwz50SiOedEEEDnRG9G50TWTOdEPFPnRKpZ50QIYOdEb2bnRN5s50REc+dEonnnRBCA
50RvhudE3oznREST50SqmedEEKDnRG+m50TerOdERLPnRKq550QQwOdEd8bnRN7M50Q80+dE
otnnRBDg50Rv5udE3uznRDzz50Si+edEEADoRHcG6ETWDOhERBPoRKoZ6EQIIOhEdyboRN4s
6EREM+hEojnoRAhA6ER3RuhE1kzoRDxT6ESiWehEEGDoRHdm6ETWbOhERHPoRKJ56EQIgOhE
b4boRN6M6EQ8k+hEopnoRBCg6ER3puhE1qzoRESz6ESquehEEMDoRHfG6ETezOhERNPoRKrZ
6EQI4OhEd+boRN7s6ERE8+hEovnoRAgA6UR3BulE3gzpREQT6USiGelEECDpRG8m6UTeLOlE
RDPpRKo56UQQQOlEb0bpRN5M6UREU+lEolnpRAhg6URvZulE1mzpRERz6USieelEEIDpRG+G
6UTejOlEPJPpRKqZ6UQIoOlEb6bpRN6s6UREs+lEqrnpRBDA6UR3xulE1szpRETT6USi2elE
EODpRG/m6UTe7OlERPPpRKL56UQQAOpEdwbqRN4M6kREE+pEohnqRAgg6kRvJupE1izqRDwz
6kSqOepECEDqRG9G6kTeTOpERFPqRKpZ6kQQYOpEd2bqRNZs6kQ8c+pEonnqRBCA6kR3hupE
3ozqRDyT6kSimepECKDqRHem6kTWrOpEPLPqRKK56kQIwOpEb8bqRN7M6kQ80+pEqtnqRBDg
6kRv5upE1uzqRETz6kSi+epEEADrRHcG60TeDOtERBPrRKoZ60QIIOtEbybrRNYs60REM+tE
qjnrRAhA60R3RutE1kzrRERT60SqWetECGDrRG9m60TWbOtERHPrRKp560QQgOtEb4brRNaM
60Q8k+tEqpnrRBCg60RvputE1qzrRESz60SquetEEMDrRG/G60TezOtERNPrRKLZ60QQ4OtE
b+brRN7s60Q88+tEovnrRBAA7ERvBuxE3gzsREQT7ESqGexEECDsRHcm7ETeLOxERDPsRKo5
7EQQQOxEd0bsRN5M7EREU+xEqlnsRBBg7ERvZuxE1mzsRDxz7ESieexEEIDsRHeG7ETWjOxE
RJPsRKKZ7EQQoOxEb6bsRN6s7EQ8s+xEornsRBDA7ER3xuxE1szsRETT7ESq2exECODsRG/m
7ETe7OxERPPsRKr57EQQAO1EdwbtRN4M7UQ8E+1EqhntRAgg7UR3Ju1E1iztREQz7USyOe1E
CEDtRG9G7UTWTO1ERFPtRKJZ7UQQYO1Eb2btRN5s7UQ8c+1EonntRBCA7UR3hu1E1oztREST
7USqme1EEKDtRG+m7UTerO1ERLPtRKq57UQIwO1Eb8btRN7M7UQ80+1EotntRAjg7UR35u1E
1uztRETz7USq+e1EEADuRHcG7kTeDO5ERBPuRKIZ7kQIIO5EdybuRN4s7kREM+5EqjnuRAhA
7kR3Ru5E1kzuRERT7kSqWe5ECGDuRG9m7kTebO5EPHPuRKp57kQIgO5Ed4buRN6M7kQ8k+5E
opnuRBCg7kR3pu5E3qzuRDyz7kSque5ECMDuRHfG7kTezO5EPNPuRKLZ7kQQ4O5Eb+buRNbs
7kQ88+5EqvnuRBAA70R3Bu9E1gzvREQT70SiGe9EECDvRG8m70TeLO9ERDPvRKI570QIQO9E
d0bvRNZM70REU+9EqlnvRBBg70R3Zu9E3mzvRDxz70Sqee9EEIDvRG+G70TWjO9EPJPvRKKZ
70QQoO9Ed6bvRNas70REs+9EornvRBDA70R3xu9E1szvRETT70Sq2e9EEODvRG/m70TW7O9E
PPPvRKr570QIAPBEdwbwRN4M8EQ8E/BEohnwRBAg8ERvJvBE3izwRDwz8ESiOfBEEEDwRHdG
8ETeTPBERFPwRKJZ8EQQYPBEd2bwRNZs8EREc/BEonnwRAiA8ERvhvBE3ozwREST8ESqmfBE
EKDwRG+m8ETWrPBERLPwRKq58EQIwPBEgMbwRN7M8EQ80/BEotnwRBDg8ERv5vBE3uzwRETz
8ESi+fBECADxRG8G8UTeDPFEPBPxRKIZ8UQIIPFEbybxRNYs8UREM/FEqjnxRAhA8UR3RvFE
1kzxRDxT8USqWfFEEGDxRG9m8UTWbPFEPHPxRKJ58UQQgPFEd4bxRNaM8UQ8k/FEqpnxRBCg
8URvpvFE1qzxRESz8USiufFEEMDxRG/G8UTezPFERNPxRKLZ8UQQ4PFEd+bxRN7s8URE8/FE
qvnxRAgA8kR3BvJE1gzyREQT8kSqGfJECCDyRHcm8kTeLPJEPDPyRKo58kQIQPJEd0byRN5M
8kREU/JEolnyRBBg8kRvZvJE3mzyRDxz8kSqefJECIDyRHeG8kTejPJERJPyRKKZ8kQQoPJE
b6byRN6s8kREs/JEornyRAjA8kRvxvJE1szyRETT8kSi2fJECODyRHfm8kTW7PJEPPPyRKL5
8kQIAPNEdwbzRN4M80REE/NEohnzRAgg80RvJvNE3izzREQz80SqOfNEEEDzRG9G80TeTPNE
PFPzRKJZ80QQYPNEb2bzRN5s80Q8c/NEonnzRAiA80R3hvNE1ozzREST80SqmfNEEKDzRG+m
80TWrPNERLPzRKq580QQwPNEb8bzRN7M80Q80/NEqtnzRAjg80R35vNE1uzzRDzz80Si+fNE
CAD0RG8G9ETWDPREPBP0RKIZ9EQIIPREdyb0RN4s9EQ8M/REqjn0RAhA9ER3RvRE1kz0RDxT
9ESiWfREEGD0RHdm9ETWbPREPHP0RKJ59EQIgPREb4b0RN6M9EREk/REopn0RBCg9ER3pvRE
1qz0RDyz9ESqufRECMD0RHfG9ETWzPRERNP0RKLZ9EQQ4PREd+b0RNbs9EQ88/REovn0RAgA
9URvBvVE1gz1REQT9USqGfVECCD1RG8m9UTeLPVERDP1RKo59UQIQPVEb0b1RN5M9UQ8U/VE
oln1RBBg9URvZvVE1mz1RDxz9USqefVEEID1RHeG9UTejPVEPJP1RKKZ9UQIoPVEd6b1RN6s
9UQ8s/VEorn1RBDA9UR3xvVE1sz1RDzT9USq2fVEEOD1RG/m9UTW7PVERPP1RKL59UQQAPZE
dwb2RNYM9kQ8E/ZEohn2RAgg9kRvJvZE1iz2REQz9kSiOfZEEED2RHdG9kTWTPZERFP2RKpZ
9kQIYPZEb2b2RN5s9kREc/ZEonn2RAiA9kR3hvZE3oz2REST9kSqmfZEEKD2RHem9kTerPZE
RLP2RKK59kQQwPZEb8b2RN7M9kRE0/ZEqtn2RAjg9kR35vZE1uz2RETz9kSi+fZEEAD3RG8G
90TeDPdEPBP3RKoZ90QIIPdEbyb3RN4s90REM/dEojn3RBBA90R3RvdE3kz3RDxT90SqWfdE
EGD3RG9m90TWbPdEPHP3RKJ590QIgPdEd4b3RN6M90Q8k/dEqpn3RBCg90R3pvdE1qz3RDyz
90SiufdEEMD3RHfG90TezPdEPNP3RKLZ90QQ4PdEb+b3RN7s90Q88/dEqvn3RAgA+ER3BvhE
1gz4REQT+ESiGfhECCD4RHcm+ETeLPhEPDP4RKo5+EQQQPhEb0b4RNZM+EQ8U/hEoln4RBBg
+ERvZvhE1mz4RExz+ESiefhECID4RHeG+ETmjPhERJP4RKqZ+EQIoPhEd6b4RNas+EQ8s/hE
qrn4RAjA+ER3xvhE1sz4RETT+ESi2fhECOD4RG/m+ETe7PhERPP4RKL5+EQQAPlEdwb5RN4M
+UREE/lEqhn5RAgg+UR3JvlE1iz5REQz+USqOflEEED5RHdG+UTeTPlERFP5RKpZ+UQQYPlE
d2b5RNZs+UQ8c/lEonn5RBCA+UR3hvlE1oz5REST+USimflECKD5RHem+UTWrPlEPLP5RKq5
+UQQwPlEb8b5RNbM+UQ80/lEqtn5RBDg+UR35vlE3uz5RDzz+USi+flEEAD6RHcG+kTeDPpE
RBP6RKoZ+kQIIPpEbyb6RNYs+kREM/pEqjn6RBBA+kRvRvpE1kz6RERT+kSqWfpEEGD6RG9m
+kTWbPpEPHP6RKp5+kQQgPpEd4b6RN6M+kREk/pEqpn6RAig+kRvpvpE3qz6RESz+kSiufpE
CMD6RG/G+kTezPpEPNP6RKrZ+kQI4PpEd+b6RNbs+kQ88/pEovn6RBAA+0R3BvtE3gz7REQT
+0SqGftECCD7RHcm+0TWLPtERDP7RKo5+0QQQPtEd0b7RN5M+0Q8U/tEqln7RBBg+0RvZvtE
1mz7RDxz+0SqeftEEID7RICG+0TejPtEPJP7RKKZ+0QQoPtEb6b7RN6s+0Q8s/tEorn7RBDA
+0RvxvtE1sz7RETT+0Si2ftEEOD7RG/m+0TW7PtERPP7RKL5+0QIAPxEbwb8RN4M/EQ8E/xE
qhn8RAgg/ER3JvxE1iz8RDwz/ESiOfxECED8RG9G/ETWTPxEPFP8RKpZ/EQIYPxEb2b8RNZs
/EREc/xEonn8RAiA/ER3hvxE3oz8REST/ESimfxEEKD8RHem/ETWrPxERLP8RKq5/EQIwPxE
d8b8RNbM/ERE0/xEqtn8RAjg/ER35vxE3uz8RETz/ESi+fxECAD9RHcG/UTWDP1ERBP9RKoZ
/UQIIP1Edyb9RN4s/UREM/1Eojn9RAhA/UR3Rv1E1kz9RERT/USiWf1EEGD9RHdm/UTebP1E
PHP9RKp5/UQIgP1Ed4b9RNaM/UREk/1Eqpn9RBCg/URvpv1E3qz9RESz/USquf1EEMD9RHfG
/UTezP1EPNP9RKrZ/UQI4P1EeOb9RNbs/URE8/1Eovn9RAgA/kRuBv5E1gz+REQT/kSqGf5E
ECD+RHgm/kTeLP5ERDP+RKI5/kQQQP5Ebkb+RNZM/kQ8U/5Eqln+RAhg/kR4Zv5E1mz+RERz
/kSqef5ECID+RG6G/kTWjP5ERJP+RKqZ/kQQoP5Ebqb+RN6s/kREs/5Eorn+RAjA/kRuxv5E
1sz+RETT/kSi2f5ECOD+RG7m/kTW7P5ERPP+RKr5/kQQAP9Ebgb/RN4M/0Q8E/9Eqhn/RAgg
/0RuJv9E3iz/REQz/0SiOf9ECED/RHhG/0TWTP9EPFP/RKpZ/0QQYP9EeGb/RNZs/0REc/9E
onn/RBCA/0Ruhv9E3oz/RDyT/0Simf9ECKD/RHim/0TerP9ERLP/RKK5/0QIwP9EeMb/RN7M
/0RE0/9Eotn/RAjg/0Ru5v9E1uz/RETz/0Si+f9EBAAARTwDAEVvBgBFogkARdEMAEUIEABF
PBMARW8WAEWeGQBF0RwARQQgAEU8IwBFayYARaIpAEXVLABFCDAARTwzAEVvNgBFojkARdU8
AEUIQABFPEMARWtGAEWeSQBF1UwARQhQAEVAUwBFb1YARZ5ZAEXVXABFBGAARTxjAEVvZgBF
nmkARdVsAEUIcABFPHMARWt2AEWeeQBF0XwARQSAAEU8gwBFb4YARaKJAEXRjABFBJAARTyT
AEVvlgBFopkARdGcAEUEoABFPKMARW+mAEWeqQBF1awARQSwAEU8swBFb7YARaK5AEXRvABF
BMAARTfDAEVvxgBFoskARdHMAEUE0ABFPNMARW/WAEWi2QBF0dwARQjgAEU84wBFa+YARZ7p
AEXV7ABFBPAARTfzAEVv9gBFnvkARdX8AEUIAAFFPAMBRW8GAUWeCQFF1QwBRQQQAUU8EwFF
bxYBRZ4ZAUXVHAFFCCABRTwjAUVvJgFFoikBRdUsAUUIMAFFNzMBRW82AUWiOQFF1TwBRQhA
AUU3QwFFb0YBRaJJAUXVTAFFCFABRTxTAUVvVgFFolkBRdVcAUUIYAFFPGMBRW9mAUWiaQFF
0WwBRQRwAUU3cwFFb3YBRaJ5AUXRfAFFBIABRTeDAUVvhgFFnokBRdGMAUUEkAFFN5MBRWuW
AUWimQFF0ZwBRQigAUU8owFFa6YBRaKpAUXVrAFFBLABRTyzAUVrtgFFnrkBRdW8AUUIwAFF
PMMBRW/GAUWeyQFF1cwBRQjQAUU80wFFa9YBRaLZAUXR3AFFCOABRTzjAUVv5gFFoukBRdHs
AUUI8AFFPPMBRWv2AUWi+QFF1fwBRQgAAkU3AwJFbwYCRaIJAkXRDAJFCBACRTwTAkVrFgJF
nhkCRdEcAkUIIAJFPCMCRW8mAkWiKQJF0SwCRQgwAkU3MwJFbzYCRaI5AkXRPAJFBEACRTdD
AkVrRgJFokkCRdFMAkUEUAJFPFMCRWtWAkWeWQJF0VwCRQhgAkU8YwJFa2YCRaJpAkXRbAJF
CHACRTdzAkVrdgJFnnkCRdF8AkUEgAJFPIMCRWuGAkWiiQJF0YwCRQiQAkU8kwJFa5YCRZ6Z
AkXVnAJFCKACRTyjAkVrpgJFnqkCRdGsAkUIsAJFPLMCRWu2AkWiuQJF0bwCRQjAAkU8wwJF
a8YCRZ7JAkXRzAJFCNACRTzTAkVr1gJFotkCRdXcAkUI4AJFPOMCRW/mAkWi6QJF0ewCRQjw
AkU38wJFb/YCRZ75AkXV/AJFBAADRTcDA0VrBgNFogkDRdUMA0UEEANFNxMDRWsWA0WeGQNF
0RwDRQQgA0U8IwNFayYDRaIpA0XVLANFBDADRTwzA0VrNgNFojkDRdE8A0UIQANFN0MDRW9G
A0WiSQNF1UwDRQRQA0U3UwNFb1YDRaJZA0XVXANFCGADRTxjA0VvZgNFomkDRdVsA0UIcANF
PHMDRW92A0WeeQNF0XwDRQiAA0U8gwNFb4YDRZ6JA0XRjANFCJADRTyTA0VvlgNFopkDRdWc
A0UEoANFN6MDRWumA0WiqQNF0awDRQiwA0U3swNFa7YDRaK5A0XVvANFCMADRTzDA0VvxgNF
oskDRdXMA0UE0ANFPNMDRWvWA0We2QNF1dwDRQjgA0U84wNFb+YDRaLpA0XV7ANFBPADRTzz
A0Vv9gNFnvkDRdX8A0UEAARFPAMERW8GBEWiCQRF0QwERQQQBEU3EwRFbxYERZ4ZBEXVHARF
CCAERTcjBEVrJgRFnikERdUsBEUIMARFNzMERWs2BEWeOQRF0TwERQhABEU3QwRFa0YERZ5J
BEXVTARFBFAERTxTBEVrVgRFolkERdFcBEUEYARFN2MERW9mBEWiaQRF1WwERQRwBEU8cwRF
b3YERZ55BEXRfARFDIAERTeDBEVrhgRFookERdWMBEUIkARFQJMERWuWBEWemQRF0ZwERQSg
BEU3owRFa6YERZ6pBEXRrARFBLAERTezBEVrtgRForkERdW8BEUIwARFN8MERWvGBEWiyQRF
1cwERQTQBEU80wRFa9YERZ7ZBEXV3ARFCOAERTzjBEVr5gRFnukERdXsBEUI8ARFPPMERW/2
BEWe+QRF1fwERQQABUU8AwVFbwYFRaIJBUXVDAVFBBAFRTwTBUVvFgVFohkFRdUcBUUEIAVF
NyMFRW8mBUWiKQVF1SwFRQQwBUU8MwVFazYFRaI5BUXVPAVFBEAFRTdDBUVrRgVFokkFRdFM
BUUIUAVFPFMFRWtWBUWeWQVF1VwFRQRgBUU3YwVFa2YFRZ5pBUXRbAVFCHAFRTxzBUVvdgVF
onkFRdV8BUUEgAVFN4MFRWuGBUWeiQVF1YwFRQiQBUU3kwVFa5YFRaKZBUXVnAVFBKAFRTej
BUVrpgVFoqkFRdGsBUUEsAVFN7MFRW+2BUWiuQVF1bwFRQTABUU8wwVFb8YFRZ7JBUXRzAVF
BNAFRTzTBUVr1gVFotkFRdHcBUUE4AVFN+MFRW/mBUWe6QVF1ewFRQjwBUU88wVFb/YFRaL5
BUXR/AVFBAAGRTwDBkVrBgZFngkGRdEMBkUEEAZFPBMGRWsWBkWiGQZF1RwGRQQgBkU8IwZF
ayYGRZ4pBkXVLAZFCDAGRTczBkVrNgZFojkGRdE8BkUIQAZFN0MGRWtGBkWeSQZF1UwGRQhQ
BkU3UwZFa1YGRaJZBkXRXAZFBGAGRTxjBkVvZgZFomkGRdVsBkUEcAZFPHMGRWt2BkWeeQZF
0XwGRQiABkU8gwZFb4YGRZ6JBkXVjAZFBJAGRTeTBkVvlgZFnpkGRdWcBkUIoAZFPKMGRW+m
BkWiqQZF1awGRQSwBkU3swZFb7YGRZ65BkXRvAZFCMAGRTfDBkVvxgZFnskGRdHMBkUI0AZF
N9MGRW/WBkWe2QZF1dwGRQTgBkU34wZFa+YGRaLpBkXR7AZFCPAGRTfzBkVr9gZFovkGRdX8
BkUIAAdFPAMHRWsGB0WiCQdF1QwHRQgQB0U8EwdFbxYHRaIZB0XRHAdFCCAHRTwjB0VvJgdF
nikHRdEsB0UIMAdFNzMHRWs2B0WeOQdF1TwHRQRAB0U8QwdFa0YHRZ5JB0XRTAdFBFAHRTxT
B0VrVgdFnlkHRdFcB0UEYAdFPGMHRWtmB0WiaQdF1WwHRQRwB0U3cwdFa3YHRaJ5B0XRfAdF
BIAHRTyDB0VrhgdFnokHRdWMB0UEkAdFN5MHRW+WB0WimQdF1ZwHRQSgB0U3owdFb6YHRaKp
B0XRrAdFBLAHRTezB0VvtgdFnrkHRdW8B0UIwAdFN8MHRW/GB0WeyQdF1cwHRQTQB0U80wdF
b9YHRZ7ZB0XR3AdFCOAHRTfjB0Vr5gdFnukHRdHsB0UI8AdFN/MHRWv2B0Wi+QdF0fwHRQQA
CEU8AwhFawYIRZ4JCEXRDAhFCBAIRTcTCEVvFghFnhkIRdUcCEUIIAhFPCMIRWsmCEWiKQhF
1SwIRQQwCEU8MwhFbzYIRZ45CEXRPAhFBEAIRTxDCEVvRghFnkkIRdVMCEUEUAhFPFMIRWtW
CEWiWQhF1VwIRQRgCEU8YwhFa2YIRZ5pCEXVbAhFBHAIRTdzCEVrdghFonkIRdF8CEUEgAhF
PIMIRWuGCEWiiQhF0YwIRQiQCEU8kwhFb5YIRaKZCEXRnAhFCKAIRTyjCEVvpghFnqkIRdWs
CEUIsAhFN7MIRW+2CEWiuQhF1bwIRQTACEU8wwhFb8YIRZ7JCEXRzAhFCNAIRTzTCEVv1ghF
otkIRdHcCEUI4AhFPOMIRW/mCEWi6QhF1ewIRQjwCEU38whFb/YIRZ75CEXV/AhFBAAJRTcD
CUVvBglFngkJRdUMCUUEEAlFPBMJRWsWCUWeGQlF0RwJRQQgCUU8IwlFbyYJRZ4pCUXVLAlF
DDAJRTczCUVvNglFnjkJRdU8CUUIQAlFPEMJRW9GCUWeSQlF0UwJRQhQCUU3UwlFa1YJRaJZ
CUXRXAlFCGAJRTdjCUVvZglFnmkJRdVsCUUEcAlFN3MJRW92CUWeeQlF0XwJRQiACUU3gwlF
b4YJRZ6JCUXRjAlF</AssayXData><AssayYData Points="5970">NFRDPQ4QND1s7T49AiE1PUnXND25WUM9NFw1Pc98SD2eHjs9YppMPRXaTD2VqEc9gklLPfSk
Tj1qJU49ltJQPVgJSD0D3kc977pZPYRBRD2hX1A9/I03PaOzVj0//Ec9QjNUPVFnUz2DNlY9
VdltPeucTz1LXFo92QBrPTiHWj1Bkmk96t9SPVAgXz3O+089m89fPcRCYD2Bg289XtliPfdv
Xj033XU9g9ZZPSnbaT1sPmg9kA5sPfEOaz083G49ZwNmPZdhaz2OOnE9LE1VPd9CdT0fwm49
oZ5uPVtJdT0SMHQ9aD1kPbDCdj1qDHI9nzppPaCjdz3dSnU92mptPd3jfj2eOnQ9D4NoPRZ4
fT3+c4E9QYBsPVLlZj3s23s9oc6BPaHCfD3bHX49NOx4PX8agT3eL4A9v4yFPScggj2xyIM9
v0GKPRx3fz1nEoA9y5uDPQcljD2I8oM9Oy+CPejHfT1P9YM9GgqNPYYrhT2R9YA9GAhtPXqR
hT0XvoQ97tWNPQvQhz2UBYg9QfeQPaitij3AMoo9/46FPbnZiD2b94I9rt6FPYSwkj2H7Io9
k6mJPYdkij0irIU9x6qVPbSYkj2HHY49QuKIPV1vkj2mmoY9NJyLPbcWlj2RZ4g9nNqIPc5v
gz0gjYs9MSmMPaYEhj1AWYo9Zf2OPeWcjj1fVJI9p96WPV+GjT1WVpY9032OPR+Kjz2EPZI9
dbaQPU/LmD35gZU9KLyTPaGulz3GBpg9lriNPe1CjT1E8p09zbSdPT53mT1yIpY9rBicPSfN
kD1R/Jk9GFOkPW6rlj1lbJQ9nCWdPW8Cmz08oZQ9KXqiPZqTlD3c9ps94h+UPYquoD0Jw5c9
dfeZPUNMkj0au5499z2bPTJEmz1XD6E93OOZPUj/nD3ovJg9N5KYPbq8mD0puJg91pCXPfaz
oz0mlJ09v6afPTYGoz1afpk9iwOgPQ/jnj0PfaA9zBicPc8fmj0LSJo9k12jPQtZrT39h6I9
fnGbPb4cmj0IgJs9b4+jPXXQoD2nGZo9EDSmPa1FqT2HMqA9B4iiPf9Onz1SWaA9C0upPUlb
oT3XQKk9Mu2mPRp9oj2sxqw9sCytPTqEpD06Fao9ghqjPZR0nD2QSaA9eUqoPfAnsD1Yfao9
AEyrPVXCoj2pzqs92qmwPXsTrj1s4qQ9QDqwPdVoqD1Imqs9/3W0PTVArj1mC6c9Wz2tPT9I
sD03/Kw9SxugPdS5qj3VE7Y9fjGmPUZ9rj199p49MGypPf9+uT0Xtqk9QMGpPVznpj28RLU9
vUivPf+aoz0sk7A9Am+sPddOrz3pl6s9p0u1Pd+JqT3XSqo9+K6wPRRjsj10ZrA9pvG0PY4a
sz0r2a090PmsPUXurT06krE9Cpm5PVP5vT31G6896y+uPTo8rz2HpLM98HSoPQsNtT2uqbM9
YnSsPXjLtD38B7c9xgK1Pc6xrz1Qfbc9aBuwPc77pT2T5rc9/xy5Pc3usT0NdLA9GCu5Pa9B
tT282689ZEm0PYdpvj3Ikb09XnayPZwRtj1gR7g9pbS6PbKOvD1Ds7k9TC69PTpUvT1hncA9
44GzPSLSvj0rIrs9yTO5PciPvD0f6sA9vjG1Pc9wuj0xDLY92VS8PXxNvj0THrk9exK9PZ+a
tz2zNcE9j0m7Pcegtz2vbrc9cjfFPe1cwz0GBcQ9bCTCPRq4uj0jsbY9Ry3APRMcvz11L7c9
SeSuPduuxT24V8o9tM28PVc6xT0Yor898z7DPSN3yz3+tMA9UOe8PStJwz1KHMY9Y9nAPWI+
tz0rWcI9rae8PQZ4wj2Ub70918nHPWS4wz3l9Mo9hv3EPWipvz3g4MI9kaC/PSJOwT3rbLg9
JFjBPSChyT2wVsM9KOfEPZ3Evz0xm8U9+YLHPb4j0T25J849gnnOPZ38wj3828E985TKPXEX
wj0AG8c9UffKPTAtxz2HAMM9oITEPZJvxz0Y5MQ9FprIPQ9+xD2KSss9AdnPPTy0xD09kMM9
Sc7EPXLZzD2uFMQ9Kg3FPa9Lyz2mSMQ9Gk3HPclxyT07U8U973fNPWvazD12jsw9gz7GPa+v
wj0uUsg95GTLPXNeyj2FdM49l1XLPQF5xj1n5NA9CUTIPYiZ0D1KQdY9TmPHPffkzT2aYtE9
fyzOPVXgwz2uiss9AfrJPewIwT2k5co95GTNPesV0j3GeNI9qdHNPaBJzT29rsE9vGbRPSWZ
1D0BIdE9G27MPchZyD2Ddck9A6POPQ+Pyz39wNU91ozXPZQ9yz2tDdQ9V9/PPRgNyD0vbdg9
xDnTPcZ00T1F4c09pWrOPUA60D19atE9OGXSPTFz1j2oIc49mmjRPZyW0z0n1NQ9B9PbPQ86
1z1Abtg9KHbQPZCL0z2noc497WLVPaYI3D1GEtM9CfXUPQ96zj1Xgtk9c+3fPSn50T3TWNY9
A97bPQ802T1GV9Y9xcnRPQP01T38MNU9Zh7WPS/l3D3egNs9QFHXPSGpzz0W59w9D5TQPQUM
3T3RFc49W+DcPUWm3z0nods9ppnhPYml5T1He9w9vMHgPRmn0z138+E9My7gPcbu3D1G/ts9
vJnaPXGZ2T25RNQ9nYPYPXyo4z02FN09mszTPSIs4T0be9o9z1PbPXHd3T2apNE9HUPePbLJ
3z2sduM9vgjmPcRB3T0KSNs9g8/dPY9s3j3Au949Ai7iPbsv5T3MguE9frHbPREr3j0Jn+I9
+tzePUk21z2hNek90pXbPU/55z0iMt09SaviPZqY4j1dx909npLqPSSa4D0Bwt098xHiPQHe
4z0D3+U9sXLnPbq44D2Zt+Q9z5/fPWMo3D14A+A99p/fPYgh6D15pN89p+jnPSGH2j2IL+k9
wHnqPYcG6T1T7uY9tFTrPX1h4j2g0909FuzmPSYW7j0iF+w9F0LiPavO5j2sW+Y9b4rqPU13
5j2SPuQ9tGHoPTE58T1bjus9l+jmPd1D5z3wkOU9FHncPeSY6z2vueI9MYfqPYR65T15fOM9
QfzePfYa5T2mvug9rjHmPSMW5T2H/PI9ZqfqPTyu7D0dgeY9EVzlPbZs6j2qX+w9CHPxPd/2
5z28ROI9Ue3vPRmB5z1Gneg97Y3sPQ8E8j2APec9QI3nPfyy6T2ZCus9tlbrPSbr7T2n5fQ9
rT/yPYCX7j3KlOo9aZfmPdFW9D0XyOg9hnvkPQR18D1ID+k9i6vuPZfB8T0b7ek9UxjqPZ27
8z1mWPU9nRv1PUnh8D2y8+k9I/vqPSqX6j1+Mus9PoXwPSTh7j0i7es9MerqPS9s8j1YdfA9
b6TqPW6N5D2jFug9MSTuPQuE6T2lqOo9Cl31PU9R7T0lSfQ9XLjiPUPP8j044u49aeX0Pbu1
8T1g9u497l71PXJd+T0SbvA99s/yPeNS+D2Rwvo9+cXzPYlT7z1F9/E9aJrtPf9E8j3n/fQ9
mln0PbGB8T1lS+093C30PV2B7j3MK/w9V7jvPb7j/D25SfA9JGzzPc/n+D3bPe09ObD3PbLu
+T3wxOw9FDnzPfTE7z3cR/M9JkHzPYra8z0fLPE9nervPSsP7T2q0/E9ri74PQrA+j2vaPc9
BuL2PbFl9j1adPY96oH0PcEM9D0RH/E97Bj1PeMp9T3lNvk9tPP6PX9N8j1H3/U9HK37PUP+
+j27zvs998juPXs//z2R6wA+sjTvPQoH9T0Uafw9I8P0PT9Y8z2vxfw9bSb1PfvK9z31yPY9
YS8DPvZD9T0nUfc9kkj0PXpw+D0R8Pg9gRX0PQb4+D2Nffk9zuj2PXn+Aj6a1fw9kEP7Pek4
9j2y0v89YWH9PVru9z2sEPw9zzICPuNS/z3KlPY90UsEPlYRBD6mpPw9hicBPqL0/D2AL/o9
Xaj6PS1L9z3IM/09Ear9PU1y9T0mC/o9D04CPh9LBD7PhAE+yvv/PQVr+z1dx/495j8BPrdN
/j0idvk9n0j/PT81AD625wE+rgQAPkSEAT4vggE+swcBPosW/D33KgA+H1kEPo+w/j2h7QA+
67L7PQY0+T069v89dJ7/PbCg+z3wfQI+bNcBPr1u/D20UAA+guQBPuVyAT4BRfs9esYAPmN3
BD67Tfo9cWACPpD1Aj5VQf09n/MBPj4tAT40ggQ+FWYCPogkBD5u6gQ+8X/1PWi6Aj4AjQQ+
F44DPnKWAD79iwA+K+4BPgldAT4VowE+JggEPoh1Aj6ofvs9wqwBPoAj/z1bYwA+mTMAPmvp
/z3wKAQ+vKH/PaxYAj565wM+ngUBPu6uAT6bugU+rxECPoCp9D3TUwI+dYsDPuZ7AD4a0AU+
5S4DPr0fBD4dHwE+hOsDPkZGBz4ljf89pGUDPr+h/T0uVwA+picBPu0QBD7UCgc+eokBPt1J
BD4dMwQ+t+8APnomBj6+wQM+IGYDPl8FAj7xQwQ+4nQCPklx/z0TugQ+iQwDPn0iBz7GCQY+
LhwAPji6Bz6PWQc+bu79PZ17Aj60wwU+ZekBPp9BCT6eOgI+HqYDPkLuAT7T9AQ+PmsHPhZU
Aj4UlwY+3y0EPuBlAz5UKQo+ks4FPrkKBD4Qugg+SFQFPoF0BT7VJwE+99gEPna0Bj4H3Ac+
nD8HPs6eBD4C+QU+PAEGPqdVAj46NQE+fh0DPry8BD5R5wM+cd8KPiYdBj57lwI+bnAJPtQw
Bz6M8gI+sBkGPk0ICz6+hwQ+hRAIPuTsAD7zsAg+NEQGPonPCD4Y3QM+UGAGPnbvBz5qzwc+
gJ4JPj4YDD6q4wU+g+QFPqB5CT6NJAM+sPcJPvb7Cj4aKQc+X/oHPp3uBT7mcgg+XnsHPjQ1
Cj4vagc+/ksJPoBvBj7GbAg+n/wMPojyBz5UKQg+iDMIPhdICj6YGgk+czIIPstiBj4/7wg+
YMgJPq2hCT7pLQU+HTsKPnCSBT61QQo+meELPoqzBj6gSwY+/soMPvKvCD5h2Ac+hCkHPls6
Cz6IaQY+q+4IPpbhBz4JGQU+20gIPksPDz4Lbgk+84sLPh63CT5jRAw+KhcNPh+lCD5ADQc+
7tYJPm0fDj7oGgc+KNoOPiawCz5pfQk+ySILPgM/Cj7ULgc+KlkMPqmzCz4Msw0+XaYIPn9E
DT59Fgo+Wu4LPtAWCD58ygw+p6wJPpNDDT5bLQo+iF8LPsLYDD7trwk+zfsOPrAWCT5/BQs+
06oOPseoCD525Qo+tugOPtSeDT7eZw0+EUEHPrrcBz4OtA0+pAUNPoDOCz42iwo+6pYJPs87
Dj4+sAk+W14MPpcgDz6HqQw+gm8NPufBDj5Tsgs+v7MNPj7DDz7RAQk+9XQOPqBVDD750ww+
B3UNPoaKCz5QpAs+vLcHPgOHDT73MQ0+veASPrnlDT6ztBI+avILPgC0Dj4z5A4+yjkLPtsK
DD5Kzws+p6gKPpJDDj4fJwg+fb8PPiCRDD7uPw8+QacJPowLEz7ljw0+cwAPPtD7Dj5ZURE+
NVcMPqVoEj5VLxE+vKANPoLLCz41Zg0+1roOPofmDz5IDBE+z3QLPmKKEj6TPA4+IxwLPo+s
FT78aQ8+m0AOPv3xDj4PpBE+YHoNPpnZDz7O+A4+EhsMPtn3DD5BLAk+wPkTPnBtED5XWQ4+
oSYMPtVGEj4vFBI+CfcRPn12ED4sXBM+Zz0OPraxDz4r5hA+OioNPlXdDj6+jRM+QakSPsKW
Dj4vKw4+qN0PPgZRDj7TAxA+l64SPovwDj5QnhA+XqESPvprFj7jqw8+vKMQPsVEFD4g9Q8+
IDAQPt34Dj6OGRM+7wQQPtuiDD5lUw8+PjURPof7FT7jHRE+YT0VPpSwDz52fxU+KPMSPnkU
Dz6GXxA+GzEQPhOZDz5f9xQ+IAUSPhYWFT5z4xM+FsgQPkY0ET4Q3hQ+kXoTPuFHEj4zRg8+
0vkSPuFTEj4VihI+QRgRPrZOED498hU+JZYRPgcZFT6gaRI+DRMUPrO2ED5qlxI+MF0QPu8S
Ej4s6RQ+680TPv7zEz4ihxc+PmsUPpkYFz5QuRM+WxATPq8sFD47qxM+QKUVPl1lFD5dIhQ+
alkVPr5TEj75ORc+H7cTPnwfGD6shRA+w14VPp7XEj6IBBU+xgERPuTQFD7uNhQ+YCcQPmLi
FD5FERU+wpIYPsMxFz78jBY+YZYYPibhET6ibhM+zAAWPmKkFT7MfBM+b58YPnjdGj666BY+
KVAWPizhED5cshM+arEUPlFHFD5zmhM+iFgVPni5Ez5OGxQ+a1EVPiuHEj6KIBU+hbEUPmhk
Fj5+cxU+AdUYPljrFj4cqhg+az4WPvqQFT49AxY+bZ0VPjaVFj4tZBo+AhMUPidJHT6yRRQ+
HvcXPlPsFz7Zkxc+X98XPihbET5d/hU+DJsZPgsIGT6DmhU+px4VPn23FT6ubhA+HPkXPjys
FD4NSxU+JFgVPjymFj6vPhI+XNwVPljyFz77eBM+YfwUPtiOFz6Y5xc+YrAXPgwbGT6eTRk+
MEscPrcSGz5wyRU+m9YWPg07GD7SxBo+15cWPiTsET5ZFhg+mBAaPsS1FT7UbBg+9rkSPi+k
FT7QFRo+/GsXPjPjFj5QYRo+tqAWPmSJGz7y4hg+uXYVPgSCHD71Kxs+QrgXPuOTGz5SoBc+
HxEZPhPtFj4O3xc+xQIaPvm1Gj7YeRQ+X1ETPrDFEz40shU+izYXPk8wFj5PnBs+IV4YPm6x
Fj57BBo+aqgYPtuyGT7b3hs+4aAaPt6eGD7P7Ro+E1MbPpS8Gj6eWRs+XQscPmhDHT6Q8hQ+
IaQRPpBsFj7khRs+IPwZPmbiFT4dbBk+dT4fPn7jFj6A7RY+fr8YPoTrHT7a0Bs+c/UYPpm4
GT6W+xM+ir4cPt1cGD7M0xc+lhocPt/1HD5L1hU+TcsYPsbQGj43dxs+TogYPhzKHT7mEh8+
gTkcPn4sGz62sR0+hbocPu4jGz59Mhs+njAZPlmgEj7aHxc+vSUaPuDcGj5O7xg+N2UcPi2I
HT65QRw+qxoaPqtGHD7ZChs+PeMYPjdeHT75tR8+YagZPmlhHT4ymx0+CsMdPlF7GT7CcBk+
G5waPhvIHD7O+Rc+MbMfPq12HD4W8xs+DaIcPnmeGT4cShw+Ol4dPhlZGz4dhx8+LMIePq4M
GD5wihw+t7kdPo3kGT6w+h0+trQdPqy3Hj5OgRs+wZwbPu3vGT7n5xw+zTIbPqYEIT7LSR0+
vCAfPmUwHD7SSBw+J2sdPouTHz7dIxw+S+sdPrTJHT7n7B0+za0ePlvzGD6DFR8+biwdPgC4
Hj7J2hw+yA4cPho0Gz6mbx4+HjsdPnzBGD5BaCA+nF4cPgRTGj7mFh0+tKobPiM1HT72uRs+
ttobPuKlID4GnBg+XWMbPsxUHD4r0x4+8kgcPvq7Gj5E9h0+NTYgPqqFHD51TRs+ltMbPhYi
HD4/7x0+hdoYPg5KGT797Bs+W7AfPv4XID4vCSE+76UePnmpGT7PIh0+XUQdPv7+GD481B0+
DLcePo93GT5ByR0+Jy4bPuDJHz4JYx0+i4IgPgoqHT6USBg+UzkcPrVEHD6LpBo+vjwePhyI
HT6w2xw+gyUjPmu9Hz6aVyE+gHsePq03Ij7ORRo+XgUjPu6/Hj5UOyA+AP8bPg4PJT4mgxg+
J7wiPnHuHD4VhSA+fHIgPq+9Ij4oHBo+3UgePh/THz6TNR8+m+0fPjtaIz56dBs+vfYkPvnF
Hj6s0SI+6rcdPtr3Hj6+ixw++NwcPq2aGz6o5iI+qAMhPuZXHD5hhR0+zVUgPq0kJT5r4iE+
tXMnPsR5Hj57yyM+gr4iPmMBHj5OsiA+V7ggPliwID6ezyA+8OUhPuoKIz4PsB4+PyUfPkjt
Hj6YPCE+RWQhPmfDHT53ah0+XIoePnFEID6+LyU+3v4hPi7jHj6qXiY+oKsgPnxlID4EMSI+
+wwhPkBdIz756iE+Ff4fPtFfHj4nriA+DKsjPjKqIz5fsh8+rT8iPhfCIz75VCM+qYggPiHQ
Ij7Q4hw+Av4hPqOjIT69OCA+r7EiPpgyIj6PICM+s5MgPiJxIj7ShyU+KvIhPv0IJT7RkyM+
TpQmPsayJT66IyE+nAUjPkVDIj5N4CA+MckjPktAIT64nB8+OjwiPsrDIz5GGSQ+cT8lPq8M
ID5R8R8+Jl4iPrJgJT6amiQ+dAckPiwTIj5NeSM+B6olPg7+Iz5myR8+IkYlPvz5Jj781Sg+
ShEkPsTKHz7wCSU+qWoiPpmyIj7Koyc+1BgjPge2JT5GrSE+ytgrPhWmJj5nNCU+014jPsIR
Ij5buyY+dB8lPt3XJT6zPiQ+JeogPuJEIj68ryM+mssnPoAyJD7EbiE+btsmPi+ZHT5XyB4+
y7MjPrZEIz6GxSc+H8klPpIJJz55ESQ+FRknPob5JD6bJSo+dNMkPlRRJj741CY+HjMnPuUi
Kj7TNiQ+8HwkPpXbJj47/SA+ZIQpPtc+Jj7mPiM+FL0kPrLeIj7DjSk+nqIkPnSdJz7zCyc+
0TkmPja3Iz5ZHCY+dYcoPpukJD7MKSc+gIsmPn8zIj5TXSQ+J9gmPji7Ij56zyM+lY4nPlYI
LT5nGy0+2V0lPr93Iz5SQCU+OEUnPjEXKD7+eiU+tFsoPuaDJz5wtSY+EagoPu8vLD79byc+
kwAnPk+cJz4v9yQ+YFUmPvTOKj5t+CU+tegqPgeKJT5lWyI+Cf4oPiTHJD625Sc+DusrPkoD
KD6cMCk+3B0lPtkTJz6nvSU+qkYkPrhgJj5fHiM+v8klPt46Jz6Njis+SoIqPnAaKz60vSU+
804pPnfyJj5PJyQ+/5QnPiZjKD53LCY+YXQqPjLXJj4SgyY+L2MpPp58KT7X2Co+HlIlPmF3
Kz7bCik+RT8kPu1oKT7U+yg+l8cpPikCKD6BoSs+jZwqPs4YLT7G6io++LAkPs8IJj6jbCY+
hMQmPv6AKD74jy0+XwwtPkVHJz7zIic+0TsnPjecJT76OCU+c8ElPmNHJz6KwCo+UOEoPrJ0
JD6myiQ+H+8oPkvcKj6R7yw+PBArPjfqJj6Sois+ISMqPn5bJz47fCo+qvckPigrKT7vCig+
L4QqPoN3LT6hrCw+ujgpPtDOLD4AxSk+pYkmPo4nKj4dbig+qqQuPvdaKT5/Xyo+cSMpPtxT
Kj79LCo+GPIrPoYtKz70jyU+K1wnPritKD5gfyU+SVUoPtPuLz5pLSo+sBIlPvmdJz5smys+
W2klPhYYJz4mjSs+ayEoPsc8Lj7O4Cc+0ngsPs71Kj4P9Co+WnonPuPJLj5Zeyo+py0uPl4f
Lj4akis+/BQqPiyfLD4r/ig+GL4oPppxKj4Juis+KUcrPpyaKz738Sw+5VYmPpVVMz4OECs+
woQsPkNpKD6Boyw+YnsrPmI2Lj4GUSw+YiksPh/gJz5Duig+2XErPoGSKj7y+i8+g5gqPrco
KD6khio+aS0rPmV4LD7ouio+CwkxPlNEKz5Rryw+GO0sPhSSMT4IJyo+PwAtPrAWLD4zkSo+
hwIrPig2Lz4OMSk+LsYnPrk/Lj7NWCw+JeksPrlILz70hyw+D7csPha3KT639Ss+D84tPnX7
LT5N3i4+Q24sPhh9MT43dC0+giUsPnW5LT5z0Co+F2soPpjhLj4pAS4+yustPuKgLz7a1y8+
/DUuPj67KT57GCs+xWctPo6aLT5e+S0+H+gyPqg+Lj7b7ys+0JEtPmwKLT4egSo+RCkuPgKq
Lj4VgTE+nnIvPn5cLD6rnC0+yQctPuu0Kj4NNik+5MwsPqMtLz7rITE+CBMuPqohMD7dkTI+
MgwuPkB7Kz7r/Sw+QBExPgS1Lz5PHjE+LPUxPnmLLj5P0Sw+DYosPkuWLz7u8C0+o+YtPrJq
LD7W9i4+n0MrPuc3MT7YmzA+9k0zPlXZLz5C+TE+jV0zPuJUMj6JzS8+7HMwPsgMND4pTC0+
QNMvPpbIMD4ZCC4+0DYvPkvjMD7JBjA+zS8vPgXEMj41QSs+GsYtPgoOMj4E3TA+GhkrPuop
MT6DNi8+2hAzPqu2MT4sQi8+FP0tPpVEND7apzA+ry41Po2kLT7Pty0+5rgxPozwMz6vdDA+
ZR4rPg/xLz74ZS4+psM1PvJ6Lj5xojM+gBsuPpXlLz5V8S0+G7w1PvuYLj7fjC8+SvQuPg2A
NT51hi0+eZAuPuh9LD6WvC0++0kzPsARMz6jHTU+sPcuPiQzLz4yvTQ+1HkvPuv6LT7zbS4+
NSoyPj3aMD7OwTA+oqczPjbeMD49cDM+JBgwPgY5MD7h4zA+b10yPqX5Kj6KEzE+Jr8xPlCG
Nj75KjQ+R7IwPuY7MT6z7zU+5hEzPhs7Mj4j3ys+f7gxPrNVNT75ezM+JLo3Pnw3ND6e5Sw+
ZbIxPiLfMT4g7DU+y2YyPhpZMT6CnS4+2OkxPnT/Lj5mnDM+nS40PtjLMj6BJDA+m+c0PhAn
ND6vVTY+at4vPiWYNz5s7S8+lxE0PggLMz7GezA+62Y2PslSNT544jQ+0yguPgAJND7ejjI+
x+cwPpGpMz6bYTI+7H44PjSTNz4qUTE+p38yPvDIMT7Yxjg+UzsxPrc+ND7HLDQ+3QI3PggX
ND45/TA+VDwzPnAJND7TxjE+d98xPqPkLz6BXTE+3Iw0PrckND6+3jQ+Tq0zPheFND6xyzE+
DUwxPmloND70ey4+LoAwPg7XNz7TYzI+yz81PsfrMT7j6zI+xaM1PodAMT50FDc+2nE3Ptaq
MT7KUTU+nQQ2PrRAMj7HBDE++EM1PizrMz4cwjA+HC81PljsLz6nlTY+rhM0PrQaNj4jEjY+
WyA0PmHWMD7kVjE+hiM1PvgdLj4ihDQ+Khw1PnVCND59iDE+5LoyPqgsNT7/WzU+1y40Pg5f
NT7cMjU+tI00Po33Nj6g0DQ+0loyPkKwND5cDzQ+/Xw4PirsMj5ijjM+wig1PjGZMT5hvzo+
KGI3PpjGNz5+RDM+NmUzPjsHMz5w4DI+RXE0Pi5zNj4MBDQ+qtgzPiYsOD58mi4+EKU3Ponh
Mz4MaTg+vMY4Ps3fMT6a2TU+JLQ2PmBuNz6K3jg+kC84PlxxNT6+FjI+LD42Pom2Nj5yfDY+
cL4xPpyMNT77mTc+J2I4PitcNj4m7jE+MQY3PnkiPD4RPjE+A4QwPr4iOD6RmDY+LVQ4PmMt
ND7LUC8+eq82Pqj2Mz5pzjc+img5PoDsOj4rozo+0+s4PnhoOD7ZCjg+Lyg2PjPlMj4zsTU+
wo05Pvu5Nz5LpTU+ABI3PtBsMz7iMTc+QhM2PrkBOT6lpTY+cWQzPmPoMz4bIzU+DBU3Pmik
MD4OETc+y8E0PknmNj5rPjU+8GI0PoaLOj4Wsjc+y7gzPqgFND6f7Dk+SZ83PlHJND6PuzQ+
LFk1PiMONj7HGTc+HBs6PtHQMz6qRzU+yo86PgEbNT6kBTI+KO42PhGnOD7hgjg+vqc7PueO
OD5OwjY+x7c2Psy0Nj7RUjc+sU02PklXOT4EKzY+Ses4Pm1mNj5KPTk+YBU2Pl1MOT7J5Dc+
1l42PjE/OD5Mzzo+7HczPvJBOT4oiDo+JRI4PrhRMT7HWDo+6FY5PlnqND6rRTY+U3o1PkRj
Nz7mzjg+f+AyPloKPD5uejQ+erY1Pju8OD5ZTTU+Qcg1Ph2SNT5dzjc+3jU1Pp4sNz5OBTo+
wKQ2PksvOT5ODzo+bwQ4PqDBOD518Tc+q680Pn16Oz4KEjU+ZOgzPnOkNj6mjDc+iP44Pqd1
Nz5gaTc+F48zPs9sNj4cCzg+8AU5PgD+Nz7nPDk+W7kzPlX2Oj7k6TM+7Ig3PrjQOD5wwTs+
jOM4Ps+vOj4IXTo+UNY9PqB0Nj6O5zg+TUo0PukJOD6pLjo+ifA4PlCAPD5h5jc+WJw4PgfF
PD6nFDk+V/M2Pr67OD48HDU+nuE7PrRYOT5udjY+fb04PljJNj6VIDg+0604PthpNz4qazg+
IfU8Pj+zPD5mOTw+db04PrDBNj6jGjg+YRc4PhTCOj7NEjc+Rvo+Ph0RQT6AIzs+cuc4PneW
Nz7AhTg+cjQ8PgsQOj5iwTs+fvo4PoGsOD62ATs+b5w3Pgu8PD628DY+c6A1PvApOz5h/Dk+
E9Y9PiIpOj6Zvz0+/MQ5PqBZNz5dZjs+uaE2PlnqPT5zgD0+Kr0+PvzrNz76ADs+TMg0PqeX
OT59fzw+M6Q6PvLANT6HwDs+Xa86PoByOz7SBDs+JIc5PmHrOz5ETjw+3Yk5PgN+Oz6gNTo+
c844PvzINz50RTU+KfQ4Pv7uNz7h6jk+7mw6PkfyPD5mcDw+RzQ5PsyBOz7XbTs+YK06PvdY
Oz4ICT8+ZCY7PhbcOz6HSD8+VuY6Pnn9OT7d5T0+rho6PoApNj7IAzw+Ywk+PhegOj6P0j4+
r3o+Pl0iPz6BZDs+xfw8Pk/FOj758Ts+JYw4PhLkOD6HRDw+iOQ9Pg8oPD6sczk+0C9AProv
PD5F+zg+GuQ6PrhzPD6jdzk+kjI8PpcSOz7NNTs+yXw9PhNFPD6NNUA+IlM4PkrROT5fwTw+
bq89PnZxOD4W/To+NBY6Pmo3Oj5KQz0+8/M/PvvVPD6dsjU+qi4/PpsAPz60RTs+/jg8PtSM
Oz4cqEE+jIE6PmOqOD70ajs+hBE8PjDfPT5Kfj8+4Cw6PuY8OT5uvT0+QxM5Ps1+OD6cxjs+
cDU+PjCrNz6YuDo+brE0PvpRPj7Ktj0+mvM4Ps4mPT4X2Ds+LEU/Pv+2Oj5Qyjs+vYc9Pn2F
OD5UAjo+X4Q+Psf6PD6QUj0+g1k/PlHNPT4OMzw+d/0+PsKvPT7dizw+jpM+PlVnOD7KGD8+
b7E7Pt2GPj7GmD0+p0Q4PoXPPD6Eojs+OWk6PkYYOz6UfDw+k7RBPj7pPD54xTw+NcM+PiY7
QT60eTs+oyg+Pli7QT5BSTw+chRBPtx5PD6fUz0+FH48Pgg9Pj5ETjw+qaQ9Ph1cPz6anDw+
9Y4+PnomOz6dMj4+u2lAPlV7Qz6ZukE+CtM+PpCyPT6kaj8+Fbk+PhE9PD4NZD8+lgs/Pkcj
PT6b3Ds+ur4/Pvl9QD74QD4+IkM6PviLPz4fCjs+FVU8PmDnPD4h3jw+1NQ7PrqlPz7PLD4+
p6E7Pik+QT6XbT0+U6Q+Pod7Pj4QAD4+DxVBPhmeQD66xD0+qr48PqjxQD5ZMkE+r5NBPgb1
QD7vFEM+ZeRBPkz7Pz79wjs+JZQ6PqrCOT4e0To+MqQ8PhDEPj4cBTo+WFs9Pjm/PT4HFDw+
AHJAPrhHPz7eoz4+nYQ+PuuWQj73vj4+7aw6Pv2pPT7ehz8+zrI/PtPcPD4TUj4+rw9CPlEU
Pz7VhEE+f0FBPiW4QD5kGjo+iPg9PuWyOj4JRUA+0x09PoA9PT6H6z4+KNo+PuAYPD7DN0E+
2NM/PvVQQT5ZEzw+HWY8PpTkQT4AMD8+3gk+Pta2QT6Kzz8+ATpEPqxCQT6Krj8+0Ps7PrUS
Pz4vHkM+AlU5PqjhQD4QNj4+EFREPuA6QT5SukI+Ucg6PiAYQT6/N0E+cp07PsD+PT5jMEE+
TblEPscWPz4doz8+sRFAPohQPj6xqj4++TM6PnPkPz7HekE+JyJDPoQNQT5PgUQ+MDtDPvmr
Oz4I6j0+PGpAPiAWQz7aIEA+b7k8Pi+QRD6nkUE+UURCPjpvPD4/DUE+NL9APoP8Qz4vgjw+
2VBCPqcdQz45nUU+n449PhNxQz5OHUM+8qA+PmJuRD7wNUE+fuZBPub/Rz7QV0M+AaZAPoyg
Qz4O+EM+m8hAPhMPQD7mXj4+8HU/PgmPQD4Mpz0+BUc+PmB6QT4iMUQ+EIpCPtXNSD783UA+
MBZAPlkuQT5Tq0M+GlJBPgaAPj53VkE+xdVDPqN2Pz4qhEA+5rRBPh9kPz67PkA+H0c9PpK3
Qz59xkA+HhBCPkm8Pz5QLz8+6Yo/PkKAQD7kZ0Q+e9BBPjJNRD4ZmUA+fs1CPrW8Qj5gQkA+
3GY9PiNvRD6/jEA+8X1APpiKPz5n8EI+XudEPkbOSj59l0E+ZJ9HPoTWPD6Sy0M+lM1EPtg0
Qz6yokM+7bJCPidvRD5rs0I+rQdFPuKgQj6a5kI+LmRAPp/DRD7aC0I+WBZDPihcRj72DEA+
ivk+PqV4QD5m1UE+0BtDPpQBRj4oy0A+9FpCPiYERD6r10E+sZQ+PilKRD4vFkk+khdEPlBz
RT7lK0E+koJEPpZDQj4h50g++mlEPstPRj5dskM+2nhCPk+WQz7dUkI+HVpFPqSeQz69vj4+
Io1CPgoOQz5f9EE+ZgRDPojXQT4Ij0E+XDVEPrKCRD5uZUs+BCpDPuhNQD5eOEY+/7xCPoCH
QD7srEM+bL07Pu3uQz4q8UA+PT5APoGLQD5jIkY+HSFFPnFTRz44hUM+AfdGPnHRRj670Ec+
bP1EPmywRT4vXUY+rnpEPvdqQz50nkM+hnpFPqdARD6IrUU+6V5CPscmRj59n0k+bk1JPq1j
Qj4zQkY+/SZLPhroST5RAUA+DZlGPv/SRD6K1kQ+3lJFPumzRT4iOEQ+0uI/PonIRD49cUc+
gEJCPqy1SD4zh0U+55pDPmUnQT4jNUs+r1dBPr3zRj6p6Ug+OSREPjsjRD6t00g+UoBCPuZT
Qz51+0c+vN5HPrMJSD6hSUU+uzBFPs6vRj5Q6UQ+tGhGPpGwSj4K6UI+FJ1HPl6qRD6d6kM+
tPtEPle1Qz5KvUQ+uEtIPgbWRT4m/Eg+s1xCPnZ+QT6Zd0Q+L71DPhu6RT7080Q+ZJ1HPpHX
Qj4xIkQ+TktHPr2NQz4+FkY+uShBPrHzST6PNkU+71VDPsIcSj5QBEo+qTtKPvyqRT5gKEk+
vg5IPnaJRD5o0EA+leNLPq9sRj4RX0U+7CNFPqXnRz7NP0E+UShCPqZdSD4Ni0c+Bd1GPoEb
ST528EY+5XFGPmDhRz5LH0M+g8VGPkgNSD71ckQ+wrVHPu55Rj7svEY+PFlHPr6DSD5whEg+
eiFGPra7TT780Ec+JQNIPnCOSD7MA0c+9rVIPjDCSD5/1Ek+NPtKPtN/Rj4vk0Y+PXZJPmrr
Sj5g+kU+q8NLPs2UQD71y0Q+b7pGPv5ERT4zxUY+YTVDPlFdSD7KIUo+6eBGPnAYQD563Eo+
eoFEPhfuSj5Pe0g+tGJLPsY1Rz7EZEc+qzdHPmwARz6bxUU+rhBGPnhCRz4Fn0Q+KjFHPhr5
RD5ib0c+ZEZKPvoWSz4ry0o+CitFPmAgST7UW0U+IoBKPg0eRz5ZoUY+PyhHPnciQz7iGEo+
wqhKPlSARD72e0E+VGNLPieCSj57M0k+20NJPoF0ST4A5Eg+L39JPijJQz6XFkE+PlJMPpfs
Qz50/Eg+LHpGPi5lSj4JQUg+J3JFPjErRj5vqUQ+idlNPg6YSz7D2Ug+LrRGPiQEST5GHEk+
mXVHPpzFQj7n+00+DFFCPs1wSD47H0o+G9ZJPpeVSj6Wi0Y+ShpJPr/HSD4MGkg+S3BFPo9c
Tj5EfUY+eCJGPi6pSD5LWUk+6PJNPtPvRD7yCkY+r/RIPoPPRz7CnUc+ftlJPj0VSz5Tm0s+
/05JPi0xST7cIkc+Do9MPiIpRj7rnko+7NhLPsC2RD6ea0o+qJ9IPjKERT4/3k0+LoNGPpNM
UD5ekEw+fnVOPmUyST5LX08+JhFKPlSlST7pcEc+s1hMPlTeRT642UU+AcJIPqL6Sz5y/Ek+
jEZKPnGYSz7xBE8+naJGPqN1ST5pzUg+gfdKPn+7SD5Nc0s+e39JPiqmRz5+Pkc+G2NIPirZ
ST75/0s+qBNJPkytRD5ew0k+UvJLPoIoRz40pks+zjBFPkO/SD4X80c+Q61JPs0lSj7PRkg+
LQJIPjevSz64sE0+G/FNPtIFSD4nAE0+mXpLPpbFSz6qJkk+5TdIPv5pTD5WNU8+bvVKPjp/
Sj6NQUk+AcVNPtfZUD5cvUw+0TtNPpSpSz5FLEw+i0pJPhMiUD7BNUw+/+xKPirWSj7lOEo+
IrFLPrckTD4zpEg+B9pLPja0ST5bCE0+6sZKPlqVST7eyUs+5E1LPvimUj53SUs+YhdJPjw0
UT7R0Ug+rntKPqPFST5wg0s+iKFKPmzHSD6NFkw+XjBOPrCkST60tUk+WahIPivLST7dbEw+
iYlKPlomSD6whUc+6mNLPmSdTj7trUg+PQdKPhjbSz5V3Uo+iGNLPt8PUj4DU0k+8i1NPoFS
Tz7sfkw+3ItJPnpHSz7HsE8+LGRIPofgSj67DU0+XexNPkycST7Bq04+dVZKPpw3UT7O9Uk+
o+5LPkHkST7vyFA+bslKPhQKTj5UCUg+sp5MPtmDTD4PAkw+ZhZLPvZSTD4fUE8+IUJMPl8C
Tz5ABk8+acRNPrUQTT6dOUw+nUBLPgFXTz71r0o+gxFMPm75Sz6LxU4+yxhPPvwwTD5CWlE+
k6VKPlwMTj4uJ0s+SrRNPo1/TD472E4+aKVPPiGASz6bdU8+M+VPPoGCSj6hLU0+NOtOPjOA
Tz6NDEk+hOtOPtCLSj7sy1A+LH9OPgMZTz4kAUs+cuJNPl4rUT4UmUs+pGBNPgKBSD7+P0w+
hspOPhdYTD7e3ko+HCJPPoBBTT6Axkw+cjVOPtEGTT5eOE4+2upKPoqrTj5jMkg+vhhOPvDd
SD5EZko+7TRMPk0MSD6Mbk8+e1hJPik0TD62cUY+yHpNPrl3SD5z5Us+qsVMPsHwTj4wukk+
peNOPo8SSj5obU8+q6VKPr5FTD4NF1A+U0VOPmXTST7V0ks+a9FKPj2FTT4ZDU4+kDxJPjj/
TT73zU4+ncNMPg1fTz6m8Us+JFNLPvcRSj6cVk4+KN1LPmfIRz4EA0s+BJBNPuhNST4wC04+
5ctMPmhWVj4LlU8+535OPo2CTj6rOU4+GWxLPtrfTT60J0w+JcVNPrS8TT7UXVE+smBRPoej
Tz4ySFA+z/lPPkZCUD505k0+j7BOPtRXTT4Vc1A+6AhIPofZTz7rQUs+JD1RPkizTT5k01E+
HHVNPtPyTz6puko+ZlxSPhxfSj5elFE+sYxNPpZ8Sz7xFk8+YDtMPtDuUT7sZEw+tftKPvg7
Sj4P3E0+J5ZMPh7kTT7ZmE4+P/ZPPu16Tz4an08+GzZMPnFYTT4dqE0+05JNPsdqSj7hH08+
6BFQPk8pSz6d1ks+2IJQPhZ3UD46wU0+EjVMPmlJTz4Cb0w+QgZQPkEhTz4D1kg+t3tPPgrQ
Sz7hd1I+8TFNPt+DUj6LZEo+53BLPrpKTj60zFE+Vo1NPls1Tj50rE4+4OtQPo4qTj7W+lE+
Ov9PPpXTUz4J7U0+g4FPPqJESD5NxUg+vIhLPlCqTj6NH00+ei1TPmwTUT5weUw+s/hKPgEZ
TD7OQE0+oMBNPi6GSz78Y00+NuxNPmBhTj6/sUo+cIBPPtHIUj7LAlA+z8RNPuAIST63AU8+
P3FLPq5OTz4+JFA+8YVPPtZ6Tz4o5FE+vXNOPqMaTD6jcU4+CXxSPpCFTT5BeU4+R0lKPmPo
SD4ynE0+5YlOPq1jSj5Hs04+7ARMPtAqTT7u8E0+oGFOPh84Uz7uRlA+zapOPiXwSj7eZEo+
eIlRPlNySz7iqk0+8OFOPvnwUD5Q9E4+ixxNPvcNUD6GmlA+nWlPPrEKSj6A6FI+8IlOPmI3
UT4aeE4+yG1PPhKKTj5AeVA+3zVQPgXkSz7KBU8+VrxQPhlBTD4KF04+xkJNPsxSUz5CGVI+
wuBLPuq2UD6fyVE+81xPPthKUT7/aVA+ShVRPvkyTz4KoE8+BJBSPh6+Tz5LalI+ZoZOPuYo
VD4RO1U+XDZPPhSJUj4KQUs+8fRVPlNVUj5ASUw+QbNRPmN2Tz5UElM+Gl5RPn71TT5gmFM+
lXVRPqtbTD52oVI+df1MPmHDTT6B4U0+VahRPgBCUD5B7Uo+NO9PPvt9Uj7B3lE+Y4FQPrUd
Uj6/O1U+AmhNPtSRTj7c608+Um5UPgSHTT5JtFA+57JRPsK3Uj48VlE+7LlQPuCzTz6Gu04+
MlROPi05Uj60vVA+J9RMPiUPUj7JAFA+5thQPuzoTT6vd1I+7mZQPq/1Uj6srlM+7jtRPmgp
Uj4zuFI+LpRUPijWUT6r0VM+wTxKPo8ITz52k08+Vg1VPkUOTT6l4VA+u/pQPhu8VD5XwlA+
aYZXPr99UD7wZlI+MtBOPur+Vz6dn1E+8zRQPgkxTj4BZU4+t5VSPqu+UT4e/Ew++4lTPneI
VD79cVM+KDZLPhU2TD7BpVA+R4dUPhyDTj7w61E+qp5PPmUZUT5Dnkw+EotTPkvHTT6/5U0+
6sNRPtWcUT59YlA+32VPPp4hVD5zwFE+bNNOPoTZVj5UuU4+ZFxRPv72TT7wt1M+yltRPolw
UD7HXFQ+bAxQPkn/Tz4LQFI+kENWPnP6Uz5wgVE+0OxQPnuPUD4eiVM+1PpSPqVNUD63aFI+
OyxPPhZdUz4wsU4++NdQPo5RUz7g/VM+ubhYPgliUz4bS1Q+chRTPrv4UD766FA+7DxVPo4U
VD4aoVA+gbRRPtx9Tz4bnVA+5CNXPuhYUj6yVVY+mI1SPixZUj6oU1I+AdJRPhWrUD56nlI+
6JJRPrmLTj4Kq1U+M7BSPoo/VD4C3FM+u/JSPl0qVD4x308+hJJSPvj/Uz6vFFM+LoJVPiWC
VT4bLlQ+fzpQPvZpVD7knlA+JGdVPtH+Uj4ELFA+bQlUPn8rVz5KaVE+dw5VPnjhUT4zjk8+
QdRUPvATUD77llM+NQdUPkITVT5Pm1I+72ZSPmDUUj5rak4+Pk9UPuX7VD5sqVU+8FtXPv1q
WD7LXlU+ZqRLPjYrVD5HNFM+oDxPPgKYVD4A2FA+YV5RPnXiUz542lQ+4KlTPm62Vz40LlE+
tR5UPifLUj40vFc+0c1WPkRUWD6H/FM+mOxOPn2CTz5YHFU+UFZRPo+rUT5zqlI+zX9YPg7x
Tz4OcFM+4MVRPo0uVD7b+lU+yxxUPv/3Uj4r600+orRSPgqiTz4REFQ+jcNOPt+wTj474E4+
zolTPqPdUj4EIlQ+3AxRPmkIUT5WBVI+unJUPvhyUT4sR1Q+0iJRPp4xVT4lN1Q+7l9SPssJ
Uz7nLFU+FwRRPsMiVj6nJFk+KOZRPhMoVD4ZZ1Y+Z15TPug+VT5zy1U+UspTPgkaUz6owlY+
qdVSPvJ0Vz6KiVU+oH9UPvNOUz7aaFY+lYlRPhDlVD650lI+c8tSPozxVT5VvlI+OQZVPhGd
WT7UI1A+44lQPnqMUj60Jlg+ZpFYPn32Uz5M0FI+RYdXPs70VD7CsVQ+LXFVPr0HUj5eHlM+
DSZVPtCTTj4kE1c+hRZYPs1cUz6fRFY+D41WPmWqUz58HFI+XIRUPm/ZVz410VY+5d9XPi4G
VD68VlU+OcZWPheaUj6ly1Q+6fpTPnXfUz7HtU8+1UFXPndLVj791Vc+Qz1QPhCEUD6WCFg+
r8NSPiYxVD4ofFc+naFTPumHUj6mzlc+PgZZPri3Tj4fyFA+UDpSPqiPVT6sZFM+ygxXPijG
Vz4FI1U+RbJWPnYNWz73lFQ+hNJWPifzVT6EWVA+AoZXPh7jUj7jq1Q+9FBTPjT7Vj5bilk+
1pxTPpj9UD66ElQ+iehVPjnVWD7CHVg+GwBTPjYGUz7djFI+84xTPvP/WD5rPlU+OlFZPjKh
Vz5+OFY+qGlaPv6MUz5oi1I+lspWPp6sUj69LlY+1LBRPqeBVD7SpFQ+8IZUPukdVj4E+lY+
GUNXPtjwUD7dKFg+ablbPvbHVD45MVY+f95VPplfVz6f+VU+iL1QPro3WD63/Vk+D7lWPlaE
Vz7Z0Vg+H0FWPv1IUD6kQ1Y+vyNVPr6SUT4f/1M+ZOdZPjhMVj4tkls+3NRaPg7FVD7xVlg+
CpRVPi/QWD5BsVQ+LThVPrW1VD4sz1E+xK1WPuAHWD5b4Fg+ZAdZPrhMWD6js1k+Mc9XPnc1
UT6MilY+7FNbPr5UUz46CVY+gihYPjf6Uj7PjFk+Cz5XPvHVUT6FGlE+CqNWPiOpVz7OUFk+
jBJXPsM2Vj4lz1s+WxFYPnYjVz4s2VY+AUxUPrPcVj7+E1c+reBXPhEYWT47ZFk+75RYPnm0
Vz7u1FM+ewFVPjKpWD62jFQ+1rFWPgfJWD5UwFk+NtZXPrBTWD5x81g+xfFUPr/3WD4Jxlo+
CI1VPoLOWz4phFc+0htaPtSQVT6bxVk+ufBUPu2AWz4u0FQ+u+ZaPtN/Wj5Nc1s+sD5XPmCh
Vj42sVQ+k0pXPmZ8Wz5Emlo+9BhYPjSgUj7FNFM+BJBYPi+fVT5Xelg+35RXPkmbWD4kN1Q+
Ed9YPhPeWD5gzVk+gvNZPnCqUz6WMFk+xABXPjNZWD5dXlo+A89ZPhrfWT6fCVI+mo9WPsy/
Wj6m3lo+QPtWPnYJWT4he1Q+muFWPisbUT77iFQ+mIRUPl7YWD7C1lY+WTJYPjwXWj5R1VU+
rCtWPsEcVT5P8lM+cJFWPrhsVD7TiFs+wAJYPtlDWD5GRFA+tjZVPuJ2WD7TK1U+PEVXPmC8
Uj5V0lg+kIdZPo86WD6solI+GnVVPi5iWT6EGFw+phpVPg4tWT47vFw+vPdZPji4Vj62m1U+
xl5WPnyIWD5n7VM+TdFVPhbcWj5dJlY+38RZPvCZVD7JD1o+RvdYPnrCVT5dolc+tRJcPi3f
Wj5ZA1w+qgtZPnU2Wj5qNlc+GGRePrkCWD5wAlo+W15bPi4oVj5vWVk+pCtYPoCAXj79QVY+
wdtYPjYCVT4tkFs+OXJaPoP9Wj7Lzlc+TE1aPlqhVz4/C1k+8mRZPudeVj5xQlc+E7ZXPiF3
WD5gx1U+6m5WPpY+Wj6b0lk+gJBYPsPkWT5QaFg+cOxXPtqOWj5LlFQ+5ZNZPlr0Vz4yGVY+
RDFWPmetVj6KhFc+ieFbPj76Wz7wmVY+WDRYPhTuUz6rEl8+3DdYPp1GWT49/lc+8RpbPggj
XD5fcVQ+SQ5XPizSVD5GglY+tDpXPltRVj7h9Fs+OaBePiUFWj7ksFc+BDJcPjfWWj78glg+
IChgPjk6Vj4bLVs+MqhbPhGZWD44W1o+mQxdPsMYWT4eIVk+cXBYPgRWWz60LVo+VEJcPusJ
Vz5S1Fs+pclZPgLuWj7wdVk+FjxcPsGPVz4o1Vc+gztXPoHOWT7JWFo+L6haPvuVVz46sFk+
VmlfPsUwWz4YU1o+cwJXPoOaWD7tYFc+HmdaPqbWWT71RFU+ZpRZPmuiWD4HyVw+ebRVPjoK
XD7Lz1g+bPJaPqeLVz7fvVU+UFlXPkY2Wj7H1Fg+BARYPufWWj4ScFo+X2pZPv2IXj6TuVo+
VspZPnKsWD7ZIlo+bhBdPkDqVz42lVU+MTdWPnJqWj5mF10+aH5ePvnmVD5gVls+e31aPg7T
WD7ee1k+jqJXPoGGWz7NWFw+LKdZPjfaWj5GuFk+bvpZPmeuWD7kzlo+eKlcPlL2Vz6mIVs+
CcNYPovDWD6uMmA+4slWPnRnWT4Atlo+vbNePrPWXj6SxFg+QTVbPqesVz6vpl4+OTZZPvul
WT6X91o+GBVaPmMrXT4UHlo+TD1WPvLGWT7a01s+Zt9YPnd2Xj7n01k+MFJYPuSuVz5UlF8+
Wv1UPpuxVz5D8FQ+9+pbPvK7Vj54i1o+X9laPusQWT5WfV0+JFRYPnBMWT7XmFs+quxZPsX3
Xz6vsVo+YvlfPrFgWD5l+Vo+pAhbPm6MWj6gZVs+yeZaPg9hXD4GfGA+XphZPkLaXT7u8lk+
LmxXPmqOXz6xbl0+r+dZPpEMXz40XV0+0NFbPhDFVz6XS1s+ZlpaPpzVXz4eTmE+uOJYPnXf
XT7ySFo+VhpdPuGhXD6pnl4+Fy9ePi9pVz4i/1g+4KJVPoNFXz6eBl8+xOtcPsJpWz4RY18+
T0BcPn4/Xj4bhl8+J1NfPrGNVz4CrFw+OwxcPrwsXD58tF8+kNRcPnbMXj54Y1k+zeRePj9a
Yj7LXF0+/wVePjz7Wj7Axlw+xfZaPg0BYD6eJF0+4SFhPl3mYD5gmVw+9s5fPhEGXD4IcVo+
zipcPlSoXD48emI+ABlePhLdWj4T4Fs+bxpgPuMWXT5F1Fo+aahaPivtXj4G7l0+TPBcPih8
Yz6WZFw+xb5cPio2XT7a/1w+jSpfPs4lXD5TzlY+rN9YPvD7YT5wzFk+cGZgPvaIXT4uwVw+
btVfPne7XD6EPV0+9HVbPk0tXj5UVlw+32FdPtn1XT65uF0+kLBbPqV6XD7cwlw+QsBgPg00
Wz5mOWA+6bxaPjFtYT462lw+1tZZPrEYYD7b72E+0/dhPmveWD59kWI+SYNhPtXmYD4F3Fw+
vrVcPpllWj6o1F8+BlhhPk+lWz4hHF0+HelePslHXD4T2Fs+ItBaPp32Wz6ioFs+ZrtePnJy
Wj43014+q+1ePvF3Wz4TA18+xthZPpnFYD7X91k+4LZhPj/XXz498mE+OxtePnIbXT6X8GM+
8CRdPpv3Wz4KAF8+TBdgPp+GWz5GRmE+OqtdPucsWz4Hk1s+SHZcPuMwXz5to1w+WCdhPjnV
WT7wtF4+GZFiPhW7XT6Ll1s+tulcPj3YXT5E7ls+jnNfPgroVz6Gg2E+Gr1iPqZJXT5Hfl4+
wJ1dPlA1YD5IQVs+dIFcPhueXD7eMF8+NiJfPo+eYj4MfmE+7rBcPq3QXT5pul8+TY5ePiC+
XD5dlWE+XHtgPui4XD7TDF4+CVdbPtVuWz4dXl0+eqtcPm2lXz5dVV4+codfPpyhYT54blw+
rHpdPs7ZXT4QNF0+latbPsGlWj4bhlw+HXhgPoBfWz57j10+H99dPiPfXD4SB2E++9JnPmDd
Xz5x82A+/ptfPvP3YT5TC2A+TqdfPlwCYj5uhWE+4dRePpwPYj4EAWA+j/JbPryiXz54ilw+
qA1hPlY5Xz6MSWE+GBBdPt7/Xj6gjl0+zrxgPm2XYT5wDV0+W65fPmrSXj7Sr10+y4RgPscL
Xj62BmM+kglePtsxYD6ueWE+qLBjPsLEYT7/fGM+Dl9bPu03XD7MRF4+wrhePsimYj5HzmE+
rvFfPlh9YT5e9ls+hJxdPq0HYT7KMmA+pv5cPnE4XT5YlGA+ucFePnlrWD44510+nrlgPjM/
Xz7lPV0+GfhhPkPTYj6QRWQ+lK5iPoZkXD58BGA++5pfPr4FYD7BBGA+BGViPshuYz6TDl8+
z3VePhpUaT4j6V8+rf9ePspzYD4EbmA+sCdgPtyYYj4jRmM+QOJePhauXz6c8mA+DBZjPuew
aD6EEWM+ozdiPljDYj5w72M+zxRiPhcTYD7fNWQ+KXFjPqTUYz7JdVo+hnJgPsfyZT6ufGE+
d2djPh86YT75El4+JglbPp5VYz4KnWM+L+JdPpx7Yj5zUls+gI1mPrcSYj744WI+HbdiPrFp
YD5Bi2E+iS1hPtLpXj69Wl4+GW5gPo9sYT726GE+JRhgPlN6YT7ObmA+NKFePhNBYj4iuFs+
NuZcPsStXz65H14+ii5jPmvcYT7BVF8+ByNgPppwXj5yul8+TnZfPnBkYT4TZGI+qY9iPnxx
Yz7CLF8+6nlgPpDGYz68wmE+3opfPoNnXz4YpFw+wOVfPuqRYj7cXmA+Ib9gPqhcXz46X14+
oNxhPvt7YT7Z314+VMNfPlnOXj6qQWQ+0eldPslFZT7qImA+PftiPj39Xz70PWE+gm1jPsKN
ZD4EtGQ+9R5jPhsWZT5OLl8+J/FcPqZEWz4ZXV8+MQRfPmqWYz77hGI+WT5kPoO4Xz6rcmI+
ymtjPsr0YD5eg14+fAxgPocSZD7YzGM+H8BiPjAvZT7rsGM+xn1hPt1UYT4N7mQ+jLFmPk2R
YT6x0mU+DRxfPhmSYj49CmA+k9thPhkRYT7TzWM+6gNdPgmGXz6yoWM+iCNfPrrcZD7FuGQ+
dTRhPpVIYz4/tWE+6kxfPo9oYj527GQ+vMBiPsF+YT7wpWE+9VtnPue9Yj4EtV0+cUxlPjcm
ZT57q2A+iFliPicLXz4MU18+mO1dPpzMXz415Vw+k25gPs+0Yz7JdGU+XedcPs9AXT7HymM+
9UNhPqw1Yj5mSGQ+mDpmPg3rYD6XsWM+GZJhPsaxXj6UGWA+4o1jPggsYz6BS2M+iONePh7l
YD7RGmI+4JJnPjUxZT4cG2M+pC9lPt8CYz4vfmE+bQBlPpDVXz7PomE+vR1hPrFkaT6BJ18+
PFRlPnwtYT6Yw2I+VUJePruVYj5U/2Q+/9VfPi5zYj6zwGA+nyZjPnnrYT7n/2E+eMNkPpFt
YT5dq2A+LrVfPguwZT5U6Gg+bf1dPirCZD7Q12I++v1ePjXEYz4OJGQ+NStfPjv+Yz7Z62Q+
6EhfPiLSYD4U+F0+CnViPkLIYz6ILGY+5N9iPk0vYj7isl8+GEdiPojUYz7wlmE+CdJfPgZt
YT5OQl4+o8thPtwtYz5/2l0+o35gPr/5YD7IW2Y+K5VlPgeUXz5uwWY+xXRlPkQbZj68i2I+
aBhiPkFDYz7rgmI+SUhhPo7TYj5Ww2Q+lfdjPiocYT4bVF8+EitfPpnEYD7o92E+jnJiPv9g
YD40Fl4+IExkPkiGZD7QiGU+hexhPlfLZz637WU+GnxmPpzhYD434GE+Q89iPnxPYj7WSWM+
Y2djPgXnYD5vEGM+gitlPlTVYD7ev2E+sSNhPtoMYz6PCmU+3aRhPlS/Yj4KqGQ+SYNkPij8
ZD5Jt2Q+K6FlPl4BZj5+aGY+fWBnPmjgYj4xwmQ+/zRlPgI2YD7FLWE+xO1gPo/5Yz5tMGY+
83BmPh2JZT7E2mM+n6NnPmf6ZT6qamI++3hpPhP2Xj6RsWM+3CFiPlroYT5HTmA+1vxfPszo
YD7y1WI+J59kPow7Yj74fWQ+BP5jPjJvYz62n2Y+d8FkPuQAYT4Zg2U+Mk1kPpWRaj5Y8mA+
JPtgPlcVYj63smM+F1VnPi8MYz4SJmc+UfdlPglXZT6AgmE+mbBiPn/jYz6bkF8+byVoPpvw
Yj6LhWI+pzhqPsnCYz7OImI+sCJlPo9DZj4W3Wc+HD9mPlZLaD5MVWM+I85kPoziYD4ZYWY+
NhBmPjVLaz4P/Wc+vgFmPij6Yj7MPGM+YCpjPrEBYz6uvGg+kDllPlqiaD4IaGg+3HJkPn21
aT5s5GU+RbliPscQYT52LmY+jU5gPhwyZj6d+mU+DrRfPs46YT4ZkF8+R0BnPvH0YD4GOWE+
lBJpPilMYz5SE2g+EypkPuueYT5fgGY+Ux5qPq/lZD6UJ2Q+htJiPmjzYj6XBGI+8GpkPijC
YD6HcGU+bZdkPnCxYz5e4mM+15BiPsFIZD4o9mY+34diPvAPaD4LJGQ++RNmPoiTZj5/QmM+
Ov1jPuc3aT7H5WU+STtiPp3cZD7xW2U+enhkPmclYj6e2GU+gI1kPg9VZD7p+GQ+zfdkPpFT
ZD7a8GM+rj9kPpHXaD564GU+CNdhPvjdaT5hHGE+3xJqPo30aT5uQWc+eytkPnU3ZT50+GM+
NcJlPpTHZD6bgWU+bFdjPiJhZT7hSmU+0S9kPhnkZD65aWQ+Ew9mPqgWZj4NgGM+szdkPt0X
Yz4tkmY+ydRgPpxUYj6hUGc+qMFjPsY+az4paWM+KTNlPqYmYj5vhGA+ig5jPs79Yz68DWc+
vbVmPsEkZD63k2Q+9BRiPnEOZz6PwWA+mG1iPq3AZT6Nq2g+wMxmPlqTYT4ZimU+pyZoPu+P
az6O0GI+7NlmPq5hZz6AcWc+KaRnPlpzZz4vjGU+44VjPuFuZz7GSWc+Cz5kPgo4ZT4DyWU+
0FRlPmMbZz6rdGg+wchhPsQQZT6yIWE+4mdnPn1yYj4fE2g+5IdnPhRMZz6zKGo+Fq5kPl+8
ZD55eGI+cGNpPlvZaD6+IGQ+lWJlPnbmZT4nWWM+seJnPrPoYT5jP2k+UTNhPsZgZj6soWI+
7HBiPk8eaD7JWmI+fBdmPpR/Zz7Li2c+RWNmPsG4Zj5v2WY+caNhPpJAZz7OO2Y+cy9iPvqQ
Zj5Q1Gc+k55jPnJaZD6b6GQ++wVmPoWPZj68x2g+VB5iPo44Yj4Hq2U+s6NkPtZeaD6stWY+
IVpjPjjEZj6x0WQ+S/dlPu4yZj4dZ2c+8RFnPi8DZz5pkmQ+MSppPpzTYT54HGY+urVlPhRV
Zz5tRGY+sHtjPvxwZj7bemg+CiphPimVZD6wcWg+CvhnPs8TaD4tb2U+wp1nPmdDbT4Ox2c+
acFmPnM1Zz7njWI+iqNpPosLZj6UT2Y+o5BnPjp2aD4mgGQ+yiJkProOaj4UHmE+8aFnPm0D
ZD546Go+MoRoPsHyaz7+U2Y+s3hmPheMZD6BfGg+Cg1nPhwQbD6xo2M+tS1oPkK1ZT6y9Gg+
CR9mPmh6az5km2U+RfJiPuKZXz4JqmY+95llPokRbD50G2Y+t81mPr7CaD4du2o+GQpoPvCA
ZT6/N2s+W09oPuu9Zz4TqGk+84tnPhu7ZT6/sWY+K39mPvILZT5vs2c+g3ZlPsh/ZD6TgWc+
0fVqPqnfaz4852Y+NLFrPuoEYj7u6Gc+yZJoPmunaD63Y2Y+/QhlPvjRZD6wd2Q+TopkPhzy
ZD7//F8+oeRnPmHGaD5YUGc+RUVnPq2ZYz78DWU+rKtkPtJYZT42/WY+yPpmPpHcZz4El2c+
zS9qPoSmZz4YEmY+JJZqPs6QZj6rrGQ+s0VkPse6ZT46m2c+pLxkPq9pZj6VyWg+0vVlPqLe
ZT4LQ2Q+G1NiPkcXZj7o2WI+wb1nPoRKZT7CEGM+xI9kPoVlaj5C6GY+jWBjPkOEZD5r+2Y+
Y7RmPgGRYj7/3GU+eTFmPrXLYj46JWA+IZFkPsa/ZD4TGGU++T5jPpW6ZT43JWU+z9xlPvvW
Zj5PoGI+b4ZrPvN9Zz6Ce2U+fexnPobJaT58XWI+F6VkPoEBZT4XxGY+oaNnPjPWZD5Ia2g+
DiJoPiWJZT7sgmg+Y/poPrQsZj4Aq2Y+R+ZnPgjVaD5IgGU+6qdnPiJTZz47u2Y+zMBqPuJK
Yz4zEGs+MBRjPmXKaz5EHmQ+PP1lPk6Uaj6jL2M+Ph9nPpyyYz7Ip2Q+ZUJmPrQvYj7un2Y+
YKJmPqjRaT6GPGs+pjFmPonLZT6QjWc+yxNmPrPYZz7gpWY+AO9mPhNKZz5SrWg+wK5hPtgR
Zz53FmU+xC9pPrXYZz6YEmk+L49oPoSzaD53g2I+3bpnPqtwaD4ynmQ+vPFqPlhHZj7cMmY+
T2hqPqMBbD65Cmc+AZ5kPuwhZz7hdmM+ozlqPtXaaz5ATmU+RBVpPqGTbT5K02k+JEtpPk7h
aD61rmY+xMBpPu6LZD74UWI+js5nPqIkYj4nt2c+liNqPvEtZz6hXGc+plJnPviLZj5OaWY+
spZnPjSDZj5Op2Y+J2ZhPrBMaj7zpWM+OtxkPp+LZz6eCWg+Q0NqPnCYZz6ZY2c+IIhuPvDK
ZT5vqWQ+Df1pPp8eaT6TxWc+bFJiPgiaaT70cWE+9VdnPnPpYj6E3W0+5+pqPpx2Zz55Pmg+
ls9nPqdfaz50bGY+rXVtPq9zaD5hWmk+dA1nPgVuZz6mPmo+5i9qPnRIZT6fymc+aLFjPodx
Zj4/qW0+zAVoPqrlaj4G22k+hXppPgKkZz6Z5WU+dwBmPhnlaD4xpGU+oB9rPk8IaT7kKGk+
cP1oPvhhaT46Zmo+wllqPvrxZz7tFmk+PPppPkLraj4ZpWc+/51oPlFBZj6lBmY+U65rPlPv
Zj6Oy2k+B15sPkbjaT70qmw+om9pPoA9aT55SGs+BHhnPnu6bD7HqWw+haBnPhYXaT4WDmY+
dYNoPjDIaz7mrGg+VBtpPof7aT7Fw2w+hFtqPmYvbD49Mmw+kNhnPk70az7OIGk+TPlpPjdt
bT5ExGk+c8NoPhYabD7kxW4+sWhpPn3Abj6uWms+VCpoPmrNaz7RI2c+9yxrPpcHcT6w1G0+
pBxrPvS1Zz6ebGY+k8FpPmc2az4reWg+WuhoPjD+az7EOG0+6YtpPoKvaz57c2s+KjplPmn0
bj6y0WY+02tqPonyaT5VhG0+pE5uPpxoaz7W3Wo+drhnPrQBaD7kcGw+aR5uPl8MbD7L9Wo+
6gZuPriLaz6nMWo+FS5tPnFLZj4XYGs+09NpPtUgaz6QbWo+ZpVuPtjKaz58nWw+MfxtPq1g
aT4Kqmo+OzdsPkVEaj44d2s+/SlqPlh7az5wLWw+9OJqPgJxbD7oz2o+VnRqPsi7bT7Pzm8+
t4VqPmW7aj6/+ms+CeZoPtYtaj6plGY+nuVrPmfJaj4nyGk+PsVwPvEsbT5Kzmw+Yz5oPicA
aD55W2s+yTxqPm4Saz7Z12s+ygRtPtG8aj4QGGs+RJFuPpUzaT7HI2k+Aa5oPgQdaT4OmWo+
nD9pPioYaD5WTmw+HVhpPsABbT6QJGo+ToRoPmpMaj7FJmk+MU9sPo9PbT41Emw+w2VtPq2U
cD6x1G4+341qPvleaz5Zfmk+3B1sPvHXbD5YTmY+sk5sPjd4aT4VHW4+xgZtPjS/bD6OVWw+
eONrPjinaD5NeWg+Jw5oPmFmaT4YLGo+LEhqPlNxbD60eWs+5Z1uPuD3Zj4QF2o+eIVpPkEE
bj6vLWw+HSpwPn4pbT6+FGo+NCduPvGNbT6ZN2w+D9xqPgtvaz5PMG0+kXdsPsVtaj7tqm0+
XIZqPh0hcT5wjWs+VXhtPmAqbD57oG0+jSFvPjrIbT7iK2s+MkdtPoFqcD5wGWs+rfVvPv+4
aj4hb2s+i61nPlIBbj4DCG8+Z+VqPvTlaT4HgGk+fTNpPq3baD6ZC2w+6tpvPuJNaz7vam0+
KiRtPkRXbD6ni2s+WudqPn7PbD6mj20+elRpPiUXbT4QzG4+pYtvPqEqbj67eWw+uqxvPist
aj5hz20+BFxnPui4cD6ydmw+d9NsPp8Haz58DGk+o6FqPn7tbD5V2Wo+ZAhsPgoObT7JgW4+
GgZtPmulbD5uwW0+v2JtPhEQaj7o4WY+AtNpPtx9aj7tPGg+qY1rPt1PaT5PSHI+6RFvPl+N
aD49DG4+8klxPqhPbD6N1mo+N7BtPgk0bj5k3GY+gGhuPkrbaz4SQWg+4ORtPjCRbj6MrGo+
hldsPvj+aj7IXmk+GbZrPiuiaz7HsHA+OTRuPlTubj5PhGs+XytuPh8VbT7Bv2w+JltnPpyy
aT7bx2g+L0BvPmuuaT61mWw+MOBrPqxgaj7cN2o+w75qPg2/bT4IfWk+VzxsPtUCbT6zUmw+
PuNuPqRKaj4xoGo+xcdtPnqwbz73i2w+4ZhrPsdwcD61S2s+32JsPvS3bD6qY2w+fkRqPieo
bT7ZVmw+kMhwPgqFbD7u/ms+xFRxPnvwaz76Wm0+RCdoPmodaz4qLWs+mHFsPsI7cT6KIHE+
/wpqPtRUbz4IUmc+gVFuPjdhaT5Lv2c+L5dnPpQ6bj7vdXA+Eq9uPiQMbT6ibGw+DFVzPubt
bT4b/2s+YnRlPhfbbz42em8+9YNrPnr5bz5SaXA+9D1vPkIRaz45uWk+uVZwPtPIbD55AW4+
ly9tPn6daT5wD2w+DstvPovibD4wyms+E91rPiW2bT6QKm8+zS9qPr4JcT5hMWs+czNuPtys
cT7uLWo+xyhqPnw1bj5ndGw+3i9pPhX5aj5SfWo+5DJxPniYbD4dpm0+OtxoPmuxbD73NWk+
ff1vPlgPbD7JOW0+YslvPv9RcT7zcWk+OmprPtkMbj5X0m4+xHVqPsMubj6TAWo+9D1rPpkg
aj7uzWw+tANxPv9tbD5dg2o+7C9sPsofcD6+Umw+xKZxPgfGaz7kvG4+wipoPibEaD7lGHA+
nCtwPo+fbj6ZUW4+g0hvPs6ubz7BRG4+djtyPuJVbD5z1mg+CVlxPm02bD6zzGs+g5l0PgzO
aj56KWo+NDltPhQscT4U420+PXZtPtYhbz7h12o+4PttPqlTbz4tNm4+u4xvPrgCaz7QUnA+
JDxwPiiXbj4niXM+w35rPqdRbz6jAm0+lyNvPrsvZz5WfWw++U9rPh6dbD7KnWo+fNBuPmFz
dD6XNnM+UTtuPn/tbz56Bm0+Cb5vPoYobz6X/Gw+50FvPqH7bz6khG4+NVJtPsiFaz7SY3E+
8GduPgd9bj7jL20+g4tqPvp0bj4SGG4+kX9vPjSsaj7InW0+lyBvPswcaT6L128+neBwPgY1
bD58VXM+t5FtPoiZcD4LaW0+KfFvPjuCbj6PaXM+ebNvPkcvbT7t0Gw+i3ZyPqzObj4AJXI+
CHBqPnjqcD7bem0+aehtPv5xbz44I20+w9hvPjdZbT5KlnA+6jBuPo0ybT5Gt3A+Fb9tPhiT
bj7+7HA+zaBnPkO2cz76IXA+VAJuPt9WcD6b1W0+tkltPitucD4MXmw+b9dsPrSpaz7KzHA+
w8BqPlp3cD5RIWk+S0xuPnhraj4iPm4+DzBrPrGPbT5V4Gs+ClFxPrkYaz4QN2o+FSBvPuYS
bD7ngG8+oz9rPjrabz413nM+GnZoPo4iaj68DW8+kbFtPjP3aj4Q2G0+FE52Pp9Ybj4FjXE+
v8hsPpwAaz5+2W0+fhFwPklVbT7DUms+HXxyPgiUaj7Dn3A+fU5sPvWucT4Ebm8+8tVzPm6F
dD7gNXE+bmhuPh/zbT7gRm4+F7ZwPosfdT49324+w2lwPtuFbD4denM+tkBuPpbmcD585m0+
D0FxPmT+bz6obm8+7iZuPu6ybj6ABG8+29JvPsBbcj7y2G0+Sa5xPiAfbz7ufm8+ZllwPhS0
dT6rEm8+YA5wPrfKcD51eHA+sjxwPtx5bT5VTXI+lqJuPtGhbj5Y124+hJRwPkBccD5ZBHA+
281pPni/bT4SE3E+fN5sPvtwbT6O6G4++UVyPlNccT6Qjm0+2kduPpLlbz7Njm8+OgxvPlqu
cD6VTW8+iNhwPlQKbD6PqXI+vBlyPl96bT5mfXE+Gu5uPnzJbD5CdW0+U+puPiQDbj6YHnE+
+qlyPugEcj7+I3U+yB1wPvPucD7ubnE+hpdwPkZacz7RPnM+m4VoPk6ncT6XzW8+xkRwPufz
bj7ngWs+CvZtPhx9bj7Tw20+6XRxPv3daz4VqG4+I/NtPhQVbT6bHHE+5vJyPg+xbz6FV2w+
4dxsPk1NcD5g7HE+54pwPuOvbj6NuW8+H5lvPgU8cD7dr3A+xhRtPnYNbz651W8+TwpyPlaP
cD6VR20+gPFtPoAXbj4PR3I+N6NtPnmRcD5o/2k+SnNsPr9rcT6sbXI+9e1yPuYCcz4cfm8+
V9ttPrTHbT4b7W0+EPduPjYpdD4MZXI+Q3pxPhQ2dD4CZm0+yPpzPvt2bD6vnG8+Fdx0Pr0v
cz4p3HE+yw9vPg9ucD6YvnI+xNpwPt/3cD50wms+E1JwPp0Bcz54rHE+ka5tPmKJdj6QxW8+
Q4huPiqIcj5+SnE+h5BzPn4tcj6YLHE+6IlvPtWPdD7EKnQ+JA5rPsflcD4qEXE+LVxtPvkS
bT7UcW8++l10Psdobz5ACXA+dAxvPnZQcT5bW3E+IXlrPtMgdz4Qwm8+4kNxPnPRdj7bn3M+
7mpvPgtMcD6ZM3E+ZFxyPjBmcD62T28+uHxuPuVecD7D9HI+icV3PmI8cT4HdXA+1ppvPuQu
cD4Hpm4+aeNwPgEMcj5FKXM+pydyPj1qcj4GNnA+hDpwPuoXcj7rKnA+wAhsPvoPaz5EsnQ+
osB4PrhYcz5HUm8+Rh1zPmA4dj6+fnA+dVFwPm5Ucz4yEHE+7WJvPnYkdD6BGnc+6tJwPsHF
cT4ry24+3JVyPmgrdD6j3nE+Ndp0PrbzcT4UlHY+7CBzPsVrcD4RU3E+L/l1Pksfdj7bdHY+
CW5rPrIRbD6Q0XI+</AssayYData></Step><Step><CommonData><SampleLocation>4</SampleLocation><SampleID></SampleID><SampleGroup></SampleGroup><SampleInfo></SampleInfo><SampleRow>D</SampleRow><SamplePlate>1</SamplePlate><WellType>WASH</WellType><Concentration>-1</Concentration><ConcentrationUnits>µg/ml</ConcentrationUnits><MolarConcentration>-1</MolarConcentration><MolarConcUnits>nM</MolarConcUnits><MolecularWeight>-1</MolecularWeight><Temperature>30</Temperature><StartTime>2275783</StartTime><AssayTime>600</AssayTime></CommonData><FlowRate>1000</FlowRate><StepType>DISASSOC</StepType><StepName>Dissociation</StepName><StepStatus>OK</StepStatus><ActualTime>600.001</ActualTime><CycleTime>0.2</CycleTime><AssayXData Points="3000">BJAJRTuTCUVulglFopkJRdWcCUUEoAlFO6MJRWqmCUWiqQlF0awJRQiwCUU3swlFarYJRZ65
CUXRvAlFBMAJRTfDCUVuxglFoskJRdXMCUUI0AlFN9MJRWrWCUWi2QlF0dwJRQjgCUU34wlF
buYJRZ7pCUXR7AlFCPAJRTfzCUVq9glFnvkJRdX8CUUIAApFNwMKRWoGCkWeCQpF1QwKRQgQ
CkU3EwpFbhYKRZ4ZCkXVHApFBCAKRTcjCkVqJgpFnikKRdUsCkUEMApFOzMKRWo2CkWeOQpF
0TwKRQRACkU3QwpFakYKRaJJCkXVTApFBFAKRTtTCkVuVgpFnlkKRdFcCkUIYApFO2MKRWpm
CkWeaQpF0WwKRQhwCkU3cwpFbnYKRZ55CkXVfApFCIAKRTuDCkVqhgpFnokKRdGMCkUEkApF
O5MKRWqWCkWimQpF1ZwKRQigCkU3owpFaqYKRaKpCkXVrApFBLAKRTuzCkVqtgpFnrkKRdG8
CkUEwApFN8MKRW7GCkWiyQpF1cwKRQjQCkU70wpFatYKRZ7ZCkXV3ApFBOAKRTvjCkVq5gpF
oukKRdHsCkUI8ApFN/MKRWr2CkWe+QpF0fwKRQgAC0U3AwtFbgYLRZ4JC0XRDAtFBBALRTsT
C0VuFgtFohkLRdEcC0UIIAtFNyMLRW4mC0WeKQtF0SwLRQQwC0U7MwtFajYLRaI5C0XVPAtF
CEALRTtDC0VuRgtFokkLRdFMC0UEUAtFN1MLRW5WC0WeWQtF1VwLRQhgC0U3YwtFamYLRZ5p
C0XVbAtFBHALRTtzC0VqdgtFonkLRdV8C0UIgAtFN4MLRW6GC0WiiQtF0YwLRQSQC0U3kwtF
apYLRZ6ZC0XVnAtFCKALRTejC0VupgtFnqkLRdGsC0UIsAtFO7MLRWq2C0WiuQtF0bwLRQjA
C0U7wwtFbsYLRZ7JC0XRzAtFBNALRTfTC0Vq1gtFotkLRdHcC0UE4AtFN+MLRW7mC0Wi6QtF
1ewLRQTwC0U78wtFbvYLRZ75C0XV/AtFBAAMRTsDDEVqBgxFngkMRdEMDEUIEAxFNxMMRW4W
DEWeGQxF1RwMRQQgDEU7IwxFaiYMRaIpDEXRLAxFCDAMRTszDEVqNgxFnjkMRdU8DEUEQAxF
O0MMRW5GDEWeSQxF1UwMRQRQDEU7UwxFalYMRaJZDEXVXAxFBGAMRTdjDEVuZgxFomkMRdFs
DEUIcAxFN3MMRW52DEWeeQxF1XwMRQSADEU7gwxFboYMRaKJDEXRjAxFBJAMRTeTDEVulgxF
npkMRdWcDEUIoAxFO6MMRW6mDEWeqQxF0awMRQiwDEU3swxFarYMRaK5DEXRvAxFCMAMRTfD
DEVqxgxFoskMRdXMDEUE0AxFN9MMRW7WDEWe2QxF0dwMRQjgDEU/4wxFauYMRZ7pDEXV7AxF
BPAMRTfzDEVu9gxFnvkMRdX8DEUEAA1FOwMNRW4GDUWiCQ1F0QwNRQQQDUU7Ew1FahYNRaIZ
DUXVHA1FBCANRTcjDUVuJg1FnikNRdEsDUUEMA1FNzMNRWo2DUWeOQ1F1TwNRQhADUU7Qw1F
akYNRZ5JDUXVTA1FBFANRTtTDUVqVg1FnlkNRdVcDUUEYA1FN2MNRWpmDUWiaQ1F1WwNRQRw
DUU3cw1FanYNRZ55DUXRfA1FCIANRTuDDUVqhg1FnokNRdWMDUUEkA1FO5MNRWqWDUWimQ1F
0ZwNRQSgDUU3ow1FbqYNRZ6pDUXVrA1FBLANRTuzDUVutg1FnrkNRdW8DUUEwA1FN8MNRWrG
DUWeyQ1F0cwNRQjQDUU/0w1FatYNRZ7ZDUXR3A1FBOANRTvjDUVu5g1FnukNRdXsDUUE8A1F
N/MNRWr2DUWi+Q1F1fwNRQQADkU3Aw5FagYORaIJDkXRDA5FCBAORTcTDkVqFg5FnhkORdEc
DkUIIA5FNyMORWomDkWiKQ5F0SwORQQwDkU3Mw5FajYORZ45DkXVPA5FCEAORTdDDkVuRg5F
nkkORdVMDkUEUA5FN1MORWpWDkWiWQ5F1VwORQRgDkU3Yw5FbmYORZ5pDkXVbA5FBHAORTdz
DkVudg5FonkORdF8DkUIgA5FN4MORWqGDkWiiQ5F0YwORQSQDkU3kw5FapYORaKZDkXVnA5F
BKAORTujDkVupg5FnqkORdWsDkUIsA5FN7MORW62DkWeuQ5F1bwORQjADkU7ww5FasYORZ7J
DkXVzA5FCNAORTfTDkVu1g5FntkORdHcDkUE4A5FN+MORWrmDkWi6Q5F1ewORQjwDkU38w5F
avYORZ75DkXV/A5FCAAPRTcDD0VqBg9FngkPRdEMD0UEEA9FNxMPRW4WD0WiGQ9F0RwPRQgg
D0U3Iw9FcyYPRZ4pD0XVLA9FCDAPRTczD0VqNg9FojkPRdU8D0UEQA9FO0MPRWpGD0WeSQ9F
1UwPRQhQD0U3Uw9FalYPRZ5ZD0XVXA9FBGAPRTdjD0VuZg9FnmkPRdVsD0UEcA9FO3MPRWp2
D0WieQ9F0XwPRQiAD0U3gw9FboYPRZ6JD0XRjA9FBJAPRTuTD0Vulg9FnpkPRdGcD0UIoA9F
N6MPRWqmD0WeqQ9F1awPRQiwD0U7sw9FbrYPRaK5D0XRvA9FCMAPRTfDD0Vuxg9FnskPRdHM
D0UI0A9FO9MPRWrWD0Wi2Q9F0dwPRQjgD0U74w9FauYPRZ7pD0XR7A9FCPAPRTvzD0Vu9g9F
ovkPRdH8D0UEABBFNwMQRWoGEEWiCRBF0QwQRQgQEEU7ExBFbhYQRaIZEEXVHBBFBCAQRTcj
EEVuJhBFnikQRdEsEEUIMBBFOzMQRWo2EEWeORBF1TwQRQhAEEU3QxBFakYQRZ5JEEXVTBBF
CFAQRTtTEEVqVhBFolkQRdVcEEUEYBBFN2MQRW5mEEWeaRBF0WwQRQRwEEU7cxBFanYQRZ55
EEXRfBBFBIAQRTuDEEVqhhBFnokQRdGMEEUIkBBFO5MQRW6WEEWimRBF1ZwQRQigEEU3oxBF
aqYQRaKpEEXVrBBFCLAQRTezEEVqthBFnrkQRdW8EEUEwBBFN8MQRW7GEEWiyRBF0cwQRQjQ
EEU30xBFbtYQRaLZEEXV3BBFBOAQRTfjEEVu5hBFnukQRdXsEEUI8BBFN/MQRWr2EEWe+RBF
0fwQRQgAEUU3AxFFbgYRRaIJEUXVDBFFBBARRTcTEUVuFhFFnhkRRdUcEUUIIBFFNyMRRWom
EUWiKRFF1SwRRQgwEUU7MxFFbjYRRZ45EUXRPBFFCEARRTdDEUVqRhFFnkkRRdFMEUUIUBFF
N1MRRW5WEUWiWRFF0VwRRQRgEUU3YxFFamYRRZ5pEUXVbBFFCHARRTdzEUVudhFFnnkRRdF8
EUUEgBFFO4MRRW6GEUWeiRFF1YwRRQiQEUU7kxFFbpYRRZ6ZEUXVnBFFBKARRTejEUVuphFF
nqkRRdWsEUUEsBFFN7MRRW62EUWiuRFF0bwRRQTAEUU7wxFFbsYRRZ7JEUXVzBFFBNARRTfT
EUVu1hFFotkRRdXcEUUI4BFFO+MRRW7mEUWe6RFF1ewRRQjwEUU78xFFavYRRZ75EUXR/BFF
CAASRTcDEkVqBhJFngkSRdUMEkUIEBJFNxMSRWoWEkWiGRJF0RwSRQggEkU7IxJFaiYSRZ4p
EkXVLBJFCDASRTczEkVqNhJFnjkSRdU8EkUEQBJFN0MSRW5GEkWiSRJF0UwSRQhQEkU3UxJF
alYSRaJZEkXVXBJFBGASRTtjEkVqZhJFomkSRdFsEkUEcBJFO3MSRWp2EkWieRJF0XwSRQSA
EkU7gxJFboYSRZ6JEkXVjBJFBJASRTuTEkVulhJFnpkSRdWcEkUEoBJFO6MSRW6mEkWeqRJF
0awSRQSwEkU3sxJFbrYSRZ65EkXVvBJFCMASRTvDEkVqxhJFnskSRdHMEkUE0BJFN9MSRWrW
EkWi2RJF1dwSRQjgEkU34xJFauYSRZ7pEkXV7BJFCPASRTfzEkVz9hJFnvkSRdH8EkUEABNF
OwMTRWoGE0WiCRNF0QwTRQgQE0U3ExNFbhYTRaIZE0XVHBNFCCATRTsjE0VuJhNFoikTRdUs
E0UEMBNFNzMTRWo2E0WiORNF0TwTRQhAE0U7QxNFbkYTRaJJE0XZTBNFCFATRTtTE0VqVhNF
nlkTRdFcE0UIYBNFN2MTRW5mE0WeaRNF1WwTRQhwE0U3cxNFanYTRZ55E0XVfBNFCIATRTuD
E0VqhhNFnokTRdWME0UEkBNFO5MTRWqWE0WimRNF0ZwTRQigE0U3oxNFaqYTRaKpE0XVrBNF
CLATRTuzE0VqthNForkTRdW8E0UIwBNFN8MTRW7GE0WiyRNF0cwTRQTQE0U30xNFbtYTRaLZ
E0XV3BNFBOATRTfjE0Vu5hNFnukTRdXsE0UE8BNFO/MTRW72E0We+RNF1fwTRQQAFEU7AxRF
bgYURZ4JFEXRDBRFBBAURTsTFEVuFhRFnhkURdEcFEUIIBRFOyMURWomFEWeKRRF0SwURQQw
FEU3MxRFajYURaI5FEXVPBRFBEAURTtDFEVuRhRFokkURdVMFEUEUBRFO1MURWpWFEWiWRRF
0VwURQhgFEU3YxRFbmYURaJpFEXVbBRFCHAURTdzFEVudhRFonkURdV8FEUIgBRFN4MURWqG
FEWeiRRF1YwURQiQFEU7kxRFapYURaKZFEXVnBRFBKAURTujFEVqphRFoqkURdGsFEUIsBRF
N7MURW62FEWeuRRF1bwURQTAFEU7wxRFasYURaLJFEXRzBRFCNAURTfTFEVq1hRFntkURdHc
FEUI4BRFO+MURW7mFEWi6RRF0ewURQjwFEU38xRFavYURaL5FEXV/BRFCAAVRTcDFUVuBhVF
ngkVRdUMFUUEEBVFNxMVRW4WFUWeGRVF1RwVRQggFUU7IxVFbiYVRZ4pFUXRLBVFCDAVRTcz
FUVuNhVFnjkVRdU8FUUEQBVFN0MVRWpGFUWeSRVF0UwVRQRQFUU3UxVFalYVRaJZFUXRXBVF
CGAVRTtjFUVuZhVFnmkVRdVsFUUEcBVFO3MVRWp2FUWeeRVF1XwVRQSAFUU3gxVFboYVRZ6J
FUXVjBVFCJAVRTeTFUVulhVFopkVRdGcFUUIoBVFO6MVRWqmFUWeqRVF0awVRQSwFUU3sxVF
arYVRaK5FUXRvBVFCMAVRTvDFUVqxhVFnskVRdHMFUUE0BVFN9MVRWrWFUWi2RVF1dwVRQjg
FUU34xVFbuYVRZ7pFUXR7BVFCPAVRTvzFUVu9hVFnvkVRdH8FUUEABZFOwMWRW4GFkWiCRZF
0QwWRQgQFkU3ExZFbhYWRZ4ZFkXRHBZFBCAWRTsjFkVqJhZFnikWRdUsFkUEMBZFNzMWRW42
FkWiORZF1TwWRQhAFkU7QxZFakYWRZ5JFkXRTBZFBFAWRTtTFkVqVhZFnlkWRdFcFkUIYBZF
O2MWRWpmFkWeaRZF0WwWRQhwFkU3cxZFanYWRaJ5FkXVfBZFCIAWRTeDFkVqhhZFookWRdGM
FkUEkBZFN5MWRW6WFkWemRZF1ZwWRQigFkU3oxZFaqYWRZ6pFkXVrBZFCLAWRTezFkVqthZF
orkWRdW8FkUIwBZFO8MWRWrGFkWiyRZF1cwWRQjQFkU30xZFatYWRaLZFkXR3BZFCOAWRTfj
FkVq5hZFoukWRdXsFkUE8BZFN/MWRW72FkWi+RZF0fwWRQgAF0U3AxdFagYXRaIJF0XVDBdF
CBAXRT8TF0VqFhdFnhkXRdUcF0UIIBdFNyMXRWomF0WeKRdF1SwXRQgwF0U3MxdFbjYXRaI5
F0XRPBdFBEAXRTtDF0VqRhdFnkkXRdVMF0UIUBdFN1MXRWpWF0WiWRdF0VwXRQhgF0U3YxdF
amYXRZ5pF0XRbBdFCHAXRTtzF0VqdhdFnnkXRdV8F0UEgBdFO4MXRW6GF0WiiRdF0YwXRQSQ
F0U3kxdFapYXRZ6ZF0XRnBdFBKAXRTujF0VqphdFnqkXRdmsF0UIsBdFN7MXRWq2F0WiuRdF
0bwXRQjAF0U3wxdFbsYXRaLJF0XVzBdFCNAXRTfTF0Vu1hdFntkXRdXcF0UE4BdFP+MXRWrm
F0Wi6RdF1ewXRQjwF0U38xdFavYXRaL5F0XV/BdFCAAYRTsDGEVuBhhFogkYRdEMGEUEEBhF
OxMYRWoWGEWeGRhF1RwYRQQgGEU7IxhFaiYYRZ4pGEXVLBhFBDAYRTszGEVuNhhFojkYRdU8
GEUIQBhFO0MYRWpGGEWiSRhF0UwYRQRQGEU3UxhFblYYRaJZGEXVXBhFBGAYRTtjGEVqZhhF
nmkYRdFsGEUIcBhFO3MYRW52GEWieRhF0XwYRQiAGEU3gxhFboYYRaKJGEXVjBhFCJAYRTuT
GEVulhhFopkYRdWcGEUIoBhFN6MYRW6mGEWiqRhF1awYRQiwGEU7sxhFarYYRaK5GEXVvBhF
CMAYRTvDGEVqxhhFnskYRdXMGEUI0BhFO9MYRW7WGEWi2RhF1dwYRQTgGEU34xhFauYYRZ7p
GEXV7BhFCPAYRTfzGEVq9hhFnvkYRdH8GEUEABlFOwMZRW4GGUWiCRlF1QwZRQgQGUU7ExlF
ahYZRaIZGUXRHBlFBCAZRTsjGUVqJhlFoikZRdUsGUUEMBlFNzMZRW42GUWeORlF1TwZRQRA
GUU3QxlFbkYZRZ5JGUXVTBlFCFAZRTdTGUVuVhlFolkZRdVcGUUEYBlFN2MZRW5mGUWeaRlF
0WwZRQRwGUU3cxlFanYZRZ55GUXRfBlFCIAZRTuDGUVqhhlFookZRdWMGUUIkBlFO5MZRW6W
GUWemRlF1ZwZRQigGUU3oxlFaqYZRaKpGUXRrBlFCLAZRTezGUVuthlFnrkZRdG8GUUIwBlF
N8MZRWrGGUWiyRlF1cwZRQjQGUU30xlFbtYZRZ7ZGUXV3BlFCOAZRTfjGUVu5hlFoukZRdXs
GUUE8BlFO/MZRW72GUWi+RlF0fwZRQQAGkU3AxpFbgYaRaIJGkXRDBpFCBAaRTsTGkVuFhpF
ohkaRdUcGkUEIBpFNyMaRWomGkWeKRpF0SwaRQgwGkU7MxpFbjYaRZ45GkXVPBpFCEAaRTtD
GkVqRhpFnkkaRdFMGkUEUBpFN1MaRW5WGkWiWRpF0VwaRQhgGkU3YxpFamYaRZ5pGkXRbBpF
CHAaRTtzGkVqdhpFnnkaRdV8GkUEgBpFO4MaRW6GGkWeiRpF0YwaRQSQGkU3kxpFapYaRaKZ
GkXVnBpFBKAaRTujGkVqphpFoqkaRdWsGkUIsBpFN7MaRWq2GkWiuRpF0bwaRQjAGkU3wxpF
asYaRZ7JGkXVzBpFBNAaRTfTGkVq1hpFotkaRdHcGkUE4BpFN+MaRW7mGkWi6RpF0ewaRQTw
GkU38xpFbvYaRaL5GkXV/BpFBAAbRTcDG0VuBhtFogkbRdUMG0UEEBtFNxMbRW4WG0WeGRtF
1RwbRQQgG0U7IxtFaiYbRaIpG0XVLBtFBDAbRTszG0VqNhtFnjkbRdE8G0UEQBtFO0MbRWpG
G0WiSRtF1UwbRQhQG0U3UxtFblYbRZ5ZG0XVXBtFCGAbRTtjG0VqZhtFnmkbRdFsG0UEcBtF
O3MbRW52G0WieRtF1XwbRQiAG0U3gxtFaoYbRZ6JG0XVjBtFBJAbRTeTG0VulhtFnpkbRdWc
G0UEoBtFN6MbRWqmG0WeqRtF1awbRQSwG0U3sxtFbrYbRZ65G0XRvBtFBMAbRTvDG0VqxhtF
oskbRdHMG0UE0BtFO9MbRW7WG0We2RtF1dwbRQjgG0U34xtFbuYbRaLpG0XR7BtFBPAbRTvz
G0Vu9htFovkbRdX8G0UEABxFNwMcRWoGHEWiCRxF0QwcRQgQHEU7ExxFahYcRaIZHEXVHBxF
BCAcRTcjHEVuJhxFnikcRdUsHEUIMBxFOzMcRXM2HEWiORxF0TwcRQRAHEU3QxxFakYcRaJJ
HEXVTBxFCFAcRTdTHEVuVhxFnlkcRdVcHEUEYBxFN2McRWpmHEWiaRxF1WwcRQhwHEU7cxxF
bnYcRaJ5HEXVfBxFBIAcRTeDHEVqhhxFnokcRdWMHEUIkBxFO5McRWqWHEWimRxF0ZwcRQig
HEU3oxxFbqYcRZ6pHEXVrBxFCLAcRTezHEVuthxFnrkcRdW8HEUEwBxFN8McRWrGHEWiyRxF
0cwcRQTQHEU70xxFatYcRaLZHEXR3BxFBOAcRTvjHEVq5hxFnukcRdXsHEUE8BxFO/McRWr2
HEWe+RxF1fwcRQgAHUU3Ax1FbgYdRZ4JHUXVDB1FBBAdRTsTHUVqFh1FohkdRdEcHUUIIB1F
NyMdRW4mHUWiKR1F1SwdRQgwHUU3Mx1FajYdRaI5HUXVPB1FBEAdRTtDHUVuRh1FokkdRdVM
HUUIUB1FN1MdRW5WHUWiWR1F0VwdRQhgHUU3Yx1FbmYdRZ5pHUXVbB1FCHAdRTdzHUVqdh1F
nnkdRdF8HUUEgB1FO4MdRW6GHUWiiR1F1YwdRQSQHUU3kx1FbpYdRZ6ZHUXRnB1FBKAdRTej
HUVuph1FoqkdRdWsHUUEsB1FO7MdRWq2HUWeuR1F0bwdRQTAHUU3wx1FbsYdRaLJHUXRzB1F
CNAdRTvTHUVq1h1FotkdRdHcHUUI4B1FN+MdRW7mHUWi6R1F1ewdRQTwHUU78x1FbvYdRaL5
HUXV/B1FCAAeRTsDHkVqBh5FngkeRdUMHkUIEB5FOxMeRW4WHkWeGR5F0RweRQQgHkU3Ix5F
biYeRaIpHkXRLB5FCDAeRTczHkVqNh5FojkeRdU8HkUIQB5FN0MeRW5GHkWeSR5F0UweRQhQ
HkU7Ux5FblYeRZ5ZHkXRXB5FBGAeRTtjHkVuZh5FnmkeRdVsHkUIcB5FO3MeRW52HkWieR5F
1XweRQSAHkU3gx5FaoYeRZ6JHkXVjB5FCJAeRTeTHkVulh5FnpkeRdGcHkUIoB5FO6MeRW6m
HkWeqR5F1aweRQSwHkU3sx5FarYeRaK5HkXRvB5FBMAeRTfDHkVuxh5FoskeRdXMHkUI0B5F
N9MeRW7WHkWe2R5F0dweRQjgHkU74x5FauYeRaLpHkXV7B5FCPAeRTfzHkVu9h5FovkeRdH8
HkUEAB9FOwMfRW4GH0WeCR9F0QwfRQgQH0U7Ex9FbhYfRZ4ZH0XVHB9FCCAfRTsjH0VuJh9F
nikfRdUsH0UIMB9FNzMfRWo2H0WiOR9F1TwfRQRAH0U3Qx9FakYfRZ5JH0XVTB9FCFAfRTdT
H0VuVh9FnlkfRdVcH0UEYB9FN2MfRW5mH0WeaR9F0WwfRQRwH0U3cx9FbnYfRaJ5H0XRfB9F
CIAfRTuDH0Vqhh9FnokfRdWMH0UEkB9FO5MfRWqWH0WemR9F1ZwfRQigH0U7ox9FaqYfRaKp
H0XRrB9FBLAfRTezH0Vuth9FnrkfRdW8H0UEwB9FO8MfRWrGH0WeyR9F1cwfRQjQH0U70x9F
atYfRZ7ZH0XV3B9FCOAfRTfjH0Vq5h9FnukfRdHsH0UI8B9FO/MfRWr2H0We+R9F1fwfRQQA
IEU3AyBFagYgRZ4JIEXVDCBFCBAgRTcTIEVqFiBFohkgRdEcIEUIICBFOyMgRW4mIEWiKSBF
1SwgRQgwIEU3MyBFajYgRaI5IEXVPCBFCEAgRTdDIEVqRiBFokkgRdVMIEUEUCBFO1MgRWpW
IEWiWSBF0VwgRQhgIEU7YyBFbmYgRaJpIEXVbCBFCHAgRTdzIEVudiBFnnkgRdF8IEUIgCBF
O4MgRW6GIEWiiSBF0YwgRQiQIEU/kyBFapYgRZ6ZIEXRnCBFBKAgRTujIEVupiBFnqkgRdWs
IEUIsCBFN7MgRWq2IEWeuSBF0bwgRQjAIEU3wyBFasYgRZ7JIEXRzCBFCNAgRTvTIEVu1iBF
ntkgRdHcIEUI4CBFO+MgRWrmIEWe6SBF1ewgRQTwIEU78yBFavYgRZ75IEXV/CBFBAAhRTcD
IUVuBiFFogkhRdUMIUUEECFFOxMhRWoWIUWeGSFF1RwhRQggIUU7IyFFaiYhRaIpIUXVLCFF
BDAhRTczIUVqNiFFojkhRdU8IUUEQCFFN0MhRW5GIUWiSSFF0UwhRQhQIUU3UyFFblYhRaJZ
IUXVXCFFCGAhRTtjIUVqZiFFomkhRdFsIUUIcCFFN3MhRW52IUWeeSFF0XwhRQSAIUU3gyFF
aoYhRaKJIUXVjCFFCJAhRTuTIUVqliFFnpkhRdWcIUUEoCFFO6MhRW6mIUWiqSFF1awhRQiw
IUU7syFFarYhRZ65IUXRvCFFCMAhRTfDIUVuxiFFnskhRdXMIUUI0CFFO9MhRW7WIUWe2SFF
1dwhRQTgIUU34yFFauYhRaLpIUXR7CFFCPAhRTfzIUVu9iFFovkhRdH8IUUEACJFOwMiRW4G
IkWiCSJF0QwiRQgQIkU3EyJFahYiRaIZIkXRHCJFCCAiRTsjIkVqJiJFnikiRdEsIkUIMCJF
NzMiRWo2IkWeOSJF0TwiRQRAIkU3QyJFakYiRZ5JIkXVTCJFCFAiRTdTIkVuViJFnlkiRdVc
IkUEYCJFO2MiRW5mIkWiaSJF1WwiRQhwIkU3cyJFanYiRaJ5IkXRfCJFCIAiRTuDIkVuhiJF
nokiRdWMIkUIkCJFO5MiRWqWIkWemSJF1ZwiRQigIkU7oyJFaqYiRaKpIkXVrCJFCLAiRTez
IkVqtiJFnrkiRdW8IkUEwCJFO8MiRW7GIkWiySJF1cwiRQTQIkU30yJFatYiRZ7ZIkXR3CJF
BOAiRTfjIkVu5iJFoukiRdXsIkUI8CJFN/MiRWr2IkWe+SJF1fwiRQQAI0U3AyNFbgYjRaIJ
I0XRDCNFBBAjRTcTI0VuFiNFohkjRdUcI0UEICNFNyMjRWomI0WiKSNF1SwjRQQwI0U7MyNF
bjYjRZ45I0XVPCNFCEAjRTtDI0VqRiNFokkjRdVMI0UIUCNFN1MjRW5WI0WeWSNF0VwjRQhg
I0U7YyNFamYjRZ5pI0XVbCNFBHAjRTdzI0VqdiNFnnkjRdV8I0UIgCNFN4MjRWqGI0WeiSNF
0YwjRQiQI0U7kyNFbpYjRZ6ZI0XVnCNFCKAjRTujI0VqpiNFoqkjRdGsI0UIsCNFN7MjRWq2
I0WeuSNF0bwjRQjAI0U3wyNFasYjRZ7JI0XVzCNFBNAjRTfTI0Vq1iNFntkjRdXcI0UI4CNF
O+MjRWrmI0Wi6SNF0ewjRQjwI0U38yNFavYjRaL5I0XR/CNFBAAkRTsDJEVuBiRFogkkRdEM
JEUEECRFNxMkRWoWJEWiGSRF0RwkRQggJEU3IyRFbiYkRZ4pJEXRLCRFBDAkRTczJEVqNiRF
ojkkRdU8JEUIQCRFN0MkRW5GJEWeSSRF1UwkRQRQJEU3UyRFalYkRZ5ZJEXVXCRFCGAkRTtj
JEVuZiRFomkkRdVsJEUEcCRFN3MkRW52JEWieSRF1XwkRQiAJEU3gyRFboYkRaKJJEXVjCRF
CJAkRTuTJEVqliRFopkkRdGcJEUEoCRFN6MkRW6mJEWeqSRF0awkRQiwJEU3syRFarYkRaK5
JEXVvCRFCMAkRTfDJEVqxiRFnskkRdXMJEUE0CRFN9MkRWrWJEWe2SRF1dwkRQTgJEU74yRF
auYkRaLpJEXR7CRFBPAkRTvzJEVu9iRFovkkRdX8JEUIACVFNwMlRWoGJUWeCSVF1QwlRQQQ
JUU7EyVFahYlRaIZJUXRHCVFCCAlRTsjJUVqJiVFoiklRdEsJUUIMCVFOzMlRWo2JUWeOSVF
1TwlRQRAJUU3QyVFakYlRaJJJUXVTCVFCFAlRTtTJUVqViVFolklRdFcJUUIYCVFO2MlRW5m
JUWeaSVF1WwlRQRwJUU7cyVFbnYlRZ55JUXRfCVFCIAlRTeDJUVuhiVFooklRdWMJUUEkCVF
O5MlRWqWJUWimSVF1ZwlRQSgJUU7oyVFbqYlRZ6pJUXVrCVFCLAlRTuzJUVutiVFnrklRdG8
JUUIwCVFO8MlRW7GJUWeySVF0cwlRQTQJUU70yVFatYlRaLZJUXV3CVFCOAlRTfjJUVu5iVF
nuklRdXsJUUE8CVFO/MlRWr2JUWe+SVF1fwlRQQAJkU3AyZFbgYmRaIJJkXVDCZFCBAmRTcT
JkVuFiZFohkmRdEcJkUEICZFNyMmRW4mJkWeKSZF0SwmRQQwJkU7MyZFbjYmRZ45JkXVPCZF
CEAmRTdDJkVuRiZFokkmRdFMJkUEUCZFO1MmRWpWJkWiWSZF1VwmRQhgJkU7YyZFamYmRZ5p
JkXRbCZFCHAmRTtzJkVqdiZFnnkmRdF8JkUEgCZFO4MmRWqGJkWeiSZF1YwmRQSQJkU7kyZF
apYmRaKZJkXVnCZFCKAmRTujJkVupiZFoqkmRdWsJkUIsCZFN7MmRW62JkWeuSZF1bwmRQTA
JkU7wyZFasYmRaLJJkXRzCZFCNAmRTfTJkVu1iZFntkmRdXcJkUE4CZFN+MmRWrmJkWi6SZF
1ewmRQTwJkU78yZFavYmRaL5JkXV/CZFBAAnRTcDJ0VqBidFogknRdUMJ0UIECdFOxMnRW4W
J0WiGSdF0RwnRQQgJ0U7IydFaiYnRZ4pJ0XVLCdFBDAnRTszJ0VqNidFnjknRdU8J0UEQCdF
O0MnRWpGJ0WeSSdF1UwnRQRQJ0U3UydFalYnRZ5ZJ0XRXCdFCGAnRTdjJ0VuZidFnmknRdVs
J0UIcCdFN3MnRW52J0WeeSdF1XwnRQSAJ0U3gydFboYnRaKJJ0XVjCdFBJAnRTuTJ0VqlidF
opknRdWcJ0UIoCdFN6MnRWqmJ0WiqSdF1awnRQSwJ0U7sydFbrYnRaK5J0XVvCdFCMAnRTfD
J0VuxidFnsknRdXMJ0UE0CdFN9MnRWrWJ0We2SdF1dwnRQTgJ0U74ydFbuYnRZ7pJ0XR7CdF
BPAnRTvzJ0Vq9idFovknRdX8J0UEAChFNwMoRW4GKEWiCShF0QwoRQQQKEU3EyhFbhYoRZ4Z
KEXVHChFCCAoRTsjKEVuJihFnikoRdUsKEUIMChFOzMoRW42KEWeOShF1TwoRQhAKEU7QyhF
bkYoRaJJKEXVTChFCFAoRTdTKEVqVihFolkoRdFcKEUIYChFN2MoRWpmKEWeaShF1WwoRQhw
KEU7cyhFanYoRaJ5KEXVfChFBIAoRTeDKEVuhihFookoRdWMKEUEkChFN5MoRW6WKEWemShF
1ZwoRQigKEU7oyhFaqYoRZ6pKEXVrChFBLAoRTuzKEVutihForkoRdW8KEUEwChFO8MoRW7G
KEWiyShF1cwoRQjQKEU30yhFatYoRaLZKEXR3ChFCOAoRTvjKEVu5ihFnukoRdXsKEUE8ChF
O/MoRW72KEWi+ShF0fwoRQgAKUU7AylFbgYpRZ4JKUXVDClFBBApRTsTKUVuFilFnhkpRdUc
KUUIIClFOyMpRWomKUWeKSlF1SwpRQgwKUU7MylFajYpRZ45KUXVPClFBEApRTtDKUVuRilF
nkkpRdVMKUUIUClFO1MpRW5WKUWiWSlF1VwpRQhgKUU3YylFamYpRZ5pKUXRbClFCHApRTtz
KUVudilFnnkpRdV8KUUIgClFO4MpRWqGKUWiiSlF0YwpRQiQKUU3kylFapYpRaKZKUXVnClF
BKApRTujKUVupilFnqkpRdWsKUUIsClFO7MpRW62KUWiuSlF0bwpRQjAKUU3wylFasYpRZ7J
KUXVzClFBNApRTvTKUVu1ilFotkpRdXcKUUE4ClFO+MpRWrmKUWi6SlF0ewpRQjwKUU78ylF
bvYpRZ75KUXV/ClFBAAqRTcDKkVqBipFngkqRdUMKkUIECpFOxMqRW4WKkWeGSpF0RwqRQgg
KkU7IypFaiYqRaIpKkXVLCpFCDAqRTszKkVqNipFojkqRdE8KkUEQCpFO0MqRWpGKkWeSSpF
1UwqRQhQKkU3UypFblYqRaJZKkXRXCpFBGAqRTtjKkVuZipFnmkqRdVsKkUIcCpFN3MqRW52
KkWeeSpF0XwqRQSAKkU3gypFaoYqRaKJKkXVjCpFBJAqRTuTKkVulipFnpkqRdWcKkUEoCpF
O6MqRWqmKkWiqSpF0awqRQiwKkU3sypFbrYqRaK5KkXVvCpFCMAqRTvDKkVqxipFoskqRdHM
KkUI0CpFO9MqRWrWKkWi2SpF0dwqRQTgKkU74ypFbuYqRZ7pKkXV7CpFCPAqRTfzKkVq9ipF
ovkqRdH8KkUEACtFOwMrRWoGK0WeCStF1QwrRQgQK0U7EytFbhYrRZ4ZK0XRHCtFCCArRTsj
K0VuJitFoikrRdUsK0UIMCtFNzMrRW42K0WiOStF1TwrRQRAK0U3QytFbkYrRZ5JK0XVTCtF
BFArRTtTK0VuVitFolkrRdFcK0UIYCtFN2MrRW5mK0WeaStF1WwrRQhwK0U3cytFbnYrRaJ5
K0XVfCtFBIArRTuDK0VqhitFookrRdGMK0UEkCtFN5MrRWqWK0WemStF0ZwrRQSgK0U7oytF
bqYrRZ6pK0XVrCtFCLArRTezK0VqtitForkrRdG8K0UIwCtFN8MrRWrGK0WeyStF1cwrRQjQ
K0U30ytFbtYrRZ7ZK0XV3CtFBOArRTvjK0Vq5itFoukrRdXsK0UE8CtFO/MrRWr2K0Wi+StF
1fwrRQQALEU3AyxFbgYsRaIJLEXRDCxFBBAsRTsTLEVqFixFnhksRdEcLEUEICxFOyMsRW4m
LEWiKSxF0SwsRQgwLEU3MyxFbjYsRaI5LEXVPCxFBEAsRTdDLEVqRixFokksRdFMLEUIUCxF
O1MsRW5WLEWiWSxF1VwsRQhgLEU3YyxFbmYsRZ5pLEXRbCxFBHAsRTtzLEVqdixFonksRdF8
LEUEgCxFN4MsRWqGLEWiiSxF1YwsRQSQLEU3kyxFbpYsRaKZLEXVnCxFBKAsRTujLEV7pixF
oqksRdGsLEUIsCxFO7MsRW62LEWeuSxF0bwsRQTALEU7wyxFasYsRaLJLEXRzCxFBNAsRTvT
LEVu1ixFotksRdHcLEUI4CxFN+MsRWrmLEWi6SxF1ewsRQTwLEU78yxFbvYsRZ75LEXV/CxF
BAAtRTcDLUVqBi1FogktRdUMLUUEEC1FNxMtRW4WLUWeGS1F1RwtRQggLUU3Iy1FaiYtRaIp
LUXVLC1FCDAtRTczLUVuNi1FojktRdU8LUUEQC1FO0MtRW5GLUWeSS1F0UwtRQhQLUU3Uy1F
blYtRZ5ZLUXRXC1FCGAtRTdjLUVuZi1FomktRdFsLUUIcC1FO3MtRW52LUWieS1F0XwtRQiA
LUU7gy1FaoYtRaKJLUXVjC1FCJAtRTeTLUVuli1FopktRdWcLUUEoC1FN6MtRW6mLUWeqS1F
1awtRQSwLUU7sy1FarYtRZ65LUXRvC1FBMAtRTvDLUVuxi1FnsktRdXMLUUI0C1FO9MtRW7W
LUWi2S1F0dwtRQjgLUU74y1FbuYtRZ7pLUXV7C1FCPAtRTvzLUVq9i1FnvktRdH8LUUIAC5F
OwMuRW4GLkWeCS5F0QwuRQQQLkU3Ey5FbhYuRZ4ZLkXVHC5FCCAuRTsjLkVqJi5FnikuRdUs
LkUIMC5FNzMuRWo2LkWeOS5F1TwuRQhALkU3Qy5FbkYuRZ5JLkXVTC5FCFAuRTdTLkVuVi5F
olkuRdVcLkUIYC5FN2MuRW5mLkWiaS5F1WwuRQhwLkU3cy5FbnYuRZ55LkXRfC5FBIAuRTuD
LkVqhi5FnokuRdWMLkUEkC5FO5MuRW6WLkWimS5F0ZwuRQSgLkU7oy5FbqYuRZ6pLkXRrC5F
BLAuRTuzLkVqti5ForkuRdW8LkUIwC5FO8MuRWrGLkWeyS5F0cwuRQjQLkU70y5FbtYuRZ7Z
LkXV3C5FBOAuRTvjLkVu5i5FnukuRdHsLkUE8C5FN/MuRW72LkWi+S5F1fwuRQQAL0U7Ay9F
agYvRaIJL0XVDC9F</AssayXData><AssayYData Points="3000">hht6PlGWdj4VYXw+Bgl9PkZYfD5XwnY+PIt6Pjd2eT6meHo+Xsx1PuwNeT5MeHg+ddV4Pgcx
ez5Ibng+ucV3PhHNdj71vHk+DjF0Pih5eD6GzXY+YCp8PgxKcj7uQXU+nWF2PjvZcT6L/Xc+
j/14PkBZdz5ZrG8+WCR1PsS8cT4Bc3U+tNdwPm2Cdj68XXI+Chl0Pk2xcj7X3XE+V71zPsqN
dj4N+XU+i+V3PqK8cD5gDHc+j7JyPoO4cj7ju3M+FextPpw2cD6Ts3M+KwtzPluncT4CuXI+
q7BxPpAPbj7gM3E+2LJsPlU9cj7S0G4+dc9wPv3qcD5ZnHQ+uelwPqsTbz6D5Gw+emZzPsJf
dD56Ym4+1OtsPmJ1bj7krm4+unZrPhzVbz6BbWo+2ZlzPpyUaz6ftm4+i6RtPmqldz5g024+
6bRuPrejbz57U20+AZ9nPvWfbD7qCm8+oZ5vPp/NcD4z8Wc+IPZrPrZ8bz4Y0W4+4uhsPo5z
bz4uqXA+iOppPj1VbT4ZCG8+tr5oPsMubj4Lx2s+20RqPtCZbD56TWw+LM5nPnkmbT7Vi2g+
585qPoqPaz6Xv2c+HYJpPpc4az5JKmk+qhhrPqMwaD45jms+aXNuPh8XZT6NDGk+MoFpPmc7
aj5t8ms+XOljPjaUaT5+WWg+fhNpPkajbD7OwWo+RlZuPshRaz7OvmU+YyNnPrJOaj5ifWU+
TolmPpH8aT6ewGw+x9hoPhlTbj6VLmg+FjFnPsbXZz6DOWY+PtppPtiOaT6WgGE+jCRlPpKA
bz6X4Gc+HOdnPvTKaT4tGWg+bWlnPqStaT5O9Wg+alFpPrf1aD6U7mY+YARoProiZT73X2I+
SfBlPpEYaD6L3mY+pXJnPjbsaD61RF8+EqJoPmTQaD6qeGU+HotiPpkqZj7oo2c+HKlnPlAf
aj5zvmc+SjlmPnr8Zj5vJGY+7MVlPq8EZT6U8WQ+n0JiPg3pYj466GM+w/BiPjnHaz5kaGY+
+RZkPuYPZD6Yd2o+fcNjPnBXYz72M2M+dIhkPtO0XT7O72I+PnVjPi0cZT7ai10+IG1lPtsK
Yj6byGA+slplPj+fYj4HImU+JodmPrNCYz6F7WE+8ltgPqYAZT63JmE+Tg9lPpl/Yj4BJWI+
MjNiPm9hYz7cjmU+M0NjPkmpYT5TSmA+H7phPtnsZj6AC2E+KddhPsLCYz4IV2I+VfthPvhc
Yz5f6V0+kV1hPv5sYT7Q110+SJJgPg5mXz6yHmI+3rNgPg9CXz6TYWM+b5dhPtVKXj6PbmQ+
X4tiPrqQXz65Q18+gK5fPtUyXj7zvV8+yStiPn0QXz5Ze2M+wr1ePpvYXz7NRmM+AMBePnQ4
WT6zYGE+FotiPku2YD6fImA+CgxcPgZeXj4YvVk+g29gPmVWYz4zkWE+9JJgPg/rYT4l8Vo+
YRlePo4tXT5ZL2A+A3xdPkxmXT5rYGE+c8FbPjhIYT5Wk18+SM9fPi8KYD5UDF8+WNxbPpqM
Xj68nVk+5GpdPq1OYz4cxV0+bsJbPo2YYD5OLl8+at9gPvJ3YD4vu2E+XuRbPsY4Xj4J/1s+
SoVhPpLUXD62bWA+zC1hPv+BWz6iQWE+GJldPrZHXD7z4Fo+RpVYPkpkXD5qVF4+SwtcPsQ7
XT6lh1w+RjBcPuwcXj5scF4+139cPp0OWj4XNFs+mmhfPms5Vj4tr2A+YONZPjosXz59yl0+
D0RdPiyAXj6ooV4+DwVcPk4uXD57fl4+JEBgPipIYD6x1Fw+2PddPhFoXj4iSlc+RI1bPm/q
Xj4FGVg+sy1cPn5OXT4F51c+oK5aPn7tWD4Q9Vs+lVZaPg5lXT7KU1w+5o1ePuCtXz7F51w+
KxdXPsKWWj4UvVo+bSJbPiJwWj72Ulk+ITRaPjHvWT5y6VY+p8tVPoXZXj4YRlU+SqFaPgZe
Vz4OB1g+TJNcPs7eXj51OFU++7hbPvpgWj4b21w+FahZPnxwXD6+yFY+JKlUPtyJXz4wQls+
duNePqRPWj4yw1o+5KRbPu3KVz6k6lw+iPZYPgtyWT5ph1k+9MBYPjQgWT4z/Vo+5AdYPp89
VT4SmFU+UcVYPvqIWj6iHFk+fhxZPtKMVz5G0Vc+hc9ZPrAIWT6CPlM+XixUPhILWT6PUFU+
zqtXPr+GUz6fMVs+R4hbPl8SVz7Zu1s+ilVVPnZ1VD4l71U+jxdWPm9eVj7iDFk+GWJYPjjP
Vz6SJ1k+OexXPi+3Vz4LYFY+H5hYPmxUXz5lsVo+FSFVPpQDVT6231o+os1UPnSOVT491Vc+
44ZZPgVJVD6aX1c+JNtUPny5Vj6SNVM+ngJVPiIeWT7ZTVU+6ypVPldIWj61YVk+4ppRPlc+
WT6/3lQ+ejtQPr06WD603lg+K5VUPlDYWD6Vk1I+qa5RPpAjVj4yylY+Y1xYPt2nVz4XJ1Y+
ksxTPhHEUT7611Y+A4laPhYbWD4/AFc+vEBTPpNRVz5GnVA+hcxXPj7BVT7szlM+nd1UPlXG
VT6oH1k+bF1VPt6HWD7cOFQ+JhNRPpLgVz57hVQ+5bpWPv0SVD5pQFE+BcBXPh+pUT57NFM+
4LpUPpG/Uz7AJFg+4hNUPsgcUj5c2FM++vNbPgAJVj6pi1M+CLBPPv+kUj4CbVQ+f+FSPp+2
Uz4aClY+MEBYPnLrUz64j1I+i+pVPgheVz7HL1Q+QFRNPg2FUj6GXVc+8M1RPqYlUz5tbEs+
pABWPscEVj7oSVM+AxtWPsrAUj7bBFY+cP9SPjwNUz61iVc+sxVVPvrQVz4APFc+Yy9PPrYp
Uz5W7VQ+F4lUPjVOWT5SwVA+foFRPpnVVD6VWVQ+YQ1UPsQDVT6rTFA+vJFTPpmJVD7LFlM+
6npVPmNjVD6dzlQ+MJlUPhTSVT6C/VA+7fpUPhQuVT56rVQ+bgRWPkBgUj5F0lM+unBVPvmo
UT5IZVE+/SlPPuwwTT6au08+tAZMPv/FVj7iFU4+sU9QPt1SVD4ge1U+vuVQPncZTj5zI1I+
RXdUPqIeUj68F1c+nW9SPhwlUj4eEVE+iMRRPvUKUD4OnFM+CB5SPs9tUz4I7lQ+RjpSPnp4
Uj5Aw1Q+yslOPmtOUD54FFQ+cLtTPj9PUj5zIlE+eQdTPrOBTj71rVE+WoRRPj6tUz5de04+
uIxNPtYfUD50PFM+AatRPkvoUT4WuE0+WppTPuFTUD4p7E0+9hpSPlkqVD7lwFM+UXJNPuIU
UT7fO1A+nNBLPm+LUD7M8FA+HFpVPr92VD7q9FE+Bp9PPhdvUT6QKlM++adQPv2BVT73TVA+
MlVVPnAWVT6CslE+Wm9LPjwfUj40BVI+hM5MPoQHUj4bHVM+WstRPv2aTT5W9kw+gAhNPvlw
UD4ZCk0+z0lOPqsSUj7KslA+gRtOPugmUD7WflE+0LlQPl2VVD6m8lI+XHJUPhdHTD6RUlM+
9D5TPhZ2UD7Y3Us+QSdQPmwIUD7xOFQ+jepQPj7nUD67pVM+D0dPPiPOVT7mz1E+e8xSPuZN
Tz6/s1A+rvpMPnHOUT5Vp04+R4lRPqfgUT5Sq08+BDZNPvdKVD4bK0w+AiFQPunBTz57qFM+
YSVRPvH+Tj7kIlI+QjlRPiQyUD4bCk4+ZYhQPlkaUT69vU4+jVdOPnsITj75R08+cYRQPrDU
Uj48A1I+4TRUPt/HTD6g0VA+MrxRPmhQUz7RaU0+DR9NPiliTT6i0U0+uuFRPkDOTD5yRU4+
vOdQPnccUD6FRE4+QIBPPsy8Sz7Mkk4+8H5QPl7pTD4C4kw+IVpQPqgBTz5MO00+rTVOPuQo
UD7aTU0+CSZPPvK6UD5N8U0+SiFPPitqVT40mEk+ILlNPnt/Sj76Zkw+KF5MPkClTT5a0k8+
gipQPp2WSj49zUg+VD5NPiMmTj7xhlQ+e1hJPp5rSz5Yrk8+HJpLPlo6TT4yiVA+o0FNPg2/
TD57EU4+bd5LPu5TUD6p6Uk+mq9QPl0CVD5CxUk++hBOPvMWTT5TzU8+yWdOPq7XSj6IE00+
6LdKPtVkTj6fn0w+mTJOPvDXTj4o3Uo+A29PPmQxTD6lTU4+9ttPPmlkST6McVA+RbRKPoh4
ST4tqk0+lPdMPkG2SD6jZUw+IN9NPjwFSz52OU0+cFpKPuR0Sz7Ec0w+0vFOPjFRSz7NR0o+
oDlLPi6lTD57M00+5FdIPp8MTj4nc0k+jOpNPg8JST6pLEg+iQBKPih+ST4BoUg+ZLpKPv3n
Sj7pMk8+iJJLPh0ZSD6FUkc+GMhMPhz3SD7FEEg+VSBJPiXETj5JfU0+EhpOPlDqTj5YPE8+
1U1MPsCNTD5EEUw+ChlLPiEhTD6LWkw+mgROPr+EST4heko+0FFOPlAJSj7XoVA+HG1NPlQQ
Sj7P00s+eZFHPsv2Rj6FCko+fo1JPvhhTD6C6UQ+U8VMPjVaTD4iFUk+RPlMPrPlTT5PI00+
k4BLPkUTSj65E0w+nhpKPgRjTT6vbEo+m11IPqUwSz5jO04+Nq5LPmZ+Sj7+aEs+1wJGPsmp
ST4JEE0+0vBMPrbJST5mHkc+3pJMPrGJSj6A8kU+B4VGPi1YSz6Wmk0+t9xOPsiwRz66qEk+
2vdMPoGlSj4P2Us+RUpMPjj2SD62c0U+IxFKPsWoRT6wmkk+Z1JPPkMDST49AEk+z3NLPgNb
TD4KG00+kXJEPhMWTD4QFko+WQFLPtDnSD4KYko+hjxOPtiYSj7FGUo+uRZIPqlJST4BuEc+
VqVOPiljRj5reEg+3/RIPh5oSz5lA0k+T4ZIPswjSj6V9kU+PAJLPoGdSj5OAk8+qx9IPiUY
ST7kDEg+eqZKPl1vSD7tI0k+wTNEPvYFSj4cw0Y+PM9GPvKDSz4Le0k+XrhLPtMnRz4WgEk+
eAtMPvOLRT4k70c+oyRKPhf8RT7PLEw+a+xJPmOdRz74gEo+waxHPp3ORz5LFUg+ONZGPmsL
Tj6+p0g+71RLPvVKRj5ymEc+v7RDPkFsRz46xUo+h8pHPrwZRj6eVEs+mwpHPqPySj717UY+
fqFMPqSCSD7K2UM+NgtGPpKuQz6MCUY+PJFIPu4DSz6xj0Q+o6xFPsZeST4NGEw+iolIPk37
Rz7ufUk+SOFIPlikRT7wNEc+Se5DPlIYRz46akU+AuBIPtgmRj7ka0c+Gu5IPji/RD4V50Y+
lYlFPnUyST64zkc+sXNDPhtMSz6lfEU+1v1JPoN/Qz4u30Q+nLRGPmwiSD7wbEQ+zuVIPhto
SD6De0c+nCpGPki9Rj61Nkc++LZIPsffSD5UAEY+fSpMPvk0ST7z/0c+KxVHPvWVSD6SqkU+
YaZFPlfORD5yc0M+gEBMPlPRRj4KDkg+wqlHPnRzRT7440s+MO1LPooyRz5tv0Y+yHBHPipe
SD7K0Uc+aqhIPv9ERj7BXEM+T69FPs0UST7Kn0Q+JJdIPtnXRj72rEQ+RD9JPvUSRD5MK0c+
PcVGPuKDSD4Kq0Q++hhEPnJpRz6sq0c+k/hIPnhCRj57iUc+eAhCPmM+ST7vskU+djZGPgE8
Qz6fFUU+iW9IPoaxSD4jTUM+C/BBPvaVRT7k+Eg+zoFFPpzNQz4m7Eg+YdpKPgz9Qj5pn0Y+
3O1DPmORRT7wO0Y+6aFIPvybQj751UQ+KapEPhd7Qz5W4kg+NXlJPrJsQz78zEk+8VpFPslP
RD6S7UY+he1DPppVST4AIUQ+JthEPlF1QD4Gjz8+P6xEPqppST7OD0Y+eytCPnDvRj45yUY+
1wxJPpfoRD5nnUU+dGpFPuTGRT7/GkQ+cHNFPtZdST7EakI+ngVFPhfpRj5q8UM+ybJIPoH4
Rj4ykUM+E3RDPr3iSD5OCkU++NdDPneIQj4tHEI+yblFPkwCRT7b4kE+n8REPhMhPz7pM0Q+
d8pEPmLiRj7TqEU+NxhIPiAYQz7ljkc+7LlDPh1EST5CaUo++X9JPqX1RD5cxkI+t+BFPiH/
Qj4VBUg+e69FPgpdRz44y0I+Ka9GPrJZQT5hm0Y+rfxAPvRfQz7CPj8+bVxGPh+9Pz5v9UQ+
VelCPvZYRD4vNkE+CaFEPmUWQz6pX0M+XlxEPhhVQz6rgkQ+4dhCPkgFRz7CrEQ+c3VEPjxI
QT4CgkY+GPdFPqxMQj7BZkM+ZMFCPqvjSj52PkQ+sZ1FPkRiRD6zhkI+qCdCPmBWQT4nFT8+
nopDPjpoQz6StEQ+KVVBPma6QT7XI0Q+vRZFPuZ4RD6J2EE+eE1DPqOrQz7CPUU+Sr5EPsVi
QT74a0g+UDpAPoXhRD5DgkM+62tDPp58Pj4v1UM+5CZAPi6ZQD7SDEY+fWNEPgkiPj4RCz8+
STJDPpq7RD4E/UA+6FFDPrDpQz47NT8+tUE/Pv1KRD4zckE+teZFPt+2QT5cMUU+M+U8Pnmr
Qj6w/UE+dttFPpHiRD4hZ0E+Q95DPlCGQj7/6kQ+67NAPoaQRD4VsEE+yxBGPkxKQj7j20Y+
ILVBPrWTPj7VOkU+h6tFPkUuQD7BtkU+o1lEPhEKRD5ItUM+KyBHPrD5Pj41SkM+h2BCPuAq
Rj7inkA+dwZDPvI7QD4Xtko+g1lFPtUNRT418EM+6atHPr12Rj7IokA+H6VCPvwWRT5Xzz8+
PKc+PokIRD4+mkM+yNQ+PgQIQD7eAj0+4ApDPmDCPj5toDo+/ZlBPgh5QT6lm0M++DJFPkfG
QD42H0A+dRRBPgwZQT5gkT8+P1RBPocqQj56mD8+cN5DPvnYQz6esEA+5ro9PlknRD6es0Q+
medAPuMdPj6GAEQ+9q9EPk+hQT5oD0M+oLo/PsdfQj7xUUQ+Tk9APheOQj4zfkI+PW5APl7+
Pj41OEI+/nlCPn2/RT70rkE+/749Pl/WQz54P0A++gpCPlUQQj6ejz8+4pBAPtocQD4OaT4+
AJtAPnc6QD6f9j8+RP1APq8fPz7BmUE+6NhCPmezQT4dkT8+wX1EPuDcQj7PeTw+MGFCPjWc
Pj54iUE+5XFDPhQwQD4WaEE+PwBIPnZEPz4RdEI+cFFAPqAmQT6/aT8+KddEPh+BQD6x/kM+
JqVCPp0wQj6hV0M+obtGPkfWSD4zUz4+qIhBPhuYPj6QSUI+Y3dAPtFAQD6LOkE+lHtDPqAb
QD52ZEA+gPZBPkX1Pz6jMz4+zLs9Pou+Pj66o0A+fftDPg+eQz5S6EQ+6409PlqFPT56Pz0+
YZBBPsYYQD55rUE+7TY/PiRXQT4OWj8+S3E9PniuQD4yl0E+ft1BPnn3Pz6yij0+gR07PikQ
Pj7d+0E+LuQ+PnnAPj4BaUA+//o/PtgAPz7jTT8+Wvc+Pp29Pj71Vz8+8BY/Pm7YRD5KBz0+
6nNDPmYqQT4jrzo+cWpBPh0PQj42f0M+klVDPrDRPT7wDEA+Lbc8PjEcPz79ZT4+Qb86Plpp
QD79fUA+GPQ+PhiuPj5MqTs+05VCPmM1QT5Raj8+bCk/PgF6Pz6J20A+bNA9Pl4JQT7oSUI+
wnxBPvukQD66eUE+S8Q9PsSCPj6y+EA+yK1APrdkPz5mpEA+Y+06Pu4vQD71QUA+vns/Pqzw
PD65CT4+0WtAPv0uOz42wUE+oec+PmMGPj6PRDs+5Ks+PsyvQD6s6Ds+a588PprxQD5fcD8+
CTpBPu3yPj7WYD0+yBc/Pu+0QT6eejw+7CRBPrMgQD4WIz0+CDc+PuZgOz6ddD8+HKtCPoJ+
Pj4oCUA+GMA+PlIxPD47CT0+blc6Pn92QT6xgz8+fYRAPu74Pj6IMD4+xwI+PrM3Nz5U0EI+
t+g+PuYNPT5ncD4+BShBPsLUPT7Quj8+6u8/Pvs+Pz6SPEA+ZwFAPjDIOz7x+z4+pXA8Pkcw
QD44pj8+11A/PoolPj6XLj0+KAs+Po3hPj4zRzk+kmM9PiFIOz45lT8+FAM+PpjsQT7asD4+
c7M8Ppv2PT5ABzs+PC1CPopvPD6ETj8+JLRBPsTsPz5vJj4+BgM7PkG1OT5w30E+8pU7PiJP
Pj54TD4+YsQ+PkYYQz70PEA+RAJAPj1OQD6rfDw+Dxo+Pq5GQT7c8Ts+BJ1BPgdqOT7ISj4+
/Pc5PiFiPD4ILj0+Iuk+PoNgPz6lr0I+ktU6Pu+wQD55ejo+aL09PhBrPT7oWT8+mUs8Pvto
PT61lDs+vtc8PnDGPz6GLDo+Gpw/Pon9Pj56QUA+rik/PgmBOD6gBj8+YVw+PrllOj7E0jw+
vcBAPlHdQT4bZzo+hY85PsBsQD6UA0E+xUc/Pt2LQD4HDEI+ad49PqiePD5kXkY+lRk/Pkjq
PD5iAj4+Ybw7PvtJOj6cVUE+r0s8Pu46Oj4TkT4+zsQ9PvXYOz4tdT8+1uY/PhoEPT6RCT4+
UOU+PgxVPj7KgDw+qNY+PkYPQD6jjzw+TUk9Pjs6PT68ezk+eMs+PgAvOT5Dxjs+jRs7Pgcp
Pz4WCT8+vmA7PpUiPD5Y8EY+YVI9Psz5PT49jTs+s1k+PnD2QD7giD0+R/o9Pl0IPD5Kwjw+
HSVDPpYjQT7RPkE+XCs8PseqQD7NlEI+zpU8PnwxPT5ODz4++204Po88PT4TGDs+xLc+PgOA
PT75vD0+QDs9PvhxPj4LEjs+AuY6PgaDPT6ZSz4+ANQ4PsTZNz4DdUA+fak/Ph9iPj4yhTw+
Fuw+PsTxPz63Szo+aGA7Pp9oPT54n0A+ZgU8PiFDPz7Uizo+R3k4PkA0PD7hTEM+MbZEPmpH
PT5EYj4+ZCY9PhBsQD5Lcjw+DGk8Pj1IPT7NoTg+UxE9PnXbOj587Ds+oYA+Pn23Oj7zuUM+
KVM/Pg4LOz44kjw+P3k/Pj4fOj7xHDs+sJFAPiHcPj4O+js+42g8PnDdPD7z3jo++Es+PhSu
PT67fD8+t+Q9PunQOz5OvTo+/Lk/PnwHPT4vxTw+ouE+PgAUOz7UDD8+K7E9Pm2IOj76gDg+
mGA9PoakPT72Y0E+CGE6Pr8KNz7f3z0+/l85PkjRPj40lzo+NqE4PjH1PD4MXT8+zyE8Ptgv
PT5ZqD0+NNU4PiDLOj7V9D8+cXhAPiYaPT4GODo+o3s5PoVGPD7pVTs+xIQ7Pp2qPT6I4js+
Br07PjDJNz7K/zw+DMM6PtybOj5nIDw+BrQ5PhagOj4wPzo+84A8PpuqOj5/1j0+NH07Plwn
PD7k9Ts+OOo8PihUOT4y8jY+4c88PpUePD4UaDY+ED4+PmZYPj63gj0+e5s2PjtcPD5m3z0+
O/E4PlsZOz6JLzw+nk85Pp2oNz6JWTw+4BQ+PqTNNz47mz4+LcI3PksbOT5IUDw+ZMQ6PhHO
Pj4aWTs+ZYA9Pl8dPz4hijk+n5c9PgnzNj4mGD0+Vso8PjzUPT7n/jw+GQJCPs/HOj4vYzg+
tpI8PqvXOD4pAz8+S409Ppn1Oj7fNzw+8v85PkPbOT4c4jo+iew5PpflNz5dWDg+GbI7Pla9
Oj5DIjc+PnY8PvQ+NT4FTzo+b9E+PixBNT6u/jc+ijc8PnCQNj5ldzY+G/g6PjLIPD6M/Ts+
G3E7PjVLOz7CoTs+5kg7PviiNT4OqTc+KMA4Pq1xPj7cWT0+3IY7PsGKOD61wjw+tpc+Pqpf
Nz6wZTg+FfY+PkNbOT7GnTk+peU+PoArOj4KAj0+ID45Pgd7ND6qAjo+a4w5PjpYPT5SGDk+
Ink8PhOxOj5X6zs+0208PnknPj7mZTo+EpE5PjUBPT4o3TY++zE6PlrCPT4wvDU+yNA5PgJz
OT7ysDk+9zw5PkizOj5oLzU+6PE/PjB8OD4xXDs+6Qk8PibyOT6IPjU+ONs4Pnw9Oj6Cojs+
Wy87PhZTPD7Qbzk+XpU6PvGqPD5jzDc+MwA8PnDOOz5DtjY+xnw5Pl6nNj5y6zw+1BU8Pm7B
PT4a+D0+pHpAPhmXOD4hvTg+AR87PkRTPT6bTTk+RiY9PoljNT5+hz0+2kw8Pmg8PT5BGzk+
Tcs6PrvfOj4N0jw+Vdw6PtUAQD5GKjQ+ycw4PlpaOz7cizs+VIo9PlDFOz5k1Do+Rxk7Pkhk
OD504Do+Dos5PpkKOz69ujs+g1w5PsaEOz6RDTg+H6o5PnZKNT7e8Tg+fuE0PqdYOT5PcD0+
i0Y3PiWnNj5Ybjc+LyU6PvmqPT4VxzM+iS86PqaNOT7WCTs+Dtk9PmlfOT7d+Dc+jP88PiBD
OT5iOzo+w+k3Pq8dPT5wYj0+fno7PnzKNz64/T0+0Ak9PseWOD7RSzc+p3AyPlQXND7sDzs+
EpI2PqFrOj50Djg+Y7U6PsusOD6rWjY+aPk6PuSHOD50dDg+aUQ4Psn8Nz6WVTc+Upw3PimI
OD5IDjs++Ts8PnWnOz6dTjk+UOk5PuppPT6TgDo+uO42Pq4OOj4fezk+qLg5PiU6Oj4oeDg+
HtE2PphnOT553DM+M7s9PhhxNz7a5Do+LVg5Pg+wNj5j/Ds+8+o4PlqQOz59pzo+8g44PheF
PD7EYjY+IUI6Prk6OT7wqTc+YEYzPtRMOj4EGTs+jM40Pg/iPD4O0TY+z/I4PvLAOz5m/zw+
IuI2PvW5Pz6g8Dw+eNY4PntkOT4JTTg+U005PvuzOT776To+g9E6PgS2Oz5RjDk+B+c1PkaJ
Oj7ocjk+6fU3PrRfNz4f1zc+Syo2Pl5uNj4BEDc+Dpc6PjUZOz5GlDY+JrU5Pic5OT5C6jc+
X287PtsfPj7WxDc+fko7PtxBOz6huTU+Jr86PnawOD4ybzs+YDU2PreUOD7VajU+4Ck3Pu0/
ND40ITg+2Zk3PvklNj41STc+Z0c2PnxKPD6YDTg+Ii83PtlAOT7qoDQ+bq8yPl0rOD47+Do+
m/k5PkDmOj63XTo+XMI5PgNUOT55qDE+JRw4PhGcMz7MQTc+Gy43Pi0UOj5x7Tk+T5w9PpyY
Nz4Iqzs+/A44PhKNNT6r0zs+i382PkGKPD6pKTs+hT86PqpNNz7I0To+PcA5PndKOT4GeTY+
+jc4PnekNT7tvT0+3PIzPsaMNT6xFDo+EzI2PoVcOz6RzDU+V3U8PuA1ND43lDc++fU0PjtO
Oz73tDs+zSw4PuUMMz6x9TU+3Ac6Pn8UOT6HKTs+EhI3PiqCNz5H+DU+t948PpI+Nz4j5jo+
Nek0PkY5Oj66FDo+q1w3PutRND77kTg+G+0xPj30NT4oQzk+5LQwPpV0Nz69QjY+cJA4PjIF
OT6kdzM+r8E6PrNENz5ONzo+iK01Pt29Nj49kj0+mo42PhzcNz7QYDk+mcI3PvDnND6JUjs+
nrs7Pki5OD7XOjg+m+AxPuJ7Oj6hUjk+mz43PldUOD6DPTc+7SA5PthrOT68pDQ+0BE3PiFj
Nz6kUjk+ZCg4PriSNj4cizQ+Mqs1PnSIOD5gpTY+J4w1Pk2gNz4TlTk+1/82PmvVNj77vTU+
NDA3PsehOT5rzTc+8rQ3PkX0OD5Mfjk+6YEyPuwYNz4wpjM+Mus0PiU8NT7sojk+chM3PiKs
Nj75LTg+AXE5PtKPND5U1Tc+Ud41PqtYOT5WwTk+NHs8Pl6mOT75yzU+xKk4Pqi+Mj7h6Dc+
4i04PoDVMj5c/jU+qnkzPu57OT6IeTc+9dcwPtihNj5EhDI+WRw6PhzDPD5LfDc+3wQ1PnsN
Oj5f1jc+9D03Pmq8Nz4ziDQ+GPA4PsrLNT5eqDo+vns3PsUuOD7JCjk+GpQzPsAINj4jpjc+
ccs1Pj/kOj5fGjk+NJc2PnEMNz4WIzc+gb01PjJHMj5GDjk+CHc1PnAINT53XDo+EC47Pnat
Nj65yzs+8hQ3PiFIOj77uTo+Djo4PgfONz5zJTo+yo04PvSmNT5kQDg+Wig7PvMmNz4iujs+
9Zs4Pm6OND5zETo+g4A5PhgMOT4FcTc+ACM3Pi9HOD4rUTg+8+EzPtzGMz6PtTc+YFs5PkFU
Nz51jTk+AfQ1PokKOz6ZjTI+pbU4Pib4ND6Qnjg+giM0PhDNOD6F2Tk+AtkzPn7ANj45oDI+
Pxk0PgkcNT52TjQ+4iI4Plo3Nz7Fnjk+uXI3PsbtMj5tvTQ+H540PvJKOz4gsDE+cvk6Pk/3
Mz4KmDU+K+MzPtO7NT5vJDY+zCEyPn3SNj5Q9Dc+xNYvPmCtMj7mQTQ+pz83Poq7Oj6dSjk+
KOE3PvXtOD4/KDk+xrQ4Pg5rNj42tDU+fDI2PrKNOD42cjk+lIA0Pg6wNj7X3zg+7IsxPoAF
OD6y3Dg+QOw3PuwDNj6nSjE+0vQ4Pr/FMz7gDDU+bpA2PvI/Mj4/WTU+4Bo3Pll/OD4OEjk+
9Us6PgSJND4rNzQ+SHs0PhPuMT7oUzc+pIgyPnBUNz70JjU+KEA3PnvfMT5OCTk+HSQ0PlEt
ND4lvTg+urc4PmrKND7n9jU+O8E0Pr5qOD79ZDM+rZQ5PtcXOz72hTM+1Jc2PqAfOD4sJDU+
1TY1PpaaMj7M0Dg+BZMwPhKWNj6lCDg+9l4zPsA8Nj4ZXzM+V6A1PqLjNz4B8i4+Y/40PpNf
ND7m6jQ+DskxPl6tNT7eijg+dwA1PvCENz4CnDU+H6syPvNjND5nATc+k8w1PjNYOj7U0zE+
LKsyPrzKND7a3TM+kkg4Pt9KNT4Iizc+E8A1PhEkOD5nzjY+WxczPsgXNz7F4TQ+13U0Pjq5
MT6uZjY+5dwvPpQSND52/Dg+8cA3PlPZMj6bmjc+xgY1PhRUMT5EGDc+6Wg2PpkiMz5+LTc+
VHMxPg3MNz7Grzc+eQMzPgV6PD7IhjI+ChUxPsAzMT6ehTY+ym82PhfRMj71OjM+a0Y3Pm8B
Nz4HZTg+laA4Puh5ND68vzg+rkQ3Ps7OND5BezQ+Fok2PhjsNz4rCTo+UZ81PipkOD44BTQ+
wZUzPvvNNz7/ajE+w3M5PvHFMj7NBjU+0swxPtvWMj73Hy8+Wxc1PlJ0Mz4XwzU+2hQ2PqzG
OD7TVzg+qUUxPpNTNz45oDM+nZU0PppUND4kejQ+GOczPmopMT5a5jk+G8I4PhJoNz4ghDY+
jJY1PrGGND5/Ojw+TLA1PvvHND5RpzQ+XhA4PrLLNj7awDE+d204PiwqNz6X0Dc+VoA3Pl1G
Nj4CzDI+Zuw3PoHgNT5JLTY+h+M2Pgx/OT4Gsjc+bfYyPrMWNz7LYzg+nDsyPhXHMT66BDM+
AWsyPmKfNT5vrTU+m6gyPlBDND5rJzQ+iZ01Pgu1LT567jU+MjQ2Pge6Mj410jQ+OW81Pow4
Oj6fCTI+QZ4vPrxuNT459DI+cZMyPqDaNj76FzU+jzw1PikIND4wKTc+ORgyPnfpMz4gXys+
lIwyPiV6ND7NzjI+Aak1PlQ6Nj6vvTY+bYI0PlrcND712zI+YE0wPnyMND5NQTM+jsw3Pnt3
NT7+9TI+UmYyPpx5ND4ZeDI+HXI1PigtOD6aEDg+b880PrSWNj5sODA+7U0zPkDRNj40lzY+
Ib01PjLBMz7NwDE+N5I1PnWYMz6t5TM+HMovPozAMz6XEzc+GtgyPhIrMT7kbTU+ookzPr6l
Mj4kAjQ+fRgzPotlND7SAjQ+Vsc1Pn3aMT4yJjU+TEc3PgTCNj5ZyTc+ftUzPpXTND7fwzI+
AxI1PlVOOT4jOy8+12E5PtbYNT4KCjU+JXQ2Pg4iND5W7TI+ElczPhvqMD5mgjE+2uMyPqQ+
ND6kzzA+WiYzPrheMz54aTc+wrwzPtWoMT4lkDc+4LoxPnG5ND5Vfy8+aas4PgdSNz61WTM+
gGAwPiy3Mj4TUzE+yX05PvkWNj5hCTU+3tozPrAQOD65Ci0+yTQxPgGCMD581TQ+dV0yPtf4
MT5WOC8+Bug3Pq27Lj4VKTU+lxAyPpmINT4phjY+KXAzPiiQND5mQTU++F0zPjPPMz6UpSw+
TaEyPl/HMD5juzI+faAyPtxMMj5z0zM+W/U2Pk23ND4b4DM+gZ42PqxGMj6nVDQ+F6U0PsmK
LD74uTM+flIzPg9WMT4AJjA+YmszPtC4Nj5JGjU+P680PvtAND7k/y4+QJ42Pm2ILz7ylDE+
+9Y0PjlxMz5DATM+eN8yPph/ND7YUzU+Be40PuLtMz6uhTU++0s1PiTrMj7HwjM+zJEwPkie
Mj5R3S8+m+U0PkjEMj7u6jI+ybw2PgykNT6HfzU+z1YvPk0gMj7hty4+d8ExPi2VMj79mjI+
vQ0wPhkwLj6bPjI+SaQ3PpGdMD5OyS8+2J4uPuRGNj4oeDc+fxMyPkwEMj6ByjE+nmcyPh5i
Mz4L4y4+lCc1PpU7Nj6jGjI+NfU1PiH7Kj66PDE+XDs1Pu1hMz44LC0+oWIyPgeDNz4p/TE+
Lvo0PhpyNT6hTTU+AIw5Pl8mMT7xODM+QIsxPvcxMT7mIzU+XrQ0PqoeLz5FmzM+LzM1Pjgy
Nj7S8TM+fzszPq5sMj6VkzA+Vs4wPovZMz5mNi8+PSUzPiLiMj4FjTE+Yj41Pl8vMz6phy4+
gsgyPlqWND4pry0+ea40PoVaND4KVjE+9Bk2PtDOMz5+9TI+lNIzPpBUMT7Y3jE+Xaw3PqiM
MT6KJzE+3dIsPn5rMD40xTQ+T6Q1PuoAMz70ZjI+RgQ0Pju7MD67hjU+UcgyPoUKMz5EYS8+
nnYyPlg5MT5cgTE+eesyPu5FND6TwC4+2u41PhS5Mz7V3TI+a+suPvnOMz4feDE+Jdg0Pn4J
MD6xWTQ+kcA2Pjt5Lj6qjjs+PBc1Pha8ND4CHTQ+3sQuPrEONj6irjM+ZSc0PhnmMj4QvC8+
eOoyPlxRLz4YjTE+H3kwPsiSMz7R9TQ+YlwzPrUwNj4jHTI+XJcrPo36NT5k7Tg+p5wvPkvs
ND4iGy4+ez0wPuoiMj7g5S0+cfIyPt2UMD44OjA++44uPlCsMT42dzQ+ZaswPvXOMD5/hjQ+
f8svPjEdMT5FUDA+1rIuPn6+Nz7LaTM+woYuPiOqMj4yyDE+VBwxPhp6MT64ATE+7WAzPurV
MT7j3TU+BK0vPlbaMj7DhTQ+T4Y1PrdbMz5X4TI+aqQtPoKAND6HgS4+Qrg1PqcBMj69Pi4+
06stPmUXNj7xcTE+YpsvPtPsLz7l1TA+AMswPrNJMT71iTI+VhoyPtCNLz6+tzI+5d8uPnZ4
MD4sIC4+mDguPqSmMz54oDI+s2cxPu/jLz5VJTE+tH4uPi4aMj560DE+6z8yPri1MT6cSzA+
p/U4Ppw/Lj7RPzE++tUuPsSFMD4F6y4+iL80PjGVLz5XHC8+ewAsPi3zMj4oTi8+HowwPmyN
ND5bcy8+Cc0xPrIQNT5MtC8+6zMwPppmMT5SVjU+0M4wPkfkMT6jbjM+R5kzPkIOND7Fpi8+
ndkyPtleLj7GgjY+8qEuPnTILj6OTDY+bWcwPm13Mz4Mgy4+DMkyPkAgNT6+9zM+r+UxPkDS
Lz5DKzY+xXA0Pse9MD6T6S8+oMAzPq+5MD5XbTA+7980PrYLNT5uSTQ+XfIwPhCRMD59FTI+
MF4vPpy+Lz56MTI+tcArPvzsMT5Mky4+p7orPng0Lz4pgjQ+bmgwPkAhKj7V6zI+Q8ExPqUC
MT5PZy8+fEg0Pjo4Nz5WNSw+3g02PuQBMz7AOzU+SNYuPqTbMT4kRDI+wPI1Pq7aLj62WzI+
/CcxPlBSMz7gojM+NvcxPrzeMj45PDA+5cEtPgPTMz4Cvy8+OMYzPu5iLT7oWy8+KFY1Pv0T
MT6HJzI+BuMyPl2gLT5zGDM+AYIyPvw5Kz6CMi8+C38rPtzqLz5wCDY+D6oyPoQ2MD5eyDE+
0W81PtRIMj5cDzI+0McwPrXHLD476zE+HwA1PnZvMj7/bC4+M20xPjuSND5sPjA+bS4xPi66
MT6PNC4+Y800PphTLj4QnzE+Aw80PhUhMD4KHzI+cU02Ppp+Lj6cjC0+MmctPu2cMD5uSTE+
TqQwPigDMz5goy4+lBcxPicqMj5qKi8+r10tPuBvND7umi4+yjgxPrCzMz7H8DA+RloxPuVP
NT7iszA+p/gyPqqHLD6KTSw+0LgwPmVcNj4UDDQ+pHwvPsVHNT7M4So+lwgvPs5aMT4bTzE+
w/wzPniiLz6e1jA+</AssayYData></Step><Step><CommonData><SampleLocation>2</SampleLocation><SampleID></SampleID><SampleGroup></SampleGroup><SampleInfo></SampleInfo><SampleRow>D</SampleRow><SamplePlate>1</SamplePlate><WellType>REGENERATION</WellType><Concentration>-1</Concentration><ConcentrationUnits>µg/ml</ConcentrationUnits><MolarConcentration>-1</MolarConcentration><MolarConcUnits>nM</MolarConcUnits><MolecularWeight>-1</MolecularWeight><Temperature>30</Temperature><StartTime>2883945</StartTime><AssayTime>5</AssayTime></CommonData><FlowRate>1000</FlowRate><StepType>KREGENERATION</StepType><StepName>Regeneration</StepName><StepStatus>OK</StepStatus><ActualTime>5.00103</ActualTime><CycleTime>0.2</CycleTime><AssayXData Points="25">CRAvRTwTL0VzFi9FqxkvRdYcL0UJIC9FPCMvRXMmL0WjKS9F2iwvRQ0wL0VAMy9FbzYvRaM5
L0XWPC9FDUAvRTxDL0VzRi9Fp0kvRdpML0UNUC9FPFMvRW9WL0WnWS9F2lwvRQ==</AssayXData><AssayYData Points="25">mHdUvpqQir6vf5a+Byievu2Tnr6fjKO+4hSmvoIqp74JD6i+kP2qviJQr7687ay+dEWvvguv
sb711q6+KDmyviBftb6EebS+nL+0vviDtb52Bbe+jgm3vkhHt75IM7e+gTS3vg==</AssayYData></Step><Step><CommonData><SampleLocation>1</SampleLocation><SampleID>Buffer</SampleID><SampleGroup></SampleGroup><SampleInfo></SampleInfo><SampleRow>D</SampleRow><SamplePlate>1</SamplePlate><WellType>BUFFER</WellType><Concentration>-1</Concentration><ConcentrationUnits>µg/ml</ConcentrationUnits><MolarConcentration>-1</MolarConcentration><MolarConcUnits>nM</MolarConcUnits><MolecularWeight>-1</MolecularWeight><Temperature>30</Temperature><StartTime>2896400</StartTime><AssayTime>5</AssayTime></CommonData><FlowRate>1000</FlowRate><StepType>KREGENERATION</StepType><StepName>Regeneration</StepName><StepStatus>OK</StepStatus><ActualTime>5.00103</ActualTime><CycleTime>0.2</CycleTime><AssayXData Points="25">DWAvRUBjL0VzZi9Fp2kvRd5sL0URcC9FRHMvRXN2L0WneS9F2nwvRRGAL0VEgy9Fd4YvRauJ
L0XejC9FDZAvRUSTL0V3li9Fp5kvRd6cL0UNoC9FQKMvRXemL0WnqS9F3qwvRQ==</AssayXData><AssayYData Points="25">0SE0Pm0xJT6M6Ro+RLoOPvLsBz4U3wc+s5ANPr9RCj5hGgs+CaAHPm7YCD7IXgw+U84QPqJO
ED6W4gw+oX8NPmzDED7Krwo+8NEOPuFREj7X9BE+5jgJPosyED4eWQw+rOkMPg==</AssayYData></Step><Step><CommonData><SampleLocation>2</SampleLocation><SampleID></SampleID><SampleGroup></SampleGroup><SampleInfo></SampleInfo><SampleRow>D</SampleRow><SamplePlate>1</SamplePlate><WellType>REGENERATION</WellType><Concentration>-1</Concentration><ConcentrationUnits>µg/ml</ConcentrationUnits><MolarConcentration>-1</MolarConcentration><MolarConcUnits>nM</MolarConcUnits><MolecularWeight>-1</MolecularWeight><Temperature>30</Temperature><StartTime>2908537</StartTime><AssayTime>5</AssayTime></CommonData><FlowRate>1000</FlowRate><StepType>KREGENERATION</StepType><StepName>Regeneration</StepName><StepStatus>OK</StepStatus><ActualTime>5.00103</ActualTime><CycleTime>0.2</CycleTime><AssayXData Points="25">EbAvRUSzL0V7ti9Fq7kvReK8L0URwC9FRMMvRXfGL0WryS9F3swvRRHQL0VI0y9Fd9YvRa/Z
L0Xe3C9FEeAvRUTjL0V75i9Fq+kvReLsL0UV8C9FRPMvRXf2L0Wv+S9F4vwvRQ==</AssayXData><AssayYData Points="25">H21+vjJTpr766LK+49G3vlFjuL7nfLu+gTe8vgT1vb4/y7++rYu+viplv76HuL++QsrAvnFZ
w7657L++F5jBvlR6w75IUsG+HLzBvilOxL45QcS+c77EvrFbxb4J6sO+prrGvg==</AssayYData></Step><Step><CommonData><SampleLocation>1</SampleLocation><SampleID>Buffer</SampleID><SampleGroup></SampleGroup><SampleInfo></SampleInfo><SampleRow>D</SampleRow><SamplePlate>1</SamplePlate><WellType>BUFFER</WellType><Concentration>-1</Concentration><ConcentrationUnits>µg/ml</ConcentrationUnits><MolarConcentration>-1</MolarConcentration><MolarConcUnits>nM</MolarConcUnits><MolecularWeight>-1</MolecularWeight><Temperature>30</Temperature><StartTime>2920880</StartTime><AssayTime>5</AssayTime></CommonData><FlowRate>1000</FlowRate><StepType>KREGENERATION</StepType><StepName>Regeneration</StepName><StepStatus>OK</StepStatus><ActualTime>5.00103</ActualTime><CycleTime>0.2</CycleTime><AssayXData Points="25">FQAwRUgDMEV7BjBFrwkwReIMMEUVEDBFSBMwRX8WMEWvGTBF5hwwRRUgMEVMIzBFeyYwRbMp
MEXiLDBFGTAwRUwzMEV/NjBFrzkwReY8MEUZQDBFTEMwRX9GMEWvSTBF5kwwRQ==</AssayXData><AssayYData Points="25">KGAkPp+RJz5u8Q4+6mwCPn5EBT4S4QQ+2rsDPjl5AD6KfwE+L9MBPjZ2BT46Egg+nEsHPqGl
Cj5ykAQ+lXAEPkBpBT4AqgI+S84DPvDHBD6XVwM+mHgGPiCZBz6XhAM+dAgHPg==</AssayYData></Step><Step><CommonData><SampleLocation>2</SampleLocation><SampleID></SampleID><SampleGroup></SampleGroup><SampleInfo></SampleInfo><SampleRow>D</SampleRow><SamplePlate>1</SamplePlate><WellType>REGENERATION</WellType><Concentration>-1</Concentration><ConcentrationUnits>µg/ml</ConcentrationUnits><MolarConcentration>-1</MolarConcentration><MolarConcUnits>nM</MolarConcUnits><MolecularWeight>-1</MolecularWeight><Temperature>30</Temperature><StartTime>2933064</StartTime><AssayTime>5</AssayTime></CommonData><FlowRate>1000</FlowRate><StepType>KREGENERATION</StepType><StepName>Regeneration</StepName><StepStatus>OK</StepStatus><ActualTime>5.00005</ActualTime><CycleTime>0.2</CycleTime><AssayXData Points="25">HFAwRU9TMEV+VjBFtlkwRelcMEUYYDBFS2MwRX5mMEWyaTBF6WwwRRhwMEVLczBFfnYwRbZ5
MEXlfDBFGIAwRUuDMEV+hjBFsokwReWMMEUckDBFS5MwRX6WMEW2mTBF6ZwwRQ==</AssayXData><AssayYData Points="25">9eChvvlYuL4qhL++BRPBvl5wwb63ysK+bl/FvvZ9xb6Ya8a+YujFvtUGxr6Wg8e+1cLHvsAg
yb6Yscm+5C7HvqE6yr6K08i+lZjJvgtmy77wjcq+A9LJvpymy75eecy+opPMvg==</AssayYData></Step><Step><CommonData><SampleLocation>1</SampleLocation><SampleID>Buffer</SampleID><SampleGroup></SampleGroup><SampleInfo></SampleInfo><SampleRow>D</SampleRow><SamplePlate>1</SamplePlate><WellType>BUFFER</WellType><Concentration>-1</Concentration><ConcentrationUnits>µg/ml</ConcentrationUnits><MolarConcentration>-1</MolarConcentration><MolarConcUnits>nM</MolarConcUnits><MolecularWeight>-1</MolecularWeight><Temperature>30</Temperature><StartTime>2945367</StartTime><AssayTime>5</AssayTime></CommonData><FlowRate>1000</FlowRate><StepType>KREGENERATION</StepType><StepName>Regeneration</StepName><StepStatus>OK</StepStatus><ActualTime>5.00103</ActualTime><CycleTime>0.2</CycleTime><AssayXData Points="25">HKAwRU+jMEWGpjBFuqkwRe2sMEUcsDBFU7MwRYK2MEW2uTBF7bwwRRzAMEVTwzBFgsYwRbrJ
MEXpzDBFINAwRVPTMEWC1jBFutkwRe3cMEUc4DBFT+MwRYbmMEW26TBF7ewwRQ==</AssayXData><AssayYData Points="25">cesZPhCHGj4jmAg+5B34PRDN9D0B2vU9qYjvPaiY8T1Jkfo9zeIDPkmV+z0Cbfw9X+sDPrq+
/j2/P/89R9ABPjeDAz78q/89RhQCPhjh/j3FwQA+vD8DPjb4/T0EsQE+S50BPg==</AssayYData></Step></KineticsData></ExperimentResults>
