# Supplementary material for: CD147 mediates the adsorption of influenza A virus on the cell surface through direct interaction with HA
Source: Front Cell Infect Microbiol. 2025 Aug 29;15:1647283. doi: 10.3389/fcimb.2025.1647283 (PMC12426278; doi:10.3389/fcimb.2025.1647283)
Supplement: Supplementary file 8 [file DataSheet2.zip › raw data-2/Figure 6/Fingure6 D-I/Fingure6 G/241006_005.frd]

<?xml version="1.0" encoding="UTF-8" standalone="yes"?>
<ExperimentResults><ExperimentInfo Name="Experiment_17"><ExpDescription></ExpDescription><RTDVersion>2.0</RTDVersion><RunID>460CF0F2-678D-4686-806C-99B63B5D4859</RunID><ExperimentType>KINETICS</ExperimentType><ExperimentSubType>KBASIC</ExperimentSubType><StartDateTime>2024-10-06T17:27:48</StartDateTime><MachineName>4QSYCS2</MachineName><UserName>Labuser</UserName><LotNumber></LotNumber><PlateName>241006</PlateName><PlateName2></PlateName2><SensorName>E3</SensorName><SensorPlate>1</SensorPlate><SensorType>SA (Streptavidin)</SensorType><SensorRole>LIGAND</SensorRole><SensorInfo></SensorInfo><WritingSW>DataAcquisition.exe 11.1.0.11</WritingSW><InstrumentType>OctetRED96e</InstrumentType><InstrumentSerial>FB-90287</InstrumentSerial><InstrumentFW>1.0.0.0</InstrumentFW><IntegrationTime>2.4</IntegrationTime><DSPType>CPF</DSPType><DSPStitching>1</DSPStitching><HasManifest>1</HasManifest><InfoHash>-1123282249</InfoHash></ExperimentInfo><AssayParamsInfo/><KineticsData><Step><CommonData><SampleLocation>12</SampleLocation><SampleID></SampleID><SampleGroup></SampleGroup><SampleInfo></SampleInfo><SampleRow>E</SampleRow><SamplePlate>1</SamplePlate><WellType>BUFFER</WellType><Concentration>-1</Concentration><ConcentrationUnits>µg/ml</ConcentrationUnits><MolarConcentration>-1</MolarConcentration><MolarConcUnits>nM</MolarConcUnits><MolecularWeight>-1</MolecularWeight><Temperature>27.2</Temperature><StartTime>0</StartTime><AssayTime>120</AssayTime></CommonData><FlowRate>1000</FlowRate><StepType>BASELINE</StepType><StepName>Baseline</StepName><StepStatus>OK</StepStatus><ActualTime>120</ActualTime><CycleTime>0.2</CycleTime><AssayXData Points="600">AAAAAPLSTT7fT80+I9sZP83MTD8AAIA/XrqZPzMzsz/NzMw/ZmbmPwAAAEAv3QxAmpkZQGZm
JkAzMzNAYhBAQC/dTED8qVlAZmZmQJZDc0AxCIBAmG6GQP7UjEAzM5NAmpmZQAAAoECYbqZA
/tSsQDMzs0DLoblAMQjAQGZmxkD+1MxAZDvTQJqZ2UAAAOBAZmbmQM3M7EAzM/NAy6H5QBkE
AEEzMwNBf2oGQZqZCUHl0AxBAAAQQUw3E0F/ahZBsp0ZQc3MHEEAACBBTDcjQWZmJkGynSlB
zcwsQQAAMEEzMzNBZmY2QbKdOUHNzDxBGQRAQTMzQ0F/akZBmplJQc3MTEEZBFBBZDtTQX9q
VkGynVlBzcxcQRkEYEEzM2NBf2pmQZqZaUHNzGxBAABwQUw3c0FmZnZBsp15Qc3MfEEMAoBB
ppuBQTMzg0HNzIRBc2iGQQAAiEGamYlBPzWLQc3MjEFmZo5BAACQQZqZkUEzM5NB2c6UQXNo
lkEAAJhBppuZQTMzm0HZzpxBc2ieQQAAoEGamaFBPzWjQdnOpEFmZqZBAACoQaabqUE/NatB
2c6sQWZmrkEAALBBppuxQT81s0HZzrRBZma2QQwCuEGamblBPzW7Qc3MvEFzaL5BAADAQZqZ
wUE/NcNB2c7EQXNoxkEAAMhBppvJQT81y0HZzsxBZmbOQQwC0EGamdFBPzXTQdnO1EFzaNZB
AADYQZqZ2UEzM9tBzczcQXNo3kEMAuBBppvhQTMz40HNzORBZmbmQQAA6EGamelBPzXrQc3M
7EFzaO5BAADwQaab8UEzM/NB2c70QXNo9kEAAPhBppv5QT81+0HNzPxBc2j+QQYBAELNzABC
mpkBQmZmAkI5NANCAAAEQtPNBEKgmgVCbWcGQjMzB0IGAQhCzcwIQpqZCUJtZwpCMzMLQgYB
DELNzAxCmpkNQmZmDkI5NA9CAAAQQtPNEEKamRFCbWcSQjMzE0IAABRCzcwUQqCaFUJtZxZC
MzMXQgAAGELTzRhCmpkZQm1nGkI5NBtCAAAcQtPNHEKgmh1CbWceQjMzH0IAACBCzcwgQqCa
IUJmZiJCOTQjQgYBJELTzSRCoJolQmZmJkI5NCdCAAAoQtPNKEKamSlCZmYqQjk0K0IAACxC
080sQqCaLUJtZy5COTQvQgYBMELTzTBCoJoxQmZmMkIzMzNCAAA0QtPNNEKgmjVCZmY2Qjk0
N0IGAThC0804QpqZOUJtZzpCOTQ7QgAAPELTzTxCoJo9QmZmPkI5ND9CAABAQs3MQEKamUFC
bWdCQjMzQ0IAAERC081EQpqZRUJtZ0ZCMzNHQgYBSELTzUhCoJpJQmZmSkI5NEtCBgFMQs3M
TEKgmk1CbWdOQjMzT0IGAVBC081QQqCaUUJmZlJCMzNTQgYBVELTzVRCmplVQmZmVkIzM1dC
BgFYQtPNWEKamVlCbWdaQjMzW0IAAFxCzcxcQqCaXUJtZ15COTRfQgAAYELNzGBCmplhQm1n
YkIzM2NCBgFkQtPNZEKamWVCZmZmQjMzZ0IAAGhCzcxoQpqZaUJtZ2pCOTRrQgAAbELTzWxC
oJptQm1nbkI5NG9CAABwQs3McEKgmnFCbWdyQjk0c0IAAHRC0810QpqZdUJmZnZCMzN3QgYB
eELTzXhCmpl5Qm1nekIzM3tCAAB8Qs3MfEKgmn1CZmZ+QjMzf0IAAIBCZmaAQlDNgEK2M4FC
mpmBQoMAgkJmZoJCzcyCQrYzg0IdmoNCAACEQmZmhELNzIRCtjOFQpqZhUIAAIZC6WaGQlDN
hkK2M4dCmpmHQgAAiELpZohCzcyIQjMziUIdmolCAACKQulmikJQzYpCtjOLQpqZi0IAAIxC
ZmaMQs3MjEIzM41CHZqNQoMAjkLpZo5CUM2OQjMzj0KamY9CAACQQmZmkELNzJBCMzORQh2a
kUIAAJJC6WaSQs3MkkK2M5NCHZqTQgAAlELpZpRCUM2UQrYzlUKamZVCgwCWQulmlkJQzZZC
tjOXQpqZl0IAAJhC6WaYQlDNmEK2M5lCHZqZQoMAmkJmZppCUM2aQjMzm0IdmptCAACcQulm
nELNzJxCtjOdQpqZnUKDAJ5CZmaeQlDNnkIzM59CHZqfQoMAoELpZqBCUM2gQjMzoUIdmqFC
AACiQmZmokJQzaJCtjOjQpqZo0IAAKRCZmakQlDNpEIzM6VCHZqlQoMApkLpZqZCzcymQrYz
p0IdmqdCAACoQulmqEJQzahCtjOpQpqZqUIAAKpCZmaqQlDNqkIzM6tCHZqrQgAArELpZqxC
UM2sQrYzrUKama1CgwCuQulmrkJQza5CtjOvQpqZr0KDALBCZmawQs3MsEIzM7FCHZqxQoMA
skLpZrJCzcyyQjMzs0IdmrNCAAC0QmZmtELNzLRCtjO1QpqZtUKDALZC6Wa2QlDNtkIzM7dC
HZq3QoMAuELpZrhCUM24QrYzuUIdmrlCgwC6QmZmukJQzbpCtjO7QpqZu0IAALxCZma8Qs3M
vEIzM71CHZq9QgAAvkJmZr5Czcy+QrYzv0Kamb9CgwDAQulmwELNzMBCMzPBQpqZwUIAAMJC
ZmbCQlDNwkIzM8NCHZrDQoMAxELpZsRCUM3EQjMzxUIdmsVCAADGQulmxkJQzcZCMzPHQpqZ
x0IAAMhCZmbIQlDNyEK2M8lCHZrJQgAAykLpZspCzczKQjMzy0IdmstCAADMQmZmzELNzMxC
MzPNQh2azUKDAM5C6WbOQs3MzkIzM89CHZrPQoMA0ELpZtBCUM3QQjMz0UIdmtFCAADSQulm
0kJQzdJCMzPTQpqZ00KDANRCZmbUQs3M1EK2M9VCmpnVQoMA1kLpZtZCzczWQrYz10IdmtdC
gwDYQulm2ELNzNhCtjPZQpqZ2UIAANpC6WbaQlDN2kIzM9tCmpnbQgAA3EJmZtxCzczcQrYz
3UKamd1CAADeQmZm3kJQzd5CtjPfQpqZ30IAAOBC6WbgQlDN4EIzM+FCmpnhQgAA4kLpZuJC
zcziQrYz40KameNCgwDkQmZm5ELNzORCtjPlQpqZ5UKDAOZC6WbmQlDN5kIzM+dCHZrnQoMA
6ELpZuhCzczoQjMz6UKamelCgwDqQulm6kJQzepCtjPrQh2a60KDAOxC6WbsQs3M7EIzM+1C
mpntQoMA7kLpZu5CzczuQrYz70Kame9C</AssayXData><AssayYData Points="600">AAAAAAYKaDukqNc6OE+WOwhrG7r3jHI73WK3O9GchDvxfYI7XAL6OgINXDu39I06ZvHOOy2p
MTv4Blk7COgiO/Sf/zrLYJ87HA81Ow/RujsAEZY6IMGDO0KThDufwqQ7DWlrOyU/5zss2Ec7
LVD7Olq3RDuwZJ07vQJHuQ5gMTuXYLs74NMgO1DuE7rMHZU78aaJO/8PrTtc8E86jPu2O5eo
zjvv8Vk6lK5lO20CwDvYxyQ7ZIxROt5/bDuuHs47fqGUOlgDuDqkZuY7RBI1Os0ZFjriESI7
Nr42O1oMXjvp1pQ5H3ibO1FdmDsIl4A7tIN9O/q7SDsqYzU6ZeqTO6sIgDrFT3g7i+bjO+p9
vTvsJLI7HpswOiCEJDsK96k7fhFzO29TlrhJAq47vwKpOnAu7TttZqs7KlR9O7qNiTtrBeM6
Y/PzOsaT3DojUZM7ZP+xO+qGlDvGdW07wT/vOzaRATyPdL46YgdCO+4Lazui3ZA7z2KVO0oN
hzsNzuo5h5xgO0N96jphWJU5VDfzuRAWVDsDLoI7G3J+OjROozvhJrY7RYCAORGJTDupiIE6
0Em7OhXGjzsHi5E6memFOyepjTs3MVE7LGEJO53kvDsRLJ07w+KRO6rX+DqRnOk68mRZO2oD
FDw8UjM75bGCOyC3zTvRAyC7phdFux2+Brr6eSU7EKhFO2vutzs5bNo6lGxiOwshbTsNtkA7
xC6luK85Cjsi/Fg7C5MXO10p8DpFvTk7NkYpO3flIDvy6q87GwMyO/6ALTs755w7UU+DutVm
6Dr28MQ7/axrOtbWozvIa0s7DkogOtaTujr/jbW4/A84O/H6Mjsep2w7YJ1yOu51VTupbnI7
W8duOgvktjnrzgW4nGsrOydjqDtcyto6YwYOO+O9DztDzvM6le4SO1h5Sjts5wU7sNikO2+A
BDt6a5o6xP3DO4B+0rrX8qY7Ylw1O5HO3TqMZk26D3Axu5jUBzpFYg47d2ONO76qabl49CQ7
gs+8ObNXITu6K0c7ZpsRO7qKoTqJtzY7bxigO2wNkDu01NY6VcAPOzeEAjytvKQ6iEjxOtAb
0jrcwJS6fV5DO2v7Ejlr/B47Els2O4bRyzvjnYG5AqSOOvqv1bo8dEc7UqCAOzhzbDti4NW6
j8WvOQ+01DpbJRc7CQCrO0JdJ7kbwNC5DHUYO2mmSjvimtM6yVVCO3x2/TjbA8k6nt+QOhFA
l7p7RrA6xnoGO8YZmrojyro6l2p0Odi8+jlSAqy6T1W1uky7XTqNHfy5A0Y/Ox3itrpV0La6
LEsfOhlpxrmlaJE5X60KO2eiOLrKOIY7i6A3O8px9ToIYpq6OfMnOZ39OztWG7+6gRl7uWeE
UTuGZi67wAk3u0+2Gzs3UzM5PQmWO/5laDvVuqE73cUJuVGUprku+5k7x/EeuxFvfTtPRzA6
D0ckumljSboWFha7ObgMOyrhjzmrlAA73KnnuBR9ATtusys7DOYPO0juITuVOMC4pQM7O/Yf
gLtjMA47sax3uloklLrDT747Eakfu2VFmTqKOKS6EgHWuplDHjsKd9E6TXKwusOFVbqRqIK6
XzIVutXa2bmMn0C7shqhurojx7otGxM6EZMQujDQiDpzgZo7sDUqu1xbpDpWy5W6SF3UuQjV
nLoTmB86FX26O4qzQjvAJKU7s4KTu/uhEDvHv6q7Hp5Ou/U78jo2LUK4sMbhuuRIwLqyy7g4
yiJSO2PV3rkQnVq7I20Zu1i/tLqOzMq4zY3JuhwTV7uYYGS6yuB9uhv7kToSRt+6XT4Ku7NN
hrpx8Bu7Nbxuunxk3rldr+e67+QxOu0KV7jnk6i7G2Mfuy4tyLlvoEC79aeOu5gFcrtqUSG7
usk5u6moijrBVYm7jqWXuwkKUzrzOJG57A3QucGSdLuL8Km21H1buvRxILuci+c4PBi0Ooyp
2DqPir+5WqGlu1DZLDtnKiQ6MdaDOVqAm7oCxTg5EEaDu8m9j7qzm/G6+0wFu65w6LnJN+E6
qt0Cu6ragLkIori7+kspurrX9zrFMoy77Nyoua/Mibq5IHi77bD+uvh3zDojuqe61+YHOj50
hbtd7Nw6nfv/ugcqrLp3Um27xQxluu9H2Lo2F/G79oscO4TqR7s3x7q7DufvOrwmIbuZ+6q7
M1SnuxiFCLt6/Wq5uFBou+aenDk7Hh67U2vmujmdVLr0zKa7zTYuu+CwpbtD3wG6SIrkusxg
jrqCLXm7r+Q6uvAGj7rAGem7+y8IuyOHjrtrdgI7oN2iu5sTEzv8bKu7YZ9iuxld1LpiClk7
i9sMvMbGGbmBI5S7zkfXu8Vzj7t5YpW5ktrCuzK2D7vAAE46QjzNu6pOwrq8sNq75nybu/Y0
57uqaw68/m0Su+zq2Lu/KiS8fVufu3pYBbxX5gq7uIzVu7OQhLtkjJu70g/2uiOld7uwdta7
FPCOuxQMVbtdhde7+O0JOiTssrvBZpG76zNzu9ADDLuYMzm7GT5RujZ1UrufZuu7XYfeu3Qz
n7vI3q6710yzu9/iHruU5pa7T0ZHuRQetLuEEJW7kJiuuuAe97t0DhC8uGB5u9cvDLuUSIe6
qtQXuyHHA7vqUYC7o4MEu++OCbt1Jz670o2Ju2eJRrqqbve6ALeTu/ExxrvwZIK7TEfnu51e
KLsD7w66pXe/u3t/CryzA1u7lR0TvB7j8rswoCu745Fnu9jworvJagq8uPKnu+df+bpq0Ds6
hxBOuywp3rsBQu+7iCv0u1BXDbuASuq65A7nuz0JDrt4K8e7G8DCuwge4btxjoC7e0cRu/yF
z7upftS7FyzAu8K0T7umUpO6JVm7u6ysiLoLoee7D5i+u45w+LvMOAS7z+v3u1dr2bt7Lby7
o5IlvO/tqrua8bO7VYqYu9f2JbyUacG6YQr4u5DHk7t8Sqe70QOJu8dWHbtThxO8BbnVu9Cl
oLsW2om7HtkQvLocFLyPnAC89/sZvKmK0bvkStu7S6IkvOkwSruaO727Ca+6u97hy7s+fo67
TGWKu2osqLuhAQC8GnPAuymM07v8LTy76YkHvLPnUrs2fgq8R5Ciu30J2bupy3G76Uq7u4ih
VLsJiCC8/EDAuxkC67vNabG7bP4Bu7tQursBOpC7zaPMu6qLaruBtyW8KJ8EvAwJ2bv/mcy7
BHHZuxR3BryFsQO8Tf6Mu8IrALybBxG8</AssayYData></Step><Step><CommonData><SampleLocation>3</SampleLocation><SampleID>hb2</SampleID><SampleGroup></SampleGroup><SampleInfo></SampleInfo><SampleRow>E</SampleRow><SamplePlate>1</SamplePlate><WellType>KLOAD</WellType><Concentration>30</Concentration><ConcentrationUnits>µg/ml</ConcentrationUnits><MolarConcentration>30000</MolarConcentration><MolarConcUnits>nM</MolarConcUnits><MolecularWeight>-1</MolecularWeight><Temperature>30.1</Temperature><StartTime>158206</StartTime><AssayTime>1200</AssayTime></CommonData><FlowRate>1000</FlowRate><StepType>LOADING</StepType><StepName>Loading</StepName><StepStatus>OK</StepStatus><ActualTime>767</ActualTime><CycleTime>0.2</CycleTime><AssayXData Points="3835">AADwQmZm8ELTzfBCtjPxQpqZ8UIAAPJCZmbyQs3M8kIzM/NCHZrzQoMA9EJmZvRCUM30QrYz
9UKamfVCgwD2Qulm9kJQzfZCMzP3QpqZ90KDAPhC6mb4QlDN+EIzM/lCmpn5QgAA+kLqZvpC
UM36QrYz+0IdmvtCgwD8Qupm/EJQzfxCtjP9QpqZ/UIAAP5C6mb+Qs3M/kIzM/9CHZr/QgAA
AEMzMwBDqGYAQ5qZAEPNzABDQgABQ3UzAUOoZgFDmpkBQw7NAUNCAAJDMzMCQ2ZmAkPbmQJD
Ds0CQ0IAA0N1MwNDqGYDQ9uZA0MOzQNDQgAEQzMzBEOoZgRD25kEQ83MBEMAAAVDMzMFQ+pm
BUOamQVDDs0FQwAABkMzMwZDZmYGQ9uZBkPNzAZDQgAHQzMzB0NmZgdDmpkHQw7NB0NCAAhD
dTMIQ2ZmCEOamQhDDs0IQwAACUN1MwlDqGYJQ5qZCUPNzAlDQgAKQ3UzCkNmZgpDmpkKQ83M
CkMAAAtDdTMLQ6hmC0PbmQtDzcwLQwAADEN1MwxDZmYMQ9uZDEMOzQxDQgANQ7YzDUNmZg1D
mpkNQ83MDUMAAA5DdTMOQ6hmDkOamQ5DDs0OQwAAD0N1Mw9DZmYPQ5qZD0PNzA9DAAAQQ3Uz
EENmZhBD25kQQ83MEENCABFDMzMRQ2ZmEUOamRFDDs0RQ0IAEkN1MxJDZmYSQ9uZEkPNzBJD
AAATQzMzE0OoZhND25kTQ83ME0MAABRDMzMUQ6hmFEPbmRRDDs0UQ0IAFUMzMxVDZmYVQ5qZ
FUPNzBVDQgAWQzMzFkOoZhZDmpkWQ83MFkMAABdDdTMXQ6hmF0PbmRdDDs0XQwAAGEN1MxhD
qGYYQ5qZGEPNzBhDAAAZQzMzGUNmZhlDmpkZQ83MGUNCABpDdTMaQ2ZmGkPbmRpDDs0aQ0IA
G0MzMxtDZmYbQ5qZG0PNzBtDQgAcQ3UzHEOoZhxDmpkcQ83MHENCAB1DdTMdQ2ZmHUOamR1D
Ds0dQ0IAHkMzMx5DZmYeQ9uZHkMOzR5DQgAfQ3UzH0OoZh9DmpkfQ83MH0NCACBDMzMgQ6hm
IEOamSBDDs0gQ0IAIUN1MyFDZmYhQ5qZIUPNzCFDQgAiQzMzIkNmZiJDmpkiQw7NIkMAACND
dTMjQ6hmI0OamSNDDs0jQ0IAJEN1MyRDqGYkQ9uZJEPNzCRDQgAlQzMzJUOoZiVDmpklQw7N
JUMAACZDdTMmQ6hmJkPbmSZDzcwmQ0IAJ0N1MydDqGYnQ9uZJ0PNzCdDQgAoQzMzKENmZihD
mpkoQw7NKENCAClDMzMpQ2ZmKUOamSlDDs0pQ0IAKkMzMypDZmYqQ9uZKkPNzCpDQgArQ3Uz
K0NmZitDmpkrQw7NK0NCACxDdTMsQ2ZmLEPbmSxDDs0sQ0IALUMzMy1DZmYtQ9uZLUPNzC1D
AAAuQzMzLkOoZi5DmpkuQw7NLkMAAC9DMzMvQ2ZmL0PbmS9DDs0vQwAAMEMzMzBDZmYwQ9uZ
MEMOzTBDAAAxQzMzMUOoZjFDmpkxQw7NMUMAADJDdTMyQ2ZmMkPbmTJDzcwyQ0IAM0MzMzND
qGYzQ5qZM0PNzDNDAAA0Q3UzNEOoZjRDmpk0Q83MNENCADVDdTM1Q6hmNUPbmTVDzcw1Q0IA
NkMzMzZDqGY2Q5qZNkPNzDZDAAA3Q3UzN0NmZjdDmpk3Qw7NN0NCADhDdDM4Q2ZmOEOamThD
Ds04Q0IAOUMzMzlDZmY5Q5qZOUMOzTlDAAA6QzMzOkNmZjpDmpk6Qw7NOkNCADtDMzM7Q2Zm
O0PbmTtDzcw7Q0IAPEMzMzxDqGY8Q5qZPEPNzDxDAAA9Q3QzPUNmZj1D25k9Q83MPUNCAD5D
dDM+Q2ZmPkPbmT5DDs0+QwAAP0MzMz9DqGY/Q5qZP0MOzT9DAABAQ3QzQEOoZkBD25lAQ83M
QEMAAEFDdDNBQ6hmQUOamUFDzcxBQwAAQkN0M0JDZmZCQ5qZQkMOzUJDAABDQzMzQ0OoZkND
25lDQ83MQ0NCAERDdDNEQ2ZmREOamURDDs1EQ0IARUN0M0VDZmZFQ9uZRUMOzUVDAABGQzMz
RkNmZkZDmplGQw7NRkNCAEdDMzNHQ2ZmR0OamUdDDs1HQwAASEMzM0hDZmZIQ9uZSEMOzUhD
QgBJQzMzSUNmZklD25lJQw7NSUNCAEpDdDNKQ2ZmSkOamUpDDs1KQ0IAS0MzM0tDqGZLQ9uZ
S0MOzUtDQgBMQ3QzTENmZkxD25lMQw7NTEMAAE1DMzNNQ6hmTUOamU1DDs1NQwAATkMzM05D
qGZOQ9uZTkPNzE5DAABPQ3QzT0NmZk9D25lPQw7NT0MAAFBDMzNQQ6hmUEOamVBDzcxQQwAA
UUMzM1FDqGZRQ5qZUUPNzFFDAABSQzMzUkNmZlJD25lSQ83MUkMAAFNDMzNTQ2ZmU0OamVND
Ds1TQ0IAVEMzM1RDZmZUQ9uZVEMOzVRDQgBVQ3QzVUNmZlVD25lVQ83MVUNCAFZDMzNWQ2Zm
VkPbmVZDDs1WQwAAV0N0M1dDZmZXQ5qZV0MOzVdDAABYQ3QzWENmZlhD25lYQw7NWEMAAFlD
MzNZQ6hmWUPbmVlDDs1ZQwAAWkMzM1pDZmZaQ9uZWkPNzFpDAABbQ3QzW0OoZltDmplbQ83M
W0MAAFxDdDNcQ6hmXEOamVxDDs1cQwAAXUN0M11DqGZdQ9uZXUMOzV1DAABeQ3QzXkNmZl5D
25leQ83MXkNCAF9DdDNfQ2ZmX0OamV9DzcxfQ0IAYEMzM2BDqGZgQ9uZYEPNzGBDAABhQ3Qz
YUOoZmFDmplhQw7NYUMAAGJDMzNiQ6hmYkPbmWJDDs1iQ0IAY0MzM2NDZmZjQ9uZY0MOzWND
QgBkQzMzZEOoZmRDmplkQw7NZEPEAGVDMzNlQ2ZmZUOamWVDDs1lQ0IAZkN0M2ZDZmZmQ9uZ
ZkPNzGZDQgBnQzMzZ0NmZmdD25lnQ83MZ0NCAGhDMzNoQ2ZmaEPbmWhDDs1oQwAAaUMzM2lD
qGZpQ9uZaUPNzGlDAABqQ3QzakOoZmpD25lqQw7NakNCAGtDMzNrQ2Zma0PbmWtDDs1rQwAA
bEN0M2xDZmZsQ5qZbEMOzWxDQgBtQ3QzbUNmZm1D25ltQ83MbUNCAG5DdDNuQ2ZmbkOamW5D
zcxuQwAAb0N0M29DZmZvQ9uZb0PNzG9DQgBwQzMzcENmZnBDmplwQw7NcENCAHFDMzNxQ6hm
cUOamXFDDs1xQ0IAckN0M3JDZmZyQ9uZckMOzXJDQgBzQzMzc0OoZnNDmplzQ83Mc0MAAHRD
dDN0Q6hmdEPbmXRDzcx0QwAAdUN0M3VDZmZ1Q9uZdUPNzHVDAAB2Q3QzdkNmZnZD25l2Q83M
dkNCAHdDdDN3Q6hmd0OamXdDDs13Q0IAeEN1M3hDqGZ4Q5qZeEPNzHhDQgB5QzMzeUOoZnlD
mpl5Q83MeUNCAHpDdTN6Q2ZmekPbmXpDDs16QwAAe0MzM3tDZmZ7Q9uZe0PNzHtDQgB8Q3Uz
fEOoZnxD25l8Qw7NfEMAAH1DdTN9Q6hmfUOamX1DDs19QwAAfkN1M35DqGZ+Q9uZfkMOzX5D
QgB/QzMzf0NmZn9Dmpl/Q83Mf0MAAIBDmhmAQ1QzgEPNTIBDh2aAQwCAgEO6mYBDM7OAQ83M
gENm5oBDIQCBQ7oZgUMzM4FD7kyBQ2ZmgUMhgIFDmpmBQzOzgUPuzIFDh+aBQyEAgkO6GYJD
MzOCQ+5MgkNmZoJDIYCCQ5qZgkNUs4JDzcyCQ2bmgkMhAINDuhmDQzMzg0PNTINDh2aDQyGA
g0O6mYNDM7ODQ+7Mg0Nm5oNDIQCEQ5oZhENUM4RD7kyEQ2ZmhEMAgIRDupmEQzOzhEPuzIRD
h+aEQyEAhUO6GYVDVDOFQ81MhUOHZoVDAICFQ7qZhUMzs4VDzcyFQ4fmhUMhAIZDuhmGQ1Qz
hkPuTIZDZmaGQwCAhkO6mYZDVLOGQ+7MhkNm5oZDAACHQ7oZh0MzM4dDzUyHQ2Zmh0MhgIdD
upmHQzOzh0PNzIdDh+aHQwAAiEO6GYhDMzOIQ+5MiEOHZohDIYCIQ5qZiEMzs4hDzcyIQ4fm
iEMhAIlDuhmJQ1QziUPNTIlDh2aJQwCAiUOamYlDM7OJQ+7MiUOH5olDAACKQ5oZikNUM4pD
7kyKQ2ZmikMAgIpDupmKQ1SzikPuzIpDh+aKQyEAi0OaGYtDVDOLQ81Mi0NmZotDAICLQ5qZ
i0NUs4tDzcyLQ2bmi0NCAIxDmhmMQ1QzjEPuTIxDZmaMQyGAjEO6mYxDVLOMQ+7MjEOH5oxD
AACNQ7oZjUMzM41D7kyNQ2ZmjUMhgI1DupmNQzOzjUPuzI1Dh+aNQyEAjkO6GY5DMzOOQ81M
jkNmZo5DIYCOQ7qZjkNUs45DzcyOQ2bmjkMhAI9DuhmPQzMzj0PuTI9Dh2aPQyGAj0O6mY9D
VLOPQ+7Mj0Nm5o9DIQCQQ5oZkENUM5BD7kyQQ4dmkEMhgJBDupmQQzOzkEPNzJBDZuaQQyEA
kUOaGZFDVDORQ+5MkUOHZpFDAICRQ5qZkUNUs5FD7syRQ2bmkUMAAJJDmhmSQ1QzkkPuTJJD
ZmaSQyGAkkO6mZJDVLOSQ83MkkNm5pJDIQCTQ5oZk0MzM5ND7kyTQ4dmk0MAgJNDupmTQ1Sz
k0PNzJNDZuaTQwAAlEO6GZRDMzOUQ+5MlENmZpRDIYCUQ5qZlEMzs5RD7syUQ2bmlEMhAJVD
mhmVQ1QzlUPNTJVDh2aVQwCAlUOamZVDM7OVQ83MlUNm5pVDIQCWQ5oZlkNUM5ZDzUyWQ4dm
lkMhgJZDmpmWQ1SzlkPNzJZDZuaWQyEAl0OaGZdDVDOXQ+5Ml0NmZpdDAICXQ5qZl0NUs5dD
7syXQ4fml0MAAJhDmhmYQzMzmEPuTJhDh2aYQyGAmEOamZhDM7OYQ83MmEOH5phDIQCZQ7oZ
mUNUM5lDzUyZQ2ZmmUMhgJlDupmZQ1SzmUPuzJlDZuaZQyEAmkO6GZpDVDOaQ+5MmkNmZppD
AICaQ5qZmkMzs5pD7syaQ2bmmkMhAJtDuhmbQ1Qzm0PNTJtDZmabQyGAm0OamZtDVLObQ83M
m0Nm5ptDIQCcQ7oZnEMzM5xDzUycQ2ZmnEMAgJxDmpmcQzOznEPuzJxDZuacQyEAnUO6GZ1D
MzOdQ+5MnUNmZp1DAICdQ7qZnUMzs51DzcydQ2bmnUMhAJ5DmhmeQ1QznkPNTJ5Dh2aeQwCA
nkOamZ5DVLOeQ+7MnkNm5p5DIQCfQ5oZn0MzM59D7kyfQ2Zmn0MhgJ9DmpmfQ1Szn0PuzJ9D
ZuafQwAAoEOaGaBDVDOgQ81MoEOHZqBDAICgQ5qZoENUs6BD7sygQ2bmoEMhAKFDmhmhQ1Qz
oUPNTKFDh2ahQwCAoUO6maFDVLOhQ83MoUOH5qFDAACiQ5oZokMzM6JDzUyiQ2ZmokMAgKJD
mpmiQzOzokPuzKJDh+aiQwAAo0O6GaNDMzOjQ81Mo0NmZqNDAICjQ5qZo0NUs6ND7syjQ4fm
o0MAAKRDmhmkQ1QzpEPuTKRDZmakQyGApEO6maRDVLOkQ+7MpEOH5qRDIQClQ5oZpUMzM6VD
7kylQ4dmpUMAgKVDupmlQ1SzpUPNzKVDh+alQwAApkO6GaZDMzOmQ81MpkOHZqZDIYCmQ7qZ
pkMzs6ZD7symQ2bmpkMAAKdDmhmnQzMzp0PNTKdDZmanQyGAp0O6madDM7OnQ83Mp0OH5qdD
IQCoQ7oZqEMzM6hDzUyoQ4dmqEMhgKhDupmoQzOzqEPuzKhDZuaoQyEAqUOaGalDMzOpQ81M
qUOHZqlDIYCpQ5qZqUNUs6lD7sypQ4fmqUMhAKpDmhmqQzMzqkPuTKpDZmaqQyGAqkOamapD
M7OqQ+7MqkNm5qpDIQCrQ7oZq0NUM6tD7kyrQ4dmq0MAgKtDupmrQ1Szq0PuzKtDh+arQwAA
rEO6GaxDVDOsQ+5MrEOHZqxDAICsQ5qZrEMzs6xD7sysQ2bmrEMAAK1DuhmtQ1QzrUPuTK1D
ZmatQwCArUOama1DVLOtQ+7MrUNm5q1DIQCuQ7oZrkNUM65D7kyuQ2ZmrkMAgK5DmpmuQzOz
rkPuzK5DZuauQwAAr0OaGa9DMzOvQ+5Mr0OHZq9DIYCvQ5qZr0Mzs69D7syvQ2bmr0MhALBD
uhmwQzMzsEPNTLBDh2awQyGAsEOambBDVLOwQ83MsEOH5rBDAACxQ5oZsUMzM7FD7kyxQ4dm
sUMhgLFDupmxQzOzsUPuzLFDZuaxQyEAskOaGbJDVDOyQ+5MskNmZrJDAICyQ5qZskMzs7JD
7syyQ2bmskMAALNDmhmzQzMzs0PNTLNDZmazQyGAs0O6mbNDM7OzQ+7Ms0OH5rNDIQC0Q5oZ
tENUM7RD7ky0Q2ZmtEMhgLRDupm0QzOztEPNzLRDh+a0QwAAtUO6GbVDMzO1Q+5MtUOHZrVD
IYC1Q5qZtUMzs7VD7sy1Q2bmtUMhALZDmhm2Q1QztkPNTLZDh2a2QyGAtkOambZDM7O2Q83M
tkNm5rZDQgC3Q7oZt0MzM7dDzUy3Q2Zmt0MAgLdDmpm3QzOzt0PuzLdDh+a3QyEAuEOaGbhD
MzO4Q+5MuEOHZrhDIYC4Q5qZuEMzs7hD7sy4Q4fmuEMAALlDmhm5QzMzuUPNTLlDh2a5QyGA
uUO6mblDM7O5Q83MuUNm5rlDAAC6Q5oZukMzM7pD7ky6Q4dmukMAgLpDupm6Q1SzukPNzLpD
Zua6QyEAu0OaGbtDVDO7Q+5Mu0NmZrtDAIC7Q5qZu0Mzs7tDzcy7Q4fmu0MAALxDmhm8QzMz
vEPuTLxDZma8QyGAvEO6mbxDM7O8Q83MvENm5rxDAAC9Q5oZvUNUM71D7ky9Q4dmvUMAgL1D
upm9QzOzvUPuzL1DZua9QyEAvkOaGb5DVDO+Q+5MvkNmZr5DIYC+Q9uZvkMzs75Dzcy+Q2bm
vkMhAL9Duhm/QzMzv0PNTL9DZma/QyGAv0Oamb9DVLO/Q+7Mv0Nm5r9DIQDAQ7oZwEMzM8BD
zUzAQ4dmwEMAgMBDmpnAQzOzwEPuzMBDZubAQyEAwUOaGcFDMzPBQ81MwUNmZsFDAIDBQ5qZ
wUNUs8FD7szBQ2bmwUMhAMJDuhnCQzMzwkPNTMJDZmbCQwCAwkOamcJDVLPCQ+7MwkOH5sJD
AADDQ5oZw0MzM8ND7kzDQ4dmw0MhgMNDupnDQ3Wzw0PuzMNDZubDQwAAxEOaGcRDVDPEQ+5M
xEOHZsRDAIDEQ7qZxENUs8RD7szEQ4fmxEMhAMVDuhnFQ1QzxUPNTMVDZmbFQyGAxUO6mcVD
M7PFQ83MxUNm5sVDAADGQ7oZxkMzM8ZDzUzGQ2ZmxkMhgMZDupnGQzOzxkPNzMZDh+bGQyEA
x0OaGcdDMzPHQ81Mx0OHZsdDIYDHQ5qZx0Mzs8dDzczHQ4fmx0MAAMhDmhnIQzMzyEPuTMhD
h2bIQyGAyEOamchDM7PIQ+7MyENm5shDIQDJQ7oZyUNUM8lD7kzJQ2ZmyUMAgMlDmpnJQ1Sz
yUPuzMlDh+bJQyEAykOaGcpDMzPKQ81MykNmZspDIYDKQ5qZykNUs8pDzczKQ4fmykMhAMtD
mhnLQ1Qzy0PNTMtDZmbLQyGAy0O6mctDVLPLQ83My0Nm5stDIQDMQ5oZzENUM8xD7kzMQ4dm
zEMhgMxDupnMQ1SzzEPuzMxDZubMQwAAzUO6Gc1DMzPNQ+5MzUOHZs1DIYDNQ7qZzUNUs81D
zczNQ4fmzUMAAM5DuhnOQzMzzkPuTM5Dh2bOQwCAzkOamc5DVLPOQ83MzkOH5s5DAADPQ5oZ
z0NUM89D7kzPQ4dmz0MAgM9DmpnPQ1Szz0PuzM9DZubPQyEA0EOaGdBDMzPQQ+5M0ENmZtBD
IYDQQ5qZ0ENUs9BDzczQQ2bm0EMAANFDmhnRQzMz0UPuTNFDh2bRQyGA0UO6mdFDM7PRQ83M
0UOH5tFDAADSQ5oZ0kNUM9JD7kzSQ4dm0kMhgNJDupnSQzOz0kPuzNJDh+bSQyEA00O6GdND
MzPTQ81M00OHZtNDIYDTQ7qZ00NUs9NDzczTQ2bm00MhANRDmhnUQzMz1EPuTNRDZmbUQyGA
1EOamdRDVLPUQ+7M1EOH5tRDAADVQ5oZ1UMzM9VD7kzVQ4dm1UMhgNVDupnVQzOz1UPuzNVD
ZubVQwAA1kOaGdZDVDPWQ81M1kNmZtZDAIDWQ7qZ1kMzs9ZD7szWQ2bm1kMAANdDmhnXQzMz
10PuTNdDZmbXQwCA10O6mddDVLPXQ+7M10Nm5tdDAADYQ7oZ2ENUM9hD7kzYQ2Zm2EMhgNhD
mpnYQzOz2EPNzNhDZubYQyEA2UO6GdlDMzPZQ81M2UNmZtlDIYDZQ7qZ2UMzs9lD7szZQ2bm
2UMhANpDuhnaQzMz2kPNTNpDh2baQyGA2kOamdpDVLPaQ83M2kOH5tpDIQDbQ5oZ20NUM9tD
7kzbQ2Zm20MhgNtDmpnbQ1Sz20PNzNtDZubbQyEA3EOaGdxDVDPcQ81M3ENmZtxDIYDcQ7qZ
3ENUs9xDzczcQ4fm3EMhAN1DmhndQ1Qz3UPuTN1DZmbdQwCA3UO6md1DM7PdQ+7M3UNm5t1D
IQDeQ7oZ3kMzM95D7kzeQ2Zm3kMhgN5DmpneQ1Sz3kPNzN5DZubeQyEA30O6Gd9DVDPfQ+5M
30NmZt9DIYDfQ5qZ30NUs99DzczfQ4fm30MhAOBDmhngQ1Qz4EPNTOBDh2bgQwCA4EO6meBD
M7PgQ83M4ENm5uBDIQDhQ7oZ4UNUM+FDzUzhQ4dm4UMhgOFDupnhQzOz4UPuzOFDh+bhQyEA
4kO6GeJDMzPiQ81M4kOHZuJDAIDiQ7qZ4kNUs+JD7sziQ4fm4kMhAONDuhnjQzMz40PuTOND
h2bjQyGA40OameNDM7PjQ+7M40OH5uNDIQDkQ5oZ5ENUM+RDzUzkQ2Zm5EMAgORDupnkQzOz
5EPuzORDZubkQwAA5UO6GeVDVDPlQ+5M5UOHZuVDAIDlQ5qZ5UNUs+VDzczlQ4fm5UMhAOZD
mhnmQzMz5kPNTOZDh2bmQwCA5kOameZDM7PmQ83M5kNm5uZDIQDnQ5oZ50NUM+dDzUznQ2Zm
50MAgOdDmpnnQzOz50PNzOdDZubnQyEA6EOaGehDVDPoQ81M6EOHZuhDIYDoQ7qZ6EMzs+hD
7szoQ4fm6EMAAOlDuhnpQzMz6UPuTOlDZmbpQyGA6UOamelDM7PpQ83M6UOH5ulDIQDqQ7oZ
6kNUM+pDzUzqQ4dm6kMAgOpDmpnqQzOz6kPuzOpDZubqQwAA60OaGetDVDPrQ81M60OHZutD
AIDrQ5qZ60Mzs+tDzczrQ2bm60MhAOxDuhnsQ1Qz7EPuTOxDZmbsQwCA7EO6mexDVLPsQ+7M
7ENm5uxDAADtQ7oZ7UMzM+1D7kztQ2Zm7UMAgO1DupntQ1Sz7UPuzO1DZubtQyEA7kOaGe5D
VDPuQ81M7kNmZu5DAIDuQ5qZ7kNUs+5D7szuQ4fm7kMhAO9DuhnvQ1Qz70PNTO9DZmbvQwCA
70Oame9DVLPvQ+7M70Nm5u9DAADwQ7oZ8ENUM/BD7kzwQ2Zm8EMAgPBDmpnwQzOz8EPuzPBD
h+bwQyEA8UOaGfFDMzPxQ81M8UNmZvFDAIDxQ5qZ8UNUs/FDzczxQ2bm8UMAAPJDuhnyQzMz
8kPuTPJDqGbyQwCA8kO6mfJDM7PyQ+7M8kNm5vJDAADzQ5oZ80MzM/ND7kzzQ2Zm80MAgPND
mpnzQzOz80PNzPNDZubzQyEA9EOaGfRDVDP0Q81M9EOHZvRDIYD0Q5qZ9ENUs/RD7sz0Q2bm
9EMAAPVDmhn1Q1Qz9UPuTPVDZmb1QwCA9UOamfVDM7P1Q83M9UOH5vVDAAD2Q5oZ9kNUM/ZD
7kz2Q4dm9kMhgPZDmpn2QzOz9kPNzPZDh+b2QwAA90OaGfdDVDP3Q+5M90OHZvdDIYD3Q7qZ
90NUs/dDzcz3Q2bm90MhAPhDmhn4Q1Qz+EPNTPhDZmb4QyGA+EOamfhDM7P4Q+7M+ENm5vhD
AAD5Q5oZ+UMzM/lDzUz5Q4dm+UMhgPlDupn5QzOz+UPNzPlDh+b5QwAA+kOaGfpDMzP6Q81M
+kNmZvpDIYD6Q5qZ+kMzs/pDzcz6Q2bm+kMAAPtDuhn7QzMz+0PuTPtDh2b7QyGA+0O6mftD
M7P7Q+7M+0OH5vtDIQD8Q5oZ/ENUM/xD7kz8Q2Zm/EMAgPxDmpn8Q1Sz/EPNzPxDh+b8QwAA
/UO6Gf1DVDP9Q+5M/UOHZv1DAID9Q7qZ/UNUs/1Dzcz9Q4fm/UMAAP5Duhn+Q1Qz/kPNTP5D
Zmb+QwCA/kO6mf5DVLP+Q+7M/kNm5v5DIQD/Q7oZ/0MzM/9D7kz/Q2Zm/0MhgP9Dmpn/Q1Sz
/0PuzP9DZub/QwAAAETNDABEqhkARHcmAEREMwBEEEAARM1MAESqWQBEZmYARFRzAEQQgABE
3YwARJqZAER3pgBERLMARBDAAETNzABEmtkARHfmAEQz8wBEEAABRN0MAUSqGQFEdyYBREQz
AUQAQAFEzUwBRJpZAURmZgFERHMBRBCAAUTNjAFEqpkBRGamAUQzswFEEMABRM3MAUSq2QFE
d+YBRDPzAUQAAAJEzQwCRJoZAkR3JgJERDMCRBBAAkTNTAJEqlkCRHdmAkQzcwJEAIACRM2M
AkSamQJEZqYCRDOzAkQAwAJE3cwCRJrZAkRm5gJEM/MCRBAAA0TNDANEqhkDRGYmA0REMwNE
EEADRM1MA0SaWQNEZmYDRDNzA0QQgANE3YwDRJqZA0RmpgNERLMDRBDAA0TdzANEmtkDRGbm
A0RE8wNEEAAERM0MBESqGQREdyYERDMzBEQAQARE3UwERJpZBER3ZgREM3MERBCABETNjARE
qpkERHemBEREswREAMAERM3MBESa2QREZuYERETzBEQAAAVEzQwFRKoZBUR3JgVERDMFRBBA
BUTNTAVEmlkFRGZmBUREcwVEAIAFRN2MBUSqmQVEd6YFRESzBUQAwAVE3cwFRKrZBUR35gVE
M/MFRBAABkTdDAZEqhkGRGYmBkREMwZEAEAGRN1MBkSaWQZEZmYGRERzBkQAgAZEzYwGRKqZ
BkRmpgZERLMGRADABkTNzAZEqtkGRHfmBkQz8wZEAAAHRM0MB0SaGQdEdyYHRDMzB0QQQAdE
3UwHRJpZB0RmZgdEM3MHRACAB0TNjAdEmpkHRHemB0REswdEEMAHRN3MB0Sq2QdEZuYHRETz
B0QQAAhEzQwIRKoZCERmJghEMzMIRABACETdTAhEmlkIRHdmCEREcwhEEIAIRN2MCESamQhE
d6YIRDOzCEQAwAhEzcwIRKrZCER35ghERPMIRBAACUTNDAlEqhkJRGYmCUREMwlEEEAJRM1M
CUSaWQlEZmYJRDNzCUQQgAlEzYwJRKqZCURmpglERLMJRBDACUTdzAlEqtkJRGbmCURE8wlE
EAAKRM0MCkSaGQpEZiYKRDMzCkQQQApEzUwKRKpZCkRmZgpERHMKRACACkTNjApEmpkKRGam
CkQzswpEAMAKRN3MCkSa2QpEd+YKRETzCkQQAAtE3QwLRJoZC0RmJgtERDMLRABAC0TNTAtE
mlkLRHdmC0QzcwtEEIALRN2MC0SqmQtEZqYLRDOzC0QQwAtEzcwLRKrZC0R35gtERPMLRBAA
DETNDAxEqhkMRHcmDEREMwxEAEAMRN1MDESqWQxEd2YMRERzDEQAgAxE3YwMRKqZDER3pgxE
M7MMRADADETdzAxEmtkMRHfmDERE8wxEAAANRM0MDUSaGQ1EZiYNREQzDUQAQA1E3UwNRKpZ
DUR3Zg1EM3MNRBCADUTdjA1EmpkNRHemDUQzsw1EEMANRM3MDUSq2Q1Ed+YNRETzDUQAAA5E
zQwORJoZDkR3Jg5EMzMORBBADkTdTA5EqlkORGZmDkREcw5EEIAORN2MDkSamQ5EZqYORESz
DkQAwA5E3cwORJrZDkRm5g5ERPMORAAAD0TdDA9EmhkPRGYmD0QzMw9EEEAPRM1MD0SqWQ9E
ZmYPRDNzD0QQgA9E3YwPRJqZD0Rmpg9EM7MPRBDAD0TdzA9EqtkPRHfmD0RE8w9EAAAQRM0M
EESqGRBEZiYQRDMzEEQQQBBE3UwQRKpZEERmZhBEM3MQRACAEETdjBBEqpkQRHemEEQzsxBE
AMAQRM3MEESa2RBEd+YQRETzEEQAABFE3QwRRJoZEUR3JhFERDMRRBBAEUTNTBFEmlkRRHdm
EUREcxFEAIARRM2MEUSamRFEd6YRRDOzEUQQwBFE3cwRRJrZEUR35hFEM/MRRBAAEkTdDBJE
qhkSRHcmEkREMxJEEEASRM1MEkSqWRJEd2YSRDNzEkQAgBJE3YwSRJqZEkRmphJEM7MSRBDA
EkTdzBJEmtkSRGbmEkRE8xJEAAATRN0ME0SqGRNEdyYTREQzE0QAQBNE3UwTRJpZE0RmZhNE
M3MTRBCAE0TNjBNEqpkTRHemE0REsxNEAMATRN3ME0Sq2RNEd+YTRDPzE0QAABRE3QwURJoZ
FERmJhREMzMURABAFETdTBREmlkURHdmFEREcxREAIAURN2MFESamRREZqYURESzFEQAwBRE
3cwURJrZFERm5hREM/MURBAAFUTNDBVEqhkVRGYmFUQzMxVEEEAVRM1MFUSqWRVEd2YVRDNz
FUQAgBVE3YwVRJqZFURmphVEM7MVRADAFUTNzBVEqtkVRGbmFUQz8xVEAAAWRN0MFkSqGRZE
ZiYWRDMzFkQQQBZEzUwWRJpZFkR3ZhZEM3MWRBCAFkTdjBZEmpkWRHemFkREsxZEAMAWRN3M
FkSa2RZEZuYWRETzFkQQABdE3QwXRKoZF0RmJhdERDMXRBBAF0TdTBdEmlkXRHdmF0REcxdE
EIAXRM2MF0SqmRdEZqYXRESzF0QAwBdEzcwXRKrZF0Rm5hdEM/MXRAAAGETdDBhEmhkYRHcm
GEQzMxhEAEAYRM1MGESaWRhEd2YYRERzGEQAgBhEzYwYRKqZGERmphhEM7MYRADAGETdzBhE
qtkYRGbmGEQz8xhEEAAZRM0MGUSqGRlEZiYZRDMzGUQAQBlE3UwZRKpZGUR3ZhlEM3MZRBCA
GUTNjBlEqpkZRGamGUREsxlEAMAZRN3MGUSq2RlEZuYZRDPzGUQQABpE3QwaRJoZGkR3JhpE
RDMaRBBAGkTdTBpEqlkaRGZmGkREcxpEEIAaRN2MGkSamRpEZqYaRESzGkQQwBpE3cwaRJrZ
GkRm5hpEM/MaRBAAG0TNDBtEqhkbRHcmG0REMxtEAEAbRN1MG0SqWRtEZmYbRERzG0QAgBtE
7owbRJqZG0R3phtEM7MbRBDAG0TdzBtEqtkbRGbmG0Qz8xtEAAAcRM0MHESqGRxEZiYcRDMz
HEQAQBxE3UwcRJpZHER3ZhxEM3McRACAHETdjBxEqpkcRHemHEQzsxxEEMAcRN3MHESq2RxE
ZuYcRDPzHEQQAB1EzQwdRJoZHURmJh1EMzMdRBBAHUTNTB1EqlkdRGZmHUREcx1EEIAdRN2M
HUSqmR1Ed6YdRDOzHUQQwB1E3cwdRJrZHURm5h1EM/MdRAAAHkTNDB5EqhkeRGYmHkQzMx5E
EEAeRM1MHkSaWR5EZmYeRERzHkQAgB5EzYweRJqZHkR3ph5ERLMeRBDAHkTNzB5EmtkeRGbm
HkRE8x5EAAAfRM0MH0SaGR9EZiYfRDMzH0QAQB9EzUwfRKpZH0R3Zh9ERHMfRBCAH0TNjB9E
qpkfRGamH0REsx9EEMAfRN3MH0Sq2R9Ed+YfRETzH0QAACBE3QwgRKoZIER3JiBERDMgRBBA
IETdTCBEulkgRHdmIEQzcyBEAIAgRN2MIESqmSBEd6YgRDOzIEQQwCBE3cwgRKrZIER35iBE
M/MgRAAAIUTNDCFEqhkhRGYmIUREMyFEEEAhRN1MIUSqWSFEZmYhRERzIUQQgCFE3YwhRJqZ
IUR3piFERLMhRBDAIUTNzCFEqtkhRGbmIUQz8yFEAAAiRN0MIkSqGSJEZiYiREQzIkQQQCJE
zUwiRJpZIkR3ZiJERHMiRBCAIkTNjCJEmpkiRGamIkREsyJEAMAiRN3MIkSa2SJEd+YiRDPz
IkQAACNEzQwjRKoZI0RmJiNERDMjRBBAI0TdTCNEqlkjRGZmI0REcyNEEIAjRM2MI0SamSNE
d6YjRDOzI0QAwCNEzcwjRKrZI0Rm5iNEM/MjRAAAJETdDCREmhkkRHcmJEQzMyREEEAkRM1M
JESaWSREZmYkRERzJEQQgCRE3YwkRKqZJER3piREM7MkRBDAJETdzCREmtkkRGbmJEQz8yRE
EAAlRM0MJUSqGSVEZiYlREQzJUQQQCVEzUwlRJpZJURmZiVERHMlRACAJUTdjCVEmpklRHem
JUQzsyVEEMAlRN3MJUSa2SVEZuYlRETzJUQQACZEzQwmRKoZJkRmJiZERDMmRBBAJkTdTCZE
qlkmRHdmJkQzcyZEAIAmRN2MJkSqmSZEZqYmRESzJkQAwCZEzcwmRJrZJkR35iZEM/MmRBAA
J0TNDCdEmhknRGYmJ0QzMydEEEAnRN1MJ0SqWSdEZmYnRERzJ0QQgCdE3YwnRJqZJ0R3pidE
M7MnRADAJ0TdzCdEqtknRHfmJ0Qz8ydEEAAoRN0MKESqGShEdyYoREQzKEQAQChE3UwoRJpZ
KERmZihERHMoRBCAKETdjChEmpkoRGamKEQzsyhEEMAoRN3MKESq2ShEd+YoRETzKEQAAClE
3QwpRJoZKURmJilERDMpRBBAKUTdTClEmlkpRHdmKUQzcylEEIApRM2MKUSqmSlEZqYpRDOz
KUQQwClE3cwpRKrZKUR35ilERPMpRAAAKkTdDCpEmhkqRHcmKkREMypEEEAqRM1MKkSqWSpE
ZmYqRERzKkQhgCpE3YwqRJqZKkR3pipERLMqRADAKkTdzCpEmtkqRHfmKkQz8ypEAAArRM0M
K0SqGStEZiYrREQzK0QAQCtE3UwrRJpZK0R3ZitERHMrRBCAK0TdjCtEmpkrRHemK0QzsytE
AMArRM3MK0Sa2StEZuYrRETzK0QQACxEzQwsRJoZLERmJixEMzMsRBBALETdTCxEmlksRHdm
LEQzcyxEEIAsRN2MLESqmSxEZqYsRESzLEQQwCxEzcwsRKrZLERm5ixERPMsRAAALUTdDC1E
qhktRGYmLUQzMy1EEEAtRN1MLUSqWS1Ed2YtRDNzLUQAgC1E3YwtRKqZLUR3pi1ERLMtRBDA
LUTdzC1EmtktRHfmLURE8y1EEAAuRN0MLkSaGS5EZiYuREQzLkQQQC5E3UwuRJpZLkRmZi5E
M3MuRACALkTNjC5EmpkuRHemLkREsy5EEMAuRM3MLkSa2S5Ed+YuRDPzLkQQAC9EzQwvRJoZ
L0R3Ji9EMzMvRABAL0TdTC9EqlkvRHdmL0REcy9EEIAvRN2ML0SamS9EZqYvRDOzL0QQwC9E
3cwvRKrZL0R35i9EM/MvRAAAMETNDDBEqhkwRGYmMEQzMzBEEEAwRN1MMESqWTBEd2YwRDNz
MEQAgDBEzYwwRKqZMER3pjBEM7MwRBDAMETNzDBEmtkwRHfmMEQz8zBEEAAxRN0MMUSqGTFE
dyYxRDMzMUQQQDFE3UwxRKpZMURmZjFERHMxRACAMUTNjDFEmpkxRHemMUREszFEEMAxRN3M
MUSq2TFEZuYxRETzMUQAADJEzQwyRJoZMkRmJjJERDMyRBBAMkTNTDJEmlkyRGZmMkQzczJE
EIAyRN2MMkSqmTJEZqYyRDOzMkQAwDJEzcwyRJrZMkR35jJERPMyRBAAM0TdDDNEqhkzRGYm
M0REMzNEAEAzRM1MM0SqWTNEZmYzRDNzM0QQgDNE3YwzRKqZM0RmpjNERLMzRADAM0TNzDNE
qtkzRHfmM0Qz8zNEEAA0RM0MNESqGTREdyY0RDMzNEQQQDREzUw0RJpZNERmZjREM3M0RBCA
NETdjDREqpk0RGamNEQzszREAMA0RM3MNESq2TREd+Y0RDPzNEQAADVEzQw1RKoZNURmJjVE
MzM1RABANUTdTDVEqlk1RHdmNUREczVEEIA1RM2MNUSqmTVEZqY1RDOzNUQQwDVEzcw1RKrZ
NUR35jVEM/M1RAAANkTNDDZEqhk2RHcmNkQzMzZEEEA2RM1MNkSqWTZEZmY2RERzNkQAgDZE
zYw2RKqZNkR3pjZEM7M2RBDANkTdzDZEmtk2RGbmNkQz8zZEEAA3RM0MN0SqGTdEZiY3REQz
N0QAQDdE3Uw3RJpZN0SHZjdEM3M3RBCAN0TdjDdEqpk3RHemN0REszdEAMA3RN3MN0Sq2TdE
d+Y3RETzN0QAADhE3Qw4RKoZOER3JjhEMzM4RBBAOETNTDhEqlk4RGZmOEQzczhEAIA4RN2M
OESamThEZqY4RDOzOEQQwDhE3cw4RJrZOER35jhERPM4RAAAOUTdDDlEqhk5RGYmOUREMzlE
AEA5RM1MOUSqWTlEd2Y5RDNzOUQQgDlEzYw5RJqZOURmpjlEM7M5RADAOUTdzDlEmtk5RGbm
OUQz8zlEEAA6RM0MOkSqGTpEdyY6RDMzOkQQQDpEzUw6RJpZOkRmZjpEM3M6RBCAOkTNjDpE
qpk6RGamOkREszpEAMA6RN3MOkSa2TpEZuY6RETzOkQQADtE3Qw7RKoZO0SHJjtERDM7RABA
O0TNTDtEmlk7RGZmO0REcztEAIA7RN2MO0SqmTtEZqY7RDOzO0QAwDtE3cw7RJrZO0R35jtE
RPM7RAAAPETNDDxEqhk8RHcmPEQzMzxEAEA8RN1MPESaWTxEZmY8RDNzPEQQgDxE3Yw8RJqZ
PER3pjxEM7M8RADAPETdzDxEqtk8RHfmPERE8zxEAAA9RM0MPUSqGT1EZiY9REQzPUQAQD1E
3Uw9RJpZPURmZj1EM3M9RBCAPUTdjD1Eqpk9RHemPUQzsz1EAMA9RN3MPUSq2T1EZuY9RDPz
PUQAAD5EzQw+RKoZPkRmJj5EMzM+RBBAPkTNTD5Emlk+RHdmPkQzcz5EAIA+RN2MPkSqmT5E
ZqY+RESzPkQAwD5Ezcw+RJrZPkRm5j5ERPM+RBAAP0TdDD9Emhk/RGYmP0REMz9EAEA/RM1M
P0SqWT9EZmY/RERzP0QAgD9E3Yw/RJqZP0R3pj9EM7M/RBDAP0TdzD9Eqtk/RHfmP0Qz8z9E
AABARN0MQESqGUBEZiZARDMzQEQQQEBE3UxARKpZQER3ZkBEM3NARBCAQETNjEBEqplARGam
QEREs0BEAMBARM3MQESq2UBEZuZARDPzQEQQAEFE3QxBRKoZQURmJkFEMzNBRABAQUTdTEFE
qllBRGZmQUREc0FEEIBBRN2MQUSamUFEd6ZBRESzQUQAwEFE3cxBRKrZQURm5kFEM/NBRAAA
QkTNDEJEqhlCRGYmQkREM0JEAEBCRN1MQkSaWUJEd2ZCRDNzQkQAgEJE3YxCRKqZQkRmpkJE
RLNCRADAQkTdzEJEqtlCRGbmQkRE80JEEABDRN0MQ0SaGUNEZiZDRDMzQ0QAQENEzUxDRKpZ
Q0R3ZkNEM3NDRBCAQ0TdjENEqplDRGamQ0REs0NEAMBDRN3MQ0Sa2UNEZuZDRDPzQ0QQAERE
3QxERKoZRER3JkRERDNERBBARETNTEREqllERGZmREREc0REAIBERN2MRESqmUREd6ZERDOz
REQQwEREzcxERKrZRERm5kREM/NERAAARUTNDEVEqhlFRHcmRUREM0VEAEBFRN1MRUSaWUVE
d2ZFRERzRUQAgEVE3YxFRJqZRUR3pkVEM7NFRADARUTdzEVEmtlFRGbmRUQz80VEEABGRM0M
RkSqGUZEZiZGRDMzRkQAQEZEzUxGRKpZRkR3ZkZEM3NGRACARkTNjEZEuplGRGamRkQzs0ZE
AMBGRN3MRkSa2UZEZuZGRDPzRkQQAEdE3QxHRJoZR0RmJkdERDNHRBBAR0TNTEdEmllHRHdm
R0REc0dEEIBHRN2MR0SqmUdEZqZHRESzR0QQwEdEzcxHRJrZR0Rm5kdEM/NHRAAASETNDEhE
mhlIRHcmSEREM0hEEEBIRM1MSESqWUhEd2ZIRERzSEQAgEhE3YxIRJqZSERmpkhEM7NIRADA
SETdzEhEqtlIRGbmSEQz80hEAABJRN0MSUSqGUlEdyZJRDMzSUQAQElE3UxJRKpZSURmZklE
RHNJRBCASUTNjElEmplJRHemSUREs0lEAMBJRN3MSUSa2UlEZuZJRETzSUQQAEpEzQxKRKoZ
SkR3JkpEMzNKRABASkTdTEpEqllKRGZmSkREc0pEEIBKRN2MSkSqmUpEZqZKRESzSkQQwEpE
3cxKRKrZSkRm5kpEM/NKRBAAS0TNDEtEmhlLRGYmS0QzM0tEEEBLRN1MS0SqWUtEd2ZLRDNz
S0QAgEtEzYxLRJqZS0RmpktERLNLRADAS0TdzEtEmtlLRHfmS0RE80tEAABMRM0MTESqGUxE
ZiZMREQzTEQAQExE3UxMRJpZTERmZkxEM3NMRACATETdjExEqplMRHemTEQzs0xEEMBMRN3M
TESa2UxEZuZMRETzTEQQAE1E3QxNRKoZTURmJk1EMzNNRABATUTdTE1EqllNRGZmTUREc01E
AIBNRM2MTUSqmU1EZqZNRESzTUQQwE1E3cxNRKrZTUR35k1ERPNNRBAATkTdDE5EqhlORHcm
TkREM05EAEBORM1MTkSaWU5EZmZORDNzTkQAgE5E3YxORKqZTkRmpk5EM7NORBDATkTNzE5E
mtlORHfmTkQz805EEABPRM0MT0SqGU9EZiZPRDMzT0QQQE9EzUxPRKpZT0RmZk9EM3NPRACA
T0TdjE9EqplPRHemT0Qzs09EEMBPRM3MT0Sa2U9EZuZPRETzT0QQAFBE3QxQRKoZUER3JlBE
MzNQRBBAUETdTFBEmllQRHdmUEQzc1BEEIBQRM2MUESamVBEZqZQRDOzUEQAwFBEzcxQRKrZ
UERm5lBERPNQRAAAUUTdDFFEmhlRRGYmUUQzM1FEAEBRRM1MUUSqWVFEZmZRRERzUUQAgFFE
zYxRRJqZUUR3plFEM7NRRADAUUTdzFFEmtlRRHfmUUQz81FEEABSRN0MUkSqGVJEZiZSREQz
UkQAQFJEzUxSRKpZUkRmZlJEM3NSRBCAUkTdjFJEmplSRHemUkQzs1JEEMBSRM3MUkSq2VJE
ZuZSRETzUkQAAFNE3QxTRJoZU0R3JlNEMzNTRBBAU0TNTFNEmllTRGZmU0Qzc1NEEIBTRN2M
U0SqmVNEZqZTRESzU0QAwFNE3cxTRKrZU0R35lNEM/NTRBAAVETNDFREqhlURGYmVEQzM1RE
EEBURM1MVESqWVREZmZURERzVEQQgFRE3YxURJqZVERmplREM7NURADAVETdzFREmtlURHfm
VEQz81REAABVRM0MVUSqGVVEZiZVRDMzVUQAQFVE3UxVRKpZVUR3ZlVEM3NVRBCAVUTdjFVE
mplVRGamVUREs1VEAMBVRM3MVUSq2VVEZuZVRDPzVUQAAFZEzQxWRJoZVkRmJlZEMzNWRBBA
VkTdTFZEqllWRGZmVkREc1ZEEIBWRM2MVkSqmVZEZqZWRESzVkQAwFZEzcxWRJrZVkR35lZE
M/NWRBAAV0TNDFdEmhlXRGYmV0QzM1dEEEBXRM1MV0SqWVdEZmZXRERzV0QAgFdE3YxXRJqZ
V0RmpldEM7NXRBDAV0TNzFdEqtlXRGbmV0Qz81dEAABYRM0MWESqGVhEZiZYREQzWEQAQFhE
3UxYRJpZWER3ZlhERHNYRBCAWETNjFhEqplYRHemWEQzs1hEAMBYRM3MWESq2VhEZuZYRDPz
WEQAAFlE3QxZRJoZWUR3JllEMzNZRBBAWUTdTFlEqllZRGZmWUREc1lEEIBZRN2MWUSqmVlE
ZqZZRESzWUQQwFlEzcxZRKrZWUSH5llEM/NZRBAAWkTdDFpEqhlaRHcmWkREM1pEAEBaRM1M
WkSqWVpEZmZaRERzWkQAgFpEzYxaRKqZWkRmplpERLNaRBDAWkTNzFpEqtlaRGbmWkRE81pE
AABbRM0MW0SaGVtEZiZbRDMzW0QAQFtE3UxbRJpZW0R3ZltEM3NbRBCAW0TNjFtEqplbRGam
W0REs1tEAMBbRN3MW0Sa2VtEZuZbRDPzW0QQAFxEzQxcRJoZXERmJlxEMzNcRBBAXETNTFxE
mllcRHdmXEREc1xEAIBcRN2MXESamVxEd6ZcRESzXEQAwFxE3cxcRJrZXERm5lxERPNcRAAA
XUTNDF1EmhldRGYmXUQzM11EEEBdRN1MXUSqWV1Ed2ZdRDNzXUQAgF1E3YxdRKqZXURmpl1E
M7NdRA==</AssayXData><AssayYData Points="3835">E9I6vGVNRLv/bTU5wOIeO9w6oTud8fw7hmgNO5hYETvotwc87vkwPF1Z/zsF60c8Hg5qPDt2
TTwsMDg8U5CFPLV7XTy1rDU8BnB8PPt7RDwZY4c8dvZrPJA4ZDxRIJE8DkiAPEgEjzxteYY8
qhyqPGHanjwwdY48aDGePKpapTyx0bE8HLmXPBt6nzyn2mw8LF2EPE/ZtTyPgKQ8vSeKPF46
nDwKmJQ8Jpu0PBnpmzxFVKc8MKGkPJXuszxHuLk8HCO6PBZErTw3htA88/XNPA4KwzwA4t88
PUC5PKxewzyb5L48luugPFWbzDwVUrc8vHzkPHls+zwRRr88Zi7dPLBQwzyQnuc8qo7ZPMeY
0jwdA+48e8XRPDSn3zyN2uY8363VPK2Z4jzEd9w85H7UPNvS9TxBr+48HpjQPHtJ+zzIguE8
xwDYPMZ18TzJ9P08W2TnPLVs8jx13AE9M5vyPM0O3Ty7L/c8BOXePGrr+jyqQ+k8AoHbPH70
+zw+rAA9XfDxPPWY+Dy6nfg8ppHhPNlpCj0cYQI9fNcCPd3/4DwvFAg9ODkJPdR/AT3OhAA9
AhMDPUpuEz1SZQ097ZgMPXkoCj0SDuk8uGUCPbA5Ez0wgx093YYVPcvtAD3EZBc9XM8aPSjf
6zymKBM9MBcJPYWoCz3M5BQ9JTgQPS4ZIT2T7xI9cK4dPdruDD3ADQ4977wUPa4yFz3YBP88
SMMUPWzYDT32hwo9Nx4HPTReFj01mQs9/vsUPTzeCz0hnhQ9ty0PPVAeHD2wdxs9Gf8cPWVq
Gz1Bixc9CjgjPeWcHj2cySE9r/UTPUT3Fz274hs9c8wEPVBeJD2opxE9aEkIPX07IT0OKws9
HzwcPaWsGT1i7Cg9EdMRPRuxKD1myDM9sDgdPb/8IT0+yTY92UklPQVkNz37lCA9ev4cPQH1
JT3IWyM93socPSaOGT2cdSk9/ZMrPRaQMj1GsRs9pbMoPZ/dMT061xc9atszPfSjKD3yqCc9
+NMdPaGGHj1jyyQ9V60lPVRDMj3juig9VPYsPZMALz0YXEA9gtA0PaiqND2fvCw9KSYuPdDJ
LT1NDSc9Y5sxPT1YIj1U5i89z5AsPX0BNT2DpSk9u4wqPeWoLz2ijD89JfghPdNJPT1y1Ck9
43MxPdtyKz3sADA9KNQyPeV7MT3fcyg9aWc6PQa1OD3XgDM9XLMtPXiDJz1JHDs9V7I9PRIz
Lj26Q0M9I88uPdJoND3VBDM9lBVDPYN1MD0ASDY9EnAyPTMuLz1czy89otc1PXN2Jz0O2zc9
k1cuPQ+1LD0BdCo9eehKPbhsMT3zVzY9AEA9PassOz0RUDs9LnYxPdeQSD2WIDs9CqYyPR5+
RT2mIEY9RSk7PfyjMj3b4TM9ryY8PZbAOj1UGTA97dk9PcfeUD1S+y89MzNBPSvdNj0LqkA9
WC1CPbNSMD2ZNT892NxEPXGeQz2duCc9NYs9PWbXPj0wRE49VaxRPTv9Pz3RbEE94ShHPcx9
RT0Ixzs9YHU/PWqGSj1gPko9XjhHPW0OVD2OUzs9QA9IPWYEOT3SjlM92BMyPf39QD2XgFk9
O5tMPfjBQz0tO0s9ZCFWPdWgTT0AqkA9DT0yPXXrPj1UF1E9CdxHPVDMSD0h0VQ939lFPUuH
Tz0fyj497YhPPSP+Qj3ickM9rzBRPUOCTD0VcEQ9E2A+PdTZTT2lhT89JGRPPbUrTD1IakU9
EFpQPaLcXT0rlUM9+SlEPVb5ND0esVE9Nw8+PdhSRD04a0k9J744PSpnXD0QZ0s9nvZKPTHL
Tz3IHVQ9hM1hPSgUSz3+N0U9vZ40PQYjWT2RYVU9co5VPdCvVD1d+kM9IZhYPVvOUj3pn0g9
deVYPTcUSj2t0Vk9h89EPZUFVD3XR049tfdZPYKDUD1wpU09XclTPcjPUT1ftkM9ln1gPXJo
Wz01AVM9wgJKPZaqUT0yzVE9fMFQPVAnUz151GU9T41cPenQXz09uVw9rq9aPTAJUD1EkUM9
n/piPQJ6Xj2SFE89mYFHPbZHVD3VwVw9+UxpPWCqWD1tAWA9AxxaPaYwTz0mkVQ9L2xOPYVr
Qz1WSVM9f6pSPbTXWj30zlM9Hv1WPWgDVj13F149/dBSPSZuVD0yC2E908lJPQyxYz2WDlY9
D3tRPdwaUD196Fc9wIBlPY7iWj191Wg9E8BZPX4dVj2QWmU95u9ePdVVaj382WM92epZPWdg
YT0nmFs9A41vPdmxUz00wF89f7pVPUpQUz0xi109AutcPf5hUz0PwWo9IxhYPTdKUD1bt2E9
SaZqPQzJYD2ldG09EdhhPWmvbD0nJ189vftfPeHiXz165VU9Je9dPUb0Yz1nv0s9Z9VcPSDF
Yz3sIVw9vG1WPeybZD2rqFo9uo5cPSp+cT1Wy3U9uPRwPWoAbD0Ci2U9vaphPbcOWz0O+Vc9
0vBtPd5pYT1P/3A9okpdPQfFaj3Hn2U9UHBsPWxfdz1G+HA9pv9nPRaQaT29nGQ9gVpkPayy
dD0TA2098IhgPXJ9aD1aWHQ9a1htPVVgbj1hpnI9PnVRPViVeT1UhW09dO5kPSHWdD3l+Hc9
tdhoPUPRdz1ssHU92nVuPXu/aT0MnGI9/p9lPZm5dj3qOHY9XYF6PRt2Yz2jD2c9WHhzPWPc
YT1F1l49MsNvPaWYdT172GU9auR2PVPPZz21/Wc9xc5vPR2Raj3ixnM9DLZrPW1qaj2tRmU9
9sJpPQC8eD2+tWQ9c813PeDVej1Agmk9MvV4PaFwaD1LOoQ9iv56PeFmYj3EkmM9YIdoPZqk
bD2dzWg9ATV0PSp5hD3Acnc92CNrPRrwbz0qfnY9hG5yPWfoaz1e+YU9DQF2PVjdZj1ho3E9
my94PYmTcj3WsYA9Pcd9PYZudT2GBWQ97d9qPWrzcT3LIHs9xB1zPYQmaj0xC2w9oGZjPWjt
Yj3Gm3Y9Hnp1PWvsbD3xZ3o9iZR1PSfzgD3if3Y9vqt0PWpacD39IHM949F7PRFrcz2XRm89
/Op6PRUvaj2G0YI9EYSFPciYaj2kg3s900x9PUfrcj2NBnU9ZGZzPbFafz07oXk9AxB5PfiJ
bT2KL3g9fQxwPbdLbD2n5IM99xRvPWVNaj3HEWY9E1ZuPTWUgj2PRWs9MyuEPRm3gz1Pan89
c312PWQVcz2tW2k9a097PfTIdj1ncnI95np0PWCigT0g/n49SXN3PWvufT3ij3Q9LX2APYKY
dj0VDYI97YSBPe0ocj2DeoI9l894PWoYaz0Td3s9GaJ+PdbchT2HdH49Os17PeG5gD2lRXY9
MWFxPbqEfD1t74A9VW16PboEhT0iWnw9DjZ4Pelcfz1Om4Q9x+SCPWz8bj0oLHU9F82BPdWb
hj14J4k9feqOPaafcD132Xo9MQ9xPXR+bz0QunE9+naEPdNueT1b8Ik9NeVqPZvSgj3q7oE9
/caFPdWMgD3ajH09yZR9PbjUgj26g4A9j1N5PWOPcj2gvIg9NUuBPX6EfT0sboI9nFByPdE3
ej0fpok9D6SBPTXhgj24hn89B5BuPQbPez2Z1oA9pFR/PSTLdD1j84E946uGPdm4eT0Y6IE9
nP18PVKrhT1UYn49jG6FPeaUgj2N+IQ98+2DPfmabT1M2Xw9xsSEPX1RgT13qoQ9SWqJPTvC
hT1SyIY9b0iCPX6Thz08GIE99O92PaOJeD28/Yc9xTaBPXpQhD3stYI906aDPcruej3wmnw9
B0KAPfqtfz1QU4c9GyiCPQEdjT0U4Is9cH6CPe8geD3NZ4A9h5KDPeMdiD10lYM9U9SEPQt+
bz08MYg9kUWJPQg+kz2azII9V2eGPWIYgj02/Ys9BYiGPURPiT0bYXo9EfWGPWjphz2UIIs9
OlyBPXqDgD2KfIw9bQV9PRSpgT3Mm4Q9OWWEPZ3RgT34KoE9tA+IPUzSiD3/qok9aMGKPdWp
hz0vrog9BtF6PRTNgz0dHoI9iwqFPdnVhT1EZoY9Ek6BPcGohz11AIM9LTOLPeXhhD10tIo9
Ht2CPeY7hT1/1Iw9XoOGPW1JgD18uYk9samCPSQSij1H5Yo94h6KPU1NkT0vR4s9NDqLPQSf
hz0ccIk9TCKHPTy5iz2baok9afeFPb9Khz0KBIY9wfWJPaqegz1rOIY9/kyGPUB8hD2ZeoQ9
SR+FPeX8iD2qWJU985ODPWSUjD0tfoM9MtmGPdGUiT0kToI9P6uGPRLOhz36hYY9ZmWFPb/D
iD31cok9VzWKPYBthD1lxY09RMGJPcs6jz0pao49SA6SPbFKhT1pjI495QSKPfm4iD3ndY49
8SyRPYA5kj1T+Yk9vjOQPQ96jj2D+Y89F2eIPbtwgj1qdZM9tHiNPU5Whz3fs4o9xx6LPdk8
kT2m8Iw9/rmHPTMykT30cIo9/LuRParTkD3MpIU9EjKKPUO/kD2njoo9xymMPYi0iT3/pI89
fgCKPfANij3pZIc9KnyIPVJFjT2UQYs9fmyVPVACkj3mSok9xuWFPRs4jz3fsJE9o5yMPaKD
iD1ETow9x0uIPcS7kD3Aa5E9N/mNPR09jz06nY09iN+RPWOjkj09NpM9C0+TPfqQiz2FGZY9
FKGRPeQqkj2lqoo9X/+MPcexgz1SLo49sv6JPdw4iT0DhZA9nsWPPdSKij1lYYw9WrWLPTYB
iz0AO4o9HiqNPaunjD3M1409ZzOSPeeQjj0PKok9UreOPXoVkj0ZhY09y8mJPfVFjj3QWos9
Aj6IPbjrjT3FEY89n/aVPQoVkj3HjY499u6KPbHmmT3TgYo9+oKPPWIjiT3D4pQ9ro+QPanf
jj2DMIo9dPqUPeWVlD3B9o49B1GPPUpUjz1KFJc9y0mTPSkGjj2yzJQ9TpaYPZExgz0atZ89
2bKUPUr1jT0vnI49kAOWPThykj3ZeZg9tdWMPSpehD3ZeY89BMyLPZHPiz3qzZc9pviVPWEl
kz3AMZE9iCeYPeigiT0XLIs9eh+PPZTViz0GYpE9SD6XPecojz1E6pc9uYWSPWAyij3QeZc9
a3eTPXq8jT353pQ9MeqOPRrCjj0PF4g9K9uTPUfNjz1Y65E9kOCKPQ7njD1CF4w9W1SLPdIE
kT300JU9RYyPPWCpkT3W85A9XoGRPSRtjT0M4ZI9fBWOPXarkj1oOJI9pnySPU7gkD1gi5M9
3D2OPaCWnT1Z6pI9XWyTPZlmiz1rK5s9TeiRPRWlkj1pQ5g98a+OPT5Nlz304Zk9eDaaPYwt
kT0aqYc9y/OUPfDelD3vV5Y9IGeTPVenkj27cI89E/iePQcSlz0gIps9t3SQPS1Qlz0pOJs9
UQ+PPa8olj1fCo49Af6VPZvSlj1vKZI9ptmTPWKWlD2P9I49GOuQPQ1ljT1EWJM94vaXPdCd
jD08bpI97CGRPaWLlD1GrpY96S2SPWc1kz08mI09LYGXPRdYkD2CU5s9bsqVPb1nkj1lNZc9
rGqPPZ1Wlj0Ou5A9y/OSPTtllD2q5ZE9LG+bPcbNmz0jgpc9pAiRPXGjlz20qZU9hNiYPczz
mD0flZM9MNKTPfFSlT2xNZg92FShPVHEmT0UAJk90xSaPUThlz0VSZE9iPSUPU46nT1PXZY9
H3uVPbixmz3gDJg9/MGaPR9qmD1D75g9HsWTPZWFlT1Ru5g9d2GZPSWGlz01LZY9KwiYPZaB
lj07U5g9QmyUPWPskz1coJo9ATOZPV9JkD3cZpc98hSSPfSUlz3Mv4M9DKuhPbjFlj2T4Js9
lj+cPUbHlj1IHZc9lI6VPaiPkT2QkZw93IeUPdPokD1EYJU9eBSYPWEhkj0YuJ099u6bPaXz
nD2lpZg9dsaXPbhtlj3Q5Iw9LauWPTJFnT2gMZM9CuqfPRoVmj3RjZ49kLyaPfvgmT0ueZg9
yT+VPcmdkj01fJ09al2iPRO4lj17+ZU9JM6RPcanmz1C6JQ9vXeaPXSzlz1BKpo9oBOXPW8N
lT2Tw6M98+aaPddLmj3Q/pw9MXmePV8hnj1Qs5k9YhqXPXl2mj0ugaE9ZLCZPR+ymT29Epg9
7MmbPUz4nj1hcpw9uA6VPZWlmj35Vpg9HpiYPe2ekz0mGaI9DKaVPWXvmz3ZJZM9uoidPRZI
mz3UM549/1iYPclrlT1tD5k9wBudPSMhmj2F+JU928mWPa0tpD1GqZ49JWSkPblioT1wxJo9
h5abPcAYnj0QzaM9ZlOZPWILoT3tN5w9rYebPeQ9mz1W/aA9mfiWPTsjnz3qTqE9SI+gPfYD
mT2DrJ09nr2dPUsFmD2rwKM9P6efPVlrnT2Q9pk93eiVPcoLmz1HsZ49y7WePUESmj2TQ6E9
aeKmPbYeoT1e9Zs9NUGaPWBOlj1bHpk9yhCdPQZupT1ZeaQ9KkqbPZTYnj17QKE9r8uRPW9N
nT0f8Zw9dbyWPbZ8oD2DCZQ9Kd2ePYR/mD0KwZc963GVPebxlT0kBpw90IqePeBJmD34bqo9
GTmfPX7Aoj3PBKk9XzmdPW3xnT0JT5k9ErWXPaDFqz34P6E9MuKdPS4Roj20A5o93qumPQcc
mz21Dpg9bpOiPZJBpD2Hw6A9IwecPXcdpz1QdJk9x2KiPe1Goj1yKKc9736aPQ5fmz1yI6E9
OHiZPU7doT2PWZU91wKWPSJ7nT12gJc9T/WePWgCmz2OBJc9fdGlPUHZnz24NqI9Tg6lPSE8
oT2kDKM9oSmjPVVonj3gRZs9UkubPTAtnD0vxJw9fvafPa0CmT3zh6E9EFOgPd9mnj0ndp49
hdufPSgGpz1nk6A9ApCYPRnaoj1CTp89K1SgPcxYpj2af5o9jWOiPWOznj2faqI9eoGiPfH8
pT1iap09PCSkPfmamT32D6o9La2mPc3Qnj2Gw509KG6kPWIJpD3OBKA9BtycPT2Xoj2HVp09
wValPUXjoT0B5Kk96SuoPUZvmz3MrJw9zMWZPSfUpj1VP6Q9gxSkPYDGoD3VvKY9vB+kPYLv
mz1dWp09J5uhPVVnoD0CIKE9cxenPf7VmD015Kg9P86iPdR0nD1qkak9uViiPdbnoz0xT6I9
fLaePW5eoz0FNKM9+myoPUUqrD1ne6U9NgqhPRFEoD1LTZ497wemPeNBrD3RKKY9hzGlPQdE
pD1T6qc9AR6hPb80pD2XWp492NOsPRDIoj1rq589siWjPTHPoD2k3aA9RJOqPWcapz2zwKg9
qtmlPZlHqD2CwJ497oaePQp7pz0obqk9ZWahPQh9nz3uJqc9/POmPYYupj1xK6Q9am+ZPUmL
mj0ncJ89e2OdPZgZpD2hXac9eoqiPa+pnD2Ldp49GEifPYW5qz0p5qA9H6qkPRPfoz25lKw9
KU2sPUyOpz1OkLE9hSKqPcCbnz1hlKc9ohGuPdZmoz3KXKw9D66nPZ/Orj263aI9AUydPeOT
qz0546M9kNamPVaDpD0hKKE9U8eoPSOrpj1h46g9ugagPZknpj2fuqA9dk2lPRYopT0N2aU9
+4eiPYu8pj3cd6M9Dm6sPcwIqD3ca5494tagPX5Zpj1uFq09xpysPSdvoD3l26g91sqpPaOH
qT1e26A9GWGpPa8apz2+V6U9XZqgPSJ+pT0w/p89rImqPTDhqD1wza09FIunPajXrD1h6ao9
4+OoPcK3pz1RCZw9eRigPZ6PqT1IY6U9X6yoPf/opD3GwJo9aXugPRL+sD0uKq09ue6mPcBA
qj3P2aU97I2wPQ41nz0u6qs9zEynPc6Jpz3kN6I99D+iPdSxpz3XpaE9ZKOoPdDirj13Aa49
LS+kPXhEoj2SW6M9DIqoPTUpoz1Ohq09kFmkPTAEoT2z76k97GesPZucrD1/rZ49M72qPZq3
rD2qV6Q9QESkPbQOqj1MwKk9A8+tPaJopj0OqaE9yr+gPQaroz2qTKc92EuoPRePqD3BTq49
DpyqPSN7sT04i6o9NZmtPVWnpz0mhJ89DCWyPfBNqT36W6w9hO2lPQsMqD0YyKc9doqqPWnQ
pj3jT6s9cm+qPfhNqj2EQ7E9tnmuPZhvpj2g9qk9cAGpPRJ9rD0AFqk9R4mwPYJ3tD2DYKs9
M6CtPSYMqj1EcK89kWirPW5hsj0sx649Qa2oPcEGqT0Q17E98NenPfxqoz2/9aw9Lf2rPbWy
qD2Q3Ko93eCdPROurD04UbQ9yF+yPU34pT3h3KU90d+uPU46rj0cdas92Y21PTKTqj10CKo9
/s+zPQzKrD08Zqg9+ZilPYl6qj1IhqQ9+mO1PQ/CrD0S77A9cqitPXqzsT2yrK098bqnPb71
pT3Btas97XquPZDHoT3ntq89AVSqPe/vsT23da09JlivPbXoqz2HyK89I4yqPabgtT3tr689
ZKGxPVdvsz0A9ag96iWsPT81rD17Yac9V7mkPWV8pj01tbc9qJGvPaJgqj0NfLM9Mc6yPR3z
rT3wDrI9iXKtPWi3tT0PL7I9ULqsPcG3rD3Nd609AaWwPeXcpj2yNLI9kLWqPXd1rT3pk6o9
ua6tPYORqT0Bq7A9io6xPeFGtD2JIK09AgmwPSwCsz3guqo98RO2PR+0pj2gDbQ9zvasPeiw
sz2hk7I9uW2mPTwrrT3lZq89Ae6oPdmVqj1VOa89/pawPVzCpD0Pkaw9Vs+xPc2/sj1xN7E9
E0upPdfxtD1I8K89XHKxPVezrD1hUak9zwaqPf1Urz1+G7k9N8asPV1jqD3yyKw9RTixPd3T
rD3/nbI9Fs6zPR+zrj0Pdq89YjinPVQRrD0tKKk9r1isPSjYrj1yI7A9eWyuPa1bqj10Aqo9
X9azPflHrz3Xu7E9PNiyPRo5rz2qN7Y9rFqlPd0uqz1qaK09OHmvPVyxqz3XGLQ9cb6nPeob
rD3CNq89r/WuPYCYpD13uqg9B62yPcHhpj3PTK490oC0PRBzpT3Cd7I95eSuPRNPrT0HKLM9
xkS0PQjztT3ISKg9kkqvPR7Rrj338bM9Hxa3PXFJsj3lE7g9/uG3PRM6sj0VQq89Y7CqPUc3
tD3Oerc9P8q1Pa9ltT04M6w9NA+0PbdarT2IZ7I9bsqwPRSnuT01VbM9FU60Pecitz0vR7M9
jHq4Pb3RsT3Mq7I9OTWuPaqlqD2sLrg9qLG0PV9Jqj12a6k9heSrPa5esD2f5qw9hD64PXB1
qT15TbY97SqsPUnwqT21P649VHmtPVCftT1xErI9vNmuPTJLtz3oYrQ9RjeuPW7bqz0bhK49
4hqrPfyerD0nT7s9C2iuPSchuj1JMrE9nC6xPcxIsj3Cv649k2uxPVpztz3ts7E9Lda6PRqY
rj12nKw9BlW5PZI/rz3kB6g94Pe0PcT8rj237Lc9X1qrPYmYrz1oLrE9OgqsPWIGqz0D3bM9
XTKoPQN4sz2BT7U9ek+zPaUwtj2KmbQ9Ve+wPaqwrj2JZK09iVGyPQVduD1mS7I96FuuPUPP
sD0LZ6Y9Ia6pPZoBtT0uLrE9OuuqPXUbqz2t0LA9bxWtPbKdsD1uHbA90M6tPXpzsD0hELA9
bva5PaEjsD2cf7Y9Jm25PdywsD30fqs9K8y0PSN2rT0wbLo9Nem3PUyouD1XKLA9G1O2PasK
uj1Qb7M9k1OyPQeWsD02QrA9EdC4PdhzvD1X8rg9aQquPTHysj1oWrQ9j7myPUyzrj1/eKw9
TRCyPfaPrT2bZ7I9XcGtPYfvsD2Eya89Nv++PfzNrj3xwbc9tZirPbzfsz1Y7q89mZqzPexk
tj0WH7s90fG7PVQ7rj2xXbw9Cg61Pc5Wsj3mdbk9C7qyPYeorT16ibM9ZyKrPYCjtz1cR7o9
cZK2PQG9tD3JnLA9o+2yPY/Qsz1oQbE9T860PfbWtD3nFa89/ZixPYgyvD12WbE9AJ63PQq7
rD1fwro9RkG3PSaTrT39kbQ9UAuuPfqbuD0EgrA9Utq1PRz/tD3jDrU9AiWyPaQYrj082LU9
O9evPQpzuj2wrrY9uEC3PaWvrz1W5bg9Jby2PXYtuD1REbc9EZ2wPRz6tz0mnK894Vi7Pf1m
tz3R27g9GBK4Pd+0sz2XILM9uAayPcEftj3Rpbo922OuPTT/tz37A7I9Hp68PQXsuj3AA7g9
P2q3Pa75sz0Dybc9QJO2PTWKvD22d7c9xMuyPYIHrT0BL689kiGzPaoHsj0O17U916+1PbI0
vD3AlLA94mOuPXPlsz1Uz7Y9IzSwPax9vD05ELg9r1q2Pdcvtj3CzLI96AO1PfTVtz0wRbU9
sBezPQx3uz2dnbU92E25Pd66uz2GVrM9seeyPVDqtj2mu7s9I0mtPUKEsz3Tm7U9WFy1PV62
tT2fsrc95tq1PdpywT38B7A9UbS8PamKwz3KeLE9h7S3PdYCuT09mL09Vjq6PcBPuT1vl7Q9
OJu7PaIWtz0iq7U96Xa+Pe+xvj1re7I9Gqa6PVsytj0rrLs9TpmzPawTuj33qrQ9BK6/PeRu
tj2k1bE9JCbAPTZRsT2Vors9tA63Pf5Gtj1Hkro9/HW8PRzkvj1Gw709WVOvPWQvtT1D7ro9
Sy6uPf7Gsz14esA91hy8PcQIvD11y7Q9RmmwPTblvj050rE9MhC+PW4gtD1zgLs9kOq4PX0U
uj14KrY9LK+8PQfftT3slbU9CQO3PcGEuD0FVrk9ZBm4PfFlvT19ULU9w+29PdgTvz3nu7s9
TdKwPQ2Swz2Gbrw9w1bDPQYWuT3kKbk9vZi4PWLpuz3DycQ95aivPb2Auz3lor09+6K2PWWW
uj0/hLg96DbDPdkcvD3Fhbk9Y5O5Pdkouz2ZZLo9Uze4PdW6tD3kHbo9k0OzPe76vz3xOL49
W1m8PUwZvD2VD7w9MuW4PeLUvj0O77k9nGC/PapIwT22bLk9E0vAPYGhwj0lG7s9RK3EPWxN
uD0BK7s939nCPUipwT2ucrE9ru25PX2QvT2nH709G5G1PSTttD3Py7o9s+G+PcUUtj0QTL89
ebHAPTPGsz1n1r891BO9PWPSwT2LaLo9wYa3PeX+uT2S4L09FvHAPYy3tD1J1rk9ZafFPZjJ
vj0dHMA9R7K2PYU/tj2k2Lc9guG3PcITvT0XSbs9MCTNPR95tD39vrs9m4q4PQYKvD3BKbs9
FkXCPTz6uj2Jprc99nq9PUqgvT17S7o9oBPCPfRbwj1d7Lw94tG0Pc3mwz2K4cI9Z1PDPSv9
wz1Tbb89dLW+PaRBwD1UDsQ9+c29Pa6FuT1kMcM9wdO+PTORxD1D8bM9m0/APeCVtz1tZrg9
tOq7PSZtwj2SM8E9LQjBPYEvvj1CQL09I5nEPbePvz1iQ7s9T/i6PTLhtT3TmcI9fj7BPT5J
wD167L49MVbDPQjcuj1uV7o9Kcu9PXFSwD0FLrg9ZIbEPRHXvT1rQcM95wW2PaSfvD2KKcE9
yhfCPV80wj2ahsw91N+/PVpNvT0hMsE9VzTEPYLyvz3war89j/W+PbuhwT1iFL09twW+PU5k
vz3NzLw9Zu+8Pezouz3IN7k90r+7PQebuz3LILU9Bp7LPRtvuj2C5b89C/21Pf79vz3BJcE9
FQO+PZuSvD1MiL89hCm/Pe4gwj2vzcE9Z1TCPfGQtj1P57M9CvbDPa51wT3NUr09u/bEPXXp
vD3k6ss9OvG3PWlcwz1Q07w9T8jFPT65xT3OgcU9bzDAPTBUwj1Q08I9ElvBPX1exT39i8k9
WRnBPdI+uT1No8E9IP22PZP5wT0PE7o9QFDEPbNXxz3IPcE9A2TGPa/Pvj11OLo9Bz+7PfYJ
wj0jIcQ9r/q4PdnXwz3nesI9eBzHPXcNxT3iirw9NzXEPZYLvj13qLs96KG+PZJwvj0TD8c9
xNvBPSKDxj1j+8I9Kuq9PW9/wj3lXcg96onFPRr6xT00rss9RjjJPc7Evz0ASMQ9flC+PRAM
wj0aI8k9WUy7PVN3xT38u8Y93N6/PanMxT1+MsU9cD7FPYKnwT3pMbo91M7CPdtBvT2Jxr49
4i3DPYAOwD2cRr896ifDPTOXxz1eI809ltm8PWyAxj1CicI9b+7EPQ/bwT2Iurw9CDTGPZ6j
vT24Pcg99SK6PeR+xD2HZLg91Vq9PabIwD2+/bU9QFPEPcQcyD3EmLw9eIbGPcjNxz2szcg9
NDG6PSlAvz2Hjrw9qI25PWX9xT3k6sM9fY/JPVLWyT2wbMY9ezC+PcOmwz2PCsA9eMLHPazz
vz0ym709UgfAPaB7xT1pQcY9ZS+/PajGxT3nfcQ9Twq+PejGwz06Krw9qU/GPQo0wT12AMI9
3M/IPSbByD1g6cQ9d4HBPX70wj3blMQ9LyjMPXVdyD2mFsc9KXS6PahYvz1CIME9wP/CPcMH
xj1Jybk9013EPa1tyj2fMMM9Cg7APTjoxz1i48Q9NCXGPcibxj1xo8Q95wW7PapRwz3D7sA9
v23DPdw/xj2HQsU9LB7OPamwvT13ys09Nh/FPeEKxD1hscc9+JHAPXw8xz0Fv8U9oO29PYAA
xD3Jc8M98OjFPfYSzT3H18U9SzfDPU/1xT2Ckso9ss7IPSZZxD2WJb89SVjKPV4Jxz32Gsc9
aqrBPVh7yj1zf789IELCPY1Pyj1p0cE9RHC9PRtMvj04E8c99+O+Pf9wyz0ijMA9DQC+Pbk1
yD0XyME9fF3IPUrjvT1Ue809rWzFPYdvwT06/ss9D4TAPVkVyT2FT809VxnHPZMpuz3BRcU9
utjDPa1xuz07b8A95GnAPbnGwD3wT8k9ff/HPfAlyj3fN8U9ieTGPa71vz0SpsE9P1e7PXya
xz0BtcI9ZizIPRQ+wT2+sMs9cIXKPfUZxz1zi8Y9MtjDPRzAuz3LHtA98G/IPV9ByD2fJMg9
aYPBPdQ4xz0LJ8w966/HPQhyyz2298c9TGu/PUANyT34NcM9iO7DPdqwvj06Wck9bX7HPY7N
0z3b7s09bSXHPct0xj0J4L09PCbFPVb6vT341cM9abTLPfD9wD0+s8g9XOPGPYSvxD2tFso9
+JbBPc4pwj0j5sU9CrLNPcy+xT3b78Q9MKbMPcvBxj0HIMI9CzjDPc8Bvj11AMw97wPDPYHZ
wj2wXsc9b1rDPT2vwj2Jfso92DDHPZCAxD350sE9bnnLPVcIxD1LN8s9iNrLPUjfwj0T/8Y9
FPzJPcpJzD1808w9O3zAPR3Twz2VUcs9xA7HPY8axz2Qv8c9xZLAPf3tyT1iDsY938/CPRab
zD3PkMg9Q3vPPQIJyz2g1cw98jnFPdi6wz1WC8I9Fv3EPR+6vz1Xesg9HlrCPSX0yT39AMc9
BPjDPadzyT0TAcQ9+27KPQKfxD2Pnsk9BRvNPchzzj1c+Mo953LEPSEWyD0mzso90ljHPaHB
yj2SFcc9KsnCPekRyj0DMMk9QcnGPQlnxT06msQ9Yy7JPR2PzD3VUtE9qyjOPT9AzD1lLcw9
sjvMPdgCxD2e9tA9d4rFPXckwj0k4sY9DaS+PVvIxz0vw8M9AbTSPVxwuz0fesg90VfGPaXh
xj1b/Mc9bxnJPa2Iyj1w8co9Gc7HPXzExT3Whsk95M3OPYvDzT3yGdA99k/HPbtxyj34S849
7dvQPXSXxj3hFcU9qOnKPfaNxD24tMU9yajGPX3KzD1KesU9OGTTPQ2FzT0/5Mo9S+27PRkC
yz1U9cs96qXHPZ+2xT3tacc9FbHFPc30xz3INMw9CMLJPd/NzD1uvc49bRDKPdp4yz3Ax8E9
cNbNPW3Xyz2RXsw9kXvMPXiTyD2GfsY9zWPMPWBsyD1bsL89MIbNPZGwyT1YY8M9MLLPPeQ5
zj22Fco9upzJPTGS1D1l+Mw9pzvEPYwIzz3xg9Q9Da3RPe0pyT0eddA9/S3WPXIt0D12J849
GFHJPZL/yj1wJM896DXJPR3Lyz3jhsU9smTMPTnbxz0/E8c9yl3KPVvO0D29vcw94vHOPZu/
0D3L4sI9r/HKPU8zzD12as49z/rMPbLnzT22gc0914HOPXy/zT2re889HuzHPSjFzz0YqMk9
bznJPWEvzz35U849b0HFPdkPzT1VGc892+HVPfw2yj04m8w9AIHSPcePyj2Qeco9Vz7DPcGW
zD3cpMw91W3SPVAWyD3ed8k9Zl3NPVGjwT2Wl9g99BLGPf41zD0nzsw9Jv3RPfMO2j04Gso9
OKjSPTmlyz04xdA9wMDMPV040j1qxNM9pODRPVlKzT1IKs89YgzNPfD11T2wuc09g0nOPZty
2z21Rs49ghbVPT96xz2Txsw9vpPLPVZZ0z0wgsQ9dArUPYONxT0Kd8899/HTPdgJzT3NScU9
uyLNPfhPzD2h0tI9khPHPbDqzD2O+809LuDRPa87yT0EbdI9jE/NPb9YyD0nvMo9wALNPbUW
0D3IWMY9omDUPcYX1D3DSdE9Nf3PPaqPzD2D/tE9KyPLPQIOzj1GUs09qCrLPQ0RyD1oQs49
XnjLPfUS0z32atE93cPNPWg9yz0YI8092n/PPXYHyz2ap9U9MSbOPdl/0D33m9E9bQfOPX5C
zT1Kqss97dDOPbsGxD2bfcc9/zPPPVG8zT0RE9Q93UfSPdOnyj0DYMk9gYTTPTXCzj34aNA9
vubRPYMm0T2GLtE9sdLHPcCqyz2ecc09frTNPcSH0T3TLtk9B1DOPUDMzz1gBdA9HufMPQnG
zj2aMs49lCjKPVNU0z1P9NA9OlPIPYQ60z0fXsU9N1TFPYGSzj3tEdA9FVHOPb/nzD2Qv9E9
qiLRPW7Vyz0jtMw9tEnJPW5PzT2pF9U9wNrNPQpUzz3GbdA9x3zHPUq61T0T59A9QwPLPcAs
zj0S08k9C4HGPW/6zz31Rcw9Z3nYPaXS0j3jB849hGTTPQxIzz2AtMw9yobbPfoe1z3wi9I9
n1nRPeTE0z1Rn9Y9UxjLPVQf0T2oJcg9E6zKPZX90D14m809sXXLPVo3zz39Hto9f0bQPXYm
zT35SdI9WwTMPRxyzj3U3M09wazNPaRs0D1yT9E9JWzOPUYS1T3QHcw9C+bJPb/81j3GfMo9
sJzUPbHMyz0pk8w9SenUPbkgyT1YMM49rQDJPboV0T1QstQ91fDKPcbo0D1DCtg94PjOPSQE
yT3bA8w9zeXRPQGTyj1Dq9I9mVnQPZj6zj1nS889PJnMPVZu0T2nAc897MHMPVOf2D1l09A9
BRXWPUwU1j1KM9E9vOzRPYbz2j1Ajcs9xqnVPXC20T39SM49Rl7RPeSM1T1+RNM9DcHOPR3+
yz0qvNA95lbNPZsG2j3kFdc9oe/RPbjI0j1zttE9D93cPUtf1T3x6tE9kcXPPYQiyD1g2c89
oiTVPVgWxz2Ti9E9Bm7IPZnMzz2ijNI9OzvYPQdZzz2n5809p6nQPRKV1T26HMw95MbVPYxz
zz24+M49rqXUPZ0L2j336dE96zXQPcbOzj0XEtQ9cTrUPd+azj0/GNQ9b/LLPWnZ1D0dLdQ9
0b/RPasy3D1u0ds9ik7VPYI92j02F809Yb7RPZQB2T0WEtc9d6DUPfvJ0j2S1tE912DQPcCD
zT1jj849j/PXPdDizj1W/9c9rPvZPTIn0D1Yv9A9pfLQPWNr2D2nbMo9CXjLPV+72D1Dy909
+LvJPUpQzj1mjdQ9E33PPb7s1j0cO9k9G+TUPdNG0z2qkdY9v0nOPaHg2z0PINM9/PnRPYi0
yj1HL9I9yhfXPQVzzj2UidQ9jEPVPXYp1j2VXNE9BtvaPXU6zj1FsNs9577cPV1z1D0DTdU9
UFTOPUda3T0Ehtc9dE/LPXIK0D31fMs9tFLYPZfe2T1cSs49DTrUPScA1z3EoM89gi/MPWdu
2T2bts49aarMPYo5zz2iMdU9AHjaPfZkzz1hNs09UfncPW162D1bxNY9XXLaPab11z29utM9
dDjSPXgy3T1ZL9c9nb3WPSuM3z0e39A9AVLJPTWq3T2cH8o9iHfRPaiEzj2lr9o9kPDSPbDc
0z0vINg9jyTRPa6j0T03d9I9vkrVPXzX1D3Kn8o9q1TQPVXd0j1rsts9Y/faPZlC3D0SwM89
wXnWPTju2j32G9o9pyzePS++2T2qKNQ9omDRPR511D2dZNA9rrXWPeSd1T1SjtI9BGbTPRwJ
1z33BtA9uTDQPavK1T2QYdQ95o7UPbh4zD3YFdc9nwDaPWqU3D39dcw9mqzTPcFc2D1PbdU9
CRfTPW5b1D0XTcw9GRrePcJezj01z9o9mKfbPbxl1z2ogtQ9LQfUPRTR1D2cXdk9H0TVPc7B
0z3WcdU9yCvSPRwM1z2FAdA9pwnRPd3Yzj0u6tQ9EpDZPaQK1z0NUdY9i4PXPVcf1D0ZZNU9
hUfWPflW1z1yvtQ9kGLTPSmU2D3zx8w9iS3SPYTCzD0JY9M9c+bbPUS8yj05/dE9sG/RPQ6B
zz2/Jtw9iCHiPc8s1z3s+d89QbXRPeRJ0D0Xgtk9thvUPf7M1z2Lu809MJjVPYoHzj0wZ949
HsraPW5f1j2aLtU90fjPPXD/0j3t8Nk9j0HOPcRI2D3jD9U9E2PVPTsw0z1avNE9a2TePevF
2T1fxNE9MmvbPU3h1j2upNA9iHXJPcAZ0z1x19k92QnQPbP82D0b2Nc9dYXNPYIf3j1qQNE9
eMjYPceN3T00UtM9sIDaPch20T3TVs89uVvSPcIp2D3bOtQ9p5XRPbimyz1xS9c9T/fbPSZx
1j3RNN89kLXVPXPR1T29U9o9BtPRPfsZ2T0bi9Y9r2XhPdWX1j0+0tI9lEHXPa9lzj2im9U9
MtXOPWK82z1NY9g940DTPb9N2T1ybdg9DEfSPS3m1j3ao9Q9rdPVPaDn0D1bO9c9U5zNPXYE
2T0WWto9yv/WPWto1T2NJNk9AG/WPWOx3D1hPdk9ZbLVPVYA2z1sGt09/6HdPYLb3T3TnNo9
C4vYPdkp1T0WV9Y9H/7WPUF50D2rGdI9XmnZPcrY0z0ZwdA9VCnVPTCN0j1A5Nc9RqbZPXtk
2z3uQtM9ptnRPXM+2D1lPt09+tfYPRhr3z1Ftt09c2zWPTjT3T0qZ9Y9azLRPRmS1D0Z/dY9
VbrYPRRSzz1dxtY9gWTjPRbA1z3EpdI9M1TTPf7r2j085Ng9SHPTPfe91T1mwNc9FbjYPR64
3T3vHto9AYzTPeFZ1z0k9NY9Cp/HPZWt3D30pNY9VzLTPSuN3D2sedk9skjSPfe22z3Fidg9
5lLQPQtr4j1Etdw95ZXfPfbL2j0uJto9TTnUPVUu3D0g89M94mDTPVN21T3FbNw9lYfSPcxC
1D2L19095xDZPcop2j0sHNY9WzPYPf5a1z1/Udk9ttDaPZw02z17edg9h1zZPTh02z0YYdo9
zifiPfDN2D1Zy9k9YTLYPREJ3T3mfNY9DkbcPYYu4z3bDtU9JkTZPRvk3D1YyNQ9q6DWPUed
1D0mg9094hjaPQoZ3D0Uud89FqXVPaDY1D1xi9A9pirUPZFi3j2dIdk9cBXdPdBI4j36hdY9
BOrdPSt82D01p949jAjWPfjw3D2FM9s9o9/aPfeM3D1zz9w9NvndPakK4D25XeI9UqLXPYaq
3D1Mh9w9G83OPbVY1D0ZsNw9G8vZPVjX5z3mwdU96uzXPbne1D20EN092r7bPdNH4D2MHtY9
+yvfPZn+2z2I/9g90lnaPcMq4z1BHd0932PfPdOW0D0CHtk9IvLVPa/e2D1Mm9s920PaPXYV
1z0jLNU9yk7XPYF40T0id+A9fxzXPRGg1j04fdc96wvWPSsF2z1DddI9c9DWPSmY1z0B69o9
psXXPZZh2z0NT9k9qWTdPRWG2z1Bf9I9YgnZPYg54T34Gdk9fg/ZPeDY2D2e7Ng9HSTWPdnR
1T00Ldg95XXZPQis5D3fwtg9+B3SPQVB2z22Xtg9DHjaPRmq4j3Z9eE9//fZPRxX1z3A4ts9
L/fZPe2m2D3KQdo9oqrVPZzN4T205t09AlbbPedJ1D0hmNI92qrfPemu3D3O4NM9jD/bPfyS
4D0Hhdo9BsXgPeXf2j0jwt09NnvYPd+12T2kAd09HgXePTQA7j2CJto9tFvbPXs53T2eEuM9
SSTfPQjg3D1WHd49+XflPR9B3D01qtc9sIjZPd/Y2D0xW9o90SbdPf/N2z2dx9s9RuvfPY3D
4D2u6Nk9nVPnPQR62D0iA909jRXbPW+H2j3h4OM9nUzcPSAd4j2lY9g9UdXgPdHY4D133ds9
uxDgPTPG4j2U7N49yA7bPfon5j1TaOI972jkPUSg2D2xEeQ98vrfPaDt0z0z0N49+HvZPTTq
2D1pwd89DFjSPT1Q6D2pzNs9OULkPZS+4T3kp949u0LaPTS00D3L/9k9Ev7bPZ9p2T0wudE9
BCrfPRcy5j3FZOE92XjePVmW4j2xod49aMHdPfqv3j0fo949mVXlPart0z3qrdk9XfjhPYRg
2j2tj989agzbPfBf3D1djuU9OhfiPYQQ4D37CNs9/JndPVAe3j0ptuQ9tYDcPbmq3T3zgtY9
e3faPQmZ2j1ffd091lbfPekM1z1YBeU9203dPSp52j0sW9w92CDcPTiL4T0l29Y9CWbbPd/2
5z1XyOA9hhLgPS7m1z3H5N09dVzkPax54T0PkN49onfmPT/92z3wFto9O2DpPW7z3D2+lc89
kZLgPXUk3T3Jo949OCPaPS7f4z01Hdw9IXzbPbv/5D20vuE9L+/iPecM4z1p6dk9Mr/kPQum
4z0KQOI9gGThPf4Z6z1pCOI916rYPXCR3j3ZWtY9FmzZPaYu2j3EfOc96njkPZHC3j1vJdU9
cOHfPUpA3j1JHeA99UfgPSiv2z3O79g9vOPfPTDF3j3dTuI9pnXZPdJH4D1tjNk9iEraPbYy
3z3vseE939TbPT9S2D1sYds99+jjPYmB5D2L8eM9TYfgPQHW5j2EcuM9DT7ZPdo55T37geU9
vuzbPWse6D1uyt89aPTVPfsk3j2CI9g9y5PaPW732z3Apd09i67iPXyJ5j1N2989aWHhPflH
2j1I9ds9kBzgPQVT4T3cWuU91yjhPV2M4D0J1+Y9KEfePSE04z2TVNs9Iv/gPXI32z2iBeE9
UHPmPeGl4z3GYeQ904HePaOb5z0EAdw9UXTePYEE3D1mtO09mV3fPZkA5D0qCd09MvzfPfDm
2j05/+g9wQjmPeiv3z2JCOE9vQzgPTwJ3j2intw9CWzePS534D1Ko+A9NSbbPUTG2j1dEOc9
IHnlPVAF4z0JmuM9eeLaPZ4j3D1DxeA9/GrtPeDP3D09kOM9uIDjPcT43T2Pyt890TfbPUI4
2z0rLdw9g9XgPcGI5T1o0N09WD7dPUx15D1GpuU9N5nfPWO92j1mGN09dIbiPXFX3z2bmeg9
+5niPdmW3D2u3+Y9+m/nPZHx3z2BW+U9mmvmPc9n6T2T3tw9etXiPf0S3T3Frdw9LSriPVMB
1T1io949P4jjPejl4D2uUeA9aDrjPWvK5z2p/uI9jZ7hPVUK3T298eQ9ssviPenx3T2W6+Q9
sU/kPY+s3z3D8eM9oYnuPcCX4T2qY+I9vO7hPeCd4j10beA9iuvlPY794z0MAek9zT/mPUbX
4z1A5t49c8fdPYIx5T21dOs9WNbbPeuk2j1nedU9SEnjPUCC3z1cueE9GfjcPZVa2z3rK989
dG7fPZxP4j1Se+U9eC/jPS5m4j2qZuY9xajkPaxJ5z0AR+Y9XgbjPQ2P3z3f1+U98tPoPcd1
5j2NeeE9iqDlPWlx5D39iuU9lvziPQRQ5z3BUuE9EEjmPW2E3j1J0OM9etLmPU+f3T31O949
O1jhPdSg2z28UeU9mJvmPbFR5D0SR909DNviPWqL4z3h9Og9sBbkPVBl5T1NtuM9Vv/gPX0w
6T2gYt49eeDfPTPa4T069tw9aq/fPa/I3T1apuY9H3faPYwQ5j0+xe09EC3mPf2M4j2Sguk9
z53hPYla4D0ChOY9H5XgPRDM4D0Hp+Y9nUfoPU7z3z1BJOE9oF7nPfX64D1lheA9t0HfPbom
5D3gIOA9DXjePSzq3T3gHt09ufbtPTZJ1T3KPOQ9YnbmPSM85D0nOuY9ShnlPdWU5z0d6eY9
RvXdPdlh5D0y4eA9lWXlPa8q4D1gU+U9XPblPaeK4T1b+ec9TT/kPW0B5j33duA9cADrPcpx
5z1+8uo9fvToPe/+7D2A++o9guToPeAs5j0y1uY9eK/dPSeG4z3pG909ipniPWB66j3G9N09
VBvqPTb16T0PEOU9uVzqPQCI6D3k3t09Y/3mPR1v5T2VuN899vHpPXQa5T0Hk+M9m8vcPfw8
6T28hOM96SfrPeLi6D0WfeU9CJ7hPb0X3T19COY94KTmPZ955z1ERN89ntPaPWBj4T3H5+I9
fPTnPbPo6T02XuQ9Ds/ePTGv7z2rt+E9WU/kPabr5T3izOU9tjPnPZfb4T2pCd89bJXnPV4C
5j33C989e4HgPf2+5T1OOuM972jnPe5c3D3le+U9LOPjPS0x4j3DBeA9VNHiPYQp6D21wN49
hA3hPQ==</AssayYData></Step><Step><CommonData><SampleLocation>4</SampleLocation><SampleID></SampleID><SampleGroup></SampleGroup><SampleInfo></SampleInfo><SampleRow>E</SampleRow><SamplePlate>1</SamplePlate><WellType>WASH</WellType><Concentration>-1</Concentration><ConcentrationUnits>µg/ml</ConcentrationUnits><MolarConcentration>-1</MolarConcentration><MolarConcUnits>nM</MolarConcUnits><MolecularWeight>-1</MolecularWeight><Temperature>30</Temperature><StartTime>936583</StartTime><AssayTime>120</AssayTime></CommonData><FlowRate>1000</FlowRate><StepType>BASELINE</StepType><StepName>Baseline</StepName><StepStatus>OK</StepStatus><ActualTime>120.001</ActualTime><CycleTime>0.2</CycleTime><AssayXData Points="600">AMBdRM3MXUSa2V1EZuZdRETzXUQAAF5E3QxeRJoZXkRmJl5EMzNeRBBAXkTuTF5EmlleRHdm
XkQzc15EEIBeRM2MXkSamV5EZqZeRDOzXkQAwF5E3cxeRJrZXkR35l5EM/NeRBAAX0TdDF9E
mhlfRHcmX0QzM19EEEBfRN1MX0SqWV9EZmZfRDNzX0QQgF9E3YxfRJqZX0SHpl9EM7NfRBDA
X0TNzF9EmtlfRIfmX0RE819EEABgRM0MYESqGWBEZiZgRDMzYEQQQGBE3UxgRJpZYER3ZmBE
M3NgRBCAYETNjGBEmplgRIemYEREs2BEAMBgRN3MYESa2WBEd+ZgRDPzYEQAAGFEzQxhRJoZ
YUR3JmFERDNhRBBAYUTNTGFEmllhRHdmYUQzc2FEEIBhRM2MYUSqmWFEZqZhRESzYUQAwGFE
zcxhRJrZYURm5mFERPNhRBAAYkTdDGJEmhliRGYmYkQzM2JEEEBiRM1MYkSqWWJEd2ZiRDNz
YkQAgGJEzYxiRKqZYkRmpmJEM7NiRBDAYkTdzGJEmtliRHfmYkRE82JEEABjRN0MY0SaGWNE
ZiZjREQzY0QQQGNE3UxjRJpZY0R3ZmNERHNjRACAY0TNjGNEmpljRGamY0REs2NEEMBjRM3M
Y0Sa2WNEZuZjRDPzY0QAAGREzQxkRJoZZER3JmREMzNkRBBAZETNTGREqllkRHdmZEREc2RE
EIBkRM2MZESqmWREd6ZkRDOzZEQAwGREzcxkRJrZZERm5mREM/NkRBAAZUTdDGVEmhllRGYm
ZUQzM2VEEEBlRM1MZUSaWWVEZmZlRERzZUQAgGVE3YxlRJqZZUR3pmVEM7NlRBDAZUTNzGVE
mtllRGbmZURE82VEAABmRM0MZkSqGWZEdyZmREQzZkQQQGZE3UxmRJpZZkR3ZmZEM3NmRBCA
ZkTdjGZEmplmRHemZkQzs2ZEAMBmRN3MZkSa2WZEd+ZmRETzZkQQAGdEzQxnRJoZZ0R3JmdE
MzNnRABAZ0TdTGdEmllnRIdmZ0Qzc2dEAIBnRM2MZ0SqmWdEZqZnRESzZ0QAwGdEzcxnRJrZ
Z0R35mdEM/NnRBAAaETNDGhEmhloRHcmaEREM2hEEEBoRM1MaESqWWhEZmZoRERzaEQAgGhE
3YxoRJqZaER3pmhEM7NoRBDAaETNzGhEqtloRGbmaEQz82hEAABpRM0MaUSqGWlEZiZpRDMz
aUQQQGlE3UxpRJpZaURmZmlERHNpRBCAaUTNjGlEqplpRGamaUQzs2lEAMBpRM3MaUSa2WlE
d+ZpRETzaUQQAGpEzQxqRJoZakR3JmpEMzNqRBBAakTdTGpEqllqRGZmakQzc2pEEIBqRM2M
akSqmWpEd6ZqRDOzakQQwGpEzcxqRJrZakR35mpEM/NqRBAAa0TNDGtEmhlrRHcma0QzM2tE
EEBrRM1Ma0SqWWtEZmZrRERza0QAgGtE3YxrRJqZa0R3pmtEM7NrRBDAa0TdzGtEmtlrRGbm
a0RE82tEEABsRN0MbESaGWxEZiZsREQzbEQAQGxEzUxsRKpZbERmZmxEM3NsRBCAbETNjGxE
qplsRHembEQzs2xEAMBsRM3MbESa2WxEZuZsRDPzbEQAAG1E3QxtRKoZbUR3Jm1EMzNtRBBA
bUTNTG1EmlltRGZmbUREc21EAIBtRN2MbUSamW1Ed6ZtRESzbUQAwG1EzcxtRKrZbURm5m1E
M/NtRAAAbkTNDG5EmhluRHcmbkREM25EAEBuRM1MbkSaWW5Ed2ZuRERzbkQAgG5EzYxuRKqZ
bkR3pm5EM7NuRADAbkTdzG5EqtluRHfmbkQz825EAABvRM0Mb0SaGW9EdyZvRDMzb0QQQG9E
zUxvRKpZb0SHZm9ERHNvRACAb0TdjG9EmplvRGamb0Qzs29EEMBvRM3Mb0Sa2W9EZuZvRDPz
b0QQAHBEzQxwRJoZcERmJnBERDNwRABAcETdTHBEmllwRGZmcEREc3BEEIBwRM2McESamXBE
d6ZwRDOzcEQQwHBEzcxwRKrZcERm5nBEM/NwRBAAcUTNDHFEmhlxRHcmcUREM3FEAEBxRN1M
cUSaWXFEd2ZxRDNzcUQQgHFE3YxxRJqZcURmpnFERLNxRBDAcUTNzHFEmtlxRHfmcUQz83FE
AAByRN0MckSaGXJEZiZyRDMzckQQQHJE3UxyRJpZckRmZnJERHNyRBCAckTdjHJEqplyRHem
ckQzs3JEEMByRO7MckSa2XJEZuZyRDPzckQQAHNE3QxzRJoZc0RmJnNEMzNzRBBAc0TdTHNE
qllzRHdmc0Qzc3NEEIBzRM2Mc0SqmXNEd6ZzRDOzc0QAwHNEzcxzRJrZc0Rm5nNEM/NzRAAA
dETdDHREmhl0RGYmdEQzM3REAEB0RM1MdESaWXREd2Z0RDNzdEQQgHREzYx0RJqZdERmpnRE
M7N0RBDAdETdzHREmtl0RGbmdERE83REEAB1RN0MdUSqGXVEdyZ1RDMzdUQQQHVEzUx1RKpZ
dURmZnVEM3N1RACAdUTNjHVEmpl1RHemdUQzs3VEAMB1RN3MdUSa2XVEZuZ1RDPzdUQAAHZE
zQx2RJoZdkRmJnZEMzN2RABAdkTdTHZEmll2RGZmdkQzc3ZEEIB2RM2MdkSqmXZEd6Z2RDOz
dkQAwHZE3cx2RJrZdkRm5nZERPN2RBAAd0TdDHdEmhl3RGYmd0QzM3dEEEB3RN1Md0SqWXdE
d2Z3RERzd0QAgHdEzYx3RJqZd0RmpndERLN3RBDAd0TdzHdEmtl3RHfmd0RE83dEEAB4RM0M
eESaGXhEZiZ4REQzeEQAQHhEzUx4RJpZeERmZnhEM3N4RBCAeETdjHhEmpl4RHemeEQzs3hE
EMB4RN3MeESa2XhEd+Z4RETzeEQQAHlE3Qx5RKoZeUR3JnlEMzN5RBBAeUTdTHlEqll5RHdm
eUQzc3lEEIB5RN2MeUSamXlEZqZ5RESzeUQAwHlEzcx5RJrZeURm5nlERPN5RBAAekTdDHpE
mhl6RHcmekREM3pEEEB6RN1MekSaWXpEd2Z6RDNzekQQgHpE3Yx6RJqZekRmpnpERLN6RBDA
ekTNzHpEmtl6RHfmekRE83pEEAB7RM0Me0SqGXtEdyZ7RDMze0QAQHtEzUx7RJpZe0R3ZntE
M3N7RBCAe0TdjHtEmpl7RHeme0REs3tE</AssayXData><AssayYData Points="600">SZHzPecp9T2Z0O49yyHvPd0Z5T1KUOU9t1roPTSQ3j3iXeo91YzgPc104D0g9+I99tvoPd2D
6T0Z+9095dXkPftA4j1d0dw9Wu7bPbCc4z3GXeE9viHVPfj12T3Dcd89qRDcPa351z2fJN49
WRbnPVIl4j2OLN89slnYPcKH3T2cWt095m7ePW5x2j2K5dI9qcLkPbRv2z24G9g9GcbePWVH
1z2Jttk9yVXYPXlK4D13Y949H4fVPcWF2z2w/tU9EkjbPffFzj0haNo92ebUPREL2z1HytE9
SoLUPf9T1j0BTM09JXjQPVAAzj1QNsU9YyLOPU6o0z0WUM09tFHNPQT9zT1aZNQ9dCHWPQDQ
0T2igNQ9pivUPVFIzz09q889weXNPS9MyT1Sz9Q9Fd3MPSAT0z1qCtE9UDDQPbaQzD0JJ8s9
5wPHPZ1zyz39Is09KmfNPemz0z11CtA9FLTVPfZPxj2pKtc9yxfFPdsc0j0SBM49nfbLPfAt
yz3SXMo947bLPYM3wz1XFco9+ZTKPYD9yj1rEsY99/PQPVk40D0Q88U9FNjPPXKyxz1h2so9
hSfGPReG0T18cLo9XTfJPQ0dyj2ep8I9U+fGPXd20D0x2sI90dzGPdAAwj1YX9M9zaPQPYeC
0T1178Q9LuDFPZ1Bxz01Xsg9Yt3NPen2yz3jucI9p7XOPcuOzT1dz8o9W43KPRgt1D26Jr89
Lu7IPe9iwj23Zsc9OZXGPfwdxD0Mts49jyfNPVRByT3N+sQ9pInIPbIOwz2lI8Y9NSrHPVkD
wj293sc9vu3FPSCJyD37uL89/8PAPUFmxT2t0MU9G0XLPSsowD2/RMw929u+PfEwyD0fzMw9
htLOPRgZzD1Rxb49ySC/PbTCzD3CY8c9Loi9PRuixD2jmcg9gLzEPXnN0D1N+8M9FS++PUpm
wT3ZWcE9fsPEPdfsvj3ceMk9zT+/Pd2FyD2Ymsg9QI7DPdUJvz3rVcY98yvFPTbwwj3SYb89
I6rDPQkAvD1nhLw9kSTDPf0Pvz3FVMM9q4DLPQ7zyT32jsI9KqXCPUNUyT376MU9uS+7PXPZ
wD1IfsU9trjFPWDJuD13krk9+oHCPeLJwT05TMc9vXC7PUUNuT3Jabg9m/DCPUd/vz2w6sU9
GyvQPfN+tT2Axcc9BcfAPSJzvT0p18U99EbHPRW2vj1nuL89nfjCPdqZvD2BysI9l5jCPRM5
xz1re8U9XVzIPXZqtz3heME93Ee6PXBrwD0xBcM9Jbu8PRddyD3gD8I9cwO0PZketT2ERMI9
xhTJPWPGtz0ZFcc9onHAPRSotz1q0bo9OAe+PQ5twj3ovL49Dpe+PdKpvz3rJbw9wffBPd+G
vz2rFbc9e7W3PYCcvT17LLw9t9u9PUqGuz1ysMY9p126PTDztz3UIrc9VzfBPaHKsz2Mq7g9
CIm7PWIItj3Ehr09gObHPfN8vD0I57s9VNvEPRvAuT2drLs9Ng7IPfF4sD1L88g9/92+Pars
tT0EqL09Xx+2PZwuuz1+7bg9PZm9PUjytD3tbbg9Jyi2PaFItj1azbw9B/O4PavutD2PHrI9
hbq2PQ+PsD1fcb09RzW6PWOKwj3Fqrk9VZG4PT6Cvj0Jzbo9Dr6yPaddtz0b4ro9YYS4PUf9
vT2l9Lo9e+3APQzOuT1F+Lo94BLDPYUrtD2vB8E9nse2PWhHuz176LY9R028PaHwtj13cbs9
ZF6zPQoKtD0FRbo99HC6PYC2sz2LOrM9JBO4PShmtz2XXrM928q1PWvcvT2btLw9xpG3Pedr
vz1sO7U9wCa0PXQ7rj1v/7o9yI63PSo9tT22obQ99hG8Paamrj0+FLg9OCG0PWp1wj0Zeq49
GfC4PRb1uz0Jsb49QvS3PYpmsj0lGbw9UkK0PWBVuj3uXbo9ejC6PQm5uD0LfrQ97r2vPVRJ
sj2Bpbw9sBOyPbmjtT1sS789u864PbhhuT2AdbY9eaW/PX6utj1q3rk9B/y9Pf4/tT0CO609
Z2K9Pa6mrT0OXLI9Q2W1PSjWvT03rLA9UJK0PavItT0psro92/akPWjssD2W4bY9yJOwPT01
sT1v77U9+WC8PdU1tz2toLg9T2W3PYJEsT1Jfao94nC4PXeKrj07Wq499l62PfYUsT1rJ7k9
vHawPRFxtD0SvLA91F+7PRpvsz12Z7A97DCvPTiltT31u7I9j2u1PfQitz3iUKw9PJ+1PcwO
sT2FDLU9VA64PXAsuD1wWrc9daOyPUqcuj3o8bc9vEK2PcT3rj0wO7U9vDysPdCPtD0JTbI9
m1+3PVohrj0eR7E9UoC0PQVbsT0CNqk9KCi6PSxjsj0VJq49nimwPeL2rz1t6rE9D4quPfxm
rT3Qfrk9ZViwPeM3tT3wsag9mdSyPf1rrT2M7Ks9LM2wPdYMuj2dD7I9jMeuPRcGtT1oAbo9
StC5PQnZsz0u1bM9x/eyPUiGsD0yi7c9hBWvPR5zrT38ras9Xe+vPbTAsT0OSq49Anu1Pdzn
qT2+nrE96BKvPQEmqj3WKbA9CHqxPTZOsD3WfrI9Hd6wPYiksj2KY6096mOvPX5/sj3r2rY9
ZuSxPTqgqj3m/rM9UJatPZZOsj1WhKw9WTSqPfQTtz0fb7A9snWwPfewrT21FK894f6oPTC/
tj3ly609kwy1Paa3sj1qDq09uE+3PXkBtT352LA966C0Pf/dtz26XLY95yGuPfnMqz0uprg9
jYGwPYA1rj1rQLM9BnK0PQ1Qqz3mR7I9jmy1Pd7QrT3r1K89M7etPeMEtj3t+rE91miwPaXB
pT10Aqw9IEGtPZ1PsT3aXLA9FCGxPf43rD0Rp609mt6yPc3Vqj0jzq09lBypPcqhsT1E+q49
gdmxPWk5rz2nP6M9OfCoPe1PtD2Np64915isPaARtT3CXak9ZkK0PfSSrT28Sq49VSK0Peon
rz0uNa894Ee1Pcccpj2TlKk9TRCuPfRXsz3XQ6s9af6tPS/AsT3Lbqw96MCyPX+WsD0uBbY9
66+mPamNtT0Tmqk9LeewPab2rj3BbKc9MfSxPbmJpj1b2as9+/KsPZI6rD0tPag9ysusPUCR
sz0R9ao9/GqyPa3UrT2UK6c95QWkPf2Wpz33Xag9aQmzPeMYoT0KQK89jwWsPZiAqz2ElLA9
Yi2xPcE9rz2MU6w9WtupPdfpqD3Vyaw9</AssayYData></Step><Step><CommonData><SampleLocation>10</SampleLocation><SampleID></SampleID><SampleGroup></SampleGroup><SampleInfo></SampleInfo><SampleRow>E</SampleRow><SamplePlate>1</SamplePlate><WellType>KSAMPLE</WellType><Concentration>-1</Concentration><ConcentrationUnits>µg/ml</ConcentrationUnits><MolarConcentration>-1</MolarConcentration><MolarConcUnits>nM</MolarConcUnits><MolecularWeight>-1</MolecularWeight><Temperature>30</Temperature><StartTime>1067818</StartTime><AssayTime>1400</AssayTime></CommonData><FlowRate>1000</FlowRate><StepType>ASSOC</StepType><StepName>Association</StepName><StepStatus>OK</StepStatus><ActualTime>1194</ActualTime><CycleTime>0.2</CycleTime><AssayXData Points="5970">EcB7RN7Me0S72XtEiOZ7RETze0QRAHxE7gx8RLsZfESIJnxEVTN8RBFAfETuTHxEu1l8RIhm
fERVc3xEIYB8RN6MfESrmXxEiKZ8RFWzfEQRwHxE7sx8RKvZfESI5nxERPN8RBEAfUTuDH1E
qxl9RIgmfUREM31EIUB9RN5MfUSrWX1EiGZ9RERzfUQRgH1E7ox9RKuZfUSIpn1ERLN9RCHA
fUTezH1Eu9l9RIjmfURE831EIQB+RN4MfkSrGX5EdyZ+REQzfkQRQH5E7kx+RKtZfkSIZn5E
VXN+RBGAfkTujH5Eq5l+RHemfkREs35EIcB+RO7MfkSr2X5Ed+Z+RETzfkQRAH9E3gx/RKsZ
f0R3Jn9EVTN/RBFAf0TuTH9Eq1l/RHdmf0REc39EEYB/RN6Mf0S7mX9Ed6Z/RFWzf0QRwH9E
3sx/RKvZf0SI5n9ERPN/RBEAgERvBoBE3QyAREQTgESiGYBEESCARHcmgETdLIBEPDOARKo5
gEQRQIBEd0aARN1MgEREU4BEolmARAhggERvZoBE3WyARDxzgESqeYBECICARHeGgETdjIBE
RJOARKqZgEQIoIBEd6aARNWsgEREs4BEormARBHAgERvxoBE3cyARDzTgESq2YBEEeCARHfm
gETd7IBERPOARKr5gEQIAIFEdwaBRNUMgUQ8E4FEohmBRBEggURvJoFE3SyBRDwzgUSiOYFE
EUCBRHdGgUTdTIFEPFOBRKJZgUQRYIFEb2aBRN1sgUREc4FEqnmBRBGAgURvhoFE1YyBRDyT
gUSimYFEEaCBRG+mgUTVrIFERLOBRKq5gUQRwIFEd8aBRNXMgURE04FEotmBRBHggURv5oFE
3uyBRDzzgUSq+YFEEQCCRHcGgkTeDIJERBOCRKIZgkQIIIJEfyaCRNUsgkQ8M4JEojmCRBFA
gkRvRoJE3kyCRERTgkSqWYJECGCCRHdmgkTVbIJEPHOCRKJ5gkQIgIJEd4aCRN6MgkREk4JE
qpmCRAiggkRvpoJE3qyCRDyzgkSiuYJEEcCCRG/GgkTVzIJEPNOCRLLZgkQR4IJEd+aCRNXs
gkRE84JEovmCRAgAg0RvBoNE1QyDREQTg0SqGYNECCCDRG8mg0TVLINERDODRKo5g0QIQINE
b0aDRNVMg0REU4NEolmDRAhgg0RvZoNE3myDRDxzg0SieYNECICDRG+Gg0TVjINERJODRKKZ
g0QRoINEb6aDRNWsg0REs4NEqrmDRBHAg0RvxoNE3syDRDzTg0Sq2YNECOCDRHfmg0TV7INE
PPODRKr5g0QRAIREdwaERN4MhEREE4REohmERAgghERvJoRE3iyERDwzhESiOYREEUCERG9G
hETeTIRERFOERKJZhEQIYIREb2aERNVshEQ8c4REonmERBGAhERvhoRE3oyERDyThESimYRE
CKCERG+mhETVrIRERLOERKK5hEQRwIREb8aERN7MhEQ804REqtmERBHghER35oRE3uyERETz
hESi+YREEQCFRG8GhUTeDIVEPBOFRKoZhUQRIIVEdyaFRN4shUQ8M4VEojmFRBFAhURvRoVE
3kyFRERThUSiWYVECGCFRHdmhUTVbIVERHOFRKp5hUQRgIVEb4aFRN6MhUREk4VEopmFRAig
hURvpoVE3qyFRDyzhUSquYVEEcCFRHfGhUTezIVEPNOFRKLZhUQR4IVEb+aFRN7shUQ884VE
qvmFRAgAhkRvBoZE3gyGRDwThkSiGYZEESCGRHcmhkTeLIZERDOGRKI5hkQRQIZEd0aGRN5M
hkQ8U4ZEolmGRAhghkR3ZoZE3myGRDxzhkSqeYZECICGRG+GhkTejIZERJOGRKKZhkQRoIZE
b6aGRNWshkREs4ZEqrmGRAjAhkRvxoZE1cyGRDzThkSq2YZEEeCGRG/mhkTe7IZERPOGRKL5
hkQIAIdEbwaHRN4Mh0Q8E4dEohmHRBEgh0RvJodE1SyHRDwzh0SqOYdEEUCHRHdGh0TVTIdE
RFOHRKpZh0QIYIdEb2aHRN5sh0Q8c4dEonmHRBGAh0R3hodE1YyHRESTh0SimYdEEaCHRG+m
h0TVrIdERLOHRKq5h0QRwIdEb8aHRN7Mh0RE04dEqtmHRAjgh0R35odE1eyHRDzzh0Sq+YdE
EQCIRG8GiETeDIhEPBOIRKoZiEQRIIhEbyaIRN4siEQ8M4hEqjmIRBFAiER3RohE1UyIRERT
iESqWYhEEWCIRHdmiETebIhEPHOIRKp5iEQIgIhEb4aIRN6MiEREk4hEqpmIRBGgiERvpohE
1ayIRDyziESiuYhECMCIRG/GiETezIhEPNOIRKLZiEQR4IhEd+aIRNXsiERE84hEovmIRBEA
iURvBolE3gyJRDwTiUSqGYlEESCJRG8miUTeLIlEPDOJRKI5iUQIQIlEd0aJRN5MiUREU4lE
olmJRAhgiURvZolE3myJRDxziUSieYlECICJRHeGiUTejIlEPJOJRKqZiUQIoIlEd6aJRN6s
iUREs4lEormJRBHAiUR3xolE3syJRDzTiUSi2YlEGeCJRG/miUTe7IlEPPOJRKr5iUQRAIpE
dwaKRN4MikQ8E4pEqhmKRBEgikRvJopE1SyKRDwzikSiOYpEEUCKRG9GikTVTIpEPFOKRKpZ
ikQIYIpEd2aKRNVsikREc4pEonmKRBGAikRvhopE3oyKRDyTikSimYpEEaCKRG+mikTerIpE
RLOKRKq5ikQIwIpEb8aKRNXMikRE04pEotmKRBHgikRv5opE3uyKRETzikSq+YpECACLRHcG
i0TeDItEPBOLRKoZi0QRIItEbyaLRNUsi0REM4tEojmLRBFAi0RvRotE1UyLRDxTi0SqWYtE
CGCLRHdmi0TebItETHOLRKp5i0QRgItEb4aLRN6Mi0Q8k4tEopmLRAigi0R3potE3qyLRESz
i0SiuYtECMCLRHfGi0TVzItERNOLRKrZi0QI4ItEd+aLRNXsi0RE84tEqvmLRAgAjER3BoxE
1QyMRDwTjESqGYxEESCMRHcmjETVLIxEPDOMRKo5jEQRQIxEb0aMRNVMjEREU4xEolmMRBFg
jER3ZoxE3myMRDxzjESieYxEEYCMRHeGjETVjIxEPJOMRKqZjEQIoIxEd6aMRN6sjEREs4xE
ormMRBHAjERvxoxE3syMRETTjESi2YxECOCMRG/mjETV7IxEPPOMRKr5jEQRAI1EbwaNRNUM
jUQ8E41EohmNRAggjURvJo1E3iyNRDwzjUSqOY1EEUCNRHdGjUTVTI1EPFONRKpZjUQRYI1E
d2aNRNVsjUREc41EonmNRBGAjURvho1E1YyNRDyTjUSqmY1EEaCNRG+mjUTVrI1ERLONRKK5
jUQIwI1Eb8aNRNXMjURE041EotmNRBHgjURv5o1E3uyNRDzzjUSi+Y1ECACORHcGjkTVDI5E
RBOORKIZjkQRII5EbyaORNUsjkREM45EqjmORBFAjkRvRo5E3kyORDxTjkSqWY5ECGCORHdm
jkTmbI5EPHOORKp5jkQIgI5Ed4aORNWMjkQ8k45EopmORBGgjkRvpo5E1ayORDyzjkSquY5E
EcCORHfGjkTVzI5ERNOORKrZjkQI4I5Eb+aORNXsjkQ8845EqvmORAgAj0RvBo9E1QyPRDwT
j0SiGY9EESCPRG8mj0TeLI9EPDOPRKo5j0QIQI9Eb0aPRNVMj0REU49EqlmPRBFgj0RvZo9E
3myPRDxzj0SqeY9ECICPRG+Gj0TejI9ERJOPRKqZj0QRoI9Eb6aPRNWsj0REs49EqrmPRAjA
j0Rvxo9E3syPRETTj0Si2Y9ECOCPRG/mj0Te7I9EPPOPRKL5j0QIAJBEbwaQRNUMkEQ8E5BE
ohmQRBEgkER3JpBE3iyQREQzkESiOZBECECQRHdGkETVTJBERFOQRKpZkEQRYJBEb2aQRN5s
kEREc5BEonmQRBGAkERvhpBE5oyQRDyTkESimZBECKCQRG+mkETVrJBEPLOQRKK5kEQRwJBE
b8aQRNXMkERE05BEotmQRBHgkERv5pBE3uyQRDzzkESi+ZBEEQCRRG8GkUTVDJFEPBORRKoZ
kUQRIJFEdyaRRN4skUQ8M5FEojmRRBFAkURvRpFE3kyRRDxTkUSiWZFECGCRRHdmkUTebJFE
PHORRKJ5kUQRgJFEb4aRRNWMkUQ8k5FEqpmRRBGgkURvppFE1ayRRDyzkUSquZFECMCRRG/G
kUTezJFERNORRKLZkUQR4JFEb+aRRNXskURE85FEovmRRAgAkkR3BpJE3gySRDwTkkSiGZJE
CCCSRHcmkkTeLJJERDOSRKI5kkQIQJJEb0aSRNVMkkREU5JEolmSRBFgkkRvZpJE3mySRDxz
kkSqeZJECICSRHeGkkTVjJJEPJOSRKqZkkQIoJJEb6aSRNWskkQ8s5JEormSRBHAkkRvxpJE
1cySRDzTkkSq2ZJECOCSRHfmkkTV7JJERPOSRKr5kkQIAJNEbwaTRN4Mk0Q8E5NEqhmTRBEg
k0RvJpNE3iyTRDwzk0SqOZNEEUCTRHdGk0TeTJNEPFOTRLJZk0QRYJNEd2aTRNVsk0Q8c5NE
onmTRBGAk0R3hpNE1YyTRDyTk0SqmZNECKCTRHemk0TVrJNEPLOTRKq5k0QRwJNEb8aTRN7M
k0RE05NEotmTRAjgk0Rv5pNE3uyTRETzk0Si+ZNECACURHcGlETeDJREPBOURKIZlEQRIJRE
dyaURN4slEQ8M5REqjmURAhAlERvRpRE3kyURDxTlESiWZRECGCURHdmlETVbJRERHOURKJ5
lEQRgJREd4aURN6MlEQ8k5REqpmURBGglERvppRE3qyURDyzlESquZRECMCURG/GlETezJRE
PNOURKLZlEQR4JREd+aURN7slEQ885REovmURAgAlUR3BpVE3gyVRDwTlUSqGZVEESCVRG8m
lUTVLJVERDOVRKI5lUQIQJVEb0aVRNVMlUQ8U5VEqlmVRBFglUR3ZpVE1WyVRDxzlUSieZVE
EYCVRG+GlUTejJVERJOVRKKZlUQIoJVEb6aVRN6slUREs5VEormVRBHAlURvxpVE1cyVRETT
lUSi2ZVECOCVRG/mlUTV7JVEPPOVRKr5lUQRAJZEdwaWRN4MlkQ8E5ZEohmWRAgglkR3JpZE
1SyWRDwzlkSiOZZEEUCWRG9GlkTVTJZERFOWRKJZlkQIYJZEb2aWRNVslkQ8c5ZEonmWRBGA
lkR3hpZE3oyWRDyTlkSimZZEEaCWRHemlkTVrJZEPLOWRKK5lkQRwJZEb8aWRN7MlkRE05ZE
qtmWRBHglkR35pZE1eyWRDzzlkSi+ZZECACXRG8Gl0TeDJdEPBOXRKoZl0QIIJdEdyaXRN4s
l0REM5dEqjmXRBFAl0R3RpdE1UyXRDxTl0SiWZdEEWCXRHdml0TVbJdEPHOXRKJ5l0QRgJdE
d4aXRNWMl0REk5dEqpmXRAigl0R3ppdE3qyXRESzl0SiuZdECMCXRG/Gl0TezJdERNOXRKrZ
l0QI4JdEb+aXRNXsl0Q885dEqvmXRBEAmERvBphE3gyYRDwTmESiGZhEESCYRHcmmETeLJhE
PDOYRKo5mEQIQJhEd0aYRNVMmEREU5hEolmYRAhgmERvZphE3myYRDxzmESqeZhECICYRHeG
mETVjJhEPJOYRKKZmEQRoJhEd6aYRNWsmEQ8s5hEqrmYRAjAmERvxphE3syYRDzTmESi2ZhE
COCYRG/mmETV7JhERPOYRKr5mEQIAJlEdwaZRN4MmUQ8E5lEohmZRBEgmURvJplE3iyZREQz
mUSqOZlECECZRHdGmUTVTJlERFOZRKJZmUQIYJlEd2aZRNVsmUREc5lEonmZRAiAmUR3hplE
1YyZRDyTmUSqmZlECKCZRHemmUTerJlERLOZRKq5mUQIwJlEb8aZRNXMmURE05lEotmZRAjg
mUR35plE1eyZRDzzmUSi+ZlECACaRG8GmkTVDJpEPBOaRKoZmkQIIJpEbyaaRNUsmkRMM5pE
ojmaRBFAmkR3RppE3kyaRDxTmkSiWZpEEWCaRHdmmkTebJpERHOaRKp5mkQIgJpEb4aaRN6M
mkREk5pEopmaRAigmkRvpppE1ayaRDyzmkSiuZpECMCaRHfGmkTVzJpEPNOaRKrZmkQR4JpE
d+aaRNXsmkQ885pEovmaRBEAm0R3BptE3gybRDwTm0SqGZtEESCbRHcmm0TeLJtEPDObRKo5
m0QRQJtEd0abRNVMm0REU5tEqlmbRBFgm0RvZptE3mybRERzm0SqeZtEEYCbRHeGm0TVjJtE
PJObRKqZm0QRoJtEd6abRNWsm0Q8s5tEqrmbRBHAm0RvxptE3sybRETTm0Si2ZtECOCbRG/m
m0Te7JtEPPObRKr5m0QIAJxEbwacRNUMnEREE5xEqhmcRBEgnER3JpxE3iycREQznESiOZxE
EUCcRHdGnETeTJxEPFOcRKJZnEQIYJxEd2acRNVsnEQ8c5xEonmcRBGAnERvhpxE3oycREST
nESimZxEEaCcRHemnETerJxEPLOcRKq5nEQIwJxEd8acRN7MnEQ805xEotmcRAjgnER35pxE
3uycRDzznESq+ZxECACdRHcGnUTVDJ1EPBOdRKoZnUQRIJ1EbyadRN4snUREM51EojmdRBFA
nURvRp1E3kydRERTnUSiWZ1EEWCdRHdmnUTebJ1ERHOdRKp5nUQRgJ1Eb4adRNWMnUREk51E
qpmdRBGgnUR3pp1E3qydRDyznUSquZ1ECMCdRG/GnUTezJ1EPNOdRKLZnUQI4J1Ed+adRN7s
nURE851EovmdRAgAnkR3Bp5E3gyeRDwTnkSiGZ5EESCeRG8mnkTeLJ5ERDOeRKI5nkQRQJ5E
b0aeRNVMnkQ8U55EolmeRBFgnkRvZp5E3myeRERznkSqeZ5ECICeRHeGnkTejJ5ERJOeRKKZ
nkQRoJ5Eb6aeRN6snkREs55EormeRAjAnkRvxp5E1cyeRDzTnkSq2Z5EEeCeRHfmnkTV7J5E
RPOeRKr5nkQIAJ9EbwafRN4Mn0Q8E59EohmfRBEgn0R3Jp9E1SyfREQzn0SqOZ9ECECfRHdG
n0TVTJ9EPFOfRKJZn0QRYJ9Ed2afRN5sn0Q8c59EonmfRBmAn0R3hp9E1YyfRDyTn0SqmZ9E
EaCfRG+mn0TVrJ9ERLOfRKq5n0QRwJ9Eb8afRN7Mn0RE059EotmfRBHgn0R35p9E1eyfRDzz
n0Sq+Z9EEQCgRG8GoETVDKBERBOgRKIZoEQIIKBEbyagRNUsoEREM6BEqjmgRAhAoERvRqBE
1UygRERToESiWaBECGCgRG9moETebKBEPHOgRKJ5oEQRgKBEd4agRN6MoEQ8k6BEopmgRAig
oER3pqBE1aygRESzoESquaBECMCgRHfGoETezKBEPNOgRKrZoEQZ4KBEb+agRN7soERE86BE
ovmgRBEAoURvBqFE1QyhRDwToUSiGaFEESChRG8moUTVLKFEPDOhRKI5oUQRQKFEd0ahRN5M
oUREU6FEqlmhRBFgoUR3ZqFE3myhRERzoUSieaFECIChRHeGoUTVjKFEPJOhRKqZoUQRoKFE
b6ahRNWsoUREs6FEqrmhRAjAoUR3xqFE1cyhRETToUSq2aFECOChRG/moUTe7KFERPOhRKr5
oUQRAKJEbwaiRN4MokREE6JEohmiRAggokRvJqJE3iyiRDwzokSiOaJECECiRG9GokTVTKJE
PFOiRKJZokQRYKJEd2aiRN5sokREc6JEqnmiRAiAokRvhqJE1YyiRDyTokSimaJEEaCiRHem
okTVrKJEPLOiRKK5okQIwKJEd8aiRNXMokQ806JEotmiRBHgokR35qJE3uyiRETzokSq+aJE
CACjRHcGo0TVDKNEPBOjRKIZo0QRIKNEbyajRN4so0REM6NEqjmjRAhAo0RvRqNE1UyjRDxT
o0SqWaNECGCjRHdmo0TVbKNERHOjRKJ5o0QRgKNEb4ajRNWMo0REk6NEopmjRBGgo0R3pqNE
3qyjRESzo0SquaNEEcCjRHfGo0TVzKNEPNOjRKrZo0QI4KNEb+ajRN7so0Q886NEovmjRBEA
pER3BqRE1QykRDwTpESiGaREESCkRG8mpETeLKREPDOkRKo5pEQIQKREb0akRN5MpEQ8U6RE
qlmkRAhgpER3ZqRE3mykRDxzpESqeaREEYCkRG+GpETVjKREPJOkRKKZpEQRoKREd6akRN6s
pEREs6REqrmkRBHApERvxqRE3sykRETTpESq2aREEeCkRG/mpETe7KREPPOkRKr5pEQRAKVE
bwalRNUMpUQ8E6VEohmlRBEgpUR3JqVE1SylREQzpUSiOaVEEUClRG9GpUTVTKVEPFOlRKpZ
pUQIYKVEd2alROZspUQ8c6VEqnmlRAiApUR3hqVE3oylRDyTpUSqmaVEEaClRHempUTerKVE
PLOlRKq5pUQRwKVEb8alRN7MpURE06VEqtmlRBHgpURv5qVE1eylRETzpUSi+aVEEQCmRG8G
pkTVDKZEPBOmRKIZpkQRIKZEdyamRNUspkQ8M6ZEqjmmRAhApkRvRqZE1UymRERTpkSqWaZE
EWCmRG9mpkTebKZEPHOmRKp5pkQRgKZEd4amRNWMpkQ8k6ZEopmmRBGgpkR3pqZE3qymRESz
pkSiuaZECMCmRG/GpkTezKZEPNOmRKrZpkQI4KZEd+amRNXspkRE86ZEovmmRAgAp0R3BqdE
3gynREQTp0SqGadECCCnRHcmp0TeLKdEPDOnRKI5p0QIQKdEd0anRNVMp0Q8U6dEolmnRAhg
p0R3ZqdE3mynRERzp0SieadECICnRHeGp0TVjKdERJOnRKqZp0QRoKdEd6anRNWsp0Q8s6dE
qrmnRBHAp0RvxqdE3synRETTp0Si2adEEeCnRG/mp0TV7KdEPPOnRKL5p0QRAKhEdwaoRNUM
qEREE6hEqhmoRAggqERvJqhE1SyoRDwzqESqOahECECoRG9GqETeTKhERFOoRKpZqEQRYKhE
b2aoRNVsqEREc6hEqnmoRBGAqERvhqhE3oyoRESTqESimahECKCoRG+mqETerKhEPLOoRKq5
qEQIwKhEd8aoRN7MqERE06hEqtmoRBHgqERv5qhE3uyoRDzzqESi+ahECACpRG8GqUTVDKlE
RBOpRKoZqUQRIKlEdyapRNUsqUQ8M6lEojmpRBFAqUR3RqlE3kypRDxTqUSiWalEEWCpRG9m
qUTebKlEPHOpRKJ5qUQIgKlEb4apRN6MqUREk6lEopmpRBGgqUR3pqlE1aypRDyzqUSqualE
EcCpRHfGqUTVzKlEPNOpRKrZqUQR4KlEb+apRNXsqURM86lEqvmpRAgAqkR3BqpE3gyqREQT
qkSiGapEESCqRHcmqkTVLKpERDOqRKo5qkQRQKpEd0aqRN5MqkREU6pEqlmqRAhgqkR3ZqpE
3myqRDxzqkSqeapECICqRHeGqkTejKpEPJOqRKqZqkQIoKpEd6aqRN6sqkQ8s6pEormqRAjA
qkRvxqpE3syqRETTqkSq2apEEeCqRHfmqkTV7KpEPPOqRKL5qkQIAKtEbwarRN4Mq0Q8E6tE
qhmrRAggq0R3JqtE1SyrREQzq0SqOatEEUCrRHdGq0TVTKtERFOrRKJZq0QRYKtEb2arRNVs
q0Q8c6tEonmrRBGAq0R3hqtE3oyrRDyTq0SqmatECKCrRHemq0TVrKtERLOrRKq5q0QRwKtE
b8arRN7Mq0Q806tEqtmrRAjgq0R35qtE1eyrRDzzq0Si+atEEQCsRHcGrETeDKxERBOsRLIZ
rEQRIKxEdyasRNUsrEREM6xEojmsRBFArER3RqxE1UysRERTrESiWaxECGCsRHdmrETVbKxE
RHOsRKJ5rEQRgKxEb4asRN6MrEREk6xEqpmsRBGgrER3pqxE1aysRDyzrESiuaxECMCsRHfG
rETezKxERNOsRKrZrEQI4KxEb+asRNXsrEQ886xEovmsRBEArUR3Bq1E1QytRDwTrUSiGa1E
ESCtRG8mrUTVLK1ERDOtRKI5rUQRQK1Ed0atRN5MrUQ8U61EqlmtRAhgrUR3Zq1E1WytRDxz
rUSiea1EEYCtRG+GrUTVjK1EPJOtRKqZrUQIoK1Eb6atRNWsrUQ8s61EormtRBHArUR3xq1E
3sytRDzTrUSq2a1EEeCtRHfmrUTV7K1ERPOtRKr5rUQRAK5EdwauRNUMrkREE65EohmuRBEg
rkRvJq5E1SyuRDwzrkSiOa5ECECuRG9GrkTeTK5EPFOuRLJZrkQRYK5Ed2auRNVsrkQ8c65E
qnmuRBGArkR3hq5E3oyuRESTrkSqma5EEaCuRHemrkTerK5EPLOuRKq5rkQIwK5Ed8auRN7M
rkRE065EotmuRAjgrkRv5q5E3uyuRDzzrkSi+a5ECACvRHcGr0TmDK9ERBOvRKoZr0QRIK9E
dyavRN4sr0Q8M69EojmvRBFAr0RvRq9E1UyvRDxTr0SqWa9ECGCvRG9mr0TebK9EPHOvRKp5
r0QIgK9Ed4avRNWMr0REk69EqpmvRBGgr0Rvpq9E1ayvRESzr0Squa9EEcCvRG/Gr0TVzK9E
RNOvRKrZr0QR4K9Ed+avRN7sr0RE869EqvmvRAgAsER3BrBE3gywREQTsESqGbBEESCwRHcm
sETVLLBERDOwRKI5sEQIQLBEb0awRNVMsEREU7BEolmwRAhgsERvZrBE3mywRERzsESiebBE
CICwRHeGsETVjLBEPJOwRKKZsEQRoLBEb6awRNWssEQ8s7BEqrmwRAjAsERvxrBE1cywRDzT
sESq2bBECOCwRHfmsETe7LBEPPOwRKr5sEQRALFEdwaxRN4MsUQ8E7FEqhmxRBEgsURvJrFE
3iyxRDwzsUSiObFEEUCxRHdGsUTVTLFERFOxRKJZsUQRYLFEb2axRNVssUREc7FEonmxRBGA
sUR3hrFE3oyxRDyTsUSqmbFEEaCxRG+msUTVrLFERLOxRKq5sUQRwLFEb8axRNXMsURE07FE
otmxRAjgsUR35rFE3uyxRDzzsUSq+bFEEQCyRG8GskTVDLJERBOyRKoZskQRILJEbyayRN4s
skQ8M7JEojmyRAhAskR3RrJE3kyyRDxTskSiWbJECGCyRG9mskTVbLJEPHOyRKJ5skQIgLJE
d4ayRN6MskQ8k7JEopmyRAigskR3prJE3qyyRDyzskSqubJEEcCyRHfGskTVzLJEPNOyRKrZ
skQI4LJEb+ayRN7sskQ887JEqvmyRBEAs0RvBrNE1QyzRDwTs0SyGbNECCCzRHcms0TeLLNE
RDOzRLI5s0QIQLNEb0azRN5Ms0REU7NEqlmzRAhgs0R3ZrNE1WyzRERzs0SqebNEEYCzRG+G
s0TejLNERJOzRKqZs0QRoLNEb6azRN6ss0REs7NEormzRAjAs0R3xrNE3syzRDzTs0Sq2bNE
EeCzRG/ms0Tm7LNETPOzRKr5s0QIALREdwa0RN4MtEREE7REqhm0RBEgtERvJrRE3iy0REQz
tESiObREEUC0RG9GtETVTLREPFO0RKJZtEQRYLREb2a0RN5stEREc7REonm0RAiAtER3hrRE
1Yy0RESTtESimbRECKC0RG+mtETerLREPLO0RKq5tEQIwLREd8a0RNXMtEQ807REqtm0RAjg
tERv5rRE1ey0RDzztESi+bREEQC1RG8GtUTeDLVEPBO1RKoZtUQRILVEdya1RNUstUREM7VE
ojm1RAhAtUR3RrVE3ky1RDxTtUSiWbVEEWC1RHdmtUTVbLVEPHO1RKp5tUQRgLVEd4a1RNWM
tUQ8k7VEopm1RBGgtURvprVE3qy1RDyztUSiubVECMC1RG/GtUTezLVERNO1RKLZtUQI4LVE
b+a1RN7stURE87VEovm1RBEAtkRvBrZE3gy2RDwTtkSiGbZECCC2RG8mtkTeLLZERDO2RKI5
tkQRQLZEb0a2RN5MtkQ8U7ZEolm2RBFgtkRvZrZE1Wy2RDxztkSqebZEEYC2RHeGtkTVjLZE
RJO2RKqZtkQRoLZEb6a2RNWstkREs7ZEqrm2RBHAtkR3xrZE1cy2RDzTtkSq2bZEEeC2RHfm
tkTV7LZEPPO2RKr5tkQRALdEbwa3RN4Mt0Q8E7dEohm3RAggt0RvJrdE1Sy3REQzt0SqObdE
CEC3RG9Gt0TeTLdEPFO3RKJZt0QIYLdEd2a3RN5st0Q8c7dEonm3RBGAt0RvhrdE3oy3REST
t0SimbdECKC3RG+mt0TVrLdEPLO3RKq5t0QRwLdEb8a3RN7Mt0RE07dEotm3RAjgt0Rv5rdE
1ey3RDzzt0Sq+bdEEQC4RG8GuETVDLhEPBO4RKoZuEQIILhEdya4RN4suEQ8M7hEqjm4RBFA
uER3RrhE3ky4RDxTuESqWbhEEWC4RG9muETVbLhERHO4RKJ5uEQRgLhEb4a4RNWMuEREk7hE
opm4RAiguER3prhE3qy4RESzuESqubhECMC4RHfGuETVzLhERNO4RKLZuEQR4LhEb+a4RN7s
uERE87hEqvm4RBEAuURvBrlE1Qy5REQTuUSqGblEESC5RH8muUTeLLlERDO5RKo5uUQRQLlE
b0a5RN5MuUQ8U7lEolm5RAhguURvZrlE1Wy5RERzuUSqeblEEYC5RG+GuUTVjLlERJO5RKqZ
uUQRoLlEb6a5RN6suUQ8s7lEsrm5RAjAuUR3xrlE1cy5RETTuUSi2blEEeC5RHfmuUTV7LlE
PPO5RKr5uUQIALpEbwa6RN4MukQ8E7pEqhm6RBEgukR3JrpE3iy6RDwzukSiObpECEC6RG9G
ukTeTLpEPFO6RKpZukQIYLpEb2a6RN5sukQ8c7pEqnm6RAiAukRvhrpE3oy6RDyTukSimbpE
EaC6RHemukTmrLpEPLO6RKK5ukQRwLpEb8a6RNXMukQ807pEotm6RBHgukRv5rpE1ey6RDzz
ukSi+bpEEQC7RG8Gu0TeDLtERBO7RKoZu0QIILtEdya7RNUsu0Q8M7tEojm7RBFAu0R3RrtE
1Uy7RDxTu0SqWbtECGC7RHdmu0TebLtERHO7RKp5u0QIgLtEd4a7RNWMu0REk7tEopm7RBGg
u0RvprtE3qy7RESzu0SqubtEEcC7RG/Gu0TezLtERNO7RKLZu0QI4LtEd+a7RN7su0RE87tE
ovm7RBEAvER3BrxE1Qy8RDwTvESiGbxEESC8RG8mvETeLLxEPDO8RKo5vEQRQLxEd0a8RNVM
vEREU7xEolm8RBFgvER3ZrxE3my8RDxzvESiebxEEYC8RHeGvETejLxERJO8RKqZvEQRoLxE
d6a8RNWsvEQ8s7xEorm8RBHAvERvxrxE3sy8RDzTvESq2bxEEeC8RHfmvETV7LxEPPO8RKr5
vEQIAL1Edwa9RNUMvUREE71Eohm9RBEgvUR3Jr1E1Sy9RDwzvUSiOb1ECEC9RHdGvUTVTL1E
RFO9RKpZvUQRYL1Ed2a9RNVsvUREc71Eqnm9RBGAvURvhr1E3oy9RDyTvUSimb1EEaC9RG+m
vUTVrL1EPLO9RKK5vUQRwL1Eb8a9RN7MvURE071Eqtm9RAjgvURv5r1E3uy9RDzzvUSq+b1E
EAC+RHcGvkTWDL5EPBO+RKIZvkQIIL5Edya+RN4svkREM75Eojm+RBBAvkR3Rr5E1ky+RDxT
vkSiWb5EEGC+RHdmvkTWbL5ERHO+RKp5vkQQgL5Ed4a+RN6MvkREk75Eopm+RBCgvkRvpr5E
1qy+RDyzvkSiub5ECMC+RHfGvkTWzL5EPNO+RKLZvkQQ4L5Eb+a+RNbsvkQ8875Eovm+RBAA
v0RvBr9E3gy/RDwTv0SqGb9ECCC/RHcmv0TeLL9EPDO/RKI5v0QQQL9Eb0a/RNZMv0Q8U79E
olm/RBBgv0RvZr9E3my/RERzv0Sqeb9ECIC/RG+Gv0TWjL9EPJO/RKqZv0QIoL9Ed6a/RN6s
v0REs79Eorm/RAjAv0Rvxr9E3sy/RDzTv0Sq2b9EEOC/RHfmv0TW7L9ERPO/RKL5v0QIAMBE
dwbARNYMwEQ8E8BEohnARBAgwER3JsBE1izARDwzwESqOcBEEEDARHdGwETeTMBERFPARKJZ
wEQIYMBEd2bARN5swEQ8c8BEonnARBCAwER3hsBE1ozARESTwESqmcBEEKDARHemwETWrMBE
RLPARKK5wEQQwMBEd8bARN7MwERE08BEqtnARBDgwER35sBE3uzARETzwESq+cBECADBRG8G
wUTWDMFEPBPBRKoZwUQIIMFEbybBRN4swUQ8M8FEqjnBRBBAwURvRsFE3kzBRERTwUSiWcFE
CGDBRG9mwUTebMFEPHPBRKJ5wUQIgMFEd4bBRN6MwUQ8k8FEqpnBRAigwUR3psFE3qzBRESz
wUSqucFEEMDBRHfGwUTezMFERNPBRKrZwUQQ4MFEd+bBRN7swUQ888FEsvnBRAgAwkR3BsJE
1gzCRDwTwkSqGcJEECDCRHcmwkTWLMJERDPCRKI5wkQQQMJEd0bCRN5MwkQ8U8JEolnCRBBg
wkRvZsJE1mzCRERzwkSqecJECIDCRG+GwkTejMJERJPCRKqZwkQIoMJEb6bCRN6swkREs8JE
ornCRBDAwkR3xsJE1szCRDzTwkSq2cJEEODCRHfmwkTW7MJEPPPCRKr5wkQQAMNEbwbDRN4M
w0REE8NEohnDRAggw0R3JsNE3izDREQzw0SiOcNEEEDDRHdGw0TWTMNEPFPDRKJZw0QZYMNE
b2bDRN5sw0Q8c8NEqnnDRBCAw0RvhsNE3ozDRESTw0SqmcNECKDDRG+mw0TerMNERLPDRKK5
w0QQwMNEb8bDRNbMw0RE08NEotnDRBDgw0Rv5sNE3uzDRETzw0Sq+cNEEADERG8GxETeDMRE
RBPERKoZxEQIIMREdybERNYsxEQ8M8REojnERAhAxER3RsRE3kzERDxTxESqWcRECGDERHdm
xETWbMREPHPERKJ5xEQQgMREb4bERNaMxEQ8k8REqpnERAigxER3psRE1qzERDyzxESqucRE
EMDERG/GxETWzMREPNPERKLZxEQI4MREb+bERN7sxEQ888REovnERBAAxURvBsVE1gzFRDwT
xUSqGcVEECDFRHcmxUTeLMVEPDPFRKI5xUQQQMVEd0bFRNZMxUREU8VEolnFRAhgxURvZsVE
3mzFRDxzxUSiecVEEIDFRG+GxUTWjMVERJPFRKKZxUQIoMVEb6bFRN6sxUREs8VEornFRAjA
xUR3xsVE3szFRDzTxUSq2cVECODFRHfmxUTW7MVEPPPFRKL5xUQIAMZEbwbGRN4MxkQ8E8ZE
ohnGRBAgxkR3JsZE1izGRDwzxkSiOcZEEEDGRHdGxkTWTMZERFPGRKJZxkQQYMZEb2bGRN5s
xkQ8c8ZEonnGRBCAxkRvhsZE1ozGRDyTxkSimcZECKDGRHemxkTWrMZERLPGRKK5xkQQwMZE
b8bGRN7MxkRE08ZEotnGRAjgxkRv5sZE1uzGRDzzxkSq+cZECADHRG8Gx0TeDMdERBPHRKIZ
x0QQIMdEbybHRNYsx0REM8dEojnHRAhAx0R3RsdE3kzHRERTx0SiWcdEEGDHRG9mx0TWbMdE
RHPHRKJ5x0QQgMdEb4bHRNaMx0Q8k8dEopnHRBCgx0R3psdE1qzHRESzx0SiucdEEMDHRHfG
x0TWzMdEPNPHRKLZx0QQ4MdEd+bHRN7sx0Q888dEovnHRBAAyERvBshE3gzIRDwTyESiGchE
ECDIRHcmyETeLMhEPDPIRKI5yEQQQMhEb0bIRN5MyEREU8hEqlnIRAhgyER3ZshE1mzIRDxz
yESqechEEIDIRG+GyETWjMhERJPIRKqZyEQQoMhEb6bIRNasyEREs8hEqrnIRAjAyER3xshE
3szIRDzTyESi2chEEODIRG/myETe7MhEPPPIRKL5yEQIAMlEdwbJRNYMyUREE8lEohnJRAgg
yUR3JslE1izJRDwzyUSiOclEEEDJRG9GyUTeTMlEPFPJRKpZyUQIYMlEd2bJRN5syUREc8lE
qnnJRAiAyUR3hslE1ozJRDyTyUSqmclEEKDJRHemyUTWrMlEPLPJRKK5yUQQwMlEd8bJRNbM
yUQ808lEotnJRAjgyUR35slE3uzJRDzzyUSq+clEEADKRHcGykTWDMpERBPKRKoZykQIIMpE
bybKRN4sykQ8M8pEqjnKRAhAykR3RspE1kzKRDxTykSiWcpEEGDKRHdmykTebMpERHPKRKJ5
ykQQgMpEb4bKRN6MykREk8pEopnKRAigykRvpspE1qzKRESzykSqucpEEMDKRHfGykTWzMpE
RNPKRKLZykQQ4MpEd+bKRN7sykRM88pEovnKRBAAy0R3BstE1gzLRDwTy0SiGctECCDLRG8m
y0TWLMtEPDPLRKI5y0QQQMtEb0bLRN5My0Q8U8tEqlnLRBBgy0R3ZstE3mzLRDxzy0SiectE
EIDLRG+Gy0TWjMtERJPLRKqZy0QQoMtEd6bLRN6sy0Q8s8tEornLRAjAy0R3xstE1szLRETT
y0Sq2ctEEODLRG/my0Te7MtERPPLRKL5y0QIAMxEdwbMRN4MzEQ8E8xEqhnMRAggzER3JsxE
3izMRDwzzESqOcxECEDMRG9GzETWTMxERFPMRKpZzEQIYMxEd2bMRN5szEREc8xEqnnMRBCA
zERvhsxE3ozMRDyTzESqmcxEEKDMRHemzETWrMxEPLPMRKK5zEQQwMxEb8bMRNbMzEQ808xE
otnMRBDgzER35sxE1uzMRDzzzESq+cxECADNRG8GzUTWDM1ERBPNRKIZzUQIIM1EdybNRNYs
zUQ8M81EqjnNRAhAzURvRs1E1kzNRDxTzUSqWc1ECGDNRG9mzUTWbM1EPHPNRKJ5zUQIgM1E
b4bNRN6MzUQ8k81EqpnNRBCgzURvps1E1qzNRESzzUSquc1EEMDNRHfGzUTmzM1ETNPNRKLZ
zUQI4M1Eb+bNRN7szURE881EovnNRAgAzkR3Bs5E3gzORDwTzkSqGc5ECCDORG8mzkTWLM5E
RDPORKI5zkQQQM5Eb0bORN5MzkREU85EolnORBBgzkR3Zs5E3mzORERzzkSiec5EEIDORHeG
zkTWjM5EPJPORKqZzkQQoM5Eb6bORNaszkQ8s85EqrnORBDAzkRvxs5E1szORETTzkSi2c5E
EODORHfmzkTW7M5EPPPORKL5zkQIAM9EbwbPRNYMz0REE89EqhnPRAggz0RvJs9E3izPRDwz
z0SiOc9ECEDPRG9Gz0TeTM9ERFPPRKJZz0QIYM9Eb2bPRNZsz0REc89EonnPRAiAz0R3hs9E
1ozPRDyTz0Simc9ECKDPRG+mz0TWrM9EPLPPRKq5z0QIwM9Eb8bPRNbMz0Q8089EqtnPRAjg
z0R35s9E1uzPRDzzz0Sq+c9EEADQRHcG0ETeDNBEPBPQRKoZ0EQIINBEbybQRNYs0EQ8M9BE
qjnQRBBA0ERvRtBE1kzQRERT0ESiWdBEEGDQRG9m0ETWbNBEPHPQRKp50EQIgNBEd4bQRNaM
0EQ8k9BEqpnQRBCg0ER3ptBE1qzQRESz0ESqudBECMDQRG/G0ETWzNBERNPQRKLZ0EQI4NBE
b+bQRN7s0EQ889BEovnQRAgA0URvBtFE3gzRRDwT0USqGdFEECDRRG8m0UTeLNFERDPRRKo5
0UQQQNFEd0bRRN5M0UREU9FEolnRRBBg0UR3ZtFE3mzRRERz0USqedFECIDRRG+G0UTWjNFE
RJPRRKqZ0UQIoNFEb6bRRN6s0UREs9FEqrnRRAjA0UR3xtFE3szRRETT0USq2dFEEODRRHfm
0UTe7NFEPPPRRKL50UQIANJEdwbSRNYM0kQ8E9JEqhnSRBAg0kR3JtJE1izSREQz0kSiOdJE
EEDSRHdG0kTeTNJERFPSRKpZ0kQIYNJEd2bSRNZs0kREc9JEonnSRAiA0kRvhtJE3ozSREST
0kSimdJECKDSRG+m0kTerNJEPLPSRKq50kQIwNJEd8bSRN7M0kQ809JEotnSRBDg0kR35tJE
3uzSRDzz0kSq+dJEEADTRG8G00TeDNNEPBPTRKoZ00QIINNEdybTRNYs00Q8M9NEojnTRAhA
00R3RtNE1kzTRDxT00SiWdNEEGDTRG9m00TWbNNEPHPTRKp500QIgNNEd4bTRNaM00REk9NE
opnTRBCg00R3ptNE1qzTRDyz00SqudNECMDTRG/G00TWzNNEPNPTRKrZ00QI4NNEd+bTRNbs
00Q889NEovnTRBAA1ERvBtRE1gzUREQT1ESqGdRECCDURG8m1ETeLNREPDPURKI51EQIQNRE
d0bURN5M1EQ8U9REolnURAhg1ERvZtRE1mzURDxz1ESqedRECIDURHeG1ETWjNREPJPURKqZ
1EQIoNREd6bURN6s1EREs9REornURBDA1ER3xtRE3szURDzT1ESq2dREEODURG/m1ETe7NRE
PPPURKr51EQQANVEbwbVRNYM1URME9VEohnVRBAg1URvJtVE1izVRDwz1USiOdVECEDVRHdG
1UTWTNVEPFPVRKpZ1UQQYNVEb2bVRN5s1UREc9VEonnVRBCA1URvhtVE3ozVREST1USqmdVE
EKDVRG+m1UTerNVERLPVRKq51UQIwNVEd8bVRN7M1UQ809VEotnVRAjg1URv5tVE3uzVRETz
1USq+dVEEADWRG8G1kTeDNZEPBPWRKoZ1kQIINZEdybWRNYs1kQ8M9ZEojnWRBBA1kR3RtZE
1kzWRDxT1kSqWdZEEGDWRG9m1kTWbNZERHPWRKJ51kQQgNZEd4bWRNaM1kREk9ZEqpnWRBCg
1kR3ptZE1qzWRESz1kSiudZEEMDWRJDG1kTWzNZEPNPWRKrZ1kQI4NZEd+bWRNbs1kRE89ZE
qvnWRBAA10RvBtdE3gzXRDwT10SqGddEECDXRG8m10TWLNdERDPXRKI510QQQNdEgEbXRN5M
10REU9dEolnXRBBg10R3ZtdE3mzXRDxz10SqeddECIDXRG+G10TejNdERJPXRKKZ10QQoNdE
b6bXRN6s10REs9dEornXRBDA10R3xtdE3szXRDzT10Si2ddEEODXRHfm10Te7NdEPPPXRKL5
10QQANhEdwbYRNYM2EQ8E9hEohnYRAgg2ER3JthE3izYRDwz2ESqOdhEEEDYRHdG2ETWTNhE
RFPYRKJZ2EQQYNhEb2bYRN5s2EREc9hEonnYRAiA2ERvhthE3ozYRDyT2ESqmdhEEKDYRHem
2ETWrNhEPLPYRKK52EQQwNhEb8bYRNbM2ERE09hEotnYRAjg2ERv5thE3uzYRDzz2ESi+dhE
EADZRHcG2UTWDNlEPBPZRKIZ2UQIINlEbybZRNYs2UQ8M9lEojnZRBBA2URvRtlE3kzZRDxT
2USiWdlECGDZRG9m2UTWbNlERHPZRKJ52UQQgNlEd4bZRN6M2UQ8k9lEopnZRAig2UR3ptlE
1qzZRDyz2USqudlEEMDZRG/G2UTWzNlERNPZRKLZ2UQI4NlEd+bZRNbs2UQ889lEqvnZRBAA
2kRvBtpE1gzaRDwT2kSiGdpECCDaRG8m2kTWLNpEPDPaRKI52kQQQNpEb0baRN5M2kQ8U9pE
olnaRAhg2kR3ZtpE3mzaRDxz2kSiedpECIDaRG+G2kTWjNpERJPaRKKZ2kQQoNpEd6baRN6s
2kREs9pEornaRBDA2kR3xtpE1szaRETT2kSi2dpEEODaRG/m2kTe7NpERPPaRKr52kQQANtE
dwbbRN4M20REE9tEohnbRAgg20RvJttE1izbREQz20SqOdtEEEDbRHdG20TWTNtERFPbRKJZ
20QQYNtEb2bbRNZs20REc9tEqnnbRBCA20RvhttE1ozbREST20SimdtECKDbRHem20TWrNtE
RLPbRKq520QQwNtEb8bbRN7M20Q809tEotnbRBDg20R35ttE3uzbRDzz20Sq+dtECADcRG8G
3ETWDNxEPBPcRKoZ3EQQINxEbybcRN4s3EREM9xEqjncRBBA3ER3RtxE1kzcRERT3ESiWdxE
EGDcRHdm3ETebNxERHPcRKp53EQIgNxEd4bcRN6M3EREk9xEqpncRAig3ER3ptxE3qzcRESz
3ESiudxEEMDcRG/G3ETWzNxEPNPcRKLZ3EQI4NxEd+bcRN7s3ERE89xEqvncRAgA3UR3Bt1E
1gzdRDwT3USqGd1EECDdRG8m3UTeLN1ERDPdRKo53UQIQN1Eb0bdRNZM3UREU91EqlndRAhg
3URvZt1E1mzdRERz3USqed1EEIDdRHeG3UTWjN1EPJPdRKqZ3UQIoN1Eb6bdRN6s3UREs91E
qrndRAjA3URvxt1E3szdRETT3USi2d1EEODdRG/m3UTW7N1EPPPdRKL53UQQAN5EbwbeRNYM
3kREE95EqhneRBAg3kR3Jt5E1izeREQz3kSiOd5ECEDeRHdG3kTWTN5ERFPeRKpZ3kQIYN5E
d2beRN5s3kQ8c95EqnneRAiA3kR3ht5E1ozeREST3kSimd5EEKDeRHem3kTWrN5EPLPeRKq5
3kQQwN5Ed8beRN7M3kQ8095EotneRBDg3kR35t5E3uzeRETz3kSq+d5ECADfRG8G30TeDN9E
PBPfRKIZ30QQIN9EbybfRN4s30Q8M99EqjnfRAhA30R3Rt9E1kzfRDxT30SiWd9ECGDfRG9m
30TWbN9ERHPfRKJ530QQgN9Eb4bfRN6M30REk99EopnfRBCg30R3pt9E1qzfRESz30Siud9E
EMDfRHfG30TWzN9EPNPfRKrZ30QQ4N9Eb+bfRN7s30Q8899EqvnfRAgA4ERvBuBE1gzgRDwT
4ESiGeBECCDgRG8m4ETeLOBEPDPgRKI54EQIQOBEb0bgRNZM4EQ8U+BEqlngRBBg4ERvZuBE
1mzgRERz4ESqeeBEEIDgRHeG4ETejOBEPJPgRKqZ4EQIoOBEb6bgRNas4EQ8s+BEorngRAjA
4ERvxuBE1szgRDzT4ESq2eBEEODgRG/m4ETe7OBERPPgRKL54EQIAOFEdwbhRNYM4UQ8E+FE
ohnhRAgg4UR3JuFE1izhREQz4USiOeFECEDhRHdG4UTeTOFEPFPhRKpZ4UQIYOFEd2bhRN5s
4UREc+FEonnhRAiA4URvhuFE1ozhRDyT4USqmeFEEKDhRG+m4UTerOFEPLPhRKq54UQIwOFE
d8bhRN7M4URE0+FEqtnhRAjg4UR35uFE3uzhRDzz4USi+eFECADiRG8G4kTeDOJEPBPiRKoZ
4kQIIOJEdybiRNYs4kQ8M+JEojniRAhA4kRvRuJE3kziRERT4kSqWeJEEGDiRG9m4kTebOJE
RHPiRKp54kQQgOJEb4biRNaM4kQ8k+JEqpniRBCg4kR3puJE1qziRDyz4kSiueJECMDiRG/G
4kTezOJEPNPiRKrZ4kQI4OJEd+biRN7s4kQ88+JEovniRAgA40R3BuNE1gzjRDwT40SiGeNE
ECDjRHcm40TeLONEPDPjRKo540QQQONEb0bjRN5M40REU+NEolnjRBBg40RvZuNE3mzjRDxz
40SieeNECIDjRG+G40TWjONERJPjRKqZ40QIoONEb6bjRNas40REs+NEornjRBDA40RvxuNE
1szjRDzT40Si2eNEEODjRHfm40Te7ONERPPjRKr540QQAOREbwbkRN4M5EREE+REohnkRAgg
5ER3JuRE3izkRDwz5ESiOeREEEDkRG9G5ETWTOREPFPkRKpZ5EQQYOREd2bkRN5s5EREc+RE
onnkRAiA5ER3huRE3ozkRDyT5ESimeREEKDkRG+m5ETerOREPLPkRKK55EQIwOREb8bkRN7M
5ERE0+REotnkRBDg5ERv5uRE3uzkRDzz5ESq+eREEADlRG8G5UTeDOVERBPlRKoZ5UQIIOVE
dyblRNYs5UQ8M+VEojnlRBBA5URvRuVE3kzlRDxT5USiWeVECGDlRHdm5UTWbOVERHPlRKJ5
5UQIgOVEd4blRN6M5URMk+VEopnlRAig5URvpuVE3qzlRDyz5USqueVEEMDlRG/G5UTWzOVE
PNPlRKLZ5UQQ4OVEd+blRNbs5URE8+VEqvnlRAgA5kR3BuZE3gzmREQT5kSqGeZEECDmRHcm
5kTWLOZEPDPmRKo55kQIQOZEd0bmRN5M5kREU+ZEolnmRAhg5kR3ZuZE3mzmRDxz5kSieeZE
CIDmRG+G5kTWjOZERJPmRKKZ5kQIoOZEb6bmRNas5kREs+ZEornmRAjA5kR3xuZE1szmRDzT
5kSi2eZECODmRG/m5kTW7OZERPPmRKL55kQIAOdEbwbnRNYM50Q8E+dEohnnRAgg50R3JudE
1iznRDwz50SiOedEEEDnRG9G50TWTOdEPFPnRKpZ50QIYOdEb2bnRN5s50REc+dEonnnRBCA
50RvhudE3oznREST50SqmedEEKDnRG+m50TerOdERLPnRKq550QQwOdEd8bnRN7M50Q80+dE
otnnRBDg50Rv5udE3uznRDzz50Si+edEEADoRHcG6ETWDOhERBPoRKoZ6EQIIOhEdyboRN4s
6EREM+hEojnoRAhA6ER3RuhE1kzoRDxT6ESiWehEEGDoRHdm6ETWbOhERHPoRKJ56EQIgOhE
b4boRN6M6EQ8k+hEopnoRBCg6ER3puhE1qzoRESz6ESquehEEMDoRHfG6ETezOhERNPoRKrZ
6EQI4OhEd+boRN7s6ERE8+hEovnoRAgA6UR3BulE3gzpREQT6USiGelEECDpRG8m6UTeLOlE
RDPpRKo56UQQQOlEb0bpRN5M6UREU+lEolnpRAhg6URvZulE1mzpRERz6USieelEEIDpRG+G
6UTejOlEPJPpRKqZ6UQIoOlEb6bpRN6s6UREs+lEqrnpRBDA6UR3xulE1szpRETT6USi2elE
EODpRG/m6UTe7OlERPPpRKL56UQQAOpEdwbqRN4M6kREE+pEohnqRAgg6kRvJupE1izqRDwz
6kSqOepECEDqRG9G6kTeTOpERFPqRKpZ6kQQYOpEd2bqRNZs6kQ8c+pEonnqRBCA6kR3hupE
3ozqRDyT6kSimepECKDqRHem6kTWrOpEPLPqRKK56kQIwOpEb8bqRN7M6kQ80+pEqtnqRBDg
6kRv5upE1uzqRETz6kSi+epEEADrRHcG60TeDOtERBPrRKoZ60QIIOtEbybrRNYs60REM+tE
qjnrRAhA60R3RutE1kzrRERT60SqWetECGDrRG9m60TWbOtERHPrRKp560QQgOtEb4brRNaM
60Q8k+tEqpnrRBCg60RvputE1qzrRESz60SquetEEMDrRG/G60TezOtERNPrRKLZ60QQ4OtE
b+brRN7s60Q88+tEovnrRBAA7ERvBuxE3gzsREQT7ESqGexEECDsRHcm7ETeLOxERDPsRKo5
7EQQQOxEd0bsRN5M7EREU+xEqlnsRBBg7ERvZuxE1mzsRDxz7ESieexEEIDsRHeG7ETWjOxE
RJPsRKKZ7EQQoOxEb6bsRN6s7EQ8s+xEornsRBDA7ER3xuxE1szsRETT7ESq2exECODsRG/m
7ETe7OxERPPsRKr57EQQAO1EdwbtRN4M7UQ8E+1EqhntRAgg7UR3Ju1E1iztREQz7USyOe1E
CEDtRG9G7UTWTO1ERFPtRKJZ7UQQYO1Eb2btRN5s7UQ8c+1EonntRBCA7UR3hu1E1oztREST
7USqme1EEKDtRG+m7UTerO1ERLPtRKq57UQIwO1Eb8btRN7M7UQ80+1EotntRAjg7UR35u1E
1uztRETz7USq+e1EEADuRHcG7kTeDO5ERBPuRKIZ7kQIIO5EdybuRN4s7kREM+5EqjnuRAhA
7kR3Ru5E1kzuRERT7kSqWe5ECGDuRG9m7kTebO5EPHPuRKp57kQIgO5Ed4buRN6M7kQ8k+5E
opnuRBCg7kR3pu5E3qzuRDyz7kSque5ECMDuRHfG7kTezO5EPNPuRKLZ7kQQ4O5Eb+buRNbs
7kQ88+5EqvnuRBAA70R3Bu9E1gzvREQT70SiGe9EECDvRG8m70TeLO9ERDPvRKI570QIQO9E
d0bvRNZM70REU+9EqlnvRBBg70R3Zu9E3mzvRDxz70Sqee9EEIDvRG+G70TWjO9EPJPvRKKZ
70QQoO9Ed6bvRNas70REs+9EornvRBDA70R3xu9E1szvRETT70Sq2e9EEODvRG/m70TW7O9E
PPPvRKr570QIAPBEdwbwRN4M8EQ8E/BEohnwRBAg8ERvJvBE3izwRDwz8ESiOfBEEEDwRHdG
8ETeTPBERFPwRKJZ8EQQYPBEd2bwRNZs8EREc/BEonnwRAiA8ERvhvBE3ozwREST8ESqmfBE
EKDwRG+m8ETWrPBERLPwRKq58EQIwPBEgMbwRN7M8EQ80/BEotnwRBDg8ERv5vBE3uzwRETz
8ESi+fBECADxRG8G8UTeDPFEPBPxRKIZ8UQIIPFEbybxRNYs8UREM/FEqjnxRAhA8UR3RvFE
1kzxRDxT8USqWfFEEGDxRG9m8UTWbPFEPHPxRKJ58UQQgPFEd4bxRNaM8UQ8k/FEqpnxRBCg
8URvpvFE1qzxRESz8USiufFEEMDxRG/G8UTezPFERNPxRKLZ8UQQ4PFEd+bxRN7s8URE8/FE
qvnxRAgA8kR3BvJE1gzyREQT8kSqGfJECCDyRHcm8kTeLPJEPDPyRKo58kQIQPJEd0byRN5M
8kREU/JEolnyRBBg8kRvZvJE3mzyRDxz8kSqefJECIDyRHeG8kTejPJERJPyRKKZ8kQQoPJE
b6byRN6s8kREs/JEornyRAjA8kRvxvJE1szyRETT8kSi2fJECODyRHfm8kTW7PJEPPPyRKL5
8kQIAPNEdwbzRN4M80REE/NEohnzRAgg80RvJvNE3izzREQz80SqOfNEEEDzRG9G80TeTPNE
PFPzRKJZ80QQYPNEb2bzRN5s80Q8c/NEonnzRAiA80R3hvNE1ozzREST80SqmfNEEKDzRG+m
80TWrPNERLPzRKq580QQwPNEb8bzRN7M80Q80/NEqtnzRAjg80R35vNE1uzzRDzz80Si+fNE
CAD0RG8G9ETWDPREPBP0RKIZ9EQIIPREdyb0RN4s9EQ8M/REqjn0RAhA9ER3RvRE1kz0RDxT
9ESiWfREEGD0RHdm9ETWbPREPHP0RKJ59EQIgPREb4b0RN6M9EREk/REopn0RBCg9ER3pvRE
1qz0RDyz9ESqufRECMD0RHfG9ETWzPRERNP0RKLZ9EQQ4PREd+b0RNbs9EQ88/REovn0RAgA
9URvBvVE1gz1REQT9USqGfVECCD1RG8m9UTeLPVERDP1RKo59UQIQPVEb0b1RN5M9UQ8U/VE
oln1RBBg9URvZvVE1mz1RDxz9USqefVEEID1RHeG9UTejPVEPJP1RKKZ9UQIoPVEd6b1RN6s
9UQ8s/VEorn1RBDA9UR3xvVE1sz1RDzT9USq2fVEEOD1RG/m9UTW7PVERPP1RKL59UQQAPZE
dwb2RNYM9kQ8E/ZEohn2RAgg9kRvJvZE1iz2REQz9kSiOfZEEED2RHdG9kTWTPZERFP2RKpZ
9kQIYPZEb2b2RN5s9kREc/ZEonn2RAiA9kR3hvZE3oz2REST9kSqmfZEEKD2RHem9kTerPZE
RLP2RKK59kQQwPZEb8b2RN7M9kRE0/ZEqtn2RAjg9kR35vZE1uz2RETz9kSi+fZEEAD3RG8G
90TeDPdEPBP3RKoZ90QIIPdEbyb3RN4s90REM/dEojn3RBBA90R3RvdE3kz3RDxT90SqWfdE
EGD3RG9m90TWbPdEPHP3RKJ590QIgPdEd4b3RN6M90Q8k/dEqpn3RBCg90R3pvdE1qz3RDyz
90SiufdEEMD3RHfG90TezPdEPNP3RKLZ90QQ4PdEb+b3RN7s90Q88/dEqvn3RAgA+ER3BvhE
1gz4REQT+ESiGfhECCD4RHcm+ETeLPhEPDP4RKo5+EQQQPhEb0b4RNZM+EQ8U/hEoln4RBBg
+ERvZvhE1mz4RExz+ESiefhECID4RHeG+ETmjPhERJP4RKqZ+EQIoPhEd6b4RNas+EQ8s/hE
qrn4RAjA+ER3xvhE1sz4RETT+ESi2fhECOD4RG/m+ETe7PhERPP4RKL5+EQQAPlEdwb5RN4M
+UREE/lEqhn5RAgg+UR3JvlE1iz5REQz+USqOflEEED5RHdG+UTeTPlERFP5RKpZ+UQQYPlE
d2b5RNZs+UQ8c/lEonn5RBCA+UR3hvlE1oz5REST+USimflECKD5RHem+UTWrPlEPLP5RKq5
+UQQwPlEb8b5RNbM+UQ80/lEqtn5RBDg+UR35vlE3uz5RDzz+USi+flEEAD6RHcG+kTeDPpE
RBP6RKoZ+kQIIPpEbyb6RNYs+kREM/pEqjn6RBBA+kRvRvpE1kz6RERT+kSqWfpEEGD6RG9m
+kTWbPpEPHP6RKp5+kQQgPpEd4b6RN6M+kREk/pEqpn6RAig+kRvpvpE3qz6RESz+kSiufpE
CMD6RG/G+kTezPpEPNP6RKrZ+kQI4PpEd+b6RNbs+kQ88/pEovn6RBAA+0R3BvtE3gz7REQT
+0SqGftECCD7RHcm+0TWLPtERDP7RKo5+0QQQPtEd0b7RN5M+0Q8U/tEqln7RBBg+0RvZvtE
1mz7RDxz+0SqeftEEID7RICG+0TejPtEPJP7RKKZ+0QQoPtEb6b7RN6s+0Q8s/tEorn7RBDA
+0RvxvtE1sz7RETT+0Si2ftEEOD7RG/m+0TW7PtERPP7RKL5+0QIAPxEbwb8RN4M/EQ8E/xE
qhn8RAgg/ER3JvxE1iz8RDwz/ESiOfxECED8RG9G/ETWTPxEPFP8RKpZ/EQIYPxEb2b8RNZs
/EREc/xEonn8RAiA/ER3hvxE3oz8REST/ESimfxEEKD8RHem/ETWrPxERLP8RKq5/EQIwPxE
d8b8RNbM/ERE0/xEqtn8RAjg/ER35vxE3uz8RETz/ESi+fxECAD9RHcG/UTWDP1ERBP9RKoZ
/UQIIP1Edyb9RN4s/UREM/1Eojn9RAhA/UR3Rv1E1kz9RERT/USiWf1EEGD9RHdm/UTebP1E
PHP9RKp5/UQIgP1Ed4b9RNaM/UREk/1Eqpn9RBCg/URvpv1E3qz9RESz/USquf1EEMD9RHfG
/UTezP1EPNP9RKrZ/UQI4P1EeOb9RNbs/URE8/1Eovn9RAgA/kRuBv5E1gz+REQT/kSqGf5E
ECD+RHgm/kTeLP5ERDP+RKI5/kQQQP5Ebkb+RNZM/kQ8U/5Eqln+RAhg/kR4Zv5E1mz+RERz
/kSqef5ECID+RG6G/kTWjP5ERJP+RKqZ/kQQoP5Ebqb+RN6s/kREs/5Eorn+RAjA/kRuxv5E
1sz+RETT/kSi2f5ECOD+RG7m/kTW7P5ERPP+RKr5/kQQAP9Ebgb/RN4M/0Q8E/9Eqhn/RAgg
/0RuJv9E3iz/REQz/0SiOf9ECED/RHhG/0TWTP9EPFP/RKpZ/0QQYP9EeGb/RNZs/0REc/9E
onn/RBCA/0Ruhv9E3oz/RDyT/0Simf9ECKD/RHim/0TerP9ERLP/RKK5/0QIwP9EeMb/RN7M
/0RE0/9Eotn/RAjg/0Ru5v9E1uz/RETz/0Si+f9EBAAARTwDAEVvBgBFogkARdEMAEUIEABF
PBMARW8WAEWeGQBF0RwARQQgAEU8IwBFayYARaIpAEXVLABFCDAARTwzAEVvNgBFojkARdU8
AEUIQABFPEMARWtGAEWeSQBF1UwARQhQAEVAUwBFb1YARZ5ZAEXVXABFBGAARTxjAEVvZgBF
nmkARdVsAEUIcABFPHMARWt2AEWeeQBF0XwARQSAAEU8gwBFb4YARaKJAEXRjABFBJAARTyT
AEVvlgBFopkARdGcAEUEoABFPKMARW+mAEWeqQBF1awARQSwAEU8swBFb7YARaK5AEXRvABF
BMAARTfDAEVvxgBFoskARdHMAEUE0ABFPNMARW/WAEWi2QBF0dwARQjgAEU84wBFa+YARZ7p
AEXV7ABFBPAARTfzAEVv9gBFnvkARdX8AEUIAAFFPAMBRW8GAUWeCQFF1QwBRQQQAUU8EwFF
bxYBRZ4ZAUXVHAFFCCABRTwjAUVvJgFFoikBRdUsAUUIMAFFNzMBRW82AUWiOQFF1TwBRQhA
AUU3QwFFb0YBRaJJAUXVTAFFCFABRTxTAUVvVgFFolkBRdVcAUUIYAFFPGMBRW9mAUWiaQFF
0WwBRQRwAUU3cwFFb3YBRaJ5AUXRfAFFBIABRTeDAUVvhgFFnokBRdGMAUUEkAFFN5MBRWuW
AUWimQFF0ZwBRQigAUU8owFFa6YBRaKpAUXVrAFFBLABRTyzAUVrtgFFnrkBRdW8AUUIwAFF
PMMBRW/GAUWeyQFF1cwBRQjQAUU80wFFa9YBRaLZAUXR3AFFCOABRTzjAUVv5gFFoukBRdHs
AUUI8AFFPPMBRWv2AUWi+QFF1fwBRQgAAkU3AwJFbwYCRaIJAkXRDAJFCBACRTwTAkVrFgJF
nhkCRdEcAkUIIAJFPCMCRW8mAkWiKQJF0SwCRQgwAkU3MwJFbzYCRaI5AkXRPAJFBEACRTdD
AkVrRgJFokkCRdFMAkUEUAJFPFMCRWtWAkWeWQJF0VwCRQhgAkU8YwJFa2YCRaJpAkXRbAJF
CHACRTdzAkVrdgJFnnkCRdF8AkUEgAJFPIMCRWuGAkWiiQJF0YwCRQiQAkU8kwJFa5YCRZ6Z
AkXVnAJFCKACRTyjAkVrpgJFnqkCRdGsAkUIsAJFPLMCRWu2AkWiuQJF0bwCRQjAAkU8wwJF
a8YCRZ7JAkXRzAJFCNACRTzTAkVr1gJFotkCRdXcAkUI4AJFPOMCRW/mAkWi6QJF0ewCRQjw
AkU38wJFb/YCRZ75AkXV/AJFBAADRTcDA0VrBgNFogkDRdUMA0UEEANFNxMDRWsWA0WeGQNF
0RwDRQQgA0U8IwNFayYDRaIpA0XVLANFBDADRTwzA0VrNgNFojkDRdE8A0UIQANFN0MDRW9G
A0WiSQNF1UwDRQRQA0U3UwNFb1YDRaJZA0XVXANFCGADRTxjA0VvZgNFomkDRdVsA0UIcANF
PHMDRW92A0WeeQNF0XwDRQiAA0U8gwNFb4YDRZ6JA0XRjANFCJADRTyTA0VvlgNFopkDRdWc
A0UEoANFN6MDRWumA0WiqQNF0awDRQiwA0U3swNFa7YDRaK5A0XVvANFCMADRTzDA0VvxgNF
oskDRdXMA0UE0ANFPNMDRWvWA0We2QNF1dwDRQjgA0U84wNFb+YDRaLpA0XV7ANFBPADRTzz
A0Vv9gNFnvkDRdX8A0UEAARFPAMERW8GBEWiCQRF0QwERQQQBEU3EwRFbxYERZ4ZBEXVHARF
CCAERTcjBEVrJgRFnikERdUsBEUIMARFNzMERWs2BEWeOQRF0TwERQhABEU3QwRFa0YERZ5J
BEXVTARFBFAERTxTBEVrVgRFolkERdFcBEUEYARFN2MERW9mBEWiaQRF1WwERQRwBEU8cwRF
b3YERZ55BEXRfARFDIAERTeDBEVrhgRFookERdWMBEUIkARFQJMERWuWBEWemQRF0ZwERQSg
BEU3owRFa6YERZ6pBEXRrARFBLAERTezBEVrtgRForkERdW8BEUIwARFN8MERWvGBEWiyQRF
1cwERQTQBEU80wRFa9YERZ7ZBEXV3ARFCOAERTzjBEVr5gRFnukERdXsBEUI8ARFPPMERW/2
BEWe+QRF1fwERQQABUU8AwVFbwYFRaIJBUXVDAVFBBAFRTwTBUVvFgVFohkFRdUcBUUEIAVF
NyMFRW8mBUWiKQVF1SwFRQQwBUU8MwVFazYFRaI5BUXVPAVFBEAFRTdDBUVrRgVFokkFRdFM
BUUIUAVFPFMFRWtWBUWeWQVF1VwFRQRgBUU3YwVFa2YFRZ5pBUXRbAVFCHAFRTxzBUVvdgVF
onkFRdV8BUUEgAVFN4MFRWuGBUWeiQVF1YwFRQiQBUU3kwVFa5YFRaKZBUXVnAVFBKAFRTej
BUVrpgVFoqkFRdGsBUUEsAVFN7MFRW+2BUWiuQVF1bwFRQTABUU8wwVFb8YFRZ7JBUXRzAVF
BNAFRTzTBUVr1gVFotkFRdHcBUUE4AVFN+MFRW/mBUWe6QVF1ewFRQjwBUU88wVFb/YFRaL5
BUXR/AVFBAAGRTwDBkVrBgZFngkGRdEMBkUEEAZFPBMGRWsWBkWiGQZF1RwGRQQgBkU8IwZF
ayYGRZ4pBkXVLAZFCDAGRTczBkVrNgZFojkGRdE8BkUIQAZFN0MGRWtGBkWeSQZF1UwGRQhQ
BkU3UwZFa1YGRaJZBkXRXAZFBGAGRTxjBkVvZgZFomkGRdVsBkUEcAZFPHMGRWt2BkWeeQZF
0XwGRQiABkU8gwZFb4YGRZ6JBkXVjAZFBJAGRTeTBkVvlgZFnpkGRdWcBkUIoAZFPKMGRW+m
BkWiqQZF1awGRQSwBkU3swZFb7YGRZ65BkXRvAZFCMAGRTfDBkVvxgZFnskGRdHMBkUI0AZF
N9MGRW/WBkWe2QZF1dwGRQTgBkU34wZFa+YGRaLpBkXR7AZFCPAGRTfzBkVr9gZFovkGRdX8
BkUIAAdFPAMHRWsGB0WiCQdF1QwHRQgQB0U8EwdFbxYHRaIZB0XRHAdFCCAHRTwjB0VvJgdF
nikHRdEsB0UIMAdFNzMHRWs2B0WeOQdF1TwHRQRAB0U8QwdFa0YHRZ5JB0XRTAdFBFAHRTxT
B0VrVgdFnlkHRdFcB0UEYAdFPGMHRWtmB0WiaQdF1WwHRQRwB0U3cwdFa3YHRaJ5B0XRfAdF
BIAHRTyDB0VrhgdFnokHRdWMB0UEkAdFN5MHRW+WB0WimQdF1ZwHRQSgB0U3owdFb6YHRaKp
B0XRrAdFBLAHRTezB0VvtgdFnrkHRdW8B0UIwAdFN8MHRW/GB0WeyQdF1cwHRQTQB0U80wdF
b9YHRZ7ZB0XR3AdFCOAHRTfjB0Vr5gdFnukHRdHsB0UI8AdFN/MHRWv2B0Wi+QdF0fwHRQQA
CEU8AwhFawYIRZ4JCEXRDAhFCBAIRTcTCEVvFghFnhkIRdUcCEUIIAhFPCMIRWsmCEWiKQhF
1SwIRQQwCEU8MwhFbzYIRZ45CEXRPAhFBEAIRTxDCEVvRghFnkkIRdVMCEUEUAhFPFMIRWtW
CEWiWQhF1VwIRQRgCEU8YwhFa2YIRZ5pCEXVbAhFBHAIRTdzCEVrdghFonkIRdF8CEUEgAhF
PIMIRWuGCEWiiQhF0YwIRQiQCEU8kwhFb5YIRaKZCEXRnAhFCKAIRTyjCEVvpghFnqkIRdWs
CEUIsAhFN7MIRW+2CEWiuQhF1bwIRQTACEU8wwhFb8YIRZ7JCEXRzAhFCNAIRTzTCEVv1ghF
otkIRdHcCEUI4AhFPOMIRW/mCEWi6QhF1ewIRQjwCEU38whFb/YIRZ75CEXV/AhFBAAJRTcD
CUVvBglFngkJRdUMCUUEEAlFPBMJRWsWCUWeGQlF0RwJRQQgCUU8IwlFbyYJRZ4pCUXVLAlF
DDAJRTczCUVvNglFnjkJRdU8CUUIQAlFPEMJRW9GCUWeSQlF0UwJRQhQCUU3UwlFa1YJRaJZ
CUXRXAlFCGAJRTdjCUVvZglFnmkJRdVsCUUEcAlFN3MJRW92CUWeeQlF0XwJRQiACUU3gwlF
b4YJRZ6JCUXRjAlF</AssayXData><AssayYData Points="5970">NnmfPVtTpz0sr6M9QWKjPV33oj1iRKc9ZJqnPQudrT0YZ6s9sN+uPVAvrT0l7a89z9KyPVkz
pj22T7k9Py2vPVbrtT39DbA9aVWzPc9ctz3EnLQ9jwmsPbnuqz3FZbM9K7u9PX+stD1+jbc9
SH+0PUP5uD3WXbw9dle6PRLouD1KOsI9+My/PeO5wz2Bcbg9+g28Pf6auj2IPb49Jh7APXHA
xD22r8E9oPq+PVAtwD38nMA9mOG8PZeNvj0dBro9yEfAPVFHuj38NcI93bbBPTtoxT3kDsM9
ADfHPXy/wz3PU8k9wf7HPezYwz1NDcw9QCTKPVedzj1U18k9H5DOPfbUwT1He8Y9ky3IPQeF
wT1UCck96njLPTcgzj2v5889zwHJPQZ2yT0BRc098mLMPdFCyz3rbNQ97oHGPRAPxj2eIsw9
c0TCPXdW0z1JnMk92QrPPQ341T11zcs9gLnRPeTK1T1gp9M92MHWPUwWyT0+Edg9JovXPcAJ
2T3NJdI9WALSPSJH1D2Yu9I9s9DVPdSizz1S1eI9hYHVPVOJ1j2RWN09zZ3ZPfN52T0cINo9
AivUPcdV2T2IAtc9q7faPcXT1j1rFNU9yKnbPU7f2T0Y8Nc9USfYPSBn2j0zkNg9D4raPaWo
0z1lD+Y9xn3dPfpX5D0w9Og9rGjXPcym4j0ludk9mY/bPf8L4j0lk+M98i3lPYb12j0bLd49
aJ/XPVy64D1emOU9sxrkPZiE4j34ZuY98TzjPX1B4z0ufe096xDePaHi3T0Kf+g9kTfnPbFR
6z22zuE9kEvePR615T0lDN89sYDkPc4L5z0wG+Y9ttfpPbkl5D0pc+c9hgTnPTkQ5j1Ro+w9
u1/qPTYp8D1MB+o90enyPby+5T0U++c9/WjkPY2z6j25r+s9BHXtPaeI6T0PvvI9/zzwPXc4
8z0LH+w9mkTxPQWf6j0hzug950j3PU9w7j1A0+o950DuPbxv8z2bPfE9vqftPcl29D3vYvY9
rqn2Pfly8T2HbOg9dxnuPd3N6z1U7fY9hkvsPT9a/D2Ll/U9/YbwPRvU7T3RO/U9CdXvPQ58
+j2IwvE9n23xPa0Q+D3/ZvA9xuDxPe1U7D2bT/I9gHsAPrbr8D1HY+s9snn3PVt29z2GI/s9
ekv2PTE6+T1Z7fY9P7P1PXyU9z1j8fk9p3b3PRMX+T2FOPw9mL36PTSh/j3IaAA+MEb/PX/s
9T0EK/895f/4PSx6+T1BovU9/0L8PZJX+T18EQA+7mL3PVwl+j22df09lin0PeWY+T3iKQE+
dB/7PV7t+T3s2Ps9i4kBPn8B/z2pSvw90zP2PbPy/D3/w/49qNr6PaWEAD7gewA+MnH5Pd/t
/D3+e/w97DH+PYQY+j0aF/894zD+Pa8a/T3JKP49bZ79Pd3DAT6qJvc9+h36Peio/D0HKQM+
yqoBPq8s+j3aB/09/vv9Paqk9j2YQwE+P5MAPj/lAT4wkv89Eqr8PWDv+j0AqgE+AG8DPsLc
AD6vJAI+IRIAPui4Aj6WwQU+LooEPn47Az6zqQA+RRADPsqYAT4e/AI+fuAEPrNXAj6CBwQ+
rxcBPnduAT45sQI+Tn0EPhccAj59ZQM+Z5wHPkV8BD5rRgA+acgEPh5FAD46pwM+maECPlws
Az7IBQU+M14DPlBCBT7enAU+NZYIPv2BAz7knQg+mcUFPheVAT4sFQg+7vAHPssXBz6SQgY+
kyEIPowYBD7YAwU+AnwIPhTlBT6XFwc+hbgFPg+OBT5KvgQ+aagCPultCj4eGQc+tQQFPirW
CD7SBgc+cGEIPmiYBj4j9wc++kIHPmGkCz48RAc+wskHPsuwBz74hgc+wfcKPkghCT5XyQk+
mXoLPjwqBj6Wegk+XkQMPu7QBT6b5gc+vNwDPu/LBj7OUwk+4CULPsJ3CD5VLAg+60wEPhKR
Cj4FbQk+w74MPkzxCD64sQs+Y1EOPiaZBz7fcQw+IYQNPrWVBj4abAo+fhgLPpZ5CT79LQs+
hagLPjfyCT6kGQw+d2cKPsOECT6Gnww+C2IKPow6CD43Fgs+TdgKPmNyCD7gpws+iB4KPggG
Cj7Vhgs+ypYKPizFBz6u8Qo+LU8LPiNsCD5vRgw+mwMNPo0+ET7Cegs+Eg8PPsJnBT79Yg0+
LzQRPgTCDT7oOAo+2mMNPrvCCT5YOQ8+ZtgMPu1LCz7QFhE+pIsLPtrGED6pCxA+QVIJPsNZ
Dz5Hcgs+5tYRPmdmDD5oFAo+gt0QPql3Dj5ULAw+VaAJPm9+Dj4fPg0+GrcQPq7mDT4u4BM+
oOYMPlLOCj6AkQ8+4AYPPpWaDT6mWw8++wQRPpd1ET59rA0+U3YTPmALED7+6w8+XXEPPi8j
ED4UeRI+BpAOPgt0Ez7FhBQ+DfYSPoXeED7SaRI+f1sRPiJ9Ez7Q4BE+e4sPPpVZDj5/jxA+
39YRPufdDj7+JQ4+4MsQPi9HFj5tMA8+uZgQPv/wEj5opg8+IZMMPtfMFD5IbBA+lzEPPkCE
ED6nuRY+QWITPiEYEz6R8gw+/iUQPjjDFT5PwhQ+yqASPr/hDj6zfhQ+72ETPoaIDj6xgRI+
R20VPm0yFT4WpRE+ulMWPt0JGD6wUxE+wSkWPjkSEj7fGBE+m3UVPirSEj7lhRE+OnsXPjJ2
FD7eBxA+M9EUPigLEz62pRc+8eAQPjhWFT7LGxM+l24SPowQEj61zRI+X0IVPphPEj68GBQ+
/DQWPskPFT5Y5RM+ghsWPngfEj4MiBE+yW4XPstzEz6OmRQ+drwXPmmcFD5z7hc+hrMXPtYU
GT4Idxk+uO4SPtAwGT7RXBc+huwVPht5Fj4kOxo+EUkVPi/8Ez7Z0BQ+ZyoVPomBGD6YXxc+
hoITPu4vFz6fzBY+jQwSPuyPFz6cMhY+xwwUPhSgFD5U0Bs+SaITPisaGz6uWhY+UHcXPplJ
FT52Kxo+iggWPrVGGz4MEhU+ghUXPlXgFD6AvhU+LvMYPkfNGD4nMBw+bB0UPvtxHD793hU+
3gQXPle4FT4R5xk+gIEYPjvNGD5qZxU+hjwXPlaFGT5zwhY+C1QYPiq4Fz6LEBU+q0QWPthi
GD7fBRk+iiMZPuyvGD6GYBk+aJgaPnXfFz6/TxU+stIZPgmsFz65RBg+ojQYPn34Gj6WVBc+
YwUaPunFEz5F7Rc+a+cZPlyaFz7kjBs+CJsXPsFlGT5oxxY+RXcXPpxoHD6nIxk+atAcPvn4
GT64fRc+vFsWPs6SGT5yBBs+4wgePspMGT7j5hY+tq0ePqKlGj7obBg+aoMcPoKoGj5CChg+
/SUZPpvqHD6Edxw+RbccPgoaHz7Olhs+1h0aPofBHT6jBBw+UNEYPjO7HT7c4Rc+CoQYPsFl
HD5ewBs+91AdPtuwGz6HVx4+PQsdPi3bGz7UeR8+DooaPgF4HT6NcBg+RjAdPvzYHD4DSh8+
7/sbPpXaHT7EYSI+oo8bPkpWHT7sThw+peQdPl9jHz5RCB8+/xobPiGrHT6BPB0+pyUdPlIw
HT5qFCE+7RIcPhijGz6BWBo+ITAfProNHT5+qRw+rrQcPjq8Hj5zQSA+t6EcPivaHj48SCA+
65wePkG2HD4NOh4+v10fPu8CHz4Y/h8+ETUfPtiOHD7umho+JBEbPha8Hj67aCI+Lm0hPpb9
HT6kax8+suYkPolsID5//Rk+70AhPtF6HD5Thh4+N18fPqd7Iz5toCE+LuYePhsJHz6a4xs+
l0omPnVAIz6oiB0+pukdPu8JHT5bNCI+9y0iPtRmIj7cfiE+uuMePj1KHj6vtCE+8iQjPgfB
Gz5f/Bw+IN8fPiEeIT6oBR4+gQIkPqBJID5tSyE+s9ocPq5UJD7DnSM+Wy8ePk0TIz5DuCA+
tKIfPmpBHT5yzCI+WwIiPqsqHz4d9iI+i5khPtGfIT5hISQ+Q+IgPqUTIj5BZCI+DsYgPqj3
Iz75+yM+NKUgPutIIT7QsiA++XQgPl2dIj7zkyY+XnwhPt54ID4PqSA+N7ghPqfWJD7SbyM+
hJ8iPifDIT6CTCc+GAklPrLrJT7NrCE+x/UgPjkLIj5ijiU+f9kdPsKEJD7UpSM+YbgiPuns
Hz5rRSY+jkoiPoe2JD4oIR8+fQ4mPgX0Iz7hGiU+kTYmPlC0IT5fryM+g24lPraRID5cpyM+
3KomPkW3Jj7qlR8+uyQiPrs1Hz6LASQ+sg4jPkCoJD5L4iE+vZ8iPqejIj7JiSQ+XnEkPsrl
JD4i/iM+EwwiPrlDJz6ZkSU+qWAlPnSTIz53jCE+WI0jPr1UIT4gFCY+yX0iPrfuJT7wWyI+
OlgpPi7vJT6UWiM+NpckPiofJj4znSU+AuQmPnuXJD4dMCM+23QiPuBZJT6CqCE+w78mPtao
Iz77EiQ++00jPn8QKD6R2iI+t7slPrd3Iz4XhCY+dcAlPp/XJj5eICU+HlIlPn6dKD4xHyY+
J1MmPocbKT4nCiQ+Y4IlPgS+Jj7TkiQ+ySEnPutwJD5IrSI+cyIjPs2gJz4IRCY+iTMmPvEk
JD75JCU+zJsoPrFmIz5WgyI+woMoPqRqLD5bySQ+BCAkPv9BIz6MpiU+zFokPppBJT4RRSY+
kpElPgMsJT43WCk+eZkoPhpGJT6TRCY+u4crPpOiKj7uoyc+RuIrPkAFKT4VEyk+1JQkPo1b
KD53ESg+MugoPkjfKD78JiM+M5wnPmezJz4b4SY+1TMlPovpIj6x4Ck+hR0oPgqvJz4SPSc+
nmQnPiBdLD6ztyc+moUoPmR1Jj7dTiI+7KojPlZQJD7d0iw+gTsoPspuKD7eLio+dRIiPkWK
KT5HeCo+oi4nPvVsKT68nyQ+xk0nPgFkKT6NOyY+n/QlPuUWKj40HSg+1EgrPnqwKj6BEyo+
lxkvPp7cKj7G+yU+9jQoPg0xKj7B7ic+PKQrPjOAKT5g7Cg+wIApPiCJKz6bqCc+g78uPhmd
KD59OyY+TwslPnJdJz6Y0ig+5NopPhJgLz6ScyU+7NMlPrK1LD5uOyo+a6cuPnMlJz74Oic+
zIQrPm6TLD60KSg+eOsoPpXwKT7IRCs+xVAqPmmOLT4eKys+l8swPhivLD4xGS4+eXkoPtAP
Kz4pYi4+6XsmPi8uLT7kzi8+ZVMuPqk/Kj5ZaCo+V74tPpnJKT4v/y0+19UoPnbWKj4szSo+
O1YtPgg+Kj75Tyo+yY4tPtSeLT7Vdy0+QXorPmLBKT5d7Ss+vy0sPqdxKj5O1is+hVAvPmNC
Lz53gCo+eDooPiEQKj67Yyk++qApPp/tKT7ZICo+1R0vPlulLD5QwSw+RV4sPvSILD5EgCs+
d1EuPhXtKz45LSo+I24yPkllKj7IkS0+ImwtPgPJLj6bzC0+qUQsPmitLD5Bsyo+OuAuPrA8
LT55Ky0+M54uPupqLT7B+Cs+p1AtPqvlLD42GSs+MCIuPp0jKT694C4+wnguPiDuLD4METE+
z+MvPrkZLT7ovzE+XHktPk1SLz4z6S4+Ay8tPhSPLz4qxiw+lEgxPk+dKj4k8ig+brEwPg7w
LT4gGS0+MaMpPvbVKj6IKzQ+48orPlPOLz6hRys+9o0wPvqYMj6hBy8+kpQwPoROMT4+GS4+
AEItPvy6Lj7gOS0+CgsyPk9fLT4HSjE+Zo0wPnJlMj5nMTA+SD0wPsmHMj6YvTM+iXMrPrjx
Lj7GOTE+9nMuPskKMD7GQDI+ybIvPhwLMD4jOS0+G70tPsOALD6Afy8+DOYrPhGYMz5YnTM+
LcsvPghOMj6TOzE+q+4tPqIMMj4d9yw+I9AtPlJ4Mj4qLTE+iEUuPgndMD6qpi8++lkvPgxX
Mj4A6S8+RZIuPpogMj6spC8+QkouPoMDNT7qDi8+8NotPnLCMj6lsDA+cfExPoCZLT7f3DM+
QP4vPk/ULz7M+zA+bYYxPh2gLz6HYTI+Om0wPrhWMD5bDTY+i3wyPsEkMz75UC8+ulExPuxP
Mj5vZzE+mWkuPscpNT4eETM+yuQtPvSJLD4VxTQ+zPwyPq+UMT7+ijI+XKUvPorxMj41Jy4+
fsIyPopFMT6owjA+0f0wPihONT7e1zE+atkxPrahMz45XS8+FzoxPmJZMD5w2C8++0E1PtQf
Mz5CUS0+1XkyPmvKMD7TLTU+bK8wPhvDLz76+y8+o+8xPvuoMj6FnzY+A/0vPu1DLz5UGTM+
04sxPp4SNj6msy8+g5kwPj+nNT5BcTA+tGs0PgPNMD6Z+jM+fWMxPuF3LT4HZzI+suY1PpCP
Nj64fzU+Ze40PoNUOD5qqjE+1kAvPm8xND6H3zQ+SKM0Pk6NLj7oajU+VnEzPnpcND76ezA+
NXc0PgtiMT5nqjY+mGk0PphSNj7DBzU+QywzPjdjND5hHjQ+VJQyPrV4ND4RBDY+Yq40Pm4j
NT7H+DM+mrQ0Pi7WMT4ycjI+UE84PvMpMT4uMzc+bCs2Pn5SMz6qji8+OhUyPrvDMT4sBTM+
+ckxPsqiMz6t1TQ+AhE2PgF5ND6elzM+RBo5PqvfOT7lzTQ+uY0yPjwaNz5MQjM+IrQ2PrHK
Nj5qGDU+Yzk5PnVcNT6XbzQ+hyc2PvXwMj5wqjY+kUM0PnQrNz5+gzY+UdQ0Ph4TNj5rQDY+
f5Y2PtC5OT5lHTI+6UU5PsapNj6adDU+dkQ0PtLUND4iqzc+KM4tPlfUMz4MHTU+FOQxPu7C
Oj78KTU+kCk2PsswND4uqzQ+qKw2PqIENT44ATU+/iQ0PseNND4zVzg+KgA0Pvi5Mz55vDk+
F5o4PmdHMz4YqTY+UAAyPsrcOT7GbTc+lCM5PppUOD5rRTg+G/c4PsTCND6jNTY+fqYzPiAG
Nz5E3Dk+yL0yPuXHMz63ODQ+Oy02PqheNz7OMTU+Ac8xPvRXMz5gCzU+VJE1PlY7Nj55qjs+
sEs3Pn9eOj6Phjc+32E3PjAWNj6X4jk+V+01PrJyPD7CGjk+zyw3PqIiOT6ZLTY+JgY6Pskz
NT4f0jM+F5E1PhgMOT4otTw+Muo5PryOND7mZjY+O0wwPpAtMT49/zk+poU2PtkbOj7obzs+
Pnc0Pg7pOD5IgjQ+/x45PjnONz5MLTY+IIg4PhgJNj7DEDg+4hg8Pv2jOT5JuTU+jIs3PqwQ
OT6BITk+iZs5PpREOT6pUDs+Yu84Pom/Oj52oTM+JzM4Pga2Nj5Rzzc+QhU2Pjt1Oj7BiDc+
YXY2PqHaNz5vNDg+poQ5Pt8dOj7RDzo+1DQ3PhYhOD49OzQ+gMg6Plz1OT4qTDo+Xr45PnLH
Nz75mDk+PCI7PmkfOD403Tg+Ejc3PuCwNj6LyDU+URUzPvOfNT7MXzk+reYyPsFXND7mPTo+
bRs5PghkPD726Do+ZCI5PkeHOj65yzw+OA86PhOLOT6fHDw+41Q2PriyNz4nzjs+4jc4PkOx
Nj54pzg+poo+PoHyOD5uZDg+LZA3PnuANj6ENT8+hCI4PoPgNj6gvzg+MTw4PkZjNj7iCj0+
DD84Pu9QOj4JDjs+S1s9PvYZPD4GNDk+WWQ4PvkdPj4Cbj8+IRk4Pg+/OT6TtTs+H08+PpY7
OD4xgT4+riM7Pq8WOz7H2z8+5KI5Pm+4Oj7VHTY+ASc6PqkqNj5mezs+RD8/PoPiNz7c9TU+
Gy46Pj41Oj5guzw+TZQ9Pn3CPD6sOTw+AXA+Pr+kPj6W9js+Uac6PksAPT6Zhzo+1k47PhYD
Oj65dTw+m504PuwIOD7flj0+gl49PnOZOT7cSjs+kok/PkIUOz6i7D0++pg8PtNlPD70bjo+
b/Y6PgLSPD6j4Tw+VwlBPkt0PD4iTzo+W0k+PsTBOT6iyTw+dK05Pg5oPj5tIzk+f1k4Phu+
OD5VVj8+eTY7PiPxOz51mzs+JB88Pg3DPT6uqD4+2eA7PhpWOT4yRj4+3Gc7PslTOz4thDw+
kxA8PprbOT47Fj4+MJs8PsqJNz5N9j8+SE88PoUkPz663T8+p4M6Pi+4Oz6zpDw+BUo+Ph9K
QT7BOzo+QiE9Pn4EPz5ZTT4+/Sk/PnSjOz4Zpz4+7zo9PiXDOD5WrDw+ZKI/Pji1PT5jLz4+
5ck+Pm22Oz71Ejg+Kc87PsmlOj5O9T0+bK06Pn18OT5SeT8+uOZAPgmcPT7CIzs+p5c8PiNT
Oz48XDw+dWo6PnunPj5HnT0+BTM/PjuFPj7moz0+QVY+PiGZPT5tmzw+bTQ5Pr3FOD6EGjo+
EoU8PonxPz4bxUI+DVZAPnGBOj5QkT4+Wtc8PiEXPj7wL0E+W1dAPmP7Pz50NT8+mNY+PgXr
Oj7ps0E+l+s9PjJJPT7FPzw+VDdAPjiJPz594j4+uylAPle0QD5N/T8+Oz4/PpBZPj6HF0I+
DCM7Pn+PPD4aqEA+tvg5Po11QD6wY0E+gA1CPiHAPj6LWT4+jvY+PnmCPz4bRD4+7mZCPgTO
Pj4iG0E+wGk+Phr/PT6u3j4+phdAPgl/Qj5sJUA+JQc/Pg7CPD6Yoj8+3mVAPgOSQD4/eEI+
35M+Pi2YPj5WHEE+IO1BPuZcQT73PUE+ttZBPn4hPj4GMz0+GLk+PhfcQj5n+EI+7qJAPnhL
Qj7LSEQ+CupDPh0ORD4wFUA+X3E9PobcRD5s+D8+ufRBPtcRQj4tjT0+6qxBPmbtPz4qhUQ+
NQw7PgA3QD480kA+JvI8PlzIQD6TT0A+m1RAPhclPz5RZ0I+So9BPkuKPz4lST4+zwVCPkLi
QD6omkA+A2ZEPkDCQD4GQ0A+ZaM+PlIMQD60FEI+sWRDPgAeQD4qcEI+OhxAPmzvQj4NDkE+
fzZAPs6EQD4keT4+KOU/PkvtQj7BCT8+wus+PqiOQj7T2T8+tCxAPvCMRT6yL0M+FY5CPqRV
Qz7UJkA+myVHPgL0RD5e3Dw+SyxCPr2vQz4lJ0Q+RCNBPppYQz4I40E+d9lDPkgAQz4F0UA+
k8M9PnKVQD5yJEM+PT1EPtS0Rj6deUQ++fpDPvjlQj7IQEA+GJxAPo3aPT7fvkI+Ey9CPlCH
Pz5B0D8+C3JCPpJ8Pz7eKD8+YjpCPsDsPz55SkY+aDFDPjzSRD4xC0I+MFZDPr6RQT4QcD8+
El0/Pk+nPz4m6kM+aiJBPt2/QD58d0Q+n1lFPk6sQz6dtkI+zMRFPkD7Qz75HkA+p2pEPgD3
RT7i3EM+O1FFPjhBRD4VNEQ+Ma9FPg6mQT5EKEA+mxZGPii5Qj6MYkQ+m2ZCPqexRT5H1UM+
PE9HPkLeRT7YDUQ+R0tDPs4JQj50ZUI+3GtCPrVrQj52gUI++k5FPln2Qz7FxEQ+CqRFPpgY
Qz48NUQ+gOtBPhlOQz7WC0Q+3VVJPukWRj7ygUU+3CtGPrJ4Qj7ohUg+I6BAPncjRj6uPUM+
01hHPjgGTD5tiEM+l+dCPlfTQj5ZnkM+3mxCPgshRz4x40I+VbxCPgIyQD5BYEQ+/u5HPhPV
Qj4iAEU+MJ1EPgxaRD7YkEU+xkJCPtN1QT6LZEI+2CxDPudgSj680Ek+9HZHPvmBRT5LckU+
Cv1EPg6BRD7DPkg+MdBHPj3mRz5S+0E+HMpFPiglSj7060M+WL1EPjg/SD7Rn0M+Wf5CPuqz
Qz7dfEQ+Q8xDPs9ZRj7I4EI+D05FPikfRD4zNUU+RmJEPgguRj4j+0M+alRIPqzsSD60NUY+
VNxFPmCWQT4kLEQ+lOFGPnaYRT69CkY+iVpGPi16Qz4mPEQ+gbtDPmV7RD6K/UU+dXJIPjmV
ST4oE0c+dulCPr9XRD6VkEQ+05VCPqU7Sz71EkQ+C4JMPgQ2Sj5PLUg+clpIPnTEQz6yI0Y+
C91EPp0MRj4YzUs+F11GPi5lST7MEUk+7HFIPpepRD4t0kI+GvpDPry1RD5qnEQ+oDpGPntU
SD6IEEg+fnBGPmCeRj7NYkM+JwVFPhUHST63kUU+8BBEPj28Rj4JmkM+t4hHPn+6Sj7XdkU+
88JHPg7nQz70hkM+9tBGPntERz5HzUU+PhhHPnDiRj4gKUc+3UlMPg3CQz6Tsko+y+9JPvnE
Rz6t+Uc+9BRDPpXWQj4CXEY+0zZHPi19Rz41HUg+zWZFPkweRz6qHEY+zyVGPtnZRD5PUkc+
SShIPm0vRj6Kjkc+tPREPvTiRT5vFEQ+4T5HPlA2Rj6Uqkg+hKlJPtTvRT5MrUY+potFPj0y
ST5TeEY+OUZBPuRSST4IFEk+hDVHPnzZST61QUM+7/dJPpIPSD59xkY+fc1GPhQRRD7Z3EM+
INFJPrYVTT7NGkc+NilNPhp4Rz6pg0Y+wndKPqpsRT6ekkc+w3REPlvPSj70B0c+v+JGPk59
ST46cEw+TUhIPhSySD6CDUg+/NJKPrX5Rj5aZ0Y+GSZIPg5ZRT4Y3kY+eo9GPok/SD47aEo+
TOhHPqSqRz7HjkM+JW1IPqYMRz5kCko+M79GPqouST7wskU+615KPleTRz6hUkc++5tPPpMn
Rz6QKU0+2rhJPq4sSz5fQkQ+oIBNPuTrRz7ao0o+aixHPvmITD5hiUc+YCtGPkKtRz7/sE0+
NMlJPt3QSz4UHEo+nYhQPo62Rj51L0o+2+RJPgAdSj44OUg+NytMPkX9SD7sT0s+8UtGPjp6
Sz4JN0g+QqVKPjmoST5sYUY+BvhHPrLGTD41+Es+c5JIPq9CRz6/t0o+2xVJPhQESj7gIEk+
getJPid4SD7HAUw+vthJPrWVSz5qqkg+QKRPPq7rSD5TXUg+EqNLPhwZTD6UbEg+AWNIPl6u
ST5aN0s+EANJPrzVSz7KZ0c+6oFGPn+mSj4TfUg+aIxLPjDORz7vH0Y+ku1MPvQ9TT6PuU8+
341LPpsWST6Gakk+W2ZMPjKRTz4ERkk+TwFGPpNiTD5P6Eg+o6hLPq+NST61Lks+F2JMPt3D
ST47qkg+KF1OPmN1Sz5FzEw+wNNMPqJoTT5pnEY+bINIPl9cRj5LA0o+YwdOPhSPSz4TRU0+
Jj1LPqCxST4a0Uk+hyJMPk9JSz5F7Eg+tZRNPjVoTz4UHks+KaVJPpzuRT4sdUk+J3ZHPvDv
Sj4KIUk+92tKPublTT6UTEk+gcpIPmmNUD4N/Us+3oVJPtN6ST6R5Es+6PBLPrCoSz7xEUo+
TnZMPjWWRj4CBk4+bFJKPkOKTD6taEo+pmBLPmyFSj4hUEw++l5OPk0cSz6ihkw+nadLPhxf
Sj7fd0k+MEZLPloWTD5yj0s+xLlQPmr8TT6eH04+iPpKPrD0TT6pBE0+10NJPjU0Sj5uKkg+
TjZOPo0TTD6AoUo+8lhMPh1RTD71dEg+48VIPuqGST7cDEc+vFdLPh/0Tz7fuk0+SpFKPjnA
Tj4q5E8+bqVIPlEZTD4Os0k+h8lJPmJ6TT6reU4+DJ9LPlW8Tz47nUs+671LPk84TT5x4Eo+
uiZLPqgpTj7LgE8+qX5LPv8JTT5KFk8+vN1KPpdOSz4Iz08+iOBMPrbbTT4iyEg+tDJNPvwH
TT574Us+BDROPgv3Sz7EiUo+TeFLPo6ySz56fk8+y9ROPq/iTT57+Ek+Vq9LPmzcST5RkUs+
eLlJPpbrSD5YK0w+w55KPrdlSz7XsEs+BrFLPu2ZUD4usEo+5VFPPgY6Tj7q5lA+1JBNPoUC
TT4SnE0+1+BMPptySj5drE8+j5dNPqoaTz6vI08+HetLPjftTD60b00+6oZLPg0vTD6i2k4+
zqVLPj2jTj5uM0s+wsVLPt2iUD45904+91lQPpMeST5SqUw+HaRLPhFBSz6xHlI+it5HPhCc
TT7e60s+GCZOPr9dTj7mGUk+WEVPPjUYTz5rSFE+FjhRPoYhTT6D80o+3U1NPl85TD6C2Ew+
X7dRPu6XSD6LTU8+YPhKPjcFTD7AQE4+GKxMPmiqTT4Fq08+hfFNPlUlTT7xsUo+egZMPkWY
Tj5o6U0+idZOPjmTSz5c1U0+qsVKPgyUSj6f1FE+AoZPPtxSTj7m0kw+YthMPlw3TD7bt00+
8YJOPuTbUD5u/08+j0tKPt0fTT4RVlI+YMJOPvVxTj5QtUw+uPZIPijFSz4WSk8+X15OPms7
TT75qUs+qLpQPsQYTz5ObFE+28hOPvNTTT4Fl1Q+fqFNPrBuTj4nQFI+Z4BSPoXuTj5GTk8+
9IVOPmZkUT7WMk8+0hNPPqptTj62rk8+sUlOPnVjUD5L31E+b7ZKPjNJTz4zUk0+VklKPmcn
Uj7qhVA+a/1NPn2TUD4rFFA+Qv5MPpw3UD6d+08+bKdOPk70UT7xc00+39RRPp39Tz5sd1A+
BOtTPtfWTD5a/U8+0qpNPv4XUD4pAlA+hDdOPndGSj7Rd0s+ipRQPrJzUT6Z6U4+7gxRPk9h
Tj4EGFA+bzlRPkG2Tz6EOVI+jBhPPuF7TD6icVQ+uTxLPqM2UT7Ws1E+psxPPl8dTz6/2kw+
pglRPvO0Tz7yLEo+1xBNPmG6UD6xV0w+8RNNPqSqTD5+rFI+xYlQPnUQUT7TyVE++atNPsgb
VD4pA1E+5wJQPq9VTT55D1I+49lOPkRgSj4dzlE+6Y9RPkY2UT7hmlA+9WRRPrkXUD6MzFA+
XCFMPuxNUT53u1A+vGZMPlJeUD5IslA+sTBPPvC+TT5e2VM+ENZLPvbtUD6/oU4+76ZSPqnM
TT6W8U0+Th5RPuNpTj5MHVE+/BBSPn1lTj53iFA+H9hQPhm9Uj6XRE0+hHtUPolTUT6wClA+
LbJOPo1mTj7/MFQ+kJ1SPiauTj7uxVI+v2FSPlukUj4CUlA+IhFSPp1VUT6L9VE+EEFRPiy0
Tj64EVI+Ks9KPv74Uz75M00+TitTPjB/UD60DlU+nshNPp7wUD7tJk8+cfpQPh0aUj63kVQ+
PCdQPiIzTz5idlA+3kNQPmZhVD7UHVA+l9ZRPsnaTz5JaU8+ZSBPPvtaUD5Wok8+7LJQPhyG
TT4n+VA+qy5RPkQLVT4CVlM+npVTPgwJUT5SRVE+2OtPPkyRUT4/hVA+phVQPupSUj6b7k8+
hjRPPmxLUT6i700+qcBSPkvUUj6cEU8+wEpRPs6GUD5jG1A+u9lTPlx9Tz4pyVE+6URTPl9l
TT6XDFE+rExOPiuPUD5V5VE+FRJSPrM4Uj6EfFE+Qr1QPsqrUD7a31I+zrxUPij2UD4MJ1A+
RElSPqy0Uj4mR1I+y9RSPtelUT7YsVE+XWRTPk8RUT6eBFY+kRtQPqhmUT5Mflg+PtxSPpGx
UT6eElU+o3xQPnvlUT4itVE+uT5UPkSIUj5R2U0+b9JPPrNgUz7kdlI+OHRSPr71UT5za04+
2GdTPjNoUz4dZ1I+WnFVPvzTVj6KCUs+HhZTPkILUj43Jk8+ZYBTPperUD5eTU4+/SZQPsDH
UD4xR1I+bIlQPn7nUz68f1E+QtZTPvmeUT6tD1Q+gEpPPr4RUz6pZlA+qtZQPiPWTj4I5E4+
+tZSPmY6WD7MXFE+IZ1PPhdWUj75eVU+WotPPsmxTz65C1I+at1OPkoWUz4OjVE+uOxSPslj
UD4TYVQ+lg9VPhWpVD5reFU+/U9UPmMCUj6ARFU+uLFTPiaxVD4J404+HjxTPuarUT6MUlM+
xHdVPrTIVD4WK1I+wDRPPiWjVz6s404+LQtTPt44Uj6eVVI+OMZYPjdNUj6WxVM+E3FNPjNG
Vj5njFU+wIFRPpCBUz67IFA+An5VPg4JVD5ePFU+p6pTPuQLVj5lFlQ+NppRPo66Uj4AFlc+
OpRSPiqaTz73BVY+NyNRPnNaTz52Y1Y+EapXPqzYVj4/NFU+9JlUPj4VTz6UBlQ+U6xRPtIb
Uz5HbVY+ajJSPru1Tz5f9lM+M+5UPm7KUD7O6Fc+hRNVPgWNUj4J0lU+RK5VPpIeUj59FlU+
oY9TPqA1UT5OylE+wtZQPpb3VT69MVU+WpJUPpSbVj4XRlQ+RIhNPqvyWT7xOVM+cwFQPoDi
VD4WylU+Am9UPm5dVD4SLFE+LYpWPl3SVj45YVE+BC1VPsKVVj4xXlU+74JUPsUSVj5GclQ+
iEVYPsseVz7EllY+do1PPqbNWD6uZFU+3QVWPtHPVj4sylA+fExVPveRWD4fC1I+xmBSPilv
VT76Rlc+Ur9SPiF4WD4vfVM+QWRTPv8mTz5AeFM+P2xTPpbYUz4BclQ+7u9UPvrUVD4DiVE+
pwxaPvAvUz7SHFQ+Q3NUPqHWUD5Us1Q+S1dWPqzEVj5ndFU+Hj9SPrYTVj4folQ+Fl1WPk2o
Vj7ChVU+AslTPvj8Uz47w1Q+H0dWPnowVT7kJlY+xlpTPr4uVz5d1lY+QpxVPgLlVT5s5VM+
41xTPlE9VT4N9VM+tURSPheKUj59Qlc+JnlVPlElUz5qpVQ+tvtQPrw5Vz5sD1M+8sBXPlXP
VD6agFQ+nwpWPn1KVT4PY1Y+H/9ZPjM4WD63VVY+gEFTPoyhVT7OYVc+/M5SPiZSVj5MF1c+
LghXPp3IUT4QClg+hHVTPkvzVT6s61M+zI1XPrhiUz47ZVU+TgxQPqX3WD6H/FY+x+FYPkWE
WD6Jg1U+XhNUPjESVj6abFU+oA1TPn8iVD7s7FY+mZ5ZPq91Vj6sQlQ+a1hWPua/Uj6W7lQ+
/9hXPqkvVj6I2FY+7sFWPpRzVz7fZFQ+qhVaPth9Vj7mTlg+7UhZPv69VT6QZ1c+09VSPvR5
WT6WcFc+KZdZPsFbWj6gAVw+OxxUPlOnUz6iFFs+fohXPgLZVz5lMFI+e9JVPvB9WD64ZFM+
52haPjcXWT5s3lM+IDZaPnc9Uz4z+FM+c9RWPvDdVj6FklY+POZYPrXEUz7S7Vc+1jVYPib5
Uz4do1o++5FbPlCoVj5c8Vg+CKlXPvhnVz5M8lU+rnhXPrhmXD4Eflg+oS1TPrWQVT6WalM+
+fxZPvEtVT5DX1g+qJZWPnUsWj7LG1U+riNcPqpWWj6ZIVg+BjpXPuVnWz66z1M+Z+xYPofx
Uj7swlY+78tRPquFVD7C+lg+MgFfPts5Vz5K0FY+82xYPsVmUz4d51g+B+FZPii6Uj7wU1g+
JeVVPhDcWT6pCFg+e/NWPsYrVT4gF1s+H8NWPoRiVT4gclY+JUZYPktOVD6mJ1c+b2JXPp4A
Vz5ohFo+bhpXPpn2Vj6gElc+4zFbPpk3Wz6MC1o+UuZWPk+gWT7ZWFI+y4FYPs6jVz7NCFY+
7cFYPqu1Wj5aXFo+1TlWPhVxVz7iplg+IvBWPliTXD66h1g+FvVWPiLdVj7BFFw+uOZZPudX
Vz5DMVc+PjdXPkzGVT4e2Vg+6ThZPsySVj7W2FQ+DsZXPix+WT7IWlo+JA5YPrxiVz761ls+
dhVUPmJbWj5CjFg+4zRaPk5oVj5fSFs+4blYPlHAWj5qB1k+aChXPsxHVz5STFU+wyRVPsKK
WD7yT1k+OftaPmtDVz5cRlo+uV1XPpNyWD6pY1g+4+dVPltHXD7gu1k+889XPt08WD4zzVc+
EfBYPn4ZVj7bqFk+qSZfPrzhVz5MIVw+OaJYPuDuWT74OVw+NIpXPrHjWD5e+lg+Rx5ZPvzl
Vj4iL1w++4taPqVnWz4/Vlg+s+RaPmoVWT4bYVg+E0NXPr/JWD6t+lc+sklaPlxCVz5pZ1c+
OFlXPqfbUz6Ye1w+s7pXPuTUWT5yiVk+kCVbPut1WD7XDl4+V51bPnUnVz4U7Fw+w0ZXPheS
WT7gr1s+/FBcPo04XD7ZSVk+JjlYPuoyWD64RVg+zN5WPupsWD6DaVo+ZGZZPuBwWz4QvFo+
0J1ZPh+eWz4sClk+VtRZPnX9Wj454VQ+IKtXPqDRWT5dFFs+Io9XPiO+Vj7V0Vc+crpaPq7x
WD606VY+OJxYPpTsXD4AfVs+bL1YPjS4WT64/VY+HA9YPoVXWD79sVg+RSRcPs/aWz4RHlU+
0JNZPtKiWj5NNFo+pqRYPkqjVT7jvFs+cgpYPkg8Wj43cVc+Z89WPlETXj6u1Fc+kRhaPo1p
XT48+ls+fZpZPka0WT55yF4+sK9YPstFWj5BUVk+IFlXPi8ZXT5MHls+3aBZPpiYWj5NxVc+
RXRYPhOIXj7LK1o+2cBYPrQGXT7nfFg+k5xYPnd2Wj58zFk+a1dUPkOZXT4Ipls+Pf9ZPnD6
WT40plo+t+VaPi2VXD7651g+tYVaPth+Vz4Ar1k+LMJbPoR2Wz6gXlo+hJ9aPu+iWD6+nVs+
cGtaPtxcWT6Cflo+t8lXPoNtWj72sl0+/gpZPusQXz7hDl0+rUtdPqinXD4/dl0+brtdPkbx
WT6bZFw+BEZaPozrXj5bmF4+6kpePnf6Wj6Iolw+MgBYPjfwWT6aWGE+XOBbPoWzXD7C8lo+
6hVePnsZWz4CSVk+TPdgPiT7XD7Bz1k+l9JZPr2JWj5dlFY+H8tbPlbdXT76TFs+Gq9dPmWP
Wj59uF8+9hddPktrWD7tb1o+pVVZPqwVYj4OI1o+onZdPveaWj6fH1o+krpcPv/vWj6+iVw+
MtZZPgneXj47w1w+7uRgPrilXj5SQVg+ApVZPgwLXT7OOV0+AYZfPhHMWj5cBFo+DWxbPsvB
XD6OuVw+oOhXPtXOWj7eMVg+aiNfPjzAXz6GHF4+SjRWPnJtWj7bX10+OohbPjIjWz5OxmA+
L5BYPu63WT6BClw+pAhYPrGeXD5AzVo+YhxePsNuXj5/8Vw+Tk5cPqetWD6Yi1o+R21cPvQK
Xz5qEFw+HLdaPqZ0XT7FJ1o+UFtaPvg0Wj5mm1s+65BcPhEeXD4C0Vk+fBJdPso4Vj5tkV4+
x4RYPvx3WD6QA18+59hePv5DXz7OK10+nQFgPu8iWz655Vw+ogRZPu2rXz5ZKVk+jvFZPhD/
WT6BElw+vKRbPtP3Wj4jA1s+jH1bPtHtXD7Al1c+sOtXPhf0XT4SzFk+ondbPkk2YT4P3Fk+
e9xfPh1gWj62L1s+XN5ZPlBRXj60PVw+qUJcPtg9Wj5Pm2E+tVJfPg6VXj44IV0+WhhbPmKj
Vz7Hk1o+JT1cPgIKXD7/fmA+10ZdPisaXz5/PmA+EcFdPt46Yz6Hvl8+HnlfPvOrWj4SSVs+
aO1iPszqWj7C2Fo+1JxcPqF1XD5tL18+NBdhPhbOXD5lRls+eqpcPgLCWj4ZG1w+XKZePu0q
Xj5tdF8+tjdePsCXWj75Olw+2m5cPiqeXj7adV8+/l9dPinhWz7jmGE+z81dPiWSXD7Tgl8+
zfNdPrduXD62nFw++ixbPvcJYD6FGmA+F31dPgTJXT7Es18+gpdhPoLxWj5TCVw+mbpbPjY9
Wz4ZG14+5ndhPtH4Wz7KYF8+b1NePgD6Wz7H210+ZIJcPsaXXD6i41s+X0hfPt7WXD475V0+
dpZdPtJ+Wz5oW2A+aWtYPg+jXT4LAFw+n5JgPqenXD5cmV0+n4VcPsC8YD5lvV4+tMVfPmtu
XT4Srlw+EXVbPmMrWT5R910+IuVdPlP/Wz5xfV0+LZ5XPmDxXD4Px14++BJfPp1DXj4O2V4+
TZNfPh+7Yj42uFw+rBNcPikOYD4YiWI+mCJWPu0oYT6ioFs+uqJePhrVXj5yZ2A+hIBePmBv
Yj4Ef1w+J1BgPn6UXj5Pkls+qrZdPhdGXD5tf2E+djlePqARYD6Uul8+la5gPtQPYD7s5F0+
c81aPuCgWz5FbFw+eHZjPlo3Xj6Yd2E+0Z5cPvHtXj4N6l0+e69ePvCpXj4/LFw++rNePtHv
Vz7Aq1w+zhliPi7VYD65VFs+tElaPrg0XD41QV4+ImZhPmPyXj6hFFo+MOhZPrQiXT6ljF4+
Us1fPt8SXT5URV0+CdtfPjpGXT5bJGA+1gpdPiMDXD5f8V8+PKJcPisYXj7Vu2E+005ePhTe
XD4Nql0+UzdgPgd2XD5aTl4+sOlcPuA4Wz5MbmE+KZtdPtZ7YD4ObV0+y+5fPue0Xz5vmVw+
CxhZPnPnXT6Fq1w+k2RhPl8YXT6JWlo+PDJdPp7aYD5fWFw+TO1dPl9lXD7jb1s+C4NnPmGf
XD7m8mI+HMhgPpLcXj4PIV8+U2FePrO3Wz6ayV0+L8BePlheYD6wSF0+9ExbPmOLXz60H2A+
ardePlKlZD5Ir14+zVNePnW0XD4xCl0+AwFhPpykYT5cG2I+1zBjPhOpYD4jZl0+xYpfPtr8
Xj5GDF0+ZvlgPv8bYj44g1s+rwZdPu9PXj4Wvl8+NZ1jPjlLXz5ohlw+6CldPlpeYD6CZ18+
opxePn13YT5HV1w+xvJcPgSgYz5gDlw+NKpfPpnyYT5CTVk+w/RdPjKhXT4fTF8+pyxgPjte
Xz4JV2E+ptJgPjzHXj4paWE+iilfPvMGYj52uF8+y2hgPkxSYD4uLV4+ZRVbPv/xXj4AxF4+
malePrRYXT5g2mE+Ag9ePq7UYD4ZN10+V99cPpZXYj4wlFw+8pVgPgrkXj5WPl4+LrNhPkw3
Xz7N/F4+HdJZPkWjYT6FPmY+D3JgPkALYj6ZoF8+EfhfPpfiXD7IaWM+7fJgPpI6YT6GI10+
LE5hPsX4Xj5JpWA+E6tiPmUNYD4OaV8+0NhfPpEFYT5+2GA+98ZfPrFDYT6b8l0+jBZiPuvF
YT7N9F8+56VePhc+ZT7/j10+T1ldPt+NXj6+YFo+2MZiPoVNXj7YoWQ+LYRkPuuuYT40jl0+
DFlfPi7eWz4Ow18+UKNePiw+Yj6WYWI+YUtjPsXLYz6VF18+jaViPrCOZD4GJ14+mXNiPpDZ
Xz6/ZWA+nWtjPmttYj5jWmI+GDZiPpw8Xz79+V4+baRgPj0pZD6Aa2I+aPVlPuwSXj7gg2M+
3nljPm27Yj7l0GA+zf5gPth8XT6l/V8+e5xhPn1rZD6etWA+tUNgPiT4YT5wN2M+ACxfPu5+
XT6iZ2E+DcViPoN3ZT4IKmE+bGZjPoRDZT6p9mA+9mlgPsHwYT78+WQ+UTxlPqaYYj6Fx2E+
XPZjPmD3XT6QFWQ+k99jPhuKYz7kbmQ+r4BlPhYSZD6A8F0++0BkPgAhYD4JbGA+ciNjPoO0
Zj6UZ2Q+/LNiPsUHXT6Zb2I+tw9cPlVrYz4kNGE+jwdhPpBTZT65gGU+F0ZePlxJYz7L9WM+
nANhPkcXYD6l6GY+U1pfPvRNYj72q2I+o8VjPs0sYj5ljGQ+BV9ePqlRXz6VlmM+ueJjPl6/
Zj6kVWI+bWxmPvCJYj44CGA+4CFjPlFvYj4ogF8+lOtePlNCYz7OUF4+VxFjPjb1YD63ImM+
581hPgDPXj6HMl4+JX1mPkvFXz7FwGA+JjhlPhNfZT6q6mA+k01iPoFdYT4GImY+XHVfPqW2
Yj69emA+wd1gPk9PYj6YiGE+R5BkPq1UYD5UQGU+7RZnPsZCZz4HkmY+kqhhPg3RYz7ss18+
6mhmPidcZj7UOF8+Yx5nPhPvYj7mMWI+GWhgPnLEYT4EpWQ+iQZiPgQkZD6xzmQ+y1FiPg54
YD5FaGI+HNdhPt3BZD557WE+f1hfPktUYT6mimQ+zAdhPmuhYT5he2M+gUdiPrLcZD625GM+
raVhPiuzYz6jOWM+ovFlPnCYYj5aG2I+zxBhPpzEYD5/SWM+7e5gPkHKYj646GE+sGVhPrLb
Xj7cr18+W9BiPsthYj7UE2E+3lxpPl7wZD6cEmI+lQ5lPqb+Yz7u12Q+yxtkPlJgXT4a/2Q+
TIhjPp14ZT4pYWI+nLhhPkkeZz7DKWM+nWZhPs1pYD6Kz2Q+wiZjPhuCZz7b8WE+7ypmPign
YD6ySmQ+eMhkPgnGYj79XWU+d9VjPoc0Yj7/6V4+ygBjPhqUYj6K5WM+XP1hPmwRYT6yx2I+
rLtePma1Xz5WEWM+ZYthPiLKYj5h5WM+l2poPvyEZD5ffmU+AwxmPilbZD52cWc+bFhjPhUx
Yj5mRmU+SoxmPvy4ZD5paGE+q05kPkKHZT492WI+POtkPl1yYT7O6mE+30liPjXtZj5Ck2Y+
6ARjPqpwYj45Cmk++QhlPg88ZD7Trmc+vL5mPr0qZT77BGg+i9FkPiZzYT4IzmY+FkFjPoys
ZD410GU+2G1lPtYlZj7wf2U+S5VlPvcXZT4h6Wg+yLlpPh0iaT7NomQ+/flfPmT6YT6bsmM+
2N5mPgmhZT4BPWM+t1dmPgyOXz77Y2c+azxkPq3SYz7WWmQ+0oZjPjW4YT6cH2U+EKRmPktC
Zj7s8mU+GSxhPpKuZD7s62c+HDhmPmHRZj7xP2M+L99jPvAKXz6/OmU+ynljPvkRZD6CfGE+
5ENiPiV0Yz6HwmU+AEVkPlMkZD4S02E+795lPpQvZz75R2E+fwRpPsyQYz5kVWM+ut9mPh0g
aj6u32E+HDlkPjpoZj5y2GM+p1ZkPmqtYz5LJGQ+V5ZlPluaZT5JQGc++b1iPqDUZD4xD2Q+
OV9qPlK+Yz5LSmc+P6pkPnYqZT4qc2U+b+dnPtXUZT5Q6GQ+RUBhPihKaD4BnmA+4npmPjZ7
aD7ImGY+4hxjPgANZT6tdmc+AOxgPhLnYD6yOGE+wudmPnNfZT72oGI+3ANkPuuTZT4iamY+
Up5jPjv7Zj4C+2E+NOJkPmrWZT6BR2U+bnRnPkzyYz7zcGc+JrJkPhEiZD7k32M+kcZiPkKx
YD57tGY+iJ1iPjmnZD6w0mc+iyRiPn0VaD4+YWc+/KpmPtVhZj5I0GQ+9/RiPiihaD5I0mA+
AQ1lPkQ3ZT60EWU+0sdmPneJZj6kqGQ+kvBlPoIxZD6AtGY+ywxoPqgMaD6UhWA+DlhmPiWF
aT7fQGM+j2FnPltsZD7mGGY+V/RhPlTvZj5AZmo+cdhlPsEOZj5giGY+PaFlPmaUYz7eYWM+
aBpmPs2qYj6ogmY+ZP9mPlr1ZD4Ps2Y+eHdmPhhjaD5WbGs++r5lPqJzZT72fWM+U4xiPtV9
aT7Z7WQ+L85oPl8GZz68uWQ+/AJkPokTaj61/WU+CwRoPvfyZT6LJWo+5dlmPoEKZz71cWc+
4mtlPjJwZT61n2c+XyZnPqVjZT5OyGY+2kdhPgBDZj7Wc2E+0wBnPg59ZD5wXWM+qE1kPuw1
aD7182c+DSRoPpuOYT4MwWY+C6pmPga8aD5hH2o+iyNmPig7aD40YGo+i7lkPpbKaD6VMGU+
nTpnPm1dYz4i82Y+FPpmPkCnZz6nLmI+gnhlPnttZT5IMGU+kbBnPnZzZD4dVGI+hZVkPmSQ
ZD6te2Q+t5lmPjX0aT5MrmM+yF5lPtRBZz5+xGY+Gh5mPhRvaD5Z3mY+s5NkPjKaYT53dWk+
TBxnPkSZYz5JPGc+f69lPgPQZT4XXWI+O61kPkbgXz5XLWc+4shlPmiHYj4Tl2U+XbdlPjdx
Zz6J8mY+AwxoPrNgZT6gP2s+MhtnPhfxZD469mU+7FNtPtztZz5ttmg++kFkPjZNZT48cmw+
ZQ9iPg9IZj4n32U+p6hmPhtAZT6fmGU+m3BnPkbfaj42rGY+3IljPt26Zj4E4GQ+jzhlPl5p
Zj5Qjmc+rjhjPppLZT70D2M+DY1jPlkcZz5+F2I+fQRmPmDIZT49ZWY+jYxmPlZRZD5ALWk+
aFhlPsXAaD5Sk2Y+qA5lPtI2Zz46+2Q+qoRmPppeaD4qTWk+en9pPnfyaD4DAmw++TprPv0T
ZT7nDmg+4b5kPr43ZT5HWWk+v6xtPmbhZj5KRGk+ORBlPpRyaD79n2A+9ANoPngPaD7DUmQ+
LC9lPp0oaz72zmQ+mSpnPjT5ZT6ilWk+RZdqPj1ZbD6VsGc+4xJqPomyaD7L/GU+Xx1oPivV
Yj580Wc+smZoPpcNaD6zGmk+CHhnPjwraj6IV2g+lgVlPv4gaD6EP2o+yGZnPhQJaz7oHmo+
TvJnPgbNZD4XTWc+zrNmPnbSZz61DGc+FGFtPu5eaj4lD2o+PjhmPjofZz7XSWM+DVZlPifC
Zz68FWU+NKdpPsE2aj7uiWY++QZmPmORZj7UJWg+iddpPuI7bD7j8Wg+e79oPpspZj42uWY+
H5FmPpQsaD67AWk+fuVlPq34YT6gXGk+eBVnPnfWYz5kemU+xbtsPnv8Yz6UNWU+VDpnPpon
Zz5n4mo+aSlqPhdfaD6GbWc+wARoPhbZZz6sQms+p5JmPsDYaD692WY+Ad9kPu0aZj7MLmo+
zDtpPokQZj6Ycmc+jABpPiPVZz5qeWY+YcBoPmK7aD5WpWc+u25mPoVyZj6bJ2g+aediPjT/
aD6C1Wc+tYVqPphIaT5NImQ+niBnPtU3aD6H92g+6X1nPgAMZz4REWU+oPtpPoa7ZD7wiGY+
XTlqPmhbaD59B2U+7vlnPkIhbT6aKmc+AwlkPpQ4aD4WyGc+WnBqPofBZz5t3Wk+N9dpPjPu
bD75X2U+cqdoPo31aD664Gc+NUFqPiIDaz6pyGY+e95oPlGFaD6AVWo+LmtoPnU6ZT5lM2o+
6I9pPnohbD4wT2k+XuNnPk9OZz7ZsWg+hiRoPlUvaz7b/2U+9T5rPsOYaj6kMWg+b0NoPpIL
aj7JVGU+2spsPod/aT431W0+LEJrPvLKZj4Fkmc+4oNpPjPaaT4r42k+cORpPoyNZj4cWGg+
1SZlPtFMZT6IBGs+9WxpPm0jaT6IS2c+Pl5rPqiEZT6Udmg+snBmPtr3Zj7ez2w+eulmPhga
aT4temk+XzFrPhgPaD54GWk+4MZpPjguZz7vRWs+Ud1nPiYbaj42xmg+3OtoPra2Zj6UwGY+
eylpPiijaz6EKWs+NDtmPp6UZz6XsGg+/i9sPo66aT7KbGs+09hjPk2qaz6ZcWU+4jxpPtRh
bD5SHGY+uWlpPmRjZz7ApGg+T7dqPsc7aD46mmo+15xqPhwZaD42oGs+e/xpPoHBZz5mZmc+
0YZsPtOwbD5dhWw+bLFrPpkmaD4QmG0+jQ1mPlDkaz6OAWY+kKBqPjzqaD4Fr2k+GBhnPmfc
Zz7McGs+Zv1pPndcbT6bE20+DahpPq0+aj5Clmg+1KFuPrNbaT73pGY+GtxpPlnaaT6JhGk+
685qPmQBaT6NY2g+zy9pPr9qaD7Dhms+CFlrPr8JaD5OOGk+fS5sPkKeZj7oNGo+OH5sPgYo
bD468Wk+iKFoPvopaT5h2Gk+bUFnPrk5bD7OZWo+zYppPk8zcD4HlGo+X0doPk67bj7uU2o+
2vxpPjGKaz70A2c+VedqPtvqZT5/6Wc+Z7VnPlEIaz7wkmg+zgZmPlhNbT7E0ms+w6ZrPpjx
bD4Kgmo+sr1pPvezaz4So2s+vJdnPr3xbD66IG8+KEdoPqoKbD5iqGg+DtxtPjS6aD6eN2w+
5klrPsrqaz5OOm0+mRFqPqsHaz7KBGo+AB9uPv47bD6NEGo+vHpqPhVpaj4i6Wg+kQFpPveJ
az6FI2s+8PZpPhPWaT7HlGk+mGtnPh8Saz6dbGg+GaZuPnvYbT5UBm4+TzdsPvDeaT5pa24+
dq9nPuNHaj7WmGw+JAhtPr2daj7gyGs+C4JsPt1vbj4MIWk+iDFrPsjoaT4fJGo+ZvpoPuiH
aj5zw2k+QGdqPj06bD4jqmw+5rRqPojSbT6yA2s+8pNpPkbmaT5FPG4+/ZFlPnPEbj4ZQG0+
xgFrPhztaz688Wo+kpFpPr6PZj7OJ2o+j/toPkCZaD6S3mo+euFrPuAEaj6Yp2s+eGttPiN+
aT5j+Wo+FARrPsSZbT6lTGk+nqBsPnwsbD4XkWk+lMppPpyBaz7EeGs+eFJsPgy9aT4FnWo+
/Y9qPiC2bD4ER2s+GTZtProQbz5HHms+VOpwPh28bj5Wk3E+rPVuPkQGbD5L32c+QLtrPnbN
aT4JJWs+MidwPhc4bD78ZWo+a4FqPhajaz6W+Wk+QaFnPoDAbT5dK24+jW1uPlzuaT7i1Gs+
PPBxPua0aD5UmGo+g0tqPg7Jaj66GG4+CXNpPlNzbT64j2k+GwVsPtGZaD4t62s+sB1qPj5Y
aD6LJ28+/ZZqPgPjaD5AAWw+Q5dsPpCvbj4S0mY+maltPrKSbT7Bj2g+c7NsPthqaD5JbWo+
mN5tPjN+bz6u62g+ezhqPr++bj6Py2o+OfhpPtDraT5jxG0+mgZtPtCTbT50QG4+IKZuPqiI
aj6fUGs+EQhuPhLsbz7OT2s++6xtPic4aT6wMG0++31tPmHcbj4WkWw+G/dqPtvnaz7NvGo+
pvFpPrr7bD7ftW4+uldsPh0kbD6q2m0+irZpPhoQaj4oK2w+pwlvPkOxbj4pE28+C71pPsu1
bz7sAWk+D3ZwPpdXbD71I2w+2ZRnPhbOaj5xrnQ+rnJtPvRRaz5NE24+/V5sPq+/bj4HFms+
zHpsPk98cD7Zym4+9zltPjO5az4MB2w+SgJvPjBVbz7NEW4+J5BuPoeiaT7yFGs+q9VuPgBE
aj7CZGk+GPdsPmz0bD5h8W0+kadpPhcgbj4DqGo+f6lrPlRHbT4wJWw+ZChvPtTlbj5jHnE+
eZBtPm3Aaj6bbmk+aZ9vPpxqaT746m0+MeFqPvtHbT6Gomc+OEJtPutnbD6HnGs+ZJNuPgJT
bD7QpGs+KD1vPrOfbj6LV20+0oxpPkNnZz4BU2w+O/dtPkGPbD4Llmw+tspuPkdgbz4Z3W4+
nkZuPgItbj5li3A+6NBoPpFQbD6FJ28+eC5xPqLLbD6MkGs+CGlvPkA4bD4opGo+6zpvPkpw
bT6SY3A+HWJrPh/QcD4GWmw+EXNsPmotbj6xGXA+fJNpPhpjbT7rwm0+5zByPsfRcT7mWWw+
XaZtPqFjbT4SP28+oo1rPic0cj7E8Gw+O9htPqy6bj7pp2o+45xqPutLaz6pl3I+u4dqPtrl
bz6Os2s+1a5uPmD1aT5ufG0+s4NtPoC9bz6SDW4+54lsPmuxcD571W8+F+puPkmodD5sZmw+
8k9uPhOoaT57824+W9RqPr8zcD4pSHE+V+xvPh9vcD7GR2s+tplsPuw+Zz7oa2o+FCttPvwe
bD4b12w+ufBtPgbYbz6dT20+QZZtPhrGbz62aHA+SLVtPinkcj6492s+ol5tPsMDcD5OFWs+
ndVrPozkbj7Aem4+2+JuPgpuaz5BaW4+O55qPjmCaz5VdWk+wK5sPrUPcj7Uv28+NGNvPv71
bz4AIm8+wTFvPmg8bz6rDm0+XAJzPtMsbj69e2w+XmpwPs/Zbz6HhHM+NRhsPguVaj4X4Wo+
kVNwPgmYbD6K92o+f2BpPhc2cT5B8Gs+lb5uPqtncD5s+G8+3alwPjdtbT6a220+OWhrPsdV
dD4fCHE+AO5rPpopcD42Zmw+WapxPsKqbD5aYG4+DIluPgDBaz4bRHY+wqFuPowMbj42y3A+
GsVyPuzScD6GSm8+u/xxPq7ycD4xE24+9TJvPiEsbj75f2k+UatuPiQObz5+kW4+MZ5rPlIk
bz6uy2w+XYlsPmb7cD6gSWw+lpBvPpu0bD50c28+eCptPu2Sbz4FVm0+HVtsPtw8cD69r28+
P71wPkvwbz466G8++9luPu6bbD7xt3E+bxBuPkEicT6eMm8+OP1uPqJ4bj4Hh2s+nOZvPna6
bT6jd24+lKRvPkCzaj6TEWs+/VZxPhcgbj5W92w+yLtwPuPUbT7xXW8+CFZpPp0obT7vlG8+
CWt0Ps1ScD669m8+CIhsPguLcT7/p20+S2dxPiQecj7B02w+YtxvPlf9aj6u8W4+AENrPkx0
bT7UMm8+Ci5sPs8mcD6ex20+wiRwPsnMbD7oyG0+eD1tPn6vbj5e8G4+TG5sPlVccj5fQnI+
BSNwPg0xbD5kS28+L0luPserbz66Am4+0mRqPt4vbT7R2Ws+40VxPhKwaz4kv28+n+FwPj/m
bz4nom0+Gf1uPhQtaz4c9m0+NrJxPnlUbz6Fum4+9dJxPlqGbT6U128+KvFuPvmKcD6wf20+
F+VqPpEAbD6WmWw+sw1sPtlBbj6FUHI+/9BvPlLVbz7hX28+rflrPkBzcz4S5Ww+BsNtPnfC
bT6E9mw+wihvPtEpbz6jWG0+F35vPkj4bD4V9HA+egJxPo9qcD5jnG0+WxZyPnTDbj5xDGw+
+/huPgBubD7sSm0+mjptPqe/az7V5XA+c35vPg/Dbz4kvHA+x95tPgc3bT4tB3I+1s5pPucD
bz4ooHA+wBpzPlgtbj46ym8+iQ5wPlXjbz57enA+FldxPsBDbj5xj20+ACZwPut0cD51bHE+
N51wPjbEbj4u03M+ZwpvPlFAbz62oWs+C15wPjVCbD5DmG0+czhvPot+bz7zKnE+QtFuPk9S
bT5FnnI+ngVvPtDocj4Ikm4+VfNwPgblbD4P524+bilxPvjmbD45xW8+2FpxPoPJcT4V9G0+
OuZsPn6Qbz6EVHA+DP5xPqHqbD7ACG0+mxdvPi6pdD662XE+mTxwPiJNbT5OLnE+n3dsPlFx
cD7UD3E+meRuPskHbj4v+nE+wnRtPo8qcj784Gw+1H9xPsnebT59kW8+3BFwPuuEbj58Sm8+
7OFxPtsOcT4HWXU+CyJuPuM8bz4GU28+aBhxPh/Dbz5l9G4+noFvPlVQcj442nA+W1tuPjRg
bj6oBnU+K9hxPoPGcD74V3A+Jo5uPmjVbj5soW4+FxhuPo1ZcT4Elm0+FPJyPlAvbz6FIXE+
BKtyPpg8bj7jQHA+R+VxPiEPcD7cPm8+ehdxPv8ccD4n73I+qX5vPlF+bD6M8G4+RWRxPq0y
cD4vdm4+os9rPtyCbz5RA3E+o9ZvPjwxcD52LXI+/fhvPqRScT6pgHE+3fxwPqJ8bj75kHE+
hvluPo2tbj7K1nQ+B2dvPmDXbT5FQWw+NA1xPkSkcD5jDnI+do9sPh3wcT46sm0+9wBxPlHA
cz6xKXA+/ZpwPqeJbz4de24+6SRyPlZIcT45Mmw+OHxyPoeacT5ynXQ+d+VtPmbFcD5Tam4+
dxhyPplacz7tG2w+ZGtsPnK+aj6Qpm0+8iNxPipobz73g28+75BwPibScT6enW8+kb9yPjrY
bT4QVWw+p1pyPqucbT7iXm8+2ZBwPuBabD7f/m4+65xwPvTNbT6eLHA+jyFtPhnycz7tGG0+
qAZyPuY6dD43JHQ+9dxsPp0Acz67Kmw+ktFzPkqbbT5c3XA+YxxuPu52dj67zW4+6zNvPtLA
bD7bqnA+vkxzPo15bz6QgHE+m+txPoxRcT4m/HI+K1hwPhb8bj47qnA++9txPj4xbj43DnM+
2JtyPq1FcT45MGs+4mNxPtxdcD4zanI+JHVuPurWbj5wIHA+hSBtPlGZcT7LHG0+fcB2PoXZ
cz48kXE+07l0PoH2cz7XF28+DNF0PrAAcz7zrXA+nZRxPr6Cbj7yeHA+IOd0PoIfcj5IIHM+
V7BvPmZGcT5JanE+FUpvPuo8cT448G8+wrlvPkQYbz6tH3E+A/ZwPhOBcT4REHU+tJ5zPozU
cT51NnI+uB1wPt4Bbj6r2mo+lgJ0Pj3acz7e43A+z3RzPq+5bj76Ym0+W/tuPk12bj5LvHI+
T55xPozscD7HQXM+E3dwPtD7bj5Q320+9sxxPoWxcj4utms+r9FvPhpPcT6pkXM+ck50PhQ4
bz5P4HA+UYhwPsZIbT5v7HI+dJZvPivrbz49HG8+GQpuPlgybz4KWnM++Vh1PpO/cz55nnE+
QqtvPuizbT5KbnA+m+FvPs4Lbz7zH3Q+mv1xPolycz7ncm4+FUxzPj8XdD5Cj2w+Bw5wPo+x
bz5eTnM+A7ZvPvKicD5DPXA+yLVwPsBZcD5Yt3Q+FoRyPvQdcD7RAXA+SgduPuhMcD5qyW4+
ymtxPqNhbz4+KHE+l2l1Pp4BcD4OS3Q+jnFzPiEGcD6NTXE+mSdxPs0wdT7nsXA+xcF0Pr/X
dT7bwHE+/nhvPhZ2cT5jC3E+/OZuPmDtbD5+IXM+9kdwPjqFdz5Z83A+eN5tPuM8cD60+HY+
r9d1Pta3cT4XcnM+Hz1yPjzRcT7tt3M+fJtuPr2/dT5eiGw+NbBxPpFYcT4epHM+gVhyPtSc
bz4tHHE+zuFwPm9Zcz6XtW0+amh0PtL6cj5StW8+rkRxPry1cD6pKnI+AmpzPnY0cj6XH3Q+
gSdwPmjscj6einA+nEdwPvpzcT7bfnI++/dzPgTzdD7J4XA+hZlvPiAZcT4QInM+h41yPsBi
dT4atXA+SmN0PqsAcj6SLXI+YNN0PooucD40u3E+BRlwPserdD55LnA+m4V1Puoybj4rhXI+
DytwPkDIcj6pBnM+KA1yPpVldD4U3nM+FmtyPidScz7JiHI+gP9xPtuidD7p+nI+LBdtPt93
cT5UDG8+Mb5zPgwFdD7hDXQ++PJzPv3Ncz4SPnM+scl2Pl45dD7fTnE+ILZxPq9UcD6vSXM+
EoVzPunKcz77tnA+lx90PsXcbT5IhHU+kp1vPl4zbz44dXE+hRJ1Pj7Pcz4sOXM+6RRyPsiN
cz7Gn3I+VIl0PtLacj5G3ng+1gx2Pr5+dz5ak3E+OZxyPmdWcD73EHI+KaRzPr/QdD4Tx3Y+
czp0PrKlcj5SBnM+WF10PgGXcz4AfHI+rXB1Pp9vcz5ujXY+7zhyPv5YdD5+eXM+vvZ1Pjzm
dT6jDXM+OwJ1Pmjocj71WXA++YN1PuSsdT7XfXU+fqV0PlEGcT6ZvXQ+J+5xPjLwcz7CPXQ+
VEBwPutIdT5PNHU+5nByPvWMcj6x0XM+ccx1Pjx1cj6C+nQ+nrNzPpeCcj50+nU+GvdxPnIT
eD5oLHE+BBlyPkckdD54UHQ+MU5zPjK6bz7l33I+NS5xPo6Gcz7doHM+tSR2Pk6ucz4kJXI+
Kht2PhvUdD4QsnQ+rJZ2PubJdj7FmnM+ARxxPrVdbz7Td3g+D21xPnb3cj7iD3A+pzNzPllb
cD5gLHI+vdt1Pm7icT5GVHA+Mh91Pjmzdj5jeXM+OkN0Pl3/dT5KQXQ+N5FxPl57dT6ivHY+
uChzPlU9cT4sTXI+wAd2Pj51cT7IcHE+ml10PtvXbz7MJnE+2J1zPqzxcz4bRnI+3RN2Pt9g
dT4QK3c+SalxPtZCdj4Tk3Y+/Sd1PvH+dD6oNXQ+6qJwPsm+cT5qZXQ+p39wPrtucT6NsHQ+
zUN2Phbzcj4HzXA+nQ9xPrK4dT5B3HY+xQl0PgqEcD7dtXI+nINzPodtcz54unY+WYB3Poez
cD5RjnM+3ztxPnwRcT4kOHQ+VjB0Pn2EcD7NFHQ+t+V0PhyecD56s3I+A0t3PlnKdD72KnU+
6blyPukYdD7Tpm8+KThwPt4Qdj4uYnE+BnVxPjw1cz7/2HA++rtyPl2Ycz5pM3Q+xvxyPoWH
cz4Lb3I+q/RyPumrdD4E3nA+Hcp0PgwndT72WnQ+iQZ1Pg7XdT4pHnQ+O4p2Pguscz6P9HM+
FDhyPpwmcj6i3HI+VuRxPkItdz7wa3Q+iHV1Pgwbcz4iunI+d1xyPuKccz6pM3c+J2t1PqJx
bT48g3Q+mlt0PnD0dz6Vj3E+809xPpUEdD61FHc+SBB3Pg/adj7dCXc+yXhzPtKScz4ZnHg+
OSZyPnzedD6JlXQ+cn11Pj8Mcz4VSXc+ebNxPqQEcT4THXQ+4ClxPl64cz4jXng+tZZyPrKm
dD70W3U+oYd0Pri4dD7hgXI+r415PinDcT7vt3E+QVV8PhuScT7UkHI+xXl4PpW9dj6yDXU+
TSF1PouIdT45qnI++sZ1PjK+dz5I/XU+9uZ1PsYscz41ZHY+hXxxPoSbcz4/MXQ+Anh1Ppt7
cT4k+nM+/8tzPrULeD6laHQ+4Ch0PhYDbz60KHE+uKVxPoePcz5LlnI+UJRzPnpZcz4+DHY+
L5x1PpancD5jbnI+TId1PsL4cz7t4HI+7AR0PgOsdT5uB3M+58t4PsQJeT7hCXQ+CM5zPnK9
dD6J8nE+ant5PhTkdT6A928+eKB0Pj94dj7OPHQ+IclyPl/Odj4CMHI+R2t0PjSvdD4brnQ+
pYt2PvCEdD7g63U+S2RwPm8fdD5qGnU+/uB3Pjexdj5JZXw+YUp3PkG9dT4CGXU+Jtx0Pudf
ez7wsHc+jOJzPiHldD6DiHQ+e1p0PvN0dj5VcHM+B4B0Ps2GeD7ZL3U+YIZ6PgfWez5/DHI+
Kzd2PtcFdj7D6XU+KAd4Po8Kej4y3HY+e593PtykdD7b9nE+TkByPlALdD4csXM++BV2Plv6
dj5Kh3c+Hb9zPpWFdT6NjXI+I/54Pg0qdT7OEno+sid5Pt2Tdz7Y23Y+9qdzPiAudj6l+Hg+
x25yPptJdj6jUHk+IK91PuQ6dj6tE3g+wNZ1Pmqwcj48nXo+fhh3PtiSdT7OdnE+TQ55Pn3T
bz7x2nk+igB1PlEidj4OAnY+gU15PgFBdT67kXI+plpzPuFsdj4M8HI+d9N6PhQ3eT4nvXQ+
5JJ2Pi09dz6k2nY+yTN1PtFHdz5alnY+GGl1PqpCeD6ORHY+cQxyPme/cj4w+XM+ddF1Prp0
dD5SZXc+Yjl3Pqo4ej4ie3c+5+J6PjJ+dD7QYHY+xz12Pomcdj5UnnU+nkh0PrKSeT45U3M+
VMx4PruzeD5bpHg+5ZFzPsjqdz6y0Xc+bUpxPka9eD4fxng+0vl0PnLldj4mMnk+CaN2Prx0
dz52wXg+qkt4Phoodz4zF3g+qKN2Pussdz5ptnY+TAF7PpNzcT5PkHY+iNt2PjLRdT6zHHg+
4tV4PolfdT5EpnQ+JpV5PkzKdT53FXg+g+x6Pku+eD7yknY+Bm12PiPOcz6P7Hc+ZSl5Piys
dz7qqXc+tGV3PvBweD5QAXk+huJ6PmCtdD4NnnQ+Ydx1PtPXdT4CTnk+fxJ4PhAvdz7fOnk+
g9p2PvRNdD7FhHA+lQF7PqYyeT46j3Q+BFB4PkFOdj5miXs+KCl3PrUwfD40sHc+a0V2PgLO
eT47ono+jhl1PpF1eT5ftHQ+gGN0PkardD5BQ30+z394Ph6Ldz7yunQ+gRx2PlHQdT5twng+
+dV4PnSQcD7ubXY+io93PnVtdD4DcHQ+AOxyPnEkcz7VE3M+XWV3PgpvcT5sq3I+6+V1Pvdd
dj5AhHY+Hgp1PgFzej7Zf28+ZbRyPhDycj58Hnk+CUx2PoN/dD7y53M+Ivh1PkWSdT5/enY+
lU93PhYPcz6RZHc+AVV6Pis4ej4hCXc++JR5PnIUcz57PXc+Krh2PqKSdz4IHXQ+wWF9PuRL
dj6i1XU+WE90PnPNdT4NLnY+dnR0Po/IdD5fHXU++bpyPqa4dz7QVHI+Ds55PkPGdT77JHg+
N4pzPi8xeT4TzXY+3lJ3PmNzdT5pgHQ+8jx4PicsdD73p3c+ytJ1PguZdT7DLns+zJl5PmuF
eD75dHU+KwN0PkyKdj5Q8Hg+xBl0PpWbez7Punw+WFR2PrKgeT6mznQ+sZV6PktMez7sqHY+
8N12Plvgdj67HHM+go95PkI+cj4/x3U+ft94PuPweT5i7Xo+gIx4PlFcdD5IJHY+I1txPph4
dT5vx3o+HKp2PlMpeD6s2XY+gE14PmUUdT52hng++Jp1Pkbgdz6W3Xg+mmp3PmuyeD63YXU+
XRN1Pr21dT6cVHk+3yN3PucVdz4nAHk+Wh97PoAydz5tm3Y+0pd1Pl3beD5zF3Q+F6F1PvHM
eT4V7Hg+CjR2PlfLfD625ng+ynZ7Ps+PeT7jGHc+3c1+PgQwdD4UC3s++BZ7PlKtdz7kfXw+
eH91PkUAeD6r5HQ+ve9yPqgYeD7g4Hg+PwF6Pn7jdT6yG3g+7ZZ4Pl4ReD4vWXs+Pn95PsiU
eT4Y2Xw+4T1zPkLjdD4HgXU+ibV4Pnb/ej5u+Xo+qjJ7PvStej5pJXo+DrN2PvPCdT50ZXQ+
MgR5PrBgeD52wXo+E6V4Psa5eD5igHs+Bo12PhvHeD49nHs+4e10Pi2Qez7beHk+ght7PlAX
eD62sXc+jRJ3PlAJdj7MK3k+0fZ5PkEqfj4+pnU+CbJ6PrPadz5dhXk+bEd4Pn3UdT6aeXc+
Ng15PvywfD7SxXg+</AssayYData></Step><Step><CommonData><SampleLocation>4</SampleLocation><SampleID></SampleID><SampleGroup></SampleGroup><SampleInfo></SampleInfo><SampleRow>E</SampleRow><SamplePlate>1</SamplePlate><WellType>WASH</WellType><Concentration>-1</Concentration><ConcentrationUnits>µg/ml</ConcentrationUnits><MolarConcentration>-1</MolarConcentration><MolarConcUnits>nM</MolarConcUnits><MolecularWeight>-1</MolecularWeight><Temperature>30</Temperature><StartTime>2275783</StartTime><AssayTime>600</AssayTime></CommonData><FlowRate>1000</FlowRate><StepType>DISASSOC</StepType><StepName>Dissociation</StepName><StepStatus>OK</StepStatus><ActualTime>600.001</ActualTime><CycleTime>0.2</CycleTime><AssayXData Points="3000">BJAJRTuTCUVulglFopkJRdWcCUUEoAlFO6MJRWqmCUWiqQlF0awJRQiwCUU3swlFarYJRZ65
CUXRvAlFBMAJRTfDCUVuxglFoskJRdXMCUUI0AlFN9MJRWrWCUWi2QlF0dwJRQjgCUU34wlF
buYJRZ7pCUXR7AlFCPAJRTfzCUVq9glFnvkJRdX8CUUIAApFNwMKRWoGCkWeCQpF1QwKRQgQ
CkU3EwpFbhYKRZ4ZCkXVHApFBCAKRTcjCkVqJgpFnikKRdUsCkUEMApFOzMKRWo2CkWeOQpF
0TwKRQRACkU3QwpFakYKRaJJCkXVTApFBFAKRTtTCkVuVgpFnlkKRdFcCkUIYApFO2MKRWpm
CkWeaQpF0WwKRQhwCkU3cwpFbnYKRZ55CkXVfApFCIAKRTuDCkVqhgpFnokKRdGMCkUEkApF
O5MKRWqWCkWimQpF1ZwKRQigCkU3owpFaqYKRaKpCkXVrApFBLAKRTuzCkVqtgpFnrkKRdG8
CkUEwApFN8MKRW7GCkWiyQpF1cwKRQjQCkU70wpFatYKRZ7ZCkXV3ApFBOAKRTvjCkVq5gpF
oukKRdHsCkUI8ApFN/MKRWr2CkWe+QpF0fwKRQgAC0U3AwtFbgYLRZ4JC0XRDAtFBBALRTsT
C0VuFgtFohkLRdEcC0UIIAtFNyMLRW4mC0WeKQtF0SwLRQQwC0U7MwtFajYLRaI5C0XVPAtF
CEALRTtDC0VuRgtFokkLRdFMC0UEUAtFN1MLRW5WC0WeWQtF1VwLRQhgC0U3YwtFamYLRZ5p
C0XVbAtFBHALRTtzC0VqdgtFonkLRdV8C0UIgAtFN4MLRW6GC0WiiQtF0YwLRQSQC0U3kwtF
apYLRZ6ZC0XVnAtFCKALRTejC0VupgtFnqkLRdGsC0UIsAtFO7MLRWq2C0WiuQtF0bwLRQjA
C0U7wwtFbsYLRZ7JC0XRzAtFBNALRTfTC0Vq1gtFotkLRdHcC0UE4AtFN+MLRW7mC0Wi6QtF
1ewLRQTwC0U78wtFbvYLRZ75C0XV/AtFBAAMRTsDDEVqBgxFngkMRdEMDEUIEAxFNxMMRW4W
DEWeGQxF1RwMRQQgDEU7IwxFaiYMRaIpDEXRLAxFCDAMRTszDEVqNgxFnjkMRdU8DEUEQAxF
O0MMRW5GDEWeSQxF1UwMRQRQDEU7UwxFalYMRaJZDEXVXAxFBGAMRTdjDEVuZgxFomkMRdFs
DEUIcAxFN3MMRW52DEWeeQxF1XwMRQSADEU7gwxFboYMRaKJDEXRjAxFBJAMRTeTDEVulgxF
npkMRdWcDEUIoAxFO6MMRW6mDEWeqQxF0awMRQiwDEU3swxFarYMRaK5DEXRvAxFCMAMRTfD
DEVqxgxFoskMRdXMDEUE0AxFN9MMRW7WDEWe2QxF0dwMRQjgDEU/4wxFauYMRZ7pDEXV7AxF
BPAMRTfzDEVu9gxFnvkMRdX8DEUEAA1FOwMNRW4GDUWiCQ1F0QwNRQQQDUU7Ew1FahYNRaIZ
DUXVHA1FBCANRTcjDUVuJg1FnikNRdEsDUUEMA1FNzMNRWo2DUWeOQ1F1TwNRQhADUU7Qw1F
akYNRZ5JDUXVTA1FBFANRTtTDUVqVg1FnlkNRdVcDUUEYA1FN2MNRWpmDUWiaQ1F1WwNRQRw
DUU3cw1FanYNRZ55DUXRfA1FCIANRTuDDUVqhg1FnokNRdWMDUUEkA1FO5MNRWqWDUWimQ1F
0ZwNRQSgDUU3ow1FbqYNRZ6pDUXVrA1FBLANRTuzDUVutg1FnrkNRdW8DUUEwA1FN8MNRWrG
DUWeyQ1F0cwNRQjQDUU/0w1FatYNRZ7ZDUXR3A1FBOANRTvjDUVu5g1FnukNRdXsDUUE8A1F
N/MNRWr2DUWi+Q1F1fwNRQQADkU3Aw5FagYORaIJDkXRDA5FCBAORTcTDkVqFg5FnhkORdEc
DkUIIA5FNyMORWomDkWiKQ5F0SwORQQwDkU3Mw5FajYORZ45DkXVPA5FCEAORTdDDkVuRg5F
nkkORdVMDkUEUA5FN1MORWpWDkWiWQ5F1VwORQRgDkU3Yw5FbmYORZ5pDkXVbA5FBHAORTdz
DkVudg5FonkORdF8DkUIgA5FN4MORWqGDkWiiQ5F0YwORQSQDkU3kw5FapYORaKZDkXVnA5F
BKAORTujDkVupg5FnqkORdWsDkUIsA5FN7MORW62DkWeuQ5F1bwORQjADkU7ww5FasYORZ7J
DkXVzA5FCNAORTfTDkVu1g5FntkORdHcDkUE4A5FN+MORWrmDkWi6Q5F1ewORQjwDkU38w5F
avYORZ75DkXV/A5FCAAPRTcDD0VqBg9FngkPRdEMD0UEEA9FNxMPRW4WD0WiGQ9F0RwPRQgg
D0U3Iw9FcyYPRZ4pD0XVLA9FCDAPRTczD0VqNg9FojkPRdU8D0UEQA9FO0MPRWpGD0WeSQ9F
1UwPRQhQD0U3Uw9FalYPRZ5ZD0XVXA9FBGAPRTdjD0VuZg9FnmkPRdVsD0UEcA9FO3MPRWp2
D0WieQ9F0XwPRQiAD0U3gw9FboYPRZ6JD0XRjA9FBJAPRTuTD0Vulg9FnpkPRdGcD0UIoA9F
N6MPRWqmD0WeqQ9F1awPRQiwD0U7sw9FbrYPRaK5D0XRvA9FCMAPRTfDD0Vuxg9FnskPRdHM
D0UI0A9FO9MPRWrWD0Wi2Q9F0dwPRQjgD0U74w9FauYPRZ7pD0XR7A9FCPAPRTvzD0Vu9g9F
ovkPRdH8D0UEABBFNwMQRWoGEEWiCRBF0QwQRQgQEEU7ExBFbhYQRaIZEEXVHBBFBCAQRTcj
EEVuJhBFnikQRdEsEEUIMBBFOzMQRWo2EEWeORBF1TwQRQhAEEU3QxBFakYQRZ5JEEXVTBBF
CFAQRTtTEEVqVhBFolkQRdVcEEUEYBBFN2MQRW5mEEWeaRBF0WwQRQRwEEU7cxBFanYQRZ55
EEXRfBBFBIAQRTuDEEVqhhBFnokQRdGMEEUIkBBFO5MQRW6WEEWimRBF1ZwQRQigEEU3oxBF
aqYQRaKpEEXVrBBFCLAQRTezEEVqthBFnrkQRdW8EEUEwBBFN8MQRW7GEEWiyRBF0cwQRQjQ
EEU30xBFbtYQRaLZEEXV3BBFBOAQRTfjEEVu5hBFnukQRdXsEEUI8BBFN/MQRWr2EEWe+RBF
0fwQRQgAEUU3AxFFbgYRRaIJEUXVDBFFBBARRTcTEUVuFhFFnhkRRdUcEUUIIBFFNyMRRWom
EUWiKRFF1SwRRQgwEUU7MxFFbjYRRZ45EUXRPBFFCEARRTdDEUVqRhFFnkkRRdFMEUUIUBFF
N1MRRW5WEUWiWRFF0VwRRQRgEUU3YxFFamYRRZ5pEUXVbBFFCHARRTdzEUVudhFFnnkRRdF8
EUUEgBFFO4MRRW6GEUWeiRFF1YwRRQiQEUU7kxFFbpYRRZ6ZEUXVnBFFBKARRTejEUVuphFF
nqkRRdWsEUUEsBFFN7MRRW62EUWiuRFF0bwRRQTAEUU7wxFFbsYRRZ7JEUXVzBFFBNARRTfT
EUVu1hFFotkRRdXcEUUI4BFFO+MRRW7mEUWe6RFF1ewRRQjwEUU78xFFavYRRZ75EUXR/BFF
CAASRTcDEkVqBhJFngkSRdUMEkUIEBJFNxMSRWoWEkWiGRJF0RwSRQggEkU7IxJFaiYSRZ4p
EkXVLBJFCDASRTczEkVqNhJFnjkSRdU8EkUEQBJFN0MSRW5GEkWiSRJF0UwSRQhQEkU3UxJF
alYSRaJZEkXVXBJFBGASRTtjEkVqZhJFomkSRdFsEkUEcBJFO3MSRWp2EkWieRJF0XwSRQSA
EkU7gxJFboYSRZ6JEkXVjBJFBJASRTuTEkVulhJFnpkSRdWcEkUEoBJFO6MSRW6mEkWeqRJF
0awSRQSwEkU3sxJFbrYSRZ65EkXVvBJFCMASRTvDEkVqxhJFnskSRdHMEkUE0BJFN9MSRWrW
EkWi2RJF1dwSRQjgEkU34xJFauYSRZ7pEkXV7BJFCPASRTfzEkVz9hJFnvkSRdH8EkUEABNF
OwMTRWoGE0WiCRNF0QwTRQgQE0U3ExNFbhYTRaIZE0XVHBNFCCATRTsjE0VuJhNFoikTRdUs
E0UEMBNFNzMTRWo2E0WiORNF0TwTRQhAE0U7QxNFbkYTRaJJE0XZTBNFCFATRTtTE0VqVhNF
nlkTRdFcE0UIYBNFN2MTRW5mE0WeaRNF1WwTRQhwE0U3cxNFanYTRZ55E0XVfBNFCIATRTuD
E0VqhhNFnokTRdWME0UEkBNFO5MTRWqWE0WimRNF0ZwTRQigE0U3oxNFaqYTRaKpE0XVrBNF
CLATRTuzE0VqthNForkTRdW8E0UIwBNFN8MTRW7GE0WiyRNF0cwTRQTQE0U30xNFbtYTRaLZ
E0XV3BNFBOATRTfjE0Vu5hNFnukTRdXsE0UE8BNFO/MTRW72E0We+RNF1fwTRQQAFEU7AxRF
bgYURZ4JFEXRDBRFBBAURTsTFEVuFhRFnhkURdEcFEUIIBRFOyMURWomFEWeKRRF0SwURQQw
FEU3MxRFajYURaI5FEXVPBRFBEAURTtDFEVuRhRFokkURdVMFEUEUBRFO1MURWpWFEWiWRRF
0VwURQhgFEU3YxRFbmYURaJpFEXVbBRFCHAURTdzFEVudhRFonkURdV8FEUIgBRFN4MURWqG
FEWeiRRF1YwURQiQFEU7kxRFapYURaKZFEXVnBRFBKAURTujFEVqphRFoqkURdGsFEUIsBRF
N7MURW62FEWeuRRF1bwURQTAFEU7wxRFasYURaLJFEXRzBRFCNAURTfTFEVq1hRFntkURdHc
FEUI4BRFO+MURW7mFEWi6RRF0ewURQjwFEU38xRFavYURaL5FEXV/BRFCAAVRTcDFUVuBhVF
ngkVRdUMFUUEEBVFNxMVRW4WFUWeGRVF1RwVRQggFUU7IxVFbiYVRZ4pFUXRLBVFCDAVRTcz
FUVuNhVFnjkVRdU8FUUEQBVFN0MVRWpGFUWeSRVF0UwVRQRQFUU3UxVFalYVRaJZFUXRXBVF
CGAVRTtjFUVuZhVFnmkVRdVsFUUEcBVFO3MVRWp2FUWeeRVF1XwVRQSAFUU3gxVFboYVRZ6J
FUXVjBVFCJAVRTeTFUVulhVFopkVRdGcFUUIoBVFO6MVRWqmFUWeqRVF0awVRQSwFUU3sxVF
arYVRaK5FUXRvBVFCMAVRTvDFUVqxhVFnskVRdHMFUUE0BVFN9MVRWrWFUWi2RVF1dwVRQjg
FUU34xVFbuYVRZ7pFUXR7BVFCPAVRTvzFUVu9hVFnvkVRdH8FUUEABZFOwMWRW4GFkWiCRZF
0QwWRQgQFkU3ExZFbhYWRZ4ZFkXRHBZFBCAWRTsjFkVqJhZFnikWRdUsFkUEMBZFNzMWRW42
FkWiORZF1TwWRQhAFkU7QxZFakYWRZ5JFkXRTBZFBFAWRTtTFkVqVhZFnlkWRdFcFkUIYBZF
O2MWRWpmFkWeaRZF0WwWRQhwFkU3cxZFanYWRaJ5FkXVfBZFCIAWRTeDFkVqhhZFookWRdGM
FkUEkBZFN5MWRW6WFkWemRZF1ZwWRQigFkU3oxZFaqYWRZ6pFkXVrBZFCLAWRTezFkVqthZF
orkWRdW8FkUIwBZFO8MWRWrGFkWiyRZF1cwWRQjQFkU30xZFatYWRaLZFkXR3BZFCOAWRTfj
FkVq5hZFoukWRdXsFkUE8BZFN/MWRW72FkWi+RZF0fwWRQgAF0U3AxdFagYXRaIJF0XVDBdF
CBAXRT8TF0VqFhdFnhkXRdUcF0UIIBdFNyMXRWomF0WeKRdF1SwXRQgwF0U3MxdFbjYXRaI5
F0XRPBdFBEAXRTtDF0VqRhdFnkkXRdVMF0UIUBdFN1MXRWpWF0WiWRdF0VwXRQhgF0U3YxdF
amYXRZ5pF0XRbBdFCHAXRTtzF0VqdhdFnnkXRdV8F0UEgBdFO4MXRW6GF0WiiRdF0YwXRQSQ
F0U3kxdFapYXRZ6ZF0XRnBdFBKAXRTujF0VqphdFnqkXRdmsF0UIsBdFN7MXRWq2F0WiuRdF
0bwXRQjAF0U3wxdFbsYXRaLJF0XVzBdFCNAXRTfTF0Vu1hdFntkXRdXcF0UE4BdFP+MXRWrm
F0Wi6RdF1ewXRQjwF0U38xdFavYXRaL5F0XV/BdFCAAYRTsDGEVuBhhFogkYRdEMGEUEEBhF
OxMYRWoWGEWeGRhF1RwYRQQgGEU7IxhFaiYYRZ4pGEXVLBhFBDAYRTszGEVuNhhFojkYRdU8
GEUIQBhFO0MYRWpGGEWiSRhF0UwYRQRQGEU3UxhFblYYRaJZGEXVXBhFBGAYRTtjGEVqZhhF
nmkYRdFsGEUIcBhFO3MYRW52GEWieRhF0XwYRQiAGEU3gxhFboYYRaKJGEXVjBhFCJAYRTuT
GEVulhhFopkYRdWcGEUIoBhFN6MYRW6mGEWiqRhF1awYRQiwGEU7sxhFarYYRaK5GEXVvBhF
CMAYRTvDGEVqxhhFnskYRdXMGEUI0BhFO9MYRW7WGEWi2RhF1dwYRQTgGEU34xhFauYYRZ7p
GEXV7BhFCPAYRTfzGEVq9hhFnvkYRdH8GEUEABlFOwMZRW4GGUWiCRlF1QwZRQgQGUU7ExlF
ahYZRaIZGUXRHBlFBCAZRTsjGUVqJhlFoikZRdUsGUUEMBlFNzMZRW42GUWeORlF1TwZRQRA
GUU3QxlFbkYZRZ5JGUXVTBlFCFAZRTdTGUVuVhlFolkZRdVcGUUEYBlFN2MZRW5mGUWeaRlF
0WwZRQRwGUU3cxlFanYZRZ55GUXRfBlFCIAZRTuDGUVqhhlFookZRdWMGUUIkBlFO5MZRW6W
GUWemRlF1ZwZRQigGUU3oxlFaqYZRaKpGUXRrBlFCLAZRTezGUVuthlFnrkZRdG8GUUIwBlF
N8MZRWrGGUWiyRlF1cwZRQjQGUU30xlFbtYZRZ7ZGUXV3BlFCOAZRTfjGUVu5hlFoukZRdXs
GUUE8BlFO/MZRW72GUWi+RlF0fwZRQQAGkU3AxpFbgYaRaIJGkXRDBpFCBAaRTsTGkVuFhpF
ohkaRdUcGkUEIBpFNyMaRWomGkWeKRpF0SwaRQgwGkU7MxpFbjYaRZ45GkXVPBpFCEAaRTtD
GkVqRhpFnkkaRdFMGkUEUBpFN1MaRW5WGkWiWRpF0VwaRQhgGkU3YxpFamYaRZ5pGkXRbBpF
CHAaRTtzGkVqdhpFnnkaRdV8GkUEgBpFO4MaRW6GGkWeiRpF0YwaRQSQGkU3kxpFapYaRaKZ
GkXVnBpFBKAaRTujGkVqphpFoqkaRdWsGkUIsBpFN7MaRWq2GkWiuRpF0bwaRQjAGkU3wxpF
asYaRZ7JGkXVzBpFBNAaRTfTGkVq1hpFotkaRdHcGkUE4BpFN+MaRW7mGkWi6RpF0ewaRQTw
GkU38xpFbvYaRaL5GkXV/BpFBAAbRTcDG0VuBhtFogkbRdUMG0UEEBtFNxMbRW4WG0WeGRtF
1RwbRQQgG0U7IxtFaiYbRaIpG0XVLBtFBDAbRTszG0VqNhtFnjkbRdE8G0UEQBtFO0MbRWpG
G0WiSRtF1UwbRQhQG0U3UxtFblYbRZ5ZG0XVXBtFCGAbRTtjG0VqZhtFnmkbRdFsG0UEcBtF
O3MbRW52G0WieRtF1XwbRQiAG0U3gxtFaoYbRZ6JG0XVjBtFBJAbRTeTG0VulhtFnpkbRdWc
G0UEoBtFN6MbRWqmG0WeqRtF1awbRQSwG0U3sxtFbrYbRZ65G0XRvBtFBMAbRTvDG0VqxhtF
oskbRdHMG0UE0BtFO9MbRW7WG0We2RtF1dwbRQjgG0U34xtFbuYbRaLpG0XR7BtFBPAbRTvz
G0Vu9htFovkbRdX8G0UEABxFNwMcRWoGHEWiCRxF0QwcRQgQHEU7ExxFahYcRaIZHEXVHBxF
BCAcRTcjHEVuJhxFnikcRdUsHEUIMBxFOzMcRXM2HEWiORxF0TwcRQRAHEU3QxxFakYcRaJJ
HEXVTBxFCFAcRTdTHEVuVhxFnlkcRdVcHEUEYBxFN2McRWpmHEWiaRxF1WwcRQhwHEU7cxxF
bnYcRaJ5HEXVfBxFBIAcRTeDHEVqhhxFnokcRdWMHEUIkBxFO5McRWqWHEWimRxF0ZwcRQig
HEU3oxxFbqYcRZ6pHEXVrBxFCLAcRTezHEVuthxFnrkcRdW8HEUEwBxFN8McRWrGHEWiyRxF
0cwcRQTQHEU70xxFatYcRaLZHEXR3BxFBOAcRTvjHEVq5hxFnukcRdXsHEUE8BxFO/McRWr2
HEWe+RxF1fwcRQgAHUU3Ax1FbgYdRZ4JHUXVDB1FBBAdRTsTHUVqFh1FohkdRdEcHUUIIB1F
NyMdRW4mHUWiKR1F1SwdRQgwHUU3Mx1FajYdRaI5HUXVPB1FBEAdRTtDHUVuRh1FokkdRdVM
HUUIUB1FN1MdRW5WHUWiWR1F0VwdRQhgHUU3Yx1FbmYdRZ5pHUXVbB1FCHAdRTdzHUVqdh1F
nnkdRdF8HUUEgB1FO4MdRW6GHUWiiR1F1YwdRQSQHUU3kx1FbpYdRZ6ZHUXRnB1FBKAdRTej
HUVuph1FoqkdRdWsHUUEsB1FO7MdRWq2HUWeuR1F0bwdRQTAHUU3wx1FbsYdRaLJHUXRzB1F
CNAdRTvTHUVq1h1FotkdRdHcHUUI4B1FN+MdRW7mHUWi6R1F1ewdRQTwHUU78x1FbvYdRaL5
HUXV/B1FCAAeRTsDHkVqBh5FngkeRdUMHkUIEB5FOxMeRW4WHkWeGR5F0RweRQQgHkU3Ix5F
biYeRaIpHkXRLB5FCDAeRTczHkVqNh5FojkeRdU8HkUIQB5FN0MeRW5GHkWeSR5F0UweRQhQ
HkU7Ux5FblYeRZ5ZHkXRXB5FBGAeRTtjHkVuZh5FnmkeRdVsHkUIcB5FO3MeRW52HkWieR5F
1XweRQSAHkU3gx5FaoYeRZ6JHkXVjB5FCJAeRTeTHkVulh5FnpkeRdGcHkUIoB5FO6MeRW6m
HkWeqR5F1aweRQSwHkU3sx5FarYeRaK5HkXRvB5FBMAeRTfDHkVuxh5FoskeRdXMHkUI0B5F
N9MeRW7WHkWe2R5F0dweRQjgHkU74x5FauYeRaLpHkXV7B5FCPAeRTfzHkVu9h5FovkeRdH8
HkUEAB9FOwMfRW4GH0WeCR9F0QwfRQgQH0U7Ex9FbhYfRZ4ZH0XVHB9FCCAfRTsjH0VuJh9F
nikfRdUsH0UIMB9FNzMfRWo2H0WiOR9F1TwfRQRAH0U3Qx9FakYfRZ5JH0XVTB9FCFAfRTdT
H0VuVh9FnlkfRdVcH0UEYB9FN2MfRW5mH0WeaR9F0WwfRQRwH0U3cx9FbnYfRaJ5H0XRfB9F
CIAfRTuDH0Vqhh9FnokfRdWMH0UEkB9FO5MfRWqWH0WemR9F1ZwfRQigH0U7ox9FaqYfRaKp
H0XRrB9FBLAfRTezH0Vuth9FnrkfRdW8H0UEwB9FO8MfRWrGH0WeyR9F1cwfRQjQH0U70x9F
atYfRZ7ZH0XV3B9FCOAfRTfjH0Vq5h9FnukfRdHsH0UI8B9FO/MfRWr2H0We+R9F1fwfRQQA
IEU3AyBFagYgRZ4JIEXVDCBFCBAgRTcTIEVqFiBFohkgRdEcIEUIICBFOyMgRW4mIEWiKSBF
1SwgRQgwIEU3MyBFajYgRaI5IEXVPCBFCEAgRTdDIEVqRiBFokkgRdVMIEUEUCBFO1MgRWpW
IEWiWSBF0VwgRQhgIEU7YyBFbmYgRaJpIEXVbCBFCHAgRTdzIEVudiBFnnkgRdF8IEUIgCBF
O4MgRW6GIEWiiSBF0YwgRQiQIEU/kyBFapYgRZ6ZIEXRnCBFBKAgRTujIEVupiBFnqkgRdWs
IEUIsCBFN7MgRWq2IEWeuSBF0bwgRQjAIEU3wyBFasYgRZ7JIEXRzCBFCNAgRTvTIEVu1iBF
ntkgRdHcIEUI4CBFO+MgRWrmIEWe6SBF1ewgRQTwIEU78yBFavYgRZ75IEXV/CBFBAAhRTcD
IUVuBiFFogkhRdUMIUUEECFFOxMhRWoWIUWeGSFF1RwhRQggIUU7IyFFaiYhRaIpIUXVLCFF
BDAhRTczIUVqNiFFojkhRdU8IUUEQCFFN0MhRW5GIUWiSSFF0UwhRQhQIUU3UyFFblYhRaJZ
IUXVXCFFCGAhRTtjIUVqZiFFomkhRdFsIUUIcCFFN3MhRW52IUWeeSFF0XwhRQSAIUU3gyFF
aoYhRaKJIUXVjCFFCJAhRTuTIUVqliFFnpkhRdWcIUUEoCFFO6MhRW6mIUWiqSFF1awhRQiw
IUU7syFFarYhRZ65IUXRvCFFCMAhRTfDIUVuxiFFnskhRdXMIUUI0CFFO9MhRW7WIUWe2SFF
1dwhRQTgIUU34yFFauYhRaLpIUXR7CFFCPAhRTfzIUVu9iFFovkhRdH8IUUEACJFOwMiRW4G
IkWiCSJF0QwiRQgQIkU3EyJFahYiRaIZIkXRHCJFCCAiRTsjIkVqJiJFnikiRdEsIkUIMCJF
NzMiRWo2IkWeOSJF0TwiRQRAIkU3QyJFakYiRZ5JIkXVTCJFCFAiRTdTIkVuViJFnlkiRdVc
IkUEYCJFO2MiRW5mIkWiaSJF1WwiRQhwIkU3cyJFanYiRaJ5IkXRfCJFCIAiRTuDIkVuhiJF
nokiRdWMIkUIkCJFO5MiRWqWIkWemSJF1ZwiRQigIkU7oyJFaqYiRaKpIkXVrCJFCLAiRTez
IkVqtiJFnrkiRdW8IkUEwCJFO8MiRW7GIkWiySJF1cwiRQTQIkU30yJFatYiRZ7ZIkXR3CJF
BOAiRTfjIkVu5iJFoukiRdXsIkUI8CJFN/MiRWr2IkWe+SJF1fwiRQQAI0U3AyNFbgYjRaIJ
I0XRDCNFBBAjRTcTI0VuFiNFohkjRdUcI0UEICNFNyMjRWomI0WiKSNF1SwjRQQwI0U7MyNF
bjYjRZ45I0XVPCNFCEAjRTtDI0VqRiNFokkjRdVMI0UIUCNFN1MjRW5WI0WeWSNF0VwjRQhg
I0U7YyNFamYjRZ5pI0XVbCNFBHAjRTdzI0VqdiNFnnkjRdV8I0UIgCNFN4MjRWqGI0WeiSNF
0YwjRQiQI0U7kyNFbpYjRZ6ZI0XVnCNFCKAjRTujI0VqpiNFoqkjRdGsI0UIsCNFN7MjRWq2
I0WeuSNF0bwjRQjAI0U3wyNFasYjRZ7JI0XVzCNFBNAjRTfTI0Vq1iNFntkjRdXcI0UI4CNF
O+MjRWrmI0Wi6SNF0ewjRQjwI0U38yNFavYjRaL5I0XR/CNFBAAkRTsDJEVuBiRFogkkRdEM
JEUEECRFNxMkRWoWJEWiGSRF0RwkRQggJEU3IyRFbiYkRZ4pJEXRLCRFBDAkRTczJEVqNiRF
ojkkRdU8JEUIQCRFN0MkRW5GJEWeSSRF1UwkRQRQJEU3UyRFalYkRZ5ZJEXVXCRFCGAkRTtj
JEVuZiRFomkkRdVsJEUEcCRFN3MkRW52JEWieSRF1XwkRQiAJEU3gyRFboYkRaKJJEXVjCRF
CJAkRTuTJEVqliRFopkkRdGcJEUEoCRFN6MkRW6mJEWeqSRF0awkRQiwJEU3syRFarYkRaK5
JEXVvCRFCMAkRTfDJEVqxiRFnskkRdXMJEUE0CRFN9MkRWrWJEWe2SRF1dwkRQTgJEU74yRF
auYkRaLpJEXR7CRFBPAkRTvzJEVu9iRFovkkRdX8JEUIACVFNwMlRWoGJUWeCSVF1QwlRQQQ
JUU7EyVFahYlRaIZJUXRHCVFCCAlRTsjJUVqJiVFoiklRdEsJUUIMCVFOzMlRWo2JUWeOSVF
1TwlRQRAJUU3QyVFakYlRaJJJUXVTCVFCFAlRTtTJUVqViVFolklRdFcJUUIYCVFO2MlRW5m
JUWeaSVF1WwlRQRwJUU7cyVFbnYlRZ55JUXRfCVFCIAlRTeDJUVuhiVFooklRdWMJUUEkCVF
O5MlRWqWJUWimSVF1ZwlRQSgJUU7oyVFbqYlRZ6pJUXVrCVFCLAlRTuzJUVutiVFnrklRdG8
JUUIwCVFO8MlRW7GJUWeySVF0cwlRQTQJUU70yVFatYlRaLZJUXV3CVFCOAlRTfjJUVu5iVF
nuklRdXsJUUE8CVFO/MlRWr2JUWe+SVF1fwlRQQAJkU3AyZFbgYmRaIJJkXVDCZFCBAmRTcT
JkVuFiZFohkmRdEcJkUEICZFNyMmRW4mJkWeKSZF0SwmRQQwJkU7MyZFbjYmRZ45JkXVPCZF
CEAmRTdDJkVuRiZFokkmRdFMJkUEUCZFO1MmRWpWJkWiWSZF1VwmRQhgJkU7YyZFamYmRZ5p
JkXRbCZFCHAmRTtzJkVqdiZFnnkmRdF8JkUEgCZFO4MmRWqGJkWeiSZF1YwmRQSQJkU7kyZF
apYmRaKZJkXVnCZFCKAmRTujJkVupiZFoqkmRdWsJkUIsCZFN7MmRW62JkWeuSZF1bwmRQTA
JkU7wyZFasYmRaLJJkXRzCZFCNAmRTfTJkVu1iZFntkmRdXcJkUE4CZFN+MmRWrmJkWi6SZF
1ewmRQTwJkU78yZFavYmRaL5JkXV/CZFBAAnRTcDJ0VqBidFogknRdUMJ0UIECdFOxMnRW4W
J0WiGSdF0RwnRQQgJ0U7IydFaiYnRZ4pJ0XVLCdFBDAnRTszJ0VqNidFnjknRdU8J0UEQCdF
O0MnRWpGJ0WeSSdF1UwnRQRQJ0U3UydFalYnRZ5ZJ0XRXCdFCGAnRTdjJ0VuZidFnmknRdVs
J0UIcCdFN3MnRW52J0WeeSdF1XwnRQSAJ0U3gydFboYnRaKJJ0XVjCdFBJAnRTuTJ0VqlidF
opknRdWcJ0UIoCdFN6MnRWqmJ0WiqSdF1awnRQSwJ0U7sydFbrYnRaK5J0XVvCdFCMAnRTfD
J0VuxidFnsknRdXMJ0UE0CdFN9MnRWrWJ0We2SdF1dwnRQTgJ0U74ydFbuYnRZ7pJ0XR7CdF
BPAnRTvzJ0Vq9idFovknRdX8J0UEAChFNwMoRW4GKEWiCShF0QwoRQQQKEU3EyhFbhYoRZ4Z
KEXVHChFCCAoRTsjKEVuJihFnikoRdUsKEUIMChFOzMoRW42KEWeOShF1TwoRQhAKEU7QyhF
bkYoRaJJKEXVTChFCFAoRTdTKEVqVihFolkoRdFcKEUIYChFN2MoRWpmKEWeaShF1WwoRQhw
KEU7cyhFanYoRaJ5KEXVfChFBIAoRTeDKEVuhihFookoRdWMKEUEkChFN5MoRW6WKEWemShF
1ZwoRQigKEU7oyhFaqYoRZ6pKEXVrChFBLAoRTuzKEVutihForkoRdW8KEUEwChFO8MoRW7G
KEWiyShF1cwoRQjQKEU30yhFatYoRaLZKEXR3ChFCOAoRTvjKEVu5ihFnukoRdXsKEUE8ChF
O/MoRW72KEWi+ShF0fwoRQgAKUU7AylFbgYpRZ4JKUXVDClFBBApRTsTKUVuFilFnhkpRdUc
KUUIIClFOyMpRWomKUWeKSlF1SwpRQgwKUU7MylFajYpRZ45KUXVPClFBEApRTtDKUVuRilF
nkkpRdVMKUUIUClFO1MpRW5WKUWiWSlF1VwpRQhgKUU3YylFamYpRZ5pKUXRbClFCHApRTtz
KUVudilFnnkpRdV8KUUIgClFO4MpRWqGKUWiiSlF0YwpRQiQKUU3kylFapYpRaKZKUXVnClF
BKApRTujKUVupilFnqkpRdWsKUUIsClFO7MpRW62KUWiuSlF0bwpRQjAKUU3wylFasYpRZ7J
KUXVzClFBNApRTvTKUVu1ilFotkpRdXcKUUE4ClFO+MpRWrmKUWi6SlF0ewpRQjwKUU78ylF
bvYpRZ75KUXV/ClFBAAqRTcDKkVqBipFngkqRdUMKkUIECpFOxMqRW4WKkWeGSpF0RwqRQgg
KkU7IypFaiYqRaIpKkXVLCpFCDAqRTszKkVqNipFojkqRdE8KkUEQCpFO0MqRWpGKkWeSSpF
1UwqRQhQKkU3UypFblYqRaJZKkXRXCpFBGAqRTtjKkVuZipFnmkqRdVsKkUIcCpFN3MqRW52
KkWeeSpF0XwqRQSAKkU3gypFaoYqRaKJKkXVjCpFBJAqRTuTKkVulipFnpkqRdWcKkUEoCpF
O6MqRWqmKkWiqSpF0awqRQiwKkU3sypFbrYqRaK5KkXVvCpFCMAqRTvDKkVqxipFoskqRdHM
KkUI0CpFO9MqRWrWKkWi2SpF0dwqRQTgKkU74ypFbuYqRZ7pKkXV7CpFCPAqRTfzKkVq9ipF
ovkqRdH8KkUEACtFOwMrRWoGK0WeCStF1QwrRQgQK0U7EytFbhYrRZ4ZK0XRHCtFCCArRTsj
K0VuJitFoikrRdUsK0UIMCtFNzMrRW42K0WiOStF1TwrRQRAK0U3QytFbkYrRZ5JK0XVTCtF
BFArRTtTK0VuVitFolkrRdFcK0UIYCtFN2MrRW5mK0WeaStF1WwrRQhwK0U3cytFbnYrRaJ5
K0XVfCtFBIArRTuDK0VqhitFookrRdGMK0UEkCtFN5MrRWqWK0WemStF0ZwrRQSgK0U7oytF
bqYrRZ6pK0XVrCtFCLArRTezK0VqtitForkrRdG8K0UIwCtFN8MrRWrGK0WeyStF1cwrRQjQ
K0U30ytFbtYrRZ7ZK0XV3CtFBOArRTvjK0Vq5itFoukrRdXsK0UE8CtFO/MrRWr2K0Wi+StF
1fwrRQQALEU3AyxFbgYsRaIJLEXRDCxFBBAsRTsTLEVqFixFnhksRdEcLEUEICxFOyMsRW4m
LEWiKSxF0SwsRQgwLEU3MyxFbjYsRaI5LEXVPCxFBEAsRTdDLEVqRixFokksRdFMLEUIUCxF
O1MsRW5WLEWiWSxF1VwsRQhgLEU3YyxFbmYsRZ5pLEXRbCxFBHAsRTtzLEVqdixFonksRdF8
LEUEgCxFN4MsRWqGLEWiiSxF1YwsRQSQLEU3kyxFbpYsRaKZLEXVnCxFBKAsRTujLEV7pixF
oqksRdGsLEUIsCxFO7MsRW62LEWeuSxF0bwsRQTALEU7wyxFasYsRaLJLEXRzCxFBNAsRTvT
LEVu1ixFotksRdHcLEUI4CxFN+MsRWrmLEWi6SxF1ewsRQTwLEU78yxFbvYsRZ75LEXV/CxF
BAAtRTcDLUVqBi1FogktRdUMLUUEEC1FNxMtRW4WLUWeGS1F1RwtRQggLUU3Iy1FaiYtRaIp
LUXVLC1FCDAtRTczLUVuNi1FojktRdU8LUUEQC1FO0MtRW5GLUWeSS1F0UwtRQhQLUU3Uy1F
blYtRZ5ZLUXRXC1FCGAtRTdjLUVuZi1FomktRdFsLUUIcC1FO3MtRW52LUWieS1F0XwtRQiA
LUU7gy1FaoYtRaKJLUXVjC1FCJAtRTeTLUVuli1FopktRdWcLUUEoC1FN6MtRW6mLUWeqS1F
1awtRQSwLUU7sy1FarYtRZ65LUXRvC1FBMAtRTvDLUVuxi1FnsktRdXMLUUI0C1FO9MtRW7W
LUWi2S1F0dwtRQjgLUU74y1FbuYtRZ7pLUXV7C1FCPAtRTvzLUVq9i1FnvktRdH8LUUIAC5F
OwMuRW4GLkWeCS5F0QwuRQQQLkU3Ey5FbhYuRZ4ZLkXVHC5FCCAuRTsjLkVqJi5FnikuRdUs
LkUIMC5FNzMuRWo2LkWeOS5F1TwuRQhALkU3Qy5FbkYuRZ5JLkXVTC5FCFAuRTdTLkVuVi5F
olkuRdVcLkUIYC5FN2MuRW5mLkWiaS5F1WwuRQhwLkU3cy5FbnYuRZ55LkXRfC5FBIAuRTuD
LkVqhi5FnokuRdWMLkUEkC5FO5MuRW6WLkWimS5F0ZwuRQSgLkU7oy5FbqYuRZ6pLkXRrC5F
BLAuRTuzLkVqti5ForkuRdW8LkUIwC5FO8MuRWrGLkWeyS5F0cwuRQjQLkU70y5FbtYuRZ7Z
LkXV3C5FBOAuRTvjLkVu5i5FnukuRdHsLkUE8C5FN/MuRW72LkWi+S5F1fwuRQQAL0U7Ay9F
agYvRaIJL0XVDC9F</AssayXData><AssayYData Points="3000">gZB7PhSOeD5u4Hg+3vR3PnIUfT6hr3k+Hqh3PiIFeT4j5HY+gPZ0PqUbcz5JxXY+NMd3PtDg
dz6a6nU+G2F3PrlYdj5EwHM+eNp0Pky3dj76pHQ+iz9zPtRGdz4LInU+NNd2PlJmcT7aJ3M+
0Gl2PvhXdj6ybnU+8u11Pvv8cz4iFHE+1Z5yPkc9bj6NAXA+xVZyPnZhbT4g03M+6HpvPjXZ
cT5fy3A+jSZ1PhL1bT7jrnA+N8puPt9DdD57I28+kZZuPhO2bz4zL3I+2s9xPlZZcj73ZHM+
PLFyPh74bj6FvG4+9NtpPt1lbT77/20+/JRrPtXsbT7TY24+1I1vPg3jbz6Xc3A+Y8duPhBW
aj5Hkms+KwRsPkhNbj67C20+MnlqPgQObz5Hemk+cAdzPk4Gaz4EbGw+b95rPg1pbz6cK20+
l9puPswJaz6bVGw+Me1qPvdlbT7ez2o+xjpoPhqTaj4udWw+48RtPi31ZT6bzGk+IIhmPsBa
aD7WLm0+8KdsPvioZz4su2o+W6xoPhAPaz65tms+GgdnPmCDaD6zQmc+/utkPh9naD4svGQ+
UvBlPlmCZz6Jl2k+tRBmPjaBaD4n2WI+KudnPgfIZT6QumI+gd9iPn2BZT7oaGs+/+ZoPuno
ZD5ND2M+5wBnPlmPaD7vU2M+3LdlPig6Zj4OSWM+Sm1lPvpNZz7ag2Y+jblmPhOUZD5hzWI+
uldlPsa1Zj7fp2c+EZ9kPsZFZj68+WQ+ho1kPp5LZj531GQ+7JplPk/xZD4v8WI+1htlPh8C
ZD7JCGM+KmRlPoRzZD7iTmQ+4H1kPmKhZT4d4mI+5i5iPl5WYz4AxF8+6TZkPoSXXj6kcGU+
Y1RhPvXTYz4uYmI+0g9kPk+5Xz7lfmI+eLdhPoVnXj60hl4+icJePodAYj5T914+10dgPtLt
YD5F+F8+5QhhPj0qYz4UuGU+LsRjPjbEXz4D/WA+hrZgPs2kXT5hgGI+8EBgPlbSYT7wsV0+
1VtgPj6AYT6XKGA+IFZbPqmNXj63uV8+qHxePsJBXz7Zw18+mjtdPuAOXT6HDWA+FitePl0e
XT5XB2A+g8ldPqnGXj5I7ls+H6BfPvP+XT7Fp2E+K9pbPniDXj6JN2A+IohaPrY2Wj4xD2U+
fJJcPpY2Xz630V8+5/FcPs7qXD7cel4+BF9bPoQ6Xz7ws1o+AxBhPouIWD4m6Fs+4ftePtt1
Vz63I10+3ptePs0jXT5sylg+4itdPoR2Xj4ifFo+zdVfPlA/YD41Clo+QY9cPoE8Xj6MQl0+
qKZaPgViWz7vtlo+EUFcPqIFXT6DPlw+m0BXPkR8Wz5ppVk++SBdPlOHWz5b4l8+7o5bPnbd
Wj4Y9ls+tSxePkcUXz4YU1s+WwlbPkMpWT7Q0Fg+NZZbPrgDWT5A5Fg+btpXPtALXj4avFw+
HdlWPukEXz635VQ+S1VaPovxXj7BY1c+2bVZPi38Wj4eFFw+9ktaPjThWT7Q/Vk+PMBaPvZB
Wz4IcFs+GklZPsQrWT70m1Y+hRlaPvssWz4aq1k+YAFZPiG5WT7VHFo+x2VZPpcUWz4ABFg+
0jVXPlBLVz49tVU+0ABWPsXvVz408Fg+ACdcPm3iWz7L1lY+rKhWPjhAVT61WFw+HWVWPoHu
WT740lY+MPhaPkK5Vz5Xjlo+8VRYPn2hWD4iB1g+iuFUPgiEUz6PpVI+bQxaPv3xUz5wk1c+
7JlXPiLTWT42hVM+fZ5SPkT9VT4AQlk+2Z1YPpF4VT7AIlQ+eJ5aPj+cVD78QFU+VFtWPsTD
Uz5AqFc+IOZXPsZIVz7MCVc+qJRVPsaRUj4r7FU+LUhQPn8TUT4ooE8+IilYPpqYUz6rFVY+
bTlZPvIyUT6ZnlU+IBpSPqeyVj7fTVg+FeFTPnUCVT5IllU+sItVPlMxVz5Z+VM+JOlbPjr0
Uz4eoFI+9OZSPpjyTj7CAFI+K5RVPm5UUz5Ej1c+VbFXPtMRVj6Ph1I+mRVPPrmdVD6LkFI+
FStTPkXIUj7ksVY+RGZRPoFVVz46FFA+jjNXPgi5TT4Pu1E+tnBTPtJ4Uj465FI+FnhTPgQZ
Uz78OlM+SqNXPk3gUD5GX04+Kn5SPn1rUz4401Q+XUBPPtp6UD6YFUo+E6tTPiyGUz5oAFM+
QARTPgWsWD47NFU+yNhTPnbwUz7lwVQ+DgRSPpFTUz6A+lU+xupPPvrGTj4dY1M+tQhTPtcT
Uj7xuVM+KOVPPq6GUD6otE4+DrdQPphXUz7EI1A+f9BSPrB7Vj7lk1A+ycdNPr/9UT7qiFE+
HR5MPiPSTj7V9lM+3CBSPp03VT5Wl1E+6XhOPiKoUz47gVM+17BOPto+UD7Hc04+fuBOPtSj
Uj4GWlA+QSRSPjV6VD4lAFA+mipPPszrTz7WjFA+1vtRPq8UUD7GHlI+LW9TPlk2Tz4KAlE+
4KhPPh1CUD4mtEw+CN9OPi6dTD7o31A+4glQPnQTTT4z9FA+nANNPleMVD7eelE+C0dPPlJ8
TT4WM00+iItPPm5wTj7jJk4+nbhLPvOuSz4hUVE+eKRLPjZ0TT4OWVA+XlpNPjUiSj4G70w+
J4pRPt+DUT7myE8+nuNLPt0aTD7B5FI+WCVLPnalTT6LW1E+RDtQPsukTz6MpU0+7NdLPo3H
TD6cm0w+rSlKPn7fTj41AVA+rQpLPumLTz5wnEg+w7pOPtUMTT5fz1A+uv1NPlOzTz6ZME0+
qVRMPg4ASj5VnE4+tGRPPl+1UD5Upk4+BU9LPjJrST7r3Uo+60hSPtM7TT6wFk0+OYJJPg6p
ST7wS0w+9GZMPsGITD6Ofk8+/dtPPqezTD6rnk4+tRhLPgd9Tj7EAE4+p8FPPvJ4Sz69HU4+
M2JMPuHCTD7bg0o+vp1MPuMLTz7JqUo+aElJPsVWTj4IfUk+1HVHPmMiSj79Tk0+qSlNPkA1
TD71+Es+q4pKPrKYSz5LEEk+mhFPPpreRz60FUc+9HpHPo6HTT6P9Es+DhJPPvKsSz4S0U4+
W1NOPrVtTD6b+kg+amFKPttpTD7UrE0+dSpKPkwpTT5L604+LiRMPiTeST4z3Ek+c69IPhCx
Sz5OLlI+7w9GPrYMTT4YHko+8GRLPimfRz7I9Ec+xLRJPpmnST4C4Uw+MF9MPvdQSD5Sb0o+
ic9JPooRST6C3Eo++B5IPninSz7df0c+mWdMPoI5ST5Xm0s+hz9GPldcTD5oHks+UyVJPqUC
TD4PgEg+FWZHPsCWSj4J2E4+cQdGPqcLSz6U1Uo+uZtJPsztSD7/Y0k+53NIPmhwTT53/kk+
6g1JPg7BSj4yNUo+bjdHPr9gSD65yEk+JwVMPiP+Rz6EWUo+7i5JPkBxSD4TiUc+M0VKPvXz
Qz4AQE0+LkNGPnFoRj5RtUg+wyxMPu/TRD45zUg+uqtBPgBkSz47NUk+slZHPuCmSD7bO0k+
FN1HPsIFRz6jHUc+6VpMPgTSRT4+2Ug++3BFPlrsSj7LWUk+fpZKPlK4Rj4eHkY+Aq1CPgOL
Rj45Dkk+gOtHPr7oRj45Z0U+0v1EPsSMRz6XjUU+P/xHPoDSSD7aKEY+r+pJPoMWST7rrUo+
pgFJPvCGST6IFUo+wWxHPnoGSz4oAkY+m9lFPva/SD5+DEo+1jhKPmnfQz6zgUY+M7lHPkhV
SD68q0g+MURFPpuXRz4+ikU+7jRFPlhSSj6qmUw+90xEPlyYRD7lJUY+PMtIPpcDRj66nUs+
ZBZHPg4+Rj7FqEw+qFhKPpmTRj5/i0U+eN5KPk/xRj4NxUQ++zNIPoXiRT7Ow0U+uP1JPh1G
Rj7k7Ug+5sBFPjC2SD5/REU+8GxHPkUpRz7RDEo+P0lFPu3BRz7XTUY+qDhBPqxWRT7Ajkg+
9O5FPgsaRz6VOEg+7t9FPrI7Qz7yzUU+aElFPoYpRD79YEc+ww5GPidFRD6wM0I+tlVFPocd
Qz53DEo+POFFPoOwQz6nC0Q+OlBHPpwmRD5pDUY+S/hEPtB+RT4Gz0U+RclJPr7FST7RO0U+
lqVIPsIYRj7fk0A+uadFPuSNRD4L5EM+/P1JPseTQz6MCEM+LBBEPgZ5Qz7D+UI+3p5IPrl/
RD5RlkM+nKZFPs1PSD7OM0Y+Dl9FPr0kRT5tKEM+l8ZDPg/cRD64CEI+4iZCPnrnRj7Pfz4+
G3FGPk1XRT5lbkA+DaBEPuhMQT5vREg+y2lFPsUMRj5/3UM+zGBCPneQRz51cUU+5xZHPh0z
Rj4H7kI+eWhGPoGORD5Lh0Q+gqBCPqUQQj6NckM+J9xHPi57RD61kkM+prFFPjGORD5KKUQ+
zeZEPsCNRT6rvUQ+LB9DPsgYQz7MZUI+Scg/PhpYQz5yAUk+E4dGPpIPQj6Z10M+sRRAPtM8
Rj7oEkM+aURBPkSBRD5bGUM+4UZFPlMSRT7INEI+m+BBPu69RT5oa0Q+rE5CPo7VQj6/QEM+
seNBPvMFRT65ZUM+3LY+PtyMQj6vqUQ+rC9EPmkUQT4RgkI+Ec5EPtqeQj6dI0I+A09APleP
QT5U80M+kS9EPlZ/Qz6fqT4+9mhBPugZQD7yN0U+KNdAPooOQD4fG0M+1a5CPgjZRD5mbT8+
JlpGPgcBQT73sUA+m9NBPhY3PD7fP0E+Ce1DPljVPz5qfEE+bW9CPrE5RT6SD0M+YM1GPrr6
QD4+TUE+i1hDPk6JQT7fXj0+agBAPgGsQT7dC0I++BE/PqueQD5i4EQ+odpBPhLVRD61Cz8+
JSlCPnnpRD5mVUI+u+ZCPoH5PD47/UE+BgpBPrwSQj66+0A+Md0/Pi+eQT5Yv0I+Pzo/PvNQ
QD6MeD4+s7REPkjoQD5Qlz0+POJBPuMWQT7Z6z8+S9U+PtAfQT7p8j4+FURAPqCXPj50LEM+
+AA+PiYiQz7S3UE+XrxDPqjHPz6nfUM+CwtBPiQ7Pz7LeEI+qCw+PnugRT5VBkA+vok9PlC/
Qz6HZT8+QJlBPl7pQT4wdkE+83NGPuh9RD4dJ0A+nl9CPnBCQT7XMEA+Lz0/PtxxPz5p7j8+
NXw9PhMkRT6ssT8+2JpAPsSFPz7MYz4+MUQ8Pty3Pz51wz8+k1pCPmL2Pj4Exz4+zFtAPvn9
PD7gXkA+AxBDPqQVOz4T+z0+rp1APmXnPD6CTkA+bVpDPjlMPj5PNj8+vNw/PrvLPD7BIEM+
2rc/PoaeQD5cTEA+stg7PofBPz7k5Dw+WyNAPq4yRj48DEE+EAc/PvvHPD7EDkA+tlo/PmN6
PT6U/T4+SKVBPgZAQT5mnDs+cdQ8PviiPj6NSUA+ek5BPnj0QD7SVz8+vp09PhU/Qj7qSEA+
BeQ9Pv83Pj7W1z8+BI8+PpJEPT74qjs+6Mk/PkKqPj4JJzk+7tBBPiwfPj5YhUA+QmpAPgyI
QD4vtDo+Ow09PuqsPj7qsD0+f248PpzQPj5jgT4+YKs/Pg83PD6k2j0+dsU+Pj49Qj5JeD8+
18w9PozNPj7hTz0+3Sc/PgicQD5cCD8+BuQ9Pn9/Oz7gTzo+aPk/PoGzPT7yFD0+1wVCPpZx
PD6F2Dw+yIJBPl+oPD6G2T8+3XpCPsY4QT6qt0A+sD9BPuZ3PT5UCjs+zQ0+PlALPT5riEA+
AE4+PoBmPj7y6Ts+ynZBPr9XPT6bPD8+VJdAPiuUPT5CpDw+GGU9PhEPPD5CtEE+u8U/PhLV
Oj7E1z0+TFRAPmWDPz648jk+rrU9PhHJPD4hMz4+eMo/PlXuPD79Zzw+8tE8PoIdQz4jAD4+
o1Y+PgjROT4R6T4+nlY7PjEKPj6AJT0+yDk+PiaTOz4VgT8+FlI6PlXIPD6jjDw+7JVAPvPP
PD6/Vjs+LshBPlpYOz7eCDo+yVQ6PvsLPT5oxTo+N00/Pm21QD798D4+ZxE8PmdNPT4CI0M+
+lc6Pm04PD6VXkE+Z0w8PqNoOj61+z0+fWg7PnDAPD5AFT0+QiQ7PnEePj6aBzs+1uk7PhFf
Oz7PQT0+vTQ4PgthPj4Mmj8+zs4+Plm+PD68KTo+WKU8Pjk8Oz5EBD8+Baw2PlziOT4CqD0+
7kk9Pks3Pj7A+Ts+1AI9PjIkPD6H6js+xqE9Po8OOz7sOzk+jM4+PhwPQD6qVT8+Qbk2PnTM
PD6X4z0+LRg4PjimPj4BZj4+5007PhimOz73GTs+A6M9PoluPT5RQDg+AsI6Pvl6PD4rUEI+
das9PrVGPT6urDg+UJM8Pn/8PT6YCTk+WZI5PjJUPD6NLTw+je06PvuVOT459Dc+HJg9Plem
OT6v8EA+xOs9PmDBOD6Epjs+JdY3Pl6UOz60hj8+fF49PmjEOz6bXjs+wyM/PrvePT5h/zk+
WUo6PtTFOD5g6Dc+lyw7PoD5OT63ijw+Nho/Ph+1OT7eTDs+Tbc9PsevOj72Bjk+1Zc6PnYU
PD4eRjg+jtpCPmVSOz63hD0+bfE1PrVWOj4XhDw+JMA7Ph3nOT4YLT0+Zs05PjS3OT6hITs+
1u45PkEBOj5B8zg+pkc8Pp41PD7zBD4+i3M4Pk8eOz5cYzs+CZ03PpAyOT5TnDk+9Yw7PoIp
OD53Izk+RLQ7PqGeNz5lHjk+vMA6PjDVOD6HxzY+XWQ5PiL7OT5PxDs+nVI4PlFmOz4m1z8+
35E9PmJxPD6NBTw++lk2PrPdOz7i7Dc+Xqw7PhtDOD6x0To++nQ5PhY6Oj5LKjo+Pyw8Pjun
Oj60nT0+UfI3PlU0PD68bzo+KQY5Pt74Oz6G3zY+sAM7PpYZOj4oNjs+BaA5Pg1hOj6Esjs+
2FY9PrSgOD57mDs+FLQ8PtrMOD5rZTw+eWQ3PsnmOz4SaTU+6O45Pq7BOD7DCzc+gbk7PtSn
Nj65Ezs+o+o5PuzBOz54iDo+GbE4PprFNT443zk+MRs7Pv9POT709jg+IBg7PsCaOz4c6zg+
LUs3PppcOT6JQzo+qj42Piu4OD5aeDg+p5s5PtwDOj7Apzo+UXw3PgSnOD4KQjo+a+Y4Pj2k
PT7b7Tc+Lqg5PjhyMj5+Ezg+Yxw1PtVpOj6PCzw+Zx02PuWDNj5Tqjc+8yY3PgNGOj5SRTc+
nf03PpOeNz6PNTk+6201PtdCNj4dTTg+nCc7PstAOT5jSzs+gag0PqfbNT7dOTo+gZ87PtwM
Oz50JDI+6Yg4PjFINz6vwjU+trc5Pi+AOj6Y5zg+cyk2PplBOT4YZjU+Lfw6PiYCNz7l2Dk+
2Ng3PvKxOD6kTzY+74U1Pl9hND4snDU+Gkc6PsezOT6JSzc+3gE3PjTqOj7eqzk+23o4PhhZ
OD6pcT0+MBs9Psw9Nj4ynjM+WdU3PqJEOD5JFDw+X5Y8Ps1OPD6aATY+HZQ5PssxNj4BMjA+
Vns1PtbDNz4HTjc+nTc1PnQqOD6g0zI+1jo2PiiKNj4JGzY+1rc3PkvaNj4jfz8+7Hc4PhmY
Oj7lIzI+6484PluAOD6Rozc+4CU6PnbyNj4gDjg+6hU5PtXHNT6Slzs+g301PrwINT46SDU+
7ao4PiihOD7a7zQ++rU1Pt/aOz6RHzY+CGIyPoosNj45wTM+tsA0PnYQOT5DqDQ+CQ02Piup
ND41+jI+pFQ2PutbNj5iVjI+EFw6PktQNz4nADo+CWE3Plg5Nj7wPjM+mWA3PnXWNj43RTo+
wT84PnH4Nz5ofjM+2f40PmFONT5z2zg+B8o0PgGYOT7mkDk+4JA2PvRyOD45KTQ+Zv40Pnxs
OD7wkTU+ydAxPn8aNT5e2DE+S0c4PkbmOD46KTY+PIgyPjRGNj6nITg+j3o0PrJKNz6CejU+
wzw1PsZaNj55qTQ+8kI4PuFvNT5n2TY+gGQxPhkWOj5/1Do+zTM1PhtPNj78AzQ+CoQzPmAy
OD6f6TU+oQw6PpREMj53Ijg+IFI1PrTWNz7/7zQ+99k0PjmcOD4J0TU+d4M1PqBQNz71EzY+
y5M0PieLND6+KTU+CQw5PlErND7fODY+PSg2PjJkOj4CGzQ+RIo1Pvh/Mz7VnzU+uxo1Po9A
ND4sjTQ+4zk2PoKnNj7w8TQ+a9gyPqmxNT5rUzI+8381PivZLz6OuDg+C400PlmeNT65ADQ+
C8Q3Pt5fNz7erzc+mpo4PhjVLz63nzQ+fCw1Pt3lMz5jGzU+J9E1PqqoND736zY+HmI0PnPp
OT6mqy8+LiA3PqVBMz4oVTc+Ns0xPjoNND4Pozg+SYo5PrhHOD5AnjQ+GaI1PggDNj6a2DM+
tj43PtKmNz4Urjg+Ifw4PltBND6SbzI+Wg0zPgXFMj6MRTQ+kwM1PmxBNj7tLDI+wxg1Ph02
Mj49vjU+ggo3PmfAMj6zhjI+qA42PgKOMj7RMDc+8IExPoNPOD6CBTQ+LTYzPiFuMj4uES8+
BoQyPg78MD4b8jU+hgk5PlpKNT4DVTg+6ZQyPvtfMz5p4jU+gPw3PiERMT6SsjM+yzA0Plvx
NT5FsjI+dWk1Pg3ANj4xAzc+0Hs2PvfGMz4hozE+T7IvPtTaMz4NqjQ+zUY2PpZ4ND6puzQ+
7fsyPn/NNT79ljU+VNAxPsyoMj5LejQ+TIM1PhhxND6pXi8+wjY2PrTpMj44Kjg+zTszPu6a
Mj58yjY+5+8yPoNpMz6qSjM+/Y40PlXdMT6fVDg+ZSk3PsCYND7HsTU+/e4xPpENNj7ZQDI+
ajswPiNUMz5pSzU+jqoyPthiMT6FQTA+uKIzPh3LMT7XWjI+YYgwPgDDMz6xUzQ+jpMsPgYl
Lj6pvjM+LBc1PgLXMj6lwTY+ODE2PuYqNT6ADTU+JM0zPocmND4elTQ+S4M2PvPnNT6RnDM+
arUzPmMQMT6+Pi8+s6wzPu9fOD5F3jE+9HkxPuRZMT4lDDQ+JW0vPk9sNj7m7S4+aaMzPoJv
Nj7oJjg+0vsyPlH0MD6GvDY+kBIxPjXqMD4Dny8+Ss80PqeEMj4CnTU+VXMzPoi8Mz7EMzE+
93w1PrJ9MT67SzY+r0MzPuwcND6zwTM+vqowPtzsNT7kryw+dLIyPmhiNj4uFzQ+A3AwPlkE
ND6P/TA+WdcyPiDKMz4EmzA+FQQxPiI8Mj7M/C4+m1c1Pg9CMj6cGzE+esExPkd7Mz59mjI+
viExPoRxMj4TvjA+E1YzPl1rNT4gnTM+MM03PqRjMj4JLjQ+Qu40PgblMT5VIjI+YXAtPjQH
MD6zLDM+bJ0yPq17MT5VojU+PNotPirzLz72mTE+hWc2PkZkMD4LjzQ+lGM0Pm5/MD5rzDI+
P/AxPtQEMj7qpC8+psM0PgWeNj6jSTM+TnIxPmL2MD7cnS8+Q3szPqX4MT7y/jA+eUo0Plte
NT6N5jI+0O4yPpbBMT4cSzo+Vn8xPsvcMD7mgjE+5WsvPq6wMz60HzM+pyMwPnzfMT63zi8+
RYw2PqglMT4uIzI+oWcyPtrbLj7+qTM+R9IzPq0QNj7GbTE+PawwPl9cMj4W7y4+3hUxPrlY
ND6sEC0+cfowPtcqNT6JaTM+MJcxPgwrLD627zA+Nww0Ph8mMz7PiS8+M/EyPg9dLj5BoDQ+
PcAxPqjuNT4qKy0+FEsyProwKj7q+zE+AeEyPrcaMD6MczI+TyEzPiWlMD5rRC0+rJIzPmZ8
ND6Eti0+pjQyPvGKLD6tUDE+cr4wPqnxMz4p9zI+M6syPg8vND5LxTI+pt0vPvKEMD4T/DA+
t3oxPjRxMj7jCDI+1CU0PrbrLj6VrzI+wYQxPtTnLz7d2C8+ivYuPlh6LD6wuDE+eYctPvrj
LD5d3zM+pQcxPij/ND7ZATI+WZcyPrjeMT5OfTE+R88vPrujMD63nTM+bRAxPu6cLj4SkzE+
Qm4xPithMj4VPTU+vJgwPuScND5SlzE+hvYuPlkPMD746TI+QkwxPrs0MT4IqjE+cLouPtTo
LD6f0S4++/4uPlZWKj7W1TE+Ti8vPjHbKz7dGi8+vuYyPriTMT6tmTE+nQswPnzDLj7aOTI+
hkExPhD5MD4cYjE++ZsrPu9MLj5uSi8+WUMwPmtYMz62PzE+owUuPiDKMD4HeS4+4c4wPm8K
MT4LizQ+NNAvPrldLj5Ouio+CC0sPqStLT6x8zE+nhgxPshTKz7rMi0+ZbIvPv43MD5fHSw+
TKIzPr1TLT70pC4+pR4yPjIBMD7yXS8++rQuPiRHLD4V9zM+r50uPkaZLj4IiTI+oK8vPlga
NT7KOzY+FmsxPi5GNT5cii4+8V8uPsmeMT7AuCw+vGEvPiEeLj7tvzE+VU4zPq1pLz7JCTE+
DJktPlqIMT4bCTI+Q18yPhNDLj5XmDA+TuUtPvC2Lz7AZSo+s3QwPlE/MD5BMS8+l9gwPukK
NT43PTE+d9EuPpIoLz4X8DM+AfUwPo0iLD4S0Sw+Q5ksPmogMT4HvSw+3CwyPkeEKj5I+zI+
/BYvPskRLT43hzE+yRsxPv2XLD5HmC4+3Gk0PhSxMj52JzE+w88yPmmkMT7inDE+v+gqPvgc
Lz69UDI+gJE1PgxlLj4HqC4+TyQzPjaEMj4LvjI+QGMvPpY6LT5SYiw+wmksPs2SMD5JYy8+
l1oxPkSGMj7AeC4+aRkvPtTSLz7+cSs+ruoxPlVbLj4fNy4+F90tPtPiKz4MJjU+AdMtPiV6
LT6N9C4+FusuPlMFMD4tHzM+hUssPl8rMT6v3zA+O3IvPhswMj4B1yw+SzkyPncIMD5TZi0+
AcMuPo8FMT43wzM+diktPofCMT5g2S4+VVorPmkQMD52TSw+80csPgWbLj5cHjE+KlIuPmLG
Lz71IDQ+rOwxPs+GLz5hxy0+E1IuPoo/MT4tai8+T6YvPnl8Kz40CTI+ZyctPsjALT7sgSw+
Zy8uPqezKz4XSzA+NA8xPlJ4Kz5XATI+PjAwPg9/Kj4L5S4++g8uPkIqLD4vbTE+KJktPq/A
Mz78Dy4+gtYxPqXCLT4B/S8+p6wwPsI3Kz7DUzE+tAcuPnhSMj6cYS8+D9kvPqZ5Mj7gwi8+
FNovPv/PLz4dsy4+XDgwPkiBKz7G1Cw+/RAxPvDEMj49uCY+tHkuPp4QMD7Ghys+XRYyPsot
MD5JVzA+uwsvPmUFNT7lAS8+5LowPrQPLD5JZy4+KkwvPq4bLD7hzy4+IyYwPphTLz4nFS0+
7/UsPjpsLj7pKi8+h+8wPjjmMD45jjA+UiYpPk8zKT7jAy8+wtcrPjAdLD5hky8+vagvPvLR
LT67bi0+AfQvPmUTKj5oZC8+f4kvPpRHMD5jvC8+PR0vPkkFLz6fqjE+TAIwPlfTLj7dZjE+
h9QqPge6Lz6Y2ys+6zEvPh7/Lz7bnjA+vLQuPlREMD57YCs+kQcxPqHiLj4Moi8+7mkrPnWK
Lz7Cois+2EYqPgjtMD6BKC4+QKcuPqfaLT7HHy4+3WgzPjHVLj4sBC0+FC8qPvhjMD5pNi4+
mrIqPr4MMj75LjE+1IguPhMBLj5OLSw+bjEuPlihLD43XjI+k8kuPvM7Lj7ZXy8+J/ktPkn3
LD4Z5is+ukQyPm6xLT7M4yw+4iguPrmPLD4xrCo+wQorPnxkLz4FWis+HmUsPvlgLz5d0yw+
0+ctPiGTLz7g3Sw+ExEsPr7OLz7pWy0+Iq0sPsmyLD5DMDA+w8IsPs37Kj5SGS8+8N4oPmoW
Mz6Bvi4+CwgsPoJ3MT4jYi8+lPQuPp1lMD5r6C0+j5wvPphELD58jC8+2M4vPl6DLz5NjCw+
IK0qPm/aLT5akDA+fJcqPiD0Lz5TkCw+ncArPszTLz5yaTA+p7EsPoU4LT6FIjA+GVQwPgAe
LT5ltS0+yaowPrAqLz50XC0+szYqPn5cMT4kkyo+p+crPhOSKz7fyyw+hfwvPlQALz7P9ik+
o6osPjeFLz5zjSs+JvUpPqI+LT4oiCs+9BstPjrbLT6Iuy4+r0krPpE4Kz7f/iw+1JUvPrqf
Kz5RQSw+g3wsPnUyLT6BZys+cLcuPivxKD5pvi0+oNorPtdfKz6eZTA+XpwuPnMzKD7yQSs+
TvYsPixiLj57mSw+ofssPvcULD5p4So+67wrPodaMD7GIC0+7KUqPs1wKj65by4+01UoPgS8
Jz5ajC8+Z88tPmd9LD4QUCw+NgcuPqzBLj6Y0y4+EswtPqEjKz4o0C4+vL8tPpPwKz7ImC4+
Ys8pPlVSKz6u2yk+XXcpPs4PKT6w9is+TsYsPlr/KT74pis+peEsPl5rLD5Etik+Me4tPsEB
LD6gfCs+g/YpPttrMT65WCs+/v8qPk/7Kj5F3zM+PscpPhB0LD514Ss+WTIuPlp9Kj50bCw+
sfUpPtncLD5/PzA+6F8qPh1ELT7iVTA+WosrPqg/Jz51dzA+fc8tPic9Kz5gQio+TXMoPikb
Kj7RcCs+mtQtPmQrKj5PVSk+IGksPjogJz7vQS4+UlksPnDPKj5KUCk+rSIrPoUVLz4T6Co+
iDotPiNULD6gQiw+GDstPsVzKz6oEjA+5yEsPtPvKT6aFi8+uxsuPseuKz5kaCo+Rm0pPg3Z
Kz4Saik+WPIsPvmPLj4dfyg+92ktPhRaKz56uic+1TwuPq0sLD7S4TA+EJ8qPscfLT46vSw+
zZ4pPkH6Jz7yXCs+NC8pPqX5LD468yg+TsUsPtg5Kz7Usi4+CvQpPjTlKj7w1Sw+dj4rPmai
Kj5fzyk+0WAoPkSxLT4UCCw+k7IpPljBKz7xPSw+XggtPn3HKj6LwSw+qYcoPj4LKz7CKC4+
RCooPhE7LD58Wiw+oPssPigEKz4/Dyc+suooPuZQLz7MFik+dT0rPuf0Kz74wi4+2r8oPuZm
LD6ORSs+/NAoPjFgLT7yMSw+hX0sPtlRLj7AzCk+82AvPpfIKj7m5yw+Ew4kPmhDKz6X2i0+
SrsrPvxkKz4Y8yU+LeMnPvDpJz4IXyw+PFQqPmKwLj6nITA+9X8tPt85Kz5Wwy8+6LsqPpRr
LD7XjSs+1qorPmBVLD7DzC4+G7QuPqr3KT633is+NJUmPsDgKz5mUic+9+kpPj0jKj44FCg+
FhAoPmd+Kj7jpis+FekqPhvmKD4lwig+mf0rPjePKz6hNyw+Y/wtPi/AKT5cTCs++a0oPi90
Kj5NwSc+fqQpPuiJLj4GOys+SdspPmspKz5MmSk+P5UoPgKcJT59fSk+TmkpPp8RJz7hnSs+
ykErPmX6Kz6crCs+EVUsPiVVKj4B/C4+XXIrPqnhKT4qoSc+yMUqPtKDKj5yMCo+S2wuPtCl
Kj6OBS8+678pPgpUKT7iCyw+b5UpPlvTJz7eeSs+5UEqPgqGLz4qPCw+pA4sPvauKT7vFC4+
I6wmPn9dLD7poig+NDMsPl8TJz4RUi0+kSgtPhHRKz4crS0+3aUoPvUjKj6YtCk+Tr8nPliM
MD5DUS0+kjwsPs5OKz40/SY+ms0oPkp9LD6vUiw+DzspPoP9LD7vfCw+umgpPqjgJj73bSo+
oZMuPmH8KD7Bpis+N9UpPvOpKz6cRyw+T+AoPuGzKj7Yeyg+QbAmPnIvKz71ciQ+Qi4oPjij
KD6qdic+fwopPiVrLT4FJCs+FdkpPsv6Jz6+fSo+H7AnPmu1KT4XeSs+KycqPmlbLD4GHSk+
I9QmPpdjKz4arSc+mg0lPmSgKj6VVSw+VS0qPq99KT58JSk+fsYnPlMzKj5kFyo+qyAqPmKH
Jz7idys+p90mPqhtLD56cSo+1okoPt6CKz5nDyQ+8uUjPszBKj4DRiw+WbknPtUbKD79tSc+
FGYmPnsLKz6xgyc+pV8rPqr5Lj5yhCo+AlsmPo4JKj4pjSo+EIAoPrPoJj62fys+0wQoPt4u
JD5gXiY+KFMoPt1nJT5c4io+W0goPjauKz7DLig+0s4kPonQLj6z+ig+H9IpPvNbKz47JiY+
jNkmPnOUJz4bnyQ+Wk4tPjXFKD53kCw+xgIrPmXHJz6EACo+a9UrPs1PKT5Sjig+w7UmPmDx
JT6kPyk+lm8qPtfRJj4Xjyg+U98tPi4+Kj49oCc+4ygtPoHvKT45DSk+JYkrPgLwKj6P2yM+
lLwlPorUJj6gRSg+3DMpPrjKJT5Koyg+AWAoPg0sKD6JvSo+A7UkPuR1KD4dhig++oopPhKs
MD6zTiU+JAImPiBPJj4ftCo+TE0nPiSnKj5qZSo+9UgmPkxWKz7YHSc+oCUlPvFJKD6/3iw+
4PwqPia9JD46cSc+6/IoPiviJD5BVCU+etYqPuEzKD45Nyg+QWYnPiyFJz6izSY+X20mPnCT
KT50tSY+nycqPmTeJz4gLSo+SdcmPvDNJj7h3iU+s9IlPhWNJz7TESg+6acmPpq4Jj7Y0yg+
3IUnPgfgJj7FLSg+Xl8nPvEiKT7CJSY+q8InPoQYKz7kqCo+TvkmPrfWKD4QQig+NQgnPqMY
Jz4zjyY+MMsqPsjmKz4foS4+tgIsPtaMJT5byCY+8oEoPh6ULD6Cxik+XWEqPibxJz4sYiY+
AKorPn2vKT7TJSw+HKIrPkEfJz7Tbyc+YNIpPhJAKD7/sig+ZP8kPrlwJT6nLiY+mUUpPidw
Jz6flic+6vwnPq5QLD5QACc+djMrPqAUJj6jVig+4TAlPh1nJT78kCU+2SkkPrp1JD601ig+
J7UlPqyIKT7LGis+XE4oPsmXKT6JxSM+6McoPt1JKD6rvyc+IIEnPhN/Jj6Znik+QE8mPiNF
KT6cwy4+d30oPtbPLT5aVSg+0aEqPnh3Iz55JyQ+E2YqPk8GKD4Pmyc+kg0qPgFaKj5C5yo+
CVspPn0YKD6dZSg+MPYqPpvEJD4BTio+HJcqPiTBKT71kyc+hlsoPjAcJz7FpSg+kdslPjqG
JT7L9yY+FaUmPnTRJT6yxSg+hOIqPuMmKT7+eSg+qq8qPoj9Jz4YQSg++A8mPs4VKD4XwiU+
4VUnPpyOJT7zgSM+hWEiPhwsKT5E+Cc+DZAjPnvKKj5U2ig+ZlgoPpjPJj5hZy0+b7kmPum3
KD7IQCk+/CUnPvMAJz655yY+mL8nPrMfKT7mOCQ+JswnPhD5KT4OqCY+9rApPit+Jj7/LSU+
1SQnPtyOIj4VyiU+u1cnPlUfKD6w8ic+w54qPhQTJj7hIys+zdIkPgmNKT7aniY+0lgrPvFe
Iz6RoSc+8vsrPk3PJz4VQCc+hTgnPtiEJj4Wgig+agIqPiLfJj52oyQ+ZdcmPpu/JD6+dCk+
xbIpPk4uKj4apSc++assPqeXIz7EiCk+xzcmPuc9JT6kwCk+kG0sPiRCJz6JDiQ+g8skPq6q
Jj5wfSs+SzgjPvSRJz6hFCo+GpMqPrOJKT4eYCY+V5soPuQZID4VjCo+cZQqPt6vJj5nnCY+
hc0nPqReJj5Q2SU+sc4kPv4DIz7vTyY+IJAkPgxlJj552Cs+fFgmPpWXJz65SSM+zMgmPn4g
Jz71+ig+2ZUmPt10Ij76Dyc+pOEnPmNlJz6E6SE+j5AlPmYMKT5yZSk+0uolPsSEIz6xiCM+
kSooPhOhKz49TyU+EIonPit2Jz7erig+RBQnPt4BJz6nuCo+MG4qPr6wJz7arig+lGAkPmBP
JT7xLCc+ONcnPsuqJz5Iwik+zT0kPrWVKT6XbSU+Le8nPk2yIz5/Wyg+VbcmPgQiJj6jxSg+
B5UnPjIyKD6psyY+LBMkPooEKD4blCY+lislPpNWJT4UQCU+yPEhPnNmIz4I8iA+nmckPoYX
Iz4f/iQ+/zckPjrcJT7wliY+cDslPg2kJz6kFyc+AO0iPobBIj4vMCg+2qkmPq3/Ij43oyY+
QaMnPvrIIT7+Wic+x7ojPnTDJD4ppyk+/b0nPuXkJT6oUSU+5csnPvGzJz5Cqig+16IkPvqS
Jz4wtCU+KjgjPplZKT78cyU+tO0lPlHbJj5i9iQ+apUlPozVIj6VwSY+sWcmPkctKj6tbSk+
ImIjPtaCKj4YqyU+i9gmPukxJT79ySM+NdwmPj0lJD5CACk+V3wlPr6kJz5JvSY+yKYnPuXf
JD7i+Sc+fNQjPnU6Iz79nyg+SxkmPruSKD4IriY+AAEnPmBkJD5w5SM+y98nPkDzJT5f8iQ+
oZojPtjWJT5usyU+</AssayYData></Step><Step><CommonData><SampleLocation>2</SampleLocation><SampleID></SampleID><SampleGroup></SampleGroup><SampleInfo></SampleInfo><SampleRow>E</SampleRow><SamplePlate>1</SamplePlate><WellType>REGENERATION</WellType><Concentration>-1</Concentration><ConcentrationUnits>µg/ml</ConcentrationUnits><MolarConcentration>-1</MolarConcentration><MolarConcUnits>nM</MolarConcUnits><MolecularWeight>-1</MolecularWeight><Temperature>30</Temperature><StartTime>2883945</StartTime><AssayTime>5</AssayTime></CommonData><FlowRate>1000</FlowRate><StepType>KREGENERATION</StepType><StepName>Regeneration</StepName><StepStatus>OK</StepStatus><ActualTime>5.00103</ActualTime><CycleTime>0.2</CycleTime><AssayXData Points="25">CRAvRTwTL0VzFi9FqxkvRdYcL0UJIC9FPCMvRXMmL0WjKS9F2iwvRQ0wL0VAMy9FbzYvRaM5
L0XWPC9FDUAvRTxDL0VzRi9Fp0kvRdpML0UNUC9FPFMvRW9WL0WnWS9F2lwvRQ==</AssayXData><AssayYData Points="25">APosvgEzg74LS5S+V16XvhZ1nr4dP5++KauhviS9pr7z56a+Sqqnvtu1qr634qm+QNOrvvJd
rL5FJ7C+6Riwvhg3sL5WebK+ELGvvs0yt77e/LO+/Ny1vlEZt77fUre+s8W4vg==</AssayYData></Step><Step><CommonData><SampleLocation>1</SampleLocation><SampleID>Buffer</SampleID><SampleGroup></SampleGroup><SampleInfo></SampleInfo><SampleRow>E</SampleRow><SamplePlate>1</SamplePlate><WellType>BUFFER</WellType><Concentration>-1</Concentration><ConcentrationUnits>µg/ml</ConcentrationUnits><MolarConcentration>-1</MolarConcentration><MolarConcUnits>nM</MolarConcUnits><MolecularWeight>-1</MolecularWeight><Temperature>30</Temperature><StartTime>2896400</StartTime><AssayTime>5</AssayTime></CommonData><FlowRate>1000</FlowRate><StepType>KREGENERATION</StepType><StepName>Regeneration</StepName><StepStatus>OK</StepStatus><ActualTime>5.00103</ActualTime><CycleTime>0.2</CycleTime><AssayXData Points="25">DWAvRUBjL0VzZi9Fp2kvRd5sL0URcC9FRHMvRXN2L0WneS9F2nwvRRGAL0VEgy9Fd4YvRauJ
L0XejC9FDZAvRUSTL0V3li9Fp5kvRd6cL0UNoC9FQKMvRXemL0WnqS9F3qwvRQ==</AssayXData><AssayYData Points="25">P4wkPq9sMj6fgxo+IYgQPuiDBT7q/AA+Xvb9PTFi/z1LtAE+Q4wAPmNoAD7IPwI+HwbvPUu7
AD7bRwM+BWAEPujeBj4QKwA+PpD/PSW8Az4Jev89Z0wAPoKKBz5wHvs9GNsEPg==</AssayYData></Step><Step><CommonData><SampleLocation>2</SampleLocation><SampleID></SampleID><SampleGroup></SampleGroup><SampleInfo></SampleInfo><SampleRow>E</SampleRow><SamplePlate>1</SamplePlate><WellType>REGENERATION</WellType><Concentration>-1</Concentration><ConcentrationUnits>µg/ml</ConcentrationUnits><MolarConcentration>-1</MolarConcentration><MolarConcUnits>nM</MolarConcUnits><MolecularWeight>-1</MolecularWeight><Temperature>30</Temperature><StartTime>2908537</StartTime><AssayTime>5</AssayTime></CommonData><FlowRate>1000</FlowRate><StepType>KREGENERATION</StepType><StepName>Regeneration</StepName><StepStatus>OK</StepStatus><ActualTime>5.00103</ActualTime><CycleTime>0.2</CycleTime><AssayXData Points="25">EbAvRUSzL0V7ti9Fq7kvReK8L0URwC9FRMMvRXfGL0WryS9F3swvRRHQL0VI0y9Fd9YvRa/Z
L0Xe3C9FEeAvRUTjL0V75i9Fq+kvReLsL0UV8C9FRPMvRXf2L0Wv+S9F4vwvRQ==</AssayXData><AssayYData Points="25">G/Jxvve0pr437rK+Kk22vn2WuL4QQrq+vP65vsQ2vL4tHL2+I/y/viv6vr7i0MC+5x2/vqIm
wr5JP8G+6VTCvhNnwb4JMcO+HlrBvopiw77eM8S+piXFvl7exb5Tuci+ccjGvg==</AssayYData></Step><Step><CommonData><SampleLocation>1</SampleLocation><SampleID>Buffer</SampleID><SampleGroup></SampleGroup><SampleInfo></SampleInfo><SampleRow>E</SampleRow><SamplePlate>1</SamplePlate><WellType>BUFFER</WellType><Concentration>-1</Concentration><ConcentrationUnits>µg/ml</ConcentrationUnits><MolarConcentration>-1</MolarConcentration><MolarConcUnits>nM</MolarConcUnits><MolecularWeight>-1</MolecularWeight><Temperature>30</Temperature><StartTime>2920880</StartTime><AssayTime>5</AssayTime></CommonData><FlowRate>1000</FlowRate><StepType>KREGENERATION</StepType><StepName>Regeneration</StepName><StepStatus>OK</StepStatus><ActualTime>5.00103</ActualTime><CycleTime>0.2</CycleTime><AssayXData Points="25">FQAwRUgDMEV7BjBFrwkwReIMMEUVEDBFSBMwRX8WMEWvGTBF5hwwRRUgMEVMIzBFeyYwRbMp
MEXiLDBFGTAwRUwzMEV/NjBFrzkwReY8MEUZQDBFTEMwRX9GMEWvSTBF5kwwRQ==</AssayXData><AssayYData Points="25">5tIJPimlJj4CPBI+F64DPqAc9j0CAew95xfkPRkI6j2wpeg9FC7lPScC8T1U5PE9WBztPYWp
7T3GVvM9X4P2PcCjAD6EFP89h+z5PWIbAD73f+w98jPwPd+T/D0HSPQ9mFPzPQ==</AssayYData></Step><Step><CommonData><SampleLocation>2</SampleLocation><SampleID></SampleID><SampleGroup></SampleGroup><SampleInfo></SampleInfo><SampleRow>E</SampleRow><SamplePlate>1</SamplePlate><WellType>REGENERATION</WellType><Concentration>-1</Concentration><ConcentrationUnits>µg/ml</ConcentrationUnits><MolarConcentration>-1</MolarConcentration><MolarConcUnits>nM</MolarConcUnits><MolecularWeight>-1</MolecularWeight><Temperature>30</Temperature><StartTime>2933064</StartTime><AssayTime>5</AssayTime></CommonData><FlowRate>1000</FlowRate><StepType>KREGENERATION</StepType><StepName>Regeneration</StepName><StepStatus>OK</StepStatus><ActualTime>5.00005</ActualTime><CycleTime>0.2</CycleTime><AssayXData Points="25">HFAwRU9TMEV+VjBFtlkwRelcMEUYYDBFS2MwRX5mMEWyaTBF6WwwRRhwMEVLczBFfnYwRbZ5
MEXlfDBFGIAwRUuDMEV+hjBFsokwReWMMEUckDBFS5MwRX6WMEW2mTBF6ZwwRQ==</AssayXData><AssayYData Points="25">1cabvpcTtr51Xb++dbjBvrj1wL4zk8S+f0PEvoUQxr68hca+ZYbGvh/IyL7H8sm+23/JvnpY
yb4UWMm+r3HJvlOOyb7dWs2+kTDMvueEyr66Gc2+H4HMvkJazL6Z/82+A3fNvg==</AssayYData></Step><Step><CommonData><SampleLocation>1</SampleLocation><SampleID>Buffer</SampleID><SampleGroup></SampleGroup><SampleInfo></SampleInfo><SampleRow>E</SampleRow><SamplePlate>1</SamplePlate><WellType>BUFFER</WellType><Concentration>-1</Concentration><ConcentrationUnits>µg/ml</ConcentrationUnits><MolarConcentration>-1</MolarConcentration><MolarConcUnits>nM</MolarConcUnits><MolecularWeight>-1</MolecularWeight><Temperature>30</Temperature><StartTime>2945367</StartTime><AssayTime>5</AssayTime></CommonData><FlowRate>1000</FlowRate><StepType>KREGENERATION</StepType><StepName>Regeneration</StepName><StepStatus>OK</StepStatus><ActualTime>5.00103</ActualTime><CycleTime>0.2</CycleTime><AssayXData Points="25">HKAwRU+jMEWGpjBFuqkwRe2sMEUcsDBFU7MwRYK2MEW2uTBF7bwwRRzAMEVTwzBFgsYwRbrJ
MEXpzDBFINAwRVPTMEWC1jBFutkwRe3cMEUc4DBFT+MwRYbmMEW26TBF7ewwRQ==</AssayXData><AssayYData Points="25">nI4IPilpIj5Oegs+hfLwPedv5T0dh9o9a/vlPdA03z3fIt49Ok/ePd7p4T2BRuE9JwzlPeNo
5z3w3uQ9tTntPX9F7D10ze49N+XtPRpJ7D0/M+w9+pfnPWTS6D04wes9kDjtPQ==</AssayYData></Step></KineticsData></ExperimentResults>
