# Supplementary material for: CD147 mediates the adsorption of influenza A virus on the cell surface through direct interaction with HA
Source: Front Cell Infect Microbiol. 2025 Aug 29;15:1647283. doi: 10.3389/fcimb.2025.1647283 (PMC12426278; doi:10.3389/fcimb.2025.1647283)
Supplement: Supplementary file 8 [file DataSheet2.zip › raw data-2/Figure 6/Fingure6 D-I/Fingure6 G/241006_006.frd]

<?xml version="1.0" encoding="UTF-8" standalone="yes"?>
<ExperimentResults><ExperimentInfo Name="Experiment_17"><ExpDescription></ExpDescription><RTDVersion>2.0</RTDVersion><RunID>460CF0F2-678D-4686-806C-99B63B5D4859</RunID><ExperimentType>KINETICS</ExperimentType><ExperimentSubType>KBASIC</ExperimentSubType><StartDateTime>2024-10-06T17:27:48</StartDateTime><MachineName>4QSYCS2</MachineName><UserName>Labuser</UserName><LotNumber></LotNumber><PlateName>241006</PlateName><PlateName2></PlateName2><SensorName>F3</SensorName><SensorPlate>1</SensorPlate><SensorType>SA (Streptavidin)</SensorType><SensorRole>LIGAND</SensorRole><SensorInfo></SensorInfo><WritingSW>DataAcquisition.exe 11.1.0.11</WritingSW><InstrumentType>OctetRED96e</InstrumentType><InstrumentSerial>FB-90287</InstrumentSerial><InstrumentFW>1.0.0.0</InstrumentFW><IntegrationTime>2.4</IntegrationTime><DSPType>CPF</DSPType><DSPStitching>1</DSPStitching><HasManifest>1</HasManifest><InfoHash>-1123282249</InfoHash></ExperimentInfo><AssayParamsInfo/><KineticsData><Step><CommonData><SampleLocation>12</SampleLocation><SampleID></SampleID><SampleGroup></SampleGroup><SampleInfo></SampleInfo><SampleRow>F</SampleRow><SamplePlate>1</SamplePlate><WellType>BUFFER</WellType><Concentration>-1</Concentration><ConcentrationUnits>µg/ml</ConcentrationUnits><MolarConcentration>-1</MolarConcentration><MolarConcUnits>nM</MolarConcUnits><MolecularWeight>-1</MolecularWeight><Temperature>27.2</Temperature><StartTime>0</StartTime><AssayTime>120</AssayTime></CommonData><FlowRate>1000</FlowRate><StepType>BASELINE</StepType><StepName>Baseline</StepName><StepStatus>OK</StepStatus><ActualTime>120</ActualTime><CycleTime>0.2</CycleTime><AssayXData Points="600">AAAAAPLSTT7fT80+I9sZP83MTD8AAIA/XrqZPzMzsz/NzMw/ZmbmPwAAAEAv3QxAmpkZQGZm
JkAzMzNAYhBAQC/dTED8qVlAZmZmQJZDc0AxCIBAmG6GQP7UjEAzM5NAmpmZQAAAoECYbqZA
/tSsQDMzs0DLoblAMQjAQGZmxkD+1MxAZDvTQJqZ2UAAAOBAZmbmQM3M7EAzM/NAy6H5QBkE
AEEzMwNBf2oGQZqZCUHl0AxBAAAQQUw3E0F/ahZBsp0ZQc3MHEEAACBBTDcjQWZmJkGynSlB
zcwsQQAAMEEzMzNBZmY2QbKdOUHNzDxBGQRAQTMzQ0F/akZBmplJQc3MTEEZBFBBZDtTQX9q
VkGynVlBzcxcQRkEYEEzM2NBf2pmQZqZaUHNzGxBAABwQUw3c0FmZnZBsp15Qc3MfEEMAoBB
ppuBQTMzg0HNzIRBc2iGQQAAiEGamYlBPzWLQc3MjEFmZo5BAACQQZqZkUEzM5NB2c6UQXNo
lkEAAJhBppuZQTMzm0HZzpxBc2ieQQAAoEGamaFBPzWjQdnOpEFmZqZBAACoQaabqUE/NatB
2c6sQWZmrkEAALBBppuxQT81s0HZzrRBZma2QQwCuEGamblBPzW7Qc3MvEFzaL5BAADAQZqZ
wUE/NcNB2c7EQXNoxkEAAMhBppvJQT81y0HZzsxBZmbOQQwC0EGamdFBPzXTQdnO1EFzaNZB
AADYQZqZ2UEzM9tBzczcQXNo3kEMAuBBppvhQTMz40HNzORBZmbmQQAA6EGamelBPzXrQc3M
7EFzaO5BAADwQaab8UEzM/NB2c70QXNo9kEAAPhBppv5QT81+0HNzPxBc2j+QQYBAELNzABC
mpkBQmZmAkI5NANCAAAEQtPNBEKgmgVCbWcGQjMzB0IGAQhCzcwIQpqZCUJtZwpCMzMLQgYB
DELNzAxCmpkNQmZmDkI5NA9CAAAQQtPNEEKamRFCbWcSQjMzE0IAABRCzcwUQqCaFUJtZxZC
MzMXQgAAGELTzRhCmpkZQm1nGkI5NBtCAAAcQtPNHEKgmh1CbWceQjMzH0IAACBCzcwgQqCa
IUJmZiJCOTQjQgYBJELTzSRCoJolQmZmJkI5NCdCAAAoQtPNKEKamSlCZmYqQjk0K0IAACxC
080sQqCaLUJtZy5COTQvQgYBMELTzTBCoJoxQmZmMkIzMzNCAAA0QtPNNEKgmjVCZmY2Qjk0
N0IGAThC0804QpqZOUJtZzpCOTQ7QgAAPELTzTxCoJo9QmZmPkI5ND9CAABAQs3MQEKamUFC
bWdCQjMzQ0IAAERC081EQpqZRUJtZ0ZCMzNHQgYBSELTzUhCoJpJQmZmSkI5NEtCBgFMQs3M
TEKgmk1CbWdOQjMzT0IGAVBC081QQqCaUUJmZlJCMzNTQgYBVELTzVRCmplVQmZmVkIzM1dC
BgFYQtPNWEKamVlCbWdaQjMzW0IAAFxCzcxcQqCaXUJtZ15COTRfQgAAYELNzGBCmplhQm1n
YkIzM2NCBgFkQtPNZEKamWVCZmZmQjMzZ0IAAGhCzcxoQpqZaUJtZ2pCOTRrQgAAbELTzWxC
oJptQm1nbkI5NG9CAABwQs3McEKgmnFCbWdyQjk0c0IAAHRC0810QpqZdUJmZnZCMzN3QgYB
eELTzXhCmpl5Qm1nekIzM3tCAAB8Qs3MfEKgmn1CZmZ+QjMzf0IAAIBCZmaAQlDNgEK2M4FC
mpmBQoMAgkJmZoJCzcyCQrYzg0IdmoNCAACEQmZmhELNzIRCtjOFQpqZhUIAAIZC6WaGQlDN
hkK2M4dCmpmHQgAAiELpZohCzcyIQjMziUIdmolCAACKQulmikJQzYpCtjOLQpqZi0IAAIxC
ZmaMQs3MjEIzM41CHZqNQoMAjkLpZo5CUM2OQjMzj0KamY9CAACQQmZmkELNzJBCMzORQh2a
kUIAAJJC6WaSQs3MkkK2M5NCHZqTQgAAlELpZpRCUM2UQrYzlUKamZVCgwCWQulmlkJQzZZC
tjOXQpqZl0IAAJhC6WaYQlDNmEK2M5lCHZqZQoMAmkJmZppCUM2aQjMzm0IdmptCAACcQulm
nELNzJxCtjOdQpqZnUKDAJ5CZmaeQlDNnkIzM59CHZqfQoMAoELpZqBCUM2gQjMzoUIdmqFC
AACiQmZmokJQzaJCtjOjQpqZo0IAAKRCZmakQlDNpEIzM6VCHZqlQoMApkLpZqZCzcymQrYz
p0IdmqdCAACoQulmqEJQzahCtjOpQpqZqUIAAKpCZmaqQlDNqkIzM6tCHZqrQgAArELpZqxC
UM2sQrYzrUKama1CgwCuQulmrkJQza5CtjOvQpqZr0KDALBCZmawQs3MsEIzM7FCHZqxQoMA
skLpZrJCzcyyQjMzs0IdmrNCAAC0QmZmtELNzLRCtjO1QpqZtUKDALZC6Wa2QlDNtkIzM7dC
HZq3QoMAuELpZrhCUM24QrYzuUIdmrlCgwC6QmZmukJQzbpCtjO7QpqZu0IAALxCZma8Qs3M
vEIzM71CHZq9QgAAvkJmZr5Czcy+QrYzv0Kamb9CgwDAQulmwELNzMBCMzPBQpqZwUIAAMJC
ZmbCQlDNwkIzM8NCHZrDQoMAxELpZsRCUM3EQjMzxUIdmsVCAADGQulmxkJQzcZCMzPHQpqZ
x0IAAMhCZmbIQlDNyEK2M8lCHZrJQgAAykLpZspCzczKQjMzy0IdmstCAADMQmZmzELNzMxC
MzPNQh2azUKDAM5C6WbOQs3MzkIzM89CHZrPQoMA0ELpZtBCUM3QQjMz0UIdmtFCAADSQulm
0kJQzdJCMzPTQpqZ00KDANRCZmbUQs3M1EK2M9VCmpnVQoMA1kLpZtZCzczWQrYz10IdmtdC
gwDYQulm2ELNzNhCtjPZQpqZ2UIAANpC6WbaQlDN2kIzM9tCmpnbQgAA3EJmZtxCzczcQrYz
3UKamd1CAADeQmZm3kJQzd5CtjPfQpqZ30IAAOBC6WbgQlDN4EIzM+FCmpnhQgAA4kLpZuJC
zcziQrYz40KameNCgwDkQmZm5ELNzORCtjPlQpqZ5UKDAOZC6WbmQlDN5kIzM+dCHZrnQoMA
6ELpZuhCzczoQjMz6UKamelCgwDqQulm6kJQzepCtjPrQh2a60KDAOxC6WbsQs3M7EIzM+1C
mpntQoMA7kLpZu5CzczuQrYz70Kame9C</AssayXData><AssayYData Points="600">AAAAACQFPzvPH+g6Mp1JO+sgTDrhP4I7bJKkOsmBETkICNs4BmFQO1o+ZzuxplA6AFQfu2N8
cjvdEuk5r+q+up9p0zqoioM5sgt+M/gxbzveOp07QSg6O//KXTvJCH87ZxREOyvnQzsjafg6
i9mBupONAbjs7ku5uF+Ku5L0SDt3PYs5RN4kOyB2I7s5MZY6GnRqO10elrqhb5m66sCjO+jz
WTvIZRg7Fm14uhBflzpULQo58DDAO76YNztnQ865Z7GpO5GhEjvVSaM67h5Du1F/FDsl4vo6
wpWqO4FrCjvuT2M7+sw9OwJ1Izsny7k6qMvsuioO1DrlivI5syI5O/i3JTucwDE7dUOJO7Of
Hrl2tl87E9eSO0ZCfDtz1Ac46JAhOgRzuzqH6jk7fhdaOxfobrkFBHY7fqDWusGeozqjb6Y6
PiaMO6OxnzsEm1Y79+sYOvxlujo9P1w7cF3qOt7ilTuPDqk71G6wOy/W2DmrmfI6VdM1O3Yt
Ejs1toU7r+mmOiXytzs7KIA7rcGAOyWsozt2/Q07m1ClO7OOWDplGr85HadfO26fmztzpXy6
UZLPOk08VDt0mYg7BI2wulYvizu9tL47XwkDu61KvDuL6sI6H6CXO2wPgjvud0E7Q5QqO5ek
3Duy6OE6XLQZOqS4Wju/o1M64jCKOgBTujsbgS67SZ08O7KN6jrXrdm64L/BumjDijoiPes6
wiDKOkjAljvkjsc6pW6+O+vxpTt6pZm7iXiuO2B4Orvqx6s6pNavOxtYVDtLRjM7Jv6mOm8G
WzqRklE5JPiaOZnKLjvOTQ07HBdcu7azLTvZuHg7QWcaO1ODqDquSs46inclu8PZIru4cZI7
DpuqO3rBNzvbHJY6d+EWO9JXUjvabWI70KzzOnc7/TqsPuo67PUru55e8jmVQiU7eHKDO7vc
GbvYbBg7VTD7Or0Q1jrscnS66aEPO7/cK7twzX06qxNhO5gGALuIGYE73Na0O4fp17pbQl05
+LEVuqZgUrum0fo67N4bO8VtIzt9vFY7azZeujYVIjsY6I25GjaTOqn0jTvzhF07yQaEO8iE
jTp5Y347rwMlu0BB3TvCzJ46jwMKur07M7sMmZk7356Buy1dkzvsOc+7X79LOtCAUjo4zAs6
xIiFOhzii7uKiuA57ZsfuzmluLq5F+q5Q+HROvtEVjrsVsq58IYeOpC0abpUW4Q6WtLfuosU
hTrtKCq7YmWMOkT8TLp0Wb86xUyPO9VOhTrQH0u57zoPO1S8gDuZtpC7hPeBOhzY7boz7oM6
Z+6QOPGwuzfoUeO7ScTDuy1YCTueGSs66hYpO4BhRDqlXnG6Xc/9O1c2I7twDLs5zL8YO5Kg
2TqzWCe76RH7uQG6vjksXw+7abFtOt9Ab7rDV0i6JcE7O4qR87qROoW7jYHKt2c+K7s4C1k7
fnkyusnOKbrZ15S6bIW+OsvtCjmxUng76VU1OeRNerodBd66S6aruo73szp4aPO6eaVmO3iN
KjqJTv+5vc8yukqsN7sWxok6t8lqu+YYH7u+mrG6EQquuhQxYDq0n167Ycklu5ntrDqHvDI7
1vZbOhXWuLoUlx86fZkZtxuJqrrBwe26FZEIuxtpBzq46GM7izP6OqWXx7dvpdq688eSu1la
kLvbFHg7z/0xu4vJYLvT7aW6WPMxOgQYR7vQNn07K04EO97ftrq4m2A77NA3ugjxX7snFjM7
/b5TO+EZwruXI1m7YrKou/9+IroCuki7m+WiO+E96LpDY3+7mgqTOfA0f7s26FW6wezJu/f9
7rqbTVS7vdpaO7qhX7qlPZq7rpP2OYzPoLrNCnq7dKE8u6jzgToIHbC6d50jOhsKtLrfF4c7
eJf4u9X3UrvHng86H8/eudoQr7vh3I26OzG7unnpp7Z+a5u6dSGzu9r4GjopPZe7xqYduSec
QLqrQPe6CRj+urHnwbsTgWy753G5OfDUuLuQBLO6m5Z5ucrTODtj7AA7AnZ/uq4CA7i2bH67
a7dmuxGrFDp+A8o6lkQ0u1xXrLo8FkI7eLc+uzQjOLtG4/W6A0iOOchGiToOxBC7/NH8Ovop
nrl52Fq5RMBROcZpbbuiGam6fdlSuzz6k7u1+kK7c9r+u9owyTkhV0i7RluruyTVJLoGGpg5
53o8ufXl57rbvJC7iJb8ultbbbvkU7q7wgHSOkG39Lu20667TrUAusx7o7qRlRi7cS5Lu6h2
HLvDykE6/VCRu3ZLSruoPem7/Cjkuu21mruyxmC6c1KWuzLO3jgM1de6mQiRumMXLrvf2Ee7
VZGGu8j4Abu1a4i7AoAGu04NIzqCoF27G8k5u1nvQ7vJp8a72+ajuhPAt7sc06e77H7OuhMe
gLuR1g67jLOZu+efUruQFR68n7+DOptgyrs8jsW5hYKuu/rWobs4QJq7rR1Mu/CR/LpTn7y7
fSSgugpsgrt1Say73Arxu33+ArxJLQS7C7u3u81vDbvou0C7nb6ju/Kjp7vz3bK7Or0BvHUK
XLt5HZ27GU/Yuwv4MjfnDb+7osCFuj+esLuoNsu7x1mIu9NxQ7zq1M67ZVuKukaCorpl4526
bqsHu86KFbv3ULi7xJGAuhiTjbsyIuO7+XQPvPNVS7v/cye7il24u8U1srp5FFm7H/Fmuyip
s7ubivG7sTndu4ILn7uhm+O7ko5guxw2QLvHPoW7qmrTu0yBdruqLue7Rooku1awFjpyAqK6
gQKiu9Vj8rswja27bYmhu75Imrvlebq7dh6fOS/mZru66Ka7pPe6uxrssLtqWgW8EXi6uxt2
3rvjkqe7rsASu5AJB7oH0hm7Bc2/u5TxILuKSKK6FEL4u1esbLu1EMq7O92wu0PTg7plfNC6
cQa3uwKgarvx90+754r9uol4EbxMUWq7OPygubgkALyDEwu8KYshvLHSl7tOq/a7IVZsu5AK
Ebzh/vq7oZIGvFGjsLuEtOq5Sd2Qu9NQrbtZEGq73efsu/Nbh7up88i7xAs8u0f6r7tGkIO7
Xgb7u2Crj7vxWCa7PSWVuwfKL7tPWV+7BVz0u24b/runa7S7Se5ZvLfl2Luf5s27ZR8MvMhy
C7zeRwK8NwcYvM4k0bu8uZm7Cvfpu7nBvbv4XKm7UfT/u6k5orutQFG76DeEu69tp7vfV4O7
ODequ/FFHLvx1eG7kuJYujP77ruk2g68</AssayYData></Step><Step><CommonData><SampleLocation>3</SampleLocation><SampleID>hb2</SampleID><SampleGroup></SampleGroup><SampleInfo></SampleInfo><SampleRow>F</SampleRow><SamplePlate>1</SamplePlate><WellType>KLOAD</WellType><Concentration>30</Concentration><ConcentrationUnits>µg/ml</ConcentrationUnits><MolarConcentration>30000</MolarConcentration><MolarConcUnits>nM</MolarConcUnits><MolecularWeight>-1</MolecularWeight><Temperature>30.1</Temperature><StartTime>158206</StartTime><AssayTime>1200</AssayTime></CommonData><FlowRate>1000</FlowRate><StepType>LOADING</StepType><StepName>Loading</StepName><StepStatus>OK</StepStatus><ActualTime>767</ActualTime><CycleTime>0.2</CycleTime><AssayXData Points="3835">AADwQmZm8ELTzfBCtjPxQpqZ8UIAAPJCZmbyQs3M8kIzM/NCHZrzQoMA9EJmZvRCUM30QrYz
9UKamfVCgwD2Qulm9kJQzfZCMzP3QpqZ90KDAPhC6mb4QlDN+EIzM/lCmpn5QgAA+kLqZvpC
UM36QrYz+0IdmvtCgwD8Qupm/EJQzfxCtjP9QpqZ/UIAAP5C6mb+Qs3M/kIzM/9CHZr/QgAA
AEMzMwBDqGYAQ5qZAEPNzABDQgABQ3UzAUOoZgFDmpkBQw7NAUNCAAJDMzMCQ2ZmAkPbmQJD
Ds0CQ0IAA0N1MwNDqGYDQ9uZA0MOzQNDQgAEQzMzBEOoZgRD25kEQ83MBEMAAAVDMzMFQ+pm
BUOamQVDDs0FQwAABkMzMwZDZmYGQ9uZBkPNzAZDQgAHQzMzB0NmZgdDmpkHQw7NB0NCAAhD
dTMIQ2ZmCEOamQhDDs0IQwAACUN1MwlDqGYJQ5qZCUPNzAlDQgAKQ3UzCkNmZgpDmpkKQ83M
CkMAAAtDdTMLQ6hmC0PbmQtDzcwLQwAADEN1MwxDZmYMQ9uZDEMOzQxDQgANQ7YzDUNmZg1D
mpkNQ83MDUMAAA5DdTMOQ6hmDkOamQ5DDs0OQwAAD0N1Mw9DZmYPQ5qZD0PNzA9DAAAQQ3Uz
EENmZhBD25kQQ83MEENCABFDMzMRQ2ZmEUOamRFDDs0RQ0IAEkN1MxJDZmYSQ9uZEkPNzBJD
AAATQzMzE0OoZhND25kTQ83ME0MAABRDMzMUQ6hmFEPbmRRDDs0UQ0IAFUMzMxVDZmYVQ5qZ
FUPNzBVDQgAWQzMzFkOoZhZDmpkWQ83MFkMAABdDdTMXQ6hmF0PbmRdDDs0XQwAAGEN1MxhD
qGYYQ5qZGEPNzBhDAAAZQzMzGUNmZhlDmpkZQ83MGUNCABpDdTMaQ2ZmGkPbmRpDDs0aQ0IA
G0MzMxtDZmYbQ5qZG0PNzBtDQgAcQ3UzHEOoZhxDmpkcQ83MHENCAB1DdTMdQ2ZmHUOamR1D
Ds0dQ0IAHkMzMx5DZmYeQ9uZHkMOzR5DQgAfQ3UzH0OoZh9DmpkfQ83MH0NCACBDMzMgQ6hm
IEOamSBDDs0gQ0IAIUN1MyFDZmYhQ5qZIUPNzCFDQgAiQzMzIkNmZiJDmpkiQw7NIkMAACND
dTMjQ6hmI0OamSNDDs0jQ0IAJEN1MyRDqGYkQ9uZJEPNzCRDQgAlQzMzJUOoZiVDmpklQw7N
JUMAACZDdTMmQ6hmJkPbmSZDzcwmQ0IAJ0N1MydDqGYnQ9uZJ0PNzCdDQgAoQzMzKENmZihD
mpkoQw7NKENCAClDMzMpQ2ZmKUOamSlDDs0pQ0IAKkMzMypDZmYqQ9uZKkPNzCpDQgArQ3Uz
K0NmZitDmpkrQw7NK0NCACxDdTMsQ2ZmLEPbmSxDDs0sQ0IALUMzMy1DZmYtQ9uZLUPNzC1D
AAAuQzMzLkOoZi5DmpkuQw7NLkMAAC9DMzMvQ2ZmL0PbmS9DDs0vQwAAMEMzMzBDZmYwQ9uZ
MEMOzTBDAAAxQzMzMUOoZjFDmpkxQw7NMUMAADJDdTMyQ2ZmMkPbmTJDzcwyQ0IAM0MzMzND
qGYzQ5qZM0PNzDNDAAA0Q3UzNEOoZjRDmpk0Q83MNENCADVDdTM1Q6hmNUPbmTVDzcw1Q0IA
NkMzMzZDqGY2Q5qZNkPNzDZDAAA3Q3UzN0NmZjdDmpk3Qw7NN0NCADhDdDM4Q2ZmOEOamThD
Ds04Q0IAOUMzMzlDZmY5Q5qZOUMOzTlDAAA6QzMzOkNmZjpDmpk6Qw7NOkNCADtDMzM7Q2Zm
O0PbmTtDzcw7Q0IAPEMzMzxDqGY8Q5qZPEPNzDxDAAA9Q3QzPUNmZj1D25k9Q83MPUNCAD5D
dDM+Q2ZmPkPbmT5DDs0+QwAAP0MzMz9DqGY/Q5qZP0MOzT9DAABAQ3QzQEOoZkBD25lAQ83M
QEMAAEFDdDNBQ6hmQUOamUFDzcxBQwAAQkN0M0JDZmZCQ5qZQkMOzUJDAABDQzMzQ0OoZkND
25lDQ83MQ0NCAERDdDNEQ2ZmREOamURDDs1EQ0IARUN0M0VDZmZFQ9uZRUMOzUVDAABGQzMz
RkNmZkZDmplGQw7NRkNCAEdDMzNHQ2ZmR0OamUdDDs1HQwAASEMzM0hDZmZIQ9uZSEMOzUhD
QgBJQzMzSUNmZklD25lJQw7NSUNCAEpDdDNKQ2ZmSkOamUpDDs1KQ0IAS0MzM0tDqGZLQ9uZ
S0MOzUtDQgBMQ3QzTENmZkxD25lMQw7NTEMAAE1DMzNNQ6hmTUOamU1DDs1NQwAATkMzM05D
qGZOQ9uZTkPNzE5DAABPQ3QzT0NmZk9D25lPQw7NT0MAAFBDMzNQQ6hmUEOamVBDzcxQQwAA
UUMzM1FDqGZRQ5qZUUPNzFFDAABSQzMzUkNmZlJD25lSQ83MUkMAAFNDMzNTQ2ZmU0OamVND
Ds1TQ0IAVEMzM1RDZmZUQ9uZVEMOzVRDQgBVQ3QzVUNmZlVD25lVQ83MVUNCAFZDMzNWQ2Zm
VkPbmVZDDs1WQwAAV0N0M1dDZmZXQ5qZV0MOzVdDAABYQ3QzWENmZlhD25lYQw7NWEMAAFlD
MzNZQ6hmWUPbmVlDDs1ZQwAAWkMzM1pDZmZaQ9uZWkPNzFpDAABbQ3QzW0OoZltDmplbQ83M
W0MAAFxDdDNcQ6hmXEOamVxDDs1cQwAAXUN0M11DqGZdQ9uZXUMOzV1DAABeQ3QzXkNmZl5D
25leQ83MXkNCAF9DdDNfQ2ZmX0OamV9DzcxfQ0IAYEMzM2BDqGZgQ9uZYEPNzGBDAABhQ3Qz
YUOoZmFDmplhQw7NYUMAAGJDMzNiQ6hmYkPbmWJDDs1iQ0IAY0MzM2NDZmZjQ9uZY0MOzWND
QgBkQzMzZEOoZmRDmplkQw7NZEPEAGVDMzNlQ2ZmZUOamWVDDs1lQ0IAZkN0M2ZDZmZmQ9uZ
ZkPNzGZDQgBnQzMzZ0NmZmdD25lnQ83MZ0NCAGhDMzNoQ2ZmaEPbmWhDDs1oQwAAaUMzM2lD
qGZpQ9uZaUPNzGlDAABqQ3QzakOoZmpD25lqQw7NakNCAGtDMzNrQ2Zma0PbmWtDDs1rQwAA
bEN0M2xDZmZsQ5qZbEMOzWxDQgBtQ3QzbUNmZm1D25ltQ83MbUNCAG5DdDNuQ2ZmbkOamW5D
zcxuQwAAb0N0M29DZmZvQ9uZb0PNzG9DQgBwQzMzcENmZnBDmplwQw7NcENCAHFDMzNxQ6hm
cUOamXFDDs1xQ0IAckN0M3JDZmZyQ9uZckMOzXJDQgBzQzMzc0OoZnNDmplzQ83Mc0MAAHRD
dDN0Q6hmdEPbmXRDzcx0QwAAdUN0M3VDZmZ1Q9uZdUPNzHVDAAB2Q3QzdkNmZnZD25l2Q83M
dkNCAHdDdDN3Q6hmd0OamXdDDs13Q0IAeEN1M3hDqGZ4Q5qZeEPNzHhDQgB5QzMzeUOoZnlD
mpl5Q83MeUNCAHpDdTN6Q2ZmekPbmXpDDs16QwAAe0MzM3tDZmZ7Q9uZe0PNzHtDQgB8Q3Uz
fEOoZnxD25l8Qw7NfEMAAH1DdTN9Q6hmfUOamX1DDs19QwAAfkN1M35DqGZ+Q9uZfkMOzX5D
QgB/QzMzf0NmZn9Dmpl/Q83Mf0MAAIBDmhmAQ1QzgEPNTIBDh2aAQwCAgEO6mYBDM7OAQ83M
gENm5oBDIQCBQ7oZgUMzM4FD7kyBQ2ZmgUMhgIFDmpmBQzOzgUPuzIFDh+aBQyEAgkO6GYJD
MzOCQ+5MgkNmZoJDIYCCQ5qZgkNUs4JDzcyCQ2bmgkMhAINDuhmDQzMzg0PNTINDh2aDQyGA
g0O6mYNDM7ODQ+7Mg0Nm5oNDIQCEQ5oZhENUM4RD7kyEQ2ZmhEMAgIRDupmEQzOzhEPuzIRD
h+aEQyEAhUO6GYVDVDOFQ81MhUOHZoVDAICFQ7qZhUMzs4VDzcyFQ4fmhUMhAIZDuhmGQ1Qz
hkPuTIZDZmaGQwCAhkO6mYZDVLOGQ+7MhkNm5oZDAACHQ7oZh0MzM4dDzUyHQ2Zmh0MhgIdD
upmHQzOzh0PNzIdDh+aHQwAAiEO6GYhDMzOIQ+5MiEOHZohDIYCIQ5qZiEMzs4hDzcyIQ4fm
iEMhAIlDuhmJQ1QziUPNTIlDh2aJQwCAiUOamYlDM7OJQ+7MiUOH5olDAACKQ5oZikNUM4pD
7kyKQ2ZmikMAgIpDupmKQ1SzikPuzIpDh+aKQyEAi0OaGYtDVDOLQ81Mi0NmZotDAICLQ5qZ
i0NUs4tDzcyLQ2bmi0NCAIxDmhmMQ1QzjEPuTIxDZmaMQyGAjEO6mYxDVLOMQ+7MjEOH5oxD
AACNQ7oZjUMzM41D7kyNQ2ZmjUMhgI1DupmNQzOzjUPuzI1Dh+aNQyEAjkO6GY5DMzOOQ81M
jkNmZo5DIYCOQ7qZjkNUs45DzcyOQ2bmjkMhAI9DuhmPQzMzj0PuTI9Dh2aPQyGAj0O6mY9D
VLOPQ+7Mj0Nm5o9DIQCQQ5oZkENUM5BD7kyQQ4dmkEMhgJBDupmQQzOzkEPNzJBDZuaQQyEA
kUOaGZFDVDORQ+5MkUOHZpFDAICRQ5qZkUNUs5FD7syRQ2bmkUMAAJJDmhmSQ1QzkkPuTJJD
ZmaSQyGAkkO6mZJDVLOSQ83MkkNm5pJDIQCTQ5oZk0MzM5ND7kyTQ4dmk0MAgJNDupmTQ1Sz
k0PNzJNDZuaTQwAAlEO6GZRDMzOUQ+5MlENmZpRDIYCUQ5qZlEMzs5RD7syUQ2bmlEMhAJVD
mhmVQ1QzlUPNTJVDh2aVQwCAlUOamZVDM7OVQ83MlUNm5pVDIQCWQ5oZlkNUM5ZDzUyWQ4dm
lkMhgJZDmpmWQ1SzlkPNzJZDZuaWQyEAl0OaGZdDVDOXQ+5Ml0NmZpdDAICXQ5qZl0NUs5dD
7syXQ4fml0MAAJhDmhmYQzMzmEPuTJhDh2aYQyGAmEOamZhDM7OYQ83MmEOH5phDIQCZQ7oZ
mUNUM5lDzUyZQ2ZmmUMhgJlDupmZQ1SzmUPuzJlDZuaZQyEAmkO6GZpDVDOaQ+5MmkNmZppD
AICaQ5qZmkMzs5pD7syaQ2bmmkMhAJtDuhmbQ1Qzm0PNTJtDZmabQyGAm0OamZtDVLObQ83M
m0Nm5ptDIQCcQ7oZnEMzM5xDzUycQ2ZmnEMAgJxDmpmcQzOznEPuzJxDZuacQyEAnUO6GZ1D
MzOdQ+5MnUNmZp1DAICdQ7qZnUMzs51DzcydQ2bmnUMhAJ5DmhmeQ1QznkPNTJ5Dh2aeQwCA
nkOamZ5DVLOeQ+7MnkNm5p5DIQCfQ5oZn0MzM59D7kyfQ2Zmn0MhgJ9DmpmfQ1Szn0PuzJ9D
ZuafQwAAoEOaGaBDVDOgQ81MoEOHZqBDAICgQ5qZoENUs6BD7sygQ2bmoEMhAKFDmhmhQ1Qz
oUPNTKFDh2ahQwCAoUO6maFDVLOhQ83MoUOH5qFDAACiQ5oZokMzM6JDzUyiQ2ZmokMAgKJD
mpmiQzOzokPuzKJDh+aiQwAAo0O6GaNDMzOjQ81Mo0NmZqNDAICjQ5qZo0NUs6ND7syjQ4fm
o0MAAKRDmhmkQ1QzpEPuTKRDZmakQyGApEO6maRDVLOkQ+7MpEOH5qRDIQClQ5oZpUMzM6VD
7kylQ4dmpUMAgKVDupmlQ1SzpUPNzKVDh+alQwAApkO6GaZDMzOmQ81MpkOHZqZDIYCmQ7qZ
pkMzs6ZD7symQ2bmpkMAAKdDmhmnQzMzp0PNTKdDZmanQyGAp0O6madDM7OnQ83Mp0OH5qdD
IQCoQ7oZqEMzM6hDzUyoQ4dmqEMhgKhDupmoQzOzqEPuzKhDZuaoQyEAqUOaGalDMzOpQ81M
qUOHZqlDIYCpQ5qZqUNUs6lD7sypQ4fmqUMhAKpDmhmqQzMzqkPuTKpDZmaqQyGAqkOamapD
M7OqQ+7MqkNm5qpDIQCrQ7oZq0NUM6tD7kyrQ4dmq0MAgKtDupmrQ1Szq0PuzKtDh+arQwAA
rEO6GaxDVDOsQ+5MrEOHZqxDAICsQ5qZrEMzs6xD7sysQ2bmrEMAAK1DuhmtQ1QzrUPuTK1D
ZmatQwCArUOama1DVLOtQ+7MrUNm5q1DIQCuQ7oZrkNUM65D7kyuQ2ZmrkMAgK5DmpmuQzOz
rkPuzK5DZuauQwAAr0OaGa9DMzOvQ+5Mr0OHZq9DIYCvQ5qZr0Mzs69D7syvQ2bmr0MhALBD
uhmwQzMzsEPNTLBDh2awQyGAsEOambBDVLOwQ83MsEOH5rBDAACxQ5oZsUMzM7FD7kyxQ4dm
sUMhgLFDupmxQzOzsUPuzLFDZuaxQyEAskOaGbJDVDOyQ+5MskNmZrJDAICyQ5qZskMzs7JD
7syyQ2bmskMAALNDmhmzQzMzs0PNTLNDZmazQyGAs0O6mbNDM7OzQ+7Ms0OH5rNDIQC0Q5oZ
tENUM7RD7ky0Q2ZmtEMhgLRDupm0QzOztEPNzLRDh+a0QwAAtUO6GbVDMzO1Q+5MtUOHZrVD
IYC1Q5qZtUMzs7VD7sy1Q2bmtUMhALZDmhm2Q1QztkPNTLZDh2a2QyGAtkOambZDM7O2Q83M
tkNm5rZDQgC3Q7oZt0MzM7dDzUy3Q2Zmt0MAgLdDmpm3QzOzt0PuzLdDh+a3QyEAuEOaGbhD
MzO4Q+5MuEOHZrhDIYC4Q5qZuEMzs7hD7sy4Q4fmuEMAALlDmhm5QzMzuUPNTLlDh2a5QyGA
uUO6mblDM7O5Q83MuUNm5rlDAAC6Q5oZukMzM7pD7ky6Q4dmukMAgLpDupm6Q1SzukPNzLpD
Zua6QyEAu0OaGbtDVDO7Q+5Mu0NmZrtDAIC7Q5qZu0Mzs7tDzcy7Q4fmu0MAALxDmhm8QzMz
vEPuTLxDZma8QyGAvEO6mbxDM7O8Q83MvENm5rxDAAC9Q5oZvUNUM71D7ky9Q4dmvUMAgL1D
upm9QzOzvUPuzL1DZua9QyEAvkOaGb5DVDO+Q+5MvkNmZr5DIYC+Q9uZvkMzs75Dzcy+Q2bm
vkMhAL9Duhm/QzMzv0PNTL9DZma/QyGAv0Oamb9DVLO/Q+7Mv0Nm5r9DIQDAQ7oZwEMzM8BD
zUzAQ4dmwEMAgMBDmpnAQzOzwEPuzMBDZubAQyEAwUOaGcFDMzPBQ81MwUNmZsFDAIDBQ5qZ
wUNUs8FD7szBQ2bmwUMhAMJDuhnCQzMzwkPNTMJDZmbCQwCAwkOamcJDVLPCQ+7MwkOH5sJD
AADDQ5oZw0MzM8ND7kzDQ4dmw0MhgMNDupnDQ3Wzw0PuzMNDZubDQwAAxEOaGcRDVDPEQ+5M
xEOHZsRDAIDEQ7qZxENUs8RD7szEQ4fmxEMhAMVDuhnFQ1QzxUPNTMVDZmbFQyGAxUO6mcVD
M7PFQ83MxUNm5sVDAADGQ7oZxkMzM8ZDzUzGQ2ZmxkMhgMZDupnGQzOzxkPNzMZDh+bGQyEA
x0OaGcdDMzPHQ81Mx0OHZsdDIYDHQ5qZx0Mzs8dDzczHQ4fmx0MAAMhDmhnIQzMzyEPuTMhD
h2bIQyGAyEOamchDM7PIQ+7MyENm5shDIQDJQ7oZyUNUM8lD7kzJQ2ZmyUMAgMlDmpnJQ1Sz
yUPuzMlDh+bJQyEAykOaGcpDMzPKQ81MykNmZspDIYDKQ5qZykNUs8pDzczKQ4fmykMhAMtD
mhnLQ1Qzy0PNTMtDZmbLQyGAy0O6mctDVLPLQ83My0Nm5stDIQDMQ5oZzENUM8xD7kzMQ4dm
zEMhgMxDupnMQ1SzzEPuzMxDZubMQwAAzUO6Gc1DMzPNQ+5MzUOHZs1DIYDNQ7qZzUNUs81D
zczNQ4fmzUMAAM5DuhnOQzMzzkPuTM5Dh2bOQwCAzkOamc5DVLPOQ83MzkOH5s5DAADPQ5oZ
z0NUM89D7kzPQ4dmz0MAgM9DmpnPQ1Szz0PuzM9DZubPQyEA0EOaGdBDMzPQQ+5M0ENmZtBD
IYDQQ5qZ0ENUs9BDzczQQ2bm0EMAANFDmhnRQzMz0UPuTNFDh2bRQyGA0UO6mdFDM7PRQ83M
0UOH5tFDAADSQ5oZ0kNUM9JD7kzSQ4dm0kMhgNJDupnSQzOz0kPuzNJDh+bSQyEA00O6GdND
MzPTQ81M00OHZtNDIYDTQ7qZ00NUs9NDzczTQ2bm00MhANRDmhnUQzMz1EPuTNRDZmbUQyGA
1EOamdRDVLPUQ+7M1EOH5tRDAADVQ5oZ1UMzM9VD7kzVQ4dm1UMhgNVDupnVQzOz1UPuzNVD
ZubVQwAA1kOaGdZDVDPWQ81M1kNmZtZDAIDWQ7qZ1kMzs9ZD7szWQ2bm1kMAANdDmhnXQzMz
10PuTNdDZmbXQwCA10O6mddDVLPXQ+7M10Nm5tdDAADYQ7oZ2ENUM9hD7kzYQ2Zm2EMhgNhD
mpnYQzOz2EPNzNhDZubYQyEA2UO6GdlDMzPZQ81M2UNmZtlDIYDZQ7qZ2UMzs9lD7szZQ2bm
2UMhANpDuhnaQzMz2kPNTNpDh2baQyGA2kOamdpDVLPaQ83M2kOH5tpDIQDbQ5oZ20NUM9tD
7kzbQ2Zm20MhgNtDmpnbQ1Sz20PNzNtDZubbQyEA3EOaGdxDVDPcQ81M3ENmZtxDIYDcQ7qZ
3ENUs9xDzczcQ4fm3EMhAN1DmhndQ1Qz3UPuTN1DZmbdQwCA3UO6md1DM7PdQ+7M3UNm5t1D
IQDeQ7oZ3kMzM95D7kzeQ2Zm3kMhgN5DmpneQ1Sz3kPNzN5DZubeQyEA30O6Gd9DVDPfQ+5M
30NmZt9DIYDfQ5qZ30NUs99DzczfQ4fm30MhAOBDmhngQ1Qz4EPNTOBDh2bgQwCA4EO6meBD
M7PgQ83M4ENm5uBDIQDhQ7oZ4UNUM+FDzUzhQ4dm4UMhgOFDupnhQzOz4UPuzOFDh+bhQyEA
4kO6GeJDMzPiQ81M4kOHZuJDAIDiQ7qZ4kNUs+JD7sziQ4fm4kMhAONDuhnjQzMz40PuTOND
h2bjQyGA40OameNDM7PjQ+7M40OH5uNDIQDkQ5oZ5ENUM+RDzUzkQ2Zm5EMAgORDupnkQzOz
5EPuzORDZubkQwAA5UO6GeVDVDPlQ+5M5UOHZuVDAIDlQ5qZ5UNUs+VDzczlQ4fm5UMhAOZD
mhnmQzMz5kPNTOZDh2bmQwCA5kOameZDM7PmQ83M5kNm5uZDIQDnQ5oZ50NUM+dDzUznQ2Zm
50MAgOdDmpnnQzOz50PNzOdDZubnQyEA6EOaGehDVDPoQ81M6EOHZuhDIYDoQ7qZ6EMzs+hD
7szoQ4fm6EMAAOlDuhnpQzMz6UPuTOlDZmbpQyGA6UOamelDM7PpQ83M6UOH5ulDIQDqQ7oZ
6kNUM+pDzUzqQ4dm6kMAgOpDmpnqQzOz6kPuzOpDZubqQwAA60OaGetDVDPrQ81M60OHZutD
AIDrQ5qZ60Mzs+tDzczrQ2bm60MhAOxDuhnsQ1Qz7EPuTOxDZmbsQwCA7EO6mexDVLPsQ+7M
7ENm5uxDAADtQ7oZ7UMzM+1D7kztQ2Zm7UMAgO1DupntQ1Sz7UPuzO1DZubtQyEA7kOaGe5D
VDPuQ81M7kNmZu5DAIDuQ5qZ7kNUs+5D7szuQ4fm7kMhAO9DuhnvQ1Qz70PNTO9DZmbvQwCA
70Oame9DVLPvQ+7M70Nm5u9DAADwQ7oZ8ENUM/BD7kzwQ2Zm8EMAgPBDmpnwQzOz8EPuzPBD
h+bwQyEA8UOaGfFDMzPxQ81M8UNmZvFDAIDxQ5qZ8UNUs/FDzczxQ2bm8UMAAPJDuhnyQzMz
8kPuTPJDqGbyQwCA8kO6mfJDM7PyQ+7M8kNm5vJDAADzQ5oZ80MzM/ND7kzzQ2Zm80MAgPND
mpnzQzOz80PNzPNDZubzQyEA9EOaGfRDVDP0Q81M9EOHZvRDIYD0Q5qZ9ENUs/RD7sz0Q2bm
9EMAAPVDmhn1Q1Qz9UPuTPVDZmb1QwCA9UOamfVDM7P1Q83M9UOH5vVDAAD2Q5oZ9kNUM/ZD
7kz2Q4dm9kMhgPZDmpn2QzOz9kPNzPZDh+b2QwAA90OaGfdDVDP3Q+5M90OHZvdDIYD3Q7qZ
90NUs/dDzcz3Q2bm90MhAPhDmhn4Q1Qz+EPNTPhDZmb4QyGA+EOamfhDM7P4Q+7M+ENm5vhD
AAD5Q5oZ+UMzM/lDzUz5Q4dm+UMhgPlDupn5QzOz+UPNzPlDh+b5QwAA+kOaGfpDMzP6Q81M
+kNmZvpDIYD6Q5qZ+kMzs/pDzcz6Q2bm+kMAAPtDuhn7QzMz+0PuTPtDh2b7QyGA+0O6mftD
M7P7Q+7M+0OH5vtDIQD8Q5oZ/ENUM/xD7kz8Q2Zm/EMAgPxDmpn8Q1Sz/EPNzPxDh+b8QwAA
/UO6Gf1DVDP9Q+5M/UOHZv1DAID9Q7qZ/UNUs/1Dzcz9Q4fm/UMAAP5Duhn+Q1Qz/kPNTP5D
Zmb+QwCA/kO6mf5DVLP+Q+7M/kNm5v5DIQD/Q7oZ/0MzM/9D7kz/Q2Zm/0MhgP9Dmpn/Q1Sz
/0PuzP9DZub/QwAAAETNDABEqhkARHcmAEREMwBEEEAARM1MAESqWQBEZmYARFRzAEQQgABE
3YwARJqZAER3pgBERLMARBDAAETNzABEmtkARHfmAEQz8wBEEAABRN0MAUSqGQFEdyYBREQz
AUQAQAFEzUwBRJpZAURmZgFERHMBRBCAAUTNjAFEqpkBRGamAUQzswFEEMABRM3MAUSq2QFE
d+YBRDPzAUQAAAJEzQwCRJoZAkR3JgJERDMCRBBAAkTNTAJEqlkCRHdmAkQzcwJEAIACRM2M
AkSamQJEZqYCRDOzAkQAwAJE3cwCRJrZAkRm5gJEM/MCRBAAA0TNDANEqhkDRGYmA0REMwNE
EEADRM1MA0SaWQNEZmYDRDNzA0QQgANE3YwDRJqZA0RmpgNERLMDRBDAA0TdzANEmtkDRGbm
A0RE8wNEEAAERM0MBESqGQREdyYERDMzBEQAQARE3UwERJpZBER3ZgREM3MERBCABETNjARE
qpkERHemBEREswREAMAERM3MBESa2QREZuYERETzBEQAAAVEzQwFRKoZBUR3JgVERDMFRBBA
BUTNTAVEmlkFRGZmBUREcwVEAIAFRN2MBUSqmQVEd6YFRESzBUQAwAVE3cwFRKrZBUR35gVE
M/MFRBAABkTdDAZEqhkGRGYmBkREMwZEAEAGRN1MBkSaWQZEZmYGRERzBkQAgAZEzYwGRKqZ
BkRmpgZERLMGRADABkTNzAZEqtkGRHfmBkQz8wZEAAAHRM0MB0SaGQdEdyYHRDMzB0QQQAdE
3UwHRJpZB0RmZgdEM3MHRACAB0TNjAdEmpkHRHemB0REswdEEMAHRN3MB0Sq2QdEZuYHRETz
B0QQAAhEzQwIRKoZCERmJghEMzMIRABACETdTAhEmlkIRHdmCEREcwhEEIAIRN2MCESamQhE
d6YIRDOzCEQAwAhEzcwIRKrZCER35ghERPMIRBAACUTNDAlEqhkJRGYmCUREMwlEEEAJRM1M
CUSaWQlEZmYJRDNzCUQQgAlEzYwJRKqZCURmpglERLMJRBDACUTdzAlEqtkJRGbmCURE8wlE
EAAKRM0MCkSaGQpEZiYKRDMzCkQQQApEzUwKRKpZCkRmZgpERHMKRACACkTNjApEmpkKRGam
CkQzswpEAMAKRN3MCkSa2QpEd+YKRETzCkQQAAtE3QwLRJoZC0RmJgtERDMLRABAC0TNTAtE
mlkLRHdmC0QzcwtEEIALRN2MC0SqmQtEZqYLRDOzC0QQwAtEzcwLRKrZC0R35gtERPMLRBAA
DETNDAxEqhkMRHcmDEREMwxEAEAMRN1MDESqWQxEd2YMRERzDEQAgAxE3YwMRKqZDER3pgxE
M7MMRADADETdzAxEmtkMRHfmDERE8wxEAAANRM0MDUSaGQ1EZiYNREQzDUQAQA1E3UwNRKpZ
DUR3Zg1EM3MNRBCADUTdjA1EmpkNRHemDUQzsw1EEMANRM3MDUSq2Q1Ed+YNRETzDUQAAA5E
zQwORJoZDkR3Jg5EMzMORBBADkTdTA5EqlkORGZmDkREcw5EEIAORN2MDkSamQ5EZqYORESz
DkQAwA5E3cwORJrZDkRm5g5ERPMORAAAD0TdDA9EmhkPRGYmD0QzMw9EEEAPRM1MD0SqWQ9E
ZmYPRDNzD0QQgA9E3YwPRJqZD0Rmpg9EM7MPRBDAD0TdzA9EqtkPRHfmD0RE8w9EAAAQRM0M
EESqGRBEZiYQRDMzEEQQQBBE3UwQRKpZEERmZhBEM3MQRACAEETdjBBEqpkQRHemEEQzsxBE
AMAQRM3MEESa2RBEd+YQRETzEEQAABFE3QwRRJoZEUR3JhFERDMRRBBAEUTNTBFEmlkRRHdm
EUREcxFEAIARRM2MEUSamRFEd6YRRDOzEUQQwBFE3cwRRJrZEUR35hFEM/MRRBAAEkTdDBJE
qhkSRHcmEkREMxJEEEASRM1MEkSqWRJEd2YSRDNzEkQAgBJE3YwSRJqZEkRmphJEM7MSRBDA
EkTdzBJEmtkSRGbmEkRE8xJEAAATRN0ME0SqGRNEdyYTREQzE0QAQBNE3UwTRJpZE0RmZhNE
M3MTRBCAE0TNjBNEqpkTRHemE0REsxNEAMATRN3ME0Sq2RNEd+YTRDPzE0QAABRE3QwURJoZ
FERmJhREMzMURABAFETdTBREmlkURHdmFEREcxREAIAURN2MFESamRREZqYURESzFEQAwBRE
3cwURJrZFERm5hREM/MURBAAFUTNDBVEqhkVRGYmFUQzMxVEEEAVRM1MFUSqWRVEd2YVRDNz
FUQAgBVE3YwVRJqZFURmphVEM7MVRADAFUTNzBVEqtkVRGbmFUQz8xVEAAAWRN0MFkSqGRZE
ZiYWRDMzFkQQQBZEzUwWRJpZFkR3ZhZEM3MWRBCAFkTdjBZEmpkWRHemFkREsxZEAMAWRN3M
FkSa2RZEZuYWRETzFkQQABdE3QwXRKoZF0RmJhdERDMXRBBAF0TdTBdEmlkXRHdmF0REcxdE
EIAXRM2MF0SqmRdEZqYXRESzF0QAwBdEzcwXRKrZF0Rm5hdEM/MXRAAAGETdDBhEmhkYRHcm
GEQzMxhEAEAYRM1MGESaWRhEd2YYRERzGEQAgBhEzYwYRKqZGERmphhEM7MYRADAGETdzBhE
qtkYRGbmGEQz8xhEEAAZRM0MGUSqGRlEZiYZRDMzGUQAQBlE3UwZRKpZGUR3ZhlEM3MZRBCA
GUTNjBlEqpkZRGamGUREsxlEAMAZRN3MGUSq2RlEZuYZRDPzGUQQABpE3QwaRJoZGkR3JhpE
RDMaRBBAGkTdTBpEqlkaRGZmGkREcxpEEIAaRN2MGkSamRpEZqYaRESzGkQQwBpE3cwaRJrZ
GkRm5hpEM/MaRBAAG0TNDBtEqhkbRHcmG0REMxtEAEAbRN1MG0SqWRtEZmYbRERzG0QAgBtE
7owbRJqZG0R3phtEM7MbRBDAG0TdzBtEqtkbRGbmG0Qz8xtEAAAcRM0MHESqGRxEZiYcRDMz
HEQAQBxE3UwcRJpZHER3ZhxEM3McRACAHETdjBxEqpkcRHemHEQzsxxEEMAcRN3MHESq2RxE
ZuYcRDPzHEQQAB1EzQwdRJoZHURmJh1EMzMdRBBAHUTNTB1EqlkdRGZmHUREcx1EEIAdRN2M
HUSqmR1Ed6YdRDOzHUQQwB1E3cwdRJrZHURm5h1EM/MdRAAAHkTNDB5EqhkeRGYmHkQzMx5E
EEAeRM1MHkSaWR5EZmYeRERzHkQAgB5EzYweRJqZHkR3ph5ERLMeRBDAHkTNzB5EmtkeRGbm
HkRE8x5EAAAfRM0MH0SaGR9EZiYfRDMzH0QAQB9EzUwfRKpZH0R3Zh9ERHMfRBCAH0TNjB9E
qpkfRGamH0REsx9EEMAfRN3MH0Sq2R9Ed+YfRETzH0QAACBE3QwgRKoZIER3JiBERDMgRBBA
IETdTCBEulkgRHdmIEQzcyBEAIAgRN2MIESqmSBEd6YgRDOzIEQQwCBE3cwgRKrZIER35iBE
M/MgRAAAIUTNDCFEqhkhRGYmIUREMyFEEEAhRN1MIUSqWSFEZmYhRERzIUQQgCFE3YwhRJqZ
IUR3piFERLMhRBDAIUTNzCFEqtkhRGbmIUQz8yFEAAAiRN0MIkSqGSJEZiYiREQzIkQQQCJE
zUwiRJpZIkR3ZiJERHMiRBCAIkTNjCJEmpkiRGamIkREsyJEAMAiRN3MIkSa2SJEd+YiRDPz
IkQAACNEzQwjRKoZI0RmJiNERDMjRBBAI0TdTCNEqlkjRGZmI0REcyNEEIAjRM2MI0SamSNE
d6YjRDOzI0QAwCNEzcwjRKrZI0Rm5iNEM/MjRAAAJETdDCREmhkkRHcmJEQzMyREEEAkRM1M
JESaWSREZmYkRERzJEQQgCRE3YwkRKqZJER3piREM7MkRBDAJETdzCREmtkkRGbmJEQz8yRE
EAAlRM0MJUSqGSVEZiYlREQzJUQQQCVEzUwlRJpZJURmZiVERHMlRACAJUTdjCVEmpklRHem
JUQzsyVEEMAlRN3MJUSa2SVEZuYlRETzJUQQACZEzQwmRKoZJkRmJiZERDMmRBBAJkTdTCZE
qlkmRHdmJkQzcyZEAIAmRN2MJkSqmSZEZqYmRESzJkQAwCZEzcwmRJrZJkR35iZEM/MmRBAA
J0TNDCdEmhknRGYmJ0QzMydEEEAnRN1MJ0SqWSdEZmYnRERzJ0QQgCdE3YwnRJqZJ0R3pidE
M7MnRADAJ0TdzCdEqtknRHfmJ0Qz8ydEEAAoRN0MKESqGShEdyYoREQzKEQAQChE3UwoRJpZ
KERmZihERHMoRBCAKETdjChEmpkoRGamKEQzsyhEEMAoRN3MKESq2ShEd+YoRETzKEQAAClE
3QwpRJoZKURmJilERDMpRBBAKUTdTClEmlkpRHdmKUQzcylEEIApRM2MKUSqmSlEZqYpRDOz
KUQQwClE3cwpRKrZKUR35ilERPMpRAAAKkTdDCpEmhkqRHcmKkREMypEEEAqRM1MKkSqWSpE
ZmYqRERzKkQhgCpE3YwqRJqZKkR3pipERLMqRADAKkTdzCpEmtkqRHfmKkQz8ypEAAArRM0M
K0SqGStEZiYrREQzK0QAQCtE3UwrRJpZK0R3ZitERHMrRBCAK0TdjCtEmpkrRHemK0QzsytE
AMArRM3MK0Sa2StEZuYrRETzK0QQACxEzQwsRJoZLERmJixEMzMsRBBALETdTCxEmlksRHdm
LEQzcyxEEIAsRN2MLESqmSxEZqYsRESzLEQQwCxEzcwsRKrZLERm5ixERPMsRAAALUTdDC1E
qhktRGYmLUQzMy1EEEAtRN1MLUSqWS1Ed2YtRDNzLUQAgC1E3YwtRKqZLUR3pi1ERLMtRBDA
LUTdzC1EmtktRHfmLURE8y1EEAAuRN0MLkSaGS5EZiYuREQzLkQQQC5E3UwuRJpZLkRmZi5E
M3MuRACALkTNjC5EmpkuRHemLkREsy5EEMAuRM3MLkSa2S5Ed+YuRDPzLkQQAC9EzQwvRJoZ
L0R3Ji9EMzMvRABAL0TdTC9EqlkvRHdmL0REcy9EEIAvRN2ML0SamS9EZqYvRDOzL0QQwC9E
3cwvRKrZL0R35i9EM/MvRAAAMETNDDBEqhkwRGYmMEQzMzBEEEAwRN1MMESqWTBEd2YwRDNz
MEQAgDBEzYwwRKqZMER3pjBEM7MwRBDAMETNzDBEmtkwRHfmMEQz8zBEEAAxRN0MMUSqGTFE
dyYxRDMzMUQQQDFE3UwxRKpZMURmZjFERHMxRACAMUTNjDFEmpkxRHemMUREszFEEMAxRN3M
MUSq2TFEZuYxRETzMUQAADJEzQwyRJoZMkRmJjJERDMyRBBAMkTNTDJEmlkyRGZmMkQzczJE
EIAyRN2MMkSqmTJEZqYyRDOzMkQAwDJEzcwyRJrZMkR35jJERPMyRBAAM0TdDDNEqhkzRGYm
M0REMzNEAEAzRM1MM0SqWTNEZmYzRDNzM0QQgDNE3YwzRKqZM0RmpjNERLMzRADAM0TNzDNE
qtkzRHfmM0Qz8zNEEAA0RM0MNESqGTREdyY0RDMzNEQQQDREzUw0RJpZNERmZjREM3M0RBCA
NETdjDREqpk0RGamNEQzszREAMA0RM3MNESq2TREd+Y0RDPzNEQAADVEzQw1RKoZNURmJjVE
MzM1RABANUTdTDVEqlk1RHdmNUREczVEEIA1RM2MNUSqmTVEZqY1RDOzNUQQwDVEzcw1RKrZ
NUR35jVEM/M1RAAANkTNDDZEqhk2RHcmNkQzMzZEEEA2RM1MNkSqWTZEZmY2RERzNkQAgDZE
zYw2RKqZNkR3pjZEM7M2RBDANkTdzDZEmtk2RGbmNkQz8zZEEAA3RM0MN0SqGTdEZiY3REQz
N0QAQDdE3Uw3RJpZN0SHZjdEM3M3RBCAN0TdjDdEqpk3RHemN0REszdEAMA3RN3MN0Sq2TdE
d+Y3RETzN0QAADhE3Qw4RKoZOER3JjhEMzM4RBBAOETNTDhEqlk4RGZmOEQzczhEAIA4RN2M
OESamThEZqY4RDOzOEQQwDhE3cw4RJrZOER35jhERPM4RAAAOUTdDDlEqhk5RGYmOUREMzlE
AEA5RM1MOUSqWTlEd2Y5RDNzOUQQgDlEzYw5RJqZOURmpjlEM7M5RADAOUTdzDlEmtk5RGbm
OUQz8zlEEAA6RM0MOkSqGTpEdyY6RDMzOkQQQDpEzUw6RJpZOkRmZjpEM3M6RBCAOkTNjDpE
qpk6RGamOkREszpEAMA6RN3MOkSa2TpEZuY6RETzOkQQADtE3Qw7RKoZO0SHJjtERDM7RABA
O0TNTDtEmlk7RGZmO0REcztEAIA7RN2MO0SqmTtEZqY7RDOzO0QAwDtE3cw7RJrZO0R35jtE
RPM7RAAAPETNDDxEqhk8RHcmPEQzMzxEAEA8RN1MPESaWTxEZmY8RDNzPEQQgDxE3Yw8RJqZ
PER3pjxEM7M8RADAPETdzDxEqtk8RHfmPERE8zxEAAA9RM0MPUSqGT1EZiY9REQzPUQAQD1E
3Uw9RJpZPURmZj1EM3M9RBCAPUTdjD1Eqpk9RHemPUQzsz1EAMA9RN3MPUSq2T1EZuY9RDPz
PUQAAD5EzQw+RKoZPkRmJj5EMzM+RBBAPkTNTD5Emlk+RHdmPkQzcz5EAIA+RN2MPkSqmT5E
ZqY+RESzPkQAwD5Ezcw+RJrZPkRm5j5ERPM+RBAAP0TdDD9Emhk/RGYmP0REMz9EAEA/RM1M
P0SqWT9EZmY/RERzP0QAgD9E3Yw/RJqZP0R3pj9EM7M/RBDAP0TdzD9Eqtk/RHfmP0Qz8z9E
AABARN0MQESqGUBEZiZARDMzQEQQQEBE3UxARKpZQER3ZkBEM3NARBCAQETNjEBEqplARGam
QEREs0BEAMBARM3MQESq2UBEZuZARDPzQEQQAEFE3QxBRKoZQURmJkFEMzNBRABAQUTdTEFE
qllBRGZmQUREc0FEEIBBRN2MQUSamUFEd6ZBRESzQUQAwEFE3cxBRKrZQURm5kFEM/NBRAAA
QkTNDEJEqhlCRGYmQkREM0JEAEBCRN1MQkSaWUJEd2ZCRDNzQkQAgEJE3YxCRKqZQkRmpkJE
RLNCRADAQkTdzEJEqtlCRGbmQkRE80JEEABDRN0MQ0SaGUNEZiZDRDMzQ0QAQENEzUxDRKpZ
Q0R3ZkNEM3NDRBCAQ0TdjENEqplDRGamQ0REs0NEAMBDRN3MQ0Sa2UNEZuZDRDPzQ0QQAERE
3QxERKoZRER3JkRERDNERBBARETNTEREqllERGZmREREc0REAIBERN2MRESqmUREd6ZERDOz
REQQwEREzcxERKrZRERm5kREM/NERAAARUTNDEVEqhlFRHcmRUREM0VEAEBFRN1MRUSaWUVE
d2ZFRERzRUQAgEVE3YxFRJqZRUR3pkVEM7NFRADARUTdzEVEmtlFRGbmRUQz80VEEABGRM0M
RkSqGUZEZiZGRDMzRkQAQEZEzUxGRKpZRkR3ZkZEM3NGRACARkTNjEZEuplGRGamRkQzs0ZE
AMBGRN3MRkSa2UZEZuZGRDPzRkQQAEdE3QxHRJoZR0RmJkdERDNHRBBAR0TNTEdEmllHRHdm
R0REc0dEEIBHRN2MR0SqmUdEZqZHRESzR0QQwEdEzcxHRJrZR0Rm5kdEM/NHRAAASETNDEhE
mhlIRHcmSEREM0hEEEBIRM1MSESqWUhEd2ZIRERzSEQAgEhE3YxIRJqZSERmpkhEM7NIRADA
SETdzEhEqtlIRGbmSEQz80hEAABJRN0MSUSqGUlEdyZJRDMzSUQAQElE3UxJRKpZSURmZklE
RHNJRBCASUTNjElEmplJRHemSUREs0lEAMBJRN3MSUSa2UlEZuZJRETzSUQQAEpEzQxKRKoZ
SkR3JkpEMzNKRABASkTdTEpEqllKRGZmSkREc0pEEIBKRN2MSkSqmUpEZqZKRESzSkQQwEpE
3cxKRKrZSkRm5kpEM/NKRBAAS0TNDEtEmhlLRGYmS0QzM0tEEEBLRN1MS0SqWUtEd2ZLRDNz
S0QAgEtEzYxLRJqZS0RmpktERLNLRADAS0TdzEtEmtlLRHfmS0RE80tEAABMRM0MTESqGUxE
ZiZMREQzTEQAQExE3UxMRJpZTERmZkxEM3NMRACATETdjExEqplMRHemTEQzs0xEEMBMRN3M
TESa2UxEZuZMRETzTEQQAE1E3QxNRKoZTURmJk1EMzNNRABATUTdTE1EqllNRGZmTUREc01E
AIBNRM2MTUSqmU1EZqZNRESzTUQQwE1E3cxNRKrZTUR35k1ERPNNRBAATkTdDE5EqhlORHcm
TkREM05EAEBORM1MTkSaWU5EZmZORDNzTkQAgE5E3YxORKqZTkRmpk5EM7NORBDATkTNzE5E
mtlORHfmTkQz805EEABPRM0MT0SqGU9EZiZPRDMzT0QQQE9EzUxPRKpZT0RmZk9EM3NPRACA
T0TdjE9EqplPRHemT0Qzs09EEMBPRM3MT0Sa2U9EZuZPRETzT0QQAFBE3QxQRKoZUER3JlBE
MzNQRBBAUETdTFBEmllQRHdmUEQzc1BEEIBQRM2MUESamVBEZqZQRDOzUEQAwFBEzcxQRKrZ
UERm5lBERPNQRAAAUUTdDFFEmhlRRGYmUUQzM1FEAEBRRM1MUUSqWVFEZmZRRERzUUQAgFFE
zYxRRJqZUUR3plFEM7NRRADAUUTdzFFEmtlRRHfmUUQz81FEEABSRN0MUkSqGVJEZiZSREQz
UkQAQFJEzUxSRKpZUkRmZlJEM3NSRBCAUkTdjFJEmplSRHemUkQzs1JEEMBSRM3MUkSq2VJE
ZuZSRETzUkQAAFNE3QxTRJoZU0R3JlNEMzNTRBBAU0TNTFNEmllTRGZmU0Qzc1NEEIBTRN2M
U0SqmVNEZqZTRESzU0QAwFNE3cxTRKrZU0R35lNEM/NTRBAAVETNDFREqhlURGYmVEQzM1RE
EEBURM1MVESqWVREZmZURERzVEQQgFRE3YxURJqZVERmplREM7NURADAVETdzFREmtlURHfm
VEQz81REAABVRM0MVUSqGVVEZiZVRDMzVUQAQFVE3UxVRKpZVUR3ZlVEM3NVRBCAVUTdjFVE
mplVRGamVUREs1VEAMBVRM3MVUSq2VVEZuZVRDPzVUQAAFZEzQxWRJoZVkRmJlZEMzNWRBBA
VkTdTFZEqllWRGZmVkREc1ZEEIBWRM2MVkSqmVZEZqZWRESzVkQAwFZEzcxWRJrZVkR35lZE
M/NWRBAAV0TNDFdEmhlXRGYmV0QzM1dEEEBXRM1MV0SqWVdEZmZXRERzV0QAgFdE3YxXRJqZ
V0RmpldEM7NXRBDAV0TNzFdEqtlXRGbmV0Qz81dEAABYRM0MWESqGVhEZiZYREQzWEQAQFhE
3UxYRJpZWER3ZlhERHNYRBCAWETNjFhEqplYRHemWEQzs1hEAMBYRM3MWESq2VhEZuZYRDPz
WEQAAFlE3QxZRJoZWUR3JllEMzNZRBBAWUTdTFlEqllZRGZmWUREc1lEEIBZRN2MWUSqmVlE
ZqZZRESzWUQQwFlEzcxZRKrZWUSH5llEM/NZRBAAWkTdDFpEqhlaRHcmWkREM1pEAEBaRM1M
WkSqWVpEZmZaRERzWkQAgFpEzYxaRKqZWkRmplpERLNaRBDAWkTNzFpEqtlaRGbmWkRE81pE
AABbRM0MW0SaGVtEZiZbRDMzW0QAQFtE3UxbRJpZW0R3ZltEM3NbRBCAW0TNjFtEqplbRGam
W0REs1tEAMBbRN3MW0Sa2VtEZuZbRDPzW0QQAFxEzQxcRJoZXERmJlxEMzNcRBBAXETNTFxE
mllcRHdmXEREc1xEAIBcRN2MXESamVxEd6ZcRESzXEQAwFxE3cxcRJrZXERm5lxERPNcRAAA
XUTNDF1EmhldRGYmXUQzM11EEEBdRN1MXUSqWV1Ed2ZdRDNzXUQAgF1E3YxdRKqZXURmpl1E
M7NdRA==</AssayXData><AssayYData Points="3835">2UlEu3wC7bopgC46HZQCPD8CuDshO088jtVBPJvugjwO52c8dxhKPGzvSTyW13s8By5hPGsn
cDwgf4k84WaXPI0/qzwEsaM8kyaFPHQ8hzwqPYQ8JCWAPIabqTw7L6U8uU+4PGgSiTyRUq48
ONO/PAEV3Dz7XLc8cSzdPLSV0zxXhMQ8qKHePMzq4jy54sI8G5qePBXY1zxHbM08xaMFPR7y
rjyAstk87E/lPKs9/Tw1sPQ8bGb1PLkh8DwD5gA9iGQNPYjb4zw7aOs8CiD8PO8xAD0YMc88
bWYHPcX7Cz07bfg8cN71PBRVAT1hWA49ANUCPW4gEj1ZEBA9/L4GPbIqAz1Rugw9tlUCPRXs
BT2klw491N8dPRpGBj3wjSQ9CLcePaqoCD01cxA9qHckPaiGDz0HoxY9TVIkPc5QET3Gcxw9
r+kePQaHGj3PMiE9OC0cPf1mHT3cHhU9rWcpPe0lJj3AcCE9qCYTPd1tLD3CViY91KYTPcm1
Ez1Z7ho9lNslPZBoJz0BFRc9qrgxPfJmIz1uBys9p0EoPXscEj07rxo9lVcnPTBaGT23Cxg9
xCkqPa5UGD1sFh89j9wuPcQ9Hj0evDA9KZ4bPQVSPT0l+DM90KEpPZX0MT2+eB498O8lPRUS
PD0plyM9VZknPQkuPj1k7zE9fCItPZxtQD14+Tk9luIsPVEtNj1wATU90Sk3PRzbQD0klUI9
1RI5PYOzQT3Ick09KllHPX1fQD0FOjg9urk2PZLOKT3PEjU9eDk9PVtFPT136Uw995ZDPXH6
PD0XvkA9RXk2PfeOSz3p1j89t4c8PSR3NT0LT0Q9VJg/PYh7OT23z109DbpOPQzcRz3gLEE9
Vh5iPX0bSz0Qzks97BlEPfxdOD29C1E9UQ1RPY25RD27rko9eDtSPfU8ST0Wv0Y9aftdPXwn
Tz3iNEU9SjFZPeXZRT1D+Ec9Y79KPRc4Qj2eeEY9z6ZbPSb1UD0aWlo9EIRVPepvYj10EEc9
v8pJPbGRRj3GmFQ9F1lfPSyRYD1t/2M9IvtlPdOpTD2VDlI9cu5YPeA2Tz0u3Fw92g1aPZzk
YD0JIlY9L7xlPWruaj0yzk09mXRNPcIXVj3e0WQ9GGNePVk/ZT0xm1Q9d7VmPUrBXz0vuG09
3QJnPSuPZT1fZ2w9JV1uPcp6Sj0K5Ws9D6BmPZzrYj0PWHk9cb9aPQTNbT2EO2A9czhaPWdI
Zj2gWHA9rFlxPQmvXj3TWmQ974djPahTaj2g2GM9so9iPX34YT3YHmQ9+MhgPZA+az3armc9
I+FpPZWjbj21F1g94QZzPYt/fj0+p3I9Dhd2PdTvaT0SEHs9W/d4Pak9Yz0/iGI97kh2Pbmi
cz2VP209BMyAPab7YT3yEWs9MttxPZdwZT1gsn892hZpPS/rez2bgnI9nSl6PeEudD06O2w9
+bhnPT+yfz36jnI9Z3F0PYVKez25OHk9fH1uPYt0bj22y3U9rSZ+PdaLej0gtYI9x9x1PbKD
bz1mDnE9rK1/PUdQgz3ikHo9qX5yPfAPgz3GnoE9Xh9/PQxqcj0Cqn493rN3PQBufT1Nwnk9
Gc1wPQ1agD1weHw9iRiAPew/cD3KU3w9hbNxPZ7ccD0Go4I9INF9PcdIej1MiXg99RmEPZNS
hD2mKIc90+xpPWsKgD1n4X892NF/PRg6fT3V54c9+X6DPS1dgT1j/Yg9OHiEPfqUhD0AUYc9
wcqCPScYgD0TM4g9fx2CPXmFiz1/DIw90UqEPXfxiT2RMIM9JHt9PZxFfj3QY4Y9YWKCPceW
jD35LIk9I9VxPWdCiz1/yXM9vS+GPeDnhD2SA4Q9atKFPe9QjD1PpYU9kbKQPX0ajz0mcoY9
EumIPda8ij24uYQ98WqMPVibgD0HUXg9L8aEPVMifT3zP3I98ZeJPWS+gz1Sv449Vu2NPR6b
iD2uWYk9/UKOPeFOkj3GkY49FJOEPf5sgj2BnI492D2NPT6+jj0vMok9fcuJPQ65hz0WjYw9
tTuCPXKggT1+F4o9e7aGPTiNkD0KgY49BFeUPTccgj0Zkok9nGuPPQaNjD1PIpM9pMKKPSe1
kz2MmYc9kuKQPVfogj1Ldo09aTaIPWDdjT0CKZA9JmKEPQIHkj3YcJM902WOPfNBkT0Isos9
zVaLPXTkkD2jvI49aGuLPcPEjD1l+ZA9a9SIPbY/ij3DUIk9oIWPPQeXiD0WVJY9PImNPf5h
jz35LoI9IyOXPcyKkz2YPI89M+CXPeOmkD0XtIk9XxuOPWMzlD1FT5I93riIPQcliz3+Y409
1PKKPYRvjT1txYo93FKRPQ1Xhj2zZZw9OUeUPa8PiT1nrpg931ePPT9RmD1afI49eg6KPTH/
lj2p+Yg9rdKRPXecjz2UnIw9l9aRPUfQlj3905E94RyZPSJ6mD3DZZk9SaaPPRChnD0bB489
OD+RPS/8kj0sS5U93BmXPW0SkT3fs5Q9hPiLPR72jD0g25k9oc2SPSHsiz1doZU9gSGWPTRf
mz0APpU9j2OSPcL5kD1bPp09IK+ZPXi8jD31Hoo9olyRPSZBmz2eCpo9C9WLPeLXlj3Qr5M9
fJaQPVnflz0bmpk9J0eYPcq0kj2E6pQ9Hd+YPTYEmT1MmZM95liQPb4VlT1BmZs96OuZPZoR
kj1myKE9OVGaPTQAoj2zj5k9z3iZPTtflj3DsJo9egebPQoZmz3I9Jg9gFmhPYqsmD24uZk9
5pebPfAinT1vSJ09dOyYPdfgnT0VXp49N9iTPZX5oD0QyZ4990GaPSYOmT2Uj5E9G8qZPYUf
nD3Yg5s9Oz2XPU5Jlj0i6po9dWKcPWgNmj114Jk9rLqbPRr6mz1jwpk9g6WZPeaZlD3ZcKQ9
u1+YPZncmD2j4p09HliWPaw4mT0pBKU98iKjPWJvmj09up493eyZPZBDqD0tsaM9i/OcPVvb
mT1T9ZM9yBycPdApnj1kZJ49pfKgPQZbmz3U4Zo9fAmXPUi7nz2FgJc91PKlPbbXmj0Sxp49
ob+ePSO7mT36VpM9XOGnPdVJpD3AwqI9Fi6jPVVFoT39pZ49RaygPYYIoD0QFKM9jaGhPceJ
rD2wUpw9GXmVPbhooD0M1aQ9rh+XPXPZnD3lxJ097VqgPS8spD1+86Q9Z8GdPfkloD3x/qM9
34eePWKdoz1OI6A94VGhPcu6oT2J/pk9kcGhPXENoT29oJ09nHKfPeFWpD1TeKQ9yPuqPSdD
oz1xtKc9JeCePUqdpD0LhJ89SY2mPbTxnz2jF6U9Hy2lPdizpD0LVqA95FqfPbD/mj0vSZo9
AzOjPVp4mz3+Xqc9zyegPaEAnz2ngaI91RipPTMhpj0SPJw9t52jPQhNqz3/hqA9DGCnPfRZ
oT2/R6k9ZX+mPRC8qj1lZ6U9n2inPeYfpD23mKc9P9WkPRGIpz0qTp89lfalPWHboj2+aqQ9
eoGpPZQXnz006589lBatPbCVtT3Wl6Y97dynPby5nj0lBqw91qCmPekJpD1PEaE99T+qPYXX
oD0ycqo9Sq6tPS2jpz03nKc9m0mlPdlkrD2mQqk9yqSiPcAOrD1IgqI9v5qpPdUCqD3FlLA9
MbqiPSE1pz2Mg6g93gmtPS2fpT3Wu6E9xQyjPdITqT2rs6Q9bIGsPQXEnD3gaK09++msPVsn
qz0eVKQ9JKeoPesqrT1tka490niuPbowrz2goaQ93ImrPZazrT0IMKU9tFOgPfO+rD2afKo9
jl+kPXT4oD11Mqk9uGOyPeahqz1Qk6c92NGjPX1bpD0NE6Y9xK+uPXu5qT3ESKs98qipPYbx
qj2/xq494rmnPWQAqz3ayK096TusPT3wsT0mJ6A9hI2zPXByrj2XH649ygqqPSJ8qz2EFa09
N2SnPXh6qT0DTac9VvSrPeDhtj2rYa89EfmkPYT2rz2Viqo9/7SwPW8Cqj08t6Q9LyGxPW+c
vT1O2Kg9eUSqPagdqz2eGLE9/ImtPXnIqz2UyqY9ZlC2PcrxpT2Mo6w9JeCvPRLMtD0zCaQ9
FsGyPSKjqj2tgq09ULK1PV9apz2zSa49zK2xPSaFrD3oObU9KIinPcCqsj3qybE9dJCjPROb
rT0U37k9L8uuPd4Jrj20kLI9IRKuPZqoqz1OQLE9Clq1PSOHqj0l96w9BkezPYW9sz2okaw9
arqpPeRUuD2Z4q09aNK0PfRBsz2/fLY977mtPS1drj0fIas9yZOxPV31sD3osq49R62tPcmY
rj0itrY9I1O7PbSyqT3MF7M9aturPXAXqj2Sxqs94/ezPTGksD1BFbM9Gw2vPVz+rj3gEr09
NpWvPSMeqT1IKrQ9zP2yPVzouD0ulqs9YvGwPWU/sz2/tao9AvezPZ8RtD3p9Kc9adSuPf02
uD2DdbE9gi6wPdPvrz0CyKs9aGKsPXYlsz2fILo9RIqzPZFQtT2B46w9+HO4PeXBrD2Fnbs9
//qzPa5JtT2QhbQ9fle0PQ3dsD24lrc9npytPTB7rz1ynLU9XvC7PZ7IsD3tqrg9ssayPXsK
sT0TLro9QOW1PY9BuT39grI9i9e2PXk3uj0Auq89ChW6PX1wtj1bcro9VOu7PbJ+tT0sIbE9
NNmxPe6RtD27gLA96hi8PRS2uj1EXLQ9FF67PVa1vT3NCb49822xPVDKuD06P7Y9pxO2Pbm+
qT3Azbk987S6PfzMvT3qJq89BRC4PaxvtT2QnLY9y0u5Pbrquj0KHLs9Ow6xPZpcrz28Q7o9
JgGxPUKXvT00u7Y9vxi5PR79sz1/+bk9NQC6PdQzuj0wNbk94Ai9PdQPuT1fbrc9CQi1PRAn
tj0fRbI93au9PYisuj0Pqbw9Zqu0PcAqwj2U3b49LPe+PZmvuz0kA7k9r0/DPaclvj2Y7rM9
SYy5PcNjvD2F1709JCS1PYjqsz1TdMA9k0rAPXikvj30q7o9e/26PaJ3tz3NYLA9vFG/PTZW
uT1Wysk9QsS6PXcssD1FsLE9fBq8Peyttj3koLs9fyTAPYMnwz26CbU9RCi9PYRCwj2ykrU9
wbasPWjXvz2ugbo9Bum8PQpBvz0VZ7w9IJa+PTqytj29Kb09eTTAPRstvD23zr09JNvDPUmP
vD2LosE9qhC9PWA7vT0Ep8o9PJ6+PYdbuj1fs8Q9pK3DPUD/wj04FLw9Pqm/Pag9vD2MYMA9
Ote3PfuFvz1ldrw9pzjDPe2Twz0lUb09mgq9PbV3vj14LcE92/K4PVoBvj1VF8I9MBq9PTUJ
xj1yucU93/q4PZDnuD3zs8I9PqPCPWjHuj1YqbY9TObDPar1vz3C/LA9D2K4PR18xj2d5ro9
9im/PW4Nvz2ZT8o9nT++PVivyT3G/cE9Etq5Pf9+wz0C2sI9M8DDPcWoxD2EOME9SQTAPeqi
wD3au7c9CYDAPYE8wz2EFsc9tcjEPVYYxD19BcI92ji/PZI5wD14wcg9SWTEPSHmwz2P8ME9
NkPFPWTYvz2cS7897Fi2PT2JwD3vpsU90Gm+PTK2xD3WKr89n8nAPZ0Rvz3c+cE9IujGPc/5
xD18ycc9pZfCPXfHwz2kNcM9Z3q8PRygyD1LgcE9exi8PRO9vj31rMM9m8rGPV1Mxz3dLMI9
4yfCPR3Oyj2GK749RbvLPXmTwT2mXbg93mO7PSkvxT0BnsI9bTLBPWI8xj2Gir49fGHJPeyc
yT14EMI9P8HDPe9MyD1h/8U9z2PBPRATwz2tBsI9UCXJPXCcxD3kbMI9iyrLPYpzyz2p9sE9
4jHDPaguzD0mCMY9MHnIPWlNvz3sPsI9w4HHPWPqxj1vtcI9zFDFPQkcyz2wisM9dLXJPaE2
zj3KD789jJG/PfM30D1TosM9CnvGPShgzD09BMw9sZfHPeRQxj3/f8k9SP2+PRF0xT3rzMY9
FYXJPbcyxT0fr8Y9tcrVPX28zD1Di9E9lO/GPUwrxD3WJ8Y94UzMPdMtyj3uB8Y9oIHFPcgD
xz1hir89bsjCPQ/5wj1hE8o9P5HHPd+0yz2jX8Y9U0TKPWmGyT0Cl8s95LC8PdyDwD27+8A9
2+TKPZvgxz3Md9M9lkLEPQUozT19csg9zvTMPVchzj0Z7sk9TMPHPXRwxD3d3Mg9b/TBPUJd
yD0PRsY9F4rSPYmnwz1mCsY9D03EPZEczD1I9sY9hl3BPYauzz1z+Ms9VovOPTVXxj3+Cbw9
2ivJPZZSzz3DlNE9IwLQPZzFwz0gtcs9qhPNPXwwyj1zj9A9LSnHPc+Qvz2NW8s9JGzNPfI2
zD1/js09mkbSPelczT2mtso9D/jFPWQoxz14ksw9pTDKPQ4uzD1CJsc9WO3HPWHuzT1yuL49
7CvPPV7MzD2cu8w95zzPPXK5yT2Uz8U9Db7NPVQtyz0Locw9D5HLPU9nyD1LgM89E7HQPZrd
yT2bC8092XjOPdoRyz2WCck9zvzGPbuizD1c1so9L0fKPRRcyT1dQ8o9axTKPUZQzj3Aycg9
E4rOPaeQyD06T9A9LVnIPUOl0T1o+MY9ga3JPcbMzT2PVs49y9/MPbb0zj24is8983HKPQ3Y
0D2ggNE9mC3FPXOKxj19/809/2LSPcvkxz0uENA9Ed/VPb0Hzj3yX9E9oNPIPRzayz18rsw9
LBrKPQJZyz0bEdM9Cc3OPff4yD1JmcE9fEnNPa/ezj2w6tA9WDfHPcKZzD2T4Mo9fi/TPZ5Z
1D0UwdI9KmbRPb8x1z1PYc89tK3JPb8u0T2ptss9yGjOPVvFxT3sFsg9wq3OPTCUzj2AHsg9
qZzIPWN4zj1e6NE94x3UPTbbzj1RqdY9OmfHPfxo2D1mYcY9rsnXPUuyzj3wXMs9lE7PPZ+i
yz0M+c890r/IPem+0T245tA9qb/PPZo80j3mmtA91n3SPR7Kzz3umNE9oHrbPZ71xz2zAtg9
yXPaPbCZ0j37kc49njXQPUlXyT2widE9AhvWPV8rzj0ol8g9CxrPPSx/yz2388M94svOPZPs
2j2Qu9M9ATvRPTKH1D1kk9A9x3LEPcPX0z3lZNo9tMDVPZKQzT1rC9k9hu7UPf/h0D1kndU9
N2DRPWq3xj2CONU9C9XUPTs/zz0xsNQ9t6bQPfJ2zT2PlNE9AmnUPZzS1D2cL8o9C8/QPe3h
zz1Ysc49dcHRPUmK0D2hjtQ9e/XQPS2C0z3029M9NWLMPUjuyj3NTdY91irPPR8X1D2tRtM9
yxvJPW0gzj0qjNw9yDLTPQf/1j0b6NI9P8HSPcCTzD1XC9E9qwzNPZDh0T1x8dA97cDSPYeI
0z2fJtU9qY/SPRa2zT1bjco9TRjVPR/X0j1sVdA9N2/VPTBg1z1Y7do9wMfUPWvy2z3Te9c9
aJvLPSQd1z2Jktk9yVrXPXs24D0Wgtg9fdHPPeHKzj1r0Nc9wY/SPdmQ1T0S5dM95VPdPVpL
2D1uP9E9i6zZPevv3z3OVM49bn7VPVgz2z2hAtU9xODdPdaq1j2vgNU9XkHQPUiD1T3BnM49
r/TXPSYA1D1pjto9x6rKPVZO1j2XBNk94FDQPea61D2t89Q92+jWPbrF3T3BON09+ITePV7A
zz2w1t09gcXTPfZ+0z21YNc9hTbgPQbU2D0+YdA90sLQPQBb1T2LW9Q9fIbUPRyP2D3hLt49
KqjXPT/p4D1QMOA9IU/XPVsL4j1arNQ9AV3WPdxrzD2wh9g9EajWPWdt2T1C59k9JdvSPbjl
2z1wJNU9ocjOPUWkzT0ywdg9XPPaPaRx2D2fFtg9g4HYPSEx3T3p/t09x5zdPbGB2j1v19g9
2iXWPVRT0j0Rw9I95SfbPYdL2D0Np9g9zzTTPSmH1j2eT9s9OQXdPSeS2j24aNk9YYTPPQm6
1j0OI9M9KTrXPTHnzT1fXN49IufcPdWf2D3qAtw9VSDYPXCX0z3wwd892OzWPSHB2j3iWtg9
rczhPZ/w3j0hAd49HZbSPchr1D2tB9s90IHZPdLw2T3gbtk9KdbTPeLa3z0bI889HEzUPUwH
2D3zM9w9pcPZPeoL4j21j9s9hQjWPf564D2yb9Y911njPT9T3T1iMNU9FZXZPc5o1T26d+c9
XpvePYI12z0jYd09qhzbPTcm1j3r9eQ9RAfWPUtE2T01Qd09r0HcPZAW3T1x/Nk9T9jgPbpI
1T1uxdo9BHTaPa6+1z3pwN490gnbPeDA2D2muNs9xaHjPTKf0D3TTNQ9tmnZPfyc4D0tTdY9
2GHWPeuy1T1KquA9ImPPPdnk1z1APts9rYnlPXN32z21o9k9fLPYPZxp2D1uT9Y9xq3cPQrn
3j2gINk9JvjXPc/b1j1CYNo9xf/iPTPQ3j2Jadk9Mc3QPZki4D1TVOA9BpnnPQnu1j03fuU9
TNTQPbiU2T1E7tM9mGrWPa3t0j0+TOY9ecXZPSj03T0bSNk9C0fgPVjr4j15KN89z8DgPU39
3T3m+uM9Q/jgPY+54j2dq9w9EUfdPdEY4D2GNt098argPfI83z3WTOY9c87aPRmS4j1Pttk9
3NDbPezE4D2ebOA9nrjrPV402z0vEdw9z6PfPUCf1j0aDd097s3hPScD4T2zCOI92FzfPUdO
2D1HMt49i3HgPaK+1z0ejOE9ZDzhPSa43j3EMeQ9jXXVPdQm5j1vlt89fQffPUYO3j0K9Ow9
dbLiPadK4D1JtOA9aLPVPVwl3T1lVuE9P+jaPVn43T1n59Y91jnZPTT94D30ZeI9CqHgPS0d
2z0jPuA9ovvbPe7H4T0qnuI9bm3kPTQa4D3GhOI9Td/hPbKD3z1l1d49/srVPTle4D1d7+I9
yvTlPXYt3j0+mt890jLVPQhi3T0jluI9VyvcPTM55j0afuI9FknePRDH1j0ac9w9dxTiPbX/
4j0gweg9IK7iPbK/4z3sfOA9Z7jkPdis2z3Ka+U9WLLpPYiV4T2Yb+M9yBHXPbSJ4j06rd49
UizpPU8A5j1BteQ9717ePe0T3D0RfuI9lm/ePTC+5z192989FJjkPRM42z2NoN49PeLpPc6L
4T1BIe09m1PhPbFm5j1k2Nw9JB3fPfX03z2Aies9+LPhPRXn2D3d6uQ9mLbePdyS3z0v3+M9
NbXkPQ9l5T3XQOM99s7oPQ4U4j1vXtw9i63iPWow5T1waeA9+EPiPdHR4T1CxuQ9PDvtPbaB
6T2+puM9HuvlPWdX3T1W1eU9EffiPePD4D21iuk9wynlPaYN5j0lb+I9mY3sPUS33T1QueA9
aGrqPY/B4j07aOY9wyzgPR3U5D1GIOQ9XlPnPSu05z24yeM9o3vrPZdI3T3SHeY9hh/lPRgV
4D18YOQ9gA7rPSv94D2Hgd49KdnlPU6H6T2px+k9HcfePddk6D3y++Y9Wx3jPV3J4j2um+E9
+v7mPZpz4T1AW+w9OArlPccd6j3FG+E9fajoPUBy4z1ZvN89hsHZPSP46D3bGOM9rmziPYJx
6z05G+s9gL/mPeJu5T3Ib+s9RUziPbPe3T1WJOE9uh/iPZje5D0SnOU9zEHlPc8O5D1wn+w9
Q+7uPcMi5z2pQuI9n87rPSB84D0zgtc9yPvgPWyF6j2Im+Y90MHsPQSG5z10EeM90jTjPV0L
6j19n989eVXrPVqY5j3uKN89LELiPfoT8D3EjuM9mhPhPaGF5z21DuM90P3iPRXR6z33Nec9
NxviPVNQ4z2n3uI9H0LnPQqL5D0PrvA9tmDuPbj83D2cVuI9AtHqPSmS3j3vuec9BlzkPf+i
5T30HOo9kmPmPSVj7j2RF+Y9ZsvpPSwm6T1q4ug9jdbfPfcU6D3P/vE972PlPckP8D3U+Os9
nu32Pc0c4z36tOM9mKnnPXnO7j3nA+w9F7PqPQ7j4j2wquM9vcbkPSKK4j2M/es9wJXwPZ67
4j2pD+M9k9DuPVZZ7j0LWOs9pVzjPaUc5D0slOw92PbpPadO8j2tQeM9eRrjPY/o7T2d0+g9
kebePV/R7z1dy/E95D3ePQMK6z1JF+k9rfrtPUe+7j0pg+I9PzbpPUxr5j0Xxek9UTnlPZDl
6j0mru49rJrqPbvS5T1G2+o9hPvwPXYl8T1WDuc9o3bqPV4p5T0Ziug9SmXmPaXY6j0hC+s9
yC/mPU8P5j3miOg9U+7nPRtP6T3Mkeo9f9/nPdMn8z0aH/I9E2TvPcgh6T2w0vM9NALoPV8j
6z31/+g9rPHnPdZT4z3jxeU97yP3PUKf6j02B+g94FHxPTUl8T2g8+g9BvXrPUK27z3YVug9
IEHtPVdD8z2aOfQ9hHnuPQb07j03XuQ9ctPqPcSJ7j1v5e09iYfxPYqP6T1ANug9GK7kPWGq
8T19BPY9NDLlPf3j8T14Ce09hz7iPQvP6z0Zkuw9idzvPWVX5T2dyfE9nBzsPdkn7D16ou09
8PzsPbdZ8T1lLuo92sXyPXzN6j2Q1OY9mGbsPYAe4j0UGfE9AznmPc6R7j0fOek9RGjtPcKm
5z2rgfc902brPe4l7D3zU/I9j57sPav/7z2Ozu89F0vwPYDY6T0+J+o9AjTzPdrO6j19sPc9
ZjTtPSMG8D1wgeo9oqLqPbJg5j2cnus9Vz7uPRgj+D1eju498Av0PZfF7D1YDOg9Z0rlPQa6
9j0pKe49KI/uPUBQ9D1XY/M9fADyPbrI6T2Wfew9xvXpPZST8D2ZxvE9lVzkPTkp8j0Xmu09
O8TsPQBa6T0Y6Og96PzxPTo18D0eefE9K9buPVOt+D1sQPY9VmXwPV1G8z3vmOY9PBXxPcPX
7T1ttPQ9AAr5Palu9j21PPU9P73pPcvi7D2oY/I9gn7rPQnY9z13x+09MH7yPQJs9T3ABvQ9
Pt3uPeuZ8j3LfvA97nf3PaMN8z2Keu09NNLvPTKW5z30qfQ9KTfuPTkj9D3RRuU9q1P0PVLP
9z3PmPY9vvrzPatU9j1HOvU95c/xPUoW6T3nZvc9RHrvPdc1+T14e+o9Zt/qPZU86T3WmPU9
LfroPWrO8T1E+vQ9kITuPVR47T0aTu09M5TyPTvI7z3cWfQ9Wt/tPbAX+z232Og9DcXqPQTS
7D0OXvk9Byn1Pfwc8j3wyew9LBf1PcB3/j0Yz/Q9Uq30PcQV7z3zG/U9UL77Pe8+6z2JDvc9
obz0PfTh9T16gfo9pY71PWvl7D3x8PI9LlLvPc468j0AMPk9Jy3qPY2t8j3KcO097BD4PV1E
+j2Y4/E9SMf3PRmk8T2DT/Y91PT2PR8R7z1kiuo9s87wPV919j3ZBvw9wsj1PRle9j2gH/M9
jUHsPdwP/D1K6PU9IHj5Pd+08T1WovY9NdHwPTuI8j0C6P09FIjrPSg6+T16u+49fdX0PaDG
7z3P8/Y9l5XyPQDz+D1pHvM928DqPbIP9T1NwvI9xTDyPbii8j2+vuk9Ozb8PQE67j2j6+89
l0z7PbgQ7z1ATfY9k6DtPSKw+z3sPe898X33PX1u8j0ElvU9H43yPcSaAD5Q//I9lc/2PQYe
+T3ltfU9lwbyPYcU+D1MfvA9DTL3PS0U8j38y/Q9jUf4PexG9z3EP/g9FHv7Pbn/9j0hSPQ9
oqr6PQnlAD73SfM9lXvxPYqh6T3BUvM9YejrPcYjAD7y2Pg98RbyPWjj+z0QP+89tuf4PS4u
9j1kc/U9icb2PXcH9j1+GgE+UGnrPZUI/j1wPPY94K34PRf2+z0r3/491JD4PTX/9T3/uPA9
097uPf+N8z2oMvc9inH2PZLG8j0W8Oo9w2vzPfle8z36PPg9Ge/rPTm0AD6ENfE9m+PwPZYU
9j3uH/Q9hKz0PXPI9j0F8+w9R2b5PakB9j0usvY9dGj2PWvg+D2zyvw99zj6PTWm7T0Jovg9
ckn9PUJM8j09Pfk9Qcj7PXGA9T3Jh/U9XivyPaBI+T03XvI96Pr5PcO8+z0KX/c9Pfj7PbQU
/z0vnfs9kwbwPUgeAT46zf09Txv2PbnA8j2CUPQ9oFr4PfeP8j1Ju/09VFj4PW6y8D3ATPw9
0yf3Pf7B+D0dfe89bgoCPuVoAD50bPs9NGv/Pao++T240P492k37PUgFAD4Jlfg9cJT6PffH
9D3Aw/893Ev1PRuB9z1Jxf49dRL1PXnd/D38cvw9yrb5PVHN9j3uZfU9x3H9PSP7+T3U1/09
jqP3Pes+8D1emf09JLj4PbVR+T3PtPc9IAEAPs73/T1NT/c9ccb1PUDi9D3DJfo9um7uPfZS
AT6nj/I9kJH2PfE2AD545vs9kWj1Pby59j0J6/s9+dbzPZhgBD7DJvI9Ej7/PRT98T129vU9
Tjf9PX/S9z25Yvc9emX8PSiR7j1kC/s9lyEAPr9u+z1Rq/o9Nff/PQur9T286AA+Mk7yPXGC
/j1lQ/w97U/6PUhx+j3N8Pk91PDxPX7H/T1kHPQ9AYIAPjUJ/j2ebvs9TlP4PY2K9z2cOgE+
gjH7Pa93/j3srvk9E0ABPnI89D3xqe49e9jyPSq89j2hHv49344APsNI+j2pvQA+sXn8PS/s
9D1g2vU9tO3/PUTD+j3B2v09NXABPrui/j3BF/s9AKr3PUVrAT48jv49yaH+PRcHAD4Bhvg9
na/+PcZ49z3RnQI+liL6PRz/+z1phPs9FokDPtTTAT62KP89hP/+PesFAT6rxfY901P/PRS0
+j0jawI+mGP8PZKo/z106fc9rL0EPtMY/D0HGgA+Mkr/Pb94AD7sNfs95hL7PXcnAD5FLwA+
8Uj/PSkaAT7SwPg9bZYAPq82/T15GQA+B1EAPkK3+T2ZkPw9j/H+PaHAAT72+wE+YXr5PUYb
9j2oufw91Vv6PW6R+j0Xb/o9OJb9PSsG/T29QAE+G9oBPln39T1U1/09dGEGPqLx/j3QGPc9
h38BPh8wAD6TrPI9cwsBPvPAAT54GgQ+Kgb+PQ5OAD4zvQA+cNkDPnxkAD7EAwI+b0IBPtuI
Aj43ngE+8Uz7PWni/D38vgE+0R78Pfdx+T1+mfk9oQ4APqkc/j2x9wI+B1MAPlAE/D3rVv49
Ew4BPhGe+T20i/g9V3sCPo/SAD4bJfw9igcCPtg1AT4vRv89uyH5PWVc/z3Dwv09vlkBPjVE
AD4itPw9Afj6PbBrBT4VWf0952r7PdEBAT6gTvw9ccf5PQ9I/j02agA+j8H4PZBxAT5SegA+
OBYBPmGcAD66n/k9WzoDPi5FAj5TrgY++jQBPkAB9z3TRQE+V9v3PQr1Az6ZB/09ULz4PYtv
AD7uCgM+MAwAPvl5Aj5PFv89UIgAPu2NAD7C9/49Sb79PTO9AD5syPU9FlwAPjwV+z3/Mfw9
SRj6PRh+/T3/Svo9kXz6PVE0AD7EJfY9spoEPgqWBj4HCwE+oa4DPs6PAT7Yc/s9EP31PbS2
Az4aPvY9EJkCPr2lAD6bwwE+exL7PRGsBD5DT/s97EQAPlJ4+z2UlwE+JDACPsUKAz7ysQU+
yBoFPnGFAj5KdwA+mIMAPpan+j0ETgE+5I8CPpPkAT5yI/89aWD7Pfs+/D2u3wE+CpgCPm/I
Aj5T2P09Sy3+PeyNAT7zCv09cfz+PecbAT4xtP89Xjz3Pcb5/z2JLAI+TbT/PUTvAT5NRAA+
S+cBPnywAz5y+wA+rDj+PedEAD7sffk9+IMBPnQz9T0o5QE+le39PWJFAT64c/493EsBPnir
AD7Qaf89HYgDPl9FAj6Oxv495/MAPn+HAD5YN/g92fL/PSFVAT5qDvw9GzH4PSeQAD59YQA+
h6j+PcXEAT4TfP49FlsAPphoAD5i3Pw97pcBPg2LAT6TKwY+/lz9PewRAz4i/wA+NcgAPieT
AD4+RQA+og0DPm4O/j32WgA+6ncAPqpA/T28cwA+1NUFPlYTAz5OowA+czQBPoM2AD58EQI+
UHkBPqdaAz4AtP89kiMCPuMJBD4VRv89/LX8PS9ABj48JwI+xBUDPv5oAj7JD/g9lIoBPjhR
/z1tUwU+yikEPnJZAj6qeQM+nmkEPiD8AD4bTwM+EHwFPqCS/T19GQQ+EewDPr7OAz7+qgQ+
GkICPo+sAD5ZswI+XkYFPjbJBD4MGgY+ik8APrMxAT4xKQE+E30DPlKMAT5iWwQ+zX0FPvx/
Aj7DewM+C4AAPslwAT5fJAE+XtgCPttyBT5Rn/89DWgCPvIQAz5TIP09EL4BPtErBD6qVwM+
F7gBPgJtAz7ZkQE+CrYBPtCy/T0vQAA+/EoBPmLMBD7phwE+sCAAPnVtBj7B7gI+FJ8APhab
Aj6vVwQ+gyMBPhwzAD6o/AM+yvwBPuXGAz4b8wM+S1YAPh2vAj5iuAI+cMsEPl5DBD5Iff09
f9MBPu5eAz40NwE+qowAPilG/D37dwE+QNwGPu1bBT7ALAE+choDPqd2Aj7mVwM+e7wCPvnL
Az64bAM+QdcDPvWlAj5aRgU+ndoFPoi7/T3Pzv89FfIBPoBEBz6ZgQM+Qw4DPn1GAT74dwI+
NpwFPmbfAz47jAU+aZsIPlmfBD6WxwA+rWQCPoghBj6ZUwI+PDwHPsxsBD7qGgE+oQMHPk7u
/z1yFwQ+dbsEPi4JBT4OOgM+MIMBPq7KBT5qZQI+GGAHPj2wAT4+PAI+8kEDPv+wBj4FcwY+
qkACPt8G/z3yrwU+SlwHPiD0AT7vZwE+Z34BPohJAz6bxQI+r8QCPmgXBD7hCQQ+dX/5PZTM
BT4khwM+tk7/PSjoBD7rOAE+SIH7PX+hBD7xPAY+0fX7PQWuAj51dv89Vs0FPqK1BD7r+QM+
RZEBPt4/Az42AQM+QOUEPps5AT5+2AA+1pYEPoy2AT57JwI+mCgGPlb2BT7rOwc+bBIFPiW5
CD6jCAI+7mQDPip9BD72UwM+DTACPlMkCT63DAM+2G4BPpgsAz6vVwQ+/rwEPkn7BD6njgU+
n4cEPmnvAD7WugE+0rQFPukFBz7DeAY+ojgCPkjRAz7L6AI+dXcFPruDAz5ZqAA++ckEPhln
BT51lQw++uUBPqvVAD5/HwI+vVYEPsn/Az4YjwQ+QfgGPuiEBD7qPAE+SpsGPjZ3Az7RSgM+
2nQFPsv2Bj4w7gQ+/OoDPl0OBD5jFQQ+L/gFPhYWBj4I9AM+XlkFPiIYAj5UUgg+qhkIPujY
Bz73ggA+fHIIPiFmCD4RMgU+ZiUFPsOUBD7McQU+S9YDPtvyBj5mWQc+jeAIPrWrAT5nMgM+
bf4DPhF4Cz4w4gU+poUCPl4ZBj6iNAU+lrgFPkILBj4JyAI+URQEPmcaCT59Jgg+aq8DPlp1
Az6rTAU+MdAEPlM8Az4K7wg+d/kFPuDdAz55wwU+Z+YDPt0LAz5O6wM+FD4CPhbIBT5VWAg+
yR8MPo+NBT6lfQM+HEYFPpIaBT4j4wM+g0gEPsjOBT73RgU+jlwBPrCJCD5jswU+YEkGPsFY
Aj5+OwQ+ySMHPuLNAD5TTQM+5SAIPobLCD5eCws+LwQGPkV0Az6rXAk+Lw4JPi31BD4E6f49
BqcJPr31CD4GHwc+YE4JPkW1Bj5CZQg+tDQJPktWBT5gzgg+QhsEPphiAz5ifgU+OJIDPhEd
BD50VQQ+RksFPlO7AT5RKAk++DEIPnntAj4MRQg+uWUGPuiXBj5P0AU+sewGPtLlAz5EWAc+
pY0HPopTBT63UAM+h1MKPsBKCj7tswc+Sj4GPtBSBT4tSAU+AJYEPiCKBz4kIwc+Av8GPk9x
CT6lKgo+ILYHPoATBj5D1gk+nP8EPkL6Bz67lAo+LqIDPqT6CD5C9wM+OY0JPhfVBj4R2AU+
OAsJPnvbAz5tLwY+CqQIPt0mBD6GYgg+kN4GPrxoBT64fQk+htsEPuqVCD65hwY+hhUKPomV
BT4INAc+zUwHPn+9BT4LzQc+LHIEPpCxBz49lwo+/loGPo9uBz48VQc+pnIGPgulCj6+CAg+
ef4HPnYWAj4MIwk+eaAMPuhLCD7uVgg+WOwJPntMCj5ibwY+gL8LPiJhCj6vKgQ+oi0LPgVJ
CD6n1gY+JBAJPoAeCD4mXgY+S1YHPjZLBz4A1QU+VhQLPucJCD6fTww+8uUDPtOMBj5L9wg+
J9UFPnpeBz5lsgM+6uEIPqOgBT61ogg+nOQNPl6qBT76Zgg+LPwGPqdxBz62xgI+r28MPq7d
CD4DOwM+kXMEPi2UCz6uCwc+RmgMPkoPBz72BAk+bQ0KPvpJDD7JRAU+mMsHPqUnCD43lgk+
jcELPsOlCT5C3Ac+PL4HPhC7Bj4x2wk+msUGPoP5CD4FoAc+oYEJPq7JBT6aYgc+3TIHPjA2
Bj7BFAo+vasMPiQ2Cz5M7Ac+gW8FPvZZCz7cQAk+x88IPqiMCD7/uAU+RioHPrrXCD7KTgY+
q2UIPp7PCj790AY+Gv8LPimrCz7/HA0+fZsGPhZoBz4zkQw+J9IGPkdzCj4VRg4+M6kHPtDL
Bj6J6Q0+AXcIPrIRCT52tgc+e3EIPumHCz5SLAU+mX8LPpRcBz4EAAg+4pULPj8VDD5P+gY+
U1AIPiS2Cz52WAY+YzAJPv97Bj79/Qg+4D4IPi20CT5O2wk+1BUJPs8CBz5RZg4+3akGPnaP
DD4irwo+lLYJPpImBT7jLQY+20sHPt13Cz4PsQc+dasMPpMmBT6IcwY+iKkLPggPCT4Tggs+
euAMPlkECj44FAc+dMAKPlZ6Dj5pcQk+H9YHPiuECT5v/wk+wAsMPjNCDT5roAg+bSYKPiCI
CT56XAw+NUYPPvzjBz7baQc+hTIJPpGBCz7XVQU+2d4FPgeGBj5Jqws+9ysJPhVNCD6XKQc+
DmEOPpMSBT6FbQU+GnEKPrxBBz785QU+auUFPk7oCj7ZpgY+bYoIPj4pDT7OCQ4+GN4GPgwa
CT6Gjww+Ws4HPhggCz6hdg0+ulAKPvnoCT5OSw8+T8UJPporCD56/w8+eb8NPhS6Cz69pgk+
AoMJPqxmBz7jwgw+vwcJPqBaDz462gY+OUwJPu+EBj5sDQs+EUkMPuxfDj7ceAg+8ZYDPkeA
Cj5aTwk+kHkJPq5zCz5hhQw+kh0HPt0CDD4Xbgg+W84KPnKNCT5+qgk+QZALPo4FCj4kggw+
Sn4JPl+PCD55Tgk+9zsLPhxbCj7WGAs+sGIHPoCTDT4JuAo+RRQLPvZYDj41oQs+oMkGPoi7
Cz5TIQg+2uAHPjTXCz5a9ws+uvkMPgjmCz5Olg4+gHoLPmKxDj5MEgo+bCMKPgTVCj6bXgs+
ncAKPjNtCj7iwgo++QwLPuUADD6kkQw+2+IPPkBKDD6PeAs+Xz4QPvs3Cj6MaQk+wY8JPoNB
Dj6itgo+gV4HPnzPCT4h4Ao+dZIGPuciDD5guAY+TAYNPkuyDT4Tdw0+c3YKPk1aCT4vcwo+
QpwIPgNRCz7lAQ4+PdwHPpP8DD4kSAs+6L0IPpU4BT7Y1Qk+q0cOPsinED4uHgw+FYUGPiIK
DD62Vgc+UP0OPkEwCz4xpgk+0lMOPmKBDD5Q7wc+510JPkp0Bz79wAk+hpwJPpuOCj4CxQg+
hskMPhkWCj6TOg0+hVwHPg2VCD5ROAw+wCALPsbsCz5dyQ0+2W4MPmqPDj5ZURA+QdgHPqCa
CT5KEA4+iyIJPnReCD5jnAc+1C0MPvNvDT6x1Qo+SCINPtqlEz4GhQs+yn8LPgdHCz6K6Aw+
F9QIPv/TCT42bww+yZoLPh/mDD607Qw+fQIIPmRdCj4JvQo+8SANPvc3DD5voQo+y5UKPtZ7
DT7rpg0+lBkPPpTzCD5dSgw+t3gNPp4wBz4YVwk+93EMPkOeDD4dWQk+/OwLPs1YDz488Q0+
ZuwJPp4QDT6f4w4+dJ4PPn5BDz4Ingw+tLsPPkZ3Dj6Nkwk+TqYMPjSuCj5LHww+KcYIPlTf
Cj7Bxgw+Gk0KPo3jCT7hAws+kRUKPl73DT6lUAw+e2wPPvXeDz4EIw4+qmwKPu9mDT6bdg0+
nGwMPvk+DD7Iqwo+nWUSPo+qED4Y6gg+ziMNPp+EET6/yAs+1PgJPoLiCz7wag0+2LcOPj+d
ED65xww+/0oJPqUVDD7B3gw+R84NPmogCz42Ig0+OfALPk07Dj6Jlwo+OT4LPvaeCT61kww+
NQ0PPhRWDj4+wA0+CUsRPgPlCj6Now0+GGcIPoYhET61kgo+2ykJPq/YDT5kwQk+6ZcLPrJC
DT7gXgs+hwwGPjtQED5P1w4+HfkLPgNnCj7PyQk+N3ULPhLiCT4C9ww+0NkOPi6xDj4AAAw+
Wc8OPrW2DD4vWg4+BOcOPpTSBz5wFQs+pwUQPumeDT4FEw0+9vgQPoP5DT7JaA4+z6oMPt+N
Dj4ZjA4+8P4PPtaWDz4KcBA+Z/sKPq3+ED5CGhU+7CILPlfsCj7iAAw+5TQTPlWQDz5D4gs+
hhYOPmEzDD42eAk++b0PPr85Dz4vnxI+i9MOPpIfCz7Bhgw+yPMNPk/dCT5UZA8+AFEOPumq
DD414ws+BbgLPsSLDD6/pQ4+WYsOPlhADz4I3w0+lzILPgxeDD7ORw0+ZBEMPj2qED4aBBI+
xfsPPiquDz73jQo+gvMIPgQMCz7xxQw+kXsLPhtLCT5jCA0+0j0OPgrVEj4nrxA+LeQQPoLt
ET7T9gs+8hkPPlLRCj5aKAs+xkkNPgytDD6duA4+FYwKPnLNDD4IvQ8+rjUMPisFDD7QgQs+
OFsMPkQoED6s5gw+qDQNPll2Dj6JdA4+K5UKPssxDD7rfQ4+fE0RPkfcDj4s2RA+D+oNPvnL
Dz4BHg8+uZQMPt2XDT4lbA8+/c0QPsSZDj7S4xI+G1sRPrOBED6c7A4+wWYRPsXQED7Kwg8+
JkwOPqpwED7UCAo+xrEPPpOBDj6OFQ8+Mt4FPqTcDj4WxRE+HgsSPrNlDj6GmBA+hygQPjpO
Dz6NDw8+/SsQPmlFDz5+nw8+ywQNPmcxDz7suQw+mCYOPqr+Dz6s1ww+GgIQPoCoDj4UFhE+
kV0OPtKFDD4RbA0+5TQOPsKFDT4KHws+wU0MPrbbDD4bzQ8+C7cNPolUET6GZBM+6UYMPl5g
ED7ogQ4+bOoMPgnEDz5voA0+O6ILPjw4Cj4AiRE+EJYOPpFrCz4x3g0+MBYNPvCdDT479A8+
rQoNPqfzED4+hw8+bZINPrvzEj6gZQ8+iu0OPrp0Dj6Yjg4+X2EKPm0rED6vIQ8+tDgOPp/j
Cz56OxI+eSIOPiZLDT5edBA+lJQOPikzDD6Y7Q4+ltIPPi0MDT7pvhA+yWwPPgZkDj7khAo+
EgAPPlmUED6alw4+Ve4KPt/mCz5ItxA+cSgRPheqED4lcBA+D84KPgQsED5igBE+FJ0KPqeQ
ED4/BA0+XIcNPgCsDz4nCBA+BIQQPulODD76IAw+PEgRPo7QDz4RIg4+MIUMPrZPDD6qeg4+
NagLPlXVDz7WpAg++f0RPseeFT7zvwo+XdQNPm4PDT5MSA4+atQOPoiLDj5x5RA+hvENPgE1
Dj5YTxI+adoJPpSoDz53AQ8+eyYUPgIxET5eYxE+cS4OPgdzED7aXhA+vjcTPrJnET4syws+
R1UQPrtnDD4TaQ0+6n4SPpvyDT5xdg0+mwgSPjwWEz4EoRE+930MPmL5Dz6TVRE+mFgSPviu
DT5cpQ0+ETUPPrx/DD4aXBI+LiMMPmfZDj5W0xM+rN8RPn5xET7QMhQ+ydQLPumKDz713w8+
aDMWPluCDD4mSxM+0OMPPkrpED5MNRE+zNASPgLHFD6IWBA+5IUPPoZlDj5pvQg+n9ASPqFx
FD63/w8++I8RPt6ZDz4Kww4+rnQNPgz/Cz48DRI+t3sSPp7OEz6p5w0+9OEQPu64Dz7dfBU+
c6UNPspDDT4mwhQ+U8QQPiTbET7SiA8+mBsQPpdsEj5ldxQ+G5MRPgL+ED7sqxE+2agSPmt+
ED7WDhA+cu4NPqWoET7hCRI+80ASPiImEz5sfRM+HF0PPlhnED5jdBM+DEkMPuZzEj4kRhM+
Je0LPtWODj72nBQ+7vIPPubmDT73nxQ+A7sPPucsDz7msQ8+q5UQPp1rDz6Ixw4+K8APPkXR
ED6Mug8+0noTPlOdET6E7xQ+TDUPPuQNET6pcBM+EggQPoJ4FT4xYxI+u2sOPg4/ET5j1Q0+
husSPtBZDz4oThE+6AcLPm+DEz70fBE+nEARPrfvED7s9BE+Zn0QPpihEz5F3w8+BwYRPl5M
Fj7ZgBI+SJISPsNkDz6VjRU+nkYWPt6bDz7kUBI+YZsSPtnPDj4IbRA+F7YQPs28DD6yURQ+
kyITPq67Dj5IBRQ+5CELPt6EFj5hohA+kPkRPhfnET4V+RE+bY0QPqg6ET7s0hA+5NMRPso+
ET7g8RA+a9UQPs1/Ez6zphI+aRwSPvUSDj68rBM+tsEUPiTLFD5bvQ4+14YSPprCEz5WbBE+
5X8SPuIvDz4dyBM+E7ATPiMgED4eHhc+5goRPnYEFD65ow8+I9APPqZ9ED5+/RE+gHcQPpER
Fj5GShI+zb4QPkTuED6FghU+WWMVPn1KET5Y2BI+F2UVPvgGDj7adhI+6XUUPvWWDz67fww+
aEESPg==</AssayYData></Step><Step><CommonData><SampleLocation>4</SampleLocation><SampleID></SampleID><SampleGroup></SampleGroup><SampleInfo></SampleInfo><SampleRow>F</SampleRow><SamplePlate>1</SamplePlate><WellType>WASH</WellType><Concentration>-1</Concentration><ConcentrationUnits>µg/ml</ConcentrationUnits><MolarConcentration>-1</MolarConcentration><MolarConcUnits>nM</MolarConcUnits><MolecularWeight>-1</MolecularWeight><Temperature>30</Temperature><StartTime>936583</StartTime><AssayTime>120</AssayTime></CommonData><FlowRate>1000</FlowRate><StepType>BASELINE</StepType><StepName>Baseline</StepName><StepStatus>OK</StepStatus><ActualTime>120.001</ActualTime><CycleTime>0.2</CycleTime><AssayXData Points="600">AMBdRM3MXUSa2V1EZuZdRETzXUQAAF5E3QxeRJoZXkRmJl5EMzNeRBBAXkTuTF5EmlleRHdm
XkQzc15EEIBeRM2MXkSamV5EZqZeRDOzXkQAwF5E3cxeRJrZXkR35l5EM/NeRBAAX0TdDF9E
mhlfRHcmX0QzM19EEEBfRN1MX0SqWV9EZmZfRDNzX0QQgF9E3YxfRJqZX0SHpl9EM7NfRBDA
X0TNzF9EmtlfRIfmX0RE819EEABgRM0MYESqGWBEZiZgRDMzYEQQQGBE3UxgRJpZYER3ZmBE
M3NgRBCAYETNjGBEmplgRIemYEREs2BEAMBgRN3MYESa2WBEd+ZgRDPzYEQAAGFEzQxhRJoZ
YUR3JmFERDNhRBBAYUTNTGFEmllhRHdmYUQzc2FEEIBhRM2MYUSqmWFEZqZhRESzYUQAwGFE
zcxhRJrZYURm5mFERPNhRBAAYkTdDGJEmhliRGYmYkQzM2JEEEBiRM1MYkSqWWJEd2ZiRDNz
YkQAgGJEzYxiRKqZYkRmpmJEM7NiRBDAYkTdzGJEmtliRHfmYkRE82JEEABjRN0MY0SaGWNE
ZiZjREQzY0QQQGNE3UxjRJpZY0R3ZmNERHNjRACAY0TNjGNEmpljRGamY0REs2NEEMBjRM3M
Y0Sa2WNEZuZjRDPzY0QAAGREzQxkRJoZZER3JmREMzNkRBBAZETNTGREqllkRHdmZEREc2RE
EIBkRM2MZESqmWREd6ZkRDOzZEQAwGREzcxkRJrZZERm5mREM/NkRBAAZUTdDGVEmhllRGYm
ZUQzM2VEEEBlRM1MZUSaWWVEZmZlRERzZUQAgGVE3YxlRJqZZUR3pmVEM7NlRBDAZUTNzGVE
mtllRGbmZURE82VEAABmRM0MZkSqGWZEdyZmREQzZkQQQGZE3UxmRJpZZkR3ZmZEM3NmRBCA
ZkTdjGZEmplmRHemZkQzs2ZEAMBmRN3MZkSa2WZEd+ZmRETzZkQQAGdEzQxnRJoZZ0R3JmdE
MzNnRABAZ0TdTGdEmllnRIdmZ0Qzc2dEAIBnRM2MZ0SqmWdEZqZnRESzZ0QAwGdEzcxnRJrZ
Z0R35mdEM/NnRBAAaETNDGhEmhloRHcmaEREM2hEEEBoRM1MaESqWWhEZmZoRERzaEQAgGhE
3YxoRJqZaER3pmhEM7NoRBDAaETNzGhEqtloRGbmaEQz82hEAABpRM0MaUSqGWlEZiZpRDMz
aUQQQGlE3UxpRJpZaURmZmlERHNpRBCAaUTNjGlEqplpRGamaUQzs2lEAMBpRM3MaUSa2WlE
d+ZpRETzaUQQAGpEzQxqRJoZakR3JmpEMzNqRBBAakTdTGpEqllqRGZmakQzc2pEEIBqRM2M
akSqmWpEd6ZqRDOzakQQwGpEzcxqRJrZakR35mpEM/NqRBAAa0TNDGtEmhlrRHcma0QzM2tE
EEBrRM1Ma0SqWWtEZmZrRERza0QAgGtE3YxrRJqZa0R3pmtEM7NrRBDAa0TdzGtEmtlrRGbm
a0RE82tEEABsRN0MbESaGWxEZiZsREQzbEQAQGxEzUxsRKpZbERmZmxEM3NsRBCAbETNjGxE
qplsRHembEQzs2xEAMBsRM3MbESa2WxEZuZsRDPzbEQAAG1E3QxtRKoZbUR3Jm1EMzNtRBBA
bUTNTG1EmlltRGZmbUREc21EAIBtRN2MbUSamW1Ed6ZtRESzbUQAwG1EzcxtRKrZbURm5m1E
M/NtRAAAbkTNDG5EmhluRHcmbkREM25EAEBuRM1MbkSaWW5Ed2ZuRERzbkQAgG5EzYxuRKqZ
bkR3pm5EM7NuRADAbkTdzG5EqtluRHfmbkQz825EAABvRM0Mb0SaGW9EdyZvRDMzb0QQQG9E
zUxvRKpZb0SHZm9ERHNvRACAb0TdjG9EmplvRGamb0Qzs29EEMBvRM3Mb0Sa2W9EZuZvRDPz
b0QQAHBEzQxwRJoZcERmJnBERDNwRABAcETdTHBEmllwRGZmcEREc3BEEIBwRM2McESamXBE
d6ZwRDOzcEQQwHBEzcxwRKrZcERm5nBEM/NwRBAAcUTNDHFEmhlxRHcmcUREM3FEAEBxRN1M
cUSaWXFEd2ZxRDNzcUQQgHFE3YxxRJqZcURmpnFERLNxRBDAcUTNzHFEmtlxRHfmcUQz83FE
AAByRN0MckSaGXJEZiZyRDMzckQQQHJE3UxyRJpZckRmZnJERHNyRBCAckTdjHJEqplyRHem
ckQzs3JEEMByRO7MckSa2XJEZuZyRDPzckQQAHNE3QxzRJoZc0RmJnNEMzNzRBBAc0TdTHNE
qllzRHdmc0Qzc3NEEIBzRM2Mc0SqmXNEd6ZzRDOzc0QAwHNEzcxzRJrZc0Rm5nNEM/NzRAAA
dETdDHREmhl0RGYmdEQzM3REAEB0RM1MdESaWXREd2Z0RDNzdEQQgHREzYx0RJqZdERmpnRE
M7N0RBDAdETdzHREmtl0RGbmdERE83REEAB1RN0MdUSqGXVEdyZ1RDMzdUQQQHVEzUx1RKpZ
dURmZnVEM3N1RACAdUTNjHVEmpl1RHemdUQzs3VEAMB1RN3MdUSa2XVEZuZ1RDPzdUQAAHZE
zQx2RJoZdkRmJnZEMzN2RABAdkTdTHZEmll2RGZmdkQzc3ZEEIB2RM2MdkSqmXZEd6Z2RDOz
dkQAwHZE3cx2RJrZdkRm5nZERPN2RBAAd0TdDHdEmhl3RGYmd0QzM3dEEEB3RN1Md0SqWXdE
d2Z3RERzd0QAgHdEzYx3RJqZd0RmpndERLN3RBDAd0TdzHdEmtl3RHfmd0RE83dEEAB4RM0M
eESaGXhEZiZ4REQzeEQAQHhEzUx4RJpZeERmZnhEM3N4RBCAeETdjHhEmpl4RHemeEQzs3hE
EMB4RN3MeESa2XhEd+Z4RETzeEQQAHlE3Qx5RKoZeUR3JnlEMzN5RBBAeUTdTHlEqll5RHdm
eUQzc3lEEIB5RN2MeUSamXlEZqZ5RESzeUQAwHlEzcx5RJrZeURm5nlERPN5RBAAekTdDHpE
mhl6RHcmekREM3pEEEB6RN1MekSaWXpEd2Z6RDNzekQQgHpE3Yx6RJqZekRmpnpERLN6RBDA
ekTNzHpEmtl6RHfmekRE83pEEAB7RM0Me0SqGXtEdyZ7RDMze0QAQHtEzUx7RJpZe0R3ZntE
M3N7RBCAe0TdjHtEmpl7RHeme0REs3tE</AssayXData><AssayYData Points="600">bRoOPkzKDj4WGw4+aGgPPjYxCD4quBA+eMsLPpzSCz7ibg0+4voLPsmSDD66Tgk+52oLPugM
Bz5PzwY+SOMKPsXUCj5GiQk+q2IGPi/k/z2AYQc+GCIJPogCCz5hqwU+LYUCPj6OCj5bAQc+
jmoHPgzfAj7fVwk+VRgFPqzgBT4atwI+Om0GPgbXAz6uVQI+ezcGPlB3BT5DrgQ+3Zv+PVeZ
Az6pyAM+bCMGPrhTAD49IAY+QD0BPvcvAT6ZrAQ+xiUCPjKhAz7JYwE+tbECPjQNAD4ecgI+
nQUAPqaVAT5wwgI+p/r/Pa4XAT4VBwI+d1YBPiHd/j1b5P497QYBPuHCAT6y+v49jRj+PaXN
Az6oMAE+I9X/PZLlAD7xAgI+RecAPjYU9D2MafU9Opb/Pd2SAD7uLPw920kCPlG8+T2aR/o9
8I/2Pee+/z2cowE+/Gv8PSXe/T1Glvw9hBH6PZMK/j1kavk96LEAPvjJ9z0rffY9pPz8Pel+
+j3chf49PZf3PRYs/z2Oq/M9M4j2PVQk+D2idPg9j2bzPYeb8T0S+/g9h/H2PZS2+D2oS/U9
/kLzPTR09z2nIvQ9E832PctH9j0FvvY9JQP4PXoI+D3i2/I9jwXwPe5p+D15MPI9jJ34PY5w
6z1eBPY9Aiv2PWuG8D2qrfc9qOzrPTIq8z0NufI94Cr5PUOp+z0NI/c9hurwPRAc8j3BjPU9
4BntPZAe6j0Bwu89XojvPRBW+D2dTPY9nIwAPpBE9j2aTPM9C3L1PeZ28j0v/PI93sD2PajG
8T2PYPI9NSnvPWkB9T0In/I9P6nvPUyL9T3N8uw9vOntPaC18j1v0e09ZxP2PSm18z00cek9
XK/yPdG0+D3qAu09c3XxPSFY8D3c1O49fmLqParA8D21dvM9VKjsPf8w8j1FPus9cAXqPbGQ
6D06I/E9mCDwPUTl7z3AF/M9b8vwPetu7D1hDvY9sqDtPQE07j06fO09ZhzsPXio9j3K/+k9
Ja3xPWHH7T3zNO49zafpPavR8D3cLOo9hmb0PbGH8D2COvQ9uxfnPeVQ5j38ffE9la3rPZHY
6D27bO49p7fuPS/Z8j1R5OU96FfsPao76j0SSOc9QrnuPU398D3KPvg9GuTsPYgF6D1OlOU9
DH3rPf6I6z18ZOc9sKX3PY319j1Ld+Q9PuzpPZQd8D2LkOg9POTkPXEh6z0u0+o9D0jvPSSU
6T3M4+w9PJXrPX8+6D26BuU9+pTiPRYp8j3L2eU9eNDmPV076j0Ahe89XHvpPWlg6T31buo9
YjTjPWyw4T1xk+I9jhjrPTiJ7j3svuQ9Xh7wPbj05D2B5es9ogXlPe9V8D1htuk9b/vjPQju
4D12quE9w6jkPRm+7T2f7ug9vF7tPeI14T1HvOM9HqfnPYQ67z2J4OU9tyrpPbX+3z0aN+s9
irjfPXsy7T1Y0+M9xHnlPZdW4z0iwuo9ytvnPYiw6D02quU9lYXtPb8i2T0CIOo9SOblPUIv
7z2ijt89gZTnPUlb4j1XmOE952zjPbed4j2tBek9U0/gPQWE6T0SyeA9dijsPeOQ7j3T3OU9
9rfpPdkT2D3oytw9Mn7cPWsT3z2uA+g99sHgPckT6j3/mug9p0bfPeS/4T123+Y9b3vmPWw+
5z3Ij+g9t4DkPSxc5T2PMeg92lfbPZL+4T060eA9rz7oPaoI5T0Av+U95GzfPfMC5j3mqeQ9
A1btPeVO5z2TYN49adznPc+I4z2/Xd49fLXjPcjO6j1T6to9KxPoPTq/4T0sZeI9i2nmPYhl
3T1dOt89jNnmPWof2T1L0OY9xUDpPbsc4T0x9d89TqXbPcGT3z3EpeY9xyDfPSVz5D3KF909
Lm3dPUAB1z0IRuE94gHbPUEV4T1EAdQ9elXjPRm13T13suQ9K+XhPQOu3D35e+A91LrdPbWj
4D3cxd49TPrWPbZ42T35hdg9vWXZPaqm1j3ebds9h/zbPb7v4z392uM9/W/cPSVm3z0BPts9
nV7fPYyg4D1Myt89s8vVPZxE3D1ysNs9hM3VPd124z3PhuY9rUrdPXiP4D3e494947PcPd5i
4z3fNdo91kLZPYPI4T023OY9sOfhPVz83j2KQ9s91OHiPXfT4T0RLtg9kgndPXyn2D2SKeQ9
6THePajG3z0cKeQ9c8zXPccY5T0SHdI9Pl3aPdFc2j09XNw9ZdbbPdZq3j2e69g9ysvTPUZz
3D3CzNE9OlvYPY/e3T2joN89r6PTPRVS3T1FI9o9/ujXPbNx4T31/Nk9R6PePeQC2D1eXd89
fT3gPb2I1z2L5N49KrjaPRGP3z24hN89pz3ePQA+1j0zWdk9FM3SPegz3z02T9k9dTLhPbGg
3D0uUNM9abzbPekw2z1JxtU9zr3YPclT2T0HPdg9li3iPcG51j0o/to9KivSPbvU2z2XNd89
PB7hPaUG1D2eptU9T3ngPTtB4T3Ivd49hlfVPUePzT2Q/+c9y8HXPf4J3D3dn9w9U5fWPRrJ
zj0E79w9ddnSPe5X2z2Hud49f1vZPezv1T07g+M9V0zWPUAU2T11u909vPHZPU1S1D3oQNA9
RM3VPV7N2z2gO9U9beHfPd9h2T0IKtw9RYTePVwK1T2x1d09pqLgPYcL1T2pCNU9rz/dPTf0
0D3lnOM92LPYPQCI2j2gBdI9eunYPdiZ3j3Nudo9KqjOPUVO3D1aGNA9w/fZPbMl2T2cXNE9
/fHWPeeG2j04rdk98+zWPZAJ1T28mto9tfbhPfoj3T0919Y9odbaPb2/zj298NM9LNTRPdQa
0z0nP989RKfaPdni1j1LWtg97IPaPVzG1T1Hrtc9DgbVPX4Nzj2FENo9pF3QPfRjzD2rytY9
UwLPPXja0D18bdo9PVzbPZiL2z0+y9E9kJfNPdKb1D0BctQ9KAHQPS3o0z2WIt493vPSPe7z
0D2b4NY9BHjaPaGa1z0N79c9eQfbPWjBzT2YVNM9aCfaPds/1j2Bs949f8XZPfgZ2T0QA9Q9
0wrUPdiI1z3Z9to94PzHPb+U3j0EONc95gjSPXXQ0D3T+M89gxbZPYxr3j1O+Ms9YaTPPeK+
yz33Ldc9qtrSPTbe2j1Ekdg9yHvTPYUM1D2fDdE9lcrOPfej0T2jH9U9ogPgPdyV1T1dP9o9
sGjUPRQs0j1cZdE96F3RPbuOxj0X2NE9</AssayYData></Step><Step><CommonData><SampleLocation>10</SampleLocation><SampleID></SampleID><SampleGroup></SampleGroup><SampleInfo></SampleInfo><SampleRow>F</SampleRow><SamplePlate>1</SamplePlate><WellType>KSAMPLE</WellType><Concentration>-1</Concentration><ConcentrationUnits>µg/ml</ConcentrationUnits><MolarConcentration>-1</MolarConcentration><MolarConcUnits>nM</MolarConcUnits><MolecularWeight>-1</MolecularWeight><Temperature>30</Temperature><StartTime>1067818</StartTime><AssayTime>1400</AssayTime></CommonData><FlowRate>1000</FlowRate><StepType>ASSOC</StepType><StepName>Association</StepName><StepStatus>OK</StepStatus><ActualTime>1194</ActualTime><CycleTime>0.2</CycleTime><AssayXData Points="5970">EcB7RN7Me0S72XtEiOZ7RETze0QRAHxE7gx8RLsZfESIJnxEVTN8RBFAfETuTHxEu1l8RIhm
fERVc3xEIYB8RN6MfESrmXxEiKZ8RFWzfEQRwHxE7sx8RKvZfESI5nxERPN8RBEAfUTuDH1E
qxl9RIgmfUREM31EIUB9RN5MfUSrWX1EiGZ9RERzfUQRgH1E7ox9RKuZfUSIpn1ERLN9RCHA
fUTezH1Eu9l9RIjmfURE831EIQB+RN4MfkSrGX5EdyZ+REQzfkQRQH5E7kx+RKtZfkSIZn5E
VXN+RBGAfkTujH5Eq5l+RHemfkREs35EIcB+RO7MfkSr2X5Ed+Z+RETzfkQRAH9E3gx/RKsZ
f0R3Jn9EVTN/RBFAf0TuTH9Eq1l/RHdmf0REc39EEYB/RN6Mf0S7mX9Ed6Z/RFWzf0QRwH9E
3sx/RKvZf0SI5n9ERPN/RBEAgERvBoBE3QyAREQTgESiGYBEESCARHcmgETdLIBEPDOARKo5
gEQRQIBEd0aARN1MgEREU4BEolmARAhggERvZoBE3WyARDxzgESqeYBECICARHeGgETdjIBE
RJOARKqZgEQIoIBEd6aARNWsgEREs4BEormARBHAgERvxoBE3cyARDzTgESq2YBEEeCARHfm
gETd7IBERPOARKr5gEQIAIFEdwaBRNUMgUQ8E4FEohmBRBEggURvJoFE3SyBRDwzgUSiOYFE
EUCBRHdGgUTdTIFEPFOBRKJZgUQRYIFEb2aBRN1sgUREc4FEqnmBRBGAgURvhoFE1YyBRDyT
gUSimYFEEaCBRG+mgUTVrIFERLOBRKq5gUQRwIFEd8aBRNXMgURE04FEotmBRBHggURv5oFE
3uyBRDzzgUSq+YFEEQCCRHcGgkTeDIJERBOCRKIZgkQIIIJEfyaCRNUsgkQ8M4JEojmCRBFA
gkRvRoJE3kyCRERTgkSqWYJECGCCRHdmgkTVbIJEPHOCRKJ5gkQIgIJEd4aCRN6MgkREk4JE
qpmCRAiggkRvpoJE3qyCRDyzgkSiuYJEEcCCRG/GgkTVzIJEPNOCRLLZgkQR4IJEd+aCRNXs
gkRE84JEovmCRAgAg0RvBoNE1QyDREQTg0SqGYNECCCDRG8mg0TVLINERDODRKo5g0QIQINE
b0aDRNVMg0REU4NEolmDRAhgg0RvZoNE3myDRDxzg0SieYNECICDRG+Gg0TVjINERJODRKKZ
g0QRoINEb6aDRNWsg0REs4NEqrmDRBHAg0RvxoNE3syDRDzTg0Sq2YNECOCDRHfmg0TV7INE
PPODRKr5g0QRAIREdwaERN4MhEREE4REohmERAgghERvJoRE3iyERDwzhESiOYREEUCERG9G
hETeTIRERFOERKJZhEQIYIREb2aERNVshEQ8c4REonmERBGAhERvhoRE3oyERDyThESimYRE
CKCERG+mhETVrIRERLOERKK5hEQRwIREb8aERN7MhEQ804REqtmERBHghER35oRE3uyERETz
hESi+YREEQCFRG8GhUTeDIVEPBOFRKoZhUQRIIVEdyaFRN4shUQ8M4VEojmFRBFAhURvRoVE
3kyFRERThUSiWYVECGCFRHdmhUTVbIVERHOFRKp5hUQRgIVEb4aFRN6MhUREk4VEopmFRAig
hURvpoVE3qyFRDyzhUSquYVEEcCFRHfGhUTezIVEPNOFRKLZhUQR4IVEb+aFRN7shUQ884VE
qvmFRAgAhkRvBoZE3gyGRDwThkSiGYZEESCGRHcmhkTeLIZERDOGRKI5hkQRQIZEd0aGRN5M
hkQ8U4ZEolmGRAhghkR3ZoZE3myGRDxzhkSqeYZECICGRG+GhkTejIZERJOGRKKZhkQRoIZE
b6aGRNWshkREs4ZEqrmGRAjAhkRvxoZE1cyGRDzThkSq2YZEEeCGRG/mhkTe7IZERPOGRKL5
hkQIAIdEbwaHRN4Mh0Q8E4dEohmHRBEgh0RvJodE1SyHRDwzh0SqOYdEEUCHRHdGh0TVTIdE
RFOHRKpZh0QIYIdEb2aHRN5sh0Q8c4dEonmHRBGAh0R3hodE1YyHRESTh0SimYdEEaCHRG+m
h0TVrIdERLOHRKq5h0QRwIdEb8aHRN7Mh0RE04dEqtmHRAjgh0R35odE1eyHRDzzh0Sq+YdE
EQCIRG8GiETeDIhEPBOIRKoZiEQRIIhEbyaIRN4siEQ8M4hEqjmIRBFAiER3RohE1UyIRERT
iESqWYhEEWCIRHdmiETebIhEPHOIRKp5iEQIgIhEb4aIRN6MiEREk4hEqpmIRBGgiERvpohE
1ayIRDyziESiuYhECMCIRG/GiETezIhEPNOIRKLZiEQR4IhEd+aIRNXsiERE84hEovmIRBEA
iURvBolE3gyJRDwTiUSqGYlEESCJRG8miUTeLIlEPDOJRKI5iUQIQIlEd0aJRN5MiUREU4lE
olmJRAhgiURvZolE3myJRDxziUSieYlECICJRHeGiUTejIlEPJOJRKqZiUQIoIlEd6aJRN6s
iUREs4lEormJRBHAiUR3xolE3syJRDzTiUSi2YlEGeCJRG/miUTe7IlEPPOJRKr5iUQRAIpE
dwaKRN4MikQ8E4pEqhmKRBEgikRvJopE1SyKRDwzikSiOYpEEUCKRG9GikTVTIpEPFOKRKpZ
ikQIYIpEd2aKRNVsikREc4pEonmKRBGAikRvhopE3oyKRDyTikSimYpEEaCKRG+mikTerIpE
RLOKRKq5ikQIwIpEb8aKRNXMikRE04pEotmKRBHgikRv5opE3uyKRETzikSq+YpECACLRHcG
i0TeDItEPBOLRKoZi0QRIItEbyaLRNUsi0REM4tEojmLRBFAi0RvRotE1UyLRDxTi0SqWYtE
CGCLRHdmi0TebItETHOLRKp5i0QRgItEb4aLRN6Mi0Q8k4tEopmLRAigi0R3potE3qyLRESz
i0SiuYtECMCLRHfGi0TVzItERNOLRKrZi0QI4ItEd+aLRNXsi0RE84tEqvmLRAgAjER3BoxE
1QyMRDwTjESqGYxEESCMRHcmjETVLIxEPDOMRKo5jEQRQIxEb0aMRNVMjEREU4xEolmMRBFg
jER3ZoxE3myMRDxzjESieYxEEYCMRHeGjETVjIxEPJOMRKqZjEQIoIxEd6aMRN6sjEREs4xE
ormMRBHAjERvxoxE3syMRETTjESi2YxECOCMRG/mjETV7IxEPPOMRKr5jEQRAI1EbwaNRNUM
jUQ8E41EohmNRAggjURvJo1E3iyNRDwzjUSqOY1EEUCNRHdGjUTVTI1EPFONRKpZjUQRYI1E
d2aNRNVsjUREc41EonmNRBGAjURvho1E1YyNRDyTjUSqmY1EEaCNRG+mjUTVrI1ERLONRKK5
jUQIwI1Eb8aNRNXMjURE041EotmNRBHgjURv5o1E3uyNRDzzjUSi+Y1ECACORHcGjkTVDI5E
RBOORKIZjkQRII5EbyaORNUsjkREM45EqjmORBFAjkRvRo5E3kyORDxTjkSqWY5ECGCORHdm
jkTmbI5EPHOORKp5jkQIgI5Ed4aORNWMjkQ8k45EopmORBGgjkRvpo5E1ayORDyzjkSquY5E
EcCORHfGjkTVzI5ERNOORKrZjkQI4I5Eb+aORNXsjkQ8845EqvmORAgAj0RvBo9E1QyPRDwT
j0SiGY9EESCPRG8mj0TeLI9EPDOPRKo5j0QIQI9Eb0aPRNVMj0REU49EqlmPRBFgj0RvZo9E
3myPRDxzj0SqeY9ECICPRG+Gj0TejI9ERJOPRKqZj0QRoI9Eb6aPRNWsj0REs49EqrmPRAjA
j0Rvxo9E3syPRETTj0Si2Y9ECOCPRG/mj0Te7I9EPPOPRKL5j0QIAJBEbwaQRNUMkEQ8E5BE
ohmQRBEgkER3JpBE3iyQREQzkESiOZBECECQRHdGkETVTJBERFOQRKpZkEQRYJBEb2aQRN5s
kEREc5BEonmQRBGAkERvhpBE5oyQRDyTkESimZBECKCQRG+mkETVrJBEPLOQRKK5kEQRwJBE
b8aQRNXMkERE05BEotmQRBHgkERv5pBE3uyQRDzzkESi+ZBEEQCRRG8GkUTVDJFEPBORRKoZ
kUQRIJFEdyaRRN4skUQ8M5FEojmRRBFAkURvRpFE3kyRRDxTkUSiWZFECGCRRHdmkUTebJFE
PHORRKJ5kUQRgJFEb4aRRNWMkUQ8k5FEqpmRRBGgkURvppFE1ayRRDyzkUSquZFECMCRRG/G
kUTezJFERNORRKLZkUQR4JFEb+aRRNXskURE85FEovmRRAgAkkR3BpJE3gySRDwTkkSiGZJE
CCCSRHcmkkTeLJJERDOSRKI5kkQIQJJEb0aSRNVMkkREU5JEolmSRBFgkkRvZpJE3mySRDxz
kkSqeZJECICSRHeGkkTVjJJEPJOSRKqZkkQIoJJEb6aSRNWskkQ8s5JEormSRBHAkkRvxpJE
1cySRDzTkkSq2ZJECOCSRHfmkkTV7JJERPOSRKr5kkQIAJNEbwaTRN4Mk0Q8E5NEqhmTRBEg
k0RvJpNE3iyTRDwzk0SqOZNEEUCTRHdGk0TeTJNEPFOTRLJZk0QRYJNEd2aTRNVsk0Q8c5NE
onmTRBGAk0R3hpNE1YyTRDyTk0SqmZNECKCTRHemk0TVrJNEPLOTRKq5k0QRwJNEb8aTRN7M
k0RE05NEotmTRAjgk0Rv5pNE3uyTRETzk0Si+ZNECACURHcGlETeDJREPBOURKIZlEQRIJRE
dyaURN4slEQ8M5REqjmURAhAlERvRpRE3kyURDxTlESiWZRECGCURHdmlETVbJRERHOURKJ5
lEQRgJREd4aURN6MlEQ8k5REqpmURBGglERvppRE3qyURDyzlESquZRECMCURG/GlETezJRE
PNOURKLZlEQR4JREd+aURN7slEQ885REovmURAgAlUR3BpVE3gyVRDwTlUSqGZVEESCVRG8m
lUTVLJVERDOVRKI5lUQIQJVEb0aVRNVMlUQ8U5VEqlmVRBFglUR3ZpVE1WyVRDxzlUSieZVE
EYCVRG+GlUTejJVERJOVRKKZlUQIoJVEb6aVRN6slUREs5VEormVRBHAlURvxpVE1cyVRETT
lUSi2ZVECOCVRG/mlUTV7JVEPPOVRKr5lUQRAJZEdwaWRN4MlkQ8E5ZEohmWRAgglkR3JpZE
1SyWRDwzlkSiOZZEEUCWRG9GlkTVTJZERFOWRKJZlkQIYJZEb2aWRNVslkQ8c5ZEonmWRBGA
lkR3hpZE3oyWRDyTlkSimZZEEaCWRHemlkTVrJZEPLOWRKK5lkQRwJZEb8aWRN7MlkRE05ZE
qtmWRBHglkR35pZE1eyWRDzzlkSi+ZZECACXRG8Gl0TeDJdEPBOXRKoZl0QIIJdEdyaXRN4s
l0REM5dEqjmXRBFAl0R3RpdE1UyXRDxTl0SiWZdEEWCXRHdml0TVbJdEPHOXRKJ5l0QRgJdE
d4aXRNWMl0REk5dEqpmXRAigl0R3ppdE3qyXRESzl0SiuZdECMCXRG/Gl0TezJdERNOXRKrZ
l0QI4JdEb+aXRNXsl0Q885dEqvmXRBEAmERvBphE3gyYRDwTmESiGZhEESCYRHcmmETeLJhE
PDOYRKo5mEQIQJhEd0aYRNVMmEREU5hEolmYRAhgmERvZphE3myYRDxzmESqeZhECICYRHeG
mETVjJhEPJOYRKKZmEQRoJhEd6aYRNWsmEQ8s5hEqrmYRAjAmERvxphE3syYRDzTmESi2ZhE
COCYRG/mmETV7JhERPOYRKr5mEQIAJlEdwaZRN4MmUQ8E5lEohmZRBEgmURvJplE3iyZREQz
mUSqOZlECECZRHdGmUTVTJlERFOZRKJZmUQIYJlEd2aZRNVsmUREc5lEonmZRAiAmUR3hplE
1YyZRDyTmUSqmZlECKCZRHemmUTerJlERLOZRKq5mUQIwJlEb8aZRNXMmURE05lEotmZRAjg
mUR35plE1eyZRDzzmUSi+ZlECACaRG8GmkTVDJpEPBOaRKoZmkQIIJpEbyaaRNUsmkRMM5pE
ojmaRBFAmkR3RppE3kyaRDxTmkSiWZpEEWCaRHdmmkTebJpERHOaRKp5mkQIgJpEb4aaRN6M
mkREk5pEopmaRAigmkRvpppE1ayaRDyzmkSiuZpECMCaRHfGmkTVzJpEPNOaRKrZmkQR4JpE
d+aaRNXsmkQ885pEovmaRBEAm0R3BptE3gybRDwTm0SqGZtEESCbRHcmm0TeLJtEPDObRKo5
m0QRQJtEd0abRNVMm0REU5tEqlmbRBFgm0RvZptE3mybRERzm0SqeZtEEYCbRHeGm0TVjJtE
PJObRKqZm0QRoJtEd6abRNWsm0Q8s5tEqrmbRBHAm0RvxptE3sybRETTm0Si2ZtECOCbRG/m
m0Te7JtEPPObRKr5m0QIAJxEbwacRNUMnEREE5xEqhmcRBEgnER3JpxE3iycREQznESiOZxE
EUCcRHdGnETeTJxEPFOcRKJZnEQIYJxEd2acRNVsnEQ8c5xEonmcRBGAnERvhpxE3oycREST
nESimZxEEaCcRHemnETerJxEPLOcRKq5nEQIwJxEd8acRN7MnEQ805xEotmcRAjgnER35pxE
3uycRDzznESq+ZxECACdRHcGnUTVDJ1EPBOdRKoZnUQRIJ1EbyadRN4snUREM51EojmdRBFA
nURvRp1E3kydRERTnUSiWZ1EEWCdRHdmnUTebJ1ERHOdRKp5nUQRgJ1Eb4adRNWMnUREk51E
qpmdRBGgnUR3pp1E3qydRDyznUSquZ1ECMCdRG/GnUTezJ1EPNOdRKLZnUQI4J1Ed+adRN7s
nURE851EovmdRAgAnkR3Bp5E3gyeRDwTnkSiGZ5EESCeRG8mnkTeLJ5ERDOeRKI5nkQRQJ5E
b0aeRNVMnkQ8U55EolmeRBFgnkRvZp5E3myeRERznkSqeZ5ECICeRHeGnkTejJ5ERJOeRKKZ
nkQRoJ5Eb6aeRN6snkREs55EormeRAjAnkRvxp5E1cyeRDzTnkSq2Z5EEeCeRHfmnkTV7J5E
RPOeRKr5nkQIAJ9EbwafRN4Mn0Q8E59EohmfRBEgn0R3Jp9E1SyfREQzn0SqOZ9ECECfRHdG
n0TVTJ9EPFOfRKJZn0QRYJ9Ed2afRN5sn0Q8c59EonmfRBmAn0R3hp9E1YyfRDyTn0SqmZ9E
EaCfRG+mn0TVrJ9ERLOfRKq5n0QRwJ9Eb8afRN7Mn0RE059EotmfRBHgn0R35p9E1eyfRDzz
n0Sq+Z9EEQCgRG8GoETVDKBERBOgRKIZoEQIIKBEbyagRNUsoEREM6BEqjmgRAhAoERvRqBE
1UygRERToESiWaBECGCgRG9moETebKBEPHOgRKJ5oEQRgKBEd4agRN6MoEQ8k6BEopmgRAig
oER3pqBE1aygRESzoESquaBECMCgRHfGoETezKBEPNOgRKrZoEQZ4KBEb+agRN7soERE86BE
ovmgRBEAoURvBqFE1QyhRDwToUSiGaFEESChRG8moUTVLKFEPDOhRKI5oUQRQKFEd0ahRN5M
oUREU6FEqlmhRBFgoUR3ZqFE3myhRERzoUSieaFECIChRHeGoUTVjKFEPJOhRKqZoUQRoKFE
b6ahRNWsoUREs6FEqrmhRAjAoUR3xqFE1cyhRETToUSq2aFECOChRG/moUTe7KFERPOhRKr5
oUQRAKJEbwaiRN4MokREE6JEohmiRAggokRvJqJE3iyiRDwzokSiOaJECECiRG9GokTVTKJE
PFOiRKJZokQRYKJEd2aiRN5sokREc6JEqnmiRAiAokRvhqJE1YyiRDyTokSimaJEEaCiRHem
okTVrKJEPLOiRKK5okQIwKJEd8aiRNXMokQ806JEotmiRBHgokR35qJE3uyiRETzokSq+aJE
CACjRHcGo0TVDKNEPBOjRKIZo0QRIKNEbyajRN4so0REM6NEqjmjRAhAo0RvRqNE1UyjRDxT
o0SqWaNECGCjRHdmo0TVbKNERHOjRKJ5o0QRgKNEb4ajRNWMo0REk6NEopmjRBGgo0R3pqNE
3qyjRESzo0SquaNEEcCjRHfGo0TVzKNEPNOjRKrZo0QI4KNEb+ajRN7so0Q886NEovmjRBEA
pER3BqRE1QykRDwTpESiGaREESCkRG8mpETeLKREPDOkRKo5pEQIQKREb0akRN5MpEQ8U6RE
qlmkRAhgpER3ZqRE3mykRDxzpESqeaREEYCkRG+GpETVjKREPJOkRKKZpEQRoKREd6akRN6s
pEREs6REqrmkRBHApERvxqRE3sykRETTpESq2aREEeCkRG/mpETe7KREPPOkRKr5pEQRAKVE
bwalRNUMpUQ8E6VEohmlRBEgpUR3JqVE1SylREQzpUSiOaVEEUClRG9GpUTVTKVEPFOlRKpZ
pUQIYKVEd2alROZspUQ8c6VEqnmlRAiApUR3hqVE3oylRDyTpUSqmaVEEaClRHempUTerKVE
PLOlRKq5pUQRwKVEb8alRN7MpURE06VEqtmlRBHgpURv5qVE1eylRETzpUSi+aVEEQCmRG8G
pkTVDKZEPBOmRKIZpkQRIKZEdyamRNUspkQ8M6ZEqjmmRAhApkRvRqZE1UymRERTpkSqWaZE
EWCmRG9mpkTebKZEPHOmRKp5pkQRgKZEd4amRNWMpkQ8k6ZEopmmRBGgpkR3pqZE3qymRESz
pkSiuaZECMCmRG/GpkTezKZEPNOmRKrZpkQI4KZEd+amRNXspkRE86ZEovmmRAgAp0R3BqdE
3gynREQTp0SqGadECCCnRHcmp0TeLKdEPDOnRKI5p0QIQKdEd0anRNVMp0Q8U6dEolmnRAhg
p0R3ZqdE3mynRERzp0SieadECICnRHeGp0TVjKdERJOnRKqZp0QRoKdEd6anRNWsp0Q8s6dE
qrmnRBHAp0RvxqdE3synRETTp0Si2adEEeCnRG/mp0TV7KdEPPOnRKL5p0QRAKhEdwaoRNUM
qEREE6hEqhmoRAggqERvJqhE1SyoRDwzqESqOahECECoRG9GqETeTKhERFOoRKpZqEQRYKhE
b2aoRNVsqEREc6hEqnmoRBGAqERvhqhE3oyoRESTqESimahECKCoRG+mqETerKhEPLOoRKq5
qEQIwKhEd8aoRN7MqERE06hEqtmoRBHgqERv5qhE3uyoRDzzqESi+ahECACpRG8GqUTVDKlE
RBOpRKoZqUQRIKlEdyapRNUsqUQ8M6lEojmpRBFAqUR3RqlE3kypRDxTqUSiWalEEWCpRG9m
qUTebKlEPHOpRKJ5qUQIgKlEb4apRN6MqUREk6lEopmpRBGgqUR3pqlE1aypRDyzqUSqualE
EcCpRHfGqUTVzKlEPNOpRKrZqUQR4KlEb+apRNXsqURM86lEqvmpRAgAqkR3BqpE3gyqREQT
qkSiGapEESCqRHcmqkTVLKpERDOqRKo5qkQRQKpEd0aqRN5MqkREU6pEqlmqRAhgqkR3ZqpE
3myqRDxzqkSqeapECICqRHeGqkTejKpEPJOqRKqZqkQIoKpEd6aqRN6sqkQ8s6pEormqRAjA
qkRvxqpE3syqRETTqkSq2apEEeCqRHfmqkTV7KpEPPOqRKL5qkQIAKtEbwarRN4Mq0Q8E6tE
qhmrRAggq0R3JqtE1SyrREQzq0SqOatEEUCrRHdGq0TVTKtERFOrRKJZq0QRYKtEb2arRNVs
q0Q8c6tEonmrRBGAq0R3hqtE3oyrRDyTq0SqmatECKCrRHemq0TVrKtERLOrRKq5q0QRwKtE
b8arRN7Mq0Q806tEqtmrRAjgq0R35qtE1eyrRDzzq0Si+atEEQCsRHcGrETeDKxERBOsRLIZ
rEQRIKxEdyasRNUsrEREM6xEojmsRBFArER3RqxE1UysRERTrESiWaxECGCsRHdmrETVbKxE
RHOsRKJ5rEQRgKxEb4asRN6MrEREk6xEqpmsRBGgrER3pqxE1aysRDyzrESiuaxECMCsRHfG
rETezKxERNOsRKrZrEQI4KxEb+asRNXsrEQ886xEovmsRBEArUR3Bq1E1QytRDwTrUSiGa1E
ESCtRG8mrUTVLK1ERDOtRKI5rUQRQK1Ed0atRN5MrUQ8U61EqlmtRAhgrUR3Zq1E1WytRDxz
rUSiea1EEYCtRG+GrUTVjK1EPJOtRKqZrUQIoK1Eb6atRNWsrUQ8s61EormtRBHArUR3xq1E
3sytRDzTrUSq2a1EEeCtRHfmrUTV7K1ERPOtRKr5rUQRAK5EdwauRNUMrkREE65EohmuRBEg
rkRvJq5E1SyuRDwzrkSiOa5ECECuRG9GrkTeTK5EPFOuRLJZrkQRYK5Ed2auRNVsrkQ8c65E
qnmuRBGArkR3hq5E3oyuRESTrkSqma5EEaCuRHemrkTerK5EPLOuRKq5rkQIwK5Ed8auRN7M
rkRE065EotmuRAjgrkRv5q5E3uyuRDzzrkSi+a5ECACvRHcGr0TmDK9ERBOvRKoZr0QRIK9E
dyavRN4sr0Q8M69EojmvRBFAr0RvRq9E1UyvRDxTr0SqWa9ECGCvRG9mr0TebK9EPHOvRKp5
r0QIgK9Ed4avRNWMr0REk69EqpmvRBGgr0Rvpq9E1ayvRESzr0Squa9EEcCvRG/Gr0TVzK9E
RNOvRKrZr0QR4K9Ed+avRN7sr0RE869EqvmvRAgAsER3BrBE3gywREQTsESqGbBEESCwRHcm
sETVLLBERDOwRKI5sEQIQLBEb0awRNVMsEREU7BEolmwRAhgsERvZrBE3mywRERzsESiebBE
CICwRHeGsETVjLBEPJOwRKKZsEQRoLBEb6awRNWssEQ8s7BEqrmwRAjAsERvxrBE1cywRDzT
sESq2bBECOCwRHfmsETe7LBEPPOwRKr5sEQRALFEdwaxRN4MsUQ8E7FEqhmxRBEgsURvJrFE
3iyxRDwzsUSiObFEEUCxRHdGsUTVTLFERFOxRKJZsUQRYLFEb2axRNVssUREc7FEonmxRBGA
sUR3hrFE3oyxRDyTsUSqmbFEEaCxRG+msUTVrLFERLOxRKq5sUQRwLFEb8axRNXMsURE07FE
otmxRAjgsUR35rFE3uyxRDzzsUSq+bFEEQCyRG8GskTVDLJERBOyRKoZskQRILJEbyayRN4s
skQ8M7JEojmyRAhAskR3RrJE3kyyRDxTskSiWbJECGCyRG9mskTVbLJEPHOyRKJ5skQIgLJE
d4ayRN6MskQ8k7JEopmyRAigskR3prJE3qyyRDyzskSqubJEEcCyRHfGskTVzLJEPNOyRKrZ
skQI4LJEb+ayRN7sskQ887JEqvmyRBEAs0RvBrNE1QyzRDwTs0SyGbNECCCzRHcms0TeLLNE
RDOzRLI5s0QIQLNEb0azRN5Ms0REU7NEqlmzRAhgs0R3ZrNE1WyzRERzs0SqebNEEYCzRG+G
s0TejLNERJOzRKqZs0QRoLNEb6azRN6ss0REs7NEormzRAjAs0R3xrNE3syzRDzTs0Sq2bNE
EeCzRG/ms0Tm7LNETPOzRKr5s0QIALREdwa0RN4MtEREE7REqhm0RBEgtERvJrRE3iy0REQz
tESiObREEUC0RG9GtETVTLREPFO0RKJZtEQRYLREb2a0RN5stEREc7REonm0RAiAtER3hrRE
1Yy0RESTtESimbRECKC0RG+mtETerLREPLO0RKq5tEQIwLREd8a0RNXMtEQ807REqtm0RAjg
tERv5rRE1ey0RDzztESi+bREEQC1RG8GtUTeDLVEPBO1RKoZtUQRILVEdya1RNUstUREM7VE
ojm1RAhAtUR3RrVE3ky1RDxTtUSiWbVEEWC1RHdmtUTVbLVEPHO1RKp5tUQRgLVEd4a1RNWM
tUQ8k7VEopm1RBGgtURvprVE3qy1RDyztUSiubVECMC1RG/GtUTezLVERNO1RKLZtUQI4LVE
b+a1RN7stURE87VEovm1RBEAtkRvBrZE3gy2RDwTtkSiGbZECCC2RG8mtkTeLLZERDO2RKI5
tkQRQLZEb0a2RN5MtkQ8U7ZEolm2RBFgtkRvZrZE1Wy2RDxztkSqebZEEYC2RHeGtkTVjLZE
RJO2RKqZtkQRoLZEb6a2RNWstkREs7ZEqrm2RBHAtkR3xrZE1cy2RDzTtkSq2bZEEeC2RHfm
tkTV7LZEPPO2RKr5tkQRALdEbwa3RN4Mt0Q8E7dEohm3RAggt0RvJrdE1Sy3REQzt0SqObdE
CEC3RG9Gt0TeTLdEPFO3RKJZt0QIYLdEd2a3RN5st0Q8c7dEonm3RBGAt0RvhrdE3oy3REST
t0SimbdECKC3RG+mt0TVrLdEPLO3RKq5t0QRwLdEb8a3RN7Mt0RE07dEotm3RAjgt0Rv5rdE
1ey3RDzzt0Sq+bdEEQC4RG8GuETVDLhEPBO4RKoZuEQIILhEdya4RN4suEQ8M7hEqjm4RBFA
uER3RrhE3ky4RDxTuESqWbhEEWC4RG9muETVbLhERHO4RKJ5uEQRgLhEb4a4RNWMuEREk7hE
opm4RAiguER3prhE3qy4RESzuESqubhECMC4RHfGuETVzLhERNO4RKLZuEQR4LhEb+a4RN7s
uERE87hEqvm4RBEAuURvBrlE1Qy5REQTuUSqGblEESC5RH8muUTeLLlERDO5RKo5uUQRQLlE
b0a5RN5MuUQ8U7lEolm5RAhguURvZrlE1Wy5RERzuUSqeblEEYC5RG+GuUTVjLlERJO5RKqZ
uUQRoLlEb6a5RN6suUQ8s7lEsrm5RAjAuUR3xrlE1cy5RETTuUSi2blEEeC5RHfmuUTV7LlE
PPO5RKr5uUQIALpEbwa6RN4MukQ8E7pEqhm6RBEgukR3JrpE3iy6RDwzukSiObpECEC6RG9G
ukTeTLpEPFO6RKpZukQIYLpEb2a6RN5sukQ8c7pEqnm6RAiAukRvhrpE3oy6RDyTukSimbpE
EaC6RHemukTmrLpEPLO6RKK5ukQRwLpEb8a6RNXMukQ807pEotm6RBHgukRv5rpE1ey6RDzz
ukSi+bpEEQC7RG8Gu0TeDLtERBO7RKoZu0QIILtEdya7RNUsu0Q8M7tEojm7RBFAu0R3RrtE
1Uy7RDxTu0SqWbtECGC7RHdmu0TebLtERHO7RKp5u0QIgLtEd4a7RNWMu0REk7tEopm7RBGg
u0RvprtE3qy7RESzu0SqubtEEcC7RG/Gu0TezLtERNO7RKLZu0QI4LtEd+a7RN7su0RE87tE
ovm7RBEAvER3BrxE1Qy8RDwTvESiGbxEESC8RG8mvETeLLxEPDO8RKo5vEQRQLxEd0a8RNVM
vEREU7xEolm8RBFgvER3ZrxE3my8RDxzvESiebxEEYC8RHeGvETejLxERJO8RKqZvEQRoLxE
d6a8RNWsvEQ8s7xEorm8RBHAvERvxrxE3sy8RDzTvESq2bxEEeC8RHfmvETV7LxEPPO8RKr5
vEQIAL1Edwa9RNUMvUREE71Eohm9RBEgvUR3Jr1E1Sy9RDwzvUSiOb1ECEC9RHdGvUTVTL1E
RFO9RKpZvUQRYL1Ed2a9RNVsvUREc71Eqnm9RBGAvURvhr1E3oy9RDyTvUSimb1EEaC9RG+m
vUTVrL1EPLO9RKK5vUQRwL1Eb8a9RN7MvURE071Eqtm9RAjgvURv5r1E3uy9RDzzvUSq+b1E
EAC+RHcGvkTWDL5EPBO+RKIZvkQIIL5Edya+RN4svkREM75Eojm+RBBAvkR3Rr5E1ky+RDxT
vkSiWb5EEGC+RHdmvkTWbL5ERHO+RKp5vkQQgL5Ed4a+RN6MvkREk75Eopm+RBCgvkRvpr5E
1qy+RDyzvkSiub5ECMC+RHfGvkTWzL5EPNO+RKLZvkQQ4L5Eb+a+RNbsvkQ8875Eovm+RBAA
v0RvBr9E3gy/RDwTv0SqGb9ECCC/RHcmv0TeLL9EPDO/RKI5v0QQQL9Eb0a/RNZMv0Q8U79E
olm/RBBgv0RvZr9E3my/RERzv0Sqeb9ECIC/RG+Gv0TWjL9EPJO/RKqZv0QIoL9Ed6a/RN6s
v0REs79Eorm/RAjAv0Rvxr9E3sy/RDzTv0Sq2b9EEOC/RHfmv0TW7L9ERPO/RKL5v0QIAMBE
dwbARNYMwEQ8E8BEohnARBAgwER3JsBE1izARDwzwESqOcBEEEDARHdGwETeTMBERFPARKJZ
wEQIYMBEd2bARN5swEQ8c8BEonnARBCAwER3hsBE1ozARESTwESqmcBEEKDARHemwETWrMBE
RLPARKK5wEQQwMBEd8bARN7MwERE08BEqtnARBDgwER35sBE3uzARETzwESq+cBECADBRG8G
wUTWDMFEPBPBRKoZwUQIIMFEbybBRN4swUQ8M8FEqjnBRBBAwURvRsFE3kzBRERTwUSiWcFE
CGDBRG9mwUTebMFEPHPBRKJ5wUQIgMFEd4bBRN6MwUQ8k8FEqpnBRAigwUR3psFE3qzBRESz
wUSqucFEEMDBRHfGwUTezMFERNPBRKrZwUQQ4MFEd+bBRN7swUQ888FEsvnBRAgAwkR3BsJE
1gzCRDwTwkSqGcJEECDCRHcmwkTWLMJERDPCRKI5wkQQQMJEd0bCRN5MwkQ8U8JEolnCRBBg
wkRvZsJE1mzCRERzwkSqecJECIDCRG+GwkTejMJERJPCRKqZwkQIoMJEb6bCRN6swkREs8JE
ornCRBDAwkR3xsJE1szCRDzTwkSq2cJEEODCRHfmwkTW7MJEPPPCRKr5wkQQAMNEbwbDRN4M
w0REE8NEohnDRAggw0R3JsNE3izDREQzw0SiOcNEEEDDRHdGw0TWTMNEPFPDRKJZw0QZYMNE
b2bDRN5sw0Q8c8NEqnnDRBCAw0RvhsNE3ozDRESTw0SqmcNECKDDRG+mw0TerMNERLPDRKK5
w0QQwMNEb8bDRNbMw0RE08NEotnDRBDgw0Rv5sNE3uzDRETzw0Sq+cNEEADERG8GxETeDMRE
RBPERKoZxEQIIMREdybERNYsxEQ8M8REojnERAhAxER3RsRE3kzERDxTxESqWcRECGDERHdm
xETWbMREPHPERKJ5xEQQgMREb4bERNaMxEQ8k8REqpnERAigxER3psRE1qzERDyzxESqucRE
EMDERG/GxETWzMREPNPERKLZxEQI4MREb+bERN7sxEQ888REovnERBAAxURvBsVE1gzFRDwT
xUSqGcVEECDFRHcmxUTeLMVEPDPFRKI5xUQQQMVEd0bFRNZMxUREU8VEolnFRAhgxURvZsVE
3mzFRDxzxUSiecVEEIDFRG+GxUTWjMVERJPFRKKZxUQIoMVEb6bFRN6sxUREs8VEornFRAjA
xUR3xsVE3szFRDzTxUSq2cVECODFRHfmxUTW7MVEPPPFRKL5xUQIAMZEbwbGRN4MxkQ8E8ZE
ohnGRBAgxkR3JsZE1izGRDwzxkSiOcZEEEDGRHdGxkTWTMZERFPGRKJZxkQQYMZEb2bGRN5s
xkQ8c8ZEonnGRBCAxkRvhsZE1ozGRDyTxkSimcZECKDGRHemxkTWrMZERLPGRKK5xkQQwMZE
b8bGRN7MxkRE08ZEotnGRAjgxkRv5sZE1uzGRDzzxkSq+cZECADHRG8Gx0TeDMdERBPHRKIZ
x0QQIMdEbybHRNYsx0REM8dEojnHRAhAx0R3RsdE3kzHRERTx0SiWcdEEGDHRG9mx0TWbMdE
RHPHRKJ5x0QQgMdEb4bHRNaMx0Q8k8dEopnHRBCgx0R3psdE1qzHRESzx0SiucdEEMDHRHfG
x0TWzMdEPNPHRKLZx0QQ4MdEd+bHRN7sx0Q888dEovnHRBAAyERvBshE3gzIRDwTyESiGchE
ECDIRHcmyETeLMhEPDPIRKI5yEQQQMhEb0bIRN5MyEREU8hEqlnIRAhgyER3ZshE1mzIRDxz
yESqechEEIDIRG+GyETWjMhERJPIRKqZyEQQoMhEb6bIRNasyEREs8hEqrnIRAjAyER3xshE
3szIRDzTyESi2chEEODIRG/myETe7MhEPPPIRKL5yEQIAMlEdwbJRNYMyUREE8lEohnJRAgg
yUR3JslE1izJRDwzyUSiOclEEEDJRG9GyUTeTMlEPFPJRKpZyUQIYMlEd2bJRN5syUREc8lE
qnnJRAiAyUR3hslE1ozJRDyTyUSqmclEEKDJRHemyUTWrMlEPLPJRKK5yUQQwMlEd8bJRNbM
yUQ808lEotnJRAjgyUR35slE3uzJRDzzyUSq+clEEADKRHcGykTWDMpERBPKRKoZykQIIMpE
bybKRN4sykQ8M8pEqjnKRAhAykR3RspE1kzKRDxTykSiWcpEEGDKRHdmykTebMpERHPKRKJ5
ykQQgMpEb4bKRN6MykREk8pEopnKRAigykRvpspE1qzKRESzykSqucpEEMDKRHfGykTWzMpE
RNPKRKLZykQQ4MpEd+bKRN7sykRM88pEovnKRBAAy0R3BstE1gzLRDwTy0SiGctECCDLRG8m
y0TWLMtEPDPLRKI5y0QQQMtEb0bLRN5My0Q8U8tEqlnLRBBgy0R3ZstE3mzLRDxzy0SiectE
EIDLRG+Gy0TWjMtERJPLRKqZy0QQoMtEd6bLRN6sy0Q8s8tEornLRAjAy0R3xstE1szLRETT
y0Sq2ctEEODLRG/my0Te7MtERPPLRKL5y0QIAMxEdwbMRN4MzEQ8E8xEqhnMRAggzER3JsxE
3izMRDwzzESqOcxECEDMRG9GzETWTMxERFPMRKpZzEQIYMxEd2bMRN5szEREc8xEqnnMRBCA
zERvhsxE3ozMRDyTzESqmcxEEKDMRHemzETWrMxEPLPMRKK5zEQQwMxEb8bMRNbMzEQ808xE
otnMRBDgzER35sxE1uzMRDzzzESq+cxECADNRG8GzUTWDM1ERBPNRKIZzUQIIM1EdybNRNYs
zUQ8M81EqjnNRAhAzURvRs1E1kzNRDxTzUSqWc1ECGDNRG9mzUTWbM1EPHPNRKJ5zUQIgM1E
b4bNRN6MzUQ8k81EqpnNRBCgzURvps1E1qzNRESzzUSquc1EEMDNRHfGzUTmzM1ETNPNRKLZ
zUQI4M1Eb+bNRN7szURE881EovnNRAgAzkR3Bs5E3gzORDwTzkSqGc5ECCDORG8mzkTWLM5E
RDPORKI5zkQQQM5Eb0bORN5MzkREU85EolnORBBgzkR3Zs5E3mzORERzzkSiec5EEIDORHeG
zkTWjM5EPJPORKqZzkQQoM5Eb6bORNaszkQ8s85EqrnORBDAzkRvxs5E1szORETTzkSi2c5E
EODORHfmzkTW7M5EPPPORKL5zkQIAM9EbwbPRNYMz0REE89EqhnPRAggz0RvJs9E3izPRDwz
z0SiOc9ECEDPRG9Gz0TeTM9ERFPPRKJZz0QIYM9Eb2bPRNZsz0REc89EonnPRAiAz0R3hs9E
1ozPRDyTz0Simc9ECKDPRG+mz0TWrM9EPLPPRKq5z0QIwM9Eb8bPRNbMz0Q8089EqtnPRAjg
z0R35s9E1uzPRDzzz0Sq+c9EEADQRHcG0ETeDNBEPBPQRKoZ0EQIINBEbybQRNYs0EQ8M9BE
qjnQRBBA0ERvRtBE1kzQRERT0ESiWdBEEGDQRG9m0ETWbNBEPHPQRKp50EQIgNBEd4bQRNaM
0EQ8k9BEqpnQRBCg0ER3ptBE1qzQRESz0ESqudBECMDQRG/G0ETWzNBERNPQRKLZ0EQI4NBE
b+bQRN7s0EQ889BEovnQRAgA0URvBtFE3gzRRDwT0USqGdFEECDRRG8m0UTeLNFERDPRRKo5
0UQQQNFEd0bRRN5M0UREU9FEolnRRBBg0UR3ZtFE3mzRRERz0USqedFECIDRRG+G0UTWjNFE
RJPRRKqZ0UQIoNFEb6bRRN6s0UREs9FEqrnRRAjA0UR3xtFE3szRRETT0USq2dFEEODRRHfm
0UTe7NFEPPPRRKL50UQIANJEdwbSRNYM0kQ8E9JEqhnSRBAg0kR3JtJE1izSREQz0kSiOdJE
EEDSRHdG0kTeTNJERFPSRKpZ0kQIYNJEd2bSRNZs0kREc9JEonnSRAiA0kRvhtJE3ozSREST
0kSimdJECKDSRG+m0kTerNJEPLPSRKq50kQIwNJEd8bSRN7M0kQ809JEotnSRBDg0kR35tJE
3uzSRDzz0kSq+dJEEADTRG8G00TeDNNEPBPTRKoZ00QIINNEdybTRNYs00Q8M9NEojnTRAhA
00R3RtNE1kzTRDxT00SiWdNEEGDTRG9m00TWbNNEPHPTRKp500QIgNNEd4bTRNaM00REk9NE
opnTRBCg00R3ptNE1qzTRDyz00SqudNECMDTRG/G00TWzNNEPNPTRKrZ00QI4NNEd+bTRNbs
00Q889NEovnTRBAA1ERvBtRE1gzUREQT1ESqGdRECCDURG8m1ETeLNREPDPURKI51EQIQNRE
d0bURN5M1EQ8U9REolnURAhg1ERvZtRE1mzURDxz1ESqedRECIDURHeG1ETWjNREPJPURKqZ
1EQIoNREd6bURN6s1EREs9REornURBDA1ER3xtRE3szURDzT1ESq2dREEODURG/m1ETe7NRE
PPPURKr51EQQANVEbwbVRNYM1URME9VEohnVRBAg1URvJtVE1izVRDwz1USiOdVECEDVRHdG
1UTWTNVEPFPVRKpZ1UQQYNVEb2bVRN5s1UREc9VEonnVRBCA1URvhtVE3ozVREST1USqmdVE
EKDVRG+m1UTerNVERLPVRKq51UQIwNVEd8bVRN7M1UQ809VEotnVRAjg1URv5tVE3uzVRETz
1USq+dVEEADWRG8G1kTeDNZEPBPWRKoZ1kQIINZEdybWRNYs1kQ8M9ZEojnWRBBA1kR3RtZE
1kzWRDxT1kSqWdZEEGDWRG9m1kTWbNZERHPWRKJ51kQQgNZEd4bWRNaM1kREk9ZEqpnWRBCg
1kR3ptZE1qzWRESz1kSiudZEEMDWRJDG1kTWzNZEPNPWRKrZ1kQI4NZEd+bWRNbs1kRE89ZE
qvnWRBAA10RvBtdE3gzXRDwT10SqGddEECDXRG8m10TWLNdERDPXRKI510QQQNdEgEbXRN5M
10REU9dEolnXRBBg10R3ZtdE3mzXRDxz10SqeddECIDXRG+G10TejNdERJPXRKKZ10QQoNdE
b6bXRN6s10REs9dEornXRBDA10R3xtdE3szXRDzT10Si2ddEEODXRHfm10Te7NdEPPPXRKL5
10QQANhEdwbYRNYM2EQ8E9hEohnYRAgg2ER3JthE3izYRDwz2ESqOdhEEEDYRHdG2ETWTNhE
RFPYRKJZ2EQQYNhEb2bYRN5s2EREc9hEonnYRAiA2ERvhthE3ozYRDyT2ESqmdhEEKDYRHem
2ETWrNhEPLPYRKK52EQQwNhEb8bYRNbM2ERE09hEotnYRAjg2ERv5thE3uzYRDzz2ESi+dhE
EADZRHcG2UTWDNlEPBPZRKIZ2UQIINlEbybZRNYs2UQ8M9lEojnZRBBA2URvRtlE3kzZRDxT
2USiWdlECGDZRG9m2UTWbNlERHPZRKJ52UQQgNlEd4bZRN6M2UQ8k9lEopnZRAig2UR3ptlE
1qzZRDyz2USqudlEEMDZRG/G2UTWzNlERNPZRKLZ2UQI4NlEd+bZRNbs2UQ889lEqvnZRBAA
2kRvBtpE1gzaRDwT2kSiGdpECCDaRG8m2kTWLNpEPDPaRKI52kQQQNpEb0baRN5M2kQ8U9pE
olnaRAhg2kR3ZtpE3mzaRDxz2kSiedpECIDaRG+G2kTWjNpERJPaRKKZ2kQQoNpEd6baRN6s
2kREs9pEornaRBDA2kR3xtpE1szaRETT2kSi2dpEEODaRG/m2kTe7NpERPPaRKr52kQQANtE
dwbbRN4M20REE9tEohnbRAgg20RvJttE1izbREQz20SqOdtEEEDbRHdG20TWTNtERFPbRKJZ
20QQYNtEb2bbRNZs20REc9tEqnnbRBCA20RvhttE1ozbREST20SimdtECKDbRHem20TWrNtE
RLPbRKq520QQwNtEb8bbRN7M20Q809tEotnbRBDg20R35ttE3uzbRDzz20Sq+dtECADcRG8G
3ETWDNxEPBPcRKoZ3EQQINxEbybcRN4s3EREM9xEqjncRBBA3ER3RtxE1kzcRERT3ESiWdxE
EGDcRHdm3ETebNxERHPcRKp53EQIgNxEd4bcRN6M3EREk9xEqpncRAig3ER3ptxE3qzcRESz
3ESiudxEEMDcRG/G3ETWzNxEPNPcRKLZ3EQI4NxEd+bcRN7s3ERE89xEqvncRAgA3UR3Bt1E
1gzdRDwT3USqGd1EECDdRG8m3UTeLN1ERDPdRKo53UQIQN1Eb0bdRNZM3UREU91EqlndRAhg
3URvZt1E1mzdRERz3USqed1EEIDdRHeG3UTWjN1EPJPdRKqZ3UQIoN1Eb6bdRN6s3UREs91E
qrndRAjA3URvxt1E3szdRETT3USi2d1EEODdRG/m3UTW7N1EPPPdRKL53UQQAN5EbwbeRNYM
3kREE95EqhneRBAg3kR3Jt5E1izeREQz3kSiOd5ECEDeRHdG3kTWTN5ERFPeRKpZ3kQIYN5E
d2beRN5s3kQ8c95EqnneRAiA3kR3ht5E1ozeREST3kSimd5EEKDeRHem3kTWrN5EPLPeRKq5
3kQQwN5Ed8beRN7M3kQ8095EotneRBDg3kR35t5E3uzeRETz3kSq+d5ECADfRG8G30TeDN9E
PBPfRKIZ30QQIN9EbybfRN4s30Q8M99EqjnfRAhA30R3Rt9E1kzfRDxT30SiWd9ECGDfRG9m
30TWbN9ERHPfRKJ530QQgN9Eb4bfRN6M30REk99EopnfRBCg30R3pt9E1qzfRESz30Siud9E
EMDfRHfG30TWzN9EPNPfRKrZ30QQ4N9Eb+bfRN7s30Q8899EqvnfRAgA4ERvBuBE1gzgRDwT
4ESiGeBECCDgRG8m4ETeLOBEPDPgRKI54EQIQOBEb0bgRNZM4EQ8U+BEqlngRBBg4ERvZuBE
1mzgRERz4ESqeeBEEIDgRHeG4ETejOBEPJPgRKqZ4EQIoOBEb6bgRNas4EQ8s+BEorngRAjA
4ERvxuBE1szgRDzT4ESq2eBEEODgRG/m4ETe7OBERPPgRKL54EQIAOFEdwbhRNYM4UQ8E+FE
ohnhRAgg4UR3JuFE1izhREQz4USiOeFECEDhRHdG4UTeTOFEPFPhRKpZ4UQIYOFEd2bhRN5s
4UREc+FEonnhRAiA4URvhuFE1ozhRDyT4USqmeFEEKDhRG+m4UTerOFEPLPhRKq54UQIwOFE
d8bhRN7M4URE0+FEqtnhRAjg4UR35uFE3uzhRDzz4USi+eFECADiRG8G4kTeDOJEPBPiRKoZ
4kQIIOJEdybiRNYs4kQ8M+JEojniRAhA4kRvRuJE3kziRERT4kSqWeJEEGDiRG9m4kTebOJE
RHPiRKp54kQQgOJEb4biRNaM4kQ8k+JEqpniRBCg4kR3puJE1qziRDyz4kSiueJECMDiRG/G
4kTezOJEPNPiRKrZ4kQI4OJEd+biRN7s4kQ88+JEovniRAgA40R3BuNE1gzjRDwT40SiGeNE
ECDjRHcm40TeLONEPDPjRKo540QQQONEb0bjRN5M40REU+NEolnjRBBg40RvZuNE3mzjRDxz
40SieeNECIDjRG+G40TWjONERJPjRKqZ40QIoONEb6bjRNas40REs+NEornjRBDA40RvxuNE
1szjRDzT40Si2eNEEODjRHfm40Te7ONERPPjRKr540QQAOREbwbkRN4M5EREE+REohnkRAgg
5ER3JuRE3izkRDwz5ESiOeREEEDkRG9G5ETWTOREPFPkRKpZ5EQQYOREd2bkRN5s5EREc+RE
onnkRAiA5ER3huRE3ozkRDyT5ESimeREEKDkRG+m5ETerOREPLPkRKK55EQIwOREb8bkRN7M
5ERE0+REotnkRBDg5ERv5uRE3uzkRDzz5ESq+eREEADlRG8G5UTeDOVERBPlRKoZ5UQIIOVE
dyblRNYs5UQ8M+VEojnlRBBA5URvRuVE3kzlRDxT5USiWeVECGDlRHdm5UTWbOVERHPlRKJ5
5UQIgOVEd4blRN6M5URMk+VEopnlRAig5URvpuVE3qzlRDyz5USqueVEEMDlRG/G5UTWzOVE
PNPlRKLZ5UQQ4OVEd+blRNbs5URE8+VEqvnlRAgA5kR3BuZE3gzmREQT5kSqGeZEECDmRHcm
5kTWLOZEPDPmRKo55kQIQOZEd0bmRN5M5kREU+ZEolnmRAhg5kR3ZuZE3mzmRDxz5kSieeZE
CIDmRG+G5kTWjOZERJPmRKKZ5kQIoOZEb6bmRNas5kREs+ZEornmRAjA5kR3xuZE1szmRDzT
5kSi2eZECODmRG/m5kTW7OZERPPmRKL55kQIAOdEbwbnRNYM50Q8E+dEohnnRAgg50R3JudE
1iznRDwz50SiOedEEEDnRG9G50TWTOdEPFPnRKpZ50QIYOdEb2bnRN5s50REc+dEonnnRBCA
50RvhudE3oznREST50SqmedEEKDnRG+m50TerOdERLPnRKq550QQwOdEd8bnRN7M50Q80+dE
otnnRBDg50Rv5udE3uznRDzz50Si+edEEADoRHcG6ETWDOhERBPoRKoZ6EQIIOhEdyboRN4s
6EREM+hEojnoRAhA6ER3RuhE1kzoRDxT6ESiWehEEGDoRHdm6ETWbOhERHPoRKJ56EQIgOhE
b4boRN6M6EQ8k+hEopnoRBCg6ER3puhE1qzoRESz6ESquehEEMDoRHfG6ETezOhERNPoRKrZ
6EQI4OhEd+boRN7s6ERE8+hEovnoRAgA6UR3BulE3gzpREQT6USiGelEECDpRG8m6UTeLOlE
RDPpRKo56UQQQOlEb0bpRN5M6UREU+lEolnpRAhg6URvZulE1mzpRERz6USieelEEIDpRG+G
6UTejOlEPJPpRKqZ6UQIoOlEb6bpRN6s6UREs+lEqrnpRBDA6UR3xulE1szpRETT6USi2elE
EODpRG/m6UTe7OlERPPpRKL56UQQAOpEdwbqRN4M6kREE+pEohnqRAgg6kRvJupE1izqRDwz
6kSqOepECEDqRG9G6kTeTOpERFPqRKpZ6kQQYOpEd2bqRNZs6kQ8c+pEonnqRBCA6kR3hupE
3ozqRDyT6kSimepECKDqRHem6kTWrOpEPLPqRKK56kQIwOpEb8bqRN7M6kQ80+pEqtnqRBDg
6kRv5upE1uzqRETz6kSi+epEEADrRHcG60TeDOtERBPrRKoZ60QIIOtEbybrRNYs60REM+tE
qjnrRAhA60R3RutE1kzrRERT60SqWetECGDrRG9m60TWbOtERHPrRKp560QQgOtEb4brRNaM
60Q8k+tEqpnrRBCg60RvputE1qzrRESz60SquetEEMDrRG/G60TezOtERNPrRKLZ60QQ4OtE
b+brRN7s60Q88+tEovnrRBAA7ERvBuxE3gzsREQT7ESqGexEECDsRHcm7ETeLOxERDPsRKo5
7EQQQOxEd0bsRN5M7EREU+xEqlnsRBBg7ERvZuxE1mzsRDxz7ESieexEEIDsRHeG7ETWjOxE
RJPsRKKZ7EQQoOxEb6bsRN6s7EQ8s+xEornsRBDA7ER3xuxE1szsRETT7ESq2exECODsRG/m
7ETe7OxERPPsRKr57EQQAO1EdwbtRN4M7UQ8E+1EqhntRAgg7UR3Ju1E1iztREQz7USyOe1E
CEDtRG9G7UTWTO1ERFPtRKJZ7UQQYO1Eb2btRN5s7UQ8c+1EonntRBCA7UR3hu1E1oztREST
7USqme1EEKDtRG+m7UTerO1ERLPtRKq57UQIwO1Eb8btRN7M7UQ80+1EotntRAjg7UR35u1E
1uztRETz7USq+e1EEADuRHcG7kTeDO5ERBPuRKIZ7kQIIO5EdybuRN4s7kREM+5EqjnuRAhA
7kR3Ru5E1kzuRERT7kSqWe5ECGDuRG9m7kTebO5EPHPuRKp57kQIgO5Ed4buRN6M7kQ8k+5E
opnuRBCg7kR3pu5E3qzuRDyz7kSque5ECMDuRHfG7kTezO5EPNPuRKLZ7kQQ4O5Eb+buRNbs
7kQ88+5EqvnuRBAA70R3Bu9E1gzvREQT70SiGe9EECDvRG8m70TeLO9ERDPvRKI570QIQO9E
d0bvRNZM70REU+9EqlnvRBBg70R3Zu9E3mzvRDxz70Sqee9EEIDvRG+G70TWjO9EPJPvRKKZ
70QQoO9Ed6bvRNas70REs+9EornvRBDA70R3xu9E1szvRETT70Sq2e9EEODvRG/m70TW7O9E
PPPvRKr570QIAPBEdwbwRN4M8EQ8E/BEohnwRBAg8ERvJvBE3izwRDwz8ESiOfBEEEDwRHdG
8ETeTPBERFPwRKJZ8EQQYPBEd2bwRNZs8EREc/BEonnwRAiA8ERvhvBE3ozwREST8ESqmfBE
EKDwRG+m8ETWrPBERLPwRKq58EQIwPBEgMbwRN7M8EQ80/BEotnwRBDg8ERv5vBE3uzwRETz
8ESi+fBECADxRG8G8UTeDPFEPBPxRKIZ8UQIIPFEbybxRNYs8UREM/FEqjnxRAhA8UR3RvFE
1kzxRDxT8USqWfFEEGDxRG9m8UTWbPFEPHPxRKJ58UQQgPFEd4bxRNaM8UQ8k/FEqpnxRBCg
8URvpvFE1qzxRESz8USiufFEEMDxRG/G8UTezPFERNPxRKLZ8UQQ4PFEd+bxRN7s8URE8/FE
qvnxRAgA8kR3BvJE1gzyREQT8kSqGfJECCDyRHcm8kTeLPJEPDPyRKo58kQIQPJEd0byRN5M
8kREU/JEolnyRBBg8kRvZvJE3mzyRDxz8kSqefJECIDyRHeG8kTejPJERJPyRKKZ8kQQoPJE
b6byRN6s8kREs/JEornyRAjA8kRvxvJE1szyRETT8kSi2fJECODyRHfm8kTW7PJEPPPyRKL5
8kQIAPNEdwbzRN4M80REE/NEohnzRAgg80RvJvNE3izzREQz80SqOfNEEEDzRG9G80TeTPNE
PFPzRKJZ80QQYPNEb2bzRN5s80Q8c/NEonnzRAiA80R3hvNE1ozzREST80SqmfNEEKDzRG+m
80TWrPNERLPzRKq580QQwPNEb8bzRN7M80Q80/NEqtnzRAjg80R35vNE1uzzRDzz80Si+fNE
CAD0RG8G9ETWDPREPBP0RKIZ9EQIIPREdyb0RN4s9EQ8M/REqjn0RAhA9ER3RvRE1kz0RDxT
9ESiWfREEGD0RHdm9ETWbPREPHP0RKJ59EQIgPREb4b0RN6M9EREk/REopn0RBCg9ER3pvRE
1qz0RDyz9ESqufRECMD0RHfG9ETWzPRERNP0RKLZ9EQQ4PREd+b0RNbs9EQ88/REovn0RAgA
9URvBvVE1gz1REQT9USqGfVECCD1RG8m9UTeLPVERDP1RKo59UQIQPVEb0b1RN5M9UQ8U/VE
oln1RBBg9URvZvVE1mz1RDxz9USqefVEEID1RHeG9UTejPVEPJP1RKKZ9UQIoPVEd6b1RN6s
9UQ8s/VEorn1RBDA9UR3xvVE1sz1RDzT9USq2fVEEOD1RG/m9UTW7PVERPP1RKL59UQQAPZE
dwb2RNYM9kQ8E/ZEohn2RAgg9kRvJvZE1iz2REQz9kSiOfZEEED2RHdG9kTWTPZERFP2RKpZ
9kQIYPZEb2b2RN5s9kREc/ZEonn2RAiA9kR3hvZE3oz2REST9kSqmfZEEKD2RHem9kTerPZE
RLP2RKK59kQQwPZEb8b2RN7M9kRE0/ZEqtn2RAjg9kR35vZE1uz2RETz9kSi+fZEEAD3RG8G
90TeDPdEPBP3RKoZ90QIIPdEbyb3RN4s90REM/dEojn3RBBA90R3RvdE3kz3RDxT90SqWfdE
EGD3RG9m90TWbPdEPHP3RKJ590QIgPdEd4b3RN6M90Q8k/dEqpn3RBCg90R3pvdE1qz3RDyz
90SiufdEEMD3RHfG90TezPdEPNP3RKLZ90QQ4PdEb+b3RN7s90Q88/dEqvn3RAgA+ER3BvhE
1gz4REQT+ESiGfhECCD4RHcm+ETeLPhEPDP4RKo5+EQQQPhEb0b4RNZM+EQ8U/hEoln4RBBg
+ERvZvhE1mz4RExz+ESiefhECID4RHeG+ETmjPhERJP4RKqZ+EQIoPhEd6b4RNas+EQ8s/hE
qrn4RAjA+ER3xvhE1sz4RETT+ESi2fhECOD4RG/m+ETe7PhERPP4RKL5+EQQAPlEdwb5RN4M
+UREE/lEqhn5RAgg+UR3JvlE1iz5REQz+USqOflEEED5RHdG+UTeTPlERFP5RKpZ+UQQYPlE
d2b5RNZs+UQ8c/lEonn5RBCA+UR3hvlE1oz5REST+USimflECKD5RHem+UTWrPlEPLP5RKq5
+UQQwPlEb8b5RNbM+UQ80/lEqtn5RBDg+UR35vlE3uz5RDzz+USi+flEEAD6RHcG+kTeDPpE
RBP6RKoZ+kQIIPpEbyb6RNYs+kREM/pEqjn6RBBA+kRvRvpE1kz6RERT+kSqWfpEEGD6RG9m
+kTWbPpEPHP6RKp5+kQQgPpEd4b6RN6M+kREk/pEqpn6RAig+kRvpvpE3qz6RESz+kSiufpE
CMD6RG/G+kTezPpEPNP6RKrZ+kQI4PpEd+b6RNbs+kQ88/pEovn6RBAA+0R3BvtE3gz7REQT
+0SqGftECCD7RHcm+0TWLPtERDP7RKo5+0QQQPtEd0b7RN5M+0Q8U/tEqln7RBBg+0RvZvtE
1mz7RDxz+0SqeftEEID7RICG+0TejPtEPJP7RKKZ+0QQoPtEb6b7RN6s+0Q8s/tEorn7RBDA
+0RvxvtE1sz7RETT+0Si2ftEEOD7RG/m+0TW7PtERPP7RKL5+0QIAPxEbwb8RN4M/EQ8E/xE
qhn8RAgg/ER3JvxE1iz8RDwz/ESiOfxECED8RG9G/ETWTPxEPFP8RKpZ/EQIYPxEb2b8RNZs
/EREc/xEonn8RAiA/ER3hvxE3oz8REST/ESimfxEEKD8RHem/ETWrPxERLP8RKq5/EQIwPxE
d8b8RNbM/ERE0/xEqtn8RAjg/ER35vxE3uz8RETz/ESi+fxECAD9RHcG/UTWDP1ERBP9RKoZ
/UQIIP1Edyb9RN4s/UREM/1Eojn9RAhA/UR3Rv1E1kz9RERT/USiWf1EEGD9RHdm/UTebP1E
PHP9RKp5/UQIgP1Ed4b9RNaM/UREk/1Eqpn9RBCg/URvpv1E3qz9RESz/USquf1EEMD9RHfG
/UTezP1EPNP9RKrZ/UQI4P1EeOb9RNbs/URE8/1Eovn9RAgA/kRuBv5E1gz+REQT/kSqGf5E
ECD+RHgm/kTeLP5ERDP+RKI5/kQQQP5Ebkb+RNZM/kQ8U/5Eqln+RAhg/kR4Zv5E1mz+RERz
/kSqef5ECID+RG6G/kTWjP5ERJP+RKqZ/kQQoP5Ebqb+RN6s/kREs/5Eorn+RAjA/kRuxv5E
1sz+RETT/kSi2f5ECOD+RG7m/kTW7P5ERPP+RKr5/kQQAP9Ebgb/RN4M/0Q8E/9Eqhn/RAgg
/0RuJv9E3iz/REQz/0SiOf9ECED/RHhG/0TWTP9EPFP/RKpZ/0QQYP9EeGb/RNZs/0REc/9E
onn/RBCA/0Ruhv9E3oz/RDyT/0Simf9ECKD/RHim/0TerP9ERLP/RKK5/0QIwP9EeMb/RN7M
/0RE0/9Eotn/RAjg/0Ru5v9E1uz/RETz/0Si+f9EBAAARTwDAEVvBgBFogkARdEMAEUIEABF
PBMARW8WAEWeGQBF0RwARQQgAEU8IwBFayYARaIpAEXVLABFCDAARTwzAEVvNgBFojkARdU8
AEUIQABFPEMARWtGAEWeSQBF1UwARQhQAEVAUwBFb1YARZ5ZAEXVXABFBGAARTxjAEVvZgBF
nmkARdVsAEUIcABFPHMARWt2AEWeeQBF0XwARQSAAEU8gwBFb4YARaKJAEXRjABFBJAARTyT
AEVvlgBFopkARdGcAEUEoABFPKMARW+mAEWeqQBF1awARQSwAEU8swBFb7YARaK5AEXRvABF
BMAARTfDAEVvxgBFoskARdHMAEUE0ABFPNMARW/WAEWi2QBF0dwARQjgAEU84wBFa+YARZ7p
AEXV7ABFBPAARTfzAEVv9gBFnvkARdX8AEUIAAFFPAMBRW8GAUWeCQFF1QwBRQQQAUU8EwFF
bxYBRZ4ZAUXVHAFFCCABRTwjAUVvJgFFoikBRdUsAUUIMAFFNzMBRW82AUWiOQFF1TwBRQhA
AUU3QwFFb0YBRaJJAUXVTAFFCFABRTxTAUVvVgFFolkBRdVcAUUIYAFFPGMBRW9mAUWiaQFF
0WwBRQRwAUU3cwFFb3YBRaJ5AUXRfAFFBIABRTeDAUVvhgFFnokBRdGMAUUEkAFFN5MBRWuW
AUWimQFF0ZwBRQigAUU8owFFa6YBRaKpAUXVrAFFBLABRTyzAUVrtgFFnrkBRdW8AUUIwAFF
PMMBRW/GAUWeyQFF1cwBRQjQAUU80wFFa9YBRaLZAUXR3AFFCOABRTzjAUVv5gFFoukBRdHs
AUUI8AFFPPMBRWv2AUWi+QFF1fwBRQgAAkU3AwJFbwYCRaIJAkXRDAJFCBACRTwTAkVrFgJF
nhkCRdEcAkUIIAJFPCMCRW8mAkWiKQJF0SwCRQgwAkU3MwJFbzYCRaI5AkXRPAJFBEACRTdD
AkVrRgJFokkCRdFMAkUEUAJFPFMCRWtWAkWeWQJF0VwCRQhgAkU8YwJFa2YCRaJpAkXRbAJF
CHACRTdzAkVrdgJFnnkCRdF8AkUEgAJFPIMCRWuGAkWiiQJF0YwCRQiQAkU8kwJFa5YCRZ6Z
AkXVnAJFCKACRTyjAkVrpgJFnqkCRdGsAkUIsAJFPLMCRWu2AkWiuQJF0bwCRQjAAkU8wwJF
a8YCRZ7JAkXRzAJFCNACRTzTAkVr1gJFotkCRdXcAkUI4AJFPOMCRW/mAkWi6QJF0ewCRQjw
AkU38wJFb/YCRZ75AkXV/AJFBAADRTcDA0VrBgNFogkDRdUMA0UEEANFNxMDRWsWA0WeGQNF
0RwDRQQgA0U8IwNFayYDRaIpA0XVLANFBDADRTwzA0VrNgNFojkDRdE8A0UIQANFN0MDRW9G
A0WiSQNF1UwDRQRQA0U3UwNFb1YDRaJZA0XVXANFCGADRTxjA0VvZgNFomkDRdVsA0UIcANF
PHMDRW92A0WeeQNF0XwDRQiAA0U8gwNFb4YDRZ6JA0XRjANFCJADRTyTA0VvlgNFopkDRdWc
A0UEoANFN6MDRWumA0WiqQNF0awDRQiwA0U3swNFa7YDRaK5A0XVvANFCMADRTzDA0VvxgNF
oskDRdXMA0UE0ANFPNMDRWvWA0We2QNF1dwDRQjgA0U84wNFb+YDRaLpA0XV7ANFBPADRTzz
A0Vv9gNFnvkDRdX8A0UEAARFPAMERW8GBEWiCQRF0QwERQQQBEU3EwRFbxYERZ4ZBEXVHARF
CCAERTcjBEVrJgRFnikERdUsBEUIMARFNzMERWs2BEWeOQRF0TwERQhABEU3QwRFa0YERZ5J
BEXVTARFBFAERTxTBEVrVgRFolkERdFcBEUEYARFN2MERW9mBEWiaQRF1WwERQRwBEU8cwRF
b3YERZ55BEXRfARFDIAERTeDBEVrhgRFookERdWMBEUIkARFQJMERWuWBEWemQRF0ZwERQSg
BEU3owRFa6YERZ6pBEXRrARFBLAERTezBEVrtgRForkERdW8BEUIwARFN8MERWvGBEWiyQRF
1cwERQTQBEU80wRFa9YERZ7ZBEXV3ARFCOAERTzjBEVr5gRFnukERdXsBEUI8ARFPPMERW/2
BEWe+QRF1fwERQQABUU8AwVFbwYFRaIJBUXVDAVFBBAFRTwTBUVvFgVFohkFRdUcBUUEIAVF
NyMFRW8mBUWiKQVF1SwFRQQwBUU8MwVFazYFRaI5BUXVPAVFBEAFRTdDBUVrRgVFokkFRdFM
BUUIUAVFPFMFRWtWBUWeWQVF1VwFRQRgBUU3YwVFa2YFRZ5pBUXRbAVFCHAFRTxzBUVvdgVF
onkFRdV8BUUEgAVFN4MFRWuGBUWeiQVF1YwFRQiQBUU3kwVFa5YFRaKZBUXVnAVFBKAFRTej
BUVrpgVFoqkFRdGsBUUEsAVFN7MFRW+2BUWiuQVF1bwFRQTABUU8wwVFb8YFRZ7JBUXRzAVF
BNAFRTzTBUVr1gVFotkFRdHcBUUE4AVFN+MFRW/mBUWe6QVF1ewFRQjwBUU88wVFb/YFRaL5
BUXR/AVFBAAGRTwDBkVrBgZFngkGRdEMBkUEEAZFPBMGRWsWBkWiGQZF1RwGRQQgBkU8IwZF
ayYGRZ4pBkXVLAZFCDAGRTczBkVrNgZFojkGRdE8BkUIQAZFN0MGRWtGBkWeSQZF1UwGRQhQ
BkU3UwZFa1YGRaJZBkXRXAZFBGAGRTxjBkVvZgZFomkGRdVsBkUEcAZFPHMGRWt2BkWeeQZF
0XwGRQiABkU8gwZFb4YGRZ6JBkXVjAZFBJAGRTeTBkVvlgZFnpkGRdWcBkUIoAZFPKMGRW+m
BkWiqQZF1awGRQSwBkU3swZFb7YGRZ65BkXRvAZFCMAGRTfDBkVvxgZFnskGRdHMBkUI0AZF
N9MGRW/WBkWe2QZF1dwGRQTgBkU34wZFa+YGRaLpBkXR7AZFCPAGRTfzBkVr9gZFovkGRdX8
BkUIAAdFPAMHRWsGB0WiCQdF1QwHRQgQB0U8EwdFbxYHRaIZB0XRHAdFCCAHRTwjB0VvJgdF
nikHRdEsB0UIMAdFNzMHRWs2B0WeOQdF1TwHRQRAB0U8QwdFa0YHRZ5JB0XRTAdFBFAHRTxT
B0VrVgdFnlkHRdFcB0UEYAdFPGMHRWtmB0WiaQdF1WwHRQRwB0U3cwdFa3YHRaJ5B0XRfAdF
BIAHRTyDB0VrhgdFnokHRdWMB0UEkAdFN5MHRW+WB0WimQdF1ZwHRQSgB0U3owdFb6YHRaKp
B0XRrAdFBLAHRTezB0VvtgdFnrkHRdW8B0UIwAdFN8MHRW/GB0WeyQdF1cwHRQTQB0U80wdF
b9YHRZ7ZB0XR3AdFCOAHRTfjB0Vr5gdFnukHRdHsB0UI8AdFN/MHRWv2B0Wi+QdF0fwHRQQA
CEU8AwhFawYIRZ4JCEXRDAhFCBAIRTcTCEVvFghFnhkIRdUcCEUIIAhFPCMIRWsmCEWiKQhF
1SwIRQQwCEU8MwhFbzYIRZ45CEXRPAhFBEAIRTxDCEVvRghFnkkIRdVMCEUEUAhFPFMIRWtW
CEWiWQhF1VwIRQRgCEU8YwhFa2YIRZ5pCEXVbAhFBHAIRTdzCEVrdghFonkIRdF8CEUEgAhF
PIMIRWuGCEWiiQhF0YwIRQiQCEU8kwhFb5YIRaKZCEXRnAhFCKAIRTyjCEVvpghFnqkIRdWs
CEUIsAhFN7MIRW+2CEWiuQhF1bwIRQTACEU8wwhFb8YIRZ7JCEXRzAhFCNAIRTzTCEVv1ghF
otkIRdHcCEUI4AhFPOMIRW/mCEWi6QhF1ewIRQjwCEU38whFb/YIRZ75CEXV/AhFBAAJRTcD
CUVvBglFngkJRdUMCUUEEAlFPBMJRWsWCUWeGQlF0RwJRQQgCUU8IwlFbyYJRZ4pCUXVLAlF
DDAJRTczCUVvNglFnjkJRdU8CUUIQAlFPEMJRW9GCUWeSQlF0UwJRQhQCUU3UwlFa1YJRaJZ
CUXRXAlFCGAJRTdjCUVvZglFnmkJRdVsCUUEcAlFN3MJRW92CUWeeQlF0XwJRQiACUU3gwlF
b4YJRZ6JCUXRjAlF</AssayXData><AssayYData Points="5970">E1DSPdf8yT1NZtU9L+3KPW5Yzj0Lpc49bdbMPYH00z1aKs49VF3EPdfWyj3hCdE92kLSPTMR
1j1RI849kQHXPSFX1z2Px9M9kHjMPXTa0D38m9I95DHLPZhE0j2gB9s92vvbPeXG3D0BPdo9
ztviPaWV1D1qFtk9Z+zaPYvz1z2XX909z/PZPTMO2T3UOOI9vHXnPQnK3j3Prds9wsndPW8R
3D1Ry+U9yaTfPd063j088+Q9/n/jPY1N4j3DKNg9YwLcPdkJ5T0KieM9E/jkPSTd5T1DJ+k9
5h/iPTN32j1VeeI9IPXqPapl7T1XueA9g5LmPc2G5T0kQOg9C0PoPd8C6z0GyeY9Je3qPcf+
7D1E0Oo9KXPoPZpp5z0fp+Y9cTHlPVFe7z2ni+o9i+jqPWoe6j2Zle09uazwPSq46T1Xzu09
PWrqPeuL6z0FjOk9yd3qPdoW7z2FcO89TNbuPSnV6j2N8+s9v2PzPcx37D00HvA9r8T+PYdv
9D1O5Ow90VzxPbHT8T1nVvM9kzn5PV/d6T2dUvU9C1DzPer3/z3Dd/U9FDLvPU9H8j0DbPE9
7PXvPc0D+j27Bfw9QN7vPcgN8j1xQPo96XXyPamx9z2aE/s9Pc7wPZkE9D2tk/E9QPX7PdXL
7D3/nvo9voD5PbqG+j06qPo98n35PemT/z2UaPY9PL3/PRvc9z0A0f49GrIAPuQA/T2AvP89
jejyPbuW+j1o0v09B5z8PW+I9z0sEP490ND8PdIb+z2SWPQ9tHD+PR0k9T1AK/09iPv+PRZL
+D1ViwI+wXH3Ped2+j0xmwI+OM4BPrT8+T35wAA+snoAPkSrAT5hdwA+WFoBPv9/AD7tIAE+
qKMCPpAFCD5hKQI+3lb+PSEqAT6/wwA+fJYCPqpIAD41lgE+bnsAPt4bAT73GwU+BfQDPupM
/z1RKgE+DYYAPhpmAT6b5wQ+StT+PSCSAz6KtAE+p+EFPi7RBT4tdwA+16kDPjNzAz6WfwY+
r04BPi83/z2OBwM+p+4EPoOhAj5DIgk+LlYHPtIeBz5kGAc+hHYFPmR9Bz4/xv09GJULPrld
CD4QVws+U9IHPsESBD4Rpgc+PZADPq2uAz6PNgQ+Pn0FPhqyBz46RgM+YgUHPqI5Aj5e3wQ+
UcoDPj48Az5wQAU+FpMFPhHNBT77hAc+eeEGPvEPBj4iggY+nTYIPqHeCT6zegk+7+kKPuZa
Cj6Ixwc+a3cFPsZ2Aj5kSgc+X7YLPtsoCD50sww+/f0LPh5uDD6Lugs+mcoMPjFaBj4rQgU+
cnQJPo+pDD7RGgg+j9ULPsxECD7Tjwg+n5gIPq1mBz631wQ+ZDYPPtqIDD6muwU+AGcJPou+
CT50+QU+nUYKPk3hCD5HdQ0+YbkEPmRFCT6XTgg+DGYHPiA4Cz57cAw+DCkNPsMBCT5RKQ4+
f0YLPruXCz5rYwg+jZ8IPvtgDz6C7Qw+m34JPhOjCT5zcgk+SRILPtd7Cz641go+Oj8RPgom
Cz4eGg4+CxoLPrC9Cz6Bigg+KuIKPmtcED4fxQU+tugKPtQSDz53xAw+vSMJPtOBDT7rBAs+
n+sKPobkDj6lSBA+t5YKPmJ2DT7fIg0+zeUNPmSMDz62RA0+EX8LPpS/ED43ARI+a4kTPgFw
ET4HWQ8+87kPPsQ/Dz6uBQ0+7LsSPiEUDz7Opg8+uNILPtx2DT6BQBI+FnATPjMuET6/6g8+
uccVPpDvDT7LeBM+VMQMPmUSEj6gcBA+VbIQPoMbCz7LCRQ+KrsNPkXcDT6rMw8+xd4RPgyI
ET6ZChI+9oMUPphoEj4EvxM+eqQQPozTDz6J3BI+SosPPirhEj4uRxM+WskSPrx+Ez4amBU+
xv0PPiOzFD4GJhQ+uMwOPsESFD7TDhM+UF8UPr9+ET5zMhM+OcoPPpw+Fj6I5BM+k0ASPnSU
FD7IcxM+UCsQPmAkFD42ExU+vp0SPiTvET6r7BU+naEPPjvnFD7VshA+lh4UPiTZFD6MqBE+
UsEVPu9DFj6S9BI+714SPp/AFD57xhI+VuISPmi2FD7FwhU+al8SPpQ0FT4vixU+BpYUPmgv
ET5YDBc+WyIYPsFhFD4B+BU+DmIXPoTOFz6y9RY+YnQWPphGFT4FTRg+/BwUPmdaFT4y3BE+
cX8ZPjzEFz51tx8+vckWPh3PFT6BFxA+Y/wYPoTMED7xNBk+OwgUPgZjGT4WbRc+G/ISPhYn
FD5qhhY+8u4TPtQvFz7JlA8+sbMXPvhuFD6hBRo+8uwWPm/TEz4IDxg+L2EYPp07Ej6VFBU+
qF4fPkraFj5bSxY+dY8XPjlUGT5pBRU+CRMZPrhfGD64Dxk+GrsbPjb2Fz4KGBY+1JoXPmHZ
GT7g9xg+GiMXPu7PHT5K8hU+VpAWPtUnGz6nVhk+T6ATPiWQGj6IoBY+YPoYPuzoFj7v6BY+
o2UYPufIHD7pARk+nV0dPsCXFD6mxRc+uawaPmR2HD7hUBs+A5YbPvm4GD7OGBw+n7QbPpJW
Fz4HaRk+thYcPo4cHz7wmRk+bX0ZPv7DHD5YHhw+gHcbPtPNGj4fJhw+YfwYPhPmHj5xnR8+
UWgaPjiKHz7BVB8+FNEaPqbiFz4kuRg+L2oZPlMlHj7wRBs+HckdPo78HT5flh4+l/ccPjxi
Fj5KFR4+XSsbPrrkHj5DKxg+MdcaPj4SGD7CUiM+4N8cPkl8HT52+B0+NvIcPkQTHj5P9Bs+
TWYePu04Fz76eh4+NoQdPr3QGz52Hx0+ZwcbPkriGT628Bk+k40fPjrvHz4oBhw+mt4ePmyJ
HD6YVRo+15saPhxMGj5BEB8+474fPmGXGD42Kh4+bU0ePmO+Ij7eqxw+Bf4cPmmtHz5tWRw+
fIgcPhUQGz5gmiE+HzYiPvRrHj5NEh8+C5QfPuN3IT5dayA+2XQaPhGlHz6itx4+p+ogPpOb
Hj6EVCA+WjIgPvpCHj5Rpx8+EHoXPnpOHz7kjhs+V50gPjBoGz6ssCE+g78iPob8ID5AqRw+
+dccPoQRID7DiB8+ywofPksxHz7maiE+Tl8gPkI/Hj43Mh4+dWcfPleKHj4BwR4+nY0gPiqb
Hz4yfRs+Z34fPrAVID5qrB4+3fAgPuC+IT6mph8+f4ojPu71Hz7BBB4+YfUgPlBfIT64NCE+
TAMhPnLyID5LSSI+69ggPnCbID6E6iA+Cu4jPhSMHz5+6B8+6E4hPqGrHz5l/CQ+Cp0iPv15
Ij6e0iI+h8EePswHIz61XyA+8YUiPlFsIT5WiyA+aTUfPmXVIz5d+SE+4k8jPlNuGz5pDB4+
CwIePqqRIj7E2SM+Kl8kPjmzIz65kiA+itEfPmWOIj5Q9CA+4IAjPu4BJD6A6iE+RIkePqhd
ID49vCU+u3EfPglSIT6TfiM+wf4kPnj8ID4rFiI+nCkhPo9mID6WVyY+mU0mPiPQIj7JNCE+
TlUgPss4Jj7ZISA+SAAhPqK3Ij4gliE+FigiPmRzKD5cnyU+RUwjPiSRIj6kxCg+SVgjPkEB
IT5wmiM+Nq0ePuPuJT6vQSM+HtMiPiHSHz5eHiI+3LYePvXxJD4cASY+qhQkPgJxIT6/Yyo+
J98kPrGsJD4NcyE+aCEkPg/oJj5cyiI+epImPpoEJT4kuCU+sHclPm8DJj6UBCE+GbkhPnXt
Ij6Acx4+A/4oPqXEIz5XnCI+iZ4lPvRwIj63/SQ+zqonPix7JT66JSQ+QCIjPj4CJT5m8iY+
FYoiPjC4Jz5pWCU+/1InPphpJj6K5B8+U58jPl2aJD4r+yI+CuoiPuHnJj7RZSg+/6EmPpdY
Jj4Jbig+GU8gPt8SJT5HnSM+9AMnPh/dIz6Q8iE+znohPly7Iz6goiQ+QxYkPqG4KT6LZyg+
bvkpPiCIJT7OwCg+/VckPnM8JT4MQCw+J+omPsBYID7KDyY+M8klPpEJJj5kPyY+DhknPsr1
ID5tfyk+E2cmPvjJJj6jcCU+xDYmPjbJIT4PRSE++dMpPkL0Jz4n0Ck+gfkoPuOEKD5jkCc+
eaEmPt1gJT54MSM++AwnPpTVJT6leik+F6ssPi0CJj5WnSc+regqPkaHJz5sTSc+0v0jPkJu
Jz4MFio+vJIpPrsHKT4ROSU+VdknPiEdJT59iCY+2w0pPshSJz4L4CY+wTwmPjAtJD6lMic+
Vv4rPhWYKT64kiQ+6vMlPgGuKj4C6yQ+lgInPvH2Jz54USw+kycrPgKEKD7orCY+BtUtPp7q
Jz6W5SU+gHknPuI5Jj63ESo+z1smPtAqJj4JqCc+gA8pPsJeKD77Fiw+aQkmPtdgKD61sCU+
VJ8oPi67Kj7wkSg+6EsrPvJnKz6wqy0+Uc4nPsCGKD4LuCg+ZLkmPr7dJj6fMSg+1CsrPqBU
Jz6u5is+BOkoPsl2Jz6dBSk+/nAoPlWRJz4GnCc+tO0oPp73LD7poSg+flUqPmSDLT7hrSg+
jvwmPqF5Jz7b2Cw+zTIqPo6WID7zjCU+xeEkPiTuJD7Cgig+U9ImPjnWJj5A+iY+syYoPmFP
KD7SHC0+TXgpPgeWJz5suSk+fJUoPqAlKT5Q7S0++Z8tPvAvLD7GnSk+KcAqPuLbLD552Cg+
GwInPlMxKD5nhSw+0dUrPl0OJj5eMS4+IS4nPrA8Kj5XRyw+ecEmPo3gJz4pPys+6i8vPkyv
KT5INi0+2BEoPuK1Kj5bPCk++/IoPrTeJD4CBSo+TKImPlhALD6HCS0+DVwrPnkWKj4IhSc+
C9onPvhGKD5HiCo++bgrPpsMKD5Zby0+NB0pPjxNKz5sPSc+XU4qPqiuKz43xSk+xFcrPlIN
Kj4GGCw+mhwrPr+YKj5lnSw+ufQtPnHEKj6PXiw++E0qPmm+Mj6iWSw+fLAqPrmOLD7RPys+
P8opPjcwJz6VGSw+OJMuPlb/LT7CNis+GlUtPiurLD7f4C4+C6ouPmL1Kz5AVS4+WEcvPnCu
MD5ahTE+z+QpPkSZKz7ZQio+OPcrPqNjLD6Mji4+68EmPogbLT4qASs+FuotPpqeMD4V4y0+
BJUpPqOLJz79SCo+QJAsPmwUMT5Nzy8+Ef4uPhF+Kz4wiC4+CowqPqAEKz6DpCk+uQQvPt07
Lj7KKi4+aGkxPju3LT6j3Cw+DHErPjmgMT70vy8+Ir4tPv0YMj6A/y8+h8kyPocXLD4u3i0+
aAAuPrWcLT4lKC0+AesuPgLPKj4CLiw+GQsnPuhRMD6gRis+SuwrPlHNLT7OXjE+jcoxPssh
MD5KCi4+LtUtPoBGLj5FBC4+P6ItPvdjLj75zC8+QP4uPmG2LD55Ois+gjMuPhvTLD616ys+
doUqPnSGMD6qzTE+4Y8yPgEdLD7VTC4+TWwvPm6dLT6mxi0+kuAuPlLVLT4sOC4+A2UrPjtC
Lj5b7S8+U2EsPqzSMz6dbSw+cUovPgRYLT6vWy0+KS0tPqwKLz4tkTA+Ki0vPlcaLj69jCs+
9b4yPhPTKz5zTTA+oSUvPkSBLz7gvC8+5JktPqatLD4+vTA+DbgvPo9sMj745zM+n3wuPvPM
MT69LC0+kR8wPuPMMj7gES0+huQxPm8iLj6cQjA+7ScwPrp/LT6FGy4+JkUzPqKZLT6zVC4+
DsQyPqoDLz70Ri4+l8AuPhv5Lz4fXDA+2iEvPsENMT4pDjI+qLYxPp9mMD7GCy4+g8AvPtNX
Lj70yzA+f2ovPhcEMD7qKDA+u7kvPr86MD71sjE+QtUwPiMyLj4brTQ+v4sxPh8LMz5pfzA+
NyMyPsmkMD6dmjA+85gxPgliLj6b3TE+/SouPn9YMT46Si8+j9gyPm5uLj4FnjI+9kswPq7Q
MT6qgDA+CG0zPlVuMz6ajzE+tcQyPjCYNT51sC8+pIYxPjA9ND4jyjM+F5AuPkTFMz7gci8+
P4IvPmrgMD6svTI+qgYwPgc8MT69YjY+CkcuPrJHMT6EMzY+VwwxPrG/Kz7bEDI+viYsPpKn
Mz53Wy8+uWQvPqsNMD5btjU+YXEwPop8MT7lpDE+XpsxPlmwND5gXTQ+ox00Po72ND6B8TI+
zVAwPsUrMz5kNDI+UGUxPkDvLz4VczI+Ey4wPqPQMD4vKTA+bmo2PhXXMD7q3i8+KvIzPpvU
Mz6qwDA+wRk2PkF/MD4nNzI+6NMwPsgEND6EuDE+U1gxPpesND6muzI+FWcxPqaTNj642DI+
S5szPjOdLz76FDM+NBAzPnGbMz4F2zM+rCs1PgmAMj69RzY+6QgzPpXyNT4lCjY+4vs2PiD0
NT4MkDY+TFk0PjWqMj7FGTc+SGYzPgKYMT5pqDQ+L/AyPvUjNT5G0jM+yCUyPm+SMz5rjDE+
Ng0xPpmaMD6UPS4+pGo1PlkYMj4saDY+/VwyPo7cMz6kEzU+RdcwPokMMj7rNDA+lIUyPl3K
NT7xMzA+aYEwPgf8MD5ubTE+Kxc2PujMOD5upTE+3Qs1PmDvMj5e1TU+XV0yPjU6Nz5pfDQ+
8Fc0PiSkMT5UcDc+rxo0PotSNz4hhjM+CC4xPtITNT6VFjk+9fo0Pk0XND6SAzM+bM01Pkk+
Mz7xfzU+Xl81PpavNj7hFzQ+jAU2PmZSMz4XfDQ+mz0yPsC5Mz7lwDY+W9MxPm30ND58nzM+
G4s3Ps0pLz7kITE+JVw3PvZJMj40JTQ+IYs1PhVJOD5XPzQ+uMkzPhEPMz7Vhjg+4CA2Ppn1
Mj5jbDE+Ky0zPiIoNz4eOjQ+kqkzPmd3Nj5NzTg+H1wzPpkXOj7NhjA+jzA3Pof/ND6kDS8+
YCY2Pu6IMz4T0zQ+84Y0Pka+ND7QfzI+YZQyPhPRMz5X/zU+tVg0Pmb6NT4HZjg+ojMyPlwV
Nj6gPzk+fZc4PtR0ND7tXDA+v6wyPiIjNj67wjQ+xtUzPk+1ND5mwjE+6h04PgQuMz53mTU+
NygxPrwQOT6y0zY+7nMwPjACNT7CGDc+7ms0PmQGNj6DSzU+P081PsHIND4psTY+v/42PgZj
Nj6voTY+7PU4Pr4gND6RzTI+j7gzPp/kNz617DQ+j6UzPjvpPT4D1zk+Nbk1PjzwOD7zOjg+
6Ls0PimVNz7WPDI+Au80Psk4OD5nwjc+9Is0PvHDNz5e4Dk+Wag2PvvWNj4PdjQ+hQQ3PgiX
OT5hBDY++HI5PgtrMT7LuzU+wro2PvN8Nz67ATQ+wGo6ProAOz5OiTY+q+U1Phi7OD4SdDg+
txo0Pn0wOD71+jc+ozc3PvwXOz5SoTY+r2Y2Pu1rNz7q2Dg+RWk1PuVLNT6r1zw++y81PnGE
Nj4rrTg+/X00PtQINj55KzQ+oiw7PkzWNj67bjY+PCI5Pju0Nj5qmjo+x0M0PkR8Nj5hEjc+
zxw3PhgDOj5P4zU+lwc3Ppz1Nj4+FzY+cQs5PoLJMT4ywDU+DEk6PtQHNj72fTc+Aog2PnU9
OT7VFzY+p7k4Pp29Nj4CNTU+HKE3PvjoMz7NaT0+SyMyPs+AOj4KbzE+JFQzPmZFND4qAjg+
yhg4PmM9Mj6nAjY+5/IyPgDrNj6Vgjk+Zq81PjQ3Nz7yZjc+D6E5PlL2Nz786jc+IuQ2PgaS
Nz4TPjY+DZg2PoCvNj6gKjc+zsE6PqaNNj5EQDg+rdI3PgOeNj4sgDk+k1c6PoxBNj5aLjk+
UOQ5Ps4lND4w1zg+n706PqRyNz5XNjg+WlY5PnGNNz52wzc+NfA0PsoUNz4V4Tk+ygk4PjPC
OD4O0zM+a+45PrfAOz4hhzc+i4Y2PteuOj5e+DY+J1o1PtMXOT5OpTk+jVM1PozUNT4OVDg+
G045Pj2mOD5Xdzo+m+c7Pi66Nj6uKDs+8N4yPnjWOT6NMzo+tJY4PhYaOT4skzk+pWA5PhIw
Nj5Z0zY+pHk5PnwjMz4cmTw+gSE4PmJFNT4/uDs+bGA6Ps2aOj6uSTU+xyczPmHyMj5uLzw+
vXw5PsFNOj6c0jk+RsA1Pn65OD4mHT4+Xq84PqPaNT4J+Dg+rr44PtYfPj4cEzo+3lU4Pl7N
Nz6VLjc+KCw9PrSDNj54OzU+dBY3Ph9UPj70+Dg+Dv83PoOBOj708jY+t7g4PhnuNj4VRDU+
fdE5PkrQNT65tTw+iII5PvJ7OD5HMjw+3a47PvhbNz7zdDk+Xis+PmYgNz4NsDc+TTo4Pp2R
OD685Ds+Guc2PueWOT7Ddjs+t2k7PlCsPT7BXTY+xTw5Pj6wNz7buTw+9nc4PsrxOD7cdjk+
lHQ7Pj2nOj61gz0+yyg6PkcyOD7o+Ds+2yc7PnQVPD4t0j8+GyY/PhFsOT7GXj8+tUo7PkvJ
NT7nCDs+HSw8PpNeOD7WLzk+FXM4PrjSPj6nczs+jy45PtLRNj4agjo+uOg6PqdaOj6Eljk+
dBI6Pv75Oz5GwDs++J04Pj2VOT7pPjg++Qc+PvNlPT7i5Dg+Rnk8Phx1Oz5UFzk+7CE8PqBw
PD6vvjg+hg0+Pj/3Oz7wYTo+jTQ+PtbKPD4v2zs+pqFCPlz7Oz5blT0+4bQ7PkNfOD5aFDs+
jdo6Pi/uPT60tD0+SZ48PpXiPj6XpDo+8fU8Poj5PD6O2j4+iXs8PkWUOj6jVjo+LGQ9PhaC
Oz4xtj0+p1g/Ph06Oz5T4z4+UKY9PjDLOD4oCjs+Po48Pg4YOT7IBjw+Nb08PpfAOz47dTo+
ifI8PqRSOD7mIDs+NCQ9PgqQPD6ECT4+kDQ7PuugOT7lRzs+olM7PvqvOT7q7zg+/ns6PsYF
Oj6Lmj4+3109PmbKOz5RGDw+LkA+PsQEPj77IDw+RxU8PrrMPj77Ljw+0kE/PrZuNT4fCTw+
JKk3PoLHPz6M3jk+N84/PsFBPj7pTzw+qaE9PlttOT4M1EE+fy08PutZOz4huj0+hT49Pr8I
Pj7bDj4+uPU7Ph/CPz6CFzo+9a4+PmhbPz6kej4+jds8Pj+sPz7XSj0+tFg9PnRIPz6IxT4+
I0dBPsmOOz5s40E+WqE7PtvdOz5VWkU+8+A8PjP7PD4UDj4+jZ9BPn3QQT53Pzc+BJo8Plbq
PD4HUTk+W488PtNvPD5wKzo+gA09PuhFPD7SAj4+Jls+Pu4/PT66kTw+69k9PgTmPj4sxjs+
qx9BPqenPz6Fmj0+PHk9PsMrPT4OODg+vyI/PqUEPz5APz8+lTJAPufBPT61Hz4+oaU9Ptbz
Pz7rHD4+fos/Psb6PT5ouTg+plQ9PnxnPj6iOz0+rmo9PmhDPD4JFDY+ThQ/Pn/UOz7KaT4+
WOlBPn+vPj5vtjs+bOs+Pkm+QD6U6jo+B/c+PmNfOz6kH0E+W/I9PrnIOj5pTj4+FzY+PkGL
Oz4i6T0+4Ec8Pof+Oj4fTTs+rTU/PlGWOz4JNT0+a61APn9MQD5prjw+jNY7PnRtQT6DEDw+
SgxBPlPdPz4Pvjs+IwRAPm8qPz43SDw+wHtAPg8qPz5FzT4+5PY6Pl5rPj6sUUA+dFo5Pr7V
Pj4570A+S7A8PsyMPj6Xlzw+RBtBPuSfPT7KBT4+cMQ9PhXKOz4DzD0+xuRBPnB0QD7XeUE+
0Q4/PlyePz5gRjY+cuM8Ph3DOT5E40E+XahDPl9ZOz7thEE+XVI/PntMPD44oUE+zpBAPmoB
Pz77pDo+YZU9PqKGPj5ZzDk+h1I9Pkq8PT7GDj8+J1I8PiLuQj5HakA+z3Y/PofdPz46tz4+
1eo8PmaeQz4OuUA+BvNDPi5uOT6H9jg+4iY9PlMrOz5jez4+YOI9PhJTPT4hAkA+DiY8PstE
QT791D8+SJw7Pj9+Pz4Fd0A+tvU/PvjXPT6H6D8+bzw/PkYGPz4l9UA+iW4/PvE6Pz7Olz0+
aAE8PlEyOj7Daj0+/XY9PiffOj79QD0+n+k8PmQBPj53yj4+uk0+PkJvQT5WVz8+XeBAPoXX
Qj7e6D4+VXNAPhHMQD7hukE+YhQ+Ph41QT4QbT4+wHY+PlU7PT5efEA+LFQ7PspTPz5JvT0+
Wk0/Pg/hPz53ST8+iS9DPlu2RD76x0E+Xw9BPmFDPj4Jlj8+QCg/PmZCPz6aTjw+fqY/PqqP
QT4fC0U+Fng+PnsFQj6FQUA+3DhEPrgCPj4XA0Q+jyE+PhiRPz6bM0E+VBg+PifMOj7eHEA+
q78/PmdtPz6Bkz8+RdpBPqjeQD53DD4+4qlAPt1nPT410T4+BBk+PqKaPj4+Mzw+oDI9Pu07
RD5SGEI+aShCPowtPz7UET8++DI/PlufQT62S0E+oQA6PjrkPT7LWUE+3M49Pne6OT42tz4+
1yc/Pi6APT7nw0E+3FA9PiJdPz5vYT4+EiRAPk2DQT4QckQ+Z+E+Po1kQT6350E+u8c9PpCc
QD6v5UU+hZI/PgMJQT5I8T0+F75APh0aQT6MLEQ+44xBPhHVPT5qnkM+n3ZBPqCKPj76Nz8+
DqdBPkuWPz75VD8+cvNDPmr/Pj6bG0E+yvRAPklSOz6fij0+vPtBPna5PT5nnEE+AzBEPjHB
PT5cSj8+4sdBPt2yPT6JhD4+9tA+Ptg3Pz5ANT8+ydlAPjCkQT56TUI+uXo/PiFVQT4znj8+
PXs+PglEPz4dvUA+LqFDPg76QD6M6T0+ZfJBPjdvQj49Nz4+KtJFPmbjQD6kYz0+WAJBPuqQ
Pz6T0z4+0oBDPmuVPj6pvEI+wGU/Psg/RT7Zpz4+NSU/PgFyPz41HkI+LwRDPkqvPz7nBEA+
KipHPgD/Pj5G7EY+G3I+PvIbRz5P1j4+Pj9BPs9YQT7Wo0Q+P3VCPmEaPz48eD8+lRdAPmap
QT7jQ0I+bZVAPk5LQD4LaUA+piVEPmzUPj63fUI+Y0pAPsPaPj6/+EE+4h9CPiW0SD6mNkA+
gsA+PsTkQD7OUkE+8YJAPrVgQj7uZUE+x0JEPvNQQT6NF0I+JwJBPjptRD57s0A+eX5CPvWc
QD7CFT8+HfdCPrhNQj62NkU+be5BPkP9Pz5z8zo+6ZA+PqFdPz4tkkI+pMc/Pv3wQj5r6UE+
bkY/PjK1Pj7gx0A+5FxBPhhMQj4IrT4+TpA/PvKOQj4mzkE+bEdDPs5hRT6GskI+HaVAPo9s
QD6nzUA+nn9FPlKRQD7sAD8+tMpCPqHCQz6H6EE+pX1APlE1Pz54t0I+MuxCPkCVQz7pCEI+
Pi9CPrOzQT6w3kc+quBDPtMKQD7QjUQ+0AVEPnbBQz5+QEI+fVRCPs76Qz7CEkA+A65EPoa1
Pz4FA0E++wtFPvEyRT74iUQ+KNZCPqXaQz7TtkA+AG9BPspGQD4+/kM+iR9DPsnzPD4EpUY+
soRBPgEcPz4ArEU+cbFAPjqpRD6RoUM+mTZCPpSxQT6xkkY+0cNFPtgOQj4rrkI+qvA/Pttm
RT4a8kM+O19APnk0RD74tz4+nL8+PgpgPz5PMT4+NfNAPi9eRD54kEQ+pJxEPjk1Rz4FPEM+
EqtAPk0TRT6tt0c+gFhCPjsdRD7kJEI+fq1FPvYzRj7lrz4+q2VAPvi6RD5xbEI+aHJDPtrC
RT6Oi0I+mKZCPpQiRz7hL0M+LE5CPng0RT7+f0M+S9dCPk/1Qj4igkU+a7BEPi07Qz7GAUQ+
DFtAPg28QT75r0c+TXo8Pg7gQj4N+kU+fxRDPjhyQz7EGkc+aO9DPkShQj4WMUQ+XC1GPm24
Qz6gMUY+/sJFPtU/QT7llkI+eMJCPnRrQj58v0I+YIY/PswdPz59yEE+OJRCPiZDQj6ZMEQ+
135FPlCGRT5UnEQ+U3JFPmhvQj5AWkg+xJZBPsXfRD4uMkA+N/w+PnoyRz68zUM+76pDPuTo
QT5DcUU+TXRCPrR7Pz4nkEM+2vFDPuXwRD6lrz4+9x5DPo5HRD7e20M+tGJFPoQ3Rj43uEM+
HA5EPsq3Qz5LjUM+KBRFPlJzQz5pEkQ+7fs/PjkoRz53sUI+fMRGPjHgPz6tRUM+YTpCPoLP
QT6b6UI+HU1EPvm4RD4udT8+p1VFPsu/Pj5TC0U+n/I/PiG6RT63ckA+CkxBPl7eQT6RFkE+
j0tCPvU5QT51yUU+/I1DPiCIRz79tEc+dEhHPnPjRD6S4EU+1CxGPi6/Qz6sAEc+SVRHPqW/
Rj536Ec+5vxBPv0MQz5yF0U+kl1CPqLBQj5ZHUM+tRNCPig/RD5Hi0E+dOFDPuPaQz4C7UY+
mO9DPqmrRj6IekQ+vc1DPtM1Rj7nhk8+jjhDPjQTRj4hs0g+fZBIPn/aQz5grUY+ejJGPq7f
RD7gMD4+GUFBPrH/Rj57BUc+hk9JPiA6QD5UIEc+eBdEPtHSQT7pMUY+hmRCPnVwQz7KHkE+
RYxFPqc9Rj51TUQ+Qa9DPkpsQz5rG0A+Cps/Pr13Qz7FmkQ+st9DPg2dSD5xzUY+rJ9CPqFP
QD7J0kU+uj9BPjC3QD6GDEE+wkBHPuwTRT750Uc+Gu9CPvZAQD7N2EQ+afFGPrSrRj5Ka0I+
ZJVCPrQgQT7NBEM+8QlGPj3EQz5sRkg+Q5tMPqNORz5JOUQ+JkVAPtedRz6vp0U+IRdDPn/0
Qz5FmkU+L4ZHPmgeSD6HeEQ+4RhHPuapQz5OaUU+j2VIPlJJST7lyUE+1uBGPvlvQz44RkQ+
XINBPiWMRz4xjT0+9RRFPvV0RD60hkA+SglFPhnARD6FyEQ+z/tDPl3GRz45YEI+5f1EPnrr
QT5CA0U+zTJEPpYlQj5n1kU+mphGPnFNQD4SuUA+ra1EPrNUSz6AhUM+2SxHPuB+Qj7LdUI+
e4xFPqzXQz4a6EQ++b9DPiV7RD5OhUI+E4RCPjt/RD4IdUI+/bRGPmPlRD7zgkQ+uA1EPi0c
QT4DfUQ+EI1FPvJ5Qz53g0c+I4JDPnFTST4thUk+asNCPnFhQz4Fk0g+6PFGPk6ZRT6HnEM+
CAhBPtwaQz6VwEE+MBFEPpfQRT4uKkQ+SP9CPtjOPz4TzkU+2k9FPrmARD50qEY+k/tEPtym
Rj72lEU+aG9EPhI9Rz6Iu0g++upFPn5CQj5qDEU+a1REPs9EST4zNkI+Y75EPkOIRz5ngkU+
gFxHPn/LSD49t0M+IblFPo60SD5eHUE+GlxBPi3KRT4pf0M+7ZFEPkk5RT6uyUI+uvhBPrp+
Rj5pEUU+GE1HPlF8Rz4iAkU+S+BGPvCCRz7TvUI+RQ5DPq4+Qz4ijEU+U45IPjnXQT5kqEQ+
kmZJPkVLRT4uokE+PZNCPrUbRD7lBkA+s5hIPi15Qj63XkM+ny1EPpArQj4UEUg+4uJGPjan
Rj6FiEY+MtlJPt3tQz7A1kM+sRNHPpwSSD7f4UM+oLVHPq8fRD76rUc+RrFJPu9sRj6auEM+
ldtDPjelRz4rKkc+fvZDPmoTQT4fbUA+ldpGPgx1RT6NRkg+SZJDPmXDQj6FDEY+tPhCPjSl
RD6LiUU+EG1EPoHTSD6X80U+S5JLPuVORD5j9Ec+Ic9GPmknRD7Xd0U+EVlEPkGJRj6B+0c+
MvZHPiVTRT6h20Y+sa1HPsX8Qj7E90Y+Y8NGPkR0Pz7uQUo+9fdIPnq5SD411kI+ZJFHPscm
Qj4ms0c+ckBHPvhRQT5EnUQ+HiFFPvl8Qj7ATUY+YB9FPhT8Qj5pN0c+KVtFPoKzRz76HUY+
2Q1HPmawQz7TmUY+zG5EPtMBQz5KkEQ+v4FFPo4sRT7xQ0U+XllGPshiRD7cZEY+9J5FPomQ
Rj6l00M+WQlGPk1ARj70GEM+VllHPqVzRT53D0c+6QRCPqdbSD4KK0U+ajpFPu6oSD5EXkI+
pRREPnaIRT65ykU+TaBHPpMfRj6C5Ec+JNlEPhplRT4UVEU+i4JGPt9yST6NCEc+ZhpIPrEF
Sj4v00Y+dbRHPtB8Rj77wEU+ardIPk0MQz5yA0Y+LMZIPjjVQD5gbUU+SoREPopART5Ys0g+
9kxGPvcMRj6Ff0c+lIFIPtmgRT6vXEQ+vGVIPkl6Rj6LA0I+S65APkwxRj6YZkI+x51GPv74
Rj7nUkg+mV1HPiDsSD50zEk+LktIPobsRD4M9ko+tW1FPhuuRj6tV0c+aQRJPqZaRD5DP0w+
1DNDPuXHRT768Eg+b7NIPqNmSD6O1Uc+AU5FPi3uRT4Ya0s+jBRFPjeCRT7Pi0Q+N9dFPv/a
RT6nN0g+5rVFPlDTST6FvEg+gQpJPgybRj56hEY+/PdIPsShRT5WIkY+i9xGPsyTSj6eyUY+
CiNJPuuQSD6yvkY+IfhDPoAuST4UDUc+PUdFPh5yST4V8kk+CQtFPlMYRD5PZkk++MZKPvk0
Sj55y0E+oXRGPtFQRz5M0kM+1xpEPglpRD6SNkc+GZFGPprASz4MBEc+vP1BPufNQz7RBEc+
TqtHPklgTD4oWkc+aZdIPmVfRz6GKUc+CfRHPitlSj4oVEk+fWNDPnMPRz60iEc+s2BIPl8y
ST4JWEY+KjRFPuFuST6vA0k+BdpHPjhgST6N1kc+/5BGPs6ZST7QdEE+eGBEPhOeTD6e+Uc+
9dFKPh+TSD6Kokc+ZHBFPvjsRT6slkU+4OhKPgbXST7tKkM+Mr9JPkRMRD5EZ0E+pkdHPu0C
Qz5WJ0c+wx9EPgF9Sj6NBkc+VS5IPgM5TD4bs0g+09tDPm4hRz4bTEI+KgJLPjR8SD41LUg+
7qhMPkZuST4de0c+8SxHPvyWRD6kW0c+W6VIPrbGSz4Oz0o+RAtLPitOSj4G+Eg+ZBdIPg3W
Sj7oOUc+72FGPrR4SD4qeUc+cNNHPkakSD4YOEY+J3NJPi1mRT6jH04+XUtLPv3iRz5W2EY+
csJGPqiqRz4w/Es+oKdFPsEMSD7YbEY+uGRGPr+NRT4VxUM+jf1JPtpdRj7fWEc+5xpNPkKs
RT7wXEk+zGNFPtdNST6d20M+EoFIPvvmSD78UUY+MMxGPnLXSj4HT0Y+PvlHPkecST71Rkc+
/9FKPtT5TT6BJ0g+be9KPpiRRj427kg+Y19JPlo9SD6jgUk+CthKPgkYSj4VuUk+zQ5KPuvK
RD6z7Ek+5CZDPn0GST7hwUc+bnJKPgzCRj5Z7Ek+MNpJPn00SD6QIUo+GAxKPgyaUD5vwUs+
KdVHPnhLSD63mUU+Yx1FPhe/Rz58JUk+dwNHPvjvRz6w+Eg+ciVDPgACRT6CsUQ+FARJPhr0
RD7yXUk++dhIPpbFRj4w2UQ+9T1NPhhZSj5CIkc+naZKPsKwRT4mQUg+QWtKPkT7QT4yKUk+
aDRKPiPcRD7GFEg+hLhMPp1lRT4cFEg+2hhIPu78Rj7lPEU+8z1IPjUiST7RcUs+fm1GPgr7
Rj7R50c+7ZxHPhupSD4RRUg+ykRJPjmPRT7jkE0+yR1JPsGMSD7KMEs+wPxIPiVdRD7askg+
SwZFPiz/SD51U0c+PuZKPm05RT5plkc+btZCPueESj7zzUk+S3pHPittST4K2UU+JjZIPpa2
Rj4YT0o+IYVIPvotTT6vZUU+ZZpJPgpsRT5BcEg+BP1EPlDLRz6ExUY+MsBMPo1yST5wrUU+
HHpKPtPeRj7HrUg+tvlFPiNpRj4t7UU+GkBGPvZhSD7j+Es+rcxJPgBMST4JiEo+yB9FPp4i
Sj4tkUU+4dlJPq+YRz63+kY+vdFGPkd7RT5fYEs+yiJHPhB+SD743Eg+36FHPryJST5+20o+
1N9IPn9PSD6WkUc+uAVFPtdfST664EU+D/dGPvEvQz5NjEw+wIFLPqRRRD6Nx0g+dgFNPogv
Rj7RxEg+DjNEPg6aST6yIEk+okFMPqPDSD4Tg0k+RoFJPsv8Sj7Aqkc+svJIPktyQz5L2EY+
Zd1IPpm5SD5hq0c+l8JKPtL7SD5YXkY+0L1GPumoST7EUUw+195GPvnLRD4jFUc+JvRMPrWX
SD4FgEk+ydhIPtIvSz7ofUw+z7hIPjrVST4W7Uo+bmBIPjU0SD6Mf0U+62tIPtFuTD5UpEk+
5BFMPhw2Sj5CEkg+9UVLPpbpTD4qxkc+n6lJPm7WSD7mhkk+BrJJPokrSj4nJ0k+FeFKPmha
RT7I8U4+/TBEPmOASD4x7Us+c3BKPthaSD68JUg+b9BJPgXUSz7z/Uk+dqpHPjC/ST5hQ0g+
dNpHPibXST6CrkU+BuBNPjKtSz4TxUw+8pROPgygST7imEs+7YRJPnZATD6sYUc+mm5NPqPI
Sj67LU4+N/JIPv3VSz5yZEs+0tpOPqEZRz5MH0s+9QJMPui7SD46wEk+dK1JPkECRT4gV0c+
Cb5KPvFoSj54UU0+y4RHPmZHSz6IvUs+v3RIPkCzSj5K+0Y+TiJLPkNWTD5l+Ec+DO1IPl1Z
SD7gxU0+HglKPl1qSD6dGEg+TplKPrhcSj7SHEo+k0dKPtKiSD72YUs+PIhNPtLVSD6/5k0+
aXNIPtMGRj7Te0Y+aM5HPiptST5VVko+SdpGPv26TD6NVEs+D5pPPlEOSj698Uc+vKdIPkoH
Tj4Lzkk+QDJKPgc6TD4NUU4+jhJJPvniTj4aXE0+pv1PPm9OSj7+cUw+ZttGPt7zSj6fzUo+
BQJNPnI/Rz7aPE4+N8hJPsUQSz4Br0Y+rKdHPpuAST43lkc+NxtNPmsuTD7CGEw+ArFIPjyc
Sj4pgEg+juBMPnPgSD4kYEs+LsJMPiBwST4wn0o+MN9QPs5jSz6Dm0w+jYdIPnssST7p0U4+
uF5NPnh9Sz6YFkk+RdFKPpykSD7/n0k+zahLPqUxSD4Oc0o+nklOPhO9SD5fak0+sk9LPhme
Sj6ta0c+ULlJPlSpTj5qjko+YuxMPvTNTj4720o+HJZKPttpTD6akks+kGVIPl20TT6mwkg+
Fl5KPodwST5C4k0+/HxGPicMTD4mgEw+RoBKPhz+RT5VQ00+EIVIPhZmTj76L0g+YodGPlSH
Sj4xfkk+Vk9JPjKzSz6IJ08+wVNKPgQjSj45iEg+nSBKPh0WSz7PgEs+beBJPpkmTD4TJk4+
9AZKPttxTD61RUg++bVIPvlbST5ZXEY+KBdJPoinST7Yyk4+MilQPnqtTD4sW0Y+8e5IPtFL
ST62200+/XhKPsKmTD5MrUM+e7tKPgK9Rz7rFko+FNlLPkk4Sj7prks+5fxNPgVvSj6qh0g+
wgJNPlONTT42ZUs++4RMPgg0Sj61x08+ModMPiniST4MCUk+6GNLPpLQRz5GtE4+2m9HPtoZ
SD4C1Es+cEVNPncHST5dHEU+151NPsgETj65kEk+gQhNPin+TD4Zv0c+/6FOPsBsSD7To0g+
qolIPtyWRz6x4Es+mfBRPnhQTz58Uko+8klNPq8hSz6G7Uw+Dq1MPmP8Tz6iZUw+zWRKPszz
Sj5Ay0w+JMpNPgGBSz6wOUw+/iZMPn3/ST6GikQ+jTxLPptuSz5nqEw+UO5JPodmST7oXUs+
bz5MPu1CTT7TDEY+ThRMPtKnRz57BEw+GbNMPu3VTT7YEUs+CaJLPhGhST6L2Uw+kZtKPjJz
Sj7g7Uk+kYNNPiWMSD5tgE4+iIlNPsKETT5kF0s+HlVJPlQzTD5JcE8+uQRJPtazSD4fvk0+
HAVKPu6VTT4nj0k+E+JMPjb6Tj6bYkw+zwxIPmIkTD5E5Uo+EtNIPjErTj6Jp0w+xo9OPnEZ
ST4Bl0Y+bFVMPmbmTD6JYU0+/oZOPhIdTT55K0s+q8tMPlQ+Tz79nk8+rg5KPvGASj5dAkc+
JBNLPrwESz6H+Uo+x/VOPkb9TD6XTE4+CzpKPmoMSj6skEg+GLVNPsh0SD6yUEw+7oZMPjDQ
Tj7niUw+9y9LPkcYTD4PIEk+ZgZJPnXZTj7J6ko+HotOPjPdST7m00s+0C5KPuupRj5qhE4+
hNhMPiqQTD5XSkk+3N5OPupXSj7QjE4+ZsBHPrXCST4WfUo+rUxMPn28ST40T00+KUdMPpK1
Sz4JKE4+DT5HPuNfUT46pks+DR1OPr7eSz7gE04+bV5OPu13Rz7AVkk+dC1LPi55Tz5BUEk+
ZxxOPud9Sz6xAkw+t5RHPjHdTD7rzkk+MYRKPnFrSz7c4kw+Vl1NPtHeTj6hrU4+FuZGPpBS
ST6CO0w+r5VQPkHKRz7HJUs+uKdMPi0VSz6QKks+50pJPifsSj7qcUg+CJ9LPs+3Tz6cSUs+
C1tPPlomSz74nUs+FwNQPlYTTD6bGko+inVLPq3MTz5XBUw+GAVNPnbQTT4r2E0+p0FJPsZz
Tj712E0+H8FNPvpPTj6m4E4++SpMPhqXSD5MHk0+UTxJPqlHTz5uQEw+EexLPqP8Sj5OCk0+
VI9IPsieTD6x6kw+QoZPPjFpST5+1E0+QH5HPpL/Sz5tGlE+F4JLPucLSj4sOk4+Vk9NPpst
Tj5pe0w+tsJOPq8iSz66L0k+P75QPh7MTT5INks+F6pNPnZ/ST4Snks+q4VMPgLdTT7a9EY+
rE1OPrtuTj6XOkw+6lhNPhnHSj6Ddkw+Fh1MPvSQTj6iXEk+uK9MPjNATj493kw+ePdKPru8
Uj5BK00+u5JNPvVZTD5jfE0+Ju1LPtnKSz5EcUk+qbpPPuuVTz4yK00+SFFNPhf/TT7MqlE+
821LPiFGTT5VUkw+6FBKPvfwTz6yuk0+OU1NPl7nTz6g/k0+YWVMPkGdTD5sE08+wp5KPhUV
TT51lUw+48xMPpZvTj69pkk+77RMPqlCTT7QKEo+y7JSPrIOTT5TsU8+TqFPPoCqST5s9Uw+
/AhKPkz0ST5gN0s+ADVPPpKsST5VHU4+rmtLPnEgTj6j5E4+gGhOPv3PTD55tU8+L5ZNPhsL
Tz7V40s+QtxMPmOEST5XW1A+kkBMPqOcTT7+3VE+qWpIPgu4TD56TU4+BsxMPjAdSj4wsE0+
njNLPusXUT6390s+fnhRPrN+UD7hvEw+2IVLPlO+UT5RNU4+EaxQPk2KTT4WG0g+gHVKPvL+
UT4B104+aZxOPiSASz7d004+APFLPpMdTD7hq00+aHRRPpLgSz4Arks+kztOPhBoTD6qRk4+
2i1OPrc+Tj6PVlA+ouVQPt5VTz4NDU0+cjhQPr6OTz6z1FE+RD1LPu6GSj7e81A+qjpSPpI5
Tj5DXUw+Ez5OPqv5TT5VXk4+nRdPPrKpTD4PdFE+lzNMPhrJUj61VFM+xYVPPkT7TT5idVM+
iFhNPlGVSz6AfVI+jTpQPon/Uz4ZllI+MI9RPozKST79Vk4+UWlOPgf+TT72q08+JMlPPtVa
Tj4vv0w+YXNMPgH7TT6jS1E+jhxMPnqVTz6IN0w+v05IPq7gUT4BGlA+qsZQPnd5TT6Mqkw+
lnpQPgCkTT5W7Eo+Cu9NPoW6TD7EkEs+rU1QPgZFTD7L500+aANOPpcKTT42TE8+NbtOPlLn
TT56VE4+/GRPPqk9Sz4I5Uk+U0lNPkFKTj4Gtk0+FyVMPtOWUD7R000+6SNOPnWFTT5KCk4+
EVRLPilNSz5qQFA+oPVOPti8TD5AY08+Y/ZMPm+yTD5U5lE+u7ZNPgdjUT6HvU4+QkFOPhmD
UT7Y/U4+gEJRPtOSTj45KFA+jkpQPllpTj4WiVE+wVVOPhpFTT5ZE0s+rN1GPv9DTj4WXVA+
1khOPndnTj5uFE4+1O9JPmE0Tz4rvE0+tRJLPhEvTj4wKlE+kiFPPjL2TT5st08+Ng5PPp+B
Sj7qOE0+TX9MPglLST6V+E0+0CNNPiFETj52SEk+OtdNPkS8Tj5EHU8+LrNQPpDmTD5zC08+
I+lKPlfTTT6CBU8+QOBMPpGJUD6bqE8+z4pPPnNYTz4rKE0+bbJLPsASTj6HME4+yYZLPn9T
TT7yHU4+izhPPottTj6Bw0s+dSxRPuHGTj6/1Eo+uwdPPsdvTz7HqU8+n5ZQPmSVTD6yfFI+
m0VPPko+Tj4iyU4+rt9PPgIpTD5hGk8+QgpPPpuqUD5Pak4+9UtNPsAFTT5QFFI+oMVRPgI+
Tj5p0k4+iVVNPokTTT5j+0w+62VMPs2FTj6u8U0+HvNOPtb7Sz7VDVE+J/lNPhxKTj7NY0o+
NklPPjBjTz4ky0w+3TNLPuM/Tz5NTEw+NJhQPqRJTj4rC1A+PohJPpIJUz6jHVA+xC5QPkBn
UD7gQ08+QE5MPvV3Tz6Hr04+q/dPPmheSj44QU4+0ppOPt0GUT4fjFE+V4pQPslTTT76PU0+
N9JQPvZmUj53Vkw+aXFPPtZjUT5I008+3rdRPun6Tj77ME8+CxNQPjvuUj5tAEo+3vxOPngN
UD7ufU8+LXFMPqXTTT5jiE4+edFPPneSTj5nkEo+0DhOPp5wTT7N3k0+y1FNPk/eTj70LlE+
bGpOPuSKUD5Cy0s+KkFLPocvTT7hnk8+zO1NPp+/Tj4tC08+JVROPsE4TT7CTE4+Zh1SPnPp
Tz7MgFE+L35PPqRHVD7xvk0+Yz9OPla7TT4oIEo+iYFMPueqTj5BKEw+nKpPPlvFTj74rk4+
LDFRPlHVTj56AFI+YLBQPtZOSj7jrUw+ETlLPtwHUD67zlA+5d1JPqLUUD5QVlE+cSZPPp2c
Uz5LCk4+p4hNPtNSTz5Gt0w++RxOPgfFTz6Ud0w+XJdLPlsTTj6G0kw+dIpUPhD8Tz7YOE4+
GSZPPvdcUT6CrU4+KAZJPk2ZSj6b0lA+NMdOPv4hUD5zo0w+UfFMPhKXTz5Zb1E+YNpPPtHx
Tz5AD04+ifZOPvEMTz7xs1I+zcJQPiMoUD6/8E4+sOFPPo11TD5s6lE+qYZQProGTD5C200+
kDZNPuJrTj6CYlI+iotSPnbkTj4lSU8+8LJSPka+Tj6zl08+OwlPPpzCTT4Jg08+gQhNPkKd
UT45bEw+BW1OPsxoTj6YDU8+GqtTPrXeTT6Zfks+UO5SPmKSUD7DF04+5F1QPlSSTT4ELVQ+
zQJPPkuWUT6G5U8+tVdMPpwYUD6EhFE+DGpOPn4qTD7Jp0w+uj1QPg/BTz4YhlA+ZU9KPkXW
UD7rJE0+ePhQPjWBUT4jHkw+hLtSPkV6Tj6lSUw+DINPPnBRTz5uMFA+db9OPndATT6R0U0+
tNlPPng2Uj7mN08+N8lOPteZSj5/NlE+PuNMPvlDUD6xT1E+z7dMPjJpTD59UFE+QJZSPgse
Tz54l1M+5N9RPimXTT7+2lQ+GC5VPqVxSj4tlFE+PTZSPtreTD6UWlA+wntJPnI6UT4h2U0+
wtlNPkHkST4p/08+hrVNPmQkUz5agVA+pPRUPgqUVz7KsFA+1XtQPvQDTT7ViE4+3DJNPjoa
TT5nOk4+filRPubATT7sp1A+pnFPPgO0Tj5No08+bp1TPqH6Tz4g5FE+XkxOPmImTz6UQFI+
Dg1VPsSVSz5X31M+RP1SPmJMUD7eQU4+axVPPs6yUj4M5ks+tHFRPmTZTz7K51A+yKpQPrs+
Uj5WzVA+dbRNPsVXTT558lA+0ydPPn8TTz4lgk4+GKZQPjOxTT6xn04+KKBOPpSxUT4vZUs+
NtFSPm6lUT71RE8+oyhSPnUEUj7oRU4+XMVSPrA5Tj6lZVQ+mNNRPpCrTj4r1VI+HjxNPooZ
UD65DVQ+39ZPPgI5Uz7hQU4+cXNPPpJTUD5FFU8+zHpSPnFTTT5MLVQ+hlJQPuzSTz4IrU8+
sphNPqcZUD5s8k4+hSNOPj/1UT7thFM+3ExRPsh4Tz7as1E+i6pRPgazTz46+kw+1l9PPq87
TT5vD08+juNRPjGzTz6JyVI+uH9TPrLuUD44wFA+RqFQPpyDTz4qb1A+zghRPg6LVD4ZsU4+
+blOPkv3UT5F808+vAhNPoGITj7S81A+T8BPPqmWUD7jF1A+h3hOPlU1UD5aok8+MRJNPvzK
UD4wmEw+1KlQPiFdTz7Rw08+sT1QPlCqUT4GRFA+VYBVPphiTj4gt1U+2Z5OPmsLTT41PlA+
GpRPPuA+Tz5nw1I+mhlPPlSPTz4vS1M+UkBQPh7BTT6l3k8+Hi1PPvnRTT7VOlM+Y31RPlwr
Tz6KG1E+X3tQPrCHTj6v41E+WpNTPoouVz5SuFE+zdRSPm0oVD6HqU4+JqpUPgV9UD4KzlA+
1qxPPmhAUz7/BU8+J/1NPk98UD63hlA+RvxQPr6OUz7xwFM+sgVQPtu9UT7Mc1M+qUBQPrR0
Uz4gMlE+yZZQPu8cSz6TA1Q+kM9QPnkRVj7y4E0+Nw9QPknKVj42rlA+XUFRPnDtSj4V/VM+
BYlTPlOJUj4BW1I+jTVTPvGqTT6vtlQ+j3xPPqQQVT70oVE+G4JKPvXxSz5bc1E+sGpRPoA5
Tj5R2VM+hf5RPr6UTj5b21E+0SdRPnTqTz7x704+aKdTPn3EVD7DcFI+echQPkxrUT7ov1E+
BLVVPgV8Tz7E000+OZJLPlY0Uz6GHFE+2dtSPnVTUz7Ad08+TwRRPvPpTz4hEk0+zdtRPu3x
Uz5BZkk+JLpPPlvaTj4zD08+NKVSPkoPUT4tUVY+AcNPPl0kUT7pMFE+O/FUPsnETz5pok4+
UoJPPrPHUD6cPU8+Y3pRPn9JUT5HEVM+u+NQPlEHUT4dp08+z4lPPsHvUT6sWlI+mfVPPqaI
Uz6uZU8+eIFRPuw8VD59pEw+Ng1SPtx8UT4ul1A+ZC5QPm7QTT6kr1I+ooFTPqjaUD6Nk04+
Y+9RPmtfUj4oHlM+dU9VPtylTD4CYFI+fqJTPngXUz6NRVA+RRJSPp57VD4xeVI++ZpNPiXX
Sz6+ylA+7NhRPn6bTz5KMU8+kpRRPr7LTT5daU4+d65OPqqZUT55E1E+C/BOPleoTj5Yu1M+
F11QPjgUUT672VE+GHxPPgSgVT6vJlI+oIpPPr1cTz6DhlA+7xZSPtIfUj64+FE+f0ZRPqTi
UT6QRFM+aNdPPpLUUz4pdFQ+BO5KPnx1VD68yFE+GlJTPm/FVD6O+lM+cT9SPoYmUD5jvlI+
x0JXPnWZTz4iY1E+SBpUPsERUz6VD1E+z0JSPtyRVD7QAVI+MERRPiLMTj7XalE+LCNSPvG/
Uj73klM+VxlUPgK+UD6Oe04+EI5UPnbpVT77kFE+xllPPm1oTz5aR1M+g91SPqgOVD50RU8+
MOFUPo8QUz6Q61M+juFWPlihUj7iJ1Q+B9VSPsIMUj65b1Q+g1hOPpGlUT4c81U+hxhVPnqV
VD6X1lE+jkNRPi7dTD7hQFE+3eRUPu9KUT4w2lE+uGRSPldoUz6YxVQ+smVSPmc1VD7ZSVM+
PdZPPoErUT6PaFE+MT9PPoLvTz4wzFA+DQRSPjkDVD78L1Y+XIZRPrz7VD4DPlE+Zw9SPo4S
Tz58Xk8+a/9RPn77UT4ZZ1I+5PdOPnjAUT4J7VI+pHxRPvrbUz4Dn0s+AkBRPsvHUj7BIk8+
tMZWPhoSVD6Hc1U+HzRTPuxqUD7CbE4+F7RRPot0UT4wvU4+dbtPPkNeUj6+CFQ+yhRWPgK4
Uj5O/k4+iJZRPoNcUz4HW1I+MAhTPvmwUD7pVk8+de1PPhg5Uj4pOlI+ffpRPiz2VD410FU+
gkRPPu1/VD5hXlM+huxSPgwDUT72Fk4+VmFTPizmUj6CilI+amRUPkxBVD51+FE+EMpSPna9
UT6CxVM+8X9QPtAGUj7MKlA+L8hPPufMTj5bXE0+F/NOPqNKUj6GQlI+SrZNPtNGUT4GqFE+
wNxOPiJzVT5uTFY+48tRPgcsUj50HlY+W0BPPs2tVT6riVM+F6FRPjwZUT75rFA+kTtWPimX
VT7521A+OtRPPpEMUD5UulM+Q+9QPqgBUD5LIVM+2ndUPhEmUT6n/k0+4FVWPoXQVz72i1Q+
oAVTPg5xVT6sVk8+TF9TPmyeUj6kLVI+aElSPqxiVT4ztk4+igdSPk6sUj5aZk4+DrBSPlrI
Uj7KLVc+Sp1VPvlTVT4FR1M+aSVSPhkIUj5VFVU+C9xUPpW2Uj42V1E+E8dUPqgqVT6U41Q+
mnFWPvJnVD4xt1Y+aZRUPvgqVz7RalM+O6NSPrbfVT745lQ+HjJWPmEGUz471E4+v7tSPnCP
UT4Qt04+qD5UPnT5Uz6tvlA+8k5TPsXLUj77zVI+3jxQPoVWTj5QyVU+nSlTPj/IUD6zAFI+
JYBPPuqsUz6WNFI+sBNVPuiMUT7C01M+nf5RPhV7UT4301Q+2EhUPpAzVT6OIVA+4dlTPgdk
Tj7Q8lQ+aVlQPpp3Uj6hnlc++gJUPr29UD6PNFY+AphSPgVAUj5X1FM+urNSPrKRTz4yGFM+
o8xXPuCjVT7XVlM+zGBOPqhtUz7q3FM+NXNVPo1XUT5RylU+ZdtTPkd7Vj7OHFQ+83JRPl9r
WT7Ulk8+rUlWPnQ5WD62KVA+hGtUPr16VD7gP1A++GFVPo1wVj5LSlQ+/nJWPpYPWD6/VlI+
7VhUPirvTD6GeVI+xhBWPtP8VD7RAlM+KX9QPrN5UT5UUlc+ErBVPskzUT5EDlQ+nApPPraA
VT6UDFI+ZB9YPm+1Vz6Xd1Y+J9lWPi7wUj5SpFE+lxdVPlmQUT5Frk4+yfpUPm2LVD5EQU8+
r5ZTPmvXUj457FI+oS1UPk5kUj6tb1A+YUlQPox+Uj7mlU8+KD9OPrEfVj5bBlU+MNZTPmm6
Uj5eyVU+ENtQPktHTz7hYVU+ejhTPjX+Uz6wf1I+emhTPgOrUz5wf1Q+zUNXPsmTUT7qtFQ+
YHxOPgexUz6/m1M+4a5SPm8aUj4NeVE+ouZUPmGTUj5bSU4+PUhOPoWpUT5/51Q+vZRQPjWn
Tz5pHlU+dDFQPi5STz6bM1U+4MlRPhD1VD6AvVU+8NpTPqaxVD7d3FA+U2dWPvfAUT5xT1E+
GhVQPkJxUT7GalM+ptBUPhmUTj4nSFY+2J5TPjdvVz5nYFY+RmFVPiaUUz4THVI+8xRSPlW1
VD6RkFM+UM9WPll0VD4uPVM+NeFRPmlrUj41gFY+HCpYPrjBVD4ellI+/6lRPsj1VD5kDlM+
BkJUPkuBTz4ZtVM+A+pUPgZAUz5Lg1Q+hkNYPmfiVj7RVlU+ynpRPiftVj6PN1Q+x+NSPph0
VD43YVQ+vRtXPqmtUD4kolQ+J6VTPhaETT4ei1Y+srJSPl6OUz4lH1M+3EdRPv21UD5CUlM+
2kdTPmZtUz6OwlU+HNJRPspeUz63VVQ+iYRUPnTiUT4Cz1I+g7JRPggIUT7oO1c+K6NRPpHC
Tj4RclM+4VBXPnMAVj56n1U+B2FTPu53Uz7IZ1Y+akZYPgluUj7mClY+2GVQPrOIVT6L5FM+
X/dUPlBeVT5oLE8+lttTPmItUT5huVM+97VUPg4CUj5BGFY+bedVPiBDUj5ViVY+ArdUPuHV
VT4TJ1I+2fVRPgbXVD5eb1c+zztVPqOuUz5urlI+mE5UPt72Uz7ToVM+DCNVPulIVT7rNlQ+
9mtSPgXIUj7CflQ+o6FUPiUDUT4kyVM+LERcPt+EUT6INlM+96pSPtzbUz4hI1c+3i5YPja9
Uz6ZCFQ++9dSPlX9UD7t/1M+potSPtbLVD4pklI+rFtRPky2WT6AM1M+3FJYPrRhVD55408+
Hx5UPoOsUD4MjFM+HchSPkJHVj6lw1Q+SHtRPvzWUz7yv1M+v5dUPoPEUT485V4+VQpYPoKs
VT4crFE++lJVPgXoVj4dxVQ+YGRUPt1ITz4ByVE+kfZTPg0fUz6wXVY+EPpVPinWVD7WvFM+
cEZXPvRUUz7hElE+zWxWPpu4VD4CgFQ+pjpVPvbmUj65W1I+U7tRPuJdUj4pBFc+DlZTPrHC
Uz6IxVQ+j3pOPl6oTD4MbVY+HVdRPvuYUj57Z1I+YEFWPoNZUz6LcVM+uIpUPqTRUz77w1A+
zpJZPkitVT4ddFU+8mJXPli6Uj7c7FI+RzhSPmOfUD75q1c+aiNTPq4ZVT7aj1c+P5xWPl20
Uz5ZKVU+AhtRPu3EUj5p7lU+475RPryXUz4341U+QYBRPlSLVT56vFI+dDlOPijOUz5h8VM+
0j9OPs8QUT4fglM+TlVSPtgmWD4ZjlI+GoNTPgJ4Uj7LwlI+2CtSPrU9Vj4JDVM+hTlTPu04
WD7Ng1U+IFxXPt2YVT4AxVQ+eN9RPvC5VT4/VFg+1h9UPvxkUT60fFM+HzVZPp/KVD5UU1U+
u1tQPjzqUz7s+1M+hehXPk/fVD5YhlY+W4JUPoFcVj462VU+4qxRPnsRUz7+5lU+qYVUPivQ
Uz5bJVQ+NPRSPkr/Uj6YoFQ+JTJUPk6nUD7nFVM+Ec5RPuACVT7Ep1M+nNVUPou+UT6c31M+
+pxTPo9QUz7PvFI+gKlRPteqVD6kXFY+4YdUPvyKUD4NuVE+ZrFUPseBVD6xrVY+2HJSPkhh
Vz51ZlM+EDBYPi6yVD6TEFs+2g1SPso1VD4uVVM+uetUPoy3Uj6yf1c+CqxXPkXmUD44oVQ+
tIRTPi3JVD5HDlM+VQtQPk14VD41LVY+yxZUPlUEUj6WA1M+SZdUPrSQVT45aVM+bBFYPvda
VD6ZS08+xkZSPjKDVD4VLlU+VzdRPpc/Uj7dD1E+6gdVPuNxUj5c2FQ+QQZUPj0AUD4Z/VQ+
xG9SPmwiVD4hkVE+LpBUPnB+Uz5oSlU+oFNWPvDBWz4xQFM+PoBVPi81Vj5TV1E+tlxSPq1M
Uj4K0lQ+yG1WPnyFUT6i11Y+aL5TPmRhUz7Q1FY+oWBTPjAGUz6HolM+ooBVPkf/VD5QB1Y+
xxhWPszkTj7sG1U+NMNWPgS9Vz40QFU+HQtUPmtoUj6uqlY+fAtUPmVkWD7x8lM+T95RPg2p
Uj7AvFM+/gRSPsB8VD7kBFE+dANPPosBUz5YRE4+2MBTPplDVj4vCFU+1rxTPmuSWD5RslA+
6ZJVPtGDUD46slY+K5VTPnQsUD4pN1g+ciZTPjmDVT6nz1M+JypQPpJJUj4FL1A+vbhQPvId
UT7DulE+EC5RPsfxUz60Q1I+wp5TPpKqWD7i9U8+7MtWPpsRVT4SW1M+y/1TPh5sVD6uAFQ+
pP1UPnOGUT6OSlU+/tVSPtnzTj595FU+0kZUPvPnUj65x1I+DSRPPsd+VD7bzFU+FcxRPtyM
VD4Z0FY+iSFQPvStUT50/FI+kD1SPhtFVD59HlM+hDhSPn8XVT6tJVU+selTPkoNVT5cL00+
jYxQPp//VD4t7VE+fvFOPjmDVT5HjVQ+TkFTPr6tUT5h2lI+SxRVPswqUj7lqFQ+QVRXPoVl
Uz5B9VY+NgFWPq5oUT5BDlc+yLdSPg2fUD5t/FM+HZVRPmEhVD6gRlE+BexUPre/Uz50WlE+
knJSPji5Uz5VWVM+8otRPkO1Uz56D1A+lDlOPnU6VD6yglI+7ZpRPhNsUz6Tz1M+Bi5SPpzW
Uz4h8FU+GYpQPsy4Uj6QJFU+EhRTPln4VT6thFU+hX1WPnqEUT7FfVI+FV5TPmyAUj6J3FY+
kx1XPiBbVj4CEFQ+sZhSPvulVD6x7FM+5TRSPt3WVz7sxVY+k8BVPuiSUz5ApVc+oKNWPv8U
Vz5emE8+/JZSPqO7UD4i31Q+PFlTPmKiUj6N51Y+lZJTPkwiUD4wflI+TGtRPjW6UT5fV1I+
991TPp3YVD4J+1c++1JUPif9VD5DcFI+fIhXPhUEVj6vCFE+wJVUPp9KWT7/6lc+N9dQPt6l
Tz5v71I+Bb1SPqstVT4Dd1M++KdRPsM3Tz5H6FA+w+RSPgdAVT7cwE8+XHdVPj3sTT7ZVFM+
0d9VPiZoUj5gQVU+bE1SPgtRUz6C8lM+rjRVPhI4Uj6QoFE+mAtXPp9dVj70VlU+121ZPks6
VD56uFI+jVNQPibkUD4dCFQ+OnhTPptUVT54+VQ+HXdVPvmfTz6qq1M+XURRPm93VD4GQFM+
eMRWPm+/Uz5ib1M+BCpTPmU1Uz6wb1I+hSJXPosBUD6XxlM+EThSPkJTWD6OKU8+6qhUPrjN
Uz5lh08+t1ZSPhdMVz6KAFI+OkBXPjkiVz6+xlQ+kntTPi7lVT6RbVI+45RSPpKMUj45z1E+
lpBWPgQ5Vz43jVE+B89VPiczUz6K0FQ+g5tUPuGoTz7CjFk+vjRVPpgAWD50yFE+ykxWPo5o
VD76TV0+2AJUPtouVT7TX1I+nA9WPouaUz7QjlU+IB5ZPg34Vj5NmlE+VXdRPtq3VT7GlVg+
S4RTPleWWD7GqFI+bWJTPhULVz5g2lQ+4sZVPqu2Vz7h71c+vwRUPnM6Tz63A1c+DrpSPsZ4
Vj6/glE+n3NWPhTaWT7IrVU+FThYPr8tVD5u0VM+KRZYPiLAVD6SiVY+Gg5VPuTwUj7yVVU+
7nRXPqfdVT6YxFc+wWNSPhurUj6u1FM+2k5WPhWBVj4VMFM+qaBVPpP7Tj7LN1I+CCJVPpzf
Vj4NvFI+C2ZWPkHVUz6Fr1Y+VRpVPu8pUz68zFc+gbJWPhpPVj72flE+DyxVPtN3VD5RmFg+
HXtTPuKiUz7NllU+jO1WPowBUz4IA1M+iqJQPl6wVz6gQVY+5QdVPlUDUj6Jx1I+FZ5QPkBN
VT4NxFI+XFNaPomzUz7Dclk+QHVUPrwuVD7V/FQ+GBNTPkojUz691Fg+4SRVPkBLVz771VQ+
89RWPquWUz7XsVU+OlVVPm9aWT4pUVU+955TPt+1Vj6ZK1c+DqFTPuh/Vz71R1c+QwpTPsFL
VD6MplM+9HxTPpsJVT6dUlY+QtZTPsBTVD4q+VU+aWRTPsxeVj7gq1Y+gpBXPmG2VT67NFY+
kMFZPnc/VT4RlVc++pNWPilFVj5VpFU+FcxUPlqGVD4s5FM+A8lUPlJ9Uz48iVQ+HHhWPuNa
Uj5AulI+aqxVPvo4WD55Vlg+h9hWPjQhVj7lIVc+WMJXPsJdVz4Fm1M+PmhaPo6FVT5sH1U+
1wRaPpgOWT57PlM+Qe1TPsjkWD6B5VM+0KxYPvNcVD7VZVI+JiVYPjUpVT67KVQ+IgZVPl95
VT58/Vc+1HdXPs7YVD4RJVY+dk5VPl+zUT7Wm1E+yOxTPqq8Vj75Ilc+h5xRPjZnWT57e1Q+
9t1TPvtWVz4H7lI+9ypYPkIiVz44clY+nYpSPh1fUz5ZVlQ+JtxWPp7AVj7gnFQ+d2tVPiQg
Vz5Wtlc+jKdUPim2VT40YFE+hJBVPqAJVz5ZqVE+O5ZYPsl9Vj5mTVc+CkdVPgWOUz7RBlo+
NY9UPuHQUz6S6Vg+XktVPhcKVz4rRFY+ylxWPhJMVT53lFo+JLRWPgSLWT7Tz1U+nsdVPsAz
VD5mkVM+nyhaPja2Uj4WcVE+9PhTPgbwTz62dlQ+/bRYPm6QVz7akFk+Sn5XPn+xUz7uLVY+
iJpUPqH8WD6Z6Fg+8GlUPndLVz6+B1Q+FjtZPvkFVj6lHFo+J89TPhOcWD5X6VY+DFZWPna+
WD6BAFQ+1ZVSPqCOVj50JlM+xhVZPvAuVT5iQlc+hbxWPpKBUT6/Klk+LSZWPoQ2VD6osFg+
3s9SPqPQVj6su1U+SmFUPrxiUz5vH1g+Xr5SPsBuVD6uoFU+qo9VPgxjVT65n1E+TO9VPjhb
Tj7lJFM+JSRWPvpyVT4yYlM+vNFVPiO/UT5V31g+1TlZPjNUVj6NKFQ+7aNYPn3FUz5s2lk+
dUNUPo8DUT4eeFc+BFdVPllkWD5BllI+JLdWPh8qWT4eg1g+RC9WPpfpVT4Fdlc+gTlWPp9o
Vj4Hi1Q+T2xSPrsnVz7LXlM+vZFVPkpqVT4+wVQ+avhZPjeZVj5zC1I+uK1VPkY6VT6Z/lU+
RtNUPjMDUz6wL1M+rvNWPgFCVT79GlQ+eVRaPn4KWT7lzFM+T0lUPvQHVD6hvlY+mSVZPnvQ
Vj4fZFU+B8xUPrREVD5H/lc+i+9WPpGTVT7aXFc+579VPphzWT4HxFI+o5BSPsTmVz5E61Y+
gqBUPk4/Uz7je1Q+zfhUPh1aUz5ZiVI+pXVWPpm3Uz5JLlQ+NzNVPlK8Vz41BVY+zvtXPhhe
VT5nVFM+ye9VPp0wVj6Z6lM+QK1TPkRKUj7XZlo+jhJaPk43Vj5MZ1U+H0RZPlNRVD68W1Y+
qxFXPvedVT6Z/FM+iVVYPvyKVj5HOVI+nkRUPrgdVD6OjFo+JKdVPgjwUT47TlY+Z9VSPuFp
Vj6zLlM+O3BZPjTQVD41kVM+F25WPr9lVj5Eelc+jQNUPurRWD6jTFQ+iu1UPlvMVz7vhFU+
SthVPnalWT7mHFM+0hBWPjO/VD4u9VY+drdQPriHVj4RcFs+es1UPs5JVz74RlU+0A1WPqQs
Vz62jFU+kEpWPpXQVz6rS1U+wBdYPmOoWD7nZVQ+A8VXPu0yVz4oMVM+9IFZPsmvVj5Bl1c+
BFlVPiD2WT469lY+YpBVPkgEVz7OD1Q+bkpaPhSMWT7RPlc+rIxVPqO6Wz5BnVU+D7RYPoOP
VD6rt1c+CMJSPrRvWD6AT1g+sb1YPnpbWT6tylg+hQhUPpWIUD5vPFs+BulTPkuvVT7nAVk+
nElYPpu5Vz7KLVk+KydXPq+mWD5oC1g+8h9YPot/Vz6silg+hOpaPr+HVT4IElQ+PCVTPh/i
VT6MylU+w1NXPl6bVT5Ju1k+yM5WPq3MUT7gRFk+VlpWPkEnVz72v1g+iUlWPtB4Vj6/Dlg+
nBFWPqsnWT47OFM+K65XPsSbXD7O6FY+Fe5VPudSVT7EElg+mVRWPrkyWT5q5FY+qi5VPtXM
VT64L1Y+K4NZPl2FVz7+ZFo+DIRZPgnrVT7lDFc+PVtaPpGPVD4qIlU+vTdZPgdmVT5cNls+
QNtTPtoGWD6BRlM+1OdWPnyGVD5v3lU+SaZXPkt3WT7XV1c+GW9UPsHkWD7+ilo+QeBVPqbz
Uz7o2VI+piNZPsL1VD7YxlY+smtdPrrkVz5KklQ+3XZZPj0EVD5X8VY+uQFZPqzNWz6khlg+
wjtZPq0xXD51tFY+ry9ZPqBvWT4+HFM+EBZWPjYTWD7s7Fg+Jt9VPlEzVz7q8Vc+dn1WPokB
Uj5nh1U+/IJYPoAoWj40b1Q+f3VVPs2fUz4ailc+PpxYPtP/VT7Ablo+WstWPtaHVD4W21U+
A+1bPriJWD7VFVY+SnZWPruFUz7HEVc+0EBUPt7iVT49o1M+Be9UPrMwWz5BelM+wRhTPrDQ
Vz5XFFY+awRXPgK7Vj6Pu1Q+9GtZPvmjWD4vEVc++LdVPjNxVD6y71c+ulZQPqXxWz5MS1Y+
iVNYPtcVVT7791Y+/c5bPh2aVj7yWlM+pmVWPgYTVz6LZFc+H6hUPvp3Uz44alU+uzlbPk5o
Vj79clc++91TPizIVz7bM1Y+fNxWPiPGVD7gDFY++nRWPtTsWD4ZtFc+NA5SPtu+Uj63z1Q+
gm1VPmu3VT5LXVg+YLRVPqVwVT4LY1g+8qVTPsbHWT4WB1g+NPpWPpsVWD46M1k+61xWPlpf
Vj5aUVU+1MlUPt5dVz4wUVU+hsBVPjhuWz6d11Y+2HVVPvMeXT5S81k+v1VXPo8dVz4U1FQ+
etVYPrstVT7Sf1Q+UtNYPjIWVT5EFlc+SAtYPkAbVD4uH1s+McdXPmNsUj5ftlM+p5JcPpCw
Vz4omlo+1yVYPsY3VT7KYVQ+OI5XPpMLVj49l1k+0OdSPu6nVD7RAFg+VLFYPimxUT7gdlU+
Z8hXPvpuUj7yfVg+mVBVPjmlWT6kKFw+aJpYPugRWD5g8Fs+A4NWPke9WD7RHlQ+oQ5WPrv7
WD4S8VY+EI5YPmCDWT7qhlY+uDRZPrGpWD6Q31c+g6RUPlrUVz6bxls+VQNZPmbxVz6yGFE+
xZlZPsQOWT7L/1k+i7NWPkUaWD6BA1g+Pi5VPi9mWT7amlg+wGpYPnfZXD6Ndlo+PvtXPsPI
Vz7+ylQ+ftNUPis4WT5sL1o+BydYPmOdXD6PrlU+ErxYPnwoWT68HlY+cdpXPpzRVz63WVY+
EVxXPgHTWT7ti1Y+Od1YPp+KWD6M7Vk+3hhTPhbBWD6CQVk+5A9ZPpQoWj6lq1c+hZ1aPhoQ
Vz7jHFw+IZJbPqBvXT69ulg+1SdWPkleWT5JeFU+CllYPudnXz7kQls+FH1ZPpliWT4SAlQ+
rClaPq77Uz4zJ1s+</AssayYData></Step><Step><CommonData><SampleLocation>4</SampleLocation><SampleID></SampleID><SampleGroup></SampleGroup><SampleInfo></SampleInfo><SampleRow>F</SampleRow><SamplePlate>1</SamplePlate><WellType>WASH</WellType><Concentration>-1</Concentration><ConcentrationUnits>µg/ml</ConcentrationUnits><MolarConcentration>-1</MolarConcentration><MolarConcUnits>nM</MolarConcUnits><MolecularWeight>-1</MolecularWeight><Temperature>30</Temperature><StartTime>2275783</StartTime><AssayTime>600</AssayTime></CommonData><FlowRate>1000</FlowRate><StepType>DISASSOC</StepType><StepName>Dissociation</StepName><StepStatus>OK</StepStatus><ActualTime>600.001</ActualTime><CycleTime>0.2</CycleTime><AssayXData Points="3000">BJAJRTuTCUVulglFopkJRdWcCUUEoAlFO6MJRWqmCUWiqQlF0awJRQiwCUU3swlFarYJRZ65
CUXRvAlFBMAJRTfDCUVuxglFoskJRdXMCUUI0AlFN9MJRWrWCUWi2QlF0dwJRQjgCUU34wlF
buYJRZ7pCUXR7AlFCPAJRTfzCUVq9glFnvkJRdX8CUUIAApFNwMKRWoGCkWeCQpF1QwKRQgQ
CkU3EwpFbhYKRZ4ZCkXVHApFBCAKRTcjCkVqJgpFnikKRdUsCkUEMApFOzMKRWo2CkWeOQpF
0TwKRQRACkU3QwpFakYKRaJJCkXVTApFBFAKRTtTCkVuVgpFnlkKRdFcCkUIYApFO2MKRWpm
CkWeaQpF0WwKRQhwCkU3cwpFbnYKRZ55CkXVfApFCIAKRTuDCkVqhgpFnokKRdGMCkUEkApF
O5MKRWqWCkWimQpF1ZwKRQigCkU3owpFaqYKRaKpCkXVrApFBLAKRTuzCkVqtgpFnrkKRdG8
CkUEwApFN8MKRW7GCkWiyQpF1cwKRQjQCkU70wpFatYKRZ7ZCkXV3ApFBOAKRTvjCkVq5gpF
oukKRdHsCkUI8ApFN/MKRWr2CkWe+QpF0fwKRQgAC0U3AwtFbgYLRZ4JC0XRDAtFBBALRTsT
C0VuFgtFohkLRdEcC0UIIAtFNyMLRW4mC0WeKQtF0SwLRQQwC0U7MwtFajYLRaI5C0XVPAtF
CEALRTtDC0VuRgtFokkLRdFMC0UEUAtFN1MLRW5WC0WeWQtF1VwLRQhgC0U3YwtFamYLRZ5p
C0XVbAtFBHALRTtzC0VqdgtFonkLRdV8C0UIgAtFN4MLRW6GC0WiiQtF0YwLRQSQC0U3kwtF
apYLRZ6ZC0XVnAtFCKALRTejC0VupgtFnqkLRdGsC0UIsAtFO7MLRWq2C0WiuQtF0bwLRQjA
C0U7wwtFbsYLRZ7JC0XRzAtFBNALRTfTC0Vq1gtFotkLRdHcC0UE4AtFN+MLRW7mC0Wi6QtF
1ewLRQTwC0U78wtFbvYLRZ75C0XV/AtFBAAMRTsDDEVqBgxFngkMRdEMDEUIEAxFNxMMRW4W
DEWeGQxF1RwMRQQgDEU7IwxFaiYMRaIpDEXRLAxFCDAMRTszDEVqNgxFnjkMRdU8DEUEQAxF
O0MMRW5GDEWeSQxF1UwMRQRQDEU7UwxFalYMRaJZDEXVXAxFBGAMRTdjDEVuZgxFomkMRdFs
DEUIcAxFN3MMRW52DEWeeQxF1XwMRQSADEU7gwxFboYMRaKJDEXRjAxFBJAMRTeTDEVulgxF
npkMRdWcDEUIoAxFO6MMRW6mDEWeqQxF0awMRQiwDEU3swxFarYMRaK5DEXRvAxFCMAMRTfD
DEVqxgxFoskMRdXMDEUE0AxFN9MMRW7WDEWe2QxF0dwMRQjgDEU/4wxFauYMRZ7pDEXV7AxF
BPAMRTfzDEVu9gxFnvkMRdX8DEUEAA1FOwMNRW4GDUWiCQ1F0QwNRQQQDUU7Ew1FahYNRaIZ
DUXVHA1FBCANRTcjDUVuJg1FnikNRdEsDUUEMA1FNzMNRWo2DUWeOQ1F1TwNRQhADUU7Qw1F
akYNRZ5JDUXVTA1FBFANRTtTDUVqVg1FnlkNRdVcDUUEYA1FN2MNRWpmDUWiaQ1F1WwNRQRw
DUU3cw1FanYNRZ55DUXRfA1FCIANRTuDDUVqhg1FnokNRdWMDUUEkA1FO5MNRWqWDUWimQ1F
0ZwNRQSgDUU3ow1FbqYNRZ6pDUXVrA1FBLANRTuzDUVutg1FnrkNRdW8DUUEwA1FN8MNRWrG
DUWeyQ1F0cwNRQjQDUU/0w1FatYNRZ7ZDUXR3A1FBOANRTvjDUVu5g1FnukNRdXsDUUE8A1F
N/MNRWr2DUWi+Q1F1fwNRQQADkU3Aw5FagYORaIJDkXRDA5FCBAORTcTDkVqFg5FnhkORdEc
DkUIIA5FNyMORWomDkWiKQ5F0SwORQQwDkU3Mw5FajYORZ45DkXVPA5FCEAORTdDDkVuRg5F
nkkORdVMDkUEUA5FN1MORWpWDkWiWQ5F1VwORQRgDkU3Yw5FbmYORZ5pDkXVbA5FBHAORTdz
DkVudg5FonkORdF8DkUIgA5FN4MORWqGDkWiiQ5F0YwORQSQDkU3kw5FapYORaKZDkXVnA5F
BKAORTujDkVupg5FnqkORdWsDkUIsA5FN7MORW62DkWeuQ5F1bwORQjADkU7ww5FasYORZ7J
DkXVzA5FCNAORTfTDkVu1g5FntkORdHcDkUE4A5FN+MORWrmDkWi6Q5F1ewORQjwDkU38w5F
avYORZ75DkXV/A5FCAAPRTcDD0VqBg9FngkPRdEMD0UEEA9FNxMPRW4WD0WiGQ9F0RwPRQgg
D0U3Iw9FcyYPRZ4pD0XVLA9FCDAPRTczD0VqNg9FojkPRdU8D0UEQA9FO0MPRWpGD0WeSQ9F
1UwPRQhQD0U3Uw9FalYPRZ5ZD0XVXA9FBGAPRTdjD0VuZg9FnmkPRdVsD0UEcA9FO3MPRWp2
D0WieQ9F0XwPRQiAD0U3gw9FboYPRZ6JD0XRjA9FBJAPRTuTD0Vulg9FnpkPRdGcD0UIoA9F
N6MPRWqmD0WeqQ9F1awPRQiwD0U7sw9FbrYPRaK5D0XRvA9FCMAPRTfDD0Vuxg9FnskPRdHM
D0UI0A9FO9MPRWrWD0Wi2Q9F0dwPRQjgD0U74w9FauYPRZ7pD0XR7A9FCPAPRTvzD0Vu9g9F
ovkPRdH8D0UEABBFNwMQRWoGEEWiCRBF0QwQRQgQEEU7ExBFbhYQRaIZEEXVHBBFBCAQRTcj
EEVuJhBFnikQRdEsEEUIMBBFOzMQRWo2EEWeORBF1TwQRQhAEEU3QxBFakYQRZ5JEEXVTBBF
CFAQRTtTEEVqVhBFolkQRdVcEEUEYBBFN2MQRW5mEEWeaRBF0WwQRQRwEEU7cxBFanYQRZ55
EEXRfBBFBIAQRTuDEEVqhhBFnokQRdGMEEUIkBBFO5MQRW6WEEWimRBF1ZwQRQigEEU3oxBF
aqYQRaKpEEXVrBBFCLAQRTezEEVqthBFnrkQRdW8EEUEwBBFN8MQRW7GEEWiyRBF0cwQRQjQ
EEU30xBFbtYQRaLZEEXV3BBFBOAQRTfjEEVu5hBFnukQRdXsEEUI8BBFN/MQRWr2EEWe+RBF
0fwQRQgAEUU3AxFFbgYRRaIJEUXVDBFFBBARRTcTEUVuFhFFnhkRRdUcEUUIIBFFNyMRRWom
EUWiKRFF1SwRRQgwEUU7MxFFbjYRRZ45EUXRPBFFCEARRTdDEUVqRhFFnkkRRdFMEUUIUBFF
N1MRRW5WEUWiWRFF0VwRRQRgEUU3YxFFamYRRZ5pEUXVbBFFCHARRTdzEUVudhFFnnkRRdF8
EUUEgBFFO4MRRW6GEUWeiRFF1YwRRQiQEUU7kxFFbpYRRZ6ZEUXVnBFFBKARRTejEUVuphFF
nqkRRdWsEUUEsBFFN7MRRW62EUWiuRFF0bwRRQTAEUU7wxFFbsYRRZ7JEUXVzBFFBNARRTfT
EUVu1hFFotkRRdXcEUUI4BFFO+MRRW7mEUWe6RFF1ewRRQjwEUU78xFFavYRRZ75EUXR/BFF
CAASRTcDEkVqBhJFngkSRdUMEkUIEBJFNxMSRWoWEkWiGRJF0RwSRQggEkU7IxJFaiYSRZ4p
EkXVLBJFCDASRTczEkVqNhJFnjkSRdU8EkUEQBJFN0MSRW5GEkWiSRJF0UwSRQhQEkU3UxJF
alYSRaJZEkXVXBJFBGASRTtjEkVqZhJFomkSRdFsEkUEcBJFO3MSRWp2EkWieRJF0XwSRQSA
EkU7gxJFboYSRZ6JEkXVjBJFBJASRTuTEkVulhJFnpkSRdWcEkUEoBJFO6MSRW6mEkWeqRJF
0awSRQSwEkU3sxJFbrYSRZ65EkXVvBJFCMASRTvDEkVqxhJFnskSRdHMEkUE0BJFN9MSRWrW
EkWi2RJF1dwSRQjgEkU34xJFauYSRZ7pEkXV7BJFCPASRTfzEkVz9hJFnvkSRdH8EkUEABNF
OwMTRWoGE0WiCRNF0QwTRQgQE0U3ExNFbhYTRaIZE0XVHBNFCCATRTsjE0VuJhNFoikTRdUs
E0UEMBNFNzMTRWo2E0WiORNF0TwTRQhAE0U7QxNFbkYTRaJJE0XZTBNFCFATRTtTE0VqVhNF
nlkTRdFcE0UIYBNFN2MTRW5mE0WeaRNF1WwTRQhwE0U3cxNFanYTRZ55E0XVfBNFCIATRTuD
E0VqhhNFnokTRdWME0UEkBNFO5MTRWqWE0WimRNF0ZwTRQigE0U3oxNFaqYTRaKpE0XVrBNF
CLATRTuzE0VqthNForkTRdW8E0UIwBNFN8MTRW7GE0WiyRNF0cwTRQTQE0U30xNFbtYTRaLZ
E0XV3BNFBOATRTfjE0Vu5hNFnukTRdXsE0UE8BNFO/MTRW72E0We+RNF1fwTRQQAFEU7AxRF
bgYURZ4JFEXRDBRFBBAURTsTFEVuFhRFnhkURdEcFEUIIBRFOyMURWomFEWeKRRF0SwURQQw
FEU3MxRFajYURaI5FEXVPBRFBEAURTtDFEVuRhRFokkURdVMFEUEUBRFO1MURWpWFEWiWRRF
0VwURQhgFEU3YxRFbmYURaJpFEXVbBRFCHAURTdzFEVudhRFonkURdV8FEUIgBRFN4MURWqG
FEWeiRRF1YwURQiQFEU7kxRFapYURaKZFEXVnBRFBKAURTujFEVqphRFoqkURdGsFEUIsBRF
N7MURW62FEWeuRRF1bwURQTAFEU7wxRFasYURaLJFEXRzBRFCNAURTfTFEVq1hRFntkURdHc
FEUI4BRFO+MURW7mFEWi6RRF0ewURQjwFEU38xRFavYURaL5FEXV/BRFCAAVRTcDFUVuBhVF
ngkVRdUMFUUEEBVFNxMVRW4WFUWeGRVF1RwVRQggFUU7IxVFbiYVRZ4pFUXRLBVFCDAVRTcz
FUVuNhVFnjkVRdU8FUUEQBVFN0MVRWpGFUWeSRVF0UwVRQRQFUU3UxVFalYVRaJZFUXRXBVF
CGAVRTtjFUVuZhVFnmkVRdVsFUUEcBVFO3MVRWp2FUWeeRVF1XwVRQSAFUU3gxVFboYVRZ6J
FUXVjBVFCJAVRTeTFUVulhVFopkVRdGcFUUIoBVFO6MVRWqmFUWeqRVF0awVRQSwFUU3sxVF
arYVRaK5FUXRvBVFCMAVRTvDFUVqxhVFnskVRdHMFUUE0BVFN9MVRWrWFUWi2RVF1dwVRQjg
FUU34xVFbuYVRZ7pFUXR7BVFCPAVRTvzFUVu9hVFnvkVRdH8FUUEABZFOwMWRW4GFkWiCRZF
0QwWRQgQFkU3ExZFbhYWRZ4ZFkXRHBZFBCAWRTsjFkVqJhZFnikWRdUsFkUEMBZFNzMWRW42
FkWiORZF1TwWRQhAFkU7QxZFakYWRZ5JFkXRTBZFBFAWRTtTFkVqVhZFnlkWRdFcFkUIYBZF
O2MWRWpmFkWeaRZF0WwWRQhwFkU3cxZFanYWRaJ5FkXVfBZFCIAWRTeDFkVqhhZFookWRdGM
FkUEkBZFN5MWRW6WFkWemRZF1ZwWRQigFkU3oxZFaqYWRZ6pFkXVrBZFCLAWRTezFkVqthZF
orkWRdW8FkUIwBZFO8MWRWrGFkWiyRZF1cwWRQjQFkU30xZFatYWRaLZFkXR3BZFCOAWRTfj
FkVq5hZFoukWRdXsFkUE8BZFN/MWRW72FkWi+RZF0fwWRQgAF0U3AxdFagYXRaIJF0XVDBdF
CBAXRT8TF0VqFhdFnhkXRdUcF0UIIBdFNyMXRWomF0WeKRdF1SwXRQgwF0U3MxdFbjYXRaI5
F0XRPBdFBEAXRTtDF0VqRhdFnkkXRdVMF0UIUBdFN1MXRWpWF0WiWRdF0VwXRQhgF0U3YxdF
amYXRZ5pF0XRbBdFCHAXRTtzF0VqdhdFnnkXRdV8F0UEgBdFO4MXRW6GF0WiiRdF0YwXRQSQ
F0U3kxdFapYXRZ6ZF0XRnBdFBKAXRTujF0VqphdFnqkXRdmsF0UIsBdFN7MXRWq2F0WiuRdF
0bwXRQjAF0U3wxdFbsYXRaLJF0XVzBdFCNAXRTfTF0Vu1hdFntkXRdXcF0UE4BdFP+MXRWrm
F0Wi6RdF1ewXRQjwF0U38xdFavYXRaL5F0XV/BdFCAAYRTsDGEVuBhhFogkYRdEMGEUEEBhF
OxMYRWoWGEWeGRhF1RwYRQQgGEU7IxhFaiYYRZ4pGEXVLBhFBDAYRTszGEVuNhhFojkYRdU8
GEUIQBhFO0MYRWpGGEWiSRhF0UwYRQRQGEU3UxhFblYYRaJZGEXVXBhFBGAYRTtjGEVqZhhF
nmkYRdFsGEUIcBhFO3MYRW52GEWieRhF0XwYRQiAGEU3gxhFboYYRaKJGEXVjBhFCJAYRTuT
GEVulhhFopkYRdWcGEUIoBhFN6MYRW6mGEWiqRhF1awYRQiwGEU7sxhFarYYRaK5GEXVvBhF
CMAYRTvDGEVqxhhFnskYRdXMGEUI0BhFO9MYRW7WGEWi2RhF1dwYRQTgGEU34xhFauYYRZ7p
GEXV7BhFCPAYRTfzGEVq9hhFnvkYRdH8GEUEABlFOwMZRW4GGUWiCRlF1QwZRQgQGUU7ExlF
ahYZRaIZGUXRHBlFBCAZRTsjGUVqJhlFoikZRdUsGUUEMBlFNzMZRW42GUWeORlF1TwZRQRA
GUU3QxlFbkYZRZ5JGUXVTBlFCFAZRTdTGUVuVhlFolkZRdVcGUUEYBlFN2MZRW5mGUWeaRlF
0WwZRQRwGUU3cxlFanYZRZ55GUXRfBlFCIAZRTuDGUVqhhlFookZRdWMGUUIkBlFO5MZRW6W
GUWemRlF1ZwZRQigGUU3oxlFaqYZRaKpGUXRrBlFCLAZRTezGUVuthlFnrkZRdG8GUUIwBlF
N8MZRWrGGUWiyRlF1cwZRQjQGUU30xlFbtYZRZ7ZGUXV3BlFCOAZRTfjGUVu5hlFoukZRdXs
GUUE8BlFO/MZRW72GUWi+RlF0fwZRQQAGkU3AxpFbgYaRaIJGkXRDBpFCBAaRTsTGkVuFhpF
ohkaRdUcGkUEIBpFNyMaRWomGkWeKRpF0SwaRQgwGkU7MxpFbjYaRZ45GkXVPBpFCEAaRTtD
GkVqRhpFnkkaRdFMGkUEUBpFN1MaRW5WGkWiWRpF0VwaRQhgGkU3YxpFamYaRZ5pGkXRbBpF
CHAaRTtzGkVqdhpFnnkaRdV8GkUEgBpFO4MaRW6GGkWeiRpF0YwaRQSQGkU3kxpFapYaRaKZ
GkXVnBpFBKAaRTujGkVqphpFoqkaRdWsGkUIsBpFN7MaRWq2GkWiuRpF0bwaRQjAGkU3wxpF
asYaRZ7JGkXVzBpFBNAaRTfTGkVq1hpFotkaRdHcGkUE4BpFN+MaRW7mGkWi6RpF0ewaRQTw
GkU38xpFbvYaRaL5GkXV/BpFBAAbRTcDG0VuBhtFogkbRdUMG0UEEBtFNxMbRW4WG0WeGRtF
1RwbRQQgG0U7IxtFaiYbRaIpG0XVLBtFBDAbRTszG0VqNhtFnjkbRdE8G0UEQBtFO0MbRWpG
G0WiSRtF1UwbRQhQG0U3UxtFblYbRZ5ZG0XVXBtFCGAbRTtjG0VqZhtFnmkbRdFsG0UEcBtF
O3MbRW52G0WieRtF1XwbRQiAG0U3gxtFaoYbRZ6JG0XVjBtFBJAbRTeTG0VulhtFnpkbRdWc
G0UEoBtFN6MbRWqmG0WeqRtF1awbRQSwG0U3sxtFbrYbRZ65G0XRvBtFBMAbRTvDG0VqxhtF
oskbRdHMG0UE0BtFO9MbRW7WG0We2RtF1dwbRQjgG0U34xtFbuYbRaLpG0XR7BtFBPAbRTvz
G0Vu9htFovkbRdX8G0UEABxFNwMcRWoGHEWiCRxF0QwcRQgQHEU7ExxFahYcRaIZHEXVHBxF
BCAcRTcjHEVuJhxFnikcRdUsHEUIMBxFOzMcRXM2HEWiORxF0TwcRQRAHEU3QxxFakYcRaJJ
HEXVTBxFCFAcRTdTHEVuVhxFnlkcRdVcHEUEYBxFN2McRWpmHEWiaRxF1WwcRQhwHEU7cxxF
bnYcRaJ5HEXVfBxFBIAcRTeDHEVqhhxFnokcRdWMHEUIkBxFO5McRWqWHEWimRxF0ZwcRQig
HEU3oxxFbqYcRZ6pHEXVrBxFCLAcRTezHEVuthxFnrkcRdW8HEUEwBxFN8McRWrGHEWiyRxF
0cwcRQTQHEU70xxFatYcRaLZHEXR3BxFBOAcRTvjHEVq5hxFnukcRdXsHEUE8BxFO/McRWr2
HEWe+RxF1fwcRQgAHUU3Ax1FbgYdRZ4JHUXVDB1FBBAdRTsTHUVqFh1FohkdRdEcHUUIIB1F
NyMdRW4mHUWiKR1F1SwdRQgwHUU3Mx1FajYdRaI5HUXVPB1FBEAdRTtDHUVuRh1FokkdRdVM
HUUIUB1FN1MdRW5WHUWiWR1F0VwdRQhgHUU3Yx1FbmYdRZ5pHUXVbB1FCHAdRTdzHUVqdh1F
nnkdRdF8HUUEgB1FO4MdRW6GHUWiiR1F1YwdRQSQHUU3kx1FbpYdRZ6ZHUXRnB1FBKAdRTej
HUVuph1FoqkdRdWsHUUEsB1FO7MdRWq2HUWeuR1F0bwdRQTAHUU3wx1FbsYdRaLJHUXRzB1F
CNAdRTvTHUVq1h1FotkdRdHcHUUI4B1FN+MdRW7mHUWi6R1F1ewdRQTwHUU78x1FbvYdRaL5
HUXV/B1FCAAeRTsDHkVqBh5FngkeRdUMHkUIEB5FOxMeRW4WHkWeGR5F0RweRQQgHkU3Ix5F
biYeRaIpHkXRLB5FCDAeRTczHkVqNh5FojkeRdU8HkUIQB5FN0MeRW5GHkWeSR5F0UweRQhQ
HkU7Ux5FblYeRZ5ZHkXRXB5FBGAeRTtjHkVuZh5FnmkeRdVsHkUIcB5FO3MeRW52HkWieR5F
1XweRQSAHkU3gx5FaoYeRZ6JHkXVjB5FCJAeRTeTHkVulh5FnpkeRdGcHkUIoB5FO6MeRW6m
HkWeqR5F1aweRQSwHkU3sx5FarYeRaK5HkXRvB5FBMAeRTfDHkVuxh5FoskeRdXMHkUI0B5F
N9MeRW7WHkWe2R5F0dweRQjgHkU74x5FauYeRaLpHkXV7B5FCPAeRTfzHkVu9h5FovkeRdH8
HkUEAB9FOwMfRW4GH0WeCR9F0QwfRQgQH0U7Ex9FbhYfRZ4ZH0XVHB9FCCAfRTsjH0VuJh9F
nikfRdUsH0UIMB9FNzMfRWo2H0WiOR9F1TwfRQRAH0U3Qx9FakYfRZ5JH0XVTB9FCFAfRTdT
H0VuVh9FnlkfRdVcH0UEYB9FN2MfRW5mH0WeaR9F0WwfRQRwH0U3cx9FbnYfRaJ5H0XRfB9F
CIAfRTuDH0Vqhh9FnokfRdWMH0UEkB9FO5MfRWqWH0WemR9F1ZwfRQigH0U7ox9FaqYfRaKp
H0XRrB9FBLAfRTezH0Vuth9FnrkfRdW8H0UEwB9FO8MfRWrGH0WeyR9F1cwfRQjQH0U70x9F
atYfRZ7ZH0XV3B9FCOAfRTfjH0Vq5h9FnukfRdHsH0UI8B9FO/MfRWr2H0We+R9F1fwfRQQA
IEU3AyBFagYgRZ4JIEXVDCBFCBAgRTcTIEVqFiBFohkgRdEcIEUIICBFOyMgRW4mIEWiKSBF
1SwgRQgwIEU3MyBFajYgRaI5IEXVPCBFCEAgRTdDIEVqRiBFokkgRdVMIEUEUCBFO1MgRWpW
IEWiWSBF0VwgRQhgIEU7YyBFbmYgRaJpIEXVbCBFCHAgRTdzIEVudiBFnnkgRdF8IEUIgCBF
O4MgRW6GIEWiiSBF0YwgRQiQIEU/kyBFapYgRZ6ZIEXRnCBFBKAgRTujIEVupiBFnqkgRdWs
IEUIsCBFN7MgRWq2IEWeuSBF0bwgRQjAIEU3wyBFasYgRZ7JIEXRzCBFCNAgRTvTIEVu1iBF
ntkgRdHcIEUI4CBFO+MgRWrmIEWe6SBF1ewgRQTwIEU78yBFavYgRZ75IEXV/CBFBAAhRTcD
IUVuBiFFogkhRdUMIUUEECFFOxMhRWoWIUWeGSFF1RwhRQggIUU7IyFFaiYhRaIpIUXVLCFF
BDAhRTczIUVqNiFFojkhRdU8IUUEQCFFN0MhRW5GIUWiSSFF0UwhRQhQIUU3UyFFblYhRaJZ
IUXVXCFFCGAhRTtjIUVqZiFFomkhRdFsIUUIcCFFN3MhRW52IUWeeSFF0XwhRQSAIUU3gyFF
aoYhRaKJIUXVjCFFCJAhRTuTIUVqliFFnpkhRdWcIUUEoCFFO6MhRW6mIUWiqSFF1awhRQiw
IUU7syFFarYhRZ65IUXRvCFFCMAhRTfDIUVuxiFFnskhRdXMIUUI0CFFO9MhRW7WIUWe2SFF
1dwhRQTgIUU34yFFauYhRaLpIUXR7CFFCPAhRTfzIUVu9iFFovkhRdH8IUUEACJFOwMiRW4G
IkWiCSJF0QwiRQgQIkU3EyJFahYiRaIZIkXRHCJFCCAiRTsjIkVqJiJFnikiRdEsIkUIMCJF
NzMiRWo2IkWeOSJF0TwiRQRAIkU3QyJFakYiRZ5JIkXVTCJFCFAiRTdTIkVuViJFnlkiRdVc
IkUEYCJFO2MiRW5mIkWiaSJF1WwiRQhwIkU3cyJFanYiRaJ5IkXRfCJFCIAiRTuDIkVuhiJF
nokiRdWMIkUIkCJFO5MiRWqWIkWemSJF1ZwiRQigIkU7oyJFaqYiRaKpIkXVrCJFCLAiRTez
IkVqtiJFnrkiRdW8IkUEwCJFO8MiRW7GIkWiySJF1cwiRQTQIkU30yJFatYiRZ7ZIkXR3CJF
BOAiRTfjIkVu5iJFoukiRdXsIkUI8CJFN/MiRWr2IkWe+SJF1fwiRQQAI0U3AyNFbgYjRaIJ
I0XRDCNFBBAjRTcTI0VuFiNFohkjRdUcI0UEICNFNyMjRWomI0WiKSNF1SwjRQQwI0U7MyNF
bjYjRZ45I0XVPCNFCEAjRTtDI0VqRiNFokkjRdVMI0UIUCNFN1MjRW5WI0WeWSNF0VwjRQhg
I0U7YyNFamYjRZ5pI0XVbCNFBHAjRTdzI0VqdiNFnnkjRdV8I0UIgCNFN4MjRWqGI0WeiSNF
0YwjRQiQI0U7kyNFbpYjRZ6ZI0XVnCNFCKAjRTujI0VqpiNFoqkjRdGsI0UIsCNFN7MjRWq2
I0WeuSNF0bwjRQjAI0U3wyNFasYjRZ7JI0XVzCNFBNAjRTfTI0Vq1iNFntkjRdXcI0UI4CNF
O+MjRWrmI0Wi6SNF0ewjRQjwI0U38yNFavYjRaL5I0XR/CNFBAAkRTsDJEVuBiRFogkkRdEM
JEUEECRFNxMkRWoWJEWiGSRF0RwkRQggJEU3IyRFbiYkRZ4pJEXRLCRFBDAkRTczJEVqNiRF
ojkkRdU8JEUIQCRFN0MkRW5GJEWeSSRF1UwkRQRQJEU3UyRFalYkRZ5ZJEXVXCRFCGAkRTtj
JEVuZiRFomkkRdVsJEUEcCRFN3MkRW52JEWieSRF1XwkRQiAJEU3gyRFboYkRaKJJEXVjCRF
CJAkRTuTJEVqliRFopkkRdGcJEUEoCRFN6MkRW6mJEWeqSRF0awkRQiwJEU3syRFarYkRaK5
JEXVvCRFCMAkRTfDJEVqxiRFnskkRdXMJEUE0CRFN9MkRWrWJEWe2SRF1dwkRQTgJEU74yRF
auYkRaLpJEXR7CRFBPAkRTvzJEVu9iRFovkkRdX8JEUIACVFNwMlRWoGJUWeCSVF1QwlRQQQ
JUU7EyVFahYlRaIZJUXRHCVFCCAlRTsjJUVqJiVFoiklRdEsJUUIMCVFOzMlRWo2JUWeOSVF
1TwlRQRAJUU3QyVFakYlRaJJJUXVTCVFCFAlRTtTJUVqViVFolklRdFcJUUIYCVFO2MlRW5m
JUWeaSVF1WwlRQRwJUU7cyVFbnYlRZ55JUXRfCVFCIAlRTeDJUVuhiVFooklRdWMJUUEkCVF
O5MlRWqWJUWimSVF1ZwlRQSgJUU7oyVFbqYlRZ6pJUXVrCVFCLAlRTuzJUVutiVFnrklRdG8
JUUIwCVFO8MlRW7GJUWeySVF0cwlRQTQJUU70yVFatYlRaLZJUXV3CVFCOAlRTfjJUVu5iVF
nuklRdXsJUUE8CVFO/MlRWr2JUWe+SVF1fwlRQQAJkU3AyZFbgYmRaIJJkXVDCZFCBAmRTcT
JkVuFiZFohkmRdEcJkUEICZFNyMmRW4mJkWeKSZF0SwmRQQwJkU7MyZFbjYmRZ45JkXVPCZF
CEAmRTdDJkVuRiZFokkmRdFMJkUEUCZFO1MmRWpWJkWiWSZF1VwmRQhgJkU7YyZFamYmRZ5p
JkXRbCZFCHAmRTtzJkVqdiZFnnkmRdF8JkUEgCZFO4MmRWqGJkWeiSZF1YwmRQSQJkU7kyZF
apYmRaKZJkXVnCZFCKAmRTujJkVupiZFoqkmRdWsJkUIsCZFN7MmRW62JkWeuSZF1bwmRQTA
JkU7wyZFasYmRaLJJkXRzCZFCNAmRTfTJkVu1iZFntkmRdXcJkUE4CZFN+MmRWrmJkWi6SZF
1ewmRQTwJkU78yZFavYmRaL5JkXV/CZFBAAnRTcDJ0VqBidFogknRdUMJ0UIECdFOxMnRW4W
J0WiGSdF0RwnRQQgJ0U7IydFaiYnRZ4pJ0XVLCdFBDAnRTszJ0VqNidFnjknRdU8J0UEQCdF
O0MnRWpGJ0WeSSdF1UwnRQRQJ0U3UydFalYnRZ5ZJ0XRXCdFCGAnRTdjJ0VuZidFnmknRdVs
J0UIcCdFN3MnRW52J0WeeSdF1XwnRQSAJ0U3gydFboYnRaKJJ0XVjCdFBJAnRTuTJ0VqlidF
opknRdWcJ0UIoCdFN6MnRWqmJ0WiqSdF1awnRQSwJ0U7sydFbrYnRaK5J0XVvCdFCMAnRTfD
J0VuxidFnsknRdXMJ0UE0CdFN9MnRWrWJ0We2SdF1dwnRQTgJ0U74ydFbuYnRZ7pJ0XR7CdF
BPAnRTvzJ0Vq9idFovknRdX8J0UEAChFNwMoRW4GKEWiCShF0QwoRQQQKEU3EyhFbhYoRZ4Z
KEXVHChFCCAoRTsjKEVuJihFnikoRdUsKEUIMChFOzMoRW42KEWeOShF1TwoRQhAKEU7QyhF
bkYoRaJJKEXVTChFCFAoRTdTKEVqVihFolkoRdFcKEUIYChFN2MoRWpmKEWeaShF1WwoRQhw
KEU7cyhFanYoRaJ5KEXVfChFBIAoRTeDKEVuhihFookoRdWMKEUEkChFN5MoRW6WKEWemShF
1ZwoRQigKEU7oyhFaqYoRZ6pKEXVrChFBLAoRTuzKEVutihForkoRdW8KEUEwChFO8MoRW7G
KEWiyShF1cwoRQjQKEU30yhFatYoRaLZKEXR3ChFCOAoRTvjKEVu5ihFnukoRdXsKEUE8ChF
O/MoRW72KEWi+ShF0fwoRQgAKUU7AylFbgYpRZ4JKUXVDClFBBApRTsTKUVuFilFnhkpRdUc
KUUIIClFOyMpRWomKUWeKSlF1SwpRQgwKUU7MylFajYpRZ45KUXVPClFBEApRTtDKUVuRilF
nkkpRdVMKUUIUClFO1MpRW5WKUWiWSlF1VwpRQhgKUU3YylFamYpRZ5pKUXRbClFCHApRTtz
KUVudilFnnkpRdV8KUUIgClFO4MpRWqGKUWiiSlF0YwpRQiQKUU3kylFapYpRaKZKUXVnClF
BKApRTujKUVupilFnqkpRdWsKUUIsClFO7MpRW62KUWiuSlF0bwpRQjAKUU3wylFasYpRZ7J
KUXVzClFBNApRTvTKUVu1ilFotkpRdXcKUUE4ClFO+MpRWrmKUWi6SlF0ewpRQjwKUU78ylF
bvYpRZ75KUXV/ClFBAAqRTcDKkVqBipFngkqRdUMKkUIECpFOxMqRW4WKkWeGSpF0RwqRQgg
KkU7IypFaiYqRaIpKkXVLCpFCDAqRTszKkVqNipFojkqRdE8KkUEQCpFO0MqRWpGKkWeSSpF
1UwqRQhQKkU3UypFblYqRaJZKkXRXCpFBGAqRTtjKkVuZipFnmkqRdVsKkUIcCpFN3MqRW52
KkWeeSpF0XwqRQSAKkU3gypFaoYqRaKJKkXVjCpFBJAqRTuTKkVulipFnpkqRdWcKkUEoCpF
O6MqRWqmKkWiqSpF0awqRQiwKkU3sypFbrYqRaK5KkXVvCpFCMAqRTvDKkVqxipFoskqRdHM
KkUI0CpFO9MqRWrWKkWi2SpF0dwqRQTgKkU74ypFbuYqRZ7pKkXV7CpFCPAqRTfzKkVq9ipF
ovkqRdH8KkUEACtFOwMrRWoGK0WeCStF1QwrRQgQK0U7EytFbhYrRZ4ZK0XRHCtFCCArRTsj
K0VuJitFoikrRdUsK0UIMCtFNzMrRW42K0WiOStF1TwrRQRAK0U3QytFbkYrRZ5JK0XVTCtF
BFArRTtTK0VuVitFolkrRdFcK0UIYCtFN2MrRW5mK0WeaStF1WwrRQhwK0U3cytFbnYrRaJ5
K0XVfCtFBIArRTuDK0VqhitFookrRdGMK0UEkCtFN5MrRWqWK0WemStF0ZwrRQSgK0U7oytF
bqYrRZ6pK0XVrCtFCLArRTezK0VqtitForkrRdG8K0UIwCtFN8MrRWrGK0WeyStF1cwrRQjQ
K0U30ytFbtYrRZ7ZK0XV3CtFBOArRTvjK0Vq5itFoukrRdXsK0UE8CtFO/MrRWr2K0Wi+StF
1fwrRQQALEU3AyxFbgYsRaIJLEXRDCxFBBAsRTsTLEVqFixFnhksRdEcLEUEICxFOyMsRW4m
LEWiKSxF0SwsRQgwLEU3MyxFbjYsRaI5LEXVPCxFBEAsRTdDLEVqRixFokksRdFMLEUIUCxF
O1MsRW5WLEWiWSxF1VwsRQhgLEU3YyxFbmYsRZ5pLEXRbCxFBHAsRTtzLEVqdixFonksRdF8
LEUEgCxFN4MsRWqGLEWiiSxF1YwsRQSQLEU3kyxFbpYsRaKZLEXVnCxFBKAsRTujLEV7pixF
oqksRdGsLEUIsCxFO7MsRW62LEWeuSxF0bwsRQTALEU7wyxFasYsRaLJLEXRzCxFBNAsRTvT
LEVu1ixFotksRdHcLEUI4CxFN+MsRWrmLEWi6SxF1ewsRQTwLEU78yxFbvYsRZ75LEXV/CxF
BAAtRTcDLUVqBi1FogktRdUMLUUEEC1FNxMtRW4WLUWeGS1F1RwtRQggLUU3Iy1FaiYtRaIp
LUXVLC1FCDAtRTczLUVuNi1FojktRdU8LUUEQC1FO0MtRW5GLUWeSS1F0UwtRQhQLUU3Uy1F
blYtRZ5ZLUXRXC1FCGAtRTdjLUVuZi1FomktRdFsLUUIcC1FO3MtRW52LUWieS1F0XwtRQiA
LUU7gy1FaoYtRaKJLUXVjC1FCJAtRTeTLUVuli1FopktRdWcLUUEoC1FN6MtRW6mLUWeqS1F
1awtRQSwLUU7sy1FarYtRZ65LUXRvC1FBMAtRTvDLUVuxi1FnsktRdXMLUUI0C1FO9MtRW7W
LUWi2S1F0dwtRQjgLUU74y1FbuYtRZ7pLUXV7C1FCPAtRTvzLUVq9i1FnvktRdH8LUUIAC5F
OwMuRW4GLkWeCS5F0QwuRQQQLkU3Ey5FbhYuRZ4ZLkXVHC5FCCAuRTsjLkVqJi5FnikuRdUs
LkUIMC5FNzMuRWo2LkWeOS5F1TwuRQhALkU3Qy5FbkYuRZ5JLkXVTC5FCFAuRTdTLkVuVi5F
olkuRdVcLkUIYC5FN2MuRW5mLkWiaS5F1WwuRQhwLkU3cy5FbnYuRZ55LkXRfC5FBIAuRTuD
LkVqhi5FnokuRdWMLkUEkC5FO5MuRW6WLkWimS5F0ZwuRQSgLkU7oy5FbqYuRZ6pLkXRrC5F
BLAuRTuzLkVqti5ForkuRdW8LkUIwC5FO8MuRWrGLkWeyS5F0cwuRQjQLkU70y5FbtYuRZ7Z
LkXV3C5FBOAuRTvjLkVu5i5FnukuRdHsLkUE8C5FN/MuRW72LkWi+S5F1fwuRQQAL0U7Ay9F
agYvRaIJL0XVDC9F</AssayXData><AssayYData Points="3000">/RNVPj4FVz5iQ1k+spNUPur2Uz7TTFg+m/tUPm3PVD6Q1VU+89JQPsL8VD4uKFE+3QxVPhEF
WD6kRFU+xoxQPlqzVD5TnVU+qpVRPs0EVT6CmlQ+bRtTPgJdUD4EsE4+68dRPilQVD5G5FI+
W0dMPjVESz5BX1M+S11VPkEoUj4lxFA+TolPPofkUT6BeE4+x79QPs9rTj4yq1A+q51QPoSo
UT5RNU0+Yn5NPt0wUT7GO08+kCBOPnU6Tj4hy0w+NatPPutsTT7s+00++VtSPnUISz7XYUs+
a7RJPhuwSj7p8E4+tb1LPvYOSj5Iwks+oXJLPhfISz6dtkw+H35KPmG6UT7FcUw+QsBGPvY1
TD6ZVkg+DPZHPsVJRz6x50o+ZwdOPiuoSj5+/0Y+yM5KPtqlSj6VgEs+FONKPj8DSj6tF0k+
tddNPiQ+ST6EgUU+KJ5GPszlRj5R1Ec++R9IPkhnSD4fj0U+uHhLPn9yTT5xtkY+JstJPtRK
Sj4+QEg+70VFPliCSj5fIkk+ByZHPslVRz5r20Q+ir1IPraqRj5qT0g+909CPspOSj5z1j0+
7oxEPs8MRD5UCko+zoxHPp1eRT6NBkE+wyhBPln/RT40uEU+ke9HPqK+RT5/YUQ+QfNGPg3a
RD6yu0I+EcxGPu35Qj67+kI+dQJFPq17QT5AB0M++OJFPkj9RD6AF0E+X3hBPgNuQj4mBUc+
XKY/PvZSQz64+kI+4IdCPrPNRD4DzkE+XYBCPhpGQz4KqkE+MTVAPlusQT77fD8+AlhBPhII
Qz5Qx0Y+Fzo/PlU+QT7BMkI+zBNDPkzSRD6rqD4+Sv8/Pj/hPj4UO0E+mXw+PkfOPz7TVkQ+
IXVCPouJQD4VI0A+30hBPoK7Qz5Sp0A+utpCPkbsQz4m5T4+6WdBPsKWQj4tGj8+zdBCPiyr
PD6DmkQ+xKdAPgS3QD7RHD8+SnA8PjNXQD6hZj8+n2BAPq9uPD6nEz4+4Ns8Pi/QPj7j8j4+
8PE/PqvOOj5wRz4+K4M9PoyGOz4Bpz8+YUhFPnvkPz5+EUE+TO07PoGQOT4pijw+v2s8PiME
Pj4tkzk+XNA6PqgfQT4KuD0+9no+PngGPT5lwT0+o0c7PhKYPj4dOD0+0ElAPjkJPD5GBUA+
uY8+PnmKPT49eDw+P5w9Ps1dPz418Tc+mR08Pq4ONz6jWzw+3wM8PnArPT6bXD8+wek8Pn+H
Oj46OUA++xs8PsvfOT6FQzs+L246PuaqNT6c7z0+CTQ4PpmbNj7RwzY+Kag4PodENj7Qbzk+
HJI6Pg3+Oz4S4jU+luQzPnyjOz4TTz0+tOo5PiSeNz5/Wz8+bko5Pg7WPj4mMD8+D6I5Pkt/
Oz4PozQ+GDY4PojFNj7sfjo+1yE+Pn+XNj60Mjg+5nY8PsGWOT4XyjY+s+k6PlykOj4epDM+
RGo5PsvlOT7/Vzk+YvE3PsRGNz6H1Dk+Stg3PqY8Nj5X3DY+hCM4Pp/fNj5vYjo+OLk3PrTg
OD6PMTY+Wpc0PuaVNz686Do+g0o1PtQ3OT5scDU+eG05PrvJMT6ZYDU+omM3PtfmMj4aHTc+
iWs3PkJ6Nz7xrDo+wuE0PqvcNT4mDjk+qR03Pi1XNT524To+uhk1Pt0uNz4tujU+vZQ1PiO6
ND71STg+sNQ2Pi9HNz4hwjQ+CT81PhtyPT5t0DY+tlw4Po2gNz6xIjQ+RjM2PkSpOj6Eri8+
MDA3Pt2wMT6/8TQ+hGs0Pq3ONz6rxzQ+4yA1PvCeNT68gjg+mNYyPtgMOT4yVzY+rQ44Pv3u
Mj4elzg+rw42PqI7MD5ISzA+GJouPlQaNz6ixDA+M0Q1Pv6iNz7aCjI+vqo2PrVZMj68eTU+
I5MwPknUMj4MSTo+0E8yPj6kMz75tzA+BWE3PreQNj59vzM+b/YvPhlTNT6hqzQ+DEI2PuV8
ND5O4TQ+LJMxPn3gMD4WEzQ+Q5IyPrbuMD5KpDM+TmkyPoHpND6A5S8+TtIxPsbKNT5bXTI+
7fIwPuUKND7NKjU+/74xPifBMz6v2TM+8H4yPl6jMT7AYDI+A5UxPin0MD5CRi4+V4QxPnTm
Mz4QRjM+jFwvPiYZLz7q0TE+xTgwPoZPMj6IlS8+b4MvPuUmNT4//jI+akQ2Pt9NLj4YvS4+
Z1Y0PkA3MT6swDI+vUItPg+vMT6vPjQ+1pguPoU6MT4ZJzU+VGwvPuZQMD6nRy8+4agxPjUm
Lj5DSzQ+iDw0PpUaMD6n1i8+1EYtPmltLz7ggTQ+RQg2PkIhLz4c4jE+O54uPtn4Lj5nnzE+
cR0vPpY0MT7iNy4+J18zPiN5LT4R0is+bxAvPp4KMD4W7TA+YzsyPpVqMT7wvS0+ZSEtPtAN
MD5wcjA+RAwxPgD+MT5nbi8+YdQyPmQ8MT7pJS8+SfMvPjEOLj7KYy8+Qjo0PipvKz6OZys+
ZjIzPsG2MT58mTA+LaowPi7GLD6kSC4+NkYpPqKILD7nwTA+s9otPgFRLD5uPjM+Ij8yPt5K
MT4XBi0+GsYsPkXhLT6bvCs+zecwPnbtMT41riw+q8kuPqvuKD7xrS4+FSErPiW/KD4lCS8+
4D0rPitTKj5EcCk+s7wsPtg6Kz7TKi4+hxQxPq+MKD4GcSo+T48uPrFgLT5GySg+jgcrPpTa
LT7hBi0+PAAwPj2UMD63sS8+59cyPnznLD6S6Cs+02EpPtuUKD4EESw+8NkpPpuZKD5vEik+
ZMotPgtOLD7qwys+PJYsPnFNLT6ghy0+D5woPhK2LT54Fy0+5mMkPpGVLD77pSw+eWwuPrH5
Kz4iOCo+Y14qPoVTKD55jS8+YOstPr0pKj4Q/So+EIsvPpnbKT4aoCw+MrsrPuwuKT75oSo+
SsUqPgiULT6C0S8+UdsqPmWSKz6RSSo+jIwpPkisLj7dFyc+x9UoPjQsLT7rfi0+/kUqPqvu
LT63vCw+T/oqPtEKLz5kBCw+hLErPp6NKT7iMSs+mJQqPiz0KD7uZCo+smMmPmJOLD6DVig+
I5ooPsquJT4S7Sw+l50rPnGQKT7oJyw+ZOMpPiueKj4WzCY+QzEoPi3+LD7kaCU+wv4mPoYJ
Lj65BCk+DFQrPgdmLD4uTyc+8UcnPokFKz7JICk+eiApPmdHKT4EHys+IpIuPgrFKD6Xziw+
PnwoPnSSKj59nyc+zdEoPgPFKD5Mwyo+iK8qPsrEJj7fMCg+SBQrPh4pKj6oViY+xgcmPjFX
Kz4klyw+cWwoPsaWJz5SfCg+/JYpPmA5LT5lXyc+FOAnPvaMKT4wvyk+iTkmPn+XJT4WbCs+
48gpPoLZKT4wciU+UkkrPmYhJz7Xgis+9nIlPvfFJz5O7ic+xIooPqVMLD6rNio+k7QoPtbU
KD4oqio+BTYoPnP3KD784So++DMkPp64JT6zJSw+5oomPj8WJD7+2Cc+M1orPjrvIz5Ewik+
OrcoPlNSIj7i6iU+RJsrPuZmKj7L1ic+TgooPnMwKj4dxyM+UU0mPinIJD6cUiM+Z4UmPmet
KD6lsCQ+RPUoPhtYKT6SIiY+Wt4nPnr2Jj7G5iM+Ak0rPhkZJj6fQyc+ny8pPv0VJj71eSU+
U+InPlwDKT7EMyY+c/QkPjx6Jj4q0iU+UZAoPkAKJT4AJic+I58oPpo2Kj7ehCQ+7BgjPnKR
JT6FvSU+hZ0lPiutKD6wnSg+MNAiPp/1JT4JoCc+IuImPqmaKz6onio+fi4jPgtoJj52lSk+
7BApPqqiJD7AUCI+qG8rPrNAJT5kcCA+3d8mPn8GKD50uCg+iRQnPihkIj4t/Cc+EuAgPi1l
JD6GWSc+Z5MkPrX5Jj7mZCY+jSsjPheRIz6AGic+V2IjPgMwIj6TBCI+unsmPsBHJj59vic+
MRwlPmAyJT72XSQ+gDEnPgdQJj7CXyU+FhoiPrsxIj5dSCU+tvwfPl+CJT6eiiM+6/AiPixz
JT64wSM+jJ0mPnbpKT569iQ+Bo0iPoKpJj5B0yA+p2khPqG2Jj76RyE+z3EkPk2IJD6r1iI+
RxAjPi2IJD7ahiE+M/skPpwUKz5nux0+Pg0iPs6mJD4BgiY+E+0pPsoFIz5ERCQ+gn8jPrf9
Hz6jayU+Di4jPhoDHz7CGyU+hNwhPuZkJT74AyQ+N38iPrhDJD4fHiM+foslPgeYJj5VhCI+
8BomPkslIj7wiSU+HRMpPkmHJz76WyU+q4QhPiL0JD41TiY+5CAmPgaDJD4F5yA+OB0kPhuO
ID5BESM+JjUiPpveJD6I+iE+gLAgPvVXJD4XJyQ+I+8iPo4ZIT7KFyA+EYQgPjPMKT6NLiM+
VQckPqq0JD6M0yQ+RDkiPle3JD72WiM++ewjPkbaID6zISA+5/QhPri5Iz4MBSY+By8mPh6m
JD4teSM+G50fPu5yJz7JHSE+8zsmPkxEJD5IlyE+MVMjPm04Iz47dSU+NWwfPucpIT5W5iA+
Vd0lPpJhID5EISM+Q7clPiafIT7tKyQ+Tp8lPtrfHj5A3x8+NDQiPrPEJD6NJSY+On0iPkyw
IT7woSE+/JAhPsI5HT5GmRs+MtMgPk7vID5j1SE+AqAjPmDMIz4wXyA+dq4gPm5FIj6xER4+
s3UkPvhqHz6JFSM+wIIhPjH3Ij45oR4+OAkiPmqHIz4VTiE+d9wgPrFmHz6tQiQ+/N0lPnkY
Iz6asiI+jZEkPm34ID4tUx0+RKYePp7sHz6VbR8+GGQiPmkqIj7W6R8+WbghPuNeHT5Stxw+
n0chPgcnHz4alx8+oD4gPhi5Jj6g7B0+s+UfPo44HD5peSA+hkwePv2WIT7DEiI+IksgPlzl
Iz7szyA+XqEdPsvDIj6L0CQ+a7AiPnEKIT66IB0+RPAbPnkcHT505yQ+TyYbPigqHj7Ygx4+
Ub8ePkp/ID7KsyA+KQ0hPuL2Iz4Tgh4+J2kePtKDHj4sYh8+T6kePm71Hj5gUSI+rkMgPu8/
Hj4q9R8+GgghPrQ6Ij4omBo+0OQcPh71Hz622h4+PEUePpliIj5yxx0+pasgPvtFID7V7h8+
F7QYPkJ4IT7NYhw++iUhPh3lHD6zpyA+4QEgPpG8JD4Uyx4+mGAkPrDMHT74jB8+SKYePrRp
HT4lfx8+CVYePtGhIj6ADCE+cWkgPtVlID4SVhs+C4AePsQFID4BFh4+H3AePt/PGT520SM+
Q3EZPvm/IT5I3B4+dSEjPmlnHz524B0+gwofPsoaID5MWx0+rPAdPqixHD58ESE+FTMiPg0Q
Hj48xR8+dN4ePpFrHj56xho+1VscPtn7HD4xUhw+5QodPmLJHD6xhCI+iRAaPjnDHD6JeBw+
VIAdPgrmIj75aBw+BIAYPrycHj5Xfh4+qdwcPoOPHz4SACA+NHkePiQlHj7V2x4+VuUgPqaS
HT5g4xs+I+sePrU4IT6WbRs+NSAcPkBPHT6YHCA+zR8dPg0OHT7hrx8+ys8cPg25Gz73ACI+
H+oePrJYIz665ho+43QcPqHsHD5zBxs+0kwcPgFvHj6g4SA+fjQePsk1HD7kXxs+5W8ePhtH
IT5kjxw+2kkfPti0HT4xIh4+FkYhPp5cIT6GIBo+cPgdPplNGD65Ih8++n8cPpkjHj63PiE+
fgscPo0rHT6d8Ro+B/MgPkKMGT7OYRw+VdkgPvugHT7mAB4+VxkZPlK+Gj54wxw+X2AePqFl
HD7RkBs+jfgaPl5UHT6hWSI+364cPtBpGD5bAx8+vs4dPtB2HT5sZRs+MrEdPv2TGj73Ohs+
mRAfPgFXGT7AQx0+OmcbPuXJFz6JKhs+bLcYPi+uGT4u8R0+9KwaPhAfHD5eviA+KNIcPiTa
Hz4t0xo+Wj0cPrdCGj4bqBk+Xa8ePpzxID668Rw+IIMdPsubGz4rmBs+gx4aPs4BHT6kGBw+
EvUaPi+tHT5rUxw+KOkTPoWeFz6RAB0+EGYaPj0EGj5w5hs+zJkaPnHKHj7+zxs+DOccPg6Y
Hj7DcRo+tHQZPuutGT59qRs+wnMaPoqaGj7Oohs+DBsdPp4xHD4qPhw+C48aPtqcHz7AaBg+
a7YYPhEtHj5DBBs+GEAbPklrGj6zpxo+77EePr4KHD5Wkhs+dEEaPqcaFT4ALxg+h0QePpH/
HD5Wlxg+6ZkbPg2ZGz4C5x0+ATcXPteNHT4Vfxg+c50aPpASGT5plxc+nWwZPiIFGj4pqxg+
KYYaPpCAGT6rnBo+yQoePubeGD6fkhw+sFIePo9OGD5kpRc+BA0aPp+PGT72dhc+51UXPqgB
HD7e+Bw+PnQZPvDBGz4DNhk+X2cYPqFYFz4cABQ+oEEfPnxEHj5q6hU+vZIdPn0WGz4ZFx8+
fL8bPqW8Gz4ZtxM+qaEYPse8GT6xbh4+ql4iPktbGD6bfhc+KtAWPs6hHD7akxw+9a4aPt70
Gz58sxo+IpkXPkaOFj60XRo+sVwWPnkpGD7lmxk+aQQaPlxaHD5Crho+++cXPgB0GD5ksRo+
CwAbPj3rHT4XNhk+E8saPtMBGz7tBBo+jkMbPp6lGj6upxk+1+YZPtzjGj4e3Rw+BOobPt7f
Fz6XuRo+tq4XPrerGD4oRBk+qM4cPhZDFD7tMhc+93wZPprmFj6ilhw+5O4bPmknGz4okxo+
hzcYPvTUGD58uBo+Rn8YPuOXFz6pUxg++vgWPpsNFz5TGho+mmEbPrgzFz7Rhxk+u+4aPs7R
Fz4VwRw+HWEVPvKjGD7BqxU+LSIXPha6Gz7rJh0+WFEaPnqmGT595Bg+G1wZPg4IGT5XRBk+
00saPkB7Fz7jHx0+0LgZPu32GT7uahw+ok4ZPsEnGD73NBw+qCIYPnEqGD5Njhc+HH4VPpVZ
GD5BTRE+jZEePphPFj6f7BM+z/IZPrtHFj5Osho+vTkYPhPlGj6+Sxk+oMMYPkWwFj5/kxs+
DdgXPuIdGj7wLRY+PwwePsXDFz446Ro+4xMaPqaAFz5v4hM+rG4VPn4jGD4ulRo+0OAQPqT3
Fj5yvRc+p0UZPlQOFj5vWxk+epUZPp0jGT5wZRo+Gb8aPqeLFT6dbRg+VssUPqmaGD6g1RY+
JlEXPpwYGD5Kfho+Jl8aPubeGz6CNhY+xqIXPvzaFz6y7Ro+l1QYPtBlGD5HTBY+HT8VPtbB
GT5U/hY+nrMbPls8Gj59nBY+P98YPkXBEj4r8hY+p+wVPvE3GD6IwBY+AQoWPjhmFz6UAhQ+
6qkYPqI4Gz61rRU+svoSPmZwFD7ITRc+/7IYPl7/GT7BihY+/joVPrUBHD50Nxg+l3QYPgA2
GD6+lhc+kSAaPihCFj7J8xY+w88WPllCFj7BThg+xwsTPms9GT4VuxU+QaAaPsQhFT4W3xQ+
1+4ZPp3sFT4bMhg+4FsbPoaiFz5r2hQ+HYsXPkyLEz6XcBQ+mR8WPk1/Fz48ERY+qs4XPkYl
GD54zhQ+p/cSPktiFD5jdBE+RRIZPoGPFz7FFBY+9+UWPiVKGz5EDBU+CO0VPmgdFT7YARY+
4SUXPgRbFD6Y6Bk+vIQUPtz0FT57jhc+MSYZPt2jFD6naxc+Nn4WPnJ9Ej6WZRQ+jgUVPovL
GD5rFxU+0FMWPuFcET5WLRc+n7cTPtWHEj7wOBY+CmAaPv+DFT70jhc+uJoVPpjkFT63BBI+
544WPrMuFz5e2Bk+ek4XPvZjGD5Y/hM+gM0ZPpu1Fj4/2Ro+2p8WPrsXGT4nVxg+3UgSPk4A
FD5rFBY+D7sXPvSWFj56vRU+1DgYPjDmET7HzxQ+omYUPqcdHD6aUxU+/zkYPkK7Fj5FABQ+
oFMUPtr2Fj7z2hg+weYUPngpFT5ZKRc+FD8ZPtUAGD7lmBk+6DEWPrg7Fz6J+BI+D+cTPmST
GD6mGxY+6HgVPuCbEz5pXBQ+ZqoYPv5cGT6KaRQ+dXESPrOTEz4YZhQ+oBsVPiw3FT4BGRM+
f1UVPiuoEz7Crxg+kz8XPpFgFT4vIxI+qKMRPk+zFD5MgxY+wCUWPq27FD5W+BY+kIgTPveb
Dz4m6RU+mLESPlCQEz6uqBM+CE0XPgBqEz7pBRU+VTgTPnuTFD4OGhM++AIUPjsnEz4wABQ+
jJMUPnnIGD6fBxE+ZkcQPizUFT5SjhM+l1MUPsONFj5Jww4+1a8XPtfjGD7J4BQ+cXQVPs4l
FD4rbhc+nfEYPlo8FD6fgRU+R8QRPsGNFj5omRs+UxEVPkBbED5w8xM+XYEWPoXiFz7s/RM+
m8AWPluuFD4UNxM+b18YPs0yEj6Bsxk+200TPhjRED6aEBY+y4kUPgfaFz6haBE+QrYXPg0/
Ez6A0hQ+sTgWPniXFz6DQRU+iogYPmaKFD4qrRg+qZMSPhOfET7Q3RQ+ka0WPngxET7smxQ+
yqAUPph+ED4lZBM+0vQXPoDpEj7OcxI+zLgYPlT6FD4rihI+rCYVPrfDEj7jDhE+ZyMYPrRc
FD7i+hQ+gxwUPlloFT4FDRE+ki0SPi/tED6wBhc+qNMSPuJ1Fj4I8hE+sSUSPgyeFD50GRg+
++sTPvNfFD5gpBU+3XgWPmFdFj5jiBY++1wUPt6YEj50JhQ+hTMVPkP2ET53uhI+kqkUPj0+
FD6JGxY+c/4SPp5cFj4ZchE+lygZPsF5Ez5KPBE+4UMZPiX9FD6DERE+pykUPmXZFj44bRU+
34QTPls6Dz7ubBM+WZYYPjSHEj57RxI+CaQQPuhNFT45QA8+IYkUPjRUEj5UkhQ+b74XPmh+
ED6dgRI+P5MPPsGcFD7+SxM+q3UTPu/LFD4k3xY+0EsTPlgdDz5UDBE+uygTPi/hED6dPQ4+
8PIUPl2kFT4O+xI+ieMTPi9OFj7b+RQ+T4YUPi/WDz6zDRM+IDMZPpSEDz73xxc+sGEQPoFm
ED5GBBQ+F/ATPgqCEj5XBxI++JUSPr8jFT5qJw8+p5sTPtVJET59WBc+PTQTPmZWFD6qzxI+
7ewWPt8NFD7pfBI+MJMXPg3PET6+UBY+EiwTPm3xFD5OARc+ARkVPrN9Ej6APBE+1KsRPt45
ED688xI+NdcQPvW/ED42GBU+xcEUPkuAGT6ZxhM++0kTPj76Ej6q7RU+86MWPrl2Ez6qJBQ+
BPkRPpgTEj677BE+xWIXPnhiED7TNxI+AYsTPnHXDj7aUhQ+qh8QPvCmED6t/BA+FLEUPies
Ez7/2RI+N88PPrzIED5RAhc+7XwRPrpEFT69vBE+dDQVPuzZED7buxA+64AYPoxhED4nuBY+
lpAUPlIJEz5vVgo+U8oUPl7VET7FwxQ+g1IVPjS/Fj6aKxM+vPsPPqKLDj6Z6BI+0I4TPsCq
Fj5NTBI+dmgRPg9QEz6kwRY+6esWPoMsFD5hUhE+jvsOPraSET41ihQ+26YVPjyMFD4n8A0+
ge8PPjpjDz4DaBA+0s8QPgmKDD7UFw4+NAERPm1+Ez5gFxI+AIAWPvFKET5sdxM+blQUPoEX
ET70qxI+WdoRPu4tET5LlxQ+ESUPPum9FD7IQRE+ESUWPiZ7ED4m1hU+LFsJPiSjFD76jhA+
1pQVPlrVEz6TcRA+KS8NPiABEz7lbxI+rFYUPmVKET4P6xM+Rj4SPnLHDj6evBE+pCkTPpjs
FD6AIRM+IRsQPkkoED7jJBI+SsoMPhiWET7aNBY+WekPPnQhET6Tjg8+rooVPs4IET6MzBI+
/FoSPsN5ED4MlhY+V6cPPko1Dj4nfhE+FtgSPuQAFD4ORxE+rgwWPj/nEj6/DBE+oI8SPno5
Ez4kfA8+Le0SPvLZEj6IthU+mU0QPj88Ej5dORI+rY0PPqELET6cnxM+B64UPm1/Dj4fbxA+
Vn4SPmxBDj68xww+RfcSPnxyEj7hZw8+elARPkmlEz64xhQ+ioIPPitTFD7ilRI+OJMSPpDj
FD5qbxE+O8UQPhfKFT6pvhA+9KMQPnWJEj7sQBE+wAUQPty4ED74egw+rz8QPhsbEj6TjBI+
hjUPPlZFDz5dhA8+PFkWPtFdED5/yBM+IY8UPoPPET5UzRI+QUATPooMED7khxI+W7sUPuNh
ED4gyw8+oBgSPiMVED5e0A8+ploMPrqbEj5iMBE+43gRPnIHET60vBE+HC8RPhQZFD5NyxM+
x5wTPphREz73DA0+OToPPio8Ez6FlBA+DGQRPoGcFD6GXRI+cCYTPj2FDz5QfBM+MtIPPmTo
Dj6GhBE+LI8RPtSuCz4z9Qk+BvsSPtQFFD7k6xE+D8gTPrOBDj7mWg4+yXcPPuHiDz5UKQ4+
i34OPq+rET5kQw4+CpIPPug/Dj4tIAw+cTQSPvItDz63ng4+x2USPlK+ET5JTxE+tCMOPqqB
DT7BkBQ+yKsQPomTED4pRw0+ht0SPu7ZET54Yg8+7v0OPnZEDz6clhM+rEMRPhOdET4kKQ8+
l0YSPsgfET7gdgw+5YcSPs6pET7PghE+7oESPhaDET4SXw4+6SASPj4CEj7uxQs+t2AQPnUw
Ej5Xhw0+IXYQPoueEj6iMBY+QucTPnfaDj6QUxI+KJMSPp9IET4PaQ4+HEcQPqVOED7lOBI+
X5MQPvWmDz7rbRE+gZoSPv29Dj6KoRA+xowNPrhdDj45gQ4+KJUQPthdDz6OoxE+oRMQPhrd
ED69Bw0+o4EQPsGWDj5q7RM+KIQRPtxZDz75yhE+OUIOPid/ET5mOw4+bHQPPoVwEj5nUxA+
+asOPreAET68sQw+34sQPiLyDD6rIQ0+MKwOPpeWDD4B0A8+7jIOPvRIDT6YsA8+E5IPPl0O
DD72uQ4+n1cRPiXVDD5nuRE+q+oNPhLMDz7VgQw+REIQPjxzDT6U2A4+LEEKPksnDz4fgg8+
IiYVPmQVET7mfAo+JIMNPnTEDT5PTRM+kj8QPnvsDj7gqA0+u8ILPjohDz7LnQ0+zOUKPgfF
ET5M9ww+uW4PPjhKDz5L5A8+a6UOPt7WED7Bzw0+M20MPmXYET49gQ0+KUMNPq4uED4Vow4+
BSULPnwECj5jBg0++HgQPrQvED4PAgo+UCUPPkPwDz4l7gc+FZ4OPjd5Dz4XxRI+HWcNPiPp
DT7F1hE+A78LPn0gDT68Ng4+Yq4TPrr5Dz7g0g8+QFQMPrMTDT6Xeg8+wJASPlx1DD648A8+
x54PPgpWDj4oHA8+QJ8OPiPGDD7NZg0+ZF8QPr8KCz460RE+8fYLPiC2Ej4HlRE+odkQPoAi
Dj5Dsg0+XIUTPrJ+Dj4qHA8+rnMLPmTPEj4JDg8+YTkUPuZTDj513A0+9KcPPiKwDT7L8xE+
nNgPPj33DD4K7A0+8fQPPu43ED4cyQo+UW4NPjmGDT6X0w0+tAAQPrmMDT51hQk+M5MRPgFH
ET5Xuw0+u/QMPhgyDj6MWQ4+QCMOPt/ODj5UuBA+A4ENPszzDj7BYw4+w8MPPgNGDT5QpRA+
InUMPiC6Ez7nDg0+jawNPlJuCz6Jyg4+8tUOPjyxCz7fDA0+P2UJPj0iDT5jZxQ+WfwUPnyJ
Dz7oAg4+c+IMPgCVDT571Q0+NCYLPrhCED4RBRE+m9sOPrYODz6a+w4+IKQQPqAeCD7wew8+
36MUPqyYCz6FDxA+/hoPPtYVCz7Eigs+pQcLPviZET4N5xI+FJwPPkJkEz58wg4+FlsPPuwR
Dj7nOQw+XSgNPiqyDD6HIww+IOcMPvUYCD6uNBA+ZlMOPlwRET63/Aw+nE8RPqaADT7hzg4+
/vkLPl2lCz5Upw0+sCQNPvbdBz7hVxA+Ve4NPmMmET6OPg0+YrMKPjXbED6p3Ak+whoMPvbw
Ej7IVwk+Y9kRPnBQDj5ORA8+GLQHPmthDj5nUg0+ubcIPvmlDj7iHRE+Am0QPjrUCj7pxg4+
VTgRPtE8CT6wDws+JM0QPiydCz7pBQw+8nMNPkJXDT4Zvg4+dSENPp5rCz5dDw4+aKENPgRA
ED7uXhI+AZMRPm7SDz4A6Q0+CH4LPuNzDD4WaQw+oaoMPobOCj7K/w8+D00OPrAICj5CGAw+
doEMPr/3Cz475AI+uGoMPpJxDT5ilgg+21ARPrgQDD6sTww+GrkQPrHYDz7Y2go+SPcRPvR2
Dz5QUws+6y4KPqOTCz6vfw4+tKQNPs9eDj7sxAw+uWsQPugLCj5frgg+VeEKPvASDT51Rw0+
VH0MPoE5DD4mOAs+RpYNPnCzDD6aWAg+KscOPlXiDz62Gg8+aUcRPrpqED5wsA0+ec8IPkyr
Cj5Ayg4+66sJPhVoDT6HPQ4+V0wQPhu2Dj4dDg8+I80LPkc+DD7fLQw+/z0HPn3DCj4EHg8+
ZrkOPp/7Dj718w0+zKwMPp69Dj7+gAo+5wAJPo/ADT74Wgk+a1UOPvhSCz6SdhI+TbsNPlgL
Cj6llwk+eyILPo4iCj4OnQw+v6YMPlgBED6B4A4+d0MOPgJgDj4EYA4+AhUQPoTtDT6Llgw+
ZNALPmgoBT58jAY+4fMNPqpWED58eAw+VkQMPgjGCT5f0Q8+vXILPofaCj6iyA0+jekPPk/K
CT6C4Qk+UWgOPrE7DD6mIAw+fSQPPsPHDT4RtgY+K2sMPhJcDT6Jzgg+v7QIPv3LDD7ScQg+
9ZcKPiVVCz4DMQw+stULPlmcED4rVQs+ySkOPu0FED7Ctgo+YAAOPhYwDD6UHgs+gwUOPmJr
CT579Qg+2fQLPmGxCD6THAk+Jx8KPh0fCT4QgAs+cgMJPv0vDj4XrAo+ACwPPsRMDD7DCQk+
pUAJPmLGDj5LsQk+0NYKPv+OCz5iJQo+20YMPpzLCT78mg0+IxUNPmiIDD5ScQw+4jgLPqTy
CD7WgA8+D6cMPjK/CD4CNww+gHsOPr4yCT4EWA0+Kl0KPnibCD4rIQw+uYwOPoNGBz4f2Qw+
1/cPPvcTDj4QwAs+EN8PPkDHDD7aMQ0+++MKPmIaCz4DAgY+TtIPPpYrDD74Ygk+PasJPmRY
Dj45/Aw+GtELPmk9CD5XIQo+RZIKPq30Cz7Etwo+0bANPrZqCj5tiQY+RJoMPoElDz5EDQw+
NPYMPockDT48Eg4+OOoIPphbDj6p6wo+EJ0MPoBkDj4ABw8+1x4NPv+LDz45pww+FbAIPnut
DT60aAw+pVYLPneVDj528Qo+AO0LPp0oDD4W9Ak+TlsOPiUpBz74QQs+E0QMPmH6Cz6JRAw+
2SgLPpAzDz471hE+8v4LPgTgDD6iSA4+6+kKPr/sCz7EBg4+1kUMPqKBCz6OXQs+TacLPhD+
CT5vogY+oQYJPpJ4Cj4AFAg+4l8NPsHgDD5ZuAw+hLIMPqc/CT4kFw0+uvEJPrSHCj6w2AY+
qUIMPvOfDD5nowk+DXoIPj8yDD6dcgw+43wPPjA4CD5jDgs+9hAMPjBLCT7z9Ak+4CQOPmvK
CD46Jg8+G7MOPpTzCz4VJAo+dycGPveCCz7q6Ao+ur0NPqDsCj45jAo+8FAGPg8EDj6POww+
kqsMPjenCz4bfwk+rMgJPn2VCD4X/ww+ZaUMPo7rBz5sgQg+ticJPgUYCj5wigk+89ANPiz6
Cj6GhAs+mWEMPpMtCj4y4Qc+PhwLPpxlBj73qAo+g0wLPnLQCT7jOQk+iLcMPgaKCD7PpQo+
90sIPlsACD7YiQo+P1wHPqwYCz60nA0+hL4JPsjMBz7rWAs+VXIEPl0qDj6IHAw+CKwMPoFi
Cj41dQo+SdEGPpUgCD5ZrgM+RN4HPh/ADz6oswk+w4oIPmSWCj6U5AY+yAILPgaFBz4xnAc+
AfcLPhslDD41DQw+p4sLPq5kDD6Sdgk+psEKPkwFCT4f/Qs+bdsHPj+gCT6ykwo+u3QJPs7w
Bz5KNQc+XTUIPtG7Dj40Iwg+ookHPvEuCT7SkAs+SDoOPvvgCj6eQQw+R0QLPpBfCj4LCQ8+
E2sIPl/TCT5vZgU+HMEJPohiCD6/cgk+WqQGPpK1Cz505Qk+yWAJPmztCT76WA4+kkAMPrzs
BT7XyQs+BtwLPmBLBz4cMAc+PlUHPlKyBz5B6As+JMYJPpS4Bz5TvAc+kjMIPkCMCD7jNA4+
uMwLPk3zAz4+AwU+kC0KPqc+Cz5/igg+i6UIPutTBj7j0Ag+sBgIPu3dBD5jjgY+/p4NPpJF
Cj4Ghwo+cToFPs+QBz7A6Ac+ZH8LPr6lBj5mvgg+1x0IPqkrBz4KCAg+hewJPlvaBD57pwo+
6RcLPrjzCj5o7Ag+NlkHPksxDD4gjQk+1EAKPihxCz48tQU+u2kHPl9nBD5BuQ4+byMLPoQz
CD4J/wM+xJYKPr5BCD6Y4wg+2RsIPsBBCD4UEgo+kmoHPhfRCD5K1ws+V/oIPqAdCj4+CQo+
CUsJPlziCD4lxAs+WdAGPrU1CT4VYgc+8EwFPkbZDT6tlAc+Ol0JPsy6Bj7M6go+U6MIPk4n
CD78+AY+moUKPmjuBz4dsgc+cI0HPv3LBj5Tjgo+tZIKPsJkCT74vAY+1mcJPkfbCD45dAY+
+uAHPgWNBz4VqAk+Dq0GPtB4Cz7K4gk+FBYHPtHZCT4MFww+D+gHPm5uBT4cvAo+phQJPp6d
Cj57xgQ+pm8HPpKjBD7NGw0+tzIJPoUdCz7pcQc+pGUKPkf1Bj5yyQo+KnIIPuSlBz52Jw0+
sS8LPqiiCz5kDgw+ni0IPvrYCT4BBgY+Z7IHPgG4CD73uQU+BfMJPsDxBz4gUww+Lt0LPhRk
Bz6UGQk+JVMDPrTrCj42Nwk+GUULPtUMCj6TNwY+3gILPlqBCT7+XQc+erQJPrAEBz73FAc+
pPYJPntfCD4WuQk+uJoJPvcSBD76pgc+slIJPnJQCD5QcgU+bagIPmnPBz4ekgg+XVoIPlZG
Bz5Hawk+h0sJPgDyBT5d3gc+XNgKPvvoCT5r6wY+m1EKPo+LCj4EJQk+PHkHPmrmBj4/4go+
9dMGPuFaCD6Jvwk+3I0IPpxoCD6bGgs+F/YJPpeQBz4swwk+m/kEPnC7Cz7TFAc+RecGPhik
Cj74iAo+r1EFPs6JCD5qTgY+ZMsIPnlkCT4yTAw+/HkGPvXYCD7BKgM+eTQJPqIPAz634wY+
XqILPtyyBj7tzQk+uVcFPpVBDT6N9AI+eQ0HPr7MAz69Gws+F/oHPpwZCT6yqQg+WM4JPj71
CT6hHQs+h9wFPrrCBj5O4ws+VfIFPpRVBj5zvQo+TVkGPrtsBD7WAww+5J8GPsvIBz5vFgk+
hr4JPqDHBz7FuQs+JykJPs6qBj6iqgU+kPwKPid8Bz6migU+7j8IPgegCj4FgQY+sMoFPuMN
Bz7JTAo+rHwGPgeMBT7HFAo+MOoFPv0SDD5A2QY+BMIGPj8+Cj46YAc+OkkFPrYHAz6EAwg+
wr0IPshmCT4adwU+5nkMPukmBz7Ekgk+GWEJPtgECD41pAU+Ah8HPgm0BT4hrAc+iIkMPqvU
CT4KYwY+81QHPiAvAT5UoAk+OPwGPiLSBj7A2wg+7awHPoD5Bz5AaAo+y4QJPm36CD4CXAY+
VV0JPgP0Bj5SDQU+EIwGPlEQCD6aBwo+9P4KPik9Bz7f5gg+WJULPio3BD5DoAc+I+wIPkr5
Az54Swc+X1QJPpjLAz7+EAY+RiMJPhgZDD7SfAo+dMAFPr1FBz46RAk+4AYDPumECT499wI+
5TMHPoZyBT4kQAo+F0YGPkwFCD46UgU+BB0EPnUGBz6Smwo+ODkIPtN5Bz4IuAU+UjMFPkD1
BT6thgo+orEHPr9L/T2Fiwo+dSkDPhMlBz7UQwk+Ow0FPjQlCj7a2Qo+CogHPuKHCD4Y7wg+
WGwFPstlCT6O7QU+HKECPrszCj41+wc+ISoJPmN4CD5MZgQ+pQQKPnP1CD7EIAY+VDsFPpji
AT5dcgc+jq4FPirDBD7nqQU+eG4IPr02BT5gPAo+KykDPua7Aj7BvAU+c5UJPlqHBz64NAU+
p1oFPlKQBj4PywY+ptUDPjGgBD7eFAQ+JnYIPmDiBT6YtQc+RdkIPrKrBT5pAgk+f7YLPhOg
Cj7f7Qc+jM0IPnEtBz7wPwg+CusJPkbcBT4kyAU+45UEPhiuCT5sCwc+1u4FPraCBj7uxgY+
6WAGPjDpBD5p6gU+</AssayYData></Step><Step><CommonData><SampleLocation>2</SampleLocation><SampleID></SampleID><SampleGroup></SampleGroup><SampleInfo></SampleInfo><SampleRow>F</SampleRow><SamplePlate>1</SamplePlate><WellType>REGENERATION</WellType><Concentration>-1</Concentration><ConcentrationUnits>µg/ml</ConcentrationUnits><MolarConcentration>-1</MolarConcentration><MolarConcUnits>nM</MolarConcUnits><MolecularWeight>-1</MolecularWeight><Temperature>30</Temperature><StartTime>2883945</StartTime><AssayTime>5</AssayTime></CommonData><FlowRate>1000</FlowRate><StepType>KREGENERATION</StepType><StepName>Regeneration</StepName><StepStatus>OK</StepStatus><ActualTime>5.00103</ActualTime><CycleTime>0.2</CycleTime><AssayXData Points="25">CRAvRTwTL0VzFi9FqxkvRdYcL0UJIC9FPCMvRXMmL0WjKS9F2iwvRQ0wL0VAMy9FbzYvRaM5
L0XWPC9FDUAvRTxDL0VzRi9Fp0kvRdpML0UNUC9FPFMvRW9WL0WnWS9F2lwvRQ==</AssayXData><AssayYData Points="25">ssszvs+aiL4yMZS+MTicvp18n76AKaO+AtylvmY4p77Rvam+OpeqvrYPqr5MkKy++JGuvu0b
r77Wza6+OFKyviQjsb5dT7K+Ei+1vp1ztb7Uc7W+EpO2vs0yuL653bi+TVS6vg==</AssayYData></Step><Step><CommonData><SampleLocation>1</SampleLocation><SampleID>Buffer</SampleID><SampleGroup></SampleGroup><SampleInfo></SampleInfo><SampleRow>F</SampleRow><SamplePlate>1</SamplePlate><WellType>BUFFER</WellType><Concentration>-1</Concentration><ConcentrationUnits>µg/ml</ConcentrationUnits><MolarConcentration>-1</MolarConcentration><MolarConcUnits>nM</MolarConcUnits><MolecularWeight>-1</MolecularWeight><Temperature>30</Temperature><StartTime>2896400</StartTime><AssayTime>5</AssayTime></CommonData><FlowRate>1000</FlowRate><StepType>KREGENERATION</StepType><StepName>Regeneration</StepName><StepStatus>OK</StepStatus><ActualTime>5.00103</ActualTime><CycleTime>0.2</CycleTime><AssayXData Points="25">DWAvRUBjL0VzZi9Fp2kvRd5sL0URcC9FRHMvRXN2L0WneS9F2nwvRRGAL0VEgy9Fd4YvRauJ
L0XejC9FDZAvRUSTL0V3li9Fp5kvRd6cL0UNoC9FQKMvRXemL0WnqS9F3qwvRQ==</AssayXData><AssayYData Points="25">so8RPnIeIj6DYQo+cjD+PTar5D3Bltw9uiDZPVrz2D20Jts9xGjePY8h3T3ynd49zxndPZaV
3z2Y5do9Bb7nPQUa4D0XbeQ9EsvgPeLA1j0unuE9X83dPcye4z0EC+M9dLjkPQ==</AssayYData></Step><Step><CommonData><SampleLocation>2</SampleLocation><SampleID></SampleID><SampleGroup></SampleGroup><SampleInfo></SampleInfo><SampleRow>F</SampleRow><SamplePlate>1</SamplePlate><WellType>REGENERATION</WellType><Concentration>-1</Concentration><ConcentrationUnits>µg/ml</ConcentrationUnits><MolarConcentration>-1</MolarConcentration><MolarConcUnits>nM</MolarConcUnits><MolecularWeight>-1</MolecularWeight><Temperature>30</Temperature><StartTime>2908537</StartTime><AssayTime>5</AssayTime></CommonData><FlowRate>1000</FlowRate><StepType>KREGENERATION</StepType><StepName>Regeneration</StepName><StepStatus>OK</StepStatus><ActualTime>5.00103</ActualTime><CycleTime>0.2</CycleTime><AssayXData Points="25">EbAvRUSzL0V7ti9Fq7kvReK8L0URwC9FRMMvRXfGL0WryS9F3swvRRHQL0VI0y9Fd9YvRa/Z
L0Xe3C9FEeAvRUTjL0V75i9Fq+kvReLsL0UV8C9FRPMvRXf2L0Wv+S9F4vwvRQ==</AssayXData><AssayYData Points="25">wgdyvgfqp74N6bG+HWO1vpsRvL7hTLu+BXG7vi4svb6XVry+ZaK8vs7Evr5KE76+nRC/vjbo
v77qNsK+0gXBvjQvxL7/fsK+1JTDvpVDxb6NscW+lDzGvsZkw76Zw8S+sr3Fvg==</AssayYData></Step><Step><CommonData><SampleLocation>1</SampleLocation><SampleID>Buffer</SampleID><SampleGroup></SampleGroup><SampleInfo></SampleInfo><SampleRow>F</SampleRow><SamplePlate>1</SamplePlate><WellType>BUFFER</WellType><Concentration>-1</Concentration><ConcentrationUnits>µg/ml</ConcentrationUnits><MolarConcentration>-1</MolarConcentration><MolarConcUnits>nM</MolarConcUnits><MolecularWeight>-1</MolecularWeight><Temperature>30</Temperature><StartTime>2920880</StartTime><AssayTime>5</AssayTime></CommonData><FlowRate>1000</FlowRate><StepType>KREGENERATION</StepType><StepName>Regeneration</StepName><StepStatus>OK</StepStatus><ActualTime>5.00103</ActualTime><CycleTime>0.2</CycleTime><AssayXData Points="25">FQAwRUgDMEV7BjBFrwkwReIMMEUVEDBFSBMwRX8WMEWvGTBF5hwwRRUgMEVMIzBFeyYwRbMp
MEXiLDBFGTAwRUwzMEV/NjBFrzkwReY8MEUZQDBFTEMwRX9GMEWvSTBF5kwwRQ==</AssayXData><AssayYData Points="25">5aP+PZTBDz530Ak+CJbnPRso0j0MJdE92svIPVKCyT1U38U9k1XHPY16xj3x+8k9O7rDPWn+
xD00Z8c9VzLIPdUPyD0WbdE9wRHXPQMY1T1q79E9hhDSPTyYxz3kl8s9uoTMPQ==</AssayYData></Step><Step><CommonData><SampleLocation>2</SampleLocation><SampleID></SampleID><SampleGroup></SampleGroup><SampleInfo></SampleInfo><SampleRow>F</SampleRow><SamplePlate>1</SamplePlate><WellType>REGENERATION</WellType><Concentration>-1</Concentration><ConcentrationUnits>µg/ml</ConcentrationUnits><MolarConcentration>-1</MolarConcentration><MolarConcUnits>nM</MolarConcUnits><MolecularWeight>-1</MolecularWeight><Temperature>30</Temperature><StartTime>2933064</StartTime><AssayTime>5</AssayTime></CommonData><FlowRate>1000</FlowRate><StepType>KREGENERATION</StepType><StepName>Regeneration</StepName><StepStatus>OK</StepStatus><ActualTime>5.00005</ActualTime><CycleTime>0.2</CycleTime><AssayXData Points="25">HFAwRU9TMEV+VjBFtlkwRelcMEUYYDBFS2MwRX5mMEWyaTBF6WwwRRhwMEVLczBFfnYwRbZ5
MEXlfDBFGIAwRUuDMEV+hjBFsokwReWMMEUckDBFS5MwRX6WMEW2mTBF6ZwwRQ==</AssayXData><AssayYData Points="25">6L+Vvm7esb5mwry+2vPAvsk3w75YTMS+HtnEvkr8xr7XbMS+N9PHvhOLxb5l3Mm+2vHHvqTF
yb4nFMq+86TJvkHcy74lE8y+1hDKvp6Sy77g5cu+n2XKvkdFzb5vT82+HTTMvg==</AssayYData></Step><Step><CommonData><SampleLocation>1</SampleLocation><SampleID>Buffer</SampleID><SampleGroup></SampleGroup><SampleInfo></SampleInfo><SampleRow>F</SampleRow><SamplePlate>1</SamplePlate><WellType>BUFFER</WellType><Concentration>-1</Concentration><ConcentrationUnits>µg/ml</ConcentrationUnits><MolarConcentration>-1</MolarConcentration><MolarConcUnits>nM</MolarConcUnits><MolecularWeight>-1</MolecularWeight><Temperature>30</Temperature><StartTime>2945367</StartTime><AssayTime>5</AssayTime></CommonData><FlowRate>1000</FlowRate><StepType>KREGENERATION</StepType><StepName>Regeneration</StepName><StepStatus>OK</StepStatus><ActualTime>5.00103</ActualTime><CycleTime>0.2</CycleTime><AssayXData Points="25">HKAwRU+jMEWGpjBFuqkwRe2sMEUcsDBFU7MwRYK2MEW2uTBF7bwwRRzAMEVTwzBFgsYwRbrJ
MEXpzDBFINAwRVPTMEWC1jBFutkwRe3cMEUc4DBFT+MwRYbmMEW26TBF7ewwRQ==</AssayXData><AssayYData Points="25">Q7nlPTQYEj6p6fk9bLPXPZ7VzD2BmMk9tG7BPXyQvD35Qrs9tqrAPUsLtz2qb8E90hvDPSol
xT0Xsr89HsjCPTqUwT07BME9/BXHPejmxD2Ie8U9W9fJPeaCwz2xUMQ9nFjLPQ==</AssayYData></Step></KineticsData></ExperimentResults>
