# Supplementary material for: CD147 mediates the adsorption of influenza A virus on the cell surface through direct interaction with HA
Source: Front Cell Infect Microbiol. 2025 Aug 29;15:1647283. doi: 10.3389/fcimb.2025.1647283 (PMC12426278; doi:10.3389/fcimb.2025.1647283)
Supplement: Supplementary file 8 [file DataSheet2.zip › raw data-2/Figure 6/Fingure6 D-I/Fingure6 G/241006_007.frd]

<?xml version="1.0" encoding="UTF-8" standalone="yes"?>
<ExperimentResults><ExperimentInfo Name="Experiment_17"><ExpDescription></ExpDescription><RTDVersion>2.0</RTDVersion><RunID>460CF0F2-678D-4686-806C-99B63B5D4859</RunID><ExperimentType>KINETICS</ExperimentType><ExperimentSubType>KBASIC</ExperimentSubType><StartDateTime>2024-10-06T17:27:48</StartDateTime><MachineName>4QSYCS2</MachineName><UserName>Labuser</UserName><LotNumber></LotNumber><PlateName>241006</PlateName><PlateName2></PlateName2><SensorName>G3</SensorName><SensorPlate>1</SensorPlate><SensorType>SA (Streptavidin)</SensorType><SensorRole>LIGAND</SensorRole><SensorInfo></SensorInfo><WritingSW>DataAcquisition.exe 11.1.0.11</WritingSW><InstrumentType>OctetRED96e</InstrumentType><InstrumentSerial>FB-90287</InstrumentSerial><InstrumentFW>1.0.0.0</InstrumentFW><IntegrationTime>1.9</IntegrationTime><DSPType>CPF</DSPType><DSPStitching>1</DSPStitching><HasManifest>1</HasManifest><InfoHash>-1123282249</InfoHash></ExperimentInfo><AssayParamsInfo/><KineticsData><Step><CommonData><SampleLocation>12</SampleLocation><SampleID></SampleID><SampleGroup></SampleGroup><SampleInfo></SampleInfo><SampleRow>G</SampleRow><SamplePlate>1</SamplePlate><WellType>BUFFER</WellType><Concentration>-1</Concentration><ConcentrationUnits>µg/ml</ConcentrationUnits><MolarConcentration>-1</MolarConcentration><MolarConcUnits>nM</MolarConcUnits><MolecularWeight>-1</MolecularWeight><Temperature>27.2</Temperature><StartTime>0</StartTime><AssayTime>120</AssayTime></CommonData><FlowRate>1000</FlowRate><StepType>BASELINE</StepType><StepName>Baseline</StepName><StepStatus>OK</StepStatus><ActualTime>120</ActualTime><CycleTime>0.2</CycleTime><AssayXData Points="600">AAAAAPLSTT7fT80+I9sZP83MTD8AAIA/XrqZPzMzsz/NzMw/ZmbmPwAAAEAv3QxAmpkZQGZm
JkAzMzNAYhBAQC/dTED8qVlAZmZmQJZDc0AxCIBAmG6GQP7UjEAzM5NAmpmZQAAAoECYbqZA
/tSsQDMzs0DLoblAMQjAQGZmxkD+1MxAZDvTQJqZ2UAAAOBAZmbmQM3M7EAzM/NAy6H5QBkE
AEEzMwNBf2oGQZqZCUHl0AxBAAAQQUw3E0F/ahZBsp0ZQc3MHEEAACBBTDcjQWZmJkGynSlB
zcwsQQAAMEEzMzNBZmY2QbKdOUHNzDxBGQRAQTMzQ0F/akZBmplJQc3MTEEZBFBBZDtTQX9q
VkGynVlBzcxcQRkEYEEzM2NBf2pmQZqZaUHNzGxBAABwQUw3c0FmZnZBsp15Qc3MfEEMAoBB
ppuBQTMzg0HNzIRBc2iGQQAAiEGamYlBPzWLQc3MjEFmZo5BAACQQZqZkUEzM5NB2c6UQXNo
lkEAAJhBppuZQTMzm0HZzpxBc2ieQQAAoEGamaFBPzWjQdnOpEFmZqZBAACoQaabqUE/NatB
2c6sQWZmrkEAALBBppuxQT81s0HZzrRBZma2QQwCuEGamblBPzW7Qc3MvEFzaL5BAADAQZqZ
wUE/NcNB2c7EQXNoxkEAAMhBppvJQT81y0HZzsxBZmbOQQwC0EGamdFBPzXTQdnO1EFzaNZB
AADYQZqZ2UEzM9tBzczcQXNo3kEMAuBBppvhQTMz40HNzORBZmbmQQAA6EGamelBPzXrQc3M
7EFzaO5BAADwQaab8UEzM/NB2c70QXNo9kEAAPhBppv5QT81+0HNzPxBc2j+QQYBAELNzABC
mpkBQmZmAkI5NANCAAAEQtPNBEKgmgVCbWcGQjMzB0IGAQhCzcwIQpqZCUJtZwpCMzMLQgYB
DELNzAxCmpkNQmZmDkI5NA9CAAAQQtPNEEKamRFCbWcSQjMzE0IAABRCzcwUQqCaFUJtZxZC
MzMXQgAAGELTzRhCmpkZQm1nGkI5NBtCAAAcQtPNHEKgmh1CbWceQjMzH0IAACBCzcwgQqCa
IUJmZiJCOTQjQgYBJELTzSRCoJolQmZmJkI5NCdCAAAoQtPNKEKamSlCZmYqQjk0K0IAACxC
080sQqCaLUJtZy5COTQvQgYBMELTzTBCoJoxQmZmMkIzMzNCAAA0QtPNNEKgmjVCZmY2Qjk0
N0IGAThC0804QpqZOUJtZzpCOTQ7QgAAPELTzTxCoJo9QmZmPkI5ND9CAABAQs3MQEKamUFC
bWdCQjMzQ0IAAERC081EQpqZRUJtZ0ZCMzNHQgYBSELTzUhCoJpJQmZmSkI5NEtCBgFMQs3M
TEKgmk1CbWdOQjMzT0IGAVBC081QQqCaUUJmZlJCMzNTQgYBVELTzVRCmplVQmZmVkIzM1dC
BgFYQtPNWEKamVlCbWdaQjMzW0IAAFxCzcxcQqCaXUJtZ15COTRfQgAAYELNzGBCmplhQm1n
YkIzM2NCBgFkQtPNZEKamWVCZmZmQjMzZ0IAAGhCzcxoQpqZaUJtZ2pCOTRrQgAAbELTzWxC
oJptQm1nbkI5NG9CAABwQs3McEKgmnFCbWdyQjk0c0IAAHRC0810QpqZdUJmZnZCMzN3QgYB
eELTzXhCmpl5Qm1nekIzM3tCAAB8Qs3MfEKgmn1CZmZ+QjMzf0IAAIBCZmaAQlDNgEK2M4FC
mpmBQoMAgkJmZoJCzcyCQrYzg0IdmoNCAACEQmZmhELNzIRCtjOFQpqZhUIAAIZC6WaGQlDN
hkK2M4dCmpmHQgAAiELpZohCzcyIQjMziUIdmolCAACKQulmikJQzYpCtjOLQpqZi0IAAIxC
ZmaMQs3MjEIzM41CHZqNQoMAjkLpZo5CUM2OQjMzj0KamY9CAACQQmZmkELNzJBCMzORQh2a
kUIAAJJC6WaSQs3MkkK2M5NCHZqTQgAAlELpZpRCUM2UQrYzlUKamZVCgwCWQulmlkJQzZZC
tjOXQpqZl0IAAJhC6WaYQlDNmEK2M5lCHZqZQoMAmkJmZppCUM2aQjMzm0IdmptCAACcQulm
nELNzJxCtjOdQpqZnUKDAJ5CZmaeQlDNnkIzM59CHZqfQoMAoELpZqBCUM2gQjMzoUIdmqFC
AACiQmZmokJQzaJCtjOjQpqZo0IAAKRCZmakQlDNpEIzM6VCHZqlQoMApkLpZqZCzcymQrYz
p0IdmqdCAACoQulmqEJQzahCtjOpQpqZqUIAAKpCZmaqQlDNqkIzM6tCHZqrQgAArELpZqxC
UM2sQrYzrUKama1CgwCuQulmrkJQza5CtjOvQpqZr0KDALBCZmawQs3MsEIzM7FCHZqxQoMA
skLpZrJCzcyyQjMzs0IdmrNCAAC0QmZmtELNzLRCtjO1QpqZtUKDALZC6Wa2QlDNtkIzM7dC
HZq3QoMAuELpZrhCUM24QrYzuUIdmrlCgwC6QmZmukJQzbpCtjO7QpqZu0IAALxCZma8Qs3M
vEIzM71CHZq9QgAAvkJmZr5Czcy+QrYzv0Kamb9CgwDAQulmwELNzMBCMzPBQpqZwUIAAMJC
ZmbCQlDNwkIzM8NCHZrDQoMAxELpZsRCUM3EQjMzxUIdmsVCAADGQulmxkJQzcZCMzPHQpqZ
x0IAAMhCZmbIQlDNyEK2M8lCHZrJQgAAykLpZspCzczKQjMzy0IdmstCAADMQmZmzELNzMxC
MzPNQh2azUKDAM5C6WbOQs3MzkIzM89CHZrPQoMA0ELpZtBCUM3QQjMz0UIdmtFCAADSQulm
0kJQzdJCMzPTQpqZ00KDANRCZmbUQs3M1EK2M9VCmpnVQoMA1kLpZtZCzczWQrYz10IdmtdC
gwDYQulm2ELNzNhCtjPZQpqZ2UIAANpC6WbaQlDN2kIzM9tCmpnbQgAA3EJmZtxCzczcQrYz
3UKamd1CAADeQmZm3kJQzd5CtjPfQpqZ30IAAOBC6WbgQlDN4EIzM+FCmpnhQgAA4kLpZuJC
zcziQrYz40KameNCgwDkQmZm5ELNzORCtjPlQpqZ5UKDAOZC6WbmQlDN5kIzM+dCHZrnQoMA
6ELpZuhCzczoQjMz6UKamelCgwDqQulm6kJQzepCtjPrQh2a60KDAOxC6WbsQs3M7EIzM+1C
mpntQoMA7kLpZu5CzczuQrYz70Kame9C</AssayXData><AssayYData Points="600">AAAAADS/zznflro5J0XhOleSMbpKb0S7xm9qO5X3VbtAqOw6Jo2Suo/KiLqcWlU4g02UOjp0
GDuthny7t2UGuxwZ1Lqk2+M6z+dEu5cRKjrFMmK65WSkuRYWhznpsjO7m/2Yu8SMBLtKWC27
wOiIu5Fg6LrLwie7kXm0Osxcert2/lk6HJrrOjOXFrugxDy7oQawOjnaSDs/37+67Uq+u2zj
LrufkdW654q2ugfe+Dq7AZq6XWWAuu6P0rrr9W26WxW1OugTsroVqsK6LQKXOyNpwjq4OKe6
CHMouko+1brPKlE76lJvuyOkTjo4XZI6ihr0uk86jrpk6rk5cxGEukK5ZjuIhBm58B+3Oroo
ljrU7vO5QQCGOtzDHDtzyI65eEEVOkyvPTuBbwI5aGM2uhzVJrnTLwY7rt0yO5kAkTsYZko7
Vr2Fu+UDgDuUN8C6bWpZOr0bBryIGXy6m8+uumDJqLqJwbw6u5Q+O9DIdTulJOI6CongukAz
SrlHH726iQfrOti6D7uayT45g3nmOtwbfTux44o7STejOlwOKzqW5/+6h5BJutRpCLtmf007
clvfOmozUzmjXok7ZU7XukacmDvqtj44YqejudAXx7pLuWG5V/IOO1TD/TrlxbG4R0VMuiBB
nzp6uJG7QgrzOb9eCroK3Mi5SSIhunKAUDvEOXM7SRkQO5uM1rpKXCU7uS0+u9lI5rkU5FS6
GTayukPqBjuvQRq60Ry2u7K6qrlYpM85g8gxO/qgiLopOyI7lzrcuuVkATsWoiC6eaCfO2h3
3Dmpn5y6TbWLu3dO1zkTP1a6lnGqO0kQWTsFVEE71HUguwjY8jo2cf+6dpEKun2CnjuRcOU6
Sg3uukSaUbqjLB27qO8Hu4dO2zoKn6S5NFk2OekoYDne7o06LmIIuwiEI7rx8lw7LYL+OrhN
IjnqgCe7Do7pOjPVizv4FcU6sYQ/O/ANPTo5udi6i0UCuz7HJDvOa/Y66/v0Oskc9bqXzSO5
FhoUuuP8gDoC9bE68kjnOayzGjuZTxU7MFF2u+DTLrt2ULc5qfKpO9YECbvtkvu6/ZywOpRY
wDp5aoo6W36wujLyD7sDmBQ74/IpO2+tybrwLyq72PEEOrgjkbvQDAs6yJkNu0ZnSzvZbkY7
OxKnO4lvXrrRTiM7LlkCuJ7hSzv1hII79T02OxHJbTt5eW46NAuNO+GgGLtxexE7ABPkOaf/
2LqGVRm7XP/Hui15CbvO1Hg6x7gBuhQedzuKwsO7i/fhOp/LfTpBK087v9r7OuSplTrtP8Q6
hCcDOxopSDp6jjy7ghLDugdeKzu3+za7B01nusLDobsGbaQ6xrSLu18LUrtfvtY6pwNuOggs
GbsWj+O6/ViqOYobyzlThVC7GdqCugH1xrqFm7e7fn3gundau7ui5D26hAO5uVibq7iY+f+4
kjVaOvCcKDvnKxm7wT80OtIqGjomI4k7WMrqOhlXazpXSCm7/gIgu+AaC7tM/jE6+S46u/qb
FDsfiEI63LSHuqYcfbtO4dE6w7+LutLrRzpXnu45ySyWu94SHrvWR527Qs4Lu0hh5DmylLS5
kyBQuk68hrc5uBW6n+CFut8NibqO2wq7swSxufPwijnV70u7Yn2aujdpTzqByyC6IOTOutm0
pLof0j67/10/uRgTIrpmOgE6hsl/O9iQrzl+UQQ66sERu56iczpoyNu6wU7VORkJoLqZ+Sk7
NaUwus+/cTotVle6NjNbOkeI9TkL2Wm7kzbOOsTAPbuatZ465gPKOHsr67qsHZK7h3SsO8yC
wLogsBS7rqLeugiBFbvQoJG7vB19t0+hXLsafK85tO/AOEn7UTrqtSq6iU58uyeEsjrQMFE7
OPmzOUsJGDv8EDe6tSZ+uBjRE7vEHM25BlR2OVaU2DrIOIG7mxR1Oievj7r5Gn66kw1yu8iv
ELueSa+6y02RuZsC5Ton2Xm77oaXuFMam7qN3Ay7ZDhcu6Otkbr2rvC61HyCu8EHN7tBA0W7
WRBDOMJhnrs8kUe7h4BhuwfEbLupkc864gFzus7Ve7tVb3G71prrOXafWrszr7y72oG6uuvw
PbtLgz+6YJ2furUYDbugRUC7yUO5ORqdnbt03hc7fiQaOaWFqLrocDK7xhM4uyc5cLu0fi27
Fezsuo0ngbuOucu7xkIqu1O5mbtMK8+6G47KumOQVzr4hLu6wWlBulvz0jqFsJm6el1cOg8g
P7tk84a7YHEgO4ZfKLrdzKo5mjedul+YS7sjmqK74BpEOvjYkLvMXF27E+kgulwRursNinK6
LH+Xu6CUhLsczha7V7ACu2TZlzqTpxu7hMwKOjSjtLt8nN+6R5pju0AP1bqNmhO7ksbFu2W/
C7sT1e66vMJaOrMEPLog9IW7Ymuru9wBGrwHIJW7NI54u/ZQq7tKfdG7q7snu4RuMrtzSIW7
zrBfuykVDroHHYa7cjiOu8bCsbs5PWW7uFYiu+HtEjsGf3+70ckMuzHfCrwlqxK6UomFuulA
qDmDDjm7mYGzun9FxLtpFTK7La11u0RJfrsCCta6fJnwuiZzkbuGhye7rRWuu71x8bulWHO7
4ISku10worsFx+i66kyFu/WpGrzORqa7hK1hurDjkrs3luG7/lTLuqYgi7soMdi75DYSvCMl
lbvfAjW59Dp0u0+GqbsGiwu81wWqu9Y+q7rSRxW74biIOeAxFbvRSG67k+QBuy8dB7zXi7e6
ghXouvOew7tF9C27I1zOu/mKD7s0C6G7tk7Uu3XYnbvyLtW7FuDKOJGi37ldF0K8jTvbu4VI
MLu/eCS7ct6Ju+qXfruUVMe7sA2Iu8tF5LuW0Dy73QTxuhNsk7vtmBK8rU9zu1lrqrug5g87
pmixuwamB7uHGCm5ELAJuyJN3bufiqi7weyuuwldvbpGoo+7/iP4uyy+0Lv4QQi8reDwu3lj
mrvfUqi7Gracu2MIsrvF7Gq7nYyTu8mpBbyBXpm7HVbnu1jmyrsjz+K7Nurpu0usYLuGKN27
WM7Eu5Dz3LtlORK70wCau48dTTmS5vy7+cQ1u/u3lrteL7a7G2cNvL7AG7x9b2i7R4KMu2dK
XLuNawC8T2nUu5EEKLyL47K7EGUZu9W1k7scx7+7ucvXu/ZlZ7s4ZoW7FQTIuy7217tzeLu7
Qmn+uz5vvrvhAN27OwYrvL0NIbxGx++7</AssayYData></Step><Step><CommonData><SampleLocation>3</SampleLocation><SampleID>hb2</SampleID><SampleGroup></SampleGroup><SampleInfo></SampleInfo><SampleRow>G</SampleRow><SamplePlate>1</SamplePlate><WellType>KLOAD</WellType><Concentration>30</Concentration><ConcentrationUnits>µg/ml</ConcentrationUnits><MolarConcentration>30000</MolarConcentration><MolarConcUnits>nM</MolarConcUnits><MolecularWeight>-1</MolecularWeight><Temperature>30.1</Temperature><StartTime>158206</StartTime><AssayTime>1200</AssayTime></CommonData><FlowRate>1000</FlowRate><StepType>LOADING</StepType><StepName>Loading</StepName><StepStatus>OK</StepStatus><ActualTime>767</ActualTime><CycleTime>0.2</CycleTime><AssayXData Points="3835">AADwQmZm8ELTzfBCtjPxQpqZ8UIAAPJCZmbyQs3M8kIzM/NCHZrzQoMA9EJmZvRCUM30QrYz
9UKamfVCgwD2Qulm9kJQzfZCMzP3QpqZ90KDAPhC6mb4QlDN+EIzM/lCmpn5QgAA+kLqZvpC
UM36QrYz+0IdmvtCgwD8Qupm/EJQzfxCtjP9QpqZ/UIAAP5C6mb+Qs3M/kIzM/9CHZr/QgAA
AEMzMwBDqGYAQ5qZAEPNzABDQgABQ3UzAUOoZgFDmpkBQw7NAUNCAAJDMzMCQ2ZmAkPbmQJD
Ds0CQ0IAA0N1MwNDqGYDQ9uZA0MOzQNDQgAEQzMzBEOoZgRD25kEQ83MBEMAAAVDMzMFQ+pm
BUOamQVDDs0FQwAABkMzMwZDZmYGQ9uZBkPNzAZDQgAHQzMzB0NmZgdDmpkHQw7NB0NCAAhD
dTMIQ2ZmCEOamQhDDs0IQwAACUN1MwlDqGYJQ5qZCUPNzAlDQgAKQ3UzCkNmZgpDmpkKQ83M
CkMAAAtDdTMLQ6hmC0PbmQtDzcwLQwAADEN1MwxDZmYMQ9uZDEMOzQxDQgANQ7YzDUNmZg1D
mpkNQ83MDUMAAA5DdTMOQ6hmDkOamQ5DDs0OQwAAD0N1Mw9DZmYPQ5qZD0PNzA9DAAAQQ3Uz
EENmZhBD25kQQ83MEENCABFDMzMRQ2ZmEUOamRFDDs0RQ0IAEkN1MxJDZmYSQ9uZEkPNzBJD
AAATQzMzE0OoZhND25kTQ83ME0MAABRDMzMUQ6hmFEPbmRRDDs0UQ0IAFUMzMxVDZmYVQ5qZ
FUPNzBVDQgAWQzMzFkOoZhZDmpkWQ83MFkMAABdDdTMXQ6hmF0PbmRdDDs0XQwAAGEN1MxhD
qGYYQ5qZGEPNzBhDAAAZQzMzGUNmZhlDmpkZQ83MGUNCABpDdTMaQ2ZmGkPbmRpDDs0aQ0IA
G0MzMxtDZmYbQ5qZG0PNzBtDQgAcQ3UzHEOoZhxDmpkcQ83MHENCAB1DdTMdQ2ZmHUOamR1D
Ds0dQ0IAHkMzMx5DZmYeQ9uZHkMOzR5DQgAfQ3UzH0OoZh9DmpkfQ83MH0NCACBDMzMgQ6hm
IEOamSBDDs0gQ0IAIUN1MyFDZmYhQ5qZIUPNzCFDQgAiQzMzIkNmZiJDmpkiQw7NIkMAACND
dTMjQ6hmI0OamSNDDs0jQ0IAJEN1MyRDqGYkQ9uZJEPNzCRDQgAlQzMzJUOoZiVDmpklQw7N
JUMAACZDdTMmQ6hmJkPbmSZDzcwmQ0IAJ0N1MydDqGYnQ9uZJ0PNzCdDQgAoQzMzKENmZihD
mpkoQw7NKENCAClDMzMpQ2ZmKUOamSlDDs0pQ0IAKkMzMypDZmYqQ9uZKkPNzCpDQgArQ3Uz
K0NmZitDmpkrQw7NK0NCACxDdTMsQ2ZmLEPbmSxDDs0sQ0IALUMzMy1DZmYtQ9uZLUPNzC1D
AAAuQzMzLkOoZi5DmpkuQw7NLkMAAC9DMzMvQ2ZmL0PbmS9DDs0vQwAAMEMzMzBDZmYwQ9uZ
MEMOzTBDAAAxQzMzMUOoZjFDmpkxQw7NMUMAADJDdTMyQ2ZmMkPbmTJDzcwyQ0IAM0MzMzND
qGYzQ5qZM0PNzDNDAAA0Q3UzNEOoZjRDmpk0Q83MNENCADVDdTM1Q6hmNUPbmTVDzcw1Q0IA
NkMzMzZDqGY2Q5qZNkPNzDZDAAA3Q3UzN0NmZjdDmpk3Qw7NN0NCADhDdDM4Q2ZmOEOamThD
Ds04Q0IAOUMzMzlDZmY5Q5qZOUMOzTlDAAA6QzMzOkNmZjpDmpk6Qw7NOkNCADtDMzM7Q2Zm
O0PbmTtDzcw7Q0IAPEMzMzxDqGY8Q5qZPEPNzDxDAAA9Q3QzPUNmZj1D25k9Q83MPUNCAD5D
dDM+Q2ZmPkPbmT5DDs0+QwAAP0MzMz9DqGY/Q5qZP0MOzT9DAABAQ3QzQEOoZkBD25lAQ83M
QEMAAEFDdDNBQ6hmQUOamUFDzcxBQwAAQkN0M0JDZmZCQ5qZQkMOzUJDAABDQzMzQ0OoZkND
25lDQ83MQ0NCAERDdDNEQ2ZmREOamURDDs1EQ0IARUN0M0VDZmZFQ9uZRUMOzUVDAABGQzMz
RkNmZkZDmplGQw7NRkNCAEdDMzNHQ2ZmR0OamUdDDs1HQwAASEMzM0hDZmZIQ9uZSEMOzUhD
QgBJQzMzSUNmZklD25lJQw7NSUNCAEpDdDNKQ2ZmSkOamUpDDs1KQ0IAS0MzM0tDqGZLQ9uZ
S0MOzUtDQgBMQ3QzTENmZkxD25lMQw7NTEMAAE1DMzNNQ6hmTUOamU1DDs1NQwAATkMzM05D
qGZOQ9uZTkPNzE5DAABPQ3QzT0NmZk9D25lPQw7NT0MAAFBDMzNQQ6hmUEOamVBDzcxQQwAA
UUMzM1FDqGZRQ5qZUUPNzFFDAABSQzMzUkNmZlJD25lSQ83MUkMAAFNDMzNTQ2ZmU0OamVND
Ds1TQ0IAVEMzM1RDZmZUQ9uZVEMOzVRDQgBVQ3QzVUNmZlVD25lVQ83MVUNCAFZDMzNWQ2Zm
VkPbmVZDDs1WQwAAV0N0M1dDZmZXQ5qZV0MOzVdDAABYQ3QzWENmZlhD25lYQw7NWEMAAFlD
MzNZQ6hmWUPbmVlDDs1ZQwAAWkMzM1pDZmZaQ9uZWkPNzFpDAABbQ3QzW0OoZltDmplbQ83M
W0MAAFxDdDNcQ6hmXEOamVxDDs1cQwAAXUN0M11DqGZdQ9uZXUMOzV1DAABeQ3QzXkNmZl5D
25leQ83MXkNCAF9DdDNfQ2ZmX0OamV9DzcxfQ0IAYEMzM2BDqGZgQ9uZYEPNzGBDAABhQ3Qz
YUOoZmFDmplhQw7NYUMAAGJDMzNiQ6hmYkPbmWJDDs1iQ0IAY0MzM2NDZmZjQ9uZY0MOzWND
QgBkQzMzZEOoZmRDmplkQw7NZEPEAGVDMzNlQ2ZmZUOamWVDDs1lQ0IAZkN0M2ZDZmZmQ9uZ
ZkPNzGZDQgBnQzMzZ0NmZmdD25lnQ83MZ0NCAGhDMzNoQ2ZmaEPbmWhDDs1oQwAAaUMzM2lD
qGZpQ9uZaUPNzGlDAABqQ3QzakOoZmpD25lqQw7NakNCAGtDMzNrQ2Zma0PbmWtDDs1rQwAA
bEN0M2xDZmZsQ5qZbEMOzWxDQgBtQ3QzbUNmZm1D25ltQ83MbUNCAG5DdDNuQ2ZmbkOamW5D
zcxuQwAAb0N0M29DZmZvQ9uZb0PNzG9DQgBwQzMzcENmZnBDmplwQw7NcENCAHFDMzNxQ6hm
cUOamXFDDs1xQ0IAckN0M3JDZmZyQ9uZckMOzXJDQgBzQzMzc0OoZnNDmplzQ83Mc0MAAHRD
dDN0Q6hmdEPbmXRDzcx0QwAAdUN0M3VDZmZ1Q9uZdUPNzHVDAAB2Q3QzdkNmZnZD25l2Q83M
dkNCAHdDdDN3Q6hmd0OamXdDDs13Q0IAeEN1M3hDqGZ4Q5qZeEPNzHhDQgB5QzMzeUOoZnlD
mpl5Q83MeUNCAHpDdTN6Q2ZmekPbmXpDDs16QwAAe0MzM3tDZmZ7Q9uZe0PNzHtDQgB8Q3Uz
fEOoZnxD25l8Qw7NfEMAAH1DdTN9Q6hmfUOamX1DDs19QwAAfkN1M35DqGZ+Q9uZfkMOzX5D
QgB/QzMzf0NmZn9Dmpl/Q83Mf0MAAIBDmhmAQ1QzgEPNTIBDh2aAQwCAgEO6mYBDM7OAQ83M
gENm5oBDIQCBQ7oZgUMzM4FD7kyBQ2ZmgUMhgIFDmpmBQzOzgUPuzIFDh+aBQyEAgkO6GYJD
MzOCQ+5MgkNmZoJDIYCCQ5qZgkNUs4JDzcyCQ2bmgkMhAINDuhmDQzMzg0PNTINDh2aDQyGA
g0O6mYNDM7ODQ+7Mg0Nm5oNDIQCEQ5oZhENUM4RD7kyEQ2ZmhEMAgIRDupmEQzOzhEPuzIRD
h+aEQyEAhUO6GYVDVDOFQ81MhUOHZoVDAICFQ7qZhUMzs4VDzcyFQ4fmhUMhAIZDuhmGQ1Qz
hkPuTIZDZmaGQwCAhkO6mYZDVLOGQ+7MhkNm5oZDAACHQ7oZh0MzM4dDzUyHQ2Zmh0MhgIdD
upmHQzOzh0PNzIdDh+aHQwAAiEO6GYhDMzOIQ+5MiEOHZohDIYCIQ5qZiEMzs4hDzcyIQ4fm
iEMhAIlDuhmJQ1QziUPNTIlDh2aJQwCAiUOamYlDM7OJQ+7MiUOH5olDAACKQ5oZikNUM4pD
7kyKQ2ZmikMAgIpDupmKQ1SzikPuzIpDh+aKQyEAi0OaGYtDVDOLQ81Mi0NmZotDAICLQ5qZ
i0NUs4tDzcyLQ2bmi0NCAIxDmhmMQ1QzjEPuTIxDZmaMQyGAjEO6mYxDVLOMQ+7MjEOH5oxD
AACNQ7oZjUMzM41D7kyNQ2ZmjUMhgI1DupmNQzOzjUPuzI1Dh+aNQyEAjkO6GY5DMzOOQ81M
jkNmZo5DIYCOQ7qZjkNUs45DzcyOQ2bmjkMhAI9DuhmPQzMzj0PuTI9Dh2aPQyGAj0O6mY9D
VLOPQ+7Mj0Nm5o9DIQCQQ5oZkENUM5BD7kyQQ4dmkEMhgJBDupmQQzOzkEPNzJBDZuaQQyEA
kUOaGZFDVDORQ+5MkUOHZpFDAICRQ5qZkUNUs5FD7syRQ2bmkUMAAJJDmhmSQ1QzkkPuTJJD
ZmaSQyGAkkO6mZJDVLOSQ83MkkNm5pJDIQCTQ5oZk0MzM5ND7kyTQ4dmk0MAgJNDupmTQ1Sz
k0PNzJNDZuaTQwAAlEO6GZRDMzOUQ+5MlENmZpRDIYCUQ5qZlEMzs5RD7syUQ2bmlEMhAJVD
mhmVQ1QzlUPNTJVDh2aVQwCAlUOamZVDM7OVQ83MlUNm5pVDIQCWQ5oZlkNUM5ZDzUyWQ4dm
lkMhgJZDmpmWQ1SzlkPNzJZDZuaWQyEAl0OaGZdDVDOXQ+5Ml0NmZpdDAICXQ5qZl0NUs5dD
7syXQ4fml0MAAJhDmhmYQzMzmEPuTJhDh2aYQyGAmEOamZhDM7OYQ83MmEOH5phDIQCZQ7oZ
mUNUM5lDzUyZQ2ZmmUMhgJlDupmZQ1SzmUPuzJlDZuaZQyEAmkO6GZpDVDOaQ+5MmkNmZppD
AICaQ5qZmkMzs5pD7syaQ2bmmkMhAJtDuhmbQ1Qzm0PNTJtDZmabQyGAm0OamZtDVLObQ83M
m0Nm5ptDIQCcQ7oZnEMzM5xDzUycQ2ZmnEMAgJxDmpmcQzOznEPuzJxDZuacQyEAnUO6GZ1D
MzOdQ+5MnUNmZp1DAICdQ7qZnUMzs51DzcydQ2bmnUMhAJ5DmhmeQ1QznkPNTJ5Dh2aeQwCA
nkOamZ5DVLOeQ+7MnkNm5p5DIQCfQ5oZn0MzM59D7kyfQ2Zmn0MhgJ9DmpmfQ1Szn0PuzJ9D
ZuafQwAAoEOaGaBDVDOgQ81MoEOHZqBDAICgQ5qZoENUs6BD7sygQ2bmoEMhAKFDmhmhQ1Qz
oUPNTKFDh2ahQwCAoUO6maFDVLOhQ83MoUOH5qFDAACiQ5oZokMzM6JDzUyiQ2ZmokMAgKJD
mpmiQzOzokPuzKJDh+aiQwAAo0O6GaNDMzOjQ81Mo0NmZqNDAICjQ5qZo0NUs6ND7syjQ4fm
o0MAAKRDmhmkQ1QzpEPuTKRDZmakQyGApEO6maRDVLOkQ+7MpEOH5qRDIQClQ5oZpUMzM6VD
7kylQ4dmpUMAgKVDupmlQ1SzpUPNzKVDh+alQwAApkO6GaZDMzOmQ81MpkOHZqZDIYCmQ7qZ
pkMzs6ZD7symQ2bmpkMAAKdDmhmnQzMzp0PNTKdDZmanQyGAp0O6madDM7OnQ83Mp0OH5qdD
IQCoQ7oZqEMzM6hDzUyoQ4dmqEMhgKhDupmoQzOzqEPuzKhDZuaoQyEAqUOaGalDMzOpQ81M
qUOHZqlDIYCpQ5qZqUNUs6lD7sypQ4fmqUMhAKpDmhmqQzMzqkPuTKpDZmaqQyGAqkOamapD
M7OqQ+7MqkNm5qpDIQCrQ7oZq0NUM6tD7kyrQ4dmq0MAgKtDupmrQ1Szq0PuzKtDh+arQwAA
rEO6GaxDVDOsQ+5MrEOHZqxDAICsQ5qZrEMzs6xD7sysQ2bmrEMAAK1DuhmtQ1QzrUPuTK1D
ZmatQwCArUOama1DVLOtQ+7MrUNm5q1DIQCuQ7oZrkNUM65D7kyuQ2ZmrkMAgK5DmpmuQzOz
rkPuzK5DZuauQwAAr0OaGa9DMzOvQ+5Mr0OHZq9DIYCvQ5qZr0Mzs69D7syvQ2bmr0MhALBD
uhmwQzMzsEPNTLBDh2awQyGAsEOambBDVLOwQ83MsEOH5rBDAACxQ5oZsUMzM7FD7kyxQ4dm
sUMhgLFDupmxQzOzsUPuzLFDZuaxQyEAskOaGbJDVDOyQ+5MskNmZrJDAICyQ5qZskMzs7JD
7syyQ2bmskMAALNDmhmzQzMzs0PNTLNDZmazQyGAs0O6mbNDM7OzQ+7Ms0OH5rNDIQC0Q5oZ
tENUM7RD7ky0Q2ZmtEMhgLRDupm0QzOztEPNzLRDh+a0QwAAtUO6GbVDMzO1Q+5MtUOHZrVD
IYC1Q5qZtUMzs7VD7sy1Q2bmtUMhALZDmhm2Q1QztkPNTLZDh2a2QyGAtkOambZDM7O2Q83M
tkNm5rZDQgC3Q7oZt0MzM7dDzUy3Q2Zmt0MAgLdDmpm3QzOzt0PuzLdDh+a3QyEAuEOaGbhD
MzO4Q+5MuEOHZrhDIYC4Q5qZuEMzs7hD7sy4Q4fmuEMAALlDmhm5QzMzuUPNTLlDh2a5QyGA
uUO6mblDM7O5Q83MuUNm5rlDAAC6Q5oZukMzM7pD7ky6Q4dmukMAgLpDupm6Q1SzukPNzLpD
Zua6QyEAu0OaGbtDVDO7Q+5Mu0NmZrtDAIC7Q5qZu0Mzs7tDzcy7Q4fmu0MAALxDmhm8QzMz
vEPuTLxDZma8QyGAvEO6mbxDM7O8Q83MvENm5rxDAAC9Q5oZvUNUM71D7ky9Q4dmvUMAgL1D
upm9QzOzvUPuzL1DZua9QyEAvkOaGb5DVDO+Q+5MvkNmZr5DIYC+Q9uZvkMzs75Dzcy+Q2bm
vkMhAL9Duhm/QzMzv0PNTL9DZma/QyGAv0Oamb9DVLO/Q+7Mv0Nm5r9DIQDAQ7oZwEMzM8BD
zUzAQ4dmwEMAgMBDmpnAQzOzwEPuzMBDZubAQyEAwUOaGcFDMzPBQ81MwUNmZsFDAIDBQ5qZ
wUNUs8FD7szBQ2bmwUMhAMJDuhnCQzMzwkPNTMJDZmbCQwCAwkOamcJDVLPCQ+7MwkOH5sJD
AADDQ5oZw0MzM8ND7kzDQ4dmw0MhgMNDupnDQ3Wzw0PuzMNDZubDQwAAxEOaGcRDVDPEQ+5M
xEOHZsRDAIDEQ7qZxENUs8RD7szEQ4fmxEMhAMVDuhnFQ1QzxUPNTMVDZmbFQyGAxUO6mcVD
M7PFQ83MxUNm5sVDAADGQ7oZxkMzM8ZDzUzGQ2ZmxkMhgMZDupnGQzOzxkPNzMZDh+bGQyEA
x0OaGcdDMzPHQ81Mx0OHZsdDIYDHQ5qZx0Mzs8dDzczHQ4fmx0MAAMhDmhnIQzMzyEPuTMhD
h2bIQyGAyEOamchDM7PIQ+7MyENm5shDIQDJQ7oZyUNUM8lD7kzJQ2ZmyUMAgMlDmpnJQ1Sz
yUPuzMlDh+bJQyEAykOaGcpDMzPKQ81MykNmZspDIYDKQ5qZykNUs8pDzczKQ4fmykMhAMtD
mhnLQ1Qzy0PNTMtDZmbLQyGAy0O6mctDVLPLQ83My0Nm5stDIQDMQ5oZzENUM8xD7kzMQ4dm
zEMhgMxDupnMQ1SzzEPuzMxDZubMQwAAzUO6Gc1DMzPNQ+5MzUOHZs1DIYDNQ7qZzUNUs81D
zczNQ4fmzUMAAM5DuhnOQzMzzkPuTM5Dh2bOQwCAzkOamc5DVLPOQ83MzkOH5s5DAADPQ5oZ
z0NUM89D7kzPQ4dmz0MAgM9DmpnPQ1Szz0PuzM9DZubPQyEA0EOaGdBDMzPQQ+5M0ENmZtBD
IYDQQ5qZ0ENUs9BDzczQQ2bm0EMAANFDmhnRQzMz0UPuTNFDh2bRQyGA0UO6mdFDM7PRQ83M
0UOH5tFDAADSQ5oZ0kNUM9JD7kzSQ4dm0kMhgNJDupnSQzOz0kPuzNJDh+bSQyEA00O6GdND
MzPTQ81M00OHZtNDIYDTQ7qZ00NUs9NDzczTQ2bm00MhANRDmhnUQzMz1EPuTNRDZmbUQyGA
1EOamdRDVLPUQ+7M1EOH5tRDAADVQ5oZ1UMzM9VD7kzVQ4dm1UMhgNVDupnVQzOz1UPuzNVD
ZubVQwAA1kOaGdZDVDPWQ81M1kNmZtZDAIDWQ7qZ1kMzs9ZD7szWQ2bm1kMAANdDmhnXQzMz
10PuTNdDZmbXQwCA10O6mddDVLPXQ+7M10Nm5tdDAADYQ7oZ2ENUM9hD7kzYQ2Zm2EMhgNhD
mpnYQzOz2EPNzNhDZubYQyEA2UO6GdlDMzPZQ81M2UNmZtlDIYDZQ7qZ2UMzs9lD7szZQ2bm
2UMhANpDuhnaQzMz2kPNTNpDh2baQyGA2kOamdpDVLPaQ83M2kOH5tpDIQDbQ5oZ20NUM9tD
7kzbQ2Zm20MhgNtDmpnbQ1Sz20PNzNtDZubbQyEA3EOaGdxDVDPcQ81M3ENmZtxDIYDcQ7qZ
3ENUs9xDzczcQ4fm3EMhAN1DmhndQ1Qz3UPuTN1DZmbdQwCA3UO6md1DM7PdQ+7M3UNm5t1D
IQDeQ7oZ3kMzM95D7kzeQ2Zm3kMhgN5DmpneQ1Sz3kPNzN5DZubeQyEA30O6Gd9DVDPfQ+5M
30NmZt9DIYDfQ5qZ30NUs99DzczfQ4fm30MhAOBDmhngQ1Qz4EPNTOBDh2bgQwCA4EO6meBD
M7PgQ83M4ENm5uBDIQDhQ7oZ4UNUM+FDzUzhQ4dm4UMhgOFDupnhQzOz4UPuzOFDh+bhQyEA
4kO6GeJDMzPiQ81M4kOHZuJDAIDiQ7qZ4kNUs+JD7sziQ4fm4kMhAONDuhnjQzMz40PuTOND
h2bjQyGA40OameNDM7PjQ+7M40OH5uNDIQDkQ5oZ5ENUM+RDzUzkQ2Zm5EMAgORDupnkQzOz
5EPuzORDZubkQwAA5UO6GeVDVDPlQ+5M5UOHZuVDAIDlQ5qZ5UNUs+VDzczlQ4fm5UMhAOZD
mhnmQzMz5kPNTOZDh2bmQwCA5kOameZDM7PmQ83M5kNm5uZDIQDnQ5oZ50NUM+dDzUznQ2Zm
50MAgOdDmpnnQzOz50PNzOdDZubnQyEA6EOaGehDVDPoQ81M6EOHZuhDIYDoQ7qZ6EMzs+hD
7szoQ4fm6EMAAOlDuhnpQzMz6UPuTOlDZmbpQyGA6UOamelDM7PpQ83M6UOH5ulDIQDqQ7oZ
6kNUM+pDzUzqQ4dm6kMAgOpDmpnqQzOz6kPuzOpDZubqQwAA60OaGetDVDPrQ81M60OHZutD
AIDrQ5qZ60Mzs+tDzczrQ2bm60MhAOxDuhnsQ1Qz7EPuTOxDZmbsQwCA7EO6mexDVLPsQ+7M
7ENm5uxDAADtQ7oZ7UMzM+1D7kztQ2Zm7UMAgO1DupntQ1Sz7UPuzO1DZubtQyEA7kOaGe5D
VDPuQ81M7kNmZu5DAIDuQ5qZ7kNUs+5D7szuQ4fm7kMhAO9DuhnvQ1Qz70PNTO9DZmbvQwCA
70Oame9DVLPvQ+7M70Nm5u9DAADwQ7oZ8ENUM/BD7kzwQ2Zm8EMAgPBDmpnwQzOz8EPuzPBD
h+bwQyEA8UOaGfFDMzPxQ81M8UNmZvFDAIDxQ5qZ8UNUs/FDzczxQ2bm8UMAAPJDuhnyQzMz
8kPuTPJDqGbyQwCA8kO6mfJDM7PyQ+7M8kNm5vJDAADzQ5oZ80MzM/ND7kzzQ2Zm80MAgPND
mpnzQzOz80PNzPNDZubzQyEA9EOaGfRDVDP0Q81M9EOHZvRDIYD0Q5qZ9ENUs/RD7sz0Q2bm
9EMAAPVDmhn1Q1Qz9UPuTPVDZmb1QwCA9UOamfVDM7P1Q83M9UOH5vVDAAD2Q5oZ9kNUM/ZD
7kz2Q4dm9kMhgPZDmpn2QzOz9kPNzPZDh+b2QwAA90OaGfdDVDP3Q+5M90OHZvdDIYD3Q7qZ
90NUs/dDzcz3Q2bm90MhAPhDmhn4Q1Qz+EPNTPhDZmb4QyGA+EOamfhDM7P4Q+7M+ENm5vhD
AAD5Q5oZ+UMzM/lDzUz5Q4dm+UMhgPlDupn5QzOz+UPNzPlDh+b5QwAA+kOaGfpDMzP6Q81M
+kNmZvpDIYD6Q5qZ+kMzs/pDzcz6Q2bm+kMAAPtDuhn7QzMz+0PuTPtDh2b7QyGA+0O6mftD
M7P7Q+7M+0OH5vtDIQD8Q5oZ/ENUM/xD7kz8Q2Zm/EMAgPxDmpn8Q1Sz/EPNzPxDh+b8QwAA
/UO6Gf1DVDP9Q+5M/UOHZv1DAID9Q7qZ/UNUs/1Dzcz9Q4fm/UMAAP5Duhn+Q1Qz/kPNTP5D
Zmb+QwCA/kO6mf5DVLP+Q+7M/kNm5v5DIQD/Q7oZ/0MzM/9D7kz/Q2Zm/0MhgP9Dmpn/Q1Sz
/0PuzP9DZub/QwAAAETNDABEqhkARHcmAEREMwBEEEAARM1MAESqWQBEZmYARFRzAEQQgABE
3YwARJqZAER3pgBERLMARBDAAETNzABEmtkARHfmAEQz8wBEEAABRN0MAUSqGQFEdyYBREQz
AUQAQAFEzUwBRJpZAURmZgFERHMBRBCAAUTNjAFEqpkBRGamAUQzswFEEMABRM3MAUSq2QFE
d+YBRDPzAUQAAAJEzQwCRJoZAkR3JgJERDMCRBBAAkTNTAJEqlkCRHdmAkQzcwJEAIACRM2M
AkSamQJEZqYCRDOzAkQAwAJE3cwCRJrZAkRm5gJEM/MCRBAAA0TNDANEqhkDRGYmA0REMwNE
EEADRM1MA0SaWQNEZmYDRDNzA0QQgANE3YwDRJqZA0RmpgNERLMDRBDAA0TdzANEmtkDRGbm
A0RE8wNEEAAERM0MBESqGQREdyYERDMzBEQAQARE3UwERJpZBER3ZgREM3MERBCABETNjARE
qpkERHemBEREswREAMAERM3MBESa2QREZuYERETzBEQAAAVEzQwFRKoZBUR3JgVERDMFRBBA
BUTNTAVEmlkFRGZmBUREcwVEAIAFRN2MBUSqmQVEd6YFRESzBUQAwAVE3cwFRKrZBUR35gVE
M/MFRBAABkTdDAZEqhkGRGYmBkREMwZEAEAGRN1MBkSaWQZEZmYGRERzBkQAgAZEzYwGRKqZ
BkRmpgZERLMGRADABkTNzAZEqtkGRHfmBkQz8wZEAAAHRM0MB0SaGQdEdyYHRDMzB0QQQAdE
3UwHRJpZB0RmZgdEM3MHRACAB0TNjAdEmpkHRHemB0REswdEEMAHRN3MB0Sq2QdEZuYHRETz
B0QQAAhEzQwIRKoZCERmJghEMzMIRABACETdTAhEmlkIRHdmCEREcwhEEIAIRN2MCESamQhE
d6YIRDOzCEQAwAhEzcwIRKrZCER35ghERPMIRBAACUTNDAlEqhkJRGYmCUREMwlEEEAJRM1M
CUSaWQlEZmYJRDNzCUQQgAlEzYwJRKqZCURmpglERLMJRBDACUTdzAlEqtkJRGbmCURE8wlE
EAAKRM0MCkSaGQpEZiYKRDMzCkQQQApEzUwKRKpZCkRmZgpERHMKRACACkTNjApEmpkKRGam
CkQzswpEAMAKRN3MCkSa2QpEd+YKRETzCkQQAAtE3QwLRJoZC0RmJgtERDMLRABAC0TNTAtE
mlkLRHdmC0QzcwtEEIALRN2MC0SqmQtEZqYLRDOzC0QQwAtEzcwLRKrZC0R35gtERPMLRBAA
DETNDAxEqhkMRHcmDEREMwxEAEAMRN1MDESqWQxEd2YMRERzDEQAgAxE3YwMRKqZDER3pgxE
M7MMRADADETdzAxEmtkMRHfmDERE8wxEAAANRM0MDUSaGQ1EZiYNREQzDUQAQA1E3UwNRKpZ
DUR3Zg1EM3MNRBCADUTdjA1EmpkNRHemDUQzsw1EEMANRM3MDUSq2Q1Ed+YNRETzDUQAAA5E
zQwORJoZDkR3Jg5EMzMORBBADkTdTA5EqlkORGZmDkREcw5EEIAORN2MDkSamQ5EZqYORESz
DkQAwA5E3cwORJrZDkRm5g5ERPMORAAAD0TdDA9EmhkPRGYmD0QzMw9EEEAPRM1MD0SqWQ9E
ZmYPRDNzD0QQgA9E3YwPRJqZD0Rmpg9EM7MPRBDAD0TdzA9EqtkPRHfmD0RE8w9EAAAQRM0M
EESqGRBEZiYQRDMzEEQQQBBE3UwQRKpZEERmZhBEM3MQRACAEETdjBBEqpkQRHemEEQzsxBE
AMAQRM3MEESa2RBEd+YQRETzEEQAABFE3QwRRJoZEUR3JhFERDMRRBBAEUTNTBFEmlkRRHdm
EUREcxFEAIARRM2MEUSamRFEd6YRRDOzEUQQwBFE3cwRRJrZEUR35hFEM/MRRBAAEkTdDBJE
qhkSRHcmEkREMxJEEEASRM1MEkSqWRJEd2YSRDNzEkQAgBJE3YwSRJqZEkRmphJEM7MSRBDA
EkTdzBJEmtkSRGbmEkRE8xJEAAATRN0ME0SqGRNEdyYTREQzE0QAQBNE3UwTRJpZE0RmZhNE
M3MTRBCAE0TNjBNEqpkTRHemE0REsxNEAMATRN3ME0Sq2RNEd+YTRDPzE0QAABRE3QwURJoZ
FERmJhREMzMURABAFETdTBREmlkURHdmFEREcxREAIAURN2MFESamRREZqYURESzFEQAwBRE
3cwURJrZFERm5hREM/MURBAAFUTNDBVEqhkVRGYmFUQzMxVEEEAVRM1MFUSqWRVEd2YVRDNz
FUQAgBVE3YwVRJqZFURmphVEM7MVRADAFUTNzBVEqtkVRGbmFUQz8xVEAAAWRN0MFkSqGRZE
ZiYWRDMzFkQQQBZEzUwWRJpZFkR3ZhZEM3MWRBCAFkTdjBZEmpkWRHemFkREsxZEAMAWRN3M
FkSa2RZEZuYWRETzFkQQABdE3QwXRKoZF0RmJhdERDMXRBBAF0TdTBdEmlkXRHdmF0REcxdE
EIAXRM2MF0SqmRdEZqYXRESzF0QAwBdEzcwXRKrZF0Rm5hdEM/MXRAAAGETdDBhEmhkYRHcm
GEQzMxhEAEAYRM1MGESaWRhEd2YYRERzGEQAgBhEzYwYRKqZGERmphhEM7MYRADAGETdzBhE
qtkYRGbmGEQz8xhEEAAZRM0MGUSqGRlEZiYZRDMzGUQAQBlE3UwZRKpZGUR3ZhlEM3MZRBCA
GUTNjBlEqpkZRGamGUREsxlEAMAZRN3MGUSq2RlEZuYZRDPzGUQQABpE3QwaRJoZGkR3JhpE
RDMaRBBAGkTdTBpEqlkaRGZmGkREcxpEEIAaRN2MGkSamRpEZqYaRESzGkQQwBpE3cwaRJrZ
GkRm5hpEM/MaRBAAG0TNDBtEqhkbRHcmG0REMxtEAEAbRN1MG0SqWRtEZmYbRERzG0QAgBtE
7owbRJqZG0R3phtEM7MbRBDAG0TdzBtEqtkbRGbmG0Qz8xtEAAAcRM0MHESqGRxEZiYcRDMz
HEQAQBxE3UwcRJpZHER3ZhxEM3McRACAHETdjBxEqpkcRHemHEQzsxxEEMAcRN3MHESq2RxE
ZuYcRDPzHEQQAB1EzQwdRJoZHURmJh1EMzMdRBBAHUTNTB1EqlkdRGZmHUREcx1EEIAdRN2M
HUSqmR1Ed6YdRDOzHUQQwB1E3cwdRJrZHURm5h1EM/MdRAAAHkTNDB5EqhkeRGYmHkQzMx5E
EEAeRM1MHkSaWR5EZmYeRERzHkQAgB5EzYweRJqZHkR3ph5ERLMeRBDAHkTNzB5EmtkeRGbm
HkRE8x5EAAAfRM0MH0SaGR9EZiYfRDMzH0QAQB9EzUwfRKpZH0R3Zh9ERHMfRBCAH0TNjB9E
qpkfRGamH0REsx9EEMAfRN3MH0Sq2R9Ed+YfRETzH0QAACBE3QwgRKoZIER3JiBERDMgRBBA
IETdTCBEulkgRHdmIEQzcyBEAIAgRN2MIESqmSBEd6YgRDOzIEQQwCBE3cwgRKrZIER35iBE
M/MgRAAAIUTNDCFEqhkhRGYmIUREMyFEEEAhRN1MIUSqWSFEZmYhRERzIUQQgCFE3YwhRJqZ
IUR3piFERLMhRBDAIUTNzCFEqtkhRGbmIUQz8yFEAAAiRN0MIkSqGSJEZiYiREQzIkQQQCJE
zUwiRJpZIkR3ZiJERHMiRBCAIkTNjCJEmpkiRGamIkREsyJEAMAiRN3MIkSa2SJEd+YiRDPz
IkQAACNEzQwjRKoZI0RmJiNERDMjRBBAI0TdTCNEqlkjRGZmI0REcyNEEIAjRM2MI0SamSNE
d6YjRDOzI0QAwCNEzcwjRKrZI0Rm5iNEM/MjRAAAJETdDCREmhkkRHcmJEQzMyREEEAkRM1M
JESaWSREZmYkRERzJEQQgCRE3YwkRKqZJER3piREM7MkRBDAJETdzCREmtkkRGbmJEQz8yRE
EAAlRM0MJUSqGSVEZiYlREQzJUQQQCVEzUwlRJpZJURmZiVERHMlRACAJUTdjCVEmpklRHem
JUQzsyVEEMAlRN3MJUSa2SVEZuYlRETzJUQQACZEzQwmRKoZJkRmJiZERDMmRBBAJkTdTCZE
qlkmRHdmJkQzcyZEAIAmRN2MJkSqmSZEZqYmRESzJkQAwCZEzcwmRJrZJkR35iZEM/MmRBAA
J0TNDCdEmhknRGYmJ0QzMydEEEAnRN1MJ0SqWSdEZmYnRERzJ0QQgCdE3YwnRJqZJ0R3pidE
M7MnRADAJ0TdzCdEqtknRHfmJ0Qz8ydEEAAoRN0MKESqGShEdyYoREQzKEQAQChE3UwoRJpZ
KERmZihERHMoRBCAKETdjChEmpkoRGamKEQzsyhEEMAoRN3MKESq2ShEd+YoRETzKEQAAClE
3QwpRJoZKURmJilERDMpRBBAKUTdTClEmlkpRHdmKUQzcylEEIApRM2MKUSqmSlEZqYpRDOz
KUQQwClE3cwpRKrZKUR35ilERPMpRAAAKkTdDCpEmhkqRHcmKkREMypEEEAqRM1MKkSqWSpE
ZmYqRERzKkQhgCpE3YwqRJqZKkR3pipERLMqRADAKkTdzCpEmtkqRHfmKkQz8ypEAAArRM0M
K0SqGStEZiYrREQzK0QAQCtE3UwrRJpZK0R3ZitERHMrRBCAK0TdjCtEmpkrRHemK0QzsytE
AMArRM3MK0Sa2StEZuYrRETzK0QQACxEzQwsRJoZLERmJixEMzMsRBBALETdTCxEmlksRHdm
LEQzcyxEEIAsRN2MLESqmSxEZqYsRESzLEQQwCxEzcwsRKrZLERm5ixERPMsRAAALUTdDC1E
qhktRGYmLUQzMy1EEEAtRN1MLUSqWS1Ed2YtRDNzLUQAgC1E3YwtRKqZLUR3pi1ERLMtRBDA
LUTdzC1EmtktRHfmLURE8y1EEAAuRN0MLkSaGS5EZiYuREQzLkQQQC5E3UwuRJpZLkRmZi5E
M3MuRACALkTNjC5EmpkuRHemLkREsy5EEMAuRM3MLkSa2S5Ed+YuRDPzLkQQAC9EzQwvRJoZ
L0R3Ji9EMzMvRABAL0TdTC9EqlkvRHdmL0REcy9EEIAvRN2ML0SamS9EZqYvRDOzL0QQwC9E
3cwvRKrZL0R35i9EM/MvRAAAMETNDDBEqhkwRGYmMEQzMzBEEEAwRN1MMESqWTBEd2YwRDNz
MEQAgDBEzYwwRKqZMER3pjBEM7MwRBDAMETNzDBEmtkwRHfmMEQz8zBEEAAxRN0MMUSqGTFE
dyYxRDMzMUQQQDFE3UwxRKpZMURmZjFERHMxRACAMUTNjDFEmpkxRHemMUREszFEEMAxRN3M
MUSq2TFEZuYxRETzMUQAADJEzQwyRJoZMkRmJjJERDMyRBBAMkTNTDJEmlkyRGZmMkQzczJE
EIAyRN2MMkSqmTJEZqYyRDOzMkQAwDJEzcwyRJrZMkR35jJERPMyRBAAM0TdDDNEqhkzRGYm
M0REMzNEAEAzRM1MM0SqWTNEZmYzRDNzM0QQgDNE3YwzRKqZM0RmpjNERLMzRADAM0TNzDNE
qtkzRHfmM0Qz8zNEEAA0RM0MNESqGTREdyY0RDMzNEQQQDREzUw0RJpZNERmZjREM3M0RBCA
NETdjDREqpk0RGamNEQzszREAMA0RM3MNESq2TREd+Y0RDPzNEQAADVEzQw1RKoZNURmJjVE
MzM1RABANUTdTDVEqlk1RHdmNUREczVEEIA1RM2MNUSqmTVEZqY1RDOzNUQQwDVEzcw1RKrZ
NUR35jVEM/M1RAAANkTNDDZEqhk2RHcmNkQzMzZEEEA2RM1MNkSqWTZEZmY2RERzNkQAgDZE
zYw2RKqZNkR3pjZEM7M2RBDANkTdzDZEmtk2RGbmNkQz8zZEEAA3RM0MN0SqGTdEZiY3REQz
N0QAQDdE3Uw3RJpZN0SHZjdEM3M3RBCAN0TdjDdEqpk3RHemN0REszdEAMA3RN3MN0Sq2TdE
d+Y3RETzN0QAADhE3Qw4RKoZOER3JjhEMzM4RBBAOETNTDhEqlk4RGZmOEQzczhEAIA4RN2M
OESamThEZqY4RDOzOEQQwDhE3cw4RJrZOER35jhERPM4RAAAOUTdDDlEqhk5RGYmOUREMzlE
AEA5RM1MOUSqWTlEd2Y5RDNzOUQQgDlEzYw5RJqZOURmpjlEM7M5RADAOUTdzDlEmtk5RGbm
OUQz8zlEEAA6RM0MOkSqGTpEdyY6RDMzOkQQQDpEzUw6RJpZOkRmZjpEM3M6RBCAOkTNjDpE
qpk6RGamOkREszpEAMA6RN3MOkSa2TpEZuY6RETzOkQQADtE3Qw7RKoZO0SHJjtERDM7RABA
O0TNTDtEmlk7RGZmO0REcztEAIA7RN2MO0SqmTtEZqY7RDOzO0QAwDtE3cw7RJrZO0R35jtE
RPM7RAAAPETNDDxEqhk8RHcmPEQzMzxEAEA8RN1MPESaWTxEZmY8RDNzPEQQgDxE3Yw8RJqZ
PER3pjxEM7M8RADAPETdzDxEqtk8RHfmPERE8zxEAAA9RM0MPUSqGT1EZiY9REQzPUQAQD1E
3Uw9RJpZPURmZj1EM3M9RBCAPUTdjD1Eqpk9RHemPUQzsz1EAMA9RN3MPUSq2T1EZuY9RDPz
PUQAAD5EzQw+RKoZPkRmJj5EMzM+RBBAPkTNTD5Emlk+RHdmPkQzcz5EAIA+RN2MPkSqmT5E
ZqY+RESzPkQAwD5Ezcw+RJrZPkRm5j5ERPM+RBAAP0TdDD9Emhk/RGYmP0REMz9EAEA/RM1M
P0SqWT9EZmY/RERzP0QAgD9E3Yw/RJqZP0R3pj9EM7M/RBDAP0TdzD9Eqtk/RHfmP0Qz8z9E
AABARN0MQESqGUBEZiZARDMzQEQQQEBE3UxARKpZQER3ZkBEM3NARBCAQETNjEBEqplARGam
QEREs0BEAMBARM3MQESq2UBEZuZARDPzQEQQAEFE3QxBRKoZQURmJkFEMzNBRABAQUTdTEFE
qllBRGZmQUREc0FEEIBBRN2MQUSamUFEd6ZBRESzQUQAwEFE3cxBRKrZQURm5kFEM/NBRAAA
QkTNDEJEqhlCRGYmQkREM0JEAEBCRN1MQkSaWUJEd2ZCRDNzQkQAgEJE3YxCRKqZQkRmpkJE
RLNCRADAQkTdzEJEqtlCRGbmQkRE80JEEABDRN0MQ0SaGUNEZiZDRDMzQ0QAQENEzUxDRKpZ
Q0R3ZkNEM3NDRBCAQ0TdjENEqplDRGamQ0REs0NEAMBDRN3MQ0Sa2UNEZuZDRDPzQ0QQAERE
3QxERKoZRER3JkRERDNERBBARETNTEREqllERGZmREREc0REAIBERN2MRESqmUREd6ZERDOz
REQQwEREzcxERKrZRERm5kREM/NERAAARUTNDEVEqhlFRHcmRUREM0VEAEBFRN1MRUSaWUVE
d2ZFRERzRUQAgEVE3YxFRJqZRUR3pkVEM7NFRADARUTdzEVEmtlFRGbmRUQz80VEEABGRM0M
RkSqGUZEZiZGRDMzRkQAQEZEzUxGRKpZRkR3ZkZEM3NGRACARkTNjEZEuplGRGamRkQzs0ZE
AMBGRN3MRkSa2UZEZuZGRDPzRkQQAEdE3QxHRJoZR0RmJkdERDNHRBBAR0TNTEdEmllHRHdm
R0REc0dEEIBHRN2MR0SqmUdEZqZHRESzR0QQwEdEzcxHRJrZR0Rm5kdEM/NHRAAASETNDEhE
mhlIRHcmSEREM0hEEEBIRM1MSESqWUhEd2ZIRERzSEQAgEhE3YxIRJqZSERmpkhEM7NIRADA
SETdzEhEqtlIRGbmSEQz80hEAABJRN0MSUSqGUlEdyZJRDMzSUQAQElE3UxJRKpZSURmZklE
RHNJRBCASUTNjElEmplJRHemSUREs0lEAMBJRN3MSUSa2UlEZuZJRETzSUQQAEpEzQxKRKoZ
SkR3JkpEMzNKRABASkTdTEpEqllKRGZmSkREc0pEEIBKRN2MSkSqmUpEZqZKRESzSkQQwEpE
3cxKRKrZSkRm5kpEM/NKRBAAS0TNDEtEmhlLRGYmS0QzM0tEEEBLRN1MS0SqWUtEd2ZLRDNz
S0QAgEtEzYxLRJqZS0RmpktERLNLRADAS0TdzEtEmtlLRHfmS0RE80tEAABMRM0MTESqGUxE
ZiZMREQzTEQAQExE3UxMRJpZTERmZkxEM3NMRACATETdjExEqplMRHemTEQzs0xEEMBMRN3M
TESa2UxEZuZMRETzTEQQAE1E3QxNRKoZTURmJk1EMzNNRABATUTdTE1EqllNRGZmTUREc01E
AIBNRM2MTUSqmU1EZqZNRESzTUQQwE1E3cxNRKrZTUR35k1ERPNNRBAATkTdDE5EqhlORHcm
TkREM05EAEBORM1MTkSaWU5EZmZORDNzTkQAgE5E3YxORKqZTkRmpk5EM7NORBDATkTNzE5E
mtlORHfmTkQz805EEABPRM0MT0SqGU9EZiZPRDMzT0QQQE9EzUxPRKpZT0RmZk9EM3NPRACA
T0TdjE9EqplPRHemT0Qzs09EEMBPRM3MT0Sa2U9EZuZPRETzT0QQAFBE3QxQRKoZUER3JlBE
MzNQRBBAUETdTFBEmllQRHdmUEQzc1BEEIBQRM2MUESamVBEZqZQRDOzUEQAwFBEzcxQRKrZ
UERm5lBERPNQRAAAUUTdDFFEmhlRRGYmUUQzM1FEAEBRRM1MUUSqWVFEZmZRRERzUUQAgFFE
zYxRRJqZUUR3plFEM7NRRADAUUTdzFFEmtlRRHfmUUQz81FEEABSRN0MUkSqGVJEZiZSREQz
UkQAQFJEzUxSRKpZUkRmZlJEM3NSRBCAUkTdjFJEmplSRHemUkQzs1JEEMBSRM3MUkSq2VJE
ZuZSRETzUkQAAFNE3QxTRJoZU0R3JlNEMzNTRBBAU0TNTFNEmllTRGZmU0Qzc1NEEIBTRN2M
U0SqmVNEZqZTRESzU0QAwFNE3cxTRKrZU0R35lNEM/NTRBAAVETNDFREqhlURGYmVEQzM1RE
EEBURM1MVESqWVREZmZURERzVEQQgFRE3YxURJqZVERmplREM7NURADAVETdzFREmtlURHfm
VEQz81REAABVRM0MVUSqGVVEZiZVRDMzVUQAQFVE3UxVRKpZVUR3ZlVEM3NVRBCAVUTdjFVE
mplVRGamVUREs1VEAMBVRM3MVUSq2VVEZuZVRDPzVUQAAFZEzQxWRJoZVkRmJlZEMzNWRBBA
VkTdTFZEqllWRGZmVkREc1ZEEIBWRM2MVkSqmVZEZqZWRESzVkQAwFZEzcxWRJrZVkR35lZE
M/NWRBAAV0TNDFdEmhlXRGYmV0QzM1dEEEBXRM1MV0SqWVdEZmZXRERzV0QAgFdE3YxXRJqZ
V0RmpldEM7NXRBDAV0TNzFdEqtlXRGbmV0Qz81dEAABYRM0MWESqGVhEZiZYREQzWEQAQFhE
3UxYRJpZWER3ZlhERHNYRBCAWETNjFhEqplYRHemWEQzs1hEAMBYRM3MWESq2VhEZuZYRDPz
WEQAAFlE3QxZRJoZWUR3JllEMzNZRBBAWUTdTFlEqllZRGZmWUREc1lEEIBZRN2MWUSqmVlE
ZqZZRESzWUQQwFlEzcxZRKrZWUSH5llEM/NZRBAAWkTdDFpEqhlaRHcmWkREM1pEAEBaRM1M
WkSqWVpEZmZaRERzWkQAgFpEzYxaRKqZWkRmplpERLNaRBDAWkTNzFpEqtlaRGbmWkRE81pE
AABbRM0MW0SaGVtEZiZbRDMzW0QAQFtE3UxbRJpZW0R3ZltEM3NbRBCAW0TNjFtEqplbRGam
W0REs1tEAMBbRN3MW0Sa2VtEZuZbRDPzW0QQAFxEzQxcRJoZXERmJlxEMzNcRBBAXETNTFxE
mllcRHdmXEREc1xEAIBcRN2MXESamVxEd6ZcRESzXEQAwFxE3cxcRJrZXERm5lxERPNcRAAA
XUTNDF1EmhldRGYmXUQzM11EEEBdRN1MXUSqWV1Ed2ZdRDNzXUQAgF1E3YxdRKqZXURmpl1E
M7NdRA==</AssayXData><AssayYData Points="3835">ZIMBPAC4YDwxb4w8XlTHPDW85zwoXso8b3XqPIK08zya5gk9hm8KPV7YEz3j6xk9McgDPRO2
ET1aUgo9ZCkaPcRwHj28JBs922EuPSt5JT1dniw92w4qPQZnJT2YuTE9dRg6Pb0sLz2g8Tc9
3V0kPVaYMD1bCT89pUY5PVSVQj022jw9TQ07Pd0yUD0eVkw9WjpKPeSGST1Uz1w9hBtaPZ8V
Xz2znlY9gfpaPRONWz3j7GM9OaFZPWV9VD0KU2Q9h7NuPc0MYj1/OGc9bSFpPdE0Wj0WRWE9
VkRRPQKpaj3+lmg90DZrPdqPZT3H4mQ97f9gPcndez2Cy3E9l4Z9PcPOfz1ed3Y900BpPQqT
dj2IJm09bB1+PS9afD3dyn09VvVtPRW0bz01Y2g9iJGCPUvggz2xS38913h7PUMLhT26D4I9
BpiHPZ/rgT2otIM9vCaBPXYggD3O0YM9P0OGPd4bgD12F4c9K9aIPaqjiz3eTIA9Z7uPPQJG
jT30+os9+7GMPewYkj0ET4s9Q6SOPbJrjD1kkYc9ZDGKPfiVhj1AMoU94QCRPYYUjj2eSok9
G1mHPTv6jD0TdI09JPWZPcZKij2Ffo09/c2WPTlMkz3ELZY9NyWJPZInlj2NTpU9HGiPPU30
jD3RyJQ9Vx2QPQIOkD0OMZY9CpWSPZ2Llj28rJE9E6yTPYC0lT0mS4s98+2ZPZ5slT392pg9
TmGkPSF/nD2vzZk9SQKaPUg4kz30/Jk9oPGYPbo4lj3nZJw9x1GXPWqRnz0J+pg9lgyePf/F
nD1dhZg9tc6fPURfnD1Dvp89IrCcPdLVnD3QdKQ9my6hPQ4Woj1eDKE9UxWoPUrckz0Gu6Y9
+v+dPad+pD2TwaY9DO6ePZe0pj1fvpc922eePaB1pj3fiqY9zviePbi3oT0vtqc9Z+CfPTjt
oz3ALqk96WehPWTYpz31kaI9yF+qPQoEoT1BHbE9OBapPY+UqT3vIas9Mj+iPdtnoT1ZQKg9
+2qqPTZSqj2LjKY9kuyoPRNGqz22GqY9Be+rPZ5inz39Iqo9QdGnPclqsj2oobQ9MBevPbW+
rD0UF6c9/oWqPV1muD3NwrA9tNmrPR5+qj0Dda49pNuwPW3ZrD1VBa89HwqvPTqQqz2J+6o9
Ls6uPbd2qj0mP6w96a2pPavtsT19rKo9E16wPWlmsT2dWLE9av2sPSrGrD15ArE9yx+pPbhk
sz0knrE9ouq6PTrMqj0m9bg94tSvPQkStz1xXLc9j3e3PUhUsz3Io7c9AMSsPWQDuj1l/rQ9
xde/PU2XuD29+LQ9Nna3PVS2tj3rBrY9vmOwPduTvz27FbE9r4+1PdPosz1SzL09JNq8PRdW
tT00Ark9cYyuPetttj3VCLI9KeCwPZ16tT0WN8M9FsC1PYHDuz0GObY9iH+/PbBdtj2gQ8g9
MNm6PV6jtD1uisE9EZa3PVSbuj0iArI93bK2Pcwguj2mqLo9jN7APXLJsz3BqL493jK8PUNL
wj1Rlq892fvEPbo8wj0/r8I9EALIPUvnwT2f/r49WgnAPeAtvT0Ob8E98R2/PUcEtj1em8E9
22rCPWKbxT1wYsE9ZZHCPQBzuT3kj7w96/e/PY5jvD21OsE9Vz7KPTL+xj0YUsg9MJa8PQe7
vj3uisI9Og69PWGgwD2Fgr89v5HKPd/+wT3797o97j6+PcMXxj0ZoMc9Pm7JPR45wz1wGMA9
MEnNPe25wD0Mlsc9Y7bHPUAXxT0N5bw9/fXDPVskyD23T809Z43CPV6Wwj0cY8k90tDSPdE2
xj2Gxr89ff7MPSBCxz1+UtA9fK/LPTLIwz0yr8g9lE7LPbV4zT3u8cQ9MNDJPc/jzz0q68k9
f0bGPYJlwz1cdMo98qzMPXc00T1Owsg9rinRPXZnyD1D6dA9Vy7JPf6szD0+ur491M/PPb/9
yT3KJMk9kALLPeS31z3xdss93R7SPeAqyz31Q8c9jEfRPXy5yj3N7cs9zhbPPWqzyz0SSM09
ZxDMPUo12T0TEdE9AJ/FPRtg0T3kM809QILXPW4Yzz2ZYs490WrDPSAU0z1c68U9QlLSPVby
zT2Jp9M9sAPXPZlQzz06ess9parIPZOkxz3sg9A91jrQPWvnzz26e9M9KVLQPZK+0D2oudI9
/ivWPTmN0D0NqtE9fanXPYzkzD2VF9k955XKPUac0j3cuNY9Yu7TPc7C2T0sYNc96xXVPTW0
0T0YD9Y94uPcPZmS0D3j8c49PjHdPZCP2j0W5sw9ITvWPYIs1D3WqdA9Kl/gPd8xxj0pHNY9
dPXWPTRy0T1s3NY9b3PLPZQh1D2cM9Y9qzHSPZXF2T0bec89bY3RPU7V1T3pXds9JGvSPUI7
3T09/N894CvNPWbb2j3YFdA9gvPZPSqq2T1Oz9M9I0/mPXzm4j0KdOE9Dh7WPYQi2D22udg9
z7HSPe713j3lotg9a4zZPfib0j1/Zd49V5XZPRTO1z2369Y9ApfaPTG62T1A4ts9slnNPWgd
3T1kUNs9JCzfPYq54z0tMeI9VcTZPXcO2z2Xh909THvmPeU43z1X0+M9NP7aPZf61z2GjN89
p8rXPQlx5T3GiNs9sM7ZPWhe5T12Mdc97cvgPT1t3D3Np+A9x8PXPc7I2D2cON09hf7fPY1L
5D3iFNw9MeHSPRMH6T0WBuQ9DGvbPUC51z2PX989dqXaPclC2T0dON49dCrdPf104T2zm949
vhHjPTzP3T0Eu9g92Y/jPYf05z1ZnN09nV/VPdEw5D1i1tw9INToPYj63z3Z2ts99NbgPQHF
5T1us+Q9qrPiPSKv5z0LC+g9Yh/mPbTg4D0bb+Q9QiPbPUqU3j385989ZubjPd7S5T0s/eE9
eUTrPf2K6z2az+I9ju3lPca05D08b+c9qyTrPW1i3j3EoNw9VnTmPWku5T3aQuc9s/zfPXn0
4j341uQ9yMziPWmL6T3kluE9S4XlPWXi6T21huY9Y6rrPTNv6j15wdg9teTjPZW+5T0rAeI9
ouDgPWYS5z0Ga+s9EXDkPQ/64D1Xfeg9mFrmPceV1z3ineo9SVHpPZUG6T31POc9eVjmPY8G
6T1Ox+c99aHtPWD52z2Udus9FA3oPb/f6z2GIes9IefoPTbR4D1ZRuQ9vkjnPS9l6T3Ln+o9
ni7lPUMG4z3kHeM9oUjlPYAC5z1D1Os9Do7tPQyu6j2myes9OZTmPSeK4j3sIOk9eHPhPTY6
6j3kIu89wVvtPRXO7j3EdfE9I3X1PaNW7T1YtOM9ffbvPbah7D0ire49wn3qPR2J7j1BDO89
fyjxPZ5d5j1rKOs99wXvPeR07j2OeO49YEvqPQZL6D0Z/uw9C/73PSDG7T3wgvQ9KzPzPT2p
7D1JLe49B2L0Peg95z3pOus91r3vPRop7z3vruk9GRrzPR757j3BrfA9Wa/vPcxF8T1Hzew9
JXL3PdNL8T26VPE9dXjwPV2g9D3CxfY9+8DzPTYX6j1qFu09zDntPXuc6z2NZPI97WDwPZhO
9j20M/A9E7v1Pfvd7j0YrvM9qN/uPXTA9D1R5e09mczzPWV48T0JI/Q9GIzyPe6x7z2A4e89
Tjj0Pbc78j1EIfU9wYz1Pc/09T26L+890HjzPZHs+D0mjPw9k5buPa0D8z2kPfQ9Vt31PZI/
+D0gqPQ9jbPwPed/9D3L3fY9gQn6Pcyq+D3qAvU9hVvyPen69T0LYPg9K4n4Pe33+T0ldO49
nQz2PdZg9z2pcvw94CgBPs4v9z3iofg9IAb6PT0W9D0iAfE9tWX5PRRb+j0o0PE9kUH7PX8+
+j1uYvY9m0btPfGZ8D3RVv49DTH9PQxi+j1VDP09Z7b1Pcrl9z2rWgA+6JP/PdfG+z3MQvk9
3zPzPYVL+T2T6PM9EKv+PYVP/j3FTPU96qD0PYkI+z2gPO89BHv3PUUQ+T0aavc9JVb7PV/w
9j1xaP09Ohj5Pe1Q9D3H+vk9ytv5PS5hAD5q5fg9+NT1PTRW+D1Qzfc9JUj3PeZC/z3j+Po9
7+T4PSQA9j11L/s9My0APsXj/T2lUfo9XTX5Pavg+j2T8fs9YEf9PRAJ+z2Rtf09AMH3PQQi
9T0H+fw9EK/6PRTFAD5VqQI+3+X+PbRG/D35vfk9TIb3PYYe9j1Jd/09mNL6PYSXAT4+y/09
8IT3Pej0AD7lmPw9qP75PVa+/z2rcP893lr8PQUMAj4AQP498UL9PaNhAD7xdgA+62T/PZA+
/T0AawE+OMoAPgT5/D0iYPo9niYBPgHy/D19bwE+rAn+PV5E/T39IgE+MdECPtAwAT5Gnv09
ThcEPtqK+z2I6fc9LIMBPp9uAT4bwf4982cDPkvP+z2voAA+XIr4PdFL/j1Uq/09bjj/PXrd
Az5WNgQ+1c4BPrHm+z0Xh/89PuQDPqJbBj7kwv09XzEAPonp/T2yjgM+1zAEPkQABD58FQM+
m3ECPmpMAD5SMv899Db8PTXiAD6gQv89524APkaRAj4G7wc+lQ4GPm9uBD407/s9gsADPtjX
/j2hXwE+G6sCPjd6BD6NdgI+e4P+PRP9Aj7h/gY+Q0cFPgWvBD6Y6gI+D80CPisvAD6xOgI+
x/wEPgmb+j3t3QI+G3UAPotUAT6/9QM+4gAFPgIYAD7RYAQ+wLwDPvC+Aj6atAI+4pEBPhut
BD41pwI+NZAJPnBrAT55jv49CTcDPnnA/z1voQQ+twkBPrZkBj6x8wE+iqUDPiVYBD6xOwQ+
YhgEPlAYBT64fQg+7I8EPpv2BT4Mlgg+TLECPlRYBj4LHAI+8wsHPnrnAT5inQE+KVkEPl9e
Aj64agM+6NsFPiV6Aj4JqQM+5xADPhW6BD7jfgA++hYIPlaZBT4IYgQ+aN/+PZriAj5dBgg+
guoBPuWiAz7gPwQ+SFkCPg1QBz7ksQg+shQFPgk2BT7LNAY+DLcGPkKMBz5rEwU+D7kEPusa
BD7NNwI+qwYCPkcrAT60aAc+QY8KPsjsAT5gywU+znUEPl91BD6ImgU+slMJPmnGAz4jrAc+
iCgGPvmOBT78yQU+tugHPg+CCD6nSws+lhUIPq67BT5vhwQ+INkEPjndBj6keQU+evEFPptZ
Aj5C7wc+yyYFPqWzBj4J9Qc+PIYGPmjxAz7cwwc+UrwEPqQPCD6/PgQ+khUIPrrOAD6O1Aw+
XtAIPv2kBz4aDgM+voIDPvXJCz5aHQc+zisIPkudBD51nwQ+8AUGPoZdBz5a4QI+OmEDPvXs
Bz6/rQU+gaYFPkG4Bj7FuQY+3xIIPhcpBD4YWwQ+b/8HPkwKBD528gg+DfYAPu13CT48LQM+
EH0HPicxBz5NEAw+Kx8FPtKqDD4vGgs+ywUHPsRJCj4z+Qk+8wYFPqyZCD5woAI+KkEGPgU7
Cz7zOgo+l60GPjkHBD5H8QU+Cb4IPjBlBz7MnwY+aF8IPgLYBj5Z4QY+PtgKPsNhDT4GJgk+
BoMEPsshCD5KVgw+kqoJPpHjCj7aZws+F3gKPqxrCj6QoAk+Pc4LPhCiCD6WRwo+NWQLPmDY
Bj6/ngg+3k4MPt5iCj5ERgg+BhYIPue5CD7Ndgk+CRULPj93Cj7eFAY+QF4LPm7mCz6RfgU+
gjINPqVaCj59ZAk+2T8JPoozCD4mXQs+/eEIPqCGCj5BRwk+DtsIPsRWBz7ZlAk+MQ8GPuz1
CT7A9Qg+rmYIPijsDz561Qs+PXYJPqtqCT6OXwg+BDMKPhDDBz4HtwY+QRYMPoQxCz5Yiwk+
shEIPn1iCz6zzAk+6/0JPry6Cj6uuQw+nrUMPgh3Cj6wqAs+67cMPs5JCD7Tsw8+vMUQPs5A
DD4WEA0+od4IPtMfCj5pUgw+FWsPPtHsCT5vtQs+v3YNPrQ6CT6kNw4+VuMOPstMCj5M7Ao+
KTEKPo8/DT4TCAw+mxQLPmSWDT74/w4+k24NPjz0CD7T0Qs+d0kKPrrCDT7mNA0+O7kNPphs
Bz4XiQk+yB0KPhd3DD4TcA0+epYNPnC4Dj5PkQ8+M/4IPulCDT62UQw+0UENPi9EEj72Lgs+
V2YHPp/gDD4IOg0+vDYPPtaAEj4odRI+Kz0NPsE3Cj5Igg8+BscLPnAsDD6CQgs+LpYGPlD5
CD7Cdg8+etwQPp/BCT46ng4+7jsPPjewED4+tAw+9EYLPo6FED7QrA4+XrQPPt77Dj6XVhA+
J28OPvbTDD6FlQo+NpsMPlJ7ED6omg0+cBwLPnXHCz5n6Qk+ACoQPp45Cj6ptQs+rncMPkro
DD6h8wo+iWMOPiR9DT6sbw0+ucQJPhhVDT7h8A0+clUMPluADD4ycA0+eGQJPkFsDT7T1g8+
/ZwQPjOsDj6cXRE+5vAOPkd7DD5n6A8+AP0UPh3vDT6dhg8+gWINPgvrDj6ilQ8+umENPvo7
ED6VUQo+O2ITPovgED7bGgs+wE8MPrNbDD52sBQ+WMsNPreyET4H8xE+eyYRPspUEj5sKAo+
1eQMPsQcDj4fBhE+UIYOPtBZDT5zbA4+YBoQPgtlDT7xwxA+E9kSPj7SDj5c0A0+Jg4RPiKP
DT6Cng8+aTkQPqtnET4jBQ4+J8kUPkm2ET6VrhA+KJkOPiPqDT6OmBI+x68NPtX0Dz78vhE+
0VoWPv2rED6ugRA+wdAVPlsnDz6Q8hQ+5bEPPu2iDT6BAg8+ZJEUPjUmEj4FWg8+vPMQPr9E
DT4oIRU+rzwRPnjIEz7z5BE+U0kTPlhdEj7BYQ8+pBUSPqJlET5DHRM+lnQTPkYBDz4Gqg8+
/kQTPs7wEz5XjA8+ReENPh+LDz5ZBBI+TGcUPnb1ED4CBRI+dWcTPkPIDj7rDRg+YRoUPm++
FD4l6Q0+5ukPPjC3ED6AUw4+5/MNPnKLEz5mmQw+ffcTPrLjFD6qIRE+wx0SPjX/Ez75GRU+
32gQPr3BED4N7BM+bXULPursEj4sZBU+DhEUPqa0Dz6aFRA+qVwVPhMVET4noxI+uwUVPs7U
FD6/ABI+eskSPqlqET4tZxY+ULUUPtDUEz7y9Bc+8BUUPqwdEj6KvxU+VOkTPoKeDz56pxg+
kXoRPnPPFD5GnRQ+s4MTPueNFT5LiRI+ICsTPudVEj6vqxM+ftMTPg3hET5J4RM+glQWPt/n
Ez65oBc+ArsTPjMKET4ykxA+tdsPPnSSED7UyRc+iNEYPptqFT6FUBY+PREUPlZmEj6yIBI+
CEoVPkKkFD6VZxI+DRIYPhGPEj6v4RI+7B4VPvanGD42QRQ+xHURPg1KDj6rkBM+7tMPPr2M
Dz6EiBc+R9ETPjs2Fz5yrxM+DUARPv73Fz5IwhM+LbYTPgA+FD5XwRc+BP4XPuO8Fj5XDxA+
vZQRPkKlEz7n+hI+A+cTPgq9Fz4H1RM+Ed8WPkbTEz7gohM+zY8QPvRAFT6eBxU+7RoZPtUr
Ej7+lRM+mbYTPjUWET504RQ+P4cTPjSPEj6TshU+xXMQPkDAFD5OBhU+YkoSPoLcFT4nQhU+
THcZPuPxFj5l+xc+toISPuxIFz4QvhQ+bx0VPrE3Ez5aUg4+U1sYPnYPFj4ZWhg+QbQQPqGT
FD7xKRY+f4oZPp0YGT7fYRQ+gkESPskVFD6d5RE+hmQWPptFGD4qZhc+/pkXPh78ED55XBM+
it8ZPhpzGT6KyBs+BN4XPj+JFT7SEBY+2E0WPoBbFz6g1xY+5S4WPpt3FT6hJhg+yXoaPqQi
Ez706hk+zKoVPtgvGT4UJhg+4EsVPv85FT4mNhY+4iAXPqkmFz4ULhk+HiYYPjY6GT5aARc+
X/8WPlXeFj4mURc+BwoXPtSVHD5bixg+c4AYPlA+Gj4XIRg++X0aPmjrFT7EDRk+j18YPhNj
GT5qkxU+NdMTPpSREz4sZxc+kcMUPvtzFz4tcBU++vUVPnX2GT7prRQ+YfEUPgvgGT60VBo+
ONATPvjnFT6zUxY+dlgWPirQFj6RNRc+NU0XPnCpGj7NMhk+BvIXPvDcFT7nOBw+984cPpaU
GD5eHBg+JYUZPkcgGj7nCRg+vKkXPqneFj7l7xg+T1YVPs+lGT4KoBU+WvEYPk4lGj7Fzxc+
mxEUPi04GT6+xBo+eWYYPleHFj7mcRw+gkQXPmTAGD40mhg+Q10aPtJNGT7pKhs+fXAfPnbY
GT6mmhY+VOUaPvtPGT6zyxg+h9kZPjfQGD6zoxg+uOEXPgWTFj7+Khw+csYVPm5lFz5beBk+
JOcbPiIgFz5ffhk+v3oYPq+qGD6/jhg+dsYVPk8fGT5q2xw+GgMaPi2NGT5Fwxo+6JIVPh2o
GT4ijxo+tTkZPnRPGT56Cho+PHcXPhbmHD4Wwxk+e/gYPtPOGD4HjxY+Aw8VPr6XFz4dUx8+
ZhIYPi2UHT46Fhg+kUAaPkcRHT7deBg+NMAWPrpIGD4doBk+eDAbPvLCGz54rhg+j7obPqLk
Hj7Cfxc+YDccPkJyHT432h0+QWoXPuazGj6Y3xs+kQ0ZPuRcHj7WBx0+NKEWPtC2GD59yBQ+
jZYcPp+XHj6h8Bw+PVMZPreLHj7MsB0+GVMZPmPwGj6QABs+43EZPm4kGj5ooRw+ZZwZPjrb
GT7n2xo+57EaPoffHD6BxBo+9EgaPgi9Gj4TrRg+xb4YPuuVFj7lohw+UmAaPjzvHT7S2Rs+
WRkaPh8oHD5n5R0+FE4bPoi1Fz7BZhg+D5gbPuLkHT5zNRk+VjQZPmEGHT7Ofxo+r9IXPl6U
Gj4ZRRs+O5AcPlnDFj4SdxU+1GUcPmgZHT6dmhk+6lkYPl63GD60ox0+oLcePqvtHD6NCBw+
qD0aPjnnGz6hNB4+ZH0cPg4zGj5sORo+N98bPt99Hz6YsBk+jGMbPnNyHz6cmRs+OyccPoU4
Gz6AOR0+5BEcPsQ2Hj4I/Rg+soYfPrAmIj6ZCRs+uS0cPneTID4Q4Bo+mecaPmKGFz6HBxw+
h0EcPtBwGT7GsR8+79AbPkMIID7PcR4+ZV4ePol5Hz42xSA+yYYePou2Hj7omBw+FCIgPqrF
HD5eBB0+eMcaPlnZGz4b8Bs++C4aPhHqGz4Rbh4+n9ofPqBmHD7xrxs+DgckPohKHz4UJyE+
FeYZPonhHD4smho+jUMdPrXUGD7+TiI+GJYcPt/fHD5ynx0+MkcdPjVFHz4wsB8+T3QcPsnV
IT4e/Bg+KdwbPtIJHj7odSI+8Q0iPrsDJD5EIRw+cFYdPvt+HD7dcCA+zXgdPrACID7OcRs+
hW4aPotiIT7kGx4+mqobPnmqHz7QwiE+jPIWPljVHT623Bw+5PcZPgQ2HD4NyR4+RhofPs5f
Hz7dAR0+fc8cPp0qIT6hEhs+91ofPhyvIT4rpB0+6Z8lPqReHT4AEh8+5qIdPoy9IT4aTh8+
xDMdPm7UHj7uNRs+eg0ePnoGIz5jeBw+p0EgPtnyIT40AiU+NjUePi7UGj4SQh4+uuofPpHJ
HT7bGBo+CuUkPo50JD7BRB8+W1AhPl1mHj6k2B8+HS4fPo1bHj59Ph8++g4dPktLHD5VuSI+
9TkfPgomJD5pQx4+imAiPtmZHj7CSiI+RB4mPj5fHz4WhiE+lgEfPhQEIz5oFCU+uS0dPl0b
ID7NnR8+7z8ePkCrHz71PR8+Zd0kPkvUHz6AdSA+MYAfPqI8IT6qfCI+7cchPp0NIT6U0SE+
RAIiPrISJD7AgB0+AN4gPlXQID5iAx8+/GQjPiOYHz4d0SI+hXwePmZtHz6nuh8+UDcgPjGr
Ij6lfCI+1ZUiPiPHHD5oaiI+FnUcPmfoHz7PliA+sI8fPoUxJT6BgR4+sc8gPhQPHj72QiI+
8e0fPvISHj5HFxw+PugfPhafJD76oCE+xkQgPmNYHz6JpiE+j2giPmSKHz5wKx8+H60fPl2K
ID7+AyE+moQmPvG3HD42tSI+LcgcPiHfID7dEyU+mtQjPpTuHz4lrx4+X70mPhLUHj44/CQ+
lMEmPmBNIj6mIB8+zqMgPrWYIz6vkSQ+u+whPv/tHj6pdyI+xOEhPj9fJj4KRyE+gR0kPrJt
JD6JMyY+hhgiPgnFIz4ZgCA+L6EhPoFwJD5GTiI+Qr0lPjR0Hj4PpyU+SXokPpcqIj4vmSU+
39AfPi5LJT46eiA+184lPqBZIz5ewiE+T0siPv8pJT4XxyE+ajsoPo5sIT5Lux4+9agkPtZO
Jz4B8B8+aAggPj1rIj6CFCA++VsiPrqyHz69mCI+YbwjPlgvIj7NRiQ+tWQmPiyWIT4jMSA+
GiwkPicZJT4u5CM+HfYjPkOzIT7HMyg+YC0kPvrCIj4mDyI+ljEoPo7jJj5lnSQ+L+EiPhrg
Jj6hwyY+cbchPlKvIz671SM+qfwgPrgoJT4L+yM+nXUkPtiZKD57KyU+WtshPmI2Iz4FXyM+
nWUoPir4Ij6X5yg+9cMmPkLLIj730SU+6YElPtqnIj5mmSQ+HeYlPnBxID7n7CU+7X8mPuMx
Iz7oLyI+5JAkPuV1Jz4uXyE+6JIhPtazIj7SyCk+N74hPgiCJz4U0CY+JpghPi8ZJT7LUyY+
zPwiPgQTJT5e4CQ+uBMkPgQqID6FAyg+OekjPs77Jz6uciE+PAkoPilDLD6GdyI+o6wkPj/7
ID7HKyc+hNsjPhFtJD53Oyg+hVUjPmeZIz74pyc+Qh8lPh7yIj6u3SQ+NTQkPrMyJz557iY+
4+skPms3LD4PFSA+B7wePiZeJT4TEyU+su4iPoPTIz6T6yc+xOAkPv8tJT5ksyc+yagfPiJK
Jz6DwiQ+UGwiPgLLKD7mnCY+VQUmPgyoJz685CI+2fAjPiCTIz4r0Sk+PfgpPpEVJD7RLSg+
DgEpPsEVKT4+byc+s5cqPp3FKj4gkCY+BWskPrtjJD5HriQ+UVYoPrjfIj4OtSU+OA0rPi2n
JT4TTSQ+k9gjPvQhJD6xlic+VYopPi0XKT43wSc+eNUkPoVqJz54Ryc+0HIlPi8oJz5Byic+
pm0iPjzMKD666yQ+70opPvZrJT6XJiQ+czUmPhjIKT7Yvyc+4IMpPuPlJz7U0CU+/nUpPquh
KT6B0yQ+qUUkPjA9KD6YGic+kmklPv9AKj6uMCc+XkAmPs7AJD6JoiY+nUAlPtyYKD5WNCM+
3g0qPrmrJD4XjyQ+WXsiPtH/Jj42wSU+Cb4oPuShJz5JRSg+WF8sPkyFJT78fiY+Ps0pPneB
JD56qSI+690tPm+OJD5l2CU+DOgkPr5EKz4qUyw+HnApPv2+Jz4kqic+2NcnPsTiJz5J4ic+
DTMoPuyTKz59TCI+RLUnPqovJj6Bmik+S54qPnmfKD4uhyY+qn0oPrXuKT7GICU+nfQmPtKI
JT7PziQ+MDMnPpcZKz6LCSk+OXsnPrEaKD6o1y4+TAQoPmc+Kz4Rays+bR8oPtM8Kz6jrig+
/IctPtqbJz7TrCY+rOYnPhX+Jz5cTis+kYEqPu+tJj43Mio+PqIoPlaGJz5v5yY+UmYnPnC9
JT5lTiQ+3pEpPnOALT7o5ik+AccpPjiOKz4unCY+HFMoProqKz7C7Cc+16krPqrbLT5+ASk+
vz0qPkY0KD6bEyo+BcsqPt21KT6xgy0+lugmPoExKT4NxSY+HKcnPuUqJz55/Cs+oRMsPqjI
KT4QMCk+d8ImPjnFJj7JKyg+kIQpPhERJz6JPyQ+UM8oPmA5Jz5/Vis+uHErPvUILT5CcCk+
J6UlPsB5KD6s+Ss+hC8pPtWcKz5iZy0+MfUuPrfKJj6i0ig+AggmPl79KD5q4yo+0EInPjpn
Jj7odyw+ONcqPg2WLD5rsyw+jiIoPvgVKz5+DCo+HXwqPgH9Kz56TSg+FDknPspmKD5r+So+
vAEpPkHjKD4SWiU+IxopPkYXLD7oUi0+Ho4uPnQLKj5F7io+iWYmPkFeKz771i4+qXArPomB
Lz6KVCw+JhQpPtTsKj6pKCs+2AksPoOXKz7gxSg+PfQlPsqVKz5o6Cc+azkoPm+1Jj4yFy0+
UZcqPoY0Kj7Nwys+0G0rPnkPKj6oyCg+IiwnPlw+KD7D3Sk+hAoqPs+eKz6CkSg+TFktPiw2
Kj4tTSY+edAlPj0QLj5JeSs+rpQuPh6pKT6Dkiw+G7wqPjr7Kj5XQyo+6WAqPuDOLz4AFyY+
eCgpPjWmKz6Ytik+WNMrPuiwLj4FtCc+z88tPqT6Kz4Poi0+v0koPhQTKj4UfSk+6XQsPo01
KD55pyc+q2UsPrQuKD5clyk+oTwsPinzKD54rSg+TaMuPqceKj5pvyg+e4cpPq5lKz5Kbys+
cK4tPvdpMD6VGS8+prkuPoexKz5RsS0+imQrPjHaLj6bqik+Ha8nPjo9Kz73Dis+brcxPlxK
LD4Lzis+018vPiRvKz6GYi0+J8YpPrTyLT4HrjI+aMArPvx8Lz5VHCw+E+MuPvtsJz7FPTE+
yNUrPkeLLT4Eviw+DwstPkFOLT5wWSg+T/MuPmrJLj7Z1TQ+qj8vPoejKD6a0Sg+NrAqPoz0
Lz75fS0+swwtPnUaLD4FPiw+i1ctPsuCKT7cSy8+ZiwsPmoyLj6/Qy0+ID8sPpOqKT4mWiw+
DVsuPou7MD5LbCo+/zEtPjKQLD60NSw++JMuPmFsLz5bdSg+1DIpPomhKD43sio+wpwsPoeO
KD6S7y8+LHAuPgutLj6ghCo+Ja8vPgWsKj5CDSg+k/osPoMILz4GzCs+rwgvPnqbLD79cDA+
7EkyPsgTLz4tKy0+CsssPnBGLj6rjDE+BC8vPqK/LT74HzA+UKstPguiLT5XKDA+JiQvPuCQ
LD6Rvy4+f94uPqGvLz7WJS4+kqEsPpKTMD5SqC4+aSEvPlkzLD6YAS4+qPosPvT4LT6xUSw+
z/MoPuCwLj5/jCw+mS8sPszZKj6gKCs+1MYrPlatMj6SZi8+pOEsPsviLT5YIy4+TYQqPgkm
MD4pZi4+PJkqPjb1Kz4Myiw+ltEuPmDsKz4eqy0+mtstPoFwMD7iwy4+klkvPm4hMD4RPi8+
Z38rPrCmLT7gSzA+cG4sPtNOLz7xBCw+rwAzPlsHMD4UNzA+aoYtPhptLD6Suy4+n9YsPhc4
Mj6+si8+IDIsPjHTKj7imC4+yygvPpvrMD5e4C8+znIuPr1QLj6ABi0+7p8vPjxVND48mC4+
Q9IsPm6VLj7MVC0+Kf4wPr+WLz5zLzA+RbYxPqmLLT4BSjA+ACUvPohZLD5ZlCw+MQwrPqGh
Kz6U4zI+QXswPrkhLz5ILDA+mTEtPlItMT5DBTA+/FcwPpwmLz5nFyw++YAxPkvoLD4wfS8+
Mh4sPh74MT6Ujy8+NwcvPjPWMT5YgjE+osoxPgP2Mz5uIS0+Cf8yPoe7Mz6BpTE+anY1Pum1
LT5xVDU+dOIvPmaXMT7owC0+i4w1Phl5Mj5KQy8+xaMsPusBLT6TSC0+l7ExPm+GMz79Ki8+
Z4gwPjoaLD4TkDE+mDkuPvViMD7Igi8+UdIzPiQqLz5I/Sw+aQkwPtINLz5VMjA+N6UxPmyc
Mj5aqTM+SHsvPmRiMT7ppzA+uLM0PqETMT7AyTU+tKItPswCND6rTS8+Un0yPs2eMj7IqjA+
vxcyPiOSMT7I9yw+MPkuPlq+Lj6nmTM+BRQxPsUVLj7LKS8++DMyPs1kOD4QozE+PAEwPouY
Mj4NnjA+wpowPjDYMj696C8+XKsyPqBtMT4NIS8+d/81PjGULj4SQDI+a+EyPqqcLj5XSjQ+
xv8xPkKiMD753jE+bwgyPmqnMD76BTM+R4AzPr4WLz5hmDE+Q1gwPrNqNT4UqjM+AGg0PuSx
ND5EUS4+WZ4tPgqoMz7dhjM+3VA0PocSMj5JTTU+2IIxPtPeMj7lkTU+B5UwPvLtLj47VjI+
04g0PlcgNT590TA+Qa80PrEnMj6Lui0+T9U1PkYnND69RS8+F8Q0Pqw3MD6P6TA+8HkvPreo
Mj6DejU+jhk0PlEVMT4enDY+gi0yPjqBMT5hVjM+Hiw1PiZUNT4qbTA+YO00Pkn9MD4XCTA+
t3o3PnT4MD5/Ajc+S/YyPjq4Mz5dxS8+mGwyPlcSNT423zI+BIkyPpzOMj4n5TI+8I4xPlhA
ND5tnjI+arkzPqZeMj4PETI+kSA2PijlLz6jji8+2LIwPqr+Nj7f7DE+YTsxPkn9Mz4eHzI+
3QUzPjaVND6/VjU+74oxPlv/MT44Bzg+0C4xPnMkMT5YcDE+oWgxPpDzMz7YqDE+HEkyPipE
Mz5ubzU+xK00PnxvNz7heSw+IqQwPvmfMz6gAjM+dKo3PnckMz52/TA+k8IzPsCONT7JlTY+
S6QuPvgxND76YDQ+Guc3PogXMz5NGjQ+AdYwPtN7NT5C4jY+RrQ3PtWDND7u7TU+JTI1PtSm
Mz4TezY+oiY3PvAQNj4hKjM+jJQ1PsCvNT6uEDQ+t2QzPp/dMz64MTU+9r01PkBONz4FnjQ+
YsUxPp4ZNT7hYzQ+vngzPqdFNT59sDE+WOQzPo0/MT44MzM+i7A0PoWMOD7xizU+4gI2PnzM
MD4uPDI+9RAyPrAWND5QhTY+C/M3PvyNND4aaTg+yoM3PiqlOT5MmjU+h9M0Po5/OT5RBDI+
gIU4PnbhOD5w1C8+hLs1Ppg5Mz7ayTQ+ai4zPlNsNj4UuDU+H9w2PtJGND7wQjo+oOY3PjfJ
NT6xtDg+zKkyPkI0Mj7SajU+WeE2PgOeMz7jZTY+ziw0Pr7rLz7FSTc+P1Y3PqxENj5V9TY+
9Fg1PuJtOD6tIDU+jY8zPqFxOD7lFTU+ARwxPgfYND4T5jc+LmozPloBMz6CVzc+2w45Pl0G
Nz7yAjg+ZuE3PgioOD7s8jQ+yT03PogLOz7+vjY+aIo0PsiUNz5sijU+70k2PkFoND6B/jM+
yf4zPgm0ND7qmTY+AaE0PjqQMz4u3jA+xA42Ppm0ND7zeTo+r8YzPk2sOD7wOTE+3UA5Pme2
MD6XEjg+ovs1PvI/NT4oozU+lhw2PncYNz72yjU+dKs0PhxaNj5CWDY+nes3Pp5TND4KlDc+
Ty44PjMnOT7ZYjc+e+wyPsjTND6sDjA+tYY4PrPIOD6n1jY+G0w1Pvq8OD76PTQ+Mr45Pv6u
ND6frjI+hlg5Pp/ANz4uFjc+Hb03PmTbNT7F3Dk++Cg3PqU4NT5pUjU+Dvo5PhT4NT4GTDY+
3i0xPo9HOT7mcDw+p7o3Pjs+OD5RcjM+1Og1Prn6Nj6CSDU+h142Pm4eNT761jI+BmM3Pi/J
NT4YKTM+pTs3PuNqNz5CZjU+DYg0Pl6PMj5nUzg+0N44PpR6Nz5wSjY+r/07PpUrNT4Uhjk+
deA2Pp94Nz4TUzY+NIM5Pr7XNz5tkTg+Be40PhK/ND6IGzY+H7Q2Ps+4Nz6r5Do+DHo4PlU8
OT5JvTU+HHA5PgiINT7b7DY+Dc85PpT8Oj654Tg+ZUA2PkS8OT5w/Tg+bZ40Pn3JNj6xczY+
m505PtVpOT7L0jc+7qU3Pp6iNT6oEDc+yS82PqGCOj4Gejg+cKE1PgNeOD4BIj0+Fsw2Ps4b
Oz4LpDg+5GE3PoHVND6oHzQ+xFY1PsROOj4wFzM+1842PpBqOj7wsjc+bMw8PrOcOz7nnjY+
rBU8PpobOj41fTY+SvM3Po9GOD6ZozU+90U2PtQAOD5uVTg+Kvk6Pi+RNz7w1jc+5c86Piwm
OD6ZSTs+hY8+PoeROD47bTU+AGs2PuIWNz41azg+ZyI2Pq+sNj7WSTw+Z/M1Ppv/OD6Mvzo+
Ass6PiiAOD4AiTg+PjI2PgSGOD6qXDs+NKk6PgmBOT4KBDY+ie06PtpzOT79jzg+DNo9PkrT
Nj6HDzc+nYM2PsVyOD5DyDc+qxs8PsOCNT70yTU+bBM4PnwjOz4UWzg+AEw5PswbOD4nlD0+
bgw5Pu9rOD70cTg+E1g5Pp4BOT6aazk+cWc+PvthOT7Ylj0+c302PnMROj7KDUA+75Y6Ph1W
OT6XPDw+T545Pj6aNj6prjk+ars5PiF2NT5KhTo+heU+Pu9uOT52nzo+JRE6PsgTPT58gjk+
UcU0PsZ+Pj6Mdj0+S+E4PhvJOT6AvTk+F4s4PjZuOz49CDo+pqU6PlGWND573zo+wM08PuHz
Nz6lrTc+6M41PvbaOT7lrjo+Tsc7PsgBPD5uvT0+afQ8Piw1Nz6ivTk+2702PkBfOD6j4jk+
KHM7PsdkPj5WJDw+4dw7PqkSOz73Fzo+2i07Pq5KOT6bnzc+Z4g1PiDUOT45azs+y+Q7PqBZ
PD7o2jw+KXQ6PpecPT6KOzk+Bq43PrMzPj6L1T0+Rb46PuldOz51YDs+v5U3PlHrNz7LNDo+
HyI4Pn4AOz666jc+F6k6PnUyOz7vxDw+YVc9PoxvMz717jo+8NM6PmWTPD6eXj4+rWE5Psmp
OD4NVjg+1FI5Puo6OT6HDDg+G9k2Pj8UOj52pDk+g0s2Pr0yNT5kH0A+z8Y+PpuQOD4/5To+
Xu05PoazOj5VAzs+ySk9Pv9iPT6NdDo+7dU/Ph7TOj7TLzs+ras6Pm7ZPD4OODs+n0I6Ppfj
PT4Iajk+gBs8PvB7Oj4exT4+U7E6PkUZOD405js+trY7PnE6PT7lvz4+EEo7PkXPOj7FkTo+
YsE+PkXyOz7i7Do+avg3Pr/YOz650Dw+v5w8PsqMOj7AQz4+PGc8Pk+jOz6PG0A+WJA7Ppge
Pj7Fajs+++I7PjPVPj5vozw+0hM7PiKuPT78mzs+kmA9PgIlOT7ZPT4+hnE3PnaGPD7zizk+
b6U6Po0rOz7fgj4+jPk/PqFUPD5+/Dg+Xgs5PmEPOj4bsjo+/kY+PqR1PD5/Izk+ceU8Pn+k
PT7kjT8+Bos4PhqAOj5fGD0+bHo/PvOMPz6ZWD0+OLE7Pq8MOz79fDs+iC08PuIYPD57eDs+
/YM6PkSPPD667D8+Sc45PpC+PT4mZD0+tSc8PkLdOj4aSjg+yXs9PqKdOj4Dvz4+cEY9PgW/
OT6OgT0+iog5PtOHPT6EVz0+UIA5PvJ6PT5NmTk+V5NBPjo8Oz4Tbj0+w4I6PqKLQT7h5zo+
F9U9PpJePT7BETs+7pM8PsiLPj78sDs+4C0/PlW2Oj58TT4+bAQ/PjZ+Oj6qT0A+Zms+Pkpt
PD4Irzs+3C9APnTQOz6N3zo+mfY5Po33PD5vujs+estAPmdNPz6euTs+6bk7PmFoPT7kDTg+
z5s7PnTzQD5U8Do+FPo3PvgsOT4ORDo+FO49PkzAPD4sFDg+3bU8PvijPj50Kz4+LUk9PpzO
Pj4rgj0+imQ9PhRDPT6I20A+SfM9Ps0hPT7ysT4+Cxw7PoTsOT6v4D0+uik+PplePj52dDg+
mgJDPq1jPj7Ns0I+whY+PsIhPj44+Dk+TRM8Pk0HQT7Xaz8+WuE9Po4qPj7lN0A+Y645PpsE
QD7emUE+SiJBPr95PD7ubT4+h20+PrgmPz7FVkA+7v87Pl6BPT6t3Tg+ORlAPnxYNz74Bj0+
OdFBPtm1QT7Ylj0+Usg+PtNHQT5+EDs+jAE/PhpHPT57DkA+IQhAPu2/Nz4zRz4+g/E+Pp8Q
QD7O7D8+lN5APgTyPz6ovD8++Cc6Pk2NPT6icUI+i7E/PhX9PD6RqUI+Dv85Pv2cOz66e0E+
Qp09PnlkPz7zSD4+EHRAPjxaPT5E7jw+ztc8PuLEQT5w1T4+SkdBPhwvPj4n+T0+BeI+Pvo0
RT59hD4+q1FBPpAXOz6Khzw+8/c5PkT0PD4gSDs+A/g/Pg8pOz4TuEA+3bk8Puf5PD6ZdD8+
1T8/PuGFPz6oFDw+3EI8PrvkPj556j0+Sh48PpMlPz5qaDw+qIU9PvSLPj5fGD0+OBtBPgtv
PD5wBD8+F74/PnwpPz77dD0+ispCPnRJPj408D4+9MA/Pi7wPj4poj0+x9c+PvfcPz4kVj0+
2RdDPq0GPT7dJj4+wJZAPmSdQT47QUE+M8c4PqhCOj6Bnjw+AO0+Ph2NPD6rNUI+TU9BPgxn
Pj4pmzw+X7c+Pk7uQD5Ih0A+lKw/PrwoPj46Vj4+5eBBPrKxPz6Xyz8+l2Q8Pk5IQT6K1kA+
hfxAPuSgQT60L0E+rQNBPoHdQD6+Gj0+s8tBPnXBQT5FIj8+CzI/PivDOz6VgkM+Nfs+PpxG
QD5nTUE+4n1CPr1dQD5VGkA+qdhAPkGLQD7O/D4+sdw/PmzdPT5LOz8+nC87Ppz7QT5SPj4+
i3FCPk1jPz50gT4+vXpCPlg2Pj6+c0A+hKA+Pg0APD6fnkA+RmBAPoUvQT4KEUM+mzw+Pi+B
Pj6M4EA+AABAPs7nQT4kOTs+Z4M/PkrqPD482kA+yvE9PniCQT6ooz8+E9JEPi7ZQz6UQkI+
TjlAPiw/QD5bx0I+Sx0/PkBsRD4mM0A+F6RAPgCbPj5pJz8+eRtBPl2JQD4JGUA+xqBEPj2e
Rj6ZFUQ+pQFAPoPeQD6aKz8+dylBPtZ+QT5nG0Q+Do9FPokwPj4PqkA+74NAPr0vQz4iyT0+
SBdBPkmmPT5990E+iTA+Pu0ARD4ixEQ+O61APmvlRT5z3T0+jNtBPm+0QD5XuT4+EUw/Pkv6
Pz6cG0E+AMFCPljpPz4S4kE+iPNCPgxaOz4LbUU+E98/PuDPPD7KPUU+QLpCPipXQz6wMkI+
B7s9Pjj/Qj6hz0I+oMc/PvfbQz6vKUE+Opo/PrraRD7j4kA+WOJAPrO3Qz5kWUM+1v4/Pg2Z
Pz75iUA+Lwc7PjZqQj5viT4+uGtBPpXwPj7LjkE+TKpCPhUnPz6B60E+hms/Pr4XQT6YYEA+
rgNAPt9FQT6510A+LPw+Pq8zQT5b0T8+TRBAPm+fRj5R0T8+LTRBPv5FQj4y0kE+e0ZAPqNt
Qj48Jj4+3hs/Pg/nPD7dz0A+iTpFPui9Qz4D5kQ+9hZBPn2SPj4qXkQ+4/ZCPkFOPT7m1EI+
d/BCPo/5Qj5+20A+rgBCPm13RD6WNj4+jhxCPl5eQD7pjz8+BsBAPj3oRj4+Z0Q+0OA9Pttm
QD653Ec+M+RDPot2Qj6KPEI+hvRAPpH/PT5Pez8+hzdEPvgKRD4qQ0M+On5BPnAIQj4/j0M+
pRxDPglDQj7drUA+nD1APnbaQT4JCEM+ynpEPkukRD7qNUM+rD0+PhXORD4EKEI+lBdDPq+s
RT4rGUI+UoBCPsXDPz5npj4++GdBPogQQj5EwD8+KOVBPiJ3QT66G0E+xYREPj6XQj5YLEA+
71hBPlW4Pz74zkU+AdVCPrwEQz60yEI+UmNCPvSzQD4+1kE+UNJGPvcFQz7lmUA+a4k/PmU2
Qz5kDEU+aQ9BPqeqPT71ZUY+dW0/Pt35Qz59rj8+FDRAPp5NRD7T3EA+88dDPsNBQj69mEU+
PtNBPsGSQz7OdkA+EAlFPixmRD7/BkY+Z2dEPs1VQz6xmUU+d6Q9Pi69QD6AB0Y+lxE/Pk8T
Qz6ANUQ+JnVEPvWgQj40gUc+df5CPnBDRD69PUE+y0dEPhfCQj4WWEQ+aPFFPr0uPj4E9kM+
9ctCPvjcRz5P7UM+dYxIPnxwRj4aEEE+Hfk/PlZQRT5QvUI+LwJCPpZ9RD5tUkQ+Ze1EPgYC
RD7hukQ+eJBFPh+rQT4U60I+OORDPiZiRT7UfUI+DNZEPn7IRD441kQ+IFBDPiwoQj47PUQ+
TVtEPnjYQz7bVkY+FCxBPhpDRT4SDEY+P99CPuH8RT7TUEM+8ZVCPjzBQD68uD8+VGpEPlc9
SD6/4UI+t6VEPomZQj5l8UI+fO9FPm2DRT6bNUc+yphEPgDaRz7MkEI+jtJEPtFuRz55mEA+
h6dFPrYrRT7edkM+tM9FPodbQj6wRT8+AWBIPr0LQT41jUc+v3VEPgRoQj7Rn0Y+2ndHPlvO
Qj4gOEY+tqRFPhdDRD5KI0E+6ftGPsdqQj6MmUE+07hDPuPwQT4650E+HBdGPtkhQj4Bw0M+
wbRGPqhTRD6T0UY++9NGPp6pRD7S3UY+XIpAPqFoPz7adEU+bOJDPmIKQz6K10M+p7tBPvOE
Rj6/fEU+IjhEPo8PPz7pnUc+wcpDPifWRD4WRkQ+wU9FPjwrQz70pEQ+aElBPrKcQz4CZUE+
F95CPhvnQj6sS0Y+df1HPp1rQT497UI+I2BEPjlARD7Xz0E+MwJIPiNOQz6gNEM+OCJFPuju
ST79qEU+2xdKPkK8Qj5yNEM+fyJKPvlPRD7+okI+2tBCPoHQQj7h1EE+3I5IPmjXST751kQ+
4vdEPsXgRD6ejkM+izFCPtZART4lIUM+VVxFPgL8Pj68v0M+5y5EPhmoQj5pjEM+f4ZEPg5W
RT6JlUY+YuVCPj+JRD4mb0c+Hc9DPnYTST5KhUM+iYBBPmUzRT7pxUY+dwlJPl76SD6ydEY+
d0BEPpz/RT7CgUU+X3xGPvL3RT70h0o+VldEPrnyRj4vdkM+yQFFPsxURz4/xkQ++UlCPsX+
Rz6zEUM+OSpEPvnxRT5+SkU+hs5GPmB0RD4B9kM+QEVBPuX6Rz4cdEg+diREPi6kRT5zQEg+
DSJGPg==</AssayYData></Step><Step><CommonData><SampleLocation>4</SampleLocation><SampleID></SampleID><SampleGroup></SampleGroup><SampleInfo></SampleInfo><SampleRow>G</SampleRow><SamplePlate>1</SamplePlate><WellType>WASH</WellType><Concentration>-1</Concentration><ConcentrationUnits>µg/ml</ConcentrationUnits><MolarConcentration>-1</MolarConcentration><MolarConcUnits>nM</MolarConcUnits><MolecularWeight>-1</MolecularWeight><Temperature>30</Temperature><StartTime>936583</StartTime><AssayTime>120</AssayTime></CommonData><FlowRate>1000</FlowRate><StepType>BASELINE</StepType><StepName>Baseline</StepName><StepStatus>OK</StepStatus><ActualTime>120.001</ActualTime><CycleTime>0.2</CycleTime><AssayXData Points="600">AMBdRM3MXUSa2V1EZuZdRETzXUQAAF5E3QxeRJoZXkRmJl5EMzNeRBBAXkTuTF5EmlleRHdm
XkQzc15EEIBeRM2MXkSamV5EZqZeRDOzXkQAwF5E3cxeRJrZXkR35l5EM/NeRBAAX0TdDF9E
mhlfRHcmX0QzM19EEEBfRN1MX0SqWV9EZmZfRDNzX0QQgF9E3YxfRJqZX0SHpl9EM7NfRBDA
X0TNzF9EmtlfRIfmX0RE819EEABgRM0MYESqGWBEZiZgRDMzYEQQQGBE3UxgRJpZYER3ZmBE
M3NgRBCAYETNjGBEmplgRIemYEREs2BEAMBgRN3MYESa2WBEd+ZgRDPzYEQAAGFEzQxhRJoZ
YUR3JmFERDNhRBBAYUTNTGFEmllhRHdmYUQzc2FEEIBhRM2MYUSqmWFEZqZhRESzYUQAwGFE
zcxhRJrZYURm5mFERPNhRBAAYkTdDGJEmhliRGYmYkQzM2JEEEBiRM1MYkSqWWJEd2ZiRDNz
YkQAgGJEzYxiRKqZYkRmpmJEM7NiRBDAYkTdzGJEmtliRHfmYkRE82JEEABjRN0MY0SaGWNE
ZiZjREQzY0QQQGNE3UxjRJpZY0R3ZmNERHNjRACAY0TNjGNEmpljRGamY0REs2NEEMBjRM3M
Y0Sa2WNEZuZjRDPzY0QAAGREzQxkRJoZZER3JmREMzNkRBBAZETNTGREqllkRHdmZEREc2RE
EIBkRM2MZESqmWREd6ZkRDOzZEQAwGREzcxkRJrZZERm5mREM/NkRBAAZUTdDGVEmhllRGYm
ZUQzM2VEEEBlRM1MZUSaWWVEZmZlRERzZUQAgGVE3YxlRJqZZUR3pmVEM7NlRBDAZUTNzGVE
mtllRGbmZURE82VEAABmRM0MZkSqGWZEdyZmREQzZkQQQGZE3UxmRJpZZkR3ZmZEM3NmRBCA
ZkTdjGZEmplmRHemZkQzs2ZEAMBmRN3MZkSa2WZEd+ZmRETzZkQQAGdEzQxnRJoZZ0R3JmdE
MzNnRABAZ0TdTGdEmllnRIdmZ0Qzc2dEAIBnRM2MZ0SqmWdEZqZnRESzZ0QAwGdEzcxnRJrZ
Z0R35mdEM/NnRBAAaETNDGhEmhloRHcmaEREM2hEEEBoRM1MaESqWWhEZmZoRERzaEQAgGhE
3YxoRJqZaER3pmhEM7NoRBDAaETNzGhEqtloRGbmaEQz82hEAABpRM0MaUSqGWlEZiZpRDMz
aUQQQGlE3UxpRJpZaURmZmlERHNpRBCAaUTNjGlEqplpRGamaUQzs2lEAMBpRM3MaUSa2WlE
d+ZpRETzaUQQAGpEzQxqRJoZakR3JmpEMzNqRBBAakTdTGpEqllqRGZmakQzc2pEEIBqRM2M
akSqmWpEd6ZqRDOzakQQwGpEzcxqRJrZakR35mpEM/NqRBAAa0TNDGtEmhlrRHcma0QzM2tE
EEBrRM1Ma0SqWWtEZmZrRERza0QAgGtE3YxrRJqZa0R3pmtEM7NrRBDAa0TdzGtEmtlrRGbm
a0RE82tEEABsRN0MbESaGWxEZiZsREQzbEQAQGxEzUxsRKpZbERmZmxEM3NsRBCAbETNjGxE
qplsRHembEQzs2xEAMBsRM3MbESa2WxEZuZsRDPzbEQAAG1E3QxtRKoZbUR3Jm1EMzNtRBBA
bUTNTG1EmlltRGZmbUREc21EAIBtRN2MbUSamW1Ed6ZtRESzbUQAwG1EzcxtRKrZbURm5m1E
M/NtRAAAbkTNDG5EmhluRHcmbkREM25EAEBuRM1MbkSaWW5Ed2ZuRERzbkQAgG5EzYxuRKqZ
bkR3pm5EM7NuRADAbkTdzG5EqtluRHfmbkQz825EAABvRM0Mb0SaGW9EdyZvRDMzb0QQQG9E
zUxvRKpZb0SHZm9ERHNvRACAb0TdjG9EmplvRGamb0Qzs29EEMBvRM3Mb0Sa2W9EZuZvRDPz
b0QQAHBEzQxwRJoZcERmJnBERDNwRABAcETdTHBEmllwRGZmcEREc3BEEIBwRM2McESamXBE
d6ZwRDOzcEQQwHBEzcxwRKrZcERm5nBEM/NwRBAAcUTNDHFEmhlxRHcmcUREM3FEAEBxRN1M
cUSaWXFEd2ZxRDNzcUQQgHFE3YxxRJqZcURmpnFERLNxRBDAcUTNzHFEmtlxRHfmcUQz83FE
AAByRN0MckSaGXJEZiZyRDMzckQQQHJE3UxyRJpZckRmZnJERHNyRBCAckTdjHJEqplyRHem
ckQzs3JEEMByRO7MckSa2XJEZuZyRDPzckQQAHNE3QxzRJoZc0RmJnNEMzNzRBBAc0TdTHNE
qllzRHdmc0Qzc3NEEIBzRM2Mc0SqmXNEd6ZzRDOzc0QAwHNEzcxzRJrZc0Rm5nNEM/NzRAAA
dETdDHREmhl0RGYmdEQzM3REAEB0RM1MdESaWXREd2Z0RDNzdEQQgHREzYx0RJqZdERmpnRE
M7N0RBDAdETdzHREmtl0RGbmdERE83REEAB1RN0MdUSqGXVEdyZ1RDMzdUQQQHVEzUx1RKpZ
dURmZnVEM3N1RACAdUTNjHVEmpl1RHemdUQzs3VEAMB1RN3MdUSa2XVEZuZ1RDPzdUQAAHZE
zQx2RJoZdkRmJnZEMzN2RABAdkTdTHZEmll2RGZmdkQzc3ZEEIB2RM2MdkSqmXZEd6Z2RDOz
dkQAwHZE3cx2RJrZdkRm5nZERPN2RBAAd0TdDHdEmhl3RGYmd0QzM3dEEEB3RN1Md0SqWXdE
d2Z3RERzd0QAgHdEzYx3RJqZd0RmpndERLN3RBDAd0TdzHdEmtl3RHfmd0RE83dEEAB4RM0M
eESaGXhEZiZ4REQzeEQAQHhEzUx4RJpZeERmZnhEM3N4RBCAeETdjHhEmpl4RHemeEQzs3hE
EMB4RN3MeESa2XhEd+Z4RETzeEQQAHlE3Qx5RKoZeUR3JnlEMzN5RBBAeUTdTHlEqll5RHdm
eUQzc3lEEIB5RN2MeUSamXlEZqZ5RESzeUQAwHlEzcx5RJrZeURm5nlERPN5RBAAekTdDHpE
mhl6RHcmekREM3pEEEB6RN1MekSaWXpEd2Z6RDNzekQQgHpE3Yx6RJqZekRmpnpERLN6RBDA
ekTNzHpEmtl6RHfmekRE83pEEAB7RM0Me0SqGXtEdyZ7RDMze0QAQHtEzUx7RJpZe0R3ZntE
M3N7RBCAe0TdjHtEmpl7RHeme0REs3tE</AssayXData><AssayYData Points="600">FXNEPi89Rj44tjw+wxZGPklPPj7fez4+SUs6PrcPQD6/aTs+7OM6PsPrOT7Mizw+Bas8PrXi
OD7vqzo+t+s4PrEMPT6Ngjo+bJw5PmAlOD5TADk+/kw6PvpaNT5QXjg+CT05PozCOj4LEDo+
/Yo5PiUOND6wTTQ+hRs3PncuND5zbTc+V441PnRbND5p5DI+BzE1PmjpND5B+Dk+yJQ1Pl4y
Nj69wjQ+yg8zPuXhMT7TmDc+rK40PvuSMT5HPDM++kozPodLMT5IDjM+Hyw2Pg3HMj5H8DU+
TzExPoe5MD62tTI+JZ0xPvcvMT54/iw+SS8yPiIBMj7hyDM+FrIzPl1gMj6+qS8+ifEtPlmf
NT79TC4+RKsxPvTdLz6FujA+t+UtPqkjMD5hfi0+XAMyPn8CLz7DQy8+F5AwPur4Lz7YdzI+
VeEtPjsZMD43xiw+MkQrPhTULz7npC8+30MvPhBZLT70zCs+C50rPkQtLT4BlCc+H7svPsin
ND7A6TA+ysgrPrc9Kz4szy0+piItPmA4MD78JSo+7Z8wPtxvLj7hjCw+1hYvPp4mLz4HSiw+
wWctPi4rMz6BLCk+xZwrPkqJLD5Gwyw+tW4sPtkZLz6jbSs+swwqPnx1ND68+C0+KEcpPsxy
Kj7oSCs+Qn0mPmdVKj61Ai8+mP8uPmUcMD7FpCo+ExYvPhdyKz5y7ys+dEgrPqyILj5Jmyg+
84kuPsvMLj5Lbyc+cv4sPkg2Kj4OPyw+pdAoPnnaKz726iw+xUUsPp0AKz6mhyc+rpUpPk4N
Kz7sFyw+mlstPsD3Jj7MCiw+5aEpPiMGLj6osis+ltsnPiciKD4AASs+0JYmPsGzKj71oyk+
FfIlPrXQKD65fCs+xNYrPmrnKD5OFCk+hsElPhMrJz6oRCc+S4gnPl0NJz4zaCg+euEoPn8G
Kj7xMC0+DHIpPt94Jj7Quig+2eUvPrfDJz6diik+oXQnPvBaKD49NCk+W9slPoCuKD66Ryo+
uiIpPsrrKT7OvCw+kS0rPmxEKD4uqSw+SbUkPicPIj4gXyk+yPcpPg26LD6s8iE+rc8nPof6
JT4BOSw+oQIpPr/fJz6xkCM+2w0kPtD4KT54kyo+TO0kPv80Jj5PTSU+QI8nPkHTKT5UcCU+
Rh8kPjchJz4pYCQ+jasoPhACKj7eHyk+SYsnPmvfJj4dLSs+PqAsPm4XJj5NjSU+6IQfPrCS
IT4V2CY+1UEnPrPLJT6unSU+8bwjPtLDJD4yJCQ+e5wkPlrnJz5JzCU+KXcjPic3JT5sYSk+
0xMiPunPIj5wfyU+iyglPtmbJD5bMiQ+yOUkPr0eJT4d5Sc++aclPp8sKD6IXyM+ZGEjPkXr
JD6a/iM+8G8nPj/YJD5isiM+VewqPmESIj48lCE+uzQiPm0mJz6N2R8+uVEnPoQNJD7ELyU+
MG8kPuevJz4f9yY+J1kqPvWTIT4ZKic+4dwhPvAQJT4ICR4+4HQmPtbsIj5bLCg+vsomPi8x
KD69DCU+36AoPlKuJD6/KSY+iyMmPordJD7u/iQ+wagfPq0vJD63KSQ+XZEmPkBuJj7/CCI+
N/0jPlkLIT76fCE+PooePj8bIT4/8yM+W+AiPlABJj5uJSU+7fUhPo6NJD4s9Bs+IgIfPtfM
JD5woSI+5bkhPsEaIj6RUyQ+DHokPluKIz6SmCE+2loiPqK/Hz4uQCI+imYjPrK+Ij7vrx4+
AKMhPiaBID6IiyE+8iEjPqlBIT57oB4+Wu8hPjWzHz5CXyM+eocjPgbQIj7KOh8+RZYkPsF3
IT5PSiE+iFAiPsanID669h8+pXMhPij4Hj7gUSI+SQEfPqw8Iz7JTB0+jO8fPvoVIT48uSI+
E4IgPt8OIz7U0yc+SjglPlxXIT4E/R4+0RwlPrcgIz6W9yM+H0IkPtGaHz4o+SE+6JQhPkA5
IT5dMCY++qghPiArJj7IcyQ+j4UfPlWZHz57Oic+5qonPj5XIT4V4R8+ibMjPr2qIT4UGSI+
zEogPoQlIj4kaB4+JMkcPq9VIT6krCE+Z6IgPnR8Hz51pB4+2XogPpaIIz6r9x0+rjsePnd+
Ij7SqCI+wfAePpPTIz62nCI+ElMgPlgbID7gIx0+9GojPpjTIT4s3h8+3/4dPjOPHj4ExSE+
T3wePkuaHT5olRs+69IgPuFWHT5dLh4+XaAgPnPFIj5aMR4+VkEhPgKaGT68JyE+c9AcPhUa
ID4DTx4+u2IaPubTHj5JtyQ+8cIdPg8/Ij5Qvx8+ryYgPqlHGj7SNSA+3AwjPmyBID5s0xw+
664hPvVEHT5vlhs+2J8cPlL+HT4POx4+HKUePgd+Gz5iKCE+XpohPiKpHz4Buxo+QXEbPp7f
IT4SJCI+xCggPosYIz4FKho+AIoePsj2ID4mHxw+xIIcPgIyHT6AZR8+H+YcPjGOHz5tBh0+
MUokPpKsHj4YLxw+mQcdPhqOHz7KlyM+yDgePjZoIT5C0h8+OXUaPt5IIj6KCR0+M+oXPhhl
Gz4d0x0+HqImPlu1HD4hMR0+I7AdPtAlHz5OCyA+ueYaPkzwHj7eDCA+ktcgPoTiID6FeB4+
gPcgPmECID53PRw+vYIiPrUSHj62mx0+90QePhsXID7d/h0+o/8dPs2cHz4dPh4+LAwePr8/
Hj4kqxo+kY0bPpbWHT6t1CA+zxwePkStGz6wBBo+568gPpoyHj4jmBg+gqkcPrOCGj7+Zh8+
5A4cPj9VHz57ciQ+goIbPhaDHD53Qhs+U8chPlX4HD4ynx4+XKsePl1jGj4O5SI+ffodPmE9
Gz7iICA+AxQbPstDGT7xehs+QpgcPlXSHT7dtB4+iykcPq+7GT5rAR0+BOAgPnXGHT62QRs+
7XwbPs+tGz5xhRo+Y8wePkCnHz7ZrR8+tD0XPivJHj6q5Rg+01UaPkmyHj5SXx0+2hYePq0V
Gj5H0h4+zqUaPh0+HT7CCBs+TxQdPo/uGD70DSA+t1kgPglrGz76PR4+CHMbPiHoGT5kAB0+
5zEaPj14ID5PUR0+FbcYPkkZHz6wNhw+zWUdPsJEGz4r3Bk+WbgaPn1qFz5yGhk+LQ4cPnwf
Hz6qwx4+BiIfPj5HGT4zExo+/8waPkyjHj5E/Bo+nLQcPnRsHj6HhRg+wdcdPklHHT5uERk+
s5UePmZwHj7ZVBk+QO8bPjvpHD46Ahg+</AssayYData></Step><Step><CommonData><SampleLocation>10</SampleLocation><SampleID></SampleID><SampleGroup></SampleGroup><SampleInfo></SampleInfo><SampleRow>G</SampleRow><SamplePlate>1</SamplePlate><WellType>KSAMPLE</WellType><Concentration>-1</Concentration><ConcentrationUnits>µg/ml</ConcentrationUnits><MolarConcentration>-1</MolarConcentration><MolarConcUnits>nM</MolarConcUnits><MolecularWeight>-1</MolecularWeight><Temperature>30</Temperature><StartTime>1067818</StartTime><AssayTime>1400</AssayTime></CommonData><FlowRate>1000</FlowRate><StepType>ASSOC</StepType><StepName>Association</StepName><StepStatus>OK</StepStatus><ActualTime>1194</ActualTime><CycleTime>0.2</CycleTime><AssayXData Points="5970">EcB7RN7Me0S72XtEiOZ7RETze0QRAHxE7gx8RLsZfESIJnxEVTN8RBFAfETuTHxEu1l8RIhm
fERVc3xEIYB8RN6MfESrmXxEiKZ8RFWzfEQRwHxE7sx8RKvZfESI5nxERPN8RBEAfUTuDH1E
qxl9RIgmfUREM31EIUB9RN5MfUSrWX1EiGZ9RERzfUQRgH1E7ox9RKuZfUSIpn1ERLN9RCHA
fUTezH1Eu9l9RIjmfURE831EIQB+RN4MfkSrGX5EdyZ+REQzfkQRQH5E7kx+RKtZfkSIZn5E
VXN+RBGAfkTujH5Eq5l+RHemfkREs35EIcB+RO7MfkSr2X5Ed+Z+RETzfkQRAH9E3gx/RKsZ
f0R3Jn9EVTN/RBFAf0TuTH9Eq1l/RHdmf0REc39EEYB/RN6Mf0S7mX9Ed6Z/RFWzf0QRwH9E
3sx/RKvZf0SI5n9ERPN/RBEAgERvBoBE3QyAREQTgESiGYBEESCARHcmgETdLIBEPDOARKo5
gEQRQIBEd0aARN1MgEREU4BEolmARAhggERvZoBE3WyARDxzgESqeYBECICARHeGgETdjIBE
RJOARKqZgEQIoIBEd6aARNWsgEREs4BEormARBHAgERvxoBE3cyARDzTgESq2YBEEeCARHfm
gETd7IBERPOARKr5gEQIAIFEdwaBRNUMgUQ8E4FEohmBRBEggURvJoFE3SyBRDwzgUSiOYFE
EUCBRHdGgUTdTIFEPFOBRKJZgUQRYIFEb2aBRN1sgUREc4FEqnmBRBGAgURvhoFE1YyBRDyT
gUSimYFEEaCBRG+mgUTVrIFERLOBRKq5gUQRwIFEd8aBRNXMgURE04FEotmBRBHggURv5oFE
3uyBRDzzgUSq+YFEEQCCRHcGgkTeDIJERBOCRKIZgkQIIIJEfyaCRNUsgkQ8M4JEojmCRBFA
gkRvRoJE3kyCRERTgkSqWYJECGCCRHdmgkTVbIJEPHOCRKJ5gkQIgIJEd4aCRN6MgkREk4JE
qpmCRAiggkRvpoJE3qyCRDyzgkSiuYJEEcCCRG/GgkTVzIJEPNOCRLLZgkQR4IJEd+aCRNXs
gkRE84JEovmCRAgAg0RvBoNE1QyDREQTg0SqGYNECCCDRG8mg0TVLINERDODRKo5g0QIQINE
b0aDRNVMg0REU4NEolmDRAhgg0RvZoNE3myDRDxzg0SieYNECICDRG+Gg0TVjINERJODRKKZ
g0QRoINEb6aDRNWsg0REs4NEqrmDRBHAg0RvxoNE3syDRDzTg0Sq2YNECOCDRHfmg0TV7INE
PPODRKr5g0QRAIREdwaERN4MhEREE4REohmERAgghERvJoRE3iyERDwzhESiOYREEUCERG9G
hETeTIRERFOERKJZhEQIYIREb2aERNVshEQ8c4REonmERBGAhERvhoRE3oyERDyThESimYRE
CKCERG+mhETVrIRERLOERKK5hEQRwIREb8aERN7MhEQ804REqtmERBHghER35oRE3uyERETz
hESi+YREEQCFRG8GhUTeDIVEPBOFRKoZhUQRIIVEdyaFRN4shUQ8M4VEojmFRBFAhURvRoVE
3kyFRERThUSiWYVECGCFRHdmhUTVbIVERHOFRKp5hUQRgIVEb4aFRN6MhUREk4VEopmFRAig
hURvpoVE3qyFRDyzhUSquYVEEcCFRHfGhUTezIVEPNOFRKLZhUQR4IVEb+aFRN7shUQ884VE
qvmFRAgAhkRvBoZE3gyGRDwThkSiGYZEESCGRHcmhkTeLIZERDOGRKI5hkQRQIZEd0aGRN5M
hkQ8U4ZEolmGRAhghkR3ZoZE3myGRDxzhkSqeYZECICGRG+GhkTejIZERJOGRKKZhkQRoIZE
b6aGRNWshkREs4ZEqrmGRAjAhkRvxoZE1cyGRDzThkSq2YZEEeCGRG/mhkTe7IZERPOGRKL5
hkQIAIdEbwaHRN4Mh0Q8E4dEohmHRBEgh0RvJodE1SyHRDwzh0SqOYdEEUCHRHdGh0TVTIdE
RFOHRKpZh0QIYIdEb2aHRN5sh0Q8c4dEonmHRBGAh0R3hodE1YyHRESTh0SimYdEEaCHRG+m
h0TVrIdERLOHRKq5h0QRwIdEb8aHRN7Mh0RE04dEqtmHRAjgh0R35odE1eyHRDzzh0Sq+YdE
EQCIRG8GiETeDIhEPBOIRKoZiEQRIIhEbyaIRN4siEQ8M4hEqjmIRBFAiER3RohE1UyIRERT
iESqWYhEEWCIRHdmiETebIhEPHOIRKp5iEQIgIhEb4aIRN6MiEREk4hEqpmIRBGgiERvpohE
1ayIRDyziESiuYhECMCIRG/GiETezIhEPNOIRKLZiEQR4IhEd+aIRNXsiERE84hEovmIRBEA
iURvBolE3gyJRDwTiUSqGYlEESCJRG8miUTeLIlEPDOJRKI5iUQIQIlEd0aJRN5MiUREU4lE
olmJRAhgiURvZolE3myJRDxziUSieYlECICJRHeGiUTejIlEPJOJRKqZiUQIoIlEd6aJRN6s
iUREs4lEormJRBHAiUR3xolE3syJRDzTiUSi2YlEGeCJRG/miUTe7IlEPPOJRKr5iUQRAIpE
dwaKRN4MikQ8E4pEqhmKRBEgikRvJopE1SyKRDwzikSiOYpEEUCKRG9GikTVTIpEPFOKRKpZ
ikQIYIpEd2aKRNVsikREc4pEonmKRBGAikRvhopE3oyKRDyTikSimYpEEaCKRG+mikTerIpE
RLOKRKq5ikQIwIpEb8aKRNXMikRE04pEotmKRBHgikRv5opE3uyKRETzikSq+YpECACLRHcG
i0TeDItEPBOLRKoZi0QRIItEbyaLRNUsi0REM4tEojmLRBFAi0RvRotE1UyLRDxTi0SqWYtE
CGCLRHdmi0TebItETHOLRKp5i0QRgItEb4aLRN6Mi0Q8k4tEopmLRAigi0R3potE3qyLRESz
i0SiuYtECMCLRHfGi0TVzItERNOLRKrZi0QI4ItEd+aLRNXsi0RE84tEqvmLRAgAjER3BoxE
1QyMRDwTjESqGYxEESCMRHcmjETVLIxEPDOMRKo5jEQRQIxEb0aMRNVMjEREU4xEolmMRBFg
jER3ZoxE3myMRDxzjESieYxEEYCMRHeGjETVjIxEPJOMRKqZjEQIoIxEd6aMRN6sjEREs4xE
ormMRBHAjERvxoxE3syMRETTjESi2YxECOCMRG/mjETV7IxEPPOMRKr5jEQRAI1EbwaNRNUM
jUQ8E41EohmNRAggjURvJo1E3iyNRDwzjUSqOY1EEUCNRHdGjUTVTI1EPFONRKpZjUQRYI1E
d2aNRNVsjUREc41EonmNRBGAjURvho1E1YyNRDyTjUSqmY1EEaCNRG+mjUTVrI1ERLONRKK5
jUQIwI1Eb8aNRNXMjURE041EotmNRBHgjURv5o1E3uyNRDzzjUSi+Y1ECACORHcGjkTVDI5E
RBOORKIZjkQRII5EbyaORNUsjkREM45EqjmORBFAjkRvRo5E3kyORDxTjkSqWY5ECGCORHdm
jkTmbI5EPHOORKp5jkQIgI5Ed4aORNWMjkQ8k45EopmORBGgjkRvpo5E1ayORDyzjkSquY5E
EcCORHfGjkTVzI5ERNOORKrZjkQI4I5Eb+aORNXsjkQ8845EqvmORAgAj0RvBo9E1QyPRDwT
j0SiGY9EESCPRG8mj0TeLI9EPDOPRKo5j0QIQI9Eb0aPRNVMj0REU49EqlmPRBFgj0RvZo9E
3myPRDxzj0SqeY9ECICPRG+Gj0TejI9ERJOPRKqZj0QRoI9Eb6aPRNWsj0REs49EqrmPRAjA
j0Rvxo9E3syPRETTj0Si2Y9ECOCPRG/mj0Te7I9EPPOPRKL5j0QIAJBEbwaQRNUMkEQ8E5BE
ohmQRBEgkER3JpBE3iyQREQzkESiOZBECECQRHdGkETVTJBERFOQRKpZkEQRYJBEb2aQRN5s
kEREc5BEonmQRBGAkERvhpBE5oyQRDyTkESimZBECKCQRG+mkETVrJBEPLOQRKK5kEQRwJBE
b8aQRNXMkERE05BEotmQRBHgkERv5pBE3uyQRDzzkESi+ZBEEQCRRG8GkUTVDJFEPBORRKoZ
kUQRIJFEdyaRRN4skUQ8M5FEojmRRBFAkURvRpFE3kyRRDxTkUSiWZFECGCRRHdmkUTebJFE
PHORRKJ5kUQRgJFEb4aRRNWMkUQ8k5FEqpmRRBGgkURvppFE1ayRRDyzkUSquZFECMCRRG/G
kUTezJFERNORRKLZkUQR4JFEb+aRRNXskURE85FEovmRRAgAkkR3BpJE3gySRDwTkkSiGZJE
CCCSRHcmkkTeLJJERDOSRKI5kkQIQJJEb0aSRNVMkkREU5JEolmSRBFgkkRvZpJE3mySRDxz
kkSqeZJECICSRHeGkkTVjJJEPJOSRKqZkkQIoJJEb6aSRNWskkQ8s5JEormSRBHAkkRvxpJE
1cySRDzTkkSq2ZJECOCSRHfmkkTV7JJERPOSRKr5kkQIAJNEbwaTRN4Mk0Q8E5NEqhmTRBEg
k0RvJpNE3iyTRDwzk0SqOZNEEUCTRHdGk0TeTJNEPFOTRLJZk0QRYJNEd2aTRNVsk0Q8c5NE
onmTRBGAk0R3hpNE1YyTRDyTk0SqmZNECKCTRHemk0TVrJNEPLOTRKq5k0QRwJNEb8aTRN7M
k0RE05NEotmTRAjgk0Rv5pNE3uyTRETzk0Si+ZNECACURHcGlETeDJREPBOURKIZlEQRIJRE
dyaURN4slEQ8M5REqjmURAhAlERvRpRE3kyURDxTlESiWZRECGCURHdmlETVbJRERHOURKJ5
lEQRgJREd4aURN6MlEQ8k5REqpmURBGglERvppRE3qyURDyzlESquZRECMCURG/GlETezJRE
PNOURKLZlEQR4JREd+aURN7slEQ885REovmURAgAlUR3BpVE3gyVRDwTlUSqGZVEESCVRG8m
lUTVLJVERDOVRKI5lUQIQJVEb0aVRNVMlUQ8U5VEqlmVRBFglUR3ZpVE1WyVRDxzlUSieZVE
EYCVRG+GlUTejJVERJOVRKKZlUQIoJVEb6aVRN6slUREs5VEormVRBHAlURvxpVE1cyVRETT
lUSi2ZVECOCVRG/mlUTV7JVEPPOVRKr5lUQRAJZEdwaWRN4MlkQ8E5ZEohmWRAgglkR3JpZE
1SyWRDwzlkSiOZZEEUCWRG9GlkTVTJZERFOWRKJZlkQIYJZEb2aWRNVslkQ8c5ZEonmWRBGA
lkR3hpZE3oyWRDyTlkSimZZEEaCWRHemlkTVrJZEPLOWRKK5lkQRwJZEb8aWRN7MlkRE05ZE
qtmWRBHglkR35pZE1eyWRDzzlkSi+ZZECACXRG8Gl0TeDJdEPBOXRKoZl0QIIJdEdyaXRN4s
l0REM5dEqjmXRBFAl0R3RpdE1UyXRDxTl0SiWZdEEWCXRHdml0TVbJdEPHOXRKJ5l0QRgJdE
d4aXRNWMl0REk5dEqpmXRAigl0R3ppdE3qyXRESzl0SiuZdECMCXRG/Gl0TezJdERNOXRKrZ
l0QI4JdEb+aXRNXsl0Q885dEqvmXRBEAmERvBphE3gyYRDwTmESiGZhEESCYRHcmmETeLJhE
PDOYRKo5mEQIQJhEd0aYRNVMmEREU5hEolmYRAhgmERvZphE3myYRDxzmESqeZhECICYRHeG
mETVjJhEPJOYRKKZmEQRoJhEd6aYRNWsmEQ8s5hEqrmYRAjAmERvxphE3syYRDzTmESi2ZhE
COCYRG/mmETV7JhERPOYRKr5mEQIAJlEdwaZRN4MmUQ8E5lEohmZRBEgmURvJplE3iyZREQz
mUSqOZlECECZRHdGmUTVTJlERFOZRKJZmUQIYJlEd2aZRNVsmUREc5lEonmZRAiAmUR3hplE
1YyZRDyTmUSqmZlECKCZRHemmUTerJlERLOZRKq5mUQIwJlEb8aZRNXMmURE05lEotmZRAjg
mUR35plE1eyZRDzzmUSi+ZlECACaRG8GmkTVDJpEPBOaRKoZmkQIIJpEbyaaRNUsmkRMM5pE
ojmaRBFAmkR3RppE3kyaRDxTmkSiWZpEEWCaRHdmmkTebJpERHOaRKp5mkQIgJpEb4aaRN6M
mkREk5pEopmaRAigmkRvpppE1ayaRDyzmkSiuZpECMCaRHfGmkTVzJpEPNOaRKrZmkQR4JpE
d+aaRNXsmkQ885pEovmaRBEAm0R3BptE3gybRDwTm0SqGZtEESCbRHcmm0TeLJtEPDObRKo5
m0QRQJtEd0abRNVMm0REU5tEqlmbRBFgm0RvZptE3mybRERzm0SqeZtEEYCbRHeGm0TVjJtE
PJObRKqZm0QRoJtEd6abRNWsm0Q8s5tEqrmbRBHAm0RvxptE3sybRETTm0Si2ZtECOCbRG/m
m0Te7JtEPPObRKr5m0QIAJxEbwacRNUMnEREE5xEqhmcRBEgnER3JpxE3iycREQznESiOZxE
EUCcRHdGnETeTJxEPFOcRKJZnEQIYJxEd2acRNVsnEQ8c5xEonmcRBGAnERvhpxE3oycREST
nESimZxEEaCcRHemnETerJxEPLOcRKq5nEQIwJxEd8acRN7MnEQ805xEotmcRAjgnER35pxE
3uycRDzznESq+ZxECACdRHcGnUTVDJ1EPBOdRKoZnUQRIJ1EbyadRN4snUREM51EojmdRBFA
nURvRp1E3kydRERTnUSiWZ1EEWCdRHdmnUTebJ1ERHOdRKp5nUQRgJ1Eb4adRNWMnUREk51E
qpmdRBGgnUR3pp1E3qydRDyznUSquZ1ECMCdRG/GnUTezJ1EPNOdRKLZnUQI4J1Ed+adRN7s
nURE851EovmdRAgAnkR3Bp5E3gyeRDwTnkSiGZ5EESCeRG8mnkTeLJ5ERDOeRKI5nkQRQJ5E
b0aeRNVMnkQ8U55EolmeRBFgnkRvZp5E3myeRERznkSqeZ5ECICeRHeGnkTejJ5ERJOeRKKZ
nkQRoJ5Eb6aeRN6snkREs55EormeRAjAnkRvxp5E1cyeRDzTnkSq2Z5EEeCeRHfmnkTV7J5E
RPOeRKr5nkQIAJ9EbwafRN4Mn0Q8E59EohmfRBEgn0R3Jp9E1SyfREQzn0SqOZ9ECECfRHdG
n0TVTJ9EPFOfRKJZn0QRYJ9Ed2afRN5sn0Q8c59EonmfRBmAn0R3hp9E1YyfRDyTn0SqmZ9E
EaCfRG+mn0TVrJ9ERLOfRKq5n0QRwJ9Eb8afRN7Mn0RE059EotmfRBHgn0R35p9E1eyfRDzz
n0Sq+Z9EEQCgRG8GoETVDKBERBOgRKIZoEQIIKBEbyagRNUsoEREM6BEqjmgRAhAoERvRqBE
1UygRERToESiWaBECGCgRG9moETebKBEPHOgRKJ5oEQRgKBEd4agRN6MoEQ8k6BEopmgRAig
oER3pqBE1aygRESzoESquaBECMCgRHfGoETezKBEPNOgRKrZoEQZ4KBEb+agRN7soERE86BE
ovmgRBEAoURvBqFE1QyhRDwToUSiGaFEESChRG8moUTVLKFEPDOhRKI5oUQRQKFEd0ahRN5M
oUREU6FEqlmhRBFgoUR3ZqFE3myhRERzoUSieaFECIChRHeGoUTVjKFEPJOhRKqZoUQRoKFE
b6ahRNWsoUREs6FEqrmhRAjAoUR3xqFE1cyhRETToUSq2aFECOChRG/moUTe7KFERPOhRKr5
oUQRAKJEbwaiRN4MokREE6JEohmiRAggokRvJqJE3iyiRDwzokSiOaJECECiRG9GokTVTKJE
PFOiRKJZokQRYKJEd2aiRN5sokREc6JEqnmiRAiAokRvhqJE1YyiRDyTokSimaJEEaCiRHem
okTVrKJEPLOiRKK5okQIwKJEd8aiRNXMokQ806JEotmiRBHgokR35qJE3uyiRETzokSq+aJE
CACjRHcGo0TVDKNEPBOjRKIZo0QRIKNEbyajRN4so0REM6NEqjmjRAhAo0RvRqNE1UyjRDxT
o0SqWaNECGCjRHdmo0TVbKNERHOjRKJ5o0QRgKNEb4ajRNWMo0REk6NEopmjRBGgo0R3pqNE
3qyjRESzo0SquaNEEcCjRHfGo0TVzKNEPNOjRKrZo0QI4KNEb+ajRN7so0Q886NEovmjRBEA
pER3BqRE1QykRDwTpESiGaREESCkRG8mpETeLKREPDOkRKo5pEQIQKREb0akRN5MpEQ8U6RE
qlmkRAhgpER3ZqRE3mykRDxzpESqeaREEYCkRG+GpETVjKREPJOkRKKZpEQRoKREd6akRN6s
pEREs6REqrmkRBHApERvxqRE3sykRETTpESq2aREEeCkRG/mpETe7KREPPOkRKr5pEQRAKVE
bwalRNUMpUQ8E6VEohmlRBEgpUR3JqVE1SylREQzpUSiOaVEEUClRG9GpUTVTKVEPFOlRKpZ
pUQIYKVEd2alROZspUQ8c6VEqnmlRAiApUR3hqVE3oylRDyTpUSqmaVEEaClRHempUTerKVE
PLOlRKq5pUQRwKVEb8alRN7MpURE06VEqtmlRBHgpURv5qVE1eylRETzpUSi+aVEEQCmRG8G
pkTVDKZEPBOmRKIZpkQRIKZEdyamRNUspkQ8M6ZEqjmmRAhApkRvRqZE1UymRERTpkSqWaZE
EWCmRG9mpkTebKZEPHOmRKp5pkQRgKZEd4amRNWMpkQ8k6ZEopmmRBGgpkR3pqZE3qymRESz
pkSiuaZECMCmRG/GpkTezKZEPNOmRKrZpkQI4KZEd+amRNXspkRE86ZEovmmRAgAp0R3BqdE
3gynREQTp0SqGadECCCnRHcmp0TeLKdEPDOnRKI5p0QIQKdEd0anRNVMp0Q8U6dEolmnRAhg
p0R3ZqdE3mynRERzp0SieadECICnRHeGp0TVjKdERJOnRKqZp0QRoKdEd6anRNWsp0Q8s6dE
qrmnRBHAp0RvxqdE3synRETTp0Si2adEEeCnRG/mp0TV7KdEPPOnRKL5p0QRAKhEdwaoRNUM
qEREE6hEqhmoRAggqERvJqhE1SyoRDwzqESqOahECECoRG9GqETeTKhERFOoRKpZqEQRYKhE
b2aoRNVsqEREc6hEqnmoRBGAqERvhqhE3oyoRESTqESimahECKCoRG+mqETerKhEPLOoRKq5
qEQIwKhEd8aoRN7MqERE06hEqtmoRBHgqERv5qhE3uyoRDzzqESi+ahECACpRG8GqUTVDKlE
RBOpRKoZqUQRIKlEdyapRNUsqUQ8M6lEojmpRBFAqUR3RqlE3kypRDxTqUSiWalEEWCpRG9m
qUTebKlEPHOpRKJ5qUQIgKlEb4apRN6MqUREk6lEopmpRBGgqUR3pqlE1aypRDyzqUSqualE
EcCpRHfGqUTVzKlEPNOpRKrZqUQR4KlEb+apRNXsqURM86lEqvmpRAgAqkR3BqpE3gyqREQT
qkSiGapEESCqRHcmqkTVLKpERDOqRKo5qkQRQKpEd0aqRN5MqkREU6pEqlmqRAhgqkR3ZqpE
3myqRDxzqkSqeapECICqRHeGqkTejKpEPJOqRKqZqkQIoKpEd6aqRN6sqkQ8s6pEormqRAjA
qkRvxqpE3syqRETTqkSq2apEEeCqRHfmqkTV7KpEPPOqRKL5qkQIAKtEbwarRN4Mq0Q8E6tE
qhmrRAggq0R3JqtE1SyrREQzq0SqOatEEUCrRHdGq0TVTKtERFOrRKJZq0QRYKtEb2arRNVs
q0Q8c6tEonmrRBGAq0R3hqtE3oyrRDyTq0SqmatECKCrRHemq0TVrKtERLOrRKq5q0QRwKtE
b8arRN7Mq0Q806tEqtmrRAjgq0R35qtE1eyrRDzzq0Si+atEEQCsRHcGrETeDKxERBOsRLIZ
rEQRIKxEdyasRNUsrEREM6xEojmsRBFArER3RqxE1UysRERTrESiWaxECGCsRHdmrETVbKxE
RHOsRKJ5rEQRgKxEb4asRN6MrEREk6xEqpmsRBGgrER3pqxE1aysRDyzrESiuaxECMCsRHfG
rETezKxERNOsRKrZrEQI4KxEb+asRNXsrEQ886xEovmsRBEArUR3Bq1E1QytRDwTrUSiGa1E
ESCtRG8mrUTVLK1ERDOtRKI5rUQRQK1Ed0atRN5MrUQ8U61EqlmtRAhgrUR3Zq1E1WytRDxz
rUSiea1EEYCtRG+GrUTVjK1EPJOtRKqZrUQIoK1Eb6atRNWsrUQ8s61EormtRBHArUR3xq1E
3sytRDzTrUSq2a1EEeCtRHfmrUTV7K1ERPOtRKr5rUQRAK5EdwauRNUMrkREE65EohmuRBEg
rkRvJq5E1SyuRDwzrkSiOa5ECECuRG9GrkTeTK5EPFOuRLJZrkQRYK5Ed2auRNVsrkQ8c65E
qnmuRBGArkR3hq5E3oyuRESTrkSqma5EEaCuRHemrkTerK5EPLOuRKq5rkQIwK5Ed8auRN7M
rkRE065EotmuRAjgrkRv5q5E3uyuRDzzrkSi+a5ECACvRHcGr0TmDK9ERBOvRKoZr0QRIK9E
dyavRN4sr0Q8M69EojmvRBFAr0RvRq9E1UyvRDxTr0SqWa9ECGCvRG9mr0TebK9EPHOvRKp5
r0QIgK9Ed4avRNWMr0REk69EqpmvRBGgr0Rvpq9E1ayvRESzr0Squa9EEcCvRG/Gr0TVzK9E
RNOvRKrZr0QR4K9Ed+avRN7sr0RE869EqvmvRAgAsER3BrBE3gywREQTsESqGbBEESCwRHcm
sETVLLBERDOwRKI5sEQIQLBEb0awRNVMsEREU7BEolmwRAhgsERvZrBE3mywRERzsESiebBE
CICwRHeGsETVjLBEPJOwRKKZsEQRoLBEb6awRNWssEQ8s7BEqrmwRAjAsERvxrBE1cywRDzT
sESq2bBECOCwRHfmsETe7LBEPPOwRKr5sEQRALFEdwaxRN4MsUQ8E7FEqhmxRBEgsURvJrFE
3iyxRDwzsUSiObFEEUCxRHdGsUTVTLFERFOxRKJZsUQRYLFEb2axRNVssUREc7FEonmxRBGA
sUR3hrFE3oyxRDyTsUSqmbFEEaCxRG+msUTVrLFERLOxRKq5sUQRwLFEb8axRNXMsURE07FE
otmxRAjgsUR35rFE3uyxRDzzsUSq+bFEEQCyRG8GskTVDLJERBOyRKoZskQRILJEbyayRN4s
skQ8M7JEojmyRAhAskR3RrJE3kyyRDxTskSiWbJECGCyRG9mskTVbLJEPHOyRKJ5skQIgLJE
d4ayRN6MskQ8k7JEopmyRAigskR3prJE3qyyRDyzskSqubJEEcCyRHfGskTVzLJEPNOyRKrZ
skQI4LJEb+ayRN7sskQ887JEqvmyRBEAs0RvBrNE1QyzRDwTs0SyGbNECCCzRHcms0TeLLNE
RDOzRLI5s0QIQLNEb0azRN5Ms0REU7NEqlmzRAhgs0R3ZrNE1WyzRERzs0SqebNEEYCzRG+G
s0TejLNERJOzRKqZs0QRoLNEb6azRN6ss0REs7NEormzRAjAs0R3xrNE3syzRDzTs0Sq2bNE
EeCzRG/ms0Tm7LNETPOzRKr5s0QIALREdwa0RN4MtEREE7REqhm0RBEgtERvJrRE3iy0REQz
tESiObREEUC0RG9GtETVTLREPFO0RKJZtEQRYLREb2a0RN5stEREc7REonm0RAiAtER3hrRE
1Yy0RESTtESimbRECKC0RG+mtETerLREPLO0RKq5tEQIwLREd8a0RNXMtEQ807REqtm0RAjg
tERv5rRE1ey0RDzztESi+bREEQC1RG8GtUTeDLVEPBO1RKoZtUQRILVEdya1RNUstUREM7VE
ojm1RAhAtUR3RrVE3ky1RDxTtUSiWbVEEWC1RHdmtUTVbLVEPHO1RKp5tUQRgLVEd4a1RNWM
tUQ8k7VEopm1RBGgtURvprVE3qy1RDyztUSiubVECMC1RG/GtUTezLVERNO1RKLZtUQI4LVE
b+a1RN7stURE87VEovm1RBEAtkRvBrZE3gy2RDwTtkSiGbZECCC2RG8mtkTeLLZERDO2RKI5
tkQRQLZEb0a2RN5MtkQ8U7ZEolm2RBFgtkRvZrZE1Wy2RDxztkSqebZEEYC2RHeGtkTVjLZE
RJO2RKqZtkQRoLZEb6a2RNWstkREs7ZEqrm2RBHAtkR3xrZE1cy2RDzTtkSq2bZEEeC2RHfm
tkTV7LZEPPO2RKr5tkQRALdEbwa3RN4Mt0Q8E7dEohm3RAggt0RvJrdE1Sy3REQzt0SqObdE
CEC3RG9Gt0TeTLdEPFO3RKJZt0QIYLdEd2a3RN5st0Q8c7dEonm3RBGAt0RvhrdE3oy3REST
t0SimbdECKC3RG+mt0TVrLdEPLO3RKq5t0QRwLdEb8a3RN7Mt0RE07dEotm3RAjgt0Rv5rdE
1ey3RDzzt0Sq+bdEEQC4RG8GuETVDLhEPBO4RKoZuEQIILhEdya4RN4suEQ8M7hEqjm4RBFA
uER3RrhE3ky4RDxTuESqWbhEEWC4RG9muETVbLhERHO4RKJ5uEQRgLhEb4a4RNWMuEREk7hE
opm4RAiguER3prhE3qy4RESzuESqubhECMC4RHfGuETVzLhERNO4RKLZuEQR4LhEb+a4RN7s
uERE87hEqvm4RBEAuURvBrlE1Qy5REQTuUSqGblEESC5RH8muUTeLLlERDO5RKo5uUQRQLlE
b0a5RN5MuUQ8U7lEolm5RAhguURvZrlE1Wy5RERzuUSqeblEEYC5RG+GuUTVjLlERJO5RKqZ
uUQRoLlEb6a5RN6suUQ8s7lEsrm5RAjAuUR3xrlE1cy5RETTuUSi2blEEeC5RHfmuUTV7LlE
PPO5RKr5uUQIALpEbwa6RN4MukQ8E7pEqhm6RBEgukR3JrpE3iy6RDwzukSiObpECEC6RG9G
ukTeTLpEPFO6RKpZukQIYLpEb2a6RN5sukQ8c7pEqnm6RAiAukRvhrpE3oy6RDyTukSimbpE
EaC6RHemukTmrLpEPLO6RKK5ukQRwLpEb8a6RNXMukQ807pEotm6RBHgukRv5rpE1ey6RDzz
ukSi+bpEEQC7RG8Gu0TeDLtERBO7RKoZu0QIILtEdya7RNUsu0Q8M7tEojm7RBFAu0R3RrtE
1Uy7RDxTu0SqWbtECGC7RHdmu0TebLtERHO7RKp5u0QIgLtEd4a7RNWMu0REk7tEopm7RBGg
u0RvprtE3qy7RESzu0SqubtEEcC7RG/Gu0TezLtERNO7RKLZu0QI4LtEd+a7RN7su0RE87tE
ovm7RBEAvER3BrxE1Qy8RDwTvESiGbxEESC8RG8mvETeLLxEPDO8RKo5vEQRQLxEd0a8RNVM
vEREU7xEolm8RBFgvER3ZrxE3my8RDxzvESiebxEEYC8RHeGvETejLxERJO8RKqZvEQRoLxE
d6a8RNWsvEQ8s7xEorm8RBHAvERvxrxE3sy8RDzTvESq2bxEEeC8RHfmvETV7LxEPPO8RKr5
vEQIAL1Edwa9RNUMvUREE71Eohm9RBEgvUR3Jr1E1Sy9RDwzvUSiOb1ECEC9RHdGvUTVTL1E
RFO9RKpZvUQRYL1Ed2a9RNVsvUREc71Eqnm9RBGAvURvhr1E3oy9RDyTvUSimb1EEaC9RG+m
vUTVrL1EPLO9RKK5vUQRwL1Eb8a9RN7MvURE071Eqtm9RAjgvURv5r1E3uy9RDzzvUSq+b1E
EAC+RHcGvkTWDL5EPBO+RKIZvkQIIL5Edya+RN4svkREM75Eojm+RBBAvkR3Rr5E1ky+RDxT
vkSiWb5EEGC+RHdmvkTWbL5ERHO+RKp5vkQQgL5Ed4a+RN6MvkREk75Eopm+RBCgvkRvpr5E
1qy+RDyzvkSiub5ECMC+RHfGvkTWzL5EPNO+RKLZvkQQ4L5Eb+a+RNbsvkQ8875Eovm+RBAA
v0RvBr9E3gy/RDwTv0SqGb9ECCC/RHcmv0TeLL9EPDO/RKI5v0QQQL9Eb0a/RNZMv0Q8U79E
olm/RBBgv0RvZr9E3my/RERzv0Sqeb9ECIC/RG+Gv0TWjL9EPJO/RKqZv0QIoL9Ed6a/RN6s
v0REs79Eorm/RAjAv0Rvxr9E3sy/RDzTv0Sq2b9EEOC/RHfmv0TW7L9ERPO/RKL5v0QIAMBE
dwbARNYMwEQ8E8BEohnARBAgwER3JsBE1izARDwzwESqOcBEEEDARHdGwETeTMBERFPARKJZ
wEQIYMBEd2bARN5swEQ8c8BEonnARBCAwER3hsBE1ozARESTwESqmcBEEKDARHemwETWrMBE
RLPARKK5wEQQwMBEd8bARN7MwERE08BEqtnARBDgwER35sBE3uzARETzwESq+cBECADBRG8G
wUTWDMFEPBPBRKoZwUQIIMFEbybBRN4swUQ8M8FEqjnBRBBAwURvRsFE3kzBRERTwUSiWcFE
CGDBRG9mwUTebMFEPHPBRKJ5wUQIgMFEd4bBRN6MwUQ8k8FEqpnBRAigwUR3psFE3qzBRESz
wUSqucFEEMDBRHfGwUTezMFERNPBRKrZwUQQ4MFEd+bBRN7swUQ888FEsvnBRAgAwkR3BsJE
1gzCRDwTwkSqGcJEECDCRHcmwkTWLMJERDPCRKI5wkQQQMJEd0bCRN5MwkQ8U8JEolnCRBBg
wkRvZsJE1mzCRERzwkSqecJECIDCRG+GwkTejMJERJPCRKqZwkQIoMJEb6bCRN6swkREs8JE
ornCRBDAwkR3xsJE1szCRDzTwkSq2cJEEODCRHfmwkTW7MJEPPPCRKr5wkQQAMNEbwbDRN4M
w0REE8NEohnDRAggw0R3JsNE3izDREQzw0SiOcNEEEDDRHdGw0TWTMNEPFPDRKJZw0QZYMNE
b2bDRN5sw0Q8c8NEqnnDRBCAw0RvhsNE3ozDRESTw0SqmcNECKDDRG+mw0TerMNERLPDRKK5
w0QQwMNEb8bDRNbMw0RE08NEotnDRBDgw0Rv5sNE3uzDRETzw0Sq+cNEEADERG8GxETeDMRE
RBPERKoZxEQIIMREdybERNYsxEQ8M8REojnERAhAxER3RsRE3kzERDxTxESqWcRECGDERHdm
xETWbMREPHPERKJ5xEQQgMREb4bERNaMxEQ8k8REqpnERAigxER3psRE1qzERDyzxESqucRE
EMDERG/GxETWzMREPNPERKLZxEQI4MREb+bERN7sxEQ888REovnERBAAxURvBsVE1gzFRDwT
xUSqGcVEECDFRHcmxUTeLMVEPDPFRKI5xUQQQMVEd0bFRNZMxUREU8VEolnFRAhgxURvZsVE
3mzFRDxzxUSiecVEEIDFRG+GxUTWjMVERJPFRKKZxUQIoMVEb6bFRN6sxUREs8VEornFRAjA
xUR3xsVE3szFRDzTxUSq2cVECODFRHfmxUTW7MVEPPPFRKL5xUQIAMZEbwbGRN4MxkQ8E8ZE
ohnGRBAgxkR3JsZE1izGRDwzxkSiOcZEEEDGRHdGxkTWTMZERFPGRKJZxkQQYMZEb2bGRN5s
xkQ8c8ZEonnGRBCAxkRvhsZE1ozGRDyTxkSimcZECKDGRHemxkTWrMZERLPGRKK5xkQQwMZE
b8bGRN7MxkRE08ZEotnGRAjgxkRv5sZE1uzGRDzzxkSq+cZECADHRG8Gx0TeDMdERBPHRKIZ
x0QQIMdEbybHRNYsx0REM8dEojnHRAhAx0R3RsdE3kzHRERTx0SiWcdEEGDHRG9mx0TWbMdE
RHPHRKJ5x0QQgMdEb4bHRNaMx0Q8k8dEopnHRBCgx0R3psdE1qzHRESzx0SiucdEEMDHRHfG
x0TWzMdEPNPHRKLZx0QQ4MdEd+bHRN7sx0Q888dEovnHRBAAyERvBshE3gzIRDwTyESiGchE
ECDIRHcmyETeLMhEPDPIRKI5yEQQQMhEb0bIRN5MyEREU8hEqlnIRAhgyER3ZshE1mzIRDxz
yESqechEEIDIRG+GyETWjMhERJPIRKqZyEQQoMhEb6bIRNasyEREs8hEqrnIRAjAyER3xshE
3szIRDzTyESi2chEEODIRG/myETe7MhEPPPIRKL5yEQIAMlEdwbJRNYMyUREE8lEohnJRAgg
yUR3JslE1izJRDwzyUSiOclEEEDJRG9GyUTeTMlEPFPJRKpZyUQIYMlEd2bJRN5syUREc8lE
qnnJRAiAyUR3hslE1ozJRDyTyUSqmclEEKDJRHemyUTWrMlEPLPJRKK5yUQQwMlEd8bJRNbM
yUQ808lEotnJRAjgyUR35slE3uzJRDzzyUSq+clEEADKRHcGykTWDMpERBPKRKoZykQIIMpE
bybKRN4sykQ8M8pEqjnKRAhAykR3RspE1kzKRDxTykSiWcpEEGDKRHdmykTebMpERHPKRKJ5
ykQQgMpEb4bKRN6MykREk8pEopnKRAigykRvpspE1qzKRESzykSqucpEEMDKRHfGykTWzMpE
RNPKRKLZykQQ4MpEd+bKRN7sykRM88pEovnKRBAAy0R3BstE1gzLRDwTy0SiGctECCDLRG8m
y0TWLMtEPDPLRKI5y0QQQMtEb0bLRN5My0Q8U8tEqlnLRBBgy0R3ZstE3mzLRDxzy0SiectE
EIDLRG+Gy0TWjMtERJPLRKqZy0QQoMtEd6bLRN6sy0Q8s8tEornLRAjAy0R3xstE1szLRETT
y0Sq2ctEEODLRG/my0Te7MtERPPLRKL5y0QIAMxEdwbMRN4MzEQ8E8xEqhnMRAggzER3JsxE
3izMRDwzzESqOcxECEDMRG9GzETWTMxERFPMRKpZzEQIYMxEd2bMRN5szEREc8xEqnnMRBCA
zERvhsxE3ozMRDyTzESqmcxEEKDMRHemzETWrMxEPLPMRKK5zEQQwMxEb8bMRNbMzEQ808xE
otnMRBDgzER35sxE1uzMRDzzzESq+cxECADNRG8GzUTWDM1ERBPNRKIZzUQIIM1EdybNRNYs
zUQ8M81EqjnNRAhAzURvRs1E1kzNRDxTzUSqWc1ECGDNRG9mzUTWbM1EPHPNRKJ5zUQIgM1E
b4bNRN6MzUQ8k81EqpnNRBCgzURvps1E1qzNRESzzUSquc1EEMDNRHfGzUTmzM1ETNPNRKLZ
zUQI4M1Eb+bNRN7szURE881EovnNRAgAzkR3Bs5E3gzORDwTzkSqGc5ECCDORG8mzkTWLM5E
RDPORKI5zkQQQM5Eb0bORN5MzkREU85EolnORBBgzkR3Zs5E3mzORERzzkSiec5EEIDORHeG
zkTWjM5EPJPORKqZzkQQoM5Eb6bORNaszkQ8s85EqrnORBDAzkRvxs5E1szORETTzkSi2c5E
EODORHfmzkTW7M5EPPPORKL5zkQIAM9EbwbPRNYMz0REE89EqhnPRAggz0RvJs9E3izPRDwz
z0SiOc9ECEDPRG9Gz0TeTM9ERFPPRKJZz0QIYM9Eb2bPRNZsz0REc89EonnPRAiAz0R3hs9E
1ozPRDyTz0Simc9ECKDPRG+mz0TWrM9EPLPPRKq5z0QIwM9Eb8bPRNbMz0Q8089EqtnPRAjg
z0R35s9E1uzPRDzzz0Sq+c9EEADQRHcG0ETeDNBEPBPQRKoZ0EQIINBEbybQRNYs0EQ8M9BE
qjnQRBBA0ERvRtBE1kzQRERT0ESiWdBEEGDQRG9m0ETWbNBEPHPQRKp50EQIgNBEd4bQRNaM
0EQ8k9BEqpnQRBCg0ER3ptBE1qzQRESz0ESqudBECMDQRG/G0ETWzNBERNPQRKLZ0EQI4NBE
b+bQRN7s0EQ889BEovnQRAgA0URvBtFE3gzRRDwT0USqGdFEECDRRG8m0UTeLNFERDPRRKo5
0UQQQNFEd0bRRN5M0UREU9FEolnRRBBg0UR3ZtFE3mzRRERz0USqedFECIDRRG+G0UTWjNFE
RJPRRKqZ0UQIoNFEb6bRRN6s0UREs9FEqrnRRAjA0UR3xtFE3szRRETT0USq2dFEEODRRHfm
0UTe7NFEPPPRRKL50UQIANJEdwbSRNYM0kQ8E9JEqhnSRBAg0kR3JtJE1izSREQz0kSiOdJE
EEDSRHdG0kTeTNJERFPSRKpZ0kQIYNJEd2bSRNZs0kREc9JEonnSRAiA0kRvhtJE3ozSREST
0kSimdJECKDSRG+m0kTerNJEPLPSRKq50kQIwNJEd8bSRN7M0kQ809JEotnSRBDg0kR35tJE
3uzSRDzz0kSq+dJEEADTRG8G00TeDNNEPBPTRKoZ00QIINNEdybTRNYs00Q8M9NEojnTRAhA
00R3RtNE1kzTRDxT00SiWdNEEGDTRG9m00TWbNNEPHPTRKp500QIgNNEd4bTRNaM00REk9NE
opnTRBCg00R3ptNE1qzTRDyz00SqudNECMDTRG/G00TWzNNEPNPTRKrZ00QI4NNEd+bTRNbs
00Q889NEovnTRBAA1ERvBtRE1gzUREQT1ESqGdRECCDURG8m1ETeLNREPDPURKI51EQIQNRE
d0bURN5M1EQ8U9REolnURAhg1ERvZtRE1mzURDxz1ESqedRECIDURHeG1ETWjNREPJPURKqZ
1EQIoNREd6bURN6s1EREs9REornURBDA1ER3xtRE3szURDzT1ESq2dREEODURG/m1ETe7NRE
PPPURKr51EQQANVEbwbVRNYM1URME9VEohnVRBAg1URvJtVE1izVRDwz1USiOdVECEDVRHdG
1UTWTNVEPFPVRKpZ1UQQYNVEb2bVRN5s1UREc9VEonnVRBCA1URvhtVE3ozVREST1USqmdVE
EKDVRG+m1UTerNVERLPVRKq51UQIwNVEd8bVRN7M1UQ809VEotnVRAjg1URv5tVE3uzVRETz
1USq+dVEEADWRG8G1kTeDNZEPBPWRKoZ1kQIINZEdybWRNYs1kQ8M9ZEojnWRBBA1kR3RtZE
1kzWRDxT1kSqWdZEEGDWRG9m1kTWbNZERHPWRKJ51kQQgNZEd4bWRNaM1kREk9ZEqpnWRBCg
1kR3ptZE1qzWRESz1kSiudZEEMDWRJDG1kTWzNZEPNPWRKrZ1kQI4NZEd+bWRNbs1kRE89ZE
qvnWRBAA10RvBtdE3gzXRDwT10SqGddEECDXRG8m10TWLNdERDPXRKI510QQQNdEgEbXRN5M
10REU9dEolnXRBBg10R3ZtdE3mzXRDxz10SqeddECIDXRG+G10TejNdERJPXRKKZ10QQoNdE
b6bXRN6s10REs9dEornXRBDA10R3xtdE3szXRDzT10Si2ddEEODXRHfm10Te7NdEPPPXRKL5
10QQANhEdwbYRNYM2EQ8E9hEohnYRAgg2ER3JthE3izYRDwz2ESqOdhEEEDYRHdG2ETWTNhE
RFPYRKJZ2EQQYNhEb2bYRN5s2EREc9hEonnYRAiA2ERvhthE3ozYRDyT2ESqmdhEEKDYRHem
2ETWrNhEPLPYRKK52EQQwNhEb8bYRNbM2ERE09hEotnYRAjg2ERv5thE3uzYRDzz2ESi+dhE
EADZRHcG2UTWDNlEPBPZRKIZ2UQIINlEbybZRNYs2UQ8M9lEojnZRBBA2URvRtlE3kzZRDxT
2USiWdlECGDZRG9m2UTWbNlERHPZRKJ52UQQgNlEd4bZRN6M2UQ8k9lEopnZRAig2UR3ptlE
1qzZRDyz2USqudlEEMDZRG/G2UTWzNlERNPZRKLZ2UQI4NlEd+bZRNbs2UQ889lEqvnZRBAA
2kRvBtpE1gzaRDwT2kSiGdpECCDaRG8m2kTWLNpEPDPaRKI52kQQQNpEb0baRN5M2kQ8U9pE
olnaRAhg2kR3ZtpE3mzaRDxz2kSiedpECIDaRG+G2kTWjNpERJPaRKKZ2kQQoNpEd6baRN6s
2kREs9pEornaRBDA2kR3xtpE1szaRETT2kSi2dpEEODaRG/m2kTe7NpERPPaRKr52kQQANtE
dwbbRN4M20REE9tEohnbRAgg20RvJttE1izbREQz20SqOdtEEEDbRHdG20TWTNtERFPbRKJZ
20QQYNtEb2bbRNZs20REc9tEqnnbRBCA20RvhttE1ozbREST20SimdtECKDbRHem20TWrNtE
RLPbRKq520QQwNtEb8bbRN7M20Q809tEotnbRBDg20R35ttE3uzbRDzz20Sq+dtECADcRG8G
3ETWDNxEPBPcRKoZ3EQQINxEbybcRN4s3EREM9xEqjncRBBA3ER3RtxE1kzcRERT3ESiWdxE
EGDcRHdm3ETebNxERHPcRKp53EQIgNxEd4bcRN6M3EREk9xEqpncRAig3ER3ptxE3qzcRESz
3ESiudxEEMDcRG/G3ETWzNxEPNPcRKLZ3EQI4NxEd+bcRN7s3ERE89xEqvncRAgA3UR3Bt1E
1gzdRDwT3USqGd1EECDdRG8m3UTeLN1ERDPdRKo53UQIQN1Eb0bdRNZM3UREU91EqlndRAhg
3URvZt1E1mzdRERz3USqed1EEIDdRHeG3UTWjN1EPJPdRKqZ3UQIoN1Eb6bdRN6s3UREs91E
qrndRAjA3URvxt1E3szdRETT3USi2d1EEODdRG/m3UTW7N1EPPPdRKL53UQQAN5EbwbeRNYM
3kREE95EqhneRBAg3kR3Jt5E1izeREQz3kSiOd5ECEDeRHdG3kTWTN5ERFPeRKpZ3kQIYN5E
d2beRN5s3kQ8c95EqnneRAiA3kR3ht5E1ozeREST3kSimd5EEKDeRHem3kTWrN5EPLPeRKq5
3kQQwN5Ed8beRN7M3kQ8095EotneRBDg3kR35t5E3uzeRETz3kSq+d5ECADfRG8G30TeDN9E
PBPfRKIZ30QQIN9EbybfRN4s30Q8M99EqjnfRAhA30R3Rt9E1kzfRDxT30SiWd9ECGDfRG9m
30TWbN9ERHPfRKJ530QQgN9Eb4bfRN6M30REk99EopnfRBCg30R3pt9E1qzfRESz30Siud9E
EMDfRHfG30TWzN9EPNPfRKrZ30QQ4N9Eb+bfRN7s30Q8899EqvnfRAgA4ERvBuBE1gzgRDwT
4ESiGeBECCDgRG8m4ETeLOBEPDPgRKI54EQIQOBEb0bgRNZM4EQ8U+BEqlngRBBg4ERvZuBE
1mzgRERz4ESqeeBEEIDgRHeG4ETejOBEPJPgRKqZ4EQIoOBEb6bgRNas4EQ8s+BEorngRAjA
4ERvxuBE1szgRDzT4ESq2eBEEODgRG/m4ETe7OBERPPgRKL54EQIAOFEdwbhRNYM4UQ8E+FE
ohnhRAgg4UR3JuFE1izhREQz4USiOeFECEDhRHdG4UTeTOFEPFPhRKpZ4UQIYOFEd2bhRN5s
4UREc+FEonnhRAiA4URvhuFE1ozhRDyT4USqmeFEEKDhRG+m4UTerOFEPLPhRKq54UQIwOFE
d8bhRN7M4URE0+FEqtnhRAjg4UR35uFE3uzhRDzz4USi+eFECADiRG8G4kTeDOJEPBPiRKoZ
4kQIIOJEdybiRNYs4kQ8M+JEojniRAhA4kRvRuJE3kziRERT4kSqWeJEEGDiRG9m4kTebOJE
RHPiRKp54kQQgOJEb4biRNaM4kQ8k+JEqpniRBCg4kR3puJE1qziRDyz4kSiueJECMDiRG/G
4kTezOJEPNPiRKrZ4kQI4OJEd+biRN7s4kQ88+JEovniRAgA40R3BuNE1gzjRDwT40SiGeNE
ECDjRHcm40TeLONEPDPjRKo540QQQONEb0bjRN5M40REU+NEolnjRBBg40RvZuNE3mzjRDxz
40SieeNECIDjRG+G40TWjONERJPjRKqZ40QIoONEb6bjRNas40REs+NEornjRBDA40RvxuNE
1szjRDzT40Si2eNEEODjRHfm40Te7ONERPPjRKr540QQAOREbwbkRN4M5EREE+REohnkRAgg
5ER3JuRE3izkRDwz5ESiOeREEEDkRG9G5ETWTOREPFPkRKpZ5EQQYOREd2bkRN5s5EREc+RE
onnkRAiA5ER3huRE3ozkRDyT5ESimeREEKDkRG+m5ETerOREPLPkRKK55EQIwOREb8bkRN7M
5ERE0+REotnkRBDg5ERv5uRE3uzkRDzz5ESq+eREEADlRG8G5UTeDOVERBPlRKoZ5UQIIOVE
dyblRNYs5UQ8M+VEojnlRBBA5URvRuVE3kzlRDxT5USiWeVECGDlRHdm5UTWbOVERHPlRKJ5
5UQIgOVEd4blRN6M5URMk+VEopnlRAig5URvpuVE3qzlRDyz5USqueVEEMDlRG/G5UTWzOVE
PNPlRKLZ5UQQ4OVEd+blRNbs5URE8+VEqvnlRAgA5kR3BuZE3gzmREQT5kSqGeZEECDmRHcm
5kTWLOZEPDPmRKo55kQIQOZEd0bmRN5M5kREU+ZEolnmRAhg5kR3ZuZE3mzmRDxz5kSieeZE
CIDmRG+G5kTWjOZERJPmRKKZ5kQIoOZEb6bmRNas5kREs+ZEornmRAjA5kR3xuZE1szmRDzT
5kSi2eZECODmRG/m5kTW7OZERPPmRKL55kQIAOdEbwbnRNYM50Q8E+dEohnnRAgg50R3JudE
1iznRDwz50SiOedEEEDnRG9G50TWTOdEPFPnRKpZ50QIYOdEb2bnRN5s50REc+dEonnnRBCA
50RvhudE3oznREST50SqmedEEKDnRG+m50TerOdERLPnRKq550QQwOdEd8bnRN7M50Q80+dE
otnnRBDg50Rv5udE3uznRDzz50Si+edEEADoRHcG6ETWDOhERBPoRKoZ6EQIIOhEdyboRN4s
6EREM+hEojnoRAhA6ER3RuhE1kzoRDxT6ESiWehEEGDoRHdm6ETWbOhERHPoRKJ56EQIgOhE
b4boRN6M6EQ8k+hEopnoRBCg6ER3puhE1qzoRESz6ESquehEEMDoRHfG6ETezOhERNPoRKrZ
6EQI4OhEd+boRN7s6ERE8+hEovnoRAgA6UR3BulE3gzpREQT6USiGelEECDpRG8m6UTeLOlE
RDPpRKo56UQQQOlEb0bpRN5M6UREU+lEolnpRAhg6URvZulE1mzpRERz6USieelEEIDpRG+G
6UTejOlEPJPpRKqZ6UQIoOlEb6bpRN6s6UREs+lEqrnpRBDA6UR3xulE1szpRETT6USi2elE
EODpRG/m6UTe7OlERPPpRKL56UQQAOpEdwbqRN4M6kREE+pEohnqRAgg6kRvJupE1izqRDwz
6kSqOepECEDqRG9G6kTeTOpERFPqRKpZ6kQQYOpEd2bqRNZs6kQ8c+pEonnqRBCA6kR3hupE
3ozqRDyT6kSimepECKDqRHem6kTWrOpEPLPqRKK56kQIwOpEb8bqRN7M6kQ80+pEqtnqRBDg
6kRv5upE1uzqRETz6kSi+epEEADrRHcG60TeDOtERBPrRKoZ60QIIOtEbybrRNYs60REM+tE
qjnrRAhA60R3RutE1kzrRERT60SqWetECGDrRG9m60TWbOtERHPrRKp560QQgOtEb4brRNaM
60Q8k+tEqpnrRBCg60RvputE1qzrRESz60SquetEEMDrRG/G60TezOtERNPrRKLZ60QQ4OtE
b+brRN7s60Q88+tEovnrRBAA7ERvBuxE3gzsREQT7ESqGexEECDsRHcm7ETeLOxERDPsRKo5
7EQQQOxEd0bsRN5M7EREU+xEqlnsRBBg7ERvZuxE1mzsRDxz7ESieexEEIDsRHeG7ETWjOxE
RJPsRKKZ7EQQoOxEb6bsRN6s7EQ8s+xEornsRBDA7ER3xuxE1szsRETT7ESq2exECODsRG/m
7ETe7OxERPPsRKr57EQQAO1EdwbtRN4M7UQ8E+1EqhntRAgg7UR3Ju1E1iztREQz7USyOe1E
CEDtRG9G7UTWTO1ERFPtRKJZ7UQQYO1Eb2btRN5s7UQ8c+1EonntRBCA7UR3hu1E1oztREST
7USqme1EEKDtRG+m7UTerO1ERLPtRKq57UQIwO1Eb8btRN7M7UQ80+1EotntRAjg7UR35u1E
1uztRETz7USq+e1EEADuRHcG7kTeDO5ERBPuRKIZ7kQIIO5EdybuRN4s7kREM+5EqjnuRAhA
7kR3Ru5E1kzuRERT7kSqWe5ECGDuRG9m7kTebO5EPHPuRKp57kQIgO5Ed4buRN6M7kQ8k+5E
opnuRBCg7kR3pu5E3qzuRDyz7kSque5ECMDuRHfG7kTezO5EPNPuRKLZ7kQQ4O5Eb+buRNbs
7kQ88+5EqvnuRBAA70R3Bu9E1gzvREQT70SiGe9EECDvRG8m70TeLO9ERDPvRKI570QIQO9E
d0bvRNZM70REU+9EqlnvRBBg70R3Zu9E3mzvRDxz70Sqee9EEIDvRG+G70TWjO9EPJPvRKKZ
70QQoO9Ed6bvRNas70REs+9EornvRBDA70R3xu9E1szvRETT70Sq2e9EEODvRG/m70TW7O9E
PPPvRKr570QIAPBEdwbwRN4M8EQ8E/BEohnwRBAg8ERvJvBE3izwRDwz8ESiOfBEEEDwRHdG
8ETeTPBERFPwRKJZ8EQQYPBEd2bwRNZs8EREc/BEonnwRAiA8ERvhvBE3ozwREST8ESqmfBE
EKDwRG+m8ETWrPBERLPwRKq58EQIwPBEgMbwRN7M8EQ80/BEotnwRBDg8ERv5vBE3uzwRETz
8ESi+fBECADxRG8G8UTeDPFEPBPxRKIZ8UQIIPFEbybxRNYs8UREM/FEqjnxRAhA8UR3RvFE
1kzxRDxT8USqWfFEEGDxRG9m8UTWbPFEPHPxRKJ58UQQgPFEd4bxRNaM8UQ8k/FEqpnxRBCg
8URvpvFE1qzxRESz8USiufFEEMDxRG/G8UTezPFERNPxRKLZ8UQQ4PFEd+bxRN7s8URE8/FE
qvnxRAgA8kR3BvJE1gzyREQT8kSqGfJECCDyRHcm8kTeLPJEPDPyRKo58kQIQPJEd0byRN5M
8kREU/JEolnyRBBg8kRvZvJE3mzyRDxz8kSqefJECIDyRHeG8kTejPJERJPyRKKZ8kQQoPJE
b6byRN6s8kREs/JEornyRAjA8kRvxvJE1szyRETT8kSi2fJECODyRHfm8kTW7PJEPPPyRKL5
8kQIAPNEdwbzRN4M80REE/NEohnzRAgg80RvJvNE3izzREQz80SqOfNEEEDzRG9G80TeTPNE
PFPzRKJZ80QQYPNEb2bzRN5s80Q8c/NEonnzRAiA80R3hvNE1ozzREST80SqmfNEEKDzRG+m
80TWrPNERLPzRKq580QQwPNEb8bzRN7M80Q80/NEqtnzRAjg80R35vNE1uzzRDzz80Si+fNE
CAD0RG8G9ETWDPREPBP0RKIZ9EQIIPREdyb0RN4s9EQ8M/REqjn0RAhA9ER3RvRE1kz0RDxT
9ESiWfREEGD0RHdm9ETWbPREPHP0RKJ59EQIgPREb4b0RN6M9EREk/REopn0RBCg9ER3pvRE
1qz0RDyz9ESqufRECMD0RHfG9ETWzPRERNP0RKLZ9EQQ4PREd+b0RNbs9EQ88/REovn0RAgA
9URvBvVE1gz1REQT9USqGfVECCD1RG8m9UTeLPVERDP1RKo59UQIQPVEb0b1RN5M9UQ8U/VE
oln1RBBg9URvZvVE1mz1RDxz9USqefVEEID1RHeG9UTejPVEPJP1RKKZ9UQIoPVEd6b1RN6s
9UQ8s/VEorn1RBDA9UR3xvVE1sz1RDzT9USq2fVEEOD1RG/m9UTW7PVERPP1RKL59UQQAPZE
dwb2RNYM9kQ8E/ZEohn2RAgg9kRvJvZE1iz2REQz9kSiOfZEEED2RHdG9kTWTPZERFP2RKpZ
9kQIYPZEb2b2RN5s9kREc/ZEonn2RAiA9kR3hvZE3oz2REST9kSqmfZEEKD2RHem9kTerPZE
RLP2RKK59kQQwPZEb8b2RN7M9kRE0/ZEqtn2RAjg9kR35vZE1uz2RETz9kSi+fZEEAD3RG8G
90TeDPdEPBP3RKoZ90QIIPdEbyb3RN4s90REM/dEojn3RBBA90R3RvdE3kz3RDxT90SqWfdE
EGD3RG9m90TWbPdEPHP3RKJ590QIgPdEd4b3RN6M90Q8k/dEqpn3RBCg90R3pvdE1qz3RDyz
90SiufdEEMD3RHfG90TezPdEPNP3RKLZ90QQ4PdEb+b3RN7s90Q88/dEqvn3RAgA+ER3BvhE
1gz4REQT+ESiGfhECCD4RHcm+ETeLPhEPDP4RKo5+EQQQPhEb0b4RNZM+EQ8U/hEoln4RBBg
+ERvZvhE1mz4RExz+ESiefhECID4RHeG+ETmjPhERJP4RKqZ+EQIoPhEd6b4RNas+EQ8s/hE
qrn4RAjA+ER3xvhE1sz4RETT+ESi2fhECOD4RG/m+ETe7PhERPP4RKL5+EQQAPlEdwb5RN4M
+UREE/lEqhn5RAgg+UR3JvlE1iz5REQz+USqOflEEED5RHdG+UTeTPlERFP5RKpZ+UQQYPlE
d2b5RNZs+UQ8c/lEonn5RBCA+UR3hvlE1oz5REST+USimflECKD5RHem+UTWrPlEPLP5RKq5
+UQQwPlEb8b5RNbM+UQ80/lEqtn5RBDg+UR35vlE3uz5RDzz+USi+flEEAD6RHcG+kTeDPpE
RBP6RKoZ+kQIIPpEbyb6RNYs+kREM/pEqjn6RBBA+kRvRvpE1kz6RERT+kSqWfpEEGD6RG9m
+kTWbPpEPHP6RKp5+kQQgPpEd4b6RN6M+kREk/pEqpn6RAig+kRvpvpE3qz6RESz+kSiufpE
CMD6RG/G+kTezPpEPNP6RKrZ+kQI4PpEd+b6RNbs+kQ88/pEovn6RBAA+0R3BvtE3gz7REQT
+0SqGftECCD7RHcm+0TWLPtERDP7RKo5+0QQQPtEd0b7RN5M+0Q8U/tEqln7RBBg+0RvZvtE
1mz7RDxz+0SqeftEEID7RICG+0TejPtEPJP7RKKZ+0QQoPtEb6b7RN6s+0Q8s/tEorn7RBDA
+0RvxvtE1sz7RETT+0Si2ftEEOD7RG/m+0TW7PtERPP7RKL5+0QIAPxEbwb8RN4M/EQ8E/xE
qhn8RAgg/ER3JvxE1iz8RDwz/ESiOfxECED8RG9G/ETWTPxEPFP8RKpZ/EQIYPxEb2b8RNZs
/EREc/xEonn8RAiA/ER3hvxE3oz8REST/ESimfxEEKD8RHem/ETWrPxERLP8RKq5/EQIwPxE
d8b8RNbM/ERE0/xEqtn8RAjg/ER35vxE3uz8RETz/ESi+fxECAD9RHcG/UTWDP1ERBP9RKoZ
/UQIIP1Edyb9RN4s/UREM/1Eojn9RAhA/UR3Rv1E1kz9RERT/USiWf1EEGD9RHdm/UTebP1E
PHP9RKp5/UQIgP1Ed4b9RNaM/UREk/1Eqpn9RBCg/URvpv1E3qz9RESz/USquf1EEMD9RHfG
/UTezP1EPNP9RKrZ/UQI4P1EeOb9RNbs/URE8/1Eovn9RAgA/kRuBv5E1gz+REQT/kSqGf5E
ECD+RHgm/kTeLP5ERDP+RKI5/kQQQP5Ebkb+RNZM/kQ8U/5Eqln+RAhg/kR4Zv5E1mz+RERz
/kSqef5ECID+RG6G/kTWjP5ERJP+RKqZ/kQQoP5Ebqb+RN6s/kREs/5Eorn+RAjA/kRuxv5E
1sz+RETT/kSi2f5ECOD+RG7m/kTW7P5ERPP+RKr5/kQQAP9Ebgb/RN4M/0Q8E/9Eqhn/RAgg
/0RuJv9E3iz/REQz/0SiOf9ECED/RHhG/0TWTP9EPFP/RKpZ/0QQYP9EeGb/RNZs/0REc/9E
onn/RBCA/0Ruhv9E3oz/RDyT/0Simf9ECKD/RHim/0TerP9ERLP/RKK5/0QIwP9EeMb/RN7M
/0RE0/9Eotn/RAjg/0Ru5v9E1uz/RETz/0Si+f9EBAAARTwDAEVvBgBFogkARdEMAEUIEABF
PBMARW8WAEWeGQBF0RwARQQgAEU8IwBFayYARaIpAEXVLABFCDAARTwzAEVvNgBFojkARdU8
AEUIQABFPEMARWtGAEWeSQBF1UwARQhQAEVAUwBFb1YARZ5ZAEXVXABFBGAARTxjAEVvZgBF
nmkARdVsAEUIcABFPHMARWt2AEWeeQBF0XwARQSAAEU8gwBFb4YARaKJAEXRjABFBJAARTyT
AEVvlgBFopkARdGcAEUEoABFPKMARW+mAEWeqQBF1awARQSwAEU8swBFb7YARaK5AEXRvABF
BMAARTfDAEVvxgBFoskARdHMAEUE0ABFPNMARW/WAEWi2QBF0dwARQjgAEU84wBFa+YARZ7p
AEXV7ABFBPAARTfzAEVv9gBFnvkARdX8AEUIAAFFPAMBRW8GAUWeCQFF1QwBRQQQAUU8EwFF
bxYBRZ4ZAUXVHAFFCCABRTwjAUVvJgFFoikBRdUsAUUIMAFFNzMBRW82AUWiOQFF1TwBRQhA
AUU3QwFFb0YBRaJJAUXVTAFFCFABRTxTAUVvVgFFolkBRdVcAUUIYAFFPGMBRW9mAUWiaQFF
0WwBRQRwAUU3cwFFb3YBRaJ5AUXRfAFFBIABRTeDAUVvhgFFnokBRdGMAUUEkAFFN5MBRWuW
AUWimQFF0ZwBRQigAUU8owFFa6YBRaKpAUXVrAFFBLABRTyzAUVrtgFFnrkBRdW8AUUIwAFF
PMMBRW/GAUWeyQFF1cwBRQjQAUU80wFFa9YBRaLZAUXR3AFFCOABRTzjAUVv5gFFoukBRdHs
AUUI8AFFPPMBRWv2AUWi+QFF1fwBRQgAAkU3AwJFbwYCRaIJAkXRDAJFCBACRTwTAkVrFgJF
nhkCRdEcAkUIIAJFPCMCRW8mAkWiKQJF0SwCRQgwAkU3MwJFbzYCRaI5AkXRPAJFBEACRTdD
AkVrRgJFokkCRdFMAkUEUAJFPFMCRWtWAkWeWQJF0VwCRQhgAkU8YwJFa2YCRaJpAkXRbAJF
CHACRTdzAkVrdgJFnnkCRdF8AkUEgAJFPIMCRWuGAkWiiQJF0YwCRQiQAkU8kwJFa5YCRZ6Z
AkXVnAJFCKACRTyjAkVrpgJFnqkCRdGsAkUIsAJFPLMCRWu2AkWiuQJF0bwCRQjAAkU8wwJF
a8YCRZ7JAkXRzAJFCNACRTzTAkVr1gJFotkCRdXcAkUI4AJFPOMCRW/mAkWi6QJF0ewCRQjw
AkU38wJFb/YCRZ75AkXV/AJFBAADRTcDA0VrBgNFogkDRdUMA0UEEANFNxMDRWsWA0WeGQNF
0RwDRQQgA0U8IwNFayYDRaIpA0XVLANFBDADRTwzA0VrNgNFojkDRdE8A0UIQANFN0MDRW9G
A0WiSQNF1UwDRQRQA0U3UwNFb1YDRaJZA0XVXANFCGADRTxjA0VvZgNFomkDRdVsA0UIcANF
PHMDRW92A0WeeQNF0XwDRQiAA0U8gwNFb4YDRZ6JA0XRjANFCJADRTyTA0VvlgNFopkDRdWc
A0UEoANFN6MDRWumA0WiqQNF0awDRQiwA0U3swNFa7YDRaK5A0XVvANFCMADRTzDA0VvxgNF
oskDRdXMA0UE0ANFPNMDRWvWA0We2QNF1dwDRQjgA0U84wNFb+YDRaLpA0XV7ANFBPADRTzz
A0Vv9gNFnvkDRdX8A0UEAARFPAMERW8GBEWiCQRF0QwERQQQBEU3EwRFbxYERZ4ZBEXVHARF
CCAERTcjBEVrJgRFnikERdUsBEUIMARFNzMERWs2BEWeOQRF0TwERQhABEU3QwRFa0YERZ5J
BEXVTARFBFAERTxTBEVrVgRFolkERdFcBEUEYARFN2MERW9mBEWiaQRF1WwERQRwBEU8cwRF
b3YERZ55BEXRfARFDIAERTeDBEVrhgRFookERdWMBEUIkARFQJMERWuWBEWemQRF0ZwERQSg
BEU3owRFa6YERZ6pBEXRrARFBLAERTezBEVrtgRForkERdW8BEUIwARFN8MERWvGBEWiyQRF
1cwERQTQBEU80wRFa9YERZ7ZBEXV3ARFCOAERTzjBEVr5gRFnukERdXsBEUI8ARFPPMERW/2
BEWe+QRF1fwERQQABUU8AwVFbwYFRaIJBUXVDAVFBBAFRTwTBUVvFgVFohkFRdUcBUUEIAVF
NyMFRW8mBUWiKQVF1SwFRQQwBUU8MwVFazYFRaI5BUXVPAVFBEAFRTdDBUVrRgVFokkFRdFM
BUUIUAVFPFMFRWtWBUWeWQVF1VwFRQRgBUU3YwVFa2YFRZ5pBUXRbAVFCHAFRTxzBUVvdgVF
onkFRdV8BUUEgAVFN4MFRWuGBUWeiQVF1YwFRQiQBUU3kwVFa5YFRaKZBUXVnAVFBKAFRTej
BUVrpgVFoqkFRdGsBUUEsAVFN7MFRW+2BUWiuQVF1bwFRQTABUU8wwVFb8YFRZ7JBUXRzAVF
BNAFRTzTBUVr1gVFotkFRdHcBUUE4AVFN+MFRW/mBUWe6QVF1ewFRQjwBUU88wVFb/YFRaL5
BUXR/AVFBAAGRTwDBkVrBgZFngkGRdEMBkUEEAZFPBMGRWsWBkWiGQZF1RwGRQQgBkU8IwZF
ayYGRZ4pBkXVLAZFCDAGRTczBkVrNgZFojkGRdE8BkUIQAZFN0MGRWtGBkWeSQZF1UwGRQhQ
BkU3UwZFa1YGRaJZBkXRXAZFBGAGRTxjBkVvZgZFomkGRdVsBkUEcAZFPHMGRWt2BkWeeQZF
0XwGRQiABkU8gwZFb4YGRZ6JBkXVjAZFBJAGRTeTBkVvlgZFnpkGRdWcBkUIoAZFPKMGRW+m
BkWiqQZF1awGRQSwBkU3swZFb7YGRZ65BkXRvAZFCMAGRTfDBkVvxgZFnskGRdHMBkUI0AZF
N9MGRW/WBkWe2QZF1dwGRQTgBkU34wZFa+YGRaLpBkXR7AZFCPAGRTfzBkVr9gZFovkGRdX8
BkUIAAdFPAMHRWsGB0WiCQdF1QwHRQgQB0U8EwdFbxYHRaIZB0XRHAdFCCAHRTwjB0VvJgdF
nikHRdEsB0UIMAdFNzMHRWs2B0WeOQdF1TwHRQRAB0U8QwdFa0YHRZ5JB0XRTAdFBFAHRTxT
B0VrVgdFnlkHRdFcB0UEYAdFPGMHRWtmB0WiaQdF1WwHRQRwB0U3cwdFa3YHRaJ5B0XRfAdF
BIAHRTyDB0VrhgdFnokHRdWMB0UEkAdFN5MHRW+WB0WimQdF1ZwHRQSgB0U3owdFb6YHRaKp
B0XRrAdFBLAHRTezB0VvtgdFnrkHRdW8B0UIwAdFN8MHRW/GB0WeyQdF1cwHRQTQB0U80wdF
b9YHRZ7ZB0XR3AdFCOAHRTfjB0Vr5gdFnukHRdHsB0UI8AdFN/MHRWv2B0Wi+QdF0fwHRQQA
CEU8AwhFawYIRZ4JCEXRDAhFCBAIRTcTCEVvFghFnhkIRdUcCEUIIAhFPCMIRWsmCEWiKQhF
1SwIRQQwCEU8MwhFbzYIRZ45CEXRPAhFBEAIRTxDCEVvRghFnkkIRdVMCEUEUAhFPFMIRWtW
CEWiWQhF1VwIRQRgCEU8YwhFa2YIRZ5pCEXVbAhFBHAIRTdzCEVrdghFonkIRdF8CEUEgAhF
PIMIRWuGCEWiiQhF0YwIRQiQCEU8kwhFb5YIRaKZCEXRnAhFCKAIRTyjCEVvpghFnqkIRdWs
CEUIsAhFN7MIRW+2CEWiuQhF1bwIRQTACEU8wwhFb8YIRZ7JCEXRzAhFCNAIRTzTCEVv1ghF
otkIRdHcCEUI4AhFPOMIRW/mCEWi6QhF1ewIRQjwCEU38whFb/YIRZ75CEXV/AhFBAAJRTcD
CUVvBglFngkJRdUMCUUEEAlFPBMJRWsWCUWeGQlF0RwJRQQgCUU8IwlFbyYJRZ4pCUXVLAlF
DDAJRTczCUVvNglFnjkJRdU8CUUIQAlFPEMJRW9GCUWeSQlF0UwJRQhQCUU3UwlFa1YJRaJZ
CUXRXAlFCGAJRTdjCUVvZglFnmkJRdVsCUUEcAlFN3MJRW92CUWeeQlF0XwJRQiACUU3gwlF
b4YJRZ6JCUXRjAlF</AssayXData><AssayYData Points="5970">X70TPr9zFT7KlBc+83QUPsf9Gj7N+hc+YjMcPrXLFz5A7Bg+k7oZPi9pFj6HNhc+hVEaPkIQ
GD5yaRg+viAdPmQFHj5pBBw+4+4YPoGMGD4XNxo+CFIXPiMNGj4JjRg+4h8bPqa/Gj7k3hU+
obQXPovRFz4V8hU+mB4dPotPGz6FIhg+kSkcPu10HD4/lBk+K3IaPnaTID74jh4+l2wePp9H
ID5pGBk+dUccPsoWHT4swxs+xKMcPtndGz5I9hw+XAciPg6uGz41Ths+kHsfPmx5Hz5LUh4+
Y+EcPhQkHj7kuB4+TBocPrbHHj7EbR8+PywhPiNRID6WcyI+RWUdPpmdHD5obCA+ezoePg2b
Iz7YxyA+50IhPpnZID4tjx4+xEoiPnaHJT6frxw+ncwgPkVzHj4w1CQ+z7UgPo2qIT6F1CE+
ux8ePibPJD4w6CE+NGsdPgR2IT4OUB0+6yYgPozMIT4sPik+vWIkPky0Ij6q/yQ+0YkkPt7H
Ij5P0iQ+zJ8kPpy0IT5CQh4+mWMjPsECJT5agSc++WEiPv23Jz4+GiE+n7sjPsB5Jz7zaCU+
3GokPhqCJT5RNiU+ktojPlRZJT6uyiM+kokfPlUlIz40ciE+UYclPol3JD5jNyc+iGMkPuj7
JD4g5iY+RaMhPoVtIT43hyg+t0wqPomaKD5V9iY+n/ojPok8IT5mTyI+ysolPqgpKD7dtiI+
aBkmPs0fJj7xNCQ+Y+YjPg1TJT4UFCc+iB4oPhj7Jz7LMCI+WCIpPglDKj5W7ic+5bEmPuUq
KD7WpSk+8tcoPjMeLD6c+yY+rqAmPnFKJz6LcCU+qowpPjcVKj5S2yg+sPIpPsS2JD4shSM+
FYcsPsRwKT6Bmiw+dNklPl4vKj5W1ik+4HspPg3lKD4jrSg+C/EsPqjqLT7AtCg+U/QmPgXw
Iz77ACk+UTEsPvqYKD4qFi8+4ywmPuCUKz6EJyU+V6UuPkzyKz6wIDM+lhEsPnspKj4Z2C0+
xzksPi3SLz4o9is+0iosPiSXLT7Kty0+7TctPmfSKz4/uis+kAUvPj4cKz4DZCo+hwEwPmIG
LD6M8io+AnUrPvHkLD78hC4+uyAsPkRdMD7wGyw+M90wPkBcLD6fPy8+COUrPj2SLz7AyC0+
1SMvPkotLj6qYCo+HHswPo77LT6PUzE+TUotPjJbLT6wmi4+kdcrPpopMD6BTCw+Y48sPuyy
Kj7CTjI+3SEuPtFSLT6YQyw+iJwwPjQkLD6XQzM+53IxPmpeLD6hgDA+t1c0PjORMT4saDI+
PoYtPmAWLj59xi4+jhEwPv/iNj7gCTA+Jr4xPiVHLz7wpC8+OqQuPmqZMj7YvDA+oPQwPjku
Mj7RmzE+KTUxPl8WLz7F/S0+DIIzPjUjMj6ksjU+q2gyPs84Mj7iCC8+veMwPtN0MD6/8zE+
lNYwPj6RMD5amTI+bcUxPllpLT4+fy4+ahwxPhizMj4j8zM+1A40PjHyMT4WEjI+qfQ6Plrt
Lj5vmzU+Wz8wPoBEND6VoTI+ubI0PjqBMT6b1zI+tGQuPh1dND7+XC8+Xc41Po11NT6goC8+
hBIzPlXpKz41DDE+dVcyPjREMz4METI+STIxPoQiND7rcTE++h40Pp36MT5vgzc+BSEyPrKU
Mj6ubDU+/800Pt33Mj6ASzI+GCwzPiboMj4gjTI+3V41PgZ1Mj6E9jQ+MCUxPqMzNT4P1zQ+
JSg1Pn0yND7O5zM+Sk40Pm5aMD4i4DE+HbAzPo3rNz7IHTc+dAA4Ps+SMT4X4zU+TE01Pj1J
Nz4JBTU+PRc7Pl4kNz5YFTU+WjAyPlaSPD6FhDY+c8w4PiUWNz5T4zQ+yWAyPtWoNT4VZjM+
iZ00Pgo6Nz5yODc+3S8zPkE3Nz6EITY+YX42PoRpOD49MDQ+jSM0PpzyNT6z8zY+Tcw2PpMU
OT6wDzU+wvM2PoBoOD7Ljzk+Q0szPmukOD7etT0+DQs8PjsaNj5T5DY+cPM6Pr37Nj7JdjU+
tkk5PpYGOT71vTk+1So7Pr+COD5aYzc+S807PjnBOT7dFDU+++c3PpwuOj6WDjs+c/47PrqU
Nz5+azw+tmM5PvTJPD4C2DY+YIU7PpSFNz5Uhz0+oYM7Pn4qPj56Pzg+hZ83PoyaOT4aTzk+
MBc9PsP4OD6uJDc+fms6PnkmPD4fUjY+JEY8PjZIOD6QpDY+oxw4PpwIOT7ynDo+uWk3PvUO
PT7YXzo+BQo7PtWINj7jujg+pqE5PibJOD6jND0+suU3Pnu/Nj7QCT0+ets8PjwYPT4ZWTs+
V+I2PkAdPT6Gajk+OM04PsL3PD7SHD0+gw49PnCfQT6Mijk+3YE9PsS8PD7S2Dg+T+A7PkpD
OT4kPTs+JFw9PmhfPD7hszg+8ro7PmRNPT79yzo+Jb47PqifOT5gbjo+S3Y3PhmPOT7Lezg+
uic6Pvq5OT5L8jo+6B0/PmXXOD4HCjk+IAU/PuioOD5Idzc+JFI+PvAbPj72ADs+UHlBPraF
PD6ZNT8+lzw9PsV8PT62azs+0U89PiRYPT4VTjw+zxM7Pq1IOz4Ht0A+K3s8Pv+BOj49fzk+
eeo7PmAzPj4mmTo+DTw9Pps8Oz40fjw+5i89PhrBOj7ioz0+a6w8PmhKPT4GVD0+Zj05PoHu
PT6PwT0+PEY9PgOHPj6RGjs+4/FAPnY6Qz7Qj0E+kpFAPoUVPD5xSD0+j/Q7PorNQD71nT4+
Xbc4Pn1JPz6jFEE+jtpBPhayPT449kA+FLI8PqsqPT7XdD8+gHxCPndEPj6nIjw+X3lBPjVw
Pj5htT8+qmFAPl0EPj7Wfzo+E7lEPpg/Pj783Tw+eAo9PjCTPj4sGkA+HJI/PnD5Pj6HN0E+
q2I+PuUGRD5JUTs+KdU+PhhkPj6smD4+209BPgLIPz6ns0M+ATA9PuchPj6eykA+gABEPqZa
QT7Htj0+IL8/PkwePz7Etz0+Q3o+PnRhQz7/WEI+udlDPtaIQj4WoUE+QYY/PsjfQT5FREI+
SBQ/PlzMRD5An0M+yfM9PhIgQj7OKT0+BKg9PjxfPT6rLUE+Ok1DPo7kQj5zi0A+Dxc/Ppdb
Pz4LFz8+t8w+PliqQD6OUUI+rCtAPlZ0QT5NeD8+ltFAPpzIQD6azkA+0YZFPsiURj6KXEI+
ZEdBPrg8QT5iH0E+pNBAPmFfQj6RG0A+zl5DPsbVQT70wUQ+9FRCPnCqQj7/6D4+uixAPvJ3
Qj6w+EM+SRBGPhmoRD6s8D8+64JBPouMRT6Bzz8+AEVCPhITRD60X0Y+tYdAPrMlRT6dgkM+
4c08Pho7QD4QVUI+LmxCPlBSRT6j/D0+FEFBPlVNPT5AgkU+AipEPm5ePz5fXkA+C31CPrii
Qj5sTEA+kgFFPkWGQz6/QEA+LaRAPkc2Qz6rMz0+llFDPlAjQT6ubkA+7RBBPknHPT5ankA+
mpc+PoknQz7KJkM+Z1ZGPvpgRz6i0D0+3qxCPp54Qj6fuEA+Epg/PpSGRT45NEE+H8hBPut0
QD6IjEU+FF9EPnhZQz4GFkY+yfs8PrfLQj7rVEQ+CBxEPmEHQj5d6UE+TepGPjUBRT4zmUU+
DEFHPmGvRj5fyEA+o7dGPgcLQT7mIkQ+notCPvkwQD7DLkE+flNDPqG/Rj6eyEM+xVlBPkDS
Qz4TskM+Heo+PkNCRT5JKEI+RRJGPoZyQj7jXEE+ORxGPmW+RD6CckI+lJlEPsoLRj6jlkM+
BuVAPk2ZQj48LUQ+xHhCPiqxST4yKUU+n6BDPoP+Qz4ZL0E+JGNDPkjyRT5q0EU+5p9CPiAS
Qz5ghEI+lY9DPowGRD7/0EY+xgpJPtEuSD4TkkA+l+NEPn2JRj6320Y+xQtHPr4yQT6drkQ+
xgdDPgthRD4oaEQ+du1FPuXsRT60o0Y+uaBFPi+ZRT7vcEU+ppBIPnpTRD4lDEY+wPtJPu+9
RD7q30M+xEtDPtpAQz5eeUI+m/lGPie2Qj6Jv0E+xapFPvcESD6mKUc+zHJCPi/ERT4DrkU+
aphEPiYxRD6AQEs+iHlGPv6YRT45vkM+BqhHPq+9SD4t20Y+/5JEPgvORD6kWkI+VpJFPvLY
Qj46YkM+vsBHPtX3QD5C20M+QKBCPkc+QT4dbUI+cJRHPpNHQj4grkQ+GmVHPrsKRD6FZEY+
7PpIPpuaQj7U6z8+MK5EPo1MSD6yfUU+8ORGPmmHRT6TF0c+iDdFPpANRT7BlUI+Jm1FPtmT
Rz5L6Uw+Bl5EPq7vRT7v+UM+cEFHPnUjRj7gG0U+Q8ZEPnXoRD6LFkQ+GjJGPh/wQj6hnEY+
KThFPkGRRz4TaUY+tVBAPlgfSD7n1Ec+pQhHPpz/RT4/p0g+bzpGPvLIRj6RzUg+dcNGPtKr
RD5Tt0c+TPxJPiz4Sz77IUQ+6vFFPjcrRT7CsEE+leNDPm2jSD7/FUc+g6lGPoF8Rz5b3kQ+
y7NEPlpzRj4ZS0E+/YRGPkHERT7Q+kU+Z6lDPhF4TT6lu0Q+dnJEPi37ST6XxUc+m+NGPuDT
Rz5OS0Y+xlNGPulNRj6XWUU+MfhBPr0GQj7hG0k+jkNGPqhPST6TNEg+AmdIPsUqQz6eAEg+
xd9EPg5MRD4ackU+53FEPjlHRT7jX0Q+sxhKPm6pQT5W3Ec+AmdHPj+eRz6uYks+4MZCPjOL
Rj7s0EM+sn1GPqB/ST4LAEY+D1RIPkPSRT66+Uc+ZLhIPo4+Qz5Sakg+ysBEPlCqRz7OgUo+
J9dFPqerRj4kq0c+DSVGPoeYRz4uXEY+t6hGPjqCRz6bwkc+kiVJPsCSSD5TIkY+/KVIPv+H
Sz7NpkI+r/1HPgH4RT6GwEs+eq9KPrjlSD7Xrkg+vF1FPmbPTD6MJ0g++rlNPlylRT5xKkg+
ZfRHPtUYSD4dWkc+N/NMPtExSj5vzEk+7opKPvz3Rz5gSEg+cn9JPnLBRj7HDEY+pbBJPkVa
ST4Rv0o+OWxGPvMuST45PUw+3DJLPguIRj7BPEo+NZVGPiz1ST7Gpkk+WwpIPmTZST4bGUo+
cORGPradSD7c0Ec+YEpMPiaFST7u90c+zStHPgHCST6qGks+c05JPpuKSj4/G0o+OnFJPt1L
Sz4ImEY+WQRKPuegSj4aKEo+T4lHPvE4TT6sOEY+jmVNPnFaSj4aB0k+5z9JPptRSj6U7ks+
2LFHPsziRj45cUo+AZNKPgcfSD5h6Ec+afNIPnCsSj4x6Ek+IqNPPkAnSD4mFE0+ylhLPr7E
Tj4jF00+cHlHPtOzSj65i0g+v01JPo8WSD4lMEs+BbpGPumPTT5m8kk+rkFJPkV9TD5UxUw+
V/JJPthFRz4BYko+OQNIPrQqTD4Il0w+inlJPhdTST6fbkw+sv5JPsy4SD5vZEk+m2FJPlur
Sj4D40c+fdRMPk5YST47hEo+5hRMPjRRTD4aako+4lNHPi+wRz57RUs+u8BNPuoHTD5fr0k+
KGRKPsKmRz7byUw+wydNPv0qTj7KF0w+3PZMPlGBSD63oE0+9ldLPiANTD4MYk0+qaBKPjf4
Sj5SJkw+JR9MPmBaTz5uxUs+Uz9KPgcRTz47sE4+YeVLPvR5TD57Jko+vr1LPvvtTT7uMUo+
XElMPioNSz6SFks+KfBJPhOoRz4h1Uw+dddIPmhrSD7coUk+GKNKPiuTTD60UUg+id9KPng6
TD7cfEs+bshMPtaFSj5mfk4+rQhMPgXcSz47pE4+op1HPv8uSz4k6Uo+k0VMPuqzTD7iA0w+
WElLPqKcRz5lM0s+/gROPg6ASz4viUw+VtxLPoDgRT4TXkk+vNBNPgoeTT5ofkc+5zhOPp2t
Rz6Sa0w+yExKPgFITT41fks+GdZMPpmqSD4vCEw+225JPlIUSD7OaEs+skRHPszXST6NPE4+
DHRLPp4ySz7imUc+XYlMPsFUUD60nE0+qbFNPiTBTD7lCUk+/WhFPoFPTj4foUg+TOtKPgNp
TD7aMUw+qApNPrDQTD7Kzkw+BKZMPv8QTD70FFE+4ltOPh51Tj45D0s+UN1MPhI6ST7V+0s+
1e1OPicuSz57tkw+4CFIPvmnSj66Qk8+yWBMPjlCSj6+r04+WP9KPv4XTT6MTE0+4f9MPm2Z
TT47ZEc+TKxNPmvYTj43u04+SzdJPjKrRz47uE4+dlxJPjosTz7Q4k4+0c5OPkeCTz5mo1A+
OdRMPnQ4Sz5sZUk+3P1KPjz1SD4bpkg+C7dMPoaHSj60E00+QshIPmcUTT6Gyko+/CRKPrZo
TT6yXk4++yNQPnb0Uj6kbE0+l3hNPn98TD5D5VA+cy1NPpoZTT72QE0+TWtMPnDSTT4OxFE+
sLVHPsLQUj7dzEk+zNZPPvp/SD7BZE4+g0VNPsiWTj5mO0s+1ShLPsDmST5h+Es+AfNNPjAv
TD546Eo+TnJKPhWLSj7ziEw+589LPlP2TT6ZV0o+cX9MPvdgTD5xHFI+xk9LPkQXTj73ClA+
G/ROPvS6SD5yy00+eKRMPq9UTD54j04+fy1RPo/BTz4VZk0+3vVMPg+8UD5jb0w+hmtOPpkU
TT4RFE0+sr5JPrpeTj6/xEc+zMNOPt4tSj48VUg+9nRMPpQoUT7ccUw+xy5SPpEHTD7+jUw+
XhFLPpihUT6VF0s+/C9NPjwIUz4cg04+ZtVQPheITT4RR00+zTdPPpqGTT4LxU0+EklSPusU
Tj7mWEs+rClOPkp8Tj5OGU4+aThNPhGDSz485Us+/9tMPhpvTD5DVE4+dj5NPsQdTj59y04+
UH9NPo8ASz4OhEo+wERMPtEKTz4ATkw+8o1LPjneSz5Ky0w+aFlQPrA3Tz6JEUs+InBMPsm8
ST7fykk+XUJQPidNTT41kks+xUdPPo98UD5TP0o+0wFNPgIQUD4Fp0s+wj5MPm3FSz4Yqk8+
ImFPPs29Sj4ZmU0+5wZJPsZkTD6++Ew+hgtMPrcVTj66YU4+ndBOPhkFTT6BqVI+7udPPgB5
Tz7KRFA+pzZPPrHrTT76YE0+2VhTPl6JTj7tFU8+3iVKPhAcUD6n8E0+3qdMPjXFTD4CfEk+
WCdOPvrISz74s1I+A9hLPnmdTz4ovEo+uq9NPg/0TT5SWlE+GSRRPqRbTD6mClA+mFJPPppB
Tj4aQ00+nylMPv+PSz70LFA+W2hPPlkqSj5tBUw+hhdTPjhdUj5iSUw+i2dRPv8fUD69qE0+
5KhMPn+9Tz40TU8+aepOPrFKUD78y0s+47hOPu4NTT7XAFI+JQlPPpifTz72k08+xd5QPuG8
Sz4Rc0o+XPxQPn9zUD5JZFE+0HROPkCETz5sJ1A+CstMPnxIUj7OQ1A+pllNPlIwTz4B3k8+
EapSPkdXTz6eFFE+27BLPuNQTD5ULEw+AZlLPsWJTT4yv04+L+hNPruqTj4wQFE+ISRTPv4x
TT7guUs+PURKPkKQTz6SDVE+T8xSPlbOSz7hxEo+8PVLPmi+Sz5Kz1A+DFFRPtHQTj5NXk4+
ZgZPPp+gTT6fiUo+ZRlOPkNGTD5kykk+1JdNPrJ8Tz5GJ00+xjBQPoAFSj4MJUs+udRSPsJb
VD6r/lM+KRNRPsaoSj7Rskw+dpZQPolTSj6alUw+9WNMPo2sTj5Yvk8+cXdQPnj9Uj4zdE8+
e7FUPomWTT46mlI+HbtNPjWfTT6gxFA+56pQPrcFUD6Fa1A+f1tNPktzUj6cvEo+5ldPPivn
Tz7er0s+98hRPjb1Tz7lAk0+YJpQPjNWUT6+/Ew+fvJSPheESj4zRE8+2RVRPjK1UD4AME4+
i/dQPsRZTj4j11E+/W5NPlhgUz4J904+tHlNPs4pTz6gCEw+2QRSPrT9Tz74+FA+zzdPPh9p
Sj4vDVA+xxRPPrH/TT4IkE4+mCRPPh++TD5U7kw+aRpOPrTDTz7fTFE+NKtRPgbZUz545kw+
o1hOPmyZTj7pJk8+OhFQPtEWUT4TFE8+EMRQPuzkUT4z4U4+5YBRPov9TT5MaFA+e3JNPkkn
UT77FFA+wTFRPjfLTD60Y1M+0OJTPpt7UT4U4lU++zBRPuYDTj4KqE8+8XlQPucoUD7KU04+
X6dOPjKfTj5TE1A+h+lMPkxATj6nylA+GaVQPr3iTD5191E+Ck1PPlNOTj74WE4+UYhQPrSQ
Uz7DKk8+QVdPPs1vUj7IzU0+BIdSPnLnUj5P308+D1dOPgU2Uj5KeFM+DN1JPtWGTT4zElM+
j5FNPkBaUT5rE1Q+g+RPPuTSUz5tWFQ+M5pOPvTXTj6T1k4+PrpSPngiUD6X61E+wNtNPk6v
UT7+3E8+3NRUPuh3UD4pcE4+6x9PPmT/UT7eXlQ+0HtMPrVyTj7j308+52ZQPoqpUj67fFM+
kstKPo74TT4GVVE+PAJSPh3VUj4k+FM+VuJRPvXdUT4VuVI+ol9SPgiiTz5HGFE+j85SPgRE
UT6UgVQ+Ib1SPi2bTz6Bx04+MlpPPrbsSz4F4U4+SlZNPv/USj4tzFM+21hSPotrVD5zpVI+
+WFPPrsfVD5qVVE+jEhQPrx+Tj72D1M+FJhLPqvPTT5Akk8+3zlSPvuzTj77LlE+6bFQPsv1
Tz69g1E+OwdSPpHTUz4UUVM+6S9TPtxjTz5+s1U+3KhTPj+DUT5wcVA+t4FRPl0bUj4ZDU4+
dixTPsg1VD53pFE+yhdVPu+sUT5o/E8+3ShUPk8HUj4iU1I+8dZPPgZoUz70r1I+AOVTPkuU
UT4xN1I+bspQPrwjUz55ZVI+8nlTPj3uVz6rtE4+yrVOPgZ8UT6nEFU+9O9QPhXbUD67rVE+
Q5xUPhaoTz7HWVY+JjJQPmttUD5i/FY+vT5UPmVITT6gXVQ+TCRSPtKKTD6lyVA+jQdSPhQA
Uz46O1U+wz5SPkq1UD6Xs1A+hYZQPvDvVT49hlQ+61dRPns/VD7NRFM+jJhVPnIgVz4Pv1E+
yFxUPjsZVz4PSVI+MB9RPnhRTz5p4VE+uEJUPm3mUT70WlI+g2hUPvraVT4qz1I+rWNVPrbz
UT6wi1Q+z0RWPkX2Uj5Go1I+HGBTPm8UUz7YbFU+HtxSPjg3Uj5VHVQ+GnhQPohjUz48W1A+
Ol5QPhwrVT5OcVI+S/FTPm+eVD7XWk8++nNTPil2Uz5gClI+XF5RPkhoVT5tT08+7k9TPmms
VT7j31E+6BFXPklOUT4vilA+CehQPqykUD4lUFA+qadXPvi3UT5vIlc+gahRPs4tUz5no1M+
xx5RPmnJUj58cFM+fPJRPpMxUD4DP1Y+kTBUPrORUz5flVA+khVTPqlAUj7rRFM+w5xVPsLy
Uj6omVU+xy1PPre0Tj7Ga1E+hE5TPsSQUj7ZBFA+QDtQPjBwUj7TPE8+8ZdNPir9VD4qpFA+
4uxTPpdlUj5uwlA+cZ1TPnUdUz43BU8+441TPpVfVj4QVE4+8pxRPvudTD5xslU+QAxTPrD+
Tz4eFVM+PzBVPqXRVD69mlM+xb5OPkLgUz6CEFE+JzJOPlVuTz4HiVY+oaNUPi14Tj5QWFQ+
2M9QPmiCVD4hWE8+G8VRPqwAUT508lU+JApOPpm+Tz6D+1I+FJtSPqZgUT4Y908+GBdQPoGz
UD4Q0Vo+KVNSPktcUz7uw1E+MENVPn5oUT5OAFA+X7BOPivKUj7QBVM+fvhSPogpUz64w1Q+
w2FSPt47Uj6bNVE+C/FQPhQeUz7irU8+yORQPmn1VT688FY+py1SPrziUj7dgUs+p+BNPm/s
TD4qEVU+L+NNPo4hVD73o1A+3/BRPqXzTj7P6VI+yNtQPn9qUz62cFY+bvdOPqrsUz7pKFQ+
ZddQPunnTT6esFQ+Km9RPgkxVT5l9FE+Lt9TPpg+Uz54KFI+HtVVPgUYUD6vW1A+xjtQPp5C
Uj5ZQVc+QWhRPirGUD4MO1M+RFFKPkrWVD4Vpk4+8oJRPokUUj4Yz1A+jbhSPhcaVj61wVE+
TRhQPqB0Uj4LplA+53xQPny2Uj6Zl1M+kQhRPo92Tz6IrVA+9KRRPlrjTz5H4VU+0tdVPsJQ
VT7GNFI+Y8FSPjIKUz7K81E+4KFRPr+6Uj6x5FA+Bf9QPhooUT4o8lY+iyJMPnvwTj7wrk8+
5/1SPkdNUj6YNFI+afRVPmF2VD5/4VM+RQpTPgSBVD69qFM+z8ZTPmeaVT7giFI+IuxXPl99
Uj4BUlQ+g7VQPnUPUD6e0VA+FDNSPrx9Uj4IhFE+4fFSPgJaUz7wMlU+/IVYPunnTz4x+VQ+
dStTPjbeVj6CH1Q+SghRPsbeUj5461E+2SpTPkEYUj54q1U+NjJPPmfrVT4nSVI+Q6tQPtYl
Uz4HdVQ+ObdTPvA6Vj6ykFI+rY9VPlDmVj4wD1I+P8RPPmkyVj4SAk8+PSZSPoJWUT58fVM+
UBxTPk/pUT6FH1Q+IDJVPoAmVj6k7FM+qMVUPhyOUD487Fc+FjBUPkiqUD7q4FQ+czVVPt2D
UT51f1I+aW5UPn8fVz4oR04+IIhUPruWVT5XdVM+lFBWPkP6Uz4U4lA+01pUPtd4Uz4ACVM+
XfdSPtvpUz5rIVU+1AJWPlqdTz6FjFE+HLBRPnpfVj4EDlE+oghVPlD+VD4A2lQ+UOlQPvRD
VD5WTFQ+ri5QPv6GUT7Pl1E+r8lUPiNaUD4a/VA+/a9VPrhPUT5eSFM+AXdRPi5/UT6MOlM+
uhJXPmiOUT6guk4+MyBSPtHtUj5jxU8+6d9TPg78VT6hM1M+k2NSPqCVTz6FjlU+fSVUPiTI
UD75ulM+2KBSPnjTUT58+lI+Y21QPsAKUz6Xr1Q+FdNTPrloUz5cllc+9eNSPueHVj6/EVY+
H0BPPnmzUT4fxFA+EnlRPkfQUT5K/VQ+CrVTPurkUT58NVE+/b9TPpfaUD7GcFU+Cq5YPrfN
UD6hW1Y+xfdVPpz9Uj5KFFI+OCFUPiaJUj6lFFM+tcpXPsY7VD6y81I+ZkxRPiS8VD6GL1I+
dwZXPl6kUj4WrVQ+lxxRPiBPUz7XCFU+CWtTPpSwUz5SxlM++rlPPluNVD5m+FM+32xZPpAP
VD4s61U+53ZSPgd7Uj77q1M+/BhSPom0Sz4i1FY+1f5TPh7OVD7sM1g+13lTPh+LVj6TFVQ+
8A9RPgQEVD47S1U+zhtVPpyOUj4zGU8+K5tVPsnSVj5PdVI+QONVPng4Vz4LyVM++XdWPnTy
UD7xOFM+AsBTPmRDUj7xllU+6IVUPpykUz7QL1E+WtVYPlx6VD7OsVM+DKdUPgFXVD4XWVM+
zqhRPuofVD6RtFM+2VpUPnUhUz4eK1c+YqFTPpcFUz5y51Q+fshRPm/fVz7ylFM+YCZYPrV9
VD5HxlM+Y0FUPrycUj5ttVY+yOVUPgHTUj4tO1c+4p9UPhrXVT6qJVU+JINXPtkEVT7jc1c+
/Y9VPowNWT6eO1U+GUhWPtjzVz7SJVU+SThUPvHyVj7ibVM+diZUPkICVz45TU8+Dx5TPpva
UD6Zo1I+Mk9VPr31UT6w+lY+LBBZPj7WVT495VI+XT1VPm62UD6SKFA+wH1OPjMsVT5/EVU+
Dd1UPqOQVz6ohVM+KKdRPo4FUz6sClQ+omBSPpM5Uj5Fk1E++r1QPv3HWD7ri1Q+BSNVPq3p
UD56W1A+Qk1TPgY/VD5QrlU+vXhSPj0yUz6QclU+29NYPuDIVT7fIFY+ddxUPh6IUj6MIlI+
FPBTPp1MUD4Ij1M+NYdSPgGsUz7+ulM+HMBQPsunVj5jpVE+1LtWPml3UD7T4FM+Vx1QPohh
VT7p+U8+wMtTPu0QUD4KtVM+LsNSPk9NUj7QIlQ+rCFXPtAxVj4B1Vo+YwpTPn2SVD6SZlQ+
9AJWPtGWUz62ClY++b5PPie+UD4eb1I+P6FWPqzTVT5ElVQ+3+hVPhcfUj6uelA+zYBSPrgw
Vz5ydlI+1jVWPhvkTT6BvFM+jSxWPi42Vj7kwVM+WhhWPv2qTj7WOlU+TBxVPl6NVT7i1Fc+
fKBVPqerUD7P2FQ+nppUPoA7Uj5zTVk+bU5SPvPmTz7ifVQ+noFVPnecWD7IqVQ+9TlYPn+z
WD7HeFc+qSZOPu0XUz5g4lc+SFxYPrXUUD7+q1E+gTJVPuK+Uz4b4Fc+dW9VPkBuUj5BoVg+
2bBUPkiGUT663lQ+2QRUPq76Vj4+D08+S9RTPj7wUz7gG1Q+XuVRPnE6VD7aEFg+Y9JRPpvE
Uj5d51E+AupRProOVT5dA1M+JfdTPoiLUT7oHVM+m4NWPlDDVD64w1M+yypWPv5IVD7tb1Y+
pJxTPtIcVT5GL1A+JF5YPvo8WD5DG1k+IExUPrrxVj7nw1A+VWdSPulVVT7G5FQ+NmdWPspt
VD55t08+SkZYPj1AVT6KdVc+oxxYPlq7Tz4JglI+dpNXPtfdUj6dq1U++eZWPibgVD6tolU+
6wZWPkZ3UT7541E+DiNSPhAdVD4OMVk+B1lXPgMdVj5dnVE+djdVPnGdUz69xlQ+GA5XPvvd
Uj5ItFU+r8BWPs51Vz4eYVg+JadVPsE3Uz5dTVY+QDtYPmZnUj5B3VU+ewxSPj8kVD4tlVU+
kr5TPv8oVj6LoVM+iCpVPuvpUj5SHFU+IsRUPl9OVT7qulM+9HxUPo8CVD7lBlU+oCVYPtdV
Uz70VFI+gsNVPqx6VT7gElU+kTJWPmtbUz5bJlc+hYlWPjqzUT4Lm1E+fQ1UPqsWVz7Lulg+
zR5WPg1CVD6beVE+MfVVPo7UVT4H2VM+0K1VPn2NUj5ETVo+1mtYPjCoVz4kblE+F/RWPvAj
Vz6IVlU+JoJYPptNVT50Y1I+Zb1RPvvPVj5yZFY+OyRXPjFrVD5dS1U+2MtTPkscVT4QllY+
8qRVPscJVD7ccVY+IgJWPrSnVD50hFg+JWJYPpytVD40jlM+S/FTPjwGVz5tfVY+ONxVPt/v
Uz5l81U+lelTPvxCUT5bKFM+xZVTPgRkXT7c+1Q++RRYPq3xVT4L8lQ+8TxVPsv8Vj67B1U+
S5ZRPr9KUD5HAFI+ylhXPt1MVD4xdlQ+ShZXPtFYTz6pgVc+i/JSPvcRWD5tcFQ+zwNTPqkH
Vj6HllY+ZPdWPlRcUz6SIlU+yFhZPskMUT6B5VY+JVNWPqQlWD6I4lQ+6tVYPv5fVj42rlM+
rs1TPoHuVz6ZZlg+SUBWPkXuVj4LfE0+4wpUPkecVD48YlQ+S6dQPsKZWT505lY+kjlVPjp4
UT5fkFc+wMJVPkqNUj4cLFY+6EVTPoYaUT4CUFU+oZ5QPgy+Vj5sclQ+39tSPi8hVT4MKFU+
BFNXPtT2WD58ilE+02FUPkRlUD4Uv1E+shhVPgZQVj5P01Y+aN1TPlYAUD6aBVc+GelVPlRN
VT4dAlE+ZFNYPsGyVj4C0FI+wA9WPl2jVj7ixVg+ZqlTPhgAVz65Y08+13VWPqQWVj7rKFg+
4sxaPnSjUj4TwFk+Dz1ZPhvqVz7IslQ+xMxZPkRCVD4uWlg++BhVPkGOVT5RlVE+tCBUPt8/
Vj7Bk1I+sKVWPmn6Vz7ki1g+IaZXPugGUj61GlI+JJVXPrRrVD6wXFc+ZttVPuINVT6iQlI+
uTNVPqikVz45RlM+ROdWPlEoWD6SxVM+939TPmNBVT5zgFE+rVRXPgx+VT4walI+QzZRPpUk
VD64YVg+ESVWPlaHVj7x11g+lIVXPjP3VD77HFU+N7FYPk4pUT5aL1g+VKBSPvzvVj5foFY+
dwxYPpxPVz40SFQ+Y8FVPv5QWD6jkFg+9B1WPo/BVz6oslQ+J7dRPqbRVz7yp1I+vSxTPqE2
Vz5kr1g+D6lWPlLgWD79WVY+VQJUPqSXVT5Cglc+vzBUPpe0VD4G+1Y+CbtTPhHuVz5JWlU+
R1ZYPiV+VD73plQ+HplVPtSOVj72s1M+fnhUPinGUj4FWFU+8i5TPpX7Vj5dO1c+kf1UPoSl
VD7Rp1c+M9VVPok9Vz7L61c+Zo5WPn+sVj7Xj10+qXVXPsHdVz6g11U+VlxYPtrGWD73LlQ+
B9ZTPm1LUT4NYlI+iPlUPhC0Vj6mQlc+mYxTPoonWD7VqVU+8lRSPv7XVT5PL1Y+rZ5ZPuSB
Uz6MyFQ+vwlUPir+Vj5mj1Y+sJtXPjTKWj7m7FQ+EzBUPoKOUT6FKFo+aaZUPuFJVT4jRFQ+
/Z1VPlGPWT4AjFY+RrtZPkjOVj6DoVc+lT9TPktOWD5eolY+uj5TPq2oWT54slQ+FT1YPnKC
Vj5nmVQ+O9NXPsLBVj4Wnlk+qpRUPnFcUz5uplc+ma1XPt8HWD5u0FM+4tdWPh/jVD6HTlY+
TkFWPhy4VT5BiFI+NPNXPhDSWD5BYV4+LFhbPhFQVz6yx1U+2zNZPsnnVj6EG1k+WMpWPjLu
Uz6OClo+Ls5QPswlVT71rlk+AlBZPiakVj7IPlc+hvJXPsG2Wz6GD1o+KYBWPlSeVj4wy1w+
fhtXPqBmVz449FU+Eb9WPq4mVT4AElY+GE5XPrATWz548lk+S4NVPtpWVj7tolM+FqFUPnk1
UT4cOlQ+ZrtVPrfIWD486lU+Aw1VPtrUVT6/Vlk+g/xXPqaaUz7x31U+GXlXPiT/Vz4GbVY+
CWhXPrMMVz4Iilc+bBNbPhsMWT4vY1M+iS9aPvGBVz4w61Y+ztxXPubQVz5s2lU+D+xRPqHH
VT44qFU+vmxVPqsuVD63slg+4MlXPhBTUz6lMlk+i/VRPs2HWT5fOVg+eWtUPvraVD7VhVU+
7x9VPj0VVz4LGU8+o15WPlYkWT5YDVQ+xxZXPoQ+VD6JFVg+0YlZPvT2WD5Vh1s+n9xUPkry
VT5n1FY+EnhVPn49VT7aFlQ+i0FVPm5TVz4/UVg+vMRVPrJmVT50U1Y+689YPgvAUT4ZnlQ+
g2BYPrLKVT490VM+1txVPu6YVD7ul1k+gsFVPj+uWT4ItVc++8JTPpD7WT5NQFg+ymhaPnJ+
Vz74a1g+0jJaPvGYVj4Qjlw+rF5XPttOVD740ls+5NVWPp87Vj5J/1c+d1NYPnLrVj6iYFM+
OehVPpfhVz5zl1c++XtTPqKIVD5f2VQ+3ZtVPoQ3VT7PCFY+4B1TPnLAVD4XhlY+ln5ZPouW
Wj6Yn1o+TGJWPshTVT7bdVY+imJXPoevVD75J1g+ZlNWPo+UVj5qXlY+V9RZPmF2VD4knlI+
cAxXPqrbVD4he1c+2sdZPkCXWD5weFk+DGtYPmuxWT7RI1I+avxYPho1VD50vlU+a/lVPggq
WT7dV1c+C3lbPkP9Uz6vulY+gLhXPqTTVj5Lj1g+Ml5YPlrOUz6rtVQ+AZNYPubIUz6Wg1U+
4QxZPrW9Vz58JlY+rjpXPtw/Uj529lk+GmtZPl1CUz6YllU+mBtUPujRVT4zrlY+DPRUPpuB
Vz7uLVY+j3ZVPrIeUz7s61g+NFRUPtPzVD7TcVY+GLBUPnYRVT4OAlk+d/tVPj/DWT7RilM+
d09WPrzzWj4NtVM+eaJQPg4bVj5k/1c+2t5UPoWGUz6LhVM+AdZXPg5JVz6HslU+915VPmJ9
VD5E8FM+TZ5TPp6JVz6ZQVQ+Gj5RPr/uVj5C11U+Wx1YPrLgWz7PWVU+NC5WPgt0VT7dZFU+
hFJSPuR3WD7RpFI+o9dYPgTVWz4/XFc+WbBVPobTWj7/LFM+4JtWPr5RUT6Oq1I+IcZZPuTs
Vj6wBVY+05JVPsQmVD6VaVY+4ERUPs/iVD5xrlU+wUVYPsZCWD47Y1E+I4pYPuDFVz5AOFg+
9ZBWPj4uVD5Me1k+HeNXPr8zVD7YLlc+9/1VPmUQWD5wHVY+IaJYPtrPVj5xE1Q+UsRYPun7
Uz7vZ1c+ay9VPkJUVj6lh1g+1C1XPqLvWj4x5VM+4I1XPgRxVT7Cc1Y+XtlVPvfeUT60cVQ+
+KpYPjbhUz5VelU+/E9YPt2mVD4ZMFU+oVpXPuKIVz5wRFg+s4dWPlilUz6OhFk+kPhVPqKf
Vz4Kf1c+GzlVPuGqVz43B1Q+WSZZPlYpWj5zxVc+nj9ZPkM8Vj50BVg+ycNZPvNbWT7BlFk+
4khWPlL6UT7g9VU+B9dZPvb9Vj7Z5lY+urZbPhOQWz7kKFM+OktVPvHZUT6gdVg+2OpTPltM
Vz4P/FQ+wgxZPh2QVj4nKVg++SpZPtxLVj4n51I+QIZVPnLtWD7hoFU+3C5WPqz4WT61/lI+
MOdTPtuwVT71g1Y+DWpWPqpUUj6MpVU+MNRZPguJVj4gTlY+YGRZPudOWT6hplQ+fKFVPnMI
Vj4prlQ+3MhVPtgXVT4FOFI+n6hVPidkWj5w1VU+7rJYPlNiWD5khlQ+/bxUPqFyVT7n/lU+
twpYPjxkVD6USVY+yq1cPnCRVT6qvlc+ZapTPswAUz7Y+VU+ccpXPtH5Vj74oFY+deFVPufp
Wz6Rblg+DL1XPt7jVj7fzls+vKxUPuPhVD7ghFc+S0FZPq6yVD5+PVU+jaZXPt7yVj5//FU+
AHNYPk65Vz5lK1U+Jy1WPh+bVj5cGlY+f1NXPhp9Vz6y31Y+7vNVPpcKVz6TRVQ+W4NYPoIq
VT5nLlo+8OlVPnMoVD4Vu1Y+NrNWPjcyVj660Fs+zhBbPly/WT7VE1k+3b5YPt/JWD49llg+
rLJZPqB9VD7rBlc+CQhbPt2AWT7ew1g+F+1XPvxKWT7Xw1U+W2JWPsb8WT5cZFI+nHdXPi/8
VD6waVk+625ZPjJaVj4bzVc+5V5VPlQ7Vj6wO1o+DAZWPkgRVD71r1g+IBJcPg5wWD4s/Vs+
lm9YPi3BVj4JMlQ+HDRYPncpUj6olFU+mDtWPlQJWz7ailU+JjVWPn0TVD7p8Fc+ouZWPtcT
Vj6i9lM+pyJXPp9BWD5Dolc+441aPjYXWD5kGlY+4UNUPgQZVj5fA1k+hqtWPgCUVz7DqFk+
gkhUPk/qVz4iEVg+JjNbPv8kXD4p3Vg+265RPlf3WT4/kVk+wfpXPkELVT6w7Vk+ISBXPirF
UT5ivlE+C8FUPlXjVj7Y1lQ+e65WPqymWD6LFVk+yW5SPgIWVT6hc1o+VhxZPjUnXD6MjVY+
XkFXPiP2WD5x6VY+cL9WPsQGWD6T51g+ms9SPrFfVT7Kplc+r09XPrp/Vj7t6Vg+IBxYPrMA
Wz7FaVk+Zb9UPtF1Wj6B+lg+w11ZPqEEVT47e1k+KDxUPqVSWT49mlg+MLJZPodfVj6oNVk+
GL1ZPlCPVz45QVc+jHRXPsfzWz55NVk+aX1XPnFYVD42bFs+LjtYPiL/Wj5D5Vk+fuVWPmv5
VT44w1Y+BcVYPpV2Vj5m8Fw+jiNZPv7LWT6CIVM+FrhaPgB9Vz4FxFc+BRNYPrpkVT4MhVg+
P0xcPmmkVj5Ndlo+IttTPnBhWD5ahFY+VsBVPgmaWz7WhVc+J9NTPi8aXT5lk1s+PUVUPpDC
WD6zs1g+Or9XPpAAVj4yNVY+eStVPsFDVj5gwFY+pNVTPgfIUz6/b1o+MeFaPoHBWD5hbVY+
1GNYPhLkWD6QKVY+CKRWPss8VD48alU+5iNcPuiFVT7FBVU++jxWPlPzVz5fT1U+Yd1TPu7H
Vj7VAVc+ynZXPvXeUT5SDVk+zABXPgDVWj6161Y+S9lXPsGiVz5vpFw+8hRWPpz8VD63r1U+
KwxYPmluVD5Sx1o+7mtYPhIXWT7UilY+QcxRPhdkWj6qpFY+ZmpWPgfPVj5e1lk+nldePnBk
Vz7ee1g+MbRWPtqGVj6kFFg+Dp5UPpfAXD7vXVk++zRXPtJBWD6ZWFM+5cFZPt8cUz7dgVY+
uOlXPrR6Vj42AlU+B5pYPh3CWT6EZ1o+5BJaPsWhWj6dq1Y+8s1cPvgEWT4be1c+0VdXPu2P
WD7ibFY+hRJVPp3sWT6301U+xIdYPvrOVj6iT1k+BGJXPnhoWj5W7Vk+/4ZXPnZJWT5u31U+
3mlXPhsYVz6hiFc++bxZPhOaWT473Fc+JRFWPm+YVz7e+lk+mfRZPoX1WT6XI1Y+jPhePv5A
Vz57PFo+SutVPqPkXD45nFQ+eChVPiiGWD5mAVk+dzRcPhjsWD6A/Vk+ZeJXPhFAWz58DFo+
xOJXPv0gVj4FV1Y+qelePsuiWT5VQ1c+LstWPl52WT78Flk+EQpcPh3zWj7vO1c+xfpXPm+j
Vz7xQ1Y+XAtUPkwcWz6poVo+rEVcPifqVz5yBFk+++VZPnqGVD4x8FY+RIBWPiSOVD4rBlg+
jIZWPuAwWz5T4Fo+wZ9VPkWSVz4bElg+XTFWPoE4Wj7B3ls+tFtXPrdJVj7Gc1k+nkdZPoVf
Wz4oNlo+kPNYPhTpWT7afVQ+8nJYPrXDVj406Fc+fnRTPkqXVD4kAlg+h0ZaPv+LVz68tVc+
jQlYPgcHVj7dQVY+ksNVPip8Uj4osVg+CBVXPgf7Vj6oQ1U+PGlZPq3PVj7niVY+ce9WPml8
VT5dcFY+Jo1aPkh0Vj4qUFk+kphZPpimUz4XIlc+UnRVPqbOVD4YplI+HQFVPvLSWj5uQFU+
C6pXPiX+VT6Nl1s+6CpZPmoRWD5UA1s+X8dXPpa0Vj5zjVc+lvtRPn36WT5NYFY+qu1XPqso
Vz6+mFo+85tcPm7VVz6ho1g+YjpXPrdFVT4+ilU+bfNWPiqzVD6d4Vc+8qxTPu1YVz5A1VU+
tdlWPl/nVz7+dVY+9cVXPrtRVT5tVVY+KPVWPp9mVj4DLlY+sc9aPkN6VD5iq1Y+SHRbPgZC
Vz58BlQ+cwpWPtB3Vj6JP1g+aE9XPvLdWT47yFQ+C39bPvkWWD67plQ+H51YPtHjUz6TtlQ+
G1VaPnVMUz4peVw+nIVWPvwiVj7zF1g+HNhYPr18Wj7pdlk+IsRZPk+aWT6x+Fo+UGNWPt8y
Vz6Gblg+FXlXPonsVT5hElQ+qu9WPkTMWj5ek1k+ucdTPqacWT7TMVk+P41WPu6+Vz5441Y+
SqdVPvDwVD6/6lY+7KpWPiigWD7rBVU+eB5ZPuOPWj5nUFk+pllRPp48Vj66qFg+VM5VPiha
Vj7mrlc+qaVXPh/CWT5nyFc+FGJUPjYuVj6S2Fc+qA5TPjHsWz5CE1M+ZrdVPhEmWD7kLls+
cUVcPrpZWT6lVlc+N4VcPgOtVj4LJVY+trxbPnoUWj52m1c+4ztXPsNbWT56plY+JT5WPsHw
Wz5ikFU+qehVPsuSWD71BFc+WUxZPnOxVT5iv1Q++ZRWPrp2UD7X9Fs+cN9VPrdpVT7UP1s+
6thYPqBNVj7s31s+S3hYPvAxWD42Sls+WOxWPlI2WT7Mrlw+fqpZPiZNUT5blVM+nxtZPmfl
Vz4b9VY+ZOFYPh8zWD7wV1g+zIpbPm9EVj4wOVs+6dVWPsMsWT4+vFU+AYdbPvwSVz5ylVk+
YARWPvXAVj6udVY+WMlaPrbbWD6a81g+ZKlaPjeRUj53/lY+k6ZaPstyUj4LoFg+dLxVPj6P
Vj5zblQ+PwJXPnjbWD6CZlY+EGxWPgEMWD4lBFc+92RXPiA0WT4sxFM+DqhZPoYeVz6kAVQ+
fYNYPocFVj7X41M+xdFXPnPjVD75UVc+6SRcPofiVz675Fs+AEpXPmCvVj7511Y+385YPrtn
Uz5dxVk+iLhdPoWpVz645Vk+5xFbPq8xVj4F4Fg+Qx5aPlhdWT6p5lQ+kB1WPuH4Vz5rhFY+
l7ZZPuoTUz6U9Vo+RPJbPm0mVT6DZFc+CHtXPoYSWz6YeVc+WhFWPrB3Vz6sQ1k+RCFYPh+w
VT4f0Vg+z2ZVPjF3Vj7klFk+i2xWPm1FVz59Q1g+py9XPrCTVj6BA1c+GTRYPmcLWT6wTlc+
R0xVPoZfWD6+XVM+uYhZPvh8XD7TXVM+WU1XPkzHVj7qyVk+KINXPkcJWT5Yalo+3IJWPnxq
WT7Yv1M+6O1YPsQxVz6Il1g++v9aPq7XWj761VI+ghRaPtl3WD6cN1c+7ahbPhGTVT5luVQ+
eGhbPpl9Wj6oolc+8d9XPsLKUz7HBlY+xPNaPn+eVz5jPFM+zWRYPlDaUj79HFg+pl9aPlvg
Vz4tOVg+PO1XPqTIWj4eZVs+udlZPqS9Wz66p1s+AzFYPvD8WD69k1c+0BpZPgtwVT70aFg+
TrJbPjDRWD7mwVc+eVxVPliBXD5+7FM+2AhePkskWz7RIFw+jk5YPrUlVT6U/FQ+SG5WPs2g
Wj6zSFo+cdhaPpn3Vz7jElo+iZdVPr76VT4W2Vc+qCtaPlKUUz4srFU+D61YPsVrWj7FEVs+
L/1aPvmbVz6s7Vc+piZVPpQzVz7ZsFc+QP9WPtl/WD43YVk+nppbPreGWT4ZjVo+eqZXPq7h
WD58Ylk+mQJYPiRHWD7zBFQ+zcJcPpdRVT7JjFY+SJpZPnpPWj5CNVg+TtxVPhs3Vz5eT1Q+
nvZWPmEGXD4HGlY+/fxWPp3XVT6LQ1U+ne1WPmPNVD5D2lU+7G9VPhmYUz6QHFQ+5DNVPg22
Vz4BKlM+IrNXPn62WT4kiFU+qyVVPhD+VD6ejVU+tDNaPuMmXD4P+Fk+1lJVPsWLVj57UFY+
1FhePh8PWT6WyVk+XNpaPn/kWT5AUls+w81aPlNzWD6EO1o+8QlWPnI3Uz4tx1U+bnlYPkFq
WD4kelg+eRFXPsJPWD4S4lc+K51VPnFfUz7sjlg+jqhZPrpPVj6sE1k+dORXPjqwWD5Lmlk+
8fFWPhjCWT7dd1g+f8hZPooxVz6akFk+qSBUPjJDVj6sE1c+2ABWPsZPVz7aSVE+Z+JXPvJs
Wj7Ol1c+sfxXPhw+Xj6l51U+lS9ZPuigVj7HL1M+i2tVPluaVz4tUFg+ykRXPnZmWT4zb1U+
E/FZPpsuUz4MEVc+0TBVPkDfVj58LFc+qzJVPmYbWj5BfVc+dXtWPrbTWj7O9lc+4aFVPsU3
WT7rZlU+DnVWPmKcUz4CvVY+XNNUPktiWD4OWFc+PgZYPi1aVD4rnVk+LsVdPvoAWT6dQVk+
ZkhVPrEPVz7FNls+049WPqKIVT6dKVc+StVYPmEnWD5nTVQ+MAtTPmGVVD5hvlM+6T1YPqHK
VT6i1lg+NNRaPux7Vj4Ae1Y+XUpVPgKhVT5wRFo+ZKRYPpHZWD6xRFg+0LFWPmodWD4x41Y+
fJJWPg+QVj4q9lg+O+9ZPv63Wj5L51s+eRpYPmtgWT41FFU+atxSPuZuWT60C1g+blhXPnl0
VT594Fc+ANFbPogRVj4CNFk+ajBYPlr1VD7JzFk+VsJWPgUUWD7uvFc+gNlXPo8DVz5k61Q+
jw9TPnR1VD7BD1Q+nZxgPuD1Vz403Vk+GudUPhAdUz6PgFU+3A1YPnD5XD5qUFg+IOpXPhng
WT79RVs+00NYPogaXD5Ielo+6tFYPuVtWj5UrVY+gYBZPufcWD6nzlA+yllbPkL3Wj55wFk+
niZVPhEEVz5m7VY+n2JXPjIvWj62xlo+vqVWPmv0Uj7foFQ+8xRaPu28WT6qv1k+tLxcPpz+
Vz4U1VY+rsFaPmYxWD4X7Fg+xjdaPtalUj6O7lo+d6xbPs+HVj7Xg1c+RVlXPgTvWD4HD1U+
ITxZPm63VT4tsFM+UU5dPvK3VD6OX1k+bKVaPk9cVT6ksFU+j4RaPi7uVz6pMFo+IwhWPsMU
Wj5QlVk+nA1XPkGJWD6Pc1c+a5tZPuIfVj4vdVY+Wf9UPozNWT46s1U+xQJYPg81WD7vs1c+
rGpWPspTVT69d1s+JfdXPvMGWj6YZFc+i1BXPs5CWz6Q/1Y+w0xXPpgnWj7W1Vs+JgpXPsTY
Uz6Q11Y+LxNgPlnHVz5Rf1o+HwBaPhWkWT4n91k+okJdPnBWVz7IE1s+t2FXPrTNVj42FVs+
oDNYPjvhWj6Jdlg+h5FVPr7JWD4dRlg+bBxbPpfMVj7bCVg+sl5bPt70Wz7IdFg+v+FZPkXd
Wj5x71U+E1xUPppUVz77fFo+BupbPuc/VT7FSVc+JNFWPl1lXD5y7lo+R79VPss1Wz6IY1g+
dtxRPgEUWT4lPFo+8nxZPhtVVz7VwFg+XjNaPofiVz767Vg+TiVZPnFfWD6f5lg+D+1VPvkt
XT6xNVg+ekJVPrbtVz4v0Vk+rXRYPhwLXD6dN1g+fz1aPk5iWT4z2lc+3d5cPhWBWT7H81o+
k6xaPmXOVz5q31o+ZSpXPqWAVz4TLlg+o/laPk4sUT6lx1U+CmRVPk/ZVj6z01c+/dVVPij8
Wj4be1U+tcpVPjQ5Vz6KiVc+k6RYPprIUj63Slk+r+JYPj+DVj74TlU+zAlbPunqVj6KIlU+
1TlVPjx8WD7kwVc+EMJWPvi8WT4DxFY+8exXPiX7VT42D1Y+93hYPlpdVz7L3Fg+8bJWPvXK
Vj7kLlw+gWRdPhpnWz6RQVc+sM5ZPm0qWT5BxVk+WrBXPv7DWj5R01s+jRlZPhIUVz6hxVY+
FHNYPshPVD6VqFk+wAlXPt6eWj6u61Y+bXhaPgP3VT7CIlo+U99ZPvBnWj7sG14+EhxZPs7/
Vj6jqls+milXPgbXVz5ryVU+9l9VPk6tVD6o9lY+7HlYPsv5Wj5Pclc+OBxWPnahVz7U/Vg+
bZtYPpvKVD7G+ls+di9bPtCkWT6Sf1k+C9tXPhLeWD5VT1k+vWZZPqhRWT6zd1o+8TJcPqz4
WT4w6lY+giBWPhhoWT79IV0+NqdXPoRcXT7wdFk+X/xXPgi5WD4dgFg+gUlaPhahWz5W3Vg+
jeJWPpARWT5+4lo+BJtWPny3WD52ylk+WmZaPlJuVj6Rz1k+WyNWPonQVz6egVg+EXRVPq7X
Xj4LZlk+WgFYPgsfVz75Slo+l29aPoBgVj5kRVs+C3pYPgIfWj6IjVk+YhFWPgJNVz6lRlY+
3ANVPg/RVz6G41c+NapYPtHsVz6wDFc+iRBbPslkWT4kWlU+CrhWPtAoVD6KVlk+i7VYPjuj
VD40N1o+UqZUPld0XD5K2lU+ca5aPnkAWz7wqlc+Fd1ZPlmcVz4ZRF0+u0ZbPqCOWD7m41U+
R7NXPlasVj5rvVo+ScxVPrypWD4ZiFg+Zh1YPvW/Vz7CJVs+j7hYPn4kWj6ueFw+PwBVPhdY
Wj48Vlk+3MhaPofOVz4NKlc+YqJYPgQlVj6VS1M+zT5XPtf/Vz4Y/1U+ANZWPsIAVj6RNls+
BCxZPrCNVz6zE1w+nxRaPpJMWT40plY+VXRZPm5AWj7F7ls+V3lcPp8ZXD4x4VU+lRJWPt9z
WT4fkFY+68RYPtKoWD6OG1o+bF5RPj1ZWD4/31c+jO1dPnjYUT7zfWA+YmRYPpaTVz7b5FU+
MU9WPkI4Vj6zIVs+6R1WPjp9Vz5KpFY+Ep1XPp6LXT6C4FY+F+dWPj6EVT6i6Fc+585XPjbf
Vz58ylc+AYxXPu2VWD6rZFU+CvRWPs1rVj497Fc+Cm9aPlvjVD7iEV0+njZaPjPNVz4s+lc+
EO9ZPr/JVj62i1U+FXxbPoQ2WD4+rlg+mghYPhjfWT5gAFg+DEdWPoq6WT5AlVg+uuhZPhC5
Vz52uls+nNVaPuZ1VD4Q21g+JmxXPn+OWD4D/1g+rhdePhEMVT5teFk+fNhZPvo/WD4bHlM+
LTxZPm/RVT4gal0+Z/pZPmRAWT4m5lY+DJ5VPlmLVz7XIFQ+9+hYPpl0Vz7j6FU+ALpYPm1F
WT6Yw1Y+N+5XPo1AXD56gVc+kV1YPmS+Wj7QMVs+IIhZPujqVj4ZHVc+aedYPihpVj4X7Fc+
f1RaPp85WT4HyVo+RPpXPlFyVz4Qklg+PctZPoReWT5161k++75XPo11Vz5BNVY+8JlZPrNr
Xj46cFw+XaNWPnMFWz7Q51k+pFtdPgoWWT7WxVg+Q/VZPqCXWj6IsFY+7ERXPjIhXT4Zelo+
CoBaPjD2Vj7wllw+1m5dProSVz7iuVo+AZtaPth7WD5Hs1U+PbZZPthuWT6LpFg+zTtZPnCR
XD55I1s+ENNUPpqkVz6ktFc+UwZdPpTtVj4BD1Y+vf5XPohwVT6ob1w+cfBXPm8yWz4sGFY+
0iJbPtqQWT52lFc+2ERZPmKfWD4/vVo+E7xaPnq7WT7pfFo+iklYPqBJWj7P9Fc+8uFYPjuV
WD7ZWVo+HeFaPj2+WT6B/Vo++ftYPmiBWz4Q1Fk+zF5dPhAcWj7MAlg+iPxUPhqCWz6AOFY+
KOxSPjIUWT6eTVw+rI9aPuDNVj6aqlg+E/xXPr+vWz4+XFk+Y9NaPj9NXT6jwFg+tdhZPpCV
WT4tIls+LcFZPt1SWT6OElQ+qZZZPtvgWj6NZFM+e+xYPgXaVz65y1k+6tpXPl8kWD6BqmA+
rHNZPstWWD7QTVs+xEBYPt+3WT6DqVg+3pxYPi6vWT4Eslw+wLRXPuX2WD4YG1s+XEZXPiIw
Wj5fz1c+VlFcPqfxWD4jN1Q+idxYPhCBWz4sZlY+2o1XPkgJWj727lk+O5lbPuCLVj6c61c+
x+NZPjlMWj5m7lc+6WlXPnDpWT5o1lo+2jdbPugfVD4nb1Q+l+1aPgD8Vz53Wlk+yddZPocH
WD6meFs+PhtYPuQrVz7jalo+PExcPpbUVz5Up1Y+igxbPpPoVD56NFs+lztbPpBeXD41p1k+
RGZZPpCUWj6VrVw+mxlaPkYWWj79Flw+C+dVPoTZWD7YK1g+24dYPi5LVz7R1Fg+8z5YPsRM
Wz6xUFw+dpRXPv0DWz5qb1Y+OHBXPo9LVT6HT1o+qxZbPlz8WD6f4ls+JBBYPu7aWT4fdlw+
6SZYPn6bWT4d3Fc+WpVZPt/FVz7seVw+1LNXPiaUWD5P1VU+z1tYPjONWT7k7lY+xkpXPu1D
WD4c6FU+exhaPh2qVT5O3lM+t+FbPoEoVz7yCVQ+UvZXPq8OWD7byVg+XoNZPqRZWT4P6Fo+
Kj5ZPnjkWT75Glc+iQpbPh6zWz7LrFo+mtFWPto5WT7BrVc+a4VWPjgmVj4ZQFk+LrNXPnt0
VT5d+Fg+1j5WPncnVj621Vk+uytbPrOiWT6pQ1s+xltYPr2kWz51T1o+v4lYPoRbXD7VClg+
uRpaPik6WD4mIFo+CMhZPq60WT68b1s+3JJXPpO/Wj5uIVo+Au5VPpBNXD7JRFg+0b9TPt0p
WT5+SVk+utNUPjhhWz72YFo+ISJZPtLRUz6qG1s+UE5aPrctWj5UGVk+qaRVPsNrWz6DXFs+
G+5XPtP/WT5TXlc+kxZUPoOEVj5yHFs+/HZTPnTVVj7ha1g+Lz1ZPlF3XT7As1c+lM9YPgA+
VT7hA1g+pBxbPgvJVz7SaFg+KfVaPl5SWD6zo1c+nzJZPhigWD6UTlo+qhxaPlSDWz69p1k+
VzxXPjyrVz4wFVM+mGpXPqVwXD7x51U+x2pXPkkMWD5IbFk+FPBZPqSJWj6kO1k+VdBUPv/g
WT5vIlk+XV9XPsWVWD5YWVg+fmxUPk4xWT4dJ1k+4/FYPhdnXT6rDlo+Mc1cPvLOVj6Jf1Y+
MotaPqxnVz4ZWFs+C29XPk43VT54wVQ+06dXPml1VD5ekFs+zLFXPhEoVD59Tls+/WpaPptg
WD6HTFk+OFZbPru0Wj6gMlY+eYVWPg3BVj4H31U+r7BUPjiOVT6WCVo+rQ5ZPvA2Wj6WBlg+
NzpaPshOWj6K61Y+GwxaPvKkWj6zBls+9bFYPqEzWT4/d1g+pllXPkX0Wj7HNFo+6d9XPnw+
WD6mbFk+2G9UPl/bVj7iFVk+vKFZPtXoWT5KU1o+1RhZPgdNVj6mflc+YO5YPkpjWD4UUlo+
YYxVPptSVz4oPlg+uNZXPr7KWD4VU1g+ksZYPij2Vz5d/Fs+PS5UPsa5WT6XVFg+sSJZPnL2
Vj705lQ+jz5aPlTJWT4WiVg+wPhUPpa6Wj4qelg+OHBYPkONVj4F2VU+BRtcPgQ2Wz7ORlo+
+D1bPoQyWz7kC1g+yDhZPveMWz44bFc+QndbPu0OVT7EHlw+tHZXPmXiWD7yZ1Q+eFpcPipw
Wz49GFo+svJaPj+AWj4+qVo+KOBXPkXOVT6Cv1o+e99VPvXGXT6Y5Vg+47BXPru5Vj4leVs+
7n1dPjbiWD4M3lo+evlWPotYVj6c9lU+SFRaPnYtWz7Q21U+AY1YPiOqWD5DTFY+9adZPun6
Vz6YRFo+NC5YPpZ3Vj5Ai2A+31taPhtYWj5zqlg+X0lXPshkVT5znVk+INBVPrwMWT5oyFc+
SaJYPrxGWD5a7Vg+Yp5YPurQUj5+AFY+NCRYPmjFVz5FYFk+J8pYPlHAWT6mMFg+uxBXPoLs
WT6N9lY+4QlVPlBSXj6eRlU+DBFWPnxzVz7PQ1Y+5IJVPmMXVj68aVU+0sFdPjYFVj4Gi1o+
7IBZPu7AVj5751Y+QKRWPkEVVz7VL1I+4NtbPjlGVz6uGFQ+xedZPiFdWj42zlM+ruRYPiSr
XD6Sllg+OGxWPnq1WT5yIFk+2DlbPgB1WT4yRFg+1TFYPjINVT4+61w+MztbPrMKVz5XY1c+
QQ1ZPhVcVj4Y/FQ+e6VbPnxfWj6S8lo+AUZWPppEWT6YO1g+J+tYPgTcWT5dJlY+VIZdPgb+
WD7WI1o+U91VPpxiWj4Rjlc+FqFUPt4cWT54eV0+wslZPpmwWD4v41U+3jVXPlaXVz4hx1o+
bDRZPqtKVT40xFk+Ft5ZPteUVj5J21g+y0xUPohpWT5RLlc+BaRXPg9qVT48YlU+RFJbPvBE
Wj4Vq1Y+OFJYPmXsVz7cS1k+JDtcPhqsWz7SrFU+XaFaPrhIWz52bFc+VpVSPp4/WD6Ha1o+
ZbtYPvjcVj7K0Fk+PwhTPr4ZWD7Bp1c+fpBYPnwzVT5EP1k+96pXPjIvWT5vtlI+c61aPolg
Vz7oO1Y+h4VYPnp4WT7eWFo+/fpWPqP4VD5DFFg+D0taPlnsVT7GIVY+9d5aPs7oWT6F4ls+
H95VPlf3WD4eC1g+fXtVPle0Uz7AeVY+Gc5VPuDTXD5Rulc+kRZbPuOIWz51/1g+diVYPllP
WT7FvVg+0+9SPsvCVT5FGFQ+cJdUPhV8Vj6RQVk+MVlZPlLQVD5MWlc++rJZPjPnVT6MTVQ+
NYdXPmyoVj6TcFk+FzdZPqo2WD6QvVc+IpFSPrFHVz5QYlk+92dXPo00Wj5sm1k+wCVXPrbQ
WT46dlc+tYJYPpe+XD4l5lc+2r5XPq/ZUz7VIlc+bphaPoWaWj6ChlY+yuFbPtm1Xj6EXFc+
tSJXPllCWD6b01Y+xI1TPpDLWD5RoFM+G5dZPis8Wj7y3Vk+VgVcPvEiVz5S2lY+NLhUPt0b
VD4c1l0+BX9YPkAYWD7tplY+xM9bPqHmVT5sRlY+qz5XPv3MVz5Ka1c+1ihYPrsTWT4tB1k+
gwNYPlzzVz6rSVc+axlXPtC7Wz7fSlY+CslYPlh5WD7f3Fg+a6BVPsrFVj56XVk+boVZPp3/
VT5lnlo+sphYPsV3WT4UDlg+YIJTPv00WD4rdVo+R1JWPhEVWz588lc+ap5XPn2GWD6dZFo+
MHZVPiJBVz6KnlY+3MNWPigNVT7B01Q+OjpRPuapWT5Gx1g+K/1WPvX3WT5tLlk+VEBWPkic
VT6NDVo+AWZaPgPwWj4hK1w+U99XPhKpUj4GD1U+lCRXPvO9Uj5EzFY+RYdWPhLrWT4jz1c+
PlBXPil5WT6iMFk+kwpZPuOAUz5EyFQ++i1UPjqyVj71Rlg+s/ZXPle7Vj6x0lc+illWPsiz
WT5/JlQ+FkFaPifcVz4JDl0++LlWPuszVj4VO1s+nypWPkLvWD7al1k+CXhXPsYQXD6HeFg+
rNhZPs6dWT6oB1k+Q+laPgKkVz5hH1k+CDBYPprIWj6WuVU+C7xVPttVVj6cCFg+kHtYPozE
Uj6qTls+wH5YPsUTVj7Q+lU+PIdWPo5WWT6g0Vc+Wd1VPulLWz6Oq1Q+hN9XPuyaVj6vXlk+
SEBZPlqxWz5e6FY+DDNWPj3rVz72FVc+k+VWPsnrWz4GfFU+lU9aPv9PVD7WQ1Y+5j9XPtMB
Vz5talk+mOdYPsghWj6ez1U+iZNUPkCUWD6HgFc+K7tbPkh+Vz7TtlY+iJ9aPhK+WD78Nlc+
33ZWPnSuVj7D2VQ+lO9VPkvtVj4ZcVY+mmlWPulhWj6G51A+WhZWPkSZWD7vH1Y+fgNaPs2F
Wj5iO1g++1xbPq+cVj5hs1w+6SdVPhE3Vz4obFg+zhpcPm0MWT7GhFs+VCNUPqIMWz717Fo+
xI9WPnkWWz59Wlg+2ZJZPpARWD6LTVU+3FpXPsbXVT5zbVs+WQ1cPnVTVT5qvVY+jBVYPrcW
WD6F4lA+1dtTPvnsVj4psVU+M0ZdPoSUWD61RFo+6bZWPsfsWT6cI1w+8t5VPiOZWD4Ep1k+
EQ9YPoJ3Uj5gf1M+3QBbPn5cWT7lK1o+ey9aPpW0WD5uG1c+ZElYPjCvXT5YglQ+9wlZPpXe
Vz7q+Vk+/2RXPt0vWT45cVg+5NBZPlGSXj6xY1g+A/ZYPqVMWD5nsFo+Zr5cPkOYWT7Ji1k+
8jVaPqhbWD4S2Vg+sE9aPl80Vj5S2Vc+U2hZPvMtWD7UeFU+NkhcPsEFWD76X1s+SwdbPn10
WD6zdFk+XfBYPqfhWT7V4lc+6/hbPhzYWD4YKVs+jTBdPoR/XT6YuFk+Uo9bPt6/Vj780lk+
5CtXPqH6Wz4Tr1Q+Pl5WPisUVz4cXVk+14dZPrONVj7EPFk+dUVdPl1QVT7XCVc+fO5VPt7b
VD7YZVk+63ZTPqhhVD7z8Vg+jDRZPnUUVz5/sFg+bvlWPjkbVz5N21w+QrZdPorNWT72E1s+
7NNZPi4pXT6rMlc+/H5bPvYhWj5pJls+ywhWPu9VVj7+Xlk+yPRZPjkfXD7hE1w+5S1XPqiR
Vj5or1c+1xZcPrj/Vz7kllU++69VPtPCXT4zSl4+6g1UPm0KWD4yYVY+0P9WPmJhVz5XUlY+
7/dVPhTZVT4wKVc+PZZWPlIbVj6neVc+zTJXPsBqVj42g1Q+ghhUPnuPVD4GS1g+xfBTPnT6
Vz4BJlo+OnhYPi5LWT5kiVc+JQNaPi5vXT61qFU+3G1YPtteWD5FLFo+jzdaPnzlVT4nPVk+
LaNTPu1RWj7f/lk+futZPpMoWD6PTFQ+0oxVPkp7WT6HBVU+WM5aPmtHVz7pSlk+psNTPv6g
Vj6LEFo+bVpbPhoxUz704lc+ClVYPgMtWD6MfVQ+XzhXPvyvVT6iy1g+TEZaPrNLWj7aBFw+
Ml1VPkjCWj6pX1Y+PhxbPqKPXD4dFVE+5YdZPohTWz5Ywlo+UiZVPgGWVD7Be1Q+D3JVPs06
WT7621k+hDZYPvz9Vj7Ae1o+3bpXPkOvWD6mM1k+VGtZPh6EWT7Xrlc+WVtfPgaWVj5F3Vc+
xb1YPoC3VT40AVY+uplWPsoVWj7xilo+BRJWPv1VWD7SaFg+ojdYPh90Vz6nCFg+dZBVPjzc
WD7vplc+NM5XPqBKXD6X3lc+8m1XPjm+VD6gYVo+PlNYPn9kWj5g61s+dMxaPraOVz78W1U+
xCxYPqSSWj75tlY+BW5YPgbBVD41JFg+PJdXPrusVD780VQ+tntXPsqJWj5f+lk+0n9aPs71
WD54Q1Y+NbZUPhkpWD55blg+tVVWPqZSVz6LsFk+J5BUPlUtXj63wVY+eMNUPrLVVj6qilg+
cSNYPl69WT6dM1U+E/9TPrzAVj4s7VY+y+dZProcVT6pV1U+uH9ZPiMpWT4yhVw+4uVXPvFE
WD5g81o+4lBYPogWVz6FylY+QkRcPuFEWj42wlc+suRaPvQnWT4hF1o+Zq1ZPgmiVj4sS1k+
eMFXPriuWj4q31U+2TNZPpLBWT642Fg+JNlXPtTQUz6zN1w+CcFZPkaLWj4ea1M+2rVYPtlB
Wz5qAFY+eC5WPu42Wz7YqVs+YMZXPj43VT5vnFo+UBtaPl2XVz5+C1g+Q1RXPi0cVz6xsFg+
4HxYPvxxWD7FPVo+rsBcPllgVz44RVk+/LBcPmeUWj7YZFY+RkBWPoSQVj661Fg+VQ5ZPg/o
Xz6+zlc+67dXPg++WT7xxVQ+BJ9YPqBhXD4vRFs+G1BZPqX/Wj5LbF0+YAFbPoTnVj4K1Vc+
zhRXPoRSWz493lY+xoFaPjZfWj6Dxlo++5RVPpbHVT7mIVY+NlVWPjajWT5C8Vk+A/hXPjBj
Wz6dP1o+P6pcPttlVD6mVFk+WxtXPmYcWz7RwVc+ioRXPrmuWj6M+1U+3sdcPnvNVj5iZVc+
eP1YPthXXD5DYls+BqFZPmi7WD7WkV4+yDFZPiHfVj7RGlk+lxldPmn4WD4znFc+i9FYPsMS
XD7t+Vo+6NtUPlguWz7arVQ+vu5aPtORWD4MeVc+LqJYPrWBWT4n4Vo+U/9aPoxOWj7LA1g+
7N1YPm/XXD5w/1c+EPZXPoxCWz5D4lQ+FQdXPurlWT5VF1Y+nhldPkcqWT7S8FQ+4FlVPqrU
WT56Dls++L1ePlACWD7aXVY+rwFXPlmdVT5oFls+AQlaPn0nWz6mOFo+9UJVPoSQXD5MsFk+
MypdPgihWz7xD1c+f25WPnjlVT5R91s+2x1YPlv+WT69Alc+Fv1ZPrU/Vj5WqVw+L61bPrt7
WD58l1s+UcZWPl/AVj49ZVo+4/tZPvQ4Wz48KlU+eqdYPqiyWj6l1lY+RpNaPk3kVD43c1k+
f+tUPn2WWz5+IVQ+am9YPtLtVz7ojVo+ZxJaPkn5Wj4lF14+6A1WPgD7Vz7RsF0+PO9bPpJ0
XD6fklk+uaVZPuNLVj50EVY+UyRYPpWjVj5+alc+tTlaPgifVD7e4V4+cMxaPpO8Wj7pjVs+
iY5WPuj5XD6FzVU+5F5ZPqJTVT5wwFk+zp1YPpfCWj4jIVo+Sd9XPhOCWD41OVU+CzFXPt+A
WT7xLls+01ZZPoTJVz6y310+edNYPjVEWT6AYlc+q/RWPkkyVT5gt1c+SjpVPoClXj6B1Fo+
5JpYPtWMWT4Lk1c+oopWPoMLWj6Orlg+SVVZPo30WD4vXlY+6mBbPocmXz4tYFY+RPhTPiaJ
Wz5XrFs+Z41bPmIfWj6NIVg+dUpZPjpwVj4jD1g+nbpXPuf4Vj40/FY+uWBbPoMlVz4MT1U+
Q+9XPiT1Vj4sxlo+I5tVPrklVj6qt1g+DVZYPm5sWT6nh1c+E1dXPvwuWT5v+1o+9b5RPqLn
WD4I5lU+hvNYPtMWVT5G+Vc+MW5WPoHBWT6Bjlg+1XJZPoGXVz4azFs+l6JUPojSWj5fAl0+
f/xXPgk+Wj5zgFs+/f9ZPjKnWD6ClFs+FUNaPi+RVz7BJFc+ytFZPsZwWD6MfVc+vDpZPv2+
VT7eOVY+QBxaPnHdWD64gls+gH5ZPozCVz6oX1U+BiVWPu9dUj5LlVo+75BZPnpSWj5AllU+
tilePl6eVz5uLFs+DOtbPtlxWT761FY+l6VXPjEHWT4ccVw+nIZbPuLdVz7H81k+d9xaPiBR
WD5Ewlc+BYdWPqkPXT7Ib10+9wBZPuMeWD5GyVc+qjFcPnGHWz5rLFk+8CpbPjEAXT4HL18+
qhZfPvZbWT6cF1g+6kVZPnZ0Vz4wF10+U8NdPuyjVz68O1U+YFJbPoEuVz4DOFs+h/pYPgtO
Vz79yVU+TQtZPsw5WD6NSlc+tfdXPtZ5WT6Ip1Y+SPhXPqEkVj48fVo+LIhYPkPgWT7vQVs+
6BpbPpSwWT4msFk+H5JYPqSRWj7F6FY+ecJXPsYhXD4EXFo+lsVbPjTtVz7wmlg+EyVVPr+t
VD53fVo+FJlYPj+DVT5RNlc+HzRWPqA5WT7uhVg+Rc1YPgKdVz6H11o+mjRfPm31Uz5jq1k+
bLNVPpUSWD7akFk+VnlWPrIzWT720lk+1CpcPmwRWT6mVFY+tNJVPkYkWD7W01c+yZ9ZPmtw
Vz7oY1g+0KJVPg4FVz7iZF4+aGhdPqL+Wj42oVg+GuhWPjPZVz5CSVg+lO9TPmdXWT46K1c+
x51aPhQqWz7wRVc+</AssayYData></Step><Step><CommonData><SampleLocation>4</SampleLocation><SampleID></SampleID><SampleGroup></SampleGroup><SampleInfo></SampleInfo><SampleRow>G</SampleRow><SamplePlate>1</SamplePlate><WellType>WASH</WellType><Concentration>-1</Concentration><ConcentrationUnits>µg/ml</ConcentrationUnits><MolarConcentration>-1</MolarConcentration><MolarConcUnits>nM</MolarConcUnits><MolecularWeight>-1</MolecularWeight><Temperature>30</Temperature><StartTime>2275783</StartTime><AssayTime>600</AssayTime></CommonData><FlowRate>1000</FlowRate><StepType>DISASSOC</StepType><StepName>Dissociation</StepName><StepStatus>OK</StepStatus><ActualTime>600.001</ActualTime><CycleTime>0.2</CycleTime><AssayXData Points="3000">BJAJRTuTCUVulglFopkJRdWcCUUEoAlFO6MJRWqmCUWiqQlF0awJRQiwCUU3swlFarYJRZ65
CUXRvAlFBMAJRTfDCUVuxglFoskJRdXMCUUI0AlFN9MJRWrWCUWi2QlF0dwJRQjgCUU34wlF
buYJRZ7pCUXR7AlFCPAJRTfzCUVq9glFnvkJRdX8CUUIAApFNwMKRWoGCkWeCQpF1QwKRQgQ
CkU3EwpFbhYKRZ4ZCkXVHApFBCAKRTcjCkVqJgpFnikKRdUsCkUEMApFOzMKRWo2CkWeOQpF
0TwKRQRACkU3QwpFakYKRaJJCkXVTApFBFAKRTtTCkVuVgpFnlkKRdFcCkUIYApFO2MKRWpm
CkWeaQpF0WwKRQhwCkU3cwpFbnYKRZ55CkXVfApFCIAKRTuDCkVqhgpFnokKRdGMCkUEkApF
O5MKRWqWCkWimQpF1ZwKRQigCkU3owpFaqYKRaKpCkXVrApFBLAKRTuzCkVqtgpFnrkKRdG8
CkUEwApFN8MKRW7GCkWiyQpF1cwKRQjQCkU70wpFatYKRZ7ZCkXV3ApFBOAKRTvjCkVq5gpF
oukKRdHsCkUI8ApFN/MKRWr2CkWe+QpF0fwKRQgAC0U3AwtFbgYLRZ4JC0XRDAtFBBALRTsT
C0VuFgtFohkLRdEcC0UIIAtFNyMLRW4mC0WeKQtF0SwLRQQwC0U7MwtFajYLRaI5C0XVPAtF
CEALRTtDC0VuRgtFokkLRdFMC0UEUAtFN1MLRW5WC0WeWQtF1VwLRQhgC0U3YwtFamYLRZ5p
C0XVbAtFBHALRTtzC0VqdgtFonkLRdV8C0UIgAtFN4MLRW6GC0WiiQtF0YwLRQSQC0U3kwtF
apYLRZ6ZC0XVnAtFCKALRTejC0VupgtFnqkLRdGsC0UIsAtFO7MLRWq2C0WiuQtF0bwLRQjA
C0U7wwtFbsYLRZ7JC0XRzAtFBNALRTfTC0Vq1gtFotkLRdHcC0UE4AtFN+MLRW7mC0Wi6QtF
1ewLRQTwC0U78wtFbvYLRZ75C0XV/AtFBAAMRTsDDEVqBgxFngkMRdEMDEUIEAxFNxMMRW4W
DEWeGQxF1RwMRQQgDEU7IwxFaiYMRaIpDEXRLAxFCDAMRTszDEVqNgxFnjkMRdU8DEUEQAxF
O0MMRW5GDEWeSQxF1UwMRQRQDEU7UwxFalYMRaJZDEXVXAxFBGAMRTdjDEVuZgxFomkMRdFs
DEUIcAxFN3MMRW52DEWeeQxF1XwMRQSADEU7gwxFboYMRaKJDEXRjAxFBJAMRTeTDEVulgxF
npkMRdWcDEUIoAxFO6MMRW6mDEWeqQxF0awMRQiwDEU3swxFarYMRaK5DEXRvAxFCMAMRTfD
DEVqxgxFoskMRdXMDEUE0AxFN9MMRW7WDEWe2QxF0dwMRQjgDEU/4wxFauYMRZ7pDEXV7AxF
BPAMRTfzDEVu9gxFnvkMRdX8DEUEAA1FOwMNRW4GDUWiCQ1F0QwNRQQQDUU7Ew1FahYNRaIZ
DUXVHA1FBCANRTcjDUVuJg1FnikNRdEsDUUEMA1FNzMNRWo2DUWeOQ1F1TwNRQhADUU7Qw1F
akYNRZ5JDUXVTA1FBFANRTtTDUVqVg1FnlkNRdVcDUUEYA1FN2MNRWpmDUWiaQ1F1WwNRQRw
DUU3cw1FanYNRZ55DUXRfA1FCIANRTuDDUVqhg1FnokNRdWMDUUEkA1FO5MNRWqWDUWimQ1F
0ZwNRQSgDUU3ow1FbqYNRZ6pDUXVrA1FBLANRTuzDUVutg1FnrkNRdW8DUUEwA1FN8MNRWrG
DUWeyQ1F0cwNRQjQDUU/0w1FatYNRZ7ZDUXR3A1FBOANRTvjDUVu5g1FnukNRdXsDUUE8A1F
N/MNRWr2DUWi+Q1F1fwNRQQADkU3Aw5FagYORaIJDkXRDA5FCBAORTcTDkVqFg5FnhkORdEc
DkUIIA5FNyMORWomDkWiKQ5F0SwORQQwDkU3Mw5FajYORZ45DkXVPA5FCEAORTdDDkVuRg5F
nkkORdVMDkUEUA5FN1MORWpWDkWiWQ5F1VwORQRgDkU3Yw5FbmYORZ5pDkXVbA5FBHAORTdz
DkVudg5FonkORdF8DkUIgA5FN4MORWqGDkWiiQ5F0YwORQSQDkU3kw5FapYORaKZDkXVnA5F
BKAORTujDkVupg5FnqkORdWsDkUIsA5FN7MORW62DkWeuQ5F1bwORQjADkU7ww5FasYORZ7J
DkXVzA5FCNAORTfTDkVu1g5FntkORdHcDkUE4A5FN+MORWrmDkWi6Q5F1ewORQjwDkU38w5F
avYORZ75DkXV/A5FCAAPRTcDD0VqBg9FngkPRdEMD0UEEA9FNxMPRW4WD0WiGQ9F0RwPRQgg
D0U3Iw9FcyYPRZ4pD0XVLA9FCDAPRTczD0VqNg9FojkPRdU8D0UEQA9FO0MPRWpGD0WeSQ9F
1UwPRQhQD0U3Uw9FalYPRZ5ZD0XVXA9FBGAPRTdjD0VuZg9FnmkPRdVsD0UEcA9FO3MPRWp2
D0WieQ9F0XwPRQiAD0U3gw9FboYPRZ6JD0XRjA9FBJAPRTuTD0Vulg9FnpkPRdGcD0UIoA9F
N6MPRWqmD0WeqQ9F1awPRQiwD0U7sw9FbrYPRaK5D0XRvA9FCMAPRTfDD0Vuxg9FnskPRdHM
D0UI0A9FO9MPRWrWD0Wi2Q9F0dwPRQjgD0U74w9FauYPRZ7pD0XR7A9FCPAPRTvzD0Vu9g9F
ovkPRdH8D0UEABBFNwMQRWoGEEWiCRBF0QwQRQgQEEU7ExBFbhYQRaIZEEXVHBBFBCAQRTcj
EEVuJhBFnikQRdEsEEUIMBBFOzMQRWo2EEWeORBF1TwQRQhAEEU3QxBFakYQRZ5JEEXVTBBF
CFAQRTtTEEVqVhBFolkQRdVcEEUEYBBFN2MQRW5mEEWeaRBF0WwQRQRwEEU7cxBFanYQRZ55
EEXRfBBFBIAQRTuDEEVqhhBFnokQRdGMEEUIkBBFO5MQRW6WEEWimRBF1ZwQRQigEEU3oxBF
aqYQRaKpEEXVrBBFCLAQRTezEEVqthBFnrkQRdW8EEUEwBBFN8MQRW7GEEWiyRBF0cwQRQjQ
EEU30xBFbtYQRaLZEEXV3BBFBOAQRTfjEEVu5hBFnukQRdXsEEUI8BBFN/MQRWr2EEWe+RBF
0fwQRQgAEUU3AxFFbgYRRaIJEUXVDBFFBBARRTcTEUVuFhFFnhkRRdUcEUUIIBFFNyMRRWom
EUWiKRFF1SwRRQgwEUU7MxFFbjYRRZ45EUXRPBFFCEARRTdDEUVqRhFFnkkRRdFMEUUIUBFF
N1MRRW5WEUWiWRFF0VwRRQRgEUU3YxFFamYRRZ5pEUXVbBFFCHARRTdzEUVudhFFnnkRRdF8
EUUEgBFFO4MRRW6GEUWeiRFF1YwRRQiQEUU7kxFFbpYRRZ6ZEUXVnBFFBKARRTejEUVuphFF
nqkRRdWsEUUEsBFFN7MRRW62EUWiuRFF0bwRRQTAEUU7wxFFbsYRRZ7JEUXVzBFFBNARRTfT
EUVu1hFFotkRRdXcEUUI4BFFO+MRRW7mEUWe6RFF1ewRRQjwEUU78xFFavYRRZ75EUXR/BFF
CAASRTcDEkVqBhJFngkSRdUMEkUIEBJFNxMSRWoWEkWiGRJF0RwSRQggEkU7IxJFaiYSRZ4p
EkXVLBJFCDASRTczEkVqNhJFnjkSRdU8EkUEQBJFN0MSRW5GEkWiSRJF0UwSRQhQEkU3UxJF
alYSRaJZEkXVXBJFBGASRTtjEkVqZhJFomkSRdFsEkUEcBJFO3MSRWp2EkWieRJF0XwSRQSA
EkU7gxJFboYSRZ6JEkXVjBJFBJASRTuTEkVulhJFnpkSRdWcEkUEoBJFO6MSRW6mEkWeqRJF
0awSRQSwEkU3sxJFbrYSRZ65EkXVvBJFCMASRTvDEkVqxhJFnskSRdHMEkUE0BJFN9MSRWrW
EkWi2RJF1dwSRQjgEkU34xJFauYSRZ7pEkXV7BJFCPASRTfzEkVz9hJFnvkSRdH8EkUEABNF
OwMTRWoGE0WiCRNF0QwTRQgQE0U3ExNFbhYTRaIZE0XVHBNFCCATRTsjE0VuJhNFoikTRdUs
E0UEMBNFNzMTRWo2E0WiORNF0TwTRQhAE0U7QxNFbkYTRaJJE0XZTBNFCFATRTtTE0VqVhNF
nlkTRdFcE0UIYBNFN2MTRW5mE0WeaRNF1WwTRQhwE0U3cxNFanYTRZ55E0XVfBNFCIATRTuD
E0VqhhNFnokTRdWME0UEkBNFO5MTRWqWE0WimRNF0ZwTRQigE0U3oxNFaqYTRaKpE0XVrBNF
CLATRTuzE0VqthNForkTRdW8E0UIwBNFN8MTRW7GE0WiyRNF0cwTRQTQE0U30xNFbtYTRaLZ
E0XV3BNFBOATRTfjE0Vu5hNFnukTRdXsE0UE8BNFO/MTRW72E0We+RNF1fwTRQQAFEU7AxRF
bgYURZ4JFEXRDBRFBBAURTsTFEVuFhRFnhkURdEcFEUIIBRFOyMURWomFEWeKRRF0SwURQQw
FEU3MxRFajYURaI5FEXVPBRFBEAURTtDFEVuRhRFokkURdVMFEUEUBRFO1MURWpWFEWiWRRF
0VwURQhgFEU3YxRFbmYURaJpFEXVbBRFCHAURTdzFEVudhRFonkURdV8FEUIgBRFN4MURWqG
FEWeiRRF1YwURQiQFEU7kxRFapYURaKZFEXVnBRFBKAURTujFEVqphRFoqkURdGsFEUIsBRF
N7MURW62FEWeuRRF1bwURQTAFEU7wxRFasYURaLJFEXRzBRFCNAURTfTFEVq1hRFntkURdHc
FEUI4BRFO+MURW7mFEWi6RRF0ewURQjwFEU38xRFavYURaL5FEXV/BRFCAAVRTcDFUVuBhVF
ngkVRdUMFUUEEBVFNxMVRW4WFUWeGRVF1RwVRQggFUU7IxVFbiYVRZ4pFUXRLBVFCDAVRTcz
FUVuNhVFnjkVRdU8FUUEQBVFN0MVRWpGFUWeSRVF0UwVRQRQFUU3UxVFalYVRaJZFUXRXBVF
CGAVRTtjFUVuZhVFnmkVRdVsFUUEcBVFO3MVRWp2FUWeeRVF1XwVRQSAFUU3gxVFboYVRZ6J
FUXVjBVFCJAVRTeTFUVulhVFopkVRdGcFUUIoBVFO6MVRWqmFUWeqRVF0awVRQSwFUU3sxVF
arYVRaK5FUXRvBVFCMAVRTvDFUVqxhVFnskVRdHMFUUE0BVFN9MVRWrWFUWi2RVF1dwVRQjg
FUU34xVFbuYVRZ7pFUXR7BVFCPAVRTvzFUVu9hVFnvkVRdH8FUUEABZFOwMWRW4GFkWiCRZF
0QwWRQgQFkU3ExZFbhYWRZ4ZFkXRHBZFBCAWRTsjFkVqJhZFnikWRdUsFkUEMBZFNzMWRW42
FkWiORZF1TwWRQhAFkU7QxZFakYWRZ5JFkXRTBZFBFAWRTtTFkVqVhZFnlkWRdFcFkUIYBZF
O2MWRWpmFkWeaRZF0WwWRQhwFkU3cxZFanYWRaJ5FkXVfBZFCIAWRTeDFkVqhhZFookWRdGM
FkUEkBZFN5MWRW6WFkWemRZF1ZwWRQigFkU3oxZFaqYWRZ6pFkXVrBZFCLAWRTezFkVqthZF
orkWRdW8FkUIwBZFO8MWRWrGFkWiyRZF1cwWRQjQFkU30xZFatYWRaLZFkXR3BZFCOAWRTfj
FkVq5hZFoukWRdXsFkUE8BZFN/MWRW72FkWi+RZF0fwWRQgAF0U3AxdFagYXRaIJF0XVDBdF
CBAXRT8TF0VqFhdFnhkXRdUcF0UIIBdFNyMXRWomF0WeKRdF1SwXRQgwF0U3MxdFbjYXRaI5
F0XRPBdFBEAXRTtDF0VqRhdFnkkXRdVMF0UIUBdFN1MXRWpWF0WiWRdF0VwXRQhgF0U3YxdF
amYXRZ5pF0XRbBdFCHAXRTtzF0VqdhdFnnkXRdV8F0UEgBdFO4MXRW6GF0WiiRdF0YwXRQSQ
F0U3kxdFapYXRZ6ZF0XRnBdFBKAXRTujF0VqphdFnqkXRdmsF0UIsBdFN7MXRWq2F0WiuRdF
0bwXRQjAF0U3wxdFbsYXRaLJF0XVzBdFCNAXRTfTF0Vu1hdFntkXRdXcF0UE4BdFP+MXRWrm
F0Wi6RdF1ewXRQjwF0U38xdFavYXRaL5F0XV/BdFCAAYRTsDGEVuBhhFogkYRdEMGEUEEBhF
OxMYRWoWGEWeGRhF1RwYRQQgGEU7IxhFaiYYRZ4pGEXVLBhFBDAYRTszGEVuNhhFojkYRdU8
GEUIQBhFO0MYRWpGGEWiSRhF0UwYRQRQGEU3UxhFblYYRaJZGEXVXBhFBGAYRTtjGEVqZhhF
nmkYRdFsGEUIcBhFO3MYRW52GEWieRhF0XwYRQiAGEU3gxhFboYYRaKJGEXVjBhFCJAYRTuT
GEVulhhFopkYRdWcGEUIoBhFN6MYRW6mGEWiqRhF1awYRQiwGEU7sxhFarYYRaK5GEXVvBhF
CMAYRTvDGEVqxhhFnskYRdXMGEUI0BhFO9MYRW7WGEWi2RhF1dwYRQTgGEU34xhFauYYRZ7p
GEXV7BhFCPAYRTfzGEVq9hhFnvkYRdH8GEUEABlFOwMZRW4GGUWiCRlF1QwZRQgQGUU7ExlF
ahYZRaIZGUXRHBlFBCAZRTsjGUVqJhlFoikZRdUsGUUEMBlFNzMZRW42GUWeORlF1TwZRQRA
GUU3QxlFbkYZRZ5JGUXVTBlFCFAZRTdTGUVuVhlFolkZRdVcGUUEYBlFN2MZRW5mGUWeaRlF
0WwZRQRwGUU3cxlFanYZRZ55GUXRfBlFCIAZRTuDGUVqhhlFookZRdWMGUUIkBlFO5MZRW6W
GUWemRlF1ZwZRQigGUU3oxlFaqYZRaKpGUXRrBlFCLAZRTezGUVuthlFnrkZRdG8GUUIwBlF
N8MZRWrGGUWiyRlF1cwZRQjQGUU30xlFbtYZRZ7ZGUXV3BlFCOAZRTfjGUVu5hlFoukZRdXs
GUUE8BlFO/MZRW72GUWi+RlF0fwZRQQAGkU3AxpFbgYaRaIJGkXRDBpFCBAaRTsTGkVuFhpF
ohkaRdUcGkUEIBpFNyMaRWomGkWeKRpF0SwaRQgwGkU7MxpFbjYaRZ45GkXVPBpFCEAaRTtD
GkVqRhpFnkkaRdFMGkUEUBpFN1MaRW5WGkWiWRpF0VwaRQhgGkU3YxpFamYaRZ5pGkXRbBpF
CHAaRTtzGkVqdhpFnnkaRdV8GkUEgBpFO4MaRW6GGkWeiRpF0YwaRQSQGkU3kxpFapYaRaKZ
GkXVnBpFBKAaRTujGkVqphpFoqkaRdWsGkUIsBpFN7MaRWq2GkWiuRpF0bwaRQjAGkU3wxpF
asYaRZ7JGkXVzBpFBNAaRTfTGkVq1hpFotkaRdHcGkUE4BpFN+MaRW7mGkWi6RpF0ewaRQTw
GkU38xpFbvYaRaL5GkXV/BpFBAAbRTcDG0VuBhtFogkbRdUMG0UEEBtFNxMbRW4WG0WeGRtF
1RwbRQQgG0U7IxtFaiYbRaIpG0XVLBtFBDAbRTszG0VqNhtFnjkbRdE8G0UEQBtFO0MbRWpG
G0WiSRtF1UwbRQhQG0U3UxtFblYbRZ5ZG0XVXBtFCGAbRTtjG0VqZhtFnmkbRdFsG0UEcBtF
O3MbRW52G0WieRtF1XwbRQiAG0U3gxtFaoYbRZ6JG0XVjBtFBJAbRTeTG0VulhtFnpkbRdWc
G0UEoBtFN6MbRWqmG0WeqRtF1awbRQSwG0U3sxtFbrYbRZ65G0XRvBtFBMAbRTvDG0VqxhtF
oskbRdHMG0UE0BtFO9MbRW7WG0We2RtF1dwbRQjgG0U34xtFbuYbRaLpG0XR7BtFBPAbRTvz
G0Vu9htFovkbRdX8G0UEABxFNwMcRWoGHEWiCRxF0QwcRQgQHEU7ExxFahYcRaIZHEXVHBxF
BCAcRTcjHEVuJhxFnikcRdUsHEUIMBxFOzMcRXM2HEWiORxF0TwcRQRAHEU3QxxFakYcRaJJ
HEXVTBxFCFAcRTdTHEVuVhxFnlkcRdVcHEUEYBxFN2McRWpmHEWiaRxF1WwcRQhwHEU7cxxF
bnYcRaJ5HEXVfBxFBIAcRTeDHEVqhhxFnokcRdWMHEUIkBxFO5McRWqWHEWimRxF0ZwcRQig
HEU3oxxFbqYcRZ6pHEXVrBxFCLAcRTezHEVuthxFnrkcRdW8HEUEwBxFN8McRWrGHEWiyRxF
0cwcRQTQHEU70xxFatYcRaLZHEXR3BxFBOAcRTvjHEVq5hxFnukcRdXsHEUE8BxFO/McRWr2
HEWe+RxF1fwcRQgAHUU3Ax1FbgYdRZ4JHUXVDB1FBBAdRTsTHUVqFh1FohkdRdEcHUUIIB1F
NyMdRW4mHUWiKR1F1SwdRQgwHUU3Mx1FajYdRaI5HUXVPB1FBEAdRTtDHUVuRh1FokkdRdVM
HUUIUB1FN1MdRW5WHUWiWR1F0VwdRQhgHUU3Yx1FbmYdRZ5pHUXVbB1FCHAdRTdzHUVqdh1F
nnkdRdF8HUUEgB1FO4MdRW6GHUWiiR1F1YwdRQSQHUU3kx1FbpYdRZ6ZHUXRnB1FBKAdRTej
HUVuph1FoqkdRdWsHUUEsB1FO7MdRWq2HUWeuR1F0bwdRQTAHUU3wx1FbsYdRaLJHUXRzB1F
CNAdRTvTHUVq1h1FotkdRdHcHUUI4B1FN+MdRW7mHUWi6R1F1ewdRQTwHUU78x1FbvYdRaL5
HUXV/B1FCAAeRTsDHkVqBh5FngkeRdUMHkUIEB5FOxMeRW4WHkWeGR5F0RweRQQgHkU3Ix5F
biYeRaIpHkXRLB5FCDAeRTczHkVqNh5FojkeRdU8HkUIQB5FN0MeRW5GHkWeSR5F0UweRQhQ
HkU7Ux5FblYeRZ5ZHkXRXB5FBGAeRTtjHkVuZh5FnmkeRdVsHkUIcB5FO3MeRW52HkWieR5F
1XweRQSAHkU3gx5FaoYeRZ6JHkXVjB5FCJAeRTeTHkVulh5FnpkeRdGcHkUIoB5FO6MeRW6m
HkWeqR5F1aweRQSwHkU3sx5FarYeRaK5HkXRvB5FBMAeRTfDHkVuxh5FoskeRdXMHkUI0B5F
N9MeRW7WHkWe2R5F0dweRQjgHkU74x5FauYeRaLpHkXV7B5FCPAeRTfzHkVu9h5FovkeRdH8
HkUEAB9FOwMfRW4GH0WeCR9F0QwfRQgQH0U7Ex9FbhYfRZ4ZH0XVHB9FCCAfRTsjH0VuJh9F
nikfRdUsH0UIMB9FNzMfRWo2H0WiOR9F1TwfRQRAH0U3Qx9FakYfRZ5JH0XVTB9FCFAfRTdT
H0VuVh9FnlkfRdVcH0UEYB9FN2MfRW5mH0WeaR9F0WwfRQRwH0U3cx9FbnYfRaJ5H0XRfB9F
CIAfRTuDH0Vqhh9FnokfRdWMH0UEkB9FO5MfRWqWH0WemR9F1ZwfRQigH0U7ox9FaqYfRaKp
H0XRrB9FBLAfRTezH0Vuth9FnrkfRdW8H0UEwB9FO8MfRWrGH0WeyR9F1cwfRQjQH0U70x9F
atYfRZ7ZH0XV3B9FCOAfRTfjH0Vq5h9FnukfRdHsH0UI8B9FO/MfRWr2H0We+R9F1fwfRQQA
IEU3AyBFagYgRZ4JIEXVDCBFCBAgRTcTIEVqFiBFohkgRdEcIEUIICBFOyMgRW4mIEWiKSBF
1SwgRQgwIEU3MyBFajYgRaI5IEXVPCBFCEAgRTdDIEVqRiBFokkgRdVMIEUEUCBFO1MgRWpW
IEWiWSBF0VwgRQhgIEU7YyBFbmYgRaJpIEXVbCBFCHAgRTdzIEVudiBFnnkgRdF8IEUIgCBF
O4MgRW6GIEWiiSBF0YwgRQiQIEU/kyBFapYgRZ6ZIEXRnCBFBKAgRTujIEVupiBFnqkgRdWs
IEUIsCBFN7MgRWq2IEWeuSBF0bwgRQjAIEU3wyBFasYgRZ7JIEXRzCBFCNAgRTvTIEVu1iBF
ntkgRdHcIEUI4CBFO+MgRWrmIEWe6SBF1ewgRQTwIEU78yBFavYgRZ75IEXV/CBFBAAhRTcD
IUVuBiFFogkhRdUMIUUEECFFOxMhRWoWIUWeGSFF1RwhRQggIUU7IyFFaiYhRaIpIUXVLCFF
BDAhRTczIUVqNiFFojkhRdU8IUUEQCFFN0MhRW5GIUWiSSFF0UwhRQhQIUU3UyFFblYhRaJZ
IUXVXCFFCGAhRTtjIUVqZiFFomkhRdFsIUUIcCFFN3MhRW52IUWeeSFF0XwhRQSAIUU3gyFF
aoYhRaKJIUXVjCFFCJAhRTuTIUVqliFFnpkhRdWcIUUEoCFFO6MhRW6mIUWiqSFF1awhRQiw
IUU7syFFarYhRZ65IUXRvCFFCMAhRTfDIUVuxiFFnskhRdXMIUUI0CFFO9MhRW7WIUWe2SFF
1dwhRQTgIUU34yFFauYhRaLpIUXR7CFFCPAhRTfzIUVu9iFFovkhRdH8IUUEACJFOwMiRW4G
IkWiCSJF0QwiRQgQIkU3EyJFahYiRaIZIkXRHCJFCCAiRTsjIkVqJiJFnikiRdEsIkUIMCJF
NzMiRWo2IkWeOSJF0TwiRQRAIkU3QyJFakYiRZ5JIkXVTCJFCFAiRTdTIkVuViJFnlkiRdVc
IkUEYCJFO2MiRW5mIkWiaSJF1WwiRQhwIkU3cyJFanYiRaJ5IkXRfCJFCIAiRTuDIkVuhiJF
nokiRdWMIkUIkCJFO5MiRWqWIkWemSJF1ZwiRQigIkU7oyJFaqYiRaKpIkXVrCJFCLAiRTez
IkVqtiJFnrkiRdW8IkUEwCJFO8MiRW7GIkWiySJF1cwiRQTQIkU30yJFatYiRZ7ZIkXR3CJF
BOAiRTfjIkVu5iJFoukiRdXsIkUI8CJFN/MiRWr2IkWe+SJF1fwiRQQAI0U3AyNFbgYjRaIJ
I0XRDCNFBBAjRTcTI0VuFiNFohkjRdUcI0UEICNFNyMjRWomI0WiKSNF1SwjRQQwI0U7MyNF
bjYjRZ45I0XVPCNFCEAjRTtDI0VqRiNFokkjRdVMI0UIUCNFN1MjRW5WI0WeWSNF0VwjRQhg
I0U7YyNFamYjRZ5pI0XVbCNFBHAjRTdzI0VqdiNFnnkjRdV8I0UIgCNFN4MjRWqGI0WeiSNF
0YwjRQiQI0U7kyNFbpYjRZ6ZI0XVnCNFCKAjRTujI0VqpiNFoqkjRdGsI0UIsCNFN7MjRWq2
I0WeuSNF0bwjRQjAI0U3wyNFasYjRZ7JI0XVzCNFBNAjRTfTI0Vq1iNFntkjRdXcI0UI4CNF
O+MjRWrmI0Wi6SNF0ewjRQjwI0U38yNFavYjRaL5I0XR/CNFBAAkRTsDJEVuBiRFogkkRdEM
JEUEECRFNxMkRWoWJEWiGSRF0RwkRQggJEU3IyRFbiYkRZ4pJEXRLCRFBDAkRTczJEVqNiRF
ojkkRdU8JEUIQCRFN0MkRW5GJEWeSSRF1UwkRQRQJEU3UyRFalYkRZ5ZJEXVXCRFCGAkRTtj
JEVuZiRFomkkRdVsJEUEcCRFN3MkRW52JEWieSRF1XwkRQiAJEU3gyRFboYkRaKJJEXVjCRF
CJAkRTuTJEVqliRFopkkRdGcJEUEoCRFN6MkRW6mJEWeqSRF0awkRQiwJEU3syRFarYkRaK5
JEXVvCRFCMAkRTfDJEVqxiRFnskkRdXMJEUE0CRFN9MkRWrWJEWe2SRF1dwkRQTgJEU74yRF
auYkRaLpJEXR7CRFBPAkRTvzJEVu9iRFovkkRdX8JEUIACVFNwMlRWoGJUWeCSVF1QwlRQQQ
JUU7EyVFahYlRaIZJUXRHCVFCCAlRTsjJUVqJiVFoiklRdEsJUUIMCVFOzMlRWo2JUWeOSVF
1TwlRQRAJUU3QyVFakYlRaJJJUXVTCVFCFAlRTtTJUVqViVFolklRdFcJUUIYCVFO2MlRW5m
JUWeaSVF1WwlRQRwJUU7cyVFbnYlRZ55JUXRfCVFCIAlRTeDJUVuhiVFooklRdWMJUUEkCVF
O5MlRWqWJUWimSVF1ZwlRQSgJUU7oyVFbqYlRZ6pJUXVrCVFCLAlRTuzJUVutiVFnrklRdG8
JUUIwCVFO8MlRW7GJUWeySVF0cwlRQTQJUU70yVFatYlRaLZJUXV3CVFCOAlRTfjJUVu5iVF
nuklRdXsJUUE8CVFO/MlRWr2JUWe+SVF1fwlRQQAJkU3AyZFbgYmRaIJJkXVDCZFCBAmRTcT
JkVuFiZFohkmRdEcJkUEICZFNyMmRW4mJkWeKSZF0SwmRQQwJkU7MyZFbjYmRZ45JkXVPCZF
CEAmRTdDJkVuRiZFokkmRdFMJkUEUCZFO1MmRWpWJkWiWSZF1VwmRQhgJkU7YyZFamYmRZ5p
JkXRbCZFCHAmRTtzJkVqdiZFnnkmRdF8JkUEgCZFO4MmRWqGJkWeiSZF1YwmRQSQJkU7kyZF
apYmRaKZJkXVnCZFCKAmRTujJkVupiZFoqkmRdWsJkUIsCZFN7MmRW62JkWeuSZF1bwmRQTA
JkU7wyZFasYmRaLJJkXRzCZFCNAmRTfTJkVu1iZFntkmRdXcJkUE4CZFN+MmRWrmJkWi6SZF
1ewmRQTwJkU78yZFavYmRaL5JkXV/CZFBAAnRTcDJ0VqBidFogknRdUMJ0UIECdFOxMnRW4W
J0WiGSdF0RwnRQQgJ0U7IydFaiYnRZ4pJ0XVLCdFBDAnRTszJ0VqNidFnjknRdU8J0UEQCdF
O0MnRWpGJ0WeSSdF1UwnRQRQJ0U3UydFalYnRZ5ZJ0XRXCdFCGAnRTdjJ0VuZidFnmknRdVs
J0UIcCdFN3MnRW52J0WeeSdF1XwnRQSAJ0U3gydFboYnRaKJJ0XVjCdFBJAnRTuTJ0VqlidF
opknRdWcJ0UIoCdFN6MnRWqmJ0WiqSdF1awnRQSwJ0U7sydFbrYnRaK5J0XVvCdFCMAnRTfD
J0VuxidFnsknRdXMJ0UE0CdFN9MnRWrWJ0We2SdF1dwnRQTgJ0U74ydFbuYnRZ7pJ0XR7CdF
BPAnRTvzJ0Vq9idFovknRdX8J0UEAChFNwMoRW4GKEWiCShF0QwoRQQQKEU3EyhFbhYoRZ4Z
KEXVHChFCCAoRTsjKEVuJihFnikoRdUsKEUIMChFOzMoRW42KEWeOShF1TwoRQhAKEU7QyhF
bkYoRaJJKEXVTChFCFAoRTdTKEVqVihFolkoRdFcKEUIYChFN2MoRWpmKEWeaShF1WwoRQhw
KEU7cyhFanYoRaJ5KEXVfChFBIAoRTeDKEVuhihFookoRdWMKEUEkChFN5MoRW6WKEWemShF
1ZwoRQigKEU7oyhFaqYoRZ6pKEXVrChFBLAoRTuzKEVutihForkoRdW8KEUEwChFO8MoRW7G
KEWiyShF1cwoRQjQKEU30yhFatYoRaLZKEXR3ChFCOAoRTvjKEVu5ihFnukoRdXsKEUE8ChF
O/MoRW72KEWi+ShF0fwoRQgAKUU7AylFbgYpRZ4JKUXVDClFBBApRTsTKUVuFilFnhkpRdUc
KUUIIClFOyMpRWomKUWeKSlF1SwpRQgwKUU7MylFajYpRZ45KUXVPClFBEApRTtDKUVuRilF
nkkpRdVMKUUIUClFO1MpRW5WKUWiWSlF1VwpRQhgKUU3YylFamYpRZ5pKUXRbClFCHApRTtz
KUVudilFnnkpRdV8KUUIgClFO4MpRWqGKUWiiSlF0YwpRQiQKUU3kylFapYpRaKZKUXVnClF
BKApRTujKUVupilFnqkpRdWsKUUIsClFO7MpRW62KUWiuSlF0bwpRQjAKUU3wylFasYpRZ7J
KUXVzClFBNApRTvTKUVu1ilFotkpRdXcKUUE4ClFO+MpRWrmKUWi6SlF0ewpRQjwKUU78ylF
bvYpRZ75KUXV/ClFBAAqRTcDKkVqBipFngkqRdUMKkUIECpFOxMqRW4WKkWeGSpF0RwqRQgg
KkU7IypFaiYqRaIpKkXVLCpFCDAqRTszKkVqNipFojkqRdE8KkUEQCpFO0MqRWpGKkWeSSpF
1UwqRQhQKkU3UypFblYqRaJZKkXRXCpFBGAqRTtjKkVuZipFnmkqRdVsKkUIcCpFN3MqRW52
KkWeeSpF0XwqRQSAKkU3gypFaoYqRaKJKkXVjCpFBJAqRTuTKkVulipFnpkqRdWcKkUEoCpF
O6MqRWqmKkWiqSpF0awqRQiwKkU3sypFbrYqRaK5KkXVvCpFCMAqRTvDKkVqxipFoskqRdHM
KkUI0CpFO9MqRWrWKkWi2SpF0dwqRQTgKkU74ypFbuYqRZ7pKkXV7CpFCPAqRTfzKkVq9ipF
ovkqRdH8KkUEACtFOwMrRWoGK0WeCStF1QwrRQgQK0U7EytFbhYrRZ4ZK0XRHCtFCCArRTsj
K0VuJitFoikrRdUsK0UIMCtFNzMrRW42K0WiOStF1TwrRQRAK0U3QytFbkYrRZ5JK0XVTCtF
BFArRTtTK0VuVitFolkrRdFcK0UIYCtFN2MrRW5mK0WeaStF1WwrRQhwK0U3cytFbnYrRaJ5
K0XVfCtFBIArRTuDK0VqhitFookrRdGMK0UEkCtFN5MrRWqWK0WemStF0ZwrRQSgK0U7oytF
bqYrRZ6pK0XVrCtFCLArRTezK0VqtitForkrRdG8K0UIwCtFN8MrRWrGK0WeyStF1cwrRQjQ
K0U30ytFbtYrRZ7ZK0XV3CtFBOArRTvjK0Vq5itFoukrRdXsK0UE8CtFO/MrRWr2K0Wi+StF
1fwrRQQALEU3AyxFbgYsRaIJLEXRDCxFBBAsRTsTLEVqFixFnhksRdEcLEUEICxFOyMsRW4m
LEWiKSxF0SwsRQgwLEU3MyxFbjYsRaI5LEXVPCxFBEAsRTdDLEVqRixFokksRdFMLEUIUCxF
O1MsRW5WLEWiWSxF1VwsRQhgLEU3YyxFbmYsRZ5pLEXRbCxFBHAsRTtzLEVqdixFonksRdF8
LEUEgCxFN4MsRWqGLEWiiSxF1YwsRQSQLEU3kyxFbpYsRaKZLEXVnCxFBKAsRTujLEV7pixF
oqksRdGsLEUIsCxFO7MsRW62LEWeuSxF0bwsRQTALEU7wyxFasYsRaLJLEXRzCxFBNAsRTvT
LEVu1ixFotksRdHcLEUI4CxFN+MsRWrmLEWi6SxF1ewsRQTwLEU78yxFbvYsRZ75LEXV/CxF
BAAtRTcDLUVqBi1FogktRdUMLUUEEC1FNxMtRW4WLUWeGS1F1RwtRQggLUU3Iy1FaiYtRaIp
LUXVLC1FCDAtRTczLUVuNi1FojktRdU8LUUEQC1FO0MtRW5GLUWeSS1F0UwtRQhQLUU3Uy1F
blYtRZ5ZLUXRXC1FCGAtRTdjLUVuZi1FomktRdFsLUUIcC1FO3MtRW52LUWieS1F0XwtRQiA
LUU7gy1FaoYtRaKJLUXVjC1FCJAtRTeTLUVuli1FopktRdWcLUUEoC1FN6MtRW6mLUWeqS1F
1awtRQSwLUU7sy1FarYtRZ65LUXRvC1FBMAtRTvDLUVuxi1FnsktRdXMLUUI0C1FO9MtRW7W
LUWi2S1F0dwtRQjgLUU74y1FbuYtRZ7pLUXV7C1FCPAtRTvzLUVq9i1FnvktRdH8LUUIAC5F
OwMuRW4GLkWeCS5F0QwuRQQQLkU3Ey5FbhYuRZ4ZLkXVHC5FCCAuRTsjLkVqJi5FnikuRdUs
LkUIMC5FNzMuRWo2LkWeOS5F1TwuRQhALkU3Qy5FbkYuRZ5JLkXVTC5FCFAuRTdTLkVuVi5F
olkuRdVcLkUIYC5FN2MuRW5mLkWiaS5F1WwuRQhwLkU3cy5FbnYuRZ55LkXRfC5FBIAuRTuD
LkVqhi5FnokuRdWMLkUEkC5FO5MuRW6WLkWimS5F0ZwuRQSgLkU7oy5FbqYuRZ6pLkXRrC5F
BLAuRTuzLkVqti5ForkuRdW8LkUIwC5FO8MuRWrGLkWeyS5F0cwuRQjQLkU70y5FbtYuRZ7Z
LkXV3C5FBOAuRTvjLkVu5i5FnukuRdHsLkUE8C5FN/MuRW72LkWi+S5F1fwuRQQAL0U7Ay9F
agYvRaIJL0XVDC9F</AssayXData><AssayYData Points="3000">udZZPnDPWj44a14+cGpdPp/MVT7LjVc+uRtWPqyRWz6l3VQ+Ft5XPg8fWT7YR1Y+zkdZPhMF
WD45mVs+Ok5YPqRdVz6PYVY+thtXPiIoVj7621M+0qBYPhdCVT7wZVY+rq9YPldBWD4QqVM+
TzZZPhz1Uz7WGVY+zrxWPjfbUz6u6VU+pwxYPjrEVT6L1VM+9ytVPqjSUT6kkFM+HVdSPtBS
VD7nNlk+08VOPux1VD7hoVU+W0xTPguxVD7Jm1E+9OtQPjDUUz7FBFI+inRVPkN8UD5jNlY+
3EBQPtUjUD7p5E0+hJRPPlEfTj5sC00+UD5PPieYUT5cH1E+bhVVPqNqUT7y8lE+pV5QPmuj
UD5fXFA+PaVQPkqWTj6ULk8+OeVSPhpxTj6Qwks+Ne5PPoPDTD46P08+oSFRPn2+UT4iUVU+
WpJMPrMORz68fU4+LlpOPhsGUT4j8E0+lvhPPnFAUT5TnEw+GBtMPgrLTz458kw+WU1OPtUB
ST5mV0o+EGBPPm2vSj77EE8+vJ1JPucnTj5nU0k+tZZJPipaTD4uxE4+3u5JPhLNTD5DV0o+
j9BKPplYSj5HBkw+0n1SPgNtTD6ZjUk+93pJPojmST5t+ks+QC9NPvJ3Tj4Z6kc+qTdNPvLA
Rz4Pe0s+stVLPgI/Rj5cEkk+zylMPmSpTj4QmUk+JOpFPrRwST5zqUo+lkROPm0SST5WXUQ+
CbJLPvLeST5bwUU+pd9NPq6CRz5+qUk+2M5MPpuVRD4JLEY+Yo1GPjQbQz5PB0U+HXFJPkJ6
Qj6q4kc+0SJGPrzjST6MmkY+zf9GPgINSz4WCEY+mNRHPoOTSz7DNkg+eXFFPs8gSD4+ZkU+
zwVGPgHnRT5nmkc+iJJHPgR0SD6Is0c+aylHPkgHSj4NZ0Y+Y61GPg1JSj4mgUQ+rGtMPupq
ST4xuEg+dsNHPnJWRD4BfkY+oqdJPm2tRz4dt0c+XX9DPkGFSD6gFkQ+T+dHPmklRT5GjEg+
cuJIPsFuQz6CrkU+dp9FPtziRz7EcUk+A5pDPgPjQj7hSkc+MwxGPlxuRz5cskQ+vwBDPqku
Rz5gEkc+9RlDPrgiQj6Wwko+/odDPucaRT4WjEQ+QLxFPtUsRj672kY+jUJCPvkXST6N4kE+
U/JIPrICRT5qz0U+/oVAPjTzRT7g/0E+FEg/Pn33Qj5W+kY+RRQ8Pq7eQj653UU+J1dGPoRa
Qz5+10I+WjdAPmLCRj7KVUg+qeREPitQRj4WlEQ+uqpEPt/yPj5iAEI+4tJAPpGRQD5CjUM+
zLFFPohVRT7RWUA+awxBPnORRD5zh0c+gW0/PibyQT4bC0M+MKpDPsklRD7/UUM+d/xGPvw/
QT5fhkA+5vk+PjojQD7OBEA+llhEPtGmRD544T0+KvhAPjbDPz6080E+ZvA/Pi87Pz4kUEE+
VK4+Pss3QT431UI+8GFCPswLOz5cc0Q+n7JCPmASPz4N1kQ+b6ZDPr2CRT7/mD8+CNc+PnI6
QT6G+kE+S5c/PhYcQT4YGD0+5HdCPviAPT6rAEE+J5c+Pk5OPj49qT8+4fY9PgcrPz7jOUA+
Y/o+Ph8LPD5xIDw+VbM+PtF+QD73PT0+TSw9Pmf4Qz6NMD4+1z49PkXCQz7a7D4+09U/Pmec
PD4V4jw+eLw7PjLMPD7+Zzs+2Zc/Pv9fOj7QET4+Hqc+PvarQD77qj8+Z4xAPrJtPz47Mz8+
VGA+PnfSOz6Jrzw+xKY/PhdKPj5JwD4+1uE8Ppt4Oz4W6D8+iR47PrHyOj52kDs+g0U8PnzF
PT6e9z4+XRA/Pp0GPT6FCz4+mek6PpKEPj4H2Tw+mvY7PuM5OT6Hjzs+cmU+PulKPj6YeEI+
VhQ8PgkdOz50IT0+E+k5Pmi6PT5zfzw+nds9PsTdOz4HAT0+TmFBPojsPj4YkDs+3sA+PvJQ
Pz5dJDw+2ew7PsAPOT4Jbjs+Idw8PuwfPD6sJjw+FWc9Pr3pOD6PYzc+3WA7PhyFQT7XzD0+
1sM8PgcfOz5N4To+mPg5PtwAPj654z0+PTI5Pv8VOz5wsT0+ArQ2PrfiPT6Ntjs+GY46PqaU
OT7yGT0+l2E6PoODOT4yszo+TwI9PrPqOT4cADo+6Ro+PvxaOz57uDw+Pjw8PuZHQT6+2jQ+
36s2PlPbNz4+sjo+g1I3Pps5Nz7fvjo+UcE8Pk6vPD6LOzk+pcQ8Pq5LOT7bODo+PTc6PuTd
OT59hj0+1uM8PgZSOj41pzw+Urk4PsX5Oj5pOzg+T+w6Pq3yND5aczc+TPg3PsHgOz6vGjg+
wfU3PsLYOT6/Ojc+2vU2PpofPD4UTDs+acg6PjkyOj5fXzE+Is07PsaSOT73VDc+/61APrgC
PT6ztjw+9jg3PuUXOj4/qzk+ag08Pv1cOT5sWjw+ymo8PpRHNj4KdD4+IhM5PsufOD6+0Tg+
+Rc7PsOTOz51OTs+0yg1PobxNj7cADY+7EM4PrwtNj6LQDg+4LQ5Pla2Nz7HvzQ+G0Q5PqEv
PD7xODk+WdM1PsIJNT7wxkA+HAU+PipvMz7MYDw+CaA3Pr6/OD4DrzY+wiw2PtqCNz6o5Tk+
HQQ7Pr6dNj6ghDk+2Bw8Pt6YOz4UPzw+0dExPhMBNz5K+Tc+8Rk3PguMNT4qjDQ+uW01PggY
Nj7wGjg+XBQ8PjynNj7SdTs+Iic4Pt6iNT4Asjc+Ul03PnFZOD5ziDY+1qE3Pui4ND7qjTg+
7ik3Pt1gOT73PDk+3AY2PrP7OT6F2zU+nHY1PtLcOD5HYDU+Tl07PmI5OD6ToDo+lHA2Psp7
Mz6rAzQ+D7EwPsuBOz52fDg+9s81PmokOz6NNjk+CZY0PqHZNz6EzzI+wCU2PtCXNj571jY+
eCo6PiaBOj4FoTk+CrU0Pm8fOT6NUDU+O5U0PmXIMz4+4zU+ieozPqlNNj7wODM+xY40PlBt
NT6IOzk+Dw02PoHpNz4rrjY+pas2PqGoNT7QYzU+TgY1Pr3NOT7KmDg+bxw3PmyJNT6+BTM+
biQ0PoXDNT4o7y8+yBc2PjVfMj6IvzY+mmw4PuH9OD5vWzY+cXw1PjB6Mj73gzM+zZszPrL5
ND7qEDQ+proyPtC9ND6A/TU+L+c1PqlINz6g3jM+fng3PpJWND73MzM+mPAxPtjgNj6zHzY+
/ag3Pnq0Mj4sijc+IuoyPrzDMj5JPzY+NlQ3PozPMz5HHTQ+1VovPsByMD6uzTQ+30EzPo80
Mz7KZzM+ursyPibwNj74DTU+Y+A1PkR9Nj5ZcjM+dp84PkMdNT44TzE+8D43PsWCMz5dfzU+
Igo3PovTLT6ZQzI+X5c2PlZmMj5dlTQ+GHUwPmNdNj4Ywjg++0ExPmdpND5h3zA+WPczPszn
NT6xrjY+LagxPgYrMz7amTQ+bRU2PtOgLz43yzM+a2AxPnasMT40+jY+dVg2Pn8kMT5QxTU+
C88wPjU/Mj5lkDg+0yA2Poz3Mj5G9jU+iBUyPsnPMj4zQDU+oR02PgPkMT4zZTQ+3IIzPhcx
MD5RgjY+o8szPohFLj4t6zc+tto2PplAMj7kgjE+rz8xPmhBMj4gAjA+MX41PvzbMz5EwzI+
pqkxPiHoLT5WjzE+Bdk0Pg9ALz4W5DI+zvszPqUkMz7rxzY+E6YyPszLNT5Stzg+rbUzPs51
MD47jzU+1H4yPiavLz4d8zU+h68vPpXwMj6Tji8+K6MzPolwNT6wZzU+tUExPs9kMT5wNy4+
MmMyPs+fMD6h3DA+DSYyPm3VND4CtzM+Y7oxPrSbNT7k5zE+ze0zPgJXNT5P9DA+L8ExPiR8
Mj74DjQ+2/AxPs3kMz7+NDI+ryc5PhzTMT6HvzY+5IcvPgasMT6/5DM+chk2Pib0Lj57+zM+
m8QxPtugMz4JsDA+ZeQwPrwxMj5f0DM+d84yPhe8MT5SkS8+uWM1PgN3Lj4INzM+c7gxPixU
Lj5osjI+KrAxPslxLz4nYTE+5+4xPm8yLz4nkTA+tUsxPlogMD5xMzI+qJ4yPtOtMj7+bjI+
fw4uPgqcMD4u7DI+enAyPtaVOT6zLzM+mewvPsWFLT7qnS4+CoszPqLPMz6uZC4+MwcyPpyj
Mj7MczA+GHksPkvXMT5V1i4+kiMzPl1jLz5BfzI+BVQyPoM5Lz6Jmi4+zOQuPjcjLD408y0+
jm0vPrwHLj7pqzA+hPQtPjB9MT6j+zE+sOEwPjfpMD4Qyy8+UwExPo1/LT5sBTM+ciEwPhYo
Nj5HMDM+aIQvPimsLz6jIDM+W4ctPhAgLT7R7zA+1OMvPqH5Mj4WrzE+P1guPr8GLz49PTI+
VPcyPnMmNT4RKy8+PmQvPpTyLD6mFzE+aBkyPkzXLT4dbjA+jroxPqGcLz6kyi0+6GMtPhtj
Lz7kGis+J7EzPvQNMz4gIC8+jy4zPhh5Lz4Fhyw+Sf8sPkkdKj7/Xi8+q5MwPudzLz7Dayw+
WgAuPlyMMj5j/DE+gCAtPsJxMj4nYSw+5W0yPheFMD621S4+WrMyPrIXKz6SsS8+AxYtPmU8
Kz7/Jy8+yuIqPtPKLz4kry8+koUyPnjyLT62oC8+4I0oPlIhMD7JsS8+VgAzPorYMT6TqSw+
8O0xPlnHLD4OYS4+/ogvPty0Kz5GYjU+S58tPvpGLz4cAy8+NjMvPrULMD6Sfys+kNcyPrHS
LD6i/jA+UbgyPmTLKT506ys+ESMrPjMIKD5N3zA+fSgwPlYPLT5E6TA+RG4wPpwOLz6y6y0+
gFk0Plv3LD78Fy0+1mkwPhJoMj5usC0+ya0yPj3CLj7XeDE+weAzPnY7Kz4Vhys+AFguPsTE
Lz70gik+tBwtPhHXLz4d0yo+hBIxPgnsMj5W4TA+FjYyPkyGLD6mGC0+frcsPvU2Lj7OeSs+
cdEwPhDRKz4JfCw+vXApPpb3MD4cUy0+KxkvPhRGKT4Z+i4+wZMqPl/PKz6KaS4+9d8uPmsn
LD51UzI+TrgrPq3BLj5NjSw+vTwyPqohLT7e9y0+hiEsPimlLj7laig+uxssPsrDKz4UUSk+
hfstPuShLz6yci8+bX0tPqJKKz5sey4+8Z8sPpCuLD4i+yw+gQ8vPmtVLz5ixS0+GTcqPv/M
MT4onzA+7VwsPpSALT6hNyw+ZtQtPgRyLD48Ky4+gMstPqRxLj5hOjE+WiQtPsDJLD5pxS8+
YFcuPmWALD62GjI+n4QuPsGHLj4CKys+7K0sPtfXLD5ZtSo+eTAsPnFAKz43pCo+Uu4nPmN7
LT7kJSs+39YsPmeCMD4/Syk+mYAoPnkcMT7PyCw+OR0rPlYVLT7B2C0+0+srPsCoLT4bpyw+
rWAsPk+7KD76Gi4+9HcuPlVVKj5MnS8+VGEwPmjQKD4JeCw+N3YsPsWmLT4ujSg+4NMsPou2
KT46CSk+mCYpPh2IKz4Uqik+oa8oPtBgLT7w2yo+U5UrPlPCKz78GS0+PdQqPtAZJz6yuys+
af0rPtAhKj4kLC0+9GEuPlB8LT7smCo+W3wrPp/sKD70Wik+LQUrPhkWLT64rSk+n6MpPmmN
Kz6i4C4+UZ8pPmZ4Kz7Lbi0+sF4tPqmLLT5KTCw+FuQtPqmPKj4cEDE+8yMpPsk4Lz5QwSk+
ORgoPjNCLz7mNic+bgEpPsT0Kz7FiCY+qGUoPkXWLD4inSk+Qe8pPtbaKz6a7is+MrstPloS
Jj6kiy0+u8sqPlRRLT44KSs+98EpPr3mLD43ESs+vRwqPlmjJz5PUCk++TUwPkBqLj6tfCc+
rvsqPi6gKT6LISs+2u8rPl2PKj4MRys+WtUsPgwzLT5EXi8+4u4sPqG/Jj6/eC4+kzQpPrO/
JD4Nni0+qQIrPoaTKD7PJSU+7BEtPoY5MD6uvyo+kMkpPnZsKj50hS4+UzcqPs+DKT5Izy4+
wVAnPn7XJz6ccyg+iNIoPh4DLj7/Mio+X/spPoPGJz7Ohyk+5SIpPp40KD6xpyw+6lwoPkbg
KT7UFCw+98suPk8yKT4txCM+c6gpPqoDLT6D2SU+TNUoPoveLT638yw++2QoPhkZKT4L4Sg+
94orPryDLD61Ti4+JFEkPmcGLT6ITis+/GAnPuJqKz6INSU+QeAqPgUCLT5vWCk+tgsoPi/E
Jz4ZOSc+07krPiyoKj41Oiw+BewqPlyXJz7Sxys+NmgnPlEHLD5B5ic+8MsnPnsEKj7a3yk+
xcErPk2yKD6qTSc+tbwpPv4YLj7+5SU+pmUuPtIlKz7kaCk+g8UlPtieKj6QZSs+e5wrPk6O
Jz6gliU+NhknPgoGJT6xOSk+SbMqPpGAJz7kni0+jhcnPlINJT74WSU+LZMlPtX6Iz51oCc+
TDUuPgbmKD4ZFSo+dd8nPuqgKD71Jik+ADMsPrv/Kj4BVyo+CkUsPvuxJj5pQCY+YjYqPopO
MT6/pSg+y3gnPglZKj7T5ig+8/4nPpngKj4fVSo+Z9wmPg2hKD4krSk+c78vPjC7Kj5qQyo+
BVgqPpx2Iz5Y9yg+s58rPhTfLj5Dkyk+/eYrPpZFJz4Nvio+XS0oPi+jKj5Xwi0+MPwqPlOV
KD6xyis+/h8mPtAVKj7bJiU+85MmPn9EJT4yfiY+hhgrPvZQKD4y0iU+iOAlPt55KD4Uxis+
/TgqPpk4KD4RQyw+yl8mPtvdJj7B8Cc+AuEtPg99Kz7uYSY+UxcqPqK+KT6ioSo+Ut4oPqIG
LT6FlSo+dzUoPuUALT7sISU+R38pPgBmLT4l6Ck+KOsmPk3RKD5PHic+hfIiPlP5KT51jCk+
5CwkPt5zJT6Isys+NmgpPiVIKD4O7yU+W4QpPh/gKD7FHCc+B3krPivLJz48diw+O/ApPtcQ
JT6rGSk+xBEpPh02Jz604yY+78QqPv0ZJT6nHio+GA4nPtHGJj7bPyk+B1AnPvFmJT7ziic+
zMUpPrwAKD5y7CY+ozgrPpopLT5GMyc+qgMnPmelKT7ixCU+n/QlPqU2Kj6x9iM+F9QoPviS
IT543SQ+wdonPurmJT5TJSc+lDAmPlVsJT5PwCM+HNAkPv47Ij6WYyc+h50mPrUVIj4LqiY+
2SUlPrADKj4dGCM+mI4nPvobKT669yc+XYwnPp5OKD4jFSo+8BcpPoKfJj7u0yQ+xfsmPrXb
Jz7v6ic+VC4qPp+SKD4/2CU+zoIlPjSlJD6+7yo+Fy4nPjTSKD67jSg+jscnPvYjJz6zOCk+
NAQqPsObKT5MCSQ+8vwmPlOsKD6QvSg+9nwnPu2rKD6q7yU+jE4qPgl1JD4Thyg+uH4oPh7v
JD53RiQ+rXgiPjCgKj4D9So+uyslPolMJT4Z+Cg+FP4nPgryIz6XxCk+sSMlPteIKT74nyU+
B14nPrjsJj7AeSg+Kk4pPrvCJT7+tCQ+AfopPonDJz4cUyk+c/QmPp9qJD6ARyo+cXImPjt7
Iz6mSCU++IgmPvxAKD570io+yS0mPoStJj61gCg+WrEqPg9kIj4eoSk+ENAkPm9wJz7CfCM+
zZAkPu/6Iz5iQyc+oQYmPmHmJz42pyk+KmQqPskeKD4ghyI+3MojPq2BJz7wBSk+qAElPol4
Jj5jtSU+EWMoPnnmJT5V1CE+J8slPnSZIz5c1yc+1oknPiuTJT5FPyU+q7EmPkfYJD5TNyY+
Wu0mPvmHIz5AZig+NT8qPr8XJj50aiU+7qAoPhvdJz5fECM+bBwmPukaLD7+Jic+yTwiPh0A
KT51DSY+BnYnPoL8JT7wTSM+1kIjPu3EIz7NqCc+wy4kPiZiJD4/GSY+Ap8jPixZJT4hnyo+
CoImPjZZIT6zSyI+ykYlPjw/Jz6vbyM+yqwjPqsYJD43lyg+tSooPs/nJD5HJSU+1LQmPtdn
Jj4GlCQ+MfUjPgfgJD6MFSY+yZcoPumkJD55JCc+RdEmPpiKKD7s+iU+JeUlPh2+JD4b1yM+
yk8iPokdIT7r/SI+FgInPjxrHz6xoSI+9xgrPl84KD6T0CM+v8YkPmDEJj6HyCQ+UwUmPkwX
LD765iY+xhIjPla6Jz6wRSg+27AlPs6dIz71pCU+bAQnPtqXJD4WlCY+HTMiPj3KJD7JZiI+
5gQnPmRCKD7pvyU+PIQlPgK7JT6ESCU+vcwjPoqqHj40AyI+zFgjPq8TID5t6SI+OigjPmV9
JT5P4yU++14mPuEUJz4xgCU+6cUqPrnJIj6ariU+/iUkPrW6ID7tzSI+13sjPuiPJj7gSSQ+
LG8iPkXuJT4QMCc+5ywlPto5Jz7IiCc+gfonPiayJT5WKCg+0zghPq9RIj4e9CY+dLUkPuNd
IT4q3iU+RjolPhqTJT5o/yM+ankkPiyqJz5/XiI+/0AmPrCDJj61Zik+NbMmPvDJIj5usig+
iEYjPt0aJD51gCM+YPwmPnfJIz5x9yg+HjkjPgtuJT7XoCE+a8ggPvdcIT4BsyM+eyskPqMC
JD5WmCY+1ScoPm/cJj5/dCA+vvAiPsKZJj7UqSQ+xrElPvcDJD4+FCQ+uPYjPkeTIz4OViM+
DDIiPjheIz7geiM+eHMgPsSZJD6Mkyc+fzwnPmDFJT63vSg+WFchPqKKJD4yQCY+EfQjPhXh
Ij6xESs+oFIiPjSeJD507iU+DWAhPtbEJz5GUCc+uKogPoDgJz4y9yg+lVUiPstxKD53JyQ+
oHchPkSFJj6R6R8+FUIhPraTHT5XniE+9dkkPg0qJD7e2yE+OHYjPkKMJD5wCyQ+Z50nPq3r
Ij5YbiE+GW4lPkdFID4xhx8+PkMkPmE4IT7HaiY+hUUjPsPsIz4/Yh4+h8IkPjqiJD7uUiE+
c4QiPhUJJT7Z+yY+ZhUmPlcBIj4SpSQ+GUQqPn98Ij4Qhx0+b8YkPkenJj5ePSU+/HsdPkmr
Iz4mgiM+QNUlPmCHIj7KCSI+JAEjPpB3JD5JzCI+Qv8gPndVJj5Z6CU+eEUiPrCaJj7kSyA+
imklPiVvJz5k5yE+TXwgPszAIz7VOSE+4OMjPoTgJT5e0yE+FN0hPilmJD5nmyQ+TVklPoON
Iz5JciM+3XcgPumoIT6kEyM+SnEjPqSIJD7aRSI+V1ElPu9xID7Inx8+J9UiPqzYJD67WiY+
ZmAlPkpCJT4ugiA++YMcPlJVJD65cyI+AawlPj+4Hz48FSM+CtEhPhw/JD65oCM+0vIkPgP0
IT4styE+0uMgPqE8Iz64ICA+3yAiPmToIj56ySQ+FYcdPiDfHT4KIyQ+iRUjPqLoIz4XByQ+
5d0fPt6wIz5QmCQ+ZSskPvx/Iz7tJiI+kb0kPviiIT7EfSQ+YUUlPrnKJD60TiQ+UQYhPqel
Ij6FGyE+RtkiPvJpIj46+CI+RWojPnN2ID6g7CE+bz4gPqJdJT4guyM+uRgiPqx4KT4f7iM+
c60hPqXPJD5fdh0+ZxAiPr9kID6SSig+Z0MkPjZTIj4+jiE+pu8iPiqeID6+wB0+vEQiPqqw
Ij5LkSE+xEEhPoTrIj5akiU++aEiPtv6Ij4hRyg+Ws8hPlHVIj65TyE+rp8fPr+yHz5jpyE+
oVwiPo0rIj4X8SA+eBgkPulPIT47EyE+2YsjPm7AJD5p4yU+RI8kPswmIT5/5yQ+1vgfPo4S
IT46OyM+gZ0fPtbMIj7o3yA+4vsiPodaHj50PSI+yWMlPptkID45biQ+rnkjPhSTIz4ihyE+
D7gjPr90Iz6cCiU+PBQhPhg8IT5C0yQ+mBohPpM4Hj5HniU+y1ghPgjWID7G2yA+4j8mPvB3
HT5MeyE+E/ogPiK1Ij592iI+b9MePrqOHj4sTSM+FWggPs+eHj4vHyM+XMkmPm0nHz6FDyU+
+wQjPhFtHz5AVx4+K3AiPiy+IT4U+yA+pokiPpJjIj5r3iM+4tQkPi+gIj4M2h4+mk0iPuwq
JD62uyM+gtkkPqauHj77Ih0+hI0jPt5qIj6ORCQ+ICMiPhajIj4qxho+LyoePvEKHT4+NRw+
CR0fPvvMJj51cx4+8C0lPnelJz6c0iM+ftIjPu5VHz4MmCA+RD0ePloxHz78lyI+e3EhPgF+
Hj4Q4h4+aOAdPv4vHT7czh8+fhEePlqFIT4JISQ+7REiPgBOHT4mYCE+uAYjPt8XIz5ruR0+
sWwkPnodIz7wuyU+yqIbPsODIj7EqyM+3hkhPnQaJD6LHyE+RkAgPlfQID70SSM+i4QgPitA
JT6t1x4+e1cfPhp/IT75ySI+Se4iPhuYID5n9CE+1xsjPmvjHz41RSI+z38iPqU0IT50kCM+
F+AgPqSQIT6fvyQ+D4ckPnu5IT7d5yE+02ElPsbQIT6RPCM+4bEkPpyqHz4NjB4+8XMhPvSj
Iz4XCCE+C5YgPqPhHT4e3SI+xF4fPhjYID5YyiI+yOgjPtcmIj534iE+2UMjPiAcID5bSiE+
sbcePoJbHj7+mh8+HWIhPkUrID7f7B0+eDQiPsX7ID4DVh8+ZEwePsomIT7/LSI+7F4mPvrP
JD4H9iA+Rq0dPqNcJD7Dgh8+KRUhPtlLID6lTCI+pRAhPgxlIj61wCE+4AImPpz+HD53/x4+
gnIhPrypIj6GPiE+sjAjPkb2Hz4MXhs+zRAfPhBkHj7jayE+WnMhPrG8HT7b4yE+5A4hPpRZ
Iz6/FyQ+40UgPkMkHz7c2CA+/VQhPmxYID5a1yE+sV4hPmNBIz6HOiI+HXIdPhKbIT6biiU+
0ZQiPgunHz5OnyA+hHggPnglIj6KIB4+t2AgPtKFHj7MtCM+hv0gPsisHD5MWSE+7cgjPrUx
IT53Gh0+wnsfPlB6Ij4bOx4+1XQjPpG/KD7PUiA+1rofPjTAIT4eayY+h/okPiCWHj6kNR4+
lzkjPg+NHz6g5iE+tzEfPhz+IT4zryQ+RJ8gPnMkGz4obiE+Cu4ePvNvID6eyiA+oEwePkUK
Iz6pMiA+QrshPkVgGz4uoh8+guEePoBFHz6wJiI+/VEdPuIcIz6GVCM+zqIePuycJj6yVSA+
4AggPkIcIj6hsSQ+D/cfPluPIj71XCI+2i0hPhZjIj7gyCY+KOkgPvLoHj7U0B8+8TQePiwU
JT5BSyE+aYEdPi/mIj6RbyE+PJ8gPmvMIj4xYCk+asYiPk5uHz4rHh4+opEmPjafIj4uIx4+
TE0hPjJTJD7yRSI+Wf0lPiB+Hz7EJSA+nRQiPl8QID6LQCE+9l4gPpMBIT5ZqyA+/9wePuaE
Hz5RvCE+N2YiPgi7Ij4g3xw+M3skPqARID5sFCQ+DBgiPsKiHz5mkiA+fHEiPtnRIT5PFSA+
qDokPkklID7U5CA+h0siPmjwID6IfiM+RjkePvn3ID4IPyE+050dPk/QHT7jjCE+7SUgPs3g
IT6bXh4+ZxMkPigPIj6ipSI+m0giPuDFHz5pkh0+RdscPmtcIz748Bw+AuskPvuCID65+SI+
Rf8dPu9CHj7k3h4+WCEiPpUOHj5CgRs+A2gePhe5Gz67sCE+v5YfPrDAID62vR0+8T0hPg19
Hj7HxSI+3IkiPpHCHT7YKiQ+7OwfPgdyHj5BYyU+zQkfPuOUHj6pzh0+gvsdProaHj4LZyM+
0acePqQdIT6D3B4+VCgcPovAHD5mxiA+0ukdPpopID6YTSE+ZMsfPqyJHz7JWBs+9v8dPtDG
Gz6UcSM+IAUhPgZxID7TByI+zhUgPptsHD5kbyQ+QYAgPp42IT4CnB8+JuoePudPIT5i+h8+
8yohPjRPHz5YqCI+sYwjPsdjHz7lqR0+7H0hPm5hHT4qmB4+7kQfPntXID47SB8+H/0ePveN
Hj7ewRs+2c4cPg3qGz6M/yE+eWQgPkSSIj7m9SA+15MfPpodHj6KPyE+kc4aPhixHj6qDx8+
5u8gPgkGHz5YEyA+p1ohPopJHj7Vsh8+0cAePmZlID7PcSI+O14gPkOzGj5BYCA+eY0hPsJb
Ij410x4+ZG0gPviAIj4zBCA+q5kePr8aIT7mISA+ut4ePlooID5PBh8+7TUjPpafIj5FHSA+
yDQdPmcQHz708x0+oN4dPltgHz7jXh4+hsghPmmmIz5jrh4++jwjPlz3Gj7q7yA+v/QhPu09
HT6ViiA+PxcfPmSgHD7npCA+YGwdPkUeHT4vOR4+VjwcPhlDIj4e7x8++DEhPhgoIj5YWyE+
Il0fPgXzID7RdCE+t3EgPudLIz7zCiA+HaIePk3IGD5qICA+kXgePlTZHz4qDCE+zUEcPge4
Hz6xkx4+S9wfPjqhGj6OEx0+oFQePrD3Gz6xJCE+TPghPlLGHj4B9x8+uNgYPh9dHz5NGiI+
QyAhPuwkIT6fJh4+Q0UePmTHHT5/kiA+d/EbPsoCHj7iRx8+tdEfPnOBJD71Ch0+e54gPoSm
Gj4tXyA+J6EdPu/wGz5oUx4+Uc0dPmXIIT4Gmho+QlIgPtiVID6ZfBw+ygkiPgYQHz6yriA+
0GQgPqoYHj7BdiA+RrsePqSBHT58kyA+U/kcPk3mHT60+B0+TA0cPr76Ij6EuyM+3J4cPlIY
HD6eySI+VG4dPkVvGz7oeR8+uk4hPvyKGz6n2CU+8BUiPp45Hz6bjBw+pkMZPhRZHT7bPhs+
2ysfPi3MGj6KBh8+XrAhPiRvHj5J0xo+ae8XPqRlHz53mBs+OFshPrdPHj4YOhw+V94ZPhQH
Gz7txR4+MQ8jPjCrGz7jkhs+l/EcPmAKIT7z9B4+Ko4dPq9uHj49FCI+h9YgPmfHHz6FsCA+
CGoePuI8IT7riB0+W3wcPm2JID5gbB8+DUsdPjk7Gj7goR4+XskfPkM/Hj5Atxk+eNIePlF0
ID5Ckxs+UHYcPr+fIT617B0+rrsWPgN5IT4aaCE+hC4bPulQGT4SAiA++ecdPlZ3Ij6uxh4+
ls4ePjE0HT6eVh4+FHMePkyTIT6oMh4+FqEgPiuHGj6m6Bw+Nb8fPs7tGj7aehs+N7IcPiad
Gz5CxyA+nT8dPl1gHD77YRw+KfQdPqA5Hz7X1Ro+uLcbPkLbHT5h1xw+hJsgPrApHT6KfRw+
KbMbPtFVHj4tuRk+F2YgPuxSHT6nnB4+F8ggPrPqID442Rs+LKkePsCMHz5MHRw+HRIfPoo4
Gj7AUCE+vawgPt6LID7RjyA+mVodPvX7GT4N+B0+MRkdPj6WGz4c8hg+eX8cPllWHT7sbB4+
nJ4ePmYCHj7tpBs+YJ0XPuIvIj4n5hk+PckbPj21HT5nth4+P+IbPue3Hz7oeRs+R9sbPiWM
Gz6MFx0+v0YfPqP9ID48HR4+hvsePggcIz52dB4+c3QePpguHj4LPhw+bK4cPvcNHz5/Dh8+
Iv4gPp0uHD5BICA+AnIiPsggHz5GkB0+hNUZPsB/HD6PeBw+a64bPqdVHD777iA+S6QfPtnF
HT6BEh8+u8AdPthEHT6Six4+6vIgPg6KHD4LvB0+OjAgPn+EHT6opR0+TJIcPjimID7+ahw+
qUwhPvvyGz7KuB4+RY8fPkgFHT5hPyA+tnocPg+SGz4zwhs+y/8cPr3MGz6rIyA+NTkbPpBY
Gz43Mx0+3y0aPhunGz6b+xw+VqgcPlQaIT74TRs+2WofPgnPID43Bx4++H4cPtZBFz6Shx4+
rSIcPhwQHT6VJiA+9tYdPsLoID7+0CA+0ugbPvtOIT6abBw+FfIgPmOZIz5IKR8+9ygdPjJc
Gz6QHx4+woEdPiHRHz56OBo+oOQZPnygHT6mlRw+DkggPkA/HD7lQB0+4OcgPj8rHj4wBRw+
6xgfPthaHD5kghc+HmQePq/BHT6ZYRo+hoQePjL+FT72Oxo+eYATPt3oGj70lBs+cH4ePmvn
HT7uoB8+V8oaPp4sGz5WmCE+rpEZPuvRFj7kEBc+WFodPobPID57zho+saAdPmPeHj6hFR8+
vowcPvU4HT6gOBs+6yUcPjuIFz5vwRs+icIZPuZ3Gj5PhRY+A24cPu02GT5j+R4+vHgZPiA2
HT6DaBk+ZBMdPqltGj7pfBc+qCEXPshzHT5mJxs+SOMdPu8MHj7CLx0+j/EbPhCOGD4lyRw+
/UQYPvhIHT49fB4+i6YaPonaHD7SJx8+gQMYPkooFz467ho+R8oaPjcQIj6PJxs+Ht8aPgUX
Hj59dh0+FEsWPlmYGz48Qhw+fSMePjJaFT6Prhk+y2oXPpigHD6LxRw+ZrIYPpUBGj6G0Bc+
iPkaPvlcGz65/xk+1VsgPmAFGD5uixo+HmEgPvG2GT4giRs+0oEbPsIvGz6GUxo++RMePqvo
ID7wlx0+hiUbPv/IGT4sAR8+KTQZPmW/ID6sUBc+mnUdPkJAGT45/h4+6MQYPuQIFz47Sh8+
eBgZPkWbGT6mnhw+Rk8bPt8cGj49gRo+PJUfPs8PGz70Bx4+7PEcPlkSHz60Axo+OXwbPvxS
Hz6ejxo+qwMZPhFpHD7tIxw+Z7QaPoYfGD5+YBk+kBIdPknSHj4Ygxs+7BMcPo65Gj4Duhg+
YGAfPvs6HD5Ypxs+WbEcPultGj7mlBw+S6QWPvY6GD550Bg+EJAbPu/BHT4oyxg+ztIbPmbo
HT5FgRw+CpsbPnbcFj77lh8+lkAdPmZzGj7skho+wVUWPhC5Gz7Cixo+OSYcPgOyGT70ixk+
DJIbPmO+HD4koxw+wrIaPmcfHj6daB4+M1cfPjzpHj5K1Ro+0DgfPqZKGj7bJh0+PicZPhvo
GD4c0xg+NSkXPuwYGT5QZRo+WJAdPpqfHj7CqCA+4OobPob9Fz4GvR0+zpQZPkwLGz4tWBg+
3WMZPl25GD5zsRw+EKYXPpe3FT5QxB8+d24ZPkE3HT49jx4+xoocPtWyGz5JPhw+PB8cPkEB
HD5XKR8+NaQYPlbRGT7uOR0+yBsdPgd8Hj6uhh0+t8QZPqPYHT4SARo+F3EaPqdmGT6GVR4+
8fgZPu/NHT4SxRo+ua4cPuHEGz7BPBw+Uo4cPqFpHT7Nkxo+KYoZPlurGD6b0hg+guYYPrw0
Gz7R4hU+D2QZPhxMHD4MeRg+tdQfPrnOFj78tBw+VtwfPq3aGz4kxBc+ROwZPm8BHT4HNxo+
UHcfPpKHFz7xqh0+YPYZPtvVID5R5h0+8zEZPnF4GD7hXR0+DAkcPg38Hj6pkR0+QGUZPg4v
Hj6rXBo+GvMcPqH7Gj60ZiA+6HYgPli5Gj5lvBw+SkEYPh+FGj7TMho+Jd0aPh4IGD7H7Bw+
c58ePgAeFj6AsBs+4LIXPh/vHT5Gjhg+KrYbPvhYFz6E5hg+3c4YPk4hHj75Gh0+IlgbPi7a
Gj6wxRg+p0cbPqetHj6LXBo+eGIcPrL/Hj5tLRk+dT4aPshkHz7tQxg+SrscPlGxGT5o4RM+
2ngcPvOrGT6tpRo+QgcbPkbSHj6Y+Rk+gvoYPnJ1Fz6+nxo+MT0aPkUsGT6i1Bc+mD8dPgTy
Hj6kFxo+yAsePjHQGz79uB0+XZ0XPn9EIT43bxw+7v0aPjZIGT4acB4+61cYPvZOGD7IEB4+
mYEbPpq4Fz5gdBs+fiwhPgapGz6ESRY+cZ4bPuRyHD7wjxs+WroYPqejGz45Fhg+w6IbPl0f
Gz6RZhc+9QUaPsVQGT4Auhs+29kaPtrXFz5TcR8+6UwcPpJzGz7jWRo+diwXPj0IID6Smhs+
AiwcPmZ9Gz543Bw+YowZPhxFHj5G4B0+FyMbPnhsGz5yQRw+aqscPmcDFj4k4hQ+4oMYPi5a
HD4wwxg+vFAZPuG7HT63hRo+Qs8cPoxTGz6OURk+v4YaPkYBHz63Zhs+Mp0cPqHFHj6tQx8+
joEdPkUrHj4o8hs+Ca0YPqjWHD5Smx0+niwdPsEBGj7LJx8+JcsYPribFz7LpRc+X1wZPuxl
GD7gtRo+4e8ZPlCmGj69IBs+eMobPgQkHD4cXRw+dWEePmN5Hj7seBw+jfQcPqeiGz4KKho+
qI0YPsilHT4bGRg++HAZPmY1HD4BtBk+ThYaPkXCHD4U0Bc+tFUYPt+4Hj7d4hg+WwEcPhtL
GD6Tnhk+ShsfPlhJGD6+Axw+ZYAVPqJoFz7n2Bo+ibIaPqrSFj4cShs+odkaPozQGD6Reho+
NzMZPtwvHj755xk+</AssayYData></Step><Step><CommonData><SampleLocation>2</SampleLocation><SampleID></SampleID><SampleGroup></SampleGroup><SampleInfo></SampleInfo><SampleRow>G</SampleRow><SamplePlate>1</SamplePlate><WellType>REGENERATION</WellType><Concentration>-1</Concentration><ConcentrationUnits>µg/ml</ConcentrationUnits><MolarConcentration>-1</MolarConcentration><MolarConcUnits>nM</MolarConcUnits><MolecularWeight>-1</MolecularWeight><Temperature>30</Temperature><StartTime>2883945</StartTime><AssayTime>5</AssayTime></CommonData><FlowRate>1000</FlowRate><StepType>KREGENERATION</StepType><StepName>Regeneration</StepName><StepStatus>OK</StepStatus><ActualTime>5.00103</ActualTime><CycleTime>0.2</CycleTime><AssayXData Points="25">CRAvRTwTL0VzFi9FqxkvRdYcL0UJIC9FPCMvRXMmL0WjKS9F2iwvRQ0wL0VAMy9FbzYvRaM5
L0XWPC9FDUAvRTxDL0VzRi9Fp0kvRdpML0UNUC9FPFMvRW9WL0WnWS9F2lwvRQ==</AssayXData><AssayYData Points="25">Mg4uvkrBg76oeJG+wkiVvvXTmr6d652+VBSgvjASpb5Q76a+A12pvn29rL5Dvaq+Qz6tvvWz
rL54Mq++6NiwvrlGs75ILLK+SJmzvhJztr6dy7O++061vrT2tr7DTba+3vO2vg==</AssayYData></Step><Step><CommonData><SampleLocation>1</SampleLocation><SampleID>Buffer</SampleID><SampleGroup></SampleGroup><SampleInfo></SampleInfo><SampleRow>G</SampleRow><SamplePlate>1</SamplePlate><WellType>BUFFER</WellType><Concentration>-1</Concentration><ConcentrationUnits>µg/ml</ConcentrationUnits><MolarConcentration>-1</MolarConcentration><MolarConcUnits>nM</MolarConcUnits><MolecularWeight>-1</MolecularWeight><Temperature>30</Temperature><StartTime>2896400</StartTime><AssayTime>5</AssayTime></CommonData><FlowRate>1000</FlowRate><StepType>KREGENERATION</StepType><StepName>Regeneration</StepName><StepStatus>OK</StepStatus><ActualTime>5.00103</ActualTime><CycleTime>0.2</CycleTime><AssayXData Points="25">DWAvRUBjL0VzZi9Fp2kvRd5sL0URcC9FRHMvRXN2L0WneS9F2nwvRRGAL0VEgy9Fd4YvRauJ
L0XejC9FDZAvRUSTL0V3li9Fp5kvRd6cL0UNoC9FQKMvRXemL0WnqS9F3qwvRQ==</AssayXData><AssayYData Points="25">PPIOPrIjJD7jowo+JEb2PaNu4T0QsuQ9rafYPdjX0j0n/NY9T6HTPSAS2D1qXNY9jWrePfBD
1z2v+dg960DgPT9LzT14p9c94KLWPeTV4T141dc9P97aPR991T2k6Nw9OCPcPQ==</AssayYData></Step><Step><CommonData><SampleLocation>2</SampleLocation><SampleID></SampleID><SampleGroup></SampleGroup><SampleInfo></SampleInfo><SampleRow>G</SampleRow><SamplePlate>1</SamplePlate><WellType>REGENERATION</WellType><Concentration>-1</Concentration><ConcentrationUnits>µg/ml</ConcentrationUnits><MolarConcentration>-1</MolarConcentration><MolarConcUnits>nM</MolarConcUnits><MolecularWeight>-1</MolecularWeight><Temperature>30</Temperature><StartTime>2908537</StartTime><AssayTime>5</AssayTime></CommonData><FlowRate>1000</FlowRate><StepType>KREGENERATION</StepType><StepName>Regeneration</StepName><StepStatus>OK</StepStatus><ActualTime>5.00103</ActualTime><CycleTime>0.2</CycleTime><AssayXData Points="25">EbAvRUSzL0V7ti9Fq7kvReK8L0URwC9FRMMvRXfGL0WryS9F3swvRRHQL0VI0y9Fd9YvRa/Z
L0Xe3C9FEeAvRUTjL0V75i9Fq+kvReLsL0UV8C9FRPMvRXf2L0Wv+S9F4vwvRQ==</AssayXData><AssayYData Points="25">w+ZmvrPip749YrO+Wy+4vmN/ub6sXb2+kTW/vvLNvL7jacC+rz3Bvrluwb6RgMG+qLvCvhmg
w744DcS+8fzDvtMuxb5AGMW+hDzGvhwTx75Wfse+X67KvpFPyL5ojci+YRbJvg==</AssayYData></Step><Step><CommonData><SampleLocation>1</SampleLocation><SampleID>Buffer</SampleID><SampleGroup></SampleGroup><SampleInfo></SampleInfo><SampleRow>G</SampleRow><SamplePlate>1</SamplePlate><WellType>BUFFER</WellType><Concentration>-1</Concentration><ConcentrationUnits>µg/ml</ConcentrationUnits><MolarConcentration>-1</MolarConcentration><MolarConcUnits>nM</MolarConcUnits><MolecularWeight>-1</MolecularWeight><Temperature>30</Temperature><StartTime>2920880</StartTime><AssayTime>5</AssayTime></CommonData><FlowRate>1000</FlowRate><StepType>KREGENERATION</StepType><StepName>Regeneration</StepName><StepStatus>OK</StepStatus><ActualTime>5.00103</ActualTime><CycleTime>0.2</CycleTime><AssayXData Points="25">FQAwRUgDMEV7BjBFrwkwReIMMEUVEDBFSBMwRX8WMEWvGTBF5hwwRRUgMEVMIzBFeyYwRbMp
MEXiLDBFGTAwRUwzMEV/NjBFrzkwReY8MEUZQDBFTEMwRX9GMEWvSTBF5kwwRQ==</AssayXData><AssayYData Points="25">aTj0PaHdFz6lkAM+ziDmPaBmxj1lm8Y9OtS8PTNUvD0U+b49h7G1PXCVvD0bOcI9YqO+PelW
vT3GP7k9vSu4PQkcvz2nGMA9JWO7Pbv2xT0H7cM9v+m7PR0vwT1+Ass9ojPFPQ==</AssayYData></Step><Step><CommonData><SampleLocation>2</SampleLocation><SampleID></SampleID><SampleGroup></SampleGroup><SampleInfo></SampleInfo><SampleRow>G</SampleRow><SamplePlate>1</SamplePlate><WellType>REGENERATION</WellType><Concentration>-1</Concentration><ConcentrationUnits>µg/ml</ConcentrationUnits><MolarConcentration>-1</MolarConcentration><MolarConcUnits>nM</MolarConcUnits><MolecularWeight>-1</MolecularWeight><Temperature>30</Temperature><StartTime>2933064</StartTime><AssayTime>5</AssayTime></CommonData><FlowRate>1000</FlowRate><StepType>KREGENERATION</StepType><StepName>Regeneration</StepName><StepStatus>OK</StepStatus><ActualTime>5.00005</ActualTime><CycleTime>0.2</CycleTime><AssayXData Points="25">HFAwRU9TMEV+VjBFtlkwRelcMEUYYDBFS2MwRX5mMEWyaTBF6WwwRRhwMEVLczBFfnYwRbZ5
MEXlfDBFGIAwRUuDMEV+hjBFsokwReWMMEUckDBFS5MwRX6WMEW2mTBF6ZwwRQ==</AssayXData><AssayYData Points="25">hmicviPfuL7m6cC+RJzEvjFlxr77ksi+rmbHvtO1yb6P48e+9rzIvqUpzL7Gccy+ocPNvkSN
zb5obc++y7jNvi4Fzr5AC82+RmLOvuU3z76T386+Ex3Svm0iz76FG9G+lqHQvg==</AssayYData></Step><Step><CommonData><SampleLocation>1</SampleLocation><SampleID>Buffer</SampleID><SampleGroup></SampleGroup><SampleInfo></SampleInfo><SampleRow>G</SampleRow><SamplePlate>1</SamplePlate><WellType>BUFFER</WellType><Concentration>-1</Concentration><ConcentrationUnits>µg/ml</ConcentrationUnits><MolarConcentration>-1</MolarConcentration><MolarConcUnits>nM</MolarConcUnits><MolecularWeight>-1</MolecularWeight><Temperature>30</Temperature><StartTime>2945367</StartTime><AssayTime>5</AssayTime></CommonData><FlowRate>1000</FlowRate><StepType>KREGENERATION</StepType><StepName>Regeneration</StepName><StepStatus>OK</StepStatus><ActualTime>5.00103</ActualTime><CycleTime>0.2</CycleTime><AssayXData Points="25">HKAwRU+jMEWGpjBFuqkwRe2sMEUcsDBFU7MwRYK2MEW2uTBF7bwwRRzAMEVTwzBFgsYwRbrJ
MEXpzDBFINAwRVPTMEWC1jBFutkwRe3cMEUc4DBFT+MwRYbmMEW26TBF7ewwRQ==</AssayXData><AssayYData Points="25">NcDVPfYQDD7hI/c9aZHSPYZVwz3u77k9fUCyPeMAtj0+mq89LjunPRIurz22e6Y9kLy2PWP3
uD3pQa89fHOwPaIyrz3T9bI91mW3PTwCtz1Hvrc9SAC3PdDOwD1uNK49dW25PQ==</AssayYData></Step></KineticsData></ExperimentResults>
