# Supplementary material for: CD147 mediates the adsorption of influenza A virus on the cell surface through direct interaction with HA
Source: Front Cell Infect Microbiol. 2025 Aug 29;15:1647283. doi: 10.3389/fcimb.2025.1647283 (PMC12426278; doi:10.3389/fcimb.2025.1647283)
Supplement: Supplementary file 8 [file DataSheet2.zip › raw data-2/Figure 6/Fingure6 D-I/Fingure6 G/241006_008.frd]

<?xml version="1.0" encoding="UTF-8" standalone="yes"?>
<ExperimentResults><ExperimentInfo Name="Experiment_17"><ExpDescription></ExpDescription><RTDVersion>2.0</RTDVersion><RunID>460CF0F2-678D-4686-806C-99B63B5D4859</RunID><ExperimentType>KINETICS</ExperimentType><ExperimentSubType>KBASIC</ExperimentSubType><StartDateTime>2024-10-06T17:27:48</StartDateTime><MachineName>4QSYCS2</MachineName><UserName>Labuser</UserName><LotNumber></LotNumber><PlateName>241006</PlateName><PlateName2></PlateName2><SensorName>H3</SensorName><SensorPlate>1</SensorPlate><SensorType>SA (Streptavidin)</SensorType><SensorRole>LIGAND</SensorRole><SensorInfo></SensorInfo><WritingSW>DataAcquisition.exe 11.1.0.11</WritingSW><InstrumentType>OctetRED96e</InstrumentType><InstrumentSerial>FB-90287</InstrumentSerial><InstrumentFW>1.0.0.0</InstrumentFW><IntegrationTime>2.6</IntegrationTime><DSPType>CPF</DSPType><DSPStitching>1</DSPStitching><HasManifest>1</HasManifest><InfoHash>-1123282249</InfoHash></ExperimentInfo><AssayParamsInfo/><KineticsData><Step><CommonData><SampleLocation>12</SampleLocation><SampleID></SampleID><SampleGroup></SampleGroup><SampleInfo></SampleInfo><SampleRow>H</SampleRow><SamplePlate>1</SamplePlate><WellType>BUFFER</WellType><Concentration>-1</Concentration><ConcentrationUnits>µg/ml</ConcentrationUnits><MolarConcentration>-1</MolarConcentration><MolarConcUnits>nM</MolarConcUnits><MolecularWeight>-1</MolecularWeight><Temperature>27.2</Temperature><StartTime>0</StartTime><AssayTime>120</AssayTime></CommonData><FlowRate>1000</FlowRate><StepType>BASELINE</StepType><StepName>Baseline</StepName><StepStatus>OK</StepStatus><ActualTime>120</ActualTime><CycleTime>0.2</CycleTime><AssayXData Points="600">AAAAAPLSTT7fT80+I9sZP83MTD8AAIA/XrqZPzMzsz/NzMw/ZmbmPwAAAEAv3QxAmpkZQGZm
JkAzMzNAYhBAQC/dTED8qVlAZmZmQJZDc0AxCIBAmG6GQP7UjEAzM5NAmpmZQAAAoECYbqZA
/tSsQDMzs0DLoblAMQjAQGZmxkD+1MxAZDvTQJqZ2UAAAOBAZmbmQM3M7EAzM/NAy6H5QBkE
AEEzMwNBf2oGQZqZCUHl0AxBAAAQQUw3E0F/ahZBsp0ZQc3MHEEAACBBTDcjQWZmJkGynSlB
zcwsQQAAMEEzMzNBZmY2QbKdOUHNzDxBGQRAQTMzQ0F/akZBmplJQc3MTEEZBFBBZDtTQX9q
VkGynVlBzcxcQRkEYEEzM2NBf2pmQZqZaUHNzGxBAABwQUw3c0FmZnZBsp15Qc3MfEEMAoBB
ppuBQTMzg0HNzIRBc2iGQQAAiEGamYlBPzWLQc3MjEFmZo5BAACQQZqZkUEzM5NB2c6UQXNo
lkEAAJhBppuZQTMzm0HZzpxBc2ieQQAAoEGamaFBPzWjQdnOpEFmZqZBAACoQaabqUE/NatB
2c6sQWZmrkEAALBBppuxQT81s0HZzrRBZma2QQwCuEGamblBPzW7Qc3MvEFzaL5BAADAQZqZ
wUE/NcNB2c7EQXNoxkEAAMhBppvJQT81y0HZzsxBZmbOQQwC0EGamdFBPzXTQdnO1EFzaNZB
AADYQZqZ2UEzM9tBzczcQXNo3kEMAuBBppvhQTMz40HNzORBZmbmQQAA6EGamelBPzXrQc3M
7EFzaO5BAADwQaab8UEzM/NB2c70QXNo9kEAAPhBppv5QT81+0HNzPxBc2j+QQYBAELNzABC
mpkBQmZmAkI5NANCAAAEQtPNBEKgmgVCbWcGQjMzB0IGAQhCzcwIQpqZCUJtZwpCMzMLQgYB
DELNzAxCmpkNQmZmDkI5NA9CAAAQQtPNEEKamRFCbWcSQjMzE0IAABRCzcwUQqCaFUJtZxZC
MzMXQgAAGELTzRhCmpkZQm1nGkI5NBtCAAAcQtPNHEKgmh1CbWceQjMzH0IAACBCzcwgQqCa
IUJmZiJCOTQjQgYBJELTzSRCoJolQmZmJkI5NCdCAAAoQtPNKEKamSlCZmYqQjk0K0IAACxC
080sQqCaLUJtZy5COTQvQgYBMELTzTBCoJoxQmZmMkIzMzNCAAA0QtPNNEKgmjVCZmY2Qjk0
N0IGAThC0804QpqZOUJtZzpCOTQ7QgAAPELTzTxCoJo9QmZmPkI5ND9CAABAQs3MQEKamUFC
bWdCQjMzQ0IAAERC081EQpqZRUJtZ0ZCMzNHQgYBSELTzUhCoJpJQmZmSkI5NEtCBgFMQs3M
TEKgmk1CbWdOQjMzT0IGAVBC081QQqCaUUJmZlJCMzNTQgYBVELTzVRCmplVQmZmVkIzM1dC
BgFYQtPNWEKamVlCbWdaQjMzW0IAAFxCzcxcQqCaXUJtZ15COTRfQgAAYELNzGBCmplhQm1n
YkIzM2NCBgFkQtPNZEKamWVCZmZmQjMzZ0IAAGhCzcxoQpqZaUJtZ2pCOTRrQgAAbELTzWxC
oJptQm1nbkI5NG9CAABwQs3McEKgmnFCbWdyQjk0c0IAAHRC0810QpqZdUJmZnZCMzN3QgYB
eELTzXhCmpl5Qm1nekIzM3tCAAB8Qs3MfEKgmn1CZmZ+QjMzf0IAAIBCZmaAQlDNgEK2M4FC
mpmBQoMAgkJmZoJCzcyCQrYzg0IdmoNCAACEQmZmhELNzIRCtjOFQpqZhUIAAIZC6WaGQlDN
hkK2M4dCmpmHQgAAiELpZohCzcyIQjMziUIdmolCAACKQulmikJQzYpCtjOLQpqZi0IAAIxC
ZmaMQs3MjEIzM41CHZqNQoMAjkLpZo5CUM2OQjMzj0KamY9CAACQQmZmkELNzJBCMzORQh2a
kUIAAJJC6WaSQs3MkkK2M5NCHZqTQgAAlELpZpRCUM2UQrYzlUKamZVCgwCWQulmlkJQzZZC
tjOXQpqZl0IAAJhC6WaYQlDNmEK2M5lCHZqZQoMAmkJmZppCUM2aQjMzm0IdmptCAACcQulm
nELNzJxCtjOdQpqZnUKDAJ5CZmaeQlDNnkIzM59CHZqfQoMAoELpZqBCUM2gQjMzoUIdmqFC
AACiQmZmokJQzaJCtjOjQpqZo0IAAKRCZmakQlDNpEIzM6VCHZqlQoMApkLpZqZCzcymQrYz
p0IdmqdCAACoQulmqEJQzahCtjOpQpqZqUIAAKpCZmaqQlDNqkIzM6tCHZqrQgAArELpZqxC
UM2sQrYzrUKama1CgwCuQulmrkJQza5CtjOvQpqZr0KDALBCZmawQs3MsEIzM7FCHZqxQoMA
skLpZrJCzcyyQjMzs0IdmrNCAAC0QmZmtELNzLRCtjO1QpqZtUKDALZC6Wa2QlDNtkIzM7dC
HZq3QoMAuELpZrhCUM24QrYzuUIdmrlCgwC6QmZmukJQzbpCtjO7QpqZu0IAALxCZma8Qs3M
vEIzM71CHZq9QgAAvkJmZr5Czcy+QrYzv0Kamb9CgwDAQulmwELNzMBCMzPBQpqZwUIAAMJC
ZmbCQlDNwkIzM8NCHZrDQoMAxELpZsRCUM3EQjMzxUIdmsVCAADGQulmxkJQzcZCMzPHQpqZ
x0IAAMhCZmbIQlDNyEK2M8lCHZrJQgAAykLpZspCzczKQjMzy0IdmstCAADMQmZmzELNzMxC
MzPNQh2azUKDAM5C6WbOQs3MzkIzM89CHZrPQoMA0ELpZtBCUM3QQjMz0UIdmtFCAADSQulm
0kJQzdJCMzPTQpqZ00KDANRCZmbUQs3M1EK2M9VCmpnVQoMA1kLpZtZCzczWQrYz10IdmtdC
gwDYQulm2ELNzNhCtjPZQpqZ2UIAANpC6WbaQlDN2kIzM9tCmpnbQgAA3EJmZtxCzczcQrYz
3UKamd1CAADeQmZm3kJQzd5CtjPfQpqZ30IAAOBC6WbgQlDN4EIzM+FCmpnhQgAA4kLpZuJC
zcziQrYz40KameNCgwDkQmZm5ELNzORCtjPlQpqZ5UKDAOZC6WbmQlDN5kIzM+dCHZrnQoMA
6ELpZuhCzczoQjMz6UKamelCgwDqQulm6kJQzepCtjPrQh2a60KDAOxC6WbsQs3M7EIzM+1C
mpntQoMA7kLpZu5CzczuQrYz70Kame9C</AssayXData><AssayYData Points="600">AAAAAKVYkrstKzW7hxbTu58iJ7s6soy6BrYTuyL5p7u5u4+6VtWYu2DNnrvyQ527jTAbut7B
ULvmAxc6lZ7BuwU5d7q6lyO7eo2yuEtf+LofoWy7CXRtu5a2V7vRb7q7Kx6Qu7gn07pRkPy6
Mjcuu/0hsrtFnjS7sJRgu6Q9rroF/w+7B2Q3u/tca7s6P9y7SbfGu773MbthlXe7suPEuagB
8bo8GJe71MpouxqxkrtswkG6jXtpu1F6fzndxbI5L1afu22h0rstpVC759NYu/U/UrtrFkq7
6KQBu4dAorsR8eO6FZGbO11hVLvVSM66FSi5u92tS7sn+706aa6Buh+pvLsO/3K7ILcSu736
FjocPDI7eETBu1iR8Tq3h2S6fpaou0uNGrtj14o5nnM4u9RZW7umxMU5WxgJu4ANeLtPdDI6
sbalu0IdBbs/TI27W/0Uu73f2Lpjkw27tubPurHuZbus7kI7cg0HuynSVrtBQdI5cq2HuhjU
TjkWyBw7oVbGObkYSrtQHhm6iK3tuoX9vroq7he7xOUFu/WVKLv1GFm5NO8Ru9WwszkYa4S7
gp/7ujaPlrohDvW6Ku7Cu0o/hbutEQ+7VikKO0PVsbqFaCi7y+v7Ov0w5LlfgmK7hvoxOh/c
LLtmIhw7Ed3nuu9gQToBvN66rIU2u0aa2zoAKT27GMLnut3GZLpYFtq4Mtm5uqLpKLtB0Ra7
5amEu0DTirsMCyQ7jPoXOfYznDrllfu5uKGGurSKKrtsX2K78i7tu4Cq1zWybai79zJfu3bE
M7ocKmG7mCG/ul2L8jllsR+7OMlcuPvDFLfZCcK6zYEuu9kj7Dp0OSE6cc67OQnWuTlEgym6
o0KXu/iHFbvsbHk5cBMMOlrtW7pvz1+7tcCfui6ZD7u53hG66XFyOtr55DqRTbc6AouiOsxv
ljn1OWK6Baiiu8a4T7tb2zm7UiSFupppCrsmyRa7kxjBuWhNb7qEO9e6rsCLu6nsZbpUxQm5
PvsGOr8+ADph/C66OOPDOoY+Kbp5dIY6DPNOu+xAdrqkgIg6ZZYwu3FWn7siBom6PU3Ouqth
MrtA3ci6yfQ8uzUrW7q8FTG77xWgu21VAbxKfsA5Hctsu1FBObuI0zC7NYWnORCNFrsaEn67
+Vn+uhz6gTpNW6i71alzu+gm6rpOrpy6qxiOurKuVzo2kvK52Og/OLQXibtVlbK6KoV7u8rn
xLrEp1G7rmKUu5UzIbuyp3W7F8UcunT1Bzs6P2u4Oc3COnhb8rp9tQ27yllDu5rMwbpD86m7
eHmauiRpN7k7L4e62QWcutIUkbt7uxG8EL1buw6p+zlR8iM7m6yNum61j7lBiXi5yehrumkC
2Lr7IA261KnCumTZUrvvaZa71It/uyNj9jc/o2e7w22vu0j+gLt59886Sr3Nu97wVrt9cVy7
5fFcu7P0bLsYioe78PRZu71pErsfvIO7O8MFu2KuF7vgzWq656Squ0YOsbpJUWo7OooMvHNr
HrvUFB66COHXu715DLsGmH67HJ/2OpoNkrvKvny6hWS+u6kJn7spi5O7dBuDutweHLtJvDW6
D4KEu5DVI7ybhtO723yuueRlvrsEqeq6yMqjuoxoCDp2MI272rWVu+7NuTqVyZ86NbOyOfNe
ejveGC67lYejuvWTsLvQtKK7QiDvupr9LTfFcSi8JAq2u4z507h+oje7WBv1uhj4qrszOiO7
JXiuu7x/Qbuvb6i6gID8uInQ6LqxNze7QzG1u/CJ7DoacL+6bRRQu1n+kbsixsK7Fyq8urNc
grvetaS7pjEiuwe3PLvqkFu6i+ENu/eIprsVMus6cyqrutKWILtlLF67V/AQu0Hjh7uzBOa6
un/Du862HLt1dDC6GvaDu9YjbLpDnIG7IaGTu4Dp5jgyHLe6fjGRu6fvijmSLRm74SaaugvS
x7v7bxO513YHu6uLJrtkoCK7YUU0unhH3rvJRry74MyTumaPKjkif3u674Sru4YCkropSy67
suUhugy1nLstxjq7+fOGuwevxrrQ9nS7qNJhu3pKT7k/viK7sEUIu8giB7yk94a6efozu5vB
TbukUVW6++80uwPpB7uzdiK7OVDguoms9LsJr3m7eX4Qu0D4z7v9VVU6aTcZvOo6gbv9GYW7
em4kusnzI7ngI1678xyWu4mnC7vCfxW7VNpJu//jjLtIGyq7qC6ku3rz1btyaYC7ehOMuny2
trvhfZe76oOwuynUgbrXeRC7YPdXu44tjrs6VMg5SvJlu01v1bs0vKK7pzjVu/yXA7wBjbi7
wUyQu0aWX7t+RxC8yupFu4kterth7rm7nWuJu5me0btSphq7Vun1ut2OcrtnL/K72rx+u2by
a7vlUP662aEDvLrP5ruVeqS7unfQuii+v7sD+Py7rTCMuwkeMbvBbZa7q7JPu1G1/ruhoLC7
rBTVu/4w07tcL3u7jnKDu2VpxbsF6Qa8oM3juyJR7LsZrP27ZR2Cuzglo7uiw6u7vx5CuzRt
DLz5zBe8e9ywu9khALz4H4m72QKTu/S797vk07C7oV6Yu4rVMrzBIXK7dCWWu2okn7ux5cG7
4WfKuz6MsLtFZIC6miyju8JVybr8EI+6IRlXuz6KuboCkDG8Z1+pu9GDPrz/np67xFfDu15G
BbwduIK711Boux0zDrsYJ++7iZXyu5D00buqsMm7/Oa5u38DFryd05a7Nt+Cu4m3OLueXtq7
tHRIu9QmIbxyBNW7DY7XuyRygrsPlwm77QDyOPPUkruPwx685wD2u/wFgbvWpfy7Hc8cvO47
kzlqrtK75TCbuxoTmbvbvfG6Y9qsuxO7fLttzFs5AxdGuw1DJ7xW6Ey7DO4luxGZhbtJujK7
p82su7ZAl7s3Hza792rSux0HHLuPH426Zk4jvLIMxrsDgQm8N2Diu9xmpLsx8um7mBMvu8wG
jbuLT/u7OOgcu6uTG7yNDNG7Qlyxuxbwi7t37NS7HikRvDHB5rp0UAS8BNnAuyonlbuhM6y7
LngRuzARRLwmMvO7F9HLuywe5rs36Gm7JGo6u9VcsLuqDDO8oPkmvLa4/LvVAu278E8dvOvy
wLrvbNm7FuSOu8rQ27sye9G7CEGKu2knXrtZdsy7kmkLvDZFCLz+zgm8PNkFvFWZGrzwB5i7
/YeOu8ZCI7tgyYq7UxHUuwUy5rsjLzG8</AssayYData></Step><Step><CommonData><SampleLocation>3</SampleLocation><SampleID>hb2</SampleID><SampleGroup></SampleGroup><SampleInfo></SampleInfo><SampleRow>H</SampleRow><SamplePlate>1</SamplePlate><WellType>KLOAD</WellType><Concentration>30</Concentration><ConcentrationUnits>µg/ml</ConcentrationUnits><MolarConcentration>30000</MolarConcentration><MolarConcUnits>nM</MolarConcUnits><MolecularWeight>-1</MolecularWeight><Temperature>30.1</Temperature><StartTime>158206</StartTime><AssayTime>1200</AssayTime></CommonData><FlowRate>1000</FlowRate><StepType>LOADING</StepType><StepName>Loading</StepName><StepStatus>OK</StepStatus><ActualTime>767</ActualTime><CycleTime>0.2</CycleTime><AssayXData Points="3835">AADwQmZm8ELTzfBCtjPxQpqZ8UIAAPJCZmbyQs3M8kIzM/NCHZrzQoMA9EJmZvRCUM30QrYz
9UKamfVCgwD2Qulm9kJQzfZCMzP3QpqZ90KDAPhC6mb4QlDN+EIzM/lCmpn5QgAA+kLqZvpC
UM36QrYz+0IdmvtCgwD8Qupm/EJQzfxCtjP9QpqZ/UIAAP5C6mb+Qs3M/kIzM/9CHZr/QgAA
AEMzMwBDqGYAQ5qZAEPNzABDQgABQ3UzAUOoZgFDmpkBQw7NAUNCAAJDMzMCQ2ZmAkPbmQJD
Ds0CQ0IAA0N1MwNDqGYDQ9uZA0MOzQNDQgAEQzMzBEOoZgRD25kEQ83MBEMAAAVDMzMFQ+pm
BUOamQVDDs0FQwAABkMzMwZDZmYGQ9uZBkPNzAZDQgAHQzMzB0NmZgdDmpkHQw7NB0NCAAhD
dTMIQ2ZmCEOamQhDDs0IQwAACUN1MwlDqGYJQ5qZCUPNzAlDQgAKQ3UzCkNmZgpDmpkKQ83M
CkMAAAtDdTMLQ6hmC0PbmQtDzcwLQwAADEN1MwxDZmYMQ9uZDEMOzQxDQgANQ7YzDUNmZg1D
mpkNQ83MDUMAAA5DdTMOQ6hmDkOamQ5DDs0OQwAAD0N1Mw9DZmYPQ5qZD0PNzA9DAAAQQ3Uz
EENmZhBD25kQQ83MEENCABFDMzMRQ2ZmEUOamRFDDs0RQ0IAEkN1MxJDZmYSQ9uZEkPNzBJD
AAATQzMzE0OoZhND25kTQ83ME0MAABRDMzMUQ6hmFEPbmRRDDs0UQ0IAFUMzMxVDZmYVQ5qZ
FUPNzBVDQgAWQzMzFkOoZhZDmpkWQ83MFkMAABdDdTMXQ6hmF0PbmRdDDs0XQwAAGEN1MxhD
qGYYQ5qZGEPNzBhDAAAZQzMzGUNmZhlDmpkZQ83MGUNCABpDdTMaQ2ZmGkPbmRpDDs0aQ0IA
G0MzMxtDZmYbQ5qZG0PNzBtDQgAcQ3UzHEOoZhxDmpkcQ83MHENCAB1DdTMdQ2ZmHUOamR1D
Ds0dQ0IAHkMzMx5DZmYeQ9uZHkMOzR5DQgAfQ3UzH0OoZh9DmpkfQ83MH0NCACBDMzMgQ6hm
IEOamSBDDs0gQ0IAIUN1MyFDZmYhQ5qZIUPNzCFDQgAiQzMzIkNmZiJDmpkiQw7NIkMAACND
dTMjQ6hmI0OamSNDDs0jQ0IAJEN1MyRDqGYkQ9uZJEPNzCRDQgAlQzMzJUOoZiVDmpklQw7N
JUMAACZDdTMmQ6hmJkPbmSZDzcwmQ0IAJ0N1MydDqGYnQ9uZJ0PNzCdDQgAoQzMzKENmZihD
mpkoQw7NKENCAClDMzMpQ2ZmKUOamSlDDs0pQ0IAKkMzMypDZmYqQ9uZKkPNzCpDQgArQ3Uz
K0NmZitDmpkrQw7NK0NCACxDdTMsQ2ZmLEPbmSxDDs0sQ0IALUMzMy1DZmYtQ9uZLUPNzC1D
AAAuQzMzLkOoZi5DmpkuQw7NLkMAAC9DMzMvQ2ZmL0PbmS9DDs0vQwAAMEMzMzBDZmYwQ9uZ
MEMOzTBDAAAxQzMzMUOoZjFDmpkxQw7NMUMAADJDdTMyQ2ZmMkPbmTJDzcwyQ0IAM0MzMzND
qGYzQ5qZM0PNzDNDAAA0Q3UzNEOoZjRDmpk0Q83MNENCADVDdTM1Q6hmNUPbmTVDzcw1Q0IA
NkMzMzZDqGY2Q5qZNkPNzDZDAAA3Q3UzN0NmZjdDmpk3Qw7NN0NCADhDdDM4Q2ZmOEOamThD
Ds04Q0IAOUMzMzlDZmY5Q5qZOUMOzTlDAAA6QzMzOkNmZjpDmpk6Qw7NOkNCADtDMzM7Q2Zm
O0PbmTtDzcw7Q0IAPEMzMzxDqGY8Q5qZPEPNzDxDAAA9Q3QzPUNmZj1D25k9Q83MPUNCAD5D
dDM+Q2ZmPkPbmT5DDs0+QwAAP0MzMz9DqGY/Q5qZP0MOzT9DAABAQ3QzQEOoZkBD25lAQ83M
QEMAAEFDdDNBQ6hmQUOamUFDzcxBQwAAQkN0M0JDZmZCQ5qZQkMOzUJDAABDQzMzQ0OoZkND
25lDQ83MQ0NCAERDdDNEQ2ZmREOamURDDs1EQ0IARUN0M0VDZmZFQ9uZRUMOzUVDAABGQzMz
RkNmZkZDmplGQw7NRkNCAEdDMzNHQ2ZmR0OamUdDDs1HQwAASEMzM0hDZmZIQ9uZSEMOzUhD
QgBJQzMzSUNmZklD25lJQw7NSUNCAEpDdDNKQ2ZmSkOamUpDDs1KQ0IAS0MzM0tDqGZLQ9uZ
S0MOzUtDQgBMQ3QzTENmZkxD25lMQw7NTEMAAE1DMzNNQ6hmTUOamU1DDs1NQwAATkMzM05D
qGZOQ9uZTkPNzE5DAABPQ3QzT0NmZk9D25lPQw7NT0MAAFBDMzNQQ6hmUEOamVBDzcxQQwAA
UUMzM1FDqGZRQ5qZUUPNzFFDAABSQzMzUkNmZlJD25lSQ83MUkMAAFNDMzNTQ2ZmU0OamVND
Ds1TQ0IAVEMzM1RDZmZUQ9uZVEMOzVRDQgBVQ3QzVUNmZlVD25lVQ83MVUNCAFZDMzNWQ2Zm
VkPbmVZDDs1WQwAAV0N0M1dDZmZXQ5qZV0MOzVdDAABYQ3QzWENmZlhD25lYQw7NWEMAAFlD
MzNZQ6hmWUPbmVlDDs1ZQwAAWkMzM1pDZmZaQ9uZWkPNzFpDAABbQ3QzW0OoZltDmplbQ83M
W0MAAFxDdDNcQ6hmXEOamVxDDs1cQwAAXUN0M11DqGZdQ9uZXUMOzV1DAABeQ3QzXkNmZl5D
25leQ83MXkNCAF9DdDNfQ2ZmX0OamV9DzcxfQ0IAYEMzM2BDqGZgQ9uZYEPNzGBDAABhQ3Qz
YUOoZmFDmplhQw7NYUMAAGJDMzNiQ6hmYkPbmWJDDs1iQ0IAY0MzM2NDZmZjQ9uZY0MOzWND
QgBkQzMzZEOoZmRDmplkQw7NZEPEAGVDMzNlQ2ZmZUOamWVDDs1lQ0IAZkN0M2ZDZmZmQ9uZ
ZkPNzGZDQgBnQzMzZ0NmZmdD25lnQ83MZ0NCAGhDMzNoQ2ZmaEPbmWhDDs1oQwAAaUMzM2lD
qGZpQ9uZaUPNzGlDAABqQ3QzakOoZmpD25lqQw7NakNCAGtDMzNrQ2Zma0PbmWtDDs1rQwAA
bEN0M2xDZmZsQ5qZbEMOzWxDQgBtQ3QzbUNmZm1D25ltQ83MbUNCAG5DdDNuQ2ZmbkOamW5D
zcxuQwAAb0N0M29DZmZvQ9uZb0PNzG9DQgBwQzMzcENmZnBDmplwQw7NcENCAHFDMzNxQ6hm
cUOamXFDDs1xQ0IAckN0M3JDZmZyQ9uZckMOzXJDQgBzQzMzc0OoZnNDmplzQ83Mc0MAAHRD
dDN0Q6hmdEPbmXRDzcx0QwAAdUN0M3VDZmZ1Q9uZdUPNzHVDAAB2Q3QzdkNmZnZD25l2Q83M
dkNCAHdDdDN3Q6hmd0OamXdDDs13Q0IAeEN1M3hDqGZ4Q5qZeEPNzHhDQgB5QzMzeUOoZnlD
mpl5Q83MeUNCAHpDdTN6Q2ZmekPbmXpDDs16QwAAe0MzM3tDZmZ7Q9uZe0PNzHtDQgB8Q3Uz
fEOoZnxD25l8Qw7NfEMAAH1DdTN9Q6hmfUOamX1DDs19QwAAfkN1M35DqGZ+Q9uZfkMOzX5D
QgB/QzMzf0NmZn9Dmpl/Q83Mf0MAAIBDmhmAQ1QzgEPNTIBDh2aAQwCAgEO6mYBDM7OAQ83M
gENm5oBDIQCBQ7oZgUMzM4FD7kyBQ2ZmgUMhgIFDmpmBQzOzgUPuzIFDh+aBQyEAgkO6GYJD
MzOCQ+5MgkNmZoJDIYCCQ5qZgkNUs4JDzcyCQ2bmgkMhAINDuhmDQzMzg0PNTINDh2aDQyGA
g0O6mYNDM7ODQ+7Mg0Nm5oNDIQCEQ5oZhENUM4RD7kyEQ2ZmhEMAgIRDupmEQzOzhEPuzIRD
h+aEQyEAhUO6GYVDVDOFQ81MhUOHZoVDAICFQ7qZhUMzs4VDzcyFQ4fmhUMhAIZDuhmGQ1Qz
hkPuTIZDZmaGQwCAhkO6mYZDVLOGQ+7MhkNm5oZDAACHQ7oZh0MzM4dDzUyHQ2Zmh0MhgIdD
upmHQzOzh0PNzIdDh+aHQwAAiEO6GYhDMzOIQ+5MiEOHZohDIYCIQ5qZiEMzs4hDzcyIQ4fm
iEMhAIlDuhmJQ1QziUPNTIlDh2aJQwCAiUOamYlDM7OJQ+7MiUOH5olDAACKQ5oZikNUM4pD
7kyKQ2ZmikMAgIpDupmKQ1SzikPuzIpDh+aKQyEAi0OaGYtDVDOLQ81Mi0NmZotDAICLQ5qZ
i0NUs4tDzcyLQ2bmi0NCAIxDmhmMQ1QzjEPuTIxDZmaMQyGAjEO6mYxDVLOMQ+7MjEOH5oxD
AACNQ7oZjUMzM41D7kyNQ2ZmjUMhgI1DupmNQzOzjUPuzI1Dh+aNQyEAjkO6GY5DMzOOQ81M
jkNmZo5DIYCOQ7qZjkNUs45DzcyOQ2bmjkMhAI9DuhmPQzMzj0PuTI9Dh2aPQyGAj0O6mY9D
VLOPQ+7Mj0Nm5o9DIQCQQ5oZkENUM5BD7kyQQ4dmkEMhgJBDupmQQzOzkEPNzJBDZuaQQyEA
kUOaGZFDVDORQ+5MkUOHZpFDAICRQ5qZkUNUs5FD7syRQ2bmkUMAAJJDmhmSQ1QzkkPuTJJD
ZmaSQyGAkkO6mZJDVLOSQ83MkkNm5pJDIQCTQ5oZk0MzM5ND7kyTQ4dmk0MAgJNDupmTQ1Sz
k0PNzJNDZuaTQwAAlEO6GZRDMzOUQ+5MlENmZpRDIYCUQ5qZlEMzs5RD7syUQ2bmlEMhAJVD
mhmVQ1QzlUPNTJVDh2aVQwCAlUOamZVDM7OVQ83MlUNm5pVDIQCWQ5oZlkNUM5ZDzUyWQ4dm
lkMhgJZDmpmWQ1SzlkPNzJZDZuaWQyEAl0OaGZdDVDOXQ+5Ml0NmZpdDAICXQ5qZl0NUs5dD
7syXQ4fml0MAAJhDmhmYQzMzmEPuTJhDh2aYQyGAmEOamZhDM7OYQ83MmEOH5phDIQCZQ7oZ
mUNUM5lDzUyZQ2ZmmUMhgJlDupmZQ1SzmUPuzJlDZuaZQyEAmkO6GZpDVDOaQ+5MmkNmZppD
AICaQ5qZmkMzs5pD7syaQ2bmmkMhAJtDuhmbQ1Qzm0PNTJtDZmabQyGAm0OamZtDVLObQ83M
m0Nm5ptDIQCcQ7oZnEMzM5xDzUycQ2ZmnEMAgJxDmpmcQzOznEPuzJxDZuacQyEAnUO6GZ1D
MzOdQ+5MnUNmZp1DAICdQ7qZnUMzs51DzcydQ2bmnUMhAJ5DmhmeQ1QznkPNTJ5Dh2aeQwCA
nkOamZ5DVLOeQ+7MnkNm5p5DIQCfQ5oZn0MzM59D7kyfQ2Zmn0MhgJ9DmpmfQ1Szn0PuzJ9D
ZuafQwAAoEOaGaBDVDOgQ81MoEOHZqBDAICgQ5qZoENUs6BD7sygQ2bmoEMhAKFDmhmhQ1Qz
oUPNTKFDh2ahQwCAoUO6maFDVLOhQ83MoUOH5qFDAACiQ5oZokMzM6JDzUyiQ2ZmokMAgKJD
mpmiQzOzokPuzKJDh+aiQwAAo0O6GaNDMzOjQ81Mo0NmZqNDAICjQ5qZo0NUs6ND7syjQ4fm
o0MAAKRDmhmkQ1QzpEPuTKRDZmakQyGApEO6maRDVLOkQ+7MpEOH5qRDIQClQ5oZpUMzM6VD
7kylQ4dmpUMAgKVDupmlQ1SzpUPNzKVDh+alQwAApkO6GaZDMzOmQ81MpkOHZqZDIYCmQ7qZ
pkMzs6ZD7symQ2bmpkMAAKdDmhmnQzMzp0PNTKdDZmanQyGAp0O6madDM7OnQ83Mp0OH5qdD
IQCoQ7oZqEMzM6hDzUyoQ4dmqEMhgKhDupmoQzOzqEPuzKhDZuaoQyEAqUOaGalDMzOpQ81M
qUOHZqlDIYCpQ5qZqUNUs6lD7sypQ4fmqUMhAKpDmhmqQzMzqkPuTKpDZmaqQyGAqkOamapD
M7OqQ+7MqkNm5qpDIQCrQ7oZq0NUM6tD7kyrQ4dmq0MAgKtDupmrQ1Szq0PuzKtDh+arQwAA
rEO6GaxDVDOsQ+5MrEOHZqxDAICsQ5qZrEMzs6xD7sysQ2bmrEMAAK1DuhmtQ1QzrUPuTK1D
ZmatQwCArUOama1DVLOtQ+7MrUNm5q1DIQCuQ7oZrkNUM65D7kyuQ2ZmrkMAgK5DmpmuQzOz
rkPuzK5DZuauQwAAr0OaGa9DMzOvQ+5Mr0OHZq9DIYCvQ5qZr0Mzs69D7syvQ2bmr0MhALBD
uhmwQzMzsEPNTLBDh2awQyGAsEOambBDVLOwQ83MsEOH5rBDAACxQ5oZsUMzM7FD7kyxQ4dm
sUMhgLFDupmxQzOzsUPuzLFDZuaxQyEAskOaGbJDVDOyQ+5MskNmZrJDAICyQ5qZskMzs7JD
7syyQ2bmskMAALNDmhmzQzMzs0PNTLNDZmazQyGAs0O6mbNDM7OzQ+7Ms0OH5rNDIQC0Q5oZ
tENUM7RD7ky0Q2ZmtEMhgLRDupm0QzOztEPNzLRDh+a0QwAAtUO6GbVDMzO1Q+5MtUOHZrVD
IYC1Q5qZtUMzs7VD7sy1Q2bmtUMhALZDmhm2Q1QztkPNTLZDh2a2QyGAtkOambZDM7O2Q83M
tkNm5rZDQgC3Q7oZt0MzM7dDzUy3Q2Zmt0MAgLdDmpm3QzOzt0PuzLdDh+a3QyEAuEOaGbhD
MzO4Q+5MuEOHZrhDIYC4Q5qZuEMzs7hD7sy4Q4fmuEMAALlDmhm5QzMzuUPNTLlDh2a5QyGA
uUO6mblDM7O5Q83MuUNm5rlDAAC6Q5oZukMzM7pD7ky6Q4dmukMAgLpDupm6Q1SzukPNzLpD
Zua6QyEAu0OaGbtDVDO7Q+5Mu0NmZrtDAIC7Q5qZu0Mzs7tDzcy7Q4fmu0MAALxDmhm8QzMz
vEPuTLxDZma8QyGAvEO6mbxDM7O8Q83MvENm5rxDAAC9Q5oZvUNUM71D7ky9Q4dmvUMAgL1D
upm9QzOzvUPuzL1DZua9QyEAvkOaGb5DVDO+Q+5MvkNmZr5DIYC+Q9uZvkMzs75Dzcy+Q2bm
vkMhAL9Duhm/QzMzv0PNTL9DZma/QyGAv0Oamb9DVLO/Q+7Mv0Nm5r9DIQDAQ7oZwEMzM8BD
zUzAQ4dmwEMAgMBDmpnAQzOzwEPuzMBDZubAQyEAwUOaGcFDMzPBQ81MwUNmZsFDAIDBQ5qZ
wUNUs8FD7szBQ2bmwUMhAMJDuhnCQzMzwkPNTMJDZmbCQwCAwkOamcJDVLPCQ+7MwkOH5sJD
AADDQ5oZw0MzM8ND7kzDQ4dmw0MhgMNDupnDQ3Wzw0PuzMNDZubDQwAAxEOaGcRDVDPEQ+5M
xEOHZsRDAIDEQ7qZxENUs8RD7szEQ4fmxEMhAMVDuhnFQ1QzxUPNTMVDZmbFQyGAxUO6mcVD
M7PFQ83MxUNm5sVDAADGQ7oZxkMzM8ZDzUzGQ2ZmxkMhgMZDupnGQzOzxkPNzMZDh+bGQyEA
x0OaGcdDMzPHQ81Mx0OHZsdDIYDHQ5qZx0Mzs8dDzczHQ4fmx0MAAMhDmhnIQzMzyEPuTMhD
h2bIQyGAyEOamchDM7PIQ+7MyENm5shDIQDJQ7oZyUNUM8lD7kzJQ2ZmyUMAgMlDmpnJQ1Sz
yUPuzMlDh+bJQyEAykOaGcpDMzPKQ81MykNmZspDIYDKQ5qZykNUs8pDzczKQ4fmykMhAMtD
mhnLQ1Qzy0PNTMtDZmbLQyGAy0O6mctDVLPLQ83My0Nm5stDIQDMQ5oZzENUM8xD7kzMQ4dm
zEMhgMxDupnMQ1SzzEPuzMxDZubMQwAAzUO6Gc1DMzPNQ+5MzUOHZs1DIYDNQ7qZzUNUs81D
zczNQ4fmzUMAAM5DuhnOQzMzzkPuTM5Dh2bOQwCAzkOamc5DVLPOQ83MzkOH5s5DAADPQ5oZ
z0NUM89D7kzPQ4dmz0MAgM9DmpnPQ1Szz0PuzM9DZubPQyEA0EOaGdBDMzPQQ+5M0ENmZtBD
IYDQQ5qZ0ENUs9BDzczQQ2bm0EMAANFDmhnRQzMz0UPuTNFDh2bRQyGA0UO6mdFDM7PRQ83M
0UOH5tFDAADSQ5oZ0kNUM9JD7kzSQ4dm0kMhgNJDupnSQzOz0kPuzNJDh+bSQyEA00O6GdND
MzPTQ81M00OHZtNDIYDTQ7qZ00NUs9NDzczTQ2bm00MhANRDmhnUQzMz1EPuTNRDZmbUQyGA
1EOamdRDVLPUQ+7M1EOH5tRDAADVQ5oZ1UMzM9VD7kzVQ4dm1UMhgNVDupnVQzOz1UPuzNVD
ZubVQwAA1kOaGdZDVDPWQ81M1kNmZtZDAIDWQ7qZ1kMzs9ZD7szWQ2bm1kMAANdDmhnXQzMz
10PuTNdDZmbXQwCA10O6mddDVLPXQ+7M10Nm5tdDAADYQ7oZ2ENUM9hD7kzYQ2Zm2EMhgNhD
mpnYQzOz2EPNzNhDZubYQyEA2UO6GdlDMzPZQ81M2UNmZtlDIYDZQ7qZ2UMzs9lD7szZQ2bm
2UMhANpDuhnaQzMz2kPNTNpDh2baQyGA2kOamdpDVLPaQ83M2kOH5tpDIQDbQ5oZ20NUM9tD
7kzbQ2Zm20MhgNtDmpnbQ1Sz20PNzNtDZubbQyEA3EOaGdxDVDPcQ81M3ENmZtxDIYDcQ7qZ
3ENUs9xDzczcQ4fm3EMhAN1DmhndQ1Qz3UPuTN1DZmbdQwCA3UO6md1DM7PdQ+7M3UNm5t1D
IQDeQ7oZ3kMzM95D7kzeQ2Zm3kMhgN5DmpneQ1Sz3kPNzN5DZubeQyEA30O6Gd9DVDPfQ+5M
30NmZt9DIYDfQ5qZ30NUs99DzczfQ4fm30MhAOBDmhngQ1Qz4EPNTOBDh2bgQwCA4EO6meBD
M7PgQ83M4ENm5uBDIQDhQ7oZ4UNUM+FDzUzhQ4dm4UMhgOFDupnhQzOz4UPuzOFDh+bhQyEA
4kO6GeJDMzPiQ81M4kOHZuJDAIDiQ7qZ4kNUs+JD7sziQ4fm4kMhAONDuhnjQzMz40PuTOND
h2bjQyGA40OameNDM7PjQ+7M40OH5uNDIQDkQ5oZ5ENUM+RDzUzkQ2Zm5EMAgORDupnkQzOz
5EPuzORDZubkQwAA5UO6GeVDVDPlQ+5M5UOHZuVDAIDlQ5qZ5UNUs+VDzczlQ4fm5UMhAOZD
mhnmQzMz5kPNTOZDh2bmQwCA5kOameZDM7PmQ83M5kNm5uZDIQDnQ5oZ50NUM+dDzUznQ2Zm
50MAgOdDmpnnQzOz50PNzOdDZubnQyEA6EOaGehDVDPoQ81M6EOHZuhDIYDoQ7qZ6EMzs+hD
7szoQ4fm6EMAAOlDuhnpQzMz6UPuTOlDZmbpQyGA6UOamelDM7PpQ83M6UOH5ulDIQDqQ7oZ
6kNUM+pDzUzqQ4dm6kMAgOpDmpnqQzOz6kPuzOpDZubqQwAA60OaGetDVDPrQ81M60OHZutD
AIDrQ5qZ60Mzs+tDzczrQ2bm60MhAOxDuhnsQ1Qz7EPuTOxDZmbsQwCA7EO6mexDVLPsQ+7M
7ENm5uxDAADtQ7oZ7UMzM+1D7kztQ2Zm7UMAgO1DupntQ1Sz7UPuzO1DZubtQyEA7kOaGe5D
VDPuQ81M7kNmZu5DAIDuQ5qZ7kNUs+5D7szuQ4fm7kMhAO9DuhnvQ1Qz70PNTO9DZmbvQwCA
70Oame9DVLPvQ+7M70Nm5u9DAADwQ7oZ8ENUM/BD7kzwQ2Zm8EMAgPBDmpnwQzOz8EPuzPBD
h+bwQyEA8UOaGfFDMzPxQ81M8UNmZvFDAIDxQ5qZ8UNUs/FDzczxQ2bm8UMAAPJDuhnyQzMz
8kPuTPJDqGbyQwCA8kO6mfJDM7PyQ+7M8kNm5vJDAADzQ5oZ80MzM/ND7kzzQ2Zm80MAgPND
mpnzQzOz80PNzPNDZubzQyEA9EOaGfRDVDP0Q81M9EOHZvRDIYD0Q5qZ9ENUs/RD7sz0Q2bm
9EMAAPVDmhn1Q1Qz9UPuTPVDZmb1QwCA9UOamfVDM7P1Q83M9UOH5vVDAAD2Q5oZ9kNUM/ZD
7kz2Q4dm9kMhgPZDmpn2QzOz9kPNzPZDh+b2QwAA90OaGfdDVDP3Q+5M90OHZvdDIYD3Q7qZ
90NUs/dDzcz3Q2bm90MhAPhDmhn4Q1Qz+EPNTPhDZmb4QyGA+EOamfhDM7P4Q+7M+ENm5vhD
AAD5Q5oZ+UMzM/lDzUz5Q4dm+UMhgPlDupn5QzOz+UPNzPlDh+b5QwAA+kOaGfpDMzP6Q81M
+kNmZvpDIYD6Q5qZ+kMzs/pDzcz6Q2bm+kMAAPtDuhn7QzMz+0PuTPtDh2b7QyGA+0O6mftD
M7P7Q+7M+0OH5vtDIQD8Q5oZ/ENUM/xD7kz8Q2Zm/EMAgPxDmpn8Q1Sz/EPNzPxDh+b8QwAA
/UO6Gf1DVDP9Q+5M/UOHZv1DAID9Q7qZ/UNUs/1Dzcz9Q4fm/UMAAP5Duhn+Q1Qz/kPNTP5D
Zmb+QwCA/kO6mf5DVLP+Q+7M/kNm5v5DIQD/Q7oZ/0MzM/9D7kz/Q2Zm/0MhgP9Dmpn/Q1Sz
/0PuzP9DZub/QwAAAETNDABEqhkARHcmAEREMwBEEEAARM1MAESqWQBEZmYARFRzAEQQgABE
3YwARJqZAER3pgBERLMARBDAAETNzABEmtkARHfmAEQz8wBEEAABRN0MAUSqGQFEdyYBREQz
AUQAQAFEzUwBRJpZAURmZgFERHMBRBCAAUTNjAFEqpkBRGamAUQzswFEEMABRM3MAUSq2QFE
d+YBRDPzAUQAAAJEzQwCRJoZAkR3JgJERDMCRBBAAkTNTAJEqlkCRHdmAkQzcwJEAIACRM2M
AkSamQJEZqYCRDOzAkQAwAJE3cwCRJrZAkRm5gJEM/MCRBAAA0TNDANEqhkDRGYmA0REMwNE
EEADRM1MA0SaWQNEZmYDRDNzA0QQgANE3YwDRJqZA0RmpgNERLMDRBDAA0TdzANEmtkDRGbm
A0RE8wNEEAAERM0MBESqGQREdyYERDMzBEQAQARE3UwERJpZBER3ZgREM3MERBCABETNjARE
qpkERHemBEREswREAMAERM3MBESa2QREZuYERETzBEQAAAVEzQwFRKoZBUR3JgVERDMFRBBA
BUTNTAVEmlkFRGZmBUREcwVEAIAFRN2MBUSqmQVEd6YFRESzBUQAwAVE3cwFRKrZBUR35gVE
M/MFRBAABkTdDAZEqhkGRGYmBkREMwZEAEAGRN1MBkSaWQZEZmYGRERzBkQAgAZEzYwGRKqZ
BkRmpgZERLMGRADABkTNzAZEqtkGRHfmBkQz8wZEAAAHRM0MB0SaGQdEdyYHRDMzB0QQQAdE
3UwHRJpZB0RmZgdEM3MHRACAB0TNjAdEmpkHRHemB0REswdEEMAHRN3MB0Sq2QdEZuYHRETz
B0QQAAhEzQwIRKoZCERmJghEMzMIRABACETdTAhEmlkIRHdmCEREcwhEEIAIRN2MCESamQhE
d6YIRDOzCEQAwAhEzcwIRKrZCER35ghERPMIRBAACUTNDAlEqhkJRGYmCUREMwlEEEAJRM1M
CUSaWQlEZmYJRDNzCUQQgAlEzYwJRKqZCURmpglERLMJRBDACUTdzAlEqtkJRGbmCURE8wlE
EAAKRM0MCkSaGQpEZiYKRDMzCkQQQApEzUwKRKpZCkRmZgpERHMKRACACkTNjApEmpkKRGam
CkQzswpEAMAKRN3MCkSa2QpEd+YKRETzCkQQAAtE3QwLRJoZC0RmJgtERDMLRABAC0TNTAtE
mlkLRHdmC0QzcwtEEIALRN2MC0SqmQtEZqYLRDOzC0QQwAtEzcwLRKrZC0R35gtERPMLRBAA
DETNDAxEqhkMRHcmDEREMwxEAEAMRN1MDESqWQxEd2YMRERzDEQAgAxE3YwMRKqZDER3pgxE
M7MMRADADETdzAxEmtkMRHfmDERE8wxEAAANRM0MDUSaGQ1EZiYNREQzDUQAQA1E3UwNRKpZ
DUR3Zg1EM3MNRBCADUTdjA1EmpkNRHemDUQzsw1EEMANRM3MDUSq2Q1Ed+YNRETzDUQAAA5E
zQwORJoZDkR3Jg5EMzMORBBADkTdTA5EqlkORGZmDkREcw5EEIAORN2MDkSamQ5EZqYORESz
DkQAwA5E3cwORJrZDkRm5g5ERPMORAAAD0TdDA9EmhkPRGYmD0QzMw9EEEAPRM1MD0SqWQ9E
ZmYPRDNzD0QQgA9E3YwPRJqZD0Rmpg9EM7MPRBDAD0TdzA9EqtkPRHfmD0RE8w9EAAAQRM0M
EESqGRBEZiYQRDMzEEQQQBBE3UwQRKpZEERmZhBEM3MQRACAEETdjBBEqpkQRHemEEQzsxBE
AMAQRM3MEESa2RBEd+YQRETzEEQAABFE3QwRRJoZEUR3JhFERDMRRBBAEUTNTBFEmlkRRHdm
EUREcxFEAIARRM2MEUSamRFEd6YRRDOzEUQQwBFE3cwRRJrZEUR35hFEM/MRRBAAEkTdDBJE
qhkSRHcmEkREMxJEEEASRM1MEkSqWRJEd2YSRDNzEkQAgBJE3YwSRJqZEkRmphJEM7MSRBDA
EkTdzBJEmtkSRGbmEkRE8xJEAAATRN0ME0SqGRNEdyYTREQzE0QAQBNE3UwTRJpZE0RmZhNE
M3MTRBCAE0TNjBNEqpkTRHemE0REsxNEAMATRN3ME0Sq2RNEd+YTRDPzE0QAABRE3QwURJoZ
FERmJhREMzMURABAFETdTBREmlkURHdmFEREcxREAIAURN2MFESamRREZqYURESzFEQAwBRE
3cwURJrZFERm5hREM/MURBAAFUTNDBVEqhkVRGYmFUQzMxVEEEAVRM1MFUSqWRVEd2YVRDNz
FUQAgBVE3YwVRJqZFURmphVEM7MVRADAFUTNzBVEqtkVRGbmFUQz8xVEAAAWRN0MFkSqGRZE
ZiYWRDMzFkQQQBZEzUwWRJpZFkR3ZhZEM3MWRBCAFkTdjBZEmpkWRHemFkREsxZEAMAWRN3M
FkSa2RZEZuYWRETzFkQQABdE3QwXRKoZF0RmJhdERDMXRBBAF0TdTBdEmlkXRHdmF0REcxdE
EIAXRM2MF0SqmRdEZqYXRESzF0QAwBdEzcwXRKrZF0Rm5hdEM/MXRAAAGETdDBhEmhkYRHcm
GEQzMxhEAEAYRM1MGESaWRhEd2YYRERzGEQAgBhEzYwYRKqZGERmphhEM7MYRADAGETdzBhE
qtkYRGbmGEQz8xhEEAAZRM0MGUSqGRlEZiYZRDMzGUQAQBlE3UwZRKpZGUR3ZhlEM3MZRBCA
GUTNjBlEqpkZRGamGUREsxlEAMAZRN3MGUSq2RlEZuYZRDPzGUQQABpE3QwaRJoZGkR3JhpE
RDMaRBBAGkTdTBpEqlkaRGZmGkREcxpEEIAaRN2MGkSamRpEZqYaRESzGkQQwBpE3cwaRJrZ
GkRm5hpEM/MaRBAAG0TNDBtEqhkbRHcmG0REMxtEAEAbRN1MG0SqWRtEZmYbRERzG0QAgBtE
7owbRJqZG0R3phtEM7MbRBDAG0TdzBtEqtkbRGbmG0Qz8xtEAAAcRM0MHESqGRxEZiYcRDMz
HEQAQBxE3UwcRJpZHER3ZhxEM3McRACAHETdjBxEqpkcRHemHEQzsxxEEMAcRN3MHESq2RxE
ZuYcRDPzHEQQAB1EzQwdRJoZHURmJh1EMzMdRBBAHUTNTB1EqlkdRGZmHUREcx1EEIAdRN2M
HUSqmR1Ed6YdRDOzHUQQwB1E3cwdRJrZHURm5h1EM/MdRAAAHkTNDB5EqhkeRGYmHkQzMx5E
EEAeRM1MHkSaWR5EZmYeRERzHkQAgB5EzYweRJqZHkR3ph5ERLMeRBDAHkTNzB5EmtkeRGbm
HkRE8x5EAAAfRM0MH0SaGR9EZiYfRDMzH0QAQB9EzUwfRKpZH0R3Zh9ERHMfRBCAH0TNjB9E
qpkfRGamH0REsx9EEMAfRN3MH0Sq2R9Ed+YfRETzH0QAACBE3QwgRKoZIER3JiBERDMgRBBA
IETdTCBEulkgRHdmIEQzcyBEAIAgRN2MIESqmSBEd6YgRDOzIEQQwCBE3cwgRKrZIER35iBE
M/MgRAAAIUTNDCFEqhkhRGYmIUREMyFEEEAhRN1MIUSqWSFEZmYhRERzIUQQgCFE3YwhRJqZ
IUR3piFERLMhRBDAIUTNzCFEqtkhRGbmIUQz8yFEAAAiRN0MIkSqGSJEZiYiREQzIkQQQCJE
zUwiRJpZIkR3ZiJERHMiRBCAIkTNjCJEmpkiRGamIkREsyJEAMAiRN3MIkSa2SJEd+YiRDPz
IkQAACNEzQwjRKoZI0RmJiNERDMjRBBAI0TdTCNEqlkjRGZmI0REcyNEEIAjRM2MI0SamSNE
d6YjRDOzI0QAwCNEzcwjRKrZI0Rm5iNEM/MjRAAAJETdDCREmhkkRHcmJEQzMyREEEAkRM1M
JESaWSREZmYkRERzJEQQgCRE3YwkRKqZJER3piREM7MkRBDAJETdzCREmtkkRGbmJEQz8yRE
EAAlRM0MJUSqGSVEZiYlREQzJUQQQCVEzUwlRJpZJURmZiVERHMlRACAJUTdjCVEmpklRHem
JUQzsyVEEMAlRN3MJUSa2SVEZuYlRETzJUQQACZEzQwmRKoZJkRmJiZERDMmRBBAJkTdTCZE
qlkmRHdmJkQzcyZEAIAmRN2MJkSqmSZEZqYmRESzJkQAwCZEzcwmRJrZJkR35iZEM/MmRBAA
J0TNDCdEmhknRGYmJ0QzMydEEEAnRN1MJ0SqWSdEZmYnRERzJ0QQgCdE3YwnRJqZJ0R3pidE
M7MnRADAJ0TdzCdEqtknRHfmJ0Qz8ydEEAAoRN0MKESqGShEdyYoREQzKEQAQChE3UwoRJpZ
KERmZihERHMoRBCAKETdjChEmpkoRGamKEQzsyhEEMAoRN3MKESq2ShEd+YoRETzKEQAAClE
3QwpRJoZKURmJilERDMpRBBAKUTdTClEmlkpRHdmKUQzcylEEIApRM2MKUSqmSlEZqYpRDOz
KUQQwClE3cwpRKrZKUR35ilERPMpRAAAKkTdDCpEmhkqRHcmKkREMypEEEAqRM1MKkSqWSpE
ZmYqRERzKkQhgCpE3YwqRJqZKkR3pipERLMqRADAKkTdzCpEmtkqRHfmKkQz8ypEAAArRM0M
K0SqGStEZiYrREQzK0QAQCtE3UwrRJpZK0R3ZitERHMrRBCAK0TdjCtEmpkrRHemK0QzsytE
AMArRM3MK0Sa2StEZuYrRETzK0QQACxEzQwsRJoZLERmJixEMzMsRBBALETdTCxEmlksRHdm
LEQzcyxEEIAsRN2MLESqmSxEZqYsRESzLEQQwCxEzcwsRKrZLERm5ixERPMsRAAALUTdDC1E
qhktRGYmLUQzMy1EEEAtRN1MLUSqWS1Ed2YtRDNzLUQAgC1E3YwtRKqZLUR3pi1ERLMtRBDA
LUTdzC1EmtktRHfmLURE8y1EEAAuRN0MLkSaGS5EZiYuREQzLkQQQC5E3UwuRJpZLkRmZi5E
M3MuRACALkTNjC5EmpkuRHemLkREsy5EEMAuRM3MLkSa2S5Ed+YuRDPzLkQQAC9EzQwvRJoZ
L0R3Ji9EMzMvRABAL0TdTC9EqlkvRHdmL0REcy9EEIAvRN2ML0SamS9EZqYvRDOzL0QQwC9E
3cwvRKrZL0R35i9EM/MvRAAAMETNDDBEqhkwRGYmMEQzMzBEEEAwRN1MMESqWTBEd2YwRDNz
MEQAgDBEzYwwRKqZMER3pjBEM7MwRBDAMETNzDBEmtkwRHfmMEQz8zBEEAAxRN0MMUSqGTFE
dyYxRDMzMUQQQDFE3UwxRKpZMURmZjFERHMxRACAMUTNjDFEmpkxRHemMUREszFEEMAxRN3M
MUSq2TFEZuYxRETzMUQAADJEzQwyRJoZMkRmJjJERDMyRBBAMkTNTDJEmlkyRGZmMkQzczJE
EIAyRN2MMkSqmTJEZqYyRDOzMkQAwDJEzcwyRJrZMkR35jJERPMyRBAAM0TdDDNEqhkzRGYm
M0REMzNEAEAzRM1MM0SqWTNEZmYzRDNzM0QQgDNE3YwzRKqZM0RmpjNERLMzRADAM0TNzDNE
qtkzRHfmM0Qz8zNEEAA0RM0MNESqGTREdyY0RDMzNEQQQDREzUw0RJpZNERmZjREM3M0RBCA
NETdjDREqpk0RGamNEQzszREAMA0RM3MNESq2TREd+Y0RDPzNEQAADVEzQw1RKoZNURmJjVE
MzM1RABANUTdTDVEqlk1RHdmNUREczVEEIA1RM2MNUSqmTVEZqY1RDOzNUQQwDVEzcw1RKrZ
NUR35jVEM/M1RAAANkTNDDZEqhk2RHcmNkQzMzZEEEA2RM1MNkSqWTZEZmY2RERzNkQAgDZE
zYw2RKqZNkR3pjZEM7M2RBDANkTdzDZEmtk2RGbmNkQz8zZEEAA3RM0MN0SqGTdEZiY3REQz
N0QAQDdE3Uw3RJpZN0SHZjdEM3M3RBCAN0TdjDdEqpk3RHemN0REszdEAMA3RN3MN0Sq2TdE
d+Y3RETzN0QAADhE3Qw4RKoZOER3JjhEMzM4RBBAOETNTDhEqlk4RGZmOEQzczhEAIA4RN2M
OESamThEZqY4RDOzOEQQwDhE3cw4RJrZOER35jhERPM4RAAAOUTdDDlEqhk5RGYmOUREMzlE
AEA5RM1MOUSqWTlEd2Y5RDNzOUQQgDlEzYw5RJqZOURmpjlEM7M5RADAOUTdzDlEmtk5RGbm
OUQz8zlEEAA6RM0MOkSqGTpEdyY6RDMzOkQQQDpEzUw6RJpZOkRmZjpEM3M6RBCAOkTNjDpE
qpk6RGamOkREszpEAMA6RN3MOkSa2TpEZuY6RETzOkQQADtE3Qw7RKoZO0SHJjtERDM7RABA
O0TNTDtEmlk7RGZmO0REcztEAIA7RN2MO0SqmTtEZqY7RDOzO0QAwDtE3cw7RJrZO0R35jtE
RPM7RAAAPETNDDxEqhk8RHcmPEQzMzxEAEA8RN1MPESaWTxEZmY8RDNzPEQQgDxE3Yw8RJqZ
PER3pjxEM7M8RADAPETdzDxEqtk8RHfmPERE8zxEAAA9RM0MPUSqGT1EZiY9REQzPUQAQD1E
3Uw9RJpZPURmZj1EM3M9RBCAPUTdjD1Eqpk9RHemPUQzsz1EAMA9RN3MPUSq2T1EZuY9RDPz
PUQAAD5EzQw+RKoZPkRmJj5EMzM+RBBAPkTNTD5Emlk+RHdmPkQzcz5EAIA+RN2MPkSqmT5E
ZqY+RESzPkQAwD5Ezcw+RJrZPkRm5j5ERPM+RBAAP0TdDD9Emhk/RGYmP0REMz9EAEA/RM1M
P0SqWT9EZmY/RERzP0QAgD9E3Yw/RJqZP0R3pj9EM7M/RBDAP0TdzD9Eqtk/RHfmP0Qz8z9E
AABARN0MQESqGUBEZiZARDMzQEQQQEBE3UxARKpZQER3ZkBEM3NARBCAQETNjEBEqplARGam
QEREs0BEAMBARM3MQESq2UBEZuZARDPzQEQQAEFE3QxBRKoZQURmJkFEMzNBRABAQUTdTEFE
qllBRGZmQUREc0FEEIBBRN2MQUSamUFEd6ZBRESzQUQAwEFE3cxBRKrZQURm5kFEM/NBRAAA
QkTNDEJEqhlCRGYmQkREM0JEAEBCRN1MQkSaWUJEd2ZCRDNzQkQAgEJE3YxCRKqZQkRmpkJE
RLNCRADAQkTdzEJEqtlCRGbmQkRE80JEEABDRN0MQ0SaGUNEZiZDRDMzQ0QAQENEzUxDRKpZ
Q0R3ZkNEM3NDRBCAQ0TdjENEqplDRGamQ0REs0NEAMBDRN3MQ0Sa2UNEZuZDRDPzQ0QQAERE
3QxERKoZRER3JkRERDNERBBARETNTEREqllERGZmREREc0REAIBERN2MRESqmUREd6ZERDOz
REQQwEREzcxERKrZRERm5kREM/NERAAARUTNDEVEqhlFRHcmRUREM0VEAEBFRN1MRUSaWUVE
d2ZFRERzRUQAgEVE3YxFRJqZRUR3pkVEM7NFRADARUTdzEVEmtlFRGbmRUQz80VEEABGRM0M
RkSqGUZEZiZGRDMzRkQAQEZEzUxGRKpZRkR3ZkZEM3NGRACARkTNjEZEuplGRGamRkQzs0ZE
AMBGRN3MRkSa2UZEZuZGRDPzRkQQAEdE3QxHRJoZR0RmJkdERDNHRBBAR0TNTEdEmllHRHdm
R0REc0dEEIBHRN2MR0SqmUdEZqZHRESzR0QQwEdEzcxHRJrZR0Rm5kdEM/NHRAAASETNDEhE
mhlIRHcmSEREM0hEEEBIRM1MSESqWUhEd2ZIRERzSEQAgEhE3YxIRJqZSERmpkhEM7NIRADA
SETdzEhEqtlIRGbmSEQz80hEAABJRN0MSUSqGUlEdyZJRDMzSUQAQElE3UxJRKpZSURmZklE
RHNJRBCASUTNjElEmplJRHemSUREs0lEAMBJRN3MSUSa2UlEZuZJRETzSUQQAEpEzQxKRKoZ
SkR3JkpEMzNKRABASkTdTEpEqllKRGZmSkREc0pEEIBKRN2MSkSqmUpEZqZKRESzSkQQwEpE
3cxKRKrZSkRm5kpEM/NKRBAAS0TNDEtEmhlLRGYmS0QzM0tEEEBLRN1MS0SqWUtEd2ZLRDNz
S0QAgEtEzYxLRJqZS0RmpktERLNLRADAS0TdzEtEmtlLRHfmS0RE80tEAABMRM0MTESqGUxE
ZiZMREQzTEQAQExE3UxMRJpZTERmZkxEM3NMRACATETdjExEqplMRHemTEQzs0xEEMBMRN3M
TESa2UxEZuZMRETzTEQQAE1E3QxNRKoZTURmJk1EMzNNRABATUTdTE1EqllNRGZmTUREc01E
AIBNRM2MTUSqmU1EZqZNRESzTUQQwE1E3cxNRKrZTUR35k1ERPNNRBAATkTdDE5EqhlORHcm
TkREM05EAEBORM1MTkSaWU5EZmZORDNzTkQAgE5E3YxORKqZTkRmpk5EM7NORBDATkTNzE5E
mtlORHfmTkQz805EEABPRM0MT0SqGU9EZiZPRDMzT0QQQE9EzUxPRKpZT0RmZk9EM3NPRACA
T0TdjE9EqplPRHemT0Qzs09EEMBPRM3MT0Sa2U9EZuZPRETzT0QQAFBE3QxQRKoZUER3JlBE
MzNQRBBAUETdTFBEmllQRHdmUEQzc1BEEIBQRM2MUESamVBEZqZQRDOzUEQAwFBEzcxQRKrZ
UERm5lBERPNQRAAAUUTdDFFEmhlRRGYmUUQzM1FEAEBRRM1MUUSqWVFEZmZRRERzUUQAgFFE
zYxRRJqZUUR3plFEM7NRRADAUUTdzFFEmtlRRHfmUUQz81FEEABSRN0MUkSqGVJEZiZSREQz
UkQAQFJEzUxSRKpZUkRmZlJEM3NSRBCAUkTdjFJEmplSRHemUkQzs1JEEMBSRM3MUkSq2VJE
ZuZSRETzUkQAAFNE3QxTRJoZU0R3JlNEMzNTRBBAU0TNTFNEmllTRGZmU0Qzc1NEEIBTRN2M
U0SqmVNEZqZTRESzU0QAwFNE3cxTRKrZU0R35lNEM/NTRBAAVETNDFREqhlURGYmVEQzM1RE
EEBURM1MVESqWVREZmZURERzVEQQgFRE3YxURJqZVERmplREM7NURADAVETdzFREmtlURHfm
VEQz81REAABVRM0MVUSqGVVEZiZVRDMzVUQAQFVE3UxVRKpZVUR3ZlVEM3NVRBCAVUTdjFVE
mplVRGamVUREs1VEAMBVRM3MVUSq2VVEZuZVRDPzVUQAAFZEzQxWRJoZVkRmJlZEMzNWRBBA
VkTdTFZEqllWRGZmVkREc1ZEEIBWRM2MVkSqmVZEZqZWRESzVkQAwFZEzcxWRJrZVkR35lZE
M/NWRBAAV0TNDFdEmhlXRGYmV0QzM1dEEEBXRM1MV0SqWVdEZmZXRERzV0QAgFdE3YxXRJqZ
V0RmpldEM7NXRBDAV0TNzFdEqtlXRGbmV0Qz81dEAABYRM0MWESqGVhEZiZYREQzWEQAQFhE
3UxYRJpZWER3ZlhERHNYRBCAWETNjFhEqplYRHemWEQzs1hEAMBYRM3MWESq2VhEZuZYRDPz
WEQAAFlE3QxZRJoZWUR3JllEMzNZRBBAWUTdTFlEqllZRGZmWUREc1lEEIBZRN2MWUSqmVlE
ZqZZRESzWUQQwFlEzcxZRKrZWUSH5llEM/NZRBAAWkTdDFpEqhlaRHcmWkREM1pEAEBaRM1M
WkSqWVpEZmZaRERzWkQAgFpEzYxaRKqZWkRmplpERLNaRBDAWkTNzFpEqtlaRGbmWkRE81pE
AABbRM0MW0SaGVtEZiZbRDMzW0QAQFtE3UxbRJpZW0R3ZltEM3NbRBCAW0TNjFtEqplbRGam
W0REs1tEAMBbRN3MW0Sa2VtEZuZbRDPzW0QQAFxEzQxcRJoZXERmJlxEMzNcRBBAXETNTFxE
mllcRHdmXEREc1xEAIBcRN2MXESamVxEd6ZcRESzXEQAwFxE3cxcRJrZXERm5lxERPNcRAAA
XUTNDF1EmhldRGYmXUQzM11EEEBdRN1MXUSqWV1Ed2ZdRDNzXUQAgF1E3YxdRKqZXURmpl1E
M7NdRA==</AssayXData><AssayYData Points="3835">3zOROiezPzyEiWQ8pKWmPB3Zwjw2O788xB3kPNYlBj0U+PE8RzkGPfETCT3ZyQ89WmskPXIV
DD09VSA9N60kPSkZHz2JqzI90aMhPeaSGz3Dazw9zNskPR3ZOD1xuzQ9CK0qPVSLOT3fFzk9
RnBKPUjaRz2lM1A9ktdBPfyYXT2HMlQ9YrZIPdsIZz0n4mI9Ro1bPTk+Yj3+GGo9O6VLPfx2
Yz12nHw9dBCAPf3kaj3Pgm89fUN1PfE4cz3GHm09FnZ3PTsXgD1jBWs9VCR7PUSgaj3G8Xc9
hUFrPVL+gD38o4A9FtaAPWMjhz2VKoo9C2qGPfOaiT0xg4s989SFPW4Njj0nRYg9FMuGPZCM
hD0O3og99ImAPaH9kD2cJok9VLGHPQrbiT0YOIw92S6OPewSiz0L3oc9JgiRPdZHjD0ixJo9
qA+VPWegiz0vM4w9cP+OPUdAkT1Q+pc9GyWYPaVDjz0+S5Y9Bc6XPdYblz3SFpM9+qebPWuG
kT2cr5Y9rSyZPSOLlz0/iJw9nM+ZPfTtnT3klJ89iKeePeoYpD3Vyp891UudPcBooT3hpqg9
ZVWjPWJjmD07uqc9qjWdPRfjpD2MgqQ9Vq2lPS8lnj3sT6M9MLCfPQflrj1/bqo9aLWjPZuj
pz09w7A9GTykPYYcqT3fCqQ9LZatPYT4oz2bdKM92f6sPZpVtT0KGbA9Dr+sPYBxrj330q09
qsisPd4ttj1uqKs98r2pPZ2NtT15E689YrqlPVNVrj3herA9vs25PaL5rz2LwLA9xWaxPQ1A
tj3m2bI9xEW3PTEwsz17crk9aPu4PWMrtz3gV749KRyvPRLYqz0mm7s9U8m7PQd/wT2gxLo9
2Ea3PdZMvj3STLo9E225PYg6vD11J7Y9ahy6PW0xwj26nro9WIy9Pf7CvT0oF709fazEPSLI
tz2uZMA9LB3APTT+xD3BUsc9F83EPb4ewj3tFMI9jKvJPdrywD2Kxb89mCTBPQAxwT2aOcA9
1gzGPf9QwT0mZMk9K7DCPY8txD317cM9bcvFPYcnwz0zIcs9HgHOPcbFyj12i8s9igjFPUmx
yT2fCMs9CGLBPQx3wj21TMs93tnKPQdUzz3xLME9Ar3PPZYlzD2YT8g9j6zGPZ+GyD0Fvcw9
iMXPPaG3yT3VVc09pCPKPTwyzD16r8w901zPPRNpzT3Gxcg9yN3MPU5uyD3HCMA9uiPQPWqG
0T0n18o9t/PQPVGW1T0LDc89uqTQPflezj3ZkNY9ZlfKPVOVzT02VNY95YfXPUGF1D272so9
jU7TPXAF0j2i0NQ9D9LZPV/k1D2dg9I9uJjTPc2rzT1dzdk95tPOPVT42j1Rtds9scjTPRE7
3j0Bzt09ZFLZPe051j3s2ts9yMLePaZM0j2qE9o9uszdPYtD1T1y4Nk9foXYPfAM4D2wUdo9
honbPTpn1j1HSd09xQbjPUDf4D30ct89d+jgPThb3j2FENc95OLZPYri1T2xUeA9sNrhPTY5
2T3bOt09hs7dPcBL4z15t9c9KRPgPaZT4j0O5OM9msjdPTVh5j3MKeM9E8LcPe6B5j3AT949
RLbkPeX16T3Cfd89MXngPeVA4z1e1OU9w/DnPekQ6T2O0uQ9A6HcPepA6D2ntuw9ggboPYp+
4z2cT+Q9Xc3iPW7p5z1L6OU9FrjlPQNM6T3jjus9HxLnPb3z7D23G/A9XfDqPaDv4z0ZM/A9
KxLmPXgN6D2yme09PBjxPYB37T0/Cek9zZ7pPfOp5j17Y989brfjPTnM6j2TKeg9FtPvPbC1
8D0AzN89oJLpPXnV6D3abe09ClHoPYta7z0Zkus9wyTuPSMj8j108e497vDpPeFy5z2cmeg9
RB7sPTXL8D1QZfA9YHvzPS1E6j1O1fQ9+hTyPaez8j2qR+Y9Bd3qPWln7T3k8+Y9fhLpPc/2
6T1hO/o9FbbqPU6U6T22vvg9JTTuPSRI9j366vk9KYHsPcM/6T363fU9727zPW3g9D0PZ/c9
hpz5PYTa7j0HjfA9kZHtPVAl+D34ee89+lX1Pdkw7T1ro/I9+uD0PZmm+T2NC/g9yqD1PTBV
9j3APgA+jQX0PRKY+D3Xzvg9GE/4PVPi+T1ytvU9Osf6PfHi8z0KSgA+z2/3PbWK/D10CgA+
ZM71PdJY9T2pKvY92uv9PfdL/T1sCvQ9CK31PUfs9z3i+Po92jH4PcxG+z3AQ/Y9jPz6PY98
+T09Hv89qBH9PYSU+z1HWfc92+kAPsAY+z2UHP09NST5Pf9v9j1hYv89Paf4Pagw+D3NhP49
hz/8PbEx/j2Urvk9HBIAPrk2+j3qtvY9CaT1PScg/j1vkfw96uD6PQL6+j0Xmfs9vnf+PWlt
Aj6bM/s9LV/7PZJT/j0vgwA+vR4APs4kAD7FowA+OQMBPhZB/T3tRgA+HFoAPqovAT7PogI+
iWb/PckgAD6LCAE+MNP1PRzGAj5g7AE+nWf3Pd1sAT6nCgI+9uQAPgAF+z0fkgI+60oAPjn/
AT7HcwM+/jUCPg7nAj6q7AI+U+ADPuR/AD41C/49xgQEPm5o/j0EbgI+94n8PUlNAj7urAU+
vLYAPrMSBD59cwg+UjIAPqD8Aj6okAM+9fABPkfIBT592/89JoQBPqQPBD7ZNAU+hZX7PfMG
Aj5lFQM+08MBPj7/Az55rgE+9lgEPno5/T3y5QE+p8UFPrEDAD6bxwI+pRADPs0NAD4YGwU+
O7EIPvqRAT4pJwM+Y88DPjWLBT4T0f89tGsFPgr/Az55UAg+rnYEPg2+BT60IQQ+DBsBPuDx
BD5ySAM+OX0GPuu6BT494AE+dswDPkqMBT6+AAU+i6QEPpE1Aj42pgo+OfsBPso5BD6NOwQ+
b/QHPslIBD5nNwQ+e04GPhzOCT57rwI+TZYGPmbVBT70Lgk+AHYHPmYABD65CAc+kBYMPvS5
BT4miwQ+LRkJPmZnCD40PgY+bPQLPtVcBz76MgU+G8UFPsMlCj4GEws+ElkMPkd6CT7WQQg+
PrkHPqCBCz5blQw+sMwFPtwmCD7VKgk+8n0GPlSLCT6rcwk+Oi8JPhs5BT7Vjwg+Fk8OPqxv
Bz4DOQo+E4AGPp/2Cz4STgg+5BYIPjzcCj5/Pwg+dUMLPqVTCz6nMQk+a24IPswJCz6u+wk+
IPcGPnj/CD4VZgs+vTUIPlNLBz6nZAk+TbsKPgIBDD4nHgw+Cj4KPsxZDD6o+Aw+6vkJPqVI
DT48igo+vwAQPob3CD4ADAw+1QEOPuizDD5gsAs+z5EKPnCeCz4Qsgw+EqALPhfkDD628g0+
gX4MPgJkET7KJQw+H8AQPk0nCz5Zqws+htUNPm/QDD4e7Qo+BM8JPtRvDD67cwc+aLUOPg7X
Cj7GCw4+POgLPqB6Cz5tJA0+amwNPmVaDD4oLRA+YWoNPnZnDz6WkQw+UVQOPqYwDD6hxA4+
7PsOPoZoED64mAs+YNEIPpaoDj5QmA4+0r8NPm32DD7fIRI+j0IMPrI6ET4Vmw0+kgcPPg3C
Ej7LXg0++cQPPjfrCj7m1BA+fmUNPpQwDT4nQww+t9kPPoyOCz4GahA+C7IRPsS3FD5yzQ8+
h3gOPijZDz4lBBM+AZAQPlNMDz7zoA4+EUoRPs+dCz7F4w0+ZnUKPqYsDz6bhBE+lJoSPumn
ET5lVxA+CqcOPrKpFD7RpxE+eU0OPgMJEz5A3hA+RSgOPndaDz7pSQo+JpQRPgWVFD7RJBM+
rHYTPvy7Dj68nRQ+arYLPtZwDj40gBA+zkQPPoepEz7kpA8+iZERPsk+ET6VhhI+EQgRPgGy
Fz5oYxQ+wAISPi/1Ez6yUhM+z2QRPphiED5RpBE+8bYPPqeLET53xg4+rXQVPo+cED4pGhI+
VaMSPlooED7R2RM+DnMTPv7hED5i4BM+owIQPqHMFD7l3RQ+ZAASPi9lFD6/YBA+h90TPh8/
FD7QRBM+WOoSPkUVDz4XGhI+BJUTPvBBDz4A5hM+0RUWPqkOEj6SZhQ+aQkWPhnSFz7tSRY+
g5gVPozCEz5CORQ+y+gOPoyRFD4ImBM+RRcOPsR4Ej6+dQ4+qBsSPlr7FD7CzhE+fmwTPsDh
FT5AERI+cpoRPhKoFz5H4w8+NrYQPrDHFD520Rc+H/8UPlswEz5U+hU+g8oPPuGJED4uLRE+
i8EVPj6mEj42zRY+Hm4TPgGVFj5jyRc+A0IWPrEjFD635hU+Q6cZPpx2FT6cExY+2dcWPruR
FT7oahE+1z0UPvnFGD7vyhU+GPMTPvvFFz72fRg++/sTPj3uEj5hSxo+KB0TPi9rFT74jhU+
jDcZPiB/Fj71Rxo+ricPPk0eGT7pAxc+wkIVPrAJFz61hBg+axoWPtFzGj4/Txc+CUgUPmNb
Ej6GBBY+qNAYPo88FD685hg+eaAXPhbQFD5VIxY+4vUWPpwTFz7J7Bs+/t0YPnHzGD5DIxg+
RBwUPvEFFj6FbhY++2YXPn/PFj4Ruhc+mW8YPuDfHT64ShY+qBUYPkURGT6hBBo+gW8YPvxf
Gj6Wzxk+4b8dPrVkFj7icxg+ZFQZPgNDGD4JKRk+RDcXPlnKFz7NCxk+KE4cPmNRGz7lIRk+
zhcbPvWQHD5Elhw+xCMcPmfDGD6jyxY+DpMZPgeLHT6vuxs+AlUWPk0tGD4UnRI+K9gVPh8m
GD7twxs+mRoYPlJRHj7LiBc+boYbPmnHGz47VRg+tvkaPiGFGT4NNRs+4T8WPnONHj78iBk+
mEoYPmOlGD4/Ux0+eEsWPpuvGz5DPxs+NdYYPq24Gz6KvBg+s50cPq7eGz5QiRw+7u4ePlfM
Gj54oBo+KT4ePpavHD6ozxk+mQcdPr8dGj6I6xk+PO0YPnumGz6azhw+ydcePlh8HD6Xphc+
zbkZPrOoGz7E6R4+vHofPlzjHj55tBw+rIIaPta8Gj54hxs+E7IWPmbgIT6KxyA+rjsdPl9h
Gj6AvRs+xg4bPsflGj4wVxw+oy8YPip4HT4qkx8+XCoZPldNGz5QWhw+LKYbPtzvGD4a1Bs+
gI8iPoTNGD7BrBw+M78cPlniGj7gxBw+nRAbPk6bHj4zyBw+QQwbPmSYGj72mhs+RyMhPpaf
Hz7SWRw+SmkcPtwLGj4G3Bo+/IodPrH+Hz5wjxw+1w0ePimLID7zCCA++XcYPoUpHj4adx4+
VK8fPmgwHj6UqR8+2JgbPjaoHj5D2x8+VvcePgQpID6umBw+SLEgPvqRHT7uDR4+c9QgPmix
Hz65eR8+Eb8fPuSBHj7VdR8+n/sbPmHWHD6HRh8+3QUgPmJ7ID6pAB8+4fMfPtt/Gz6iVyA+
cuIcPqObHj5odRw+vP0dPnZXHT6/PSE++80fPjAOHz6NwR4+hskiPhDqGj73Cx4+c5kdPlxF
Iz4EZB8+nBoePrOSIz5OViI+vFIcPtAtIj4CNyI+ltscPvO/Hz7Y2h4+gnYgPttkID7VPx0+
1UUdPqqGHz6lsyE+dx4hPq1QHT5e9SE+Wc0gPpfDHD42QB4+jf0fPuXuHz4fyCQ+0ZEkPmq1
Hz734SA+JrEePizlID7qAyE+p6wePln7IT4qwh4+FjkgPgtvID4/UiI+aL8gPsscHz4Olh4+
MRQjPgXiIT71eCQ+dTYmPvqjIT6eNR8+mqUlPslyIj4ciiY+B8odPlFUHT7qWyI+EfghPkMh
Jj7RRiU+N+MfPpcIHT73chw+VvIePntjIj5BHR8+nLsjPnYzJT5LkR0+yMwdPkJoIj4V6SA+
NFEjPv9oHz4EbCY+P6AhPl+KJD6JXyQ+lsEjPgk+Iz6NxiM+jVMlPqd0JD50rSE+Yk8jPhnQ
JD4oCiM+PigoPhmgJj7t6h4+1k4iPlyfIT4cmyI+qQggPmPFJD6reyE+F/ohPtMmHj6p5x8+
joEgPqJGJD5qASI+JqwiPkcaKD5mHSM+nsMiPi0oIT7hbiM+IWklPorzJD79lCM+/F4kPvSf
Ij6oRiU+kb4mPpPxJz7sOyY+igMoPioVJz6IViQ+H9ElPtJTJj7arCM+2hsoPofDJj4/kyc+
JWYgPjiSJT6FKCE+2sgkPnyjJT6E6yQ+yowmPsRDIj5CvCE+NAcmPpPXJD4FkiU+DdsnPvgh
JD4cYCY+ZIInPsNjJD7Z7iY++gEnPuj5Jj5eeyQ+DcEmPup/IT4p2iU+4tcoPuSFHz5CEiU+
qZwmPllYJT62sCg+oZokPr6zJz5kdSI+/7UnPou0KD4eeyE+qHEkPoEgJz6zlSE+dgcjPrOy
Ij4YgSQ+l6IkPlxlJT5Tfik+o2cjPsy4JT4fkyc+0tUpPts+Jj7PzSo+P1MlPpF5JT5XOyk+
PrQnPrIRKD5QoCg+sLMkPmLFJD5rTyc+9aUjPs8OKz7jRSU+4L8kPtXzJD6YGSc+kxkgPn0E
KD4lHic+hO8lPm69Kj7hriM+62MkPmANJT60CCU+lcUmPu4qKD4q2ic+xv0kPso1Jz59Oyg+
mO8jPpmKJT6r5CM+JrwoPq3BIz52DCc+0E4oPhEaJj6AjSU+GLUpPkM6Jj4TwSg+c5cqPnwR
KD5/EyY+oeQmPpdUJz6J9Sk+STUoPkQgKT4tvSY+UKQpPm28JT4wwiY+vw4pPlyMJj6RUis+
6lUmPtWwLD4BoCg+o6InPoeJLD4gEyU+UpgoPv7CLj4lJCo+C+cuPsa8Jj67BSU+brUqPgmJ
Jz6wqig+k6omPr/oKj6triU+YyMmPrYbLD7rMik+bYsoPjqYJz7PfCc+ercrPqy7Jj5NWik+
z7gnPiFqJT7D+Cg+iP4rPj9NKT793Ss+gl4rPv7/Jz7q3yY+7zgnPiEPKT5AGCc+cP0sPpaq
Jz4s9Cc+PQArPpyRJT49nyw+2QgrPlgUKD7EMis+2QooPqQeKD4g8CY+q5QkPiJ9Kj6CHi0+
xF0uPuYxLj6CcSg+HoUmPj7fKz4e8i8+htksPjByLj70Oi8+Xl4oPhvkKj7dByo+YBonPk63
Kz5n1CU+TD4qPm38Jj7CAi4+EE0sPtVpKD4TCi0+A3cwPuovLj6lwyo+gFMuPrhyKD7VeCg+
6rMpPjbqKz7VFic+6MkqPjyIKT6eHC8+A6ctPmdcKj6smC4+A28uPp5hKj7V/is+H0wpPlFr
KT6d9io+o+IqPsrBJj5B+Cw+t1opPrGSKz7eyys+XZkwPgLzLj5eRDA+OGYtPh+KLD5A2yk+
CXMvPsseMD4wKi4+il4qPkwqLj6USis+pmstPqDIKz5uGDA+J78pPvuQKz4DNTA+DB4tPpAl
MD67EDA+39AqPm6KLz7ZiSw+/jQwPufnLj5h2TA+/OYrPrtJKj7YFS0+mMMvPlYTKj6G5C0+
JUArPiRyLz4Wcy0+Uq0jPjy7Lz7a+yw+OcArPsAsMT4oyyw+K4MsPsIRLj4qgzA+mxQsPjtZ
LT5yTzA+1zUuPhJfKj7/MC4+bgExPvxlKz4omTM+nTsxPkUqKz4DGS8+lC4wPqwtMz4mkSw+
GWQwPqPrLj4yVyw+ZmkvPqhVLT61xSs+zzQqPr78Lz7wzSw+vzctPrQHMD6muys+BtQvPlpg
MD7BkTA+buIxPg1eLj6w6DM+KZAvPnrZMj5uCzQ+OSgwPoF5Mj7g9S8+B+4xPtt9Lz7mCS4+
P/YvPmtsLj5X9Cs+Pd0vPo8TND7IdC0+bjYuPj/xMj6+wi4+cFwvPru3LD7oHSw+J88sPkdS
Lj7YvzA+us8rPhcBMD7ADy8+a30wPr3FLj7rVDE+UHYwPuk9Lz5GCSw+g0stPvzGMD7Mciw+
w1UzPmdCMz6pmCw+fwAxPn/WLj7wTDI+EgcxPlzoMj78pTA+80wvPjbbLT7zVTI+eXAyPk7c
Lj5Bqy0+/skzPnPdMD5zDTI+azsxPgTyMD6JZjE+Eg4wPvDHLj6M3i4+hwQ1Pu+vLT7USTE+
NIQzPlUdMj7e5TI+fG8uPpL+Lj6oVDA+ZdYxPr18Lz5HEzA+KJ40PqpNMj774i4+M141PkBk
MT70qDA+mxYyPiQAMz5hxzE+QWIzPkwhND7ZjSw+FXwyPmfUMz7LwzA+tKcwPmglMD77hi8+
QhsxPuvSMT7m0jU+3H8yPq8LMj49UjI+j8IxPleVLz5mSi8+SOMvPj+2Lz47yzI+ekM0Pm8m
ND7mCzE+EDwyPvjiMz6ShDU+s18zPjwKNT6UxTA+MYExPuxAMD5GdDY+lQsxPsXrLj5ibC8+
uigzPh+TLz5XvTI+pk0uPgprNj42ejQ+ubAzPoGgMj5mjDI+YTstPmEGMD5KzjU+1tcwPj9a
Mj6CwzY+v+cyPgd1Nj7qoDU+rFw1PgZXNT5vFDI+kwIyPljSNT72mDM+3xs0Pl4fMT4apTA+
q48yPiEvMz7rLjU+cnc0PqeDND6OjzE+LBU1Pg/qNT5y6zE+5dsyPo4yNj5MtjQ+iCYxPoA+
Mj6sTTE+/BM0PuMCNj5tDDU+DKE0PoRnND72zTE+PRYzPu/zMj5eHzM+mmUyPuOKNj4uxjM+
Tkg3PrGkMj45Vjg+6lM3PrTsMj4aLTI+CpM1PjDYMT4FmTU+kLI0PgWLND4dGzU+9QU7Ps4/
ND4GGjI+k44zPpPvND4eDTI+7fo1PvpNNT7uCTc+aXo3PrT8Mz6brTY+KM8zPgTKNj7blzI+
q6szPhg7Nz4IgzI+VkIxPgZYMz6xEzM+bZE0PvR7NT5+PjM+So4zPv7HND7M+jU+BZ8vPmE4
ND52UDE+BiA2PgOMNT4BHjQ+Hl4xPnBiOD7wPjU+fpE8PkW5NT5ajzU+pcU0Pv4bOD6CeTk+
9ik5Pv96NT6vYDQ+7J40PkWWND6xXjU+knA1PrC+Nj7cDjY+pTY2PovUOj44KTU+dwQ4PgEi
OT6fMjc+Ya03Pl5INj5U+Dc+u5AyPhaTNj4qPTQ+cjgzPq16OT6XyTQ+dRw3PmzQOT4OLzo+
tuk5Pn3BOD4A9jc+l4o6PromNT4wLDU+Zo83Pt3rMj7d7Tg+v6E2Pq34MT7K6zQ+1lo3PkmG
Nz4BATc+M+g0PsK6NT7HdDY+DR43PrsBPj4mDDc+XskxPgKEND5nADg+jbg1PpekOj5P6Tc+
GYU3PvGwNj7hoDM+DCg4PneDOD552jU+L3o7PrDFOD4LSDU+Mb42PlIXNz7A0zQ+loY5Poww
OT7uBTc+HUc5Pl2BNz6JUDc+0ac1PgpWND4cDjc+sUE0PlUxNz46tDk+OOo4PpEuOj4WBDY+
HeQzPuTXNj6LgDo+wnE4PgLONj48YTU+xvI3PiPxNz7TRzg+ge86PkxVOj7vijU+WGA4PoKy
PD75JDc+U2Y1Pm3ROD7TGDU+E+c3PuldOj6k/Ts+vcM6PkULOT478Do+3yQ0PsnNOD5O1TU+
mw47Pt1GPD6IjDc+oGw4PuQ5Nz6CFDk+cX04Pkm0Nj7wTzk+SbI4PuDXPD6+LjM+X8g5PuTC
Nz4Wxzc+0SU2Pqz6Nj55rTk+GP41PkPOOT6EHD4+Dm82PuwOOT7+Qjc+E/U5PpH+Oj44TDs+
sU04PgN7Oj6OYjw+joM6Pl6EOj4J7T0+Y4Q1PqE3Nz7ENDs+2iU8PgK2Oz7GAz0+eXI6PsHx
Nz6u3Tg+dWA9PuJlNT7Wpz0+a346PscJPz5faTo+6XE8PhYnOj7fqDo+J3c5PhM5Oj5XdTs+
2MU5PozgPD6hKzg+ytQ4Pn/eNz5AuTo+kAg5PgmWOD4w5jk+NFI4PjiIPT5Oojo+RQY9PjFY
Pj5fQzg+pok8Pq/1OD6y5zc+gPg2PuMZOj6f7j0+wx87Pq13Oj5awD4+qZU5Pv9HPT6bzz4+
kak8Pp5nOT7qAjs+22Y7PvdAPT4SKTo+kKU6PhwaPD5CXDk+tGc6PjbjOj7mUzk+H207PvkD
OD6RtDs+2ZQ9PtpqOz4Jrz4+/6Q+PqeoOD45qT0+W5o5PpUHPT4Utjo+yng7Pjl1Oj729j8+
lUM9PhkWPz7aazY+Ops6Pl8WNj7qWzo+F6U7PnkdOT4u2jk+n3M7PhRCOD50XTo+W7U8PuI+
PD54ADw+6/Q9PrHQOT6wujk+rVk9PoGIPz79Rjg+maI8Pox+Pz7eDjo+IDs8PigSPz49IT0+
JiI8Pm7WPT6V2zw+RxY/PrsiQD78Ezw+z4I8PvrgPz7XJzk+/Fk4PnROOD7C3Dg+wfA7PgyS
PT6s5T8+BpE9PrrNOz6+MD4+1Mc9PuyUPj7YEjw+dRo+PgWeOj5Eozo+JcA6PsmxPD4tUTo+
meA4PjWVOT4DgkA+IzM9Psq/PD4zqD4+sB1APlDMOz4WXj4+Nng7Pv1mOj7QZDg+Who7Pi9F
PD5+wD8+PcA7Po4ePD6q0j8++as/Pm9wOD74v0A+FEZAPsOpPz7pdT8+f849PpCSPz7NcT4+
hjE9PjROPD4HOTs+5mNAPimgPz7oSzs+4rg7PtEFOj4FuT8+pUY8PpLcOT7dJkE+MSBCPsqG
Oz7s4D8+mwo7PpCgQD5x3UE+KYhBPuAzOz5JCj8+L55BPr4SPT48pDw+5vQ9PpqAPT6oI0E+
Nj47PrvBPj78kD8+3RI7PvWFPT5TCUE+3fg9PtiyQD752D0+B0U8Pn9PPT5wlz0+AUVBPnbU
Pz7d/z4+0KtCPo1APj5/kz0+6NVBPkmWQj6es0I+7qg+PuWVOj7YxD0+c6M9PhikPj4V6kM+
MT0/Pnc5PT5tHD8+FxxAPmuXQj4d7UM+tqw+PkEAQT77GEE+F9g+PkfhPD5kBj8+w0BBPkpJ
Oz7+ij4+sHw8Pqw/RD7NTDw+lF9CPnAVPT56oj8+udc9PqKUOj6JMkM+p7w8PvVeQD7nfT0+
4vNAPm8zQz4NyT0+9l9APlFaQj6XSEA+21hEPpJmPz56rj8+Rpo9PssbQT6gXT4+7pg8PjiA
PT5ghkM+gdI/PtS3PD6GnkE+dNhEPt6MPz7T0EA+cXA/PtJXRj5wxj8+D90+PplhPD6rC0U+
SjZAPhjZPj4YR0U+4Ns+PifCRT6KP0M+c45APn9+Pz7L2EE+Fe9CPiqTPj4tA0Q+TJs+PhJ4
Qz6u7UA+BCk/Pv0RPj4FrUM+zV4/Poa/Qj5nakI+aQpCPh7JQD7GwUE+HNQ/PsVqQT5EID8+
BK9APgwHQj7GtEA+8QdDPnglRj63B0M+1rpCPmojQT4/5UM+cgBAPsIQQj4Bt0I+FDM9PuTI
Pz799kQ+2c9APrMPPz4xjEA+NzpCPuDkQD6kvUQ+mc5CPo2nQj4xlEA+qUBFPlA5SD4qoUM+
m88/PuCYPz5m60E+4IFCPsUiQz4oIUM+nadCPrYPQD6Lt0I+JMc7Pr21QD5l8kI+iSlBPp+s
Pz6SIUM+yQxDPkkKPj6+k0I+ld5BPounQT61CUU+9hpBPtDMQT4HTkI+qkZFPrSFQD5ysEQ+
rzpEPhoaQz5dTD8+5P4+PnrZPz5QAUM+AV9APhvcQT4upkM+hYpEPu+vQT7zIEc+2khHPtfR
QT5+jUQ+CNFCPjadQT4HZUM+TOZCPu3VRT6iVEE+3DJFPlABRD7ZQ0Y+iVZDPj0oRj744UM+
tm5APrn+QT4eZz4+LFdDPpA8Qz6o9kY+R2BAPtDCRT77LUo+H2hBPhsrQz5UWkE+Y8ZGPtXc
Qj7roUM+YV9CPr5ORj7NjUY+DCBFPm9WQz4mu0I+oTU/PnY0QD67RUA+koFCPrcFQz799UE+
lOlHPpwLRj7UfEU+SIlBPibNRT65wEQ+70tBPvOkRT589kI+jvRCPhnoRD6KLEM+8DFIPvdX
Rz4gpEU+JPpEPnATRD5HRkM+GW1FPvQWSD65kEg+o8NHPhMfRz6lcEU+RU5IPrUKRj4NzEE+
bYhFPlsYQz4CAEg+hf4+PmG/Rz503kY+YntBPhbYRT4TEUc+0VNDPqVRRD5rfEU+JV5DPnsR
Qj7TIkY+Ne5BPrY5Qj7EskU+VKxFPvIXRT4ggkU+GLFGPtTcQT6BVUQ+zd5DPsIHQT5haEg+
8XJDPjiAQz5GJ0M+SOtFPgdTQT7deEQ+Sh5FPoomQj7pakU+XclDPmvXRT49wEQ+QJxIPvcC
RD7VEUg+QLhHPmEjRT6nBkk+cRpGPlt7Qz5XzUg+QGdIPp6GQj4Q6UM+TtBIPoEqQz5ukUY+
9AdDPjNuRD7nTkM+vDNFPjESRj5qnEQ+wWBEPsdRRT5flUU+fFZEPuZ2Rz7DGUM+MdhEPoqt
RT78LEc+ILxFPkwuQz5lp0Q+A2VHPk89RT40wEU+f8tGPpdQRz7ePEk+w3VFPsdwRz6B1Ec+
uS1KPlCMTT5nLkQ+egpGPsd4RT7GQEQ+L6dDPsjiQT7ClEI+zgZCPiKbRj7rrUc+YA5CPiXz
QD4hcEQ+yJxIPvVvRD4vBkA+GzVJPvTORT4bz0Y+6PdHPljiST67aEY+3DdEPgfeQz4yCUc+
MF5FPl3YRz7egUU+sW9JPt/KRj4mGEI+YUFHPvOUSD7TmUQ+46BGPujqRD6cOUc+0GpFPpLF
RD6FEEk+f8pCPuCgRz40Qkc+IJVJPtYOSD5MtEo+iIdGPurUQz4xSUg+khBEPjzrSD5ZcEY+
NBlGPkRNSD5Zk0s+mdFHPk/OSj5sskQ+VktHPqrgRT6x9Ec+Q0JJPlSSSj6KDUg+lWxGPqR4
Sj6QEkU+h7tLPtPtQj50s0s+Dz9FPrcZRD6I5ko+f5hKPmddSD5TvkU+LO5EPndfSj4NlEI+
bOZFPgT4Rz4ZBUc+HeFIPtogRz5oGU0+ufJIPpHjST5gpUo+pVJKPiKgSD5gDkk+fCJGPua9
SD4pzkk+Ea1OPkJlSj5hqUk+e51KPuo3Rz5MqEw+BsBHPlaQST5mXUc+Qf5EPlX+Rz4wxEI+
RsRLPhm+ST4IkUk+oY5MPmniRT6Mv0k+Uc1HPuNYST7KbUU+UMNJPrOCRz53pUw+KYNQPiy2
Rj6eAUs+a09HPuvyRT6dXkg+t/tLPpqbST78z0o+SD5GPnggRz5QVU4+oEJGPl80Rz5jN0Y+
e0pGPsAZTD7M3EY+dsNHPsq1Sj7gPEw+34hGPgI1Rz4xyUc+OchDPvKrSj4jpks+YdJGPgE9
Rz7TH0w+RgNJPqGLSD67Nkw+C89KPlj6RD76rUs+rDZHPuomRT7flEo+HLNLPuGCTz6w5UY+
G9dJPv6/TT66gUk+EjtIPrF2SD46BUs+cZlHPg5BTj6M+ks+AIlKPugQSD7dUEw+5uVKPt0E
Rj43rE4+HipKPuXqTD7fVU4+Ez9JPuuoSj7dREk+TgpKPoq0ST70jUo+pT1JPrZoTj7oCEs+
sk5MPnj6Sj7Qw0s+GChJPj5VUD6oRkc+6JpJPgxuRj7s9Ec+ZaZNPuqySj75T0o+BbtLPnAs
Sz4YTk8+4StPPukCTT6b3E4+D4tKPo1KUD5tbE8+jI1KPuQCSz6Hi0k+4mtJPvAyTT7Lukw+
dkxMPlogRj7kiUs+gu5PPiShTj4EnEk+AY5IPttvST7XX00+AqFKPtUuST72FEs+RHhJPnWN
TD5O300+aFhIPucdTD4Ss04+eo5LPttNTT6GxEc+p8BLPngiTT74/VE+gGZLPq2EUT5Gbko+
RPNNPr3GTD7gbE8+w9VPPjbGST6OFUw+5LlLPq5CTD5bpEg+me5NPjBGUD76Gk0+LgdNPtAj
TD7yuU8+9RJKPiMQTz7iP0k+ETtLPpE1Tj7DoEo+g0lKPi1WTz7GzUg+M8dLPn06TD5lP0w+
mDlOPlm7Sj5YwE4++IhLPo6LUD5P30s+t05OPgBITz6MJEs+dZtLPmCwSz7cEEo+oDRQPtwk
TD5s2Ek+uI9IPv4zTj75000+CLdLPii1Tj7XaEk+wnVMPp55UD6ZlE4+w+RQPo+jTz5SXU0+
O4JLPtnkSj6voUk+759PPgn4TT4gZE0+tXJLPhxARz5bKk4+BhdPPiYvTz4zJEw+54VQPkvO
TT4VblI+lehNPo4wSz6vC1A+SEBOPqapSz7/51E+LUJMPu1OTj4chU8+7atMPu94TT4njE4+
A7NSPp5NTj4AIFA+mrFLPneOTT5ahVU+YzpOPreATD7hN08+WghSPm4YUD6vAU4+N75PPkXT
TD7RtUo+d8JMPrmhSz5UY08+X2pMPgI3TD6l7Uw+2GVRPh8yTD6MvE4+3qNMPv5DUT4oRE8+
kkJKPrHzTD4v1k4+T1FOPtywTj753Eo+2GFOPm1oTT7xaUw+8NtNPqFhTz54Ak0+Va5OPm09
UD71f0s+QLhMPonUTD7dDFE+ceRRPvh8Tz40P08+tiRSPm6qVT61JU0+8ZpMPvahTD6QcU0+
cXxRPlRPSj5OVkw+onpOPkpQUD4PqlA+d8ZNPj9bSj74nEw+DmpPPmD/UD5Mj0k+xoROPhCN
Tz4aCU4+gVxPPnijTD4THlE+PUJRPrbxSz7F0U0+9uNMPhVHTz6L108+xkdMPqMETj67F08+
mpFLPncXUT5201I+N9JRPktkTT6B1Uw+pSFQPizwTz4V3k8+CvlPPlNrUz5fb04+n3BTPp0r
UT6rmU8+m7xRPnGuST7lK1A+d3NPPuMlUz6pOk0+Kp9SPlD7Tj7Z7E8+P7dLPs1NUD72k08+
jYhNPjTqTj5xs04+M45NPtSJSz75BVE+DV5SPv6XUD47qE0+tidRPicqTz47V1I+QBBQPjra
Uj5sd1I+XpNSPuDoTT5k004+rshOPvxCTj6iyFI+4Q1UPj9rTj59rU8+QqdRPsYzUT4fsVA+
LQtMPn+VTz7n+FE+5+xQPmJJTT742VE+n09UPmzNUz5DgVA+iQNPPql2Tz7dc1Y+861TPkXj
Tj7ZnU8+eYlRPhW2Tz65alA+vUlPPkOIUD6rSlE+auJOPqX+UT7bcU8+gUpRPiyYTz5j1lQ+
Cz5SPlPITj4KmVA+k8dPPjg0UD4VP1I+i6lNPiIQUj41MFA+sZxMPt3bTD6yc1E+azBMPpcv
TT5ueU4+D1xUPqk1UT7PT1Q++59TPn9VTz7vSFM+B6FQPrUNUj7Jh1I+ZkVOPrwKTT4ZT1I+
pkhQPvn6Uj708U8+pNRWPkd+UT4fM00+hIhRPq8IVD44tVE+kC9TPt7LUT6fF1M+GIVUPitl
Uj66o1I+LxxRPmEKVT7OCFE+WzxTPnV5Uz66kE8+jEVWPkdrUT4CqlE+EiBTPiJSVj5LE1E+
+0FPPiV6VD58ilM+BTtWPrfgVD4XH1A+ELZTPrubVT41PVM+5B9RPpDNTT7cA1Q+xnRRPnsc
Uz52elA+z9lRPkymUT4wtVQ+KsROPqcVUj6Ny04+aRdPPtbHUz5h1FA+kVFQPoqeUz7gj00+
IapUPnl2UT4+/1Q+zMxQPlCxTz6VFVQ+pMFRPiEYVD4YolA+q4JUPjbDUj7km1M+fBlUPi36
UT5aKk8+QAlUPmuvUz4iwlI+77NRPujCUD5CJ1A+HAZRPis7Uz6fAFY+HAVRPijhVz7paVM+
i6BRPsPhTj6YP1Q+2wJPPhllVT509VE+HNJUPgQ+Uj4dvlQ+SJ1PPm+eVD5CZ1I+OYVUPrnn
Tj5ACVQ+hpNXPqkvUj48DVE+aZRVPieTUT5s5lI+E2FQPv9jVT59QlE+qEZTPjNZVD4aOE8+
uslXPpCFTj77q1M+C7VUPll4VD4U+1A+t0pYPjDVUj5umVQ+4IZRPjF8WD6R0FI+u49UPlJg
Uz7FaFU+oMZRPlCZUz75mlA+0mtUPumuVj5BnFA+pehTPuupVD6lylI+jrZVPhjNUz4p61Q+
p7pRPka+VT7o0k4+t3RUPvEfUz6zc1Q+0gNRPoyQUj6FvFU+aylTPn1iUj5dK1Y+oRFSPpi+
Vj55gFE+nOxYPmDJVz6/klI+X61SPs4NVT4e5FQ+G7BTPksqWT5Du1I+nOxTPrT3Vj5e41Q+
TztYPh1kVD5hRVM+XGtUPjmvVj6pVFI+XJJUPmaIUz7j2lc+OBpVPt17Uj6C7lI+gddUPn7b
Uz7w8lI+QzdUPiQWVD4HblA+U29UPuuSUT4jZVc+k8hWPghuWD7o9FI+NQFYPrndVT6gy1A+
ETJTPgaaVj6gXFU+8/9SPswqVT5lX1M+0PlXPoezUz7n91M+71pWPtOkVT6t71M+yMZVPo65
VD4881Y+sMFRPoyQVT6NMFA+G1hUPnNJVD6/wVQ+Rr9XPqnwUj6cQ1Q+EkBXPtXdVT7ubVY+
9AFXPie3Vj6juVM+65tUPhlQUT4uX1I+1ZZYPrv0VT4zN1U+AzlVPlPpVj58MVU+MNRWPs38
VD5xjVY+kHhSPhzsWD7ZT1U+nsFWPiMgUj6aCFY+6NRTPrs6Uj6ovlc+i55SPgUGWD41aFc+
rX5WPpnoVj5tiVU+XU9RPg2mUD4aVlM+8B9TPpGXVj6oQVI+rFlVPktmUT71JFQ+h/5ZPlR/
UD7mwFg+z3VRPlwRWD5h01Y+SENYPpBbVz6TYlE+NlNRPj3hTj4+ylQ+qgVVPqFqWD4+T1k+
SmxTPmQfWD63yVM+4xpYPua3VD6m3FM+FVRSPhypVz4sP1g+4PNSPvzSUz4O4lU+9+JWPtkl
VT754VU+ZKBWPq77VT4k6Fc+GC9VPuwwVz5rtVU+QVlXPgJ6Uj4qeVg+3DFVPvFzUz4pTVM+
/wlWPuxYUz4A/FU+qERaPsgiWT4URVQ+CPZSPoHMWj7CG1g+m1tUPrriVD4GiVk++alaPqDu
Vj7uBlU+8txVPrVjVD7mm1E+KKhZPuScWz5aA1Y+m55VPuzrWD4QEVg+HhxWPu7OWD6J+1k+
n7tXPr1IVj4wElo+Y4VbPjhGVj7VsFc+B3BXPqbqUz5EMlY+zKhWPilyWj6/QVo+VWhUPipA
WD6LeVs+nolWPh/0Vz4GdFQ+YnNZPgISVz45FVY+9ylbPqx8WD56yFI+BKBVPlvMWj6Iw1k+
vwxcPlGUWD4pX1U+6VVWPoPGVz4/DFQ+a/dVPgB7Wz5hFVU+7IRZPh3wWT4SDFY+Pz9aPuQ6
WT4moVg+OClYPpgjVz6QcFk+B6BbPmFeWj4RjF4+DtFVPtwzVj5MBVQ+yqpXPmvZVD56Dls+
IMdaPggaWz5xx1c+ZPFbPmvMWT6WJVk+rJdYPt/MVz6Tz1Q+kv1WPt0VVj4YXlU+54RbPhSu
WT7Lh1c+5upYPqDdVz7vaFM+jdRYPssEXT7yClw+6ShXPtfCVz7Xklk+8KVbPnxSVz7YtlM+
QKBbPqHlWT5PElc+pIlYPq4/Vj7WsFo+P51ZPgr1WT4ztFs+dDpYPp+IXT5lTlw+tt1aPpog
Wj4WYlc+569cPuG6WD5C+lo+RqNXPhOBWz72zFk+uSNZPmyTWz4LZlU+LL9WPjPZWz4Dqlc+
UyRZPi9eXD4hlVs+vnVYPrNaWD7BxlY+1z5WPk8hWD7xS1g+ijRZPnHzWj7tZlk+rxNWPn0E
WD5NQFk+BzJcPoj7WT757lw+fKVYPmEpVj4ENVk+UatbPsS0Vj4SRFw+gy5bPsTAWD67W1s+
P3NWPl1QWj5ctFg+bo5bPoPsXD7M9Vg+TCZZPoq3XD4cHVg++fJaPtWaVj7cKlk+QYpePro6
WD6czFs+Bj5bPh6EWj5rClo+JQldPr8RVz69+WA+uWhbPv1DWD7v3Vs+xH1ZPoB7WT6NuVY+
MQBfPji6Vz6oalk+gItVPjDeWz4mmVc+uipbPqKlWT6uP1w+bHFbPqCNWz4x6Vk+wKlXPpIn
Vz5l/1Y+AopYPqevVT4enlw+bzhZPp3MWz4W6Vk+MJ9ePuHFVj6Dj1s+2/tYProbVj6pqlk+
MrVcPs0EUz7dsl4+TLNcPrKoWT6ETl0+U4ZaPkA4Wz7mPls+kNBePvKNXD5iN1o+fQ9dPsrj
Wz4MX1c+lYFYPgptWz5spVw+12ZcPiY8Wj5vqFg+wgtcPg+bXj770Vg+lCdcPoKfXj4OXl0+
Ny9XPlN/Wj43hlw+BrJdPhi6WD5MfFc++ZRcPn3pWT49eVw+Jt5YPhmUWT6j8l8+WitaPtBP
XT6UTmE+2TldPtWIXj7E2Vw+L5FbPlu2XD59I1w+8uhYPhEdWj6t4lg+MmVaPrEJWj6F3Fs+
8XlXPpj4WD5Xz1g+22FePrV5Wz5UOl0+7qVcPhwqWz5QtFw+bmZdPlFuWD66YF0+KpNXPtnX
Xj7h3l0+f2VZPqmOXj6ewF4+4BBbPgW/Xj4AP1s+dExcPt+bWT6CXVk+lelXPv2mWT7RVVo+
NFRbPqg9Xz6cUFs+S/tdPjhsWz6LIFo+yzdfPt6mXj5MR1w+rvtcPs1vXT7xIV0+855cPiZn
Vz5Cy1k+8NpbPjo1Wz5pZ1s+EFJZPoAuXT41w1k+qi5dPoaaWD4BNV4+s+ZePhiNWD59X1k+
7j9ePqJ7WD577F8+fe5ePhXfWz7WA1k+SOBhPpxHXD6Tg10+2X1cPkejXz4zBlo+7HZePhdM
WT7rKV0+nEFcPoLoWj4yWl4+eCtdPriXXT4B/V0+EYxdPia5YD6dpl0+Ox5ePlIhYD5CI1g+
lP1cPm+SXz41JmA+xB1ePnWHXD5Tklk+YDlcPldSXT7PVF8+uThfPi+VYD6AKl4+5VlbPm4a
Xz6bWlo+guJbPoDDXT74g10+QKtdPvHHXT4mt2A+OARYPtc2XD5DSl8+CchePpD3XD4dAlw+
kTBaPmiqXT6Fmls+6vBcPqTtXz5IAl0+uohaPtDwXT6tT1w+IHFgPn2+XT4bFls+9TpfPutv
YD78B1w+5u1ePscwXT4QtF4+AQRePnj8Xj40WF0+eCdgPqjjXj6xtF4+YplaPj3RYT7lCFs+
e0BfPkGQXz6+Il0+GFdcPtUGXj6HqGA+qY5bPpUxXj6XZFo+pbBYPvayXD4ZH1o+1iJdPq6a
Yz5ta10+GXRcPpamWj5lzl4+ZkJePofAXD4Oi2A+tH5bPmnDWz6Wklw+Z11cPjuGWj4zOGA+
BVhePqxZXD78f1s+O5pePhjQXD4VAFw+RXZfPsQ1Wj54E1w+dxhgPkBrXj6JQls+DdlgPk67
XD5xAl8+K4hcPsahWT7CDV4+FsJbPgteYD7rIV0+0t9dPvg5Xj5r1l4+ae9hPn2MXj6k7F4+
Qo1fPl/gXz5I2F4+o5ZcPpZhXD6MVl0+yAldPndsXj5ZVWI+CJ5dPgKNXD5QMl8+qjVePsKm
Xj7DcmE+AeBiPgrMYj42RFk+zSNePochXj70ZGM+w4JgPlXjXz44y2M+6G9bPuKyXT5ZdVw+
TexbPhgPWj4jeF4+4BFXPtBYXD69Yl8+y11dPvarXj4hLF8+iz9gPvR2XD4kQ2Q+41xePk+h
Xj7I5lw+NdVcPmM3Yj4J0ls+I0NhPtJIYD5y514+aLVjPldQYj6Y6V0+GsldPp03WT5hD1o+
mW5aPnD2XT6cBmI+g6JbPkokYD5nfWA+qklgPsqqXj54mV8+srhbPjSLXD7BO18+SuldPqga
Xj5Su2M+k+1ePuAPXz61Ol4+9+FePluCXz5tMlw+77JfPn+xXT5gn2A+pPFdPmARXj4BwF4+
RWpkPu14XD6yO18+N1BhPlnPYT5yFmM+nddfPuUVYT5XG10+KDVfPvT0XD4IhWM+CCJhPt2t
Xj4MUV0+jDNiPtz6ZD5X218+FA5ePkaqYT4ugWA+xRphPuBaYT6XnmQ+JJhePg3cYz5Xo2M+
uixfPjf8Xz4bWFw+8QVfPsvbYT7mcVs+g1pgPjxlYj5IrGE+ceRgPhdfZD5o92M+BK5ePlSy
YD7OFmA+kHpePiLhYD5xdV8+ee9jPp6XXj45SmE+depdPhI4Xj6Nh2E+EMdePpxqXT6ihWU+
e1NdPuA8Xz5ZymI+seddPh09Xj5LPGM+SjNhPmcuYD7AwVs+4cRnPtNIYz6shWE+l69jPrUi
YD4dX2U+PWFiPhJvYT4iL10+Z7hcPmlMXT6b3WA+rUNjPj0fWz5MTF8+o2BhPp5cXz6wKl4+
YiFfPpptYT7o+F8+JqpdPiOjYj5tB2E+xr5ePk7tYD4kj2U+LEpfPrDBYT50qls+iCNePnUZ
Zz7eLGE+EZBhPkr/ZT6lyFo+IvFePph4Wz5WiWM+VjBhPlJxYT6djWI+FM1fPh1sYz6V3l0+
UnRcPoQdZD6zNGE+SkVgPiUpXz6lDWM+lA9iPrFbXj4X4GA+FOlePiMRYD7HdWE+CxRiPk/z
YT6HbmA+bZZhPih2Yz7s4mI+6XdlPvLBZT6dn14+VERhPvIGZT6cWWE+nflePi9/YT7OSmE+
SZ9kPgXAXz6UQWI+kR9fPgBFYz4q0mE+/hFfPh7UXz72vWA+FaJkPtPBZT4vhWU+1O5fPtKd
YT7dDGY+/nViPmSjYT5JH2Q+Cc5iPrguZD4riV8+29xhPre3ZT67uWQ+1sthPsLzZD6N4mI+
3GVgPl81Xz5tcWQ+cdZkPgD7Yz6gnGE+8pthPgIsZD5ZJWM+kQ9jPiX6YT46iGI+991iPg/E
Yj700WI+AxViPko5YT7JCWM+cG9dPqrgYj6bW2Q+6/NiPo0QYz4ZYmQ+SdRiPgSyYD7DsWM+
UnZgPg==</AssayYData></Step><Step><CommonData><SampleLocation>4</SampleLocation><SampleID></SampleID><SampleGroup></SampleGroup><SampleInfo></SampleInfo><SampleRow>H</SampleRow><SamplePlate>1</SamplePlate><WellType>WASH</WellType><Concentration>-1</Concentration><ConcentrationUnits>µg/ml</ConcentrationUnits><MolarConcentration>-1</MolarConcentration><MolarConcUnits>nM</MolarConcUnits><MolecularWeight>-1</MolecularWeight><Temperature>30</Temperature><StartTime>936583</StartTime><AssayTime>120</AssayTime></CommonData><FlowRate>1000</FlowRate><StepType>BASELINE</StepType><StepName>Baseline</StepName><StepStatus>OK</StepStatus><ActualTime>120.001</ActualTime><CycleTime>0.2</CycleTime><AssayXData Points="600">AMBdRM3MXUSa2V1EZuZdRETzXUQAAF5E3QxeRJoZXkRmJl5EMzNeRBBAXkTuTF5EmlleRHdm
XkQzc15EEIBeRM2MXkSamV5EZqZeRDOzXkQAwF5E3cxeRJrZXkR35l5EM/NeRBAAX0TdDF9E
mhlfRHcmX0QzM19EEEBfRN1MX0SqWV9EZmZfRDNzX0QQgF9E3YxfRJqZX0SHpl9EM7NfRBDA
X0TNzF9EmtlfRIfmX0RE819EEABgRM0MYESqGWBEZiZgRDMzYEQQQGBE3UxgRJpZYER3ZmBE
M3NgRBCAYETNjGBEmplgRIemYEREs2BEAMBgRN3MYESa2WBEd+ZgRDPzYEQAAGFEzQxhRJoZ
YUR3JmFERDNhRBBAYUTNTGFEmllhRHdmYUQzc2FEEIBhRM2MYUSqmWFEZqZhRESzYUQAwGFE
zcxhRJrZYURm5mFERPNhRBAAYkTdDGJEmhliRGYmYkQzM2JEEEBiRM1MYkSqWWJEd2ZiRDNz
YkQAgGJEzYxiRKqZYkRmpmJEM7NiRBDAYkTdzGJEmtliRHfmYkRE82JEEABjRN0MY0SaGWNE
ZiZjREQzY0QQQGNE3UxjRJpZY0R3ZmNERHNjRACAY0TNjGNEmpljRGamY0REs2NEEMBjRM3M
Y0Sa2WNEZuZjRDPzY0QAAGREzQxkRJoZZER3JmREMzNkRBBAZETNTGREqllkRHdmZEREc2RE
EIBkRM2MZESqmWREd6ZkRDOzZEQAwGREzcxkRJrZZERm5mREM/NkRBAAZUTdDGVEmhllRGYm
ZUQzM2VEEEBlRM1MZUSaWWVEZmZlRERzZUQAgGVE3YxlRJqZZUR3pmVEM7NlRBDAZUTNzGVE
mtllRGbmZURE82VEAABmRM0MZkSqGWZEdyZmREQzZkQQQGZE3UxmRJpZZkR3ZmZEM3NmRBCA
ZkTdjGZEmplmRHemZkQzs2ZEAMBmRN3MZkSa2WZEd+ZmRETzZkQQAGdEzQxnRJoZZ0R3JmdE
MzNnRABAZ0TdTGdEmllnRIdmZ0Qzc2dEAIBnRM2MZ0SqmWdEZqZnRESzZ0QAwGdEzcxnRJrZ
Z0R35mdEM/NnRBAAaETNDGhEmhloRHcmaEREM2hEEEBoRM1MaESqWWhEZmZoRERzaEQAgGhE
3YxoRJqZaER3pmhEM7NoRBDAaETNzGhEqtloRGbmaEQz82hEAABpRM0MaUSqGWlEZiZpRDMz
aUQQQGlE3UxpRJpZaURmZmlERHNpRBCAaUTNjGlEqplpRGamaUQzs2lEAMBpRM3MaUSa2WlE
d+ZpRETzaUQQAGpEzQxqRJoZakR3JmpEMzNqRBBAakTdTGpEqllqRGZmakQzc2pEEIBqRM2M
akSqmWpEd6ZqRDOzakQQwGpEzcxqRJrZakR35mpEM/NqRBAAa0TNDGtEmhlrRHcma0QzM2tE
EEBrRM1Ma0SqWWtEZmZrRERza0QAgGtE3YxrRJqZa0R3pmtEM7NrRBDAa0TdzGtEmtlrRGbm
a0RE82tEEABsRN0MbESaGWxEZiZsREQzbEQAQGxEzUxsRKpZbERmZmxEM3NsRBCAbETNjGxE
qplsRHembEQzs2xEAMBsRM3MbESa2WxEZuZsRDPzbEQAAG1E3QxtRKoZbUR3Jm1EMzNtRBBA
bUTNTG1EmlltRGZmbUREc21EAIBtRN2MbUSamW1Ed6ZtRESzbUQAwG1EzcxtRKrZbURm5m1E
M/NtRAAAbkTNDG5EmhluRHcmbkREM25EAEBuRM1MbkSaWW5Ed2ZuRERzbkQAgG5EzYxuRKqZ
bkR3pm5EM7NuRADAbkTdzG5EqtluRHfmbkQz825EAABvRM0Mb0SaGW9EdyZvRDMzb0QQQG9E
zUxvRKpZb0SHZm9ERHNvRACAb0TdjG9EmplvRGamb0Qzs29EEMBvRM3Mb0Sa2W9EZuZvRDPz
b0QQAHBEzQxwRJoZcERmJnBERDNwRABAcETdTHBEmllwRGZmcEREc3BEEIBwRM2McESamXBE
d6ZwRDOzcEQQwHBEzcxwRKrZcERm5nBEM/NwRBAAcUTNDHFEmhlxRHcmcUREM3FEAEBxRN1M
cUSaWXFEd2ZxRDNzcUQQgHFE3YxxRJqZcURmpnFERLNxRBDAcUTNzHFEmtlxRHfmcUQz83FE
AAByRN0MckSaGXJEZiZyRDMzckQQQHJE3UxyRJpZckRmZnJERHNyRBCAckTdjHJEqplyRHem
ckQzs3JEEMByRO7MckSa2XJEZuZyRDPzckQQAHNE3QxzRJoZc0RmJnNEMzNzRBBAc0TdTHNE
qllzRHdmc0Qzc3NEEIBzRM2Mc0SqmXNEd6ZzRDOzc0QAwHNEzcxzRJrZc0Rm5nNEM/NzRAAA
dETdDHREmhl0RGYmdEQzM3REAEB0RM1MdESaWXREd2Z0RDNzdEQQgHREzYx0RJqZdERmpnRE
M7N0RBDAdETdzHREmtl0RGbmdERE83REEAB1RN0MdUSqGXVEdyZ1RDMzdUQQQHVEzUx1RKpZ
dURmZnVEM3N1RACAdUTNjHVEmpl1RHemdUQzs3VEAMB1RN3MdUSa2XVEZuZ1RDPzdUQAAHZE
zQx2RJoZdkRmJnZEMzN2RABAdkTdTHZEmll2RGZmdkQzc3ZEEIB2RM2MdkSqmXZEd6Z2RDOz
dkQAwHZE3cx2RJrZdkRm5nZERPN2RBAAd0TdDHdEmhl3RGYmd0QzM3dEEEB3RN1Md0SqWXdE
d2Z3RERzd0QAgHdEzYx3RJqZd0RmpndERLN3RBDAd0TdzHdEmtl3RHfmd0RE83dEEAB4RM0M
eESaGXhEZiZ4REQzeEQAQHhEzUx4RJpZeERmZnhEM3N4RBCAeETdjHhEmpl4RHemeEQzs3hE
EMB4RN3MeESa2XhEd+Z4RETzeEQQAHlE3Qx5RKoZeUR3JnlEMzN5RBBAeUTdTHlEqll5RHdm
eUQzc3lEEIB5RN2MeUSamXlEZqZ5RESzeUQAwHlEzcx5RJrZeURm5nlERPN5RBAAekTdDHpE
mhl6RHcmekREM3pEEEB6RN1MekSaWXpEd2Z6RDNzekQQgHpE3Yx6RJqZekRmpnpERLN6RBDA
ekTNzHpEmtl6RHfmekRE83pEEAB7RM0Me0SqGXtEdyZ7RDMze0QAQHtEzUx7RJpZe0R3ZntE
M3N7RBCAe0TdjHtEmpl7RHeme0REs3tE</AssayXData><AssayYData Points="600">O75nPqWTYT7zv2E+c+VdPl+mXj4UIV0+VjRiPt66YD7GxVo+ycRYPrg3Wz4uRlo+95lWPsHJ
WD7q+ls+ux9XPoNyVz4Q51k+Yc9YPqkwWz7Cx1c+0b9aPkVVWT6Mslk+8oRZPjT8VD6mRFU+
ZldUPtEkUz4OcVU+k0tWPhhWVT7ewlI+oBBPPkatTz5etlY+LaFXPi86Uj7pN1c+7MlXPjJl
VT7sHlE+sAtWPgQ8UT5JMlM+qENTPjfOVD6i9VQ+N7dSPtU8UD6C7FQ+21lRPjPMTz78qE4+
phRRProVUT5wSVA+JGxSPk9IUz5PFFA+VkxQPl5WTj6FdE0+VlJQPlILUD5gp00+2QZOPu6S
Uj5WslM+HNdNPprXTj7B9FQ+71VMPjYfTz529kw+1yNMPsL3UT7cX04+9upLPgMPTj7oIVE+
2UZQPns1TD7ixE0+HxVNPh43TD5z6k4+sWBMPqpnUj7doUo+m3JJPnibTz5y0lA+S/FIPiuJ
Rz5SEFE+TlhNPsMtSj6kO1A+PDpKPhqFTT4Nakw+TkhLPl/VTD7xz00+SZFLPkScSj4kRkw+
jItJPrzJRT58O1A+ibhJPuYtSj6NlEg+IqxHPv9qSj7e9ks+bhlOPicQTD69HEs+gSFJPqUi
TD4kpEU+LrlMPnn1Sj61zUo+RKBLPgbeSD56s0c+fz1HPgw/TT5JrEU+iU9GPiHPST6TWUk+
UfBOPjLVSz6oTkw+kAVFPgznST4Wxkg+kUBFPmTnSj6b7kg+JyVKPmu7ST7zLUo+RtFJPrrB
RD69a0k+KH9LPio2Rz7r8Ek+JgBMPon0Sj7DOkc+7vVMPmkuSj407Es+mpVJPtjZRT51tkw+
ve1HPnEERT6jv0g+uhVJPlP5Rj79FkU+xiBJPs66Sj6E3EY+4ZRGPtNfRj5YPEI+YwxJPouM
RT4kMkg+9JZHPpjUQD65X0k+oV1HPvUCST63dEY+7PlEPtCkQz41AkY+CKBFPmUyRz5PQ0o+
wg1BPrvZQz7fD0Q+6ddCPvfERT6Ka0Q+rx5BPoUJSz5r1kk+DDVEPpwSRD4k/kQ+zPhEPq7R
Qz6Lmkk+F0BFPgWWST71aUY+BR5GPvqiRT4ee0M+MrlJPpwGQj7zGkU+ev5HPtv1Qj7JTUo+
Uh9FPvNURD7Bpz4+AZ5EPsWWRD70uEU+Oz5DPvWpQj65C0Q++MZBPhiHRD46tUI+w0VIPuRA
SD63EUY+/xlGPpVlQT77nUM+wpM/PiHYRT5jwkE+05lEPo8IRz63k0I+FEZDPu3qQz4InUM+
eoJHPrKGPj5RHEY+2GhAPskDRT6NkkM+6NhFPn2jQz7cWEY+MG1DPs/ASj4YNEI+7tVEPpkL
Qj6M0EU+b4k+PmD2Qj6SzUA+jmM/Pnt6Qz544UI+J4pDPpOoQD47AEM+aZpDPo6zRD4fKkI+
SyVGPvGjRD7TuUI+ZkxAPo+oQT7SKz8+a4M+Po5NPz5LG0E+2p5APv2GQD6Uu0I+9iJCPph3
RT41l0M+FKhBPoYSQD7xjz4+XetAPhKSPz5jtEQ+opJBPoh0QT7E7UE+VcJBPkvdPj5vbTs+
OhxCPmYEQT75pEM+C5NBPmZORT6Ejz4+B6tDPkQaPj6DiD0+L1tBPtS6Pz5FfT0+KS9APp4U
Qz40ez4+LdBAPlU4Pj6SAkE+r1hAPrH+Rj4UMEM+CFZBPvrBPj6uvzw+S1BBPtJZQj42lEE+
efdAPh3rPj6piUA+VqA6PpjGRj7inUA+Jec8PqH4Pz53XkE+RetCPtdYQT6iQz4++AxDPi+0
QD533Ds+HEE/PjtbPz49VT4+sTJAPlNcQj5UAkI+Q/g9Pis5RD7tW0A+gM89PppkQz6APT8+
jdQ/PiP1Pz6cPT8+V1o8PlyGPz5RTD4+7hk/PmymPz5brz8+MPJBPmO7QT5O+T0+1Gc/PgrX
Pz4cXUE+vCA+PkfnPj6Kpz8+AHs8PrDsPD6UuUA+Q5Q9PtT+Oj4NtkE+cuJAPqkbNz7ULT4+
v98/Pj26PT4jWTw+bYY/PjIaQj55ITw+AyU8PosaOj4b+j4+Iwc8PqEVPT7FYT4+Yio8Polj
Oz7spj4+zpI/PqyNQT5kej4+fyI7PvVDOz41tjc+9UU7PiNLOj5YeDk+z6g6PichPD7iejo+
ASA8Ph99Pz7MzTw+6eI5PmfEPT4hjUE+veVAPgr6PD66yz0+1UI/PgagPT5/9Do+sxQ8Pg5X
PT66lT8+cZ09PtmCOz4LeUI+FlU8Pg9iPT7vlzo+TCY8Pg7qOj7Drjw+eV0+PhYlPD5EgD4+
+Ok9PrObOz5a0jo+KkQ7Ph6pPj6g5z8+Frw7PvsjOj4HvDs+FfA8PmrPOT64TTc+SAQ9Phsu
Oz7bWTk+5DQ9PnNGPj4ybjg+FMo/Ppx0OT6+zjo+Ba06PhAtOz53wzU+Koc7PpTyPT5MEzw+
Ahw8PrRGPT7V8jk+j6U6PqgINz4Hwzc+0m87PpKvPz5sdzk+2d04PjsWNj4Y0z0+dX44PjrW
QD6ouzk+Q0k9PsxnOj6pBz8+TxI8PpQqPD49dTw+frk6Po66Nz5U/zo+niY6PuxCPz5GDjw+
iIc4Pnf0PD7pdDs+M0Y5PoCyOz4Ndzs+kBM9Po1HOj7LpjY+S1Y7PjrqOz7OJjc+wLE8PgEz
Oz7RnTs+D4g7PqpJPT5vvT4+Q7s6PnTtNT7UrTw+9VE5Pq6UOz4+3D8+Ceg2PmUVOj4Oij0+
pnc8PgQWOT4brzg+fLE7PkwxPz71wTw+dVw/PpAgPT52Zjw+hc09PoC/Nz6O/zc+SbU8Pnn7
Oj6IXTw+PrU5PpJJOj7Nsjw+yMA7Pj9eOj4P8jo+VS0+PkxtPD4gvTk+HrE2Ps2hPT79pzg+
blc5PlUCOT7vJDc+E+c5PjQKOT4ULjk+WDk4Pj2pOT5VGTo+CiI7PrpDPD6ijj0+eYM7PimG
OD7xgTc+EGM7Phs0OD6rdj0+KoQ7PseYPD5FSjw+WYg5Ph3oNj4ZmzU+Zb06PvnBOD7+Cjs+
cGs4Ps1sOD4MITw+irc9PmbuOz54tzk+1qU8PoX7Oj4EGjc+gH47PnUVOj4buDg+6gg1Pm7W
OT5ADDs+zgs5PsEIPT55kTo+3CM7PosoOD52sjk+s6A7PqfDOD67Gzo+TdE1PmupOT4mGTk+
7fY3Pt/8Oj76YDc+pN86Ph0hOT7Fszk+</AssayYData></Step><Step><CommonData><SampleLocation>10</SampleLocation><SampleID></SampleID><SampleGroup></SampleGroup><SampleInfo></SampleInfo><SampleRow>H</SampleRow><SamplePlate>1</SamplePlate><WellType>KSAMPLE</WellType><Concentration>-1</Concentration><ConcentrationUnits>µg/ml</ConcentrationUnits><MolarConcentration>-1</MolarConcentration><MolarConcUnits>nM</MolarConcUnits><MolecularWeight>-1</MolecularWeight><Temperature>30</Temperature><StartTime>1067818</StartTime><AssayTime>1400</AssayTime></CommonData><FlowRate>1000</FlowRate><StepType>ASSOC</StepType><StepName>Association</StepName><StepStatus>OK</StepStatus><ActualTime>1194</ActualTime><CycleTime>0.2</CycleTime><AssayXData Points="5970">EcB7RN7Me0S72XtEiOZ7RETze0QRAHxE7gx8RLsZfESIJnxEVTN8RBFAfETuTHxEu1l8RIhm
fERVc3xEIYB8RN6MfESrmXxEiKZ8RFWzfEQRwHxE7sx8RKvZfESI5nxERPN8RBEAfUTuDH1E
qxl9RIgmfUREM31EIUB9RN5MfUSrWX1EiGZ9RERzfUQRgH1E7ox9RKuZfUSIpn1ERLN9RCHA
fUTezH1Eu9l9RIjmfURE831EIQB+RN4MfkSrGX5EdyZ+REQzfkQRQH5E7kx+RKtZfkSIZn5E
VXN+RBGAfkTujH5Eq5l+RHemfkREs35EIcB+RO7MfkSr2X5Ed+Z+RETzfkQRAH9E3gx/RKsZ
f0R3Jn9EVTN/RBFAf0TuTH9Eq1l/RHdmf0REc39EEYB/RN6Mf0S7mX9Ed6Z/RFWzf0QRwH9E
3sx/RKvZf0SI5n9ERPN/RBEAgERvBoBE3QyAREQTgESiGYBEESCARHcmgETdLIBEPDOARKo5
gEQRQIBEd0aARN1MgEREU4BEolmARAhggERvZoBE3WyARDxzgESqeYBECICARHeGgETdjIBE
RJOARKqZgEQIoIBEd6aARNWsgEREs4BEormARBHAgERvxoBE3cyARDzTgESq2YBEEeCARHfm
gETd7IBERPOARKr5gEQIAIFEdwaBRNUMgUQ8E4FEohmBRBEggURvJoFE3SyBRDwzgUSiOYFE
EUCBRHdGgUTdTIFEPFOBRKJZgUQRYIFEb2aBRN1sgUREc4FEqnmBRBGAgURvhoFE1YyBRDyT
gUSimYFEEaCBRG+mgUTVrIFERLOBRKq5gUQRwIFEd8aBRNXMgURE04FEotmBRBHggURv5oFE
3uyBRDzzgUSq+YFEEQCCRHcGgkTeDIJERBOCRKIZgkQIIIJEfyaCRNUsgkQ8M4JEojmCRBFA
gkRvRoJE3kyCRERTgkSqWYJECGCCRHdmgkTVbIJEPHOCRKJ5gkQIgIJEd4aCRN6MgkREk4JE
qpmCRAiggkRvpoJE3qyCRDyzgkSiuYJEEcCCRG/GgkTVzIJEPNOCRLLZgkQR4IJEd+aCRNXs
gkRE84JEovmCRAgAg0RvBoNE1QyDREQTg0SqGYNECCCDRG8mg0TVLINERDODRKo5g0QIQINE
b0aDRNVMg0REU4NEolmDRAhgg0RvZoNE3myDRDxzg0SieYNECICDRG+Gg0TVjINERJODRKKZ
g0QRoINEb6aDRNWsg0REs4NEqrmDRBHAg0RvxoNE3syDRDzTg0Sq2YNECOCDRHfmg0TV7INE
PPODRKr5g0QRAIREdwaERN4MhEREE4REohmERAgghERvJoRE3iyERDwzhESiOYREEUCERG9G
hETeTIRERFOERKJZhEQIYIREb2aERNVshEQ8c4REonmERBGAhERvhoRE3oyERDyThESimYRE
CKCERG+mhETVrIRERLOERKK5hEQRwIREb8aERN7MhEQ804REqtmERBHghER35oRE3uyERETz
hESi+YREEQCFRG8GhUTeDIVEPBOFRKoZhUQRIIVEdyaFRN4shUQ8M4VEojmFRBFAhURvRoVE
3kyFRERThUSiWYVECGCFRHdmhUTVbIVERHOFRKp5hUQRgIVEb4aFRN6MhUREk4VEopmFRAig
hURvpoVE3qyFRDyzhUSquYVEEcCFRHfGhUTezIVEPNOFRKLZhUQR4IVEb+aFRN7shUQ884VE
qvmFRAgAhkRvBoZE3gyGRDwThkSiGYZEESCGRHcmhkTeLIZERDOGRKI5hkQRQIZEd0aGRN5M
hkQ8U4ZEolmGRAhghkR3ZoZE3myGRDxzhkSqeYZECICGRG+GhkTejIZERJOGRKKZhkQRoIZE
b6aGRNWshkREs4ZEqrmGRAjAhkRvxoZE1cyGRDzThkSq2YZEEeCGRG/mhkTe7IZERPOGRKL5
hkQIAIdEbwaHRN4Mh0Q8E4dEohmHRBEgh0RvJodE1SyHRDwzh0SqOYdEEUCHRHdGh0TVTIdE
RFOHRKpZh0QIYIdEb2aHRN5sh0Q8c4dEonmHRBGAh0R3hodE1YyHRESTh0SimYdEEaCHRG+m
h0TVrIdERLOHRKq5h0QRwIdEb8aHRN7Mh0RE04dEqtmHRAjgh0R35odE1eyHRDzzh0Sq+YdE
EQCIRG8GiETeDIhEPBOIRKoZiEQRIIhEbyaIRN4siEQ8M4hEqjmIRBFAiER3RohE1UyIRERT
iESqWYhEEWCIRHdmiETebIhEPHOIRKp5iEQIgIhEb4aIRN6MiEREk4hEqpmIRBGgiERvpohE
1ayIRDyziESiuYhECMCIRG/GiETezIhEPNOIRKLZiEQR4IhEd+aIRNXsiERE84hEovmIRBEA
iURvBolE3gyJRDwTiUSqGYlEESCJRG8miUTeLIlEPDOJRKI5iUQIQIlEd0aJRN5MiUREU4lE
olmJRAhgiURvZolE3myJRDxziUSieYlECICJRHeGiUTejIlEPJOJRKqZiUQIoIlEd6aJRN6s
iUREs4lEormJRBHAiUR3xolE3syJRDzTiUSi2YlEGeCJRG/miUTe7IlEPPOJRKr5iUQRAIpE
dwaKRN4MikQ8E4pEqhmKRBEgikRvJopE1SyKRDwzikSiOYpEEUCKRG9GikTVTIpEPFOKRKpZ
ikQIYIpEd2aKRNVsikREc4pEonmKRBGAikRvhopE3oyKRDyTikSimYpEEaCKRG+mikTerIpE
RLOKRKq5ikQIwIpEb8aKRNXMikRE04pEotmKRBHgikRv5opE3uyKRETzikSq+YpECACLRHcG
i0TeDItEPBOLRKoZi0QRIItEbyaLRNUsi0REM4tEojmLRBFAi0RvRotE1UyLRDxTi0SqWYtE
CGCLRHdmi0TebItETHOLRKp5i0QRgItEb4aLRN6Mi0Q8k4tEopmLRAigi0R3potE3qyLRESz
i0SiuYtECMCLRHfGi0TVzItERNOLRKrZi0QI4ItEd+aLRNXsi0RE84tEqvmLRAgAjER3BoxE
1QyMRDwTjESqGYxEESCMRHcmjETVLIxEPDOMRKo5jEQRQIxEb0aMRNVMjEREU4xEolmMRBFg
jER3ZoxE3myMRDxzjESieYxEEYCMRHeGjETVjIxEPJOMRKqZjEQIoIxEd6aMRN6sjEREs4xE
ormMRBHAjERvxoxE3syMRETTjESi2YxECOCMRG/mjETV7IxEPPOMRKr5jEQRAI1EbwaNRNUM
jUQ8E41EohmNRAggjURvJo1E3iyNRDwzjUSqOY1EEUCNRHdGjUTVTI1EPFONRKpZjUQRYI1E
d2aNRNVsjUREc41EonmNRBGAjURvho1E1YyNRDyTjUSqmY1EEaCNRG+mjUTVrI1ERLONRKK5
jUQIwI1Eb8aNRNXMjURE041EotmNRBHgjURv5o1E3uyNRDzzjUSi+Y1ECACORHcGjkTVDI5E
RBOORKIZjkQRII5EbyaORNUsjkREM45EqjmORBFAjkRvRo5E3kyORDxTjkSqWY5ECGCORHdm
jkTmbI5EPHOORKp5jkQIgI5Ed4aORNWMjkQ8k45EopmORBGgjkRvpo5E1ayORDyzjkSquY5E
EcCORHfGjkTVzI5ERNOORKrZjkQI4I5Eb+aORNXsjkQ8845EqvmORAgAj0RvBo9E1QyPRDwT
j0SiGY9EESCPRG8mj0TeLI9EPDOPRKo5j0QIQI9Eb0aPRNVMj0REU49EqlmPRBFgj0RvZo9E
3myPRDxzj0SqeY9ECICPRG+Gj0TejI9ERJOPRKqZj0QRoI9Eb6aPRNWsj0REs49EqrmPRAjA
j0Rvxo9E3syPRETTj0Si2Y9ECOCPRG/mj0Te7I9EPPOPRKL5j0QIAJBEbwaQRNUMkEQ8E5BE
ohmQRBEgkER3JpBE3iyQREQzkESiOZBECECQRHdGkETVTJBERFOQRKpZkEQRYJBEb2aQRN5s
kEREc5BEonmQRBGAkERvhpBE5oyQRDyTkESimZBECKCQRG+mkETVrJBEPLOQRKK5kEQRwJBE
b8aQRNXMkERE05BEotmQRBHgkERv5pBE3uyQRDzzkESi+ZBEEQCRRG8GkUTVDJFEPBORRKoZ
kUQRIJFEdyaRRN4skUQ8M5FEojmRRBFAkURvRpFE3kyRRDxTkUSiWZFECGCRRHdmkUTebJFE
PHORRKJ5kUQRgJFEb4aRRNWMkUQ8k5FEqpmRRBGgkURvppFE1ayRRDyzkUSquZFECMCRRG/G
kUTezJFERNORRKLZkUQR4JFEb+aRRNXskURE85FEovmRRAgAkkR3BpJE3gySRDwTkkSiGZJE
CCCSRHcmkkTeLJJERDOSRKI5kkQIQJJEb0aSRNVMkkREU5JEolmSRBFgkkRvZpJE3mySRDxz
kkSqeZJECICSRHeGkkTVjJJEPJOSRKqZkkQIoJJEb6aSRNWskkQ8s5JEormSRBHAkkRvxpJE
1cySRDzTkkSq2ZJECOCSRHfmkkTV7JJERPOSRKr5kkQIAJNEbwaTRN4Mk0Q8E5NEqhmTRBEg
k0RvJpNE3iyTRDwzk0SqOZNEEUCTRHdGk0TeTJNEPFOTRLJZk0QRYJNEd2aTRNVsk0Q8c5NE
onmTRBGAk0R3hpNE1YyTRDyTk0SqmZNECKCTRHemk0TVrJNEPLOTRKq5k0QRwJNEb8aTRN7M
k0RE05NEotmTRAjgk0Rv5pNE3uyTRETzk0Si+ZNECACURHcGlETeDJREPBOURKIZlEQRIJRE
dyaURN4slEQ8M5REqjmURAhAlERvRpRE3kyURDxTlESiWZRECGCURHdmlETVbJRERHOURKJ5
lEQRgJREd4aURN6MlEQ8k5REqpmURBGglERvppRE3qyURDyzlESquZRECMCURG/GlETezJRE
PNOURKLZlEQR4JREd+aURN7slEQ885REovmURAgAlUR3BpVE3gyVRDwTlUSqGZVEESCVRG8m
lUTVLJVERDOVRKI5lUQIQJVEb0aVRNVMlUQ8U5VEqlmVRBFglUR3ZpVE1WyVRDxzlUSieZVE
EYCVRG+GlUTejJVERJOVRKKZlUQIoJVEb6aVRN6slUREs5VEormVRBHAlURvxpVE1cyVRETT
lUSi2ZVECOCVRG/mlUTV7JVEPPOVRKr5lUQRAJZEdwaWRN4MlkQ8E5ZEohmWRAgglkR3JpZE
1SyWRDwzlkSiOZZEEUCWRG9GlkTVTJZERFOWRKJZlkQIYJZEb2aWRNVslkQ8c5ZEonmWRBGA
lkR3hpZE3oyWRDyTlkSimZZEEaCWRHemlkTVrJZEPLOWRKK5lkQRwJZEb8aWRN7MlkRE05ZE
qtmWRBHglkR35pZE1eyWRDzzlkSi+ZZECACXRG8Gl0TeDJdEPBOXRKoZl0QIIJdEdyaXRN4s
l0REM5dEqjmXRBFAl0R3RpdE1UyXRDxTl0SiWZdEEWCXRHdml0TVbJdEPHOXRKJ5l0QRgJdE
d4aXRNWMl0REk5dEqpmXRAigl0R3ppdE3qyXRESzl0SiuZdECMCXRG/Gl0TezJdERNOXRKrZ
l0QI4JdEb+aXRNXsl0Q885dEqvmXRBEAmERvBphE3gyYRDwTmESiGZhEESCYRHcmmETeLJhE
PDOYRKo5mEQIQJhEd0aYRNVMmEREU5hEolmYRAhgmERvZphE3myYRDxzmESqeZhECICYRHeG
mETVjJhEPJOYRKKZmEQRoJhEd6aYRNWsmEQ8s5hEqrmYRAjAmERvxphE3syYRDzTmESi2ZhE
COCYRG/mmETV7JhERPOYRKr5mEQIAJlEdwaZRN4MmUQ8E5lEohmZRBEgmURvJplE3iyZREQz
mUSqOZlECECZRHdGmUTVTJlERFOZRKJZmUQIYJlEd2aZRNVsmUREc5lEonmZRAiAmUR3hplE
1YyZRDyTmUSqmZlECKCZRHemmUTerJlERLOZRKq5mUQIwJlEb8aZRNXMmURE05lEotmZRAjg
mUR35plE1eyZRDzzmUSi+ZlECACaRG8GmkTVDJpEPBOaRKoZmkQIIJpEbyaaRNUsmkRMM5pE
ojmaRBFAmkR3RppE3kyaRDxTmkSiWZpEEWCaRHdmmkTebJpERHOaRKp5mkQIgJpEb4aaRN6M
mkREk5pEopmaRAigmkRvpppE1ayaRDyzmkSiuZpECMCaRHfGmkTVzJpEPNOaRKrZmkQR4JpE
d+aaRNXsmkQ885pEovmaRBEAm0R3BptE3gybRDwTm0SqGZtEESCbRHcmm0TeLJtEPDObRKo5
m0QRQJtEd0abRNVMm0REU5tEqlmbRBFgm0RvZptE3mybRERzm0SqeZtEEYCbRHeGm0TVjJtE
PJObRKqZm0QRoJtEd6abRNWsm0Q8s5tEqrmbRBHAm0RvxptE3sybRETTm0Si2ZtECOCbRG/m
m0Te7JtEPPObRKr5m0QIAJxEbwacRNUMnEREE5xEqhmcRBEgnER3JpxE3iycREQznESiOZxE
EUCcRHdGnETeTJxEPFOcRKJZnEQIYJxEd2acRNVsnEQ8c5xEonmcRBGAnERvhpxE3oycREST
nESimZxEEaCcRHemnETerJxEPLOcRKq5nEQIwJxEd8acRN7MnEQ805xEotmcRAjgnER35pxE
3uycRDzznESq+ZxECACdRHcGnUTVDJ1EPBOdRKoZnUQRIJ1EbyadRN4snUREM51EojmdRBFA
nURvRp1E3kydRERTnUSiWZ1EEWCdRHdmnUTebJ1ERHOdRKp5nUQRgJ1Eb4adRNWMnUREk51E
qpmdRBGgnUR3pp1E3qydRDyznUSquZ1ECMCdRG/GnUTezJ1EPNOdRKLZnUQI4J1Ed+adRN7s
nURE851EovmdRAgAnkR3Bp5E3gyeRDwTnkSiGZ5EESCeRG8mnkTeLJ5ERDOeRKI5nkQRQJ5E
b0aeRNVMnkQ8U55EolmeRBFgnkRvZp5E3myeRERznkSqeZ5ECICeRHeGnkTejJ5ERJOeRKKZ
nkQRoJ5Eb6aeRN6snkREs55EormeRAjAnkRvxp5E1cyeRDzTnkSq2Z5EEeCeRHfmnkTV7J5E
RPOeRKr5nkQIAJ9EbwafRN4Mn0Q8E59EohmfRBEgn0R3Jp9E1SyfREQzn0SqOZ9ECECfRHdG
n0TVTJ9EPFOfRKJZn0QRYJ9Ed2afRN5sn0Q8c59EonmfRBmAn0R3hp9E1YyfRDyTn0SqmZ9E
EaCfRG+mn0TVrJ9ERLOfRKq5n0QRwJ9Eb8afRN7Mn0RE059EotmfRBHgn0R35p9E1eyfRDzz
n0Sq+Z9EEQCgRG8GoETVDKBERBOgRKIZoEQIIKBEbyagRNUsoEREM6BEqjmgRAhAoERvRqBE
1UygRERToESiWaBECGCgRG9moETebKBEPHOgRKJ5oEQRgKBEd4agRN6MoEQ8k6BEopmgRAig
oER3pqBE1aygRESzoESquaBECMCgRHfGoETezKBEPNOgRKrZoEQZ4KBEb+agRN7soERE86BE
ovmgRBEAoURvBqFE1QyhRDwToUSiGaFEESChRG8moUTVLKFEPDOhRKI5oUQRQKFEd0ahRN5M
oUREU6FEqlmhRBFgoUR3ZqFE3myhRERzoUSieaFECIChRHeGoUTVjKFEPJOhRKqZoUQRoKFE
b6ahRNWsoUREs6FEqrmhRAjAoUR3xqFE1cyhRETToUSq2aFECOChRG/moUTe7KFERPOhRKr5
oUQRAKJEbwaiRN4MokREE6JEohmiRAggokRvJqJE3iyiRDwzokSiOaJECECiRG9GokTVTKJE
PFOiRKJZokQRYKJEd2aiRN5sokREc6JEqnmiRAiAokRvhqJE1YyiRDyTokSimaJEEaCiRHem
okTVrKJEPLOiRKK5okQIwKJEd8aiRNXMokQ806JEotmiRBHgokR35qJE3uyiRETzokSq+aJE
CACjRHcGo0TVDKNEPBOjRKIZo0QRIKNEbyajRN4so0REM6NEqjmjRAhAo0RvRqNE1UyjRDxT
o0SqWaNECGCjRHdmo0TVbKNERHOjRKJ5o0QRgKNEb4ajRNWMo0REk6NEopmjRBGgo0R3pqNE
3qyjRESzo0SquaNEEcCjRHfGo0TVzKNEPNOjRKrZo0QI4KNEb+ajRN7so0Q886NEovmjRBEA
pER3BqRE1QykRDwTpESiGaREESCkRG8mpETeLKREPDOkRKo5pEQIQKREb0akRN5MpEQ8U6RE
qlmkRAhgpER3ZqRE3mykRDxzpESqeaREEYCkRG+GpETVjKREPJOkRKKZpEQRoKREd6akRN6s
pEREs6REqrmkRBHApERvxqRE3sykRETTpESq2aREEeCkRG/mpETe7KREPPOkRKr5pEQRAKVE
bwalRNUMpUQ8E6VEohmlRBEgpUR3JqVE1SylREQzpUSiOaVEEUClRG9GpUTVTKVEPFOlRKpZ
pUQIYKVEd2alROZspUQ8c6VEqnmlRAiApUR3hqVE3oylRDyTpUSqmaVEEaClRHempUTerKVE
PLOlRKq5pUQRwKVEb8alRN7MpURE06VEqtmlRBHgpURv5qVE1eylRETzpUSi+aVEEQCmRG8G
pkTVDKZEPBOmRKIZpkQRIKZEdyamRNUspkQ8M6ZEqjmmRAhApkRvRqZE1UymRERTpkSqWaZE
EWCmRG9mpkTebKZEPHOmRKp5pkQRgKZEd4amRNWMpkQ8k6ZEopmmRBGgpkR3pqZE3qymRESz
pkSiuaZECMCmRG/GpkTezKZEPNOmRKrZpkQI4KZEd+amRNXspkRE86ZEovmmRAgAp0R3BqdE
3gynREQTp0SqGadECCCnRHcmp0TeLKdEPDOnRKI5p0QIQKdEd0anRNVMp0Q8U6dEolmnRAhg
p0R3ZqdE3mynRERzp0SieadECICnRHeGp0TVjKdERJOnRKqZp0QRoKdEd6anRNWsp0Q8s6dE
qrmnRBHAp0RvxqdE3synRETTp0Si2adEEeCnRG/mp0TV7KdEPPOnRKL5p0QRAKhEdwaoRNUM
qEREE6hEqhmoRAggqERvJqhE1SyoRDwzqESqOahECECoRG9GqETeTKhERFOoRKpZqEQRYKhE
b2aoRNVsqEREc6hEqnmoRBGAqERvhqhE3oyoRESTqESimahECKCoRG+mqETerKhEPLOoRKq5
qEQIwKhEd8aoRN7MqERE06hEqtmoRBHgqERv5qhE3uyoRDzzqESi+ahECACpRG8GqUTVDKlE
RBOpRKoZqUQRIKlEdyapRNUsqUQ8M6lEojmpRBFAqUR3RqlE3kypRDxTqUSiWalEEWCpRG9m
qUTebKlEPHOpRKJ5qUQIgKlEb4apRN6MqUREk6lEopmpRBGgqUR3pqlE1aypRDyzqUSqualE
EcCpRHfGqUTVzKlEPNOpRKrZqUQR4KlEb+apRNXsqURM86lEqvmpRAgAqkR3BqpE3gyqREQT
qkSiGapEESCqRHcmqkTVLKpERDOqRKo5qkQRQKpEd0aqRN5MqkREU6pEqlmqRAhgqkR3ZqpE
3myqRDxzqkSqeapECICqRHeGqkTejKpEPJOqRKqZqkQIoKpEd6aqRN6sqkQ8s6pEormqRAjA
qkRvxqpE3syqRETTqkSq2apEEeCqRHfmqkTV7KpEPPOqRKL5qkQIAKtEbwarRN4Mq0Q8E6tE
qhmrRAggq0R3JqtE1SyrREQzq0SqOatEEUCrRHdGq0TVTKtERFOrRKJZq0QRYKtEb2arRNVs
q0Q8c6tEonmrRBGAq0R3hqtE3oyrRDyTq0SqmatECKCrRHemq0TVrKtERLOrRKq5q0QRwKtE
b8arRN7Mq0Q806tEqtmrRAjgq0R35qtE1eyrRDzzq0Si+atEEQCsRHcGrETeDKxERBOsRLIZ
rEQRIKxEdyasRNUsrEREM6xEojmsRBFArER3RqxE1UysRERTrESiWaxECGCsRHdmrETVbKxE
RHOsRKJ5rEQRgKxEb4asRN6MrEREk6xEqpmsRBGgrER3pqxE1aysRDyzrESiuaxECMCsRHfG
rETezKxERNOsRKrZrEQI4KxEb+asRNXsrEQ886xEovmsRBEArUR3Bq1E1QytRDwTrUSiGa1E
ESCtRG8mrUTVLK1ERDOtRKI5rUQRQK1Ed0atRN5MrUQ8U61EqlmtRAhgrUR3Zq1E1WytRDxz
rUSiea1EEYCtRG+GrUTVjK1EPJOtRKqZrUQIoK1Eb6atRNWsrUQ8s61EormtRBHArUR3xq1E
3sytRDzTrUSq2a1EEeCtRHfmrUTV7K1ERPOtRKr5rUQRAK5EdwauRNUMrkREE65EohmuRBEg
rkRvJq5E1SyuRDwzrkSiOa5ECECuRG9GrkTeTK5EPFOuRLJZrkQRYK5Ed2auRNVsrkQ8c65E
qnmuRBGArkR3hq5E3oyuRESTrkSqma5EEaCuRHemrkTerK5EPLOuRKq5rkQIwK5Ed8auRN7M
rkRE065EotmuRAjgrkRv5q5E3uyuRDzzrkSi+a5ECACvRHcGr0TmDK9ERBOvRKoZr0QRIK9E
dyavRN4sr0Q8M69EojmvRBFAr0RvRq9E1UyvRDxTr0SqWa9ECGCvRG9mr0TebK9EPHOvRKp5
r0QIgK9Ed4avRNWMr0REk69EqpmvRBGgr0Rvpq9E1ayvRESzr0Squa9EEcCvRG/Gr0TVzK9E
RNOvRKrZr0QR4K9Ed+avRN7sr0RE869EqvmvRAgAsER3BrBE3gywREQTsESqGbBEESCwRHcm
sETVLLBERDOwRKI5sEQIQLBEb0awRNVMsEREU7BEolmwRAhgsERvZrBE3mywRERzsESiebBE
CICwRHeGsETVjLBEPJOwRKKZsEQRoLBEb6awRNWssEQ8s7BEqrmwRAjAsERvxrBE1cywRDzT
sESq2bBECOCwRHfmsETe7LBEPPOwRKr5sEQRALFEdwaxRN4MsUQ8E7FEqhmxRBEgsURvJrFE
3iyxRDwzsUSiObFEEUCxRHdGsUTVTLFERFOxRKJZsUQRYLFEb2axRNVssUREc7FEonmxRBGA
sUR3hrFE3oyxRDyTsUSqmbFEEaCxRG+msUTVrLFERLOxRKq5sUQRwLFEb8axRNXMsURE07FE
otmxRAjgsUR35rFE3uyxRDzzsUSq+bFEEQCyRG8GskTVDLJERBOyRKoZskQRILJEbyayRN4s
skQ8M7JEojmyRAhAskR3RrJE3kyyRDxTskSiWbJECGCyRG9mskTVbLJEPHOyRKJ5skQIgLJE
d4ayRN6MskQ8k7JEopmyRAigskR3prJE3qyyRDyzskSqubJEEcCyRHfGskTVzLJEPNOyRKrZ
skQI4LJEb+ayRN7sskQ887JEqvmyRBEAs0RvBrNE1QyzRDwTs0SyGbNECCCzRHcms0TeLLNE
RDOzRLI5s0QIQLNEb0azRN5Ms0REU7NEqlmzRAhgs0R3ZrNE1WyzRERzs0SqebNEEYCzRG+G
s0TejLNERJOzRKqZs0QRoLNEb6azRN6ss0REs7NEormzRAjAs0R3xrNE3syzRDzTs0Sq2bNE
EeCzRG/ms0Tm7LNETPOzRKr5s0QIALREdwa0RN4MtEREE7REqhm0RBEgtERvJrRE3iy0REQz
tESiObREEUC0RG9GtETVTLREPFO0RKJZtEQRYLREb2a0RN5stEREc7REonm0RAiAtER3hrRE
1Yy0RESTtESimbRECKC0RG+mtETerLREPLO0RKq5tEQIwLREd8a0RNXMtEQ807REqtm0RAjg
tERv5rRE1ey0RDzztESi+bREEQC1RG8GtUTeDLVEPBO1RKoZtUQRILVEdya1RNUstUREM7VE
ojm1RAhAtUR3RrVE3ky1RDxTtUSiWbVEEWC1RHdmtUTVbLVEPHO1RKp5tUQRgLVEd4a1RNWM
tUQ8k7VEopm1RBGgtURvprVE3qy1RDyztUSiubVECMC1RG/GtUTezLVERNO1RKLZtUQI4LVE
b+a1RN7stURE87VEovm1RBEAtkRvBrZE3gy2RDwTtkSiGbZECCC2RG8mtkTeLLZERDO2RKI5
tkQRQLZEb0a2RN5MtkQ8U7ZEolm2RBFgtkRvZrZE1Wy2RDxztkSqebZEEYC2RHeGtkTVjLZE
RJO2RKqZtkQRoLZEb6a2RNWstkREs7ZEqrm2RBHAtkR3xrZE1cy2RDzTtkSq2bZEEeC2RHfm
tkTV7LZEPPO2RKr5tkQRALdEbwa3RN4Mt0Q8E7dEohm3RAggt0RvJrdE1Sy3REQzt0SqObdE
CEC3RG9Gt0TeTLdEPFO3RKJZt0QIYLdEd2a3RN5st0Q8c7dEonm3RBGAt0RvhrdE3oy3REST
t0SimbdECKC3RG+mt0TVrLdEPLO3RKq5t0QRwLdEb8a3RN7Mt0RE07dEotm3RAjgt0Rv5rdE
1ey3RDzzt0Sq+bdEEQC4RG8GuETVDLhEPBO4RKoZuEQIILhEdya4RN4suEQ8M7hEqjm4RBFA
uER3RrhE3ky4RDxTuESqWbhEEWC4RG9muETVbLhERHO4RKJ5uEQRgLhEb4a4RNWMuEREk7hE
opm4RAiguER3prhE3qy4RESzuESqubhECMC4RHfGuETVzLhERNO4RKLZuEQR4LhEb+a4RN7s
uERE87hEqvm4RBEAuURvBrlE1Qy5REQTuUSqGblEESC5RH8muUTeLLlERDO5RKo5uUQRQLlE
b0a5RN5MuUQ8U7lEolm5RAhguURvZrlE1Wy5RERzuUSqeblEEYC5RG+GuUTVjLlERJO5RKqZ
uUQRoLlEb6a5RN6suUQ8s7lEsrm5RAjAuUR3xrlE1cy5RETTuUSi2blEEeC5RHfmuUTV7LlE
PPO5RKr5uUQIALpEbwa6RN4MukQ8E7pEqhm6RBEgukR3JrpE3iy6RDwzukSiObpECEC6RG9G
ukTeTLpEPFO6RKpZukQIYLpEb2a6RN5sukQ8c7pEqnm6RAiAukRvhrpE3oy6RDyTukSimbpE
EaC6RHemukTmrLpEPLO6RKK5ukQRwLpEb8a6RNXMukQ807pEotm6RBHgukRv5rpE1ey6RDzz
ukSi+bpEEQC7RG8Gu0TeDLtERBO7RKoZu0QIILtEdya7RNUsu0Q8M7tEojm7RBFAu0R3RrtE
1Uy7RDxTu0SqWbtECGC7RHdmu0TebLtERHO7RKp5u0QIgLtEd4a7RNWMu0REk7tEopm7RBGg
u0RvprtE3qy7RESzu0SqubtEEcC7RG/Gu0TezLtERNO7RKLZu0QI4LtEd+a7RN7su0RE87tE
ovm7RBEAvER3BrxE1Qy8RDwTvESiGbxEESC8RG8mvETeLLxEPDO8RKo5vEQRQLxEd0a8RNVM
vEREU7xEolm8RBFgvER3ZrxE3my8RDxzvESiebxEEYC8RHeGvETejLxERJO8RKqZvEQRoLxE
d6a8RNWsvEQ8s7xEorm8RBHAvERvxrxE3sy8RDzTvESq2bxEEeC8RHfmvETV7LxEPPO8RKr5
vEQIAL1Edwa9RNUMvUREE71Eohm9RBEgvUR3Jr1E1Sy9RDwzvUSiOb1ECEC9RHdGvUTVTL1E
RFO9RKpZvUQRYL1Ed2a9RNVsvUREc71Eqnm9RBGAvURvhr1E3oy9RDyTvUSimb1EEaC9RG+m
vUTVrL1EPLO9RKK5vUQRwL1Eb8a9RN7MvURE071Eqtm9RAjgvURv5r1E3uy9RDzzvUSq+b1E
EAC+RHcGvkTWDL5EPBO+RKIZvkQIIL5Edya+RN4svkREM75Eojm+RBBAvkR3Rr5E1ky+RDxT
vkSiWb5EEGC+RHdmvkTWbL5ERHO+RKp5vkQQgL5Ed4a+RN6MvkREk75Eopm+RBCgvkRvpr5E
1qy+RDyzvkSiub5ECMC+RHfGvkTWzL5EPNO+RKLZvkQQ4L5Eb+a+RNbsvkQ8875Eovm+RBAA
v0RvBr9E3gy/RDwTv0SqGb9ECCC/RHcmv0TeLL9EPDO/RKI5v0QQQL9Eb0a/RNZMv0Q8U79E
olm/RBBgv0RvZr9E3my/RERzv0Sqeb9ECIC/RG+Gv0TWjL9EPJO/RKqZv0QIoL9Ed6a/RN6s
v0REs79Eorm/RAjAv0Rvxr9E3sy/RDzTv0Sq2b9EEOC/RHfmv0TW7L9ERPO/RKL5v0QIAMBE
dwbARNYMwEQ8E8BEohnARBAgwER3JsBE1izARDwzwESqOcBEEEDARHdGwETeTMBERFPARKJZ
wEQIYMBEd2bARN5swEQ8c8BEonnARBCAwER3hsBE1ozARESTwESqmcBEEKDARHemwETWrMBE
RLPARKK5wEQQwMBEd8bARN7MwERE08BEqtnARBDgwER35sBE3uzARETzwESq+cBECADBRG8G
wUTWDMFEPBPBRKoZwUQIIMFEbybBRN4swUQ8M8FEqjnBRBBAwURvRsFE3kzBRERTwUSiWcFE
CGDBRG9mwUTebMFEPHPBRKJ5wUQIgMFEd4bBRN6MwUQ8k8FEqpnBRAigwUR3psFE3qzBRESz
wUSqucFEEMDBRHfGwUTezMFERNPBRKrZwUQQ4MFEd+bBRN7swUQ888FEsvnBRAgAwkR3BsJE
1gzCRDwTwkSqGcJEECDCRHcmwkTWLMJERDPCRKI5wkQQQMJEd0bCRN5MwkQ8U8JEolnCRBBg
wkRvZsJE1mzCRERzwkSqecJECIDCRG+GwkTejMJERJPCRKqZwkQIoMJEb6bCRN6swkREs8JE
ornCRBDAwkR3xsJE1szCRDzTwkSq2cJEEODCRHfmwkTW7MJEPPPCRKr5wkQQAMNEbwbDRN4M
w0REE8NEohnDRAggw0R3JsNE3izDREQzw0SiOcNEEEDDRHdGw0TWTMNEPFPDRKJZw0QZYMNE
b2bDRN5sw0Q8c8NEqnnDRBCAw0RvhsNE3ozDRESTw0SqmcNECKDDRG+mw0TerMNERLPDRKK5
w0QQwMNEb8bDRNbMw0RE08NEotnDRBDgw0Rv5sNE3uzDRETzw0Sq+cNEEADERG8GxETeDMRE
RBPERKoZxEQIIMREdybERNYsxEQ8M8REojnERAhAxER3RsRE3kzERDxTxESqWcRECGDERHdm
xETWbMREPHPERKJ5xEQQgMREb4bERNaMxEQ8k8REqpnERAigxER3psRE1qzERDyzxESqucRE
EMDERG/GxETWzMREPNPERKLZxEQI4MREb+bERN7sxEQ888REovnERBAAxURvBsVE1gzFRDwT
xUSqGcVEECDFRHcmxUTeLMVEPDPFRKI5xUQQQMVEd0bFRNZMxUREU8VEolnFRAhgxURvZsVE
3mzFRDxzxUSiecVEEIDFRG+GxUTWjMVERJPFRKKZxUQIoMVEb6bFRN6sxUREs8VEornFRAjA
xUR3xsVE3szFRDzTxUSq2cVECODFRHfmxUTW7MVEPPPFRKL5xUQIAMZEbwbGRN4MxkQ8E8ZE
ohnGRBAgxkR3JsZE1izGRDwzxkSiOcZEEEDGRHdGxkTWTMZERFPGRKJZxkQQYMZEb2bGRN5s
xkQ8c8ZEonnGRBCAxkRvhsZE1ozGRDyTxkSimcZECKDGRHemxkTWrMZERLPGRKK5xkQQwMZE
b8bGRN7MxkRE08ZEotnGRAjgxkRv5sZE1uzGRDzzxkSq+cZECADHRG8Gx0TeDMdERBPHRKIZ
x0QQIMdEbybHRNYsx0REM8dEojnHRAhAx0R3RsdE3kzHRERTx0SiWcdEEGDHRG9mx0TWbMdE
RHPHRKJ5x0QQgMdEb4bHRNaMx0Q8k8dEopnHRBCgx0R3psdE1qzHRESzx0SiucdEEMDHRHfG
x0TWzMdEPNPHRKLZx0QQ4MdEd+bHRN7sx0Q888dEovnHRBAAyERvBshE3gzIRDwTyESiGchE
ECDIRHcmyETeLMhEPDPIRKI5yEQQQMhEb0bIRN5MyEREU8hEqlnIRAhgyER3ZshE1mzIRDxz
yESqechEEIDIRG+GyETWjMhERJPIRKqZyEQQoMhEb6bIRNasyEREs8hEqrnIRAjAyER3xshE
3szIRDzTyESi2chEEODIRG/myETe7MhEPPPIRKL5yEQIAMlEdwbJRNYMyUREE8lEohnJRAgg
yUR3JslE1izJRDwzyUSiOclEEEDJRG9GyUTeTMlEPFPJRKpZyUQIYMlEd2bJRN5syUREc8lE
qnnJRAiAyUR3hslE1ozJRDyTyUSqmclEEKDJRHemyUTWrMlEPLPJRKK5yUQQwMlEd8bJRNbM
yUQ808lEotnJRAjgyUR35slE3uzJRDzzyUSq+clEEADKRHcGykTWDMpERBPKRKoZykQIIMpE
bybKRN4sykQ8M8pEqjnKRAhAykR3RspE1kzKRDxTykSiWcpEEGDKRHdmykTebMpERHPKRKJ5
ykQQgMpEb4bKRN6MykREk8pEopnKRAigykRvpspE1qzKRESzykSqucpEEMDKRHfGykTWzMpE
RNPKRKLZykQQ4MpEd+bKRN7sykRM88pEovnKRBAAy0R3BstE1gzLRDwTy0SiGctECCDLRG8m
y0TWLMtEPDPLRKI5y0QQQMtEb0bLRN5My0Q8U8tEqlnLRBBgy0R3ZstE3mzLRDxzy0SiectE
EIDLRG+Gy0TWjMtERJPLRKqZy0QQoMtEd6bLRN6sy0Q8s8tEornLRAjAy0R3xstE1szLRETT
y0Sq2ctEEODLRG/my0Te7MtERPPLRKL5y0QIAMxEdwbMRN4MzEQ8E8xEqhnMRAggzER3JsxE
3izMRDwzzESqOcxECEDMRG9GzETWTMxERFPMRKpZzEQIYMxEd2bMRN5szEREc8xEqnnMRBCA
zERvhsxE3ozMRDyTzESqmcxEEKDMRHemzETWrMxEPLPMRKK5zEQQwMxEb8bMRNbMzEQ808xE
otnMRBDgzER35sxE1uzMRDzzzESq+cxECADNRG8GzUTWDM1ERBPNRKIZzUQIIM1EdybNRNYs
zUQ8M81EqjnNRAhAzURvRs1E1kzNRDxTzUSqWc1ECGDNRG9mzUTWbM1EPHPNRKJ5zUQIgM1E
b4bNRN6MzUQ8k81EqpnNRBCgzURvps1E1qzNRESzzUSquc1EEMDNRHfGzUTmzM1ETNPNRKLZ
zUQI4M1Eb+bNRN7szURE881EovnNRAgAzkR3Bs5E3gzORDwTzkSqGc5ECCDORG8mzkTWLM5E
RDPORKI5zkQQQM5Eb0bORN5MzkREU85EolnORBBgzkR3Zs5E3mzORERzzkSiec5EEIDORHeG
zkTWjM5EPJPORKqZzkQQoM5Eb6bORNaszkQ8s85EqrnORBDAzkRvxs5E1szORETTzkSi2c5E
EODORHfmzkTW7M5EPPPORKL5zkQIAM9EbwbPRNYMz0REE89EqhnPRAggz0RvJs9E3izPRDwz
z0SiOc9ECEDPRG9Gz0TeTM9ERFPPRKJZz0QIYM9Eb2bPRNZsz0REc89EonnPRAiAz0R3hs9E
1ozPRDyTz0Simc9ECKDPRG+mz0TWrM9EPLPPRKq5z0QIwM9Eb8bPRNbMz0Q8089EqtnPRAjg
z0R35s9E1uzPRDzzz0Sq+c9EEADQRHcG0ETeDNBEPBPQRKoZ0EQIINBEbybQRNYs0EQ8M9BE
qjnQRBBA0ERvRtBE1kzQRERT0ESiWdBEEGDQRG9m0ETWbNBEPHPQRKp50EQIgNBEd4bQRNaM
0EQ8k9BEqpnQRBCg0ER3ptBE1qzQRESz0ESqudBECMDQRG/G0ETWzNBERNPQRKLZ0EQI4NBE
b+bQRN7s0EQ889BEovnQRAgA0URvBtFE3gzRRDwT0USqGdFEECDRRG8m0UTeLNFERDPRRKo5
0UQQQNFEd0bRRN5M0UREU9FEolnRRBBg0UR3ZtFE3mzRRERz0USqedFECIDRRG+G0UTWjNFE
RJPRRKqZ0UQIoNFEb6bRRN6s0UREs9FEqrnRRAjA0UR3xtFE3szRRETT0USq2dFEEODRRHfm
0UTe7NFEPPPRRKL50UQIANJEdwbSRNYM0kQ8E9JEqhnSRBAg0kR3JtJE1izSREQz0kSiOdJE
EEDSRHdG0kTeTNJERFPSRKpZ0kQIYNJEd2bSRNZs0kREc9JEonnSRAiA0kRvhtJE3ozSREST
0kSimdJECKDSRG+m0kTerNJEPLPSRKq50kQIwNJEd8bSRN7M0kQ809JEotnSRBDg0kR35tJE
3uzSRDzz0kSq+dJEEADTRG8G00TeDNNEPBPTRKoZ00QIINNEdybTRNYs00Q8M9NEojnTRAhA
00R3RtNE1kzTRDxT00SiWdNEEGDTRG9m00TWbNNEPHPTRKp500QIgNNEd4bTRNaM00REk9NE
opnTRBCg00R3ptNE1qzTRDyz00SqudNECMDTRG/G00TWzNNEPNPTRKrZ00QI4NNEd+bTRNbs
00Q889NEovnTRBAA1ERvBtRE1gzUREQT1ESqGdRECCDURG8m1ETeLNREPDPURKI51EQIQNRE
d0bURN5M1EQ8U9REolnURAhg1ERvZtRE1mzURDxz1ESqedRECIDURHeG1ETWjNREPJPURKqZ
1EQIoNREd6bURN6s1EREs9REornURBDA1ER3xtRE3szURDzT1ESq2dREEODURG/m1ETe7NRE
PPPURKr51EQQANVEbwbVRNYM1URME9VEohnVRBAg1URvJtVE1izVRDwz1USiOdVECEDVRHdG
1UTWTNVEPFPVRKpZ1UQQYNVEb2bVRN5s1UREc9VEonnVRBCA1URvhtVE3ozVREST1USqmdVE
EKDVRG+m1UTerNVERLPVRKq51UQIwNVEd8bVRN7M1UQ809VEotnVRAjg1URv5tVE3uzVRETz
1USq+dVEEADWRG8G1kTeDNZEPBPWRKoZ1kQIINZEdybWRNYs1kQ8M9ZEojnWRBBA1kR3RtZE
1kzWRDxT1kSqWdZEEGDWRG9m1kTWbNZERHPWRKJ51kQQgNZEd4bWRNaM1kREk9ZEqpnWRBCg
1kR3ptZE1qzWRESz1kSiudZEEMDWRJDG1kTWzNZEPNPWRKrZ1kQI4NZEd+bWRNbs1kRE89ZE
qvnWRBAA10RvBtdE3gzXRDwT10SqGddEECDXRG8m10TWLNdERDPXRKI510QQQNdEgEbXRN5M
10REU9dEolnXRBBg10R3ZtdE3mzXRDxz10SqeddECIDXRG+G10TejNdERJPXRKKZ10QQoNdE
b6bXRN6s10REs9dEornXRBDA10R3xtdE3szXRDzT10Si2ddEEODXRHfm10Te7NdEPPPXRKL5
10QQANhEdwbYRNYM2EQ8E9hEohnYRAgg2ER3JthE3izYRDwz2ESqOdhEEEDYRHdG2ETWTNhE
RFPYRKJZ2EQQYNhEb2bYRN5s2EREc9hEonnYRAiA2ERvhthE3ozYRDyT2ESqmdhEEKDYRHem
2ETWrNhEPLPYRKK52EQQwNhEb8bYRNbM2ERE09hEotnYRAjg2ERv5thE3uzYRDzz2ESi+dhE
EADZRHcG2UTWDNlEPBPZRKIZ2UQIINlEbybZRNYs2UQ8M9lEojnZRBBA2URvRtlE3kzZRDxT
2USiWdlECGDZRG9m2UTWbNlERHPZRKJ52UQQgNlEd4bZRN6M2UQ8k9lEopnZRAig2UR3ptlE
1qzZRDyz2USqudlEEMDZRG/G2UTWzNlERNPZRKLZ2UQI4NlEd+bZRNbs2UQ889lEqvnZRBAA
2kRvBtpE1gzaRDwT2kSiGdpECCDaRG8m2kTWLNpEPDPaRKI52kQQQNpEb0baRN5M2kQ8U9pE
olnaRAhg2kR3ZtpE3mzaRDxz2kSiedpECIDaRG+G2kTWjNpERJPaRKKZ2kQQoNpEd6baRN6s
2kREs9pEornaRBDA2kR3xtpE1szaRETT2kSi2dpEEODaRG/m2kTe7NpERPPaRKr52kQQANtE
dwbbRN4M20REE9tEohnbRAgg20RvJttE1izbREQz20SqOdtEEEDbRHdG20TWTNtERFPbRKJZ
20QQYNtEb2bbRNZs20REc9tEqnnbRBCA20RvhttE1ozbREST20SimdtECKDbRHem20TWrNtE
RLPbRKq520QQwNtEb8bbRN7M20Q809tEotnbRBDg20R35ttE3uzbRDzz20Sq+dtECADcRG8G
3ETWDNxEPBPcRKoZ3EQQINxEbybcRN4s3EREM9xEqjncRBBA3ER3RtxE1kzcRERT3ESiWdxE
EGDcRHdm3ETebNxERHPcRKp53EQIgNxEd4bcRN6M3EREk9xEqpncRAig3ER3ptxE3qzcRESz
3ESiudxEEMDcRG/G3ETWzNxEPNPcRKLZ3EQI4NxEd+bcRN7s3ERE89xEqvncRAgA3UR3Bt1E
1gzdRDwT3USqGd1EECDdRG8m3UTeLN1ERDPdRKo53UQIQN1Eb0bdRNZM3UREU91EqlndRAhg
3URvZt1E1mzdRERz3USqed1EEIDdRHeG3UTWjN1EPJPdRKqZ3UQIoN1Eb6bdRN6s3UREs91E
qrndRAjA3URvxt1E3szdRETT3USi2d1EEODdRG/m3UTW7N1EPPPdRKL53UQQAN5EbwbeRNYM
3kREE95EqhneRBAg3kR3Jt5E1izeREQz3kSiOd5ECEDeRHdG3kTWTN5ERFPeRKpZ3kQIYN5E
d2beRN5s3kQ8c95EqnneRAiA3kR3ht5E1ozeREST3kSimd5EEKDeRHem3kTWrN5EPLPeRKq5
3kQQwN5Ed8beRN7M3kQ8095EotneRBDg3kR35t5E3uzeRETz3kSq+d5ECADfRG8G30TeDN9E
PBPfRKIZ30QQIN9EbybfRN4s30Q8M99EqjnfRAhA30R3Rt9E1kzfRDxT30SiWd9ECGDfRG9m
30TWbN9ERHPfRKJ530QQgN9Eb4bfRN6M30REk99EopnfRBCg30R3pt9E1qzfRESz30Siud9E
EMDfRHfG30TWzN9EPNPfRKrZ30QQ4N9Eb+bfRN7s30Q8899EqvnfRAgA4ERvBuBE1gzgRDwT
4ESiGeBECCDgRG8m4ETeLOBEPDPgRKI54EQIQOBEb0bgRNZM4EQ8U+BEqlngRBBg4ERvZuBE
1mzgRERz4ESqeeBEEIDgRHeG4ETejOBEPJPgRKqZ4EQIoOBEb6bgRNas4EQ8s+BEorngRAjA
4ERvxuBE1szgRDzT4ESq2eBEEODgRG/m4ETe7OBERPPgRKL54EQIAOFEdwbhRNYM4UQ8E+FE
ohnhRAgg4UR3JuFE1izhREQz4USiOeFECEDhRHdG4UTeTOFEPFPhRKpZ4UQIYOFEd2bhRN5s
4UREc+FEonnhRAiA4URvhuFE1ozhRDyT4USqmeFEEKDhRG+m4UTerOFEPLPhRKq54UQIwOFE
d8bhRN7M4URE0+FEqtnhRAjg4UR35uFE3uzhRDzz4USi+eFECADiRG8G4kTeDOJEPBPiRKoZ
4kQIIOJEdybiRNYs4kQ8M+JEojniRAhA4kRvRuJE3kziRERT4kSqWeJEEGDiRG9m4kTebOJE
RHPiRKp54kQQgOJEb4biRNaM4kQ8k+JEqpniRBCg4kR3puJE1qziRDyz4kSiueJECMDiRG/G
4kTezOJEPNPiRKrZ4kQI4OJEd+biRN7s4kQ88+JEovniRAgA40R3BuNE1gzjRDwT40SiGeNE
ECDjRHcm40TeLONEPDPjRKo540QQQONEb0bjRN5M40REU+NEolnjRBBg40RvZuNE3mzjRDxz
40SieeNECIDjRG+G40TWjONERJPjRKqZ40QIoONEb6bjRNas40REs+NEornjRBDA40RvxuNE
1szjRDzT40Si2eNEEODjRHfm40Te7ONERPPjRKr540QQAOREbwbkRN4M5EREE+REohnkRAgg
5ER3JuRE3izkRDwz5ESiOeREEEDkRG9G5ETWTOREPFPkRKpZ5EQQYOREd2bkRN5s5EREc+RE
onnkRAiA5ER3huRE3ozkRDyT5ESimeREEKDkRG+m5ETerOREPLPkRKK55EQIwOREb8bkRN7M
5ERE0+REotnkRBDg5ERv5uRE3uzkRDzz5ESq+eREEADlRG8G5UTeDOVERBPlRKoZ5UQIIOVE
dyblRNYs5UQ8M+VEojnlRBBA5URvRuVE3kzlRDxT5USiWeVECGDlRHdm5UTWbOVERHPlRKJ5
5UQIgOVEd4blRN6M5URMk+VEopnlRAig5URvpuVE3qzlRDyz5USqueVEEMDlRG/G5UTWzOVE
PNPlRKLZ5UQQ4OVEd+blRNbs5URE8+VEqvnlRAgA5kR3BuZE3gzmREQT5kSqGeZEECDmRHcm
5kTWLOZEPDPmRKo55kQIQOZEd0bmRN5M5kREU+ZEolnmRAhg5kR3ZuZE3mzmRDxz5kSieeZE
CIDmRG+G5kTWjOZERJPmRKKZ5kQIoOZEb6bmRNas5kREs+ZEornmRAjA5kR3xuZE1szmRDzT
5kSi2eZECODmRG/m5kTW7OZERPPmRKL55kQIAOdEbwbnRNYM50Q8E+dEohnnRAgg50R3JudE
1iznRDwz50SiOedEEEDnRG9G50TWTOdEPFPnRKpZ50QIYOdEb2bnRN5s50REc+dEonnnRBCA
50RvhudE3oznREST50SqmedEEKDnRG+m50TerOdERLPnRKq550QQwOdEd8bnRN7M50Q80+dE
otnnRBDg50Rv5udE3uznRDzz50Si+edEEADoRHcG6ETWDOhERBPoRKoZ6EQIIOhEdyboRN4s
6EREM+hEojnoRAhA6ER3RuhE1kzoRDxT6ESiWehEEGDoRHdm6ETWbOhERHPoRKJ56EQIgOhE
b4boRN6M6EQ8k+hEopnoRBCg6ER3puhE1qzoRESz6ESquehEEMDoRHfG6ETezOhERNPoRKrZ
6EQI4OhEd+boRN7s6ERE8+hEovnoRAgA6UR3BulE3gzpREQT6USiGelEECDpRG8m6UTeLOlE
RDPpRKo56UQQQOlEb0bpRN5M6UREU+lEolnpRAhg6URvZulE1mzpRERz6USieelEEIDpRG+G
6UTejOlEPJPpRKqZ6UQIoOlEb6bpRN6s6UREs+lEqrnpRBDA6UR3xulE1szpRETT6USi2elE
EODpRG/m6UTe7OlERPPpRKL56UQQAOpEdwbqRN4M6kREE+pEohnqRAgg6kRvJupE1izqRDwz
6kSqOepECEDqRG9G6kTeTOpERFPqRKpZ6kQQYOpEd2bqRNZs6kQ8c+pEonnqRBCA6kR3hupE
3ozqRDyT6kSimepECKDqRHem6kTWrOpEPLPqRKK56kQIwOpEb8bqRN7M6kQ80+pEqtnqRBDg
6kRv5upE1uzqRETz6kSi+epEEADrRHcG60TeDOtERBPrRKoZ60QIIOtEbybrRNYs60REM+tE
qjnrRAhA60R3RutE1kzrRERT60SqWetECGDrRG9m60TWbOtERHPrRKp560QQgOtEb4brRNaM
60Q8k+tEqpnrRBCg60RvputE1qzrRESz60SquetEEMDrRG/G60TezOtERNPrRKLZ60QQ4OtE
b+brRN7s60Q88+tEovnrRBAA7ERvBuxE3gzsREQT7ESqGexEECDsRHcm7ETeLOxERDPsRKo5
7EQQQOxEd0bsRN5M7EREU+xEqlnsRBBg7ERvZuxE1mzsRDxz7ESieexEEIDsRHeG7ETWjOxE
RJPsRKKZ7EQQoOxEb6bsRN6s7EQ8s+xEornsRBDA7ER3xuxE1szsRETT7ESq2exECODsRG/m
7ETe7OxERPPsRKr57EQQAO1EdwbtRN4M7UQ8E+1EqhntRAgg7UR3Ju1E1iztREQz7USyOe1E
CEDtRG9G7UTWTO1ERFPtRKJZ7UQQYO1Eb2btRN5s7UQ8c+1EonntRBCA7UR3hu1E1oztREST
7USqme1EEKDtRG+m7UTerO1ERLPtRKq57UQIwO1Eb8btRN7M7UQ80+1EotntRAjg7UR35u1E
1uztRETz7USq+e1EEADuRHcG7kTeDO5ERBPuRKIZ7kQIIO5EdybuRN4s7kREM+5EqjnuRAhA
7kR3Ru5E1kzuRERT7kSqWe5ECGDuRG9m7kTebO5EPHPuRKp57kQIgO5Ed4buRN6M7kQ8k+5E
opnuRBCg7kR3pu5E3qzuRDyz7kSque5ECMDuRHfG7kTezO5EPNPuRKLZ7kQQ4O5Eb+buRNbs
7kQ88+5EqvnuRBAA70R3Bu9E1gzvREQT70SiGe9EECDvRG8m70TeLO9ERDPvRKI570QIQO9E
d0bvRNZM70REU+9EqlnvRBBg70R3Zu9E3mzvRDxz70Sqee9EEIDvRG+G70TWjO9EPJPvRKKZ
70QQoO9Ed6bvRNas70REs+9EornvRBDA70R3xu9E1szvRETT70Sq2e9EEODvRG/m70TW7O9E
PPPvRKr570QIAPBEdwbwRN4M8EQ8E/BEohnwRBAg8ERvJvBE3izwRDwz8ESiOfBEEEDwRHdG
8ETeTPBERFPwRKJZ8EQQYPBEd2bwRNZs8EREc/BEonnwRAiA8ERvhvBE3ozwREST8ESqmfBE
EKDwRG+m8ETWrPBERLPwRKq58EQIwPBEgMbwRN7M8EQ80/BEotnwRBDg8ERv5vBE3uzwRETz
8ESi+fBECADxRG8G8UTeDPFEPBPxRKIZ8UQIIPFEbybxRNYs8UREM/FEqjnxRAhA8UR3RvFE
1kzxRDxT8USqWfFEEGDxRG9m8UTWbPFEPHPxRKJ58UQQgPFEd4bxRNaM8UQ8k/FEqpnxRBCg
8URvpvFE1qzxRESz8USiufFEEMDxRG/G8UTezPFERNPxRKLZ8UQQ4PFEd+bxRN7s8URE8/FE
qvnxRAgA8kR3BvJE1gzyREQT8kSqGfJECCDyRHcm8kTeLPJEPDPyRKo58kQIQPJEd0byRN5M
8kREU/JEolnyRBBg8kRvZvJE3mzyRDxz8kSqefJECIDyRHeG8kTejPJERJPyRKKZ8kQQoPJE
b6byRN6s8kREs/JEornyRAjA8kRvxvJE1szyRETT8kSi2fJECODyRHfm8kTW7PJEPPPyRKL5
8kQIAPNEdwbzRN4M80REE/NEohnzRAgg80RvJvNE3izzREQz80SqOfNEEEDzRG9G80TeTPNE
PFPzRKJZ80QQYPNEb2bzRN5s80Q8c/NEonnzRAiA80R3hvNE1ozzREST80SqmfNEEKDzRG+m
80TWrPNERLPzRKq580QQwPNEb8bzRN7M80Q80/NEqtnzRAjg80R35vNE1uzzRDzz80Si+fNE
CAD0RG8G9ETWDPREPBP0RKIZ9EQIIPREdyb0RN4s9EQ8M/REqjn0RAhA9ER3RvRE1kz0RDxT
9ESiWfREEGD0RHdm9ETWbPREPHP0RKJ59EQIgPREb4b0RN6M9EREk/REopn0RBCg9ER3pvRE
1qz0RDyz9ESqufRECMD0RHfG9ETWzPRERNP0RKLZ9EQQ4PREd+b0RNbs9EQ88/REovn0RAgA
9URvBvVE1gz1REQT9USqGfVECCD1RG8m9UTeLPVERDP1RKo59UQIQPVEb0b1RN5M9UQ8U/VE
oln1RBBg9URvZvVE1mz1RDxz9USqefVEEID1RHeG9UTejPVEPJP1RKKZ9UQIoPVEd6b1RN6s
9UQ8s/VEorn1RBDA9UR3xvVE1sz1RDzT9USq2fVEEOD1RG/m9UTW7PVERPP1RKL59UQQAPZE
dwb2RNYM9kQ8E/ZEohn2RAgg9kRvJvZE1iz2REQz9kSiOfZEEED2RHdG9kTWTPZERFP2RKpZ
9kQIYPZEb2b2RN5s9kREc/ZEonn2RAiA9kR3hvZE3oz2REST9kSqmfZEEKD2RHem9kTerPZE
RLP2RKK59kQQwPZEb8b2RN7M9kRE0/ZEqtn2RAjg9kR35vZE1uz2RETz9kSi+fZEEAD3RG8G
90TeDPdEPBP3RKoZ90QIIPdEbyb3RN4s90REM/dEojn3RBBA90R3RvdE3kz3RDxT90SqWfdE
EGD3RG9m90TWbPdEPHP3RKJ590QIgPdEd4b3RN6M90Q8k/dEqpn3RBCg90R3pvdE1qz3RDyz
90SiufdEEMD3RHfG90TezPdEPNP3RKLZ90QQ4PdEb+b3RN7s90Q88/dEqvn3RAgA+ER3BvhE
1gz4REQT+ESiGfhECCD4RHcm+ETeLPhEPDP4RKo5+EQQQPhEb0b4RNZM+EQ8U/hEoln4RBBg
+ERvZvhE1mz4RExz+ESiefhECID4RHeG+ETmjPhERJP4RKqZ+EQIoPhEd6b4RNas+EQ8s/hE
qrn4RAjA+ER3xvhE1sz4RETT+ESi2fhECOD4RG/m+ETe7PhERPP4RKL5+EQQAPlEdwb5RN4M
+UREE/lEqhn5RAgg+UR3JvlE1iz5REQz+USqOflEEED5RHdG+UTeTPlERFP5RKpZ+UQQYPlE
d2b5RNZs+UQ8c/lEonn5RBCA+UR3hvlE1oz5REST+USimflECKD5RHem+UTWrPlEPLP5RKq5
+UQQwPlEb8b5RNbM+UQ80/lEqtn5RBDg+UR35vlE3uz5RDzz+USi+flEEAD6RHcG+kTeDPpE
RBP6RKoZ+kQIIPpEbyb6RNYs+kREM/pEqjn6RBBA+kRvRvpE1kz6RERT+kSqWfpEEGD6RG9m
+kTWbPpEPHP6RKp5+kQQgPpEd4b6RN6M+kREk/pEqpn6RAig+kRvpvpE3qz6RESz+kSiufpE
CMD6RG/G+kTezPpEPNP6RKrZ+kQI4PpEd+b6RNbs+kQ88/pEovn6RBAA+0R3BvtE3gz7REQT
+0SqGftECCD7RHcm+0TWLPtERDP7RKo5+0QQQPtEd0b7RN5M+0Q8U/tEqln7RBBg+0RvZvtE
1mz7RDxz+0SqeftEEID7RICG+0TejPtEPJP7RKKZ+0QQoPtEb6b7RN6s+0Q8s/tEorn7RBDA
+0RvxvtE1sz7RETT+0Si2ftEEOD7RG/m+0TW7PtERPP7RKL5+0QIAPxEbwb8RN4M/EQ8E/xE
qhn8RAgg/ER3JvxE1iz8RDwz/ESiOfxECED8RG9G/ETWTPxEPFP8RKpZ/EQIYPxEb2b8RNZs
/EREc/xEonn8RAiA/ER3hvxE3oz8REST/ESimfxEEKD8RHem/ETWrPxERLP8RKq5/EQIwPxE
d8b8RNbM/ERE0/xEqtn8RAjg/ER35vxE3uz8RETz/ESi+fxECAD9RHcG/UTWDP1ERBP9RKoZ
/UQIIP1Edyb9RN4s/UREM/1Eojn9RAhA/UR3Rv1E1kz9RERT/USiWf1EEGD9RHdm/UTebP1E
PHP9RKp5/UQIgP1Ed4b9RNaM/UREk/1Eqpn9RBCg/URvpv1E3qz9RESz/USquf1EEMD9RHfG
/UTezP1EPNP9RKrZ/UQI4P1EeOb9RNbs/URE8/1Eovn9RAgA/kRuBv5E1gz+REQT/kSqGf5E
ECD+RHgm/kTeLP5ERDP+RKI5/kQQQP5Ebkb+RNZM/kQ8U/5Eqln+RAhg/kR4Zv5E1mz+RERz
/kSqef5ECID+RG6G/kTWjP5ERJP+RKqZ/kQQoP5Ebqb+RN6s/kREs/5Eorn+RAjA/kRuxv5E
1sz+RETT/kSi2f5ECOD+RG7m/kTW7P5ERPP+RKr5/kQQAP9Ebgb/RN4M/0Q8E/9Eqhn/RAgg
/0RuJv9E3iz/REQz/0SiOf9ECED/RHhG/0TWTP9EPFP/RKpZ/0QQYP9EeGb/RNZs/0REc/9E
onn/RBCA/0Ruhv9E3oz/RDyT/0Simf9ECKD/RHim/0TerP9ERLP/RKK5/0QIwP9EeMb/RN7M
/0RE0/9Eotn/RAjg/0Ru5v9E1uz/RETz/0Si+f9EBAAARTwDAEVvBgBFogkARdEMAEUIEABF
PBMARW8WAEWeGQBF0RwARQQgAEU8IwBFayYARaIpAEXVLABFCDAARTwzAEVvNgBFojkARdU8
AEUIQABFPEMARWtGAEWeSQBF1UwARQhQAEVAUwBFb1YARZ5ZAEXVXABFBGAARTxjAEVvZgBF
nmkARdVsAEUIcABFPHMARWt2AEWeeQBF0XwARQSAAEU8gwBFb4YARaKJAEXRjABFBJAARTyT
AEVvlgBFopkARdGcAEUEoABFPKMARW+mAEWeqQBF1awARQSwAEU8swBFb7YARaK5AEXRvABF
BMAARTfDAEVvxgBFoskARdHMAEUE0ABFPNMARW/WAEWi2QBF0dwARQjgAEU84wBFa+YARZ7p
AEXV7ABFBPAARTfzAEVv9gBFnvkARdX8AEUIAAFFPAMBRW8GAUWeCQFF1QwBRQQQAUU8EwFF
bxYBRZ4ZAUXVHAFFCCABRTwjAUVvJgFFoikBRdUsAUUIMAFFNzMBRW82AUWiOQFF1TwBRQhA
AUU3QwFFb0YBRaJJAUXVTAFFCFABRTxTAUVvVgFFolkBRdVcAUUIYAFFPGMBRW9mAUWiaQFF
0WwBRQRwAUU3cwFFb3YBRaJ5AUXRfAFFBIABRTeDAUVvhgFFnokBRdGMAUUEkAFFN5MBRWuW
AUWimQFF0ZwBRQigAUU8owFFa6YBRaKpAUXVrAFFBLABRTyzAUVrtgFFnrkBRdW8AUUIwAFF
PMMBRW/GAUWeyQFF1cwBRQjQAUU80wFFa9YBRaLZAUXR3AFFCOABRTzjAUVv5gFFoukBRdHs
AUUI8AFFPPMBRWv2AUWi+QFF1fwBRQgAAkU3AwJFbwYCRaIJAkXRDAJFCBACRTwTAkVrFgJF
nhkCRdEcAkUIIAJFPCMCRW8mAkWiKQJF0SwCRQgwAkU3MwJFbzYCRaI5AkXRPAJFBEACRTdD
AkVrRgJFokkCRdFMAkUEUAJFPFMCRWtWAkWeWQJF0VwCRQhgAkU8YwJFa2YCRaJpAkXRbAJF
CHACRTdzAkVrdgJFnnkCRdF8AkUEgAJFPIMCRWuGAkWiiQJF0YwCRQiQAkU8kwJFa5YCRZ6Z
AkXVnAJFCKACRTyjAkVrpgJFnqkCRdGsAkUIsAJFPLMCRWu2AkWiuQJF0bwCRQjAAkU8wwJF
a8YCRZ7JAkXRzAJFCNACRTzTAkVr1gJFotkCRdXcAkUI4AJFPOMCRW/mAkWi6QJF0ewCRQjw
AkU38wJFb/YCRZ75AkXV/AJFBAADRTcDA0VrBgNFogkDRdUMA0UEEANFNxMDRWsWA0WeGQNF
0RwDRQQgA0U8IwNFayYDRaIpA0XVLANFBDADRTwzA0VrNgNFojkDRdE8A0UIQANFN0MDRW9G
A0WiSQNF1UwDRQRQA0U3UwNFb1YDRaJZA0XVXANFCGADRTxjA0VvZgNFomkDRdVsA0UIcANF
PHMDRW92A0WeeQNF0XwDRQiAA0U8gwNFb4YDRZ6JA0XRjANFCJADRTyTA0VvlgNFopkDRdWc
A0UEoANFN6MDRWumA0WiqQNF0awDRQiwA0U3swNFa7YDRaK5A0XVvANFCMADRTzDA0VvxgNF
oskDRdXMA0UE0ANFPNMDRWvWA0We2QNF1dwDRQjgA0U84wNFb+YDRaLpA0XV7ANFBPADRTzz
A0Vv9gNFnvkDRdX8A0UEAARFPAMERW8GBEWiCQRF0QwERQQQBEU3EwRFbxYERZ4ZBEXVHARF
CCAERTcjBEVrJgRFnikERdUsBEUIMARFNzMERWs2BEWeOQRF0TwERQhABEU3QwRFa0YERZ5J
BEXVTARFBFAERTxTBEVrVgRFolkERdFcBEUEYARFN2MERW9mBEWiaQRF1WwERQRwBEU8cwRF
b3YERZ55BEXRfARFDIAERTeDBEVrhgRFookERdWMBEUIkARFQJMERWuWBEWemQRF0ZwERQSg
BEU3owRFa6YERZ6pBEXRrARFBLAERTezBEVrtgRForkERdW8BEUIwARFN8MERWvGBEWiyQRF
1cwERQTQBEU80wRFa9YERZ7ZBEXV3ARFCOAERTzjBEVr5gRFnukERdXsBEUI8ARFPPMERW/2
BEWe+QRF1fwERQQABUU8AwVFbwYFRaIJBUXVDAVFBBAFRTwTBUVvFgVFohkFRdUcBUUEIAVF
NyMFRW8mBUWiKQVF1SwFRQQwBUU8MwVFazYFRaI5BUXVPAVFBEAFRTdDBUVrRgVFokkFRdFM
BUUIUAVFPFMFRWtWBUWeWQVF1VwFRQRgBUU3YwVFa2YFRZ5pBUXRbAVFCHAFRTxzBUVvdgVF
onkFRdV8BUUEgAVFN4MFRWuGBUWeiQVF1YwFRQiQBUU3kwVFa5YFRaKZBUXVnAVFBKAFRTej
BUVrpgVFoqkFRdGsBUUEsAVFN7MFRW+2BUWiuQVF1bwFRQTABUU8wwVFb8YFRZ7JBUXRzAVF
BNAFRTzTBUVr1gVFotkFRdHcBUUE4AVFN+MFRW/mBUWe6QVF1ewFRQjwBUU88wVFb/YFRaL5
BUXR/AVFBAAGRTwDBkVrBgZFngkGRdEMBkUEEAZFPBMGRWsWBkWiGQZF1RwGRQQgBkU8IwZF
ayYGRZ4pBkXVLAZFCDAGRTczBkVrNgZFojkGRdE8BkUIQAZFN0MGRWtGBkWeSQZF1UwGRQhQ
BkU3UwZFa1YGRaJZBkXRXAZFBGAGRTxjBkVvZgZFomkGRdVsBkUEcAZFPHMGRWt2BkWeeQZF
0XwGRQiABkU8gwZFb4YGRZ6JBkXVjAZFBJAGRTeTBkVvlgZFnpkGRdWcBkUIoAZFPKMGRW+m
BkWiqQZF1awGRQSwBkU3swZFb7YGRZ65BkXRvAZFCMAGRTfDBkVvxgZFnskGRdHMBkUI0AZF
N9MGRW/WBkWe2QZF1dwGRQTgBkU34wZFa+YGRaLpBkXR7AZFCPAGRTfzBkVr9gZFovkGRdX8
BkUIAAdFPAMHRWsGB0WiCQdF1QwHRQgQB0U8EwdFbxYHRaIZB0XRHAdFCCAHRTwjB0VvJgdF
nikHRdEsB0UIMAdFNzMHRWs2B0WeOQdF1TwHRQRAB0U8QwdFa0YHRZ5JB0XRTAdFBFAHRTxT
B0VrVgdFnlkHRdFcB0UEYAdFPGMHRWtmB0WiaQdF1WwHRQRwB0U3cwdFa3YHRaJ5B0XRfAdF
BIAHRTyDB0VrhgdFnokHRdWMB0UEkAdFN5MHRW+WB0WimQdF1ZwHRQSgB0U3owdFb6YHRaKp
B0XRrAdFBLAHRTezB0VvtgdFnrkHRdW8B0UIwAdFN8MHRW/GB0WeyQdF1cwHRQTQB0U80wdF
b9YHRZ7ZB0XR3AdFCOAHRTfjB0Vr5gdFnukHRdHsB0UI8AdFN/MHRWv2B0Wi+QdF0fwHRQQA
CEU8AwhFawYIRZ4JCEXRDAhFCBAIRTcTCEVvFghFnhkIRdUcCEUIIAhFPCMIRWsmCEWiKQhF
1SwIRQQwCEU8MwhFbzYIRZ45CEXRPAhFBEAIRTxDCEVvRghFnkkIRdVMCEUEUAhFPFMIRWtW
CEWiWQhF1VwIRQRgCEU8YwhFa2YIRZ5pCEXVbAhFBHAIRTdzCEVrdghFonkIRdF8CEUEgAhF
PIMIRWuGCEWiiQhF0YwIRQiQCEU8kwhFb5YIRaKZCEXRnAhFCKAIRTyjCEVvpghFnqkIRdWs
CEUIsAhFN7MIRW+2CEWiuQhF1bwIRQTACEU8wwhFb8YIRZ7JCEXRzAhFCNAIRTzTCEVv1ghF
otkIRdHcCEUI4AhFPOMIRW/mCEWi6QhF1ewIRQjwCEU38whFb/YIRZ75CEXV/AhFBAAJRTcD
CUVvBglFngkJRdUMCUUEEAlFPBMJRWsWCUWeGQlF0RwJRQQgCUU8IwlFbyYJRZ4pCUXVLAlF
DDAJRTczCUVvNglFnjkJRdU8CUUIQAlFPEMJRW9GCUWeSQlF0UwJRQhQCUU3UwlFa1YJRaJZ
CUXRXAlFCGAJRTdjCUVvZglFnmkJRdVsCUUEcAlFN3MJRW92CUWeeQlF0XwJRQiACUU3gwlF
b4YJRZ6JCUXRjAlF</AssayXData><AssayYData Points="5970">82Q5Pqq+ND7DCjQ+UGU2Pr/OOD4NqDc+fJQ4Pm6jOT6d5Dg+HQM3PkJBNj4AnTw+MP02PuFL
Oz5JHTs+YDw5PmZkOD48Bjk+8Do5PouAOD5T+zk+eMs7PgQzNT410Dk+rPU2PhMqOj4FWTY+
xMo5PsvEOz7BBDQ+zEk0Piw4OD71IDc+Op85PqRJPD6iATc+ni84Pu2xOj7IbjU+jFw+Pt9h
Nz6XRjg+t0Y5PkVjNT7HTTo+ITQ2PhRPOj71Yjo+Pek6PksNOD4c6DU+r4Q5PhGVNj4fNjs+
Wkg9PqmjOz5Y0DU+4uA5PocSOj6/ozk+WPo3PrdcMj5z4DI+WFg7PgfkNj6rNTY+cLk6Pr1e
Nj7jozY+R007Phe8Nz4sjDk+jcY7PvrkNT5LxjY+BzI5PovhOD5EZjg+bJE6PnJxOD497zU+
5s47PsN0Oj73XTo+nyQ3PoIANj6nRDg+pAI8PvkfOT5y2Do+AyA4PineOj7EZTk+ANc9PtqY
Nj7VZzo+Lpw7PvOKND5YPTc+4go9Pl0TOz7n2Dg+5ow2PvorOz66CTY+Dfs8PjjoNz5RZDw+
++U5PjKwOD7LNDk+fGg1Ppt5Nz6ACT4+Hqo5PpMgOT69Vzg+Y7I3PuxZOz5CvDw+UFs5PiKU
Nz4ZtTU+PVs3PqNyNT6zjDk+2BY9PqACOj6tMTg+8To2Pi2vOD44ATs+Y186PvRnOT7Bfj0+
SjI9PvR3OT55Zjs+cM83PnWpNz7Oejo+8+E1PtI+Oz7Lmjc+nX88PtoDOz71HDw+mSk5PmQ1
Oz4LFjg+QTE2PpsUNT5lvjY+8MY2PivlOT6BpTg+TqY8PmOGOT6uYDg+GNk3PjthOj7afTs+
7cE4PsGfPD6B4TY+lng6PjrgNj5lojY+Pwc7PkQcPD69VTs+jv45Pp1vPT5GNDw+1wA5Pveb
Mz7h+Dc+MJA5Po1OOT6sRzU+f7Q3PtJtOz5s4To+ZcM8PphwNj4c4Tk+WmM3PhuCNj6oTjw+
seg3PnzWOj69bDQ+J4Q1PvPVNj6laDg+ixw8PmOpOT6BjTs+mw42PsehOz4qajk+UV05PphZ
Oz5Grjs+dVs6Pi2lOj4keDk+IYA4Pg4LPz6EmTw+4wY6Ph3mPT6SCzY+vC09Ph02Nz6mBjc+
uVY6PvsRPD7+rDk+KNg9PlOBOT4zBDY+MN46Ple0OT7qQTU+F3A4PmHGOD7VYzc+DFQ5Pq1a
NT5nwDo+HWs4PujpOj7S7jc+P0c6PqNIOD5wsjc+BPc4PsryNz4ZQTs+Vmo8Pi4bPD5VlTs+
//kyPlDHOz4o7js+k5U7Pjn5Nj5Vrz0+IIg7PjkSNj6IUTs+bDE8Ps+TNz461Tk+u0o3PnJY
Pj7fLzw+T/M3PnfNOz5n/Dg+fps2PlCQNj4gBTk+fB48PngzOj6xPjo+gzg1PoEuPj4mdDo+
31E1PuhQOD7SvDs+9Pk3PutNOT6Shjs+o8U6PlaZOj663zo++4g+PgnZOD5M2zs+qpQ6Pqtt
NT6oxD0+luQ4Pv3MNj4qpzc+thM8Pm9POT7K9zo+YE03Po2mOT772TU+Bq06PsnsOT6tGDo+
xn05PqNdOD6cPzk+u009PicUNz6o2Tg+9iQ5PjzfOj6MLTk+W6g7PieEPj7mCzg+q4E4PtEC
Nz6FaTw+LyE4Pk7pNz5cQTg+2gs9Pr88PD537jo+H0c3Po+1NT4KQzw+bq03PiOkOj7CoDQ+
6/Y6PnQJOz6LRzk+LCk3PqBSOD5CLDo+TAI3PiHKNz6SRjg+4Zg3PvCMPD5mGj0+PKk2Phfs
OD7X5jc+Aeg4PnEgOD7Xmzg+dnQ6PlD1OT4FaTs+uRY5Pln7PD72YDk+djA4Pg0sOD5guDg+
Kik1PlZ+OT4DRDk+Icg5PmmjOT62/Dc+++w3PuYoNT41YD8+PzA5PhKjOj4/bzU+wEc1PgXc
PT5I1zs+85o/PiouOj7rmjo+fpI4Pt1dOD4EWzs+b8s5PmDKNz7VIDs+/Q03Pv9+Nj4Fxjo+
LyI9PuHqNj7eKD0+pPI7Plk9OT5BHzk+rI84PlvwNz6Uojk+zxg5Pp7bOD7ouTo+OR44Pnvx
OD5MHDk+5+c5PvMvOj7vVDs+w9A+Pv9wNT4hcDg+tAg3PtynNz6dQjg+P4s8PnUsOD7/sTg+
aa02PtFXNj7FVjg+Fv88PlmmNT4OOTY+wcc5Po+vOj73GTg+xlk+PgCNNj6pRzw+ruI3PjMj
OT7apjc+bqk5PlspOz7MZjU+wW86PmcAOD6pBDw+oXQ4PtZzOj5PaTo+gSs4Pu7TNT4OfDk+
TB89PqDrOD6pnDY+Pkw5PglYOD74nzw+gHU7Pm22Oj5YDTU+uaA+PjGmOD6Txzo+P3o3Prbv
Oj4tQTk+Vts6PhSuOD78TTk+rE47PsqHNz7e9Ds+2Gc3PlcbOD4hyzk+vas8Psb2Oz4jTDo+
na03PrinOD7vMDo+hpc9PtnUNj7Kjzc+djs7Pgo3PD4Mtzw+vkU5PnVePT6iHT8+vbc0PrCY
Oz7zwzo+cgE6PgFOOz7fPjk+Gss5PiwtOz5vHzk+s1g3PpubOD4VNzw+byI7PudBOD44WDw+
eBU/PuPOOj7n8zY+MKU7PgiCOz4o3zc+glo7PnT+OT4SIDw+aEk6ProWPj6HUzw+Drs5PoaH
OT67Ujs+dnY+Pin4OT6Rqz0+vjw6Pih0OT7d5Ts+KGY1PqxqNz5ezjc+lUw6PjrwOT7nrTg+
mEc5Pt53Oz567Dk+2BY7Pia+NT5DKjo+wTs9PpNTNj6vfTg+1k87PvesNT5b8zk+dt44PtWe
Oj5mRzU+bQU6PqLzPD61Izc+3Ec9PpmGOj4xsjg+Klw5PojvOD4jlDw+ZdQ4PvILOT4PNEA+
AT86PoHQOj5JuTk+tj45Pt4VPT7cOz0+j9Q6Pjj2Nz54tzg+/kg8PqlWOT6AUzk+3os6PpC7
NT4vRzg+j7A6PteNOj7aNDo++pw8PlgXOz4dTDs+IHk3PkCVOj6Z9jw+3gA3PpINPD591Tk+
mVE6PpQzOD6wqzo+GSc6PnW6OT4Vqjs+wfM3PlqcOj65xjo+AWY3PobSOT69IDs+q2xAPp7j
Oz6/VD4+NhY9PgwIPD76wjk+oMA5PulEOD55tz4+Ymw4PoaOOT56bzk+X/w6PrW6Nz4iij0+
h6w4Puk9OT53Wzw+7lc+PrbeOT4RezY+EJo6Pjm4Oj7D+Ds+rh49PlzUNz793Dk+9UA7Pmel
PD6H/jg+X2Q9PgbyOD5ZEDk+hnc2PjyPOz57TDo+/2U6PurkOz5JdzU+Ups5PmlxOj6dpjo+
nEc0PqgrOD7lQzo+4Go5PgW3Nz78qDc+LFU5PnRrNz6E/j0+6Js3PhZOOT7ccTo+RE44PvEb
PD6KMzo++4U3PrReNz5aYDs+4fc3PsiRNz7txzo+AVA3PnWPNj7vpDc+5qk4PtZaOD7oMzw+
noQ/PpThNj7yGDQ++H08PkdUOz635zw+rpE+PupoOT5u+zg+xkM4PgpHOD5a6zo+eGo8PqCy
OD7kjzk+ygQ1PkcZNz5jvTY+nNI6PhluNj5pMDo+EmE4PtkxOT7kSjo+8mQ3Pg/WNz4taTk+
hi48PlU1OD7+VTk+0Ho4Pt9GOT5V9D4+Rtw6PnP9Nj56rzg+gLE8PhwZOj6lrjs+VqA6Pk0O
NT77Djk+yZo9Pu7iOj7cFjg+FUw6PutnOj7vsjo+SiFAPl66OD6YjDo+NzM7PnhwNz6wJDs+
mBg4PosLPD4tzzk+wao5Pn/INj7XmzY+CS04PhYvOT689Ds+5ZI6PpMHNz6VaDg+6/I6Pnky
OT6J8jY+Il82PjpaOD4BlDY+tvw4PiiMOT5xLjo+/nM1PqOFOD4vGzk+wDY7Pmg7Nz6MGDg+
W907Prv1OT5BxjQ+3XE6PnmkNj6q7zc+mX03PpoeOT4vfDk+VqU7PtGWOT4N0Tk+rfM5PgVT
OT70ojc+z604PrrENT5wATs+UVw3PiCvNz6FXzM+I2w6Pkq+OT6AKjY+cMk2PiNfNj5fyzg+
ces4PnifNT4HgDo+bOw4PtipOT4I0jk+5Ws8PkcFNz7izTk+I2E5PkwRNT5LoTc+cAE3PjXV
Oj5+3TU+66Q3PleaOz40yjM+58g1PnS4Mz6o9jY+JCY2PuzfMj5ddzU+3dQ0PiUyND5FETY+
QYs5Ptt1Nj68Mzk+JvE7PktMOj6rATo+MFc7Puk6OT5OCzM+iPs2PhepOj4BPzc+wys5Pg7S
Nz68ATg+ZvE7PjalOT7ZODY+Eww4Pu05OD63WTQ+7fA1Pi7lPD57Ujk+aOc3PrNwNj5fvDg+
iyQ4Ph4hOz4LaTU+rOM7PmNSOT4hSDk+01A5Pk4JOj7knTc+70E8PqzoNz4o2To+PqY9Pkgs
PD5hMDU+Aog0Ph95Oz5zUzw+VpM6PiT5Oj5S5zc+r8g5PuC9PD7h2jY+TNc3PpMmOD4nnTc+
O503PhiBNz6TezY+t+05PlHrNz4Yxzc+Tf03PvMzOj4anDg+lD43PpLEMz5txjY+k+c0Pn4t
Nz6YIDk+1Zw2PqQLOD6J1zQ+CKw2Pn/ENT598Dk+cgM5Pv19OD6GIjk+egs3PtY7Mz6R4jY+
iQ04PoZMOj5Sqjc+dfE3PiWUND5YaDg+K1kyPp9jNz7N4jc+1eo2PiaJND4emDw+tdU3PqV8
NT7xLjk+dgM3PquFNj5QQjQ+LSA5PtvJOD6FqDg+ELE6PqN8OT4nUTg+b704PvHAOj7z4TU+
c/UxPiuKNj4i6To+vz85PqrpOT7Y5Dk+hbQ8PmILND7hrzg+jgo8PnwmOD5nXTo+dbg5PsjD
PD7CLzY+YcU1PjswNj6yzDw+pKk5Pr9IOj7ELzI+g2k1PqO7OT5mfjg+j3o4PrNoOD7O8Tc+
A3I1PnFcNj7xFjg+3u84PlZ2ND4kiDo+wQg4PoYlOT60tTk+GFM2PhhYOT6hoDY+nkE5Phqw
NT5ZIjM+hRY3Pu7aOj4BFDk+CIkyPpT0Nz7iwTc+9tc2PkSnNz4FdzU+lQ83PjsUNz5+ljc+
yfU5PpyZMz5pDDg+QpQ4PkBmOT5rZTk+eRo2Pn0kOT5Z/TM+4to7PpEsOz7CXDc+AI42PuWu
OD44sjs+h3czPtLvOT5YsDU+9mY3PumTNz6m7Dk+0kQ5PoyaNT7KLzg+vVY4PuPrNj57aDU+
8dc5PmrZOT7ToDk+L5c9Ph7tPT4eZTk+5gU7PijdND5UMzk+Sgc5PufJPD7jXDo+3xs6Pmmj
Nz41mjo+Y4E7PjQROz6xQjU+Xug2PjN1PD7YhzU+5NwyPs9kOj6huTg+3ac1PsvvOT4TyzQ+
W880PkAlNz4+oDc+TY45PpljOj6lKTc+PjIyPmXoNT4NyzQ+s345PkQnOD6U+DY+dLk2PiU/
OD64CTc+y4s2PtjNNT4MHDQ+G8w3PhuwNz4XVTY+su41Pm99Nj4j+zU+Wws0PkwkNz6SVzc+
B4EyPkcqND7TojM+y6E1PtAzNT5RujY+65k4PprSOT5nijg+Pb04Ps8XOj4Idzs+S703Pg1W
Nj5quDc+GfM3PklxND6wyzM+rqkyPtgcOj6fGDY+U746PpfLNj4UMzc+GbU3PngvNz4OSTg+
rRA3PumpNT6EUzo+V6M4PhZpPD7WhjU+650zPqqUNj5pBzc+x0I6PuWUOD7t9jg+zJI6PlhT
OT68ZDs+b/83PhtZNj5EGDk+guA5PvI7Oj4VNjI+QJY6Pid/Nj427To+rRsyPre8Mj60QTg+
wbE6PihaND5cKzs+Lfw0PsHfND54EDY+C2E4Pgc3NT4Qwzg+h/E8Pl/QOD7gBTU+epA1PlGW
ND7ZHjs+auk1Pv97Nz5lVTo+4Hs2PvpROj4qHjc+aUo4PtgMNj54Djc+7U85Pt/xND5qazc+
3SUyPidhND7VrDc+8DA3PpTSNj5xODY+deE3PondNz6EwzE+77U2Pn5tNj566zM+Dp02PrAW
Oz6xLjc+0vg5PhcIOj6MVDg+NgY6PginOD55Ezo++Ck4PplgNT40zTY+Yy02PrE9Nj7GHzs+
BxI7PkdXNz4vpTk+rv42PjvoNT72sDY+8IA0PmgsNz6gHTo+dU82PuOHOD70bTk+ibw2Pu8w
Oj5gNDg+O0Q1Pp04Oz5P9Tc+osg3PmYLOT4CPzY+C3o3PmoQND7XVzk+KX06PjaNNj73iTY+
mGE2PtiYNz4Aijc+DHo5PkBPNT4H+DI+PzE6PrS3OD42bjk+W+g5PuefNT59/Tc+EXE2PrUB
ND5dSjY+26I6PoieOD568zY+Nts8PoHKOT5DjTg+1Lg5PnN5OT7N1zk+aPw4PlWuNj46izk+
WyM4PqtHMj4yTTk+aDY1PmpTMz5/Qzo+ezI2Pv3MOD4Qhzc+/ls2Pm75Nj5Gcjo+K5w0PtEs
ND4vlzM+A9ExPv5sNT7TIjY+5zU4PpPeNj7piDk+y1g2PiwmNj4WfjI+ffQ4PlKuOT51BDY+
5YozPmuGMz7C1jg+cFI1PtYuOD624Tc+5p00PnwvOD7n8Tc+VVk6PtFpOD6GHTg+ZYMzPpzJ
NT6C+DM+EvszPrByNj6ktjY+pq46PgcTNT4DNzc+i6I5PonjNj4wPTI+3VM5PlYfPD6JuzQ+
o6Y4PpLZMD5PTzg+3+g1PkOXPD5ZNDI+m142PuzWMz7DQDo+Y404PgboND5ksDY+IGw2Ppzn
Mz62Uzg+zCI3Pvl6Mz6cQDI+HXo4PvXvNT7JJDY+liE2Pm9PND6d9zU+VnQ1Pj5sMz4puTY+
dfY2PvpzMz4x3DY+Wes0Pl0kND5Kwzc+8HczPoKPNT6QxjE+nuQ4PveXNj7hcTY+I6k4PgOi
OD42MTc+4lY0PmiiND6i/TI+qL41PvveNj6EaDc+ZRc2Pj7yMz7opzg+bLo3PqeyMj4wazc+
uzs4PggGMz63YjY+uxg2PtqgMz7RhzY++hc3PiwgND5oxTU+O8Y1Plm7ND7VeDU+DCE7Psg4
Nj4I9jU+kJY0PgBwNz64Ojc+cWk6PgroNz6AuTc+REc2Poh9ND5KnjQ+Q8IzPqTbOD6qVDI+
Nok4PrNANj59sTk+bnAzPmBBNj4EmzY+Yc00PkarOT7+JTY+9j83PomuOz65EjE+SAI3PqF2
Nj5c4zY+o605Pi5KMz6NJDI+QWg2PjO6Nj7UMz4+WsIzPl5mNz52FDo+nO82Pt0EOD5i9DU+
MRQzPqycOD5hCTg+AdY1PhIGNz6l+jI+LXY0PihrMj5EyTQ+cmk0PkQ7Nz7X7jQ+hX80Porx
OD5JITk+18syPhL3Mj6MsTM+FuUxPgtLNT78YjY+GAA3Po9UNz53MTY+1Cs4PiUQOj7wKDU+
wYI1PhybLT4WATc+dQ41Po7DOD7vGzQ+llY3PvEuND5PDjQ+fzs3Pk7BMT5CXTM+xZQ0PsQ7
NT4JGDM+kJw0PsbOMj6p2TM+bh8yPi6DMD4jgTU+lO81PuCNMz5Q+Tc+Hhw1PlhjMz7i4DA+
DMg1PkMTOT6q/Dg+Klk2PtqgNT5gZDg+F9g0Pk+yMz5KmTY+sSc2PhQiNT4vKzM+z4AzPm/r
ND5z7zU+DMI1PjTHMz5UzzU+xS00PixvOD6QhTM+cGA0PhdvND7KNDU+NwkzPq1nMj44IDM+
c3czPkM/ND77zzY+EtAzPhH2Nj7g0TM+m0YzPiMKMz4eKDU+AgEyPrrcNj5A8jI+RYA4Ptk8
Mj6zKTQ+r6UzPj/mNj6L5DU+3bM3PlymOj67JzU+NxA3PhyeND6hdDc+gIMyPljINj5G8TY+
GPIwPkdoND5BzDo+y7EzPpQINT7NljQ+1/A2PjJUND4dLDc+l5g1PmLqND44AjM+MjEyPrRe
Mz51BjI+hEs2PrVYND7+kjU+ZXM2PuCrND6QwzA+1Oc2PghxOD76CzM+ed0yPuj7Mz7YzDQ+
Jok0PvwjOT5C4DQ+O5M2PsIRNz5i4jM+5Ng0PrOGNj4ptzc+hvQ1PklIMD49jzo+bZI2Pmiy
Nj5vszc+Og0yPmQhNj656jM+0iA0Pi5xMz50zTc+/700PhfINT7KzDU+L4A3PqfdNz6XbDQ+
G9E1Pq4+Nz64mzE+/QQ5PsNuND5S3zA+BbM0Pgr5Nj7Kmjg+YpI1PiA7Mz4vsTI+C9s2PvFB
Nz6UnDk+rbsxPmpbMT4Xxjc+7fU2PrEQOD7pJjU+IMAzPvrAOz758zM++4I3Pgi3Mz6SsjI+
zLk4Pih1MT5ePDU+bjsxPpylMj7uMTM+IHo2PrOMNT7fMDg+lqw2Ppk9Mz6ytjg+0dgyPjOw
Nz61rDQ+gdg2PvYxND5C2DU+pGQ1PqtDNT5OJTM+DD01PisnNz7tXTI+S6IyPh3dMj63VzI+
WSg1PjVzMz6PxTY+m18yPvhmND5qIzQ+X7w1PqZuMj7i8TQ+sZ01Pl/eMj6kljc+jwo2PmpA
OD7VUDM+5i42PjF3Mz6n0DM+42k1PsdSMz5SxzA+9YI4Ps5mND6j0zI+7SMxPk78ND6AUTI+
1E43Pr8nND7k/DI+IkE2PrGOMT4iyDI+aQ41PpSoNj6DSjc+/wY0PvQdNj5v2jY+H5wyPqO5
ND5ArDQ+c5w2PuPyND68XDM+rHs1PuDQNz5KBDE+BG85Ppq6Nj7I3zM+e4o3PvfPNj7LDTI+
4G8xPpZRNT7tpTI+sQU1PnVwNT6drTY+HNw0PnOtNj66MDk+aUk2PmeaMj4kVDY+vG83PnWH
Mz7L0i4+oA83Psc7Oj5okTU+e040Pq/2NT52wjQ+zPE0PhlyNj7HhDE+Hhk1PnwjNz43/jY+
3Ls0PsMjMz4hizM+xE00PhoTLz7oDTg+VW81Pi8nNz6HPDI+2tkxPgVNNj6Q0TM++Es0Ptet
NT4LtjI+7F0zPvsjNj4P1DU+YFYzPkm1OD6SAjY+ZRU1Pm8nNT68hjc+HnQ0PuvoNT7+yjU+
qA80Ps74MD6Q9jE+hLY1PiFxLj6oAzQ+oKc1PosaLz5GgjQ+TyA0PoTyNj54yzI+H0g3PnrC
Mj7rwjE+yjg1PnhxNj7lFTk+t3g5Pkf8Lz6cTjQ+8yM1PmkZMD46wDM+MJo0PpE2NT5FGjI+
lMY3PhXJOD7O2jU+wAUzPqdONT6KpDg+flM1PqzVMz40hDU+MHQzPjRvNT4/+DM+CM42Pj+7
MD6GSzc+JG8yPjJTMz7F1jE+/cQ1PvAZMD4TyTU+UhQ2Pno4Mz7aKzc+qBsyPrQ/ND5tXzA+
5BM0PjklMj4qeDU+DFwzPn/+ND5+jDE+TVExPpqtMj6cTzQ+slIyPnWXNT4xtTM+NPw2Pg05
ND7PVTM+groyPrDALj4uTzM++GE0PjmkMj7N8zA+p6gyPq6mNj6JczM+a6oxPo0VMj7z9DQ+
AuA2PsQ7Nj658TE+sJ4xPpOEMj6YRTI+13AxPi4tMj4oGDg+clsxPkdmNz7xuzE+ujgyPubt
NT6GHzI+wTo0Pm4yNj7gbzM+fYE0Pgh9MD4tZDQ+8N80Pl0mLT6rgS8+cDc0PnJeNT6enjE+
G9MzPvdGMD7nWzI+8tgyPjY7MD4X4zI+Bjg3PjS8Mj6SYjQ+Eq01PvdXMz7pKDc+tR4zPlhu
Mz7QLjU+5WwzPhM6MD71uDI+bn4yPnJRNj6WpjU+KVk2Pu2vMz75djU+UDs0Pg0mMj6zxDg+
K20vPlqvMz5dHDM+3HAyPqJ2Lz4lZzA+ePc2PnrAND7bXDE+Chk1PvnwMT4EHzI+jSs3Pk7i
Nj4c+DI+0IAxPupFMD5LIjU+CXY0Pr30Lj5BsTY+2dU1Pu86MD5cQzU+pHU1PpM2Lz7GBTM+
/0ozPtHgLz701zQ+iUktPlvNMT7ZUjI+4iEzPmy8MD7goy8+JKwxPjx+Nj5TbTE+fC8zPlLU
MD6s1DQ+W7wyPmxjLz6E5TA+VNAzPj6bND6B+DM+vSI0Po2aMj5ozTI+1MY0Pt0EMT6GHzE+
3tEvPk/3Kz7HtDk+hVc0PsxXMz6KJjE+PG0yPqIwMj5BhTM+c/AyPqRaND6ntjI+WV4xPtcw
Nj7tDTA+FNYyPkjvLz7d9TE+3t8zPsGDNT743zQ+L2EwPvLvNT4NsDI+dvs2PnebMj71CTU+
adkyPuwTMz5biS8+yZEyPn+uLj6mzzM+M9cxPvouMD6McjI+x00yPsMuLz7wozY+gpsyPoVj
MD67ZTA+ZMUwPlCUNT7XzjE+NkQ0Pp5WOD7opTQ+HmA2PlhoMD7MuTI+mSUzPnl9MT4yTzA+
VS4yPv4GMz5gMDA+vpMyPvABMz4eljM+thAzPtgHMT5MqDI+YakzPm2cLz6BQTU+KoI0PovQ
MD7A2DE+rbo2Phh8NT7OUDU+oWYyPm4ONz54ejU+UGEzPnLTMz43dDg+oKEwPoiwNj60RzM+
p7EzPkuMMT7MLDA+vPIvPoxlND4JTi4+9CszPhjzMT4CiDE+HoUxPskWMz41kjQ+bMM1PqCv
LT639jE+66QxPgzVMz7MoC8+vuwwPjcGMz7H0jI+Iv0yPlRONT493jg+6AAxPqkkMD5wWTM+
ybMxPhbLMT5E8zQ+TNk0Pp/xNz5r4DQ+Q9oxPjFPND7+3DI+l+wxPtj2Lz5PITU+KWEyPke9
MD49oDE+KS4vPvIrNT5SPTM+99A0PrslND6TdzM+JBgvPhMHMD60RTY+86QxPgTSMj59eTI+
JboxPqQdNj7iaDM+ITwzPg87Nj6jQjU+Tkk1PrAXMj523jI+HTYyPvZ2ND4+BjQ+yAszPpFN
Lz5M2TI+YqAwPkkeMD6LrTI+9MYuPuhJMT4KqDM+LkUzPqQXMT7RozU+ZeUtPmEsND7veDQ+
5Lg0PhHrMT4iTjM+AKcxPmq9Mz7jkzE+5GwyPuhZMD4eZzQ+4EUzPtx0Lz56LS8+zq0zPl3E
Lz7qNTQ+0mAzPkUFNT6D4jM+i5guPiJIMj4rsTA+DIEzPrc8ND4KAzI+4MkwPqtmMz5cWzY+
DlQwPgZnMj477jA+xDczPtZLLD6vMTM+2QExPkG3NT4oUTE+TjA0PvoYMT4D0zM+aRIyPtpj
Mz5ZhC4+D0Y2PuMZMj6MhjI+cvoyPuSJNT79PDM+U64xPhA5MD4BFjU+sX4tPsEMMz5FfDE+
WP01PizMMD6YGDg+ZNEsPqIlLT4rHjQ+XqozPsjPND6hCjg+68EzPh6bLz4R3TA+T+cyPnvs
Lj6EgTg+XDAwPoYEMj7sTDA+DYswPmCnND4bCDI+tWsyPjn+Mz5JzTI+GCAxPgFUMz7rqzI+
nVg5PsMaMj50My8+JGI4PiiDMT4JcDU+oykyPsPwNj5HATQ+OSw0PivzMz508DA+fYgyPoLk
Mz6TXDM+8U8wPhD6MT4uFTE+QIs1PvBHKj6+lC8+hX0wPrxHMD53DDc+7JY0PgIFMT6UxzQ+
E601PuC7Mj4LyjE+Rh0xPm3TMj4O0y4+vlUzPk82NT7v8i4+FFIyPi++ND6lzSw+xwQyPkML
Mj5uMjI+FpQyPt46MT7J9TQ+C2oyPkZOMT55fTA+nxM1Pgy4MT6BZjE+gIMzPhWSMj43ADQ+
WLcyPtPhLz78uzA+wlE0PvY1NT5QIDA+9QsxPqncNz6GujA+G2Q1Pu4+MT6NFDI+GC4yPs3I
MT4ENTM+jjUyPsbgLz7t7jM+cYMzPtOPNz6ixzI+E6sxPr+gMj6svzM+xucyPioiMD40jDE+
qM8yPv46MD7a/TA+EZwyPtdeMD5ROTQ+nWA0PpNxND6cUTM+JHIwPpv3Mz579DQ+qPY1Prhr
MT6SkzE+nio0Pn1KMz68jzI+CwI0Pmr9LT6ihDI+qhIzPn9JLz5nmzA+AHwwPvCfMD7oyDQ+
Q3wxPvtaLj4l6C4+zWY0Pg6aLz7tbTI+g4UwPjbnMD7XYzA+1qMzPo8CMT7sDDQ+cyExPgZY
MT5cPi8+GKwwPr3uMD7IrzU+tRowPkguMT72ei8+YGgzPo/FND5sMjM+CY0wPtg6Mj5OLDE+
+bEuPg2FMD5pNDM++7QyPtyfMj6B9TI+iG0wPiH3MT522DA+ySQyPjmAOD4Gti4+HAMxPgY9
Mj5glzI+KuExPle3Lz5ZoTA+0xAyPi2AMD524jM+oaoyPkXbLz6kdDA+MDAuPp5XMz4ffy8+
riwzPlyqMz5O/TE+BrsxPilQMj4FwDM+pU8tPqSFMj5bTjM+qU4vPsZFMj7h2TQ+KZM0Pnk1
MT591S8+C2QyPgD7MD4aKTI+drcxPkJoMj5HszI+bkowPiv3Lz4dAC4+KW4yPsjiMz7y2i0+
klAzPts8Mj7C1zA+KWMwPmJgMT6H5C8+VYMxPiGJMD6pxjA+h1UyPjfgMT40lTA+TtkvPgTT
MT7k4DA+2EwwPgBxMT44ZCw+3XYtPvbCLz5zLiw+f60vPgmCKz7NOzA+21UuPmL+MD5w7zM+
lXc0PrvcLz7FiTE+XEw2PjSyMD6UGDE+kJY0Pm4hMj6KJjQ+v7cwPu82Nj5bKC4+uUUxPsJb
Mj61gDE+u4AxPnTdLD6kwDA+q5IwPgA0MD4rTjM+Bz01PtBXMD4AdzE+pOQwPnVBNj7k7DE+
ogUvPqJrMz6K5S0+Cn4vPgVZLz4gwS8+Nhc1PiL7MT6TJzE+3dwxPr6PKz62zjM+3h0wPlj3
Lz4NDy8+XCUyPpIMMT5xlTI+gp4xPoCCLz4ZjTI+w7wwPoQuMj4dGC0+Ip82PvVhMj4/GjE+
O/IuPvztMz5BSjM+4CswPuztMD7h6jM+LRQtPomhLD6+XC8+ykkwPqx2NT47Fy0+r8A2PoWM
MT4IhDI+mUcyPo8NLz6zGjM+4/0vPsk+Nj5QJTQ+uywyPuWLMD6pyy0+yPEuPjPrMD4z3S4+
zQozPvrcLj6ORzc+8X8sPh1wMj5FVzM+wvYvPt+TMj6bmS4+DCc2PtjMMz6EKTI+1A8vPjJU
Mj6LPC4+hkcxPvypMT4V9jM+dW4vPkimND6LJC8+n2EzPs08MT42wDE+3bEuPqmpMD46BTU+
P4AxPpBpND7g4jM+iAwyPi6LMj40fDE+HHYyPqdHMD4BjDA+fg0tPiRPLj5VejI+1eItPmHe
MT64WCs+h/swPtxnMj5dIy8+aMMxPstVLz7SSS8+hfUwPg23LD5KfSo+Vc4wPmG5ND7aGC8+
duoyPoetLT4e0DI+GmYyPuCPMT6FNi8+rrwwPgoCMT4VjzI+QAEwPuM3Nz4qJDQ+sKA0PmBV
ND7C7y8+oC40PvB9MT79tzU+fyE0Pjf6LD5IoTE+T80zPp7gMT7Qki8+V40wPiDIKT5Z4i8+
dcMtPttuLj4foDE+k7gwPnGiMj4riy0+OaswPtUPMT4I7y0+244yPvFCMD5XXzI+protPhLs
Mz6ARTE+qrEyPrNiLz4sfSw+v6ozPsGfLj6jOC8+AEAuPpotLD50CjE+OQgxPrvLLz4Wxy4+
CiMzPmlxLz7ZVzA+t7wvPrOiMj66vy4+s+QxPqacLT6LPS8+Skc2PrQmMj7NAjM+h+IrPj9k
Lz6ZXy8+QtkvPlksLz4JuDI+UrAwPo8hLz7knTE+/oQyPg+dMz40rjQ+eTEyPlUiLj55/TA+
DLkxPhnHMT6IvjI+ULAxPq8XMj4P/TE+FtowPmc2Mz7mgzE+qucvPp3RMj7x4C0+SiAyPkmZ
Lz7LCzM+hT0wPrIGLD6gvy8+iM8tPvnuMT5irDA++jYwPgDRLz5WODI+7uY0PqViNT5AdDQ+
fuEzPrV6Lj6hfjQ+DzQ0PtbgMT6c5DI+OHoxPlpvLj6IKTE+1moyPlH0LT66YzI+Zw80Pq4j
Lz4n+jA+9ikyPodNLz7+4y8+XxsxPrPiMT7QGS8+d2A4PlCcND6hbTE+UGI0PggtMD5EZTE+
pAkwPovHKz4xpzc+u3IwPgZ9MT5fpC8+fL0xPpRPMT6HjzA+wHgzPkIFMz7hcTI+ZCkxPu6T
Lz62vDE+pi4zPgm2LT5ziy0+4VQxPgCxND5IvTM+7gUvPjbsLD7M4jI+ZOMvPgQALz7SaDA+
zXkuPjzCMT5GWSw+utksPmlGLj5m3TM+J2cwPtIELz63aC0+UKMrPo4bMT5/FTE+ljAxPv3/
Mz4hji8+LDowPvyuLz6cJDU+UUoxPnMYMT7GTjA+w/Q1Pn4FMD6DijI+lewwPlquLj5LBTM+
yX0vPpcIMD7FDjA+WoktPqcPLT4rYTI+vkkzPpf/Lj4+4S4+llwtPgkkLT7FmTE+7SAxPpfW
MT76aDM++ywyPjNcMT4/3DA+IV0tPiR7MD5tFDI+bYAyPsiLMz6VBzE+krYtPkmDLz7aBTA+
e98tPp7bND7K1jI+Ha4vPgtbLz6gbTA+5Z4zPp5TMD5WnjA+8/QvPpCwLz7kxi4+4nQwPvha
Kj50KzE+MIIzPvhiLD7JfzQ++5suPrDcLz4kbzA+S7gzPukDMj4+oTA+AngzPsK1Lj5tbC0+
EgQvPqbLLT6hIDQ+ZQIxPiv7LT63uiw+6SYwPrfNMD5apy4+3xYyPrSwLz7mbTA+5P8vPgQK
MT4D2zA+rG0yPobHLT7hiS4+21swPh0oMD5+pSs+vvE0PjB+MT4rQDA+TLwzPvcaLD4Fyy8+
sZgxPrRQLz5F8i0+JpEyPh8vLj6E5jE+8WAvPs2KLj4XHy0+Vr4wPqPvMD7LYS0+6ycwPmLB
MD6fQis+3AM0PnOTLz6sETA+L0QyPmyvMz6kUi0+R082PmqHLT4NdzE+Qp8uPnrTMD4mczA+
09QuPjG9LT5cQy8+LRQuPsGXMD7+My0+y0wwPsWcLj59py8+J18vPoPwLz62/iw+ShwvPkFW
Mz6yjSs+jA8rPn4SMz4U4y8+fbQyPr5IKj4AvzA+x88xPot5Mz5TWzA+gvIpPp1oLT51qTI+
2gEzPnYLLj6Ujy0+8UAwPgDsMD5MUzU+tK4uPrNeND5FYC4+Dk0wPhLAMT6DeC8+6FcyPlhI
Lj6Tny4+SWwxPiyiLz6odjA+dFkzPrD7Lz5M8C0+WVYtPiGRMT42fy4+i0wuPvOMKz5KCzQ+
K5kxPunwLj6gLDI+E9MtPrzHLz5BezI+LIYxPneAMD5kUS4+CjEvPvdqMT5L3DE+iyg0Pok7
Mj7yAi0+i5cvPtwCMj6xbCw+bNEsPqNFLj6CmzA+NdYsPgEDNT7tKzM+B/4qPvl/MT6EdS4+
FjkxPpyiMT4EGDI+MvEvPqQgMD6uwy4+S9UqPghMLT7zJS4+KyA2PkawLz5Bpy0+UZ8wPqxm
Mj48rio+iYouPnyHLT4KFS0+aWQrPtYpLT5Tgy8+2wgvPia1Nj4Hli0+SqcuPjvPMT792S4+
lOIsPtWnLz7gjS8+4rovPmlXLz6hITA+DawuPgnrLz7X5yo+etMrPvOdLD7ojy4+UBYxPpEZ
LT4RtSw+dcQvPuZfKz4TJSs+DREuPhc9LD7mWi4+SkYuPmm+Lz7OEy8+esczPpnCLT69GC0+
Va0tPq6XLj6YjCw+mFstPhbvLT7YPSo+TTcxPgWBMD7SES4+4sYvPupdND6qAS8+Z8QrPsRj
Lz6wpCw+0jguPrrDMT6LNi8+2bItPi+eLT77wS8+B4ouPnaNKj7fbjA+LfQtPq75Lj67si8+
D+srPiDuKj7k3C8+F1QyPpI2MD49si0+T2cvPlq/LD7FkS8+9pQvPrQyMD6ihzE+OsMwPpXW
Lj6DRS0+uUgyPg2XMT4IqC4+XVwwPpC9Lz62WjA+4XcvPmdyLz5oPTE+czsvPqijLT4OBjA+
zGgsPpJJKj7wdi4+P98tPoj0Lz5/Uiw+IPgtPiQKLT6+NC8+YhorPtPSLT6dsS4+MfguPlUw
MD6Mti4+JKksPuCEMD4bSDE+aeYsPuYhMT6FvS4+t9ssPkSCKj5tqyw+BJszPvZZLj5Viys+
7kQqPk1LLT7RgDE+Xo4sPsU6Lj6GWSw+O9IrPl3WLj4J9iw+4pMtPm7ELD48JjE+deMtPi2a
MD6xJjA+zSUtPlrNLz5bwi0+k94sPvE6Lz53/Cw+BeMpPgbcMz6LdC8+QvkzPoDxND7IaDA+
mr0vPqUNMT4gji8+dmUuPrBwLT6CjDA+FcstPjMMLD5hGy8+YKkxPo0cLT5xaCw+2VQtPpsR
MD4J4zA+h7AsPiQBMD4f1zE+OyMuPo1SLD5tHDA+GEQvPtQuKz5FIy4+Fb4sPnWAKj7oBCw+
x/gqPmK2MD5kXS8+u9ExPubZLD4z/iw++10uPpABMz6PoS4+7G0wPsnIMj5wky0+XIgsPjTD
Kz7wZTA+xOooPjUeLj4rNSs+zpouPjB/MD6QkTE+W64uPii9Kz6y8S0+AXkuPuNjKz502DE+
fiwwPhpEMj48Ays++YItPhfeLj6svy8+b1gtPoU9LT77OjE+ngcxPkYzMD4LBC4+W2YwPndF
LT7tODA+i3csPuyjMD60cC8+vnAsPkI+ND6oRDA+460wPiyaKz6qATE+FmQxPnsmMT4pby8+
LkgsPobFKz7v3Cw+JuMwPnkxLT6ZMS4+ngktPhJQMj6jwi4+rhUxPhwXMD6d+Cw+QswuPlQf
MD5zaTA+DHEtPmuVLj7awio+2qgpPqZALD4NOyw+MGEvPmUALz4Pci0+Ve4yPuvDLT5gQS0+
8b4vPoGFMj6n+i8+vgUwPkKVMD66fDA+cGUqPgNQLD5G9ys+rTsvPhzxMT6aSDA+VhAuPhIM
LT6fPCw+k5ItPuTbLj5y+y8+mG8zPkY0Lz5R9TA+6T8pPv7iMD7k9iw+p3EuPtchLj6itSk+
/IAzPutYLj4mPSc+1n4vPhaCLz5PDjA+73QrPkF4MD5LNi4+nbYwPp0SMT4+0yw+1mIqPqXk
Lj7r8zA+wSowPhvfLz5vby8+UEQxPt4NMT5F5S8+W6YuPkPhMD7cOS8+SfQvPrh3MD45Ni0+
dwUwPkY6MD65UjQ+EbQvPgy0Lj49qzM+RsQuPk8KLT6NdDE+pbMvPiJ2MD48PTU+vZEqPsom
MD7VajA+hugyPmS5Kj4h/TA+1cwzPql6Mz4I0i4+GL00PiiELD6TOSw+/48xPjJHLz4DxC0+
qpcvPg9+LT7qkC4+ebYxPhRFLz4wSDA+2CMsPrYdLj7Jry4+n44pPiTKLz4u4zI+kHctPsC3
LT7gujE+A08wPoK/MD6k4C8+lIMrPmC1Lz4+2i4+4YQtPuI3MT6iQi0+xvIuPjs+Lj7C0DA+
VY4uPpGpLD65qDE+tMEsPuWMMD6fmi4+hvEvPtEpJz5UNi0+yDYxPsMULz741DA+0+gtPmuF
LD61uS8+KqwuPsPCMD5b0C0+guItPhgoMT5YGzE+sJwsPuKbLD73WC4+mx0uPsRuKj4q3DM+
RCMyPu7dLj78nS8+QH4sPurTLT7O/io+he8qPijfLT5dhy8+3BcqPvcCLT5HkSs++24qPhaz
LT6nayk+nRgvPquaLD6eHS0+zFEvPi1DMT5lKiw+klswPrPrKz4n0S4+dzMsPmAsLj6v/C8+
kuosPgwILT75XjA+FtMxPhx1LD7H3i0+x5QtPqjpKT5pSy4+ifkuPo9HLD55FC0+cJErPjuS
Kj5e3Cw+vW0qPrzwLz5GKi8+0cUvPmapMj7QEi0+DuAtPpySLj7vESo+l08sPuvJLj4Vjyg+
Ql8uPmPeMj7OiCw+IYEvPstiMT7JSjI+H7gsPuJZKj4VRTM+V70rPq+mLD7G0jA+k2MyPtYD
KT5RWDA+eOUwProCLD5Wri0+voIsPitZLj6i3Cw+XessPpEgLz7kfi8+7VotPtLdMD4Ofys+
SycuPn0eLz7o9Cs+VToxPnB1LT4mMDA+cU4wPu5ULz7euDA+Bw4sPgRYLz7ymDA+ZiYwPh8g
LD587S8+4A0uPo5iLT5y2C4+pqMwPgClLD5y7y8+IVcrPlhALT6lwSw+U+osPsVhMT6fvS0+
NCUyPgofMD4v0ig+7rkvPhNGKT7dFi4+O6MuPkZiMD5NrzA+qbQuPkYyLT7ryi8+WbMuPmsQ
Mj7NjC8+YH0uPgfeLD4Wdyw+878vPq72Lz7sais+bDssPvD2KT7h8C4+VFUuPrFbLj6PIjE+
7WouPkJaLT7ugi8+eicyPna8Lz5veC4+YbEuPkHALz5edi4+f0cuPtd0LT5bgzA+XdMsPrs9
Lj4aHS0+c4EuPkiVLj5uwC4+6qosPqtNLz72iCs+BEAqPm1mMD53cyw+PXYtPu9CLD5q+Cs+
XycuPqvcLD6D4io+EvMtPgLrLj4hRyw+tIcsPtjTLT5AXC4+Ju8rPpmILD64ETI+FeMwPrS1
Lz4KmSo+n+ouPrIfKz4r8zA+nWEuPtIOLj6rSDE+bSwuPrxNLT6/bDA+Sm8uPrQQLD6znS4+
pDkzPvZMLT4VGi8+YrQpPg7DKD6tdiw+sK8pPpiJKj7YXy0+xV4uPmrOLT7sUis+0lMzPq5c
Kj74hS8+ejwrPlisLz7p4C0+K+8xPqGcMj5BmS8+HAEsPvOyMD4ZxzA+p+YxPoYaMT7e6Ss+
4w4xPq7gLj4ozS8+rDEuPr1bMD45KC4+RuowPtEEMD4mDi4+de4vPjxwLj5OgCg+vfotPg5n
LT67kDE+R8QtPpp0LD4QQC8+zIAvPnOXLD4jaC8+1kYtPmuvKj7qsC4+GNgsPigxLD4bBi4+
uQYvPjJDKj5yOy0+QhgwPmdvLz5/jio+X1UtPhJcLz7rWCw+8JcuPuvzJj6VqC4+TcsyPrg7
LD6t9Sg+qBotPs6ZMD4Oqiw+XKMtPh52LT5g3y0+zQMsPra2Lj46rC8+NWoyPqo3KT6udC0+
DxQrPjdBMj4kUzE+aPEwPoIiLj6O4y8+XqwqPnrJLj48lC0+7FwqPpK/Kz4e5S4+ko4uPlcu
Jj5JUC4+/2UpPj4PMT5HpS8+xusrPhDcLz7OXy0+nOwsPtkHLT45QC8+UMQpPhabKz6Hqyo+
zMoqPsGyLD7fCjA+7wwxPufNKj7ZSC8+uCMtPpfiJz7DISs+yAktPtkELj4GRzE+9pEwPpaf
Lz74jio+HcgsPoiQLj4nJS8++PcqPv5ALj5kgSs+K8QvPjQULz5kTi8+R5csPkGPJz6MtC8+
p/ItPn6jLD5HLyw+3kYuPrP7LT5yhzA+qnItPvkiMD5Bviw+8CstPjOqLT4KyS4+bPguPupF
LD6FGi0+UXssPs6dMz7C1C0+GlIvPp/9LT4OWy0+sDstPrsUMj6WISw+J0EvPvhXMD4xqjE+
La4tPkvoKj7cACo+WVYuPioULz5Bhy4+WtgrPpbMLD7KuS8+ZBcxPqLsLD4jMy8+1MUrPu2F
Kz7mdTA+lkIsPgIWLD4rmy4+w/srPkLSLz567Sw+oRcuPmPILj4V0Ss+Ba4qPl0jMD5dbiw+
NdMwPkAgMD6SzSw+j08vPqOvKz5Omi8+kbMoPhx8LD7Day4+nZ8vPmknLD5R8yw+RQUyPqmX
KT62Ti0+WhIqPiEgLj5Sfi8+ZC8vPsLILT63RS8+7xQsPgfHMT65Ty4+dzosPjZRLz4LWSw+
BTYuPrFULz7aFy8+F4YvPkwhLj5ACDA+bPwsPpZDKz6rrC4+eUspPu4bLD7QhS4+4BArPmGU
Lz6O6Ss+wysvPsdnKT6Rjyw+bzUtPgBtLT5woio+visrPomcLz4r8Ck+jDwtPgMkKj51iC0+
+D4uPpsRMD7Z9yk+AiUtPuHfLD51Ry0+miwrPv7rLT4qQCw+3e8uPtYTLj59Ky4+VrIvPiT+
LT4otig+Rg4wPj+6Kz6xQC8+tLktPsYyKz6E7Cs+kf4uPghnLz7tPyw+BgouPtH/LT7NBi8+
LQUrPvPMMT5tXCs+Ii0sPv09Kz5JIiw+VREvPohGKj4CRzA+1LAtPhRmLz7qUy0+bV4yPsKi
Kz59kS8+gV4tPvXvLT547S0+uOgoPgDALT4jzi0+RQEtPpa7Lj6zryw+fqgtPtbSKT5Hkio+
j3InPgbmLj4E6yw+9XQwPqKaMD5Vly4+xCkrPvbpKT43bio+qMMsPgUHLT69wig+bnwsPrUT
LT4yFCk+pT8sPvqMMD7T8yw+o6wvPl78Kj7eUyo+AHQqPgqOLz7g+yw+c+EoPmpnLT5Dpik+
vE4sPqa6Mz6vMyc+ASksPpDvKj7P3Sw+A+ouPmb1KD6ZgCs+ukgrPoI6Kz4vhis+UOQrPiLy
Kj7wkSw+790tPgzXKz7CRi0+EvUrPuwJKz5LFi0+95ItPkcfLD5Xbiw+94AuPkAgKD6Qoik+
LDUuPgSDLT6Ipy4+19kvPitDKj6sCS0+KiIrPl+LJj5yOC8+4Z4sPrKUKj5BFCs+Cu0rPo1+
KD5Liy0+vg4nPqpxLz68Wig+OS4uPi4mKT5deS8+mIonPszsLD472y4+9xMsPnacKz7wLi4+
Yl4pPu/RLD7sZy0+OIUqPmZ1Kj7d6yw+BuMrPsBWKz5isiw+1mUvPqFMLD7LIys+Y0srPmSC
Lj4hBC4+NAkvPprNLT4XCiw+108wPhZtKz6XUys+x7IrPtkTKz7jkDE+6iAsPlTwLD5jqC0+
10oqPuJpKz7ezi4+L2AwPvKVKT6IxCw+QtcoPq1cKj4mby0+IQIuPpEaKD7tHyo++1UrPnXT
Jj7X4Ss+3yYpPkB0KD5A2Cg+70osPpYVKD6mfy0+i7wpPp0wLz75kSU+WRsvPpgeLz77Ny4+
980qPhNQLT7KvC8+QoctPhL2KT5bRCw+lhIrPr5tLD5gGy0+Z8cpPoAUKz6tYCk+E24uPpuA
Jj7Iyy0+z/gqPgoWLT7lSSo+PFgqPpM0Kj71qSg+ncQmPgYGLz5/Eis+Cy8pPqXMKT7ERi4+
SUotPph1Kz7ZmCo+nU4uPva0Kz7Zmyo+MxwoPm2cLj7qQyo+woomPmz0Jj6tPCw+zTYwPjq4
Kj4XlSc+xKMtPokOLj4bmyw+27AtPnS0Kj5rhDM+1x8sPsedJz5Zaic+vmAqPlJzKT78oTE+
kgcrPpjMKj7WRC8+17ApPokSLD7mOy8+In4pPkDVLj40fS4+ry0sPshQKz6cKCg+S5AvPixk
LD71riw+myArPvuGLD6hry8+KT8xPjtAKj4K5ig+4PApPimRLD6bdCw+D2csPj0wKT5FkCk+
3cMnPk2bLD4lhSw++94qPpcRLT7C4iw+R7krPvJwKj4MIi4+3z4qPknILj5Hpy4+s08rPsJB
Lj5YJyw+NRcvPmGfLT66nCo+mz8xPplWKT7HICo+AaQqPuc1Kz7bICs+6dkpPtPCKz7lkCo+
jiw1PuZcKT7puyk+LTYoPsUPKT69Jis+K1AqPq2zLD6eqyo+n8IoPhnZLT67Iy0+iLYmPtzE
Kz7IAyg++ucuPpxtLT4M7S0+VEQrPmeoKD4xSy8+kpwqPoFrKz6Ebi4+6DMsPtcbJj5r1is+
ko0sPkZbKD7Yciw+VSMwPgn6Kz5A4Sk+tPgoPi3EKD7EqSs+SMYqPse2Lz509yo+uj0oPqz3
LD5VuCo+2zIvPgx0Lj5mYSk+GR4qPhzyJD7L2yg+GsEqPrOnKz4nSy8+WposPphiKT4puSw+
9oMrPtGfKj6/7yw+d4svPoa3Lj6Ldy4+5bouPpA0KD4I8yw+9oEqPr5vJj6APyk+BtEqPoc2
LD537Cw++BEwPtDBKz5fgi0+r0QuPiwHLD5zmyg+TDQsPm9bKT5Xuig+n4oqPknLKz568C4+
5RktPtUiLD7hcC4+nagvPgEEKT6ZQTA+0gYrPuxALj7G/is+Hp8rPlT0KT5ZHSw+g9ArPkGE
KD4yxy4+EW4sPvjoKT71ZC4+LXEwPtBXKz78Hys+drMyPvmxKj77oSg+6hArPgucKj6JNC0+
wQEuPp7qKT63fyk+2LQmPnQyKz6Y2yw+jl4nPqLmJj5VFCg+k/ssPvejLT6e6SU+w/0tPmwy
Kz6ipyo+QXAnPpf1LD79nCo+wvcwPpTpKz4QdCs++aIrPtKVKz4KRCs+7qEpPkIkMT4epyU+
fQswPtaULD7cvS0+wisqPnipLD5F2Ck+PlktPreOLT65Syk+3FArPvazLD6uNC4+yCcqPvg8
Kj5O5ik+dQwsPtYEKj4QJSg+lEMsPqNMLD4qASk+TpEtPmoqLT7bqyw+vp0oPq0CLz4njCw+
NuIqPjbULj6bvC4+uuwoPu/0Jz7nki8+4wQuPhzQKD6nqSo+k3MqPncuKT4Owik+pcgrPhVl
Lj6HdCw+O8ErPrNrKz64Yys+IqAqPhYQKT6cNy8+1yUpPiRcKj7pjyw+FWstPotgKT5Ltic+
NBUoPlDKLj5J/ik++y4uPgV7LT4vwS8+wQIqPgE0Lz5SPis++aAnPoXELT6n6Sc+XrIsPkJq
LD7oVy4+XREvPlWELD66Cyw+PdQrPu+OLD7Gxyg+ZC4nPjDqLz7oFSo+mkcwPgwzLT4z+ys+
Ab4vPlUuLj4fCis+XgMsPnBIKz5pwSs+anstPo0uKD68YSs+XgcrPtVSLj4QYSg+TiYsPti/
LD4nFSs+hd0sPpfSKz5xvS0+olQvPvJ5LT6ZTyo+Do4rPteEKT57mys+JdYsPpY8Kz7Adik+
bPIqPo4OKj52rS4+tEcsPvh8LT4KCiw+wNgoPsi/JT7Kjys+7VQvPhJiLj7yly8+iJYtPvsj
LT5X/Co+HDotPnPhJj446Cs+DQgtPvugKz40xSo+TOIuPnT6Lz6zvSs+3jQpPgFNLD6rpys+
p0MqPstMKj4O1S4+p7gpPiI1LT7fwy4+3mkrPr9SKz4APis+lmQrPghiKD6OWy0+qNItPoPU
LD6TIyo+s4gsPvmmLT5bMi8+kTcrPgprJT5oJSw+CAIqPls7KT7zpic+SVcuPq8TMD6kdSw+
bzksPvgjKD4OQC0+dhQsPhPqKz6FQy4+50EnPt/DLz6yBC0+0X0sPpMXLT61byo+DLwsPj+K
Jj78JCk+VKcuPptTKT7NxC4+WfctPvtZJj6fGSo+FworPtChLz7QWCs+vtcvPok1KT5w9ik+
cNYuPrtxKz5uHy0+DpwqPiUlLT47/yk+TyQqPl6OLT5/SCs+mbwsPt+/Lj4J1iw+67AsPk2X
KT5A9C4+1VQtPgSULD53NDA+O/koPgOgLT6sHjE+LdYpPlfLKT5lvCs+tAMqPgPALD43eS0+
ZLMtPmqnKj7V9is+M+0oPue2Kz5X1y0+MXMpPtF8LD4zNy0+lE4nPn1pKD6Reys+STgtPhLi
Jj5eWSs+jJMvPgE6Kz5B6yg+eT4tPjS7Jz5i6ys+YG8tPre2LD76tyg+RYwpPvgxLj4jUis+
cJwsPqXGLD7F6yk+sf0pPkZbLj4Chio+XmcpPlZoKD7EpC4+7IUlPq4hKT4j3io+wionPsY8
KT7m3Cw+sWwrPjHtLz6QkCg+2IoqPnBqLD7Xciw+/pcrPlEzKT68by0+0UcrPjnWKD7Giys+
+GEsPklWLT5rjio+biIpPhgFKz7R4Sc+AhUrPk3tLD48DCs+mUMqPuTcKD4g5Co+qvUoPm4u
Lj4UOis+l3IqPhR6Kz65zS0+uhosPp5ILj4WXyk+sd0qPlDZKT4r9Sk+6uQtPtQ2KD6GlCo+
KS8tPl4hLT5xNiw+MVYtPmsqLD6Eby4+5FsrPoUNLT4BaS4+tQ8vPkvcKD4meis+zYMuPg0a
Jj5/uis+nCgsPqqGKj6J0Co+RoEwPhmVLz7/CTE+SCUoPvCALT7izi0+7b0qPtdcLD5fCik+
BPsmPlFaLD4pzys+otYtPisBKz6kVSk+opQnPkuYKz5EXC0+MYspPrEoJj641Cc+TxksPppc
KT5xDC0+BmMpPh9cLT4Xfis+DGooPqA3Kj5QYis+LaQmPnxhLT70eCw+mJ0pPgbJKj54ri4+
ldApPuwSKz59PS4+yF8rPkC6LD5pcy8+4jIuPnbJLT7bsyg+XbApPo6xKz4WkSg+DXEtPg5o
Kz4mJis+mc0qPq7yLj72/S0+bDwsPkb0Kz7fTDA+0agqPkCiKj4eOS4+g7wtPkgXLD5NRC8+
wXYpPgQjLD4eWis+1XEpPhEBKD7TPys+fc8tPsW1LD5NiSs+vOErPtNfKj6XUTI+LhsuPkio
KT6qvCk+UtknPr7EKz724iw+vPwqPpEDLD5bhyw+R00qPo9dLT5Woyc+UO8oPo93LT6etyo+
H8srPnpHKz5xVCs+vawpPkVDLT51mSs+oQUtPu+oLD4ZGi0+JjwtPghEJD4C6yg+weAmPjEX
Kz5wkSY+3zAlPoTHKz5jjSw+6AItPkD7LD6FKSo+OE0qPmmKLD6kyCg+1YIuPgqKLT6FFig+
Z7UqPm7bLT4qliw+kEcqPjPJKz5g4C4+ik0pPpL7LT50ySo+USAvPlmrKT4ezys+wFksPs2C
Kz73ji0+R/4mPgeaLT6ENik+nScqPpsMLD6fNi8+stUrPrHcKT7Q6iw+85grPoSbKj47rSw+
cE0qPh2cKD7u3So+IEksPrAOLz6bmic+4QQtPpE3LD4SEy8+IJYsPtyFKT5d+yg+5W8tPqRk
Kz4aXC0+dwIpPmltLD5N6iw+B9QpPiMdLD6tCi4+bXUvPqrYLT7vqi0+qZwsPqOBKz7G/y0+
+EArPgQOKj7PaS4+WwIlPv+VJz7FDik+c+0rPo2IKz5iNiw+TIItPpqWKz5qZis+j/AsPm29
LT5njys+pmQvPo3OKj73bys+QRQpPhgyKz7ZESw+g4ovPo4LKz73JSw+KJIqPn7QLD5Hniw+
FWgqPi8GKj74Uis+qO8rPvucLD7smS4+gjQuPgdtKz73vyk+KOMtPoQULD6Yzys+mqsqPnIt
MD4Gxyw+hcsuPs3DKj6adiw+xIAsPs9sJj5V7Cw+tnErPkPHKT4RTCU+kAYrPnRDLD48Iik+
QqkoPjKLKj7pPi8+xzooPtShKz7C/C4+3dIrPmZiLD4qAys+eOMuPkO4Kj7RCy0+tdYqPtH0
Kj5Nvyo+kmMtPg7wLD7wKC4+ZmsuPt4oKz5KtSk+PognPiqlLD7QPSo+hlEpPr84LT7T1jI+
VxQrPrEbKz59zSs+dwkqPgL/KT7e9i4+Qu4pPggpKj4S9i4+s5wqPpOMKT4oOio+ee0oPrQt
LD6w/iw+1asnPuOTKz6TjCs+N34rPkZjKj6e0Co+5acqPibcKz7xzyg+pHcoPih+Kj7yES0+
BOUsPpWWKT4jiSk+8hksPp5iKj473Sc+xkosPjpAKz7PBSU+xVUqPhnrLD5a2S4+NiIqPnSK
Jz4uuSs+VzgqPuxBKz7WZSs+mlEpPo+bLD4cISg+9IktPiw+Kz7O9iw+neMqPjGmKT65Fy8+
3pYuPneCKD6fvS4+Q/orPvhTLD598Cs+DI0wPiRMLT7Cmyg+ckcsPgXqKj4ZMSw+HrQtPl3Q
Kj5JfSs+mBoqPiwQJz65Tio+vmMvPkKdLD6H6C0+f18tPrKfLj7v9i0+NocsPuHJKT5V7yo+
F3ItPuA7LT75OCs++XIpPoZEKD5AZi4+BO4vPgtJKT7JCSk+6KsoPrDbLD7Ywi0+lWgsPqg4
Jz6Alyw+gEcrPkNAKz7vqSc+uKUmPvhXLD7bSSY+LRAoPinJKT7/6S0+YIIrPpxuKj6FbCo+
MXctPiA4MT6JOyY+WecoPkOuLj6fXCo+scwvPrWGMD5cdCk+oRkoPmh1KD7yoSg+hOorPkuV
Jz6p0ic+EM8sPm6DKT4C2Sc+jY8sPr0AKz5stio+S20qPutHLz77sy0+WGMqPjArLT6pQik+
+3QnPn27Kj7szic+qrcpPgJNKT7rAyo+uLAqPsQiJz5FsyU+1yYrPgDOKT4kbSo+XgwoPlYE
Kj6WZyk+jQ8uPgVdKD4+lCs+yrwoPuMrKj5c4y0+SyApPpQdLD7JDCg+4+MmPhWOLD5JSSk+
u7MsPhk5LD5D9Ck+YUgqPsOUJD5ROCs+myEsPpDMKT5BtSs+V+MqPlpFJz6q/Sg+O9wtPiVK
KD75qSo+iMQqPlWxJj79zic+vWMkPmRVKj5PlCg+eWgtPruKKT5C0Co+uaUqPk+SLT7WlCo+
ARkpPnMGKT5m0Cc+O3MvPhS2Kj4A8Cs+QLgqPhh1Kz6qdSs+FD8rPhVsKz6j1So+qeMnPqbH
KT5Ngyo+82EoPu46LT5E6ik+aqYqPq98Kj4PjCc+9K0sPjCXKz4Deyk+o6crPiSOJj4iBC8+
RoEuPnHILz6kLCk+xygsPqceKj5SzCc+pLwuPjS8Lz44qS0+BGwqPk/TKz4l1yk+V1AnPsQN
Kz6N1yw+xoopPn34Jj760Sk+hPgnPh0nMT5SLC4+gxUtPgtbKz6nVis+xqIqPgBlKj4YWyc+
o5QsPj8LKj4TYik+jMgsPkJvKj6mPik+KuUrPhCTKj5S3Sc+o1spPiQwKj4zPys+6BMrPhT3
Jz504yc+yMQmPticKz63HCs+VuMtPuerJz6enSw+lZUpPhV8Jz4T/y4+kmgpPgQhJz4z0Sk+
ahUrPo4BJj6vJyc+ksMoPn5nKD6CrCc+2k4sPr0fKD6BZS0+57soPrrSJj5wmC0+fywqPm02
Kj4VSio+cO8oPsAuKT6JWio+QtEmPs5qKj7UHSw+HwUqPgHcLD6Wdiw+EwgqPq1nJz6KdSw+
vIwsPp4BKT6u1ig+EHwpPgpNLj6Lxyc+P6snPpEyKT7P2yU+R8guPkvHLD4wZCk+XOUrPoYw
Jz4XBys+qZwpPkzwLT5J9S0+AegpPiDIJz5Y8Sw+rqoqPs4+KT5v/ic+860vPh4lKD59KCk+
x9EsPjnBKj7IBSo+kFYrPv/SLD6eZys+qZAlPgzrKT5q0ic+IIAqPvBiKT61WCw+tWQsPqW0
KT48cCo+KAAqPnhiKT5mPCo+7nsqPu46Kj6G1iY+gfspPoOZKD6ltCo+k/8rPnyXJz48WC0+
cDcoPn5jLD71Uio+CUYmPgPQJz5Swik+gSgrPiCfJj7O+Cg+dvEoPv2WJz7pTS0+Gl8pPiBu
LD6xQCk+LRAoPmnWLj4pSyY+IGMuPkfbJj60IS0+QUorPiqPKj4b+i0+Lt8nPjqbKT7y3Cw+
vRMuPny6LD4wbyk+UqYnPsO8Iz6aRCk+wgEqPv3NKj55eig+f8wsPpB/Jz7GISw+N40pPgLS
LD6JqCQ+bBQmPtCJKj7fQCo+1wAnPn+EKD6SWCg+AjgrPouqLT7+ii0+6uIqPi4IKj5OSSk+
D30nPqGhKT65sCs+fLslPlRQKj4KiCc+zrQoPgP7Kz57ric+ahAoPsohKT6W4yc+PpsnPk1v
Kj4iOCo+cjkpPlj+KD7PQyw+DngoPs60Kj69OCo+9REsPnSMLD7pCyQ+/PQpPtS+Lj6ruy4+
ChAoPrAZKz4Vjyk+LsUpPltxKz6gzCw+rjkpPjfdKz4e0Ss+PO8lPmJyKj5fHy0+HhstPl/R
LT4LzyY+tygqPgHpJz5B9Cs+4gYrPkMrKT789ys+EOEnPtE/Kz5ysCg+U0UtPpKgKz5vLyU+
ViIrPtqBJj7vjyc+NKsnPsKEJz7KvCQ+81coPkdKJz4bmio+knEnPrFuKz6pWiI+yBIwPkOD
Jz6rxyg+uQ4qPqbHKT77FSo+xiMqPrYkKT51vSU+X3InPotSJz7NECU+XqImPllmKT5OtSU+
2UQqPl82Jj626ic+TYwnPjBXJz5J6Cg+mgAqPuoyKz7r/iM+OzwlPjt7JT6jPys+KRAnPlxh
Kj6wMSk+9osnPgL/Kz6AdSo+ItcnPrLBJz6oeio+XEooPqZtLj5/CCU+KJInPquIIj51Fys+
D2gpPjYjKT6vZiY+TzcpPhBxKT5SxSg+QfgqPv69Jz6jsCo+dGsnPsIYKz6+Pic+jWoqPmBO
KT55Lyg+sRQoPqQHKz6zAic+TrctPmXGKD7Ecyo+EUomPlceKj7qaCY+jQknPq9kKT69Eys+
ib8oPr93KT6I6Cg+RUkpPk0cKT6RLC0+5EEnPhV5Jz7x2iY+8m0sPq65Jz5YsCk+z60lPjd5
Jj5JRik+Kk0lPi0tJD6qMis+H5woPt7oJz6wHCg+QDQqPm8CJj4eqio+UjYtPpg3LT487Ss+
G4QrPhgVJj6S7is+5fwrPrqaKj531Sk+logpPk/pJj5+Iig+d+0sPpRMKj6uTyg+LnsrPngo
Kj6bdio+RpUnPrSWKD68USc+M90nPrRuJD6nGyc+2oMoPsoeLT4uzyk+PAAsPujDKz6rmio+
OccqPhJVKT7dBi0+JlcrPnTeKT7rHCk+UNknPmGALD6gSC4+cZAnPs5kJz5Xdyw+DjspPiUm
Lj4gyCY+CFcoPpKlJz6tOyk+cLUnPscVKj5tVyo+9f4nPr5oJz7bRiY+CGwnPrVHJz7rJyo+
E8gsPvW2Kj7eRis+isQoPiKrJz7U7SY+y/MsPhgaJD7B+ic+zqEpPp8/LT56OCk+8R8sPqzD
KD50xCU+VrYqPhO0KD7j8ig+pKkrPhJDKT40tis+R1UrPvbLJD7CjCk+6tsoPloSKj69Oyo+
mqknPpiYKT4tryU+TMIlPnOXKD6ffyw+LwQmPrWlKj4d2Cc+TFInPkT2KD6ECCs+NSIuPseN
Jz6Ydyg+JP0qPggDKT6eYyg+kqMtPgskLD6C1ig+o2wrPvAdKT6qLCs+WssrPgMCKz52wCc+
8H8qPnMRKz5KZCo+fD8oPgPaKj5h5Sw+3BIlPkvQKD4Atik+e3smPiTFKD7hlis+StUqPijt
LT602iw+9zosPmqrJT7RTCc+FtgnPggNKj6S3Sk+1zkqPqJsKT4BRCw+z8gmPlArKT5Y9yo+
q4QqPoQCKD4oPy4+Wq0nPlz+Jz6wsCo+VTQqPjDPKD7HCCk+dyUrPgIEKj7/pCg+jCQsPpUJ
KT594i4+v9opPgt6Kj6YRyg+pTcrPjC2KD6FByo+CwMnPjWcJT67mCc+6sgqPtnxKT4jVis+
DrgsPjsXKz5TpCc+9GErPlFLJT7PRSw+oQgtPq04Kj5gHys+71wlPhVeLT7KQyk+rrokPmIW
Kj68eCo+jH4oPtOEJj4zWis+so0tPmdcJz6HOSg+LkQtPhqmKj5ksyU+puYoPm7MJz6r6io+
fnMqPgeeLD5Hsyg+HWsoPt7wKT4XyCk+dNclPsW3Jz4mkik+YjYnPi2pKz6Wkyg+U+crPv5X
KT5Ziig+EPsnPhUMKz6/qSo+m7EnPpMyJT52rCg+oF4rPg5FKD78fyc+2xgqPlxhKj5+vSs+
3ekoPqMuLT7A1Ss+RfcoPqesJj6wLic+kHQnPgHnJj7++yg+dpEoPq/hLT6n8Ck+uMAoPtJQ
JT7pyyY+hhYqPqAwKD6JniM+7pUkPu+HKT4sUS4+znYnPqbOMD5BQi8+yVMpPnYdKz7uuSs+
NSknPhOSKD6sziw+WHYmPgOfKz7ezSc+Bt0oPsEuKj6b4Sc+2g0nPvM4LD5yKSc+Bb0qPnau
Kz6CASg+MJQmPgdVJz5NACc+IvklPndGJz7aQCY+krkmPrHNKD73xyo+K/EqPrR9LD5+cik+
dbItPs1XJz4AoyY+5SwoPqmpKD5M2ik+2LImPll1LD7G1ic+PdomPpc9Kz7aMSg+8J0mPlkr
Jz68Fio+IlwnPoovJT4iXyg+JPErPhICKD6TQig+Ys4qPvfgJj4N4yk+hrMpPs6IJT4ecyg+
3zQrPuj7JT5UJCo+7JwqPg26KD5WOCc+p4onPihXJz6b5Sw+xkYoPu3UKD53UyY+lwkpPh43
Kj5taiQ+WJcpPlcgKz4jpy0+EOoqPj0lKz5ofiY+K7IrPtjxKD5H8yY+HBQpPksgLT66FSU+
F7ckPrKDJD4ctSg+svkoPgvCKj61Xiw+XbkpPhxPLD7r0S0+GR8mPt0qKD4vMSw+fR4oPpxa
Kz4gvCk+CYooPg+sKT4Tnig+mloiPlKgKD59eyg+3TMsPku/Kj6uLSg+8YUnPmumLD4/bik+
OKssPnQdKD5e4Ck+PTQqPrZEKj7v1yg+2MgmPqi5KT7w2Cg+C9gpPv51LT6QCCc+MIQpPgZa
Jz59Xis+t+4mPmXDJj60Rik+hBAqPispJT7gWik+lWEsPnDGJT4FJCc+dR0kPo+tLj7NJSc+
mtgwPjY3JT6Rhyk+No0mPgfgKT7VOCk+0XoqPkLSKz7nRyg+ZCgpPkJ8Jj5yZCk+x6spPhJD
KT4E5yw+SIkoPgbRKT6Y3Sk+4RIpPuJ1KT4aHSg+NxUoPtL5Kz6QnCY+hK0pPgu/KT7rPio+
yE0oPhjVLD4QbSs+a34jPohFKD6QECg+HyspPjbTKD4oeSg+VbgtPlUdKT5njSg+ragqPhk7
KD7h1Sk+zwYnPoefKj7xOyw+MlArPpmPKz6b2So+x1UqPvmdJj68SSU+UyIvPlvDKD6qcSo+
QBkpPnrmKT6yWio+6VQkPhtHJj6h1io+QgAmPjAiJj7QHCc+CKApPud6Jz7Akic+baIkPjFP
Kj739yg+YCsqPqUwKz77kSo+mJ4qPv/eJz6BqCk+9u8qPmuuLD67yCg+esopPvceLj7uWik+
ifMhPqKVIz69uSY++XUqPp6JJj7kjSk+17EmPkNxJj6Myyg+W8koPhgjKj4GDSc+EvAqPmQg
Kz4RISs+Cb4oPlWnJz4PTCo+FYAsPpa5KD6say0+Z/8qPp/ZJz78RSc+xz4mPi/1Jz5Gmi8+
xjUtPibVKz4/kyk+qnUkPp05Kj6ZziY+Z54mPq4vKD4ktSY+GLcqPjLoKT4T4ik+wpkkPqWi
Kz5Izik+qT0mPqnHKj7aryc+ywYpPqJvJD764Sc+LQsnPjUdJz4ZFiw+lsEqPl8UKD5fcio+
aBYwPoXtKz4ofCk+x+8pPjanJT47hyo+QXsqPmq4KT7O1So+3u8rPkwMKj4UCSc+fo4rPquO
KD5HbCc+lkMsPp+ZKj4Lgy4+5yUsPkAgLD6KYyo+AHorPoV8KT5akS0+qAMpPk2SKz4ZlSo+
xKYnPmayKT7XUi4+nTUoPlasKj5r2ic+O3kuPmCcIz5cdSg+DAEmPv8xKz4jjCU+N28pPgUT
KD6WIiU+JsQtPqgBLT6YqCg+PSosPvcMLD4vxio+aj4nPmS1Lj5bLis+CPMvPoYlKD5T2ic+
npAlPrMJKT69ySY+ZvsmPiFwLT6fQSc+XEolPu6wKD6fxCk+AicqPnnaKD5HnSo+yd4oPpZd
KD7bkCY+m+EoPqhAKD7rQCk+UQssPt0iJj7i+yg+Gh0nPhPZKT4iKCs+kq8lPquwJz5r+Ss+
fiUoPo40KT4EJCk+uBctPvPLKj5AcSo+H6wmPkk8JT6lLiU+HJwoPm6gKT5TSSk+EXwkPgeV
Ij6XRSk+nsopPmfaJz5X1CY+gYkoPsqdKD4DOSc+VwwkPke8Jz6Coyk+Di4nPvUzJz5vRis+
vY4lPuntLD71oSQ+ClYoPvq4Kz6BYSo+CoImPnksKD4L5yc+jE8qPmNnJz6fJCo+yacoPry0
KD6gTyc+I2oqPj/KIj6ggyk+uJAlPuzlJj4WBSs++lkrPgrwLD7F8Sc+NtgpPvdNJz4wsC0+
r4YkPqEEKT4hSSk+DEQrPkK/Jz7hrCo+TJYnPigTJz5Fjik+HCQmPhkoKz7FPyk+e2UoPq9l
KD5v2Cs+F+QqPmcWKT7qHig+x94rPlSnJz6nAyw+oIgoPjA3Jz7briY+vrUpPt8qIj6VWCY+
NM8lPo1FKT6CDSk+nA4sPqhnKj4zLCc+8gUpPoVZJz6umyo+ncclPiaBKj5xOik+20spPo/V
JT64LCc+QjInPon1KD5IVig+5xojPuUXKz7ufCo+vPsoPih5KT7ycSk+vSkoPtofLz6rLiY+
YiYmPiCIKD4MWSg+MuQmPoV+KD5lTyw+xqYpPpZkJT7odSw+cfMmPlwqKz4yvyQ+mJUpPtfh
Jz5cZSw+1uUqPqvBKj44GSo+0zkmPkhbJj5GWCg+3JInPpj8Iz4I3SM+pq4nPpZ6Jj76FCM+
WDElPrHCLz4ZCCo+</AssayYData></Step><Step><CommonData><SampleLocation>4</SampleLocation><SampleID></SampleID><SampleGroup></SampleGroup><SampleInfo></SampleInfo><SampleRow>H</SampleRow><SamplePlate>1</SamplePlate><WellType>WASH</WellType><Concentration>-1</Concentration><ConcentrationUnits>µg/ml</ConcentrationUnits><MolarConcentration>-1</MolarConcentration><MolarConcUnits>nM</MolarConcUnits><MolecularWeight>-1</MolecularWeight><Temperature>30</Temperature><StartTime>2275783</StartTime><AssayTime>600</AssayTime></CommonData><FlowRate>1000</FlowRate><StepType>DISASSOC</StepType><StepName>Dissociation</StepName><StepStatus>OK</StepStatus><ActualTime>600.001</ActualTime><CycleTime>0.2</CycleTime><AssayXData Points="3000">BJAJRTuTCUVulglFopkJRdWcCUUEoAlFO6MJRWqmCUWiqQlF0awJRQiwCUU3swlFarYJRZ65
CUXRvAlFBMAJRTfDCUVuxglFoskJRdXMCUUI0AlFN9MJRWrWCUWi2QlF0dwJRQjgCUU34wlF
buYJRZ7pCUXR7AlFCPAJRTfzCUVq9glFnvkJRdX8CUUIAApFNwMKRWoGCkWeCQpF1QwKRQgQ
CkU3EwpFbhYKRZ4ZCkXVHApFBCAKRTcjCkVqJgpFnikKRdUsCkUEMApFOzMKRWo2CkWeOQpF
0TwKRQRACkU3QwpFakYKRaJJCkXVTApFBFAKRTtTCkVuVgpFnlkKRdFcCkUIYApFO2MKRWpm
CkWeaQpF0WwKRQhwCkU3cwpFbnYKRZ55CkXVfApFCIAKRTuDCkVqhgpFnokKRdGMCkUEkApF
O5MKRWqWCkWimQpF1ZwKRQigCkU3owpFaqYKRaKpCkXVrApFBLAKRTuzCkVqtgpFnrkKRdG8
CkUEwApFN8MKRW7GCkWiyQpF1cwKRQjQCkU70wpFatYKRZ7ZCkXV3ApFBOAKRTvjCkVq5gpF
oukKRdHsCkUI8ApFN/MKRWr2CkWe+QpF0fwKRQgAC0U3AwtFbgYLRZ4JC0XRDAtFBBALRTsT
C0VuFgtFohkLRdEcC0UIIAtFNyMLRW4mC0WeKQtF0SwLRQQwC0U7MwtFajYLRaI5C0XVPAtF
CEALRTtDC0VuRgtFokkLRdFMC0UEUAtFN1MLRW5WC0WeWQtF1VwLRQhgC0U3YwtFamYLRZ5p
C0XVbAtFBHALRTtzC0VqdgtFonkLRdV8C0UIgAtFN4MLRW6GC0WiiQtF0YwLRQSQC0U3kwtF
apYLRZ6ZC0XVnAtFCKALRTejC0VupgtFnqkLRdGsC0UIsAtFO7MLRWq2C0WiuQtF0bwLRQjA
C0U7wwtFbsYLRZ7JC0XRzAtFBNALRTfTC0Vq1gtFotkLRdHcC0UE4AtFN+MLRW7mC0Wi6QtF
1ewLRQTwC0U78wtFbvYLRZ75C0XV/AtFBAAMRTsDDEVqBgxFngkMRdEMDEUIEAxFNxMMRW4W
DEWeGQxF1RwMRQQgDEU7IwxFaiYMRaIpDEXRLAxFCDAMRTszDEVqNgxFnjkMRdU8DEUEQAxF
O0MMRW5GDEWeSQxF1UwMRQRQDEU7UwxFalYMRaJZDEXVXAxFBGAMRTdjDEVuZgxFomkMRdFs
DEUIcAxFN3MMRW52DEWeeQxF1XwMRQSADEU7gwxFboYMRaKJDEXRjAxFBJAMRTeTDEVulgxF
npkMRdWcDEUIoAxFO6MMRW6mDEWeqQxF0awMRQiwDEU3swxFarYMRaK5DEXRvAxFCMAMRTfD
DEVqxgxFoskMRdXMDEUE0AxFN9MMRW7WDEWe2QxF0dwMRQjgDEU/4wxFauYMRZ7pDEXV7AxF
BPAMRTfzDEVu9gxFnvkMRdX8DEUEAA1FOwMNRW4GDUWiCQ1F0QwNRQQQDUU7Ew1FahYNRaIZ
DUXVHA1FBCANRTcjDUVuJg1FnikNRdEsDUUEMA1FNzMNRWo2DUWeOQ1F1TwNRQhADUU7Qw1F
akYNRZ5JDUXVTA1FBFANRTtTDUVqVg1FnlkNRdVcDUUEYA1FN2MNRWpmDUWiaQ1F1WwNRQRw
DUU3cw1FanYNRZ55DUXRfA1FCIANRTuDDUVqhg1FnokNRdWMDUUEkA1FO5MNRWqWDUWimQ1F
0ZwNRQSgDUU3ow1FbqYNRZ6pDUXVrA1FBLANRTuzDUVutg1FnrkNRdW8DUUEwA1FN8MNRWrG
DUWeyQ1F0cwNRQjQDUU/0w1FatYNRZ7ZDUXR3A1FBOANRTvjDUVu5g1FnukNRdXsDUUE8A1F
N/MNRWr2DUWi+Q1F1fwNRQQADkU3Aw5FagYORaIJDkXRDA5FCBAORTcTDkVqFg5FnhkORdEc
DkUIIA5FNyMORWomDkWiKQ5F0SwORQQwDkU3Mw5FajYORZ45DkXVPA5FCEAORTdDDkVuRg5F
nkkORdVMDkUEUA5FN1MORWpWDkWiWQ5F1VwORQRgDkU3Yw5FbmYORZ5pDkXVbA5FBHAORTdz
DkVudg5FonkORdF8DkUIgA5FN4MORWqGDkWiiQ5F0YwORQSQDkU3kw5FapYORaKZDkXVnA5F
BKAORTujDkVupg5FnqkORdWsDkUIsA5FN7MORW62DkWeuQ5F1bwORQjADkU7ww5FasYORZ7J
DkXVzA5FCNAORTfTDkVu1g5FntkORdHcDkUE4A5FN+MORWrmDkWi6Q5F1ewORQjwDkU38w5F
avYORZ75DkXV/A5FCAAPRTcDD0VqBg9FngkPRdEMD0UEEA9FNxMPRW4WD0WiGQ9F0RwPRQgg
D0U3Iw9FcyYPRZ4pD0XVLA9FCDAPRTczD0VqNg9FojkPRdU8D0UEQA9FO0MPRWpGD0WeSQ9F
1UwPRQhQD0U3Uw9FalYPRZ5ZD0XVXA9FBGAPRTdjD0VuZg9FnmkPRdVsD0UEcA9FO3MPRWp2
D0WieQ9F0XwPRQiAD0U3gw9FboYPRZ6JD0XRjA9FBJAPRTuTD0Vulg9FnpkPRdGcD0UIoA9F
N6MPRWqmD0WeqQ9F1awPRQiwD0U7sw9FbrYPRaK5D0XRvA9FCMAPRTfDD0Vuxg9FnskPRdHM
D0UI0A9FO9MPRWrWD0Wi2Q9F0dwPRQjgD0U74w9FauYPRZ7pD0XR7A9FCPAPRTvzD0Vu9g9F
ovkPRdH8D0UEABBFNwMQRWoGEEWiCRBF0QwQRQgQEEU7ExBFbhYQRaIZEEXVHBBFBCAQRTcj
EEVuJhBFnikQRdEsEEUIMBBFOzMQRWo2EEWeORBF1TwQRQhAEEU3QxBFakYQRZ5JEEXVTBBF
CFAQRTtTEEVqVhBFolkQRdVcEEUEYBBFN2MQRW5mEEWeaRBF0WwQRQRwEEU7cxBFanYQRZ55
EEXRfBBFBIAQRTuDEEVqhhBFnokQRdGMEEUIkBBFO5MQRW6WEEWimRBF1ZwQRQigEEU3oxBF
aqYQRaKpEEXVrBBFCLAQRTezEEVqthBFnrkQRdW8EEUEwBBFN8MQRW7GEEWiyRBF0cwQRQjQ
EEU30xBFbtYQRaLZEEXV3BBFBOAQRTfjEEVu5hBFnukQRdXsEEUI8BBFN/MQRWr2EEWe+RBF
0fwQRQgAEUU3AxFFbgYRRaIJEUXVDBFFBBARRTcTEUVuFhFFnhkRRdUcEUUIIBFFNyMRRWom
EUWiKRFF1SwRRQgwEUU7MxFFbjYRRZ45EUXRPBFFCEARRTdDEUVqRhFFnkkRRdFMEUUIUBFF
N1MRRW5WEUWiWRFF0VwRRQRgEUU3YxFFamYRRZ5pEUXVbBFFCHARRTdzEUVudhFFnnkRRdF8
EUUEgBFFO4MRRW6GEUWeiRFF1YwRRQiQEUU7kxFFbpYRRZ6ZEUXVnBFFBKARRTejEUVuphFF
nqkRRdWsEUUEsBFFN7MRRW62EUWiuRFF0bwRRQTAEUU7wxFFbsYRRZ7JEUXVzBFFBNARRTfT
EUVu1hFFotkRRdXcEUUI4BFFO+MRRW7mEUWe6RFF1ewRRQjwEUU78xFFavYRRZ75EUXR/BFF
CAASRTcDEkVqBhJFngkSRdUMEkUIEBJFNxMSRWoWEkWiGRJF0RwSRQggEkU7IxJFaiYSRZ4p
EkXVLBJFCDASRTczEkVqNhJFnjkSRdU8EkUEQBJFN0MSRW5GEkWiSRJF0UwSRQhQEkU3UxJF
alYSRaJZEkXVXBJFBGASRTtjEkVqZhJFomkSRdFsEkUEcBJFO3MSRWp2EkWieRJF0XwSRQSA
EkU7gxJFboYSRZ6JEkXVjBJFBJASRTuTEkVulhJFnpkSRdWcEkUEoBJFO6MSRW6mEkWeqRJF
0awSRQSwEkU3sxJFbrYSRZ65EkXVvBJFCMASRTvDEkVqxhJFnskSRdHMEkUE0BJFN9MSRWrW
EkWi2RJF1dwSRQjgEkU34xJFauYSRZ7pEkXV7BJFCPASRTfzEkVz9hJFnvkSRdH8EkUEABNF
OwMTRWoGE0WiCRNF0QwTRQgQE0U3ExNFbhYTRaIZE0XVHBNFCCATRTsjE0VuJhNFoikTRdUs
E0UEMBNFNzMTRWo2E0WiORNF0TwTRQhAE0U7QxNFbkYTRaJJE0XZTBNFCFATRTtTE0VqVhNF
nlkTRdFcE0UIYBNFN2MTRW5mE0WeaRNF1WwTRQhwE0U3cxNFanYTRZ55E0XVfBNFCIATRTuD
E0VqhhNFnokTRdWME0UEkBNFO5MTRWqWE0WimRNF0ZwTRQigE0U3oxNFaqYTRaKpE0XVrBNF
CLATRTuzE0VqthNForkTRdW8E0UIwBNFN8MTRW7GE0WiyRNF0cwTRQTQE0U30xNFbtYTRaLZ
E0XV3BNFBOATRTfjE0Vu5hNFnukTRdXsE0UE8BNFO/MTRW72E0We+RNF1fwTRQQAFEU7AxRF
bgYURZ4JFEXRDBRFBBAURTsTFEVuFhRFnhkURdEcFEUIIBRFOyMURWomFEWeKRRF0SwURQQw
FEU3MxRFajYURaI5FEXVPBRFBEAURTtDFEVuRhRFokkURdVMFEUEUBRFO1MURWpWFEWiWRRF
0VwURQhgFEU3YxRFbmYURaJpFEXVbBRFCHAURTdzFEVudhRFonkURdV8FEUIgBRFN4MURWqG
FEWeiRRF1YwURQiQFEU7kxRFapYURaKZFEXVnBRFBKAURTujFEVqphRFoqkURdGsFEUIsBRF
N7MURW62FEWeuRRF1bwURQTAFEU7wxRFasYURaLJFEXRzBRFCNAURTfTFEVq1hRFntkURdHc
FEUI4BRFO+MURW7mFEWi6RRF0ewURQjwFEU38xRFavYURaL5FEXV/BRFCAAVRTcDFUVuBhVF
ngkVRdUMFUUEEBVFNxMVRW4WFUWeGRVF1RwVRQggFUU7IxVFbiYVRZ4pFUXRLBVFCDAVRTcz
FUVuNhVFnjkVRdU8FUUEQBVFN0MVRWpGFUWeSRVF0UwVRQRQFUU3UxVFalYVRaJZFUXRXBVF
CGAVRTtjFUVuZhVFnmkVRdVsFUUEcBVFO3MVRWp2FUWeeRVF1XwVRQSAFUU3gxVFboYVRZ6J
FUXVjBVFCJAVRTeTFUVulhVFopkVRdGcFUUIoBVFO6MVRWqmFUWeqRVF0awVRQSwFUU3sxVF
arYVRaK5FUXRvBVFCMAVRTvDFUVqxhVFnskVRdHMFUUE0BVFN9MVRWrWFUWi2RVF1dwVRQjg
FUU34xVFbuYVRZ7pFUXR7BVFCPAVRTvzFUVu9hVFnvkVRdH8FUUEABZFOwMWRW4GFkWiCRZF
0QwWRQgQFkU3ExZFbhYWRZ4ZFkXRHBZFBCAWRTsjFkVqJhZFnikWRdUsFkUEMBZFNzMWRW42
FkWiORZF1TwWRQhAFkU7QxZFakYWRZ5JFkXRTBZFBFAWRTtTFkVqVhZFnlkWRdFcFkUIYBZF
O2MWRWpmFkWeaRZF0WwWRQhwFkU3cxZFanYWRaJ5FkXVfBZFCIAWRTeDFkVqhhZFookWRdGM
FkUEkBZFN5MWRW6WFkWemRZF1ZwWRQigFkU3oxZFaqYWRZ6pFkXVrBZFCLAWRTezFkVqthZF
orkWRdW8FkUIwBZFO8MWRWrGFkWiyRZF1cwWRQjQFkU30xZFatYWRaLZFkXR3BZFCOAWRTfj
FkVq5hZFoukWRdXsFkUE8BZFN/MWRW72FkWi+RZF0fwWRQgAF0U3AxdFagYXRaIJF0XVDBdF
CBAXRT8TF0VqFhdFnhkXRdUcF0UIIBdFNyMXRWomF0WeKRdF1SwXRQgwF0U3MxdFbjYXRaI5
F0XRPBdFBEAXRTtDF0VqRhdFnkkXRdVMF0UIUBdFN1MXRWpWF0WiWRdF0VwXRQhgF0U3YxdF
amYXRZ5pF0XRbBdFCHAXRTtzF0VqdhdFnnkXRdV8F0UEgBdFO4MXRW6GF0WiiRdF0YwXRQSQ
F0U3kxdFapYXRZ6ZF0XRnBdFBKAXRTujF0VqphdFnqkXRdmsF0UIsBdFN7MXRWq2F0WiuRdF
0bwXRQjAF0U3wxdFbsYXRaLJF0XVzBdFCNAXRTfTF0Vu1hdFntkXRdXcF0UE4BdFP+MXRWrm
F0Wi6RdF1ewXRQjwF0U38xdFavYXRaL5F0XV/BdFCAAYRTsDGEVuBhhFogkYRdEMGEUEEBhF
OxMYRWoWGEWeGRhF1RwYRQQgGEU7IxhFaiYYRZ4pGEXVLBhFBDAYRTszGEVuNhhFojkYRdU8
GEUIQBhFO0MYRWpGGEWiSRhF0UwYRQRQGEU3UxhFblYYRaJZGEXVXBhFBGAYRTtjGEVqZhhF
nmkYRdFsGEUIcBhFO3MYRW52GEWieRhF0XwYRQiAGEU3gxhFboYYRaKJGEXVjBhFCJAYRTuT
GEVulhhFopkYRdWcGEUIoBhFN6MYRW6mGEWiqRhF1awYRQiwGEU7sxhFarYYRaK5GEXVvBhF
CMAYRTvDGEVqxhhFnskYRdXMGEUI0BhFO9MYRW7WGEWi2RhF1dwYRQTgGEU34xhFauYYRZ7p
GEXV7BhFCPAYRTfzGEVq9hhFnvkYRdH8GEUEABlFOwMZRW4GGUWiCRlF1QwZRQgQGUU7ExlF
ahYZRaIZGUXRHBlFBCAZRTsjGUVqJhlFoikZRdUsGUUEMBlFNzMZRW42GUWeORlF1TwZRQRA
GUU3QxlFbkYZRZ5JGUXVTBlFCFAZRTdTGUVuVhlFolkZRdVcGUUEYBlFN2MZRW5mGUWeaRlF
0WwZRQRwGUU3cxlFanYZRZ55GUXRfBlFCIAZRTuDGUVqhhlFookZRdWMGUUIkBlFO5MZRW6W
GUWemRlF1ZwZRQigGUU3oxlFaqYZRaKpGUXRrBlFCLAZRTezGUVuthlFnrkZRdG8GUUIwBlF
N8MZRWrGGUWiyRlF1cwZRQjQGUU30xlFbtYZRZ7ZGUXV3BlFCOAZRTfjGUVu5hlFoukZRdXs
GUUE8BlFO/MZRW72GUWi+RlF0fwZRQQAGkU3AxpFbgYaRaIJGkXRDBpFCBAaRTsTGkVuFhpF
ohkaRdUcGkUEIBpFNyMaRWomGkWeKRpF0SwaRQgwGkU7MxpFbjYaRZ45GkXVPBpFCEAaRTtD
GkVqRhpFnkkaRdFMGkUEUBpFN1MaRW5WGkWiWRpF0VwaRQhgGkU3YxpFamYaRZ5pGkXRbBpF
CHAaRTtzGkVqdhpFnnkaRdV8GkUEgBpFO4MaRW6GGkWeiRpF0YwaRQSQGkU3kxpFapYaRaKZ
GkXVnBpFBKAaRTujGkVqphpFoqkaRdWsGkUIsBpFN7MaRWq2GkWiuRpF0bwaRQjAGkU3wxpF
asYaRZ7JGkXVzBpFBNAaRTfTGkVq1hpFotkaRdHcGkUE4BpFN+MaRW7mGkWi6RpF0ewaRQTw
GkU38xpFbvYaRaL5GkXV/BpFBAAbRTcDG0VuBhtFogkbRdUMG0UEEBtFNxMbRW4WG0WeGRtF
1RwbRQQgG0U7IxtFaiYbRaIpG0XVLBtFBDAbRTszG0VqNhtFnjkbRdE8G0UEQBtFO0MbRWpG
G0WiSRtF1UwbRQhQG0U3UxtFblYbRZ5ZG0XVXBtFCGAbRTtjG0VqZhtFnmkbRdFsG0UEcBtF
O3MbRW52G0WieRtF1XwbRQiAG0U3gxtFaoYbRZ6JG0XVjBtFBJAbRTeTG0VulhtFnpkbRdWc
G0UEoBtFN6MbRWqmG0WeqRtF1awbRQSwG0U3sxtFbrYbRZ65G0XRvBtFBMAbRTvDG0VqxhtF
oskbRdHMG0UE0BtFO9MbRW7WG0We2RtF1dwbRQjgG0U34xtFbuYbRaLpG0XR7BtFBPAbRTvz
G0Vu9htFovkbRdX8G0UEABxFNwMcRWoGHEWiCRxF0QwcRQgQHEU7ExxFahYcRaIZHEXVHBxF
BCAcRTcjHEVuJhxFnikcRdUsHEUIMBxFOzMcRXM2HEWiORxF0TwcRQRAHEU3QxxFakYcRaJJ
HEXVTBxFCFAcRTdTHEVuVhxFnlkcRdVcHEUEYBxFN2McRWpmHEWiaRxF1WwcRQhwHEU7cxxF
bnYcRaJ5HEXVfBxFBIAcRTeDHEVqhhxFnokcRdWMHEUIkBxFO5McRWqWHEWimRxF0ZwcRQig
HEU3oxxFbqYcRZ6pHEXVrBxFCLAcRTezHEVuthxFnrkcRdW8HEUEwBxFN8McRWrGHEWiyRxF
0cwcRQTQHEU70xxFatYcRaLZHEXR3BxFBOAcRTvjHEVq5hxFnukcRdXsHEUE8BxFO/McRWr2
HEWe+RxF1fwcRQgAHUU3Ax1FbgYdRZ4JHUXVDB1FBBAdRTsTHUVqFh1FohkdRdEcHUUIIB1F
NyMdRW4mHUWiKR1F1SwdRQgwHUU3Mx1FajYdRaI5HUXVPB1FBEAdRTtDHUVuRh1FokkdRdVM
HUUIUB1FN1MdRW5WHUWiWR1F0VwdRQhgHUU3Yx1FbmYdRZ5pHUXVbB1FCHAdRTdzHUVqdh1F
nnkdRdF8HUUEgB1FO4MdRW6GHUWiiR1F1YwdRQSQHUU3kx1FbpYdRZ6ZHUXRnB1FBKAdRTej
HUVuph1FoqkdRdWsHUUEsB1FO7MdRWq2HUWeuR1F0bwdRQTAHUU3wx1FbsYdRaLJHUXRzB1F
CNAdRTvTHUVq1h1FotkdRdHcHUUI4B1FN+MdRW7mHUWi6R1F1ewdRQTwHUU78x1FbvYdRaL5
HUXV/B1FCAAeRTsDHkVqBh5FngkeRdUMHkUIEB5FOxMeRW4WHkWeGR5F0RweRQQgHkU3Ix5F
biYeRaIpHkXRLB5FCDAeRTczHkVqNh5FojkeRdU8HkUIQB5FN0MeRW5GHkWeSR5F0UweRQhQ
HkU7Ux5FblYeRZ5ZHkXRXB5FBGAeRTtjHkVuZh5FnmkeRdVsHkUIcB5FO3MeRW52HkWieR5F
1XweRQSAHkU3gx5FaoYeRZ6JHkXVjB5FCJAeRTeTHkVulh5FnpkeRdGcHkUIoB5FO6MeRW6m
HkWeqR5F1aweRQSwHkU3sx5FarYeRaK5HkXRvB5FBMAeRTfDHkVuxh5FoskeRdXMHkUI0B5F
N9MeRW7WHkWe2R5F0dweRQjgHkU74x5FauYeRaLpHkXV7B5FCPAeRTfzHkVu9h5FovkeRdH8
HkUEAB9FOwMfRW4GH0WeCR9F0QwfRQgQH0U7Ex9FbhYfRZ4ZH0XVHB9FCCAfRTsjH0VuJh9F
nikfRdUsH0UIMB9FNzMfRWo2H0WiOR9F1TwfRQRAH0U3Qx9FakYfRZ5JH0XVTB9FCFAfRTdT
H0VuVh9FnlkfRdVcH0UEYB9FN2MfRW5mH0WeaR9F0WwfRQRwH0U3cx9FbnYfRaJ5H0XRfB9F
CIAfRTuDH0Vqhh9FnokfRdWMH0UEkB9FO5MfRWqWH0WemR9F1ZwfRQigH0U7ox9FaqYfRaKp
H0XRrB9FBLAfRTezH0Vuth9FnrkfRdW8H0UEwB9FO8MfRWrGH0WeyR9F1cwfRQjQH0U70x9F
atYfRZ7ZH0XV3B9FCOAfRTfjH0Vq5h9FnukfRdHsH0UI8B9FO/MfRWr2H0We+R9F1fwfRQQA
IEU3AyBFagYgRZ4JIEXVDCBFCBAgRTcTIEVqFiBFohkgRdEcIEUIICBFOyMgRW4mIEWiKSBF
1SwgRQgwIEU3MyBFajYgRaI5IEXVPCBFCEAgRTdDIEVqRiBFokkgRdVMIEUEUCBFO1MgRWpW
IEWiWSBF0VwgRQhgIEU7YyBFbmYgRaJpIEXVbCBFCHAgRTdzIEVudiBFnnkgRdF8IEUIgCBF
O4MgRW6GIEWiiSBF0YwgRQiQIEU/kyBFapYgRZ6ZIEXRnCBFBKAgRTujIEVupiBFnqkgRdWs
IEUIsCBFN7MgRWq2IEWeuSBF0bwgRQjAIEU3wyBFasYgRZ7JIEXRzCBFCNAgRTvTIEVu1iBF
ntkgRdHcIEUI4CBFO+MgRWrmIEWe6SBF1ewgRQTwIEU78yBFavYgRZ75IEXV/CBFBAAhRTcD
IUVuBiFFogkhRdUMIUUEECFFOxMhRWoWIUWeGSFF1RwhRQggIUU7IyFFaiYhRaIpIUXVLCFF
BDAhRTczIUVqNiFFojkhRdU8IUUEQCFFN0MhRW5GIUWiSSFF0UwhRQhQIUU3UyFFblYhRaJZ
IUXVXCFFCGAhRTtjIUVqZiFFomkhRdFsIUUIcCFFN3MhRW52IUWeeSFF0XwhRQSAIUU3gyFF
aoYhRaKJIUXVjCFFCJAhRTuTIUVqliFFnpkhRdWcIUUEoCFFO6MhRW6mIUWiqSFF1awhRQiw
IUU7syFFarYhRZ65IUXRvCFFCMAhRTfDIUVuxiFFnskhRdXMIUUI0CFFO9MhRW7WIUWe2SFF
1dwhRQTgIUU34yFFauYhRaLpIUXR7CFFCPAhRTfzIUVu9iFFovkhRdH8IUUEACJFOwMiRW4G
IkWiCSJF0QwiRQgQIkU3EyJFahYiRaIZIkXRHCJFCCAiRTsjIkVqJiJFnikiRdEsIkUIMCJF
NzMiRWo2IkWeOSJF0TwiRQRAIkU3QyJFakYiRZ5JIkXVTCJFCFAiRTdTIkVuViJFnlkiRdVc
IkUEYCJFO2MiRW5mIkWiaSJF1WwiRQhwIkU3cyJFanYiRaJ5IkXRfCJFCIAiRTuDIkVuhiJF
nokiRdWMIkUIkCJFO5MiRWqWIkWemSJF1ZwiRQigIkU7oyJFaqYiRaKpIkXVrCJFCLAiRTez
IkVqtiJFnrkiRdW8IkUEwCJFO8MiRW7GIkWiySJF1cwiRQTQIkU30yJFatYiRZ7ZIkXR3CJF
BOAiRTfjIkVu5iJFoukiRdXsIkUI8CJFN/MiRWr2IkWe+SJF1fwiRQQAI0U3AyNFbgYjRaIJ
I0XRDCNFBBAjRTcTI0VuFiNFohkjRdUcI0UEICNFNyMjRWomI0WiKSNF1SwjRQQwI0U7MyNF
bjYjRZ45I0XVPCNFCEAjRTtDI0VqRiNFokkjRdVMI0UIUCNFN1MjRW5WI0WeWSNF0VwjRQhg
I0U7YyNFamYjRZ5pI0XVbCNFBHAjRTdzI0VqdiNFnnkjRdV8I0UIgCNFN4MjRWqGI0WeiSNF
0YwjRQiQI0U7kyNFbpYjRZ6ZI0XVnCNFCKAjRTujI0VqpiNFoqkjRdGsI0UIsCNFN7MjRWq2
I0WeuSNF0bwjRQjAI0U3wyNFasYjRZ7JI0XVzCNFBNAjRTfTI0Vq1iNFntkjRdXcI0UI4CNF
O+MjRWrmI0Wi6SNF0ewjRQjwI0U38yNFavYjRaL5I0XR/CNFBAAkRTsDJEVuBiRFogkkRdEM
JEUEECRFNxMkRWoWJEWiGSRF0RwkRQggJEU3IyRFbiYkRZ4pJEXRLCRFBDAkRTczJEVqNiRF
ojkkRdU8JEUIQCRFN0MkRW5GJEWeSSRF1UwkRQRQJEU3UyRFalYkRZ5ZJEXVXCRFCGAkRTtj
JEVuZiRFomkkRdVsJEUEcCRFN3MkRW52JEWieSRF1XwkRQiAJEU3gyRFboYkRaKJJEXVjCRF
CJAkRTuTJEVqliRFopkkRdGcJEUEoCRFN6MkRW6mJEWeqSRF0awkRQiwJEU3syRFarYkRaK5
JEXVvCRFCMAkRTfDJEVqxiRFnskkRdXMJEUE0CRFN9MkRWrWJEWe2SRF1dwkRQTgJEU74yRF
auYkRaLpJEXR7CRFBPAkRTvzJEVu9iRFovkkRdX8JEUIACVFNwMlRWoGJUWeCSVF1QwlRQQQ
JUU7EyVFahYlRaIZJUXRHCVFCCAlRTsjJUVqJiVFoiklRdEsJUUIMCVFOzMlRWo2JUWeOSVF
1TwlRQRAJUU3QyVFakYlRaJJJUXVTCVFCFAlRTtTJUVqViVFolklRdFcJUUIYCVFO2MlRW5m
JUWeaSVF1WwlRQRwJUU7cyVFbnYlRZ55JUXRfCVFCIAlRTeDJUVuhiVFooklRdWMJUUEkCVF
O5MlRWqWJUWimSVF1ZwlRQSgJUU7oyVFbqYlRZ6pJUXVrCVFCLAlRTuzJUVutiVFnrklRdG8
JUUIwCVFO8MlRW7GJUWeySVF0cwlRQTQJUU70yVFatYlRaLZJUXV3CVFCOAlRTfjJUVu5iVF
nuklRdXsJUUE8CVFO/MlRWr2JUWe+SVF1fwlRQQAJkU3AyZFbgYmRaIJJkXVDCZFCBAmRTcT
JkVuFiZFohkmRdEcJkUEICZFNyMmRW4mJkWeKSZF0SwmRQQwJkU7MyZFbjYmRZ45JkXVPCZF
CEAmRTdDJkVuRiZFokkmRdFMJkUEUCZFO1MmRWpWJkWiWSZF1VwmRQhgJkU7YyZFamYmRZ5p
JkXRbCZFCHAmRTtzJkVqdiZFnnkmRdF8JkUEgCZFO4MmRWqGJkWeiSZF1YwmRQSQJkU7kyZF
apYmRaKZJkXVnCZFCKAmRTujJkVupiZFoqkmRdWsJkUIsCZFN7MmRW62JkWeuSZF1bwmRQTA
JkU7wyZFasYmRaLJJkXRzCZFCNAmRTfTJkVu1iZFntkmRdXcJkUE4CZFN+MmRWrmJkWi6SZF
1ewmRQTwJkU78yZFavYmRaL5JkXV/CZFBAAnRTcDJ0VqBidFogknRdUMJ0UIECdFOxMnRW4W
J0WiGSdF0RwnRQQgJ0U7IydFaiYnRZ4pJ0XVLCdFBDAnRTszJ0VqNidFnjknRdU8J0UEQCdF
O0MnRWpGJ0WeSSdF1UwnRQRQJ0U3UydFalYnRZ5ZJ0XRXCdFCGAnRTdjJ0VuZidFnmknRdVs
J0UIcCdFN3MnRW52J0WeeSdF1XwnRQSAJ0U3gydFboYnRaKJJ0XVjCdFBJAnRTuTJ0VqlidF
opknRdWcJ0UIoCdFN6MnRWqmJ0WiqSdF1awnRQSwJ0U7sydFbrYnRaK5J0XVvCdFCMAnRTfD
J0VuxidFnsknRdXMJ0UE0CdFN9MnRWrWJ0We2SdF1dwnRQTgJ0U74ydFbuYnRZ7pJ0XR7CdF
BPAnRTvzJ0Vq9idFovknRdX8J0UEAChFNwMoRW4GKEWiCShF0QwoRQQQKEU3EyhFbhYoRZ4Z
KEXVHChFCCAoRTsjKEVuJihFnikoRdUsKEUIMChFOzMoRW42KEWeOShF1TwoRQhAKEU7QyhF
bkYoRaJJKEXVTChFCFAoRTdTKEVqVihFolkoRdFcKEUIYChFN2MoRWpmKEWeaShF1WwoRQhw
KEU7cyhFanYoRaJ5KEXVfChFBIAoRTeDKEVuhihFookoRdWMKEUEkChFN5MoRW6WKEWemShF
1ZwoRQigKEU7oyhFaqYoRZ6pKEXVrChFBLAoRTuzKEVutihForkoRdW8KEUEwChFO8MoRW7G
KEWiyShF1cwoRQjQKEU30yhFatYoRaLZKEXR3ChFCOAoRTvjKEVu5ihFnukoRdXsKEUE8ChF
O/MoRW72KEWi+ShF0fwoRQgAKUU7AylFbgYpRZ4JKUXVDClFBBApRTsTKUVuFilFnhkpRdUc
KUUIIClFOyMpRWomKUWeKSlF1SwpRQgwKUU7MylFajYpRZ45KUXVPClFBEApRTtDKUVuRilF
nkkpRdVMKUUIUClFO1MpRW5WKUWiWSlF1VwpRQhgKUU3YylFamYpRZ5pKUXRbClFCHApRTtz
KUVudilFnnkpRdV8KUUIgClFO4MpRWqGKUWiiSlF0YwpRQiQKUU3kylFapYpRaKZKUXVnClF
BKApRTujKUVupilFnqkpRdWsKUUIsClFO7MpRW62KUWiuSlF0bwpRQjAKUU3wylFasYpRZ7J
KUXVzClFBNApRTvTKUVu1ilFotkpRdXcKUUE4ClFO+MpRWrmKUWi6SlF0ewpRQjwKUU78ylF
bvYpRZ75KUXV/ClFBAAqRTcDKkVqBipFngkqRdUMKkUIECpFOxMqRW4WKkWeGSpF0RwqRQgg
KkU7IypFaiYqRaIpKkXVLCpFCDAqRTszKkVqNipFojkqRdE8KkUEQCpFO0MqRWpGKkWeSSpF
1UwqRQhQKkU3UypFblYqRaJZKkXRXCpFBGAqRTtjKkVuZipFnmkqRdVsKkUIcCpFN3MqRW52
KkWeeSpF0XwqRQSAKkU3gypFaoYqRaKJKkXVjCpFBJAqRTuTKkVulipFnpkqRdWcKkUEoCpF
O6MqRWqmKkWiqSpF0awqRQiwKkU3sypFbrYqRaK5KkXVvCpFCMAqRTvDKkVqxipFoskqRdHM
KkUI0CpFO9MqRWrWKkWi2SpF0dwqRQTgKkU74ypFbuYqRZ7pKkXV7CpFCPAqRTfzKkVq9ipF
ovkqRdH8KkUEACtFOwMrRWoGK0WeCStF1QwrRQgQK0U7EytFbhYrRZ4ZK0XRHCtFCCArRTsj
K0VuJitFoikrRdUsK0UIMCtFNzMrRW42K0WiOStF1TwrRQRAK0U3QytFbkYrRZ5JK0XVTCtF
BFArRTtTK0VuVitFolkrRdFcK0UIYCtFN2MrRW5mK0WeaStF1WwrRQhwK0U3cytFbnYrRaJ5
K0XVfCtFBIArRTuDK0VqhitFookrRdGMK0UEkCtFN5MrRWqWK0WemStF0ZwrRQSgK0U7oytF
bqYrRZ6pK0XVrCtFCLArRTezK0VqtitForkrRdG8K0UIwCtFN8MrRWrGK0WeyStF1cwrRQjQ
K0U30ytFbtYrRZ7ZK0XV3CtFBOArRTvjK0Vq5itFoukrRdXsK0UE8CtFO/MrRWr2K0Wi+StF
1fwrRQQALEU3AyxFbgYsRaIJLEXRDCxFBBAsRTsTLEVqFixFnhksRdEcLEUEICxFOyMsRW4m
LEWiKSxF0SwsRQgwLEU3MyxFbjYsRaI5LEXVPCxFBEAsRTdDLEVqRixFokksRdFMLEUIUCxF
O1MsRW5WLEWiWSxF1VwsRQhgLEU3YyxFbmYsRZ5pLEXRbCxFBHAsRTtzLEVqdixFonksRdF8
LEUEgCxFN4MsRWqGLEWiiSxF1YwsRQSQLEU3kyxFbpYsRaKZLEXVnCxFBKAsRTujLEV7pixF
oqksRdGsLEUIsCxFO7MsRW62LEWeuSxF0bwsRQTALEU7wyxFasYsRaLJLEXRzCxFBNAsRTvT
LEVu1ixFotksRdHcLEUI4CxFN+MsRWrmLEWi6SxF1ewsRQTwLEU78yxFbvYsRZ75LEXV/CxF
BAAtRTcDLUVqBi1FogktRdUMLUUEEC1FNxMtRW4WLUWeGS1F1RwtRQggLUU3Iy1FaiYtRaIp
LUXVLC1FCDAtRTczLUVuNi1FojktRdU8LUUEQC1FO0MtRW5GLUWeSS1F0UwtRQhQLUU3Uy1F
blYtRZ5ZLUXRXC1FCGAtRTdjLUVuZi1FomktRdFsLUUIcC1FO3MtRW52LUWieS1F0XwtRQiA
LUU7gy1FaoYtRaKJLUXVjC1FCJAtRTeTLUVuli1FopktRdWcLUUEoC1FN6MtRW6mLUWeqS1F
1awtRQSwLUU7sy1FarYtRZ65LUXRvC1FBMAtRTvDLUVuxi1FnsktRdXMLUUI0C1FO9MtRW7W
LUWi2S1F0dwtRQjgLUU74y1FbuYtRZ7pLUXV7C1FCPAtRTvzLUVq9i1FnvktRdH8LUUIAC5F
OwMuRW4GLkWeCS5F0QwuRQQQLkU3Ey5FbhYuRZ4ZLkXVHC5FCCAuRTsjLkVqJi5FnikuRdUs
LkUIMC5FNzMuRWo2LkWeOS5F1TwuRQhALkU3Qy5FbkYuRZ5JLkXVTC5FCFAuRTdTLkVuVi5F
olkuRdVcLkUIYC5FN2MuRW5mLkWiaS5F1WwuRQhwLkU3cy5FbnYuRZ55LkXRfC5FBIAuRTuD
LkVqhi5FnokuRdWMLkUEkC5FO5MuRW6WLkWimS5F0ZwuRQSgLkU7oy5FbqYuRZ6pLkXRrC5F
BLAuRTuzLkVqti5ForkuRdW8LkUIwC5FO8MuRWrGLkWeyS5F0cwuRQjQLkU70y5FbtYuRZ7Z
LkXV3C5FBOAuRTvjLkVu5i5FnukuRdHsLkUE8C5FN/MuRW72LkWi+S5F1fwuRQQAL0U7Ay9F
agYvRaIJL0XVDC9F</AssayXData><AssayYData Points="3000">AgEoPjVAKD73Cyw+QSsnPtfFJz6DviQ+xQspPqTrJT4BsSg+bSMmPnKhJD5eHCs+CCsnPjMc
KT7MnSM+FH0kPqBwIz5LSiU+eNMmPjPHID4EyyQ+S38nPskJJT6/wSM+8IYmPuX0Ij7+/yc+
Pp0kPqt+Iz5Y1SM+/kwkPirRJj56dCA+Te4nPjb4Jz533SU+a0olPtetJj7mnR8+WNAfPmDC
JT5qQyQ+xWsoPqi6Iz7vqSM+0RsiPsZEJz7Bsic+7pskPuYFID5dkSM+k3cgPvuQIz59byM+
e5AhPjeIJD5sAyM+AZclPniRJj7EriI+73clPikIJj5eSSY+j8AjPpDlJT4BRyA+OysfPk5o
JD70Ox8+SpclPia8Ij6X8yI+XMYePr5uIz5hkSE+tlIePtctIj59Jic+noAhPugMJj75wiI+
8t8fPvMsJT5MJyU+ZT8hPhNyIz6vcyE+zQIiPsk+Hj5GFiE+Lr4fPlEuIz6V1CM+Ck0jPtxn
JD4AaCA+NVMfPgpSJj6lLyU+6cMiPuYHIT6tUCI+I0MkPr3OJj7EOCQ+BHQjPrdcJD5VGCI+
YoscPoCiJD5kJCE+6l0nPr75KD4z2yI+xMUiPi0wIj7OlCE+ehEoPt+aID7jXSE+OR8gPt3s
Hz79PSQ+gSEhPqNMIj7ZviM+IbUlPknaIz4wHyI+ElshPm1cIz6+ziM+08giPvPQHD75UyE+
28MiPuDDIT6PuyA+wpIjPkCCIz6lMSQ++GEkPsa5Iz5loiA+sFkcPi2TID4c3CM+D5UhPrIe
Ij5TaiM+asghPssxHz6hmyI+PbMhPkn2Hz7kdyI+wTYePg5UID7nyh4+9SghPtJIJT7D/CI+
ABMjPo0LJT6zjh8+Ff4gPigZID4aOx0+bn8dPvyxID7s5CE+qN4hPnNCIj7UjB4+IEgfPkaL
ID6khx8+1e4ePs7yHj5PGR0+I8UdPgsGIj51PiM+UwgiPuv7HD6mfR0+TYgkPn0YIT7lAR0+
kk4ePsbDHT6LACM+Ty8dPtGxID7hohw+aBAfPhXoHj7EnyA+sMcgPhP5ID5KdiA+8HMfPpwX
Hj5NWSA+P1UjPuq3ID51GB4+/RQePi5THz4DTR0+wz0dPu5UHj6miCA+ZmkePgsqID7nxx8+
7oYdPjRxHT7SVSU+eRkaPgq1HD6GNR8+E5sgPs6LID7lHSI+8MwfPkj5IT6mCiE+OnIhPt2W
IT5yVCM+oE0gPq+hHj60Ox8+AOwiPiCYHj6tDiM+tYIjPl22IT7M0yE+hNMePuo+ID4N7Rs+
2WUfPkzvHz5lciE+zOkdPnsFID6y4iA+6DAiPj9WHz5sWh4+lTwgPnD8ID6b+SA+hjkhPmws
Hz5XmRw+XzggPmCpHj4jtx4+BzccPievHj4Z9R0+z3AaPoj1Hj4TcR4+QMQbPnpcIT7m3yE+
IqIfPoiWHT4kWBo+jw8ePsnUHz5WDh0+1vsfPg5EHT5WeRs+2wMdPuE1HT7pMh8+KQ4dPk8a
Gz79Ih8+lM8gPgLpHz6HGR0+/IAgPrVGHD447xk+AIMhPi2JGz4MVRw+ri4cPqUxIj7D0Rs+
0IIbPptuID6Z9xo+bXYcPgQFHD7pohw+yxAdPgQNGj6nPBo+c2QcPnZTHT7sYh4+PiEZPsJQ
HD5EWRw+0qgfPl0/Hj5B5B4+7lUdPpi9IT4EER4+41wcPrkiGz7dSCA+B0UgPhyJGD5/Ehw+
4GAcPsRGHD4ezxs+do8fPiq4Gz5DayA+OJwgPs2vIj7Fkhs+cXsePuYCID7v6Bo+VEIePui7
Hz4/Rhw+wHMePlVuHj6sPSI+gxAcPrXjIT4nsR0+mpcbPv1jHj7pZx4+f6sePkQ8Gz6G+h8+
pcAiPnq9HT5u2Rw+GawjPinSHD5W1h4+GLYaPkRCID5FVxo+5uQgPj0uIT5iExk+VpMcPi3i
Gz4yziE+phsgPs9MFz5fARw+nxMbPph9Hj6cwBs+70kiPpowID5DrB0+ARAfPmReGT7Inxk+
h6wePr5HHD6XIiE+Om8fPhBBHj7uJh0+e20gPsFkHj7vVR4+pvcePht+HD41Jx0+KdwePjUU
Gz4UShk+rZ8YPrv/Gj7mFBo+k/8bPtRbHD47WRw+xTofPrCzGz6OqyI+EXAfPjinHT4r9R8+
Q28aPgVdHj7J+B8+DzccPj4tHD4eaiE+jLYcPlJ5GT7mVRo+9rYfPsQDHj78kxs+h7AdPs9l
Hj4V6xs+waQbPpWkHT4gSx0+9J8XPrzWGz5imCE+2QYdPrFRID4Auxs+MPYbPqt9Hj5Jcxs+
HgkcPqT9GT5B4R4+ghcYPtt2Ij7RUxw+CdcZPirsHT5Mxh0+1soaPld2HT4CZRs+QFQdPtst
Hz6OmBk+hAQfPrwQIz7tSBs+Qg0aPogaHz4BtRo+X9khPuXYGz7vlx0+mP8bPuBKHj77RiA+
eAggPt0JHD5UIx0+ay0cPrrYHD6gmCE+wQgcPkUKHz4/JB0+HvsfPhn5Hj449Bs+RS8fPkBj
Ij5zRx8+r4EePijhHD7RzR4+of0gPlOmGz7tMR8+34YYPkrvGT6Efxk+cpUfPpGKGT4+Lxg+
wVYZPqpRGz7MPBw+bP0cPhaBGz6U5Rk+gfocPm8AGj5DPh0+NrEbPvWxGj7Prhs+S3IbPrne
HD72ERw+GbogPpgqHD4r6xw+D4gZPl/PHj4MKBo+po4dPkHIHj6R5hs+vhQfPmqCHD5UJSE+
hJkZPrt1GT4thB4+KCkePtkOHz7sbhs+k5EdPnSBGj6bRx4+d/saPvDwHT5Oghs+6IEbPhOY
GT7Eox0+9cAgPvBxHD6YIRw++oEaPk8aGD6R9xs+f4gdPrcUGz5KvyA+Q00cPj04HD7qUBg+
sIoaPrklGj7PVBo+a6sdPkmYHT7iYBs+NbgZPoW+HT4t5B8+Q+gZPvNCHz5N6h8+vEQdPtkM
Gz5klRs+II8bPqRaGz7tjBw+ksIdPkKmGT5ibxY+XMgcPpzEGz4rMxo+2XIZPkvAHz5cdh0+
EJQbPhyBHT4n6Bk+DHkfPlRcHz7BdBg+Dp8cPo+tHD4DZxw+IdQdPu1EHT6+XSE+aDAiPsfO
Fj6yGB4+MT0cPnptHT42xxo+F00ePk86Gj6vqRw+/NAdPlINGT68sRw+HcAePhC0HD6y4iA+
0G8bPrJhHz6SZyA+D9EcPgssGz7xvxk+K3gePgwAHj6rYBw+EEghPgbNHD5DNBs+u0oaPg+c
Gz4vxhs+BiYaPkX4Gz7ClRs+glkdPkVqGj4HKxs+rKsfPvYIGz5Q6SE+WFEYPt++Gj4R3Rw+
us4dPvSeHT6IEyA+JgEdPtzeHj4FNhg+cbodPi6JGz4f3hs+DGgbPse1Fz4b2Bw+A2oaPkdY
Gj5zcRs+Y/QZPuTrGj5fYR0+xvEdPmLpGz494Bw+T7oePnW1Gz74QB8+bFEaPji5Gz5bCB8+
c2IePonAGT4Iuxo+BmMgPnjsGz7DjB4+lqQaPhtDHz5Ekxw+52MdPqrdGj64Bh0+eK0ZPsCo
HD44PBo+xP0bPk1OGj5rchw+lOQcPtlVFT5nUxw+v94WPtisGT4oUBs+GUMgPtsDGT5Eqhk+
HOMbPvhiGz7skRw+LAkYPqHIHD43LRw+GY4YPlVIFj7Skhs+1q4YPg05GT7RCB4+19shPh3I
HD4cPR0+IwUbPjVbGj7pBRo+YUQdPrIKGz6Cjxw+s+MYPiLHID7rQhg+MiUcPocaGz483Bs+
EZkfPqSJHj7zoB8+S3oePn1gHT7WERk++ZYaPpCkGj6AWiE+DcEaPigKGj71AR4+dw4cPpVO
GD5Y5Bg+4H8bPhuJHj7cYCE+4ikZPrJcHD6HJRs+yM0ePivWHT67Aho+kzodPkuMID7jox8+
wnUaPkXkHz6ZFiI+eCMbPvM4ID5FaBg+O3McPrt7HD5nsBs++ZwfPjDKGj73Lxs+se4ZPhFc
Gz4vHB4+gjcaPse/GT4YMRw+VJ8dPiOFGD5/7Rk+43kcPiCCHz6VgRk+OWwdPpllGz72Xxo+
AagfPgdCHT6qaRs+8ZgdPuwaGj6fkxs+LecaPsRzGz6IAh0+5XkYPg8sHD7KLR4+bTccPiPS
HT6fHhk+51kaPvE3HT74thg+UOYXPvNhHD7J9h8+JvAYPpVRFz5kbB4+3CYfPkzzGD4DTB4+
SxYXPlJGGT5rqBs+dJEfPqDLFj5Twxg+D6MePgyiGT5yYBc+uvocPhU1Gj4Bdx8+x+QcPn2+
Gj6jBxc+tDAbPjkAHD4w1hs+egodPnMPGz6piBk+z1MaPv1dGT7SCRw+stcfPq1aHT7hbhw+
4JYcPpQKHT57eh8+g5wZPnuOID56Ox0+giUYPgjFHD4kmxw++uocPlv8GT7WzBo+6HoiPssb
Gz69Yhc+Jv0aPlhhGT4muRk+OqUYPvtcHD6+0hs+zNgbPqaJGT7AvRk+q+caPl3WHj6Hsxg+
fvQbPjhEHj5uFxs+lZocPgNZGj7+zR0+4BQYPkMlGT4wHBk+B44ZPpyNGj593Rs+n9EdPlUl
GD5TaB0+Y/4XPpBvHj7y1hw+5SEdPuOGHj4hkB8+pfkZPriaGz60MBs+XXsePrS/Gj42xho+
DJEYPhnRGD52VBw+LkUaPp7TGj5aFxk+0cEYPvSKHD7Itxk+PYAfPgOKHT6oBBs+9xQaPm6l
Gj6ZZRg+NiEePloyFz79rh8+P7MbPi/iGz787ho+dAEbPl0GHT7CKx4+q+0XPlANGT419xs+
NIYYPhGJHz4i7Bk+LDEcPlniHT7huhk+uQIbPjDkHD5HHB4+ShQcPocyFz7ofBs+zzYZPgZF
Hz4H4Rg+7TobPqifFz4Rrhs+s1wcPpekGT6x5hc+GX8YPgYFHj5gnxg+43UbPk7bHD4AgB8+
gwkdPq0nGT7uyRo+0QMZPsaTGj6SzBc+0jkbPuJ/Hj4B8Rg+GW8aPjO1Gj5fUxk+Se4cPh+1
Gj7XkBo+ud4YPjJ7GD7emxk+JX8aPtFPHD6g3hw+yScZPgtDHz4GjBs+EDkYPplDHT6kTh4+
wVQcPnadGz7DOxU+2GEXPtp7HD7c2hg+7XEXPnU4HT4ijBU+AMcbPjP2GD78tho+fZcaPmxW
HD6FSho+n18dPnsjHj741ho+lEkXPmPUGT4Zqho+7LUZPoxwHD5yHBo+FPMZPoXRHz6kzRk+
hi8bPsL1Gz6+KRs+L6UZPjDJGz7cmxs+FKUYPhEgFz7pGhk+wo8ZPgRIGT4/aho+ztAcPt7f
HD64thk+NfQYPt8lID67/Bc+CBIXPivpHD7/hxw+eOEWPvkzHD7TPh8+B2EWPk1CGj4Tqxw+
mCwaPkUbGz76nhg+L0QbPjUpHj6RZxY+bhQZPrSpGT5efhs+LUUfPpC7HD6KMhw+RoAePrpD
GD6iuxg+nLkdPhvXGT7/+RY+ojAYPiIqGz4WuRk+DckZPuHuGz46fRk+LyYaPtaAFz7IPRQ+
G24ZPic/GT6oFyA+J9UaPtLeGz5oHhk+zkIbPkTlGz7lxBc+oqYbPrVzHj73rBg+e4kcPpiS
Fz5ujxs+VWUcPjEaGz57eBk+65YcPrpcHT5uqBc+6R4ZPpLZGz6WrR0+sucXPvNBGz6DhBk+
2zIXPuOTGT7wcxc+d1sbPpKOGj4tfBo+U8sfPi6CHD6IYRw+ZUcgPmb0GT4VKB4+mLUZPvBN
HD6OZBw+AlUVPorwGT72Yhg+LWMZPtUrGD625ho+J4oXPqy7Fj5/2Bs+n+QdPsH2GD4gKBg+
AQcbPtAiGD7G7Rw+mlkePljrFz5/nho+Ha8ZPv9CGT6asxg+o10WPhoaFj7djxo+4voaPldX
GD6IkRk+iA4ZPr1TGz4ukhY+zqUYPsyrGT7gjho+MqoWPloOHD6A7R0+vUQYPqWdFz7qfho+
zKkbPpNeFj7dlRw+6SkWPoY2Fz6PuBo+Uw0cPh40Gz5QVRk+VSMaPm//HT4AJBo+8xcbPvNi
Fz5oYBo+HFUcPqmpGj5X+xo+vNMYPtpQHT6Y4Bk+1fwYPl3sFj53IRw+rhsaPru8HD7Vcxs+
BkgaPnFnGj62LRk+MwwbPhBLHD4lxhQ+W2UbPuOgGz69mRY+crQVPmFpFj7hCBQ+ijMZPmy3
GD4eUhw+7jYcPgY0Gj7HHxg+x9gZPlueHD7ANxo+59IcPkTuGT4hnho+7FgbPmoZGT5n/xg+
8y4WPmuDGz4kcRo+snYUPhHbHT5FPR0+B08ZPqgiGD5reh0+dyYaPk1eHT61Dxk+xxIXPlNR
Gj6JMhY+mOIVPh4nHD531Rc+ihkcPoNVGj5AJBs+XQ0YPrh3Gz6qxhY+JegWPigTEz5VPxo+
T/kdPp8UGT6jYxg+ZtsgPt5nFz5ekRc+IkIZPruUGD7rDRk+NM8ZPoTkGz7qQiA+Oq0VPrlN
Gz6j0Rg+ljUYPriDFD5c1hg+x7kYPjI6FD42bxQ+RXQcPpEbGj5PYxk+J+QYPgCiGT46wBU+
hWcZPssOHz4ovRg+DscbPqCoGD4/vBw+QwEdPgyvFj5YURY+mg8bPot/GT4Zqhk+ksoXPpog
Hj72HBk+08oWPmeSGT7cPRg+os8XPt0PGT7CTRY+GcAYPiZmGD7RfBg+UYgYPja7Gz4ihxg+
+F4YPvrkFz7HXxw+oncYPv46Gz6W2hk+xdwcPmeEGz5XSBY+jWEZPtYkFz7UgRk+NKsWPtNp
HD4dfhk+QtcWPlOSGT6H1hk+CPUaPrAFFz4V/hg+oN8fPv98Gj4nyho+g+AYPtnkGD6iJR4+
RAMbPoOqHD4nuxg+bjYdPhlRGD4mcxg++S8YPqNQGT4IcRY+KjkZPiKsFz5KgBc+e1IWPuhF
Gj44wxk+/n4cPqbvFT5j9R4+wRsdPt5sGD54gBw+Db8XPr4iHT5yAB4++HoXPgl2GD4ncxk+
LBscPoOxFT6y8xk+JywcPo8GGj5dbho+/nUZPnsRHT7njBU+IVgYPkQEGT4TKhk+H+oWPoXH
Fz4tqhk+iJkXPphEGD5fiRg+QQoYPgc/Fz6p1hk+sqwbPsjOFj6NYBs+mvobPuQ7GD40FxY+
/swUPlVhGT6Bbxk+rcoZPg/WFz6D8BU+Ce0WPk58Gz6igxo+XzUZPj9PFT46ehk+rUgXPpmu
Gj5Jihs+KHIZPtKnGT668xk+f2UWPkrIFz6Khhg+Mf8XPhV7Gz4qOxo+UXYZPq0BGT5fxRw+
+V0XPoscFj7h0hI+yi0XPtbsEz6LWRk+8nYYPhGSGT5Z+B0+JmIYPlznGD45pxs+dJMYPr27
GT6CVho+I34YPuJbGT6wchk+C8kZPvnTGD6TYhU+aToXPqALHD6xcRs+SeUYPiReFD7AxxU+
LQ0dPrf/Fj5ELxY+HIUVPrM2Fz61nRw+U/8bPptlFj4uBRo+TFEcPtN3Fj4l7hw+s6MaPt5J
Gz726Bo+7bwdPgLAFT7PRhw+3FEZPqUxFz7wmRo+MbEVPgaRGT4rxBc+Wj4YPrXyGz4Kmhw+
olkYPkXIGT5kFh0+PbwXPmBMGz4jfxo+yy4aPii8Fj4+6Ro+CKcZPhjQGT75Jxo+xD8bPigv
GT7Evxs+MeEWPmeZGz7ZZhM+czEXPjY2GT7k9hk+3PEbPh5MGT5ZEho+BjoZPhytFj4yqhc+
wwgYPtGTGD60eRw+dqgZPrgQFj5j/ho+/FkaPo6gGD7lJBo+ayUZPsMVHD7BTRc+ALUWPpC9
GD5yQRs+1SYcPhivFT7zQBg+jpEYPuCnFz5/Gxg+W2EXPq8GGD68kxY+8JIXPvI+Fz7Qqxc+
V4UYPsS9Fj7QvhY+xAYZPpFXGj6cqhc+D3kXPnLRFj6NjxY+5LAVPpfbHD6pgBk+8jQaPqXM
Fz4S+hg+rksdPljdFT6G/xY+nUAXPsB1HT6YrRY+834YPkj7Gz5W0hU+VxMSPlanFj4bCho+
PE8UPsZvGD5DiRg+5p4VPrwlFz5f+hU+5w4aPsYVFj69Hxg+sxAfPlXGGD7gnxg+gmwYPhHl
Fj63Oxc+Q3UWPoAfGT51UB4+mnAXPoZ4Gj5tNBg+qEsbPhxZGT5oBxs+808cPtmYFD65ORY+
+eUXPhc2Gj4FoRc+LFwaPt2TFz6g6Rc+FjEXPsvmGD6x/Rk+SNcVPqT7Fj4D9Bg+TTsUPk4k
Ej67Bhk+fbQZPivHEz4mLRs+BGEbPm19Fz5uphY+QNkZPuwOGz4IYRc+8LAYPrPqFz4IIxs+
3bwYPolLGz63zRg+y/MVPi4RGT4SkBo+AJwXPsdnGD5CLxk+hqIZPp/2GD5mfxY+D8YZPv19
HD64BRY+hhkZPqYAFT6lehk+g8UaPmnKGD6+ihs+HoAYPvmQFj7hKBc+78oVPuSsFD4+yBY+
YbUZPpIpGD5XWRk+JrYWPidaFD6RHRQ+60EYPj9bHj5crBg+jXkbPnigFj5p0xU+38wUPmIV
FT4nmRc+LUoXPhPiGT7M9BQ+k8wYPqOsFz6MRBs+n6gaPoWiGT4OGBg+N7EXPp5VGj7vkBc+
k2wbPlj0Gz4a2Rk+W0oaPhEsFz61xBk+Z8ATPvDJGD7hRRg+6eMYPtZtFT4SQRY+sqsZPlJB
Gj5p/Rw+spkZPsHPFj6PsxU+Ss0WPta3GD6XFBw+TOoZPlynEz6NXhw+wt0YPghXGj5luRk+
QVoVPs6UGT7wVRc+ueoVPirAGj4Kahg+ynMYPnx3GD40Nhs+oacWPtekGT6N/BU+hycZPr8z
Gj5VORU+y8QbPh9fFz4qchU+fvQYPuzbFz4iSRc+XdAXPpWAFj5m8xQ+IIQYPpj8Gj5LWhk+
iO0WPgscGD4NCBs+4aAVPr0PGj57RhY+njgXPnGLFD7X+hk+xtYYPi7JGT4acxM+IF4YPvqS
Fz52Ixw+21MXPn6xFz6Efxk+oTsZPlETGT5izxs+mScWPi8OHD4cxRg+s64XPsIwGz5mZxs+
yzkUPhlCGz5lAB0+xYwbPkBzGD6U1hc+y2oVPsMgFz7YWh4+C14VPpc/Fz4rQxU+hJsYPo3O
Fz70hBQ+hLwYPpVTGT5RWxs+ipcZPtSTFz4a3BM+1FgZPpOBGz5sfhY+nRoXPqCFGT5nURQ+
TfMXPn4MGD5IExU+iQsZPmLXFT5KaBU+C8UYPlcJGD5S/BY+9j8WPmukFT4eLhU+4WQbPh+o
FD7aDhI+YL0WPnSJFz4w0RU+qsQcPgNWFj6UAho+h50YPtcBGD6EfRc+O4sWPonvFD6hRBw+
dUkXPp/dGD40cxg+2VAZPrr/FD5EDRs+uZ4XPpEDGj4+ERY+8GYWPq7cHT5d/xc+Hb0TPgQ3
Gj6VzRk+HqkXPpv6Ej5PIxc+mIMUPsqiGT6IwxY+NJYZPlWqGD7CBhk+5eEYPtulGj7FOxk+
b5oTPiwvGT7SsBU+RQMZPjnzFj6eoRY+YwgZPgVWHD6fTBc+cdwYPrUQGT47wRg+LSEXPr9E
Fj6Oyho+EhUVPpXQFT5/QBg+oiEVPhBqHT4WyxY+jpkWPuVPFj49zBY+TIMaPvZBHD76URY+
UawYPs2HGj6Yaho+D30UPqvYGD7hhxM+SbEYPiAlGj6KyRU+9AgbPofiGD58eRc+D8UaPly1
FD7VvxY+AzEYPpfCGT7oCRc+7sQZPlTeGz4hARk+w+8YPv5zGD7YXRg+16MRPgQQGj48rhk+
hUwfPmtwGT6mkho+27sZPn0HFz7+vBk+74oaPgtCFj4LBhw+zCYUPg0RHD7TyBo+iKwbPg2y
GD4mVBg+FLwXPv+eFj5guxU+aekUPomXFz4HKRk+JmAYPk2nGT67bRg+6x4aPo7HFj6lIRQ+
PFgbPgN5Fj6QYxc+ex8YPjMNFT5rARY+B/caPmUHFD4KiRY+cVAWPuqUFz7cXhg+UfUVPj2w
Fz5iAxY+rVUXPh7mGz7arhU+sJsVPiTzFD5M+Bg+mrwWPop3Fz5MExY+nVcTPiaTGT4xBRg+
uZIaPqzMGT5kzRU+sAYYPu5EGj5Y2xQ+gXIQPv90Fz5HgBg+aFEXPtMHFz4cEBc+aE0UPoM8
Gj465RU+VpAXPlRzGT6smxc+n6EYPrmFFz5ZRhc+NtEVPvRsGD6ZHhk+uvUZPjyKGT55lxc+
CagYPorVFz7cBBk+ua0WPiFDFz50wxk+/80TPttvGT7xzRI+lMEWPtodGT40YRE+iGQaPkhI
GD5tYRg+ncYWPtoqFD5XGhg+KzgTPqmWEz5aQRY+J04YPhypGT5EKRY+o88XPqs8GD6aORg+
IUAXPq85Fz4sXxI+xJgZPgIqFT4ILBs+jKUVPqzUGz5FaBc+Qx4aPqRWFD5Ipxg+2/4TPqK+
GD5LuBQ+/zQTPoI9Gj7kZRY+5wIePtvDGT5iVRk+9bgVPl7WGT6/nRY+27YTPlLnFj7UlRU+
ZWEYPsoyFj7Z2xg+DfsXPhRHFz4wGxo+dk4aPiboFD4OGBw+LmQXPmnCGT5H9hU+1nwWPhMa
Fz4BRRg+238WPg7eFz6yihk+Y3QZPnaCFz62KxU+ELcUPnfQFD7YpRY+SoMaPn1zFj4koRY+
g/8WPgX+Fz5DoRc+9eIWPrnbEj7UwBc+WqIaPmRGGD5/VBY+RE0SPjGqGD6bGBg+49gVPgOG
GT7A+hQ+gOMXPs2LGT4QIxY+1o8XPoXHFz6JKBg++BcZPuXhFj7DgBY+3a4VPi4RGT7uMBc+
NBkVPsN1FT4EEhk+QG8bPgDZGD6O+hg+t1oZPoo8Ez6nVxc+lwsZPkFLFT6Q2RM+3YEZPgbp
GT4LQhc+aMQXPiWTHD5kFBU+v4MYPjDoFj4OthQ+2CUVPhlPFD4QQhQ+h3cXPvlCGD72ERQ+
et8RPgT2Gj7NPhk+NYYYPgcmFT6eORU+GiMbPoVXFT5WhBc+6CMYPlc8Fj4aLRg+ZOwTPv+j
FT4Snxc+rjAXPi2EGD6oLxw+TJoWPvIsGD4yghU+fzgaPiF3Fz5fNxc+B70WPmB6Ez6RrhY+
ZQQWPqp7GT54vRU+XZUWPufrFD68PRc+LGwYPgTKGD6wkBo+N1cXPs5gFz4+lhc+8UcXPnyL
Gj659hU+jzoZPvSmFj6C7hQ+AxIUPqtjGD6m5Ro+M30SPp2TFD6znRo+TqMWPoyXFz7CRhU+
PJMXPoHSEj6ZOBc+wpMYPgEbEz4jzBQ+1zgVPnYqGj48+BY+dY8XPpCVEz7J4Rc+r6MdPhFI
FT5XxhY+jOMaPg5CGj7y/Bc+kckVPlisFD7l7RU+qEAVPlOsGT4ZSRc+eb4VPk+OGD4BYxY+
8v0XPtW+GT7YAxQ+II4VPu88GD6JsBQ+W0IXPlzgGD69exo+uwIXPvcgFT4o3Rw+jd4TPsGv
GD5nchM+yhYUPk+mEz6WlBY+FIAbPql1Fj4clhc+zYsbPq5/FT7z0RQ+U/YUPo9hGj6iPxc+
SCoZPpAAGT4npBM+YS4bPrcMGD5mTBY+7C8XPgSOFT7j9Bk+itcTPoe3GT7ZbBc+LuoSPhle
Fz6tXBs+TQIXPkp3Ej7ncBU+30kYPovIEz5LPhk+F7IYPpX+FD6AcRk+yAYXPrsWFT4M0RQ+
SDATPvToEj7oMRE+BCcUPuUQGT7OYhQ+xCQZPhRZFj7XqxQ+wfQZPvFwFz58RBQ+28UPPppm
GT4PSRc+1qYTPgnoED7t8hc+YGQXPszlGD4YxBM+m2gXPgTuGT4W3hY+zpEXPgWEFz7IPxY+
H2cVPl7WFT697hc+VDoUPpSLGD6yWxU+ESAVPkOkFz5ZLhY+HNYYPvmjGT67chQ+7h8TPr2B
GD5anBM+ncITPmbVET7kQBg+2nASPgz3Fj5LtRc+AAsWPo57FD5yaxc+bm4XPonjFj7ZVxc+
99wWPmyLFz4X7hc+3XcYPsDPFT7kbxg+4gQTPlPaFT40VBo+TWMQPmy5Dj6DKBc+bUkWPs6m
FT4RhhM+QUEWPtDmEz4wWBU+QssZPjeQFD5V2hM+CQMYPluUGD4qfBk+B84YPr+IGT7YWRg+
L10YPtpcFz7SRxc+upgTPjGHEj7g7xU+etcVPuk3GD5a2xY+xNEVPs6IEj4KhhY+QgwUPpEw
Ez5elRQ+Y3EZPqj7FT4kThk+y8EcPv3hFj4Y7Rg+l8UYPjTNFz78Rhc+nDsaPqUpGz4TNRM+
4/8UPskvEj5YIRg+ukkYPj2TEj4ECxY+JzYRPjazGD5u9hY+xhYTPtq9Fj4cbxg+v0AWPvop
Fz5VqBc+T9YYPr7aFT5DCRQ+dU4XPmA7FT640xM+iw4UPpmNFD6Tgho+I/QZPvSVFT4BkBY+
h4oWPuiDGD4CVBs+4XcWPllMGj4fWhc+jZ8WPhPkFT736RM+gFcUPoVWFj6IPRs+oSgUPuHZ
Gj4PqRk+l5cUPisAFD4ypRU+fkkWPgpTFT6WyRU+hKMVPk4xFz7CLxo+lVcTPrhHFz4JXRQ+
PywXPi2/Ej7D0hY+WiEWPosKFT7sZxg+zSQWPp2uFz7GxhI+JxQZPqbkEz5HAxY+aHAZPvm9
ET5U6xY+dyAVPuXDFT625BI+my0UPlsKFT6nahI+oDoZPhcCFj4xCxU+HN4UPjF3Ez7eCBk+
O3IVPsczFT5XRxY+uSMbPvMDGT5aexc+OhkbPumZGD6IzBk+bhYWPvXZEz6BxRc+ehsWPnVb
GT6s3hg+vOwUPkN8GD7KphQ+xM4TPpPxFz4PdRY+LCAXPlyQGD55tRk+gAEVPgb0Fj51+hY+
SvYVPgWbFT5omBM+l5oXPmWxFD6rLxY+gjcRPtZBFj4OEhc+D9cSPt9kEz6JYhM+gmcSPt+P
Ej65kBc+wfUYPm7JET4BHRU+GO8XPhRWFj7IchU+TWYWPjchFj5sHRY+yq4UPtJrFj5hkRI+
UyAWPv22FD4MehQ+RfcUPv9LHD7MMxY+zdQWPkqCFT5PFhE+nNsTPpa7FT62pRg+Xt0WPn6A
Fz7fkxc+5XsYPoCrEj5aRxI+uM4UPkn9Fj5mthk+VRwOPqdrFT6leho+7F4WPmm5Fj6o2RY+
Vu0UPnwIGD4O+xY++rYWPtGnFT6WKxc+ecMYPpvBFT4plxQ+lrQWPjRiFj7r2Bg+q0wYPnb6
FD63WRU+IXkYPt9cFD4tBRg+BFgXPpOiGj79fBc+PF8WPiq0Fz6nuhQ+XOQXPiOYEz4QYBk+
V8kVPi9LGD6tTBk+tmsaPi9GDz7ZKhU+f3QTPpd3FD5CXBc+8ooVPvmmGz7vVxo+uP0aPoVo
Ez7xiBY+mTsUPlGoFT6s6hg+QhYWPhEtFz6ELxc+ZAcWPmvUFT6pDxQ+mGMTPqEfFz6Bjho+
/CMUPtcHFz6xzRA+APMZPhMwFj5+sxQ+GCcWPrwUEj6B7hY+LiEUPraqEj6M7RY+21QVPiNQ
FD4zRhc+yhwXPhRhFz6lCxM+Qc8VPlOTFj6BZBg+MT8WPkgyFD553xI+8NgVPgyhFD6zNRg+
HPIXPq7IFT77XRI+8RUWPv4oEz6fYxY+QMkWPrk8Ez6h2BI+ZR4YPjB4ED4yFxY+QL8UPi4z
Fz6cfBc+2YAXPjCtFD6OjhY+ElYVPuS8FT4LBhU+AxUWPuzSFz5DDxM++14UPuZjET47cBM+
h0MUPnbQGj4Sbxk+yw8aPqxbEj6yhRU+GugUPphlFz59UBQ+M1cTPoMYFD6l7hU+lNMQPreH
FD5qnhY+lqITPrKbGT4W/xU+j6ASPv7IGD7CARc+aV0VPmm1Fz6XUxQ+JesTPknmFT4oeRU+
WlgYPnr3Fz4C8BA+kUgWPoHHEj40PxQ+CHEWPgUAEz5vyBQ+QaIUPoLVEj6VuhU+1YoVPvOG
Ej5EshE+WVUZPnKwFD4XFA4+sxITPv7MGj4YVRg+4nQUPohcFD6wbBU+G1QXPnHIFT65nBY+
qx8XPsNmFD4BAxM+xq0TPkXGFz4KSRQ+DxsaPqZLFz5sWhg+Z0kVPt0sET4kEBQ+n+oUPpRs
Fj7dahI+H4UTPpUCFT4LyBE+AGgYPg3nEj5l4hY+S3MXPnyQEj6x3BU+x1kPPtpoFT4EkRc+
J18WPsogFj42/hA+L70TPpt/Fz7Y4xc+bfIWPrKXFj70XhQ+t4wRPo+6Fj6ksRc+j8UUPolw
FT5XVxY+KoIVPl7MFz4Qkxk+ePUTPkUyFz53lxM+GqoUPkXSFj4dIBc+cJkWPnEhEz7Rexc+
UF0UPhbgFz53cxY+VKUVPudqFj6RhhM+iUkVPlEqET4CORY+OioYPn/pFz524hg+0wUVPpz+
Ez6r4RU+fTgTPgtAGD6VOhU+YD4SPrFBGD4uLBU+mmAWPiKrFz4bXRE+xqUXPvh6GD44nhM+
YL0XPqUxFj5xyhc+BlkWPrgaGj6hlBA+3LETPi/jFT5MbRU+WVgWPlWqET54LxU+zs0RPvdG
Ej6+mBM+GUATPjsJFT5JHxI+jmMWPhxHFj52KRc+XQwYPvcbFD4nMxc+UuoTPvN8Fj5GNhY+
fPMZPvDXFj5x/RU+xmIXPluwED7KohE+yGQUPo4JGD7LVRY+1WIXPqzbEz6kihU+8vkWPgxH
Fz61JhY+HR8SPijkFD7AmxY+DtYWPvCLEz4z/RE+1BQUPvPOFj6YthQ+GvkTPizsET5+oxQ+
mp4TPiSyEz7MXRc+aWIXPl96Ez4cvxA+LdgSPoNAEz4yFhc+3ewQPp30Fj5K7xU+AzoXPm1y
FD47pxc+xVUSPot4FT55mxY+QpAWPtrhEj74axM+KZQWPnBOFj7zwhg+5T0VPs+UEj6HXhg+
BtkWPl0ZET60CRo+dlgWPg0nFT4cxRQ+EDwYPlfJFT5Z9hE+Rd8RPqwmFj5+XhU+qusRPgps
FT7D8BY+/y8VPtMQFD7AKBQ+a9ASPrkBFT4b2hY+KJ0QPmncET7dIBU+VRYVPp4zFD7mwRg+
hNwUPlnFFD57mBE+nEEVPlWbEz42VBM+tFsSPlwlEz5DnBQ+dasRPp16GD5BTBk+hDgRPmXq
Ez5LmhQ+VXsWPiK2Ez7+HBM+wVcVPvh5Ez5k5RU+H2oTPklaEz5W5RI+o2EUPlDpEj6gfxQ+
S3MTPqYAGD4oNxU+wU4SPkj3GT4rURQ+DzkUPk0UFT4AJBU+VZsYPvYPET7ZfhE+MBoWPgZ5
FD6aLBI+hOkVPhIFEz639xI+BggWPtiREz7AVxM+eY8XPqBIFz4h2BY+So4VPo5aFT4WMBQ+
fR4WPl0QGD4p8BU+5yMTPhxMGj49/BQ+SfQQPsaIED4r0Rg+xnYTPn/fFD61AxU+SmYSPg81
FD6/RhU+5pkUPiCxFT5WGBk+kUkSPuaJEz5KjhY+0moVPqwSFT7vWQ4+tgYRPolpFD7MaRE+
lckTPliRFT4vAhI+fTQTPo6oEz7bRA4+mWsVPs0bEj7+ahU+u6IRPg4DEz6Gsw0+4BMWPizX
Ez7HVBE+44AXPuRGEz5K+hQ+yG8XPimGFT6HvxY+ZYsWPvckFj7KHhM+tBoUPogxFz75lRU+
bbkYPnVFEj4SdhQ+cMMTPrq5Fz76SxU+3/IXPrLPFz7FEhg+q5UOPgAFED6TURU+i2cUPkgU
FD7CfxE+2JgWPhwqFz6yPhE+9LsXPs/eFD7ZkRk+sWcSPnPKET7QIRQ+VdUXPoauEj4aPxE+
j4kUPsFfFD73ABQ+FY0SPnwMFD5d+xM+ocUWPmDWFz7h4RE+1WYQPjr+Ez5ARxg+2GoVPuPM
Ez5p/RU+XhIRPnQPEj43uBU+oIoXPlOfEz5snhg+eJgUPrMKGD7TlBQ+guoOPtzrFD7yQxM+
8TYQPtGLFj6XKRU+otQTPlVXDj7ICBc+FW8WPj/qFT7U2BQ+gTcVPlbUFT6iwg8+/A4ZPor3
Ez4xCxA+8+0SPikEFz5irBg+wlsUPiRmGT4iVxc+ZVUWPoM+Fz40ehQ+sl0NPtJ9FD6V1hI+
m7cVPpfSEz60URI+Qy8VPuwGET4ptRA+eg0YPiyyFD4ReQ8+wgkQPo01Fz5UHxc+4WsRPp+j
FT5Tbxc+5/cSPrHAFz77DxU+wJcWPkFKGD7odhM+1dQRPj03Fj454hU+6s8UPmjbFT4YKBY+
+gASPh6MEz6twQ8+</AssayYData></Step><Step><CommonData><SampleLocation>2</SampleLocation><SampleID></SampleID><SampleGroup></SampleGroup><SampleInfo></SampleInfo><SampleRow>H</SampleRow><SamplePlate>1</SamplePlate><WellType>REGENERATION</WellType><Concentration>-1</Concentration><ConcentrationUnits>µg/ml</ConcentrationUnits><MolarConcentration>-1</MolarConcentration><MolarConcUnits>nM</MolarConcUnits><MolecularWeight>-1</MolecularWeight><Temperature>30</Temperature><StartTime>2883945</StartTime><AssayTime>5</AssayTime></CommonData><FlowRate>1000</FlowRate><StepType>KREGENERATION</StepType><StepName>Regeneration</StepName><StepStatus>OK</StepStatus><ActualTime>5.00103</ActualTime><CycleTime>0.2</CycleTime><AssayXData Points="25">CRAvRTwTL0VzFi9FqxkvRdYcL0UJIC9FPCMvRXMmL0WjKS9F2iwvRQ0wL0VAMy9FbzYvRaM5
L0XWPC9FDUAvRTxDL0VzRi9Fp0kvRdpML0UNUC9FPFMvRW9WL0WnWS9F2lwvRQ==</AssayXData><AssayYData Points="25">tAQVvntpi77NXZ++18uqviOrsL48MLG+F3S3vpcDur5krLq+/V67vg5qv74ZqcC+fbPCvopD
w75ec8W+BK/Gvg03yL4xEsq+HRPKvqjPyb4fs8m+rbDNvrA3zb6gpc6+Z0vPvg==</AssayYData></Step><Step><CommonData><SampleLocation>1</SampleLocation><SampleID>Buffer</SampleID><SampleGroup></SampleGroup><SampleInfo></SampleInfo><SampleRow>H</SampleRow><SamplePlate>1</SamplePlate><WellType>BUFFER</WellType><Concentration>-1</Concentration><ConcentrationUnits>µg/ml</ConcentrationUnits><MolarConcentration>-1</MolarConcentration><MolarConcUnits>nM</MolarConcUnits><MolecularWeight>-1</MolecularWeight><Temperature>30</Temperature><StartTime>2896400</StartTime><AssayTime>5</AssayTime></CommonData><FlowRate>1000</FlowRate><StepType>KREGENERATION</StepType><StepName>Regeneration</StepName><StepStatus>OK</StepStatus><ActualTime>5.00103</ActualTime><CycleTime>0.2</CycleTime><AssayXData Points="25">DWAvRUBjL0VzZi9Fp2kvRd5sL0URcC9FRHMvRXN2L0WneS9F2nwvRRGAL0VEgy9Fd4YvRauJ
L0XejC9FDZAvRUSTL0V3li9Fp5kvRd6cL0UNoC9FQKMvRXemL0WnqS9F3qwvRQ==</AssayXData><AssayYData Points="25">7e4SPpBwIz7dJQU+aGXyPbp75j15lso9/4LUPeK21D1Yass928nNPf0Jzz1+09A9HhnUPb7j
zj3+W9I9+Q/KPSmFzD2N/M092eHYPS1X2j3MHt49DhTfPUbA2z2fOdM9XKTaPQ==</AssayYData></Step><Step><CommonData><SampleLocation>2</SampleLocation><SampleID></SampleID><SampleGroup></SampleGroup><SampleInfo></SampleInfo><SampleRow>H</SampleRow><SamplePlate>1</SamplePlate><WellType>REGENERATION</WellType><Concentration>-1</Concentration><ConcentrationUnits>µg/ml</ConcentrationUnits><MolarConcentration>-1</MolarConcentration><MolarConcUnits>nM</MolarConcUnits><MolecularWeight>-1</MolecularWeight><Temperature>30</Temperature><StartTime>2908537</StartTime><AssayTime>5</AssayTime></CommonData><FlowRate>1000</FlowRate><StepType>KREGENERATION</StepType><StepName>Regeneration</StepName><StepStatus>OK</StepStatus><ActualTime>5.00103</ActualTime><CycleTime>0.2</CycleTime><AssayXData Points="25">EbAvRUSzL0V7ti9Fq7kvReK8L0URwC9FRMMvRXfGL0WryS9F3swvRRHQL0VI0y9Fd9YvRa/Z
L0Xe3C9FEeAvRUTjL0V75i9Fq+kvReLsL0UV8C9FRPMvRXf2L0Wv+S9F4vwvRQ==</AssayXData><AssayYData Points="25">uqVwvlopuL6cxcy+yqHRvn5d1b5vttW+INDWvpG0177qE9m+977Xvrcd2b4P/Nu+/cXZvvbs
277W7Ny+yZLdvuUw3r6oKt++YbXevrya375TgOC+aY3gvs//4L6Vk+C+Ssbivg==</AssayYData></Step><Step><CommonData><SampleLocation>1</SampleLocation><SampleID>Buffer</SampleID><SampleGroup></SampleGroup><SampleInfo></SampleInfo><SampleRow>H</SampleRow><SamplePlate>1</SamplePlate><WellType>BUFFER</WellType><Concentration>-1</Concentration><ConcentrationUnits>µg/ml</ConcentrationUnits><MolarConcentration>-1</MolarConcentration><MolarConcUnits>nM</MolarConcUnits><MolecularWeight>-1</MolecularWeight><Temperature>30</Temperature><StartTime>2920880</StartTime><AssayTime>5</AssayTime></CommonData><FlowRate>1000</FlowRate><StepType>KREGENERATION</StepType><StepName>Regeneration</StepName><StepStatus>OK</StepStatus><ActualTime>5.00103</ActualTime><CycleTime>0.2</CycleTime><AssayXData Points="25">FQAwRUgDMEV7BjBFrwkwReIMMEUVEDBFSBMwRX8WMEWvGTBF5hwwRRUgMEVMIzBFeyYwRbMp
MEXiLDBFGTAwRUwzMEV/NjBFrzkwReY8MEUZQDBFTEMwRX9GMEWvSTBF5kwwRQ==</AssayXData><AssayYData Points="25">QN24PU+sDj4p9fw9l5HRPYIhuj2/0rI9LhOqPdSWqT1iO64931arPXwSsD2WF6c9SResPQjT
pj27b7A9wTmvPR16oz0Mgrg9JFyvPRC/rD2h77c9sYa2PVMatT0lAbU9mQ26PQ==</AssayYData></Step><Step><CommonData><SampleLocation>2</SampleLocation><SampleID></SampleID><SampleGroup></SampleGroup><SampleInfo></SampleInfo><SampleRow>H</SampleRow><SamplePlate>1</SamplePlate><WellType>REGENERATION</WellType><Concentration>-1</Concentration><ConcentrationUnits>µg/ml</ConcentrationUnits><MolarConcentration>-1</MolarConcentration><MolarConcUnits>nM</MolarConcUnits><MolecularWeight>-1</MolecularWeight><Temperature>30</Temperature><StartTime>2933064</StartTime><AssayTime>5</AssayTime></CommonData><FlowRate>1000</FlowRate><StepType>KREGENERATION</StepType><StepName>Regeneration</StepName><StepStatus>OK</StepStatus><ActualTime>5.00005</ActualTime><CycleTime>0.2</CycleTime><AssayXData Points="25">HFAwRU9TMEV+VjBFtlkwRelcMEUYYDBFS2MwRX5mMEWyaTBF6WwwRRhwMEVLczBFfnYwRbZ5
MEXlfDBFGIAwRUuDMEV+hjBFsokwReWMMEUckDBFS5MwRX6WMEW2mTBF6ZwwRQ==</AssayXData><AssayYData Points="25">NsepvupAz75LLNq+4OLevg2s276hYeG+uBXkvik14r6VFuK+5qfmvlvh4r4Uwua+PYTnvjAS
477zG+i+NQHmvlVV6L7/2em+rATtvikT677Qs+e+pr/pviaY6r7+DOu+rgfsvg==</AssayYData></Step><Step><CommonData><SampleLocation>1</SampleLocation><SampleID>Buffer</SampleID><SampleGroup></SampleGroup><SampleInfo></SampleInfo><SampleRow>H</SampleRow><SamplePlate>1</SamplePlate><WellType>BUFFER</WellType><Concentration>-1</Concentration><ConcentrationUnits>µg/ml</ConcentrationUnits><MolarConcentration>-1</MolarConcentration><MolarConcUnits>nM</MolarConcUnits><MolecularWeight>-1</MolecularWeight><Temperature>30</Temperature><StartTime>2945367</StartTime><AssayTime>5</AssayTime></CommonData><FlowRate>1000</FlowRate><StepType>KREGENERATION</StepType><StepName>Regeneration</StepName><StepStatus>OK</StepStatus><ActualTime>5.00103</ActualTime><CycleTime>0.2</CycleTime><AssayXData Points="25">HKAwRU+jMEWGpjBFuqkwRe2sMEUcsDBFU7MwRYK2MEW2uTBF7bwwRRzAMEVTwzBFgsYwRbrJ
MEXpzDBFINAwRVPTMEWC1jBFutkwRe3cMEUc4DBFT+MwRYbmMEW26TBF7ewwRQ==</AssayXData><AssayYData Points="25">k1eUPUPtCD673PI9e/DUPTFztj2Rnq89pJyiPUZWpT3xkp89TLiePblOmj2FEZ09asWkPYz1
nD2+t5o9SJ+kPdnxnj1IVZs9wGWjPZIHoT0i2ac95IW0PRKLsT0vNLE95fmvPQ==</AssayYData></Step></KineticsData></ExperimentResults>
