# Supplementary material for: CD147 mediates the adsorption of influenza A virus on the cell surface through direct interaction with HA
Source: Front Cell Infect Microbiol. 2025 Aug 29;15:1647283. doi: 10.3389/fcimb.2025.1647283 (PMC12426278; doi:10.3389/fcimb.2025.1647283)
Supplement: Supplementary file 8 [file DataSheet2.zip › raw data-2/Figure 6/Fingure6 D-I/Fingure6 G/241006_009.frd]

<?xml version="1.0" encoding="UTF-8" standalone="yes"?>
<ExperimentResults><ExperimentInfo Name="Experiment_17"><ExpDescription></ExpDescription><RTDVersion>2.0</RTDVersion><RunID>460CF0F2-678D-4686-806C-99B63B5D4859</RunID><ExperimentType>KINETICS</ExperimentType><ExperimentSubType>KBASIC</ExperimentSubType><StartDateTime>2024-10-06T18:06:47</StartDateTime><MachineName>4QSYCS2</MachineName><UserName>Labuser</UserName><LotNumber></LotNumber><PlateName>241006</PlateName><PlateName2></PlateName2><SensorName>A5</SensorName><SensorPlate>1</SensorPlate><SensorType>SA (Streptavidin)</SensorType><SensorRole>LIGAND</SensorRole><SensorInfo></SensorInfo><WritingSW>DataAcquisition.exe 11.1.0.11</WritingSW><InstrumentType>OctetRED96e</InstrumentType><InstrumentSerial>FB-90287</InstrumentSerial><InstrumentFW>1.0.0.0</InstrumentFW><IntegrationTime>2.1</IntegrationTime><DSPType>CPF</DSPType><DSPStitching>1</DSPStitching><HasManifest>1</HasManifest><InfoHash>-1284881077</InfoHash></ExperimentInfo><AssayParamsInfo/><KineticsData><Step><CommonData><SampleLocation>12</SampleLocation><SampleID></SampleID><SampleGroup></SampleGroup><SampleInfo></SampleInfo><SampleRow>A</SampleRow><SamplePlate>1</SamplePlate><WellType>BUFFER</WellType><Concentration>-1</Concentration><ConcentrationUnits>µg/ml</ConcentrationUnits><MolarConcentration>-1</MolarConcentration><MolarConcUnits>nM</MolarConcUnits><MolecularWeight>-1</MolecularWeight><Temperature>30</Temperature><StartTime>2945367</StartTime><AssayTime>120</AssayTime></CommonData><FlowRate>1000</FlowRate><StepType>BASELINE</StepType><StepName>Baseline</StepName><StepStatus>OK</StepStatus><ActualTime>120.001</ActualTime><CycleTime>0.2</CycleTime><AssayXData Points="600">AAAAAM3MTD7NzMw+mpkZP1YOTT/FIIA/XrqZPzMzsz+R7cw/K4fmPwAAAEDNzAxAmpkZQGZm
JkCWQzNAAABAQM3MTED8qVlAZmZmQDMzc0AxCIBAZmaGQM3MjEBkO5NAmpmZQAAAoECYbqZA
/tSsQDMzs0DLoblAAADAQMl2xkDNzMxAZDvTQJqZ2UAAAOBAmG7mQM3M7EBkO/NAy6H5QAAA
AEFMNwNBf2oGQZqZCUHNzAxBGQQQQUw3E0FmZhZBsp0ZQeXQHEEZBCBBMzMjQX9qJkGynSlB
zcwsQQAAMEFMNzNBZmY2QbKdOUHNzDxBAABAQTMzQ0F/akZBmplJQeXQTEEZBFBBTDdTQWZm
VkGamVlBzcxcQRkEYEEzM2NBf2pmQZqZaUHNzGxBGQRwQTMzc0FmZnZBmpl5QeXQfEEMAoBB
mpmBQT81g0HNzIRBc2iGQQAAiEGamYlBMzOLQdnOjEFmZo5BAACQQZqZkUEzM5NB2c6UQWZm
lkEAAJhBmpmZQT81m0HZzpxBZmaeQQAAoEGmm6FBMzOjQdnOpEFmZqZBAACoQaabqUE/NatB
2c6sQWZmrkEMArBBmpmxQT81s0HZzrRBZma2QQAAuEGamblBMzO7QdnOvEFmZr5BDALAQZqZ
wUE/NcNB2c7EQXNoxkEMAshBmpnJQT81y0HNzMxBc2jOQQwC0EGamdFBMzPTQc3M1EFzaNZB
DALYQZqZ2UE/NdtB2c7cQXNo3kEMAuBBmpnhQTMz40HNzORBZmbmQQAA6EGamelBMzPrQdnO
7EFzaO5BDALwQaab8UE/NfNB2c70QXNo9kEAAPhBmpn5QT81+0HZzvxBZmb+QQAAAELTzQBC
mpkBQmZmAkIzMwNCAAAEQtPNBEKgmgVCZmYGQjMzB0IGAQhCzcwIQpqZCUJmZgpCOTQLQgAA
DELNzAxCmpkNQmZmDkIzMw9CAAAQQs3MEEKgmhFCZmYSQjMzE0IGARRCzcwUQqCaFUJmZhZC
OTQXQgYBGELNzBhCmpkZQmZmGkI5NBtCBgEcQtPNHEKgmh1CbWceQjMzH0IAACBC080gQqCa
IUJmZiJCOTQjQgAAJELTzSRCmpklQm1nJkIzMydCAAAoQs3MKEKgmilCbWcqQjMzK0IGASxC
080sQpqZLUJmZi5CMzMvQgYBMELNzDBCmpkxQm1nMkIzMzNCAAA0Qs3MNEKgmjVCZmY2Qjk0
N0IAADhCzcw4QqCaOUJmZjpCMzM7QgYBPELTzTxCmpk9QmZmPkIzMz9CBgFAQtPNQEKgmkFC
bWdCQjk0Q0IGAURCzcxEQqCaRUJtZ0ZCMzNHQgAASELTzUhCoJpJQmZmSkIzM0tCAABMQtPN
TEKamU1CZmZOQjk0T0IGAVBC081QQpqZUUJtZ1JCPzVTQgYBVELTzVRCmplVQmZmVkIzM1dC
AABYQtPNWEKgmllCbWdaQjk0W0IGAVxCzcxcQqCaXUJmZl5COTRfQgAAYELNzGBCoJphQm1n
YkIzM2NCAABkQtPNZEKgmmVCZmZmQjMzZ0IAAGhCzcxoQqCaaUJmZmpCOTRrQgAAbELTzWxC
mpltQmZmbkI5NG9CAABwQtPNcEKamXFCZmZyQjMzc0IAAHRC0810QqCadUJtZ3ZCMzN3QgYB
eELTzXhCoJp5QmZmekIzM3tCBgF8QtPNfEKgmn1CZmZ+Qjk0f0IAAIBCZmaAQs3MgEK2M4FC
HZqBQgAAgkLpZoJCzcyCQjMzg0KamYNCgwCEQulmhEJQzYRCMzOFQh2ahUIAAIZCZmaGQlDN
hkIzM4dCHZqHQoMAiEJmZohCzcyIQrYziUIdmolCgwCKQmZmikJQzYpCMzOLQpqZi0KDAIxC
ZmaMQlDNjEK2M41CmpmNQgAAjkJmZo5CUM2OQrYzj0Idmo9CgwCQQmZmkEJQzZBCtjORQpqZ
kUIAAJJC6WaSQlDNkkIzM5NCHZqTQgAAlELpZpRCUM2UQrYzlUIdmpVCAACWQulmlkJQzZZC
MzOXQpqZl0IAAJhC6WaYQlDNmEIzM5lCHZqZQoMAmkJmZppCzcyaQjMzm0IdmptCAACcQulm
nELNzJxCtjOdQpqZnUKDAJ5C6WaeQs3MnkIzM59CHZqfQgAAoELpZqBCUM2gQjMzoUIdmqFC
gwCiQmZmokLNzKJCMzOjQpqZo0IAAKRC6WakQs3MpEK2M6VCmpmlQgAApkJmZqZCUM2mQjMz
p0IdmqdCgwCoQmZmqELNzKhCtjOpQpqZqUIAAKpCZmaqQlDNqkK2M6tCHZqrQgAArEJmZqxC
UM2sQjMzrUIdmq1CAACuQulmrkJQza5CMzOvQh2ar0IAALBC6WawQlDNsEK2M7FCmpmxQgAA
skLpZrJCzcyyQjMzs0KambNCAAC0QulmtEJQzbRCMzO1QpqZtUKDALZC6Wa2QlDNtkK2M7dC
mpm3QoMAuEJmZrhCzcy4QjMzuUIdmrlCAAC6QulmukLNzLpCMzO7Qh2au0KDALxCZma8Qs3M
vEIzM71Cmpm9QgAAvkJmZr5CUM2+QrYzv0Idmr9CAADAQulmwELNzMBCtjPBQpqZwUKDAMJC
ZmbCQlDNwkK2M8NCmpnDQoMAxEJmZsRCUM3EQjMzxUIdmsVCgwDGQulmxkLNzMZCtjPHQh2a
x0KDAMhCZmbIQlDNyEK2M8lCmpnJQgAAykJmZspCUM3KQrYzy0KamctCAADMQulmzEJQzcxC
MzPNQpqZzUKDAM5C6WbOQs3MzkIzM89CHZrPQgAA0ELpZtBCzczQQjMz0UIdmtFCAADSQulm
0kLNzNJCtjPTQpqZ00KDANRCZmbUQlDN1EIzM9VCHZrVQgAA1kJmZtZCzczWQrYz10IdmtdC
AADYQulm2ELNzNhCtjPZQpqZ2UIAANpCZmbaQs3M2kK2M9tCHZrbQoMA3EJmZtxCUM3cQjMz
3UKamd1CgwDeQmZm3kJQzd5CMzPfQh2a30IAAOBCZmbgQlDN4EIzM+FCmpnhQgAA4kJmZuJC
zcziQrYz40KameNCAADkQulm5EJQzeRCtjPlQpqZ5UIAAOZCZmbmQlDN5kK2M+dCHZrnQgAA
6ELpZuhCUM3oQjMz6UIdmulCgwDqQulm6kJQzepCMzPrQh2a60KDAOxC6WbsQlDN7EIzM+1C
HZrtQgAA7kLpZu5CUM3uQrYz70Idmu9C</AssayXData><AssayYData Points="600">AAAAAIqivbsm3347pvANuxZAyjk5dpS4uak0u6zpi7oXjCi7Pw1hupb8b7vWQta6cwmxuvk/
5rrQUDo5sdC7OiEoJLuU9RS7Pm+oOu3vRbsB45m7SMEOuyQqcrsmuYC7PIivOlJeurvcMy67
HiFBuxwUwLnGxYc6Gcfwuc0yX7rzRi877xQHuzuGYzqiJ3E67pu8OM+2Ert+D4o6TimEu0Wn
sDpq9Vw6IaEQO5VlETsPDWA7FYHSOG+ukzpWsxA7Y/Mbu8bsQruwR2+7vmw2uvMTVrup4ta6
yo2Wu+TrjbufNIC7RbSOu9U8EbrmdCq7Z40Gu0Inq7qh0c87+ExNOrZS3LoQGz47keKMOinw
mTvPA1E7EEvpO3r9STubx+E6WqcUumcZSjt2tA88pLqbOwf+gTuDMYM6SuLnuuNGibo71rw6
lDIrO49rvrn0+PQ6KK1Lu0hjNjs37nY7ycCOO/50cjojniE7k9l9O1EjArnglPw58KM8O8D2
bDuoTcE71JCSO0uRhDsCcRw7KoimOwj7C7v3kZI7nhWhO1kJBTsBG9U7NOH9OxNR5ToyznM7
QzyuOuNKeTuNhLY7Q6zEO99GvTtlxl42fr4sO3a5cTvV+LQ7lUk8OirJ1zq9xoC653SBO1OR
IDmOzxg7yqwGO84WBzu6HtQ7GpVHO3YAIjwpOds7ow8BPG7WtzvNrC48xC7gOkZP0TsyPI07
eAyVO9IGuzuxMSI8RNsfPKeqLTuabSA6+PCYO6TNurohTus7AZNNPDzYnDuE4Mo6CgBtO6Gt
XTtjyyE7vqlSO1qeqTveRQY8fcnWO+luqDpIA/Q7n+WqO/ZJxzuzeQ08zvgTOjlftzteIYw7
VyGFOyHRwTtxP5c6lX5yO3hS6TtxiQU8e2+ROzJy9zt5oh48PTzhO9Y/rTqKEcQ7FaDfO8Ej
IDwGlIQ7lKavO9mfOzu8ASw8kzKNOzfIEjwjlqM7dG2vO1Fr0DvB7/07X7I1O/+y9zsAw0k7
2xBfO7QNBDw92kU7C4LwOyTqmTsinRo8nFqWO4WGPTxxmag762igO98n4ztBwb07GQjRO6T8
tDuoAQo8o+kaO1olqTtpA4s7dFCgO1kgmTslYg08aEuOO/dtiTt9NKk7b/z9O9IGEzw+LP07
nUreO1cECjz+jzw8vo70OxGQzzvOls47KhqzO4tvjjuA0h484gXnOzEX2Du244A7KOXmO0Lh
8Tt9kyc8AA8JPJ9hEjwluAQ8bnZ8Oxbu4Tv9LQo8g6wuPI7bLzyTsXU7EmrSO1dt8Dsf1+s7
lShNPDOQVDznFAg8F84SPPpbLDwVKAk8Jim9O9NJ/zuk2Zw7Sb4bPHneRDwDw/g7pY8RPPMe
uTvGBWs7bXctPOQDCTxmywA83HbBOwqrPTz1Pgo89YfHO8zbLzuRMu07GpFrPBNcGzydo8s7
UtPnOzUWlzuRquU77V3mO9owYTvwxUw8rGcwPGn27TtuRhI84HXtO0sf7TuT4r47r6gPPAn1
LjxKjYA7SEoIPMvi+TtO4TU8iEGvO+M7NzwH9CM8Dxo7PP3yFzzsitQ7/DP/OszW9DsJiqk7
bdT4O/9BVzwuwbQ7M1Q9PAIbITy1UDc8F8kpPKXiJDyp0ng8myNYPAY2iDuQB7s74jjvO8Bx
JDz1zt47oAUgPNTVXDw7c9U7LlULPD9z5js1BOo758jkO+J55jtPvhE8OhlpO0rOGTyKqh88
t3eYO4vvPDwlAQ08evA/PHh+vDtM+ho8nSJiPJamHTyHrzo8CbnvOzPuCjzno9Q7Z6k6PGLX
ETxkXRQ8y28EPMyrejyCFS88IQfBO2tZ7TvcPe07+0YbPK0d9zsc4Cc805QePAz5QjyFaMw7
OusNPHnUADzcOhE8ASLcO3k57jsNGuI78lwPPLEsRjxK7kw8xBcdPBogUzyhOxA8x08+PKrj
ITzbClE8LtFMPK2+Jjzg89Q7kXsrPBYFXDxvQWM8zFw+PClaODw+pPI7VRc0PNsr7jucWQA8
qZFrPDNZNTwlmEc8LikvPBRVgztW+gw8Rn71O6+AQzwJPwo8mWvSO9ynbDz2a2c81QwWPIYC
JjwMmTw8D40bPBpd+ztUfvU74i5NPFHG8zvOIzA8MYg5PHUXuDt6hSE8J3k6PMnmqzttFjA8
pGoAPAlLIjwo13A8zfQcPJxZPTyujjI8prgNPJiqUzxy4Dg8cPMxPLvDqDvubNY78Du8O2nh
RDx+o2c8yCSIO4tI5DuhAVw8KoIePGXL6DuI+EE8ShraO5KRHjzI2987l/fsOzZ0Rzx6J1Y8
Ml6HO64CQjwLfwU8g4IFPOwuRTwehRc8P1+PO1JuITz4mF08I3AoPFi7NzzU/G88HjdWPJbS
MDyoBUA8q8ANPNPwPjwxK007kvMdPJuRbDyg5w88s6g5PEpQPjyZ0GA88w9UPBkUBjxzEB48
9a1JPLp8azzWEjY8GmY0PIwlFjyQaiU8HWEqPFPRRzw+q+s7BoI7PCg18DuNlPE7fG9IPAO2
HzxqwVQ88IbjO+aFJjztVCs834wuPEcHxztCBys83ztEPHY6Xjy3WQ48URurO+0KuDsTvjo8
aul4PI94gjwZmDA82OU0PDqDGTzA1PQ793FKPCCZJjzPrRA8QB4WPCI2BDzP40w76uEQPIcF
+Tvc1GQ8nMRuPNUlZTwUSu07H8B8PKDiUjzW/hw8c98PPDIvFjzgUk082nlHPEn8NTxGCdk7
iBEIPD37+TvwcQA8SuMNPEbHAzw1Zx08d74qPKMCnTvx+GE8WJdDPEpgLzxVB/M7sTHwOxQS
CTw7uhw89xYrPHgNijy6dCo8BPkoPCh0HDwuoCo8aFYoPLheaTxVMuc7Y1ZjPCumJTz5uhM8
NwbNO67BXjxAplQ8ipJtPN0NQzzWvDg8qfpGPBxrWDz0KwM8WnX7OwePYzz6W2A8Vww7PMZX
OTyTHdk7PjyzO6GIyju3rOw70KA4POfOUDwCEkE8XLQcPH2fmjvgyUk8PBFJPNvx7DuX1A08
PG48PF5xCjyfRyA8G6NZPIORDjy8IMc75bcOPHffKDz6JMw7nsJBPEr0FDzVDxs899AhPFbc
BzwPNhU8CR00PLMYeTyf1yQ82sDJO9lcRTy5FyU8+88mPPGgDTzD0jQ8Jb32O8cMazxBLNs7
94UIPBGAUzyykAA8JO3HO2Fi3zs5rAI8</AssayYData></Step><Step><CommonData><SampleLocation>5</SampleLocation><SampleID>mhb2</SampleID><SampleGroup></SampleGroup><SampleInfo></SampleInfo><SampleRow>A</SampleRow><SamplePlate>1</SamplePlate><WellType>KLOAD</WellType><Concentration>-1</Concentration><ConcentrationUnits>µg/ml</ConcentrationUnits><MolarConcentration>-1</MolarConcentration><MolarConcUnits>nM</MolarConcUnits><MolecularWeight>-1</MolecularWeight><Temperature>30</Temperature><StartTime>3130765</StartTime><AssayTime>1200</AssayTime></CommonData><FlowRate>1000</FlowRate><StepType>LOADING</StepType><StepName>Loading</StepName><StepStatus>OK</StepStatus><ActualTime>522.801</ActualTime><CycleTime>0.2</CycleTime><AssayXData Points="2614">gwDwQulm8ELTzfBCtjPxQqCa8UIGAfJCbGfyQtPN8kK2M/NCHZrzQoMA9ELpZvRCUM30Qjk0
9UKgmvVCBgH2Qmxn9kLTzfZCtjP3QqCa90KDAPhC6Wb4QlDN+EK2M/lCHZr5QgYB+kJsZ/pC
0836Qjk0+0IdmvtCgwD8Qmxn/EJQzfxCOTT9Qh2a/UKDAP5C6Wb+QtPN/kI5NP9CHZr/QkIA
AEN1MwBDqGYAQ9uZAENQzQBDgwABQ3UzAUPpZgFDHZoBQw7NAUODAAJDdTMCQ+lmAkMdmgJD
Ds0CQ4MAA0N1MwNDqGYDQx2aA0MOzQNDgwAEQ7YzBEMrZwRDHZoEQw7NBENCAAVDtjMFQ6hm
BUMdmgVDUM0FQ0IABkN1MwZDqGYGQx2aBkNQzQZDgwAHQ7YzB0PpZgdDHZoHQw7NB0ODAAhD
dTMIQ6hmCEMdmghDDs0IQ4MACUN1MwlDqGYJQ9uZCUMOzQlDQgAKQ3UzCkOoZgpDHZoKQ1DN
CkNCAAtDdTMLQ6hmC0MdmgtDDs0LQ4MADEN1MwxDqGYMQ9uZDEMOzQxDQgANQ7YzDUPpZg1D
25kNQw7NDUNCAA5DdTMOQ+lmDkPbmQ5DDs0OQ0IAD0N1Mw9DqGYPQx2aD0NQzQ9DQgAQQ3Uz
EEPpZhBD25kQQ1DNEENCABFDtjMRQ+lmEUPbmRFDDs0RQ4MAEkO2MxJD6WYSQx2aEkNQzRJD
QgATQ7YzE0OoZhND25kTQw7NE0ODABRDtjMUQ6hmFEPbmRRDDs0UQ4MAFUN1MxVD6WYVQ9uZ
FUNQzRVDgwAWQ7YzFkPpZhZD25kWQw7NFkNCABdDdTMXQ6hmF0MdmhdDUM0XQ4MAGEN1MxhD
6mYYQ9uZGENQzRhDgwAZQ7YzGUPqZhlD25kZQ1DNGUNCABpDtjMaQ6hmGkMdmhpDDs0aQ4MA
G0N1MxtDqGYbQ9uZG0NQzRtDQgAcQ7YzHEPqZhxD25kcQw7NHEODAB1DtjMdQ+pmHUMdmh1D
UM0dQ0IAHkN1Mx5DqGYeQx2aHkNQzR5DQgAfQ7YzH0OoZh9DHZofQw7NH0ODACBDtjMgQ6hm
IEMdmiBDDs0gQ4MAIUN1MyFD6mYhQx2aIUNQzSFDgwAiQ3UzIkOoZiJD25kiQw7NIkNCACND
dTMjQ+pmI0MdmiNDDs0jQ0IAJEO2MyRDqGYkQ9uZJENQzSRDgwAlQ3UzJUOoZiVDHZolQ1DN
JUNCACZDtjMmQ6hmJkMdmiZDDs0mQ8QAJ0N1MydD6mYnQx2aJ0NQzSdDQgAoQ7YzKEPqZihD
HZooQ1DNKENCAClDdTMpQ+pmKUMdmilDDs0pQ0IAKkN1MypD6mYqQx2aKkMOzSpDQgArQ7Yz
K0OoZitDHZorQ1DNK0NCACxDtjMsQ6hmLEMdmixDDs0sQ0IALUO2My1DqGYtQ9uZLUMOzS1D
gwAuQ3UzLkOoZi5DHZouQw7NLkNCAC9DtjMvQ+pmL0PbmS9DUM0vQ4MAMEN1MzBDqGYwQx2a
MENQzTBDgwAxQ3UzMUOoZjFDHZoxQw7NMUODADJDtjMyQ+pmMkMdmjJDDs0yQ4MAM0O2MzND
6mYzQ9uZM0NQzTNDQgA0Q7YzNEOoZjRDHZo0Q1DNNENCADVDdTM1Q6hmNUPbmTVDUM01Q4MA
NkN1MzZD6mY2Q9uZNkMOzTZDQgA3Q7YzN0OoZjdD25k3Q1DNN0ODADhDtjM4Q+pmOEMcmjhD
UM04Q0IAOUN0MzlDqGY5QxyaOUMOzTlDQgA6Q7YzOkPqZjpDHJo6Qw7NOkODADtDdDM7Q6hm
O0McmjtDUM07Q4MAPEO2MzxDqGY8Q9uZPEMOzTxDQgA9Q7YzPUOoZj1DHJo9Q1DNPUODAD5D
tjM+Q+pmPkMcmj5DUM0+Q0IAP0N0Mz9DqGY/QxyaP0NQzT9DQgBAQ7YzQEOoZkBDHJpAQ1DN
QENCAEFDtjNBQ6hmQUMcmkFDUM1BQ0IAQkO2M0JD6mZCQxyaQkNQzUJDgwBDQ7YzQ0OoZkND
25lDQ1DNQ0ODAERDtjNEQ+pmREPbmURDUM1EQ0IARUO2M0VD6mZFQ9uZRUNQzUVDQgBGQ7Yz
RkPqZkZDHJpGQw7NRkODAEdDtjNHQ6hmR0McmkdDUM1HQ4MASEN0M0hD6mZIQxyaSEMOzUhD
gwBJQ7YzSUOoZklDHJpJQw7NSUODAEpDdDNKQ+pmSkMcmkpDUM1KQ0IAS0N0M0tDqGZLQxya
S0NQzUtDQgBMQ7YzTEOoZkxDHJpMQ1DNTENCAE1DdDNNQytnTUPbmU1DUM1NQ4MATkO2M05D
6mZOQxyaTkMOzU5DgwBPQ3QzT0OoZk9DHJpPQw7NT0ODAFBDdDNQQ6hmUEPbmVBDUM1QQ0IA
UUO2M1FDqGZRQxyaUUNQzVFDQgBSQ3QzUkOoZlJD25lSQw7NUkODAFNDdDNTQ+pmU0McmlND
Ds1TQ0IAVEP4M1RDqGZUQ9uZVEMOzVRDgwBVQ3QzVUOoZlVDHJpVQ1DNVUODAFZDtjNWQ6hm
VkPbmVZDDs1WQ0IAV0O2M1dDqGZXQ9uZV0MOzVdDQgBYQ7YzWEPqZlhDHJpYQ1DNWEODAFlD
dDNZQ+pmWUPbmVlDUM1ZQ0IAWkP4M1pDqGZaQxyaWkNQzVpDgwBbQ3QzW0OoZltDHJpbQw7N
W0PEAFxDdDNcQ+pmXEMcmlxDDs1cQ4MAXUO2M11DqGZdQxyaXUMOzV1DgwBeQ7YzXkPqZl5D
HJpeQ1DNXkNCAF9DdDNfQ+pmX0Mcml9DUM1fQ0IAYEO2M2BDqGZgQxyaYEMOzWBDgwBhQ3Qz
YUPqZmFD25lhQw7NYUODAGJDtjNiQ+pmYkPbmWJDDs1iQ0IAY0O2M2NDqGZjQxyaY0MOzWND
gwBkQ3QzZEOoZmRD25lkQ1DNZEODAGVDdDNlQytnZUPbmWVDUM1lQ0IAZkO2M2ZD6mZmQxya
ZkNQzWZDgwBnQ3QzZ0OoZmdD25lnQ1DNZ0ODAGhDdDNoQ+pmaEPbmWhDDs1oQ0IAaUO2M2lD
qGZpQxyaaUMOzWlDgwBqQ3QzakOoZmpD25lqQ1DNakNCAGtDtjNrQ+pma0PbmWtDUM1rQ4MA
bEO2M2xDqGZsQxyabEMOzWxDxABtQ3QzbUOoZm1D25ltQw7NbUODAG5DtjNuQ+pmbkMcmm5D
UM1uQ4MAb0O2M29DqGZvQxyab0MOzW9DQgBwQ7YzcEOoZnBD25lwQ1DNcEODAHFDtjNxQ6hm
cUMcmnFDUM1xQ0IAckN0M3JDqGZyQxyackMOzXJDgwBzQ3Qzc0MrZ3NDHJpzQw7Nc0ODAHRD
dDN0Q6hmdEMcmnRDUM10Q0IAdUN0M3VDqGZ1QxyadUMOzXVDgwB2Q7YzdkPqZnZD25l2Q1DN
dkNCAHdDtjN3Q6hmd0McmndDDs13Q0IAeEN0M3hD6mZ4QxyaeENQzXhDhAB5Q7YzeUPqZnlD
3Jl5Qw7NeUNCAHpDtjN6Q+pmekPcmXpDDs16Q4QAe0N0M3tD6mZ7Qxyae0NQzXtDQgB8Q7Yz
fEOoZnxDHJp8Qw7NfENCAH1DtjN9Q+pmfUMcmn1DDs19Q4QAfkN0M35D6mZ+Q9yZfkNQzX5D
hAB/Q3Qzf0PqZn9DHJp/Qw7Nf0NCAIBD2xmAQ1QzgEPuTIBDh2aAQ0KAgEPbmYBDVLOAQw7N
gEOo5oBDQgCBQ9sZgUN1M4FD7kyBQ4dmgUMhgIFDupmBQ3WzgUMOzYFDh+aBQ0IAgkO6GYJD
dTOCQw5NgkOHZoJDQoCCQ7qZgkN1s4JDDs2CQ6jmgkMhAIND2xmDQ3Uzg0MOTYNDh2aDQyGA
g0O6mYNDdbODQw7Ng0Oo5oNDQgCEQ7oZhENUM4RD7kyEQ4dmhEMhgIRD25mEQ3WzhEMOzYRD
qOaEQ0IAhUO6GYVDVDOFQw5NhUOoZoVDIYCFQ7qZhUNUs4VDDs2FQ4fmhUNCAIZD2xmGQ1Qz
hkMOTYZDh2aGQ0KAhkO6mYZDVLOGQ+7MhkOo5oZDIQCHQ9sZh0NUM4dD7kyHQ6hmh0MhgIdD
25mHQ3Wzh0MOzYdDh+aHQ0IAiEO6GYhDVDOIQ+5MiEOHZohDQoCIQ9uZiEN1s4hDDs2IQ4fm
iEMhAIlD2xmJQ1QziUMOTYlDh2aJQyGAiUO6mYlDdbOJQ+7MiUOo5olDQgCKQ7oZikNUM4pD
Dk2KQ6hmikMhgIpD25mKQ3WzikPuzIpDh+aKQ0IAi0O6GYtDVDOLQ+5Mi0OoZotDQoCLQ7qZ
i0NUs4tD7syLQ6jmi0NCAIxD2xmMQ1QzjEMOTYxDh2aMQ0KAjEO6mYxDVLOMQw7NjEOo5oxD
QgCNQ9sZjUNUM41DDk2NQ4dmjUMhgI1DupmNQ3WzjUMOzY1Dh+aNQyEAjkO6GY5DdTOOQw5N
jkOoZo5DIYCOQ7qZjkN1s45DDs2OQ6jmjkNCAI9DuhmPQ3Uzj0PuTI9Dh2aPQ0KAj0O6mY9D
VLOPQw7Nj0Oo5o9DQgCQQ7oZkEN1M5BDDk2QQ4dmkEMhgJBD25mQQ3WzkEMOzZBDh+aQQ0IA
kUO6GZFDdTORQ+5MkUOHZpFDQoCRQ9uZkUN1s5FD7syRQ4fmkUMhAJJDuhmSQ3UzkkPuTJJD
qGaSQ0KAkkO6mZJDVLOSQw7NkkOo5pJDQgCTQ7oZk0NUM5ND7kyTQ6hmk0NCgJNDupmTQ3Wz
k0MOzZNDqOaTQ0IAlEO6GZRDdTOUQ+5MlEOoZpRDIYCUQ7qZlEN1s5RD7syUQ6jmlEMhAJVD
2xmVQ1QzlUMOTZVDh2aVQyGAlUPbmZVDVLOVQ+7MlUOo5pVDIQCWQ9sZlkN1M5ZDDk2WQ4dm
lkNCgJZD25mWQ3WzlkPuzJZDh+aWQ0IAl0O6GZdDVDOXQw5Nl0OHZpdDQoCXQ7qZl0NUs5dD
7syXQ4fml0MhAJhD2xmYQ3UzmEMOTZhDh2aYQ0KAmEO6mZhDdbOYQ+7MmEOH5phDQgCZQ9sZ
mUNUM5lD7kyZQ6hmmUNCgJlDupmZQ3WzmUMOzZlDqOaZQyEAmkO6GZpDdTOaQw5NmkOoZppD
QoCaQ9uZmkNUs5pDDs2aQ6jmmkMhAJtDuhmbQ1Qzm0MOTZtDqGabQyGAm0PbmZtDdbObQw7N
m0Oo5ptDIQCcQ9sZnEN1M5xDDk2cQ6hmnENCgJxD/JmcQ3WznEMOzZxDh+acQyEAnUPbGZ1D
dTOdQw5NnUOoZp1DIYCdQ9uZnUNUs51DDs2dQ6jmnUNCAJ5DuhmeQ1QznkPuTJ5DqGaeQ0KA
nkPbmZ5DVLOeQ+7MnkOo5p5DIQCfQ7oZn0N1M59D7kyfQ6hmn0MhgJ9DupmfQ1Szn0PuzJ9D
qOafQ0IAoEO6GaBDVDOgQw5NoEOoZqBDIYCgQ7qZoENUs6BDDs2gQ4fmoENCAKFDuhmhQ1Qz
oUPuTKFDqGahQyGAoUO6maFDVLOhQw7NoUOo5qFDIQCiQ7oZokN1M6JDDk2iQ6hmokMhgKJD
upmiQ3WzokMOzaJDh+aiQyEAo0O6GaNDVDOjQ+5Mo0OHZqNDQoCjQ9uZo0NUs6NDDs2jQ4fm
o0MhAKRDuhmkQ3UzpEPuTKRDh2akQyGApEPbmaRDdbOkQw7NpEOH5qRDIQClQ7oZpUNUM6VD
7kylQ6hmpUNCgKVDupmlQ3WzpUPuzKVDh+alQ0IApkPbGaZDdTOmQw5NpkOHZqZDQoCmQ7qZ
pkNUs6ZD7symQ4fmpkNCAKdD2xmnQ3Uzp0PuTKdDqGanQyGAp0O6madDVLOnQ+7Mp0OH5qdD
QgCoQ9sZqEN1M6hD7kyoQ6hmqEMhgKhDupmoQ1SzqEPuzKhDqOaoQ0IAqUPbGalDVDOpQ+5M
qUOHZqlDIYCpQ7qZqUN1s6lDDs2pQ6jmqUMhAKpDuhmqQ1QzqkMOTapDqGaqQyGAqkPbmapD
VLOqQ+7MqkOH5qpDQgCrQ7oZq0N1M6tD7kyrQ4dmq0MhgKtDupmrQ3Wzq0MOzatDh+arQ2IA
rEPbGaxDdTOsQ+5MrEOoZqxDIYCsQ7qZrEN1s6xD7sysQ6jmrEMhAK1D2xmtQ1QzrUMOTa1D
h2atQyGArUO6ma1DVLOtQw7NrUOo5q1DQgCuQ7oZrkN1M65D7kyuQ4dmrkNCgK5D25muQ3Wz
rkPuzK5Dh+auQyEAr0O6Ga9DdTOvQ+5Mr0OoZq9DQoCvQ9uZr0N1s69DDs2vQ4fmr0NCALBD
2xmwQ1QzsEMOTbBDqGawQyGAsEPbmbBDdbOwQw7NsEOo5rBDIQCxQ9sZsUNUM7FDDk2xQ6hm
sUNCgLFDupmxQ1SzsUPuzLFDh+axQ0IAskO6GbJDdTOyQ+5MskOoZrJDIYCyQ7qZskNUs7JD
Ds2yQ4fmskMhALND2xmzQ3Uzs0PuTLNDqGazQyGAs0PbmbNDdbOzQw7Ns0Oo5rNDQgC0Q/wZ
tENUM7RDDk20Q6hmtENCgLRDupm0Q3WztEPuzLRDqOa0QyEAtUPbGbVDdTO1Qw5NtUOoZrVD
IYC1Q7qZtUNUs7VD7sy1Q4fmtUMhALZD2xm2Q3UztkPuTLZDh2a2QyGAtkPbmbZDdbO2Q+7M
tkOo5rZDQgC3Q9sZt0N1M7dDDk23Q4dmt0MhgLdD25m3Q3Wzt0MOzbdDh+a3Q0IAuEO6GbhD
VDO4Qw5NuEOoZrhDQoC4Q9uZuENUs7hDDs24Q4fmuENCALlDuhm5Q3UzuUMOTblDh2a5Q0KA
uUO6mblDVLO5Q+7MuUOo5rlDQgC6Q9sZukNUM7pDDk26Q6hmukNCgLpDupm6Q1SzukPuzLpD
h+a6Q0IAu0O6GbtDdTO7Q+5Mu0OoZrtDQoC7Q9uZu0N1s7tDDs27Q6jmu0MhALxDuxm8Q1Qz
vEMPTbxDh2a8QyGAvEPbmbxDdbO8Qw/NvEOH5rxDIQC9Q9sZvUN1M71D7ky9Q4dmvUMhgL1D
25m9Q1SzvUMPzb1DqOa9QyEAvkPbGb5DVDO+Q+5MvkOHZr5DQoC+Q9uZvkNUs75D7sy+Q4fm
vkNCAL9Duxm/Q1Qzv0MPTb9Dh2a/Q0KAv0O7mb9DdbO/Qw/Nv0Oo5r9DQgDAQ7sZwENUM8BD
D03AQ4dmwENCgMBD25nAQ1SzwEMPzcBDqObAQ0IAwUPbGcFDdTPBQ+5MwUOoZsFDIYDBQ9uZ
wUNUs8FD7szBQ4fmwUNCAMJDuxnCQ1QzwkMPTcJDh2bCQyGAwkO7mcJDVLPCQw/NwkOo5sJD
QgDDQ9sZw0NUM8NDD03DQ6hmw0MhgMNDu5nDQ3Wzw0PuzMNDh+bDQ0IAxEPbGcRDVDPEQw9N
xEOoZsRDIYDEQ7uZxENUs8RDD83EQ6jmxENCAMVD2xnFQ1QzxUMPTcVDqGbFQ0KAxUO7mcVD
VLPFQw/NxUOH5sVDQgDGQ9sZxkNUM8ZD7kzGQ6hmxkNCgMZDu5nGQ1SzxkMPzcZDqObGQyEA
x0PbGcdDVDPHQw9Nx0OoZsdDQoDHQ9uZx0NUs8dD7szHQ6jmx0MhAMhD2xnIQ1QzyEPuTMhD
qGbIQyGAyEO7mchDVLPIQ+7MyEOH5shDIQDJQ7sZyUNUM8lDD03JQ4dmyUMhgMlD25nJQ5az
yUPuzMlDh+bJQ0IAykPbGcpDVDPKQw9NykOHZspDIYDKQ7uZykN1s8pD7szKQ6jmykMhAMtD
uxnLQ1Qzy0PuTMtDqGbLQyGAy0O7mctDVLPLQ+7My0OH5stDQgDMQ9sZzENUM8xD7kzMQ4dm
zEMhgMxDu5nMQ3WzzEMPzcxDqObMQyEAzUPbGc1DVDPNQ+5MzUOoZs1DIYDNQ7uZzUN1s81D
7szNQ6jmzUMhAM5DuxnOQ3UzzkMPTc5DqGbOQyGAzkPbmc5DVLPOQ+7MzkOH5s5DIQDPQ9sZ
z0NUM89D7kzPQ6hmz0MhgM9D25nPQ1Szz0MPzc9Dh+bPQ0IA0EPbGdBDVDPQQw9N0EOHZtBD
QoDQQ9uZ0EN1s9BD7szQQ6jm0EMhANFDuxnRQ1Qz0UMPTdFDh2bRQ0KA0UPbmdFDVLPRQw/N
0UOH5tFDQgDSQ9sZ0kNUM9JD7kzSQ4dm0kMhgNJDu5nSQ1Sz0kPuzNJDh+bSQyEA00O7GdND
VDPTQ+5M00OHZtNDIYDTQ7uZ00N1s9NDD83TQ6jm00MhANRD2xnUQ1Qz1EPuTNRDqGbUQyGA
1EPbmdRDVLPUQw/N1EOo5tRDQgDVQ7sZ1UN1M9VD7kzVQ4dm1UNCgNVDu5nVQ1Sz1UPuzNVD
qObVQyEA1kPbGdZDdTPWQw9N1kOoZtZDIYDWQ7uZ1kN1s9ZD7szWQ4fm1kNCANdD2xnXQ3Uz
10MPTddDqGbXQyGA10PbmddDdbPXQ+7M10Oo5tdDQgDYQ9sZ2ENUM9hDD03YQ6hm2ENCgNhD
25nYQ1Sz2EMPzdhDh+bYQ0IA2UPbGdlDVDPZQw9N2UOHZtlDQoDZQ9uZ2UNUs9lD7szZQ4fm
2UMhANpDuxnaQ1Qz2kPuTNpDh2baQ0KA2kPbmdpDVLPaQw/N2kOH5tpDQgDbQ9sZ20NUM9tD
7kzbQ6hm20MhgNtDu5nbQ3Wz20MPzdtDqObbQyEA3EO7GdxDdTPcQ+5M3EOHZtxDIYDcQ9uZ
3EN1s9xDD83cQ4fm3ENCAN1D2xndQ1Qz3UMPTd1DqGbdQyGA3UPbmd1DVLPdQw/N3UOH5t1D
IQDeQ7sZ3kNUM95DD03eQ6hm3kNCgN5D25neQ1Sz3kMPzd5DqObeQyEA30PbGd9DVDPfQw9N
30OoZt9DIYDfQ7uZ30N1s99DD83fQ4fm30NCAOBDuxngQ1Qz4EPuTOBDqGbgQ0KA4EO7meBD
dbPgQ+7M4EOH5uBDIQDhQ7sZ4UN1M+FDD03hQ4dm4UMhgOFDu5nhQ3Wz4UPuzOFDqObhQyEA
4kO7GeJDVDPiQw9N4kOHZuJDQoDiQ7uZ4kNUs+JDD83iQ4fm4kMhAONDuxnjQ3Uz40MPTeND
qGbjQ0KA40PbmeNDVLPjQw/N40Oo5uNDQgDkQ7sZ5ENUM+RDD03kQ6hm5ENCgORD25nkQ1Sz
5EPuzORDh+bkQyEA5UPbGeVDVDPlQw9N5UOoZuVDQoDlQ7uZ5UNUs+VD7szlQ6jm5UNCAOZD
uxnmQ1Qz5kPuTOZDqGbmQyGA5kPbmeZDVLPmQ+7M5kOH5uZDQgDnQ7sZ50NUM+dD7kznQ6hm
50NCgOdDu5nnQ3Wz50PuzOdDh+bnQyEA6EPbGehDdTPoQw9N6EOoZuhDIYDoQ7uZ6EN1s+hD
D83oQ4fm6EMhAOlD2xnpQ1Qz6UMPTelDh2bpQ0KA6UO7melDdbPpQw/N6UOH5ulDIQDqQ9sZ
6kNUM+pD7kzqQ4dm6kNCgOpD25nqQ1Sz6kMPzepDh+bqQ0IA60O7GetDVDPrQw9N60OHZutD
QoDrQ9uZ60NUs+tD7szrQ4fm60MhAOxD2xnsQ1Qz7EMPTexDqGbsQ0KA7EO7mexDdbPsQw/N
7EOH5uxDQgDtQ7sZ7UNUM+1D7kztQ4dm7UMhgO1Du5ntQ3Wz7UMPze1DqObtQyEA7kO7Ge5D
dTPuQw9N7kOoZu5DIYDuQ9uZ7kNUs+5D7szuQ8nm7kMhAO9DuxnvQ1Qz70PuTO9Dh2bvQyGA
70Pbme9DdbPvQw/N70OH5u9DIQDwQ7sZ8ENUM/BDD03wQ4dm8ENCgPBD25nwQ1Sz8EMPzfBD
h+bwQyEA8UO7GfFDVDPxQw9N8UOoZvFDIYDxQ9uZ8UN1s/FD7szxQ4fm8UMhAPJD2xnyQ1Qz
8kMPTfJDqGbyQ0KA8kPbmfJDdbPyQw/N8kOo5vJDQgDzQ7sZ80NUM/NDD03zQ4dm80NCgPND
25nzQ3Wz80PuzPNDh+bzQyEA9EO7GfRDVDP0Qw9N9EOoZvRDIYD0Q7uZ9ENUs/RD7sz0Q6jm
9EMhAPVDuxn1Q3Uz9UPuTPVDqGb1QyGA9UO7mfVDdbP1Qw/N9UOH5vVDIQD2Q9sZ9kNUM/ZD
D032Q6hm9kNCgPZD25n2Q1Sz9kMPzfZDh+b2QyEA90PbGfdDdTP3Qw9N90OoZvdDQoD3Q9uZ
90NUs/dD7sz3Q6jm90NCAPhDuxn4Q1Qz+EMPTfhDqGb4QyGA+EO7mfhDdbP4Q+7M+EOH5vhD
QgD5Q7sZ+UN1M/lD7kz5Q4dm+UNCgPlD25n5Q1Sz+UMPzflDh+b5QyEA+kPbGfpDVDP6Qw9N
+kOoZvpDQoD6Q7uZ+kNUs/pD7sz6Q6jm+kMhAPtDuxn7Q1Qz+0MPTftDh2b7Q0KA+0O7mftD
VLP7Qw/N+0Oo5vtDQgD8Q7sZ/ENUM/xD7kz8Q6hm/EMhgPxDu5n8Q3Wz/EMPzfxDh+b8Q0IA
/UO7Gf1DVDP9Qw9N/UOHZv1DIYD9Q7uZ/UN1s/1DD839Q6jm/UMhAP5Duxn+Q1Qz/kMPTf5D
qGb+QyGA/kO7mf5DVLP+Q+7M/kOH5v5DIQD/Q9sZ/0NUM/9DD03/Q6hm/0MhgP9Du5n/Q3Wz
/0PuzP9Dh+b/QyEAAETtDABEqhkARHcmAERUMwBEIUAARO1MAESqWQBEd2YARENzAEQhgABE
3YwARKqZAER3pgBEVLMARBDAAETdzABEqtkARIfmAERD8wBEEAABRN0MAUS6GQFEdyYBRFQz
AUQQQAFE3UwBRKpZAUSHZgFEQ3MBRCGAAUT+jAFEupkBRIemAURUswFEEMABRN3MAUS62QFE
h+YBRFTzAUQhAAJE3QwCRKoZAkSHJgJEVDMCRBBAAkTtTAJEqlkCRIdmAkRDcwJEEIACRO2M
AkSqmQJEd6YCREOzAkQQwAJE7cwCRLrZAkSH5gJEQ/MCRCEAA0TtDANEqhkDRIcmA0RDMwNE
IUADRN1MA0SqWQNEd2YDRFRzA0QhgANE3YwDRLqZA0R3pgNEQ7MDRCHAA0TtzANEutkDRHfm
A0RD8wNEIQAERN0MBES6GQREhyYEREMzBEQQQARE3UwERKpZBESHZgREQ3MERCGABETdjARE
upkERHemBERDswREEMAERN3MBESq2QREd+YERFTzBEQQAAVE3QwFRKoZBUSHJgVEVDMFRDFA
BUTdTAVEulkFRHdmBURUcwVEEIAFRN2MBUSqmQVEh6YFRFSzBUQQwAVE3cwFRLrZBUR35gVE
VPMFRBAABkTdDAZEqhkGRHcmBkRDMwZEIUAGRO1MBkS6WQZEh2YGRENzBkQQgAZE3YwGRLqZ
BkSHpgZEQ7MGRBDABkTdzAZEqtkGRHfmBkRU8wZEEAAHRO0MB0S6GQdEhyYHREMzB0QhQAdE
3UwHRLpZB0R3ZgdEVHMHRBCAB0TtjAdEupkHRIemB0RUswdEEMAHRN3MB0Sq2QdEh+YHREPz
B0QQAAhE3QwIRMsZCESHJghEQzMIRBBACETdTAhEqlkIRHdmCERUcwhEEIAIRO2MCESqmQhE
h6YIRFSzCEQhwAhE3cwIRLrZCER35ghEVPMIRBAACUTdDAlEuhkJRIcmCURDMwlEIUAJRN1M
CUSqWQlEh2YJRENzCUQQgAlE3YwJRLqZCUSHpglEVLMJRBDACUTtzAlEqtkJRHfmCURU8wlE
IQAKRN0MCkSqGQpEdyYKREMzCkQQQApE3UwKRLpZCkR3ZgpEQ3MKRBCACkTtjApEupkKRIem
CkRDswpEIcAKRO3MCkS62QpEd+YKRFTzCkQhAAtE3QwLRKoZC0R3JgtEQzMLRCFAC0TtTAtE
qlkLRIdmC0RDcwtEEIALRO2MC0SqmQtEd6YLRFSzC0QhwAtE7cwLRKrZC0R35gtEVPMLRBAA
DETtDAxEqhkMRHcmDERDMwxEEEAMRO1MDES6WQxEh2YMRENzDEQQgAxE7YwMRLqZDESHpgxE
Q7MMRBDADETtzAxEqtkMRHfmDERD8wxEEAANRN0MDUSqGQ1EdyYNRFQzDUQhQA1E7UwNRLpZ
DUR3Zg1EQ3MNRBCADUTtjA1EupkNRHemDURDsw1EEMANRN3MDUS62Q1Eh+YNRFTzDUQQAA5E
3QwORLoZDkR3Jg5EQzMORCFADkTtTA5EqlkORIdmDkRUcw5EIYAORN2MDkS6mQ5Eh6YOREOz
DkQQwA5E7cwORLrZDkR35g5EQ/MORBAAD0TtDA9EuhkPRHcmD0RUMw9EIUAPRO1MD0S6WQ9E
d2YPRFRzD0QhgA9E3YwPRLqZD0SHpg9EQ7MPRBDAD0TtzA9EutkPRHfmD0RD8w9EIQAQRN0M
EESqGRBEdyYQRFQzEEQQQBBE7UwQRLpZEESHZhBEVHMQRBCAEETtjBBEupkQRHemEERDsxBE
IcAQRN3MEESq2RBEd+YQREPzEEQQABFE3QwRRLoZEUSHJhFEQzMRRBBAEUTdTBFEulkRRIdm
EURDcxFEEIARRO2MEUSqmRFEd6YRREOzEUQQwBFE3cwRRLrZEUSH5hFEQ/MRRBAAEkTtDBJE
uhkSRIcmEkRDMxJEEEASRO1MEkS6WRJEh2YSRFRzEkQhgBJE3YwSRLqZEkSHphJEQ7MSRBDA
EkTdzBJEqtkSRHfmEkRU8xJEIQATRN0ME0SqGRNEhyYTREMzE0QhQBNE3UwTRLpZE0R3ZhNE
VHMTRCGAE0TdjBNEupkTRHemE0RUsxNEEMATRN3ME0Sq2RNEd+YTRFTzE0QQABRE7QwURLoZ
FER3JhREVDMURBBAFETtTBREulkURHdmFERDcxREEIAURN2MFES6mRREh6YUREOzFEQhwBRE
3cwURKrZFESH5hREQ/MURBAAFUTtDBVEqhkVRIcmFURDMxVEEEAVRO1MFUS6WRVEh2YVRENz
FUQhgBVE7YwVRLqZFUSHphVEQ7MVRBDAFUTtzBVEutkVRIfmFURU8xVEIQAWRN0MFkS6GRZE
dyYWRFQzFkQQQBZE3UwWRLpZFkSHZhZEQ3MWRCGAFkTdjBZEupkWRIemFkRDsxZEIcAWRN3M
FkSq2RZEd+YWRFTzFkQhABdE3QwXRKoZF0R3JhdEVDMXRCFAF0TdTBdEqlkXRIdmF0RUcxdE
EIAXRN2MF0S6mRdEh6YXRFSzF0QQwBdE7cwXRKrZF0R35hdEVPMXRBAAGETtDBhEqhkYRJcm
GERDMxhEIUAYRO1MGESqWRhEh2YYRENzGEQhgBhE3YwYRLqZGER3phhEQ7MYRBDAGETtzBhE
qtkYRHfmGERD8xhEIQAZRO0MGUS6GRlEdyYZRFQzGUQhQBlE7UwZRLpZGUSHZhlEQ3MZRCGA
GUTdjBlEupkZRHemGURDsxlEEMAZRO3MGUS62RlEd+YZRFTzGUQhABpE3QwaRLoZGkSHJhpE
VDMaRCFAGkTtTBpEqlkaRIdmGkRUcxpEIYAaRO2MGkS6mRpEh6YaREOzGkQQwBpE3cwaRLrZ
GkSH5hpEQ/MaRCEAG0TdDBtEuhkbRHcmG0RDMxtEEEAbRN1MG0SqWRtEd2YbRFRzG0QhgBtE
7YwbRLqZG0R3phtEVLMbRBDAG0TtzBtEutkbRHfmG0RD8xtEEAAcRN0MHES6GRxEhyYcRFQz
HEQQQBxE3UwcRLpZHESHZhxEQ3McRCGAHETdjBxEupkcRIemHERUsxxEIcAcRN3MHESq2RxE
d+YcRFTzHEQQAB1E3QwdRLoZHUSHJh1EVDMdRCFAHUTtTB1EqlkdRHdmHURUcx1EIYAdRO2M
HUSqmR1Ed6YdRFSzHUQQwB1E7cwdRLrZHUSH5h1EQ/MdRCAAHkTdDB5EqhkeRIcmHkRUMx5E
IEAeRN1MHkSqWR5Eh2YeRFRzHkQggB5E7YweRLqZHkR2ph5EQ7MeRCDAHkTdzB5EutkeRHbm
HkRD8x5EEAAfRO0MH0SqGR9EdiYfRFQzH0QgQB9E3UwfRLpZH0R2Zh9EVHMfRBCAH0TdjB9E
qpkfRIemH0RUsx9EEMAfRO3MH0S62R9Eh+YfRFTzH0QQACBE3QwgRKoZIESHJiBEVDMgRCBA
IETdTCBEulkgRIdmIERUcyBEIIAgRN2MIES6mSBEh6YgRA==</AssayXData><AssayYData Points="2614">O4lzPKl1nzyEkKQ8nXS/PMOz7zxIWOM8fCj+PFTWBz2yaww9Pi0rPVkcFT0riCs99VQrPbyw
Kz3+OEA9I+U6Pbs9TT1kEjo9mS5JPcLPRT0qoVw9RHpWPYcDTj2Ih109T1hEPSbGWj2mt2A9
o0NWPYkrWD0pAGI932NXPbVDYD3K+Gc9QBV6PV2Hcj0j1mM9KNVyPdiagz3rbYI9EdF5PTHK
ez1s/oE9RpB9PV/6cz1V7H491M9zPXVYdz3ZQXs9lSGMPcfzhD0LQY49eLKIPZUugD0Ch4o9
eCSFPZj2jD31pYs92CSFPS6qij24so49/POKPc3cjT0rtIw9ukqXPY2LmT0/GI49h0qTPXJT
kz0b/Y09swuOPaY3hz0p7JY9K9aNPcCwkT3zlZY9/8uWPbjKmT2CLJs9HtKVPcB2kD0qrJc9
NKmWPeWQnT3L5489pCaZPcuynz26qKE9KeedPb6pmT2pAZU9ZoWkPbdsmz02aJ09ezeePbrT
oD38raE9Mt+lPTNXmz0dop09niifPT9+oD0ZKKo961GePULyqT1d7Z49DtOnPTMUpT0QnKc9
trmjPYeWpj011609GD6lPd+6qj3pDq09diKlPUkoqT2qga49l+6xPYOIpz2+D6E9qn2fPcNB
qT2D87I9JV6qPV1rqD0s0qQ9TaSuPVNfsD2V/6s9kp+lPU6Aqz2ija89JSixPZurrT0nX7E9
ZoyrPVN3rT2R8LE9g0iwPVDfrz30kag9JoiyPenxrD1hPrA9mfq4PakDtj1Cr649TU66PV3H
tD3dwrw9lPi/PU98uz3gg709ivO3PeTJtz2t+rw9Os3DPZOPrT3fuLQ95+yvPbanvj1sj8A9
gRa7PbDZvz1mBbs9+gXEPeLZuj0zMcE9Feq+PTuWvj28EcA9sdO+PVU6uz29Mrs9I7u+PVXr
vz35WsM9ZHrHPd/VxT2DC8o9TELDPSZPwT0WGLs9BgbCPeQ5wD3I+8c9WyXDPb6nuz33V8U9
7KnDPaw+xT24E809g3jIPWK7xD2dtcc9l3bNPb8Dyj2KDcY93R3LPTfxuj3d4sY9ajnKPbwg
yT2fB8o9KC/OPdhbzz1umL09AkzDPaYBxD10QcU9iGDAPa3txD2He8s9WhfPPW+5zj3gfMw9
wI/SPUIIxj2+d9U9HabMPTWexj2Sj9g9wK7IPcF81j2/+cg9qMDNPdJr0z16aNA9Rk3dPfDe
yD2e/809fDzVPfbQ0z1wJtE90c7NPSZQ2j1EmM89bLvWPSyYyz1JANc9zZzQPfmS0z0RcdU9
QT/ePZkn0T1AE9k9rdPSPbmIzD0AOtE9C9zYPRSD3j03mds9IEHVPYvE0T08WOI9dBPcPcmf
1T2QE9g98GnWPc462j0j6Nc9PcvcPTHC1D18f909RWHYPa1l5D11u989CQHdPXQw1D0rW909
EQzcPRxi1j1TjN89jJLXPR4G1z30Gd89u8/SPcLz4j2+yN49SgLcPfay3D1xkuA9NobhPSdG
3j0CTNs90tvhPbj/5D2y69s9aLDkPQG65j3baN89v/3iPXZ15D0DK+k9QMLfPUUw5z2wYeg9
IwviPUy65z1LNOU9XZPjPWhr6j3Z8ug9EhroPcKr5D1dTeo93PjjPSSU7T3aJec9c9TqPRz2
3T2NeuU9ovXiPd9y6D19D+U9zAXvPTjP5T3je+89aNzqPfGf5T2/h+g9yEjjPaJv6T3zsec9
iGbzPdra8T1Yq+k943LwPS946j3E4eo9psblPW/T7j1KFfU9IvDuPcRB7D0ymPQ99YjzPY1s
6j3hCu49o6D1PU8m8D0hvPM9l37sPfBv7z3wxvY9q9/zPfuo7T1HPPA9u3P0PQin9D1ZP/E9
jlf1PTz89z3NOPY9mmH8PfWq5z0YSvM9tDTyPZol+D3CvPc9LLPwPQQw+j0okfI9iDj1PSU9
8T1YXfc9JDj3PZes8T1J6vQ9HBzxPS5B+z11Me49Kkb+PZ/V7T2aCPc9R2v4PXLt7j0l8vQ9
wM/9PW3a8z2TA/09GmT1PSXk/z3RRvs9xZH9PX0Y7T2tagE+OaX7PV6l9j3gevU9gYr4PXJv
+D3k0wA+ucr9PSfO9j2i/v491HEBPqTE+j0oIwA+VGb9PdIQ+T3/M/09Hzf/PffeAT6EFAE+
BL0BPju19D15uvs9qWcEPoBz9T3gdP89cR4FPr4fAT7j/fs97woEPmG7AD77sAM+J/H7PeMp
/j2fRAE+9a0CPthn/D3xTgA+BOICPgdTBD7+Z/09oDQEPixhAj6EJgg+vl0APsLI/D263gM+
yZsBPhPdAz7yXgI+P9gBPpWgAD4RbQI+ip75PQxmBD4j9QQ+9DwDPmMIAT4mawc+JZMJPtH0
AT5BNwY+0xYEPlCwBD4izwg+BeYBPjenAj4PpQU+4iIEPmMbCz7MywU+ea8EPo+0CD4ZpQc+
rJMCPvrgAj5muQU+H4kKPvTrAj6/nwg+Th8GPmkTBz7w/QQ+mtEKPkQCBj4FnQc+ty0FPmi5
Az4ctwY+FpcEPvkYCD5/OQU+RukGPmcSBT71hgI+whwHPkbACj59jQA+atsIPvYHBD497gQ+
PWgIPjzQBz7GCgo+050HPpk8Cj4fMgg+W3QKPslTCz6mGwo+jr8IProtCT58+AY+6gkLPqPf
CT7GwwY+0cQIPjMeDD7wrgw+zngGPr5SDD5mgQs+hbIMPiOwCD7CyQY+ymgNPseFCD501wY+
y+8QPhLPDj4MbQs+/4gJPhT1Dz7jORE+dXcJPg1hCz6BaAs+gaALPr6gCj6m7Qo+BcsJPkVd
CD75kws+s5INPpXtCz5eSwg+sdAPPkY6Cz7OCQs+9cEQPmlVCD6obgs+npMRPsR1ED7PWgo+
uDYNPtSfCz4V3gk+twUIPty1DT5Dhw4+zUYOPqQxDz5y2A8+VTYHPjV8Dj5fGRE+Q9ULPtNA
DT78SBE+QssQPqCbEj51dRE+aP4SPsMQCz58ABE+bQQPPqMfED5/eA8+dmQOPt0LED71fAw+
/34SPnK2DD591As+ZpcSPt25Dj5wShU+s8UTPoFMED5Q0hQ+5gUMPmPRFT5iwBA+8a0SPn3S
DT67IxI+BxsSPvYKET4n4A4+MU0SPiXUDz72FAk+sUwOPv//Dz7M0xM+d88UPnRVDz43ehE+
4qUQPkI1ED527BI+MP8TPhmCEj6VyhI+7bwTPuQbEj5fbBk+HOoSPmDODT7K9BA+RYARPnUR
FT6zow0+RuIPPitREz4CTRc+UggOPoDpEz5sMxI+pWgTPnQiEz6svRI+NlAKPrlcEz6M6xQ+
91IUPqMAHT5tGhI+Y50TPofDEz4sZBQ+9U0WPjwkEj5/uRI+cOkVPrOuET49Wxc+XRgUPjut
Fj5hCxc+JX4UPhT0GT46LRI+OesaPq1NET597BQ+O+IWPrAVGj4GpBQ+7UEWPtC1ED4tIRQ+
wk4VPtUKFj7VjhU+khYTPsVlFD5TrBY+r7sXPo6SFz62chY+1vgXPsl3Gz66LBI+uTATPuZQ
GD4TsxI+HDEXPkFrGT7MHhQ+uZkaPtpFGT78hhg+vwMXPjQAFz6PwRU+TEAVPowdGD5yqBk+
76QWPi3xFj78CRU+6JEYPqK9GT60FRo+JXQWPgdZGD4zDBg+XxwXPrFwHD6vFxo+uoQZPs2p
FT6UWxg+4MkTPjiGFz5W3BU+c9kWPrDlGT5zJRk+nKYdPs89Gz7RuBY+cB0ZPuyFGT7gQBs+
SNkZPmtLGT47yxY+7F8ZPjhMGz7xWB8+1mEcPgrzGD7qqBk+++QdPrjLFz5EFxg+jeQbPhoB
GD46bhg+kO4aPt+TGj4h2RY+4aIbPr6IHz7kCB0+V+YcPv+OHD6vdR0+Za0dPmSTIj6/CRk+
yZ0cPpe3HT58lBo+trMcPsjIGT79/xw+FkQePiqaGz6Lfho+1gQcPqgVFz5rlRw+fwAcPsdS
HT460xs+4/UcPsoVHT4F9B4+gG0gPudyGD7RKR8+ZwMePprVHz7IHR0+Wo4bPgkdHT5Odh8+
wSUdPmIJHz5KTRw+KEMfPprIHj5Ouhw+D74iPh6wJj6VRBs+esEePt9jID6K/x8+FdMaPtKH
HT4kGSM+ORckPpU6HT4cZh4+EFobPvQdHz7TZiE+4X0hPv1aIz5UPyE+qj0gPimrHj5naR0+
SlQjPt51IT5kkiA+7jYkPhOLIj7NliE+fLMdPn6NIz5J3iI+p1gfPjy1Hz56tR8+IrwlPpTu
Hz4fqiM+qYokPp4+HT5CWiE+lFEhPvDrIj47viM+XQYhPrzuHz4sbyE+29AfPio1Hz7IXyM+
b5gfPoDmIz5KlSI+n+MgPr8yIj6rLCI+ZsQePge+JT6mKiQ+0AolPrLVIj5aGCM+vE0hPrt3
KD6rRSU+41chPr2fJD5xSSU+ROwgPkmOHT5IpSI+/pMlPpBZIj5xgyU+Eq0nPjOKID7XYSQ+
gyMlPmjNID5nISM+Yl0gPhEQIj7A5yE+fSghPszqIj7e5CM+fXIiPkktJj5Otx8+ZuYgPmYQ
JT7EnSI+hv4kPv6lIz536SE+PxYoPhp7Ij7xhyI+CAIiPgwqIj7lhCQ+QN4lPsi+JD5kmio+
VT0lPgRQID6yDyQ+/KUoPjl7Iz5MYyY+FcwnPvT7Jj5zkyU+QAcmPsv4Jz6iISc+ddIkPggl
JT54LiM+cdwiPiARKj6qnSg+Zm4iPqW0JD5lvyc+mQYqPnLbIT6Idik+Xa8nPvKwKj7XgCY+
IRAlPqWAKj6/oyw+U0IoPqv+LD6x3CI+wUAqPsH9Jz7Gth4+poUtPujAIz48ByI+hlkoPt6L
Jz7NRic+ghUqPswNIz7snig+NcUnPoq4Kz68KSM+ooglPnMXJD6c7Sc+5RspPpVuJz6xcCo+
3TMnPnkAKj79qig+SyUqPio4KT6k1Co+HcguPijPKT4XSyg+3m8pPnfrLD7d/Cc+ff8kPk0z
LD7cris+CYYtPgUeKz40ICk+bIQtPsO5Jz4/sSs+flEsPhuvLT76Bio+9HIqPv14Kj6ELi0+
+gErPtKtLz7nDCo+kJsqPidDKT7NWio+s4srPkhIKz5tMSo+XDsqPmPHLD7JVCo+KPEsPgv8
KT5zPi4+UWYpPotwJj5Zxyg+TBYqPu1yJz7qvCY+faQnPto+LT62wSs+59sqPhm+LT51dTA+
W7UqPimyKT5FQCs+FEsqPknGLD7Lqyo+4rosPn3aKT4wlSs+uHMsPrwgLT6YCS4++LAvPvjw
Kj6bOC8+mqwsPgZ+KD45yDA+Nr8vPi9oLT4FvSk+06ctPrwYLz42Byo+qDAuPgr8Jj42Wio+
JFcwPhLKMj4Yoio+FAouPv+9Kj4BzTA+gdArPr8TLj7Lsyw+QI0uPnvfMj5RgzE+a+suPoNn
LT6q3jI+C5UuPsQfLT7Vsi0+Y2ExPsNwLT7FlC4+CIs2PhKMMT6N3jE+ipwvPhPiLj67Zy8+
hVE0PldBNT6Z8S0+uxg0PhcyMz6QizI+5l8uPkhmMj6uiS4+2yUxPokmNj5kwjI+9ikuPv+f
MT5hNi0+BE0wPmEmMz4pqSw+6+IvPusdNj4/XzM+j300PnMJMD5UMjY+BgQyPiQ9Lz4AJTQ+
Q+ozPsk1MD71QjA+mZAtPkfuLz5pgzA+65k0PqR8Lz7gyjI+yYovPmrkMz4sszI+vU4xPo3V
Mj7XjS4+vn80PjEtLz7BQzQ+ReU0PjWpNT4ExDM+XD01PjUgLz5b5DI+/YwzPno0Mj7kVjM+
xAY0PlqDND7JxTE+AdMzPr10Mj4PlDM+nXU3Piz8Mj4PfDM+N1UyPgufMz54JjU+/2QzPlfP
Mj57VzY+SEo2Pj+TMT4BzDY+HycyPjsiND77NTc+IV42Po0YNj5R1Dc+I9kzPn+2MT7r4TE+
hs40PuP2ND4wozQ+UP0zPoJeNj7XWjo+kX0wPhO2MD7bNTQ+D542PjPFNT6gmDU+5i46Pvqz
Mz5kpDI+aQ03PhOiNj4lKjE+bRg0PiKrNj57JjY+jWM0Pt3JNj5pMTc+xVAzPv1qNT5VATM+
zRsyPvNJND7jJTQ+B9AzPpMuNT7yUzo+WIo7Pks3NT6ezjg+OT44Pi2zOD5EaDM+8u05Pl84
Nj6QOjY++TE0Pm1PNT4GSzY+d1c6Pru0Nz7CiDg+dnw3PqZyOT7UlzY+BA85PmyNOT6JRDg+
RUQ9Pq7FNj7F/zk+w7U0PnHWND6NMDk+YBM3Pn7jNj5fJDg+l4c1Ppr5OD4v7Tg+Eps4PrsH
OD6Ypzs+vJE2PkgvOj4Ftzc+FWk5PqwTOT7zLzc+gqAyPsqiOj4L2zM+WcExPj01OT5diDg+
jh80Pmw2OT79TD0+EaE4PuJTPT7PpDk+t6s9PjLGOj4eZDs+CMo8PoSsOj69Ozc+0bk+Pold
OD66TTw+lRE6PmkXOz7TljU+Yug4PkqHOT7iGDs+8404PujuOT69/jQ+gk09PpzZOz7fWDo+
Ghc6PpunOD7zaTo+ILs+PjzINj6/ODw+o1M4PnrMOj4UTzk+M6o0Pr0cOj53kjs+nrQ5PlZM
Nz5laTo+c4Q7PlprOj5gND0+DCQ8PqagOj70Aj0+6jw7PnVQPD7TBDs+SF40PiZyPD6sGDk+
x+87Pj0XPz4S1zQ+uzs4Pps7Oz7CwTg+Q144PtZUNz4mfzo+5qtBPkEWPD47vTk+hPw9PrSV
Pz5pvTw+uWg+PiowOT59FT4+cFY5PiRyOz4myz4+Sp47PvZoOj45HDs+w285PsD7PD7c7UA+
C/c8PmKqQT4Njz0+j688PjXmPT5CDT0+0Lo5PoaNPT4ogTw+WdI7PmMDPj7v8jw+7vNAPm2g
Oz4xTj0+JkM/Poy+Oz475z0+RE5BPqcxPz73H0A+63w/PoODOT5iNTs+jfs9Pk/FQT4M4z4+
1rk6PoB1PT6GFj4+z+5CPsUBPD5D3Tw+juM9PlYFOj6jjjw+u+I9Pr8fPj5amT8+OpxAPors
Oz7dckI+g1I9Pk5BQD4qtT8+FMM+PvaPPT4PqkI+2H1CPqe/QD4GqUI+ec1APmRuPT56Pzs+
bso4PgfvQT6L/D0+YdpCPiRIQD7RMUA+vrk/Pn5SPz7LJ0I+sTJBPtcGQD4tpj8+H3U+PiQn
PT669EI+PO5CPgyyQz686j4+YnZAPhZpPz6rsUM+8b4/PmR0PD50/D0+gCdBPoYgQz42gEI+
hptBPnbQQT6FX0E+MLQ8Pjh6PT5wdEQ++e4/PrPZQT4d90E+AUBBPvzqQD4xlEA+/fg/PgZ2
Pz58NUM+9VRDPlbVQT7qO0Q+dllDPo2ePz7jGUQ+nNo+Ph4GQj6I+EE+VgRAPss3Qj5F/kM+
IYtBPvggQz62zkE+LcQ/Pum+QT7IS0M+bLJDPr2hQD6yS0M+28RAPjcnPz5jbkA+9xNCPpqb
Pz4YVT4+E3hFPtWQQD68xEI+7oFCPkrWQT4Qo0c+nRJDPpyFQz6fZ0Q+bgJGPkd8Qj6KykI+
ilBDPtGWPj67AkE+nvs/PgciQT7Y3T8+j7ZCPs9PQj4Fz0Q+q6RBPu3MQT4eDkM+5lxFPoQV
Qj5lnEI+/TVBPtKCQD7jG0I+Zn1BPpKhQT7hVEY+VZBEPiRmQj4ZxEI+7WdDPk5qQz4oIEI+
cwNDPjQwRj4jKEQ+iklCPuZNQz4iNkY+VTBEPtqjST7QB0Y+LfpFPuLzQT4ut0M+TR1HPrQE
Qj4guUU+csNIPgzeQz5pJEc+1s5FPn9AQz6VrEk+1gdHPs2iQz70cEI+QdhIPkPZRT6KNEM+
SyJGPjbQRD4BMkg+sWJFPuEBSz53sEg+mXFJPo+1Rj7mNkU+LSZEPvtVRD5YvEU+MLhKPn+2
Rz6fW0o+7mxIPlhtSD5NhUU+pEZJPtL5Qj42Ykw+Av5IPnA+ST6aEkk+mHpHPgBpRz5vSUU+
FPdBPioIST5yv0M+wqRGPrgtSz52tkY+6RRHPmk0Sj7xLEk+zipFPuMKTD7r5Uc+S2NJPiQ/
SD4NoUU+bK5JPjHqST69Gkg+DV9IPisxST5luEc+rBNJPt2ESz7AEkc+A4dFPl4MTT6Jrks+
pItGPpj9Sj4MlEs+5wVLPoatSD7cL0U+yx9IPhUTSD7ZCEo+ERBKPvecSz5gJUo+KWJGPlCe
ST4fu0g+Vb5MPqZaRz4f1ks+AuZOPk+wSz7F/0g+WR5EPm0HRz4Gpkc+JlNJPoFoST7CRE0+
mzRIPlSySD4s2Eo+8HZNPmtsTD7EXkg+WS1LPonASD6OSkk+FeREPiSeST7aRk4+/3xLPuZt
UT664ko+g+BMPn6+Sj6mVEs+quNHPgFrSD43wU4+Zk9MPmlcSj7L4Ew+RMlNPt4LSD7pgE0+
BlZLPgGFST5/HEo+KrhMPjemTT7XKko+579NPttZSj4mZkU+EutJPrWORD6Y2ko+jdpHPg9o
Tj64h0o+NRhMPihJSz7jTkw+1VxPPi54Sz5B4k4+NZhHPvT0SD5qHUg+l0JMPgPtTT7ihE0+
ok9MPqHVSz4XEE8+Q6FLPnn3TD7bu1A+bJ5QPpekSD6xQEg+xNpOPncjST7v5Uo+2pJNPqd4
Tz7FUk0+MHJKPmCsTz5bW00+uq9LPueLTT67fE0++mpMPiDBTD6ZOU4+83VKPq/tSz4L9Es+
n2xPPuKOUT7pvFI+A+1PPhkUSj6dR08+lx9RPiuDTD6aG1E+uOFNPsrATT6TclA+o25NPnDX
Tj4tjko+QvlMPihvTD6syE8+fhVOPk6KTD4PMEk+W/dOPvpySj7VCU0+AiJMPjkIUT56/U8+
nK9QPhpMUD4WQ1M+cK9MPj6FTD4kslA+7cROPlbDSj5IIUs+/+1OPtbjSz6VHFE+LIhTPnhi
Tz7CDFM+wkNSPnGsUz6H8Us+JIlKPiYuTj5Svk4+ajVQPjqMUD6EEE8+KxZOPklnUD557Us+
9wVQPsFETz5cr08+HPpNPkqXUD4+41A+5ipNPuvVSj44blI+B7tMPmaRUj57QVM+4qlSPgns
Tj7x8FI+fE9NPubKUT6QglE+wKVSPr9cTD5MVEs+EytQPvA+UD5Yl1M+vVtPPvbcUT6W/08+
WOhTPuveTj6Ql1E+aEtOPnoLVj5AXFQ+SbpOPvPvTz79JlA+Xl1OPm14Uj6RflI+5b5PPiiP
UD7CllI+JERQPjgUUj5mulE+Lo1PPjMfUj7BYE4+hadQPjWJUT4lFFI+Ol9TPiQ4UT7Qx1U+
XR9SPu8CUD6iwlU+SUdRPpO/Uj77rFE+T7ZRPktNUT7VIVQ+dNZNPhAbUj5upFU+dqNPPjT7
Uj6XB1M+z/dQPu9MUT7xMFU+Uz5TPj52VD6ZM1Y+sCxTPtpmVD5BZlQ+vYxVPrB4Uj4l01Y+
+exSPljuTj44qVQ+XV1UPsbyUT4RSFY+5F9SPsivUz6aUlI+ZDZWPsG6VT7fNVM+TYpTPhwA
VD6h4lE+XfZUPogpVT6p8FM+7gdSPiguUj4lqVA+uElSPjJ0VD7ZJ1I+URJVPs3vVT6Fq1I+
AuNTPgo/Uj5/K1Q+X8FVPu+bTz4yFFY+o5ZUPk1gUT5zPlM+U29ZPpi7Uz4MAlU+xYJTPit6
VD7dQVA+5bBWPl8xVz5RRVc+pKhRPgaNUT6xvFM+4NJVPtebTz4sPlc+PUdYPirmUz7r2FQ+
qdFWPknYVj7M9Vc+vCVVPlToUz46tFg+Uh9SPsbpVD6wB1g+1FVZPiq6VT7mz1U+kFxVPmRH
Wj7TPlg+QAlOPtgoWD4bI1M+7ZdWPrf/Vj4p+1g+5KdYPlKPWD79QVQ+1wJYPmBAVj4BalQ+
VL9VPrKBWT7/11Y+/9VXPj9tUj7CN1s+XodaPkmeVD5ChVg+rS5ZPu01Uz5SW1c+GAFTPk8/
UT5b+FE+CGdUPhsVWD4INlo+UGhSPi/gVz424Fc+gslXPosEVT59UlY+449XPs+cWj6E+FU+
BzBTPg2VWT4hc1U+Z8hQPtykWD7hYlk+sdlUPrnYVj775VY+4XpWPqOkVj7VT1o+dIpaPo94
WT6olVY+uOlVPoIKVD7APlQ+6MhWPkBTWz5kCFk+wipaPqC5Vj4Talg+G2lXPlcAVT5hFlY+
EmFWPlh1WD6U51k+XGFWPqbIVz7AiFU+EAtZPg7jWz49BVk+jn1WPmZVXj5LNFk+X9RaPuVc
WD5vYlk+pddcPi2wVz6eB1c+jW9YPoZJVj5riVQ+2GNVPnhLWD5w+V0+kwNYPrYdWz5JZ1c+
PE5aPiyOWj5RTVk+o2ZUPt4/Wj4Ts1k+6AJePp72Wj6I2Fc+HspYPqmFWD5PelU+761ZPlNx
WD7Dn1c+qH1ZPoa/VT58NVs+WyRZPuycXD6SgVw+KytXPvfAVz4+I1g+3ABXPiqyWj5Mnlk+
BEVcPoAWWj65D1w+RjJYPiyxXD5m2Vo+LyVZPu54Wz75c14+S75YPhCUWj69bVg+hX5aPuiM
XT6Y01Y+u89bPp+lVz4z81s+k/BbPgJdWj4n6Fo+/GhbPtIZWD6V4lk+AqpbPjPKXT5DwVc+
tTpePp1aWz679lw+UV9bPu1SWj6Rp1s+EWhbPriKWj6eNV4+z/daPlABWD7AbVs+VHVZPs+i
WT4e6F0+9A9aPoJrXj5W/Vg+0LlhPlplXD5vBls+A+tYPrvuVz72M1w+7UNdPg7+Wz41DGA+
MCVcPtvtXD6Xl1s+pCFbPi4UWz7ddVs+DB1cPhd5Wz5kHV4+NjBdPrdXWj7qrV8+puxdPu30
WT5gfFs+HRhePvF0Xj7Zc10+7rJaPq31Wz6uYmE+6OhdPj+zXD5U5Vk+B01dPtbsXT57TV4+
/mxfPo1kXz7UGVs+9wFfPsG3XT6ynl4+ui1dPjTIXD79hV8+hC1dPkIfYD4ggF4+j3dePkGl
WT57sWA+RP5aPhCqXz4+8l0+x2FfPqY1XD406Vw+tlRfPro7XT6uUGA+1mFaPujRXz6X+V0+
sRdgPv0hXj4gil8+4/RePquJZD4fmF8+/uxaPr57XT6ZVFw+8nFdPvUKYT7kVFw+XGpgPqCQ
Xj4mB2I+WRJePtqxXj5nDmE+yUFhPqetYj7j+2I+ORFfPvP+XT4nSmA+q3ZjPp1zXT4DZmQ+
CmdfPvF6XD4CYmE+QK5hPmQ0Xj4QIGA+wd1gPupcZD6V3GA+X9ZfPsHHXT5bKGA+3DlhPgtf
YT6CaGE+KYtfPkYtYj5YF2I+FP9fPsNFYD4co2E+jzNhPpnIYj4ECmE+gGJkPllWXT5w8F8+
iaxfPkSGYj6wI2E+w4hiPn1IXT5tSV8+oZliPjPOZj6W8WI+ybphPt3dXT7QzVs+AWBiPugi
Xz63C2I+NPNfPnEYYz6QU14+u/1cPpSrYj4PGl4+fplgPs+2Xz4KnF4+2P9ePjzCXz7FnV4+
UClfPpX1YD44v18+FOxkPp20YD4AumE+k3FgPj1rYz4XxWA+t1diPoGXYD7rU2I+5jljPrYh
Yj6rq2E+zsBnPguXZD4w4WE+uapmPjwyYT7P3GM+kmZiPhJzZj7t+WQ+/kZjPhitYz6hm14+
oBFgPnp+ZD4QdWI+xSRkPgmIXj5cKWU+JSJnPqHmYT7lYWQ+V6NiPpPzZD7b3WQ+C89jPt/E
XT4Za2M+I0VgPs4+Yj49VWU+OtpgPnf1Yz5CoGc+w4JkPtlIZD5uuWM+qy5hPu5aXj7FImY+
7OZgPu06Yj5XUGA+0Y9hPprNZT5InGQ+a7FlPk6yZT7ikGI+kJZiPmnKYT5xsGM+JVNmPixg
Zj4KZGU+lCxiPmkYZD5ai2U+MLxlPvZlYT4zbmQ+bH5lPlmBZD58uGc+qcRlPgGdYz4IS2c+
SKRiPnzVZT7lvWM+alpkPlriYT50b2E+hKBkPh2eZD4iy2U+NGJnPmXNZj4Ramc+NYtjPs9I
Zz499GQ+8UlnPikUaD5BlWM+EL5kPpE5Zj550mU+ZgRmPjPPZT7G9Gg+A0hqPrjBZD7It2M+
nzJpPkkpYj4sNWc+WgNnPlZzaT49X2Y+hy9nPlsaaD69nmU+uwJmPqJPZj4802M+aJxmPn7W
aT5/qWY+S6hhPoXAYz6TZmM+mutnPmrGYz5V8WU+VLlmPuKyYz7GtmY+bD9qPr7wZj4CX2Y+
iBRqPpCzZj5u3Wk+ZyRpPi7UZD5Fdmk+81VnPlYFaz4zaGY+Z/dpPkl3ZD6hx2Y+N8poPrKK
bz5nkGg+SgZoPkMYZz7kqGo+C0JqPgpwaz6pXGg+EIJnPla8Zz5Vdmc+jiRpPvs8aj7cmWg+
vGxqPvIDaD72c2g+YopnPqfNaz6ximo+8zBoPmEuaj5ySG0+AulqPihPaz5Zd2g+COloPl1L
Zj6NUGU+G1hiPt3gYT4hOGY+lZloPn73Zz4v3mY+tjVrPiInbD7CX2o+xdRkPvUVaz7Ecmg+
N8tsPtvkZT6No2o+XmVsPrQ1aT5a42k+7JNoPiQwaj5n+mo+jH9pPoUmZD4Lhmc+OPpmPgiw
aj5Mfmg+y6ZlPixKaD5xP2c+pE9rPgbYaD4Bsmo+cVJpPmIWaz7i7mY+1PNqPt4zaD437Gc+
dUFnPvjyZj5IXGk+m+ZoPpr0Zj7ammc+yY9nPl7RZz56NGg+wRlwPh+eaj5jpmc+uidoPgUG
bT6IYmY+Cl5qPsL4az7/U2c+HipqPvjsZz5AF20+sflqPvv+aT6DXmg+b6JoPulzbD5Cfmk+
k6RpPnCmaD628W8+EDloPoeFZT7IW2o+oC5lPmOfaj4Yo2k+P0JsPs0FaT7SPGg+IetrPvFI
az5KHGo+a6RtPvmsaz4oWWk+6qRoPvQNaz4fmWw+woJsPl35aD4Rp2Q+G9dqPlwtaj6rSGY+
f0ttPlN6aT58220+kzFsPhd1aT4fpm4+YIhsPmQOZj74gWs+rGFqPgLgaD5ydWU+nCFqPn7G
bD4K72o+FwhrPv3eaD7nDWs+O+JrPsVnbD6QxmY+dk9vPi3LZz48bm0+yP5qPmpPcT4zbGw+
QvlrPskhbj4Pi2s+SsBsPvgQbT5+rmY+j+tuPu71Zz5faWw+PjRpPlO5bz616Gs+mAlvPho6
bD5rpWo+T/1uPgyecD6hbWY+dSJrPqojcD7l8m4+9/BpPqejaT5xhmw+qtNrPqoMbz5pWWs+
YUNyPpUxbj4cKmo+vVJtPvyAbT5cmGs+0g5uPmgKaj4mwmw+KJVqPinnbT4Yk20+at9nPkGL
cD6AKms+WihqPpktbT5vw3A+M75pPuqeaz7hDGY+HgxtPnPIaD4II20+5PVsPsudbz7OxGo+
QrpwPvVhaz67aWs+hTxuPuASaz6JB2s++8NvPgYEbD6XqW4+EpNrPnsucj4j+W0+kfFvPigw
bz5sLHQ+Cm1sPhs5bT6GCm0+WRdvPkxqbT7xZGw+h15tPkuvbT7462w+cBFuPjuDbD7sUW4+
AOVqPqUIbz4MsW4+tyZqPodBbT7/YG0+XiNyPreuaT7F9Gw+zPRrPo4RaT49KGs+rTBxPp1c
bz7TFHA+l9ZpPgjraj7uBXE+qDBuPs83cD5GxW0+c0pxPmrZcT5rbmw+BIlsPk+5bT5zXWo+
wDBxPncnaz7adnA+4IFwPkhGaj5GEnA+6VduPsOOaz5pGm4+zVpuPjNVcD7B6G0+Tr9rPt9v
cD6X23A+lIhtPrZidT7UvXA+pnhvPvtRbz4n83E+Q3tsPo7AcD734m0+QvFzPpj6aj4hcXA+
Xu1wPlgkbz74ZXA+/DVxPkCYaz5ZLXM+WWpuPnChcz72sm4+buZzPm4kcD4IsHE+XF5wPmvF
bj6L+2o+zJdyPpDlbT4zeHI+POpwPglZcT5PMG4+XDhzPpEXdD7ibXI+hKtvPszfbD6M0XI+
0tFvPl/acT5fK3A+MUJzPtWLcT7ko3I+b/xwPm0xbz55LXQ+rL1zPqrFcj4bdXM+57ZxPpPV
cz40I20+ZjNwPl6sbj55fXQ+Dz9vPtxwbT7YnW4+TA9uPg==</AssayYData></Step><Step><CommonData><SampleLocation>6</SampleLocation><SampleID></SampleID><SampleGroup></SampleGroup><SampleInfo></SampleInfo><SampleRow>A</SampleRow><SamplePlate>1</SamplePlate><WellType>WASH</WellType><Concentration>-1</Concentration><ConcentrationUnits>µg/ml</ConcentrationUnits><MolarConcentration>-1</MolarConcentration><MolarConcUnits>nM</MolarConcUnits><MolecularWeight>-1</MolecularWeight><Temperature>30</Temperature><StartTime>3666258</StartTime><AssayTime>120</AssayTime></CommonData><FlowRate>1000</FlowRate><StepType>BASELINE</StepType><StepName>Baseline</StepName><StepStatus>OK</StepStatus><ActualTime>120</ActualTime><CycleTime>0.2</CycleTime><AssayXData Points="600">VLMgRCHAIET+zCBEy9kgRJjmIERk8yBEIQAhRO4MIUTLGSFEmCYhRFQzIUQhQCFE7kwhRMtZ
IUSHZiFEVHMhRCGAIUTujCFEupkhRJimIURUsyFEMcAhRP7MIUTL2SFEmOYhRGTzIUQxACJE
7gwiRMsZIkSYJiJEVDMiRDFAIkT+TCJEulkiRIdmIkRkcyJEIYAiRO6MIkTLmSJEmKYiRGSz
IkQxwCJE7swiRMvZIkSH5iJEVPMiRCEAI0T+DCNEyxkjRJgmI0RUMyNEMUAjRP5MI0TLWSNE
mGYjRFRzI0QxgCNE7owjRMuZI0SHpiNEZLMjRDHAI0TuzCNEy9kjRJjmI0Rk8yNEIQAkRP4M
JETLGSREmCYkRFQzJEQxQCRE/kwkRLpZJESHZiREVHMkRCGAJET+jCREupkkRIemJERksyRE
McAkRO7MJETL2SREh+YkRFTzJEQxACVE7gwlRLoZJUSHJiVEZDMlRDFAJUTuTCVEulklRJhm
JURkcyVEMYAlRO6MJUTLmSVEmKYlRGSzJUQxwCVE/swlRLrZJUSH5iVEZPMlRCEAJkT+DCZE
uhkmRJgmJkRUMyZEMUAmRP5MJkTLWSZEmGYmRGRzJkQhgCZE7owmRMuZJkSHpiZEZLMmRCHA
JkT+zCZEutkmRJjmJkRU8yZEMQAnRP4MJ0S6GSdEhyYnRFQzJ0QxQCdE7kwnRMtZJ0SHZidE
ZHMnRCGAJ0T+jCdEupknRJimJ0RksydEMcAnRP7MJ0S62SdEmOYnRFTzJ0QxAChE7gwoRLoZ
KESHJihEZDMoRDFAKET+TChEulkoRJhmKERkcyhEIYAoRO6MKETLmShEmKYoRGSzKEQhwChE
/swoRMvZKESH5ihEVPMoRCEAKUT+DClEuhkpRJgmKURkMylEIUApRO5MKUTLWSlEh2YpRGRz
KUQxgClE/owpRMuZKUSHpilEVLMpRDHAKUT+zClEy9kpRIfmKURU8ylEIQAqRP4MKkTLGSpE
hyYqRGQzKkQxQCpE7kwqRMtZKkSYZipEZHMqRCGAKkT+jCpEy5kqRJimKkRUsypEMcAqRO7M
KkS62SpEmOYqRFTzKkQxACtE/gwrRLoZK0SHJitEVDMrRDFAK0TuTCtEulkrRIdmK0RUcytE
MYArRP6MK0TLmStEh6YrRGSzK0QhwCtE7swrRLrZK0SH5itEZPMrRDEALET+DCxEyxksRJgm
LERUMyxEMUAsRP5MLES6WSxEh2YsRGRzLEQhgCxE7owsRLqZLESYpixEZLMsRDHALET+zCxE
y9ksRIfmLERk8yxEMQAtRO4MLUTLGS1EmCYtRFQzLUQhQC1E/kwtRLpZLUSYZi1EVHMtREKA
LUT+jC1EupktRIemLURksy1EIcAtRO7MLUTL2S1Eh+YtRHXzLUQhAC5E7gwuRMsZLkSHJi5E
VDMuRCFALkT+TC5Ey1kuRJhmLkRkcy5EMYAuRO6MLkS6mS5Eh6YuRGSzLkQhwC5E/swuRMvZ
LkSY5i5EVPMuRDEAL0TuDC9EyxkvRIcmL0RkMy9EMUAvRP5ML0S6WS9Eh2YvRFRzL0QxgC9E
7owvRLqZL0SHpi9EVLMvRDHAL0TuzC9EutkvRIfmL0Rk8y9EIQAwRO4MMES6GTBEmCYwRGQz
MEQxQDBE/kwwRMtZMESYZjBEVHMwRCGAMETujDBEy5kwRIemMERUszBEIcAwRP7MMES62TBE
mOYwRFTzMEQxADFE7gwxRMsZMUSYJjFEZDMxRDFAMUTuTDFEulkxRIdmMURkczFEIYAxRP6M
MUS6mTFEh6YxRGSzMUQhwDFE/swxRMvZMUSY5jFEVPMxRDEAMkTuDDJEyxkyRIcmMkRkMzJE
IUAyRP5MMkTLWTJEh2YyRGRzMkQxgDJE7owyRMuZMkSHpjJEVLMyRDHAMkTuzDJEutkyRIfm
MkRk8zJEMQAzRO4MM0S6GTNEmCYzRFQzM0QxQDNE7kwzRLpZM0SHZjNEVHMzRCGAM0T+jDNE
upkzRIemM0RkszNEMcAzRP7MM0S62TNEmOYzRGTzM0QhADRE/gw0RLoZNESHJjREZDM0RDFA
NET+TDREy1k0RJhmNERkczREMYA0RO6MNETLmTREh6Y0RFSzNEQxwDRE/sw0RMvZNESY5jRE
VPM0RCEANUT+DDVEyxk1RIcmNURkMzVEMUA1RP5MNUTLWTVEh2Y1RFRzNUQhgDVE/ow1RMuZ
NUSHpjVEZLM1RCHANUT+zDVEutk1RIfmNURk8zVEIQA2RO4MNkTLGTZEmCY2RFQzNkQxQDZE
/kw2RMtZNkSHZjZEVHM2RCGANkTujDZEupk2RJimNkRUszZEIcA2RP7MNkTL2TZEmOY2RGTz
NkQxADdE/gw3RLoZN0SYJjdEVDM3RCFAN0T+TDdEy1k3RJhmN0RUczdEIYA3RP6MN0TLmTdE
mKY3RFSzN0QhwDdE7sw3RMvZN0SY5jdEVPM3RCEAOETuDDhEyxk4RJgmOERkMzhEMUA4RO5M
OETLWThEmGY4RGRzOEQhgDhE7ow4RMuZOESHpjhEVLM4RCHAOET+zDhEy9k4RIfmOERk8zhE
IQA5RP4MOUS6GTlEmCY5RFQzOUQxQDlE7kw5RMtZOUSHZjlEVHM5RDGAOUT+jDlEupk5RIem
OURkszlEIcA5RP7MOUS62TlEmOY5RFTzOUQxADpE/gw6RLoZOkSHJjpEVDM6RDFAOkT+TDpE
ulk6RIdmOkRkczpEIYA6RP6MOkS6mTpEmKY6RGSzOkQhwDpE7sw6RMvZOkSY5jpEVPM6RCEA
O0T+DDtEuhk7RIcmO0RkMztEIUA7RP5MO0S6WTtEh2Y7RFRzO0QhgDtE7ow7RLqZO0SHpjtE
VLM7RCHAO0T+zDtEy9k7RJjmO0Rk8ztEMQA8RP4MPES6GTxEmCY8RGQzPEQhQDxE/kw8RLpZ
PESHZjxEZHM8RCGAPETujDxEupk8RIemPERkszxEMcA8RP7MPES62TxEmOY8RGTzPEQhAD1E
7gw9RLoZPUSYJj1EVDM9RDFAPUT+TD1Ey1k9RIdmPURkcz1EIYA9RO6MPUS6mT1EmKY9RGSz
PUQxwD1E7sw9RLrZPUSH5j1EZPM9RDEAPkTuDD5Eyxk+RIcmPkRUMz5EIUA+RO5MPkTLWT5E
mGY+RFRzPkQhgD5E/ow+RMuZPkSHpj5E</AssayXData><AssayYData Points="600">xcxuPlYecD5MYmk+iYpsPh4ibD5EDGk+JhFnPmzTaj6HvmM+HphrPstyaz78M2w+NXNlPuBc
Zj6I2mc+WidoPvnZaD4M32Y+w09nPgFHZj7mrmw+rHtlPhXHZz5gfGc+x1FoPimYaD4d7mU+
qGdoPuPWZz7LxmI+kklrPo8iZz7dAWU+RVpqPsdKZz4lhWI+2hRjPg4YYz4cO2M+BHFmPpA9
Zj5/amM+JUNjPk4cYT5toGY+mERlPjFlXz4qa2E+cHhiPiSYXz5p2mM+qH9hPpixZz7fd2E+
tVhjPhBpYz7SDV4+E11gPn+TYz7he2A+/1pgPlt3Yj7CVmU+WGxlPqA7Zj51l18+qRdhPgvp
aT4oNmI+CNNhPsPfYz7zXl8+2kNjPrTdYz6NHGE+f3BiPgI5Yj6pVmQ+LGpjPsb6YD7KsV8+
KL1gPoh2ZD7C6GM+3fxjPin1YT4UPGI+L1NcPidcYT4HeF8+ttVfPiMHXT6t6WE+QtlbPqDQ
YD7/ImQ+m8VgPm6TWz6E3ls+UABfPnjkYT7/mWE+b9BcPqPoYz7cfF4+52xbPsQCXj4k7lw+
ArxfPvAWYD7C/V0+bTphPlDwWz61BmE+bkVePlp8XT4DlWA+57JbPg9mXz4xol8+kyVcPoIM
Wz7AE14+eQ9gPlSmXj7xG2A+uy1lPgvYXz5/Il8+9XpcPg1FXT58/lo+ghZdPmV5YT7ot1w+
KepiPrPnXz7RWl4+7e5cPlMNXT5qMVg+fRhbPjHMXj6mPlg+JP1YPpTQXj7mq14+CPlePlxY
Wz6WC14+U8BYPpS/Vz5c8l0+GihbPm1tWz48ZVw+84RXPga2XD63kls+y2VhPv8WXD7f+F8+
CT1YPuxdYD6ZKWE+JSJePutSXT4AIFw+GQJUPuZqWT5JhVk+rzFcPjQnWj7XxVc+IGhXPj4a
XD5101w+m+hcPg6WXD4mllo+HK5bPkkIWj4zoV0+Km5WPvozXD7MEFk+B3hYPvAfVz4IiV0+
wwhgPmDfXD4kT1w+3uBZPh6aVT4T4Vs+SXNZPoQBWz4fpVg+sMNePooVWz7831U+54laPqGK
WD7A/Vk++8FYPkhzWD5nFVY+TUBaPoR7XD5tEFY+gVJZPvKdVj7sXl4+a15VPue0Wz4+MFg+
0/taPmb+Vz5b7Fk+GwxUPv33WT7aNFQ+hLFXPvi2Vz4DOVM+mq9VPgiRWD7231s+dyZYPt9Z
Vz4+YlQ+5tpVPu63Vz7Kk1o+5BRdPsWkWT546Vg+hvBWPhQoVz7ynlQ+tpJUPnzYWz5XjlM+
6bFUPuieVT78+lg+hnNUPgdkWD6VQlk+tNNVPu1gVD53tVM+nMRWPq3tWD5W+Vk+Ei9WPllS
VT6zEVM+S1FUPkS9XD4r91Q+aihaPhEQWD7I0Fc+h1lYPtRRWT6JCVc+aThVPkJeVz71g1c+
cElXPt10VT5rSVg++3hUPm3+Vz5FAlQ+TSJVPjx6Uj4igFM+fq1RPiqzUz5PSFY+X+RPPjKt
VT65wVE+iHhZPjStWj7jFFY+QKNTPq6pVz4cT1Q+NQpUPoUVWj42CVY+Ce5WPk1GUT73W1o+
kEpcPrnuVz70TVU+/opUPgG9Uj5LIVY+wqpRPhjWVj4tSVU+rfhWPu/iVz6Y61E+pMhTPunh
Vj4gTFY+4DVVPl1iUj5PqVE+NZtSPuugVD7DX1Q+ldtQPlYTUj5YsFM+foRWPsjBVT5/+lI+
gWVUPv1bUT6KfFE+o1dTPoV3Uz6HQ08+iwtaPg/fVj7iFlQ+jm1OPo/jVD4x+1U+J1FQPj2z
UD4qG1M+WtJQPpwTVD4UXFQ+6atUPqItUz6jQlA+IS1WPldVTz6x2FM+EJNSPlIeVT5uRFY+
OUVWPuj2UT4elVM+BNZPPhUyVz4YJVM+H5dRPqnNUj5gIE8+1ghUPqU3VD6mWFA+PTBUPkrN
Uz76hFY+ryJXPksvTz4rQ1Q+XtpUPodMWD4h4VM+VD9PPrGnUD41jFQ+WXRTPrF9VD545FI+
u9pRPnbHWT4tElA+7CxUPgc0Uj4ox1Y+9n5VPm3/VD5vVU8+GdhSPtDfUD7xn00+7IVRPkwb
Uz52wk8+IapSPnT7UD7yTVI+869RPjQPVT7uUlM+J+JMPtUEUj4T4VA+fRpSPstrUz645FU+
Rs5SPpjHTz77t1Q+XC5SPr2AUT7QuVE+8RVQPq3aUT6K3FM+zN1QPkvITz6IFk4+NfRQPmTE
Uz4EmlE+y1ROPoMwTj76B1Q+GEdSPtj9UT7AgFI+NuVOPgLqVT7az04+1YRPPq2hUj5YPVI+
021RPgvrTD7DsFg+96dTPvNaUT7IRVA+hiRTPpikTz4cFE4+3n1TPiJLUT6RV1M+LYZQPpKg
TT4wEU0+7PZNPs0bUD5xSlQ+yL5QPtcJUT4xp1E+XYhMPvQUUz63Bks+C/xQPqo6TT6OsE4+
uL5OPv3VTj5ml0w+8ZtUPplwTD4gfE4+edxRPhtNTD57YE4+ozNPPklDUT7W300+zdpOPkTl
Sz6gyU4+zrZQPvDXTj50ek8+6ZxOPi3GTT5d0Uk+z7pPPqPtUT4yXFA+9OpQPufWTT4IEk4+
CWpQPulUTz7zGlI+XIVOPlaITD6Pkk0+vHJOPqEUUD7MFUo+q0FRPjNHUD4hQlA+I+ROPlHX
Tz6f3U0+3ERLPsWaTz50gUw+8phMPgndSz7Dfk0+YyFOPtd8Uj6qtE8+K59RPsojTT4+Uk0+
GC5OPiVGTj5Hxk0+5HBSPgOFUD7cSUo+RdVKPtMMTT4SfUo+ReFNPkmETz68IFA+CaFNPuzz
Tz68e0w+S8FQPqOLTD69nEg+6mdQPowhTT4EX04+kCtOPvteTT6LElA+pKBQPnP5Rz6QH0c+
DWtOPrVIUD7MxFA+2dRQPgsdUj41CFE+U6hMPoO8Tz4WoUo+BixLPtGgSz7Ip00+/hJSPn3e
TD5gzks+Gs9MPvIETT66BFA+N6JLPtn/ST5k6VE+GUhOPkEJSj7z4k4+GmVKPq/TSz5V8k4+
YWRNPhNuSz5BW00+xMRMPl0NSj70yE0+HYxNPu9KTj5SwEo+7mJNPj2kUD7Zykw+CPxLPruS
Tj5BuU4+kYZOPpJ0Rz6pA00+TQ5SPoSoSD7te04+/o5PPphnSD65M0k+t+lLPhKTTT5cMlA+
k1hIPpEqTT7e8U4+YC9JPklLTD5XZUk+</AssayYData></Step><Step><CommonData><SampleLocation>10</SampleLocation><SampleID></SampleID><SampleGroup></SampleGroup><SampleInfo></SampleInfo><SampleRow>A</SampleRow><SamplePlate>1</SamplePlate><WellType>KSAMPLE</WellType><Concentration>-1</Concentration><ConcentrationUnits>µg/ml</ConcentrationUnits><MolarConcentration>-1</MolarConcentration><MolarConcUnits>nM</MolarConcUnits><MolecularWeight>-1</MolecularWeight><Temperature>30</Temperature><StartTime>3797773</StartTime><AssayTime>1100</AssayTime></CommonData><FlowRate>1000</FlowRate><StepType>ASSOC</StepType><StepName>Association</StepName><StepStatus>OK</StepStatus><ActualTime>801.4</ActualTime><CycleTime>0.2</CycleTime><AssayXData Points="4007">VLM+RDHAPkTuzD5Eutk+RJjmPkRU8z5EIQA/RP4MP0TLGT9EhyY/RFQzP0QhQD9E/kw/RLpZ
P0SYZj9EVHM/RDGAP0TujD9Eupk/RJimP0RUsz9EIcA/RP7MP0TL2T9EmOY/RFTzP0QxAEBE
/gxARLoZQESHJkBEVDNARDFAQET+TEBEy1lARJhmQERUc0BEMYBARP6MQES6mUBEh6ZARGSz
QEQhwEBE7sxARLrZQESH5kBEVPNARDEAQUTuDEFEyxlBRIcmQURkM0FEMUBBRP5MQUS6WUFE
h2ZBRGRzQUQxgEFE/oxBRLqZQUSYpkFEVLNBRDHAQUTuzEFEutlBRIfmQURk80FEMQBCRP4M
QkS6GUJEmCZCRGQzQkQxQEJE/kxCRLpZQkSYZkJEVHNCRCGAQkTujEJEy5lCRIemQkRUs0JE
IcBCRP7MQkTL2UJEh+ZCRFTzQkQhAENE7gxDRMsZQ0SYJkNEVDNDRDFAQ0TuTENEullDRIdm
Q0Rkc0NEMYBDRP6MQ0S6mUNEh6ZDRGSzQ0QxwENE7sxDRMvZQ0SH5kNEVPNDRDEARET+DERE
yxlERIcmRERkM0REIUBERO5MRES6WUREmGZERFRzREQhgERE7oxERLqZRESYpkREVLNERDHA
RETuzEREy9lERIfmRERU80REIQBFRP4MRUS6GUVEmCZFRGQzRUQxQEVE/kxFRLpZRUSYZkVE
VHNFRCGARUT+jEVEy5lFRIemRURUs0VEIcBFRP7MRUS62UVEh+ZFRFTzRUQxAEZE7gxGRMsZ
RkSYJkZEVDNGRCFARkTuTEZEy1lGRIdmRkRkc0ZEMYBGRP6MRkS6mUZEmKZGRFSzRkQhwEZE
/sxGRLrZRkSH5kZEVPNGRCEAR0T+DEdEuhlHRIcmR0RkM0dEIUBHRP5MR0S6WUdEmGZHRFRz
R0QhgEdE/oxHRLqZR0SHpkdEVLNHRDHAR0T+zEdEy9lHRJjmR0Rk80dEMQBIRP4MSES6GUhE
mCZIRFQzSEQxQEhE7kxIRMtZSESHZkhEVHNIRDGASETujEhEy5lIRJimSERks0hEMcBIRP7M
SES62UhEmOZIRFTzSEQhAElE7gxJRMsZSUSYJklEVDNJRCFASUT+TElEy1lJRJhmSURkc0lE
IYBJRO6MSUS6mUlEmKZJRGSzSUQxwElE7sxJRMvZSUSY5klEVPNJRCEASkTuDEpEyxlKRJgm
SkRUM0pEMUBKRP5MSkTLWUpEh2ZKRFRzSkQhgEpE/oxKRMuZSkSHpkpEVLNKRCHASkT+zEpE
utlKRJjmSkRU80pEIQBLRO4MS0S6GUtEhyZLRGQzS0QxQEtE7kxLRLpZS0SHZktEZHNLRDGA
S0T+jEtEuplLRIemS0RUs0tEMcBLRP7MS0TL2UtEmOZLRFTzS0QhAExE/gxMRMsZTESYJkxE
VDNMRCFATETuTExEy1lMRIdmTERUc0xEMYBMRP6MTES6mUxEmKZMRGSzTEQxwExE7sxMRLrZ
TESH5kxEVPNMRCEATUT+DE1EyxlNRJgmTURUM01EMUBNRP5MTUTLWU1Eh2ZNRGRzTUQhgE1E
/oxNRMuZTUSHpk1EZLNNRCHATUTuzE1E29lNRIfmTURU801EMQBORO4MTkTLGU5EmCZORGQz
TkQhQE5E/kxORMtZTkSHZk5EZHNORDGATkT+jE5EuplORJimTkRUs05EMcBORO7MTkS62U5E
h+ZORGTzTkQhAE9E7gxPRMsZT0SHJk9EVDNPRDFAT0TuTE9Ey1lPRIdmT0Rkc09EMYBPRP6M
T0S6mU9Eh6ZPRGSzT0QhwE9E/sxPRMvZT0SY5k9EZPNPRDEAUETuDFBEyxlQRIcmUERUM1BE
MUBQRP5MUES6WVBEmGZQRGRzUEQhgFBE7oxQRLqZUESHplBEVLNQRCHAUETuzFBEutlQRJjm
UERk81BEMQBRRP4MUUS6GVFEhyZRRGQzUUQxQFFE/kxRRLpZUUSYZlFEVHNRRCGAUUTujFFE
uplRRJimUURUs1FEIcBRRP7MUUS62VFEh+ZRRFTzUUQhAFJE/gxSRMsZUkSHJlJEVDNSRDFA
UkT+TFJEy1lSRJhmUkRUc1JEIYBSRP6MUkTLmVJEh6ZSRGSzUkQhwFJE/sxSRLrZUkSY5lJE
ZPNSRDEAU0TuDFNEuhlTRIcmU0RUM1NEIUBTRP5MU0S6WVNEh2ZTRGRzU0QhgFNE7oxTRMuZ
U0SYplNEVLNTRCHAU0TuzFNEy9lTRIfmU0RU81NEIQBURO4MVETLGVREhyZURFQzVEQxQFRE
/kxURMtZVESHZlREVHNURDGAVETujFREy5lURIemVERUs1REMcBURP7MVETL2VREmOZURGTz
VEQhAFVE7gxVRLoZVUSYJlVEVDNVRDFAVUT+TFVEullVRIdmVURkc1VEMYBVRP6MVUTLmVVE
mKZVRGSzVUQxwFVE/sxVRLrZVUSY5lVEVPNVRCEAVkTuDFZEuhlWRIcmVkRUM1ZEMUBWRP5M
VkS6WVZEmGZWRGRzVkQxgFZE/oxWRLqZVkSYplZEZLNWRDHAVkTuzFZEy9lWRIfmVkRU81ZE
IQBXRO4MV0TLGVdEmCZXRGQzV0QhQFdE/kxXRMtZV0SHZldEVHNXRCGAV0TujFdEuplXRIem
V0RUs1dEMcBXRP7MV0TL2VdEh+ZXRFTzV0QxAFhE/gxYRLoZWESHJlhEVDNYRDFAWETuTFhE
y1lYRIdmWERkc1hEIYBYRP6MWETLmVhEh6ZYRGSzWEQxwFhE/sxYRLrZWESY5lhEVPNYRDEA
WUT+DFlEuhlZRIcmWURUM1lEMUBZRO5MWUTLWVlEh2ZZRGRzWUQxgFlE/oxZRMuZWUSYpllE
VLNZRDHAWUTuzFlEy9lZRIfmWURk81lEMQBaRO4MWkS6GVpEmCZaRGQzWkQxQFpE/kxaRLpZ
WkSYZlpEVHNaRDGAWkTujFpEy5laRIemWkRks1pEMcBaRP7MWkTL2VpEmOZaRFTzWkQhAFtE
/gxbRLoZW0SYJltEVDNbRCFAW0T+TFtEy1lbRIdmW0Rkc1tEMYBbRP6MW0TLmVtEh6ZbRGSz
W0QxwFtE7sxbRLrZW0SH5ltEVPNbRDEAXETuDFxEuhlcRJgmXERkM1xEIUBcRP5MXETLWVxE
h2ZcRGRzXEQhgFxE7oxcRLqZXESHplxEVLNcRCHAXET+zFxEy9lcRIfmXERU81xEIQBdRO4M
XUS6GV1EmCZdRFQzXUQxQF1E7kxdRLpZXUSYZl1EZHNdRCGAXUTujF1Ey5ldRJimXURUs11E
IcBdRO7MXUTL2V1EmOZdRGTzXUQhAF5E7gxeRLoZXkSYJl5EZDNeRDFAXkT+TF5Ey1leRIdm
XkRUc15EMYBeRP6MXkTLmV5Eh6ZeRFSzXkQhwF5E7sxeRLrZXkSH5l5EVPNeRDEAX0TuDF9E
yxlfRIcmX0RkM19EMUBfRP5MX0S6WV9Eh2ZfRGRzX0QxgF9E7oxfRMuZX0SYpl9EZLNfRDHA
X0T+zF9Ey9lfRIfmX0RU819EIQBgRP4MYETLGWBEhyZgRFQzYEQxQGBE7kxgRLpZYESYZmBE
VHNgRDGAYETujGBEy5lgRJimYERUs2BEIcBgRP7MYETL2WBEh+ZgRFTzYEQxAGFE/gxhRMsZ
YUSYJmFEZDNhRCFAYUTuTGFEy1lhRJhmYURkc2FEIYBhRP6MYUTLmWFEh6ZhRGSzYUQxwGFE
7sxhRLrZYUSH5mFEVPNhRDEAYkT+DGJEuhliRIcmYkRkM2JEMUBiRO5MYkS6WWJEmGZiRGRz
YkQxgGJE7oxiRLqZYkSHpmJEVLNiRDHAYkTuzGJEy9liRJjmYkRU82JEMQBjRO4MY0S6GWNE
hyZjRFQzY0QxQGNE/kxjRLpZY0SYZmNEVHNjRDGAY0T+jGNEy5ljRJimY0Rks2NEIcBjRO7M
Y0S62WNEh+ZjRFTzY0QhAGRE/gxkRLoZZESHJmREVDNkRDFAZET+TGREullkRIdmZERUc2RE
IYBkRP6MZES6mWREmKZkRFSzZEQxwGRE7sxkRLrZZESY5mREZPNkRDEAZUTuDGVEyxllRJgm
ZURUM2VEMUBlRO5MZUS6WWVEmGZlRGRzZUQxgGVE7oxlRMuZZUSYpmVEVLNlRDHAZUTuzGVE
y9llRJjmZURk82VEMQBmRP4MZkS6GWZEhyZmRFQzZkQxQGZE7kxmRMtZZkSoZmZEZHNmRDGA
ZkTujGZEuplmRIemZkRUs2ZEMcBmRP7MZkTL2WZEmOZmRGTzZkQxAGdE/gxnRMsZZ0SHJmdE
VDNnRDFAZ0TuTGdEy1lnRIdmZ0Rkc2dEIYBnRO6MZ0TLmWdEmKZnRFSzZ0QxwGdE7sxnRLrZ
Z0SY5mdEVPNnRDEAaET+DGhEyxloRIcmaERUM2hEQkBoRP5MaETLWWhEh2ZoRGRzaEQxgGhE
Do1oRLqZaESopmhEVLNoRCHAaETuzGhEy9loRJjmaERk82hEMQBpRO4MaUS6GWlEmCZpRGQz
aUQxQGlE7kxpRMtZaUSYZmlEZHNpRDGAaUTujGlEuplpRIemaURks2lEMcBpRP7MaUS62WlE
mOZpRFTzaUQhAGpE7gxqRLoZakSYJmpEVDNqRDFAakT+TGpEy1lqRIdmakRUc2pEMYBqRP6M
akTLmWpEh6ZqRFSzakQxwGpE/sxqRLrZakSY5mpEVPNqRDEAa0TuDGtEuhlrRIcma0R1M2tE
MUBrRP5Ma0S6WWtEh2ZrRGRza0QxgGtE/oxrRLqZa0SHpmtEVLNrRCHAa0T+zGtEy9lrRIfm
a0Rk82tEMQBsRO4MbES6GWxEmCZsRFQzbEQxQGxE/kxsRMtZbESHZmxEVHNsRDGAbET+jGxE
uplsRJimbERUs2xEIcBsRO7MbES62WxEmOZsRFTzbEQhAG1E7gxtRMsZbUSYJm1EZDNtRDFA
bUT+TG1Ey1ltRJhmbURUc21EMYBtRO6MbUS6mW1Eh6ZtRGSzbUQhwG1E7sxtRMvZbUSH5m1E
VPNtRDEAbkT+DG5EyxluRJgmbkRUM25EMUBuRO5MbkTLWW5Eh2ZuRGRzbkQhgG5E/oxuRLqZ
bkSHpm5EVLNuRCHAbkT+zG5EutluRIfmbkRU825EMQBvRP4Mb0S6GW9EhyZvRFQzb0QxQG9E
/kxvRMtZb0SYZm9EVHNvRDGAb0TujG9EuplvRIemb0RUs29EMcBvRP7Mb0TL2W9EmOZvRGTz
b0QhAHBE/gxwRLoZcESHJnBEZDNwRDFAcET+THBEy1lwRIdmcERkc3BEMYBwRO6McES6mXBE
h6ZwRGSzcEQhwHBE7sxwRLrZcESY5nBEZPNwRDEAcUTuDHFEyxlxRJgmcURUM3FEMUBxRP5M
cUTLWXFEh2ZxRGRzcUQxgHFE7oxxRLqZcUSYpnFEVLNxRCHAcUT+zHFEy9lxRJjmcURk83FE
IQByRP4MckTLGXJEmCZyRFQzckQhQHJE7kxyRMtZckSYZnJEVHNyRCGAckT+jHJEuplyRJim
ckRUs3JEIcByRO7MckS62XJEh+ZyRFTzckQxAHNE7gxzRLoZc0SYJnNEVDNzRCFAc0TuTHNE
ullzRIdmc0RUc3NEMYBzRP6Mc0S6mXNEh6ZzRFSzc0QxwHNE/sxzRLrZc0SH5nNEVPNzRCEA
dET+DHREyxl0RIcmdERkM3REIUB0RP5MdETLWXREh2Z0RGRzdEQhgHRE/ox0RMuZdESYpnRE
VLN0RCHAdET+zHREutl0RIfmdERk83REMQB1RO4MdUS6GXVEmCZ1RFQzdUQxQHVE7kx1RLpZ
dUSHZnVEVHN1RCGAdUTujHVEy5l1RIemdURUs3VEMcB1RO7MdUTL2XVEmOZ1RGTzdUQhAHZE
/gx2RMsZdkSHJnZEVDN2RCFAdkTuTHZEy1l2RJhmdkRkc3ZEIYB2RP6MdkTLmXZEh6Z2RGSz
dkQhwHZE/sx2RMvZdkSH5nZEVPN2RCEAd0T+DHdEyxl3RIcmd0RkM3dEIUB3RP5Md0TLWXdE
h2Z3RGRzd0QxgHdE7ox3RLqZd0SHpndEZLN3RCHAd0T+zHdEutl3RIfmd0Rk83dEIQB4RO4M
eETLGXhEhyZ4RFQzeEQhQHhE/kx4RMtZeESYZnhEZHN4RDGAeETujHhEy5l4RIemeERks3hE
McB4RP7MeES62XhEmOZ4RGTzeEQxAHlE/gx5RLoZeUSYJnlEZDN5RDFAeUTuTHlEy1l5RIdm
eURUc3lEIYB5RP6MeUS6mXlEh6Z5RGSzeUQhwHlE/sx5RLrZeUSY5nlEVPN5RCEAekT+DHpE
uhl6RIcmekRUM3pEMUB6RO5MekTLWXpEmGZ6RGRzekQxgHpE7ox6RMuZekSYpnpEVLN6RDHA
ekTuzHpEy9l6RIfmekRU83pEIQB7RO4Me0S6GXtEmCZ7RHUze0QxQHtE/kx7RLpZe0SHZntE
VHN7RCGAe0TujHtEy5l7RIeme0Rks3tEMcB7RO7Me0S62XtEmOZ7RFTze0QhAHxE/gx8RLoZ
fESYJnxEVDN8RCFAfET+THxEy1l8RIdmfERkc3xEMYB8RP6MfETLmXxEmKZ8RGSzfEQxwHxE
7sx8RMvZfESH5nxEVPN8RDEAfUTuDH1Euhl9RIcmfURkM31EMUB9RO5MfUS6WX1EmGZ9RFRz
fUQhgH1E7ox9RLqZfUSHpn1EVLN9RDHAfUTuzH1Ey9l9RIfmfURU831EIQB+RP4MfkS6GX5E
mCZ+RFQzfkQxQH5E7kx+RMtZfkSoZn5EVHN+RCGAfkTujH5Ey5l+RJimfkRUs35EMcB+RP7M
fkS62X5EmOZ+RFTzfkQxAH9E/gx/RMsZf0SYJn9EVDN/RDFAf0TuTH9Eull/RIdmf0RUc39E
IYB/RP6Mf0S6mX9EmKZ/RGSzf0QxwH9E7sx/RMvZf0SY5n9EZPN/RBAAgER/BoBE5gyAREwT
gESyGYBEECCARH8mgETdLIBERDOARKo5gEQYQIBEf0aARN1MgEREU4BEslmARBhggER3ZoBE
3WyARERzgESqeYBEGICARH+GgETmjIBERJOARLKZgEQYoIBEd6aAROasgEREs4BEsrmARBjA
gER3xoBE3cyAREzTgESq2YBEGOCARHfmgETd7IBETPOARLL5gEQQAIFEdwaBROYMgURME4FE
qhmBRBgggUR/JoFE5iyBREwzgUSqOYFEEECBRIdGgUTmTIFETFOBRLJZgUQQYIFEf2aBROZs
gUREc4FEqnmBRBCAgUR/hoFE3YyBRESTgUSqmYFEEKCBRH+mgUTmrIFERLOBRKq5gUQYwIFE
f8aBRN3MgURE04FEstmBRBDggUR/5oFE3eyBRETzgUSy+YFEEACCRHcGgkTmDIJERBOCRLIZ
gkQYIIJEfyaCROYsgkREM4JEsjmCRBhAgkR/RoJE3UyCRExTgkSyWYJEEGCCRH9mgkTdbIJE
THOCRKp5gkQYgIJEf4aCRN2MgkREk4JEqpmCRBiggkR/poJE3ayCRESzgkSquYJEEMCCRH/G
gkTdzIJETNOCRLLZgkQQ4IJEd+aCRObsgkRM84JEsvmCRBAAg0R3BoNE5gyDREQTg0SqGYNE
GCCDRH8mg0TmLINERDODRKo5g0QYQINEf0aDROZMg0REU4NEqlmDRBBgg0R3ZoNE5myDRExz
g0SqeYNEEICDRHeGg0TmjINETJODRKqZg0QYoINEd6aDROasg0REs4NEsrmDRBjAg0R3xoNE
5syDREzTg0Sy2YNEEOCDRH/mg0Td7INETPODRKr5g0QQAIREfwaEROYMhERME4REshmERBAg
hER/JoRE5iyEREQzhESyOYREGECERH9GhETdTIRERFOERKpZhEQYYIREd2aERN1shEREc4RE
qnmERBCAhER/hoRE5oyEREyThESqmYREGKCERHemhETmrIRERLOERLK5hEQYwIREd8aERObM
hERM04REqtmERBDghER/5oRE3eyEREzzhESq+YREEACFRH8GhUTmDIVETBOFRLIZhUQQIIVE
fyaFRN0shUREM4VEqjmFRBBAhUR3RoVE5kyFRExThUSyWYVEEGCFRHdmhUTdbIVERHOFRKp5
hUQYgIVEf4aFRN2MhURMk4VEspmFRBighUR3poVE5qyFRESzhUSquYVEGMCFRHfGhUTmzIVE
RNOFRLLZhUQQ4IVEf+aFRN3shURM84VEqvmFRBgAhkR/BoZE3QyGREwThkSqGYZEGCCGRH8m
hkTmLIZERDOGRKo5hkQQQIZEd0aGROZMhkRMU4ZEqlmGRBhghkR/ZoZE5myGRERzhkSyeYZE
GICGRHeGhkTdjIZERJOGRKqZhkQYoIZEf6aGRN2shkREs4ZEqrmGRBjAhkR3xoZE5syGRETT
hkSy2YZEEOCGRHfmhkTd7IZERPOGRLL5hkQYAIdEfwaHRN0Mh0RME4dEqhmHRBggh0R/JodE
3SyHREwzh0SqOYdEEECHRH9Gh0TmTIdERFOHRLJZh0QQYIdEd2aHRN1sh0RMc4dEsnmHRBiA
h0R3hodE5oyHRESTh0SqmYdEEKCHRHemh0TdrIdERLOHRLK5h0QQwIdEd8aHRObMh0RM04dE
qtmHRBDgh0R35odE5uyHREzzh0Sq+YdEEACIRH8GiETdDIhETBOIRLIZiEQYIIhEdyaIRN0s
iEREM4hEqjmIRBhAiER/RohE5kyIRERTiESqWYhEEGCIRHdmiETdbIhERHOIRKp5iEQYgIhE
d4aIRN2MiEREk4hEspmIRBigiER3pohE3ayIRESziESyuYhEEMCIRH/GiETdzIhETNOIRKrZ
iEQY4IhEd+aIRN3siERM84hEsvmIRBAAiUR/BolE5gyJREwTiUSyGYlEGCCJRH8miUTdLIlE
TDOJRLI5iUQYQIlEd0aJROZMiUREU4lEqlmJRBBgiUR3ZolE7myJRExziUSyeYlEEICJRH+G
iUTdjIlETJOJRLKZiUQQoIlEf6aJROasiUREs4lEsrmJRBjAiUR3xolE5syJREzTiUSy2YlE
GOCJRHfmiUTm7IlETPOJRLL5iUQQAIpEfwaKRN0MikREE4pEshmKRBggikR/JopE3SyKREwz
ikSyOYpEGECKRHdGikTmTIpETFOKRLJZikQQYIpEf2aKROZsikREc4pEqnmKRBiAikR/hopE
5oyKREyTikSqmYpEGKCKRH+mikTmrIpERLOKRKq5ikQQwIpEd8aKRObMikRM04pEstmKRBjg
ikR/5opE3eyKRETzikSq+YpEGACLRH8Gi0TmDItERBOLRKoZi0QYIItEdyaLRN0si0RMM4tE
sjmLRBhAi0R/RotE3UyLRERTi0SqWYtEGGCLRHdmi0TdbItERHOLRKp5i0QQgItEf4aLRN2M
i0RMk4tEspmLRBigi0R/potE3ayLREyzi0SquYtEGMCLRH/Gi0TmzItETNOLRLLZi0QY4ItE
f+aLRN3si0RE84tEqvmLRBgAjER/BoxE5gyMREwTjESqGYxEGCCMRH8mjETmLIxETDOMRKo5
jEQYQIxEf0aMROZMjERMU4xEqlmMRBBgjER3ZoxE3WyMRERzjESqeYxEEICMRH+GjETmjIxE
RJOMRLqZjEQQoIxEf6aMROasjERMs4xEqrmMRBDAjER3xoxE5syMRETTjESq2YxEGOCMRH/m
jETd7IxERPOMRLL5jEQQAI1EfwaNROYMjUREE41EshmNRBAgjUR/Jo1E3SyNREQzjUSyOY1E
EECNRH9GjUTdTI1ETFONRLJZjUQYYI1Ed2aNRN1sjURMc41EsnmNRBiAjUR3ho1E5oyNREyT
jUSqmY1EGKCNRH+mjUTmrI1ETLONRLK5jUQYwI1Ef8aNRObMjURM041EstmNRBjgjUR/5o1E
5uyNREzzjUSy+Y1EGACORH8GjkTdDI5ETBOORKoZjkQYII5EdyaOROYsjkRMM45EqjmORBBA
jkR3Ro5E5kyORExTjkSqWY5EEGCORHdmjkTdbI5ERHOORLJ5jkQQgI5Ef4aORN2MjkREk45E
qpmORBCgjkR3po5E3ayORESzjkSyuY5EGMCORH/GjkTdzI5ERNOORLLZjkQY4I5Ef+aORN3s
jkRE845EsvmORBgAj0R3Bo9E3QyPREwTj0SyGY9EECCPRHcmj0TdLI9ETDOPRLI5j0QYQI9E
d0aPROZMj0REU49EqlmPRBBgj0R/Zo9E5myPRExzj0SqeY9EEICPRH+Gj0TdjI9ETJOPRKqZ
j0QQoI9Ed6aPRN2sj0REs49EsrmPRBDAj0R/xo9E5syPREzTj0Sq2Y9EEOCPRH/mj0Td7I9E
RPOPRLL5j0QYAJBEfwaQRN0MkERME5BEqhmQRBggkER3JpBE3SyQREQzkESqOZBEGECQRH9G
kETdTJBERFOQRLJZkEQYYJBEf2aQRN1skEREc5BEqnmQRBiAkER/hpBE5oyQRESTkESymZBE
GKCQRH+mkETdrJBETLOQRLK5kEQYwJBEd8aQRObMkERE05BEstmQRBjgkER/5pBE3eyQRETz
kESy+ZBEGACRRH8GkUTdDJFERBORRLIZkUQYIJFEdyaRRN0skUREM5FEsjmRRBhAkUR3RpFE
3UyRRExTkUSqWZFEGGCRRHdmkUTmbJFETHORRKp5kUQYgJFEf4aRRN2MkURMk5FEspmRRBCg
kUR3ppFE5qyRREyzkUSquZFEGMCRRHfGkUTmzJFERNORRKrZkUQY4JFEd+aRRN3skURE85FE
qvmRRBAAkkR/BpJE3QySREwTkkSqGZJEGCCSRH8mkkTmLJJETDOSRLI5kkQQQJJEf0aSRN1M
kkREU5JEslmSRBhgkkR/ZpJE3WySRExzkkSyeZJEGICSRH+GkkTdjJJERJOSRLKZkkQYoJJE
d6aSRN2skkRMs5JEsrmSRBDAkkR3xpJE5sySREzTkkSy2ZJEEOCSRHfmkkTm7JJETPOSRLL5
kkQQAJNEdwaTROYMk0RME5NEshmTRBAgk0R3JpNE5iyTREQzk0SqOZNEEECTRIdGk0TmTJNE
RFOTRKpZk0QQYJNEf2aTROZsk0RMc5NEqnmTRBCAk0R3hpNE5oyTRESTk0SymZNEEKCTRHem
k0TdrJNERLOTRKq5k0QYwJNEf8aTRObMk0RE05NEqtmTRBjgk0R/5pNE5uyTRETzk0Sy+ZNE
EACURH8GlETdDJRERBOURKoZlEQYIJREhyaURN0slERMM5REqjmURBBAlER/RpRE5kyURERT
lESqWZREEGCURH9mlETmbJRETHOURLJ5lEQQgJREf4aURN2MlEREk5REqpmURBCglER/ppRE
3ayUREyzlESquZREEMCURH/GlETdzJRETNOURKrZlEQY4JREd+aURN3slERM85REsvmURBgA
lUR/BpVE3QyVREwTlUSqGZVEECCVRH8mlUTdLJVETDOVRLI5lUQQQJVEf0aVROZMlURMU5VE
qlmVRBhglUR/ZpVE5myVRERzlUS6eZVEGICVRHeGlUTdjJVETJOVRKqZlUQQoJVEf6aVROas
lUREs5VEsrmVRBDAlUR/xpVE3cyVREzTlUSy2ZVEGOCVRH/mlUTd7JVETPOVRKr5lUQYAJZE
dwaWROYMlkREE5ZEqhmWRBgglkR/JpZE5iyWREQzlkSyOZZEEECWRHdGlkTdTJZERFOWRKpZ
lkQYYJZEf2aWROZslkRMc5ZEqnmWRBiAlkR/hpZE3YyWRESTlkSymZZEGKCWRH+mlkTdrJZE
TLOWRKq5lkQQwJZEd8aWRObMlkRM05ZEstmWRBDglkR35pZE3eyWRETzlkSq+ZZEEACXRHcG
l0TdDJdERBOXRKoZl0QYIJdEfyaXROYsl0REM5dEqjmXRBBAl0R3RpdE3UyXRERTl0SqWZdE
GGCXRHdml0TdbJdERHOXRKp5l0QQgJdEf4aXROaMl0RMk5dEqpmXRBCgl0R/ppdE5qyXREyz
l0SquZdEGMCXRHfGl0TmzJdETNOXRLLZl0QY4JdEd+aXRN3sl0RM85dEsvmXRBgAmER/BphE
5gyYREwTmESqGZhEGCCYRHcmmETmLJhERDOYRKo5mEQQQJhEf0aYRN1MmERMU5hEslmYRBhg
mER/ZphE3WyYRERzmESyeZhEEICYRHeGmETmjJhERJOYRKqZmEQYoJhEd6aYRN2smEREs5hE
srmYRBDAmER/xphE5syYREzTmESy2ZhEGOCYRHfmmETd7JhERPOYRKr5mEQYAJlEfwaZROYM
mURME5lEshmZRBAgmUR/JplE7iyZREwzmUSqOZlEGECZRH9GmUTmTJlETFOZRKpZmUQQYJlE
f2aZRN1smUREc5lEqnmZRBCAmUR3hplE5oyZREyTmUSqmZlEGKCZRHemmUTmrJlERLOZRKq5
mUQQwJlEf8aZRObMmURE05lEqtmZRBjgmUR35plE5uyZREzzmUSq+ZlEGACaRHcGmkTdDJpE
TBOaRLIZmkQQIJpEfyaaRN0smkRMM5pEsjmaRBBAmkR3RppE3UyaRERTmkSyWZpEGGCaRHdm
mkTdbJpERHOaRLJ5mkQYgJpEf4aaRN2MmkRMk5pEspmaRBigmkR3pppE5qyaRESzmkSyuZpE
GMCaRHfGmkTmzJpETNOaRLLZmkQY4JpEf+aaRN3smkRM85pEsvmaRBgAm0R/BptE5gybREwT
m0SqGZtEECCbRH8mm0TdLJtETDObRLI5m0QYQJtEf0abRN1Mm0REU5tEslmbRBhgm0R3ZptE
3WybRERzm0SqeZtEEICbRH+Gm0TmjJtERJObRKqZm0QQoJtEf6abRN2sm0RMs5tEqrmbRBjA
m0R3xptE3cybRETTm0Sq2ZtEGOCbRHfmm0Td7JtERPObRLL5m0QQAJxEdwacRN0MnERME5xE
shmcRBggnER3JpxE3SycREQznESyOZxEEECcRHdGnETdTJxETFOcRLJZnEQYYJxEf2acRN1s
nERMc5xEqnmcRBiAnER/hpxE5oycREyTnESqmZxEGKCcRHemnETdrJxETLOcRKq5nEQYwJxE
f8acRN3MnERM05xEstmcRBjgnER/5pxE3eycREzznESq+ZxEEACdRH8GnUTmDJ1ERBOdRLIZ
nUQYIJ1EfyadROYsnUREM51EsjmdRBhAnUR/Rp1E3UydRExTnUSqWZ1EEGCdRH9mnUTmbJ1E
RHOdRLJ5nUQQgJ1Ef4adRN2MnUREk51EupmdRBCgnUR3pp1E5qydREyznUSyuZ1EEMCdRH/G
nUTdzJ1ETNOdRLLZnUQY4J1Ef+adRN3snURM851EsvmdRBgAnkR3Bp5E3QyeREQTnkSqGZ5E
GCCeRH8mnkTmLJ5ETDOeRKo5nkQYQJ5Ed0aeROZMnkRMU55EqlmeRBBgnkR3Zp5E5myeRERz
nkSqeZ5EEICeRHeGnkTmjJ5ERJOeRKqZnkQYoJ5Ef6aeRN2snkREs55EsrmeRBDAnkR3xp5E
5syeREzTnkSy2Z5EGOCeRHfmnkTd7J5ERPOeRKr5nkQQAJ9EdwafRN0Mn0RME59EqhmfRBgg
n0R/Jp9E5iyfREQzn0SqOZ9EEECfRHdGn0TdTJ9ERFOfRLpZn0QYYJ9Ef2afRN1sn0RMc59E
snmfRBiAn0R3hp9E3YyfRESTn0SymZ9EEKCfRH+mn0TmrJ9ERLOfRKq5n0QYwJ9Ef8afRN3M
n0RM059EstmfRBjgn0R/5p9E5uyfREzzn0Sq+Z9EEACgRH8GoETdDKBETBOgRKoZoEQYIKBE
fyagRN0soEREM6BEsjmgRBhAoER3RqBE5kygRExToESqWaBEEGCgRH9moETdbKBERHOgRKp5
oEQQgKBEf4agROaMoEREk6BEqpmgRBCgoER3pqBE5qygREyzoESquaBEGMCgRH/GoETmzKBE
TNOgRLLZoEQQ4KBEd+agRObsoERE86BEqvmgRBAAoUR/BqFE5gyhREQToUSyGaFEECChRH8m
oUTdLKFETDOhRLI5oUQQQKFEf0ahROZMoURMU6FEqlmhRBhgoUR/ZqFE3WyhRERzoUSqeaFE
GIChRHeGoUTdjKFETJOhRLKZoUQYoKFEd6ahRN2soURMs6FEqrmhRBjAoUR/xqFE5syhRETT
oUSy2aFEEOChRHfmoUTd7KFETPOhRLL5oUQYAKJEdwaiROYMokRME6JEqhmiRBAgokR/JqJE
5iyiREQzokSqOaJEEECiRH9GokTmTKJERFOiRLJZokQYYKJEf2aiROZsokREc6JEqnmiRBCA
okR/hqJE5oyiREyTokSymaJEGKCiRH+mokTdrKJERLOiRKq5okQQwKJEd8aiRObMokRE06JE
qtmiRBjgokR/5qJE3eyiRETzokSy+aJEGACjRHcGo0TdDKNETBOjRKoZo0QQIKNEdyajROYs
o0RMM6NEsjmjRBBAo0R/RqNE3UyjRExTo0SqWaNEEGCjRH9mo0TdbKNETHOjRLJ5o0QYgKNE
d4ajROaMo0REk6NEqpmjRBigo0R/pqNE3ayjRESzo0SyuaNEEMCjRHfGo0TdzKNERNOjRLLZ
o0Qh4KNEf+ajRObso0RM86NEsvmjRBAApER/BqRE3QykREQTpESqGaREECCkRH8mpETdLKRE
TDOkRKo5pEQYQKREd0akROZMpERMU6REslmkRBBgpER/ZqRE3WykRExzpES6eaREGICkRH+G
pETdjKRETJOkRKqZpEQQoKREf6akROaspERMs6REsrmkRBDApER/xqRE3cykRETTpESy2aRE
EOCkRHfmpETd7KRERPOkRLL5pEQYAKVEfwalROYMpUREE6VEshmlRBggpUR3JqVE3SylREwz
pUSyOaVEEEClRH9GpUTdTKVETFOlRKpZpUQYYKVEd2alRN1spUREc6VEsnmlRBiApUR3hqVE
3YylRESTpUSymaVEGKClRH+mpUTmrKVERLOlRKq5pUQYwKVEd8alRObMpURE06VEstmlRBjg
pUR35qVE3eylREzzpUSy+aVEEACmRHcGpkTdDKZERBOmRLIZpkQYIKZEdyamROYspkRMM6ZE
sjmmRBhApkR/RqZE5kymRERTpkSyWaZEGGCmRHdmpkTdbKZERHOmRLJ5pkQYgKZEf4amRN2M
pkRMk6ZEspmmRBCgpkR/pqZE5qymREyzpkSquaZEEMCmRHfGpkTmzKZERNOmRLLZpkQY4KZE
d+amRObspkRM86ZEqvmmRBAAp0R3BqdE5gynREwTp0SqGadEGCCnRH8mp0TdLKdERDOnRLI5
p0QYQKdEd0anRN1Mp0REU6dEslmnRBBgp0R/ZqdE3WynRExzp0SqeadEGICnRHeGp0TmjKdE
RJOnRLKZp0QYoKdEd6anRN2sp0RMs6dEsrmnRBjAp0R/xqdE3cynREzTp0Sq2adEGOCnRH/m
p0Td7KdETPOnRLL5p0QYAKhEfwaoROYMqERME6hEshmoRBAgqER/JqhE5iyoREwzqESyOahE
GECoRH9GqETmTKhERFOoRKpZqEQQYKhEf2aoROZsqEREc6hEqnmoRBCAqER/hqhE5oyoREyT
qESqmahEEKCoRH+mqETdrKhERLOoRLK5qEQQwKhEf8aoRN3MqERM06hEqtmoRBDgqER/5qhE
3eyoRETzqESy+ahEEACpRHcGqUTdDKlETBOpRLIZqUQYIKlEfyapRN0sqUREM6lEsjmpRBhA
qUR3RqlE3UypRERTqUSyWalEEGCpRH9mqUTmbKlERHOpRLJ5qUQYgKlEd4apRN2MqUREk6lE
qpmpRBCgqUR/pqlE5qypRESzqUSyualEGMCpRH/GqUTdzKlETNOpRKrZqUQY4KlEd+apRObs
qURM86lEsvmpRBAAqkR/BqpE3QyqREQTqkSyGapEECCqRH8mqkTmLKpERDOqRLI5qkQYQKpE
d0aqROZMqkREU6pEslmqRBBgqkR/ZqpE7myqRExzqkSqeapEEICqRHeGqkTdjKpETJOqRKqZ
qkQYoKpEd6aqROasqkRMs6pEqrmqRBjAqkR/xqpE3cyqRETTqkSy2apEGOCqRIfmqkTm7KpE
TPOqRLL5qkQYAKtEfwarROYMq0REE6tEshmrRBAgq0R3JqtE5iyrREQzq0SyOatEEECrRHdG
q0TdTKtETFOrRKpZq0QYYKtEd2arROZsq0RMc6tEsnmrRBiAq0R3hqtE3YyrRESTq0SymatE
GKCrRHemq0TmrKtETLOrRKq5q0QQwKtEd8arRObMq0RE06tEstmrRBDgq0R/5qtE3eyrRETz
q0Sq+atEEACsRH8GrETdDKxETBOsRLIZrEQYIKxEdyasROYsrERMM6xEsjmsRBhArER3RqxE
5kysRExTrESyWaxEGGCsRHdmrETdbKxETHOsRKp5rEQQgKxEd4asROaMrEREk6xEspmsRBCg
rER/pqxE3aysRESzrESquaxEEMCsRIfGrETdzKxETNOsRLLZrEQQ4KxEd+asRN3srERE86xE
svmsRBAArUR/Bq1E5gytREwTrUSqGa1EGCCtRH8mrUTmLK1ERDOtRKo5rUQQQK1Ef0atROZM
rURMU61EslmtRBhgrUR3Zq1E3WytRERzrUSqea1EGICtRH+GrUTdjK1ERJOtRLKZrUQYoK1E
f6atRN2srUREs61EqrmtRBjArUR3xq1E3cytRETTrUSq2a1EGOCtRH/mrUTd7K1ERPOtRKr5
rUQQAK5EdwauRN0MrkRME65EshmuRBggrkR3Jq5E3SyuREwzrkSyOa5EGECuRH9GrkTdTK5E
TFOuRLJZrkQYYK5Ef2auRN1srkREc65EqnmuRBCArkR/hq5E5oyuREyTrkSqma5EEKCuRHem
rkTdrK5ETLOuRKq5rkQQwK5Ed8auRN3MrkRE065EstmuRBjgrkR/5q5E3eyuRETzrkSq+a5E
GACvRH8Gr0TdDK9ERBOvRKoZr0QYIK9EdyavROYsr0REM69EsjmvRBBAr0R/Rq9E3UyvRERT
r0SqWa9EGGCvRH9mr0TmbK9ERHOvRLJ5r0QQgK9Ef4avRN2Mr0REk69EqpmvRBigr0R3pq9E
5qyvREyzr0Syua9EEMCvRHfGr0TdzK9ETNOvRLLZr0QY4K9Ef+avRObsr0RM869EsvmvRBgA
sER/BrBE5gywREwTsESqGbBEECCwRHcmsETdLLBETDOwRLI5sEQQQLBEf0awROZMsEREU7BE
slmwRBhgsER3ZrBE5mywRERzsESqebBEEICwRH+GsETmjLBERJOwRKqZsEQYoLBEf6awROas
sERMs7BEsrmwRBjAsER3xrBE5sywRETTsESq2bBEGOCwRH/msETd7LBETPOwRKr5sEQYALFE
fwaxRN0MsUREE7FEqhmxRBggsUR3JrFE3SyxREwzsUSqObFEGECxRH9GsUTdTLFETFOxRLJZ
sUQYYLFEd2axRN1ssUREc7FEsnmxRBiAsUR/hrFE3YyxREyTsUSqmbFEGKCxRH+msUTdrLFE
RLOxRKq5sUQQwLFEf8axRN3MsURE07FEqtmxRBjgsUR/5rFE3eyxRETzsUSq+bFEGACyRHcG
skTmDLJERBOyRLIZskQQILJEdyayRN0sskRMM7JEqjmyRBhAskR/RrJE5kyyRERTskSqWbJE
GGCyRH9mskTdbLJERHOyRLJ5skQYgLJEf4ayRN2MskREk7JEspmyRBigskR/prJE5qyyREyz
skSqubJEGMCyRHfGskTmzLJERNOyRLLZskQQ4LJEf+ayRN3sskRM87JEqvmyRBgAs0R/BrNE
5gyzREwTs0SyGbNEECCzRH8ms0TmLLNETDOzRKo5s0QYQLNEf0azRN1Ms0REU7NEqlmzRBhg
s0R3ZrNE5myzRERzs0SyebNEGICzRH+Gs0TmjLNETJOzRLKZs0QQoLNEf6azRN2ss0REs7NE
qrmzRBjAs0R3xrNE3cyzRETTs0Sq2bNEGOCzRHfms0Td7LNERPOzRLL5s0QYALREdwa0RN0M
tERME7REqhm0RBggtER3JrRE5iy0REwztESyObREGEC0RH9GtETdTLRETFO0RLJZtEQYYLRE
d2a0RN1stEREc7REqnm0RBiAtER3hrRE3Yy0RESTtESqmbREGKC0RH+mtETmrLRETLO0RKq5
tEQQwLREd8a0RN3MtERM07REqtm0RBjgtER/5rRE5uy0RETztESy+bREEAC1RHcGtUTmDLVE
RBO1RKoZtUQYILVEdya1RN0stUREM7VEqjm1RBhAtUR3RrVE5ky1RERTtUSyWbVEEGC1RHdm
tUTdbLVETHO1RLJ5tUQYgLVEf4a1ROaMtURMk7VEspm1RBigtUR/prVE5qy1RESztUSyubVE
EMC1RH/GtUTdzLVETNO1RLLZtUQY4LVEd+a1RN3stURM87VEqvm1RBAAtkR3BrZE3Qy2RFQT
tkSqGbZEGCC2RH8mtkTmLLZETDO2RKo5tkQYQLZEd0a2ROZMtkREU7ZEslm2RBBgtkR/ZrZE
5my2RExztkSyebZEGIC2RH+GtkTdjLZETJO2RLKZtkQYoLZEf6a2ROastkRMs7ZEqrm2RBjA
tkR3xrZE5sy2REzTtkSy2bZEGOC2RH/mtkTd7LZETPO2RKr5tkQQALdEfwa3RN0Mt0RME7dE
qhm3RBggt0R3JrdE5iy3REQzt0SyObdEEEC3RHdGt0TdTLdERFO3RKpZt0QYYLdEd2a3ROZs
t0RMc7dEqnm3RBCAt0R3hrdE3Yy3RESTt0SymbdEEKC3RH+mt0TdrLdERLO3RLK5t0QQwLdE
f8a3RN3Mt0RE07dEstm3RBjgt0R/5rdE5uy3REzzt0Sy+bdEEAC4RHcGuETmDLhERBO4RKoZ
uEQYILhEfya4RN0suERMM7hEqjm4RBhAuER3RrhE5ky4RERTuESyWbhEGGC4RHdmuETdbLhE
THO4RKp5uEQQgLhEf4a4RN2MuEREk7hEqpm4RBiguER3prhE3ay4RESzuESqubhEGMC4RHfG
uETdzLhETNO4RKrZuEQY4LhEd+a4RObsuERE87hEqvm4RBgAuUR3BrlE3Qy5REwTuUSqGblE
ECC5RHcmuUTdLLlETDO5RLI5uUQQQLlEd0a5ROZMuUREU7lEslm5RBhguUR/ZrlE5my5RERz
uUSyeblEGIC5RHeGuUTdjLlETJO5RKqZuUQYoLlEd6a5ROasuURMs7lEqrm5RBjAuUR3xrlE
3cy5RETTuUSy2blEGOC5RH/muUTd7LlETPO5RKr5uUQQALpEdwa6ROYMukREE7pEqhm6RBgg
ukR/JrpE3Sy6REQzukSyObpEGEC6RHdGukTdTLpETFO6RLJZukQYYLpEd2a6ROZsukREc7pE
qnm6RBCAukR/hrpE3Yy6RESTukSymbpEGKC6RHemukTmrLpETLO6RKq5ukQYwLpEf8a6RN3M
ukRE07pEqtm6RBDgukR35rpE5uy6REzzukSq+bpEEAC7RHcGu0TdDLtERBO7RLIZu0QYILtE
dya7RN0su0RMM7tEqjm7RBBAu0R3RrtE3Uy7RERTu0SyWbtEEGC7RHdmu0TmbLtERHO7RKp5
u0QYgLtEf4a7RN2Mu0REk7tEqpm7RBigu0R3prtE3ay7REyzu0SyubtEGMC7RH/Gu0TdzLtE
TNO7RKrZu0QY4LtEd+a7RN3su0RE87tEqvm7RBgAvER/BrxE3Qy8REQTvESyGbxEGCC8RHcm
vETmLLxETDO8RLI5vEQYQLxEd0a8ROZMvEREU7xEslm8RBhgvER/ZrxE3Wy8RExzvESqebxE
GIC8RH+GvETdjLxETJO8RLKZvEQYoLxEd6a8RN2svEREs7xEsrm8RBjAvER/xrxE3cy8REzT
vESq2bxEGOC8RHfmvETm7LxETPO8RLL5vEQQAL1Edwa9RN0MvURME71Eqhm9RBggvUR/Jr1E
5iy9REQzvUSqOb1EGEC9RH9GvUTmTL1ERFO9RLJZvUQYYL1Ef2a9RN1svURMc71Eqnm9RBiA
vUR/hr1E3Yy9REyTvUSqmb1EGKC9RHemvUTmrL1ETLO9RKq5vUQQwL1Ed8a9RN3MvURM071E
stm9RBjgvUR35r1E5uy9RETzvUSq+b1EGAC+RHcGvkTmDL5ETBO+RKoZvkQYIL5Efya+RN0s
vkREM75Esjm+RBBAvkR3Rr5E3Uy+RExTvkSqWb5EGGC+RHdmvkTdbL5ERHO+RLJ5vkQQgL5E
f4a+ROaMvkREk75Eqpm+RBigvkR3pr5E3ay+RESzvkSqub5EEMC+RHfGvkTdzL5ERNO+RLLZ
vkQh4L5Ed+a+RN3svkRE875Esvm+RBgAv0R3Br9E5gy/REwTv0SqGb9EGCC/RH8mv0TdLL9E
RDO/RKo5v0QQQL9Ef0a/RN1Mv0REU79Eslm/RBBgv0R3Zr9E5my/RERzv0Sqeb9EGIC/RH+G
v0TdjL9ERJO/RLKZv0QQoL9Ef6a/RN2sv0REs79Eqrm/RBjAv0R/xr9E3cy/RETTv0Sy2b9E
GOC/RHfmv0Tm7L9ERPO/RLL5v0QQAMBEdwbARN0MwERME8BEqhnARBAgwER/JsBE3SzAREwz
wESqOcBEGEDARHdGwETmTMBETFPARLJZwEQQYMBEd2bAROZswERMc8BEqnnARBCAwER3hsBE
5ozARESTwESqmcBEGKDARHemwETmrMBERLPARKq5wEQQwMBEf8bARObMwERM08BEstnARBjg
wER/5sBE5uzAREzzwESq+cBEGADBRH8GwUTmDMFETBPBRKoZwUQQIMFEfybBRN0swURMM8FE
sjnBRBBAwUR/RsFE5kzBRExTwUSyWcFEGGDBRHdmwUTdbMFETHPBRLJ5wUQQgMFEf4bBRN2M
wUREk8FEspnBRBigwUR3psFE3azBRESzwUSyucFEGMDBRH/GwUTdzMFETNPBRLLZwUQQ4MFE
f+bBRN3swURE88FEqvnBRBgAwkR/BsJE3QzCREQTwkSqGcJEGCDCRH8mwkTmLMJERDPCRLI5
wkQYQMJEd0bCRO5MwkREU8JEqlnCRBhgwkR3ZsJE3WzCRExzwkSqecJEEIDCRHeGwkTdjMJE
TJPCRLKZwkQYoMJEf6bCROaswkRMs8JEsrnCRBDAwkR/xsJE5szCRETTwkSy2cJEGODCRHfm
wkTd7MJETPPCRLL5wkQQAMNEdwbDRN0Mw0REE8NEqhnDRBggw0R3JsNE5izDREwzw0SqOcNE
GEDDRHdGw0TmTMNETFPDRLJZw0QQYMNEf2bDROZsw0REc8NEqnnDRBCAw0Q=</AssayXData><AssayYData Points="4007">yVtAPrGqQz5790g+IqNFPppWUD5cPFE+fL9WPmwTUT5yKVs+ft1XPrZsWz7vJ2E+StpfPrNj
YT422mc+VfJiPveAZT6ECGk+QLVpPuOAaz40o24+/8pyPprIcT6otHQ+12h4PshGdD6xuHc+
4+R5Po2cez4rooA+tc97Ph/gfj4dQYE+HOR/Ptkcgz7xxYE+/WuDPpFMhD6bH4I+KTyDPgi1
hD555IQ+USmGPme4hj6NcYc+EEWGPsysiT6mCYc+JkeJPi6Rhz6rXYk+6h2MPiFjiz4Mwoo+
V3mMPng4iz6qG4s+h2GOPsNliz5oh48+o82OPlpyjT6Rlo4+M72PPj4akj79oI4+QT+OPngc
kj47apE+RJuQPq5SkT7Y+JE+pzaSPhONkT5NA5Q+mECUPo2xlD7kGZM+h5CSPlDIlT4giJU+
rEyUPjevlz534Jc+sciWPsXVmD5yS5g+uO6ZPsAulz7ORpg+x2WZPukBmD6F7pg+u6OZPkXv
mz4nO5s+MxibPrRMnD6zIp0+jJWbPupgnD5Hhpw+P+WdPqvsmz6W8Zw+FoKcPnfunz6T/Z8+
CIeePsYAnj5OuJ8+gEujPtB0nD7Eep8+w56fPrFmoT7NuKI+OAaiPhdjoz6716E+9yijPtYD
pD6mu6M+7IKiPvWwpT52aqU+4HikPmlXoz4k1KY+IX2lPm1kpD5HwKg+8QOpPqaCpT712aU+
KCKmPsymqD69MqU+0W2mPqJxpz4e0Kw+PuGpPhyqpz4Glag+aQSqPtjkqT5INqg+gJirPu32
qj40kak+nG+rPowUqz58M6s+1XerPhcXrD68nq0+S9iqPkCPrT7JhK0+6ymuPjXprT4lRa4+
0ECuPosurT5Ze68+qlGvPl+Rrz4Lb64+ZwWvPof6rj44J7I+Zv2tPm5EsD4VfLE+6iStPq2s
sD5dLrE+NZGwPuL4rz4NILM+Ar+yPnhAsD71rrI+xM2vPg0ssj6NFbM+Mhy0Pgldsz523bI+
nQmxPimjtT4u2bQ+0PqyPjUEtT670LQ+NaizPkvdsz4P0LU+4iW1PnvItj49Y7Y+H6K1Pi/T
tj56YLc+zhi1PkTxtD73Vbg+p2i3PsFPtj4Zebk+Lni4PlL1tj48nLc+SAy3Pm5Ntz6Sirk+
t9G2Pjctuj4lFbw+iZW6PgP6uj7labo+o6K6Pmlsuz7z2bo+GFe9PiYTuT6om7o+dHq8PgZo
vD5eD70+aV66Ps/Vuz5X+70+DeS9PiwVvj65er4+mfm7PoOTvD7Um70+E2q9Ps4jvj5keb8+
axDAPj8kvj5wYb8+Htq+PvudvD7JRb8+EtHAPlpsvz4Fib0+Xhq/PiWNwD4AwMI+XTbAPsg9
wj4IIsM+mXq/PnCCwD6sAMM+nkXAPl2CwD5KuME+Fz/CPi2Zwz4smME+QOjAPitawj5lkr8+
CkPDPkcLwj5SFsQ+DGLEPnU+xD6X+cQ+8mTEPvV0xD7a9sQ+tWnCPvYDxD7qYMI+s5nFPget
xj4v6MU+KK3EPmexxD6mhsc+8K/HPhm+xD4xfsU+RkPFPjTdxT7FecY+ZaPEPraaxz6Ojck+
BxbJPp+RyT5CJcY+1S7GPkq9xj6ugsc+huHFPgyPxz4Tesg+KFbKPsr5xz5y3Mc+AVrJPtJl
yT5m2Mc+ymDJPlMByj6EJck+DsPLPvhYyj7X+cs+4DnLPrQ+yj4fXcw+cqLKPsz7yj4i18s+
Og7JPiflyj6nVMs+w1fJPmB+yT6pHco+UTrNPhm4zD69Z8s+XTvOPupOzT6Gj8w+7HLMPtIn
yz5vPM4+4krNPl8nyz58e84+RQDQPq4Gzj6ps80+N/bPPiX9zT6VNc8+drHNPmKlzj6bFs4+
N53PPhHXzj4sEdA+Q1rSPpW00D7Ii9A+ZfTOPg8Lzj6VI9E+D9jQPs8k0T6bqNI+0ZnQPnx/
0D7RLNI+ZDzRPgDH0D44fdA+9WHSPuN30T6NLNA+DsjSPn4c0j6nrNQ+N9XQPrxo0D7H1tE+
7bLQPqVP0D4sWNQ+Rq7TPooA0z75fNE+dObUPqVF0j5zz9I+dvfVPm7p0D7XKNQ+WibVPok6
0j6gidQ+U3bSPmWc0z7Ol9U+v1XUPiHj0z6j5NQ+Cq3UPpa+1D7fT9U+1xHWPuUH0j7YftQ+
ocDWPsc+1D7R8NQ+2fTXPjcI1z6acNY+XTnXPp6M1T6X2tY+KS7YPt101j61+tY+MdnZPgbL
1j6kr9Y+RM3WPmvj1j6kF9c+vrLYPpW+2D40Ldc+KbjZPieY1z4BRtc+zP/YPqwA2j6ZYNc+
VgvYPu0f1z5pq9g+Rz/aPsvw2T7JK9k+eZDbPlay2T421dk+yAvaPlsv2D6+hdc+wy/bPiyz
2D6Natw+QNbdPsRk3D5dpdk+CbvZPvdA2z6m09s+AH/dPpsU2z4Hktk+tAbdPlfk3T7W+9s+
5yrcPgSh2z6BZts+4OTbPlN53T4oRNs+G1vePiQQ3D4hsdw+r2TcPny33D7VCd0+tYLdPvg7
3z66Mt8+cRnfPt4s3z50td8+WkfePqR63D6xr94+sX7ePuYk3j4yQt8+7djfPo4z4D6cSeI+
0kfePjYk3j7aR+A+rD7gPgDt3T4GCOE+eujgPvn03z4KXeE+3JnhPnmV3z6C5N4+fi7iPjvq
3j4VpeE+h83ePjc03j7GzOI+KkXjPtro4z6JtuE+ufXgPlEk4j61jeM+5mDhPts34j6B3+I+
EQXiPtvs4z5aaeI+3HHjPsvb4j7JIOI+0ATjPmFo4j6fYeE+LHvjPr6Z4T77LuM+UkviPqQy
5D5Vm+M+j5vjPvxg5j6breQ+q6vkPn+14z6W8+M+7wLlPsvr5D7N9uY+x8blPhHV4z7AwuQ+
wTXjPpNL5D78HuU+DsLmPv375D4ZKug+9TPnPla/5j4ZbOc+FvzjPjT15j4bcuY+6q/lPrg+
5T5JOug+SMnlPqIN5T5RxeQ+qW3oPrw66D61f+U+IsfkPtOl5D5F1ec+lyvmPiHX5z68hOY+
RSfoPlnV5j5YOek+L43nPuOf5z7bFuc+Y53oPjgD5z5GFec+kTPpPmQ16T4qGeg+doDoPiF9
6T7UUOk+w9LoPud96T6Lfug+z3DqPnkE6T57Wuo+bXrqPp5Q6T4Ndug+cWvpPnC/6j5XiOo+
DJ7pPqP56j5brew+JhnsPiEL6z6bs+o+p/zoPsD96T68b+s+d43qPjLM6z5bkus+49rrPgmu
7T5P3es+/CHrPkYQ6z61qu4+FHbtPoER7D7JAew+rmntPlg56j4WO+8+NJPtPlS97T78Su4+
ugvsPg9D7D4fAe0+IGrsPpP26j7S1e4+7R/uPt9p7z5VCu8+24rqPvMQ7j4Fh+s+7MHvPhVn
7T6YnO4+KLruPnYH7D6w+/A+NuzuPoQo8D61YO8+R5rxPg1i8T6anu8+Oa/vPvrK7T60s+4+
9HfwPo3j7T5aEe8+0zvvPuuh7z5DS/E+4JjvPkur8D4YDPA+perwPklL7j4LN/A+9IDwPpH9
8D7ttfA+U87vPu0J8T71cfA+62rxPg488T5iEPI+q0DvPo4B7z7ew/A+RgvyPiUw8T66TPE+
naPxPrmB8T4zyfI+IIjxPh7x8j5jkfI+rmXxPorK8j4RWfE+iDHzPiK98D48VPI+W2zzPuPL
8j6riPI+u7PzPjoY8z5w2PE+tubzPmXV8D54+fI+8FHyPuSN8z5R+/Q+6nrzPvIK9D7d8PM+
3R30Pj0u8z6L3/Q+ia7zPgfU9T4jEfQ+1n/2PqaD9D6ScfU+3+T1Pg5Z9j7bvvM+seD0Psw6
9D5+cvU+i8/2Po869D53nfY+Qcf0PlUS9z7IDfg+VV/1PgfN9D45OfU+CxD1PhLm9z69TfQ+
s+f1Ptlm9T6vsPc+hzf4Pmf99T58uvY+cvf3Ppqs9T7fkPc+w1n3PnSk9T7mPfk+xVP4PhpG
+D6iSPo+f+n5Ppsu9z6HAfg+jE/5Pgt29z5cBPY+Y8/3Phqe+D5Ijfk+OMT2Ppq5+T5+Cvg+
hUH1Pt0J+T7qPvg+2jj5PvLd9z72hvc+n+74PoxA+D78qfg+ynz6Pr6S+j7Qz/c+Vlf7PjJJ
+j5rYfs+elv5Pr3z+D5szvg+pUr5Pngr+z6MQvk+9On8PoZC+j6B5/s+sXv7Prk0+j55gPw+
Ew75Ppv6+T4SOvs+Tnr4PhPw+T66pPo+Iqf6PqLZ+j7sF/s+v5/8PjxP+z5Tqfs+vEL8PlVc
+T5Amfw+RQH8PkxO/D59Zfs+f7T7Pu1e+T7pA/o+OAH9PqHi/j5gqvs+wcz9Pmyg/T6nJv0+
uvX8PnWt/z5G6f0+g0v8Pud6/T4y5/s+SlD9Pgsf/T5/Sv4+gLX/PmrM/T4o8fw+eh3+PmdJ
/j4i+f4+O7D5PpbP/T64w/0+JNf9Pnml/D49mfw+iHn9PryT/T65Yf8+6OP+Pul//T6hn/4+
d3X/PjoX/T7G5/4+/EH+PinT/D6YlPo+3Zr/PtQZ/z6VVf0+3xf/PkLb/j5gP/8+n6T/Pp7x
/j5sAv8+ungAPyEqAD8zCgA/OcIAP45y/z7G5gA/UqYAP+9p/z4cJP8+kEEAPxK7AD8WHv8+
cTr/PoQcAD9bSf0+gNsAP2ILAD+3NgE/BLL/PiegAT+1ZAA/PrL/PgYhAD/HZQA/nX0BP1BW
AT+yUgA/Vw4CP2m6AD9suf8+enEAP3f9AD8sWf8+KVUCP36xAT+mTAE/h0IAP/OHAT9xxgE/
FIkBP6HRAD8n5QA/mxsBP3erAT+2WgI/12wBP/IiAT+KRwE/x5kBP+XXAD86lwE/ZakBP8Hw
AD8zQwE/eXgBP1/aAD9TtgA/23EBP4jEAD+47wI/njQBP58HAj+CNwE/NdQBP3iXAT+kTwE/
RxwCP8fNAj9uPwI/mJkCP6KQAj++bwE//KYCP59JAj/xegM/EbcCPymYAT9VBAI/dosDP0kt
Az9xNAI/8e8CP/g6Az9ZWQI/nkoCP7B2Aj9KOwI/ytACP/GJAz+pNQM/8aQCP045Aj8dzgI/
BX0DPyIUAz87eAI/QasDP5shAz9kbgM/V04CPwNnBD/dPgM/0FcDP4JgAj8VMgI/ek4DP+Yg
BD9atwI/eoICP9N/Aj8Q4wM/DS0DPyuDAz8XrAM/UygCP2kDBT/qTQQ/wecDP51lAz8iDwM/
9B0EP4LOAj/29QI/yNMCP6FaBD+DFgU/XX8EPxFVBT+s4gM/lBoEP7XGAz9+OgU/RdoDP429
BD8xMgY/1JgEP8boBD9V6gM/wcYDP8rTAz/dXQM/rygEP+z6Az/teQU/rmsDPx1iBD9P9QQ/
edcEP6wlBT/GNQQ/8C8FP5jdBT9+7AM/KYkEPw25BT+2KAU/uWYFP96EBT9JrwU/DLgEP2KL
BT+MngU/A/IEP+9TBT9b0gQ/WcoEP2EGBj8AygQ/22oEPysYBT/r8AU/bu0FP0eBBT92dQU/
QIYFP95gBT9S/QQ/EaQFP5o7Bj+poAU/0xcFP8z6BT/TwwY/jvoGP2+DBj+HNAY/5wgFP5Gw
Bj/dKQY/NxIGP66WBj/CywU/eXYGP6oKBz9wSgc/GNEGP09cBj8t4gU/fPYGP786BT+pJgU/
2s4FP0oNBz+3YAY/P40FP+DHBT/VIwc/gkwHP/8DBz9XSAY/yqkGP6wzBj9sywU/p18GPxSp
Bz8U9QY/71oHPxYlBj+4vAY/uJkHP5MiBj+uxQY/R+wGP347Bj+9GAY/x64HP2boBz8K8gc/
dy0GP4+OBz+g1QY/8KUGP0IpCD8GJAc/qzQHP2/ZBj8t2Ac/i5MGP7u7Bz+dNAc/NFQIPw7g
BT/N+Ac/+B8IP40FCD9anwg/UnQGP6vuBj/a3Qc/5DsIP6LsCT/V+Ac/b00HP2BkCD9uGwg/
DuoIPzh+Bz+x3gc/3VMIPwGFCD82kQc/5fgHPy3BCD/oXAg/XSwHP+hwCT8TEAg/GIkIP0r/
CT9CuAc/jjYJP2wLBz9oswc/N2EJPxuiCD8LLwk/j08JP4o9CD9u8gg/eQUJP6LwCD/Q/Qg/
A1wJP077Bz8Nuwg/dBQJP3RpCT+YDQg/r2kJP/BlCD+bgQg/YPQIP6IvCD9SUwg/mEcJPzY2
CT8ICQk/nc0JP14gCj+u3wo/XhYJPyJwCD/A8wk/6roJP5fsCD8jHAo/rCQKP/eGCj/3Xwg/
BLIIPyMbCj+rcgk/NK0JPz7LCT8zYQg/FKcJP7U0Cj/35wo/CHMKPySSCT8jCQk/XIsJP6Gl
Cj8WYwo/My8JP7JMCj/9Vwk/8j4JP45qCT+dyQk/1ywKP0UaCj/qego/0p0JP1egCj8tRgo/
HtIJP3XHCT+rcgo/4/wJP0S+Cj//tgk/hG8KP6udCj9Tqgo/L50IPysBCz++nAo/WpUKP9n9
CT8U9wk/FaQKP8rjCj/V2wk/xkYLP6UzCz8RbAs/DYELP1tpCz+6vwo/MSQLP69MCz+NTAs/
D/ELP2fKCz+6bwo/5xIMP/C5Cz/6dAo/E5kLP3PqCj8zTAo/BlEMPyMfDD9emgs/CKMLP09Z
Cj8u+wk/ni4LPzMoCz976Qs/bc0LP8+8Cz+0mww/SoEKP0h2DD/nUww/3YILPxsuCz8IZAw/
3ssMPyapDD+cUQw/8l8NPxi5Cz+nQAw/pZcLP0PeCz/UPQw/nWMMP4IUDT8CXAw/IWoLP98a
DT95iws/LxUMP/r0Cz/JSQw/5GwNP2h+DD+HQAw/R8EMPyoDDT9KLAw/C0gMP4GHCz+RDg0/
SfkLP7L1DD/ikgw/n0wMP2+dDD+CHA0/Ph4OP8J5DT/t+Qs/f2ENP9QODj/S4ww/3X0NP/W1
DD82NQw/LZYMPzfyDD8AoAw/ezQNP7RYDT9HPQw/i8YNP2LNDj+s+Aw/xXcNP1LyDT87+gs/
wX8NP1RkDT90LA0/4w4OP2glDT+zCQ4/9FINP3boDT+OFg4/omEOP6SVDT924Q0/J/YNP5WQ
Dj/d3ww/TIkNP7nGDj8tcw4/deUNP3IrDj814Q0/P6EOP8rQDj8peg4/fYgOP9H/DD+ZfQ8/
lX8PPw2zDT+82g4/m2cNP4f4DT/FyQ4/AFMOP1Y3Dz9pBA8/SWoNPxW/Dj88Og4/q2sNPysN
Dz+ZsQ0/2dYPPw/JDj82xQ4//SgOP6fwDj+24g4/kbIOP8GSDj/m6Q8/Q0wPP+c9Dj/k8Q0/
cwAPPxsbDz/P2A8/tBEPP/eJDj90jQ8/I74PPyC9Dj91aQ4/xhwPP6kEDj8PUA8/9JEOPx7L
Dj+d/w0/PRQPP2/tDj9tExA/5yIPP6OmDj80RA8/9osQP5VoED/RrxA/ZVUPP8ZPDz81bw8/
9z8PP6eAED+iGw4/IacPP8MBED+ftg8/HKgQP94NDz9pOA8/aVgRP+SrED9yOhA/aOgPP0PU
Dz/YURA/XNoPP46RDz9how8/GOwPP67EDz9nOxA/nj4QP9xFED+ZUhA/5LcPP3ACDz/sRhA/
sWEPP98DET8bdhA/8aERP8e8ET/adBA/ui0QP2BRED+wzw8/sn0QP+POED+O7BA/QR8QPzVH
ED/CgBA/eXQQPwC2ED8VExE/WZoQP428ET81HhE/bnIQP0kYET+oAhA/uD0QPzmyED/iQxE/
5A0RP7WOET/ulRE/ZUcRPyoxET9WlhA/vPkPPwcTED8UdhE/mLoSP5L4ED+oPxE/glYRP+EJ
ET8xLxI/z34RP45KET9ptxE/a/ARP4DuED+ALhI/aSkRP64MEj896RA/Ij4RP62aET++8RM/
gYASPwOSET8SNhI/EF0RP7UoET/05hA/OgQSP7c4ET8wuBI/w9URP2+kEj95lBE/wTISP3b2
ED/b7RE/8HcRP0QEET99HhI/p10RPzW/Ej/alxI/UEoSP7DKEj/gYxI/yr8SP+dREj/3uhI/
fWQTP10lEj+49BE/r2wSP1QaEj9HvhE/YY4RPwwXEz91YhI/LMsRPyZlEj/qthE/HIQTPx1r
Ez8k0RM/5OESPzosEj9A2hI/zP4SP2mHEz/W+hI/sPsSP0slEj9DpRI/Go0SP6eCEz8sUhQ/
XHsSP+g4Ez+5UBI/+wQTP6RnEj/3OhM/sqkTP9hgFD+lShM/sCwTP9pqEz+3shI/adISP3O0
Ej/XRRM/oYYTP1KuEz8yWhQ/NEwTP6ggFD9QpxI/4KQTP35dEz8AJxQ/ukoTP19gEz+c1BM/
CdASP2TGEz+pjhM/YxYTP9N+FD+vgxQ/R2UTPy8aFD+SdBM/v1oTPzWhFD/YGBQ/fmATP/La
FD/C9RQ/5F4TP/NyEz/h4BI/Ix8UP0B7FD/GDxQ/0QYUP+jmEz+paBQ/GbAUPzs4FD8aVBU/
ncATP45wFD9TihM/na4UPz07FT9f/xM/lsAUP4THEz//3BM/qUQUP8DDEz8exBU/DEcVPzIC
FD/A9BM/fBUUP78CFj9dPhU/eYEUP5uvEz8a0RQ/L6MUPzBpFD+FZBQ/1FEUPzfQFD9RYBU/
Yv0UPypcFT/IqhM/tucVPwQ7FT8BqRQ/2BwVPyYgFT/MpxQ/uC4VPzY7Fj99YBQ/oJkVP8OV
FT+bLBU/9EgWP2KvFT9KFRY/AJAUP6ShFT9O3RU/fFcUP0HZFT9sVhY/uV4VPzBLFT902xU/
PvIUP90HFT/AhhU/UIsVP7CAFT+a1xQ/Ta4VP7hyFj+Z7RQ/C8MVP8PtFT/wABU/pBIWP7Ck
FT+PeRU/nhsWP84oFT8s1hU/tZUWP50CFT93IBU/AZgVPyUtFj8RmxU/NlwVPykJFz/SSRU/
YAsWP9GpFT/PvBU/zMwVP1UoFz/jSRY/GhIWP8y0FT893hY/m58VPyw7Fj8jHxY/H5oWP17u
Fj9lfhY/lPYVP62iFT/0LRY/LdwWP1E4Fz+gnxc/GggWP59DFj/NoxY/B54WP0qpFj+GohU/
9tEWPx/+Fj8m5hY/2ukWP9iBFj+FFBY/rCAWP5kpFz/s3RY/DL4XP22yFj9o2RU/6iMWP6rL
Fj/pnhc/B7MWP+X9FT/6thY/jWwXP6lKFj8MhhY/6ooXP9ZoFz/iAhg/dloXP42NFz8vtBc/
7i8YP5xOFz/SsxY/k2UXP4LvFz+zwBg/GrsXP5dJFz+Guhc/gzwYP3J+GD8MEBc/0F8XPyDt
Fj8TPRc/DZ0WP2YKFz+mYBc/k+AXPyo4GD+bERg/oyAXP9KKGD/+YRg/3kYXP9lVGD9cgxc/
VIkXPxZGGD/R6Bc/ZmEXP458GD+7ERg/WBsYP4XKFz95hxg/5VgXPzhFGD/KPhc/qoAXP6vA
Fz8i+Rc/QDYYP87qGD8qnBg/iPcYP16fGD9iuxc/iT0ZP7orFz+A8hg/BbkYPxRvGD/DIhk/
WVsZP/86GD8sDxo/21oYPx1TGT8YOBk/E2UYP8+CGT+Zchg/N+4YP8G6GD9pQRk/crAXP2iV
GD8SnBg/BrIYP7WIGT/1fhg/TMwaP3kEGT/3Hxg/MrMYP8G4GD8BbBk/YqAYP24qGT83NBk/
GVkZP/evGD+Kphk/QE4ZPyisGD+hDRk/rIgZP4PZGD/WQBk/BZoaP9zWGT+IXBo/+PoYPyD4
GD+XHBo/od4ZP/TiGD9t6xg/YiAZP0jMGT+1fxk/k5UZP5tsGT8Phho/CpkZPwBmGT/EsRg/
qrkYP2qHGT90cRo/casZP/oTGz/Nohk/JAYaPyAxGT+SlBk/+XMaP+RWGT+LMRk/ujoaP9Wa
Gj8eIhk/ORgZP1qGGD98qRk/Ln4aP5BfGz/n0xk/mSUbPxe6GT/uAxo/q+oaPzQaGj9L4xk/
OGkbP/QqGj8mARs/J9UZP38zGj+faho/ik4aPzhzGj+Bmhs/0GcaPzjIGj+Taxs/xiUbP7GX
Gj9cnxo/p5YaP+O/GT+L5Bo/NrMaP4EkHD8hFBo/IiAbP4M3Gj894Bk/3nUbPwsqGj81dxs/
N0ccP/BqGz/pohs/LKEaP7BSGj8Txho/E0waP+7uGz/65xo/On4bP4RpGz9F2Bs/tBsbP/XD
Gj8qExs/eggbP8BGGz8AABw/8/MaP+DwGj+BTxo/zdccP5loGz/Y5Ro/RUMaP/qKGz/gkhs/
dBQbP4+6Gz9p5Bo/xScbPwG7Gz+lhxs/mNQaP8XYGz9BAhs/XAkcP8K0HD8LwRs/ss4bP5iB
Gj9M+xo/7O0aP6ltGz8YuRs/NFAcP3sVHD8jKRw/59MbP71aHD+aRh0/twAcP5hKHD8JBRw/
F5YbP5YkGz9++Bs/0vUaP/mHGz8UAx0/REgcP77yHD9B+Rs/ZO8cPzKWHD8nABw/hxwcP3oq
HD+AKBw/BCYcP8INHD+jCRw/bmocP9S8HD9CEBw/wzQcP+DoHD+L0B0/MEAdP56jHD89OB0/
V0IcPyz2Gz+O4B0/t0UdP7IdHD/Y2hs/JtkcP7eUHD96rxs/CgoeP5dKHD/nuhw/ESwcPwu/
HT+6vh0/RW0dP3qpHD+FTBw/qP0cP7vyHD9fShw/vAAdP8j/HD8J2hw/GDwcP+PeHT+rGh0/
I/IcP6tiHT8Xmx0/et0cP+jlHD9eWB0/xlodPwjKHD/Y6hw/ma4cP0AAHj9dTh0/YdgdP2nR
HT+fNR0/nXUcPy/3HT/N8R0/08EdP5rkHT8gYBw/paQcP+/UHT/NGB4/cyseP4wgHj9g9B0/
KKcdPz9HHj/nKR4//OwdP+bLHj/Ebh4/QA4dP1bQHT98LR4/PNEdP8DXHD9t9xw/wM4eP7jC
HT8ZmB4/xsAdP1e2HT+34R0/4HgePywwHj+JMB4/yBQfP65IHj8Ffx4/qcIdP47XHT9P0Rw/
TpkeP/iJHj+LWR4/zr0eP6hRHT8uzx0/XrgdP+A5HT/RLR4/sSMeP+1OHj8GXB4/rngeP5va
Hj/q2B0/tyAeP9PDHj89bx4/h5cdP8L5HT/x3B0/IxYeP5c6Hj8Pfh0/FOseP6/CHj/SVh4/
4kcfPzPaHT80mB4/59IeP/PrHj/DBR8/LMkeP6q6Hj/mRh0/YKkeP5IDHz82uh4/ERUfP8N1
HT+d1R4/nycgPxqkHz8Gdh4/X88fP7DIHT/Uih4/kU4gPxTWHz+gEyA/DSAgP/TaHz9H8x4/
uWcfP995Hz/+OyA/KS8gP8RvHz8SRCA/LTkePwU2Hz8Fyx8/QpMfPzs9Hz/Q9B8/NGQgPxec
Hz/13B4/C4UgPwEJHz/s8B4/O68eP972Hj9uVx8/jeQeP3SMHj8A7CA/blkfPx4dHz89xB8/
SWofPwL7Hz/VciA/ursfP3XHID9uHCA/DCMgP7sIID8/8x8/nUEgPx2sHj/W8B8/LPcfP+fR
Hz97mh8/ECYgP1VQHz8uZiA/BpQgPw0sID/nZCA/MAUhP80UID8ISSA/jAggP51nID+UXSA/
tdIgP0kaID8MViA/pTIhP9azHz92ayA/2OEfPzPTID8sXyA/iNUfP7stIT+3hCE/W14fP0HG
IT/gGCE/JO8gP0PNID+F/x8//FEgP2GPIT/EZCE/R/EfPzboHz95OSA/s00gPx07ID+xICE/
Hi0gPz4iHz+c7SE/8ycgPyQsID/YoCA/WlUhP9hpIT964x8/MdghP9gKIT+0tyE/b8wgPz2i
IT9LDiA/n8whP2GqIT9uHiE/B8MgP+nXID92vSA/js4gP7uPID/bsSE/R7cgP/T3IT/qSCE/
jlohPxDFIT/PlyE/9nshP7MzIj+uMCE/ABciPx24IT/fgiE/DbwhP85aIT9oriI/MSYhP2+H
ID/c1yE/YoogP4o1Ij9f1iI/51ghP6CaIj/FDyI/fX8iP/URIT/myyI/IM0hP56PIj80nSE/
DywhP93FIT+AQCE/aJEhPyJsIT/2JiI/u/8hP2rRIT85EyI/xnshP4iZIj/+YCE/wtcgPy96
Ij94gSE/GhAiP4YEIj9L7iE/n8UhP8ROIT+ECCI/3vciP1KXIT/xzSE/OZohPymVIj8R8iE/
NRIjP1RpIj994iI/wJkiP6ZcIj8c3iE/II0hP0b1IT+5AiI/MYYhP+SFIj8vWSI/xO4iPwgl
Ij/ApyM/thwiPxLwIT+jOSI/FMIhP9zPIj/guSI/o2IiP/9CIj9lfCI/0MAhP57+Ij+baiM/
58IhP5NYIj+zxiI//V4jPy5DIz/iHSM/tWQiP+VOIz9enyE/mxciP2lWIT+VpiI/XgEiP+gf
Ij/PGCQ/2BsiP5gCIj8FiSM/Q4IjPz+XIj/y4iI/i5AjPzP4Ij82OSI/1RMjP/Z+Ij9ahyI/
USIjP0syIz916SE/j64jPwc8Iz9wvSM/+sQjPyeZIj9HWSM/PVQjPwsYIz8FVCQ/fiAjP24N
JD9iEiQ/AKwjPwq7JD9m/iM/eUgkP3jbIz8PmiQ/YSkjP/giJD8QRCI/vgkkP/dbIz/+jSI/
vyUjP5XLIz9tNCM/eP8iP6XwIz+R9iI//k4iP0LOIj+ZeyM/7n0jP9s0JD8DJiQ/uAQkPyVr
Iz/9kyM//AEjP9pAIz+p5iM/tc4iPyp7Iz+1OSQ/ad4jP6K/Iz+l0yI/hRIlP7PxIz8ULSM/
XB0lPzJcIz+1qyQ/5TgkPy2nIz/9GiQ/lm8kP6I3JT9AJyQ//LckP028JD+mAiQ/aqAjP6Z5
JT/CaCQ/yUwkP3O/Iz8TdSQ/djMkP7a/JD//dSM/z58jP+yRJD+LgCQ/0qsjPx4NJT8aFCQ/
lGIlPzWlJT+TrSQ/ZPUlP7GZJT+bUSQ/i78kP7t3JD/AQCQ/hXomP5FSJD+UlCU/eookP//j
JD/1CCU/uH8jP8z0Ij9XKCQ/VSMlPwJqJT9eQiQ/+2glPwV5JT/NaiQ/ZCklPy+GJD8ZqiU/
x1gkP+EbJT+8SyU/41klPwxdJD/PfiU/LT4lP9fnJD9E4yQ/QLgkP3PoJD8LCiY/veomP89T
JT+zuiQ/yeMkPx4gJj8fPiU/RVwlP3XBJD+WAyY/OkMlPzMsJT/jcyU/8tMlP0nmJD+fgyQ/
9DAlP+EkJj/vZiY/NG8lP8RnJT+nUSY/lCUmPxPOJD+7zSY/z2gmP4glJj/3aCY/oicmP7+M
JT/fRSY/K2QmP7o9Jj8TWyY/fM8lP6tIJT81rCU/NwAnPxB0Jj92UCY/z5wmP3wBJj/IJSY/
4bwmP++IJT8GvCY/DWQlP/6HJT+bHSc/rOwlP9o5Jz/kKyY/SbInPz8hJj8OQiY/mPQlPweh
JT+mmCY/HxUmPx/lJT/TlyY/pMomP8rYJT8TViY/qocmPxA3Jz9dlyU/NxgnP9ovJj+3GiY/
0O0mP4o8Jz8gUSY/mc4mP5upJj8IMSc/ciYnP5YtJj/xAiY/nFsnP6VQKD/WBCc/XxMmPzDt
Jj884yY/BOcmPytLJz8pZCc/688mP9DTJT9kwSY/MQImP6N+Jj/dPic/MhAoPwMOJz9sEic/
rAIoP01NJz81TCc/AmkmP/kHJz+omSY/RqwnP2wwKD+oyCY/YEImP7+lJz+2nic/3q0mP5u1
Jj8LoSc/N94mP46sJj/4DCg/IF8nP6ofJz/RKyY/JMomP67XJz9SLCg/ki8mP/mVJz/Eoyc/
eb8oPx3QJz93MCc/B4cnP+kDKT887Sg/j0wnP2MZKD8Bbic/9UMnP3cyJz+hNSg/tFgnP7Hy
Jz83DCg/UDwoP6woJz/vuic/ksAnPz4/KD9LYig/YyYpP3PMJz+YLyk/qi4pPzPMJz9hzyg/
11QnP33wJz8Dgyg/9IgoP+oVKD8TKCg/j4knPycPKD8KZyg/BfsoP9+7KT88Fig/Eq0nP4J3
KD/IkSc/xicoP3ogKT/K0Sc/WVQoP9A4KD/j/Sg/y6YnP8bBKD9KfCg//OooP7rWJz8kRyc/
Pi4pPwpqJz8NUSg/qkwoP3DCJz9jnSg/RbgnP/SxJz9arig/a2AnP/t5KT9alSg/1tQoP6Ah
KT80ayk/xLAoPwTBKT9HNCg/Sb8oPwtLKD/eZyg/URAoP6jCJz8GYSg//agoP9MIKD/GFik/
0y8oP09dKT/6Iyk/txcoP4FLKD/Z1Sc/YwopP/ErKT9xyig/jjIpP1k4KT8B7Sc/9PgnP4mJ
KD/S9Ck/qOcoP7xcKD//6Cg/eKsoPyQfKD+s/Sg/3QUpP9mdKD8/Uyg/4RQpP72bKD8mWSk/
01YpPwpBKT/mCCo/xIooP4zGKD9n5Sg/uNcqP3A4KT+s8ig/FRcpP6L4KD8SQyk/3mopP23b
KD/yeCg/OUwpP5DuKD+w1Cg/ywcqP82DKj9CPSk/O2EpPxL6KD+XGik/BSspP1JxKT8D3ik/
jUgqP4fQKT/zWyk/4EMpPxY5KT/JKio/b8gpPztZKT/xzCk/C0gpP/rmKD9F7Cg/S3kqP8QE
KT/3Jys/6ZUpP73lKD/p4Ck/bk4qP6zWKD9mQSk/9gwrP7XXKD8MQCo/fdQqP0pgKj/0aCk/
p4spP5rcKj+5vSo/SkYpP13hKT/T+Sg/8PcpP5NHKT9m8So/vgwrP1FWKz9KOSo/Wy0pP/Zo
Kj/oqCk/1AoqP0I8Kj+gMSo/Ez0qPxV5Kz+Oqyk/DPopP0NhKT9G5io/oWopPwoHKj8knCk/
81UqP1SnKj94dSk/X6cpP9kAKj82xik/lgcqP+PzKj+dICs/jwMqP3q9Kj+HtSo/V3YrP57K
Kz/ACys/B/kpP2PdKj8sACo/st8pP+XTKj+pWSo/wXArPydkLD+6mys/yNwqP0EBKz9CqSs/
LYwqP3NUKz9Mpio/at8qP4/zKj/w0So/vMQrP+6qKz9pYyo/EPIqP1BFKz9WlCo/6bkqP0hg
Kz8Rqyo/m6AqP0eTKz8+GSs/10UrP4R/Kz+SIiw/ngkrP6H0Kj9Tlis/luIrPx2eKz8nvyo/
lwssP877Kz/nKCs/+jYrP2VuKz/LQis/UQErPySFKj9NXis/5g4sP8rAKj8YViw/sDsrPyyz
Kz8yVCs/yAsrP00+Kz9f8So/In4rP/AHKz+LZCs/904sP4YTLD/+tio/vVcqP5MZKz9JYSs/
qq8rP5QKLD/oISs/TnwrP9sMLD9aTyw/4ygsP5DKKj9yjSs/KzQtP8OvKj8X/is/2EUrP0E1
Kz8JcSw/eEQsP4uLLD8SYyo/ADEsP6cxLD+heys/N2crPzBoLD/cKiw/2kIsP0SXLD/Scis/
TaQrP9PbKz+gfiw/bJQrP+iMKz//Ly0/WjgrP5sxLT8q8iw/wjAsP24ZLT8H7ys/d2YtP0+E
Kz/rtSs/zCssP1XHLD8htyw/buIsP5xwLD+f/Cs/CCwsP+7qKz+wnS0/iXsrP5OoLD+B5ys/
IkwrP4EFLD/D4C0/QDgsPxzvLD81ai0/yS0sP9qBKz9N7yw/Fy8sPzcFLj8H6ys/3xEtP001
LT+akC0/2l0tPzKBLT/a4Sw/4zMtPywqLj+jYC0/Ao4tP9O4LD8wWC0/U+IsP7tMLD8Izys/
ySwsP7ZNKz+Nbiw/nLMsPwdKLj/jOS4/sZUsP0zQKz+uCC0/Z6UsP8y6LD8CTC4/M2gsPwKj
Lj8+Nyw/t40tPyfsLD9ioy0/UyssPzecLT9e2Sw/AxYtP/5gLT9LOi8/amcuP3RMLj9heC0/
xx8tP0MPLT+C+yw/angsP7xLLT8wMy4/kIouP/GkLT8tjiw/yj0tP2a6LD8mWS0/VSguP/n1
LD/I2S0/Im4tPzNRLj/O3S0/VVouP2WaLD/mGC4/rvAsP+6MLT9UZC4/JKUtP0nALD+uPS4/
H/wtP6mgLT8zqS0/Ki4tP0q1Lj/oiC0/ZacsPxrlLT/zUy4/XVYtP0K+Lj+6Qy4/NUcuP0OU
LT821C0/mZItP/ypLT8ubS4/t9osPwkNLT+IQS4/b2YvPzSuLT82QC4/BN8tP9rGLj/lgS4/
BC4uP340Lj9Iwi4/N8EuP39nLz+COi4/1sEuP5OwLj8cui4/2rIsP4h/LT9Omy4/aT8tP/QP
Lj/EyS4/P/suPwqoLT+o4S0/g8kuPwBoLj93uy0/6vYuP+gHLz+biS4/n/IuP40cLz+l/i4/
wiAuPw/SLj8PiS8/x7cuP7/iLz+goi4/KuwuP82VLT/W5y0/DxgvP7hjLj/OojA/zccuPznV
Lj8tPDA/66IuP4nNLj/Zfi8/s2MuP+trLz+Nry4/qLQvPwUmLz9QUC8/ssgvPy1QLT8X+C8/
iicvPzCRLz8bXS8/tQYwPyXSLj9wUi8/FI4wP2c9Lz91fC8/NqQvP0QOMD9m4S4/PJYuP+qp
Lj/XhS8/R+UvP6YGLz/LZS4/0jwwP9QUMT9L2C8/4HEvP6U1MD8/nC8/TRUvP8veLz8KgS4/
ZrIvP4L5Lj/IDjA/d4MvP+IwLz9axi4/nWEuP+HRLz/QZi8/bnowPw0cLz/jjDA/3OcvP+BX
MD+94y8/IQgvP6TFLj8quDA/yckvPzslMD+rUTA/HuwwP06oLj8S4zA/i2IwP6P/MD8Qvy8/
OuouP916Lz+zlC8/1O4wP3fpLz+LfTA/KR4wP7vXLj+bPjA/nwAwP2rYMD+1tS4/IIcvP0r6
MD9QFy8/mYMwP8ReMD/07y8/FVsxP2JrMD9gYjE/4QAwP1NWMD/vNC8/SYAwPxLpLz91yi8/
NncwP7hdLz/2gDA/pvAxP06xMD+MjS8/QHEwP8JYMD+p/S8/O+kwP2T/MD8xDTE/Y1wwP0s7
MD9edTA/vB8xP6DYMD9WYzA/b0wxP1KaMT89bTI/MLgxP37dMD/uXDE/7ggwP7XfMT+2ADA/
LFcwP3pxMD8AYjA/cG8vP1TPMT9BLjI/ZakvP5tFMT/mqTA/8FAxP0haMT9wfzE/KPsxP2md
MD9hkTM/bssvP5wZMT8g9zE/nXwvP3DkMT83rzA/WTAyP2YKMT+jyDA/wzMyPzT/Lz8QDDI/
TgIxPxl/MT9cHTI/keIwP7WpMT+8ojA/zhcxPwd9MT88BDI/rcExP3XlMD9p0jA/obYyP2oL
MT82XTE/qPgxP73MMD9tkzE/PYsxP5xQMT8E4DA/EgEyP2iLMT/28TE/QI0xP0slMT/pyzA/
6ecxP7ruMD/AnjE/yaQwP46jMT+qODE/QdAwP7g2MT/HLDE/ukkyPz6/MT+8+TA/15sxP/oW
Mj+4KzI/UAUxPwUPMT/ZcTE/ZBQxP54EMj9nlDI/WksyPw6WMT+n+TA/v54wPxWSMT8CUDE/
ETczP7rIMT/AuzE/UggyP1KWMT9xhjI/LHUyP+7GMT/EeDI/k/YyP1SmMT9DRjI/0GAyP1sA
Mz/zijI/NcgxP/x7Mj8LuTI/+BEzP2ReMT9PYjI/DQsyPxsGMj9j1jE/UZkyP/YnMj+29zE/
eA0yPwL0Mz/DzzI/cjUyP6e1MT/J1jE/JHcyPyCLMT/12DI/SEMzP1NNMz/vMTM/We0xP/jg
Mj+GSzM/ZNkyPyn0MT9IIzM/n64yPxb9Mj+K9zI/jbExPzc/Mj8IDTM/yQozP+TvMj/QSDM/
hwQ0P+wSMj8J2zE/vAAzP1YaMz8xDTM/1LEyP6kfMj+sejI/v6syP1d1Mj8lRzM/FZsyPyJN
Mz/76jE/TpkyP++RMz+Q3zI/5n0zP13eMj9KmzI/iqUxP/t4Mj+ubDM/gGczP8oQMz/cLzM/
eU40P5oWMz+ZKTM/vgcyP1DfND9C7jE/j8oyPx6fND8xNDM/E1ozP150Mz8jFTQ/j+QyP7XP
Mj9EbTM/z6MzP22oMz8jwDM/rKY0P2y6Mj/bmjM/T6A0Pz3LND+jWzM/bOkyP2x4Mz9rRjM/
fCczP+baMz+QRTM/w8kzP+FWMz/kwzM/Bxk0P2XkND9bVTQ/+9UyP5tlMz+RHjQ/MLIzP3E0
ND8VqDM/yTgzP7KOND+qhzM/E6U0P6HYND+rnjM/q70zP/2BMj+bCDM/M6U0P+QDNT8AOzM/
lEI0P+vkND9dYjM/GnU1P8PUND/WXDM/4JAzP51ZND/7JzU/ZW40P4pAMj8hJTQ/+8U0P1+V
Mz/XcTQ/xqMzP6wJND8XnjQ/j80zP6umND+eSzQ/Nq80P63dND+TjjQ/bs80P9pOMz8nuTI/
XJEzP01sNT/Q9zM/Bxw0P73fND8BkTQ/weQzP8h0ND8/WTQ/SPMzP89fND/nJTQ/SQw1P8Yz
Mz9OJDU/tAQ1P+bbND/apDU/qdE0Pww9ND+N/TM/02E1PzocNT8erjM/ub41P5AUNT+5PDQ/
l6k0P4aJND+SozU/nPY0P5iyMz/SYjQ/eC80Pw66ND8OjDU/i/o1P9PhND+/vzM/Ve8zP3d1
ND+OPzU/fY81P9YGND9KiTU/yZU0P2SuNT9TNjQ/22g1P46MNj8Q4DQ/V4Q1P6h1NT/zoTU/
khg2P+MONj8sZzQ/fGM1P0y9ND/I7jQ/52M0P2FyNT9oMDQ/bNg1P05mNT/6xTU/iPU0PzZd
NT9+1zU/Bts1P34nND+ctTQ//L8zP5zLND+vpTU/FVI0P7CeND9KmzY/ojY1P72oND8eBTY/
SBA2P5jwND8nFjQ/ed01P605NT8KKTY/Jpc1P8K/NT8i1TU/rmY0P+IEND+oozY/ZWw1P3Ty
NT8gyTU/6yw1P69iNT8FhzU/+sc1P/kDNz+CMzU/VsM1P0aINT9qFzU/5Ak1P2KFNT+g9TQ/
UOc0Pze1Nj8HsTY/jUQ1P1otNj+NjDU/IPA0Pz5DNj/vQzY/LgU3P6mqNj+t8TU/ydo1PxmV
NT+QOzU/fNA1P37KNj8k7DU/Ykg2Pz63NT/+TTY/O6Y1P8NFNj+EoTU/26c1PzRxNj/aWzY/
WUQ1P1FnNT+w1DU/2jI1P7f9NT9OXjY/Gcw2P5nkNj++HjY/MAU3PydSNj9jUTc/bcE1P1fo
NT/o2TY/LfU1P2qjNT8OVTY/rs82P2CgNT+XJDU/0s41P4AONz8/+jY/ZJc2P3SVNj8QVTc/
6mo1Py0FNj9hMTc/xKg2P681Nz+F9jU/kmc3P4sONj/TDjc/0VA3P9DZNj94QzY/4dU2P5Ox
Nj9gMTc/+BA2P4CNNj/3jTY/qOU1P97ANT9JqDY/g+A3PwEONj8ydzY/79o2P3PzNj+oZTU/
9Oc2P2LcNz/VhDc/4xY3P+mZNj9RKTc/HWk3P1cGOD9jPzc/36Q1P1ltNj9mczU/0c02PzjU
NT+QeDc/sC01P5NANz/dGjc/HCk4Pzd1Nj8cwjY/ga04P5u5Nz8gEzc/dwU3P8e2Nj/MFTg/
UI43P2MdNz/3Czg/Aqk2P8DFNj+OVjY/8mc3PwT+Nj9JGzg/yWw3PyoKOD/jRTg/Otg2P5jy
Nj9o0Dc//jU3P7F+Nj+gGTc/JxA3P/GnNj9tXDY/tQs3P7uNNj+V0TU//YI2P54vOD/nfjc/
pqw2P3+vOD/g9TY/L4Y3P0ZCNz9n2zc/E0c3P1xHNz+fhTc/cfY2P4viNz+w+Dc/J2c3PwG+
Nz8llzc/joI3P9RjOD+99jc/MEE4P6IqOD8iFzc/7Tc4P8JrNz/3jzY/D9w3P8EGOD974jg/
g9w3P2mPNz8kczc/nGU4P6kZOD+ezjg/THc5P8XcNz8sijg/Rag4P77QOD/pJjk/gG43P06H
Nz+gezc/Wng2P451OD9YYzg/+I83PxdMOD+FCzk/5o84P5oGOD/fDjk/vdI4P4zTOD/gzjg/
kXU5P7C2Nj83OTg/2r04PzEcOD9Nnzg/q1E3P98dOD8DUzg/S2E4P9unNj9/Fjk/bYI4P0nP
Nz8ppzc/sT04P35dOT9vJTg/FeM3PzNAOD+jnjg/dLs4P2nBOD+FBjg/FfI4P1ACOT9dcjk/
hVU4P2SaOD8y+Dc/Hw85P7ogOT/O+Dg/HCI4PzkMOT/DYjg/G9Q5P4eXOT/68zg/9mM4P9uZ
Nz/zxzg/VcY4P7YxOD+Zzjg/7j45PygZOT9kmjg/IhA5P63oOD/aUjg/Mp04P1LKOD8TUDk/
7sg4PzxbOT/Nxzg/yJg5PyeAOT/Qqzk/tOs5P4YzOT/IAzo/GOE4P6asOD9eSDk/P+04Pxtz
OD+7Vzk/XPk5PzcQNz/8nzk/WMU4P9LTOD84yjg/aKE4P70BOj8qATk/XdQ5PzC2OD/ADjg/
0dM4P0dhOD9rtzg/g+c5P1e8OT/hCjo/LAQ5P3f5OD8MwTg/WHY4P0gsOT9oYTk/ans4P7S0
OD9DdDk/rhI6P7kuOT/Jwjg/s1k5P6CFOT9lgjk/6+84P4gGOT9aODg/gHQ5P6EzOD95NDk/
XHI5P0SWOD9jiTg/Zy04P2uPOT8qQTk/YK84P/A+OT81oTk/xsk4P5QQOT9vmTk/1UE5P/Bp
OT/D8Tk/zfM4P10VOT/UyDk/UL45Pw9eOT8txzg/CYs5P1DQOT+CEDg/9g86P/9HOj+zSTo/
Nds4P69UOT83ajg/w704P2MrOz/82Tk//DE6P+AXOT/IyTk/src5PzQsOT+IfDk/ocY5Pzxd
OT/dfDo/tsA5Pw9DOj++pDo/JvU3P30BOz8oxTk/Q2I6P8j3Oj9KfTk/sOk5PySnOj+S3Dk/
2Zk6PxUZOj/ouDo/iIY5P0xSOj9jSzk/nWM6P2YNOT+NKzo/J9s5P7tbOz86njk/3rc5P6Wn
OT+6pzo/4wQ5P/sdOj8RzTo/WeQ5P/AhOj/LHzo/y/Y5P02qOT+SODo/WH47P94TOz9M7jk/
iMQ5P+evOj89TTo/+e85P6pROT9EGDo/b+05P/pAOj8CIDs/BFE7PyYnOj/7Bzs/cMI6P2We
OT9EBjo/2bg5P7jMOj/JNzo/nkA6PxBKOj9Z3jo/bp47P5JTOz8rnTo/ogE8P8K2Oj8H6jo/
iDY6P1LrOj/GcDo/Few5P9aNOj8gXDo/qZo6P25tOz+jNTw/CIw7P3eEOz/cMDo/wqE7P5qJ
Oj+/fzo/Tsk5P0DlOz9C2js/zvE6P+dFOz+hGjo/mP45PyymOz/Udjw/4bQ6P9iZOj8EhDo/
emQ7P4d/Oj/Y7Dk/3qk7P4P3Oj+RDDs/VQM7Px8xOz8iMDs/v747P/hQOj996jo/0yM6P0g9
Oz/R+Do/a607P7n4Oj+SHDw/vi87Pw0+Oz8MWzo/QHY7P+zUOj9VETo/TJE6PznZOz/FKjw/
J1k8PzKnOz+iLTw/TbM6PxxpOj/TzDo/JYo6P5rAOz8NPzw/4hw8P/zkOz/u4zo/L1I7P2iX
Oz8JdDs/8+U7PzlJOj9rKDs/uKY7P5bgOj8/STs/YSw6P95ROz+Jcjw/y3A8P5f+Oj9H/To/
qvU6PzRCOz+T5Ds/I6w7P67fOz8hVjw/Gds7PyfuOj9o6Ts/IEM8PyDMOz+6fzw/j507P6v+
Oj8H/js/xMY7P0HoOz9ifDw/y8k7PwsMPD/7hzs/SpU8P50JOz+WbTs/RGA7PzddOz8IIzw/
f907Pxz2Oz+Z+Dw/IZU7PxwMOz/Nrzs/fxA9PzklOj/y+Ts/kAg7P9uHPD8=</AssayYData></Step><Step><CommonData><SampleLocation>6</SampleLocation><SampleID></SampleID><SampleGroup></SampleGroup><SampleInfo></SampleInfo><SampleRow>A</SampleRow><SamplePlate>1</SamplePlate><WellType>WASH</WellType><Concentration>-1</Concentration><ConcentrationUnits>µg/ml</ConcentrationUnits><MolarConcentration>-1</MolarConcentration><MolarConcUnits>nM</MolarConcUnits><MolecularWeight>-1</MolecularWeight><Temperature>30</Temperature><StartTime>4613815</StartTime><AssayTime>600</AssayTime></CommonData><FlowRate>1000</FlowRate><StepType>DISASSOC</StepType><StepName>Dissociation</StepName><StepStatus>OK</StepStatus><ActualTime>600.001</ActualTime><CycleTime>0.2</CycleTime><AssayXData Points="3000">dobDROWMw0RDk8NEqZnDRBCgw0R+psNE5azDREOzw0SpucNEEMDDRIbGw0TczMNES9PDRKnZ
w0QY4MNEdubDROXsw0RD88NEsfnDRBgAxER+BsRE5QzEREMTxESpGcREGCDERH4mxETlLMRE
QzPERLE5xEQQQMREfkbEROVMxERLU8REsVnERBBgxER2ZsRE5WzEREtzxESpecREGIDERHaG
xETcjMREQ5PERLGZxEQYoMREdqbERNysxERLs8REsbnERBDAxER2xsRE3MzEREvTxESx2cRE
GODERHbmxETl7MRES/PERLH5xEQYAMVEfgbFROUMxURLE8VEsRnFRBggxUR2JsVE5SzFREsz
xUSxOcVEGEDFRHZGxUTcTMVES1PFRLFZxUQQYMVEdmbFROVsxURLc8VEqXnFRBCAxUR+hsVE
5YzFREOTxUSpmcVEGKDFRH6mxUTcrMVEQ7PFRKm5xUQQwMVEfsbFRNzMxURL08VEqdnFRBjg
xUR+5sVE3OzFREPzxUSp+cVEGADGRH4GxkTcDMZEQxPGRLEZxkQYIMZEdibGRNwsxkRDM8ZE
sTnGRBhAxkR2RsZE3EzGREtTxkSpWcZEGGDGRHZmxkTcbMZEQ3PGRLF5xkQQgMZEdobGRNyM
xkRDk8ZEsZnGRBigxkR2psZE5azGREuzxkSpucZEEMDGRHbGxkTlzMZES9PGRKnZxkQQ4MZE
fubGROXsxkRL88ZEqfnGRBAAx0R+BsdE3AzHREsTx0SpGcdEGCDHRHYmx0TcLMdEQzPHRKk5
x0QQQMdEfkbHRNxMx0RDU8dEqVnHRBBgx0R+ZsdE3GzHREtzx0SxecdEGIDHRHaGx0TljMdE
S5PHRKmZx0QYoMdEfqbHRNysx0RLs8dEqbnHRBjAx0R2xsdE3MzHREPTx0Sx2cdEGODHRH7m
x0Tl7MdEQ/PHRLH5x0QQAMhEfgbIRNwMyERLE8hEqRnIRBAgyER2JshE5SzIREMzyESpOchE
EEDIRHZGyETlTMhES1PIRLFZyEQYYMhEdmbIRNxsyERLc8hEsXnIRBCAyER2hshE5YzIREOT
yESpmchEEKDIRH6myETlrMhEQ7PIRKm5yEQQwMhEfsbIRNzMyERL08hEqdnIRBDgyER25shE
5ezIREvzyESx+chEEADJRH4GyUTlDMlEQxPJRKkZyUQYIMlEfibJROUsyURLM8lEqTnJRBBA
yUR2RslE5UzJRENTyUSxWclEEGDJRH5myUTcbMlEQ3PJRKl5yUQYgMlEfobJRNyMyURLk8lE
qZnJRBigyUR2pslE3KzJREuzyUSpuclEGMDJRHbGyUTczMlES9PJRKnZyUQQ4MlEfubJROXs
yURL88lEqfnJRBgAykR2BspE3AzKREsTykSpGcpEECDKRH4mykTcLMpEQzPKRKk5ykQQQMpE
dkbKRNxMykRLU8pEsVnKRBBgykR2ZspE5WzKRENzykSxecpEGIDKRHaGykTcjMpES5PKRLGZ
ykQQoMpEfqbKRNysykRLs8pEqbnKRBDAykR+xspE5czKREvTykSp2cpEEODKRH7mykTc7MpE
S/PKRKn5ykQYAMtEdgbLROUMy0RLE8tEqRnLRBggy0R2JstE5SzLREMzy0SxOctEGEDLRH5G
y0TcTMtES1PLRKlZy0QYYMtEfmbLROVsy0RLc8tEsXnLRBCAy0R2hstE3IzLREuTy0SpmctE
EKDLRHamy0TlrMtES7PLRLG5y0QQwMtEfsbLRNzMy0RL08tEsdnLRBDgy0R+5stE3OzLREvz
y0Sx+ctEEADMRH4GzETcDMxESxPMRKkZzEQQIMxEdibMROUszERDM8xEsTnMRBhAzER2RsxE
5UzMREtTzESpWcxEEGDMRHZmzETlbMxEQ3PMRKl5zEQQgMxEdobMROWMzERDk8xEqZnMRBCg
zER+psxE5azMREuzzESxucxEEMDMRHbGzETlzMxEQ9PMRKnZzEQY4MxEfubMROXszERL88xE
sfnMRBAAzUR+Bs1E3AzNREsTzUSpGc1EGCDNRH4mzUTcLM1EQzPNRKk5zUQYQM1EfkbNROVM
zURDU81EsVnNRBBgzUR2Zs1E5WzNRENzzUSxec1EGIDNRHaGzUTljM1ES5PNRLqZzUQYoM1E
fqbNROWszURDs81EqbnNRBjAzUR+xs1E3MzNREvTzUSp2c1EEODNRHbmzUTt7M1ES/PNRKn5
zUQQAM5EfgbOROUMzkRLE85EqRnORBAgzkR+Js5E5SzOREszzkSxOc5EEEDORHZGzkTlTM5E
Q1PORKlZzkQgYM5EdmbORNxszkRLc85EsXnORBCAzkR+hs5E5YzOREOTzkSpmc5EEKDORH6m
zkTcrM5ES7PORLG5zkQYwM5EfsbOROXMzkRL085EqdnORBjgzkR25s5E3OzOREPzzkSp+c5E
GADPRH4Gz0TcDM9EQxPPRLEZz0QYIM9EdibPROUsz0RLM89EujnPRBhAz0R2Rs9E5UzPREtT
z0S6Wc9EGGDPRHZmz0TcbM9ES3PPRLF5z0QYgM9EdobPRNyMz0RLk89EqZnPRBCgz0R+ps9E
5azPREuzz0Spuc9EEMDPRHbGz0TlzM9ES9PPRLHZz0QQ4M9EdubPROXsz0RD889EsfnPRBgA
0ER+BtBE5QzQREMT0ESpGdBEGCDQRHYm0ETlLNBEQzPQRKk50EQgQNBEdkbQRNxM0ERLU9BE
sVnQRBhg0ER+ZtBE3GzQREtz0ESpedBEEIDQRHaG0ETcjNBEQ5PQRLGZ0EQYoNBEdqbQROWs
0ERLs9BEsbnQRBDA0ER+xtBE3MzQREPT0ESp2dBEEODQRH7m0ETc7NBES/PQRLH50EQQANFE
dgbRROUM0URLE9FEsRnRRBgg0UR+JtFE5SzRREsz0USxOdFEGEDRRHZG0UTlTNFES1PRRKlZ
0UQYYNFEdmbRRNxs0URLc9FEsXnRRBiA0UR+htFE5YzRREOT0USpmdFEGKDRRHam0UTlrNFE
Q7PRRKm50UQgwNFEdsbRRNzM0URD09FEqdnRRBjg0UR+5tFE3OzRREPz0USx+dFEGADSRHYG
0kTlDNJEQxPSRLEZ0kQYINJEdibSRNws0kRDM9JEqTnSRBhA0kR+RtJE3EzSREtT0kSpWdJE
GGDSRHZm0kTlbNJES3PSRLF50kQYgNJEdobSROWM0kRLk9JEsZnSRBig0kR+ptJE5azSREuz
0kSxudJEEMDSRHbG0kTlzNJEQ9PSRLHZ0kQY4NJEfubSROXs0kRL89JEqfnSRBAA00SGBtNE
5QzTREsT00SpGdNEGCDTRHYm00TcLNNESzPTRKk500QYQNNEfkbTRNxM00RDU9NEqVnTRBBg
00R2ZtNE3GzTRENz00SpedNEGIDTRHaG00TcjNNES5PTRLGZ00QYoNNEfqbTRNys00RDs9NE
sbnTRBDA00R+xtNE3MzTREPT00Sx2dNEEODTRH7m00Tc7NNEQ/PTRLH500QQANREdgbUROUM
1ERDE9REqRnURBgg1ER+JtRE5SzUREsz1ESpOdREGEDURHZG1ETlTNREQ1PURKlZ1EQQYNRE
fmbURNxs1ERDc9REsXnURBCA1ER+htRE5YzUREOT1ESxmdREGKDURH6m1ETlrNREQ7PURLG5
1EQYwNREfsbUROXM1ERD09REsdnURBDg1ER25tRE3OzUREvz1ESx+dREGADVRH4G1UTcDNVE
SxPVRKkZ1UQQINVEdibVRNws1URLM9VEsTnVRBBA1UR+RtVE3EzVREtT1USpWdVEGGDVRHZm
1UTlbNVEQ3PVRLF51UQQgNVEdobVROWM1URDk9VEqZnVRBig1UR+ptVE5azVREuz1USpudVE
GMDVRHbG1UTczNVES9PVRLHZ1UQQ4NVEfubVROXs1URL89VEqfnVRBgA1kR+BtZE3AzWREMT
1kSxGdZEGCDWRH4m1kTlLNZEQzPWRKk51kQQQNZEdkbWROVM1kRDU9ZEsVnWRBhg1kR+ZtZE
3GzWREtz1kSxedZEGIDWRH6G1kTljNZES5PWRKmZ1kQYoNZEfqbWRNys1kRDs9ZEsbnWRBDA
1kR2xtZE3MzWREvT1kSp2dZEGODWRHbm1kTl7NZES/PWRLH51kQYANdEdgbXRNwM10RLE9dE
qRnXRBgg10R+JtdE3CzXREMz10SxOddEGEDXRHZG10TlTNdES1PXRLFZ10QYYNdEfmbXROVs
10RLc9dEqXnXRBiA10R+htdE3IzXREOT10SpmddEGKDXRH6m10TcrNdEQ7PXRKm510QQwNdE
dsbXROXM10RL09dEsdnXRBjg10R25tdE5ezXREPz10Sp+ddEGADYRH4G2ETlDNhESxPYRLEZ
2EQYINhEfibYRNws2ERDM9hEsTnYRBBA2ER+RthE3EzYREtT2ESpWdhEGGDYRH5m2ETlbNhE
S3PYRKl52EQQgNhEfobYRNyM2ERLk9hEqZnYRBig2ER2pthE3KzYREOz2ESxudhEEMDYRH7G
2ETlzNhEQ9PYRLHZ2EQY4NhEfubYROXs2ERD89hEqfnYRBAA2UR+BtlE5QzZREsT2USpGdlE
GCDZRH4m2UTlLNlESzPZRKk52UQYQNlEfkbZRNxM2URLU9lEsVnZRBhg2UR+ZtlE5WzZREtz
2USxedlEEIDZRH6G2UTljNlEQ5PZRLGZ2UQQoNlEfqbZRNys2URDs9lEsbnZRBDA2UR+xtlE
3MzZREPT2USx2dlEGODZRH7m2UTl7NlES/PZRLH52UQQANpEdgbaRNwM2kRLE9pEsRnaRBAg
2kR2JtpE5SzaREsz2kSxOdpEEEDaRHZG2kTlTNpES1PaRLFZ2kQYYNpEfmbaROVs2kRLc9pE
sXnaRBCA2kR+htpE5YzaREuT2kSxmdpEEKDaRHam2kTcrNpES7PaRKm52kQYwNpEdsbaRNzM
2kRD09pEqdnaRBDg2kR+5tpE5ezaREvz2kSp+dpEEADbRHYG20TcDNtESxPbRKkZ20QYINtE
fibbRNws20RDM9tEsTnbRBhA20R+RttE3EzbREtT20SpWdtEEGDbRH5m20TlbNtES3PbRKl5
20QYgNtEfobbRNyM20RDk9tEqZnbRBCg20R2pttE5azbREOz20SxudtEGMDbRHbG20TlzNtE
S9PbRKnZ20QY4NtEfubbROXs20RD89tEsfnbRBgA3ER2BtxE5QzcREsT3ESpGdxEECDcRH4m
3ETcLNxEQzPcRLE53EQYQNxEdkbcRNxM3ERLU9xEqVncRBhg3ER+ZtxE3GzcREtz3ESpedxE
GIDcRH6G3ETljNxES5PcRLGZ3EQQoNxEfqbcROWs3ERLs9xEsbncRBjA3ER2xtxE5czcREvT
3ESp2dxEEODcRHbm3ETc7NxES/PcRKn53EQQAN1EdgbdROUM3URLE91EqRndRBAg3UR2Jt1E
3CzdREsz3USpOd1EGEDdRH5G3UTlTN1EQ1PdRLFZ3UQQYN1EdmbdROVs3URLc91EqXndRBCA
3UR2ht1E5YzdREuT3USpmd1EGKDdRHam3UTcrN1EQ7PdRKm53UQQwN1EdsbdRNzM3URD091E
qdndRBjg3UR+5t1E5ezdREPz3USx+d1EEADeRH4G3kTlDN5EQxPeRLEZ3kQYIN5EfibeRNws
3kRDM95EqTneRBBA3kR+Rt5E3EzeRENT3kSxWd5EGGDeRHZm3kTlbN5ES3PeRKl53kQQgN5E
fobeRNyM3kRLk95EsZneRBig3kR2pt5E5azeREuz3kSpud5EGMDeRHbG3kTlzN5EQ9PeRKnZ
3kQQ4N5EfubeROXs3kRL895EqfneRBgA30R2Bt9E5QzfREMT30SxGd9EECDfRH4m30TcLN9E
SzPfRKk530QYQN9EdkbfROVM30RDU99EsVnfRBBg30R2Zt9E5WzfREtz30Sped9EGIDfRH6G
30TcjN9EQ5PfRKmZ30QYoN9EfqbfROWs30RDs99EqbnfRBDA30R2xt9E3MzfREPT30Sp2d9E
GODfRH7m30Tc7N9ES/PfRKn530QYAOBEdgbgRNwM4ERLE+BEsRngRBAg4ER+JuBE3CzgREsz
4ESpOeBEGEDgRH5G4ETcTOBEQ1PgRKlZ4EQYYOBEdmbgROVs4ERLc+BEsXngRBCA4ER2huBE
3IzgREuT4ESpmeBEEKDgRH6m4ETlrOBEQ7PgRKm54EQYwOBEdsbgRNzM4ERL0+BEqdngRBDg
4ER+5uBE5ezgREvz4ESx+eBEEADhRH4G4UTlDOFEQxPhRKkZ4UQYIOFEfibhRNws4URLM+FE
qTnhRBhA4UR2RuFE5UzhREtT4USpWeFEEGDhRH5m4UTlbOFES3PhRLF54UQQgOFEdobhRNyM
4URLk+FEqZnhRBig4UR+puFE5azhREuz4USpueFEGMDhRHbG4UTlzOFES9PhRLHZ4UQQ4OFE
fubhROXs4URD8+FEqfnhRBgA4kR2BuJE3AziREMT4kSxGeJEGCDiRHYm4kTlLOJEQzPiRLE5
4kQYQOJEfkbiRNxM4kRLU+JEsVniRBhg4kR2ZuJE5WziREtz4kSpeeJEGIDiRHaG4kTljOJE
S5PiRLGZ4kQYoOJEfqbiRNys4kRLs+JEqbniRBDA4kR2xuJE3MziREvT4kSx2eJEEODiRHbm
4kTl7OJEQ/PiRKn54kQYAONEfgbjRNwM40RLE+NEqRnjRBAg40R2JuNE5SzjREsz40SpOeNE
EEDjRHZG40TlTONES1PjRLFZ40QYYONEfmbjROVs40RLc+NEsXnjRBiA40R+huNE3IzjREuT
40SpmeNEEKDjRH6m40TkrONES7PjRKm540QYwONEdsbjRNzM40RL0+NEqdnjRBDg40R+5uNE
5OzjREvz40Sp+eNEGADkRH4G5ETkDORESxPkRKkZ5EQYIOREfibkROQs5ERDM+REujnkRBhA
5ER+RuRE3EzkRENT5ESyWeREGGDkRH5m5ETkbORES3PkRLJ55EQYgOREfobkROSM5ERLk+RE
spnkRBig5ER+puRE5KzkREOz5ESpueREGMDkRHbG5ETkzORES9PkRLLZ5EQQ4OREdubkRNzs
5ERL8+REuvnkRBAA5UR+BuVE5AzlREsT5USyGeVEGCDlRH4m5UTkLOVEQzPlRKk55UQQQOVE
fkblRNxM5URDU+VEqVnlRBhg5UR+ZuVE5GzlREtz5USpeeVEEIDlRHaG5UTkjOVEQ5PlRKmZ
5UQYoOVEfqblROSs5URDs+VEsrnlRBDA5UR2xuVE3MzlREvT5USp2eVEGODlRHbm5UTc7OVE
Q/PlRKn55UQQAOZEdgbmRNwM5kRLE+ZEqRnmRBAg5kR+JuZE5CzmREMz5kSyOeZEEEDmRHZG
5kTkTOZEQ1PmRKlZ5kQQYOZEfmbmRNxs5kRLc+ZEsnnmRBiA5kR2huZE5IzmREuT5kSymeZE
GKDmRHam5kTkrOZES7PmRLK55kQYwOZEdsbmRNzM5kRD0+ZEstnmRBjg5kR25uZE5OzmREvz
5kSp+eZEEADnRH4G50TkDOdESxPnRLIZ50QQIOdEfibnROQs50RDM+dEsjnnRBhA50R+RudE
5EznRENT50SyWedEGGDnRH5m50TkbOdES3PnRKl550QYgOdEdobnROSM50RLk+dEspnnRBig
50R2pudE5KznREOz50SyuedEEMDnRH7G50TkzOdES9PnRLLZ50QY4OdEfubnRNzs50RL8+dE
svnnRBAA6ER2BuhE3AzoREsT6ESyGehEECDoRH4m6ETkLOhEQzPoRKk56EQYQOhEdkboRNxM
6ERLU+hEqVnoRBhg6ER2ZuhE5GzoREtz6ESpeehEEIDoRH6G6ETkjOhES5PoRLKZ6EQYoOhE
dqboRNys6ERLs+hEqbnoRBjA6ER2xuhE3MzoREPT6ESy2ehEGODoRH7m6ETc7OhEQ/PoRKn5
6EQYAOlEfgbpROQM6URDE+lEqRnpRBgg6UR+JulE5CzpREMz6USpOelEEEDpRH5G6UTcTOlE
S1PpRKlZ6UQYYOlEdmbpRNxs6URDc+lEqXnpRBiA6UR2hulE5IzpREOT6USymelEEKDpRH6m
6UTkrOlEQ7PpRKm56UQQwOlEdsbpROTM6URD0+lEqdnpRBDg6UR+5ulE3OzpREvz6USy+elE
GADqRH4G6kTcDOpEQxPqRLIZ6kQQIOpEfibqROQs6kRDM+pEqTnqRBhA6kR+RupE5EzqREtT
6kSpWepEEGDqRHZm6kTcbOpES3PqRLJ56kQQgOpEdobqRNyM6kRDk+pEspnqRBig6kR+pupE
5KzqREOz6kSpuepEGMDqRH7G6kTkzOpEQ9PqRLLZ6kQY4OpEdubqRNzs6kRL8+pEqfnqRBgA
60R+ButE3AzrREsT60SpGetEGCDrRHYm60TcLOtEQzPrRLI560QYQOtEfkbrRNxM60RLU+tE
slnrRBBg60R+ZutE3GzrRENz60SpeetEGIDrRHaG60TkjOtES5PrRLqZ60QQoOtEdqbrRNys
60RLs+tEsrnrRBDA60SGxutE3MzrREvT60Sy2etEEODrRHbm60Tk7OtES/PrRLL560QYAOxE
fgbsRNwM7ERLE+xEqRnsRBgg7ER2JuxE3CzsREsz7ESyOexEEEDsRHZG7ETkTOxES1PsRKlZ
7EQYYOxEfmbsRORs7ERLc+xEqXnsRBiA7ER2huxE3IzsREuT7ESymexEEKDsRHam7ETcrOxE
Q7PsRLK57EQYwOxEfsbsRNzM7ERL0+xEstnsRBjg7ER25uxE3OzsREvz7ESp+exEEADtRHYG
7UTcDO1EQxPtRKkZ7UQQIO1EfibtROQs7URLM+1EqTntRBhA7UR2Ru1E5EztRENT7USyWe1E
EGDtRH5m7UTkbO1EQ3PtRLJ57UQYgO1EfobtRNyM7URLk+1EqZntRBig7UR2pu1E5KztREOz
7USyue1EEMDtRH7G7UTkzO1ES9PtRKnZ7UQY4O1EhubtROTs7URL8+1EsvntRBgA7kR2Bu5E
5AzuREsT7kSyGe5EECDuRH4m7kTkLO5ESzPuRKk57kQYQO5EdkbuRORM7kRLU+5EqVnuRBBg
7kR+Zu5E3GzuREtz7kSyee5EGIDuRH6G7kTkjO5ES5PuRKmZ7kQYoO5EdqbuRNys7kRDs+5E
srnuRBjA7kR2xu5E5MzuREvT7kSp2e5EEODuRH7m7kTc7O5EQ/PuRKn57kQYAO9EfgbvROQM
70RDE+9EshnvRBAg70R2Ju9E3CzvREsz70SyOe9EGEDvRH5G70TcTO9ES1PvRLJZ70QYYO9E
fmbvRNxs70RLc+9EqXnvRBCA70R2hu9E5IzvREuT70Syme9EGKDvRHam70TkrO9ES7PvRKm5
70QYwO9EdsbvROTM70RL0+9EstnvRBDg70R+5u9E3OzvREPz70Sy+e9EEADwRHYG8ETkDPBE
SxPwRLIZ8EQYIPBEdibwRNws8ERLM/BEsjnwRBhA8ER+RvBE5EzwRENT8ESpWfBEEGDwRH5m
8ETcbPBES3PwRKl58EQQgPBEdobwROSM8ERDk/BEqZnwRBCg8ER2pvBE5KzwREuz8ESpufBE
GMDwRHbG8ETczPBEQ9PwRLLZ8EQQ4PBEfubwROTs8ERD8/BEqfnwRBAA8UR2BvFE3AzxREsT
8USpGfFEGCDxRHYm8UTkLPFEQzPxRLI58UQYQPFEdkbxRORM8URDU/FEulnxRBBg8UR+ZvFE
3GzxREtz8USpefFEEIDxRH6G8UTkjPFES5PxRKmZ8UQYoPFEdqbxRNys8URLs/FEsrnxRBjA
8UR+xvFE5MzxREPT8USp2fFEEODxRH7m8UTk7PFES/PxRKn58UQQAPJEfgbyROQM8kRDE/JE
qRnyRBgg8kR2JvJE5CzyREsz8kSpOfJEEEDyRH5G8kTkTPJES1PyRKlZ8kQYYPJEfmbyRNxs
8kRLc/JEsnnyRBCA8kR+hvJE3IzyREuT8kSpmfJEGKDyRH6m8kTcrPJES7PyRKm58kQQwPJE
fsbyRNzM8kRD0/JEqdnyRBDg8kR25vJE3OzyREPz8kSp+fJEGADzRH4G80TcDPNEQxPzRKkZ
80QYIPNEfibzROQs80RDM/NEqTnzRBhA80R2RvNE5EzzREtT80SyWfNEEGDzRHZm80TkbPNE
S3PzRKl580QYgPNEdobzROSM80RLk/NEqZnzRBCg80R2pvNE5KzzREuz80SyufNEEMDzRHbG
80TkzPNES9PzRLLZ80QY4PNEfubzRNzs80RL8/NEsvnzRBgA9ER+BvRE3Az0REsT9ESpGfRE
ECD0RHYm9ETcLPRESzP0RKk59EQQQPREfkb0RNxM9ERLU/REqVn0RBBg9ER2ZvRE3Gz0RENz
9ESyefREEID0RHaG9ETkjPRES5P0RLKZ9EQQoPREfqb0RNys9ERDs/REqbn0RBDA9ER+xvRE
5Mz0REPT9ESy2fREEOD0RHbm9ETc7PREQ/P0RLL59EQYAPVEfgb1RNwM9URLE/VEshn1RBAg
9UR2JvVE5Cz1REsz9USyOfVEEED1RH5G9UTcTPVEQ1P1RKlZ9UQQYPVEdmb1RNxs9URLc/VE
snn1RBiA9UR2hvVE5Iz1REOT9USpmfVEEKD1RH6m9UTkrPVES7P1RKm59UQYwPVEfsb1ROTM
9URL0/VEstn1RBDg9UR25vVE5Oz1REvz9USp+fVEGAD2RH4G9kTkDPZEQxP2RKkZ9kQQIPZE
dib2ROQs9kRLM/ZEsjn2RBBA9kR+RvZE3Ez2REtT9kSpWfZEEGD2RHZm9kTcbPZES3P2RKl5
9kQYgPZEfob2ROSM9kRLk/ZEqZn2RBCg9kR+pvZE5Kz2REOz9kSyufZEEMD2RHbG9kTczPZE
Q9P2RKnZ9kQQ4PZEdub2RNzs9kRL8/ZEsvn2RBgA90R+BvdE3Az3REsT90SyGfdEECD3RH4m
90TcLPdESzP3RLI590QQQPdEfkb3RORM90RLU/dEqVn3RBhg90R+ZvdE5Gz3REtz90SpefdE
EID3RHaG90TkjPdES5P3RKmZ90QYoPdEdqb3RNys90RLs/dEqbn3RBjA90R+xvdE3Mz3REvT
90Sp2fdEEOD3RH7m90Tk7PdEQ/P3RKn590QQAPhEdgb4ROQM+ERDE/hEqRn4RBgg+ER+JvhE
3Cz4REsz+ESpOfhEIED4RH5G+ETkTPhEQ1P4RKlZ+EQYYPhEfmb4RNxs+ERLc/hEsnn4RBiA
+ER+hvhE3Iz4REOT+ESpmfhEEKD4RH6m+ETcrPhES7P4RLK5+EQYwPhEfsb4RNzM+ERD0/hE
qdn4RBDg+ER25vhE5Oz4REvz+ESy+fhEEAD5RHYG+UTkDPlEQxP5RKkZ+UQYIPlEfib5RNws
+URLM/lEsjn5RBhA+UR2RvlE5Ez5REtT+USpWflEGGD5RH5m+UTkbPlES3P5RKl5+UQYgPlE
dob5RNyM+URLk/lEqZn5RBCg+UR+pvlE5Kz5REOz+USyuflEGMD5RH7G+UTczPlES9P5RKnZ
+UQY4PlEfub5RNzs+URD8/lEsvn5RBgA+kR2BvpE5Az6REsT+kSpGfpEGCD6RHYm+kTkLPpE
SzP6RKk5+kQYQPpEfkb6RNxM+kRLU/pEsln6RBhg+kR+ZvpE5Gz6RENz+kSyefpEGID6RH6G
+kTkjPpES5P6RKmZ+kQQoPpEdqb6ROSs+kRLs/pEsrn6RBjA+kR2xvpE3Mz6REPT+kSp2fpE
EOD6RH7m+kTk7PpES/P6RKn5+kQYAPtEdgb7RNwM+0RLE/tEqRn7RBAg+0R+JvtE5Cz7REMz
+0SpOftEGED7RH5G+0TcTPtEQ1P7RLJZ+0QQYPtEdmb7RORs+0RLc/tEsnn7RBCA+0R2hvtE
5Iz7REuT+0SpmftEEKD7RH6m+0TkrPtES7P7RLK5+0QQwPtEdsb7ROTM+0RL0/tEstn7RBDg
+0R+5vtE5Oz7REvz+0Sp+ftEEAD8RH4G/ETcDPxEQxP8RKkZ/EQQIPxEfib8ROQs/ERLM/xE
qTn8RBBA/ER+RvxE5Ez8RENT/ESpWfxEGGD8RH5m/ETkbPxEQ3P8RKl5/EQQgPxEdob8RNyM
/ERLk/xEspn8RBCg/ER+pvxE5Kz8REuz/ESyufxEGMD8RH7G/ETkzPxES9P8RLrZ/EQY4PxE
fub8ROTs/ERD8/xEsvn8RBgA/UR2Bv1E5Az9REsT/USpGf1EECD9RHYm/UTkLP1EQzP9RLI5
/UQYQP1Edkb9RORM/URDU/1EqVn9RBhg/UR2Zv1E5Gz9REtz/USpef1EGID9RHaG/UTkjP1E
S5P9RKmZ/UQYoP1Edqb9ROSs/URDs/1Eqbn9RBDA/UR+xv1E5Mz9REPT/USy2f1EEOD9RH7m
/UTk7P1EQ/P9RLL5/UQYAP5Efgb+RNwM/kRDE/5EqRn+RBgg/kR2Jv5E3Cz+REsz/kSyOf5E
GED+RHZG/kTkTP5EQ1P+RLJZ/kQQYP5Efmb+RNxs/kRDc/5Esnn+RBiA/kR2hv5E3Iz+REuT
/kSymf5EGKD+RHam/kTkrP5ES7P+RLK5/kQQwP5Edsb+ROTM/kRL0/5Estn+RBDg/kR+5v5E
5Oz+REvz/kSp+f5EEAD/RH4G/0TkDP9ESxP/RLIZ/0QYIP9Edib/ROQs/0RDM/9EqTn/RBBA
/0R+Rv9E3Ez/REtT/0SpWf9EGGD/RH5m/0TcbP9ES3P/RLJ5/0QYgP9Efob/RNyM/0RDk/9E
qZn/RBig/0R2pv9E5Kz/REOz/0Syuf9EGMD/RH7G/0TczP9ES9P/RKnZ/0QY4P9Edub/ROTs
/0RL8/9Esvn/RAgAAEU/AwBFbgYARaYJAEXVDABFCBAART8TAEVuFgBFphkARdkcAEUMIABF
OyMARW4mAEWmKQBF1SwARQwwAEU7MwBFcjYARaE5AEXZPABFCEAARTtDAEVuRgBFpkkARdVM
AEUIUABFO1MARXJWAEWhWQBF3VwARQhgAEU7YwBFbmYARaZpAEXVbABFDHAART9zAEVydgBF
oXkARdl8AEUMgABFO4MARXKGAEWmiQBF1YwARQiQAEU/kwBFbpYARaGZAEXZnABFCKAART+j
AEVypgBFoakARdWsAEUMsABFP7MARW62AEWhuQBF2bwARQzAAEU/wwBFbsYARaHJAEXVzABF
CNAART/TAEVu1gBFptkARdncAEUM4ABFO+MARXLmAEWh6QBF2ewARQjwAEU/8wBFcvYARab5
AEXV/ABFCAABRT8DAUVuBgFFpgkBRdUMAUUMEAFFOxMBRXIWAUWmGQFF1RwBRQggAUU7IwFF
biYBRaEpAUXZLAFFCDABRTszAUVuNgFFoTkBRdk8AUUMQAFFO0MBRXJGAUWhSQFF1UwBRQxQ
AUU/UwFFclYBRaFZAUXVXAFFCGABRT9jAUVuZgFFoWkBRdlsAUUMcAFFO3MBRXJ2AUWheQFF
2XwBRQyAAUU/gwFFboYBRaGJAUXVjAFFCJABRTuTAUVulgFFoZkBRdWcAUUMoAFFO6MBRXKm
AUWhqQFF2awBRQywAUU/swFFbrYBRaa5AUXVvAFFDMABRTvDAUVuxgFFpskBRdnMAUUM0AFF
P9MBRXLWAUWi2QFF2dwBRQzgAUU74wFFbuYBRabpAUXZ7AFFCPABRTvzAUVy9gFFpvkBRdn8
AUUIAAJFOwMCRXIGAkWmCQJF2QwCRQwQAkU7EwJFbhYCRaYZAkXZHAJFDCACRTsjAkVyJgJF
pikCRdksAkUMMAJFPzMCRW42AkWmOQJF2TwCRQxAAkU/QwJFbkYCRaZJAkXUTAJFDFACRTtT
AkVyVgJFplkCRdlcAkUIYAJFO2MCRXJmAkWiaQJF2WwCRQhwAkU7cwJFbnYCRaZ5AkXZfAJF
DIACRTuDAkVuhgJFpokCRdmMAkUIkAJFO5MCRW6WAkWmmQJF2ZwCRQigAkU7owJFcqYCRaap
AkXZrAJFCLACRTuzAkVytgJFprkCRdm8AkUIwAJFO8MCRXbGAkWiyQJF2cwCRQjQAkU/0wJF
ctYCRabZAkXU3AJFCOACRT/jAkVy5gJFpukCRdTsAkUI8AJFO/MCRW72AkWi+QJF1PwCRQgA
A0U/AwNFbgYDRaIJA0XZDANFDBADRT8TA0VyFgNFohkDRdkcA0UMIANFOyMDRW4mA0WmKQNF
1CwDRQwwA0U/MwNFbjYDRaI5A0XUPANFDEADRTtDA0VyRgNFokkDRdlMA0UIUANFO1MDRW5W
A0WiWQNF2VwDRQhgA0U/YwNFbmYDRaZpA0XUbANFDHADRTtzA0VydgNFonkDRdl8A0UIgANF
P4MDRW6GA0WmiQNF2YwDRQyQA0U7kwNFbpYDRaaZA0XUnANFDKADRTujA0VypgNFpqkDRdms
A0UIsANFQ7MDRXK2A0WmuQNF1LwDRQzAA0U7wwNFcsYDRabJA0XUzANFDNADRTvTA0Vu1gNF
otkDRdncA0UI4ANFO+MDRW7mA0Wm6QNF2ewDRQjwA0U/8wNFbvYDRaL5A0XU/ANFDAAERT8D
BEVuBgRFogkERdkMBEUMEARFPxMERW4WBEWmGQRF2RwERQwgBEU7IwRFciYERaYpBEXZLARF
DDAERTszBEVuNgRFojkERdQ8BEUIQARFP0MERW5GBEWmSQRF2UwERQhQBEU/UwRFblYERaZZ
BEXUXARFCGAERTtjBEVyZgRFpmkERdRsBEUMcARFO3MERXJ2BEWmeQRF1HwERQiABEU7gwRF
boYERaaJBEXUjARFDJAERT+TBEVylgRFppkERdmcBEUMoARFO6MERW6mBEWmqQRF2awERQiw
BEU/swRFbrYERaa5BEXUvARFDMAERTvDBEVuxgRFoskERdnMBEUI0ARFO9MERXLWBEWi2QRF
1NwERQjgBEU74wRFcuYERabpBEXU7ARFDPAERTvzBEVy9gRFpvkERdT8BEUIAAVFOwMFRW4G
BUWmCQVF1AwFRQgQBUU7EwVFbhYFRaIZBUXZHAVFCCAFRTsjBUVyJgVFpikFRdQsBUUIMAVF
PzMFRXI2BUWmOQVF1DwFRQhABUU7QwVFbkYFRaZJBUXZTAVFCFAFRT9TBUVuVgVFplkFRdlc
BUUIYAVFP2MFRW5mBUWiaQVF1GwFRQhwBUU/cwVFbnYFRaZ5BUXUfAVFDIAFRTuDBUVyhgVF
pokFRdSMBUUMkAVFO5MFRXKWBUWimQVF1JwFRQigBUU7owVFbqYFRaapBUXZrAVFDLAFRTuz
BUVutgVForkFRdm8BUUIwAVFO8MFRXLGBUWmyQVF1MwFRQjQBUU/0wVFbtYFRabZBUXZ3AVF
DOAFRTvjBUVy5gVFpukFRdTsBUUI8AVFO/MFRW72BUWm+QVF1PwFRQgABkU7AwZFcgYGRaYJ
BkXZDAZFDBAGRTsTBkVuFgZFohkGRdkcBkUIIAZFPyMGRXImBkWmKQZF2SwGRQgwBkU/MwZF
bjYGRaY5BkXUPAZFDEAGRT9DBkVuRgZFpkkGRdlMBkUIUAZFP1MGRW5WBkWmWQZF1FwGRQhg
BkU/YwZFcmYGRaJpBkXUbAZFDHAGRT9zBkVudgZFpnkGRdl8BkUIgAZFO4MGRW6GBkWiiQZF
2YwGRQiQBkU7kwZFcpYGRaKZBkXZnAZFDKAGRTujBkVupgZFoqkGRdmsBkUMsAZFP7MGRXK2
BkWmuQZF2bwGRQjABkU7wwZFcsYGRaLJBkXUzAZFDNAGRTvTBkVu1gZFptkGRdncBkUI4AZF
P+MGRW7mBkWm6QZF2ewGRQjwBkU/8wZFcvYGRaL5BkXU/AZFCAAHRT8DB0VuBgdFogkHRdQM
B0UIEAdFOxMHRW4WB0WmGQdF2RwHRQwgB0U7IwdFbiYHRaYpB0XZLAdFCDAHRT8zB0VyNgdF
ojkHRdQ8B0UMQAdF</AssayXData><AssayYData Points="3000">tIA9P3TYPT/IFzw/ZnA8P7odPD8/TD0/3Bo7P+fjOz80rjo/ub47P/H2Oj8XcDo/oe05P9Ob
Oj+Syjo/MrY6PxbwOT/UKTo/JcU5P8xyOT9UiDo/ack5P0inOT9EvTg/rlQ6Pw2vOT8UYjk/
2ow5Pw81OT9lgzg/ZtI3P7x5OT+knDc/has4P9cROD+YWjg/lho5P7ULNz/C/zg/1wg4Pz6S
OD/hkjg/z2s3P5P9Nz/kWTc/Oi43P1+COD8nNDg/R9U2P+d/OD+Q9DY/UqY1P4iXNT8oMjg/
Y/Q1P7+sNj85UDQ/6oI2P/NKNT/AujY/I5M3P7vtND/k5TY/Fuo1P8wENT8TiDU/Nn82P/90
NT/hfjU/kSk1PzKhNT8rsjU/ttY0P97DNT9TMzU/edc0PwNqNT9iBjY/IKk0P9IxND8LATU/
/ig0P7auMz8y5DQ/Wnk0P0sYMj+lRzU/STI0P4eXMj9EGTQ/czc0PzcXND8HUDQ/1To0P1Ae
ND8ZoDM/VY4zPwJuMz/mMzM/nzM0Pz+0Mz/JIzM/v50zP/DQMz89UTI/4WAzP8PPMj/fQTQ/
8doyPxSnMj+f7zE/N6UxP4BKMj9aFzM/hBUzPyl+Mz8lEzM/fqcyP4O3MT+3jzI/r1szPxBX
Mj9YxjI/sTIzP2QSMz/5hzE/A78xP4TjMj8ogTE/24MxPwyxMT8dxTI/VSowP3FEMT+xDzI/
wfYxP7kKMD+RTTE/ZXIyP4rfMT/fCzE/oQQxP0REMT+qCDE/0foxP6jkMD93/zE/ZeAwP55M
MT/qDDE/d14xP0UMMT/fMDE/9dwwP6I9MT+NxDE/VNQwP9dkMD/NRDE/E2YwP/DnMD8O3zA/
ZJUuP5PVMD9evjA/GecwP3XeMD+kVDE/UScwP0XYMD8dKzA/hAAxP3QNMT/Ati8/hi0xPyAe
MD+BKzE/u2MwP5RRMD9dgTA/LAIwPz7ELz91ITA/rN4vP+sDMD9OOS8/ZrwvPzJgLz/F6S8/
pCYwP+t4Lz9EVC8/2L8vP4vnLz+HOC4/ymUvP8ngLj/YrS4/OgsvP5/aMD9idC4/kkYvP3HI
Lz/wRC4/UXstP3zuLj/90y8/OLovP39LLz/0Vi4/JtEuP0WxLj9y5i8/VNouP/m5Lz/4dC8/
bVsuP+grLj8Y3y0/LnkvP0OpLj+C4S4/EqYtPx/5Lj+bqS4/OXYvP3VuLT8z1y0/6B0uP297
LT926y4/MuEsPzNeLj+EfS4/ACotP3/3LT8brS0/s40tP29qLT89xy4/RD4tP3NGLT8DmSw/
qgYtPzCoLT+R4y0/EqwtP8LwLT/vTC0/gr0tP6VzLD/UOS0/wj0tP34yLT8Z/yw/nb0tP00/
LT+Epiw/9N0sP1sTLD+EDCw/gfMsP0b6Kz8D6ys/qLgrPyM7LT9V5yw/JgAsP4F6LD8Cvyw/
qPcsPzmpLD9bPyw/m8UsP3IKLD8sRCw/sGwsP9eULD9U1Cs/uNYrP0ETLD/6dyw/jkYsP6AY
LD9SvCw/xjosPxzhKz9tciw/yF0rP7UsLD91Hiw/pvYrPzf7Kz9BESw/fZYqP7n8Kz9qSis/
ArIqP1d6Kz/F3Ss/lGosPwcQKz9S+Ss/3OIrP9xlKz+wGi0/s3wqP3g0Kj+stSs/pRArPyqf
Kz/gjSs/IwgsP+sVKz+j9yo/uZorP+96Kj/T3Ss/9k4qP5bqKj+pSCo/hvsqPxISKz+Unio/
PywrPxQOKz+4Eis/TEEqP+MRKj+jsSs/hBUrPxM5Kz+Khyo/bo0rP4Y+Kj9Cfyo/zZ8qP3Qb
KT/IZyo/kqsqP9fPKT+vfys/fiEqP0i9Kj8Npyo/fqAqP2aRKj9H3So/0TgqP+CdKj+XZyo/
TBIqP/mRKj/0ZCk/oh8qP9oUKj+Csio/5jEqP8J6KT+BgCo/3+YpP40fKj9wdio/Jm4pP/uC
KT+zoCk/I/4pP9ZfKj8qdyo/IjMpP3EpKj+tzio/A7goP17GKj/ckCk/6cIoP1TIKT9mjSk/
zFUpPxzlKT/ceik/ehQqP2XfJz+JMyk/i3opP2pHKT9Urio/SM8pP24fKD9uLyk/l8ApP7lG
KT8hXSg/FLEpP6nsKD/liCg/AIApP+FHKT9T6yc/ciEpPxpjKT8MnCo/OU8oP1gyKT9NTig/
z3MoPzefKD8tHCk/CzUpPwzYKj/smyk/9T8oP6MBKT8FjCg/K+MoPzkIKD82Qyg/5qInPxoM
KT/TYyc/RbIoP5yMKT8bqig/RJQnP6aCKD/DCSg//XknP5toKD/C+ic/NuQoP5IbKD8bJCg/
0FIoP5lhKD/7ECg/fmUnP9OMJz88Lyc/DGcnP04xKD9Jhyc/ZNMmP3OIJz9sGig/hiYnP1PU
Jz9jvig/HSAoP/TxJz/zFyc/qAAoP7zPKD8tKyc/kW4nP88UJz+zOig/Sp8mPzzGJz8W2Sc/
3vomPwwgJz9uMSc/qsgoP783Jz89Kic/rmsnPw+qJj+KvCc/xUQmP01UJz/S8SY/qRMnPzFL
KD/VSiY/wYcmP9tjKD/3iSg/8BAnP5D0Jj8z4CY/LW0nP4kTJj9zDSc/QzgmP5JSJz+JWic/
hgUoPzw7Jz97iCY/ThQmP+IWJj8hkyY/GfUnPyB3Jj/lxiY/I5wmP2QFJz9FXSY/JLQmP1cy
Jz8FLiY/iUomP3qGJj+w5CY/IkolPw+9Jj89xSY/w2EmP/54Jj/z1yY/r2ImPyrBJj/zUyY/
kGkmP6eCJj8ywSc/niUnP6B2Jz9hXCY/+jsnP114Jj9kOCc/je4mPzj/JT+lgyY/8nkmP6i1
Jj8iqiY/DLolP/lQJj92/iU/7wwmP5YtJj/+aiY/FccmP4o6JT/reyU/MKAmP0QWJj8x2SY/
Mk8nPwEWJT9KnSU/JEUnP0ADJT8dZSU/+HMmP+mpJD+WpyU/3LolP+4oJT+tbiQ/DyMlPwrs
JT8fmiU/82cmP268JT9v9yU/qmImP25WJT8dYCQ/MCUmP9nHJD/HlCU/wwAlPzBZJT+4piU/
bwglP4G6JD+LhSU/W6gkP7j7JT/GcCU/5NskP882JT/VmCU/NUsmP59lJD9j6iU/HWclPztL
JD8SKSQ/OrolPxONJT+O/SM/VWMlPycEJD+AQiY/CS0lP2WPJD/KwCU/yIAkP6u4JD+enSU/
RR4kP047JT906yQ/OzMlP80DJT8PWCY/XTgkPx7GJD/5VCQ/7nQlP9JkJD8q7SU/mlgkP1Zr
Iz82zSM/9w8lPwkRJD/DeiU/jzglP6PIIz+qaiQ/csYkP7ujJD/FwCQ/Ih0lP87GJT8BRSQ/
VAMlP990JD+AyCU/hcUkP6UmJD94lSU/CRwjP+vLIz806CM/pn0jP6qGJD/PrSQ/yLgjP50O
JT92+iQ/6ZgkP2TBIz9u5iQ/TcskP9/0JD//2iM/0wokP2G0Iz/tAiQ/nzIlP1C7JD/e0SM/
Wn8jP8WbJD9ZBiQ/M3EkP3TVIz/ZqiI/djgkP77wIz9jQCQ/cVAkP2gMIz8YECQ/oEElP09/
JD+wGiQ/jyokPyQlIz/aFyQ/gs8jPwXrIz9UbyQ/epIkPwmzIz+jlCM/KmwkP9QSJD9NSyQ/
J1AjP4AiJD/cBiM/v9AiP/nAJD+P5SQ/KOcjPzM/Iz9WwCI/9C8jP9hpIj/1ACM/LOAjP1RP
JD8mSyQ/mUckP8xhIz9evSM/DZ0iP9a0Iz/wfCM/WwgkPxxTIz+TVyI/Pa0jP14jJD9i5iE/
xUcjPyqDIj9P0yI/960iPxwIIz9xDiM/Zs0iP+FXIz+xYSI/dr4jP/DFIj/VLSI/VZAjPwCC
Ij8vLyM/nHkiP1TvIj/+0CI/etAiP0ARIj9LmCI/bQIiPw4EJD9P3SI/K7whPwVqIz/FESI/
uo8jP69wIj980yI/4XYjP4OhIz83syI/6f0iP/nWIz86EyM/I38iP090Iz9XDyM/jEQiP5lH
Ij+CByM/3XMhP52qIz9H2iI/j5ohP/IhIz9VSCI/d7ciP1ZdIz8YTCI/jOwiP418IT+KnCI/
mmQjP11pIj+H1iI/ChAjP9ynIT+LNCM/+rYhP+7SIT8eOCI/xcohPwreID+G4yE/as4hPzBf
IT+8BSI/lK8iP38FIj/ONiI/n/shP5DKIj893yE/VysiPxGUIz8K2yE/pTkiP9DNIT8hOSI/
ulAjP/o3IT+jkSE/wuYhPzW4IT+BsSM/ekgiP1XbIT/s/yA/TFMiP7w0IT8/GyE/gQEhP9IW
Ij9/VSA/kNghP+sfIT9v9yE/BdIhP+YZIT+PpiE/B8kgPxUYIT9GfyI/L3EhPyuQID9cjSE/
szMiPxNsIT9/FSI/MMwhP1ZmIT9kTiI/ihAiP/SwIT+eNyI/JVkhP1NdIj+LaSI/a+EhPw3a
Ij9zCCI/GxciP4abIT+WaCE/vV0hP+CoID+FJiI/5wUiPwPRIT89IyI/jkMhP6KZIj+m8yE/
nnUiP5RpIT+zsiE/N7khPwM9IT+QUCE/aXcgP0l9ID/kfCE/zjMhP3DKID8huSA/fJwgP0VO
IT8FGyE/JywhPyvWIT/EqiE/zawhP92vIj8xWCE/lwYhPz+AID8XTCE/iMQhP19YIT9TgCE/
MyIhP54nID++6iA/cGghP9u1ID/F3yE/gCUhP4ilIT/SCiE/pzghP2w/IT+eBCI/BnghP+xN
IT9bSiA/XoEhP2JoID8FTSA/mlwhP0/rID9ABSA/GrMgP33ZID9bjyA/jcshPw7NID95kiA/
qyshP1oFIT/XKSE/lr8gP0D+Hz8vuSA/sSkgPxkrIT/c6h8/aoohP2y/ID8A+CA/JYwgP9Rq
ID9nHiE/x6UfP1O3ID+u6h8/fuggPxB4Hz9/ah8/jlEgP1ZAHz/yph8/CbcfPxKvID//NSE/
SxQhP/hqID8GYyA/9mQfP0LpHz9UxR8/dBYgP+8eIT/orCA/tqkgP3r2ID8l5iA/3l0fPyk2
IT+ZlCA/HZohP1BIID+yfB8/grsfP030ID/WICA/iUcgP+O4ID/ecB8/spggP6+hHz/vKx8/
HoIgP5DpHz+mTx8/8GYgP06rID9wWR8/B4ofP6nXHz+lvCA/zQ0gPw+9Hz+yEyA/gHYfP4mB
Hz+yKyA/2NoeP7ndID+qCiE/KZUgPwtaID/FliA/TdQfP3LeHz/GeyA/ydweP/LoHz+fjCA/
oCgfP91RHz/+9x8/nNEeP08bHz9ooh8/t3wgP1HlHj9eWB8/uLgeP34iID/E2x8/Q1sfP9Lz
Hz8btx4/Nh0fP7KPHz/naB8/9SUgP8/THz8LtR4/j1gfP5UKID+VFR8/250fP3fyHj9SJB8/
4pkeP10EID9I1R8/CuIfP14mID9z2R8/htwfP3ATID/sMiA/J/kePyOVHz83mx8/oUQgP5mV
Hj9IzR8/reofP+wXHz9unh4/2jcfP+VzHz8VaR8/oW8fPzQhHz/rOSA/CfYeP25+Hj/kCiA/
uOMeP1IcHz95Mx4/YdkeP4m8Hj8HcB4/L08eP+AeID9a4h4/xRUfP8KgHz+8QR8/WscfP7cO
ID+eih8/RAgfP5LhHj9w+R4/EjAeP6rNHj8WNx4/9bweP6sJHj+SUh8/a/gdP8sUHz/sYR4/
pOMeP337HT/m9B0/ZcYePwLOHz+F4B4/nKgeP27EHj+rfh4/aEwfP/CYHj86Ux0/L58eP+TJ
Hj+/YR8/f4oeP+fdHj/COR4/piIfP5CDHT++lx4/38AePwmMHT8f/h4/5zQfP+fiHj/4PB0/
8aMeP+QGHj/pXB8/ZtIeP3vNHT+eCx4/e2oeP7omHj8mUh4/qGkePyvrHj9RSh4/F1geP7o4
Hz8c3x0/O1sdP043Hz8lLB4/waodPyPfHj/28B0/unUfP/TbHj+vWx4/L8IdP+HqHT8vyx4/
6YIePz7nHj+PJB4/ws8dPzV8HT9tSR4/BDcePyNCHT+dCB4/EaUfP104HT+qxh0/B90dP2wD
Hz9QuB4//A8eP4JoHj8m4hw/xYEdP+iJHD9P2Rw/qG4eP4clHj/IBh4/6OwdP+GVHj9NiB4/
Y6UeP2I9Hz9Yeh4/H1odP2MPHT8JiB4/hc4dP9UCHj8rCR0/z0AdP3eIHj9ilhw/n8MeP1z7
HT8Mbh0/LPwdPzobHj+cRh0/WZYdP/0nHT9b+x0/GQkdP7NSHD/EQR0/ZPgcP6orHj80QB4/
r2keP6f5Hj8K3x0/4XcdPxNKHT/zxh4/oRkePwCdHT8lxx0/1VkdPxTQHT8xEB0/VSweP86Q
HT/IoRw/g1AcPzEqHj8hFx0/x9McPw17HD8SMB0/u84cP8wXHT/RLR0/6KcdP5bzHD/pKB0/
mEMdPxnsHD/d2Bs/9RYdP1GCHD/TQx0/CoodP/EgHT8U6hw/ilEdP+KeHD+XTx0/WwceP3fx
HT+LXx0/XRsdP6SAHT8mxBw/fJAcP8jrHT86rh0/U9cdP1m2HD9+WRw/0JgcP3suHD/b6Rw/
LmscPwwxHT9MEhs/qHscP5rJHD/ciBw/NtAcPx7mHD+PNh0/sygdP2rdHD9e8xw/UgMdP/d1
HD95bRs/DawdP9zeHD+eHRw/8RgdP7gZHj8//hw/GhAcP9JpHD+RwBs/KJcbP5+LHT+xnhw/
xpcdP5zWHD8jdhw/UEcbP6CYHD8U7Rw/fcscP9OtGz9VpBw//sYcP9DqGz8hohs/2tscP3ey
HD/Y5hs/DW4cP/pKHT+zoBw/33scP4csHD/1ORw/LIYcP8GSGz+A+hs/4JMdPzHNGz+fQh0/
AQgdPzViGz/OZRw/UW8bPxVAHD/YAB0/MAYcP7SRHD8oARw/+cUbP8ItHD+bBBw/yxccP8MK
HD8Nuhw/D34dP0psHD+uaxw/yqgaPybmHD+F8xs/L1AdP9pTHD819xs/9/sbPzMZHD/Q+hs/
BEgcP/6rGz8NXhw/dFocP2Y2Gz8aCB0/7YsdP9cjHD/S9xs/I7UbPzw6HD/glxw/p0gcP3A8
HT9LVRw/sAgcP39YGz9o4Bs/Vu8ZP62zGz/dYB0/9uMbP8eCHD9HVRs/1dQcP9x2HD8KKBw/
rDEcP3oxHD9OFh0/qZ8cP2vlGz+U9Rs/NZ4bP5oUHT90XRs/0u8bP1vHGz8VDh0/FPscP0Mp
HD+kkRs/4E0dP3lnGz88Qxw/kJkcP7L7Gz9FcRw/AjwdPyZrHD8diRs/73scPxjBGz8MTRs/
QOEbP4haGz9MEx0/hC0bPylWHD9cqRo/GSYbP5CxGz8lWBw/xgscP7IkGz/cThw/XKQbP7uF
Gz+9hxs/SLMbP+fhGz8hMxs/Ri4cP9M8HT+VExs/o90aPznqGz/XGhs/kTwdP0e1Gz9muRs/
oYMdP3jMGz8GFRs/ar0bP5afGz8ulRs/PI8bP5cNHD9JOhw/+W4bP3QKGz90fho/kOIbP8SV
Gz/UjRw/kJEbP5BUHD8Fhho/JRwbP+ikGz9sDRw/orUbP4udGz/rsRs/H5QbP8VLGj/rehw/
AeEaP66xGz/dMhs/QYEbPzKtGz+PMxo/7jsbP+uGHD9n2Bo/aIIcP0v2Gj+9whs/2D0bP0tj
HT+6cBs/KvwaP2D6Gj+llxs/d1obP7zlGz9dyxs/8LscPwIaGz9Wnxo/wrMaP1kXGz9BEBw/
zpMaP3AqGz/LqBo/exUbP6GcGz9xOho/V/kaPxKzGz/5Axs/HHUaPywZGj9BPhs/dAEbP2Ch
Gz9B8Rs/9CMcP+MDHD9lEhw/2csbP8H0Gj+9+hs/r1kbP/2SGz8q7Ro/ZskbP2jOGj+f0Bs/
jHAaP2WcGz/2dBs/GIYbP/06Gj+tDhs/DJQbP/8dGz/x1Bo/1f8aPzfTGj/P+hk/ENIaP7vs
Gj9VRho/1O4bP5YtGz/n7xo/+3kaP6WPGj+lOho//fgaP2QdGz+BqRw/OTAaP0umGz+BKBs/
5QcbP9PUGj9Crxk/Z4wbPwGTGj/Kehs/niwbP/2hGz+CrBo/KXYbPzJXGj+n5xo/0DEaP1By
Gz9ycho/LSwbPwghGj/l9Ro/ebUaPxpRGz9rSRo/EtMZP0/IGT/zNxs/R/AZPzXRGj/WdRs/
AYQaP3rZGT9EdBo/rh8aPxnpGz+86hg/4C4aP50iGj80FRo/AlQbP6zdGj/s/xk/xuAZP3j2
GT9pehk/OrMZP850Gj+lDhk/i1QaPxUMGj+w7Bk/3jobP0XmGT+KmBk/itsZP5IaGz93lRo/
SWgbP3SJGz+wExo/TKYaPx2NGT+z3Ro/e8gaP4nPGj9GURk/O9sZP0SaGj945hg/W6sZP3B3
Gj/hJRs/JOUaPzULGj9Twxs/fi8aPyncGD/KiBk/ISIbP+QHGz8mKho/sssaP5gzGz+FiRo/
sxAaP500Gj+X/Bo/oMgaP9tkGj/K1xk/wWgaP5wVGz/XNhk/f7MZP1ohGj+Nmhk/z9EZPzB6
Gj+ytho/4kYaP7xbGz9/qRk/XekZP+KaGj9K5xk/ilEYP1GhGT+b6hg/YB4aP4J+GT9biRk/
YP8aP+12Gj/FTho/BuwaP6UDGj8unxk/iIYZP8aUGT+mIho/qcYZP8vjGD+4Ixo/AJoZP4O1
Gj9jQxo/DtsZPwA8Gj9Cshk/4ZgZP5XVGD+vaRo/bhcaP7ljGj8mgBo/x4MaPyFEGT9MZRo/
jI0ZPyYGGj9TIhk/V+AYPxMcGT9HPho/0LwaP3gGGj/0QRo/FXYZPxofGj/saRg/DzUaPziw
GT+QNho/r+gYP9bVGT+8Oho/aZ0bP4WlGj+fVBo/dfgYP6n+GT9fExs/u0QaPzuFGT94Qxk/
qJMZP9x2GT+ouho/2uwYP6guGj9eAxo/8QgaP80CGT8f2ho/fNoZPxPCGD+/Yhk/mFYZPx1I
GT/WYRk/3VoZP5/tGj/RHRk/q9kZP6JrGD/UGxo/ZOgaP1ayGD8zZxk/F9kYP/xXGT+uPhk/
dfAZP/TtGj9EaBk//b8aP04NGT/VVRk/pnAZP9dJGT9Gbxg/WEcZP5AQGT9RYRk/GiYZP+Lg
GT9fZho/ESwaP/zdGT8NThk/rwwYP1QGGT+K8Bc/N/EZP+HFGj/KbRk/JqEZP1fXGT8H1xk/
72cZP/5CGT/X/Bk/FcEYP3/aGT/Ughk/HvMYP33rGT+Qfxk/crMZP/XKGD9xfRg/od4YP6rX
GD9ikRg/urkYPwlsGT+zZhk/KzQaP1XiGT9oSho/75EYP9g/Gj8rhxk/YhwZP6cNGT8pcRk/
oZMYP6d8GT/Y6xk/JkUZP+DVGT+Ooxk/x3gZP/fIGT+hFho/muoYP/snGj9tjxk/b/IYP8hy
GT+qhRk/n7oYP0otGT/8Xxk/7OgYP3PLFz/o5Bg/erAZP7JzGT/KrRg/zxIZPxlUGT9EShk/
xSoZPwcVGj/JMBk/h1AYP+/0GD8S/xg/PI8ZP0f5Fz+abRk/OagYPxPFGT8tFBk/rTMZP3Oe
GD9i/hg/lH0YPxPeGD9cEBk/UmMZPwsBGT+elBk/dmQYP/bmGT9w0xg/ZE0YP/dvGT+NcRg/
eXkZP0Y0Fz/THRk/jgIZP4hLGT+HaBk/e44YP0UtGT/+FRo/KlYaP1uRGD/kaxk/YKYYP/F2
GD/dSBg/4LkYP0jnGD+Y6xc/CsUYPz0XGD+bFBg/zgMYP+XxFz+QUBg/i5cYP4xZGD91hBg/
vCMZP7mdGD+UjRg/UyMYPzJ5GD8eeRg/kg8ZP+wiGT9glRg/EvgWPyvBFz9JQxg/5PkYP0Sc
Fz+7bBc/Jp4YP3N9GD9ZExg/xtkXP7spGD/Wqhg/BEgXP6gTGD80ehc/wqEXP7vRGD+Hohc/
wHQYPwdSFz9dBBc/bhMYPyAcGT+DKRg/NwwZPxZ5GD8Qvxg/9nUZP2pDGD/8yhc/giUYP2n5
GD8fOBg/+7cXP/iPFz/Ktxg/+DYYP59bGD/2cxg/85wXP7XIFz9QIRc/8UoYP+r+GD8TQRg/
qEQXP5YpGD+97hg/kdgXPxjfFz92oBc/MLkWP4m1GD95zBg/zHgYP9NYGD+lfxc/kCAXP5eL
GD+6KRc/DnUXP8zJGD8aEBc/ZEsYP7ViGD8vGhg/WkMYP9SRGD+zvBc/zOUWP7iRFz+Pfxc/
T00YP/uJFz/73hc/6AoXP2biFz8Kdhc/u9wYPyxbGD/CLhg/kWoXP/J5GD8FOxY/ovQWPwKH
Fz+KvRg/ub8XP+PhFz8hxhc/iEcZP9ZrGD/IKhg/gWsWP2lsGD/PVBg/8lkXP+eJFz8dARg/
HhgZP4NbFz8hxhc/OpsYP7MAFz+n3BY/8XQXPwN5Fj/zHhc/mYUXP/NiGT9s1xc/fNIWP2ry
Fj+XIxg/iL4XP+gLFz+m2Rc/8pkXP0FfFz9tmRk/U7gXPz/9Fz/YZRg/BH4XPx6qFz+QVxY/
GEQXP8gxFz/ZpRg/CjEXPxBFFz9MZxc/uFsYP13FFz9Rxhc/pRYYP4SDFz9Z3xc/GMwWPwIq
Fz/sgBc/wCQXP1XWGD/96Rc/4WMYP/11Fz8ZwxY/diQXP7EXFz/UzRY/hEkYP+9kGD9ITxg/
Z0gXP0m7GD+mkhc/gwQXP00mFz8KZxk/aPUYPxE3Fz/C0Rc/UeAXP6FjFj/hQRc/1w4XPxQJ
GD91uRY/7FAXPySaFj8f9BY/DaEXP2FMFz/MmBY/prgXP4MeFz+PExc/1PQWPwRtFz/6Uhc/
0OkWP1UzFj+4Ohc/OOkXP/oUFz/0ahc/NaQXP4m/Fj8wKRc/vO0WP/gjFz8UJBc/BR0WPybY
Fz+hUBY/LSwXP0pOGD+K9xY/QLUXP4yMFz+fYBc/LYQXPzT1Fj/uOBc/U2QXP9kaGD/g+xY/
GHQYPwqPFz8DcBc/cYwXP8MnGD9B4hc/VU4XPwMOFj9IvBY/SjUWP04mFz+IOhc/CHsXP/4+
Fj/p9BY/arAWPzoTGD9G0xc/MgYZP7KVFz8iNhc/XZ4XP+PvFj8nuRc/EYwWP7koFz/LBhU/
z60WP2vGFj/WaRc/2xQWP3ASFj/dfRY/0u8WPxdiFz/mvxU/QEwWP1wRFj+7xBc/mOIWP4uQ
Fj8/rhc/Yn4WPxBaGD+e6hU/6qkWP1PfFj+tnxY/tS8YPyeXFz+OIRc/ikwWP0ekFj+wdhc/
IGYWPwKrFz9liBU/59UWP0wNFz+VQRU/nGoXP3MkFT+thhY/WJ4WP0doFj9hBhc/ycIXP1CJ
Fj+XDRY/5XwWP8m6Fj+BRRY/Q8IXP7zPFj/tHBc/6k0WPxLOFz/0lhU/HRAWP+w8Fj9T1hY/
BekWP2IEFz/PwBc/u/kVPwadFj++GBY/fnoVP2ABFj/H+BY/w8MWP7Y5Fj/OBhY/UA0WPzWK
Fj9qpxY/zEkWP4MgFz8hhxc/ec4VP3O/FT8ifxY/IrwVPzBPFj83txU/O8QWP1ImFj+dDBY/
FVUWP5ohFj8kkxY/IlgVP1CeFz8SABY/s0UWP7wSFj+UkxU/kGQVP4g0Fz8/vBY/HowVP/aL
Fz9iORY/UkAWP9lCFj/hahY/8+gVP7sEFj9InhY/XHwWP6lcFT8zmRU/gecWP0LSFj/y1BU/
53oWP5JIFT9yBhc/v0UVP6kXFT8HCRY/Yr4UP8b6FT9fJxY/3tAVP1wQFz/J9xU/nZsVP8V3
Fj/BKxY/AsoVPwX9Fj+xsxU/lycWP+s3Fj8vrxQ/CBAWP7auFj9LNxY/zowVP3GRFj+RaRY/
COwVP91nFj8kmxU/LW8WP56VFj/P+RU/LHYVP1+GFj88ZhU/6VsWPxXcFj+bDhQ/U1gWP/R4
Fj+xLBY/zR8WP1EhFj+qRRY/efoUP6AVFT+fTBU/38wUP1p4Fj+34hY/HhYWP+ZMFT/4PxU/
aiQWPzjqFD9VvBQ/XPQVP1uzFj+bOBY/CQcVP6x8Fj/rHBU/LSQWPw6CFT+lSRY/jRYWP4Zx
FT9VRBY/TD0WP7zbFT9xrhQ/JJ8VP+sWFT977RQ/QiMWP5pNFj/HoxU/79oWP/xrFD/XyxQ/
Im0VP4J7FT/OwRQ/7HIVPycDFT87RhU/UJcWP+D2FT9V5RY/33cVPzhZFT/QkBQ/YiQVP1P3
Fz8XkxY/EFAVP5PkFT+FBhY/qHgVP93/FT8WAxY/cJIVPzA1Fj/sRhY/7U4WPxrfFD/x3hU/
Wa8VP3u4FT9lORU/zgAWP4L3FD/hvRU/e2AVP/pmFj8wSxY/fzcVP6t3FT9kCBU/auQWP+/r
FT/XxRU/TaUVP0xGFT/d1hU/2wEWP/lOFT+FRRU/ZGAVP0ncFT/b3BY/jOsUP+k9Fj9MoRM/
K7AVP1qdFD9FoxQ/yAUWP1wRFT9LsRU/0+QUP99nFT+oKxY/pGMVP5DoFT+s9RQ/85sTP9Js
FT9QyxU/2GgUP/QDFT9HDxY/xdUVP1aOFj/1LBQ/yacVP3OaFT8M+RQ/OAIWP70nFT9WtRU/
iPEUP8xvFD9H2BU/aloUP6bmFD/V8xU/LekVP1xiFT981BQ/j/MVPwxIFD8rDRU/9ywVP1D7
FD/IHBQ/pQoVP2S8FD94kxU/yg0VP428FD+mJhU/RPkUP8d7FD8a9hQ/xaUUP9rCFD/0UxU/
ufIUP8waFT878RU/pIMVPw1lFT94lxM/LbcVP4a7FT8GpBQ/n0oVP0/CFD8TgBU/N+MVPxLu
Ez83SBM/I68UP3cQFT82fBU/wFAVPwnAFD/YJBU/EKYUPydZFT8E5RU/+8ITP4IoFT/xfBU/
SVcVP+U3FT9OohQ/LcEUP0/KEz9RfRQ/HVIUPzL7Ez+XsRQ/jZEUPyuNFD+6oBU/cCQVP4Py
FD8wURU/4dYUPxoQFT/iZhQ/bSwVP5JuFT9m1hQ/BgkVP+pmFD+haBU/FvITP60ZFT8mLBU/
yLYUPyekFD96TxQ/rHAUP1ErFj8N7xQ/SQoVPwQoFD/rgxQ/NkQUPwb4FD/a1xQ/MDAUP7yR
FD9Q/BQ/jzsVPxk4FD/tZBQ/8pEUP6LgEz9BwRQ/HdMTPxNGFT+SmhQ/ukkUP2EZFT/dDBM/
rUcVP3CNFD8wVBQ/JrQTP95rFD+i3hQ/p54TP2fKFD8eARQ/DcMVP4Z9FT8eMhQ/HwsVP0LA
FT819RQ/Yf4VP4/MFD+pmxU/W0QUP0J7FD8HzhM/fQEVPxsPFT/H4xQ/fWkUP6eyFD/XTRQ/
hlcUP8LCFD/Y9xQ/3OUUP3vDFD8AHxU/wvIUP74rFT+ifBQ/HEsUPxuUFD/NfhU/aaMUP/E3
Ez8hRRQ/fskUPyUXFT8MnhQ/pvETP2IEFD/hNBU/ObUSP74EEz/4XxQ/PbsUP4lWFD/ZvBM/
ZF4UP3OuFT/1mBM/1jsUP7SpFT8jaBQ/5V4UP/9fFD8/vRQ/NJ8UP0igFD+sehM/7R0UP7l5
Ez8zvhQ/dGcUPzLIFD+ywxU/GHMUPwNPFD+9fxQ/alQUP6pRFT+3gRM/pGYVP6vqFD/pWRQ/
SSEVP1AzFD+IcRQ/7rIUP1rqFD859xQ/LbAUP4WuFD/4SBQ/CNETP5OeFT9eKhQ/M70UP/sL
FD9xkxQ/yhMVP7gNFD/j2RM/GOUUP+C5Ej9mQxQ/J8ASPzCzEz/aNxM/8hoVP62IEz9F/BM/
hVMUPxyiEj+gBBM/6xMUP9DsEz91gRQ/tZwTP+UgFT/6cxM/kDMUPxEMEz9pKRQ/P+gTP3us
Ez+x2BM/cK8TP/9gFD++2BM/vIAUPxc2Ez/XgBM/tNQTPxz9Ez9IhBQ/oRwVP5dmFD+3SBQ/
WIMSP7KFEz8OKhM/fbAUPxLBEz8VlxQ//7cTP4wuFD9SoRM/xEwUP4A8FD/zQRQ/5L4TP404
FT/JehQ/NTQUP786FD8pIhQ/kpMUPx1zFD/47BQ/mu8TP2CcEz+JzxM/zZQUP8fPEz8xAxQ/
xdMTPy7fEz+RWhQ/mNoTP7XtEj9v2hM/JuwSP+chEz9C8RM/BN0UP31BFD/0VRM/7joTP05K
Ez9/jhM/Q/QTP2HsEz/V3hM/hWkTP5t/Ez/VlhQ/Uj8TP9e4Ej+ewBM/8csSP82kEj9EYxQ/
Pq4TP2pCFD/kGxQ///MSP10vFD+IYhM/s60TP6GmEz8/ARU/IawTP5MNFT8WPhQ/LZkTP3Ml
FD++FxU/t8ATP9wuFD8Q3xM/DFsTP5+OEz+mZBM/qOMTPwcVEj9tZRM/K8oTP+goEz94WBM/
8KMTP4K8Ez+gqxM/UOMSP0fREz90MhQ/16oSP+AHFD8YvBI/F8cTPytCFD+GPhI/+bETP4hT
FD+maRM/PkYTP4GQEz9AAhM/MEATPx8aFD9D+hM/ZpwSP50pEz/NVxU/IZQSPzaUEz9yhxM/
PwUUP0i2FD+WqBI/SjwTPysIFD/ylxM/vukSP7dtEz/6kRI/hjoUP6nXFD+5WhM/z6ITP7+g
Ez/kTxM/elcTP5ZCFD9AKxM/TQMTP8pnFD+ZDxM/ofcSP6RzFD8vHhQ/NO8TP9X6FD9JWBI/
enQTP8MsEz+tOhQ/jdkTP9u/Ej/I3RE/wbATP2R7Ez9qIBM/ZiQTP7Q1Ez9h6RM/2kcUP5ss
Ez+LTxM/HLkTP5YaFD/LVBM/lYATPygGEz+OIRM/IYYTP2b2Ej8M2hM/0rYSPzWhEz/hnRM/
Vw8TPyMLFD8UlhQ/YecSPyqjEz8EUhM/pvMTP9S2Ej+PkRM/h9MSP5DYEz9QVhM/OaYTP67i
Ej/H1hM/PrQTPwgLFD8IjBM/Ge4TPx3QEj8G3hI/WtESP372Ez9aYRI/Vn0TP5dyEj8RBRQ/
UA8SPz8gEz+6whQ/41gSPwLjEj/Y4BI/bFcSP9aVEz8KexI/JQUSP3g8FD8mgRI/JLATP2mP
Ej/zZRM/G+kSP56NEj9BbhI/GdYSPxVZEz+6nRM/dnMTP8x6Ez+01RI/JesSP/NpEz//PRM/
8xwTP47HEj/vfBM/FO0TP1TeEj9+hBI/dusTP087Ej9LSBI/ThATP6TzEz/K4BE/ADATP8Dx
ET/h8BI/A9wTP2yaEz9yixI/TO4TP0ZJEz8+XxM/9oYTP8H0FD8dJBI/CdITP0shEz9e2hI/
NMIRP8MAEz/8/RE/V4QTP3ikEj8FfxM/iHQSP6f5Ez82OBQ/BIASP1e9ET/0yRM/rkISPw/j
ET+KbxI/Fw8TPwc0Ej8WFhI/WOoSP5qoEj/hsxM/uQUTP3e6Ej98mRI/wroSP8vyET/whxI/
qskSPxDZEj+U1xI/LlsTP7DFEj9ujBI/elMRP+neEj/DoRI/k8ISP6MUEj/H2BI/TVISPzLb
ET8jTBM/VAISP3YeEz+Z6hE/RKESP1j4ET/2JBI/WkQSPwcdEj+GdxM/EhwTPyeYET8b8hI/
f70TP8s/ET9raRI/XdQRPzq8Ej+kqxM/tc8RP7SfEz8NIRM/U1ASP0VOEz/7qRI/mp0SP8RC
Ez+GpxM/GvsSP3OLET8NkBM/v2YTP4d0Ej/j8BI/D7oSPyAZEz/xdRI/kXYSP0iPEj/xoBE/
SNESP5RUEz812hE/Jg0SP1RWEj/oRxI/x5ITP9WrET8I5BE/zSESP22TEj8H1BI/7YQRP9VP
ET8ipBI/FpQSPwmcEj+ashI/VeoRP8RaEj+1QBM/oHoRPwn2ET9xIRI/tgMTP/gmEz8DDxI/
4/8RP72mEj+2xhE/AocSP/48Ej/A2RI/JvsRP8v6Ej937hI/trISP381Ej8I2RI/XHgUP6zT
ET8gtxI/vIATP/5OEj9uexE/jW0SP/Z7Ez8pvhM/w88SPxdwEj/uwRE/fdARP3kXEj9b9BE/
dewRP2pIEj/tqBI/qo8SPy1fET+MGRQ/yeMSP+ahEj+pZhE//KARP9aMET+5TBI/PEISP3E0
Ej/GGxI/U48RP5AGEz+cNxM/3TQSP/xxET+lKxI/bMYTP2yYEj9EvBE/MfsRP97dEj8b+RE/
NaYSP8QyEj+F/BE/dRUSP8fJET8JJBM/wd8SP5m7ED/6RRI/ygcUP/70ET8FlBI/HyoSP4pq
ET8K4BE/aucTP6J3Ej+6khI/8pQRP/0fEj80oRI/GrUSP+4EEj8i5xI/TzQRPz7PEj++yBI/
05YSP+NoEj/lExI/</AssayYData></Step><Step><CommonData><SampleLocation>2</SampleLocation><SampleID></SampleID><SampleGroup></SampleGroup><SampleInfo></SampleInfo><SampleRow>A</SampleRow><SamplePlate>1</SamplePlate><WellType>REGENERATION</WellType><Concentration>-1</Concentration><ConcentrationUnits>µg/ml</ConcentrationUnits><MolarConcentration>-1</MolarConcentration><MolarConcUnits>nM</MolarConcUnits><MolecularWeight>-1</MolecularWeight><Temperature>30</Temperature><StartTime>5223024</StartTime><AssayTime>5</AssayTime></CommonData><FlowRate>1000</FlowRate><StepType>KREGENERATION</StepType><StepName>Regeneration</StepName><StepStatus>OK</StepStatus><ActualTime>5.00103</ActualTime><CycleTime>0.2</CycleTime><AssayXData Points="25">P0MHRXJGB0WlSQdF3UwHRRBQB0VDUwdFdlYHRalZB0XZXAdFEGAHRT9jB0V2ZgdFpWkHRd1s
B0UQcAdFP3MHRXJ2B0WleQdF3XwHRQyAB0VDgwdFcoYHRamJB0XZjAdFEJAHRQ==</AssayXData><AssayYData Points="25">zcDBPfP78L0L6ka+a+RzvgUkhr4r1I2+KR+avnProL67G6W+CVqtvutusr6B+LW+VSu7vpJb
v77rycG++ljGvpBGx75Zzcq+iPXLvg5N0L7K0dO+sdrVvq0F177Wjde+JMDYvg==</AssayYData></Step><Step><CommonData><SampleLocation>1</SampleLocation><SampleID>Buffer</SampleID><SampleGroup></SampleGroup><SampleInfo></SampleInfo><SampleRow>A</SampleRow><SamplePlate>1</SamplePlate><WellType>BUFFER</WellType><Concentration>-1</Concentration><ConcentrationUnits>µg/ml</ConcentrationUnits><MolarConcentration>-1</MolarConcentration><MolarConcUnits>nM</MolarConcUnits><MolecularWeight>-1</MolecularWeight><Temperature>30</Temperature><StartTime>5235208</StartTime><AssayTime>5</AssayTime></CommonData><FlowRate>1000</FlowRate><StepType>KREGENERATION</StepType><StepName>Regeneration</StepName><StepStatus>OK</StepStatus><ActualTime>5.00103</ActualTime><CycleTime>0.2</CycleTime><AssayXData Points="25">RJMHRXuWB0WumQdF4pwHRRGgB0VEowdFd6YHRaqpB0XerAdFFbAHRUSzB0V7tgdFqrkHReK8
B0UVwAdFSMMHRXfGB0WuyQdF3swHRRXQB0VI0wdFd9YHRa7ZB0Xe3AdFFeAHRQ==</AssayXData><AssayYData Points="25">2/uhP66xmz8tVaQ/xyCcPwkmkj/RsZ0/eaucP2KOkD/uJpE/8lmaP4Avkz/JvJM/2UueP1PQ
mD8dUY4/z86XPxqclj9Nbow/WnKSP918lz9mhI4/GyiQP0j0mT960JQ/zGuPPw==</AssayYData></Step><Step><CommonData><SampleLocation>2</SampleLocation><SampleID></SampleID><SampleGroup></SampleGroup><SampleInfo></SampleInfo><SampleRow>A</SampleRow><SamplePlate>1</SamplePlate><WellType>REGENERATION</WellType><Concentration>-1</Concentration><ConcentrationUnits>µg/ml</ConcentrationUnits><MolarConcentration>-1</MolarConcentration><MolarConcUnits>nM</MolarConcUnits><MolecularWeight>-1</MolecularWeight><Temperature>30</Temperature><StartTime>5247397</StartTime><AssayTime>5</AssayTime></CommonData><FlowRate>1000</FlowRate><StepType>KREGENERATION</StepType><StepName>Regeneration</StepName><StepStatus>OK</StepStatus><ActualTime>5.00005</ActualTime><CycleTime>0.2</CycleTime><AssayXData Points="25">SOMHRX/mB0Wu6QdF5uwHRRXwB0VM8wdFe/YHRa75B0Xi/AdFGQAIRUwDCEV7BghFsgkIReIM
CEUVEAhFSBMIRX8WCEWyGQhF5hwIRRUgCEVMIwhFfyYIRa4pCEXmLAhFFTAIRQ==</AssayXData><AssayYData Points="25">1qf0vra09r761fi+0T/4vl8d+r53Cfq+N637voBk+r5XgPu+T/39vr/Z/r6H1v2+j4H+vsDw
/76FGvy+e6//vnhR/75dlgG/Dln9voNEAL+FqAG/ZDwBv902Ab+bAAK/ytABvw==</AssayYData></Step><Step><CommonData><SampleLocation>1</SampleLocation><SampleID>Buffer</SampleID><SampleGroup></SampleGroup><SampleInfo></SampleInfo><SampleRow>A</SampleRow><SamplePlate>1</SamplePlate><WellType>BUFFER</WellType><Concentration>-1</Concentration><ConcentrationUnits>µg/ml</ConcentrationUnits><MolarConcentration>-1</MolarConcentration><MolarConcUnits>nM</MolarConcUnits><MolecularWeight>-1</MolecularWeight><Temperature>30</Temperature><StartTime>5259720</StartTime><AssayTime>5</AssayTime></CommonData><FlowRate>1000</FlowRate><StepType>KREGENERATION</StepType><StepName>Regeneration</StepName><StepStatus>OK</StepStatus><ActualTime>5.00103</ActualTime><CycleTime>0.2</CycleTime><AssayXData Points="25">SDMIRXs2CEWyOQhF5jwIRRlACEVIQwhFe0YIRa5JCEXiTAhFGVAIRUhTCEV7VghFslkIReJc
CEUZYAhFTGMIRXtmCEWuaQhF4mwIRRlwCEVMcwhFf3YIRbJ5CEXmfAhFGYAIRQ==</AssayXData><AssayYData Points="25">fDaaP161lz/NLY4/51qRP1KUlz96iIs/RyWKP3vWkj+nV4s/+H6HPxM3kD8dxZA/qjyHP7jR
ij8mBJE/ce+IP1Z9iT9385Q/CemLP5cegj9p248/3zGOP2cvhz92WZA/71+QPw==</AssayYData></Step><Step><CommonData><SampleLocation>2</SampleLocation><SampleID></SampleID><SampleGroup></SampleGroup><SampleInfo></SampleInfo><SampleRow>A</SampleRow><SamplePlate>1</SamplePlate><WellType>REGENERATION</WellType><Concentration>-1</Concentration><ConcentrationUnits>µg/ml</ConcentrationUnits><MolarConcentration>-1</MolarConcentration><MolarConcUnits>nM</MolarConcUnits><MolecularWeight>-1</MolecularWeight><Temperature>30</Temperature><StartTime>5272039</StartTime><AssayTime>5</AssayTime></CommonData><FlowRate>1000</FlowRate><StepType>KREGENERATION</StepType><StepName>Regeneration</StepName><StepStatus>OK</StepStatus><ActualTime>5.00005</ActualTime><CycleTime>0.2</CycleTime><AssayXData Points="25">TIMIRYOGCEW2iQhF6owIRR2QCEVMkwhFg5YIRbaZCEXmnAhFHaAIRUyjCEV/pghFsqkIReqs
CEUdsAhFTLMIRX+2CEWyuQhF5rwIRRnACEVMwwhFg8YIRbbJCEXmzAhFGdAIRQ==</AssayXData><AssayYData Points="25">cu/+vhRM/r5idgG/FCb/vq1mAb98AgG/yFEAv446Ar8JEgG/Sn4Cv31JAb/f+gG/b04BvzRN
Ab8EhQG/dFICv6kGA7/7OAK/T7ACv+jUAr+EIQO/ZsICvy8OAr+UigO/f3gCvw==</AssayYData></Step><Step><CommonData><SampleLocation>1</SampleLocation><SampleID>Buffer</SampleID><SampleGroup></SampleGroup><SampleInfo></SampleInfo><SampleRow>A</SampleRow><SamplePlate>1</SamplePlate><WellType>BUFFER</WellType><Concentration>-1</Concentration><ConcentrationUnits>µg/ml</ConcentrationUnits><MolarConcentration>-1</MolarConcentration><MolarConcUnits>nM</MolarConcUnits><MolecularWeight>-1</MolecularWeight><Temperature>30</Temperature><StartTime>5284225</StartTime><AssayTime>5</AssayTime></CommonData><FlowRate>1000</FlowRate><StepType>KREGENERATION</StepType><StepName>Regeneration</StepName><StepStatus>OK</StepStatus><ActualTime>5.00005</ActualTime><CycleTime>0.2</CycleTime><AssayXData Points="25">TNMIRX/WCEW22QhF5twIRRngCEVQ4whFf+YIRbbpCEXu7AhFGfAIRVDzCEV/9ghFtvkIReb8
CEUdAAlFUAMJRYMGCUW2CQlF6gwJRRkQCUVMEwlFgxYJRbYZCUXqHAlFGSAJRQ==</AssayXData><AssayYData Points="25">3AKbP76FlT+ZE54/846bP14nkD9SSpQ/U9+aP1WyjD9uXYw/+TKYP4Xljj+l4Yk/unKVP2Lx
lT9WtYw/qH6RPyA5lz9unos/GVeJP7PVlj8Qn48/q9KJP5cTlT/+uZI/zquKPw==</AssayYData></Step></KineticsData></ExperimentResults>
