# Supplementary material for: CD147 mediates the adsorption of influenza A virus on the cell surface through direct interaction with HA
Source: Front Cell Infect Microbiol. 2025 Aug 29;15:1647283. doi: 10.3389/fcimb.2025.1647283 (PMC12426278; doi:10.3389/fcimb.2025.1647283)
Supplement: Supplementary file 8 [file DataSheet2.zip › raw data-2/Figure 6/Fingure6 D-I/Fingure6 G/241006_010.frd]

<?xml version="1.0" encoding="UTF-8" standalone="yes"?>
<ExperimentResults><ExperimentInfo Name="Experiment_17"><ExpDescription></ExpDescription><RTDVersion>2.0</RTDVersion><RunID>460CF0F2-678D-4686-806C-99B63B5D4859</RunID><ExperimentType>KINETICS</ExperimentType><ExperimentSubType>KBASIC</ExperimentSubType><StartDateTime>2024-10-06T18:06:47</StartDateTime><MachineName>4QSYCS2</MachineName><UserName>Labuser</UserName><LotNumber></LotNumber><PlateName>241006</PlateName><PlateName2></PlateName2><SensorName>B5</SensorName><SensorPlate>1</SensorPlate><SensorType>SA (Streptavidin)</SensorType><SensorRole>LIGAND</SensorRole><SensorInfo></SensorInfo><WritingSW>DataAcquisition.exe 11.1.0.11</WritingSW><InstrumentType>OctetRED96e</InstrumentType><InstrumentSerial>FB-90287</InstrumentSerial><InstrumentFW>1.0.0.0</InstrumentFW><IntegrationTime>2.0</IntegrationTime><DSPType>CPF</DSPType><DSPStitching>1</DSPStitching><HasManifest>1</HasManifest><InfoHash>-1284881077</InfoHash></ExperimentInfo><AssayParamsInfo/><KineticsData><Step><CommonData><SampleLocation>12</SampleLocation><SampleID></SampleID><SampleGroup></SampleGroup><SampleInfo></SampleInfo><SampleRow>B</SampleRow><SamplePlate>1</SamplePlate><WellType>BUFFER</WellType><Concentration>-1</Concentration><ConcentrationUnits>µg/ml</ConcentrationUnits><MolarConcentration>-1</MolarConcentration><MolarConcUnits>nM</MolarConcUnits><MolecularWeight>-1</MolecularWeight><Temperature>30</Temperature><StartTime>2945367</StartTime><AssayTime>120</AssayTime></CommonData><FlowRate>1000</FlowRate><StepType>BASELINE</StepType><StepName>Baseline</StepName><StepStatus>OK</StepStatus><ActualTime>120.001</ActualTime><CycleTime>0.2</CycleTime><AssayXData Points="600">AAAAAM3MTD7NzMw+mpkZP1YOTT/FIIA/XrqZPzMzsz+R7cw/K4fmPwAAAEDNzAxAmpkZQGZm
JkCWQzNAAABAQM3MTED8qVlAZmZmQDMzc0AxCIBAZmaGQM3MjEBkO5NAmpmZQAAAoECYbqZA
/tSsQDMzs0DLoblAAADAQMl2xkDNzMxAZDvTQJqZ2UAAAOBAmG7mQM3M7EBkO/NAy6H5QAAA
AEFMNwNBf2oGQZqZCUHNzAxBGQQQQUw3E0FmZhZBsp0ZQeXQHEEZBCBBMzMjQX9qJkGynSlB
zcwsQQAAMEFMNzNBZmY2QbKdOUHNzDxBAABAQTMzQ0F/akZBmplJQeXQTEEZBFBBTDdTQWZm
VkGamVlBzcxcQRkEYEEzM2NBf2pmQZqZaUHNzGxBGQRwQTMzc0FmZnZBmpl5QeXQfEEMAoBB
mpmBQT81g0HNzIRBc2iGQQAAiEGamYlBMzOLQdnOjEFmZo5BAACQQZqZkUEzM5NB2c6UQWZm
lkEAAJhBmpmZQT81m0HZzpxBZmaeQQAAoEGmm6FBMzOjQdnOpEFmZqZBAACoQaabqUE/NatB
2c6sQWZmrkEMArBBmpmxQT81s0HZzrRBZma2QQAAuEGamblBMzO7QdnOvEFmZr5BDALAQZqZ
wUE/NcNB2c7EQXNoxkEMAshBmpnJQT81y0HNzMxBc2jOQQwC0EGamdFBMzPTQc3M1EFzaNZB
DALYQZqZ2UE/NdtB2c7cQXNo3kEMAuBBmpnhQTMz40HNzORBZmbmQQAA6EGamelBMzPrQdnO
7EFzaO5BDALwQaab8UE/NfNB2c70QXNo9kEAAPhBmpn5QT81+0HZzvxBZmb+QQAAAELTzQBC
mpkBQmZmAkIzMwNCAAAEQtPNBEKgmgVCZmYGQjMzB0IGAQhCzcwIQpqZCUJmZgpCOTQLQgAA
DELNzAxCmpkNQmZmDkIzMw9CAAAQQs3MEEKgmhFCZmYSQjMzE0IGARRCzcwUQqCaFUJmZhZC
OTQXQgYBGELNzBhCmpkZQmZmGkI5NBtCBgEcQtPNHEKgmh1CbWceQjMzH0IAACBC080gQqCa
IUJmZiJCOTQjQgAAJELTzSRCmpklQm1nJkIzMydCAAAoQs3MKEKgmilCbWcqQjMzK0IGASxC
080sQpqZLUJmZi5CMzMvQgYBMELNzDBCmpkxQm1nMkIzMzNCAAA0Qs3MNEKgmjVCZmY2Qjk0
N0IAADhCzcw4QqCaOUJmZjpCMzM7QgYBPELTzTxCmpk9QmZmPkIzMz9CBgFAQtPNQEKgmkFC
bWdCQjk0Q0IGAURCzcxEQqCaRUJtZ0ZCMzNHQgAASELTzUhCoJpJQmZmSkIzM0tCAABMQtPN
TEKamU1CZmZOQjk0T0IGAVBC081QQpqZUUJtZ1JCPzVTQgYBVELTzVRCmplVQmZmVkIzM1dC
AABYQtPNWEKgmllCbWdaQjk0W0IGAVxCzcxcQqCaXUJmZl5COTRfQgAAYELNzGBCoJphQm1n
YkIzM2NCAABkQtPNZEKgmmVCZmZmQjMzZ0IAAGhCzcxoQqCaaUJmZmpCOTRrQgAAbELTzWxC
mpltQmZmbkI5NG9CAABwQtPNcEKamXFCZmZyQjMzc0IAAHRC0810QqCadUJtZ3ZCMzN3QgYB
eELTzXhCoJp5QmZmekIzM3tCBgF8QtPNfEKgmn1CZmZ+Qjk0f0IAAIBCZmaAQs3MgEK2M4FC
HZqBQgAAgkLpZoJCzcyCQjMzg0KamYNCgwCEQulmhEJQzYRCMzOFQh2ahUIAAIZCZmaGQlDN
hkIzM4dCHZqHQoMAiEJmZohCzcyIQrYziUIdmolCgwCKQmZmikJQzYpCMzOLQpqZi0KDAIxC
ZmaMQlDNjEK2M41CmpmNQgAAjkJmZo5CUM2OQrYzj0Idmo9CgwCQQmZmkEJQzZBCtjORQpqZ
kUIAAJJC6WaSQlDNkkIzM5NCHZqTQgAAlELpZpRCUM2UQrYzlUIdmpVCAACWQulmlkJQzZZC
MzOXQpqZl0IAAJhC6WaYQlDNmEIzM5lCHZqZQoMAmkJmZppCzcyaQjMzm0IdmptCAACcQulm
nELNzJxCtjOdQpqZnUKDAJ5C6WaeQs3MnkIzM59CHZqfQgAAoELpZqBCUM2gQjMzoUIdmqFC
gwCiQmZmokLNzKJCMzOjQpqZo0IAAKRC6WakQs3MpEK2M6VCmpmlQgAApkJmZqZCUM2mQjMz
p0IdmqdCgwCoQmZmqELNzKhCtjOpQpqZqUIAAKpCZmaqQlDNqkK2M6tCHZqrQgAArEJmZqxC
UM2sQjMzrUIdmq1CAACuQulmrkJQza5CMzOvQh2ar0IAALBC6WawQlDNsEK2M7FCmpmxQgAA
skLpZrJCzcyyQjMzs0KambNCAAC0QulmtEJQzbRCMzO1QpqZtUKDALZC6Wa2QlDNtkK2M7dC
mpm3QoMAuEJmZrhCzcy4QjMzuUIdmrlCAAC6QulmukLNzLpCMzO7Qh2au0KDALxCZma8Qs3M
vEIzM71Cmpm9QgAAvkJmZr5CUM2+QrYzv0Idmr9CAADAQulmwELNzMBCtjPBQpqZwUKDAMJC
ZmbCQlDNwkK2M8NCmpnDQoMAxEJmZsRCUM3EQjMzxUIdmsVCgwDGQulmxkLNzMZCtjPHQh2a
x0KDAMhCZmbIQlDNyEK2M8lCmpnJQgAAykJmZspCUM3KQrYzy0KamctCAADMQulmzEJQzcxC
MzPNQpqZzUKDAM5C6WbOQs3MzkIzM89CHZrPQgAA0ELpZtBCzczQQjMz0UIdmtFCAADSQulm
0kLNzNJCtjPTQpqZ00KDANRCZmbUQlDN1EIzM9VCHZrVQgAA1kJmZtZCzczWQrYz10IdmtdC
AADYQulm2ELNzNhCtjPZQpqZ2UIAANpCZmbaQs3M2kK2M9tCHZrbQoMA3EJmZtxCUM3cQjMz
3UKamd1CgwDeQmZm3kJQzd5CMzPfQh2a30IAAOBCZmbgQlDN4EIzM+FCmpnhQgAA4kJmZuJC
zcziQrYz40KameNCAADkQulm5EJQzeRCtjPlQpqZ5UIAAOZCZmbmQlDN5kK2M+dCHZrnQgAA
6ELpZuhCUM3oQjMz6UIdmulCgwDqQulm6kJQzepCMzPrQh2a60KDAOxC6WbsQlDN7EIzM+1C
HZrtQgAA7kLpZu5CUM3uQrYz70Idmu9C</AssayXData><AssayYData Points="600">AAAAAGwQ3Ltw2kC76LB9u37Egrtx78y7GAGDu+UWl7vnE8G7Fko3u+mvrDqJD+Q4F6qUORA0
hzpdKuG6P1wku0dKCDspIRS8sgFYus4DibsTj4m7Rcc7Ooz8Qbsk8T46wKbauwlWXrpjVP05
N8rouTiVm7s8LH+6DUA4u+KEczuxPN46kkQQuxpWjLoyYrY66fPUutVFwbkfU1m71EVZOpMz
j7sAlf67mDmRO9CpBTrtJ3e6x72IOkvDCrnLsQy7KYhLO/DMPLvK6sY7G8X7OZk9I7oPe6e6
J2YKO8ewSTtinrI7jkqQOmKDEzvmZVS5M0g5Og9YUjotZmu6w5NMu59VczlwxoI7j2JKOjZ0
Tzus4YQ7nHsMO368jTuhIIM6Au2ZOqt6qDt0cWQ7MXbcO/hWZTsFZcw7dSdSOwJ4kTuFw3Q7
2LqxOmjg4TofeS87f9ShOxw3PDu73Oo7CPzQOz+e/zsHh/+65pV/OxD9PDvkdxw7319nO+tB
mDuIUog6z2yiuvrBqjuYf5Y7uw5nOzcZWjt0nhM7d61yO/ZByzqWI3A7jroJO6S1ADtOjLY6
XFeJO9Y48DrtAIc7x6eFOwFQHDt5g1I6IljMO5fnITuwF7w795rhO9p+SDtlPTa5V4B4O9S1
qjv137g71dqrO7fWZzvQ0+U5BJnFO2S7VjvZQAU8RmLjO/p4xDtR6/w75116O8PRsTuNN/A7
1UTCO0uFsDtm5ro64IKhOxV6yTtFJ8c7E6UPPIakyju7aM07fAP6OxwP5Dun4co7ZambOy0r
Bjyg0tk7SCDlO0rRHTxE5NY7u/SVOzCXMDygQv87fZJIPOXjBTyRr6A7/aZ/O0OObzv2N7U7
Q5QSPMnp5Dsaqtc7N/tuO/Z/uDtMvxA8dw6mOzT0DjxiP7E7RTLEOzN1CDxua5g7rry5Oxp0
vTsgo3U7uAj/O/z59TsVEwM8/nZ9O3wAFjyemw48f4beO6uxDjwPOHE7BCEaPBMRojt8Zyk8
4qAsPE6mEzyW+Cs85ez3O9ePDTytm587Fz7/O7d7RDtg2ys87qP6OwxdRDyEhqY7P+TgO2Z5
0Tt/R+E70VgBPKfjIDw48Q08IQs0O4PsAjxxnNw7ONjdO8R2HDwXgwM8PZw3PE0J9jsV+FM8
218ePKTZFzw6MEI8oOVJPFq6NzytcCc8AWEtPFGPMzzI1Ew8SoooPGItBjz0r0U8mwpxPETr
UzwWMD08Xr4mPKWmQjySdE88Er/TO77nNTxt14A8ZGQwPFQlRTz46Sg8zksrPNkTEDz5ZTc8
9GYxPFbsOzypak48jok4PKy5aTwDnf06J9ZXPKjRTDyXj3k8zLJFPIeYFjyR5hA8cpgvPFLo
RTyyR3M8HTpkPMkGUTwATxk8phSNPC4lGDzixpw7zn48PEmZWzyO/lA8c4UkPIbsIjy8UV08
dwFtPO6wdzynozM8NshiPGAxFzwT8hA819sqPIHEUTyBcVE81yT6O1jYLTxoyjw8S84yPJYb
VTyxtyY8uAYpPGrHGzwG4Ws8ussbPNIEQzxqAFI8SHBEPFAKdjy/rTc8EMJTPMN4Ljw/ZHE8
esYUPEqPajy5eys8ikIfPH5kKDxLDzA8VqliPDRQETx2Oj88cuAsPHaD/jsiJBs8EPtkPBPf
+TtVgyk8TK86POBmOTzbmg88q7j0OxjVTzxmO008+XIYPKEmYzz0UII8mfA3PPsdOTxc4XQ8
4ChqPEHWVzyKpXw88UckPARUSzzDDh08wJtcPL8OhDwvGyk8XUhMPPpmTzwQx088CvYWPFbC
aTwBsWE8BgU2PKHfSDwGcW48JFsxPOcCgjx4ghw8qfGLPGG8VDzR7Fo8ZPeFPCqLJjyGcBQ8
7SFlPOJ5LTzv83s8ctYzPLLbCjz7jRg8KoZAPGOaYzwUkzU8569nPJx5QzxsLlc8NiucPATQ
QTxI3gk8mkxTPGdjEzzf0lQ8bwg0PEm5QjxPeEs8vmp2PP4eSDz54SE8RtmCPDqtPTxuY1M8
Het7PAzYKjwQ81Y8+O0yPBaoSjwtg4M8qy5PPMXIbjwb7zU8x5IoPMn8RzzsdFI8mkcvPKne
FzzmJw88fIWOPNMSRzxbi8c7toJPPNIEYzz4g3I8CMQ6PD6hSDw0wFw8AfF6PPiSlDzX7WM8
1goqPL4QRTyj+Hs8VB9sPCcNhTw+/Gk8Jn1bPHvQPTwNtX88lZ95PM3WkTz+mHQ8w3N0PNuO
OjxVw3M8f/BcPCNXOjwqaAQ8n4R+PD2ERTz5UVE8JXdSPMqgiDxbUF08NK2LPAsIKzwZPWo8
TIWKPLjPZjybhnc8LNQ+PFkjHjy+9k48mwhmPC/oRjwR9nA8xisfPPTAgDwC2pU8QFlqPH04
Sjw6STM8pzlNPJTAczwzX1g8A+RePFzGjDzZG2w8FpNwPMzkSDwvG3I8H+NsPMX4UTx0u5c8
YQRMPMeSYzzF72M8fpVnPOdSdzwuKB48OWFMPFxkmDxmWZE8nxmDPGXUTjxgETg81eV6PDro
PzxsjIc8zx49PJftTDw82n88GMaMPK73ezwGoJU8BwNgPHT4gDygE4w808gyPM8ykjzGICM8
oUA5PCbnXTzVYh889rpxPMOQczzH41w8DtZiPCxXizxMpIA8fUdsPK+jgTxQj1Y8HQRePHKj
fTzWUGI8VJSCPDBcjjxyilY8O4ZuPAymkjwD3Gg8w7lTPCHtWTzUAWU8VEZdPCdtWDxJV0Y8
f+JHPNNHhTwbFHA8JbYqPPYjjzwChVw8B6JNPPKJgDyDQ4k8pYhyPJjuhTy1tXA8SJuIPO88
fTyGhpE8nsKBPEfJgzzH5i883kxxPHGbZDyUJFE8ZhxKPC+mgjyOPCw8PEFYPE3FhzyBRGc8
+oFfPDjdgTwVLV88idFoPGmqjzxZzoI8hR1iPJY5VTzQW1g8NKeLPEfjbzxKD148esOTPHaN
kzxyCj889DA+PMwnjTy0xWc8zUNiPBpwVzwHCXA8VTptPEiiUzw2uW88Pfw5PM2FKDxu8Vw8
ylqAPDm7qzyFV2o86EaLPMk0gzzOOoY8OPBWPOY1hTxPS2c8VpWQPHv8aTwcoJI8Es8zPLip
YTxU7ow8v4KEPP7fdDxeEGg8RzyFPMWmbDwxkmA8BpZGPDj0hDyU84g8+e8+PHMdgzwx/2g8
2KRuPMn+QTwleUU8fKpWPDT+bTz560Y8</AssayYData></Step><Step><CommonData><SampleLocation>5</SampleLocation><SampleID>mhb2</SampleID><SampleGroup></SampleGroup><SampleInfo></SampleInfo><SampleRow>B</SampleRow><SamplePlate>1</SamplePlate><WellType>KLOAD</WellType><Concentration>-1</Concentration><ConcentrationUnits>µg/ml</ConcentrationUnits><MolarConcentration>-1</MolarConcentration><MolarConcUnits>nM</MolarConcUnits><MolecularWeight>-1</MolecularWeight><Temperature>30</Temperature><StartTime>3130765</StartTime><AssayTime>1200</AssayTime></CommonData><FlowRate>1000</FlowRate><StepType>LOADING</StepType><StepName>Loading</StepName><StepStatus>OK</StepStatus><ActualTime>522.801</ActualTime><CycleTime>0.2</CycleTime><AssayXData Points="2614">gwDwQulm8ELTzfBCtjPxQqCa8UIGAfJCbGfyQtPN8kK2M/NCHZrzQoMA9ELpZvRCUM30Qjk0
9UKgmvVCBgH2Qmxn9kLTzfZCtjP3QqCa90KDAPhC6Wb4QlDN+EK2M/lCHZr5QgYB+kJsZ/pC
0836Qjk0+0IdmvtCgwD8Qmxn/EJQzfxCOTT9Qh2a/UKDAP5C6Wb+QtPN/kI5NP9CHZr/QkIA
AEN1MwBDqGYAQ9uZAENQzQBDgwABQ3UzAUPpZgFDHZoBQw7NAUODAAJDdTMCQ+lmAkMdmgJD
Ds0CQ4MAA0N1MwNDqGYDQx2aA0MOzQNDgwAEQ7YzBEMrZwRDHZoEQw7NBENCAAVDtjMFQ6hm
BUMdmgVDUM0FQ0IABkN1MwZDqGYGQx2aBkNQzQZDgwAHQ7YzB0PpZgdDHZoHQw7NB0ODAAhD
dTMIQ6hmCEMdmghDDs0IQ4MACUN1MwlDqGYJQ9uZCUMOzQlDQgAKQ3UzCkOoZgpDHZoKQ1DN
CkNCAAtDdTMLQ6hmC0MdmgtDDs0LQ4MADEN1MwxDqGYMQ9uZDEMOzQxDQgANQ7YzDUPpZg1D
25kNQw7NDUNCAA5DdTMOQ+lmDkPbmQ5DDs0OQ0IAD0N1Mw9DqGYPQx2aD0NQzQ9DQgAQQ3Uz
EEPpZhBD25kQQ1DNEENCABFDtjMRQ+lmEUPbmRFDDs0RQ4MAEkO2MxJD6WYSQx2aEkNQzRJD
QgATQ7YzE0OoZhND25kTQw7NE0ODABRDtjMUQ6hmFEPbmRRDDs0UQ4MAFUN1MxVD6WYVQ9uZ
FUNQzRVDgwAWQ7YzFkPpZhZD25kWQw7NFkNCABdDdTMXQ6hmF0MdmhdDUM0XQ4MAGEN1MxhD
6mYYQ9uZGENQzRhDgwAZQ7YzGUPqZhlD25kZQ1DNGUNCABpDtjMaQ6hmGkMdmhpDDs0aQ4MA
G0N1MxtDqGYbQ9uZG0NQzRtDQgAcQ7YzHEPqZhxD25kcQw7NHEODAB1DtjMdQ+pmHUMdmh1D
UM0dQ0IAHkN1Mx5DqGYeQx2aHkNQzR5DQgAfQ7YzH0OoZh9DHZofQw7NH0ODACBDtjMgQ6hm
IEMdmiBDDs0gQ4MAIUN1MyFD6mYhQx2aIUNQzSFDgwAiQ3UzIkOoZiJD25kiQw7NIkNCACND
dTMjQ+pmI0MdmiNDDs0jQ0IAJEO2MyRDqGYkQ9uZJENQzSRDgwAlQ3UzJUOoZiVDHZolQ1DN
JUNCACZDtjMmQ6hmJkMdmiZDDs0mQ8QAJ0N1MydD6mYnQx2aJ0NQzSdDQgAoQ7YzKEPqZihD
HZooQ1DNKENCAClDdTMpQ+pmKUMdmilDDs0pQ0IAKkN1MypD6mYqQx2aKkMOzSpDQgArQ7Yz
K0OoZitDHZorQ1DNK0NCACxDtjMsQ6hmLEMdmixDDs0sQ0IALUO2My1DqGYtQ9uZLUMOzS1D
gwAuQ3UzLkOoZi5DHZouQw7NLkNCAC9DtjMvQ+pmL0PbmS9DUM0vQ4MAMEN1MzBDqGYwQx2a
MENQzTBDgwAxQ3UzMUOoZjFDHZoxQw7NMUODADJDtjMyQ+pmMkMdmjJDDs0yQ4MAM0O2MzND
6mYzQ9uZM0NQzTNDQgA0Q7YzNEOoZjRDHZo0Q1DNNENCADVDdTM1Q6hmNUPbmTVDUM01Q4MA
NkN1MzZD6mY2Q9uZNkMOzTZDQgA3Q7YzN0OoZjdD25k3Q1DNN0ODADhDtjM4Q+pmOEMcmjhD
UM04Q0IAOUN0MzlDqGY5QxyaOUMOzTlDQgA6Q7YzOkPqZjpDHJo6Qw7NOkODADtDdDM7Q6hm
O0McmjtDUM07Q4MAPEO2MzxDqGY8Q9uZPEMOzTxDQgA9Q7YzPUOoZj1DHJo9Q1DNPUODAD5D
tjM+Q+pmPkMcmj5DUM0+Q0IAP0N0Mz9DqGY/QxyaP0NQzT9DQgBAQ7YzQEOoZkBDHJpAQ1DN
QENCAEFDtjNBQ6hmQUMcmkFDUM1BQ0IAQkO2M0JD6mZCQxyaQkNQzUJDgwBDQ7YzQ0OoZkND
25lDQ1DNQ0ODAERDtjNEQ+pmREPbmURDUM1EQ0IARUO2M0VD6mZFQ9uZRUNQzUVDQgBGQ7Yz
RkPqZkZDHJpGQw7NRkODAEdDtjNHQ6hmR0McmkdDUM1HQ4MASEN0M0hD6mZIQxyaSEMOzUhD
gwBJQ7YzSUOoZklDHJpJQw7NSUODAEpDdDNKQ+pmSkMcmkpDUM1KQ0IAS0N0M0tDqGZLQxya
S0NQzUtDQgBMQ7YzTEOoZkxDHJpMQ1DNTENCAE1DdDNNQytnTUPbmU1DUM1NQ4MATkO2M05D
6mZOQxyaTkMOzU5DgwBPQ3QzT0OoZk9DHJpPQw7NT0ODAFBDdDNQQ6hmUEPbmVBDUM1QQ0IA
UUO2M1FDqGZRQxyaUUNQzVFDQgBSQ3QzUkOoZlJD25lSQw7NUkODAFNDdDNTQ+pmU0McmlND
Ds1TQ0IAVEP4M1RDqGZUQ9uZVEMOzVRDgwBVQ3QzVUOoZlVDHJpVQ1DNVUODAFZDtjNWQ6hm
VkPbmVZDDs1WQ0IAV0O2M1dDqGZXQ9uZV0MOzVdDQgBYQ7YzWEPqZlhDHJpYQ1DNWEODAFlD
dDNZQ+pmWUPbmVlDUM1ZQ0IAWkP4M1pDqGZaQxyaWkNQzVpDgwBbQ3QzW0OoZltDHJpbQw7N
W0PEAFxDdDNcQ+pmXEMcmlxDDs1cQ4MAXUO2M11DqGZdQxyaXUMOzV1DgwBeQ7YzXkPqZl5D
HJpeQ1DNXkNCAF9DdDNfQ+pmX0Mcml9DUM1fQ0IAYEO2M2BDqGZgQxyaYEMOzWBDgwBhQ3Qz
YUPqZmFD25lhQw7NYUODAGJDtjNiQ+pmYkPbmWJDDs1iQ0IAY0O2M2NDqGZjQxyaY0MOzWND
gwBkQ3QzZEOoZmRD25lkQ1DNZEODAGVDdDNlQytnZUPbmWVDUM1lQ0IAZkO2M2ZD6mZmQxya
ZkNQzWZDgwBnQ3QzZ0OoZmdD25lnQ1DNZ0ODAGhDdDNoQ+pmaEPbmWhDDs1oQ0IAaUO2M2lD
qGZpQxyaaUMOzWlDgwBqQ3QzakOoZmpD25lqQ1DNakNCAGtDtjNrQ+pma0PbmWtDUM1rQ4MA
bEO2M2xDqGZsQxyabEMOzWxDxABtQ3QzbUOoZm1D25ltQw7NbUODAG5DtjNuQ+pmbkMcmm5D
UM1uQ4MAb0O2M29DqGZvQxyab0MOzW9DQgBwQ7YzcEOoZnBD25lwQ1DNcEODAHFDtjNxQ6hm
cUMcmnFDUM1xQ0IAckN0M3JDqGZyQxyackMOzXJDgwBzQ3Qzc0MrZ3NDHJpzQw7Nc0ODAHRD
dDN0Q6hmdEMcmnRDUM10Q0IAdUN0M3VDqGZ1QxyadUMOzXVDgwB2Q7YzdkPqZnZD25l2Q1DN
dkNCAHdDtjN3Q6hmd0McmndDDs13Q0IAeEN0M3hD6mZ4QxyaeENQzXhDhAB5Q7YzeUPqZnlD
3Jl5Qw7NeUNCAHpDtjN6Q+pmekPcmXpDDs16Q4QAe0N0M3tD6mZ7Qxyae0NQzXtDQgB8Q7Yz
fEOoZnxDHJp8Qw7NfENCAH1DtjN9Q+pmfUMcmn1DDs19Q4QAfkN0M35D6mZ+Q9yZfkNQzX5D
hAB/Q3Qzf0PqZn9DHJp/Qw7Nf0NCAIBD2xmAQ1QzgEPuTIBDh2aAQ0KAgEPbmYBDVLOAQw7N
gEOo5oBDQgCBQ9sZgUN1M4FD7kyBQ4dmgUMhgIFDupmBQ3WzgUMOzYFDh+aBQ0IAgkO6GYJD
dTOCQw5NgkOHZoJDQoCCQ7qZgkN1s4JDDs2CQ6jmgkMhAIND2xmDQ3Uzg0MOTYNDh2aDQyGA
g0O6mYNDdbODQw7Ng0Oo5oNDQgCEQ7oZhENUM4RD7kyEQ4dmhEMhgIRD25mEQ3WzhEMOzYRD
qOaEQ0IAhUO6GYVDVDOFQw5NhUOoZoVDIYCFQ7qZhUNUs4VDDs2FQ4fmhUNCAIZD2xmGQ1Qz
hkMOTYZDh2aGQ0KAhkO6mYZDVLOGQ+7MhkOo5oZDIQCHQ9sZh0NUM4dD7kyHQ6hmh0MhgIdD
25mHQ3Wzh0MOzYdDh+aHQ0IAiEO6GYhDVDOIQ+5MiEOHZohDQoCIQ9uZiEN1s4hDDs2IQ4fm
iEMhAIlD2xmJQ1QziUMOTYlDh2aJQyGAiUO6mYlDdbOJQ+7MiUOo5olDQgCKQ7oZikNUM4pD
Dk2KQ6hmikMhgIpD25mKQ3WzikPuzIpDh+aKQ0IAi0O6GYtDVDOLQ+5Mi0OoZotDQoCLQ7qZ
i0NUs4tD7syLQ6jmi0NCAIxD2xmMQ1QzjEMOTYxDh2aMQ0KAjEO6mYxDVLOMQw7NjEOo5oxD
QgCNQ9sZjUNUM41DDk2NQ4dmjUMhgI1DupmNQ3WzjUMOzY1Dh+aNQyEAjkO6GY5DdTOOQw5N
jkOoZo5DIYCOQ7qZjkN1s45DDs2OQ6jmjkNCAI9DuhmPQ3Uzj0PuTI9Dh2aPQ0KAj0O6mY9D
VLOPQw7Nj0Oo5o9DQgCQQ7oZkEN1M5BDDk2QQ4dmkEMhgJBD25mQQ3WzkEMOzZBDh+aQQ0IA
kUO6GZFDdTORQ+5MkUOHZpFDQoCRQ9uZkUN1s5FD7syRQ4fmkUMhAJJDuhmSQ3UzkkPuTJJD
qGaSQ0KAkkO6mZJDVLOSQw7NkkOo5pJDQgCTQ7oZk0NUM5ND7kyTQ6hmk0NCgJNDupmTQ3Wz
k0MOzZNDqOaTQ0IAlEO6GZRDdTOUQ+5MlEOoZpRDIYCUQ7qZlEN1s5RD7syUQ6jmlEMhAJVD
2xmVQ1QzlUMOTZVDh2aVQyGAlUPbmZVDVLOVQ+7MlUOo5pVDIQCWQ9sZlkN1M5ZDDk2WQ4dm
lkNCgJZD25mWQ3WzlkPuzJZDh+aWQ0IAl0O6GZdDVDOXQw5Nl0OHZpdDQoCXQ7qZl0NUs5dD
7syXQ4fml0MhAJhD2xmYQ3UzmEMOTZhDh2aYQ0KAmEO6mZhDdbOYQ+7MmEOH5phDQgCZQ9sZ
mUNUM5lD7kyZQ6hmmUNCgJlDupmZQ3WzmUMOzZlDqOaZQyEAmkO6GZpDdTOaQw5NmkOoZppD
QoCaQ9uZmkNUs5pDDs2aQ6jmmkMhAJtDuhmbQ1Qzm0MOTZtDqGabQyGAm0PbmZtDdbObQw7N
m0Oo5ptDIQCcQ9sZnEN1M5xDDk2cQ6hmnENCgJxD/JmcQ3WznEMOzZxDh+acQyEAnUPbGZ1D
dTOdQw5NnUOoZp1DIYCdQ9uZnUNUs51DDs2dQ6jmnUNCAJ5DuhmeQ1QznkPuTJ5DqGaeQ0KA
nkPbmZ5DVLOeQ+7MnkOo5p5DIQCfQ7oZn0N1M59D7kyfQ6hmn0MhgJ9DupmfQ1Szn0PuzJ9D
qOafQ0IAoEO6GaBDVDOgQw5NoEOoZqBDIYCgQ7qZoENUs6BDDs2gQ4fmoENCAKFDuhmhQ1Qz
oUPuTKFDqGahQyGAoUO6maFDVLOhQw7NoUOo5qFDIQCiQ7oZokN1M6JDDk2iQ6hmokMhgKJD
upmiQ3WzokMOzaJDh+aiQyEAo0O6GaNDVDOjQ+5Mo0OHZqNDQoCjQ9uZo0NUs6NDDs2jQ4fm
o0MhAKRDuhmkQ3UzpEPuTKRDh2akQyGApEPbmaRDdbOkQw7NpEOH5qRDIQClQ7oZpUNUM6VD
7kylQ6hmpUNCgKVDupmlQ3WzpUPuzKVDh+alQ0IApkPbGaZDdTOmQw5NpkOHZqZDQoCmQ7qZ
pkNUs6ZD7symQ4fmpkNCAKdD2xmnQ3Uzp0PuTKdDqGanQyGAp0O6madDVLOnQ+7Mp0OH5qdD
QgCoQ9sZqEN1M6hD7kyoQ6hmqEMhgKhDupmoQ1SzqEPuzKhDqOaoQ0IAqUPbGalDVDOpQ+5M
qUOHZqlDIYCpQ7qZqUN1s6lDDs2pQ6jmqUMhAKpDuhmqQ1QzqkMOTapDqGaqQyGAqkPbmapD
VLOqQ+7MqkOH5qpDQgCrQ7oZq0N1M6tD7kyrQ4dmq0MhgKtDupmrQ3Wzq0MOzatDh+arQ2IA
rEPbGaxDdTOsQ+5MrEOoZqxDIYCsQ7qZrEN1s6xD7sysQ6jmrEMhAK1D2xmtQ1QzrUMOTa1D
h2atQyGArUO6ma1DVLOtQw7NrUOo5q1DQgCuQ7oZrkN1M65D7kyuQ4dmrkNCgK5D25muQ3Wz
rkPuzK5Dh+auQyEAr0O6Ga9DdTOvQ+5Mr0OoZq9DQoCvQ9uZr0N1s69DDs2vQ4fmr0NCALBD
2xmwQ1QzsEMOTbBDqGawQyGAsEPbmbBDdbOwQw7NsEOo5rBDIQCxQ9sZsUNUM7FDDk2xQ6hm
sUNCgLFDupmxQ1SzsUPuzLFDh+axQ0IAskO6GbJDdTOyQ+5MskOoZrJDIYCyQ7qZskNUs7JD
Ds2yQ4fmskMhALND2xmzQ3Uzs0PuTLNDqGazQyGAs0PbmbNDdbOzQw7Ns0Oo5rNDQgC0Q/wZ
tENUM7RDDk20Q6hmtENCgLRDupm0Q3WztEPuzLRDqOa0QyEAtUPbGbVDdTO1Qw5NtUOoZrVD
IYC1Q7qZtUNUs7VD7sy1Q4fmtUMhALZD2xm2Q3UztkPuTLZDh2a2QyGAtkPbmbZDdbO2Q+7M
tkOo5rZDQgC3Q9sZt0N1M7dDDk23Q4dmt0MhgLdD25m3Q3Wzt0MOzbdDh+a3Q0IAuEO6GbhD
VDO4Qw5NuEOoZrhDQoC4Q9uZuENUs7hDDs24Q4fmuENCALlDuhm5Q3UzuUMOTblDh2a5Q0KA
uUO6mblDVLO5Q+7MuUOo5rlDQgC6Q9sZukNUM7pDDk26Q6hmukNCgLpDupm6Q1SzukPuzLpD
h+a6Q0IAu0O6GbtDdTO7Q+5Mu0OoZrtDQoC7Q9uZu0N1s7tDDs27Q6jmu0MhALxDuxm8Q1Qz
vEMPTbxDh2a8QyGAvEPbmbxDdbO8Qw/NvEOH5rxDIQC9Q9sZvUN1M71D7ky9Q4dmvUMhgL1D
25m9Q1SzvUMPzb1DqOa9QyEAvkPbGb5DVDO+Q+5MvkOHZr5DQoC+Q9uZvkNUs75D7sy+Q4fm
vkNCAL9Duxm/Q1Qzv0MPTb9Dh2a/Q0KAv0O7mb9DdbO/Qw/Nv0Oo5r9DQgDAQ7sZwENUM8BD
D03AQ4dmwENCgMBD25nAQ1SzwEMPzcBDqObAQ0IAwUPbGcFDdTPBQ+5MwUOoZsFDIYDBQ9uZ
wUNUs8FD7szBQ4fmwUNCAMJDuxnCQ1QzwkMPTcJDh2bCQyGAwkO7mcJDVLPCQw/NwkOo5sJD
QgDDQ9sZw0NUM8NDD03DQ6hmw0MhgMNDu5nDQ3Wzw0PuzMNDh+bDQ0IAxEPbGcRDVDPEQw9N
xEOoZsRDIYDEQ7uZxENUs8RDD83EQ6jmxENCAMVD2xnFQ1QzxUMPTcVDqGbFQ0KAxUO7mcVD
VLPFQw/NxUOH5sVDQgDGQ9sZxkNUM8ZD7kzGQ6hmxkNCgMZDu5nGQ1SzxkMPzcZDqObGQyEA
x0PbGcdDVDPHQw9Nx0OoZsdDQoDHQ9uZx0NUs8dD7szHQ6jmx0MhAMhD2xnIQ1QzyEPuTMhD
qGbIQyGAyEO7mchDVLPIQ+7MyEOH5shDIQDJQ7sZyUNUM8lDD03JQ4dmyUMhgMlD25nJQ5az
yUPuzMlDh+bJQ0IAykPbGcpDVDPKQw9NykOHZspDIYDKQ7uZykN1s8pD7szKQ6jmykMhAMtD
uxnLQ1Qzy0PuTMtDqGbLQyGAy0O7mctDVLPLQ+7My0OH5stDQgDMQ9sZzENUM8xD7kzMQ4dm
zEMhgMxDu5nMQ3WzzEMPzcxDqObMQyEAzUPbGc1DVDPNQ+5MzUOoZs1DIYDNQ7uZzUN1s81D
7szNQ6jmzUMhAM5DuxnOQ3UzzkMPTc5DqGbOQyGAzkPbmc5DVLPOQ+7MzkOH5s5DIQDPQ9sZ
z0NUM89D7kzPQ6hmz0MhgM9D25nPQ1Szz0MPzc9Dh+bPQ0IA0EPbGdBDVDPQQw9N0EOHZtBD
QoDQQ9uZ0EN1s9BD7szQQ6jm0EMhANFDuxnRQ1Qz0UMPTdFDh2bRQ0KA0UPbmdFDVLPRQw/N
0UOH5tFDQgDSQ9sZ0kNUM9JD7kzSQ4dm0kMhgNJDu5nSQ1Sz0kPuzNJDh+bSQyEA00O7GdND
VDPTQ+5M00OHZtNDIYDTQ7uZ00N1s9NDD83TQ6jm00MhANRD2xnUQ1Qz1EPuTNRDqGbUQyGA
1EPbmdRDVLPUQw/N1EOo5tRDQgDVQ7sZ1UN1M9VD7kzVQ4dm1UNCgNVDu5nVQ1Sz1UPuzNVD
qObVQyEA1kPbGdZDdTPWQw9N1kOoZtZDIYDWQ7uZ1kN1s9ZD7szWQ4fm1kNCANdD2xnXQ3Uz
10MPTddDqGbXQyGA10PbmddDdbPXQ+7M10Oo5tdDQgDYQ9sZ2ENUM9hDD03YQ6hm2ENCgNhD
25nYQ1Sz2EMPzdhDh+bYQ0IA2UPbGdlDVDPZQw9N2UOHZtlDQoDZQ9uZ2UNUs9lD7szZQ4fm
2UMhANpDuxnaQ1Qz2kPuTNpDh2baQ0KA2kPbmdpDVLPaQw/N2kOH5tpDQgDbQ9sZ20NUM9tD
7kzbQ6hm20MhgNtDu5nbQ3Wz20MPzdtDqObbQyEA3EO7GdxDdTPcQ+5M3EOHZtxDIYDcQ9uZ
3EN1s9xDD83cQ4fm3ENCAN1D2xndQ1Qz3UMPTd1DqGbdQyGA3UPbmd1DVLPdQw/N3UOH5t1D
IQDeQ7sZ3kNUM95DD03eQ6hm3kNCgN5D25neQ1Sz3kMPzd5DqObeQyEA30PbGd9DVDPfQw9N
30OoZt9DIYDfQ7uZ30N1s99DD83fQ4fm30NCAOBDuxngQ1Qz4EPuTOBDqGbgQ0KA4EO7meBD
dbPgQ+7M4EOH5uBDIQDhQ7sZ4UN1M+FDD03hQ4dm4UMhgOFDu5nhQ3Wz4UPuzOFDqObhQyEA
4kO7GeJDVDPiQw9N4kOHZuJDQoDiQ7uZ4kNUs+JDD83iQ4fm4kMhAONDuxnjQ3Uz40MPTeND
qGbjQ0KA40PbmeNDVLPjQw/N40Oo5uNDQgDkQ7sZ5ENUM+RDD03kQ6hm5ENCgORD25nkQ1Sz
5EPuzORDh+bkQyEA5UPbGeVDVDPlQw9N5UOoZuVDQoDlQ7uZ5UNUs+VD7szlQ6jm5UNCAOZD
uxnmQ1Qz5kPuTOZDqGbmQyGA5kPbmeZDVLPmQ+7M5kOH5uZDQgDnQ7sZ50NUM+dD7kznQ6hm
50NCgOdDu5nnQ3Wz50PuzOdDh+bnQyEA6EPbGehDdTPoQw9N6EOoZuhDIYDoQ7uZ6EN1s+hD
D83oQ4fm6EMhAOlD2xnpQ1Qz6UMPTelDh2bpQ0KA6UO7melDdbPpQw/N6UOH5ulDIQDqQ9sZ
6kNUM+pD7kzqQ4dm6kNCgOpD25nqQ1Sz6kMPzepDh+bqQ0IA60O7GetDVDPrQw9N60OHZutD
QoDrQ9uZ60NUs+tD7szrQ4fm60MhAOxD2xnsQ1Qz7EMPTexDqGbsQ0KA7EO7mexDdbPsQw/N
7EOH5uxDQgDtQ7sZ7UNUM+1D7kztQ4dm7UMhgO1Du5ntQ3Wz7UMPze1DqObtQyEA7kO7Ge5D
dTPuQw9N7kOoZu5DIYDuQ9uZ7kNUs+5D7szuQ8nm7kMhAO9DuxnvQ1Qz70PuTO9Dh2bvQyGA
70Pbme9DdbPvQw/N70OH5u9DIQDwQ7sZ8ENUM/BDD03wQ4dm8ENCgPBD25nwQ1Sz8EMPzfBD
h+bwQyEA8UO7GfFDVDPxQw9N8UOoZvFDIYDxQ9uZ8UN1s/FD7szxQ4fm8UMhAPJD2xnyQ1Qz
8kMPTfJDqGbyQ0KA8kPbmfJDdbPyQw/N8kOo5vJDQgDzQ7sZ80NUM/NDD03zQ4dm80NCgPND
25nzQ3Wz80PuzPNDh+bzQyEA9EO7GfRDVDP0Qw9N9EOoZvRDIYD0Q7uZ9ENUs/RD7sz0Q6jm
9EMhAPVDuxn1Q3Uz9UPuTPVDqGb1QyGA9UO7mfVDdbP1Qw/N9UOH5vVDIQD2Q9sZ9kNUM/ZD
D032Q6hm9kNCgPZD25n2Q1Sz9kMPzfZDh+b2QyEA90PbGfdDdTP3Qw9N90OoZvdDQoD3Q9uZ
90NUs/dD7sz3Q6jm90NCAPhDuxn4Q1Qz+EMPTfhDqGb4QyGA+EO7mfhDdbP4Q+7M+EOH5vhD
QgD5Q7sZ+UN1M/lD7kz5Q4dm+UNCgPlD25n5Q1Sz+UMPzflDh+b5QyEA+kPbGfpDVDP6Qw9N
+kOoZvpDQoD6Q7uZ+kNUs/pD7sz6Q6jm+kMhAPtDuxn7Q1Qz+0MPTftDh2b7Q0KA+0O7mftD
VLP7Qw/N+0Oo5vtDQgD8Q7sZ/ENUM/xD7kz8Q6hm/EMhgPxDu5n8Q3Wz/EMPzfxDh+b8Q0IA
/UO7Gf1DVDP9Qw9N/UOHZv1DIYD9Q7uZ/UN1s/1DD839Q6jm/UMhAP5Duxn+Q1Qz/kMPTf5D
qGb+QyGA/kO7mf5DVLP+Q+7M/kOH5v5DIQD/Q9sZ/0NUM/9DD03/Q6hm/0MhgP9Du5n/Q3Wz
/0PuzP9Dh+b/QyEAAETtDABEqhkARHcmAERUMwBEIUAARO1MAESqWQBEd2YARENzAEQhgABE
3YwARKqZAER3pgBEVLMARBDAAETdzABEqtkARIfmAERD8wBEEAABRN0MAUS6GQFEdyYBRFQz
AUQQQAFE3UwBRKpZAUSHZgFEQ3MBRCGAAUT+jAFEupkBRIemAURUswFEEMABRN3MAUS62QFE
h+YBRFTzAUQhAAJE3QwCRKoZAkSHJgJEVDMCRBBAAkTtTAJEqlkCRIdmAkRDcwJEEIACRO2M
AkSqmQJEd6YCREOzAkQQwAJE7cwCRLrZAkSH5gJEQ/MCRCEAA0TtDANEqhkDRIcmA0RDMwNE
IUADRN1MA0SqWQNEd2YDRFRzA0QhgANE3YwDRLqZA0R3pgNEQ7MDRCHAA0TtzANEutkDRHfm
A0RD8wNEIQAERN0MBES6GQREhyYEREMzBEQQQARE3UwERKpZBESHZgREQ3MERCGABETdjARE
upkERHemBERDswREEMAERN3MBESq2QREd+YERFTzBEQQAAVE3QwFRKoZBUSHJgVEVDMFRDFA
BUTdTAVEulkFRHdmBURUcwVEEIAFRN2MBUSqmQVEh6YFRFSzBUQQwAVE3cwFRLrZBUR35gVE
VPMFRBAABkTdDAZEqhkGRHcmBkRDMwZEIUAGRO1MBkS6WQZEh2YGRENzBkQQgAZE3YwGRLqZ
BkSHpgZEQ7MGRBDABkTdzAZEqtkGRHfmBkRU8wZEEAAHRO0MB0S6GQdEhyYHREMzB0QhQAdE
3UwHRLpZB0R3ZgdEVHMHRBCAB0TtjAdEupkHRIemB0RUswdEEMAHRN3MB0Sq2QdEh+YHREPz
B0QQAAhE3QwIRMsZCESHJghEQzMIRBBACETdTAhEqlkIRHdmCERUcwhEEIAIRO2MCESqmQhE
h6YIRFSzCEQhwAhE3cwIRLrZCER35ghEVPMIRBAACUTdDAlEuhkJRIcmCURDMwlEIUAJRN1M
CUSqWQlEh2YJRENzCUQQgAlE3YwJRLqZCUSHpglEVLMJRBDACUTtzAlEqtkJRHfmCURU8wlE
IQAKRN0MCkSqGQpEdyYKREMzCkQQQApE3UwKRLpZCkR3ZgpEQ3MKRBCACkTtjApEupkKRIem
CkRDswpEIcAKRO3MCkS62QpEd+YKRFTzCkQhAAtE3QwLRKoZC0R3JgtEQzMLRCFAC0TtTAtE
qlkLRIdmC0RDcwtEEIALRO2MC0SqmQtEd6YLRFSzC0QhwAtE7cwLRKrZC0R35gtEVPMLRBAA
DETtDAxEqhkMRHcmDERDMwxEEEAMRO1MDES6WQxEh2YMRENzDEQQgAxE7YwMRLqZDESHpgxE
Q7MMRBDADETtzAxEqtkMRHfmDERD8wxEEAANRN0MDUSqGQ1EdyYNRFQzDUQhQA1E7UwNRLpZ
DUR3Zg1EQ3MNRBCADUTtjA1EupkNRHemDURDsw1EEMANRN3MDUS62Q1Eh+YNRFTzDUQQAA5E
3QwORLoZDkR3Jg5EQzMORCFADkTtTA5EqlkORIdmDkRUcw5EIYAORN2MDkS6mQ5Eh6YOREOz
DkQQwA5E7cwORLrZDkR35g5EQ/MORBAAD0TtDA9EuhkPRHcmD0RUMw9EIUAPRO1MD0S6WQ9E
d2YPRFRzD0QhgA9E3YwPRLqZD0SHpg9EQ7MPRBDAD0TtzA9EutkPRHfmD0RD8w9EIQAQRN0M
EESqGRBEdyYQRFQzEEQQQBBE7UwQRLpZEESHZhBEVHMQRBCAEETtjBBEupkQRHemEERDsxBE
IcAQRN3MEESq2RBEd+YQREPzEEQQABFE3QwRRLoZEUSHJhFEQzMRRBBAEUTdTBFEulkRRIdm
EURDcxFEEIARRO2MEUSqmRFEd6YRREOzEUQQwBFE3cwRRLrZEUSH5hFEQ/MRRBAAEkTtDBJE
uhkSRIcmEkRDMxJEEEASRO1MEkS6WRJEh2YSRFRzEkQhgBJE3YwSRLqZEkSHphJEQ7MSRBDA
EkTdzBJEqtkSRHfmEkRU8xJEIQATRN0ME0SqGRNEhyYTREMzE0QhQBNE3UwTRLpZE0R3ZhNE
VHMTRCGAE0TdjBNEupkTRHemE0RUsxNEEMATRN3ME0Sq2RNEd+YTRFTzE0QQABRE7QwURLoZ
FER3JhREVDMURBBAFETtTBREulkURHdmFERDcxREEIAURN2MFES6mRREh6YUREOzFEQhwBRE
3cwURKrZFESH5hREQ/MURBAAFUTtDBVEqhkVRIcmFURDMxVEEEAVRO1MFUS6WRVEh2YVRENz
FUQhgBVE7YwVRLqZFUSHphVEQ7MVRBDAFUTtzBVEutkVRIfmFURU8xVEIQAWRN0MFkS6GRZE
dyYWRFQzFkQQQBZE3UwWRLpZFkSHZhZEQ3MWRCGAFkTdjBZEupkWRIemFkRDsxZEIcAWRN3M
FkSq2RZEd+YWRFTzFkQhABdE3QwXRKoZF0R3JhdEVDMXRCFAF0TdTBdEqlkXRIdmF0RUcxdE
EIAXRN2MF0S6mRdEh6YXRFSzF0QQwBdE7cwXRKrZF0R35hdEVPMXRBAAGETtDBhEqhkYRJcm
GERDMxhEIUAYRO1MGESqWRhEh2YYRENzGEQhgBhE3YwYRLqZGER3phhEQ7MYRBDAGETtzBhE
qtkYRHfmGERD8xhEIQAZRO0MGUS6GRlEdyYZRFQzGUQhQBlE7UwZRLpZGUSHZhlEQ3MZRCGA
GUTdjBlEupkZRHemGURDsxlEEMAZRO3MGUS62RlEd+YZRFTzGUQhABpE3QwaRLoZGkSHJhpE
VDMaRCFAGkTtTBpEqlkaRIdmGkRUcxpEIYAaRO2MGkS6mRpEh6YaREOzGkQQwBpE3cwaRLrZ
GkSH5hpEQ/MaRCEAG0TdDBtEuhkbRHcmG0RDMxtEEEAbRN1MG0SqWRtEd2YbRFRzG0QhgBtE
7YwbRLqZG0R3phtEVLMbRBDAG0TtzBtEutkbRHfmG0RD8xtEEAAcRN0MHES6GRxEhyYcRFQz
HEQQQBxE3UwcRLpZHESHZhxEQ3McRCGAHETdjBxEupkcRIemHERUsxxEIcAcRN3MHESq2RxE
d+YcRFTzHEQQAB1E3QwdRLoZHUSHJh1EVDMdRCFAHUTtTB1EqlkdRHdmHURUcx1EIYAdRO2M
HUSqmR1Ed6YdRFSzHUQQwB1E7cwdRLrZHUSH5h1EQ/MdRCAAHkTdDB5EqhkeRIcmHkRUMx5E
IEAeRN1MHkSqWR5Eh2YeRFRzHkQggB5E7YweRLqZHkR2ph5EQ7MeRCDAHkTdzB5EutkeRHbm
HkRD8x5EEAAfRO0MH0SqGR9EdiYfRFQzH0QgQB9E3UwfRLpZH0R2Zh9EVHMfRBCAH0TdjB9E
qpkfRIemH0RUsx9EEMAfRO3MH0S62R9Eh+YfRFTzH0QQACBE3QwgRKoZIESHJiBEVDMgRCBA
IETdTCBEulkgRIdmIERUcyBEIIAgRN2MIES6mSBEh6YgRA==</AssayXData><AssayYData Points="2614">bknbPJMWzTw5tME8wUYGPTWQCj1F7Bw9nToLPeZsFD3dxyM9TqYfPeXtPT3O0zU9V0I+PYud
LD1L7T49pCBIPazGWD2I+GE9hWhLPbuQYT3nuHY9wCxXPXakUz0bHXM9mf1mPZs6cz0OWHE9
sGx3PdJ3dT2GWHw9d0N5PVDpgD0Se3w95eOBPU6TiT1vuHw9NfuLPcPmhD3gq4k9CUmEPfS8
hT2Nbok9JJSAPek9gz0oPow9HkiHPcoKiz0vZJo97r2NPcr4kT15bZE94dmUPY7TlD2JU5Y9
wMyUPUT4mj2n5Zs9pOqFPedUkj153JU9ff+dPVMWjj116Zc9AWalPapplz2rCpE9Uw+gPeVw
lD0xhZc9saCZPXW4kD3nrp49I5GZPeIElD3ok5c9GRmjPX6qoT2Ivpg9z4mfPaLEoz0I8Z49
56GlPTy5oj1iNps9GdWjPQLxoD2XxKg98sagPb93oj1Ty549WH2jPRmjoz3I4a49mt+kPRX9
rT0Q8KQ9ToykPc4Pnz0CCqU9VMemPX7oqD1kaqk9giGsPY20pz3NgKs9ep+sPUbmrj1iWao9
lYuqPQSRpT1Xl6Q9jpqwPRLHqT35jLQ9i1SuPU+Ctz1Qq7I9ApGqPXfxqT1ehLU9VeimPdx6
sT0OwbA92nerPWjTrT3JyKw9OpS3Paj5tz1IQ7Q9KsmwPXuPsz1+2as9jXKxPX/erj1huLE9
+8+2PfWjtz1AvrY98Gq0PSsYrz2BQbg9YfyzPQFRtz0af7Y9UTu2PWdZsT3murQ9BTOyPY4U
uD27Q7c9HzW1PUuZvj2x6bk985G/PS4Rxj2dz7s9JTmyPTpztT2MxrM9c3S2PdfWwz2GP749
hGe8PV2zuz1/J749RxDBPQXlvT2rRcg9Tde+Pb2Suz04ZME9IUu6PWHsxD3ZyL09Iam3PXwO
xT0zdMk9wSDCPf7Rwz2gxLc9xG/NPdCFwz2LzMc9QD3NPTfewD2+98A9oPXJPRLCwD3Wr889
lFHEPSOvvT3nnsM9ihPFPYR+xz0YKcc9IeLHPdCtxT2UOcM9fOnGPaa8xT0k0ss9Dw3UPV5T
xT2Ze8o9NfTNPUAtyD1M28k9xMXTPcb5vz3J8sk9OsrNPV3Ixj3E1sc99SO+PZFfyz10YdE9
jC3HPdhgzD0iJtU9JqbKPTeS0j1uDMQ9oS/NPZ0s0z3tkNM9YAHSPX/z1z2JM9M9T4DJPfLM
zT3zbNE9ciPXPZP70j3iSdE9OZTOPUlH0D3leNQ9P0HaPXP/1T0Ogs09P+DSPZUN0j0xZMo9
dN3PPXNG2z3ElNI90wHVPUmt0z0zLM89BVfcPUll0j0dwtI9R9DWPdcw3z3dPdk9ZabYPZ25
zT3fU9k92yHZPUyA0z1LEd09NBbWPdLk2j1ZON49cV/iPWga2D1gCNQ95wXRPbmU0z3yddU9
cn3aPW5Y4D3IaN89PbLVPcxJ4D1YSd893rzVPXhl1D0Uudw9pdXbPVb90D3+q9c9UmbcPSBf
2z1J3989gXHgPaRu1T38pdw9OA/bPWJL5T30OuA90iffPSd94j1yT+g9Ju/hPf444D3Uweg9
9PzdPTw44T1eRuc9WcnfPUlT4D1IQ909Eb3kPVWh4D1Pv+E9GuXjPWQJ3T1f/eg9v0rrPY4w
5j3QB9490tTnPYYS7D1v3uQ9vdHkPXpK5D3VKes9dZfvPXd06j39NOU9z5jiPdcE4j0Dbec9
GUvjPckk4j3zFeY9Yb/oPbzP4z3iluo9kejrPW3+7D3cl+w96/vpPX9Y6j1VU+09PrXfPdxI
5z2zM+49Ag/nPbk76z3AMOU9IpvqPftt7D0ILeo9JRjvPb0y8z0d4u89+ZLuPS477z0xp+s9
GDH0Pc3E+D0Wx+89venvPc9/8D24HPY9/03nPR9e6D2H0fA94ijvPSou8T0TC+w9fJ7rPevy
6z0g7vI9oLj1PRW68D1Gsuo9OQrwPcqN7D1gBug95XzuPfzu8D01B/Y9ShnxPWI19j2dG/c9
G2T5PRxG7D1+1vU9Pbj5PYpk6j2L+/E907DwPYbI+z3Jbvk9S1jwPe1e+j0pme09JNvuPZ4t
/j0Pg/E92Nf0PUGZ7j1lPPM9qFHxPcUV7z2rCP09pW3wPXFj8T2TaPo9ogICPq6+AD4xrvc9
uTH6PWtn+z2pQ+89nqH4PUr69z2sMfo9A7X7PZtQ/j0AWv09o9z1PZ+m/j1Iyvc9ZKD1Pbim
9D0pkv09XSUBPgmO9j10CAI+11H1PTyS+z2vY/k9/RL+PYWK/D0lXQI+IH0BPvT8/z0q0fw9
qvoAPiFw/z11eAE+ofH3PdNN+z36q/89YxT+PUj//D3EsvA9l5P/PYUL+z04+/89GIQEPoy6
Aj5MigI+WY78PRS9+T1doP49WugBPuNWAD5KZgA+nlv9Pco9Aj7gCwM+Ug0BPkSmAT5lEQE+
6SYAPuUoAz6etQM+uFUAPhJdAD4vxQA+a0T+PW2tAj6qGQI+rSgDPmqTBD40QAE+D6IEPlUc
Az7IwQA+JEf/PQsCAD57KgM+KyQGPu7PAT4f7AA+t4AFPgeKAj6vY/89zB0IPpU2Cj5JOQI+
VsQGPkmJAj7uRwQ+WsYHPjihAD5dGgI+ITwHPqaIBT6CSgI+N7YGPn9TAj66gQY+TTYFPjrb
Aj6QNQM+zw4DPtazBj40HAc+KfYHPgWZBj4THAQ+twAKPv7eBT46MQY+p2sLPlmjBD4FogM+
S0wHPhkCCD6VjwU+LjIIPoSNCD55FAg+QkgBPltXCz5AegQ+A5sFPhgxBj7+QAc+H18HPopo
Aj5x5gU+yvQHPhLkCT6Hegc+/iQIPkO1BD44xQc+8aIKPt6PCj4oYQc+7BgJPu3UBD5cnAU+
O40HPrxlBj5p/Qg+hWEIPgcqBz6oAQg+K6EHPsVNCT6GVwg+JNkKPnP5Cj4UGg4+lDAHPn17
Bj5QVQY+DDEJPiziBj6bOQM+Oc4QPo1tCT6wrg0+azwJPmD3BD6/6gk+qHwKPl51CD6FaQ4+
HNYIPrTCCz5VWhE+rC4JPlMiCT4WWws+PrwNPpUpCD7n0wk+YZcJPpzuDz77Lwo+TX0KPlWm
Dj6s+Q0+S94FPgP4Cz5b3w4+F3MPPkJfDj7z8w4+FEkGPrb1Cz6E/As+R1kJPrVoCz6k8As+
1D0OPngLBz7cAw8+e2ALPoYzDj5Sbg8+CVsNPhBkDj5zDRA+NdQQPol1CT4u5Q4+k4cNPp0g
ET7K5g4+i/oMPsyTDz43ew4+f+sOPrrZDD50lQ4+whcPPmrGDT6qSw4+xywNPlAbED6DDw0+
hVkMPjhuED6ofw8+WUUMPvp7Cz5Y8go+W3sPPrWnFD5GcRA+nkANPihcED7qHQ8+J9INPs4M
Dz7P4A0+w3wLPq37Ez7dvQw+rscPPlkCED5JchA+ba8NPrQNED5KQw0+pkYPPonzDj53/xA+
R/kQPmilED6sAgs+g6kNPsVLEz5G3w0+xPsOPqJRDj444hU+UIMUPvLjDj6ULxU+tcwOPviJ
Ez51BRA+w1QSPpOlDj5jtRY+cw0NPt7TFT7baRM+d1YUPlt7ED4y3hA+SVsUPilnEz6BHRI+
AnwRPsgGEj4rnRI+kDQUPtESEz5PNBI+920TPlu8ED6ZUhA+qYEQPgIlEj5E9hc+P+oQPk4p
FT4xUBI+lBUUPswEFT7LKBY+/WEWPhqTEz6nmxA+BrMTPhfiEj62pxM+pXMPPtNdGD5BTBQ+
cr4VPsaNED5mjxI+ksARPliGET6HOxM+sa8QPo+5ED5/MRg+4fUUPsPdGT6DcxQ+QcUWPj03
Ej6T9hM+oqAXPp1PED4tBhI+OZsTPtX9Fz44CBE+akgVPvXJFj6bqxc+h0QXPlfgEz61KBU+
JQIXPoxyGD55mRM+6c4WPiRGFT6rixk+RQQYPttpEz4YZhE+HAQfPgyhED6hlBA+iwQUPkRO
Fj4mNRM+5BIUPqhfGD7XFRA+1LAWPqTVFT5uTRg+9wgWPpafFz4DXBo+ht4VPiKbFj4uwRU+
iWMTPh43Gj6cxhY+VM0bPjp+Gz5QzBY+qYgVPl/CGj4VJRc+t+EXPvIqFz7VxRU+5aoVPl7W
Fz6sahc+CtsWPpUYFz6ymxk+d+8XPh/xGT5eWBc+0VUaPiPEGj7iIhk+8pIVPn85Fj7SpxY+
4uQZPj8cGT6Ofho+hFQbPomPHD6fohY+r0gZPo8ZHj4s3hE+TX0ZPl/DHT4v5Rg+eBYaPtt8
Gz5UGR0+j8QbPjD9Gz6+XRg+7QYePgBLHD7cdxk+RIodPiy3GT5nZxw+YxodPosgGj6DlBo+
J+caPqzGGT54iRY+JO8bPpbrFz78JRk+dJwdPs1UFz7AThk+7BMdPuaYHD5daBw+5tYYPiW/
HT6eOx0+vdobPpDVGT5bnhc+3wUePnoZGj7HWSA+NmQfPkzdGz7mbCA+JvoYPgsJHz5/mx0+
5FUYPgiXHD4F+Rw+KPUcPuLiGj5nhBs+ytYgPu2HHj4L1x0+/nMcPlB8Hz5jMhw+klEZPswN
IT504Ro+nooaPsopHj6Z+Ro+yDwcPva4Hz4Hth4+FFAhPkq+Hz7yoho+oxobPnWKHj58Vx8+
V8QdPk72Hj58JBs+PQMiPgpZIT6cCx0+TQAfPlCwGz67iCI+bSYhPvEJHz5llSE+mqkdPqau
Ij6k7yI+E8wdPjCdID5SrRs+b3YfPk1fHD46diY+hbMgPnhYIj55rR0+OEoiPhLmGz6k+R4+
KigjPuvzHj7YEiM+qQ4ePjmMIT7X0R8+8+IePoLVHT5uViE+wVggPuMNJD4iVSE+xVwbPpVs
Hz74ViU+RkQgPuArIj42nSE+xA0ePkKRIz7PmiI+SfUgPvFqID4zQiY+xGcnPs7UHz5yRR8+
jgchPjMhID4KWyM+SBAfPn4rJj7QUiE+gVghPmg8Hj6jRCU+KE0jPhzcIz7aVCU+8pIiPtZ5
ID71JiE+JOglPgw5ID67RCI+AKwgPvSCJD6LnB0+nZ8iPjg4Hz6u1iY+s/4iPti8ID5sTSI+
PVAiPkD0Iz7D+SI+E0ElPn0TIT72VSQ+3iohPsdYJj7FliY+QOwiPs+KIz6KMSc+vIUlPqp6
IT7jwyA+Y90jPgUvJz5nDCQ+fY0jPlO0JT65XCU+hS4oPuOoJj7WBSQ+W6ImPqmGKD6a3iY+
aOQlPjU9JT7nHik+/cUrPkWJJj67Tik+R8snPqpbJj55iic+gN8jPqm4Iz7gbSk+7ncoPllj
KD5ADCQ+0YAqPvTrJj4VIyc+Jn0lPrvvJz5XLyU+w7QmPjpUIz60WCs+hQohPhbNJz4XSyk+
4mInPrzEJj4hLCc+OlknPjGfJT7bwyI+P98oPgPBKD6rJCs+cg0lPnZEJj7lJSo+7M8rPuFg
Jz5MTCs+elAnPoD1Jj4Z8Ck+a6YuPsYKKz5qqis+iuItPoN3Jz5j3Sg+nDAjPt33Kj6OYCw+
do8oPqh1Jj7fSig+Jw0mPmblJj4UyCg+4vAmPvTFJT5Nryk+xaMnPgzMJD5A8Sc+T0oqPvHU
KD65ACs+ylsnPvCAKj4/ZSo+vD8pPtTeLT4EoCg+yEopPma7LD5TyS0+bAQsPmclKT7XASo+
JQUqPuBIKT7Mpik+VoIrPgVyKT5MDCs+Z+IkPuOeKT6yiSo+nTEsPrzHKD4qIyg+vW4sPihW
Jz7V4iw+Y4QsPofzLz4mRCc+whAuPmIXKT7Qdys+xJsqPpxfKz44KCo+uQYvPmrkLD6uOyo+
ifMpPo12Lj6Dpy8+ds0oPhKNKj6UxSk+TUssPmvQKT5PtCg+IpYwPpn+MD6kwys+RpAtPii5
Kj7afSs+qswoPiWDLT6XHi8+nmcsPnuMLD606Cg+jDssPszeKT45zi4+RF8uPgRzJz7jZjA+
1eMpPhcXLD7Uzy4+Gt8wPiiwKz56Uis+goUpPsybLT77nCs+uXYuPjKxMz7W7C4+Kf0sPhiO
LT5N+i8+sTIuPlteLD5M6yo+W4wtPrd4Kz6gxDA+CkMqPqNZMD6mMzE+WWUtPpazLT5SYDI+
AU4wPvTbKz5+Bi4+yfotPqjIMD5QUy8+p+YtPvRkKz5JXTA+jdEvPvsAMD6TzS0+OvIrPhJj
MT7sKC8+uD0tPpOpKz4IgSs+GMwyPncqMD6uIi0+Ie4tPt9RLj6FbS4+CKMzPq3wMz6oMTA+
3XYsPtVjMT4X5TE+lFEwPjlLLj76nio+v3UtPuCYMj7LBDI+7LYyPj7fMT7ovzA+j8IzPrfL
MT5+pC4+FnIvPtbVLz6bAzQ+WKsvPs6mLz6gwy0+DpAxPrGBMj5dmDI+YiYyPkjiNj4c+jQ+
HMwxPpNdMj5Qki8+mtIvPo/LLz5gXS4+IC4yPu1sMj5B3i8+I3gwPuTpLz6ovjU+Rj8xPvOr
Nj54ky0+WEs2PmpMMT5wpjM+lNsxPtbQMj5S9C8+OlkyPjDmMT72hy8+FOswPm0oLj5McTY+
Ef4wPs03MT5NbDE+kS8wPkqNMz4x0TI+GzoxPmK2MD7U3S4+t7ozPtVHMj6DzS4+IsIwPjq/
Mz4tSDM+cmU0PinjMj42ejQ+DTc0PiiTMz7JNzU+BuIxPugvLj4xXTc+dskwPgvrMj6OljA+
XkcvPsMDNT5RnDE++MQyPjFjND6TvjQ+0QU0PkCYNz6p4TY+R3M1PmhMMz7tYTU+JrgyPibr
Nz6EqjM+Dy42PmwvNz7XoTM+nhU0PlmsND4WLi8+P2YzPtPRMT5kCTM+u6gwPob6Mz4Frzc+
51czPlOdMz6S9DE+nro0PoZwNz6j+jQ+Gw83PpQ+NT7LJDY+xX80PlFRNz5JzTc++54zPu83
ND55wzM+UccyPlZvNz5LJzY+iSI7Pm5END4WBTM+KBE5PhmWMz5tiTM+ppw6PhCiND7NPTg+
qXAxPgU3Nj5Uvjo+mk84PkUnNj78ljY+BgkzPsX/OD57UjI+UQY6PrMeNz634zY+bd4xPlqT
NT5FrDY+EkQ1PhwENj6GoTc+4Wo0Pt2dMz7w5DI+ydY2PvVlMD4IDzE+Y4w5PkbcNT4idjQ+
LJw0PkjgNz5JyjU+mFk5PoETPT45OzU+YsMxPpoOMj4W/Tc+0Eg2PnMkOD4QvjU+ltk2PseQ
Nj6xjTk+EhM6PrYFOD4xdDc+caw3PhdOOT42czs+4y41PpPzNz6w2jg+K1g5Pr9eOz6NSzQ+
4w86PhCrMz7evDg+KTE2PjVpPD6Pqjk+zPg2PvNOQT64kTs+14U5PqCWOT7fvDg+PC44Prvt
Oj5/Jjw+7+w3PhbnOT6sFT0+FJ43PqngOT7TLDk+MvA3PqlJOj5kdjU+ygg4Ph6yNT6fFTw+
IuQ3Pt95Nz4seTo+43lAPvH7OD6hEjo+1AE3PkU/OT4zCDg+Iv48PsRvOD4kuDw+NVE6Plhi
OT7Dvjo+9+g4PrwFOD76xzo+IVU6PrJHOz7y5jw+Hus4PgR9ND5Enjw+tQo1PijsOz68dzg+
gZ07PsEGOD6zwDo+oj81PjvFPT74mzg+UXs8PvuqOz75lzg+QYs/PsLdPT6w/Tk+Whw8Pkj9
Oj5CDDo+sqw6PgIWNz42hjg+sp88PrgwPT7sEz0+qlA6PtaSOz7h+UA+O706Pt9vPD4gGz0+
zBY4PpeWOD7YUz0+RVo6PhLrOT7vZkE+cKg/Ph+ONz4HDzs+M3g6PjvpPz6fGzw+B885Puet
Pj4mVjw+Adw8Pv93Pj6m6D8+m/c4PoPZOT7ALz8+CAA6PvmyPz6/Ujo+L149Pq84PT7mSj4+
5346PrebPj6x30E+EIk+PhHdPj6xhz0+NAs7PopFPj5ydj0+0O0+PlknPj7q1Ts+MTw+Pv6r
Oj6xID4+q+0+PuKAPz6FRT4+EvE8PoerQD6a3T4+PJo+PsGcPz48R0E+nL82Pis7PD58NEI+
vBpBPsWdPT4t8Ds+2OA+PgN6Oj6LH0Q+H+E9PqBkPz4KkD4+yD49PngNQD5JPUE+aRA6Pm5R
QD5eYz4+b+88PsWYQD4sCEc+e8lBPtSkOz4eVEE+yP08Pr9SPz4wUT0+lTlCPuqpQT4wgjs+
Pt9EPpOuQj6or0M+M+c+PrNYQj6IoD8+H/5DPsHoPz7auT8+zJ1BPpRGPz66C0A+rwg/PuFz
Oz6Mm0A+ybpBPjcPQj540T0+bVY+Pt3wQT6DEkE+Rus+PtbuQD5PykA+YVw/PlwCPz5ivDs+
JVFAPqUMPz65vUE+eWY/PoxhQD7kfkA+6u9APpunPj4Bv0Q+QZ5CPoKQPD7vmkA+4INBPlXL
RT7quj8+0eREPs/YPz6wGkA+EQBCPuUPQz4F2EE+zINDPmqORD6n30M+owVBPtBTQj5BZkM+
FQBBPj3xPz6xJj4+1JxDPji0QD6s9kM+IURCPjqoQT6StkE+8VpEPkS6Qz4ABUE+Fm1DPmIG
RD7Q0UU+htJCPoBAQD7u5z8+MYdDPpfgQj4rG0E+W0xEPiu1RT7xtUI+KltFPgI1Qz4b5UM+
j/Q/PpIyRT74c0E+D9FDPkFnRD6p7UI+8F9EPuDVRD6mX0k+7I5HPgG7Rj7NVUY+rJxGPsRS
Qj7AGEQ+TrpIPorWST4Jn0U+tyZBPgTwSD60jUQ+4cpFPl4YRD7jj0U+3YFBPjmdPz5eVkQ+
PCNFPt9QRj5AaEU+nIFCPqIKRz5Dz0I++09FPucvRz4nWEY+9zVGPj+LQD7psUY+EVlFPmiu
Qz6LgkY+hRBGPtqvRD7bpkU+hPFEPkFLRj5zKEU+dapKPgCeQj54yUU+iQ9DPoIMSD6eGUg+
ixlJPjpJSD6T60Q+vhZHPhi8Rj5eAUc+kGBDPsXVQj5jJEc+AV1EPnjjRj74IEk+wI9IPp8l
RD6Skkc+5ApHPhCCST4n7j8+oMlEPk/+RD5IiEc+PkdJPomZQz4n0Uc+YHFCPnnZQT4WNkg+
BbdFPiV4Qz4jxkU+g7VLPhrFQz6//kU+3plEPhm/SD4bVEk+/iJHPmtuQj6qv0g+kShFPnLY
ST6sG0g+LoZDPvcjST5VnUU+8GVGPlc3TD6wHEU+b6tHPuChRD7CxEU+KCZGPrXTSD5phEY+
mmFDPhhSTD4Dy0g+jm5LPsOBSj7pU0c+zjVHPv+yRT4i/kg+zP9HPu2BST7smUU+IARFPv4F
Rz4VY0c+ztFIPn/MQz5mxEo+KrtJPn7fRz77q00+bBNFPtQURj5kpEc+ml5GPnYwTj4f/Ec+
ZeVJPjIRRz6YJUg+O9xLPrljSz4r8kY+NcJGPr+vRT6KVko+R3ZJPsqOSD7bW0Y++edKPkUN
Tj6yf0k+XDtKPjm8ST5YQEw+CXJJPgvkRz5UIE0+NglLPtxrSz4ppE4+ceJGPtP2ST5dSUM+
b21NPn2xRz6TGkk+alBEPvG+Rz4NfUo+3MJIPsRVSz684EQ+l+VKPovHTT4PV0k+FcNKPnLd
Rz70DkU++qFJPvz0Rj5jvUo+/opKPssBSz5/nUk+RJJMPk01Sj5AJU0+7MtNPucjST7sUk4+
+spOPkoQTD5ou0c+Aq9KPgUeSj5j2Es+fR5JPmGRSj6zOUc+I5RNPqaTSz58JEw+SVJKPiPb
Sj4P10w+Y/RNPk0zSj7rLEk+DZVLPpwQSz7qTk0+AZhJPiTBSz418Es+7ZxIPqLfTT6pjkw+
khxJPqmITj6GU0w+rYhJPp14Sj4lXEw+QHpOPvLdST5leUs+KbVOPjoHTT7QwUc+AZNHPkHN
UD7U1E4+0plMPhosUT4mwU0+PdZJPqbeTj6H800+hhxOPuZ4Sj56Qks+DElOPp7FSz6YB0k+
jwdNPogFUT4rH1A+nudNPgQFRz44VU0+a1tLPjdZTD7CaE8+NXJMPsN2TT5q+lA+lP1LPlN4
ST6K5Us+50RLPogeUT7PbU8+KENOPrKSSj6tUlA+QZFNPtCETj4/hk4+5mJIPjevST6iRE8+
MONKPlUdTj40xko+xT5LPghGUT7HCEw+VJtOPpFATD7yqU0+ZcpOPi6gTT6kj08+YfdMPnuf
TT6oilI+UMRLPu5UTj6f+0w+DjVOPpp/Sj4O4k0+vV1OPhv7UD4WBEw++XBJPl5eUD44cE4+
r3hNPozPTj72Fk4+zRRMPoZ1Tj7uqE0+L7RQPr6VSD7knFA+TmVUPkZcTT7FL00+vHJPPrac
UD79E1U+VgNTPuTZUj59ak8+na1NPoYhTj4y/kw+719OPnqNUD7YTUs+muhMPoc1Uz6eH08+
YbNNPjBeTj7enU0+m+hMPodsTz5n9U8+C9xTPgYETz5zyU4+hjFSPtFoUD7TUk4+z7lLPsgf
Sz4EbU8+PeBNPlxnUz6BJlE+WWRUPpr0UT5AJlI+KRRQPgdcTj7+UlI+HRFTPgV3UD5T11E+
ObBVPmaGTz4GsE4+CFtSPoYuUj6q908+yZxRPsNSUD7JaFQ+ei9NPiHwTz7zOE0+ZRtRPt6Y
Uz47kUw+v/1NPlgeTj50KFI+8WZTPnE7Tz5OVE4+DLpPPjJyTz6tiVA+Ok9PPmd/UT5MRE4+
WElRPvHTUT7efE8+ArdTPv1hUD6fAEw+2F1UPr5TVD55yk0+jkpTPlUXTj6oEVU+XilSPk0U
UD4VVlQ+nXRPPqRGUD6UNlI+9xJPPqsXUj69OVE+IoNUPmAGUT5+ZlU+v9BNPq+cUT7sa1I+
RZdRPquyTz5h2FI+lRBUPp7zUj5Ar1E+2adQPhIeUj6rrlI+jghUPpahUz4FcFA+NbBSPqt7
UT5LZFI+EEFRPo/tUD4fslM+XB5SPo8FVD5xa1U+CIdWPqlAUT46hFE+AqVPPuIHVD54flM+
4J1WPv7dVT7SbFQ+IMVUPlJ6Uz6jhlg+DqxRPhqOUj5JCVg+C0pQPhf7VD4PklI+metVPnbk
Uz4tBFY+Km9NPosbVT7PaFc+qg9VPoYgVD4dr1Q+745UPgSUVD4WklU+KNpUPgtSVz5GvVM+
/eZVPhMRVD6TL1U+7uVTPk1NUD5DDVM+ykVQPjVYUT56vlI+iFVUPh7KUz64k1M+WTZUPq+S
Vz5U3FQ+N9RSPlvaVD4sJFc+iJdTPt5TVD7UoVo+sURSPjzPVz66vVU+LMhTPjL9Vj7dxFM+
NktVPlZjVT6o1VA+6TdZPnQoVD4HrVI+8GZYPoDAVT7y+lY+MgFSPr/HVz4LSVI+CF5ZPhBz
Vz53dFQ+jZ9VPu4eUj51u1Y+Tp5WPlwPWj6pfVg+B+dWPvfPVT5f9Fg+6rFSPmiNWD7Jg1E+
oz1WPs1XVz6P9VQ+YIVUPkKGWj79Ylc+ktBXPlWeVT6GmVU+oCtUPjEtVz7iWFU+aEBWPh5J
Wj5tKFY+Y+1VPo/nVj5DiFY+E3NYPjJPVD5D+Fc+IAlWPsxPVz40FVU+riVVPnJFVz7AlFg+
6mlYPt7bWz7XPFg+5idVPgWPVz4NNlk+YndZPr5RWD6iblo+/s1aPvIVVz4HZFg+oAJfPoWu
WT6VBV0+y9xZPnhpWj7kklg+lPpXPhBsVD5q8VY+CoVYPkq9Vz6sqFk+ES9YPkt5Vz4OG1g+
kjZVPpsmWD60z1c+tIlXPpswWT6RyVc+o8dZPporWT7lzFY+BvRYPqqyWD4V4Vg+6uRXPgNQ
WD4RCFk+RQJZPuAmUz7WpVc+aQ1UPsfLWD7CkFk+ITJcPtnhVj5OQVk+i/9VPlmdVz7PL1o+
Ra9ZPoKxWD4Tdlg+Ym1ZPqjbVz7USFQ+RNFYPhU7Wz7rtV0+96VXPiXKXD7mN1o+rplcPrJA
Vj6lrVo+ddlYPlgfVz5f21k+j4JbPjqsWD4vpFU+ElpaPtRdWz6fUFg+hIxdPkqxVz7nsVo+
jclZPhe/Wz4NtVg+Il1YPoRUWz6ufl4+Xa5bPo3YWj5jiFs+rEJaPlT0Wz5EYFU+JTJZPqKD
XD6BQF0+vXNcPuQJWT5O0Vk+AL1YPrPSWz74lFg+K71aPnZfWj6D8Fo+uhBTPjoxXj5YL1k+
Ff5ZPg3wWj4qgVo+5NpZPhHHWj47vFs+dhFgPjOyWD5aM1o+O8NaPrRJWT7axVs+qnZaPtHw
WT4Wulg+3iRePhTLWj68X1o+JLFXPs2qXD6cL1g+nMFXPnQ0XT7c+Vk+5epZPqpGWD5cO14+
ZXtZPsAGXD7aSl8+N4pbPp/IXj4Cl1k+KxJfPsBaXD4qNls+JOhdPp0BYD6rllw+IrpdPk5q
Vj64qF8+tbNbPvS7XD4w2F0+R4VdPnDOWz5EQls+uGdaPjRAWj6jilk+5WpZPvxRXT5Ag1w+
nKldPgWhXD7ALlc+8MJZPhN3Wz53oVs+7CZcPsFJXz7IJlk+XUlbPjWdYD7I31s+A71fPq4V
XT6Y31c+zmJaPlxiYD7jy1o+MgFgPiEdXj53hV4+pnFaPpV5XT5iAl0+TztfPgTbXT7Ik1g+
CY9bPnp7WT7NG10+UkJZPr1OYD7Fz18+kNlbPn5XXz5rg1s+fFpfPqOVWD6FpFw+KClgPgKe
Xz5EX2M+dVlbPtf+YT4i5Fw+7HlaPsCZXD5vhF4+0KlgPqPVYD6JwF4+bw1gPrMvXj7juls+
1yJfPkICYT67CV0+bMRdPtrPXj7GP14+mFNfPkkuXT72lmA+pm9fPoHtXD41+Fc+CgBfPnzs
Yj6WJV8+PnpbPuetXD4krV8+tJldPhp1XT4iMF8+i9tePvXCXj4tQmA+Eh9fPsx1Xj4H6V0+
gIBZPq3dXj4GB18+RpRfPotBYj7pT18+OERiPgBIXz6rK2E+YTdePtDQWz6hCWI+62NePpvu
Xz5pzWA+DkRePq1cXj6jj2A+fNNgPnMzYT4gyWA+wMBgPkg9Xz5brmI+6llZPqCUYD4aEls+
5jFePjuRXz7Lf10+tzZjPvcAXj7tXmM+DbNdPmn8YD6hsFw+yZBePrIaYT4L0V0+Q65ePt19
Yj4QpGE+in5cPp8qYT43WV8+IW1dPidOWz7vImM+c0RgPlsSWz6Mk14+2HdfPlqzXj6wwmI+
AxVePmNrXT7DXWQ+kBBgPkOQYD7eHF4+QfNcPsrCYD535l8+8/NgPqPDYD4FSl8+aq9kPpjR
YD5hI18+GndfPijIYT6MA2I+KVpePuv+Xz6kBWA+GHBgPvM9YT6sFGE+aJtgPpjwXT7Tl2A+
y3dfPq8SaD48wl4+7JthPkt9Xz7dHWQ+6apfPhRCYz7OJ2M+0sZbPpZCYD7lgmQ+2R1lPtXt
YT7QwmM+TZJlPpPuXj5Y02E+3rpgPuXAYT6HtGM+Bd9jPpZTYT4OpWI+W69fPkG7Yj4OtGM+
bUlhPlx9YT6zomE+t1RhPrr3ZD6mVmA+idlePrv3XT452mM++c5ePvmwYT731mA+H/lfPsbb
Yz5L4GE+zV5dPockZD6THmI+5etiPrERXj4zMmU+1E9jPjrhYD4je2I+Y/JePvrgYz5qYWI+
+EthPhSnZT7VoWM+mVtgPiawYj7v52E+WXlgPu8MYT4jBmU+NotiPgrHYz4PJ2I+zOZgPqQh
YD6Fil8+pJpiPqrKYT4pT2U+jTthPkt1Zz5UrWM+a+RiPjKXYz4WD2I+KoJjPnAgYz6IMmE+
/BVjPjy7ZD4SjmI+l0ZjPhxOYz6F/l8+WexhPsRBXz4eRWM+jyhnPlzKZD7qe2Q+hPZhPmq3
Yz4d9Vw+V3NlPkfPXj5BhV4+tSVlPoRAZj65vWU+EK9kPqwzYT4UPGM+BTJiPsmBXz7aJmA+
9WtkPgx9Yj6d1WU+BHFkPivdZT7NS2I+uSFoPhXDYj5802I+/5VlPnboZD7RrmY+LpdjPk+J
Zj4OAmU+9KJmPtHIZD4Xemg+flphPuLjYT6Wg2E+PHRhPi/9ZT6+lGc+RC5jPr9JZT5otGM+
S9tiPj2FZT4Y72Y+iUlgPolHZD5VLGg+JhJkPuLAaT7bW2M+daxlPl71ZD5QM2k+AN5mPr9t
Yz6H2Gc+JbNjPjdGZj43kWQ+CstmPnC/Zj7xmGk+zwphPg==</AssayYData></Step><Step><CommonData><SampleLocation>6</SampleLocation><SampleID></SampleID><SampleGroup></SampleGroup><SampleInfo></SampleInfo><SampleRow>B</SampleRow><SamplePlate>1</SamplePlate><WellType>WASH</WellType><Concentration>-1</Concentration><ConcentrationUnits>µg/ml</ConcentrationUnits><MolarConcentration>-1</MolarConcentration><MolarConcUnits>nM</MolarConcUnits><MolecularWeight>-1</MolecularWeight><Temperature>30</Temperature><StartTime>3666258</StartTime><AssayTime>120</AssayTime></CommonData><FlowRate>1000</FlowRate><StepType>BASELINE</StepType><StepName>Baseline</StepName><StepStatus>OK</StepStatus><ActualTime>120</ActualTime><CycleTime>0.2</CycleTime><AssayXData Points="600">VLMgRCHAIET+zCBEy9kgRJjmIERk8yBEIQAhRO4MIUTLGSFEmCYhRFQzIUQhQCFE7kwhRMtZ
IUSHZiFEVHMhRCGAIUTujCFEupkhRJimIURUsyFEMcAhRP7MIUTL2SFEmOYhRGTzIUQxACJE
7gwiRMsZIkSYJiJEVDMiRDFAIkT+TCJEulkiRIdmIkRkcyJEIYAiRO6MIkTLmSJEmKYiRGSz
IkQxwCJE7swiRMvZIkSH5iJEVPMiRCEAI0T+DCNEyxkjRJgmI0RUMyNEMUAjRP5MI0TLWSNE
mGYjRFRzI0QxgCNE7owjRMuZI0SHpiNEZLMjRDHAI0TuzCNEy9kjRJjmI0Rk8yNEIQAkRP4M
JETLGSREmCYkRFQzJEQxQCRE/kwkRLpZJESHZiREVHMkRCGAJET+jCREupkkRIemJERksyRE
McAkRO7MJETL2SREh+YkRFTzJEQxACVE7gwlRLoZJUSHJiVEZDMlRDFAJUTuTCVEulklRJhm
JURkcyVEMYAlRO6MJUTLmSVEmKYlRGSzJUQxwCVE/swlRLrZJUSH5iVEZPMlRCEAJkT+DCZE
uhkmRJgmJkRUMyZEMUAmRP5MJkTLWSZEmGYmRGRzJkQhgCZE7owmRMuZJkSHpiZEZLMmRCHA
JkT+zCZEutkmRJjmJkRU8yZEMQAnRP4MJ0S6GSdEhyYnRFQzJ0QxQCdE7kwnRMtZJ0SHZidE
ZHMnRCGAJ0T+jCdEupknRJimJ0RksydEMcAnRP7MJ0S62SdEmOYnRFTzJ0QxAChE7gwoRLoZ
KESHJihEZDMoRDFAKET+TChEulkoRJhmKERkcyhEIYAoRO6MKETLmShEmKYoRGSzKEQhwChE
/swoRMvZKESH5ihEVPMoRCEAKUT+DClEuhkpRJgmKURkMylEIUApRO5MKUTLWSlEh2YpRGRz
KUQxgClE/owpRMuZKUSHpilEVLMpRDHAKUT+zClEy9kpRIfmKURU8ylEIQAqRP4MKkTLGSpE
hyYqRGQzKkQxQCpE7kwqRMtZKkSYZipEZHMqRCGAKkT+jCpEy5kqRJimKkRUsypEMcAqRO7M
KkS62SpEmOYqRFTzKkQxACtE/gwrRLoZK0SHJitEVDMrRDFAK0TuTCtEulkrRIdmK0RUcytE
MYArRP6MK0TLmStEh6YrRGSzK0QhwCtE7swrRLrZK0SH5itEZPMrRDEALET+DCxEyxksRJgm
LERUMyxEMUAsRP5MLES6WSxEh2YsRGRzLEQhgCxE7owsRLqZLESYpixEZLMsRDHALET+zCxE
y9ksRIfmLERk8yxEMQAtRO4MLUTLGS1EmCYtRFQzLUQhQC1E/kwtRLpZLUSYZi1EVHMtREKA
LUT+jC1EupktRIemLURksy1EIcAtRO7MLUTL2S1Eh+YtRHXzLUQhAC5E7gwuRMsZLkSHJi5E
VDMuRCFALkT+TC5Ey1kuRJhmLkRkcy5EMYAuRO6MLkS6mS5Eh6YuRGSzLkQhwC5E/swuRMvZ
LkSY5i5EVPMuRDEAL0TuDC9EyxkvRIcmL0RkMy9EMUAvRP5ML0S6WS9Eh2YvRFRzL0QxgC9E
7owvRLqZL0SHpi9EVLMvRDHAL0TuzC9EutkvRIfmL0Rk8y9EIQAwRO4MMES6GTBEmCYwRGQz
MEQxQDBE/kwwRMtZMESYZjBEVHMwRCGAMETujDBEy5kwRIemMERUszBEIcAwRP7MMES62TBE
mOYwRFTzMEQxADFE7gwxRMsZMUSYJjFEZDMxRDFAMUTuTDFEulkxRIdmMURkczFEIYAxRP6M
MUS6mTFEh6YxRGSzMUQhwDFE/swxRMvZMUSY5jFEVPMxRDEAMkTuDDJEyxkyRIcmMkRkMzJE
IUAyRP5MMkTLWTJEh2YyRGRzMkQxgDJE7owyRMuZMkSHpjJEVLMyRDHAMkTuzDJEutkyRIfm
MkRk8zJEMQAzRO4MM0S6GTNEmCYzRFQzM0QxQDNE7kwzRLpZM0SHZjNEVHMzRCGAM0T+jDNE
upkzRIemM0RkszNEMcAzRP7MM0S62TNEmOYzRGTzM0QhADRE/gw0RLoZNESHJjREZDM0RDFA
NET+TDREy1k0RJhmNERkczREMYA0RO6MNETLmTREh6Y0RFSzNEQxwDRE/sw0RMvZNESY5jRE
VPM0RCEANUT+DDVEyxk1RIcmNURkMzVEMUA1RP5MNUTLWTVEh2Y1RFRzNUQhgDVE/ow1RMuZ
NUSHpjVEZLM1RCHANUT+zDVEutk1RIfmNURk8zVEIQA2RO4MNkTLGTZEmCY2RFQzNkQxQDZE
/kw2RMtZNkSHZjZEVHM2RCGANkTujDZEupk2RJimNkRUszZEIcA2RP7MNkTL2TZEmOY2RGTz
NkQxADdE/gw3RLoZN0SYJjdEVDM3RCFAN0T+TDdEy1k3RJhmN0RUczdEIYA3RP6MN0TLmTdE
mKY3RFSzN0QhwDdE7sw3RMvZN0SY5jdEVPM3RCEAOETuDDhEyxk4RJgmOERkMzhEMUA4RO5M
OETLWThEmGY4RGRzOEQhgDhE7ow4RMuZOESHpjhEVLM4RCHAOET+zDhEy9k4RIfmOERk8zhE
IQA5RP4MOUS6GTlEmCY5RFQzOUQxQDlE7kw5RMtZOUSHZjlEVHM5RDGAOUT+jDlEupk5RIem
OURkszlEIcA5RP7MOUS62TlEmOY5RFTzOUQxADpE/gw6RLoZOkSHJjpEVDM6RDFAOkT+TDpE
ulk6RIdmOkRkczpEIYA6RP6MOkS6mTpEmKY6RGSzOkQhwDpE7sw6RMvZOkSY5jpEVPM6RCEA
O0T+DDtEuhk7RIcmO0RkMztEIUA7RP5MO0S6WTtEh2Y7RFRzO0QhgDtE7ow7RLqZO0SHpjtE
VLM7RCHAO0T+zDtEy9k7RJjmO0Rk8ztEMQA8RP4MPES6GTxEmCY8RGQzPEQhQDxE/kw8RLpZ
PESHZjxEZHM8RCGAPETujDxEupk8RIemPERkszxEMcA8RP7MPES62TxEmOY8RGTzPEQhAD1E
7gw9RLoZPUSYJj1EVDM9RDFAPUT+TD1Ey1k9RIdmPURkcz1EIYA9RO6MPUS6mT1EmKY9RGSz
PUQxwD1E7sw9RLrZPUSH5j1EZPM9RDEAPkTuDD5Eyxk+RIcmPkRUMz5EIUA+RO5MPkTLWT5E
mGY+RFRzPkQhgD5E/ow+RMuZPkSHpj5E</AssayXData><AssayYData Points="600">sUBnPrLaYj72DmE+11thPhI4YT76LmM+EiNePjGHYD4HfWA+g+RePtToXD4VNGE+kKRePolY
Xj4fnl0+YLRfPi5XYT6DjVs+gpFaPkSkXT6KT10+jJBaPnf4Xj7tP14+Aa9cPkPhWj5/0Fk+
F7pYPtE2Yj7URlw+tHRYPnTMWz61BVo+NnZZPt3iWz7vqVc+ZZFdPtdoWD4qElw+0KlYPoyG
Wz6vm1o+rKNaPqmHXD4GmVg+LOxZPt3vWz4WQF0+8cZWPnZ9WD7Y1lg+WslYPqFUVz4zKVM+
fd5WPprpVz4PolY+W+JVPt05WT6n4Vs+6hJWPl4QWT6s1V0+DOxXPnnBWj5C9lw++oJWPix3
Wj71I1g+juhdPk5XUj5sN1g+OdJTPtoMVj5XnFk+0oFWPnxjWT4IaVc+Ms1YPigeVj6R7VU+
xNRXPoIpVz7YAlw+McBUPq/oVT7Ly10+iQNYPnLLVj66n1U+gLdWPqFWVz6OZFY+f8xXPlaN
Wz4halU+J8dTPl3jUD5VvVg+JGhYPqs+Uz7LblU+Qf1WPj/EVD6palY+3mJYPqnxUz7fSlg+
c+ZWPlzPUD66glQ+0yhXPtl3VT5UH1Q+N05WPmH5Vj5l01Q+5xdUPuBcUD69lFQ+X2NWPm3M
Uj7Il1Q+OnJUPqCQVT5Gj1Y+EXJSPhYrVT6t/VI+rrhPPmA6UD4qQ1I+IhhSPhXFUD6wjVE+
7oRYPn8WVD6Eo1I+XT9SPq80VD5nx1I+UXZTPpLXUz7CVlI+dpBVPu5FUT5sf1Q+DpVNPip2
Uz4y5U4+bktQPnZmUj5VH1M+TSxRPrVYTD6NyVA+cf1QPmojUz6ZbFE+UydVPgCRUD605Vc+
kGdSPnMmUz4VA1E++0pRPjdoUz4o2VQ+JOpWPqAwUD7quE0+wVxTPg1rUT4KaVM+RrVKPqZW
UD5ayE4+54NPPkMATj7x504+uQ5TPvcUTz6GRVU+j+JQPqmESz6nvU8+tvBOPqa+UT4xdk4+
DNBQPkEuUj5WQVM+ZJpTPtC3UT6gako+jSxOPkkqUD4lvks+1BhRPjijUD5xylM+E9VNPlWe
Tj6u4lE+sR9RPtjDUj6cv1M+CsROPgjxTD6bzE4+nQ9RPgZ/UD5GRE0+SyZPPvG6TD7Rd04+
TBpNPsDoTz5K3U8+5iRNPuCXTz7LilA+N8VQPt+DTz4Tuk8+Ce9RPm7iTD6caE4+vCNPPjF9
TD6zYU0+2/xNPlMcTj6nnEw+nxZMPvFBTj6QfFE+AbxNPrzRTz6yfE4+5RtOPujxUz6AWUw+
aT9OPtLITj6vu0w+Jo1OPui3Sj7DOlA+QShNPumKTT6YgUo+mXpQPvV0Sj4whkk+Cn5OPiJX
TD7MKk4+ckFLPkyXTz4Do04+RYJLPtv2SD66AE8+lMZOPh+QSz40/kk+8sNQPkKKSD7GVkw+
k0RLPqOLTT4fAk4++MNNPiKlSD7EZE0+5hRJPpmKSj68A0k+GodHPqDATj7jZE4+Jk9PPh/F
TD56xk0+vutKPuwDST5lRU0+QlVLPs9LTT4GsEk+7vZKPhKWST54MUs+YB9MPjDATz6Q4Uo+
1OdFPpjsTz7T7Us+xXNLPnBBTz6SkEc+zxpMPnVjSz5hfUk+fadKPivOSz655ks+9/tJPmzJ
SD7JjEs+//hJPlqSRz75lkw+N75JPvtiST47OUs+NNpMPjLQST6MPkg+indJPlF3Sz5TR0Y+
ZUhMPsiSSj4npEU+k8VKPjiRSz6Dbk4+EBtJPlhATT6Iq0o+EcRJPr8aST59pk0+3dxIPh4t
Sj5Ankg+uDtJPmxORz4A40U+CblKPqMZSD5LhUk+GedHPpZ8TD5aTko++FFRPtPFSj7GuEk+
vdNNPp04Rj40DEw+SKxMPrFvSD6vgEg+gslJPnMaSD5txUg+LU1HPk2zRT6E00c+DyZEPrxe
ST4Z4EY+hKFLPgDMTT7GpE8+8BxHPsYiST79ako+3ptJPu5LSD53AEw+oLBKPuXiRz5Tz0c+
9aNKPj1HST4F11A+00pFPsA+Sz4JqUw+1fZKPk0uST6qKkk++T1IPk8WTD4x4kQ+4URHPm/B
Rz443Ug+eYVJPvyXSD7mAkk+DuJJPjHVSD6+kkg+Dj9GPmzoSj4QXUc+yaJHPjs8SD75VEo+
ddRLPreyRD7+YU0+wbJHPuS2Sj4t+Eo+bpZHPhwNRT6kXEQ+MvZNPigURz774EY+mG5NPjd6
TD7s8Ec+al1JPt8iSD4GV0c+3cpIPt/WRj6p9Us+i+FEPqLlRj5f2UY+NyVFPh6lRz6D8UQ+
MqVDPjQzRz4p0Eg+QCBHPqvRSD5co0o+/XVLPhKGRz7KmkQ+XLBHPu55SD4I3Ek+oytLPn1H
Rj7qokg+A2hLPrHMRT7Y0Ug+aGpJPh4oSz6FSUg+pDNFPsogRj5VEUg+KjFKPj3eRz4bNEk+
julBPhLDRj7HlUU+5lRJPkQQSz6n50c+s/1CPsCoRD4rqEY+YaZIPjsERz4kfEg+GGI/Pkhm
RT76UUQ+VCBGPkB1Qz7Mn0I+rzVGPnXYRj62B0U+aFlGPq5sSj4eUkE+MS9LPiTBRj5kJEU+
slBEPkKPRT55dEY+yXZFPjbFRT61XEg+WflHPupORD6h80c+I6pIPsUuRD60PUg+ECBGPlzH
Rz62mkc+znJHPjjQPT6PT0Y+92JCPibPQT4a/kU+4dlFPg9aST4gpUA+3UdGPotJRD6ui0Y+
LhFFPnUiRj7j2kk+EBFEPqj3Qz639z8+wV9DPopkRT7e0UY+EIVGPpwfRT5VRkA+3tpDPtZw
RD6LN0c+fb1FPnWpRD5AdEI+y89HPjB0QT6SeUQ+BsJKPk68Pz5JSkg+v8NHPugjRD43FEM+
XB9GPrQ+Qz6HMkg+U6JEPmcfRT78R0c+rMxFPr83RT7cnkE+cRJEPlUART5QY0U+JIlGPkbr
ST5DYEU+/1ZFPrCjRj7ZKEM+AzFDPkG9Qz6Qa0Y+giFGPuJOQj5yAkg+U+dGPoWMRD6fvUQ+
4ipCPs+jQT4Q0Ec+SQhHPiU3Qz5rL0U+MQpGPv+2Qz59zUQ+Ke9FPpkeRT6jk0c+FX9DPg2Q
RT538UU+3HJFPpq0Rz6YnkA+LUNDPpvmRj6jOkM+dudAPntdRD4c1EI+xOZEPkO/Qz7Lr0o+
ImdGPq/1RD6dZ0Q+125APp1zQT55SkU+</AssayYData></Step><Step><CommonData><SampleLocation>10</SampleLocation><SampleID></SampleID><SampleGroup></SampleGroup><SampleInfo></SampleInfo><SampleRow>B</SampleRow><SamplePlate>1</SamplePlate><WellType>KSAMPLE</WellType><Concentration>-1</Concentration><ConcentrationUnits>µg/ml</ConcentrationUnits><MolarConcentration>-1</MolarConcentration><MolarConcUnits>nM</MolarConcUnits><MolecularWeight>-1</MolecularWeight><Temperature>30</Temperature><StartTime>3797773</StartTime><AssayTime>1100</AssayTime></CommonData><FlowRate>1000</FlowRate><StepType>ASSOC</StepType><StepName>Association</StepName><StepStatus>OK</StepStatus><ActualTime>801.4</ActualTime><CycleTime>0.2</CycleTime><AssayXData Points="4007">VLM+RDHAPkTuzD5Eutk+RJjmPkRU8z5EIQA/RP4MP0TLGT9EhyY/RFQzP0QhQD9E/kw/RLpZ
P0SYZj9EVHM/RDGAP0TujD9Eupk/RJimP0RUsz9EIcA/RP7MP0TL2T9EmOY/RFTzP0QxAEBE
/gxARLoZQESHJkBEVDNARDFAQET+TEBEy1lARJhmQERUc0BEMYBARP6MQES6mUBEh6ZARGSz
QEQhwEBE7sxARLrZQESH5kBEVPNARDEAQUTuDEFEyxlBRIcmQURkM0FEMUBBRP5MQUS6WUFE
h2ZBRGRzQUQxgEFE/oxBRLqZQUSYpkFEVLNBRDHAQUTuzEFEutlBRIfmQURk80FEMQBCRP4M
QkS6GUJEmCZCRGQzQkQxQEJE/kxCRLpZQkSYZkJEVHNCRCGAQkTujEJEy5lCRIemQkRUs0JE
IcBCRP7MQkTL2UJEh+ZCRFTzQkQhAENE7gxDRMsZQ0SYJkNEVDNDRDFAQ0TuTENEullDRIdm
Q0Rkc0NEMYBDRP6MQ0S6mUNEh6ZDRGSzQ0QxwENE7sxDRMvZQ0SH5kNEVPNDRDEARET+DERE
yxlERIcmRERkM0REIUBERO5MRES6WUREmGZERFRzREQhgERE7oxERLqZRESYpkREVLNERDHA
RETuzEREy9lERIfmRERU80REIQBFRP4MRUS6GUVEmCZFRGQzRUQxQEVE/kxFRLpZRUSYZkVE
VHNFRCGARUT+jEVEy5lFRIemRURUs0VEIcBFRP7MRUS62UVEh+ZFRFTzRUQxAEZE7gxGRMsZ
RkSYJkZEVDNGRCFARkTuTEZEy1lGRIdmRkRkc0ZEMYBGRP6MRkS6mUZEmKZGRFSzRkQhwEZE
/sxGRLrZRkSH5kZEVPNGRCEAR0T+DEdEuhlHRIcmR0RkM0dEIUBHRP5MR0S6WUdEmGZHRFRz
R0QhgEdE/oxHRLqZR0SHpkdEVLNHRDHAR0T+zEdEy9lHRJjmR0Rk80dEMQBIRP4MSES6GUhE
mCZIRFQzSEQxQEhE7kxIRMtZSESHZkhEVHNIRDGASETujEhEy5lIRJimSERks0hEMcBIRP7M
SES62UhEmOZIRFTzSEQhAElE7gxJRMsZSUSYJklEVDNJRCFASUT+TElEy1lJRJhmSURkc0lE
IYBJRO6MSUS6mUlEmKZJRGSzSUQxwElE7sxJRMvZSUSY5klEVPNJRCEASkTuDEpEyxlKRJgm
SkRUM0pEMUBKRP5MSkTLWUpEh2ZKRFRzSkQhgEpE/oxKRMuZSkSHpkpEVLNKRCHASkT+zEpE
utlKRJjmSkRU80pEIQBLRO4MS0S6GUtEhyZLRGQzS0QxQEtE7kxLRLpZS0SHZktEZHNLRDGA
S0T+jEtEuplLRIemS0RUs0tEMcBLRP7MS0TL2UtEmOZLRFTzS0QhAExE/gxMRMsZTESYJkxE
VDNMRCFATETuTExEy1lMRIdmTERUc0xEMYBMRP6MTES6mUxEmKZMRGSzTEQxwExE7sxMRLrZ
TESH5kxEVPNMRCEATUT+DE1EyxlNRJgmTURUM01EMUBNRP5MTUTLWU1Eh2ZNRGRzTUQhgE1E
/oxNRMuZTUSHpk1EZLNNRCHATUTuzE1E29lNRIfmTURU801EMQBORO4MTkTLGU5EmCZORGQz
TkQhQE5E/kxORMtZTkSHZk5EZHNORDGATkT+jE5EuplORJimTkRUs05EMcBORO7MTkS62U5E
h+ZORGTzTkQhAE9E7gxPRMsZT0SHJk9EVDNPRDFAT0TuTE9Ey1lPRIdmT0Rkc09EMYBPRP6M
T0S6mU9Eh6ZPRGSzT0QhwE9E/sxPRMvZT0SY5k9EZPNPRDEAUETuDFBEyxlQRIcmUERUM1BE
MUBQRP5MUES6WVBEmGZQRGRzUEQhgFBE7oxQRLqZUESHplBEVLNQRCHAUETuzFBEutlQRJjm
UERk81BEMQBRRP4MUUS6GVFEhyZRRGQzUUQxQFFE/kxRRLpZUUSYZlFEVHNRRCGAUUTujFFE
uplRRJimUURUs1FEIcBRRP7MUUS62VFEh+ZRRFTzUUQhAFJE/gxSRMsZUkSHJlJEVDNSRDFA
UkT+TFJEy1lSRJhmUkRUc1JEIYBSRP6MUkTLmVJEh6ZSRGSzUkQhwFJE/sxSRLrZUkSY5lJE
ZPNSRDEAU0TuDFNEuhlTRIcmU0RUM1NEIUBTRP5MU0S6WVNEh2ZTRGRzU0QhgFNE7oxTRMuZ
U0SYplNEVLNTRCHAU0TuzFNEy9lTRIfmU0RU81NEIQBURO4MVETLGVREhyZURFQzVEQxQFRE
/kxURMtZVESHZlREVHNURDGAVETujFREy5lURIemVERUs1REMcBURP7MVETL2VREmOZURGTz
VEQhAFVE7gxVRLoZVUSYJlVEVDNVRDFAVUT+TFVEullVRIdmVURkc1VEMYBVRP6MVUTLmVVE
mKZVRGSzVUQxwFVE/sxVRLrZVUSY5lVEVPNVRCEAVkTuDFZEuhlWRIcmVkRUM1ZEMUBWRP5M
VkS6WVZEmGZWRGRzVkQxgFZE/oxWRLqZVkSYplZEZLNWRDHAVkTuzFZEy9lWRIfmVkRU81ZE
IQBXRO4MV0TLGVdEmCZXRGQzV0QhQFdE/kxXRMtZV0SHZldEVHNXRCGAV0TujFdEuplXRIem
V0RUs1dEMcBXRP7MV0TL2VdEh+ZXRFTzV0QxAFhE/gxYRLoZWESHJlhEVDNYRDFAWETuTFhE
y1lYRIdmWERkc1hEIYBYRP6MWETLmVhEh6ZYRGSzWEQxwFhE/sxYRLrZWESY5lhEVPNYRDEA
WUT+DFlEuhlZRIcmWURUM1lEMUBZRO5MWUTLWVlEh2ZZRGRzWUQxgFlE/oxZRMuZWUSYpllE
VLNZRDHAWUTuzFlEy9lZRIfmWURk81lEMQBaRO4MWkS6GVpEmCZaRGQzWkQxQFpE/kxaRLpZ
WkSYZlpEVHNaRDGAWkTujFpEy5laRIemWkRks1pEMcBaRP7MWkTL2VpEmOZaRFTzWkQhAFtE
/gxbRLoZW0SYJltEVDNbRCFAW0T+TFtEy1lbRIdmW0Rkc1tEMYBbRP6MW0TLmVtEh6ZbRGSz
W0QxwFtE7sxbRLrZW0SH5ltEVPNbRDEAXETuDFxEuhlcRJgmXERkM1xEIUBcRP5MXETLWVxE
h2ZcRGRzXEQhgFxE7oxcRLqZXESHplxEVLNcRCHAXET+zFxEy9lcRIfmXERU81xEIQBdRO4M
XUS6GV1EmCZdRFQzXUQxQF1E7kxdRLpZXUSYZl1EZHNdRCGAXUTujF1Ey5ldRJimXURUs11E
IcBdRO7MXUTL2V1EmOZdRGTzXUQhAF5E7gxeRLoZXkSYJl5EZDNeRDFAXkT+TF5Ey1leRIdm
XkRUc15EMYBeRP6MXkTLmV5Eh6ZeRFSzXkQhwF5E7sxeRLrZXkSH5l5EVPNeRDEAX0TuDF9E
yxlfRIcmX0RkM19EMUBfRP5MX0S6WV9Eh2ZfRGRzX0QxgF9E7oxfRMuZX0SYpl9EZLNfRDHA
X0T+zF9Ey9lfRIfmX0RU819EIQBgRP4MYETLGWBEhyZgRFQzYEQxQGBE7kxgRLpZYESYZmBE
VHNgRDGAYETujGBEy5lgRJimYERUs2BEIcBgRP7MYETL2WBEh+ZgRFTzYEQxAGFE/gxhRMsZ
YUSYJmFEZDNhRCFAYUTuTGFEy1lhRJhmYURkc2FEIYBhRP6MYUTLmWFEh6ZhRGSzYUQxwGFE
7sxhRLrZYUSH5mFEVPNhRDEAYkT+DGJEuhliRIcmYkRkM2JEMUBiRO5MYkS6WWJEmGZiRGRz
YkQxgGJE7oxiRLqZYkSHpmJEVLNiRDHAYkTuzGJEy9liRJjmYkRU82JEMQBjRO4MY0S6GWNE
hyZjRFQzY0QxQGNE/kxjRLpZY0SYZmNEVHNjRDGAY0T+jGNEy5ljRJimY0Rks2NEIcBjRO7M
Y0S62WNEh+ZjRFTzY0QhAGRE/gxkRLoZZESHJmREVDNkRDFAZET+TGREullkRIdmZERUc2RE
IYBkRP6MZES6mWREmKZkRFSzZEQxwGRE7sxkRLrZZESY5mREZPNkRDEAZUTuDGVEyxllRJgm
ZURUM2VEMUBlRO5MZUS6WWVEmGZlRGRzZUQxgGVE7oxlRMuZZUSYpmVEVLNlRDHAZUTuzGVE
y9llRJjmZURk82VEMQBmRP4MZkS6GWZEhyZmRFQzZkQxQGZE7kxmRMtZZkSoZmZEZHNmRDGA
ZkTujGZEuplmRIemZkRUs2ZEMcBmRP7MZkTL2WZEmOZmRGTzZkQxAGdE/gxnRMsZZ0SHJmdE
VDNnRDFAZ0TuTGdEy1lnRIdmZ0Rkc2dEIYBnRO6MZ0TLmWdEmKZnRFSzZ0QxwGdE7sxnRLrZ
Z0SY5mdEVPNnRDEAaET+DGhEyxloRIcmaERUM2hEQkBoRP5MaETLWWhEh2ZoRGRzaEQxgGhE
Do1oRLqZaESopmhEVLNoRCHAaETuzGhEy9loRJjmaERk82hEMQBpRO4MaUS6GWlEmCZpRGQz
aUQxQGlE7kxpRMtZaUSYZmlEZHNpRDGAaUTujGlEuplpRIemaURks2lEMcBpRP7MaUS62WlE
mOZpRFTzaUQhAGpE7gxqRLoZakSYJmpEVDNqRDFAakT+TGpEy1lqRIdmakRUc2pEMYBqRP6M
akTLmWpEh6ZqRFSzakQxwGpE/sxqRLrZakSY5mpEVPNqRDEAa0TuDGtEuhlrRIcma0R1M2tE
MUBrRP5Ma0S6WWtEh2ZrRGRza0QxgGtE/oxrRLqZa0SHpmtEVLNrRCHAa0T+zGtEy9lrRIfm
a0Rk82tEMQBsRO4MbES6GWxEmCZsRFQzbEQxQGxE/kxsRMtZbESHZmxEVHNsRDGAbET+jGxE
uplsRJimbERUs2xEIcBsRO7MbES62WxEmOZsRFTzbEQhAG1E7gxtRMsZbUSYJm1EZDNtRDFA
bUT+TG1Ey1ltRJhmbURUc21EMYBtRO6MbUS6mW1Eh6ZtRGSzbUQhwG1E7sxtRMvZbUSH5m1E
VPNtRDEAbkT+DG5EyxluRJgmbkRUM25EMUBuRO5MbkTLWW5Eh2ZuRGRzbkQhgG5E/oxuRLqZ
bkSHpm5EVLNuRCHAbkT+zG5EutluRIfmbkRU825EMQBvRP4Mb0S6GW9EhyZvRFQzb0QxQG9E
/kxvRMtZb0SYZm9EVHNvRDGAb0TujG9EuplvRIemb0RUs29EMcBvRP7Mb0TL2W9EmOZvRGTz
b0QhAHBE/gxwRLoZcESHJnBEZDNwRDFAcET+THBEy1lwRIdmcERkc3BEMYBwRO6McES6mXBE
h6ZwRGSzcEQhwHBE7sxwRLrZcESY5nBEZPNwRDEAcUTuDHFEyxlxRJgmcURUM3FEMUBxRP5M
cUTLWXFEh2ZxRGRzcUQxgHFE7oxxRLqZcUSYpnFEVLNxRCHAcUT+zHFEy9lxRJjmcURk83FE
IQByRP4MckTLGXJEmCZyRFQzckQhQHJE7kxyRMtZckSYZnJEVHNyRCGAckT+jHJEuplyRJim
ckRUs3JEIcByRO7MckS62XJEh+ZyRFTzckQxAHNE7gxzRLoZc0SYJnNEVDNzRCFAc0TuTHNE
ullzRIdmc0RUc3NEMYBzRP6Mc0S6mXNEh6ZzRFSzc0QxwHNE/sxzRLrZc0SH5nNEVPNzRCEA
dET+DHREyxl0RIcmdERkM3REIUB0RP5MdETLWXREh2Z0RGRzdEQhgHRE/ox0RMuZdESYpnRE
VLN0RCHAdET+zHREutl0RIfmdERk83REMQB1RO4MdUS6GXVEmCZ1RFQzdUQxQHVE7kx1RLpZ
dUSHZnVEVHN1RCGAdUTujHVEy5l1RIemdURUs3VEMcB1RO7MdUTL2XVEmOZ1RGTzdUQhAHZE
/gx2RMsZdkSHJnZEVDN2RCFAdkTuTHZEy1l2RJhmdkRkc3ZEIYB2RP6MdkTLmXZEh6Z2RGSz
dkQhwHZE/sx2RMvZdkSH5nZEVPN2RCEAd0T+DHdEyxl3RIcmd0RkM3dEIUB3RP5Md0TLWXdE
h2Z3RGRzd0QxgHdE7ox3RLqZd0SHpndEZLN3RCHAd0T+zHdEutl3RIfmd0Rk83dEIQB4RO4M
eETLGXhEhyZ4RFQzeEQhQHhE/kx4RMtZeESYZnhEZHN4RDGAeETujHhEy5l4RIemeERks3hE
McB4RP7MeES62XhEmOZ4RGTzeEQxAHlE/gx5RLoZeUSYJnlEZDN5RDFAeUTuTHlEy1l5RIdm
eURUc3lEIYB5RP6MeUS6mXlEh6Z5RGSzeUQhwHlE/sx5RLrZeUSY5nlEVPN5RCEAekT+DHpE
uhl6RIcmekRUM3pEMUB6RO5MekTLWXpEmGZ6RGRzekQxgHpE7ox6RMuZekSYpnpEVLN6RDHA
ekTuzHpEy9l6RIfmekRU83pEIQB7RO4Me0S6GXtEmCZ7RHUze0QxQHtE/kx7RLpZe0SHZntE
VHN7RCGAe0TujHtEy5l7RIeme0Rks3tEMcB7RO7Me0S62XtEmOZ7RFTze0QhAHxE/gx8RLoZ
fESYJnxEVDN8RCFAfET+THxEy1l8RIdmfERkc3xEMYB8RP6MfETLmXxEmKZ8RGSzfEQxwHxE
7sx8RMvZfESH5nxEVPN8RDEAfUTuDH1Euhl9RIcmfURkM31EMUB9RO5MfUS6WX1EmGZ9RFRz
fUQhgH1E7ox9RLqZfUSHpn1EVLN9RDHAfUTuzH1Ey9l9RIfmfURU831EIQB+RP4MfkS6GX5E
mCZ+RFQzfkQxQH5E7kx+RMtZfkSoZn5EVHN+RCGAfkTujH5Ey5l+RJimfkRUs35EMcB+RP7M
fkS62X5EmOZ+RFTzfkQxAH9E/gx/RMsZf0SYJn9EVDN/RDFAf0TuTH9Eull/RIdmf0RUc39E
IYB/RP6Mf0S6mX9EmKZ/RGSzf0QxwH9E7sx/RMvZf0SY5n9EZPN/RBAAgER/BoBE5gyAREwT
gESyGYBEECCARH8mgETdLIBERDOARKo5gEQYQIBEf0aARN1MgEREU4BEslmARBhggER3ZoBE
3WyARERzgESqeYBEGICARH+GgETmjIBERJOARLKZgEQYoIBEd6aAROasgEREs4BEsrmARBjA
gER3xoBE3cyAREzTgESq2YBEGOCARHfmgETd7IBETPOARLL5gEQQAIFEdwaBROYMgURME4FE
qhmBRBgggUR/JoFE5iyBREwzgUSqOYFEEECBRIdGgUTmTIFETFOBRLJZgUQQYIFEf2aBROZs
gUREc4FEqnmBRBCAgUR/hoFE3YyBRESTgUSqmYFEEKCBRH+mgUTmrIFERLOBRKq5gUQYwIFE
f8aBRN3MgURE04FEstmBRBDggUR/5oFE3eyBRETzgUSy+YFEEACCRHcGgkTmDIJERBOCRLIZ
gkQYIIJEfyaCROYsgkREM4JEsjmCRBhAgkR/RoJE3UyCRExTgkSyWYJEEGCCRH9mgkTdbIJE
THOCRKp5gkQYgIJEf4aCRN2MgkREk4JEqpmCRBiggkR/poJE3ayCRESzgkSquYJEEMCCRH/G
gkTdzIJETNOCRLLZgkQQ4IJEd+aCRObsgkRM84JEsvmCRBAAg0R3BoNE5gyDREQTg0SqGYNE
GCCDRH8mg0TmLINERDODRKo5g0QYQINEf0aDROZMg0REU4NEqlmDRBBgg0R3ZoNE5myDRExz
g0SqeYNEEICDRHeGg0TmjINETJODRKqZg0QYoINEd6aDROasg0REs4NEsrmDRBjAg0R3xoNE
5syDREzTg0Sy2YNEEOCDRH/mg0Td7INETPODRKr5g0QQAIREfwaEROYMhERME4REshmERBAg
hER/JoRE5iyEREQzhESyOYREGECERH9GhETdTIRERFOERKpZhEQYYIREd2aERN1shEREc4RE
qnmERBCAhER/hoRE5oyEREyThESqmYREGKCERHemhETmrIRERLOERLK5hEQYwIREd8aERObM
hERM04REqtmERBDghER/5oRE3eyEREzzhESq+YREEACFRH8GhUTmDIVETBOFRLIZhUQQIIVE
fyaFRN0shUREM4VEqjmFRBBAhUR3RoVE5kyFRExThUSyWYVEEGCFRHdmhUTdbIVERHOFRKp5
hUQYgIVEf4aFRN2MhURMk4VEspmFRBighUR3poVE5qyFRESzhUSquYVEGMCFRHfGhUTmzIVE
RNOFRLLZhUQQ4IVEf+aFRN3shURM84VEqvmFRBgAhkR/BoZE3QyGREwThkSqGYZEGCCGRH8m
hkTmLIZERDOGRKo5hkQQQIZEd0aGROZMhkRMU4ZEqlmGRBhghkR/ZoZE5myGRERzhkSyeYZE
GICGRHeGhkTdjIZERJOGRKqZhkQYoIZEf6aGRN2shkREs4ZEqrmGRBjAhkR3xoZE5syGRETT
hkSy2YZEEOCGRHfmhkTd7IZERPOGRLL5hkQYAIdEfwaHRN0Mh0RME4dEqhmHRBggh0R/JodE
3SyHREwzh0SqOYdEEECHRH9Gh0TmTIdERFOHRLJZh0QQYIdEd2aHRN1sh0RMc4dEsnmHRBiA
h0R3hodE5oyHRESTh0SqmYdEEKCHRHemh0TdrIdERLOHRLK5h0QQwIdEd8aHRObMh0RM04dE
qtmHRBDgh0R35odE5uyHREzzh0Sq+YdEEACIRH8GiETdDIhETBOIRLIZiEQYIIhEdyaIRN0s
iEREM4hEqjmIRBhAiER/RohE5kyIRERTiESqWYhEEGCIRHdmiETdbIhERHOIRKp5iEQYgIhE
d4aIRN2MiEREk4hEspmIRBigiER3pohE3ayIRESziESyuYhEEMCIRH/GiETdzIhETNOIRKrZ
iEQY4IhEd+aIRN3siERM84hEsvmIRBAAiUR/BolE5gyJREwTiUSyGYlEGCCJRH8miUTdLIlE
TDOJRLI5iUQYQIlEd0aJROZMiUREU4lEqlmJRBBgiUR3ZolE7myJRExziUSyeYlEEICJRH+G
iUTdjIlETJOJRLKZiUQQoIlEf6aJROasiUREs4lEsrmJRBjAiUR3xolE5syJREzTiUSy2YlE
GOCJRHfmiUTm7IlETPOJRLL5iUQQAIpEfwaKRN0MikREE4pEshmKRBggikR/JopE3SyKREwz
ikSyOYpEGECKRHdGikTmTIpETFOKRLJZikQQYIpEf2aKROZsikREc4pEqnmKRBiAikR/hopE
5oyKREyTikSqmYpEGKCKRH+mikTmrIpERLOKRKq5ikQQwIpEd8aKRObMikRM04pEstmKRBjg
ikR/5opE3eyKRETzikSq+YpEGACLRH8Gi0TmDItERBOLRKoZi0QYIItEdyaLRN0si0RMM4tE
sjmLRBhAi0R/RotE3UyLRERTi0SqWYtEGGCLRHdmi0TdbItERHOLRKp5i0QQgItEf4aLRN2M
i0RMk4tEspmLRBigi0R/potE3ayLREyzi0SquYtEGMCLRH/Gi0TmzItETNOLRLLZi0QY4ItE
f+aLRN3si0RE84tEqvmLRBgAjER/BoxE5gyMREwTjESqGYxEGCCMRH8mjETmLIxETDOMRKo5
jEQYQIxEf0aMROZMjERMU4xEqlmMRBBgjER3ZoxE3WyMRERzjESqeYxEEICMRH+GjETmjIxE
RJOMRLqZjEQQoIxEf6aMROasjERMs4xEqrmMRBDAjER3xoxE5syMRETTjESq2YxEGOCMRH/m
jETd7IxERPOMRLL5jEQQAI1EfwaNROYMjUREE41EshmNRBAgjUR/Jo1E3SyNREQzjUSyOY1E
EECNRH9GjUTdTI1ETFONRLJZjUQYYI1Ed2aNRN1sjURMc41EsnmNRBiAjUR3ho1E5oyNREyT
jUSqmY1EGKCNRH+mjUTmrI1ETLONRLK5jUQYwI1Ef8aNRObMjURM041EstmNRBjgjUR/5o1E
5uyNREzzjUSy+Y1EGACORH8GjkTdDI5ETBOORKoZjkQYII5EdyaOROYsjkRMM45EqjmORBBA
jkR3Ro5E5kyORExTjkSqWY5EEGCORHdmjkTdbI5ERHOORLJ5jkQQgI5Ef4aORN2MjkREk45E
qpmORBCgjkR3po5E3ayORESzjkSyuY5EGMCORH/GjkTdzI5ERNOORLLZjkQY4I5Ef+aORN3s
jkRE845EsvmORBgAj0R3Bo9E3QyPREwTj0SyGY9EECCPRHcmj0TdLI9ETDOPRLI5j0QYQI9E
d0aPROZMj0REU49EqlmPRBBgj0R/Zo9E5myPRExzj0SqeY9EEICPRH+Gj0TdjI9ETJOPRKqZ
j0QQoI9Ed6aPRN2sj0REs49EsrmPRBDAj0R/xo9E5syPREzTj0Sq2Y9EEOCPRH/mj0Td7I9E
RPOPRLL5j0QYAJBEfwaQRN0MkERME5BEqhmQRBggkER3JpBE3SyQREQzkESqOZBEGECQRH9G
kETdTJBERFOQRLJZkEQYYJBEf2aQRN1skEREc5BEqnmQRBiAkER/hpBE5oyQRESTkESymZBE
GKCQRH+mkETdrJBETLOQRLK5kEQYwJBEd8aQRObMkERE05BEstmQRBjgkER/5pBE3eyQRETz
kESy+ZBEGACRRH8GkUTdDJFERBORRLIZkUQYIJFEdyaRRN0skUREM5FEsjmRRBhAkUR3RpFE
3UyRRExTkUSqWZFEGGCRRHdmkUTmbJFETHORRKp5kUQYgJFEf4aRRN2MkURMk5FEspmRRBCg
kUR3ppFE5qyRREyzkUSquZFEGMCRRHfGkUTmzJFERNORRKrZkUQY4JFEd+aRRN3skURE85FE
qvmRRBAAkkR/BpJE3QySREwTkkSqGZJEGCCSRH8mkkTmLJJETDOSRLI5kkQQQJJEf0aSRN1M
kkREU5JEslmSRBhgkkR/ZpJE3WySRExzkkSyeZJEGICSRH+GkkTdjJJERJOSRLKZkkQYoJJE
d6aSRN2skkRMs5JEsrmSRBDAkkR3xpJE5sySREzTkkSy2ZJEEOCSRHfmkkTm7JJETPOSRLL5
kkQQAJNEdwaTROYMk0RME5NEshmTRBAgk0R3JpNE5iyTREQzk0SqOZNEEECTRIdGk0TmTJNE
RFOTRKpZk0QQYJNEf2aTROZsk0RMc5NEqnmTRBCAk0R3hpNE5oyTRESTk0SymZNEEKCTRHem
k0TdrJNERLOTRKq5k0QYwJNEf8aTRObMk0RE05NEqtmTRBjgk0R/5pNE5uyTRETzk0Sy+ZNE
EACURH8GlETdDJRERBOURKoZlEQYIJREhyaURN0slERMM5REqjmURBBAlER/RpRE5kyURERT
lESqWZREEGCURH9mlETmbJRETHOURLJ5lEQQgJREf4aURN2MlEREk5REqpmURBCglER/ppRE
3ayUREyzlESquZREEMCURH/GlETdzJRETNOURKrZlEQY4JREd+aURN3slERM85REsvmURBgA
lUR/BpVE3QyVREwTlUSqGZVEECCVRH8mlUTdLJVETDOVRLI5lUQQQJVEf0aVROZMlURMU5VE
qlmVRBhglUR/ZpVE5myVRERzlUS6eZVEGICVRHeGlUTdjJVETJOVRKqZlUQQoJVEf6aVROas
lUREs5VEsrmVRBDAlUR/xpVE3cyVREzTlUSy2ZVEGOCVRH/mlUTd7JVETPOVRKr5lUQYAJZE
dwaWROYMlkREE5ZEqhmWRBgglkR/JpZE5iyWREQzlkSyOZZEEECWRHdGlkTdTJZERFOWRKpZ
lkQYYJZEf2aWROZslkRMc5ZEqnmWRBiAlkR/hpZE3YyWRESTlkSymZZEGKCWRH+mlkTdrJZE
TLOWRKq5lkQQwJZEd8aWRObMlkRM05ZEstmWRBDglkR35pZE3eyWRETzlkSq+ZZEEACXRHcG
l0TdDJdERBOXRKoZl0QYIJdEfyaXROYsl0REM5dEqjmXRBBAl0R3RpdE3UyXRERTl0SqWZdE
GGCXRHdml0TdbJdERHOXRKp5l0QQgJdEf4aXROaMl0RMk5dEqpmXRBCgl0R/ppdE5qyXREyz
l0SquZdEGMCXRHfGl0TmzJdETNOXRLLZl0QY4JdEd+aXRN3sl0RM85dEsvmXRBgAmER/BphE
5gyYREwTmESqGZhEGCCYRHcmmETmLJhERDOYRKo5mEQQQJhEf0aYRN1MmERMU5hEslmYRBhg
mER/ZphE3WyYRERzmESyeZhEEICYRHeGmETmjJhERJOYRKqZmEQYoJhEd6aYRN2smEREs5hE
srmYRBDAmER/xphE5syYREzTmESy2ZhEGOCYRHfmmETd7JhERPOYRKr5mEQYAJlEfwaZROYM
mURME5lEshmZRBAgmUR/JplE7iyZREwzmUSqOZlEGECZRH9GmUTmTJlETFOZRKpZmUQQYJlE
f2aZRN1smUREc5lEqnmZRBCAmUR3hplE5oyZREyTmUSqmZlEGKCZRHemmUTmrJlERLOZRKq5
mUQQwJlEf8aZRObMmURE05lEqtmZRBjgmUR35plE5uyZREzzmUSq+ZlEGACaRHcGmkTdDJpE
TBOaRLIZmkQQIJpEfyaaRN0smkRMM5pEsjmaRBBAmkR3RppE3UyaRERTmkSyWZpEGGCaRHdm
mkTdbJpERHOaRLJ5mkQYgJpEf4aaRN2MmkRMk5pEspmaRBigmkR3pppE5qyaRESzmkSyuZpE
GMCaRHfGmkTmzJpETNOaRLLZmkQY4JpEf+aaRN3smkRM85pEsvmaRBgAm0R/BptE5gybREwT
m0SqGZtEECCbRH8mm0TdLJtETDObRLI5m0QYQJtEf0abRN1Mm0REU5tEslmbRBhgm0R3ZptE
3WybRERzm0SqeZtEEICbRH+Gm0TmjJtERJObRKqZm0QQoJtEf6abRN2sm0RMs5tEqrmbRBjA
m0R3xptE3cybRETTm0Sq2ZtEGOCbRHfmm0Td7JtERPObRLL5m0QQAJxEdwacRN0MnERME5xE
shmcRBggnER3JpxE3SycREQznESyOZxEEECcRHdGnETdTJxETFOcRLJZnEQYYJxEf2acRN1s
nERMc5xEqnmcRBiAnER/hpxE5oycREyTnESqmZxEGKCcRHemnETdrJxETLOcRKq5nEQYwJxE
f8acRN3MnERM05xEstmcRBjgnER/5pxE3eycREzznESq+ZxEEACdRH8GnUTmDJ1ERBOdRLIZ
nUQYIJ1EfyadROYsnUREM51EsjmdRBhAnUR/Rp1E3UydRExTnUSqWZ1EEGCdRH9mnUTmbJ1E
RHOdRLJ5nUQQgJ1Ef4adRN2MnUREk51EupmdRBCgnUR3pp1E5qydREyznUSyuZ1EEMCdRH/G
nUTdzJ1ETNOdRLLZnUQY4J1Ef+adRN3snURM851EsvmdRBgAnkR3Bp5E3QyeREQTnkSqGZ5E
GCCeRH8mnkTmLJ5ETDOeRKo5nkQYQJ5Ed0aeROZMnkRMU55EqlmeRBBgnkR3Zp5E5myeRERz
nkSqeZ5EEICeRHeGnkTmjJ5ERJOeRKqZnkQYoJ5Ef6aeRN2snkREs55EsrmeRBDAnkR3xp5E
5syeREzTnkSy2Z5EGOCeRHfmnkTd7J5ERPOeRKr5nkQQAJ9EdwafRN0Mn0RME59EqhmfRBgg
n0R/Jp9E5iyfREQzn0SqOZ9EEECfRHdGn0TdTJ9ERFOfRLpZn0QYYJ9Ef2afRN1sn0RMc59E
snmfRBiAn0R3hp9E3YyfRESTn0SymZ9EEKCfRH+mn0TmrJ9ERLOfRKq5n0QYwJ9Ef8afRN3M
n0RM059EstmfRBjgn0R/5p9E5uyfREzzn0Sq+Z9EEACgRH8GoETdDKBETBOgRKoZoEQYIKBE
fyagRN0soEREM6BEsjmgRBhAoER3RqBE5kygRExToESqWaBEEGCgRH9moETdbKBERHOgRKp5
oEQQgKBEf4agROaMoEREk6BEqpmgRBCgoER3pqBE5qygREyzoESquaBEGMCgRH/GoETmzKBE
TNOgRLLZoEQQ4KBEd+agRObsoERE86BEqvmgRBAAoUR/BqFE5gyhREQToUSyGaFEECChRH8m
oUTdLKFETDOhRLI5oUQQQKFEf0ahROZMoURMU6FEqlmhRBhgoUR/ZqFE3WyhRERzoUSqeaFE
GIChRHeGoUTdjKFETJOhRLKZoUQYoKFEd6ahRN2soURMs6FEqrmhRBjAoUR/xqFE5syhRETT
oUSy2aFEEOChRHfmoUTd7KFETPOhRLL5oUQYAKJEdwaiROYMokRME6JEqhmiRBAgokR/JqJE
5iyiREQzokSqOaJEEECiRH9GokTmTKJERFOiRLJZokQYYKJEf2aiROZsokREc6JEqnmiRBCA
okR/hqJE5oyiREyTokSymaJEGKCiRH+mokTdrKJERLOiRKq5okQQwKJEd8aiRObMokRE06JE
qtmiRBjgokR/5qJE3eyiRETzokSy+aJEGACjRHcGo0TdDKNETBOjRKoZo0QQIKNEdyajROYs
o0RMM6NEsjmjRBBAo0R/RqNE3UyjRExTo0SqWaNEEGCjRH9mo0TdbKNETHOjRLJ5o0QYgKNE
d4ajROaMo0REk6NEqpmjRBigo0R/pqNE3ayjRESzo0SyuaNEEMCjRHfGo0TdzKNERNOjRLLZ
o0Qh4KNEf+ajRObso0RM86NEsvmjRBAApER/BqRE3QykREQTpESqGaREECCkRH8mpETdLKRE
TDOkRKo5pEQYQKREd0akROZMpERMU6REslmkRBBgpER/ZqRE3WykRExzpES6eaREGICkRH+G
pETdjKRETJOkRKqZpEQQoKREf6akROaspERMs6REsrmkRBDApER/xqRE3cykRETTpESy2aRE
EOCkRHfmpETd7KRERPOkRLL5pEQYAKVEfwalROYMpUREE6VEshmlRBggpUR3JqVE3SylREwz
pUSyOaVEEEClRH9GpUTdTKVETFOlRKpZpUQYYKVEd2alRN1spUREc6VEsnmlRBiApUR3hqVE
3YylRESTpUSymaVEGKClRH+mpUTmrKVERLOlRKq5pUQYwKVEd8alRObMpURE06VEstmlRBjg
pUR35qVE3eylREzzpUSy+aVEEACmRHcGpkTdDKZERBOmRLIZpkQYIKZEdyamROYspkRMM6ZE
sjmmRBhApkR/RqZE5kymRERTpkSyWaZEGGCmRHdmpkTdbKZERHOmRLJ5pkQYgKZEf4amRN2M
pkRMk6ZEspmmRBCgpkR/pqZE5qymREyzpkSquaZEEMCmRHfGpkTmzKZERNOmRLLZpkQY4KZE
d+amRObspkRM86ZEqvmmRBAAp0R3BqdE5gynREwTp0SqGadEGCCnRH8mp0TdLKdERDOnRLI5
p0QYQKdEd0anRN1Mp0REU6dEslmnRBBgp0R/ZqdE3WynRExzp0SqeadEGICnRHeGp0TmjKdE
RJOnRLKZp0QYoKdEd6anRN2sp0RMs6dEsrmnRBjAp0R/xqdE3cynREzTp0Sq2adEGOCnRH/m
p0Td7KdETPOnRLL5p0QYAKhEfwaoROYMqERME6hEshmoRBAgqER/JqhE5iyoREwzqESyOahE
GECoRH9GqETmTKhERFOoRKpZqEQQYKhEf2aoROZsqEREc6hEqnmoRBCAqER/hqhE5oyoREyT
qESqmahEEKCoRH+mqETdrKhERLOoRLK5qEQQwKhEf8aoRN3MqERM06hEqtmoRBDgqER/5qhE
3eyoRETzqESy+ahEEACpRHcGqUTdDKlETBOpRLIZqUQYIKlEfyapRN0sqUREM6lEsjmpRBhA
qUR3RqlE3UypRERTqUSyWalEEGCpRH9mqUTmbKlERHOpRLJ5qUQYgKlEd4apRN2MqUREk6lE
qpmpRBCgqUR/pqlE5qypRESzqUSyualEGMCpRH/GqUTdzKlETNOpRKrZqUQY4KlEd+apRObs
qURM86lEsvmpRBAAqkR/BqpE3QyqREQTqkSyGapEECCqRH8mqkTmLKpERDOqRLI5qkQYQKpE
d0aqROZMqkREU6pEslmqRBBgqkR/ZqpE7myqRExzqkSqeapEEICqRHeGqkTdjKpETJOqRKqZ
qkQYoKpEd6aqROasqkRMs6pEqrmqRBjAqkR/xqpE3cyqRETTqkSy2apEGOCqRIfmqkTm7KpE
TPOqRLL5qkQYAKtEfwarROYMq0REE6tEshmrRBAgq0R3JqtE5iyrREQzq0SyOatEEECrRHdG
q0TdTKtETFOrRKpZq0QYYKtEd2arROZsq0RMc6tEsnmrRBiAq0R3hqtE3YyrRESTq0SymatE
GKCrRHemq0TmrKtETLOrRKq5q0QQwKtEd8arRObMq0RE06tEstmrRBDgq0R/5qtE3eyrRETz
q0Sq+atEEACsRH8GrETdDKxETBOsRLIZrEQYIKxEdyasROYsrERMM6xEsjmsRBhArER3RqxE
5kysRExTrESyWaxEGGCsRHdmrETdbKxETHOsRKp5rEQQgKxEd4asROaMrEREk6xEspmsRBCg
rER/pqxE3aysRESzrESquaxEEMCsRIfGrETdzKxETNOsRLLZrEQQ4KxEd+asRN3srERE86xE
svmsRBAArUR/Bq1E5gytREwTrUSqGa1EGCCtRH8mrUTmLK1ERDOtRKo5rUQQQK1Ef0atROZM
rURMU61EslmtRBhgrUR3Zq1E3WytRERzrUSqea1EGICtRH+GrUTdjK1ERJOtRLKZrUQYoK1E
f6atRN2srUREs61EqrmtRBjArUR3xq1E3cytRETTrUSq2a1EGOCtRH/mrUTd7K1ERPOtRKr5
rUQQAK5EdwauRN0MrkRME65EshmuRBggrkR3Jq5E3SyuREwzrkSyOa5EGECuRH9GrkTdTK5E
TFOuRLJZrkQYYK5Ef2auRN1srkREc65EqnmuRBCArkR/hq5E5oyuREyTrkSqma5EEKCuRHem
rkTdrK5ETLOuRKq5rkQQwK5Ed8auRN3MrkRE065EstmuRBjgrkR/5q5E3eyuRETzrkSq+a5E
GACvRH8Gr0TdDK9ERBOvRKoZr0QYIK9EdyavROYsr0REM69EsjmvRBBAr0R/Rq9E3UyvRERT
r0SqWa9EGGCvRH9mr0TmbK9ERHOvRLJ5r0QQgK9Ef4avRN2Mr0REk69EqpmvRBigr0R3pq9E
5qyvREyzr0Syua9EEMCvRHfGr0TdzK9ETNOvRLLZr0QY4K9Ef+avRObsr0RM869EsvmvRBgA
sER/BrBE5gywREwTsESqGbBEECCwRHcmsETdLLBETDOwRLI5sEQQQLBEf0awROZMsEREU7BE
slmwRBhgsER3ZrBE5mywRERzsESqebBEEICwRH+GsETmjLBERJOwRKqZsEQYoLBEf6awROas
sERMs7BEsrmwRBjAsER3xrBE5sywRETTsESq2bBEGOCwRH/msETd7LBETPOwRKr5sEQYALFE
fwaxRN0MsUREE7FEqhmxRBggsUR3JrFE3SyxREwzsUSqObFEGECxRH9GsUTdTLFETFOxRLJZ
sUQYYLFEd2axRN1ssUREc7FEsnmxRBiAsUR/hrFE3YyxREyTsUSqmbFEGKCxRH+msUTdrLFE
RLOxRKq5sUQQwLFEf8axRN3MsURE07FEqtmxRBjgsUR/5rFE3eyxRETzsUSq+bFEGACyRHcG
skTmDLJERBOyRLIZskQQILJEdyayRN0sskRMM7JEqjmyRBhAskR/RrJE5kyyRERTskSqWbJE
GGCyRH9mskTdbLJERHOyRLJ5skQYgLJEf4ayRN2MskREk7JEspmyRBigskR/prJE5qyyREyz
skSqubJEGMCyRHfGskTmzLJERNOyRLLZskQQ4LJEf+ayRN3sskRM87JEqvmyRBgAs0R/BrNE
5gyzREwTs0SyGbNEECCzRH8ms0TmLLNETDOzRKo5s0QYQLNEf0azRN1Ms0REU7NEqlmzRBhg
s0R3ZrNE5myzRERzs0SyebNEGICzRH+Gs0TmjLNETJOzRLKZs0QQoLNEf6azRN2ss0REs7NE
qrmzRBjAs0R3xrNE3cyzRETTs0Sq2bNEGOCzRHfms0Td7LNERPOzRLL5s0QYALREdwa0RN0M
tERME7REqhm0RBggtER3JrRE5iy0REwztESyObREGEC0RH9GtETdTLRETFO0RLJZtEQYYLRE
d2a0RN1stEREc7REqnm0RBiAtER3hrRE3Yy0RESTtESqmbREGKC0RH+mtETmrLRETLO0RKq5
tEQQwLREd8a0RN3MtERM07REqtm0RBjgtER/5rRE5uy0RETztESy+bREEAC1RHcGtUTmDLVE
RBO1RKoZtUQYILVEdya1RN0stUREM7VEqjm1RBhAtUR3RrVE5ky1RERTtUSyWbVEEGC1RHdm
tUTdbLVETHO1RLJ5tUQYgLVEf4a1ROaMtURMk7VEspm1RBigtUR/prVE5qy1RESztUSyubVE
EMC1RH/GtUTdzLVETNO1RLLZtUQY4LVEd+a1RN3stURM87VEqvm1RBAAtkR3BrZE3Qy2RFQT
tkSqGbZEGCC2RH8mtkTmLLZETDO2RKo5tkQYQLZEd0a2ROZMtkREU7ZEslm2RBBgtkR/ZrZE
5my2RExztkSyebZEGIC2RH+GtkTdjLZETJO2RLKZtkQYoLZEf6a2ROastkRMs7ZEqrm2RBjA
tkR3xrZE5sy2REzTtkSy2bZEGOC2RH/mtkTd7LZETPO2RKr5tkQQALdEfwa3RN0Mt0RME7dE
qhm3RBggt0R3JrdE5iy3REQzt0SyObdEEEC3RHdGt0TdTLdERFO3RKpZt0QYYLdEd2a3ROZs
t0RMc7dEqnm3RBCAt0R3hrdE3Yy3RESTt0SymbdEEKC3RH+mt0TdrLdERLO3RLK5t0QQwLdE
f8a3RN3Mt0RE07dEstm3RBjgt0R/5rdE5uy3REzzt0Sy+bdEEAC4RHcGuETmDLhERBO4RKoZ
uEQYILhEfya4RN0suERMM7hEqjm4RBhAuER3RrhE5ky4RERTuESyWbhEGGC4RHdmuETdbLhE
THO4RKp5uEQQgLhEf4a4RN2MuEREk7hEqpm4RBiguER3prhE3ay4RESzuESqubhEGMC4RHfG
uETdzLhETNO4RKrZuEQY4LhEd+a4RObsuERE87hEqvm4RBgAuUR3BrlE3Qy5REwTuUSqGblE
ECC5RHcmuUTdLLlETDO5RLI5uUQQQLlEd0a5ROZMuUREU7lEslm5RBhguUR/ZrlE5my5RERz
uUSyeblEGIC5RHeGuUTdjLlETJO5RKqZuUQYoLlEd6a5ROasuURMs7lEqrm5RBjAuUR3xrlE
3cy5RETTuUSy2blEGOC5RH/muUTd7LlETPO5RKr5uUQQALpEdwa6ROYMukREE7pEqhm6RBgg
ukR/JrpE3Sy6REQzukSyObpEGEC6RHdGukTdTLpETFO6RLJZukQYYLpEd2a6ROZsukREc7pE
qnm6RBCAukR/hrpE3Yy6RESTukSymbpEGKC6RHemukTmrLpETLO6RKq5ukQYwLpEf8a6RN3M
ukRE07pEqtm6RBDgukR35rpE5uy6REzzukSq+bpEEAC7RHcGu0TdDLtERBO7RLIZu0QYILtE
dya7RN0su0RMM7tEqjm7RBBAu0R3RrtE3Uy7RERTu0SyWbtEEGC7RHdmu0TmbLtERHO7RKp5
u0QYgLtEf4a7RN2Mu0REk7tEqpm7RBigu0R3prtE3ay7REyzu0SyubtEGMC7RH/Gu0TdzLtE
TNO7RKrZu0QY4LtEd+a7RN3su0RE87tEqvm7RBgAvER/BrxE3Qy8REQTvESyGbxEGCC8RHcm
vETmLLxETDO8RLI5vEQYQLxEd0a8ROZMvEREU7xEslm8RBhgvER/ZrxE3Wy8RExzvESqebxE
GIC8RH+GvETdjLxETJO8RLKZvEQYoLxEd6a8RN2svEREs7xEsrm8RBjAvER/xrxE3cy8REzT
vESq2bxEGOC8RHfmvETm7LxETPO8RLL5vEQQAL1Edwa9RN0MvURME71Eqhm9RBggvUR/Jr1E
5iy9REQzvUSqOb1EGEC9RH9GvUTmTL1ERFO9RLJZvUQYYL1Ef2a9RN1svURMc71Eqnm9RBiA
vUR/hr1E3Yy9REyTvUSqmb1EGKC9RHemvUTmrL1ETLO9RKq5vUQQwL1Ed8a9RN3MvURM071E
stm9RBjgvUR35r1E5uy9RETzvUSq+b1EGAC+RHcGvkTmDL5ETBO+RKoZvkQYIL5Efya+RN0s
vkREM75Esjm+RBBAvkR3Rr5E3Uy+RExTvkSqWb5EGGC+RHdmvkTdbL5ERHO+RLJ5vkQQgL5E
f4a+ROaMvkREk75Eqpm+RBigvkR3pr5E3ay+RESzvkSqub5EEMC+RHfGvkTdzL5ERNO+RLLZ
vkQh4L5Ed+a+RN3svkRE875Esvm+RBgAv0R3Br9E5gy/REwTv0SqGb9EGCC/RH8mv0TdLL9E
RDO/RKo5v0QQQL9Ef0a/RN1Mv0REU79Eslm/RBBgv0R3Zr9E5my/RERzv0Sqeb9EGIC/RH+G
v0TdjL9ERJO/RLKZv0QQoL9Ef6a/RN2sv0REs79Eqrm/RBjAv0R/xr9E3cy/RETTv0Sy2b9E
GOC/RHfmv0Tm7L9ERPO/RLL5v0QQAMBEdwbARN0MwERME8BEqhnARBAgwER/JsBE3SzAREwz
wESqOcBEGEDARHdGwETmTMBETFPARLJZwEQQYMBEd2bAROZswERMc8BEqnnARBCAwER3hsBE
5ozARESTwESqmcBEGKDARHemwETmrMBERLPARKq5wEQQwMBEf8bARObMwERM08BEstnARBjg
wER/5sBE5uzAREzzwESq+cBEGADBRH8GwUTmDMFETBPBRKoZwUQQIMFEfybBRN0swURMM8FE
sjnBRBBAwUR/RsFE5kzBRExTwUSyWcFEGGDBRHdmwUTdbMFETHPBRLJ5wUQQgMFEf4bBRN2M
wUREk8FEspnBRBigwUR3psFE3azBRESzwUSyucFEGMDBRH/GwUTdzMFETNPBRLLZwUQQ4MFE
f+bBRN3swURE88FEqvnBRBgAwkR/BsJE3QzCREQTwkSqGcJEGCDCRH8mwkTmLMJERDPCRLI5
wkQYQMJEd0bCRO5MwkREU8JEqlnCRBhgwkR3ZsJE3WzCRExzwkSqecJEEIDCRHeGwkTdjMJE
TJPCRLKZwkQYoMJEf6bCROaswkRMs8JEsrnCRBDAwkR/xsJE5szCRETTwkSy2cJEGODCRHfm
wkTd7MJETPPCRLL5wkQQAMNEdwbDRN0Mw0REE8NEqhnDRBggw0R3JsNE5izDREwzw0SqOcNE
GEDDRHdGw0TmTMNETFPDRLJZw0QQYMNEf2bDROZsw0REc8NEqnnDRBCAw0Q=</AssayXData><AssayYData Points="4007">rsA8PlNgQD4hnkA+wLs/PmhnRD4zX0U+AdxIPv/jSD4OPUw+JUJOPuJIUj44KFE+JbBRPl/B
Uz6PjFU+5dRUPocWVz4u91c+zltaPsPZWT6FjVs+gTxhPtJ0YT7Rxl4+xrJiPvoJYT75WmI+
A9ZiPi6ZZD5dvGI+v1pnPorTaT4lo2s+64ZsPrz1aj7Ch20+qqJoPrTucj7O32w+8ydtPqi4
bj6MaG4+RBxyPhRJeD4ULXM+t011Pso3cj5zN3M+iGN3PsHTdz6yVng+eCx8Ptm0eT4cpXs+
Bj94PrfAeT5Q1H4+He98Pg6ffj4CWH4+PfOAPtFvfj4PpYA+ouWBPj07gj6zHYE+ifeAPg2Y
gj7QcIM+/QWBPgM7gz6u8IE+ctGDPqcbhT7/0YE+GhOEPqeGhD5VD4U+T0WFPgoZiT4TM4U+
cJOGPgwOhj4zQoY+pvGHPrcsiD5V3Yc+feyHPrVXiT6GS4g+AIOKPgo/iD5mnIs+o3WMPvAp
jD65RYo+8umIPqDHjD5rTYo+CN6LPsFEjD5kt4s+XXKKPi45jT5Fnow+QcyOPjwbjz5tRo0+
xjqNPkipjj4sTpA++WyOPnAKjj6Mq40+W7SOPpG+kD6+go8++IiOPj00jT71NpE+SXGQPnv4
kT4cm5I+lJqRPkHBkT6z7JI+EmuRPsuIkj51TZI+TGqQPg/SlD4bT5E+fzOTPuxrkj7IRpM+
QPGSPruZlT51+pQ+592RPpdWlT4nJZU+DYiXPolwlD6I2pY+0dyVPrVZlz4SGJg+TPSWPvKD
lj6iFpY+mE6ZPhOBlj42ZZc+3MeYPq6hlj4P6pc+baOXPq55mT5k75g+RriYPjMCmT5BA5s+
fGaaPjComD6X25k+E1KaPqGlnD4qrps+5oOdPg48nT4TkJs+0libPphMmz4305o+N0ecPq62
mj5r/5w+xLmcPpeknD73bqA+SYmcPp/Kmz4srpw++E+dPiLrnj6FVp8+Sw6fPpDRnD7yOJ4+
x6mfPrVtnz78wZ8+y92fPlLmnT5jX58+l2mgPoLmnz71uZw+aVyhPr9+nz6yMKE+KO+fPsaL
oT6XLKE+ot+fPmIdnz5J+KI+502jPieQoD6NxaM+U2ejPnLloz6ATKI+z6ejPgcboz5zFqM+
noqlPnxMoz69JqU+hm2kPnbwoj5vp6M+1/OkPtfdpT4jWKQ+nD2mPklMpj6TLKU+3vilPrDY
pj53qKc+MmGoPibUpD4tVaY+LxCmPi8Opj4hVKY+3yWnPvrFpj7DHag+DMinPuM2pT4/PqY+
rLepPqIkqj7bMag+cTWqPh9nqT5jo6k+Au2qPkrmqj5fuKk+s+KpPv+6qj4GEKs+vkSrPpGh
qT4Usqo+282qPvgzrD5bH6k+BM2sPhUsqz6x/qs+ymysPlhpqz6Avas+ho2tPkk1rD4c/as+
KDutPv2LrT7Bfa0+h8ytPhMorT4lTq4+V9SsPmIArj5Nha0+4muvPip5rj7MEK0+wQmwPk9l
rj5pH7A+mMKtPozprj4MAK8+uYGsPsqnrz4yhrA+yZ2xPqXQrz5gFa8+j86xPtO6rz4Meq8+
SXmxPnQMsD4jL7I+dIKxPpa9sD7XuLA+GJ6wPo32sj62qbI+X1qyPuMQsD4COrE+Nq2xPnH/
sD46ArM+Cl6yPkwksj5rfLM+mzu1PnNWsz6+77Q+aIG1PvJlsz4pnrQ+aIO1PiY1tT5zIrI+
ZzazPmq6sz4NJbc+j+20PhpVtT7M7rU+Omq3PkS0tT5XgrY+FS24PrJWtT61sLY+Fqe2PqmL
tD6MibU+PmG1PnAvtD7KbrY+cOC1PmuFuD7qAbc+jLG5PsOJtj6nubk+aWe5PkfptD5V/bc+
uCa4PoxAtz4ubrY+sxu3Pp7PuD7kx7k+Ll65PvLGuT42eLg+1666PjmEuT6plro+jEy6PswN
uj4xVro+rpG3Pt1Kuz4HKLk+2d65Po5ZuD6u7bo+kOq5Pk3huT4mj7o+TnO6PkH4uD6g1Lk+
PQ+7Por1uz6lkbw+wRa+PnMwvD63AL0+PrC8PhACuz4Aybs+nzC8PrSluz4jrb0+bGG7PglU
uz6RYr4+VdO8PjaevT58rbk+pl28Posduz4mwrw+/YG7PmktvT6+3r0+6Vi+PtSuvT5B174+
dRe/Ph1svj4gWb8+lzLAPgiBwD7Kcb8+SXS/Prx5vz5oDr8+BCS/Pht/wD5Jvr8+lMC9PgNr
vz5h4sA+CqK9PkrTwD5Ph78+eP+/PhOfvj4iNcE+1X3APs09wT4d2r4+d2C+PkPjvz7Zp8M+
L57APkxLwD6OtsE+20HAPtEzwz6atME+TnbCPt8/wT7y5ME+ujTCPs7Kwj6EscE+zrnCPlyc
wj7XYME+mVLDPme3wz74wsI+FUbDPgxKwD53zsE+5vjDPnoWxT5sl8I+oFzFPij4wj4BtMQ+
jzLEPlRTwj4f5MU+nFnEPtnhxT7aW8Q+PjbEPpc1xj4Y9MQ+J9HEPrFqwz6HWcU+H+/DPveD
xD74l8M+TcPFPnjWwj6iD8U+tpzGPgMqxj7i7MU+KtvGPq5Pxj6jYMc+E9/GPubrxj5GzcU+
pzjGPnnMxz4iMcY+HD/GPkZ4xj5OYMc+/xTHPrsUxj6Pn8c+3K/GPiVWyD6/D8Y+K8zIPsOb
yD6EH8Y+PAzIPpjwxj4aNMk+k7DJPkihyD6FJcg+0AXIPovpyT4Aa8o+EGHJPo8uyT5AIsw+
l5fJPppoyT5oTco+y0XJPn0OyD5g48k+EAzLPlLVyT4olMc+7k3IPviMyT4hEMk+KivMPkaG
yT7pWsk+r0/LPgB8yz5QYso+AdrJPnKFyT7kHsw+GSHMPk89zD5dVMo+WhbLPrhxyj5D98k+
5pfMPsP6yz4BR80+bD3KPtxbyz4vMsw+HMjNPrQ/zD4n4cw+WSvMPhUZzT7iFs8+plvPPnQt
zT4aLM0+G/rMPpMUzj70Hs0+StXMPhrszD5RQc0+fLbOPh6ezD7f9cw+/NXOPnQCzT5EYNA+
H8DNPmj5zT5sHtA+V3jOPiqOzz4AR84+EQTOPrOrzz6Uqc8+58/QPhpczz5afM8+TJDQPl8L
0D4NdtA+glDNPlRn0T6iRtI+2DLPPnRC0T6MpM4+MsPRPleSzj4d3c4+cIDQPsPD0j6fI9A+
P9LOPgn20D7jwNI+w6XSPuGrzz4ezNA+Y/nQPk920z5ed9M+wu7UPr3s0j5sFNE+nv7RPrnG
0T57RtM+Fr/TPh/d0D5A9NA+xBLTPmOU0j4DfNA+o0nTPniX0j62jdM+nlTUPu7r0j6NNtM+
mYnTPvtT1T62ptM+VofVPvQi0z76wtQ+6HrSPtjw0z4w4NM+uyTVPliz0z6I09Q+PqjSPiK5
1T76pdQ+wS7VPmiG1j7eP9U+RlnWPqjG0z512dU+oHfTPqdD1j5m0tQ+yT/WPgna1T42HdU+
GrDUPpl+1D6H49Y+xvzVPtMD1z57nNQ+ih7YPmwN1j5IeNc+ghfXPp2Q1D4NiNQ+vjDWPh8y
1z7KENY+vMDWPmD41T4i5NY+5nHYPlia1j4Uatc+gdHYPh/b1T5pedg+vM3XPu9T1D6zhtc+
74LXPkHb1z7fzNc+eaDYPlHC2T65mtk+BMbYPuqG2j4r0do+WFnaPozJ1z66c9o+o3jZPm5u
2T7XNdg+nAHZPjQu2j5j+9k+K/bYPn7p2j7trdg+PdzYPjNg2j46Q9s+8PvYPrUE2T4i6Nk+
P4XbPk0W2T6g1tY+CNTaPnaX1z4S+9k+pXXbPk+92j7Buto+1BbaPsXf2T49Rdw+6gncPnQ4
3T4J5do+cN/bPnyw3D7JZts+1qjcPqLY2z4GTNk+1dnePpSf2j5mS9o+1F3cPg+G2z4iJNo+
quDbPnlz3T7RV9w+cYTdPqJ63T7QBNw+tlPdPg663j7ODt0+0ebaPlIw3T48cts+0CjcPmwX
2j61Zts+/4jcPmQM3j40st0+3wHfPmqE3z5h+dw+n0LdPsTX3T6xWN4+z2/ePkQz4D7SaN0+
8xzePv/j3z6gWN8+8yvgPpCh3j6zGd0+aE3ePqtx3T5yG94+6cTdPuhI4D73594+4z3iPuld
3j4zcN4+vRvfPlGl3j4s3t4+UgPfPnBP4T5Wk94+vbDePhZq3j6k894+oJvePj224T59f94+
m8vfPhCE4D50+d4+N/zfPqpu4T7wZN8+CmDgPujd3z5c0t8+E//gPpDM4D7rAOI+MpThPopN
4z7d1t4+qsfhPoio4j5TguA+sJDgPuaT3z5Yjt8+LbviPphJ4D4Ux+I+vu3hPhNy3z4N6+E+
N2riPj+S4D4gQOE+FknhPrhK4T4wfOI+VcrjPruH4T7DZ+M+t/PhPmgA4T5iBOQ+GtXiPksP
4z4v7uE+wDLkPhKW4z71HuA+o5DjPhXU4D53+uM+fHjiPpTh4z5od+M+WDHhPuW+4z44huU+
Z17iPtH24z7Uo+Q+99/iPh7E5D5Tc+U+vO3jPmGh4z7CROY+3zHlPjg35D6RwOM++9zjPm2G
4z4dMeU+jh/mPp3q4j5P3eQ+fmXjPquL5D4/YeU+Jm/kPlvl5j40TeU+TIbmPkcG5j7iveU+
sJrnPmzj5T7ST+Q+KN/lPpJt5j4vqeU+dtrmPt/75D7SMuY+gc7nPmDK5z7xWuU+BkLmPkr1
5z66Uec+wpjnPm9q5z4jjeQ+QPPnPgeO6D7AceU+zbHlPqsQ5j4OJec+6OXnPhwE6D5Ym+Y+
CIvmPp+35z5dvOc+8M7nPgnw6T5yCuk+5F7nPrBd5j4oeuc+s/HlPlUn6D7Tw+Y+cYnqPlnt
5z4ql+Y+LIrnPtUN6j5es+k+k7HpPlyr5j4BkOs+bc3pPnlD6T60B+o+Xm/pPh8o6D5dnOg+
/rLnPh5d6D6V+ec+7H7pPqB85z5UVuk+SebpPgaW6j7Q4Oo+eoznPm0y6j4lZ+s+H6LqPg8j
6T6cy+k+nA7sPuZ36j6oEeo+uQvrPhmV6z6oCeo+wwbqPrHD6j4uY+o+n7vpPrkj7D6Tiuo+
9EXpPpeA6z6Qzus+mgHrPiPI6j5xnuw+Q03rPpXh6j5B3ek+9rrtPpbt6j7A7Oo+FgztPv2E
6z7SIu0+uJHsPhgM6z751e4+14vtPpVB7T4eous+r7vtPqOx7T5Mpe0+lnPrPrgH7z7R8us+
aQHuPsnq7T6c0es+2KfrPowT7T5Tues+mvDuPoD37D5+pO0+6nDuPhz47T460Ow+9VPsPjMt
7T66j+w+ObDsPoCg7D7vRe0+XCLuPp527z6OKe0+0dzrPmQR7j5lVe0+UbHwPuEE7z4BeO4+
CdvsPkL97j7OxO0+87XtPvBa7T4grO0+YMTsPkL+7D5Yvu4+UarxPobH7D5TYe4+h9PuPhMK
8D6a7vA+iv3uPnYU7j5xme0+xUfvPsDO7T41OO4+QhbwPoIj8T6XI+0+BQLwPrBM7z4q6vA+
PsHvPsb58D7Sbu8+GP3vPjMH7z7PIfA+Qm/wPq577z5dr/A+C53wPiZ48T6uafE+44nuPpww
8D54oPE+ifruPrG07z6GofE+pLjtPpgO8j6ZTfA+XjjwPkgm8j7LGPI+lgrwPhzp8T4YDvE+
lAfvPi+G8T4VsvE+fBvwPsfp8j7efvI+Os3xPv287z7NSvM+i4fyPu4B8T6lX/I+XUXwPouG
8j7t0fE+F47yPi7g8j6KPPA+fM3wPmlB8z4B//I+TpPzPtRq8T4McPI+jH/wPmrc8z7pdfM+
3i/yPrH38j4w1PA+MdHwPoR99D6xVPU+zJ/zPozi8j7rOfQ+Uxj0PveB8z5DUvU+x9/zPhKe
8j70mPM+IkvzPl6B8z6tX/M+4DT0PqDg8j60/fQ+xuHxPqvH8z6ScvE+HZf0PqnP9j7P1fI+
zSzzPjOK8z5+b/U+H7jzPqBM9j6s+fM+Kmj0Pkd79T7S8fM+BOTyPgRC8z54NvY+9yv1Piki
9z6YFPY+U+L3Pjo08z4Q+/Q+x5D0PntF+D5wsvU+GEP1Ps+w9T6MuPU+hjn2PjVF9D6BOvY+
Fnv0PoFO9T6U/fY+3Q/2PtpH9T4eb/Q+oq32Pqu19z5RZ/U+zin3Pqho9z7XnPU+z8L2PgkE
9z6jHPY+tDD2Pmxt9T4WcPU+UJT3Po/89T7pIvY+OAL2Pg2V9z6Rs/Y+9Lz3Pnpl+D443fk+
Edf1PqKJ9T4oO/c+ej31Piph+D5ag/k+WeH3PoGe+T58IPc+LEb3PtBi+D4pDPo+kjr3PmsG
9z5LNPc+vu/1Pg4W+T79+fY+38T4PvwY+j6y5fc+/1j3PlIU+T74ivg+5j/4Pk5++D4Auvk+
keT3Pk4h9j7xRfg+SOz3PskW9z7Ac/g+Rj35Pr/b/D6N+/k+c/n5PpEE+D5fvvg+PQH3Po5i
+z4VGfo+gN34PsNk+j7G+fs+zxD6Pt22+T5tf/o+W376PqPw+j7T4/k+pTj7PkuE+T521vk+
4VP7Pj1t+j7anPo++W/5PoMx+z7SrPs+zyT8PoEI+T5wIPs+8t/7PjF5+T6Jhvs+Pnf4PnQx
/T5VFfw+W9r6PsbF+z6VEfw+OUz6PokL+z5DQ/w+X8X6PnV4+z5SbPs+HyP8Pk5W/D7wuPk+
/M37PjBg+z4QO/o+kVH9PoZP/D7drPw+VEj6Pj3y/j6iVPs+lnH6PkFC+z5yZfs+OJz8PlDk
/D7tV/w+JHr8PhzH+z69tf4+pin8PoDV+j50j/w+ebb+PqBz/D4FOfw+gsL8PrS6+z7tsfw+
x6f8PvTK/D5LJwA/mSr7Pm2E/D6jzfw+c+v+PjN5/D515/0+ieD7PhMx/j7KaP0+AxL+PgpF
/T5LSfs+HAf9Psmf/j4le/8+F/z9Pipj/T7lf/8+ER7/Powk/T6t3v4+G+b/Pnar/j46Df8+
6KX9PneS/T4os/0+Tmj/Pk+A/j5xo/8+nOj+PhRXAD8z/f4+8G//Pr37/D6Rzv0+AQsAP/IO
AD+KTf4+n6r/PqsM/j4Nvv0+8jf/PqpS/D7KyP4+lfH+PtLe/z5onP4+Fa3+PrguAD/sTwA/
nXIAPyOD/z4nWwA/RZ/9PnQ0/z6VKv8+V7D+PjUV/z6vKP4+yF0AP4Q1AD/TagA/afP/Pv63
/z4VKgA/5u//PicI/z77AgE/T6f/PgNMAT+EVgE/xiz/Pj3x/z7xXf8+2l3/PtOqAD+G0AA/
HjwBP3PQ/j6FyQA/QrH/PutDAT81AQE/iWwAP5gqAD+migA/jjUAP2uOAD+hvQA/4aT/PgPU
AT+lawA/QYsAP/CTAT+wZgA/liQBP8tAAT9d2QA/k7QAP246AD8x/gA/Kt8AP0ObAD+nwAE/
fC0AP6DKAT/CoQI/UMkAP1FPAT94xgE/O8YBP83bAD+GrwA/s/cBP++2AD9imQE/2TQBP/8o
AT+bggA/EqYBP4Q5AT9WmgA/kfcAPx/XAD+1uQE/++YBP5qWAT+pagI/V/YAP376AT8CTAI/
AP0BP51GAj/trQE/nE4CP3EDAz8EpAA/0Y0CP7DjAT9cRAE/STcCP1TfAT/o9QE/pU4CPzx6
Aj91RwI/ot0CPxquAT+NOgI/QNcDP+OgAT+ecwE/JfwCP/vrAj/RsQI/i3MCP1qrAT/sdAI/
7wcDP2knAj+ZZgE/1EwDP6sOBD/4qAI/pzECPzzIAj8XLgE/ntMCP1FoAz/logM/g9EBP+Xm
AT+vEAM/iCcDP0m3Aj/9oQI/hh4DP3VkAj9ejQI/xDgCP2J/Az+sagM/+gsCP34OAz8UegI/
jbQDPxv1Aj8nwwI/49kDP/Q+BD8N/wM/bKkCP+2tAz/30wI/+ewDP4gDBD9DhwI/MGsCP8I5
Az/YmgM/TcoDP4rHAz+aUAQ/PFIEPyLCAz/FQAM/cXIDP46PAz/fEAQ/soYDP5bFAj8QZwQ/
mS4DP7GdAz9InAQ/tXYDP7NxAz9sZQM/K60DP/6xAz9ltgQ/5WUDP+CeAz87qAQ/7xcEPyQ4
BT/1kwQ/tScDP4szBD9KJgQ/ftYEPy/bAz+m6wQ/jpADP3VHAz9wCQQ/fv0EP1diAz9xMAQ/
nGQEP7yABD/3JQQ/BuIEP+5NBD9HSwQ/m5UFP0n/BD/CRwU/+Q8FP4plBD/7vgU/t4IDP7WN
BT+7pwQ/cKYEP40pBD+sZwU/qGgFP/OyBD+4bQQ/nVwDPysQBT+hrAU/7hgEP6oMBD84jQQ/
sMUDPxKdBT/VywM/6H4FP4NUBD9MIwU/WC0FP+3yBT+w0gU/lF4FP3ohBT/gEAU/N+QEP6w4
BT9KzgU/+YcEPy4XBD+m6AQ/8K0FP7JMBT/C0AQ/l2oFP0epBT+J1wU/T4oFP3V6BT8/PwU/
LDoFP606BT9PlAQ/Z0MFP0CtBT/AAQU/d3UGPyAxBD+tKgY/lMgFP3fKBT9gzgU/uQcGP6vF
Bj/hWAU/3vEFP2dmBj/+aAY/tnsHP6JeBj9SqAY/2zEGP0qEBj8I9AQ/vqUFP1ADBj+wrAU/
GjIHPyS8Bj/aYAY/qwgGP1ETBj/sJAY/8pQFPyyrBj83agY/JNsFP923Bj+mngY/MI8GP/Zl
BT8+swY/JkgGP58HBj/nzQY/e8kGP2d7Bz8QpQU/ZCgGPxsDBz9xEQY/tqMGP0rOBT+tIwY/
/yEGP3EPBz9a8wY/wUQGPwmHBj9tVQY/NKAGPyTPBj8zpAY/HMIGP3uiBj/fGgY/zccGP/mu
BT8jWQY/waMFP+UtBj9jcQY/4KAGP427Bj9pKwg/2ZgHP2FQBz8Csgc/Ar4GP0gHCD8Xjgc/
ViwIP08VBz8oFQc/+wcHP7H7Bj9GJwc/oogGP53VBz9/mQY/HAcHP29BBz9hGgg/eX8HP9X2
Bz8BlAc/0WQHP9tTCD/JEgg/ic4HP/lfBz9//wc/+0IHP5P0Bj9k5QY/R1EIP/wSCD8MGwc/
iscHP54kCD8K1gc/MAMIP9WfBz982Ag/tasIPyBUCD/wbgc/woIHP06PBz+pTQc/YUoIPzCn
CD8PoAc/5J8IP8eKCD9w+Qc/AO0HP4KACD+pagg/aQMIP2QuCT8X2gc/4hoJP3DHCD9vhgc/
ih0JPwC8CD8G6Qg/nP0IP3R6CD+jigc/Y8gIP1JKCD8eNwk/QgcIP32lCD+f/Ag/dTEIP9lC
CT8XVAg/UmQIP67XCD+EhAg/cYAIPz+OCT8UpAc/LBUIPxVNCD9EnQk/5IAIP/s7CT/DbQk/
pcgHP/n/Bz/hxgg/xaEHP8fMCD85eQk/EC8JP88ACT+nGwg/5ZwJP8U3CT+nUQg/ICQJP/6L
CT9IIgo/BVsKP1LACD8sJQk/PnoJP8vtBz+wuwk/S5gJP7FkCD9/Fgk/I6YJPyu6CD8B+Qc/
OfYJPxEjCD8Nrwg/dPYJPyfXCD+XoQk/oMEJP6yMCT+j4gk/neAJPxHYBz9/fwk/G/cJP+5f
CT8G6wk/iLAJPzcnCj/D0Ak/e9AJPwDPCT+Aawk/XyoJP4XRCj++awo/+QYJP3jHCT8jRQk/
N4MKP50eCj9bsgk/lyIKP9xbCj+lBgo/8FUKP+7sCT9ZIgk/FakJP3KHCT/v4go/OOsJP7E9
Cz99nwk/FooJP/sXCj+4bwo/rGwKPx1XCz886Qk/lagKP+7bCj/mHAo//sEKP08ECj8bkAo/
XAQKP+kQCj/x1wo/OzkKP6d7Cj/glwo/DwoKP9XNCz9k+Qo/o6YKPwY+Cz/eiws/3t8JP+Sw
Cj/EBQs/UpIKP3ngCz+N+gs/XH0KPzf+Cj/ldAs/3owLPy98Cj/08wk/edMLPywqCz9p/Ao/
9jYKPyg6Cz+eZgo/BWwLP6XzCz+qrws/LZEMP938Cz8Zbww/vCQLPxAjDD9WgQo/s+AKP6Kz
Cz+Qswo/Vf4LP+wHDT8iYAs/HcYLP5m9Cz8nggo/pwoLP0PpCj/Tpws/0IsMP2NNCz9GEAs/
VbgLP9U3DT+0tgs/MnYLP51cDD8h4Ao/6pwLP3b6Cz+j6gw/64ALP2pSCz85zws/8nsLP52U
Cz/uKww/W+gLP3v+DD+Jqww/IYgLP8uNCz/ANAw/358LP1DUDD8BTgs/cRINPzQSDD96UAw/
wG4MP85wDD+bCg0/WfQLP3fgCj+nRw0/KgoMP1TrCz/oHQw/r4wMP9RZDD+NLAw/H40OP+rj
Cz8BSAw/vhINP5mVCz+PzA0/2lMNP8bnDT/T7Aw/+JIMPwJqDD/HYgw/pgQMP8zUDD9GbQw/
cIgMP8zJDD89CQ0/K0gMP2wbDT8DSg0/xdINPxUPDD/jlw0/tcwMP7X3DD/WtQ0/S5cMPxWE
DD+mrww/k+UMP3JGDT8Ecgs/2jsMP50pDj+w6Qs/XWYMP7yaDD+8FA0/tM4MPzW+DT/LXA0/
4mMOP1qADD8Soww/QaQNP1c1DT8uVww/9Y4MP+D7DD9jBQ0/NzMNP1i9DD8GYg0/hH4MP9UR
DT9OpAw/PNINP8PxDD+7Ow0/JSkOP6IuDT+BMg0/t+ENPzZeDT9xnQ4/WbwMP6GKDT+gww0/
Ms4NP+UaDj+zmQ0/VyAOP/AXDj+oYw4/bwQOPx11Dj+p8Aw/tXQNP1FMDT9BSA0/ydMNP/2t
DT9gJA4/oBkOP2MqDT9ejAw/em4NP/f8DT/0oQ4/sP0MPzMyDz+ufQ0/hz4OP+osDT8uDw4/
FD0PP2m9Dj/1VQ8/pfENP/opDj9O5Q4/TjwOPzB8Dj/kDA4/f2UNP7/ODT80LQ4/QP4NP9dz
Dj9KuQ4/sKMNPwhFDj+FQw0/RscNP1xXDj889Q4/XO0OP4kADT/1JA4/ducOP6HvDj+7fQ4/
wA8OP5xxDz+VVQ0/++8PPxXlDz+l4w4/zUIPPzkmDj8g5A4/ZFIQPz0xDz++ZQ8/7vEOPzMA
Dz81IA4/aF4OP3iaDz8big8/jZMOPx+ZDz+2ew8/ziIPP9WfDz/4ew8//mEPP/SmDz8ZUQ8/
Cc4OPxFADz+sTQ8/YxIPP0AxDz99+Q4/kN0PP3L9Dj8m0g8/ArMOP9avDz/s0g4/TWYOP9vm
Dz9cBw8/0X8PPwCeDz8bNQ4/FecPP4ItED8fWg8/m7cPP0EPED/0PQ8/KywQP/QxET+GlA8/
GPkQP4JPET87TA8/aLcPP3tODz8cFBA/IdcPP4gJED+KvQ8/jMwPP0GkED+9WRA/lAcQP+Fl
Dz9ZaQ8/j7IPP/FKED9QNBA/n+0PPwkPED/5IRE/iTEQPzKXDz/2vQ8/3AEPP3d4ED9/fRA/
cc8QP80BET+fzw8/I1EQP2/ADz/oBRA/RGoQPwOcED+RmA8/ro8PP3ZhED/IyRA/oP0PP+SF
ED9cYRA/xKkPP+Z0ET/CPRA/in4QP0+xED9wkg8/LREQP7DYDz8mmRE/i+EQP2a4ED9Wxg8/
gwERP6YLED/sUhA/9rwQP3OpDz8yQhA/aj0QP103ET8MrhA/JWIPP9X8Dz87vBI/lqkRPztI
ED/WPBA/ejkRPyXIED9ZDBE/uUoQPyQUET8/LxE/u94RPy9RET8WAhE/hr0QP0FUET9EKRE/
TzkQP6sWET/NghA/3MgQP6jDED/VpRA/w0IRP52dET9dYBE/3wIRP18UEj8wIhE/5iQQP9oQ
ET/W3BA/+wkRP7dNET96KRE/LGgRP2MIET+hoRA/vQcSP+U4ED+0gBE/qWgSP2MEEj+v0hE/
dX4RP1yUET8XWBI/dJQSPxDEET9liRE/fd4QP6kiET9LuRI/P9oQP4+AEj8cahI/eHkSP5Kg
Ej8FRRE/szURP2GHET/ivxE/qgkSP/9BEj+yWRM/BicRP4kEEj9hZhI/AEcRP+qJEj9e+xE/
NXYRP37JEj9/JxI/w0gSP75FET//GBI/mxcTP3g+Ej+BZRI/wbQSP0htEj9AHhI/XfgQP5PI
Ej8ZyBI/65ESP9PzET/mJRI/UaQSP4SgEj+pYxE/LzISP9U4Ej/iYhI/vJESPyQ+Ej+SlRI/
lUwSP+yEEj9N5BE/6tQSPxYgEj/BDhM/K64SP5XIEz/FxhI/7x8SP5krEz8UbBI/l5ARP8TK
ET/JxBI/QYASP7MrEj/xtRI/HUISP7TOEj/g6xI/R2MSP/JTEj+0FxM/gisTP0kSEz/d+BI/
KncSPwQpEj+2exM/9kwTP0frEj9UPBM/IuISP99yEj+xLRM/+QMSP79CFD/rHxM/eP8SP+t/
Ej9NLxM/pmMTP5Q4Ez+Q5hM/V9QSP3xxEz+umhM/Ro4TP7yIEj+eRhI/k7wSP5nEEz/OcBM/
v/YSPxXwEj8z/xI/PNATPxuzEz8+chM/4yQTP7qGEz92YRQ/4ooTP0FmEz+79xM/WXUTP06t
Ej+wyhM/wSgUP+hYFT/qUhM/zv8TP5knFD8B2BM/ZfYTPw/zEz/7YhQ/4YgUPzXVEz9xYRM/
m78UP1ltEz8B6xI/peMVP3TfEz9M8RM/fXsUP/mOFD99ehQ/JDUTP9jOEz+3fhQ/DkcUP6Su
FT+mbBM/nuATPz4AEz+YtBM/SqoUPxEJFD+GERQ/ZVcTP/tiFT+X6xM/0woTP3F6FD+KBBQ/
p0gUP8JmEz/MyRM/LN4UP8e+Ez8oFxQ/7BoUP/vaFD9kxRM/B+wTP3DEFD8/cxM/rhIWP3wn
FD9APBQ/zUgUPyiFFD/YYxQ/NA8VP8nWEz8sFRQ/dgMTP5R3FD+zABQ/pBsUP5LpFD90khU/
+80UP7XeFD+KwhQ/wl0VP4D8Ez8qzxQ/qS0VP35/FT/ZChU/GQkVP4wmFT+llhQ/X+8UP+07
FT9vFRU/66gUP7QQFD9MqBQ/Q7kUP3/uFD9QKRU/rF8VP84YFD9aThU/LhUVP3HNFD/3OBY/
8E0VP2ZkEz/aThU/00QVPzY0FT9e1BU/M0EVP1krFT830BQ/+zoVPz/jFj+lCRY/b+EUP/oe
Fj/6uxU/NZYUP7x0FD8lJRY/JbUVPz8EFj+OhxU/fScWPwJoFD/PdRU/qzUVP04LFT89zxU/
hNUUP1bFFT9gXBU/0CIWP/XUFT/hGRY/TGQVP8HmFT/+ZhU/ocoVP7qLFj85SxU/XwoWP4in
Fj94PhY/XxMVPxr6FT9rGRY/Zq8VP7NzFT866RU/posVPzXSFT+kgRY/NZoWP06GFj8Y0RU/
XhMWP2abFT9dRBc/swoWP9xuFT+M4BY/Fo0VP723Fj9sLxY/qzoXP1FLFj+q6BY/Z2QWP6Zm
Fj8yXxY/gGYWP0spFj8jGBU/5iEWP2HtFT/2VhY/cZsWP/Y1Fz8PmhU/yaYWPxuJFz9hchY/
8jUXP5jOFj9BeRc/W/0WP6WnFj8C7BY/7QIWPxbkFj8VVBY/TEIXP9hiFj9RUhY/9CAXP+Lw
Fj/b1RU/w9IXP6EOFj8ebBc/tcsWPxmiFz9oiBc/kUEXPwJ4Fj/ushc/sI8XP8dPGD8TmBY/
XrQXP6KBFz//NhY/CV4XPxkTFz9ljBc/6PIVP1mCFz90CxY/e7EWP14gFj+4SBg/KwAXP7yA
Fz8w6RY//ucWP3TEFj83Rhc/WpAXP3ckFz8nYhY/CkYXP0e+Fz/GXhc/KdUWP2F/Fz/lzRU/
IhYYP05qGD8BSRg//scWPyC6Fz935hY/cCoXPzcSGD9AfxY/0Z8WPxDwFz9AcBc/e2IXP4AF
GD/nnBg/udkXPx3MGD8ERBg/R/UYP/GSFz8H1Bc/XeAXP3/PFj+tHBk/uX8YP7UWGD++axc/
F00YP7OUFz/BUxY/QdsXP8oeFz8RRhg/ZLwYP7qZFz/e5hc/avUXPyqXFz9z2hg/iUgYP/na
Fz8VlBg/jSIXP7AIGD+TLBg/rxwZPwQ0Fz+Dwhc/DOgXP+f7Fj/sTBc/vWoXP6oHGD/nqRc/
kHgZP2EfGD95qBg/3m4YPwlxGD8V1xg/urwYP9y4GD/Zpxc/gF4YP8K1GD8bPRg/5koZP6BQ
GD8wUhk/f8YYP1HDGD+pSBk/6MUWPyevGD98Whg/vBAYP2A1GD8LbRk/fqgXP2xsGD/70hk/
LNUYP5M5GD9Kzxc/XigYP1HLGT+9tRc/bNcYPz7/Fz/adRk/8tcYPx70GD8wHxg/zgcZP2/Y
GD95eRg/i8sYP9HsFz/Ihxg/+R4ZPxUzGT+c7hg/dusYP4G4GD/Rfxg/s34ZP7FIGT89Rxg/
g3IZPyvjFz/z8xg/RjkZP0DmGD9TBRk/5+QYP0AMGT+R3Rg/XB0aP0/MGD/y2Rg/Cp0YP/2H
Gj9tzBk/hzcYP4/NGT/bvhk/MbcYP2aiGT9+EBk/byEYPwv7GD9yVhk/gDoYP0rkGT+fbBg/
NhEaPy5ZGT8dRxo/H08ZP0pcGT+BTBo/TJwZPwWNGT/jTRk/Ku8YP0ZbGj+wvBg/GLYZP+Oq
GT+Z2Bk/G1UYPzUmGj/3QBk/pdYZPyUYGD9VJxk/Y+UZP0MmGT/4YRo/JvEZPy6XGD/Vpxg/
HToaP6TZGT8CHho/qzsZP4UtGz87axo/yhQaP1XYGD8piho/D/sZP9qlGj8I5Rk/I0QZP/f1
GD8Dmxk/iWEbP0pYGT+kuRk/jhoaP54aGj9orBk/HxwaP7k5Gj/3vhk/71oaP9sfGz+B0ho/
leoaP6zFGT87uBo/oncZPxWVGT+xwBo/OI8aP5ctGj9XEBo/vwQaP6CMGj9cmBs/D9caP6fw
Gj9L3ho/HGUZP2yUGj+EChs/mPkZP8OPGz/17Bk/RccZP2jnGT+b6Bk/H1QaP/b7GT/1HRo/
raMaP4jbGj8ReRs/R20aP7slGz++0xk/8YEbP/QFGz/zfhs/zNIaP4DPGj9JRBo/UkIbPzT+
Gj+u3xo/UigbP/3lGj/DERs/VooaP4KKGj+eZhs/JaIaPymJGj9YYBo/NzYbP7vHGj/oIhs/
hiMbPzAFHD/JhRo/Ln4bPxYUGz+Lkho/y84bP4rjGj+CGBs/AXYbP42bGz+OYRo/Qg8cP0Y+
Gj/vEhw/FAsbPwYtGz/ALxo/2V8aP4S6Gz8sGBs/ldIaP6mjGz9VSRs/QmcaP3cOGz/x9Ro/
7T0cP77mGz8PTRs/r/wbP7p7HD8pBRw/1tobP73JGz9DQRs/650aP/e0Gz+zHhw/tHccPxAP
HD/pihs/eNYbP7E1HD96LRs/75McP3jEGz9g9xs/XAMcPwo5Gz/tvRs/yJMbP1nsGj+wFhw/
zmAbP7H5Gz/uTBs/v9EbPyhJGj9KTxs/vbkcP14SHD95Mxw/4+EaP/p3Gz8fBBw/19waP7R+
Gz/wDR0/A10cP1cfHD/ylxw/WLobP3YoHT/vLBs/xc0bP8MMHD+WSBw/8TIbPy2jGz/sYRs/
tSYcP6TvHD+DQRw/YrMbP15RHD9CeBs/UnQbP1HMGz8oBB0/d4cbPy+FHD+d8xs/BOEbP7EW
HD+KqRs/FKgdP2uPGz+BPRw/L4kcP5X8Gz+0cBs/vWkcPzQkHD8D2xw/Rm0cPzpDHT/uyxw/
KokbPwf2HD89lxw/BYQbP4BEHD+SShw/MJccP33NGz+ZNxw/Q5kcPzJgHD9pIx4/n3ocP7NR
HT8TIx0/0EkcP12pHD/7WB0/IHsdPyFwHD+JKRw/YK8cP0a0HD+DgRw/IcwcP9YvHT+Q4Rw/
xsQbPze/HT9gEh0/vzcdPwqyHD+RQR0/ty4dP7N3HD/SWBw/P9ccP1YFHj8CtRw/SGkdPx4l
HT9N4Rw/XWUcPxdtHT/j/x0/FBgdP3xDHj+ifh0/0VcdP0VvHT++hRw/fWodP1FbHD+sPR0/
9TocPxy0HT+rOR0/BjIdPxqdHT+HER4/41EdPxj9HD9TTh4/asEdP19THT+onh0/gQwdP2EO
HT+WxR0/6PUcP+kbHT+f5h0/r+kdPxSfHj86YR4/25sdP2XaHj+Tvh0/3WwdP3sIHz9CdR0/
p8cdP/XaHT9rSR0/7VccPxuSHj8bpx4/ByAgP2nDHT+T3x4/D70dPy8aHj+1YB0/AP8dP4ls
Hj8FxB4/5ggfP52tHT8n3h0/FMYePxWXHT9MtRw/gPYcPw9CHj+4Qh4/7fsdPxgWHj8D6B0/
mK4eP1DyHj/mtRw/McYeP4nFHj8KER4/x6cdP9DTHj/Cth4/NycfPxeIHj+pox4/AxMeP1uf
Hj/Sch0/ahcePxlYHz8rph4/YdYeP7X7Hj+4FB4/Jb0dP6n1Hj8ZbB4/hO4dP//XHT8kVB8/
GZ4eP+/uHj9Fex8/tbceP4NsHz+DXB8//YIeP68eHz88Sh8/WUoePwVvHj+j1R4/loMfP47V
Hj+PoR8/2NMdP5fCHj/czx0/NvYeP3h6Hj+oiB8/qWQePxS1HT9v9R4/12seP65oHz+GLB4/
EGYeP4umHj9SxB8/SdYeP+qpHj8bDR8/ShIfPymHHz+UXx8/hCQfP3FAHj/ypx8/V74fPzi6
Hz/kGx8/GXkeP5k9ID9isR4/MPcePx+eHz/Xcx8/DO0eP89zHj90KiA/MUkeP9eBHz/7yR4/
moIfP9z2Hj+GEB8/zaMfP0/HHj9Vux4/7m8gP+ziID/+FR8/AxMfP85cHz+P6B8/C2seP/6K
ID/Szx4/YZsfP+HGHj+O/R8/8CwgPyQcHz9RNx8/XdYePwJJHz98ph8/IZsfPymBID8TXh8/
Hi4fP1yXID+hviA/AVMfPxtkHz/zoSA/7K0gP+q7ID+2ByA/oqMgP72aID+Thx8/LbAfP+Ug
Hz+vJCA/qdwfPwyBHz9hmCA/TkIgPykLID9bVh8/QIggP7DGHz8lRSA/5ishP/xvID949B8/
evEfP/jYHz/7eiA/UWkgP19DIT9NtyA/tW4gP8+dHz8i8h8/HrkgP/JrID93bCA/N3UgP3rl
ID+cACE/a9cfP5GCID/Sth8//iIgPyAqIT/3kSA/KYQgP5e3Hz9qHh8/hjYhP18vIT/YQSA/
IXYgPx4lID8bNCA/gEYgP5zFID+CbiA/ChYhP1pYHz9PdiA/cEchP5hgID+HHCE/2RshP1d+
ID+dGSE/faIhP4UQIj8QdR8/FhohP7qxID8J8iA/QzEhP8LQHz+BNSA//V8gP1yyID8gLx8/
8RYgPwErID8OgSE/ZTsgPzOKID+7WSE/h08gPwKnIT/XLyE/n1QgP99PID/WtiA/qkAhP5gR
IT8G7iA/dC8hP73dIT8GQSA/BgUiP0A+IT+gqSA/IXYgP7WwID+gfCE/iKYgP4YzIT/4xiE/
TdghP7l/IT+n9iA/bjUhPxyAIT+DRCA/n1ghPz4UIT+IRyA/kUwhP2pBIT/O2iE/dGEhP42Q
Hz8UfSA/NO4fPwBFIT/2KyA/NCohPyo6Ij96tiE/J60gP53pID+A9yE/N8QhP7OwIT+APiI/
5TQhPxmaIT9MZiA/qKohP/asID8mwyI//oQgP14JIj+ZvyE/gm0hP58gIj8ugSI/QbIhP2O2
IT/IfiI/OxYhP6emIj90eyE/PoUhP+xJIj/n8iE/C5ggP0Y6IT/LxiA/53IhP3XZIT8bEiI/
lbIgP8xMIT+p5yI/U9EhP/SOIT/TMiE/G20hPzclIj855iE/FO8iP2G0IT8iOCE/k9ghPw8I
Ij8DkyI/atYhP9eyIT+m2iI/sSYhPyoZIj9jkCI/ATEiP7KQIT/i3CI/+ScjPzHHIT8kXCI/
DjQjP97RIT+UDiI/nMsiP0+cIT95byI/grYhPyrBIT+b4iE/P+EiPyY0IT+sViE/dPQiPzxV
Ij/XEiI/bNQiP459Ij9zEiI/P8AiPwnyIT/SRCI/NjwiP/sbIz82gSM/w4IiP7+EIj8IpSI/
qzUjP01XIj83/CM/6tIiP/bVIT8zmyI/gcEiP7tXIj+L2SM/mSAjPzUZIj/QgyM/X/ghPzYS
Iz+3LyI/u70hP0vaIj+mnCI/eosiP2w9Iz+FvSI/Cu8jP8WJIz9cWCI/Y+whP1XuIT8kPCM/
nVMiP5qrIj/naiM/qBYjP9DlIj+QkyI/1hsiP5zzIz+/WSM/p3gjP8H9IT/LGSM/YkcjP3Is
Iz+VSyI/smMjP1cTIz9cuSM/3BwkP3mOIz9vCiM/xVwkP8MwIz/hKSM/3ZwjP/ueIj+ORiM/
FKMjP6DmIj8FPCM/CeciPyqlIj9q9iI/KNoiP0xwJD+5BCQ/K1wjP2QgJD9xyyI/xQUkP7uL
Iz/iviI/mWcjP3fbIz9vKSI/ASYkPyC9Iz9llCI/M0ckP8p0Iz8rxSM/htIjP7vBIz+0niM/
0BMjP6jSIz+adyM/XD4jP7KoIz/cqyM/nEMjP+zCJD/z8CI/fXskPxMZJD++gCQ/WLEjP4Br
Iz9sOyQ/K1QjP3QQJD96UCQ/4owjP0pNJD99wCM/WHQkP6fqIz9vhCM/pZcjP8sAJD+WkyM/
1LkiP5xbIz8V7iM/0eciPxBeIz8nkiI/z+gkP5sQJD/4ciM/wYIjPw2xIz8rgCQ/hZckP8mY
JD9PviQ/ph0jP4+4JD/Y4yM/lm8kPztwJD+p7CQ/CFAkP6yJIz+gQiQ/6D0kP5dbJD/A+SM/
u3gkP9XwJD/FiiM/dSAkP6yNIz9VCiU/uCkkP9zqIz+LryQ/S/ojPyL7JD+BvyM/HxIkP7nC
JD8VCiQ/BmUjP2/hIz8wSiQ/3RYkP2DuIz+S6yQ/7RYmPxdMJT8I1iM/BYAkP99wJT+WZiM/
nAEkP09HJD/tQSM/Dg8lPysHJT/odCQ/yeAkP8m2JT8TIyU/rvwjPyi+Jj8ukCU/JWYlPzzt
Iz/fOCQ/jjwkPwZRJD/aKiU/BP4kPyItJT+w1SU/ACslP/BzJD9U9CQ/ZesiP6tQJT93+CM/
gKskP2fMJD/kMyY/0jQlP07TJD8tBiQ/Yl0mP7thJT/N1SU/qiokP+kjJj+kgCU/sFMlP8yC
JD9FEyU/P2wlP6/XJD9YIyU/FE4mP0caJj+lwyY/RcMlP+uHJD+MliQ/Qj8lP26MJT+C3iU/
69clPzR/JT97dyU/XaAlPzyuJT+A7iQ/S+clPx/5JD950SU/ClMlP1mIJT+BAyY/yKIlP/Mx
Jj8rSiY/7+YlPxWPJj8x7SU/R74mP/sCJT82kyQ/GW0mP6bIJD+zHyU/39YlP/QOJj9+xiU/
bR4mPzdZJT8CoCY/EmwmP+BEJT9p/iY/JAUlPyVmJj9fzSY/BVsmP6C1JT9I2SU//b8lP7mK
Jj9XGCU/RdclP0QLJj8F4yY/nBomP5TdJT+sJSY/GagmP3P4Jj8LvyU/lnElPyRrJT/XUyY/
vyImPzveJj/rliY/EPElP9PtJj8NgCU/LMQlP1GUJj887SU/g+MlP7WwJj+ZBCc/VREmP5eY
Jj9ckCU/bqckP0u2Jj8WkyU/cZUlP8U8Jj/oESY/ML4mP1dtJj8jIiY/g1wmP/avJT8YyyY/
YpElPwSiJj+Bjic/pPgmP+9OJj9SEyc/UJsmP4N6Jj9kXyU/BZEmP2rEJj+kxSU/sJsmP3kR
Jz+3yyY/D4ImPwHlJj8M2iY/QKomP2DQJT9ouCU/z8omP0fKJT+BGCc/mugmP8jMJj8aviY/
CYMmP0pPJz/wFSY/C9AmP/0ZJz+M8yY/0j0nP5mYJj911yc/5DMmP8leJz9g9CU//UcmP1hY
Jz9RSiU/STonP9jYJT++mCg/8L8mP6cQKD9fOSY/r78lP32XJj9N1SY/eTwnP7uSJj+2HCc/
B6ImP4azJz+yeCc/F1UnP/9/Jj+uGSc/H80mPz6MJz8IYCc/TPgmP0FiJT/fniY/yWQmP2Al
Jz+bpiY/5IAnP/f8Jz+JhSc/bqInP8FlJj+zFCc/8xUnP6J2Jj/TXiY/Cl4nP2ZBJz8W0CY/
/B4nP/WfJj8s+CY/6wInP9P1Jj/OXCY/zIknPz11KD+qeyY/97EnP4szKD9uySY/08YmPwa+
Jj98fCY/NEgnPzOoJz8zsic/fPwnP7poKD8A1ic/AwsoP+YXJz/ObSc/xIgnP4vNJj+R9iY/
pOonPyPwJz/GmyY/BkInP1v0Jz+aQSg/ZEgmP964Jz9I2ig/1bQlP9r8Jj/7Tik/7vonPxQA
Jz/3NCg/KQonP6JqJz8Z4Sc/YQIoP/ziJj8UsCc/a6soP2pxJz/zZCg/8AAoP4p8Jz9Tcig/
XoUoP4mZJz/1Cyg/RX8nP9sOJz/zkyc/XBAoPymNJz9WCyc//84nPzhtKD8kISc/cL4oP7do
KD9dYCc/0cIoP1QnKD+DICc/N2coP2IcJz/4Pyg/D6YoPynpJz/iAyc//lInP2UPKD8mOyc/
SU8mP7tWKD9vQSg/bLEoP+m5Jz/U5Sc/g/InP/yLKD+4uCc/9CYoPxffKD8AYCY/TzcnP+ru
Jz8xkic/IRMnP0pAKD97vCc/FgIoP2OsKD/t3yc/nCYoP7R1KD8biSg/wEkpP87ZJz/yVyg/
6ZMoP/vTKD+lAig/vc0oP8gVKD/giSg/ABQoP49OKD8VGSk/+GooPx5qKD+ECSg/lOcoP0mH
KD9hSyg/SS8oP8TEKD/AIyk/wyEoP1i7Jz+8uic/HQIoP3GuKD94Gyk/towpPwPJKD/AMyk/
x4koP6LzJz+75yg/1JMnP77NKT/V4ic/hd4nP7jPKD/vcig/ZlopP1PEKT9nRyg/31soP8Q9
KT86YCg/6dAoP9zHKD+A6Sg/DzEoP6HpKD+6jSk/zFwoPz+gKD8siCg//8QpPwlXKT+nzSg/
JKEnP0kMKT/FMyg/vKwoP1yUKD/rwic//gUqP4kXKT9AHSk/tL0oP+gOKT/0Vig/NKwpP20M
KT8mWSk/qqspP+oNKj9Hxig/ntUnP8jyKD/lhSg/PQIpPwHcKj8EHyo/ZikpP45BKT+rnyg/
kT4pP3WGKT+85yg/bdApP5h7KD9PzSk/r7IpPwEPKj9cvig/dDIqP7mPKT9Nmik/fLIoP8I4
Kj8WtSk/YTYpP+l4Kj+rOik/+XkpPyXvKT9u/Sg/+nkpPzaXKT+85Sk/j6YpPwRXKj88eCg/
4hEpPwBRKT+NXyo/StApP3OnKD/sTSk/WiYpPzEeKj+uNio/HREpPwOqKT+GfSk/+fUoP3ZP
Kj+3mik/SUAqP6jfKT/fVSo/Ec4pP7gzKT/XhSo/6BkpP786Kj9bzio//G0pP12/KT8S9yg/
LTYpP3NZKj/Kjyo/6kYpP3XNKj+bNSk/mFEpP/PiKT+exCg/B3UpP3e9Kj86KSo/ZWQpP28u
Kj/l1yk/ICMrP9oZKj9iVSk/t3QqP0OQKT+jdyk/fGAqP035KT9uIyo/a6kpP7ZhKj9vcCo/
sncqPwBbKj8fJCo/hzMpP2C3KT+ojSk/6KAqP2LZKT9E/yo/cxEpP1FaKj/u1yo/H4oqP5z8
KT9zYis/hkgqPzKYKT/Unyo/mr0pPwLcKT9Xiis/n3wqPz/rKz9iZCs/qj4rP56IKj9kuSk/
qzgqPw7LKT87Bys/668qP/dGKj+vVSs/g4UqP385Kj8zsio/+wwrP+ueKj8=</AssayYData></Step><Step><CommonData><SampleLocation>6</SampleLocation><SampleID></SampleID><SampleGroup></SampleGroup><SampleInfo></SampleInfo><SampleRow>B</SampleRow><SamplePlate>1</SamplePlate><WellType>WASH</WellType><Concentration>-1</Concentration><ConcentrationUnits>µg/ml</ConcentrationUnits><MolarConcentration>-1</MolarConcentration><MolarConcUnits>nM</MolarConcUnits><MolecularWeight>-1</MolecularWeight><Temperature>30</Temperature><StartTime>4613815</StartTime><AssayTime>600</AssayTime></CommonData><FlowRate>1000</FlowRate><StepType>DISASSOC</StepType><StepName>Dissociation</StepName><StepStatus>OK</StepStatus><ActualTime>600.001</ActualTime><CycleTime>0.2</CycleTime><AssayXData Points="3000">dobDROWMw0RDk8NEqZnDRBCgw0R+psNE5azDREOzw0SpucNEEMDDRIbGw0TczMNES9PDRKnZ
w0QY4MNEdubDROXsw0RD88NEsfnDRBgAxER+BsRE5QzEREMTxESpGcREGCDERH4mxETlLMRE
QzPERLE5xEQQQMREfkbEROVMxERLU8REsVnERBBgxER2ZsRE5WzEREtzxESpecREGIDERHaG
xETcjMREQ5PERLGZxEQYoMREdqbERNysxERLs8REsbnERBDAxER2xsRE3MzEREvTxESx2cRE
GODERHbmxETl7MRES/PERLH5xEQYAMVEfgbFROUMxURLE8VEsRnFRBggxUR2JsVE5SzFREsz
xUSxOcVEGEDFRHZGxUTcTMVES1PFRLFZxUQQYMVEdmbFROVsxURLc8VEqXnFRBCAxUR+hsVE
5YzFREOTxUSpmcVEGKDFRH6mxUTcrMVEQ7PFRKm5xUQQwMVEfsbFRNzMxURL08VEqdnFRBjg
xUR+5sVE3OzFREPzxUSp+cVEGADGRH4GxkTcDMZEQxPGRLEZxkQYIMZEdibGRNwsxkRDM8ZE
sTnGRBhAxkR2RsZE3EzGREtTxkSpWcZEGGDGRHZmxkTcbMZEQ3PGRLF5xkQQgMZEdobGRNyM
xkRDk8ZEsZnGRBigxkR2psZE5azGREuzxkSpucZEEMDGRHbGxkTlzMZES9PGRKnZxkQQ4MZE
fubGROXsxkRL88ZEqfnGRBAAx0R+BsdE3AzHREsTx0SpGcdEGCDHRHYmx0TcLMdEQzPHRKk5
x0QQQMdEfkbHRNxMx0RDU8dEqVnHRBBgx0R+ZsdE3GzHREtzx0SxecdEGIDHRHaGx0TljMdE
S5PHRKmZx0QYoMdEfqbHRNysx0RLs8dEqbnHRBjAx0R2xsdE3MzHREPTx0Sx2cdEGODHRH7m
x0Tl7MdEQ/PHRLH5x0QQAMhEfgbIRNwMyERLE8hEqRnIRBAgyER2JshE5SzIREMzyESpOchE
EEDIRHZGyETlTMhES1PIRLFZyEQYYMhEdmbIRNxsyERLc8hEsXnIRBCAyER2hshE5YzIREOT
yESpmchEEKDIRH6myETlrMhEQ7PIRKm5yEQQwMhEfsbIRNzMyERL08hEqdnIRBDgyER25shE
5ezIREvzyESx+chEEADJRH4GyUTlDMlEQxPJRKkZyUQYIMlEfibJROUsyURLM8lEqTnJRBBA
yUR2RslE5UzJRENTyUSxWclEEGDJRH5myUTcbMlEQ3PJRKl5yUQYgMlEfobJRNyMyURLk8lE
qZnJRBigyUR2pslE3KzJREuzyUSpuclEGMDJRHbGyUTczMlES9PJRKnZyUQQ4MlEfubJROXs
yURL88lEqfnJRBgAykR2BspE3AzKREsTykSpGcpEECDKRH4mykTcLMpEQzPKRKk5ykQQQMpE
dkbKRNxMykRLU8pEsVnKRBBgykR2ZspE5WzKRENzykSxecpEGIDKRHaGykTcjMpES5PKRLGZ
ykQQoMpEfqbKRNysykRLs8pEqbnKRBDAykR+xspE5czKREvTykSp2cpEEODKRH7mykTc7MpE
S/PKRKn5ykQYAMtEdgbLROUMy0RLE8tEqRnLRBggy0R2JstE5SzLREMzy0SxOctEGEDLRH5G
y0TcTMtES1PLRKlZy0QYYMtEfmbLROVsy0RLc8tEsXnLRBCAy0R2hstE3IzLREuTy0SpmctE
EKDLRHamy0TlrMtES7PLRLG5y0QQwMtEfsbLRNzMy0RL08tEsdnLRBDgy0R+5stE3OzLREvz
y0Sx+ctEEADMRH4GzETcDMxESxPMRKkZzEQQIMxEdibMROUszERDM8xEsTnMRBhAzER2RsxE
5UzMREtTzESpWcxEEGDMRHZmzETlbMxEQ3PMRKl5zEQQgMxEdobMROWMzERDk8xEqZnMRBCg
zER+psxE5azMREuzzESxucxEEMDMRHbGzETlzMxEQ9PMRKnZzEQY4MxEfubMROXszERL88xE
sfnMRBAAzUR+Bs1E3AzNREsTzUSpGc1EGCDNRH4mzUTcLM1EQzPNRKk5zUQYQM1EfkbNROVM
zURDU81EsVnNRBBgzUR2Zs1E5WzNRENzzUSxec1EGIDNRHaGzUTljM1ES5PNRLqZzUQYoM1E
fqbNROWszURDs81EqbnNRBjAzUR+xs1E3MzNREvTzUSp2c1EEODNRHbmzUTt7M1ES/PNRKn5
zUQQAM5EfgbOROUMzkRLE85EqRnORBAgzkR+Js5E5SzOREszzkSxOc5EEEDORHZGzkTlTM5E
Q1PORKlZzkQgYM5EdmbORNxszkRLc85EsXnORBCAzkR+hs5E5YzOREOTzkSpmc5EEKDORH6m
zkTcrM5ES7PORLG5zkQYwM5EfsbOROXMzkRL085EqdnORBjgzkR25s5E3OzOREPzzkSp+c5E
GADPRH4Gz0TcDM9EQxPPRLEZz0QYIM9EdibPROUsz0RLM89EujnPRBhAz0R2Rs9E5UzPREtT
z0S6Wc9EGGDPRHZmz0TcbM9ES3PPRLF5z0QYgM9EdobPRNyMz0RLk89EqZnPRBCgz0R+ps9E
5azPREuzz0Spuc9EEMDPRHbGz0TlzM9ES9PPRLHZz0QQ4M9EdubPROXsz0RD889EsfnPRBgA
0ER+BtBE5QzQREMT0ESpGdBEGCDQRHYm0ETlLNBEQzPQRKk50EQgQNBEdkbQRNxM0ERLU9BE
sVnQRBhg0ER+ZtBE3GzQREtz0ESpedBEEIDQRHaG0ETcjNBEQ5PQRLGZ0EQYoNBEdqbQROWs
0ERLs9BEsbnQRBDA0ER+xtBE3MzQREPT0ESp2dBEEODQRH7m0ETc7NBES/PQRLH50EQQANFE
dgbRROUM0URLE9FEsRnRRBgg0UR+JtFE5SzRREsz0USxOdFEGEDRRHZG0UTlTNFES1PRRKlZ
0UQYYNFEdmbRRNxs0URLc9FEsXnRRBiA0UR+htFE5YzRREOT0USpmdFEGKDRRHam0UTlrNFE
Q7PRRKm50UQgwNFEdsbRRNzM0URD09FEqdnRRBjg0UR+5tFE3OzRREPz0USx+dFEGADSRHYG
0kTlDNJEQxPSRLEZ0kQYINJEdibSRNws0kRDM9JEqTnSRBhA0kR+RtJE3EzSREtT0kSpWdJE
GGDSRHZm0kTlbNJES3PSRLF50kQYgNJEdobSROWM0kRLk9JEsZnSRBig0kR+ptJE5azSREuz
0kSxudJEEMDSRHbG0kTlzNJEQ9PSRLHZ0kQY4NJEfubSROXs0kRL89JEqfnSRBAA00SGBtNE
5QzTREsT00SpGdNEGCDTRHYm00TcLNNESzPTRKk500QYQNNEfkbTRNxM00RDU9NEqVnTRBBg
00R2ZtNE3GzTRENz00SpedNEGIDTRHaG00TcjNNES5PTRLGZ00QYoNNEfqbTRNys00RDs9NE
sbnTRBDA00R+xtNE3MzTREPT00Sx2dNEEODTRH7m00Tc7NNEQ/PTRLH500QQANREdgbUROUM
1ERDE9REqRnURBgg1ER+JtRE5SzUREsz1ESpOdREGEDURHZG1ETlTNREQ1PURKlZ1EQQYNRE
fmbURNxs1ERDc9REsXnURBCA1ER+htRE5YzUREOT1ESxmdREGKDURH6m1ETlrNREQ7PURLG5
1EQYwNREfsbUROXM1ERD09REsdnURBDg1ER25tRE3OzUREvz1ESx+dREGADVRH4G1UTcDNVE
SxPVRKkZ1UQQINVEdibVRNws1URLM9VEsTnVRBBA1UR+RtVE3EzVREtT1USpWdVEGGDVRHZm
1UTlbNVEQ3PVRLF51UQQgNVEdobVROWM1URDk9VEqZnVRBig1UR+ptVE5azVREuz1USpudVE
GMDVRHbG1UTczNVES9PVRLHZ1UQQ4NVEfubVROXs1URL89VEqfnVRBgA1kR+BtZE3AzWREMT
1kSxGdZEGCDWRH4m1kTlLNZEQzPWRKk51kQQQNZEdkbWROVM1kRDU9ZEsVnWRBhg1kR+ZtZE
3GzWREtz1kSxedZEGIDWRH6G1kTljNZES5PWRKmZ1kQYoNZEfqbWRNys1kRDs9ZEsbnWRBDA
1kR2xtZE3MzWREvT1kSp2dZEGODWRHbm1kTl7NZES/PWRLH51kQYANdEdgbXRNwM10RLE9dE
qRnXRBgg10R+JtdE3CzXREMz10SxOddEGEDXRHZG10TlTNdES1PXRLFZ10QYYNdEfmbXROVs
10RLc9dEqXnXRBiA10R+htdE3IzXREOT10SpmddEGKDXRH6m10TcrNdEQ7PXRKm510QQwNdE
dsbXROXM10RL09dEsdnXRBjg10R25tdE5ezXREPz10Sp+ddEGADYRH4G2ETlDNhESxPYRLEZ
2EQYINhEfibYRNws2ERDM9hEsTnYRBBA2ER+RthE3EzYREtT2ESpWdhEGGDYRH5m2ETlbNhE
S3PYRKl52EQQgNhEfobYRNyM2ERLk9hEqZnYRBig2ER2pthE3KzYREOz2ESxudhEEMDYRH7G
2ETlzNhEQ9PYRLHZ2EQY4NhEfubYROXs2ERD89hEqfnYRBAA2UR+BtlE5QzZREsT2USpGdlE
GCDZRH4m2UTlLNlESzPZRKk52UQYQNlEfkbZRNxM2URLU9lEsVnZRBhg2UR+ZtlE5WzZREtz
2USxedlEEIDZRH6G2UTljNlEQ5PZRLGZ2UQQoNlEfqbZRNys2URDs9lEsbnZRBDA2UR+xtlE
3MzZREPT2USx2dlEGODZRH7m2UTl7NlES/PZRLH52UQQANpEdgbaRNwM2kRLE9pEsRnaRBAg
2kR2JtpE5SzaREsz2kSxOdpEEEDaRHZG2kTlTNpES1PaRLFZ2kQYYNpEfmbaROVs2kRLc9pE
sXnaRBCA2kR+htpE5YzaREuT2kSxmdpEEKDaRHam2kTcrNpES7PaRKm52kQYwNpEdsbaRNzM
2kRD09pEqdnaRBDg2kR+5tpE5ezaREvz2kSp+dpEEADbRHYG20TcDNtESxPbRKkZ20QYINtE
fibbRNws20RDM9tEsTnbRBhA20R+RttE3EzbREtT20SpWdtEEGDbRH5m20TlbNtES3PbRKl5
20QYgNtEfobbRNyM20RDk9tEqZnbRBCg20R2pttE5azbREOz20SxudtEGMDbRHbG20TlzNtE
S9PbRKnZ20QY4NtEfubbROXs20RD89tEsfnbRBgA3ER2BtxE5QzcREsT3ESpGdxEECDcRH4m
3ETcLNxEQzPcRLE53EQYQNxEdkbcRNxM3ERLU9xEqVncRBhg3ER+ZtxE3GzcREtz3ESpedxE
GIDcRH6G3ETljNxES5PcRLGZ3EQQoNxEfqbcROWs3ERLs9xEsbncRBjA3ER2xtxE5czcREvT
3ESp2dxEEODcRHbm3ETc7NxES/PcRKn53EQQAN1EdgbdROUM3URLE91EqRndRBAg3UR2Jt1E
3CzdREsz3USpOd1EGEDdRH5G3UTlTN1EQ1PdRLFZ3UQQYN1EdmbdROVs3URLc91EqXndRBCA
3UR2ht1E5YzdREuT3USpmd1EGKDdRHam3UTcrN1EQ7PdRKm53UQQwN1EdsbdRNzM3URD091E
qdndRBjg3UR+5t1E5ezdREPz3USx+d1EEADeRH4G3kTlDN5EQxPeRLEZ3kQYIN5EfibeRNws
3kRDM95EqTneRBBA3kR+Rt5E3EzeRENT3kSxWd5EGGDeRHZm3kTlbN5ES3PeRKl53kQQgN5E
fobeRNyM3kRLk95EsZneRBig3kR2pt5E5azeREuz3kSpud5EGMDeRHbG3kTlzN5EQ9PeRKnZ
3kQQ4N5EfubeROXs3kRL895EqfneRBgA30R2Bt9E5QzfREMT30SxGd9EECDfRH4m30TcLN9E
SzPfRKk530QYQN9EdkbfROVM30RDU99EsVnfRBBg30R2Zt9E5WzfREtz30Sped9EGIDfRH6G
30TcjN9EQ5PfRKmZ30QYoN9EfqbfROWs30RDs99EqbnfRBDA30R2xt9E3MzfREPT30Sp2d9E
GODfRH7m30Tc7N9ES/PfRKn530QYAOBEdgbgRNwM4ERLE+BEsRngRBAg4ER+JuBE3CzgREsz
4ESpOeBEGEDgRH5G4ETcTOBEQ1PgRKlZ4EQYYOBEdmbgROVs4ERLc+BEsXngRBCA4ER2huBE
3IzgREuT4ESpmeBEEKDgRH6m4ETlrOBEQ7PgRKm54EQYwOBEdsbgRNzM4ERL0+BEqdngRBDg
4ER+5uBE5ezgREvz4ESx+eBEEADhRH4G4UTlDOFEQxPhRKkZ4UQYIOFEfibhRNws4URLM+FE
qTnhRBhA4UR2RuFE5UzhREtT4USpWeFEEGDhRH5m4UTlbOFES3PhRLF54UQQgOFEdobhRNyM
4URLk+FEqZnhRBig4UR+puFE5azhREuz4USpueFEGMDhRHbG4UTlzOFES9PhRLHZ4UQQ4OFE
fubhROXs4URD8+FEqfnhRBgA4kR2BuJE3AziREMT4kSxGeJEGCDiRHYm4kTlLOJEQzPiRLE5
4kQYQOJEfkbiRNxM4kRLU+JEsVniRBhg4kR2ZuJE5WziREtz4kSpeeJEGIDiRHaG4kTljOJE
S5PiRLGZ4kQYoOJEfqbiRNys4kRLs+JEqbniRBDA4kR2xuJE3MziREvT4kSx2eJEEODiRHbm
4kTl7OJEQ/PiRKn54kQYAONEfgbjRNwM40RLE+NEqRnjRBAg40R2JuNE5SzjREsz40SpOeNE
EEDjRHZG40TlTONES1PjRLFZ40QYYONEfmbjROVs40RLc+NEsXnjRBiA40R+huNE3IzjREuT
40SpmeNEEKDjRH6m40TkrONES7PjRKm540QYwONEdsbjRNzM40RL0+NEqdnjRBDg40R+5uNE
5OzjREvz40Sp+eNEGADkRH4G5ETkDORESxPkRKkZ5EQYIOREfibkROQs5ERDM+REujnkRBhA
5ER+RuRE3EzkRENT5ESyWeREGGDkRH5m5ETkbORES3PkRLJ55EQYgOREfobkROSM5ERLk+RE
spnkRBig5ER+puRE5KzkREOz5ESpueREGMDkRHbG5ETkzORES9PkRLLZ5EQQ4OREdubkRNzs
5ERL8+REuvnkRBAA5UR+BuVE5AzlREsT5USyGeVEGCDlRH4m5UTkLOVEQzPlRKk55UQQQOVE
fkblRNxM5URDU+VEqVnlRBhg5UR+ZuVE5GzlREtz5USpeeVEEIDlRHaG5UTkjOVEQ5PlRKmZ
5UQYoOVEfqblROSs5URDs+VEsrnlRBDA5UR2xuVE3MzlREvT5USp2eVEGODlRHbm5UTc7OVE
Q/PlRKn55UQQAOZEdgbmRNwM5kRLE+ZEqRnmRBAg5kR+JuZE5CzmREMz5kSyOeZEEEDmRHZG
5kTkTOZEQ1PmRKlZ5kQQYOZEfmbmRNxs5kRLc+ZEsnnmRBiA5kR2huZE5IzmREuT5kSymeZE
GKDmRHam5kTkrOZES7PmRLK55kQYwOZEdsbmRNzM5kRD0+ZEstnmRBjg5kR25uZE5OzmREvz
5kSp+eZEEADnRH4G50TkDOdESxPnRLIZ50QQIOdEfibnROQs50RDM+dEsjnnRBhA50R+RudE
5EznRENT50SyWedEGGDnRH5m50TkbOdES3PnRKl550QYgOdEdobnROSM50RLk+dEspnnRBig
50R2pudE5KznREOz50SyuedEEMDnRH7G50TkzOdES9PnRLLZ50QY4OdEfubnRNzs50RL8+dE
svnnRBAA6ER2BuhE3AzoREsT6ESyGehEECDoRH4m6ETkLOhEQzPoRKk56EQYQOhEdkboRNxM
6ERLU+hEqVnoRBhg6ER2ZuhE5GzoREtz6ESpeehEEIDoRH6G6ETkjOhES5PoRLKZ6EQYoOhE
dqboRNys6ERLs+hEqbnoRBjA6ER2xuhE3MzoREPT6ESy2ehEGODoRH7m6ETc7OhEQ/PoRKn5
6EQYAOlEfgbpROQM6URDE+lEqRnpRBgg6UR+JulE5CzpREMz6USpOelEEEDpRH5G6UTcTOlE
S1PpRKlZ6UQYYOlEdmbpRNxs6URDc+lEqXnpRBiA6UR2hulE5IzpREOT6USymelEEKDpRH6m
6UTkrOlEQ7PpRKm56UQQwOlEdsbpROTM6URD0+lEqdnpRBDg6UR+5ulE3OzpREvz6USy+elE
GADqRH4G6kTcDOpEQxPqRLIZ6kQQIOpEfibqROQs6kRDM+pEqTnqRBhA6kR+RupE5EzqREtT
6kSpWepEEGDqRHZm6kTcbOpES3PqRLJ56kQQgOpEdobqRNyM6kRDk+pEspnqRBig6kR+pupE
5KzqREOz6kSpuepEGMDqRH7G6kTkzOpEQ9PqRLLZ6kQY4OpEdubqRNzs6kRL8+pEqfnqRBgA
60R+ButE3AzrREsT60SpGetEGCDrRHYm60TcLOtEQzPrRLI560QYQOtEfkbrRNxM60RLU+tE
slnrRBBg60R+ZutE3GzrRENz60SpeetEGIDrRHaG60TkjOtES5PrRLqZ60QQoOtEdqbrRNys
60RLs+tEsrnrRBDA60SGxutE3MzrREvT60Sy2etEEODrRHbm60Tk7OtES/PrRLL560QYAOxE
fgbsRNwM7ERLE+xEqRnsRBgg7ER2JuxE3CzsREsz7ESyOexEEEDsRHZG7ETkTOxES1PsRKlZ
7EQYYOxEfmbsRORs7ERLc+xEqXnsRBiA7ER2huxE3IzsREuT7ESymexEEKDsRHam7ETcrOxE
Q7PsRLK57EQYwOxEfsbsRNzM7ERL0+xEstnsRBjg7ER25uxE3OzsREvz7ESp+exEEADtRHYG
7UTcDO1EQxPtRKkZ7UQQIO1EfibtROQs7URLM+1EqTntRBhA7UR2Ru1E5EztRENT7USyWe1E
EGDtRH5m7UTkbO1EQ3PtRLJ57UQYgO1EfobtRNyM7URLk+1EqZntRBig7UR2pu1E5KztREOz
7USyue1EEMDtRH7G7UTkzO1ES9PtRKnZ7UQY4O1EhubtROTs7URL8+1EsvntRBgA7kR2Bu5E
5AzuREsT7kSyGe5EECDuRH4m7kTkLO5ESzPuRKk57kQYQO5EdkbuRORM7kRLU+5EqVnuRBBg
7kR+Zu5E3GzuREtz7kSyee5EGIDuRH6G7kTkjO5ES5PuRKmZ7kQYoO5EdqbuRNys7kRDs+5E
srnuRBjA7kR2xu5E5MzuREvT7kSp2e5EEODuRH7m7kTc7O5EQ/PuRKn57kQYAO9EfgbvROQM
70RDE+9EshnvRBAg70R2Ju9E3CzvREsz70SyOe9EGEDvRH5G70TcTO9ES1PvRLJZ70QYYO9E
fmbvRNxs70RLc+9EqXnvRBCA70R2hu9E5IzvREuT70Syme9EGKDvRHam70TkrO9ES7PvRKm5
70QYwO9EdsbvROTM70RL0+9EstnvRBDg70R+5u9E3OzvREPz70Sy+e9EEADwRHYG8ETkDPBE
SxPwRLIZ8EQYIPBEdibwRNws8ERLM/BEsjnwRBhA8ER+RvBE5EzwRENT8ESpWfBEEGDwRH5m
8ETcbPBES3PwRKl58EQQgPBEdobwROSM8ERDk/BEqZnwRBCg8ER2pvBE5KzwREuz8ESpufBE
GMDwRHbG8ETczPBEQ9PwRLLZ8EQQ4PBEfubwROTs8ERD8/BEqfnwRBAA8UR2BvFE3AzxREsT
8USpGfFEGCDxRHYm8UTkLPFEQzPxRLI58UQYQPFEdkbxRORM8URDU/FEulnxRBBg8UR+ZvFE
3GzxREtz8USpefFEEIDxRH6G8UTkjPFES5PxRKmZ8UQYoPFEdqbxRNys8URLs/FEsrnxRBjA
8UR+xvFE5MzxREPT8USp2fFEEODxRH7m8UTk7PFES/PxRKn58UQQAPJEfgbyROQM8kRDE/JE
qRnyRBgg8kR2JvJE5CzyREsz8kSpOfJEEEDyRH5G8kTkTPJES1PyRKlZ8kQYYPJEfmbyRNxs
8kRLc/JEsnnyRBCA8kR+hvJE3IzyREuT8kSpmfJEGKDyRH6m8kTcrPJES7PyRKm58kQQwPJE
fsbyRNzM8kRD0/JEqdnyRBDg8kR25vJE3OzyREPz8kSp+fJEGADzRH4G80TcDPNEQxPzRKkZ
80QYIPNEfibzROQs80RDM/NEqTnzRBhA80R2RvNE5EzzREtT80SyWfNEEGDzRHZm80TkbPNE
S3PzRKl580QYgPNEdobzROSM80RLk/NEqZnzRBCg80R2pvNE5KzzREuz80SyufNEEMDzRHbG
80TkzPNES9PzRLLZ80QY4PNEfubzRNzs80RL8/NEsvnzRBgA9ER+BvRE3Az0REsT9ESpGfRE
ECD0RHYm9ETcLPRESzP0RKk59EQQQPREfkb0RNxM9ERLU/REqVn0RBBg9ER2ZvRE3Gz0RENz
9ESyefREEID0RHaG9ETkjPRES5P0RLKZ9EQQoPREfqb0RNys9ERDs/REqbn0RBDA9ER+xvRE
5Mz0REPT9ESy2fREEOD0RHbm9ETc7PREQ/P0RLL59EQYAPVEfgb1RNwM9URLE/VEshn1RBAg
9UR2JvVE5Cz1REsz9USyOfVEEED1RH5G9UTcTPVEQ1P1RKlZ9UQQYPVEdmb1RNxs9URLc/VE
snn1RBiA9UR2hvVE5Iz1REOT9USpmfVEEKD1RH6m9UTkrPVES7P1RKm59UQYwPVEfsb1ROTM
9URL0/VEstn1RBDg9UR25vVE5Oz1REvz9USp+fVEGAD2RH4G9kTkDPZEQxP2RKkZ9kQQIPZE
dib2ROQs9kRLM/ZEsjn2RBBA9kR+RvZE3Ez2REtT9kSpWfZEEGD2RHZm9kTcbPZES3P2RKl5
9kQYgPZEfob2ROSM9kRLk/ZEqZn2RBCg9kR+pvZE5Kz2REOz9kSyufZEEMD2RHbG9kTczPZE
Q9P2RKnZ9kQQ4PZEdub2RNzs9kRL8/ZEsvn2RBgA90R+BvdE3Az3REsT90SyGfdEECD3RH4m
90TcLPdESzP3RLI590QQQPdEfkb3RORM90RLU/dEqVn3RBhg90R+ZvdE5Gz3REtz90SpefdE
EID3RHaG90TkjPdES5P3RKmZ90QYoPdEdqb3RNys90RLs/dEqbn3RBjA90R+xvdE3Mz3REvT
90Sp2fdEEOD3RH7m90Tk7PdEQ/P3RKn590QQAPhEdgb4ROQM+ERDE/hEqRn4RBgg+ER+JvhE
3Cz4REsz+ESpOfhEIED4RH5G+ETkTPhEQ1P4RKlZ+EQYYPhEfmb4RNxs+ERLc/hEsnn4RBiA
+ER+hvhE3Iz4REOT+ESpmfhEEKD4RH6m+ETcrPhES7P4RLK5+EQYwPhEfsb4RNzM+ERD0/hE
qdn4RBDg+ER25vhE5Oz4REvz+ESy+fhEEAD5RHYG+UTkDPlEQxP5RKkZ+UQYIPlEfib5RNws
+URLM/lEsjn5RBhA+UR2RvlE5Ez5REtT+USpWflEGGD5RH5m+UTkbPlES3P5RKl5+UQYgPlE
dob5RNyM+URLk/lEqZn5RBCg+UR+pvlE5Kz5REOz+USyuflEGMD5RH7G+UTczPlES9P5RKnZ
+UQY4PlEfub5RNzs+URD8/lEsvn5RBgA+kR2BvpE5Az6REsT+kSpGfpEGCD6RHYm+kTkLPpE
SzP6RKk5+kQYQPpEfkb6RNxM+kRLU/pEsln6RBhg+kR+ZvpE5Gz6RENz+kSyefpEGID6RH6G
+kTkjPpES5P6RKmZ+kQQoPpEdqb6ROSs+kRLs/pEsrn6RBjA+kR2xvpE3Mz6REPT+kSp2fpE
EOD6RH7m+kTk7PpES/P6RKn5+kQYAPtEdgb7RNwM+0RLE/tEqRn7RBAg+0R+JvtE5Cz7REMz
+0SpOftEGED7RH5G+0TcTPtEQ1P7RLJZ+0QQYPtEdmb7RORs+0RLc/tEsnn7RBCA+0R2hvtE
5Iz7REuT+0SpmftEEKD7RH6m+0TkrPtES7P7RLK5+0QQwPtEdsb7ROTM+0RL0/tEstn7RBDg
+0R+5vtE5Oz7REvz+0Sp+ftEEAD8RH4G/ETcDPxEQxP8RKkZ/EQQIPxEfib8ROQs/ERLM/xE
qTn8RBBA/ER+RvxE5Ez8RENT/ESpWfxEGGD8RH5m/ETkbPxEQ3P8RKl5/EQQgPxEdob8RNyM
/ERLk/xEspn8RBCg/ER+pvxE5Kz8REuz/ESyufxEGMD8RH7G/ETkzPxES9P8RLrZ/EQY4PxE
fub8ROTs/ERD8/xEsvn8RBgA/UR2Bv1E5Az9REsT/USpGf1EECD9RHYm/UTkLP1EQzP9RLI5
/UQYQP1Edkb9RORM/URDU/1EqVn9RBhg/UR2Zv1E5Gz9REtz/USpef1EGID9RHaG/UTkjP1E
S5P9RKmZ/UQYoP1Edqb9ROSs/URDs/1Eqbn9RBDA/UR+xv1E5Mz9REPT/USy2f1EEOD9RH7m
/UTk7P1EQ/P9RLL5/UQYAP5Efgb+RNwM/kRDE/5EqRn+RBgg/kR2Jv5E3Cz+REsz/kSyOf5E
GED+RHZG/kTkTP5EQ1P+RLJZ/kQQYP5Efmb+RNxs/kRDc/5Esnn+RBiA/kR2hv5E3Iz+REuT
/kSymf5EGKD+RHam/kTkrP5ES7P+RLK5/kQQwP5Edsb+ROTM/kRL0/5Estn+RBDg/kR+5v5E
5Oz+REvz/kSp+f5EEAD/RH4G/0TkDP9ESxP/RLIZ/0QYIP9Edib/ROQs/0RDM/9EqTn/RBBA
/0R+Rv9E3Ez/REtT/0SpWf9EGGD/RH5m/0TcbP9ES3P/RLJ5/0QYgP9Efob/RNyM/0RDk/9E
qZn/RBig/0R2pv9E5Kz/REOz/0Syuf9EGMD/RH7G/0TczP9ES9P/RKnZ/0QY4P9Edub/ROTs
/0RL8/9Esvn/RAgAAEU/AwBFbgYARaYJAEXVDABFCBAART8TAEVuFgBFphkARdkcAEUMIABF
OyMARW4mAEWmKQBF1SwARQwwAEU7MwBFcjYARaE5AEXZPABFCEAARTtDAEVuRgBFpkkARdVM
AEUIUABFO1MARXJWAEWhWQBF3VwARQhgAEU7YwBFbmYARaZpAEXVbABFDHAART9zAEVydgBF
oXkARdl8AEUMgABFO4MARXKGAEWmiQBF1YwARQiQAEU/kwBFbpYARaGZAEXZnABFCKAART+j
AEVypgBFoakARdWsAEUMsABFP7MARW62AEWhuQBF2bwARQzAAEU/wwBFbsYARaHJAEXVzABF
CNAART/TAEVu1gBFptkARdncAEUM4ABFO+MARXLmAEWh6QBF2ewARQjwAEU/8wBFcvYARab5
AEXV/ABFCAABRT8DAUVuBgFFpgkBRdUMAUUMEAFFOxMBRXIWAUWmGQFF1RwBRQggAUU7IwFF
biYBRaEpAUXZLAFFCDABRTszAUVuNgFFoTkBRdk8AUUMQAFFO0MBRXJGAUWhSQFF1UwBRQxQ
AUU/UwFFclYBRaFZAUXVXAFFCGABRT9jAUVuZgFFoWkBRdlsAUUMcAFFO3MBRXJ2AUWheQFF
2XwBRQyAAUU/gwFFboYBRaGJAUXVjAFFCJABRTuTAUVulgFFoZkBRdWcAUUMoAFFO6MBRXKm
AUWhqQFF2awBRQywAUU/swFFbrYBRaa5AUXVvAFFDMABRTvDAUVuxgFFpskBRdnMAUUM0AFF
P9MBRXLWAUWi2QFF2dwBRQzgAUU74wFFbuYBRabpAUXZ7AFFCPABRTvzAUVy9gFFpvkBRdn8
AUUIAAJFOwMCRXIGAkWmCQJF2QwCRQwQAkU7EwJFbhYCRaYZAkXZHAJFDCACRTsjAkVyJgJF
pikCRdksAkUMMAJFPzMCRW42AkWmOQJF2TwCRQxAAkU/QwJFbkYCRaZJAkXUTAJFDFACRTtT
AkVyVgJFplkCRdlcAkUIYAJFO2MCRXJmAkWiaQJF2WwCRQhwAkU7cwJFbnYCRaZ5AkXZfAJF
DIACRTuDAkVuhgJFpokCRdmMAkUIkAJFO5MCRW6WAkWmmQJF2ZwCRQigAkU7owJFcqYCRaap
AkXZrAJFCLACRTuzAkVytgJFprkCRdm8AkUIwAJFO8MCRXbGAkWiyQJF2cwCRQjQAkU/0wJF
ctYCRabZAkXU3AJFCOACRT/jAkVy5gJFpukCRdTsAkUI8AJFO/MCRW72AkWi+QJF1PwCRQgA
A0U/AwNFbgYDRaIJA0XZDANFDBADRT8TA0VyFgNFohkDRdkcA0UMIANFOyMDRW4mA0WmKQNF
1CwDRQwwA0U/MwNFbjYDRaI5A0XUPANFDEADRTtDA0VyRgNFokkDRdlMA0UIUANFO1MDRW5W
A0WiWQNF2VwDRQhgA0U/YwNFbmYDRaZpA0XUbANFDHADRTtzA0VydgNFonkDRdl8A0UIgANF
P4MDRW6GA0WmiQNF2YwDRQyQA0U7kwNFbpYDRaaZA0XUnANFDKADRTujA0VypgNFpqkDRdms
A0UIsANFQ7MDRXK2A0WmuQNF1LwDRQzAA0U7wwNFcsYDRabJA0XUzANFDNADRTvTA0Vu1gNF
otkDRdncA0UI4ANFO+MDRW7mA0Wm6QNF2ewDRQjwA0U/8wNFbvYDRaL5A0XU/ANFDAAERT8D
BEVuBgRFogkERdkMBEUMEARFPxMERW4WBEWmGQRF2RwERQwgBEU7IwRFciYERaYpBEXZLARF
DDAERTszBEVuNgRFojkERdQ8BEUIQARFP0MERW5GBEWmSQRF2UwERQhQBEU/UwRFblYERaZZ
BEXUXARFCGAERTtjBEVyZgRFpmkERdRsBEUMcARFO3MERXJ2BEWmeQRF1HwERQiABEU7gwRF
boYERaaJBEXUjARFDJAERT+TBEVylgRFppkERdmcBEUMoARFO6MERW6mBEWmqQRF2awERQiw
BEU/swRFbrYERaa5BEXUvARFDMAERTvDBEVuxgRFoskERdnMBEUI0ARFO9MERXLWBEWi2QRF
1NwERQjgBEU74wRFcuYERabpBEXU7ARFDPAERTvzBEVy9gRFpvkERdT8BEUIAAVFOwMFRW4G
BUWmCQVF1AwFRQgQBUU7EwVFbhYFRaIZBUXZHAVFCCAFRTsjBUVyJgVFpikFRdQsBUUIMAVF
PzMFRXI2BUWmOQVF1DwFRQhABUU7QwVFbkYFRaZJBUXZTAVFCFAFRT9TBUVuVgVFplkFRdlc
BUUIYAVFP2MFRW5mBUWiaQVF1GwFRQhwBUU/cwVFbnYFRaZ5BUXUfAVFDIAFRTuDBUVyhgVF
pokFRdSMBUUMkAVFO5MFRXKWBUWimQVF1JwFRQigBUU7owVFbqYFRaapBUXZrAVFDLAFRTuz
BUVutgVForkFRdm8BUUIwAVFO8MFRXLGBUWmyQVF1MwFRQjQBUU/0wVFbtYFRabZBUXZ3AVF
DOAFRTvjBUVy5gVFpukFRdTsBUUI8AVFO/MFRW72BUWm+QVF1PwFRQgABkU7AwZFcgYGRaYJ
BkXZDAZFDBAGRTsTBkVuFgZFohkGRdkcBkUIIAZFPyMGRXImBkWmKQZF2SwGRQgwBkU/MwZF
bjYGRaY5BkXUPAZFDEAGRT9DBkVuRgZFpkkGRdlMBkUIUAZFP1MGRW5WBkWmWQZF1FwGRQhg
BkU/YwZFcmYGRaJpBkXUbAZFDHAGRT9zBkVudgZFpnkGRdl8BkUIgAZFO4MGRW6GBkWiiQZF
2YwGRQiQBkU7kwZFcpYGRaKZBkXZnAZFDKAGRTujBkVupgZFoqkGRdmsBkUMsAZFP7MGRXK2
BkWmuQZF2bwGRQjABkU7wwZFcsYGRaLJBkXUzAZFDNAGRTvTBkVu1gZFptkGRdncBkUI4AZF
P+MGRW7mBkWm6QZF2ewGRQjwBkU/8wZFcvYGRaL5BkXU/AZFCAAHRT8DB0VuBgdFogkHRdQM
B0UIEAdFOxMHRW4WB0WmGQdF2RwHRQwgB0U7IwdFbiYHRaYpB0XZLAdFCDAHRT8zB0VyNgdF
ojkHRdQ8B0UMQAdF</AssayXData><AssayYData Points="3000">I8wsP94cKz+jiiw/4UYrPzB8KT+g5So/M7EpP1n7KT+gpyo/oh4qP0ygKT+fZio/HzsqP+n8
KD/dkCk/NKEpP+jrKD9P1ik/IH4pPyPkKD9wvig/7xgpP1LyJz/rlyg/1/MnP+VRKD95NCg/
uQkoP2yLKD8s/yc/XW4nP4WwJz8YSic/U9knPyDiJj9YqSY/iKgnP79IJj9DySY/+IAmP6WV
Jz9BfCc/GlYmP7RIJz/Q2CU/wg0nP79BJz/BtSY/S8ImPym+JT9vNCc/STYmP8DUJT86oyQ/
fw4mP+Q4Jj/+xCU/PDIlPwhwJj9yrCU/51YlP9Y6JT+bdiU/h3ElP4AbJT/R8SQ/HWslP6cr
JT8JLyU/xXIjPzFiJT832iM/n6skP7P1Iz9WaSM/g5okP/WfJD96jSM/uzAkP+y3Iz9E9CM/
mD0kPy45JD9SiSM/GfsjP4WgJD8BgyM/qt8iP8lDJD9VHCQ/7WwjP+PgIj9ZGiM/xfQiP+vn
Iz9NeyI/IYAjP2SbIz9hJyQ/iHYiP8uNIj/hHSM/uNoiP53iIj9aHyM/8QojP5ZPIj9RdyI/
T0YiP4YoIj/ngSM/7PMiP2w1Ij+uCCM/5WQiP2yYIT9imSE/KrohP7fhIT/SeiE//Z4hPxXH
IT9fAiI/+ichP0NSIT9z5iI/4tkhP1wOIT//ACI/2RIgPwp/ID+mbCA/p3khP4pfIj8FQCE/
UBkhP+tNID/THyE/Eq0hP2BoIT+TLyI/cHchP2zcID9mlSE/URYhP+YSIT8evCA/bWMfPwvZ
ID+9hSA/zPIgP0DlID8T8h8/KpIgP7JOHz+NxCA/ur0gP3tUID/6/B8/cFMgP2laHz+ssyA/
hKYgP2tcID+gMiA/yE4fPwpuHz+fjx8/CUUgPx5JHz/s/x8/Ds0fP2jnID/BAR8/ssMfP7/5
Hz/mAiE/A+oePz45ID9gHh8/WEcfP8PJHz/cnR4/9aIfPwdkHz8Fih4/POgfP4wEHz+9FB8/
YYofPzgZHz8HqCA/EUcgPwNyHz/4Fx8/GGAfP1FzHz+Ulx8/YsIePxb3Hj+ADh8/04YdPyLL
Hj8uNR0/PAMeP2rCHj/oPh4/IVgeP/v5HT+bQh0/UKoeP1PlHj+4Xh0/CdQfP3wZHj9+Fh4/
X+0dP44KHz8kIx4/43YdPyRJHT/8yB0/72EdP2dTHT+hDx4/eX8dPw10Hj/oAh4/O2IeP0j+
HD/S7R0/xf4cPypMHD/AZx4/AWUdP+7OHD/Eohs/vZ8dP5HPHD+2zBw/YW8eP5eeHD8S5Bw/
TwodP1h2HD8sjRw/AgMdP/ziGz9kLR4/CK0cP540HT80xhw/WdYcP2EnHT/jghw/j0wdP8jD
Gz8E8hw/Qh4dP3bhHD+LHh0/h/4cP1UBHT9w5Rs/ZUocPz2iHD/eQRw/jvMbP102HD+N8xw/
gM8bP6BmHD+46hw/PJ8bP8/RHD+Woxw/wMUcP+znGz99Jhw/I4YbP5EAHD+xEhw/4JwbP4jX
Gz/Uzxw/T08bP4+jGz8I3Bs/w6sbPw8XHD+gBxw/b54bP/kXGz+YlRw/trobP34BGz/Xbhs/
diAcP9ktGz/D3Bs/IaEbPzRDHD8wFxw/HewbPxNTGj+NzRs/eK0aPxD2GT+3xBo/M2saP6lR
Gz9cCBs//XccP+aLGj8A5ho/BdYbP+CoGz+BPhs/nkcaP6ssGz9AeRs/R94aP1JsGz9NHBo/
9HAbPz9wGT+i8Bk/yPcaP5biGT8uuBk/+MMYP3TRGT90PBs/J90ZP6AVGz9hhxo/BqgbPyVE
HD+3Exo/17oaP2+VGz/UGxo/yyMaP0jvGT80rRo/Bv8ZPztfGj+YmRo/0k4aP/O0GT/pTxs/
vmkaP4dpGj8JiRk/cx4ZP+VMGj/aLBo/RwgaPxg7GT8HkBk/Yf0ZP9UKGj9y7xg/LqUZP7fT
GT8u8Bk/FREZP99OGT82WBo/V+IZP9PiGD80zxc/944YPw9NGj8vpxk/7v4ZPwK3GT+9Exo/
/7UZP8oPGD913Bk/UhEZP1PeGD8OfBk/SREaP7HzFz/T4hg/yx4aP2ssGT/JiRk/AvoYP87H
GD+M4Rg/OMEZP6OEGD+sthc/KZYYPzo0GT+SdBg/sdEYPzweGT+iexg/cBwYP2nIGD8bpxg/
QuwXP4zrFz/Tnxg/FwMYPwyJGD9ftBk/CY0YPw3xGD8DeBg/uSAZP965GD8NYhg/TCoYP6NH
GD90zhc/HjgZP5/NGD+DYhg/Q+oXP/7BFz+xpBc/iOwXPxcaGD9s1hg/0g4YP9//Fz9chhg/
3/AXP/7DGD+ARxk/1eQWP942GD/baxc/cncYP6XRFz/Qpxg/sR4XP+KbFz9Tyhg/98cWP95B
Fz+DARg/tywXP7U/GD/MVRg//sIXPxljFz/d7hc/vj0XP/wKGT9j2Rc/hHoXP1rEFj8P7xY/
znsXP+0HFz/rERg/TToXP3CPGD+w5xg/OMYXP/fdFz9m2Rc/tSMYP5nOFz/Z3xc/9JYXP+AO
Fz/mrhY/sW0XP+Q4Fz+2ABY/ZgMWP+POFj88txY/5ycXP/1sFj8WShY/4YsXP2K3Fz+MaBY/
CpUVPzcdFj8kVRc/QHsXP5prFz/xrxY/22MWPxt+Fj9MThY/yfQWPyIoFz+JfhY/0F4XP/B/
Fz8yahY/V7AWPwWYFj8lnBY/j2oWP1CzFj/PnhU/Lf0WP/RkFj+TcBY/nf0WP890Fj9/ZRY/
j+sWP1xaFT/z+xU/oPIWP7z0Fz/+Lhc/ZpQWP39jFz94YxY/dGYXP750Fj+2GxY/Ze8VP7nL
Fj/Q6xU/eIwXPwjBFD9jOBY/t1oVP1DKFT/d9RQ/xRcWPzrTFT9CrxU/VNYVP8YSFj8zmhU/
CwgWP2SeFT/3nhU/jesVP1JbFj9UoRY/kzoWP+UQFj8CuxU/FgoWP5wJFT9LFBY/XB4WP85j
Fj9vvxU/uk8WPyUuFj9TYBU/i/QVP9jnFD8OYRY/imAWPwW1FT9y+xU/uAEWP5EFFj+TnRU/
ooIVP1F4FT+gqRY/6R0UPyt5FT9bMhU/VXYVP1zKFD/TnxY/s3UUP/gtFT+xShU/iqcUP+ai
FT8vLRY/wJMVPztkFT845RU/TlMVP7ooFj/GLBU/S3oVP1KOFj9cyhU/QagVP0+oFD8OLRU/
qEIVPyAsFT9pcRQ/XVUWP/k9FT8lPBQ/Po8VP7mXFT8hjhQ/TGEUP6coFT/L6xQ/0xAWP+0D
FT/osRU/j/0UP3NJFD85TRU/dywVP5/qFD/ymhQ/vXsVP/+GFT+FnBU/XSwUP6V1FT9TLBU/
DeUTPxGSFD9ftxM/qKcUPyF2FT/1UBQ/Ox0VPxzBFD+jwBQ/hjkVP6ecEz8gkhQ/LuIUPw9G
Ez9TvBQ/ifsVP8nnEz9IthQ//x0VP/D5Ez8NBRQ/vMkUP4fyEz9VthQ/HPQTP7KIFD+PihQ/
P8kTP/guFD9w1xI/FLsUPyZoFD9xtBQ/L0QUPzUbFT9NQhM/zsoUP/FOFD/FJRQ/VP8TP6Nf
FD9xURM//iQVP3xtFD/PKRQ/THEUPw6JFD83uRM/wBIUP4a7FD/0RhQ/RVkUP88mFD/VoxQ/
FIQUP942FD8tUhM/h68UP33cEz8AbxM/w4sUPxJKEz8ZPRM/t9cTP+z6Ez/eGBM/di8TP264
Ez8DjhM/3EIUPyrhEz8yVxM/vwYUP0CdEz9ejhM/cp4TP0QIFD9YThQ/FhAUP+EiEz/idhM/
cvYSP/kkFD9nrBM/M44TP1vXEz/gIBQ/LzoTP/bWEz9+jxM/ABATP8lEEz8SrxM/w9oTP3B9
FD9AmxQ/Lq8TP4lMFD9snhQ/WpgTP2k5Ez9Z+hI/XiETPymSEz8PRBM/uJYTP/JnEz/5WhM/
+bgTP6MvFD/PdBM/YjcUP7YJEz8U0BM/ne0RPzVNEz+g+hI/xSISP8nmEz9MkBI/REISPwca
Ej8FHhM/1ZkSP8G2Ez+UlxI/kkITP7rvET+oTxI/QWQTP3NcEj/v3xI/gLgSP/ujEz9yQhI/
QAcTP3KgEj/uWRM/buURP0cQEj/6hhM/ehgTP25xEz/ZPhQ/RwgUPwCZEz8BzBM//yQTP407
Ej9JRRI/VuARPzixEj8pLBM/7h8TP/NEET/tBhM/sngSP/u3Ej9TGRI/oh4SPyV3Ej99LRM/
MUwSPwpZET/GPhI/XY8SP4/CEj/lPRI/7tASP66dEz8XjBI/X9wRP/dDEz9hqhI/6rwSP0xd
Ej9+oxI/344SP52XEz+swxI/9XYSP0UKEj/ZsBI/CsoSP1lDEj/RNRI/beERP2lSEj9rBBM/
WOARPw8tEj+nLxM/gzoSP8LBET9OAhM/IOcSP1WQEj+DChM/UtERP1fXEj/VhBE/4hsSP5Gs
ET+bJBI/9SoTP4fQET8f+xE/cSoSP/pOEz9OeRM/bBgSP66HET9PRRI/3pERPydtEj8GEBQ/
6ncSP+GUEj9PJxI/aYgRP+j2ET9WkhI/J1ARP+A7Ej/hbhE/pyISP22ZET+T5hE/RhUSP0Wa
ET8kVhE/pdMRP+4TEj+AHBE/H08SP7qHET9RrhE/W/kSPxndET/WtxI/uYUSP2OHEj+x8BA/
l/YQP2AUET+mVxI//dkRP4WIEj9zkBI/5B0RP0xAEj+7vRE/X7oSPwxcET/hzhE/lYQRP7w/
ET857xA/njMSP7n/ET+okBA/UK0RP9QCEj+nXBE/R0YSP1yJET9M5RE/OOAQP7t8ET87oBE/
BekRPyvTET/CCxI/O3YQP6JIET8xNxE/+woRP2RFEj800BE/c48RP/LuED/4cRA/xdYRP82+
ED/q+xA/JawRP03lED/vWBE/5SISP9qpET8CTRE/RjISPz0hET+/fBE/co0RP75GET8yIhE/
bawRP8YqEj9yqBA/EvYQP3ivED8SMRA/Lh0RP0M9ED9pSxA/S/YPP5IvET+zpRE/JegRP+0V
ED9SexE/sGQRP9MHET/+cxE/aLQQP7juED8ajxE/TIsQPxXjED8xZBA/psYQPxBWED98KxA/
DNAQP/TdED/anxA/mW4QP/e2ED/ZaxA/NQARP5dCET+/dBE/ToAQPyVdED/8shE/JYwQP4wD
ET92ZhA/ysMQP4EEED+MZhA/5JEQP9FWED+6zRA/Js4QP49kED9LzQ8/e7gQPw9fED+T9RA/
F5gQP7dWED++fBE/a+wQPw9HET9aeBA/ncoQP1HcDz/Ijw8/CWEQPxd2ET9HaQ8/gd4OP4h+
ED+4iBA/vqMPP2dIET+iPBA/AQEQP/gJET8VJxA/7dEPP9oCED+3BxA/l3ARP5VfDz8m8g8/
vkUQP8pvED9mpxA/kbcRP5nAED9KSBA/50kQP7FNED98TQ8/CJoQPzVZED/F5A8/1aUPPz9B
ED/tXRA/QGAQP1ttED/4sBA/3JQPP9NOED9q/g8//ykRP3JGDz+XhBA/j+kQP9uRDz82aRA/
d6EQP3kHET/Pyg4/SgoQPwRYED8XShA/rJoQP1KUDz8Ihg8/4V0PP03VDz9cxBA/boEPP4e3
Dz/zkA8/NP4PPzVFDz9OQg8/VZ0PPw8jED/4/w8/uPAOP6WDDz8XlA8/DIwQP3yLDz/CJA8/
l/IPP0A8Dz/iIxA/tUwPP+qAED+4ug8/AYAPP1hADz82cQ8/fwoOP4ekDz/Okg8/mFMPP2w/
Dz/Xpw8/h94PP3Q+Dz8fJhA/tFcQP9PyDj955Q8/JAMPP8VuED9Vtg8/16UPP87jDz/X4w8/
NH4PP/1DDz+3Xw8/bl8PP3X/DT+yxQ4/iHQQP89FDz+lKQ8/n+gPP6VwDz+Zuw8/OAoPPxdp
Dj+uZw8/018OP28CDj8HFg4/q9MNP6v7Dz8RrQ4/ZxMQP9/CDz8Caw4/q2kQP9wPDj/qBg8/
bJkNP1usDj8ZFg8/aVAQPzPvDj/Kgw4/h5EOP7udDj835w4/oiQPP+0ADz+Lcw0/EAsQP1Mq
Dz/H0Q0/zU0PP8UyDj8ZCg8/+icOP6KRDj/+sA4/oAEPP8YeDz/vEQ8/wUwOP/BCDz8MAg8/
sz0PPxa/Dj+JmQ0/4P8OP8UTDj+dnA8/aTcPP4wFDz9LFw8/Zv4NP7YoDz+Fgg4/91YPP+U8
Dz/3Vg8/i04OP2vGDT8r/A0/h84OP7+TDz/ZExA/0U8OP5x8Dj+toQ4/Hs4NP8ljDT+LLg4/
UBQPP5dXDj9SRA4/kjUOP55oDj81qQ4/aYwOP7L+Dj/ZKg8/BiYOP2BdDj/5UQ4/H1AMP8Tf
Dj/pmg4/3BoOP15EDj+ntw4/nWQOP9LEDj9crg0/MGAOPzVoDj/SDA4/hGAOP9W0Dj80vA4/
SbUNP1pTDj/cXw0/z/IOP3k6DT+urA4/6sYOP/nADT+w/Q4/1AMOP8CYDT8WOg4/v0QOP+Ug
Dj/lmg4/1IYNP6ATDj8YiAw/cXMNP0dUDj9IAQ8/ueUOP4giDj+5UA0/BScPPwFoDj8Oew0/
qugNP8V1DT/VzQw/dccNP6xzDj/QjA4/uR8PP9d0Dj9xew0/yOMOP5x3DT+JGQ8/ufgNPx7y
Dj8/jQ4/rvUOP82nDT8L2w0/W9MNP3scDz+/1g0/9dwNP2lmDj9b0w0/iHUNP0OgDD8atw0/
c4QOP/AFDj/vxgw/WBQNP+1cDj+iIw4/RVcOP0HYDT+95Aw/4iQMPyQHDj94+gw/slwPPwCi
DT9Cdw0/OIMNP/j5Dj8/fQw/tnUMP8trDT91aw0/MqMMPxt3DT8cRw0/+7gMP5g3DT8TLg4/
pF0NP4UWDT8e/w0/6qYNP1qbDT+rdQ0/lNcNPxgHDj+sXg0/4QUOP4MWDj+lxQ0/dOAOP1Le
DD/YXAw/OCwOP64MDT+jvww/cdEMP0YQDD9a4A0/a+oMP4nCDT9E1ww/8rQMP65uDT/OIQ0/
XAgNP50FDj+nnA4/5gAOP/0fDD9VCA4/MxMNP+MgDT/I8Qw/jmwNP3D4DD/3gw0/tXUMPz6X
DT8tbA0/1xANP9IvDD8T2Aw/yfMNP/8aDT+aVQ0/gtINP1SYDT9sJg0/vncNP7ffDD/XcQ0/
OGANP44IDD+jNww/dIcNP1/JDD90pw0/0I8NP2VgDD82rQ0/uTEMP+2EDT+sYQw/BZsNP1tW
DT+HHg0/okYMP6BADT+7tAw/l2INPzmmDD+n7gw/BC8NP3TUDD94Rw0/rYwLP48ZDT+vPgw/
RLMNP7Y3DT/E/gw/eRoNP0jJDD92SQ0/zDINP6/MDD8BLg0/y/4MP/i4DD85OA0/ZXcMP8Zq
DT/8kAw/dMcNPyZwDD9TIAw/PG8MP1YvDT+PvAw/gvEMPztCDD/gvww/hrQMP5QGDj/NkQw/
QMoMP1BjDD8oNw0/eGENPxK1Cz/qOA0/o08NP4FMDT9kJg0/CBENPzF6DD8KFAw/s7MLP51n
DD+dXQ0/5ncMP/KhDD+aEA0/t88MP7m2DT9CBw4/PcUMP1y0DD+LmAw/S14MP9mZDD8h7Qw/
0fMLP8plDT8cRQ0/Jw4MP7lOCz+31Aw/VuUMP1ZEDT+Cygs/ld4MPw2kCz93ggs/gwYNP4B2
DD8Rrw0/vicMPyIFDT8rOQw/S5cMP0jZDD8biQw/5LELP9s+Cz8SJws/OMQMP2CcDD9BaAs/
3H0LP5TWCz+JhAw/dnQNP47aCz8K5Qw/CRMNP6uhDT8QAQ0/U3oMP8hnDD/RvQw/K2YLPzta
DD/hyAs/5GkLPx6hDD9aTg0/RicMP20lDD8vJQw/w8cMP4khDD8nsQw/e5wLPxpmDD8Wpgw/
ez0NP+rmCz8/Qg0/q8AMP8DdCz8Qrgw/rtoMPwsTDD8Rhgw/BF8MP8c5DT+EgQs/cCkLP226
DD+YhQw/d/0LP07tDD+bXww/9s4LP+6WDD/vBww/gt8MP4D9Cz9L4Aw/s3AMP/CpDD9w/Aw/
VDQMPyIaDD8/Gws/y3YLP4paDD/QgQw/64gNP+r6Cz9VGAs/CAoMP+rvCz+3DAw/ZjwMP7Q1
DD97NAw/Yq0MP7jDCz/vqgw/5aYMPzFcDD+gUww/KEILP8x/Cz8/YAs/RBUMP1XlCz8JwQs/
HXEMP5wtDD8N+ws/RRcMP3nXCz80SAs/Mu0LP8tACz9o7Qs/dScLP3D0Cz90Jgs/EikMP9iN
DD9KCAw/bgwMP/NCCz9SDAw/0s4LPz2YDT/MCAw/fG8LP9jZCz9yfQw/cIQKP6IdDD/uxgs/
uXELPzwcCz81ows/5A0LPxdbCz8yaQs/qH0LP24JCz+Grws/81MMP1adCz9uFgw/0qkLPxzO
Cz+ErQw/RW4LP3fHCj/Z4ws/4cALP8PaCj9ltAo/v2gKP6ncCz/oIAs/BDsLP2eSCz8qpws/
m5MMP7IsCj/FeAs/TvYLP6x2DD/i1As/ZbAKP074Cj+G4ws/wiIKP4TACz/EtAs/aqgLP3rd
Cz9qYws/tHkLP4P4Cj/PkAs/VcwKP+NtCj9CxQo/lpsLPyt/Cj+GRws/YlwLP5rKCT8jwAs/
XP8LP31QCz8CRAs/mJcKP1STCz8aRgs/SYYKPyaLCj/xegs/YSYLPx2WCj/R0Ao/xaMJPz7r
Cj/AaAo/ZOwJP9RiCj+/uws/Mb8LP8GWCj+bcAo/gmwLPy2lCj/7Zgs/nLELP5jiCz+jzgo/
gqYKP0KBCz/BOQs/QY4LP+mICj8+zwo/6iELP9odCz/tsws/xFIKP4w+Cj9sqQw/odsJPxdc
Cz8tHAo/S8ILP0jZCj9z1ws/c/YLPxS5Cj8baws/ywwLPwftCj8l4Ao/2S8LP1sODD8cHAo/
ii0MP7COCz8WcQo/k9wJP3f4Cj+JYgs/sf4KP16HCj9w2gk/jjULPz2mCz9dOww/TJYKP5rW
Cz8feQs/hKIMPyMFDD/vEAw/PQ0KPxShCj8Eggo//KsKPxQ4Cz9NfAo/1PAKP310Cj+Q6go/
nu0JPzCdCj9/8wo/HkcKP8WRCj+j/wo/e78LPyCXCj8sBAo/W0wKP0GcCj8DJAo/q90JP7Cz
Cj+N4go//hcKP08YCj9h0go/+HAKP0azCz9stAw/+SoLP+vhCj/Chwo/n3AKP8VjCT8AMQo/
GU0LP3QqCj/57Qk/dZAKPy6BCz+qGgs/uLIKP5TMCj/2pwo/fZ4KP/YaCj+bAQo/TIUKP/Pc
Cj9x9wk/hmsKP3KjCj/8cgs/qXUKP6LmCT85xgo/57wJPw27Cj9ZVgo/pLIKPxy1Cj+wKQo/
2HwIP7Q7Cj91gAo/7VcLPwF9CT84hgk/cWcJP9aHCj+bFQs/PbgKP1bnCT9NXwo/914KPyNI
Cz8m9Ag/LUEKP9rpCT/Jnwo/rcUKP6ZFCj8Q+Ak/32cJP+doCj+1hAk/dgALP68vCT8t+Qk/
49sJP8uXCj/ahwk/w7IJP4juCj/mTgo/hwgKP/KLCj/2YQg/1oYJPwCKCj+h7go/Ph0KP947
Cj/Biwo/1QEKP/VECj+UWQo/YsQKP7EDCj+bhwk/mgwKP+yICj9uSAo/iBcKP5NMCT/Y7wo/
tt4JP9mCCT8shgo/gxAKP5SbCD9cAwo/wFgKP8RaCT/zcQo/P8IJPwiGCj8wJgo/dJkJP7C6
CT+D4gk/XsMKPxdICT9I5wk/+DQKP23jCj/2vwk/pk8LP+/7CD9YSwo/NhsJP7mPCT9grAo/
KCIKP0KaCj+5yAk/erAJP3B5CT/IPgo/gK0IP9XvCT+ZNAo/p3kIP2DLCT8ydAo/AJ0JP3Iy
CT8M7wk/eukJP8QoCT9K8Qk/t34JP2ivCT/LmQo/HYIJPzRYCT/pMwo/ATIKP1ydCT+ZLAo/
MkIJP8J9CT/17Ak/DLYKP87YCj9E8wk/GxYKP6fGCT+bLwo/ReEIP7RpCT8caAo/R88JP+yu
CD8nZgo/gqYJP23VCj/KEAo/regJP3gGCz/6fQg/ey0JP20yCj/2Ywk/auQIP1MGCD8ROwo/
5dEJPxmYCj+Ahwk/hN8JP10dCj8b9gg/EUgJP/eICD/UTAk/yhIKPzDtCT+4BQk/3Y0JPz84
CT8RGAk/8t4IP9V2Cj8BmAk/2gcJP9CmCT/Hhwk/nHQKP2aeCT95Mgk/vswIP9H0CT9cXQk/
CjIKPyUjCj9t3Ag/yUEJP0wVCj9XmAk/bo8JP8GaCT9vawg/6mkJP3ZaCT92zAg/LswIPzbP
CT9m1gk/3FgJP+BfCT/VYgo/pJYJP8XpCD/VrQg/b2EJP+P/CD/T+Ag/tUcJP14pCD/nEQk/
CtQJP0DvCD8Jygk/6jMJP8xVCj+JWAk/oHMJP9b8CD8QhAk/4+4IP7mWBz8/bQk/syEIPxdn
CD84lQg/jzkJP/HZCT+bKQk/zgYJPyn/CT8AAwk/RnsHP391CD8gYgg/i2cIP1/rCD/LrAg/
bgwJP40HCT8ENQg/UiIJP7HnCD+KOwk/OskIPx9kCT9aTAk/PGEIP6gSCT/2bwk/l8UIPy5O
CT8ATgk/ii0JP/S4CD/jQQg//KkIP0D1CD8/uwg/qaMJP5fECT/Y4Ag/xZQJPw4kCT8yjAg/
R6QIP1RXCD/TtAg/enoIP5xMCD80Xgk/Ez4IP4WlBz+uWQg/prUJPxKcCD+Nvwk/4isIPx4d
CT9mYQk/J9YHPxd+CT8G1wc/77AJP1PhCT+tJQg/7csIP8PlCD++kgk/NzEIP1dkCT+1ywg/
VGcIP7MeCD8JPQk/VXAIP8JMBz/jHQk/lnkIPyeICD++1wg//SIIP4GVCD8+AAk/ilUIPz0r
CD8m2Ag/2g8IP/WFCD94Cgg/oBcJP3OdBz9Awgg/DBAJPwAICT/SaQg/oLoIP1hqCD8lDQk/
q/cIP/kTCT+KtAg/HI0IP5jTBz9t6wg/aIUIPyqICD+76Qg/Vd4IP4KmCD9tvwg/PkYJP+TC
CD9dQwc/jTgIPytUCD/c2wg/ffIHPz+RCT8TcAg/pbcHP0M6CD8mxwg/7/wIP44iCD8xwgc/
v1wIP4tXCD+fmQg/xIQHP3cYBz9CSQg/MksIP2HHBz+dswg/AVwIP5Q0CT+wagg/r9QHPx2H
CD9v7wc/YSwIP5/6CD+VZAg/+I0IP7sPCT9MxAg/L1IIP6uiCD9gBQk/DVkHP1zECD9xUgg/
pR8JP11vCT88Wgg/QvEIP9G4CD/Bqgc/QFYIP8SVCD8rmQg/9BoIPw4DCD9lyAg/V9QHP9H5
Bz9iugc/REYIP4q8CD+IWgg/wYoJP/ljCD9GBAk/W0UHP5MOCD9nRQg/VE8IPxzSCD/5jwc/
9NYHP8SCCT9GyQg/U/cHP1lyBz/WOQg/nmEIPwlACD98+Qc/03sHPyFXCD/4wwc/meUHPyEO
CD+ZOAg/3RAHP89ZBz8msgc/iNQHP7HnBz+aRQg/jzwIP1dnCD+pjAc/hfgHP7NOCD8z8wc/
mg8JP6rgBz+k2Ag/gxsJP3d7Bz93YQg/CvIHP+9nBz8LqAg/ijkJP1NKBz+6dgc/vpMIP6oR
CD8v+gg/8UQIP/6vBj9aHwg/JasIP+MhBz+55gc/dosHP0gRBz/fFgc/jBsIPxtjCD/OygY/
alEIPzFbCD/sPwc/u58HP+hyCD8B8wY/cS4IP6kPBz8+cQY/ix4HP+nvBz9oEQc/l1gHPyvT
CD8ecwg/bjQIP6aMCD9eLgc/YFwGP6mkBz/WDwc/DKkGP2jnBz9Bjwg/iaYHP1WmBj+cdAc/
lDwHP8kRBz9NQwg/l5gHP5buBj9OQAc/1uIHP0YYCT/Algg/gm8HP9JpCD/TLQg/DksHPxDP
Bz8XkAg/yl4HP7x3Bz8P0Ac/c/UHP8RLBz89YAc/ASsHPyYqBz+5tAc/ficHP+oTCD/I+Ac/
rM8HP42tBz+YAAg/kekHP7+EBz9FnwY/oXMHPwJmBz/LUgc/dXUIP3LmBz+zCQc/XboIPzcX
CD+kqgc/JBUHP3IuCD+AKgc/W2kHP6ODBz+aNAg/CnEHP5KeBj8gVAg/lLAHP73aBz+P1wY/
1EIIP2ZGBz/fkwY/EvQHPznaBz9/HQg/a18HP0dQBz9/qQY/VZ4HP5MfCD/gbQc/5VEIP0QO
CD9sbQc/nJYGP5b8Bz916wc/54cGP5SzBz+zAQg/IhEHP1EUBz85kAc/KOcHP9KpBz8i0AY/
z50GP8MTBz+yoQY/9ScHP+MGCD/2IAc/Df4GP+oJCD9rGwc/0w4IP/1HBz8cPgg/wHwGP86Z
Bz+Gngc/v8kHP8XbBj94jQc/oCUHP8hDBz9ZJgc/1rQHP1IWBz/ZMQg/rZwGP0ziBz9dcAc/
kNgHP2TvBj+CogY/R2QGPxHQBj9L5wc/zCsHP2j7Bj95QQc/wJ4HP43VBz92Hgc/0R8HP8LB
BT+PcAY/YzQGP2wTCD9lHgc/Yk4HPxzhBj/evgY/BjMHP6FyBz/HsQY/U1EGP4KxBj8GtwY/
tBQIPz1yBz+8cQY/5kkHP8QgBj8bJAY/noAGPzNMBj9VjgY/sfEHP+CvBj/Q8QY/1XcGPz5R
Bz80+wc/SRYHPzNNBz/qpwY/j3QGP+bXBj8PCQY/veEFP8qHBz9dxwY/pBkHP8DWBT8YOwc/
nMQGPxaSBz/C0gU/8g8GP2vVBj8f1AU/9XwGP0hlBj+TVgc/QkYGP0kaBj+sWwY/IgwGP0Bd
Bz8t9wY/IK0GP61bBj/ujQY/SPMFPxCzBj+K9QU/r8QFP5XzBj+nDgY/AYEGP+AMBj8+/gY/
kyUGP+GHBj+v7wY/P8gGP25QBT9bGwc/ZWIGP2kRBj8elAY/YkgGPyRTBj8lggY/L2UHP3j3
Bj8NQAc/R44FP//SBz+IPwY/xfYFP5TXBT+USAc/I3IFP5msBj8aLgY/1uAGPyRKBz+zegc/
F9QGP9MTBz+cRgY/yV4GP2mTBj+NGwY/9DEGP1nVBj8oDAc/jSIGP1LLBz9LOgY/HoMFP4qC
BT8iCwY/rBIHP7g2Bj93igY/UXQGP6riBT86vgY/qZcFPyFwBj9JGAc/wUQGP/SpBj9pPQY/
ThUGP8YsBz9czwY/txkGPweXBj9aCgY/KkYGPzriBj867wY/4jYHP/vbBj/lKQY/0kEGP0fn
BT/h0gU/ktMFP48ZBz/H6gU/flUGP/f3Bj+ppQU/xcwGPyfTBT/2gwY/GQ4HP7aSBT+DCwU/
wxgGPxYgBz+5cgY/m9AGP91kBj8KNwY/dkQGPxTOBT8mIwY/vCIHP5yHBz9sqQU/dKAGP723
BT+ssQc/pFEFP0SrBj/ILAY/sksFPyxsBj8t3AY/lxkHP4I+Bj+x2AU/BKgFP8JbBT8CGgc/
+XYGP9QRBz/cDAY/u1IGP1mRBj815gQ/+ZQEP+HQBj9ftwY/xpUFP51vBj+a5gU//2IHP1BZ
BT+POgY/VmoGP71uBj/gggU/35gGP3XWBT9W1gU/9c4GPxKgBj806AU/NLwFP7S5Bj8txgY/
eKgFP7UrBj/cbAY/O7cGPwnQBj8FAQY/70oFPzi5Bj9dPAY/9DMGP1ngBT9ZkgU/wGcFP8/K
Bj9ImwU/HasFP1+HBT9zjwY/6OsEPxErBj+VuAU/nwUFP84YBD+LggY//TIGP036Bj+kdgU/
LXQFP73IBj+7nQY/NgAGPwjTBT93nwY/YoEFP8THBD/1ZgU/KxYGP3CgBT9qhwU/sOIFP592
BT9mdQY/HlgGPwmaBT9crwY/5BQFP7OBBj+v+gQ/b9QEP79yBj+N3wU/78oFPwF3BT8wfgU/
KrUFP4PhBD8ncwU/6zoGP2mfBT+jKAY/zBAGP5ovBj8gjgU/KlUFPybVBD8TNQU/K2sFPwU0
Bj9OHAY/Fc4FP570BD+nvwU/R/YEP/f6BD+w+gQ/YeEFP1TdBD+ZcwU/5J0FP10lBT8hcQY/
XS4FP8eaBT9ergQ/bzsFPzYSBT+MfQQ/unIFP02IBT+rIAY/qJQFP5glBj8jbQU/GzsEP69S
BT/hlQQ/gpAFP2GyBD9gyQQ/hOgFP2FxBT9DVAY/CAYFP0WmBT90OwU/z9oEP3eYBD8oggU/
QukEP1gRBj8M8gQ//94FP+jQBD/6UQQ/hdwFPwMaBj/N2QQ/bAwFPzHcBT+p7gU/gFwGP/0L
BT8mPwY/lskEPwMpBj8rJAU/JbkFPwJxBT9w6AY/bgIFP+ehBD9UjwU/ljcFP+tYBT+RzQQ/
MocGPy6gAz92cQU/QS4FPxpGBT+N+wQ/FrMFP6gMBT9r2QM/7tQDP1aHBT/DNAU/6AMFPzog
BT+h7wQ/lY8EP6YlBT9XFAY/dhYFP3CwBD8KgAU/dCgFPwqlBD9BkQQ/MA8FP31YBT+7wgU/
1TsEPxU9Bj+trQU/iP8DPxHsBD/DrQU/kwMFPzL7BD/9nwU/EegFP6lZBD/P+QQ/hVEFP+zV
BD9kGAY/ZIIGP++8BD+LFAU/vGcFP8TTBT8XtAU/rRsGP0P0BD9fTQU/HYwDPwbGBD9YYgY/
E1MFPwflBD+T/AQ/p6YEPy4eBD82YAU/bX8FP+STBT+KmAQ/5YwFPzCQBT8cRwQ/+FMEP4Um
BT+lKQY/SsYFP5aBBT8TggU/z+AFP2lrBT84gAU/r9QEP6mbBT9ocwU/prgFP/zWBT9rQwQ/
nFsGP/x/BD85agU/xlMGP18SBj8IkwU/jFsFP5xOBT+PYAU/b0kGP5zWBD8Z0wQ//JAFPwWe
BD8GFQQ/EjUFPyY5BT+nywQ/oiQFP0ahBT+aKgU/pYoDPzcKBT9E+AQ/g2QFP9IrBT+XAAU/
/kMEPzhxBT+8qAU/sHkFP+ChBT9qmAQ/dc4EP5d6BT8cNgQ/StgEP2ujAz/oXQU/busEP5j2
BT/2KwY/VzkEPxuWBD+ezwQ/oOkEP/+FBT8ChwU/i1oGP5WTAz9abgQ/Yb4EP5vBBD/GcAY/
sCYFPyPSBD94+wQ/wW4EPwd7BT+I7QM/7qkFP4TAAz9QmgU/Y8cEP/8TBT+NuQM/948EP8fR
Az8TPAU/K7sDPzFDBT8gKQU/5M8EP/y/BD9ygAQ/TxsEPxWOBD8nyQQ/zmUEP9yiBD83jgU/
FM0FP7ZSBD9BlAQ/OPcDP0j8BD/4JwQ/hxQEP1z2BD+QzwU/4YsEP+SuBD9M+wM/ejIEP9Ul
BT+dMAQ/k6EEP6bJBD9X8AM/g+IFP6LOBD8sewU/VfoFP09JBD/wUAQ/hEkFPxzZBD+3IAU/
MCQEP9xwBT+NBgY/ZMwEP9qpBT+CzgM/7K8EP0TCBD9VFQU/mpgDP0N3Az+6lAQ/D4oEPxnV
BD8ZKwQ/OB8FPxT1BD9TsAQ/ZwkEP3cJBT9TVwQ/FVAFP+19BD+9AAU/KkkEPwxrAz+sLwQ/
NzUFP6RvBD9WdwU/ZvgEP51jBD+HLQQ/Hp0EP+plBD995QQ/uEIFP3Z2Az+WnwQ/thwEP8uI
BD/jmgQ/VkwFP5PQAz8vkgQ/1IYEP65ABD8xeAQ/l3kEP1G4Az+EUQU/e2MEP0jlBD8sRAU/
vwgFPyW0BD+mPQU/iVADP/nRAz+7cwU/+wYFP/JDBD/rzgQ/EO0EP19TBD+DnQQ//e4FP4vu
Az8OmwQ/4NUEP9U+BD/ZCgU/c98DP0KrBD+QLwU/PoQEP2xCBD/0OQU/y4UDP6mjBD/F7QM/
QNwDP5J1Az903wQ/J7ADP11zBD8qlwU/jyIEP1wyBT/3iQQ/AwUEP+fWBD/0yQQ/o+8DPzdT
BD/8BwU/sY8EP2jhAz8wdAQ/qKQEP78ZBD8QQQU/q0oEP8CxBD/7FgQ/+xYEP8zqAz+Y4gQ/
TG8FPyrqBD/46QQ/5+MEP2hJBD9gYwQ/uFIEP8xaBT+VVgU/AzYEPzGdAz9euQU//4YEP32M
Az9RMgQ/n08EP8VDBD978AM/vEoFPxkKBD+P5AM/Mi0EP8dcBT/zsQQ/7g4EPxcQBD9b7wM/
eIgEP3xOBD8U2wQ/9iIFP5EMAz+QbQQ/tu8CP+H6Aj9opAM/EmsFP3VuBD/gNgQ/ukwEPxE1
BD9pJgM/qOgEP3qIBD96MgQ/SQkEP09/BD8GSgQ/8hsEPwYOAz/K4gQ/OrYDP4axBD89vQQ/
zr0EP+SqAz+gAgU/</AssayYData></Step><Step><CommonData><SampleLocation>2</SampleLocation><SampleID></SampleID><SampleGroup></SampleGroup><SampleInfo></SampleInfo><SampleRow>B</SampleRow><SamplePlate>1</SamplePlate><WellType>REGENERATION</WellType><Concentration>-1</Concentration><ConcentrationUnits>µg/ml</ConcentrationUnits><MolarConcentration>-1</MolarConcentration><MolarConcUnits>nM</MolarConcUnits><MolecularWeight>-1</MolecularWeight><Temperature>30</Temperature><StartTime>5223024</StartTime><AssayTime>5</AssayTime></CommonData><FlowRate>1000</FlowRate><StepType>KREGENERATION</StepType><StepName>Regeneration</StepName><StepStatus>OK</StepStatus><ActualTime>5.00103</ActualTime><CycleTime>0.2</CycleTime><AssayXData Points="25">P0MHRXJGB0WlSQdF3UwHRRBQB0VDUwdFdlYHRalZB0XZXAdFEGAHRT9jB0V2ZgdFpWkHRd1s
B0UQcAdFP3MHRXJ2B0WleQdF3XwHRQyAB0VDgwdFcoYHRamJB0XZjAdFEJAHRQ==</AssayXData><AssayYData Points="25">G7tvPSauIb7MGH++NXSavp4LrL59K7e+RRO/vpFDyL60qM++A8DTvgq82r6Ns92+9KLjvuYP
6r4nz+q+yU7tvmix8r6CRfW+8TL3vjiW+r7ck/2+zMoAv9Z/Ab+meAK/XWcDvw==</AssayYData></Step><Step><CommonData><SampleLocation>1</SampleLocation><SampleID>Buffer</SampleID><SampleGroup></SampleGroup><SampleInfo></SampleInfo><SampleRow>B</SampleRow><SamplePlate>1</SamplePlate><WellType>BUFFER</WellType><Concentration>-1</Concentration><ConcentrationUnits>µg/ml</ConcentrationUnits><MolarConcentration>-1</MolarConcentration><MolarConcUnits>nM</MolarConcUnits><MolecularWeight>-1</MolecularWeight><Temperature>30</Temperature><StartTime>5235208</StartTime><AssayTime>5</AssayTime></CommonData><FlowRate>1000</FlowRate><StepType>KREGENERATION</StepType><StepName>Regeneration</StepName><StepStatus>OK</StepStatus><ActualTime>5.00103</ActualTime><CycleTime>0.2</CycleTime><AssayXData Points="25">RJMHRXuWB0WumQdF4pwHRRGgB0VEowdFd6YHRaqpB0XerAdFFbAHRUSzB0V7tgdFqrkHReK8
B0UVwAdFSMMHRXfGB0WuyQdF3swHRRXQB0VI0wdFd9YHRa7ZB0Xe3AdFFeAHRQ==</AssayXData><AssayYData Points="25">/cTvvN9UZz7szY0+bOaQPmoRjT62i4k+0+GIPkETiT4GvYc+OIGFPmIKhj5ulIg+YvWHPmV+
iD6UwIU+IjSJPjDTij7vFIo+UymKPliPij6Vrok+shuNPkR4iz4eOYw+0eKLPg==</AssayYData></Step><Step><CommonData><SampleLocation>2</SampleLocation><SampleID></SampleID><SampleGroup></SampleGroup><SampleInfo></SampleInfo><SampleRow>B</SampleRow><SamplePlate>1</SamplePlate><WellType>REGENERATION</WellType><Concentration>-1</Concentration><ConcentrationUnits>µg/ml</ConcentrationUnits><MolarConcentration>-1</MolarConcentration><MolarConcUnits>nM</MolarConcUnits><MolecularWeight>-1</MolecularWeight><Temperature>30</Temperature><StartTime>5247397</StartTime><AssayTime>5</AssayTime></CommonData><FlowRate>1000</FlowRate><StepType>KREGENERATION</StepType><StepName>Regeneration</StepName><StepStatus>OK</StepStatus><ActualTime>5.00005</ActualTime><CycleTime>0.2</CycleTime><AssayXData Points="25">SOMHRX/mB0Wu6QdF5uwHRRXwB0VM8wdFe/YHRa75B0Xi/AdFGQAIRUwDCEV7BghFsgkIReIM
CEUVEAhFSBMIRX8WCEWyGQhF5hwIRRUgCEVMIwhFfyYIRa4pCEXmLAhFFTAIRQ==</AssayXData><AssayYData Points="25">SxeQvnbn5r42XQG/cggHvzM/CL9CVAq/n9YLv0khDb+3XA6/OvIOv5q5EL8nKBG/E0YSv1N+
Er9TwBO/j5kTv/mZFL83bxW/tb4VvzutFr+KWRa/ANsXv0FjGL+bfBi/icgYvw==</AssayYData></Step><Step><CommonData><SampleLocation>1</SampleLocation><SampleID>Buffer</SampleID><SampleGroup></SampleGroup><SampleInfo></SampleInfo><SampleRow>B</SampleRow><SamplePlate>1</SamplePlate><WellType>BUFFER</WellType><Concentration>-1</Concentration><ConcentrationUnits>µg/ml</ConcentrationUnits><MolarConcentration>-1</MolarConcentration><MolarConcUnits>nM</MolarConcUnits><MolecularWeight>-1</MolecularWeight><Temperature>30</Temperature><StartTime>5259720</StartTime><AssayTime>5</AssayTime></CommonData><FlowRate>1000</FlowRate><StepType>KREGENERATION</StepType><StepName>Regeneration</StepName><StepStatus>OK</StepStatus><ActualTime>5.00103</ActualTime><CycleTime>0.2</CycleTime><AssayXData Points="25">SDMIRXs2CEWyOQhF5jwIRRlACEVIQwhFe0YIRa5JCEXiTAhFGVAIRUhTCEV7VghFslkIReJc
CEUZYAhFTGMIRXtmCEWuaQhF4mwIRRlwCEVMcwhFf3YIRbJ5CEXmfAhFGYAIRQ==</AssayXData><AssayYData Points="25">9Z3APdu4YD5w+nM+3ddzPtXEbj6vw2Y+aG9rPqihZT4K3Wg+PJVoPh/Yaj7Ehmw+/HtuPnZm
aj6RLm8+Y6VuPlctaj6/724+32ttPsPqdD5OdHM+xH5zPohMcD6XsnM+eFpzPg==</AssayYData></Step><Step><CommonData><SampleLocation>2</SampleLocation><SampleID></SampleID><SampleGroup></SampleGroup><SampleInfo></SampleInfo><SampleRow>B</SampleRow><SamplePlate>1</SamplePlate><WellType>REGENERATION</WellType><Concentration>-1</Concentration><ConcentrationUnits>µg/ml</ConcentrationUnits><MolarConcentration>-1</MolarConcentration><MolarConcUnits>nM</MolarConcUnits><MolecularWeight>-1</MolecularWeight><Temperature>30</Temperature><StartTime>5272039</StartTime><AssayTime>5</AssayTime></CommonData><FlowRate>1000</FlowRate><StepType>KREGENERATION</StepType><StepName>Regeneration</StepName><StepStatus>OK</StepStatus><ActualTime>5.00005</ActualTime><CycleTime>0.2</CycleTime><AssayXData Points="25">TIMIRYOGCEW2iQhF6owIRR2QCEVMkwhFg5YIRbaZCEXmnAhFHaAIRUyjCEV/pghFsqkIReqs
CEUdsAhFTLMIRX+2CEWyuQhF5rwIRRnACEVMwwhFg8YIRbbJCEXmzAhFGdAIRQ==</AssayXData><AssayYData Points="25">MxD5vucSDb9IwhO/67wTv9RrF7/JTRe/LKAZvwprG78Ioxm/cO8av4KKG79kcBy/Sfkcv3rR
Hb/DyR2/It0dvzsxHb/wDx+/8dgfv0W1IL9cMh+/FxwhvzTNIL/9KyK/ohQivw==</AssayYData></Step><Step><CommonData><SampleLocation>1</SampleLocation><SampleID>Buffer</SampleID><SampleGroup></SampleGroup><SampleInfo></SampleInfo><SampleRow>B</SampleRow><SamplePlate>1</SamplePlate><WellType>BUFFER</WellType><Concentration>-1</Concentration><ConcentrationUnits>µg/ml</ConcentrationUnits><MolarConcentration>-1</MolarConcentration><MolarConcUnits>nM</MolarConcUnits><MolecularWeight>-1</MolecularWeight><Temperature>30</Temperature><StartTime>5284225</StartTime><AssayTime>5</AssayTime></CommonData><FlowRate>1000</FlowRate><StepType>KREGENERATION</StepType><StepName>Regeneration</StepName><StepStatus>OK</StepStatus><ActualTime>5.00005</ActualTime><CycleTime>0.2</CycleTime><AssayXData Points="25">TNMIRX/WCEW22QhF5twIRRngCEVQ4whFf+YIRbbpCEXu7AhFGfAIRVDzCEV/9ghFtvkIReb8
CEUdAAlFUAMJRYMGCUW2CQlF6gwJRRkQCUVMEwlFgxYJRbYZCUXqHAlFGSAJRQ==</AssayXData><AssayYData Points="25">iwb7vb7BID4b6Vk+mR5dPi3cWT5N81U+7A9RPpHCUj5S61U+SFNWPrFpVD7bjlY+LLVXPlAy
VD6ngFg+JBdcPuvZWz6x6V0+B1hbPta8YD6cuF8+Lj5jPtVIXT5UjWQ+J5RhPg==</AssayYData></Step></KineticsData></ExperimentResults>
