# Supplementary material for: CD147 mediates the adsorption of influenza A virus on the cell surface through direct interaction with HA
Source: Front Cell Infect Microbiol. 2025 Aug 29;15:1647283. doi: 10.3389/fcimb.2025.1647283 (PMC12426278; doi:10.3389/fcimb.2025.1647283)
Supplement: Supplementary file 8 [file DataSheet2.zip › raw data-2/Figure 6/Fingure6 D-I/Fingure6 G/241006_011.frd]

<?xml version="1.0" encoding="UTF-8" standalone="yes"?>
<ExperimentResults><ExperimentInfo Name="Experiment_17"><ExpDescription></ExpDescription><RTDVersion>2.0</RTDVersion><RunID>460CF0F2-678D-4686-806C-99B63B5D4859</RunID><ExperimentType>KINETICS</ExperimentType><ExperimentSubType>KBASIC</ExperimentSubType><StartDateTime>2024-10-06T18:06:47</StartDateTime><MachineName>4QSYCS2</MachineName><UserName>Labuser</UserName><LotNumber></LotNumber><PlateName>241006</PlateName><PlateName2></PlateName2><SensorName>C5</SensorName><SensorPlate>1</SensorPlate><SensorType>SA (Streptavidin)</SensorType><SensorRole>LIGAND</SensorRole><SensorInfo></SensorInfo><WritingSW>DataAcquisition.exe 11.1.0.11</WritingSW><InstrumentType>OctetRED96e</InstrumentType><InstrumentSerial>FB-90287</InstrumentSerial><InstrumentFW>1.0.0.0</InstrumentFW><IntegrationTime>1.9</IntegrationTime><DSPType>CPF</DSPType><DSPStitching>1</DSPStitching><HasManifest>1</HasManifest><InfoHash>-1284881077</InfoHash></ExperimentInfo><AssayParamsInfo/><KineticsData><Step><CommonData><SampleLocation>12</SampleLocation><SampleID></SampleID><SampleGroup></SampleGroup><SampleInfo></SampleInfo><SampleRow>C</SampleRow><SamplePlate>1</SamplePlate><WellType>BUFFER</WellType><Concentration>-1</Concentration><ConcentrationUnits>µg/ml</ConcentrationUnits><MolarConcentration>-1</MolarConcentration><MolarConcUnits>nM</MolarConcUnits><MolecularWeight>-1</MolecularWeight><Temperature>30</Temperature><StartTime>2945367</StartTime><AssayTime>120</AssayTime></CommonData><FlowRate>1000</FlowRate><StepType>BASELINE</StepType><StepName>Baseline</StepName><StepStatus>OK</StepStatus><ActualTime>120.001</ActualTime><CycleTime>0.2</CycleTime><AssayXData Points="600">AAAAAM3MTD7NzMw+mpkZP1YOTT/FIIA/XrqZPzMzsz+R7cw/K4fmPwAAAEDNzAxAmpkZQGZm
JkCWQzNAAABAQM3MTED8qVlAZmZmQDMzc0AxCIBAZmaGQM3MjEBkO5NAmpmZQAAAoECYbqZA
/tSsQDMzs0DLoblAAADAQMl2xkDNzMxAZDvTQJqZ2UAAAOBAmG7mQM3M7EBkO/NAy6H5QAAA
AEFMNwNBf2oGQZqZCUHNzAxBGQQQQUw3E0FmZhZBsp0ZQeXQHEEZBCBBMzMjQX9qJkGynSlB
zcwsQQAAMEFMNzNBZmY2QbKdOUHNzDxBAABAQTMzQ0F/akZBmplJQeXQTEEZBFBBTDdTQWZm
VkGamVlBzcxcQRkEYEEzM2NBf2pmQZqZaUHNzGxBGQRwQTMzc0FmZnZBmpl5QeXQfEEMAoBB
mpmBQT81g0HNzIRBc2iGQQAAiEGamYlBMzOLQdnOjEFmZo5BAACQQZqZkUEzM5NB2c6UQWZm
lkEAAJhBmpmZQT81m0HZzpxBZmaeQQAAoEGmm6FBMzOjQdnOpEFmZqZBAACoQaabqUE/NatB
2c6sQWZmrkEMArBBmpmxQT81s0HZzrRBZma2QQAAuEGamblBMzO7QdnOvEFmZr5BDALAQZqZ
wUE/NcNB2c7EQXNoxkEMAshBmpnJQT81y0HNzMxBc2jOQQwC0EGamdFBMzPTQc3M1EFzaNZB
DALYQZqZ2UE/NdtB2c7cQXNo3kEMAuBBmpnhQTMz40HNzORBZmbmQQAA6EGamelBMzPrQdnO
7EFzaO5BDALwQaab8UE/NfNB2c70QXNo9kEAAPhBmpn5QT81+0HZzvxBZmb+QQAAAELTzQBC
mpkBQmZmAkIzMwNCAAAEQtPNBEKgmgVCZmYGQjMzB0IGAQhCzcwIQpqZCUJmZgpCOTQLQgAA
DELNzAxCmpkNQmZmDkIzMw9CAAAQQs3MEEKgmhFCZmYSQjMzE0IGARRCzcwUQqCaFUJmZhZC
OTQXQgYBGELNzBhCmpkZQmZmGkI5NBtCBgEcQtPNHEKgmh1CbWceQjMzH0IAACBC080gQqCa
IUJmZiJCOTQjQgAAJELTzSRCmpklQm1nJkIzMydCAAAoQs3MKEKgmilCbWcqQjMzK0IGASxC
080sQpqZLUJmZi5CMzMvQgYBMELNzDBCmpkxQm1nMkIzMzNCAAA0Qs3MNEKgmjVCZmY2Qjk0
N0IAADhCzcw4QqCaOUJmZjpCMzM7QgYBPELTzTxCmpk9QmZmPkIzMz9CBgFAQtPNQEKgmkFC
bWdCQjk0Q0IGAURCzcxEQqCaRUJtZ0ZCMzNHQgAASELTzUhCoJpJQmZmSkIzM0tCAABMQtPN
TEKamU1CZmZOQjk0T0IGAVBC081QQpqZUUJtZ1JCPzVTQgYBVELTzVRCmplVQmZmVkIzM1dC
AABYQtPNWEKgmllCbWdaQjk0W0IGAVxCzcxcQqCaXUJmZl5COTRfQgAAYELNzGBCoJphQm1n
YkIzM2NCAABkQtPNZEKgmmVCZmZmQjMzZ0IAAGhCzcxoQqCaaUJmZmpCOTRrQgAAbELTzWxC
mpltQmZmbkI5NG9CAABwQtPNcEKamXFCZmZyQjMzc0IAAHRC0810QqCadUJtZ3ZCMzN3QgYB
eELTzXhCoJp5QmZmekIzM3tCBgF8QtPNfEKgmn1CZmZ+Qjk0f0IAAIBCZmaAQs3MgEK2M4FC
HZqBQgAAgkLpZoJCzcyCQjMzg0KamYNCgwCEQulmhEJQzYRCMzOFQh2ahUIAAIZCZmaGQlDN
hkIzM4dCHZqHQoMAiEJmZohCzcyIQrYziUIdmolCgwCKQmZmikJQzYpCMzOLQpqZi0KDAIxC
ZmaMQlDNjEK2M41CmpmNQgAAjkJmZo5CUM2OQrYzj0Idmo9CgwCQQmZmkEJQzZBCtjORQpqZ
kUIAAJJC6WaSQlDNkkIzM5NCHZqTQgAAlELpZpRCUM2UQrYzlUIdmpVCAACWQulmlkJQzZZC
MzOXQpqZl0IAAJhC6WaYQlDNmEIzM5lCHZqZQoMAmkJmZppCzcyaQjMzm0IdmptCAACcQulm
nELNzJxCtjOdQpqZnUKDAJ5C6WaeQs3MnkIzM59CHZqfQgAAoELpZqBCUM2gQjMzoUIdmqFC
gwCiQmZmokLNzKJCMzOjQpqZo0IAAKRC6WakQs3MpEK2M6VCmpmlQgAApkJmZqZCUM2mQjMz
p0IdmqdCgwCoQmZmqELNzKhCtjOpQpqZqUIAAKpCZmaqQlDNqkK2M6tCHZqrQgAArEJmZqxC
UM2sQjMzrUIdmq1CAACuQulmrkJQza5CMzOvQh2ar0IAALBC6WawQlDNsEK2M7FCmpmxQgAA
skLpZrJCzcyyQjMzs0KambNCAAC0QulmtEJQzbRCMzO1QpqZtUKDALZC6Wa2QlDNtkK2M7dC
mpm3QoMAuEJmZrhCzcy4QjMzuUIdmrlCAAC6QulmukLNzLpCMzO7Qh2au0KDALxCZma8Qs3M
vEIzM71Cmpm9QgAAvkJmZr5CUM2+QrYzv0Idmr9CAADAQulmwELNzMBCtjPBQpqZwUKDAMJC
ZmbCQlDNwkK2M8NCmpnDQoMAxEJmZsRCUM3EQjMzxUIdmsVCgwDGQulmxkLNzMZCtjPHQh2a
x0KDAMhCZmbIQlDNyEK2M8lCmpnJQgAAykJmZspCUM3KQrYzy0KamctCAADMQulmzEJQzcxC
MzPNQpqZzUKDAM5C6WbOQs3MzkIzM89CHZrPQgAA0ELpZtBCzczQQjMz0UIdmtFCAADSQulm
0kLNzNJCtjPTQpqZ00KDANRCZmbUQlDN1EIzM9VCHZrVQgAA1kJmZtZCzczWQrYz10IdmtdC
AADYQulm2ELNzNhCtjPZQpqZ2UIAANpCZmbaQs3M2kK2M9tCHZrbQoMA3EJmZtxCUM3cQjMz
3UKamd1CgwDeQmZm3kJQzd5CMzPfQh2a30IAAOBCZmbgQlDN4EIzM+FCmpnhQgAA4kJmZuJC
zcziQrYz40KameNCAADkQulm5EJQzeRCtjPlQpqZ5UIAAOZCZmbmQlDN5kK2M+dCHZrnQgAA
6ELpZuhCUM3oQjMz6UIdmulCgwDqQulm6kJQzepCMzPrQh2a60KDAOxC6WbsQlDN7EIzM+1C
HZrtQgAA7kLpZu5CUM3uQrYz70Idmu9C</AssayXData><AssayYData Points="600">AAAAACoLPzv++2g7JGt/O4CpCDurDKQ5v6pTukiuKTp/rwM7wH4fu7vt2zmc5Sy7Z8ptO0dL
dDsUZMm6wWKTO3k087qJcuW5r8zPOrO8lztuAfQ69dvVOddaArrdNGK5+r/6Oxje7zrI0E07
L2PpOpxbbjv5xKk7NTZcO68oOztT8Hc7smECPOB2vjufsFY671HSO/0yqzukFBA8ceQTO6Ex
+jtGXRY80WGqO3ApaTulYL87l+YVPCKe5riwehk8plnIOyVJ2jurNnw7Pr2EOzTZRzufm2o7
sOOsO6qk0TvEmhg8eYaVOyf8zTsEVx87K5zlOlm12zvMmuU7SXW+O2IXvznrZNk7sxjbO9jZ
2DuLQCM8NacCPMCTRDy+JME7ruMCPDD5Ezy3EA08j6J4O+wu2TsOVeo7YLKOO+/uBDylrvU7
bNQhPMR+KTyUiFI8NM05PDT7IjyZXj48EVsRPNQMATw+EhM85s0pPM1SKjw6rSg8AWQFPAJS
rjtCdfI7k+1NPIC7FjwFeTw8JhU7PGnuHTzavRs8nXwnPBN8djyqzgw8e10hPPXWBzx0tC88
NrrgO3lTFDxdmzc8Iko2PP+4GDwJrxM8xCRCPCar4TucIkw8KCtTPAwOUjwQXpY8VHk1PBmj
NDznPRg8VHggPKbl3DssQm08nnxmPIY4Nzz03nY8yQNcPMnlMzxSx0882OF/PByBWjzJg008
Od1rPOmhVzzK8Gg8FiAzPEkOTDzVNlE8gvYsPMAaZzxA3Ho8MKRYPH9bQzwswYA8aUF/PGZN
STyLflk8eFl8PPSYcjxbeJU8/+hhPLwUbDx1lwI8fQdVPPEeVjyiH2E8ADxGPK9wQTyrrZU8
uBtLPC4EpDxVNZU8aWyFPDOqmDyy7JQ83ZmCPP47hTwJ6GA8othKPDsKhDyDo1M8WMg0PNlW
CTzqG1U8FvRjPDFziTw+5Xs8tAkwPOeOgjzkL588VKlZPKz9YDzV14s87QhQPJA1hjwsQHg8
8gmbPC7DYDxfIWg8TJdHPDyQfDwKff47sUeMPKdmkDy1DaU8ApxDPO1XgzwyUpA8hlaXPLp3
gDwVwEk8Ns6CPK/ASDxyMGQ8WmJ1PG6dPzwmuJI8f1yBPFQpdTwe14Y8q7x0POs9VDwqbWU8
OENXPNJqgDyYBXQ8fseBPBb3jTxz4mU8qxF3PPRwqzwlJ5o8pR+CPMBfgDzhupk8YQeUPMts
ojzRVZQ8nBehPD34ijxX8Fg80NymPGCTrjyXN5U8hRaXPKcTjTwrJcA8AQ6UPOUTszwKG4U8
0JmUPGAckzw2+HI8YX2FPFQQezznKZU8tSGfPGeOpDxx/ok8TSRLPMdyszwEfYQ8qJGTPAlh
oTzyZZA8emaVPMrgfjwm4LY8Xf2oPOCNjzwvlpY8qzg6PGQGgjw3CI48EgyiPN4kfzy2AHo8
Z/OOPGsVjDwyj5M8UQd7PGnhsjyi1K88JJiTPEO4nTw34Zk8QB2iPBIUpjzrv2I8b6qRPKCi
mDwpfJA8EERIPIb7bDxGqJk8rg3DPA9NiDxxmIc8kxquPEkarDy0+6Y83vaOPDKdtDyIjqE8
Si+wPINxmjzNJKM8Sta7PLpwuDyIcI48qq2JPMpufDz8YI48NPF8PMinmzyIXqg8z2idPAri
oDzrg4M8OfmvPHw9rTx39Zo8CSuYPKIRtjyDZY48v4R5PCbkVzzDFZ88HpecPJFQqzy8gqI8
cSODPIaorTx8qYs8KDiyPDfZkTxsB5k8OvGZPLLWlTxKZJE8mwGiPIRogTyyCbU88aiaPLvz
uTy2K5E8b/WvPBURmzxgEb08W/y+PDZ0qTwTjag8fnLAPHbFZjyg0ps85mzCPL8ZjzxkA6k8
swmfPAxHyTyzbZI8FtawPAuAlTxDp4w8kySwPAuLlDyP0aE8dvh4PKpSjzzuPLw8QCScPFQY
jzzJGYc8gmaQPPFeZTxpHnk8vwKePDMrjzyPrbk8Wf+GPDA5pzyrPKA8bWDJPBGhrDyNhaA8
jnmOPONRqjzijM48Ed2wPGX4lzymcsM8AXVZPKjyozzUG6o8Lei/PJLlmTwb9a88X7CUPPV1
pTwZCao83zWSPDdHqjyU8NI8COPXPMupjDz+kbM8SDmkPD8qtjy9J7E8nx6ePP8OmjxYwcI8
7KjAPBHmmTw20Kg895LIPKfppzw/hb880ZCNPLUeqTxU0Jo8Ykm0PO9OujzYgHw8RTLIPM6x
nDy/M708TJSZPEI8mTwI49I8mRGZPNNRqTzgirk8njfAPPwaqDxL9qc8HBi+PFZGsDzuz7Q8
iKGMPCLJjzxCpqs8lC6uPKf9kTzYzIk8jiWcPExWtTzde6w8uX2aPHUssDx1mp48+n63PJ1L
vTyxd6U8QWzCPHlaqjxx+Lk8LYC4PNYHwDz8drE8HuqlPBGQrTziS548EiN7PP9VyTzFA688
+wmvPJkwkDziKKc8RYCwPElnrjx9LI484bulPCCivTwT/KY81HWfPOmxsTxI5b08lAqkPIFA
nTz/sps8oujEPCTEuDyEtJY8+MyzPLs3zjzVGbE8HmatPCYI1zyz4Lw8qtmoPB6FwzzRfuA8
iteuPDx5tjzGuqc8KoKSPDBwwDyaB6Q8GBCDPDgQ1DwUE6U8LBm0PKByyTxv4co8GbnKPLaP
vTwG6808UjC9PHmRrTx4vcU8djKuPI2uxTzPTK48S2LFPHxTqTyQHqM8OBjCPL6PyDzuFLE8
tqexPLccwTz4RNE81k+gPNWLuDx9IMU8pSSuPBGUqzw3kNU81xnYPO2uiDxLm7c8NcTaPDXJ
vDxe55U8CfK6PEtwqTwwbMw86qqdPChOqzw08Mk8YVehPHQq2zyHdKw8I2O1PG8GrDweRsg8
RTKrPMThuDxZv6g847yLPCSsoTwiCIY8CS/DPOnVvzwGvKo8YfquPFTRkzxJL7w8f6CqPD3Z
vTz8ftw8eR+wPF/WvTyuAKM8MWDcPHWsrDwmVZQ8IUyvPC17tDwC5KE8v4q+PLJlrDyT2M88
HSrLPCmgxzyhq788L5TOPG93pTzNCbY8i1e/PKxHpDxf4bs8n6e7PIeO4DzVjKA85Z7SPG55
nDzUE8g8gkLEPKjRpjyMFM080ZjJPKMP0TwjAKQ8w37QPO+WtjyxeLY82PnCPDLczjy+QK08
IhG7PH8riTzmsIs8xnS1PCwHlTz/8oo8</AssayYData></Step><Step><CommonData><SampleLocation>5</SampleLocation><SampleID>mhb2</SampleID><SampleGroup></SampleGroup><SampleInfo></SampleInfo><SampleRow>C</SampleRow><SamplePlate>1</SamplePlate><WellType>KLOAD</WellType><Concentration>-1</Concentration><ConcentrationUnits>µg/ml</ConcentrationUnits><MolarConcentration>-1</MolarConcentration><MolarConcUnits>nM</MolarConcUnits><MolecularWeight>-1</MolecularWeight><Temperature>30</Temperature><StartTime>3130765</StartTime><AssayTime>1200</AssayTime></CommonData><FlowRate>1000</FlowRate><StepType>LOADING</StepType><StepName>Loading</StepName><StepStatus>OK</StepStatus><ActualTime>522.801</ActualTime><CycleTime>0.2</CycleTime><AssayXData Points="2614">gwDwQulm8ELTzfBCtjPxQqCa8UIGAfJCbGfyQtPN8kK2M/NCHZrzQoMA9ELpZvRCUM30Qjk0
9UKgmvVCBgH2Qmxn9kLTzfZCtjP3QqCa90KDAPhC6Wb4QlDN+EK2M/lCHZr5QgYB+kJsZ/pC
0836Qjk0+0IdmvtCgwD8Qmxn/EJQzfxCOTT9Qh2a/UKDAP5C6Wb+QtPN/kI5NP9CHZr/QkIA
AEN1MwBDqGYAQ9uZAENQzQBDgwABQ3UzAUPpZgFDHZoBQw7NAUODAAJDdTMCQ+lmAkMdmgJD
Ds0CQ4MAA0N1MwNDqGYDQx2aA0MOzQNDgwAEQ7YzBEMrZwRDHZoEQw7NBENCAAVDtjMFQ6hm
BUMdmgVDUM0FQ0IABkN1MwZDqGYGQx2aBkNQzQZDgwAHQ7YzB0PpZgdDHZoHQw7NB0ODAAhD
dTMIQ6hmCEMdmghDDs0IQ4MACUN1MwlDqGYJQ9uZCUMOzQlDQgAKQ3UzCkOoZgpDHZoKQ1DN
CkNCAAtDdTMLQ6hmC0MdmgtDDs0LQ4MADEN1MwxDqGYMQ9uZDEMOzQxDQgANQ7YzDUPpZg1D
25kNQw7NDUNCAA5DdTMOQ+lmDkPbmQ5DDs0OQ0IAD0N1Mw9DqGYPQx2aD0NQzQ9DQgAQQ3Uz
EEPpZhBD25kQQ1DNEENCABFDtjMRQ+lmEUPbmRFDDs0RQ4MAEkO2MxJD6WYSQx2aEkNQzRJD
QgATQ7YzE0OoZhND25kTQw7NE0ODABRDtjMUQ6hmFEPbmRRDDs0UQ4MAFUN1MxVD6WYVQ9uZ
FUNQzRVDgwAWQ7YzFkPpZhZD25kWQw7NFkNCABdDdTMXQ6hmF0MdmhdDUM0XQ4MAGEN1MxhD
6mYYQ9uZGENQzRhDgwAZQ7YzGUPqZhlD25kZQ1DNGUNCABpDtjMaQ6hmGkMdmhpDDs0aQ4MA
G0N1MxtDqGYbQ9uZG0NQzRtDQgAcQ7YzHEPqZhxD25kcQw7NHEODAB1DtjMdQ+pmHUMdmh1D
UM0dQ0IAHkN1Mx5DqGYeQx2aHkNQzR5DQgAfQ7YzH0OoZh9DHZofQw7NH0ODACBDtjMgQ6hm
IEMdmiBDDs0gQ4MAIUN1MyFD6mYhQx2aIUNQzSFDgwAiQ3UzIkOoZiJD25kiQw7NIkNCACND
dTMjQ+pmI0MdmiNDDs0jQ0IAJEO2MyRDqGYkQ9uZJENQzSRDgwAlQ3UzJUOoZiVDHZolQ1DN
JUNCACZDtjMmQ6hmJkMdmiZDDs0mQ8QAJ0N1MydD6mYnQx2aJ0NQzSdDQgAoQ7YzKEPqZihD
HZooQ1DNKENCAClDdTMpQ+pmKUMdmilDDs0pQ0IAKkN1MypD6mYqQx2aKkMOzSpDQgArQ7Yz
K0OoZitDHZorQ1DNK0NCACxDtjMsQ6hmLEMdmixDDs0sQ0IALUO2My1DqGYtQ9uZLUMOzS1D
gwAuQ3UzLkOoZi5DHZouQw7NLkNCAC9DtjMvQ+pmL0PbmS9DUM0vQ4MAMEN1MzBDqGYwQx2a
MENQzTBDgwAxQ3UzMUOoZjFDHZoxQw7NMUODADJDtjMyQ+pmMkMdmjJDDs0yQ4MAM0O2MzND
6mYzQ9uZM0NQzTNDQgA0Q7YzNEOoZjRDHZo0Q1DNNENCADVDdTM1Q6hmNUPbmTVDUM01Q4MA
NkN1MzZD6mY2Q9uZNkMOzTZDQgA3Q7YzN0OoZjdD25k3Q1DNN0ODADhDtjM4Q+pmOEMcmjhD
UM04Q0IAOUN0MzlDqGY5QxyaOUMOzTlDQgA6Q7YzOkPqZjpDHJo6Qw7NOkODADtDdDM7Q6hm
O0McmjtDUM07Q4MAPEO2MzxDqGY8Q9uZPEMOzTxDQgA9Q7YzPUOoZj1DHJo9Q1DNPUODAD5D
tjM+Q+pmPkMcmj5DUM0+Q0IAP0N0Mz9DqGY/QxyaP0NQzT9DQgBAQ7YzQEOoZkBDHJpAQ1DN
QENCAEFDtjNBQ6hmQUMcmkFDUM1BQ0IAQkO2M0JD6mZCQxyaQkNQzUJDgwBDQ7YzQ0OoZkND
25lDQ1DNQ0ODAERDtjNEQ+pmREPbmURDUM1EQ0IARUO2M0VD6mZFQ9uZRUNQzUVDQgBGQ7Yz
RkPqZkZDHJpGQw7NRkODAEdDtjNHQ6hmR0McmkdDUM1HQ4MASEN0M0hD6mZIQxyaSEMOzUhD
gwBJQ7YzSUOoZklDHJpJQw7NSUODAEpDdDNKQ+pmSkMcmkpDUM1KQ0IAS0N0M0tDqGZLQxya
S0NQzUtDQgBMQ7YzTEOoZkxDHJpMQ1DNTENCAE1DdDNNQytnTUPbmU1DUM1NQ4MATkO2M05D
6mZOQxyaTkMOzU5DgwBPQ3QzT0OoZk9DHJpPQw7NT0ODAFBDdDNQQ6hmUEPbmVBDUM1QQ0IA
UUO2M1FDqGZRQxyaUUNQzVFDQgBSQ3QzUkOoZlJD25lSQw7NUkODAFNDdDNTQ+pmU0McmlND
Ds1TQ0IAVEP4M1RDqGZUQ9uZVEMOzVRDgwBVQ3QzVUOoZlVDHJpVQ1DNVUODAFZDtjNWQ6hm
VkPbmVZDDs1WQ0IAV0O2M1dDqGZXQ9uZV0MOzVdDQgBYQ7YzWEPqZlhDHJpYQ1DNWEODAFlD
dDNZQ+pmWUPbmVlDUM1ZQ0IAWkP4M1pDqGZaQxyaWkNQzVpDgwBbQ3QzW0OoZltDHJpbQw7N
W0PEAFxDdDNcQ+pmXEMcmlxDDs1cQ4MAXUO2M11DqGZdQxyaXUMOzV1DgwBeQ7YzXkPqZl5D
HJpeQ1DNXkNCAF9DdDNfQ+pmX0Mcml9DUM1fQ0IAYEO2M2BDqGZgQxyaYEMOzWBDgwBhQ3Qz
YUPqZmFD25lhQw7NYUODAGJDtjNiQ+pmYkPbmWJDDs1iQ0IAY0O2M2NDqGZjQxyaY0MOzWND
gwBkQ3QzZEOoZmRD25lkQ1DNZEODAGVDdDNlQytnZUPbmWVDUM1lQ0IAZkO2M2ZD6mZmQxya
ZkNQzWZDgwBnQ3QzZ0OoZmdD25lnQ1DNZ0ODAGhDdDNoQ+pmaEPbmWhDDs1oQ0IAaUO2M2lD
qGZpQxyaaUMOzWlDgwBqQ3QzakOoZmpD25lqQ1DNakNCAGtDtjNrQ+pma0PbmWtDUM1rQ4MA
bEO2M2xDqGZsQxyabEMOzWxDxABtQ3QzbUOoZm1D25ltQw7NbUODAG5DtjNuQ+pmbkMcmm5D
UM1uQ4MAb0O2M29DqGZvQxyab0MOzW9DQgBwQ7YzcEOoZnBD25lwQ1DNcEODAHFDtjNxQ6hm
cUMcmnFDUM1xQ0IAckN0M3JDqGZyQxyackMOzXJDgwBzQ3Qzc0MrZ3NDHJpzQw7Nc0ODAHRD
dDN0Q6hmdEMcmnRDUM10Q0IAdUN0M3VDqGZ1QxyadUMOzXVDgwB2Q7YzdkPqZnZD25l2Q1DN
dkNCAHdDtjN3Q6hmd0McmndDDs13Q0IAeEN0M3hD6mZ4QxyaeENQzXhDhAB5Q7YzeUPqZnlD
3Jl5Qw7NeUNCAHpDtjN6Q+pmekPcmXpDDs16Q4QAe0N0M3tD6mZ7Qxyae0NQzXtDQgB8Q7Yz
fEOoZnxDHJp8Qw7NfENCAH1DtjN9Q+pmfUMcmn1DDs19Q4QAfkN0M35D6mZ+Q9yZfkNQzX5D
hAB/Q3Qzf0PqZn9DHJp/Qw7Nf0NCAIBD2xmAQ1QzgEPuTIBDh2aAQ0KAgEPbmYBDVLOAQw7N
gEOo5oBDQgCBQ9sZgUN1M4FD7kyBQ4dmgUMhgIFDupmBQ3WzgUMOzYFDh+aBQ0IAgkO6GYJD
dTOCQw5NgkOHZoJDQoCCQ7qZgkN1s4JDDs2CQ6jmgkMhAIND2xmDQ3Uzg0MOTYNDh2aDQyGA
g0O6mYNDdbODQw7Ng0Oo5oNDQgCEQ7oZhENUM4RD7kyEQ4dmhEMhgIRD25mEQ3WzhEMOzYRD
qOaEQ0IAhUO6GYVDVDOFQw5NhUOoZoVDIYCFQ7qZhUNUs4VDDs2FQ4fmhUNCAIZD2xmGQ1Qz
hkMOTYZDh2aGQ0KAhkO6mYZDVLOGQ+7MhkOo5oZDIQCHQ9sZh0NUM4dD7kyHQ6hmh0MhgIdD
25mHQ3Wzh0MOzYdDh+aHQ0IAiEO6GYhDVDOIQ+5MiEOHZohDQoCIQ9uZiEN1s4hDDs2IQ4fm
iEMhAIlD2xmJQ1QziUMOTYlDh2aJQyGAiUO6mYlDdbOJQ+7MiUOo5olDQgCKQ7oZikNUM4pD
Dk2KQ6hmikMhgIpD25mKQ3WzikPuzIpDh+aKQ0IAi0O6GYtDVDOLQ+5Mi0OoZotDQoCLQ7qZ
i0NUs4tD7syLQ6jmi0NCAIxD2xmMQ1QzjEMOTYxDh2aMQ0KAjEO6mYxDVLOMQw7NjEOo5oxD
QgCNQ9sZjUNUM41DDk2NQ4dmjUMhgI1DupmNQ3WzjUMOzY1Dh+aNQyEAjkO6GY5DdTOOQw5N
jkOoZo5DIYCOQ7qZjkN1s45DDs2OQ6jmjkNCAI9DuhmPQ3Uzj0PuTI9Dh2aPQ0KAj0O6mY9D
VLOPQw7Nj0Oo5o9DQgCQQ7oZkEN1M5BDDk2QQ4dmkEMhgJBD25mQQ3WzkEMOzZBDh+aQQ0IA
kUO6GZFDdTORQ+5MkUOHZpFDQoCRQ9uZkUN1s5FD7syRQ4fmkUMhAJJDuhmSQ3UzkkPuTJJD
qGaSQ0KAkkO6mZJDVLOSQw7NkkOo5pJDQgCTQ7oZk0NUM5ND7kyTQ6hmk0NCgJNDupmTQ3Wz
k0MOzZNDqOaTQ0IAlEO6GZRDdTOUQ+5MlEOoZpRDIYCUQ7qZlEN1s5RD7syUQ6jmlEMhAJVD
2xmVQ1QzlUMOTZVDh2aVQyGAlUPbmZVDVLOVQ+7MlUOo5pVDIQCWQ9sZlkN1M5ZDDk2WQ4dm
lkNCgJZD25mWQ3WzlkPuzJZDh+aWQ0IAl0O6GZdDVDOXQw5Nl0OHZpdDQoCXQ7qZl0NUs5dD
7syXQ4fml0MhAJhD2xmYQ3UzmEMOTZhDh2aYQ0KAmEO6mZhDdbOYQ+7MmEOH5phDQgCZQ9sZ
mUNUM5lD7kyZQ6hmmUNCgJlDupmZQ3WzmUMOzZlDqOaZQyEAmkO6GZpDdTOaQw5NmkOoZppD
QoCaQ9uZmkNUs5pDDs2aQ6jmmkMhAJtDuhmbQ1Qzm0MOTZtDqGabQyGAm0PbmZtDdbObQw7N
m0Oo5ptDIQCcQ9sZnEN1M5xDDk2cQ6hmnENCgJxD/JmcQ3WznEMOzZxDh+acQyEAnUPbGZ1D
dTOdQw5NnUOoZp1DIYCdQ9uZnUNUs51DDs2dQ6jmnUNCAJ5DuhmeQ1QznkPuTJ5DqGaeQ0KA
nkPbmZ5DVLOeQ+7MnkOo5p5DIQCfQ7oZn0N1M59D7kyfQ6hmn0MhgJ9DupmfQ1Szn0PuzJ9D
qOafQ0IAoEO6GaBDVDOgQw5NoEOoZqBDIYCgQ7qZoENUs6BDDs2gQ4fmoENCAKFDuhmhQ1Qz
oUPuTKFDqGahQyGAoUO6maFDVLOhQw7NoUOo5qFDIQCiQ7oZokN1M6JDDk2iQ6hmokMhgKJD
upmiQ3WzokMOzaJDh+aiQyEAo0O6GaNDVDOjQ+5Mo0OHZqNDQoCjQ9uZo0NUs6NDDs2jQ4fm
o0MhAKRDuhmkQ3UzpEPuTKRDh2akQyGApEPbmaRDdbOkQw7NpEOH5qRDIQClQ7oZpUNUM6VD
7kylQ6hmpUNCgKVDupmlQ3WzpUPuzKVDh+alQ0IApkPbGaZDdTOmQw5NpkOHZqZDQoCmQ7qZ
pkNUs6ZD7symQ4fmpkNCAKdD2xmnQ3Uzp0PuTKdDqGanQyGAp0O6madDVLOnQ+7Mp0OH5qdD
QgCoQ9sZqEN1M6hD7kyoQ6hmqEMhgKhDupmoQ1SzqEPuzKhDqOaoQ0IAqUPbGalDVDOpQ+5M
qUOHZqlDIYCpQ7qZqUN1s6lDDs2pQ6jmqUMhAKpDuhmqQ1QzqkMOTapDqGaqQyGAqkPbmapD
VLOqQ+7MqkOH5qpDQgCrQ7oZq0N1M6tD7kyrQ4dmq0MhgKtDupmrQ3Wzq0MOzatDh+arQ2IA
rEPbGaxDdTOsQ+5MrEOoZqxDIYCsQ7qZrEN1s6xD7sysQ6jmrEMhAK1D2xmtQ1QzrUMOTa1D
h2atQyGArUO6ma1DVLOtQw7NrUOo5q1DQgCuQ7oZrkN1M65D7kyuQ4dmrkNCgK5D25muQ3Wz
rkPuzK5Dh+auQyEAr0O6Ga9DdTOvQ+5Mr0OoZq9DQoCvQ9uZr0N1s69DDs2vQ4fmr0NCALBD
2xmwQ1QzsEMOTbBDqGawQyGAsEPbmbBDdbOwQw7NsEOo5rBDIQCxQ9sZsUNUM7FDDk2xQ6hm
sUNCgLFDupmxQ1SzsUPuzLFDh+axQ0IAskO6GbJDdTOyQ+5MskOoZrJDIYCyQ7qZskNUs7JD
Ds2yQ4fmskMhALND2xmzQ3Uzs0PuTLNDqGazQyGAs0PbmbNDdbOzQw7Ns0Oo5rNDQgC0Q/wZ
tENUM7RDDk20Q6hmtENCgLRDupm0Q3WztEPuzLRDqOa0QyEAtUPbGbVDdTO1Qw5NtUOoZrVD
IYC1Q7qZtUNUs7VD7sy1Q4fmtUMhALZD2xm2Q3UztkPuTLZDh2a2QyGAtkPbmbZDdbO2Q+7M
tkOo5rZDQgC3Q9sZt0N1M7dDDk23Q4dmt0MhgLdD25m3Q3Wzt0MOzbdDh+a3Q0IAuEO6GbhD
VDO4Qw5NuEOoZrhDQoC4Q9uZuENUs7hDDs24Q4fmuENCALlDuhm5Q3UzuUMOTblDh2a5Q0KA
uUO6mblDVLO5Q+7MuUOo5rlDQgC6Q9sZukNUM7pDDk26Q6hmukNCgLpDupm6Q1SzukPuzLpD
h+a6Q0IAu0O6GbtDdTO7Q+5Mu0OoZrtDQoC7Q9uZu0N1s7tDDs27Q6jmu0MhALxDuxm8Q1Qz
vEMPTbxDh2a8QyGAvEPbmbxDdbO8Qw/NvEOH5rxDIQC9Q9sZvUN1M71D7ky9Q4dmvUMhgL1D
25m9Q1SzvUMPzb1DqOa9QyEAvkPbGb5DVDO+Q+5MvkOHZr5DQoC+Q9uZvkNUs75D7sy+Q4fm
vkNCAL9Duxm/Q1Qzv0MPTb9Dh2a/Q0KAv0O7mb9DdbO/Qw/Nv0Oo5r9DQgDAQ7sZwENUM8BD
D03AQ4dmwENCgMBD25nAQ1SzwEMPzcBDqObAQ0IAwUPbGcFDdTPBQ+5MwUOoZsFDIYDBQ9uZ
wUNUs8FD7szBQ4fmwUNCAMJDuxnCQ1QzwkMPTcJDh2bCQyGAwkO7mcJDVLPCQw/NwkOo5sJD
QgDDQ9sZw0NUM8NDD03DQ6hmw0MhgMNDu5nDQ3Wzw0PuzMNDh+bDQ0IAxEPbGcRDVDPEQw9N
xEOoZsRDIYDEQ7uZxENUs8RDD83EQ6jmxENCAMVD2xnFQ1QzxUMPTcVDqGbFQ0KAxUO7mcVD
VLPFQw/NxUOH5sVDQgDGQ9sZxkNUM8ZD7kzGQ6hmxkNCgMZDu5nGQ1SzxkMPzcZDqObGQyEA
x0PbGcdDVDPHQw9Nx0OoZsdDQoDHQ9uZx0NUs8dD7szHQ6jmx0MhAMhD2xnIQ1QzyEPuTMhD
qGbIQyGAyEO7mchDVLPIQ+7MyEOH5shDIQDJQ7sZyUNUM8lDD03JQ4dmyUMhgMlD25nJQ5az
yUPuzMlDh+bJQ0IAykPbGcpDVDPKQw9NykOHZspDIYDKQ7uZykN1s8pD7szKQ6jmykMhAMtD
uxnLQ1Qzy0PuTMtDqGbLQyGAy0O7mctDVLPLQ+7My0OH5stDQgDMQ9sZzENUM8xD7kzMQ4dm
zEMhgMxDu5nMQ3WzzEMPzcxDqObMQyEAzUPbGc1DVDPNQ+5MzUOoZs1DIYDNQ7uZzUN1s81D
7szNQ6jmzUMhAM5DuxnOQ3UzzkMPTc5DqGbOQyGAzkPbmc5DVLPOQ+7MzkOH5s5DIQDPQ9sZ
z0NUM89D7kzPQ6hmz0MhgM9D25nPQ1Szz0MPzc9Dh+bPQ0IA0EPbGdBDVDPQQw9N0EOHZtBD
QoDQQ9uZ0EN1s9BD7szQQ6jm0EMhANFDuxnRQ1Qz0UMPTdFDh2bRQ0KA0UPbmdFDVLPRQw/N
0UOH5tFDQgDSQ9sZ0kNUM9JD7kzSQ4dm0kMhgNJDu5nSQ1Sz0kPuzNJDh+bSQyEA00O7GdND
VDPTQ+5M00OHZtNDIYDTQ7uZ00N1s9NDD83TQ6jm00MhANRD2xnUQ1Qz1EPuTNRDqGbUQyGA
1EPbmdRDVLPUQw/N1EOo5tRDQgDVQ7sZ1UN1M9VD7kzVQ4dm1UNCgNVDu5nVQ1Sz1UPuzNVD
qObVQyEA1kPbGdZDdTPWQw9N1kOoZtZDIYDWQ7uZ1kN1s9ZD7szWQ4fm1kNCANdD2xnXQ3Uz
10MPTddDqGbXQyGA10PbmddDdbPXQ+7M10Oo5tdDQgDYQ9sZ2ENUM9hDD03YQ6hm2ENCgNhD
25nYQ1Sz2EMPzdhDh+bYQ0IA2UPbGdlDVDPZQw9N2UOHZtlDQoDZQ9uZ2UNUs9lD7szZQ4fm
2UMhANpDuxnaQ1Qz2kPuTNpDh2baQ0KA2kPbmdpDVLPaQw/N2kOH5tpDQgDbQ9sZ20NUM9tD
7kzbQ6hm20MhgNtDu5nbQ3Wz20MPzdtDqObbQyEA3EO7GdxDdTPcQ+5M3EOHZtxDIYDcQ9uZ
3EN1s9xDD83cQ4fm3ENCAN1D2xndQ1Qz3UMPTd1DqGbdQyGA3UPbmd1DVLPdQw/N3UOH5t1D
IQDeQ7sZ3kNUM95DD03eQ6hm3kNCgN5D25neQ1Sz3kMPzd5DqObeQyEA30PbGd9DVDPfQw9N
30OoZt9DIYDfQ7uZ30N1s99DD83fQ4fm30NCAOBDuxngQ1Qz4EPuTOBDqGbgQ0KA4EO7meBD
dbPgQ+7M4EOH5uBDIQDhQ7sZ4UN1M+FDD03hQ4dm4UMhgOFDu5nhQ3Wz4UPuzOFDqObhQyEA
4kO7GeJDVDPiQw9N4kOHZuJDQoDiQ7uZ4kNUs+JDD83iQ4fm4kMhAONDuxnjQ3Uz40MPTeND
qGbjQ0KA40PbmeNDVLPjQw/N40Oo5uNDQgDkQ7sZ5ENUM+RDD03kQ6hm5ENCgORD25nkQ1Sz
5EPuzORDh+bkQyEA5UPbGeVDVDPlQw9N5UOoZuVDQoDlQ7uZ5UNUs+VD7szlQ6jm5UNCAOZD
uxnmQ1Qz5kPuTOZDqGbmQyGA5kPbmeZDVLPmQ+7M5kOH5uZDQgDnQ7sZ50NUM+dD7kznQ6hm
50NCgOdDu5nnQ3Wz50PuzOdDh+bnQyEA6EPbGehDdTPoQw9N6EOoZuhDIYDoQ7uZ6EN1s+hD
D83oQ4fm6EMhAOlD2xnpQ1Qz6UMPTelDh2bpQ0KA6UO7melDdbPpQw/N6UOH5ulDIQDqQ9sZ
6kNUM+pD7kzqQ4dm6kNCgOpD25nqQ1Sz6kMPzepDh+bqQ0IA60O7GetDVDPrQw9N60OHZutD
QoDrQ9uZ60NUs+tD7szrQ4fm60MhAOxD2xnsQ1Qz7EMPTexDqGbsQ0KA7EO7mexDdbPsQw/N
7EOH5uxDQgDtQ7sZ7UNUM+1D7kztQ4dm7UMhgO1Du5ntQ3Wz7UMPze1DqObtQyEA7kO7Ge5D
dTPuQw9N7kOoZu5DIYDuQ9uZ7kNUs+5D7szuQ8nm7kMhAO9DuxnvQ1Qz70PuTO9Dh2bvQyGA
70Pbme9DdbPvQw/N70OH5u9DIQDwQ7sZ8ENUM/BDD03wQ4dm8ENCgPBD25nwQ1Sz8EMPzfBD
h+bwQyEA8UO7GfFDVDPxQw9N8UOoZvFDIYDxQ9uZ8UN1s/FD7szxQ4fm8UMhAPJD2xnyQ1Qz
8kMPTfJDqGbyQ0KA8kPbmfJDdbPyQw/N8kOo5vJDQgDzQ7sZ80NUM/NDD03zQ4dm80NCgPND
25nzQ3Wz80PuzPNDh+bzQyEA9EO7GfRDVDP0Qw9N9EOoZvRDIYD0Q7uZ9ENUs/RD7sz0Q6jm
9EMhAPVDuxn1Q3Uz9UPuTPVDqGb1QyGA9UO7mfVDdbP1Qw/N9UOH5vVDIQD2Q9sZ9kNUM/ZD
D032Q6hm9kNCgPZD25n2Q1Sz9kMPzfZDh+b2QyEA90PbGfdDdTP3Qw9N90OoZvdDQoD3Q9uZ
90NUs/dD7sz3Q6jm90NCAPhDuxn4Q1Qz+EMPTfhDqGb4QyGA+EO7mfhDdbP4Q+7M+EOH5vhD
QgD5Q7sZ+UN1M/lD7kz5Q4dm+UNCgPlD25n5Q1Sz+UMPzflDh+b5QyEA+kPbGfpDVDP6Qw9N
+kOoZvpDQoD6Q7uZ+kNUs/pD7sz6Q6jm+kMhAPtDuxn7Q1Qz+0MPTftDh2b7Q0KA+0O7mftD
VLP7Qw/N+0Oo5vtDQgD8Q7sZ/ENUM/xD7kz8Q6hm/EMhgPxDu5n8Q3Wz/EMPzfxDh+b8Q0IA
/UO7Gf1DVDP9Qw9N/UOHZv1DIYD9Q7uZ/UN1s/1DD839Q6jm/UMhAP5Duxn+Q1Qz/kMPTf5D
qGb+QyGA/kO7mf5DVLP+Q+7M/kOH5v5DIQD/Q9sZ/0NUM/9DD03/Q6hm/0MhgP9Du5n/Q3Wz
/0PuzP9Dh+b/QyEAAETtDABEqhkARHcmAERUMwBEIUAARO1MAESqWQBEd2YARENzAEQhgABE
3YwARKqZAER3pgBEVLMARBDAAETdzABEqtkARIfmAERD8wBEEAABRN0MAUS6GQFEdyYBRFQz
AUQQQAFE3UwBRKpZAUSHZgFEQ3MBRCGAAUT+jAFEupkBRIemAURUswFEEMABRN3MAUS62QFE
h+YBRFTzAUQhAAJE3QwCRKoZAkSHJgJEVDMCRBBAAkTtTAJEqlkCRIdmAkRDcwJEEIACRO2M
AkSqmQJEd6YCREOzAkQQwAJE7cwCRLrZAkSH5gJEQ/MCRCEAA0TtDANEqhkDRIcmA0RDMwNE
IUADRN1MA0SqWQNEd2YDRFRzA0QhgANE3YwDRLqZA0R3pgNEQ7MDRCHAA0TtzANEutkDRHfm
A0RD8wNEIQAERN0MBES6GQREhyYEREMzBEQQQARE3UwERKpZBESHZgREQ3MERCGABETdjARE
upkERHemBERDswREEMAERN3MBESq2QREd+YERFTzBEQQAAVE3QwFRKoZBUSHJgVEVDMFRDFA
BUTdTAVEulkFRHdmBURUcwVEEIAFRN2MBUSqmQVEh6YFRFSzBUQQwAVE3cwFRLrZBUR35gVE
VPMFRBAABkTdDAZEqhkGRHcmBkRDMwZEIUAGRO1MBkS6WQZEh2YGRENzBkQQgAZE3YwGRLqZ
BkSHpgZEQ7MGRBDABkTdzAZEqtkGRHfmBkRU8wZEEAAHRO0MB0S6GQdEhyYHREMzB0QhQAdE
3UwHRLpZB0R3ZgdEVHMHRBCAB0TtjAdEupkHRIemB0RUswdEEMAHRN3MB0Sq2QdEh+YHREPz
B0QQAAhE3QwIRMsZCESHJghEQzMIRBBACETdTAhEqlkIRHdmCERUcwhEEIAIRO2MCESqmQhE
h6YIRFSzCEQhwAhE3cwIRLrZCER35ghEVPMIRBAACUTdDAlEuhkJRIcmCURDMwlEIUAJRN1M
CUSqWQlEh2YJRENzCUQQgAlE3YwJRLqZCUSHpglEVLMJRBDACUTtzAlEqtkJRHfmCURU8wlE
IQAKRN0MCkSqGQpEdyYKREMzCkQQQApE3UwKRLpZCkR3ZgpEQ3MKRBCACkTtjApEupkKRIem
CkRDswpEIcAKRO3MCkS62QpEd+YKRFTzCkQhAAtE3QwLRKoZC0R3JgtEQzMLRCFAC0TtTAtE
qlkLRIdmC0RDcwtEEIALRO2MC0SqmQtEd6YLRFSzC0QhwAtE7cwLRKrZC0R35gtEVPMLRBAA
DETtDAxEqhkMRHcmDERDMwxEEEAMRO1MDES6WQxEh2YMRENzDEQQgAxE7YwMRLqZDESHpgxE
Q7MMRBDADETtzAxEqtkMRHfmDERD8wxEEAANRN0MDUSqGQ1EdyYNRFQzDUQhQA1E7UwNRLpZ
DUR3Zg1EQ3MNRBCADUTtjA1EupkNRHemDURDsw1EEMANRN3MDUS62Q1Eh+YNRFTzDUQQAA5E
3QwORLoZDkR3Jg5EQzMORCFADkTtTA5EqlkORIdmDkRUcw5EIYAORN2MDkS6mQ5Eh6YOREOz
DkQQwA5E7cwORLrZDkR35g5EQ/MORBAAD0TtDA9EuhkPRHcmD0RUMw9EIUAPRO1MD0S6WQ9E
d2YPRFRzD0QhgA9E3YwPRLqZD0SHpg9EQ7MPRBDAD0TtzA9EutkPRHfmD0RD8w9EIQAQRN0M
EESqGRBEdyYQRFQzEEQQQBBE7UwQRLpZEESHZhBEVHMQRBCAEETtjBBEupkQRHemEERDsxBE
IcAQRN3MEESq2RBEd+YQREPzEEQQABFE3QwRRLoZEUSHJhFEQzMRRBBAEUTdTBFEulkRRIdm
EURDcxFEEIARRO2MEUSqmRFEd6YRREOzEUQQwBFE3cwRRLrZEUSH5hFEQ/MRRBAAEkTtDBJE
uhkSRIcmEkRDMxJEEEASRO1MEkS6WRJEh2YSRFRzEkQhgBJE3YwSRLqZEkSHphJEQ7MSRBDA
EkTdzBJEqtkSRHfmEkRU8xJEIQATRN0ME0SqGRNEhyYTREMzE0QhQBNE3UwTRLpZE0R3ZhNE
VHMTRCGAE0TdjBNEupkTRHemE0RUsxNEEMATRN3ME0Sq2RNEd+YTRFTzE0QQABRE7QwURLoZ
FER3JhREVDMURBBAFETtTBREulkURHdmFERDcxREEIAURN2MFES6mRREh6YUREOzFEQhwBRE
3cwURKrZFESH5hREQ/MURBAAFUTtDBVEqhkVRIcmFURDMxVEEEAVRO1MFUS6WRVEh2YVRENz
FUQhgBVE7YwVRLqZFUSHphVEQ7MVRBDAFUTtzBVEutkVRIfmFURU8xVEIQAWRN0MFkS6GRZE
dyYWRFQzFkQQQBZE3UwWRLpZFkSHZhZEQ3MWRCGAFkTdjBZEupkWRIemFkRDsxZEIcAWRN3M
FkSq2RZEd+YWRFTzFkQhABdE3QwXRKoZF0R3JhdEVDMXRCFAF0TdTBdEqlkXRIdmF0RUcxdE
EIAXRN2MF0S6mRdEh6YXRFSzF0QQwBdE7cwXRKrZF0R35hdEVPMXRBAAGETtDBhEqhkYRJcm
GERDMxhEIUAYRO1MGESqWRhEh2YYRENzGEQhgBhE3YwYRLqZGER3phhEQ7MYRBDAGETtzBhE
qtkYRHfmGERD8xhEIQAZRO0MGUS6GRlEdyYZRFQzGUQhQBlE7UwZRLpZGUSHZhlEQ3MZRCGA
GUTdjBlEupkZRHemGURDsxlEEMAZRO3MGUS62RlEd+YZRFTzGUQhABpE3QwaRLoZGkSHJhpE
VDMaRCFAGkTtTBpEqlkaRIdmGkRUcxpEIYAaRO2MGkS6mRpEh6YaREOzGkQQwBpE3cwaRLrZ
GkSH5hpEQ/MaRCEAG0TdDBtEuhkbRHcmG0RDMxtEEEAbRN1MG0SqWRtEd2YbRFRzG0QhgBtE
7YwbRLqZG0R3phtEVLMbRBDAG0TtzBtEutkbRHfmG0RD8xtEEAAcRN0MHES6GRxEhyYcRFQz
HEQQQBxE3UwcRLpZHESHZhxEQ3McRCGAHETdjBxEupkcRIemHERUsxxEIcAcRN3MHESq2RxE
d+YcRFTzHEQQAB1E3QwdRLoZHUSHJh1EVDMdRCFAHUTtTB1EqlkdRHdmHURUcx1EIYAdRO2M
HUSqmR1Ed6YdRFSzHUQQwB1E7cwdRLrZHUSH5h1EQ/MdRCAAHkTdDB5EqhkeRIcmHkRUMx5E
IEAeRN1MHkSqWR5Eh2YeRFRzHkQggB5E7YweRLqZHkR2ph5EQ7MeRCDAHkTdzB5EutkeRHbm
HkRD8x5EEAAfRO0MH0SqGR9EdiYfRFQzH0QgQB9E3UwfRLpZH0R2Zh9EVHMfRBCAH0TdjB9E
qpkfRIemH0RUsx9EEMAfRO3MH0S62R9Eh+YfRFTzH0QQACBE3QwgRKoZIESHJiBEVDMgRCBA
IETdTCBEulkgRIdmIERUcyBEIIAgRN2MIES6mSBEh6YgRA==</AssayXData><AssayYData Points="2614">8PsKPRp/Fz13tSY9jXMZPR6OJz2LJC89KZg+PbrgQD09y0g9qgFWPQf9XT2DO2I99Ot+PZ6y
fT2WiIA910R7PXK3gz1DnGg9l4d9PSxgjT3maIo9Jv+KPdF8jz0Sho49CRKOPbH+hj3elZA9
erOTPYExmD0VoZM91aKRPY0alj2OxYg9MRSSPbjWnD2vvJo9gsWZPcIelj3xYZ09wcOePXnQ
mT2oV5s99IucPSYDpz2CFKo9I0+fPdTlpz3/36Q9cA+hPQQEnT3V6aA9DK2sPeI/oz0FOqY9
uMybPaqlpj3dd6w9o7mrPVJTrj2Shqw9vGqmPWImqz0DvrM9bj6vPQ0TpT3+kKs9XyOpPZUJ
rj0CvrA92TG0PfZwqj0Fcac9iBanPeKtqz3Ava89/n2vPTQuuj1/OqY9GX2tPYKKtD3qdK49
MDG3PQVCtD16EcI9DTa3PSKTxz10F7Y9+bS7PTjpvD3EZLg9I721PcGowj3IJ7Y9gOa8PcU1
xT1P1bs9gIu7PR8mvz1MscM9NNjGPWr1xT1MscU9gSO+PTtTxD0q1cA9bXPKPejmvz2wgMA9
T9S7PR+Izz26cbs9cI/APQ36yT1urMQ97XXAPTTAzD3RJs09qAXFPcW3xz16Ncg9PrLPPRw5
yT1oEco9NhHDPb0y0j0Hvs89a+jIPWFjzj0FLNI9eR7NPSmfzj1wL8k9kb3HPQxOzD2ZL8Q9
1JzOPeW6yj0998w93ULSPTaB1T3eBso9HCjVPU/Bzj1+rs49JGjLPXEbzD2RBMw9QnTVPbFB
1D0Ip9o96XfIPbjjzz0shs09m8PWPQvFzT2zRsc9/K/JPbka0D2APdo9PXrOPSeD0T3YRNo9
FpTQPdQ33D3ar9s9JpjUPSOo0T0BCdw9vnrcPYMT0j2CWOE9wKHTPbus2j3UCt49fCHaPS1U
3D1sb9M9qnPkPbxC0z2uQ9093InlPXeQ5T1OUNw9yRriPSxP4j3OW+E9ZBLjPQlY4D1p6949
pILaPWmj4z3o49s9S97ePY7a1j0pidg9K9zhPTAy4T0l7OM9H3rmPXtj5z3AEOA9XB/cPW6h
5T30xts9mKzoPSX+6j0oTuI9717jPd2v5j3v5+I9FOffPbJU4j2hWuc9kFzmPZQG5j2zYOU9
fkXvPXZ73T2j++s9IujqPRVh4j0PDes9pQXkPedy5z0dTeE9xDPpPb/S7T3Wgew9+zPvPbNa
5z2JJfA9eo/vPZct6j0nyfQ9bPbnPYvD7j2LNeo9D2vwPe4p7D2mNe89YnXrPQX/5D3PHPE9
AEvsPXkW8j3a3uk99/voPW1F8T1IsPQ9pgzwPd81+j0lqfA9QwDxPa4x7D0qgvU9Q7T0PZ8i
8T3BZe89xmb7Pd9Y9T0M7/c92xf3PQUq9T06s/I9iCH8PWkx/T0YzvQ95xH2PQmS9D0tUfg9
MGL6PXmW9j1CpfM9lWDzPToS9z3yzvQ9sq8BPkDe9T28RPw9tT/5Pd2I/j0qB/c9v974PSKi
9D2so/o9JzzvPa50AD53QAA+kqH+PRIhAj7O+PI9c3v2PbVY+z2yGgE+aFwAPlTI/T2u2PU9
VMz8Pd5t/D0WXQM+JcD3PUzX+z0YLwE+k9cBPrIyAD5QTP095Y7/PYQ0AD69DgI+PKIAPozj
/D06QgI+nHcBPryaAD4fRfk93MD8PQ5q/D03Uvo98e/5PToE/j184gA+ByUEPtGjBD6UFQI+
nisCPmQS9z2FtP09+YD+PaqWAz5+DAQ+UhcEPhIVAD4rlwE+oc4EPkjl/T1XBwg+JUsEPkev
BT4yzgE+Tr4DPopFBj66PwQ+I1oCPnkLAz7L0Ac+NjQFPidPBj71SgQ+MKAFPg/vAj5O6wU+
cvUCPguJBj5bMf49EcgDPlgGCD73GQU+HzEBPriuCD4gYwo+/wgGPlrxCT47AgU+534GPijh
Bj4bxwQ+RPsHPqCPBD4NtgQ+S9UEPrUnCD5Tbwo+Jv8DPgPABT7Tuwo+smIGPiziBT5gkQQ+
2LYKPgyLBj4tEwU+MkYJPo5SCj5X3gk+XLYEPoY6Cz6+8wk+sxoIPmFrBT5sYgw+QQsJPhPU
Bj6c7gg+A5kLPkbgBz6ruA4+eP0EPrS2CT7TTAM+3CEMPu4YBj4lvwk+fcIMPhRhBj44nA4+
GJQMPmRoCD6l9gk+UWUPPoruCT5MbQ4+sqcLPsnWDT7XKQk+FoYOPhDZDT7I7Qg+xwgQPlf8
CD6WCxI+ddINPhoXDD5qNAo+foUPPpyTCz7euws+aHkRPp3aDj5U3w0+L10QPkUDDT4i9ww+
R10OPscjDD6QaQ8+nWoQPhveDj7TwA8+dSQNPt+ZED4MAQ0+4gcPPtB1ED4WQQw+nTMPPugB
Dj76UxQ+8XoKPuJ6ED5o7xI+xM8OPnjhDT4YERE+iuMPPiO9FT7HSA8+KlYPPjVaDz7j/Q8+
0AYNPqLxEj6OJRI+cUEPPtxqET6NyQ8+nB0QPkooFz5aKRA+cXUQPkeiET4O2xQ+m84UPhe9
ED5xvw8+8xsRPpodET5uChQ+GPsXPlhEEj483w0+QT0UPt90ET5BXxE+KO0TPjEZET5O3BI+
V5gQPuEkFD5POxY+pTEQPjiDEz5ECxc+6Q0XPh5KDz4xPxY+ergRPmkaFD4EaQ8+GhAYPtQN
FT6CBhE+pVsVPpMfFD6POBI+rIIYPnLlFT5RgA4+fikZPgZgFj41YRQ+kbEYPkdrED7/7Rc+
vDETPtNFFT4/Fhg+XLwSPp8kEz7kCBM+5qETPgHrEj7FvhU+aNATPss/ED6L0BE+p5sUPuYa
FT7tYRM+/hAXPpttEz4vhhY+7IYTPujgFz6yQBc+ducUPjMhGD6X5Bg+yhcYPrurGz6pzhU+
l9EUPgYAEj7Yhxc+EJUXPhYmGj5ABxg+Ik8ZPhCxGD49MRY+S50cPlTtGj58nxw+0CUZPkZ0
FT6JBRM+qbQVPgYJHD5mkBo++HAZPpW/Fj6vOhs++YQZPpaXGD5knRU+CEgePlUjHD52vxo+
3owdPoFkGT582hw+fIAbPin2Fz4eyxM+FygbPgbBGT4//Ro+3EsWPs1KGT4JuBk+ysEXPi5h
Gj60eRk+HcIbPtEHHD4S+hk++AMXPhFjGj7QIiE+xR0bPm2CGj5PWxo+G5EbPhIjGD5nDxk+
t5AXPgdHGz5zPx4+TPUdPj3lHz4l1h0+WXQePvrvHj66Nho+rMwdPhh3HT66KRw+uesZPgcZ
IT7n9h4++NsbPlz5HT4w6h8+W6EePgbmGT5m/h4+ixYgPkGSHD5JCB8+Jx8dPkIkIz5CoRw+
u3kePrBHHj4/jxw+4h4dPkxsIT7fmyA+glIgPmUZGz69LB4+vAIdPgpMIT5yFCE+w7YgPkdc
HT7q7yA+bv4ZPmuQGj7rIiM+yysgPojmIT41XyM+lxAgPolAIz64Lh4+miQfPhHdID5LuBw+
TgMfPschHz7eYiE+tVsgPrA6Ij79yCA+s9QfPiumHj6a2CA+YqAdPoCbJD78UyA+m/cgPtLp
IT7QoSA+IsAhPstHJD4yESQ+8SkiPgH5IT7jjSI+eb8hPmhoJD545yU+7BQiPol5HD5KSiU+
rSkiPieQJT7ahSQ+BAggPhL7JD5pyyU+rJkiPmHKIj7WtCI+2yEhPr1iHD7JUx8+1bQpPk09
JD6/2R0+1MciPn8LIz45gCA+SPAhPvv2Ij56piQ+KGYhPsqcIT4rCiQ+cC8hPpmKJT40iCU+
bYsgPsr7KD5u+CU+WWknPj3mJT7VkyU+G5QkPkCBIT6V5yI+DJ0lPuWUJj4nZyY+U8InPnx8
Ij6aOyE+uAkmPlPDJz65tSY+r4kePj9vIT5dUyI+aMQjPkZEJj5H9CM+Y5MoPpOUJD5yMiM+
8AonPuTLIj5XQSQ+gcsnPvmhJj5kUyQ+RmEjPjtxKT6SvCg+zAopPsNeKD6wjSY++j0mPlvs
Jz7Kdyk+v3ElPop2Jj5MHyc+Fr0nPkuyKj7XaSY+WLQlPm9RJj4hMSk+BfgmPvpsKD51Dyk+
GV4jPhuiKT47Pyc+c/4lPhEZKT7u0CY+19snPqbdJz6qVSs+qy0mPkN8Jj4X3yc+HP4kPoB/
KT7Iiik+OjkkPt36KD4F1Ck+ze8nPm3MKT5BOyc+JPktPlfRJz6jjSg+PQ0pPpnGKD5BjCs+
PzcoPv7OKz5PASk+zG8mPiy6KD42Wig+wJYoPqhYLD7MMi4+q3AmPvNxJj4QfCs++nsuPqbn
KD74pig+bEcqPgOlMD5YBy4+8L0qPmDeKz7QNCo+IEUsPm6TLz6A0Ss+/PwqPs6bJz62VSw+
43UrPqOSLD6LFiw+dmUsPmc6LT6JLio+YmsoPt2rKz7JKCs+vdgrPnLvKj6GECw+gz4rPpZJ
Kz4ChC4+lxcuPozmLD72Hy0+4ukrPrVMLT7soy0+wMoxPvWNLj6XSi4+OsExPhz3Lj5piTA+
0h8uPlwiMD6jtC0+8c0tPvOaKz4J1y0+eX0xPuo9LD4rJC4+ZxgqPpd+LD6DSjE+S6UuPrAy
LD7hRC0+4OUpPgCyKz7JPSw+V3MuPgK8LT7Fqys+AjcwPo5BMT7wHDM+0zQuPj5mLj6aIi0+
YT8wPqUKMz5pWSk+cQYvPiIYMT42ADA+nTkxPkU4MD65eTA+DGouPiKuMD4dOCs+9HUyPmB4
Nj6rAy4+vqAyPgFjLj6pWy0+ipEyPlC8Lz7A4zE+uhUtPrBpMj4a3i0+pmgsPtFDLj4i4DI+
TjcvPpiqMD4aCS0+1/A1PpckMD5AvDE+Bz8xPlwVMD7pHjQ+qeIxPvvDNT5tPC4+wRgvPpNM
MD4uzSw+ykcvPpubMD5Q7TA+Ec42PigsNj5JLTI+R3sxPm3xMD4U8zM+JWMzPtYkMj5IzDY+
nV4yPuF4ND6/2S0+JW40Pnl4Nj6rXTI+ZDUvPjuVMz6CBzA+iz4zPueqMz7oLTg+NlA8Pv3k
MT5zuCw+GUozPsFWMT7E8zQ+avczPt7QMz6Wljg+SjQ1PhTQNT7k+TM+HaAxPnVsNj5YHzY+
9G40Pl3SNT4EajQ+Y/40PmjNOj74njY+ncsyPkd+PT7+KjY+TdcyPnSRND4m7DI+SEU0PjPu
Oj6lijw+6JI1PhPyNT4uwTI+HNU0PudbMT7uVjc+us00PtgMOj7sUTc+4+c1PlMYMz5O7TM+
v+81PmsgMj7OpDI+zQg3PmWAOj7/Sjg+UZAzPnSmNT7fjDY+hak3PsExMz5cmjo+baI4PuYs
ND7P6TU+LYs4PnO2NT7Hmzg+8AI4PrGLOD4oFTg+kLw2PhgIOD4qMjg+y6I3PmZ3Nj6s6jM+
csI2Pkr/Nj4X1js+7WQ5Po+8Nz7T6jU+OhA4PjX/Nz6xSzU+OKQzPm/kOT41VzU+3hM0PkjP
Mz4eRzY+QrY3PmnhOT4y5zY+RmM7PtvgOj5wWjw+DU45Pq53PD6ZcTk+hmI5Pr8PPD6SEjk+
IBQ6Pk6oNj4MQUA+YYw8ProTOD4ofD0+S0Q5PmAPOD750zg+5p81PkV9OD5K9Tw+Nxg+PiIL
Nz6kfz0+1jg+PpFBPj7RKj4+wes8Pj00Oz7KiTs+X+w6PuJzOD5ZxTk+LmE8PrUJOD6cpDc+
FdA6Pjw2Oz6END8+JR8+PlP5Oj587Do+ckI+PkiZOj72jz8+1645Ppk1Nz6PMD8+sj05PmXQ
Oz74Pz8+C7Q5PjhePT6AFzc+uoU9PsNXPz6XsDk+mXw/Ph8/PD6Qljo+PWI3PiomPD5cij0+
CBo9Pq1BPD4jmzo+Vas6PtGcOT5REDY+sGBBPrGjQD7qjTk+x4o8PkiGOz40Yjg+XHo7Pizy
QT5q9T8+VQ47PqZ2Pj7MVD8+ht49PrbhPD7f2Dk+1Lg/PmT0QD4N0D8+uOM+PgdgPT7lGDs+
htU5PvpiPT4lOD4+ljc+PnPlQT4Oajk+7rI7PnP/Oz5ML0A+so09Pgu+Pj7hXj0+TVlCPq62
Qj65njg+jJk5PnBgQT4s3Dk+xAI/PsPnOj7UlUA+TO4+PvfXQD5yaEE+GYk+PtEtPz6MqkI+
tjs7Pt2gPT5d/T8+W5k+PmnKOz713D4++AVBPvfaPT5Aej4+UtU/PnqrQj4om0E+Ppo+Pp2z
PT5/3z8+P9FAPujLPD7kB0I+0CxBPjeFQD4d+EM+wo09PkZAQz7bVUE+uA1CPljSPz7kXz4+
y8k6PhKlQD61Pz8+uz9APpgsPz69G0E+sSQ/PkInQj4tTD8+q0xEPo93PD4WmEE+iM4/Pvdg
QT4vsEU+UwRDPs41QD5UikQ+EgNAPuw2Pj6Okz8+aQg/PusiRj4pMEU+ubFCPtiiPz41/j8+
Rp8/Pr0GQj5DDkQ+Uh89PpyxQj4JxD8+csJCPhaUQT6gmkE+B8lDPvnWQz4v9EM+qv5DPpt4
QD6IhEI+KaZDPj/uQj4eOkE+bbdDPvqpQz67OEY+SnBBPntxRD6+DEg+mlZCPr8IRj7ZSkM+
undAPknZQT61S0c+9Rg/PvlRRT57WEE+eB0/PtAfQD5yu0M++IhBPq8vQD5IokA+F7dCPppz
QD7UOEU+D2NDPnMwRD6H4j4+M6hAPmabQz5PMD4++nNBPhWcQz5700A+pS1CPoqPRj6A+kU+
PelFPsL1Rj4gU0U+PRRDPvW8QT7LO0Y+e15DPhA7QT6JhEQ+VgREPg+LRT4SSD8+JmtDPqCQ
RD4pQUk+vZJGPvOoRD74g0Y+nylEPuCIRz5jSEU+T0BFPg0HRj6suUY+63w/Pn30RT7LuEM+
27FFPk3LRj4UZUg+SP5FPmXHQj7sCEU+pF1FPlXdRD5x0kM+9SJEPjAHST4G6UQ+WnVJPqbj
Rj7gW0U+XY9HPraVRz72Lkc+Gb5FPqe9SD6pDUY+HYBJPsbBRD4wn0Q+NPtIPuiJSD5ogEM+
L2RHPsZRRj7GQkA+jSdHPqdTSj6c1EM+y15GPsNzRz7sBUc+trVFPlq2Qz4Hj0c+cLVHPrSo
RD6ekkU+uYxKPsdKST7dqUs+OIFLPoJhSj72NE4+eZ9KPk+dSz4Ta0Q+E6REPvi4Rj7pXEw+
aqdKPuP+RD4R9EY+TOFIPl21Qj7fn0U+S31IPgifSD74JEo+ZvhLPi8SST5uX0Q+lvtHPgJm
RT4nK00+q71EPntiTT4UL0g+taRFPnjASz6QKk0+LMtDPjWfRz64Bko+4oNIPm4WRj6sMUo+
9xxIPk3LRj5X+Uc+YPlJPvtWSD4R9Eg+BqpDPqvYSD76d0c+I6RMPh2NTT7fdUY+E79NPhXA
Rz5vj0o+KapNPljESD493kc+GN1JPvEySj5nrUw+JapKPurwTD6B204+A7RJPt7cSz6Rdkg+
Wz9MPoLTRz6KPkY+y5VNPgafRz6CoUg+EixLPt/0TT52JEw+j3hMPuZNSD6Pi0o+RzRJPpHh
Sz4c3Ug+J/tRPiCfTD5qFVU+0HhKPt1wSz4BAU4+Z/hNPvotSD6+mEk+CB9IPqGaTD59Lk4+
RMlLPlAUSj6XxE8+uW9LPrLMSj6aq0o+HqROPv0ETD5gLEo+3rZKPhCBTz60HEo+nKtNPgpZ
TD4k904+0RlKPo6vSD4z6U4+P8BRPqPRRz52Jk4+Bk9HPnifRz60ZU0+zqtKPhdYTT43wE0+
ihpUPrbdSz5FW1M+ejJOPmV/TD7m6ks+QRhNPpFlTD5/wU8+vgpOPix7TT7d1E4+b4FQPmQA
Sj5Ny0o+9EVSPs9ATz4gukw+my5NPviyTT71s00+pAJPPkwzSj6S/U0+WpFLPuztUT70r04+
TdJMPlz8Sj57r00+btdQPq6nTj7axU0+jUZOPkJAUj7c4kw+XBRSPs0wUT5XwlM+pW9OPmN5
UD6oIVE+XEFPPrRWTz7zb1A+59NMPvEjTz5MRVQ+BbxSPpQkUT6VQE4+D15RPmvQUT5Uf1A+
0ulUPsRoSz7f9E4+BD9TPtewTj6XHk0+eONUPrGgUD53XFA+6tlOPk5WUD7NllU+tJhOPpQ/
VT7pTVQ+4s1PPkRlVj6x+Ew+ygNPPgAeTz6o2E4+zv9QPvYiTz4Lj1E+R9ZQPireSz44/08+
8NtMPrwrUz7AYFE+94hLPqBzUD73Y1U+3wJNPljvTj4R2VE+VYRQPnvuTT4i0lE+5RxPPojb
Uz7f9VE+A51PPl2DUj7Q5k4++kFQPnKbVT6JjVE+hqhOPnqSUz6oblE+xh5TPgs4UD5GMk4+
lxdTPrT9Tz4vvVk+qy5PPkGZUj5lcVU+rB5TPgbvUD49L1Y+e7pSPrzIUj43vVE+hR1QPqiR
UD4AQlI+eyVWPv1VTT4mn1Q+sptYPgPnTj7sKFM+iAxSPg0iUj6P31M+44RTPgjSUj6agFA+
WSZUPkZ3Uz7lyVM+bapTPr7WUz4PDlM+38dZPlT8Uj7p9U8+PNhVPivmVj7vClQ+txpVPhuF
UT76R1I+pyJUPsM+WD7v7VI+N7NSPvhgVT5EK1g+pwdZPufmUz74elQ+JcJSPi60Uj6HSU8+
/tJWPsuuVT7JVFU+UJpaPjMkVT5iDFY+zgdTPodsVD5ktFQ+bKZXPpZyWD7hmVY+i/dTPlsK
VD4OmlQ+x3FTPhpcUz52K1U+7AdVPuvgVz77LlY+hcRbPkoSVD5Q3lQ+cn1QPuR/WD7VI1c+
HyVaPtjpVT7ES1U+HgZWPgxYVj7/vVE+kXFYPjrFUz4QHlQ+J3dZPvCSUj7nRlU+yoZXPkXa
VT4nxVU+qR1bPvBoXD6U+Fc+37lYPg6MVz6z21Y+dPlWPtYSVT6HFVQ+8ohbPne4Vz45BFg+
tDhYPtd3Vj4+Llk+e9dYPkE4Vj6oo1Q+3iBYPnQBVz4h0FY+GSRYPmuGWD4pFlk+ZchUPjpg
WD7pwVU+edZWPtKKUz64b1g+j39bPhjTWD5Fjlw+D0JWPvAHVj5iOFg+aX1bPloRWj6cPFo+
IGhWPq3CWD5ktlc+wZxWPnDlVT52K1s+jr1cPpyrVz6MTVo+GL9UPr80Vz6H21s++3VbPuMA
Vz4wGFo+RhNRPt7/Wj6VhVY+fGBUPiKLVj6X8lo+kxVaPtn2VT5qt1c+LlhZPt13WD6FXlY+
HYNbPnVTVT7OB1k+mq1bPpyXWz6dp1Y+h09XPvQ7Wj7WuFU+pWhYPuURYD7OU1k+g2BYPhHD
WD5Pdlo+/4hXPoAdXj75sVY+evhcPtioWj5WJl0+hhxZPqa3Wz7NaVo+nW9YPtVDXD7BV1g+
bRlcPnrRXD4Xzlg+NRFZPnuMXj5sjl8+VzhbPrUVWj4M7lk+srhWPu+iWT7i4Vo+Oc5ZPveW
Wz4yG1c+REVWPhiNXT4kGlo+pUNWPtp8Wj78JF0+iHpXPk02Wz5kVVs+lNdePpBjXD5n4Fg+
2b9ZPt9gXT7SOGI+xthePiPnWD53vFo+PE5cPt/KWj7tvFs+O7BaPheCWT5ry1k+UWJaPkoz
WT73ol0+0cNaPnJZWz5XWWA+Z01cPryyYT6+7lw+w+NZPrzLWz79hFk+dJNePv2RXT6niFg+
WNNbPrhuWj5DQF0+u/BbPr8dXD5vbl4+tZBbPhDvWj68lWM+5zpePpqSWz7s5Fs+vlxdPszl
Xj7MZVk+iX1bPgyRWz6wv2A+AFtdPpDLXD6J/18+IGxcPrwEXj7X/l4+IApcPi1qWj5q0Vw+
FNZcPoHMXD7PM10+nalfPtr2XT6kJFs+/79cPvt3Wz42Bl4+t8ZcPrWXXD6PIlw+jiVfPpeJ
Yz4QaV0+vYZePkt4Xz5WTlw+Ak1gPtsxWj6PBGA+QGtbPhlhXD5aYmA+F9FZPuRHXD7g+Fs+
2uFfPsTiXj7YE2A+B3dgPvpWWj7RXWA+dfNePrfeYT52TV0+D8JdPtVoYT6/BmM+4+1gPviV
Xj7baWI+UN5hPq+RYj7Xpl0+NoNfPu9qYT4WLF8+nohcPjuzYj4XbmA+0JZePl3oYD6rLmI+
RcxhPoLTXz4cr1w+JC9gPuMcXD5EamM+7qxdPkyAXT4PtmE+0htgPlHVXz43CWI+8ehePi18
Yj7hpFw+XmFjPkAcYD7TH1s+4ZxbPg2KYT68lV0+HHRhPpdZXj7lNF8+nbtgPkhQYT7DqGE+
OdRfPt1uYj6dnmI+QMVfPr7QXT5YbmA+4k1dPnQiYT7+Al4+DMhiPq/PXz6iQGE+fmNfPl07
Xz45UGI+rRdhPsfbWz4UvmA+fxJgPo8iXT4Kjl8+/atgPieBYz72SmE+bRxiPrYDZD7frmA+
vNRhPuqqXj6/H2A+uitkPn6BYD7QHGU++MNiPjsbYz6K4WI+rFNePs4GYj42RWI+/WlfPvTE
YD6wIWU+vx9jPtVhYj4u7GY+1v5jPgIDZD4YFlw+huFePlsAYz6HnGM+72ZgPhIxYT7C0mM+
h+FhPidgYT6252Q+1WlkPr2AYD72EmA+7GdmPsk7ZT4Eq2I+YdFhPv4kYT4Gw2Q+LphePvxH
Yj4pz2I+gvBgPvplZT7clGE+IEFgPrHJYD6GLmI+2wZmPrLpZT6ChWQ+5OtjPkPAYj5yfWU+
IvFoPtP3Xj6sYWU+9ItkPrTUaD6yf2g+CFdiPpB8Yz6Z6l8+7INlPjJVZT4M7WY+vkZpPr1o
YD7kPWI+6s1ePpmeYD6vB2U+u4ZlPhDRYT4YSmU+4S5jPuBLYT5Bt2M+Cw5mPtxEZD4acGY+
+YdmPjRqZz5zBGY+I9pjPrX+Zz5zHWM+1dZpPmZoZT7FqmI+UtxjPmZCZj5PYWQ+pwVhPkHR
Zz5X/2Y+0J9rPju1ZT626ms+281nPgbXZz77QGY+eoZkPtqHZz6CPWI+rfloPp9sZj7h52U+
3NFjPimkZD5zjGU+oWpnPoJBZj4eZGY+8nllPnp/ZT72B2M+gW1tPkZMZj5ZNmg+qo5mPg+X
ZT6Ax14+E1ZoPtUPZj6X82M+GZVkPopmaD4V9mM+jiVrPmXfZz5cImg+m4NkPptnZz4gmmI+
71dlPrvoZj603mo+bzZnPsdCaz49hGY+Z35iPkShaD6B/mo+LohlPisIYz4W3Gk+Fn9kPrx2
ZD6nsmg+yyVkPvIKZD5EWmk+ohNhPmIHaj4vj2Y+ppZlPrrvaD4VVGc+L3xoPvtZaz6k/mY+
EulnPs+ZZz68WWs+8hxpPnNIZz7QEGk+3YRsProbaT7NPmo+jqlqPrTJaT76UWY+m/FsPomU
az61EmY+Rf5nPiHQbD52iGk+iuJlPt2pZz5efGc+i5NqPsuJaT5aS20+4q5jPisZaz5be2s+
1j5rPvJKZj7rRmg+lPttPvz7ZT53BW4+VUJmPoMRaz6MV2Y+FDxpPmgIaj5x4GY+7CxqPhlL
aD6nlWo+pIZsPrG9ZD7vL24+ZYBpPlXQZj4uTmw+OnxmPo0Saz7QQ3A+XMVvPr9naj4irGY+
iDJrPvRfZz62aGY+AzlvPrbwbT5Gs2c+p2hrPqGfaz7DgG0+fotvPqY6Zz6wDW0+0EFsPiZr
aj6hI24+3s5oPrmabD7UNWw+eZZsPlGtaz7Vamo+aCRvPp7gZj4o9mk+Wd5xPpmUaj5qTWk+
FOJtPro6az5FT2o+dCpsPvQbbT7DJGw++mJtPqg6az7o7Gs+mnRrPuqUaj7+Bm0+QYBqPpxw
bT6SWWo+5nlrPsVmaj7jqWw+lzRqPsYBbT7+d20+WXZsPlyGcj44SW4+jBlqPkcVcT69C2k+
jdRvPv8bbj7rXm4+cEZsPjG2cz6SUm4+bE1vPjWUbz5J6Gs+3jlnPtrLbj6v3Gw+J1lvPrBN
bT5+d3A+FaZvPvXbbj68D20+oVhqPskJaz4ZK2s+SQVuPg4DaT73Xmo+ou1tPhA8aT5rcWw+
3WFuPs9hbD5lmmg+KGBuPp/9az60FGo+R8lrPn33bT6Uqmw+PedsPq7Naz67IGw+2RRwPmin
aj7O6W4+ZPhtPiKpbj4Bzmo+frVsPlAtZz6+LnE++GFuPtdTbD6snmw+lYdtPoBtbD6lU2k+
cYJsPtsZcj7+7nE+lYRvPsBVcz4xEW4+gDxwPuoKaj5E1G0+kSVuPi2eaj4wCnE+ngNxPuYZ
aj41nnA+lVpwPkzwbT5Ci20+mVdwPqCIbz4VNHE+62RuPvT5bD6lsHA+w3pxPs64cT7V3mo+
xdRyPgKcbD7y3HI+hh1xPsxRcD5KhW0+IU1zPgtMdT46vGw+z9VvPmXRaD5u2HA+LxtwPiGu
dD4lW3M+OM5wPs0JcD5uYm8+3OBsPoHQbz5HXHI+0NBvPusTdD72O28+EbVvPmmlbT6kNG8+
fhtuPmB8cT53LHI+KoVuPq5ccj555HE+WGFxPm7rcz76WW4+EotwPukWcT5hHm0+vAdyPoKD
cD4ng3E+d89yPpA/cz7qwXM+fT1zPm7fbT59cXE+mdNwPgR9cT5a8W8+woNvPj1Jcj4yh3I+
7VRsPnbycD5sq3I+TkJxPrBjdD5Dj3Y+GHxvPnSscj55gXE+oBxxPmX7cz4ts3E+7kxyPj+I
bj7WjXA+v9ZxPhoabz4zk3I+5O5xPlWGcz57jm8+9jN1Ppylcj5MtXQ+qrVzPjnHcz4CUHE+
C49xPhHucT5KQXY+1DVuPrklbz6ziXI+4+pxPix/az5QvHI+ak1yPpVhcj7g424+Z+FwPqHH
dT79gGo+2LpwPjKKcT4Ed3I+ArhxPhvkcD5gj20+QMRvPq9dcj5Dw24+S/dwPiZCbj4w+nI+
jwh3Ppr1bz63DG8+N35wPngcdT40cXU+CZV2Plt2cj5aMnM+GQB1PveMdj7oInE+0s91PrQc
bj43WHQ+J3JzPlpfcz5pXHE+4ZR0Phwdcj7lw3U+t5N0PldvcT6uqHQ+Tgt2PvEgcz5VwXU+
1dpyPk5kcj5AnnA+3ZBwPhJIdD4a5W8+Ac9xPnULcj4xmnM+mvh2PmXlcT6rsHM+CstxPvy8
dj7Y/3I+iUJyPmCAcz6RwHU+hRpzPqAAdD6uoHI+S+1xPl72cD5Yk3I+mUR4PgJVcj7SdnY+
zZZzPvN0cj7pDHI+Bj51PptMcT4ahXQ+RcdwPptkdD48THE+OL53PsggdT4oj3c++chyPtCm
cj69N3M+dIR1PmCPcj4BoXI+wnhzPmCYcj5qnnU+uUp3Pn+feD4jrXM+ZaxxPkB8dj5kNnE+
Gat4Pr4rcj5y7nY+yRBvPh2xdz6PpHI+Sm90Ph5vbz4RonE+ROhzPmoTdj6vAH0+AnlvPtvf
dT5gbng+iwF5Pq8hcj4WE3c+ZeF3PgcYcz7M2nQ+7Al5PvoedT5qZnY+ust4PvGFdT6cAnM+
7jJzPgv4dD6MM3Y+GNp4PqWbdz4PzXM+pr9zPm1feT5i4HQ+Gkx2PsFQdj4p/HY+Wph2Ps2V
eD7B0HY+PSF2PtTddT6zLHY+Wsd2PoGtdT5K+3g+O/51Pt9jdz5Ps3I+D9p2PsKQdj6O+HQ+
HIl2PjqAcz6vlXk+Nxh3PtG+cD5GBHc+SEV6Pg1vcz62U3g+6X50Pnntdj5fynU+b/B2PoyT
dz4synY+PC95Pvzhcz6guHk+YrZwPntAeT7Yq3k+Aed5PlAreT7J7Hs+2tJ3PtEMdz7wYHY+
TaV2PpT7cj769HQ+nCR5PvQdeD6ZH3k+sAt0PqFFeD7YtXk++7N3Phm1dD58hHU+6E96Pjze
dz72O3g+cdl5PoUtdD7CmHg+Pit6PnijdD46K3Q+biB+Pm8+eD5FcHg+Qrp2PlmLeT5whHY+
OlB6Pq+HdT5fAHU+ZKJ5PhF3eD5hWnM+skZ6PvS8eT54RHc+R159PlrUdz7Gz3c+9zh8PhE9
dz5Lv3Y+Ueh6Pmb/ej7PMHU+V+l4PidaeT4PY3g+nRF7PuAkdT44q3c+HMR5ProheT76O3s+
gd54PhUKej4bmn0+VkJ6Pjpndj7583c+0XJ3Plwwdj6AkHs+A4J4Pop2ez5In3k+teh2PqKN
ej7JtH0+gSd5PtUsez5fRHk+T856PtJDgD6wkXk+zV54Pg==</AssayYData></Step><Step><CommonData><SampleLocation>6</SampleLocation><SampleID></SampleID><SampleGroup></SampleGroup><SampleInfo></SampleInfo><SampleRow>C</SampleRow><SamplePlate>1</SamplePlate><WellType>WASH</WellType><Concentration>-1</Concentration><ConcentrationUnits>µg/ml</ConcentrationUnits><MolarConcentration>-1</MolarConcentration><MolarConcUnits>nM</MolarConcUnits><MolecularWeight>-1</MolecularWeight><Temperature>30</Temperature><StartTime>3666258</StartTime><AssayTime>120</AssayTime></CommonData><FlowRate>1000</FlowRate><StepType>BASELINE</StepType><StepName>Baseline</StepName><StepStatus>OK</StepStatus><ActualTime>120</ActualTime><CycleTime>0.2</CycleTime><AssayXData Points="600">VLMgRCHAIET+zCBEy9kgRJjmIERk8yBEIQAhRO4MIUTLGSFEmCYhRFQzIUQhQCFE7kwhRMtZ
IUSHZiFEVHMhRCGAIUTujCFEupkhRJimIURUsyFEMcAhRP7MIUTL2SFEmOYhRGTzIUQxACJE
7gwiRMsZIkSYJiJEVDMiRDFAIkT+TCJEulkiRIdmIkRkcyJEIYAiRO6MIkTLmSJEmKYiRGSz
IkQxwCJE7swiRMvZIkSH5iJEVPMiRCEAI0T+DCNEyxkjRJgmI0RUMyNEMUAjRP5MI0TLWSNE
mGYjRFRzI0QxgCNE7owjRMuZI0SHpiNEZLMjRDHAI0TuzCNEy9kjRJjmI0Rk8yNEIQAkRP4M
JETLGSREmCYkRFQzJEQxQCRE/kwkRLpZJESHZiREVHMkRCGAJET+jCREupkkRIemJERksyRE
McAkRO7MJETL2SREh+YkRFTzJEQxACVE7gwlRLoZJUSHJiVEZDMlRDFAJUTuTCVEulklRJhm
JURkcyVEMYAlRO6MJUTLmSVEmKYlRGSzJUQxwCVE/swlRLrZJUSH5iVEZPMlRCEAJkT+DCZE
uhkmRJgmJkRUMyZEMUAmRP5MJkTLWSZEmGYmRGRzJkQhgCZE7owmRMuZJkSHpiZEZLMmRCHA
JkT+zCZEutkmRJjmJkRU8yZEMQAnRP4MJ0S6GSdEhyYnRFQzJ0QxQCdE7kwnRMtZJ0SHZidE
ZHMnRCGAJ0T+jCdEupknRJimJ0RksydEMcAnRP7MJ0S62SdEmOYnRFTzJ0QxAChE7gwoRLoZ
KESHJihEZDMoRDFAKET+TChEulkoRJhmKERkcyhEIYAoRO6MKETLmShEmKYoRGSzKEQhwChE
/swoRMvZKESH5ihEVPMoRCEAKUT+DClEuhkpRJgmKURkMylEIUApRO5MKUTLWSlEh2YpRGRz
KUQxgClE/owpRMuZKUSHpilEVLMpRDHAKUT+zClEy9kpRIfmKURU8ylEIQAqRP4MKkTLGSpE
hyYqRGQzKkQxQCpE7kwqRMtZKkSYZipEZHMqRCGAKkT+jCpEy5kqRJimKkRUsypEMcAqRO7M
KkS62SpEmOYqRFTzKkQxACtE/gwrRLoZK0SHJitEVDMrRDFAK0TuTCtEulkrRIdmK0RUcytE
MYArRP6MK0TLmStEh6YrRGSzK0QhwCtE7swrRLrZK0SH5itEZPMrRDEALET+DCxEyxksRJgm
LERUMyxEMUAsRP5MLES6WSxEh2YsRGRzLEQhgCxE7owsRLqZLESYpixEZLMsRDHALET+zCxE
y9ksRIfmLERk8yxEMQAtRO4MLUTLGS1EmCYtRFQzLUQhQC1E/kwtRLpZLUSYZi1EVHMtREKA
LUT+jC1EupktRIemLURksy1EIcAtRO7MLUTL2S1Eh+YtRHXzLUQhAC5E7gwuRMsZLkSHJi5E
VDMuRCFALkT+TC5Ey1kuRJhmLkRkcy5EMYAuRO6MLkS6mS5Eh6YuRGSzLkQhwC5E/swuRMvZ
LkSY5i5EVPMuRDEAL0TuDC9EyxkvRIcmL0RkMy9EMUAvRP5ML0S6WS9Eh2YvRFRzL0QxgC9E
7owvRLqZL0SHpi9EVLMvRDHAL0TuzC9EutkvRIfmL0Rk8y9EIQAwRO4MMES6GTBEmCYwRGQz
MEQxQDBE/kwwRMtZMESYZjBEVHMwRCGAMETujDBEy5kwRIemMERUszBEIcAwRP7MMES62TBE
mOYwRFTzMEQxADFE7gwxRMsZMUSYJjFEZDMxRDFAMUTuTDFEulkxRIdmMURkczFEIYAxRP6M
MUS6mTFEh6YxRGSzMUQhwDFE/swxRMvZMUSY5jFEVPMxRDEAMkTuDDJEyxkyRIcmMkRkMzJE
IUAyRP5MMkTLWTJEh2YyRGRzMkQxgDJE7owyRMuZMkSHpjJEVLMyRDHAMkTuzDJEutkyRIfm
MkRk8zJEMQAzRO4MM0S6GTNEmCYzRFQzM0QxQDNE7kwzRLpZM0SHZjNEVHMzRCGAM0T+jDNE
upkzRIemM0RkszNEMcAzRP7MM0S62TNEmOYzRGTzM0QhADRE/gw0RLoZNESHJjREZDM0RDFA
NET+TDREy1k0RJhmNERkczREMYA0RO6MNETLmTREh6Y0RFSzNEQxwDRE/sw0RMvZNESY5jRE
VPM0RCEANUT+DDVEyxk1RIcmNURkMzVEMUA1RP5MNUTLWTVEh2Y1RFRzNUQhgDVE/ow1RMuZ
NUSHpjVEZLM1RCHANUT+zDVEutk1RIfmNURk8zVEIQA2RO4MNkTLGTZEmCY2RFQzNkQxQDZE
/kw2RMtZNkSHZjZEVHM2RCGANkTujDZEupk2RJimNkRUszZEIcA2RP7MNkTL2TZEmOY2RGTz
NkQxADdE/gw3RLoZN0SYJjdEVDM3RCFAN0T+TDdEy1k3RJhmN0RUczdEIYA3RP6MN0TLmTdE
mKY3RFSzN0QhwDdE7sw3RMvZN0SY5jdEVPM3RCEAOETuDDhEyxk4RJgmOERkMzhEMUA4RO5M
OETLWThEmGY4RGRzOEQhgDhE7ow4RMuZOESHpjhEVLM4RCHAOET+zDhEy9k4RIfmOERk8zhE
IQA5RP4MOUS6GTlEmCY5RFQzOUQxQDlE7kw5RMtZOUSHZjlEVHM5RDGAOUT+jDlEupk5RIem
OURkszlEIcA5RP7MOUS62TlEmOY5RFTzOUQxADpE/gw6RLoZOkSHJjpEVDM6RDFAOkT+TDpE
ulk6RIdmOkRkczpEIYA6RP6MOkS6mTpEmKY6RGSzOkQhwDpE7sw6RMvZOkSY5jpEVPM6RCEA
O0T+DDtEuhk7RIcmO0RkMztEIUA7RP5MO0S6WTtEh2Y7RFRzO0QhgDtE7ow7RLqZO0SHpjtE
VLM7RCHAO0T+zDtEy9k7RJjmO0Rk8ztEMQA8RP4MPES6GTxEmCY8RGQzPEQhQDxE/kw8RLpZ
PESHZjxEZHM8RCGAPETujDxEupk8RIemPERkszxEMcA8RP7MPES62TxEmOY8RGTzPEQhAD1E
7gw9RLoZPUSYJj1EVDM9RDFAPUT+TD1Ey1k9RIdmPURkcz1EIYA9RO6MPUS6mT1EmKY9RGSz
PUQxwD1E7sw9RLrZPUSH5j1EZPM9RDEAPkTuDD5Eyxk+RIcmPkRUMz5EIUA+RO5MPkTLWT5E
mGY+RFRzPkQhgD5E/ow+RMuZPkSHpj5E</AssayXData><AssayYData Points="600">ssB7Pn+pdj7Ui3g+ad5zPgtcdD7GXnI+UA9zPj+UdD6w/3M+XD52PkPmcD5G+HI+Rk91PtvR
bz7EaHI+KcxxPgdUcT5vbHI+wDlzPmsMdz5nJXA+J3BzPmzMbj6Il3I+K3FsPt00cz6Id28+
b1psPtOObz7uJXE+KFFxPlw4bz4GLWw+k99sPs9IcD6xCHI+apBvPjBucj57ym8+CnxtPtVz
az782m8+WzpuPvPDaz5RNW0+Tj1sPpujbj5FQ24+6NtrPtPMcT7yVGs+dXdrPtb7az6on3A+
LwVqPuTKbT5BG3E++tttPoA8bD5ALWw+KlhvPlYYbz5ixGU+FS1rPq6wbT58KW8+h79qPti3
aD5BCGs+UKpqPs0taj5PEGw+C3psPpSPbz433ms+raptPn7ZaT7kWWw+Un5qPpEVbT7y3Gw+
0GhsPs21bj5M8mw+0oVqPoilbD61vW0+HTtnPgsdaT7oJWg+GpNmPguTbD5Wn2g+xBhtPg3w
aD6kLGs+9tRqPs3EaD6YL2c+dD9mPuT2bD7jB2U+wGdnPkarbj7ZWWo+yA5rPoMCaj7jw2c+
COBlPtFOZj6Ni2U+jlpqPv0yZz4AVWs+cO1oPhLzZz6FMWo+cGxlPkynZj5Z8Gc+n+dnPjwY
ZD4mRGU+szVmPu8NaD6Y8WY+FzRpPv9Faj6i+mY+1qZnPvdraD7+62Q+/vptPnKKZj5srGg+
vVppPunwaD7EJWM+La9mPpYkZz5XP2g+pQ1tPtYfZT7CY2E+pkFkPhXvZD5VmGk+cJtsPplo
aD7kI2g+A+llPlffZj4X6Gs+f1RoPgyyZz5tl2c+V6JoPrFvaD4AUmg+AyJkPiZVZz7K1mU+
WVtqPuhAZj6Ejmc+mPxoPq02aD6vjWM+sENlPmufaT7qVmQ+9DFlPvENaD64sWI+QXVnPnap
Zj7Wz2c+TFJjPnOWZT6mcmU+TrpdPpPKZT7BsGg+NsZjPoOIYj61SWA+lHRnPpj9Yz7MoGY+
pxthPtY6Yz5/YmQ+AtBiPutHZD5MpWA+rI1iPq6ZZD7R0GM+07pgPs5CZT53p2Q+tlVjPpN5
ZT6IgWQ+FmRnPkEmYz5Hh2Q+YuRgPsGRZD7M4mI+HgZlPgmGYj45UmQ+9zBnPqMkYj7SyWE+
TiJnPi9IYz5WM2E+Rf9lPmuGYT6TMmE+7uBoPgBnYj4EcmU+J5JePqCzYj4W+2A+eRRdPlOV
Xz4lsl8+s+djPrk+ZT7l3F0+igBhPuwqYz6bdGQ+JPxdPhL6ZT6yGGU+od1gPoArXj46UGM+
X/ZkPsWcYz7hu2E+HTdgPuVfZD6nB18+bsdiPif9Xz6/72A+yqdgPpalXD5Kd2I+pmBfPt4Y
Yz6XWWI+EWtgPi6uXz6qxmE++DRfPmokYT5htWM+pgliPjNjYz539l0+04FhPjstYT5C+l0+
ODhdPv+LYD7pF2M+feNgPpKoYD6AB14+nqpgPj3FYT5eJmQ+PQphPrbeXD6gyGQ+9Z5gPpnF
YD5HZV0+iztcPq6mYj5z4WM+pZRhPlwnXT4O7GA+d6hbPi9cXj7vXWI+q/pgPvwOXz5tal0+
XUVcPlubYj65Jl0+wuhfPscnYj7bMV4+0DphPjDIYT4+N2Q+mqJcPmrzXT49nmE+C3tdPpFv
YT5X5mM+W7VfPhrJXD6oVGE+mkJdPkpNXD4r9Vk+YLBaPtmAYT40UV8+80NgPmRcXT7rVVw+
BS1hPgOpYT671l0+1E5hPnVSYD72MV4+CkxiPlpVXT4url4+HKdePrSAYj7vsWE+sqthPhNh
Xj4oi1w+IOhZPqZnYj5V5F0+9TNcPheNWD6QlWA+P5ZcPkj9WD4gfGI+JJhYPn1XXj5DjGE+
umhbPudAXz5GuVw+nQJcPjQAXj6MhV0+5HpdPigVWj7Jz1o+W5JbPvwLXj7YZFw+fuhePr1D
XT4YmmE+8HRgPvwJXD7P214+VDVcPhT0Wj4zXF8+WkdfPihbYj4jQ18+WqpgPlhqWj78KVw+
6wdZPregWj5QWVo+MsFgPu6DWj7ZJ10+Dh9aPmkDXz7ccF8+9x5bPikcXj44g1w++89bPg2E
Xj7Q8Fg+M+1hPgjhXz5BmFw+VPNfPsZYYD4UnV4+EXxcPnuTWj7llVs+Y6xcPrjiXT7B8Vk+
iZ1cPhBZWD4ST10+aJpcPmmMWz4hPVk+j/dbPoLpWz5nPl8+ZsVcPgixXT74v18+dn5hPmiU
WT7kwF0+cs9cPnvaVz4Qw1o+oZ5XPsEaXz7vyFo+h8tbPpLoWT49xlw+hShXPuuiXD6je10+
0lNcPtsGWz5GrFs+3LZePjoWWT6LXmA+CPZZPjPdWz7b6V0+SShaPu2lWj5Fn1k+2yxXPtYk
WD6JbVs+mLNXPrqTWT4NNFo++iFXPl9+Wz7Ce1k+5cZZPjFTXz6P5Vk+q/5cPhJwXT5nlVk+
nrRdPtlHXT47W1k+EBNWPingWD48D18+w1xZPlueXT4V71o+tX9dPhiLVz5GFl0+KB9cPsuw
Wj4XGF4+ST5cPs1wXz4dvFk+l55bPg1UVz5lnFs++d5bPpf1WD6KNVs+TmpcPkPtVT44e10+
x1VWPjHTXj5YsFk+1JVcPpNjVT4PqFs+/qtbPly7WT791mA+SkRYPomYVT5C3WA+GwVVPi0s
Vz6TQlM+DitVPp9eWD5UNVk+szRYPu1GVz6ROFg+WWRZPhFKXT5dj18+nGBdPkYCWz64X1Y+
z4BRPmEYWT6N5Vk+1sFXPrqxWz5oalw+7XxZPkKNVj5MpFs+yOBYPohcVz5/SVY+bP1YPuc2
WT6zSlc+8UVdPhINXT6mwVk+zfFcPok0Vz7JYVk+df1SPjnWWj55dlk+S8pZPiPqVD5nS1M+
tpBZPlzZWT623Vo+W3pZPuKcVz7fWVY+9B1cPsd/Vj40DF0+2SlTPtivVj780Vk+v/lcPsf5
VD5hzlo+qdlZPiNDVT5q/VM+2llXPogfVj6bi1U+sOZXPpt+WT6aTFo+gyRVPlcIWz7xxFY+
6zRaPslDWT5J01s+pO5WPi9vVD6vQFQ+ph5XPrMKVj7oXFw+/UtcPmsvWT6w3FQ+PZBXPpO8
XD4nMlg+d91YPqrdWj7/sFc+jf5XPk/PVD6zBVc+1fBUPoL5Uz4hvVM+DeVYPowwVT6j7VM+
eF1YPgyoVT4zR1k+vORUPi6fVj6bpFY+</AssayYData></Step><Step><CommonData><SampleLocation>10</SampleLocation><SampleID></SampleID><SampleGroup></SampleGroup><SampleInfo></SampleInfo><SampleRow>C</SampleRow><SamplePlate>1</SamplePlate><WellType>KSAMPLE</WellType><Concentration>-1</Concentration><ConcentrationUnits>µg/ml</ConcentrationUnits><MolarConcentration>-1</MolarConcentration><MolarConcUnits>nM</MolarConcUnits><MolecularWeight>-1</MolecularWeight><Temperature>30</Temperature><StartTime>3797773</StartTime><AssayTime>1100</AssayTime></CommonData><FlowRate>1000</FlowRate><StepType>ASSOC</StepType><StepName>Association</StepName><StepStatus>OK</StepStatus><ActualTime>801.4</ActualTime><CycleTime>0.2</CycleTime><AssayXData Points="4007">VLM+RDHAPkTuzD5Eutk+RJjmPkRU8z5EIQA/RP4MP0TLGT9EhyY/RFQzP0QhQD9E/kw/RLpZ
P0SYZj9EVHM/RDGAP0TujD9Eupk/RJimP0RUsz9EIcA/RP7MP0TL2T9EmOY/RFTzP0QxAEBE
/gxARLoZQESHJkBEVDNARDFAQET+TEBEy1lARJhmQERUc0BEMYBARP6MQES6mUBEh6ZARGSz
QEQhwEBE7sxARLrZQESH5kBEVPNARDEAQUTuDEFEyxlBRIcmQURkM0FEMUBBRP5MQUS6WUFE
h2ZBRGRzQUQxgEFE/oxBRLqZQUSYpkFEVLNBRDHAQUTuzEFEutlBRIfmQURk80FEMQBCRP4M
QkS6GUJEmCZCRGQzQkQxQEJE/kxCRLpZQkSYZkJEVHNCRCGAQkTujEJEy5lCRIemQkRUs0JE
IcBCRP7MQkTL2UJEh+ZCRFTzQkQhAENE7gxDRMsZQ0SYJkNEVDNDRDFAQ0TuTENEullDRIdm
Q0Rkc0NEMYBDRP6MQ0S6mUNEh6ZDRGSzQ0QxwENE7sxDRMvZQ0SH5kNEVPNDRDEARET+DERE
yxlERIcmRERkM0REIUBERO5MRES6WUREmGZERFRzREQhgERE7oxERLqZRESYpkREVLNERDHA
RETuzEREy9lERIfmRERU80REIQBFRP4MRUS6GUVEmCZFRGQzRUQxQEVE/kxFRLpZRUSYZkVE
VHNFRCGARUT+jEVEy5lFRIemRURUs0VEIcBFRP7MRUS62UVEh+ZFRFTzRUQxAEZE7gxGRMsZ
RkSYJkZEVDNGRCFARkTuTEZEy1lGRIdmRkRkc0ZEMYBGRP6MRkS6mUZEmKZGRFSzRkQhwEZE
/sxGRLrZRkSH5kZEVPNGRCEAR0T+DEdEuhlHRIcmR0RkM0dEIUBHRP5MR0S6WUdEmGZHRFRz
R0QhgEdE/oxHRLqZR0SHpkdEVLNHRDHAR0T+zEdEy9lHRJjmR0Rk80dEMQBIRP4MSES6GUhE
mCZIRFQzSEQxQEhE7kxIRMtZSESHZkhEVHNIRDGASETujEhEy5lIRJimSERks0hEMcBIRP7M
SES62UhEmOZIRFTzSEQhAElE7gxJRMsZSUSYJklEVDNJRCFASUT+TElEy1lJRJhmSURkc0lE
IYBJRO6MSUS6mUlEmKZJRGSzSUQxwElE7sxJRMvZSUSY5klEVPNJRCEASkTuDEpEyxlKRJgm
SkRUM0pEMUBKRP5MSkTLWUpEh2ZKRFRzSkQhgEpE/oxKRMuZSkSHpkpEVLNKRCHASkT+zEpE
utlKRJjmSkRU80pEIQBLRO4MS0S6GUtEhyZLRGQzS0QxQEtE7kxLRLpZS0SHZktEZHNLRDGA
S0T+jEtEuplLRIemS0RUs0tEMcBLRP7MS0TL2UtEmOZLRFTzS0QhAExE/gxMRMsZTESYJkxE
VDNMRCFATETuTExEy1lMRIdmTERUc0xEMYBMRP6MTES6mUxEmKZMRGSzTEQxwExE7sxMRLrZ
TESH5kxEVPNMRCEATUT+DE1EyxlNRJgmTURUM01EMUBNRP5MTUTLWU1Eh2ZNRGRzTUQhgE1E
/oxNRMuZTUSHpk1EZLNNRCHATUTuzE1E29lNRIfmTURU801EMQBORO4MTkTLGU5EmCZORGQz
TkQhQE5E/kxORMtZTkSHZk5EZHNORDGATkT+jE5EuplORJimTkRUs05EMcBORO7MTkS62U5E
h+ZORGTzTkQhAE9E7gxPRMsZT0SHJk9EVDNPRDFAT0TuTE9Ey1lPRIdmT0Rkc09EMYBPRP6M
T0S6mU9Eh6ZPRGSzT0QhwE9E/sxPRMvZT0SY5k9EZPNPRDEAUETuDFBEyxlQRIcmUERUM1BE
MUBQRP5MUES6WVBEmGZQRGRzUEQhgFBE7oxQRLqZUESHplBEVLNQRCHAUETuzFBEutlQRJjm
UERk81BEMQBRRP4MUUS6GVFEhyZRRGQzUUQxQFFE/kxRRLpZUUSYZlFEVHNRRCGAUUTujFFE
uplRRJimUURUs1FEIcBRRP7MUUS62VFEh+ZRRFTzUUQhAFJE/gxSRMsZUkSHJlJEVDNSRDFA
UkT+TFJEy1lSRJhmUkRUc1JEIYBSRP6MUkTLmVJEh6ZSRGSzUkQhwFJE/sxSRLrZUkSY5lJE
ZPNSRDEAU0TuDFNEuhlTRIcmU0RUM1NEIUBTRP5MU0S6WVNEh2ZTRGRzU0QhgFNE7oxTRMuZ
U0SYplNEVLNTRCHAU0TuzFNEy9lTRIfmU0RU81NEIQBURO4MVETLGVREhyZURFQzVEQxQFRE
/kxURMtZVESHZlREVHNURDGAVETujFREy5lURIemVERUs1REMcBURP7MVETL2VREmOZURGTz
VEQhAFVE7gxVRLoZVUSYJlVEVDNVRDFAVUT+TFVEullVRIdmVURkc1VEMYBVRP6MVUTLmVVE
mKZVRGSzVUQxwFVE/sxVRLrZVUSY5lVEVPNVRCEAVkTuDFZEuhlWRIcmVkRUM1ZEMUBWRP5M
VkS6WVZEmGZWRGRzVkQxgFZE/oxWRLqZVkSYplZEZLNWRDHAVkTuzFZEy9lWRIfmVkRU81ZE
IQBXRO4MV0TLGVdEmCZXRGQzV0QhQFdE/kxXRMtZV0SHZldEVHNXRCGAV0TujFdEuplXRIem
V0RUs1dEMcBXRP7MV0TL2VdEh+ZXRFTzV0QxAFhE/gxYRLoZWESHJlhEVDNYRDFAWETuTFhE
y1lYRIdmWERkc1hEIYBYRP6MWETLmVhEh6ZYRGSzWEQxwFhE/sxYRLrZWESY5lhEVPNYRDEA
WUT+DFlEuhlZRIcmWURUM1lEMUBZRO5MWUTLWVlEh2ZZRGRzWUQxgFlE/oxZRMuZWUSYpllE
VLNZRDHAWUTuzFlEy9lZRIfmWURk81lEMQBaRO4MWkS6GVpEmCZaRGQzWkQxQFpE/kxaRLpZ
WkSYZlpEVHNaRDGAWkTujFpEy5laRIemWkRks1pEMcBaRP7MWkTL2VpEmOZaRFTzWkQhAFtE
/gxbRLoZW0SYJltEVDNbRCFAW0T+TFtEy1lbRIdmW0Rkc1tEMYBbRP6MW0TLmVtEh6ZbRGSz
W0QxwFtE7sxbRLrZW0SH5ltEVPNbRDEAXETuDFxEuhlcRJgmXERkM1xEIUBcRP5MXETLWVxE
h2ZcRGRzXEQhgFxE7oxcRLqZXESHplxEVLNcRCHAXET+zFxEy9lcRIfmXERU81xEIQBdRO4M
XUS6GV1EmCZdRFQzXUQxQF1E7kxdRLpZXUSYZl1EZHNdRCGAXUTujF1Ey5ldRJimXURUs11E
IcBdRO7MXUTL2V1EmOZdRGTzXUQhAF5E7gxeRLoZXkSYJl5EZDNeRDFAXkT+TF5Ey1leRIdm
XkRUc15EMYBeRP6MXkTLmV5Eh6ZeRFSzXkQhwF5E7sxeRLrZXkSH5l5EVPNeRDEAX0TuDF9E
yxlfRIcmX0RkM19EMUBfRP5MX0S6WV9Eh2ZfRGRzX0QxgF9E7oxfRMuZX0SYpl9EZLNfRDHA
X0T+zF9Ey9lfRIfmX0RU819EIQBgRP4MYETLGWBEhyZgRFQzYEQxQGBE7kxgRLpZYESYZmBE
VHNgRDGAYETujGBEy5lgRJimYERUs2BEIcBgRP7MYETL2WBEh+ZgRFTzYEQxAGFE/gxhRMsZ
YUSYJmFEZDNhRCFAYUTuTGFEy1lhRJhmYURkc2FEIYBhRP6MYUTLmWFEh6ZhRGSzYUQxwGFE
7sxhRLrZYUSH5mFEVPNhRDEAYkT+DGJEuhliRIcmYkRkM2JEMUBiRO5MYkS6WWJEmGZiRGRz
YkQxgGJE7oxiRLqZYkSHpmJEVLNiRDHAYkTuzGJEy9liRJjmYkRU82JEMQBjRO4MY0S6GWNE
hyZjRFQzY0QxQGNE/kxjRLpZY0SYZmNEVHNjRDGAY0T+jGNEy5ljRJimY0Rks2NEIcBjRO7M
Y0S62WNEh+ZjRFTzY0QhAGRE/gxkRLoZZESHJmREVDNkRDFAZET+TGREullkRIdmZERUc2RE
IYBkRP6MZES6mWREmKZkRFSzZEQxwGRE7sxkRLrZZESY5mREZPNkRDEAZUTuDGVEyxllRJgm
ZURUM2VEMUBlRO5MZUS6WWVEmGZlRGRzZUQxgGVE7oxlRMuZZUSYpmVEVLNlRDHAZUTuzGVE
y9llRJjmZURk82VEMQBmRP4MZkS6GWZEhyZmRFQzZkQxQGZE7kxmRMtZZkSoZmZEZHNmRDGA
ZkTujGZEuplmRIemZkRUs2ZEMcBmRP7MZkTL2WZEmOZmRGTzZkQxAGdE/gxnRMsZZ0SHJmdE
VDNnRDFAZ0TuTGdEy1lnRIdmZ0Rkc2dEIYBnRO6MZ0TLmWdEmKZnRFSzZ0QxwGdE7sxnRLrZ
Z0SY5mdEVPNnRDEAaET+DGhEyxloRIcmaERUM2hEQkBoRP5MaETLWWhEh2ZoRGRzaEQxgGhE
Do1oRLqZaESopmhEVLNoRCHAaETuzGhEy9loRJjmaERk82hEMQBpRO4MaUS6GWlEmCZpRGQz
aUQxQGlE7kxpRMtZaUSYZmlEZHNpRDGAaUTujGlEuplpRIemaURks2lEMcBpRP7MaUS62WlE
mOZpRFTzaUQhAGpE7gxqRLoZakSYJmpEVDNqRDFAakT+TGpEy1lqRIdmakRUc2pEMYBqRP6M
akTLmWpEh6ZqRFSzakQxwGpE/sxqRLrZakSY5mpEVPNqRDEAa0TuDGtEuhlrRIcma0R1M2tE
MUBrRP5Ma0S6WWtEh2ZrRGRza0QxgGtE/oxrRLqZa0SHpmtEVLNrRCHAa0T+zGtEy9lrRIfm
a0Rk82tEMQBsRO4MbES6GWxEmCZsRFQzbEQxQGxE/kxsRMtZbESHZmxEVHNsRDGAbET+jGxE
uplsRJimbERUs2xEIcBsRO7MbES62WxEmOZsRFTzbEQhAG1E7gxtRMsZbUSYJm1EZDNtRDFA
bUT+TG1Ey1ltRJhmbURUc21EMYBtRO6MbUS6mW1Eh6ZtRGSzbUQhwG1E7sxtRMvZbUSH5m1E
VPNtRDEAbkT+DG5EyxluRJgmbkRUM25EMUBuRO5MbkTLWW5Eh2ZuRGRzbkQhgG5E/oxuRLqZ
bkSHpm5EVLNuRCHAbkT+zG5EutluRIfmbkRU825EMQBvRP4Mb0S6GW9EhyZvRFQzb0QxQG9E
/kxvRMtZb0SYZm9EVHNvRDGAb0TujG9EuplvRIemb0RUs29EMcBvRP7Mb0TL2W9EmOZvRGTz
b0QhAHBE/gxwRLoZcESHJnBEZDNwRDFAcET+THBEy1lwRIdmcERkc3BEMYBwRO6McES6mXBE
h6ZwRGSzcEQhwHBE7sxwRLrZcESY5nBEZPNwRDEAcUTuDHFEyxlxRJgmcURUM3FEMUBxRP5M
cUTLWXFEh2ZxRGRzcUQxgHFE7oxxRLqZcUSYpnFEVLNxRCHAcUT+zHFEy9lxRJjmcURk83FE
IQByRP4MckTLGXJEmCZyRFQzckQhQHJE7kxyRMtZckSYZnJEVHNyRCGAckT+jHJEuplyRJim
ckRUs3JEIcByRO7MckS62XJEh+ZyRFTzckQxAHNE7gxzRLoZc0SYJnNEVDNzRCFAc0TuTHNE
ullzRIdmc0RUc3NEMYBzRP6Mc0S6mXNEh6ZzRFSzc0QxwHNE/sxzRLrZc0SH5nNEVPNzRCEA
dET+DHREyxl0RIcmdERkM3REIUB0RP5MdETLWXREh2Z0RGRzdEQhgHRE/ox0RMuZdESYpnRE
VLN0RCHAdET+zHREutl0RIfmdERk83REMQB1RO4MdUS6GXVEmCZ1RFQzdUQxQHVE7kx1RLpZ
dUSHZnVEVHN1RCGAdUTujHVEy5l1RIemdURUs3VEMcB1RO7MdUTL2XVEmOZ1RGTzdUQhAHZE
/gx2RMsZdkSHJnZEVDN2RCFAdkTuTHZEy1l2RJhmdkRkc3ZEIYB2RP6MdkTLmXZEh6Z2RGSz
dkQhwHZE/sx2RMvZdkSH5nZEVPN2RCEAd0T+DHdEyxl3RIcmd0RkM3dEIUB3RP5Md0TLWXdE
h2Z3RGRzd0QxgHdE7ox3RLqZd0SHpndEZLN3RCHAd0T+zHdEutl3RIfmd0Rk83dEIQB4RO4M
eETLGXhEhyZ4RFQzeEQhQHhE/kx4RMtZeESYZnhEZHN4RDGAeETujHhEy5l4RIemeERks3hE
McB4RP7MeES62XhEmOZ4RGTzeEQxAHlE/gx5RLoZeUSYJnlEZDN5RDFAeUTuTHlEy1l5RIdm
eURUc3lEIYB5RP6MeUS6mXlEh6Z5RGSzeUQhwHlE/sx5RLrZeUSY5nlEVPN5RCEAekT+DHpE
uhl6RIcmekRUM3pEMUB6RO5MekTLWXpEmGZ6RGRzekQxgHpE7ox6RMuZekSYpnpEVLN6RDHA
ekTuzHpEy9l6RIfmekRU83pEIQB7RO4Me0S6GXtEmCZ7RHUze0QxQHtE/kx7RLpZe0SHZntE
VHN7RCGAe0TujHtEy5l7RIeme0Rks3tEMcB7RO7Me0S62XtEmOZ7RFTze0QhAHxE/gx8RLoZ
fESYJnxEVDN8RCFAfET+THxEy1l8RIdmfERkc3xEMYB8RP6MfETLmXxEmKZ8RGSzfEQxwHxE
7sx8RMvZfESH5nxEVPN8RDEAfUTuDH1Euhl9RIcmfURkM31EMUB9RO5MfUS6WX1EmGZ9RFRz
fUQhgH1E7ox9RLqZfUSHpn1EVLN9RDHAfUTuzH1Ey9l9RIfmfURU831EIQB+RP4MfkS6GX5E
mCZ+RFQzfkQxQH5E7kx+RMtZfkSoZn5EVHN+RCGAfkTujH5Ey5l+RJimfkRUs35EMcB+RP7M
fkS62X5EmOZ+RFTzfkQxAH9E/gx/RMsZf0SYJn9EVDN/RDFAf0TuTH9Eull/RIdmf0RUc39E
IYB/RP6Mf0S6mX9EmKZ/RGSzf0QxwH9E7sx/RMvZf0SY5n9EZPN/RBAAgER/BoBE5gyAREwT
gESyGYBEECCARH8mgETdLIBERDOARKo5gEQYQIBEf0aARN1MgEREU4BEslmARBhggER3ZoBE
3WyARERzgESqeYBEGICARH+GgETmjIBERJOARLKZgEQYoIBEd6aAROasgEREs4BEsrmARBjA
gER3xoBE3cyAREzTgESq2YBEGOCARHfmgETd7IBETPOARLL5gEQQAIFEdwaBROYMgURME4FE
qhmBRBgggUR/JoFE5iyBREwzgUSqOYFEEECBRIdGgUTmTIFETFOBRLJZgUQQYIFEf2aBROZs
gUREc4FEqnmBRBCAgUR/hoFE3YyBRESTgUSqmYFEEKCBRH+mgUTmrIFERLOBRKq5gUQYwIFE
f8aBRN3MgURE04FEstmBRBDggUR/5oFE3eyBRETzgUSy+YFEEACCRHcGgkTmDIJERBOCRLIZ
gkQYIIJEfyaCROYsgkREM4JEsjmCRBhAgkR/RoJE3UyCRExTgkSyWYJEEGCCRH9mgkTdbIJE
THOCRKp5gkQYgIJEf4aCRN2MgkREk4JEqpmCRBiggkR/poJE3ayCRESzgkSquYJEEMCCRH/G
gkTdzIJETNOCRLLZgkQQ4IJEd+aCRObsgkRM84JEsvmCRBAAg0R3BoNE5gyDREQTg0SqGYNE
GCCDRH8mg0TmLINERDODRKo5g0QYQINEf0aDROZMg0REU4NEqlmDRBBgg0R3ZoNE5myDRExz
g0SqeYNEEICDRHeGg0TmjINETJODRKqZg0QYoINEd6aDROasg0REs4NEsrmDRBjAg0R3xoNE
5syDREzTg0Sy2YNEEOCDRH/mg0Td7INETPODRKr5g0QQAIREfwaEROYMhERME4REshmERBAg
hER/JoRE5iyEREQzhESyOYREGECERH9GhETdTIRERFOERKpZhEQYYIREd2aERN1shEREc4RE
qnmERBCAhER/hoRE5oyEREyThESqmYREGKCERHemhETmrIRERLOERLK5hEQYwIREd8aERObM
hERM04REqtmERBDghER/5oRE3eyEREzzhESq+YREEACFRH8GhUTmDIVETBOFRLIZhUQQIIVE
fyaFRN0shUREM4VEqjmFRBBAhUR3RoVE5kyFRExThUSyWYVEEGCFRHdmhUTdbIVERHOFRKp5
hUQYgIVEf4aFRN2MhURMk4VEspmFRBighUR3poVE5qyFRESzhUSquYVEGMCFRHfGhUTmzIVE
RNOFRLLZhUQQ4IVEf+aFRN3shURM84VEqvmFRBgAhkR/BoZE3QyGREwThkSqGYZEGCCGRH8m
hkTmLIZERDOGRKo5hkQQQIZEd0aGROZMhkRMU4ZEqlmGRBhghkR/ZoZE5myGRERzhkSyeYZE
GICGRHeGhkTdjIZERJOGRKqZhkQYoIZEf6aGRN2shkREs4ZEqrmGRBjAhkR3xoZE5syGRETT
hkSy2YZEEOCGRHfmhkTd7IZERPOGRLL5hkQYAIdEfwaHRN0Mh0RME4dEqhmHRBggh0R/JodE
3SyHREwzh0SqOYdEEECHRH9Gh0TmTIdERFOHRLJZh0QQYIdEd2aHRN1sh0RMc4dEsnmHRBiA
h0R3hodE5oyHRESTh0SqmYdEEKCHRHemh0TdrIdERLOHRLK5h0QQwIdEd8aHRObMh0RM04dE
qtmHRBDgh0R35odE5uyHREzzh0Sq+YdEEACIRH8GiETdDIhETBOIRLIZiEQYIIhEdyaIRN0s
iEREM4hEqjmIRBhAiER/RohE5kyIRERTiESqWYhEEGCIRHdmiETdbIhERHOIRKp5iEQYgIhE
d4aIRN2MiEREk4hEspmIRBigiER3pohE3ayIRESziESyuYhEEMCIRH/GiETdzIhETNOIRKrZ
iEQY4IhEd+aIRN3siERM84hEsvmIRBAAiUR/BolE5gyJREwTiUSyGYlEGCCJRH8miUTdLIlE
TDOJRLI5iUQYQIlEd0aJROZMiUREU4lEqlmJRBBgiUR3ZolE7myJRExziUSyeYlEEICJRH+G
iUTdjIlETJOJRLKZiUQQoIlEf6aJROasiUREs4lEsrmJRBjAiUR3xolE5syJREzTiUSy2YlE
GOCJRHfmiUTm7IlETPOJRLL5iUQQAIpEfwaKRN0MikREE4pEshmKRBggikR/JopE3SyKREwz
ikSyOYpEGECKRHdGikTmTIpETFOKRLJZikQQYIpEf2aKROZsikREc4pEqnmKRBiAikR/hopE
5oyKREyTikSqmYpEGKCKRH+mikTmrIpERLOKRKq5ikQQwIpEd8aKRObMikRM04pEstmKRBjg
ikR/5opE3eyKRETzikSq+YpEGACLRH8Gi0TmDItERBOLRKoZi0QYIItEdyaLRN0si0RMM4tE
sjmLRBhAi0R/RotE3UyLRERTi0SqWYtEGGCLRHdmi0TdbItERHOLRKp5i0QQgItEf4aLRN2M
i0RMk4tEspmLRBigi0R/potE3ayLREyzi0SquYtEGMCLRH/Gi0TmzItETNOLRLLZi0QY4ItE
f+aLRN3si0RE84tEqvmLRBgAjER/BoxE5gyMREwTjESqGYxEGCCMRH8mjETmLIxETDOMRKo5
jEQYQIxEf0aMROZMjERMU4xEqlmMRBBgjER3ZoxE3WyMRERzjESqeYxEEICMRH+GjETmjIxE
RJOMRLqZjEQQoIxEf6aMROasjERMs4xEqrmMRBDAjER3xoxE5syMRETTjESq2YxEGOCMRH/m
jETd7IxERPOMRLL5jEQQAI1EfwaNROYMjUREE41EshmNRBAgjUR/Jo1E3SyNREQzjUSyOY1E
EECNRH9GjUTdTI1ETFONRLJZjUQYYI1Ed2aNRN1sjURMc41EsnmNRBiAjUR3ho1E5oyNREyT
jUSqmY1EGKCNRH+mjUTmrI1ETLONRLK5jUQYwI1Ef8aNRObMjURM041EstmNRBjgjUR/5o1E
5uyNREzzjUSy+Y1EGACORH8GjkTdDI5ETBOORKoZjkQYII5EdyaOROYsjkRMM45EqjmORBBA
jkR3Ro5E5kyORExTjkSqWY5EEGCORHdmjkTdbI5ERHOORLJ5jkQQgI5Ef4aORN2MjkREk45E
qpmORBCgjkR3po5E3ayORESzjkSyuY5EGMCORH/GjkTdzI5ERNOORLLZjkQY4I5Ef+aORN3s
jkRE845EsvmORBgAj0R3Bo9E3QyPREwTj0SyGY9EECCPRHcmj0TdLI9ETDOPRLI5j0QYQI9E
d0aPROZMj0REU49EqlmPRBBgj0R/Zo9E5myPRExzj0SqeY9EEICPRH+Gj0TdjI9ETJOPRKqZ
j0QQoI9Ed6aPRN2sj0REs49EsrmPRBDAj0R/xo9E5syPREzTj0Sq2Y9EEOCPRH/mj0Td7I9E
RPOPRLL5j0QYAJBEfwaQRN0MkERME5BEqhmQRBggkER3JpBE3SyQREQzkESqOZBEGECQRH9G
kETdTJBERFOQRLJZkEQYYJBEf2aQRN1skEREc5BEqnmQRBiAkER/hpBE5oyQRESTkESymZBE
GKCQRH+mkETdrJBETLOQRLK5kEQYwJBEd8aQRObMkERE05BEstmQRBjgkER/5pBE3eyQRETz
kESy+ZBEGACRRH8GkUTdDJFERBORRLIZkUQYIJFEdyaRRN0skUREM5FEsjmRRBhAkUR3RpFE
3UyRRExTkUSqWZFEGGCRRHdmkUTmbJFETHORRKp5kUQYgJFEf4aRRN2MkURMk5FEspmRRBCg
kUR3ppFE5qyRREyzkUSquZFEGMCRRHfGkUTmzJFERNORRKrZkUQY4JFEd+aRRN3skURE85FE
qvmRRBAAkkR/BpJE3QySREwTkkSqGZJEGCCSRH8mkkTmLJJETDOSRLI5kkQQQJJEf0aSRN1M
kkREU5JEslmSRBhgkkR/ZpJE3WySRExzkkSyeZJEGICSRH+GkkTdjJJERJOSRLKZkkQYoJJE
d6aSRN2skkRMs5JEsrmSRBDAkkR3xpJE5sySREzTkkSy2ZJEEOCSRHfmkkTm7JJETPOSRLL5
kkQQAJNEdwaTROYMk0RME5NEshmTRBAgk0R3JpNE5iyTREQzk0SqOZNEEECTRIdGk0TmTJNE
RFOTRKpZk0QQYJNEf2aTROZsk0RMc5NEqnmTRBCAk0R3hpNE5oyTRESTk0SymZNEEKCTRHem
k0TdrJNERLOTRKq5k0QYwJNEf8aTRObMk0RE05NEqtmTRBjgk0R/5pNE5uyTRETzk0Sy+ZNE
EACURH8GlETdDJRERBOURKoZlEQYIJREhyaURN0slERMM5REqjmURBBAlER/RpRE5kyURERT
lESqWZREEGCURH9mlETmbJRETHOURLJ5lEQQgJREf4aURN2MlEREk5REqpmURBCglER/ppRE
3ayUREyzlESquZREEMCURH/GlETdzJRETNOURKrZlEQY4JREd+aURN3slERM85REsvmURBgA
lUR/BpVE3QyVREwTlUSqGZVEECCVRH8mlUTdLJVETDOVRLI5lUQQQJVEf0aVROZMlURMU5VE
qlmVRBhglUR/ZpVE5myVRERzlUS6eZVEGICVRHeGlUTdjJVETJOVRKqZlUQQoJVEf6aVROas
lUREs5VEsrmVRBDAlUR/xpVE3cyVREzTlUSy2ZVEGOCVRH/mlUTd7JVETPOVRKr5lUQYAJZE
dwaWROYMlkREE5ZEqhmWRBgglkR/JpZE5iyWREQzlkSyOZZEEECWRHdGlkTdTJZERFOWRKpZ
lkQYYJZEf2aWROZslkRMc5ZEqnmWRBiAlkR/hpZE3YyWRESTlkSymZZEGKCWRH+mlkTdrJZE
TLOWRKq5lkQQwJZEd8aWRObMlkRM05ZEstmWRBDglkR35pZE3eyWRETzlkSq+ZZEEACXRHcG
l0TdDJdERBOXRKoZl0QYIJdEfyaXROYsl0REM5dEqjmXRBBAl0R3RpdE3UyXRERTl0SqWZdE
GGCXRHdml0TdbJdERHOXRKp5l0QQgJdEf4aXROaMl0RMk5dEqpmXRBCgl0R/ppdE5qyXREyz
l0SquZdEGMCXRHfGl0TmzJdETNOXRLLZl0QY4JdEd+aXRN3sl0RM85dEsvmXRBgAmER/BphE
5gyYREwTmESqGZhEGCCYRHcmmETmLJhERDOYRKo5mEQQQJhEf0aYRN1MmERMU5hEslmYRBhg
mER/ZphE3WyYRERzmESyeZhEEICYRHeGmETmjJhERJOYRKqZmEQYoJhEd6aYRN2smEREs5hE
srmYRBDAmER/xphE5syYREzTmESy2ZhEGOCYRHfmmETd7JhERPOYRKr5mEQYAJlEfwaZROYM
mURME5lEshmZRBAgmUR/JplE7iyZREwzmUSqOZlEGECZRH9GmUTmTJlETFOZRKpZmUQQYJlE
f2aZRN1smUREc5lEqnmZRBCAmUR3hplE5oyZREyTmUSqmZlEGKCZRHemmUTmrJlERLOZRKq5
mUQQwJlEf8aZRObMmURE05lEqtmZRBjgmUR35plE5uyZREzzmUSq+ZlEGACaRHcGmkTdDJpE
TBOaRLIZmkQQIJpEfyaaRN0smkRMM5pEsjmaRBBAmkR3RppE3UyaRERTmkSyWZpEGGCaRHdm
mkTdbJpERHOaRLJ5mkQYgJpEf4aaRN2MmkRMk5pEspmaRBigmkR3pppE5qyaRESzmkSyuZpE
GMCaRHfGmkTmzJpETNOaRLLZmkQY4JpEf+aaRN3smkRM85pEsvmaRBgAm0R/BptE5gybREwT
m0SqGZtEECCbRH8mm0TdLJtETDObRLI5m0QYQJtEf0abRN1Mm0REU5tEslmbRBhgm0R3ZptE
3WybRERzm0SqeZtEEICbRH+Gm0TmjJtERJObRKqZm0QQoJtEf6abRN2sm0RMs5tEqrmbRBjA
m0R3xptE3cybRETTm0Sq2ZtEGOCbRHfmm0Td7JtERPObRLL5m0QQAJxEdwacRN0MnERME5xE
shmcRBggnER3JpxE3SycREQznESyOZxEEECcRHdGnETdTJxETFOcRLJZnEQYYJxEf2acRN1s
nERMc5xEqnmcRBiAnER/hpxE5oycREyTnESqmZxEGKCcRHemnETdrJxETLOcRKq5nEQYwJxE
f8acRN3MnERM05xEstmcRBjgnER/5pxE3eycREzznESq+ZxEEACdRH8GnUTmDJ1ERBOdRLIZ
nUQYIJ1EfyadROYsnUREM51EsjmdRBhAnUR/Rp1E3UydRExTnUSqWZ1EEGCdRH9mnUTmbJ1E
RHOdRLJ5nUQQgJ1Ef4adRN2MnUREk51EupmdRBCgnUR3pp1E5qydREyznUSyuZ1EEMCdRH/G
nUTdzJ1ETNOdRLLZnUQY4J1Ef+adRN3snURM851EsvmdRBgAnkR3Bp5E3QyeREQTnkSqGZ5E
GCCeRH8mnkTmLJ5ETDOeRKo5nkQYQJ5Ed0aeROZMnkRMU55EqlmeRBBgnkR3Zp5E5myeRERz
nkSqeZ5EEICeRHeGnkTmjJ5ERJOeRKqZnkQYoJ5Ef6aeRN2snkREs55EsrmeRBDAnkR3xp5E
5syeREzTnkSy2Z5EGOCeRHfmnkTd7J5ERPOeRKr5nkQQAJ9EdwafRN0Mn0RME59EqhmfRBgg
n0R/Jp9E5iyfREQzn0SqOZ9EEECfRHdGn0TdTJ9ERFOfRLpZn0QYYJ9Ef2afRN1sn0RMc59E
snmfRBiAn0R3hp9E3YyfRESTn0SymZ9EEKCfRH+mn0TmrJ9ERLOfRKq5n0QYwJ9Ef8afRN3M
n0RM059EstmfRBjgn0R/5p9E5uyfREzzn0Sq+Z9EEACgRH8GoETdDKBETBOgRKoZoEQYIKBE
fyagRN0soEREM6BEsjmgRBhAoER3RqBE5kygRExToESqWaBEEGCgRH9moETdbKBERHOgRKp5
oEQQgKBEf4agROaMoEREk6BEqpmgRBCgoER3pqBE5qygREyzoESquaBEGMCgRH/GoETmzKBE
TNOgRLLZoEQQ4KBEd+agRObsoERE86BEqvmgRBAAoUR/BqFE5gyhREQToUSyGaFEECChRH8m
oUTdLKFETDOhRLI5oUQQQKFEf0ahROZMoURMU6FEqlmhRBhgoUR/ZqFE3WyhRERzoUSqeaFE
GIChRHeGoUTdjKFETJOhRLKZoUQYoKFEd6ahRN2soURMs6FEqrmhRBjAoUR/xqFE5syhRETT
oUSy2aFEEOChRHfmoUTd7KFETPOhRLL5oUQYAKJEdwaiROYMokRME6JEqhmiRBAgokR/JqJE
5iyiREQzokSqOaJEEECiRH9GokTmTKJERFOiRLJZokQYYKJEf2aiROZsokREc6JEqnmiRBCA
okR/hqJE5oyiREyTokSymaJEGKCiRH+mokTdrKJERLOiRKq5okQQwKJEd8aiRObMokRE06JE
qtmiRBjgokR/5qJE3eyiRETzokSy+aJEGACjRHcGo0TdDKNETBOjRKoZo0QQIKNEdyajROYs
o0RMM6NEsjmjRBBAo0R/RqNE3UyjRExTo0SqWaNEEGCjRH9mo0TdbKNETHOjRLJ5o0QYgKNE
d4ajROaMo0REk6NEqpmjRBigo0R/pqNE3ayjRESzo0SyuaNEEMCjRHfGo0TdzKNERNOjRLLZ
o0Qh4KNEf+ajRObso0RM86NEsvmjRBAApER/BqRE3QykREQTpESqGaREECCkRH8mpETdLKRE
TDOkRKo5pEQYQKREd0akROZMpERMU6REslmkRBBgpER/ZqRE3WykRExzpES6eaREGICkRH+G
pETdjKRETJOkRKqZpEQQoKREf6akROaspERMs6REsrmkRBDApER/xqRE3cykRETTpESy2aRE
EOCkRHfmpETd7KRERPOkRLL5pEQYAKVEfwalROYMpUREE6VEshmlRBggpUR3JqVE3SylREwz
pUSyOaVEEEClRH9GpUTdTKVETFOlRKpZpUQYYKVEd2alRN1spUREc6VEsnmlRBiApUR3hqVE
3YylRESTpUSymaVEGKClRH+mpUTmrKVERLOlRKq5pUQYwKVEd8alRObMpURE06VEstmlRBjg
pUR35qVE3eylREzzpUSy+aVEEACmRHcGpkTdDKZERBOmRLIZpkQYIKZEdyamROYspkRMM6ZE
sjmmRBhApkR/RqZE5kymRERTpkSyWaZEGGCmRHdmpkTdbKZERHOmRLJ5pkQYgKZEf4amRN2M
pkRMk6ZEspmmRBCgpkR/pqZE5qymREyzpkSquaZEEMCmRHfGpkTmzKZERNOmRLLZpkQY4KZE
d+amRObspkRM86ZEqvmmRBAAp0R3BqdE5gynREwTp0SqGadEGCCnRH8mp0TdLKdERDOnRLI5
p0QYQKdEd0anRN1Mp0REU6dEslmnRBBgp0R/ZqdE3WynRExzp0SqeadEGICnRHeGp0TmjKdE
RJOnRLKZp0QYoKdEd6anRN2sp0RMs6dEsrmnRBjAp0R/xqdE3cynREzTp0Sq2adEGOCnRH/m
p0Td7KdETPOnRLL5p0QYAKhEfwaoROYMqERME6hEshmoRBAgqER/JqhE5iyoREwzqESyOahE
GECoRH9GqETmTKhERFOoRKpZqEQQYKhEf2aoROZsqEREc6hEqnmoRBCAqER/hqhE5oyoREyT
qESqmahEEKCoRH+mqETdrKhERLOoRLK5qEQQwKhEf8aoRN3MqERM06hEqtmoRBDgqER/5qhE
3eyoRETzqESy+ahEEACpRHcGqUTdDKlETBOpRLIZqUQYIKlEfyapRN0sqUREM6lEsjmpRBhA
qUR3RqlE3UypRERTqUSyWalEEGCpRH9mqUTmbKlERHOpRLJ5qUQYgKlEd4apRN2MqUREk6lE
qpmpRBCgqUR/pqlE5qypRESzqUSyualEGMCpRH/GqUTdzKlETNOpRKrZqUQY4KlEd+apRObs
qURM86lEsvmpRBAAqkR/BqpE3QyqREQTqkSyGapEECCqRH8mqkTmLKpERDOqRLI5qkQYQKpE
d0aqROZMqkREU6pEslmqRBBgqkR/ZqpE7myqRExzqkSqeapEEICqRHeGqkTdjKpETJOqRKqZ
qkQYoKpEd6aqROasqkRMs6pEqrmqRBjAqkR/xqpE3cyqRETTqkSy2apEGOCqRIfmqkTm7KpE
TPOqRLL5qkQYAKtEfwarROYMq0REE6tEshmrRBAgq0R3JqtE5iyrREQzq0SyOatEEECrRHdG
q0TdTKtETFOrRKpZq0QYYKtEd2arROZsq0RMc6tEsnmrRBiAq0R3hqtE3YyrRESTq0SymatE
GKCrRHemq0TmrKtETLOrRKq5q0QQwKtEd8arRObMq0RE06tEstmrRBDgq0R/5qtE3eyrRETz
q0Sq+atEEACsRH8GrETdDKxETBOsRLIZrEQYIKxEdyasROYsrERMM6xEsjmsRBhArER3RqxE
5kysRExTrESyWaxEGGCsRHdmrETdbKxETHOsRKp5rEQQgKxEd4asROaMrEREk6xEspmsRBCg
rER/pqxE3aysRESzrESquaxEEMCsRIfGrETdzKxETNOsRLLZrEQQ4KxEd+asRN3srERE86xE
svmsRBAArUR/Bq1E5gytREwTrUSqGa1EGCCtRH8mrUTmLK1ERDOtRKo5rUQQQK1Ef0atROZM
rURMU61EslmtRBhgrUR3Zq1E3WytRERzrUSqea1EGICtRH+GrUTdjK1ERJOtRLKZrUQYoK1E
f6atRN2srUREs61EqrmtRBjArUR3xq1E3cytRETTrUSq2a1EGOCtRH/mrUTd7K1ERPOtRKr5
rUQQAK5EdwauRN0MrkRME65EshmuRBggrkR3Jq5E3SyuREwzrkSyOa5EGECuRH9GrkTdTK5E
TFOuRLJZrkQYYK5Ef2auRN1srkREc65EqnmuRBCArkR/hq5E5oyuREyTrkSqma5EEKCuRHem
rkTdrK5ETLOuRKq5rkQQwK5Ed8auRN3MrkRE065EstmuRBjgrkR/5q5E3eyuRETzrkSq+a5E
GACvRH8Gr0TdDK9ERBOvRKoZr0QYIK9EdyavROYsr0REM69EsjmvRBBAr0R/Rq9E3UyvRERT
r0SqWa9EGGCvRH9mr0TmbK9ERHOvRLJ5r0QQgK9Ef4avRN2Mr0REk69EqpmvRBigr0R3pq9E
5qyvREyzr0Syua9EEMCvRHfGr0TdzK9ETNOvRLLZr0QY4K9Ef+avRObsr0RM869EsvmvRBgA
sER/BrBE5gywREwTsESqGbBEECCwRHcmsETdLLBETDOwRLI5sEQQQLBEf0awROZMsEREU7BE
slmwRBhgsER3ZrBE5mywRERzsESqebBEEICwRH+GsETmjLBERJOwRKqZsEQYoLBEf6awROas
sERMs7BEsrmwRBjAsER3xrBE5sywRETTsESq2bBEGOCwRH/msETd7LBETPOwRKr5sEQYALFE
fwaxRN0MsUREE7FEqhmxRBggsUR3JrFE3SyxREwzsUSqObFEGECxRH9GsUTdTLFETFOxRLJZ
sUQYYLFEd2axRN1ssUREc7FEsnmxRBiAsUR/hrFE3YyxREyTsUSqmbFEGKCxRH+msUTdrLFE
RLOxRKq5sUQQwLFEf8axRN3MsURE07FEqtmxRBjgsUR/5rFE3eyxRETzsUSq+bFEGACyRHcG
skTmDLJERBOyRLIZskQQILJEdyayRN0sskRMM7JEqjmyRBhAskR/RrJE5kyyRERTskSqWbJE
GGCyRH9mskTdbLJERHOyRLJ5skQYgLJEf4ayRN2MskREk7JEspmyRBigskR/prJE5qyyREyz
skSqubJEGMCyRHfGskTmzLJERNOyRLLZskQQ4LJEf+ayRN3sskRM87JEqvmyRBgAs0R/BrNE
5gyzREwTs0SyGbNEECCzRH8ms0TmLLNETDOzRKo5s0QYQLNEf0azRN1Ms0REU7NEqlmzRBhg
s0R3ZrNE5myzRERzs0SyebNEGICzRH+Gs0TmjLNETJOzRLKZs0QQoLNEf6azRN2ss0REs7NE
qrmzRBjAs0R3xrNE3cyzRETTs0Sq2bNEGOCzRHfms0Td7LNERPOzRLL5s0QYALREdwa0RN0M
tERME7REqhm0RBggtER3JrRE5iy0REwztESyObREGEC0RH9GtETdTLRETFO0RLJZtEQYYLRE
d2a0RN1stEREc7REqnm0RBiAtER3hrRE3Yy0RESTtESqmbREGKC0RH+mtETmrLRETLO0RKq5
tEQQwLREd8a0RN3MtERM07REqtm0RBjgtER/5rRE5uy0RETztESy+bREEAC1RHcGtUTmDLVE
RBO1RKoZtUQYILVEdya1RN0stUREM7VEqjm1RBhAtUR3RrVE5ky1RERTtUSyWbVEEGC1RHdm
tUTdbLVETHO1RLJ5tUQYgLVEf4a1ROaMtURMk7VEspm1RBigtUR/prVE5qy1RESztUSyubVE
EMC1RH/GtUTdzLVETNO1RLLZtUQY4LVEd+a1RN3stURM87VEqvm1RBAAtkR3BrZE3Qy2RFQT
tkSqGbZEGCC2RH8mtkTmLLZETDO2RKo5tkQYQLZEd0a2ROZMtkREU7ZEslm2RBBgtkR/ZrZE
5my2RExztkSyebZEGIC2RH+GtkTdjLZETJO2RLKZtkQYoLZEf6a2ROastkRMs7ZEqrm2RBjA
tkR3xrZE5sy2REzTtkSy2bZEGOC2RH/mtkTd7LZETPO2RKr5tkQQALdEfwa3RN0Mt0RME7dE
qhm3RBggt0R3JrdE5iy3REQzt0SyObdEEEC3RHdGt0TdTLdERFO3RKpZt0QYYLdEd2a3ROZs
t0RMc7dEqnm3RBCAt0R3hrdE3Yy3RESTt0SymbdEEKC3RH+mt0TdrLdERLO3RLK5t0QQwLdE
f8a3RN3Mt0RE07dEstm3RBjgt0R/5rdE5uy3REzzt0Sy+bdEEAC4RHcGuETmDLhERBO4RKoZ
uEQYILhEfya4RN0suERMM7hEqjm4RBhAuER3RrhE5ky4RERTuESyWbhEGGC4RHdmuETdbLhE
THO4RKp5uEQQgLhEf4a4RN2MuEREk7hEqpm4RBiguER3prhE3ay4RESzuESqubhEGMC4RHfG
uETdzLhETNO4RKrZuEQY4LhEd+a4RObsuERE87hEqvm4RBgAuUR3BrlE3Qy5REwTuUSqGblE
ECC5RHcmuUTdLLlETDO5RLI5uUQQQLlEd0a5ROZMuUREU7lEslm5RBhguUR/ZrlE5my5RERz
uUSyeblEGIC5RHeGuUTdjLlETJO5RKqZuUQYoLlEd6a5ROasuURMs7lEqrm5RBjAuUR3xrlE
3cy5RETTuUSy2blEGOC5RH/muUTd7LlETPO5RKr5uUQQALpEdwa6ROYMukREE7pEqhm6RBgg
ukR/JrpE3Sy6REQzukSyObpEGEC6RHdGukTdTLpETFO6RLJZukQYYLpEd2a6ROZsukREc7pE
qnm6RBCAukR/hrpE3Yy6RESTukSymbpEGKC6RHemukTmrLpETLO6RKq5ukQYwLpEf8a6RN3M
ukRE07pEqtm6RBDgukR35rpE5uy6REzzukSq+bpEEAC7RHcGu0TdDLtERBO7RLIZu0QYILtE
dya7RN0su0RMM7tEqjm7RBBAu0R3RrtE3Uy7RERTu0SyWbtEEGC7RHdmu0TmbLtERHO7RKp5
u0QYgLtEf4a7RN2Mu0REk7tEqpm7RBigu0R3prtE3ay7REyzu0SyubtEGMC7RH/Gu0TdzLtE
TNO7RKrZu0QY4LtEd+a7RN3su0RE87tEqvm7RBgAvER/BrxE3Qy8REQTvESyGbxEGCC8RHcm
vETmLLxETDO8RLI5vEQYQLxEd0a8ROZMvEREU7xEslm8RBhgvER/ZrxE3Wy8RExzvESqebxE
GIC8RH+GvETdjLxETJO8RLKZvEQYoLxEd6a8RN2svEREs7xEsrm8RBjAvER/xrxE3cy8REzT
vESq2bxEGOC8RHfmvETm7LxETPO8RLL5vEQQAL1Edwa9RN0MvURME71Eqhm9RBggvUR/Jr1E
5iy9REQzvUSqOb1EGEC9RH9GvUTmTL1ERFO9RLJZvUQYYL1Ef2a9RN1svURMc71Eqnm9RBiA
vUR/hr1E3Yy9REyTvUSqmb1EGKC9RHemvUTmrL1ETLO9RKq5vUQQwL1Ed8a9RN3MvURM071E
stm9RBjgvUR35r1E5uy9RETzvUSq+b1EGAC+RHcGvkTmDL5ETBO+RKoZvkQYIL5Efya+RN0s
vkREM75Esjm+RBBAvkR3Rr5E3Uy+RExTvkSqWb5EGGC+RHdmvkTdbL5ERHO+RLJ5vkQQgL5E
f4a+ROaMvkREk75Eqpm+RBigvkR3pr5E3ay+RESzvkSqub5EEMC+RHfGvkTdzL5ERNO+RLLZ
vkQh4L5Ed+a+RN3svkRE875Esvm+RBgAv0R3Br9E5gy/REwTv0SqGb9EGCC/RH8mv0TdLL9E
RDO/RKo5v0QQQL9Ef0a/RN1Mv0REU79Eslm/RBBgv0R3Zr9E5my/RERzv0Sqeb9EGIC/RH+G
v0TdjL9ERJO/RLKZv0QQoL9Ef6a/RN2sv0REs79Eqrm/RBjAv0R/xr9E3cy/RETTv0Sy2b9E
GOC/RHfmv0Tm7L9ERPO/RLL5v0QQAMBEdwbARN0MwERME8BEqhnARBAgwER/JsBE3SzAREwz
wESqOcBEGEDARHdGwETmTMBETFPARLJZwEQQYMBEd2bAROZswERMc8BEqnnARBCAwER3hsBE
5ozARESTwESqmcBEGKDARHemwETmrMBERLPARKq5wEQQwMBEf8bARObMwERM08BEstnARBjg
wER/5sBE5uzAREzzwESq+cBEGADBRH8GwUTmDMFETBPBRKoZwUQQIMFEfybBRN0swURMM8FE
sjnBRBBAwUR/RsFE5kzBRExTwUSyWcFEGGDBRHdmwUTdbMFETHPBRLJ5wUQQgMFEf4bBRN2M
wUREk8FEspnBRBigwUR3psFE3azBRESzwUSyucFEGMDBRH/GwUTdzMFETNPBRLLZwUQQ4MFE
f+bBRN3swURE88FEqvnBRBgAwkR/BsJE3QzCREQTwkSqGcJEGCDCRH8mwkTmLMJERDPCRLI5
wkQYQMJEd0bCRO5MwkREU8JEqlnCRBhgwkR3ZsJE3WzCRExzwkSqecJEEIDCRHeGwkTdjMJE
TJPCRLKZwkQYoMJEf6bCROaswkRMs8JEsrnCRBDAwkR/xsJE5szCRETTwkSy2cJEGODCRHfm
wkTd7MJETPPCRLL5wkQQAMNEdwbDRN0Mw0REE8NEqhnDRBggw0R3JsNE5izDREwzw0SqOcNE
GEDDRHdGw0TmTMNETFPDRLJZw0QQYMNEf2bDROZsw0REc8NEqnnDRBCAw0Q=</AssayXData><AssayYData Points="4007">gKtKPsHVRz44xEs+ocxOPnnCSz4n5VE+q2FQPlXiUD65UFE+felXPvmHVj6DFVg+l1tWPooU
Vj45c1s+/L9VPoBZWj4QMF0+9zFhPqKXYD5e/WA+E4hfPs+WYT5lvmU+WVllPrshaT5Hp2Y+
oshsPu1UZz4JZmg+7n5pPlA8Zz5S22s+QY9rPsGoaz5Uemw+sHFsPiTdbj5hRnM+F6pvPiRC
cD6NA3U+ZHl0PrsLcz5+MXM+NOZ2PnmYcz55l3c+4/R4PgtAej5dlns+hBV1PlBldz7FJ3Y+
4r12PjGvez5n9Hw+291+PibQfD5oI3w+9z5+PqsPgj7eZYE+VxqBPgLhgT6y0H8+SpJ+Ppjo
gT5wM4E+uLuDPn/6gj7zB4Q+A8CBPmUXgz7zYoU+ZdWEPtXzhT6DTYY+SiqGPhVjhj7VyYQ+
Lw+FPtM6hT7oRoc+8vmEPo/8hj7cSYY+8yyIPhufhz40Eok+4GeIPlKrhz6S4og+RrSGPr6L
hz4Q6Ig+bMKIPhGWiz56eok+g+aJPscSiT5+/Yk+aTKKPi+HiT4wLYo+8niMPj8iij54lI0+
eYGOPhgpjD4UA40+whyPPr+/jD7QjY8+lWWKPq29jj68Oo8+sf+OPnHujT6si44+jbSNPg+b
kD6uaJA+fY2NPgNwkj5ozJA+a66RPjA5kT5Xv44+bhuSPmlCkz4zfZM+dT6SPiOfkj7tppI+
/q+RPkAzkz5qzJE+zDuTPlYylD5nC5U+CoyTPqSdlT4TdJY+M16SPmVXkz5rbpU+imyUPklH
lj7AXpU+m1OXPvYGlT5q5ZY+bUeWPv9Nlz453Zg+Cr2WPgHFmD7rpJg+EWSWPnu9mT4W6Zc+
SR+WPgCvmT5MSJk+WiqZPiqdmj6qP5s+dSeaPjzDmT7QLps+xtaZPtGPmj4cK5s+3FqcPola
mj72FZs+eAiZPtZ2mj46bJw+IGudPqLrmT4P+po+44KcPuJUnD51cps+Gv2cPkTbnz7oq5w+
xKicPoptnD4OCqE+FZKcPsXqnD5P9Jw+k22gPtMBoD5BZ54+azyaPl4/oj5bRp8+9mycPk9P
oD70o58+eBChPqn6oD5sm6E+BEGjPq8Yoz7LFqQ+E1+fPl6roD4N9Z4+AIihPuIHoj76pqE+
neeiPu8moT5vBKQ+SsuiPoSJoj4/C6E+QLWjPk71oj7xE6Q+npajPqTroz4tD6Q+0KKjPp+m
oT74l6Q+ZcOlPsrroT5h7qQ+cImkProspD6yVqY+f1ymPrgupz6ONKc+PF+kPg8Hpz6ba6g+
ptukPlC4pz68uac+0ZCnPp5PqD7CY6U+NbymPsLEpj70PKk+4VKmPgA5qD4IHKg+TLKnPtZU
qT6y1qc+U5CpPrEeqT4ewKo+j+2qPrgapz437ac+kNyoPtGWqT66kKs+95KqPmfUqT7Ew6s+
tXaqPu8EqT6YnKo+rA2tPj30qT6Uq6o+mm2rProorT6Z16s+/+2rPjerrD7GKaw+4buqPgY0
rD6jTa4+9wOrPu59qj7yaKo+YrOvPnYtrj5/aq0+r4atPmRqrT7hq6o+2AOuPvNQrj7gJK8+
plyuPihZrz7ajK4+hJiuPqUCsD42La4+OGCuPscirz6jg6w+KIKvPvv3rD5Fs7A+ckKwPvJD
sT6Xwa8++kevPsM8sj7EXrE+OSmvPr07sD7Wa68+VhaxPq7Prj4nqq8+bpOyPqVosT4Wjq8+
iwSyPlvpsT5OAbQ++rWzPnTgsz68krQ+slmzPllzsz6/prI+p8WyPpbdsz6M5LE+P2WyPjg5
sj7P1LI+iWi0PisGsz4rZLM+8zu3Pj6wsz7m6LM+yE+1PiISsj5ffbQ++RK0PhYasz6r3bU+
Qe2xPuHptD58obM+cvCzPlvCsz7J/bM+OGu1Pptgtj5/arg+/7+2Pnt0tj7x57Y+0Aq3Pokd
tD4S8bU+0yq1PtNFtj5AkrU+9p22PngBtT6Pdbc+3Vm5PqWftj6DubQ+mFS4PmZ9tj5wwrY+
PnW5Pgurtz5DVbY+Uu23Pklxtz5KoLk+9a64Pv/guD5DFbk+aWG5Psgvtz6UIbg+GN+4PvcO
uj4p0Lk+toO5Ptvetz4n17o+hau3PmLauz4uzbs+FFO7PpOXuD52X7o+Cj+5Pl9ruT78qbs+
VqS5PrqnuD5tz70+Sjq8PvaKuj4n2L0+Ozm9PoUfuj61ULo+/1e6PnMouj5qgLs+Le27Pm/+
uj4bvbk+UaK8PoFjuz56erw+ruC7Pm+jvD5s5b0+/oi6PqXjvj474bs+i8q7PvzVuT4b87s+
Gpa9Pqz5vD6Oqrw+DL69Pt4Pvz5FHLw+E0u+PkRGvT52Cb0+BTe+PihevD7lML0+bs++Phiw
vT6y6b0+tk6/PkyUvj5ulMA+zre/PjtTvj7MTr8+g0HAPoX9vT7vu78+THC+Pmr1vD6GTL8+
sFe+PgIsvj47ir8+MHC+PoIrwT757sI+2Ie/Pj4QwT5bjsA+Zr7CPiJSvz7iQsA+vW7APpF4
wj62h8E+Nuy+Pk8rvz6nL8E+67rCPl+tvz6zlb4+q+fBPmBhwz6UhsQ+l77APqhRwT4ZTsI+
o8TCPrPQwj6z58I+o4jBPvoHwT7dXMM+mlPDPhnmwT6xScI+L8PCPpejwz4q3MU+ghfCPkbv
wj5IzsM+ZUPGPsTQwT4GgcI+OgzDPqLnwT6Fv8U+Q3nFPnd3xj74vcQ+8PPBPpxPxj5zn8Q+
+YXGPii8xT43IsY+PdzEPjaPxT4r4sc+9x/FPmkbxD5kZsY+CyrHPjhmxz6YOMU+IY7FPruv
xT6IBMY+FJXIPl/xyD7QP8g+P1THPk/vxz7o5Mc+vVnHPuGnxj5UGsg+JYrHPp1TyT58YMk+
iZ3GPmhzyD6ij8g+4AvJPqtLxz55y8k+KN/JPihHyD5WTMc+NbPIPtMqyD5k58c+UTLJPmQ3
yD4yJMo+b4vHPh2ayj7dxso+P/3JPvTxyD5QRsg+TuLHPs5Pxz55osk+cgzLPj3tyD59g8s+
mynLPtbcyD45Vso+Ce3KPh4Oyj7iFM0+2UzIPh/RyT5Yfso+XbfKPhf8yT5Ujck+leDLPixb
yT4Xuso+AgnMPnIbyz6eT8s+ZE3KPobVzD5OO8w+p2jLPlCLyj5m+sw+e3bKPntUyz5PYcs+
pjLLPl7Iyj6/pMs+QF/LPr8/yz7ub8w+UNfKPhApzD5i58w+hHjOPsBqyT5bVMw+trjOPuZn
zj7lLsw+HazLPtGSzj4TLMs+VU/PPvmFzT6Ygc0+NJjPPiRgzj5KqM0+GvjNPllBzT61zc0+
AZvMPnfkzT499M0+vpjOPhXVzz7EZtA+ihXOPpb70D4ETM8+sIrPPkvNzD4Iz84+jN/PPr9S
zj5MJs8+nsLQPleuzD7v7c8+KurQPq3azz7bT9M+ddXOPoDu0j4JLM4+rDbPPvUL0z6No84+
b+rQPkiD0D6u484++t7OPnuJzz4eatA+hIfQPvEp0z4ODtI+i6PPPgAY0z4Eoc8+GSfPPq0B
zz6qJdE+EDnSPnzVzz7jVdM+m6LTPrRa0z5XUdQ+BgHSPtJB0T4jOtE+llXRPiLG0D49kNI+
rCnTPpMv0z4J19I+2JLRPvK60j55MNM+bnDSPsBU0j45CtQ+Dz3QPtPy0j7jGtM+0pnSPm+v
0j4Rl9Q+xDbSPkF40j5bndQ+YQTSPnyx0z7/19Q+JF3TPikt0j639NU+BH7VPjQx1D7UWtM+
Gk3SPrqT1T5DTNU+ZvrUPoJB1T46kNA+jbjSPl8K1D4Kj9E+hevVPi0j1D7THNc+e+7UPqPb
1D6489U+DALUPpFf1D5QN9Y+nbPVPoT81D5Sb9Y+ZQnWPhPr1D7NxtQ+Pw7VPqOd1T6THNc+
UpfUPrDL1D5wJ9U+JNrWPnib1j7lr9Q+yPvVPko71T5v39c+sVrXPkFE1z7N7tY+sYfWPnEw
1T7jutY+Xo/ZPgC/1j4wHdc+uNXWPhlz2D6mqNY+vM3XPj+u1j5BFNU+Xz/XPllC1T6up9Y+
mPbWPplK1z4k+Nc+wtLZPoca2D4xwNY+Vg/ZPuXm2T59Otc+bnXYPvAo2T6e2dg+7/fWPj+z
2D4ZqNg+H2vYPl+12z73cNs+PrLYPhoj2z6bl9o+SmjYPjDQ2D47ENo+/KfZPpWk2T6dPdk+
5E3cPhnK2j5C8to+xIXaPlap2T7gwNk+I4bbPlmq2j5JRdo+yZfZPm5f2j7Sh9o+1ZfaPjMb
2j5pN9w+CIDZPrNN2T7vydo+Js7bPtAD2z4O7ts+Es3aPn2W2z5TaNs+zfDdPtcM2T66S9o+
uDHbPkX32j7/V9o+0Y/cPlt82j7zutk+SQjcPrLn2z77Hts+qi3dPsnK3D6FI9w+xY/cPmih
3D7YGdw+AizdPrDv2j4oYNk+wgfdPgn42z7mV9w+aoTbPpsA3j5G29s+2Q/dPhFY3z6XFd8+
utPePvoM3j7zbN4+44PdPhGU2z4GoNw+bxvbPg7E2z5Jn9w+VdnfPgPe3T7Lcdw+kQrbPjMg
3j6QxN4+L+7ePkgw3j70Od8+svvdPnHA2z7e998+EhDdPg+N3z58mtw+D97dPlxk3j6PiuA+
3WbfPhs53z4vit8+oRXePl/E3T4w1t4+tALfPumE3z4YJt4+UtvfPtDf3j7S290+VHPePllB
4T4rzOA+kwrgPhQ04D4cSN8+dfPfPgXX3z7MYd4+l93ePgcZ3z5ANOE+Yy/fPjlb3T6YQd4+
4rvgProQ4T4ojeA+tp/kPudl4T6+a+E+DcbePi2r4z6tjuA+tiTgPpSw4D4EN+I+h8ngPj+B
4T5hTOI+E8zgPu5a4j7eYeA+dqrgPjzt3z6h0eA+UF3jPkao4T7A6eA+8KDePqoV4T46+eA+
TxngPgvb4D49QuI+K+/gPhXW4j5gueI+3hrgPnLB4j4rEeI+0kDhPo7c4T4V3uA+sfXgPhYe
4T7f4uE+XDLjPsYX5D4geeI+zwTjPndb4T6OqOM+U0njPsLE4j5QIuQ+bALkPs1P5D64u+M+
74riPngp4j5+hOI+j7vkPvK/4z5a4OI+8gDiPp5Q4j6f/uM+aPjkPt4y5T7VguQ+QDTjPjZ0
4z6KzeM+pw3kPs9O5D6QLuI+6GzlPoPs4j5SxOM+FdHlPt1v5D7+I+Y+fKTlPslo5T7VvOM+
yWLkPvsQ5j4xS+Q+xeLkPgxe4z6bB+c+WlXjPmBB5T6De+M+vTDkPnWs5T5JRuU+u67lPqmh
4z5v4+U+hBvmPs2C5T7Mn+U+1CrkPoiv5z4CueY+3M/kPqHI5z6i6ec+PzHnPoFn5z5jm+M+
ISnlPmxA6D4WXeQ+zB/nPuOh5T5aPOU+qcPlPpHG5z7lRuc+9CvlPj9e6D4y6eY+HG7lPkg9
5T6pT+Y+/azmPgdJ5z6aL+c+HijoPnB/5T4fdeg+z1jmPn3P5j5TdOc+Yz/lPlYK6D47zek+
YnHnPrnw6D4QJOk+jRnnPv2W6D7XMec+IxDqPpQf6T5V6us+lwXnPkIc6D4ieOc+tdDlPr3B
6D6g4+k+J3nqPp926T7DEOs+kV7mPnkG6D63Mek+1S3oPpO35j67WOk+cXHoPqh16D4u5+g+
MuDpPiTg6T4xQOo+BcPnPiPe6T48m+k+k3joProQ6T5f0+o+m/zlPo1K6D6k/Oc+xczpPmSv
6D6eQ+g+DS/qPqAd6T7LWOs+H63nPnZu7D4IGuw+tDXqPvCW6j56Xuo+gfPpPjKf6j5dcuo+
/z/rPp2P6j6R1+o+1azrPihi7D6vMuw+LsLsPq5Q6T6qrOs+keTrPkuH6j5v6Os+ZsjqPswd
6z62pOk+l1joPj7q6j5jouk+N1DtPmFb7D5YA+o+WnzuPmnY6j4gZOw+bi/sPuHF7T7Ujuw+
jqTrPmhx6z5WKO4+OYPqPjCe6j4Lauw+/5HsPs/F6j7iee0+Y8fsPvBp7T7eSu0+DEDsPpF/
6z7Wk+w+kGPtPtKp7D54RO0+kezqPmlJ7T7Mle4+qALsPgHZ7T5Xjuw+T//rPixt7T4Cp+s+
YVDuPql46D6HWu8+Z7HsPrFm7D5IYOw+YizuPrUv7T5TlOw+FTvxPioM7j5Gze0+/lPtPtjD
7j7BBew+luTtPojU7D7Rz+0+q+brPsfS7j6N9e4+qA/uPpQW7D693+w+EafvPsBE6z4HXe8+
hF7vPqGZ7j5xU/A+nvjtPsvh7z5js+4+qTjrPgOO7j4EEPI+lLbuPhUs7z7eh/I+1TbtPp5t
7z6p1+8+1F/vPtam7z79S/Q+fFvxPtdm8D4Q++8+yvfxPhH67z4n5+0+UpjwPsNd8D6GDvA+
GevuPtAb8T4I/e4+zGruPsWp8D6Nh+4+irPvPlsk8D6K3vA+QAzyPlbu7z64X/A+49TwPtnA
8D6UwfA+0xTvPhhR7z56+e4+ItTwPqVs8T7oHPI+kwLwPmtz8D4i0fE+QgrwPu0i8D7OPO4+
1WnxPkkt7j743vE+/YXyPqYC9D4dy/E+FxzwPmls7z7oU/E+rMvwPg8e7z4sw/A+h8nwPpza
8j7t3fI+xxTxPiuq8T7v8vA+p73yPkv17z668/A+WQbvPqY38z7KzPI+jLXwPiSd8D4d7vI+
z8PzPsKT8j4kjvM+JMryPvhP9D6OuPI+JxjyPlxh9D66oPI+Ci/0PmR99D52mPM+Y4/1PkQJ
9D5sWPM+GSbyPjdp9D5GUPM+GIbxPpYB8z47JvU+vcnzPjEj8z4KffU+j3XyPp+x8z7mWvQ+
9kbzPjXC9D7qXvE+lsjzPgnv8z4agvQ+3Y3yPiHC8z6srfE+bIv0Pqgu8j7jF/Q+VLH0PjOh
9D6WifQ+opn0Pp2A8j53ifQ+7WXyPrKC9j5g+PI+Ebn1Pivd9D6JWPM+HPz0Pgm89j4rDvg+
kJP2Pt/c9D5rXvY+zmz0PpRf9j7bf/g+QdD1Pssb8j6/TvU+eb33PjBd8z4B3PM+zT31Pl/I
9D5cOPU+Gvz1PsGn9j7PLfU+SkD1Ppr29j4ievg+Kjj2PrNg9T6ti/U+dbf1Pspd9D6FpPc+
1i72PmeM9z6py/Q+Zy/2PpYB9j4Kwvc+wKz3PitE9z49evU+HGT3PlYp9z5tAvU+Twb3Piac
9T6DQfY+iBj4PrtJ9z4UAvc+xm/3PsR8+T790fc+U+/4Pji19j4Oi/Y+MsP2PgiO9T5a8PY+
6hH2PiVV9z6Hxfc+KDP3PhyN+D7D1/U+1rf3PjiL9z6aw/Y+aFX1Pq3d9T51Sfg+Bf/1Pp60
9j73Rvo+4q/4PgO69z7/n/o+htL0PtET+D5OJ/o++6f3Pj0F+z4A0/c+bvf4PhDh9z7g+/k+
iXn4Ptb39j4yFPk+YyX4PqQX+D7b4fc+CbX3Pjez+D4yNfY+Uyf4PgrA+T7nIPs+2Kz4PtAg
+j7/q/c+kMH6Pkp0+T5xYfo+gfz3PjqH+T7qfvo+1kf5PgG5+j7uH/0+sZX3Pkad+T5fDPc+
sJn5Poc0+T4Co/k+Yw/6PnSJ+D6E1/w+Q+34Plr5+T5XLPs+RKH4PjCc9z5FxPk+/JH6Pgzp
9z7D8/o+2gH6PrFf+j573vg+Gqj5PjI/+j5Livo+Vzb6Psjo+D4Mtvk+C+76PhWw+T4tUvw+
Wyn8PkWS+j5Vdfw+8xD4PnLB+j7TEfg+7q35PppF+z6zMvo+qfj8Pt4V+T6rxfs+ch/7PtXJ
/D73lfk+3KP5Ppoc/j46h/s+4hf6PrzV+j5fqvk+0Iz8Psyu+z7M8fo+0b37Ps4g/T5o/fs+
rlX6PkmN+z52r/0+Zh76PlAM+z7Rxfw+i1z6Plj/+j4I+vo+y+37PmLc+z4y2vw+fvn6PmXd
/D61cvw+5Ff8Ptyt+z5pvP0+No37PtNm/D7wXf0+ObH8PgZG/D6SPPs+P+P7PkUT/j5Tcf0+
fVj+PlzZ+z5qYfs+IAz+PjEE/j71p/w+c1L7Plpl/T4FmPw+Hs/8PjM7/j5ncPs+8Hj8PlYD
/j6QTP0+Muf9Pn0w/D4cmfo+mNf8PuJ3/T7p4Pw+/kT+PvfU+z43mfs+c+b7PhoV/T5z+/0+
jhr+Phge/z6iwvs+ecb9Pogh/T4z7f0+U6T9PissAD/+uv8+5pH8PkFf/j4bsPs+5hz8Pkcs
AD/2ev0+aDoAPy5T/z54r/0+4FD9Pkbp/D71Tf4+Szj+PuRn/z6AT/0+t9L9Pohq/j5i5v0+
YJb9PtBj/j70CAA/rT3/Pv3w/T55S/8+bPr+PhX//T4Ta/4+5pn/Ph4l/j5Kz/8+HDQAP96w
/z6gjf8+swv9Pn2bAD+k3v8+7CX/PnrJ/j5R2AA/N08AP4/9/D59ev0+lcH/ProIAT9xR/8+
9Gn/PieR/j41Af4+atkAP8IQ/z53QwA/EKP9PhFaAT+tVwA/eLr/PkUNAD81IgA/+zYAP6bm
/j7uPAA/Hvv+PiUvAD+bb/4+6Ff9PiM//z4EBP8+KzoBP0R9/j4ctQA/bYQAP3jK/j7XMAA/
IbcBP6Z+AD/lGf8+TFX9PuYiAD/Y3AA/CAoAPz6wAD/5DAE/uVMCP8yAAD+7cQA/ogwAP9qS
AD9PeQE/GJEBP79GAT+FzAA/UvQAPyHg/z41EgA/c0QBP5r6/z5e8QA/3fUAP1qWAD80KgE/
SpMAP1ovAT/7fgE/8p4AP8NxAT/qfgE/qbMAP1mMAD/ivQA/C58AP6ApAT9JswE/pjkBP/VY
AT9WsgE/qej/PiSH/z5JXQE/XTsBP8x2Aj+v+gA/x/4AP1waAT8b5wA/L6MAP9F7AT9LUwE/
DSYBP9TIAD8TqAE/iHQBP8MzAT/UegE/jxoBP0UNAT9SWQE/QGUAP8SIAT9ZLgE/FlsBP41D
AT9aRwE/eSsBP0aaAT/QhAA/LQ4CP9R2AT/xTAE/VaQBP/ThAT+oGQE/lk4CP9LsAT8oagI/
d0oCP/5LAT/VjgE/LekBP5vlAD/1PgI/ln0CPw3nAT/3hAI/AgQCPxmhAT/6NAI/GgcEP2Nv
Aj+0ZgI/VLwBP39cAj/0OQI/lRwBP93TAj8n0QE/Vi0CP0PoAj9O0gE/m50AP1tdAj+pCQI/
89ECP/ptAT9EhAM/8DQBP/C4Aj+dDQM//QYDPy4XAj9VAAI/MN8CPya5AT+UbgI/AccBP6Jq
Aj8DmwI/lncCP1wiAj/mYAI/PeACPwgCBD+YPAM/NGgDP8DlAj9jkgM/ZuQDP8KHAj+bTQI/
JtICP4t7Aj9csgE/XcUDP+NQAz9p/AE/ugwCPwzSAT9UrwI/H8UDPwseBD9RpQE/B3UCPxmJ
Az/USAQ/ABgDP0C/Aj+6UgM/qoEDP+CzAj9mbQM/r+oCP90+BD/g8wI/TFsDPy6ZAz+iTwI/
+FUCP9DjAj92WgM/XYcDP/gdAz/NrQE/tpwEPzNDBD/hJwQ/pKIDP9/4Aj8rOgM/lkYEP4dO
Az9ssgQ/YHgDP4q2Az/LLgQ//GIEP1hCBD/6hwQ/a/YDP+C4Aj8cjQM/5wwEPy1lBD/ycwU/
aKQDP0pABD+DwwM/KFgDP1IvBD9u6wQ/r0AEPzTzAz8OYgM/8e4CPzayBD+3zAQ/qZsDP7wI
BT/GpwI/2qUEP9fkAj+T0wM/Bg4EP+isAz8HZwQ/KzUEP7rHBD9+8AQ/h6IEP+KwBT/V1gQ/
+FwEP5DdAz9o2QQ/ZqgEP4czBT/iXAQ/k7kDP7U6BT9ksgQ/O4MEP937BD8tQQU/TcYFPwdf
BT/sfgQ/7fAEP6KuAz/l4gM//7wEP+zZBD++owQ/qcQEP6FvBD8i3wQ/+B4FP7fSBj+uBQY/
oskEP226BT8bdAY/Zc8EP/W7BT8MvAQ/PPkFP6olBT978gQ/VOsEP/AzBT95AwY/MoEEPx0u
BD/SAwY/vZwEP5FLBT8k9AM/RosEP4NDBT8sVQU/VN0EPycaBT8wQwU/WVoFP9s3BT8G3AQ/
VacEP22yBT8d5QQ/HK8FPxjYBT8WhgU/jjgFP+O/BD/dMgU/msYFP6vzBT8cPQY/PnkFP/YU
BT9zPgY/QPkFP8IcBj+0+wY/7VYGPzXwBT/1IwU/akwFP3eKBj/BTQU/6GgGP3VDBj+TWwY/
2yIGPxyqBT9C9wU/SwYGPzAoBj/2cwU/LEAGP1tVBT/mAwc/5xUHP/3qBT8BtwU/u74FP2At
BT/eLgU/5oAFP6oyBj8iDQY/e1IGP6PVBD9F8wU/taYFP7iaBj/s8QQ/wrIFP7cdBT8l5gU/
xuUGP5VdBj+LyQU/bS4HP97NBj+APAY/p2sFPyRqBT/O7AY/MfUFP4eXBT/h9wY/ylMGP5fW
BT9vKQc/JlIGPxuaBj+umgY/PuIEP8KMBj9Kdgc/RZYHP6MWBj8CdgY//d8GP5EGBz9BTQY/
wowGP6QbBj/wrwY/j/AGPwgJBz/IgwU/HEsHP2B1Bz9onwc/zA4GP1gUBz/nMgc/ppsHP3mj
Bj91LQc/vaAHP1jTBj8YCAc/g28FPxSLBz9PKgc/428GPzJaBz9YqAY/L/8FP2TEBz9PkQc/
JHIHP8x2BT8qZgY/nssGP3jeBz+BXQc/OqMIP4BwBj/FpAc/eSQHP8R1Bz+2NwY/5VIHP0M8
CD8kCAc/EEEHP1jpBz+uKgg/9kAIP3wEBz/pMwg/i8MHP1deBz81Cwg/nt0IP1lIBz9HFAc/
HAcHP4f7Bj/OZQc/lAcHP5l3CD/a2Ac/9BEIP3jiCD/Ucgc/YWAHP2l6Bz94Owg/eIQHPzU4
Bz/WtQc/D3kIP04yBz8FgAg/co0IP/uCBz/60Ac/s6gGPxymCT9CMwg/YYMHPwWICD+J8Ac/
o2gHPwrrBz+doQY/r3UHPwKVCD9INQg/lkYIP2P3Bj9SKgg/pZQIP99fBz8BZQc/FccIP1ip
Bz/5Mgc/M2oIP7aPCD+7TAg/HNcIPz4LCD9Zswc/TzcIP7TiCD9dKgg/DgUJP0k6CD8kFAk/
bboIP0XpCD/BFAc/BtkHP/71Bz/noAg/WO4IP1UWBz906Ag/aTsIPxH6CD+o6gg/rdkIPy27
CD/eNAg/qrIIP+RJCT/ehgg/SsYJP+cDCT/m2wg/VQEIP8M3CT+L7gk/E84IP3lwCT9AAQk/
63oJP24xCT9evQk/t0UJP3bzCT8VAgk/oe8IP0KjCT989Qg/95kIP6JJCT8oCQg/dt0IP5BP
Cj8hSQg/n1sJP0qFCD/OOAk/a+8JP+mNCT+7vgg/vlkJP5wICT+YPwk/hFYIP8jjCT9/yQg/
+SkJPzL5CD8luQc/0XYJP/nsCD/dPwk/q7AIP8nXCD8rYAg/JMwJP5azCT/PhAk/tscJP3I8
CD+pHgo/1dkIP/1zCT+jNgo/6O0IP8jHCT+LXwk/wqYJPwPtCD+OsQg/9xYIP4kKCT8R/Ak/
0DkJPyHqCT+u4wg/zOIJPwj3CD9toQg/BfMJP3IOCj/HOgo/OBIKP/Z6Cj8Zswo/l6cIP+Vq
Cj/2igg/AE8KP92BCT/hdQo/JgkJPyhkCT/NRgo/07kJP7s2Cj/7Rgo/JgIJP8V7Cj/9wgk/
XYgJP6y1Cj+eBQo/hisJP8ddCT8iMAs/BcQJP7sWCj8Zswk/Bs4KPxz9Cj+y1Ag/MmUKP/93
CT+Qbgo/Zb0KP16LCj/irgo/Nd0KP8tcCj80lAo/XQsKP+1fCz+pHwo/ENkKP4LcCj99yQo/
aEUKPyQJCz+LPgs/VvAJP4i9Cj/Gfgo/nQYKP6VnCz95MQo/raEKP8ERCz9CLQs/1r8KPxFb
Cj9Q0Qo/kpYKPzbYCj8zoQs/VX0KP4kNCj9IhAo/6PwKP7lpCz+2two/8PALP+B2Cj+jFws/
RMMLP8K+Cj9tgQo/HJ4JP1tMCj/cNws/WCkLP20PCz8IrQs/ls8KPwG9Cj/0Zgo/GeoKP7rM
Cz/77ws/A40LP74fCz9MAws/YfMKPyq9Cj87rgs/AgYLP3eKCj9qMws/+GYKP2+kCj/YZAo/
mj8LPyj/Cz+UIQs/qd8LP5ugCz9c7wo/GzwKPyfvCj/q8Qo/a+YJP/fDCz+gRgw/t9cLP0Dg
Cz/LcAs/2OkLP1p5Cj8PJww/cCELP1ZiDD83fwo/IHYMPzWuCj8/5ws/TcAKP8GRCz/a1Qk/
WQMMP3BQDD85UAs/AAAMP14zDD85Vgs/w9EMP8xNCj8AkQs/lmcLP+5ZCz9sRws/ViYMP02X
DD9J+gs/EMYLP3RdCz8eLA0/RhwMP4hSCj8IHQw/n4UMP6MqDD9sdAo/6v0KPz3ZCz+OVQs/
65kLP+MrDD//4wo/haoMPwm/Cj8cQww/U5sLPxAzDD+zaww/KqQMPyVGDD8Yegw/TjcNPx64
DD/fIws/hiUNP6wIDD8Ifgw/QlkMP7GOCz8liAw/wp0LP7GFCz/W2Qw/seMMP5mcDT/nCA0/
RD4KP09IDT/opw0/+VcMP/tZDD/jwgs/oRMMP/2HDD9m/gw/D/sLP8VqDD9kNg0/zGYOP51h
Cz+j8ww/arkMP7EHDT99TA0/x4sMP/95DT+srQ0/iOgMP04hDT897Qw/O4YMP0ehDD/+Gw4/
O18MP4/PDT+gUAw/hzoNPyw5DD/+mAw/ZycNP/1ODj+tMw0/nmgNP/KIDT/4pQ0/cW4NP5z5
DD/gsg0/P74NP2ysDj9n9gs/WK8MPziKDT+RIw0/dmoMP7WLDT/Zmg0/ZdcMP4PYDT+TcA0/
qs8NP3J1DT+dPg0/jm4NP4IMDj+u8Q0/RBEPP4XYDT8JqA0/xn8MP6kODT+IiQ0/rR0OP9oE
DT8OKw0/qoQOPxYnDD/+0Aw//OgMP9n1DT/sOAw/Z/AMP7pcDj8g0Q4/R1UOP+lNDT9flg4/
qdkMP91QDj8CFw4//QgOP6cHDj/bZg0/3rwOP105DD8IvQ4/qXwNP7LKDT+mQw0/eXkOPxEL
DT8bPg8/ngEOP2IWDj+Pxg4/vFwOP2itDj/gfw0/8IwNP5AeDj/Zqw4/QLENP0bCDT8zsA0/
DF4OP7VpDT9l9g0/R18NP35RDz8G6Q0/2okNP5qNDT955w4/qtgNP79zDj8cTQ4/tKgNP/QT
Dj+NhQ4/bQwPP5SQDj/Aaw4/y34NP5H0Dj+u4Q0/YREOP3qxDj8I2A0/2I0NP1vODT8rQA8/
Bz4OP2TADj+pLQ8/V54OP0UEDj95hw0/z5kOPx/KDj+25g4/+gAPP4QUDj+J6w0/X9YPP2AK
Dz83zw0/f2UPP2fIDz8p0g4/RSkOP9cnDj9sxg8/DDsPPz4+Dz8i3g4/qAcRP2wJDz/nHg8/
QdUOP42tDj+G6A8/HUYPP/YKDz+X4A4/btMOP75ADj+FaQ4/oS0PP4EgDj/A3Q8/LkAQP5bK
DT/Tew4/4QIOPyUnDz9KTw8/AasPPwcgDj87JA8/ZYAPPyDqDj8+eA8/9IIOPzgpDz/pwQ4/
qlQPPzMjDz90eQ8/3qgQP5/PDT+dSw4/vo4PP575Dz9w1A4/ZzEQP0DZED9gjw4/IWoPP3rs
Dz90IRA/KzgPPzMcED9y9Q4/GjgPP10fED/bWw8/x2UPP37EDz90RRA/EugPP5+tDz/m4RA/
DjsPP5MrDz+dJRA/IZ8QP/kwDz+apw8/jFAOP1iqDj8bIA8/FDgQP322Dz+BTxA/73UQP5YX
Dz+k/w4/Z1QPPwUyED+D0g8/NpEQP/uEDz+/PxE/W0MPP6DFET90YhA/cs0QP8ydED+75w4/
kQURP1wLED+cGRA/p+cPP2uGDz90+A8/bXgQP5KlDj/vEBA/yfkPP756ED+/AxA/d8oQP1Q6
ED+bvBA/bacPPzwjED/l2xA/wlkRP7LwED/EDw8/3eIOP90AED+KRBA/w/IQPw2NDz9EAxA/
H4wQP91uET8Y4RA/++cOP9utDz9mdBA/w/EQP+GGED/GxRA/EckPPy74ED8bbA8/VpMPP2JP
ET+7LBE/XegQP+DsED/4ThE/CUgRPy6FET/Q+BA/F+sPP2+BED8/QBE/LvoPPyckED8z9hA/
+SsQPx2JED9/zQ8/x4wQP62FDz9S/BA/yGcRP/vRED+/2hE/lRgRPy8wED9JrRA/X3gPP/22
Dz+INQ8/zPIQP9S3Dz/nsxA/cZ0PPzRIDz8IYxA/aCEPP5v8ED+0GRA/FI4PP8L7Dz/dVRA/
Q2wQP5wkET+mOBE/99QRP1OMED+kXxA/XqEPP51AED80KRE/xz8QPzl+ED8pdBA/VqMRP5RD
ET/+GBE/p6EQP/slED8hMRA/cx8RP+H+ED/vqRA/p2AQP6KSET+LkhA/pf0QPwGbED/WPBA/
yzkSPxHiET+e4BA/Nv8QP6HNED+cJBE/sBAQP3egED+IqhA/3YMQP3zyED+umRA/zGgQP+2N
ET/e8xE/I+ERP4w7Ej/XgBE/eh8RP1PkED+mTxE/RZoRPxL/ET9TTBE//hYSP2s0ED/iFRE/
yWYRPzADET9S+g8/DaoQP7aFET8XmxI/OnUSPx84ET9DUxI/+bsRP/hQEj9otxE/bkcSPwQ5
ET851RE/5xARPxVpET8/LBI/CzQSP5aYET+2VRI/VQYTP5BLEj85OxI/118SP2I1Ez+j1RI/
+cERP2YdET9PNxI/ktcRPyJ7ET/dqBA/hsESPyBnEj9dwBI/J38RP1q6ET+inhE/bf4RP3om
Ej/tchE/d1ATP3G6ET+YkhI/XoMSP2+/Ej/+LxI/CoARPwqgET90AxI/GyISP0bZEj81CBI/
ufcRP/iwEj+RnhI/06ARP1dhEj/LCxI/u8ARP+DNET8LdRI/UQcTP/H9Ej8gkBE/5OATP3MX
Ez96RhI/Ab4QP2AYET/gnBE/3DUSP27XEj/FxhI/h6ISP0EbEz9M3BM/lcUSP626Ez80UxM/
mNsSPzs+Ej+nNBM/VQ8TP2pvEj+RlxI/fnMTP2PzET/LexM/ZrQTP9EhEz+LWBM/E2MSP0X5
ET9TzRI/N5oSP9eVEj9IvhI/9b8SP8VLEj8pahM/kYsTP+PUEj9kBxM/qHQSP57qEj+pjxI/
glQSP7D7Ej+4lRE/bPYSP8hgEj/bbBI/FjISP2GxEz+wPRM/+I4SP8TKEj8GERQ/oGAUP0mp
Ej8+4BM/cxEUP/LQEj8eexM/gawTPw9wEj9CERQ/YXQTP1zaEz+cFxM/iSoTP1JqEz8AbRM/
S8sTPwooEz86MBM/+EITPyZMEz/1yBI/bE8UP3UTEz8VCRQ/8DwTPxWCFD9oWhM/9KMSP8Cl
Ez9KKhM/CoYTP+EKEj/4ghQ/1CwUP5v+Ej9OVhQ/eSEUPxviEz8PmxQ/+EsUP3eDFD+0PxM/
MHETP1gvEj+hvBM/soIUP/hIFD8l0RM/XLITP74EFD8qRxQ/0gAUP2OiEz8BshM/BSMUP54T
Ez/ztBM/JBoUP2FlEz/oMhU/60oUP5sRFT+m/hM/XXAUP+j6Ez+wCBQ/1zMUP4fwFD837BQ/
nNITPybUFD9IBBU/qNkTP0aQEz9eChU/84MTP2JGEz/n+xQ/BLEUP2JmFD8/bxQ/StETPzOy
FD/xHRU/t5gUP6y9FD8BPxU/dYkUP84CFT9s6RM/O4oUP5CYEz83KhQ/u3EUP/XtFD/a2RI/
+lUTP6e0FT+SlRU/Z3YUP8JmEz/fVRQ/pmYUPymYFT+yYxQ/QhAVP4IwFD9aLxQ/VfMUP01u
FT/kkhQ/8OAUP0oEFT+lkBQ/EoUUP8o0FT+YWxQ/ZCwUP0+kFD+4IBQ/SvAUP6MmFT8FgxM/
ioEUP+anFD+gqBY/XrYTP2zQFT9xVxQ/2oMUPzV0FT/fixU/hacUP0eiFD+dSxU/gbMUP4vC
FT8JhhQ/C6sVP50GFT/9gRU/SsQUP9WQFT/kihU/PocUP49XFT/yaxU/qs8VP69uFD9z2BQ/
IGcVPwt7FT8GsBU/QXAVP/FIFT8mmBU/QLcVP7DxFT86ahY/CrQUPyxiFj+15RU/GTYVP8Mq
Fj/5WxY/O2MUP0OQFT+u6hQ/3SgVPxiCFD8ichU/Bt0VPyskFT/hVxU/NYcWP94BFj/UxRY/
y9AVP1oEFz9UdhU/xYgVP/dQFT9jdxU/hhAWPwPGFD9ApRY/F1sWP4wxFz9rMxY/B60VP7vO
FT9hPxU/6owVP5GbFj9P3hU/OFYXP3aSFT+5yRU/oHUWP8VGFz9sURU/utMVP/rwFj8ODBc/
RosVPyckFj/YYhU/ox8VP4TfFD+2DhY/3z0WP+IBFz+0fhY/iDgVP3JvFD9NvRU/RvoWP20A
Fz9w9BY/bhQVP0x9FT9A0hU/zIAVP+tbFT+wABY/MD0XP7M3Fz8nPRU/5SIWP1HhFT8JDhY/
5+oWP8m2FT8u+hU/WPMWP361FT9X3xY/Ng8WPzx0FT8leBU/7+UWP+lcFT+e5xU/brAWP60U
FT/gKBc/+gYVPwkJFj9w4hU/41wVP93iFj9vqxY/g5EVPw0/Fj9iNBY/tGsXP9yKFj9uDhY/
u4gWPzvCFj+NXRY/BpYXP3dvFD+aYBY/sGAWP2vYFj+btxU/T1EWP5qEFz9Q1xY/+YAWPxle
Fj/Q4xU/anoVP4fnFj9Rohc/7AQXP0wRFj/Q2hc/T0QWP6z3Fj8sKBc/nJAXP1WbFj9BJxc/
CXcVP4oWFz+DlRc/vC8ZP9z8Fj80GBY/p+4WPxbiFj/iTxY/1NAWP77oFj8NZRY/wBMXPyjc
Fj9+Lxc/fv0WP/CJGD+SaRc/jFoWPwLgFz/JohY/mhoXP9EpGD+G8xY/p4wXP3wCFj8QnxY/
Un8XP0lVFj9oQBc/2z4XP7OPGD/4zRY/EVAYP6IZGD/SrRc/VzsXPy0ZFz+okxc/EUcXP2eN
Fz8cFxc/05AXPxC8Fz/xlRY/K6gXPxIdFj9X6Rc/WoUWP4TPFj8Athc/cKIXPxSJFz9NcBg/
7+0WP6ofFz9DdBc/P0UXP3BzFz/GjRc/N+QXP5gDGD+myhc/eA4YPxeGFz8FIhg/OWIYP4mU
Fz/F8Bc/KI8YP3KBGD+8lBg/XqMXP6NeFz/VGBc/13kYP+LzFj99hxg/1VQXP5WIFz9SoxY/
r5UYPy0fGD9fBRg/fLkXPx3oFz8gNhg/NTgYP0eNGD9c+Bc/uRgYPyVpFz+dChk/2YEYP005
Fz+ERxg/jeMXP6WXGD+wKhk/nNAXP3BkFz8HBBg/sPoXPyTVFz/z/xc/SaIYP1sVGD/Hsxg/
N/0XP5IBGD/ZXhg/4WwXP9QQGT/lcxg/5RgYP0F1GD89DBk/QFsYPyyHGD8J5Bc/11YYP+gF
GT82bxk/wp4YPyuQGD+I2xg//TEYPxyVFz91yhg/jicYP8+5Fz8tUxk/zL4YP3JmGD8yUhk/
UH0ZP5TxGD/SEBk/oI0YP0OeGD/xOBg/HpoYP2e9GD8QdBg/fJYYP2ekGT/vPRg/idgYP+Yo
GD9pwhk/o+oXP3/5GD/iVxg/gpEYP/GOGD+Erxg/ddAYP2ivGD/2WBg/JegYP+eqGD8bKhk/
GIYZP5uFGj+Lihc/2KMYP+hMFz/3gRc/4EcYP6PoGD83GBk/8fwXP/4wGD9++xg/KQ0ZPxMV
Gj+hyRg/JmYaP1EcGT/91hg/pxUZP4QVGT9Juxo/8NAXP6rgGT+pHxk/0kQZP8LAGD8XNBg/
oh4ZP/imGD8uYxg/S1YZP78xGT8aIxg/AKwYP5Q3Gj8p2hk/B2UZPyDmGD8Hrxk/u2UZP207
GT8EGRk/Pk0ZPyBGGT/wiBk/zfsYP1YUGj+k8hg/N4sZP51iGT/c6xc/A9oYPxU6GT91iRk/
3LYYP6BZGT8xHho/NnUZP2ITGj+U5Bk/5x4ZP3jqGj84jRk/V+UZP2hKGT/C2xk/ljEZP83r
GD8AIRo/VPEYP3CHGj9ephk/jb4ZPxoXGT/oJxk/SpQaPwgDGj9WcRk/5gcaP1LLGT8HsRg/
+m0ZP0QGGj9Atxg/KJIZP/YwGz8VkBk/d7cZP2ByGT/gexo/ELQaP/ZfGT+9tRo/nWQZP7vr
GT84bxo/TLYZPwMBGj8knxk/Ak8bP2oUGT8iBho/yewaP522Gj9gwBs/AGQZP6DHGj9eUho/
Js8YP8EyGj/WFRo/kvwaP5axGj/rNho/KsUaP+pWGj8/Sxo/ot0aPw1lGj+7nho/GhIaP2XH
Gz+WCBs/zaAaPwRZGz8gXRo/IcQZP86KGT8/Phw/aVwZP4uIGj9t8xk/d/EaP0YSGz8djBo/
OrYaP5A5Gj/prRo/FbMZPwmqGj/yaxo/8A4bP5oHHD8aJRo/oi8bP1s6Gj9gGRs/FeEaP6nT
Gj9JmRo/lawaP+dTGj/nOBo/ghsbP/IaGj/03hk/kHQZP7IBGz/bUxs/pGUbP0XOGz/mwBo/
IaQbPxRMGz/Ashk/vbAbP8v7GT8FzRw/1dcaP6VyHD8i4Rk/L60ZP2UeGz/QdBo/KNsZP3zs
Gj8Hixo/gf8aP2f5Gj/Ishs//WEbP3A3Gj9gqBs/XNIaP9fOGz9pjBo/fBgcP+mVGT/nNhs/
XgcbP5OgGz/4rBo/kk0bPyOkGj+QQRs/GZgbP7r9GT+Koho/nnEaP4+yGj+rjhs/yPQZPzSW
Gz9F4Rs/kGcaP7t2Gz/hZho/TH4bP2CKGz/N2Bs/4yAcP4uAGz/S1hs/EG4aP6LRGz9qkhs/
PcoaP7DaGz+foRo/wgYbPx4vGz/iqBs/FO0bPxZCGj+FbRs/MN4cP6v7Gj/+6Bo/noMbP1qv
Gz9wfRs/TiobP9bIGj+CvR0/x80bP6DgGz+nCRw/+hkcP5HvGj+y9Bk/5qocP7c+Gz9LwRs/
u9MbP7HfGz8hNBs/kpwbPxNjGz/aExw/YAMcP5P7HD++bxo/pjocP4V2Gz8h+hs/bNUcP9J1
HD+Nvhs/MJkbP00uHD9/Lxw/d6kbPziqGz/bWRs/lzAcP+8MHD8F4Rs/XwwcP1GkGz/GPBs/
+7AbP5zHGz+KSBw/7lAcP7lIHD/GvRw/QW0bP7FJHT8tARw/o2UcPyjiGj9WIBw/mhcbP+Jj
Gz/z8hw/pjYbPzBHGz+Xwxw/fqoaP6QTHD9ZaBw/v/0bPzpvGz/dqBw/sT0cP7D7Gz93Sxw/
HIQcP9iyHD/UUhw/wLQbP/1/HD+dxhw/SuwcPwALHT+TPBw/FyIdP75nHD81yBw/Q2UbPx0Q
HT8CKhs/43YcPz+yGz98cRw/StsbP+aGHD+mch0/kA4dP2GXHD/MRxw/3vscPyAMHD/aQRw/
RYQcP0PaGz/1KR0/W68cP3rKGz/e7Rw/omEdP5WtHD9xZhw/eDUbP0AgHj8zdxs/X5ocPzq+
HD/LyBw/PdAcP/twHT9+yxw/MMYcP2lpHD/ONB0/EJgdP83hGz/rLh0/M5sbP421Gz+jxBs/
SiscPy8RHT/9iRw/ejEdP3qVHD/h4R0/efQdP0EOHT+ubRw/EE8cP3nzHD+1VR0/STYdPyfC
HD/PEx0/P8McP92cHD+nrBw/dvcbP16iHT+oAB4/IyMcP5oAHj/ASB0/pDYdPyTdHT8i+Rw/
HFMcP2HnHD8cQx0/oiAdP+oOHT9Shx4/0VwdP9g5HD98yhw/BesdPz3XHD8JXB4/2I4dP0Ki
HT9iCR0/XngdPwSVHD8kIh0/t8IdPz0GHT8qrxw/SqkdP8jeGz8P6h0/jdkcPxSCHT/opx0/
kA4cP92+HT9B1xw/70kcP1r0HD95bxw/aS8bP8u/HD+I6B0/wwIeP79eHT+vdhw/HuEcP8ug
HD9T9hw/YxscP6JoHj9mOB0//AAfP55nHD9bPxw/avQcP+mYHT/6CB4/9e8dP7K3Hj8+HR0/
Kr0cP4CjHT9reR0/bYcdP8+YHT+qqx0/XYEdP2ZBHj9iKR0/IzkeP+uzHT8zNB0/MJIcP/x0
HT9Iuxw/fv0cP8JnHT/E6hw/EBAdP8tpHT+cuhw/SPcdP8X/HD8eAR8/vDUeP+1lHT/yKB4/
5NgePyqDHT9sZB8/25MdPzxxHT8tYR0/hXQeP0QpHj+6OR4/z84dP2tgHj/DQx4/OVIdP2l2
HT/T/h0/6zoeP+YqHT8r4B0/648dP+t/Hj828R0/C2oeP2YgHT/ntB4/J8IcP5EYHj+Ykx0/
f/cdP7NRHj9k/R4/NecdPzrGHT/CfR4/4rkdP2rVHT+z7B0/W3MeP1WGHj+BlB0/zmEdP+RM
HT9CJB0/W/EdP7knHz8vaB8/xakdPyF1Hj+dmx4/gaMdP5/YHT8EFB4/jqgeP0q0Hj/lVB4/
3cYeP1OMHT+w/x4/jbsdP18AHj8XOB4/X0IeP0sIHz/bNB4/Ym0eP1uiHT8tTx0/aQEeP+cj
HT9KzR0/1K4dPz4tHT/e0h0/eMAdP0CmHj8yVB4/9X4eP5qkHz+OkR0/5aweP1c/Hj+YUB4/
OyMfP5iPHj+o1x0/lKgePzSLHj++2x0/Pd8eP7SSHj+H9B8/dL0fP7rnHT90Lx4/+VkfP6UH
ID8p/R0/TPoeP2dRHz8njh4/uCoeP3qnHj8O2R4/IIsePyFoHz/vpR4/w4gfP7qWHj+62R4/
rJYeP2kJHj83/B4/u8UfP3kdHj/+dh4/nKcePzmyHz/CIh8/TOMfP5sOHz+bBh8/180eP10a
Hj9SdB4/nugfP5HpHj/h7R8/fNoeP3HcHj8xOR8/+ncePzDqHj8S+R4/QaUeP5gkHj9a3x4/
OUkfP7bYHj+sVB4/BbcdPyLfHj96LR4/YFsgP4LNHj+kqB4/VwwePxkUHz9UuR4/ROgfPx2e
Hj/V1h4/HcUeP1xjHT8umh8/V4YfPxOLHz+3mB4/S7wfP15xHz9Fwx4/ikIfP2wAHz/XMh8/
7bMePyVBHz+JAyA/OjkfP8beHz8/0R8/RaIfPyUHID+KmR0/R/4fPz3yHz/GQx8/NNgfP9pm
Hj8vfCA/XxMgP+AgHz8R9h8/FxYgP/9THz9gZh8/eyggP/nXHz8kix8/H/UfP5vVID+HSiA/
/TgfPyadHz9XiB8/v/EeP3V8Hz/vkh8/C/seP62YID8AWyA/9MgfP2NNHj/AFiA/aYYePxHr
Hz+oah4/ATsfP4KRHz+EeSA/+MIfP59rID9BnR8/s/UfP/ItID+nsSA/GYsgP8w/ID9KJB8/
I6YgP/lAID8bux8/4RQfP4WcHz+VnSA/MSMgP5lLIT+N3x8/DtUfP44YID9elx8/YYwfP4Sc
Hj/uzCA/t68gPzDuID8seSA/RY0fPyqOHz9T3x8/T9QfPwiLHz8l5B8/QXwfP789ID9GCCA/
bUQgP4AIIT8M0SA/5wYgP/++Hz/S4iA/ybggP5msID+0+R8/FDEgPwxsIT/yXR8/moUgPzRS
IT+hXyE/DnMhP9kYID/fwyA/DxQgP16tID+ABSE/KNcfP+d/ID/DLR8/SEkgP++JIT+nXyE/
QqwgP8tFID9xayE/xvwfP/iTIT+O7SA/KJogPxr3Hz9+MSE/qFohP+cxID8=</AssayYData></Step><Step><CommonData><SampleLocation>6</SampleLocation><SampleID></SampleID><SampleGroup></SampleGroup><SampleInfo></SampleInfo><SampleRow>C</SampleRow><SamplePlate>1</SamplePlate><WellType>WASH</WellType><Concentration>-1</Concentration><ConcentrationUnits>µg/ml</ConcentrationUnits><MolarConcentration>-1</MolarConcentration><MolarConcUnits>nM</MolarConcUnits><MolecularWeight>-1</MolecularWeight><Temperature>30</Temperature><StartTime>4613815</StartTime><AssayTime>600</AssayTime></CommonData><FlowRate>1000</FlowRate><StepType>DISASSOC</StepType><StepName>Dissociation</StepName><StepStatus>OK</StepStatus><ActualTime>600.001</ActualTime><CycleTime>0.2</CycleTime><AssayXData Points="3000">dobDROWMw0RDk8NEqZnDRBCgw0R+psNE5azDREOzw0SpucNEEMDDRIbGw0TczMNES9PDRKnZ
w0QY4MNEdubDROXsw0RD88NEsfnDRBgAxER+BsRE5QzEREMTxESpGcREGCDERH4mxETlLMRE
QzPERLE5xEQQQMREfkbEROVMxERLU8REsVnERBBgxER2ZsRE5WzEREtzxESpecREGIDERHaG
xETcjMREQ5PERLGZxEQYoMREdqbERNysxERLs8REsbnERBDAxER2xsRE3MzEREvTxESx2cRE
GODERHbmxETl7MRES/PERLH5xEQYAMVEfgbFROUMxURLE8VEsRnFRBggxUR2JsVE5SzFREsz
xUSxOcVEGEDFRHZGxUTcTMVES1PFRLFZxUQQYMVEdmbFROVsxURLc8VEqXnFRBCAxUR+hsVE
5YzFREOTxUSpmcVEGKDFRH6mxUTcrMVEQ7PFRKm5xUQQwMVEfsbFRNzMxURL08VEqdnFRBjg
xUR+5sVE3OzFREPzxUSp+cVEGADGRH4GxkTcDMZEQxPGRLEZxkQYIMZEdibGRNwsxkRDM8ZE
sTnGRBhAxkR2RsZE3EzGREtTxkSpWcZEGGDGRHZmxkTcbMZEQ3PGRLF5xkQQgMZEdobGRNyM
xkRDk8ZEsZnGRBigxkR2psZE5azGREuzxkSpucZEEMDGRHbGxkTlzMZES9PGRKnZxkQQ4MZE
fubGROXsxkRL88ZEqfnGRBAAx0R+BsdE3AzHREsTx0SpGcdEGCDHRHYmx0TcLMdEQzPHRKk5
x0QQQMdEfkbHRNxMx0RDU8dEqVnHRBBgx0R+ZsdE3GzHREtzx0SxecdEGIDHRHaGx0TljMdE
S5PHRKmZx0QYoMdEfqbHRNysx0RLs8dEqbnHRBjAx0R2xsdE3MzHREPTx0Sx2cdEGODHRH7m
x0Tl7MdEQ/PHRLH5x0QQAMhEfgbIRNwMyERLE8hEqRnIRBAgyER2JshE5SzIREMzyESpOchE
EEDIRHZGyETlTMhES1PIRLFZyEQYYMhEdmbIRNxsyERLc8hEsXnIRBCAyER2hshE5YzIREOT
yESpmchEEKDIRH6myETlrMhEQ7PIRKm5yEQQwMhEfsbIRNzMyERL08hEqdnIRBDgyER25shE
5ezIREvzyESx+chEEADJRH4GyUTlDMlEQxPJRKkZyUQYIMlEfibJROUsyURLM8lEqTnJRBBA
yUR2RslE5UzJRENTyUSxWclEEGDJRH5myUTcbMlEQ3PJRKl5yUQYgMlEfobJRNyMyURLk8lE
qZnJRBigyUR2pslE3KzJREuzyUSpuclEGMDJRHbGyUTczMlES9PJRKnZyUQQ4MlEfubJROXs
yURL88lEqfnJRBgAykR2BspE3AzKREsTykSpGcpEECDKRH4mykTcLMpEQzPKRKk5ykQQQMpE
dkbKRNxMykRLU8pEsVnKRBBgykR2ZspE5WzKRENzykSxecpEGIDKRHaGykTcjMpES5PKRLGZ
ykQQoMpEfqbKRNysykRLs8pEqbnKRBDAykR+xspE5czKREvTykSp2cpEEODKRH7mykTc7MpE
S/PKRKn5ykQYAMtEdgbLROUMy0RLE8tEqRnLRBggy0R2JstE5SzLREMzy0SxOctEGEDLRH5G
y0TcTMtES1PLRKlZy0QYYMtEfmbLROVsy0RLc8tEsXnLRBCAy0R2hstE3IzLREuTy0SpmctE
EKDLRHamy0TlrMtES7PLRLG5y0QQwMtEfsbLRNzMy0RL08tEsdnLRBDgy0R+5stE3OzLREvz
y0Sx+ctEEADMRH4GzETcDMxESxPMRKkZzEQQIMxEdibMROUszERDM8xEsTnMRBhAzER2RsxE
5UzMREtTzESpWcxEEGDMRHZmzETlbMxEQ3PMRKl5zEQQgMxEdobMROWMzERDk8xEqZnMRBCg
zER+psxE5azMREuzzESxucxEEMDMRHbGzETlzMxEQ9PMRKnZzEQY4MxEfubMROXszERL88xE
sfnMRBAAzUR+Bs1E3AzNREsTzUSpGc1EGCDNRH4mzUTcLM1EQzPNRKk5zUQYQM1EfkbNROVM
zURDU81EsVnNRBBgzUR2Zs1E5WzNRENzzUSxec1EGIDNRHaGzUTljM1ES5PNRLqZzUQYoM1E
fqbNROWszURDs81EqbnNRBjAzUR+xs1E3MzNREvTzUSp2c1EEODNRHbmzUTt7M1ES/PNRKn5
zUQQAM5EfgbOROUMzkRLE85EqRnORBAgzkR+Js5E5SzOREszzkSxOc5EEEDORHZGzkTlTM5E
Q1PORKlZzkQgYM5EdmbORNxszkRLc85EsXnORBCAzkR+hs5E5YzOREOTzkSpmc5EEKDORH6m
zkTcrM5ES7PORLG5zkQYwM5EfsbOROXMzkRL085EqdnORBjgzkR25s5E3OzOREPzzkSp+c5E
GADPRH4Gz0TcDM9EQxPPRLEZz0QYIM9EdibPROUsz0RLM89EujnPRBhAz0R2Rs9E5UzPREtT
z0S6Wc9EGGDPRHZmz0TcbM9ES3PPRLF5z0QYgM9EdobPRNyMz0RLk89EqZnPRBCgz0R+ps9E
5azPREuzz0Spuc9EEMDPRHbGz0TlzM9ES9PPRLHZz0QQ4M9EdubPROXsz0RD889EsfnPRBgA
0ER+BtBE5QzQREMT0ESpGdBEGCDQRHYm0ETlLNBEQzPQRKk50EQgQNBEdkbQRNxM0ERLU9BE
sVnQRBhg0ER+ZtBE3GzQREtz0ESpedBEEIDQRHaG0ETcjNBEQ5PQRLGZ0EQYoNBEdqbQROWs
0ERLs9BEsbnQRBDA0ER+xtBE3MzQREPT0ESp2dBEEODQRH7m0ETc7NBES/PQRLH50EQQANFE
dgbRROUM0URLE9FEsRnRRBgg0UR+JtFE5SzRREsz0USxOdFEGEDRRHZG0UTlTNFES1PRRKlZ
0UQYYNFEdmbRRNxs0URLc9FEsXnRRBiA0UR+htFE5YzRREOT0USpmdFEGKDRRHam0UTlrNFE
Q7PRRKm50UQgwNFEdsbRRNzM0URD09FEqdnRRBjg0UR+5tFE3OzRREPz0USx+dFEGADSRHYG
0kTlDNJEQxPSRLEZ0kQYINJEdibSRNws0kRDM9JEqTnSRBhA0kR+RtJE3EzSREtT0kSpWdJE
GGDSRHZm0kTlbNJES3PSRLF50kQYgNJEdobSROWM0kRLk9JEsZnSRBig0kR+ptJE5azSREuz
0kSxudJEEMDSRHbG0kTlzNJEQ9PSRLHZ0kQY4NJEfubSROXs0kRL89JEqfnSRBAA00SGBtNE
5QzTREsT00SpGdNEGCDTRHYm00TcLNNESzPTRKk500QYQNNEfkbTRNxM00RDU9NEqVnTRBBg
00R2ZtNE3GzTRENz00SpedNEGIDTRHaG00TcjNNES5PTRLGZ00QYoNNEfqbTRNys00RDs9NE
sbnTRBDA00R+xtNE3MzTREPT00Sx2dNEEODTRH7m00Tc7NNEQ/PTRLH500QQANREdgbUROUM
1ERDE9REqRnURBgg1ER+JtRE5SzUREsz1ESpOdREGEDURHZG1ETlTNREQ1PURKlZ1EQQYNRE
fmbURNxs1ERDc9REsXnURBCA1ER+htRE5YzUREOT1ESxmdREGKDURH6m1ETlrNREQ7PURLG5
1EQYwNREfsbUROXM1ERD09REsdnURBDg1ER25tRE3OzUREvz1ESx+dREGADVRH4G1UTcDNVE
SxPVRKkZ1UQQINVEdibVRNws1URLM9VEsTnVRBBA1UR+RtVE3EzVREtT1USpWdVEGGDVRHZm
1UTlbNVEQ3PVRLF51UQQgNVEdobVROWM1URDk9VEqZnVRBig1UR+ptVE5azVREuz1USpudVE
GMDVRHbG1UTczNVES9PVRLHZ1UQQ4NVEfubVROXs1URL89VEqfnVRBgA1kR+BtZE3AzWREMT
1kSxGdZEGCDWRH4m1kTlLNZEQzPWRKk51kQQQNZEdkbWROVM1kRDU9ZEsVnWRBhg1kR+ZtZE
3GzWREtz1kSxedZEGIDWRH6G1kTljNZES5PWRKmZ1kQYoNZEfqbWRNys1kRDs9ZEsbnWRBDA
1kR2xtZE3MzWREvT1kSp2dZEGODWRHbm1kTl7NZES/PWRLH51kQYANdEdgbXRNwM10RLE9dE
qRnXRBgg10R+JtdE3CzXREMz10SxOddEGEDXRHZG10TlTNdES1PXRLFZ10QYYNdEfmbXROVs
10RLc9dEqXnXRBiA10R+htdE3IzXREOT10SpmddEGKDXRH6m10TcrNdEQ7PXRKm510QQwNdE
dsbXROXM10RL09dEsdnXRBjg10R25tdE5ezXREPz10Sp+ddEGADYRH4G2ETlDNhESxPYRLEZ
2EQYINhEfibYRNws2ERDM9hEsTnYRBBA2ER+RthE3EzYREtT2ESpWdhEGGDYRH5m2ETlbNhE
S3PYRKl52EQQgNhEfobYRNyM2ERLk9hEqZnYRBig2ER2pthE3KzYREOz2ESxudhEEMDYRH7G
2ETlzNhEQ9PYRLHZ2EQY4NhEfubYROXs2ERD89hEqfnYRBAA2UR+BtlE5QzZREsT2USpGdlE
GCDZRH4m2UTlLNlESzPZRKk52UQYQNlEfkbZRNxM2URLU9lEsVnZRBhg2UR+ZtlE5WzZREtz
2USxedlEEIDZRH6G2UTljNlEQ5PZRLGZ2UQQoNlEfqbZRNys2URDs9lEsbnZRBDA2UR+xtlE
3MzZREPT2USx2dlEGODZRH7m2UTl7NlES/PZRLH52UQQANpEdgbaRNwM2kRLE9pEsRnaRBAg
2kR2JtpE5SzaREsz2kSxOdpEEEDaRHZG2kTlTNpES1PaRLFZ2kQYYNpEfmbaROVs2kRLc9pE
sXnaRBCA2kR+htpE5YzaREuT2kSxmdpEEKDaRHam2kTcrNpES7PaRKm52kQYwNpEdsbaRNzM
2kRD09pEqdnaRBDg2kR+5tpE5ezaREvz2kSp+dpEEADbRHYG20TcDNtESxPbRKkZ20QYINtE
fibbRNws20RDM9tEsTnbRBhA20R+RttE3EzbREtT20SpWdtEEGDbRH5m20TlbNtES3PbRKl5
20QYgNtEfobbRNyM20RDk9tEqZnbRBCg20R2pttE5azbREOz20SxudtEGMDbRHbG20TlzNtE
S9PbRKnZ20QY4NtEfubbROXs20RD89tEsfnbRBgA3ER2BtxE5QzcREsT3ESpGdxEECDcRH4m
3ETcLNxEQzPcRLE53EQYQNxEdkbcRNxM3ERLU9xEqVncRBhg3ER+ZtxE3GzcREtz3ESpedxE
GIDcRH6G3ETljNxES5PcRLGZ3EQQoNxEfqbcROWs3ERLs9xEsbncRBjA3ER2xtxE5czcREvT
3ESp2dxEEODcRHbm3ETc7NxES/PcRKn53EQQAN1EdgbdROUM3URLE91EqRndRBAg3UR2Jt1E
3CzdREsz3USpOd1EGEDdRH5G3UTlTN1EQ1PdRLFZ3UQQYN1EdmbdROVs3URLc91EqXndRBCA
3UR2ht1E5YzdREuT3USpmd1EGKDdRHam3UTcrN1EQ7PdRKm53UQQwN1EdsbdRNzM3URD091E
qdndRBjg3UR+5t1E5ezdREPz3USx+d1EEADeRH4G3kTlDN5EQxPeRLEZ3kQYIN5EfibeRNws
3kRDM95EqTneRBBA3kR+Rt5E3EzeRENT3kSxWd5EGGDeRHZm3kTlbN5ES3PeRKl53kQQgN5E
fobeRNyM3kRLk95EsZneRBig3kR2pt5E5azeREuz3kSpud5EGMDeRHbG3kTlzN5EQ9PeRKnZ
3kQQ4N5EfubeROXs3kRL895EqfneRBgA30R2Bt9E5QzfREMT30SxGd9EECDfRH4m30TcLN9E
SzPfRKk530QYQN9EdkbfROVM30RDU99EsVnfRBBg30R2Zt9E5WzfREtz30Sped9EGIDfRH6G
30TcjN9EQ5PfRKmZ30QYoN9EfqbfROWs30RDs99EqbnfRBDA30R2xt9E3MzfREPT30Sp2d9E
GODfRH7m30Tc7N9ES/PfRKn530QYAOBEdgbgRNwM4ERLE+BEsRngRBAg4ER+JuBE3CzgREsz
4ESpOeBEGEDgRH5G4ETcTOBEQ1PgRKlZ4EQYYOBEdmbgROVs4ERLc+BEsXngRBCA4ER2huBE
3IzgREuT4ESpmeBEEKDgRH6m4ETlrOBEQ7PgRKm54EQYwOBEdsbgRNzM4ERL0+BEqdngRBDg
4ER+5uBE5ezgREvz4ESx+eBEEADhRH4G4UTlDOFEQxPhRKkZ4UQYIOFEfibhRNws4URLM+FE
qTnhRBhA4UR2RuFE5UzhREtT4USpWeFEEGDhRH5m4UTlbOFES3PhRLF54UQQgOFEdobhRNyM
4URLk+FEqZnhRBig4UR+puFE5azhREuz4USpueFEGMDhRHbG4UTlzOFES9PhRLHZ4UQQ4OFE
fubhROXs4URD8+FEqfnhRBgA4kR2BuJE3AziREMT4kSxGeJEGCDiRHYm4kTlLOJEQzPiRLE5
4kQYQOJEfkbiRNxM4kRLU+JEsVniRBhg4kR2ZuJE5WziREtz4kSpeeJEGIDiRHaG4kTljOJE
S5PiRLGZ4kQYoOJEfqbiRNys4kRLs+JEqbniRBDA4kR2xuJE3MziREvT4kSx2eJEEODiRHbm
4kTl7OJEQ/PiRKn54kQYAONEfgbjRNwM40RLE+NEqRnjRBAg40R2JuNE5SzjREsz40SpOeNE
EEDjRHZG40TlTONES1PjRLFZ40QYYONEfmbjROVs40RLc+NEsXnjRBiA40R+huNE3IzjREuT
40SpmeNEEKDjRH6m40TkrONES7PjRKm540QYwONEdsbjRNzM40RL0+NEqdnjRBDg40R+5uNE
5OzjREvz40Sp+eNEGADkRH4G5ETkDORESxPkRKkZ5EQYIOREfibkROQs5ERDM+REujnkRBhA
5ER+RuRE3EzkRENT5ESyWeREGGDkRH5m5ETkbORES3PkRLJ55EQYgOREfobkROSM5ERLk+RE
spnkRBig5ER+puRE5KzkREOz5ESpueREGMDkRHbG5ETkzORES9PkRLLZ5EQQ4OREdubkRNzs
5ERL8+REuvnkRBAA5UR+BuVE5AzlREsT5USyGeVEGCDlRH4m5UTkLOVEQzPlRKk55UQQQOVE
fkblRNxM5URDU+VEqVnlRBhg5UR+ZuVE5GzlREtz5USpeeVEEIDlRHaG5UTkjOVEQ5PlRKmZ
5UQYoOVEfqblROSs5URDs+VEsrnlRBDA5UR2xuVE3MzlREvT5USp2eVEGODlRHbm5UTc7OVE
Q/PlRKn55UQQAOZEdgbmRNwM5kRLE+ZEqRnmRBAg5kR+JuZE5CzmREMz5kSyOeZEEEDmRHZG
5kTkTOZEQ1PmRKlZ5kQQYOZEfmbmRNxs5kRLc+ZEsnnmRBiA5kR2huZE5IzmREuT5kSymeZE
GKDmRHam5kTkrOZES7PmRLK55kQYwOZEdsbmRNzM5kRD0+ZEstnmRBjg5kR25uZE5OzmREvz
5kSp+eZEEADnRH4G50TkDOdESxPnRLIZ50QQIOdEfibnROQs50RDM+dEsjnnRBhA50R+RudE
5EznRENT50SyWedEGGDnRH5m50TkbOdES3PnRKl550QYgOdEdobnROSM50RLk+dEspnnRBig
50R2pudE5KznREOz50SyuedEEMDnRH7G50TkzOdES9PnRLLZ50QY4OdEfubnRNzs50RL8+dE
svnnRBAA6ER2BuhE3AzoREsT6ESyGehEECDoRH4m6ETkLOhEQzPoRKk56EQYQOhEdkboRNxM
6ERLU+hEqVnoRBhg6ER2ZuhE5GzoREtz6ESpeehEEIDoRH6G6ETkjOhES5PoRLKZ6EQYoOhE
dqboRNys6ERLs+hEqbnoRBjA6ER2xuhE3MzoREPT6ESy2ehEGODoRH7m6ETc7OhEQ/PoRKn5
6EQYAOlEfgbpROQM6URDE+lEqRnpRBgg6UR+JulE5CzpREMz6USpOelEEEDpRH5G6UTcTOlE
S1PpRKlZ6UQYYOlEdmbpRNxs6URDc+lEqXnpRBiA6UR2hulE5IzpREOT6USymelEEKDpRH6m
6UTkrOlEQ7PpRKm56UQQwOlEdsbpROTM6URD0+lEqdnpRBDg6UR+5ulE3OzpREvz6USy+elE
GADqRH4G6kTcDOpEQxPqRLIZ6kQQIOpEfibqROQs6kRDM+pEqTnqRBhA6kR+RupE5EzqREtT
6kSpWepEEGDqRHZm6kTcbOpES3PqRLJ56kQQgOpEdobqRNyM6kRDk+pEspnqRBig6kR+pupE
5KzqREOz6kSpuepEGMDqRH7G6kTkzOpEQ9PqRLLZ6kQY4OpEdubqRNzs6kRL8+pEqfnqRBgA
60R+ButE3AzrREsT60SpGetEGCDrRHYm60TcLOtEQzPrRLI560QYQOtEfkbrRNxM60RLU+tE
slnrRBBg60R+ZutE3GzrRENz60SpeetEGIDrRHaG60TkjOtES5PrRLqZ60QQoOtEdqbrRNys
60RLs+tEsrnrRBDA60SGxutE3MzrREvT60Sy2etEEODrRHbm60Tk7OtES/PrRLL560QYAOxE
fgbsRNwM7ERLE+xEqRnsRBgg7ER2JuxE3CzsREsz7ESyOexEEEDsRHZG7ETkTOxES1PsRKlZ
7EQYYOxEfmbsRORs7ERLc+xEqXnsRBiA7ER2huxE3IzsREuT7ESymexEEKDsRHam7ETcrOxE
Q7PsRLK57EQYwOxEfsbsRNzM7ERL0+xEstnsRBjg7ER25uxE3OzsREvz7ESp+exEEADtRHYG
7UTcDO1EQxPtRKkZ7UQQIO1EfibtROQs7URLM+1EqTntRBhA7UR2Ru1E5EztRENT7USyWe1E
EGDtRH5m7UTkbO1EQ3PtRLJ57UQYgO1EfobtRNyM7URLk+1EqZntRBig7UR2pu1E5KztREOz
7USyue1EEMDtRH7G7UTkzO1ES9PtRKnZ7UQY4O1EhubtROTs7URL8+1EsvntRBgA7kR2Bu5E
5AzuREsT7kSyGe5EECDuRH4m7kTkLO5ESzPuRKk57kQYQO5EdkbuRORM7kRLU+5EqVnuRBBg
7kR+Zu5E3GzuREtz7kSyee5EGIDuRH6G7kTkjO5ES5PuRKmZ7kQYoO5EdqbuRNys7kRDs+5E
srnuRBjA7kR2xu5E5MzuREvT7kSp2e5EEODuRH7m7kTc7O5EQ/PuRKn57kQYAO9EfgbvROQM
70RDE+9EshnvRBAg70R2Ju9E3CzvREsz70SyOe9EGEDvRH5G70TcTO9ES1PvRLJZ70QYYO9E
fmbvRNxs70RLc+9EqXnvRBCA70R2hu9E5IzvREuT70Syme9EGKDvRHam70TkrO9ES7PvRKm5
70QYwO9EdsbvROTM70RL0+9EstnvRBDg70R+5u9E3OzvREPz70Sy+e9EEADwRHYG8ETkDPBE
SxPwRLIZ8EQYIPBEdibwRNws8ERLM/BEsjnwRBhA8ER+RvBE5EzwRENT8ESpWfBEEGDwRH5m
8ETcbPBES3PwRKl58EQQgPBEdobwROSM8ERDk/BEqZnwRBCg8ER2pvBE5KzwREuz8ESpufBE
GMDwRHbG8ETczPBEQ9PwRLLZ8EQQ4PBEfubwROTs8ERD8/BEqfnwRBAA8UR2BvFE3AzxREsT
8USpGfFEGCDxRHYm8UTkLPFEQzPxRLI58UQYQPFEdkbxRORM8URDU/FEulnxRBBg8UR+ZvFE
3GzxREtz8USpefFEEIDxRH6G8UTkjPFES5PxRKmZ8UQYoPFEdqbxRNys8URLs/FEsrnxRBjA
8UR+xvFE5MzxREPT8USp2fFEEODxRH7m8UTk7PFES/PxRKn58UQQAPJEfgbyROQM8kRDE/JE
qRnyRBgg8kR2JvJE5CzyREsz8kSpOfJEEEDyRH5G8kTkTPJES1PyRKlZ8kQYYPJEfmbyRNxs
8kRLc/JEsnnyRBCA8kR+hvJE3IzyREuT8kSpmfJEGKDyRH6m8kTcrPJES7PyRKm58kQQwPJE
fsbyRNzM8kRD0/JEqdnyRBDg8kR25vJE3OzyREPz8kSp+fJEGADzRH4G80TcDPNEQxPzRKkZ
80QYIPNEfibzROQs80RDM/NEqTnzRBhA80R2RvNE5EzzREtT80SyWfNEEGDzRHZm80TkbPNE
S3PzRKl580QYgPNEdobzROSM80RLk/NEqZnzRBCg80R2pvNE5KzzREuz80SyufNEEMDzRHbG
80TkzPNES9PzRLLZ80QY4PNEfubzRNzs80RL8/NEsvnzRBgA9ER+BvRE3Az0REsT9ESpGfRE
ECD0RHYm9ETcLPRESzP0RKk59EQQQPREfkb0RNxM9ERLU/REqVn0RBBg9ER2ZvRE3Gz0RENz
9ESyefREEID0RHaG9ETkjPRES5P0RLKZ9EQQoPREfqb0RNys9ERDs/REqbn0RBDA9ER+xvRE
5Mz0REPT9ESy2fREEOD0RHbm9ETc7PREQ/P0RLL59EQYAPVEfgb1RNwM9URLE/VEshn1RBAg
9UR2JvVE5Cz1REsz9USyOfVEEED1RH5G9UTcTPVEQ1P1RKlZ9UQQYPVEdmb1RNxs9URLc/VE
snn1RBiA9UR2hvVE5Iz1REOT9USpmfVEEKD1RH6m9UTkrPVES7P1RKm59UQYwPVEfsb1ROTM
9URL0/VEstn1RBDg9UR25vVE5Oz1REvz9USp+fVEGAD2RH4G9kTkDPZEQxP2RKkZ9kQQIPZE
dib2ROQs9kRLM/ZEsjn2RBBA9kR+RvZE3Ez2REtT9kSpWfZEEGD2RHZm9kTcbPZES3P2RKl5
9kQYgPZEfob2ROSM9kRLk/ZEqZn2RBCg9kR+pvZE5Kz2REOz9kSyufZEEMD2RHbG9kTczPZE
Q9P2RKnZ9kQQ4PZEdub2RNzs9kRL8/ZEsvn2RBgA90R+BvdE3Az3REsT90SyGfdEECD3RH4m
90TcLPdESzP3RLI590QQQPdEfkb3RORM90RLU/dEqVn3RBhg90R+ZvdE5Gz3REtz90SpefdE
EID3RHaG90TkjPdES5P3RKmZ90QYoPdEdqb3RNys90RLs/dEqbn3RBjA90R+xvdE3Mz3REvT
90Sp2fdEEOD3RH7m90Tk7PdEQ/P3RKn590QQAPhEdgb4ROQM+ERDE/hEqRn4RBgg+ER+JvhE
3Cz4REsz+ESpOfhEIED4RH5G+ETkTPhEQ1P4RKlZ+EQYYPhEfmb4RNxs+ERLc/hEsnn4RBiA
+ER+hvhE3Iz4REOT+ESpmfhEEKD4RH6m+ETcrPhES7P4RLK5+EQYwPhEfsb4RNzM+ERD0/hE
qdn4RBDg+ER25vhE5Oz4REvz+ESy+fhEEAD5RHYG+UTkDPlEQxP5RKkZ+UQYIPlEfib5RNws
+URLM/lEsjn5RBhA+UR2RvlE5Ez5REtT+USpWflEGGD5RH5m+UTkbPlES3P5RKl5+UQYgPlE
dob5RNyM+URLk/lEqZn5RBCg+UR+pvlE5Kz5REOz+USyuflEGMD5RH7G+UTczPlES9P5RKnZ
+UQY4PlEfub5RNzs+URD8/lEsvn5RBgA+kR2BvpE5Az6REsT+kSpGfpEGCD6RHYm+kTkLPpE
SzP6RKk5+kQYQPpEfkb6RNxM+kRLU/pEsln6RBhg+kR+ZvpE5Gz6RENz+kSyefpEGID6RH6G
+kTkjPpES5P6RKmZ+kQQoPpEdqb6ROSs+kRLs/pEsrn6RBjA+kR2xvpE3Mz6REPT+kSp2fpE
EOD6RH7m+kTk7PpES/P6RKn5+kQYAPtEdgb7RNwM+0RLE/tEqRn7RBAg+0R+JvtE5Cz7REMz
+0SpOftEGED7RH5G+0TcTPtEQ1P7RLJZ+0QQYPtEdmb7RORs+0RLc/tEsnn7RBCA+0R2hvtE
5Iz7REuT+0SpmftEEKD7RH6m+0TkrPtES7P7RLK5+0QQwPtEdsb7ROTM+0RL0/tEstn7RBDg
+0R+5vtE5Oz7REvz+0Sp+ftEEAD8RH4G/ETcDPxEQxP8RKkZ/EQQIPxEfib8ROQs/ERLM/xE
qTn8RBBA/ER+RvxE5Ez8RENT/ESpWfxEGGD8RH5m/ETkbPxEQ3P8RKl5/EQQgPxEdob8RNyM
/ERLk/xEspn8RBCg/ER+pvxE5Kz8REuz/ESyufxEGMD8RH7G/ETkzPxES9P8RLrZ/EQY4PxE
fub8ROTs/ERD8/xEsvn8RBgA/UR2Bv1E5Az9REsT/USpGf1EECD9RHYm/UTkLP1EQzP9RLI5
/UQYQP1Edkb9RORM/URDU/1EqVn9RBhg/UR2Zv1E5Gz9REtz/USpef1EGID9RHaG/UTkjP1E
S5P9RKmZ/UQYoP1Edqb9ROSs/URDs/1Eqbn9RBDA/UR+xv1E5Mz9REPT/USy2f1EEOD9RH7m
/UTk7P1EQ/P9RLL5/UQYAP5Efgb+RNwM/kRDE/5EqRn+RBgg/kR2Jv5E3Cz+REsz/kSyOf5E
GED+RHZG/kTkTP5EQ1P+RLJZ/kQQYP5Efmb+RNxs/kRDc/5Esnn+RBiA/kR2hv5E3Iz+REuT
/kSymf5EGKD+RHam/kTkrP5ES7P+RLK5/kQQwP5Edsb+ROTM/kRL0/5Estn+RBDg/kR+5v5E
5Oz+REvz/kSp+f5EEAD/RH4G/0TkDP9ESxP/RLIZ/0QYIP9Edib/ROQs/0RDM/9EqTn/RBBA
/0R+Rv9E3Ez/REtT/0SpWf9EGGD/RH5m/0TcbP9ES3P/RLJ5/0QYgP9Efob/RNyM/0RDk/9E
qZn/RBig/0R2pv9E5Kz/REOz/0Syuf9EGMD/RH7G/0TczP9ES9P/RKnZ/0QY4P9Edub/ROTs
/0RL8/9Esvn/RAgAAEU/AwBFbgYARaYJAEXVDABFCBAART8TAEVuFgBFphkARdkcAEUMIABF
OyMARW4mAEWmKQBF1SwARQwwAEU7MwBFcjYARaE5AEXZPABFCEAARTtDAEVuRgBFpkkARdVM
AEUIUABFO1MARXJWAEWhWQBF3VwARQhgAEU7YwBFbmYARaZpAEXVbABFDHAART9zAEVydgBF
oXkARdl8AEUMgABFO4MARXKGAEWmiQBF1YwARQiQAEU/kwBFbpYARaGZAEXZnABFCKAART+j
AEVypgBFoakARdWsAEUMsABFP7MARW62AEWhuQBF2bwARQzAAEU/wwBFbsYARaHJAEXVzABF
CNAART/TAEVu1gBFptkARdncAEUM4ABFO+MARXLmAEWh6QBF2ewARQjwAEU/8wBFcvYARab5
AEXV/ABFCAABRT8DAUVuBgFFpgkBRdUMAUUMEAFFOxMBRXIWAUWmGQFF1RwBRQggAUU7IwFF
biYBRaEpAUXZLAFFCDABRTszAUVuNgFFoTkBRdk8AUUMQAFFO0MBRXJGAUWhSQFF1UwBRQxQ
AUU/UwFFclYBRaFZAUXVXAFFCGABRT9jAUVuZgFFoWkBRdlsAUUMcAFFO3MBRXJ2AUWheQFF
2XwBRQyAAUU/gwFFboYBRaGJAUXVjAFFCJABRTuTAUVulgFFoZkBRdWcAUUMoAFFO6MBRXKm
AUWhqQFF2awBRQywAUU/swFFbrYBRaa5AUXVvAFFDMABRTvDAUVuxgFFpskBRdnMAUUM0AFF
P9MBRXLWAUWi2QFF2dwBRQzgAUU74wFFbuYBRabpAUXZ7AFFCPABRTvzAUVy9gFFpvkBRdn8
AUUIAAJFOwMCRXIGAkWmCQJF2QwCRQwQAkU7EwJFbhYCRaYZAkXZHAJFDCACRTsjAkVyJgJF
pikCRdksAkUMMAJFPzMCRW42AkWmOQJF2TwCRQxAAkU/QwJFbkYCRaZJAkXUTAJFDFACRTtT
AkVyVgJFplkCRdlcAkUIYAJFO2MCRXJmAkWiaQJF2WwCRQhwAkU7cwJFbnYCRaZ5AkXZfAJF
DIACRTuDAkVuhgJFpokCRdmMAkUIkAJFO5MCRW6WAkWmmQJF2ZwCRQigAkU7owJFcqYCRaap
AkXZrAJFCLACRTuzAkVytgJFprkCRdm8AkUIwAJFO8MCRXbGAkWiyQJF2cwCRQjQAkU/0wJF
ctYCRabZAkXU3AJFCOACRT/jAkVy5gJFpukCRdTsAkUI8AJFO/MCRW72AkWi+QJF1PwCRQgA
A0U/AwNFbgYDRaIJA0XZDANFDBADRT8TA0VyFgNFohkDRdkcA0UMIANFOyMDRW4mA0WmKQNF
1CwDRQwwA0U/MwNFbjYDRaI5A0XUPANFDEADRTtDA0VyRgNFokkDRdlMA0UIUANFO1MDRW5W
A0WiWQNF2VwDRQhgA0U/YwNFbmYDRaZpA0XUbANFDHADRTtzA0VydgNFonkDRdl8A0UIgANF
P4MDRW6GA0WmiQNF2YwDRQyQA0U7kwNFbpYDRaaZA0XUnANFDKADRTujA0VypgNFpqkDRdms
A0UIsANFQ7MDRXK2A0WmuQNF1LwDRQzAA0U7wwNFcsYDRabJA0XUzANFDNADRTvTA0Vu1gNF
otkDRdncA0UI4ANFO+MDRW7mA0Wm6QNF2ewDRQjwA0U/8wNFbvYDRaL5A0XU/ANFDAAERT8D
BEVuBgRFogkERdkMBEUMEARFPxMERW4WBEWmGQRF2RwERQwgBEU7IwRFciYERaYpBEXZLARF
DDAERTszBEVuNgRFojkERdQ8BEUIQARFP0MERW5GBEWmSQRF2UwERQhQBEU/UwRFblYERaZZ
BEXUXARFCGAERTtjBEVyZgRFpmkERdRsBEUMcARFO3MERXJ2BEWmeQRF1HwERQiABEU7gwRF
boYERaaJBEXUjARFDJAERT+TBEVylgRFppkERdmcBEUMoARFO6MERW6mBEWmqQRF2awERQiw
BEU/swRFbrYERaa5BEXUvARFDMAERTvDBEVuxgRFoskERdnMBEUI0ARFO9MERXLWBEWi2QRF
1NwERQjgBEU74wRFcuYERabpBEXU7ARFDPAERTvzBEVy9gRFpvkERdT8BEUIAAVFOwMFRW4G
BUWmCQVF1AwFRQgQBUU7EwVFbhYFRaIZBUXZHAVFCCAFRTsjBUVyJgVFpikFRdQsBUUIMAVF
PzMFRXI2BUWmOQVF1DwFRQhABUU7QwVFbkYFRaZJBUXZTAVFCFAFRT9TBUVuVgVFplkFRdlc
BUUIYAVFP2MFRW5mBUWiaQVF1GwFRQhwBUU/cwVFbnYFRaZ5BUXUfAVFDIAFRTuDBUVyhgVF
pokFRdSMBUUMkAVFO5MFRXKWBUWimQVF1JwFRQigBUU7owVFbqYFRaapBUXZrAVFDLAFRTuz
BUVutgVForkFRdm8BUUIwAVFO8MFRXLGBUWmyQVF1MwFRQjQBUU/0wVFbtYFRabZBUXZ3AVF
DOAFRTvjBUVy5gVFpukFRdTsBUUI8AVFO/MFRW72BUWm+QVF1PwFRQgABkU7AwZFcgYGRaYJ
BkXZDAZFDBAGRTsTBkVuFgZFohkGRdkcBkUIIAZFPyMGRXImBkWmKQZF2SwGRQgwBkU/MwZF
bjYGRaY5BkXUPAZFDEAGRT9DBkVuRgZFpkkGRdlMBkUIUAZFP1MGRW5WBkWmWQZF1FwGRQhg
BkU/YwZFcmYGRaJpBkXUbAZFDHAGRT9zBkVudgZFpnkGRdl8BkUIgAZFO4MGRW6GBkWiiQZF
2YwGRQiQBkU7kwZFcpYGRaKZBkXZnAZFDKAGRTujBkVupgZFoqkGRdmsBkUMsAZFP7MGRXK2
BkWmuQZF2bwGRQjABkU7wwZFcsYGRaLJBkXUzAZFDNAGRTvTBkVu1gZFptkGRdncBkUI4AZF
P+MGRW7mBkWm6QZF2ewGRQjwBkU/8wZFcvYGRaL5BkXU/AZFCAAHRT8DB0VuBgdFogkHRdQM
B0UIEAdFOxMHRW4WB0WmGQdF2RwHRQwgB0U7IwdFbiYHRaYpB0XZLAdFCDAHRT8zB0VyNgdF
ojkHRdQ8B0UMQAdF</AssayXData><AssayYData Points="3000">pwcjP1GFJD/xsiE/204jP0c4Ij/HDyI/wyQhP0FSID/t6yA/UcIhPzO/IT8e8SA/c5kgP9dP
ID90tCA/cpIfP9NrID8JYR8/J8UfP6MpID9UXx8/ZsMfP3qNID+eux8/X7QfP6uBHz8Yvx8/
7bceP62KHz9btR4/I7geP5FCHj9+wx4/XeMeP4+SHz8urR8/fSwfP7AsHj/KvB4/68kdP6Kj
HT8aDR4/3dQdP9TgHT93dx4/FsgcPyWqHT/uKR4/Z/MdPxzDHD9xvhw/xdweP695HT9CKx0/
TSQdP/08Hj8hqB0/K4kcP21FHT/UWhw/+SYdP9pCHT/5xBw/JbUbP3PqHD/UXBw/9+4dP1Fv
HD/NgRs/u+UaPz/IHD+2Bhw/QcsbP0qBGj9Mhhs/+AIcP3FVHD/YThw/KxYdP2sMGz+MWRs/
D9wZP+HVGz/1ihw/CSYcP+HhGz+I5Ro/zSkcP1mvGj8xBRs/XwobP9UVHD+/9xo/5KIaP7H8
Gj/npRk/E2waPy55Gz/tUBk/4coaPyehGj/+vBo/lMUaP2mNGj/cEBo/Ux8aP9MYGz/DYhs/
aYEaP5QJGj9MHBo/NiYbP6xuGj+ByRo/47QaPxXpGT+8pxk/WqsZPyTtGD+2gBo/HroZP6oa
GT/txBk/DroZP8VEGT/wChg/a6IYPwaGGT+6rRg/DL0ZPynXGD/jLhk/C9cXPxY4GT8mCBk/
RosZP2uwGD/9BRk/ORsZPz7yGT/nohg/wtEYP7b0GD9GxBg/3/wYP7MTGD903Bg/usoYP6Qf
GD8Vhhk/ReYYP82JGD+8Shk/JS0YP2P3Fj+IoRc/hZ0XP3XoFz9vLRg/238YPxw6Fz+t3xc/
mpYYP2uiFz/HqRc/TgEXPyoAFz/0Ghc/kdwXP8HqFz956Rc/x/gXP4bRFz/RRRc/NpIXPyT9
Fz/eexc/x9kXP/okFz//8Bc/gF0YP85JFj9obBY/JLwXP+2NFz8RdBc/p4oXPzbFFz/CBRc/
xi4XP0+IFz/tJhc/SEkXP7AcGD/73Bc/tYcWP2ZkFz/YOxY/6k0XPzCcFj9GZhY/x5sWP8MI
Fz+HIxc/EBYXP9LNFj8CYhc/D9EWPwQ0Fz85aBY/YhgXPzDnFT/Z+RU/+OYWPzWBFT9NrhY/
n/cVP6sTFz+AOhY/VvcVP3zmFj9lZRY//bMVP3o9FT8OuRY/OK8VP/9NFj+UkBU/5gcVPz7A
FT/d9hQ/PjYVP73ZFT/O4xU/g28UP74IFT+zPBY/wDYVP9vCFD9wehU/OR0VP6MDFT9ziRQ/
QXMVP18pFj+CxhY/GL8VP3qwFD/G8BQ/roEVP4nJFD//RBU/ucUTP8qqFD8bvxQ/7gEVP6J0
FT9RqBM/yAwVP1lTFD9HjBU/REoUPxS3FT/y8RQ/caUUP/2KFD9ObRQ/cUITP59PFT8X9hQ/
PJcUP8jvFD+dPBQ/b4IUPyD2FD/AtBM/S/kUP9XNEz9rTRQ/RfITP1YWFD+0fRQ/GDYTPzFL
FT9jHRU/WEcUP8mdEz8rDBQ/Z2gUP96aEz+ThBM/yMcUP3u9FD81axQ/XRcTP/rcEz9o2BM/
egITP6UMFD+CRxI/5n4TP4VGEz+w/RI/qsoUPwbZEz8rOxM/76cTPz+SEj8BvRM/q9QTPwIF
Ez9sWhM/0VcTP6RJEz+TOhI/lfESPxUbFD/imRM/0ewTPzFSEz8iMxM/oUwTP3/ZFD+rFBQ/
tHsTP5tcEz9rhBQ/LNkSPxpWFD9WABM/8fIUP5qdEz97CxM/L7oRP5wLEz9FARM/7dASP4W8
Ez/yJhI/ADUTP4AjEz+sHhM/nYURP9qEEj+PZxI/F8QTP2fwEz8FfBI/w7gTPwUkEj+95xE/
jakSP0TmEj8t6hI//9YSPxsQEj8FiBI/GQwSPyxLEz8r5xE/tlITP+AyEj/RYRI/R6oRP15H
Ez8S8xI/1GoTP49rEz9K2hE/cX8QPwL/Ej/n+RE/IWYRP0lNEj/BdxI/xVoSP8tvEj9zCRI/
e60RP8PLEj8vZxI/5pkRP6Z+Ej8t+xE/o90RP1YmEz9dUBI/vnsRP52tEj/NKBM/I+8RPykG
Ez9LvBE/wAkSPztIET/J7RA/dPcRP3HJET+GbRA/7t0QPztJEj+d3xE/zwoSP14/Ej+9uxI/
vCMRP+/5ED88wxE/+JQRP8A3Ej8gCBE/rqURP540Ej+SORI/JKkSP9kIEj9G4BE/i0QRP4LC
ET98+RA/Bd8RP+avET/gaRI/PmASP9a4ED9d5BA/ZwgRPwJZET80dxA/YyARP+3mED+BlBA/
79cQP+pcET9drBA/PbgRP4NvED/yCRI/zVIRP6XXED+GchE/AR8RP2roET+YTxI/QGwRP1jR
ED9mNhE/UcoQP//uDz+g+xA/OCIRP4UkED+W1RA/2GAQP2BUED+zxhA/6K4QP4dYET+dCRI/
mOYPP629ED+t1xE/eGwQP4GvDz9QDBE/SbQPP1HBED8YnBE/1aQPP6KWED/ckA8/oWEQP0Xr
Dz9iVxE/2ucPP6xmED8hZRA/kucQP+V9Dz9w3g8/BQURP2uuED8xERA/5XsQP46gDz/nvA8/
44APPzw3ED9PZhA/ozsSP48tET+y0RA/I+0QP31xED9DlA8/b28QP/xXED+oFhA/7AEQP+yy
Dz9o/A8/EloQPxUOED9bOQ8/kV4PP/upDz/jcxA/eHUOP0wJED/ncQ8/HCgQP6mfED9YNRA/
W0gPP81dED/Z3Q8/UVkQP8YYED+f7g8/r4QPP3FNED/yQQ8/FRIPPwEIED8Fdg8/GV0OP+2P
Dz/GVQ8/r88QP+zEDz/6Yg8/lXUPPzAlED+osA8/44cPP0IPDz9wgQ8/pnkQPxMCED/vAQ8/
/MAQP/2uDz+EhhA/iQQPP1NpED+Xvg8/e8kPPxKgDj8Ewg4/N2QOPyAXED+uKRA/rnMPPyU5
ED/Xjw4/hnMOP3WJDz8TvQ4/FjgPP90ZED8+6w8/t7kPP9t7Dz+oNg4/BIUPP5a6DT9pBA8/
ZgcOP3yRDT8IlA4/CMYOP/4BDz8HOA4/wFQPP9r7DT9mlg4/wSkOP78bDj9oIQ8/FikPP6p3
Dz+6LQ4/Fr4NPyWgDj9n6A4/lt8OP/1DDz8Z2g4/XxoOP1rxDz87QA8/66ENP+dYDz8O3w4/
kDUNP8NIDj8q9w4/xmoOPzTZDj9jrQ4/lzQOP3EGDj+87Q0/9ssOP8yhDj8j0w0/ycIOP0bU
Dj+SPQ8/9O4OPxwaDz86Qg0/uSQOP6YFDz/FcA0/CNsNP/epDT80ZA4/rZwNP6ieDj+gsw4/
H0UOP+HMDj/qGg4/xmIOP25wDT8BTA4/RzcOP7vNDT+L6w4/9/MNP+k3Dj9Eiw0/2M8OP5Jw
DD+RVw4/FGYOPzToDT9s4w0/9B4OP2R3Dj9r/Q4/qmAOP9b1Dz+GAg4/TgoOP+9jDj9UBA4/
nO0NP7q+DD9Uiw8/W18OP3MjDj+e+ww/yUwOP9K9DT/xZA4/LuANPzTdDD+PNg0/vrQNP9W3
Dj9uXg4/7eENP3K/DT9/+w0/TUUNP/s+Dj8eoA0/E58OP26VDT+h6gw/1SMMP5FVDT8SaA4/
dvUMP2ooDj8zigw/PS4NPwwSDj9F4Q0/hukMP9yiDj8Hog0/uwUOP3xcDT+OoA0/v98NP1o1
Dj+OMAw/US4OPz7sDD8t9Qw/88oNP2IaDT+/YQ0//eYNPxP2DD/bOAw/acMMP3W7DT/6nA0/
XtsMP374DT8+DA4/LU8MP+8QDT+UjA0/k6INP1VGDT/wmg0/K+4MP0PgDT/M9gw/rgQOP574
DD9soQw/ySgNP2CWDj84vw0/g78NP8A6DT9L+Qw/fFEOP+XXCz+dcg0/PEcNP/jvDD9H+ww/
7k8NP9BbDT8y6A0/wRoMPxYYDT9s1Qw/cmUMPw9sDD9F3ww/KCoNP5ZlCz9mqg0/UY8MP2rl
Cz9/Qww/1ggMPzssDT/T4ww/rDkNP/S9DT9WgAw/GPULP4OsDD/PvQw/MEsNP4PwCz8Y8gw/
W84NP7WrDD8Xigw/SmwNP9MJDT9cGww/vxUOP6pqDD8ucQw/bNcMP0z3Cz9rDAw/0IIMPxxW
DD+xhgs/yhYNPwk7DD+cTgw/m3oMP3xkDD92rg0/P8UMP7vfCz/AVA0/A+IMP68bDD/yxgs/
JxYMPyJWDD8aBg0/njcLP5YvDT+nygs/1JoMP6HqDD+hsQw/uMoMPxJ4DD9DIAs/fLgLPw2a
Cz8kog0/dOkMP8n+Cz+4wAw/fPULP34VDD8Z4gs/ln8LPwCSDT8xQQ0/9IoLPyUJDD+GRQw/
SPwLP/jsCz/oLAw/yn8LP/0GDT9ELAw/8zsMP7DzCz+Jxgs/2/ULP246DD9lmws/C9gLP34H
DD+d9Qo/RLcLP3LXDD+Oyww/pGgLPwEODD/tmws/rxEMP3T1DD8yeAs/01ILP7+uDD+bLQ0/
Z9ULP/gKDD8vnAs/ywMNPyXjDD/R2Aw/2VQLP9W+DD+eKQs/zSIMPwwVCz/BKg0//3UMP5Ah
DD901Qs/GUEMPxsiDT9t1Qo/SycMP8cADD+Iugs/+nMKP/hrDD8zbwo/h9ILP8hnDT8zxQw/
nkQMP4RUCz+Dags/d/wLP9PYCz9PfQs/Tg0MP+T1Cz/GMgw/74sLP9AfDD8k4Ao/xLAMP1ch
DD+MIww/0/AKP+ngCz/RXQs/SjsLPyJTCz/uZAw//s0LPxLJCz8vYww/EyELP5aUCz8IkAs/
vCMLP14fDD8/fwo/t4gKP9p0Cz/bsws/gKYLP8tvCz/lcAs/WggLP5U2Cz9HBww/t9cLPzvg
DD+rAAw/GtUKPyyxDD+Vgwo/J58LP0yZCz+3wwo/Da4LP8prCz+xuwo/zdkLP+XrCj8R0wo/
ayULP6y0DD8Aego/s50LP0bPCz+qUAs/1r0MPyFmCj/Dtgw/8bYKP6U9Cz/Taws/h2sLP5Q8
Cz+vGws/wWALP9PrCT+mZQs/hkMMP6SWCj+djAk/gjUKPzwZCj9yGgs/lMUJP3MqCz86fws/
kL0KP5yLCz/UxQs/jiMKP4AQCz/k7As/RCULP9diCz/4mgo/maIKP7YnCz/W7As/G3QLP7hB
Cz/fUQo/Er0KP+0xCj/U9gk/WM0KP7J3Cj+neQo/z9IKP/9pCj8ZWgs/BTcLP0edCj//sAo/
+n4KP4hRCz9ACgs/ZAkLPyb3Cj//8wo/Z4oKP4OjCT9/Cgs/vikKP+GNCj+xZwo/O5cKP/gD
Cz+ywQo/+toKP8nrCj8+gQo/mYwLP02TCT+Hggk/n7gJP4b7CT+mZgs/XWEKP2LqCT8dRwo/
viMKP9nLCD+gGgs/hK4LP+TMCj+mzwo/ycUKP0iLCj/5lAk/vHYJP6BJCj+8gwo/8TUKP0BO
Cz9V3wo/AKwKPyCiCj+ZnQg/abkJPxUaCz/+Owo/M6kJP09PCj87cAk/ouUJP2HkCT+SOgs/
eQULP+SHCj/+JAo/lbsJP1d6Cj/gYwk/1BMLP7sSCj81Xgk/h5sKP4TYCT+zDQo/W3ULP/vX
CT9EWwo/GvIJPwNVCz+rCQo/HxMKP+slCz9IkQk/YLQKP3vvCT94RQk/dCoKP3VgCj/aGwo/
6O0JP86XCT/nxAk/PMsIP//yCT8Uwwk/AZ8JP6NjCT+89Qk/6IUJP6OZCj89SQo/deMKP1YQ
Cj/yPwo/uyIKPxlUCT8B1wk/uPYJP94MCj+S1Qg/N4QJPwvHCT+KUwo/0DkKP0rbCT/X5Ao/
zmYJP9hhCT9LKgo/V8AKP66GCz+EWgo/hQUJP23zCT8OYAk/+CIKP8kHCT8zUAk/t9UJP9ny
CT9xrgk/ETQKPwOSCj8ltgk/k78IP4lgCT8cRwk//pAJP5fUCD/GHgo/hawJP1LMCT+4lAk/
DVkIP14BCT/mzgk/r1QJP2AmCT+5HAo/gsgJP3jUBz+YVAk/n3cJPxXrCD+1dgs/nRYJPzuC
CT+26wg/7vEIP2F7CT+Dkwg/RwgJP7jaCD9KNwo/Z+gJP6T5CT+xBgk/WcAJP/UbCz8Y1Qg/
BFMKP1GWCj9OuAg/CbYIP74TCT9MCwo/X9QHP6AKCT+RTwk/PSoJP/wOCT8BJAw/IAYJP8Yv
CT/3awg/qkoJP2d1CD9Hhwg/3OkIP+lICj9kYAg/LM4KP8DkCT9+iwg/AGQKP6lbCD+Mkgg/
i4YIP0ovCT+1lwg/fFoJP87gCD+aggk/ks8IPwkqCj9mJwk/e+MIP5z5CT/KUAg/oXMKPyBB
CD8nNQk/cA8JP8hTCT+nQQk/OuEIP9/lBz8yIAk/oNQIP5NxCD/Ztwk/XdEJPw7MCD8BeQk/
joYIPwptCD+apgk//N8HP02ICD949Qc/VfoIP5V5CT/CQgg/GzsHP4a4CD/mWAg/89AHP102
CD8TXgk/SuEHPyDiCD81fwk/88cIP3DwCD8JSwg/MisHP+bGBz/llwg/vtoIP8+ICT9YwAg/
o/4HP4zyCD9DIgg/SpcIP/R9CD/3kgg/EbkHP5/GCD/Xwwc/3JcIPwDICD8qtAc/5ssHP6lP
CD/qGAk/zr0IPwyzCD+0Cwg/32UJP+LrBz+DIQg/Hl8JPy1cCD860gg/5LAHP4eFCD+0qgc/
ChYHP6sUBz/o6Qc/3UcIP2BvBz8Azgg/3FsJP9j9Bz+7rAc/TKsIP9PxCD9Aqwk/RrkIP2cq
CT8+gQg/I64IP1vBBz/Iwwc/xH0IPxG9CD/BMgk/dZAHPyxtBz/IpAg/A7QHP9LICD8RDAg/
pvYGP9wSCD/g8wc/bbQHP3+CBz/blAc/1QUJP9qtCT+53Ac/xRwIP/sYCT/7CQk/4QUIP+Bz
CD+T/wc/8RsIPzhJCD80mQc/KrQHP42lBz9x6Ac/+8UIP1oZBz8NkQc/29wIPyfQBz+8ZAc/
RkMIPyU1CD/m7gg/tbAGP3DNBz8JLQg/1JgIP71JBz+pBQc/9mIIPxuHBz/xnAc/cj4HP0gG
CD+RxAc/JbcIP7EACT/9Pwg/z18HP0+yBj+cygg//kAIP634Bz+65wY/APgIP+KWBz/Z9Qc/
oJQHP4P9CD+1Xwc/O34IP4e1Bz9FWQc/V+4HPx7oBj+ZTQc/BSIHP3LABz8CvgY/qcYHP6/L
Bj+k0Qc/9T0IPwO7Bz/PIgg/V1MIPwpbCD8/+QU/NwoJP92LBz9kvQc/GdoGP4fQBz/2ogg/
zDwHPy6VBz+sIgc/tlYIP748Bj/6aAc/fCIHPxFGCD/LyAc/KmQHP7hjBz/Tywc/0jcHP7sH
CD+n6wc/bRsIP9RuBz8aGgc/9GAIP+cjCD+Thgc/tacGP13kBz+bVgk/cTEHP9vuCD98rgc/
Lg8IP9j1Bz+01wc/bGEHP9daBz8z4AY/0PMIPxc6Bz/6fAg/kK8HP5i2Bz/vjAc/vYcHP5Yg
Bj/Y4Ac/gQMIP74rBj/9dwc/5gUIP5twBj848gc/viQHP17BBz+JeQg/5YIGP/tNBz8uPAg/
5ywIPxNbCD96mgc/RUYJP7WhBj/9Dwc/Z9IGP+yZCD8dLAc/OX4IP07GBz+8AQc/xQYHPw9G
Bj+dxQc/QokHP5wyBz+9agc/BLwGPwzIBj+dAgY/OcQHP9GxBz803Ac/AoIGP4PkBj8kAwY/
TOYGPyz1Bj97hAc/jQUGPyooBz/p4gc/3+YGP9xNBz8e2gY/a8cHPzByCD9/ygY/A2EGP8Nj
CD+lJwc/WdcHPwHfBz/hhgc/NJUGPybhBz/ixQc/2hwHPz9vBz9LbAc/hwgIP7arBT+vEwc/
cQEGP/UTBz9qnQc/YagHP2EbCD9lBwg/b54GPzeaBz+cbQc/tA0HP0caBz95awY/veMGPwcK
CD9Tlgc/YYgGP+ybBz8kIwY/k64GPyPbBz/TBgg/1O0GP226Bj+/sgc/ruwGP3T8Bz9f4wY/
MMQHP+qaBz/VZQY/Ro4IP4K5BT+yBAY/fD4HP/nFBz8+wQY/MIQGP/rMBz9aaQY/7jMHP+KC
Bj/HagY/dkMHP7SMBj/LJAc/ojQHPyRaBz+efgc/5sAGP2dLBz+4jwY/270GP9PyBj+s4AU/
uV0GP2+FBj/tmQc/AB4HP/YGBz/XSgY//wUHPyE5Bz+aSQc/K+kGP6/KBj/c1Ac/GFYGP1T/
BT+TlwY/sRgHP4iGBj/lSQY/77kHP3d5Bz9MhQU/QCsGP1ViBj/7QAY/3PsFP8Q6Bj9q4wc/
d5EGPwG6Bj+o9AY/65gGP8GwBz+zrQY/jR8HPzmYBj8tCQc/hOYFP3PMBj8QowY/8lYGP2Ox
BT9H7gY/EwcGP+2lBj8PAwc/iXkGP/raBz8E0QQ/fzUGP9g4Bj+qZAY/GosGP6PaBT+ENgg/
wcwGP90hBz+c9gU/rZUGP8qTBT/NegY/ZWUGP4QzBz9HewY/OE0GP7haBz+hFAc/I/sHP7xx
Bz+NrgY/itMGP95pBj/LMgc/IYYGP0TxBj88oAY/IM0GP9N7Bj9JoQY/0VMFP9BzBT+YUgY/
RQoGP/ccBz9d8QY/btsFP6ZMBT/3CAU/MCwGP2FdBj81qwU/lWYGP5Y1BT+gpwY/zmMFP6gp
Bj9p+gY/lMAGPz4wBj/25wc/FDUGP95VBj+7uAU/Im8GP6p4BT+n+gQ/rm0GPyXOBT+gKQY/
rUIGP8PnBT+glQY/384FPy63BT8ftAU/QkMGP9xgBj80nAU/CqwGP117Bz8uPwY/ZNwFP1D6
BT/KtgU/dsUGP2pjBT9ImQY/AM8FP4XzBT9FKQY/OpIGP+jxBD/+BgY/XkYFP5eCBj/clQU/
R2YFPxX5Bj/eNwc/ouQFP0GVBj8wwQU/LUkFPxhfBj+9DgY/sDoGPwdbBj/DQAY/WlEEP8ac
Bj9YQAY/REUGPzW/BT9Z5wY/HTYHP9rJBT+hugQ/PA8GP0fIBT/AjQQ/EBIGPwLQBD/ERQU/
aBQGP0teBT/vmAU/UMUGP6T6BT9HMQU/EFgGP0r7BT9D3AU/UW8EP529BT9+dgU/Mf8EP/pK
Bj+d2gQ/t5gFP/bXBT/uWAY/F/gEP4/JBj+QqQY/jPAFP/DLBT+ipAY/JfsFP1mMBj/tGwY/
YbQFP/VlBT8lAgY/RJgFP5ATBT+43AU/kFEGP7q2BT8QDQU/K+YFP1eHBT/M8wQ/2ggFP9ch
BT9tNQU/ZEIGP+J1BT/yGwY/tIMFP9IQBT8GDAc/zHcFP0KiBT9fxQU/cV4FP0qkBj/EvgQ/
TyAGP6LUBT9N6QU/EdoFPyBkBj8cEwY/r/cFP6ERBT+P9QQ/nQgGP8oSCD+VKgY/loEFP8Yg
Bj9/7wU/Cl0FP48fBT8kWAY/7FkFPxa4Bj/M+wQ/TwUFP62UBD9IHAY/BZEFPy5kBD+2XAQ/
0bsGPzSbBT8HXAU/Zu8EP0r7BD/zJgU/DzkFP7cTBD9C2QU/0XwFP8JSBj+1qQU/XSUGP43v
BD9IigU/bMEFP/GqBT/eiwU/z1YGP0XvBT8IUAU//t4DP2/3BD9eFwY/0JEEP2wQBT/FFwU/
jl4FPw1MBj8EXQU/Sg8FPyYiBT83EAY/aJ0FPx4iBj/ZiwQ/0UkGP3FRBT/uvgU/sX4EP6/6
BD++IAU/BXsEP9QSBD/UzwQ/GnwFPz9fBD9tvgU/QJAFP54NBD925wU/sx8GPymaBT9QtQQ/
EKMEP6oJBT88VgQ/BIgFP+B5BD/rTQU/YxMFP63XBD+fhAU/sYMEP+sDBj9KOwU/q44FPw+M
BT+89wQ/rF0FP3KiBD+sJwU/BHoFP9F1BD+i5AU/HtQEP3KxBT9RaAQ/AA0FP4+uBT+D+AQ/
H68DP/1OBT/CogQ/vEADP7/IBD+hJAY/kXoFP7neBD/D/wQ/ZIwFP2PhAz+isAQ/yKIFP6VU
Bj/54AQ/060EP7cBBD8CAwQ/T1IEP+XcBD+uTwQ/TnQFP+XcBD8ckQQ/D2IEPzhTBD90IQU/
dbYEP/gPBD9RUwQ/JzYFPx0RBj+KUwU/DqIEP6RjBD8eHQU/EeQEPy7oAz/TzAM/bSYFP0nQ
Az+mrwQ/ljgEP1CrBT/qpgQ/R0wFPw+vAz8MqwM/ubkFP/qDBD/UVQQ/mlwEP3L3BD9mjgQ/
kgEEP62ZBD9tjgM/J10FPzCwAz8cFgQ/P/ADPx/yBT8kygM/sNQDPyOdBD8FBQQ/qhIEP4MO
BD9UjAU/yNkEP6/iBD+u0gQ/+C4EP3kaBT8q5wM/LLkEP8E9BD/EZAQ/WmIEP4DlAz97aQQ/
4MYEP9wEBD8e0QQ/n08EPz1QBT/m3wM/R2YFP/8UBT/n5wQ/mgoEP76bBT8DUgM/ej0DP63y
Az8SVgU/w9AEPx1PBD+WAQU/efADP+mlBD+J5gM/ekMEP8WkBD8WgQQ/3PYCPxFFBT+y7gQ/
EBIDP7dpBD/TZQM/ORQFP3znAz8OuAQ/0yoDP/YeAz/EKgU/HBsFP3wMBD8AYAQ/xk0EPwUY
BT+xCwU/Y2MEPwpwBD/4ogQ/4z4DP13EAj+1lgM/uAAEP0woBD+qqAU/RD4EP7VSBD9VywQ/
2L8EP+6OAj/r2AU/jNEEP6dQAz/aEQM/H/0DP+qhAz/weAQ/vdoDP+07BT/sKAM/sboEP9kW
BD9tVQM/5gUFPx4gBD/2JAI/fQYFP0gXBD81wQM/j9EDPz+5Az9/ZwM/VsADP5GcBD/mOQQ/
zIUEP0b/Aj/BZQU/4sUDP1cXBD/DtwM/UF0DP/+fBD9r3AQ/aR0DPxIkBD/TlwQ/Z3wEP2RS
Az8xgwM/HuYDP1FeAz+qxAQ/XK0DPxY2Az/Z5gM/TKACP8tEAz9STAM/1o8CPzTnAj/wUQQ/
AfADPwq4BD8FnAM/6OACP7tUAz9N8AQ/kCMDP8D5Az9gHAM/F0EEP4f4Aj8Z4AM/cw0DP83v
Az/nwAI/m7QCP8XAAz8rOgM/YRUFP8SmAz9cegQ/HZoEP5WqAj9+dQM/d7IDP79eBD+FIQQ/
5nMDP0Q+BD+0egQ/MMACP2DnAj+YYQM/2BQCP1b+Az94FAQ/h7EDP1pjAz9ApwM/oToEP59w
BD9/IQQ/8PACP7HMAz8MrgM/KbsDPy8/BD+ShAQ/BtkCP9TmAz9IrAM/3BwEP7fsBD8lYAM/
IukDP599BD+6tgQ/3I8EP8VqBD8WxAM/OC4EP5JmBD+1qwQ/blwEP7jcAz8kKgQ/zPECP9lN
Az+UOgQ/u8kDP6DAAz/i8wM/iq4DPz0PBD+CGAQ/67QEPy2EBD+tbQM/Ir4DP9/HAz9OKwQ/
C6QDPy3KAj9YeAM/+NQDP75GAz/kBQM/+mAEPzt2BD98tQM/CisEP4YBAz8VFgM/VXIEP58D
Az/qtQM/7xEEP/Z1Aj+XUgM/1y0EP6bmAz9THQM/sUEDP2TLAj8bJgM/8jUDP9GcAj9AxwM/
8yYDP8QUAz9RDAQ/X0sCP9E9Az9A0QQ/PYgCP7i1Az9K5QI/MT0EP/ZIAj8VnwM/k5oCP6NV
BD//ugM/he0DPxSLAz/eOwQ/7CgDPxNPAj+tjgI/GdgCP6g4Az9t1AI/SggEP3R0Aj8uDwM/
UDwEP3fZAj+DsgM/hKcDPxJDAz+zRwM/vpoCP4r0Aj+orgM/70EDP3bUAz9mMQM/LSoDP1B7
AT/tdQM/1UYDP1fDAz/7swI/m+cDP3nNAz+F6gI/l2EDP2EUBD9qAAM/IdYEPx2MAz/TjQQ/
LygDPylmAj9ycAM/itcCP/lwAz+cswM/JAwDP096Aj9kgQM/1UwDP23AAz8n3AI/hngCPwfY
AT/0zQI/BCEDP5z1Aj9I9AM/pkcDP1HQAj+eigI/aBkEP7ErAz9r1QI/VJ0CPzCuAz/VzQI/
6iwDP38OBD8E2wI/9KYDP9V3Aj9q/AE/aPkBP4HJAj8qWAM/ru0DPwuJBD+D7AI/2lYEP2IV
Az977wI/wfoDPymTAj85cAM/xPwDP6IJAz+/7wE/Ja4CP9zHAj+BlAI/q3UDP9xIAz9tNgI/
OgsEP5a9Az8mFwM/0j4DP1cMAz+jyAM/HU4DPzk4Aj98MQM/leMCP7FmAz81aAQ/G1IDP3sw
Az+zXAQ/4YMCPwQFAz/kIAI/X5wCP7ZzAz911AI/LEMDP0g4BD9cSAM/G74DP0LDAz8nPgM/
xOsDPzTvAz/oWwM/Rn4BP4rVAj/hcgM/DhQDP7HtAj8dngE/ZQUEP4g9Aj96lwI/DE4DP0ng
Aj9bbgI/z3QDPyObAz+TEgM/g2cDP7zOAj+g4AI/nhcDP6bXAz+LuAI/AisDP9uWAj+3lwQ/
AXsCP2urAj9qUgM/LnkCP76bAj8XEgM/cVwCP0hBAz/RigM/rxcCP/OZAz9aNwI/CCADPydK
Aj/9UwM/3vMCP5A/Aj/lbgM/CisCP9lmAj9ocwM/5TYCP0n7Aj91/AE/Oh8DP8WgAj+A7AI/
LqMCPz49AT8xXQI/QnECPwksAj8BIgI/mIkCPyacAj9TKAI/bKEDP9qCAz8elQI/t0UBPyR0
AT+KUgM/jKwBP0SpAj+bQwE/a88CP05oAj9BngE/fxQCP1KyAj8iqwI/YrICP3LYAj8oGwI/
GD8CP8INAz9GUwM/WSYDP0hrAT+rmwE/sNUBPyDJAj/NkwM/fcEBP+U9Az93+wE/YDECPxJu
Az/AEAE/MVUBP5sqAj8HkgI/RHMBP1gdAT/3lwA/pucBPwTiAT+XoQI/R4ACP1i4AT9XGAE/
cFEBP+mSAT9FrwA/TEACP/maAj9AwAE//NIBPx0/Az/OdQI/MnkBP1T6AT8KUgI/UTABP0Vi
Aj9aRwM/aN0BPxeuAj8tbgI/FlkCP3G1AT/o1gE/DHwBPzH0AT/CTgI//RYCP9EMAj/bzwE/
Z0ICPxsXAj+n9QE/ftQCP303Aj9rrwE/yJIBP//HAT9w5QA/CT4EP7KPAT9taQI/qq8BPxJb
Aj992gE/bysCP1+AAj/sCwI/MlgCP8vmAj9A/QE/zr8BP4BiAT+RaQE/8eUCP3O7AT+R3QA/
l00DP0whAj/yhQE//roBP7lsAT+q5AE/n4sBP6WuAT/uTQI/PzwBP2k6AT9//wE/yZUCP+02
AT9AxAE/H1QBP3uAAT8qfwI/BU4CP9HqAj9ZrAE/VFUBP9OCAT+HFwI/F1ADP+4hAT8PgwE/
5X4BP2xFAT+DxAE/mEgBPxaHAT8W1AE/qUoCPw9wAT/h0gE/eF0CP2SLAT+bWAE/uhgBP1KF
Aj96BwE/080AP9inAj8bEQI/ppMCP13HAT8KBwI/m2MAP3tmAj+YHwI//l0BP2HUAT/PKQI/
+uoAP3lJAj92HQE/3EsAP33aAD8zggI/ZmkCP8n5AD+2UgI/5bgBP+gzAj9O6gE/bvcBP5Ww
Aj8SpwE/3ZIBP+agAD9ibwE/+d8BPzR8AT9i+/8+lGQBP5jPAj/8IgE/XtAAP4HcAT/xNwI/
WbQCP/pJAz8u8wE/VuoBP+loAT92KQI/QGEBP4xBAT/KMgE/uDoCP4eOAT+MgwE/0PMBP4xX
Aj9ImAE/Uf0CP/raAD/xGAI/f34CP0/2AD9ovgA/uAYBP3c0AT/yvQE/bIoBP2MTAj/07/8+
JjIBPwCdAT9YMwI/NtABP8WGAT9X5AE//SYAP91dAT8cAwI/27MBP6cPAj8gjAE/iOQAP/iw
AT/6kwE/yxwCP4R/AT/BDwI/PB8AP0XdAT9B2gE/9wkCP5LIAT955AA/1uYAP6ZRAT/O/wA/
74EBPxHgAT8UyAE/uqQAPy4uAT/wogE/tRsBP5ErAT/wdgE/wxMCP/+YAT/OvgE/mu4AP2bq
AT/98gE/KEsBP7A0AT+zvAA/7cQBP9pMAD8p6AA/084AP1RyAT+g1AA/8JQBP6V+AT8EAgE/
zAoCP3VkAT+rawE/+S8BP9RlAD9acAI/K5sAP+t+AT84tQA/incAP1G5AT9csQE/dOYAP8Iz
AT+DpwE/XX4BP+sdAT/xQwI/dwABPy4GAT8bswA/9TABP0OtAD+zxwE/A+n/PtJkAT8hUAA/
bRQBPxGoAD9olgA/6woBP/GsAT/OMQA/UzABP7+nAD8pBwE/YrICPxmsAD8UOQE/msMAP8rb
AD8AqP8+MlgBPwIXAj+hiAA/c4wBP69yAT+sZgE/l1wAP8GzAD+f2gE/uR0BPw9DAj9VCAA/
9pABPwg2Aj/K4QE/ZQICP2LMAD9iQQE/FQEBP3MkAT/bxgE/UI//PhdgAT/abAE/BVsCPyj0
AD9P7wA/v23+PmJHAD+gogA/I5gBPwIUAT/GgQA/+xUBP8BYAT/rZwE/csQAP52PAT/29gE/
7uT+Ps5PAT+v9QA/fLUBP/jUAD9gGgE/hxoBP1xXAD9tugA/d1gBP1DTAT8RawA/A23/Pj/H
AD8uiwE/9xgCPwqMAD8awAA/LbsAP3s/AT/9owE/7RABP0iHAD9g7QA/y5MAP5pqAT+lUgE/
4OX/PusVAj+5HwI/0gcBP0CxAD8e+QA/1SoBP5WyAT+4gQE/Uw0APy6rAD+fa/8++KsAP92g
AT+KugA/ekoBPyYxAD9CaAA/aLcBPy5wAT+WqAE/xPwAP45WAD9oGgE/KC4BPwuwAD/QxAA/
oY4BP6f+AD+FcwA/6sT/PkOJAj8ODwE/IKMCP2hJAT+qSQE/ImgBP0tSAT/6kQE/kcz/Pndh
AD8l8AA/FuwAP/eUAT8VZ/4+nTQCP/Ga/z4ApgE/TH0BP2nqAT+cNgE/JQIBP3VQAT/LuwE/
3fr/PmLN/z5Llv8+pHIBP/ms/z74igA/ho0APzMLAD93AAE/z/EAP9vLAT8LGwA/Brj/Pgwu
Aj9pswE/7Z0AP6FbAD/JawI/VUcBP1VQAT96u/8+Sxv/PpuOAD8HPwE/zHYBP8xYAD8mDv4+
rEIBPwgzAD8OGwE/M0oAP9obAT+RSgA/cHMAP4B/AD9W/QE/A7EBP66OAD/3rAE/oxsAP9pv
AD/DowA/MLIAP6qsAT8YSgE/Epb/Po2LAT+5OQE/NUsAP5rZAD+yZQA/8IwAPwl/AT904wA/
7ncBP9grAT9YigA/ioAAP8V0AD+14P8+YtD/PoUaAT8XPQE/nMEAP5Q//z4/OgA/RW0APz/K
/z7eGAI/oxMBP3SHAD+0vwA/mz8BP9q4AD/wy/8+oEMBPxD2/z7TCAE/GvEBP2FHAD/jzwA/
gywBPwzPAD/8uAA/W44AP9VFAD+mHwA/mR8AP+kvAD94ogE/45gAP45vAT+eVv8+n5EBP4cv
AT/2/QA/0SgBP6NEAT8I1QA/NuYAP5Vy/z7AiAA/bQ4BP9u+AD+3BP8+HjABP8q4AT/rvgA/
mJr/PjhpAD/5cAE/uugAP0bPAT/O2QA/fS3/PvkHAT+e9AA/18EAP6JBAD+uOQA/wToBP+zV
AD9DiwE/7TAAP+oPAD/SuP8+PJQAP6rEAD8v8wA/WeYAP86YAT+pyP4+4lkAPx1zAD8fw/8+
ohAAP0OU/j7iIQA/1RsAP0HBAT+YRQA/kxIBP56NAD/eIgA/jCsAP1jpAD/hxf8+gIT/PqKf
AD8MgwA/M4//PukPAD8jFQA/I80AP7WP/z5FPQA/5SYAP7yu/z6IoAA/sCgAP4nzAD+h1wA/
PBYBP+wKAT/muP4+TngAPxQPAT+vJAA/1d/+Pj9h/z5cLwA/zUUAP5yxAj/EyAA/3MsBP9Qk
/z5y+/8+z+AAP7uO/z4weP4+wtcAPxyR/z4wAgA/gyz/PkqZ/j6r4QE/nX0AP+o2AD/WGf8+
VtX/Pvp9AT+WOgA/YyQBP2K9/z78MQE/e53/Podo/j5g4QA/Tdz/PgwWAD+L5AA/fz0BP94I
AD/HEwE/CWEAP5wR/z7q4QA/WY0AP408AT/+iv8+zKMAP8qZ/z6ntP0+NloBP6rxAD9zsgA/
9ksBP8ek/z6UXAA/YXcAP8QQAT/ct/4+w20AP6f9AD+FzP8+jk0AP3+TAD/cYAA/rDcAP01M
AD+mwv8+LQkAP/h4AD/16v8+ZaL/PoY8AD8+fgA/jQQAP4cs/z51xP8+f8oAP97Z/z6u4f8+
jNUAP4o9AD+7cwA/</AssayYData></Step><Step><CommonData><SampleLocation>2</SampleLocation><SampleID></SampleID><SampleGroup></SampleGroup><SampleInfo></SampleInfo><SampleRow>C</SampleRow><SamplePlate>1</SamplePlate><WellType>REGENERATION</WellType><Concentration>-1</Concentration><ConcentrationUnits>µg/ml</ConcentrationUnits><MolarConcentration>-1</MolarConcentration><MolarConcUnits>nM</MolarConcUnits><MolecularWeight>-1</MolecularWeight><Temperature>30</Temperature><StartTime>5223024</StartTime><AssayTime>5</AssayTime></CommonData><FlowRate>1000</FlowRate><StepType>KREGENERATION</StepType><StepName>Regeneration</StepName><StepStatus>OK</StepStatus><ActualTime>5.00103</ActualTime><CycleTime>0.2</CycleTime><AssayXData Points="25">P0MHRXJGB0WlSQdF3UwHRRBQB0VDUwdFdlYHRalZB0XZXAdFEGAHRT9jB0V2ZgdFpWkHRd1s
B0UQcAdFP3MHRXJ2B0WleQdF3XwHRQyAB0VDgwdFcoYHRamJB0XZjAdFEJAHRQ==</AssayXData><AssayYData Points="25">EkxuPclCDL5IFmS+uEuLvhqBlr7UsaG+vlmsvugKsr5/5be+vk29vuvsw76ATsa+FnvKvpjE
zL41w9K+IyrTvg+X2b46k9u+2fPbviE24L5Fh+C+O1zivmKJ5r68pOi+Tg7nvg==</AssayYData></Step><Step><CommonData><SampleLocation>1</SampleLocation><SampleID>Buffer</SampleID><SampleGroup></SampleGroup><SampleInfo></SampleInfo><SampleRow>C</SampleRow><SamplePlate>1</SamplePlate><WellType>BUFFER</WellType><Concentration>-1</Concentration><ConcentrationUnits>µg/ml</ConcentrationUnits><MolarConcentration>-1</MolarConcentration><MolarConcUnits>nM</MolarConcUnits><MolecularWeight>-1</MolecularWeight><Temperature>30</Temperature><StartTime>5235208</StartTime><AssayTime>5</AssayTime></CommonData><FlowRate>1000</FlowRate><StepType>KREGENERATION</StepType><StepName>Regeneration</StepName><StepStatus>OK</StepStatus><ActualTime>5.00103</ActualTime><CycleTime>0.2</CycleTime><AssayXData Points="25">RJMHRXuWB0WumQdF4pwHRRGgB0VEowdFd6YHRaqpB0XerAdFFbAHRUSzB0V7tgdFqrkHReK8
B0UVwAdFSMMHRXfGB0WuyQdF3swHRRXQB0VI0wdFd9YHRa7ZB0Xe3AdFFeAHRQ==</AssayXData><AssayYData Points="25">PDx4PYi7hz6hVJI+QbiPPqKljj6l9Io+fnKMPgKWiz79eYo+w1CLPv/2jj4Imow+nuSMPgZS
jD6voY8+i0iOPlcVjz68K5E+LTaQPkgrkT48aJM+JqyPPq8Rkj5ksJE+5+iPPg==</AssayYData></Step><Step><CommonData><SampleLocation>2</SampleLocation><SampleID></SampleID><SampleGroup></SampleGroup><SampleInfo></SampleInfo><SampleRow>C</SampleRow><SamplePlate>1</SamplePlate><WellType>REGENERATION</WellType><Concentration>-1</Concentration><ConcentrationUnits>µg/ml</ConcentrationUnits><MolarConcentration>-1</MolarConcentration><MolarConcUnits>nM</MolarConcUnits><MolecularWeight>-1</MolecularWeight><Temperature>30</Temperature><StartTime>5247397</StartTime><AssayTime>5</AssayTime></CommonData><FlowRate>1000</FlowRate><StepType>KREGENERATION</StepType><StepName>Regeneration</StepName><StepStatus>OK</StepStatus><ActualTime>5.00005</ActualTime><CycleTime>0.2</CycleTime><AssayXData Points="25">SOMHRX/mB0Wu6QdF5uwHRRXwB0VM8wdFe/YHRa75B0Xi/AdFGQAIRUwDCEV7BghFsgkIReIM
CEUVEAhFSBMIRX8WCEWyGQhF5hwIRRUgCEVMIwhFfyYIRa4pCEXmLAhFFTAIRQ==</AssayXData><AssayYData Points="25">dJh5vutKy77x9uW+YMvsvs/58b767/W++hD5vm2q+77cYPq+g7H8vpr3/r6tBQC/WdQAvwtD
Ab/woAG//7ICvyWAA7/Y6AO/NpkDv6mJBL+ntQO/A+IGv3QjBb8UygW/V4QHvw==</AssayYData></Step><Step><CommonData><SampleLocation>1</SampleLocation><SampleID>Buffer</SampleID><SampleGroup></SampleGroup><SampleInfo></SampleInfo><SampleRow>C</SampleRow><SamplePlate>1</SamplePlate><WellType>BUFFER</WellType><Concentration>-1</Concentration><ConcentrationUnits>µg/ml</ConcentrationUnits><MolarConcentration>-1</MolarConcentration><MolarConcUnits>nM</MolarConcUnits><MolecularWeight>-1</MolecularWeight><Temperature>30</Temperature><StartTime>5259720</StartTime><AssayTime>5</AssayTime></CommonData><FlowRate>1000</FlowRate><StepType>KREGENERATION</StepType><StepName>Regeneration</StepName><StepStatus>OK</StepStatus><ActualTime>5.00103</ActualTime><CycleTime>0.2</CycleTime><AssayXData Points="25">SDMIRXs2CEWyOQhF5jwIRRlACEVIQwhFe0YIRa5JCEXiTAhFGVAIRUhTCEV7VghFslkIReJc
CEUZYAhFTGMIRXtmCEWuaQhF4mwIRRlwCEVMcwhFf3YIRbJ5CEXmfAhFGYAIRQ==</AssayXData><AssayYData Points="25">0fEfPrqddT5+B3o+GNJ7PkY2dj4jX3E+RLtyPs6rcz6tY3U+BB90Pn31cT5WgnQ+FxV5PmLW
dD6Vmng+8td8PmDyfT68NH8+IUp4Pkrcez6MsHw+Pb98PhBDfT7uzH4+xax+Pg==</AssayYData></Step><Step><CommonData><SampleLocation>2</SampleLocation><SampleID></SampleID><SampleGroup></SampleGroup><SampleInfo></SampleInfo><SampleRow>C</SampleRow><SamplePlate>1</SamplePlate><WellType>REGENERATION</WellType><Concentration>-1</Concentration><ConcentrationUnits>µg/ml</ConcentrationUnits><MolarConcentration>-1</MolarConcentration><MolarConcUnits>nM</MolarConcUnits><MolecularWeight>-1</MolecularWeight><Temperature>30</Temperature><StartTime>5272039</StartTime><AssayTime>5</AssayTime></CommonData><FlowRate>1000</FlowRate><StepType>KREGENERATION</StepType><StepName>Regeneration</StepName><StepStatus>OK</StepStatus><ActualTime>5.00005</ActualTime><CycleTime>0.2</CycleTime><AssayXData Points="25">TIMIRYOGCEW2iQhF6owIRR2QCEVMkwhFg5YIRbaZCEXmnAhFHaAIRUyjCEV/pghFsqkIReqs
CEUdsAhFTLMIRX+2CEWyuQhF5rwIRRnACEVMwwhFg8YIRbbJCEXmzAhFGdAIRQ==</AssayXData><AssayYData Points="25">VYHVvvcg+r5H0gC/zPkDv2CNBb9FbwW/Tq4Hv60gB7/8UAm/fOwIv8EiCb/1aQq/BiELv4sa
DL/FSgy/nDcMv/EoDb+wrQ2/Ki4NvznPDr+HTw2/4esNv/rhDb849Q2/RUsQvw==</AssayYData></Step><Step><CommonData><SampleLocation>1</SampleLocation><SampleID>Buffer</SampleID><SampleGroup></SampleGroup><SampleInfo></SampleInfo><SampleRow>C</SampleRow><SamplePlate>1</SamplePlate><WellType>BUFFER</WellType><Concentration>-1</Concentration><ConcentrationUnits>µg/ml</ConcentrationUnits><MolarConcentration>-1</MolarConcentration><MolarConcUnits>nM</MolarConcUnits><MolecularWeight>-1</MolecularWeight><Temperature>30</Temperature><StartTime>5284225</StartTime><AssayTime>5</AssayTime></CommonData><FlowRate>1000</FlowRate><StepType>KREGENERATION</StepType><StepName>Regeneration</StepName><StepStatus>OK</StepStatus><ActualTime>5.00005</ActualTime><CycleTime>0.2</CycleTime><AssayXData Points="25">TNMIRX/WCEW22QhF5twIRRngCEVQ4whFf+YIRbbpCEXu7AhFGfAIRVDzCEV/9ghFtvkIReb8
CEUdAAlFUAMJRYMGCUW2CQlF6gwJRRkQCUVMEwlFgxYJRbYZCUXqHAlFGSAJRQ==</AssayXData><AssayYData Points="25">XDKEPLZBUD57cGU+7d5dPmY+YT4TH14+oRJiPiHvYD6pBmM+QTRkPpDDZD7MTVw+06VkPsmw
Zz7OwWg+qq5rPuQTaj6nY2k+8XdqPjvEaT6rmGk+lMRqPtJTaD4B82s+6JhtPg==</AssayYData></Step></KineticsData></ExperimentResults>
