# Supplementary material for: CD147 mediates the adsorption of influenza A virus on the cell surface through direct interaction with HA
Source: Front Cell Infect Microbiol. 2025 Aug 29;15:1647283. doi: 10.3389/fcimb.2025.1647283 (PMC12426278; doi:10.3389/fcimb.2025.1647283)
Supplement: Supplementary file 8 [file DataSheet2.zip › raw data-2/Figure 6/Fingure6 D-I/Fingure6 G/241006_012.frd]

<?xml version="1.0" encoding="UTF-8" standalone="yes"?>
<ExperimentResults><ExperimentInfo Name="Experiment_17"><ExpDescription></ExpDescription><RTDVersion>2.0</RTDVersion><RunID>460CF0F2-678D-4686-806C-99B63B5D4859</RunID><ExperimentType>KINETICS</ExperimentType><ExperimentSubType>KBASIC</ExperimentSubType><StartDateTime>2024-10-06T18:06:47</StartDateTime><MachineName>4QSYCS2</MachineName><UserName>Labuser</UserName><LotNumber></LotNumber><PlateName>241006</PlateName><PlateName2></PlateName2><SensorName>D5</SensorName><SensorPlate>1</SensorPlate><SensorType>SA (Streptavidin)</SensorType><SensorRole>LIGAND</SensorRole><SensorInfo></SensorInfo><WritingSW>DataAcquisition.exe 11.1.0.11</WritingSW><InstrumentType>OctetRED96e</InstrumentType><InstrumentSerial>FB-90287</InstrumentSerial><InstrumentFW>1.0.0.0</InstrumentFW><IntegrationTime>1.9</IntegrationTime><DSPType>CPF</DSPType><DSPStitching>1</DSPStitching><HasManifest>1</HasManifest><InfoHash>-1284881077</InfoHash></ExperimentInfo><AssayParamsInfo/><KineticsData><Step><CommonData><SampleLocation>12</SampleLocation><SampleID></SampleID><SampleGroup></SampleGroup><SampleInfo></SampleInfo><SampleRow>D</SampleRow><SamplePlate>1</SamplePlate><WellType>BUFFER</WellType><Concentration>-1</Concentration><ConcentrationUnits>µg/ml</ConcentrationUnits><MolarConcentration>-1</MolarConcentration><MolarConcUnits>nM</MolarConcUnits><MolecularWeight>-1</MolecularWeight><Temperature>30</Temperature><StartTime>2945367</StartTime><AssayTime>120</AssayTime></CommonData><FlowRate>1000</FlowRate><StepType>BASELINE</StepType><StepName>Baseline</StepName><StepStatus>OK</StepStatus><ActualTime>120.001</ActualTime><CycleTime>0.2</CycleTime><AssayXData Points="600">AAAAAM3MTD7NzMw+mpkZP1YOTT/FIIA/XrqZPzMzsz+R7cw/K4fmPwAAAEDNzAxAmpkZQGZm
JkCWQzNAAABAQM3MTED8qVlAZmZmQDMzc0AxCIBAZmaGQM3MjEBkO5NAmpmZQAAAoECYbqZA
/tSsQDMzs0DLoblAAADAQMl2xkDNzMxAZDvTQJqZ2UAAAOBAmG7mQM3M7EBkO/NAy6H5QAAA
AEFMNwNBf2oGQZqZCUHNzAxBGQQQQUw3E0FmZhZBsp0ZQeXQHEEZBCBBMzMjQX9qJkGynSlB
zcwsQQAAMEFMNzNBZmY2QbKdOUHNzDxBAABAQTMzQ0F/akZBmplJQeXQTEEZBFBBTDdTQWZm
VkGamVlBzcxcQRkEYEEzM2NBf2pmQZqZaUHNzGxBGQRwQTMzc0FmZnZBmpl5QeXQfEEMAoBB
mpmBQT81g0HNzIRBc2iGQQAAiEGamYlBMzOLQdnOjEFmZo5BAACQQZqZkUEzM5NB2c6UQWZm
lkEAAJhBmpmZQT81m0HZzpxBZmaeQQAAoEGmm6FBMzOjQdnOpEFmZqZBAACoQaabqUE/NatB
2c6sQWZmrkEMArBBmpmxQT81s0HZzrRBZma2QQAAuEGamblBMzO7QdnOvEFmZr5BDALAQZqZ
wUE/NcNB2c7EQXNoxkEMAshBmpnJQT81y0HNzMxBc2jOQQwC0EGamdFBMzPTQc3M1EFzaNZB
DALYQZqZ2UE/NdtB2c7cQXNo3kEMAuBBmpnhQTMz40HNzORBZmbmQQAA6EGamelBMzPrQdnO
7EFzaO5BDALwQaab8UE/NfNB2c70QXNo9kEAAPhBmpn5QT81+0HZzvxBZmb+QQAAAELTzQBC
mpkBQmZmAkIzMwNCAAAEQtPNBEKgmgVCZmYGQjMzB0IGAQhCzcwIQpqZCUJmZgpCOTQLQgAA
DELNzAxCmpkNQmZmDkIzMw9CAAAQQs3MEEKgmhFCZmYSQjMzE0IGARRCzcwUQqCaFUJmZhZC
OTQXQgYBGELNzBhCmpkZQmZmGkI5NBtCBgEcQtPNHEKgmh1CbWceQjMzH0IAACBC080gQqCa
IUJmZiJCOTQjQgAAJELTzSRCmpklQm1nJkIzMydCAAAoQs3MKEKgmilCbWcqQjMzK0IGASxC
080sQpqZLUJmZi5CMzMvQgYBMELNzDBCmpkxQm1nMkIzMzNCAAA0Qs3MNEKgmjVCZmY2Qjk0
N0IAADhCzcw4QqCaOUJmZjpCMzM7QgYBPELTzTxCmpk9QmZmPkIzMz9CBgFAQtPNQEKgmkFC
bWdCQjk0Q0IGAURCzcxEQqCaRUJtZ0ZCMzNHQgAASELTzUhCoJpJQmZmSkIzM0tCAABMQtPN
TEKamU1CZmZOQjk0T0IGAVBC081QQpqZUUJtZ1JCPzVTQgYBVELTzVRCmplVQmZmVkIzM1dC
AABYQtPNWEKgmllCbWdaQjk0W0IGAVxCzcxcQqCaXUJmZl5COTRfQgAAYELNzGBCoJphQm1n
YkIzM2NCAABkQtPNZEKgmmVCZmZmQjMzZ0IAAGhCzcxoQqCaaUJmZmpCOTRrQgAAbELTzWxC
mpltQmZmbkI5NG9CAABwQtPNcEKamXFCZmZyQjMzc0IAAHRC0810QqCadUJtZ3ZCMzN3QgYB
eELTzXhCoJp5QmZmekIzM3tCBgF8QtPNfEKgmn1CZmZ+Qjk0f0IAAIBCZmaAQs3MgEK2M4FC
HZqBQgAAgkLpZoJCzcyCQjMzg0KamYNCgwCEQulmhEJQzYRCMzOFQh2ahUIAAIZCZmaGQlDN
hkIzM4dCHZqHQoMAiEJmZohCzcyIQrYziUIdmolCgwCKQmZmikJQzYpCMzOLQpqZi0KDAIxC
ZmaMQlDNjEK2M41CmpmNQgAAjkJmZo5CUM2OQrYzj0Idmo9CgwCQQmZmkEJQzZBCtjORQpqZ
kUIAAJJC6WaSQlDNkkIzM5NCHZqTQgAAlELpZpRCUM2UQrYzlUIdmpVCAACWQulmlkJQzZZC
MzOXQpqZl0IAAJhC6WaYQlDNmEIzM5lCHZqZQoMAmkJmZppCzcyaQjMzm0IdmptCAACcQulm
nELNzJxCtjOdQpqZnUKDAJ5C6WaeQs3MnkIzM59CHZqfQgAAoELpZqBCUM2gQjMzoUIdmqFC
gwCiQmZmokLNzKJCMzOjQpqZo0IAAKRC6WakQs3MpEK2M6VCmpmlQgAApkJmZqZCUM2mQjMz
p0IdmqdCgwCoQmZmqELNzKhCtjOpQpqZqUIAAKpCZmaqQlDNqkK2M6tCHZqrQgAArEJmZqxC
UM2sQjMzrUIdmq1CAACuQulmrkJQza5CMzOvQh2ar0IAALBC6WawQlDNsEK2M7FCmpmxQgAA
skLpZrJCzcyyQjMzs0KambNCAAC0QulmtEJQzbRCMzO1QpqZtUKDALZC6Wa2QlDNtkK2M7dC
mpm3QoMAuEJmZrhCzcy4QjMzuUIdmrlCAAC6QulmukLNzLpCMzO7Qh2au0KDALxCZma8Qs3M
vEIzM71Cmpm9QgAAvkJmZr5CUM2+QrYzv0Idmr9CAADAQulmwELNzMBCtjPBQpqZwUKDAMJC
ZmbCQlDNwkK2M8NCmpnDQoMAxEJmZsRCUM3EQjMzxUIdmsVCgwDGQulmxkLNzMZCtjPHQh2a
x0KDAMhCZmbIQlDNyEK2M8lCmpnJQgAAykJmZspCUM3KQrYzy0KamctCAADMQulmzEJQzcxC
MzPNQpqZzUKDAM5C6WbOQs3MzkIzM89CHZrPQgAA0ELpZtBCzczQQjMz0UIdmtFCAADSQulm
0kLNzNJCtjPTQpqZ00KDANRCZmbUQlDN1EIzM9VCHZrVQgAA1kJmZtZCzczWQrYz10IdmtdC
AADYQulm2ELNzNhCtjPZQpqZ2UIAANpCZmbaQs3M2kK2M9tCHZrbQoMA3EJmZtxCUM3cQjMz
3UKamd1CgwDeQmZm3kJQzd5CMzPfQh2a30IAAOBCZmbgQlDN4EIzM+FCmpnhQgAA4kJmZuJC
zcziQrYz40KameNCAADkQulm5EJQzeRCtjPlQpqZ5UIAAOZCZmbmQlDN5kK2M+dCHZrnQgAA
6ELpZuhCUM3oQjMz6UIdmulCgwDqQulm6kJQzepCMzPrQh2a60KDAOxC6WbsQlDN7EIzM+1C
HZrtQgAA7kLpZu5CUM3uQrYz70Idmu9C</AssayXData><AssayYData Points="600">AAAAAKc0kDo1x7i63oIVuw7OSbtvhPe6pVCfurItGbtvEBk6wPunuoeGBrv5fsO7suPVuuO+
0brKx5+6OWdCu4CNmbqWoTS6s+2Uug7JuLkep6u7qh97u/20XTu8Klk6ajw3uevY9rppIuk5
YOSNu00nOjvxwxe6+beAu0jIMTsDu3w7mlK8O+KTjDqQw5s7VJ7dOvtqjDsQNxI57kgMuwKh
ezlLNec6rrQHO67G8Tv85sI7yLwZO52pQTtoFZY75xNWu/2lqjo18Yw7jA9OO73/PTvLkgA7
jgYgu2MSMzqn2EA7S8qxuokclzsbYa07bzt3O4nRajspvSU6XgebOx0w3DoHROc7MmNwO3Gi
4DoqQdg7/c+kO0Z0xztLvFk7JCIBPOy1sTvjZY87hWeKO2S0nTuuCWw785lJO+CFhTufDxc7
ECTROl9k8ztkY+A7CmodO5jlAjxJBCM7Q4MJPPChujtAN3E7mBmCOz3F0jsWOMM73BjZO8CR
ZTtHroA7jlbkOwKfxjtsGBE8NWChO6Irvzvfm/U7G5C2O35myjufuyg7uO6bO3b+njsmj6s7
237CO/CdsjtwbuU75AviOyxjJDzE37c7ZEvPO2PaBzzmtiw8o4VSPHeI9ztaEhE8MvOzO+GY
mjun8TE8YRbVOwsaAjzhZPA7Tx+SO9BG7TtG/fs7kcgKPEU3AzznGRA8X5dCPMeAKzyNMVE8
Hh8KPDsnQjx0cKg7KjM/PF9TDDzVj0I86Wf3O7DfCjwkuQI86kwAPPTsBTyU1ts7aCMQPIB0
Ozy96D88Rb3LO5XYIjw06Q88CTYRPN0jJTyUHOw7dttBPGfddTxtDBg83jsgPLX4DDyFYAQ8
D8A6PNutJTz5TEM8B9INPOj7WjyD9jo8MyQ8PPJmYjwW7BI8d+/mOzPHMzzjJTw843EYPIZk
KTzHkjU8d61APEBiDzx7c0k8VqUGPLknXjxEcUs8u4MIPAx+5Tsl9VY8sUdYPHGsWTwi0CQ8
Eyk6PF8rWjyD5iI8VVZbPKclUTwb/rU7jiQUPEHGODz4qSU8Qn0oPKoaVDwBpVI8AuZHPK88
Kzx4B0k8Y7thPJ8POTx6Tyc8P5MRPCqAVjwp30c87XBQPGhrTTyzmII8w2lJPFgmSzzLl2s8
aexJPFNsNTwdKCU89Xx+PF5mLDxxmVo81EVvPOoGSzzrf2o8Vp2IPCQBUjykz3Y8Xo1MPOeH
Qjxh3UU8uog4PMdHgzwpcIY8E/5uPN8NhDzSqG08c+ggPCI6kTwuszQ8/cBVPH1tfTyCIU48
KFtjPPFEUjza4GQ8Q9NUPBAXbjxJ+Wc8wr0YPO0mRzw7aFM8SvhsPJPLgjzXvY88B5NfPNdK
jTyZ9Z88Q6Z3PJa5dTy+CmA8EsKAPFcSWDxRJoc8wstpPGIPiDxibno8+WyOPFydbzxE+Gw8
OJxbPFoTijyroHk8fc5XPJWxMDxOIlc896KWPOpScDyIvmc8lzWQPNmKTzxLF4Y84vFuPCOX
hTyXsqE8/yCQPFAhkDwKFUo88f+XPPDgRTwFenM8bnBYPFeyYzynGC88UCN6PBWefzwQmYA8
5+NRPCTXaDzNwHc80JeLPDepiTyqGmQ8eoKqPMwYkjwxOY88+2h7PITTNTyX4Ek8/g6cPHi2
ajzc3ZM8QCSYPKZ5azxFHnM8oSJzPEEFczxAhH08YO9wPEJOZjxzzZs83oxKPDcHWTzfm5g8
aB1xPNdcXDzKRW88sBapPJY5njwdjV48XRd6PHR1Tjy3BXY8kOZdPMlGizwQnoE8fghlPJ+d
eTyKa5080qCKPCOrkDzxRYI8MAeJPM9chDwtn5M8VKaGPNDkiDy03EU8pVaBPOjDhzxp4p88
WcpiPDpalzw7W4Y89NiMPB3jQDzTqI48Kr9UPAlqezzBoJg8+BiRPK7IZDxuD488svuMPJCn
gTwmSIY8SSiKPB8lezyVZ4A8Ibt6PNFtgjx5KJE874mBPEJ5ejzoboA8kG6ZPGupjjzLHI48
OyiQPF76mTyML5488LyZPIdbkTwU04w8v8aOPJPkkDy7dps8aI2fPEs9PDwb/408om6NPJBx
TDxC2ng8L8uDPNGbijzBBY48WjaWPD/wkjwFg5Y8lW2APGGRnzzyhoc82TCGPBERkDzVSJ08
g9WNPCpfmTzOf5Q8yVmePLk9iDxlp4I8P49kPFOnbTz0koE8YwScPPZliDwhJX08M8F8PDy7
ozyhGTQ8uVGDPBZaiDxSdWo8hZeMPP0DhjzTqo88brqXPFN4dTwWPJY8MZ2ZPMthjDwWu1I8
FDyFPKCtkDxBHJc8tmCJPO8dmTy43m887iJnPJDAjTxHd5k83nOKPPEeajy8n4g8xUGAPOad
jzxzrZU80OOPPLBckjx+d4g89CY+PKzZhjz4TpE8o8RgPG6MdzxvwoQ8LnuNPIOMjDxJIo88
1u6xPPwWjDz/2aI8IbqkPEpDojzyrH48+49mPAcClDwUX5A8o46GPGUsVzwfQZk8enWJPK8e
pTwF9aU8MPjBPLiljjw9sIw8xmamPERzoTy7IKE8hZmxPPLkjzyyo7I8Uh6XPHgSdTyc05k8
qH+zPM6uijyDjYs8i2mdPPZygDx4r3A8GJGEPFYOqDzrXXI8FPSjPMNyiDwzMHs86dikPJID
hjwHf4k8j72lPAmVmTwYXbI8SMWTPKJTjTw9I5w8DJC8PEhaojwMupk8QYyuPId0hzw7/1Y8
ZTqhPN5chjzlmIo8RuK+PIRKijyp2Z48A2qEPFmTfjyCc6w81dGWPFQ1jDwrR508QtKFPL2Z
mjzEkj08blyaPGQWjTzFq3I8RSa4PHlkcjw/kZ88G/t/PLXGgzxyO5A8iZaKPO7noTwz4Yo8
QBmTPHOTljzY9og8kM+VPMZlbjxNXpk8Sh+uPNluejxrW4Y84/WAPDPijzxmw5Q8N/CgPKXR
kDwEZp48Z+2ZPDOHoTxuAow8i9iJPJWzjDw4IJk8uPumPPFfjjwzoIY8OrqmPJxrpzy4LIc8
WmWWPKBmrDwxVKA8edNzPORamDyPbaI8qZeKPCDLgzwNo4w8nhKYPD32fzyGfZw8tWSbPF2D
kjwgq4s8mNSpPD8JhDxFpIc8EP6WPFHoljxv+4k8GFaTPG7chDyC0KU8BZV8PDtLnjzWi3A8
/KI/PAQejTwYNJA863SVPEjkgjw9Up48</AssayYData></Step><Step><CommonData><SampleLocation>5</SampleLocation><SampleID>mhb2</SampleID><SampleGroup></SampleGroup><SampleInfo></SampleInfo><SampleRow>D</SampleRow><SamplePlate>1</SamplePlate><WellType>KLOAD</WellType><Concentration>-1</Concentration><ConcentrationUnits>µg/ml</ConcentrationUnits><MolarConcentration>-1</MolarConcentration><MolarConcUnits>nM</MolarConcUnits><MolecularWeight>-1</MolecularWeight><Temperature>30</Temperature><StartTime>3130765</StartTime><AssayTime>1200</AssayTime></CommonData><FlowRate>1000</FlowRate><StepType>LOADING</StepType><StepName>Loading</StepName><StepStatus>OK</StepStatus><ActualTime>522.801</ActualTime><CycleTime>0.2</CycleTime><AssayXData Points="2614">gwDwQulm8ELTzfBCtjPxQqCa8UIGAfJCbGfyQtPN8kK2M/NCHZrzQoMA9ELpZvRCUM30Qjk0
9UKgmvVCBgH2Qmxn9kLTzfZCtjP3QqCa90KDAPhC6Wb4QlDN+EK2M/lCHZr5QgYB+kJsZ/pC
0836Qjk0+0IdmvtCgwD8Qmxn/EJQzfxCOTT9Qh2a/UKDAP5C6Wb+QtPN/kI5NP9CHZr/QkIA
AEN1MwBDqGYAQ9uZAENQzQBDgwABQ3UzAUPpZgFDHZoBQw7NAUODAAJDdTMCQ+lmAkMdmgJD
Ds0CQ4MAA0N1MwNDqGYDQx2aA0MOzQNDgwAEQ7YzBEMrZwRDHZoEQw7NBENCAAVDtjMFQ6hm
BUMdmgVDUM0FQ0IABkN1MwZDqGYGQx2aBkNQzQZDgwAHQ7YzB0PpZgdDHZoHQw7NB0ODAAhD
dTMIQ6hmCEMdmghDDs0IQ4MACUN1MwlDqGYJQ9uZCUMOzQlDQgAKQ3UzCkOoZgpDHZoKQ1DN
CkNCAAtDdTMLQ6hmC0MdmgtDDs0LQ4MADEN1MwxDqGYMQ9uZDEMOzQxDQgANQ7YzDUPpZg1D
25kNQw7NDUNCAA5DdTMOQ+lmDkPbmQ5DDs0OQ0IAD0N1Mw9DqGYPQx2aD0NQzQ9DQgAQQ3Uz
EEPpZhBD25kQQ1DNEENCABFDtjMRQ+lmEUPbmRFDDs0RQ4MAEkO2MxJD6WYSQx2aEkNQzRJD
QgATQ7YzE0OoZhND25kTQw7NE0ODABRDtjMUQ6hmFEPbmRRDDs0UQ4MAFUN1MxVD6WYVQ9uZ
FUNQzRVDgwAWQ7YzFkPpZhZD25kWQw7NFkNCABdDdTMXQ6hmF0MdmhdDUM0XQ4MAGEN1MxhD
6mYYQ9uZGENQzRhDgwAZQ7YzGUPqZhlD25kZQ1DNGUNCABpDtjMaQ6hmGkMdmhpDDs0aQ4MA
G0N1MxtDqGYbQ9uZG0NQzRtDQgAcQ7YzHEPqZhxD25kcQw7NHEODAB1DtjMdQ+pmHUMdmh1D
UM0dQ0IAHkN1Mx5DqGYeQx2aHkNQzR5DQgAfQ7YzH0OoZh9DHZofQw7NH0ODACBDtjMgQ6hm
IEMdmiBDDs0gQ4MAIUN1MyFD6mYhQx2aIUNQzSFDgwAiQ3UzIkOoZiJD25kiQw7NIkNCACND
dTMjQ+pmI0MdmiNDDs0jQ0IAJEO2MyRDqGYkQ9uZJENQzSRDgwAlQ3UzJUOoZiVDHZolQ1DN
JUNCACZDtjMmQ6hmJkMdmiZDDs0mQ8QAJ0N1MydD6mYnQx2aJ0NQzSdDQgAoQ7YzKEPqZihD
HZooQ1DNKENCAClDdTMpQ+pmKUMdmilDDs0pQ0IAKkN1MypD6mYqQx2aKkMOzSpDQgArQ7Yz
K0OoZitDHZorQ1DNK0NCACxDtjMsQ6hmLEMdmixDDs0sQ0IALUO2My1DqGYtQ9uZLUMOzS1D
gwAuQ3UzLkOoZi5DHZouQw7NLkNCAC9DtjMvQ+pmL0PbmS9DUM0vQ4MAMEN1MzBDqGYwQx2a
MENQzTBDgwAxQ3UzMUOoZjFDHZoxQw7NMUODADJDtjMyQ+pmMkMdmjJDDs0yQ4MAM0O2MzND
6mYzQ9uZM0NQzTNDQgA0Q7YzNEOoZjRDHZo0Q1DNNENCADVDdTM1Q6hmNUPbmTVDUM01Q4MA
NkN1MzZD6mY2Q9uZNkMOzTZDQgA3Q7YzN0OoZjdD25k3Q1DNN0ODADhDtjM4Q+pmOEMcmjhD
UM04Q0IAOUN0MzlDqGY5QxyaOUMOzTlDQgA6Q7YzOkPqZjpDHJo6Qw7NOkODADtDdDM7Q6hm
O0McmjtDUM07Q4MAPEO2MzxDqGY8Q9uZPEMOzTxDQgA9Q7YzPUOoZj1DHJo9Q1DNPUODAD5D
tjM+Q+pmPkMcmj5DUM0+Q0IAP0N0Mz9DqGY/QxyaP0NQzT9DQgBAQ7YzQEOoZkBDHJpAQ1DN
QENCAEFDtjNBQ6hmQUMcmkFDUM1BQ0IAQkO2M0JD6mZCQxyaQkNQzUJDgwBDQ7YzQ0OoZkND
25lDQ1DNQ0ODAERDtjNEQ+pmREPbmURDUM1EQ0IARUO2M0VD6mZFQ9uZRUNQzUVDQgBGQ7Yz
RkPqZkZDHJpGQw7NRkODAEdDtjNHQ6hmR0McmkdDUM1HQ4MASEN0M0hD6mZIQxyaSEMOzUhD
gwBJQ7YzSUOoZklDHJpJQw7NSUODAEpDdDNKQ+pmSkMcmkpDUM1KQ0IAS0N0M0tDqGZLQxya
S0NQzUtDQgBMQ7YzTEOoZkxDHJpMQ1DNTENCAE1DdDNNQytnTUPbmU1DUM1NQ4MATkO2M05D
6mZOQxyaTkMOzU5DgwBPQ3QzT0OoZk9DHJpPQw7NT0ODAFBDdDNQQ6hmUEPbmVBDUM1QQ0IA
UUO2M1FDqGZRQxyaUUNQzVFDQgBSQ3QzUkOoZlJD25lSQw7NUkODAFNDdDNTQ+pmU0McmlND
Ds1TQ0IAVEP4M1RDqGZUQ9uZVEMOzVRDgwBVQ3QzVUOoZlVDHJpVQ1DNVUODAFZDtjNWQ6hm
VkPbmVZDDs1WQ0IAV0O2M1dDqGZXQ9uZV0MOzVdDQgBYQ7YzWEPqZlhDHJpYQ1DNWEODAFlD
dDNZQ+pmWUPbmVlDUM1ZQ0IAWkP4M1pDqGZaQxyaWkNQzVpDgwBbQ3QzW0OoZltDHJpbQw7N
W0PEAFxDdDNcQ+pmXEMcmlxDDs1cQ4MAXUO2M11DqGZdQxyaXUMOzV1DgwBeQ7YzXkPqZl5D
HJpeQ1DNXkNCAF9DdDNfQ+pmX0Mcml9DUM1fQ0IAYEO2M2BDqGZgQxyaYEMOzWBDgwBhQ3Qz
YUPqZmFD25lhQw7NYUODAGJDtjNiQ+pmYkPbmWJDDs1iQ0IAY0O2M2NDqGZjQxyaY0MOzWND
gwBkQ3QzZEOoZmRD25lkQ1DNZEODAGVDdDNlQytnZUPbmWVDUM1lQ0IAZkO2M2ZD6mZmQxya
ZkNQzWZDgwBnQ3QzZ0OoZmdD25lnQ1DNZ0ODAGhDdDNoQ+pmaEPbmWhDDs1oQ0IAaUO2M2lD
qGZpQxyaaUMOzWlDgwBqQ3QzakOoZmpD25lqQ1DNakNCAGtDtjNrQ+pma0PbmWtDUM1rQ4MA
bEO2M2xDqGZsQxyabEMOzWxDxABtQ3QzbUOoZm1D25ltQw7NbUODAG5DtjNuQ+pmbkMcmm5D
UM1uQ4MAb0O2M29DqGZvQxyab0MOzW9DQgBwQ7YzcEOoZnBD25lwQ1DNcEODAHFDtjNxQ6hm
cUMcmnFDUM1xQ0IAckN0M3JDqGZyQxyackMOzXJDgwBzQ3Qzc0MrZ3NDHJpzQw7Nc0ODAHRD
dDN0Q6hmdEMcmnRDUM10Q0IAdUN0M3VDqGZ1QxyadUMOzXVDgwB2Q7YzdkPqZnZD25l2Q1DN
dkNCAHdDtjN3Q6hmd0McmndDDs13Q0IAeEN0M3hD6mZ4QxyaeENQzXhDhAB5Q7YzeUPqZnlD
3Jl5Qw7NeUNCAHpDtjN6Q+pmekPcmXpDDs16Q4QAe0N0M3tD6mZ7Qxyae0NQzXtDQgB8Q7Yz
fEOoZnxDHJp8Qw7NfENCAH1DtjN9Q+pmfUMcmn1DDs19Q4QAfkN0M35D6mZ+Q9yZfkNQzX5D
hAB/Q3Qzf0PqZn9DHJp/Qw7Nf0NCAIBD2xmAQ1QzgEPuTIBDh2aAQ0KAgEPbmYBDVLOAQw7N
gEOo5oBDQgCBQ9sZgUN1M4FD7kyBQ4dmgUMhgIFDupmBQ3WzgUMOzYFDh+aBQ0IAgkO6GYJD
dTOCQw5NgkOHZoJDQoCCQ7qZgkN1s4JDDs2CQ6jmgkMhAIND2xmDQ3Uzg0MOTYNDh2aDQyGA
g0O6mYNDdbODQw7Ng0Oo5oNDQgCEQ7oZhENUM4RD7kyEQ4dmhEMhgIRD25mEQ3WzhEMOzYRD
qOaEQ0IAhUO6GYVDVDOFQw5NhUOoZoVDIYCFQ7qZhUNUs4VDDs2FQ4fmhUNCAIZD2xmGQ1Qz
hkMOTYZDh2aGQ0KAhkO6mYZDVLOGQ+7MhkOo5oZDIQCHQ9sZh0NUM4dD7kyHQ6hmh0MhgIdD
25mHQ3Wzh0MOzYdDh+aHQ0IAiEO6GYhDVDOIQ+5MiEOHZohDQoCIQ9uZiEN1s4hDDs2IQ4fm
iEMhAIlD2xmJQ1QziUMOTYlDh2aJQyGAiUO6mYlDdbOJQ+7MiUOo5olDQgCKQ7oZikNUM4pD
Dk2KQ6hmikMhgIpD25mKQ3WzikPuzIpDh+aKQ0IAi0O6GYtDVDOLQ+5Mi0OoZotDQoCLQ7qZ
i0NUs4tD7syLQ6jmi0NCAIxD2xmMQ1QzjEMOTYxDh2aMQ0KAjEO6mYxDVLOMQw7NjEOo5oxD
QgCNQ9sZjUNUM41DDk2NQ4dmjUMhgI1DupmNQ3WzjUMOzY1Dh+aNQyEAjkO6GY5DdTOOQw5N
jkOoZo5DIYCOQ7qZjkN1s45DDs2OQ6jmjkNCAI9DuhmPQ3Uzj0PuTI9Dh2aPQ0KAj0O6mY9D
VLOPQw7Nj0Oo5o9DQgCQQ7oZkEN1M5BDDk2QQ4dmkEMhgJBD25mQQ3WzkEMOzZBDh+aQQ0IA
kUO6GZFDdTORQ+5MkUOHZpFDQoCRQ9uZkUN1s5FD7syRQ4fmkUMhAJJDuhmSQ3UzkkPuTJJD
qGaSQ0KAkkO6mZJDVLOSQw7NkkOo5pJDQgCTQ7oZk0NUM5ND7kyTQ6hmk0NCgJNDupmTQ3Wz
k0MOzZNDqOaTQ0IAlEO6GZRDdTOUQ+5MlEOoZpRDIYCUQ7qZlEN1s5RD7syUQ6jmlEMhAJVD
2xmVQ1QzlUMOTZVDh2aVQyGAlUPbmZVDVLOVQ+7MlUOo5pVDIQCWQ9sZlkN1M5ZDDk2WQ4dm
lkNCgJZD25mWQ3WzlkPuzJZDh+aWQ0IAl0O6GZdDVDOXQw5Nl0OHZpdDQoCXQ7qZl0NUs5dD
7syXQ4fml0MhAJhD2xmYQ3UzmEMOTZhDh2aYQ0KAmEO6mZhDdbOYQ+7MmEOH5phDQgCZQ9sZ
mUNUM5lD7kyZQ6hmmUNCgJlDupmZQ3WzmUMOzZlDqOaZQyEAmkO6GZpDdTOaQw5NmkOoZppD
QoCaQ9uZmkNUs5pDDs2aQ6jmmkMhAJtDuhmbQ1Qzm0MOTZtDqGabQyGAm0PbmZtDdbObQw7N
m0Oo5ptDIQCcQ9sZnEN1M5xDDk2cQ6hmnENCgJxD/JmcQ3WznEMOzZxDh+acQyEAnUPbGZ1D
dTOdQw5NnUOoZp1DIYCdQ9uZnUNUs51DDs2dQ6jmnUNCAJ5DuhmeQ1QznkPuTJ5DqGaeQ0KA
nkPbmZ5DVLOeQ+7MnkOo5p5DIQCfQ7oZn0N1M59D7kyfQ6hmn0MhgJ9DupmfQ1Szn0PuzJ9D
qOafQ0IAoEO6GaBDVDOgQw5NoEOoZqBDIYCgQ7qZoENUs6BDDs2gQ4fmoENCAKFDuhmhQ1Qz
oUPuTKFDqGahQyGAoUO6maFDVLOhQw7NoUOo5qFDIQCiQ7oZokN1M6JDDk2iQ6hmokMhgKJD
upmiQ3WzokMOzaJDh+aiQyEAo0O6GaNDVDOjQ+5Mo0OHZqNDQoCjQ9uZo0NUs6NDDs2jQ4fm
o0MhAKRDuhmkQ3UzpEPuTKRDh2akQyGApEPbmaRDdbOkQw7NpEOH5qRDIQClQ7oZpUNUM6VD
7kylQ6hmpUNCgKVDupmlQ3WzpUPuzKVDh+alQ0IApkPbGaZDdTOmQw5NpkOHZqZDQoCmQ7qZ
pkNUs6ZD7symQ4fmpkNCAKdD2xmnQ3Uzp0PuTKdDqGanQyGAp0O6madDVLOnQ+7Mp0OH5qdD
QgCoQ9sZqEN1M6hD7kyoQ6hmqEMhgKhDupmoQ1SzqEPuzKhDqOaoQ0IAqUPbGalDVDOpQ+5M
qUOHZqlDIYCpQ7qZqUN1s6lDDs2pQ6jmqUMhAKpDuhmqQ1QzqkMOTapDqGaqQyGAqkPbmapD
VLOqQ+7MqkOH5qpDQgCrQ7oZq0N1M6tD7kyrQ4dmq0MhgKtDupmrQ3Wzq0MOzatDh+arQ2IA
rEPbGaxDdTOsQ+5MrEOoZqxDIYCsQ7qZrEN1s6xD7sysQ6jmrEMhAK1D2xmtQ1QzrUMOTa1D
h2atQyGArUO6ma1DVLOtQw7NrUOo5q1DQgCuQ7oZrkN1M65D7kyuQ4dmrkNCgK5D25muQ3Wz
rkPuzK5Dh+auQyEAr0O6Ga9DdTOvQ+5Mr0OoZq9DQoCvQ9uZr0N1s69DDs2vQ4fmr0NCALBD
2xmwQ1QzsEMOTbBDqGawQyGAsEPbmbBDdbOwQw7NsEOo5rBDIQCxQ9sZsUNUM7FDDk2xQ6hm
sUNCgLFDupmxQ1SzsUPuzLFDh+axQ0IAskO6GbJDdTOyQ+5MskOoZrJDIYCyQ7qZskNUs7JD
Ds2yQ4fmskMhALND2xmzQ3Uzs0PuTLNDqGazQyGAs0PbmbNDdbOzQw7Ns0Oo5rNDQgC0Q/wZ
tENUM7RDDk20Q6hmtENCgLRDupm0Q3WztEPuzLRDqOa0QyEAtUPbGbVDdTO1Qw5NtUOoZrVD
IYC1Q7qZtUNUs7VD7sy1Q4fmtUMhALZD2xm2Q3UztkPuTLZDh2a2QyGAtkPbmbZDdbO2Q+7M
tkOo5rZDQgC3Q9sZt0N1M7dDDk23Q4dmt0MhgLdD25m3Q3Wzt0MOzbdDh+a3Q0IAuEO6GbhD
VDO4Qw5NuEOoZrhDQoC4Q9uZuENUs7hDDs24Q4fmuENCALlDuhm5Q3UzuUMOTblDh2a5Q0KA
uUO6mblDVLO5Q+7MuUOo5rlDQgC6Q9sZukNUM7pDDk26Q6hmukNCgLpDupm6Q1SzukPuzLpD
h+a6Q0IAu0O6GbtDdTO7Q+5Mu0OoZrtDQoC7Q9uZu0N1s7tDDs27Q6jmu0MhALxDuxm8Q1Qz
vEMPTbxDh2a8QyGAvEPbmbxDdbO8Qw/NvEOH5rxDIQC9Q9sZvUN1M71D7ky9Q4dmvUMhgL1D
25m9Q1SzvUMPzb1DqOa9QyEAvkPbGb5DVDO+Q+5MvkOHZr5DQoC+Q9uZvkNUs75D7sy+Q4fm
vkNCAL9Duxm/Q1Qzv0MPTb9Dh2a/Q0KAv0O7mb9DdbO/Qw/Nv0Oo5r9DQgDAQ7sZwENUM8BD
D03AQ4dmwENCgMBD25nAQ1SzwEMPzcBDqObAQ0IAwUPbGcFDdTPBQ+5MwUOoZsFDIYDBQ9uZ
wUNUs8FD7szBQ4fmwUNCAMJDuxnCQ1QzwkMPTcJDh2bCQyGAwkO7mcJDVLPCQw/NwkOo5sJD
QgDDQ9sZw0NUM8NDD03DQ6hmw0MhgMNDu5nDQ3Wzw0PuzMNDh+bDQ0IAxEPbGcRDVDPEQw9N
xEOoZsRDIYDEQ7uZxENUs8RDD83EQ6jmxENCAMVD2xnFQ1QzxUMPTcVDqGbFQ0KAxUO7mcVD
VLPFQw/NxUOH5sVDQgDGQ9sZxkNUM8ZD7kzGQ6hmxkNCgMZDu5nGQ1SzxkMPzcZDqObGQyEA
x0PbGcdDVDPHQw9Nx0OoZsdDQoDHQ9uZx0NUs8dD7szHQ6jmx0MhAMhD2xnIQ1QzyEPuTMhD
qGbIQyGAyEO7mchDVLPIQ+7MyEOH5shDIQDJQ7sZyUNUM8lDD03JQ4dmyUMhgMlD25nJQ5az
yUPuzMlDh+bJQ0IAykPbGcpDVDPKQw9NykOHZspDIYDKQ7uZykN1s8pD7szKQ6jmykMhAMtD
uxnLQ1Qzy0PuTMtDqGbLQyGAy0O7mctDVLPLQ+7My0OH5stDQgDMQ9sZzENUM8xD7kzMQ4dm
zEMhgMxDu5nMQ3WzzEMPzcxDqObMQyEAzUPbGc1DVDPNQ+5MzUOoZs1DIYDNQ7uZzUN1s81D
7szNQ6jmzUMhAM5DuxnOQ3UzzkMPTc5DqGbOQyGAzkPbmc5DVLPOQ+7MzkOH5s5DIQDPQ9sZ
z0NUM89D7kzPQ6hmz0MhgM9D25nPQ1Szz0MPzc9Dh+bPQ0IA0EPbGdBDVDPQQw9N0EOHZtBD
QoDQQ9uZ0EN1s9BD7szQQ6jm0EMhANFDuxnRQ1Qz0UMPTdFDh2bRQ0KA0UPbmdFDVLPRQw/N
0UOH5tFDQgDSQ9sZ0kNUM9JD7kzSQ4dm0kMhgNJDu5nSQ1Sz0kPuzNJDh+bSQyEA00O7GdND
VDPTQ+5M00OHZtNDIYDTQ7uZ00N1s9NDD83TQ6jm00MhANRD2xnUQ1Qz1EPuTNRDqGbUQyGA
1EPbmdRDVLPUQw/N1EOo5tRDQgDVQ7sZ1UN1M9VD7kzVQ4dm1UNCgNVDu5nVQ1Sz1UPuzNVD
qObVQyEA1kPbGdZDdTPWQw9N1kOoZtZDIYDWQ7uZ1kN1s9ZD7szWQ4fm1kNCANdD2xnXQ3Uz
10MPTddDqGbXQyGA10PbmddDdbPXQ+7M10Oo5tdDQgDYQ9sZ2ENUM9hDD03YQ6hm2ENCgNhD
25nYQ1Sz2EMPzdhDh+bYQ0IA2UPbGdlDVDPZQw9N2UOHZtlDQoDZQ9uZ2UNUs9lD7szZQ4fm
2UMhANpDuxnaQ1Qz2kPuTNpDh2baQ0KA2kPbmdpDVLPaQw/N2kOH5tpDQgDbQ9sZ20NUM9tD
7kzbQ6hm20MhgNtDu5nbQ3Wz20MPzdtDqObbQyEA3EO7GdxDdTPcQ+5M3EOHZtxDIYDcQ9uZ
3EN1s9xDD83cQ4fm3ENCAN1D2xndQ1Qz3UMPTd1DqGbdQyGA3UPbmd1DVLPdQw/N3UOH5t1D
IQDeQ7sZ3kNUM95DD03eQ6hm3kNCgN5D25neQ1Sz3kMPzd5DqObeQyEA30PbGd9DVDPfQw9N
30OoZt9DIYDfQ7uZ30N1s99DD83fQ4fm30NCAOBDuxngQ1Qz4EPuTOBDqGbgQ0KA4EO7meBD
dbPgQ+7M4EOH5uBDIQDhQ7sZ4UN1M+FDD03hQ4dm4UMhgOFDu5nhQ3Wz4UPuzOFDqObhQyEA
4kO7GeJDVDPiQw9N4kOHZuJDQoDiQ7uZ4kNUs+JDD83iQ4fm4kMhAONDuxnjQ3Uz40MPTeND
qGbjQ0KA40PbmeNDVLPjQw/N40Oo5uNDQgDkQ7sZ5ENUM+RDD03kQ6hm5ENCgORD25nkQ1Sz
5EPuzORDh+bkQyEA5UPbGeVDVDPlQw9N5UOoZuVDQoDlQ7uZ5UNUs+VD7szlQ6jm5UNCAOZD
uxnmQ1Qz5kPuTOZDqGbmQyGA5kPbmeZDVLPmQ+7M5kOH5uZDQgDnQ7sZ50NUM+dD7kznQ6hm
50NCgOdDu5nnQ3Wz50PuzOdDh+bnQyEA6EPbGehDdTPoQw9N6EOoZuhDIYDoQ7uZ6EN1s+hD
D83oQ4fm6EMhAOlD2xnpQ1Qz6UMPTelDh2bpQ0KA6UO7melDdbPpQw/N6UOH5ulDIQDqQ9sZ
6kNUM+pD7kzqQ4dm6kNCgOpD25nqQ1Sz6kMPzepDh+bqQ0IA60O7GetDVDPrQw9N60OHZutD
QoDrQ9uZ60NUs+tD7szrQ4fm60MhAOxD2xnsQ1Qz7EMPTexDqGbsQ0KA7EO7mexDdbPsQw/N
7EOH5uxDQgDtQ7sZ7UNUM+1D7kztQ4dm7UMhgO1Du5ntQ3Wz7UMPze1DqObtQyEA7kO7Ge5D
dTPuQw9N7kOoZu5DIYDuQ9uZ7kNUs+5D7szuQ8nm7kMhAO9DuxnvQ1Qz70PuTO9Dh2bvQyGA
70Pbme9DdbPvQw/N70OH5u9DIQDwQ7sZ8ENUM/BDD03wQ4dm8ENCgPBD25nwQ1Sz8EMPzfBD
h+bwQyEA8UO7GfFDVDPxQw9N8UOoZvFDIYDxQ9uZ8UN1s/FD7szxQ4fm8UMhAPJD2xnyQ1Qz
8kMPTfJDqGbyQ0KA8kPbmfJDdbPyQw/N8kOo5vJDQgDzQ7sZ80NUM/NDD03zQ4dm80NCgPND
25nzQ3Wz80PuzPNDh+bzQyEA9EO7GfRDVDP0Qw9N9EOoZvRDIYD0Q7uZ9ENUs/RD7sz0Q6jm
9EMhAPVDuxn1Q3Uz9UPuTPVDqGb1QyGA9UO7mfVDdbP1Qw/N9UOH5vVDIQD2Q9sZ9kNUM/ZD
D032Q6hm9kNCgPZD25n2Q1Sz9kMPzfZDh+b2QyEA90PbGfdDdTP3Qw9N90OoZvdDQoD3Q9uZ
90NUs/dD7sz3Q6jm90NCAPhDuxn4Q1Qz+EMPTfhDqGb4QyGA+EO7mfhDdbP4Q+7M+EOH5vhD
QgD5Q7sZ+UN1M/lD7kz5Q4dm+UNCgPlD25n5Q1Sz+UMPzflDh+b5QyEA+kPbGfpDVDP6Qw9N
+kOoZvpDQoD6Q7uZ+kNUs/pD7sz6Q6jm+kMhAPtDuxn7Q1Qz+0MPTftDh2b7Q0KA+0O7mftD
VLP7Qw/N+0Oo5vtDQgD8Q7sZ/ENUM/xD7kz8Q6hm/EMhgPxDu5n8Q3Wz/EMPzfxDh+b8Q0IA
/UO7Gf1DVDP9Qw9N/UOHZv1DIYD9Q7uZ/UN1s/1DD839Q6jm/UMhAP5Duxn+Q1Qz/kMPTf5D
qGb+QyGA/kO7mf5DVLP+Q+7M/kOH5v5DIQD/Q9sZ/0NUM/9DD03/Q6hm/0MhgP9Du5n/Q3Wz
/0PuzP9Dh+b/QyEAAETtDABEqhkARHcmAERUMwBEIUAARO1MAESqWQBEd2YARENzAEQhgABE
3YwARKqZAER3pgBEVLMARBDAAETdzABEqtkARIfmAERD8wBEEAABRN0MAUS6GQFEdyYBRFQz
AUQQQAFE3UwBRKpZAUSHZgFEQ3MBRCGAAUT+jAFEupkBRIemAURUswFEEMABRN3MAUS62QFE
h+YBRFTzAUQhAAJE3QwCRKoZAkSHJgJEVDMCRBBAAkTtTAJEqlkCRIdmAkRDcwJEEIACRO2M
AkSqmQJEd6YCREOzAkQQwAJE7cwCRLrZAkSH5gJEQ/MCRCEAA0TtDANEqhkDRIcmA0RDMwNE
IUADRN1MA0SqWQNEd2YDRFRzA0QhgANE3YwDRLqZA0R3pgNEQ7MDRCHAA0TtzANEutkDRHfm
A0RD8wNEIQAERN0MBES6GQREhyYEREMzBEQQQARE3UwERKpZBESHZgREQ3MERCGABETdjARE
upkERHemBERDswREEMAERN3MBESq2QREd+YERFTzBEQQAAVE3QwFRKoZBUSHJgVEVDMFRDFA
BUTdTAVEulkFRHdmBURUcwVEEIAFRN2MBUSqmQVEh6YFRFSzBUQQwAVE3cwFRLrZBUR35gVE
VPMFRBAABkTdDAZEqhkGRHcmBkRDMwZEIUAGRO1MBkS6WQZEh2YGRENzBkQQgAZE3YwGRLqZ
BkSHpgZEQ7MGRBDABkTdzAZEqtkGRHfmBkRU8wZEEAAHRO0MB0S6GQdEhyYHREMzB0QhQAdE
3UwHRLpZB0R3ZgdEVHMHRBCAB0TtjAdEupkHRIemB0RUswdEEMAHRN3MB0Sq2QdEh+YHREPz
B0QQAAhE3QwIRMsZCESHJghEQzMIRBBACETdTAhEqlkIRHdmCERUcwhEEIAIRO2MCESqmQhE
h6YIRFSzCEQhwAhE3cwIRLrZCER35ghEVPMIRBAACUTdDAlEuhkJRIcmCURDMwlEIUAJRN1M
CUSqWQlEh2YJRENzCUQQgAlE3YwJRLqZCUSHpglEVLMJRBDACUTtzAlEqtkJRHfmCURU8wlE
IQAKRN0MCkSqGQpEdyYKREMzCkQQQApE3UwKRLpZCkR3ZgpEQ3MKRBCACkTtjApEupkKRIem
CkRDswpEIcAKRO3MCkS62QpEd+YKRFTzCkQhAAtE3QwLRKoZC0R3JgtEQzMLRCFAC0TtTAtE
qlkLRIdmC0RDcwtEEIALRO2MC0SqmQtEd6YLRFSzC0QhwAtE7cwLRKrZC0R35gtEVPMLRBAA
DETtDAxEqhkMRHcmDERDMwxEEEAMRO1MDES6WQxEh2YMRENzDEQQgAxE7YwMRLqZDESHpgxE
Q7MMRBDADETtzAxEqtkMRHfmDERD8wxEEAANRN0MDUSqGQ1EdyYNRFQzDUQhQA1E7UwNRLpZ
DUR3Zg1EQ3MNRBCADUTtjA1EupkNRHemDURDsw1EEMANRN3MDUS62Q1Eh+YNRFTzDUQQAA5E
3QwORLoZDkR3Jg5EQzMORCFADkTtTA5EqlkORIdmDkRUcw5EIYAORN2MDkS6mQ5Eh6YOREOz
DkQQwA5E7cwORLrZDkR35g5EQ/MORBAAD0TtDA9EuhkPRHcmD0RUMw9EIUAPRO1MD0S6WQ9E
d2YPRFRzD0QhgA9E3YwPRLqZD0SHpg9EQ7MPRBDAD0TtzA9EutkPRHfmD0RD8w9EIQAQRN0M
EESqGRBEdyYQRFQzEEQQQBBE7UwQRLpZEESHZhBEVHMQRBCAEETtjBBEupkQRHemEERDsxBE
IcAQRN3MEESq2RBEd+YQREPzEEQQABFE3QwRRLoZEUSHJhFEQzMRRBBAEUTdTBFEulkRRIdm
EURDcxFEEIARRO2MEUSqmRFEd6YRREOzEUQQwBFE3cwRRLrZEUSH5hFEQ/MRRBAAEkTtDBJE
uhkSRIcmEkRDMxJEEEASRO1MEkS6WRJEh2YSRFRzEkQhgBJE3YwSRLqZEkSHphJEQ7MSRBDA
EkTdzBJEqtkSRHfmEkRU8xJEIQATRN0ME0SqGRNEhyYTREMzE0QhQBNE3UwTRLpZE0R3ZhNE
VHMTRCGAE0TdjBNEupkTRHemE0RUsxNEEMATRN3ME0Sq2RNEd+YTRFTzE0QQABRE7QwURLoZ
FER3JhREVDMURBBAFETtTBREulkURHdmFERDcxREEIAURN2MFES6mRREh6YUREOzFEQhwBRE
3cwURKrZFESH5hREQ/MURBAAFUTtDBVEqhkVRIcmFURDMxVEEEAVRO1MFUS6WRVEh2YVRENz
FUQhgBVE7YwVRLqZFUSHphVEQ7MVRBDAFUTtzBVEutkVRIfmFURU8xVEIQAWRN0MFkS6GRZE
dyYWRFQzFkQQQBZE3UwWRLpZFkSHZhZEQ3MWRCGAFkTdjBZEupkWRIemFkRDsxZEIcAWRN3M
FkSq2RZEd+YWRFTzFkQhABdE3QwXRKoZF0R3JhdEVDMXRCFAF0TdTBdEqlkXRIdmF0RUcxdE
EIAXRN2MF0S6mRdEh6YXRFSzF0QQwBdE7cwXRKrZF0R35hdEVPMXRBAAGETtDBhEqhkYRJcm
GERDMxhEIUAYRO1MGESqWRhEh2YYRENzGEQhgBhE3YwYRLqZGER3phhEQ7MYRBDAGETtzBhE
qtkYRHfmGERD8xhEIQAZRO0MGUS6GRlEdyYZRFQzGUQhQBlE7UwZRLpZGUSHZhlEQ3MZRCGA
GUTdjBlEupkZRHemGURDsxlEEMAZRO3MGUS62RlEd+YZRFTzGUQhABpE3QwaRLoZGkSHJhpE
VDMaRCFAGkTtTBpEqlkaRIdmGkRUcxpEIYAaRO2MGkS6mRpEh6YaREOzGkQQwBpE3cwaRLrZ
GkSH5hpEQ/MaRCEAG0TdDBtEuhkbRHcmG0RDMxtEEEAbRN1MG0SqWRtEd2YbRFRzG0QhgBtE
7YwbRLqZG0R3phtEVLMbRBDAG0TtzBtEutkbRHfmG0RD8xtEEAAcRN0MHES6GRxEhyYcRFQz
HEQQQBxE3UwcRLpZHESHZhxEQ3McRCGAHETdjBxEupkcRIemHERUsxxEIcAcRN3MHESq2RxE
d+YcRFTzHEQQAB1E3QwdRLoZHUSHJh1EVDMdRCFAHUTtTB1EqlkdRHdmHURUcx1EIYAdRO2M
HUSqmR1Ed6YdRFSzHUQQwB1E7cwdRLrZHUSH5h1EQ/MdRCAAHkTdDB5EqhkeRIcmHkRUMx5E
IEAeRN1MHkSqWR5Eh2YeRFRzHkQggB5E7YweRLqZHkR2ph5EQ7MeRCDAHkTdzB5EutkeRHbm
HkRD8x5EEAAfRO0MH0SqGR9EdiYfRFQzH0QgQB9E3UwfRLpZH0R2Zh9EVHMfRBCAH0TdjB9E
qpkfRIemH0RUsx9EEMAfRO3MH0S62R9Eh+YfRFTzH0QQACBE3QwgRKoZIESHJiBEVDMgRCBA
IETdTCBEulkgRIdmIERUcyBEIIAgRN2MIES6mSBEh6YgRA==</AssayXData><AssayYData Points="2614">dgTrPNeh+jxBh/s8SfURPUYEIT2bYx894FI0PVgtOz1nYDQ9EqM2Pd1yRz1qzk89bdZQPTAA
Zz0n6Fs9gQRZPUU9eT0YKV49f7RsPXH/Yj2LzGY9dDt5PdXFdj2D+n49ILF+PY3Igj1Qb4Y9
5P2HPX68iD3LI4U9p0mHPRYUkD1X0IY9O4mTPZfBiz3ZqIo9NluPPaDFjT30C5U9KqKMPVA0
mz0ErZI9f3aUPbNrkz1mMJU9OwiVPb0xmD2OvZE97SyMPeAolD3065w9K7uZPVs+lT2cTqQ9
4wudPbg1lz33F6A9m/+YPduNnj10xqA9OdOfPc94mz29HqE9+YqaPVD6oD0FTqA9/RehPaqt
qz1iS6E9Gj+qPWe+pz2NTqU9c/miPVxIoT0CqqU9TBWwPQ5Lpz32fZ89zruvPZoqqj20WqU9
DOKqPdOxoz2WU7M9kh6xPXQlrj1Gn609Kl6zPaQCsT3t4K49ajKqPZWasD2ARbI9SeKtPQyq
sD13Irc9/CipPUP9uT3kc7A9nbiuPTFGqD1ZTLE9uEC/PcJasj2SwrE9RLS1PUSxtT1ta7Y9
DFq4PS1hsz1uprE9ncq3PXE0sj04J7g90QO7Pcjavj0j+Lw918uzPVXPuz25tbI95/qwPUUB
vj1F4rY9YXi4PQy/uT0EXsA9xne3PWjEvD3auLg9/pa3PaOnrj3dt7k9E5O3Pfnxvj1pU789
iOO+PXRhuj0bfcI94B6/Pen6uz34xr89fdLBPb2nwT0GIbw9d5S9PZ7Gvz15esA93dq9PeKc
tz3EWMM9xsW7PW2suj2hfcM9TJPGPawdyD1QUMI9Br3KPQ1Lvz0s08M9vHrFPTQOuj1W3Mk9
fz/APQA1xD3/wME9IY/HPURhxD06pL491yjHPQMIyT2FJcI9Aei/PU84xT1uyc49FoDFPeY3
wj0SW8c9J6jJPbxLzj0mcco9AFPMPWQcxD2lcsg9tfjDPfCgzj1O6889osLSPduFyj3qysc9
sRXHPdusxj3jBc89oSXPPR2Txz2znc09l/TEPXr4zT1EA8k9sPXNPR1Nyz0UH8w9uIrLPXiQ
0j1Gjs49PWTNPYR4yT2aI9Y97XXNPfzp1j0F0Mg9ZLzcPaFm0j3mYtE9yRHPPcYX0T1bPck9
d0XQPSYp0j1Xwcw9whHWPfSd1D3nBtQ99YzTPTETzT0PPNA93C7JPY0K1j03J9E9EtDPPbhm
0z1FzNY99TzWPQoD1T2Rodk9kGfTPWQZ3D31INQ95B3ePSYL3T0lP9U9e6XcPcpL2D3XB9w9
YvLSPUY90j0SMdw9onjPPQrz2j2TOtk9NrHYPR4L2j0XyN09YXLQPcrh2z03UNo95dzSPdYU
2D0drd09Zl3aPazv2D2nrtI9a3bXPcWW2D3+zNw91WXXPXtl4T1l7to93EvYPZNU2j0mguA9
DQTWPZhJ3j1LP9M9AYXhPTxs3T3rcd09saPdPZ7q4D0DneA9NmndPeGa3D2cc989uK7hPRaS
7j2AcuI915LmPTxH4z0jz989X+PhPUhQ5D2PFOM9ZpTbPXp54T0pLeA9tIfnPR/V5T39z+k9
vHHmPdc73z1xeek9H+HqPc514z2Q0+Q9txjkPdik6j3l6eY9KjjkPbm76D3SXuE9eALmPZwY
4z0fjt89+ZbgPU2H6j3g4OA9KoTqPfJd8j2LR9s9/PjnPV2D6j2zPe49sG7mPXRa6j0PDeY9
mXTnPQeL5z1Pv/M92h/nPUH37j2nxug96nHmPfvs5D1Mbuo9I/DoPYD+5T2/g+89eWzrPTUw
5D09i+g92QbiPYkM6j3FZeo92ZvsPcty7T2j/+49jZ3wPfWG5T0KCuk9ZafwPX1u7T3CIOs9
SFfrPUol7j2e1es9uJbxPUYv+D0Rfe49ArTtPcUM6j3T2/Q9+Nj4PZPj+j240ew98e31PTUd
7T3QJ/Q9bGXxPdDq8T3SXO09O1j6PX4k6T3zafI9rMnwPXqd+j1ZsO49/9vqPTBz9j3hZ+s9
/R/xPUxJ8z2AAvw93Ub5PcaW+z3qJ/E9sjX1PX6S9T1yu/E9A1/tPRYU7D1VFPM9fab3PWYl
8T0o2PY9/jLvPcnq+D0CAfo9JyH3PXVx9T2Gevg9aef3Pa6q+D3KPfs9YHT1PQVY+z0lGQA+
vS77PWtu+j1Dpvc9mAX/Pb289D3q9fk9kH37Pbyz8T0SEfo9haj+PcAsAT5g9fo9yM/4PTXT
/j0I6/091kb3PaEc9z3iw/s9YEHyPUP59z23kwA+EeUAPiQT+T1rCv49LlEAPsQv+D2yQfw9
UOH7Pa4J9z3gbgE+7uT7PSj1Az6Llf09+Qj4PUSW9z0USf89KBD+PWPhAj4w//w9gyIEPguE
/z27Iv49RPz7PWa9AD77U/89uM3/PWk7+z2/AwE+vh0BPjVM/z2izQE+s2L8Pe0jAT7i/wE+
ajL7PVdJAj43cwE+dDkAPsEWAD4MqAA+bCMAPkJT+T07YwE+hFMCPmr6AT7z+QA+LmYGPj7I
Bz4gEQQ+JzABPlJL/D2VPAE+XS4EPvU9Az5sXgU+xpr/PSeEAD5kJAA+BGAEPiUiAz74aAM+
y1ICPifO/j1u2gI+fgQDPsEoAj6VHQI+0kgDPoCYAj7fTAE+weUGPk+fBD5+iAM+75oDPg2j
Cz4xJAA+wl8APt0k/z2JkgE+ez0CPgcBAD4sogM+GU8DPny0CT5ieAE+lI0EPu86Aj65WwA+
9a0EPm/KBT6GGQg+XmQDPgQOAT6qHwY+0yAHPlAxAT71cQU+sVMGPu58Bj5ELAg+e0kFPlUj
Bj5x1gU+oKUFPnTxCz5fnQc+mL4EPrRsCT4fYgE+fMsHPudACD6WJQI+l3YHPjAxCD4YOQY+
ttEHPpDGAj6FBgU+SCAHPo+YCj7xHgE+fB4JPtdYCD6Ftwc+GlQFPjwzBz5YJQs+y14MPrbh
Bz4JXwY+1LUJPnAgCj5LeQc+nnYIPsDPBT5ODQg+JKIKPlyMBj4JIQs+v74IPgOyCj6e4gg+
RpYNPpEGDD4d9QU+pYwKPiwVDj5CYgg+grMKPp/WCj4vPAg+3akMPuPDCD5eYAk+pWwJPopM
Bz5BQwk+AtYNPkx1CT7H2g0+7CgIPmQrCz4wIgs+xSAGPp0fCj7pzAw+n5IIPm9vCz6VfQs+
hJ4MPokzCD5xrQk+1qMHPm3/DD5dng0+usgLPqUtCD7DpAo+vRIMPvASCz6ndgs+qLMQPsnZ
Bz6o3wk++zEIPjgkCD5XJBI+caYNPgF6DD5xCg8+XYwOPj1XCz5MQgg+iDsJPjltDz7LUgo+
zf8JPionDj6oJw4+sKQNPqHVCT5lWhE+QIMMPqzFDD7szxI+LHwOPqXXED6CoQ0+tjQOPm2S
DT6Nvwo+GsYLPuUnDD6sngs+7vEMPpUuDz5x7Qw+C/YOPt/CCT4q9g0+NvkNPh6uDT4Gyww+
HnkLPvb1DD5trg0+MU4OPvMADT55UAo+2VkOPkXpED66yws+82IPPo54Dz6W4A4+xSMNPkUl
Ej5nowk+Fg4OPj1JDz6gmhE+/9kSPuTRDj5NvQw+lKMSPim8Dz7qcg4+Zt4LPnEaED7Ytw8+
5+gRPmumCj7hdg0+XmgSPn1CET4apRE+Zr8TPnGDED6i6Q8+d54QPllJET5Y1hM+5i4RPrym
Dz7zThA+a88PPrtqDj7HCBA+zmoOPvUbDD6GhhQ+bhUSPjImET5aRRQ+c7MaPlE8Ej6QhBI+
1hEPPktcEj7+0A4+CZQNPqfvET5FXg8+iRMNPvKmEz4KvRA+uxETPgpNDj5Vng8++qQVPhlb
Ez67Eg4+pDcSPjbWET6IHxE+IL8QPgTEED6rUBU+dbcSPpxHED4NHxM+nN8OPrStDz7xIhQ+
ElUUPlW6Ej59JxI+cowVPvtyET5ENxQ+7ZkUPtU4FD5yCBA+amQTPsoCEz65YRQ+I8oUPvCL
FT4ARBA+KIsRPjVAFT6BzRE+MloRPsTkDj63bhQ+ziMWPv7dFD5sYxg+s4UVPoUkFz42ExM+
wlATPo2iFz79hhA+7akVPn0JFD7S4hA+wQUWPldyFT54yhM+6C4VPpczFz7t5A8+2rEYPk+l
FD4+XhU+XTQUPqmGET4IaxU+bTYUPvxkFz6TbRQ+EpcXPt9cEz6ldBM+w9UUPuAvFz66cxM+
GUEUPgSfFT6LlBk+oRcYPkAXFT5mIhQ+0EUWPhTjFz4BVRY+ApcQPg3SFz6ucxc+W/0XPu6P
FT6iHBg+wLoXPnMlFT4YUho+pl8VPhM5GD4wDxU+spkOPnrKFT5exxU+so8YPkQHFj6dfhc+
otwXPsfuGT6uGRY+XSATPlt/GT6Kaho+agQZPs/+Fj7anBY+8qodPmJrFj4nPhs+DYUaPmUo
Ez7urBg+WlMcPpmHFj7/Oxg+ENEYPsESGj56exo+HtEaPudwFD6UihQ+WD4VPoRjGz4BDBo+
NSsdPntjGD4+0Bc+T1AWPkWAGj7K4hc+CXgYPpEoFz7AeBk+erMZPtjrFj47yRk+KmMZPp7x
Fj5/Pxc++d8YPtkOGj73pBg+kkoZPo1wGz6KGiE+fPMWPnFnHD4TQB8+tJMTPnmYGj6omhc+
i18ZPuNiGT7cxRc+avsZPr48HD4tBho+C6QbPuUbHj6zuB4+3bgbPm++Hj5/9Bw+uNYXPrUi
Gj6eBR0+yZMaPqAIHT7FjyA+7ckaPrvrGz6tAR0+8UkbPlUFHz4GYBo+tssbPuCuGj4DFRw+
+XgZPntlHT7awRk++PMbPmk7Gj4cwSA+rpwcPsmzGz7TdR8+UUQbPmkZIT7v0xc+UDgfPin/
HD74ehw+URIdPjfaHj5/mB0+zCEkPtUKHz7Y7xw+n6YePhRwGz5T4xs+esshPlyTGj4z1x8+
F9ogPmLFGz57ASM+mrsgPn1oIT6dYiA+sOQaPpPJHz56nxw+AXUcPn+LIT51SR4+GiwdPsR5
Hj5OVR4+nq0fPnObHT7+zyA+i6giPhBEIT6vdBw+u+cfPjWDHz63rR8+wYgjPtbLID59VBw+
Ik8hPicmHT771yA+aNEePq04Ij7lhx0+2VYdPloqJD7VjR0+oQIkPsZCHD7PrSE+GzIfPre8
ID691iE+xnEfPsyVID7F4CU+2iQePubXIz5YLSM+fxMiPqL5Hz5cBh4+0+0gPnZ1JD62hyM+
OzkgPiLcIT67tx4+tfUhPou6JT7OeCA+NFEfPtCfHz7dryM+yWUePuYPHz6oth4+T3QmPlDo
Hz7hxx4+FFsePigvID7wRB8+gssiPpOjJD4SuCM+Q6YjPv5SIT7DHiM+3bgdPrtqIj7okiY+
/NYiPrONID4uEB8+DpIkPqRsJD5tnB4+OfghPgKMIz6vxSE+w6gkPtY7Iz71yiI+ZtMlPpDG
Iz5bKiA+Xu0jPoDXIz7BayA+SO8jPrzBIz6xfCI+1d0jPlMEID4G6CU+Yz4nPiYSIT47BCU+
6yUmPvxEJz5nYyM+fagfPqQwIj4aQSY+TUMjPtPfIj743CI+mr4hPpYtJj6B1SA+03AkPpa/
Jj6uWCI+KG4mPjfjJD5QgSM+OQ0kPn8rKD6pmiQ+rZImPjdNJD6atSU+2lonPjHHJT482SU+
jhQkPkKpKD5fuCU+lmkiPqjDJz4aJyM+TAomPjcoKT6esCc+tGEnPscpIz4ZUCU+pMIkPvcN
Jj40HSI+j18kPuX6KT5wRSQ+YyYnPqyiIT7isCg+l/0oPmkWJD6ZEyo+uvoqPmlUKD4NNiY+
XdkoPpWZJT7X/SE+X2snPrz3KT5c8Cg++cUpPsDKJT6IWiQ+y7goPmPxKD6xCSg+okQpPk7D
Iz4ONSg+PGgrPsefKD59PSg+qNEpPjc2JD7UBSY+/JEpPp9pIj7zGSQ+8lclPjKyJz6CNSg+
q+YoPl/kKT6dXyU+4UspPkvWKT63WSc+d2wqPqVKJz4mGSk+3uMlPgMAKD5JiCQ+wH8oPmcC
Jj4DRy4+nF0pPoTwJz5F7Sg+jzcrPjxVJj7M2Cc+HowoPjXCJz51TSg+prAuPj4NJj61xyg+
EB8mPlVtKD7dkik+0jMsPt2NIz4F2Sg+EQYoPqRGKD5zGSk+0N4oPoYLLD6Pdyk+15QmPiBI
Kz5z9yc+lbIoPgmFLT6X4Ck+pUsqPhYYKz6WYyU+w/grPgoAKj5a2Sk+HeUpPlWtKD5XJig+
cwEtPk7IJj517Ck+WCorPi4WKz7QmCk+2E0oPjniLT5WFCo+et8lPvHfLj4Npyo+/lkpPutM
KT7G+Ss+mYQsPqtZJT7DIio+8rgtPgoZLD5tHCo+ZCEpPgVhKj6HSy8+bHcqPkwAKj542Sw+
LY0tPpY5Lj5tnC0+t5MpPlY2LT52Qyw+tS8rPsthKD4FfCw+FCgxPgi+Lj7RGCo+diYrPlEi
Lj62tSo+qeUoPn6sJj5Weic+DtAnPi3cLj5U0S0+xOApPkL0Lj4+YSw+bsYsPseqKD7dUy4+
TOUsPgprKT4tCi0+8S0vPpzkLT4lRCw+KAEuPltyKj5Oyyk+fNcwPtYGLz567i0+3rEsPij8
KD4CSS0+KSIqPlx5LD5nVy8+eNQuPuthLz5Q9S0+D1UsPsZcKj7zyyo+w9QrPs9gLD5OJDA+
GNosPteKLT4Q5i8+CgcwPvacMT4uxi4+13ovPktQMD59ris+2OgxPt3lKT5CMy4+qiwuPsHQ
MT5AaC8+xyEuPksuLz410i0++1oyPm9uLz4EcjE+6xkxPoQDLD7eMy8+tnEtPkN/MD4yFjA+
udsrPsfZLz5y7Cw+2eQsPvf7Kj6UdzE+QyMyPrrdKz5Pli4+a9YqPlM+Lj51fzA+dmAvPoSi
MD5L4S4+SmIzPkBjLj6ljjA+EaEvPoSSLj7x2DA+DHsyPtUIMj41QDA+3Y8vPrZrLT7UDDA+
RWksPnSTLz5uzi0+rS0xPq+FLj5YzS0+XNwxPpp9MT7fni0+470tPqZsMj6xGDA+gsgqPgEa
Nj76Ui8+byEwPtURLj5k0i0+T4UsPolMMj6DUy0+30IvPi0CMT7LyzU+ySIuPltlLz7rvS8+
JTsxPj5YMz7mgS8+QNc0PlTZLz6yOS8+bG82PoHpLz7UzTE+zVcwPoQsMD6KQiw+ES4wPlq5
MT6acSw+YG8uPjiIMj4J0zE+yCIwPpbxMD5DADA+5g4vPqf6Lz4m7C4+61YzPtcIMz4e5i4+
VXsvPhxSMj4HyzI+IMExPrFfMD66wC8+I7wvPncWMz49Bjc+T+8zPq8mMj42JDI+pUsvPrAU
Mj4sZzI++WczPou7NT6HrzI+FpsxPn/TMD7xEzE+RqYzPm1BND4XizQ+M+AyPmgDMz4LRzI+
2Zg1PlqBNT55mTQ+T3g1Pj3cNT5WQTk+D/YxPl6MNT5PCS4+2Fk2PpICMT6RBjY+tn43PobI
MT4bzy4+rt0xPiigNT6OAzM+RDUxPjMPNT4avzY+Y4wyPlXKMz5pfDQ+5mYyPk16Mz4qlTg+
LTwzPu7BMz5spDU+ZZswPrQ/Mj4zSjY+YHM3Ps9BNz7ujDU+74QzPh5RNj5hAzc+Ms8xPhnQ
Mj5ZkDM+J40xPgOiMj6UxzQ+Ccg1PjJsNT7l8DY+ZIc5PqwfMj4ReTQ+m1w1PrhvOD6kOzA+
Dew2Pn+JMj5XvTc+3bY0PifyMj5z0DU+euo1PnwhNz4Jazk+ZbA2Pga5Mz5bnDk+KWkxPkS2
ND6UjjY+Nb0yPlOPMT6X4jE+5jE0PmoZNz7NCzc+fyc2Pj1OND7wbDY+XdA7PrcwNj6bUTk+
lKk3PtJZNz4doTc+t8o4PpU+Mz68WzY+u2A6PkaJNj4YhzM++/Q3PrkmOT47pTo+ey82PqPG
OD6weDM+S6g3PgycOj5ZGDY+MXY0PhrHNz683zk+/w4zPrEFMj7EwTU+wzw3PgbnNz67wzY+
+tk1Pqo9ND6xBTU+0W45PkDZNT51ozc+vdw3PjTOOD5PyDY+vyM7PoZTOD7YUjQ+xxo2PuNz
OT5u6jc+02Q8PhuCOz4xfDw+Hxg4Pnp/ND4guDc+M0E3Psn8NT6kPTs+SNw8Pj+EOz7SMDw+
aYs+PqcrOT7+GT0+AwU3PsXfOj4RiT4+UIk2Pt3gPT4Zszs+YPw7PobeOT4GFjg+WRI3PpOH
PT74Dzg+x2A6PjaDOD7I+zg+Jgg7PlSqPD4LZjg+MGI+PgWLOT4GXTg+Nmo7PmA7PT6GNDs+
gEQ2PgW4OT6/ODs+/sI8Pm72ND44RDw+OYJAPrDjPD4obzo+dig8PlysOz7viDo+a4w5PnjG
OD6/2T0+TN03PnxeOT7hcjY+MTg+PsSzPT7jHTk+QVI7Pmp3Pj68xz4+zFw8PmdMOj5RODo+
hQo4PsofPj4VYjc+ZpM9PjY1OD48Mj8+Kfc7Prd2QT4Tqjs+3d07Po5yOz5dIzs+BxE9PpOm
Oz4OdDs+9tE9PuPxOD6aXjo+0ZU8PrqCQD7UND4+4O87PhxfOT5G+Tk+S+U8PjoxPz5vETs+
/b47Ph7fOz6XRj0+zNM+PnvQQD4uVD8+giE8Pj8COz5aNTw+Aq8+Pq7bOj59iEE+FfM+PhU+
Oz4K0EA+jvM8Pl3fPD7JVTk+2+E8Pkx/Nz60iz0+JXQ4Pud6Pz50ATk+aXU9PgNZPz7XJDw+
ge48PpF2Pj7BvkE+3VM+PklbNz6hfz0+Rjk7PlPePz5jSjw+ObA8PlP/QD4VrkE+3DE9PrTz
OT5FvT4+ozk4Pn6+Pz5XyUA+ZjJCPtGaPj6qTkA+XEs/Pr1NQD7pAUA+Rrg/PloIQT5Raz4+
YZ1APrlZPz4q6T0+jFw/Ppz2PD5fckA+Qsk8Pj9YQD5W6z0+Lqc+PoVGQD5MQEA+xqs/PjZZ
PT4QgD4+yCw9PvwjQz5EJT8+7U8/PhpfQT5VhT4+zeY9Ppg+QD6spz0+HII/PlKEPj4WaT8+
ar1APixqOj4w0D0+kCk+Pj47QT5Ulzw+kwdDPoUUQD5eJ0M+g65APk5kPT4s90E+Iew+Pi36
Pz6TP0E+PbJDPt0HRD4ogkI+YUZBPtqBPj5EikI+X7k9PkQeQD4lDEA+N8NAPuFgQT57TkI+
5alAPhlWPT4soTw+tP5BPgj9Qz6TJ0A+j7NEPmM+Pz7lbz0+puxAPj5IPj5RxT8+h1hBPuDR
QD4M/kY+cL5CPvI3QD5k5D8+AhlCPtvCPT6ilz8+ObdAPioKRT4a3kI+ogxGPnJbRD5L40Y+
uX8/Poc0RT7PwEM+dPxEPpf8QT5jM0I+Hw9DPj1JRD4Ktz4+609EPm6fQT6S7kE+dI5BPqlw
RT5f7UE+NXtCPqN2Qz5o8kA+UKFAPlLUQT6VA0E+5BVBPvHAQT6a3zw+YwlEPhCNQj4iHEE+
SVtCPiW7Qj6p60I+ni1DPlRkQj5hM0A+BDtDPp4bQz7sb0M+TBxBPsz8Qz6QAEQ+K+hAPnOp
QD7tPUI+DoJDPthHRz6Y4D8+1EdEPvkdQj6KSkQ+TD1EPlVHQT7XjkE+AVBGPvjJPj6lI0I+
gJtDPlcdQz6IIEY+JTdBPorlQT5tDUM+jNlCPlWwRj4djkQ+kLdEPsnuQD4W5kc+nTpFPp1B
QD7+nkI+Q25EPhezRj7YzEQ+u/NDPkMNSD7wI0M+VZJEPrBjSD4wAEY+RjhFPs+1Rj5SUkg+
DWJEPn1MQz7b0EM+4mFKPoxYQz7sXkU+sCw/Pv68Qj7qNkk+Lm5BPieuRT7Vbkg+MjRJPvvX
Qz699kE+Y0NEPhjoRD4OQEk+/SlDPtwsRT4TTkQ+WspDPvQgRz4Q60E+pvFFPhd1Qz5lV0U+
KFpFPnvAQT49iUM+CKFGPr8LRT42ykU+jLpEPjYvRj6z9EU+UxFDPpnDSD6qWEQ++oZIPnEz
SD4+x0g+WpRBPgn9Rj5H5kU+TwpHPrvPQz7pykU+9xNDPljBRD6FrEQ+zktHPg4XSj4T/EI+
lORIPrUoQz4Ed0E+VH9FPhHHRD51+kg+5Oo/PkvKRz727Ec+/zNGPs88Rj6K/Uc+tUFGPnur
Rj4S4Ug+kN1FPtBkST4pOUo+5T5JPjTPRj6vj0Y+ERxGPrwjQz5DZkg+PzNLPoIRRD6onkY+
QvJHPrp8Qj67O0M++FtCPocQST43mEY+2qJIPkFYSD5400Q+v2pKPgiZRj7dMEk+NgdJPkUW
RT4e5UI+zYZEPlRrSD7rt0k+c5VHPmASST6q0Eo+5RdIPmZ1RT42GUY+ac5HPvNmRD5OJkg+
pFRGPmbdSD4Zakc+sKBKPtBoRj7UyUg+g2tMPi9bRD78FkQ+mWZGPpKkQj5hFkk+VxlFPjgK
Sj6rM0w+ba1GPgVVSD4bSUY+xjhJPgZ2Qj6JgUk+20BMPjxPST79nkQ+J25MPvTITD5PM0c+
mvdJPtI7Rj6l/Ug+j6tHPoHkRj5YAEY+WkZIPk+EST79U0c+molJPpoaST7zwkc+uI9IPrsE
ST5wIUg+yw9NPpu5SD6YOUo+vExLPpMuTT6HXks+TjtKPiNvST60dkg+ggZMPh5YSz5G6ko+
lUVHPvvZST51zkk+68VMPgMsRz4xbkk+xgVKPiE4Tz4hu04+dd9FPlDCTj6aBUY+aNFMPrwL
Rj6pq0g+FPNHPiOMTD6eSEg+sJ5MPkDjSD4YCko+crxHPhUdTT56qkg+R5dLPqhcTz59O0s+
XkxJPn06Sj6Qtkw+ZdZHPoHuTD5Z2Us+ZCBLPvkXTT6KQ0w+KbZKPlbsRz69cEg+wR1NPqK2
Sj5VIEo+rD5KPh39Rz73t00+3jJPPrSXTz67m04+xQxMPqs5Sj4fRk0+x6JNPl0YTD7ZLUo+
bmRNPlVoTD46Z0k+nZdPPsSASD5ztUk+7IRLPga9UD7TAUo+7flLPmIxTT4YzUk+AbNKPs66
Sz7uzE4+NHdLPvKvSj7bI0w+Qo5JPntESz5tik8+OX5PPhQbSj4SIUs+zoFOPt9ZUj4N+E0+
GWBMPvZRSj5wjks+HNhIPstLTD4X5E4+FAlQPhl2Rj788U0+KHhPPgoVTj7Q20k+bchMPgYv
TD5kClA+hYVOPiL9TD7LYk8+A7ZLPp/cTj6CEko+hsRLPulZTz6lBE8+i5NMPvHBTT7O50s+
Ly1RPrKFTT5cI08+p81KPsuFSj7CkEs+XWdLPlIrTT6WhlI+Z9ZMPufwSD4Z+k4+fvNPPko6
TD5+jEk+jHlMPo3LTj4CQU8+g0lMPrR4TT7n10w+yRFPPmN1TT6fgEw+nPRNPl8lTT64TFA+
dHlOPhUPTT55j0w+18ZMPnl+UD71vEw+Q+lOPlDKUz5GaE8+x0NPPkopTT7JtEs+RbxHPtmK
TD7Qdkw+xuhNPgwMUD7qtFE+lmdOPt/9UD7Z7k4+EJNNPo83Tj75xU4++4tOPvoEUD73jFE+
a7BQPioUUT462U8+ZThLPtIyTz4Nx0w+E2dRPkGtTz6xdlQ+EDlOPgEDVD6YJVI+6whQPmgU
UD4rCFE+8o1LPudaTT7TQE4+ZLdOPlz7UD6WnlA+kOdRPkLuTz4/yFM+BwJSPjv5UT7DG0s+
Sd5UPjeFTz68hlE+/h5QPrQLTj4hcU8+ZztTPm14Tz7OiU4+lpVRPlaGUD5JMlQ+o+9NPntS
Tz6G7kw+q2tPPjwgTz76olA+GIZOPiIbTD7Z408+HjRSPmNaUz5bG1E+ypJTPnTSTj5T3U8+
zGpSPp33Tz4Vr04+F+pSPjd2Tz50YlA+mDBPPiZoUj7GZk8+A7BRPtL9UT664E0+cOJOPg9p
Tj4UMVI+u7JQPk5lUT59JFM+onZTPoBFVT6DHlM+fqFUPrx0Uz4EPVI+5+JQPhYOTz6BkVA+
o6VPPs9rUz5xnk4+jWtQPomSTj4mDlE+F1hQPi1cUD7NzVI+a0FWPpFIUD4FFlY+up1UPo4i
UT4fblQ+jm5RPs1KVz4uFVU+ujdOPobEUT7AFVI+gZ5SPtw8Tj6NAlc+AVBSPn/bUT5qbFA+
H/JSPteLTz68wVI+7udRPpR6Uz55+lE+QnNPPpnEUz6wfFE+PF5TPmOIVT6e/VI+WVVQPrNq
VD4WTk8+zJ5VPtezTT7LTVE+wzxQPoEfVz6t6k8+23VQPoWMVj6Hhk0+G4JRPlJfUz6dSFU+
9gtQPvU5Uj4NhlI+V6hTPk0lUz7BiFM+o/1TPsVLVT5RC1Q+iRNSPuZPUz4sq1I+n6RQPumL
VD5/eFE+VyJXPlvKVT7C+FU+Sx9ZPn3cUz4srFM+mExSPpavUj6iJlI+gINVPmLUUj61QFM+
IK9QPg6EUz5SGlE++6tVPi1VVT6DGFI+8S5UPqjZUD6rPFM+11pWPv7rUT7VzVM+A9tZPiox
Uz7eFFI+qCdSPvgYUz7EClY+pxZVPpkNVz73kVE+nZVVPoPGUj6MtFY+LJpTPiVBWD6GBVI+
9QJWPlxlVD5lllQ+W6VVPrUSUT5iWFM+/O5RPhf0Vj6m5VQ+eF5XPlfTUT7qhFI+xOxOPiZX
UT704FY+qhxUPhakVD6jqlQ+jrZVPryaVT7UCVg+lVFXPss2Uj5vpVU+A+RTPrRmVD5vPFE+
yQhTPl3vVD60dFQ+ZeVZPteFUj52olM+vdNSPjmEVj7oR1Y+tMdWPu1vVD52XVQ+ZrxVPgHr
Uj7S5VY+XyhUPu7eUT5znlQ+5+ROPrI8Vj7Sdlc+Z19aPoW7VD75bFk+wHhXPps2UT58AFI+
+y1XPr2ZVj4N9FQ+qQNbPhYsVz4Um1Y+ohZXPixaVT43Olg+3FlTPgefVD5JqlQ+2+lTPgjD
Vz6LwVY+W2BaPrT8WT6P1Vc+vxFVPhxqVj4NqVQ+0ClaPvcQWD6v2ls+kDBWPowIVT6sS1U+
qj9XPsvtVj6sK1Q+z7dUPnISVT4CylY+TQVSPknUWD5e41M+zuFRPqXmVj64gFQ+eqFTPnsD
VT73AVU+MFpUPmIRVj5VhVU+0gdXPsUEVj4/Nlc+oQxVPnJeWD5hkVc+rFBXPqffVT5tjFY+
KPdXPhimVz7cSlk+8FNVPqYWUj5FX1c+KmBWPuVqUj77rVk+lyZWPhZ+WT6aUlg+iFZYPnXw
Uz7gNVc+msJVPidRWj6FMFY+eF1bPpNAWD4Ij1g+0bJXPvkdWD6cylc+HpdWPtaPVz7IXVc+
ZzdUPl+FWD5owFw+WepaPkubVj7EEls+GrVbPikYXj7bnFc+tcRVPr2XVT7UCVk+fV1VPqTa
WD7EWlQ+n8JZPleCWD6z2lk+A1lYPob0Vz5Y2Vk+7k5aPgzkWT4q61k+tDhcPnaXWT6k5Fg+
mcVXPiIXWz5Mdls+mKdYPv2mWD7sE1k+84xbPpTLWT7RS1U+evRYPn8hVj4gKFo+WwtXPpxH
WT533Vw+oXRcPvfUWj6eu1Y+zEdbPvszVz4bp1s+BNFaPlgjWD7B51o+p4hXPvuAXD6+ZVc+
Qq1WPte/Wj7Xnlo+e0VXPqEJWz5851Q+3F1WPv3HXD56+Vo+wvJYPpbsWz7pXlo+NDhZPr6i
WD66fF0+ZvFVPiQGWz6mrVg+tUFePsOSVj63dFc+dW1bPunMVz6BAFg+akdaPrMDXD6/flw+
UHBZPkPSWD7Lj1k+3e5bPibPWT6vw1s+0zdcPlo3Xj41dls+nx5aPrTAWj6/+Vg+SX5YPqKW
WT6bT1w+HqBYPgDvVz4b8lo+DEJZPp5WWD4nvVo+kp1aPmTNVz43G1s+EI9bPltvXD6b51w+
AbxaPquwWj6EKFY+oXBcPtXAWT7oQFw+aXBWPjJAXz4q6ls+oHlePrMXWz7w9GA+PSdcPm1p
Wz4nwF0+IZFfPjFkWD7XgVs+S19aPnBKXz6PDls+YDxWPlWoWz5Jb1k+MXxePlNfXD779Fc+
m7VbPqD/Wj7suV4+r+BaPhj2Xj7/vl8+heRePv+aXD6Y1Fw+yKZdPg3yXT7ZA1k+j0ZcPhK5
Wz5ah18+qllZPr0vXD4d41o+0FhbPqrcWT7zjlk+uw1XPg==</AssayYData></Step><Step><CommonData><SampleLocation>6</SampleLocation><SampleID></SampleID><SampleGroup></SampleGroup><SampleInfo></SampleInfo><SampleRow>D</SampleRow><SamplePlate>1</SamplePlate><WellType>WASH</WellType><Concentration>-1</Concentration><ConcentrationUnits>µg/ml</ConcentrationUnits><MolarConcentration>-1</MolarConcentration><MolarConcUnits>nM</MolarConcUnits><MolecularWeight>-1</MolecularWeight><Temperature>30</Temperature><StartTime>3666258</StartTime><AssayTime>120</AssayTime></CommonData><FlowRate>1000</FlowRate><StepType>BASELINE</StepType><StepName>Baseline</StepName><StepStatus>OK</StepStatus><ActualTime>120</ActualTime><CycleTime>0.2</CycleTime><AssayXData Points="600">VLMgRCHAIET+zCBEy9kgRJjmIERk8yBEIQAhRO4MIUTLGSFEmCYhRFQzIUQhQCFE7kwhRMtZ
IUSHZiFEVHMhRCGAIUTujCFEupkhRJimIURUsyFEMcAhRP7MIUTL2SFEmOYhRGTzIUQxACJE
7gwiRMsZIkSYJiJEVDMiRDFAIkT+TCJEulkiRIdmIkRkcyJEIYAiRO6MIkTLmSJEmKYiRGSz
IkQxwCJE7swiRMvZIkSH5iJEVPMiRCEAI0T+DCNEyxkjRJgmI0RUMyNEMUAjRP5MI0TLWSNE
mGYjRFRzI0QxgCNE7owjRMuZI0SHpiNEZLMjRDHAI0TuzCNEy9kjRJjmI0Rk8yNEIQAkRP4M
JETLGSREmCYkRFQzJEQxQCRE/kwkRLpZJESHZiREVHMkRCGAJET+jCREupkkRIemJERksyRE
McAkRO7MJETL2SREh+YkRFTzJEQxACVE7gwlRLoZJUSHJiVEZDMlRDFAJUTuTCVEulklRJhm
JURkcyVEMYAlRO6MJUTLmSVEmKYlRGSzJUQxwCVE/swlRLrZJUSH5iVEZPMlRCEAJkT+DCZE
uhkmRJgmJkRUMyZEMUAmRP5MJkTLWSZEmGYmRGRzJkQhgCZE7owmRMuZJkSHpiZEZLMmRCHA
JkT+zCZEutkmRJjmJkRU8yZEMQAnRP4MJ0S6GSdEhyYnRFQzJ0QxQCdE7kwnRMtZJ0SHZidE
ZHMnRCGAJ0T+jCdEupknRJimJ0RksydEMcAnRP7MJ0S62SdEmOYnRFTzJ0QxAChE7gwoRLoZ
KESHJihEZDMoRDFAKET+TChEulkoRJhmKERkcyhEIYAoRO6MKETLmShEmKYoRGSzKEQhwChE
/swoRMvZKESH5ihEVPMoRCEAKUT+DClEuhkpRJgmKURkMylEIUApRO5MKUTLWSlEh2YpRGRz
KUQxgClE/owpRMuZKUSHpilEVLMpRDHAKUT+zClEy9kpRIfmKURU8ylEIQAqRP4MKkTLGSpE
hyYqRGQzKkQxQCpE7kwqRMtZKkSYZipEZHMqRCGAKkT+jCpEy5kqRJimKkRUsypEMcAqRO7M
KkS62SpEmOYqRFTzKkQxACtE/gwrRLoZK0SHJitEVDMrRDFAK0TuTCtEulkrRIdmK0RUcytE
MYArRP6MK0TLmStEh6YrRGSzK0QhwCtE7swrRLrZK0SH5itEZPMrRDEALET+DCxEyxksRJgm
LERUMyxEMUAsRP5MLES6WSxEh2YsRGRzLEQhgCxE7owsRLqZLESYpixEZLMsRDHALET+zCxE
y9ksRIfmLERk8yxEMQAtRO4MLUTLGS1EmCYtRFQzLUQhQC1E/kwtRLpZLUSYZi1EVHMtREKA
LUT+jC1EupktRIemLURksy1EIcAtRO7MLUTL2S1Eh+YtRHXzLUQhAC5E7gwuRMsZLkSHJi5E
VDMuRCFALkT+TC5Ey1kuRJhmLkRkcy5EMYAuRO6MLkS6mS5Eh6YuRGSzLkQhwC5E/swuRMvZ
LkSY5i5EVPMuRDEAL0TuDC9EyxkvRIcmL0RkMy9EMUAvRP5ML0S6WS9Eh2YvRFRzL0QxgC9E
7owvRLqZL0SHpi9EVLMvRDHAL0TuzC9EutkvRIfmL0Rk8y9EIQAwRO4MMES6GTBEmCYwRGQz
MEQxQDBE/kwwRMtZMESYZjBEVHMwRCGAMETujDBEy5kwRIemMERUszBEIcAwRP7MMES62TBE
mOYwRFTzMEQxADFE7gwxRMsZMUSYJjFEZDMxRDFAMUTuTDFEulkxRIdmMURkczFEIYAxRP6M
MUS6mTFEh6YxRGSzMUQhwDFE/swxRMvZMUSY5jFEVPMxRDEAMkTuDDJEyxkyRIcmMkRkMzJE
IUAyRP5MMkTLWTJEh2YyRGRzMkQxgDJE7owyRMuZMkSHpjJEVLMyRDHAMkTuzDJEutkyRIfm
MkRk8zJEMQAzRO4MM0S6GTNEmCYzRFQzM0QxQDNE7kwzRLpZM0SHZjNEVHMzRCGAM0T+jDNE
upkzRIemM0RkszNEMcAzRP7MM0S62TNEmOYzRGTzM0QhADRE/gw0RLoZNESHJjREZDM0RDFA
NET+TDREy1k0RJhmNERkczREMYA0RO6MNETLmTREh6Y0RFSzNEQxwDRE/sw0RMvZNESY5jRE
VPM0RCEANUT+DDVEyxk1RIcmNURkMzVEMUA1RP5MNUTLWTVEh2Y1RFRzNUQhgDVE/ow1RMuZ
NUSHpjVEZLM1RCHANUT+zDVEutk1RIfmNURk8zVEIQA2RO4MNkTLGTZEmCY2RFQzNkQxQDZE
/kw2RMtZNkSHZjZEVHM2RCGANkTujDZEupk2RJimNkRUszZEIcA2RP7MNkTL2TZEmOY2RGTz
NkQxADdE/gw3RLoZN0SYJjdEVDM3RCFAN0T+TDdEy1k3RJhmN0RUczdEIYA3RP6MN0TLmTdE
mKY3RFSzN0QhwDdE7sw3RMvZN0SY5jdEVPM3RCEAOETuDDhEyxk4RJgmOERkMzhEMUA4RO5M
OETLWThEmGY4RGRzOEQhgDhE7ow4RMuZOESHpjhEVLM4RCHAOET+zDhEy9k4RIfmOERk8zhE
IQA5RP4MOUS6GTlEmCY5RFQzOUQxQDlE7kw5RMtZOUSHZjlEVHM5RDGAOUT+jDlEupk5RIem
OURkszlEIcA5RP7MOUS62TlEmOY5RFTzOUQxADpE/gw6RLoZOkSHJjpEVDM6RDFAOkT+TDpE
ulk6RIdmOkRkczpEIYA6RP6MOkS6mTpEmKY6RGSzOkQhwDpE7sw6RMvZOkSY5jpEVPM6RCEA
O0T+DDtEuhk7RIcmO0RkMztEIUA7RP5MO0S6WTtEh2Y7RFRzO0QhgDtE7ow7RLqZO0SHpjtE
VLM7RCHAO0T+zDtEy9k7RJjmO0Rk8ztEMQA8RP4MPES6GTxEmCY8RGQzPEQhQDxE/kw8RLpZ
PESHZjxEZHM8RCGAPETujDxEupk8RIemPERkszxEMcA8RP7MPES62TxEmOY8RGTzPEQhAD1E
7gw9RLoZPUSYJj1EVDM9RDFAPUT+TD1Ey1k9RIdmPURkcz1EIYA9RO6MPUS6mT1EmKY9RGSz
PUQxwD1E7sw9RLrZPUSH5j1EZPM9RDEAPkTuDD5Eyxk+RIcmPkRUMz5EIUA+RO5MPkTLWT5E
mGY+RFRzPkQhgD5E/ow+RMuZPkSHpj5E</AssayXData><AssayYData Points="600">59paPj/IWT4vXFw+uXZXPoJMWD6s8Fg+TWdTPvMzUT55q1Y+l6pSPtKfVz5HVlU+My5TPoO2
Uz61iFQ+RLJUPmFWUj5yqVM+vaFQPkqmUz5CClE+v75UPuJLVD5hZVU+AFlSPlAJUz4CNlE+
y99OPh+cUj40KlI+sI5PPkuBUD4kyVE+HLdNPnDaUj5nAFI+N0ZSPlVqUD6Tnk4+ssFNPt5x
Tj42MFI+mFNRPraLTz4VbFE+a2lPPsHFTz64R1A+ERVPPgOcTj6VrE8+VL5SPpHkTD5IdlA+
+NZNPi3EUT4OIU4+T3dNPoCcUT5Ck1A+LuVPPg2lTz7K+U8+lK9LPvIXTz7UYU0+DDdKPlDv
TD7/uk0+JvVPPjBGTD696Eo+rtFRPic8TD6J1FI+LQRPPs6bST5HUVI+7mVPPpZgSz476Eg+
ABdNPiTwTz41Wko+duFLPp4HTj7y1U0+w9dPPhbkTD5DHUs+hnFPPuyvTD6u7Us+TshGPjhY
Sz7qnUk+OElJPkj+ST5so0w+gvRMPrGGSD4TMEw+JfxKPm/CTD5/LEc+nHRKPoVZST6FaUk+
UhxIPnyZSj6BxUo+I1hLPgrnTT5SrEc+0chMPhNORz4LWko+sRJPPrhoTT6FIEs+tehIPqNG
Sj4Gokc+fIdHPgaFSj5DKUs++6dLPrELTT7ny0c+kxlLPqfaST6ahk0+KrVIPlxLSz6Nmks+
iwdHPpcqTT6lN0c+wrdJPm19SD5Jrko+TyJKPhaeSz7icEc+ms5LPnqFRj6TjUs+BR9HPrT9
Rz7feUc+D85GPl2ART5LRko+IHlJPjEHTD4Rn0U+tlBHPvI8SD4ZNUc+EupIPlqcSD5dHEs+
VQZIPuXySD7t6kU+L3lIPkVwRD6ymEU+9WNJPigGST4FqEU+5CRGPkpfRj4ZMEU+ml9JPmB3
ST7/OUg+459BPtvfSD72oUg+Y0VCPlEpRD7Y3EU+MwRFPnL8Qz7DiUY+YlJIPsDJRT7Qk0k+
kY1EPmygRj4Y0Ug+fjhJPr7XRj6t0EU+/5VIPkV3Rz5q+Ug+diVFPq0UQz7AdUY+++tDPqFt
RD6UKEc+ruhEPg13Sj7e6EM+vXJGPqbaRz79UEw+5oVEPsheST5YsEY+RydHPkCXQj5MDkc+
Zb1EPisQSz4YPkY+sxRGPi4IRD7POkQ+F41HPg2HQj7v/UU+1O9DPu5mSD6NY0c+Cq8/Pp6k
QT6DfUY+3IpAPkm5QD4NTEo+MD5DPvz4Rz45gkU+rj9DPie1RT5WF0M+oEJIPq9fQT5CzUM+
oOlEPtu5Qz7lb0M+GmlEPoKlQT6KCEQ+gRNBPoM5QD6IvkU+yitDPoYiQT7Qgkk+EY1FPijB
QT4Ck0Y+eLxBPrN9RT6SaEc+ULdBPlHZPz5oc0M+AsRAPoCIQj6Fxz4+iotEPu/2RD7fqkE+
M+pFPm2UQD79nkA+HLFDPojbQj5+B0A+7XpBPpy0Rz7JMUA+QPhAPpRUQj6/1UI+au8+Pnnb
QD4TTj8+mMY8PoK3Qj4+iUQ+sh1FPoVOQT4MIUI+n1pCPn+HRD7O/0E+oApCPhXIQT5KGUI+
9RE/PkQ3Qz4JNkQ+o1RBPjKqPj4UdEA+CRlAPjVIQz5tt0E+cTk/PocmRT4Y7zw+RQo+Pghu
Qz5n1UE+mmc8PsVQQT4eG0M+AAI9PvatPz55vUE+xaM+PhY+Pz4/xj0+MsFDPv3cPT4rsT4+
UvY/PgJfPz7aV0M+c01APv4MOz6MFz4+AnM9PgyIQz7xdT0+od9EPpG1QT4ZNEQ+Ecw6PqlT
Qj6SWUA+As0+PmOPRD61PEE+w+NDPg4hPj5uiUQ+PHw7Pr9fQz4eSEM+NC49PsM7Qj6QYEM+
cJBAPmKrOz6GrUI+641EPgIuPD7R3D0+mGtAPlsDPz4RYUI+ouc5PhriPj7Ywjs+Lq09Pn/7
QD6xcD8+XMs/Pky8PD4WCz0+tWM+Prf9PT54oT8+RDA9PpAxPz6GEEI+I7o+PvC4PT4Oy0A+
mfo+Ph4dPD6oHj4+szg/PpBDQj7mn0A+wfs7PnqHPT5fyz4+sBBBPlmtPz7BdDk+9ZI/Ps9h
QD5/rj4+G+Q7Pis6Qz48GEE+Ieo/PtrMPT7GcTw++Mo9PiP3Pz5jaEE+SDw9PocGPj7TLD8+
lsM8PgG2PT5XBkI+MsI7Pot4Oj5N/j8+zIs/Pn3TPD5qbkI+55g9Pvz7Pz4/SD0+FOk+Pjo9
Pz64TD0+t6M9PrN4Pz4O0UI+WJM/PpIjQj7/IT4+CY9BPlqPPj6/Gzo+3kg7PkInQT44iz8+
+dg8PlVAPz4M1Ts+pqQ/PoBnPj7j4j8+AfE+Pp20OT6fOT0+0hhBPsYCPj58XD8+/9A+Ps+5
PT5Bbzs+oDlAPjZkPz4jCj8+3GI9Pol0QD7xAjs+F6E/PmxCQT4sHTs+yms7PsdlPT6OzD0+
Sj5CPlRbPT58aDw+mUg+Pul3Pj63uTw+n4E8PsYiQD5q+jo+Shc8PkduQj5tJzs+D99APpR+
Oz4kOTk+ODpAPry+Oj6jaDo+Kyo+PoCUPD6LAkA+kzo+PhnTPT6TLzc+b/Q+PqgAPj4AYj0+
TnY9PnTcPT5Ylzs+XMo4PujqPj40tzo+dbRBPljgPz5H/jo+W+M3Pi12Pz4kcTw+yvo3PhXi
Oz7Ufz0+yAlBPgpqPT44dT0+Ft03PlMjQD5b5Do+YwU8PgaoOD6wIjs+gmg5PuU5Pj6G4Tw+
CgM8PlGiOj4+xz0+A9w7Pi8ZPD4EXjs+zK46PtbqNz4lgj8++xQ5Pk2lOj6WnDw+9684PkqT
PD487zo+Lfo6PmueOj5LAjk+Ce86Pl71Nz4YWTo+OT4+PssOPz619Tc+JU86PuuLOj6VOzg+
16s/PnGgOz4wQz8+b7hAPtcKPD7kdD4+I0s4Pj/7PD72Yjo+CaE7Pg+fNT5sdTg+nT87PvSP
PD5jVjg+Fek/PtS9OT7cED8+yII9PnvGOT4Jjzg+nB84Pr5dOj6D5T0+ct86Po4iOD7aTzs+
c6k9PvDBOT5V5zc+KLI6Ppr4PT6Uszo+gkE8PlvgNT6Kozo+pHk3PghXPT6Rbjo++wk2Pnzn
Nz4Wjz0+olU5Pqh1Nj4OBz4+LNA9PjBAOT4lbT4+B5M5PnrxOT52iDU+XYg4Pom+NT5AFTs+
rb02PlZvOT4j3zU+LWE6PnGHPD7DqDk+</AssayYData></Step><Step><CommonData><SampleLocation>10</SampleLocation><SampleID></SampleID><SampleGroup></SampleGroup><SampleInfo></SampleInfo><SampleRow>D</SampleRow><SamplePlate>1</SamplePlate><WellType>KSAMPLE</WellType><Concentration>-1</Concentration><ConcentrationUnits>µg/ml</ConcentrationUnits><MolarConcentration>-1</MolarConcentration><MolarConcUnits>nM</MolarConcUnits><MolecularWeight>-1</MolecularWeight><Temperature>30</Temperature><StartTime>3797773</StartTime><AssayTime>1100</AssayTime></CommonData><FlowRate>1000</FlowRate><StepType>ASSOC</StepType><StepName>Association</StepName><StepStatus>OK</StepStatus><ActualTime>801.4</ActualTime><CycleTime>0.2</CycleTime><AssayXData Points="4007">VLM+RDHAPkTuzD5Eutk+RJjmPkRU8z5EIQA/RP4MP0TLGT9EhyY/RFQzP0QhQD9E/kw/RLpZ
P0SYZj9EVHM/RDGAP0TujD9Eupk/RJimP0RUsz9EIcA/RP7MP0TL2T9EmOY/RFTzP0QxAEBE
/gxARLoZQESHJkBEVDNARDFAQET+TEBEy1lARJhmQERUc0BEMYBARP6MQES6mUBEh6ZARGSz
QEQhwEBE7sxARLrZQESH5kBEVPNARDEAQUTuDEFEyxlBRIcmQURkM0FEMUBBRP5MQUS6WUFE
h2ZBRGRzQUQxgEFE/oxBRLqZQUSYpkFEVLNBRDHAQUTuzEFEutlBRIfmQURk80FEMQBCRP4M
QkS6GUJEmCZCRGQzQkQxQEJE/kxCRLpZQkSYZkJEVHNCRCGAQkTujEJEy5lCRIemQkRUs0JE
IcBCRP7MQkTL2UJEh+ZCRFTzQkQhAENE7gxDRMsZQ0SYJkNEVDNDRDFAQ0TuTENEullDRIdm
Q0Rkc0NEMYBDRP6MQ0S6mUNEh6ZDRGSzQ0QxwENE7sxDRMvZQ0SH5kNEVPNDRDEARET+DERE
yxlERIcmRERkM0REIUBERO5MRES6WUREmGZERFRzREQhgERE7oxERLqZRESYpkREVLNERDHA
RETuzEREy9lERIfmRERU80REIQBFRP4MRUS6GUVEmCZFRGQzRUQxQEVE/kxFRLpZRUSYZkVE
VHNFRCGARUT+jEVEy5lFRIemRURUs0VEIcBFRP7MRUS62UVEh+ZFRFTzRUQxAEZE7gxGRMsZ
RkSYJkZEVDNGRCFARkTuTEZEy1lGRIdmRkRkc0ZEMYBGRP6MRkS6mUZEmKZGRFSzRkQhwEZE
/sxGRLrZRkSH5kZEVPNGRCEAR0T+DEdEuhlHRIcmR0RkM0dEIUBHRP5MR0S6WUdEmGZHRFRz
R0QhgEdE/oxHRLqZR0SHpkdEVLNHRDHAR0T+zEdEy9lHRJjmR0Rk80dEMQBIRP4MSES6GUhE
mCZIRFQzSEQxQEhE7kxIRMtZSESHZkhEVHNIRDGASETujEhEy5lIRJimSERks0hEMcBIRP7M
SES62UhEmOZIRFTzSEQhAElE7gxJRMsZSUSYJklEVDNJRCFASUT+TElEy1lJRJhmSURkc0lE
IYBJRO6MSUS6mUlEmKZJRGSzSUQxwElE7sxJRMvZSUSY5klEVPNJRCEASkTuDEpEyxlKRJgm
SkRUM0pEMUBKRP5MSkTLWUpEh2ZKRFRzSkQhgEpE/oxKRMuZSkSHpkpEVLNKRCHASkT+zEpE
utlKRJjmSkRU80pEIQBLRO4MS0S6GUtEhyZLRGQzS0QxQEtE7kxLRLpZS0SHZktEZHNLRDGA
S0T+jEtEuplLRIemS0RUs0tEMcBLRP7MS0TL2UtEmOZLRFTzS0QhAExE/gxMRMsZTESYJkxE
VDNMRCFATETuTExEy1lMRIdmTERUc0xEMYBMRP6MTES6mUxEmKZMRGSzTEQxwExE7sxMRLrZ
TESH5kxEVPNMRCEATUT+DE1EyxlNRJgmTURUM01EMUBNRP5MTUTLWU1Eh2ZNRGRzTUQhgE1E
/oxNRMuZTUSHpk1EZLNNRCHATUTuzE1E29lNRIfmTURU801EMQBORO4MTkTLGU5EmCZORGQz
TkQhQE5E/kxORMtZTkSHZk5EZHNORDGATkT+jE5EuplORJimTkRUs05EMcBORO7MTkS62U5E
h+ZORGTzTkQhAE9E7gxPRMsZT0SHJk9EVDNPRDFAT0TuTE9Ey1lPRIdmT0Rkc09EMYBPRP6M
T0S6mU9Eh6ZPRGSzT0QhwE9E/sxPRMvZT0SY5k9EZPNPRDEAUETuDFBEyxlQRIcmUERUM1BE
MUBQRP5MUES6WVBEmGZQRGRzUEQhgFBE7oxQRLqZUESHplBEVLNQRCHAUETuzFBEutlQRJjm
UERk81BEMQBRRP4MUUS6GVFEhyZRRGQzUUQxQFFE/kxRRLpZUUSYZlFEVHNRRCGAUUTujFFE
uplRRJimUURUs1FEIcBRRP7MUUS62VFEh+ZRRFTzUUQhAFJE/gxSRMsZUkSHJlJEVDNSRDFA
UkT+TFJEy1lSRJhmUkRUc1JEIYBSRP6MUkTLmVJEh6ZSRGSzUkQhwFJE/sxSRLrZUkSY5lJE
ZPNSRDEAU0TuDFNEuhlTRIcmU0RUM1NEIUBTRP5MU0S6WVNEh2ZTRGRzU0QhgFNE7oxTRMuZ
U0SYplNEVLNTRCHAU0TuzFNEy9lTRIfmU0RU81NEIQBURO4MVETLGVREhyZURFQzVEQxQFRE
/kxURMtZVESHZlREVHNURDGAVETujFREy5lURIemVERUs1REMcBURP7MVETL2VREmOZURGTz
VEQhAFVE7gxVRLoZVUSYJlVEVDNVRDFAVUT+TFVEullVRIdmVURkc1VEMYBVRP6MVUTLmVVE
mKZVRGSzVUQxwFVE/sxVRLrZVUSY5lVEVPNVRCEAVkTuDFZEuhlWRIcmVkRUM1ZEMUBWRP5M
VkS6WVZEmGZWRGRzVkQxgFZE/oxWRLqZVkSYplZEZLNWRDHAVkTuzFZEy9lWRIfmVkRU81ZE
IQBXRO4MV0TLGVdEmCZXRGQzV0QhQFdE/kxXRMtZV0SHZldEVHNXRCGAV0TujFdEuplXRIem
V0RUs1dEMcBXRP7MV0TL2VdEh+ZXRFTzV0QxAFhE/gxYRLoZWESHJlhEVDNYRDFAWETuTFhE
y1lYRIdmWERkc1hEIYBYRP6MWETLmVhEh6ZYRGSzWEQxwFhE/sxYRLrZWESY5lhEVPNYRDEA
WUT+DFlEuhlZRIcmWURUM1lEMUBZRO5MWUTLWVlEh2ZZRGRzWUQxgFlE/oxZRMuZWUSYpllE
VLNZRDHAWUTuzFlEy9lZRIfmWURk81lEMQBaRO4MWkS6GVpEmCZaRGQzWkQxQFpE/kxaRLpZ
WkSYZlpEVHNaRDGAWkTujFpEy5laRIemWkRks1pEMcBaRP7MWkTL2VpEmOZaRFTzWkQhAFtE
/gxbRLoZW0SYJltEVDNbRCFAW0T+TFtEy1lbRIdmW0Rkc1tEMYBbRP6MW0TLmVtEh6ZbRGSz
W0QxwFtE7sxbRLrZW0SH5ltEVPNbRDEAXETuDFxEuhlcRJgmXERkM1xEIUBcRP5MXETLWVxE
h2ZcRGRzXEQhgFxE7oxcRLqZXESHplxEVLNcRCHAXET+zFxEy9lcRIfmXERU81xEIQBdRO4M
XUS6GV1EmCZdRFQzXUQxQF1E7kxdRLpZXUSYZl1EZHNdRCGAXUTujF1Ey5ldRJimXURUs11E
IcBdRO7MXUTL2V1EmOZdRGTzXUQhAF5E7gxeRLoZXkSYJl5EZDNeRDFAXkT+TF5Ey1leRIdm
XkRUc15EMYBeRP6MXkTLmV5Eh6ZeRFSzXkQhwF5E7sxeRLrZXkSH5l5EVPNeRDEAX0TuDF9E
yxlfRIcmX0RkM19EMUBfRP5MX0S6WV9Eh2ZfRGRzX0QxgF9E7oxfRMuZX0SYpl9EZLNfRDHA
X0T+zF9Ey9lfRIfmX0RU819EIQBgRP4MYETLGWBEhyZgRFQzYEQxQGBE7kxgRLpZYESYZmBE
VHNgRDGAYETujGBEy5lgRJimYERUs2BEIcBgRP7MYETL2WBEh+ZgRFTzYEQxAGFE/gxhRMsZ
YUSYJmFEZDNhRCFAYUTuTGFEy1lhRJhmYURkc2FEIYBhRP6MYUTLmWFEh6ZhRGSzYUQxwGFE
7sxhRLrZYUSH5mFEVPNhRDEAYkT+DGJEuhliRIcmYkRkM2JEMUBiRO5MYkS6WWJEmGZiRGRz
YkQxgGJE7oxiRLqZYkSHpmJEVLNiRDHAYkTuzGJEy9liRJjmYkRU82JEMQBjRO4MY0S6GWNE
hyZjRFQzY0QxQGNE/kxjRLpZY0SYZmNEVHNjRDGAY0T+jGNEy5ljRJimY0Rks2NEIcBjRO7M
Y0S62WNEh+ZjRFTzY0QhAGRE/gxkRLoZZESHJmREVDNkRDFAZET+TGREullkRIdmZERUc2RE
IYBkRP6MZES6mWREmKZkRFSzZEQxwGRE7sxkRLrZZESY5mREZPNkRDEAZUTuDGVEyxllRJgm
ZURUM2VEMUBlRO5MZUS6WWVEmGZlRGRzZUQxgGVE7oxlRMuZZUSYpmVEVLNlRDHAZUTuzGVE
y9llRJjmZURk82VEMQBmRP4MZkS6GWZEhyZmRFQzZkQxQGZE7kxmRMtZZkSoZmZEZHNmRDGA
ZkTujGZEuplmRIemZkRUs2ZEMcBmRP7MZkTL2WZEmOZmRGTzZkQxAGdE/gxnRMsZZ0SHJmdE
VDNnRDFAZ0TuTGdEy1lnRIdmZ0Rkc2dEIYBnRO6MZ0TLmWdEmKZnRFSzZ0QxwGdE7sxnRLrZ
Z0SY5mdEVPNnRDEAaET+DGhEyxloRIcmaERUM2hEQkBoRP5MaETLWWhEh2ZoRGRzaEQxgGhE
Do1oRLqZaESopmhEVLNoRCHAaETuzGhEy9loRJjmaERk82hEMQBpRO4MaUS6GWlEmCZpRGQz
aUQxQGlE7kxpRMtZaUSYZmlEZHNpRDGAaUTujGlEuplpRIemaURks2lEMcBpRP7MaUS62WlE
mOZpRFTzaUQhAGpE7gxqRLoZakSYJmpEVDNqRDFAakT+TGpEy1lqRIdmakRUc2pEMYBqRP6M
akTLmWpEh6ZqRFSzakQxwGpE/sxqRLrZakSY5mpEVPNqRDEAa0TuDGtEuhlrRIcma0R1M2tE
MUBrRP5Ma0S6WWtEh2ZrRGRza0QxgGtE/oxrRLqZa0SHpmtEVLNrRCHAa0T+zGtEy9lrRIfm
a0Rk82tEMQBsRO4MbES6GWxEmCZsRFQzbEQxQGxE/kxsRMtZbESHZmxEVHNsRDGAbET+jGxE
uplsRJimbERUs2xEIcBsRO7MbES62WxEmOZsRFTzbEQhAG1E7gxtRMsZbUSYJm1EZDNtRDFA
bUT+TG1Ey1ltRJhmbURUc21EMYBtRO6MbUS6mW1Eh6ZtRGSzbUQhwG1E7sxtRMvZbUSH5m1E
VPNtRDEAbkT+DG5EyxluRJgmbkRUM25EMUBuRO5MbkTLWW5Eh2ZuRGRzbkQhgG5E/oxuRLqZ
bkSHpm5EVLNuRCHAbkT+zG5EutluRIfmbkRU825EMQBvRP4Mb0S6GW9EhyZvRFQzb0QxQG9E
/kxvRMtZb0SYZm9EVHNvRDGAb0TujG9EuplvRIemb0RUs29EMcBvRP7Mb0TL2W9EmOZvRGTz
b0QhAHBE/gxwRLoZcESHJnBEZDNwRDFAcET+THBEy1lwRIdmcERkc3BEMYBwRO6McES6mXBE
h6ZwRGSzcEQhwHBE7sxwRLrZcESY5nBEZPNwRDEAcUTuDHFEyxlxRJgmcURUM3FEMUBxRP5M
cUTLWXFEh2ZxRGRzcUQxgHFE7oxxRLqZcUSYpnFEVLNxRCHAcUT+zHFEy9lxRJjmcURk83FE
IQByRP4MckTLGXJEmCZyRFQzckQhQHJE7kxyRMtZckSYZnJEVHNyRCGAckT+jHJEuplyRJim
ckRUs3JEIcByRO7MckS62XJEh+ZyRFTzckQxAHNE7gxzRLoZc0SYJnNEVDNzRCFAc0TuTHNE
ullzRIdmc0RUc3NEMYBzRP6Mc0S6mXNEh6ZzRFSzc0QxwHNE/sxzRLrZc0SH5nNEVPNzRCEA
dET+DHREyxl0RIcmdERkM3REIUB0RP5MdETLWXREh2Z0RGRzdEQhgHRE/ox0RMuZdESYpnRE
VLN0RCHAdET+zHREutl0RIfmdERk83REMQB1RO4MdUS6GXVEmCZ1RFQzdUQxQHVE7kx1RLpZ
dUSHZnVEVHN1RCGAdUTujHVEy5l1RIemdURUs3VEMcB1RO7MdUTL2XVEmOZ1RGTzdUQhAHZE
/gx2RMsZdkSHJnZEVDN2RCFAdkTuTHZEy1l2RJhmdkRkc3ZEIYB2RP6MdkTLmXZEh6Z2RGSz
dkQhwHZE/sx2RMvZdkSH5nZEVPN2RCEAd0T+DHdEyxl3RIcmd0RkM3dEIUB3RP5Md0TLWXdE
h2Z3RGRzd0QxgHdE7ox3RLqZd0SHpndEZLN3RCHAd0T+zHdEutl3RIfmd0Rk83dEIQB4RO4M
eETLGXhEhyZ4RFQzeEQhQHhE/kx4RMtZeESYZnhEZHN4RDGAeETujHhEy5l4RIemeERks3hE
McB4RP7MeES62XhEmOZ4RGTzeEQxAHlE/gx5RLoZeUSYJnlEZDN5RDFAeUTuTHlEy1l5RIdm
eURUc3lEIYB5RP6MeUS6mXlEh6Z5RGSzeUQhwHlE/sx5RLrZeUSY5nlEVPN5RCEAekT+DHpE
uhl6RIcmekRUM3pEMUB6RO5MekTLWXpEmGZ6RGRzekQxgHpE7ox6RMuZekSYpnpEVLN6RDHA
ekTuzHpEy9l6RIfmekRU83pEIQB7RO4Me0S6GXtEmCZ7RHUze0QxQHtE/kx7RLpZe0SHZntE
VHN7RCGAe0TujHtEy5l7RIeme0Rks3tEMcB7RO7Me0S62XtEmOZ7RFTze0QhAHxE/gx8RLoZ
fESYJnxEVDN8RCFAfET+THxEy1l8RIdmfERkc3xEMYB8RP6MfETLmXxEmKZ8RGSzfEQxwHxE
7sx8RMvZfESH5nxEVPN8RDEAfUTuDH1Euhl9RIcmfURkM31EMUB9RO5MfUS6WX1EmGZ9RFRz
fUQhgH1E7ox9RLqZfUSHpn1EVLN9RDHAfUTuzH1Ey9l9RIfmfURU831EIQB+RP4MfkS6GX5E
mCZ+RFQzfkQxQH5E7kx+RMtZfkSoZn5EVHN+RCGAfkTujH5Ey5l+RJimfkRUs35EMcB+RP7M
fkS62X5EmOZ+RFTzfkQxAH9E/gx/RMsZf0SYJn9EVDN/RDFAf0TuTH9Eull/RIdmf0RUc39E
IYB/RP6Mf0S6mX9EmKZ/RGSzf0QxwH9E7sx/RMvZf0SY5n9EZPN/RBAAgER/BoBE5gyAREwT
gESyGYBEECCARH8mgETdLIBERDOARKo5gEQYQIBEf0aARN1MgEREU4BEslmARBhggER3ZoBE
3WyARERzgESqeYBEGICARH+GgETmjIBERJOARLKZgEQYoIBEd6aAROasgEREs4BEsrmARBjA
gER3xoBE3cyAREzTgESq2YBEGOCARHfmgETd7IBETPOARLL5gEQQAIFEdwaBROYMgURME4FE
qhmBRBgggUR/JoFE5iyBREwzgUSqOYFEEECBRIdGgUTmTIFETFOBRLJZgUQQYIFEf2aBROZs
gUREc4FEqnmBRBCAgUR/hoFE3YyBRESTgUSqmYFEEKCBRH+mgUTmrIFERLOBRKq5gUQYwIFE
f8aBRN3MgURE04FEstmBRBDggUR/5oFE3eyBRETzgUSy+YFEEACCRHcGgkTmDIJERBOCRLIZ
gkQYIIJEfyaCROYsgkREM4JEsjmCRBhAgkR/RoJE3UyCRExTgkSyWYJEEGCCRH9mgkTdbIJE
THOCRKp5gkQYgIJEf4aCRN2MgkREk4JEqpmCRBiggkR/poJE3ayCRESzgkSquYJEEMCCRH/G
gkTdzIJETNOCRLLZgkQQ4IJEd+aCRObsgkRM84JEsvmCRBAAg0R3BoNE5gyDREQTg0SqGYNE
GCCDRH8mg0TmLINERDODRKo5g0QYQINEf0aDROZMg0REU4NEqlmDRBBgg0R3ZoNE5myDRExz
g0SqeYNEEICDRHeGg0TmjINETJODRKqZg0QYoINEd6aDROasg0REs4NEsrmDRBjAg0R3xoNE
5syDREzTg0Sy2YNEEOCDRH/mg0Td7INETPODRKr5g0QQAIREfwaEROYMhERME4REshmERBAg
hER/JoRE5iyEREQzhESyOYREGECERH9GhETdTIRERFOERKpZhEQYYIREd2aERN1shEREc4RE
qnmERBCAhER/hoRE5oyEREyThESqmYREGKCERHemhETmrIRERLOERLK5hEQYwIREd8aERObM
hERM04REqtmERBDghER/5oRE3eyEREzzhESq+YREEACFRH8GhUTmDIVETBOFRLIZhUQQIIVE
fyaFRN0shUREM4VEqjmFRBBAhUR3RoVE5kyFRExThUSyWYVEEGCFRHdmhUTdbIVERHOFRKp5
hUQYgIVEf4aFRN2MhURMk4VEspmFRBighUR3poVE5qyFRESzhUSquYVEGMCFRHfGhUTmzIVE
RNOFRLLZhUQQ4IVEf+aFRN3shURM84VEqvmFRBgAhkR/BoZE3QyGREwThkSqGYZEGCCGRH8m
hkTmLIZERDOGRKo5hkQQQIZEd0aGROZMhkRMU4ZEqlmGRBhghkR/ZoZE5myGRERzhkSyeYZE
GICGRHeGhkTdjIZERJOGRKqZhkQYoIZEf6aGRN2shkREs4ZEqrmGRBjAhkR3xoZE5syGRETT
hkSy2YZEEOCGRHfmhkTd7IZERPOGRLL5hkQYAIdEfwaHRN0Mh0RME4dEqhmHRBggh0R/JodE
3SyHREwzh0SqOYdEEECHRH9Gh0TmTIdERFOHRLJZh0QQYIdEd2aHRN1sh0RMc4dEsnmHRBiA
h0R3hodE5oyHRESTh0SqmYdEEKCHRHemh0TdrIdERLOHRLK5h0QQwIdEd8aHRObMh0RM04dE
qtmHRBDgh0R35odE5uyHREzzh0Sq+YdEEACIRH8GiETdDIhETBOIRLIZiEQYIIhEdyaIRN0s
iEREM4hEqjmIRBhAiER/RohE5kyIRERTiESqWYhEEGCIRHdmiETdbIhERHOIRKp5iEQYgIhE
d4aIRN2MiEREk4hEspmIRBigiER3pohE3ayIRESziESyuYhEEMCIRH/GiETdzIhETNOIRKrZ
iEQY4IhEd+aIRN3siERM84hEsvmIRBAAiUR/BolE5gyJREwTiUSyGYlEGCCJRH8miUTdLIlE
TDOJRLI5iUQYQIlEd0aJROZMiUREU4lEqlmJRBBgiUR3ZolE7myJRExziUSyeYlEEICJRH+G
iUTdjIlETJOJRLKZiUQQoIlEf6aJROasiUREs4lEsrmJRBjAiUR3xolE5syJREzTiUSy2YlE
GOCJRHfmiUTm7IlETPOJRLL5iUQQAIpEfwaKRN0MikREE4pEshmKRBggikR/JopE3SyKREwz
ikSyOYpEGECKRHdGikTmTIpETFOKRLJZikQQYIpEf2aKROZsikREc4pEqnmKRBiAikR/hopE
5oyKREyTikSqmYpEGKCKRH+mikTmrIpERLOKRKq5ikQQwIpEd8aKRObMikRM04pEstmKRBjg
ikR/5opE3eyKRETzikSq+YpEGACLRH8Gi0TmDItERBOLRKoZi0QYIItEdyaLRN0si0RMM4tE
sjmLRBhAi0R/RotE3UyLRERTi0SqWYtEGGCLRHdmi0TdbItERHOLRKp5i0QQgItEf4aLRN2M
i0RMk4tEspmLRBigi0R/potE3ayLREyzi0SquYtEGMCLRH/Gi0TmzItETNOLRLLZi0QY4ItE
f+aLRN3si0RE84tEqvmLRBgAjER/BoxE5gyMREwTjESqGYxEGCCMRH8mjETmLIxETDOMRKo5
jEQYQIxEf0aMROZMjERMU4xEqlmMRBBgjER3ZoxE3WyMRERzjESqeYxEEICMRH+GjETmjIxE
RJOMRLqZjEQQoIxEf6aMROasjERMs4xEqrmMRBDAjER3xoxE5syMRETTjESq2YxEGOCMRH/m
jETd7IxERPOMRLL5jEQQAI1EfwaNROYMjUREE41EshmNRBAgjUR/Jo1E3SyNREQzjUSyOY1E
EECNRH9GjUTdTI1ETFONRLJZjUQYYI1Ed2aNRN1sjURMc41EsnmNRBiAjUR3ho1E5oyNREyT
jUSqmY1EGKCNRH+mjUTmrI1ETLONRLK5jUQYwI1Ef8aNRObMjURM041EstmNRBjgjUR/5o1E
5uyNREzzjUSy+Y1EGACORH8GjkTdDI5ETBOORKoZjkQYII5EdyaOROYsjkRMM45EqjmORBBA
jkR3Ro5E5kyORExTjkSqWY5EEGCORHdmjkTdbI5ERHOORLJ5jkQQgI5Ef4aORN2MjkREk45E
qpmORBCgjkR3po5E3ayORESzjkSyuY5EGMCORH/GjkTdzI5ERNOORLLZjkQY4I5Ef+aORN3s
jkRE845EsvmORBgAj0R3Bo9E3QyPREwTj0SyGY9EECCPRHcmj0TdLI9ETDOPRLI5j0QYQI9E
d0aPROZMj0REU49EqlmPRBBgj0R/Zo9E5myPRExzj0SqeY9EEICPRH+Gj0TdjI9ETJOPRKqZ
j0QQoI9Ed6aPRN2sj0REs49EsrmPRBDAj0R/xo9E5syPREzTj0Sq2Y9EEOCPRH/mj0Td7I9E
RPOPRLL5j0QYAJBEfwaQRN0MkERME5BEqhmQRBggkER3JpBE3SyQREQzkESqOZBEGECQRH9G
kETdTJBERFOQRLJZkEQYYJBEf2aQRN1skEREc5BEqnmQRBiAkER/hpBE5oyQRESTkESymZBE
GKCQRH+mkETdrJBETLOQRLK5kEQYwJBEd8aQRObMkERE05BEstmQRBjgkER/5pBE3eyQRETz
kESy+ZBEGACRRH8GkUTdDJFERBORRLIZkUQYIJFEdyaRRN0skUREM5FEsjmRRBhAkUR3RpFE
3UyRRExTkUSqWZFEGGCRRHdmkUTmbJFETHORRKp5kUQYgJFEf4aRRN2MkURMk5FEspmRRBCg
kUR3ppFE5qyRREyzkUSquZFEGMCRRHfGkUTmzJFERNORRKrZkUQY4JFEd+aRRN3skURE85FE
qvmRRBAAkkR/BpJE3QySREwTkkSqGZJEGCCSRH8mkkTmLJJETDOSRLI5kkQQQJJEf0aSRN1M
kkREU5JEslmSRBhgkkR/ZpJE3WySRExzkkSyeZJEGICSRH+GkkTdjJJERJOSRLKZkkQYoJJE
d6aSRN2skkRMs5JEsrmSRBDAkkR3xpJE5sySREzTkkSy2ZJEEOCSRHfmkkTm7JJETPOSRLL5
kkQQAJNEdwaTROYMk0RME5NEshmTRBAgk0R3JpNE5iyTREQzk0SqOZNEEECTRIdGk0TmTJNE
RFOTRKpZk0QQYJNEf2aTROZsk0RMc5NEqnmTRBCAk0R3hpNE5oyTRESTk0SymZNEEKCTRHem
k0TdrJNERLOTRKq5k0QYwJNEf8aTRObMk0RE05NEqtmTRBjgk0R/5pNE5uyTRETzk0Sy+ZNE
EACURH8GlETdDJRERBOURKoZlEQYIJREhyaURN0slERMM5REqjmURBBAlER/RpRE5kyURERT
lESqWZREEGCURH9mlETmbJRETHOURLJ5lEQQgJREf4aURN2MlEREk5REqpmURBCglER/ppRE
3ayUREyzlESquZREEMCURH/GlETdzJRETNOURKrZlEQY4JREd+aURN3slERM85REsvmURBgA
lUR/BpVE3QyVREwTlUSqGZVEECCVRH8mlUTdLJVETDOVRLI5lUQQQJVEf0aVROZMlURMU5VE
qlmVRBhglUR/ZpVE5myVRERzlUS6eZVEGICVRHeGlUTdjJVETJOVRKqZlUQQoJVEf6aVROas
lUREs5VEsrmVRBDAlUR/xpVE3cyVREzTlUSy2ZVEGOCVRH/mlUTd7JVETPOVRKr5lUQYAJZE
dwaWROYMlkREE5ZEqhmWRBgglkR/JpZE5iyWREQzlkSyOZZEEECWRHdGlkTdTJZERFOWRKpZ
lkQYYJZEf2aWROZslkRMc5ZEqnmWRBiAlkR/hpZE3YyWRESTlkSymZZEGKCWRH+mlkTdrJZE
TLOWRKq5lkQQwJZEd8aWRObMlkRM05ZEstmWRBDglkR35pZE3eyWRETzlkSq+ZZEEACXRHcG
l0TdDJdERBOXRKoZl0QYIJdEfyaXROYsl0REM5dEqjmXRBBAl0R3RpdE3UyXRERTl0SqWZdE
GGCXRHdml0TdbJdERHOXRKp5l0QQgJdEf4aXROaMl0RMk5dEqpmXRBCgl0R/ppdE5qyXREyz
l0SquZdEGMCXRHfGl0TmzJdETNOXRLLZl0QY4JdEd+aXRN3sl0RM85dEsvmXRBgAmER/BphE
5gyYREwTmESqGZhEGCCYRHcmmETmLJhERDOYRKo5mEQQQJhEf0aYRN1MmERMU5hEslmYRBhg
mER/ZphE3WyYRERzmESyeZhEEICYRHeGmETmjJhERJOYRKqZmEQYoJhEd6aYRN2smEREs5hE
srmYRBDAmER/xphE5syYREzTmESy2ZhEGOCYRHfmmETd7JhERPOYRKr5mEQYAJlEfwaZROYM
mURME5lEshmZRBAgmUR/JplE7iyZREwzmUSqOZlEGECZRH9GmUTmTJlETFOZRKpZmUQQYJlE
f2aZRN1smUREc5lEqnmZRBCAmUR3hplE5oyZREyTmUSqmZlEGKCZRHemmUTmrJlERLOZRKq5
mUQQwJlEf8aZRObMmURE05lEqtmZRBjgmUR35plE5uyZREzzmUSq+ZlEGACaRHcGmkTdDJpE
TBOaRLIZmkQQIJpEfyaaRN0smkRMM5pEsjmaRBBAmkR3RppE3UyaRERTmkSyWZpEGGCaRHdm
mkTdbJpERHOaRLJ5mkQYgJpEf4aaRN2MmkRMk5pEspmaRBigmkR3pppE5qyaRESzmkSyuZpE
GMCaRHfGmkTmzJpETNOaRLLZmkQY4JpEf+aaRN3smkRM85pEsvmaRBgAm0R/BptE5gybREwT
m0SqGZtEECCbRH8mm0TdLJtETDObRLI5m0QYQJtEf0abRN1Mm0REU5tEslmbRBhgm0R3ZptE
3WybRERzm0SqeZtEEICbRH+Gm0TmjJtERJObRKqZm0QQoJtEf6abRN2sm0RMs5tEqrmbRBjA
m0R3xptE3cybRETTm0Sq2ZtEGOCbRHfmm0Td7JtERPObRLL5m0QQAJxEdwacRN0MnERME5xE
shmcRBggnER3JpxE3SycREQznESyOZxEEECcRHdGnETdTJxETFOcRLJZnEQYYJxEf2acRN1s
nERMc5xEqnmcRBiAnER/hpxE5oycREyTnESqmZxEGKCcRHemnETdrJxETLOcRKq5nEQYwJxE
f8acRN3MnERM05xEstmcRBjgnER/5pxE3eycREzznESq+ZxEEACdRH8GnUTmDJ1ERBOdRLIZ
nUQYIJ1EfyadROYsnUREM51EsjmdRBhAnUR/Rp1E3UydRExTnUSqWZ1EEGCdRH9mnUTmbJ1E
RHOdRLJ5nUQQgJ1Ef4adRN2MnUREk51EupmdRBCgnUR3pp1E5qydREyznUSyuZ1EEMCdRH/G
nUTdzJ1ETNOdRLLZnUQY4J1Ef+adRN3snURM851EsvmdRBgAnkR3Bp5E3QyeREQTnkSqGZ5E
GCCeRH8mnkTmLJ5ETDOeRKo5nkQYQJ5Ed0aeROZMnkRMU55EqlmeRBBgnkR3Zp5E5myeRERz
nkSqeZ5EEICeRHeGnkTmjJ5ERJOeRKqZnkQYoJ5Ef6aeRN2snkREs55EsrmeRBDAnkR3xp5E
5syeREzTnkSy2Z5EGOCeRHfmnkTd7J5ERPOeRKr5nkQQAJ9EdwafRN0Mn0RME59EqhmfRBgg
n0R/Jp9E5iyfREQzn0SqOZ9EEECfRHdGn0TdTJ9ERFOfRLpZn0QYYJ9Ef2afRN1sn0RMc59E
snmfRBiAn0R3hp9E3YyfRESTn0SymZ9EEKCfRH+mn0TmrJ9ERLOfRKq5n0QYwJ9Ef8afRN3M
n0RM059EstmfRBjgn0R/5p9E5uyfREzzn0Sq+Z9EEACgRH8GoETdDKBETBOgRKoZoEQYIKBE
fyagRN0soEREM6BEsjmgRBhAoER3RqBE5kygRExToESqWaBEEGCgRH9moETdbKBERHOgRKp5
oEQQgKBEf4agROaMoEREk6BEqpmgRBCgoER3pqBE5qygREyzoESquaBEGMCgRH/GoETmzKBE
TNOgRLLZoEQQ4KBEd+agRObsoERE86BEqvmgRBAAoUR/BqFE5gyhREQToUSyGaFEECChRH8m
oUTdLKFETDOhRLI5oUQQQKFEf0ahROZMoURMU6FEqlmhRBhgoUR/ZqFE3WyhRERzoUSqeaFE
GIChRHeGoUTdjKFETJOhRLKZoUQYoKFEd6ahRN2soURMs6FEqrmhRBjAoUR/xqFE5syhRETT
oUSy2aFEEOChRHfmoUTd7KFETPOhRLL5oUQYAKJEdwaiROYMokRME6JEqhmiRBAgokR/JqJE
5iyiREQzokSqOaJEEECiRH9GokTmTKJERFOiRLJZokQYYKJEf2aiROZsokREc6JEqnmiRBCA
okR/hqJE5oyiREyTokSymaJEGKCiRH+mokTdrKJERLOiRKq5okQQwKJEd8aiRObMokRE06JE
qtmiRBjgokR/5qJE3eyiRETzokSy+aJEGACjRHcGo0TdDKNETBOjRKoZo0QQIKNEdyajROYs
o0RMM6NEsjmjRBBAo0R/RqNE3UyjRExTo0SqWaNEEGCjRH9mo0TdbKNETHOjRLJ5o0QYgKNE
d4ajROaMo0REk6NEqpmjRBigo0R/pqNE3ayjRESzo0SyuaNEEMCjRHfGo0TdzKNERNOjRLLZ
o0Qh4KNEf+ajRObso0RM86NEsvmjRBAApER/BqRE3QykREQTpESqGaREECCkRH8mpETdLKRE
TDOkRKo5pEQYQKREd0akROZMpERMU6REslmkRBBgpER/ZqRE3WykRExzpES6eaREGICkRH+G
pETdjKRETJOkRKqZpEQQoKREf6akROaspERMs6REsrmkRBDApER/xqRE3cykRETTpESy2aRE
EOCkRHfmpETd7KRERPOkRLL5pEQYAKVEfwalROYMpUREE6VEshmlRBggpUR3JqVE3SylREwz
pUSyOaVEEEClRH9GpUTdTKVETFOlRKpZpUQYYKVEd2alRN1spUREc6VEsnmlRBiApUR3hqVE
3YylRESTpUSymaVEGKClRH+mpUTmrKVERLOlRKq5pUQYwKVEd8alRObMpURE06VEstmlRBjg
pUR35qVE3eylREzzpUSy+aVEEACmRHcGpkTdDKZERBOmRLIZpkQYIKZEdyamROYspkRMM6ZE
sjmmRBhApkR/RqZE5kymRERTpkSyWaZEGGCmRHdmpkTdbKZERHOmRLJ5pkQYgKZEf4amRN2M
pkRMk6ZEspmmRBCgpkR/pqZE5qymREyzpkSquaZEEMCmRHfGpkTmzKZERNOmRLLZpkQY4KZE
d+amRObspkRM86ZEqvmmRBAAp0R3BqdE5gynREwTp0SqGadEGCCnRH8mp0TdLKdERDOnRLI5
p0QYQKdEd0anRN1Mp0REU6dEslmnRBBgp0R/ZqdE3WynRExzp0SqeadEGICnRHeGp0TmjKdE
RJOnRLKZp0QYoKdEd6anRN2sp0RMs6dEsrmnRBjAp0R/xqdE3cynREzTp0Sq2adEGOCnRH/m
p0Td7KdETPOnRLL5p0QYAKhEfwaoROYMqERME6hEshmoRBAgqER/JqhE5iyoREwzqESyOahE
GECoRH9GqETmTKhERFOoRKpZqEQQYKhEf2aoROZsqEREc6hEqnmoRBCAqER/hqhE5oyoREyT
qESqmahEEKCoRH+mqETdrKhERLOoRLK5qEQQwKhEf8aoRN3MqERM06hEqtmoRBDgqER/5qhE
3eyoRETzqESy+ahEEACpRHcGqUTdDKlETBOpRLIZqUQYIKlEfyapRN0sqUREM6lEsjmpRBhA
qUR3RqlE3UypRERTqUSyWalEEGCpRH9mqUTmbKlERHOpRLJ5qUQYgKlEd4apRN2MqUREk6lE
qpmpRBCgqUR/pqlE5qypRESzqUSyualEGMCpRH/GqUTdzKlETNOpRKrZqUQY4KlEd+apRObs
qURM86lEsvmpRBAAqkR/BqpE3QyqREQTqkSyGapEECCqRH8mqkTmLKpERDOqRLI5qkQYQKpE
d0aqROZMqkREU6pEslmqRBBgqkR/ZqpE7myqRExzqkSqeapEEICqRHeGqkTdjKpETJOqRKqZ
qkQYoKpEd6aqROasqkRMs6pEqrmqRBjAqkR/xqpE3cyqRETTqkSy2apEGOCqRIfmqkTm7KpE
TPOqRLL5qkQYAKtEfwarROYMq0REE6tEshmrRBAgq0R3JqtE5iyrREQzq0SyOatEEECrRHdG
q0TdTKtETFOrRKpZq0QYYKtEd2arROZsq0RMc6tEsnmrRBiAq0R3hqtE3YyrRESTq0SymatE
GKCrRHemq0TmrKtETLOrRKq5q0QQwKtEd8arRObMq0RE06tEstmrRBDgq0R/5qtE3eyrRETz
q0Sq+atEEACsRH8GrETdDKxETBOsRLIZrEQYIKxEdyasROYsrERMM6xEsjmsRBhArER3RqxE
5kysRExTrESyWaxEGGCsRHdmrETdbKxETHOsRKp5rEQQgKxEd4asROaMrEREk6xEspmsRBCg
rER/pqxE3aysRESzrESquaxEEMCsRIfGrETdzKxETNOsRLLZrEQQ4KxEd+asRN3srERE86xE
svmsRBAArUR/Bq1E5gytREwTrUSqGa1EGCCtRH8mrUTmLK1ERDOtRKo5rUQQQK1Ef0atROZM
rURMU61EslmtRBhgrUR3Zq1E3WytRERzrUSqea1EGICtRH+GrUTdjK1ERJOtRLKZrUQYoK1E
f6atRN2srUREs61EqrmtRBjArUR3xq1E3cytRETTrUSq2a1EGOCtRH/mrUTd7K1ERPOtRKr5
rUQQAK5EdwauRN0MrkRME65EshmuRBggrkR3Jq5E3SyuREwzrkSyOa5EGECuRH9GrkTdTK5E
TFOuRLJZrkQYYK5Ef2auRN1srkREc65EqnmuRBCArkR/hq5E5oyuREyTrkSqma5EEKCuRHem
rkTdrK5ETLOuRKq5rkQQwK5Ed8auRN3MrkRE065EstmuRBjgrkR/5q5E3eyuRETzrkSq+a5E
GACvRH8Gr0TdDK9ERBOvRKoZr0QYIK9EdyavROYsr0REM69EsjmvRBBAr0R/Rq9E3UyvRERT
r0SqWa9EGGCvRH9mr0TmbK9ERHOvRLJ5r0QQgK9Ef4avRN2Mr0REk69EqpmvRBigr0R3pq9E
5qyvREyzr0Syua9EEMCvRHfGr0TdzK9ETNOvRLLZr0QY4K9Ef+avRObsr0RM869EsvmvRBgA
sER/BrBE5gywREwTsESqGbBEECCwRHcmsETdLLBETDOwRLI5sEQQQLBEf0awROZMsEREU7BE
slmwRBhgsER3ZrBE5mywRERzsESqebBEEICwRH+GsETmjLBERJOwRKqZsEQYoLBEf6awROas
sERMs7BEsrmwRBjAsER3xrBE5sywRETTsESq2bBEGOCwRH/msETd7LBETPOwRKr5sEQYALFE
fwaxRN0MsUREE7FEqhmxRBggsUR3JrFE3SyxREwzsUSqObFEGECxRH9GsUTdTLFETFOxRLJZ
sUQYYLFEd2axRN1ssUREc7FEsnmxRBiAsUR/hrFE3YyxREyTsUSqmbFEGKCxRH+msUTdrLFE
RLOxRKq5sUQQwLFEf8axRN3MsURE07FEqtmxRBjgsUR/5rFE3eyxRETzsUSq+bFEGACyRHcG
skTmDLJERBOyRLIZskQQILJEdyayRN0sskRMM7JEqjmyRBhAskR/RrJE5kyyRERTskSqWbJE
GGCyRH9mskTdbLJERHOyRLJ5skQYgLJEf4ayRN2MskREk7JEspmyRBigskR/prJE5qyyREyz
skSqubJEGMCyRHfGskTmzLJERNOyRLLZskQQ4LJEf+ayRN3sskRM87JEqvmyRBgAs0R/BrNE
5gyzREwTs0SyGbNEECCzRH8ms0TmLLNETDOzRKo5s0QYQLNEf0azRN1Ms0REU7NEqlmzRBhg
s0R3ZrNE5myzRERzs0SyebNEGICzRH+Gs0TmjLNETJOzRLKZs0QQoLNEf6azRN2ss0REs7NE
qrmzRBjAs0R3xrNE3cyzRETTs0Sq2bNEGOCzRHfms0Td7LNERPOzRLL5s0QYALREdwa0RN0M
tERME7REqhm0RBggtER3JrRE5iy0REwztESyObREGEC0RH9GtETdTLRETFO0RLJZtEQYYLRE
d2a0RN1stEREc7REqnm0RBiAtER3hrRE3Yy0RESTtESqmbREGKC0RH+mtETmrLRETLO0RKq5
tEQQwLREd8a0RN3MtERM07REqtm0RBjgtER/5rRE5uy0RETztESy+bREEAC1RHcGtUTmDLVE
RBO1RKoZtUQYILVEdya1RN0stUREM7VEqjm1RBhAtUR3RrVE5ky1RERTtUSyWbVEEGC1RHdm
tUTdbLVETHO1RLJ5tUQYgLVEf4a1ROaMtURMk7VEspm1RBigtUR/prVE5qy1RESztUSyubVE
EMC1RH/GtUTdzLVETNO1RLLZtUQY4LVEd+a1RN3stURM87VEqvm1RBAAtkR3BrZE3Qy2RFQT
tkSqGbZEGCC2RH8mtkTmLLZETDO2RKo5tkQYQLZEd0a2ROZMtkREU7ZEslm2RBBgtkR/ZrZE
5my2RExztkSyebZEGIC2RH+GtkTdjLZETJO2RLKZtkQYoLZEf6a2ROastkRMs7ZEqrm2RBjA
tkR3xrZE5sy2REzTtkSy2bZEGOC2RH/mtkTd7LZETPO2RKr5tkQQALdEfwa3RN0Mt0RME7dE
qhm3RBggt0R3JrdE5iy3REQzt0SyObdEEEC3RHdGt0TdTLdERFO3RKpZt0QYYLdEd2a3ROZs
t0RMc7dEqnm3RBCAt0R3hrdE3Yy3RESTt0SymbdEEKC3RH+mt0TdrLdERLO3RLK5t0QQwLdE
f8a3RN3Mt0RE07dEstm3RBjgt0R/5rdE5uy3REzzt0Sy+bdEEAC4RHcGuETmDLhERBO4RKoZ
uEQYILhEfya4RN0suERMM7hEqjm4RBhAuER3RrhE5ky4RERTuESyWbhEGGC4RHdmuETdbLhE
THO4RKp5uEQQgLhEf4a4RN2MuEREk7hEqpm4RBiguER3prhE3ay4RESzuESqubhEGMC4RHfG
uETdzLhETNO4RKrZuEQY4LhEd+a4RObsuERE87hEqvm4RBgAuUR3BrlE3Qy5REwTuUSqGblE
ECC5RHcmuUTdLLlETDO5RLI5uUQQQLlEd0a5ROZMuUREU7lEslm5RBhguUR/ZrlE5my5RERz
uUSyeblEGIC5RHeGuUTdjLlETJO5RKqZuUQYoLlEd6a5ROasuURMs7lEqrm5RBjAuUR3xrlE
3cy5RETTuUSy2blEGOC5RH/muUTd7LlETPO5RKr5uUQQALpEdwa6ROYMukREE7pEqhm6RBgg
ukR/JrpE3Sy6REQzukSyObpEGEC6RHdGukTdTLpETFO6RLJZukQYYLpEd2a6ROZsukREc7pE
qnm6RBCAukR/hrpE3Yy6RESTukSymbpEGKC6RHemukTmrLpETLO6RKq5ukQYwLpEf8a6RN3M
ukRE07pEqtm6RBDgukR35rpE5uy6REzzukSq+bpEEAC7RHcGu0TdDLtERBO7RLIZu0QYILtE
dya7RN0su0RMM7tEqjm7RBBAu0R3RrtE3Uy7RERTu0SyWbtEEGC7RHdmu0TmbLtERHO7RKp5
u0QYgLtEf4a7RN2Mu0REk7tEqpm7RBigu0R3prtE3ay7REyzu0SyubtEGMC7RH/Gu0TdzLtE
TNO7RKrZu0QY4LtEd+a7RN3su0RE87tEqvm7RBgAvER/BrxE3Qy8REQTvESyGbxEGCC8RHcm
vETmLLxETDO8RLI5vEQYQLxEd0a8ROZMvEREU7xEslm8RBhgvER/ZrxE3Wy8RExzvESqebxE
GIC8RH+GvETdjLxETJO8RLKZvEQYoLxEd6a8RN2svEREs7xEsrm8RBjAvER/xrxE3cy8REzT
vESq2bxEGOC8RHfmvETm7LxETPO8RLL5vEQQAL1Edwa9RN0MvURME71Eqhm9RBggvUR/Jr1E
5iy9REQzvUSqOb1EGEC9RH9GvUTmTL1ERFO9RLJZvUQYYL1Ef2a9RN1svURMc71Eqnm9RBiA
vUR/hr1E3Yy9REyTvUSqmb1EGKC9RHemvUTmrL1ETLO9RKq5vUQQwL1Ed8a9RN3MvURM071E
stm9RBjgvUR35r1E5uy9RETzvUSq+b1EGAC+RHcGvkTmDL5ETBO+RKoZvkQYIL5Efya+RN0s
vkREM75Esjm+RBBAvkR3Rr5E3Uy+RExTvkSqWb5EGGC+RHdmvkTdbL5ERHO+RLJ5vkQQgL5E
f4a+ROaMvkREk75Eqpm+RBigvkR3pr5E3ay+RESzvkSqub5EEMC+RHfGvkTdzL5ERNO+RLLZ
vkQh4L5Ed+a+RN3svkRE875Esvm+RBgAv0R3Br9E5gy/REwTv0SqGb9EGCC/RH8mv0TdLL9E
RDO/RKo5v0QQQL9Ef0a/RN1Mv0REU79Eslm/RBBgv0R3Zr9E5my/RERzv0Sqeb9EGIC/RH+G
v0TdjL9ERJO/RLKZv0QQoL9Ef6a/RN2sv0REs79Eqrm/RBjAv0R/xr9E3cy/RETTv0Sy2b9E
GOC/RHfmv0Tm7L9ERPO/RLL5v0QQAMBEdwbARN0MwERME8BEqhnARBAgwER/JsBE3SzAREwz
wESqOcBEGEDARHdGwETmTMBETFPARLJZwEQQYMBEd2bAROZswERMc8BEqnnARBCAwER3hsBE
5ozARESTwESqmcBEGKDARHemwETmrMBERLPARKq5wEQQwMBEf8bARObMwERM08BEstnARBjg
wER/5sBE5uzAREzzwESq+cBEGADBRH8GwUTmDMFETBPBRKoZwUQQIMFEfybBRN0swURMM8FE
sjnBRBBAwUR/RsFE5kzBRExTwUSyWcFEGGDBRHdmwUTdbMFETHPBRLJ5wUQQgMFEf4bBRN2M
wUREk8FEspnBRBigwUR3psFE3azBRESzwUSyucFEGMDBRH/GwUTdzMFETNPBRLLZwUQQ4MFE
f+bBRN3swURE88FEqvnBRBgAwkR/BsJE3QzCREQTwkSqGcJEGCDCRH8mwkTmLMJERDPCRLI5
wkQYQMJEd0bCRO5MwkREU8JEqlnCRBhgwkR3ZsJE3WzCRExzwkSqecJEEIDCRHeGwkTdjMJE
TJPCRLKZwkQYoMJEf6bCROaswkRMs8JEsrnCRBDAwkR/xsJE5szCRETTwkSy2cJEGODCRHfm
wkTd7MJETPPCRLL5wkQQAMNEdwbDRN0Mw0REE8NEqhnDRBggw0R3JsNE5izDREwzw0SqOcNE
GEDDRHdGw0TmTMNETFPDRLJZw0QQYMNEf2bDROZsw0REc8NEqnnDRBCAw0Q=</AssayXData><AssayYData Points="4007">oQEtPuaiKj7G1Ss+NXgqPkeJLj7S8Ck+rlUwPlydMT5XcSw+4NIsPuRYMD79vzg+CyA1PjhU
NT5xuTA+JC8zPotbNT57Ljc+Nx83PqqWOT4iQDs+CRE0PsvAPT5MljY++tY1Pjw1Oj6Uejg+
4BI8PnxJPD7LQTk+Wso6PtXUQD47Rz0+DFI/Ph8lQT5mhz8+1OU7PrxTPj71L0Y+pOFBPvuF
Qz7LcEQ+mWdDPlwkQj5Gp0c+sARFPq4dRD53O0c+7kpHPvR3RD4rYEY+KMBFPirVRj78Xkc+
HkRKPgciRz7olEg+ZthHPsn8Sz6DVUk+nkdIPlFGTT6LmEo+F2pMPot+UD6U6Es+Ta5NPufR
TT5UdEs+MxtPPipxSj6Cc00+/QxLPodWUD7WeEw++c5OPs4vTj5T6lI+84xTPnYCVD57ZVE+
a05QPkLRUj6syE4+8clSPkciUz5lcFQ+ocNSPtYlUj6xzlE+cM1QPlZHVz7kilU+ZypVPhav
WT4z51U+Mu9WPj9CVj4SO1U+pvBZPmqZVD6r51c+o8RXPnkcWT40elU+sDBXPsG9WD5pOFw+
1FxdPpUFWz7gGlY+EtBWPuUaWz68RVw+xHNfPiG8WD4Rz1s+dQtcPpU9XD45/F4+sFtePi47
Xj7EPF0+amlbPh+6YT6f81w+2i9gPoBTXz7aV14+8LZcPt8LXz4C+GM+RMxfPi1ZXz6uS2I+
lvRjPlmpYz7IjmQ+s7JgPgBnYz6EzmU+k2BmPuZzYj67CWU+vzJgPreSZT5EkGI+pHxiPg8a
Yz4PgGQ+MPNmPgeMYz5q32A+NBZpPrftaD6XB2o+xrtkPg8XZz4LKWk+3cZnPqGoZz42Lmg+
RphoPkEnZz7gPG0+v7VqPi9WaD46sGo+GqZsPucGbj6O02k+Ua9vPkYjaz4xdWo+dvtsPnJj
bT5cqm4+0vBrPkmaaz5ei2o+ZeptPpvebT7HT3E+vfNrPgMBbT4oeXA+rUpwPj1Acj54q3E+
3TJuPqBzbz51A28+K7VxPpEFbz4UPnA+TMF4PtOhcD4FTXM+IBxxPrm/bT7lLHE+QpJzPvPZ
dT6ziHA+oSJ0Pln6cj6VQHo+r7NzPrHYcT7/NnA+l7F3PoX4cz4e+nY+G/x3PkOHdj4Hl3U+
EUd2PpJlcz5/fXs+PPp4PuUQeT48U3c+iCV6PsWNdz48nXY+Bhp3PsIIdj4YEng+LTZ2PiLe
ez78aXo+rGx3PsYPfD4tK30+yKp3PhYBfT58w3g+85h7Piz4ez7YbXo+pKd5PjwhfT54r3k+
s6x8Ph9Fez42H3s+APKAPn1gfT7tgYA+3AJ+PoCrfD413Hs+tqN9Pqxgej583YA+Hih8PuyX
ez5trYA+E2B/PhpigD56wX8+zPeAPoMygT6fAn0+Z1V8Ph4rfD6v3YE+aDmAPjYrgD4ldX8+
LHaBPttNgT5354A+Ig+DPkgQgz4o4YA+pemAPpnQgD4aUII+766CPoAzgj7nk4E+ssiBPoaW
fj5d2oE+Y/uCPqotgD5CZoI+WtqCPhjxgT5/EoI+wrWBPkvTgT40rIM+aPyAPsCjgT5/W4I+
pwuDPhjsgz4JI4Q+ZEWDPt/Rgz4MBoQ+ykeDPtzNgj6jHII+JNWDPhezgz6KPII+TqaDPk7z
hT6YzIQ+xjWEPv3Lgj6NQIQ+WxOEPkKNgj5OVYY+o+SEPqL6gz6F+oU+/0yGPkG+hT51CYU+
uYSFPg6ehT5syoY+7v+FPjR4hD5MG4U+hdqGPipuhT6UjIY+bFeHPkQBhj55Z4U+61KFPgn5
iD5Gd4Y+p9mHPl4Ehz4G/YY+G7eHPtsqiD5SCoY+ojiHPhA3iD4lZ4k+gl+HPi+6iT4ut4Y+
w0uIPpy0hj72/og+MXOHPsnUiT4+tIg+CX+HPtIBhz78uYc+tT+HPrhMhz5nQYk+/vOKPrhC
iD58fIo+4nuJPhVJiT4tTIg+xtWIPhkeij4mP4k+jG+JPv0ciT4Id4k+X3mKPp+HiT5UUos+
QXCHPjFSij5UKIg+wCCLPtGJiz6NGok+hZOLPoJWij5SHYs+8jiJPjTOiT6eHYo+VpOMPsgU
iz7QGoo+Ug+KPlmviz4FJYs+7bmLPsWWiz5X7Io+GtaIPne4jD5tkYo+KYaMPo8rjT4Ajow+
H1eKPmdBjD4UzIw+EpuLPnPfiz6DQos+IuGMPgLVjT6gwos+CqCJPvqRiz5liow+asmKPh3k
iz6KkIo+9reMPgvOjD7v9Io+RxOLPrYiij77+Yo+EuKLPkbAjj6N/os+dOmLPpgzjj6QtY0+
XX6LPjYcjj4sVIw+G1+LPq0ojD5Fao0+nQWNPqcYjj69640+ub+NPg8EkD69Ko0+9E2LPqDw
jz78o48+gOGQPj/Njj6YlI4+ypuMPjxIjT727Y4+0EWOPk50kD4YF48+FfKPPkj/jj7G4o4+
88aQPjk+kD5JrI0+OEiPPoHMjT4lcpE+39yOPk/AkD7OEJA+g0WOPilxkD7BXpA+4EqRPi/y
jj5kbJI+xAKQPrTkjT5lFpM+u1KRPg8MkT5Lgo8+LAyPPkKWjj7Pg5A+qEyQPrQ3kD5WyJA+
EouSPpJSkT7WmI8+ENuRPh1Ikj7SapE+YzmSPh60kj6PB5E+GxaSPoUNkD7pH5I+kdyRPrbx
jz7EqZM+CQGUPhUakj78HZI+c1aRPmhMkT6UhpQ+qE+VPpidkT5OQpE+awqSPpGkkT7aTZM+
iKmTPujrkj5lsJI+kg2SPnogkz7zRZQ+rYeSPrZVkj5l95E+ESiTPjflkz7sjJU+mNWWPj2v
kz5kW5Q+UxyUPoUnkz7O+pA+4kqWPm3GlD5+4ZQ+l3eTPnVmlD6mHpQ+nReTPojMkz6LepM+
tVSTPiiklT5k75U+xDKVPiOIlT5axJU+UQaWPiHFlT4copQ+332TPjQEkz7Nh5Q+A9eUPixX
lj6BFpY+0OSUPr5ClT5wNpQ+iKSTPrq8lD4ysZI+Z/SUPibhlD5OCZc+lveWPrE6lj6//5U+
fluVPpJClj7VxZU+F52WPl0SmD7XvJc+vSSYPiiGlD7ETpY+iGKWPqEAlz4p0ZU+uHeWPvJv
lz6/JJg+EqqVPqmElz7JFJg+LF+ZPldSlz6ez5c+QiyWPkzblz7EeZY+NVaYPoEmmD7Ek5g+
ZnyXPuZdmj5ykJg+8oKXPhyfmD5P45c+a/+WPtttlz6GFJg+TC+ZPorsmT7nfJc+y7+WPn+l
mD5HJpc+EjiZPuTtlj4jrJk+X9WWPlOvmD6jXZk+a0uYPs1JmT7xxpg+J5+YPqpvlz4/Kpg+
EmSZPp+5mT70e5o+1ribPv+tmz60uZo+bguZPqPilz6VOpo+2JSZPgUFmj6YvJo+ntSaPmm9
mj6hyJk+M1CbPsnHmj6AV5o+n9GYPpCSmD4zFZo+sfqYPn7Emz6NUZo+0zyZPqnSmz5eBJw+
cJObPkAGnT78YJk+iMGaPv4zmz5RZZw+P+ObPs03nT78Xps+yCycPhTwmT7G0ps+bG6dPiY6
nD5hsps+XBSbPuVdmz75UZs+x8GbPqDbnD5APJw+oK6bPom/mz6xAZ0+ZY6bPuQ8mz4bf5w+
24OdPg+UnD6Uwpw+JzWcPrJBnD4X6Jw+EVWdPkTCnT48U58+mjedPkGWnT5xpZs+wECcPnGH
mj7rfZ8+zMSdPjz4mj5RwJw+wIicPruqnj6pUJ0+36GbPohLnD6YXZ4+5gyePkMSnj61tJ0+
VNqcPi0anz5y4p0+apmdPh4cnD6LZ5s+KcicPmsRnz56i50+HqKdPnG4nT4lNJ8+RryePjoV
nz6nHJw+jkeePrK6nT4q+5w+skefPoiMnD4ObJ0+hTCgPgnenT6v9p0+uq2cPp9roT5ahJ0+
wpycPrKOnj4YJ50+mvifPmIOnj6eFKA+3i2fPgJZoD43MZ8+x3mePkKYnz4CT6A+HuuePhEm
nz5bIaE+0o+fPqxfoT6rap4+ZL6ePiJIoz7wSJ8+i3CgPs6WoD7shZ4+/qygPvm3oT61taA+
rNugPgdcoD4Pfp8+iY+gPjUXoD7uuqE+Hi+hPpE/oT5y858+iPagPv5boT6Ngp4+cxShPsd+
oT6RnaA+TX+hPqVDoT4srqA+eVefPrmqoD6amaA+bBygPpmLoj725J4+tqWgPgZ5oT68RaE+
UPKhPgwbnz58ZaE+z4agPkXLoj5qDKA+CoWhPq4voD68x6A+0QShPmIboz7Xb6E+RIygPgbT
oj79S6I+EKuhPmqcoT5WiZ8+vEejPqCFoD63dKI+S3WiPjh5oz50o6M+yuCjPhGroD6APqI+
ERukPie9oT5dK6I+00amPt89oT4FI6E+IzyjPsHnoj6ZjaI+XGOjPsWjpD6aOqM+VyWhPj9N
oz7dzaM+bhWkPrcioj7u3qM+FtekPil3oT4TeaA+OayjPrZLpT4htKI+HrqiPm8lpD4ma6Q+
fpijPq0mpj4fA6Q+qXWlPtPMpD4/wKI+aVekPjBKoz6HfqM+/lyjPv2gpj5nNaQ+kpOkPnKt
pj6oj6Y+gp6lPmORpT5/6qI+gyulPmYcpj7MMaU+yuSkPmFGpj5VTqM+dcWmPm/0pT7CAqM+
+jSlPgnfoz77bqM+8VmkPu9moj61aqU+vTKmPoILpT7tuaQ+rlqmPvwQpD7M7KY+CnalPmXq
pj4noKY+3/6lPqmupD7uHKY+Rk+lPkGNpT4yz6Y+otakPsclpz4ruaQ+kSenPjlAqD51L6c+
Y9ymPplxpj6tj6Y+MF2kPsJZpz5nuaU+6dqmPlTZpj77BqY+6d6mPrncpT44IaQ+ZLunPvZ5
pT5IUKc+adakPk4qpj57RKg+EJmnPvV7pz7tiKQ+/0mnPuuJpj6p+6g+CO2oPsa7pj6xcak+
YuSnPtmjpT4A/KU+q3+oPkt2qD6l26U+hvaoPkJjqD4dU6g+KR2oPourqD4p96U+8VSmPoV6
pT4n8Kc+m4qnPsmdqD690ag+4T+oPrGYpz5nKak+BRypPi1+qD4Qaqk+ehupPnzmqT5orKc+
d2ipPsOYqT7YMKk+wFKoPpfmqT5tK6o+YQmpPkg3pz4YWac+yCqpPnd3qT7wqKg+CJSqPoWL
qD6m46k+R4CpPiS5qD40p6o+dKWoPmVpqj7Bjqs+bMGqPi6uqj5PwKo+k72oPl8IqT4MqKw+
omuqPg/ppz7fQqo+hT+qPq0DqT7FU6o+sLarPlfcqD7Pwao+mQKpPgvYqj6vLas+HFGqPh/b
rD4rYqs+zfeoPoEWqj6S3as+3g2sPh6pqT5rbKs++WyqPlj3rD7eKas+q5OqPjl5qT69wKk+
EJaqPsUnrD6mK6s+vHmqPmbSqz4hTa0+5UWqPpZnrD7bpKk+1GasPvlYqT7MDa0+QWqtPoC3
rD439qg+NeSmPiggqT6VTqw+q+KpPnNhqj6Jw6s+lgWsPptDqz7WV60+SdSsPjDWrT4i/qo+
mayoPheRrD6Mc6o+Hr+rPtNarD41Yqw+whapPgpKqz4Coqs+3XGrPnvVrD5dtqw+I12tPnBw
qz4j/qw+aJGrPmgkrT4Ur6s+R2msPhSGrT6sN64+6U6sPu2frT75I64+MzesPlworD7pXK0+
mM+rPsqzrj7otqw+4NGsPvParj7p46w+oPWsPtUZrT7Pfqw++8+sPrbsrT42qa4+LSOsPop3
rD5Pj6w+CJysPoowrT7gR60+U5yqPlZNqz4tiKs+vs2sPueWrT6gdaw+aICuPiCFrT6KEa4+
pmuvPlRzrj6vXa4+BQeuPuz9rD783K8+k6+wPsKWrj4Pyaw+KbqtPo/srT5JO68+XICuPixe
rj7FoK0+JnStPiMWrj5snq8+IZauPkKasD7BSK8+aDSuPrySrz579a4++WOuPkFsrz7XmK0+
X9KtPowfrT75Ia8+1HCsPs4erj6uSa8+7QutPiAArz4SL68+aTqvPlYbrz5PwbA+wXGuPiZm
rz7vvK4+4HKvPrw5sT4rxK4+2mawPiTLsj72768+uhewPiHwsD652rA+gliwPr4WsD7JVbA+
ZemwPvnzrj4w7a4+XmywPqd+rz7ak60+4JuxPqVOsD5mnq8++tOwPgKpsT769bI+sHuxPkaL
rz5Z+LE+JPGwPphPsT5bqbA+ltWwPpqvrz5GAbM+KpCvPrbnsT6r2rI+k/mwPpg7sj43kbI+
ps2xPtkjsT6kGLE+TWOyPoJ5sD69FLI+PKKvPl6csD5r/7E+bqKxPufTsj6XurA+nVWxPopX
sD7DdK8+uJ2wPkWgsT4aV7E+TrevPrHdsz6a/64+CRqwPiQGsj45obE+sLCyPgK3sT7XVbE+
BR+wPtsxsT7kErE+zJOxPjzhsz7fhLA+UoexPiNHsj7acLE+UeKzPsB9sj6dPbM+pf6xPvcW
sj4gSrM+DcGxPqS/sz6d77E+U0ewPj1Nsz6nvLM+SUywPqhPsT7ZdbA+k1KzPhe+sT52wLI+
s1SzPraKsz4mfbE+fgGyPvnrsj73z7E+HQCzPqZ6tD71TbI+ariyPiZisj4OGLE+wouyPp3P
tD79HLI+aye0PrEWsj4ueLQ+VkeyPltRsz75+7I+wH2zPj7FsD5dwrQ+XwC0PpE4sj7sfLU+
xq60PniQtD781bQ+LWKyPhAqtD4+8rM+m8OyPryesj5mdrM+6wK3PiKmsz4mkbI+wPizPiSz
sz5B0rM+MS20PnUmtD6xgbM+IQG2Ph12tD436rI+KDO1Pr/jtD7horc+YvSyPtp2tT4Mk7M+
sqW1Piujsj4r+7M+nBa0PuRHtD7aSbM+8JS0PkKqtD5FqbQ+AdOzPj9ssz5aBrM+hCq2Pveb
tD4FO7c+AkC1PlgMtj49jLQ+zCy3Pltptz53Z7Q+Bsa1Pi0Mtj6GwLQ+WvK3Prl5tT7j4LQ+
KTW0PoK4sz6Ic7Y+Ze2zPsEftj6j8LQ+j2+0PpHWtT6p+LQ+TtOxPo5ztD7wzbQ+y4O1PsLy
tj6Wcbc+dOS1PnjLsz59Jbc++5i3Pgw1tT5kh7U+9Bu4PjsAuD4Kj7Q+faK2PliBtz6+urQ+
zhS2PuycuT4FBrc+uPO3PjfYtD7kFbY+FEK2PqRWtz5eGrc+esa2Pjlmtj7GYrY+hv+1PtVK
tj7L/rU+G/K1PuG0tT4gYrg+ZcK2Pl2Utj4/krc+M223PkUutT5eILY+h8O4PieQtj5gALY+
1t+3PqCCtT7kmbU+g262PtOvtj5vkLg+Y/C2PqJguD6Xdbc+NFq3PpjatD7TcLc+NXu6PkMY
tz6r2rc+/jy4PurPtz6va7g+Kxu2PuauuD5uFbk+icS4Po/quD60xbk+/vW1PhlZuD7H6rk+
aAC6PiUMuT5ju7c+D3O2PktruD4aNLk+V3e4Pkwntj6BNLk+7wq5PguduT4EELk+TIe2Pm09
uT6KP7Y+mmy6PuZTtz7/Yrc+sOC5Pqaatz4Pu7Y+Fa+5PsLVuD7pjLk+qjq6PnlGuj5oebs+
kcC6Pv4JuT5Axbc+4oe5PhNmuT5aEbk+3Xy6PoMXuD5U1bs+Xka6PujQtz6Md7k+aA+6PnX4
uD5k67g+DYm3PknguD4D0rk+jgm4PoMNtz6e/7g+Gdi4PgKnuT7kw7g+MKy3Pgwiuj5Njbs+
oRS6PqlquT4iabs+JzW3Pgubuj6WT7k+4bC6Pm9muD5Nd7s+m965PvSPuT5BPLo+DTi7PjjU
uj7nRbo+XfK5PlcsvD4nZrs+LFG8PlL5uj7a0Lo+dI24Pi3zuj5wZLw+0zC8PsKeuD70jLo+
83K8PglFuj5Fgrs+wLu7PsyOuz4Of7s+ITi8PmZAuz7Xc7s+SA67Pklnuz6UJr4+DYu6Ph1W
uj7rJbo+djm8PlK5uj5r3ro+lNG6PnbMuj58nrs+L728PnXHuj6BWro+CO+4PrP+uj5jobs+
kBe8Pm6kuz7zQLw+33y7PphXuT5Nyro+Pka7PkV6uD7MGbs+do68PjZivT4sm7o+95O7PjLe
uz4vrbo+Ima6PlobvD7pUbs+Wzm8PgqRuz6DL70+JgK7Pvh2uj55f70+bp28Pjg5vD5ovrs+
Cg67PuuBuj7sOr0+E2i6PmESvT5xYLw+wQu8PoRPuz41drk+k+C9PtIcvD7yars+Gy65PsFJ
vD6Ki7w+vD68Pq8ZvD5tXL0+37y5PtoxvT5G3Ls+KRe9Ph8Kuz7F2Ls+tku8PtucvT4Ff70+
WiO+Pixzuz6Car0+JXu8PpDrvj69kb4+Uk28PvpMuz7nt70+kdm7PtiHvD7yG78+RpW7PkJ4
vD6VMbs++9S9Pm7Mvj6Wqr0+ZbO8Pu4duz4maLw+l7m9PpntvD6bR7w+2zm9PgHzuz7Hc7w+
xAe9Pp6QvT5dkb0+ye27Psc8vT66Rb4+E6m8PlhcvD7cKLw+PY+9Ppuovj6K+rw+A6e8PruP
vT5VSb0+ugO+PrpOvj4BasA+Bqe8Pg9TvT7oI70+owu/PpAwvz60Bb0+CNC+PjsBvj4n5r4+
Kam+PoJcvj7TFL0+l03CPiu6vT7c/L4+pD7APtd8vj4KRL0+uU69PmVnvj4+1b0+upa9Pp15
vz5Fur4+fJS+Ptm7vT5FsL0+w9i+Purnvz7Z4b0+cVC+PpAdvz5T270+ao6+PqINwD41+rs+
u+u/Pos0wD4qpr0+cGnAPvLivT5C3Lw+mqO+PsS9vT4vAb8+FUO9PmL1wD6X7r8+Axi/Pj2d
vT5Our4+VIG9Pr+RwD6ZF8A+dsa/PsCGvj7/Vb4+GZC+Pjr5vj714r0+4la+PntTwD4RW8A+
U9++PlNzvj78ZsE+xvzAPiKHvz5eCMA+t3e+PhvIvT7rdsA+tai/PjAOwT6ZSr4+ZlS/PmQl
wT49kMA+n4+9Ppb/vj41T8E+vJG/Pg08vz4Fg78+m4DAPlgHwD4bHsA+b0jCPvc6wT4bB78+
RWu/PtyowD7hjb4+ChPBPkE2wT59z78+ZQ/APjTPvj5aeME+DPK+Pm68vj5AXME+hdjAPoaR
wD51nL8+yUvDPngtwD43xcA+L6jAPgGTwD7qosA+PHrCPjvlvj4UGMM+7MC/PgG/wT5sFsE+
IzzDPrI7wD7rVcE+5iPDPpofwj7RxMI+tl7BPr4vwD5zD8E+baTCPk1Rwj72b78+ao3BPusp
wT7NOsI+pOa/PhnNxD7H0cE+qnPAPuuFwD6hPcE+qazBPqsuwj63N8M++D/DPi5dwj4eqME+
1QjBPjzawj56RsA+hsPCPu0jwz4I/ME+knLCPnKjwD5/T8E+nAPCPoJCwT7NkcI+lEXCPmP0
wj4pdsE+XwLDPrdOwz4qP8I+S6rBPoMpwj4/hsI+XcfBPl9ewz59vMI+yLjEPvSkwj5Gb8M+
lZrCPjsuxT664ME+82TCPqh9xD4om8M+mvnDPiX0wj5zS8I+WGnCPm3ZxD5FosE+hcrEPpFw
wz4DvsM+s1jCPkR4xD7ij8Q+4HXDPu0Lwz47WcI+m4rFPmTUwz686sE+uArEPlVRxj5/A8M+
1f/BPjm6wz5vnMQ+84bEPuu2xD7rpsM+Gn3CPsM1xj4cPsQ+qhHDPgzexD4oocQ+QWbEPq8U
wz57dcQ+aWzDPv+awz6L3cI+7HzFPhT6xD4QYMM+/K/DPmtiwz5ATcU+qbDDPpHtxT4CjMQ+
3tnEPg94wj5Y8MQ+j+bDPpuExT6RzsQ+vMzGPg8fxD5rZcM+nM/EPkCExT7SR8Q+9XfFPsM7
xT6Wv8Q+8VbEPrXjwz7Z3sQ+5wDEPmnUwz6mQcU+t+TEPmLAwj6WxcM+9//FPr3Awz5e78U+
/QnDPv9QxD660cM+TkDFPsnxxT5B/sI+MPbCPp0OxT46yMI+rRHFPu6txj4GQMc+R93EPvJj
xT6OQcY+83rEPqk1xj4uY8Y+vDvHPlC8wz4yzsU+1cHGPvN0xT4WucY+xrPEPjKxxT4FdMU+
FVzFPh/Ixz6ThcU+yb3HPtHfxD7RecM+AWPHPmFExj7tv8Q+rcTHPrb0xD7sqMU+DM/CPstH
xD6pTsc+qiTGPhPCxT41IMY+gJnGPhrVxz4Kz8U+DFHHPn20xj6MKMY+akrFPnRaxj6Or8Q+
d0nGPs10xj4UIcc+lILHPohLxD55jcY+U5jHPqylxT77zMc+EFvIPpJXxj7oTcc+x93GPlO+
xT5QVcc+hj7GPh0pxj4ofMc+CkDHPpPSxz441cQ+rPDGPg8/xj6ihcU+df3GPvrexj7Eacc+
kDPIPmrCxT6Bi8g+PuDEPmG7xz5n9cU+yjjGPqDbxz7owsU+9aTHPvxbxD4Q98Y+dp3GPrDJ
wz6TFsk++HnFPmm9xT7LxMg+rl3HPgd6xz59rsU+oHjJPh2oxT4lfsY+FbzFPj6oxz4s6cc+
cKrHPtHHxz7tbsc+tPjIPtrYyD7ON8g+Q8LGPno/yT4jD8c+M1PIPvAQyj7D7Mc+fP7HPilV
yD5C2cY+XpHHPo3+yD54g8U+3+bIPtS5xz4Rqcg+bSnHPv/QyD7nhcg+2t3GPtwlyT4Fnsc+
/E/HPhCZxz58q8g+NK/HPkyTxT7dzsk+GNzFPgMPyD4tPMc+ruvIPiONxz6y9Mo+JmTJPnR5
yD4Zgso+8BDLPgeayj5Pjsc+Z3vKPvQAyT7gdso+wNzKPoz2xz6ZyMg+vQLHPtcYyj7Odsk+
t4XJPmCjyD7tM8c+fBnJPonLyT6dxsk+WijIPpBOxz5Rncc+V1rJPkgLyT7zecU+dG3JPklL
yD7fMss+JpPKPl+pyj5ZrMc+Y+XKPgxPxz7DBsk+Uh7JPm4ayj4ifcg+o6fJPv1yyD5Kdcg+
8NnHPpebyT7h68k+kfvIPm+/yT5Hyss+G4zIPgFDyz7Fpcs+KrvHPp8Vyz5w+sc+EQbJPh8N
yD4n1sk+1ynKPlh0yj7Iqso+wBzIPo1tyj5fXcg+QyDJPi0gyT4mt8g+UnLJPgvzyD4W48k+
Ft7HPt1ryz4bZss+06vJPqoBzD7IY8c+zqbJPp5VyT4Tksk+HKrJPhE2zT7E18s+0rPJPnBs
yT7l68g+dEzJPqLGyT7rnsk+uc7IPku3yT64F8o+qszKPjsEyT6Cask+tzLNPmZOyz5Lvso+
PKDLPt7Iyj4IP8s+s97LPsxBzD7Ck8k+qkvKPulsyz4RZ8o+ySDMPlplyj74Jss+9NLJPhbC
yD50W8s+qTXLPpSKyz4YS8o+uNXLPlXGyj7ENco+m73KPtaKyj7NDcs+u8nLPo4vyz5nT8s+
VQTLPgawyj7MA8w+VuPJPnO0yz46ncs+/3bKPn1Qyz5ppMs+BPDKPiRZyj5hQss+FELLPl0i
yz4Tl8o+LavLPtNYyj5gR8s+NnLLPk5/zT76OMw+LTTKPh0hyz6fFsw+OgnNPrmvyz4JmMw+
42/LPgUlzT7/yss+c9XLPnNryT67acw+EJHJPmNDyj5nFc0+gnjNPv0NzT7BY80+oJ/NPvXg
yT6O5Ms+kxnPPpkXzT5nCs0+rHzLPndVzj60Icw+Ij/NPg7SzT422Mw+vzDKPn9Nzj513Mo+
xOrNPqvuzD5z6cs+iYPMPjh+zT6Hv8s+CfzMPpRYzD5Ytcs+MbbNPqByzD46Js0+CT7MPnHA
zD4Sdc0+JdfOPg/pzD5PCs0+9LPMPrgxzD5z6c4+EyPNPgt8zj6ZYss+r2rMPm2azj6Klcw+
ihHNPuILzT7uo80+LqPOPr9vzj4wDs0+2ZzNPi2Uyz4G/c4+Fw7PPmtQzj45u8w+vOLMPolB
zD5IF88+0tLNPqBvzj4/Y8w+aerMPqZEzj7h3sw+oCPRPqMTzD5cfMw+HbvNPkLbzT7Xis8+
VhPOPsMAzj5ixcs+kDLMPqyZ0D5XYM4+ngLPPqoZzz4eTdA+SoDOPj0Mzz65Us8+F1PNPqh5
zj4fu84+FXvOPk8pzD5ZS84+9ozOPmEE0D4r9s4+kyDPPsTzzD7vSs0+143NPiXKzz537s0+
HOLLPkk3yz6sf88+Lg7OPpcl0D7Tvcw+itPMPofKzT4iF84+2ODPPuznzD66qM4+CXbOPiiS
zz7Mf84+mj/OPr/ZzT4Wvc0+Kd3PPrOlzT6cd9A+b53OPoA+zT5Fys0+gRDNPvLezz4Ajs4+
kVDOPjTKzj5y780+KFfPPsyOzj7a888+W7XRPtQg0D4NCNA+BlXPPpPXzT6DMc8+5vvPPmuM
zj51788+RqrPPixFzz5yGM8+w37RPtom0D7+0s4+1FvRPlEYzz6oU88+qPrNPvY70D7mu80+
75LSPneP0T7LB9E+6hzPPux9zz6eVdA+kkXQPvVV0j7f8M4+ObHPPskkzz7/9M4+Rl/QPtG8
zz58es8+etnNPmBx0D5etM0+sFPPPq7W0T7srdA+ew3SPnPkzj454NA+AJXRPgQq0D6OFtE+
DEHQPrbgzj49otA+KHjPPhd20D7vR88+vvzQPkiRzz48X88+ukDPPkeg0T5jSM8+DiXSPjK6
zz5qqNA+KePRPhLg0D4rdNE+6O3QPotD0D792NA+z7bRPuhP0T4qZNE+DiPSPltJ0T7lVdA+
tffQPg180T44gdE+S7jSPvvg0j62QdQ+FgvTPiAI0D4rRNQ+WGvRPj2c0D6J5NI+N7vSPsHG
0D68hNI+un3SPql80T41wNI+tMvPPnHbzz725dI+LvfPPv940j6zcdM+Z07RPsg90j6QctM+
VB7RPsl10T5KbtM+VADTPtPy0T4LMdM+17fQPge00D4OGdM+rsrSPhkn0T6qatE+LOzPPmqj
0j55JdI+oRXSPsWC0j7tRdM+U6HPPhs70T7mzdE+EV7TPnqG0z6LktI+N7/QPnSt0D6tnNM+
W5XSPr+90z6QKtE+ud/PPqyF1D55bNM+PC7UPtkO0z4Q4NI++67OPv550j6G2NI+1DTQPqxo
0j7ZNtE+TMTSPmg10z7oUdM+u3LSPi980z6u3tI+rXzTPupc1D5MANI+bbfPPu+G0z6o4dM+
jcnSPqOO0j7zpdE+ZC/TPm5/0j7E0dM+ZOjRPoeU0T4KC9I+TUXRPnTn0j5p+tM+bQLUPkno
0j7YPNE+6A/TPnkj1D6Oo9I+9I/SPpkR0T5S/tE+QfPSPtfM1D6s3NI+Y1/UPtcK1D4NqNU+
ymPSPgAd1T7S+NI+A/rRPqaK1D4Tp9E+tj/UPshS0j5OzdI+IOXRPgEh0z7jqdM+dKzSPs0b
1T7IUdQ+V7XRPoCd0j5QV9E+8MvTPknk1T4cQtQ+x43TPoDb0j5+w9M+ECPTPlui0z7xTNY+
fSrRPooJ1D77y9M+WjbUPsE80z5QfNQ+ywXWPmOg1D5cydU+CpvUPvpy0j5agNQ+aGXUPhLR
1D6G4dI+FJ/TPtWk0z4Ny9I+HvLVPitc1T63tNQ+o+HVPhix1z75HNM+y3PVPlXZ1j5pEdY+
+XzVPiE21T6E/tQ+MtHTPk3O1j7Pn9Q+05HVPsDg0j6Ji9U+HWTRPrIc1T47wNM+fSDVPvH0
1D5HSdQ+9XPXPp6c1D6d+NU+p4TVPqds1D4podY+iB3UPm8S1j5BLdU+/GPTPj4a1j50cNM+
KebSPi4M1T5+09U+ZIvWPpWM1z5Qk9U+aerXPmiC1D5oE9U+CdDVPskD1T78MdQ+mB7VPux7
1j6bG9U+/qvVPoIg1T68TtU+strWPuRD1D5UWdU+MCLWPuJc1j5eDNc+bMjWPgBM1j4QM9c+
NE3YPvZs1j6yZ9Q+JgTVPsbx1j4CHtY+ep3VPigW1D5xvtY+MwXXPj541D55tdM+s+DUPsb3
1T58uNU+C67UPnBq1T6yh9U+pO/VPjAh1j6I19Y+Ir3XPgJ02D4t0tM+jj/VPkcW1T468NY+
2cXVPvSx2T5bONY+N4bWPgKv1T4GGNc+pnfUPmbO1D5I/9U+Bq3VPr671z7QdNY+UjHXPj+j
1z6vc9c+xwXXPtwu2D5+XdQ+KpTVPhZB1T7uF9c+XmbWPvuK1j7qvtY+CKvWPuIL2D7rr9U+
gTzXPnIN1z7K9tc+ShnVPls01T4rf9Y+auHVPrD/1j7oyNc+4NfXPgrE1D59+NY+QUbXPl+b
1j7wiNU+Cz7WPuhd2D7cNdQ+xB7UPnPz1T7nONY+heDWPlCC1D4xctU+ZK7WPuYF1T5QJtk+
9fjWPl8N1j6Kf9c+Mm7XPoQn1z5JPdU+F7fYPiVY1j6Va9U+5ybVPtH60z590NY+TOHWPr9t
2D5dVtY+QTDXPo402D4intU+gjbXPoJy1z7ks9U+1l7VPiA32T7Jq9g+Ko/VPnon2T6ke9Y+
it/YPr681z52hNY+unjZPnTf1z6YxNY+/6fXPsuN1z7I59c+n1rYPtOA1j71PtU+4FDVPjJD
1z7Z1NY+QQTYPnuZ1z48otU+477WPgR31z50VNk+tLvYPu551z4ev9g+xGfXPqs01z5SCdo+
2SLYPka51j5O8dc+4MfXPvJM2z5bWNc+6ELXPiTH1j5IV9c+cRjXPlwF2D7DWdg+1HDXPh4R
2T7WYtg+Hk7ZPt0I2T5IIdk+w0zZPk/T1z4WltY+UIDaPp3/1z6Qk9g+ll7ZPgUU2D561NU+
DbTYPgHn1z5RaNk+KaXZPgel2D7eztc+ZT3aPlWI2T4Mz9Y+cdHZPupF2D7Xbdg+vzraPjL5
2D5BG9g+FKvbPoLP2T6aGNc+R1LbPglN2D4tB9o+elnXPu2I2D77Atk+fYzZPjah2T6HNNk+
SMHZPqhf2T7fx9o+OS/ZPuy72T7IMNk+17bXPhbx2D4MNdk+Hw/bPl4j1z49N9k+MKrZPluQ
1z4JK9o+szDZPr1c2T7E1tk+DozZPgUC2T7ohNs+Nq7XPgsh2D4T/tc+3gHZPiOP3D5H39k+
EObZPsha2D59g9s+FjPaPhQG3D7gI9s+2+nbPsU22j5dUNk+WOjZPoop3D7byto+1PHZPond
2T499dk+t/HaPj6i2j4bn9k+q4DZPh2d2j4Gpdk+WJ7ZPvcN2j69Bdo+nC3ZPkem2T6h5to+
6fzbPox22z4KxNk+dabbPl8r2T4+1Ng+BdLZPmuV2j4mnNo+jLjcPpmH2T6cddo+blXcPgb1
2D5m0Nk+4sfaPlvC2j6VzNk+gmrbPnJH2T4Nw9s+QnfZPvWZ2z6VONk+8KvaPn4o3j7W1ds+
0mbcPjvP2T5zJts+j7bbPh3u2T5Yids+M5DaPh0s2z67Wdo+EFnbPvqs3D7249s+RYLbPmOG
2T5qDNs+RWPbPo7Q2j6ndNs+IsPZPtjQ2T7b69g+niLePvTx2T6CvNw+SznaPiqM2z40udw+
6tTaPqOB2D6/M9k+KCDcPgmh3D5C3tk+Z6DcPtmB2z5QzNo+ht3bPr3f2j7/ots+9L/cPqm6
2T60Qtw+P/jbPgo52j4zjN0+OPnYPsVR3D51e9o+gbzaPr7D2j6VI94+G9LaPvhh3T7aLOA+
O+bdPttg3D5vn9s+kiHdPh0O2z4qP90+eo7cPs7T3T5fkNs+FiXcPhW22j5jHts+MOjZPqdb
2z7c+tw+P6vbPln93T6Ssds+8izcPi6Y3T73W94+h1bcPrST2z48Fdw+5VHePt3L3D7Ee9w+
sSncPjZg3T40Dt8+8jXePq0k3T6HNds+KsPbPmyA3j4DJtw+N0zdPhRa2z78Xtw+vTHePn+u
3D4zTdw+xpLdPoEJ3j6aRdw+hMjdPmdH3D6FLtw+pwrcPmIk3z5zhNw+WjHfPjdA3D6QDt8+
CdrcPlm53T5JKt0+trDbPv2j3j5j090+vJrcPimG4D7Xmd0+g1zePsKq3j6zKt0+yb7cPi4X
3z62Id0+oYfdPm+W2z5QwNw+L5rcPsB94D6Pzd4+kWjdPoNz4T6gYOA+xeLePnBL3j4QZeA+
LSbfPsZM3T6XOuE+2urdPgPD3T532d0+UazcPvfb3T4hnd4+IgDhPjwT3z665t4+smXdPj6+
3T5/nNw+KkfePtec4D6ku+A+nxDdPiNE4D6NZt4+aSnfPk413z62yt0+CO3ePp+f3D7S1dw+
pRrgPquz3D7uRt4+pXnePtYH3D5mdtw+zEDePiZE3z7kreA+QePbPple3z7yp94+6ZbgPuMb
3T7snd8+rP/gPhRe3j5r/d8+fDfgPkf23j4hn+A+nR7ePqBU3z5bsd0+VNfePp2m3D7j394+
BBTfPvx53T7Zmd8+WmvgPtQu4D7cmdw+YAjfPnUu3j7B1t0+417dPsmJ3z6Lfd4+aJ7fPk4S
4T5dP94+0FjhPshe3j6LXt8+lz/fPrdV3z6nbN8++p7fPiBb4D5RfN4+sN7ePhF53z7tId8+
kDvgPmOU3z6ln94+/6vePqol4D6zVt4+MQXgPpof4D7eod8+w3TgPojN3z7vEt4+ouTfPkvV
3j60IOA+nCTgPq5f3z6ofd8+T+DePgoi4j7yet8+sjbfPlHW4D5mj98+up7dPpjj3j7KUt8+
ZX/hPhkV3j4pcuA+nIThPjkL4D5fzd8+5H/gPvRK3z4CZuE+VSbiPj273j6ZK98+Jt7hPnNR
4D7vWuA+7nrfPha43j68BN8+/4PiPlqf3z73mOA+9JvgPou04T5p/eE+0WbgPj7l4D7+v98+
R9niPoLI3j5lOt8+PsjfPnVh3z6yw94+SevhPsgP4D6b7uA+/yniPlam4T6VRt8+uELhPqCi
4j4Vg+A+uD3gPuOa4D7n7+A+f/bhPo1Z3z6hT94+2/bhPtaQ4T51ot8+FZPhPuuh4j5apuA+
J6zgPmNN4T4WOOA+xL3iPt/+4D7EIeQ+RLbiPnWI4D4pQeE+Ps/fPjgk5D7LluI+wH7hPkMR
4D6TNeA+6i7gPt064j78TOE+QMPiPqFS5D6bW+E+e7PgPoFW4D7nGuI+QOThPiTx4T5yheE+
HkzhPnH34T6E7uI+DlLhPvdF4D6SHeI+D3PkPtu54T6Vq+I+2hnkPteB4T7MmuA+EArjPkoU
4z6zeOE+ecPhPorG4j4Fy+E+LEbiPlUy4j7xsuE+h0DhPtRM4j4+Y+E+kHXiPvMG4j4sO+A+
9ZPgPh7h4D72v+E+IB3gPq0p4T78PuE+8priPtOM5D4Hm+A+B9niPhJU4j4VseI+idbiPgTA
4z4tf+I+8MPhPnyf4j6g5OE+tfnjPpcw5D7zduA+JP7jPgtR4T4DSOI+7AXjPiRr4z5UB+U+
qjXiPtk45D5lfeA+MV3iPqkN5D5Rb+M+6B/jPiQK4T4DpeI+4JrhPkOV4z7gXeQ++TvgPsUt
5D6z5eI+5+XjPthU5D7q2uE+EYviPkyn4j6cXOE+tqngPkQv5j7yI+Q+olnhPox+4D5SHuE+
OkrjPsDb5D6JVOM+qsXhPuK+4T6MrOI+06HiPlEq4j483OQ+nKbiPknK4j7Ks+E+8FrhPv0m
4j5wn+U+3cfgPoDP4z6JEuU+8XfiPlvJ4T7jOuM+isHjPjaF5D4IquQ+fvTlPkoq5D6Uw+Q+
8TbiPlqj4T4fbeQ+k33iPuui5D5hFOQ+SaPjPmgI5D4GauQ+1WXkPp1n4T7V4+E+MnTkPi8n
5j5R4eI++vLkPu/y4z4WnOM+NjTmPpey4z6DguE+48TjPoC+4j5qyOI+WqniPtA/5T4IquM+
sz7lPiTZ4z4Zu+I+bu3iPhqN5D6pM+I+yWjkPn204z5q9uM++GPjPnjM4z4rAOE+J4HkPml/
5D6an+Q+fhbjPpMu5j6e+OM+oR3kPgdH5j5sWeE+LAbkPt0l5D6LtuM+8GTjPmOu5D6cWeY+
sjDjPrmP5D4d4eY+GcDjPuTo5D7LjeM+1vPkPuSW5D7EHuQ+j2HkPrXD4z52aOQ+WAnlPt7V
4z6fjOQ+pBbjPpY45z6xF+M+4w/kPqEh5T4bK+U+gLbjPiqj5D4Vv+Y+Z9PlPmVl5T7uzeU+
prXkPh6W5D4rmOQ+5e3mPr2/4j774OQ+3wPkPnMf5T71heQ+UwTkPhUz5T5Eu+U+WxvjPknD
4z4a9eY+3X3kPoP04z4u8eY+LLviPt2S4z5GKuY+IsLlPm466D67SeU+q1PmPpOk4z4jROU+
IanlPigx5D73buc+SjvkPpvo5D64x+Y+A9XiPiWw5D7E6eQ+FYzkPmYD5j5Lt+Y+U0/nPpbz
5T4qduU+mLvkPiuj5D4zOOQ+zovmPhga5T67m+U+On7lPq7Y5j69L+U+Tt7lPtvO5T77RuY+
p4jnPv/E5D6HdOY+L5fmPh195D7Yl+M+CenlPt6N5j6gweQ+AhbnPtIx5j5ZbuI+zKviPpCp
5T54HOc+KjfmPl2F5j4X7uY+DEznPszt5D5AEOU+GVfnPkv25z4wIOY+ksnoPvRF5j4gL+U+
cfrmPsKl5T6O+eY++h7mPl7F5j6drOU+tP/jPvK+5T6ogOY+fCvnPrjm6D6Z/eU+IE3mPsqi
5j7oleU+qTvmPi+w5j5izeY+H6bmPrRq5z4dY+c+NvTnPl+H5T6cqOY+3zHnPmQ55j79eec+
8LHlPqMD5z4L0Oc+7lfkPkm45z5bWuc+KPHlPuag5j4Uz+c+HT3oPq6Y5j5BZOc+gQDmPt6W
5D5weOY+jPvmPhjP5T4MneY+W+voPg1x5j4IjOc+A+TmPreg6D7T4OY+4y3nPoN96T43Vuk+
TjjnPgGG6D6P+eY+GdLmPvCy5z7X5uU+8NXmPgF26D7RmOY+vqPmPkBN5z5Y+Oc+su7nPib8
5j4aQuk+bXfoPh+m5z5IJeY+2NznPl6G5z7n6+Y+aSTnPpEe6D5Jd+Y+4mLnPsBI5j76Beo+
uQfpPo2Z5j4uEec+Hz/nPrUK6j6Zcuc+pV3pPql45j4kGeg+sDfpPop66D4H8Og+ct/oPkf/
5z4DHOc+BUjnPvlE6j4vVec+xprmPghD6D6Xwek+/qboPqi56D53iOY+nWjmPh2U5T5k8ug+
7kjoPqxP5j6VzOY+LDHoPrZZ6D528OY+sHnpPstP5z4KDOk+xNfoPoKd6D4tLeU+SrXmPqor
5z5r8+U+zbLmPsri5j7b0uc+ozPoPpmQ6D5Q0+Y+CXXoPl5q6D4iwuc+F4XqPri96D6pZus+
6uTmPi7C5z4gNek+DQzoPgz06T6c9eg+AKToPiHt6T7oI+U+B7rmPiLk6D6gq+g+CmzpPuVx
6D5Xsug+0AbnPviX6D7ku+k+NA/oPjiA6j55POk+2kPpPrLA5z7Tceo+C2LoPh146j5Qcug+
+8rpPnaQ5z4ab+g+ZLnpPoii6D7Yyuc+4UTpPn2h5z5d4Ok+ELvpPtbs5z4hLeg+XgvpPov/
6D50AOk+xsjpPtx36T7gROg+FtXoPswl6z7r5uo+guvoPoJt6j5ixOk+7OvnPq+66D7amOg+
SMbpPryj6T7b/uo+4KDoPqUJ6T7eNuk+mcfpPk1U6j4BSuc+izzrPsw26T7Qcug+YEnpPlxj
6T5TWuk+vYvoPrtt5z4oOuo+AkPpPkx56j56Fus+f3boPp8r7T5zE+o+qvzoPksZ6j68Oek+
p5PnPiHb6j5pE+k+/IXqPrQ36z54Neo+HxTpPm296j4Co+s+uQ7qPszb6D4kBes+HfnpPrSg
7D7idOk+dGzrPltY6T6/Veg+3pfnPjWz6T4pIOo+H3fqPst76z6mFOo+LDDoPpxN6D6Uruk+
MDrpPoRa6j6SPOk+ewDsPlvE6j6iEeo+E8roPgL96T6PVus+nZ3pPjRS6D5olus+yUnqPs6c
6j6gPus+RmrpPpjh6D5b/uk+s8zoPmFg6T7LuOo+25bqPhN76D5/BOs+HvPpPjvH6D6NWuo+
4ifpPvMK6j4iAuw+atjnPnjH6T7eF+w+UgbpPggM6j4kxOk+j4rqPrLI6T4aK+s+QSfsPklQ
7D4vruo+ykjqPmGQ6j6s3eo+4vzqPpL86T5Em+w+b2zsPpLu6z4hsuo+s/vqPpcO7D5st+w+
F5vsPvqu6T57OOo+SYbqPhAx6z5Tqek+kPHrPqH+6T4AD+0+7n/qPi8m6j6fkOs+FWPqPuxz
7D7ADew+XMzqPuFr6z6v0es+BkbrPgMx7D6ya+o+t+XpPkzo6z5XOes+CAfsPjSt6j53auw+
D5vqPhR77T6a3es+reTqPhDg6T6GFek+CTrsPoiZ6T6V2uo+FP/pPmST6z4uhes++DPsPtZI
7D6PlOs+AhTrPodd6j6DS+0+ukrrPgxy6z5Ms+k+pdbqPsTv7T6JWuo+4LPqPv0P6j4+7Oo+
dmPtPpui7D6xxOo+FdHrPgWw7D4uQuo+wbXqPjYB6z78hOo+EF7oPj2x7D5cqes+bvfsPjgs
6z5TnOs+vP7sPja46z5fw+w+xuzpPk4Q7D6mIuo+b7TrPha87T54x+s+hkvrPmty6j4TV+k+
DDzsPl3L7T5Wueo+cVLsPi5Z7D7qAO0+/1DqPl887D7rvuw+QzPtPmR/6z5Wae0+XiHtPr9w
7D5a1uw+8erqPia66z7JGO0+45DsPsYr7D4s+Os+iibsPmwx6j65nO0+HSXtPtMO7T5FSe4+
d/PrPkU+6j6dbus+q6/tPn4K6z7hFus+T77uPoWj6z7kZOw+ctbtPoc77T7b1+s+KT3tPtF8
7D7U9+0+1ynsPqFO7T5sx+w+D+jsPig/6z5lde0+pqDsPotX7D5+JOs+QWvsPrJI6z4rdew+
ZybsPrkI7T51Ju0+AGjtPpbS7z6F+e0+8TTuPldD7T7I6ew+86jtPi196j50mus+l2PvPiEW
7D5fBO8+jl3uPtAw7T4f6+0+OQHxPhkP7j5tN+w+Q6TrPn2E7j61Ze4+IxntPqWj7T5fg+w+
zwrvPv477T5gue8+zKDsPhpL7j766+0+ljvrPpCA7T4M4+0+uWDvPtDC6z7Rhe0+l+TuPlOt
7j7yIuw+fVvtPmUq7T4KqO4+rcbtPo6n6z7xDe8+R9LsPjTv7T5Lfuw+NGTsPnE07T73TOw+
nzvtPngl7D5Gaew+tjbsPs8I7z7bBO8+GlvtPvb47z6yo+w+r8LtPqm57j7CBew+fTPuPggQ
7j7BV+w+MVjtPn+o7T7ezO0+S2LsPtUA7j4cuO0+ncHqPnRY7z4Syus+nEbvPk7k7T4XAe8+
WtPtPu247j6pp+s+4BvsPvGB7T7JXe4+TfjtPou47j4kxu0+Qr3vPnC/7z7FN/A+RtTtPi9W
7z4RhvA+M2bvPoQA7z6LNu8+r0vvPq+v7T5LjO4+05XtPqy57T5+D+4+8XnuPjRZ7j5FYu8+
YUPtPjDF7z5Jee8+HKTvPnk58T7QpO4+pvntPu567j6uWu4+DwztPn6v7T6qN+4+xejsPpqT
7T4qqPA+efnvPuDk8D7VfO0+V8PyPp6c7j5X3u8+hMjuPotZ7z75+O0+ExDvPqoe7j7xau4+
S4LwPl6G7j75ru8+xwjuPlUV7j695u4+u23vPnJ27z51l+4+AEbuPuAS7z4=</AssayYData></Step><Step><CommonData><SampleLocation>6</SampleLocation><SampleID></SampleID><SampleGroup></SampleGroup><SampleInfo></SampleInfo><SampleRow>D</SampleRow><SamplePlate>1</SamplePlate><WellType>WASH</WellType><Concentration>-1</Concentration><ConcentrationUnits>µg/ml</ConcentrationUnits><MolarConcentration>-1</MolarConcentration><MolarConcUnits>nM</MolarConcUnits><MolecularWeight>-1</MolecularWeight><Temperature>30</Temperature><StartTime>4613815</StartTime><AssayTime>600</AssayTime></CommonData><FlowRate>1000</FlowRate><StepType>DISASSOC</StepType><StepName>Dissociation</StepName><StepStatus>OK</StepStatus><ActualTime>600.001</ActualTime><CycleTime>0.2</CycleTime><AssayXData Points="3000">dobDROWMw0RDk8NEqZnDRBCgw0R+psNE5azDREOzw0SpucNEEMDDRIbGw0TczMNES9PDRKnZ
w0QY4MNEdubDROXsw0RD88NEsfnDRBgAxER+BsRE5QzEREMTxESpGcREGCDERH4mxETlLMRE
QzPERLE5xEQQQMREfkbEROVMxERLU8REsVnERBBgxER2ZsRE5WzEREtzxESpecREGIDERHaG
xETcjMREQ5PERLGZxEQYoMREdqbERNysxERLs8REsbnERBDAxER2xsRE3MzEREvTxESx2cRE
GODERHbmxETl7MRES/PERLH5xEQYAMVEfgbFROUMxURLE8VEsRnFRBggxUR2JsVE5SzFREsz
xUSxOcVEGEDFRHZGxUTcTMVES1PFRLFZxUQQYMVEdmbFROVsxURLc8VEqXnFRBCAxUR+hsVE
5YzFREOTxUSpmcVEGKDFRH6mxUTcrMVEQ7PFRKm5xUQQwMVEfsbFRNzMxURL08VEqdnFRBjg
xUR+5sVE3OzFREPzxUSp+cVEGADGRH4GxkTcDMZEQxPGRLEZxkQYIMZEdibGRNwsxkRDM8ZE
sTnGRBhAxkR2RsZE3EzGREtTxkSpWcZEGGDGRHZmxkTcbMZEQ3PGRLF5xkQQgMZEdobGRNyM
xkRDk8ZEsZnGRBigxkR2psZE5azGREuzxkSpucZEEMDGRHbGxkTlzMZES9PGRKnZxkQQ4MZE
fubGROXsxkRL88ZEqfnGRBAAx0R+BsdE3AzHREsTx0SpGcdEGCDHRHYmx0TcLMdEQzPHRKk5
x0QQQMdEfkbHRNxMx0RDU8dEqVnHRBBgx0R+ZsdE3GzHREtzx0SxecdEGIDHRHaGx0TljMdE
S5PHRKmZx0QYoMdEfqbHRNysx0RLs8dEqbnHRBjAx0R2xsdE3MzHREPTx0Sx2cdEGODHRH7m
x0Tl7MdEQ/PHRLH5x0QQAMhEfgbIRNwMyERLE8hEqRnIRBAgyER2JshE5SzIREMzyESpOchE
EEDIRHZGyETlTMhES1PIRLFZyEQYYMhEdmbIRNxsyERLc8hEsXnIRBCAyER2hshE5YzIREOT
yESpmchEEKDIRH6myETlrMhEQ7PIRKm5yEQQwMhEfsbIRNzMyERL08hEqdnIRBDgyER25shE
5ezIREvzyESx+chEEADJRH4GyUTlDMlEQxPJRKkZyUQYIMlEfibJROUsyURLM8lEqTnJRBBA
yUR2RslE5UzJRENTyUSxWclEEGDJRH5myUTcbMlEQ3PJRKl5yUQYgMlEfobJRNyMyURLk8lE
qZnJRBigyUR2pslE3KzJREuzyUSpuclEGMDJRHbGyUTczMlES9PJRKnZyUQQ4MlEfubJROXs
yURL88lEqfnJRBgAykR2BspE3AzKREsTykSpGcpEECDKRH4mykTcLMpEQzPKRKk5ykQQQMpE
dkbKRNxMykRLU8pEsVnKRBBgykR2ZspE5WzKRENzykSxecpEGIDKRHaGykTcjMpES5PKRLGZ
ykQQoMpEfqbKRNysykRLs8pEqbnKRBDAykR+xspE5czKREvTykSp2cpEEODKRH7mykTc7MpE
S/PKRKn5ykQYAMtEdgbLROUMy0RLE8tEqRnLRBggy0R2JstE5SzLREMzy0SxOctEGEDLRH5G
y0TcTMtES1PLRKlZy0QYYMtEfmbLROVsy0RLc8tEsXnLRBCAy0R2hstE3IzLREuTy0SpmctE
EKDLRHamy0TlrMtES7PLRLG5y0QQwMtEfsbLRNzMy0RL08tEsdnLRBDgy0R+5stE3OzLREvz
y0Sx+ctEEADMRH4GzETcDMxESxPMRKkZzEQQIMxEdibMROUszERDM8xEsTnMRBhAzER2RsxE
5UzMREtTzESpWcxEEGDMRHZmzETlbMxEQ3PMRKl5zEQQgMxEdobMROWMzERDk8xEqZnMRBCg
zER+psxE5azMREuzzESxucxEEMDMRHbGzETlzMxEQ9PMRKnZzEQY4MxEfubMROXszERL88xE
sfnMRBAAzUR+Bs1E3AzNREsTzUSpGc1EGCDNRH4mzUTcLM1EQzPNRKk5zUQYQM1EfkbNROVM
zURDU81EsVnNRBBgzUR2Zs1E5WzNRENzzUSxec1EGIDNRHaGzUTljM1ES5PNRLqZzUQYoM1E
fqbNROWszURDs81EqbnNRBjAzUR+xs1E3MzNREvTzUSp2c1EEODNRHbmzUTt7M1ES/PNRKn5
zUQQAM5EfgbOROUMzkRLE85EqRnORBAgzkR+Js5E5SzOREszzkSxOc5EEEDORHZGzkTlTM5E
Q1PORKlZzkQgYM5EdmbORNxszkRLc85EsXnORBCAzkR+hs5E5YzOREOTzkSpmc5EEKDORH6m
zkTcrM5ES7PORLG5zkQYwM5EfsbOROXMzkRL085EqdnORBjgzkR25s5E3OzOREPzzkSp+c5E
GADPRH4Gz0TcDM9EQxPPRLEZz0QYIM9EdibPROUsz0RLM89EujnPRBhAz0R2Rs9E5UzPREtT
z0S6Wc9EGGDPRHZmz0TcbM9ES3PPRLF5z0QYgM9EdobPRNyMz0RLk89EqZnPRBCgz0R+ps9E
5azPREuzz0Spuc9EEMDPRHbGz0TlzM9ES9PPRLHZz0QQ4M9EdubPROXsz0RD889EsfnPRBgA
0ER+BtBE5QzQREMT0ESpGdBEGCDQRHYm0ETlLNBEQzPQRKk50EQgQNBEdkbQRNxM0ERLU9BE
sVnQRBhg0ER+ZtBE3GzQREtz0ESpedBEEIDQRHaG0ETcjNBEQ5PQRLGZ0EQYoNBEdqbQROWs
0ERLs9BEsbnQRBDA0ER+xtBE3MzQREPT0ESp2dBEEODQRH7m0ETc7NBES/PQRLH50EQQANFE
dgbRROUM0URLE9FEsRnRRBgg0UR+JtFE5SzRREsz0USxOdFEGEDRRHZG0UTlTNFES1PRRKlZ
0UQYYNFEdmbRRNxs0URLc9FEsXnRRBiA0UR+htFE5YzRREOT0USpmdFEGKDRRHam0UTlrNFE
Q7PRRKm50UQgwNFEdsbRRNzM0URD09FEqdnRRBjg0UR+5tFE3OzRREPz0USx+dFEGADSRHYG
0kTlDNJEQxPSRLEZ0kQYINJEdibSRNws0kRDM9JEqTnSRBhA0kR+RtJE3EzSREtT0kSpWdJE
GGDSRHZm0kTlbNJES3PSRLF50kQYgNJEdobSROWM0kRLk9JEsZnSRBig0kR+ptJE5azSREuz
0kSxudJEEMDSRHbG0kTlzNJEQ9PSRLHZ0kQY4NJEfubSROXs0kRL89JEqfnSRBAA00SGBtNE
5QzTREsT00SpGdNEGCDTRHYm00TcLNNESzPTRKk500QYQNNEfkbTRNxM00RDU9NEqVnTRBBg
00R2ZtNE3GzTRENz00SpedNEGIDTRHaG00TcjNNES5PTRLGZ00QYoNNEfqbTRNys00RDs9NE
sbnTRBDA00R+xtNE3MzTREPT00Sx2dNEEODTRH7m00Tc7NNEQ/PTRLH500QQANREdgbUROUM
1ERDE9REqRnURBgg1ER+JtRE5SzUREsz1ESpOdREGEDURHZG1ETlTNREQ1PURKlZ1EQQYNRE
fmbURNxs1ERDc9REsXnURBCA1ER+htRE5YzUREOT1ESxmdREGKDURH6m1ETlrNREQ7PURLG5
1EQYwNREfsbUROXM1ERD09REsdnURBDg1ER25tRE3OzUREvz1ESx+dREGADVRH4G1UTcDNVE
SxPVRKkZ1UQQINVEdibVRNws1URLM9VEsTnVRBBA1UR+RtVE3EzVREtT1USpWdVEGGDVRHZm
1UTlbNVEQ3PVRLF51UQQgNVEdobVROWM1URDk9VEqZnVRBig1UR+ptVE5azVREuz1USpudVE
GMDVRHbG1UTczNVES9PVRLHZ1UQQ4NVEfubVROXs1URL89VEqfnVRBgA1kR+BtZE3AzWREMT
1kSxGdZEGCDWRH4m1kTlLNZEQzPWRKk51kQQQNZEdkbWROVM1kRDU9ZEsVnWRBhg1kR+ZtZE
3GzWREtz1kSxedZEGIDWRH6G1kTljNZES5PWRKmZ1kQYoNZEfqbWRNys1kRDs9ZEsbnWRBDA
1kR2xtZE3MzWREvT1kSp2dZEGODWRHbm1kTl7NZES/PWRLH51kQYANdEdgbXRNwM10RLE9dE
qRnXRBgg10R+JtdE3CzXREMz10SxOddEGEDXRHZG10TlTNdES1PXRLFZ10QYYNdEfmbXROVs
10RLc9dEqXnXRBiA10R+htdE3IzXREOT10SpmddEGKDXRH6m10TcrNdEQ7PXRKm510QQwNdE
dsbXROXM10RL09dEsdnXRBjg10R25tdE5ezXREPz10Sp+ddEGADYRH4G2ETlDNhESxPYRLEZ
2EQYINhEfibYRNws2ERDM9hEsTnYRBBA2ER+RthE3EzYREtT2ESpWdhEGGDYRH5m2ETlbNhE
S3PYRKl52EQQgNhEfobYRNyM2ERLk9hEqZnYRBig2ER2pthE3KzYREOz2ESxudhEEMDYRH7G
2ETlzNhEQ9PYRLHZ2EQY4NhEfubYROXs2ERD89hEqfnYRBAA2UR+BtlE5QzZREsT2USpGdlE
GCDZRH4m2UTlLNlESzPZRKk52UQYQNlEfkbZRNxM2URLU9lEsVnZRBhg2UR+ZtlE5WzZREtz
2USxedlEEIDZRH6G2UTljNlEQ5PZRLGZ2UQQoNlEfqbZRNys2URDs9lEsbnZRBDA2UR+xtlE
3MzZREPT2USx2dlEGODZRH7m2UTl7NlES/PZRLH52UQQANpEdgbaRNwM2kRLE9pEsRnaRBAg
2kR2JtpE5SzaREsz2kSxOdpEEEDaRHZG2kTlTNpES1PaRLFZ2kQYYNpEfmbaROVs2kRLc9pE
sXnaRBCA2kR+htpE5YzaREuT2kSxmdpEEKDaRHam2kTcrNpES7PaRKm52kQYwNpEdsbaRNzM
2kRD09pEqdnaRBDg2kR+5tpE5ezaREvz2kSp+dpEEADbRHYG20TcDNtESxPbRKkZ20QYINtE
fibbRNws20RDM9tEsTnbRBhA20R+RttE3EzbREtT20SpWdtEEGDbRH5m20TlbNtES3PbRKl5
20QYgNtEfobbRNyM20RDk9tEqZnbRBCg20R2pttE5azbREOz20SxudtEGMDbRHbG20TlzNtE
S9PbRKnZ20QY4NtEfubbROXs20RD89tEsfnbRBgA3ER2BtxE5QzcREsT3ESpGdxEECDcRH4m
3ETcLNxEQzPcRLE53EQYQNxEdkbcRNxM3ERLU9xEqVncRBhg3ER+ZtxE3GzcREtz3ESpedxE
GIDcRH6G3ETljNxES5PcRLGZ3EQQoNxEfqbcROWs3ERLs9xEsbncRBjA3ER2xtxE5czcREvT
3ESp2dxEEODcRHbm3ETc7NxES/PcRKn53EQQAN1EdgbdROUM3URLE91EqRndRBAg3UR2Jt1E
3CzdREsz3USpOd1EGEDdRH5G3UTlTN1EQ1PdRLFZ3UQQYN1EdmbdROVs3URLc91EqXndRBCA
3UR2ht1E5YzdREuT3USpmd1EGKDdRHam3UTcrN1EQ7PdRKm53UQQwN1EdsbdRNzM3URD091E
qdndRBjg3UR+5t1E5ezdREPz3USx+d1EEADeRH4G3kTlDN5EQxPeRLEZ3kQYIN5EfibeRNws
3kRDM95EqTneRBBA3kR+Rt5E3EzeRENT3kSxWd5EGGDeRHZm3kTlbN5ES3PeRKl53kQQgN5E
fobeRNyM3kRLk95EsZneRBig3kR2pt5E5azeREuz3kSpud5EGMDeRHbG3kTlzN5EQ9PeRKnZ
3kQQ4N5EfubeROXs3kRL895EqfneRBgA30R2Bt9E5QzfREMT30SxGd9EECDfRH4m30TcLN9E
SzPfRKk530QYQN9EdkbfROVM30RDU99EsVnfRBBg30R2Zt9E5WzfREtz30Sped9EGIDfRH6G
30TcjN9EQ5PfRKmZ30QYoN9EfqbfROWs30RDs99EqbnfRBDA30R2xt9E3MzfREPT30Sp2d9E
GODfRH7m30Tc7N9ES/PfRKn530QYAOBEdgbgRNwM4ERLE+BEsRngRBAg4ER+JuBE3CzgREsz
4ESpOeBEGEDgRH5G4ETcTOBEQ1PgRKlZ4EQYYOBEdmbgROVs4ERLc+BEsXngRBCA4ER2huBE
3IzgREuT4ESpmeBEEKDgRH6m4ETlrOBEQ7PgRKm54EQYwOBEdsbgRNzM4ERL0+BEqdngRBDg
4ER+5uBE5ezgREvz4ESx+eBEEADhRH4G4UTlDOFEQxPhRKkZ4UQYIOFEfibhRNws4URLM+FE
qTnhRBhA4UR2RuFE5UzhREtT4USpWeFEEGDhRH5m4UTlbOFES3PhRLF54UQQgOFEdobhRNyM
4URLk+FEqZnhRBig4UR+puFE5azhREuz4USpueFEGMDhRHbG4UTlzOFES9PhRLHZ4UQQ4OFE
fubhROXs4URD8+FEqfnhRBgA4kR2BuJE3AziREMT4kSxGeJEGCDiRHYm4kTlLOJEQzPiRLE5
4kQYQOJEfkbiRNxM4kRLU+JEsVniRBhg4kR2ZuJE5WziREtz4kSpeeJEGIDiRHaG4kTljOJE
S5PiRLGZ4kQYoOJEfqbiRNys4kRLs+JEqbniRBDA4kR2xuJE3MziREvT4kSx2eJEEODiRHbm
4kTl7OJEQ/PiRKn54kQYAONEfgbjRNwM40RLE+NEqRnjRBAg40R2JuNE5SzjREsz40SpOeNE
EEDjRHZG40TlTONES1PjRLFZ40QYYONEfmbjROVs40RLc+NEsXnjRBiA40R+huNE3IzjREuT
40SpmeNEEKDjRH6m40TkrONES7PjRKm540QYwONEdsbjRNzM40RL0+NEqdnjRBDg40R+5uNE
5OzjREvz40Sp+eNEGADkRH4G5ETkDORESxPkRKkZ5EQYIOREfibkROQs5ERDM+REujnkRBhA
5ER+RuRE3EzkRENT5ESyWeREGGDkRH5m5ETkbORES3PkRLJ55EQYgOREfobkROSM5ERLk+RE
spnkRBig5ER+puRE5KzkREOz5ESpueREGMDkRHbG5ETkzORES9PkRLLZ5EQQ4OREdubkRNzs
5ERL8+REuvnkRBAA5UR+BuVE5AzlREsT5USyGeVEGCDlRH4m5UTkLOVEQzPlRKk55UQQQOVE
fkblRNxM5URDU+VEqVnlRBhg5UR+ZuVE5GzlREtz5USpeeVEEIDlRHaG5UTkjOVEQ5PlRKmZ
5UQYoOVEfqblROSs5URDs+VEsrnlRBDA5UR2xuVE3MzlREvT5USp2eVEGODlRHbm5UTc7OVE
Q/PlRKn55UQQAOZEdgbmRNwM5kRLE+ZEqRnmRBAg5kR+JuZE5CzmREMz5kSyOeZEEEDmRHZG
5kTkTOZEQ1PmRKlZ5kQQYOZEfmbmRNxs5kRLc+ZEsnnmRBiA5kR2huZE5IzmREuT5kSymeZE
GKDmRHam5kTkrOZES7PmRLK55kQYwOZEdsbmRNzM5kRD0+ZEstnmRBjg5kR25uZE5OzmREvz
5kSp+eZEEADnRH4G50TkDOdESxPnRLIZ50QQIOdEfibnROQs50RDM+dEsjnnRBhA50R+RudE
5EznRENT50SyWedEGGDnRH5m50TkbOdES3PnRKl550QYgOdEdobnROSM50RLk+dEspnnRBig
50R2pudE5KznREOz50SyuedEEMDnRH7G50TkzOdES9PnRLLZ50QY4OdEfubnRNzs50RL8+dE
svnnRBAA6ER2BuhE3AzoREsT6ESyGehEECDoRH4m6ETkLOhEQzPoRKk56EQYQOhEdkboRNxM
6ERLU+hEqVnoRBhg6ER2ZuhE5GzoREtz6ESpeehEEIDoRH6G6ETkjOhES5PoRLKZ6EQYoOhE
dqboRNys6ERLs+hEqbnoRBjA6ER2xuhE3MzoREPT6ESy2ehEGODoRH7m6ETc7OhEQ/PoRKn5
6EQYAOlEfgbpROQM6URDE+lEqRnpRBgg6UR+JulE5CzpREMz6USpOelEEEDpRH5G6UTcTOlE
S1PpRKlZ6UQYYOlEdmbpRNxs6URDc+lEqXnpRBiA6UR2hulE5IzpREOT6USymelEEKDpRH6m
6UTkrOlEQ7PpRKm56UQQwOlEdsbpROTM6URD0+lEqdnpRBDg6UR+5ulE3OzpREvz6USy+elE
GADqRH4G6kTcDOpEQxPqRLIZ6kQQIOpEfibqROQs6kRDM+pEqTnqRBhA6kR+RupE5EzqREtT
6kSpWepEEGDqRHZm6kTcbOpES3PqRLJ56kQQgOpEdobqRNyM6kRDk+pEspnqRBig6kR+pupE
5KzqREOz6kSpuepEGMDqRH7G6kTkzOpEQ9PqRLLZ6kQY4OpEdubqRNzs6kRL8+pEqfnqRBgA
60R+ButE3AzrREsT60SpGetEGCDrRHYm60TcLOtEQzPrRLI560QYQOtEfkbrRNxM60RLU+tE
slnrRBBg60R+ZutE3GzrRENz60SpeetEGIDrRHaG60TkjOtES5PrRLqZ60QQoOtEdqbrRNys
60RLs+tEsrnrRBDA60SGxutE3MzrREvT60Sy2etEEODrRHbm60Tk7OtES/PrRLL560QYAOxE
fgbsRNwM7ERLE+xEqRnsRBgg7ER2JuxE3CzsREsz7ESyOexEEEDsRHZG7ETkTOxES1PsRKlZ
7EQYYOxEfmbsRORs7ERLc+xEqXnsRBiA7ER2huxE3IzsREuT7ESymexEEKDsRHam7ETcrOxE
Q7PsRLK57EQYwOxEfsbsRNzM7ERL0+xEstnsRBjg7ER25uxE3OzsREvz7ESp+exEEADtRHYG
7UTcDO1EQxPtRKkZ7UQQIO1EfibtROQs7URLM+1EqTntRBhA7UR2Ru1E5EztRENT7USyWe1E
EGDtRH5m7UTkbO1EQ3PtRLJ57UQYgO1EfobtRNyM7URLk+1EqZntRBig7UR2pu1E5KztREOz
7USyue1EEMDtRH7G7UTkzO1ES9PtRKnZ7UQY4O1EhubtROTs7URL8+1EsvntRBgA7kR2Bu5E
5AzuREsT7kSyGe5EECDuRH4m7kTkLO5ESzPuRKk57kQYQO5EdkbuRORM7kRLU+5EqVnuRBBg
7kR+Zu5E3GzuREtz7kSyee5EGIDuRH6G7kTkjO5ES5PuRKmZ7kQYoO5EdqbuRNys7kRDs+5E
srnuRBjA7kR2xu5E5MzuREvT7kSp2e5EEODuRH7m7kTc7O5EQ/PuRKn57kQYAO9EfgbvROQM
70RDE+9EshnvRBAg70R2Ju9E3CzvREsz70SyOe9EGEDvRH5G70TcTO9ES1PvRLJZ70QYYO9E
fmbvRNxs70RLc+9EqXnvRBCA70R2hu9E5IzvREuT70Syme9EGKDvRHam70TkrO9ES7PvRKm5
70QYwO9EdsbvROTM70RL0+9EstnvRBDg70R+5u9E3OzvREPz70Sy+e9EEADwRHYG8ETkDPBE
SxPwRLIZ8EQYIPBEdibwRNws8ERLM/BEsjnwRBhA8ER+RvBE5EzwRENT8ESpWfBEEGDwRH5m
8ETcbPBES3PwRKl58EQQgPBEdobwROSM8ERDk/BEqZnwRBCg8ER2pvBE5KzwREuz8ESpufBE
GMDwRHbG8ETczPBEQ9PwRLLZ8EQQ4PBEfubwROTs8ERD8/BEqfnwRBAA8UR2BvFE3AzxREsT
8USpGfFEGCDxRHYm8UTkLPFEQzPxRLI58UQYQPFEdkbxRORM8URDU/FEulnxRBBg8UR+ZvFE
3GzxREtz8USpefFEEIDxRH6G8UTkjPFES5PxRKmZ8UQYoPFEdqbxRNys8URLs/FEsrnxRBjA
8UR+xvFE5MzxREPT8USp2fFEEODxRH7m8UTk7PFES/PxRKn58UQQAPJEfgbyROQM8kRDE/JE
qRnyRBgg8kR2JvJE5CzyREsz8kSpOfJEEEDyRH5G8kTkTPJES1PyRKlZ8kQYYPJEfmbyRNxs
8kRLc/JEsnnyRBCA8kR+hvJE3IzyREuT8kSpmfJEGKDyRH6m8kTcrPJES7PyRKm58kQQwPJE
fsbyRNzM8kRD0/JEqdnyRBDg8kR25vJE3OzyREPz8kSp+fJEGADzRH4G80TcDPNEQxPzRKkZ
80QYIPNEfibzROQs80RDM/NEqTnzRBhA80R2RvNE5EzzREtT80SyWfNEEGDzRHZm80TkbPNE
S3PzRKl580QYgPNEdobzROSM80RLk/NEqZnzRBCg80R2pvNE5KzzREuz80SyufNEEMDzRHbG
80TkzPNES9PzRLLZ80QY4PNEfubzRNzs80RL8/NEsvnzRBgA9ER+BvRE3Az0REsT9ESpGfRE
ECD0RHYm9ETcLPRESzP0RKk59EQQQPREfkb0RNxM9ERLU/REqVn0RBBg9ER2ZvRE3Gz0RENz
9ESyefREEID0RHaG9ETkjPRES5P0RLKZ9EQQoPREfqb0RNys9ERDs/REqbn0RBDA9ER+xvRE
5Mz0REPT9ESy2fREEOD0RHbm9ETc7PREQ/P0RLL59EQYAPVEfgb1RNwM9URLE/VEshn1RBAg
9UR2JvVE5Cz1REsz9USyOfVEEED1RH5G9UTcTPVEQ1P1RKlZ9UQQYPVEdmb1RNxs9URLc/VE
snn1RBiA9UR2hvVE5Iz1REOT9USpmfVEEKD1RH6m9UTkrPVES7P1RKm59UQYwPVEfsb1ROTM
9URL0/VEstn1RBDg9UR25vVE5Oz1REvz9USp+fVEGAD2RH4G9kTkDPZEQxP2RKkZ9kQQIPZE
dib2ROQs9kRLM/ZEsjn2RBBA9kR+RvZE3Ez2REtT9kSpWfZEEGD2RHZm9kTcbPZES3P2RKl5
9kQYgPZEfob2ROSM9kRLk/ZEqZn2RBCg9kR+pvZE5Kz2REOz9kSyufZEEMD2RHbG9kTczPZE
Q9P2RKnZ9kQQ4PZEdub2RNzs9kRL8/ZEsvn2RBgA90R+BvdE3Az3REsT90SyGfdEECD3RH4m
90TcLPdESzP3RLI590QQQPdEfkb3RORM90RLU/dEqVn3RBhg90R+ZvdE5Gz3REtz90SpefdE
EID3RHaG90TkjPdES5P3RKmZ90QYoPdEdqb3RNys90RLs/dEqbn3RBjA90R+xvdE3Mz3REvT
90Sp2fdEEOD3RH7m90Tk7PdEQ/P3RKn590QQAPhEdgb4ROQM+ERDE/hEqRn4RBgg+ER+JvhE
3Cz4REsz+ESpOfhEIED4RH5G+ETkTPhEQ1P4RKlZ+EQYYPhEfmb4RNxs+ERLc/hEsnn4RBiA
+ER+hvhE3Iz4REOT+ESpmfhEEKD4RH6m+ETcrPhES7P4RLK5+EQYwPhEfsb4RNzM+ERD0/hE
qdn4RBDg+ER25vhE5Oz4REvz+ESy+fhEEAD5RHYG+UTkDPlEQxP5RKkZ+UQYIPlEfib5RNws
+URLM/lEsjn5RBhA+UR2RvlE5Ez5REtT+USpWflEGGD5RH5m+UTkbPlES3P5RKl5+UQYgPlE
dob5RNyM+URLk/lEqZn5RBCg+UR+pvlE5Kz5REOz+USyuflEGMD5RH7G+UTczPlES9P5RKnZ
+UQY4PlEfub5RNzs+URD8/lEsvn5RBgA+kR2BvpE5Az6REsT+kSpGfpEGCD6RHYm+kTkLPpE
SzP6RKk5+kQYQPpEfkb6RNxM+kRLU/pEsln6RBhg+kR+ZvpE5Gz6RENz+kSyefpEGID6RH6G
+kTkjPpES5P6RKmZ+kQQoPpEdqb6ROSs+kRLs/pEsrn6RBjA+kR2xvpE3Mz6REPT+kSp2fpE
EOD6RH7m+kTk7PpES/P6RKn5+kQYAPtEdgb7RNwM+0RLE/tEqRn7RBAg+0R+JvtE5Cz7REMz
+0SpOftEGED7RH5G+0TcTPtEQ1P7RLJZ+0QQYPtEdmb7RORs+0RLc/tEsnn7RBCA+0R2hvtE
5Iz7REuT+0SpmftEEKD7RH6m+0TkrPtES7P7RLK5+0QQwPtEdsb7ROTM+0RL0/tEstn7RBDg
+0R+5vtE5Oz7REvz+0Sp+ftEEAD8RH4G/ETcDPxEQxP8RKkZ/EQQIPxEfib8ROQs/ERLM/xE
qTn8RBBA/ER+RvxE5Ez8RENT/ESpWfxEGGD8RH5m/ETkbPxEQ3P8RKl5/EQQgPxEdob8RNyM
/ERLk/xEspn8RBCg/ER+pvxE5Kz8REuz/ESyufxEGMD8RH7G/ETkzPxES9P8RLrZ/EQY4PxE
fub8ROTs/ERD8/xEsvn8RBgA/UR2Bv1E5Az9REsT/USpGf1EECD9RHYm/UTkLP1EQzP9RLI5
/UQYQP1Edkb9RORM/URDU/1EqVn9RBhg/UR2Zv1E5Gz9REtz/USpef1EGID9RHaG/UTkjP1E
S5P9RKmZ/UQYoP1Edqb9ROSs/URDs/1Eqbn9RBDA/UR+xv1E5Mz9REPT/USy2f1EEOD9RH7m
/UTk7P1EQ/P9RLL5/UQYAP5Efgb+RNwM/kRDE/5EqRn+RBgg/kR2Jv5E3Cz+REsz/kSyOf5E
GED+RHZG/kTkTP5EQ1P+RLJZ/kQQYP5Efmb+RNxs/kRDc/5Esnn+RBiA/kR2hv5E3Iz+REuT
/kSymf5EGKD+RHam/kTkrP5ES7P+RLK5/kQQwP5Edsb+ROTM/kRL0/5Estn+RBDg/kR+5v5E
5Oz+REvz/kSp+f5EEAD/RH4G/0TkDP9ESxP/RLIZ/0QYIP9Edib/ROQs/0RDM/9EqTn/RBBA
/0R+Rv9E3Ez/REtT/0SpWf9EGGD/RH5m/0TcbP9ES3P/RLJ5/0QYgP9Efob/RNyM/0RDk/9E
qZn/RBig/0R2pv9E5Kz/REOz/0Syuf9EGMD/RH7G/0TczP9ES9P/RKnZ/0QY4P9Edub/ROTs
/0RL8/9Esvn/RAgAAEU/AwBFbgYARaYJAEXVDABFCBAART8TAEVuFgBFphkARdkcAEUMIABF
OyMARW4mAEWmKQBF1SwARQwwAEU7MwBFcjYARaE5AEXZPABFCEAARTtDAEVuRgBFpkkARdVM
AEUIUABFO1MARXJWAEWhWQBF3VwARQhgAEU7YwBFbmYARaZpAEXVbABFDHAART9zAEVydgBF
oXkARdl8AEUMgABFO4MARXKGAEWmiQBF1YwARQiQAEU/kwBFbpYARaGZAEXZnABFCKAART+j
AEVypgBFoakARdWsAEUMsABFP7MARW62AEWhuQBF2bwARQzAAEU/wwBFbsYARaHJAEXVzABF
CNAART/TAEVu1gBFptkARdncAEUM4ABFO+MARXLmAEWh6QBF2ewARQjwAEU/8wBFcvYARab5
AEXV/ABFCAABRT8DAUVuBgFFpgkBRdUMAUUMEAFFOxMBRXIWAUWmGQFF1RwBRQggAUU7IwFF
biYBRaEpAUXZLAFFCDABRTszAUVuNgFFoTkBRdk8AUUMQAFFO0MBRXJGAUWhSQFF1UwBRQxQ
AUU/UwFFclYBRaFZAUXVXAFFCGABRT9jAUVuZgFFoWkBRdlsAUUMcAFFO3MBRXJ2AUWheQFF
2XwBRQyAAUU/gwFFboYBRaGJAUXVjAFFCJABRTuTAUVulgFFoZkBRdWcAUUMoAFFO6MBRXKm
AUWhqQFF2awBRQywAUU/swFFbrYBRaa5AUXVvAFFDMABRTvDAUVuxgFFpskBRdnMAUUM0AFF
P9MBRXLWAUWi2QFF2dwBRQzgAUU74wFFbuYBRabpAUXZ7AFFCPABRTvzAUVy9gFFpvkBRdn8
AUUIAAJFOwMCRXIGAkWmCQJF2QwCRQwQAkU7EwJFbhYCRaYZAkXZHAJFDCACRTsjAkVyJgJF
pikCRdksAkUMMAJFPzMCRW42AkWmOQJF2TwCRQxAAkU/QwJFbkYCRaZJAkXUTAJFDFACRTtT
AkVyVgJFplkCRdlcAkUIYAJFO2MCRXJmAkWiaQJF2WwCRQhwAkU7cwJFbnYCRaZ5AkXZfAJF
DIACRTuDAkVuhgJFpokCRdmMAkUIkAJFO5MCRW6WAkWmmQJF2ZwCRQigAkU7owJFcqYCRaap
AkXZrAJFCLACRTuzAkVytgJFprkCRdm8AkUIwAJFO8MCRXbGAkWiyQJF2cwCRQjQAkU/0wJF
ctYCRabZAkXU3AJFCOACRT/jAkVy5gJFpukCRdTsAkUI8AJFO/MCRW72AkWi+QJF1PwCRQgA
A0U/AwNFbgYDRaIJA0XZDANFDBADRT8TA0VyFgNFohkDRdkcA0UMIANFOyMDRW4mA0WmKQNF
1CwDRQwwA0U/MwNFbjYDRaI5A0XUPANFDEADRTtDA0VyRgNFokkDRdlMA0UIUANFO1MDRW5W
A0WiWQNF2VwDRQhgA0U/YwNFbmYDRaZpA0XUbANFDHADRTtzA0VydgNFonkDRdl8A0UIgANF
P4MDRW6GA0WmiQNF2YwDRQyQA0U7kwNFbpYDRaaZA0XUnANFDKADRTujA0VypgNFpqkDRdms
A0UIsANFQ7MDRXK2A0WmuQNF1LwDRQzAA0U7wwNFcsYDRabJA0XUzANFDNADRTvTA0Vu1gNF
otkDRdncA0UI4ANFO+MDRW7mA0Wm6QNF2ewDRQjwA0U/8wNFbvYDRaL5A0XU/ANFDAAERT8D
BEVuBgRFogkERdkMBEUMEARFPxMERW4WBEWmGQRF2RwERQwgBEU7IwRFciYERaYpBEXZLARF
DDAERTszBEVuNgRFojkERdQ8BEUIQARFP0MERW5GBEWmSQRF2UwERQhQBEU/UwRFblYERaZZ
BEXUXARFCGAERTtjBEVyZgRFpmkERdRsBEUMcARFO3MERXJ2BEWmeQRF1HwERQiABEU7gwRF
boYERaaJBEXUjARFDJAERT+TBEVylgRFppkERdmcBEUMoARFO6MERW6mBEWmqQRF2awERQiw
BEU/swRFbrYERaa5BEXUvARFDMAERTvDBEVuxgRFoskERdnMBEUI0ARFO9MERXLWBEWi2QRF
1NwERQjgBEU74wRFcuYERabpBEXU7ARFDPAERTvzBEVy9gRFpvkERdT8BEUIAAVFOwMFRW4G
BUWmCQVF1AwFRQgQBUU7EwVFbhYFRaIZBUXZHAVFCCAFRTsjBUVyJgVFpikFRdQsBUUIMAVF
PzMFRXI2BUWmOQVF1DwFRQhABUU7QwVFbkYFRaZJBUXZTAVFCFAFRT9TBUVuVgVFplkFRdlc
BUUIYAVFP2MFRW5mBUWiaQVF1GwFRQhwBUU/cwVFbnYFRaZ5BUXUfAVFDIAFRTuDBUVyhgVF
pokFRdSMBUUMkAVFO5MFRXKWBUWimQVF1JwFRQigBUU7owVFbqYFRaapBUXZrAVFDLAFRTuz
BUVutgVForkFRdm8BUUIwAVFO8MFRXLGBUWmyQVF1MwFRQjQBUU/0wVFbtYFRabZBUXZ3AVF
DOAFRTvjBUVy5gVFpukFRdTsBUUI8AVFO/MFRW72BUWm+QVF1PwFRQgABkU7AwZFcgYGRaYJ
BkXZDAZFDBAGRTsTBkVuFgZFohkGRdkcBkUIIAZFPyMGRXImBkWmKQZF2SwGRQgwBkU/MwZF
bjYGRaY5BkXUPAZFDEAGRT9DBkVuRgZFpkkGRdlMBkUIUAZFP1MGRW5WBkWmWQZF1FwGRQhg
BkU/YwZFcmYGRaJpBkXUbAZFDHAGRT9zBkVudgZFpnkGRdl8BkUIgAZFO4MGRW6GBkWiiQZF
2YwGRQiQBkU7kwZFcpYGRaKZBkXZnAZFDKAGRTujBkVupgZFoqkGRdmsBkUMsAZFP7MGRXK2
BkWmuQZF2bwGRQjABkU7wwZFcsYGRaLJBkXUzAZFDNAGRTvTBkVu1gZFptkGRdncBkUI4AZF
P+MGRW7mBkWm6QZF2ewGRQjwBkU/8wZFcvYGRaL5BkXU/AZFCAAHRT8DB0VuBgdFogkHRdQM
B0UIEAdFOxMHRW4WB0WmGQdF2RwHRQwgB0U7IwdFbiYHRaYpB0XZLAdFCDAHRT8zB0VyNgdF
ojkHRdQ8B0UMQAdF</AssayXData><AssayYData Points="3000">c1v2PuP/9j6V1fU+RnL1PjTb9D6U3vQ+3O/1Pqt38z5wwPM+tfXyPtQ/8j4y3/E+5U3zPkK6
8j43VPU+59nvPgS68D6Y7fM+Fl7wPim+8T4BKfA+lC7wPmXs8D4QSPA+jrDwPoEA8T74oe4+
GW3wPsmz8D5nLu8+xobuPjbK7z4Tje8+l6nvPhW08T75ze8+pSbvPiRY7z5Xo+0+JDfuPuOY
7T7TRu8+3h/vPkAK7j4rNu8+METsPprm7D5j1+w+QwLuPum87j7ub+0+EsrtPrcM6z6u3uw+
Fq7tPviF7D5Po+s+ksLsPvka7D7+S+0+oDnrPvr76z4EJOw+tz3tPqH06T7I0O8+QEjrPrlA
7T5TtOk+OtLqPu3S7j4bZ+o+P93rPjd76j50Huw+KULpPncS6j68IOw+JovpPjs+6j40Buo+
lYnqPgL36z6NhOs+8gTqPpMR6T4WOus+2M7qPoWT6T759+k+SQbsPn/c6D6pqOk+1MzqPk4e
6T74Beo+8YbmPm2X6j634eU+2wDpPvMG6D4L0ek+kyznPh9I5z4mk+Y+RSnmPqjo6D6G+eg+
XWfoPmws5z6P/Og+LU/oPp3i5j6IVOg+8vfnPg8s6D5Unec+GTvmPrNM5T7rkeU+U7XmPltt
5z7HAOc+QO/lPqPu5z5eVug+KH/lPtPh5j7S8uY+ZCzmPkJn5z4rOOk+zvPjPqSQ5z7Dy+U+
DCDmPr135j7Jm+M+K0vnPqrR5T4fDOU+DnHjPovv4z7FOug+5LDlPiVm5j6/Z+U+/+TlPuSX
5j5B4uY+D+7kPoQw5T6Fn+Q+TiDkPl8l5j5PrOM+gFHjPuxe5D41s+U+Y4LkPgDs4z7MKeU+
v0XkPk2o4z4iReM+c2TkPvgg5D5eoeQ+udfiPng84z7keeU+VVjkPk+X4z4XqeM+ZUfjPrtE
5D5JFuM+SmfiPmzQ4z725eA+XZDiPsXY5D6Eq+Q+aKjkPpBJ4z7sgeI+oyriPqLb4z6gP+Q+
L6fhPuB94T51T+Q+9VfmPnxh4j4rmOE+jt3hPqYO4z6jV+Q+UG/iPl4C4z5DP+A+2lnhPsKK
4j6inuA+AA/hPnxC4j4bluA+wSfjPsBo3z5RauE+jovjPuci4z7FeOE+yVHhPuJ/4T7stN0+
nBniPjSj3z5/FOM+mh3gPrnB4T7thuA+9FHgPrUN4D7cpeI+NqLgPsLV4D4kx+M+tRbhPjyw
3j5yzeE+fknhPmFu3j5EnuA+ljrgPuRR4D71puA+om/fPrsT4j4oF+A+9PDhPqEC3z7/zt8+
6+LhPsd33z5cUuA+DUPePhNb4j5dJ+E+4lbhPlNQ4D7WAN8+E6TfPp213T48It8+exLdPiPq
4D77WN8+JxPgPoHp3T7qMeI+7MvePptl3z5O6N0+EMDePu8T4D5PM+A+cwzePk0G3z6IBt0+
AWfgPvgY3T4T6t8+EhjgPvYd3T50c9w+qbzePgfM3j4VrN0+ZAXgPhPN3j40I94+mN/dPoLU
3z53cd4+wJvgPr863T6LWeA+v1jePg553T6Aq94+p+LdPl2O3T5J890+gUvgPpNe3T65Gt0+
biThPuVs3j6vGN4+9hDfPuww3z6Npds+igDePhbj3T5dkd0+AwPdPjgd3j6pId4+L/DdPp+9
3D5Kyd0+quDdPrJd3T7ax90+VAjbPvy/3j4Cy9w+pfLaPpHj3T75r90+cHraPs9m3D5Jmds+
A7ncPp+q3T59Ct4+cVzdPo6S2j5tLd0+gfHbPtJ53D5FxNs+fj3bPmC83D48eNs+wkjcPmUf
4D4nLNw+r+/bPlcQ3j4p49s+DGDbPu8W3T4uQto+wLDcPqTl2z5Sets+5GfbPnLk2j5ItNk+
ZLrdPnvp2j4Hqtw+iJTcPqcr2z6ZPN0+c1raPtYg3j5lIts+17LbPh2M2z5tlds+MIfbPpSk
2z4oV9o+Ua/cPksF2z5Agts+NWvcPtMY3T6Ledo+Tr3ZPrDE2z75I9o+vm7aPt092j56odo+
G4XZPrNs3D6Kd9w+YyXaPme62j5gyNo+PwrcPjE42j7nGts+UPPbPo6p2j7CZ9g+mczZPoWY
2z7d8tg+MNPZPht+2z5Gwto+8HbZPpJE2j5CKNk+yzfaPof72T4iwtk+cWXbPhYu2j604dw+
TnfaPs3W2D5r69o+GcTZPk992T77Fdo+6MLbPnR82T5WM9k+ehHbPrQg2T4Ji9s+Cw7ZPsbs
2j7yrNk+zIvYPpco2T5bVNo+oFfZPnrb2T4X4dg+oQDaPudG2T7oTtc+s8HbPjDq2j45f9k+
L0zbPuVo2j4Ay9k+udnYPnMt2D7Ux9o+1CfbPp882T6Vz9g+bi7ZPrEH2T4igdo+FOjZPo4s
2D6p1dg+0MzYPiIB2z6TQ9o+n0LZPvf41z5a69c+wrPYPjiG2j7jl9c+ZYbZPpfT2T6t4tk+
LhLYPiyK2D5dZ9Y+tWLXPjIt2D7G+9Y+b/LWPhaZ2j6xr9o+I3rZPiQI2j6Z0dg+Zq/XPlGg
2D5m5Ng+VvTXPsJd1z515NY+iZnXPi8v2D47TNg+eZfWPtDy1z7VqNY+37zWPnVd2D51Qtg+
3NHWPi8v2T7Awdc++jDXPp0g2D5JM9c+AzTWPkc31z5Kdtc+SeDWPlzX2D6nOdc+XarYPqnD
2j7yX9g+UzfXPq3u2D5FnNk+vX/ZPort1j5jmNg+MOHWPnxf1j7UZNc+IXjXPgHO2D6GHNY+
x+jWPkCR1T5nhdc+4j7XPhob2D5/69k+ofDWPgzV1T5Mh9Y+p9/XPq/U1j4CddY+Jk7XPk71
1j7YN9c+nr7WPjhA2D5+l9Y+OCfXPsio2T5HatY+xK7WPpjh1j5J1tU+H9XVPnkg1T7g/NY+
ZoTXPgaX1D5WtNU++PjXPtxj1z42Ftg+1TLYPvOK1D6UEdU+CYfVPgCu0z4wcdY+SY3VPg6h
1j6cFdY+6rzUPmKz1z6ghdY+1X3WPkVN2D58YdY+6YjXPveO1T4kkdY+aFLVPpS51D6F4dc+
WZbUPr1i1z7pGNU+SNLUPkcy0z4/7dQ+bNzWPp1X1j7tcNQ+yQXVPiuV1T6zxNU+/IbWPnM3
1T7QfdQ+MdjUPgfA1T6+ltY+vmzUPpgu0z5pOdM+t/LVPiiQ1j6gsNY+8RzVPpBR1j7x+9M+
rwPVPqOJ1D6zT9c+MozVPt0D1z4DaNU+jS7XPgmW1D5q69U+tsHUPiSg0j40+9M+DTvVPpfj
1T4B39M+UxrUPiNU1T6qfdU+vNXWPqDz1j7ZXNU+FxrUPryC1D4vvNQ+5W7UPkoD1z6TodU+
HR7VPvdQ1D7NktQ+GqXWPtUQ0z4ioNU+bbzVPnEN1D4lWdQ+GRbUPoVO1D5R4dM+ZXLVPnh9
1D5TmdM+Mz3VPryi0z594dI+KgvXPo+01D66h9U+5ZXTPulW1D4WN9Q+O7HVPvWB1D6s8dM+
5e/TPjBe1j4cP9U+K2TWPm5z1T6ZLtQ+B9LRPqD90z6CGNQ+GN/TPq5E1D4Cg9Y+cvDSPogG
0z78XdM+86zTPnqV1D5tsNQ+9x7VPj3W1D5Ir9U+WjPSPitb1D6GetM+WBbWPt4J0j7fwdE+
RMzUPqvp0z7n0dY+jWzSPr5J1j55XNQ+mY3UPmFS1T5oc9U+gFTSPgm00T7bCNQ+9ivVPu6s
1D5ikdI+PWLTPhLJ1D7ykNQ+x0jUPr200z7U0NM+OULTPibx0T6l/dQ+bkLSPrHl0j79oNM+
2iTUPnXR1T69TtM+mujTPtoe1D7wC9U+/+zTPvyD0z5Wv9E+N5jTPtwX0z7SxdM+TCHTPqMA
0j6vPtI+5pHUPivW0T6g5tU+rjTTPkQ40j68L9Q+mrvUPmqY0z5fBdM+usvSPoQd0j4y49M+
LrPUPjwX1T4u3dE+7PfRPrL80T5w+9A+PKHSPrdb0j6QztM+vObQPilu0j6a/9I+9bXTPsF8
0j7nOtI+il/RPmaO0z47O9M+yq3TPrXO0T7ZB9M+Hk/SPpxv0j5zU9M+87fSPgwJ0j4gMdI+
mPvRPno41D6o9tQ+QWrSPgos0j5A7dA++YDRPlmP1D4cS9I+b/bQPgNh0z7WCNI+ImjTPuIM
0j41pNE+GfvTPk6B1D5Qj9M+QlPSPh9q0z7hvdE+aGXSPinf0j61K9E+bizSPk6h0z7zOdI+
D7vTPnLg0z7QztI+M6nRPgS50T4F79I+FV/RPklJ0j7FstE+QRTSPsjj0j5ptNA+iSXSPrD0
0z5sLtE+4K3TPt/D0T4AStM+3T3SPmmk1D6aY9E+PZnRPqTR0D6WRdQ+Ya/TPmkt0j6ZD9I+
J63PPo4z0j4Pn9A+glTRPnwl0D5p7NI+l9PUPsRb0j4rQdM+Ae/RPkW90T5cls4+H7fSPiES
1D6nYdA+NifRPjyZ0T6AO9I+9hzUPlhN0j501NA+OITSPkx90z4ICtQ+9PXSPkK70T6JQdM+
GWzRPkLq0D6NU9M+BF3RPs/V0D5K09M+4HPRPlBV0j40T9M+FLrPPiaB0D5Q/NE+hL/PPqHF
0T4Vh88+VBrTPvvA0D6Ua9E+fbHQPhAl0T4+0dE+qk7SPtgQ0j4L9tA+XrnRPiwj0j6QntA+
9oTQPqjA0T4WcNM+AhDPPlHL0T6k49E+qmrRPolJ0j5D39A+cKrSPuCz0D7dzc8+7QHSPtyt
zj75uNM+NOfRPtHn0D490M8+SCnRPqaE0D5WSNA+tinTPt4h0D4rqc8+hFjQPjvOzz55is0+
Og3SPmIX0j4TydI+IyfSPuIn0j6duc8+aRjRPgmb0j7yOM8+HnDQPp/1zz4JYdA+XxnSPkir
zz6JZ9I+rSjQPrN00T7PydE+iZbPPvLH0T4Ac88+NzrSPu9k0D4uatI+SNzSPu3g0D4+NNA+
kkXQPiR20D4YLNA+MrzPPqDy0T58g88+mhPRPv8c0T7ahM4+5uXPPojDzj5xudA+FtXPPsRh
zz7RR9A+eorSPlxIzz4eN9E+URPSPlgizj5ENNE+o4/PPkX80D6Wr88+wT3QPqgR0j7SYNA+
honPPiY40D7u5NA+sCnPPpvxzz79pdE+XArPPu5Szz79i9E+EK7OPv5Kzz7TS9I+C33QPvEb
0T47aM4+hPHOPmSczz7Tqs4+3zHOPllhzz6Jvs4+SyfNPtlczj7Kg9A+KoPOPrXXzj79L9E+
CnjPPg+1zz4JPM4+8ZTQPtuSzT5uRsw+FqLQPuqp0D4iEs8+Jk3NPm3Azz7V2Mw+PMrRPlQf
zj6Mi88+DUbPPlOq0T71GtA+Qy/NPiikzj6i4s8+KK7PPu+20D7Tis8+LzDSPvQ8zj7nC9E+
VEnQPgZT0D7ncs4+P6jPPkYdzj6ZadE+oTPRPr29zj6rns4+p7zOPtEJzz7uss0+KkfOPk5o
0D6+qs8+sKPPPuEy0T57Xs8+LMHOPno0zz78zMw+KEbQPq3Fzj5JUNA+BD7OPgv6yz5STc4+
MdrPPiwszj52PM8+L+/PPidj0D7rCM0+nCjRPvL4zT7eos0+cgzRPpT7zT7F3tA+bMDNPo3r
zj4hrM8+pOvOPsE80D4xpM4+uULPPsSKzT7NZ88+9pDOPkJfzj5OT88+InrNPs2RzT4+Fs8+
VBPOPimUzT4gTM8+8J/QPvb/zz4Et9A+bWTOPpZxzj570M8+ixvQPqaByz6ln80++cbOPtcL
zT64nMw+hDLPPtZpzz5O1c8+pA7PPiZfzT4fJs8+N4nNPl9lzz56Y80+JtTOPsNyzj73XM0+
/vLNPl//zT4iHc0+AdPNPg5EzT70nM8+HxPOPhGEzz7glM4+RFnOPhx5zT7lP80+nCfPPlII
zj6zRs0+5D3PPvb2zD6/Us8+2CLOPvJVzj4gxs0+E0HQPvpUzz6SLs8+bb7QPuIzzj7aj80+
d5zLPqKvyz5fn80+CN3PPggWzD56Nc4+a+3OPh8wzT70hM0+umPOPgQezj7vI88+NkbNPrfQ
yz6Dacw+KF/OPj2Mzj7C9c4+1ErQPkP0zj7m0cw+mdPOPuz+zj7k480+R6fMPh+Dzj59Nc0+
8VzNPmJczT4lrs4+APTNPhzKzT6cb80+DdbLPqaTzz69G80+g/TMPhhnzj6eh84+WqLOPlQU
zj5wwMs+nYvOPsSVzT7q480+19zMPhOGzD6GW84+9lTNPrEkzD5cq8w+xRrNPvSSzT7SLc0+
XGPNPmkdzj5TS8w+m1bOPmtbzT4Aesw+h7/NPosFzD4Mns0+lDTOPjdszT6SXsw+DVbNPjr5
zT4DsMw+FanOPpd4zD7Shs0+ZDbMPlbwzD6aIc4+BE7OPg35yz6hasw+z0HMPmIJzT5GsM4+
xuvLPprUyz6WWcw+0aPLPuNszT50qcw+jMrMPoVhzj5xgsw+A+3MPqWdzT7hvss+ZgXNPrf8
zT6xJc0+Rk7NPh32zT6Hgs0+BxHNPiyHzD6Im88+Te3OPiX0yz56Ssw+K9nKPtYGzj4I2M8+
/DzNPsXezT6gwss+AW/NPgbSzT7NOc8+xRnOPuRqzD7RA8w+AjXNPjDXyj5xKcw+z4bNPngE
zD4VB80+Ft7MPphyzT41Ic0+zU7NPjcyzT5fDcw+JXXMPrH0yj5+X8w+PY/LPhGtzD5/ic0+
+4vMPvLXyz71l8w+RSfMPpkbzT4ME84+ic/NPirXyT4cucw+i6rMPpDXyz4HC8s+kjrKPvi1
zT5WuMo+fNTMPoCxzT5RfMw+A6rMPpx1yz5/+M0+v8HMPmCIzD59Mss+9kXNPp+4yz55+Ms+
ZGXLPkFEyj5Uocw+IHjNPp/myz7yG80+k2bLPnZpyz5X3cs+2gPNPpWbzj4Ma80+mKnKPuCI
zD6S/8s+lpfMPtxYzj4QO8s+pD3LPkr1yz4MIco+uBnMPmDezD6ccss+r6rKPo94zj61Y8s+
dVLMPjhRyz57tco+kJnMPpbwzD6xgss+OUzNPhIQyj5b0sw+/vXLPnplyj5dwss+nsPLPuOx
yz6rhMw+CR/NPr/+zD4zEMs+coPMPjoryz6x5cs+ifzLPrQ7yj6duc0+dqDLPg3fzD6I/8o+
yHfMPrXFyj6FJso+Wf3KPgxOyz7uyso+L7rMPgmiyz7SJcs+QdbMPlOyyz4tJ80+MBvLPvCZ
yz6NEss+nGTMPkKWyz7vZ8w+9arLPgXzyz5fLso+8RzLPrg0yz4pE80+orDKPoU+yz6+Vc0+
9J/KPoDRzj6KQMo+HoLMPh3MzD4Zmck+8OLLPi8dzD7v88s+d0vKPhSozT7bcck+PrbMPux4
yj6Hocs+iBrOPluLzD5a1Ms+nbnLPgeiyj4rysk+PU/LPj1zyz4Hi8o+qnzKPjw4yj5V3sg+
rTrMPhwgzT4mrMs+DIbKPsrdyz6DC8w+JinLPpwkyz5+fco+eSTMPpT1yT4WNsk+OK/JPnu7
yz4fKcw+g7HJPqBzzD6lC8w+F83LPnkRyj68IMo+2DjJPt30yz5G7Ms+BezKPirtyD5Ue8c+
YPfMPrQLzT6geMs+xS7LPpIxyj78/Ms+kRDKPhhmyT4Md8s+1UTJPom9yT5lYco+GT7LPu79
xz677ck+d7zLPvRVyT51acw+Vj7LPjNHyT4qOss+BlHKPnWDyT4EIck+4QfKPg5Myj65UMk+
Hg7LPlDKyz7wlco+LpvKPmTEzD5HX8o+IFTKPmA5zD5Ddsw+kunLPg89zj4FPMs+2ujJPkKW
yz40q8s+mvbMPsjuyz5NrMc+6yXKPuakyj5Yq8o+8AjOPht5yj7a88o+TNzMPrwqyT7OJ8o+
TM7JPjgvyT6S0sk+STzIPreryT5epMk+ALvKPpmuxz63qck+0DLKPtuQyT5Uk8w+T/nIPhce
yj7VMco++0rMPmY4yz6pJsg+2KXLPgZgyT5woco+uKfMPmPyyT5BV8g+jQbLPiUayj4Tfso+
4ArHPvJVyj5X2so+EofKPhmFyz4n7cs+AC/KPp4jyz7CmMo+siLNPv+6yT5CW8o+z4vJPmlV
yT4Kjcw+tnbKPk1Myj6y+8k+CsnHPjNiyz4wn80+4SzJPpQCyz4G48g+gAXLPtvKyj46Q8w+
pPDJPst0yz4elMg+exPJPtwLzD7kesw+rFrJPmJZyj735ck+IDPLPp9Hyz7MPs0+kifKPlwS
yz5AQ8k+yGrIPiUByj61r8s+NfrIPpt2yD7Zuck+8WbKPrpqyj5JgMg+x/HJPjocyj6ZmMg+
55rJPuS2yj42fcs+DKDLPnhNyj7RMsk+WQ7KPvNSyT7JkMk+paPKPtSkyT7LTsg+eYDJPo6Z
zD4INso+ly7KPrEUyD79xck+eyvKPnktyj7jXsk+gNvHPhmCyj7js8o+dTnKPpz2yj6/jMo+
SXzIPnzByT6WSMg+ueXIPjiIyD5Lpco+Ks/KPoDpyD6I28k+0C/KPks8yj4gO8c+DETJPmuH
yT7/asg+437JPuqVyD7xZMo+O3vKPuNfyT6KUsw+Zm/KPkpxyT61AMg+n53JPsJ0xz5RJsk+
16XKPkZEyj6iIMk+0YbIPrSSyD7Ycco+9IHKPp7JyD7Bmsk+02nKPi3vyT4sD8o+WL7JPvhh
yD4vAMo+H63KPpydyD60Fco+idXIPvAkyT6NI8k+jfDKPs0XyD6iF8k+aMLIPqpYyD5PvMk+
oBfIPhYqyD7lecg+Q4jJPv+Yyj5rYco+8mzIPu9byT4ghcs+7jfIPnunxj68jcY+txDKPpLs
yj7oTsw+G63LPo9iyT4U6co+bITHPoPwyj7WeMc+0aTJPqiiyz4O/sc+gRHJPhCOyT42Dcg+
UV3KPpHAyD5M3Mg+arvMPtJfyj63xMo+27LKPvI0yj72Xcg+sSvJPhHlyD44Osg+rsXJPsHS
yT7/A8k+WDrIPnBEyT68YMk+M6TJPjjyxz432sc+8FjJPjvyyD6qAMo+4fbGPrNryj5zyMg+
+abLPpaIyz5Nqsg++4TJPp+VyD4/Dso+91nKPlGwyj4v3sk+LVbIPqj4yD6gRcs+j9bJPpKt
xj4Lwsc+MSHGPhIIyj4y9Mk+4z7JPiLByD5y3cg+fG3HPk5ayT7Sksk+96vIPoBMyj5jIMk+
MSTLPgiTyj4FZcg+So/JPu5FyD7M+8g+xNzJPj0byT5Mesk+UeLIPtpQyT4Sssg+WQHHPsVo
yT6H5Mo+AbTJPoNCyD43e8o+xKrJPpT6yT52J8o+FuTHPhIJyT60Ucc+6rDLPgsQyj6LFMs+
rfzHPgzdyD5an8o+42LHPopQxz6a6Mk+7q3HPnayyD7bw8k+E5/HPpm7yT52g8c+58fFPlUx
yT7UIMk+IuHJPnGYyD6hh8k+NSzKPvbryD52Ksc+bATKPnpuxz6+f8c+OcXHPndvyD7Nkco+
R7DHPs/+yT5tb8s+MoHJPutVyT4kK8s+SIfIPrIIxz74LMg+Y4HHPv6Dxj7iQck+ioPIPjTL
yD59VMk+WWHIPikWyT7Vy8Y+77nHPg2RxT5AnMc+36bJPmX8xj6d+sY+737GPkW6xj5VAcg+
GmTHPtMkxz5cAMs+KqbIPqbCyT6/9Mk+agTIPoZvyT5FXsc+tFDJPvLVyD4SFMg+PWzIPiYO
xz6INsc+A4/IPgaByT5tLsg+WbvGPvamxz52jsY+bxfKPueGyT7ZlMc+H6HEPr3fyD5GcMU+
w6jFPtOWxT4XP8g+M7fGPvmwxT7Ogcc+7zXJPlW2yD6lLcc+gU7IPtd4xz7g5cc+pvzEPqE2
xz6+EMc+8GTHPnzVxz56uMc+lqbKPnKvxz5q28g+p5XJPtjYyj6hc8g+5u/IPp5CyD6mycY+
V/jFPiVYxj4Qo8c+6pDIPjNmyT7pXsg+20nHPrrLxj6s7Mk+Mi7MPo4Hyz6azcc+csjIPpW7
xj6Qp8g+OiHIPj9Txz7eD8U+hp7IPtsAyD5ZU8c+nn7FPmdCxz4wDcc+j/LHPi4vxj5OLMY+
4/vKPikDxz6bysg+/yzHPvFWyT5nfsc+ZNjJPp1Pxz5Nfsc+mZbGPqylyD7QqcU+ukLGPq3m
xj6l5Mg+mHvGPk/FxT7Gdsc+G0bGPumyyD5gB8Y+BrvFPkDaxj5lZMY+1JTGPmDBxz4Bscc+
DCLFPnHXxz64S8c+CNnFPiyTxD4u+8U+LOvHPnSqyD6IM8M++qvHPijkxj6ZM8c+2BzHPmK8
xz4FCsU+BlbHPnwByT78F8c+CNDIPrvaxj6jPcY+6xvIPmrKxj4eAcY+j2zIPtU5xz4a38U+
t6LGPl9Cxz6mysY+L7vFPujMxj72s8Y+d1XIPkxkyT5fi8g+q4zGPs8zyD6wbsU+SEPGPrF1
xj6cOMc+vobFPnnDxj5V78c+KiHHPkyaxT6gZMg+ue/HPnTRxj6usMY+wuTHPgVrxz4pmMY+
ps3FPrxmyT4AmsY+xbvGPtb5xz6ohMU+I1fHPnM8xT7fYcU+KI/HPt/Axz6l2cM+TBXHPi1G
xz56i8c+bGDGPt++xz7I2cY+9A7FPt2Dxz54p8U+T/DHPj+6xT5Zg8Q+CLjGPttPyT43L8Y+
HkHFPlo2xj7V+cU+o2LGPn6tyD41hcU+HkzHPtZDxj4+q8U+hUDJPvqwxj60AMU+YdnGPpRD
xT6disc+G4XHPjeBxj7kTcc+a0XGPvtqxz7JpcU+72nFPk4Qxj6N0sY+v1PHPh8/xj7UacY+
11nFPmxGxj4518g+/BPHPhkIyD5MYMQ+OAzHPv1dxj4MDMc+a+jEPh+Rxj6tcsQ+RkrEPjtM
xj6aGsU+GfDGPppIxz6LmcY+rAzIPkKhxT5BhMc+KJzGPu6axz6+ssU+ghrFPvyqxD7z7MY+
2t3EPvN1xT48BMc+ZS/GPhVzxT5UR8U+uO/EPs4Txj4CfMU+LMDFPni+xT6oc8Y+e6XHPl+H
xz4hHcQ+G+LGPl/PxT6I0MM+pH3HPg39xD4CRsM+oxLGPgQ7xz49G8c+Iq7EPmTOxj5bF8U+
ty3CPk1/xz7Q58Y+z5XFPlyoxT7S1sQ+BlzGPmwMxD6j98Q+v1vGPjWuxT4PUsQ+CGXFPgZI
xz65Rsc+nILGPudKxj4CksY+U/jGPpR3xj5nsMU+gvrGPvvfxj7R/MQ+i6XFPszlxj5TyMQ+
LBnEPlX+xz4Q88U+3ZjFPksUxz4Um8Y+3WXEPtCoxj55Jcg+4x/GPvOJxj53LMU+PLTEPmsw
xj7/ncY+R2DEPlBVyT7bxMY+LRvFPkCZxz6XucQ+gJPFPngnxz5KiMY+Iq3KPldsxj4nLcY+
wfLFPrxtxj5nX8U+vgPEPgTaxz44Qsc+PIXHPpqOxj6flMU+ndjGPnqOxj6lY8k+sfzEPhiN
xD4wR8U+iwrEPpNbxj7cSsQ+iqDHPojWxT4lmMM+rL7FPpD7wz4sj8U+u6rIPllWxj6EmsU+
V2fGPsrLwz4KD8c+417EPrzYwz5rAcQ+wDnDPnMKxj5EbMQ+k3jFPmLpxj4uGcY+ATPEPmiB
xj6c5cY+gdzEPgoHxT4mtcQ+mt3EPsCCxD46RsQ+hCfEPsOSxD5ZhsU+PHXFPtjqwz6wVcQ+
9xnEPh+mxT5kNcY+U9jEPvGjxT7S2sM+rCDEPgWQxj4m9sQ+BpTHPuZ+wz6iN8c+MLHGPpe6
xT4i/MQ+E+HFPo+oxD6HOcY+XNzEPqVwxD6DM8U+Yt7EPviVxT6tsMU+unvDPuhOxD4KscI+
Zs3DPievxD4rJcY+tPzDPu/OxD5fa8I+dOfFPtSlxz6vZcM+jXLGPrCQxD4ObsU+0njEPjsC
xD6b7MQ+2ePCPuCFxT7QWMM+PJzEPhHgxT51V8Y+S0fDPihaxT51LsU+o0HEPoxfxD5GisM+
U+vDPntyxD6DYcM+xRLFPmM/xD6PYMQ+p2nFPnBRxD4CUMU+wUDFPllTxT41HcI+O9jEPjs6
xT4Vj8Q+5ITHPopGxD5ntcU+sdTGPozgwz4LtcM+MzDFPl21wz6m68c+nJbDPt/Kwz5dW8Q+
QtDFPprNwz7/csQ+CLzEPvZqwz7b8sI+tm7GPpjWwz4J3cQ+aPrEPrirwz6r08M+EffCPqwg
xj7WQsM+DHnFPsnfxD5JP8I+bbbDPpl5xT6WScQ+tx3EPjRXxT4TKMM+MBDFPooMxD7EHcQ+
D93FPqN3xD7eYcQ+Fh/GPgRQxD4L28Q+eMjEPrCUxT5/GsU+kkXEPhj0wz6wTcY+hbbFPvZ2
xT4zQMM+UWfEPsWnxD5L38Y+cubGPprywj5wl8M+gAzEPtsmxD64TMY+i0XAPu3fxT6CE8U+
YknFPoKjxT7U/8U+VmHDPkHtwz7jusI+2S7EPg7lxT6wtsQ+NVzEPhJrxD5Vq8Y+1SHHPmnD
xD7iUMI+GsjBPmBFwz6TZcQ+QE3FPmENxj6aNsU+uH3EPkRdwz6HTMQ+ru3EPnbkxT6mv8M+
RijEPrU3wz4KfMM+wfXFPikpwj5YY8E+iWfDPhxzwj7/O8Y+N/bEPiQcxD72FcQ+aZzEPjlL
xD4s3MQ+vp7EPty0xD5+TcE++3LDPs1Lwz4BRsQ+WSTEPjvZxD6ZScM+HuPCPiNAxD4dlcM+
GQrCPmdVxD6zbMI+5iTCPsE0wj4LAMQ+ukrFPrXuwz4XAMQ+AdTDPr0owz6xy8I+Jl/FPrzs
wz7Ra8U+sLPDPtMwxD5oX8U+plTCPpUlwT7icsM+b1fFPoxcwT4M4sQ+0sjCPmBFwz5IEME+
63TFPmOVwz6bRMI++TvDPq6Oxj6oncQ+Zj3EPm4swz7ufcQ+n13CPik6wj7F48I+j7HBPtqS
xD7Wa8Q+kYLCPuNXxD7R7cE+mLHBPscOxT5SrME+ssrCPqF5wz6L68E+GGXDPtp7wT48JsQ+
K4vDPiqswj4KOsM+BhbEPnU3wz4g3cI+bAjGPpnpwz4G6ME+6n7EPvglxD78l8Q+CaPDPmkT
xD6U08I+0KnCPu1qwz5sScM+1l3DPlT3wT5Vr8M+pF3BPpiGwz7iucI+TMbEPnqHwT6IecE+
3LTCPkHewz7bgMM+l/TCPp3+wT4yJsI+gujBPjSHwj692MI+J5nDPj1xwz6Ls8E+oa7CPpF7
wj5WVsI+eWnCPuvdwj577sI+fsDBPsnuwj4O5cI+S9LEPmv3wT4rk8I+Cz/EPjtvwz6bL8Q+
wGHDPtNmxD5un8M+guLCPj/KwT6bjb8+yF/BPrclwj53zcE+yLXBPsKcwz5dasM+n+zCPnUw
xD7AZsE+Te7BPlW/wz77DMM+uJbEPjZowj70osI+M0jAPrR8wz5Ly8I+EzLDPjZfwT5ciME+
WwvCPhL3wD5Ji8I+fOnDPv0lwz4hFsI+MaXDPgcRwT461cI+N93CPk9Iwj693sE+pM3CPith
wz6NWcQ+qcLDPpEmwj7UY8M+7sPBPhQmwz5VLMI+gsXCPuJOwT7BdsI+TL/CPqgawj6qEsE+
ybPDPklNwz51HcQ+Sx7BPgo6wj4OysI+hJvCPhFOxD7Az8E+blvCPsxRwT6aTsQ+BpXCPuBP
xD7DZsE+J5LBPmbEwD5u8sM+xb3CPmp/wz57ZMM+hs3DPkwPwj6rt8M+vkvBPkacwT4BaMM+
QCfBPmIUxD5WF8M+Bk3CPvoMwT5tCsM+/J3DPmm0wT6pCsI+OS7EPvlHwT7QIMU+yRbAPg6Y
wT5MpMM+Dx/CPlP4wj70jMI+G2jCPh6zwT5vHMQ+Fn3CPssewz738cM+M9nBPtSRwT6d9cE+
sXDCPn+MxT46TsM+H3TDPqBawz42TcM+S97EPoWDwz73v8I+IPDBPksXwj4bzME+eqXDPgi5
wz6zYMM+ThzBPhKmwT6BrME+QFDEPrJDwz5JIMM+vbjDPvIvwj4ugcM+WkzBPoLWwD4TtsM+
Wci/PpIowT7KscI+9l7CPnorwz50YcI+tsjCPmbQwj57qcE+rqbBPnWUwT7iV8I+6C7BPjgY
wj7EgMI+RsrBPh2nwj67ycE+D0/BPm+Cwj6y8sI+i1LDPk1mwz4CXMI+FpzBPkPjwD6sd8I+
8kvAPrYkxD4MmMA+AJjAPhLdwj6/CMA+U0jAPk4+wj6+08I+mkvCPuAbwj7rOr8+VezAPi8m
wT5GKMM+OlDDPulkwD6Fo8E+JknEPkP5vz55KMM+QFvDPmxYwj4G6b8+F3HCPmVzwj48vME+
sh7BPmgxwT4teb4+IYPAPizQwz7vXcE+k1HDPnj2wD6be78+1g2/PsFAwT5OOb8+fcbBPj+b
wj4VLcA+PvDBPo6kwD6RM8M+7ZnAPswkwD7rx8M+B57CPmNGwT7C1MI+3WLCPoI5wz6odcI+
BGDCPiLOwz6VHME+4nvBPk8xwj7DZcI+9K7CPqCRwT7b4cA+77jBPugfwT52xr8+tXHCPrw7
wj7+88E+6Jm+Pm52wT6hGcI+jmrAPjVywj7f2sA+WKbCPvRCwj7tVMM+vHDBPpfHwT78cME+
NYG/PvNgwT7SN8A+DFPAPunYwT72l8M+TprBPhy4wT5OosA+AhrCPsTwvz4kvL8+m3DBPkGi
wT7TPsE++nXBPrHrwz4t5ME+e03APndowj6el8A+RLnBPsdbwD6VTL4+if7APoVTwT7yucQ+
gJHBPlVDwz6jKMI+rdbAPj9vwD5hxr8+x1DCPqguwT70C8Q+gF3BPpIbwT6JJcA+Fq/CPhBo
wj5epME++nvAPvjnwD7vj8E+7V3BPjBTwT70nL4+eKbAPr4/wj5hSME+XRTBPiLFwT4umMA+
ixfBPrnAwj7bxr8+qkrBPr7FwT6PK8A+WtLBPiA0wT5syr8+0XPCPpApwj7FFsE+ptHAPrXt
wT7HE8A+qEa/PtZMwj6iO70+XgnCPmYlvz5eQME+P0nAPoIgwT5N78I+AA/BPgKowT4rccE+
TUbBPkWRwT5CJsE+AgrAPg1TwT64h8E+r5XCPh8tvz6jhsI+fR7BPvPywD5dXMA+hPDBPo6j
wD72RMI+DafBPnT+wD6QmsE+LRXCPlHyvj5KFcA+w6jAPkCMwD4hPcI+/FPAPkIYwj7Qcb8+
v2zBPqHQwD4Zf8E+VCe+Pk6swD5wU8E+6irCPsgBwz5sp8E+BW/BPvpqwj447b8+MqLAPvZO
wT7FXcE+suzDPtbfvz6U8r8+qxrBPkXBwz7Q378+Wv/APspOwj4/T8E+s2nAPt06wT6wKME+
tBLBPjNVwD7f18A+3UrAPvTIwT68s8A+aQbAPrZ8wT6b9MA+gLjAPr06wT4n7r8+vL7APrbZ
wT7LZsI+NXHCPhuzwD6XiMA+dGfAPk9xwT7eQMA+Fa3BPh07vz4HysE+uBTBPn2JwT72j8A+
t7G/PjvFvj7rtsI+A2DAPltvwD6fVL4+Axm/PhWsvj7AucA+8QLBPsCtwT7UZcE+mBXAPgvq
wD54s74+tmzBPt5rwT5lWL8+0DXBPnL/wD4Po8I+sHDBPiyTvD65d8E+/yDBPlvAwD7kKr8+
213CPmTbvz52U8E+pX/BPk/bvj5668A+N4q/PripwD6X3cA+4NfBPvokwD6k2L4+tMbBPtRX
wT7eTsE+A4fAPldJwT7gGsA++fbBPh75wT6OfME+tMrBPsAtwz6OusE+CSrBPmVDwD7laMI+
i8DBPm5HwT6VNsA+OSS/PpqbwD5an74+CUDCPnJgvz4BbsE+KMTAPpx3wT4ypcI+qMTAPlZh
vj5x974+swvBPrXdwD5fK8E+Da/APocdwj7SuME+DWvCPhr6vz7eacA+XR++Pu8GwD4mcMA+
fuC/Pmitvz68Xr8+W7PAPpuCwT6rN8I+BTzBPuNkwT4gd8E+4HHAPqrYvj4cIcA+lh7BPuM5
vj4uvsA+Mey/Pijivz6AV74+uK2/PhEXwj6v38A+hwbAPpIavz4Bl8E+owy/PrTvwj5/jL4+
3pe/PpyXvz4fqsA+s77BPlA5wD47c78+GAvCPqGPwD7aMMI+mtTAPni8wD6mTME+lAzBPsay
wj5h/78+ufnAPsAFwT7WCb8+MgfAPkFhwD6NTcA+eMLAPriBvz5pQL8+PKG/PqQ7wD5oLsE+
t47APrYcwj6BE8E+</AssayYData></Step><Step><CommonData><SampleLocation>2</SampleLocation><SampleID></SampleID><SampleGroup></SampleGroup><SampleInfo></SampleInfo><SampleRow>D</SampleRow><SamplePlate>1</SamplePlate><WellType>REGENERATION</WellType><Concentration>-1</Concentration><ConcentrationUnits>µg/ml</ConcentrationUnits><MolarConcentration>-1</MolarConcentration><MolarConcUnits>nM</MolarConcUnits><MolecularWeight>-1</MolecularWeight><Temperature>30</Temperature><StartTime>5223024</StartTime><AssayTime>5</AssayTime></CommonData><FlowRate>1000</FlowRate><StepType>KREGENERATION</StepType><StepName>Regeneration</StepName><StepStatus>OK</StepStatus><ActualTime>5.00103</ActualTime><CycleTime>0.2</CycleTime><AssayXData Points="25">P0MHRXJGB0WlSQdF3UwHRRBQB0VDUwdFdlYHRalZB0XZXAdFEGAHRT9jB0V2ZgdFpWkHRd1s
B0UQcAdFP3MHRXJ2B0WleQdF3XwHRQyAB0VDgwdFcoYHRamJB0XZjAdFEJAHRQ==</AssayXData><AssayYData Points="25">YjMCvdL+RL4V4oW+JbqXvlmEpL4u76q+Ih2yvkCmuL5dWL6+hAfEvkO6xb4HbMy+Wr3Pvtfv
0r56gNW+JxLXvh8m2b7xn96+uNThvmQQ4L5THOO+W5TjvvMT6L4Pb+i+JDnqvg==</AssayYData></Step><Step><CommonData><SampleLocation>1</SampleLocation><SampleID>Buffer</SampleID><SampleGroup></SampleGroup><SampleInfo></SampleInfo><SampleRow>D</SampleRow><SamplePlate>1</SamplePlate><WellType>BUFFER</WellType><Concentration>-1</Concentration><ConcentrationUnits>µg/ml</ConcentrationUnits><MolarConcentration>-1</MolarConcentration><MolarConcUnits>nM</MolarConcUnits><MolecularWeight>-1</MolecularWeight><Temperature>30</Temperature><StartTime>5235208</StartTime><AssayTime>5</AssayTime></CommonData><FlowRate>1000</FlowRate><StepType>KREGENERATION</StepType><StepName>Regeneration</StepName><StepStatus>OK</StepStatus><ActualTime>5.00103</ActualTime><CycleTime>0.2</CycleTime><AssayXData Points="25">RJMHRXuWB0WumQdF4pwHRRGgB0VEowdFd6YHRaqpB0XerAdFFbAHRUSzB0V7tgdFqrkHReK8
B0UVwAdFSMMHRXfGB0WuyQdF3swHRRXQB0VI0wdFd9YHRa7ZB0Xe3AdFFeAHRQ==</AssayXData><AssayYData Points="25">8ZGtO0kdSD4fBWY+6NxiPihRWz49rFg+WvxSPlODVz5cjlc+IRZaPl5zWD6tR1o+yZJbPkGv
Wz6rLVs+Y4hZPhtRXD6xDFs+xd9fPsHhXj7klls+veFePtG9XT5V0V0+UgtgPg==</AssayYData></Step><Step><CommonData><SampleLocation>2</SampleLocation><SampleID></SampleID><SampleGroup></SampleGroup><SampleInfo></SampleInfo><SampleRow>D</SampleRow><SamplePlate>1</SamplePlate><WellType>REGENERATION</WellType><Concentration>-1</Concentration><ConcentrationUnits>µg/ml</ConcentrationUnits><MolarConcentration>-1</MolarConcentration><MolarConcUnits>nM</MolarConcUnits><MolecularWeight>-1</MolecularWeight><Temperature>30</Temperature><StartTime>5247397</StartTime><AssayTime>5</AssayTime></CommonData><FlowRate>1000</FlowRate><StepType>KREGENERATION</StepType><StepName>Regeneration</StepName><StepStatus>OK</StepStatus><ActualTime>5.00005</ActualTime><CycleTime>0.2</CycleTime><AssayXData Points="25">SOMHRX/mB0Wu6QdF5uwHRRXwB0VM8wdFe/YHRa75B0Xi/AdFGQAIRUwDCEV7BghFsgkIReIM
CEUVEAhFSBMIRX8WCEWyGQhF5hwIRRUgCEVMIwhFfyYIRa4pCEXmLAhFFTAIRQ==</AssayXData><AssayYData Points="25">35OQvn310b4NAeW+fQ3vvp3Q8L6YyfS+T7b5vnJJ+b5Wjvi+8db7vgNd/b7lP/6+9Y//vlf/
/76ohAG/uqgCvw/EAb/REwO/xJMCv6gsBL/J0QO/mlMDvz10BL9kkgW/pMAEvw==</AssayYData></Step><Step><CommonData><SampleLocation>1</SampleLocation><SampleID>Buffer</SampleID><SampleGroup></SampleGroup><SampleInfo></SampleInfo><SampleRow>D</SampleRow><SamplePlate>1</SamplePlate><WellType>BUFFER</WellType><Concentration>-1</Concentration><ConcentrationUnits>µg/ml</ConcentrationUnits><MolarConcentration>-1</MolarConcentration><MolarConcUnits>nM</MolarConcUnits><MolecularWeight>-1</MolecularWeight><Temperature>30</Temperature><StartTime>5259720</StartTime><AssayTime>5</AssayTime></CommonData><FlowRate>1000</FlowRate><StepType>KREGENERATION</StepType><StepName>Regeneration</StepName><StepStatus>OK</StepStatus><ActualTime>5.00103</ActualTime><CycleTime>0.2</CycleTime><AssayXData Points="25">SDMIRXs2CEWyOQhF5jwIRRlACEVIQwhFe0YIRa5JCEXiTAhFGVAIRUhTCEV7VghFslkIReJc
CEUZYAhFTGMIRXtmCEWuaQhF4mwIRRlwCEVMcwhFf3YIRbJ5CEXmfAhFGYAIRQ==</AssayXData><AssayYData Points="25">/PvHPTVnOz5WX0c+crFCPofgQT69aUA+KjE9Pj7EQD7YQD8+rlU+Ppe+Pj7lIEA+Ua9APgx6
RD46rEM+DkQ/PrnWRz6BO0A++IhBPmvPQz4qhEU+EY9IPs69Rz5noEk+JN9MPg==</AssayYData></Step><Step><CommonData><SampleLocation>2</SampleLocation><SampleID></SampleID><SampleGroup></SampleGroup><SampleInfo></SampleInfo><SampleRow>D</SampleRow><SamplePlate>1</SamplePlate><WellType>REGENERATION</WellType><Concentration>-1</Concentration><ConcentrationUnits>µg/ml</ConcentrationUnits><MolarConcentration>-1</MolarConcentration><MolarConcUnits>nM</MolarConcUnits><MolecularWeight>-1</MolecularWeight><Temperature>30</Temperature><StartTime>5272039</StartTime><AssayTime>5</AssayTime></CommonData><FlowRate>1000</FlowRate><StepType>KREGENERATION</StepType><StepName>Regeneration</StepName><StepStatus>OK</StepStatus><ActualTime>5.00005</ActualTime><CycleTime>0.2</CycleTime><AssayXData Points="25">TIMIRYOGCEW2iQhF6owIRR2QCEVMkwhFg5YIRbaZCEXmnAhFHaAIRUyjCEV/pghFsqkIReqs
CEUdsAhFTLMIRX+2CEWyuQhF5rwIRRnACEVMwwhFg8YIRbbJCEXmzAhFGdAIRQ==</AssayXData><AssayYData Points="25">lwzcvinf+L78jgC/L1kDv697A7+M7wW/IzMGvzvSB7/V5we/F2cHv8USCL8O0Qi/mjQJv6p3
CL/s0gi/Z44Kv1IsCr+Idgu/on4Mv8JODL/9Ewy/QIwMv283Db9QZQ2/nkINvw==</AssayYData></Step><Step><CommonData><SampleLocation>1</SampleLocation><SampleID>Buffer</SampleID><SampleGroup></SampleGroup><SampleInfo></SampleInfo><SampleRow>D</SampleRow><SamplePlate>1</SamplePlate><WellType>BUFFER</WellType><Concentration>-1</Concentration><ConcentrationUnits>µg/ml</ConcentrationUnits><MolarConcentration>-1</MolarConcentration><MolarConcUnits>nM</MolarConcUnits><MolecularWeight>-1</MolecularWeight><Temperature>30</Temperature><StartTime>5284225</StartTime><AssayTime>5</AssayTime></CommonData><FlowRate>1000</FlowRate><StepType>KREGENERATION</StepType><StepName>Regeneration</StepName><StepStatus>OK</StepStatus><ActualTime>5.00005</ActualTime><CycleTime>0.2</CycleTime><AssayXData Points="25">TNMIRX/WCEW22QhF5twIRRngCEVQ4whFf+YIRbbpCEXu7AhFGfAIRVDzCEV/9ghFtvkIReb8
CEUdAAlFUAMJRYMGCUW2CQlF6gwJRRkQCUVMEwlFgxYJRbYZCUXqHAlFGSAJRQ==</AssayXData><AssayYData Points="25">lzUnPGwSJD5hYjk+9RgyPmTgMD62ci8+BJsvPoKYMD73uC8+t2QwPi+TLD5loi8+gcIyPh6c
Mz4YsDU+H+w0PvLiNj6KaDU+Ec83Psi9Nz5YeDs+LqI5Pu4cPD6rsTk+k8I8Pg==</AssayYData></Step></KineticsData></ExperimentResults>
