# Supplementary material for: CD147 mediates the adsorption of influenza A virus on the cell surface through direct interaction with HA
Source: Front Cell Infect Microbiol. 2025 Aug 29;15:1647283. doi: 10.3389/fcimb.2025.1647283 (PMC12426278; doi:10.3389/fcimb.2025.1647283)
Supplement: Supplementary file 8 [file DataSheet2.zip › raw data-2/Figure 6/Fingure6 D-I/Fingure6 G/241006_013.frd]

<?xml version="1.0" encoding="UTF-8" standalone="yes"?>
<ExperimentResults><ExperimentInfo Name="Experiment_17"><ExpDescription></ExpDescription><RTDVersion>2.0</RTDVersion><RunID>460CF0F2-678D-4686-806C-99B63B5D4859</RunID><ExperimentType>KINETICS</ExperimentType><ExperimentSubType>KBASIC</ExperimentSubType><StartDateTime>2024-10-06T18:06:47</StartDateTime><MachineName>4QSYCS2</MachineName><UserName>Labuser</UserName><LotNumber></LotNumber><PlateName>241006</PlateName><PlateName2></PlateName2><SensorName>E5</SensorName><SensorPlate>1</SensorPlate><SensorType>SA (Streptavidin)</SensorType><SensorRole>LIGAND</SensorRole><SensorInfo></SensorInfo><WritingSW>DataAcquisition.exe 11.1.0.11</WritingSW><InstrumentType>OctetRED96e</InstrumentType><InstrumentSerial>FB-90287</InstrumentSerial><InstrumentFW>1.0.0.0</InstrumentFW><IntegrationTime>2.3</IntegrationTime><DSPType>CPF</DSPType><DSPStitching>1</DSPStitching><HasManifest>1</HasManifest><InfoHash>-1284881077</InfoHash></ExperimentInfo><AssayParamsInfo/><KineticsData><Step><CommonData><SampleLocation>12</SampleLocation><SampleID></SampleID><SampleGroup></SampleGroup><SampleInfo></SampleInfo><SampleRow>E</SampleRow><SamplePlate>1</SamplePlate><WellType>BUFFER</WellType><Concentration>-1</Concentration><ConcentrationUnits>µg/ml</ConcentrationUnits><MolarConcentration>-1</MolarConcentration><MolarConcUnits>nM</MolarConcUnits><MolecularWeight>-1</MolecularWeight><Temperature>30</Temperature><StartTime>2945367</StartTime><AssayTime>120</AssayTime></CommonData><FlowRate>1000</FlowRate><StepType>BASELINE</StepType><StepName>Baseline</StepName><StepStatus>OK</StepStatus><ActualTime>120.001</ActualTime><CycleTime>0.2</CycleTime><AssayXData Points="600">AAAAAM3MTD7NzMw+mpkZP1YOTT/FIIA/XrqZPzMzsz+R7cw/K4fmPwAAAEDNzAxAmpkZQGZm
JkCWQzNAAABAQM3MTED8qVlAZmZmQDMzc0AxCIBAZmaGQM3MjEBkO5NAmpmZQAAAoECYbqZA
/tSsQDMzs0DLoblAAADAQMl2xkDNzMxAZDvTQJqZ2UAAAOBAmG7mQM3M7EBkO/NAy6H5QAAA
AEFMNwNBf2oGQZqZCUHNzAxBGQQQQUw3E0FmZhZBsp0ZQeXQHEEZBCBBMzMjQX9qJkGynSlB
zcwsQQAAMEFMNzNBZmY2QbKdOUHNzDxBAABAQTMzQ0F/akZBmplJQeXQTEEZBFBBTDdTQWZm
VkGamVlBzcxcQRkEYEEzM2NBf2pmQZqZaUHNzGxBGQRwQTMzc0FmZnZBmpl5QeXQfEEMAoBB
mpmBQT81g0HNzIRBc2iGQQAAiEGamYlBMzOLQdnOjEFmZo5BAACQQZqZkUEzM5NB2c6UQWZm
lkEAAJhBmpmZQT81m0HZzpxBZmaeQQAAoEGmm6FBMzOjQdnOpEFmZqZBAACoQaabqUE/NatB
2c6sQWZmrkEMArBBmpmxQT81s0HZzrRBZma2QQAAuEGamblBMzO7QdnOvEFmZr5BDALAQZqZ
wUE/NcNB2c7EQXNoxkEMAshBmpnJQT81y0HNzMxBc2jOQQwC0EGamdFBMzPTQc3M1EFzaNZB
DALYQZqZ2UE/NdtB2c7cQXNo3kEMAuBBmpnhQTMz40HNzORBZmbmQQAA6EGamelBMzPrQdnO
7EFzaO5BDALwQaab8UE/NfNB2c70QXNo9kEAAPhBmpn5QT81+0HZzvxBZmb+QQAAAELTzQBC
mpkBQmZmAkIzMwNCAAAEQtPNBEKgmgVCZmYGQjMzB0IGAQhCzcwIQpqZCUJmZgpCOTQLQgAA
DELNzAxCmpkNQmZmDkIzMw9CAAAQQs3MEEKgmhFCZmYSQjMzE0IGARRCzcwUQqCaFUJmZhZC
OTQXQgYBGELNzBhCmpkZQmZmGkI5NBtCBgEcQtPNHEKgmh1CbWceQjMzH0IAACBC080gQqCa
IUJmZiJCOTQjQgAAJELTzSRCmpklQm1nJkIzMydCAAAoQs3MKEKgmilCbWcqQjMzK0IGASxC
080sQpqZLUJmZi5CMzMvQgYBMELNzDBCmpkxQm1nMkIzMzNCAAA0Qs3MNEKgmjVCZmY2Qjk0
N0IAADhCzcw4QqCaOUJmZjpCMzM7QgYBPELTzTxCmpk9QmZmPkIzMz9CBgFAQtPNQEKgmkFC
bWdCQjk0Q0IGAURCzcxEQqCaRUJtZ0ZCMzNHQgAASELTzUhCoJpJQmZmSkIzM0tCAABMQtPN
TEKamU1CZmZOQjk0T0IGAVBC081QQpqZUUJtZ1JCPzVTQgYBVELTzVRCmplVQmZmVkIzM1dC
AABYQtPNWEKgmllCbWdaQjk0W0IGAVxCzcxcQqCaXUJmZl5COTRfQgAAYELNzGBCoJphQm1n
YkIzM2NCAABkQtPNZEKgmmVCZmZmQjMzZ0IAAGhCzcxoQqCaaUJmZmpCOTRrQgAAbELTzWxC
mpltQmZmbkI5NG9CAABwQtPNcEKamXFCZmZyQjMzc0IAAHRC0810QqCadUJtZ3ZCMzN3QgYB
eELTzXhCoJp5QmZmekIzM3tCBgF8QtPNfEKgmn1CZmZ+Qjk0f0IAAIBCZmaAQs3MgEK2M4FC
HZqBQgAAgkLpZoJCzcyCQjMzg0KamYNCgwCEQulmhEJQzYRCMzOFQh2ahUIAAIZCZmaGQlDN
hkIzM4dCHZqHQoMAiEJmZohCzcyIQrYziUIdmolCgwCKQmZmikJQzYpCMzOLQpqZi0KDAIxC
ZmaMQlDNjEK2M41CmpmNQgAAjkJmZo5CUM2OQrYzj0Idmo9CgwCQQmZmkEJQzZBCtjORQpqZ
kUIAAJJC6WaSQlDNkkIzM5NCHZqTQgAAlELpZpRCUM2UQrYzlUIdmpVCAACWQulmlkJQzZZC
MzOXQpqZl0IAAJhC6WaYQlDNmEIzM5lCHZqZQoMAmkJmZppCzcyaQjMzm0IdmptCAACcQulm
nELNzJxCtjOdQpqZnUKDAJ5C6WaeQs3MnkIzM59CHZqfQgAAoELpZqBCUM2gQjMzoUIdmqFC
gwCiQmZmokLNzKJCMzOjQpqZo0IAAKRC6WakQs3MpEK2M6VCmpmlQgAApkJmZqZCUM2mQjMz
p0IdmqdCgwCoQmZmqELNzKhCtjOpQpqZqUIAAKpCZmaqQlDNqkK2M6tCHZqrQgAArEJmZqxC
UM2sQjMzrUIdmq1CAACuQulmrkJQza5CMzOvQh2ar0IAALBC6WawQlDNsEK2M7FCmpmxQgAA
skLpZrJCzcyyQjMzs0KambNCAAC0QulmtEJQzbRCMzO1QpqZtUKDALZC6Wa2QlDNtkK2M7dC
mpm3QoMAuEJmZrhCzcy4QjMzuUIdmrlCAAC6QulmukLNzLpCMzO7Qh2au0KDALxCZma8Qs3M
vEIzM71Cmpm9QgAAvkJmZr5CUM2+QrYzv0Idmr9CAADAQulmwELNzMBCtjPBQpqZwUKDAMJC
ZmbCQlDNwkK2M8NCmpnDQoMAxEJmZsRCUM3EQjMzxUIdmsVCgwDGQulmxkLNzMZCtjPHQh2a
x0KDAMhCZmbIQlDNyEK2M8lCmpnJQgAAykJmZspCUM3KQrYzy0KamctCAADMQulmzEJQzcxC
MzPNQpqZzUKDAM5C6WbOQs3MzkIzM89CHZrPQgAA0ELpZtBCzczQQjMz0UIdmtFCAADSQulm
0kLNzNJCtjPTQpqZ00KDANRCZmbUQlDN1EIzM9VCHZrVQgAA1kJmZtZCzczWQrYz10IdmtdC
AADYQulm2ELNzNhCtjPZQpqZ2UIAANpCZmbaQs3M2kK2M9tCHZrbQoMA3EJmZtxCUM3cQjMz
3UKamd1CgwDeQmZm3kJQzd5CMzPfQh2a30IAAOBCZmbgQlDN4EIzM+FCmpnhQgAA4kJmZuJC
zcziQrYz40KameNCAADkQulm5EJQzeRCtjPlQpqZ5UIAAOZCZmbmQlDN5kK2M+dCHZrnQgAA
6ELpZuhCUM3oQjMz6UIdmulCgwDqQulm6kJQzepCMzPrQh2a60KDAOxC6WbsQlDN7EIzM+1C
HZrtQgAA7kLpZu5CUM3uQrYz70Idmu9C</AssayXData><AssayYData Points="600">AAAAAOeWrDvUSb47l/KBO77xyjt17KY7QgsSOzjRzTtwEyc7PgCdOs79DjsWCbU6aFXTOfUh
MDvOI687pqhRO1MYjDtd/Cg7W/kSPNHLBjwcKb87DBYDPLSvGzxifYg7MnesO+2FvjsJtPM7
PO7xO8s2+DqcfRw8QQQqPHNABDzNLek7/9O6O4QFuzsx3rw7/OW7O80AFjy5VBk8bRISPPI8
HDz6Rhc8MSPhO8ME/DtzeuQ7wsTSO6qhrTtbrCk7hxSWO0uR6DvxB947cj4SPM43QzuCw5Q7
nRoYPAiaGjzvzSU8TRA1PP6pEjwCjdI7ZuSUOxDyWzvNX9Y7Ek/1OxTcDzwZiQ48zns8PMZ9
RzylKPk7uV0BPLYrvDs5rfg7XpMdPER7MzyhUx88VCXXO6QXGTytzww86jgmPFZ4RzzcZT08
twHtO1fuoDtn/gE8hUYcPCALGDwFZMU7dfoWPEBXBDz7slY8gFkLPEWBFDxBPwo8X/UGPA7U
VjxMpyM8t041PFtvNTyg4Co8flwuPMoKTTxSIiI8FAsbPB8nzDu0rR08eXQlPF0mCDwSa1A8
YU3aOwpmUDzeCBY8iJEVPFibDzzU2C88QbpaO8tDWDxaIx08xmFxPLS2UjzAeFc8WYahO3zs
FjwqZWI8Zm4aPEHy1TukkQA83IJDPH4fMTyK+0Q8tg9LPAARUTzUBQI85/I+PHti7zu4MjE8
xSBDPG3eZDyJI0k8vMpdPJ/EJDy85YI8aWpKPB7LcTy9Zkw8L21nPCLuSzyKcxw81MRMPIda
bDycZlw81BNIPITeNzxhmGs8C3wyPEnGQTySzWg8SkGDPAi+YDx474E8Y6hIPOx4XTw7h048
BvxiPDiTcDzdVpA8Y2+JPKiUfTy/9Dk8yEtYPIohWjxUAUo8DacQPDTiRTzIDHY8o3g1PPhQ
QDzutpI8K8dHPDBaPzwr+Dw8NvpDPBBafDzSj4M8CVYzPKBxVDzj5D489jBHPLm2iTxR3YM8
2otbPLeieTw/H2E8AdB+PIsrSTw2IXk8YgmXPHwVlTwDh3s8KqCNPMrUSTxM5F08r9CUPHuG
hDxIoHE85zk3PD0Chzz1Rok8M3JrPAj4WTyksBE85x5kPA6tSzzNYYg8DPVnPAkZpzzONoM8
B5B8PImMdDxtgZs83y11PEoFaDwqjog8BuaCPLLOnTy1tmE8sTGPPBmVjjwK+lc8FTt9PIFC
ezxy4Tc8jNhsPA0UizwinZE8t+6FPFWPiTzKgI48mgpyPG4mljyEp7Q89zCPPLGVlDxugJQ8
XLRkPNN5KjzhSn08T+qZPK9ihjxfpIs8K7qcPObikzw1n608iHSbPGCGkzyuFY48V4qRPKiL
jDxUzXI8D4d8PCJjYzx4R5k80ItWPG6VVDyyKUg8rJWQPGVGnDwvaJg8PbqUPG1tlTwgFZI8
1mqLPOanijxQS5Q87mmHPP2AijwC5488osykPHzFmzx4XoY85AKHPMankTxSWYY8uaiiPLgs
xDwxwHo8hiWBPIjNmzwYEbQ8DoOaPPGlbDyXXIY8fndkPPc5fjzDKYU8lfSTPLqXqDxb34Q8
LMidPO1VmzyiOKQ8mbePPOTmbDzlVKY85xiTPFu1izwK4ow8iv2IPAIljzxxpqY8XF2BPBWO
qzwhF4Q833eYPMXmfTyf9po89rLKPDc5pzzT5ag83n+qPMKKjTyY0Ho852usPBE9lDzcI5U8
/nShPEL0pjwWuJw8KE6NPFiskzzl+3o8ahqiPCm7qTxHiJs8fZ6VPEgBkTxkpJ08jGNsPMW8
hzxasZ0859B2PGilnTyhaJo8K9WmPIUjpjzDfIk8LV2YPHV/izyKiaI8EfF6PNLakTyYSHI8
fkWIPGPGrjwsj448EPKyPAmZvTymmJM8xVuWPBw1fTyZ7JA82OKFPNr0hzxRa3Q8sDuiPGz2
ojx5jJo803uCPF7KYDxkDnk8o85nPLrRnzymKKk8MsqAPJfqYTwzQYc85eqYPMvxmDx3u4Y8
ZkyVPDLdtzykDjc8Xj2RPAPUoTyM7pI8wBeRPKFLuDyJKJU8I31NPCMKiTwplqg8F1yLPCCk
oDwYpLc8+uyAPHmJmDy1SKU8JiuYPH/+qTyNO4c8jk+dPBPqnTzxg5k8zw2aPI8cnjyJEJc8
UJyPPFsoizzHAKA8Zja6PIoAoDzdj588STWxPPw+pTz1NYg8nHq6PBBEoDwOtnA8lDKTPBna
rDyWm5c8idmIPLWmjzzyn6E8DSCbPFb9qDyJGtw8RwuwPPRBsTwWsoo8aQWPPJWknDyMeIs8
jxubPO3ahzwOMJc8W7WQPKq/kDx9UaM8i8mTPJlClDzwVKQ8G6HEPH/2jTxbppk8HS2RPG35
kjxDGn0854ayPNE1gzx06qY8qwuiPAcknjx5roY8ZQCYPA1RnjwfoXw8vfmTPMhLjjxO37c8
KE2YPLNipjzrU608fYyZPHjbkjwTDaU8eiuePOQwjDzhYIk8QE2ePI+5xDzQxYU8nwarPAWF
oDy2gZI8dUHFPB8xjDynY5U8gQWrPFaQqzxKj648BbWqPPoHwDyslbc8KaaXPLcu0zyrToo8
2SixPO5ZnjwW0Ls8lW2hPHBWgjzx8J48ZduYPI6pkDzAzcE8usiiPK7DozyDkpY8hGupPOIV
ljwaz6g87amZPNQUvDwZKq8845yLPHVtlDz8N6I8rhKmPArprjziCaI8fGW6PDV0pDxjB808
P+uiPC7BsjyNr6g8VoWcPNvcozy48LQ8OdamPPgiuTyNfa88KNecPCjJlDyQ4ro8XFOSPI6Z
ojzXBYg8/CmoPGh9rzwUQ7U8ATObPD+lqjx2l7c8Z/GZPLTQnjy+/mM8ZfCYPOo6mDzvH5w8
ahOfPPmEjTyw3bc8xe2qPEN/sDweJ5w8In3FPOkw3jzsiMQ8YRifPOL9ejzQJac82sunPFY1
ojyFIZo8IByLPDoEkzxzFpI8xMepPEUYuzyPIqo8QGV1PJIGyDzMOqw88d+LPIGIojxrWb88
aFaTPLtQmTxY46M8xhDKPMQjozxUAIQ8wv6aPM/FqTxt/oQ8aG6fPCG1zTzVrbE8PvrCPNtK
ijyhmrc83FGSPFgPhjzjLpk8jha1PKHCwTwMQ448N66qPBgfmzyBmJo8dD6ePJvKiTx+r5M8
079zPI1mnDwNSaM8ONKTPMiEizzhmLI8</AssayYData></Step><Step><CommonData><SampleLocation>5</SampleLocation><SampleID>mhb2</SampleID><SampleGroup></SampleGroup><SampleInfo></SampleInfo><SampleRow>E</SampleRow><SamplePlate>1</SamplePlate><WellType>KLOAD</WellType><Concentration>-1</Concentration><ConcentrationUnits>µg/ml</ConcentrationUnits><MolarConcentration>-1</MolarConcentration><MolarConcUnits>nM</MolarConcUnits><MolecularWeight>-1</MolecularWeight><Temperature>30</Temperature><StartTime>3130765</StartTime><AssayTime>1200</AssayTime></CommonData><FlowRate>1000</FlowRate><StepType>LOADING</StepType><StepName>Loading</StepName><StepStatus>OK</StepStatus><ActualTime>522.801</ActualTime><CycleTime>0.2</CycleTime><AssayXData Points="2614">gwDwQulm8ELTzfBCtjPxQqCa8UIGAfJCbGfyQtPN8kK2M/NCHZrzQoMA9ELpZvRCUM30Qjk0
9UKgmvVCBgH2Qmxn9kLTzfZCtjP3QqCa90KDAPhC6Wb4QlDN+EK2M/lCHZr5QgYB+kJsZ/pC
0836Qjk0+0IdmvtCgwD8Qmxn/EJQzfxCOTT9Qh2a/UKDAP5C6Wb+QtPN/kI5NP9CHZr/QkIA
AEN1MwBDqGYAQ9uZAENQzQBDgwABQ3UzAUPpZgFDHZoBQw7NAUODAAJDdTMCQ+lmAkMdmgJD
Ds0CQ4MAA0N1MwNDqGYDQx2aA0MOzQNDgwAEQ7YzBEMrZwRDHZoEQw7NBENCAAVDtjMFQ6hm
BUMdmgVDUM0FQ0IABkN1MwZDqGYGQx2aBkNQzQZDgwAHQ7YzB0PpZgdDHZoHQw7NB0ODAAhD
dTMIQ6hmCEMdmghDDs0IQ4MACUN1MwlDqGYJQ9uZCUMOzQlDQgAKQ3UzCkOoZgpDHZoKQ1DN
CkNCAAtDdTMLQ6hmC0MdmgtDDs0LQ4MADEN1MwxDqGYMQ9uZDEMOzQxDQgANQ7YzDUPpZg1D
25kNQw7NDUNCAA5DdTMOQ+lmDkPbmQ5DDs0OQ0IAD0N1Mw9DqGYPQx2aD0NQzQ9DQgAQQ3Uz
EEPpZhBD25kQQ1DNEENCABFDtjMRQ+lmEUPbmRFDDs0RQ4MAEkO2MxJD6WYSQx2aEkNQzRJD
QgATQ7YzE0OoZhND25kTQw7NE0ODABRDtjMUQ6hmFEPbmRRDDs0UQ4MAFUN1MxVD6WYVQ9uZ
FUNQzRVDgwAWQ7YzFkPpZhZD25kWQw7NFkNCABdDdTMXQ6hmF0MdmhdDUM0XQ4MAGEN1MxhD
6mYYQ9uZGENQzRhDgwAZQ7YzGUPqZhlD25kZQ1DNGUNCABpDtjMaQ6hmGkMdmhpDDs0aQ4MA
G0N1MxtDqGYbQ9uZG0NQzRtDQgAcQ7YzHEPqZhxD25kcQw7NHEODAB1DtjMdQ+pmHUMdmh1D
UM0dQ0IAHkN1Mx5DqGYeQx2aHkNQzR5DQgAfQ7YzH0OoZh9DHZofQw7NH0ODACBDtjMgQ6hm
IEMdmiBDDs0gQ4MAIUN1MyFD6mYhQx2aIUNQzSFDgwAiQ3UzIkOoZiJD25kiQw7NIkNCACND
dTMjQ+pmI0MdmiNDDs0jQ0IAJEO2MyRDqGYkQ9uZJENQzSRDgwAlQ3UzJUOoZiVDHZolQ1DN
JUNCACZDtjMmQ6hmJkMdmiZDDs0mQ8QAJ0N1MydD6mYnQx2aJ0NQzSdDQgAoQ7YzKEPqZihD
HZooQ1DNKENCAClDdTMpQ+pmKUMdmilDDs0pQ0IAKkN1MypD6mYqQx2aKkMOzSpDQgArQ7Yz
K0OoZitDHZorQ1DNK0NCACxDtjMsQ6hmLEMdmixDDs0sQ0IALUO2My1DqGYtQ9uZLUMOzS1D
gwAuQ3UzLkOoZi5DHZouQw7NLkNCAC9DtjMvQ+pmL0PbmS9DUM0vQ4MAMEN1MzBDqGYwQx2a
MENQzTBDgwAxQ3UzMUOoZjFDHZoxQw7NMUODADJDtjMyQ+pmMkMdmjJDDs0yQ4MAM0O2MzND
6mYzQ9uZM0NQzTNDQgA0Q7YzNEOoZjRDHZo0Q1DNNENCADVDdTM1Q6hmNUPbmTVDUM01Q4MA
NkN1MzZD6mY2Q9uZNkMOzTZDQgA3Q7YzN0OoZjdD25k3Q1DNN0ODADhDtjM4Q+pmOEMcmjhD
UM04Q0IAOUN0MzlDqGY5QxyaOUMOzTlDQgA6Q7YzOkPqZjpDHJo6Qw7NOkODADtDdDM7Q6hm
O0McmjtDUM07Q4MAPEO2MzxDqGY8Q9uZPEMOzTxDQgA9Q7YzPUOoZj1DHJo9Q1DNPUODAD5D
tjM+Q+pmPkMcmj5DUM0+Q0IAP0N0Mz9DqGY/QxyaP0NQzT9DQgBAQ7YzQEOoZkBDHJpAQ1DN
QENCAEFDtjNBQ6hmQUMcmkFDUM1BQ0IAQkO2M0JD6mZCQxyaQkNQzUJDgwBDQ7YzQ0OoZkND
25lDQ1DNQ0ODAERDtjNEQ+pmREPbmURDUM1EQ0IARUO2M0VD6mZFQ9uZRUNQzUVDQgBGQ7Yz
RkPqZkZDHJpGQw7NRkODAEdDtjNHQ6hmR0McmkdDUM1HQ4MASEN0M0hD6mZIQxyaSEMOzUhD
gwBJQ7YzSUOoZklDHJpJQw7NSUODAEpDdDNKQ+pmSkMcmkpDUM1KQ0IAS0N0M0tDqGZLQxya
S0NQzUtDQgBMQ7YzTEOoZkxDHJpMQ1DNTENCAE1DdDNNQytnTUPbmU1DUM1NQ4MATkO2M05D
6mZOQxyaTkMOzU5DgwBPQ3QzT0OoZk9DHJpPQw7NT0ODAFBDdDNQQ6hmUEPbmVBDUM1QQ0IA
UUO2M1FDqGZRQxyaUUNQzVFDQgBSQ3QzUkOoZlJD25lSQw7NUkODAFNDdDNTQ+pmU0McmlND
Ds1TQ0IAVEP4M1RDqGZUQ9uZVEMOzVRDgwBVQ3QzVUOoZlVDHJpVQ1DNVUODAFZDtjNWQ6hm
VkPbmVZDDs1WQ0IAV0O2M1dDqGZXQ9uZV0MOzVdDQgBYQ7YzWEPqZlhDHJpYQ1DNWEODAFlD
dDNZQ+pmWUPbmVlDUM1ZQ0IAWkP4M1pDqGZaQxyaWkNQzVpDgwBbQ3QzW0OoZltDHJpbQw7N
W0PEAFxDdDNcQ+pmXEMcmlxDDs1cQ4MAXUO2M11DqGZdQxyaXUMOzV1DgwBeQ7YzXkPqZl5D
HJpeQ1DNXkNCAF9DdDNfQ+pmX0Mcml9DUM1fQ0IAYEO2M2BDqGZgQxyaYEMOzWBDgwBhQ3Qz
YUPqZmFD25lhQw7NYUODAGJDtjNiQ+pmYkPbmWJDDs1iQ0IAY0O2M2NDqGZjQxyaY0MOzWND
gwBkQ3QzZEOoZmRD25lkQ1DNZEODAGVDdDNlQytnZUPbmWVDUM1lQ0IAZkO2M2ZD6mZmQxya
ZkNQzWZDgwBnQ3QzZ0OoZmdD25lnQ1DNZ0ODAGhDdDNoQ+pmaEPbmWhDDs1oQ0IAaUO2M2lD
qGZpQxyaaUMOzWlDgwBqQ3QzakOoZmpD25lqQ1DNakNCAGtDtjNrQ+pma0PbmWtDUM1rQ4MA
bEO2M2xDqGZsQxyabEMOzWxDxABtQ3QzbUOoZm1D25ltQw7NbUODAG5DtjNuQ+pmbkMcmm5D
UM1uQ4MAb0O2M29DqGZvQxyab0MOzW9DQgBwQ7YzcEOoZnBD25lwQ1DNcEODAHFDtjNxQ6hm
cUMcmnFDUM1xQ0IAckN0M3JDqGZyQxyackMOzXJDgwBzQ3Qzc0MrZ3NDHJpzQw7Nc0ODAHRD
dDN0Q6hmdEMcmnRDUM10Q0IAdUN0M3VDqGZ1QxyadUMOzXVDgwB2Q7YzdkPqZnZD25l2Q1DN
dkNCAHdDtjN3Q6hmd0McmndDDs13Q0IAeEN0M3hD6mZ4QxyaeENQzXhDhAB5Q7YzeUPqZnlD
3Jl5Qw7NeUNCAHpDtjN6Q+pmekPcmXpDDs16Q4QAe0N0M3tD6mZ7Qxyae0NQzXtDQgB8Q7Yz
fEOoZnxDHJp8Qw7NfENCAH1DtjN9Q+pmfUMcmn1DDs19Q4QAfkN0M35D6mZ+Q9yZfkNQzX5D
hAB/Q3Qzf0PqZn9DHJp/Qw7Nf0NCAIBD2xmAQ1QzgEPuTIBDh2aAQ0KAgEPbmYBDVLOAQw7N
gEOo5oBDQgCBQ9sZgUN1M4FD7kyBQ4dmgUMhgIFDupmBQ3WzgUMOzYFDh+aBQ0IAgkO6GYJD
dTOCQw5NgkOHZoJDQoCCQ7qZgkN1s4JDDs2CQ6jmgkMhAIND2xmDQ3Uzg0MOTYNDh2aDQyGA
g0O6mYNDdbODQw7Ng0Oo5oNDQgCEQ7oZhENUM4RD7kyEQ4dmhEMhgIRD25mEQ3WzhEMOzYRD
qOaEQ0IAhUO6GYVDVDOFQw5NhUOoZoVDIYCFQ7qZhUNUs4VDDs2FQ4fmhUNCAIZD2xmGQ1Qz
hkMOTYZDh2aGQ0KAhkO6mYZDVLOGQ+7MhkOo5oZDIQCHQ9sZh0NUM4dD7kyHQ6hmh0MhgIdD
25mHQ3Wzh0MOzYdDh+aHQ0IAiEO6GYhDVDOIQ+5MiEOHZohDQoCIQ9uZiEN1s4hDDs2IQ4fm
iEMhAIlD2xmJQ1QziUMOTYlDh2aJQyGAiUO6mYlDdbOJQ+7MiUOo5olDQgCKQ7oZikNUM4pD
Dk2KQ6hmikMhgIpD25mKQ3WzikPuzIpDh+aKQ0IAi0O6GYtDVDOLQ+5Mi0OoZotDQoCLQ7qZ
i0NUs4tD7syLQ6jmi0NCAIxD2xmMQ1QzjEMOTYxDh2aMQ0KAjEO6mYxDVLOMQw7NjEOo5oxD
QgCNQ9sZjUNUM41DDk2NQ4dmjUMhgI1DupmNQ3WzjUMOzY1Dh+aNQyEAjkO6GY5DdTOOQw5N
jkOoZo5DIYCOQ7qZjkN1s45DDs2OQ6jmjkNCAI9DuhmPQ3Uzj0PuTI9Dh2aPQ0KAj0O6mY9D
VLOPQw7Nj0Oo5o9DQgCQQ7oZkEN1M5BDDk2QQ4dmkEMhgJBD25mQQ3WzkEMOzZBDh+aQQ0IA
kUO6GZFDdTORQ+5MkUOHZpFDQoCRQ9uZkUN1s5FD7syRQ4fmkUMhAJJDuhmSQ3UzkkPuTJJD
qGaSQ0KAkkO6mZJDVLOSQw7NkkOo5pJDQgCTQ7oZk0NUM5ND7kyTQ6hmk0NCgJNDupmTQ3Wz
k0MOzZNDqOaTQ0IAlEO6GZRDdTOUQ+5MlEOoZpRDIYCUQ7qZlEN1s5RD7syUQ6jmlEMhAJVD
2xmVQ1QzlUMOTZVDh2aVQyGAlUPbmZVDVLOVQ+7MlUOo5pVDIQCWQ9sZlkN1M5ZDDk2WQ4dm
lkNCgJZD25mWQ3WzlkPuzJZDh+aWQ0IAl0O6GZdDVDOXQw5Nl0OHZpdDQoCXQ7qZl0NUs5dD
7syXQ4fml0MhAJhD2xmYQ3UzmEMOTZhDh2aYQ0KAmEO6mZhDdbOYQ+7MmEOH5phDQgCZQ9sZ
mUNUM5lD7kyZQ6hmmUNCgJlDupmZQ3WzmUMOzZlDqOaZQyEAmkO6GZpDdTOaQw5NmkOoZppD
QoCaQ9uZmkNUs5pDDs2aQ6jmmkMhAJtDuhmbQ1Qzm0MOTZtDqGabQyGAm0PbmZtDdbObQw7N
m0Oo5ptDIQCcQ9sZnEN1M5xDDk2cQ6hmnENCgJxD/JmcQ3WznEMOzZxDh+acQyEAnUPbGZ1D
dTOdQw5NnUOoZp1DIYCdQ9uZnUNUs51DDs2dQ6jmnUNCAJ5DuhmeQ1QznkPuTJ5DqGaeQ0KA
nkPbmZ5DVLOeQ+7MnkOo5p5DIQCfQ7oZn0N1M59D7kyfQ6hmn0MhgJ9DupmfQ1Szn0PuzJ9D
qOafQ0IAoEO6GaBDVDOgQw5NoEOoZqBDIYCgQ7qZoENUs6BDDs2gQ4fmoENCAKFDuhmhQ1Qz
oUPuTKFDqGahQyGAoUO6maFDVLOhQw7NoUOo5qFDIQCiQ7oZokN1M6JDDk2iQ6hmokMhgKJD
upmiQ3WzokMOzaJDh+aiQyEAo0O6GaNDVDOjQ+5Mo0OHZqNDQoCjQ9uZo0NUs6NDDs2jQ4fm
o0MhAKRDuhmkQ3UzpEPuTKRDh2akQyGApEPbmaRDdbOkQw7NpEOH5qRDIQClQ7oZpUNUM6VD
7kylQ6hmpUNCgKVDupmlQ3WzpUPuzKVDh+alQ0IApkPbGaZDdTOmQw5NpkOHZqZDQoCmQ7qZ
pkNUs6ZD7symQ4fmpkNCAKdD2xmnQ3Uzp0PuTKdDqGanQyGAp0O6madDVLOnQ+7Mp0OH5qdD
QgCoQ9sZqEN1M6hD7kyoQ6hmqEMhgKhDupmoQ1SzqEPuzKhDqOaoQ0IAqUPbGalDVDOpQ+5M
qUOHZqlDIYCpQ7qZqUN1s6lDDs2pQ6jmqUMhAKpDuhmqQ1QzqkMOTapDqGaqQyGAqkPbmapD
VLOqQ+7MqkOH5qpDQgCrQ7oZq0N1M6tD7kyrQ4dmq0MhgKtDupmrQ3Wzq0MOzatDh+arQ2IA
rEPbGaxDdTOsQ+5MrEOoZqxDIYCsQ7qZrEN1s6xD7sysQ6jmrEMhAK1D2xmtQ1QzrUMOTa1D
h2atQyGArUO6ma1DVLOtQw7NrUOo5q1DQgCuQ7oZrkN1M65D7kyuQ4dmrkNCgK5D25muQ3Wz
rkPuzK5Dh+auQyEAr0O6Ga9DdTOvQ+5Mr0OoZq9DQoCvQ9uZr0N1s69DDs2vQ4fmr0NCALBD
2xmwQ1QzsEMOTbBDqGawQyGAsEPbmbBDdbOwQw7NsEOo5rBDIQCxQ9sZsUNUM7FDDk2xQ6hm
sUNCgLFDupmxQ1SzsUPuzLFDh+axQ0IAskO6GbJDdTOyQ+5MskOoZrJDIYCyQ7qZskNUs7JD
Ds2yQ4fmskMhALND2xmzQ3Uzs0PuTLNDqGazQyGAs0PbmbNDdbOzQw7Ns0Oo5rNDQgC0Q/wZ
tENUM7RDDk20Q6hmtENCgLRDupm0Q3WztEPuzLRDqOa0QyEAtUPbGbVDdTO1Qw5NtUOoZrVD
IYC1Q7qZtUNUs7VD7sy1Q4fmtUMhALZD2xm2Q3UztkPuTLZDh2a2QyGAtkPbmbZDdbO2Q+7M
tkOo5rZDQgC3Q9sZt0N1M7dDDk23Q4dmt0MhgLdD25m3Q3Wzt0MOzbdDh+a3Q0IAuEO6GbhD
VDO4Qw5NuEOoZrhDQoC4Q9uZuENUs7hDDs24Q4fmuENCALlDuhm5Q3UzuUMOTblDh2a5Q0KA
uUO6mblDVLO5Q+7MuUOo5rlDQgC6Q9sZukNUM7pDDk26Q6hmukNCgLpDupm6Q1SzukPuzLpD
h+a6Q0IAu0O6GbtDdTO7Q+5Mu0OoZrtDQoC7Q9uZu0N1s7tDDs27Q6jmu0MhALxDuxm8Q1Qz
vEMPTbxDh2a8QyGAvEPbmbxDdbO8Qw/NvEOH5rxDIQC9Q9sZvUN1M71D7ky9Q4dmvUMhgL1D
25m9Q1SzvUMPzb1DqOa9QyEAvkPbGb5DVDO+Q+5MvkOHZr5DQoC+Q9uZvkNUs75D7sy+Q4fm
vkNCAL9Duxm/Q1Qzv0MPTb9Dh2a/Q0KAv0O7mb9DdbO/Qw/Nv0Oo5r9DQgDAQ7sZwENUM8BD
D03AQ4dmwENCgMBD25nAQ1SzwEMPzcBDqObAQ0IAwUPbGcFDdTPBQ+5MwUOoZsFDIYDBQ9uZ
wUNUs8FD7szBQ4fmwUNCAMJDuxnCQ1QzwkMPTcJDh2bCQyGAwkO7mcJDVLPCQw/NwkOo5sJD
QgDDQ9sZw0NUM8NDD03DQ6hmw0MhgMNDu5nDQ3Wzw0PuzMNDh+bDQ0IAxEPbGcRDVDPEQw9N
xEOoZsRDIYDEQ7uZxENUs8RDD83EQ6jmxENCAMVD2xnFQ1QzxUMPTcVDqGbFQ0KAxUO7mcVD
VLPFQw/NxUOH5sVDQgDGQ9sZxkNUM8ZD7kzGQ6hmxkNCgMZDu5nGQ1SzxkMPzcZDqObGQyEA
x0PbGcdDVDPHQw9Nx0OoZsdDQoDHQ9uZx0NUs8dD7szHQ6jmx0MhAMhD2xnIQ1QzyEPuTMhD
qGbIQyGAyEO7mchDVLPIQ+7MyEOH5shDIQDJQ7sZyUNUM8lDD03JQ4dmyUMhgMlD25nJQ5az
yUPuzMlDh+bJQ0IAykPbGcpDVDPKQw9NykOHZspDIYDKQ7uZykN1s8pD7szKQ6jmykMhAMtD
uxnLQ1Qzy0PuTMtDqGbLQyGAy0O7mctDVLPLQ+7My0OH5stDQgDMQ9sZzENUM8xD7kzMQ4dm
zEMhgMxDu5nMQ3WzzEMPzcxDqObMQyEAzUPbGc1DVDPNQ+5MzUOoZs1DIYDNQ7uZzUN1s81D
7szNQ6jmzUMhAM5DuxnOQ3UzzkMPTc5DqGbOQyGAzkPbmc5DVLPOQ+7MzkOH5s5DIQDPQ9sZ
z0NUM89D7kzPQ6hmz0MhgM9D25nPQ1Szz0MPzc9Dh+bPQ0IA0EPbGdBDVDPQQw9N0EOHZtBD
QoDQQ9uZ0EN1s9BD7szQQ6jm0EMhANFDuxnRQ1Qz0UMPTdFDh2bRQ0KA0UPbmdFDVLPRQw/N
0UOH5tFDQgDSQ9sZ0kNUM9JD7kzSQ4dm0kMhgNJDu5nSQ1Sz0kPuzNJDh+bSQyEA00O7GdND
VDPTQ+5M00OHZtNDIYDTQ7uZ00N1s9NDD83TQ6jm00MhANRD2xnUQ1Qz1EPuTNRDqGbUQyGA
1EPbmdRDVLPUQw/N1EOo5tRDQgDVQ7sZ1UN1M9VD7kzVQ4dm1UNCgNVDu5nVQ1Sz1UPuzNVD
qObVQyEA1kPbGdZDdTPWQw9N1kOoZtZDIYDWQ7uZ1kN1s9ZD7szWQ4fm1kNCANdD2xnXQ3Uz
10MPTddDqGbXQyGA10PbmddDdbPXQ+7M10Oo5tdDQgDYQ9sZ2ENUM9hDD03YQ6hm2ENCgNhD
25nYQ1Sz2EMPzdhDh+bYQ0IA2UPbGdlDVDPZQw9N2UOHZtlDQoDZQ9uZ2UNUs9lD7szZQ4fm
2UMhANpDuxnaQ1Qz2kPuTNpDh2baQ0KA2kPbmdpDVLPaQw/N2kOH5tpDQgDbQ9sZ20NUM9tD
7kzbQ6hm20MhgNtDu5nbQ3Wz20MPzdtDqObbQyEA3EO7GdxDdTPcQ+5M3EOHZtxDIYDcQ9uZ
3EN1s9xDD83cQ4fm3ENCAN1D2xndQ1Qz3UMPTd1DqGbdQyGA3UPbmd1DVLPdQw/N3UOH5t1D
IQDeQ7sZ3kNUM95DD03eQ6hm3kNCgN5D25neQ1Sz3kMPzd5DqObeQyEA30PbGd9DVDPfQw9N
30OoZt9DIYDfQ7uZ30N1s99DD83fQ4fm30NCAOBDuxngQ1Qz4EPuTOBDqGbgQ0KA4EO7meBD
dbPgQ+7M4EOH5uBDIQDhQ7sZ4UN1M+FDD03hQ4dm4UMhgOFDu5nhQ3Wz4UPuzOFDqObhQyEA
4kO7GeJDVDPiQw9N4kOHZuJDQoDiQ7uZ4kNUs+JDD83iQ4fm4kMhAONDuxnjQ3Uz40MPTeND
qGbjQ0KA40PbmeNDVLPjQw/N40Oo5uNDQgDkQ7sZ5ENUM+RDD03kQ6hm5ENCgORD25nkQ1Sz
5EPuzORDh+bkQyEA5UPbGeVDVDPlQw9N5UOoZuVDQoDlQ7uZ5UNUs+VD7szlQ6jm5UNCAOZD
uxnmQ1Qz5kPuTOZDqGbmQyGA5kPbmeZDVLPmQ+7M5kOH5uZDQgDnQ7sZ50NUM+dD7kznQ6hm
50NCgOdDu5nnQ3Wz50PuzOdDh+bnQyEA6EPbGehDdTPoQw9N6EOoZuhDIYDoQ7uZ6EN1s+hD
D83oQ4fm6EMhAOlD2xnpQ1Qz6UMPTelDh2bpQ0KA6UO7melDdbPpQw/N6UOH5ulDIQDqQ9sZ
6kNUM+pD7kzqQ4dm6kNCgOpD25nqQ1Sz6kMPzepDh+bqQ0IA60O7GetDVDPrQw9N60OHZutD
QoDrQ9uZ60NUs+tD7szrQ4fm60MhAOxD2xnsQ1Qz7EMPTexDqGbsQ0KA7EO7mexDdbPsQw/N
7EOH5uxDQgDtQ7sZ7UNUM+1D7kztQ4dm7UMhgO1Du5ntQ3Wz7UMPze1DqObtQyEA7kO7Ge5D
dTPuQw9N7kOoZu5DIYDuQ9uZ7kNUs+5D7szuQ8nm7kMhAO9DuxnvQ1Qz70PuTO9Dh2bvQyGA
70Pbme9DdbPvQw/N70OH5u9DIQDwQ7sZ8ENUM/BDD03wQ4dm8ENCgPBD25nwQ1Sz8EMPzfBD
h+bwQyEA8UO7GfFDVDPxQw9N8UOoZvFDIYDxQ9uZ8UN1s/FD7szxQ4fm8UMhAPJD2xnyQ1Qz
8kMPTfJDqGbyQ0KA8kPbmfJDdbPyQw/N8kOo5vJDQgDzQ7sZ80NUM/NDD03zQ4dm80NCgPND
25nzQ3Wz80PuzPNDh+bzQyEA9EO7GfRDVDP0Qw9N9EOoZvRDIYD0Q7uZ9ENUs/RD7sz0Q6jm
9EMhAPVDuxn1Q3Uz9UPuTPVDqGb1QyGA9UO7mfVDdbP1Qw/N9UOH5vVDIQD2Q9sZ9kNUM/ZD
D032Q6hm9kNCgPZD25n2Q1Sz9kMPzfZDh+b2QyEA90PbGfdDdTP3Qw9N90OoZvdDQoD3Q9uZ
90NUs/dD7sz3Q6jm90NCAPhDuxn4Q1Qz+EMPTfhDqGb4QyGA+EO7mfhDdbP4Q+7M+EOH5vhD
QgD5Q7sZ+UN1M/lD7kz5Q4dm+UNCgPlD25n5Q1Sz+UMPzflDh+b5QyEA+kPbGfpDVDP6Qw9N
+kOoZvpDQoD6Q7uZ+kNUs/pD7sz6Q6jm+kMhAPtDuxn7Q1Qz+0MPTftDh2b7Q0KA+0O7mftD
VLP7Qw/N+0Oo5vtDQgD8Q7sZ/ENUM/xD7kz8Q6hm/EMhgPxDu5n8Q3Wz/EMPzfxDh+b8Q0IA
/UO7Gf1DVDP9Qw9N/UOHZv1DIYD9Q7uZ/UN1s/1DD839Q6jm/UMhAP5Duxn+Q1Qz/kMPTf5D
qGb+QyGA/kO7mf5DVLP+Q+7M/kOH5v5DIQD/Q9sZ/0NUM/9DD03/Q6hm/0MhgP9Du5n/Q3Wz
/0PuzP9Dh+b/QyEAAETtDABEqhkARHcmAERUMwBEIUAARO1MAESqWQBEd2YARENzAEQhgABE
3YwARKqZAER3pgBEVLMARBDAAETdzABEqtkARIfmAERD8wBEEAABRN0MAUS6GQFEdyYBRFQz
AUQQQAFE3UwBRKpZAUSHZgFEQ3MBRCGAAUT+jAFEupkBRIemAURUswFEEMABRN3MAUS62QFE
h+YBRFTzAUQhAAJE3QwCRKoZAkSHJgJEVDMCRBBAAkTtTAJEqlkCRIdmAkRDcwJEEIACRO2M
AkSqmQJEd6YCREOzAkQQwAJE7cwCRLrZAkSH5gJEQ/MCRCEAA0TtDANEqhkDRIcmA0RDMwNE
IUADRN1MA0SqWQNEd2YDRFRzA0QhgANE3YwDRLqZA0R3pgNEQ7MDRCHAA0TtzANEutkDRHfm
A0RD8wNEIQAERN0MBES6GQREhyYEREMzBEQQQARE3UwERKpZBESHZgREQ3MERCGABETdjARE
upkERHemBERDswREEMAERN3MBESq2QREd+YERFTzBEQQAAVE3QwFRKoZBUSHJgVEVDMFRDFA
BUTdTAVEulkFRHdmBURUcwVEEIAFRN2MBUSqmQVEh6YFRFSzBUQQwAVE3cwFRLrZBUR35gVE
VPMFRBAABkTdDAZEqhkGRHcmBkRDMwZEIUAGRO1MBkS6WQZEh2YGRENzBkQQgAZE3YwGRLqZ
BkSHpgZEQ7MGRBDABkTdzAZEqtkGRHfmBkRU8wZEEAAHRO0MB0S6GQdEhyYHREMzB0QhQAdE
3UwHRLpZB0R3ZgdEVHMHRBCAB0TtjAdEupkHRIemB0RUswdEEMAHRN3MB0Sq2QdEh+YHREPz
B0QQAAhE3QwIRMsZCESHJghEQzMIRBBACETdTAhEqlkIRHdmCERUcwhEEIAIRO2MCESqmQhE
h6YIRFSzCEQhwAhE3cwIRLrZCER35ghEVPMIRBAACUTdDAlEuhkJRIcmCURDMwlEIUAJRN1M
CUSqWQlEh2YJRENzCUQQgAlE3YwJRLqZCUSHpglEVLMJRBDACUTtzAlEqtkJRHfmCURU8wlE
IQAKRN0MCkSqGQpEdyYKREMzCkQQQApE3UwKRLpZCkR3ZgpEQ3MKRBCACkTtjApEupkKRIem
CkRDswpEIcAKRO3MCkS62QpEd+YKRFTzCkQhAAtE3QwLRKoZC0R3JgtEQzMLRCFAC0TtTAtE
qlkLRIdmC0RDcwtEEIALRO2MC0SqmQtEd6YLRFSzC0QhwAtE7cwLRKrZC0R35gtEVPMLRBAA
DETtDAxEqhkMRHcmDERDMwxEEEAMRO1MDES6WQxEh2YMRENzDEQQgAxE7YwMRLqZDESHpgxE
Q7MMRBDADETtzAxEqtkMRHfmDERD8wxEEAANRN0MDUSqGQ1EdyYNRFQzDUQhQA1E7UwNRLpZ
DUR3Zg1EQ3MNRBCADUTtjA1EupkNRHemDURDsw1EEMANRN3MDUS62Q1Eh+YNRFTzDUQQAA5E
3QwORLoZDkR3Jg5EQzMORCFADkTtTA5EqlkORIdmDkRUcw5EIYAORN2MDkS6mQ5Eh6YOREOz
DkQQwA5E7cwORLrZDkR35g5EQ/MORBAAD0TtDA9EuhkPRHcmD0RUMw9EIUAPRO1MD0S6WQ9E
d2YPRFRzD0QhgA9E3YwPRLqZD0SHpg9EQ7MPRBDAD0TtzA9EutkPRHfmD0RD8w9EIQAQRN0M
EESqGRBEdyYQRFQzEEQQQBBE7UwQRLpZEESHZhBEVHMQRBCAEETtjBBEupkQRHemEERDsxBE
IcAQRN3MEESq2RBEd+YQREPzEEQQABFE3QwRRLoZEUSHJhFEQzMRRBBAEUTdTBFEulkRRIdm
EURDcxFEEIARRO2MEUSqmRFEd6YRREOzEUQQwBFE3cwRRLrZEUSH5hFEQ/MRRBAAEkTtDBJE
uhkSRIcmEkRDMxJEEEASRO1MEkS6WRJEh2YSRFRzEkQhgBJE3YwSRLqZEkSHphJEQ7MSRBDA
EkTdzBJEqtkSRHfmEkRU8xJEIQATRN0ME0SqGRNEhyYTREMzE0QhQBNE3UwTRLpZE0R3ZhNE
VHMTRCGAE0TdjBNEupkTRHemE0RUsxNEEMATRN3ME0Sq2RNEd+YTRFTzE0QQABRE7QwURLoZ
FER3JhREVDMURBBAFETtTBREulkURHdmFERDcxREEIAURN2MFES6mRREh6YUREOzFEQhwBRE
3cwURKrZFESH5hREQ/MURBAAFUTtDBVEqhkVRIcmFURDMxVEEEAVRO1MFUS6WRVEh2YVRENz
FUQhgBVE7YwVRLqZFUSHphVEQ7MVRBDAFUTtzBVEutkVRIfmFURU8xVEIQAWRN0MFkS6GRZE
dyYWRFQzFkQQQBZE3UwWRLpZFkSHZhZEQ3MWRCGAFkTdjBZEupkWRIemFkRDsxZEIcAWRN3M
FkSq2RZEd+YWRFTzFkQhABdE3QwXRKoZF0R3JhdEVDMXRCFAF0TdTBdEqlkXRIdmF0RUcxdE
EIAXRN2MF0S6mRdEh6YXRFSzF0QQwBdE7cwXRKrZF0R35hdEVPMXRBAAGETtDBhEqhkYRJcm
GERDMxhEIUAYRO1MGESqWRhEh2YYRENzGEQhgBhE3YwYRLqZGER3phhEQ7MYRBDAGETtzBhE
qtkYRHfmGERD8xhEIQAZRO0MGUS6GRlEdyYZRFQzGUQhQBlE7UwZRLpZGUSHZhlEQ3MZRCGA
GUTdjBlEupkZRHemGURDsxlEEMAZRO3MGUS62RlEd+YZRFTzGUQhABpE3QwaRLoZGkSHJhpE
VDMaRCFAGkTtTBpEqlkaRIdmGkRUcxpEIYAaRO2MGkS6mRpEh6YaREOzGkQQwBpE3cwaRLrZ
GkSH5hpEQ/MaRCEAG0TdDBtEuhkbRHcmG0RDMxtEEEAbRN1MG0SqWRtEd2YbRFRzG0QhgBtE
7YwbRLqZG0R3phtEVLMbRBDAG0TtzBtEutkbRHfmG0RD8xtEEAAcRN0MHES6GRxEhyYcRFQz
HEQQQBxE3UwcRLpZHESHZhxEQ3McRCGAHETdjBxEupkcRIemHERUsxxEIcAcRN3MHESq2RxE
d+YcRFTzHEQQAB1E3QwdRLoZHUSHJh1EVDMdRCFAHUTtTB1EqlkdRHdmHURUcx1EIYAdRO2M
HUSqmR1Ed6YdRFSzHUQQwB1E7cwdRLrZHUSH5h1EQ/MdRCAAHkTdDB5EqhkeRIcmHkRUMx5E
IEAeRN1MHkSqWR5Eh2YeRFRzHkQggB5E7YweRLqZHkR2ph5EQ7MeRCDAHkTdzB5EutkeRHbm
HkRD8x5EEAAfRO0MH0SqGR9EdiYfRFQzH0QgQB9E3UwfRLpZH0R2Zh9EVHMfRBCAH0TdjB9E
qpkfRIemH0RUsx9EEMAfRO3MH0S62R9Eh+YfRFTzH0QQACBE3QwgRKoZIESHJiBEVDMgRCBA
IETdTCBEulkgRIdmIERUcyBEIIAgRN2MIES6mSBEh6YgRA==</AssayXData><AssayYData Points="2614">1RTRPKhXuTzykdA8fbrtPJ5ZHD3bixQ9edcsPdriMz1HdTk9vww6PY0LTj2SgFM9DXJWPUWA
Xz0Td209YOZtPStGbj3pe4Q93j5+PXfMhj0wVYc9F3yCPbMOij1mF4w9rqeRPVvEjz01wo89
MMKWPSMkmD3JI5o9s6yaPUuklD2VvpU9xoidPYfYnj3LVpw9c56WPcr/nj3K9qU9FV2hPXDb
pz3F4KQ98OOlPS5Goz1keac93oalPULzrD35u7A9o4KvPdv4sT2m6a49Ai6vPU3Oqz0EOLk9
gFmqPcD/uj1N+LI91DOxPQy4sD3V2LE9Vp2yPZkiuT3sIro9SFC1Pf97xT3WA7k9yue6PdM0
wj3ahbU9jiS9PZo9wD0W+cI99X/MPWsKxT0j+cc95y28PXH6wz1NOsc9q3rDPdpiwT0XSMA9
F+G5PVHLxj2D2Mk9ubnJPQjKyT3IOcg9uL3GPQpHyj3hq8w9Q3PDPYtYyz3vG9A9H6jMPT9B
0z3zvdI9fePNPZOVyD2Xcc09XG3FPebxxj0jwNM9+9nNPfoCzT3xbM09lYvRPY/d0j3p5M49
3aHGPdlZ2D3Tjs49XrHOPc/qyT39g9I9pZvOPbjq0T164dU9vOPfPW6F1T2gBNo9JzzRPfQC
2z3g1tc9OzrfPfnc1T2EItg9ZHDdPRML3D3ukNQ9VrrdPTbD5T1kVuE9BKXbPZs81z3gzdg9
717lPVX85z1wct09vbHgPSFH6D2jQ+Y9MtzZPYkw5T03UeI9HCDdPQqa4j0AK9w93DDnPaU2
6D1eYOY9FofhPd5f6z33nuU9lZHtPQ5V4D3wOuk9EAruPQIL6T3cpuY9xjLrPVuv6j1QWO09
ZU7nPRYx7D2UFuE9lTnsPaE66T2JL/A9bjfpPV3a6j3dIek9jnfnPX138z3jHek9IbDrPafP
7j0tdfU9TVnlPbqz7z3e5e89jMrsPZ2q8D25D/E9BWHvPTnP9T1sUPU98PftPRIE8T0Z8/s9
0vTuPWCmAD7+A/U9EML3PYy8+T3lIPU9TPL1PaMR/D3K3/I943H5PX5c+z3tUPU9Ocf+PXGp
/T1vkvI9QobuPeXj+D1NPwA+YeX4PWCT7j17EfU9M2D8Pfp+8D0IVfs9kNUAPs2nAD7WAfc9
nez2PQ0MAT4lAfU94677PRNE/D2BOfk92RwBPtpPAD4iYfQ9218DPgxI/z1aw/w9DgEAPiuJ
BD5yVQE+Han8PfdKAz6HrAM+2xMAPtCn/z1btQQ+2wT6PU04Aj6aWQE+mwwBPpWN/z0SFP09
HcX9Pci+AD6FrQM+IWYAPtJD+j0DiwI+DZ0FPvuOAj46HAI+fRsDPuBHAz4hMgQ+T8MEPnCT
/z1O5QI+Qv0FPmeoAz7LfwQ+KO4DPsK6Bj40vgA+uFAFPkM5Bz5UbQI+dtcEPouIBT7x6gQ+
f+wEPtUrAz4FrgM+sKgDPsH0BD6Uogc+FpYGPmxiCT5dDwc+D04JPuTrBj7N9wc+z9IJPhKR
Bj5rbQU+G54FPj7qBj7NagY+lRkKPnMjBj5KHQg+bloDPmIQCT5U0wg+0/MGPrXHBj7iJgk+
4LUNPnTtCD42zA0+wfoFPmlxCD4RFgk+wjsOPknCCD4/hg4+KcsLPi20Cj5NXA8+RGkMPprL
Cz63Ygs+S+4FPj8FDj7swQo+AcsMPmx/Dj7CcA0+FZsMPj0KDj7zcg4+pB8KPq0jCj6ScAs+
aYQOPsnpDD5x1Qw+yjUKPlnxDz73FAo+D9INPlDBDj5gZBI+j8QQPvVuEj6aGBM+W/MQPi+d
DT6eXBU+/HUPPkeOET66egs+GNgRPhWQDz66Ww8+C5oPPgD1Ez4b9g4+/HYSPnDYEj6hshI+
pmsRPjxmEz71cBA+ohwQPn9pED6VKhk+hIYTPo9bET6pRgk+/nsQPkPiEj7TQRY+eiQQPia0
Ez4mkxg+/70XPgObDj5wkBA+M+kQPrUsED7mCBM+BdcSPtVNED4Y1RI+7oEVPlYsFT7tVxY+
eZITPhMyET64MRk+NMYWPh4sFD4r5RE+8ZcTPgy+Ej5j6hg+50gWPvHSGD6KwBQ+GlMWPrfH
Ej7WDRc+MeQUPr9pGD7mghU+sTYXPm3wGT6odBs+QkccPsHaFz6WMhk+ODAZPprBEz5y4hs+
uVsbPpi5Fj76/RI+GJUTPu5dGz4l1xk+lSoZPmJqGT45bBw+E5oYPlpzFz5WBBs+NIYWPkKE
Fz6esho+nYgWPgA3GD58UBs+RNgZPmyXFz6iyiA+MacXPtR2Gz6ZQRg+p7oYPht2Fz6dsR0+
ieIaPo/lGT77eRo+8ZUZPq0+Gz6PYx8+sX0fPkGeGT4GlBk+h1wXPrQtHz6GSB4+WfoYPnsl
IT5g+R8+LnEZPl4hHD4gpx4+4wUfPlBkHD74MCA+zuUcPgTkHz618Bk+umgePrIjHT7l5Bw+
7jkePr7/Gz6cAR0+3D0dPilWHT6VMSI+jb0bPn4vHj5mViA+Q9IhPql3Hj4rLB8+G1YhPkVZ
ID6j2R8+58QfPthBHT7lkB8+gBoiPoHVID6PbiA+eSkdPpVFID6iIiE+5qEgPulGIj6xAx0+
JXsjPopnID7g8R8+zIwhPi2HIT6gRSU+s2EhPiucJT4ODSU+53ojPm4vIj5VSyE+E3EkPmOU
Jj7uUyI+EXIgPmX6IT6isB8+HyMmPlyjJD5SaiM+V6AlPr94IT5fTyU++zkiPvYNJT51uSA+
F0QoPo1lIj6rric+sGknPhn9IT5I1Sg+QBMgPuldJj6sOx8+0J8jPjP/JD5S5yQ+zcYkPq0a
JT7VayE+Vj0mPl1WJD7qASg+MdkkPn7UIj72mCo+zR4lPq8uKT5JPSg+4EwkPgygJj7+nSU+
clInPqARKj5unic+YxQoPoHMJz47AyU+YD8qPlIzIz5+8ig+o1UuPksRKz4EeSw+TjgqPsmI
Jj4AISc+1DMoPizWKD4ZaSY+DXMiPrPyKT49Tyk+NCEpPoe7LT6HXCg+sR0sPpD+JD6tTSk+
poswPtC6Kj6esyg+OYYvPsEmKz6vGSU++JwrPuHKLj5pxys+iN8uPpCQKT5Tjik+lJYsPv4K
Kz7qYSc+MGcrPi37KT4Y3Sk+5IkvPtMvLT40ECc+OLcpPlsHKj5i9Sc+kLMqPp29KD5StSs+
lOcpPnAUKj7cIio+jc4sPj5fLD6PDi8+26ktPvRcKz7jKzI+C1ssPu/PLD4RTy0+DkYtPlyj
LT4FvDE+c0oxPhN0MT6TUSw+HqYrPsmuKj7o8TA+UmsxPlPhLz4kpy8+G8QsPjHuLj7CtS0+
H84wPs+RMj46dy0+bYkvPofdLD7Z7ig+4JQuPm0aLz4hgyk+bxkyPmvRKz7pPzE+ZVgtPrA0
LT7b6ys+rKErPpvQKz7CnS0+lDgsPmmxMT5wPC4+nCQsPn2nMD52Hy8+2NUwPsH+Lj48rzE+
uAcxPh8bMT4x/zE+IicuPlBYMz4OvDA+nA8yPgNOMT4SjTU+dH4yPodHLD4tJTQ+CUIyPhh2
MT7wYjQ+SvozPo2sLz7ohi8+iRkuPpSNKz6/Wi8+58E0PjP8MD5YRTE+vC8xPgwBLz7yUTI+
AC02PksjND4LNzE+7wwxPrbPMj5SvTM+6uEzPmcBMz5O1jM+rvcyPlCmMz5OtjM+QfMwPtrB
Lz4d+jM+D/MxPkIcNT6QvjI+vr01PtCMMj5/LzU+6J04PnbIMz70QjM+ZxQ3Pg+yOT4IdDM+
PR01PqZ8NT5N7DQ+BNYzPgX+Mz5kwzE+1L8yPmEKNz6y5zQ++7s0PrZTOT5yljc+ETU0Pjn9
MT7j1jQ+WAg1PlMyNj6mtTQ+vjAzPpvBMj77WTU+JgU3Ppl0Mj7vDTY+YyEzPqgfND7AyTY+
Hsc4PptENj5EszM+kac0PkBuNz43Yzg+G2w2Poc2Nj6pGjQ+aT04PvGdOT46aDo+9KA3PkV3
OT78ITk+v/s3Po81OD6qgjI+u/s5Piv2ND4C5zk+o2I3PlVKOj5n9zc+/X01PvjbMz7r0Dk+
EbozPtzNOj7uHjc+qj4+PomOOj57sTs+/fg2PhrOOj67fTs+GjQ4PjCAPT5rnDg+Emg4Prvv
NT5g6zs+avg8PuSGOz4vIzk+5nY+PpwfOz61Sjg+hck/PkCWOj5a+zg+KZM6PlXXPD5PfTk+
Zr8+PpRdOj6dxj8+Nug4PoPgPD4EHjw+q9g5PqFfOz4L9Dk+xq47PlEkOz7Hozs+MhU3PiUo
Oj6GqT4+koE+PikNOT6I5jw+j2M/PqMrPT5cMzk+9BE4PoO6Pj5MPzg+07o8PqwwQT7tHUA+
q35BPivIPj5Mbz4+N68/Pm8vOD7xhUA+tAc+Po6EPj63JT4+pLU8PiLlOz4wC0A+2phBPpFn
QD6Kjzs+1jc7PnShQD479Dw+5nJBPhC0Pj4xlz4+jN0/PhxvPj5BBT4+NYY/PnEMQj6qbzw+
PbhDPtaCQj7UAT4+6wM+PqFKRD6uV0E+Hp0/PhVuPz5oNkU+ZUVCPnpOQT6smj8+8BU8PobJ
QT5d30I+B5s/Pi9VPz6mxEI+IQlBPhL4Qj5CBkQ+yFxFPj4oRT6klUQ+/uxDPpQwQj6lHkM+
BA1DPlyrQT4oT0I+9Bs/PgRiQT7YTkQ+SN1DPpTfQz51hj8+4TBDPnW1ST4F3zw+vLY/Pm+0
QT4I6EA+u6dDPu0RPz4u8kY+O3RHPnjZQz4AFEA+tghGPoF/Qj5+hUU+1M9DPopCPz4qEEc+
i8lFPhXuRD6UTEU+9olDPsC9QD5UQEM+ALZHPlB3SD4JnUc+wRVEPlCfQT4FLEM+2X5HPsyx
Qz6SXEc+8hdIPkVqQz4pDkc+UnVDPhGoQz6p4j8+AWhGPoi7QT5VckQ+b0NGPvcHRj6dtUY+
d2RIPiObRj4LSkY+hT1JPs6HRT5HtkU+ZiFGPo+UQT7eS0Y+J2hFPvtlRT5sPUc+6+VCPnsU
Rz5Y50Q+aypGPsHZRj4xiUU+LRFGPqAlSz7utEk+g6JHPouvTT5R1Uc+pdtHPiT2ST4Jdkg+
CilGPkLTST7s1kw+p15KPvOpST71akg+kjdGPnZESD5xxks+B79LPjAPSz4gFko+eMpJPpmp
TD5xS0w+01FMPrsqST46L0s+BPZMPtbsST7srUY+pXhIPuAvRj53WU4+1vFLPogwSD7Et0k+
+hxKPpd3TT58ykc+5sxNPuF9Rz6+mUg+5fJMPmOHTz77cFA+q3pHPv35ST5HJEo+3/xOPpFf
ST6ny0w+OjJKPtdBSz75Mkw+zZ5LPphqTj5gW00+MRNKPsUySz7jUEs+V5pGPj7+Sj4ejUo+
JrJNPoOTTj5lBk0+2aFSPtcmSD7HW0s+Fv9JPmKXTT7fnko+7d1LPssBST42zUs+kHpQPn9z
ST4RsUo+FXZMPvnTTD6G3Uw+EYJJPscLSz7Jt1A+th1NPl17Tz70Kk8+9yxNPrkhTD7Rzk4+
GztOPm88TT6yeEw+o/pOPuD8Tj6OdE0+g1BRPu83Sz66u08+sF9MPlahTz6OGU8+K2ZRPpuc
UT6MgU8+gh5QPtPkUT4X+Eo+Wj1NPv2SUT7RdU8+T15PPll4VD4TUlA+BqNOPrXnUj77yFA+
+JZSPp1XTz6ESFM+q1lSPgqfUD54M1A+xPVPPj/DTj5oeFQ+hYhSPmJkTz5hLVY+xm5SPqPg
UT4jRVA+0vpTPo9fVT7n/1E+049PPhN0VD6FbVQ+AF9PPjS+UD60plI+HvFRPr0zUT6NdlE+
g4ZRPvXZTD5BYVU+TLVSPvYNVD4E5VI+d7VSPiIKVD7mz08+PG9VPgB5UD5SfVA+5LBMPsbp
Uj77SFM+Y1hQPrn1TT4yWlY+v+FOPtRWVD7N4U4+ueBVPhXtWD4dVlE+hGpTPgk3VD7M1VA+
HmJQPtG7VT5GqVM+ltVSPls1UD77Zlg+7DVVPkukUj6dN1c+AlhSPpTMUj4AdVM+wyFVPmQ7
Vz54KVQ+4qxUPqFJUz56YFI+Y+hTPgBiVD7AtlE+XyhWPqZXVT4jDlg+s1ZUPuJZWD4NiFk+
azVWPvqRUz6oB1I+aIFQPgQPVj6Lslg+ga1TPpzZVj64XlU+yNJTPrsPVz5QUVc+BKdWPtgS
Vj7XIFg+t/RSPkhsVD41zVQ+vPpXPmiSWj6oNlQ+u4RXPrTcVD713Fw+5eRVPkJmVz6txlI+
PrBWPrykVj6WWVY+tG9WPvFYVD4H9FQ+9VdZPkCGVz4131M+2wdYPqSMWD6BBFQ+DZRYPrjV
Wz7jBVQ+77lSPkOqVz7sc1k+EzlSPlXzVj56OFs+Fe1aPg9XVj68Nlw+C6ZUPqP9Vz4tQlo+
SehVPokkVD46x1Y+oTdaPozzVT5mnlE+C8tZPkcFWD5r2Fs+gKdYPnUwVT7kT1U+CqFbPqbx
WT4pvVU+MyBbPjxDWj6BW1k+FYxWPtuJVz7xmFo+Dy1cPnLZVj6bCFo+cbZaPscbVz78lVg+
mj5YPkBxWT4UJls+R+FbPsbEYD665Vs+b8FaPurzWj6svFo+TuhdPo4TWT7zBls+HRdaPitx
Wj51EV0+WEtbPjxuVT78Tls+KMxdPm/yXT5pdls+FvJaPqk/XD7oOFk+/xpbPpG1YD42Ql0+
Yk1hPsgrXD6/QV0+tc9bPnETYT4y01g+8yVfPg/zWj4uLls+frhcPoUVXj6IZl8+vcxdPrzd
WT6QG18+8d5aPmvnXD5eRWI+JMFfPsllYj52XV0+ut9bPqIOWj4tSl4+xy1dPiY6XD6ze1k+
sqBdPgjQXT6vWGA+SvpZPoCHXD71VFs+301ePqPhWj5peFw+PDxcPrZZYD6M1V0+xLJhPmyP
XT7Qyls+iG9ePj9FYD4mel4+2/ldPoZlYD4UwF4+0XpfPpfbXj4E714+T/VbPrqFYj6qIVk+
yjNgPoRNYD7dhGA+K8JcPnT5Wj4bmF8+bflhPvRpYT7vE2E+5mBgPq6DYT5wkl8+xU1jPrK/
YT4bWV4+vklhPqOqXj7Kf1w+2TFePgwTYD73A2E+m21gPkkbYz5XLV8+c5JhPohbYz64D2Q+
ZVFfPkAIXj76E2I+SBZgPnllXz5uhmE+WnphPqDEWz6v9V0+9FBcPqLSXj7zpGQ+J8FhPoQ+
ZD7nyV0+CIZhPqvlXj4EOF0+nshlPuFzYj6+r2A+IhljPseNZj7gzF8+45hjPri9Xz68HGM+
7fNhPjc/YD4N5l4+NmhePhuFYj7xc2A+ms9lPjsQZT6CDWI+OwViPqGjYz7ij2Q+OSphPpH+
YT5DVGQ+8kVjPjkoYz558mI+rDxiPsYHZz6Ij2M+0sNgPjpyZT6C5GE+uRloPosVZD4jvmI+
kuhjPgieYD5gA2g+6PhiPj28ZD6wHmo+OhlnPoWxYj5Frl8+EwRnPtxnYj74GmQ+A6dhPg9q
aD6IjmQ+xVVmPmBbYz50JGc+kKlgPvkAZj4EYGY+wg1hPugLZT5632c+biRiPpSeZj4WLGI+
vlRlPoudZT6pbWo+o/FkPky7Yj5h4GI+i2RoPvoGZz7xwGg+QTBnPhliZD7V1GE+v2ZfPuwH
Yz65LWg+I0ViPjf3ZD7odWY+rU5kPhmsZj7LUGM+w+9kPriGYj4KPWU+ZHhmPgc9YT6P2Wc+
ryRoPoH0ZT46Y2c+OGNoPj5laD75rWI+wuhnPg+5YT7Mz2U+LrVnPsrOZD6jbWE++OdmPh5n
bD4M4Wc+wxFoPvL5Zj6jUmk+5QBrPrOLaz76VmY+keFpPkFZZj4aE2c+WF9lPhyOZT7d620+
X95pPgTEaT7RfmU+8l5oPr5Daj6zn2k+LXZpPlafaz54fGg+0dZmPmupbD6JfWk+MW1oPvFu
bD4WZmo+3F5mPqjSZj4b/2o+Q71nPi8RZT6p12Y+gR9nPu5baD7gA2s+JEhqPvDrZz64MWs+
RLNnPvG5aT54QGY+6GlpPtVVbD7N/Wc+UhNrPnz3Zz4eLGo+IQNqPnc1bD4dvGs+3lRsPq7/
Zj4uEmw+PF1uPq46bT6X/G0+Ce5tPmJCbj6RCmc+4jNvPm8saz5fqms+255tPkMRaz7qImw+
5A1rPnlVaz7mRG0+nxxrPqxyZj6VZm4+UQVqPnXYaT4cWm0+2E9oPsgnZz5w7Ws+TrdpPsa+
bT42+G4+fQ1sPojHaD4xzG4+OPdyPljOaj7Ns2c+Vq9oPj1qaj7SyWk+LtNsPqomaT4ODmg+
IYNuPmx2bD7V0Gw+iF9sPn6/aj4IVW8+GdpwPpz4cT7NDW8+RGlwPs5zaj74SW4+RCxvPmWK
bz741Gs+ZrFsPt9Cbj4uUHE+jf5uPoHlbT7/22w+QllwPnSKcD7J5HA+oB1rPsn9az6LEXA+
17BvPrBJbD4UhXA+29ZvPuVFbT705Go+ylhrPtRibz4Zz2s+gBpvPhRGaT4/OHA+jq9vPoMl
cT6jsm4+YoNwPtdZcT6ofnA+QYhxPlK0bj6aGXQ+LgpwPoPwbz711m4+rdhvPnf9cD78hW8+
F+5xPt97cD5BAXI+F6dvPhY5bj6aP24+ixVxPjcFcD6NFHU+0INsPgVWcD75LXE+TLtuPqsR
cD5xhXE+Ww9wPm71cT4XqnM+sulwPpmqcz576nA+185vPssEbz65ZHE+AtduPqptbz7rNXQ+
gKFvPoNLcD4+C3E+wxlyPlGYbz7rLXU++htxPtFZcD6NvnA+YO52Psj3cD6OUm4+AohxPiHa
cz6iYG0+AlNyPiLqcD7MTnE+66tzPhksdD6ZrXM+TPNwPgL2cT7shXM+VClwPv2ZcD4DTnM+
arRzPghpcD6ssnQ+IAp3PmYJcj7OcXI+7mpuPmP5bz5Z4nc+OpB0PvVOcj6TH3Q+i/FxPlK/
cz4YV3E+3XJzPv8Ecz67Lng+y8dxPlvzbj4brHI+hNZyProccD5CFXc+is5wPn0ocj4oinI+
agd2Ph81dj64gHI+Re5yPuIwcT72Zm8+6zlyPolNdD7xYnU+c5ZyPo9feT5FUnY+LLByPjNA
dj5glnI+vJ92Po6jeT5slnM+QIV1PuOWcz5uqXI+pCVwPhW8cz40AHc+c0NyPlJTdT7JPng+
5/V6PmgLbz5sdnU+gf53PtmLdD4Pa3Q+swJ2Podndz5NFHI+mdB2PtgrdT7Km3c+RedzPkRJ
eD4bz3M+pwh4PqEcdz4YTXc+pNR0PmCldT4X0HY+GsB3PgtDcz7b6nQ+wJ11Pivsdj73UnY+
iRJ2PsfyeT7itHc+/yVzPjgedT5pE3k+A7VzPoIrdj4pyXQ+yiBzPuE2dz5qvHc+3Rh5PnZt
dT72pXc+wYh3Pu0rfD59d30+7Ph1Po7eeD5uOng+ysx1PpbzdD5yBnY+ziJ6PpTgdj5ZqXc+
3K91PljGcT7ZT3g+ywx3Pq/3cj6kLHg+l9N2PlSOdz5E6Hg+4fB6Pp7/cj4D33g+E/R1PmXD
dj4S43s+/r93PhEAdj7E0XU+pNJ4Plrqdz7Jg3g+6WZ2PohFeT6ISHo+r953Ptn+eT7g93E+
rD96PuXWeT7jQ3Y+0VJ6Pp/zdz4TLHc+sHB4PrHreD4i9nc+PAR5PgF4ez5OkH0+gx93Pi2Q
dj4OTXg+a9l8Pj4Pej6d53s+yOV5PkTzdD5EWXk+R917PmWPfD5x3Hc+qNh6Pu3+dj5e1Ho+
9op7PqmJej5vkH0+7qx5PhSOej458Hs+iI91Pm0dez6ykXo+AHd4PnJYfD4NgHo+Dvh4Plib
ez4anX0+K3N7PgWAfD55Eno+cNJ8PsVVdz6TOHs+iJ57PnljfT4Gb34+2jh6Pi9heD7oTXw+
uCR+PlZAfD5IO3o+Cyx7Pv+pez7qOXg+tYN6PvZDfT5YIX8+NPd+PtkZgD4iRn0+FiV7PqGo
dD6qyn0+ZQV8PtKSej5VhIA+N19+PiDHfT5ibHs+lrN8Pv+2fT6EI3w+oWR9Ppwrez6aQ3c+
nMx5PvXWfD4p5Xw+9Y9/PjtXej65RXw+QTx+PkdRfj6ZjHo+mh59PrQVej53bn0+Ndd7PszE
ez489nk+Nqp7PlM8gD7qgX0+XyJ/PplUfT5Ry3s+ug9/PpiFfD4643o+ZfV9PuV5fj5sM3o+
fkZ+Pux2ej7i5H0+P6d6PhKKgD77Tno+2i9+Puzsfz6hO3s+aXp9PqVDgD7gxns+fjKAPsYT
fz6rVIA+Dcx4Pv1hez5OEHo+45GAPiHMej5AM3s+mV1+PqB5fT7R4X4+3dl/Pkp2gT6Ed4A+
n559Pol5ez6Lr38+1NJ8Prhyfz7GC4A+srV9Po0hfz4rEn4+TkqBPtn8fj4JDH4+cBiBPg5y
gD7NY4A+HfKAPvGFgD6yrIE+Vvx9PmWPfT7W5YA+Dad/PqQLgD6Oxn4+6xh/PlIqgD443YA+
Zs18Pvsxfz7floA+8cZ/PlYmgT6RuYA+PdF/PrSbgD4KAX8+6FmBPvapfz75S4A+EXF9PvH7
gT6kUYM+7MCCPtH1fz5pboE+5KyAPoUngD4Fp4I+iG2DPvv/fT7RVn8+woWAPrN4gD4HV4A+
2iiCPtY3fz5/pX8+Uu6APkI7gD6xqH4+zXyAPv1OgT60uYE+RPyAPtnsgD6A+oA+0TqBPleG
gD6dloE+cCGBPtqOgD6nRIA+qYKBPgFMgj66JYI+/nuBPsk7gT6n2X0+HMeAPrv6gT7xMn8+
VuR/PsYPfz7dvIA+j+aBPjMegT5vUoE+I4CAPsOYgD4GOIE+u2eBPmTDgT4ZnX0+UlR/PrHn
gT6lrYI+FW+BPnRIgT4dUoE+z3aBPjsqgz6E7IA+Zo6CPhUzgT58IoE+dXmBPjXmgD51xoA+
/ICCPlmBgT5jz4E+RRODPnBxfT4VAII+sJWBPmPjgD6Y0IE+VOqBPonGgj45KYQ+qPeBPpwC
gj4Y0oI+V5+APgtrgj7nyYM+vDOEPjx6hD5wZYE+RmqDPkqegj4zroQ+wNiBPoRhgj6YQ4E+
ITCCPgt9gD70SII+JOaAPus+gj7K1IM+SMmBPk6AgT7T2YM+1CmCPpwnhT6H34I+bDKCPsAS
gj4SBYI+opCFPoOYgj4qioM+s/uCPjtKgz6G84I+EZmBPonMgj4Z94A+lXKBPsB7gz61SIM+
f3+CPj5Ygj4C54M+ETqEPo55gj4F7IM+7SODPgE3gD4seYQ+1JOBPo8Fgz4OQoE+GXuEPkP8
gj69d4M+EY6CPml3gz4IHoM+adyBPjAZgj7cb4Q+utuEPkP6gT4AUIM+k6OEPhIQgT4NC4Q+
57eEPtCChD5gdIM+IaSDPotOhD40gIQ+TiuFPu8Uhj7CHYU+znOFPlSrhD43kIQ+4H6EPjZE
gz7nF4U+PkKEPuxZhD4XyYQ+mW+FPjasgT6rnIQ+Dx2EPoMPgz5usYQ+NX+FPqezhT4C4oU+
BBaFPskzhj7vDYQ+zKuFPiSOhj7jLoU+NqaFPozGhD4rL4U+HKWEPk/hgz5PcIU+MMODPlW2
hD6XsIU+PM6FPmdzhD41d4Y+jXWEPvD5hD6xuYc+UDSGPt3ihT4k8YM+JUOCPhbfhT6Jnoc+
gFuFPnovhT7CgIY++8OEPnRuhj7WyIU+DM6FPqTthT7g3IY+rZ2EPtJmhj5xJYU+llyDPmRl
hz5WmoU+KP6DPp/KhD5SnIc+NT+EPtpIhj4A4YM+EvuFPpW1gz4XZ4M+6SCFPiJJhT4cs4Y+
GtuEPiAUhj4gI4U+xyyGPq6ghT60/YU+AlKGPsYYhD63QYY++RCEPhj2gz6wF4Y+mSKGPsWG
hj6HpIU+G1uEPqK4hD7tR4c+vnqHPv7xhz7qwoQ+CiaIPvi8hT77pIU+3y2GPmcxhj5ijIU+
Ht+HPhQYhT58SoY+nh6FPusshj5MW4c+IEOHPgCxhj7ZcYc+BGuFPq2Aij4c2IQ+fGaEPs3b
hj68K4c+RdyHPjQchj7XX4Y+sA+IPiYJhz6anIU+xkKGPmythz4IHoY+hsSFPgAthj7GU4c+
lu2FPuUghj7nPoQ+ZpSIPvBphz6gLIY+bE2HPqxghz6KlYM+QsiFPrBUhz5YfoY+ncGGPpoE
hT7Iv4c+4COJPjhKhz5OSIU+nA6GPhRchz5U1Yc+P9qFPnj6hj4RjIk+SoiGPs8yhz65TIc+
aoyIPoHwhj4c/oQ+JYmFPkPyhj4zcIc+qsSGPpE0hz60Uog+O/OHPrJfhz70xYY+sEGIPsPA
hz4cjYk+wc+HPsgNiT7MEIg+z0uHPnbKiD7MwYg+SfuGPi8EiT42y4U+N+aHPrAdhT4zrIY+
TDeHPkGxhz5V+oc+8FWJPsxoiD6ZSIg+JOCFPjuohz7s/4g+adyJPoJthj5QZog+BZOHPtMk
iT7EX4o+MBeIPhM9iT4Pqoc+TwiIPj2uiD5nnIQ+koeGPi2Fhz4ZAIk+MlyJPjAvhj5ILIc+
QCSKPiHGiD4H84k+CyWHPjbShz4EdIY+0ImJPqjKhz42wok+fGuJPuc3iD7FO4k+QReJPqoa
iD7XPog+RwSHPiXCiD4wm4c+3CiHPlT5iT6pkog+kBKIPtyQiD7CW4k+SBqIPu2KjD4MY4o+
hc6HPu09iD6WG4k+m7GHPpYRiT4ciIo+usaIPssfiD7ayYk+17SJPhpahz4dIIo+Q2+IPqU5
hj6ZMog+0P6HPr40ij6WRYg+5XmGPl7Nhj64nog+U2uHPvz3hz7WD4k+KJiIPt0khz5j5oY+
ZVGJPvDkhj6NgYk+A6CHPh/DiD5D9Ig+Up2KPgwxhj5Uk4g+zpCJPrzhiD6FGok+9vuJPvzx
iD4rTok+3WOIPmnjhz4/Z4g+keqKPqaXiT6Mfog+7YSKPk0piD7dK4s+38mJPh7siD6nF4g+
3dWKPq5Fij4+PIk+BJaJPgp1ij4YCYo+ugiHPnxMij6E54c+IMqKPm6djD71XYo+xQOIPp+E
iT7zA4o+h9mIPuKGjD7zuoo+BDmLPrOriD6/VYo+kpiKPlY+iT7L7Io+BTCLPmSuij4W64c+
fk6KPhhkij4cOoo+NCWKPkj8iD7wtok+RYKKPqaFiT6m0Ik+Lw+KPtdPiz7KD4o+M3eKPgZH
jD5mr4o+XZ2KPum3ij5n4Yk+YlmIPpEaij7kjoo+qBSJPmS3ij5Zcos+q0uJPj08iT6dp4s+
lkeKPpU8ij4uRoo+DVaMPu1Iij4AX4w+Vs6KPj5Vij5uJ4o+zPSKPmWIiz4hAos+8hCNPh7i
iz4sSYo+GmuLPuy6iT5vRIs+l1yMPlnaij5ItIs+NxKLPnm1iT7xyYk+q5GLPh9Xij4pMYs+
BamIPo9wij7zR4o+z7aLPkf8iz4OYYk+OGWJPup+iz5TW4g+keiMPiEViT70JIs+FPiLPo0g
iT5Xloo+QIiLPrhFiz4XBIo+RZ6JPnHQij4rf4k+0fGLPqmLjD59u4w+ywuMPrNFjT7B4Ys+
2PGKPmbwjD7G0Iw+gXuLPrvIiz4hWow+7Y6KPsSIjD6EBIw+yXOMPh5IjT6b1Io+CgqLPhWW
jD4RP4w+JviLPuGbij4GfYo+4Z+LPjXhiz6Wu4o++1SPPsN9iz7jvIo+uCWOPr5djD7Xxoo+
oAmLPnPRiz5nDo0+xcSMPhAJjD78A40+D1+NPvF+jD5+Oos+25KNPnvbjT7ziow+CiqNPsVL
kD5EoYw+MBGNPkBajD6t1Io+fYeNPjpzij56Tos+SQ2LPs+zjT6klIw+ikmPPt9WjD4j+Yo+
bQGNPoCNjD6o3Yw+DNuNPthDjj6Qw4s+xGWNPjjDjT7MKIs+21mMPuR1jj6L8ow+o36MPoiK
jT7zmIo+PeeMPr69jT4DC44+WfiOPvKcjD6/hYw+JSmPPjNSjT5N0Y0+9HmMPmZ4jT7IqI0+
rwWOPpBLjz5lmI4+8FGMPjLVjj5DnYo+GQ2MPqaUjT5z+ow+wZOLPupSjD4p6o0+AyuMPlZg
iz77m48+HVGMPtDJjD7LN40+2P6LPjVhjD67Zos+U0WOPg==</AssayYData></Step><Step><CommonData><SampleLocation>6</SampleLocation><SampleID></SampleID><SampleGroup></SampleGroup><SampleInfo></SampleInfo><SampleRow>E</SampleRow><SamplePlate>1</SamplePlate><WellType>WASH</WellType><Concentration>-1</Concentration><ConcentrationUnits>µg/ml</ConcentrationUnits><MolarConcentration>-1</MolarConcentration><MolarConcUnits>nM</MolarConcUnits><MolecularWeight>-1</MolecularWeight><Temperature>30</Temperature><StartTime>3666258</StartTime><AssayTime>120</AssayTime></CommonData><FlowRate>1000</FlowRate><StepType>BASELINE</StepType><StepName>Baseline</StepName><StepStatus>OK</StepStatus><ActualTime>120</ActualTime><CycleTime>0.2</CycleTime><AssayXData Points="600">VLMgRCHAIET+zCBEy9kgRJjmIERk8yBEIQAhRO4MIUTLGSFEmCYhRFQzIUQhQCFE7kwhRMtZ
IUSHZiFEVHMhRCGAIUTujCFEupkhRJimIURUsyFEMcAhRP7MIUTL2SFEmOYhRGTzIUQxACJE
7gwiRMsZIkSYJiJEVDMiRDFAIkT+TCJEulkiRIdmIkRkcyJEIYAiRO6MIkTLmSJEmKYiRGSz
IkQxwCJE7swiRMvZIkSH5iJEVPMiRCEAI0T+DCNEyxkjRJgmI0RUMyNEMUAjRP5MI0TLWSNE
mGYjRFRzI0QxgCNE7owjRMuZI0SHpiNEZLMjRDHAI0TuzCNEy9kjRJjmI0Rk8yNEIQAkRP4M
JETLGSREmCYkRFQzJEQxQCRE/kwkRLpZJESHZiREVHMkRCGAJET+jCREupkkRIemJERksyRE
McAkRO7MJETL2SREh+YkRFTzJEQxACVE7gwlRLoZJUSHJiVEZDMlRDFAJUTuTCVEulklRJhm
JURkcyVEMYAlRO6MJUTLmSVEmKYlRGSzJUQxwCVE/swlRLrZJUSH5iVEZPMlRCEAJkT+DCZE
uhkmRJgmJkRUMyZEMUAmRP5MJkTLWSZEmGYmRGRzJkQhgCZE7owmRMuZJkSHpiZEZLMmRCHA
JkT+zCZEutkmRJjmJkRU8yZEMQAnRP4MJ0S6GSdEhyYnRFQzJ0QxQCdE7kwnRMtZJ0SHZidE
ZHMnRCGAJ0T+jCdEupknRJimJ0RksydEMcAnRP7MJ0S62SdEmOYnRFTzJ0QxAChE7gwoRLoZ
KESHJihEZDMoRDFAKET+TChEulkoRJhmKERkcyhEIYAoRO6MKETLmShEmKYoRGSzKEQhwChE
/swoRMvZKESH5ihEVPMoRCEAKUT+DClEuhkpRJgmKURkMylEIUApRO5MKUTLWSlEh2YpRGRz
KUQxgClE/owpRMuZKUSHpilEVLMpRDHAKUT+zClEy9kpRIfmKURU8ylEIQAqRP4MKkTLGSpE
hyYqRGQzKkQxQCpE7kwqRMtZKkSYZipEZHMqRCGAKkT+jCpEy5kqRJimKkRUsypEMcAqRO7M
KkS62SpEmOYqRFTzKkQxACtE/gwrRLoZK0SHJitEVDMrRDFAK0TuTCtEulkrRIdmK0RUcytE
MYArRP6MK0TLmStEh6YrRGSzK0QhwCtE7swrRLrZK0SH5itEZPMrRDEALET+DCxEyxksRJgm
LERUMyxEMUAsRP5MLES6WSxEh2YsRGRzLEQhgCxE7owsRLqZLESYpixEZLMsRDHALET+zCxE
y9ksRIfmLERk8yxEMQAtRO4MLUTLGS1EmCYtRFQzLUQhQC1E/kwtRLpZLUSYZi1EVHMtREKA
LUT+jC1EupktRIemLURksy1EIcAtRO7MLUTL2S1Eh+YtRHXzLUQhAC5E7gwuRMsZLkSHJi5E
VDMuRCFALkT+TC5Ey1kuRJhmLkRkcy5EMYAuRO6MLkS6mS5Eh6YuRGSzLkQhwC5E/swuRMvZ
LkSY5i5EVPMuRDEAL0TuDC9EyxkvRIcmL0RkMy9EMUAvRP5ML0S6WS9Eh2YvRFRzL0QxgC9E
7owvRLqZL0SHpi9EVLMvRDHAL0TuzC9EutkvRIfmL0Rk8y9EIQAwRO4MMES6GTBEmCYwRGQz
MEQxQDBE/kwwRMtZMESYZjBEVHMwRCGAMETujDBEy5kwRIemMERUszBEIcAwRP7MMES62TBE
mOYwRFTzMEQxADFE7gwxRMsZMUSYJjFEZDMxRDFAMUTuTDFEulkxRIdmMURkczFEIYAxRP6M
MUS6mTFEh6YxRGSzMUQhwDFE/swxRMvZMUSY5jFEVPMxRDEAMkTuDDJEyxkyRIcmMkRkMzJE
IUAyRP5MMkTLWTJEh2YyRGRzMkQxgDJE7owyRMuZMkSHpjJEVLMyRDHAMkTuzDJEutkyRIfm
MkRk8zJEMQAzRO4MM0S6GTNEmCYzRFQzM0QxQDNE7kwzRLpZM0SHZjNEVHMzRCGAM0T+jDNE
upkzRIemM0RkszNEMcAzRP7MM0S62TNEmOYzRGTzM0QhADRE/gw0RLoZNESHJjREZDM0RDFA
NET+TDREy1k0RJhmNERkczREMYA0RO6MNETLmTREh6Y0RFSzNEQxwDRE/sw0RMvZNESY5jRE
VPM0RCEANUT+DDVEyxk1RIcmNURkMzVEMUA1RP5MNUTLWTVEh2Y1RFRzNUQhgDVE/ow1RMuZ
NUSHpjVEZLM1RCHANUT+zDVEutk1RIfmNURk8zVEIQA2RO4MNkTLGTZEmCY2RFQzNkQxQDZE
/kw2RMtZNkSHZjZEVHM2RCGANkTujDZEupk2RJimNkRUszZEIcA2RP7MNkTL2TZEmOY2RGTz
NkQxADdE/gw3RLoZN0SYJjdEVDM3RCFAN0T+TDdEy1k3RJhmN0RUczdEIYA3RP6MN0TLmTdE
mKY3RFSzN0QhwDdE7sw3RMvZN0SY5jdEVPM3RCEAOETuDDhEyxk4RJgmOERkMzhEMUA4RO5M
OETLWThEmGY4RGRzOEQhgDhE7ow4RMuZOESHpjhEVLM4RCHAOET+zDhEy9k4RIfmOERk8zhE
IQA5RP4MOUS6GTlEmCY5RFQzOUQxQDlE7kw5RMtZOUSHZjlEVHM5RDGAOUT+jDlEupk5RIem
OURkszlEIcA5RP7MOUS62TlEmOY5RFTzOUQxADpE/gw6RLoZOkSHJjpEVDM6RDFAOkT+TDpE
ulk6RIdmOkRkczpEIYA6RP6MOkS6mTpEmKY6RGSzOkQhwDpE7sw6RMvZOkSY5jpEVPM6RCEA
O0T+DDtEuhk7RIcmO0RkMztEIUA7RP5MO0S6WTtEh2Y7RFRzO0QhgDtE7ow7RLqZO0SHpjtE
VLM7RCHAO0T+zDtEy9k7RJjmO0Rk8ztEMQA8RP4MPES6GTxEmCY8RGQzPEQhQDxE/kw8RLpZ
PESHZjxEZHM8RCGAPETujDxEupk8RIemPERkszxEMcA8RP7MPES62TxEmOY8RGTzPEQhAD1E
7gw9RLoZPUSYJj1EVDM9RDFAPUT+TD1Ey1k9RIdmPURkcz1EIYA9RO6MPUS6mT1EmKY9RGSz
PUQxwD1E7sw9RLrZPUSH5j1EZPM9RDEAPkTuDD5Eyxk+RIcmPkRUMz5EIUA+RO5MPkTLWT5E
mGY+RFRzPkQhgD5E/ow+RMuZPkSHpj5E</AssayXData><AssayYData Points="600">CyCOPmzZjj6KRI0+GpiNPg4TjT62yow+RFOOPpF9jD4MqIk+BjGNPv2/jD5E54w+fciKPk9o
jj66EYo+3OeKPie7iz6V8o4+wqeKPhRQjD4lQ4s+FHKKPre7iz7MVIs+Px6LPhdBiT7fvYs+
csqJPnYNjT6D7Yk+3wmNPj79iz7r9Yo+8IaJPihXij4VkIo+/BGMPnvWiT4xz4g+vtmJPngM
iT6HxYo+LL6HPoR+iT6LcIk+bzWKPs+piT4ku4g+2QGLPiBghz5Fsok+DZOJPtBXiT6UMIg+
KxaKPvBHij7Mtok+uQeIPizLiT530Ik+dqGIPj7KiD41Z4o+hUOIPpYuiT5HoIk+eKGHPjIP
hj4MkYk+XcOHPh7hhj6Jy4k+jSGHPlB/iD71dIc+PdyGPos2ij53pIc+tq6HPkPBhj4bFIc+
8FmIPh3bhj5RU4k+iCyHPi/ehD7xZoY+3byIPto5iD7+7IY+08eIPr1Ohz7DS4g+DMCGPjae
hz5UXoc+uIaIPhdhiD7Kn4Y+nz+HPovchz7ry4g+s3aGPsg2hT7H2Yc+hhWIPvAXhT60tog+
O3eGPu1ViD5Py4U+7C+HPmlhhT5KH4c+L9SFPp/Phj6ABIc+FdGGPm5Qhz7WdoY+dyiEPvED
iT4LMoY+5EiFPgHohz7oVoc+cS6HPsOIhj5HV4c+8pSHPgCQhj7GL4U+fkOFPkdchj7iuYY+
ZGGGPj9bhT5stYQ+DimIPnVihT7wn4U+kRaHPizMhT6gsIY+E3iIPvX4hj4v2YY+Uh6EPpuu
hT4ibIU+pAKGPnZNhD46wIQ+EKOFPmJnhj5iQ4Y+nSCGPqvOgz72AoU+v8SEPkd8hT4EXYY+
t9qEPhEihj6bFIQ+rimFPpFphT7C7YM+2seFPvEghj5wZ4U+vYuEPpGjhj4CeYU+oNuEPjk7
gz4rZIM+YqWEPuekgz4rwIU+PraFPsE8hD4AFYY+ks2FPuWdhj5rnoY++7eHPiSJhD53BoU+
JAqDPnfZhD4mZoI+k/2DPjmdhD6LIIU+eM+BPiJOhT6MboM+5keEPg1GhD6z6oQ++SGEPn0W
hT6pZ4I+okaFPucrgz4S2IE+o6ODPu/agj4W14Q+63OBPgz0gz5L4YI+iSeEPsf0gj5hSoQ+
PtuEPkKAgz5dcYQ+fgKCPt/nhT5lT4M+36qCPilsgj66cIQ+csyEPqVDhD4kT4Q+THeFPha5
gj59uIE+ohiCPsWLgT7t6oI+2nmDPmcIhD7doIM+znWCPgXegj7KU4M+DOmDPvEyhD5+p4I+
dReDPkKShD4rJ4E+t1aCPukEgj7hC4M+Z42CPl7bgT6gIoI+gvqBPuZ2hD4QUoE+YzGEPgwu
hD6XAoM+ON+BPh4ghT4nA4M+P0WCPuCvgD4myIM+0++BPm6qgT4LVoM+esaBPkm/gT67LYE+
ny+BPq7DhD69iYE+X06EPlCbgj749oA+/EiCPrfCgT52ioA+pUKBPrvpgT7M9YE+iFKCPvF1
gz6ROYE+TuGDPmUigz6YvoM+MweCPvD1gD7KzoE+xzyDPkVzgz5znIE+xTOAPsrggD6aGH4+
lmOCPnZEgT5NiX8+lu2CPlAUfz5GUII+0xGCPr6ohD4+aoE+OIWAPvoPgj69eoE+vVKBPq1R
gT5B2YE+3Q2CPtXagT7NGYA+6mGCPnV7gT4zHII+Gs2BPuYqgj4sJoE+RFCBPmMIgz6ipYA+
K8V+Pg3bgj63+IA+obWCPlzZgT7Ry4A+YAqCPiAsgT7ntH8+8X+DPunUgD6Nz38+1sN/Ppei
gD6MiIE+NPyAPqyJgT5hpoI+FbKAPpDDfz6dmn8+5tN/PkjJgz50x4E+IW+BPpyzgT51a4I+
zsyCPms3hD4oAoE+vEuBPhC6gT6vpYI+nVOAPnv5gD7ugoA+6DOBPvG+gT5ZVIA+r+V/PvmX
gz42YX0+dmaDPn/nfz5+joE+wsx9Pnc+fz6Ze4A+TJCBPqo5gT4TNH8+IPJ+PjF8fj6F/X4+
R8aAPue1ez6hC38+AQmBPiX4gD4Qo4A+N19/PlAffz5NpoA+ZZ9/PingfT6xPIA+3ACCPsPh
gT5Hxnw+dDuCPrJtgT6HlYE+Yol/PjOQgD7B0H4+xMqAPpRegT5l4H8+gAN/Po5tgz4IrYA+
rml/PvEogT4hq38+tKGCPusPfz5qan8+SeqCPgG9ez7eJ30+2M2APp+vfz5/fX8+hrSBPpcM
gT6ZQoE+E+B+Ppecfz4SioI+hBKAPvyfgD4yiH4+J259Pmapfz532X0+q16APjwOfz5XToA+
nIaAPhuEgT6sPnw+3U+APm0hez7SL4E+2i2BPkwcfj50MoA+3U6APrlMgT6ytYE+uR1+PscZ
gT4tJX4+p62APsn1ez6SgH8+/IeCPodDfD5RO3s+nVh/Pp/ogD7lI4A+rMSAPo2bfz4gAn8+
WmeAPtAzfz7644A+1KB8Pg+PgD4XZX4+OiqAPl9dfT5QMIA+gnaBPr3lez4ctn8+JiGBPjdE
gD6wVYE+oViAPiiVfj5Q538+JEZ/Pmavfz6pln0+t2GAPvUweT405X4+BMyAPqptfD5rGnw+
VCqAPqJ7gD7YFYA+HOeAPosRfz4qmn4+sCB/PtHVfj7ZHH0+HQR/Pu+NgD5xunw+lp+APo8V
fT4BNns+dOB/PuYtfD7ND34+6O57PvcwfT6z53s+D3B+PobofD6Df3k+I5R/PrhUgD4aEX8+
Y+t8PhQOej6363c+mJJ+PtYmez53U38+wKd8PihHgD7QmHk+uYx+PmfRfD6lhH8+AgV9PoSf
fT57wYA+do97PtaYej4UAno+cuJ5Pnydfz7UKXs+yXV5PghteT60+3w+yD19PikqgD7VC4E+
OjSAPhD7fj4z+n0+da18PtjUeD7gAH4+ayR9Pgekfj6hkn0+7tJ5Pst4fT7KCX8+jId8Ppx3
ez5ilHo+6Gp2PhYigD7Snn0+MLd6PgUfez4gW30+vPd9Plihej6YIH0+NMh6PrpQgT7EtH4+
ANR5PicFgD7qQHw+6iV7Pkt/eD4vzX0+3l58PjD8ej4/Ons+xv99PoA2fD5fqH4+bxt9Prcs
fz7pFIA+4Yl9Pm8sfT47a30+NmN5PqRhfT40qIA+3zKBPgrYfD6UXHw+Ryd6PmVvfT4abHs+
qwV/PuPRez4epHo+nah6PssogD5uA3w+</AssayYData></Step><Step><CommonData><SampleLocation>10</SampleLocation><SampleID></SampleID><SampleGroup></SampleGroup><SampleInfo></SampleInfo><SampleRow>E</SampleRow><SamplePlate>1</SamplePlate><WellType>KSAMPLE</WellType><Concentration>-1</Concentration><ConcentrationUnits>µg/ml</ConcentrationUnits><MolarConcentration>-1</MolarConcentration><MolarConcUnits>nM</MolarConcUnits><MolecularWeight>-1</MolecularWeight><Temperature>30</Temperature><StartTime>3797773</StartTime><AssayTime>1100</AssayTime></CommonData><FlowRate>1000</FlowRate><StepType>ASSOC</StepType><StepName>Association</StepName><StepStatus>OK</StepStatus><ActualTime>801.4</ActualTime><CycleTime>0.2</CycleTime><AssayXData Points="4007">VLM+RDHAPkTuzD5Eutk+RJjmPkRU8z5EIQA/RP4MP0TLGT9EhyY/RFQzP0QhQD9E/kw/RLpZ
P0SYZj9EVHM/RDGAP0TujD9Eupk/RJimP0RUsz9EIcA/RP7MP0TL2T9EmOY/RFTzP0QxAEBE
/gxARLoZQESHJkBEVDNARDFAQET+TEBEy1lARJhmQERUc0BEMYBARP6MQES6mUBEh6ZARGSz
QEQhwEBE7sxARLrZQESH5kBEVPNARDEAQUTuDEFEyxlBRIcmQURkM0FEMUBBRP5MQUS6WUFE
h2ZBRGRzQUQxgEFE/oxBRLqZQUSYpkFEVLNBRDHAQUTuzEFEutlBRIfmQURk80FEMQBCRP4M
QkS6GUJEmCZCRGQzQkQxQEJE/kxCRLpZQkSYZkJEVHNCRCGAQkTujEJEy5lCRIemQkRUs0JE
IcBCRP7MQkTL2UJEh+ZCRFTzQkQhAENE7gxDRMsZQ0SYJkNEVDNDRDFAQ0TuTENEullDRIdm
Q0Rkc0NEMYBDRP6MQ0S6mUNEh6ZDRGSzQ0QxwENE7sxDRMvZQ0SH5kNEVPNDRDEARET+DERE
yxlERIcmRERkM0REIUBERO5MRES6WUREmGZERFRzREQhgERE7oxERLqZRESYpkREVLNERDHA
RETuzEREy9lERIfmRERU80REIQBFRP4MRUS6GUVEmCZFRGQzRUQxQEVE/kxFRLpZRUSYZkVE
VHNFRCGARUT+jEVEy5lFRIemRURUs0VEIcBFRP7MRUS62UVEh+ZFRFTzRUQxAEZE7gxGRMsZ
RkSYJkZEVDNGRCFARkTuTEZEy1lGRIdmRkRkc0ZEMYBGRP6MRkS6mUZEmKZGRFSzRkQhwEZE
/sxGRLrZRkSH5kZEVPNGRCEAR0T+DEdEuhlHRIcmR0RkM0dEIUBHRP5MR0S6WUdEmGZHRFRz
R0QhgEdE/oxHRLqZR0SHpkdEVLNHRDHAR0T+zEdEy9lHRJjmR0Rk80dEMQBIRP4MSES6GUhE
mCZIRFQzSEQxQEhE7kxIRMtZSESHZkhEVHNIRDGASETujEhEy5lIRJimSERks0hEMcBIRP7M
SES62UhEmOZIRFTzSEQhAElE7gxJRMsZSUSYJklEVDNJRCFASUT+TElEy1lJRJhmSURkc0lE
IYBJRO6MSUS6mUlEmKZJRGSzSUQxwElE7sxJRMvZSUSY5klEVPNJRCEASkTuDEpEyxlKRJgm
SkRUM0pEMUBKRP5MSkTLWUpEh2ZKRFRzSkQhgEpE/oxKRMuZSkSHpkpEVLNKRCHASkT+zEpE
utlKRJjmSkRU80pEIQBLRO4MS0S6GUtEhyZLRGQzS0QxQEtE7kxLRLpZS0SHZktEZHNLRDGA
S0T+jEtEuplLRIemS0RUs0tEMcBLRP7MS0TL2UtEmOZLRFTzS0QhAExE/gxMRMsZTESYJkxE
VDNMRCFATETuTExEy1lMRIdmTERUc0xEMYBMRP6MTES6mUxEmKZMRGSzTEQxwExE7sxMRLrZ
TESH5kxEVPNMRCEATUT+DE1EyxlNRJgmTURUM01EMUBNRP5MTUTLWU1Eh2ZNRGRzTUQhgE1E
/oxNRMuZTUSHpk1EZLNNRCHATUTuzE1E29lNRIfmTURU801EMQBORO4MTkTLGU5EmCZORGQz
TkQhQE5E/kxORMtZTkSHZk5EZHNORDGATkT+jE5EuplORJimTkRUs05EMcBORO7MTkS62U5E
h+ZORGTzTkQhAE9E7gxPRMsZT0SHJk9EVDNPRDFAT0TuTE9Ey1lPRIdmT0Rkc09EMYBPRP6M
T0S6mU9Eh6ZPRGSzT0QhwE9E/sxPRMvZT0SY5k9EZPNPRDEAUETuDFBEyxlQRIcmUERUM1BE
MUBQRP5MUES6WVBEmGZQRGRzUEQhgFBE7oxQRLqZUESHplBEVLNQRCHAUETuzFBEutlQRJjm
UERk81BEMQBRRP4MUUS6GVFEhyZRRGQzUUQxQFFE/kxRRLpZUUSYZlFEVHNRRCGAUUTujFFE
uplRRJimUURUs1FEIcBRRP7MUUS62VFEh+ZRRFTzUUQhAFJE/gxSRMsZUkSHJlJEVDNSRDFA
UkT+TFJEy1lSRJhmUkRUc1JEIYBSRP6MUkTLmVJEh6ZSRGSzUkQhwFJE/sxSRLrZUkSY5lJE
ZPNSRDEAU0TuDFNEuhlTRIcmU0RUM1NEIUBTRP5MU0S6WVNEh2ZTRGRzU0QhgFNE7oxTRMuZ
U0SYplNEVLNTRCHAU0TuzFNEy9lTRIfmU0RU81NEIQBURO4MVETLGVREhyZURFQzVEQxQFRE
/kxURMtZVESHZlREVHNURDGAVETujFREy5lURIemVERUs1REMcBURP7MVETL2VREmOZURGTz
VEQhAFVE7gxVRLoZVUSYJlVEVDNVRDFAVUT+TFVEullVRIdmVURkc1VEMYBVRP6MVUTLmVVE
mKZVRGSzVUQxwFVE/sxVRLrZVUSY5lVEVPNVRCEAVkTuDFZEuhlWRIcmVkRUM1ZEMUBWRP5M
VkS6WVZEmGZWRGRzVkQxgFZE/oxWRLqZVkSYplZEZLNWRDHAVkTuzFZEy9lWRIfmVkRU81ZE
IQBXRO4MV0TLGVdEmCZXRGQzV0QhQFdE/kxXRMtZV0SHZldEVHNXRCGAV0TujFdEuplXRIem
V0RUs1dEMcBXRP7MV0TL2VdEh+ZXRFTzV0QxAFhE/gxYRLoZWESHJlhEVDNYRDFAWETuTFhE
y1lYRIdmWERkc1hEIYBYRP6MWETLmVhEh6ZYRGSzWEQxwFhE/sxYRLrZWESY5lhEVPNYRDEA
WUT+DFlEuhlZRIcmWURUM1lEMUBZRO5MWUTLWVlEh2ZZRGRzWUQxgFlE/oxZRMuZWUSYpllE
VLNZRDHAWUTuzFlEy9lZRIfmWURk81lEMQBaRO4MWkS6GVpEmCZaRGQzWkQxQFpE/kxaRLpZ
WkSYZlpEVHNaRDGAWkTujFpEy5laRIemWkRks1pEMcBaRP7MWkTL2VpEmOZaRFTzWkQhAFtE
/gxbRLoZW0SYJltEVDNbRCFAW0T+TFtEy1lbRIdmW0Rkc1tEMYBbRP6MW0TLmVtEh6ZbRGSz
W0QxwFtE7sxbRLrZW0SH5ltEVPNbRDEAXETuDFxEuhlcRJgmXERkM1xEIUBcRP5MXETLWVxE
h2ZcRGRzXEQhgFxE7oxcRLqZXESHplxEVLNcRCHAXET+zFxEy9lcRIfmXERU81xEIQBdRO4M
XUS6GV1EmCZdRFQzXUQxQF1E7kxdRLpZXUSYZl1EZHNdRCGAXUTujF1Ey5ldRJimXURUs11E
IcBdRO7MXUTL2V1EmOZdRGTzXUQhAF5E7gxeRLoZXkSYJl5EZDNeRDFAXkT+TF5Ey1leRIdm
XkRUc15EMYBeRP6MXkTLmV5Eh6ZeRFSzXkQhwF5E7sxeRLrZXkSH5l5EVPNeRDEAX0TuDF9E
yxlfRIcmX0RkM19EMUBfRP5MX0S6WV9Eh2ZfRGRzX0QxgF9E7oxfRMuZX0SYpl9EZLNfRDHA
X0T+zF9Ey9lfRIfmX0RU819EIQBgRP4MYETLGWBEhyZgRFQzYEQxQGBE7kxgRLpZYESYZmBE
VHNgRDGAYETujGBEy5lgRJimYERUs2BEIcBgRP7MYETL2WBEh+ZgRFTzYEQxAGFE/gxhRMsZ
YUSYJmFEZDNhRCFAYUTuTGFEy1lhRJhmYURkc2FEIYBhRP6MYUTLmWFEh6ZhRGSzYUQxwGFE
7sxhRLrZYUSH5mFEVPNhRDEAYkT+DGJEuhliRIcmYkRkM2JEMUBiRO5MYkS6WWJEmGZiRGRz
YkQxgGJE7oxiRLqZYkSHpmJEVLNiRDHAYkTuzGJEy9liRJjmYkRU82JEMQBjRO4MY0S6GWNE
hyZjRFQzY0QxQGNE/kxjRLpZY0SYZmNEVHNjRDGAY0T+jGNEy5ljRJimY0Rks2NEIcBjRO7M
Y0S62WNEh+ZjRFTzY0QhAGRE/gxkRLoZZESHJmREVDNkRDFAZET+TGREullkRIdmZERUc2RE
IYBkRP6MZES6mWREmKZkRFSzZEQxwGRE7sxkRLrZZESY5mREZPNkRDEAZUTuDGVEyxllRJgm
ZURUM2VEMUBlRO5MZUS6WWVEmGZlRGRzZUQxgGVE7oxlRMuZZUSYpmVEVLNlRDHAZUTuzGVE
y9llRJjmZURk82VEMQBmRP4MZkS6GWZEhyZmRFQzZkQxQGZE7kxmRMtZZkSoZmZEZHNmRDGA
ZkTujGZEuplmRIemZkRUs2ZEMcBmRP7MZkTL2WZEmOZmRGTzZkQxAGdE/gxnRMsZZ0SHJmdE
VDNnRDFAZ0TuTGdEy1lnRIdmZ0Rkc2dEIYBnRO6MZ0TLmWdEmKZnRFSzZ0QxwGdE7sxnRLrZ
Z0SY5mdEVPNnRDEAaET+DGhEyxloRIcmaERUM2hEQkBoRP5MaETLWWhEh2ZoRGRzaEQxgGhE
Do1oRLqZaESopmhEVLNoRCHAaETuzGhEy9loRJjmaERk82hEMQBpRO4MaUS6GWlEmCZpRGQz
aUQxQGlE7kxpRMtZaUSYZmlEZHNpRDGAaUTujGlEuplpRIemaURks2lEMcBpRP7MaUS62WlE
mOZpRFTzaUQhAGpE7gxqRLoZakSYJmpEVDNqRDFAakT+TGpEy1lqRIdmakRUc2pEMYBqRP6M
akTLmWpEh6ZqRFSzakQxwGpE/sxqRLrZakSY5mpEVPNqRDEAa0TuDGtEuhlrRIcma0R1M2tE
MUBrRP5Ma0S6WWtEh2ZrRGRza0QxgGtE/oxrRLqZa0SHpmtEVLNrRCHAa0T+zGtEy9lrRIfm
a0Rk82tEMQBsRO4MbES6GWxEmCZsRFQzbEQxQGxE/kxsRMtZbESHZmxEVHNsRDGAbET+jGxE
uplsRJimbERUs2xEIcBsRO7MbES62WxEmOZsRFTzbEQhAG1E7gxtRMsZbUSYJm1EZDNtRDFA
bUT+TG1Ey1ltRJhmbURUc21EMYBtRO6MbUS6mW1Eh6ZtRGSzbUQhwG1E7sxtRMvZbUSH5m1E
VPNtRDEAbkT+DG5EyxluRJgmbkRUM25EMUBuRO5MbkTLWW5Eh2ZuRGRzbkQhgG5E/oxuRLqZ
bkSHpm5EVLNuRCHAbkT+zG5EutluRIfmbkRU825EMQBvRP4Mb0S6GW9EhyZvRFQzb0QxQG9E
/kxvRMtZb0SYZm9EVHNvRDGAb0TujG9EuplvRIemb0RUs29EMcBvRP7Mb0TL2W9EmOZvRGTz
b0QhAHBE/gxwRLoZcESHJnBEZDNwRDFAcET+THBEy1lwRIdmcERkc3BEMYBwRO6McES6mXBE
h6ZwRGSzcEQhwHBE7sxwRLrZcESY5nBEZPNwRDEAcUTuDHFEyxlxRJgmcURUM3FEMUBxRP5M
cUTLWXFEh2ZxRGRzcUQxgHFE7oxxRLqZcUSYpnFEVLNxRCHAcUT+zHFEy9lxRJjmcURk83FE
IQByRP4MckTLGXJEmCZyRFQzckQhQHJE7kxyRMtZckSYZnJEVHNyRCGAckT+jHJEuplyRJim
ckRUs3JEIcByRO7MckS62XJEh+ZyRFTzckQxAHNE7gxzRLoZc0SYJnNEVDNzRCFAc0TuTHNE
ullzRIdmc0RUc3NEMYBzRP6Mc0S6mXNEh6ZzRFSzc0QxwHNE/sxzRLrZc0SH5nNEVPNzRCEA
dET+DHREyxl0RIcmdERkM3REIUB0RP5MdETLWXREh2Z0RGRzdEQhgHRE/ox0RMuZdESYpnRE
VLN0RCHAdET+zHREutl0RIfmdERk83REMQB1RO4MdUS6GXVEmCZ1RFQzdUQxQHVE7kx1RLpZ
dUSHZnVEVHN1RCGAdUTujHVEy5l1RIemdURUs3VEMcB1RO7MdUTL2XVEmOZ1RGTzdUQhAHZE
/gx2RMsZdkSHJnZEVDN2RCFAdkTuTHZEy1l2RJhmdkRkc3ZEIYB2RP6MdkTLmXZEh6Z2RGSz
dkQhwHZE/sx2RMvZdkSH5nZEVPN2RCEAd0T+DHdEyxl3RIcmd0RkM3dEIUB3RP5Md0TLWXdE
h2Z3RGRzd0QxgHdE7ox3RLqZd0SHpndEZLN3RCHAd0T+zHdEutl3RIfmd0Rk83dEIQB4RO4M
eETLGXhEhyZ4RFQzeEQhQHhE/kx4RMtZeESYZnhEZHN4RDGAeETujHhEy5l4RIemeERks3hE
McB4RP7MeES62XhEmOZ4RGTzeEQxAHlE/gx5RLoZeUSYJnlEZDN5RDFAeUTuTHlEy1l5RIdm
eURUc3lEIYB5RP6MeUS6mXlEh6Z5RGSzeUQhwHlE/sx5RLrZeUSY5nlEVPN5RCEAekT+DHpE
uhl6RIcmekRUM3pEMUB6RO5MekTLWXpEmGZ6RGRzekQxgHpE7ox6RMuZekSYpnpEVLN6RDHA
ekTuzHpEy9l6RIfmekRU83pEIQB7RO4Me0S6GXtEmCZ7RHUze0QxQHtE/kx7RLpZe0SHZntE
VHN7RCGAe0TujHtEy5l7RIeme0Rks3tEMcB7RO7Me0S62XtEmOZ7RFTze0QhAHxE/gx8RLoZ
fESYJnxEVDN8RCFAfET+THxEy1l8RIdmfERkc3xEMYB8RP6MfETLmXxEmKZ8RGSzfEQxwHxE
7sx8RMvZfESH5nxEVPN8RDEAfUTuDH1Euhl9RIcmfURkM31EMUB9RO5MfUS6WX1EmGZ9RFRz
fUQhgH1E7ox9RLqZfUSHpn1EVLN9RDHAfUTuzH1Ey9l9RIfmfURU831EIQB+RP4MfkS6GX5E
mCZ+RFQzfkQxQH5E7kx+RMtZfkSoZn5EVHN+RCGAfkTujH5Ey5l+RJimfkRUs35EMcB+RP7M
fkS62X5EmOZ+RFTzfkQxAH9E/gx/RMsZf0SYJn9EVDN/RDFAf0TuTH9Eull/RIdmf0RUc39E
IYB/RP6Mf0S6mX9EmKZ/RGSzf0QxwH9E7sx/RMvZf0SY5n9EZPN/RBAAgER/BoBE5gyAREwT
gESyGYBEECCARH8mgETdLIBERDOARKo5gEQYQIBEf0aARN1MgEREU4BEslmARBhggER3ZoBE
3WyARERzgESqeYBEGICARH+GgETmjIBERJOARLKZgEQYoIBEd6aAROasgEREs4BEsrmARBjA
gER3xoBE3cyAREzTgESq2YBEGOCARHfmgETd7IBETPOARLL5gEQQAIFEdwaBROYMgURME4FE
qhmBRBgggUR/JoFE5iyBREwzgUSqOYFEEECBRIdGgUTmTIFETFOBRLJZgUQQYIFEf2aBROZs
gUREc4FEqnmBRBCAgUR/hoFE3YyBRESTgUSqmYFEEKCBRH+mgUTmrIFERLOBRKq5gUQYwIFE
f8aBRN3MgURE04FEstmBRBDggUR/5oFE3eyBRETzgUSy+YFEEACCRHcGgkTmDIJERBOCRLIZ
gkQYIIJEfyaCROYsgkREM4JEsjmCRBhAgkR/RoJE3UyCRExTgkSyWYJEEGCCRH9mgkTdbIJE
THOCRKp5gkQYgIJEf4aCRN2MgkREk4JEqpmCRBiggkR/poJE3ayCRESzgkSquYJEEMCCRH/G
gkTdzIJETNOCRLLZgkQQ4IJEd+aCRObsgkRM84JEsvmCRBAAg0R3BoNE5gyDREQTg0SqGYNE
GCCDRH8mg0TmLINERDODRKo5g0QYQINEf0aDROZMg0REU4NEqlmDRBBgg0R3ZoNE5myDRExz
g0SqeYNEEICDRHeGg0TmjINETJODRKqZg0QYoINEd6aDROasg0REs4NEsrmDRBjAg0R3xoNE
5syDREzTg0Sy2YNEEOCDRH/mg0Td7INETPODRKr5g0QQAIREfwaEROYMhERME4REshmERBAg
hER/JoRE5iyEREQzhESyOYREGECERH9GhETdTIRERFOERKpZhEQYYIREd2aERN1shEREc4RE
qnmERBCAhER/hoRE5oyEREyThESqmYREGKCERHemhETmrIRERLOERLK5hEQYwIREd8aERObM
hERM04REqtmERBDghER/5oRE3eyEREzzhESq+YREEACFRH8GhUTmDIVETBOFRLIZhUQQIIVE
fyaFRN0shUREM4VEqjmFRBBAhUR3RoVE5kyFRExThUSyWYVEEGCFRHdmhUTdbIVERHOFRKp5
hUQYgIVEf4aFRN2MhURMk4VEspmFRBighUR3poVE5qyFRESzhUSquYVEGMCFRHfGhUTmzIVE
RNOFRLLZhUQQ4IVEf+aFRN3shURM84VEqvmFRBgAhkR/BoZE3QyGREwThkSqGYZEGCCGRH8m
hkTmLIZERDOGRKo5hkQQQIZEd0aGROZMhkRMU4ZEqlmGRBhghkR/ZoZE5myGRERzhkSyeYZE
GICGRHeGhkTdjIZERJOGRKqZhkQYoIZEf6aGRN2shkREs4ZEqrmGRBjAhkR3xoZE5syGRETT
hkSy2YZEEOCGRHfmhkTd7IZERPOGRLL5hkQYAIdEfwaHRN0Mh0RME4dEqhmHRBggh0R/JodE
3SyHREwzh0SqOYdEEECHRH9Gh0TmTIdERFOHRLJZh0QQYIdEd2aHRN1sh0RMc4dEsnmHRBiA
h0R3hodE5oyHRESTh0SqmYdEEKCHRHemh0TdrIdERLOHRLK5h0QQwIdEd8aHRObMh0RM04dE
qtmHRBDgh0R35odE5uyHREzzh0Sq+YdEEACIRH8GiETdDIhETBOIRLIZiEQYIIhEdyaIRN0s
iEREM4hEqjmIRBhAiER/RohE5kyIRERTiESqWYhEEGCIRHdmiETdbIhERHOIRKp5iEQYgIhE
d4aIRN2MiEREk4hEspmIRBigiER3pohE3ayIRESziESyuYhEEMCIRH/GiETdzIhETNOIRKrZ
iEQY4IhEd+aIRN3siERM84hEsvmIRBAAiUR/BolE5gyJREwTiUSyGYlEGCCJRH8miUTdLIlE
TDOJRLI5iUQYQIlEd0aJROZMiUREU4lEqlmJRBBgiUR3ZolE7myJRExziUSyeYlEEICJRH+G
iUTdjIlETJOJRLKZiUQQoIlEf6aJROasiUREs4lEsrmJRBjAiUR3xolE5syJREzTiUSy2YlE
GOCJRHfmiUTm7IlETPOJRLL5iUQQAIpEfwaKRN0MikREE4pEshmKRBggikR/JopE3SyKREwz
ikSyOYpEGECKRHdGikTmTIpETFOKRLJZikQQYIpEf2aKROZsikREc4pEqnmKRBiAikR/hopE
5oyKREyTikSqmYpEGKCKRH+mikTmrIpERLOKRKq5ikQQwIpEd8aKRObMikRM04pEstmKRBjg
ikR/5opE3eyKRETzikSq+YpEGACLRH8Gi0TmDItERBOLRKoZi0QYIItEdyaLRN0si0RMM4tE
sjmLRBhAi0R/RotE3UyLRERTi0SqWYtEGGCLRHdmi0TdbItERHOLRKp5i0QQgItEf4aLRN2M
i0RMk4tEspmLRBigi0R/potE3ayLREyzi0SquYtEGMCLRH/Gi0TmzItETNOLRLLZi0QY4ItE
f+aLRN3si0RE84tEqvmLRBgAjER/BoxE5gyMREwTjESqGYxEGCCMRH8mjETmLIxETDOMRKo5
jEQYQIxEf0aMROZMjERMU4xEqlmMRBBgjER3ZoxE3WyMRERzjESqeYxEEICMRH+GjETmjIxE
RJOMRLqZjEQQoIxEf6aMROasjERMs4xEqrmMRBDAjER3xoxE5syMRETTjESq2YxEGOCMRH/m
jETd7IxERPOMRLL5jEQQAI1EfwaNROYMjUREE41EshmNRBAgjUR/Jo1E3SyNREQzjUSyOY1E
EECNRH9GjUTdTI1ETFONRLJZjUQYYI1Ed2aNRN1sjURMc41EsnmNRBiAjUR3ho1E5oyNREyT
jUSqmY1EGKCNRH+mjUTmrI1ETLONRLK5jUQYwI1Ef8aNRObMjURM041EstmNRBjgjUR/5o1E
5uyNREzzjUSy+Y1EGACORH8GjkTdDI5ETBOORKoZjkQYII5EdyaOROYsjkRMM45EqjmORBBA
jkR3Ro5E5kyORExTjkSqWY5EEGCORHdmjkTdbI5ERHOORLJ5jkQQgI5Ef4aORN2MjkREk45E
qpmORBCgjkR3po5E3ayORESzjkSyuY5EGMCORH/GjkTdzI5ERNOORLLZjkQY4I5Ef+aORN3s
jkRE845EsvmORBgAj0R3Bo9E3QyPREwTj0SyGY9EECCPRHcmj0TdLI9ETDOPRLI5j0QYQI9E
d0aPROZMj0REU49EqlmPRBBgj0R/Zo9E5myPRExzj0SqeY9EEICPRH+Gj0TdjI9ETJOPRKqZ
j0QQoI9Ed6aPRN2sj0REs49EsrmPRBDAj0R/xo9E5syPREzTj0Sq2Y9EEOCPRH/mj0Td7I9E
RPOPRLL5j0QYAJBEfwaQRN0MkERME5BEqhmQRBggkER3JpBE3SyQREQzkESqOZBEGECQRH9G
kETdTJBERFOQRLJZkEQYYJBEf2aQRN1skEREc5BEqnmQRBiAkER/hpBE5oyQRESTkESymZBE
GKCQRH+mkETdrJBETLOQRLK5kEQYwJBEd8aQRObMkERE05BEstmQRBjgkER/5pBE3eyQRETz
kESy+ZBEGACRRH8GkUTdDJFERBORRLIZkUQYIJFEdyaRRN0skUREM5FEsjmRRBhAkUR3RpFE
3UyRRExTkUSqWZFEGGCRRHdmkUTmbJFETHORRKp5kUQYgJFEf4aRRN2MkURMk5FEspmRRBCg
kUR3ppFE5qyRREyzkUSquZFEGMCRRHfGkUTmzJFERNORRKrZkUQY4JFEd+aRRN3skURE85FE
qvmRRBAAkkR/BpJE3QySREwTkkSqGZJEGCCSRH8mkkTmLJJETDOSRLI5kkQQQJJEf0aSRN1M
kkREU5JEslmSRBhgkkR/ZpJE3WySRExzkkSyeZJEGICSRH+GkkTdjJJERJOSRLKZkkQYoJJE
d6aSRN2skkRMs5JEsrmSRBDAkkR3xpJE5sySREzTkkSy2ZJEEOCSRHfmkkTm7JJETPOSRLL5
kkQQAJNEdwaTROYMk0RME5NEshmTRBAgk0R3JpNE5iyTREQzk0SqOZNEEECTRIdGk0TmTJNE
RFOTRKpZk0QQYJNEf2aTROZsk0RMc5NEqnmTRBCAk0R3hpNE5oyTRESTk0SymZNEEKCTRHem
k0TdrJNERLOTRKq5k0QYwJNEf8aTRObMk0RE05NEqtmTRBjgk0R/5pNE5uyTRETzk0Sy+ZNE
EACURH8GlETdDJRERBOURKoZlEQYIJREhyaURN0slERMM5REqjmURBBAlER/RpRE5kyURERT
lESqWZREEGCURH9mlETmbJRETHOURLJ5lEQQgJREf4aURN2MlEREk5REqpmURBCglER/ppRE
3ayUREyzlESquZREEMCURH/GlETdzJRETNOURKrZlEQY4JREd+aURN3slERM85REsvmURBgA
lUR/BpVE3QyVREwTlUSqGZVEECCVRH8mlUTdLJVETDOVRLI5lUQQQJVEf0aVROZMlURMU5VE
qlmVRBhglUR/ZpVE5myVRERzlUS6eZVEGICVRHeGlUTdjJVETJOVRKqZlUQQoJVEf6aVROas
lUREs5VEsrmVRBDAlUR/xpVE3cyVREzTlUSy2ZVEGOCVRH/mlUTd7JVETPOVRKr5lUQYAJZE
dwaWROYMlkREE5ZEqhmWRBgglkR/JpZE5iyWREQzlkSyOZZEEECWRHdGlkTdTJZERFOWRKpZ
lkQYYJZEf2aWROZslkRMc5ZEqnmWRBiAlkR/hpZE3YyWRESTlkSymZZEGKCWRH+mlkTdrJZE
TLOWRKq5lkQQwJZEd8aWRObMlkRM05ZEstmWRBDglkR35pZE3eyWRETzlkSq+ZZEEACXRHcG
l0TdDJdERBOXRKoZl0QYIJdEfyaXROYsl0REM5dEqjmXRBBAl0R3RpdE3UyXRERTl0SqWZdE
GGCXRHdml0TdbJdERHOXRKp5l0QQgJdEf4aXROaMl0RMk5dEqpmXRBCgl0R/ppdE5qyXREyz
l0SquZdEGMCXRHfGl0TmzJdETNOXRLLZl0QY4JdEd+aXRN3sl0RM85dEsvmXRBgAmER/BphE
5gyYREwTmESqGZhEGCCYRHcmmETmLJhERDOYRKo5mEQQQJhEf0aYRN1MmERMU5hEslmYRBhg
mER/ZphE3WyYRERzmESyeZhEEICYRHeGmETmjJhERJOYRKqZmEQYoJhEd6aYRN2smEREs5hE
srmYRBDAmER/xphE5syYREzTmESy2ZhEGOCYRHfmmETd7JhERPOYRKr5mEQYAJlEfwaZROYM
mURME5lEshmZRBAgmUR/JplE7iyZREwzmUSqOZlEGECZRH9GmUTmTJlETFOZRKpZmUQQYJlE
f2aZRN1smUREc5lEqnmZRBCAmUR3hplE5oyZREyTmUSqmZlEGKCZRHemmUTmrJlERLOZRKq5
mUQQwJlEf8aZRObMmURE05lEqtmZRBjgmUR35plE5uyZREzzmUSq+ZlEGACaRHcGmkTdDJpE
TBOaRLIZmkQQIJpEfyaaRN0smkRMM5pEsjmaRBBAmkR3RppE3UyaRERTmkSyWZpEGGCaRHdm
mkTdbJpERHOaRLJ5mkQYgJpEf4aaRN2MmkRMk5pEspmaRBigmkR3pppE5qyaRESzmkSyuZpE
GMCaRHfGmkTmzJpETNOaRLLZmkQY4JpEf+aaRN3smkRM85pEsvmaRBgAm0R/BptE5gybREwT
m0SqGZtEECCbRH8mm0TdLJtETDObRLI5m0QYQJtEf0abRN1Mm0REU5tEslmbRBhgm0R3ZptE
3WybRERzm0SqeZtEEICbRH+Gm0TmjJtERJObRKqZm0QQoJtEf6abRN2sm0RMs5tEqrmbRBjA
m0R3xptE3cybRETTm0Sq2ZtEGOCbRHfmm0Td7JtERPObRLL5m0QQAJxEdwacRN0MnERME5xE
shmcRBggnER3JpxE3SycREQznESyOZxEEECcRHdGnETdTJxETFOcRLJZnEQYYJxEf2acRN1s
nERMc5xEqnmcRBiAnER/hpxE5oycREyTnESqmZxEGKCcRHemnETdrJxETLOcRKq5nEQYwJxE
f8acRN3MnERM05xEstmcRBjgnER/5pxE3eycREzznESq+ZxEEACdRH8GnUTmDJ1ERBOdRLIZ
nUQYIJ1EfyadROYsnUREM51EsjmdRBhAnUR/Rp1E3UydRExTnUSqWZ1EEGCdRH9mnUTmbJ1E
RHOdRLJ5nUQQgJ1Ef4adRN2MnUREk51EupmdRBCgnUR3pp1E5qydREyznUSyuZ1EEMCdRH/G
nUTdzJ1ETNOdRLLZnUQY4J1Ef+adRN3snURM851EsvmdRBgAnkR3Bp5E3QyeREQTnkSqGZ5E
GCCeRH8mnkTmLJ5ETDOeRKo5nkQYQJ5Ed0aeROZMnkRMU55EqlmeRBBgnkR3Zp5E5myeRERz
nkSqeZ5EEICeRHeGnkTmjJ5ERJOeRKqZnkQYoJ5Ef6aeRN2snkREs55EsrmeRBDAnkR3xp5E
5syeREzTnkSy2Z5EGOCeRHfmnkTd7J5ERPOeRKr5nkQQAJ9EdwafRN0Mn0RME59EqhmfRBgg
n0R/Jp9E5iyfREQzn0SqOZ9EEECfRHdGn0TdTJ9ERFOfRLpZn0QYYJ9Ef2afRN1sn0RMc59E
snmfRBiAn0R3hp9E3YyfRESTn0SymZ9EEKCfRH+mn0TmrJ9ERLOfRKq5n0QYwJ9Ef8afRN3M
n0RM059EstmfRBjgn0R/5p9E5uyfREzzn0Sq+Z9EEACgRH8GoETdDKBETBOgRKoZoEQYIKBE
fyagRN0soEREM6BEsjmgRBhAoER3RqBE5kygRExToESqWaBEEGCgRH9moETdbKBERHOgRKp5
oEQQgKBEf4agROaMoEREk6BEqpmgRBCgoER3pqBE5qygREyzoESquaBEGMCgRH/GoETmzKBE
TNOgRLLZoEQQ4KBEd+agRObsoERE86BEqvmgRBAAoUR/BqFE5gyhREQToUSyGaFEECChRH8m
oUTdLKFETDOhRLI5oUQQQKFEf0ahROZMoURMU6FEqlmhRBhgoUR/ZqFE3WyhRERzoUSqeaFE
GIChRHeGoUTdjKFETJOhRLKZoUQYoKFEd6ahRN2soURMs6FEqrmhRBjAoUR/xqFE5syhRETT
oUSy2aFEEOChRHfmoUTd7KFETPOhRLL5oUQYAKJEdwaiROYMokRME6JEqhmiRBAgokR/JqJE
5iyiREQzokSqOaJEEECiRH9GokTmTKJERFOiRLJZokQYYKJEf2aiROZsokREc6JEqnmiRBCA
okR/hqJE5oyiREyTokSymaJEGKCiRH+mokTdrKJERLOiRKq5okQQwKJEd8aiRObMokRE06JE
qtmiRBjgokR/5qJE3eyiRETzokSy+aJEGACjRHcGo0TdDKNETBOjRKoZo0QQIKNEdyajROYs
o0RMM6NEsjmjRBBAo0R/RqNE3UyjRExTo0SqWaNEEGCjRH9mo0TdbKNETHOjRLJ5o0QYgKNE
d4ajROaMo0REk6NEqpmjRBigo0R/pqNE3ayjRESzo0SyuaNEEMCjRHfGo0TdzKNERNOjRLLZ
o0Qh4KNEf+ajRObso0RM86NEsvmjRBAApER/BqRE3QykREQTpESqGaREECCkRH8mpETdLKRE
TDOkRKo5pEQYQKREd0akROZMpERMU6REslmkRBBgpER/ZqRE3WykRExzpES6eaREGICkRH+G
pETdjKRETJOkRKqZpEQQoKREf6akROaspERMs6REsrmkRBDApER/xqRE3cykRETTpESy2aRE
EOCkRHfmpETd7KRERPOkRLL5pEQYAKVEfwalROYMpUREE6VEshmlRBggpUR3JqVE3SylREwz
pUSyOaVEEEClRH9GpUTdTKVETFOlRKpZpUQYYKVEd2alRN1spUREc6VEsnmlRBiApUR3hqVE
3YylRESTpUSymaVEGKClRH+mpUTmrKVERLOlRKq5pUQYwKVEd8alRObMpURE06VEstmlRBjg
pUR35qVE3eylREzzpUSy+aVEEACmRHcGpkTdDKZERBOmRLIZpkQYIKZEdyamROYspkRMM6ZE
sjmmRBhApkR/RqZE5kymRERTpkSyWaZEGGCmRHdmpkTdbKZERHOmRLJ5pkQYgKZEf4amRN2M
pkRMk6ZEspmmRBCgpkR/pqZE5qymREyzpkSquaZEEMCmRHfGpkTmzKZERNOmRLLZpkQY4KZE
d+amRObspkRM86ZEqvmmRBAAp0R3BqdE5gynREwTp0SqGadEGCCnRH8mp0TdLKdERDOnRLI5
p0QYQKdEd0anRN1Mp0REU6dEslmnRBBgp0R/ZqdE3WynRExzp0SqeadEGICnRHeGp0TmjKdE
RJOnRLKZp0QYoKdEd6anRN2sp0RMs6dEsrmnRBjAp0R/xqdE3cynREzTp0Sq2adEGOCnRH/m
p0Td7KdETPOnRLL5p0QYAKhEfwaoROYMqERME6hEshmoRBAgqER/JqhE5iyoREwzqESyOahE
GECoRH9GqETmTKhERFOoRKpZqEQQYKhEf2aoROZsqEREc6hEqnmoRBCAqER/hqhE5oyoREyT
qESqmahEEKCoRH+mqETdrKhERLOoRLK5qEQQwKhEf8aoRN3MqERM06hEqtmoRBDgqER/5qhE
3eyoRETzqESy+ahEEACpRHcGqUTdDKlETBOpRLIZqUQYIKlEfyapRN0sqUREM6lEsjmpRBhA
qUR3RqlE3UypRERTqUSyWalEEGCpRH9mqUTmbKlERHOpRLJ5qUQYgKlEd4apRN2MqUREk6lE
qpmpRBCgqUR/pqlE5qypRESzqUSyualEGMCpRH/GqUTdzKlETNOpRKrZqUQY4KlEd+apRObs
qURM86lEsvmpRBAAqkR/BqpE3QyqREQTqkSyGapEECCqRH8mqkTmLKpERDOqRLI5qkQYQKpE
d0aqROZMqkREU6pEslmqRBBgqkR/ZqpE7myqRExzqkSqeapEEICqRHeGqkTdjKpETJOqRKqZ
qkQYoKpEd6aqROasqkRMs6pEqrmqRBjAqkR/xqpE3cyqRETTqkSy2apEGOCqRIfmqkTm7KpE
TPOqRLL5qkQYAKtEfwarROYMq0REE6tEshmrRBAgq0R3JqtE5iyrREQzq0SyOatEEECrRHdG
q0TdTKtETFOrRKpZq0QYYKtEd2arROZsq0RMc6tEsnmrRBiAq0R3hqtE3YyrRESTq0SymatE
GKCrRHemq0TmrKtETLOrRKq5q0QQwKtEd8arRObMq0RE06tEstmrRBDgq0R/5qtE3eyrRETz
q0Sq+atEEACsRH8GrETdDKxETBOsRLIZrEQYIKxEdyasROYsrERMM6xEsjmsRBhArER3RqxE
5kysRExTrESyWaxEGGCsRHdmrETdbKxETHOsRKp5rEQQgKxEd4asROaMrEREk6xEspmsRBCg
rER/pqxE3aysRESzrESquaxEEMCsRIfGrETdzKxETNOsRLLZrEQQ4KxEd+asRN3srERE86xE
svmsRBAArUR/Bq1E5gytREwTrUSqGa1EGCCtRH8mrUTmLK1ERDOtRKo5rUQQQK1Ef0atROZM
rURMU61EslmtRBhgrUR3Zq1E3WytRERzrUSqea1EGICtRH+GrUTdjK1ERJOtRLKZrUQYoK1E
f6atRN2srUREs61EqrmtRBjArUR3xq1E3cytRETTrUSq2a1EGOCtRH/mrUTd7K1ERPOtRKr5
rUQQAK5EdwauRN0MrkRME65EshmuRBggrkR3Jq5E3SyuREwzrkSyOa5EGECuRH9GrkTdTK5E
TFOuRLJZrkQYYK5Ef2auRN1srkREc65EqnmuRBCArkR/hq5E5oyuREyTrkSqma5EEKCuRHem
rkTdrK5ETLOuRKq5rkQQwK5Ed8auRN3MrkRE065EstmuRBjgrkR/5q5E3eyuRETzrkSq+a5E
GACvRH8Gr0TdDK9ERBOvRKoZr0QYIK9EdyavROYsr0REM69EsjmvRBBAr0R/Rq9E3UyvRERT
r0SqWa9EGGCvRH9mr0TmbK9ERHOvRLJ5r0QQgK9Ef4avRN2Mr0REk69EqpmvRBigr0R3pq9E
5qyvREyzr0Syua9EEMCvRHfGr0TdzK9ETNOvRLLZr0QY4K9Ef+avRObsr0RM869EsvmvRBgA
sER/BrBE5gywREwTsESqGbBEECCwRHcmsETdLLBETDOwRLI5sEQQQLBEf0awROZMsEREU7BE
slmwRBhgsER3ZrBE5mywRERzsESqebBEEICwRH+GsETmjLBERJOwRKqZsEQYoLBEf6awROas
sERMs7BEsrmwRBjAsER3xrBE5sywRETTsESq2bBEGOCwRH/msETd7LBETPOwRKr5sEQYALFE
fwaxRN0MsUREE7FEqhmxRBggsUR3JrFE3SyxREwzsUSqObFEGECxRH9GsUTdTLFETFOxRLJZ
sUQYYLFEd2axRN1ssUREc7FEsnmxRBiAsUR/hrFE3YyxREyTsUSqmbFEGKCxRH+msUTdrLFE
RLOxRKq5sUQQwLFEf8axRN3MsURE07FEqtmxRBjgsUR/5rFE3eyxRETzsUSq+bFEGACyRHcG
skTmDLJERBOyRLIZskQQILJEdyayRN0sskRMM7JEqjmyRBhAskR/RrJE5kyyRERTskSqWbJE
GGCyRH9mskTdbLJERHOyRLJ5skQYgLJEf4ayRN2MskREk7JEspmyRBigskR/prJE5qyyREyz
skSqubJEGMCyRHfGskTmzLJERNOyRLLZskQQ4LJEf+ayRN3sskRM87JEqvmyRBgAs0R/BrNE
5gyzREwTs0SyGbNEECCzRH8ms0TmLLNETDOzRKo5s0QYQLNEf0azRN1Ms0REU7NEqlmzRBhg
s0R3ZrNE5myzRERzs0SyebNEGICzRH+Gs0TmjLNETJOzRLKZs0QQoLNEf6azRN2ss0REs7NE
qrmzRBjAs0R3xrNE3cyzRETTs0Sq2bNEGOCzRHfms0Td7LNERPOzRLL5s0QYALREdwa0RN0M
tERME7REqhm0RBggtER3JrRE5iy0REwztESyObREGEC0RH9GtETdTLRETFO0RLJZtEQYYLRE
d2a0RN1stEREc7REqnm0RBiAtER3hrRE3Yy0RESTtESqmbREGKC0RH+mtETmrLRETLO0RKq5
tEQQwLREd8a0RN3MtERM07REqtm0RBjgtER/5rRE5uy0RETztESy+bREEAC1RHcGtUTmDLVE
RBO1RKoZtUQYILVEdya1RN0stUREM7VEqjm1RBhAtUR3RrVE5ky1RERTtUSyWbVEEGC1RHdm
tUTdbLVETHO1RLJ5tUQYgLVEf4a1ROaMtURMk7VEspm1RBigtUR/prVE5qy1RESztUSyubVE
EMC1RH/GtUTdzLVETNO1RLLZtUQY4LVEd+a1RN3stURM87VEqvm1RBAAtkR3BrZE3Qy2RFQT
tkSqGbZEGCC2RH8mtkTmLLZETDO2RKo5tkQYQLZEd0a2ROZMtkREU7ZEslm2RBBgtkR/ZrZE
5my2RExztkSyebZEGIC2RH+GtkTdjLZETJO2RLKZtkQYoLZEf6a2ROastkRMs7ZEqrm2RBjA
tkR3xrZE5sy2REzTtkSy2bZEGOC2RH/mtkTd7LZETPO2RKr5tkQQALdEfwa3RN0Mt0RME7dE
qhm3RBggt0R3JrdE5iy3REQzt0SyObdEEEC3RHdGt0TdTLdERFO3RKpZt0QYYLdEd2a3ROZs
t0RMc7dEqnm3RBCAt0R3hrdE3Yy3RESTt0SymbdEEKC3RH+mt0TdrLdERLO3RLK5t0QQwLdE
f8a3RN3Mt0RE07dEstm3RBjgt0R/5rdE5uy3REzzt0Sy+bdEEAC4RHcGuETmDLhERBO4RKoZ
uEQYILhEfya4RN0suERMM7hEqjm4RBhAuER3RrhE5ky4RERTuESyWbhEGGC4RHdmuETdbLhE
THO4RKp5uEQQgLhEf4a4RN2MuEREk7hEqpm4RBiguER3prhE3ay4RESzuESqubhEGMC4RHfG
uETdzLhETNO4RKrZuEQY4LhEd+a4RObsuERE87hEqvm4RBgAuUR3BrlE3Qy5REwTuUSqGblE
ECC5RHcmuUTdLLlETDO5RLI5uUQQQLlEd0a5ROZMuUREU7lEslm5RBhguUR/ZrlE5my5RERz
uUSyeblEGIC5RHeGuUTdjLlETJO5RKqZuUQYoLlEd6a5ROasuURMs7lEqrm5RBjAuUR3xrlE
3cy5RETTuUSy2blEGOC5RH/muUTd7LlETPO5RKr5uUQQALpEdwa6ROYMukREE7pEqhm6RBgg
ukR/JrpE3Sy6REQzukSyObpEGEC6RHdGukTdTLpETFO6RLJZukQYYLpEd2a6ROZsukREc7pE
qnm6RBCAukR/hrpE3Yy6RESTukSymbpEGKC6RHemukTmrLpETLO6RKq5ukQYwLpEf8a6RN3M
ukRE07pEqtm6RBDgukR35rpE5uy6REzzukSq+bpEEAC7RHcGu0TdDLtERBO7RLIZu0QYILtE
dya7RN0su0RMM7tEqjm7RBBAu0R3RrtE3Uy7RERTu0SyWbtEEGC7RHdmu0TmbLtERHO7RKp5
u0QYgLtEf4a7RN2Mu0REk7tEqpm7RBigu0R3prtE3ay7REyzu0SyubtEGMC7RH/Gu0TdzLtE
TNO7RKrZu0QY4LtEd+a7RN3su0RE87tEqvm7RBgAvER/BrxE3Qy8REQTvESyGbxEGCC8RHcm
vETmLLxETDO8RLI5vEQYQLxEd0a8ROZMvEREU7xEslm8RBhgvER/ZrxE3Wy8RExzvESqebxE
GIC8RH+GvETdjLxETJO8RLKZvEQYoLxEd6a8RN2svEREs7xEsrm8RBjAvER/xrxE3cy8REzT
vESq2bxEGOC8RHfmvETm7LxETPO8RLL5vEQQAL1Edwa9RN0MvURME71Eqhm9RBggvUR/Jr1E
5iy9REQzvUSqOb1EGEC9RH9GvUTmTL1ERFO9RLJZvUQYYL1Ef2a9RN1svURMc71Eqnm9RBiA
vUR/hr1E3Yy9REyTvUSqmb1EGKC9RHemvUTmrL1ETLO9RKq5vUQQwL1Ed8a9RN3MvURM071E
stm9RBjgvUR35r1E5uy9RETzvUSq+b1EGAC+RHcGvkTmDL5ETBO+RKoZvkQYIL5Efya+RN0s
vkREM75Esjm+RBBAvkR3Rr5E3Uy+RExTvkSqWb5EGGC+RHdmvkTdbL5ERHO+RLJ5vkQQgL5E
f4a+ROaMvkREk75Eqpm+RBigvkR3pr5E3ay+RESzvkSqub5EEMC+RHfGvkTdzL5ERNO+RLLZ
vkQh4L5Ed+a+RN3svkRE875Esvm+RBgAv0R3Br9E5gy/REwTv0SqGb9EGCC/RH8mv0TdLL9E
RDO/RKo5v0QQQL9Ef0a/RN1Mv0REU79Eslm/RBBgv0R3Zr9E5my/RERzv0Sqeb9EGIC/RH+G
v0TdjL9ERJO/RLKZv0QQoL9Ef6a/RN2sv0REs79Eqrm/RBjAv0R/xr9E3cy/RETTv0Sy2b9E
GOC/RHfmv0Tm7L9ERPO/RLL5v0QQAMBEdwbARN0MwERME8BEqhnARBAgwER/JsBE3SzAREwz
wESqOcBEGEDARHdGwETmTMBETFPARLJZwEQQYMBEd2bAROZswERMc8BEqnnARBCAwER3hsBE
5ozARESTwESqmcBEGKDARHemwETmrMBERLPARKq5wEQQwMBEf8bARObMwERM08BEstnARBjg
wER/5sBE5uzAREzzwESq+cBEGADBRH8GwUTmDMFETBPBRKoZwUQQIMFEfybBRN0swURMM8FE
sjnBRBBAwUR/RsFE5kzBRExTwUSyWcFEGGDBRHdmwUTdbMFETHPBRLJ5wUQQgMFEf4bBRN2M
wUREk8FEspnBRBigwUR3psFE3azBRESzwUSyucFEGMDBRH/GwUTdzMFETNPBRLLZwUQQ4MFE
f+bBRN3swURE88FEqvnBRBgAwkR/BsJE3QzCREQTwkSqGcJEGCDCRH8mwkTmLMJERDPCRLI5
wkQYQMJEd0bCRO5MwkREU8JEqlnCRBhgwkR3ZsJE3WzCRExzwkSqecJEEIDCRHeGwkTdjMJE
TJPCRLKZwkQYoMJEf6bCROaswkRMs8JEsrnCRBDAwkR/xsJE5szCRETTwkSy2cJEGODCRHfm
wkTd7MJETPPCRLL5wkQQAMNEdwbDRN0Mw0REE8NEqhnDRBggw0R3JsNE5izDREwzw0SqOcNE
GEDDRHdGw0TmTMNETFPDRLJZw0QQYMNEf2bDROZsw0REc8NEqnnDRBCAw0Q=</AssayXData><AssayYData Points="4007">rpZtPv/adT4HF3E+B850Pg/odz6VTnI+/m55Pu1Bdj5g7Xk+8gd3PrWQcz7oH3w+fkp6Pg/d
dT5t4X8+p2F7Pk1ndz4MXYA+tkx/PhWmfT7xkXs+liWAPmCvfj76in0+oDaAPrpHfz7Kg4E+
YAyBPtvxgj7X7oA+fJmCPnmwgT68NoM+XmKCPs6whT4c44I+gx+EPqijhT7/TYU+QcGCPkUu
hD6G04Q+f7aFPq6/hj6UDIU+w2CIPtxBiD4e8YU+EJCEPmqyiD5flYg+7AyHPkJ7hz6ak4g+
eZ6HPvkziD4ukYg+k0eJPkXPij6ygos+Fs+KPimNij4xSIw+tWyKPijoiz5t1Ik+r/qHPt7V
ij7UGow+WTWMPq5vjD5Ppos+ZtaLPpF5jD7R3o0+4/eOPhHXkD6FqYo+5fmMPrAfjj7O/ow+
XsyNPkwCjj7FNo8+FQOQPqAZjj7TY48+AsSPPk1UjT50KJE+ttOPPoc2kD6sZJI+f0GPPvWF
kD7GkY8+2nKRPnZNjz4ZcZA+7X+SPsdqkz7qKJE+U7mRPkL1kD7DRpQ+vw2UPlGWlT5r3ZU+
wx+UPgP3lT4NwZM+Eh2SPlYnkz7CtpE+pieVPjqnlT4SIJU+/NuUPlPslT575pI+fN+VPi5E
lT7dqJU+nnGWPhJolT6nw5U+nDuYPoyrlz5cfpg+AcCVPpy0mD4AF5g+RMKYPuURmT4mVZY+
kIuYPtiGlj7IMpY+OYWYPmK9mz5qhZc+xDGaPiPhmT66EZk+MZybPjDQnT5ucJg+fKOZPol9
mj6wppk+nmSaPtTRmj5j2Zo+r0CcPqiXmz6V5Jk+05ybPgL5mz5v8ps+BqmdPgoBnT52u54+
7d+bPm0Lnj7atp0+spOePucUnT7VA5s+WIOdPrcGnT737Zw+AwGePnrmnz4wo50+tpWfPrJe
nj5VGJ4+UmCcPi2hoD41sp4+W3ygPq4PoD7Qh6I+ezGfPpFznz50558+joufPqU0oT5WpqA+
0z6jPkItoj4B+KQ+a9aiPvV8oD6QhaM+gyChPoVCoT4I154+VFaiPufSoD4SNKQ+1T6iPnoS
oz6h+KI+JDWlPglioD6ahKM+9OahPsDmoz6ahaI+AbSiPmbXoj65eaQ+7eOlPpo4oT7OMqQ+
46OmPkWDpD7ie6Q+kBqlPktNpD7hCqU+z1KjPrTIoz54dqQ+lralPr02pz7EGKc+gAukPusj
pT4FsaU+14ijPv8xpz7MOqg+FMCmPsOvpz68Mqc+aHinPr/Lpz4kJqY+8pqnPocMqD5bS6g+
Q2KoPuaHpz7AfKk+u7KpPmN2qD5qZag+62+oPuwHqj5VAqY+OrWnPjmcpz6z5qY+XreoPotT
qj450qU+gvSqPlEjqz5j/6o+PF+pPl6gqT5cK6o+SbarPtEzrD4o3qo+6i2oPrHjqj5+P64+
d+mqPiStrD5nxqg+UcerPotCqz4Bl6k+t4yqPsf0rT4tlqo+03OsPpi3qz4T76s+I4KsPikn
rz7pJa4+PJqtPoNWrD4BGa4+tT6sPqQaqz4Kf60+M7itPp/ArD4Fxaw+FyGtPtigrT4GRKw+
TdGtPtX7rj6IEKs+SReuPtMnrz7+Zq4+TkSuPny/rj6+Na8+cdGsPiOTrj4ktq8+TgmuPkR5
rj5Vcq4+x1SvPq3jsT7M8LA+FKaxPpkvsD5Gb64+PLevPrOorj4ZGq4+ldqwPik+sD4gQLE+
wlKyPtkirj4Rh7A+w3uxPvbrsD7anq4+4AGyPgA1rz5UIbE+oiKxPgRysT6VDLE+R1azPvRd
sT6jc7I+s020Prgmsz6FELI+4riyPu9lsz6r57I+eeuzPg+5sj6UIrQ+n+OyPsbYsz69v7M+
NMiwPtc8tj4XorM+VGCzPkxFtT4AsLM+9y+zPjywtD6yH7U+5rKzPhVbsz7mFbY+4lSzPt6L
tT4dc7Q+cr+0PkYLtT58DbU+25e2PrWitj6e3LU+do61PnVhtz7vNrU+zxe2PqA1tD7YW7Y+
lvCzPo3ltj4LybY+s8e1PpLWtD5KrbY+VZq1PtkZtT4AqbU+WXy3Prw/tj6zibY+U/62PrjN
tz45NLc+QX64PkxutT6DzrY+GUG4PlaUtz7Gx7g+mUm3Ppd2tz6++Lc+uHu4Pmh3tz5gj7c+
q5m3PkfCtz6xyLc+VQC4Pv4ruD7Hf7k+3Q23PvAiuT47K7Y+N7W6PsG4tz5Xero+p7O5PsFy
uD4DZbg+UTu6Pt2quj4ytrg+dKm5Pv5ZuT41o7k++Dq6Pk37uD7QILw+DBW7PqfJuj7rerg+
ieu6PiNBuT5d17s+6ze5PjruuT4yKrw+nRa6Pvnauz4qpLk+NyK6Pn44vD7Js7s+0Ba8Phjc
uz5OHbk+spu7PviYvD5G570+6Mq5PrHkvT40pr0+vg67PmtevD5vObw+cD+6PqV8vj6GlLw+
3Um8Pvy0vD4i7rw++6a8PnSkvT7NAL0+IsW+Pn4Lvz7TGMA+oYu8Pn5Guj7YRL8+Jli9Pj7S
vj5wib4+ztK/Pnr1vj5A1L4+YwK+PsdmvD7kCsA+s6W8PjDIvz4Ewrs+7wu/PpN5vj6JAb8+
hJe/PiA4vz49h8A+JWK9Ptt7vj5LbL8+Osi/PvpEvj6JN78+yLm/Pqonvj6yDcE+GYjAPlth
vz6O4sA+afO/PjULwD5lS70+PhPAPjnfvT4AbcE+eqC/PvrRwD6EgcA+nnfAPnEUwD6N578+
/hvBPin4wD7qpcA+wNrBPuNVwz42CsA+HCG/Pp+/wD4Fm8I+hszDPgfzvz5ExMA+2Z/FPguj
wj5/bsI+/f/DPoq7wj67dsE+rijEPnqRxD6CuMA+JhHEPm70xD47f8M+VR7DPvOOwT4m98Q+
5BfEPvLbwj6l4MI+SN3EPo0KxT6fr8I+rw7DPuAIwz6PocM+sBbGPhT0xD6QRcQ+eLTDPtYl
wz5zMsU+YlrEPj2LxD4TPMU+1UfGPmOSxj7FMsM+T2vEPj0hwz7h3sU+byTEPrrpxj4gYcQ+
fL/FPmQSxT4pnsM+yqbEPpjvxT6GmcQ++BzHPslcxT4K48Y+0m/FPvoLxj5VIMY+XwLGPqE9
xz7ZPsQ+znzGPqwGxT7WYcY+tfnIPteOxD5aUcc+CGHGPiecxj5n38Y+kuLFPooDxT4LLcg+
EajGPsQ1xz6npMU+hS/HPokCxj6x8cc+/pvHPlVcxz4SrMc+i9DGPpQRyD5AZ8g+bnnIPi4/
xz7J4sc+B6vIPrCYyT6jfsc+TlPIPuCcxz5HCsk+QuDGPu4PyD7GWsk+JMHGPjITyz7XjMo+
zgLJPt5gyj62jck+GJvJPu5vyD4ALMk+u+rIPpb0yD4hm8c+KVrJPpBzyT6wJsc+K3TKPi8s
yz6KOck+ZmbLPjDyxz6rN8w+SK7IPhM+yj4OZMk+gW3LPqlmyT764sg+6mPLPoKJyT4mT8o+
qRrMPs15yT5Vo8o+5QnMPgJozT7wZsw+9PHJPoFLyz5uass+XzHLPui6zD7hD8w+4xjMPr05
yz4juMs+DdbLPlpuzD6Zxsw+nWPLPlA6zT7LKMo+Tt3KPnYtzD6vCsw+8izMPtXLyz7k4cw+
UrHNPr4wyz4scsw+nHPNPoFLzj7gEs0+WePLPpiHzT5Iycs+vnfMPs0zyz72uc4+GOvNPj0F
zj7r7cw+9XnPPskHzz5ax8w+/JLNPmM7yz7/s80+fdfOPiNGzz7Lp80+yzXPPqnJzT6OGM4+
eyrOPoF2zT4yMs4+svPOPoaozj58Q80+PCbRPsTbzj6jFtA+AQPQPjzXzT5MBc8+Q6fPPmlC
0T7bjM4+w7bPPqeizj4XuM8+h4bNPijl0j5uAs8+knzPPusdzj7QN84+4hbRPh98zz7l2tI+
zL7OPoR/zz6s4M0+8TTRPhui0D76Tc4+0l/SPkePzj7HoNA+xMPQPmx+0D4LG9A+zrLPPuhj
zj7iXNA+uRDPPmeO0D7VI9E+ZKjQPntT0T4fpdA+gGLRPp4n0T5oY9A+N/7RPknv0T7e3s4+
ejHRPjdX0T6GodI+sv/QPvxi0T5rwtA+QI3RPmvJ0D7JnNM+gdHRPpuB0T6HG9E+HzrTPvXy
0j5uqtE+47zTPu3L0T7QotA+GZzQPhx10j5+0tI+aAPSPicr1D4uPdE+DJ3SPuEl0z4bhNQ+
UlXSPn3p0z7KV9E+PWfUPqKz0T5xu9M+MP3TPprx0j7OWtI+eTXTPoey0z45/NM+LHrQPvEg
1D41RtQ+hwTUPuMX0z6eoNI+p8/QPoJk0z5UU9Q+cQPUPgsw1T7L+NM+0gPVPmzy0T4XC9U+
caPRPo2w0T5hZtM+BPzUPogp0z7stdM+vTfVPntj1D4689U+PrrSPmoh1j6t1NQ+w8jVPmxT
1z5kkdU+BVDVPpw+1T77EdU+IrvVPrgb0z5rM9U+PvjUPpWO1j5JW9U+tzHVPjRD1j7zLdQ+
OpjWPmBw1D6nS9c+KffUPn9J1T7GFtQ+QT7VPtlH1j7qUNU+zYnYPuD/1j7lstY+sanXPr1v
1z4ebdc+OyfXPsHm1T50sNc+wsjXPuNU1T5LgdY+5tzUPiVt1z7a/dg+jbfYPmGv1D6SJdc+
LLHXPuC51j5OFdc+D4TXPiVE1z64xNQ+I+7XPuMX1z7QH9Y+lPvXPsrT1j4oVdg+z2TYPjO2
1j4rMtk+f8XXPlEL1z4O6Ng+sUrXPtEl2D60Mdk+hevXPqmH2T7ca9k+TSnZPhmL2D5R9dg+
YgzaPkVY2T5j1tg+T8rYPsQs2T5/xtk+AgLaPgzm2j6nx9g+9U7ZPmn32D5pQtk+BMHaPsCM
2T5St9g+mxnaPvIT2j5I2tc+MVvYPgnJ2T6Xp9s+e0nZPm852z7xudo+K1/bPqJC2j4JUtk+
+IvaPt172z6CUtg+4RzZPvav2z7rDdk+T2jaPvyw2T6ANds+XhPaPkYC3D5rVNw+FrvZPn2A
3D47g9o+86DbPjbl2T6oNt4+ORLaPv4n2T5fRdw+n4baPpJh2z7JrNk+FkbcPmR42T6hy90+
0IrZPlzW2z50X90+oMbbPpOK2z4Gr90+R8zbPr7+2T6FYts+00bbPuip3D72RNs+ZtLdPjvy
2z5Oeds+8SLbPrsQ3D7Oud0+6YzdPhfI3T7oANw+M0rdPmIN3D6HuN0+H6LcPsZt2z5hYd8+
g6ndPiQU3j5EVNs+mlHdPvFc3T6VNN4++zHePoJb3T7BuN0+Fd7ePhKG3D5ctt0+/TzbPvBd
3j4KTOA+axnbPr6Z3j57nt4+6E3bPlD73j5mkN4+5UrePk023j5X/d4+OsXePpkl3j61Jt0+
TsLePh723j49D90+ACzdPj4N3z46bN8+3RvePiCv3T6ledw+HCngPmii3z7Cat4+XxLbPqKi
3j5+m90+727ePgjF4D5Vq+A+jtTePhOC4D6l2N8+xGXePlkt3T6Kbd4+ncndPiok4j7my98+
ov3ePngY3z7znd0+f5XfPkcJ4D6j494+v/rePo4T3j4Kzt8+COnhPknb3T691OA+CKXePlpD
4D61kN8+367fPjDx3z5Jmd4+/TbgPlci4T7mmuE+Y5HgPrMv4D6RpeA+nwDhPj9Z4z4oBOE+
I3zhPnB84T4rsOE+RjXiPpnv4T6n7t8+bvXfPiCF4T772+A+4DfhPl6F3z7v0OE+phfhPgD6
4D5F/+E+pcLhPkgK5T63buM+6+XePg+w4T6YGuE+IqPgPn244T6qVuE+6tTiPj1u4z4Gb+A+
w73hPiE14D7/M+M+2bfgPunY4T5SfeE+f4DgPrxn4z7XWeM+gu7iPicd4j55TuM+mZDjPnB5
4z6RYuI+WK7gPjbg4T4mY+M+sr7iPsTW3j4P2+I+PzrkPoo34z63yeQ+8h7kPq+p4z7KE+E+
DjvjPlHo4T4l4+M+IgDjPg0T4z6I0uI+ZH/kPoKn4j4oTeM+IMzjPjQO4z7Ji+M+fPfjPomE
5T6TV+Y+DmLiPsUv5D513+Q+b+ziPjl64T6tyuQ+ZPjkPn3x5D5XR+M+gI7lPkmA5D5phOU+
Y0fkPhGk4z6LdOU+WWfjPghw5D4k0eM+GvfkPhfo4z5Yv+Q+nJLkPtKy5D4fJOU+JdfiPjW4
5D4QpOU+0F7lPqzK5D7pquY+ue7kPpmn5j5YveU+9dTkPrtN5z4TvuM+v8rkPtH94z62EeU+
dvnlPrie4z5lcuQ+rhTnPrG/5T7OduQ+vPvlPhLd5T55ZOY+ovznPg2v5T4Xsec++Z7lPon6
4j5PHeY+t3bmPrVn5T46Y+g+5SbmPnXC5j6Zm+Q+4q7lPjt74j5cEeY+AfPlPm725z5PG+Y+
RRvpPjlO4z5yK+c+EpfnPpen4z6l4eY+2IXnPvmP5j5tsuU+ZA/oPmoG5z5jiOg+cjvmPqnb
5z4bwuY+6+LnPjXv5j4++uY+LzrnPr/a6D7SGOc+8VfmPrDb5z4PVOY+BCnoPkS45z5asec+
Id/oPk1h5z68buo+lkHoPuDV6D4GreY+ho/nPptu6T46M+Y+qnHoPm8s6D7xVec+zHHpPhtV
6D634+c+Jq7nPguq6D5NOuk+dhDpPvM+5z4jp+Y+fgjpPry16D4qceg+UiPqPqnN5z6kj+k+
L+/pPl1O6T45Pek+ZIPpPg1v7D4Sk+k+gCrqPnox6D7L2+k+QhPpPpVc6z4T6ug+2S/oPk5k
6T5Gg+s+bTPpPqxl6T6Nc+k+gxroPpke6D5QKeo+qKnoPu3F6T6Skug+VxPnPglV6j7qCOo+
BVTsPsjm6D7KAOk+ieDqPnjB6T5aW+g+rOjpPhUA6j6Fleo+/B7qPv1/6j4FI+o+zzDrPr3Q
6D6VnOo+CTLpPjtS6j5BFus+PpnrPqyW6j4Vu+k+sPzqPsnO6T4wEus+xIPsPnTi6T5iY+o+
CTHqPkom6T55IOs+EWrtPidf6z7aP+s+StbqPnRV6z7ikus+EnLsPhdw6z4iD+s+8MvqPixR
6z4tPuw+eX/rPhrD6z4nd+w+oPHrPus57D7kl+s+EmPrPjxT7T5dbO0+P6/pPmLO6j6jneo+
+QDtPp1m7T5H1+0+ab3qPlN+7T5Rce0+yunsPkwL7T4EbOo+OffrPt3M7D6pBOw+pGjsPiXc
7D7/Euw+vtzsPvS87D6WU+0+XcDsPrit7j6hJOs+ATjtPmsH7T6JFu8+KZ3tPqk+7T4VNuw+
n9DtPtsO6z52zu0+q1buPsNk7D5wUu4+FSDtPhSI7j7KW+0+j/zsPhqw6z6/Oe4+BfHtPrHd
7T4PQOw+x9LrPkXS6z5qM+4+c0zuPvnj7D69/O4+oAfuPnNC7T5OpO0+8LLtPlBj7T7z9+4+
eirvPs6N7T4Y2e0+sGbvPr2E7z52Be0+eCHvPs3A7z5ECvA+RAfuPnbN7j7uOfA+U57uPuUO
7j4ZXe4+f93sPgCh7D5zVfA+O1fuPlfn7j72NO0+R87uPjVJ7z6jw+0+xsrvPjDk7z7sq+4+
o6fuPiUn8j47++8+o6TvPvqu8D7IVu8+kPnuPmh57z6C2vA+vDHwPj+l7z7phfE+UHvwPuFl
8T5N9u8+MCjxPlj77T5a4+8+Qf3wPsOw7z51bO8+FSfuPmJL7z561e8+YK/wPmA18D6Tc+4+
SSfuPpC58D7EKvE+6tjxPq3R8j60ffI+2BvyPk918T7om+8+nPzzPm3H8j766fE+I7fyPmpI
8D5pye8+xzHwPs/T8j4/zfA+uYDuPsRk8D6Ite8+zlDxPogc8T7ks+8+s/vxPh5H7j7fAfM+
g7rwPrMy8j7Un/I+OKrxPnf57j6xq/I+GrjxPnfc8D5BOvI+zu3xPhyN8D7x4vA+/2TzPrAZ
8T7agvE+XdHwPl0k8D7Bce4+IxX1Pldb8T52S/I+/jXyPnqS8j7hgPI+HtvxPsR88T4sAvI+
o3DwPqdp8z6FUPE+pefyPnik8D6u8vA+sQHzPqNg8T5qKvM+ROnyPm4U8T5mSvI+jXPxPnRZ
8z7vrvI+Q73wPl/78z5XY/Q+3V7yPu6D8z6bfvI+rzPyPkCa8z7ttvM+M3rxPmiR8j6oAPI+
WmTyPpCB8z57GfM+GSXzPj7/8j5QdPQ+HPzyPjU58z50YPQ+ksfwPjXZ8z7KRvM+NvfyPjJY
8T4h6/M+xFTzPtZW9D58cPQ+tWTyPvHV8z4e+/E+1cr0PoQi9D5u/PQ+nnj0Phlv9T7yxfM+
Tkf1PiKl9T6TDvM+EmD1PnTi9D5Iq/Q+xfj0PsWl9D4Qg/M+k931PpJL8j7jCPU+mavyPrJN
9D59C/Y+BCn0Pv7y8z4QdPQ+JtHyPhUs9D4+Y/Y+eIX1PmWY8z6nM/U+XPXyPqi19D4aHfY+
taD1PikX9D470/U+gF31PnKI9D6FFvM+76j2Pj4J9D4wRvQ+vE3zPn7o9T4PSfU+u4X1Pk0V
9j7eH/Q+8n/0Pg5M9D53HPU+VGf0PlfV9T79g/Q+G471PgfV9T5uevU+FYX1Phwr9z7Iu/Q+
sDT3Po4R+D7yXvU+1qX2Pvj68z6V6fQ+Xwv1Pn2V9z7VvfU+9Lr2PhOS9D4KAPc+sZv2PtkF
8z6vxfY+nTb1PhGl9D5A8/U+M//3PpfK9z4+zPY+g3z2PnEM9j5hbPU+B732PkLF9j4yzPg+
Nj/2Pv1D9T6K/PU+06v2PrSo9z7gLPY+Mq/2Pq0Y9j6a5PY+O931Pr309T50GfU+T9X0Puvd
9j6LO/Y+DtT1PpzN9j4+5vk+Q0n3PswU9z5hn/U+VJD3PoUQ9z7EmfQ+Fu/3PqQ7+D5JdfY+
Nx/3Pou59j551/g+QuX3PpRJ9z5IIPg+nsX3Ptrm+D4qlvY+fon3PtBf+j6zLPc+Oz35Pr2H
9z6Bafo+Xnr2Ptpe9T4Vtvg+h9f3Pn6I9z6p6Pc+bK74PunR+T6Ymfk+qs34Pmtf+D4d2vc+
Qdf4Prgg+D7EZvk++zj5PsoQ+j7j8Pc+11j5PhFK+T7wSfg+3RH4Pndv+D7mRPc+yBz4Ps9Y
+j5K+/g+2Sf5PpUE9z4Alfc+MtD5PrPW+T4r//g+Wj/6Ps1P/D4xgfk+DSP8Pm0M+z4MjPk+
Qwf3PqRI+T5up/k+9f74Pqvz+j6Jlvk+XRj8PtVI+T7QGPk+gpT7Ptan+D4RJ/g+7NT6Plng
+T6qqPw+lvz8PgN5+z7MHPo+tTX6Poa5+D6YVPk+kun3Plfq+D51Qfk+G1T9PtH++j6DD/k+
y6f6PqCy+D7a7Po+TD37PpqC+z757vk+igb5PuHu+j5g+fo+la74Pq+F/D4THfw+NcL3PgIa
/D7JLvs+bEX9Pqdd+j4zQfs+c7T7PsgZ/T7RRfs+uLr6Plhl+j4ujfo+53b7Ppgc+z48Ufs+
WOH7PrI9+z5f2Ps+Il79PoRX/D7DK/s+wRz8PnrF+j5vW/o+kCr9PvKW/T5tAP0+LJD8PrU3
/T6REv0+p8H6PqHU+j7hmf0+/aD8PsWP/D69Bv0+Cvf7PuRQ/D7nNvw+gJ78Ph0s/T5NEP0+
L+b9PnAB+z67nP4+qnX9PsbB/D5xrP0+12n7Pm1w/D402f0+hbX8PnFq+z76F/0+J439PmcJ
/T6m2P0+vdb9PtVE/j6qBPs+skn8Pmp4/j4LAv8+Bzv9Pkcx/T7ib/0+Izn9Pifx/T7FJv4+
FIf8PkTY/D5z0/0+rF3+PqXS/j7Z1Pw+KtD8PqISAD/Jxvw+TBz8Pp5Y/j5EMf4+kdz8PjpO
AD9IDv8+HWT/Plo0/T5yY/4+NOr9Pqh3/j7/6/0+goj+Pq1S/D4CBf0+qqr9PhVu/z4IEv0+
q7v/PrWC+z4b5f8+o7X8Puc2/T6pYP4+mE37Pk3Z/j4omP4+Z17+PkzO/z7zKf8+650AP79H
/z6aCfw+QIL/PijH/j5Ur/w+8WT+PpE0/j68+Pw+Pl4AP7pG/T7Qv/0+/cz9Prea/j74ef8+
aT8AP0ggAD+VYwA/IiT/Pj8//j465P8+F3f/Phzt/z67of4+Hf7+Pvo7/j6+//4+AMD9Priz
AD/o/f4+ywr9Pqc2/z7D6/8+AXT/PqTV/j4/SgA/4bX+Poi+/j6LVAA/mcT+PrlOAD8Kjv4+
3vr9PgL9/z7KEAA/xU8AP5yj/z7zzv8+s1v/PpYWAD+CZgA/TLz+PtskAD9ofQA/9HD/PhDq
/z6mbgA/7SYBPxCgAD+OTAA/0wsAP3+v/z4+4gA/kCsBP8TZAD9N+wE/GXYBPzKiAD+vTQE/
D/H+PqS4AD/QwP8+zhcBP0XiAT9H+v8+X7sAPwIkAD+vOAA/RLH/PofSAD+eIQA/yDcBP/qb
AD/AfgA/2n4BP2FaAD/RYwA/C30AP02l/z7wCQA/lrsAP9xfAD/1vwA/5K0APyvlAD+NfAE/
l0oBP3dAAD/YOgA/UXgBP2yz/z7ikwA/9KkAP+/KAD92ewE/wkgAP7YhAD/7gQE/iGsBP2nR
AT/d/AA/bQcBP5RJ/z5cMwE/2TwBPwB8/z4haAE/zyIBP/nQAD9qIwE/bT4BPwscAD+J4/4+
fDUBP6zrAD80oAA/3nAAP7M/Aj84lQA/RsAAPy8bAT8eEAI/YbMCP4/7AD8XwgI/tI0BPwwl
Aj/4VQI/s8MBP9AyAD/gxgA/80YBPw6aAT8yngE/BkMBP8lLAD/6ugA/bvMAP4GCAj8TzwE/
tSUCP0V/AD+0AgE/avMBP4CHAT8h3QE/n1IAP56mAT96ggE/IncAP+oLAz977AE/RBYCP5Yo
AT8rGAE/AhgBPz6TAT8NcAI/ZDsBP5BgAD+BIQE/VQECPxfQAT/TLgI/V2YCPwMgAj/uNAI/
6UECP3PgAT/+1gE/eWYBPxvvAT+W5AI/lJwBP6LMAD+DIgI/pC4DP5E/AT8g7AA/5dIBP/6k
AT8bTQI/+ncCP9zFAT/J/gE/KXICP5xtAj/6sgE/H1kCPyhzAT+wVgI/C74CP8IkAj8j3QE/
soMDP59/Aj+2xAI/IqwCP4ScAj/xLQI/FU0CP75BAj+xqAI/mxACP3KnAz9dLQI/+CwCP1kE
Az/vNgI/hxoDP6kaAj8KpAI/63oDPyp2Aj/tXAI/0DIDP92PAj8ZuwI/lpsCP4eqAj/69QI/
izEDP14VAj84FwM/6BEDPyOHAj/x9AM/Pz4DP96lAj+uigI/eewCPwa+Az+DdAI/GEMCP+VB
Aj/05QI/6vcCP34cAj+KrQI/+4wCP3+1Aj9A9gI/1qECP8FsAj9qdgM/ZMYCP3yoAj8XAgM/
Et0CP8xlAz8mQQQ/BdkCP7tuAz8CPQQ/ljsDP3pMAz8TsgI/t24DP0oVAz9uOwI/wM4CP5lK
Az9BWgM/NG0EP5LZAz/HkgI/x20DPyBEBD9ChQM/UYQCP53OAz9frQM/W44DP9t/Az+j1wI/
M1oEPwJSAj/wtwI/KUoDP+UzAz/CLgQ/6ksDP8bJAz9LkgM/HBoEP6YRAz8ZigQ/xi0DP8P7
Aj+bEAQ/+L8DP241BD/ziAM/taoEP8DwAj+C1AM/4/YCP0rnAz/LcgM/hdADP+hhBD8dIgM/
m34EPz6eAz/BYwM/MhEEP589BD8nGwQ/JZgEPxvGBD/fcwM/6e8DP3c8Az9REgU/rv8DP5cC
BD+LGwM/iYoEP38oBD+i2AQ/kWgDPwMQBD83hAQ/h9wEPzWyAj9tSwQ/SHAEP3jwAz/08gM/
giIEPwSIBD+rAQQ/HUwEP4sRBD92BgQ/KYQEP3RtBT+Q1wQ/HgMGP38lBD+8KgQ/u98EP2bb
BD/LNAQ/Uo0EP1E/BD/1uAQ/VnQFP6RCBD/DMAU/vgQFP5YwBT/5FAQ/2eMEP7NtBD/sPgQ/
VfoFP2NgBT+KewQ/89AEP/laBD+ooQQ/fmsFP2tVBT8IBQY/Z7UDP91gBD94xgQ/9CUEP9Do
Az8GKgQ/EugEP5QWBT++TgY/PzsEP7XGBD9uMwQ/iTYFP82GBD+5QwQ/LpEEP0n8Az9PeAU/
ZYUEP3rFBD/4GgU/qS0FP3hgBD8ydgQ/y/QEP87tBD97gQQ/HU8FPy5xBD9FCQU/iGEFP0jD
BD+jcwY/U+EFP2XEBD85VgQ/4MwEP8hsBD/7+gU/wk0EP1vpBT+BjwU/g5oFP7TjBT8HlgU/
1jMFP+oMBT+TDQY/6ZcFP3VnBT/PfAQ/L5wEP/jOBD8HngQ/itgDP6RVBT+sWwY/DwwGP21R
BT+sVgU/0BsFP4mtBT8PNgU/JhUGP4CDBj96NwY/jFsGP5q3Bj/FtgY/c2kGPzkxBj8HWgU/
KsUFPyIVBj9IIwY/Le0GP0dfBT9y6gU/c34FP5iMBT/ysQY/YagFP8dQBj//2wU/R4QFP4zc
BT8UZgU/Q+kFP1pHBj8zEAY/QqAGPzhdBT8NlQU/GkMFP8oSBj8qIgY/0McGP4BmBz/idwY/
v80GP/x6Bj8lsgU/y3wGP7wYBj94QQU/FEAGP/HIBj8awgY/Ir0FPyYFBj95IAY/1J8GP+ic
Bj+kMwU/G4UGP8fbBj8GiAU/oK0GP+78Bj+0WQU/AcUGP2mvBj/jMwY/qMcGP0fIBj+y5wU/
y1YGP/p3Bj+MgwY/668GP5J1Bj/knwY/lc4IP0GxBj/VVwY/1WgHP4UEBj/d/gY/XQwHP1db
Bz/hyQY/TkUGP2ijBj+pUAY/Jx4GP80KBz/WDAc/8sgGP2x1Bj8iwQY/JuoHP/PrBj8ffQY/
DnYHP6AIBz+sQgc/5NwGPxj+Bz9drAU/3fQFP/reBT9FuQY/gFAGP777Bj94wwY/r/kGPzdC
Bj8MRgc/IzEIP6dtBz+5nQc/NrsGP9amBj/82gc/DhcIP2QcBz83KAg/XPYHP7A4Bz+H+Ac/
ysAHP2oQBz+0vwc/qFkHPwZJBj8Pfwc/pf8HPxM8Bz/aMAg/KL8HP0VJCD/0tQc/9rEHP/Ty
Bz9pFAc/TysHPx1aBz/AVAc/JXAIP0W7CD+17wY/6q4HP1eiBz/Mwwc/1dYGPyqfBj8kUAg/
7MUHP+80Bz8gpwg/ud8IPxjoBj+b3Qc/1ZgHP1ZGCD8lewg/XfgHP+poCD+OjgY/2NoHPzPO
Bz9wXQc/MugIP9HHBz8e9wc/fxQJP7EuBz97fgg/OIsHP+OiBz/27QY/BFUIP1OOBz/cawc/
e9YGP1qUCD8TUAg/S1kJPyFJCT+sbAg/nuoHPyzbCD/Dywc/XhwJPyrsBz8qRAk/2UsJP3YG
CT9rUQk/1pUHP18ECT8p6gc/5qsHP0zSCD+MBAk/vd4IP66vBj/VNQg/JREIP3ZlCD+kggc/
5t8HP9mSCD/1oQg//zEJP0UNCD++agc/CuEHP8w1CD8d+Ac/mPwIPyv3Bz/Ctgg/ZdgIP8Qz
CD9zQwk/2gYKP3cbCT/8YQg/+skIP6p8CD8mIwk/JqwIPyMPCT8mKAk/J9QIP9RiCD/plAk/
aoIIP7KECD/S0Ag/kxoJP4ttCD9j2wg/A34IP3b6CD9flAg/ALgIP7MNCj+i3wg/3+cJP1uM
CT+VtQk/ZnwIPxFjBz8P2wk/8J4IP4A3CT/xBwk/fawIP/gmCT+fPgo/XMIIPycECT99Lgk/
FwIKP0g/CT+Jdgk/qxUIP1p4CT+jcQk/s7IIP0kCCT9lPgk/eAcJP7sfCT/e8gg/AfQIP9aG
Cj9NDQo/zYEKP6tpCD+PGwk/xxQJP+iyCD/KmQk/REEJPw1PCT969gk/I+wIP9Z8CT9jHAk/
GlQJP+QaCT8jEwk/6AcKP3T2CT9pJAo/hIYJPxs/Cj+aTwk/hM8IP9S+CT+GEgo/hPkJPxKL
Cj8iIwk/Xi8KPz4YCj/9pwo/XlYKP1W1CD8WIAk/m1oJPwztCD8HVgk/580KP2KPCj+b2wk/
bEAJP/oJCj8ltwo/CUoJP6HbCT8KhAk/PvIJPz7+CD/k2Ak/CYUKP+V6CT9fewk/NsAJPxAp
Cj/h+wg/aBEKP4a7CT+v9Qo/qWAKPzLDCj8BVAk/4w4KP9iHCT9IVAo/EMEJP2N3CT8sPgs/
s9AJP3nxCj+XDAs/+/YJP0BOCj/Lrwo/6oUKP1nTCD9wUAo/jkQKP4pcCj/1QQo/9BkKP57W
CT+t9wo/JocKP9d0Cj9kcQo//G8JP2XKCj8Zyww/IJEKP+rFCz9AHQo/jJUJP+sYCz8XjQo/
I7EJP1rfCT81uwo/NyQJP+/aCT/EdAo/tI8JPxy1CT/qCAs/dFUKP7XqCj80uQk/HdcJP8nN
Cj9gnwk/dFUKP7iSCT/JWwk/Go0LPznfCj+Mbgo/M7EKP9lgCj9KUwo/xz4LP5kMCj8UEws/
gy4LPyG8Cj+9iwk/M0oKP/GECz/ZaAo/o4EKP63vCj/CCgo/MmIKP2gxCT9DDws/zigLPy7H
Cz8/Bws/fgcLP1z5Cj/6bAs/rMgLP0wjCz8Mhwo/gD8LP1AZCj/Y0As/oQILPxt6Cz8guQo/
DxULP26PCj8UKAs/as8MPyg8Cz+i0As/OigLP3MOCz8t6Qo/DEELP1/uCz8c2go/nakLP8o5
Cz+cGAw/f98LP9maCz825Qo/OsQLP+8PCj+Rcws/DDwLP6N8Cj/5+As/Q6YLPzVRDD/jOQs/
ISQMP8QbCz9GKAs/yB4LP9sICz/WaQs/0fILP9FfCz9Eigs/9N0LPzprDT8+tgs/OJYLP/Dr
Cz/WGQw/yeUMP6gMDD8JMgw/IUkMP7WOCz8sSAs/ZlcMP0WmDD8ZVAw/ssQMPyVOCz+9mws/
2dsLP3B3Cj/z5ww/9ccLP7ceCz/Eoww/lrELP4D7Cz+ZFQw/W1cMP6IbDD/T6Qs/S9wMP6LA
DD/kmws/T5wMP3NBDT/r5ww/hYkMP3QeCz9i+ww/ZEwMP6hLCz/LcQw/sv4LPwwSDD+33Qw/
4G0LP9hvDD+Gbg0/4/MMP5FtDD9Vlgw/rboMP0H/Cz8bwgs/paILP2ESDD8MsQw/gIMMP0JB
DT/Ptww/klMNP1+/DD91UAs/jC8MPy4BDT9Zdgw/szANP4QrDD8wMgw/c84MP/8LDT/XWA0/
/BsMP9MqDD/3fAw/uSwNP8oGDD9aEQ0/IDkNP8yfDD8U9Q4/0g8MPzlYDD8yiQs/tSkNPyhG
DT/6uQw/HCgMP5h2DD9Aigw/J+INPzKpDT8N5Aw/bgUNP+ANDT9L1g0/XOAMP7vMDD9D8Aw/
DvsNP5nNDT+6TA0/Y9AMP9l9DT+iBg0/HjsNPxVpDT+SiQ0/BeIMP6xgDT8OLA0/NUQNP1x+
DT/JEg0/k4QMPzZjDT/CVA0/bEkNP/jqDT8ivQw/FRoOP42YDT85YA0/664NPzGRDj8c5Qw/
pFoNP2blDT9WBA0/pNsMPxKeDD/4gQ0/yZ8NP2OPDT/Iyw0/HIgNP7iXDT+iYw0/MYINP3cb
Dj+QLg0/9xgOP+G/DD+sYQw/X7sMP5hhDT+vFQw/MlkOP0ehDT/qNw0/HrgNP0jiDT/OeA0/
6xUOP6eUDT9sng4/k3oOP757DT/LtQ0/S1MOP9eqDT+nwQw/C58MP+HgDj8ZLg4//vYNP+FI
DT8yig4/WTwNPz4RDj8KMA8/81YPPy79Dj/DUg4/umoOP5aWDj8zBww/vHINPxUuDj+Nbw4/
3xUNP6RADT/BxA0/yK0NP6PlDT8Sew4/jTIPP9+HDT/bvg0/yJEOP8lEDj840g4/RmgOPy4d
Dj9ZMQ4/w6oOP3o4Dz+A/w4/fqYOPxsGDj9kSw4/QX4NPyafDj9mzw4/JLwOP4c1Dj+/9A0/
CIkOP/y+Dj/Wvg4/4HAOPxGODj8KvA4/AMcOP6CaDj9ksw4/4kgPP1ndDj8ZeA8/xFsPP+D4
Dj+NXw8/2g0PP7NqDj/HeQ4/pFEOP8WnDj/xFxA/LxAPP67QDz96cQ4/YnEOP6JRDz9pUg8/
DMAOP1Q9Dj9ivA4/rjcOPygoED9wFA4/9JgPPzsMDz9rbQ4/454PPzaADj90Pw8/NzIPP9hF
Dz/wRQ8/bxsPPySjDj/TPw4/I+YOP97rDz+Zng8/y0MPP7ZYDz8aig8/e90PP/YWDz8EXw4/
Ps4OP996Dj9PVQ8/PYEPP+cODz9cZA4/i80OP5i/Dj9OdQ4/9IsQP4JhDz/wdw4/3nEOPyBf
Dz8hFA8/LLcPP8wCED9BQxA/HfkOPyV+Dj+Y5Q4/GNcPP8e9Dj/Hvw8/6pMPP1BqDj9uLw8/
mzMPP8/8Dz8rYw8/uukPP9rZDj+MQw8/KqgPP6Y6ED9zog4/H84PPwoGDz8jxw8/2mMPP9mt
Dj/NChA/rVIPP2LMDj8lFA8/EAsQPx0PED8zHhA/WYEOPwVjED/w2Q8/mF8QP6Q/Dz+v0g8/
hLwPPzOpED+shg8/lN4QP8nADz9V0g8/yG8QP/QTED8DGBA/2s8PP6gpED9gjQ4/3PEPP19S
Dz8K5w8/y6YPP7n0Dz+kwA8/fcgPP96lDz+OPw8/GaAPP8QcDz81aRA/jgkQP6/MDz/+9w8/
uWQPP50mET9gMxA/re4PP28LED+Bgw8/CMMPP3aUED8SzA8/ki0PPxgfED/FGBA/WfEQPz8f
ET+eHw8/S9sPP89hED8rdRA/TvcPP5X3Dj8+hw8/zrwQP2ODED/2pBA/ZXIPP0ZHED8bohA/
T1UQP0O9Dz/PzhA/jnERP+ypDz8wKhA//B8RP07MED9YmBA/7A0RP2r9Dj+WZxE/dtIPP4oI
ET+bXxA/OgoRPxq9ED+/thA/PvYQP2yGED+BFxE/uGQQP/2TED9wSBE/UjIQPyIaED/mTBA/
29cPP2vnED/Tpw8/62kQP2oRET8a4g8/MHUPPxiCED9MGBA/Kc8QP2UDET8VwRA/EgURP+1I
ED9LdxA/HoQQP/J0ED/3hg8/nnAQP2N1ET8PsRE/q68RP6j2ED/IIBE/OjEQP/MxEj/iFBE/
HeIRPzgmET9nFhA/JjgRPz4gET9iARE/ny8QPz9kET+TFhE/9qISPzTFED+bLhE/UasQP55w
ED/ulhA/KcoRPx3jED+zoBA/vjcQP5nBED83NxE/BwwQP7LEET+wQRI/S3MQPyPrED9IvhA/
Cp0QP8mlED/kkBE/nacRP97iDz8EURE/qzwQPymfEj/GnRA/nIsRP41kET8oYxI/dEkSP52q
ET/4khA/cHgRPyjrED8iTxE/gNkQP3YZET/r9xA/2HARP8qGEj+IYxI/clcRP4mbET9aBhE/
HLkQP+xbET9tMhM/fUoRP2STET9QwhA/20IRP6laET/ScRI/MlQSP2W4ED8lrRE/62cQP9c7
ET91SBE/q2ARP0lWEj/CuBE/B6ERPxuZET9xNRI/BQgRP3PqET8WkBE/fYMRP1zZET98hBE/
0pwRPwuLEj/71RE/QSgSPxtuET9vLBI/WtUQP+U9ET9vSxI/BT8SPx8aEj9P4RE/Cq4RPygS
Ej95mRI/s7QRPxTqEj/gvBE/3csSP372ET8uIxM/5HESP/ZWEj857xE/KW0SP2QPEz/CoxI/
86YRP3+nET+SxRE/qyISPzSkEz9nSBI/B3MSPwNkEj/HkRI/kWISPx92Ej+5NxI/d9QSPyl+
Ej8VdRI/r7IRP87BEz9orBE/pgwTP1BTEj9gZxM/atMRP1LREj/osRI//wwTPxtdEj9b3hI/
Up0SP+nLEj8JbRI/5UMSP/+4Ej/q8BE/bH4SP/6eEj+iFRM/huESP8khEj/wHxM/YDMTP9FX
Ej+VYhM/blcRPwL3ET+rVRM/r7sSP35jEz8lOxM/xCUSP8CfEz/xfxI/1XoTP5ytEj9VHBM/
EDcTP+KxEj+SBRM/fBUTP5ZFEj9wFxM/nucSP1bhEj+TGxM/gNUSP2uFEj+WZhM/QeUSP6F4
Ej8HUhM/SY4SPxMVEz+sBhI/AXwSPxMCEz+dBxM/NKsSPynoEz/nVRI/oCcTP+EUEz8SHhM/
IVsTP2FREj+2ahI/nJoSP5ccEz8RDhM/eZ8SPwpmEz8xPBM/UcATP/y8Ez+ANBM/000UP/jT
Ez/rAhM/ugoTP4l4FD848RI/nL0TP7oTEz83thM/Ox4UP2LWET9n+RM/26ETP++HEj9WphM/
5fQTPypAEz+/JRM/Xf8UP5ShFD99fxM/OHsUPwNfFD9GthM/lg4TP9iEEz9WOhQ/G44TP1+c
Ej9hfRM/D0wTP20YFT/3JxQ/0HoUP7oZFD9JDRQ/GwEUP+fyEj8YJRQ/5ZMTP+JtEz+u+BI/
i1EUP+E/Ez+ITRM/PvETPwVRFD/EIBQ/sysTPzKVFD9GGRQ/Kn4WP0NmFD+XMRQ/B38TP1Fe
FD+ptBQ/AhkVPwDOEj+A9xM/DXQTP3WvEz8jphQ/2p4UP/xbFD+3wRQ/LOwTP63oEz87lBQ/
DIcUP7IwEz9MLxQ/GMgVP0CiEz/M3hM/nRsVP0ChEz+zGxQ/Sg0VP4VrFD8jERQ/EJIUPwJ+
FD8x8RQ/f38UP7iaEz8yjxU/LrwTP3BcFD+tYRQ/imYUP1xoFD+WaxQ/JzUVP3tGFD83FhU/
tfIUPzSCFD/bpBQ/KMgUP8RaFD8HXBQ/Jm4UPx5vFD+SFBU/aqkUP6rCFD+IQhQ/6IQUP1Cv
Ez/uYRQ/YMgUP39kFT+NBhQ/7ZoUPyHQEz9YXhY/yxEUPw2/FD8trxQ/BAYTP1gmFD9RhBQ/
hjcUP5t4FD95RhQ/YNgUP399FD84ahQ/eFcVP518FD8y+hQ/GJsVP97zFD95vBQ/2DQVPx03
FD8PJRQ/jf0UP4p+FT/CeRQ/msAUPygCFT+bohU/yIQUPyCmFD98SBY/SGwUP94dFD8glRQ/
6eUUP5OGFT9JRxU/jLQUPzkcFT/C9BQ//RwVP1DwEz/4IBQ/v64VP1/PFD9MwRU/2aAUP8xy
FT8wsBU/PJgUPzGrEz/9tRM/pasUP4mqFD/34hQ/mycWPzYwFD8oURU/Pa0VPw1QFT/CZBU/
7e4VP4PbFT+toBU/jYIVP1ZkFT+w8RU/m7gVPxCGFT+mgRY//VkUP5RoFj992RU/nrUVP31o
FT/YuxQ/EfUUP9kTFT+QtBU/2dcUP5f4FT8ocBU/FwUWPyI/FT9SmBQ/z38VP5oeFT/EjhU/
jT4WPwOkFD/W3hU/0rQVP/JDFT+LyBU/sDIVP+DNFD/gTBQ/y4MVP+mAFT9WHBY/WMAVPwQf
FT8jUhU/FTEWP5qqFT9jvRU/W/0VP0TpFT8+bBY/DjEVPzuKFj/dIxY/5BQVP+ShFT/SdxU/
IMEVP8+WFT8GdhU/7mQWPzdkFj+lCBY/DMAVP0/SFD9+ARY/NgUWP+6kFT8roxY/Z4gWPx3c
Fj8KoRU/M8QVPyuQFj/+5RU/x+sWP725FD85MxY/5D0WP9cHFj/k0BY/y3QWP+3YFT/kDBY/
c2EWP7YYFT/s2xQ/p7oVP0HWFT/6RxY/y7YVP2WvFz+i+hY/e3UWP4hCFj/woRY/x8cVPwSX
FT+OABY/2o8WP7q0FT/uOBc/gOcVPxktFz/89hU/5vgVPxTBFj9IcRU/6i0WP1RQFz8KPBc/
vhkXP8o4Fj/cLhY/yW4WP97HFj8qyRY/sy4WP5hZFj/BPhc/zNgWP+gVFz/qwRY//QEXPyt3
Fj8+Xhc/QFwVP2CnFz8HMBc/nlMWP4uAFj+2aRY/vcQWP16tFT/qVBU/WtIWP/vxFj+ptBY/
+DUWP0zaFj8d0xY/6f0WP/PtFj8cYBY/F7QWP8fHFj+nqBc/03kVP/U2Fj876RY/HBEWPz3q
Fj/qYRg/kE8XPxCCFj+8DRc/qVQWPwDBFj9bmhY/YssWP/OIFz8q1Bc/wrYWPx0uFz8gcRc/
Y98VPxo6Fz/1KRc/71QWP9k9Fz9yBRY/b2EXP/iOFz8IQBY/V7MWP5GkFz+FMRc/KrgVP5sT
GD8OUxc/y7MXP9vqFj/tNhc/mRwWPxQtFz8UOhY/Vr0YPxAUFz9Vvxc/GbgXP1f1Fz9mdRc/
FpwYPw5lFz/n3RY//pMXPxBoFj8jcBc/SCIWP+poFj+kXRc/KK0XP32RFj8kkhc/W38XPx96
Fz8XHBc/7YIXPwJuFz8KIxc/TWwYP2XxFz9S3hc/JSwYP3wtGD8Ccxc/fhwYPzcnFz+03BY/
1XMYP7QEFz8B4hY/NbAXPyxgFz+FFRg/ViUYP1ohFz+5Ghc/KOgWP8COFz8VKxc/bOgWP7XL
Fj/Alxc/XJ8YP5FIFz/w9Rc/u98WP+oNFz+MaBg/nFgYP7xPFz+uLBg/PeYXP16zGD/Q6hc/
pYcYP4UnFz9z5BY/uK8XP0L8Fj/9uhc/QxMXPzp0Fz83Shg/k18XPwrSFz8Acxc/MAMZP5ZE
Fz8apBc/LJoXP+DUFz+WWxc/UPcWP8NKFz8HmBc/zWMYP4eGFz9zCxg/2Y0XP0H3Fj9r1Rc/
pIUZP5SMFz+/6xg/QuoXP9EsFz83whc/XNQXPyM5Fz9MFhg/TV8XP90HGD9l1xc/43kXPx4L
GT8yBhg/MF4XP2EEGD+LVRk/uzcZP9UYGD9ePRc/QyYXP+n+GD/9Fhc/g0oYPxPAFz+p2Bc/
6tkXP136Fz+jQhg/I2kYP1+kFz/3Thk/M5wYPxOhGD9Kyxg/0TgYP7GRGD9pxBg/etIXP6ud
GT8tvBk/5LMXP8BhGD8pXhg/3u8WP/8MFz+voxg/br8XPxV0GD9tQBk/M9IYP0QjGT+9iRg/
7YgYP+jzGD81cRk/ZOUYP+GtGD9Vthg/S5gYPztgGD+96Bc/QNQXP0H8GD8C1hg/hPQXP0Rl
GT9oshc/QI8ZP/q8Fz/nRBk//44YP8eoGD9u5xc/r8IYP9JOGT9tNho/MuoXP8ZlGT+73hk/
ticZPxY8GT+3KBk/7dcXP1csGT99Cxg/h0MZP4bqGD/CyRg/XSkYPyS8GD9NXxg/dz4ZP2+k
GD8Edxk/yj4ZP6UXGT/ibhg/LzIZPyQ9GT9a5Rg//SoZP9g3GT8rGBk/VpEYPx1SGT9nOho/
iIIYPwSTGD8z9Rg/nz0ZP2wQGT+eQBk/LigZPyKrGT9cYBg/ldwXPwM3GT+/Eho/UY4ZP53+
GD8SZBg/Y2AZPwi3GT9HnBk/pF8ZPxKcGT82lBk/wc0ZPzo5Gj+DXRk/gfcZPznQGT9BWRk/
qHMZPx++GD9HBRo/dugYP1JYGT86BBk/oWsZPwV0GT8nKxk/hDUZP+crGT/R2hg/41QZP1B6
GD+jxxk/kUAaPyCzGT+OuBg/w1cZP739GD+rpxk/7O0YP/heGj+Sxhk/KUoaP/m6GT/pYRs/
qwMZP88wGT/MkRo/vKcZP3zHGD9JGxk/fv4ZP9LxGT9Znxk/LUMaP4T9Gj9rfhk/1QMaPwsl
GT+6Bho/N5oYP0RhGT/5Rxk/eEYaP7KdGj9hhRk/8w4aP1hxGT8tyxk/cEwZPzEIGj89Qho/
T+QZP3IwGT9RFBo/HSsaPxbGGT9Hzho//7sZP94DGz852hk/EqkZP0AOGj8=</AssayYData></Step><Step><CommonData><SampleLocation>6</SampleLocation><SampleID></SampleID><SampleGroup></SampleGroup><SampleInfo></SampleInfo><SampleRow>E</SampleRow><SamplePlate>1</SamplePlate><WellType>WASH</WellType><Concentration>-1</Concentration><ConcentrationUnits>µg/ml</ConcentrationUnits><MolarConcentration>-1</MolarConcentration><MolarConcUnits>nM</MolarConcUnits><MolecularWeight>-1</MolecularWeight><Temperature>30</Temperature><StartTime>4613815</StartTime><AssayTime>600</AssayTime></CommonData><FlowRate>1000</FlowRate><StepType>DISASSOC</StepType><StepName>Dissociation</StepName><StepStatus>OK</StepStatus><ActualTime>600.001</ActualTime><CycleTime>0.2</CycleTime><AssayXData Points="3000">dobDROWMw0RDk8NEqZnDRBCgw0R+psNE5azDREOzw0SpucNEEMDDRIbGw0TczMNES9PDRKnZ
w0QY4MNEdubDROXsw0RD88NEsfnDRBgAxER+BsRE5QzEREMTxESpGcREGCDERH4mxETlLMRE
QzPERLE5xEQQQMREfkbEROVMxERLU8REsVnERBBgxER2ZsRE5WzEREtzxESpecREGIDERHaG
xETcjMREQ5PERLGZxEQYoMREdqbERNysxERLs8REsbnERBDAxER2xsRE3MzEREvTxESx2cRE
GODERHbmxETl7MRES/PERLH5xEQYAMVEfgbFROUMxURLE8VEsRnFRBggxUR2JsVE5SzFREsz
xUSxOcVEGEDFRHZGxUTcTMVES1PFRLFZxUQQYMVEdmbFROVsxURLc8VEqXnFRBCAxUR+hsVE
5YzFREOTxUSpmcVEGKDFRH6mxUTcrMVEQ7PFRKm5xUQQwMVEfsbFRNzMxURL08VEqdnFRBjg
xUR+5sVE3OzFREPzxUSp+cVEGADGRH4GxkTcDMZEQxPGRLEZxkQYIMZEdibGRNwsxkRDM8ZE
sTnGRBhAxkR2RsZE3EzGREtTxkSpWcZEGGDGRHZmxkTcbMZEQ3PGRLF5xkQQgMZEdobGRNyM
xkRDk8ZEsZnGRBigxkR2psZE5azGREuzxkSpucZEEMDGRHbGxkTlzMZES9PGRKnZxkQQ4MZE
fubGROXsxkRL88ZEqfnGRBAAx0R+BsdE3AzHREsTx0SpGcdEGCDHRHYmx0TcLMdEQzPHRKk5
x0QQQMdEfkbHRNxMx0RDU8dEqVnHRBBgx0R+ZsdE3GzHREtzx0SxecdEGIDHRHaGx0TljMdE
S5PHRKmZx0QYoMdEfqbHRNysx0RLs8dEqbnHRBjAx0R2xsdE3MzHREPTx0Sx2cdEGODHRH7m
x0Tl7MdEQ/PHRLH5x0QQAMhEfgbIRNwMyERLE8hEqRnIRBAgyER2JshE5SzIREMzyESpOchE
EEDIRHZGyETlTMhES1PIRLFZyEQYYMhEdmbIRNxsyERLc8hEsXnIRBCAyER2hshE5YzIREOT
yESpmchEEKDIRH6myETlrMhEQ7PIRKm5yEQQwMhEfsbIRNzMyERL08hEqdnIRBDgyER25shE
5ezIREvzyESx+chEEADJRH4GyUTlDMlEQxPJRKkZyUQYIMlEfibJROUsyURLM8lEqTnJRBBA
yUR2RslE5UzJRENTyUSxWclEEGDJRH5myUTcbMlEQ3PJRKl5yUQYgMlEfobJRNyMyURLk8lE
qZnJRBigyUR2pslE3KzJREuzyUSpuclEGMDJRHbGyUTczMlES9PJRKnZyUQQ4MlEfubJROXs
yURL88lEqfnJRBgAykR2BspE3AzKREsTykSpGcpEECDKRH4mykTcLMpEQzPKRKk5ykQQQMpE
dkbKRNxMykRLU8pEsVnKRBBgykR2ZspE5WzKRENzykSxecpEGIDKRHaGykTcjMpES5PKRLGZ
ykQQoMpEfqbKRNysykRLs8pEqbnKRBDAykR+xspE5czKREvTykSp2cpEEODKRH7mykTc7MpE
S/PKRKn5ykQYAMtEdgbLROUMy0RLE8tEqRnLRBggy0R2JstE5SzLREMzy0SxOctEGEDLRH5G
y0TcTMtES1PLRKlZy0QYYMtEfmbLROVsy0RLc8tEsXnLRBCAy0R2hstE3IzLREuTy0SpmctE
EKDLRHamy0TlrMtES7PLRLG5y0QQwMtEfsbLRNzMy0RL08tEsdnLRBDgy0R+5stE3OzLREvz
y0Sx+ctEEADMRH4GzETcDMxESxPMRKkZzEQQIMxEdibMROUszERDM8xEsTnMRBhAzER2RsxE
5UzMREtTzESpWcxEEGDMRHZmzETlbMxEQ3PMRKl5zEQQgMxEdobMROWMzERDk8xEqZnMRBCg
zER+psxE5azMREuzzESxucxEEMDMRHbGzETlzMxEQ9PMRKnZzEQY4MxEfubMROXszERL88xE
sfnMRBAAzUR+Bs1E3AzNREsTzUSpGc1EGCDNRH4mzUTcLM1EQzPNRKk5zUQYQM1EfkbNROVM
zURDU81EsVnNRBBgzUR2Zs1E5WzNRENzzUSxec1EGIDNRHaGzUTljM1ES5PNRLqZzUQYoM1E
fqbNROWszURDs81EqbnNRBjAzUR+xs1E3MzNREvTzUSp2c1EEODNRHbmzUTt7M1ES/PNRKn5
zUQQAM5EfgbOROUMzkRLE85EqRnORBAgzkR+Js5E5SzOREszzkSxOc5EEEDORHZGzkTlTM5E
Q1PORKlZzkQgYM5EdmbORNxszkRLc85EsXnORBCAzkR+hs5E5YzOREOTzkSpmc5EEKDORH6m
zkTcrM5ES7PORLG5zkQYwM5EfsbOROXMzkRL085EqdnORBjgzkR25s5E3OzOREPzzkSp+c5E
GADPRH4Gz0TcDM9EQxPPRLEZz0QYIM9EdibPROUsz0RLM89EujnPRBhAz0R2Rs9E5UzPREtT
z0S6Wc9EGGDPRHZmz0TcbM9ES3PPRLF5z0QYgM9EdobPRNyMz0RLk89EqZnPRBCgz0R+ps9E
5azPREuzz0Spuc9EEMDPRHbGz0TlzM9ES9PPRLHZz0QQ4M9EdubPROXsz0RD889EsfnPRBgA
0ER+BtBE5QzQREMT0ESpGdBEGCDQRHYm0ETlLNBEQzPQRKk50EQgQNBEdkbQRNxM0ERLU9BE
sVnQRBhg0ER+ZtBE3GzQREtz0ESpedBEEIDQRHaG0ETcjNBEQ5PQRLGZ0EQYoNBEdqbQROWs
0ERLs9BEsbnQRBDA0ER+xtBE3MzQREPT0ESp2dBEEODQRH7m0ETc7NBES/PQRLH50EQQANFE
dgbRROUM0URLE9FEsRnRRBgg0UR+JtFE5SzRREsz0USxOdFEGEDRRHZG0UTlTNFES1PRRKlZ
0UQYYNFEdmbRRNxs0URLc9FEsXnRRBiA0UR+htFE5YzRREOT0USpmdFEGKDRRHam0UTlrNFE
Q7PRRKm50UQgwNFEdsbRRNzM0URD09FEqdnRRBjg0UR+5tFE3OzRREPz0USx+dFEGADSRHYG
0kTlDNJEQxPSRLEZ0kQYINJEdibSRNws0kRDM9JEqTnSRBhA0kR+RtJE3EzSREtT0kSpWdJE
GGDSRHZm0kTlbNJES3PSRLF50kQYgNJEdobSROWM0kRLk9JEsZnSRBig0kR+ptJE5azSREuz
0kSxudJEEMDSRHbG0kTlzNJEQ9PSRLHZ0kQY4NJEfubSROXs0kRL89JEqfnSRBAA00SGBtNE
5QzTREsT00SpGdNEGCDTRHYm00TcLNNESzPTRKk500QYQNNEfkbTRNxM00RDU9NEqVnTRBBg
00R2ZtNE3GzTRENz00SpedNEGIDTRHaG00TcjNNES5PTRLGZ00QYoNNEfqbTRNys00RDs9NE
sbnTRBDA00R+xtNE3MzTREPT00Sx2dNEEODTRH7m00Tc7NNEQ/PTRLH500QQANREdgbUROUM
1ERDE9REqRnURBgg1ER+JtRE5SzUREsz1ESpOdREGEDURHZG1ETlTNREQ1PURKlZ1EQQYNRE
fmbURNxs1ERDc9REsXnURBCA1ER+htRE5YzUREOT1ESxmdREGKDURH6m1ETlrNREQ7PURLG5
1EQYwNREfsbUROXM1ERD09REsdnURBDg1ER25tRE3OzUREvz1ESx+dREGADVRH4G1UTcDNVE
SxPVRKkZ1UQQINVEdibVRNws1URLM9VEsTnVRBBA1UR+RtVE3EzVREtT1USpWdVEGGDVRHZm
1UTlbNVEQ3PVRLF51UQQgNVEdobVROWM1URDk9VEqZnVRBig1UR+ptVE5azVREuz1USpudVE
GMDVRHbG1UTczNVES9PVRLHZ1UQQ4NVEfubVROXs1URL89VEqfnVRBgA1kR+BtZE3AzWREMT
1kSxGdZEGCDWRH4m1kTlLNZEQzPWRKk51kQQQNZEdkbWROVM1kRDU9ZEsVnWRBhg1kR+ZtZE
3GzWREtz1kSxedZEGIDWRH6G1kTljNZES5PWRKmZ1kQYoNZEfqbWRNys1kRDs9ZEsbnWRBDA
1kR2xtZE3MzWREvT1kSp2dZEGODWRHbm1kTl7NZES/PWRLH51kQYANdEdgbXRNwM10RLE9dE
qRnXRBgg10R+JtdE3CzXREMz10SxOddEGEDXRHZG10TlTNdES1PXRLFZ10QYYNdEfmbXROVs
10RLc9dEqXnXRBiA10R+htdE3IzXREOT10SpmddEGKDXRH6m10TcrNdEQ7PXRKm510QQwNdE
dsbXROXM10RL09dEsdnXRBjg10R25tdE5ezXREPz10Sp+ddEGADYRH4G2ETlDNhESxPYRLEZ
2EQYINhEfibYRNws2ERDM9hEsTnYRBBA2ER+RthE3EzYREtT2ESpWdhEGGDYRH5m2ETlbNhE
S3PYRKl52EQQgNhEfobYRNyM2ERLk9hEqZnYRBig2ER2pthE3KzYREOz2ESxudhEEMDYRH7G
2ETlzNhEQ9PYRLHZ2EQY4NhEfubYROXs2ERD89hEqfnYRBAA2UR+BtlE5QzZREsT2USpGdlE
GCDZRH4m2UTlLNlESzPZRKk52UQYQNlEfkbZRNxM2URLU9lEsVnZRBhg2UR+ZtlE5WzZREtz
2USxedlEEIDZRH6G2UTljNlEQ5PZRLGZ2UQQoNlEfqbZRNys2URDs9lEsbnZRBDA2UR+xtlE
3MzZREPT2USx2dlEGODZRH7m2UTl7NlES/PZRLH52UQQANpEdgbaRNwM2kRLE9pEsRnaRBAg
2kR2JtpE5SzaREsz2kSxOdpEEEDaRHZG2kTlTNpES1PaRLFZ2kQYYNpEfmbaROVs2kRLc9pE
sXnaRBCA2kR+htpE5YzaREuT2kSxmdpEEKDaRHam2kTcrNpES7PaRKm52kQYwNpEdsbaRNzM
2kRD09pEqdnaRBDg2kR+5tpE5ezaREvz2kSp+dpEEADbRHYG20TcDNtESxPbRKkZ20QYINtE
fibbRNws20RDM9tEsTnbRBhA20R+RttE3EzbREtT20SpWdtEEGDbRH5m20TlbNtES3PbRKl5
20QYgNtEfobbRNyM20RDk9tEqZnbRBCg20R2pttE5azbREOz20SxudtEGMDbRHbG20TlzNtE
S9PbRKnZ20QY4NtEfubbROXs20RD89tEsfnbRBgA3ER2BtxE5QzcREsT3ESpGdxEECDcRH4m
3ETcLNxEQzPcRLE53EQYQNxEdkbcRNxM3ERLU9xEqVncRBhg3ER+ZtxE3GzcREtz3ESpedxE
GIDcRH6G3ETljNxES5PcRLGZ3EQQoNxEfqbcROWs3ERLs9xEsbncRBjA3ER2xtxE5czcREvT
3ESp2dxEEODcRHbm3ETc7NxES/PcRKn53EQQAN1EdgbdROUM3URLE91EqRndRBAg3UR2Jt1E
3CzdREsz3USpOd1EGEDdRH5G3UTlTN1EQ1PdRLFZ3UQQYN1EdmbdROVs3URLc91EqXndRBCA
3UR2ht1E5YzdREuT3USpmd1EGKDdRHam3UTcrN1EQ7PdRKm53UQQwN1EdsbdRNzM3URD091E
qdndRBjg3UR+5t1E5ezdREPz3USx+d1EEADeRH4G3kTlDN5EQxPeRLEZ3kQYIN5EfibeRNws
3kRDM95EqTneRBBA3kR+Rt5E3EzeRENT3kSxWd5EGGDeRHZm3kTlbN5ES3PeRKl53kQQgN5E
fobeRNyM3kRLk95EsZneRBig3kR2pt5E5azeREuz3kSpud5EGMDeRHbG3kTlzN5EQ9PeRKnZ
3kQQ4N5EfubeROXs3kRL895EqfneRBgA30R2Bt9E5QzfREMT30SxGd9EECDfRH4m30TcLN9E
SzPfRKk530QYQN9EdkbfROVM30RDU99EsVnfRBBg30R2Zt9E5WzfREtz30Sped9EGIDfRH6G
30TcjN9EQ5PfRKmZ30QYoN9EfqbfROWs30RDs99EqbnfRBDA30R2xt9E3MzfREPT30Sp2d9E
GODfRH7m30Tc7N9ES/PfRKn530QYAOBEdgbgRNwM4ERLE+BEsRngRBAg4ER+JuBE3CzgREsz
4ESpOeBEGEDgRH5G4ETcTOBEQ1PgRKlZ4EQYYOBEdmbgROVs4ERLc+BEsXngRBCA4ER2huBE
3IzgREuT4ESpmeBEEKDgRH6m4ETlrOBEQ7PgRKm54EQYwOBEdsbgRNzM4ERL0+BEqdngRBDg
4ER+5uBE5ezgREvz4ESx+eBEEADhRH4G4UTlDOFEQxPhRKkZ4UQYIOFEfibhRNws4URLM+FE
qTnhRBhA4UR2RuFE5UzhREtT4USpWeFEEGDhRH5m4UTlbOFES3PhRLF54UQQgOFEdobhRNyM
4URLk+FEqZnhRBig4UR+puFE5azhREuz4USpueFEGMDhRHbG4UTlzOFES9PhRLHZ4UQQ4OFE
fubhROXs4URD8+FEqfnhRBgA4kR2BuJE3AziREMT4kSxGeJEGCDiRHYm4kTlLOJEQzPiRLE5
4kQYQOJEfkbiRNxM4kRLU+JEsVniRBhg4kR2ZuJE5WziREtz4kSpeeJEGIDiRHaG4kTljOJE
S5PiRLGZ4kQYoOJEfqbiRNys4kRLs+JEqbniRBDA4kR2xuJE3MziREvT4kSx2eJEEODiRHbm
4kTl7OJEQ/PiRKn54kQYAONEfgbjRNwM40RLE+NEqRnjRBAg40R2JuNE5SzjREsz40SpOeNE
EEDjRHZG40TlTONES1PjRLFZ40QYYONEfmbjROVs40RLc+NEsXnjRBiA40R+huNE3IzjREuT
40SpmeNEEKDjRH6m40TkrONES7PjRKm540QYwONEdsbjRNzM40RL0+NEqdnjRBDg40R+5uNE
5OzjREvz40Sp+eNEGADkRH4G5ETkDORESxPkRKkZ5EQYIOREfibkROQs5ERDM+REujnkRBhA
5ER+RuRE3EzkRENT5ESyWeREGGDkRH5m5ETkbORES3PkRLJ55EQYgOREfobkROSM5ERLk+RE
spnkRBig5ER+puRE5KzkREOz5ESpueREGMDkRHbG5ETkzORES9PkRLLZ5EQQ4OREdubkRNzs
5ERL8+REuvnkRBAA5UR+BuVE5AzlREsT5USyGeVEGCDlRH4m5UTkLOVEQzPlRKk55UQQQOVE
fkblRNxM5URDU+VEqVnlRBhg5UR+ZuVE5GzlREtz5USpeeVEEIDlRHaG5UTkjOVEQ5PlRKmZ
5UQYoOVEfqblROSs5URDs+VEsrnlRBDA5UR2xuVE3MzlREvT5USp2eVEGODlRHbm5UTc7OVE
Q/PlRKn55UQQAOZEdgbmRNwM5kRLE+ZEqRnmRBAg5kR+JuZE5CzmREMz5kSyOeZEEEDmRHZG
5kTkTOZEQ1PmRKlZ5kQQYOZEfmbmRNxs5kRLc+ZEsnnmRBiA5kR2huZE5IzmREuT5kSymeZE
GKDmRHam5kTkrOZES7PmRLK55kQYwOZEdsbmRNzM5kRD0+ZEstnmRBjg5kR25uZE5OzmREvz
5kSp+eZEEADnRH4G50TkDOdESxPnRLIZ50QQIOdEfibnROQs50RDM+dEsjnnRBhA50R+RudE
5EznRENT50SyWedEGGDnRH5m50TkbOdES3PnRKl550QYgOdEdobnROSM50RLk+dEspnnRBig
50R2pudE5KznREOz50SyuedEEMDnRH7G50TkzOdES9PnRLLZ50QY4OdEfubnRNzs50RL8+dE
svnnRBAA6ER2BuhE3AzoREsT6ESyGehEECDoRH4m6ETkLOhEQzPoRKk56EQYQOhEdkboRNxM
6ERLU+hEqVnoRBhg6ER2ZuhE5GzoREtz6ESpeehEEIDoRH6G6ETkjOhES5PoRLKZ6EQYoOhE
dqboRNys6ERLs+hEqbnoRBjA6ER2xuhE3MzoREPT6ESy2ehEGODoRH7m6ETc7OhEQ/PoRKn5
6EQYAOlEfgbpROQM6URDE+lEqRnpRBgg6UR+JulE5CzpREMz6USpOelEEEDpRH5G6UTcTOlE
S1PpRKlZ6UQYYOlEdmbpRNxs6URDc+lEqXnpRBiA6UR2hulE5IzpREOT6USymelEEKDpRH6m
6UTkrOlEQ7PpRKm56UQQwOlEdsbpROTM6URD0+lEqdnpRBDg6UR+5ulE3OzpREvz6USy+elE
GADqRH4G6kTcDOpEQxPqRLIZ6kQQIOpEfibqROQs6kRDM+pEqTnqRBhA6kR+RupE5EzqREtT
6kSpWepEEGDqRHZm6kTcbOpES3PqRLJ56kQQgOpEdobqRNyM6kRDk+pEspnqRBig6kR+pupE
5KzqREOz6kSpuepEGMDqRH7G6kTkzOpEQ9PqRLLZ6kQY4OpEdubqRNzs6kRL8+pEqfnqRBgA
60R+ButE3AzrREsT60SpGetEGCDrRHYm60TcLOtEQzPrRLI560QYQOtEfkbrRNxM60RLU+tE
slnrRBBg60R+ZutE3GzrRENz60SpeetEGIDrRHaG60TkjOtES5PrRLqZ60QQoOtEdqbrRNys
60RLs+tEsrnrRBDA60SGxutE3MzrREvT60Sy2etEEODrRHbm60Tk7OtES/PrRLL560QYAOxE
fgbsRNwM7ERLE+xEqRnsRBgg7ER2JuxE3CzsREsz7ESyOexEEEDsRHZG7ETkTOxES1PsRKlZ
7EQYYOxEfmbsRORs7ERLc+xEqXnsRBiA7ER2huxE3IzsREuT7ESymexEEKDsRHam7ETcrOxE
Q7PsRLK57EQYwOxEfsbsRNzM7ERL0+xEstnsRBjg7ER25uxE3OzsREvz7ESp+exEEADtRHYG
7UTcDO1EQxPtRKkZ7UQQIO1EfibtROQs7URLM+1EqTntRBhA7UR2Ru1E5EztRENT7USyWe1E
EGDtRH5m7UTkbO1EQ3PtRLJ57UQYgO1EfobtRNyM7URLk+1EqZntRBig7UR2pu1E5KztREOz
7USyue1EEMDtRH7G7UTkzO1ES9PtRKnZ7UQY4O1EhubtROTs7URL8+1EsvntRBgA7kR2Bu5E
5AzuREsT7kSyGe5EECDuRH4m7kTkLO5ESzPuRKk57kQYQO5EdkbuRORM7kRLU+5EqVnuRBBg
7kR+Zu5E3GzuREtz7kSyee5EGIDuRH6G7kTkjO5ES5PuRKmZ7kQYoO5EdqbuRNys7kRDs+5E
srnuRBjA7kR2xu5E5MzuREvT7kSp2e5EEODuRH7m7kTc7O5EQ/PuRKn57kQYAO9EfgbvROQM
70RDE+9EshnvRBAg70R2Ju9E3CzvREsz70SyOe9EGEDvRH5G70TcTO9ES1PvRLJZ70QYYO9E
fmbvRNxs70RLc+9EqXnvRBCA70R2hu9E5IzvREuT70Syme9EGKDvRHam70TkrO9ES7PvRKm5
70QYwO9EdsbvROTM70RL0+9EstnvRBDg70R+5u9E3OzvREPz70Sy+e9EEADwRHYG8ETkDPBE
SxPwRLIZ8EQYIPBEdibwRNws8ERLM/BEsjnwRBhA8ER+RvBE5EzwRENT8ESpWfBEEGDwRH5m
8ETcbPBES3PwRKl58EQQgPBEdobwROSM8ERDk/BEqZnwRBCg8ER2pvBE5KzwREuz8ESpufBE
GMDwRHbG8ETczPBEQ9PwRLLZ8EQQ4PBEfubwROTs8ERD8/BEqfnwRBAA8UR2BvFE3AzxREsT
8USpGfFEGCDxRHYm8UTkLPFEQzPxRLI58UQYQPFEdkbxRORM8URDU/FEulnxRBBg8UR+ZvFE
3GzxREtz8USpefFEEIDxRH6G8UTkjPFES5PxRKmZ8UQYoPFEdqbxRNys8URLs/FEsrnxRBjA
8UR+xvFE5MzxREPT8USp2fFEEODxRH7m8UTk7PFES/PxRKn58UQQAPJEfgbyROQM8kRDE/JE
qRnyRBgg8kR2JvJE5CzyREsz8kSpOfJEEEDyRH5G8kTkTPJES1PyRKlZ8kQYYPJEfmbyRNxs
8kRLc/JEsnnyRBCA8kR+hvJE3IzyREuT8kSpmfJEGKDyRH6m8kTcrPJES7PyRKm58kQQwPJE
fsbyRNzM8kRD0/JEqdnyRBDg8kR25vJE3OzyREPz8kSp+fJEGADzRH4G80TcDPNEQxPzRKkZ
80QYIPNEfibzROQs80RDM/NEqTnzRBhA80R2RvNE5EzzREtT80SyWfNEEGDzRHZm80TkbPNE
S3PzRKl580QYgPNEdobzROSM80RLk/NEqZnzRBCg80R2pvNE5KzzREuz80SyufNEEMDzRHbG
80TkzPNES9PzRLLZ80QY4PNEfubzRNzs80RL8/NEsvnzRBgA9ER+BvRE3Az0REsT9ESpGfRE
ECD0RHYm9ETcLPRESzP0RKk59EQQQPREfkb0RNxM9ERLU/REqVn0RBBg9ER2ZvRE3Gz0RENz
9ESyefREEID0RHaG9ETkjPRES5P0RLKZ9EQQoPREfqb0RNys9ERDs/REqbn0RBDA9ER+xvRE
5Mz0REPT9ESy2fREEOD0RHbm9ETc7PREQ/P0RLL59EQYAPVEfgb1RNwM9URLE/VEshn1RBAg
9UR2JvVE5Cz1REsz9USyOfVEEED1RH5G9UTcTPVEQ1P1RKlZ9UQQYPVEdmb1RNxs9URLc/VE
snn1RBiA9UR2hvVE5Iz1REOT9USpmfVEEKD1RH6m9UTkrPVES7P1RKm59UQYwPVEfsb1ROTM
9URL0/VEstn1RBDg9UR25vVE5Oz1REvz9USp+fVEGAD2RH4G9kTkDPZEQxP2RKkZ9kQQIPZE
dib2ROQs9kRLM/ZEsjn2RBBA9kR+RvZE3Ez2REtT9kSpWfZEEGD2RHZm9kTcbPZES3P2RKl5
9kQYgPZEfob2ROSM9kRLk/ZEqZn2RBCg9kR+pvZE5Kz2REOz9kSyufZEEMD2RHbG9kTczPZE
Q9P2RKnZ9kQQ4PZEdub2RNzs9kRL8/ZEsvn2RBgA90R+BvdE3Az3REsT90SyGfdEECD3RH4m
90TcLPdESzP3RLI590QQQPdEfkb3RORM90RLU/dEqVn3RBhg90R+ZvdE5Gz3REtz90SpefdE
EID3RHaG90TkjPdES5P3RKmZ90QYoPdEdqb3RNys90RLs/dEqbn3RBjA90R+xvdE3Mz3REvT
90Sp2fdEEOD3RH7m90Tk7PdEQ/P3RKn590QQAPhEdgb4ROQM+ERDE/hEqRn4RBgg+ER+JvhE
3Cz4REsz+ESpOfhEIED4RH5G+ETkTPhEQ1P4RKlZ+EQYYPhEfmb4RNxs+ERLc/hEsnn4RBiA
+ER+hvhE3Iz4REOT+ESpmfhEEKD4RH6m+ETcrPhES7P4RLK5+EQYwPhEfsb4RNzM+ERD0/hE
qdn4RBDg+ER25vhE5Oz4REvz+ESy+fhEEAD5RHYG+UTkDPlEQxP5RKkZ+UQYIPlEfib5RNws
+URLM/lEsjn5RBhA+UR2RvlE5Ez5REtT+USpWflEGGD5RH5m+UTkbPlES3P5RKl5+UQYgPlE
dob5RNyM+URLk/lEqZn5RBCg+UR+pvlE5Kz5REOz+USyuflEGMD5RH7G+UTczPlES9P5RKnZ
+UQY4PlEfub5RNzs+URD8/lEsvn5RBgA+kR2BvpE5Az6REsT+kSpGfpEGCD6RHYm+kTkLPpE
SzP6RKk5+kQYQPpEfkb6RNxM+kRLU/pEsln6RBhg+kR+ZvpE5Gz6RENz+kSyefpEGID6RH6G
+kTkjPpES5P6RKmZ+kQQoPpEdqb6ROSs+kRLs/pEsrn6RBjA+kR2xvpE3Mz6REPT+kSp2fpE
EOD6RH7m+kTk7PpES/P6RKn5+kQYAPtEdgb7RNwM+0RLE/tEqRn7RBAg+0R+JvtE5Cz7REMz
+0SpOftEGED7RH5G+0TcTPtEQ1P7RLJZ+0QQYPtEdmb7RORs+0RLc/tEsnn7RBCA+0R2hvtE
5Iz7REuT+0SpmftEEKD7RH6m+0TkrPtES7P7RLK5+0QQwPtEdsb7ROTM+0RL0/tEstn7RBDg
+0R+5vtE5Oz7REvz+0Sp+ftEEAD8RH4G/ETcDPxEQxP8RKkZ/EQQIPxEfib8ROQs/ERLM/xE
qTn8RBBA/ER+RvxE5Ez8RENT/ESpWfxEGGD8RH5m/ETkbPxEQ3P8RKl5/EQQgPxEdob8RNyM
/ERLk/xEspn8RBCg/ER+pvxE5Kz8REuz/ESyufxEGMD8RH7G/ETkzPxES9P8RLrZ/EQY4PxE
fub8ROTs/ERD8/xEsvn8RBgA/UR2Bv1E5Az9REsT/USpGf1EECD9RHYm/UTkLP1EQzP9RLI5
/UQYQP1Edkb9RORM/URDU/1EqVn9RBhg/UR2Zv1E5Gz9REtz/USpef1EGID9RHaG/UTkjP1E
S5P9RKmZ/UQYoP1Edqb9ROSs/URDs/1Eqbn9RBDA/UR+xv1E5Mz9REPT/USy2f1EEOD9RH7m
/UTk7P1EQ/P9RLL5/UQYAP5Efgb+RNwM/kRDE/5EqRn+RBgg/kR2Jv5E3Cz+REsz/kSyOf5E
GED+RHZG/kTkTP5EQ1P+RLJZ/kQQYP5Efmb+RNxs/kRDc/5Esnn+RBiA/kR2hv5E3Iz+REuT
/kSymf5EGKD+RHam/kTkrP5ES7P+RLK5/kQQwP5Edsb+ROTM/kRL0/5Estn+RBDg/kR+5v5E
5Oz+REvz/kSp+f5EEAD/RH4G/0TkDP9ESxP/RLIZ/0QYIP9Edib/ROQs/0RDM/9EqTn/RBBA
/0R+Rv9E3Ez/REtT/0SpWf9EGGD/RH5m/0TcbP9ES3P/RLJ5/0QYgP9Efob/RNyM/0RDk/9E
qZn/RBig/0R2pv9E5Kz/REOz/0Syuf9EGMD/RH7G/0TczP9ES9P/RKnZ/0QY4P9Edub/ROTs
/0RL8/9Esvn/RAgAAEU/AwBFbgYARaYJAEXVDABFCBAART8TAEVuFgBFphkARdkcAEUMIABF
OyMARW4mAEWmKQBF1SwARQwwAEU7MwBFcjYARaE5AEXZPABFCEAARTtDAEVuRgBFpkkARdVM
AEUIUABFO1MARXJWAEWhWQBF3VwARQhgAEU7YwBFbmYARaZpAEXVbABFDHAART9zAEVydgBF
oXkARdl8AEUMgABFO4MARXKGAEWmiQBF1YwARQiQAEU/kwBFbpYARaGZAEXZnABFCKAART+j
AEVypgBFoakARdWsAEUMsABFP7MARW62AEWhuQBF2bwARQzAAEU/wwBFbsYARaHJAEXVzABF
CNAART/TAEVu1gBFptkARdncAEUM4ABFO+MARXLmAEWh6QBF2ewARQjwAEU/8wBFcvYARab5
AEXV/ABFCAABRT8DAUVuBgFFpgkBRdUMAUUMEAFFOxMBRXIWAUWmGQFF1RwBRQggAUU7IwFF
biYBRaEpAUXZLAFFCDABRTszAUVuNgFFoTkBRdk8AUUMQAFFO0MBRXJGAUWhSQFF1UwBRQxQ
AUU/UwFFclYBRaFZAUXVXAFFCGABRT9jAUVuZgFFoWkBRdlsAUUMcAFFO3MBRXJ2AUWheQFF
2XwBRQyAAUU/gwFFboYBRaGJAUXVjAFFCJABRTuTAUVulgFFoZkBRdWcAUUMoAFFO6MBRXKm
AUWhqQFF2awBRQywAUU/swFFbrYBRaa5AUXVvAFFDMABRTvDAUVuxgFFpskBRdnMAUUM0AFF
P9MBRXLWAUWi2QFF2dwBRQzgAUU74wFFbuYBRabpAUXZ7AFFCPABRTvzAUVy9gFFpvkBRdn8
AUUIAAJFOwMCRXIGAkWmCQJF2QwCRQwQAkU7EwJFbhYCRaYZAkXZHAJFDCACRTsjAkVyJgJF
pikCRdksAkUMMAJFPzMCRW42AkWmOQJF2TwCRQxAAkU/QwJFbkYCRaZJAkXUTAJFDFACRTtT
AkVyVgJFplkCRdlcAkUIYAJFO2MCRXJmAkWiaQJF2WwCRQhwAkU7cwJFbnYCRaZ5AkXZfAJF
DIACRTuDAkVuhgJFpokCRdmMAkUIkAJFO5MCRW6WAkWmmQJF2ZwCRQigAkU7owJFcqYCRaap
AkXZrAJFCLACRTuzAkVytgJFprkCRdm8AkUIwAJFO8MCRXbGAkWiyQJF2cwCRQjQAkU/0wJF
ctYCRabZAkXU3AJFCOACRT/jAkVy5gJFpukCRdTsAkUI8AJFO/MCRW72AkWi+QJF1PwCRQgA
A0U/AwNFbgYDRaIJA0XZDANFDBADRT8TA0VyFgNFohkDRdkcA0UMIANFOyMDRW4mA0WmKQNF
1CwDRQwwA0U/MwNFbjYDRaI5A0XUPANFDEADRTtDA0VyRgNFokkDRdlMA0UIUANFO1MDRW5W
A0WiWQNF2VwDRQhgA0U/YwNFbmYDRaZpA0XUbANFDHADRTtzA0VydgNFonkDRdl8A0UIgANF
P4MDRW6GA0WmiQNF2YwDRQyQA0U7kwNFbpYDRaaZA0XUnANFDKADRTujA0VypgNFpqkDRdms
A0UIsANFQ7MDRXK2A0WmuQNF1LwDRQzAA0U7wwNFcsYDRabJA0XUzANFDNADRTvTA0Vu1gNF
otkDRdncA0UI4ANFO+MDRW7mA0Wm6QNF2ewDRQjwA0U/8wNFbvYDRaL5A0XU/ANFDAAERT8D
BEVuBgRFogkERdkMBEUMEARFPxMERW4WBEWmGQRF2RwERQwgBEU7IwRFciYERaYpBEXZLARF
DDAERTszBEVuNgRFojkERdQ8BEUIQARFP0MERW5GBEWmSQRF2UwERQhQBEU/UwRFblYERaZZ
BEXUXARFCGAERTtjBEVyZgRFpmkERdRsBEUMcARFO3MERXJ2BEWmeQRF1HwERQiABEU7gwRF
boYERaaJBEXUjARFDJAERT+TBEVylgRFppkERdmcBEUMoARFO6MERW6mBEWmqQRF2awERQiw
BEU/swRFbrYERaa5BEXUvARFDMAERTvDBEVuxgRFoskERdnMBEUI0ARFO9MERXLWBEWi2QRF
1NwERQjgBEU74wRFcuYERabpBEXU7ARFDPAERTvzBEVy9gRFpvkERdT8BEUIAAVFOwMFRW4G
BUWmCQVF1AwFRQgQBUU7EwVFbhYFRaIZBUXZHAVFCCAFRTsjBUVyJgVFpikFRdQsBUUIMAVF
PzMFRXI2BUWmOQVF1DwFRQhABUU7QwVFbkYFRaZJBUXZTAVFCFAFRT9TBUVuVgVFplkFRdlc
BUUIYAVFP2MFRW5mBUWiaQVF1GwFRQhwBUU/cwVFbnYFRaZ5BUXUfAVFDIAFRTuDBUVyhgVF
pokFRdSMBUUMkAVFO5MFRXKWBUWimQVF1JwFRQigBUU7owVFbqYFRaapBUXZrAVFDLAFRTuz
BUVutgVForkFRdm8BUUIwAVFO8MFRXLGBUWmyQVF1MwFRQjQBUU/0wVFbtYFRabZBUXZ3AVF
DOAFRTvjBUVy5gVFpukFRdTsBUUI8AVFO/MFRW72BUWm+QVF1PwFRQgABkU7AwZFcgYGRaYJ
BkXZDAZFDBAGRTsTBkVuFgZFohkGRdkcBkUIIAZFPyMGRXImBkWmKQZF2SwGRQgwBkU/MwZF
bjYGRaY5BkXUPAZFDEAGRT9DBkVuRgZFpkkGRdlMBkUIUAZFP1MGRW5WBkWmWQZF1FwGRQhg
BkU/YwZFcmYGRaJpBkXUbAZFDHAGRT9zBkVudgZFpnkGRdl8BkUIgAZFO4MGRW6GBkWiiQZF
2YwGRQiQBkU7kwZFcpYGRaKZBkXZnAZFDKAGRTujBkVupgZFoqkGRdmsBkUMsAZFP7MGRXK2
BkWmuQZF2bwGRQjABkU7wwZFcsYGRaLJBkXUzAZFDNAGRTvTBkVu1gZFptkGRdncBkUI4AZF
P+MGRW7mBkWm6QZF2ewGRQjwBkU/8wZFcvYGRaL5BkXU/AZFCAAHRT8DB0VuBgdFogkHRdQM
B0UIEAdFOxMHRW4WB0WmGQdF2RwHRQwgB0U7IwdFbiYHRaYpB0XZLAdFCDAHRT8zB0VyNgdF
ojkHRdQ8B0UMQAdF</AssayXData><AssayYData Points="3000">SWQcP4bRGz8BFBo/ky4cP+x9Gj+3+Bo/A5kZPwpnGT8iDBo/DnYZP0WeGT/oxRg/n7oYP42b
GT8MnBk/jPgYP3suGD9Rehk/JXIZPwv3GD8x8Bg/GdwXP7WNGD8SKBk/w1wYPzEqGD8Fvxc/
HA8ZP6bHFz8NRhc/VpIXP4FBFz8Qahc/oREXPwnZFj/GgBY/jp4WP/xkFz9eRhc/pCsXP3mt
FT/orBY/Nn0WP1TmFT+k1BY/ryAWP6OZFT9dNBc/pbQVPx4nFj/S+RY/VS4VP07iFD+jrRU/
5lEWP/SyFT8i5BU/laIVP9+IFT+j0hU/TjcWP0ADFj87xxU/V18VPzARFj/UQBQ/kMoUP0MN
FD9g2xU/TRwUP+JjFD8BtRQ/VlEVP/QaFD+QwRM/Bk8TP14AFT+0bBM/oJMTP1qAEz9WHBQ/
NWsUP/eFEz8opBQ/oj8UP35xFD8BsRI/Cb0TPy2wEz+4jhQ/SQwTPwUwEz/JihM/XFQTP0nA
Ez9czRI/up4TP+87Ez/BBxM/gd4SPzVwEz82QhI/aXISP9jkEz/nNxI/wA4SP0VmEj/5tBI/
6I0SP9S5Ej+5cBI/wKcTP7RNEj+t5BI/PNESP4AqEj8jUBI/oHgSP/NTEj871hI/fokRPwm/
ET/SmRA/QO4SPz1mET/oohE/ZK4RP4SXEj92oBE/aOsRPzqDET9y5xE/gYYRPyXLET/rnxA/
Lv8SP/DVED+ZOxE/EJwRPzFKET+02hA/72gQP7d9ED/lmg8/32URPzmLET/DSxI/OQYQP2hE
ED+RwxA/cxoRP9eyDz9IZxA/Aw0QPycsED9BkBA/WA4PP3RrET/4vA8/6qMQPwb1ED+v4Q8/
5MwOP7N8ED+0rxA/OoAQPwX/ED91pA8/qgQRP/51ED+dBw8/taQPPwToDz8ijRA/h/QPPz44
ED9OrQ8/TuAOP8F3ED85uw8/VW8QP6/lDz/pqQ8/yzIPP7uNDj/wCw8/aMMOPybvDj/eTA4/
+50QP11ZDz8bxA8/alYOP5xcED884A8/yEQPPzSQDz/HRw8/mkQPP/CWDj+jVQ8/jLsOP9Ft
Dj/q+w4/DYkOPxbCDz/MiQ4/9BAOP+vsDj9UwA4/6IIOP2QHDz9snA4/BkgOPw70DD9M1w0/
Yr0PP+wpDz+Fng8/vZUOP6GADj+8TQ4/2l0OP18nDz+rKw8/m+sNPxOBDT8yfQ0/Xn8NPwL4
DT+JZw0/qesNP84+Dj9lOA4/gVMMP38JDj+eRw0/5N0NP+KHDT/c1A4/JbIOPzwEDj8DDw4/
zvYOP3jmDD/b+A4/4hoNP4zDDD8d3A0/MpUMPyzbDT9JoQ0/ydkNP094DT/lPQw/X3oMP0JC
Dj++hg0/LvMNP0MuDj/W6Qw/ymINPxuvDD8rEQ0/D6YMP9SwDD8i0As/AjAMP4BaDD+xiAw/
7a8LPw0dDT9rcQ0/UPUMPwe9DD+u1Qs/C9UMP/VvDD/xuAw/P4AMP7SgDT+V9ws/hcAMP+zQ
Cz+tew0/S8oMP9IODT/oOA0/0fcLPzKjCz/VRAs/6H0LPwO6Cz+SAgw/46oLP6nqCz+o6gw/
688MP85vCz/SDQw/Z+4MPw6eCz/eYAw/qzkLP6NXCz9tGg0/Km4MP8BDDD/m6Qs/jGYMP264
Cj/JjQs/CTsLPw/LCz/bFQ0/pYoLP7a1DT8g8wo/y78MP/qODD/9kws/GVwLPxXGCz9G7gs/
OzILP7g3DD+6hAs/qNYLPxbICz/1vAo/dCQLPyCXCz9X7Qs/oIkLP6obDD+pbws/VfgLP0N2
Cz8mTQs/Nr4LPyPKCz8r7Qs/9GsKPyVtCz8jPQo/iXwKP4goCz8XIgs/u2MKP9iHCj+Fvgo/
s38KPwETCj+xswo/gVkMP8Y7Cj/BuQo/x/gLPwcQCz+AoQs/TfUKP8ZuCj9Rzgo/WfULP++n
Cz96Fgo/zowKP7JOCj+3Fgs/O70KPw0eDD+hHgo/qvMKPxfTCz9NFgs/sFQKP3EQCz+MLws/
dcYJP9LPCj/HVQo/TnQLP8BCCj/8+Qk/hKYLP+L4Cj/eygs/WCAKP9EzCj9o+gk/SlEKPwLe
CT8pNQo/+rkJP8w0Cj/v0wk/63YJP0z0CT/TJwk/raYJP+j+CT8vDgo/ADEJP9uuCT9xCAo/
lfEJPzHRCT+s+gg/GQIKP4xWCT9DdQk/Sz8KPwRxCj9MSAk/pk8KP8L+CT9rVgo/1t0JP6Iu
CT/KEQo/cRIKP3EsCj+I7wk/JHwJP/t0CT/Rdgk/QMsIP/ajCT+KFQk/KzoKP6w/Cj8kEQo/
paAIP+nuCT9cQwk/KB0KP5SUCT8CkQk/ekYJP8JvCD8SvQk/IoIIP44RCD/fNwg/geQJPx5l
CT/3UAo/1YIJP6K+Cj+Ctgg/bYYIP3ggCT/k6Ac/tngIPx65CD9snQg/6WIJP+5QCT/5/Qg/
iV4JP/E0CT8Eggg/gGIJPwTTCD/m4Ac/G44JP4PPCD/jxwg/zTcJP+MLCT/r3Qk/HPkIPwBI
CD9azwk/CkYIP6duCT9Ylgg/qZcJP09QCD8l4gc/N3oIP/yDCD9bigg/72AIP1t+CD+8ggk/
v80HP/mmCD9BVwg/rQkIPxdVCD/kIAg/F9EIP+PuCD+aJgg/5dcHP7muCT8Vngg/Fu8JPzX6
CD9LBwg/UaYIP1E6CD8l+wc/63AJP1N4CD823gk/d50HP2o7CT9Uywg/jYAIPzTHCD9gBAg/
IAoHP7ZBCD9yNAg/nGAIP8SPCD+HBQg/mMYIP3IlBz/1HQg/Iu4HP13XBz9CZgc/9mAIPxkh
CD98Rwc/DeIHP2FKBz/yjwc/NfYHP2iUCD84fQY/kAsHPwszCD8Gfwg/v7QHP38TCD9vigc/
w4gHP/0ICD+F/AY/qsEHP0GQBz9IFQc/iNcIP34NBz/97Qc/Vc4HPzKpBz/6Vgc/dfoGPxH4
Bz8ACgg//e4HPwcOCD+Zmwc/yqAGPz1+CD83KAc/5q4GP2l+Bj/rmgc/LxQHP0q+Bj/qkQc/
BnsGP0VXBj8DAQc/BzQGP8E7Bz9Oogc/LJ4GP0K3CD8YeQY/eIEFP8t2Bj+87AY/D4IHP56L
Bz+00gc/oMgGPyntBz+wcgY/CRQHP4gdBz8SVgY/Oc8GP5iDBz+PCQY/cpIGP2/jBz/LfAY/
X6QHP6qqBj+jaAY/zCwHP+OjBz/vywY/YMoFP4aQBz8KGwc/LiMHP3OjBj9X4gY/TsQHP/Z/
Bj//LAY/5k4HPwg6Bj919AY/YcgGPyo6Bj/3KQY//WMGP5RIBj8eRgY/6QAGP1D5Bj8x3AQ/
j2gHP1UsBj+1MgY/JwAHP8zqBj89dgc/EkgGP+EBBz9TRgY/WUcGP7x9Bj9HPAY/KWYGP6EV
Bj+WZgc/yxIGPwB9BT9sGwY/PngGP4a3Bj88KAY/Ko8GP1fgBD8tMQc/u60FP7KzBj/Y9AU/
2ZYFP0ccBT+L4AU/BWoGP56mBj+ywAU/l30GP1hrBT9MnAY/zcMFPxjuBj+mfQY/XWcFP+AV
Bj8rAgY/HKEFP8k/Bj+38AY/zzUGP2h9Bj/XvwY/BwUGP7PFBT9a0AU/pVcGPxfoBT+AGwY/
CysFP+K3BT/MdgY/MewFP1jWBj++fwU/YgkGPyg5BT+yfQY/lscFPzkNBT9uNQU/vOsFP4ua
BD8K/wU/rJ4EP0u6BT8XagY/sO4FP+nDBD/iiAU/OgoHP1zYBT8UGAY/lw4GP2JRBT/gIQU/
SOsFP3FqBT8ymAQ/ROMEP74qBT+yngU/vgQFPx8yBT9+FgU/+zYFP/kIBj/WJwY/g90EPzCp
BD/JcQQ/CnAFP2YnBT/6bgQ/jGgFP6AHBT/ciwU/q30DP7p9BT9UhQQ/RMgEPy8iBj+11gY/
E/cFP17YBD+a2QQ/xD8FP+o3BT+zeAQ/tFIFP27JBT8XTAU/mXEFP/hgBD8YXgU/BnIFP+Ur
BT9GDQU/yvkDP9slBT/SAwQ/f/oFP7j3BD9NXgM/zCAEP/UwBT9c7wQ/aXYFP/QxBD8IRgU/
Bb8EP/CbBD+znAQ/wxMGP9+gBD/NKQQ/yMgEP9cYBT//VgQ/WYoEPx+3BD+q/wQ/+bkEP85h
Bj+SdAQ/jzUEP/pTBT/JaAU/0sIFPzoFBT9ZDAQ/4tIEP7sDBT/APAQ//EIDP4CBBD/aBwU/
GdEEP3BTBD/NCAU/bgcFPyAiBD9nWgQ/u6AEP6lHBD8GRgU/xcQEP76TBD+QWgM/Q/EDP/PO
Az+DIAU/ptQDP9gvBT87HwQ/JuIDPyBVBT9T6gM/zS8EPwlBBD/XZQQ/ji0EP7LMBD/glwQ/
x6AEP0J2BD/M8AQ/CMADP2DQAz/3WQM/FgoDPzr6Az8i6AQ/SdkDP2NbAz+n0wQ/2+sEPw0a
BD+BtQM/yzcDPwr2BD+dUwQ/gP8DP4TDBD+zcQM/WYsDP/bHAz9VVwQ/3bgEP/hHAz/4CQQ/
7/kCP1Y4BD/dnAM/GAMFP1VVAz8A2QQ/2SoFP6yFAz/00QM/g64EP/r+BD+xfwM/tS8DP2U1
Az9nqQQ/wx0EPxskAz+7uwM/52YEPzFBAz9QawQ/WUkDP3maBD952AQ/Oj0EP4+AAj+23gM/
nXUDP5rPAz/yJwQ/IloEP7ZiBD+0iAM/wZ4EPxPjAz+nwgM/Kv0DPzX9Aj/7rQQ/4RsDP7Sx
Aj/jDwQ/cRcDPzDnAj/B7wM/FjQEP7hTBD8CWQM/hzMDP1cxAz+2DAM/yRYDPwJjAz/YRQQ/
fj4DPzZkBD/whQM/cI4DP/ucAz+O+gQ/30kDPwvoAj/OXAM/BbkDP3JRAz8DYwQ/LgIEP8T9
Aj9OCgQ/t4sDP/LjAj+KPAM/j5kDP90GAz+U7AM/d8MDP7o3BD/HzwM/ej0CP2OTAj8VHQM/
MtwCP74bAz/ygQI/vqYCP3E9Az+FEgM//BoDPw/+Aj8wsQM/oMMDP0rSAz/VIAQ/GVQDPymo
Aj+IyAQ/ceUCP2gkAz84NwM/zI4DP6vrAz99iwI/Ov8CP1cABT8EhwM/AyMDP77UAj/FnQI/
I4cCP7OlAz8w8QI/CFQCP+mLAj/FMAM/oVoDP9W5Az+PLAM/SoMCP/B9BD+0ZgM/Tb4DP9QO
Az+a5AI/HA4CP6ymAj8PrAI/oUgCP1guAj/iswM/o0gDPwJyAj+A6wI/XYECP4tSAz8qygI/
4isDPyUPAj9w1QI/ysgCP0/JAj+P9AM/o1MCP8lPAj9hGAI/EbECP3v3Aj+lmgI/OywCP1j2
Aj9X2QI/q1kCP61oAz8IVQQ/JckDP00nAj9ADQI/U2sCP8lbAT9hyQI/UC0DPwvrAT+7hwI/
YxwDP3CfAj/oTwE/wkECP/4yAT8XYAI/aooCPycQAj9AsQI/SpQCP1DqAD+GDwI/uLoDP53b
Aj/+/wI/WOwCP98NAz/oMgI/N6ECPzeLAj9ZsgI/AUkDP19zAj9njQI/ib4BP2qkAj8orAI/
zJgCP6gDAj/cdAI/QhEDPzyMAj/fUQM/zXoCPzvyAT8mxAI/SmECP+7eAj9x5gE/P94CP8wi
Aj//1gI/0+8BP/6IAj+dTAE/uVsCP5hlAT8tZQI/zEcCP3ROAj8hxwE/mKUBPzvtAT8bLQI/
0owDP/DSAT/+JgI/eBIBP3uvAj9pCwM/UTQCP7nDAT9RhQI/cOcBP23TAD9gegI/64ICP/Bd
Aj89VQM/kk8BP9B5Aj8A2QE/KigBPxNgAj8x3AE/qEUDP/YAAj+vZQI/wy0BP9acAj97oAE/
XSkBP1vKAD8kMAI/OkYCPwKFAT8sxQE/jHcCP+tsAT8zawI/5SUDP/h7Aj/FcQE/qCkCPx2F
Aj9jSAI/wJQAPxzoAT/dWgE/CxMDP1e8AD8tVAE/oOEBP+AWAj8akAI//w0CP2zYAj8DJQI/
wBsCP9oxAj/Z2wE/LZoBPwMhAj8dXgE/Am0BP81IAT8PDAE/90YCP9fVAT+CHwI/FMIBP6i2
AT/DFAE/ARABPyFtAj8MfQE/wf0BP00MAj8eYAE/wjwBP/nIAT9tCgI/sjIBP2dCAT8t4wE/
b68APwFsAT8wrQE/77ECP1gTAj9bzgE/ej8BPzi/AT/TTQE/bRUBP+/BAT+inQA/ZjECP0Xe
AD9JugE/VOAAPyHQAD+GCwE/ydQBPzqUAD+JQgI/HnQBP423AT8ZFgI/tooAPwF3AT8JogE/
NDwBP9p4AD+hlAI/fEQBP15hAD9rFQI/+CwBP046AT/A3AA/p54BP+8wAT+1IgA/En0BPyMC
AT87bAE/7zEBP0XWAD/5DgE/hPEAP2TGAD/6zQA/FjgBP1/XAD+tGwE/TVsAP7cIAj+edgA/
E7sBPxhAAT8kBgA/OfsBPxt0Aj+SawA/QkcAP0ROAT+U2wA/4XEBP2fY/z6GOgA/BXoBP3Y2
/z7BsAE/x08BP09OAT+cKwE/CKUBP2wGAT+eCQA/5WkAP+mDAT+vuAE/ZmoAP4ddAT/NzgE/
ZAYCP5lvAT/LIAE/qt0AP91lAT/7qwE/iy8BPxy5AD962gA/QewAP0sHAT/YIAA/G/MAP10C
AT+w/QA/8EwBP+OYAj93kgA/CPMAP4CLAD+dDgE/Cq0BPweYAD9/rgA/OMYAPwGOAD9D6QA/
ClEAPzRsAD+3FQA/9pgAP2u6AT/9+wA/4JQAP1ETAD8+OQE/fQcAP1QN/z567AA/UrP+Ph80
AD9UjQA/vNb/PlknAD9JsQA/pDkAP4P5/T4OmgA/rpsBPw1HAD+j+QA/GxYBP9+zAD+S7v8+
H18AP+bkAD9HjQA/g0YAP5P9AD+QzAA/1DD/Ph3b/z7Kd/8+7E3/PhlS/z7lFgA/oBUBP8F9
/z4WqAA/Ywz/PttKAD+lav8+7I4APxKlAD8t9/8+RGsAP/ZvAD8d9f8+HFQAP+Ur/z70lAE/
65T8PpyN/z5cMgA/uXP/PjZ7AD8eH/8+wPkAPzT3AD9bKAA/U5YBPyaCAD+Piv4+uxAAP7zX
/z4QXP8+yO4AP0hHAT9+yv4+h0wAP4GEAD8dCwE/CQ4APwl2AD969/8+B9UAP9tCAD8q8P8+
OAcAP/pUAT9FGgA/rsUAP/KWAT9L8v4+xl4AP5NPAD8bHf8+TKj/PoWK/T4+SwA/cS8AP3qi
AD//egA/JH8AP/A7/z5HBgA/eD4AP9MEAT/g5P0+mgkAP20LAD+5Av8+SDz/PpW4AD9dDwA/
VLb9PpM5AD+a9/0+i+b+Phjq/z6GL/4+t9z+Pi2E/j7PEgA//TcAP+mDAD+iCQE/lv38Pl8y
AD8CngA/DicBP2FzAD9/Xv8+740AP5uaAD/8xfw+MfD+Pvhh/D6v2/8+Ksz/PsaS/z4dWAA/
vyb9Pq4xAD9HBQA/Jf/+PugEAD9tiQA/7HEAP5yi/z533QA/fgUBPzwhAT/2KP8+MnYAP1dB
AD+7KAA/k6T/PuM4AD8+TP4+TyD8PkKzAD/Fzfw+gwH+PvxH/z6w+P4++oj+PmSA/z50lP8+
4YEAP5sAAD+kaf8+th79PsU9/T7EQP4+fAsAPz8nAD/bcf4+eVL/PvwN/T6KJQA/KXv+Pm4M
/j4dHwA/XtEAP2mw/T63kP8+QLH+PnSa/j4VX/8+n0UAPzAHAD8Cxv8+Ox4AP1oY/j7u1vs+
ruX+Pkk/AD8jUv8+/Qv/Pp9u/T51j/8+zSkAP+Lo/j6JngA/85QAP8mo/z7G0/4+Vor+PrFt
/z4Sv/0+T+b9PnJaAD93dgA/Udr/PpNs/T4waPs+VBQAPxH8/T4XNf4+USb/Ph5d/D6csf0+
NGr/Prlq/T6wVAA/gWf9Pt/4/T6ySf8+3rP9Pm0V/z4kef4+gpb+PhDp+z6PI/4+Mcz+Ph/n
/j6KIgA/tqv+Pmkl/T4GAP8+NGIAP0AJAD89hP4+5Hr+Pgoa/T7kQP4+/Rv/PqG9/T6nzv0+
mGD/Pu2u/j7PtPw+5kH/PmuJ/z4Q3v4+cNH9Pug0/z5Gwv0+VGMAP84f/T5cHv0+nXn+PiZj
/j6FM/0+g1P/Pnr7/T640v4+UWf+PtnQ/j7K5f0+KGX8PgA7/T7OFP0+p87+PnJu+z4j2fw+
vyz8PtzY/D5TEv4+B2T+PgZI+z60Rfw+Bub9PhmA/T6e+fw+RB/+Poq9/j5HxP0+VNf7Pu/N
/T6DWfw+Fo79Pv47/j5sk/8+3pP8Pps2/j7SlP4+ulX+PiBL/j6Rl/w+FwX8Pu51/T7z8vw+
Orf+PtU//j4ZaP4+Qsz8PiAI/j6qw/0+8XT7PhK8/T7Avf0+gjf9Pgmt/D5PLPw+3iH9PrvX
/j5Qwfw+WsX9Pn8U/D4ewf4+zrb8PrJH/T637/w+G63+Pjka/z7QA/0+YCUAP+eD/D4+cf0+
RTX9Phv7/D4rhP0+7j39Po9S/j6MGf4+Aij+PvLD/z4cDvs+JZr+PtqI/T41SP0+EqD/PhT6
+z4n1/0+Zb3+PiDO/T4nMv4+NzT9Pv7q/D5aZfw+DVf+PlrN/D5mXfw+Cqr8Pgjl/D5Rt/0+
X1P7PiY3/T70tfs+cvv7PgUl/D4DVfw+Vtj9PqFJ/j4P7/s+M3P7PtaM+z7sqvw+j7r8Pr7C
/D6TN/0+Oob+Pq+g/T6D9fw+Hh39PrbP+z6Y2/0+4En9Puzw/j5Vyv4+dOj6PqAU/T5FT/w+
mGj8PkhB/D4O0/s+3JH9Pl55/T7nUfs+a1D6PlDk+z5PXf0+ZMH9Prnn/D4y5v0+ikD7PqtV
+z7mJvw+eMz8PnLX/D61APw+Ctf8PooL/T6+jv4+Tzb+PiMW/T5F1/w+mmL7PlaN/j6fLvw+
RI/9PmSX/j5N/Pw+fCX6Pk+Z/D784v0+ZbH8Pna9/D6gMfw+5nL8PtkT/T4Tq/0+NuD8PvcW
/j59e/w+/Vz7Pvsv+z4U8fs+yAf9PuvD/T7PNP0+4d/8Pnkl/D55e/4+G+X7PqQa/D45Pvs+
Ba/8PrGN+j4pz/o+PT3+PkfU+z5Nz/k+WL/9PgfQ/j5X0/s+Hqb7PsqC/T6div8+IIX6PupQ
/D6L8vs+LKP7Pmet/D7R5fo+OFz6Pr6K/D5Jd/s+/4H7Pkuh/D6fh/w++xf7PpKv+j60qfs+
lz39Pq0a/j7Divw+hEv8PjIO/D4Fuf0+iJf7Pq3E/j7VRv0+Sk78PgZv+z4l1fo+nYb5PgtK
/D6/2vw+NE79Pn8//T7zh/k+L3r+Pku9/T5L9/s+IBf9Ptdp/D730vs+N1n7PoaB/D6rG/w+
bDD9Ps8n+z4eUfo+KIj7PuxU/T6u9Po+tQ78PlQn/D4RQP0+oq/8Pmok/D5Sfvs+wCP7PsV8
+z7n9Pk+OJX7Plx5/D5poPw+3YH7PuG+/j5mCfo+2ML8Pti6+z6Npvo+xG77PuyZ/D7lHvw+
F7f7Pi/C+j60Xvw+e4n8Pjbf/D6vgPw+HFv6PoRR/D6F+v0+uYX7Pogc+T7tw/w+HZb9PgTW
+z7ZRPo+dsT8Pmsr/D4t9/s++0X9Pq+9+z7IU/w+YAj8PgoG+z4Mjvw+D9z7PhW5+j5m1vo+
YHj8PiYF/D7I4Po+gVD7PoTg+z6Yifw+Evb6PnnP+j7FEvs+EVL8Ptou+j7Zrvk+qff8PmBr
+j4Ervs+KiP7Pj2K+z6smPs+mkf9Pu0r+j7HBv0+5e74Pg+z+j7IJvs+uuH6PpT7+T6tlvo+
9R/5PnSK+z7PYvs+I3/7PguS/D5g4Pk+Snz7Pkui+z66yPo+mqH9PhLT+j5HY/k+JE39PiHX
/D5r4Po+y9P6PuZR+T4+qfo+/Q76PorV+D5Lyvo+dSD9PifY+j5Wb/s+H975Phn5/D6yCPk+
SBb8PjPO+j50V/s+ydv8Pic3+T5HRfo+HrD6PiWP+z7CWfo+NEX6PlYU+z5/Hfk+R7H6Pgw1
+z65hvo+KpD7Pnse+D4TLvs+u4z7PrMD/D6UCvs+Xi34Pgsn+j4it/s+rNT6PqD/+j450/o+
pXj9Pthn+T4OCfs+pcb7Pj7o/D6zbfo+Lij5Ptm5+T6LPPo+1tv5PgbO+j7JGvs+u9L6PlST
/D6itPg+QVT7PgQq+j4MrPc+tS/9PgnF+j7rL/o+nPT5Pld5+j7l9/k+P9r8Phm0+z65g/w+
Ylr4PrMU+T6tWfg+y2v6Pugi+j67pfo+2ar6PrgK/D7Cnvk+h1j6PodH+z6ZL/o++Mn6PlNT
+j69Qvs+SdX6Puu9+j5Rzvo+p4T7PuXe+T43Cvg+Yyj6PunD+T60t/o+sjL8Pp3S+z4Iafw+
jgj6Pt1M+j7Tvfk+WYP6PqyI/j5JDvw+BM/4PsCq+j4UsPg+kan5PpVq+j5dzPk+wl76PhAm
+j7HSfk+x+X6PvwD+j7JZvk+Cej4PjHW+T7Lgvg+sWX7Pqum+z7H7vk+H5z5PoKU+j7pJfo+
jKr5PrXK+j4Uj/o+wFL6PvN0+T5+1/k+xkr5Pshg/D4dIPo+khj5Pq0m+j7W8Pk+6MT4Ppuu
+j4DB/o++pH5Pkso+z753/k+IWD4Pvgy+j7LwPg+zJP3PpWe+j4r4PY+FcX5Pnae+j5KgPg+
RFX7Pnr09z6Yzfg+g+74Pi6K+T5G+vg+mcr3Pq6O+D7Lpvg+rhv6Pvxz+T6Ef/o+OxX6PhQ3
+D55Nfs+7qr4PnYc+z6Wyvc+Uxn5Pkev+D7PDfc+5Yv5Pkbg+D55tfk+FYr5PpiV9j64mvk+
v+H3Pifu+j5lpvk+OJL4PjbR+j4RYvg+duT5PhbY+j5zj/c+jAT7PqYz/D5ZrPk+XVz5PoPG
+T5O8fc+mIb4Psks+D5Gi/k+XEv7Pjeh+T48tfk+C7H5Ppqc9z6n6Po+gNv3PrRA+D6ko/k+
DwP4PtNq+T7Xe/c+n8z4Ps99+D4Dhvg+bAz3Pn+5+D4cJfg+6d/5PkK1+T5Whfg+KTT4PmPH
+T4q9vg+3kf5Ph+79z6H+Pc+hFn5PpJv9z5Ynfk+mUb5Ppss+D6yB/o+Zyz5Pgf9+D7p6vk+
8877Ps/J+T65Ofo+dTr4Phve9z7FCPo+Mzb6Pun9+D7hzPg+GXD6PnnO9z5QP/o+aFf5PvDx
+D5RoPY+bE/5PieM+j5Wxvs+3tb2PgCR+D45IPw+nvb5PkuG9z6U3vk+h/P5PrWH+D7SOfs+
cVT5Ps/L+T7h+vc+grr2Phje+D4Tmfc+V4T5PnDN+T7bYfc+YbD3Pt6O9j5U7/c+Ge73PmSh
+j5U9fg+Dt73PiA7+T683/g+Hfb6Po6C+D51Pfg+Jfv3Preu+T5c+vY+iTz5Pr0Q+T7Eavg+
g7v4Prgu+D7t5/g+LnT4PmYq+D70Bfo+1K/6Pm2H9z79Kvg+HBL4Posy+D7Pjfc+IZ33PiX0
9j4tX/o+rTH3PoP5+D5+yfg+Sej5Ptvc9j7Am/c+S//5PnAA+T6Defc+V+r4PhKW9j4Tyfg+
wor4PtV7+D4bWPg+DAb6PgBI+T79N/g+nKL6PoGb+D5M1/k+M7r5PvI8+D7Y1Pc+bUf4Pumx
+T6rZPc+tmr3Pm1F+D7zm/k+SJf4Pkuy+D5hRPg+8d34PmJz+T6IyPg+Nhn4Pu4c+T4Uyvk+
oTT4PvQ09z6jdPk+YIz4PtC29z4jnfk+oJ35Pgub+T69Jfo+clT3Pu8X9z6Jtfc+9x73Pvnz
9z4z3Pc+iD33Ptqc9z6LMfY+awL4PvEs9j7nGfg+8U34PryT9j4c0fc+y932PlNT9z4ifPg+
/KD5PsjP9z7WOPk+3qT4PpT6+D716vg+7Kr5PgrT9z4pFPg+GPX2Po0j+D7YtvY+/W74Pqnq
+T7RJ/c+s074PnJd9z5+Yvo+AcD4Phh19z7Dtfc+r8z3PgVs9j5zm/c+kYz3PlTj9z7ZHvk+
eMj3PqZj9j668fg+DPP5Pjbi9z4eBvY+M4D4PlZc9z5IVPc+X8r2Pozx+D4kV/c+icz3PsRw
+D6gMPo+4z34PrXB9T7wcvg+FCX3Pp07+D70NvU+VTb3PqEG+z5b3fc+bSb4PjZp+D7Gc/c+
peT2PrNH+T6bdvU+hNn2PlaD+j6Qnfg+H+n4Pike+D4uPfc+FH33PsvZ9j5R+/g+WOz3Pumh
9j7Rs/U+UkP3Pm9Q+D5ZG/Y+enL4PgdU+T74vfc+7kj3PhcT+D4fkfc+WWX2PmZW+D4PbPU+
0Dj2Pt819j7mS/k+A/b3PlyD+D73E/g+UmP5PoJZ9z4pAfg+4qX4PvoP9j5sF/c+Quj4PqI8
+T6Btfg+5E/4Pkpn+D4CcvU+6Bj3PvhP9j5qJPk+Ntv2PivV9j7RJvk+IF33PgVU9z4/lPY+
eIj1PsgD9z4Uo/k+hyz2PhkZ+D6uh/c+K2r4PiPr9z4qZvc+7tb3Pu4k9z5gYfY+Rwz3PlmQ
9T7TbfU+gQ35PuFB9z6UtfY+J6/2PiFl9j5+r/Y+4234PsBk9z7Bdfg+1kD3Pgsx+D70ePU+
qLD2Pokk9T5/6vc+air2PjzS9z4I/PU+Ph33PqJX+D4oHfU+cvn2PiMC9j4/Cvk+NW32Pu2r
9T699Pg+Fj74PjVS+D6iP/c+xBv4PpCA9D4GOfk+VQf1PtSq9z7CcPc+vrX1Pi1K9j5HF/Y+
NA/4PhzM9z4m3fc+RfT2PrU29z6NIfY+da34Ps068z4z+Pc+kB/4Pokx9T5nZ/U+4gf2PgbO
9j6pefc+GCT1PtKN9j5JCvY+qWL0PgZ39z5At/c+PLb0Prz69T5g0/U+YzP2Pp/I9T5RJfc+
9UX3Pm4R9z6ls/Y+0mz2PvWC+T5wX/U+DEj4PoJr9z5BePc+2kz2Pjsb9z563/c+5yj2PkoL
9z6RV/Y+IGH0PjhD9z5WK/Y+t/j1PkTZ9D5pOvY+k7H1PvZv9z445vg+mcH2PlKq9T49l/Y+
YcD1Pv6n9T7Jr/g+MWj1PhSE9j5t6PU+Az/0Pmlw9D4tffU+Y1j3Pjqb9j7v3PU+TfX3Pt6I
9z5imfQ+KLH1PlBZ9z611fY+u2v1PmKG9j7rvfU+nDr4Pj4Y9z7EbvQ+Va/0PovO9D7oK/Y+
EzL2PkoN9j7rLPc+AJz2Pl7C9T45yvc+xgv2Ps4X9j6W5/U+7k72PrOJ9j6nU/U+oR33Phlg
9j6nL/g+ZpH1Piia9j5oAvc+d0T0PvK09j7nNvg+hJH2PqVB9T42xfc+xMX1PjHv9T531vU+
7Az2PjOo9j5P8fc+5dL2Pko39j41LfQ+tgb1PseW9T6j+/U+mXH1Pm+O9T7KzfY+TJ30Pqkb
+D5izvU++O71PqRR9j5u9vU+K+X1Ptzb9T7HQfU+e6H1PrO09T68a/U+j3f3PlV79j51K/U+
fFT3Pitn9T75yvQ+Ryn3Po879j4gNvU+voL4PtW/9j5S3fY+54T1PgrM9z5AIPU+XTL1Pjnk
9T7wNfY+emb1Pps38z4OE/Y+6YT2Ppuq9T77hPY+dqP4Pmkd+D4UEPU+54z1Pq1t9j6igfc+
Q2f3Pn2M9z5YXfY+rPT1Pr0G9j79e/U+unz0PuF59j5bJfc+wKb1PuF79j5cHfY+v0T1PsEM
+D73uPU+2871Pp189T7au/Q+22H0Pqfc9z4gMfY+PzDzPiXS8z6WPPY+W2X2Psx28z6N8fY+
VDr0PkcH9j7a9vQ+pSD1PpDF9T7dhvY+6G/1Ppst9T4XnfQ+9YL0Pubj9j5g7fU+Vmb2PtBG
9D69yfU+Vpr1PstP9j4yAfU+pfL1Pu1i9z789vM+yGn3PhZj9j7Mq/U+9EH3Phkp9D7svPU+
JKj1PoPZ8j4LU/Y+WODzPv1f9T7V/vM+CHr0Pjrm9z6UyPM+pVb2PjFK9D6NFvc+r/P2PrUX
9T6AR/U+USL0PnPS9D4bD/Y+OgX3PtIu9T64BPU+0Zv2Pmis9T7y3/M++ff2Pkgv9D6H0/U+
xPX0Puhs9z4n7fM+wLjzPjAN9j5TtvU+NND1PhKH9j5kl/U+hM30Puc38z7zNPg+eWj1PnMR
9j7aE/U+BUz1Pqdu9D6d6vQ+3tb0Pnmm8z7XkvQ+GXnzPgIA9D4Uo/U++Oj0PtSz9T6OhvQ+
81v1Plbo9D7KtvU+2vT1Pi3C9j6gdPM+eUX2Phxp9D7Ek/Q+2hr1Pqxd9T7eKPY+PBbzPk1I
9T5QEPY+OhP1PqAr9T5tNPU+hjj0PuLP9T7FZPQ+Xo/zPoXW9T7JnvY+trH3Pqas9T5om/Q+
gs70Pnxn9T7WF/U+3DL0PiLS8z7pHfc+sJ30PpD79D42h/M+e4/zPm9V9D4FVPM+0TfyPjrf
8z6AOfQ+vsb0PtKR9D6PVPQ+Qjn1PuIS9D5YlfQ+LZrzPvsj8z533fQ+lAj0Pndl9D52wfU+
OPf1PnBV9T6UavY+KvPzPr+E8z5SIvY+YSL1PrRX8z6BpvY+EoXzPpLb8z7K5vQ+AQL0PkCs
9D5lSPM+J8f0PmZj9D7xUfM+P3P1PnBr9D4Pb/Y+7dzzPne79D7Ke/Y+VyP1Pnv38j72GvE+
UFb2PonA8z4UafQ+kdv0PikD9j7ZW/M+t/3zPo8w8z6cvPQ+axb0PjpF9T4MP/U+mUzyPv9T
9D6Zu/U+Udr0Pviz9D6aRPQ+xY7yPh4p9D4eVvM+0PnzPshO8z4r+PM+2ob2PnN69T6lSfQ+
k/31Poiz9D7/7vM+ojH0PpbN8j5wDvU+jr70Ppjw8j6Ul/M+rJ3zPvno8j5yUvQ+CdnzPhrL
9D7DJvQ+00nzPtZr9T7eO/Q+ND3zPgnx8j5m1fI+r/HyPuw98j7mB/U+zQr0Plcv8z4qw/I+
RDXzPk/a9D5sOfU+lUPyPtOG8j52kPM+FjryPpoV8z5dgvM+EwHzPnQX8z5f8PM+5ZH1Pl34
8j46h/M+POzzPrQi8T7ZkPQ+JLHyPgNJ9D5ydvM+hAH0Phhq8j5hi/I+wbTyPi9X9D4nO/M+
bYXzPusC9T6rAPU+5hb1Pp0x8z5QHvM+GOnxPj0+8j5y7/I+mRzzPkRe8j7OcPM+4Lb0PmxW
8z69vPI+EOXyPiBt8z7pxPI+spfyPuZR8j6CbvM+YefyPpti9D7hn/M+IYr0PtVs8z4qdvM+
blryPtd/9D6lwPE+75HyPm+e8T70FPE+pV/zPv0d9D5oH/Q+LQHyPt7V8z4IyPQ+HJ30PvxP
9D4m4PI+mmfzPn4V9D4+QfM+tCz0PuUT9D5TQfI+aHTxPu5W8D4VAfI+OTXzPvUM9T4i/PI+
SPXwPkCq8j6VXvI+Xu3yPpJu8T7CuPM+CA/0Pute8z6CfPM+kW/zPtG49T7+D/M+7JrzPh38
9D7InvM+ZiH0PmUW8z47rvM+mB7zPudJ9D4K4/I+Zwn0PhAj8T43q/Q+hpjzPoXD8j68+vI+
9JvyPu6c9D7fpfI+xOTxPnsn9D6xhvQ+u7n1PinQ8z5jIvI+LaPxPvSM8j7BYPM+YAP0Pn4O
9j4O+PQ+8VvzPj7S8j5VvvM+aInzPjEP9D7SP/Q+uvr1Pocd9T7ee/M+C+/yPvJg8j5GlfI+
yYLzPqao9D5XJ/I+UaHyPtVy9D5l7/E+6Ez0Pn6l8T7JzvM+6anyPnEL8z6TtvA+5NDxPlIB
8j5URfI+UIPzPlDP8j43pvI+QPHyPoxX9T5W5fM+PKLyPp+w8z6RRfQ+NFr0PrQl8T6oh/Q+
+YLxPk6W8z7Y2fI+mLHzPqe08j5vqPM+PlPxPoNw8z4FifQ+hLPyPpCP8j4M8PI+sQvxPtbe
8z6aAfM+CKvzPiPu8z4ejvI+4KrvPnzH8T7B0fE+L7HxPkXD8T7YT/I+xfzzPgy29T60vfM+
AhbzPnFK8z7sI/I+oH7yPlxM9D4MiPI+u2XxPrmv8j6UcvI+UM3zPoWS8j6cufI+3DfxPhKh
8j5hvvI+pvPwPo7M9D7wJfI++gzzPraC8j4TlvM+dGD1PoSe8T6OMvI+wWfxPjZw9D7uc/A+
ZUDvPrGE8z5NyPI+n4HzPkvd8j4TvfM+SkfyPtp58j4YUvM+pjH0Pl/n8T4cvvI+GDXzPqH+
8z5pq/E+waHyPiG58z6H8PI+RsjzPsas8j79wfM+dRDxPs+18j5RCfI+2fnxPm8n8j4T9vE+
zF7zPn4+9D5z+fA+</AssayYData></Step><Step><CommonData><SampleLocation>2</SampleLocation><SampleID></SampleID><SampleGroup></SampleGroup><SampleInfo></SampleInfo><SampleRow>E</SampleRow><SamplePlate>1</SamplePlate><WellType>REGENERATION</WellType><Concentration>-1</Concentration><ConcentrationUnits>µg/ml</ConcentrationUnits><MolarConcentration>-1</MolarConcentration><MolarConcUnits>nM</MolarConcUnits><MolecularWeight>-1</MolecularWeight><Temperature>30</Temperature><StartTime>5223024</StartTime><AssayTime>5</AssayTime></CommonData><FlowRate>1000</FlowRate><StepType>KREGENERATION</StepType><StepName>Regeneration</StepName><StepStatus>OK</StepStatus><ActualTime>5.00103</ActualTime><CycleTime>0.2</CycleTime><AssayXData Points="25">P0MHRXJGB0WlSQdF3UwHRRBQB0VDUwdFdlYHRalZB0XZXAdFEGAHRT9jB0V2ZgdFpWkHRd1s
B0UQcAdFP3MHRXJ2B0WleQdF3XwHRQyAB0VDgwdFcoYHRamJB0XZjAdFEJAHRQ==</AssayXData><AssayYData Points="25">uJOXvL6yZ758hqK+fp+3vi5Pyb71Y9K+6N/evjC84r40jeu++RLxvn6z9b4Ghfe+3XH9vomI
/752jwK/N0sEvyqXBb9LAgi/WxsIvwbVCb9tNQq/vMkNv3OrDb/IxA2/wsoOvw==</AssayYData></Step><Step><CommonData><SampleLocation>1</SampleLocation><SampleID>Buffer</SampleID><SampleGroup></SampleGroup><SampleInfo></SampleInfo><SampleRow>E</SampleRow><SamplePlate>1</SamplePlate><WellType>BUFFER</WellType><Concentration>-1</Concentration><ConcentrationUnits>µg/ml</ConcentrationUnits><MolarConcentration>-1</MolarConcentration><MolarConcUnits>nM</MolarConcUnits><MolecularWeight>-1</MolecularWeight><Temperature>30</Temperature><StartTime>5235208</StartTime><AssayTime>5</AssayTime></CommonData><FlowRate>1000</FlowRate><StepType>KREGENERATION</StepType><StepName>Regeneration</StepName><StepStatus>OK</StepStatus><ActualTime>5.00103</ActualTime><CycleTime>0.2</CycleTime><AssayXData Points="25">RJMHRXuWB0WumQdF4pwHRRGgB0VEowdFd6YHRaqpB0XerAdFFbAHRUSzB0V7tgdFqrkHReK8
B0UVwAdFSMMHRXfGB0WuyQdF3swHRRXQB0VI0wdFd9YHRa7ZB0Xe3AdFFeAHRQ==</AssayXData><AssayYData Points="25">nmesu/YYfD6vz5M+KyOTPiH9jz7zwI4+IaiOPusljT4epI0+7kiOPmkbjD41zo0+1UKPPgUa
kD42k44+BPKRPrZRkD656I8+MWGOPnq9jz6VU5A+U3iPPrYujz4r6Y8+SvaRPg==</AssayYData></Step><Step><CommonData><SampleLocation>2</SampleLocation><SampleID></SampleID><SampleGroup></SampleGroup><SampleInfo></SampleInfo><SampleRow>E</SampleRow><SamplePlate>1</SamplePlate><WellType>REGENERATION</WellType><Concentration>-1</Concentration><ConcentrationUnits>µg/ml</ConcentrationUnits><MolarConcentration>-1</MolarConcentration><MolarConcUnits>nM</MolarConcUnits><MolecularWeight>-1</MolecularWeight><Temperature>30</Temperature><StartTime>5247397</StartTime><AssayTime>5</AssayTime></CommonData><FlowRate>1000</FlowRate><StepType>KREGENERATION</StepType><StepName>Regeneration</StepName><StepStatus>OK</StepStatus><ActualTime>5.00005</ActualTime><CycleTime>0.2</CycleTime><AssayXData Points="25">SOMHRX/mB0Wu6QdF5uwHRRXwB0VM8wdFe/YHRa75B0Xi/AdFGQAIRUwDCEV7BghFsgkIReIM
CEUVEAhFSBMIRX8WCEWyGQhF5hwIRRUgCEVMIwhFfyYIRa4pCEXmLAhFFTAIRQ==</AssayXData><AssayYData Points="25">+cyjvgCQ+74/PQq/wkYQv/t8Er+XuRS/92cVvzUlFr/XTRa/sEAZv8LuGb/h1hm/cmwbv8gN
HL+DDxy/fBsdvyzaHb8dwx+/9rofv4WUH7+r4x6/AncgvwlUIL9uqiC/b38gvw==</AssayYData></Step><Step><CommonData><SampleLocation>1</SampleLocation><SampleID>Buffer</SampleID><SampleGroup></SampleGroup><SampleInfo></SampleInfo><SampleRow>E</SampleRow><SamplePlate>1</SamplePlate><WellType>BUFFER</WellType><Concentration>-1</Concentration><ConcentrationUnits>µg/ml</ConcentrationUnits><MolarConcentration>-1</MolarConcentration><MolarConcUnits>nM</MolarConcUnits><MolecularWeight>-1</MolecularWeight><Temperature>30</Temperature><StartTime>5259720</StartTime><AssayTime>5</AssayTime></CommonData><FlowRate>1000</FlowRate><StepType>KREGENERATION</StepType><StepName>Regeneration</StepName><StepStatus>OK</StepStatus><ActualTime>5.00103</ActualTime><CycleTime>0.2</CycleTime><AssayXData Points="25">SDMIRXs2CEWyOQhF5jwIRRlACEVIQwhFe0YIRa5JCEXiTAhFGVAIRUhTCEV7VghFslkIReJc
CEUZYAhFTGMIRXtmCEWuaQhF4mwIRRlwCEVMcwhFf3YIRbJ5CEXmfAhFGYAIRQ==</AssayXData><AssayYData Points="25">jUX9Pf2bcT5X3YI+VGGBPl7ufD79VHg+LAx7PsMFdD4AXX0+nON7PpAfdD4Kpns+/1Z4PgxW
ez5HmHg+Scd9PhVVfT4BA3s+iPp9Pk7VfT7DhXs+IgB+Pu5feT7pa3s+4dOAPg==</AssayYData></Step><Step><CommonData><SampleLocation>2</SampleLocation><SampleID></SampleID><SampleGroup></SampleGroup><SampleInfo></SampleInfo><SampleRow>E</SampleRow><SamplePlate>1</SamplePlate><WellType>REGENERATION</WellType><Concentration>-1</Concentration><ConcentrationUnits>µg/ml</ConcentrationUnits><MolarConcentration>-1</MolarConcentration><MolarConcUnits>nM</MolarConcUnits><MolecularWeight>-1</MolecularWeight><Temperature>30</Temperature><StartTime>5272039</StartTime><AssayTime>5</AssayTime></CommonData><FlowRate>1000</FlowRate><StepType>KREGENERATION</StepType><StepName>Regeneration</StepName><StepStatus>OK</StepStatus><ActualTime>5.00005</ActualTime><CycleTime>0.2</CycleTime><AssayXData Points="25">TIMIRYOGCEW2iQhF6owIRR2QCEVMkwhFg5YIRbaZCEXmnAhFHaAIRUyjCEV/pghFsqkIReqs
CEUdsAhFTLMIRX+2CEWyuQhF5rwIRRnACEVMwwhFg8YIRbbJCEXmzAhFGdAIRQ==</AssayXData><AssayYData Points="25">+zkCv4URFL+f3Rm/VXQcv0Q6Hr+ezh+/1HQgv4L5Ib9gMiK/EXcjvx4RI78nECS/fAolv5i+
JL/YVSW/nJ4mvynRJb/6JSe/9y4nv4a/KL/iyii/YXYpv7YCKb9o0Si/NzUpvw==</AssayYData></Step><Step><CommonData><SampleLocation>1</SampleLocation><SampleID>Buffer</SampleID><SampleGroup></SampleGroup><SampleInfo></SampleInfo><SampleRow>E</SampleRow><SamplePlate>1</SamplePlate><WellType>BUFFER</WellType><Concentration>-1</Concentration><ConcentrationUnits>µg/ml</ConcentrationUnits><MolarConcentration>-1</MolarConcentration><MolarConcUnits>nM</MolarConcUnits><MolecularWeight>-1</MolecularWeight><Temperature>30</Temperature><StartTime>5284225</StartTime><AssayTime>5</AssayTime></CommonData><FlowRate>1000</FlowRate><StepType>KREGENERATION</StepType><StepName>Regeneration</StepName><StepStatus>OK</StepStatus><ActualTime>5.00005</ActualTime><CycleTime>0.2</CycleTime><AssayXData Points="25">TNMIRX/WCEW22QhF5twIRRngCEVQ4whFf+YIRbbpCEXu7AhFGfAIRVDzCEV/9ghFtvkIReb8
CEUdAAlFUAMJRYMGCUW2CQlF6gwJRRkQCUVMEwlFgxYJRbYZCUXqHAlFGSAJRQ==</AssayXData><AssayYData Points="25">Kj+TveToOD72pmo+nFtyPkltbD76x2o+PtBmPq06ZD7iy2U+CxRiPoeNYj4PcGk+zE5nPs7p
Zz75JXA+G3BqPouUbj4yfWk+JUJuPuTXaz7vsW4+4fVzPg/QbT4MyW8+LmVxPg==</AssayYData></Step></KineticsData></ExperimentResults>
