# Supplementary material for: CD147 mediates the adsorption of influenza A virus on the cell surface through direct interaction with HA
Source: Front Cell Infect Microbiol. 2025 Aug 29;15:1647283. doi: 10.3389/fcimb.2025.1647283 (PMC12426278; doi:10.3389/fcimb.2025.1647283)
Supplement: Supplementary file 8 [file DataSheet2.zip › raw data-2/Figure 6/Fingure6 D-I/Fingure6 G/241006_014.frd]

<?xml version="1.0" encoding="UTF-8" standalone="yes"?>
<ExperimentResults><ExperimentInfo Name="Experiment_17"><ExpDescription></ExpDescription><RTDVersion>2.0</RTDVersion><RunID>460CF0F2-678D-4686-806C-99B63B5D4859</RunID><ExperimentType>KINETICS</ExperimentType><ExperimentSubType>KBASIC</ExperimentSubType><StartDateTime>2024-10-06T18:06:47</StartDateTime><MachineName>4QSYCS2</MachineName><UserName>Labuser</UserName><LotNumber></LotNumber><PlateName>241006</PlateName><PlateName2></PlateName2><SensorName>F5</SensorName><SensorPlate>1</SensorPlate><SensorType>SA (Streptavidin)</SensorType><SensorRole>LIGAND</SensorRole><SensorInfo></SensorInfo><WritingSW>DataAcquisition.exe 11.1.0.11</WritingSW><InstrumentType>OctetRED96e</InstrumentType><InstrumentSerial>FB-90287</InstrumentSerial><InstrumentFW>1.0.0.0</InstrumentFW><IntegrationTime>2.5</IntegrationTime><DSPType>CPF</DSPType><DSPStitching>1</DSPStitching><HasManifest>1</HasManifest><InfoHash>-1284881077</InfoHash></ExperimentInfo><AssayParamsInfo/><KineticsData><Step><CommonData><SampleLocation>12</SampleLocation><SampleID></SampleID><SampleGroup></SampleGroup><SampleInfo></SampleInfo><SampleRow>F</SampleRow><SamplePlate>1</SamplePlate><WellType>BUFFER</WellType><Concentration>-1</Concentration><ConcentrationUnits>µg/ml</ConcentrationUnits><MolarConcentration>-1</MolarConcentration><MolarConcUnits>nM</MolarConcUnits><MolecularWeight>-1</MolecularWeight><Temperature>30</Temperature><StartTime>2945367</StartTime><AssayTime>120</AssayTime></CommonData><FlowRate>1000</FlowRate><StepType>BASELINE</StepType><StepName>Baseline</StepName><StepStatus>OK</StepStatus><ActualTime>120.001</ActualTime><CycleTime>0.2</CycleTime><AssayXData Points="600">AAAAAM3MTD7NzMw+mpkZP1YOTT/FIIA/XrqZPzMzsz+R7cw/K4fmPwAAAEDNzAxAmpkZQGZm
JkCWQzNAAABAQM3MTED8qVlAZmZmQDMzc0AxCIBAZmaGQM3MjEBkO5NAmpmZQAAAoECYbqZA
/tSsQDMzs0DLoblAAADAQMl2xkDNzMxAZDvTQJqZ2UAAAOBAmG7mQM3M7EBkO/NAy6H5QAAA
AEFMNwNBf2oGQZqZCUHNzAxBGQQQQUw3E0FmZhZBsp0ZQeXQHEEZBCBBMzMjQX9qJkGynSlB
zcwsQQAAMEFMNzNBZmY2QbKdOUHNzDxBAABAQTMzQ0F/akZBmplJQeXQTEEZBFBBTDdTQWZm
VkGamVlBzcxcQRkEYEEzM2NBf2pmQZqZaUHNzGxBGQRwQTMzc0FmZnZBmpl5QeXQfEEMAoBB
mpmBQT81g0HNzIRBc2iGQQAAiEGamYlBMzOLQdnOjEFmZo5BAACQQZqZkUEzM5NB2c6UQWZm
lkEAAJhBmpmZQT81m0HZzpxBZmaeQQAAoEGmm6FBMzOjQdnOpEFmZqZBAACoQaabqUE/NatB
2c6sQWZmrkEMArBBmpmxQT81s0HZzrRBZma2QQAAuEGamblBMzO7QdnOvEFmZr5BDALAQZqZ
wUE/NcNB2c7EQXNoxkEMAshBmpnJQT81y0HNzMxBc2jOQQwC0EGamdFBMzPTQc3M1EFzaNZB
DALYQZqZ2UE/NdtB2c7cQXNo3kEMAuBBmpnhQTMz40HNzORBZmbmQQAA6EGamelBMzPrQdnO
7EFzaO5BDALwQaab8UE/NfNB2c70QXNo9kEAAPhBmpn5QT81+0HZzvxBZmb+QQAAAELTzQBC
mpkBQmZmAkIzMwNCAAAEQtPNBEKgmgVCZmYGQjMzB0IGAQhCzcwIQpqZCUJmZgpCOTQLQgAA
DELNzAxCmpkNQmZmDkIzMw9CAAAQQs3MEEKgmhFCZmYSQjMzE0IGARRCzcwUQqCaFUJmZhZC
OTQXQgYBGELNzBhCmpkZQmZmGkI5NBtCBgEcQtPNHEKgmh1CbWceQjMzH0IAACBC080gQqCa
IUJmZiJCOTQjQgAAJELTzSRCmpklQm1nJkIzMydCAAAoQs3MKEKgmilCbWcqQjMzK0IGASxC
080sQpqZLUJmZi5CMzMvQgYBMELNzDBCmpkxQm1nMkIzMzNCAAA0Qs3MNEKgmjVCZmY2Qjk0
N0IAADhCzcw4QqCaOUJmZjpCMzM7QgYBPELTzTxCmpk9QmZmPkIzMz9CBgFAQtPNQEKgmkFC
bWdCQjk0Q0IGAURCzcxEQqCaRUJtZ0ZCMzNHQgAASELTzUhCoJpJQmZmSkIzM0tCAABMQtPN
TEKamU1CZmZOQjk0T0IGAVBC081QQpqZUUJtZ1JCPzVTQgYBVELTzVRCmplVQmZmVkIzM1dC
AABYQtPNWEKgmllCbWdaQjk0W0IGAVxCzcxcQqCaXUJmZl5COTRfQgAAYELNzGBCoJphQm1n
YkIzM2NCAABkQtPNZEKgmmVCZmZmQjMzZ0IAAGhCzcxoQqCaaUJmZmpCOTRrQgAAbELTzWxC
mpltQmZmbkI5NG9CAABwQtPNcEKamXFCZmZyQjMzc0IAAHRC0810QqCadUJtZ3ZCMzN3QgYB
eELTzXhCoJp5QmZmekIzM3tCBgF8QtPNfEKgmn1CZmZ+Qjk0f0IAAIBCZmaAQs3MgEK2M4FC
HZqBQgAAgkLpZoJCzcyCQjMzg0KamYNCgwCEQulmhEJQzYRCMzOFQh2ahUIAAIZCZmaGQlDN
hkIzM4dCHZqHQoMAiEJmZohCzcyIQrYziUIdmolCgwCKQmZmikJQzYpCMzOLQpqZi0KDAIxC
ZmaMQlDNjEK2M41CmpmNQgAAjkJmZo5CUM2OQrYzj0Idmo9CgwCQQmZmkEJQzZBCtjORQpqZ
kUIAAJJC6WaSQlDNkkIzM5NCHZqTQgAAlELpZpRCUM2UQrYzlUIdmpVCAACWQulmlkJQzZZC
MzOXQpqZl0IAAJhC6WaYQlDNmEIzM5lCHZqZQoMAmkJmZppCzcyaQjMzm0IdmptCAACcQulm
nELNzJxCtjOdQpqZnUKDAJ5C6WaeQs3MnkIzM59CHZqfQgAAoELpZqBCUM2gQjMzoUIdmqFC
gwCiQmZmokLNzKJCMzOjQpqZo0IAAKRC6WakQs3MpEK2M6VCmpmlQgAApkJmZqZCUM2mQjMz
p0IdmqdCgwCoQmZmqELNzKhCtjOpQpqZqUIAAKpCZmaqQlDNqkK2M6tCHZqrQgAArEJmZqxC
UM2sQjMzrUIdmq1CAACuQulmrkJQza5CMzOvQh2ar0IAALBC6WawQlDNsEK2M7FCmpmxQgAA
skLpZrJCzcyyQjMzs0KambNCAAC0QulmtEJQzbRCMzO1QpqZtUKDALZC6Wa2QlDNtkK2M7dC
mpm3QoMAuEJmZrhCzcy4QjMzuUIdmrlCAAC6QulmukLNzLpCMzO7Qh2au0KDALxCZma8Qs3M
vEIzM71Cmpm9QgAAvkJmZr5CUM2+QrYzv0Idmr9CAADAQulmwELNzMBCtjPBQpqZwUKDAMJC
ZmbCQlDNwkK2M8NCmpnDQoMAxEJmZsRCUM3EQjMzxUIdmsVCgwDGQulmxkLNzMZCtjPHQh2a
x0KDAMhCZmbIQlDNyEK2M8lCmpnJQgAAykJmZspCUM3KQrYzy0KamctCAADMQulmzEJQzcxC
MzPNQpqZzUKDAM5C6WbOQs3MzkIzM89CHZrPQgAA0ELpZtBCzczQQjMz0UIdmtFCAADSQulm
0kLNzNJCtjPTQpqZ00KDANRCZmbUQlDN1EIzM9VCHZrVQgAA1kJmZtZCzczWQrYz10IdmtdC
AADYQulm2ELNzNhCtjPZQpqZ2UIAANpCZmbaQs3M2kK2M9tCHZrbQoMA3EJmZtxCUM3cQjMz
3UKamd1CgwDeQmZm3kJQzd5CMzPfQh2a30IAAOBCZmbgQlDN4EIzM+FCmpnhQgAA4kJmZuJC
zcziQrYz40KameNCAADkQulm5EJQzeRCtjPlQpqZ5UIAAOZCZmbmQlDN5kK2M+dCHZrnQgAA
6ELpZuhCUM3oQjMz6UIdmulCgwDqQulm6kJQzepCMzPrQh2a60KDAOxC6WbsQlDN7EIzM+1C
HZrtQgAA7kLpZu5CUM3uQrYz70Idmu9C</AssayXData><AssayYData Points="600">AAAAACP3HLtWk686U9CHOscyF7sh/oe6XzSTug/9H7lWKpm7MtBKu0GmrjrClS67WoOeu8Rd
n7p8esq6o/pEu8kxuzpC50U63cmyum+EVboF7iI6BaBPOiP9DLo6Fu86ZH8LOhVQVjr864S7
+LgKuzYZhTtkhZO5Az9Ou9oUHTpybiI7t4mzuR5gjbpHQmI7QwKdOh0EUDppTpK7OsCzO/7h
9TmR4567o2ghu8bQzrqr8oM63n/wuCmlijm5/U87BDEFuzKvKztFmcO6L3/WOvsNnTrnTIA7
JdbjuqnnQDtuPXA7gSIbO3TeG7vkT7G6UbebO42SqjuPx0C6SIIhO4A7vzrrsBs70uuWuJz7
tTnhu687MwXoOqHPE7qnthO7wI2tuUOQGzu2PSS6A6lKO2luFrhUoG476cIJOiYFQTtP2wk7
+wmAunIz3Ti55lo7qNcEOwFWbTsaa646tFaqOiiFPDsOitk75k+UOqPbIjvWhmU7YlvEOvcY
TDsxiSk6JNr4Or2SArpekZu6KewJOv0kKjurBFc7i52COwTxFTnFS4k7Sd5UO8HEnjvP1L64
Pf4lO8OnuTvMC4o7PrG4OnxXKDvE53Q6bjadOxIcfztxdus6U8bEO2kTPrqT7Qg78/dJO5qu
mjuHgJQ7lUFfOzv1JDsR0hc7D0I0O0wFojrZJoM76Gd9OyZOMDsvnbY75c65Oq7hQTtC5No7
JqaLOx+HwzuFXis7zJwlOyatkDsGlXs7XlOVOtRuQDvJBwM6t+2wOyJxnzvdX8g7wDyvO7oj
pDubCvc7PBAbO7AVJDueXZg7WkKRO6VZvjtAaV47fuD8OpWigjtIo007TBKnO66Ybzvc2xs6
Q9VLO/5KeTuqI/g7UJiHO/BmxbfV6Mk7hgVHO3lE6DsjLBk8nsSwOwhadztwXBU75wiYO5wM
Czw+7pI7YyakOmMCoTsVNNE7T75jO4MMzDvfCYS4/etLO4XdlzuXd6I7tRYCO9GVljtzS8I7
tqAGO/v63ToLv6E7Q1RIO29LtztYi4Y7sV27O22ujDtBNqQ7qwheOx8ivDtX3MQ7ycfpOijO
xTvI+pA661GMOwHhqDtiSRU8kwC2O1AChTtgxbI7A3aiO5xdjjs2MMw79qegO15FlDsEkbo7
xxMjPC6yzDuiOZA7MT0qPOWRozvbPJU7ShXnOyMIwjvsfN87eDsIPPQSBTyyb6U60tONO74/
Arry3sQ7v+wGPKetBzzKS647aHySuUqDgDuvirU7yGwWPO3b0Ts8INc7SxTTOzlD8TsxyOA7
L7SWOwbweDvxs647zAVSO4La0zvSkwo8KJ/LO5+4uDs8DRw8JuyLOwyqyTt+fdo7mdQbPGI9
wTvgyDA8nbnSOztrBDxJE4475BHgOyIjtTtszfw75RwiPJ2OTzslMq07DIqDO7l47TsTfus7
rZqZO8kN6DttRc471CYEO+oXljsoeHQ7h833O6jW8DsqlpE7a68DO5Pl2ztKVdU75OSxOzwZ
ADzL2Dw8OSf1Ox02NjxlRQY8DVWcO+5WAjwOAzA8SScZPMZuejvr58g4fPPvO4FewztTdyc8
CRfHO14nuDuJpfY70w/PO94EMTxudBM8SJ0OPNBKADyBl847qpbRO/384jvY2hE8En+2O+sh
5zsYkyk8tvsRPGKw4TvRcKg7FqkSPHWQJzxkF+E78oIHPAotszuk49Q7jP8UPDev2DsvUAM8
gakYPP7IxzsHEQI8+R8QPG3ygTvoUqY7uP4nPPbGvDunHs877rnUO3lGyztL/RI8bO8GPIP5
sTtaVug73ngoPCsuJzw6rA88DnXCO2CWQzzNBsc7HvbrO44Qlzs65bU7OMGaO56iSDuR3Rw8
/m3wO8BIFTwPbvA7N8SaOyrNHDzM64Y7+03tO7UQwTtZJgk8aFLZO00/Hzy8UB48njn7OzxH
rDuizA48GqIiPJhpHTvkmhA8p7E/PJuOGjybQDw89RUgPJvi7TsmMwU8MZLBO9qYBzzHehE8
gjIZO8a/+Tv6SSk8yOgVPEQG0zv3iCI84cyuO/Fckjs54BE8T84+PBOO5zsgtbE7bkQuPMgi
GjzxQCQ79+AoPIUI4ztU4ak7MAoVPMlCojsUGB88RGsfPFnkDzy3Fv07TTsrPPBknztuBxQ8
DeUHPFP6OjwmZDc8C2LhO8Y0DzyTMCo89lLmO4Tb2zvYXyU8AVnwO7cvlTuq+sY7I5zzO6kk
kTt6Cyk8pJwBPGMlxDvSApU7DIHiO8igKzwKv987M0mtO03dCTyYk5o7/BwWPMOU4TvFdC08
hDTjO04cAjx2/Pg7spcpPF+SAjx6lgQ85rjAO8nqATyAfUw85XkEPG85UDyss088/joPPE74
xTt8vxc8MUd8O5Ie0jvrDBI80JQ1PBpQ/DtmcKM7j8oaPFQMBTx0QTE8dV7jO59Xtzu/Jwc8
dSdWO2cutzujiNg7V6EMPCXNiTsffOc7OJwsPEmshjv7q947aPEePMd3EDyhveg7r2f0O/43
Fjytrh08RFckPLn2zztGDdg7nDkRPIBhCzy14s87ND30OyrAFjxAGc47ZZXtO3KqGDzyoZo7
YRIjPFY0HTwCoPo7nDoPPAiRODx5qgc8x1w4PNfGIjwzPcs7s7kFPORVRTzwaBM8/dUmPM4S
UDwk3fA7LDQQPD+uCzzk0rE7hCK+OyhyHTyhods7KmDMOz0aEzxX8cI7gYMKPP0TEjylZ8E7
ot/MOySbAzzJTOE767UNPH22oDsqxeU7bC01PMl4ATz6aSA8/fwTPObfFzxHKfs7O6nTO/Nv
OjzXbDE8h3sIPOYm5zuy6ew76s0kPNi+3Du0yv47y3S2O37f9zvHnhE8PtEuPAFRsztnT8c7
mH8VO7vIIzxsfic8T5K2O4GsDjxDpQU8I5wHPKfWvjs1pgg8PTN0O3dMJDxbdSI8oahOPI6n
tjuJkec7dhkFPDV/4Ts7R8w7Gz0sPDW5izvbGy48O6gkPAQh1DuPGBY8NMOMO3OToztuqcE7
w0KdO+GRBjwNoiA8IbGyOwSeijsL17I7r1/1OwXVIzyPtWg7SZjPOxPTGzyvkek7c8YPPGkK
Ajywxh48wtMtPNo2DzsjlQU8TswYPBMLSTwmCQA81cAaPPxH/zvPHQI8VXYiPAi9CDwVbhA8
AMzwOy39LTwUR447rM8MPMkmhDsUs6M7</AssayYData></Step><Step><CommonData><SampleLocation>5</SampleLocation><SampleID>mhb2</SampleID><SampleGroup></SampleGroup><SampleInfo></SampleInfo><SampleRow>F</SampleRow><SamplePlate>1</SamplePlate><WellType>KLOAD</WellType><Concentration>-1</Concentration><ConcentrationUnits>µg/ml</ConcentrationUnits><MolarConcentration>-1</MolarConcentration><MolarConcUnits>nM</MolarConcUnits><MolecularWeight>-1</MolecularWeight><Temperature>30</Temperature><StartTime>3130765</StartTime><AssayTime>1200</AssayTime></CommonData><FlowRate>1000</FlowRate><StepType>LOADING</StepType><StepName>Loading</StepName><StepStatus>OK</StepStatus><ActualTime>522.801</ActualTime><CycleTime>0.2</CycleTime><AssayXData Points="2614">gwDwQulm8ELTzfBCtjPxQqCa8UIGAfJCbGfyQtPN8kK2M/NCHZrzQoMA9ELpZvRCUM30Qjk0
9UKgmvVCBgH2Qmxn9kLTzfZCtjP3QqCa90KDAPhC6Wb4QlDN+EK2M/lCHZr5QgYB+kJsZ/pC
0836Qjk0+0IdmvtCgwD8Qmxn/EJQzfxCOTT9Qh2a/UKDAP5C6Wb+QtPN/kI5NP9CHZr/QkIA
AEN1MwBDqGYAQ9uZAENQzQBDgwABQ3UzAUPpZgFDHZoBQw7NAUODAAJDdTMCQ+lmAkMdmgJD
Ds0CQ4MAA0N1MwNDqGYDQx2aA0MOzQNDgwAEQ7YzBEMrZwRDHZoEQw7NBENCAAVDtjMFQ6hm
BUMdmgVDUM0FQ0IABkN1MwZDqGYGQx2aBkNQzQZDgwAHQ7YzB0PpZgdDHZoHQw7NB0ODAAhD
dTMIQ6hmCEMdmghDDs0IQ4MACUN1MwlDqGYJQ9uZCUMOzQlDQgAKQ3UzCkOoZgpDHZoKQ1DN
CkNCAAtDdTMLQ6hmC0MdmgtDDs0LQ4MADEN1MwxDqGYMQ9uZDEMOzQxDQgANQ7YzDUPpZg1D
25kNQw7NDUNCAA5DdTMOQ+lmDkPbmQ5DDs0OQ0IAD0N1Mw9DqGYPQx2aD0NQzQ9DQgAQQ3Uz
EEPpZhBD25kQQ1DNEENCABFDtjMRQ+lmEUPbmRFDDs0RQ4MAEkO2MxJD6WYSQx2aEkNQzRJD
QgATQ7YzE0OoZhND25kTQw7NE0ODABRDtjMUQ6hmFEPbmRRDDs0UQ4MAFUN1MxVD6WYVQ9uZ
FUNQzRVDgwAWQ7YzFkPpZhZD25kWQw7NFkNCABdDdTMXQ6hmF0MdmhdDUM0XQ4MAGEN1MxhD
6mYYQ9uZGENQzRhDgwAZQ7YzGUPqZhlD25kZQ1DNGUNCABpDtjMaQ6hmGkMdmhpDDs0aQ4MA
G0N1MxtDqGYbQ9uZG0NQzRtDQgAcQ7YzHEPqZhxD25kcQw7NHEODAB1DtjMdQ+pmHUMdmh1D
UM0dQ0IAHkN1Mx5DqGYeQx2aHkNQzR5DQgAfQ7YzH0OoZh9DHZofQw7NH0ODACBDtjMgQ6hm
IEMdmiBDDs0gQ4MAIUN1MyFD6mYhQx2aIUNQzSFDgwAiQ3UzIkOoZiJD25kiQw7NIkNCACND
dTMjQ+pmI0MdmiNDDs0jQ0IAJEO2MyRDqGYkQ9uZJENQzSRDgwAlQ3UzJUOoZiVDHZolQ1DN
JUNCACZDtjMmQ6hmJkMdmiZDDs0mQ8QAJ0N1MydD6mYnQx2aJ0NQzSdDQgAoQ7YzKEPqZihD
HZooQ1DNKENCAClDdTMpQ+pmKUMdmilDDs0pQ0IAKkN1MypD6mYqQx2aKkMOzSpDQgArQ7Yz
K0OoZitDHZorQ1DNK0NCACxDtjMsQ6hmLEMdmixDDs0sQ0IALUO2My1DqGYtQ9uZLUMOzS1D
gwAuQ3UzLkOoZi5DHZouQw7NLkNCAC9DtjMvQ+pmL0PbmS9DUM0vQ4MAMEN1MzBDqGYwQx2a
MENQzTBDgwAxQ3UzMUOoZjFDHZoxQw7NMUODADJDtjMyQ+pmMkMdmjJDDs0yQ4MAM0O2MzND
6mYzQ9uZM0NQzTNDQgA0Q7YzNEOoZjRDHZo0Q1DNNENCADVDdTM1Q6hmNUPbmTVDUM01Q4MA
NkN1MzZD6mY2Q9uZNkMOzTZDQgA3Q7YzN0OoZjdD25k3Q1DNN0ODADhDtjM4Q+pmOEMcmjhD
UM04Q0IAOUN0MzlDqGY5QxyaOUMOzTlDQgA6Q7YzOkPqZjpDHJo6Qw7NOkODADtDdDM7Q6hm
O0McmjtDUM07Q4MAPEO2MzxDqGY8Q9uZPEMOzTxDQgA9Q7YzPUOoZj1DHJo9Q1DNPUODAD5D
tjM+Q+pmPkMcmj5DUM0+Q0IAP0N0Mz9DqGY/QxyaP0NQzT9DQgBAQ7YzQEOoZkBDHJpAQ1DN
QENCAEFDtjNBQ6hmQUMcmkFDUM1BQ0IAQkO2M0JD6mZCQxyaQkNQzUJDgwBDQ7YzQ0OoZkND
25lDQ1DNQ0ODAERDtjNEQ+pmREPbmURDUM1EQ0IARUO2M0VD6mZFQ9uZRUNQzUVDQgBGQ7Yz
RkPqZkZDHJpGQw7NRkODAEdDtjNHQ6hmR0McmkdDUM1HQ4MASEN0M0hD6mZIQxyaSEMOzUhD
gwBJQ7YzSUOoZklDHJpJQw7NSUODAEpDdDNKQ+pmSkMcmkpDUM1KQ0IAS0N0M0tDqGZLQxya
S0NQzUtDQgBMQ7YzTEOoZkxDHJpMQ1DNTENCAE1DdDNNQytnTUPbmU1DUM1NQ4MATkO2M05D
6mZOQxyaTkMOzU5DgwBPQ3QzT0OoZk9DHJpPQw7NT0ODAFBDdDNQQ6hmUEPbmVBDUM1QQ0IA
UUO2M1FDqGZRQxyaUUNQzVFDQgBSQ3QzUkOoZlJD25lSQw7NUkODAFNDdDNTQ+pmU0McmlND
Ds1TQ0IAVEP4M1RDqGZUQ9uZVEMOzVRDgwBVQ3QzVUOoZlVDHJpVQ1DNVUODAFZDtjNWQ6hm
VkPbmVZDDs1WQ0IAV0O2M1dDqGZXQ9uZV0MOzVdDQgBYQ7YzWEPqZlhDHJpYQ1DNWEODAFlD
dDNZQ+pmWUPbmVlDUM1ZQ0IAWkP4M1pDqGZaQxyaWkNQzVpDgwBbQ3QzW0OoZltDHJpbQw7N
W0PEAFxDdDNcQ+pmXEMcmlxDDs1cQ4MAXUO2M11DqGZdQxyaXUMOzV1DgwBeQ7YzXkPqZl5D
HJpeQ1DNXkNCAF9DdDNfQ+pmX0Mcml9DUM1fQ0IAYEO2M2BDqGZgQxyaYEMOzWBDgwBhQ3Qz
YUPqZmFD25lhQw7NYUODAGJDtjNiQ+pmYkPbmWJDDs1iQ0IAY0O2M2NDqGZjQxyaY0MOzWND
gwBkQ3QzZEOoZmRD25lkQ1DNZEODAGVDdDNlQytnZUPbmWVDUM1lQ0IAZkO2M2ZD6mZmQxya
ZkNQzWZDgwBnQ3QzZ0OoZmdD25lnQ1DNZ0ODAGhDdDNoQ+pmaEPbmWhDDs1oQ0IAaUO2M2lD
qGZpQxyaaUMOzWlDgwBqQ3QzakOoZmpD25lqQ1DNakNCAGtDtjNrQ+pma0PbmWtDUM1rQ4MA
bEO2M2xDqGZsQxyabEMOzWxDxABtQ3QzbUOoZm1D25ltQw7NbUODAG5DtjNuQ+pmbkMcmm5D
UM1uQ4MAb0O2M29DqGZvQxyab0MOzW9DQgBwQ7YzcEOoZnBD25lwQ1DNcEODAHFDtjNxQ6hm
cUMcmnFDUM1xQ0IAckN0M3JDqGZyQxyackMOzXJDgwBzQ3Qzc0MrZ3NDHJpzQw7Nc0ODAHRD
dDN0Q6hmdEMcmnRDUM10Q0IAdUN0M3VDqGZ1QxyadUMOzXVDgwB2Q7YzdkPqZnZD25l2Q1DN
dkNCAHdDtjN3Q6hmd0McmndDDs13Q0IAeEN0M3hD6mZ4QxyaeENQzXhDhAB5Q7YzeUPqZnlD
3Jl5Qw7NeUNCAHpDtjN6Q+pmekPcmXpDDs16Q4QAe0N0M3tD6mZ7Qxyae0NQzXtDQgB8Q7Yz
fEOoZnxDHJp8Qw7NfENCAH1DtjN9Q+pmfUMcmn1DDs19Q4QAfkN0M35D6mZ+Q9yZfkNQzX5D
hAB/Q3Qzf0PqZn9DHJp/Qw7Nf0NCAIBD2xmAQ1QzgEPuTIBDh2aAQ0KAgEPbmYBDVLOAQw7N
gEOo5oBDQgCBQ9sZgUN1M4FD7kyBQ4dmgUMhgIFDupmBQ3WzgUMOzYFDh+aBQ0IAgkO6GYJD
dTOCQw5NgkOHZoJDQoCCQ7qZgkN1s4JDDs2CQ6jmgkMhAIND2xmDQ3Uzg0MOTYNDh2aDQyGA
g0O6mYNDdbODQw7Ng0Oo5oNDQgCEQ7oZhENUM4RD7kyEQ4dmhEMhgIRD25mEQ3WzhEMOzYRD
qOaEQ0IAhUO6GYVDVDOFQw5NhUOoZoVDIYCFQ7qZhUNUs4VDDs2FQ4fmhUNCAIZD2xmGQ1Qz
hkMOTYZDh2aGQ0KAhkO6mYZDVLOGQ+7MhkOo5oZDIQCHQ9sZh0NUM4dD7kyHQ6hmh0MhgIdD
25mHQ3Wzh0MOzYdDh+aHQ0IAiEO6GYhDVDOIQ+5MiEOHZohDQoCIQ9uZiEN1s4hDDs2IQ4fm
iEMhAIlD2xmJQ1QziUMOTYlDh2aJQyGAiUO6mYlDdbOJQ+7MiUOo5olDQgCKQ7oZikNUM4pD
Dk2KQ6hmikMhgIpD25mKQ3WzikPuzIpDh+aKQ0IAi0O6GYtDVDOLQ+5Mi0OoZotDQoCLQ7qZ
i0NUs4tD7syLQ6jmi0NCAIxD2xmMQ1QzjEMOTYxDh2aMQ0KAjEO6mYxDVLOMQw7NjEOo5oxD
QgCNQ9sZjUNUM41DDk2NQ4dmjUMhgI1DupmNQ3WzjUMOzY1Dh+aNQyEAjkO6GY5DdTOOQw5N
jkOoZo5DIYCOQ7qZjkN1s45DDs2OQ6jmjkNCAI9DuhmPQ3Uzj0PuTI9Dh2aPQ0KAj0O6mY9D
VLOPQw7Nj0Oo5o9DQgCQQ7oZkEN1M5BDDk2QQ4dmkEMhgJBD25mQQ3WzkEMOzZBDh+aQQ0IA
kUO6GZFDdTORQ+5MkUOHZpFDQoCRQ9uZkUN1s5FD7syRQ4fmkUMhAJJDuhmSQ3UzkkPuTJJD
qGaSQ0KAkkO6mZJDVLOSQw7NkkOo5pJDQgCTQ7oZk0NUM5ND7kyTQ6hmk0NCgJNDupmTQ3Wz
k0MOzZNDqOaTQ0IAlEO6GZRDdTOUQ+5MlEOoZpRDIYCUQ7qZlEN1s5RD7syUQ6jmlEMhAJVD
2xmVQ1QzlUMOTZVDh2aVQyGAlUPbmZVDVLOVQ+7MlUOo5pVDIQCWQ9sZlkN1M5ZDDk2WQ4dm
lkNCgJZD25mWQ3WzlkPuzJZDh+aWQ0IAl0O6GZdDVDOXQw5Nl0OHZpdDQoCXQ7qZl0NUs5dD
7syXQ4fml0MhAJhD2xmYQ3UzmEMOTZhDh2aYQ0KAmEO6mZhDdbOYQ+7MmEOH5phDQgCZQ9sZ
mUNUM5lD7kyZQ6hmmUNCgJlDupmZQ3WzmUMOzZlDqOaZQyEAmkO6GZpDdTOaQw5NmkOoZppD
QoCaQ9uZmkNUs5pDDs2aQ6jmmkMhAJtDuhmbQ1Qzm0MOTZtDqGabQyGAm0PbmZtDdbObQw7N
m0Oo5ptDIQCcQ9sZnEN1M5xDDk2cQ6hmnENCgJxD/JmcQ3WznEMOzZxDh+acQyEAnUPbGZ1D
dTOdQw5NnUOoZp1DIYCdQ9uZnUNUs51DDs2dQ6jmnUNCAJ5DuhmeQ1QznkPuTJ5DqGaeQ0KA
nkPbmZ5DVLOeQ+7MnkOo5p5DIQCfQ7oZn0N1M59D7kyfQ6hmn0MhgJ9DupmfQ1Szn0PuzJ9D
qOafQ0IAoEO6GaBDVDOgQw5NoEOoZqBDIYCgQ7qZoENUs6BDDs2gQ4fmoENCAKFDuhmhQ1Qz
oUPuTKFDqGahQyGAoUO6maFDVLOhQw7NoUOo5qFDIQCiQ7oZokN1M6JDDk2iQ6hmokMhgKJD
upmiQ3WzokMOzaJDh+aiQyEAo0O6GaNDVDOjQ+5Mo0OHZqNDQoCjQ9uZo0NUs6NDDs2jQ4fm
o0MhAKRDuhmkQ3UzpEPuTKRDh2akQyGApEPbmaRDdbOkQw7NpEOH5qRDIQClQ7oZpUNUM6VD
7kylQ6hmpUNCgKVDupmlQ3WzpUPuzKVDh+alQ0IApkPbGaZDdTOmQw5NpkOHZqZDQoCmQ7qZ
pkNUs6ZD7symQ4fmpkNCAKdD2xmnQ3Uzp0PuTKdDqGanQyGAp0O6madDVLOnQ+7Mp0OH5qdD
QgCoQ9sZqEN1M6hD7kyoQ6hmqEMhgKhDupmoQ1SzqEPuzKhDqOaoQ0IAqUPbGalDVDOpQ+5M
qUOHZqlDIYCpQ7qZqUN1s6lDDs2pQ6jmqUMhAKpDuhmqQ1QzqkMOTapDqGaqQyGAqkPbmapD
VLOqQ+7MqkOH5qpDQgCrQ7oZq0N1M6tD7kyrQ4dmq0MhgKtDupmrQ3Wzq0MOzatDh+arQ2IA
rEPbGaxDdTOsQ+5MrEOoZqxDIYCsQ7qZrEN1s6xD7sysQ6jmrEMhAK1D2xmtQ1QzrUMOTa1D
h2atQyGArUO6ma1DVLOtQw7NrUOo5q1DQgCuQ7oZrkN1M65D7kyuQ4dmrkNCgK5D25muQ3Wz
rkPuzK5Dh+auQyEAr0O6Ga9DdTOvQ+5Mr0OoZq9DQoCvQ9uZr0N1s69DDs2vQ4fmr0NCALBD
2xmwQ1QzsEMOTbBDqGawQyGAsEPbmbBDdbOwQw7NsEOo5rBDIQCxQ9sZsUNUM7FDDk2xQ6hm
sUNCgLFDupmxQ1SzsUPuzLFDh+axQ0IAskO6GbJDdTOyQ+5MskOoZrJDIYCyQ7qZskNUs7JD
Ds2yQ4fmskMhALND2xmzQ3Uzs0PuTLNDqGazQyGAs0PbmbNDdbOzQw7Ns0Oo5rNDQgC0Q/wZ
tENUM7RDDk20Q6hmtENCgLRDupm0Q3WztEPuzLRDqOa0QyEAtUPbGbVDdTO1Qw5NtUOoZrVD
IYC1Q7qZtUNUs7VD7sy1Q4fmtUMhALZD2xm2Q3UztkPuTLZDh2a2QyGAtkPbmbZDdbO2Q+7M
tkOo5rZDQgC3Q9sZt0N1M7dDDk23Q4dmt0MhgLdD25m3Q3Wzt0MOzbdDh+a3Q0IAuEO6GbhD
VDO4Qw5NuEOoZrhDQoC4Q9uZuENUs7hDDs24Q4fmuENCALlDuhm5Q3UzuUMOTblDh2a5Q0KA
uUO6mblDVLO5Q+7MuUOo5rlDQgC6Q9sZukNUM7pDDk26Q6hmukNCgLpDupm6Q1SzukPuzLpD
h+a6Q0IAu0O6GbtDdTO7Q+5Mu0OoZrtDQoC7Q9uZu0N1s7tDDs27Q6jmu0MhALxDuxm8Q1Qz
vEMPTbxDh2a8QyGAvEPbmbxDdbO8Qw/NvEOH5rxDIQC9Q9sZvUN1M71D7ky9Q4dmvUMhgL1D
25m9Q1SzvUMPzb1DqOa9QyEAvkPbGb5DVDO+Q+5MvkOHZr5DQoC+Q9uZvkNUs75D7sy+Q4fm
vkNCAL9Duxm/Q1Qzv0MPTb9Dh2a/Q0KAv0O7mb9DdbO/Qw/Nv0Oo5r9DQgDAQ7sZwENUM8BD
D03AQ4dmwENCgMBD25nAQ1SzwEMPzcBDqObAQ0IAwUPbGcFDdTPBQ+5MwUOoZsFDIYDBQ9uZ
wUNUs8FD7szBQ4fmwUNCAMJDuxnCQ1QzwkMPTcJDh2bCQyGAwkO7mcJDVLPCQw/NwkOo5sJD
QgDDQ9sZw0NUM8NDD03DQ6hmw0MhgMNDu5nDQ3Wzw0PuzMNDh+bDQ0IAxEPbGcRDVDPEQw9N
xEOoZsRDIYDEQ7uZxENUs8RDD83EQ6jmxENCAMVD2xnFQ1QzxUMPTcVDqGbFQ0KAxUO7mcVD
VLPFQw/NxUOH5sVDQgDGQ9sZxkNUM8ZD7kzGQ6hmxkNCgMZDu5nGQ1SzxkMPzcZDqObGQyEA
x0PbGcdDVDPHQw9Nx0OoZsdDQoDHQ9uZx0NUs8dD7szHQ6jmx0MhAMhD2xnIQ1QzyEPuTMhD
qGbIQyGAyEO7mchDVLPIQ+7MyEOH5shDIQDJQ7sZyUNUM8lDD03JQ4dmyUMhgMlD25nJQ5az
yUPuzMlDh+bJQ0IAykPbGcpDVDPKQw9NykOHZspDIYDKQ7uZykN1s8pD7szKQ6jmykMhAMtD
uxnLQ1Qzy0PuTMtDqGbLQyGAy0O7mctDVLPLQ+7My0OH5stDQgDMQ9sZzENUM8xD7kzMQ4dm
zEMhgMxDu5nMQ3WzzEMPzcxDqObMQyEAzUPbGc1DVDPNQ+5MzUOoZs1DIYDNQ7uZzUN1s81D
7szNQ6jmzUMhAM5DuxnOQ3UzzkMPTc5DqGbOQyGAzkPbmc5DVLPOQ+7MzkOH5s5DIQDPQ9sZ
z0NUM89D7kzPQ6hmz0MhgM9D25nPQ1Szz0MPzc9Dh+bPQ0IA0EPbGdBDVDPQQw9N0EOHZtBD
QoDQQ9uZ0EN1s9BD7szQQ6jm0EMhANFDuxnRQ1Qz0UMPTdFDh2bRQ0KA0UPbmdFDVLPRQw/N
0UOH5tFDQgDSQ9sZ0kNUM9JD7kzSQ4dm0kMhgNJDu5nSQ1Sz0kPuzNJDh+bSQyEA00O7GdND
VDPTQ+5M00OHZtNDIYDTQ7uZ00N1s9NDD83TQ6jm00MhANRD2xnUQ1Qz1EPuTNRDqGbUQyGA
1EPbmdRDVLPUQw/N1EOo5tRDQgDVQ7sZ1UN1M9VD7kzVQ4dm1UNCgNVDu5nVQ1Sz1UPuzNVD
qObVQyEA1kPbGdZDdTPWQw9N1kOoZtZDIYDWQ7uZ1kN1s9ZD7szWQ4fm1kNCANdD2xnXQ3Uz
10MPTddDqGbXQyGA10PbmddDdbPXQ+7M10Oo5tdDQgDYQ9sZ2ENUM9hDD03YQ6hm2ENCgNhD
25nYQ1Sz2EMPzdhDh+bYQ0IA2UPbGdlDVDPZQw9N2UOHZtlDQoDZQ9uZ2UNUs9lD7szZQ4fm
2UMhANpDuxnaQ1Qz2kPuTNpDh2baQ0KA2kPbmdpDVLPaQw/N2kOH5tpDQgDbQ9sZ20NUM9tD
7kzbQ6hm20MhgNtDu5nbQ3Wz20MPzdtDqObbQyEA3EO7GdxDdTPcQ+5M3EOHZtxDIYDcQ9uZ
3EN1s9xDD83cQ4fm3ENCAN1D2xndQ1Qz3UMPTd1DqGbdQyGA3UPbmd1DVLPdQw/N3UOH5t1D
IQDeQ7sZ3kNUM95DD03eQ6hm3kNCgN5D25neQ1Sz3kMPzd5DqObeQyEA30PbGd9DVDPfQw9N
30OoZt9DIYDfQ7uZ30N1s99DD83fQ4fm30NCAOBDuxngQ1Qz4EPuTOBDqGbgQ0KA4EO7meBD
dbPgQ+7M4EOH5uBDIQDhQ7sZ4UN1M+FDD03hQ4dm4UMhgOFDu5nhQ3Wz4UPuzOFDqObhQyEA
4kO7GeJDVDPiQw9N4kOHZuJDQoDiQ7uZ4kNUs+JDD83iQ4fm4kMhAONDuxnjQ3Uz40MPTeND
qGbjQ0KA40PbmeNDVLPjQw/N40Oo5uNDQgDkQ7sZ5ENUM+RDD03kQ6hm5ENCgORD25nkQ1Sz
5EPuzORDh+bkQyEA5UPbGeVDVDPlQw9N5UOoZuVDQoDlQ7uZ5UNUs+VD7szlQ6jm5UNCAOZD
uxnmQ1Qz5kPuTOZDqGbmQyGA5kPbmeZDVLPmQ+7M5kOH5uZDQgDnQ7sZ50NUM+dD7kznQ6hm
50NCgOdDu5nnQ3Wz50PuzOdDh+bnQyEA6EPbGehDdTPoQw9N6EOoZuhDIYDoQ7uZ6EN1s+hD
D83oQ4fm6EMhAOlD2xnpQ1Qz6UMPTelDh2bpQ0KA6UO7melDdbPpQw/N6UOH5ulDIQDqQ9sZ
6kNUM+pD7kzqQ4dm6kNCgOpD25nqQ1Sz6kMPzepDh+bqQ0IA60O7GetDVDPrQw9N60OHZutD
QoDrQ9uZ60NUs+tD7szrQ4fm60MhAOxD2xnsQ1Qz7EMPTexDqGbsQ0KA7EO7mexDdbPsQw/N
7EOH5uxDQgDtQ7sZ7UNUM+1D7kztQ4dm7UMhgO1Du5ntQ3Wz7UMPze1DqObtQyEA7kO7Ge5D
dTPuQw9N7kOoZu5DIYDuQ9uZ7kNUs+5D7szuQ8nm7kMhAO9DuxnvQ1Qz70PuTO9Dh2bvQyGA
70Pbme9DdbPvQw/N70OH5u9DIQDwQ7sZ8ENUM/BDD03wQ4dm8ENCgPBD25nwQ1Sz8EMPzfBD
h+bwQyEA8UO7GfFDVDPxQw9N8UOoZvFDIYDxQ9uZ8UN1s/FD7szxQ4fm8UMhAPJD2xnyQ1Qz
8kMPTfJDqGbyQ0KA8kPbmfJDdbPyQw/N8kOo5vJDQgDzQ7sZ80NUM/NDD03zQ4dm80NCgPND
25nzQ3Wz80PuzPNDh+bzQyEA9EO7GfRDVDP0Qw9N9EOoZvRDIYD0Q7uZ9ENUs/RD7sz0Q6jm
9EMhAPVDuxn1Q3Uz9UPuTPVDqGb1QyGA9UO7mfVDdbP1Qw/N9UOH5vVDIQD2Q9sZ9kNUM/ZD
D032Q6hm9kNCgPZD25n2Q1Sz9kMPzfZDh+b2QyEA90PbGfdDdTP3Qw9N90OoZvdDQoD3Q9uZ
90NUs/dD7sz3Q6jm90NCAPhDuxn4Q1Qz+EMPTfhDqGb4QyGA+EO7mfhDdbP4Q+7M+EOH5vhD
QgD5Q7sZ+UN1M/lD7kz5Q4dm+UNCgPlD25n5Q1Sz+UMPzflDh+b5QyEA+kPbGfpDVDP6Qw9N
+kOoZvpDQoD6Q7uZ+kNUs/pD7sz6Q6jm+kMhAPtDuxn7Q1Qz+0MPTftDh2b7Q0KA+0O7mftD
VLP7Qw/N+0Oo5vtDQgD8Q7sZ/ENUM/xD7kz8Q6hm/EMhgPxDu5n8Q3Wz/EMPzfxDh+b8Q0IA
/UO7Gf1DVDP9Qw9N/UOHZv1DIYD9Q7uZ/UN1s/1DD839Q6jm/UMhAP5Duxn+Q1Qz/kMPTf5D
qGb+QyGA/kO7mf5DVLP+Q+7M/kOH5v5DIQD/Q9sZ/0NUM/9DD03/Q6hm/0MhgP9Du5n/Q3Wz
/0PuzP9Dh+b/QyEAAETtDABEqhkARHcmAERUMwBEIUAARO1MAESqWQBEd2YARENzAEQhgABE
3YwARKqZAER3pgBEVLMARBDAAETdzABEqtkARIfmAERD8wBEEAABRN0MAUS6GQFEdyYBRFQz
AUQQQAFE3UwBRKpZAUSHZgFEQ3MBRCGAAUT+jAFEupkBRIemAURUswFEEMABRN3MAUS62QFE
h+YBRFTzAUQhAAJE3QwCRKoZAkSHJgJEVDMCRBBAAkTtTAJEqlkCRIdmAkRDcwJEEIACRO2M
AkSqmQJEd6YCREOzAkQQwAJE7cwCRLrZAkSH5gJEQ/MCRCEAA0TtDANEqhkDRIcmA0RDMwNE
IUADRN1MA0SqWQNEd2YDRFRzA0QhgANE3YwDRLqZA0R3pgNEQ7MDRCHAA0TtzANEutkDRHfm
A0RD8wNEIQAERN0MBES6GQREhyYEREMzBEQQQARE3UwERKpZBESHZgREQ3MERCGABETdjARE
upkERHemBERDswREEMAERN3MBESq2QREd+YERFTzBEQQAAVE3QwFRKoZBUSHJgVEVDMFRDFA
BUTdTAVEulkFRHdmBURUcwVEEIAFRN2MBUSqmQVEh6YFRFSzBUQQwAVE3cwFRLrZBUR35gVE
VPMFRBAABkTdDAZEqhkGRHcmBkRDMwZEIUAGRO1MBkS6WQZEh2YGRENzBkQQgAZE3YwGRLqZ
BkSHpgZEQ7MGRBDABkTdzAZEqtkGRHfmBkRU8wZEEAAHRO0MB0S6GQdEhyYHREMzB0QhQAdE
3UwHRLpZB0R3ZgdEVHMHRBCAB0TtjAdEupkHRIemB0RUswdEEMAHRN3MB0Sq2QdEh+YHREPz
B0QQAAhE3QwIRMsZCESHJghEQzMIRBBACETdTAhEqlkIRHdmCERUcwhEEIAIRO2MCESqmQhE
h6YIRFSzCEQhwAhE3cwIRLrZCER35ghEVPMIRBAACUTdDAlEuhkJRIcmCURDMwlEIUAJRN1M
CUSqWQlEh2YJRENzCUQQgAlE3YwJRLqZCUSHpglEVLMJRBDACUTtzAlEqtkJRHfmCURU8wlE
IQAKRN0MCkSqGQpEdyYKREMzCkQQQApE3UwKRLpZCkR3ZgpEQ3MKRBCACkTtjApEupkKRIem
CkRDswpEIcAKRO3MCkS62QpEd+YKRFTzCkQhAAtE3QwLRKoZC0R3JgtEQzMLRCFAC0TtTAtE
qlkLRIdmC0RDcwtEEIALRO2MC0SqmQtEd6YLRFSzC0QhwAtE7cwLRKrZC0R35gtEVPMLRBAA
DETtDAxEqhkMRHcmDERDMwxEEEAMRO1MDES6WQxEh2YMRENzDEQQgAxE7YwMRLqZDESHpgxE
Q7MMRBDADETtzAxEqtkMRHfmDERD8wxEEAANRN0MDUSqGQ1EdyYNRFQzDUQhQA1E7UwNRLpZ
DUR3Zg1EQ3MNRBCADUTtjA1EupkNRHemDURDsw1EEMANRN3MDUS62Q1Eh+YNRFTzDUQQAA5E
3QwORLoZDkR3Jg5EQzMORCFADkTtTA5EqlkORIdmDkRUcw5EIYAORN2MDkS6mQ5Eh6YOREOz
DkQQwA5E7cwORLrZDkR35g5EQ/MORBAAD0TtDA9EuhkPRHcmD0RUMw9EIUAPRO1MD0S6WQ9E
d2YPRFRzD0QhgA9E3YwPRLqZD0SHpg9EQ7MPRBDAD0TtzA9EutkPRHfmD0RD8w9EIQAQRN0M
EESqGRBEdyYQRFQzEEQQQBBE7UwQRLpZEESHZhBEVHMQRBCAEETtjBBEupkQRHemEERDsxBE
IcAQRN3MEESq2RBEd+YQREPzEEQQABFE3QwRRLoZEUSHJhFEQzMRRBBAEUTdTBFEulkRRIdm
EURDcxFEEIARRO2MEUSqmRFEd6YRREOzEUQQwBFE3cwRRLrZEUSH5hFEQ/MRRBAAEkTtDBJE
uhkSRIcmEkRDMxJEEEASRO1MEkS6WRJEh2YSRFRzEkQhgBJE3YwSRLqZEkSHphJEQ7MSRBDA
EkTdzBJEqtkSRHfmEkRU8xJEIQATRN0ME0SqGRNEhyYTREMzE0QhQBNE3UwTRLpZE0R3ZhNE
VHMTRCGAE0TdjBNEupkTRHemE0RUsxNEEMATRN3ME0Sq2RNEd+YTRFTzE0QQABRE7QwURLoZ
FER3JhREVDMURBBAFETtTBREulkURHdmFERDcxREEIAURN2MFES6mRREh6YUREOzFEQhwBRE
3cwURKrZFESH5hREQ/MURBAAFUTtDBVEqhkVRIcmFURDMxVEEEAVRO1MFUS6WRVEh2YVRENz
FUQhgBVE7YwVRLqZFUSHphVEQ7MVRBDAFUTtzBVEutkVRIfmFURU8xVEIQAWRN0MFkS6GRZE
dyYWRFQzFkQQQBZE3UwWRLpZFkSHZhZEQ3MWRCGAFkTdjBZEupkWRIemFkRDsxZEIcAWRN3M
FkSq2RZEd+YWRFTzFkQhABdE3QwXRKoZF0R3JhdEVDMXRCFAF0TdTBdEqlkXRIdmF0RUcxdE
EIAXRN2MF0S6mRdEh6YXRFSzF0QQwBdE7cwXRKrZF0R35hdEVPMXRBAAGETtDBhEqhkYRJcm
GERDMxhEIUAYRO1MGESqWRhEh2YYRENzGEQhgBhE3YwYRLqZGER3phhEQ7MYRBDAGETtzBhE
qtkYRHfmGERD8xhEIQAZRO0MGUS6GRlEdyYZRFQzGUQhQBlE7UwZRLpZGUSHZhlEQ3MZRCGA
GUTdjBlEupkZRHemGURDsxlEEMAZRO3MGUS62RlEd+YZRFTzGUQhABpE3QwaRLoZGkSHJhpE
VDMaRCFAGkTtTBpEqlkaRIdmGkRUcxpEIYAaRO2MGkS6mRpEh6YaREOzGkQQwBpE3cwaRLrZ
GkSH5hpEQ/MaRCEAG0TdDBtEuhkbRHcmG0RDMxtEEEAbRN1MG0SqWRtEd2YbRFRzG0QhgBtE
7YwbRLqZG0R3phtEVLMbRBDAG0TtzBtEutkbRHfmG0RD8xtEEAAcRN0MHES6GRxEhyYcRFQz
HEQQQBxE3UwcRLpZHESHZhxEQ3McRCGAHETdjBxEupkcRIemHERUsxxEIcAcRN3MHESq2RxE
d+YcRFTzHEQQAB1E3QwdRLoZHUSHJh1EVDMdRCFAHUTtTB1EqlkdRHdmHURUcx1EIYAdRO2M
HUSqmR1Ed6YdRFSzHUQQwB1E7cwdRLrZHUSH5h1EQ/MdRCAAHkTdDB5EqhkeRIcmHkRUMx5E
IEAeRN1MHkSqWR5Eh2YeRFRzHkQggB5E7YweRLqZHkR2ph5EQ7MeRCDAHkTdzB5EutkeRHbm
HkRD8x5EEAAfRO0MH0SqGR9EdiYfRFQzH0QgQB9E3UwfRLpZH0R2Zh9EVHMfRBCAH0TdjB9E
qpkfRIemH0RUsx9EEMAfRO3MH0S62R9Eh+YfRFTzH0QQACBE3QwgRKoZIESHJiBEVDMgRCBA
IETdTCBEulkgRIdmIERUcyBEIIAgRN2MIES6mSBEh6YgRA==</AssayXData><AssayYData Points="2614">vqvLOyN4zTvAsDc8B2qCPI4Mfzx4d6s8w4TNPO6+1DyzFuM8GawAPe6rET06CwI9o8YZPRam
JT0zXjU9Izs0PQh6HT1o+zU9QcpKPRzbQz2Rhz89d8pMPa8bSj1r5FQ9hdZTPehdUz2TQ1w9
VEtgPezdaD3I22w9lAtoPYoqZz3YNHA938V9PR2PeT0uHIE9dR2HPQ4Adj2LPHs9w/yDPf4G
hz2dLH49ohyDPVyCeT0aN4k92N6HPcJKjT3lKY09DKOLPf/RhT3KVos9lK6RPd7HhD2DT4c9
9e+DPa7YjD3oWo89ceWaPUdrjT358ZE9jjaZPRHxlD3LJI899AeTPTsIkT1m+Jc9OQebPVi1
lD1TcJ49F7mePRg+lz3wdJ09gsehPQbBmj0w4J8995OjPUsmlz17+J095JuZPXjunj1sL6Y9
+J+iPXbfpT0cyZ0968OjPfFVmT3VK549dWqsPaxppD0oqak9YAijPcqKqT1G0KM96syrPZiC
qj0OoaQ9gPqvPTO9sT2bHrA9J2WkPbuOpT3J66Y9PXSoPSXdqT1SnK09W7qwPeNNpz0IU6o9
2mepPfufrD1Bt6w9vNy3PdzKrj3wQLA9N86pPSPDsD0Qkq49yAS3PSyouj3apq49rXGxPRRF
tj2p1LM9lPS1PQVStD1V+rI9SpO5PQqhuz0ntbI9Lcm4PYXNtz156LY9fVy6PdQBuz0KQLc9
C9+5PVgNtj3qLLc97hG8Pcvatj0NCr49aPW0PSLttz3cGMU9BBPCPSLDuj1mrMI9WzbFPXAH
tT2Db7w9+QO+PZQNvD2u1cE9TP3EPYTVuz0BSMU9KcTIPfpjuz0HFMQ94d/APdDd0j1DXMU9
xBnFPaLDwz3YZr49G6y+PThpvT0zEb09rJfDPYcPyD1nycw91OfFPZxwxj2q8cE98jvIPSyN
yD3yp8U9CvvCPU9G1T1CeMc9y6TGPcUByD37LM09YzvKPY1pzT07asw9B3XMPellyz27sM09
OmfHPawe0z2Bncc92bDOPXkn1T19n9E9t8bTPcSTzj2x3NI9kr/NPSgY1z1/YtE9fynRPSz2
yj0ZUNI9K/7UPam+1j3ljdM9QFPYPSiG0j1br9s9Rh7gPVHy2j20pNs9GNnaPaxi2j2epNU9
2LTYPaVV1z0rY9s9/0jRPccn3D23qNE94X3aPRXg4z1O2tY9b5fVPTql1j1vu9w9yDbePfSa
1j2k3dw9qa7fPeqz2T0fh949nAfYPQZV3z2xMuA9gVnjPVHd0j1lYuA9emvdPdNx3T0HyuI9
huHaPWiB4j24ZuQ9awfePWvL2T0h3Ok9DX/jPbXs5D1vyN89+J7fPWOV5j1Az9w9BUvlPdcF
3j0Hk+U9jCbqPXHe4z0wNeg9m0LrPVWe4T0Th+o9XXDpPV/I5j2mcuQ9JLzsPfqx8D3GS+g9
wxrlPZpl5z1XpOY9PUvmPbDm6j1xDOg9TcLjPWPR7D3ePeg9o0DvPbNq8j0bsu49XvTvPXyR
7j0SJuo9Yy/vPVdX7D010eQ9y+XuPUpF6z2+Z+c9IPDmPYfm8T1X6fQ9Kn/xPXFk7z3u2+09
xODzPcOR7D2kePE9pebtPZSg7D0Rf/k961jsPUqB8T2Bqu49xO3xPQUG+D1jbPU9ZHT2PY+c
8T33dfA9em3qPXUy8T3oePg9Wb3yPas57j3P6/Q9g6n0PTWA+D03Reo9M+H3PSYQ9T2rdPM9
Qsf1Pel99T2qHvk9pgP7PfxJ+D0sOPw9kYH+PTf78z3IR/Y9QXT0PZZu+T2Hhf49au3+PW4U
9z3G+/s93dL3PcQw+z2/GPw9O5kAPmTRAT6DWgA+5lAAPlTJ/T1dEgI+yqn+PReY+z2El/49
fysCPkqH/z0yi/k9Yan6PcJ1/j0Up/s9Xnr9PT1FAD7GbQA+BSMAPuOhAD7np/49beD7PTlZ
/j3bFAE+n43/PUVH/T3WBgI+A8sAPi+h/T1azP09UD0FPr0OAD4Elfs9wSwHPslHAz7tWAc+
cOIDPo3SAD4STgY+ex4BPp6WAz6pcQQ+7v8APn8WAT7Qpgg+FNICPkfKAT7YkQU+Uy//PUtG
AT5bxwI+6rgEPlvNAT7FuQE+7n0GPgU+Bz4Wcgc+QHsGPnKRAz47ewI+6aQEPn1HBj7B2AI+
jvkJPqHSCD4uYQc+erwFPmM1CD59Ewc+LjkFPg4ICD6rIAY+F4EEPrHhBz6CSQo+eWcJPpUh
BT4XBwo+HuoGPpEzBj7qQAs+/HwLPh3mBz7dMwY+gxsMPmQQCD5XtwU+HccGPkygCz4uLgk+
phQOPj13CT49wwo+e0UHPveQCz4MTgk+OPcHPoq1CD7nfAs+3KgKPsuCCD4c3gg+pRsIPgmg
Cz7KGQk+iHYPPrnaCD6L0Ao+NRAPPjxJDD4Nvgc+fdIKPqXvCT5cNBA+qvsNPuCvCz5yUww+
sPEOPpQvCz722ww+E+sJPt33Cj6gGQ8+zRsMPks0Cj7eNQ4+cLAMPossDT5nrww+zcIIPq+p
Cj73hQ8+WYwOPuyADT5FDBA+GSASPlWnCz7ijRE+qMIMPu93Dz5pyg0+y7sUPtOHET6sNRA+
TTAKPm0hDT5aQg4+63IPPny/ED72UQ4+ltkRPvzDED6SSxA+FoMQPo+6Dj7BVRE+4YQOPgPC
Dj5qxgw+czUNPjKgCz6tihE+IY8SPofvDT6q2w8+qFoOPrrOET6F3hE+5UEQPpG1FD6ExhY+
120SPu2HFT6hAxQ+TmgTPqCsET6LzhI+7uYSPp4tDj4W7RE+ZQ0PPhtlFD5soxI+wZgRPu06
FT7lqRI++QcSPsctEz5eURE+EWoMPs9aFD6V/xE+RdEQPv3/Ej70OxM+ZYQUPqWtFD7PoxY+
x4sSPszEEj4v+RU+hiEWPgq3Ez4hVxU+gJYUPvrpFT7LzBg+ieUWPl4GFD7YIhc+yLEUPpGV
Fz7iIhY+wTQTPvhAFT6//BM+HaMXPu+0Fj6s6xc+t3cUPnNnFz6WAhc+/RIYPnQuGT7OJRk+
ycIWPr05FT4PmBg+s4UaPkTsGD43CxQ+gvEYPpJuHz7h9BY+K2sXPmx2GD6XRBw+/Y4XPilI
GD7qARo+Y38aPp7ZGD5K4xk+QEAZPvrNHD6FXRU+IYsWPrLJFz7AmBk+sHwXPjZ+Gj6B3xg+
U9AVPqWpGj5usRc+I/wXPlgPGj5HUBg+Hg0WPn0sGD6a3xY+eHUZPo5lFj4WIRk+IGsgPrj5
Gz620hw+lQEYPvX4Gz5bIhc+EMMVPuZXFz78gho+VMcaPkV/Fz735Rs+8SsdPh3FHD6jGyE+
ty0cPjcVHD5RPBs+9OIdPmAtGT6WHho+SKwaPtJfHT5Amh8+Nd4ePje9HT7b2h4+dGIfPsH+
Gj4aDCA+8ecbPhfuGD7eeyE+ZYEgPp57ID6lHh8+khscPns/HT4guh8++6QfPh0dID5DxB8+
+9kePil+Hz6m4x0+5wsfPhZzGT5OByE+CIYaPg/DHj4HFCE+hr4dPm9wHj5WkCE+FZ8fPl1S
Hz4V9Sg+wz4ePvgnHj4WDx4+ZAEdPqxkIT6FDx4+UXEiPh24Hz4DCCI+I4UePqUnIT7/myA+
zosdPmVSIT4zoBw+gFsjPlLRIz7w4SQ+6sMfPu/3ID5pJiI+N4AkPp1gID4pOiA+0mUgPu+J
ID772SM+NdYePuUPIj45Lx8+6IohPkxkIj4N+CM+NyAhPnCWIz5bTCY+ADwkPqT7Iz5qGiA+
geYkPt+2Iz5UnSE+ZdYgPojaID4PciQ+UKIiPnN2IT5UTiM+VboiPunqHz5H4SM+wLMiPv0K
Jj6L6SQ+qu4lPuE/Iz5+1yQ+0qshPowDJD5R4SA+6AUlPuZaIT6yBCU+PUoiPih7Jz5uKCg+
kGwqPh/TIj5VsCM+fPQlPhAmKD7U4CM+D5IpPiA/Jz4ffSQ+ghomPmWnJD6FLCY+MjgnPiqz
Jz5GbiQ+XQwlPsLUJD7tdCg+obEkPjQTJz6zXiY+qA0pPmg3JD6VuSM+3f8mPtMjKj4GvSg+
ElIkPthbJj7XOSs+MYcoPtLkJj5xvCY+14ksPneVJj6d4yc+m3YsPnH1JT6yLyc+9LcrPhzy
Kj5hayg+5iwnPog5LD4HDyk+GT8tPlUMKj4VMyc+e3wrPqnjKz7d7yc+ATorPrBeKj70lio+
9WQqPgu1KT4Yfis+atQsPvV7KT7S/yk+cXArPtKhKz6driU+CecnPru0LT6IoCc+FcsuPh/0
Kz4nyic+mNcsPr1bLD7GvyU+LVYtPusILz5Tpyc+hP8qPjPZLT5O+i0+VDkqPs6AKz7Wlyk+
394qPkXsLj5SeDA+0uwtPvvRKj6Ejio+tm0tPg62Lz4Agio+LgstPlh9Lz5Nvy0+u/ksPgNM
Kj4zxis+4KEqPtWQKj4Khyw+Z/8sPpTcKz7bzio+oyMvPprGLz7KJS4+eikrPrJ2Mj4QcC8+
rzIqPhWELT59HC8+X1srPmI2LD7ZJDE+RmEwPrBFMD7zSzI+Fa8yPvzFLD7I8iw+8LEsPhpR
MT5BWjA+CnwuPq1jLz7ZuTE+/DYxPq2CND4RvTA+yS0zPjYxLz5KqTA+pSIxPmHILz7Y/yw+
xdUqPpVNLz4rnS4+VPkyPhXALT4IxDI+srotPoWSLT5uuC8+5BovPh1PMz4h2DE+E5kxPvHL
MD6RFzA+HOkwPiilND60pzQ+ZZ0xPrlGLj5NAC4+ywAtPoMZLz4GRTA+JNcwPlLdLj5DbTE+
S7AwPiHWNT4zZi8+A6IxPvGbND4O3jU+5UouPsVmMT4Hpy8+w3w0Pj5RMT6opzA+WwozPqI2
Mj48ZTQ+heY3Pkf2Mz6J+TI+bPczPuEOMD40WjE+dBE2PhT9ND6OIzY+hf03PoI3MT5IijM+
7y42PmlPNz55Pzg+kUM1Pj0CMD7E4jM+EB02PmD8Nj78ojQ+Ow8zPoKXMz6McDU+mlAyPmVe
Nz4YxTY+s4MzPrpLND7KNTc+0ss2Plc1Lz6+Njc+82A6PqpONT7h0zE+aag4PvIrMT7f4Tc+
xV85PhcGOD5kJjs+kXE5PrwhND6wbDQ+Dv4xPnnQMz4MpjI+Fso1Pg5EOz4BQzU+tEU1Pr4V
Nz7qMTg+gAkyPvfwOD49ATg+eO83PkJJOz74/jc+FsE0PocrNT5rKzg+T/w4PuqiOT6SvTY+
3Gk3PvkMOj6RBTw+4YA4PnD9ND5v/DU+HBg2PoWqOj5MkDc+10I7PioTNz6AjTs+90E4PgD+
Nj5Hezo+Hr44PskoNj5rTzw+74s7PlUvPT6TODs+TFA3PqDdNT5VHDE+s2g7Pk1SOz4Oqzo+
RiNAPsq7ND4NOTk+i744PinFOz5ZcDs+6Lk6PuvjMT6tzTU+rxU3Pu8TPT7vITk+i1Y8PsFS
PT4e/DM+rkA7PjbYOD5+Njo+afk5Pn9eOz7LrTs+dTU8PqOhOD6iND4+Zpc8PjFAPT4Aiz0+
H2E7PlrpPT6RQz8+XGM7Pr0SOT4pYjs+nfM3PlwENz5iZTw+9ZM8PorENj6Pfzw+DGM9PrIs
Pz61oDw+Ius8PgBnPj5WZTo+R3Q4PqucQT644zk+yItAPmdGQT40SDo+l745Pn3iNj67PD0+
/Qw7PncMOj6jEz4+KVI5PpAxOz7cpDo+YO48Pgc1Qj5yfT4+9gQ6Pi2WPT5BhDw+RIU/PjUH
PT7wYj8+MB4+PkJbQD7zPz0+CTpBPn0lPz49Vj8+hzg6Pp+9Pz5g4kM+1c1BPl7qPD4L0UE+
ATM/PpdWQj6T4T8+Oh4+Phl6Oz4fvDw+n7E+PipIQD5m7T8+a61EPvsrPj54mj0+GNg7PkeL
Pz5Q0kE+iew9Po3IQj5Uej8+eaA/Plg8QT6bHEA+Yb1DPtNBQD6sA0U+mgJAPp9TPj5Tz0M+
rCJBPm+1Oz60tkU+nYJBPmJ8Pj6JRTw+5DI+Pt3QPz6Xv0U+NEdCPqynQz7YFkA+nvxEPlLs
PD4HFUA+Bf8/PkYMQz4tXEI+uMM/Pl7BQT5zqUA+i4REPieqRT7giEA+ZfQ7PnJ5Qz72ED4+
EbhBPhc4Qz7makE+MwlFPoXDRD6eJEQ+d41BPrAiPz4RGUQ+nP4/PiYiRD6IKEQ+noZGPhrf
Pz4rQ0M+zOZBPtGfRT4lSUM+tUZBPpdGQD73fEc+ZWRFPv0hQD7k2UQ+PI5HPtaNRT6pEEc+
K+JDPqbwQz64YEQ+YjdEPqIxQT6rTkI+s1lDPmAhRD6WWUM+/KFFPnMTRD6pGkc+V4ZHPrqv
RD6+DkU+wcVBPrl9RT7TPkc+TW1FPttASz7BqUc+OkpHPvbORT5OlEY+mAhFPtmbQj5FEUU+
gIRHPo8xRj7030k+ykRGPsS5Qj5RD0g+ICZGPiiWRj4qcUU+iqNDPkuVRj60pEU+cSFDPkMl
Rz7AjUM+KENHPgasRz48Ukc+WR9HPv4xRj4LY0U+meVHPi+5RD7tDkg+lOVHPrP7Rz7HsEc+
pHNIPnedRz7HOkY+uFFHPnWkRD4qBkY+SmBEPmVrQj5ps0w+/jFHPjGfRz4DpEc+G6FGPs5u
Rz529Ec+VbFJPvEaRj5kr0U+OTNHPuVjRD67t0c+tuVIPrKwSD47Okk+z8hDPuRhQj4SPkc+
ulhEPkMTSj7xQkg+WuhEPo3ORz7Eb0g+mvxHPn37Rz7H40o+EpJMPoIDSz6eIEw+NkJLPvoW
Tz6vwko+ar1IPnlGSj6DO0c+/7VKPmmXSj4lFko+Ky5HPq21Sj7RjEk+jdhLPlZ3Sj7VDEo+
jAVIPtbRSj7TXUw+5atLPhwRTz4ANko+qElJPt9JTT5HxEo+o5lKPgxhTT6bEU8+MjBLPiLb
Sj6VIk4+NI1LPmYvTT6xBUg+lfVJPv7wSj7XfUo+l45RPq3FST6wbEw+KdJKPq9TSz6UmEs+
d6pJPuxYSz5rrUk+0slIPuh0TD4M70k+TJJMPuCwUD7J708+JihMPq2cTD7eOkk+q1VQPiJZ
Tj4lDVA+YvJLPokITD680Uw+qUJLPuf2Sj7l+kg+6B5NPmveTD4NWEw+ioxMPlcDTT6kNE4+
PPhLPuzGTj62MEo+XHhJPoSASz4tr1A+kIxKPuRdTT5jN04+WQZNPrjhTD74B08+/xtMPgfH
Tz7+208+ieJIPhhcUT66aE4+04dNPkynSj6yy0w+fMdQPoGVTT7HPVE+xyFOPqUCUj5FdUs+
LjZMPnm6Tz5VO0o+cj1NPuxRUz7Wpko+u9dNPkNPTT7RJk4+jhVQPrqLUD4I7E8+VftNPg81
TT6vKU8+DaVRPieHTz6yw1A+d39OPtaKUj6XQ04+IZ9UPoMIUz65s0w+y6VRPjxDUT7iUVE+
igNRPgPJUT7VD1A+FLNUPkRATj60dFI+kI1SPjwlUT5YDVQ+UTZPPv70TT65olQ+0GNQPnHr
Uz4x31A+PkdNPmCFTz54J1E+CvNTPgUBUT6zfVQ+NP5NPjmMTj487k8+mslSPrRMUT5tNkw+
tX5SPox4UD4YyE8+bStSPuPAVD64YlQ+qCpPPvC8TT5g7VM+vKBQPqpKUT6tvFM+TlFOPmWr
VD6OW1E+3aNQPsudTT4521E+akdRPqroUj4hrFI+MDVOPvIzUz4ERFI+0fRWPg87Uj4om08+
eH9QPsZKUT46d1I+etFSPqlcTz4IjFQ+i4xTPus8UD6UXFE+n5BVPg3/Uz764lY+mhpYPmWP
UT6A4lQ+1yJVPnSLVT5Tf1U+UC9TPgAdVj4w4lY+Q11WPnE7Vj6P/1U+LHFXPpi1VD6SDlU+
Wq9UPvEdVT5YmFU++rxVPnJEUz5oX1U+M4VXPjToUT4fPFM+5aRTPnUnUj7UP1M+/IhSPml3
VD5wKFU+kFpZPrkJVz7+GlY+uK9WPjk+Uz5Z5FQ+dCJaPlVGWz7s11U+ILRSPvbbVz7RF1U+
oUZZPgmkVD4nGVM+pU5XPkrYWD4bI1g+jBNVPhT/WD7KKVo+98lVPj9JVj7GgFY+ihhUPir0
VT7SiFg+wQtaPossWD7lilc+C0NTPrtrVj6oqVU+zqJYPtlNVz53yVY+BdBVPs2IWj4I8ls+
g7VYPv+FVz4QuFo+J2hYPuTNVz6g01c+KfNXPhttWT6EaVY+R7RXPkBtVj5up1Q+9BBWPlcm
Wj4XXlY+kyRWPlmvVz7X2FY+XvdWPjWAXj4HD10+jvBZPm+DWT51l1o+6BRZPtYUWj4Bk1o+
x3RYPq+wWT43aVs+D3daPvEHWj6fFFk+wjJbPgwXXT5DmVY+drZZPsKfWD56nlo+yYxcPhyo
WT7uTl0+4DhcPgR5Vj7r9VM+chZgPpOBWj4nZ10+kAhaPhhEWz7//FY+6+BWPkHrWj5FV1k+
/7xcPtveWD43EVo+orRaPsuQWj4BRVc+1PRbPtP3WT6JeVs+wXFcPgibWj5xjV0+VbJbPg1z
WT5zUl8+FHdYPvKCWT7adlc+TftYPssRXT5xnlo+AlJbPmqxXT66+1o+snxbPgiaWz6Vblw+
NglYPrZsWD5Ohl8+oJBePrigXz5ckl0+Bp5ZPqFiWj5jpVs+l6ZdPi7IXT4H6lg+3oddPoMq
WT7OTV8+9+dfPrO5XT6NtF0+AStgPqu5Xj5kcVk+qHlcPqWOWz70p2A+E+xdPjq3YT48iV8+
ilhfPtrAXD5RJWA+sJNaPrI3YT7+Kl0+DUpcPmz1Xz7hFl0+3nFePk7OWj5dG1s+23BhPgp0
XD7STF4+A1xcPkhBWz7j8V4+AV1fPt9mYD7ek14+aYZfPhW9Wz5FY18+iCNePiFyXD4UHVw+
qiBbPoDrXT7HAlw+YQlbPiqGWz7k414+08phPoThYD5ngFk++ntcPu4UXj4XIGA+ZTxePnIF
Xz6NPGI+6v5ePtpPXz5H3lw+jk5ePs3yXz4idWA+23NjPvNxXz48B14+niBePo5wXz7OdV4+
/KxjPm8gXT68WGA+e2ZePkmtXT78hF4+skdjPtFrYT6zN18+m51gPmbvXz4izFs+nlRiPjQd
ZT79pl8+2nJePnsUWz5ifV0+moNhPhqYXz55nWI+jOVfPohLYT6ckGI+S/5ePgThYT7lKWA+
yqhgPm00Yz4JSWA+KHZgPunAZj6FnF8+9RNiPjMhYT7V9V4+4BJhPr17Xz7s8WE+ulBjPunl
Zj7SWmA+qZNfPjbdXj5UzmQ+H0xjPq8tYD7camQ+B/NjPtAHYz4Fy2I+Vz1fPqQVZj48ZGE+
cAlgPogWYD7XfmQ+gGNlPgr7YD6+NGU+G/ZkPnGZYz4U+WM+mDJiPrNJYj5V8WE+1iFjPiOs
XT7WHWI+DKxlPqNQZT4S2mA+oPFjPqP/Yz4yLWI+UGVhPm5/ZT5GImU+n95fPg4tYz4qFmU+
699iPlleYT5NTGI+UUZhPiNNZD5aHmU+le1hPj8xYT6grGI+go5oPl47Xz6Fv2U+E15lPoal
Yz4CgWM+QERgPu4vYz40oGI+q/BhPh0eZj5uomU+oJBoPpj3Xz6haWE+aeJkPiJKaT5KfWI+
IKlhPuIdYz6w0Gg+3TJiPldtZz7/LGQ+MAdlPqFoaT6lSWk+ON1kPkvKZz79wmQ+7HRmPqnt
ZT4f22Q+6+xlPnUYZD4Ye2c+LVZmPtzZZT4g72I+kntpPskLZT7wvmE++YNkPpB5ZT41AmU+
AcBmPpC1aT6TgGU++oxjPqpgZj7OfGY+nHRoPv78Zj4ztGc+ew5oPsEMZz7TcWc+D/FlPrj0
ZT6d8GQ+M7BmPvNEZz5gI2o+NYtnPl+rZz6a3WQ+0h1rPuxVZD5J0GQ+p/plPi5QZz4/XGY+
Wy5pPgt/Zz4DPmU+14lrPh7YZj72cWs+qfBkPmHwZD6q8GU+gR5kPvRPaj4wk2Y+eChlPuDa
Zj7PK2o+JLVlPjpiZj7dh2k+TzJpPq0KaD4aL2o+XP9lPqe5ZD4zo2I+1FJnPkKpZD5b42g+
5WJsPgM6aD61aWY+rJJmPvqwaT6HQWk+xGtrPq+5aT5xIWg+HJFmPrtjZT5PI20+KapnPsDi
ZD5Qw2c+K/FnPsyraj6cn2Y+Dl1mPjJmaz4SK2k+Sp9mPjY7aj5+cWo+leRvPlREZT5VL2Y+
38ppPioXYz6p+2k+R+pqPgLYbD686Gk+mjRoPiPEbT6cEWU+YkhtPmMYbD5RIWs+K0BsPv1i
az5ePmk+uFVqPoggaD4j5Wg+ffttPoxqaj4mXW4+5qFuPt+UaD47bW0+SURqPsh/aT5sH2g+
FHRqPoDiaj6AtWs+BgVrPgwHZz5032o+V49qPibYaz7APGo+yiFtPu8taj5Ph2Y+u1BrPqOT
bD7nqmo+ydVsPgeZaT7Xlmw+B0hpPmYBbD5OHWc+RFVrPgnLaj7pUG0+1k1rPkj2bT5qhG8+
3oxrPlcIcD4/xWk+A71qPmtpbT72Tms+bRVpPk7Oaj6n42c++atwPm/daj62Ims+ytpvPplA
cT4fRmw+hkBqPjH6az4Pf2U+0oFsPkXpbD6VTm4+Gz1tPjSvaj7xrGo+DwNoPiQ7cD47IW0+
g+RyPl7pbz5oy24+2VpsPuenbj63Bm4+wZ5wPuKabD5ldGk+B4FsPlRwbz53KWo+pf1qPv1g
bT7JMm4+EOFvPsf6bT5fgGs++CJsPqnybj66oW4+ztFoPhvvbD5V3W4+UIFrPmlXbT5Ja3A+
kddvPqEJbj4v32k+MhttPt96bz4QQmo+rg5rPsYjbT5aRG0+WvJxPpP7az6yKHE+zYdpPiHy
bj6k528+CIVvPsF4bT7bmW8+Nr9tPuYcaj6LgWw+pTBxPl8vbT6Arm0+LKFsPr9Jbz7ycnI+
3p1uPusxcD64ZHI+0khyPsimcj6PHXE+AEpsPl3Xcj6nKm8+/rZsPtcIbj5lrnA+IRx0Pj1a
bD7ba28+7VpwPpxXbT7u+mw+NPhvPl96bj6iLXQ+MaxsPiEpcT7FdG4+KM5vPhvacz6WVW8+
GDJyPhHmcz4dI3E++q9yPrGVcD6PD20+hAJvPhmJcT5t5m8+rN9wPiZubz4sJHA+rX9zPvOu
cT7AlXA+Z39vPon8cD4z/20+PSpyPm4fcj7S5XA+NO1zPpUvbT5Cd3A+0B1wPgMpcT74kHI+
p+xxPpTDbT6KvHM+9BN1PsJHcz4FH3I+ZcpxPnZfcj6PqXA+BC5yPlq2bz7SKHI+r2twPnuM
cT55t3Q+xDJyPpoCcj4OgW4+0jpzPsvncD4XbHM+zJZvPgqzcj71eXI+cYNxPiXtcD4MyXM+
8JxvPnjndD77v3U+CNtyPr4kbz7bdnU+lzl0Phyecj6sKHM+82lxPlOVcT5HX3I+9GpyPhuZ
cz7MpXM+loduPruCdD5J1XQ+JKJ3PhNucD4dD3I+cVp1PjhCcj4OiHY+t4dvPrWBcj4fI3E+
Htl3PrQQdT4Aa3M+lu1xPokucT7sGXM+JSVxPtLKcz4UhnY+SmBwPumbcj6LuXM+tLByPj5S
cj697nE+JUx3PrRVcj48CHQ+hZx2PrDjcT5GUG4+zEtzPl8Mcz770nM+w3FyPjHpcD72uXY+
f+tzPrracj6F1XQ+5VRzPpZmdz7blXI+omN3PsLdcz6iHXc+bHN0Pmsddj6xdXc+A9l2PgOU
cz4OFnE+65tzPutleT6FJ3Q+Qhh1Pk41dT6qVXc+I+lzPnf2cj4HKHw+jkl4PpcZdD65YXk+
84x3PsW4eD6s8nE+MO9zPpcBeT5TR3Q+JYZxPpPicj4JGXU+NWJ2Pl38eD6UzXY+wppyPlVk
dT6jqng+Aqx3Po6Udj5VWXg+hiR6PlN9dj4D7HQ+ef92PvXieD5MYXc+TY11PpN5dj460XQ+
R251PuJFdD6SOnU+APB1PuK7dD5iLn4+vDV4PlN0dj7z/3Y+KTZyPl41eT55VXc+U917PsOs
eT4cgno+iGF1PqA8dj78uXo+IoR2PhPAeD6HZ3c+nKZyPr6eeD7e73k+Jcl6PtTxcz5KJH4+
MwR6PiCAdT5cWXY+KRZ2PgKkdT6B8Xk+odR2PuIwez7YKHg+wet1PnjheD5vb3Y+uw17Pt1P
dT4vDXc+8EJ4PugQdj46i3g+gbt4Po+Ddj5MGnY+NeB3PjGvez53xXc+dXF5Pjdadz6UhXk+
7D93Phdhez7saHo+AC5yPjlLdT7QjHk+J6p8PiPddz5Sa3c+7g53PrUeeD7SAXg+8RR3Ph38
dj4Jx3g+MSl5PsPUfD4vgHY+CQV2Pm/Ndz4ZsXc+Jup3PjEBfD4fwnk+9ap5PmsMej6DSHY+
PhN/PnLafD5n2Hs+GoB4PsvmfT4pXXo++yt3PgAmeD6Xi3c+vfJ3Pr9Uej6pG30+S954PuC6
ez5Ie3g+hD15PscBfD751ng+DZV7Plbadz6MNnk+uSh0PjXiej5caHg+fR55Pin9dj60Fng+
EpJ8Pmw1fT7kFn0+ux98PuTEej577ns+2Bl+Pgtjez474Hc+KIV5PmUQfz4asXs+5Mt6PiMI
ej5Ta3w+8Fd6PnIsfz6eKnk+8+R5PtmkeT79k3s+Zud4Psa2dz4K1X0+ont7Pm8lej4ErHs+
tNh3Pi//fT7XN34+HC9/Pluwfj7WZ3s+mrR9Ppe6gD7SInw+hVt8PkM2fz6L7no+eyl9Pr4B
fj7mCH0+0Bt7PsUTej5dXXw+8Gh6Pm6ddz5Nrnw+ASN9Pk3ReD5BzX0+a+R8PjTJfD50gX0+
AlZ4Pm4qej4r5X0+bgp6Phj/fT5gt30+QAF/PryheT7Aa30+Jqd8PkTCeT5dpno+JOZ5Pq/S
fD4Vi3s+p1d/Prs5fD4cYXw+39B9PvU3fT5P2nw+c89/Ptulfz48Y3s+PYuAPqgrfD6g2IA+
9ZeAPqCKfz5G/Hw+6Wx8PpX+fz4KI34+ZHd8Pv8LfT7zcHo+6Gp5PgPJgD5Vsnw+lAF/PmMB
gD4pPX4+yPB+Pvaffz6efX0+B5l6PnqIgD5wNn0+Hv56Phz/fD6o2n8+ddN/PoC3fT6PIoA+
TS2APmnHfT6CC38+r019PubrfT4wgH8+oFB+Pt/2fj5LgHs+piGAPkrmgD5Yc3k+Kt94PtAP
fz5A9YA+3wB+PuEzfT6EOoA+/Ml7Pue+fz6JTX0+da6APnxdfz4jMYA+33GAPgCnfj55l4E+
fxJ8PpRPgT55vH4+Vq5/PsCUfT4BhYE+s8d8Pv0Sfj7juIA+haOAPiCxfz7m6Xs+szKAPgRX
gD42lIA+quGAPtn4gD5kXYE+wweAPr7efz6tQ4A+2j+BPotbgj6M34A+orl/PvUkgT4mI38+
fY18PiOFgD50JoE+Zv2BPullgT7svX8+kbuAPu1qgT5/HYA+KjKAPuTagD71/4A+pVp8PjeB
gD5OEII+G92APnrhgD5dwXo++0CAPi3Agj6ViIA+51+CPlLpgD5fmIA+on99PqHfgD7a5IA+
Cud/Piqggj6Imn4+FA9+PvH0fj5P538+cr2BPmcGfD7y24A+DvSAPhcDgT4KG4M+vQWBPmVx
gT4q6nw+0wuBPm1vfj5KYoI+v9+APpqrgT7AUYE+niF/PgYzhD7iQoA+gB9/PrYCgD78/YA+
PN9+PnlSgT5N44E+F82CPt4sgj4Imnw+M+qAPslxgD6suYE+LiOBPpMLgD7YZoA+cBaCPlyb
gT7esHw+cKmAPlWegT61coM+99CBPpGHgD7JqIE+EU2BPn1egT4gj4E+90mAPsAtgD7EH4I+
BnWCPkTmgz5TP4E+GK2APopLgj7v+YE+rZ6APvBmhD7KyYM+HWeAPkSPgT4X0oI+36CCPims
gD7sDoA+DT+CPl3Qgz6iMIE+6LSAPsrWgD5Nh4E+sG+APoX1gT6+w4E+rDV/PsHdgj5/AYI+
Qn+DPvcegj5BM4M+t6SDPkeRgj7PcoI+EeaAPoY7gz7rgYE+CsGBPqW6gj6PAoM+CjOEPp26
gT43CYQ+qbuCPjmfgj4BWoI+WsKCPkQ6gz5yr4M+8iuCPg==</AssayYData></Step><Step><CommonData><SampleLocation>6</SampleLocation><SampleID></SampleID><SampleGroup></SampleGroup><SampleInfo></SampleInfo><SampleRow>F</SampleRow><SamplePlate>1</SamplePlate><WellType>WASH</WellType><Concentration>-1</Concentration><ConcentrationUnits>µg/ml</ConcentrationUnits><MolarConcentration>-1</MolarConcentration><MolarConcUnits>nM</MolarConcUnits><MolecularWeight>-1</MolecularWeight><Temperature>30</Temperature><StartTime>3666258</StartTime><AssayTime>120</AssayTime></CommonData><FlowRate>1000</FlowRate><StepType>BASELINE</StepType><StepName>Baseline</StepName><StepStatus>OK</StepStatus><ActualTime>120</ActualTime><CycleTime>0.2</CycleTime><AssayXData Points="600">VLMgRCHAIET+zCBEy9kgRJjmIERk8yBEIQAhRO4MIUTLGSFEmCYhRFQzIUQhQCFE7kwhRMtZ
IUSHZiFEVHMhRCGAIUTujCFEupkhRJimIURUsyFEMcAhRP7MIUTL2SFEmOYhRGTzIUQxACJE
7gwiRMsZIkSYJiJEVDMiRDFAIkT+TCJEulkiRIdmIkRkcyJEIYAiRO6MIkTLmSJEmKYiRGSz
IkQxwCJE7swiRMvZIkSH5iJEVPMiRCEAI0T+DCNEyxkjRJgmI0RUMyNEMUAjRP5MI0TLWSNE
mGYjRFRzI0QxgCNE7owjRMuZI0SHpiNEZLMjRDHAI0TuzCNEy9kjRJjmI0Rk8yNEIQAkRP4M
JETLGSREmCYkRFQzJEQxQCRE/kwkRLpZJESHZiREVHMkRCGAJET+jCREupkkRIemJERksyRE
McAkRO7MJETL2SREh+YkRFTzJEQxACVE7gwlRLoZJUSHJiVEZDMlRDFAJUTuTCVEulklRJhm
JURkcyVEMYAlRO6MJUTLmSVEmKYlRGSzJUQxwCVE/swlRLrZJUSH5iVEZPMlRCEAJkT+DCZE
uhkmRJgmJkRUMyZEMUAmRP5MJkTLWSZEmGYmRGRzJkQhgCZE7owmRMuZJkSHpiZEZLMmRCHA
JkT+zCZEutkmRJjmJkRU8yZEMQAnRP4MJ0S6GSdEhyYnRFQzJ0QxQCdE7kwnRMtZJ0SHZidE
ZHMnRCGAJ0T+jCdEupknRJimJ0RksydEMcAnRP7MJ0S62SdEmOYnRFTzJ0QxAChE7gwoRLoZ
KESHJihEZDMoRDFAKET+TChEulkoRJhmKERkcyhEIYAoRO6MKETLmShEmKYoRGSzKEQhwChE
/swoRMvZKESH5ihEVPMoRCEAKUT+DClEuhkpRJgmKURkMylEIUApRO5MKUTLWSlEh2YpRGRz
KUQxgClE/owpRMuZKUSHpilEVLMpRDHAKUT+zClEy9kpRIfmKURU8ylEIQAqRP4MKkTLGSpE
hyYqRGQzKkQxQCpE7kwqRMtZKkSYZipEZHMqRCGAKkT+jCpEy5kqRJimKkRUsypEMcAqRO7M
KkS62SpEmOYqRFTzKkQxACtE/gwrRLoZK0SHJitEVDMrRDFAK0TuTCtEulkrRIdmK0RUcytE
MYArRP6MK0TLmStEh6YrRGSzK0QhwCtE7swrRLrZK0SH5itEZPMrRDEALET+DCxEyxksRJgm
LERUMyxEMUAsRP5MLES6WSxEh2YsRGRzLEQhgCxE7owsRLqZLESYpixEZLMsRDHALET+zCxE
y9ksRIfmLERk8yxEMQAtRO4MLUTLGS1EmCYtRFQzLUQhQC1E/kwtRLpZLUSYZi1EVHMtREKA
LUT+jC1EupktRIemLURksy1EIcAtRO7MLUTL2S1Eh+YtRHXzLUQhAC5E7gwuRMsZLkSHJi5E
VDMuRCFALkT+TC5Ey1kuRJhmLkRkcy5EMYAuRO6MLkS6mS5Eh6YuRGSzLkQhwC5E/swuRMvZ
LkSY5i5EVPMuRDEAL0TuDC9EyxkvRIcmL0RkMy9EMUAvRP5ML0S6WS9Eh2YvRFRzL0QxgC9E
7owvRLqZL0SHpi9EVLMvRDHAL0TuzC9EutkvRIfmL0Rk8y9EIQAwRO4MMES6GTBEmCYwRGQz
MEQxQDBE/kwwRMtZMESYZjBEVHMwRCGAMETujDBEy5kwRIemMERUszBEIcAwRP7MMES62TBE
mOYwRFTzMEQxADFE7gwxRMsZMUSYJjFEZDMxRDFAMUTuTDFEulkxRIdmMURkczFEIYAxRP6M
MUS6mTFEh6YxRGSzMUQhwDFE/swxRMvZMUSY5jFEVPMxRDEAMkTuDDJEyxkyRIcmMkRkMzJE
IUAyRP5MMkTLWTJEh2YyRGRzMkQxgDJE7owyRMuZMkSHpjJEVLMyRDHAMkTuzDJEutkyRIfm
MkRk8zJEMQAzRO4MM0S6GTNEmCYzRFQzM0QxQDNE7kwzRLpZM0SHZjNEVHMzRCGAM0T+jDNE
upkzRIemM0RkszNEMcAzRP7MM0S62TNEmOYzRGTzM0QhADRE/gw0RLoZNESHJjREZDM0RDFA
NET+TDREy1k0RJhmNERkczREMYA0RO6MNETLmTREh6Y0RFSzNEQxwDRE/sw0RMvZNESY5jRE
VPM0RCEANUT+DDVEyxk1RIcmNURkMzVEMUA1RP5MNUTLWTVEh2Y1RFRzNUQhgDVE/ow1RMuZ
NUSHpjVEZLM1RCHANUT+zDVEutk1RIfmNURk8zVEIQA2RO4MNkTLGTZEmCY2RFQzNkQxQDZE
/kw2RMtZNkSHZjZEVHM2RCGANkTujDZEupk2RJimNkRUszZEIcA2RP7MNkTL2TZEmOY2RGTz
NkQxADdE/gw3RLoZN0SYJjdEVDM3RCFAN0T+TDdEy1k3RJhmN0RUczdEIYA3RP6MN0TLmTdE
mKY3RFSzN0QhwDdE7sw3RMvZN0SY5jdEVPM3RCEAOETuDDhEyxk4RJgmOERkMzhEMUA4RO5M
OETLWThEmGY4RGRzOEQhgDhE7ow4RMuZOESHpjhEVLM4RCHAOET+zDhEy9k4RIfmOERk8zhE
IQA5RP4MOUS6GTlEmCY5RFQzOUQxQDlE7kw5RMtZOUSHZjlEVHM5RDGAOUT+jDlEupk5RIem
OURkszlEIcA5RP7MOUS62TlEmOY5RFTzOUQxADpE/gw6RLoZOkSHJjpEVDM6RDFAOkT+TDpE
ulk6RIdmOkRkczpEIYA6RP6MOkS6mTpEmKY6RGSzOkQhwDpE7sw6RMvZOkSY5jpEVPM6RCEA
O0T+DDtEuhk7RIcmO0RkMztEIUA7RP5MO0S6WTtEh2Y7RFRzO0QhgDtE7ow7RLqZO0SHpjtE
VLM7RCHAO0T+zDtEy9k7RJjmO0Rk8ztEMQA8RP4MPES6GTxEmCY8RGQzPEQhQDxE/kw8RLpZ
PESHZjxEZHM8RCGAPETujDxEupk8RIemPERkszxEMcA8RP7MPES62TxEmOY8RGTzPEQhAD1E
7gw9RLoZPUSYJj1EVDM9RDFAPUT+TD1Ey1k9RIdmPURkcz1EIYA9RO6MPUS6mT1EmKY9RGSz
PUQxwD1E7sw9RLrZPUSH5j1EZPM9RDEAPkTuDD5Eyxk+RIcmPkRUMz5EIUA+RO5MPkTLWT5E
mGY+RFRzPkQhgD5E/ow+RMuZPkSHpj5E</AssayXData><AssayYData Points="600">UYeEPuZrhT7CoIE+/smDPvR0hD596oI+85CCPhNKgz4WNIM+uZKCPiZqhD7pi4I+7SyDPphP
gD79rIE+VCOEPhP3gj4uaIA+G1aCPmm+gz5yjIE+NpKCPiQigD7NYoE+SBeCPge6gD7964I+
TQuBPjEogT7mJYE+xeiAPtn5gD7Sc30+jMSBPrEMgT5Szn8+zEt/PnuSfz5c9X0+ZuB9Pn0Z
gT4mOn8+4QeBPrRGfz7hfn8+wbmBPtQigD43A34+z5qBPuqefj51uIE+8jKBPnEqfz7xLX0+
2Zh9PgN7fj7zLYA+hTaBPpbsfj5ArIA+lY18PvOsfT6XTX4+kBh9Pidxez59moA+iSt/Pk/D
fz77N4A+vBZ5Pi52fz5zzn0+uLt2PuMhfj5zhnw+1rt6PlzAfD5RRH4+4AmAPoTDfz5+mnk+
E758PkMEez5mNXc+4dl8PlNMeT5FyH8+EpR3PnhDej513Hg+CT95Pp/Rfj4mP38+kad8PgS3
fD7/Fnw+JYh8PvFydj5MP4A+03x5PpRjej4xh3o+dRF8Piq5eD5HyX0+eHt5PkHKez5vy3o+
FS58Pl1GfD7/43c+Vlt5Pp5ueD6hH3o+Gv56PnzleD4Nu3o+r215PmrMdz6k1XY+o1R5PljC
dj6zOXw+AYp6Ptubez5L7X0+hsV1PjE1dz4ZcHc+uft6PsPIej7E7n4+Duh1Pj/uez6OyHo+
6aN2PhyBdj40x3c+/WB8Po/tdD5HzHc+Sjp5Pvd2eD6JZ3k+Aed0PvhCdj4iHHk+Q3F3PnEd
ej5bFnk+aRd6Pq8peD7Sdnk+JYB8Pkp9eT5HHHg+Dkx3Psirdj71JHY+/jR3Po8Mfj65eXQ+
K3B4Pt49dj5iaHQ+r1B1PsPLeD7puHU+Vnx4PjDaeD5bR3s+Add3Pqvgdj50vnk+FFV3PrPi
dD54dXc+YhJ3PssKdj5bjnQ+ziR1PjJZdj5jOnM+Md5yPqaZdT6vE3c+fT15PmFkcT7OyHQ+
sD90PrP9cz7wynE+9f11PnYLdD7hHnU+5NR0PoDlcT4EpXg+UXVxPmWceD7KT3Q+iHBzPvW+
cT4MvnY+jN92PtfadD75KHg+DchxPn8wdj42N3I+WXJzPnQIdD5xJnU+t0V0PlNicT73QXY+
e9pzPtK8dj6QSng+JhtyPvkndj6v4XE+TidvPuY4dD6h+3U+lBh4PhROdj4E3HI+6IZ0PrCZ
cj7LvnU+yApwPptxdT5PDHU+Zi10Pskucz48R3M+vSBwPpnjbz6LZnE+6lJ1PqSYbj72MnU+
sWF0PvWCcj7V528+m0VuPv2ecz66hnI+qil0PnledD7Q/XI+Ca1zPg63cD5UoXQ+SRxxPhKB
bz6crW8+509yPpfgbT7NHHM+LOhzPvw/cz5/sXI+1AZ0PvF1cD4dC3U+Z3tzPpztbT4Xc3I+
A2xxPtQsdD7pmXU+ekdxPmasdT4WsXY+yaFwPjx0cj4mCHI+sbJxPgqtbz78w3I+uNx0Ptkg
eT5QsHU+AD5yPu0Mcj6OmHM+pq9zPkGpcz5iGHM+9ApzPhlMbz45zG4+HzRvPq48cz7BDHE+
JcBwPtpdcj4BVHE+jXJ0Pv4odD6XmGs+xSVvPkh3bj4yoHI+Il1xPleAcD7qvm8+NrBvPgqr
bz7CqnA+doNyPvf6cD7lDnI+bhJwPrH4bz5rgW8+GXRvPv7qcD44wnE+v+BwPvI6bD6G3m4+
yJZxPj/9cT5Dz2s+ILlxPkYecT4602w+Zl1vPoplbz6qvGw+zqhtPgkcbz5D/20+upZwPjdH
bT4L+m8+LWBuPl5vcj5P3G4+wSVwPuBRcT6ys24+DIJ1PmAGbT7C3Wo+p0dtPmhwbj5tDm8+
ZvxyPmbDcj7sj28+6blwPuA0cz6qCG8+t7tvPqs0az6eDHI+eSJzPt4Gbz6xmnI+JtRqPhTf
bD6Aimw+TsxxPn6OaT5Bu3E+jURsPreVbz7gA28+xIBqPpG0bz7Sjm8+Q+JvPgmFbD4TN28+
NY9sPk48aT6I7XA+HG5yPkyxaD6sy2s+8PBsPvILaj7ICm8+wuBuPhgacT6duG0+jalwPoA3
cD6s2G8+azBwPn3waj7laG8+i/VoPu+Dcj5h9W4+vRVxPtIpbT6fpm0+VdNsPiuYaj5jfG0+
5AduPiSYbT7d024+w6xsPliLbT50IW8+D8xrPsSJaj6ZN28+2aprPkkXbD5Wo28+buNqPiqp
bj7WeG4+wn9tPtCVbD4mFnE+jD9vPmNMcT619ms+InhwPooybT7eUGo+Z2FwPlbvaz7hb3E+
o0hvPpJdbj46WWs+B/BsPoAaZj6+M2w+hv9rPiZZaT722Ws+WgJyPlU9bT6MUG0+oIhqPh7c
bT75G2k+GkxuPi9+bT5Tk2Y+x49sPswoaD4m92s+LMlsPsOmbD5DG3E+6yJqPq2Zaz5KXHA+
+lRxPvD2aT6jb2s+NWZqPusVbT5ykm4+2q1vPvowaD4wtW8+4hNvPqgxaz4Z/Gw+79JpPtZB
az5jNW4+Ad9uPsMNcD6C92g+znpvPtuTaz7SeW4+LiVwPgJ8cT5QNmg+Z3lpPjcQbD7qN2o+
LdBxPtnpbT7tMHI+wHlrPnYnaj5hKWs+m9BuPvIGbj7xu2g+6D5uPlbsaj4rw2s+JqZsPh+C
aD7HxW0+CfFmPr6jaj5RWms+5GZqPlnwZj4rBmk+X+5rPnxpbD54B2k+TRxoPgQtaj5ORmg+
ilZpPpLHaT7p8mk+rploPj3vZj5sDmk+NW9nPmkCaD4pdGc+syZoPm/DaD4s12s+0DBqPuDB
aD62nWc+5TRsPmsdaz4uxWg+dFdnPsDKbD7ctG0+CElnPpd/az4ZM2s+lPBrPuWKbj4lP28+
0rVoPru2ZT6Bdmk+SI5pPkH3aD7cFWs+iYlsPmflaj7bMGg+1zpmPo1BbT65zWk+rG9oPqar
aj5So2g+H5BpPu/aaz7eNm0+miplPmpZaj6FNGg+LTVvPk8Waj5Fe24+6RFpPouCZz43w2o+
tFpnPvaXbj6m7mo+8YRlPlcbZT4kGG4+LiRqPvS0ZT7EuWk+w4hoPlKQaj6YJGw+eqNqPsdo
az5yYmk+AdhoPi3KbD6n9Wg+orhoPkn8aD4UEGc+hyFpPqUNaT7m9mk+YCVrPlnyZT77CWk+
8d5mPn49aT6eJms+Jn5qPlo8aT4wjmo+</AssayYData></Step><Step><CommonData><SampleLocation>10</SampleLocation><SampleID></SampleID><SampleGroup></SampleGroup><SampleInfo></SampleInfo><SampleRow>F</SampleRow><SamplePlate>1</SamplePlate><WellType>KSAMPLE</WellType><Concentration>-1</Concentration><ConcentrationUnits>µg/ml</ConcentrationUnits><MolarConcentration>-1</MolarConcentration><MolarConcUnits>nM</MolarConcUnits><MolecularWeight>-1</MolecularWeight><Temperature>30</Temperature><StartTime>3797773</StartTime><AssayTime>1100</AssayTime></CommonData><FlowRate>1000</FlowRate><StepType>ASSOC</StepType><StepName>Association</StepName><StepStatus>OK</StepStatus><ActualTime>801.4</ActualTime><CycleTime>0.2</CycleTime><AssayXData Points="4007">VLM+RDHAPkTuzD5Eutk+RJjmPkRU8z5EIQA/RP4MP0TLGT9EhyY/RFQzP0QhQD9E/kw/RLpZ
P0SYZj9EVHM/RDGAP0TujD9Eupk/RJimP0RUsz9EIcA/RP7MP0TL2T9EmOY/RFTzP0QxAEBE
/gxARLoZQESHJkBEVDNARDFAQET+TEBEy1lARJhmQERUc0BEMYBARP6MQES6mUBEh6ZARGSz
QEQhwEBE7sxARLrZQESH5kBEVPNARDEAQUTuDEFEyxlBRIcmQURkM0FEMUBBRP5MQUS6WUFE
h2ZBRGRzQUQxgEFE/oxBRLqZQUSYpkFEVLNBRDHAQUTuzEFEutlBRIfmQURk80FEMQBCRP4M
QkS6GUJEmCZCRGQzQkQxQEJE/kxCRLpZQkSYZkJEVHNCRCGAQkTujEJEy5lCRIemQkRUs0JE
IcBCRP7MQkTL2UJEh+ZCRFTzQkQhAENE7gxDRMsZQ0SYJkNEVDNDRDFAQ0TuTENEullDRIdm
Q0Rkc0NEMYBDRP6MQ0S6mUNEh6ZDRGSzQ0QxwENE7sxDRMvZQ0SH5kNEVPNDRDEARET+DERE
yxlERIcmRERkM0REIUBERO5MRES6WUREmGZERFRzREQhgERE7oxERLqZRESYpkREVLNERDHA
RETuzEREy9lERIfmRERU80REIQBFRP4MRUS6GUVEmCZFRGQzRUQxQEVE/kxFRLpZRUSYZkVE
VHNFRCGARUT+jEVEy5lFRIemRURUs0VEIcBFRP7MRUS62UVEh+ZFRFTzRUQxAEZE7gxGRMsZ
RkSYJkZEVDNGRCFARkTuTEZEy1lGRIdmRkRkc0ZEMYBGRP6MRkS6mUZEmKZGRFSzRkQhwEZE
/sxGRLrZRkSH5kZEVPNGRCEAR0T+DEdEuhlHRIcmR0RkM0dEIUBHRP5MR0S6WUdEmGZHRFRz
R0QhgEdE/oxHRLqZR0SHpkdEVLNHRDHAR0T+zEdEy9lHRJjmR0Rk80dEMQBIRP4MSES6GUhE
mCZIRFQzSEQxQEhE7kxIRMtZSESHZkhEVHNIRDGASETujEhEy5lIRJimSERks0hEMcBIRP7M
SES62UhEmOZIRFTzSEQhAElE7gxJRMsZSUSYJklEVDNJRCFASUT+TElEy1lJRJhmSURkc0lE
IYBJRO6MSUS6mUlEmKZJRGSzSUQxwElE7sxJRMvZSUSY5klEVPNJRCEASkTuDEpEyxlKRJgm
SkRUM0pEMUBKRP5MSkTLWUpEh2ZKRFRzSkQhgEpE/oxKRMuZSkSHpkpEVLNKRCHASkT+zEpE
utlKRJjmSkRU80pEIQBLRO4MS0S6GUtEhyZLRGQzS0QxQEtE7kxLRLpZS0SHZktEZHNLRDGA
S0T+jEtEuplLRIemS0RUs0tEMcBLRP7MS0TL2UtEmOZLRFTzS0QhAExE/gxMRMsZTESYJkxE
VDNMRCFATETuTExEy1lMRIdmTERUc0xEMYBMRP6MTES6mUxEmKZMRGSzTEQxwExE7sxMRLrZ
TESH5kxEVPNMRCEATUT+DE1EyxlNRJgmTURUM01EMUBNRP5MTUTLWU1Eh2ZNRGRzTUQhgE1E
/oxNRMuZTUSHpk1EZLNNRCHATUTuzE1E29lNRIfmTURU801EMQBORO4MTkTLGU5EmCZORGQz
TkQhQE5E/kxORMtZTkSHZk5EZHNORDGATkT+jE5EuplORJimTkRUs05EMcBORO7MTkS62U5E
h+ZORGTzTkQhAE9E7gxPRMsZT0SHJk9EVDNPRDFAT0TuTE9Ey1lPRIdmT0Rkc09EMYBPRP6M
T0S6mU9Eh6ZPRGSzT0QhwE9E/sxPRMvZT0SY5k9EZPNPRDEAUETuDFBEyxlQRIcmUERUM1BE
MUBQRP5MUES6WVBEmGZQRGRzUEQhgFBE7oxQRLqZUESHplBEVLNQRCHAUETuzFBEutlQRJjm
UERk81BEMQBRRP4MUUS6GVFEhyZRRGQzUUQxQFFE/kxRRLpZUUSYZlFEVHNRRCGAUUTujFFE
uplRRJimUURUs1FEIcBRRP7MUUS62VFEh+ZRRFTzUUQhAFJE/gxSRMsZUkSHJlJEVDNSRDFA
UkT+TFJEy1lSRJhmUkRUc1JEIYBSRP6MUkTLmVJEh6ZSRGSzUkQhwFJE/sxSRLrZUkSY5lJE
ZPNSRDEAU0TuDFNEuhlTRIcmU0RUM1NEIUBTRP5MU0S6WVNEh2ZTRGRzU0QhgFNE7oxTRMuZ
U0SYplNEVLNTRCHAU0TuzFNEy9lTRIfmU0RU81NEIQBURO4MVETLGVREhyZURFQzVEQxQFRE
/kxURMtZVESHZlREVHNURDGAVETujFREy5lURIemVERUs1REMcBURP7MVETL2VREmOZURGTz
VEQhAFVE7gxVRLoZVUSYJlVEVDNVRDFAVUT+TFVEullVRIdmVURkc1VEMYBVRP6MVUTLmVVE
mKZVRGSzVUQxwFVE/sxVRLrZVUSY5lVEVPNVRCEAVkTuDFZEuhlWRIcmVkRUM1ZEMUBWRP5M
VkS6WVZEmGZWRGRzVkQxgFZE/oxWRLqZVkSYplZEZLNWRDHAVkTuzFZEy9lWRIfmVkRU81ZE
IQBXRO4MV0TLGVdEmCZXRGQzV0QhQFdE/kxXRMtZV0SHZldEVHNXRCGAV0TujFdEuplXRIem
V0RUs1dEMcBXRP7MV0TL2VdEh+ZXRFTzV0QxAFhE/gxYRLoZWESHJlhEVDNYRDFAWETuTFhE
y1lYRIdmWERkc1hEIYBYRP6MWETLmVhEh6ZYRGSzWEQxwFhE/sxYRLrZWESY5lhEVPNYRDEA
WUT+DFlEuhlZRIcmWURUM1lEMUBZRO5MWUTLWVlEh2ZZRGRzWUQxgFlE/oxZRMuZWUSYpllE
VLNZRDHAWUTuzFlEy9lZRIfmWURk81lEMQBaRO4MWkS6GVpEmCZaRGQzWkQxQFpE/kxaRLpZ
WkSYZlpEVHNaRDGAWkTujFpEy5laRIemWkRks1pEMcBaRP7MWkTL2VpEmOZaRFTzWkQhAFtE
/gxbRLoZW0SYJltEVDNbRCFAW0T+TFtEy1lbRIdmW0Rkc1tEMYBbRP6MW0TLmVtEh6ZbRGSz
W0QxwFtE7sxbRLrZW0SH5ltEVPNbRDEAXETuDFxEuhlcRJgmXERkM1xEIUBcRP5MXETLWVxE
h2ZcRGRzXEQhgFxE7oxcRLqZXESHplxEVLNcRCHAXET+zFxEy9lcRIfmXERU81xEIQBdRO4M
XUS6GV1EmCZdRFQzXUQxQF1E7kxdRLpZXUSYZl1EZHNdRCGAXUTujF1Ey5ldRJimXURUs11E
IcBdRO7MXUTL2V1EmOZdRGTzXUQhAF5E7gxeRLoZXkSYJl5EZDNeRDFAXkT+TF5Ey1leRIdm
XkRUc15EMYBeRP6MXkTLmV5Eh6ZeRFSzXkQhwF5E7sxeRLrZXkSH5l5EVPNeRDEAX0TuDF9E
yxlfRIcmX0RkM19EMUBfRP5MX0S6WV9Eh2ZfRGRzX0QxgF9E7oxfRMuZX0SYpl9EZLNfRDHA
X0T+zF9Ey9lfRIfmX0RU819EIQBgRP4MYETLGWBEhyZgRFQzYEQxQGBE7kxgRLpZYESYZmBE
VHNgRDGAYETujGBEy5lgRJimYERUs2BEIcBgRP7MYETL2WBEh+ZgRFTzYEQxAGFE/gxhRMsZ
YUSYJmFEZDNhRCFAYUTuTGFEy1lhRJhmYURkc2FEIYBhRP6MYUTLmWFEh6ZhRGSzYUQxwGFE
7sxhRLrZYUSH5mFEVPNhRDEAYkT+DGJEuhliRIcmYkRkM2JEMUBiRO5MYkS6WWJEmGZiRGRz
YkQxgGJE7oxiRLqZYkSHpmJEVLNiRDHAYkTuzGJEy9liRJjmYkRU82JEMQBjRO4MY0S6GWNE
hyZjRFQzY0QxQGNE/kxjRLpZY0SYZmNEVHNjRDGAY0T+jGNEy5ljRJimY0Rks2NEIcBjRO7M
Y0S62WNEh+ZjRFTzY0QhAGRE/gxkRLoZZESHJmREVDNkRDFAZET+TGREullkRIdmZERUc2RE
IYBkRP6MZES6mWREmKZkRFSzZEQxwGRE7sxkRLrZZESY5mREZPNkRDEAZUTuDGVEyxllRJgm
ZURUM2VEMUBlRO5MZUS6WWVEmGZlRGRzZUQxgGVE7oxlRMuZZUSYpmVEVLNlRDHAZUTuzGVE
y9llRJjmZURk82VEMQBmRP4MZkS6GWZEhyZmRFQzZkQxQGZE7kxmRMtZZkSoZmZEZHNmRDGA
ZkTujGZEuplmRIemZkRUs2ZEMcBmRP7MZkTL2WZEmOZmRGTzZkQxAGdE/gxnRMsZZ0SHJmdE
VDNnRDFAZ0TuTGdEy1lnRIdmZ0Rkc2dEIYBnRO6MZ0TLmWdEmKZnRFSzZ0QxwGdE7sxnRLrZ
Z0SY5mdEVPNnRDEAaET+DGhEyxloRIcmaERUM2hEQkBoRP5MaETLWWhEh2ZoRGRzaEQxgGhE
Do1oRLqZaESopmhEVLNoRCHAaETuzGhEy9loRJjmaERk82hEMQBpRO4MaUS6GWlEmCZpRGQz
aUQxQGlE7kxpRMtZaUSYZmlEZHNpRDGAaUTujGlEuplpRIemaURks2lEMcBpRP7MaUS62WlE
mOZpRFTzaUQhAGpE7gxqRLoZakSYJmpEVDNqRDFAakT+TGpEy1lqRIdmakRUc2pEMYBqRP6M
akTLmWpEh6ZqRFSzakQxwGpE/sxqRLrZakSY5mpEVPNqRDEAa0TuDGtEuhlrRIcma0R1M2tE
MUBrRP5Ma0S6WWtEh2ZrRGRza0QxgGtE/oxrRLqZa0SHpmtEVLNrRCHAa0T+zGtEy9lrRIfm
a0Rk82tEMQBsRO4MbES6GWxEmCZsRFQzbEQxQGxE/kxsRMtZbESHZmxEVHNsRDGAbET+jGxE
uplsRJimbERUs2xEIcBsRO7MbES62WxEmOZsRFTzbEQhAG1E7gxtRMsZbUSYJm1EZDNtRDFA
bUT+TG1Ey1ltRJhmbURUc21EMYBtRO6MbUS6mW1Eh6ZtRGSzbUQhwG1E7sxtRMvZbUSH5m1E
VPNtRDEAbkT+DG5EyxluRJgmbkRUM25EMUBuRO5MbkTLWW5Eh2ZuRGRzbkQhgG5E/oxuRLqZ
bkSHpm5EVLNuRCHAbkT+zG5EutluRIfmbkRU825EMQBvRP4Mb0S6GW9EhyZvRFQzb0QxQG9E
/kxvRMtZb0SYZm9EVHNvRDGAb0TujG9EuplvRIemb0RUs29EMcBvRP7Mb0TL2W9EmOZvRGTz
b0QhAHBE/gxwRLoZcESHJnBEZDNwRDFAcET+THBEy1lwRIdmcERkc3BEMYBwRO6McES6mXBE
h6ZwRGSzcEQhwHBE7sxwRLrZcESY5nBEZPNwRDEAcUTuDHFEyxlxRJgmcURUM3FEMUBxRP5M
cUTLWXFEh2ZxRGRzcUQxgHFE7oxxRLqZcUSYpnFEVLNxRCHAcUT+zHFEy9lxRJjmcURk83FE
IQByRP4MckTLGXJEmCZyRFQzckQhQHJE7kxyRMtZckSYZnJEVHNyRCGAckT+jHJEuplyRJim
ckRUs3JEIcByRO7MckS62XJEh+ZyRFTzckQxAHNE7gxzRLoZc0SYJnNEVDNzRCFAc0TuTHNE
ullzRIdmc0RUc3NEMYBzRP6Mc0S6mXNEh6ZzRFSzc0QxwHNE/sxzRLrZc0SH5nNEVPNzRCEA
dET+DHREyxl0RIcmdERkM3REIUB0RP5MdETLWXREh2Z0RGRzdEQhgHRE/ox0RMuZdESYpnRE
VLN0RCHAdET+zHREutl0RIfmdERk83REMQB1RO4MdUS6GXVEmCZ1RFQzdUQxQHVE7kx1RLpZ
dUSHZnVEVHN1RCGAdUTujHVEy5l1RIemdURUs3VEMcB1RO7MdUTL2XVEmOZ1RGTzdUQhAHZE
/gx2RMsZdkSHJnZEVDN2RCFAdkTuTHZEy1l2RJhmdkRkc3ZEIYB2RP6MdkTLmXZEh6Z2RGSz
dkQhwHZE/sx2RMvZdkSH5nZEVPN2RCEAd0T+DHdEyxl3RIcmd0RkM3dEIUB3RP5Md0TLWXdE
h2Z3RGRzd0QxgHdE7ox3RLqZd0SHpndEZLN3RCHAd0T+zHdEutl3RIfmd0Rk83dEIQB4RO4M
eETLGXhEhyZ4RFQzeEQhQHhE/kx4RMtZeESYZnhEZHN4RDGAeETujHhEy5l4RIemeERks3hE
McB4RP7MeES62XhEmOZ4RGTzeEQxAHlE/gx5RLoZeUSYJnlEZDN5RDFAeUTuTHlEy1l5RIdm
eURUc3lEIYB5RP6MeUS6mXlEh6Z5RGSzeUQhwHlE/sx5RLrZeUSY5nlEVPN5RCEAekT+DHpE
uhl6RIcmekRUM3pEMUB6RO5MekTLWXpEmGZ6RGRzekQxgHpE7ox6RMuZekSYpnpEVLN6RDHA
ekTuzHpEy9l6RIfmekRU83pEIQB7RO4Me0S6GXtEmCZ7RHUze0QxQHtE/kx7RLpZe0SHZntE
VHN7RCGAe0TujHtEy5l7RIeme0Rks3tEMcB7RO7Me0S62XtEmOZ7RFTze0QhAHxE/gx8RLoZ
fESYJnxEVDN8RCFAfET+THxEy1l8RIdmfERkc3xEMYB8RP6MfETLmXxEmKZ8RGSzfEQxwHxE
7sx8RMvZfESH5nxEVPN8RDEAfUTuDH1Euhl9RIcmfURkM31EMUB9RO5MfUS6WX1EmGZ9RFRz
fUQhgH1E7ox9RLqZfUSHpn1EVLN9RDHAfUTuzH1Ey9l9RIfmfURU831EIQB+RP4MfkS6GX5E
mCZ+RFQzfkQxQH5E7kx+RMtZfkSoZn5EVHN+RCGAfkTujH5Ey5l+RJimfkRUs35EMcB+RP7M
fkS62X5EmOZ+RFTzfkQxAH9E/gx/RMsZf0SYJn9EVDN/RDFAf0TuTH9Eull/RIdmf0RUc39E
IYB/RP6Mf0S6mX9EmKZ/RGSzf0QxwH9E7sx/RMvZf0SY5n9EZPN/RBAAgER/BoBE5gyAREwT
gESyGYBEECCARH8mgETdLIBERDOARKo5gEQYQIBEf0aARN1MgEREU4BEslmARBhggER3ZoBE
3WyARERzgESqeYBEGICARH+GgETmjIBERJOARLKZgEQYoIBEd6aAROasgEREs4BEsrmARBjA
gER3xoBE3cyAREzTgESq2YBEGOCARHfmgETd7IBETPOARLL5gEQQAIFEdwaBROYMgURME4FE
qhmBRBgggUR/JoFE5iyBREwzgUSqOYFEEECBRIdGgUTmTIFETFOBRLJZgUQQYIFEf2aBROZs
gUREc4FEqnmBRBCAgUR/hoFE3YyBRESTgUSqmYFEEKCBRH+mgUTmrIFERLOBRKq5gUQYwIFE
f8aBRN3MgURE04FEstmBRBDggUR/5oFE3eyBRETzgUSy+YFEEACCRHcGgkTmDIJERBOCRLIZ
gkQYIIJEfyaCROYsgkREM4JEsjmCRBhAgkR/RoJE3UyCRExTgkSyWYJEEGCCRH9mgkTdbIJE
THOCRKp5gkQYgIJEf4aCRN2MgkREk4JEqpmCRBiggkR/poJE3ayCRESzgkSquYJEEMCCRH/G
gkTdzIJETNOCRLLZgkQQ4IJEd+aCRObsgkRM84JEsvmCRBAAg0R3BoNE5gyDREQTg0SqGYNE
GCCDRH8mg0TmLINERDODRKo5g0QYQINEf0aDROZMg0REU4NEqlmDRBBgg0R3ZoNE5myDRExz
g0SqeYNEEICDRHeGg0TmjINETJODRKqZg0QYoINEd6aDROasg0REs4NEsrmDRBjAg0R3xoNE
5syDREzTg0Sy2YNEEOCDRH/mg0Td7INETPODRKr5g0QQAIREfwaEROYMhERME4REshmERBAg
hER/JoRE5iyEREQzhESyOYREGECERH9GhETdTIRERFOERKpZhEQYYIREd2aERN1shEREc4RE
qnmERBCAhER/hoRE5oyEREyThESqmYREGKCERHemhETmrIRERLOERLK5hEQYwIREd8aERObM
hERM04REqtmERBDghER/5oRE3eyEREzzhESq+YREEACFRH8GhUTmDIVETBOFRLIZhUQQIIVE
fyaFRN0shUREM4VEqjmFRBBAhUR3RoVE5kyFRExThUSyWYVEEGCFRHdmhUTdbIVERHOFRKp5
hUQYgIVEf4aFRN2MhURMk4VEspmFRBighUR3poVE5qyFRESzhUSquYVEGMCFRHfGhUTmzIVE
RNOFRLLZhUQQ4IVEf+aFRN3shURM84VEqvmFRBgAhkR/BoZE3QyGREwThkSqGYZEGCCGRH8m
hkTmLIZERDOGRKo5hkQQQIZEd0aGROZMhkRMU4ZEqlmGRBhghkR/ZoZE5myGRERzhkSyeYZE
GICGRHeGhkTdjIZERJOGRKqZhkQYoIZEf6aGRN2shkREs4ZEqrmGRBjAhkR3xoZE5syGRETT
hkSy2YZEEOCGRHfmhkTd7IZERPOGRLL5hkQYAIdEfwaHRN0Mh0RME4dEqhmHRBggh0R/JodE
3SyHREwzh0SqOYdEEECHRH9Gh0TmTIdERFOHRLJZh0QQYIdEd2aHRN1sh0RMc4dEsnmHRBiA
h0R3hodE5oyHRESTh0SqmYdEEKCHRHemh0TdrIdERLOHRLK5h0QQwIdEd8aHRObMh0RM04dE
qtmHRBDgh0R35odE5uyHREzzh0Sq+YdEEACIRH8GiETdDIhETBOIRLIZiEQYIIhEdyaIRN0s
iEREM4hEqjmIRBhAiER/RohE5kyIRERTiESqWYhEEGCIRHdmiETdbIhERHOIRKp5iEQYgIhE
d4aIRN2MiEREk4hEspmIRBigiER3pohE3ayIRESziESyuYhEEMCIRH/GiETdzIhETNOIRKrZ
iEQY4IhEd+aIRN3siERM84hEsvmIRBAAiUR/BolE5gyJREwTiUSyGYlEGCCJRH8miUTdLIlE
TDOJRLI5iUQYQIlEd0aJROZMiUREU4lEqlmJRBBgiUR3ZolE7myJRExziUSyeYlEEICJRH+G
iUTdjIlETJOJRLKZiUQQoIlEf6aJROasiUREs4lEsrmJRBjAiUR3xolE5syJREzTiUSy2YlE
GOCJRHfmiUTm7IlETPOJRLL5iUQQAIpEfwaKRN0MikREE4pEshmKRBggikR/JopE3SyKREwz
ikSyOYpEGECKRHdGikTmTIpETFOKRLJZikQQYIpEf2aKROZsikREc4pEqnmKRBiAikR/hopE
5oyKREyTikSqmYpEGKCKRH+mikTmrIpERLOKRKq5ikQQwIpEd8aKRObMikRM04pEstmKRBjg
ikR/5opE3eyKRETzikSq+YpEGACLRH8Gi0TmDItERBOLRKoZi0QYIItEdyaLRN0si0RMM4tE
sjmLRBhAi0R/RotE3UyLRERTi0SqWYtEGGCLRHdmi0TdbItERHOLRKp5i0QQgItEf4aLRN2M
i0RMk4tEspmLRBigi0R/potE3ayLREyzi0SquYtEGMCLRH/Gi0TmzItETNOLRLLZi0QY4ItE
f+aLRN3si0RE84tEqvmLRBgAjER/BoxE5gyMREwTjESqGYxEGCCMRH8mjETmLIxETDOMRKo5
jEQYQIxEf0aMROZMjERMU4xEqlmMRBBgjER3ZoxE3WyMRERzjESqeYxEEICMRH+GjETmjIxE
RJOMRLqZjEQQoIxEf6aMROasjERMs4xEqrmMRBDAjER3xoxE5syMRETTjESq2YxEGOCMRH/m
jETd7IxERPOMRLL5jEQQAI1EfwaNROYMjUREE41EshmNRBAgjUR/Jo1E3SyNREQzjUSyOY1E
EECNRH9GjUTdTI1ETFONRLJZjUQYYI1Ed2aNRN1sjURMc41EsnmNRBiAjUR3ho1E5oyNREyT
jUSqmY1EGKCNRH+mjUTmrI1ETLONRLK5jUQYwI1Ef8aNRObMjURM041EstmNRBjgjUR/5o1E
5uyNREzzjUSy+Y1EGACORH8GjkTdDI5ETBOORKoZjkQYII5EdyaOROYsjkRMM45EqjmORBBA
jkR3Ro5E5kyORExTjkSqWY5EEGCORHdmjkTdbI5ERHOORLJ5jkQQgI5Ef4aORN2MjkREk45E
qpmORBCgjkR3po5E3ayORESzjkSyuY5EGMCORH/GjkTdzI5ERNOORLLZjkQY4I5Ef+aORN3s
jkRE845EsvmORBgAj0R3Bo9E3QyPREwTj0SyGY9EECCPRHcmj0TdLI9ETDOPRLI5j0QYQI9E
d0aPROZMj0REU49EqlmPRBBgj0R/Zo9E5myPRExzj0SqeY9EEICPRH+Gj0TdjI9ETJOPRKqZ
j0QQoI9Ed6aPRN2sj0REs49EsrmPRBDAj0R/xo9E5syPREzTj0Sq2Y9EEOCPRH/mj0Td7I9E
RPOPRLL5j0QYAJBEfwaQRN0MkERME5BEqhmQRBggkER3JpBE3SyQREQzkESqOZBEGECQRH9G
kETdTJBERFOQRLJZkEQYYJBEf2aQRN1skEREc5BEqnmQRBiAkER/hpBE5oyQRESTkESymZBE
GKCQRH+mkETdrJBETLOQRLK5kEQYwJBEd8aQRObMkERE05BEstmQRBjgkER/5pBE3eyQRETz
kESy+ZBEGACRRH8GkUTdDJFERBORRLIZkUQYIJFEdyaRRN0skUREM5FEsjmRRBhAkUR3RpFE
3UyRRExTkUSqWZFEGGCRRHdmkUTmbJFETHORRKp5kUQYgJFEf4aRRN2MkURMk5FEspmRRBCg
kUR3ppFE5qyRREyzkUSquZFEGMCRRHfGkUTmzJFERNORRKrZkUQY4JFEd+aRRN3skURE85FE
qvmRRBAAkkR/BpJE3QySREwTkkSqGZJEGCCSRH8mkkTmLJJETDOSRLI5kkQQQJJEf0aSRN1M
kkREU5JEslmSRBhgkkR/ZpJE3WySRExzkkSyeZJEGICSRH+GkkTdjJJERJOSRLKZkkQYoJJE
d6aSRN2skkRMs5JEsrmSRBDAkkR3xpJE5sySREzTkkSy2ZJEEOCSRHfmkkTm7JJETPOSRLL5
kkQQAJNEdwaTROYMk0RME5NEshmTRBAgk0R3JpNE5iyTREQzk0SqOZNEEECTRIdGk0TmTJNE
RFOTRKpZk0QQYJNEf2aTROZsk0RMc5NEqnmTRBCAk0R3hpNE5oyTRESTk0SymZNEEKCTRHem
k0TdrJNERLOTRKq5k0QYwJNEf8aTRObMk0RE05NEqtmTRBjgk0R/5pNE5uyTRETzk0Sy+ZNE
EACURH8GlETdDJRERBOURKoZlEQYIJREhyaURN0slERMM5REqjmURBBAlER/RpRE5kyURERT
lESqWZREEGCURH9mlETmbJRETHOURLJ5lEQQgJREf4aURN2MlEREk5REqpmURBCglER/ppRE
3ayUREyzlESquZREEMCURH/GlETdzJRETNOURKrZlEQY4JREd+aURN3slERM85REsvmURBgA
lUR/BpVE3QyVREwTlUSqGZVEECCVRH8mlUTdLJVETDOVRLI5lUQQQJVEf0aVROZMlURMU5VE
qlmVRBhglUR/ZpVE5myVRERzlUS6eZVEGICVRHeGlUTdjJVETJOVRKqZlUQQoJVEf6aVROas
lUREs5VEsrmVRBDAlUR/xpVE3cyVREzTlUSy2ZVEGOCVRH/mlUTd7JVETPOVRKr5lUQYAJZE
dwaWROYMlkREE5ZEqhmWRBgglkR/JpZE5iyWREQzlkSyOZZEEECWRHdGlkTdTJZERFOWRKpZ
lkQYYJZEf2aWROZslkRMc5ZEqnmWRBiAlkR/hpZE3YyWRESTlkSymZZEGKCWRH+mlkTdrJZE
TLOWRKq5lkQQwJZEd8aWRObMlkRM05ZEstmWRBDglkR35pZE3eyWRETzlkSq+ZZEEACXRHcG
l0TdDJdERBOXRKoZl0QYIJdEfyaXROYsl0REM5dEqjmXRBBAl0R3RpdE3UyXRERTl0SqWZdE
GGCXRHdml0TdbJdERHOXRKp5l0QQgJdEf4aXROaMl0RMk5dEqpmXRBCgl0R/ppdE5qyXREyz
l0SquZdEGMCXRHfGl0TmzJdETNOXRLLZl0QY4JdEd+aXRN3sl0RM85dEsvmXRBgAmER/BphE
5gyYREwTmESqGZhEGCCYRHcmmETmLJhERDOYRKo5mEQQQJhEf0aYRN1MmERMU5hEslmYRBhg
mER/ZphE3WyYRERzmESyeZhEEICYRHeGmETmjJhERJOYRKqZmEQYoJhEd6aYRN2smEREs5hE
srmYRBDAmER/xphE5syYREzTmESy2ZhEGOCYRHfmmETd7JhERPOYRKr5mEQYAJlEfwaZROYM
mURME5lEshmZRBAgmUR/JplE7iyZREwzmUSqOZlEGECZRH9GmUTmTJlETFOZRKpZmUQQYJlE
f2aZRN1smUREc5lEqnmZRBCAmUR3hplE5oyZREyTmUSqmZlEGKCZRHemmUTmrJlERLOZRKq5
mUQQwJlEf8aZRObMmURE05lEqtmZRBjgmUR35plE5uyZREzzmUSq+ZlEGACaRHcGmkTdDJpE
TBOaRLIZmkQQIJpEfyaaRN0smkRMM5pEsjmaRBBAmkR3RppE3UyaRERTmkSyWZpEGGCaRHdm
mkTdbJpERHOaRLJ5mkQYgJpEf4aaRN2MmkRMk5pEspmaRBigmkR3pppE5qyaRESzmkSyuZpE
GMCaRHfGmkTmzJpETNOaRLLZmkQY4JpEf+aaRN3smkRM85pEsvmaRBgAm0R/BptE5gybREwT
m0SqGZtEECCbRH8mm0TdLJtETDObRLI5m0QYQJtEf0abRN1Mm0REU5tEslmbRBhgm0R3ZptE
3WybRERzm0SqeZtEEICbRH+Gm0TmjJtERJObRKqZm0QQoJtEf6abRN2sm0RMs5tEqrmbRBjA
m0R3xptE3cybRETTm0Sq2ZtEGOCbRHfmm0Td7JtERPObRLL5m0QQAJxEdwacRN0MnERME5xE
shmcRBggnER3JpxE3SycREQznESyOZxEEECcRHdGnETdTJxETFOcRLJZnEQYYJxEf2acRN1s
nERMc5xEqnmcRBiAnER/hpxE5oycREyTnESqmZxEGKCcRHemnETdrJxETLOcRKq5nEQYwJxE
f8acRN3MnERM05xEstmcRBjgnER/5pxE3eycREzznESq+ZxEEACdRH8GnUTmDJ1ERBOdRLIZ
nUQYIJ1EfyadROYsnUREM51EsjmdRBhAnUR/Rp1E3UydRExTnUSqWZ1EEGCdRH9mnUTmbJ1E
RHOdRLJ5nUQQgJ1Ef4adRN2MnUREk51EupmdRBCgnUR3pp1E5qydREyznUSyuZ1EEMCdRH/G
nUTdzJ1ETNOdRLLZnUQY4J1Ef+adRN3snURM851EsvmdRBgAnkR3Bp5E3QyeREQTnkSqGZ5E
GCCeRH8mnkTmLJ5ETDOeRKo5nkQYQJ5Ed0aeROZMnkRMU55EqlmeRBBgnkR3Zp5E5myeRERz
nkSqeZ5EEICeRHeGnkTmjJ5ERJOeRKqZnkQYoJ5Ef6aeRN2snkREs55EsrmeRBDAnkR3xp5E
5syeREzTnkSy2Z5EGOCeRHfmnkTd7J5ERPOeRKr5nkQQAJ9EdwafRN0Mn0RME59EqhmfRBgg
n0R/Jp9E5iyfREQzn0SqOZ9EEECfRHdGn0TdTJ9ERFOfRLpZn0QYYJ9Ef2afRN1sn0RMc59E
snmfRBiAn0R3hp9E3YyfRESTn0SymZ9EEKCfRH+mn0TmrJ9ERLOfRKq5n0QYwJ9Ef8afRN3M
n0RM059EstmfRBjgn0R/5p9E5uyfREzzn0Sq+Z9EEACgRH8GoETdDKBETBOgRKoZoEQYIKBE
fyagRN0soEREM6BEsjmgRBhAoER3RqBE5kygRExToESqWaBEEGCgRH9moETdbKBERHOgRKp5
oEQQgKBEf4agROaMoEREk6BEqpmgRBCgoER3pqBE5qygREyzoESquaBEGMCgRH/GoETmzKBE
TNOgRLLZoEQQ4KBEd+agRObsoERE86BEqvmgRBAAoUR/BqFE5gyhREQToUSyGaFEECChRH8m
oUTdLKFETDOhRLI5oUQQQKFEf0ahROZMoURMU6FEqlmhRBhgoUR/ZqFE3WyhRERzoUSqeaFE
GIChRHeGoUTdjKFETJOhRLKZoUQYoKFEd6ahRN2soURMs6FEqrmhRBjAoUR/xqFE5syhRETT
oUSy2aFEEOChRHfmoUTd7KFETPOhRLL5oUQYAKJEdwaiROYMokRME6JEqhmiRBAgokR/JqJE
5iyiREQzokSqOaJEEECiRH9GokTmTKJERFOiRLJZokQYYKJEf2aiROZsokREc6JEqnmiRBCA
okR/hqJE5oyiREyTokSymaJEGKCiRH+mokTdrKJERLOiRKq5okQQwKJEd8aiRObMokRE06JE
qtmiRBjgokR/5qJE3eyiRETzokSy+aJEGACjRHcGo0TdDKNETBOjRKoZo0QQIKNEdyajROYs
o0RMM6NEsjmjRBBAo0R/RqNE3UyjRExTo0SqWaNEEGCjRH9mo0TdbKNETHOjRLJ5o0QYgKNE
d4ajROaMo0REk6NEqpmjRBigo0R/pqNE3ayjRESzo0SyuaNEEMCjRHfGo0TdzKNERNOjRLLZ
o0Qh4KNEf+ajRObso0RM86NEsvmjRBAApER/BqRE3QykREQTpESqGaREECCkRH8mpETdLKRE
TDOkRKo5pEQYQKREd0akROZMpERMU6REslmkRBBgpER/ZqRE3WykRExzpES6eaREGICkRH+G
pETdjKRETJOkRKqZpEQQoKREf6akROaspERMs6REsrmkRBDApER/xqRE3cykRETTpESy2aRE
EOCkRHfmpETd7KRERPOkRLL5pEQYAKVEfwalROYMpUREE6VEshmlRBggpUR3JqVE3SylREwz
pUSyOaVEEEClRH9GpUTdTKVETFOlRKpZpUQYYKVEd2alRN1spUREc6VEsnmlRBiApUR3hqVE
3YylRESTpUSymaVEGKClRH+mpUTmrKVERLOlRKq5pUQYwKVEd8alRObMpURE06VEstmlRBjg
pUR35qVE3eylREzzpUSy+aVEEACmRHcGpkTdDKZERBOmRLIZpkQYIKZEdyamROYspkRMM6ZE
sjmmRBhApkR/RqZE5kymRERTpkSyWaZEGGCmRHdmpkTdbKZERHOmRLJ5pkQYgKZEf4amRN2M
pkRMk6ZEspmmRBCgpkR/pqZE5qymREyzpkSquaZEEMCmRHfGpkTmzKZERNOmRLLZpkQY4KZE
d+amRObspkRM86ZEqvmmRBAAp0R3BqdE5gynREwTp0SqGadEGCCnRH8mp0TdLKdERDOnRLI5
p0QYQKdEd0anRN1Mp0REU6dEslmnRBBgp0R/ZqdE3WynRExzp0SqeadEGICnRHeGp0TmjKdE
RJOnRLKZp0QYoKdEd6anRN2sp0RMs6dEsrmnRBjAp0R/xqdE3cynREzTp0Sq2adEGOCnRH/m
p0Td7KdETPOnRLL5p0QYAKhEfwaoROYMqERME6hEshmoRBAgqER/JqhE5iyoREwzqESyOahE
GECoRH9GqETmTKhERFOoRKpZqEQQYKhEf2aoROZsqEREc6hEqnmoRBCAqER/hqhE5oyoREyT
qESqmahEEKCoRH+mqETdrKhERLOoRLK5qEQQwKhEf8aoRN3MqERM06hEqtmoRBDgqER/5qhE
3eyoRETzqESy+ahEEACpRHcGqUTdDKlETBOpRLIZqUQYIKlEfyapRN0sqUREM6lEsjmpRBhA
qUR3RqlE3UypRERTqUSyWalEEGCpRH9mqUTmbKlERHOpRLJ5qUQYgKlEd4apRN2MqUREk6lE
qpmpRBCgqUR/pqlE5qypRESzqUSyualEGMCpRH/GqUTdzKlETNOpRKrZqUQY4KlEd+apRObs
qURM86lEsvmpRBAAqkR/BqpE3QyqREQTqkSyGapEECCqRH8mqkTmLKpERDOqRLI5qkQYQKpE
d0aqROZMqkREU6pEslmqRBBgqkR/ZqpE7myqRExzqkSqeapEEICqRHeGqkTdjKpETJOqRKqZ
qkQYoKpEd6aqROasqkRMs6pEqrmqRBjAqkR/xqpE3cyqRETTqkSy2apEGOCqRIfmqkTm7KpE
TPOqRLL5qkQYAKtEfwarROYMq0REE6tEshmrRBAgq0R3JqtE5iyrREQzq0SyOatEEECrRHdG
q0TdTKtETFOrRKpZq0QYYKtEd2arROZsq0RMc6tEsnmrRBiAq0R3hqtE3YyrRESTq0SymatE
GKCrRHemq0TmrKtETLOrRKq5q0QQwKtEd8arRObMq0RE06tEstmrRBDgq0R/5qtE3eyrRETz
q0Sq+atEEACsRH8GrETdDKxETBOsRLIZrEQYIKxEdyasROYsrERMM6xEsjmsRBhArER3RqxE
5kysRExTrESyWaxEGGCsRHdmrETdbKxETHOsRKp5rEQQgKxEd4asROaMrEREk6xEspmsRBCg
rER/pqxE3aysRESzrESquaxEEMCsRIfGrETdzKxETNOsRLLZrEQQ4KxEd+asRN3srERE86xE
svmsRBAArUR/Bq1E5gytREwTrUSqGa1EGCCtRH8mrUTmLK1ERDOtRKo5rUQQQK1Ef0atROZM
rURMU61EslmtRBhgrUR3Zq1E3WytRERzrUSqea1EGICtRH+GrUTdjK1ERJOtRLKZrUQYoK1E
f6atRN2srUREs61EqrmtRBjArUR3xq1E3cytRETTrUSq2a1EGOCtRH/mrUTd7K1ERPOtRKr5
rUQQAK5EdwauRN0MrkRME65EshmuRBggrkR3Jq5E3SyuREwzrkSyOa5EGECuRH9GrkTdTK5E
TFOuRLJZrkQYYK5Ef2auRN1srkREc65EqnmuRBCArkR/hq5E5oyuREyTrkSqma5EEKCuRHem
rkTdrK5ETLOuRKq5rkQQwK5Ed8auRN3MrkRE065EstmuRBjgrkR/5q5E3eyuRETzrkSq+a5E
GACvRH8Gr0TdDK9ERBOvRKoZr0QYIK9EdyavROYsr0REM69EsjmvRBBAr0R/Rq9E3UyvRERT
r0SqWa9EGGCvRH9mr0TmbK9ERHOvRLJ5r0QQgK9Ef4avRN2Mr0REk69EqpmvRBigr0R3pq9E
5qyvREyzr0Syua9EEMCvRHfGr0TdzK9ETNOvRLLZr0QY4K9Ef+avRObsr0RM869EsvmvRBgA
sER/BrBE5gywREwTsESqGbBEECCwRHcmsETdLLBETDOwRLI5sEQQQLBEf0awROZMsEREU7BE
slmwRBhgsER3ZrBE5mywRERzsESqebBEEICwRH+GsETmjLBERJOwRKqZsEQYoLBEf6awROas
sERMs7BEsrmwRBjAsER3xrBE5sywRETTsESq2bBEGOCwRH/msETd7LBETPOwRKr5sEQYALFE
fwaxRN0MsUREE7FEqhmxRBggsUR3JrFE3SyxREwzsUSqObFEGECxRH9GsUTdTLFETFOxRLJZ
sUQYYLFEd2axRN1ssUREc7FEsnmxRBiAsUR/hrFE3YyxREyTsUSqmbFEGKCxRH+msUTdrLFE
RLOxRKq5sUQQwLFEf8axRN3MsURE07FEqtmxRBjgsUR/5rFE3eyxRETzsUSq+bFEGACyRHcG
skTmDLJERBOyRLIZskQQILJEdyayRN0sskRMM7JEqjmyRBhAskR/RrJE5kyyRERTskSqWbJE
GGCyRH9mskTdbLJERHOyRLJ5skQYgLJEf4ayRN2MskREk7JEspmyRBigskR/prJE5qyyREyz
skSqubJEGMCyRHfGskTmzLJERNOyRLLZskQQ4LJEf+ayRN3sskRM87JEqvmyRBgAs0R/BrNE
5gyzREwTs0SyGbNEECCzRH8ms0TmLLNETDOzRKo5s0QYQLNEf0azRN1Ms0REU7NEqlmzRBhg
s0R3ZrNE5myzRERzs0SyebNEGICzRH+Gs0TmjLNETJOzRLKZs0QQoLNEf6azRN2ss0REs7NE
qrmzRBjAs0R3xrNE3cyzRETTs0Sq2bNEGOCzRHfms0Td7LNERPOzRLL5s0QYALREdwa0RN0M
tERME7REqhm0RBggtER3JrRE5iy0REwztESyObREGEC0RH9GtETdTLRETFO0RLJZtEQYYLRE
d2a0RN1stEREc7REqnm0RBiAtER3hrRE3Yy0RESTtESqmbREGKC0RH+mtETmrLRETLO0RKq5
tEQQwLREd8a0RN3MtERM07REqtm0RBjgtER/5rRE5uy0RETztESy+bREEAC1RHcGtUTmDLVE
RBO1RKoZtUQYILVEdya1RN0stUREM7VEqjm1RBhAtUR3RrVE5ky1RERTtUSyWbVEEGC1RHdm
tUTdbLVETHO1RLJ5tUQYgLVEf4a1ROaMtURMk7VEspm1RBigtUR/prVE5qy1RESztUSyubVE
EMC1RH/GtUTdzLVETNO1RLLZtUQY4LVEd+a1RN3stURM87VEqvm1RBAAtkR3BrZE3Qy2RFQT
tkSqGbZEGCC2RH8mtkTmLLZETDO2RKo5tkQYQLZEd0a2ROZMtkREU7ZEslm2RBBgtkR/ZrZE
5my2RExztkSyebZEGIC2RH+GtkTdjLZETJO2RLKZtkQYoLZEf6a2ROastkRMs7ZEqrm2RBjA
tkR3xrZE5sy2REzTtkSy2bZEGOC2RH/mtkTd7LZETPO2RKr5tkQQALdEfwa3RN0Mt0RME7dE
qhm3RBggt0R3JrdE5iy3REQzt0SyObdEEEC3RHdGt0TdTLdERFO3RKpZt0QYYLdEd2a3ROZs
t0RMc7dEqnm3RBCAt0R3hrdE3Yy3RESTt0SymbdEEKC3RH+mt0TdrLdERLO3RLK5t0QQwLdE
f8a3RN3Mt0RE07dEstm3RBjgt0R/5rdE5uy3REzzt0Sy+bdEEAC4RHcGuETmDLhERBO4RKoZ
uEQYILhEfya4RN0suERMM7hEqjm4RBhAuER3RrhE5ky4RERTuESyWbhEGGC4RHdmuETdbLhE
THO4RKp5uEQQgLhEf4a4RN2MuEREk7hEqpm4RBiguER3prhE3ay4RESzuESqubhEGMC4RHfG
uETdzLhETNO4RKrZuEQY4LhEd+a4RObsuERE87hEqvm4RBgAuUR3BrlE3Qy5REwTuUSqGblE
ECC5RHcmuUTdLLlETDO5RLI5uUQQQLlEd0a5ROZMuUREU7lEslm5RBhguUR/ZrlE5my5RERz
uUSyeblEGIC5RHeGuUTdjLlETJO5RKqZuUQYoLlEd6a5ROasuURMs7lEqrm5RBjAuUR3xrlE
3cy5RETTuUSy2blEGOC5RH/muUTd7LlETPO5RKr5uUQQALpEdwa6ROYMukREE7pEqhm6RBgg
ukR/JrpE3Sy6REQzukSyObpEGEC6RHdGukTdTLpETFO6RLJZukQYYLpEd2a6ROZsukREc7pE
qnm6RBCAukR/hrpE3Yy6RESTukSymbpEGKC6RHemukTmrLpETLO6RKq5ukQYwLpEf8a6RN3M
ukRE07pEqtm6RBDgukR35rpE5uy6REzzukSq+bpEEAC7RHcGu0TdDLtERBO7RLIZu0QYILtE
dya7RN0su0RMM7tEqjm7RBBAu0R3RrtE3Uy7RERTu0SyWbtEEGC7RHdmu0TmbLtERHO7RKp5
u0QYgLtEf4a7RN2Mu0REk7tEqpm7RBigu0R3prtE3ay7REyzu0SyubtEGMC7RH/Gu0TdzLtE
TNO7RKrZu0QY4LtEd+a7RN3su0RE87tEqvm7RBgAvER/BrxE3Qy8REQTvESyGbxEGCC8RHcm
vETmLLxETDO8RLI5vEQYQLxEd0a8ROZMvEREU7xEslm8RBhgvER/ZrxE3Wy8RExzvESqebxE
GIC8RH+GvETdjLxETJO8RLKZvEQYoLxEd6a8RN2svEREs7xEsrm8RBjAvER/xrxE3cy8REzT
vESq2bxEGOC8RHfmvETm7LxETPO8RLL5vEQQAL1Edwa9RN0MvURME71Eqhm9RBggvUR/Jr1E
5iy9REQzvUSqOb1EGEC9RH9GvUTmTL1ERFO9RLJZvUQYYL1Ef2a9RN1svURMc71Eqnm9RBiA
vUR/hr1E3Yy9REyTvUSqmb1EGKC9RHemvUTmrL1ETLO9RKq5vUQQwL1Ed8a9RN3MvURM071E
stm9RBjgvUR35r1E5uy9RETzvUSq+b1EGAC+RHcGvkTmDL5ETBO+RKoZvkQYIL5Efya+RN0s
vkREM75Esjm+RBBAvkR3Rr5E3Uy+RExTvkSqWb5EGGC+RHdmvkTdbL5ERHO+RLJ5vkQQgL5E
f4a+ROaMvkREk75Eqpm+RBigvkR3pr5E3ay+RESzvkSqub5EEMC+RHfGvkTdzL5ERNO+RLLZ
vkQh4L5Ed+a+RN3svkRE875Esvm+RBgAv0R3Br9E5gy/REwTv0SqGb9EGCC/RH8mv0TdLL9E
RDO/RKo5v0QQQL9Ef0a/RN1Mv0REU79Eslm/RBBgv0R3Zr9E5my/RERzv0Sqeb9EGIC/RH+G
v0TdjL9ERJO/RLKZv0QQoL9Ef6a/RN2sv0REs79Eqrm/RBjAv0R/xr9E3cy/RETTv0Sy2b9E
GOC/RHfmv0Tm7L9ERPO/RLL5v0QQAMBEdwbARN0MwERME8BEqhnARBAgwER/JsBE3SzAREwz
wESqOcBEGEDARHdGwETmTMBETFPARLJZwEQQYMBEd2bAROZswERMc8BEqnnARBCAwER3hsBE
5ozARESTwESqmcBEGKDARHemwETmrMBERLPARKq5wEQQwMBEf8bARObMwERM08BEstnARBjg
wER/5sBE5uzAREzzwESq+cBEGADBRH8GwUTmDMFETBPBRKoZwUQQIMFEfybBRN0swURMM8FE
sjnBRBBAwUR/RsFE5kzBRExTwUSyWcFEGGDBRHdmwUTdbMFETHPBRLJ5wUQQgMFEf4bBRN2M
wUREk8FEspnBRBigwUR3psFE3azBRESzwUSyucFEGMDBRH/GwUTdzMFETNPBRLLZwUQQ4MFE
f+bBRN3swURE88FEqvnBRBgAwkR/BsJE3QzCREQTwkSqGcJEGCDCRH8mwkTmLMJERDPCRLI5
wkQYQMJEd0bCRO5MwkREU8JEqlnCRBhgwkR3ZsJE3WzCRExzwkSqecJEEIDCRHeGwkTdjMJE
TJPCRLKZwkQYoMJEf6bCROaswkRMs8JEsrnCRBDAwkR/xsJE5szCRETTwkSy2cJEGODCRHfm
wkTd7MJETPPCRLL5wkQQAMNEdwbDRN0Mw0REE8NEqhnDRBggw0R3JsNE5izDREwzw0SqOcNE
GEDDRHdGw0TmTMNETFPDRLJZw0QQYMNEf2bDROZsw0REc8NEqnnDRBCAw0Q=</AssayXData><AssayYData Points="4007">af9hPh5WYD7Xl2Q+69JmPkhNYT5VD2Y+aJ1lPjPqZj7dsGU+yfRkPjcVZz5tdmo+LXhmPqYD
aj5rPmk+pQdoPtb1aD74rmk+iLZpPlo+bj6iLGw+FClqPsCuZT4ZnWU++ZNnPkjAbD7X92s+
iLVsPv1Jaj7OFWk+42puPieCaD4Sp20+NEVsPsUubz5s3W4+E79xPmMDaj49Bm4+UfhrPjB0
bj5p0XI+rz1uPmmBcz5L2W8+A/5vPq5pcD5i7nA+iCptPvzUcT5IrW8+pn1zPu43cT75kG4+
ThNuPtw/bz4nDG8+qEx1PvmqdD5wZXU+WIZzPjQ7dD6+hXI+US51PqJKdD5/2XM+nsVyPt6q
dj7zdnE+4bB1PsXsdz6MSXI+y2N1PvSvcT5SIHQ+W4d2PgvTdj6RknU+6LJ3Ppk7dz4YLXk+
bRZ2PnE6dj6USnk+P59yPvegdD7ZQnY+Lr96PvwIcz4VjHg+IqR2Pg4ieD7Hh3Q+fYp7PmEw
ej4TkHs+tXR3PrCweT4bGnc+XCl3PgDgdT5A6Ho+6Uh7PkeQez7viHk+j+Z9PhkGeD583Xw+
EuV8Pu6ifT6tNYE+Oqh8PjiHfD5S0n4+NaWAPk+bfT4QKX4+Z317PhOfej4lhn8+xbF6PvEX
fj4xCoA+f8h9PkougD4m+38+Ei5+PodNgT6xQIA+98qAPqlpez7CeIE+Z9eAPnJggT56sn8+
eJCAPiMQgD59OIA+laV9PjQEgT4ANYE+QPiDPrjNfz6rc4E+L9+BPqpNgD48OYM+TCOAPqUH
gj7Nv4A+hheCPrsYgT5uJIE+44ODPp4PgT6a14E++FOBPpXVgT64g4M+c9mAPixngj5naYM+
CneCPqlahD6Z8oA+uN2CPndKgT44N4M+p7mCPh8/gT4ypoQ+SImDPgAagz6AtoM+yvmCPn4E
hD42lII+0XiDPkEqgz7ryYM+K72EPrqPhD7LmYQ+aMeEPlbKhT7SaIU+1qiDPp2PhT67T4Q+
0weEPvLugj5/rIM+4LyEPk9ahD68XYU+ePqEPrOWhT64o4U+cfyGPkJphT61K4U+UDGDPhmX
hT7WP4M+S1OFPtB+hT7ssII+3/+GPkdjhT5uVoY+FraGPvNVhj6+Y4c+iquGPkhWhj7ywIU+
9PiHPpgmhj72jYY+vN2FPjjphz76JYg+jBeHPnZpiD4jRIY+cvmFPuH0iD7zQ4c+EqGHPnIg
hz4LWog+ey+JPpOviD6TCog+xpeIPnICiD6zoIk+7jOHPvWZiD5Bfog+tTeKPuN6iD44moY+
3o+IPh5Ghz4LYYs++l2HPjpkiT71d4g+Q+mGPms8iD5R8ok+GJaIPge5iD68sYo+xP+IPvWT
iT5rRIg+ysyIPtIMiz5o7Yk+KFyKPmKCij69c4o+VAqJPoRyiT6CAYo+2QOJPifgij7aF4k+
6SaKPlV4iT6ag4k+IUOMPp4SjD6+VIk+r7OLPjoFiz7opIo+j/OLPjeVjD7g0os+kG+LPlYG
iz7Tu4s+m22MPkqiiz4PzIo+T9eJPh3LjD75b4w+RJqKPopTjD6sxIs+UUmMPlYXjT7vsYw+
BnCMPuRsjT4eyok+x9uNPgoWjD4AJYs+/3ONPnz+iz5/xIw+KU6MPtdKjj7ojow+8NKMPqEa
jT4JKo0+SlyLPnfsjT5izow+h8GMPph0jT5lGow+Os+OPtxtiz6vs40+t4OOPkhgjT5QnI4+
dYCMPnmojT4SNY8+OTWOPnF2jz5uWo0+8X2NPq6HjT5gJI8+VGCMPuI7jT5AVY0+wLSNPkED
jj7NtIw+fK+PPmG5jT4BGJA+LmqPPod8jz67Lo4+BBaPPs8akD4VcY0+rSeOPrcejj7Qj44+
hTKPPof5jz66x44+8KmPPm6vkT7iU5A+B8uPPkWLjz6CaI8+OkePPjjhkD4UEo8+k5KOPgIA
kD6+H48+PMKPPpqKkT4GlY4+M/eRPqC3kD4enJA+o/aOPmIckj6KppA+XQaRPsrYkT5u9pA+
5y6PPh6MkD52AJE+KyGSPtEBkT6cmpA+ugaTPsPOkD7h75E+xduSPvgEkT4J1ZI+z6yPPvWL
jz6lh5I+I9GQPjS2kT4LOpM+UjmQPlmlkj6h1ZE+x5eRPqpPkT6sO5M+BWCSPl7Vjz4LzJE+
19mRPjS2kj76mY8+DUWSPgk/lD7vWJE+TaqRPnmIkj73/5I+cL2SPl6fkj7nupE+azeRPu/2
kj7jGZM+rAuSPrCPkT63x5I+oTWTPu/GlD5yq5M+M5SSPlb1kz4CA5U+mSmSPoY3kz5onZE+
qhqTPs3Gkj5as5I+e/6TPiholD73+JI+ZYGUPvJrlD4VM5I+KwyUPtzakj4mxZQ+0YSTPpfb
kz7PDJA+2RuTPrRkkz7B95U+txCVPvI4kj4LJpM+SHWUPkWclD59+5Q+zcaUPtdHlD4z0JM+
cLOUPsiUlD7deZc+wDuVPko9lT42m5Q+uGmVPoBdlD6PPpU+gqaTPow5lj42cJU+SYSUPrEY
lT7QOJU+KpGZPmTjlD78+pQ+8UCVPkMPlT5meJY+lXaVPo3flT4sg5M+VVCXPvNOmD62MZU+
ZGOWPphqlT5+GJU+TP2VPh15kj5B0JY+Q5SWPopRlz4rz5Y+s5qVPmmilj4lLpY+ogaYPhHZ
lz5WqZU+Jx+XPtVxlz7L8pQ+i6iUPrRCmD6xcZY+6HGVPlCmlz5uI5Y+sXOXPtqtlz4JZJg+
C9qTPkBKlj6AlJY+kIuYPvQpmD5D+Jg+4kmXPgmzlz5AhZg+gemXPlZ2mD4Iupc+23CZPsFU
lz5qipY++KyUPm36lj6sspU+e0eXPrJcmD5m7Zc+hIKXPoAHmT7N9pg+ZP2YPl0bmT5l75k+
SWGZPq0Xlz5Pn5g+ruuZPjXPmD6FkZg+49qaPt9nmD4EVJo+C/SYPoKhmj5c5Jo+6vSZPm9X
mT7mxZg+M06ZPr53mT5U0Zg+gheaPksxmT788Zo+4veYPrAvmz69qZo+BZCZPu6OmD5TJJg+
ah6aPmmVmT64h5o+NjeZPo96mT7nMZs+9Y2bPquvmT4f4Jo+HDCaPliDmj4rsZc+qcOcPtd2
mz6n0Zo+mNWZPltimz6y3Zo+hnCaPiA1mj7S55k+FXOcPoRGmj4pRZs+B+iZPhlwmj6ZNpw+
jI2bPvCSmD5XKZs+beqZPom7mj64Fps+ukicPnlWnD7wJJ4+0tSZPoKUmz4NLps+FuWZPqKt
mz5oxJs+4XibPgiTmT6bA50+39iaPjXVmz7eR5w+Iv2dPggcnT5fCZs+lZOePseRnD7jyps+
+eSbPu22nD5GZpw+XbScPidnmz6iFZw+VYSbPhJUnD6eApo+iG+cPnG4nT5WrZw+1ROaPvD8
nD4GlZ4+FNucPgUunT5er54+NgydPkRunD726J8+3W2cPiQgnD62Ypw+x2KdPpH/nD5Vkpw+
t86ePkSwnj6lpJ0+GO+dPtVqnD6mjps+2BObPtsSnT56VZ0+pNGdPigvnT4DBZ4+qNuePlTg
nT5TAJw+HbCcPsnlnT7uQp4+QDOdPnKanT69LJw+wbWePv9wnT6LUJ4+DDKdPkKtnT7O5J4+
jyOePsxBnz49lZ0+zS+ePioSnT5jn58+65ShPq6snj6Z0J8+xAWgPi+lnT6e9Z4+iKWgPtxn
oD5gUJ4+3A+gPp8MoD7SJqE+icGePnnHnz7AYKA+NlagPkHJnT4hUJ4+VtGePgNdnz4MbKA+
H16hPil2nT58BqI+0rSdPsW9oj7eEp4+uqydPqpMoD5DmJ8+sd6fPq0aoT707Z8+0oGjPgp9
oT7Jd6A+wWGePoGrnz6NR6A+Z5ufPjCGoD4+dp4+KyegPhQfnz4Va6A+THygPrICnz71SaM+
aziePruBoD5J+6E+vjaiPonmoT7mzZ4+TGGePo23nz4SIKE+HlyfPgQanz7ATaE+iG+hPizm
nz7BQKE+KlegPgB1oD64i6E+wZuiPp1FoT4qOKE+jcegPjduoj5ZPKI+xuifPvAGoD7wUKA+
Gu6hPvLSoD4s0p8+DRmjPnDpoD7A0aE+gU6gPikLpD7e/6A+BdigPrghoj6x+KE+WRSgPvH4
oT7XjqM+JIijPhzSoj7LCqI+ovOgPmoDoT7K7qE+rYakPoKNoD7iV6M+czSiPl8Aoj5v1aE+
3g+gPsZ1oT52+58+LPihPjn3oj5NvKA+eyajPna8oT63FaM+iTqjPn71oT5uWKI+HKijPg8M
oT4a/qM+vTCiPmCQoz6HgqQ+mKqjPmMjpD7mdaE+Hz2kPr75oj549KI+nd6iPu0Joz6P1aE+
TVykPpcqpD4FYKQ+Kj2jPs6noj428aM+MWijPsopoz7ZzqM+xyamPtSRpD6HHqY+QQylPjNH
pD4ROaM+VXOjPtTaoj5h/6I+xR2kPqbwoT7jNKY+6QukPlwOpj67LqY+QhGkPpSBqD7rlKQ+
gISiPivapD6liKY+MCilPhaopT4Eu6U+CRelPjX8pT5FQ6Q+u/OkPmAtpD4FvqU+6+CjPtPz
pD7QP6Q+7VSjPvpJoz7fWaY+2ZGjPvf7oz7GiaM+2lCkPkbipT7x46U+KTCmPraPoz6OeKQ+
OgGnPlEKpT53gqY+2oekPnQCpz6kIqU+/3akPmncoz5x/6U+k6umPuE9pj6Zk6U+UGOnPtLm
oz7/S6c+QqajPgpupT5AqKU+pjikPh4Apz4o4qc+0U6jPs4bpj4+H6Y+G5KmPqanpT6XWKc+
fRCkPrMvpz491ac+tJOlPlcApD4y2aU+RnynPu7Opz4J0aU+HpukPtjnpz6to6c+9qGkPkrJ
pD5IWqY+lF+oPh1Qpz76L6g+Kz+nPrqdpj5VN6c+xQ2nPlEfpj4jJac+yTenPkNspz6bJKg+
NHqmPkjHpT5SW6c+oOSnPlNVqT4a8Kg+oWOoPnw8pj6Ip6c+HPqmPh3tpz7Zcag+k/ynPk70
pz7k56k+HwepPibhpz5qsKY+SVGoPngoqj7fc6c+TBSpPk6epz5xTqY+jkWqPir8pz6xP6Y+
bIeqPhFvqD6i+qg+RKKmPnxFqD4ch6g+4QumPmfDpj6bYqk+IxeqPvnbqT4Noqg+/L2nPgus
qT4wX6c+RQaoPoTfqT4gQ6g+8hKoPqbRqD6W66c+CnqoPj3gpz7njac+CP2mPuf8qD6v7Kk+
KYWnPvtyqj7nM6g+HT2pPk9PqT67Fak+gjuoPsDuqT4KyKg+niGpPqZjqj6kzqg+z5SqPl9v
pz5wGKo+RACqPpVJpz64gKk+eMaoPiX7pj6YU6k+c7yqPtgIqj4Te6k+bEirPjK/qT5W5Kk+
idmsPgGlqD6zqqk+fnSpPv3uqT5f+qk+752oPrrZqz7Ig6o+QyerPk+Zqz7AHqo+3LapPj4K
qz6KMKo+ik6oPo6orD6cVKo+sa6qPoLEqz5anas+fLCsPljrqj50wKo+cm6rPqX4qT5qI6k+
QUqqPmkOqj55Tqo+8susPuVoqj5Gv6g+2s+sPv19qj6SK6o+vmOsPpXOrD7U76s+/TWrPuUi
qz7Hj6g+GDmrPi3oqT4g5qo+/jOtPlncrD5ofqs+CCirPhR+rD6iiKk+IIitPmlsrD6e+6s+
PM+rPl1Zqj6GvKw+ihOsPtbzrD6Ra64+ZzetPrcsrD50yKw+FdepPpzjqD7F+Ko+0eOrPlHq
rD6kL60+lpCsPo/drD4H7a4+k/CrPt84rT4GTqs+2tCqPg01rT4NEq4+TgOtPiFVqT5Gfas+
QOCsPsl2rT49Sq0+zSCtPp1Qqz6tuq0+GyOrPjp9rT6O5aw+AnirPmdnrT4apaw+HGWsPhlJ
rD51xa0+teetPhjBrD4nfqs+jjytPiV2rT62D64+EFCsPsBnrT4Rva0+q7CsPuAWrj4Tbq4+
XbGsPkEVrT46Sqw+TZqtPpOerD78a7A+2K2uPuJ1rD6eI68+aUasPtHDqz6ezq4+G56sPp7j
rT53QK8+v8GuPrpEsD44V60+DEevPkyNrD6RHa4+nLKvPuLSrj6rNa0+Zq2uPoclrz5xYq4+
8N6uPqQLrz5uka0+ccWtPpTUrT7LyK8+yYWtPkPZrT5G6q4+9kmsPsLKrz69D60+P4euPu5O
rz4cnK4+fD+wPvzMrj7SU68+37CvPj4jrT4/RK8+o8WtPuO+rz5co64+rVCvPm4rrj4tT68+
HQWwPnlFrz7Uua4+J+GuPpC9rz5rna4+nPSuPrBmrz5i268++WyuPlIKrz6lZLI+BrmtPqGO
sD7awLA+BGKvPl3zsD6jLK4+xUWvPhfYrT64jK4+7/mwPtlQsT6DlbA+GyWuPsWmrj4l5q4+
YVuxPuC7rT5pM64+VXewPnAbsz7JFK8+ulWxPvM6sz47y7E+Rl6vPtOUrz4VObA+h5WuPjH4
sT6mQrE+B3OwPldtrz6tQ7A+chKxPpkHsj57cK8+PjezPrybrz7Eda8+s++xPjMTsD5QPLA+
8eOvPiBCsT7A4q8+/W2xPsIFsj7v+7A+gX6xPv//sD6yh7A+DpKvPnkWsD7rwLI+2/qwPl+u
sT4VzbI+HaGxPgCLsD6T7LA+ED2zPoAmsD4NdrI+LZOzPr9zsT4T4rE+T2OyPpbwrz7KxbA+
LGCwPvIrsz6jVbI+siyzPn3+sT5A5bA+4+qyPlWPsD4Aq7A+Ue6wPpo+sz4xTLI+u7GzPsEs
sj5hCLM+ElyxPqYBsj6TWbM+MgWxPn/fsD7RRbI+2cizPiZEtD46LLE+koKzPgf2sT7kfLE+
a7quPgWxsT5dFLI+CNKwPlAssT61xLM+fN6xPsAMsT7FGLM+JceyPlCPsT7L4rI+lf+0PvnA
sz5AI7I+Xp2xPhFksz5T/rE+qRe0PtSpsz5jQLQ+wJWzPhZMsz7/HbM+9DizPp5UsT5d37I+
tuuyPnD2sT6OuLA+6iyzPsWbtD51TbM+nDuyPpAftj4gH7M+Q5ezPuW4tT6c37U+dne2PmvQ
sz6r2rI+fia0PhDcsj4/brM+oUmzPnGNsT52fbQ+Cx+yPolZtD4BQbQ+AZW0Pkv3sj6CprQ+
3D2zPu3Wsj6eu7I+LKWzPn3osz6yQLU+3QayPoQgsz7Zf7M+Uje0PsahtD4kK7I+m0WzPmV7
sz61ibI+1smzPjyvtT7pz7M+6kSzPg6ltD50M7M+Z/S0Pt45tT6Hy7Q+0OuzPjoAtD5kYLI+
cAC1PpVYsz6DgrQ+vI+2PsbAsz5JprU+lxuzPon8sj5jjbI+emS0PmqLsz78DrM+rjq0Pqnp
tj6P/rI+bZqzPmfpsz7+H7Y+A0CzPhAstD43NrQ+nmm1PlCJtD5Ob7U+oFK1PrectD7uBLQ+
jV21PhmjtD7yrLU+5+q1PibWtD4KT7U+ZOi0Pof1tj6MFbU+I2a0PhAdtT7BerY+e5q2PqfT
tj4vx7M+O/qzPt2Nsz5Y7LM+oc20PiWosj4zcrU+7R63PucrtT5luLQ+LnGzPv1+tj4hyLM+
a8OzPhd6tD4Q3bY+1de3Pp69tz6V2bQ+wFu3PvWitj4tGLY+Kfa0PmEntz4dF7Y+PIm1PltE
tj79urY+YpW1Ph7StD4S8bQ+mY+1Pu9atT7AVLM+Qx24PmxAuD4o37M+Xh60Pnastj465LU+
Fba0Pirztj77QLY+Dpu3PmVAtz5SsLU+VKa0PvtruD5whbY+v8K2Pobvtj5sKrY+Euy2Pojt
tD6SkbQ+rMm2PgXjtj6g57Y+6du2Po6Itj4HErY+FsO1PtGKtD4lnLc+nti2PnOJtT5DXLc+
JYu2Pj15tj4l7bY+giG5Pno/tz7oHLU+Wuy1PgNctT5VXrY+T5G2PpnEtj7of7c++B24Pr5t
uD6LV7U+C121PivXtT6P3bc+3XazPvgLtz5KP7c+Y8W5Pm3jtj7237U+9i23PmOKtz6HI7Y+
G4i3PtAutz4fbLg+1Ne2Pvvktz7vi7c+kfa4Po+btz6WQbc+2Qu4Pj2huT7b+7Y+wd60PmiT
tj7vdrc+MRe5PhXltz5DMLg+L5i4PvqMuj6DG7Y+xPK2PnQEuD53U7g+PMe4Pj5Htz5iHbo+
gLO2Pjbstz5uMLY+4k+4PrtAuD56M7c+dhG5PuAPuj6IMro+0Vm6PptFtz6geLg+TP64Pu0W
uj5uX7g+MaS5PgVXuD6Hzrc+Ikm6PojduD5ayrk+4G26PmntuD66ebk+5F+5PjTmuD4NjLc+
8h+6Pvv7uD5DNbg+EYi4Pji9uT750bg+2Ru4Pu+zuD56l7g+uY24PiTXuD5dxLU+w2y3PgKR
uT4O2bo+3My5PjAAuj5pE7k+ihC5PvA7uj7mQ7o+ogu5PiGruT7IYbc+TzG4PjKvuT4tqrc+
tTG2PnJ4uj7QkLo+Vh+4Pjg9uD4c57g+i9y6PtoWuj4I97g+kXe5PulXuz6eLro+uWa4PurP
uT6Z8rs+P1G6PmH7uD5HBro+dSm5PmQVuT4dGbc+PUO7PmTquj4azbk+lC+7PggwvD7Yqbo+
Krq4PmkWuT51a7o+MbG5PpUJuT7ru7o+kem4PmjMuz5QFLs+C226PrLLuz6Ml7o+4cO7Prho
uD5DOLo+Jbm5Pr+wuT6PzLk+fjS6Pt2tuz7qk7o+VzO6Pu0Iuj6cqLo+pSa8PjQWuT47yLo+
VIG7PpbHvD5FBro+ova4PraPvD5jVLo+iSy5Pn3fuj4cobo+7E67PoQSuz5Oebs+NJS6PrFe
uj4K17o+sTy5PjGvuj74o7s+h6y7Po1Iuj4FBrw+YRS7PhjUvD5akbk+pQu7PrSXuz45GLo+
V9+5PsEDvD6q3rg+nK66Pifcuz5g5Lw+RF+6PnPYuj6fTLw+V5W9PgzQuz6gK7w+F/m6PvvF
uz6fKL0+SUy8PjJCvT5167o+KBK8PmygvT7s/L0+gTG8PrqpvD4y8Lo+Dy69PhnlvT5PR74+
O+i9PjrQvD7wyrw+37W8PoayvD4EMbw+l/m+PqqWuj4h37o+bo68PptZuj6bc7s+4DK8PhhI
vD7/y70+cz67PsdtvT5Turw+aJ26PjX6vD6tfb0+jUm7PlyZvT7V370+Zy68PsNSvD60l7w+
ZG+9Ps6Lvj65FL4+dze8PvRHvT5Byrw+atK8PnXhvD4KC74+QoC7PteTvD5dSr8+X1C8PmD7
vD70mr0+Z7S9PrpjvT4bIbs+99S8PqPivT7RFrw+d/e8PsAmuz4xVL4+xhC+Pp4dvj4d/L0+
fuO/Ph3CvD6wbLw+1Hy9PvoKwD5zmb4+TES+PhKCvT7FoL4+cYm+Ps9nvT7h9L4+YoK9PhET
vj4tC7w+0zi/PtBkvT5OWcA+vv+8Pk4tvD49VL4+oai8PsEDvz4Lvbs+v1K+Pi6JvD42+b0+
oIm+Plw4vz4KS74+vJC9Ppa3vz4HGL4+EXm+PpYfwD7ajr4+Xl2+PknyvT5pLb0+R8e/PtUT
vj53Dr0+W+G+Pu7fvz5cG74+6jW9PgNFvz6rRL0+LbG8Pkykvj5E7sE+qEq9PiXKwD7zxL8+
fsW8PkXqvT6Jv74+vVi9Pv8Evz6DhL0+OKLBPoqjvz5lScA+f+q/Pmojvz7SW70+4hXAPlOL
vz43e74+Mvq+PvyEvz7T0L4+2xW/PmZFvz6DO74+oEm/PggQvj4Oh78+d3m+PnpZvz5jtcA+
QX29PouivT7Bpb8+dT7APr+GwD5Kfb8+Tp6/PkxKvz7WJb4+oNW/PgpUvz59ob8+jR/APjL9
vj4LqL4+NZPBPja2vT63378+xbzBPvpCwD6LYMA+JjvAPo4TwD6soL4+mxa/PvFNvj6/Nr8+
eXvAPrf4wD5Uh8E+JN+/Pmeqvj46Er8+dbTAPnQnwj4GYMA+khLAPij8vz4QFr4+I3S/PgS4
vz5yab8+C1bAPjWGvz4FHcA+KIS+PgvCwD775sA+hF7DPrMgwT41V8E+NMLAPpaQvz5aB70+
ZEPAPpSnwT62Rr0+gOK/PtwAwj7PHb4+4ue/PtlDwD5yQME+SYO+PsAuvz5Ps8E+Xie/Pq7h
vz7RfsA+K9fCPs4FwT5rer0+fv7BPtONvj4hLsA+HhfAPo80wj5QbMI+76HAPtDDwD5G0sA+
45bAPj6KwD46br8+5x3BPioIwj781sI+lnHAPlY8wT5sCMI+fFLCPgGPvz7F8cA+rcvAPu4W
wj4HZcM+dKLAPmW0wT5g18E+jAHAPi6XwD5lT8E+qjDAPiPswj57X78+hcC/Pkmuwj65x8A+
L3XCPgycvz6Lp8E+uaTBPrh8vz6SJMI+DrrBPksWwj4/IsE+mdzBPkSqvz5U58I+imK/Ps7v
vz539r8+owbCPqTzvz40/8E+pHC/PuSewD7ivcA+janAPuNmwj61icI+kajDPi15wT4cTsE+
g0DBPnl+wT79M8E+Wo/BPo0Wwj6jrcM+5sfDPoPWwT4YAcM+Cr7CPv0Gwz7X7sI+l+zCPox1
wz6WIMM+pfe/Ps4twD7kE8E+zcjBPr0Cwz7DtMI+JsDBPrMZwz7I+8A+vhbCPnnTwz4Nq8M+
7/jBPlIxwT64hMI+rHPBPretwj7RKcQ+ZLPDPnjzwT5irr8+sk7CPgFJwT6Oq8I+HmnCPnGA
wT4Ye8E+YXbDPprIwz6LAcI+JOvDPqAZwz6O6MA+Hs/CPlgswz6UZ8E+rDvCPkWcxT4cdsI+
eSHEPrAGwz6Ew8M+2X3CPsUkwz4gfcE+nh3DPiBPwz58jcI+wg3DPu9twT56VcU+LrfEPv+k
wz586MQ+LGfGPiSWxD7QzMQ+e6vDPpiNwz6GCsQ+jkHEPvGUwj5a3MI+bfjDPi93wz58s8Q+
zJLDPmXCxD4bBMQ+sGjEPu/1wT7av8M+2MfEPiY5wj6YYcI+ZYnAPgqwwz47pMU+KWTFPvjl
wz4aA8M+NBTFPloJwz5ZrsI+MXbEPgmAxD6VucQ+B5vCPkSlwz58AsM+55HEPtzIwT54AcM+
B8zEPsdewz7K28M+A0LFPtWGwj4iasQ+PqPEPhDwwj58osI+egjCPhqjxD73DcQ+v2nEPqKF
xT6RacM+JT3EPioxxD6MPsQ+4PPEPtPNwj4r88M+IhXEPj/1xT5NQcI+FYrCPvw3xD4MSMc+
gKHEPuxrwz6ElMU+DHrDPqKNxD6TicM+qtTGPvPJxT5j9cQ+qszGPhBsxD5O28M+elXEPgNn
xT6aKsM+28nEPq+3xj7X6MU+lbXFPvdcwz5+nsQ+e1rEPvwnxT4dIcQ+GYXEPgwSxD6Bt8M+
wRrFPoR/xD6tKsU+1BjGPqjiwz5rMcQ+GXnFPlNRxj5/usU+IaHEPgu9xD7pCcY+N1rGPj5Z
xT5xz8U+6+3GPqSzxT6cP8U+tkPFPqJvxD6Nb8U+aRXFPnHbxT5OscY+KDzEPqiMxD5tbMU+
DZbHPuT9xT48sMY+9ELEPrpswz7Ey8Q+fxvGPhMLxj7MDsY+mGfEPip4xD7WycY+V/vFPqFd
xj5HIcc+DL3FPjxbxj6PrcQ+fqbFPiWexj640MQ+d53GPvUsxz5zgsQ+NxzHPnK4xD4w2cQ+
xafIPqYixj6TpsY+mDDGPsQ9yD6eJMQ+ZzvHPpItxz4zmcQ+tlzGPk7Wxj6fxcQ+FUfGPmvD
xT4bl8Y+p4PEPhNuxj4qWsY+36rGPjxqyD455cY+KZHGPvmUxj6mEsc+D9/GPt60xj5oXcg+
Xr/FPvR0yD5r08Y+jovIPmRIxj4j9sU+Ll3HPrzmxj4cB8g+qbDFPvQtxj6sI8c+9mDFPgRf
xj4HGMU+j5zFPlkAxz629cY+nD/GPhVJxz5Njsc+dUzHPoAtyT4Z2sU+RzrGPkEqyD7yqsY+
u+zHPq3Vxj6OjMc+gmfGPgu+xz79nsY+VyXIPok4xj6x8sU+NI3IPsF+xz7LZMc+q8TGPpgi
xz68Z8g+rDPHPrfeyD5Zx8c+TzTIPiaPxT4T+MY+RUTIPiQ9xT58Xcg+ubzHPjUBxz7gP8g+
GNzIPhR/yD79ZMc+o4PGPgAEyT7pn8k+OyvGPoovyD7y6MY+/YHIPplwxj6G3sg+dZPGPp6s
xj7+w8g+IPjGPhD6yD7U9cY+fP/HPkp4xz5RJsk+eQrJPjeZyj70wMc+TPLIPm4myD5suMg+
OoTJPonEyT7PP8k+Qr7FPgx6yD5R+8c+Dg/JPmwZxj5SZsk+jADIPqyqyD7I4cU+YSvIPq+h
xz6lS8k+yOnJPqhoyT5F9sg+OkvHPgFYxz4y4sY+3cHJPkhfyT7DBco+xizJPmLCyD7Z5cY+
dMLIPm8ryT5jc8o+nzDKPl5rxz7d08g+xw/HPlZxyD5Bmsc+s43KPjZ6xj6YXsg+Pp/JPjyv
yj70ysg+h0rKPu3PyT61ccg+ChfKPlCyyT4Brcc+KzvIPtzwxz6hT8k+B5fIPjLqyD6KUcg+
U03LPsfnyj7X+8c+cFvHPpVvyz7x0sg+Uu3IPkTVxz5PVMo+8tbKPg+IyT7R1Mg+QJvIPp00
yT6FGco+MhbKPideyz4fb8c+7LvHPus1yT64lck+KB/KPjAfyT6YwMs+kf3JPoMxyT42kcs+
diDKPtVdyD6pQco+lo/KPrAWyj7Rwco+VQ3JPgjpyT4+oso+0/zJPq/Oxz60/cY+TqzJPqvg
yT7RIso+lc3JPulayT4KX8o+zcHIPvNbyj7GCM0+v0/IPq4VzT47Jsk+0SvMPpUFyT5y88o+
5k3LPoVLyD7WI8o+2OLLPlZbyj4Vo8g++gLLPshzyj6Cfso+K0PLPn4jyj6DN8k+jwfKPnCn
zD66R8k+jtvKPr4mzD4q2ss+jqDJPuW3yT7cMss+rLHLPiWVyz4oNMs+D9TKPu3eyD4CRss+
EPTJPg1tzD6/78s+tg3NPmjUyj7Dy8k+d5PLPkCmzD5QDcg+mzfLPuRTyD4lHss+HOHMPvpf
yj7wZss+XmTLPvtQyz7KJc0+5IfKPqCvyz5LK8s+XmvLPp7Yyj6UjMs+m9LMPtFGyz4Ldcs+
ul/NPoajyz41MMo+Do3MPuxeyT63/so+RIzNPnozyz7dLMs+krDLPlugyj71mMo+e/LKPgWo
yz7Uhsw+KL3KPuJ3zD79d80+qCHNPhjLzT4d0Mo+IQLKPi1+yz5uDMw+ymvLPkFKzD52Bcs+
iknLPjx3yz41WMk+d07MPnszyz65xss+gSLLPloVzD6Z/8s+i6DNPrf/yj6hM8s+yYfMPvYz
zT5HRMs+RuLKPuzGyz7+N8w+tHDLPhGnzD5M+Mo+qazMPo1Hyz4AUc0+XwHMPqSTzT4Xj8s+
l//JPvUmyz7NW80+p67OPjORyz5EUsw+F67OPnznyz4Ah8s+M4/LPnlCzT5Lmcs+J1nMPlaN
zT5DdMs+WLrKPtrgzT6EYc8+v/rNPjuVzT5Pzcs+9FfLPvTyzD5Qhs0+5qTMPg9Uyz5Sdsw+
TETMPhkvzj6Rb8w+0BXNPjqZzT4Mh8w+/TXMPpnzzD5kbsw+tPDLPrWMzD4bTs0+qHnMPvJH
zD5lpsw+d5TNPjlVyz422Mo+TAzOPkAnyz6Omc0+5PTKPjcOzD6bMs4+2B3MPrsNzT7ZAs4+
6lDMPhgGzT4qFM4+TgLMPj+mzT6G/s4+k+jNPogTzT40v80+MMPNPld6zT7tZsw+7XLMPiNy
zD6xfM0+eG7NPnwBzT7ujNA+QzDOPh0azj7xNs0+exzLPuBuzD6VWM4+Q/TOPpTyzD7SdM8+
FZLNPvPUzj6Ccs0+s0XOPto4zj5Xpsw+/ZbPPv7Rzj4S9M0+flfMPnB10D7Nx84+HHfNPvnO
zj4REtA+/PrOPr3tzT4/GM4+QIXPPqggzT4yOs0+6i3OPuRizj7HcMw+yhzPPvwfzD7Hqcw+
XqXMPkfjzT7jqsw+xlzOPkum0D5xe80+/gTNPhnWzT6MxM0+yFPQPttvzj5CI88+XVPOPoAz
zz7n5s8+gzLOPqUt0T7L2c4+I5TOPmuazT78Oc4+gQrQPg0ozj6nf80+U6PNPkm6zz7SKdA+
5ybPPiDw0D74CM4+NCHQPttAzj48SM0+zPnNPklKzT7P6M4+BYrPPlGgzT4jNdI+iTHNPt25
zj5hbs4+SwvPProQ0D57c9A+wxvQPpXvzT4qFs4+bznPPmuvzT5jHNA+wTbOPlxezz5oeNA+
ukHQPnbuzz7jTNA+l8bPPijczT5hac4+c23QPlDbzz6U5sw+bGvQPny3zz7ydtA+xLPOPrqR
zj6jL88+0VTOPh5D0T4VmdA+eUvRPnJWzz6Qas8+94jOPr4Y0D6GOs4+jv7QPvjIzz75V9E+
uHHPPrA80T4F6s8+RSHPPly9zj4KW80+g63OPjsh0D4Tis8+cPfPPujKzz6jzdE+6rbPPoyV
zz7wxc4+9jXQPiMF0D41DNA+agPPPjL8zj5Q/dA+HwfSPneG0j7FY80+DCnRPpTzzz7vgtA+
wU7PPiqY0D5UEc8+MqjQPjwRzz5O288+dZDOPmiF0D4VXNA+H2zPPg7A0D54PNA+jgbQPr36
zz5PzMw+z5vNPtgP0D5fPdA+tOfRPp010D4QINE+qOzOPtqc0D6s0c8+vULRPpoJ0D7xMs8+
rS3QPukT0D46jtA+dTPQPnq6zj71cNE+fejPPvKXzz7YNNE+1V3QPrjZ0T7Kp9A+2sLQPtxj
0D5k5NA+z3LRPu2I0T4RDdE+aSTQPgbWzz6nUdE+qF3RPtVg0T4ba9E+ax3QPqJw0D7l19A+
fVzSPgJD0j4/TtE+ajjPPiup0T5u2dM+mOXQPh/30T4u0c4+qfDQPl//0T45e9A+fP7RPgfm
0T5cwtQ+RPnQPmpt0D67tdA+nynRPij4zz67/s4+BVzQPoPn0z4Eg9E+BdjTPpmd0D4cvtE+
lQLSPiC40D5jAtE+2z3SPlrD0D77p9A+g9XRPhs10z5+UNI+NJTTPuKZ0T4BZ9I+S/DPPspK
0j62p9I+jAXQPqEd0j4us9M+zV3RPuB00z6xJtE+s1PTPi0R0j4Oo9M+1wrRPmgi0j4cm9A+
vjLRPmay0j5gEdE+AUjSPuxi0j5kzNM+LizTPump0j7QoNQ+oi/QPg8o0D5q6NA+JDPTPnkU
0j67OdI+wPHRPqkx0z4w9tE+3MHTPs8N0z4ah9I+BE3TPu2X0j53SdM+sM7TPolU0j5J9NQ+
5QrSPl6Q0z6UfdI+ohbUPmn90T6hkdE+fCnSPveG1D6MtdI+NdLRPjQM0z59ktI+ZbDUPioz
0z4eMdE+QLbTPrR/0T7XwNM+9h/RPsAH0T4YsdU+BXDRPsg60j5cRNI+YOLTPhC30z6DmtQ+
/SnSPs5F0j6ZOtI+D5/TPhJd0j53tNM++qPUPlwi0z4uLNM+SYTVPvh70T4BDtM+/ajRPjZ4
0j5FJ9U+qCfTPpqU1D5IbtQ+msfUPlms0z5lR9M+fM/SPo+W0j7t0tI+9RDUPhAM1j5MqtQ+
ruvTPuWM1T4Ws9Q+nErTPkW80z5xKdI+fDnTPm0W0z7RTNE+n4rTPpSs0j6R7NM+gifUPrti
1T5RtNQ+3+HTPjNe0z5/I9U+w3jSPiaE1D7jdtI+ir3UPlnp0j7voNU+LIjRPlwu1T4CAdI+
FqfSPmuZ1T6f0dM+nM3TPvzh0j7o0tI+1E3UPqqX0z7my9U+cKjVPkb60z5qWdQ+bJ3SPis/
1T4r1NM+MbnTPvX20j7lLNQ+mLvVPrX61T7e89E+dkrXPr041T76VNI+bRvUPisI1D5BG9Q+
sonSPnFa1D5+a9Q+KA3WPtL/0z5RQtM+e+TVPgM40j7iYNU+2pnUPmtX0j7N4NM+cvzUPgHX
1D6BWdU+vt/UPj5m0z4aRdU+Xv7WPl9i1D6SMNM+qX7UPjQu1j41tNY+++3TPrlB1T7EcdU+
5QfUPr5b0z56RtU+oGbXPsfX0j5GGtM+FWXTPml11j5ZRdQ+yx3UPiLm1D4cxdQ+SW7VPuGM
1j6RQ9Q+V4jVPt4l1D4VINQ+AgHVPu911T4ipNY+fSHTPgJz1D7FK9U+LljWPvjp1D4m1dM+
w4PWPs9p1T6QH9g++BLVPi+11z7UlNc+FujUPr4q1T59wtU+JEbVPoWJ1D5oatQ+Tg7UPuM1
2D7Totc+Hy7UPtsQ1T7Rf9Q+f2/UPoeQ1D5e8dQ+WY7WPjDG1T71ytQ+zSnTPhid1T6RmtY+
STHVPl4O2D6do9c+ETHWPiqX1z4sd9c+1Y3VPmsp2D5/ntc+aC/WPp6I1j7VMNY+NhHWPthQ
1T5PKNM+HenUPhDI1T5P/tU+mvTWPidp2D7EvNY+Q0fXPt4Z1T62ONc+conUPk2T1z4vcNY+
2ffWPvPS1j63+NY+uFrXPpP51T6QUdc+MWzWPm5y1z6PQNU+G8LWPuBf0z5ey9U+fzLUPojf
1T4uANc+xkXVPnzs1j5OQdY+NtzUPu6s1T6jitY+nl7XPieT1j7m7dU+s3TVPraO1j6Ogtg+
uMzVPuFd1j6nodQ+wAPZPqR/1j6Y29c+yuTVPgFD1j7dGNc+X+XXPino1j59iNc+bvDYPkT+
2D4LKNg+rNHWPjg/1z7WFdo+AB/XPjoW2D7Mjtg+GT7VPghT1z42X9c+Cd3YPkDV2D49D9Y+
3FjYPmOu2D4c3tc+GhPXPrWO1z4hOdc+KezXPoSN1j5Vz9g+oVfYPipQ2D4/H9g+R7jYPlJr
1z7o4Ng+NPTVPhEf2T5qxdQ+B9HXPqCp1z6uAtc+La/aPpNf2T5oa9Y+qyfXPr391z7z29c+
IiLXPrYT1z7xJ9c+bkrWPlIb1j4tuNY+MtPWPoc+2T4nWNU+a6XYPkgH1z7/7dY+cT3WPk4X
2D4ba9U+rYLZPhnN2j4Bdtg+8m7XPqph2T7rgtc+E0bYPqBn2T6N1tg++mzYPq+W2j5/LNc+
qOXXPl1a2D5Ix9g+/2PXPtM51j4cAtk+gQ/XPsvI1j6pmtk+mbDYPtku2T5ESdk+ku/ZPlXy
1z7cgdc+R83YPh4V2T7Gp9g+L8TXPlZO2D7RTNg+2VnYPqRM2D6nKNc+6cHXPlir2j4bJtg+
GorZPqG42D4n9tY+K3bYPgA62T5OVNc+TDrbPg+42D67WNk+18HZPpRP1z5jKdY+oO7YPhf3
1j7Ds9g+RkzZPoz+1z5Za9k+7fTXPk0E2D5g99g+VIXZPurO2D6Mk9c+QiPZPo4B2z55edk+
GLPYPiAo2j60jdk+L/zaPloc2j7CT9o+p63cPhbj1z5yL9k+oUHXPsB32D71lNg+j3TXPr8o
2z6bDtk+G2/aPvGu1j4IMdo+0bPXPiqB2T5eudc+vNjYPk3R2D6TcNk+YUHaPkOP2T6Alto+
r7jaPgjy2j5+Ytg+s1nZPoAV2j7lQdg+ZBnYPuMD2j5Fgds+B2HbPj+K2T4p3dg+z4XYPhCX
1z4EFdo+5lDaPoFn2j4yjdo+GZvZPgZ92j5AlNk+T+PbPmJE2j6SDNk+xfHZPouO2j4YqNw+
21bbPl7O2D6Tp9o+DkHbPqjZ2j6ySds+qwXZPmvb2z7kyds+WXrbPmND2z7LJdo+vpHZPqyz
2j4CA9o+jG3ZPlMs2j6etds+cmrZPj2t2j5zF9w+wsPaPoFx2j63v9o+5C3aPlSD2D4kz9k+
3mbbPnWW2T48mds+jPHaPtiP2j79q9g+w9fbPoLn2z7/odk+vYHaPmfN3D4DF9o+mFzYPv4m
3D6bF9s+DGvZPuqS2z7RYdo+YdTbPllM2D52lNk+N/XZPvbY2z75n9k+6sjePi6y2D67UNo+
GDLaPnkg3D4Y1Ng+sXfbPpqS2z6BN9k+8ZXbPo9t2j6Uktk+5lLbPuUZ2z70lto+X4HbPmKT
2z4y8No+zpnZPni62z4Z5do+jX/XPrb72z7uFto+JZHcPjFX3D6Swd0+CxbaPmj92j5js9o+
rWraPqwz3T5WS90+aoDbPiMf2z4CBdw+DI/aPsMk2j7uE9s+k1jbPk7L2z48bds+zcjZPkRy
2z5xd9o+f3zaPi642j5FMto+ELrbPpiG2j50kNs+uY/aPhuG3D5ZDts+50faPreG3D4wk9s+
F/baPjx72z78Rdw+Pp/dPhWU2z7eLdo+Q9DbPkLm2z4yUto+cBfcPt5A2T75X9s+KOrZPmwg
3D7cwNo+w83cPuug3D5LCN0+x5HbPm7R3D5MBto+XPHbPiOJ3D5IcNw+iD/bPihn3D7A9tw+
izrgPn0E3D7yFN0+bnTbPnj12j65Eds+KKDdPubD2z5+ids+LWnbPjur3j7dD9w+t/zcPqFs
3T5Nitw+qQvdPuDD3D5iK9o+Dx3aPhL+3D5oW9w+H97dPgkV3D48Rtw+vKHbPn2B3D6cxtw+
b6TcPmyN3T4xBNw+cIvePrkC3T4cN9s+ed3bPlXg2z7/Kt0+hSLdPoHF2z7xv94+wDXcPnOZ
2z5yOt0+E5PbPkZi2z4S4tw+WindPqoQ2z4Iet0+fWPdPnoK3T54bd0+PBfdPu8o3D7wlNs+
zGXdPkmR3D52e9s+2lfcPrh12z79g9s+YULbPiru3D48aNs+tvPdPsEA3T6Qbtw+chXfPtX1
2z6x0t0+ugTdPh7y1z6W1d0+8WXdPjQ52z55R90+QKDePjM+3j6rfd0+aQXgPnVR3j6Bod0+
EQngPjoN3T76d9s+3ynbPsVC3D6Lrd0+F+bbPiE83D6Mk9w+du3dPsJ62z6y/N0+ad3bPj96
3D7jHdw+bq3dPqUD3j6qwd0+sLncPr3K3D5ZRNw+7dvcPl/r3z7zRNw+qtXePlun3T5QTdw+
GRfcPuYf3T4KL90+WIPcPkaM3T6bGdo+GrjePv3j3D75ots+g0zdPlE53T4yl90+h/bdPuBH
2z60pt4+XVjfPm093j4IBN4+zPPcProT3D5nx9w+1DjePq1j3j5L6d4+VQrePnJ33T7Fkts+
wJPcPnWN3j77S98+dgfcPlqs3D6Vrtw+YYXcPk6s3z4rht4+4JHfPhNG3D4ol94+CEbcPiUB
3T7aJN0+3krfPmSf3T7k/d8+lRTePgVi3T6Ou98+HzzfPlQ53z7zb94+k2XgPul03j4bzt0+
t5HfPkdM2z5zKt4+K03fPp6I2z6+LuA+J2HfPp6Q3j6wYt8+BbncPoG43T7dvd4+WNjcPgR0
4D7yp94+4r/dPhmW3T52FNw+X/rcPn9q4D5OQt8+lWPdPnmm3j5ZSOA+Xd3ePhIy3T70A98+
UaPePqd53D7/k+A+l97ePp5B3j6kw9w+413dPrPa3j4Zw94+urLePsCX3D6HDt8+hLTfPhSM
3T7zG90+a6DdPqrQ3T5cDNw+KIjfPrbe4D62ON4+f+HcPgP92z4LMt8+S7/fPhMf3z6j0N8+
XobfPtk33j5h8N8+IeHdPr1e3j73ht4+jJbePlRz3j5dtN8+GfnePtNC3z520dw+vkTcPkz7
3z5QK+A+m6/hPtFR4T5yZN4+5HjePtsI4D613d4+YVvePqaA3z61K98+vpXhPv/E3z6FI98+
xangPrpj3z5cY+A+7QbfPs9R3z4QdOA+MLzePpZ24D7ZYeA+2L3fPnf93j60hd8+GNrdPsrh
3j7o598+ctjgPhee3j7S5N4+4k/fPt1n3z4d990+BZrePpi43z5vg90+gYDfPp8Z3z41Od4+
TKfePsZL4T4qxN8+dkDePuB43z7Q2eE+JRzgPg783z4/Y+A+5RLfPnfc4D7Zxd8+NoXePslc
4T5z1N4+OA3iPhna3z58IOA+YQjhPmfG4D5yquA+tWngPrRL3z7QV98+Ml/hPq9x4D47mt8+
ZobgPm294T6M9t4+/W7fPoJR3z6R8t0+n1jfPoCJ4D7dwt8+0DLjPjTQ3D64/t4+50rgPqQu
4T68st0+a47hPldE4T50zdw+LwbhPrMV4D6kr90+rr7fPjpH3j6Awt4+FnLiPgM+4T4A4+E+
3JPhPvJx4D4wWOM+H0DhPoRw4D4d4eA+r73ePmM74j5/tNw+XI3ePlwn4D5kIeA+stngPoeF
3z7njuA+QAPhPpaf3j7BUuE+O1niPuYy4D7vT+I+nmfhPtrJ4T6b3+E+H/rfPgGM4T60b98+
rfTePthI4j47q+E+fm3hPhQP4j6HF+M+LVHiPl3M4D4RruA+6kLhPkdP4D5KYeA+KB7ePobB
4T5QeuE+STrgPjD13z69UOE+jqPhPnqr3z7dJOA+gwThPgvX3z6M/eE+h7/hPtyW3z7dreI+
FMPhPicH4T77yuA+IBHiPnnA4D5uxeA+EDzfPsZo4D6JHOE+iU/gPjor4T4JtuE+T6niPju0
4j6MreE+rmngPmWA4T74BuA+1v/gPo1H4j4l9uI+4djePscQ4j5Do+E+bBTjPrCM4T4lXeE+
b1TiPoYE4z7+u+E+m/jiPnd94D5ZteA+C+ThPrZx4T77xOM+rmDhPhYA4T507t8+3qriPlTI
3z5ej+I+cAbhPvnR4z6BZ+A+oyDiPmJx4j4UkuI+wZnhPuDK4z4z7OA+f+jhPmpH4T7/MuA+
DD3iPo4o4j5W9eA+LSXiPjXx4T4qnuI+pM3gPmNA4j4cceA+lmniPpl14j5BC+E+IAviPmre
4T7aEOI+hIXiPvde4z6cOeE+kYLjPiN64j5I3OI+1IfjPlWF4T55DuE+CRriPgSJ4j5p2uI+
f0jiPj/c4D4rC+M+xNDiPrQu4z5IGeM+HC7gPnlO5D7Zy+A+eFnjPnpW4j6AeuE+NIThPsNF
4z57NuM+LdTiPi174z74zeM+S43iPsCv5D4fIuM+KW3iPlOv4z4B/uI+EQHhPpV64j67ceM+
y/PjPoSI4j4KAeQ+vULhPqMN4T4UU+A+CgLiPrQ74z5fH+I+S+ThPh6g4T6fAOI+hNPhPmaD
4j52yOI+UtThPiZd4j5zlOA+RRnhPgkX4D4QOuE+lSjkPic54j5Xk+Q+7wTkPp3H4j4TkuM+
LzniPtg84D5jouI+ex3iPkXV4z45aOI++NniPph/4z4JPeM+qR/jPkIg4z5DKuM+qCjkPonK
4z53vOE+d7zhPo554j6cJ+M+4tHiPiu24D5f/OE+sJzjPtqu4D6L5uI+0UDjPkNP4j6NluM+
MM7iPqYa4z4TsOQ+WsvjPjq35D5Q5+I+WnjiPl0A4z4iduI+kr3kPjQ64z6rnOQ+rLPiPkp/
4j7jG+I+ZqPfPnce5D7qrOE+mUPhPkqC4z4lSOE+hwfkPrCz4j59o+Q+f03kPqnp4z5wzOM+
OebhPqAT5j4GheU+nLbhPlrn4j6+UeQ+2VvjPpbs4j64HuI+h7PkPtf34z7gCOM+MAvjPsVU
4z5j2eE+s6TjPkYJ4j7qA+M+9qLkPq4V5T7j7uI+x+LjPoa94z7EhOM+72HjPlXF5T4TV+M+
OWzlPiYA5j5Z1+U+gF3iPvg44j5Du+Q+8crgPhJ34j7nWeQ+jMPlPt5W4T4=</AssayYData></Step><Step><CommonData><SampleLocation>6</SampleLocation><SampleID></SampleID><SampleGroup></SampleGroup><SampleInfo></SampleInfo><SampleRow>F</SampleRow><SamplePlate>1</SamplePlate><WellType>WASH</WellType><Concentration>-1</Concentration><ConcentrationUnits>µg/ml</ConcentrationUnits><MolarConcentration>-1</MolarConcentration><MolarConcUnits>nM</MolarConcUnits><MolecularWeight>-1</MolecularWeight><Temperature>30</Temperature><StartTime>4613815</StartTime><AssayTime>600</AssayTime></CommonData><FlowRate>1000</FlowRate><StepType>DISASSOC</StepType><StepName>Dissociation</StepName><StepStatus>OK</StepStatus><ActualTime>600.001</ActualTime><CycleTime>0.2</CycleTime><AssayXData Points="3000">dobDROWMw0RDk8NEqZnDRBCgw0R+psNE5azDREOzw0SpucNEEMDDRIbGw0TczMNES9PDRKnZ
w0QY4MNEdubDROXsw0RD88NEsfnDRBgAxER+BsRE5QzEREMTxESpGcREGCDERH4mxETlLMRE
QzPERLE5xEQQQMREfkbEROVMxERLU8REsVnERBBgxER2ZsRE5WzEREtzxESpecREGIDERHaG
xETcjMREQ5PERLGZxEQYoMREdqbERNysxERLs8REsbnERBDAxER2xsRE3MzEREvTxESx2cRE
GODERHbmxETl7MRES/PERLH5xEQYAMVEfgbFROUMxURLE8VEsRnFRBggxUR2JsVE5SzFREsz
xUSxOcVEGEDFRHZGxUTcTMVES1PFRLFZxUQQYMVEdmbFROVsxURLc8VEqXnFRBCAxUR+hsVE
5YzFREOTxUSpmcVEGKDFRH6mxUTcrMVEQ7PFRKm5xUQQwMVEfsbFRNzMxURL08VEqdnFRBjg
xUR+5sVE3OzFREPzxUSp+cVEGADGRH4GxkTcDMZEQxPGRLEZxkQYIMZEdibGRNwsxkRDM8ZE
sTnGRBhAxkR2RsZE3EzGREtTxkSpWcZEGGDGRHZmxkTcbMZEQ3PGRLF5xkQQgMZEdobGRNyM
xkRDk8ZEsZnGRBigxkR2psZE5azGREuzxkSpucZEEMDGRHbGxkTlzMZES9PGRKnZxkQQ4MZE
fubGROXsxkRL88ZEqfnGRBAAx0R+BsdE3AzHREsTx0SpGcdEGCDHRHYmx0TcLMdEQzPHRKk5
x0QQQMdEfkbHRNxMx0RDU8dEqVnHRBBgx0R+ZsdE3GzHREtzx0SxecdEGIDHRHaGx0TljMdE
S5PHRKmZx0QYoMdEfqbHRNysx0RLs8dEqbnHRBjAx0R2xsdE3MzHREPTx0Sx2cdEGODHRH7m
x0Tl7MdEQ/PHRLH5x0QQAMhEfgbIRNwMyERLE8hEqRnIRBAgyER2JshE5SzIREMzyESpOchE
EEDIRHZGyETlTMhES1PIRLFZyEQYYMhEdmbIRNxsyERLc8hEsXnIRBCAyER2hshE5YzIREOT
yESpmchEEKDIRH6myETlrMhEQ7PIRKm5yEQQwMhEfsbIRNzMyERL08hEqdnIRBDgyER25shE
5ezIREvzyESx+chEEADJRH4GyUTlDMlEQxPJRKkZyUQYIMlEfibJROUsyURLM8lEqTnJRBBA
yUR2RslE5UzJRENTyUSxWclEEGDJRH5myUTcbMlEQ3PJRKl5yUQYgMlEfobJRNyMyURLk8lE
qZnJRBigyUR2pslE3KzJREuzyUSpuclEGMDJRHbGyUTczMlES9PJRKnZyUQQ4MlEfubJROXs
yURL88lEqfnJRBgAykR2BspE3AzKREsTykSpGcpEECDKRH4mykTcLMpEQzPKRKk5ykQQQMpE
dkbKRNxMykRLU8pEsVnKRBBgykR2ZspE5WzKRENzykSxecpEGIDKRHaGykTcjMpES5PKRLGZ
ykQQoMpEfqbKRNysykRLs8pEqbnKRBDAykR+xspE5czKREvTykSp2cpEEODKRH7mykTc7MpE
S/PKRKn5ykQYAMtEdgbLROUMy0RLE8tEqRnLRBggy0R2JstE5SzLREMzy0SxOctEGEDLRH5G
y0TcTMtES1PLRKlZy0QYYMtEfmbLROVsy0RLc8tEsXnLRBCAy0R2hstE3IzLREuTy0SpmctE
EKDLRHamy0TlrMtES7PLRLG5y0QQwMtEfsbLRNzMy0RL08tEsdnLRBDgy0R+5stE3OzLREvz
y0Sx+ctEEADMRH4GzETcDMxESxPMRKkZzEQQIMxEdibMROUszERDM8xEsTnMRBhAzER2RsxE
5UzMREtTzESpWcxEEGDMRHZmzETlbMxEQ3PMRKl5zEQQgMxEdobMROWMzERDk8xEqZnMRBCg
zER+psxE5azMREuzzESxucxEEMDMRHbGzETlzMxEQ9PMRKnZzEQY4MxEfubMROXszERL88xE
sfnMRBAAzUR+Bs1E3AzNREsTzUSpGc1EGCDNRH4mzUTcLM1EQzPNRKk5zUQYQM1EfkbNROVM
zURDU81EsVnNRBBgzUR2Zs1E5WzNRENzzUSxec1EGIDNRHaGzUTljM1ES5PNRLqZzUQYoM1E
fqbNROWszURDs81EqbnNRBjAzUR+xs1E3MzNREvTzUSp2c1EEODNRHbmzUTt7M1ES/PNRKn5
zUQQAM5EfgbOROUMzkRLE85EqRnORBAgzkR+Js5E5SzOREszzkSxOc5EEEDORHZGzkTlTM5E
Q1PORKlZzkQgYM5EdmbORNxszkRLc85EsXnORBCAzkR+hs5E5YzOREOTzkSpmc5EEKDORH6m
zkTcrM5ES7PORLG5zkQYwM5EfsbOROXMzkRL085EqdnORBjgzkR25s5E3OzOREPzzkSp+c5E
GADPRH4Gz0TcDM9EQxPPRLEZz0QYIM9EdibPROUsz0RLM89EujnPRBhAz0R2Rs9E5UzPREtT
z0S6Wc9EGGDPRHZmz0TcbM9ES3PPRLF5z0QYgM9EdobPRNyMz0RLk89EqZnPRBCgz0R+ps9E
5azPREuzz0Spuc9EEMDPRHbGz0TlzM9ES9PPRLHZz0QQ4M9EdubPROXsz0RD889EsfnPRBgA
0ER+BtBE5QzQREMT0ESpGdBEGCDQRHYm0ETlLNBEQzPQRKk50EQgQNBEdkbQRNxM0ERLU9BE
sVnQRBhg0ER+ZtBE3GzQREtz0ESpedBEEIDQRHaG0ETcjNBEQ5PQRLGZ0EQYoNBEdqbQROWs
0ERLs9BEsbnQRBDA0ER+xtBE3MzQREPT0ESp2dBEEODQRH7m0ETc7NBES/PQRLH50EQQANFE
dgbRROUM0URLE9FEsRnRRBgg0UR+JtFE5SzRREsz0USxOdFEGEDRRHZG0UTlTNFES1PRRKlZ
0UQYYNFEdmbRRNxs0URLc9FEsXnRRBiA0UR+htFE5YzRREOT0USpmdFEGKDRRHam0UTlrNFE
Q7PRRKm50UQgwNFEdsbRRNzM0URD09FEqdnRRBjg0UR+5tFE3OzRREPz0USx+dFEGADSRHYG
0kTlDNJEQxPSRLEZ0kQYINJEdibSRNws0kRDM9JEqTnSRBhA0kR+RtJE3EzSREtT0kSpWdJE
GGDSRHZm0kTlbNJES3PSRLF50kQYgNJEdobSROWM0kRLk9JEsZnSRBig0kR+ptJE5azSREuz
0kSxudJEEMDSRHbG0kTlzNJEQ9PSRLHZ0kQY4NJEfubSROXs0kRL89JEqfnSRBAA00SGBtNE
5QzTREsT00SpGdNEGCDTRHYm00TcLNNESzPTRKk500QYQNNEfkbTRNxM00RDU9NEqVnTRBBg
00R2ZtNE3GzTRENz00SpedNEGIDTRHaG00TcjNNES5PTRLGZ00QYoNNEfqbTRNys00RDs9NE
sbnTRBDA00R+xtNE3MzTREPT00Sx2dNEEODTRH7m00Tc7NNEQ/PTRLH500QQANREdgbUROUM
1ERDE9REqRnURBgg1ER+JtRE5SzUREsz1ESpOdREGEDURHZG1ETlTNREQ1PURKlZ1EQQYNRE
fmbURNxs1ERDc9REsXnURBCA1ER+htRE5YzUREOT1ESxmdREGKDURH6m1ETlrNREQ7PURLG5
1EQYwNREfsbUROXM1ERD09REsdnURBDg1ER25tRE3OzUREvz1ESx+dREGADVRH4G1UTcDNVE
SxPVRKkZ1UQQINVEdibVRNws1URLM9VEsTnVRBBA1UR+RtVE3EzVREtT1USpWdVEGGDVRHZm
1UTlbNVEQ3PVRLF51UQQgNVEdobVROWM1URDk9VEqZnVRBig1UR+ptVE5azVREuz1USpudVE
GMDVRHbG1UTczNVES9PVRLHZ1UQQ4NVEfubVROXs1URL89VEqfnVRBgA1kR+BtZE3AzWREMT
1kSxGdZEGCDWRH4m1kTlLNZEQzPWRKk51kQQQNZEdkbWROVM1kRDU9ZEsVnWRBhg1kR+ZtZE
3GzWREtz1kSxedZEGIDWRH6G1kTljNZES5PWRKmZ1kQYoNZEfqbWRNys1kRDs9ZEsbnWRBDA
1kR2xtZE3MzWREvT1kSp2dZEGODWRHbm1kTl7NZES/PWRLH51kQYANdEdgbXRNwM10RLE9dE
qRnXRBgg10R+JtdE3CzXREMz10SxOddEGEDXRHZG10TlTNdES1PXRLFZ10QYYNdEfmbXROVs
10RLc9dEqXnXRBiA10R+htdE3IzXREOT10SpmddEGKDXRH6m10TcrNdEQ7PXRKm510QQwNdE
dsbXROXM10RL09dEsdnXRBjg10R25tdE5ezXREPz10Sp+ddEGADYRH4G2ETlDNhESxPYRLEZ
2EQYINhEfibYRNws2ERDM9hEsTnYRBBA2ER+RthE3EzYREtT2ESpWdhEGGDYRH5m2ETlbNhE
S3PYRKl52EQQgNhEfobYRNyM2ERLk9hEqZnYRBig2ER2pthE3KzYREOz2ESxudhEEMDYRH7G
2ETlzNhEQ9PYRLHZ2EQY4NhEfubYROXs2ERD89hEqfnYRBAA2UR+BtlE5QzZREsT2USpGdlE
GCDZRH4m2UTlLNlESzPZRKk52UQYQNlEfkbZRNxM2URLU9lEsVnZRBhg2UR+ZtlE5WzZREtz
2USxedlEEIDZRH6G2UTljNlEQ5PZRLGZ2UQQoNlEfqbZRNys2URDs9lEsbnZRBDA2UR+xtlE
3MzZREPT2USx2dlEGODZRH7m2UTl7NlES/PZRLH52UQQANpEdgbaRNwM2kRLE9pEsRnaRBAg
2kR2JtpE5SzaREsz2kSxOdpEEEDaRHZG2kTlTNpES1PaRLFZ2kQYYNpEfmbaROVs2kRLc9pE
sXnaRBCA2kR+htpE5YzaREuT2kSxmdpEEKDaRHam2kTcrNpES7PaRKm52kQYwNpEdsbaRNzM
2kRD09pEqdnaRBDg2kR+5tpE5ezaREvz2kSp+dpEEADbRHYG20TcDNtESxPbRKkZ20QYINtE
fibbRNws20RDM9tEsTnbRBhA20R+RttE3EzbREtT20SpWdtEEGDbRH5m20TlbNtES3PbRKl5
20QYgNtEfobbRNyM20RDk9tEqZnbRBCg20R2pttE5azbREOz20SxudtEGMDbRHbG20TlzNtE
S9PbRKnZ20QY4NtEfubbROXs20RD89tEsfnbRBgA3ER2BtxE5QzcREsT3ESpGdxEECDcRH4m
3ETcLNxEQzPcRLE53EQYQNxEdkbcRNxM3ERLU9xEqVncRBhg3ER+ZtxE3GzcREtz3ESpedxE
GIDcRH6G3ETljNxES5PcRLGZ3EQQoNxEfqbcROWs3ERLs9xEsbncRBjA3ER2xtxE5czcREvT
3ESp2dxEEODcRHbm3ETc7NxES/PcRKn53EQQAN1EdgbdROUM3URLE91EqRndRBAg3UR2Jt1E
3CzdREsz3USpOd1EGEDdRH5G3UTlTN1EQ1PdRLFZ3UQQYN1EdmbdROVs3URLc91EqXndRBCA
3UR2ht1E5YzdREuT3USpmd1EGKDdRHam3UTcrN1EQ7PdRKm53UQQwN1EdsbdRNzM3URD091E
qdndRBjg3UR+5t1E5ezdREPz3USx+d1EEADeRH4G3kTlDN5EQxPeRLEZ3kQYIN5EfibeRNws
3kRDM95EqTneRBBA3kR+Rt5E3EzeRENT3kSxWd5EGGDeRHZm3kTlbN5ES3PeRKl53kQQgN5E
fobeRNyM3kRLk95EsZneRBig3kR2pt5E5azeREuz3kSpud5EGMDeRHbG3kTlzN5EQ9PeRKnZ
3kQQ4N5EfubeROXs3kRL895EqfneRBgA30R2Bt9E5QzfREMT30SxGd9EECDfRH4m30TcLN9E
SzPfRKk530QYQN9EdkbfROVM30RDU99EsVnfRBBg30R2Zt9E5WzfREtz30Sped9EGIDfRH6G
30TcjN9EQ5PfRKmZ30QYoN9EfqbfROWs30RDs99EqbnfRBDA30R2xt9E3MzfREPT30Sp2d9E
GODfRH7m30Tc7N9ES/PfRKn530QYAOBEdgbgRNwM4ERLE+BEsRngRBAg4ER+JuBE3CzgREsz
4ESpOeBEGEDgRH5G4ETcTOBEQ1PgRKlZ4EQYYOBEdmbgROVs4ERLc+BEsXngRBCA4ER2huBE
3IzgREuT4ESpmeBEEKDgRH6m4ETlrOBEQ7PgRKm54EQYwOBEdsbgRNzM4ERL0+BEqdngRBDg
4ER+5uBE5ezgREvz4ESx+eBEEADhRH4G4UTlDOFEQxPhRKkZ4UQYIOFEfibhRNws4URLM+FE
qTnhRBhA4UR2RuFE5UzhREtT4USpWeFEEGDhRH5m4UTlbOFES3PhRLF54UQQgOFEdobhRNyM
4URLk+FEqZnhRBig4UR+puFE5azhREuz4USpueFEGMDhRHbG4UTlzOFES9PhRLHZ4UQQ4OFE
fubhROXs4URD8+FEqfnhRBgA4kR2BuJE3AziREMT4kSxGeJEGCDiRHYm4kTlLOJEQzPiRLE5
4kQYQOJEfkbiRNxM4kRLU+JEsVniRBhg4kR2ZuJE5WziREtz4kSpeeJEGIDiRHaG4kTljOJE
S5PiRLGZ4kQYoOJEfqbiRNys4kRLs+JEqbniRBDA4kR2xuJE3MziREvT4kSx2eJEEODiRHbm
4kTl7OJEQ/PiRKn54kQYAONEfgbjRNwM40RLE+NEqRnjRBAg40R2JuNE5SzjREsz40SpOeNE
EEDjRHZG40TlTONES1PjRLFZ40QYYONEfmbjROVs40RLc+NEsXnjRBiA40R+huNE3IzjREuT
40SpmeNEEKDjRH6m40TkrONES7PjRKm540QYwONEdsbjRNzM40RL0+NEqdnjRBDg40R+5uNE
5OzjREvz40Sp+eNEGADkRH4G5ETkDORESxPkRKkZ5EQYIOREfibkROQs5ERDM+REujnkRBhA
5ER+RuRE3EzkRENT5ESyWeREGGDkRH5m5ETkbORES3PkRLJ55EQYgOREfobkROSM5ERLk+RE
spnkRBig5ER+puRE5KzkREOz5ESpueREGMDkRHbG5ETkzORES9PkRLLZ5EQQ4OREdubkRNzs
5ERL8+REuvnkRBAA5UR+BuVE5AzlREsT5USyGeVEGCDlRH4m5UTkLOVEQzPlRKk55UQQQOVE
fkblRNxM5URDU+VEqVnlRBhg5UR+ZuVE5GzlREtz5USpeeVEEIDlRHaG5UTkjOVEQ5PlRKmZ
5UQYoOVEfqblROSs5URDs+VEsrnlRBDA5UR2xuVE3MzlREvT5USp2eVEGODlRHbm5UTc7OVE
Q/PlRKn55UQQAOZEdgbmRNwM5kRLE+ZEqRnmRBAg5kR+JuZE5CzmREMz5kSyOeZEEEDmRHZG
5kTkTOZEQ1PmRKlZ5kQQYOZEfmbmRNxs5kRLc+ZEsnnmRBiA5kR2huZE5IzmREuT5kSymeZE
GKDmRHam5kTkrOZES7PmRLK55kQYwOZEdsbmRNzM5kRD0+ZEstnmRBjg5kR25uZE5OzmREvz
5kSp+eZEEADnRH4G50TkDOdESxPnRLIZ50QQIOdEfibnROQs50RDM+dEsjnnRBhA50R+RudE
5EznRENT50SyWedEGGDnRH5m50TkbOdES3PnRKl550QYgOdEdobnROSM50RLk+dEspnnRBig
50R2pudE5KznREOz50SyuedEEMDnRH7G50TkzOdES9PnRLLZ50QY4OdEfubnRNzs50RL8+dE
svnnRBAA6ER2BuhE3AzoREsT6ESyGehEECDoRH4m6ETkLOhEQzPoRKk56EQYQOhEdkboRNxM
6ERLU+hEqVnoRBhg6ER2ZuhE5GzoREtz6ESpeehEEIDoRH6G6ETkjOhES5PoRLKZ6EQYoOhE
dqboRNys6ERLs+hEqbnoRBjA6ER2xuhE3MzoREPT6ESy2ehEGODoRH7m6ETc7OhEQ/PoRKn5
6EQYAOlEfgbpROQM6URDE+lEqRnpRBgg6UR+JulE5CzpREMz6USpOelEEEDpRH5G6UTcTOlE
S1PpRKlZ6UQYYOlEdmbpRNxs6URDc+lEqXnpRBiA6UR2hulE5IzpREOT6USymelEEKDpRH6m
6UTkrOlEQ7PpRKm56UQQwOlEdsbpROTM6URD0+lEqdnpRBDg6UR+5ulE3OzpREvz6USy+elE
GADqRH4G6kTcDOpEQxPqRLIZ6kQQIOpEfibqROQs6kRDM+pEqTnqRBhA6kR+RupE5EzqREtT
6kSpWepEEGDqRHZm6kTcbOpES3PqRLJ56kQQgOpEdobqRNyM6kRDk+pEspnqRBig6kR+pupE
5KzqREOz6kSpuepEGMDqRH7G6kTkzOpEQ9PqRLLZ6kQY4OpEdubqRNzs6kRL8+pEqfnqRBgA
60R+ButE3AzrREsT60SpGetEGCDrRHYm60TcLOtEQzPrRLI560QYQOtEfkbrRNxM60RLU+tE
slnrRBBg60R+ZutE3GzrRENz60SpeetEGIDrRHaG60TkjOtES5PrRLqZ60QQoOtEdqbrRNys
60RLs+tEsrnrRBDA60SGxutE3MzrREvT60Sy2etEEODrRHbm60Tk7OtES/PrRLL560QYAOxE
fgbsRNwM7ERLE+xEqRnsRBgg7ER2JuxE3CzsREsz7ESyOexEEEDsRHZG7ETkTOxES1PsRKlZ
7EQYYOxEfmbsRORs7ERLc+xEqXnsRBiA7ER2huxE3IzsREuT7ESymexEEKDsRHam7ETcrOxE
Q7PsRLK57EQYwOxEfsbsRNzM7ERL0+xEstnsRBjg7ER25uxE3OzsREvz7ESp+exEEADtRHYG
7UTcDO1EQxPtRKkZ7UQQIO1EfibtROQs7URLM+1EqTntRBhA7UR2Ru1E5EztRENT7USyWe1E
EGDtRH5m7UTkbO1EQ3PtRLJ57UQYgO1EfobtRNyM7URLk+1EqZntRBig7UR2pu1E5KztREOz
7USyue1EEMDtRH7G7UTkzO1ES9PtRKnZ7UQY4O1EhubtROTs7URL8+1EsvntRBgA7kR2Bu5E
5AzuREsT7kSyGe5EECDuRH4m7kTkLO5ESzPuRKk57kQYQO5EdkbuRORM7kRLU+5EqVnuRBBg
7kR+Zu5E3GzuREtz7kSyee5EGIDuRH6G7kTkjO5ES5PuRKmZ7kQYoO5EdqbuRNys7kRDs+5E
srnuRBjA7kR2xu5E5MzuREvT7kSp2e5EEODuRH7m7kTc7O5EQ/PuRKn57kQYAO9EfgbvROQM
70RDE+9EshnvRBAg70R2Ju9E3CzvREsz70SyOe9EGEDvRH5G70TcTO9ES1PvRLJZ70QYYO9E
fmbvRNxs70RLc+9EqXnvRBCA70R2hu9E5IzvREuT70Syme9EGKDvRHam70TkrO9ES7PvRKm5
70QYwO9EdsbvROTM70RL0+9EstnvRBDg70R+5u9E3OzvREPz70Sy+e9EEADwRHYG8ETkDPBE
SxPwRLIZ8EQYIPBEdibwRNws8ERLM/BEsjnwRBhA8ER+RvBE5EzwRENT8ESpWfBEEGDwRH5m
8ETcbPBES3PwRKl58EQQgPBEdobwROSM8ERDk/BEqZnwRBCg8ER2pvBE5KzwREuz8ESpufBE
GMDwRHbG8ETczPBEQ9PwRLLZ8EQQ4PBEfubwROTs8ERD8/BEqfnwRBAA8UR2BvFE3AzxREsT
8USpGfFEGCDxRHYm8UTkLPFEQzPxRLI58UQYQPFEdkbxRORM8URDU/FEulnxRBBg8UR+ZvFE
3GzxREtz8USpefFEEIDxRH6G8UTkjPFES5PxRKmZ8UQYoPFEdqbxRNys8URLs/FEsrnxRBjA
8UR+xvFE5MzxREPT8USp2fFEEODxRH7m8UTk7PFES/PxRKn58UQQAPJEfgbyROQM8kRDE/JE
qRnyRBgg8kR2JvJE5CzyREsz8kSpOfJEEEDyRH5G8kTkTPJES1PyRKlZ8kQYYPJEfmbyRNxs
8kRLc/JEsnnyRBCA8kR+hvJE3IzyREuT8kSpmfJEGKDyRH6m8kTcrPJES7PyRKm58kQQwPJE
fsbyRNzM8kRD0/JEqdnyRBDg8kR25vJE3OzyREPz8kSp+fJEGADzRH4G80TcDPNEQxPzRKkZ
80QYIPNEfibzROQs80RDM/NEqTnzRBhA80R2RvNE5EzzREtT80SyWfNEEGDzRHZm80TkbPNE
S3PzRKl580QYgPNEdobzROSM80RLk/NEqZnzRBCg80R2pvNE5KzzREuz80SyufNEEMDzRHbG
80TkzPNES9PzRLLZ80QY4PNEfubzRNzs80RL8/NEsvnzRBgA9ER+BvRE3Az0REsT9ESpGfRE
ECD0RHYm9ETcLPRESzP0RKk59EQQQPREfkb0RNxM9ERLU/REqVn0RBBg9ER2ZvRE3Gz0RENz
9ESyefREEID0RHaG9ETkjPRES5P0RLKZ9EQQoPREfqb0RNys9ERDs/REqbn0RBDA9ER+xvRE
5Mz0REPT9ESy2fREEOD0RHbm9ETc7PREQ/P0RLL59EQYAPVEfgb1RNwM9URLE/VEshn1RBAg
9UR2JvVE5Cz1REsz9USyOfVEEED1RH5G9UTcTPVEQ1P1RKlZ9UQQYPVEdmb1RNxs9URLc/VE
snn1RBiA9UR2hvVE5Iz1REOT9USpmfVEEKD1RH6m9UTkrPVES7P1RKm59UQYwPVEfsb1ROTM
9URL0/VEstn1RBDg9UR25vVE5Oz1REvz9USp+fVEGAD2RH4G9kTkDPZEQxP2RKkZ9kQQIPZE
dib2ROQs9kRLM/ZEsjn2RBBA9kR+RvZE3Ez2REtT9kSpWfZEEGD2RHZm9kTcbPZES3P2RKl5
9kQYgPZEfob2ROSM9kRLk/ZEqZn2RBCg9kR+pvZE5Kz2REOz9kSyufZEEMD2RHbG9kTczPZE
Q9P2RKnZ9kQQ4PZEdub2RNzs9kRL8/ZEsvn2RBgA90R+BvdE3Az3REsT90SyGfdEECD3RH4m
90TcLPdESzP3RLI590QQQPdEfkb3RORM90RLU/dEqVn3RBhg90R+ZvdE5Gz3REtz90SpefdE
EID3RHaG90TkjPdES5P3RKmZ90QYoPdEdqb3RNys90RLs/dEqbn3RBjA90R+xvdE3Mz3REvT
90Sp2fdEEOD3RH7m90Tk7PdEQ/P3RKn590QQAPhEdgb4ROQM+ERDE/hEqRn4RBgg+ER+JvhE
3Cz4REsz+ESpOfhEIED4RH5G+ETkTPhEQ1P4RKlZ+EQYYPhEfmb4RNxs+ERLc/hEsnn4RBiA
+ER+hvhE3Iz4REOT+ESpmfhEEKD4RH6m+ETcrPhES7P4RLK5+EQYwPhEfsb4RNzM+ERD0/hE
qdn4RBDg+ER25vhE5Oz4REvz+ESy+fhEEAD5RHYG+UTkDPlEQxP5RKkZ+UQYIPlEfib5RNws
+URLM/lEsjn5RBhA+UR2RvlE5Ez5REtT+USpWflEGGD5RH5m+UTkbPlES3P5RKl5+UQYgPlE
dob5RNyM+URLk/lEqZn5RBCg+UR+pvlE5Kz5REOz+USyuflEGMD5RH7G+UTczPlES9P5RKnZ
+UQY4PlEfub5RNzs+URD8/lEsvn5RBgA+kR2BvpE5Az6REsT+kSpGfpEGCD6RHYm+kTkLPpE
SzP6RKk5+kQYQPpEfkb6RNxM+kRLU/pEsln6RBhg+kR+ZvpE5Gz6RENz+kSyefpEGID6RH6G
+kTkjPpES5P6RKmZ+kQQoPpEdqb6ROSs+kRLs/pEsrn6RBjA+kR2xvpE3Mz6REPT+kSp2fpE
EOD6RH7m+kTk7PpES/P6RKn5+kQYAPtEdgb7RNwM+0RLE/tEqRn7RBAg+0R+JvtE5Cz7REMz
+0SpOftEGED7RH5G+0TcTPtEQ1P7RLJZ+0QQYPtEdmb7RORs+0RLc/tEsnn7RBCA+0R2hvtE
5Iz7REuT+0SpmftEEKD7RH6m+0TkrPtES7P7RLK5+0QQwPtEdsb7ROTM+0RL0/tEstn7RBDg
+0R+5vtE5Oz7REvz+0Sp+ftEEAD8RH4G/ETcDPxEQxP8RKkZ/EQQIPxEfib8ROQs/ERLM/xE
qTn8RBBA/ER+RvxE5Ez8RENT/ESpWfxEGGD8RH5m/ETkbPxEQ3P8RKl5/EQQgPxEdob8RNyM
/ERLk/xEspn8RBCg/ER+pvxE5Kz8REuz/ESyufxEGMD8RH7G/ETkzPxES9P8RLrZ/EQY4PxE
fub8ROTs/ERD8/xEsvn8RBgA/UR2Bv1E5Az9REsT/USpGf1EECD9RHYm/UTkLP1EQzP9RLI5
/UQYQP1Edkb9RORM/URDU/1EqVn9RBhg/UR2Zv1E5Gz9REtz/USpef1EGID9RHaG/UTkjP1E
S5P9RKmZ/UQYoP1Edqb9ROSs/URDs/1Eqbn9RBDA/UR+xv1E5Mz9REPT/USy2f1EEOD9RH7m
/UTk7P1EQ/P9RLL5/UQYAP5Efgb+RNwM/kRDE/5EqRn+RBgg/kR2Jv5E3Cz+REsz/kSyOf5E
GED+RHZG/kTkTP5EQ1P+RLJZ/kQQYP5Efmb+RNxs/kRDc/5Esnn+RBiA/kR2hv5E3Iz+REuT
/kSymf5EGKD+RHam/kTkrP5ES7P+RLK5/kQQwP5Edsb+ROTM/kRL0/5Estn+RBDg/kR+5v5E
5Oz+REvz/kSp+f5EEAD/RH4G/0TkDP9ESxP/RLIZ/0QYIP9Edib/ROQs/0RDM/9EqTn/RBBA
/0R+Rv9E3Ez/REtT/0SpWf9EGGD/RH5m/0TcbP9ES3P/RLJ5/0QYgP9Efob/RNyM/0RDk/9E
qZn/RBig/0R2pv9E5Kz/REOz/0Syuf9EGMD/RH7G/0TczP9ES9P/RKnZ/0QY4P9Edub/ROTs
/0RL8/9Esvn/RAgAAEU/AwBFbgYARaYJAEXVDABFCBAART8TAEVuFgBFphkARdkcAEUMIABF
OyMARW4mAEWmKQBF1SwARQwwAEU7MwBFcjYARaE5AEXZPABFCEAARTtDAEVuRgBFpkkARdVM
AEUIUABFO1MARXJWAEWhWQBF3VwARQhgAEU7YwBFbmYARaZpAEXVbABFDHAART9zAEVydgBF
oXkARdl8AEUMgABFO4MARXKGAEWmiQBF1YwARQiQAEU/kwBFbpYARaGZAEXZnABFCKAART+j
AEVypgBFoakARdWsAEUMsABFP7MARW62AEWhuQBF2bwARQzAAEU/wwBFbsYARaHJAEXVzABF
CNAART/TAEVu1gBFptkARdncAEUM4ABFO+MARXLmAEWh6QBF2ewARQjwAEU/8wBFcvYARab5
AEXV/ABFCAABRT8DAUVuBgFFpgkBRdUMAUUMEAFFOxMBRXIWAUWmGQFF1RwBRQggAUU7IwFF
biYBRaEpAUXZLAFFCDABRTszAUVuNgFFoTkBRdk8AUUMQAFFO0MBRXJGAUWhSQFF1UwBRQxQ
AUU/UwFFclYBRaFZAUXVXAFFCGABRT9jAUVuZgFFoWkBRdlsAUUMcAFFO3MBRXJ2AUWheQFF
2XwBRQyAAUU/gwFFboYBRaGJAUXVjAFFCJABRTuTAUVulgFFoZkBRdWcAUUMoAFFO6MBRXKm
AUWhqQFF2awBRQywAUU/swFFbrYBRaa5AUXVvAFFDMABRTvDAUVuxgFFpskBRdnMAUUM0AFF
P9MBRXLWAUWi2QFF2dwBRQzgAUU74wFFbuYBRabpAUXZ7AFFCPABRTvzAUVy9gFFpvkBRdn8
AUUIAAJFOwMCRXIGAkWmCQJF2QwCRQwQAkU7EwJFbhYCRaYZAkXZHAJFDCACRTsjAkVyJgJF
pikCRdksAkUMMAJFPzMCRW42AkWmOQJF2TwCRQxAAkU/QwJFbkYCRaZJAkXUTAJFDFACRTtT
AkVyVgJFplkCRdlcAkUIYAJFO2MCRXJmAkWiaQJF2WwCRQhwAkU7cwJFbnYCRaZ5AkXZfAJF
DIACRTuDAkVuhgJFpokCRdmMAkUIkAJFO5MCRW6WAkWmmQJF2ZwCRQigAkU7owJFcqYCRaap
AkXZrAJFCLACRTuzAkVytgJFprkCRdm8AkUIwAJFO8MCRXbGAkWiyQJF2cwCRQjQAkU/0wJF
ctYCRabZAkXU3AJFCOACRT/jAkVy5gJFpukCRdTsAkUI8AJFO/MCRW72AkWi+QJF1PwCRQgA
A0U/AwNFbgYDRaIJA0XZDANFDBADRT8TA0VyFgNFohkDRdkcA0UMIANFOyMDRW4mA0WmKQNF
1CwDRQwwA0U/MwNFbjYDRaI5A0XUPANFDEADRTtDA0VyRgNFokkDRdlMA0UIUANFO1MDRW5W
A0WiWQNF2VwDRQhgA0U/YwNFbmYDRaZpA0XUbANFDHADRTtzA0VydgNFonkDRdl8A0UIgANF
P4MDRW6GA0WmiQNF2YwDRQyQA0U7kwNFbpYDRaaZA0XUnANFDKADRTujA0VypgNFpqkDRdms
A0UIsANFQ7MDRXK2A0WmuQNF1LwDRQzAA0U7wwNFcsYDRabJA0XUzANFDNADRTvTA0Vu1gNF
otkDRdncA0UI4ANFO+MDRW7mA0Wm6QNF2ewDRQjwA0U/8wNFbvYDRaL5A0XU/ANFDAAERT8D
BEVuBgRFogkERdkMBEUMEARFPxMERW4WBEWmGQRF2RwERQwgBEU7IwRFciYERaYpBEXZLARF
DDAERTszBEVuNgRFojkERdQ8BEUIQARFP0MERW5GBEWmSQRF2UwERQhQBEU/UwRFblYERaZZ
BEXUXARFCGAERTtjBEVyZgRFpmkERdRsBEUMcARFO3MERXJ2BEWmeQRF1HwERQiABEU7gwRF
boYERaaJBEXUjARFDJAERT+TBEVylgRFppkERdmcBEUMoARFO6MERW6mBEWmqQRF2awERQiw
BEU/swRFbrYERaa5BEXUvARFDMAERTvDBEVuxgRFoskERdnMBEUI0ARFO9MERXLWBEWi2QRF
1NwERQjgBEU74wRFcuYERabpBEXU7ARFDPAERTvzBEVy9gRFpvkERdT8BEUIAAVFOwMFRW4G
BUWmCQVF1AwFRQgQBUU7EwVFbhYFRaIZBUXZHAVFCCAFRTsjBUVyJgVFpikFRdQsBUUIMAVF
PzMFRXI2BUWmOQVF1DwFRQhABUU7QwVFbkYFRaZJBUXZTAVFCFAFRT9TBUVuVgVFplkFRdlc
BUUIYAVFP2MFRW5mBUWiaQVF1GwFRQhwBUU/cwVFbnYFRaZ5BUXUfAVFDIAFRTuDBUVyhgVF
pokFRdSMBUUMkAVFO5MFRXKWBUWimQVF1JwFRQigBUU7owVFbqYFRaapBUXZrAVFDLAFRTuz
BUVutgVForkFRdm8BUUIwAVFO8MFRXLGBUWmyQVF1MwFRQjQBUU/0wVFbtYFRabZBUXZ3AVF
DOAFRTvjBUVy5gVFpukFRdTsBUUI8AVFO/MFRW72BUWm+QVF1PwFRQgABkU7AwZFcgYGRaYJ
BkXZDAZFDBAGRTsTBkVuFgZFohkGRdkcBkUIIAZFPyMGRXImBkWmKQZF2SwGRQgwBkU/MwZF
bjYGRaY5BkXUPAZFDEAGRT9DBkVuRgZFpkkGRdlMBkUIUAZFP1MGRW5WBkWmWQZF1FwGRQhg
BkU/YwZFcmYGRaJpBkXUbAZFDHAGRT9zBkVudgZFpnkGRdl8BkUIgAZFO4MGRW6GBkWiiQZF
2YwGRQiQBkU7kwZFcpYGRaKZBkXZnAZFDKAGRTujBkVupgZFoqkGRdmsBkUMsAZFP7MGRXK2
BkWmuQZF2bwGRQjABkU7wwZFcsYGRaLJBkXUzAZFDNAGRTvTBkVu1gZFptkGRdncBkUI4AZF
P+MGRW7mBkWm6QZF2ewGRQjwBkU/8wZFcvYGRaL5BkXU/AZFCAAHRT8DB0VuBgdFogkHRdQM
B0UIEAdFOxMHRW4WB0WmGQdF2RwHRQwgB0U7IwdFbiYHRaYpB0XZLAdFCDAHRT8zB0VyNgdF
ojkHRdQ8B0UMQAdF</AssayXData><AssayYData Points="3000">vQ3kPnI25j6Rj+I+TpDiPoEL4T5tuOE+ja3hPrez4D6U2uA+MurhPn803z6OZeE+rMrgPvRH
3z4JEuI+2J3hPsw84D6UpeE+Id3ePjez3z7tkt0+CkjfPu304D6xmNw+cy/gPkrT3T6gJd0+
AkXfPgEp3T4z6d4+8DjePgSA3D7E8N8+XHbbPg0s3j4TSN0+RhfdPtx22j64ltw+z0nbPuB5
3D7nyNw+zq7bPhMJ3D7DkNw+adPdPuh23D7w6tw+sRbaPvry3T6bGNw+44HcPjX32T49G9o+
61bcPufX2T5UKds+hWDaPhg53D4P89o+XXHaPu/k2T6DS9g+PVjbPsC52T4//9o+dlDbPrf6
2j6qzdk+NiHYPhde2j6tnto+AuTYPmSN2D4rJdY+LJPYPpVW2T43htg+5OPZPmij2T6nntc+
yKPYPo6T2j6PQdk+pnnXPqxE2T4XNNk+S7fXPgNW2T7T19Y+cmHZPrWn1z55hdc+wkPWPt87
1z76ztc+2brWPhpT1z46U9g+7EbVPkVC1z6aNNU+DTLXPj7i1T4esdY+IU7VPmZL1j4w79c+
+WDXPmCn1D6QQ9Y+YU7WPh0r0z57m9Y+dIrYPljf1z4gKNY+4AzXPtJT1T5uvdQ+sWPXPimK
1T4D59Q+8KXTPjDf1j6RodU+L4TVPrxS1T5QjtU+r8XUPo5M1T5Fc9Y+ho/TPho21T4K3tM+
aR3WPnqm1D6wbtU+lZ/WPuXP1j6z+tQ+iJ3UPv+O0j79ONM+/n7UPuKH1T6lZNI+M83SPsgi
0z5x39M+XXPRPl510z7uAtI+Cc/TPjCp0z7GfdU+W8vVPt0R0z4cptI+c5PSPlcL1D5datI+
EkvTPof11T6yX9I+8r7RPu/i0j4CAtI+LIrRPqKq0T7qydM+oQXTPkMd1D7uH9I+pxvQPtH1
0T792tM+Mn3RPpNM1T5DdNE+QiXPPois0z5qU9I+8GvSPlVT0j403dI+fsPTPjm30j68SdE+
TsTSPvMh0D5OAtE+STjRPgnG0T5VvdA+1QjRPkiR0D6j3NE+JYPUPgTI0T7p49E+R5rQPn+H
0j7Fvs8+pbnQPo200D6v984+EurQPqRx0T7eq88+ZqvSPvNA0D4q5tE+CTnQPvww0D5s9tA+
BBvSPply0T6Z+s8+B4DPPp/Mzz7Tns8+hsbQPu9vzz54iNE+hMvQPlqb0T5G/M8+HbzMPvGO
zj6LBM4+35vOPiRv0D7ugtE+oVvQPrPzzz5sPtA+VzDPPrRu0D6U584+n7zNPgBgzz6rLM8+
RKTPPg3LzT4mIs4+GvLOPmFS0D7wbc4+nQrOPlyezj4qQ84+Kl/OPq6/zz7Arc4+3D7OPr6C
zj6wx88+v+LOPgT9zz4nQc8+yorPPrXszj6Oec8+S+3OPiZIzT7aqMw+EY3PPnJX0D5gGM4+
+gnOPgGczj7+hs4+o+XOPu3ozz4RtM0+rlnOPiwpzD45m88+F4LNPvoOzz6JQM0+rGbMPk3q
zD6CVcw+JP3LPqImzj5fOc4+U9bOPtaszT4PyNA+8MLMPr66zD5DHMs+n+LLPmXOzT6Tmss+
NjfOPoYOzj4lXc0+RufMPhV6zT6/Jc0+553NPkgOyz7qP8o+eL7KPhT4yz638cs+QBnMPrdy
zD60UMw+B0PMPhKdzD6YA80+nTrOPuWPyj5haM0+g+TLPgpmyz4Rw8w+kCzLPnLjyj5Vmss+
5ozMPgJ4yz7PqMs+mJDMPkFezD6U38s+NHDMPukPyz4gU8w+mP3MPonIyT5gFcw+eGTLPu/Z
yz7lz8o+P3/KPqfPzD7k48o+Vy/LPlytyT59jMw+QILKPoexyz6TKso++zjKPrTXyT7L/8o+
lVPMPhGCyT54Tss+XMfMPphNyT4kNM0+CxzJPjyKyj4Awss+nSTLPn3xyD6jDMs+M+DKPoE9
yT5shMk+QpjKPlmbyT5/+Mo+S13MPj3fzD7l8Mg+PwLKPrNUyj4Xb8k++8vKPiDFyT7Gaco+
SNXMPtz2yT6c88k+6Y3KPrkRyT43bsc+wNbLPn+myT7+FMk+Q2zKPnkFyz55Esk+irLJPkg2
yz579Mo+xTbLPqGayz7nAck+sxTIPjfeyD6HTss+kXTKPizzyj6Ct8k+RqrIPsdRyj5kkMg+
sOzKPg/qxz6vC8g+aoXKPvFtyD4vxcg+BeDKPv+Pyj7AbMc+JGTHPls7yT7+1co+ZQDJPsPq
yj4ftMg+gqbIPkYzyT580sg+KlfIPvqIxz7BfMY+VizJPgRgyD4nLco+j/rKPox6yD77wsc+
k63IPsQByT49Psk+RvfJPn/kyT6mH8c+m9LHPr2ZyD7yf8g+nlLHPpGJxj5X2cc+bSXIPv/r
yT5WSsk+lUHJPpRHyT578sk+GcTKPp+TxT44iMg+jerGPszAyD4OgMg+NCrJPj8nxj6318Y+
mn3HPoE0xz53zcQ+TWTJPl8LyT4qC8g+YurGPs0Xxz5dxcc+hHfGPuoqyD5k2sg+9NzGPncn
xT4QE8Y+tzzIPoTQxz74ncY+u5/HPq83xj74ksc+7o3GPtMgxz5k7sU+YqTIPnbEyD6TT8Y+
/f7FPvKeyD5CVcc+v8nGPgJKyT6H18Y+0mDGPixKxj7NOcc+y4fFPpmwxz7xK8Y+NGHIPq6f
yD5178Y+bZPIPpMjxz4Zysg+tjrIPgZxxj7S5cY+gYXIPpMRxj4i+8U+yrvGPqNZxj4uIMc+
Kq3GPheuxj7c5cY+cY7GPmX4wz4wt8Y+IjnEPtpDxT40W8I+EifFPiwDxz6L3MU+YWfGPtWw
xj5mVMU+0W/FPm0sxj5rwMU+5tfGPmSVxD5IkcQ+ep7FPvS4xz5V6sM+T0zGPqW9xz4V7cM+
tBbFPq3Exj4DucM+yfDFPknhxT7CgsQ+b7HDPpB3xj4uLMU+JwfEPmA/xD6Z1MU+BHbFPhnr
xz4Z48U+ZLTEPiiywz4BVsU+E5rFPm8bxz4ANMU+k2fGPrlzxj74ysQ+lQHGPrBPxT4fR8Y+
OkDEPqmQxT70/MU+0L7GPhyyxT6CC8U+qhrHPsZZxD4FHcU+eXjEPgexxD6YyMQ+hRzFPkWU
wz7mvMU+OBzEPsS+xD5m0MQ+BqDDPjfZxT5ojsQ+menDPpyfwj7OPMQ+XeXDPhLOxD7kwsQ+
VG3DPkGhxD5p1sM+W6zBPsx6wz51VsI+RCDFPjiUxT40DsM+AD/DPuXoxj6908I+/aDDPi+l
wT5aYMU+GOfDPjQsxD7s88U+emrDPieqwz4oFsU+w0nEPmu4xj5FPsQ+z5jDPoV9xD509MM+
8r3CPjPPxD7cDMM+IYDEPpo8wz6EdcU+gOXDPk+gxD5lgcI+yoHEPiUlwz4MksM+KhzGPr47
xT4rLsU+as/CPp6pwz6/ZcQ+JSrEPs08wT4bvME+UYPFPqFmwz7EVMI+H9XEPswxwz5LcsM+
idnEPmY6xD5skcE+LnTCPlSRxD5Vm8A+1X3DPvtkxD5eSMM+odjCPmlAxD5BjMQ+O03EPsv8
wT5WIsI+Kdy/PtOAwj4D28E+7ivDPiZJwj4dhsA+ka/CPvu/wD4E0sI+Qi7EPo7KwT6ZCsQ+
VWXBPk+zwj7CgcU+LWjDPrQUwj45icI+Z8PCPhENxD7td8M+3WDAPoWiwj6FicM+NzzBPmY3
xD41VsQ+rOHCPlfFwj4V18E+NwnDPol4wT4ANMQ+TrrCPuxbwj6eg8E+8wDDPhGKwz6I0MQ+
0PnCPmUbxT5lo8M+H5bCPpqfxD6AwsE+mbXAPvDiwj6LHMM+byfBPtvRwj6D5sI+04vCPhlr
wz6pF8Q+aknBPtrawj6qTME+XTXBPvoxwT63LcE+nTzCPsTawT5fFMM+h17EPrOiwD7SfsA+
axLDPm6+wT635cM+mI3BPkXswD46h8A+GhrAPoDrwD5SQcI+NkfBPso7wj5EicI+jz7CPm5T
wT78SL8+X96/Ppnhwz7lgMM+F9nCPvp0wT7cysA+sRbCPkSWwj432cE+EdfCPsvXwT5UGcE+
KDDBPh+KwD70/cE+N3fDPuTEwT5RZcE+SM7APuMjwj52BsQ+x9LBPknGwT6U/8E+OHnBPtQ4
vj6PgcM+3TLBPlfCwT4408I+Lga/PjRkwj594b8+iQHAPvdfwT7vx8A+BgrBPremwT7ZQb8+
/nzAPhwUvz5SIME+RdTBPjTUwT51CcA+gAPCPtv3vz43PMA+P7bAPvIywT4vLMI+vijEPmw3
wT4vF78+PIrCPi/ewD6q0sE+tgLAPlMLwT6XxMI+bATAPo9+wT67msA+0fu/PnNVwj4qLMA+
+cjBPqV9wD7nQMA+Z6C/PjA0wT7Zp78+5MXCPhXtvz5Bd8A+K7u/PtHuwT6LnMI+YQ7APv2T
wD74OME+V9K/Pv5GwT4F8MA+xbLAPhiPwD5Tv8A+UYC9PvRtvj4voME+h5fAPtelwT6VtL8+
vdS/Pmo4wD5frr4+wvu9PhxXwj5Vjr4+c4i/PksGwj4LrsE+mr6+PsllwT74J78+JCi+PuY1
wD71/L8+17zAPgznwT6EjL8+8V3CPta1vj6ZJcI+VCO/PpGZvz6W770+5hvBPmilvj60mb4+
tdXBPpIvwT71074+Tpe8PvPnvj6BnL4+7i++PgT0vj7XM8A+qYzAPk4awD4DdMA+n1zAPmOz
vj7YX8A+wQPCPgg5wD5LUMA+g22+Phlrvz6kAr8+dDLAPixEvz79VMA+h9y/Pg+3vz5XHr4+
oe3APsJHwj59xr8+sh7APuRPwD5zob4+EM6/PgQHwD5pvL4+6IjBPt6+vz7XIL4+lJy+PkN4
vz7Fn8A+gB7APkjLwD7H3cA+YivAPkJNvj7/FcA+PUS/PjbZwD5B070+XHq8Pj/HvT7Xm78+
hPa+PqExvj5Lfr0+1ozAPvSuvj7Mmb0+sWW/PlFSvj7ARsE+Kym+PnMrwT7ziL8+V/K/Ppw5
vj7d7L8+R7+9PknGvT4gTr4+eZq8PvJsvj4e5r4+lI2+PmoJvz45lL0+g5G+PgH4vj556rw+
9Py+Pionvj6kuLw+oWK+Pi8cvT6ozr4+Aju/Prrmvj7Q4Lw+uou/Ppauvz4Uur0+c6y/PqSq
vj6TDL4+M4q9PjuPvj6FH74+eRK+Pg64vj4zhbs+Gj++Pt/Ovj6xXL4+5OC+Ph35vD4HFsA+
dMO/PpIjvj7fgL4+Up28PiKGwD5Ifb0+KnK8PlUgvj6sG78+zfO9PhetvT7IuMA+T62+PvYi
vT4/Vb4+fAC9PnsqvT5d8b4+vVu9Pv0+vz5FXbw+TEa/PqNFvz7r2bw+9MO8PhP7uz5L970+
UlK+PvjUvT7aHbw+vJ29PsqbvD5tzrw+JaS9Pvltvj7+fL8+5vW9PqF5vT6NHr0+HEe9Pt6p
uz4yC70+7h6+PjnNvT5uFr0+B3i+PkjRuz4XD74+6Pe+Pqd1vD4FGL8+30W+PpLYvj7r37w+
z267PmhTuj6grL0+7xC+PvF4uz5Kzr4+7QS+PovKvT7VNL0+mLe7Pkevuz5T+Lw+0bO7PkDs
vj4wX70+4OS9Pmy8vT7OWbw+QaS7Pof0vT43y7w+A7y+PoMOvj5iIL0+eYC8PsOmvT5CYb0+
y0y8PtQGvT4uhr0+MrW9Pr2Jvj5jjb0+eWe9Pu5Lvj5uILw+cl69Pi7Wvz4z27s+Bh69PglZ
vT7Efrw+MxK9Po4/vD6b5Ls+1oK8Pg2dvT44p70+27a9PmxyvT5mWbs+Wje5PoZyvT73Ubw+
BBe+PvAiuz6kpb8+6Ui8PgWivT4Mxbs+t0q8PoFivT7vw7w+2jm7PvdBvD57470+2JS8PuAX
vD4dcr0+8YK7PjDIuz7ds7o+ECu9PqyAuz73Zrs+KVu8Pk0SvT5S4ro+gF27PtItvj65Ibw+
9eS7PpySuj6fILw+MC+7PuINuz5ezbw+H6m8PpRJuT4Udbw+IZ27Po5Iuj6kgbs+Pde6PvNV
vT6iELs+n0C6PnzUuT469bs+86G7PoRsuz6jLrw+P0i9PgDtvD7flbs+rmK8PrcOvD7Dars+
bOW8Ppt6uz6d970+A9S7PlLEuT5S+Ls+eUO+Poapuz6JPbs+UI29Plw0uT6neLo+FP+7PjtA
uj6VELw+otO8Ppikuz463bs+1fm6PsJhuj6MQ70+oHS6PqRtvT7yWbs+ygm8Pt5PvD6Gwbk+
Wfu7Pi2Ouz4MOL4+3NK5PnyTuz71X7s+/li5Prmpuj4bZbs+h2S7Pss/vD5XCLs+n1q8PqSh
uz61tLo+0Vy8Pgv3uz74BLk+My+8PmVQuj4DZrs+Jv28PtmKuj51Y7s+FWa7PmW1uT7vWro+
38e6PizAuj59DLk+djK6PkwQuz6wpLw+X/u7PttAuj60irk+wsy7Ph9Qvj7j8bs+8DG5Pvd9
uz7VGLo+XXu6Pkumuj7/Xro+wPe6PhTOuD5D77k+3wG8Pv40vT7yBbg+ovm4PlBxuD6BXLo+
SIu6PnEUuj7N6Lo+8Gq7PsnpuT6ezrs+Mdm7Pr5huj6kZrs+60G5PqYNuT7Tfro+/Vy5PhJf
uj4zVro+B968PnKsuz7/gbs+FL26Pp/FuT5xo7k+6fa5PlWRuz64g7k+3qe7Pucduz61Frs+
o3a5Ph33uT7cf7o+d6C4Pu5wtz7DWro+S0y4Pplkuj4/aLs+IEK6PqkpvD6bILs+kJu5PgxM
uj6v/7o+q3u5PhMovD6KUbs+7UW7PprauT4dhbg+H3y6PuOLuj7gT7s+0qm4Pqqjuz5Co7o+
Ybi8PoVbuz4O9ro+69q4PrgluT6YrLg+1M64PuL3uT6lcLo+XYe7PjpGuj6Ij7o+f4e6PjND
uj55u7g+U+a3PkEuuT7lp7o+Swa8PqcivD59Ubo+VKi4Pmy7uT7KW7k+4py6PtNluj48zrs+
0zS6Pp2ZuD6MU7k+kQW6Pr2YuT59Frk+knW4PvCouz5wtLk+bvS3Puefuj70p7g+bia7Pj8s
uT7DSLk+poi4Ps4GuD7keLk+BWO6Pnh+uj5y5Lk+H6S3PiYfuT6gOLo+Ivi4PpsJuj4fIbo+
n+W8PpwPuj6SvLg+ak24PrDZuT704rk+SKe6Pl6GuD45q7o+yk24Pi3uuT5/qrU+KKu3PjEn
uj5S0rg+kde4PmFQuD50+Lg+7aq4Piqbuz4RmLg+2tO1PmQGuj7f37g+3tm4PvJyuT4Wr7k+
Fsm4PjTLuD4Ywbg+dbu4PlLDuT4narc+Sn24PpCmuT7LJbk+xXa6PiTbuD5xars+OpW4PhSC
uD5tFLk+/KW4PiuDuD4gKbo+j9C4Pi7QuD7rbLk+uum4Pq9Kuj4blbY+Ga65PvzAuD6kw7s+
OXi3Phf5uT6piLo+jNO7PhPFuT5AT7c+X0m3PmNTuD6Dhbg+A2C6PuGiuD6cabk+PmG4PtCh
uD4J47o+R8y6PrvpuT41r7g+Bti4Pnzptz5UELo+I+a3Pod4uD5r97Y+WPG4Pg2Qtz4oHrc+
nFa5Pooatz5labo+TX63Pg8EuT6CELo+mJ63PveEuT4zJ7c+AjO5Pt9Ptz4Xkrs+pXy5PqbY
uD6cIrc+d7q5PrcjuD5KKbk+h2+5PpXquT4mnbk+kQ+6PiTGuT5Omrk+IGa5PuKptz4FE7o+
EUG4Pisltz6XA7k+FSS5PruzuD5eFbk+RXG2PrHrtj5HSbU+jQG6PqtYuD5BKLk+JVq3Pp7C
tz5LC7c+eA25PuOHuD5npbY+KIK3Prb6tj62zbc+iTG3Plj0tz51vbc+U9u3Pj50uT7VPbo+
/Vu4PoxFtj5MW7U+sXq3Pl6luj7hEbo+p5q2PjFMuT6/v7c+gLO5PrI2tj41B7g+5ui1PibR
tj6jFbk+b7e3Pl+RuD7xwbc+3RW4PiMitz7HHrg+5w+2PnUduD4BI7U+7vu6PoE/tz7JQLc+
hXS3Pit1uD4S7Lc+fha5Popbtz4wt7g+KWS3Pmgrtz5G/bY+I3C2PsRFtz7XOrc+lIq1PhHq
tT4sc7Y+VEO3PhN1uD4VIrc+GtW2PqR0tz6tBrc+fxi5Pgb7uD5mwrc+tQe3PmmquD499bc+
2+a3PonEtz6VobU+nxO2Pgiatz56Irg+ANe3Ptsmuj6/jLg+ati1Pi6ouD4H+rc+lN+2PgP5
tj5GHrg+86y4PsaEtz6GCro+k922PizUtz7WGrg+yoq3PlY5tj4Kgbg+te+4PqIltz5K8LU+
jvG4PiVItj4A47c+hxW1PqvKtj6yvbc+SYm3PoBOtj6/erg+Fwe3Pp7Ytz5o+7c+J2S5Psjm
uD5iAbQ+7oa3Pl5Wtj7qsLU+Zde1PmXYtj5raLk+Ivi2Poiptz5RLLY+vBm3Pn7/tT4GF7c+
VKC3PhZ7uD5fE7c+8N+0PrCluD5W3bY+jWa2Po+7tz5Xhbk+r2W4PjydtT45irc+6E21PnVg
tj6FVbg+eLG3PlhTtj6KErY+CKG2PnJytz6IFLc+WAm1Pim9tj76Obc+CbK4PtFGuD7py7U+
6iy4PnAmtj5r1rU+WeO2PqPxtj7JIbY+RMm3Ph3utj7JqrQ+IUm2PjPKtz6D+rM+Chq2PjzD
tz6uhLY+l+G2PgKXtj4FN7Y+c822PhgatT7xvbY+B/i1Pv3xtj4vHbU+Kxy4PnGFuD7gk7Y+
5YK3Pvz8tj4P2Lc+U1a0Pj9kuD5pYrc+v421PsdBtT6s6LY+XHm6Pk5Atj6/+bU+ZIS3PtrM
tj4irbk+dQO2PgtKsz6UuLY+sEG3PkMitT4CnbY+jB22PiZhtz64G7Y+cNi4Pga3tT4fB7c+
FnG3Pp4ptj7Y67Y+oD60Pu6stj61bbc+7qC2Pp9+tz73c7Y+smW1Pjv1tT51FbU+CAq4Pie2
tj5Ak7U+BEK3PuQqtj7oebY+ByO4PuR2tj4//bc+qQq1PngrtT4pdLU+6la1PpLttD6bvrQ+
D6C3PsKntT7mxLc+2kO0PpcLtj7cLLc+WF62PpHotj7vvrQ+idm1Ptb6tz6XtbU+bSe0Pvtb
uD7wNLc+w6y1PvUPtj5R+rU+rFG2PqCktj6LPbY+mY+2PsFMtj6TVbY+WTe0PgntuD66CbY+
BjO3PgsLtT5XYrY+8Rq3PiLLtT6gHrg+2yu4PnS0tT7YabU+KJu1Pq5ZuD48sLU+lcyyPtqm
tj4fM7Y+4060Pt+vsz7lnbM+a/G2Phmptj7lebg+HDq1Pn2otT4Jo7U+vqe1Ps/etD4nw7U+
Qba0PjsmtT4f8LU+DtK0PgzltD6O8bU+pwm4Ptn7tj4TZLM+iY63Pu3+tT5ThbU+u7O0PmZl
tj5NSLM+gR23PjE8tD73K7Y+GsC1Pu+PtT6NxbU+UqK3PtSgsz78X7c+SAi0Potktj7SI7Y+
dBO2PuLdtD4wU7M+IcS2PitEtj51y7U+a9a1PvW6uD5slbY+eAy2PlkqtT7fPLg+VPe0PiJ3
tj6rw7c+dTG2PmS4sz4blbU+aL61Plbcsz7nw7Y+1Cm2PreXtT6lDbU+pxO1PkFbuD7qHLU+
N0+2PpNGtT4x7rU+x9K1PiyotD65irQ+0iW2PkNXtT43oLQ+kvqzPsEXtD7z0LU+6PyzPh/1
tj7XpbQ+oiS1PqEUtj4J/bU+n160Pm5jsz6TxrY+RXW0Pq+YtT6Vq7Q+I6yzPqqMtT4Sr7M+
zHm2PqiatT7qU7Y+4nS1PgbYtT4pkrQ+BdmzPkdutj4/AbQ+e+ayPvCxsz6YlrQ+qP61Ppds
tT7xFrU+5Zm0Pn2KtD4GELM+I1a1PlG0sj7jcrY+i0+1Ppq1tD4qfLQ+70q1PmABtT7XZLU+
bAu1PgI2sz7jtrY+O4a1PrVBtT5wSLc+qfyzPtJZtD5sJLU+5he1PpsCsz4BTrQ+mGu1PunP
tD56HLY+4s21Pl7ysz6o6rI+78qzPimVtD7gdbQ+tdmzPo2TtT73l7U+0Zu1PkQJtj54nrQ+
t661PqrQsj6OXbU+Iei0Psivtj4ZsLM+OFC1PorXsz5hybM+zGmzPmMRtT72zLQ+ifKxPp31
sT5P97M+V3izPsxMsz7WO7Q+wgazPhhztT4Ed7M+bcK0PvD3tD5oArQ+uFW1Pje2sj7817Q+
Q0u0Pj1PtD6i5LM+O420Pjb1sz63LbM+wsmzPhHOsj4qALQ+n2iyPqVAsT78ALU+qWuyPrLx
sj4Bw7I+Dfu0PuBGsz4crLY+/lC0PmW4tD6hrbI+oCm0PvY/sz73MLM+pDezPuMksz5B5LM+
Xv2zPn1ctT5bPrU+jY6zPv0+tD6s+bQ+L56yPuHisz5HFrU+NHuwPkbttD6rjbY+ahuzPnwS
sj5ZvbI+4E6zPuRmsj5BxLM+QTe1Pi+rsj7NtbU+DiezPgBHsz6cl7M+j5u1PlRgsz7QKbI+
r3y0Prfdsz510LM+ZrGxPhpstD4Rm7U+Yay0Pi4zsj4237M+kJOzPn4ztT7a0LM+khizPmwy
sj6/jbM+oxq0Pp/bsz7eTLM+M2iyPpP1tD6EvbE+ORqzPkgPsz5VtLI+ACOyPpaqsz51UbM+
sbyyPrEOsz7jPbQ+j2CzPuEysz5LDbQ+Hha1PhHisj7NYLM+42C0Pp7psj5QCrY+nUK0Phu8
sj4acLE+Eji1PuvxtT7ZRLM+80a0PkTfsz6fTbM+ygyzPhUksj4dFrQ+ci+0PhOksj6q6rI+
bKK0Pt1Osz6TlrE+QzGyPjREsj44s7M+uHKyPqImsj6imbM+rvSzPo15tT7sNrU+unayPsjJ
tD6Du7I+d36yPpCFtD6CXLM+an2zPmRdsz4VpbQ+dZazPtJssj4+crM+VKG2Pm06tD6DwLI+
8QqyPsPBsj7GybQ+MUqzPk07sz4sXbQ+ec+zPigpsT7kFrE+YImzPir/sz4T6bA+XVyzPvQV
sT4XAbQ+EP6yPrKMtD6Rg7U+2wyzPhzUsz7tx7M+mBGzPtmCsj5/rbM+LN2yPs96tD7UobM+
+BKxPrufsz6RwLE+KJizPvcQsj7ps7E+RDmxPjhIsz4hyrU+08KxPgKesz7ICbM+XhW0PvIi
sz43E7Q+AwG0PvYbsj4DprM+CTKyPpi0sT72TrI+sPmxPk/KtD43SLI+ta+yPqv4sj44hLQ+
PiiyPpJPtD4AQLU+G7y0PsiFtT7epbI+ZJ2zPoidsj6JELM+v8KyPj+zsj7qMLI+oAezPjOK
sj6nP7M+OPizPrcbsz79ZbQ+dZOzPjJWtD66tbI+mHexPqWbsj4BXbM+cDGyPjBqsz5XYrI+
FjGyPjZesD4VjbI+/cKzPsC5sD40n7Q+QXizPh1msz5GXbI+FRSzPt09rz737rE+NWi0Pnos
sj52HbI+k8qzPqyPsD5vRbI+v9SxPon/tD43qrE+xqWxPh5jsj7Y0rI+cbeyPjStsD6VbbM+
wDe0PuRmsz69frI++hS2PtdAsD687LI+2peyPjJgsj5QFLI+j8iyPgsUtD7ss7I+PcaxPvuv
sT5aSLI+ilayPmqNsT4v+rE+t06yPmjqsD4WrrA+ueGwPkmTsD7CyrE+jPWxPpESsz7TVrQ+
68KxPqjXsj7PGbE+lYSyPoKcsD7uvrI+KPKxPvA1sT6OXLE+vwKyPtb+sj5W7bA+Q9WxPu82
tD7hKbM+bZKyPvPrrz4G17E+/JexPn6xrz5UjbE+QxyxPtEisz5a/rE+TqOxPgW9sT7XKbE+
Ko2yPrK9sT7K7bI+RwizPp2ssz5e5LI+LL2yPt1fsz5jaq8+j/yxPtgisT6WtLI+OXKyPrdG
sD7JyLE+KOawPt1fsz5x2LE+4WawPsQUsD7kJbE+7DyyPuelsj6k/64+RjqyPviOsT5jS7I+
HuyvPqPHsD5oWrE+lI+xPpuEsT6kQbQ+D6GwPg6bsz5zp7E+28CxPv3fsT7H6bA+BGWyPmrE
sj7VxbI+upuyPsXIsT4e7rE+oFSwPmU0sj7YUa8+bF6wPotIsz7xCrE+JeCxPm+esD4LVLM+
is6xPo+ysj7jubE+22OyPj/6sD4sX7I+8puyPmYPsD7YgLE+s+qyPq4Ysj6PfbI+h7KyPhdM
sj53PbI+UlCtPlYBsj5dR7M+aPu1PgN7sT6IBLI+MICwPvJNsj5Evq8+x3+zPkOesT4q4LM+
ipGxPjpqsj5uhbI+On6zPokMrz5IfbE+uDexPszAsT7xpbE+OcixPn7bsT7Z3LA+HwWxPlVj
sD5FA7M+VP+vPgX0sj4Y3LI+YgKzPh9hsj4qCbM+7ayvPvOWsD4W+bA+S/auPgDYsT6Jda8+
s5KxPnk9sj7PB7I+prGwPug1sT5XV7E+b/qvPj8hsz7Osa8+y1GyPldosD6ZGbE+B7axPlMn
sD5yQK8+O9iwPtSnsD4hO7M+h3yxPl5+sj6+QrE+BS+wPmmzsD4I/LA+MrywPqfzrz6uXbA+
BMexPlEMsj4fo7E+8cWwPi69rz6c8bI+glyxPjPIsD6RubI+SjyxPsoSsD6OfLE+62uyPrUR
sD6C6rA+1b+wPtBSrj77y7A+ghWxPlg6sT4pUrA+hCGyPjfwsT7xXrM+tVWyPkFqsj6/vbE+
bhKwPhNJsD6+RLE+UraxPg0EsD6KVLA+w4CxPgyCsj7ii7A+kHWwPsDYsT7Poa4+oXCwPvAH
sT5dHbI+WkKwPppwsD6epLE+PtGxPpahsD64Kq8+GRyvPlsrsj6E+q8+1ZywPnFCsT5hbLE+
UCiwPilbsT5XYLE+qQ+xPu9dsD7gUrA+HJKxPpe7rz6/BLA+yhKyPkOcsD4UZrA+S6qvPvCD
rz4rXLA+atevPnfdrz62+rA+M0CwPiT3sT73hrE+q76vPkhhsD66Tq8+zSWwPop4rz4jyK4+
8A+xPoqIsz67ArA++wuzPgqCsD5hlbA+/JOtPjkDsT4ebbA+WGmxPoq4sD5ClbA+ztKvPjiQ
sT4RtLE+M/SwPjc+rz48UrA+DtKxPsWWrz7ICK8+Pf6vPsIUsj63kLA+RkexPmxTsT7rY7E+
f02yPt/Grj7s0LE+yJGxPkmzrz4s77A+ysKwPtSqrz7XibI+baquPjcPsD4wabA+MKavPnGh
sT5cqLA+uwmxPv6HsD78sbE+C6KuPil8sD7Adq4+5sCxPqQvrz6Vj68+2IyvPh83rz7GS68+
UrqxPlXRrz4Vja0+ePauPjO1rz5/47A+US2vPqZysD4ccbE+xhCzPlEjsT7U268+sCmuPpFW
rz6zqK4+AeSvPt//sD6FNbE+RWuxPnwmsD4PUrI+gdevPpezsD6F37A+T7CwPjlErz4vfLE+
SZKvPjIsrz7I268+ci2vPntqrT7oE7A+r3iwPmGJrz6qD68+SimyPsDbrT4C968+jJquPt+P
sT7LQbE+pWauPhvCsD7fsq8+TU6vPlv6rz5RXK4+JFOwPjc9rj7AYa8+n+uvPqYhsD73j68+
nlqwPjulsT4X9q8+ys+wPmlisD4WQLE+06evPmk5sD5XCrI+DNewPm0JsD5fk68+ISuvPtMV
sD7cTrE+muWvPmd+sD57i7E+W5KuPrtNsD73Ba8+J2KwPo7hsT69Bq8+1FSvPkjirj6j57A+
ULCxPhJ7sD537K8+DLmvPsYdsD7RUrE+1TWvPib8sT46J7A+9dSvPvXWrz56tK8+plmvPsyi
rj61164+O2qtPu41rz6jqq8+fkKwPrchrz43XbA+cayvPrpQrT6JHK8+loiwPku8sD41ZbA+
KCywPlvFrz7l/a8+oGKwPhgQrj6ZW68+SF+vPvXhsD6Ebq8+EiOxPlGdsD4hgbE+qWCuPoHA
rj4SZa0+Dd+uPtFBrj5R0bA+VKmuPjCdrz6Iq60+uWSvPrKTsD6tSqw+iuSvPjICrj4krK8+
cOyuPsIvrz553bA+iwyvPqdvsD6rQq4+lpavPkfarj44Z7A+oiuxPp7nrz4Qb7A+ge6vPnc+
sD5Pqq8+lBiuProIrT7u468+ac6wPo3krz6HOa8+npqwPtzUrj68nq8+6G+vPhdqsT6fhLA+
P+GuPvi0rz51Y7A+wZKuPqDVsD6IYLA+jLSuPvHKsD6bAbA+x9OvPqjBrz7SCK8+8HSsPtPg
sD7oBLE+ZQuxPmS9rj49/a4+UXeuPvlbrj6Xuq8+lJOtPh5/rz5g+68+n1awPsgLsj7clK4+
AKqvPmxirz5Oaq8+emGwPrJCrz4cQa4+vN+uPjnqrz4Uwq0+erqvPiIWrz6ygLA+iByvPn0Z
rj72tbA+GCuxPko+rz7aT68++DGuPvPHsT5w868+ZFuvPnH3rj5hZa8+fMGuPorRrj5lOq4+
hJSvPgWjrj5+sa8+1nKtPhPlrj4yeK8+CB2vPstUrj7tPK8+LMmvPrnfsD5tEbI+bPytPoG2
rj4lRa8+DEauPh5qrz4Ri68+kXytPqJmrz5pOq4+HhGwPt9srj4R0a4+wbavPsfxrz5YQ64+
RCivPj+6rz7js60+Ix6vPluPrz67mq8+ijKwPs2orj5lj7A++uevPmY6rz5CLa8+E2avPs0Z
rz4LDLA+13qsPo6qsT6yRK8+CsuvPmzprT5ipq4+KZywPho7rj665K8+tkuvPrDSrj5jwaw+
NXWuPlHxrz6nEK8+dmOvPtZurz7I/a0+DdeuPhsGrj5Dg64+sPatPkBdrz4Esq4+HPSuPrL9
rj7XZa8+iC+vPnDTrT6cUK0+s9yvPvMbrj4rOK8+KAKvPvmLrj4pJbE+EQ6vPvp+rD4fL64+
CHGtPlRbsD4uPa4+sS+wPh64rj5H0K4+DjauPgFprj58Wa8+gCqvPqFwrz4eNa0+72+vPglt
rT60/K4+s9KtPuvDrj5HUq4+khmvPmDBrj5Fwa8+zsmtPlAbrz7Mx64+WSavPo1Rrz4QuLA+
lgmvPpcbrD434a0+5RauPk5asD5iSq0+K8KuPlYUsD65cbA+HT2tPm4Rrz63H64+c0SwPggq
rz4DNq8+mVWuPsVVrz54Ia0+Y5CuPs29rz6Ix68+XIauPqparT4fma4+7C+uPiUOrz67va4+
+SGwPpRyrj5PaK0+gEeuPtAvrj5JYK0++/+rPnXOrT43264+Qk2uPvB/sD4Qb64+556uPu0U
sD51o7A+IuWuPvcNrj4nka4+i5avPu68rj61Kq8+6xuvPsiIsD4Oua4+86KuPtl9rz5LUK8+
Co2vPvs2rT53y64+b4+tPmfZrj7a164+6vOtPl9/sD4IBq8+dzGuPlPerj4kHa8+9OiuPkjI
qz4uGK8+2kiuPsy1rT5FH60+qlytPtVtsD4O8Kw+XH6tPvDrqz5qjq0+zyatPv2NrT59kbE+
yMKtPoD4rz7aDa8+GhytPjnOrT5Le68+KiCtPogYrj7VOq4+flGtPvQXrz4mHa8+X5euPpIC
rz7LVq0+WYCsPjsirT69qa4+4bKvPsAerz7BA68+ESyvPl55sD5x/64+hjuuPtf9rT7Paa4+
VA6tPr5trj6O9q4+shCsPrEwrD57g64+nOStPtjmrD6ENbA+BnytPr9+qz5q4rE+JdKuPvNF
rj4ctqw+TqGuPvOVrj6rCKw+biWtPo6Yrz74PK4+ttuxPgROrD6bmqo+ZYWtPpldrz5AKK8+
g+qtPgy+rj4tE6w+8QmvPqCcrT7S5Kw++J6tPq9NrT7t/K0+ub6tPmgxrj75jK8+IqWtPvb7
rj4sfK8+82WuPp7drT7jY68+da2qPvUNrT6UfrA+522uPqt4rT6hY60+eymtPuWprz6p864+
IHCuPjJBrj6HYKw+D7auPkmZrT6cY64+anmsPqGdrT4g3K0+wQGuPhnGrD5lMbA+N96sPvde
rD7ERq4+AJ+uPu0Orz6i1a8+DMyuPqjXrz4a6a0+MRKtPk9Trj5FZq8+MRuvPhyPrT4VRK8+
GjGtPuCRrD7Dva0+xzKtPnfTrj6FC7A+2H2vPg14rj519a0+jvSvPsCJrT5MJ68+LrKsPnPh
rT7fraw+N7OtPgr1rT7Ky68+o+euPtoErT5ZvK4+31CwPpHhrT4aga8+KC+uPvFDrj5Fw6s+
P2CvPnztqz4nKq0+</AssayYData></Step><Step><CommonData><SampleLocation>2</SampleLocation><SampleID></SampleID><SampleGroup></SampleGroup><SampleInfo></SampleInfo><SampleRow>F</SampleRow><SamplePlate>1</SamplePlate><WellType>REGENERATION</WellType><Concentration>-1</Concentration><ConcentrationUnits>µg/ml</ConcentrationUnits><MolarConcentration>-1</MolarConcentration><MolarConcUnits>nM</MolarConcUnits><MolecularWeight>-1</MolecularWeight><Temperature>30</Temperature><StartTime>5223024</StartTime><AssayTime>5</AssayTime></CommonData><FlowRate>1000</FlowRate><StepType>KREGENERATION</StepType><StepName>Regeneration</StepName><StepStatus>OK</StepStatus><ActualTime>5.00103</ActualTime><CycleTime>0.2</CycleTime><AssayXData Points="25">P0MHRXJGB0WlSQdF3UwHRRBQB0VDUwdFdlYHRalZB0XZXAdFEGAHRT9jB0V2ZgdFpWkHRd1s
B0UQcAdFP3MHRXJ2B0WleQdF3XwHRQyAB0VDgwdFcoYHRamJB0XZjAdFEJAHRQ==</AssayXData><AssayYData Points="25">V+22vSa0jb4kF7a+3tHLvga4175bbOC+CN/nvrek7b7wB/O+mgD6vqFr+b7mtv++y3UCv7+L
A7/4QQO/Bu4Fvz1mB79vuQi/4iEJv1VICr+wvgy/j/oMv9kODr90nw6/UzUPvw==</AssayYData></Step><Step><CommonData><SampleLocation>1</SampleLocation><SampleID>Buffer</SampleID><SampleGroup></SampleGroup><SampleInfo></SampleInfo><SampleRow>F</SampleRow><SamplePlate>1</SamplePlate><WellType>BUFFER</WellType><Concentration>-1</Concentration><ConcentrationUnits>µg/ml</ConcentrationUnits><MolarConcentration>-1</MolarConcentration><MolarConcUnits>nM</MolarConcUnits><MolecularWeight>-1</MolecularWeight><Temperature>30</Temperature><StartTime>5235208</StartTime><AssayTime>5</AssayTime></CommonData><FlowRate>1000</FlowRate><StepType>KREGENERATION</StepType><StepName>Regeneration</StepName><StepStatus>OK</StepStatus><ActualTime>5.00103</ActualTime><CycleTime>0.2</CycleTime><AssayXData Points="25">RJMHRXuWB0WumQdF4pwHRRGgB0VEowdFd6YHRaqpB0XerAdFFbAHRUSzB0V7tgdFqrkHReK8
B0UVwAdFSMMHRXfGB0WuyQdF3swHRRXQB0VI0wdFd9YHRa7ZB0Xe3AdFFeAHRQ==</AssayXData><AssayYData Points="25">J3vOvU8eLj4XY2g+UoVvPoZmZj6r5F0+D8ddPu4cWz52U2A+NbBePr4zWj4utF4+LmtbPrPf
YD47cmI+cgNiPqmXXz68z14+9GFgPmgsYD5sEWI+E9hePm6/YT7arGc+Hd1gPg==</AssayYData></Step><Step><CommonData><SampleLocation>2</SampleLocation><SampleID></SampleID><SampleGroup></SampleGroup><SampleInfo></SampleInfo><SampleRow>F</SampleRow><SamplePlate>1</SamplePlate><WellType>REGENERATION</WellType><Concentration>-1</Concentration><ConcentrationUnits>µg/ml</ConcentrationUnits><MolarConcentration>-1</MolarConcentration><MolarConcUnits>nM</MolarConcUnits><MolecularWeight>-1</MolecularWeight><Temperature>30</Temperature><StartTime>5247397</StartTime><AssayTime>5</AssayTime></CommonData><FlowRate>1000</FlowRate><StepType>KREGENERATION</StepType><StepName>Regeneration</StepName><StepStatus>OK</StepStatus><ActualTime>5.00005</ActualTime><CycleTime>0.2</CycleTime><AssayXData Points="25">SOMHRX/mB0Wu6QdF5uwHRRXwB0VM8wdFe/YHRa75B0Xi/AdFGQAIRUwDCEV7BghFsgkIReIM
CEUVEAhFSBMIRX8WCEWyGQhF5hwIRRUgCEVMIwhFfyYIRa4pCEXmLAhFFTAIRQ==</AssayXData><AssayYData Points="25">jpujvnF0+r7rUwq/RToPvwfTEL+HtRS/DJ4Uv30QFr9aMxe/ZugXv6cvGb/eexq/eTwZv/3i
Gb9K1xq/ZmYbvz4PHL/XTRy/7NMbv+aTHr9qsx2/rYgevxExH7/Zth+/7uIfvw==</AssayYData></Step><Step><CommonData><SampleLocation>1</SampleLocation><SampleID>Buffer</SampleID><SampleGroup></SampleGroup><SampleInfo></SampleInfo><SampleRow>F</SampleRow><SamplePlate>1</SamplePlate><WellType>BUFFER</WellType><Concentration>-1</Concentration><ConcentrationUnits>µg/ml</ConcentrationUnits><MolarConcentration>-1</MolarConcentration><MolarConcUnits>nM</MolarConcUnits><MolecularWeight>-1</MolecularWeight><Temperature>30</Temperature><StartTime>5259720</StartTime><AssayTime>5</AssayTime></CommonData><FlowRate>1000</FlowRate><StepType>KREGENERATION</StepType><StepName>Regeneration</StepName><StepStatus>OK</StepStatus><ActualTime>5.00103</ActualTime><CycleTime>0.2</CycleTime><AssayXData Points="25">SDMIRXs2CEWyOQhF5jwIRRlACEVIQwhFe0YIRa5JCEXiTAhFGVAIRUhTCEV7VghFslkIReJc
CEUZYAhFTGMIRXtmCEWuaQhF4mwIRRlwCEVMcwhFf3YIRbJ5CEXmfAhFGYAIRQ==</AssayXData><AssayYData Points="25">Uf3mPLapMz59F04+AmdLPi89Rz4wQkQ+hl9APv4/QD6flD4+wG1GPrjyQz6HikU+n4U+Ptdt
QD4sAkY+H3hGPmXWQz6/1kQ+JV1DPgifRj4hwUc+o+5KPkJoST7YhUs+/4ZLPg==</AssayYData></Step><Step><CommonData><SampleLocation>2</SampleLocation><SampleID></SampleID><SampleGroup></SampleGroup><SampleInfo></SampleInfo><SampleRow>F</SampleRow><SamplePlate>1</SamplePlate><WellType>REGENERATION</WellType><Concentration>-1</Concentration><ConcentrationUnits>µg/ml</ConcentrationUnits><MolarConcentration>-1</MolarConcentration><MolarConcUnits>nM</MolarConcUnits><MolecularWeight>-1</MolecularWeight><Temperature>30</Temperature><StartTime>5272039</StartTime><AssayTime>5</AssayTime></CommonData><FlowRate>1000</FlowRate><StepType>KREGENERATION</StepType><StepName>Regeneration</StepName><StepStatus>OK</StepStatus><ActualTime>5.00005</ActualTime><CycleTime>0.2</CycleTime><AssayXData Points="25">TIMIRYOGCEW2iQhF6owIRR2QCEVMkwhFg5YIRbaZCEXmnAhFHaAIRUyjCEV/pghFsqkIReqs
CEUdsAhFTLMIRX+2CEWyuQhF5rwIRRnACEVMwwhFg8YIRbbJCEXmzAhFGdAIRQ==</AssayXData><AssayYData Points="25">Sq4Bv915E7+u7hi/sSocv6B6Hr/dqx2/X9oev2KMIL93nCG/d2Qgv4cyIr8bniK/t6Ihvx4v
JL/boyO/5dgjvyc8JL9PFCW/dAMlv9fsJb/I5ia/0FAmv4ggJ7/Zxya/ICQnvw==</AssayYData></Step><Step><CommonData><SampleLocation>1</SampleLocation><SampleID>Buffer</SampleID><SampleGroup></SampleGroup><SampleInfo></SampleInfo><SampleRow>F</SampleRow><SamplePlate>1</SamplePlate><WellType>BUFFER</WellType><Concentration>-1</Concentration><ConcentrationUnits>µg/ml</ConcentrationUnits><MolarConcentration>-1</MolarConcentration><MolarConcUnits>nM</MolarConcUnits><MolecularWeight>-1</MolecularWeight><Temperature>30</Temperature><StartTime>5284225</StartTime><AssayTime>5</AssayTime></CommonData><FlowRate>1000</FlowRate><StepType>KREGENERATION</StepType><StepName>Regeneration</StepName><StepStatus>OK</StepStatus><ActualTime>5.00005</ActualTime><CycleTime>0.2</CycleTime><AssayXData Points="25">TNMIRX/WCEW22QhF5twIRRngCEVQ4whFf+YIRbbpCEXu7AhFGfAIRVDzCEV/9ghFtvkIReb8
CEUdAAlFUAMJRYMGCUW2CQlF6gwJRRkQCUVMEwlFgxYJRbYZCUXqHAlFGSAJRQ==</AssayXData><AssayYData Points="25">1AonvvVV6D2/+DM+QqhAPtTGOj7w9Tc+UKo2PlWIMj5lajQ+MkszPpPzLz5gtzI+NhY0PliN
ND5FNDg+lTo5PimJNz4uujo+zc85PuNzOz5fujw+iv47Pr23OD62Hjo+8vM9Pg==</AssayYData></Step></KineticsData></ExperimentResults>
