# Supplementary material for: CD147 mediates the adsorption of influenza A virus on the cell surface through direct interaction with HA
Source: Front Cell Infect Microbiol. 2025 Aug 29;15:1647283. doi: 10.3389/fcimb.2025.1647283 (PMC12426278; doi:10.3389/fcimb.2025.1647283)
Supplement: Supplementary file 8 [file DataSheet2.zip › raw data-2/Figure 6/Fingure6 D-I/Fingure6 G/241006_015.frd]

<?xml version="1.0" encoding="UTF-8" standalone="yes"?>
<ExperimentResults><ExperimentInfo Name="Experiment_17"><ExpDescription></ExpDescription><RTDVersion>2.0</RTDVersion><RunID>460CF0F2-678D-4686-806C-99B63B5D4859</RunID><ExperimentType>KINETICS</ExperimentType><ExperimentSubType>KBASIC</ExperimentSubType><StartDateTime>2024-10-06T18:06:47</StartDateTime><MachineName>4QSYCS2</MachineName><UserName>Labuser</UserName><LotNumber></LotNumber><PlateName>241006</PlateName><PlateName2></PlateName2><SensorName>G5</SensorName><SensorPlate>1</SensorPlate><SensorType>SA (Streptavidin)</SensorType><SensorRole>LIGAND</SensorRole><SensorInfo></SensorInfo><WritingSW>DataAcquisition.exe 11.1.0.11</WritingSW><InstrumentType>OctetRED96e</InstrumentType><InstrumentSerial>FB-90287</InstrumentSerial><InstrumentFW>1.0.0.0</InstrumentFW><IntegrationTime>1.9</IntegrationTime><DSPType>CPF</DSPType><DSPStitching>1</DSPStitching><HasManifest>1</HasManifest><InfoHash>-1284881077</InfoHash></ExperimentInfo><AssayParamsInfo/><KineticsData><Step><CommonData><SampleLocation>12</SampleLocation><SampleID></SampleID><SampleGroup></SampleGroup><SampleInfo></SampleInfo><SampleRow>G</SampleRow><SamplePlate>1</SamplePlate><WellType>BUFFER</WellType><Concentration>-1</Concentration><ConcentrationUnits>µg/ml</ConcentrationUnits><MolarConcentration>-1</MolarConcentration><MolarConcUnits>nM</MolarConcUnits><MolecularWeight>-1</MolecularWeight><Temperature>30</Temperature><StartTime>2945367</StartTime><AssayTime>120</AssayTime></CommonData><FlowRate>1000</FlowRate><StepType>BASELINE</StepType><StepName>Baseline</StepName><StepStatus>OK</StepStatus><ActualTime>120.001</ActualTime><CycleTime>0.2</CycleTime><AssayXData Points="600">AAAAAM3MTD7NzMw+mpkZP1YOTT/FIIA/XrqZPzMzsz+R7cw/K4fmPwAAAEDNzAxAmpkZQGZm
JkCWQzNAAABAQM3MTED8qVlAZmZmQDMzc0AxCIBAZmaGQM3MjEBkO5NAmpmZQAAAoECYbqZA
/tSsQDMzs0DLoblAAADAQMl2xkDNzMxAZDvTQJqZ2UAAAOBAmG7mQM3M7EBkO/NAy6H5QAAA
AEFMNwNBf2oGQZqZCUHNzAxBGQQQQUw3E0FmZhZBsp0ZQeXQHEEZBCBBMzMjQX9qJkGynSlB
zcwsQQAAMEFMNzNBZmY2QbKdOUHNzDxBAABAQTMzQ0F/akZBmplJQeXQTEEZBFBBTDdTQWZm
VkGamVlBzcxcQRkEYEEzM2NBf2pmQZqZaUHNzGxBGQRwQTMzc0FmZnZBmpl5QeXQfEEMAoBB
mpmBQT81g0HNzIRBc2iGQQAAiEGamYlBMzOLQdnOjEFmZo5BAACQQZqZkUEzM5NB2c6UQWZm
lkEAAJhBmpmZQT81m0HZzpxBZmaeQQAAoEGmm6FBMzOjQdnOpEFmZqZBAACoQaabqUE/NatB
2c6sQWZmrkEMArBBmpmxQT81s0HZzrRBZma2QQAAuEGamblBMzO7QdnOvEFmZr5BDALAQZqZ
wUE/NcNB2c7EQXNoxkEMAshBmpnJQT81y0HNzMxBc2jOQQwC0EGamdFBMzPTQc3M1EFzaNZB
DALYQZqZ2UE/NdtB2c7cQXNo3kEMAuBBmpnhQTMz40HNzORBZmbmQQAA6EGamelBMzPrQdnO
7EFzaO5BDALwQaab8UE/NfNB2c70QXNo9kEAAPhBmpn5QT81+0HZzvxBZmb+QQAAAELTzQBC
mpkBQmZmAkIzMwNCAAAEQtPNBEKgmgVCZmYGQjMzB0IGAQhCzcwIQpqZCUJmZgpCOTQLQgAA
DELNzAxCmpkNQmZmDkIzMw9CAAAQQs3MEEKgmhFCZmYSQjMzE0IGARRCzcwUQqCaFUJmZhZC
OTQXQgYBGELNzBhCmpkZQmZmGkI5NBtCBgEcQtPNHEKgmh1CbWceQjMzH0IAACBC080gQqCa
IUJmZiJCOTQjQgAAJELTzSRCmpklQm1nJkIzMydCAAAoQs3MKEKgmilCbWcqQjMzK0IGASxC
080sQpqZLUJmZi5CMzMvQgYBMELNzDBCmpkxQm1nMkIzMzNCAAA0Qs3MNEKgmjVCZmY2Qjk0
N0IAADhCzcw4QqCaOUJmZjpCMzM7QgYBPELTzTxCmpk9QmZmPkIzMz9CBgFAQtPNQEKgmkFC
bWdCQjk0Q0IGAURCzcxEQqCaRUJtZ0ZCMzNHQgAASELTzUhCoJpJQmZmSkIzM0tCAABMQtPN
TEKamU1CZmZOQjk0T0IGAVBC081QQpqZUUJtZ1JCPzVTQgYBVELTzVRCmplVQmZmVkIzM1dC
AABYQtPNWEKgmllCbWdaQjk0W0IGAVxCzcxcQqCaXUJmZl5COTRfQgAAYELNzGBCoJphQm1n
YkIzM2NCAABkQtPNZEKgmmVCZmZmQjMzZ0IAAGhCzcxoQqCaaUJmZmpCOTRrQgAAbELTzWxC
mpltQmZmbkI5NG9CAABwQtPNcEKamXFCZmZyQjMzc0IAAHRC0810QqCadUJtZ3ZCMzN3QgYB
eELTzXhCoJp5QmZmekIzM3tCBgF8QtPNfEKgmn1CZmZ+Qjk0f0IAAIBCZmaAQs3MgEK2M4FC
HZqBQgAAgkLpZoJCzcyCQjMzg0KamYNCgwCEQulmhEJQzYRCMzOFQh2ahUIAAIZCZmaGQlDN
hkIzM4dCHZqHQoMAiEJmZohCzcyIQrYziUIdmolCgwCKQmZmikJQzYpCMzOLQpqZi0KDAIxC
ZmaMQlDNjEK2M41CmpmNQgAAjkJmZo5CUM2OQrYzj0Idmo9CgwCQQmZmkEJQzZBCtjORQpqZ
kUIAAJJC6WaSQlDNkkIzM5NCHZqTQgAAlELpZpRCUM2UQrYzlUIdmpVCAACWQulmlkJQzZZC
MzOXQpqZl0IAAJhC6WaYQlDNmEIzM5lCHZqZQoMAmkJmZppCzcyaQjMzm0IdmptCAACcQulm
nELNzJxCtjOdQpqZnUKDAJ5C6WaeQs3MnkIzM59CHZqfQgAAoELpZqBCUM2gQjMzoUIdmqFC
gwCiQmZmokLNzKJCMzOjQpqZo0IAAKRC6WakQs3MpEK2M6VCmpmlQgAApkJmZqZCUM2mQjMz
p0IdmqdCgwCoQmZmqELNzKhCtjOpQpqZqUIAAKpCZmaqQlDNqkK2M6tCHZqrQgAArEJmZqxC
UM2sQjMzrUIdmq1CAACuQulmrkJQza5CMzOvQh2ar0IAALBC6WawQlDNsEK2M7FCmpmxQgAA
skLpZrJCzcyyQjMzs0KambNCAAC0QulmtEJQzbRCMzO1QpqZtUKDALZC6Wa2QlDNtkK2M7dC
mpm3QoMAuEJmZrhCzcy4QjMzuUIdmrlCAAC6QulmukLNzLpCMzO7Qh2au0KDALxCZma8Qs3M
vEIzM71Cmpm9QgAAvkJmZr5CUM2+QrYzv0Idmr9CAADAQulmwELNzMBCtjPBQpqZwUKDAMJC
ZmbCQlDNwkK2M8NCmpnDQoMAxEJmZsRCUM3EQjMzxUIdmsVCgwDGQulmxkLNzMZCtjPHQh2a
x0KDAMhCZmbIQlDNyEK2M8lCmpnJQgAAykJmZspCUM3KQrYzy0KamctCAADMQulmzEJQzcxC
MzPNQpqZzUKDAM5C6WbOQs3MzkIzM89CHZrPQgAA0ELpZtBCzczQQjMz0UIdmtFCAADSQulm
0kLNzNJCtjPTQpqZ00KDANRCZmbUQlDN1EIzM9VCHZrVQgAA1kJmZtZCzczWQrYz10IdmtdC
AADYQulm2ELNzNhCtjPZQpqZ2UIAANpCZmbaQs3M2kK2M9tCHZrbQoMA3EJmZtxCUM3cQjMz
3UKamd1CgwDeQmZm3kJQzd5CMzPfQh2a30IAAOBCZmbgQlDN4EIzM+FCmpnhQgAA4kJmZuJC
zcziQrYz40KameNCAADkQulm5EJQzeRCtjPlQpqZ5UIAAOZCZmbmQlDN5kK2M+dCHZrnQgAA
6ELpZuhCUM3oQjMz6UIdmulCgwDqQulm6kJQzepCMzPrQh2a60KDAOxC6WbsQlDN7EIzM+1C
HZrtQgAA7kLpZu5CUM3uQrYz70Idmu9C</AssayXData><AssayYData Points="600">AAAAAIudtTq5YHg7ZRnkOmFtQbtw5BY7z6pPun5ZSjvK+Lg6TZlRuJfBxztZrMk7dvIyOpyG
CjsaO/I7xMktuglIyTvIKls7arUYPDzPKztwXiA7vIgQPFXZ/Dt2YPo6nCgQPF2QtTtKbE07
O4EKPG6Iozs1kE47CZMgPCCfnDs4zQk7wU0UPM/7rDsV+QI8XLzsOxyzrTuXVY07RcL/Ounj
tTsBfAw8UhkFPFZlhTvvaIk7hqXxO35/bDvgOcI7JeDFO6ULBTxfk7E7yrz4Ox8exzuL3dI7
FDsZPDRhFDzZ1fk7TOgCPBd49TuTEhY84afFO/ZnIDyC2qs7HhwCPG47GTxk4QI8kMs9PHkt
Jjx6tVY84rT/O4cEEDwH8QI8mW04PJpEPDx4CBc8pilTPP2nUzw0cRE8OzctPL16LDxBlLk7
nQsRPEKFRjzo92E8C3sfPDLqFTwppyU8wnQlPKHOPTzFjz08BelmPPFYbDz7dyk8GyNzPLkP
CjwHu2Q8lutKPB34AjyBBk48ikmeO1WUbjz7WXY8PvMuPKBqTzyWeVs8IlgpPB/ZGDwnMx48
1+SOPD/ehTyw5ns8Rv8UPEhDPTxS40Y8g3xkPLqZXzzXcSI8CzZtPNSuVjwslow8+C2HPL4b
Izy14DE8hW49PGRebTzVrjc82m9jPEJyOzwfq0M8V5BKPKQTMzwBmH886JCwPJptSjzuyYs8
waVbPB1Lgzz4aoI8HMZNPCnUezwEI0k8fbADPP8fVDwhP5M8Yq2PPCNzgDz6L3A8bkqNPPVy
Zzwp0YE8BdZ7PPMkfTzKMZM8XWxRPLh6izwPKF08oAhbPDS5oDxFlow8HMSDPGqoazzNvw48
EuyDPBS0kzxGT6w8TMlwPDPrcjw9WIw8EmgUPMctuDzlqHk8S+iBPMfllTwpFIA8vORxPAA6
mDyd/ng819qGPAp8jzwMl3s8cimOPOvjiTz7SZM8nFqUPOODhzzdIHo8eqNhPAmvhjyOFoM8
nuaCPF13rzzms408dT5ePEuknjzJlZQ8ShmTPPPLrzxtR448qaqgPPtwfDwIVY88WNhTPE4t
ijyNaog8zh6tPOC6mTwJ1Hg8wkNhPAg/NTySCaQ83eCCPK0FmDwjZ4480Y6XPBurejyfR7k8
qomTPNKEmDwJmas8ENGOPGbCijz1dHM8RdqVPJ4TnTxKt548QLyzPA8jrDw5/48847+1PAj3
kzybIoc81xaQPFbjnjwkPYM8yUS9PNiPsjz+E7w8jax9PBcZmzwy2pk83eGnPHlFqDwvJnU8
C4GWPIwTjzzzCIs8l3ClPKOolDy6qX88l0CWPNBLmzxGFY88vyDCPA0YtzzhBKM8VuGcPLiV
cjyjXKk8f0ysPGqYrzz5G5c8hJyYPIXhkDyiL7E8Moq2PMY8tjwU7rU8i5fEPJAftzwMQKM8
UkazPMwltTwwRcI8MYOiPEPqnDwejqI8CODHPHmkmjzZb6k891eZPFi6rjz32Mw8zfG9POxQ
mTw42b88VJmMPJkyizwHua48B6d9PD7tczxSmqE8thydPNqlvDxi4sE8A0etPPQ/hDz0nKA8
JcKjPFP+tDxpeLo8J8e7PDeKoDwwbME8QTe4PJrnvTysrKA81CpjPNCsiTzaDLk8P8TgPJqt
njycdaA8Ev+8PEylojxiroc8/I6rPDICuTx+vaA8xi2jPAjpsjxs4co8N+O3PPbkpTyW1b48
8NmSPIqhrjwVNak8Ymm6PO/Csjy3HMc83RSyPFmDljw/gLE8S+ycPJ/pvDy5E488FSq/PHWa
szzRbNU8hB6zPNdcojwQ/Ng8Zc7BPPFJxzz1q5I8qSOhPP2oxTw7J8U8zVzTPFBG2jy0Vao8
pBy+PIAk3zz8DaY8aVHDPHxByzygyew88yjMPFqOozy7TMU8c4y/PHemxTxcisY8pAbGPMXa
tjzDu608BCGzPJqTvDzXgoY8oS2qPI/dnjx4qKg81r7IPOyioDzX7qA8Pf/ZPF3WsDz1ir88
skbEPET3wTx6w4A8grvBPGAVtDyJMqs8QeTQPDLFzzy8gbY8RKy/PLfwqDyxh648Q5SkPAaG
sTy2gdI8x8a/PL+dtDzIY648BfWXPJd4kTzNrLo83K27PMaizDzdBNo851PCPIDbzDwjCuM8
bLu1PM+irDzf67s8Ho2yPK4SrjyhUeI8OEnWPFbjyjxkodA8YpbNPHhEvzxSgLs8QXjKPNzb
zDwsv8E86L6zPJbRzTz7+b08okblPHivqTwy3pQ8+jSxPBNArzxZZb08PZawPDC7zDyXebo8
hZG/POZzxDwC79I8ZLbePKqKxzwL0p085OLWPIhguDxq2tU8YoXePJybozwVzd88pni7PC4l
0TxmYIs8w7rHPKInvzzbELk8F2HGPHHyyzzYi6o8yzTaPPxkvTzsxaI8khLsPBR02TwPzOc8
rOvIPDeUpjxD/cM8ws3YPMM6rzzQz9c8c6+5PC8/uzzhs9U8M1bTPCxxyjzmva88itW5PHS4
xTxw5qM8dSKwPNDv0zwVHdU8muPcPCXFtDwAkL08QpbdPNlssDzKDZ481/a9PCqVkjw5pbA8
c+DgPA2EmzzC2K88PuPHPLZq1Dy2ovM88ObJPFEOwDwgG8480gwFPUa/zDwM07Q80uPmPHeN
xzxCiL88W7zYPDklyjzkxsk8GKukPM/s1DxGEKk8Ity8PACQqDxOfM08vRvXPORmtjzc4uU8
ivTuPP/R2jzJG+Q8SHm/PLPGwTwKdNI8ocrNPFkJxTxUMMs8xwTIPJ4JvzxBeK48/7i/PCGK
xTxv69w8OtqrPBALyDz6Z8c8sdO7PBM44TxP2q88MXzXPPmWrDxozc88RG3JPOltzTz/bsY8
kljTPDgc0zx3tb48MxXuPBVlyzwyUtg8ZV/fPCpAwzybMrY8rknPPAzT8TxADMc8oOi+POc/
3Txaesw81ZzUPE3hyzxxwNE86N2vPJ7U8Tydo8I8fMOrPPDAzDz1WdY8/WCoPLnfzDxvrcw8
QSPmPNa40zxy/tw81xHxPD8T6TyNjOc8fg3VPEK81zwRa948A+P0PLxlzTxaceM8EQDFPGxN
9TweFco8uEnkPHyiwTyE4+M8scW+PKSy2DwZjro8R2LWPNfiwDxZxfU8Am3ZPJCc7zxPMdU8
pCbfPGPH5jwhqss85b3rPGQ7zDwPI8o8</AssayYData></Step><Step><CommonData><SampleLocation>5</SampleLocation><SampleID>mhb2</SampleID><SampleGroup></SampleGroup><SampleInfo></SampleInfo><SampleRow>G</SampleRow><SamplePlate>1</SamplePlate><WellType>KLOAD</WellType><Concentration>-1</Concentration><ConcentrationUnits>µg/ml</ConcentrationUnits><MolarConcentration>-1</MolarConcentration><MolarConcUnits>nM</MolarConcUnits><MolecularWeight>-1</MolecularWeight><Temperature>30</Temperature><StartTime>3130765</StartTime><AssayTime>1200</AssayTime></CommonData><FlowRate>1000</FlowRate><StepType>LOADING</StepType><StepName>Loading</StepName><StepStatus>OK</StepStatus><ActualTime>522.801</ActualTime><CycleTime>0.2</CycleTime><AssayXData Points="2614">gwDwQulm8ELTzfBCtjPxQqCa8UIGAfJCbGfyQtPN8kK2M/NCHZrzQoMA9ELpZvRCUM30Qjk0
9UKgmvVCBgH2Qmxn9kLTzfZCtjP3QqCa90KDAPhC6Wb4QlDN+EK2M/lCHZr5QgYB+kJsZ/pC
0836Qjk0+0IdmvtCgwD8Qmxn/EJQzfxCOTT9Qh2a/UKDAP5C6Wb+QtPN/kI5NP9CHZr/QkIA
AEN1MwBDqGYAQ9uZAENQzQBDgwABQ3UzAUPpZgFDHZoBQw7NAUODAAJDdTMCQ+lmAkMdmgJD
Ds0CQ4MAA0N1MwNDqGYDQx2aA0MOzQNDgwAEQ7YzBEMrZwRDHZoEQw7NBENCAAVDtjMFQ6hm
BUMdmgVDUM0FQ0IABkN1MwZDqGYGQx2aBkNQzQZDgwAHQ7YzB0PpZgdDHZoHQw7NB0ODAAhD
dTMIQ6hmCEMdmghDDs0IQ4MACUN1MwlDqGYJQ9uZCUMOzQlDQgAKQ3UzCkOoZgpDHZoKQ1DN
CkNCAAtDdTMLQ6hmC0MdmgtDDs0LQ4MADEN1MwxDqGYMQ9uZDEMOzQxDQgANQ7YzDUPpZg1D
25kNQw7NDUNCAA5DdTMOQ+lmDkPbmQ5DDs0OQ0IAD0N1Mw9DqGYPQx2aD0NQzQ9DQgAQQ3Uz
EEPpZhBD25kQQ1DNEENCABFDtjMRQ+lmEUPbmRFDDs0RQ4MAEkO2MxJD6WYSQx2aEkNQzRJD
QgATQ7YzE0OoZhND25kTQw7NE0ODABRDtjMUQ6hmFEPbmRRDDs0UQ4MAFUN1MxVD6WYVQ9uZ
FUNQzRVDgwAWQ7YzFkPpZhZD25kWQw7NFkNCABdDdTMXQ6hmF0MdmhdDUM0XQ4MAGEN1MxhD
6mYYQ9uZGENQzRhDgwAZQ7YzGUPqZhlD25kZQ1DNGUNCABpDtjMaQ6hmGkMdmhpDDs0aQ4MA
G0N1MxtDqGYbQ9uZG0NQzRtDQgAcQ7YzHEPqZhxD25kcQw7NHEODAB1DtjMdQ+pmHUMdmh1D
UM0dQ0IAHkN1Mx5DqGYeQx2aHkNQzR5DQgAfQ7YzH0OoZh9DHZofQw7NH0ODACBDtjMgQ6hm
IEMdmiBDDs0gQ4MAIUN1MyFD6mYhQx2aIUNQzSFDgwAiQ3UzIkOoZiJD25kiQw7NIkNCACND
dTMjQ+pmI0MdmiNDDs0jQ0IAJEO2MyRDqGYkQ9uZJENQzSRDgwAlQ3UzJUOoZiVDHZolQ1DN
JUNCACZDtjMmQ6hmJkMdmiZDDs0mQ8QAJ0N1MydD6mYnQx2aJ0NQzSdDQgAoQ7YzKEPqZihD
HZooQ1DNKENCAClDdTMpQ+pmKUMdmilDDs0pQ0IAKkN1MypD6mYqQx2aKkMOzSpDQgArQ7Yz
K0OoZitDHZorQ1DNK0NCACxDtjMsQ6hmLEMdmixDDs0sQ0IALUO2My1DqGYtQ9uZLUMOzS1D
gwAuQ3UzLkOoZi5DHZouQw7NLkNCAC9DtjMvQ+pmL0PbmS9DUM0vQ4MAMEN1MzBDqGYwQx2a
MENQzTBDgwAxQ3UzMUOoZjFDHZoxQw7NMUODADJDtjMyQ+pmMkMdmjJDDs0yQ4MAM0O2MzND
6mYzQ9uZM0NQzTNDQgA0Q7YzNEOoZjRDHZo0Q1DNNENCADVDdTM1Q6hmNUPbmTVDUM01Q4MA
NkN1MzZD6mY2Q9uZNkMOzTZDQgA3Q7YzN0OoZjdD25k3Q1DNN0ODADhDtjM4Q+pmOEMcmjhD
UM04Q0IAOUN0MzlDqGY5QxyaOUMOzTlDQgA6Q7YzOkPqZjpDHJo6Qw7NOkODADtDdDM7Q6hm
O0McmjtDUM07Q4MAPEO2MzxDqGY8Q9uZPEMOzTxDQgA9Q7YzPUOoZj1DHJo9Q1DNPUODAD5D
tjM+Q+pmPkMcmj5DUM0+Q0IAP0N0Mz9DqGY/QxyaP0NQzT9DQgBAQ7YzQEOoZkBDHJpAQ1DN
QENCAEFDtjNBQ6hmQUMcmkFDUM1BQ0IAQkO2M0JD6mZCQxyaQkNQzUJDgwBDQ7YzQ0OoZkND
25lDQ1DNQ0ODAERDtjNEQ+pmREPbmURDUM1EQ0IARUO2M0VD6mZFQ9uZRUNQzUVDQgBGQ7Yz
RkPqZkZDHJpGQw7NRkODAEdDtjNHQ6hmR0McmkdDUM1HQ4MASEN0M0hD6mZIQxyaSEMOzUhD
gwBJQ7YzSUOoZklDHJpJQw7NSUODAEpDdDNKQ+pmSkMcmkpDUM1KQ0IAS0N0M0tDqGZLQxya
S0NQzUtDQgBMQ7YzTEOoZkxDHJpMQ1DNTENCAE1DdDNNQytnTUPbmU1DUM1NQ4MATkO2M05D
6mZOQxyaTkMOzU5DgwBPQ3QzT0OoZk9DHJpPQw7NT0ODAFBDdDNQQ6hmUEPbmVBDUM1QQ0IA
UUO2M1FDqGZRQxyaUUNQzVFDQgBSQ3QzUkOoZlJD25lSQw7NUkODAFNDdDNTQ+pmU0McmlND
Ds1TQ0IAVEP4M1RDqGZUQ9uZVEMOzVRDgwBVQ3QzVUOoZlVDHJpVQ1DNVUODAFZDtjNWQ6hm
VkPbmVZDDs1WQ0IAV0O2M1dDqGZXQ9uZV0MOzVdDQgBYQ7YzWEPqZlhDHJpYQ1DNWEODAFlD
dDNZQ+pmWUPbmVlDUM1ZQ0IAWkP4M1pDqGZaQxyaWkNQzVpDgwBbQ3QzW0OoZltDHJpbQw7N
W0PEAFxDdDNcQ+pmXEMcmlxDDs1cQ4MAXUO2M11DqGZdQxyaXUMOzV1DgwBeQ7YzXkPqZl5D
HJpeQ1DNXkNCAF9DdDNfQ+pmX0Mcml9DUM1fQ0IAYEO2M2BDqGZgQxyaYEMOzWBDgwBhQ3Qz
YUPqZmFD25lhQw7NYUODAGJDtjNiQ+pmYkPbmWJDDs1iQ0IAY0O2M2NDqGZjQxyaY0MOzWND
gwBkQ3QzZEOoZmRD25lkQ1DNZEODAGVDdDNlQytnZUPbmWVDUM1lQ0IAZkO2M2ZD6mZmQxya
ZkNQzWZDgwBnQ3QzZ0OoZmdD25lnQ1DNZ0ODAGhDdDNoQ+pmaEPbmWhDDs1oQ0IAaUO2M2lD
qGZpQxyaaUMOzWlDgwBqQ3QzakOoZmpD25lqQ1DNakNCAGtDtjNrQ+pma0PbmWtDUM1rQ4MA
bEO2M2xDqGZsQxyabEMOzWxDxABtQ3QzbUOoZm1D25ltQw7NbUODAG5DtjNuQ+pmbkMcmm5D
UM1uQ4MAb0O2M29DqGZvQxyab0MOzW9DQgBwQ7YzcEOoZnBD25lwQ1DNcEODAHFDtjNxQ6hm
cUMcmnFDUM1xQ0IAckN0M3JDqGZyQxyackMOzXJDgwBzQ3Qzc0MrZ3NDHJpzQw7Nc0ODAHRD
dDN0Q6hmdEMcmnRDUM10Q0IAdUN0M3VDqGZ1QxyadUMOzXVDgwB2Q7YzdkPqZnZD25l2Q1DN
dkNCAHdDtjN3Q6hmd0McmndDDs13Q0IAeEN0M3hD6mZ4QxyaeENQzXhDhAB5Q7YzeUPqZnlD
3Jl5Qw7NeUNCAHpDtjN6Q+pmekPcmXpDDs16Q4QAe0N0M3tD6mZ7Qxyae0NQzXtDQgB8Q7Yz
fEOoZnxDHJp8Qw7NfENCAH1DtjN9Q+pmfUMcmn1DDs19Q4QAfkN0M35D6mZ+Q9yZfkNQzX5D
hAB/Q3Qzf0PqZn9DHJp/Qw7Nf0NCAIBD2xmAQ1QzgEPuTIBDh2aAQ0KAgEPbmYBDVLOAQw7N
gEOo5oBDQgCBQ9sZgUN1M4FD7kyBQ4dmgUMhgIFDupmBQ3WzgUMOzYFDh+aBQ0IAgkO6GYJD
dTOCQw5NgkOHZoJDQoCCQ7qZgkN1s4JDDs2CQ6jmgkMhAIND2xmDQ3Uzg0MOTYNDh2aDQyGA
g0O6mYNDdbODQw7Ng0Oo5oNDQgCEQ7oZhENUM4RD7kyEQ4dmhEMhgIRD25mEQ3WzhEMOzYRD
qOaEQ0IAhUO6GYVDVDOFQw5NhUOoZoVDIYCFQ7qZhUNUs4VDDs2FQ4fmhUNCAIZD2xmGQ1Qz
hkMOTYZDh2aGQ0KAhkO6mYZDVLOGQ+7MhkOo5oZDIQCHQ9sZh0NUM4dD7kyHQ6hmh0MhgIdD
25mHQ3Wzh0MOzYdDh+aHQ0IAiEO6GYhDVDOIQ+5MiEOHZohDQoCIQ9uZiEN1s4hDDs2IQ4fm
iEMhAIlD2xmJQ1QziUMOTYlDh2aJQyGAiUO6mYlDdbOJQ+7MiUOo5olDQgCKQ7oZikNUM4pD
Dk2KQ6hmikMhgIpD25mKQ3WzikPuzIpDh+aKQ0IAi0O6GYtDVDOLQ+5Mi0OoZotDQoCLQ7qZ
i0NUs4tD7syLQ6jmi0NCAIxD2xmMQ1QzjEMOTYxDh2aMQ0KAjEO6mYxDVLOMQw7NjEOo5oxD
QgCNQ9sZjUNUM41DDk2NQ4dmjUMhgI1DupmNQ3WzjUMOzY1Dh+aNQyEAjkO6GY5DdTOOQw5N
jkOoZo5DIYCOQ7qZjkN1s45DDs2OQ6jmjkNCAI9DuhmPQ3Uzj0PuTI9Dh2aPQ0KAj0O6mY9D
VLOPQw7Nj0Oo5o9DQgCQQ7oZkEN1M5BDDk2QQ4dmkEMhgJBD25mQQ3WzkEMOzZBDh+aQQ0IA
kUO6GZFDdTORQ+5MkUOHZpFDQoCRQ9uZkUN1s5FD7syRQ4fmkUMhAJJDuhmSQ3UzkkPuTJJD
qGaSQ0KAkkO6mZJDVLOSQw7NkkOo5pJDQgCTQ7oZk0NUM5ND7kyTQ6hmk0NCgJNDupmTQ3Wz
k0MOzZNDqOaTQ0IAlEO6GZRDdTOUQ+5MlEOoZpRDIYCUQ7qZlEN1s5RD7syUQ6jmlEMhAJVD
2xmVQ1QzlUMOTZVDh2aVQyGAlUPbmZVDVLOVQ+7MlUOo5pVDIQCWQ9sZlkN1M5ZDDk2WQ4dm
lkNCgJZD25mWQ3WzlkPuzJZDh+aWQ0IAl0O6GZdDVDOXQw5Nl0OHZpdDQoCXQ7qZl0NUs5dD
7syXQ4fml0MhAJhD2xmYQ3UzmEMOTZhDh2aYQ0KAmEO6mZhDdbOYQ+7MmEOH5phDQgCZQ9sZ
mUNUM5lD7kyZQ6hmmUNCgJlDupmZQ3WzmUMOzZlDqOaZQyEAmkO6GZpDdTOaQw5NmkOoZppD
QoCaQ9uZmkNUs5pDDs2aQ6jmmkMhAJtDuhmbQ1Qzm0MOTZtDqGabQyGAm0PbmZtDdbObQw7N
m0Oo5ptDIQCcQ9sZnEN1M5xDDk2cQ6hmnENCgJxD/JmcQ3WznEMOzZxDh+acQyEAnUPbGZ1D
dTOdQw5NnUOoZp1DIYCdQ9uZnUNUs51DDs2dQ6jmnUNCAJ5DuhmeQ1QznkPuTJ5DqGaeQ0KA
nkPbmZ5DVLOeQ+7MnkOo5p5DIQCfQ7oZn0N1M59D7kyfQ6hmn0MhgJ9DupmfQ1Szn0PuzJ9D
qOafQ0IAoEO6GaBDVDOgQw5NoEOoZqBDIYCgQ7qZoENUs6BDDs2gQ4fmoENCAKFDuhmhQ1Qz
oUPuTKFDqGahQyGAoUO6maFDVLOhQw7NoUOo5qFDIQCiQ7oZokN1M6JDDk2iQ6hmokMhgKJD
upmiQ3WzokMOzaJDh+aiQyEAo0O6GaNDVDOjQ+5Mo0OHZqNDQoCjQ9uZo0NUs6NDDs2jQ4fm
o0MhAKRDuhmkQ3UzpEPuTKRDh2akQyGApEPbmaRDdbOkQw7NpEOH5qRDIQClQ7oZpUNUM6VD
7kylQ6hmpUNCgKVDupmlQ3WzpUPuzKVDh+alQ0IApkPbGaZDdTOmQw5NpkOHZqZDQoCmQ7qZ
pkNUs6ZD7symQ4fmpkNCAKdD2xmnQ3Uzp0PuTKdDqGanQyGAp0O6madDVLOnQ+7Mp0OH5qdD
QgCoQ9sZqEN1M6hD7kyoQ6hmqEMhgKhDupmoQ1SzqEPuzKhDqOaoQ0IAqUPbGalDVDOpQ+5M
qUOHZqlDIYCpQ7qZqUN1s6lDDs2pQ6jmqUMhAKpDuhmqQ1QzqkMOTapDqGaqQyGAqkPbmapD
VLOqQ+7MqkOH5qpDQgCrQ7oZq0N1M6tD7kyrQ4dmq0MhgKtDupmrQ3Wzq0MOzatDh+arQ2IA
rEPbGaxDdTOsQ+5MrEOoZqxDIYCsQ7qZrEN1s6xD7sysQ6jmrEMhAK1D2xmtQ1QzrUMOTa1D
h2atQyGArUO6ma1DVLOtQw7NrUOo5q1DQgCuQ7oZrkN1M65D7kyuQ4dmrkNCgK5D25muQ3Wz
rkPuzK5Dh+auQyEAr0O6Ga9DdTOvQ+5Mr0OoZq9DQoCvQ9uZr0N1s69DDs2vQ4fmr0NCALBD
2xmwQ1QzsEMOTbBDqGawQyGAsEPbmbBDdbOwQw7NsEOo5rBDIQCxQ9sZsUNUM7FDDk2xQ6hm
sUNCgLFDupmxQ1SzsUPuzLFDh+axQ0IAskO6GbJDdTOyQ+5MskOoZrJDIYCyQ7qZskNUs7JD
Ds2yQ4fmskMhALND2xmzQ3Uzs0PuTLNDqGazQyGAs0PbmbNDdbOzQw7Ns0Oo5rNDQgC0Q/wZ
tENUM7RDDk20Q6hmtENCgLRDupm0Q3WztEPuzLRDqOa0QyEAtUPbGbVDdTO1Qw5NtUOoZrVD
IYC1Q7qZtUNUs7VD7sy1Q4fmtUMhALZD2xm2Q3UztkPuTLZDh2a2QyGAtkPbmbZDdbO2Q+7M
tkOo5rZDQgC3Q9sZt0N1M7dDDk23Q4dmt0MhgLdD25m3Q3Wzt0MOzbdDh+a3Q0IAuEO6GbhD
VDO4Qw5NuEOoZrhDQoC4Q9uZuENUs7hDDs24Q4fmuENCALlDuhm5Q3UzuUMOTblDh2a5Q0KA
uUO6mblDVLO5Q+7MuUOo5rlDQgC6Q9sZukNUM7pDDk26Q6hmukNCgLpDupm6Q1SzukPuzLpD
h+a6Q0IAu0O6GbtDdTO7Q+5Mu0OoZrtDQoC7Q9uZu0N1s7tDDs27Q6jmu0MhALxDuxm8Q1Qz
vEMPTbxDh2a8QyGAvEPbmbxDdbO8Qw/NvEOH5rxDIQC9Q9sZvUN1M71D7ky9Q4dmvUMhgL1D
25m9Q1SzvUMPzb1DqOa9QyEAvkPbGb5DVDO+Q+5MvkOHZr5DQoC+Q9uZvkNUs75D7sy+Q4fm
vkNCAL9Duxm/Q1Qzv0MPTb9Dh2a/Q0KAv0O7mb9DdbO/Qw/Nv0Oo5r9DQgDAQ7sZwENUM8BD
D03AQ4dmwENCgMBD25nAQ1SzwEMPzcBDqObAQ0IAwUPbGcFDdTPBQ+5MwUOoZsFDIYDBQ9uZ
wUNUs8FD7szBQ4fmwUNCAMJDuxnCQ1QzwkMPTcJDh2bCQyGAwkO7mcJDVLPCQw/NwkOo5sJD
QgDDQ9sZw0NUM8NDD03DQ6hmw0MhgMNDu5nDQ3Wzw0PuzMNDh+bDQ0IAxEPbGcRDVDPEQw9N
xEOoZsRDIYDEQ7uZxENUs8RDD83EQ6jmxENCAMVD2xnFQ1QzxUMPTcVDqGbFQ0KAxUO7mcVD
VLPFQw/NxUOH5sVDQgDGQ9sZxkNUM8ZD7kzGQ6hmxkNCgMZDu5nGQ1SzxkMPzcZDqObGQyEA
x0PbGcdDVDPHQw9Nx0OoZsdDQoDHQ9uZx0NUs8dD7szHQ6jmx0MhAMhD2xnIQ1QzyEPuTMhD
qGbIQyGAyEO7mchDVLPIQ+7MyEOH5shDIQDJQ7sZyUNUM8lDD03JQ4dmyUMhgMlD25nJQ5az
yUPuzMlDh+bJQ0IAykPbGcpDVDPKQw9NykOHZspDIYDKQ7uZykN1s8pD7szKQ6jmykMhAMtD
uxnLQ1Qzy0PuTMtDqGbLQyGAy0O7mctDVLPLQ+7My0OH5stDQgDMQ9sZzENUM8xD7kzMQ4dm
zEMhgMxDu5nMQ3WzzEMPzcxDqObMQyEAzUPbGc1DVDPNQ+5MzUOoZs1DIYDNQ7uZzUN1s81D
7szNQ6jmzUMhAM5DuxnOQ3UzzkMPTc5DqGbOQyGAzkPbmc5DVLPOQ+7MzkOH5s5DIQDPQ9sZ
z0NUM89D7kzPQ6hmz0MhgM9D25nPQ1Szz0MPzc9Dh+bPQ0IA0EPbGdBDVDPQQw9N0EOHZtBD
QoDQQ9uZ0EN1s9BD7szQQ6jm0EMhANFDuxnRQ1Qz0UMPTdFDh2bRQ0KA0UPbmdFDVLPRQw/N
0UOH5tFDQgDSQ9sZ0kNUM9JD7kzSQ4dm0kMhgNJDu5nSQ1Sz0kPuzNJDh+bSQyEA00O7GdND
VDPTQ+5M00OHZtNDIYDTQ7uZ00N1s9NDD83TQ6jm00MhANRD2xnUQ1Qz1EPuTNRDqGbUQyGA
1EPbmdRDVLPUQw/N1EOo5tRDQgDVQ7sZ1UN1M9VD7kzVQ4dm1UNCgNVDu5nVQ1Sz1UPuzNVD
qObVQyEA1kPbGdZDdTPWQw9N1kOoZtZDIYDWQ7uZ1kN1s9ZD7szWQ4fm1kNCANdD2xnXQ3Uz
10MPTddDqGbXQyGA10PbmddDdbPXQ+7M10Oo5tdDQgDYQ9sZ2ENUM9hDD03YQ6hm2ENCgNhD
25nYQ1Sz2EMPzdhDh+bYQ0IA2UPbGdlDVDPZQw9N2UOHZtlDQoDZQ9uZ2UNUs9lD7szZQ4fm
2UMhANpDuxnaQ1Qz2kPuTNpDh2baQ0KA2kPbmdpDVLPaQw/N2kOH5tpDQgDbQ9sZ20NUM9tD
7kzbQ6hm20MhgNtDu5nbQ3Wz20MPzdtDqObbQyEA3EO7GdxDdTPcQ+5M3EOHZtxDIYDcQ9uZ
3EN1s9xDD83cQ4fm3ENCAN1D2xndQ1Qz3UMPTd1DqGbdQyGA3UPbmd1DVLPdQw/N3UOH5t1D
IQDeQ7sZ3kNUM95DD03eQ6hm3kNCgN5D25neQ1Sz3kMPzd5DqObeQyEA30PbGd9DVDPfQw9N
30OoZt9DIYDfQ7uZ30N1s99DD83fQ4fm30NCAOBDuxngQ1Qz4EPuTOBDqGbgQ0KA4EO7meBD
dbPgQ+7M4EOH5uBDIQDhQ7sZ4UN1M+FDD03hQ4dm4UMhgOFDu5nhQ3Wz4UPuzOFDqObhQyEA
4kO7GeJDVDPiQw9N4kOHZuJDQoDiQ7uZ4kNUs+JDD83iQ4fm4kMhAONDuxnjQ3Uz40MPTeND
qGbjQ0KA40PbmeNDVLPjQw/N40Oo5uNDQgDkQ7sZ5ENUM+RDD03kQ6hm5ENCgORD25nkQ1Sz
5EPuzORDh+bkQyEA5UPbGeVDVDPlQw9N5UOoZuVDQoDlQ7uZ5UNUs+VD7szlQ6jm5UNCAOZD
uxnmQ1Qz5kPuTOZDqGbmQyGA5kPbmeZDVLPmQ+7M5kOH5uZDQgDnQ7sZ50NUM+dD7kznQ6hm
50NCgOdDu5nnQ3Wz50PuzOdDh+bnQyEA6EPbGehDdTPoQw9N6EOoZuhDIYDoQ7uZ6EN1s+hD
D83oQ4fm6EMhAOlD2xnpQ1Qz6UMPTelDh2bpQ0KA6UO7melDdbPpQw/N6UOH5ulDIQDqQ9sZ
6kNUM+pD7kzqQ4dm6kNCgOpD25nqQ1Sz6kMPzepDh+bqQ0IA60O7GetDVDPrQw9N60OHZutD
QoDrQ9uZ60NUs+tD7szrQ4fm60MhAOxD2xnsQ1Qz7EMPTexDqGbsQ0KA7EO7mexDdbPsQw/N
7EOH5uxDQgDtQ7sZ7UNUM+1D7kztQ4dm7UMhgO1Du5ntQ3Wz7UMPze1DqObtQyEA7kO7Ge5D
dTPuQw9N7kOoZu5DIYDuQ9uZ7kNUs+5D7szuQ8nm7kMhAO9DuxnvQ1Qz70PuTO9Dh2bvQyGA
70Pbme9DdbPvQw/N70OH5u9DIQDwQ7sZ8ENUM/BDD03wQ4dm8ENCgPBD25nwQ1Sz8EMPzfBD
h+bwQyEA8UO7GfFDVDPxQw9N8UOoZvFDIYDxQ9uZ8UN1s/FD7szxQ4fm8UMhAPJD2xnyQ1Qz
8kMPTfJDqGbyQ0KA8kPbmfJDdbPyQw/N8kOo5vJDQgDzQ7sZ80NUM/NDD03zQ4dm80NCgPND
25nzQ3Wz80PuzPNDh+bzQyEA9EO7GfRDVDP0Qw9N9EOoZvRDIYD0Q7uZ9ENUs/RD7sz0Q6jm
9EMhAPVDuxn1Q3Uz9UPuTPVDqGb1QyGA9UO7mfVDdbP1Qw/N9UOH5vVDIQD2Q9sZ9kNUM/ZD
D032Q6hm9kNCgPZD25n2Q1Sz9kMPzfZDh+b2QyEA90PbGfdDdTP3Qw9N90OoZvdDQoD3Q9uZ
90NUs/dD7sz3Q6jm90NCAPhDuxn4Q1Qz+EMPTfhDqGb4QyGA+EO7mfhDdbP4Q+7M+EOH5vhD
QgD5Q7sZ+UN1M/lD7kz5Q4dm+UNCgPlD25n5Q1Sz+UMPzflDh+b5QyEA+kPbGfpDVDP6Qw9N
+kOoZvpDQoD6Q7uZ+kNUs/pD7sz6Q6jm+kMhAPtDuxn7Q1Qz+0MPTftDh2b7Q0KA+0O7mftD
VLP7Qw/N+0Oo5vtDQgD8Q7sZ/ENUM/xD7kz8Q6hm/EMhgPxDu5n8Q3Wz/EMPzfxDh+b8Q0IA
/UO7Gf1DVDP9Qw9N/UOHZv1DIYD9Q7uZ/UN1s/1DD839Q6jm/UMhAP5Duxn+Q1Qz/kMPTf5D
qGb+QyGA/kO7mf5DVLP+Q+7M/kOH5v5DIQD/Q9sZ/0NUM/9DD03/Q6hm/0MhgP9Du5n/Q3Wz
/0PuzP9Dh+b/QyEAAETtDABEqhkARHcmAERUMwBEIUAARO1MAESqWQBEd2YARENzAEQhgABE
3YwARKqZAER3pgBEVLMARBDAAETdzABEqtkARIfmAERD8wBEEAABRN0MAUS6GQFEdyYBRFQz
AUQQQAFE3UwBRKpZAUSHZgFEQ3MBRCGAAUT+jAFEupkBRIemAURUswFEEMABRN3MAUS62QFE
h+YBRFTzAUQhAAJE3QwCRKoZAkSHJgJEVDMCRBBAAkTtTAJEqlkCRIdmAkRDcwJEEIACRO2M
AkSqmQJEd6YCREOzAkQQwAJE7cwCRLrZAkSH5gJEQ/MCRCEAA0TtDANEqhkDRIcmA0RDMwNE
IUADRN1MA0SqWQNEd2YDRFRzA0QhgANE3YwDRLqZA0R3pgNEQ7MDRCHAA0TtzANEutkDRHfm
A0RD8wNEIQAERN0MBES6GQREhyYEREMzBEQQQARE3UwERKpZBESHZgREQ3MERCGABETdjARE
upkERHemBERDswREEMAERN3MBESq2QREd+YERFTzBEQQAAVE3QwFRKoZBUSHJgVEVDMFRDFA
BUTdTAVEulkFRHdmBURUcwVEEIAFRN2MBUSqmQVEh6YFRFSzBUQQwAVE3cwFRLrZBUR35gVE
VPMFRBAABkTdDAZEqhkGRHcmBkRDMwZEIUAGRO1MBkS6WQZEh2YGRENzBkQQgAZE3YwGRLqZ
BkSHpgZEQ7MGRBDABkTdzAZEqtkGRHfmBkRU8wZEEAAHRO0MB0S6GQdEhyYHREMzB0QhQAdE
3UwHRLpZB0R3ZgdEVHMHRBCAB0TtjAdEupkHRIemB0RUswdEEMAHRN3MB0Sq2QdEh+YHREPz
B0QQAAhE3QwIRMsZCESHJghEQzMIRBBACETdTAhEqlkIRHdmCERUcwhEEIAIRO2MCESqmQhE
h6YIRFSzCEQhwAhE3cwIRLrZCER35ghEVPMIRBAACUTdDAlEuhkJRIcmCURDMwlEIUAJRN1M
CUSqWQlEh2YJRENzCUQQgAlE3YwJRLqZCUSHpglEVLMJRBDACUTtzAlEqtkJRHfmCURU8wlE
IQAKRN0MCkSqGQpEdyYKREMzCkQQQApE3UwKRLpZCkR3ZgpEQ3MKRBCACkTtjApEupkKRIem
CkRDswpEIcAKRO3MCkS62QpEd+YKRFTzCkQhAAtE3QwLRKoZC0R3JgtEQzMLRCFAC0TtTAtE
qlkLRIdmC0RDcwtEEIALRO2MC0SqmQtEd6YLRFSzC0QhwAtE7cwLRKrZC0R35gtEVPMLRBAA
DETtDAxEqhkMRHcmDERDMwxEEEAMRO1MDES6WQxEh2YMRENzDEQQgAxE7YwMRLqZDESHpgxE
Q7MMRBDADETtzAxEqtkMRHfmDERD8wxEEAANRN0MDUSqGQ1EdyYNRFQzDUQhQA1E7UwNRLpZ
DUR3Zg1EQ3MNRBCADUTtjA1EupkNRHemDURDsw1EEMANRN3MDUS62Q1Eh+YNRFTzDUQQAA5E
3QwORLoZDkR3Jg5EQzMORCFADkTtTA5EqlkORIdmDkRUcw5EIYAORN2MDkS6mQ5Eh6YOREOz
DkQQwA5E7cwORLrZDkR35g5EQ/MORBAAD0TtDA9EuhkPRHcmD0RUMw9EIUAPRO1MD0S6WQ9E
d2YPRFRzD0QhgA9E3YwPRLqZD0SHpg9EQ7MPRBDAD0TtzA9EutkPRHfmD0RD8w9EIQAQRN0M
EESqGRBEdyYQRFQzEEQQQBBE7UwQRLpZEESHZhBEVHMQRBCAEETtjBBEupkQRHemEERDsxBE
IcAQRN3MEESq2RBEd+YQREPzEEQQABFE3QwRRLoZEUSHJhFEQzMRRBBAEUTdTBFEulkRRIdm
EURDcxFEEIARRO2MEUSqmRFEd6YRREOzEUQQwBFE3cwRRLrZEUSH5hFEQ/MRRBAAEkTtDBJE
uhkSRIcmEkRDMxJEEEASRO1MEkS6WRJEh2YSRFRzEkQhgBJE3YwSRLqZEkSHphJEQ7MSRBDA
EkTdzBJEqtkSRHfmEkRU8xJEIQATRN0ME0SqGRNEhyYTREMzE0QhQBNE3UwTRLpZE0R3ZhNE
VHMTRCGAE0TdjBNEupkTRHemE0RUsxNEEMATRN3ME0Sq2RNEd+YTRFTzE0QQABRE7QwURLoZ
FER3JhREVDMURBBAFETtTBREulkURHdmFERDcxREEIAURN2MFES6mRREh6YUREOzFEQhwBRE
3cwURKrZFESH5hREQ/MURBAAFUTtDBVEqhkVRIcmFURDMxVEEEAVRO1MFUS6WRVEh2YVRENz
FUQhgBVE7YwVRLqZFUSHphVEQ7MVRBDAFUTtzBVEutkVRIfmFURU8xVEIQAWRN0MFkS6GRZE
dyYWRFQzFkQQQBZE3UwWRLpZFkSHZhZEQ3MWRCGAFkTdjBZEupkWRIemFkRDsxZEIcAWRN3M
FkSq2RZEd+YWRFTzFkQhABdE3QwXRKoZF0R3JhdEVDMXRCFAF0TdTBdEqlkXRIdmF0RUcxdE
EIAXRN2MF0S6mRdEh6YXRFSzF0QQwBdE7cwXRKrZF0R35hdEVPMXRBAAGETtDBhEqhkYRJcm
GERDMxhEIUAYRO1MGESqWRhEh2YYRENzGEQhgBhE3YwYRLqZGER3phhEQ7MYRBDAGETtzBhE
qtkYRHfmGERD8xhEIQAZRO0MGUS6GRlEdyYZRFQzGUQhQBlE7UwZRLpZGUSHZhlEQ3MZRCGA
GUTdjBlEupkZRHemGURDsxlEEMAZRO3MGUS62RlEd+YZRFTzGUQhABpE3QwaRLoZGkSHJhpE
VDMaRCFAGkTtTBpEqlkaRIdmGkRUcxpEIYAaRO2MGkS6mRpEh6YaREOzGkQQwBpE3cwaRLrZ
GkSH5hpEQ/MaRCEAG0TdDBtEuhkbRHcmG0RDMxtEEEAbRN1MG0SqWRtEd2YbRFRzG0QhgBtE
7YwbRLqZG0R3phtEVLMbRBDAG0TtzBtEutkbRHfmG0RD8xtEEAAcRN0MHES6GRxEhyYcRFQz
HEQQQBxE3UwcRLpZHESHZhxEQ3McRCGAHETdjBxEupkcRIemHERUsxxEIcAcRN3MHESq2RxE
d+YcRFTzHEQQAB1E3QwdRLoZHUSHJh1EVDMdRCFAHUTtTB1EqlkdRHdmHURUcx1EIYAdRO2M
HUSqmR1Ed6YdRFSzHUQQwB1E7cwdRLrZHUSH5h1EQ/MdRCAAHkTdDB5EqhkeRIcmHkRUMx5E
IEAeRN1MHkSqWR5Eh2YeRFRzHkQggB5E7YweRLqZHkR2ph5EQ7MeRCDAHkTdzB5EutkeRHbm
HkRD8x5EEAAfRO0MH0SqGR9EdiYfRFQzH0QgQB9E3UwfRLpZH0R2Zh9EVHMfRBCAH0TdjB9E
qpkfRIemH0RUsx9EEMAfRO3MH0S62R9Eh+YfRFTzH0QQACBE3QwgRKoZIESHJiBEVDMgRCBA
IETdTCBEulkgRIdmIERUcyBEIIAgRN2MIES6mSBEh6YgRA==</AssayXData><AssayYData Points="2614">mJwvPVnFOj3ZmiA9OzxCPUffST1b3kc9bKdmPf24Zz3SNGM9fnZ4PR0CgT3i93E9XvJ4PW/P
gz1Z8Is9cNuMPeMUiD0kuY49+lqTPUMiiD2xnJE9GIuSPSn2iz2uapY9EIWbPU9ljT2CrJ49
+MiZPcQSoD2E7qA9Zx2qPUx/oz2E/aI99oWpPUpJoT06m6A90calPazEpD2Z1Kg99KepPZ/k
qT0T0ao9JNOpPeDNpz3sKqw9+nKxPfmLsD18Jrg9P1axPaFTuT1PWaw9Ki6pPRD0uD1q67w9
9C2zPTWtuj0BSrA9WZ21PRtxvz0Ggr09eMi+PdSvuz1ZF789i8a8PZa0vT1rx709j3i7PSqA
tD1+YcI9diDEPecrxj13H8M98v3APScjwD2hfsA9ToLJPUyAxz3xANA9Yx3LPRw+yT0/4sI9
dV3OPcbYyD2zLcc99rXBPR0TwD1AAso9kGrKPWMgyD0Q0s49ivvOPY4ZzT2YctM9SE3JPV6X
yD0qSss9YTTVPRMgyj0/m849ULnPPcs/1T100Ms9rYPHPXQP0T2vPNU9wODVPQIfyD2Dyso9
uX7QPZes0z1Tgso93QHWPaGa0z0UJtU9lGDTPU602j1/Gt091e7SPRm00z0GLdk9acjRPZrw
zj3szs89uwLQPXOzzj0VhNw9kt7dPQav1j2PIN09RmTXPZVv0z0Gw9Q9QPfWPZZR5T0HKto9
LvbXPRT23T36utU901raPYfB4z1Ov/Q9YeXZPRrM3D1qPOM9+WjXPedz4T2hAuU9LtLgPUsO
4T2rad891iPhPToO3z1w9ec9KNzhPb1c3j3zhd49FmLkPR2+3j0/U+M90avnPaq14j2QreY9
iKfjPUxT6T2bKeE9UPnnPSYP5z0iuug9nRXpPfzl6j0hvOY9jBzjPSEe6T0jRew9+z3sPd/G
7D2nzOg9h7PnPQ4W5z05+ug91qzpPYDU6D2NUuk9TUPoPUBh6D0lN+k9XkzqPUs39T2o1uw9
4IzsPfnz6j29r+c9rv/xPd448z0I9+o96qLwPdur+T0lN+w99Y/zPTmP8z35ru89PXXtPXRr
9T18iO490JDtPclc7j3msvM9zLftPe9N7j2ekO498KX6PeLT6z1rivY9ev71PYc6+T0rgfY9
F1T1PZoX8j1AqvM9RwH5PRMP9T0d5PM96G3tPa9z8D2kUfI9/hn5Pbto+z3Eiv09rWzuPePx
+T0kjvg9zdz7PZGj+j07GvU901f6PYad9T0SvPc94ef2PRea/j1XCfs9lT0APuPAAz4vrQE+
pJ73PZ8M9j3EK/w9luX4PYWO+D16JgM+MjH5PZ/j+T0n3fs9Asz5PeO4+T3zEPs9xVb+PSKp
/z33MQE+X2oDPslh/D3X0wA+Vs4APg8H/D2gafc9PiH/PeihAj6UTAY+y8gDPqAeAD5YyfU9
ABD8PX8mBD68aP09vAj2PafIAT6zEQY+qggBPmXxBT6SM/c9KTMAPoiDAT6M4wU+AKkAPqkq
AT6jlwU+qHUEPp5+AD66WgE+hAMCPiM0Aj5yQwI+MuQBPh8TBj4MEwM+SfsFPmtOBT6wEQU+
XR4APm/NBz6GwQY+IKkEPqlKBz4ndQE+UaQAPjmWBj7I8AQ+u5QCPvLABj7LJwE+FlADPu0C
BD6ydgQ+Y9kGPpsGBj4EywY+8CUCPsWbDD6q4gM++loGPtWvCT46lgc+9AcDPm6JBj4BgAg+
R3MGPgujAz4elAQ+7vkFPp83Bj6Mfgs+J8sIPmUnCT6hDwk+egkFPr/rCD4hkgw+kcQJPopg
Cj6TLgg+ALkGPj59DD5ZuAc+3e4HPoStDD7Mcgs+w0cGPvdoDD7vvgo+8g8MPuc1Bj6LUQs+
VrMIPnkjCj7r8Q4+XeULPhOdDD4+Vgw+assMPutIDT5tRAs+WlMOPkhiCj6rHws+x1cNPjmX
CD6J7Qw+wYUMPoTXCT5ysRA+G54MPu4sDz4iXAU+wncNPjTXED7Gcw8+n2QKPmFGDz5Y/wk+
rcsIPiJ9DT5b7Ak+rvkGPldvET53LA4+590NPvCUDD6zZA4+HC0NPnTtET7aTAw+z0oRPmTW
Dz4leQ4+Q/ANPuL0ET50ag0+f6cOPumYEj6mNhM+i8wQPvphCz7O1gk+T9IOPs8KDz7ENQ4+
xcQPPjwJDT7Ilw0+ttMVPv9fET559Q8+DwMPPsmyEj6QsBE+rn0UPsM8ET5EHhE+HE4MPlee
Dz7hrBU+XoYOPum/FT7CUxA+TysSPvwnGD51Jw8+ahEQPteqFT7X0RI+CAQWPtPnEj5XHxA+
PHQUPliZEj69nBE+wd8PPjYDFT63khQ+EVgOPl2aFD7XfBI+e9gPPljSEz5vLBA+nNoTPkvE
Fj7UDhU+v+cWPoIvFz5eGRE+HTIVPiyaEz7AGxY+/YsWPn0BEj6PbRQ+aVgVPl1bFT6APRE+
BhYSPs2TEj4vzw8+v1oTPrzdFT61fxE+eJEUPsicGT5yWBU+zigWPoyvEz7mCxk+JMoRPtE6
FT67RRk+/ooVPgPFEz416w4+TxETPl8mFT57jBc+42ATPgPmFD6Ylx4+o1YVPvVWFj5uIBk+
PYEUPqNFFT56rhc+L8kSPndnGT5t3hU+aOsZPmPPFj6OURQ+jOkUPp1PGj4NRBc+Sq8WPjuc
Fj7qGxg+8y0VPgFSEj6/Bxw+jvsSPmXkFj4C1hc+aCgXPknvGD6S3hU+RLEZPgAGGj5BNBw+
lCkcPu+FHD5A8xU+CSAbPrBKFz4ESxg+/MEdPnU2Fj4Z6h4+mpgdPltXGT5mMRw+1QUePqUa
HD6A/xo+atIWPqOzGD4axCE+uLMbPjIEID5H4xw+MtoXPi/KFz7p8R4+vC4fPnQtGz5C+BU+
1n4ZPvyuGz6VTSA+W8MaPhoiID5p2hk+n8wbPuwpHT6kXh0+VvQcPiiLGj4+eSA+12YePkrL
HT4gaxc+24sfPgQnIT5s4xs+ddIdPr2OHj6zrRw+UhcgPtP6Hj6jBx4+swAhPvWZHD7Hhxw+
oK4hPpB3ID7ZdSA+kf4ePlUoGz43xyA+094gPmD/Hz5QACA+QA8dPiZWHD728iM+JCAhPnVP
GD6a6x0+vdIdPimCHD7bxB4+OkgfPmA5Hz6YaBo+3pofPsWYHz5wHB8+j2kgPgLgHD5AeCA+
zkQhPqgRHz5TIx8+9K4dPopPGj6pbR4+jpEdPmv2ID6gTyE+OsUjPgRYHD5ohB4+I7ocPguw
IT4CdBk+gX8jPvOIIT7VVyA+nw0bPr0LHj6ugCI+BYchPnZDID6qLyI+go8kPgO5Iz6qQSI+
5JsjPmUEIT6ceSE+puscPq+mIz4/KiI+ez0hPvTTHT7m7iQ+b+kjPndgIT7c6iM+LKUgPlBF
Iz6t6SE+S7UfPms9Iz4TzRs+EoskPo16Hz4+2yc+A4MkPoDoHj7nSSI+/SIePm8oJT4nwyM+
rpYhPqZhKD4UKiI+Aw4kPkr2Hj4M9SE+5b8iPtYPJD7b3iM+hs8dPqdCID4AIiI+X94gPvzr
Hz4KYCI+CMAkPtYbIT7t8SU+Pq8hPl1qHj6nKyU+qf8hPvs9Ij6jwyA+78MjPt+/JT53KSQ+
hKEnPqhlKD6uoCI+nWUoPvsmJT7gxR8+Mx4fPrWpKT5+SCQ+5OolPvqSHz5OzCQ+CiooPvGp
IT5aRh8+zRgoPm2TKT5tdCY+fJomPt09Jz7DcSo+QCInPkL7Ij46+So+qWEkPghtJj5ckiY+
/oUlPn82Ij4cNyM+cmwoPs6FJz70zik+8mcnPt0AKj6LKS0+XcUoPmmsJT4Gkyk+k6gfPnRO
KT7DYyo+iUYkPl5iKj6epic+wDcnPnYJKj6qPyQ+BjQpPpj/KD6xNyg+57EnPmcEKj7ckSg+
mfYmPsjxKT705yY+focmPg7QJz4Aaio+mOMqPsq1Jz6Wdig+nYAoPvr7JT4PiiU+cw4rPleL
Kj7+HCo+AiYoPiV8KT7ptyg+09clPoB2LD7Azy4+LxAsPl+HKT7HGis+Ht4tPrgVKD7+oiY+
xIUsPvVBLD5YBiw+jBkmPhqVLD7spSw+yHInPowlLz5juiU+ifcoPubDJj79Wi4+LYgsPnGy
LT76Zyc+t20nPgQmLT5DVSg+ynosPkTSKj6+hio+i+ArPsjALz6ieis+63MqPuvnLj572yo+
jy0uPoK3Kj6s3Sw+g2UuPtNgLD6haSw+UpotPiSqLT6uyy8+TlQtPhomLT7afSw+2koyPh2B
Lj5mZyw+b3kxPvyeMD5Duy4+v+smPjRyLD5VOis+/Y8uPqVYMD5YYS4+hBEqPiP7Kj7Uwiw+
Fi8vPuENLD52WzE+IdMrPuKCLj7o6i4+nAouPmP0Kz73sC0+2NEtPqHKKj6Vmi0+Z5UvPgpq
MD4Nfi4+/tstPoHdLj6FTjI++mUtPuA2MD7xcCw+yHAuPpiHLT7FOzI+iSQzPo28Mj5HmDM+
l6QsPmahLT4IiDE+Z10yPvzgLT5ulzM+tZouPpHCLT5+PjA+5KIvPogPLz4TuDM+ytstPi6J
LT4bAjM+Hwc1PhDOMj5Exy4+sgMzPoj2MT5I5zA+Kvk0PpW5Kz5RQzM+BmIvPncxLj4h/jM+
SgYyPjrAMz652jE+uDEtPlF/MT5bljU+TOEzPnYBMj7Q7y4+cOcvPmmVLT7bhC8+ltwyPkBG
Mj5EcTE+7vM0Ps5oMz6YHi4+WiQyPhiFMj5d5DI+6l80PiEvLT700jU+yZMxPoU2NT55rTM+
+k4xPpsyNT475DQ+wyU0PuQANj5K4TE+WK8zPpIVMj6QxDA+F7ItPjSjMj61zzM+0f0yPhOH
Mj6+FDM+hbY2PsIxND4y4Dc+9EI1PpqBMz7OmTY+t/UxPvDpLj4mVDI+/uE3PumJMT4wDDI+
g0U1PjeiMz4rejI+5jczPtSTNT5wTjI+Qdk0PgEZLz7V2jI+Q2c4PtV0Mj4oVjU+baIzPmCM
Nj5gITU+CuE0Pv7DND5IbzI+hJQ3PmwCNT4MejM+2Mg3Pu4COT6tlTE+p1M1PioNNz4alzk+
0Hs8PrSzNj59EzM+dk04PjHuMj7FEDY+Gvc2PsgBMz4exTM+rtU8PuSsMj7HFDw+TNw2PlE9
Mz4AZTk+VEc5PgylOT434DU+xuA8PgiWNz5nRjk+O7w3Pu/QNT5MwjY+pQc6PpMpNz63kDM+
nW81Pov0Nz4/UjY+GcMyPh7xNj72uDo+CAA8PgaZND4L6Dk+mCc2PgIFOj60rjs+4zszPpCQ
Nj542jI+GF03PsZGNz746jw++Pw6PjujOD6r6DU+0U03Pvn7NT5Cqjg+U7M4PoFPNj7uJzI+
62c3PlPVOT66ljg+Fc43Pv28Mz7bqTY+sn45PhJxNj7biDY+W6Y/PgPVOT4WBjQ+KFk4Pmh3
Nz62rjc+77E7PijdPD4Tsjw+PUo8PuDhOz7G0zY+0eg6PhyuOT6O+jo+5qk7PkqIOj5j6To+
YYA8PuRXOz4Bvz4+iZE8PtWQOT6FMDk+PJQ7PoSoOT6qRT8+VNQ2Pix0OT7lQjk+K8U6Pude
Pz7xUTg+72M7Pj/4Nj4zrD4+2iE6PtGnOz5ltjs+iPg/Pi6nPD4W4Ts+tio7PjsCOz5KmkA+
bOc4PqdHPj5GUjw+uCY7PoysPD7Dnzk+j2g5Pj+FPz602Tw+eQI7PkOePD7cHjY+ktE9PnV3
Oz4nykA+ihg+PjJ3Oj5HPTs++ww4PnRBQT4etT4+FgxAPkxSQz7obEA+PdA9PgGVOz4AIzk+
+uA7PqLNPz4pqkI+D7c+Ph9CPT7eeUA+ClI/PnuGPT6AZzg+TMY3Pu7rPD4ofTs+nMs9PugM
Oz7TukA+X609Pj+RPT5FIj4+cwM8PlEyQj705jw+Siw+PrS5Pj7zvD4+qBw/PnB0Pj4o4j4+
H8tBPlJBPz5qIEA+W54/Pha6QT5z50A+9Tw8PoQFPT4Twzs+7sdAPvWXQD55WTw+5Zg9PnOE
Pz7rd0M+n9U8PjLoPD6wX0I+6909PhqZQz4NXUI+eUg6Pn+sPD6+xT8+OOI+Pqf+QT4mzkI+
wWFGPmFRQj52i0A+InA/PmPZPj7gmUI+r1tAPsekQD6pm0M+m5BBPoDxPj53fj4+nCpAPp08
Pz7zNkU+b3A/PkmTPz5vN0E+JFBEPvDYPT6Xzz8+2bo+PgeNQD5/V0Q+jh4+PvBEQT5f8D8+
oJhAPkjyRT7yZEU+PilFPulKRD7rNDw+KkNDPrtgQD4qnUA+1CtDPt4+QD50hkM+8WFAPpt7
Qz4LCj0+2QVEPgprQD55M0U+HJtCPskzPz6nbUA+oSc9PiGoRD4F7EI+5k1GPj1EPz6yAj8+
MnBGPsStRD4xD0U+hmpDPr4GQz5QCEM+fdRBPtTwPj4xKkY+x3hAPk2DRz7HzkA+DkhEPqI1
Rz52uj0+T1RAPhUFRz7p+0E+99tDPomrPj4cZkA+FYxCPmttRD5v5EI+a0FEPiFnRj5XM0c+
QnNFPi9wRj6e+kM+hJJCPsJ5RD4dL0Q+CKpDPnXdQj52zUM+ZT9FPv3BQj5Cj0E+xEpIPvic
Qj6EOkM+7MpBPj7mRD73+0M+nXZBPkeOPz7kAEU+6iRDPqS3RT4he0Q+l1JDPlAuST5CxUU+
PBtDPma4Rj6ZPkQ+Eb9CPiInRT5hP0Q+rUlHPtOoRz4Anj0+zlJHPln/RT6yTEQ+gsdBPt2y
Sj6XY0c+AnRIPmPPRT6IAEY+PBFIPoKdRj4vpU0+aB5JPvpxRT4Q40c+6/dGPk3PST5aY0o+
SfZHPoUeQz4X5UU+osJAPgRPRz4tMkg+3a5GPqWRRz7AqkQ+EPBEPl7TRj5guEc+tGtFPp/f
ST5LtUU+lL5JPkcWQj7wAko+EZVLPiSyST6CRkk+nhlIPm22RT6ucUk+d8hFPi4xSz5qO0U+
cvNJPiygRT64Rko+D3dGPoYlRD5jVUw+8+NGPkbURT72GUE+k7BIPtrpSj6zukI+C/ZGPv1I
RT561Uo+JehEPgvLSD5hdks+sZZDPoKPSj59QUY+slFIPoUkSz43MUo+Y4ZIPlpXSj4IK0c+
rztHPtclSz7NpEs+VCRHPgX4Rz6/WUo+ABZGPm8/Sj6zNUo+BXlIPgQ9Sj6LQkY+nBlIPt3Z
ST5O5Uo+LPBGPsmmTD43tks+qXFIPjIYSj6w9kM+IeVMPrmkST6ixFA+ljBMPjQ5Tj6mBkk+
rR9NPnjETj6xiEo+5IdJPmS8Sz4q4Ug+PBRMPkNVSj7Bh0o+Tb5IPnx3TD5zvks+/qBPPpGu
Sj65Ukk+TklSPmXUSz7EN0c+pPtHPn1IST7/yEY+XF9MPttASz67Zkc+BdJMPhf/TD5czkY+
g3dMPuGcTD4ESUk+G2hLPixgST7z5ko+ALpHPtvaTT7c7k8+2ppKPr8pST6GT0o+EWJIPsJl
ST526Uo+RPFOPj7zSz4YYUs+PoZJPgtwSj4hL00+phdOPhpiTD7vjkw+WXNPPm7QST5lF0w+
uPxKPjKRTD5iU1A+IIxJPuUXTD4wkkk+G79OPohASz7M0U0+L9BJPmx+Tz7Vvkc+hDxGPiGC
ST5OAFE+fG1PPpxnTT7hKUo+TtlMPsy6TD7hDU8+b2dPPsdRTj7EMEo+bRZQPqaGTD6i6k4+
yp1QPnFzTD7tk00+GDFOPsYSTT5MYEo+1SxPPm8TTT7nx0w+Ha1OPp2ETz5bWUw+zp5IPv41
TD7/f0s+ArFPPhiPTD6EtlA+T5VQPgrfTD4oFE8+UTJNPnpkUD51T0o+YNpMPgQYTD6V3E4+
QnRMPlS/Tj7VFU0+gvxKPo/QTj7d+00+djpQPqD/Tj6S/ks+KJlLPpJQTj4exVA+tYtLPhLF
Sz7xT1Q+FG9OPquDUT7BJk0+aIxMPrIIUj44i08+bLVMPuytTz7krFA+wKVNPiMUUD7j2lI+
FoVOPvnUTT7mbk4+KnRRPkVLTT61u08+LTlQPioTTj7Ts00+fdpMPuLGTT7Zs04+u2xPPkiI
Uj7dpFE+YbFRPoMvWT7ExlA+KdNOPlHoUz67tk0+tJtOPmn4Tj4B1FQ+15RPPvf7UD4SP1E+
7alPPivgTj4qrlI+kaVVPnBiVj4Z1lE+ZB5QPrN5Tj5QylQ+natYPm+qUT5Qf1A+AfBTPsyv
Uj57tE8+KxNOPoBgUT7v4VI+FZxQPkk+UD5sLFI+oa5TPniKWT6qOlE+dbFVPmv4Tj5JelM+
Tp9TPoEtUj4v1Vk+NtBSPn+wUT4qSFg+1k9TPvcxUj6jmFI+At1RPgfFUT6Bn1M+yAFRPq4G
VT6walE+M6ZVPk9mUz5jFVY+h2lTPlj+Tj79RlM+4DVUPmSRVT6o/1E+Bu1SPr5aVj5RllM+
zYhUPj2hUT40LlQ+GZpUPvCGUz4KIlY+j5RQPiFeVT70dFA++NlUPhtiUT7+O1A+RDtUPjSk
Tz5I3FY+Wh9YPmSFUT5k31I+AVRZPjtVVj7GKFE+sR1UPjBKVz7H2FI+8nRWPkPKVT5mSVI+
3TNZPlJLVz6RZ1U+9LdWPlPPWT54q1c+XdFWPklAVT57CFU+3LNNPtAAVz7/UFQ+zw1WPjHT
VD7d91c+0+RVPvfOVj4CXVc+8FtVPm0/UD7v+FU+ZpVYPmvpVz5oMFU+NVZSPksfUz4s8lQ+
zGtTPnTxVj66HVM+PoBTPtFXVj6d81I+aSVYPibfWT6JIlo+gYxUPuqQWD5yHFQ+tJNYPiiH
Uz7Gh1k+5cdVPjW2VD5ReVM+eD9RPo+rVz4QdVk+oQRbPj2QUT6R6VQ+JhpcPgV7VT4Qilk+
xGlUPnvEVz58g1c+NnxXPrWLWD5ul1k+KddXPhVdVz58L1U+CkxXPkLyVT4w3lY+ts5VPh9Y
Vz76VVY+PSxUPiaBVD6Fl10+UElZPsEIWD5JZlg+iW1WPkh0Vj4LzVs+TnlbPnusWT5tkVg+
0XRVPhjhWj4FrVk+wpRVPmPUVD61ClE+zNVYPsj9Xj7p6Fg+HC9bPnWEWT7sCVs+y85SPtzi
Vz7y6Vs+/ilUPqjWWT7TiFQ+6FhVPhwUWz7AF1k+qrFSPp3IVD7nuFk+wOxUPlSnWj4roFk+
T+lUPrd2Vz4+cls+TIBZPr2XWT7Ullk+DxtXPkonWj5vPlg++EVaPk0ZWz4HsFs+SIZaPkEg
Wz6HmVc+QUVXPrwwXD68Tls+8ilVPmeEXj7LQlw+o11YPh94WT6DAVw+kzlYPpORWj5+tFo+
ZopbPmRZVz4bIlg+ShxaPu9qVT7bOFw+6HtaPq9iWz5ZkVY+TjxbPoc7WD7NLlk+cRZYPnV7
Wz4cIFc+4GJVPq6uWT4AwFY+in1dPlvRWj5Kplo+BGFcPuT/WT4XKVk+kFRXPkuIVj50j2A+
CL5aPmkgWz4+cVY+VnJWPkaaWT5b6Fg++29ePr67Wz6Mflw+mFZYPvSAXT4BIFg+ON9cPgwQ
Wz4+6Vw+E9JaPhquWz5k+1s+/nFaPi+iWT7bFGE+fbZbPixDWz45FF4+1chYPka6Xj50L10+
wTxfPuUXYT7l1mA+2cZZPnLIXD7QQVs++m1XPjCTWD5pLl4+ggFbPk/7WT7wAF8+MCdiPl+F
WT6bTl0+IrpZPpKGYD6ROGI+mFZXPqkEXj5h1lU+afRgPiTVXj7KPFw+v4FcPjY9XT65QFo+
h3VfPr11XT66plg+JV5bPhoBWT7TsF8+mmlePjb7WT6illk+pClYPuK+Xz7k8ls+VXlePuJi
YT7Gn1s+ErVcPh4BYD5iB2I+GqxcPslZXz4iMlg+TiFePh6kWj6Cm10+EVVcPtoLWz5QU14+
Y+ldPuS0ZT73L1g+HABbPqAZXT5a8lw+EhpbPqtjXz6SQF8+qnpaPq30XD4EKFs+jaNdPhlp
XT4Xyl8+3UJePspoXD5fZVk+uZFePvtEYT6cXlk+UwFfPnI1Xz5baFw+/9VePkYPYj6WJWI+
IPlbPgDdXD6+PV8+KIhcPrhWXz4+PmI+bn9fPnqtWj4FdFk+wJ5ePrfwXj7du1o+s2ZePqhe
YT69VVg+VWpePg3hXD6HiV4+2ctdPg5AXz6wjV8+Qr5ZPnXyXz6Mdlw+eXBjPpaZWz5NoV0+
Y7FjPmoNYT6XOls+nhVfPptGYT7lA18+78BePi6RXD5Ft2A+pK5hPv43ZT5T2l8+A5hdPjOX
Xj66+Vs+5P5ePkZJXT7htGQ+DtViPik/YT6XIWI+gQ9iPkuZYz52Yl0+BTpfPknfYD6iDmU+
aeJfPrKGZD5Yl2E+I+5dPrrBWz5Yy10+pThnPqnxYj6lZGA+oDlfPuEuXj5/k2E++qFjPkx2
YT6uJWM+nfRfPvuIXT6aH2M+T8diPttJYT7eMl4+AV9ePtEDXz5T7GI+fKZYPn9NYz7jPGI+
isZkPn5AXj4f3mI+aHRePggrYj6JEl8+kiFkPuvmYz6ViGM+HFxkPhjUYT7gIWY+tBhlPjXh
Xj5ncmI+CyRlPriWYz5a8mI+I/ZlPncuXz7nU2Q+TWpdPnc2Yz7pEmI+wtRgPjytYj5tCV0+
9h1kPngFZj40jGM+52FhPipsYT6r8Gc+IkRhPl8EYj71wF8+ZqpbPouDYj7dT2M+/zBiPn6C
Zj5fXmI+LPVmPhvsaD55N10+YcxhPj8NZT5D7F4+Tb9fPnebYj67iWI+qWphPh5zYz7lBmI+
0h9cPvhaZj5crWU+1pBnPmhIYT4kKl8+08thPmEDZT4OJmY+bJlkPjZ4YT5gYGY+B4ZhPmv0
ZD7GqWE+LUpjPvivZT5eRWE+4vxlPmNmYj7tfGI+0KRkPiaIYz5QfmU+pEdnPj7rZj5t7GI+
oX9iPimJZj7rCmI+wMJkPobBZj6StWM+J6liPlywYT7rEGY+ouBlPptNZz6gV2I++41gPt5G
Yz5NvGI+iXJiPmwpZD7qG2I+W3hjPr3TYT6AoWU+vatmPmxEZT4iuWM+oKRlPvTdYz5r7GQ+
jYFnPnlEZD43u2c+fM1jPlleZT74KWM+WiJoPqQsYz6OvGM+u0xkProwYj5oR2M+nPNmPgEr
ZT5S/mY+tUJmPp8DYz73PWY+8uZkPmUmZT4qC2I+PF5lPqeIaj5ipGQ+XIllPhOXZT56JWY+
Nq5oPlbaaD5m92M+X6NjPglbZD7i4mU+2slnPs69aj47V2Y+h25kPo4Qaj7dyGg+myxlPh9v
Xz7WDWU+9dBoPj+XXz7fS2c+J21lPs2RZD44sWg+rxxnPn/AZj73KWc+RONpPrsJZz7/NWY+
MfNjPiRXaD5YLWU+d5VlPo9nZj7Q/Wc+7vFmPpK+ZD4KXWg+5/loPiazYD5ULWk+OZJnPtI4
Zj4z0Gk+ZI5pPgYkaD4Gimo+t31lPntIaT44q2g+t2xpPkvVaz6OzGY+lkNpPuFRaT7pO2Y+
oGlsPiYxaT5wIGo+k8FqPh1ZaD66GGc+X2NkPogxZD4YZGk+0OdnPmJ3bD69nmY+3LhoPnWe
Yz4ZrGU+GSljPnWgZD4ITWk+r0ZoPsN7Zz6Gjmw+Q3pmPirMZT7r+2k+ZwxoPpuoZj4tImg+
z4psPs9ObD6v0Wk+J1BoPslzaz7IwWk+BThpPjzAaj5uPWw+NUVqPt7zaT6BpWY+qk9pPg2K
bD4C6Wc++E9sPlrxZz4crWo+9i1pPiW2aT7uPG0+1vJrPuC+aD6p7Wc+XBRoPlD6aT6ICmw+
Q1ZsPnVLZT6At2s+3pFqPjrOYz4i/mY+0DRpPpTvaD7KQGo+93NsPlAyZj4m9GU+cR9qPk1J
aT7kf2c+ucRqPiWibT7Oq2g+YyhqPlnBaD7mJGk+TGJuPhU5Zz5zJGw+UX5rPkb+Zz71SXA+
tz9uPnrLbD7LRms+U99pPm4qZz5GP2w+WiduPs7HZj4mUGs+bSNmPg/CYj4RGm8+k/9sPnT7
aT7YPW4+okdxPmQQZT690Wo+yCBsPlYYaT6SUm0+jBppPjucaD5t1mw+8PxsPqb+aj6eSGk+
qUhtPv8TaD7IKWs+U81qPu7LbT45D3E+I2RtPjKDaj426nA+wlVrPmgpbD47jmg+QZVqPr3B
az5p324+N1VtPnMubj5cEmw+sjBuPjM7aj64Hms+LaFoPmVnaT4JTW8+j7ZpPqY3bD7tuWY+
HNxtPikQbj6a93M+tWRqPqiEbD6OUmk+k1dsPrxBaD6vm2s+RQ1tPrTmaD7XgG8+a/xqPjt8
bD6Utmk+WipwPlA0cD63AG4+BfhsPg5Ibj54g20+a+BsPntzaz6Ocmk+leNsPozEbj76xWw+
jrhvPisBbz62Zmw+c7xrPkq5bj5WzW8+AnZtPtqscD62mm4+fw5yPm/ZaT6IN2s+yrJqPuBB
cT4bmnA+a/NvPmK5bj6U528+XrtrPgC9bj6zQm8+DolrPsBYaj55K2s+EmFrPkUYbj5E32s+
/LluPlBAaz7UFnA+O7RrPhdWbz518Ws+nKZuPjULcD6tNms+6kluPtWybD7qUWo+/yBtPjJW
bz4tKmw+CXxrPqNwcz6Xom0+oAhvPrmsaz4rw2o+YGhxPgw0bj7HxW0+wkRwPgfQbD4852w+
KUVxPvvwbT5hxW0+mxR1PhVQbz4MQnE+j0RsPkmDbD6YfG0+aCZuPvUNbz5J6HA+hWxwPswv
az7EfHE+Pz1wPj1Acj4aQW8+ZYxuPm32cj6k7nA+8eFrPrIAdD74OHE+Std0PgHEbD56LHA+
nfJxPrbvcT4pEXI++iVsPtgFbD6/sW8+qKlwPkesbj5BOG4+0CZvPkcYbj4qiXA+OsJyPte9
cj7zwGw+bPptPmigcj7dA3I+cIFpPnoVbz7JlnE+goFtPrWMbj7xrnA+1hxzPpRscj6tGGs+
VVlwPildbj6VKnA+oh5xPsSwcD5dAnI+W09rPm08cT5H5XM+NrRvPnT7cz5e33A+U5VxPkUk
cT5Zj2s+Ib9rPgJ3dj6p63A+jvNsPqOIdj7dgG0+u/RwPqlTcT5Zt24+csFxPsQscT4manA+
ZJhuPqaocz5IRHA+8vpwPs/zcT7oEnY+1RJ0Piwqcz5XwnY+lPtxPmt6cD7Uum8+Sw9yPuED
cz6IcHA+LHdxPnFOdD5oH28+VYJuPhKucT4BY3E+oJNzPh/6cj4v8HA+HBxvPgbJcj4ia3A+
VKRvPjVUbz71LXI+HyxwPhWUcj5cDXM+X4NxPnBNbj75/G8+qk9yPvkMcT5Q3HE+flpwPvOO
cD7IAGw+Q5JzPgaxdz4W6XM+JSV0PgI/dT4Yp3I+Uw11PibEcD6VyHA+zxFuPnTWcj5mo3A+
l65wPjjjcT774XM++ZFxPrVhdD7NW3U+IyR0PurYbj6W7HM+zbxvPrGEaz53vXM+YKByPqPg
cT4gMHI+Tu91PqdwcD5bBnA+UARxPqALeD4P6XQ+nAZyPuoKcz69ZHI+m19wPoXIcD5+Y3A+
KOV4PuzmcD48ynI+hXR1Pigbcj7SaHE+LF1wPjNWbz61k3E+Fj9zPitMcz7ImHM+wyF2Pt/I
cj54R3I+CaB3PmHUcz7QxXU+xHd2PpDUdT4zKnQ+Ycl2PmMpbz6/M3M+x1F0PuTCcz6A03M+
l6RyPu2edT4OrHU+O19sPu4udT7DmnY+c8FzPkz0eD6sfXM+qIZ1Pqn8cj6Ic3Q+SEl1PuRY
dD56r3U+eipyPhDtcz7f8HI+zXN2Pta0dj48O3Q+oDVyPkVMdz7SY3M+Urx4Psd2dD6pInQ+
A7hzPgtSdT6fU3Y++cRwPtERdz5sdnY+WGl4Ptlidz46oXM+nSB2Ps1GdD4yPXg+ZuR3Pico
dD4gm3c+pjZ1PnUQdD7+P3k+tLh0Pmnsdz7GiHI+13B3Pho9cj7j8XY+mGl8Pho9dT4ionI+
cm91PpE9cj5uNHc+XmB1PiCfeD658XU+0Ht0PhfReT5k/HQ+a6V0PtZrcj70X3E+uu9zPsa4
dD51h3w+kVh1Pisgdj4Ve3Q+j+14PiXjdT6gInc+DHl3Pg==</AssayYData></Step><Step><CommonData><SampleLocation>6</SampleLocation><SampleID></SampleID><SampleGroup></SampleGroup><SampleInfo></SampleInfo><SampleRow>G</SampleRow><SamplePlate>1</SamplePlate><WellType>WASH</WellType><Concentration>-1</Concentration><ConcentrationUnits>µg/ml</ConcentrationUnits><MolarConcentration>-1</MolarConcentration><MolarConcUnits>nM</MolarConcUnits><MolecularWeight>-1</MolecularWeight><Temperature>30</Temperature><StartTime>3666258</StartTime><AssayTime>120</AssayTime></CommonData><FlowRate>1000</FlowRate><StepType>BASELINE</StepType><StepName>Baseline</StepName><StepStatus>OK</StepStatus><ActualTime>120</ActualTime><CycleTime>0.2</CycleTime><AssayXData Points="600">VLMgRCHAIET+zCBEy9kgRJjmIERk8yBEIQAhRO4MIUTLGSFEmCYhRFQzIUQhQCFE7kwhRMtZ
IUSHZiFEVHMhRCGAIUTujCFEupkhRJimIURUsyFEMcAhRP7MIUTL2SFEmOYhRGTzIUQxACJE
7gwiRMsZIkSYJiJEVDMiRDFAIkT+TCJEulkiRIdmIkRkcyJEIYAiRO6MIkTLmSJEmKYiRGSz
IkQxwCJE7swiRMvZIkSH5iJEVPMiRCEAI0T+DCNEyxkjRJgmI0RUMyNEMUAjRP5MI0TLWSNE
mGYjRFRzI0QxgCNE7owjRMuZI0SHpiNEZLMjRDHAI0TuzCNEy9kjRJjmI0Rk8yNEIQAkRP4M
JETLGSREmCYkRFQzJEQxQCRE/kwkRLpZJESHZiREVHMkRCGAJET+jCREupkkRIemJERksyRE
McAkRO7MJETL2SREh+YkRFTzJEQxACVE7gwlRLoZJUSHJiVEZDMlRDFAJUTuTCVEulklRJhm
JURkcyVEMYAlRO6MJUTLmSVEmKYlRGSzJUQxwCVE/swlRLrZJUSH5iVEZPMlRCEAJkT+DCZE
uhkmRJgmJkRUMyZEMUAmRP5MJkTLWSZEmGYmRGRzJkQhgCZE7owmRMuZJkSHpiZEZLMmRCHA
JkT+zCZEutkmRJjmJkRU8yZEMQAnRP4MJ0S6GSdEhyYnRFQzJ0QxQCdE7kwnRMtZJ0SHZidE
ZHMnRCGAJ0T+jCdEupknRJimJ0RksydEMcAnRP7MJ0S62SdEmOYnRFTzJ0QxAChE7gwoRLoZ
KESHJihEZDMoRDFAKET+TChEulkoRJhmKERkcyhEIYAoRO6MKETLmShEmKYoRGSzKEQhwChE
/swoRMvZKESH5ihEVPMoRCEAKUT+DClEuhkpRJgmKURkMylEIUApRO5MKUTLWSlEh2YpRGRz
KUQxgClE/owpRMuZKUSHpilEVLMpRDHAKUT+zClEy9kpRIfmKURU8ylEIQAqRP4MKkTLGSpE
hyYqRGQzKkQxQCpE7kwqRMtZKkSYZipEZHMqRCGAKkT+jCpEy5kqRJimKkRUsypEMcAqRO7M
KkS62SpEmOYqRFTzKkQxACtE/gwrRLoZK0SHJitEVDMrRDFAK0TuTCtEulkrRIdmK0RUcytE
MYArRP6MK0TLmStEh6YrRGSzK0QhwCtE7swrRLrZK0SH5itEZPMrRDEALET+DCxEyxksRJgm
LERUMyxEMUAsRP5MLES6WSxEh2YsRGRzLEQhgCxE7owsRLqZLESYpixEZLMsRDHALET+zCxE
y9ksRIfmLERk8yxEMQAtRO4MLUTLGS1EmCYtRFQzLUQhQC1E/kwtRLpZLUSYZi1EVHMtREKA
LUT+jC1EupktRIemLURksy1EIcAtRO7MLUTL2S1Eh+YtRHXzLUQhAC5E7gwuRMsZLkSHJi5E
VDMuRCFALkT+TC5Ey1kuRJhmLkRkcy5EMYAuRO6MLkS6mS5Eh6YuRGSzLkQhwC5E/swuRMvZ
LkSY5i5EVPMuRDEAL0TuDC9EyxkvRIcmL0RkMy9EMUAvRP5ML0S6WS9Eh2YvRFRzL0QxgC9E
7owvRLqZL0SHpi9EVLMvRDHAL0TuzC9EutkvRIfmL0Rk8y9EIQAwRO4MMES6GTBEmCYwRGQz
MEQxQDBE/kwwRMtZMESYZjBEVHMwRCGAMETujDBEy5kwRIemMERUszBEIcAwRP7MMES62TBE
mOYwRFTzMEQxADFE7gwxRMsZMUSYJjFEZDMxRDFAMUTuTDFEulkxRIdmMURkczFEIYAxRP6M
MUS6mTFEh6YxRGSzMUQhwDFE/swxRMvZMUSY5jFEVPMxRDEAMkTuDDJEyxkyRIcmMkRkMzJE
IUAyRP5MMkTLWTJEh2YyRGRzMkQxgDJE7owyRMuZMkSHpjJEVLMyRDHAMkTuzDJEutkyRIfm
MkRk8zJEMQAzRO4MM0S6GTNEmCYzRFQzM0QxQDNE7kwzRLpZM0SHZjNEVHMzRCGAM0T+jDNE
upkzRIemM0RkszNEMcAzRP7MM0S62TNEmOYzRGTzM0QhADRE/gw0RLoZNESHJjREZDM0RDFA
NET+TDREy1k0RJhmNERkczREMYA0RO6MNETLmTREh6Y0RFSzNEQxwDRE/sw0RMvZNESY5jRE
VPM0RCEANUT+DDVEyxk1RIcmNURkMzVEMUA1RP5MNUTLWTVEh2Y1RFRzNUQhgDVE/ow1RMuZ
NUSHpjVEZLM1RCHANUT+zDVEutk1RIfmNURk8zVEIQA2RO4MNkTLGTZEmCY2RFQzNkQxQDZE
/kw2RMtZNkSHZjZEVHM2RCGANkTujDZEupk2RJimNkRUszZEIcA2RP7MNkTL2TZEmOY2RGTz
NkQxADdE/gw3RLoZN0SYJjdEVDM3RCFAN0T+TDdEy1k3RJhmN0RUczdEIYA3RP6MN0TLmTdE
mKY3RFSzN0QhwDdE7sw3RMvZN0SY5jdEVPM3RCEAOETuDDhEyxk4RJgmOERkMzhEMUA4RO5M
OETLWThEmGY4RGRzOEQhgDhE7ow4RMuZOESHpjhEVLM4RCHAOET+zDhEy9k4RIfmOERk8zhE
IQA5RP4MOUS6GTlEmCY5RFQzOUQxQDlE7kw5RMtZOUSHZjlEVHM5RDGAOUT+jDlEupk5RIem
OURkszlEIcA5RP7MOUS62TlEmOY5RFTzOUQxADpE/gw6RLoZOkSHJjpEVDM6RDFAOkT+TDpE
ulk6RIdmOkRkczpEIYA6RP6MOkS6mTpEmKY6RGSzOkQhwDpE7sw6RMvZOkSY5jpEVPM6RCEA
O0T+DDtEuhk7RIcmO0RkMztEIUA7RP5MO0S6WTtEh2Y7RFRzO0QhgDtE7ow7RLqZO0SHpjtE
VLM7RCHAO0T+zDtEy9k7RJjmO0Rk8ztEMQA8RP4MPES6GTxEmCY8RGQzPEQhQDxE/kw8RLpZ
PESHZjxEZHM8RCGAPETujDxEupk8RIemPERkszxEMcA8RP7MPES62TxEmOY8RGTzPEQhAD1E
7gw9RLoZPUSYJj1EVDM9RDFAPUT+TD1Ey1k9RIdmPURkcz1EIYA9RO6MPUS6mT1EmKY9RGSz
PUQxwD1E7sw9RLrZPUSH5j1EZPM9RDEAPkTuDD5Eyxk+RIcmPkRUMz5EIUA+RO5MPkTLWT5E
mGY+RFRzPkQhgD5E/ow+RMuZPkSHpj5E</AssayXData><AssayYData Points="600">K9Z4PuKfcz5AknY+S/BwPq65bD4y928+/8ZtPndhdD50H3E+qlhxPscpcD7TOXQ+RrxzPq/J
cT52RHQ+a1dxPnNqcT5RDW0+OilyPvC2bD7nRHA++U5wPmf8bz4bI28+xiZuPorvbD4q9Ww+
+eNnPnnRaT5bWm8+4atuPtjfbz4/4Gs+nE9tPojXaz6hQmw+rspqPmzzZj4Qt2g+ovRqPqFS
aT7Zrmk+3k1rPmi7az4fw20+o3duPpOXZj4N1mo+kextPo4nbD4ZY20+fG1uPp1jaz6YEWg+
9f5oPqd0aD5zl24+ZaVoPn3kZD6FgmQ+uvFqPv1sbD7/oWY+DI1oPqvlbD6nkGw+wnlnPoEm
ZT6/GGk+NaNqPkmoYz6cC2k+Q69oPvY1aD4rO2Q+fddmPoBAZz4hSmY+PZ1mPidCZz5sfGc+
VWJjPnf0Zz4R+mY+dNliPp9gZz6Wumk+xvdkPlTNYD7892Q+ZmFmPl5Aaz4C1WY+DcRqPuL4
ZD5zxG0+ZlVlPqq8YD6DHmU+tZlkPkMFZD7V8mk+j4FmPnizYz5ScGY+EIpkPpZNYz7eVmY+
d71mPkd5Zj4bb2I+ANtjPsqqZD6U22Q+hglrPrpuYz66CWc+Q31jPga8Yz6/f2c+J/xgPreu
ZT5vLGM+UWVjPnzYYz6zv2Q+RudmPuT2Yj7YOmE+qLRiPoGnZz5caWc+0BpiPvlFYj4FgmM+
nhdjPtZTZD4Gq2U+fh1hPk9cZD6noGM+drNgPvC3YT7fnGE+FihgPn2hXj7rm2U+hjNhPvHo
ZD7WP2I+14ZjPk/HZz67uGU++StiPvkQYD5TJ2M+z5FkPhVPZT6S6WI+rFNlPgJtZD4xtGM+
Tu5hPhdEZj6ojWQ+pUhmPvewZT6S02Q+ScljPpIrYT77m2Q+hb9jPr4GZD7DvmE+ep1hPtcD
Yj5ih2I+UkdmPh8sZT4ol2U+fDVePh7VXT6/glw+jXRhPjS/Xj6pxGE+AH1iPrj0YD6RDF4+
ygdhPvLaYT6G72M+wQVhPmRAYT76eV4+L4hhPr2dYD54rmI+sIZlPsuIYz5PYl4+FutkPj6y
YT6JMl0+vA9gPlbwYj4FSmQ+K+9ePhUGYT68aGA+HtliPor4Yz5isF4+1V1gPjmNYT4eml4+
+7xhPoCtYT73fWA+iRpdPkMOYT4xrV8++xFgPvi2Yj4tqF8+1eRjPqQgXj6doGA+aBldPmUB
Xj4HF10+rcBdPhibXD7j1mQ+otlcPqoAXT5PFGE+ysxePiSAXT7I8F4+H/ZfPnZuXz43GF0+
YLNePtKHWT5eMFw+IG5fPl3wXj5fZWI+QH5gPvrlWz73Dl8+f+JdPpIbYD7SQV0+0RJgPubo
Wz6OyVw+xo9fPr6FXj59wWE+XmhcPnnHYD4+K10+E11jPppvWz5yG18+LrhaPn8WXD7OW1w+
ekJdPrcVYz6I71s+uVNePiRWXT5qo1w+MsJdPkimXj41t1w+jPZbPgYNWz6MimA+xgtZPrHW
YT7JDmE+BAZhPsWPXD5XWWM+kSJYPjQiXT5Sul4+dbxgPqzIWj5Xylw+daJZPuxQXT7eWGA+
S0hdPisrWj4nYVo+I99cPuTTWj6mMV0+ZP1XPuz/Xj6zyls+M3NdPgefWj5io2A+4b1ePsZA
WD7Y5mA+Xr5VPpHPXz5UUF4+OnNdPkMMXT6EU10+JUVXPsEqXz7ecVk+clFcPsOLWT6NdF0+
4CZaPmqJXj7+qVw+n8ZbPsYMXT5FPVY+/7hfPkqaXD5+Q1o++0RaPuTCWT79ZV8+9fJXPjTc
Vz5yklk+vJ5cPm4+Xj5I5Fk+Q6tXPpdlXD6Uml4+feNcPrK4WD6KHVk+WMdbPogdXj7Ij2A+
E0NZPjUQXj7Oi1Y+mw9fPtYTWT6/8Fo+7CNgPqniXD4uhFw+9SlZPox8XD7lyF4++JNZPiC8
Xj7MF14+f1xYPjSXXz7ElFs+gfJfPstpWj7DxVw+xQFZPlWVWD4kqlo+53pZPgU5Wz4a2V4+
6dFYPqSnXD7YtFg+f9hXPqR5WD6WMVo+/jBaPhCgVD5WUlw+h3dYPpJeWT5cgVs+9PpWPkZv
Wz6nClo+29paPtkgXT73c1c+E9ZZPsoYWT5qJVk+jjRWPkxSWD5MM14+SUJZPmUqWz4EtVs+
hGJTPnyhXT6dxFg+YdxaPvjLWz4q4Vo+imhbPjDaXj7pGFk+z8BYPr6hWD5icVY+lWZYPtQH
WD4zMVo+YTZePmH2Vz5cZls+3J9bPuCUWz7koFE+NRhYPp7qWj7hAFc+bhxbPvp+Wj5muV0+
C2hbPu+pWT5bl1s+lXJVPupYWD4dTVk+6YZdPiGsVz7OHls+075cPqf8WT5SalY+yetbPlZ2
Vz69I1g+kOVVPi6TVD5CtVg+awxXPuZAWT4c11k+yMtWPmWpWj6hGFc+8RxdPtdaWT7vHlk+
e6ZWPinYWj7bm1s+hv5WPrJXVT45BFo+aAtUPlJ/Vj6yClc+x+lZPo5rVT7Bp1I+SyNYPvoQ
WD4TcV0+fFdaPrb/Vj5bqlQ+O9tXPt9pXT7pZlY+R+hWPmE1XD7g4lo+RQdaPtTLUT5moFg+
OTpYPoDrUz70n1g+GW5WPrgMVD65CVg+e/JVPixUUD4uqFY+PARXPvFbVD4+xlg+9G9SPgvW
WD76zFY+7xlSPgoKVz7L0FM+dQ5XPojkWD5rOFQ+7w9YPnaxVT4HilU+JapSPhMCWD51JlU+
wEhXPsp8VD5WOlg+RSlQPoqzUT7wpFc+s0VbPt5GVj6e4Fg+NL9WPrksVD5XmFU+hc9XPiVh
WD4Hh1g+SqFYPgiyWz5x01Y+kdlYPklAVj43jlU+r9BWPjJ9WD4hXFY+nc5UPsk4WT5ISlU+
dA5XPhkpVz5JI1U+LjZYPsrcVz6981U+eLpTPjUtWT4ntFo+sMBUPmfrVj41Y1c+yztXPgCg
Uz7CnFY+rtNXPqk8Vj5QxVY+1zNTPt/8Vj6GoVo+LCpXPlfwVz5EFFc+8NhcPs1zUz6p61A+
ENVXPnrXVj7gQVU++p5aPmhhUj4GsFM++htVPvv7VT5MNFY+jsRUPokJVz4urVY+ueFPPtgZ
WD69jU4+mYBVPgazWD4SN1c+/z1SPiI+VT4B/1M+st1WPgw6Uz5WDVU+4UlTPv5rUz5SMVQ+
w7lYPhhuWT60n1c+/0FTPkVLUj4bOFU+</AssayYData></Step><Step><CommonData><SampleLocation>10</SampleLocation><SampleID></SampleID><SampleGroup></SampleGroup><SampleInfo></SampleInfo><SampleRow>G</SampleRow><SamplePlate>1</SamplePlate><WellType>KSAMPLE</WellType><Concentration>-1</Concentration><ConcentrationUnits>µg/ml</ConcentrationUnits><MolarConcentration>-1</MolarConcentration><MolarConcUnits>nM</MolarConcUnits><MolecularWeight>-1</MolecularWeight><Temperature>30</Temperature><StartTime>3797773</StartTime><AssayTime>1100</AssayTime></CommonData><FlowRate>1000</FlowRate><StepType>ASSOC</StepType><StepName>Association</StepName><StepStatus>OK</StepStatus><ActualTime>801.4</ActualTime><CycleTime>0.2</CycleTime><AssayXData Points="4007">VLM+RDHAPkTuzD5Eutk+RJjmPkRU8z5EIQA/RP4MP0TLGT9EhyY/RFQzP0QhQD9E/kw/RLpZ
P0SYZj9EVHM/RDGAP0TujD9Eupk/RJimP0RUsz9EIcA/RP7MP0TL2T9EmOY/RFTzP0QxAEBE
/gxARLoZQESHJkBEVDNARDFAQET+TEBEy1lARJhmQERUc0BEMYBARP6MQES6mUBEh6ZARGSz
QEQhwEBE7sxARLrZQESH5kBEVPNARDEAQUTuDEFEyxlBRIcmQURkM0FEMUBBRP5MQUS6WUFE
h2ZBRGRzQUQxgEFE/oxBRLqZQUSYpkFEVLNBRDHAQUTuzEFEutlBRIfmQURk80FEMQBCRP4M
QkS6GUJEmCZCRGQzQkQxQEJE/kxCRLpZQkSYZkJEVHNCRCGAQkTujEJEy5lCRIemQkRUs0JE
IcBCRP7MQkTL2UJEh+ZCRFTzQkQhAENE7gxDRMsZQ0SYJkNEVDNDRDFAQ0TuTENEullDRIdm
Q0Rkc0NEMYBDRP6MQ0S6mUNEh6ZDRGSzQ0QxwENE7sxDRMvZQ0SH5kNEVPNDRDEARET+DERE
yxlERIcmRERkM0REIUBERO5MRES6WUREmGZERFRzREQhgERE7oxERLqZRESYpkREVLNERDHA
RETuzEREy9lERIfmRERU80REIQBFRP4MRUS6GUVEmCZFRGQzRUQxQEVE/kxFRLpZRUSYZkVE
VHNFRCGARUT+jEVEy5lFRIemRURUs0VEIcBFRP7MRUS62UVEh+ZFRFTzRUQxAEZE7gxGRMsZ
RkSYJkZEVDNGRCFARkTuTEZEy1lGRIdmRkRkc0ZEMYBGRP6MRkS6mUZEmKZGRFSzRkQhwEZE
/sxGRLrZRkSH5kZEVPNGRCEAR0T+DEdEuhlHRIcmR0RkM0dEIUBHRP5MR0S6WUdEmGZHRFRz
R0QhgEdE/oxHRLqZR0SHpkdEVLNHRDHAR0T+zEdEy9lHRJjmR0Rk80dEMQBIRP4MSES6GUhE
mCZIRFQzSEQxQEhE7kxIRMtZSESHZkhEVHNIRDGASETujEhEy5lIRJimSERks0hEMcBIRP7M
SES62UhEmOZIRFTzSEQhAElE7gxJRMsZSUSYJklEVDNJRCFASUT+TElEy1lJRJhmSURkc0lE
IYBJRO6MSUS6mUlEmKZJRGSzSUQxwElE7sxJRMvZSUSY5klEVPNJRCEASkTuDEpEyxlKRJgm
SkRUM0pEMUBKRP5MSkTLWUpEh2ZKRFRzSkQhgEpE/oxKRMuZSkSHpkpEVLNKRCHASkT+zEpE
utlKRJjmSkRU80pEIQBLRO4MS0S6GUtEhyZLRGQzS0QxQEtE7kxLRLpZS0SHZktEZHNLRDGA
S0T+jEtEuplLRIemS0RUs0tEMcBLRP7MS0TL2UtEmOZLRFTzS0QhAExE/gxMRMsZTESYJkxE
VDNMRCFATETuTExEy1lMRIdmTERUc0xEMYBMRP6MTES6mUxEmKZMRGSzTEQxwExE7sxMRLrZ
TESH5kxEVPNMRCEATUT+DE1EyxlNRJgmTURUM01EMUBNRP5MTUTLWU1Eh2ZNRGRzTUQhgE1E
/oxNRMuZTUSHpk1EZLNNRCHATUTuzE1E29lNRIfmTURU801EMQBORO4MTkTLGU5EmCZORGQz
TkQhQE5E/kxORMtZTkSHZk5EZHNORDGATkT+jE5EuplORJimTkRUs05EMcBORO7MTkS62U5E
h+ZORGTzTkQhAE9E7gxPRMsZT0SHJk9EVDNPRDFAT0TuTE9Ey1lPRIdmT0Rkc09EMYBPRP6M
T0S6mU9Eh6ZPRGSzT0QhwE9E/sxPRMvZT0SY5k9EZPNPRDEAUETuDFBEyxlQRIcmUERUM1BE
MUBQRP5MUES6WVBEmGZQRGRzUEQhgFBE7oxQRLqZUESHplBEVLNQRCHAUETuzFBEutlQRJjm
UERk81BEMQBRRP4MUUS6GVFEhyZRRGQzUUQxQFFE/kxRRLpZUUSYZlFEVHNRRCGAUUTujFFE
uplRRJimUURUs1FEIcBRRP7MUUS62VFEh+ZRRFTzUUQhAFJE/gxSRMsZUkSHJlJEVDNSRDFA
UkT+TFJEy1lSRJhmUkRUc1JEIYBSRP6MUkTLmVJEh6ZSRGSzUkQhwFJE/sxSRLrZUkSY5lJE
ZPNSRDEAU0TuDFNEuhlTRIcmU0RUM1NEIUBTRP5MU0S6WVNEh2ZTRGRzU0QhgFNE7oxTRMuZ
U0SYplNEVLNTRCHAU0TuzFNEy9lTRIfmU0RU81NEIQBURO4MVETLGVREhyZURFQzVEQxQFRE
/kxURMtZVESHZlREVHNURDGAVETujFREy5lURIemVERUs1REMcBURP7MVETL2VREmOZURGTz
VEQhAFVE7gxVRLoZVUSYJlVEVDNVRDFAVUT+TFVEullVRIdmVURkc1VEMYBVRP6MVUTLmVVE
mKZVRGSzVUQxwFVE/sxVRLrZVUSY5lVEVPNVRCEAVkTuDFZEuhlWRIcmVkRUM1ZEMUBWRP5M
VkS6WVZEmGZWRGRzVkQxgFZE/oxWRLqZVkSYplZEZLNWRDHAVkTuzFZEy9lWRIfmVkRU81ZE
IQBXRO4MV0TLGVdEmCZXRGQzV0QhQFdE/kxXRMtZV0SHZldEVHNXRCGAV0TujFdEuplXRIem
V0RUs1dEMcBXRP7MV0TL2VdEh+ZXRFTzV0QxAFhE/gxYRLoZWESHJlhEVDNYRDFAWETuTFhE
y1lYRIdmWERkc1hEIYBYRP6MWETLmVhEh6ZYRGSzWEQxwFhE/sxYRLrZWESY5lhEVPNYRDEA
WUT+DFlEuhlZRIcmWURUM1lEMUBZRO5MWUTLWVlEh2ZZRGRzWUQxgFlE/oxZRMuZWUSYpllE
VLNZRDHAWUTuzFlEy9lZRIfmWURk81lEMQBaRO4MWkS6GVpEmCZaRGQzWkQxQFpE/kxaRLpZ
WkSYZlpEVHNaRDGAWkTujFpEy5laRIemWkRks1pEMcBaRP7MWkTL2VpEmOZaRFTzWkQhAFtE
/gxbRLoZW0SYJltEVDNbRCFAW0T+TFtEy1lbRIdmW0Rkc1tEMYBbRP6MW0TLmVtEh6ZbRGSz
W0QxwFtE7sxbRLrZW0SH5ltEVPNbRDEAXETuDFxEuhlcRJgmXERkM1xEIUBcRP5MXETLWVxE
h2ZcRGRzXEQhgFxE7oxcRLqZXESHplxEVLNcRCHAXET+zFxEy9lcRIfmXERU81xEIQBdRO4M
XUS6GV1EmCZdRFQzXUQxQF1E7kxdRLpZXUSYZl1EZHNdRCGAXUTujF1Ey5ldRJimXURUs11E
IcBdRO7MXUTL2V1EmOZdRGTzXUQhAF5E7gxeRLoZXkSYJl5EZDNeRDFAXkT+TF5Ey1leRIdm
XkRUc15EMYBeRP6MXkTLmV5Eh6ZeRFSzXkQhwF5E7sxeRLrZXkSH5l5EVPNeRDEAX0TuDF9E
yxlfRIcmX0RkM19EMUBfRP5MX0S6WV9Eh2ZfRGRzX0QxgF9E7oxfRMuZX0SYpl9EZLNfRDHA
X0T+zF9Ey9lfRIfmX0RU819EIQBgRP4MYETLGWBEhyZgRFQzYEQxQGBE7kxgRLpZYESYZmBE
VHNgRDGAYETujGBEy5lgRJimYERUs2BEIcBgRP7MYETL2WBEh+ZgRFTzYEQxAGFE/gxhRMsZ
YUSYJmFEZDNhRCFAYUTuTGFEy1lhRJhmYURkc2FEIYBhRP6MYUTLmWFEh6ZhRGSzYUQxwGFE
7sxhRLrZYUSH5mFEVPNhRDEAYkT+DGJEuhliRIcmYkRkM2JEMUBiRO5MYkS6WWJEmGZiRGRz
YkQxgGJE7oxiRLqZYkSHpmJEVLNiRDHAYkTuzGJEy9liRJjmYkRU82JEMQBjRO4MY0S6GWNE
hyZjRFQzY0QxQGNE/kxjRLpZY0SYZmNEVHNjRDGAY0T+jGNEy5ljRJimY0Rks2NEIcBjRO7M
Y0S62WNEh+ZjRFTzY0QhAGRE/gxkRLoZZESHJmREVDNkRDFAZET+TGREullkRIdmZERUc2RE
IYBkRP6MZES6mWREmKZkRFSzZEQxwGRE7sxkRLrZZESY5mREZPNkRDEAZUTuDGVEyxllRJgm
ZURUM2VEMUBlRO5MZUS6WWVEmGZlRGRzZUQxgGVE7oxlRMuZZUSYpmVEVLNlRDHAZUTuzGVE
y9llRJjmZURk82VEMQBmRP4MZkS6GWZEhyZmRFQzZkQxQGZE7kxmRMtZZkSoZmZEZHNmRDGA
ZkTujGZEuplmRIemZkRUs2ZEMcBmRP7MZkTL2WZEmOZmRGTzZkQxAGdE/gxnRMsZZ0SHJmdE
VDNnRDFAZ0TuTGdEy1lnRIdmZ0Rkc2dEIYBnRO6MZ0TLmWdEmKZnRFSzZ0QxwGdE7sxnRLrZ
Z0SY5mdEVPNnRDEAaET+DGhEyxloRIcmaERUM2hEQkBoRP5MaETLWWhEh2ZoRGRzaEQxgGhE
Do1oRLqZaESopmhEVLNoRCHAaETuzGhEy9loRJjmaERk82hEMQBpRO4MaUS6GWlEmCZpRGQz
aUQxQGlE7kxpRMtZaUSYZmlEZHNpRDGAaUTujGlEuplpRIemaURks2lEMcBpRP7MaUS62WlE
mOZpRFTzaUQhAGpE7gxqRLoZakSYJmpEVDNqRDFAakT+TGpEy1lqRIdmakRUc2pEMYBqRP6M
akTLmWpEh6ZqRFSzakQxwGpE/sxqRLrZakSY5mpEVPNqRDEAa0TuDGtEuhlrRIcma0R1M2tE
MUBrRP5Ma0S6WWtEh2ZrRGRza0QxgGtE/oxrRLqZa0SHpmtEVLNrRCHAa0T+zGtEy9lrRIfm
a0Rk82tEMQBsRO4MbES6GWxEmCZsRFQzbEQxQGxE/kxsRMtZbESHZmxEVHNsRDGAbET+jGxE
uplsRJimbERUs2xEIcBsRO7MbES62WxEmOZsRFTzbEQhAG1E7gxtRMsZbUSYJm1EZDNtRDFA
bUT+TG1Ey1ltRJhmbURUc21EMYBtRO6MbUS6mW1Eh6ZtRGSzbUQhwG1E7sxtRMvZbUSH5m1E
VPNtRDEAbkT+DG5EyxluRJgmbkRUM25EMUBuRO5MbkTLWW5Eh2ZuRGRzbkQhgG5E/oxuRLqZ
bkSHpm5EVLNuRCHAbkT+zG5EutluRIfmbkRU825EMQBvRP4Mb0S6GW9EhyZvRFQzb0QxQG9E
/kxvRMtZb0SYZm9EVHNvRDGAb0TujG9EuplvRIemb0RUs29EMcBvRP7Mb0TL2W9EmOZvRGTz
b0QhAHBE/gxwRLoZcESHJnBEZDNwRDFAcET+THBEy1lwRIdmcERkc3BEMYBwRO6McES6mXBE
h6ZwRGSzcEQhwHBE7sxwRLrZcESY5nBEZPNwRDEAcUTuDHFEyxlxRJgmcURUM3FEMUBxRP5M
cUTLWXFEh2ZxRGRzcUQxgHFE7oxxRLqZcUSYpnFEVLNxRCHAcUT+zHFEy9lxRJjmcURk83FE
IQByRP4MckTLGXJEmCZyRFQzckQhQHJE7kxyRMtZckSYZnJEVHNyRCGAckT+jHJEuplyRJim
ckRUs3JEIcByRO7MckS62XJEh+ZyRFTzckQxAHNE7gxzRLoZc0SYJnNEVDNzRCFAc0TuTHNE
ullzRIdmc0RUc3NEMYBzRP6Mc0S6mXNEh6ZzRFSzc0QxwHNE/sxzRLrZc0SH5nNEVPNzRCEA
dET+DHREyxl0RIcmdERkM3REIUB0RP5MdETLWXREh2Z0RGRzdEQhgHRE/ox0RMuZdESYpnRE
VLN0RCHAdET+zHREutl0RIfmdERk83REMQB1RO4MdUS6GXVEmCZ1RFQzdUQxQHVE7kx1RLpZ
dUSHZnVEVHN1RCGAdUTujHVEy5l1RIemdURUs3VEMcB1RO7MdUTL2XVEmOZ1RGTzdUQhAHZE
/gx2RMsZdkSHJnZEVDN2RCFAdkTuTHZEy1l2RJhmdkRkc3ZEIYB2RP6MdkTLmXZEh6Z2RGSz
dkQhwHZE/sx2RMvZdkSH5nZEVPN2RCEAd0T+DHdEyxl3RIcmd0RkM3dEIUB3RP5Md0TLWXdE
h2Z3RGRzd0QxgHdE7ox3RLqZd0SHpndEZLN3RCHAd0T+zHdEutl3RIfmd0Rk83dEIQB4RO4M
eETLGXhEhyZ4RFQzeEQhQHhE/kx4RMtZeESYZnhEZHN4RDGAeETujHhEy5l4RIemeERks3hE
McB4RP7MeES62XhEmOZ4RGTzeEQxAHlE/gx5RLoZeUSYJnlEZDN5RDFAeUTuTHlEy1l5RIdm
eURUc3lEIYB5RP6MeUS6mXlEh6Z5RGSzeUQhwHlE/sx5RLrZeUSY5nlEVPN5RCEAekT+DHpE
uhl6RIcmekRUM3pEMUB6RO5MekTLWXpEmGZ6RGRzekQxgHpE7ox6RMuZekSYpnpEVLN6RDHA
ekTuzHpEy9l6RIfmekRU83pEIQB7RO4Me0S6GXtEmCZ7RHUze0QxQHtE/kx7RLpZe0SHZntE
VHN7RCGAe0TujHtEy5l7RIeme0Rks3tEMcB7RO7Me0S62XtEmOZ7RFTze0QhAHxE/gx8RLoZ
fESYJnxEVDN8RCFAfET+THxEy1l8RIdmfERkc3xEMYB8RP6MfETLmXxEmKZ8RGSzfEQxwHxE
7sx8RMvZfESH5nxEVPN8RDEAfUTuDH1Euhl9RIcmfURkM31EMUB9RO5MfUS6WX1EmGZ9RFRz
fUQhgH1E7ox9RLqZfUSHpn1EVLN9RDHAfUTuzH1Ey9l9RIfmfURU831EIQB+RP4MfkS6GX5E
mCZ+RFQzfkQxQH5E7kx+RMtZfkSoZn5EVHN+RCGAfkTujH5Ey5l+RJimfkRUs35EMcB+RP7M
fkS62X5EmOZ+RFTzfkQxAH9E/gx/RMsZf0SYJn9EVDN/RDFAf0TuTH9Eull/RIdmf0RUc39E
IYB/RP6Mf0S6mX9EmKZ/RGSzf0QxwH9E7sx/RMvZf0SY5n9EZPN/RBAAgER/BoBE5gyAREwT
gESyGYBEECCARH8mgETdLIBERDOARKo5gEQYQIBEf0aARN1MgEREU4BEslmARBhggER3ZoBE
3WyARERzgESqeYBEGICARH+GgETmjIBERJOARLKZgEQYoIBEd6aAROasgEREs4BEsrmARBjA
gER3xoBE3cyAREzTgESq2YBEGOCARHfmgETd7IBETPOARLL5gEQQAIFEdwaBROYMgURME4FE
qhmBRBgggUR/JoFE5iyBREwzgUSqOYFEEECBRIdGgUTmTIFETFOBRLJZgUQQYIFEf2aBROZs
gUREc4FEqnmBRBCAgUR/hoFE3YyBRESTgUSqmYFEEKCBRH+mgUTmrIFERLOBRKq5gUQYwIFE
f8aBRN3MgURE04FEstmBRBDggUR/5oFE3eyBRETzgUSy+YFEEACCRHcGgkTmDIJERBOCRLIZ
gkQYIIJEfyaCROYsgkREM4JEsjmCRBhAgkR/RoJE3UyCRExTgkSyWYJEEGCCRH9mgkTdbIJE
THOCRKp5gkQYgIJEf4aCRN2MgkREk4JEqpmCRBiggkR/poJE3ayCRESzgkSquYJEEMCCRH/G
gkTdzIJETNOCRLLZgkQQ4IJEd+aCRObsgkRM84JEsvmCRBAAg0R3BoNE5gyDREQTg0SqGYNE
GCCDRH8mg0TmLINERDODRKo5g0QYQINEf0aDROZMg0REU4NEqlmDRBBgg0R3ZoNE5myDRExz
g0SqeYNEEICDRHeGg0TmjINETJODRKqZg0QYoINEd6aDROasg0REs4NEsrmDRBjAg0R3xoNE
5syDREzTg0Sy2YNEEOCDRH/mg0Td7INETPODRKr5g0QQAIREfwaEROYMhERME4REshmERBAg
hER/JoRE5iyEREQzhESyOYREGECERH9GhETdTIRERFOERKpZhEQYYIREd2aERN1shEREc4RE
qnmERBCAhER/hoRE5oyEREyThESqmYREGKCERHemhETmrIRERLOERLK5hEQYwIREd8aERObM
hERM04REqtmERBDghER/5oRE3eyEREzzhESq+YREEACFRH8GhUTmDIVETBOFRLIZhUQQIIVE
fyaFRN0shUREM4VEqjmFRBBAhUR3RoVE5kyFRExThUSyWYVEEGCFRHdmhUTdbIVERHOFRKp5
hUQYgIVEf4aFRN2MhURMk4VEspmFRBighUR3poVE5qyFRESzhUSquYVEGMCFRHfGhUTmzIVE
RNOFRLLZhUQQ4IVEf+aFRN3shURM84VEqvmFRBgAhkR/BoZE3QyGREwThkSqGYZEGCCGRH8m
hkTmLIZERDOGRKo5hkQQQIZEd0aGROZMhkRMU4ZEqlmGRBhghkR/ZoZE5myGRERzhkSyeYZE
GICGRHeGhkTdjIZERJOGRKqZhkQYoIZEf6aGRN2shkREs4ZEqrmGRBjAhkR3xoZE5syGRETT
hkSy2YZEEOCGRHfmhkTd7IZERPOGRLL5hkQYAIdEfwaHRN0Mh0RME4dEqhmHRBggh0R/JodE
3SyHREwzh0SqOYdEEECHRH9Gh0TmTIdERFOHRLJZh0QQYIdEd2aHRN1sh0RMc4dEsnmHRBiA
h0R3hodE5oyHRESTh0SqmYdEEKCHRHemh0TdrIdERLOHRLK5h0QQwIdEd8aHRObMh0RM04dE
qtmHRBDgh0R35odE5uyHREzzh0Sq+YdEEACIRH8GiETdDIhETBOIRLIZiEQYIIhEdyaIRN0s
iEREM4hEqjmIRBhAiER/RohE5kyIRERTiESqWYhEEGCIRHdmiETdbIhERHOIRKp5iEQYgIhE
d4aIRN2MiEREk4hEspmIRBigiER3pohE3ayIRESziESyuYhEEMCIRH/GiETdzIhETNOIRKrZ
iEQY4IhEd+aIRN3siERM84hEsvmIRBAAiUR/BolE5gyJREwTiUSyGYlEGCCJRH8miUTdLIlE
TDOJRLI5iUQYQIlEd0aJROZMiUREU4lEqlmJRBBgiUR3ZolE7myJRExziUSyeYlEEICJRH+G
iUTdjIlETJOJRLKZiUQQoIlEf6aJROasiUREs4lEsrmJRBjAiUR3xolE5syJREzTiUSy2YlE
GOCJRHfmiUTm7IlETPOJRLL5iUQQAIpEfwaKRN0MikREE4pEshmKRBggikR/JopE3SyKREwz
ikSyOYpEGECKRHdGikTmTIpETFOKRLJZikQQYIpEf2aKROZsikREc4pEqnmKRBiAikR/hopE
5oyKREyTikSqmYpEGKCKRH+mikTmrIpERLOKRKq5ikQQwIpEd8aKRObMikRM04pEstmKRBjg
ikR/5opE3eyKRETzikSq+YpEGACLRH8Gi0TmDItERBOLRKoZi0QYIItEdyaLRN0si0RMM4tE
sjmLRBhAi0R/RotE3UyLRERTi0SqWYtEGGCLRHdmi0TdbItERHOLRKp5i0QQgItEf4aLRN2M
i0RMk4tEspmLRBigi0R/potE3ayLREyzi0SquYtEGMCLRH/Gi0TmzItETNOLRLLZi0QY4ItE
f+aLRN3si0RE84tEqvmLRBgAjER/BoxE5gyMREwTjESqGYxEGCCMRH8mjETmLIxETDOMRKo5
jEQYQIxEf0aMROZMjERMU4xEqlmMRBBgjER3ZoxE3WyMRERzjESqeYxEEICMRH+GjETmjIxE
RJOMRLqZjEQQoIxEf6aMROasjERMs4xEqrmMRBDAjER3xoxE5syMRETTjESq2YxEGOCMRH/m
jETd7IxERPOMRLL5jEQQAI1EfwaNROYMjUREE41EshmNRBAgjUR/Jo1E3SyNREQzjUSyOY1E
EECNRH9GjUTdTI1ETFONRLJZjUQYYI1Ed2aNRN1sjURMc41EsnmNRBiAjUR3ho1E5oyNREyT
jUSqmY1EGKCNRH+mjUTmrI1ETLONRLK5jUQYwI1Ef8aNRObMjURM041EstmNRBjgjUR/5o1E
5uyNREzzjUSy+Y1EGACORH8GjkTdDI5ETBOORKoZjkQYII5EdyaOROYsjkRMM45EqjmORBBA
jkR3Ro5E5kyORExTjkSqWY5EEGCORHdmjkTdbI5ERHOORLJ5jkQQgI5Ef4aORN2MjkREk45E
qpmORBCgjkR3po5E3ayORESzjkSyuY5EGMCORH/GjkTdzI5ERNOORLLZjkQY4I5Ef+aORN3s
jkRE845EsvmORBgAj0R3Bo9E3QyPREwTj0SyGY9EECCPRHcmj0TdLI9ETDOPRLI5j0QYQI9E
d0aPROZMj0REU49EqlmPRBBgj0R/Zo9E5myPRExzj0SqeY9EEICPRH+Gj0TdjI9ETJOPRKqZ
j0QQoI9Ed6aPRN2sj0REs49EsrmPRBDAj0R/xo9E5syPREzTj0Sq2Y9EEOCPRH/mj0Td7I9E
RPOPRLL5j0QYAJBEfwaQRN0MkERME5BEqhmQRBggkER3JpBE3SyQREQzkESqOZBEGECQRH9G
kETdTJBERFOQRLJZkEQYYJBEf2aQRN1skEREc5BEqnmQRBiAkER/hpBE5oyQRESTkESymZBE
GKCQRH+mkETdrJBETLOQRLK5kEQYwJBEd8aQRObMkERE05BEstmQRBjgkER/5pBE3eyQRETz
kESy+ZBEGACRRH8GkUTdDJFERBORRLIZkUQYIJFEdyaRRN0skUREM5FEsjmRRBhAkUR3RpFE
3UyRRExTkUSqWZFEGGCRRHdmkUTmbJFETHORRKp5kUQYgJFEf4aRRN2MkURMk5FEspmRRBCg
kUR3ppFE5qyRREyzkUSquZFEGMCRRHfGkUTmzJFERNORRKrZkUQY4JFEd+aRRN3skURE85FE
qvmRRBAAkkR/BpJE3QySREwTkkSqGZJEGCCSRH8mkkTmLJJETDOSRLI5kkQQQJJEf0aSRN1M
kkREU5JEslmSRBhgkkR/ZpJE3WySRExzkkSyeZJEGICSRH+GkkTdjJJERJOSRLKZkkQYoJJE
d6aSRN2skkRMs5JEsrmSRBDAkkR3xpJE5sySREzTkkSy2ZJEEOCSRHfmkkTm7JJETPOSRLL5
kkQQAJNEdwaTROYMk0RME5NEshmTRBAgk0R3JpNE5iyTREQzk0SqOZNEEECTRIdGk0TmTJNE
RFOTRKpZk0QQYJNEf2aTROZsk0RMc5NEqnmTRBCAk0R3hpNE5oyTRESTk0SymZNEEKCTRHem
k0TdrJNERLOTRKq5k0QYwJNEf8aTRObMk0RE05NEqtmTRBjgk0R/5pNE5uyTRETzk0Sy+ZNE
EACURH8GlETdDJRERBOURKoZlEQYIJREhyaURN0slERMM5REqjmURBBAlER/RpRE5kyURERT
lESqWZREEGCURH9mlETmbJRETHOURLJ5lEQQgJREf4aURN2MlEREk5REqpmURBCglER/ppRE
3ayUREyzlESquZREEMCURH/GlETdzJRETNOURKrZlEQY4JREd+aURN3slERM85REsvmURBgA
lUR/BpVE3QyVREwTlUSqGZVEECCVRH8mlUTdLJVETDOVRLI5lUQQQJVEf0aVROZMlURMU5VE
qlmVRBhglUR/ZpVE5myVRERzlUS6eZVEGICVRHeGlUTdjJVETJOVRKqZlUQQoJVEf6aVROas
lUREs5VEsrmVRBDAlUR/xpVE3cyVREzTlUSy2ZVEGOCVRH/mlUTd7JVETPOVRKr5lUQYAJZE
dwaWROYMlkREE5ZEqhmWRBgglkR/JpZE5iyWREQzlkSyOZZEEECWRHdGlkTdTJZERFOWRKpZ
lkQYYJZEf2aWROZslkRMc5ZEqnmWRBiAlkR/hpZE3YyWRESTlkSymZZEGKCWRH+mlkTdrJZE
TLOWRKq5lkQQwJZEd8aWRObMlkRM05ZEstmWRBDglkR35pZE3eyWRETzlkSq+ZZEEACXRHcG
l0TdDJdERBOXRKoZl0QYIJdEfyaXROYsl0REM5dEqjmXRBBAl0R3RpdE3UyXRERTl0SqWZdE
GGCXRHdml0TdbJdERHOXRKp5l0QQgJdEf4aXROaMl0RMk5dEqpmXRBCgl0R/ppdE5qyXREyz
l0SquZdEGMCXRHfGl0TmzJdETNOXRLLZl0QY4JdEd+aXRN3sl0RM85dEsvmXRBgAmER/BphE
5gyYREwTmESqGZhEGCCYRHcmmETmLJhERDOYRKo5mEQQQJhEf0aYRN1MmERMU5hEslmYRBhg
mER/ZphE3WyYRERzmESyeZhEEICYRHeGmETmjJhERJOYRKqZmEQYoJhEd6aYRN2smEREs5hE
srmYRBDAmER/xphE5syYREzTmESy2ZhEGOCYRHfmmETd7JhERPOYRKr5mEQYAJlEfwaZROYM
mURME5lEshmZRBAgmUR/JplE7iyZREwzmUSqOZlEGECZRH9GmUTmTJlETFOZRKpZmUQQYJlE
f2aZRN1smUREc5lEqnmZRBCAmUR3hplE5oyZREyTmUSqmZlEGKCZRHemmUTmrJlERLOZRKq5
mUQQwJlEf8aZRObMmURE05lEqtmZRBjgmUR35plE5uyZREzzmUSq+ZlEGACaRHcGmkTdDJpE
TBOaRLIZmkQQIJpEfyaaRN0smkRMM5pEsjmaRBBAmkR3RppE3UyaRERTmkSyWZpEGGCaRHdm
mkTdbJpERHOaRLJ5mkQYgJpEf4aaRN2MmkRMk5pEspmaRBigmkR3pppE5qyaRESzmkSyuZpE
GMCaRHfGmkTmzJpETNOaRLLZmkQY4JpEf+aaRN3smkRM85pEsvmaRBgAm0R/BptE5gybREwT
m0SqGZtEECCbRH8mm0TdLJtETDObRLI5m0QYQJtEf0abRN1Mm0REU5tEslmbRBhgm0R3ZptE
3WybRERzm0SqeZtEEICbRH+Gm0TmjJtERJObRKqZm0QQoJtEf6abRN2sm0RMs5tEqrmbRBjA
m0R3xptE3cybRETTm0Sq2ZtEGOCbRHfmm0Td7JtERPObRLL5m0QQAJxEdwacRN0MnERME5xE
shmcRBggnER3JpxE3SycREQznESyOZxEEECcRHdGnETdTJxETFOcRLJZnEQYYJxEf2acRN1s
nERMc5xEqnmcRBiAnER/hpxE5oycREyTnESqmZxEGKCcRHemnETdrJxETLOcRKq5nEQYwJxE
f8acRN3MnERM05xEstmcRBjgnER/5pxE3eycREzznESq+ZxEEACdRH8GnUTmDJ1ERBOdRLIZ
nUQYIJ1EfyadROYsnUREM51EsjmdRBhAnUR/Rp1E3UydRExTnUSqWZ1EEGCdRH9mnUTmbJ1E
RHOdRLJ5nUQQgJ1Ef4adRN2MnUREk51EupmdRBCgnUR3pp1E5qydREyznUSyuZ1EEMCdRH/G
nUTdzJ1ETNOdRLLZnUQY4J1Ef+adRN3snURM851EsvmdRBgAnkR3Bp5E3QyeREQTnkSqGZ5E
GCCeRH8mnkTmLJ5ETDOeRKo5nkQYQJ5Ed0aeROZMnkRMU55EqlmeRBBgnkR3Zp5E5myeRERz
nkSqeZ5EEICeRHeGnkTmjJ5ERJOeRKqZnkQYoJ5Ef6aeRN2snkREs55EsrmeRBDAnkR3xp5E
5syeREzTnkSy2Z5EGOCeRHfmnkTd7J5ERPOeRKr5nkQQAJ9EdwafRN0Mn0RME59EqhmfRBgg
n0R/Jp9E5iyfREQzn0SqOZ9EEECfRHdGn0TdTJ9ERFOfRLpZn0QYYJ9Ef2afRN1sn0RMc59E
snmfRBiAn0R3hp9E3YyfRESTn0SymZ9EEKCfRH+mn0TmrJ9ERLOfRKq5n0QYwJ9Ef8afRN3M
n0RM059EstmfRBjgn0R/5p9E5uyfREzzn0Sq+Z9EEACgRH8GoETdDKBETBOgRKoZoEQYIKBE
fyagRN0soEREM6BEsjmgRBhAoER3RqBE5kygRExToESqWaBEEGCgRH9moETdbKBERHOgRKp5
oEQQgKBEf4agROaMoEREk6BEqpmgRBCgoER3pqBE5qygREyzoESquaBEGMCgRH/GoETmzKBE
TNOgRLLZoEQQ4KBEd+agRObsoERE86BEqvmgRBAAoUR/BqFE5gyhREQToUSyGaFEECChRH8m
oUTdLKFETDOhRLI5oUQQQKFEf0ahROZMoURMU6FEqlmhRBhgoUR/ZqFE3WyhRERzoUSqeaFE
GIChRHeGoUTdjKFETJOhRLKZoUQYoKFEd6ahRN2soURMs6FEqrmhRBjAoUR/xqFE5syhRETT
oUSy2aFEEOChRHfmoUTd7KFETPOhRLL5oUQYAKJEdwaiROYMokRME6JEqhmiRBAgokR/JqJE
5iyiREQzokSqOaJEEECiRH9GokTmTKJERFOiRLJZokQYYKJEf2aiROZsokREc6JEqnmiRBCA
okR/hqJE5oyiREyTokSymaJEGKCiRH+mokTdrKJERLOiRKq5okQQwKJEd8aiRObMokRE06JE
qtmiRBjgokR/5qJE3eyiRETzokSy+aJEGACjRHcGo0TdDKNETBOjRKoZo0QQIKNEdyajROYs
o0RMM6NEsjmjRBBAo0R/RqNE3UyjRExTo0SqWaNEEGCjRH9mo0TdbKNETHOjRLJ5o0QYgKNE
d4ajROaMo0REk6NEqpmjRBigo0R/pqNE3ayjRESzo0SyuaNEEMCjRHfGo0TdzKNERNOjRLLZ
o0Qh4KNEf+ajRObso0RM86NEsvmjRBAApER/BqRE3QykREQTpESqGaREECCkRH8mpETdLKRE
TDOkRKo5pEQYQKREd0akROZMpERMU6REslmkRBBgpER/ZqRE3WykRExzpES6eaREGICkRH+G
pETdjKRETJOkRKqZpEQQoKREf6akROaspERMs6REsrmkRBDApER/xqRE3cykRETTpESy2aRE
EOCkRHfmpETd7KRERPOkRLL5pEQYAKVEfwalROYMpUREE6VEshmlRBggpUR3JqVE3SylREwz
pUSyOaVEEEClRH9GpUTdTKVETFOlRKpZpUQYYKVEd2alRN1spUREc6VEsnmlRBiApUR3hqVE
3YylRESTpUSymaVEGKClRH+mpUTmrKVERLOlRKq5pUQYwKVEd8alRObMpURE06VEstmlRBjg
pUR35qVE3eylREzzpUSy+aVEEACmRHcGpkTdDKZERBOmRLIZpkQYIKZEdyamROYspkRMM6ZE
sjmmRBhApkR/RqZE5kymRERTpkSyWaZEGGCmRHdmpkTdbKZERHOmRLJ5pkQYgKZEf4amRN2M
pkRMk6ZEspmmRBCgpkR/pqZE5qymREyzpkSquaZEEMCmRHfGpkTmzKZERNOmRLLZpkQY4KZE
d+amRObspkRM86ZEqvmmRBAAp0R3BqdE5gynREwTp0SqGadEGCCnRH8mp0TdLKdERDOnRLI5
p0QYQKdEd0anRN1Mp0REU6dEslmnRBBgp0R/ZqdE3WynRExzp0SqeadEGICnRHeGp0TmjKdE
RJOnRLKZp0QYoKdEd6anRN2sp0RMs6dEsrmnRBjAp0R/xqdE3cynREzTp0Sq2adEGOCnRH/m
p0Td7KdETPOnRLL5p0QYAKhEfwaoROYMqERME6hEshmoRBAgqER/JqhE5iyoREwzqESyOahE
GECoRH9GqETmTKhERFOoRKpZqEQQYKhEf2aoROZsqEREc6hEqnmoRBCAqER/hqhE5oyoREyT
qESqmahEEKCoRH+mqETdrKhERLOoRLK5qEQQwKhEf8aoRN3MqERM06hEqtmoRBDgqER/5qhE
3eyoRETzqESy+ahEEACpRHcGqUTdDKlETBOpRLIZqUQYIKlEfyapRN0sqUREM6lEsjmpRBhA
qUR3RqlE3UypRERTqUSyWalEEGCpRH9mqUTmbKlERHOpRLJ5qUQYgKlEd4apRN2MqUREk6lE
qpmpRBCgqUR/pqlE5qypRESzqUSyualEGMCpRH/GqUTdzKlETNOpRKrZqUQY4KlEd+apRObs
qURM86lEsvmpRBAAqkR/BqpE3QyqREQTqkSyGapEECCqRH8mqkTmLKpERDOqRLI5qkQYQKpE
d0aqROZMqkREU6pEslmqRBBgqkR/ZqpE7myqRExzqkSqeapEEICqRHeGqkTdjKpETJOqRKqZ
qkQYoKpEd6aqROasqkRMs6pEqrmqRBjAqkR/xqpE3cyqRETTqkSy2apEGOCqRIfmqkTm7KpE
TPOqRLL5qkQYAKtEfwarROYMq0REE6tEshmrRBAgq0R3JqtE5iyrREQzq0SyOatEEECrRHdG
q0TdTKtETFOrRKpZq0QYYKtEd2arROZsq0RMc6tEsnmrRBiAq0R3hqtE3YyrRESTq0SymatE
GKCrRHemq0TmrKtETLOrRKq5q0QQwKtEd8arRObMq0RE06tEstmrRBDgq0R/5qtE3eyrRETz
q0Sq+atEEACsRH8GrETdDKxETBOsRLIZrEQYIKxEdyasROYsrERMM6xEsjmsRBhArER3RqxE
5kysRExTrESyWaxEGGCsRHdmrETdbKxETHOsRKp5rEQQgKxEd4asROaMrEREk6xEspmsRBCg
rER/pqxE3aysRESzrESquaxEEMCsRIfGrETdzKxETNOsRLLZrEQQ4KxEd+asRN3srERE86xE
svmsRBAArUR/Bq1E5gytREwTrUSqGa1EGCCtRH8mrUTmLK1ERDOtRKo5rUQQQK1Ef0atROZM
rURMU61EslmtRBhgrUR3Zq1E3WytRERzrUSqea1EGICtRH+GrUTdjK1ERJOtRLKZrUQYoK1E
f6atRN2srUREs61EqrmtRBjArUR3xq1E3cytRETTrUSq2a1EGOCtRH/mrUTd7K1ERPOtRKr5
rUQQAK5EdwauRN0MrkRME65EshmuRBggrkR3Jq5E3SyuREwzrkSyOa5EGECuRH9GrkTdTK5E
TFOuRLJZrkQYYK5Ef2auRN1srkREc65EqnmuRBCArkR/hq5E5oyuREyTrkSqma5EEKCuRHem
rkTdrK5ETLOuRKq5rkQQwK5Ed8auRN3MrkRE065EstmuRBjgrkR/5q5E3eyuRETzrkSq+a5E
GACvRH8Gr0TdDK9ERBOvRKoZr0QYIK9EdyavROYsr0REM69EsjmvRBBAr0R/Rq9E3UyvRERT
r0SqWa9EGGCvRH9mr0TmbK9ERHOvRLJ5r0QQgK9Ef4avRN2Mr0REk69EqpmvRBigr0R3pq9E
5qyvREyzr0Syua9EEMCvRHfGr0TdzK9ETNOvRLLZr0QY4K9Ef+avRObsr0RM869EsvmvRBgA
sER/BrBE5gywREwTsESqGbBEECCwRHcmsETdLLBETDOwRLI5sEQQQLBEf0awROZMsEREU7BE
slmwRBhgsER3ZrBE5mywRERzsESqebBEEICwRH+GsETmjLBERJOwRKqZsEQYoLBEf6awROas
sERMs7BEsrmwRBjAsER3xrBE5sywRETTsESq2bBEGOCwRH/msETd7LBETPOwRKr5sEQYALFE
fwaxRN0MsUREE7FEqhmxRBggsUR3JrFE3SyxREwzsUSqObFEGECxRH9GsUTdTLFETFOxRLJZ
sUQYYLFEd2axRN1ssUREc7FEsnmxRBiAsUR/hrFE3YyxREyTsUSqmbFEGKCxRH+msUTdrLFE
RLOxRKq5sUQQwLFEf8axRN3MsURE07FEqtmxRBjgsUR/5rFE3eyxRETzsUSq+bFEGACyRHcG
skTmDLJERBOyRLIZskQQILJEdyayRN0sskRMM7JEqjmyRBhAskR/RrJE5kyyRERTskSqWbJE
GGCyRH9mskTdbLJERHOyRLJ5skQYgLJEf4ayRN2MskREk7JEspmyRBigskR/prJE5qyyREyz
skSqubJEGMCyRHfGskTmzLJERNOyRLLZskQQ4LJEf+ayRN3sskRM87JEqvmyRBgAs0R/BrNE
5gyzREwTs0SyGbNEECCzRH8ms0TmLLNETDOzRKo5s0QYQLNEf0azRN1Ms0REU7NEqlmzRBhg
s0R3ZrNE5myzRERzs0SyebNEGICzRH+Gs0TmjLNETJOzRLKZs0QQoLNEf6azRN2ss0REs7NE
qrmzRBjAs0R3xrNE3cyzRETTs0Sq2bNEGOCzRHfms0Td7LNERPOzRLL5s0QYALREdwa0RN0M
tERME7REqhm0RBggtER3JrRE5iy0REwztESyObREGEC0RH9GtETdTLRETFO0RLJZtEQYYLRE
d2a0RN1stEREc7REqnm0RBiAtER3hrRE3Yy0RESTtESqmbREGKC0RH+mtETmrLRETLO0RKq5
tEQQwLREd8a0RN3MtERM07REqtm0RBjgtER/5rRE5uy0RETztESy+bREEAC1RHcGtUTmDLVE
RBO1RKoZtUQYILVEdya1RN0stUREM7VEqjm1RBhAtUR3RrVE5ky1RERTtUSyWbVEEGC1RHdm
tUTdbLVETHO1RLJ5tUQYgLVEf4a1ROaMtURMk7VEspm1RBigtUR/prVE5qy1RESztUSyubVE
EMC1RH/GtUTdzLVETNO1RLLZtUQY4LVEd+a1RN3stURM87VEqvm1RBAAtkR3BrZE3Qy2RFQT
tkSqGbZEGCC2RH8mtkTmLLZETDO2RKo5tkQYQLZEd0a2ROZMtkREU7ZEslm2RBBgtkR/ZrZE
5my2RExztkSyebZEGIC2RH+GtkTdjLZETJO2RLKZtkQYoLZEf6a2ROastkRMs7ZEqrm2RBjA
tkR3xrZE5sy2REzTtkSy2bZEGOC2RH/mtkTd7LZETPO2RKr5tkQQALdEfwa3RN0Mt0RME7dE
qhm3RBggt0R3JrdE5iy3REQzt0SyObdEEEC3RHdGt0TdTLdERFO3RKpZt0QYYLdEd2a3ROZs
t0RMc7dEqnm3RBCAt0R3hrdE3Yy3RESTt0SymbdEEKC3RH+mt0TdrLdERLO3RLK5t0QQwLdE
f8a3RN3Mt0RE07dEstm3RBjgt0R/5rdE5uy3REzzt0Sy+bdEEAC4RHcGuETmDLhERBO4RKoZ
uEQYILhEfya4RN0suERMM7hEqjm4RBhAuER3RrhE5ky4RERTuESyWbhEGGC4RHdmuETdbLhE
THO4RKp5uEQQgLhEf4a4RN2MuEREk7hEqpm4RBiguER3prhE3ay4RESzuESqubhEGMC4RHfG
uETdzLhETNO4RKrZuEQY4LhEd+a4RObsuERE87hEqvm4RBgAuUR3BrlE3Qy5REwTuUSqGblE
ECC5RHcmuUTdLLlETDO5RLI5uUQQQLlEd0a5ROZMuUREU7lEslm5RBhguUR/ZrlE5my5RERz
uUSyeblEGIC5RHeGuUTdjLlETJO5RKqZuUQYoLlEd6a5ROasuURMs7lEqrm5RBjAuUR3xrlE
3cy5RETTuUSy2blEGOC5RH/muUTd7LlETPO5RKr5uUQQALpEdwa6ROYMukREE7pEqhm6RBgg
ukR/JrpE3Sy6REQzukSyObpEGEC6RHdGukTdTLpETFO6RLJZukQYYLpEd2a6ROZsukREc7pE
qnm6RBCAukR/hrpE3Yy6RESTukSymbpEGKC6RHemukTmrLpETLO6RKq5ukQYwLpEf8a6RN3M
ukRE07pEqtm6RBDgukR35rpE5uy6REzzukSq+bpEEAC7RHcGu0TdDLtERBO7RLIZu0QYILtE
dya7RN0su0RMM7tEqjm7RBBAu0R3RrtE3Uy7RERTu0SyWbtEEGC7RHdmu0TmbLtERHO7RKp5
u0QYgLtEf4a7RN2Mu0REk7tEqpm7RBigu0R3prtE3ay7REyzu0SyubtEGMC7RH/Gu0TdzLtE
TNO7RKrZu0QY4LtEd+a7RN3su0RE87tEqvm7RBgAvER/BrxE3Qy8REQTvESyGbxEGCC8RHcm
vETmLLxETDO8RLI5vEQYQLxEd0a8ROZMvEREU7xEslm8RBhgvER/ZrxE3Wy8RExzvESqebxE
GIC8RH+GvETdjLxETJO8RLKZvEQYoLxEd6a8RN2svEREs7xEsrm8RBjAvER/xrxE3cy8REzT
vESq2bxEGOC8RHfmvETm7LxETPO8RLL5vEQQAL1Edwa9RN0MvURME71Eqhm9RBggvUR/Jr1E
5iy9REQzvUSqOb1EGEC9RH9GvUTmTL1ERFO9RLJZvUQYYL1Ef2a9RN1svURMc71Eqnm9RBiA
vUR/hr1E3Yy9REyTvUSqmb1EGKC9RHemvUTmrL1ETLO9RKq5vUQQwL1Ed8a9RN3MvURM071E
stm9RBjgvUR35r1E5uy9RETzvUSq+b1EGAC+RHcGvkTmDL5ETBO+RKoZvkQYIL5Efya+RN0s
vkREM75Esjm+RBBAvkR3Rr5E3Uy+RExTvkSqWb5EGGC+RHdmvkTdbL5ERHO+RLJ5vkQQgL5E
f4a+ROaMvkREk75Eqpm+RBigvkR3pr5E3ay+RESzvkSqub5EEMC+RHfGvkTdzL5ERNO+RLLZ
vkQh4L5Ed+a+RN3svkRE875Esvm+RBgAv0R3Br9E5gy/REwTv0SqGb9EGCC/RH8mv0TdLL9E
RDO/RKo5v0QQQL9Ef0a/RN1Mv0REU79Eslm/RBBgv0R3Zr9E5my/RERzv0Sqeb9EGIC/RH+G
v0TdjL9ERJO/RLKZv0QQoL9Ef6a/RN2sv0REs79Eqrm/RBjAv0R/xr9E3cy/RETTv0Sy2b9E
GOC/RHfmv0Tm7L9ERPO/RLL5v0QQAMBEdwbARN0MwERME8BEqhnARBAgwER/JsBE3SzAREwz
wESqOcBEGEDARHdGwETmTMBETFPARLJZwEQQYMBEd2bAROZswERMc8BEqnnARBCAwER3hsBE
5ozARESTwESqmcBEGKDARHemwETmrMBERLPARKq5wEQQwMBEf8bARObMwERM08BEstnARBjg
wER/5sBE5uzAREzzwESq+cBEGADBRH8GwUTmDMFETBPBRKoZwUQQIMFEfybBRN0swURMM8FE
sjnBRBBAwUR/RsFE5kzBRExTwUSyWcFEGGDBRHdmwUTdbMFETHPBRLJ5wUQQgMFEf4bBRN2M
wUREk8FEspnBRBigwUR3psFE3azBRESzwUSyucFEGMDBRH/GwUTdzMFETNPBRLLZwUQQ4MFE
f+bBRN3swURE88FEqvnBRBgAwkR/BsJE3QzCREQTwkSqGcJEGCDCRH8mwkTmLMJERDPCRLI5
wkQYQMJEd0bCRO5MwkREU8JEqlnCRBhgwkR3ZsJE3WzCRExzwkSqecJEEIDCRHeGwkTdjMJE
TJPCRLKZwkQYoMJEf6bCROaswkRMs8JEsrnCRBDAwkR/xsJE5szCRETTwkSy2cJEGODCRHfm
wkTd7MJETPPCRLL5wkQQAMNEdwbDRN0Mw0REE8NEqhnDRBggw0R3JsNE5izDREwzw0SqOcNE
GEDDRHdGw0TmTMNETFPDRLJZw0QQYMNEf2bDROZsw0REc8NEqnnDRBCAw0Q=</AssayXData><AssayYData Points="4007">+zVIPmpfQz7gVUY+ydZCPtUvSz4FUkg+PENMPs/nRz4lbUo+iFZIPsHxSD6rIUU+r3BGPnwQ
ST4M/Uk+rqhJPmsIST7P1Us+wc1JPjHCTT57Vks+BSBLPhT1ST6J1Uc+MC9MPjp8Sj7LFEo+
VTFOPgFGST5cK0o+QDVQPjymTT5G3Uo+HZ9QPpPtSj7LcUY+VB9SPtQGTD7ERVA+Qu5OPu1J
Tz5Hik4+rsRNPnfbSz6fKE0+8ptPPjR2UT4i51A+OlRQPu82Tz70uEs+Pb1PPgnwUD7E3E0+
Je9MPoYjTj6a/00+s4FTPrhcTT62bFQ+WrdSPsikUD7bvFM+FEhRPgnbUD5iWEs+QtlTPmP9
VD7N70s+bgtTPnYjUT4UiFE+AEZOPknqVD4r8VE+6GdUPn8/Tz52HlM+EXJQPlIcVT4rOU8+
RV1SPoFDTz5on1M+FXtVPilOUT4mmE8+65hSPgR/VD4xelg+nnpVPgTrWD6WPlc+DitaPitU
Uj4nkE4+iaFRPk3oUz5111A+fm9RPljbVT4GNFM+mNtWPvwNVz4o7lA+6xJWPsOsVD7RwFk+
FU9XPm1+Vj5UKVY+L3pSPnWAUD7KQlI+v+9ZPgkDUz7EmFU+661XPoY+Vz79aFs+o7JVPoNj
Wz7lWlg+cmxUPkDTVj6HWFk+EqFYPqrpVz5Chlc+GO1XPgzLVD6cGFg+5kFWPlc+Wj72flc+
fHhXPuvVWT6SI1g+/iRWPvH1Vj7nUlg+sbtVPt8WVj55pFs+hUhbPvWjWz7yRF4+685aPqUo
XT4melk+Zo1bPurfXD6Hk1o+stRZPvPlWD6QvFo+TU5YPn/LWT5XXlk+O81cPifiWD7rDVo+
3PFbPoUwXT7FWFo+QFpbPlRNWD6RxVk+9jdbPlfiXT5tbVo+qo1cPv7fWT79HVs+2YBaPg2S
XT713F4+xVlfPk18Wz4+OWA+YpNdPvGoVz6GQlw+/g9fPuuvYD4qb1w+rNxZPtZxWz44qVc+
OI5XPofjWj6Gb14+dNhcPhfnYj5EoV0+ACRcPnDrYD5AcGE+8UVgPqRJXz4Q9F4+bklePoTY
YD5sE1o+64hePpTJYT4rIV4+98ZgPtdCXz6go1w+djRiPkPvXT6cn2A+qoFhPm1mYD79F1w+
fohgPnM3XD6E92Y+R79dPkE1YD4EBF8+XPZdPst0Xz7crmQ+N1hhPu95YT7jM2Q+ELpdPnkp
Xj5zhmI+DbBfPrsaXj7qJl0+NktjPvwpYT4SYWE+LVZgPiRFYT4E2F0+6HhiPnpTZT6U3mA+
enVjPo89YT4ueWI+/bFdPttcYj5PLWc+pZRfPgpUYD5DPWI+OyVhPjtZYD5OxV8+2Z5iPqY2
Yz4r3WQ+g0RmPlRCZj7V0GQ+PYxmPjY2YT7pXmI+/MVlPnywYj72ZmU+1RtnPkowXj4Uq2M+
j25ePkFZYT7kxmQ+4lxmPjCfaT6fGWI+vYVkPjfVYz77KmU+wcVjProuZz7GAWc+0H1mPrxK
Zj64+Gc+ufVlPvAKZD6OFmg+FMZmPj6rZz6GeGs+6eRkPp1baj7mdGU+3btmPgdoZz6a9GI+
ShhnPrWVYD6cR2k+qfFiPjnaZz6p32Y+yJFoPtSxZz5uomQ+FrNkPlUFaD64zGQ+JxVnPrSZ
Zj6L2WM+Sw9rPkAlZj5aOmU+Ww5mPjFEaj7gmmU+dnFfPuY7aD62eGk+KZdoPqD5ZD6VUWY+
8v9pPlVwZj6KgGo+ldBnPrkwbD5dK2s+tvFiPlrpaT6m42k+Gp9sPrJtZz7GDGc+vahsPrK1
cj6dlGE+CL9pPrgraD5mDGc+ojNmPjD6aj5+EGk+J1BrPsKyaD7t42k+O81pPnLsbT7z52Y+
wy9qPvNaaT7rsmg+zlFnPkBkZD6RbGo+QFJpPtFFaz5aMms+8mhsPnTFZj6iL2c+TaNnPgGg
bT72QGc+NIBrPkPzaD6RWGk+soZpPpRFaT7/hGw+OVZnPpMBaz5/jGg+gKdsPugSaD6JIG0+
H4tpPljObz5suGU+LLxpPp0eaT5d+HA+Rh1tPuQUbj7QS3M+5r9tPuw6aD7h82c+uktqPmor
bj6EIHA+0UxtPjA5aT7nzG8+uk5sPme2aT7WZGg+6n1sPuutbj5Namw+PxxuPjU6bj5DnW0+
ONhpPqsMaz5A6Ws+Z+5qPhNxZz5QT20+qQ1uPlreaj6EVW0+0NhrPq8Acj4M6G8+nGpuPimo
cD5iGnA+5HlwPmhlbz7NrWg+XWNsPn7Ybz4eaG8+K0ltPl7baT5LRm8+A2ZtPmTtcD6JeXA+
w/tyPqpkbD6msGw+oQlwPvqFbz6pTG8+4ZhrPtOzbz6zl3A+s6FwPmBwaz6mzHA+zhFwPqPB
bT5gpWo+XWZ0PodJbD6sWnA+kK1sPs98bT4KT2o+84BxPnu/cD7asnA+r1pvPtggcT7+cm8+
EPptPgCkcj6A8G0+O1BuPovUbT65820+H01wPktIbT78Mmw+ujF0Pr7WbT6Y9W8+blpwPvpq
bT7junQ+XmhvPuLFcj6y2XA+zt9qPkHfaz7yiWs+Q75tPszpbj63i2w+LwFvPuF7bD7TzG8+
ZNxwPhGubj48Mm8+iwpyPq8Ecj64U3E+YPBxPkzRdj6eFHI+qThrPrjCcT5dZm8+su9zPuNh
bz7RCnM+VnZxPuhCdD6bK3M+cQxyPsSmcj6i5HE+OGVwPksTcj4S8HI+tvduPj7Tbz4NsXc+
2ytvPhnKcT5U1HA+zcB0PtdhcT6UzHU+uKZzPjODcz5SP3E+6PR0Pk+pcj7WkW8+ddB3Pg7I
cD6yHXU+vdJzPvYCdj4q43A+CgxuPkHhdj7up3I+EgB0Pq6Pdj7IAHI+jTdyPvhcdj53z3E+
jgZ4PuZydD4v/XQ+u292Pj5Acj543XU+y6JxPgpvdD5hdXc+vbBzPuMTcT5ZR3M+xPV2Pgnr
dz796nU+P452PgYacD4D93U+auRyPqKJcz4oGXg+j5RxPig9dD6IFHY+J2JyPjJ0dD4AcHU+
m8dvPv8mbj4kpnc+JRd1PhVfcj6rLnU+UYlzPn/Jcj4wPnA+Kl50PqVkcj6B1XQ+0bJ2Ppxh
eD5txHQ+THp4PpyfeT5U/3Q+Sdd1PjvOdj7vnXM+fp14PsytdD4K6Xc+Ig50PmWndz6X8m0+
fuh2PvhWcT7oUno+JMNxPqxjej6TNHQ+GW5yPlWteD64NXo+gJp3Po9Uej4neHQ+2BZ0PgZd
cz4YBng+0j1zPigwdj7HKXk+l3x4PlbGeD6YfnQ+uBZzPoO/dT7BnHM+Dyl4PtK6dz6Sq3U+
naB1PrqVdj51u3I+MwV0PqtWdz51JHY+Jd14PreseT4wUHk+OCt2Pqiedz6P3ng+2ON4Pvss
ez5Mh3k+EDJ5Pn3wdT72MHY+XQB3PshzdT6Gt3Q+Xph4Pk9qeD6+XHc+fcl4Pu0bez4LHnY+
0m55Pg1+eT60rHg+V6h2PqnddD5E1Hw+3rh3Pv4NeD7x2nY+dnJ8Pr5XeT7wCXk+OKp7Pg/h
dj4RTnc+xV9+Poa1dj5s1ns+ONp4Ph4tej5ykXQ+FKB7PqbfeT4893g+K7F0Pk8zeT4o7HQ+
L7l8PhB1fT5DnXw+y/Z2PorGez7S9Hg+lW16Pv+Lfj4CSXk+JC54PrO4fj7wTHs+TTZ6Pr7u
fD5ijn4+UCN1Pqe9dz7JG3k+KYF6Pmtsdz5Y4Xg+Pr56PqvWdz7Uvng+FB93PsEXdz7kHXk+
H3J4PtWldz6gr3s+rIF4PtGkej5KFns+1g19PrXhfj4BvXk+wg53PmLqej4+YXs+N1d3PnlY
dj6ZEH4+PnN9PthDdz5KN3s+A5J9PnR1dj5l+Xw+oaZ8Pu3Xdj6mLHo+vgl8PsmjeD5/5Xk+
y8V3Pl+YfD6kJoA+zqR/Pnw0ej7f9ng+wmJ4PjQdfz7CN3s+sYR9PhJoej4IW3c+IwF7Povp
fD5+7Hg+FMd7PsHPez7d9n0+ty97PjtIfj6MrHU++Vp9PjCVej7yTH8+gGB7Pqp+fD7HEXs+
yad8Po66fT7N8Hw+RO56Pn5IfD4Sw3k+hrl9Ps0Dez5miX0+7719PnDofz46q30+CRN/PgYY
ej5z0Xs+3tx7Pm2cdz7RZoE+kt59PqbjfD7+gns+2sR8PoePej62LXk+EjJ6Po6ufz5rjXs+
PdB9Phebez5mInw+qtV9PmeyeD6ClXo+g4SBPnqpfz4tq3c+dFB9PqWGfj4sMHc+aHF7PmCg
fj4rW3w+b5p8PtM9fz7K03w+Knx8PpAOeT5qYXo+ivl7PvLufT7Vk3s+/gF8PsEOfD4Hq3s+
P3p/PoiGfT492H0+sBiAPt+CfD5rW3o+IMh8PqGEfz4dLHk+Bcx+PsTPfT63WXw+/CmBPhju
gD6nIX8+Hxx+PhxKej4ofX0+3NCAPnzreT4LiYA++9d9Pl8jfT4rAn8+f+aAPrfHfD7cGXw+
w6V+PiIwfj77+3w+rjB8PtkmgT45jHc+EP99PhvIfT5z8X4+9X9+PhLCfT5Sd38+v157PmXu
gD5F1oI+KnOAPjFlfj6KBX4+lkCAPtjvfj4644A+7u+APuMzfT5rG4A+Hnp+PlpBfz4UQ4A+
j4SAPmbifj70bn4+w8N9PmjefT4rk38+fkJ+PsUCez46GH8+2t2BPlKLgT5bSH0+RyKAPiMG
gz5YNYI+rHyBPkWYgT5jB4E+Xx+BPq5zgD4ppn8+2N57Pmuwfj6Ei38+yB2BPttLgD76F4E+
8YWAPsc0fz4wSXw+orB5PhgNfj6lpn8+CO19PkgGgD5iwn4+LUCAPqZsgj7lRIE+pZODPqEX
fT5wKX4+UE6BPuKigT6nnIA+wit+PkIsfD4IUYE+zZ5+Pni8gT5U8Xw+5H6APsy5fT7z3IA+
1dqAPtWIfz6oxn0+cceAPuJrgD745nw+9RiAPrPvgD4DJX8+fRKDPsqofT7TmoA+205/Psco
gD6iN4A+RwmBPjGRfj6hFoM+WxZ9Pvq4fz43VX8+KSWCPjE7gj4oOIA+7NeBPp8NgT77tIE+
jB+CPhOWgT7/mIE+IwuCPmLKgj5p7YI+NUeAPrSJfj5HkYE+TFCCPhPbfj7Cq4A+ORyDPvDt
gD4rQ4A+uH+APl0bgT7if4I+WryCPi8Wfj5ORII+h+CCPt+fgT6auoA+Wl9/PiGtgj773oA+
r7mBPlbmfz5LFIM++06CPsmogj4qPIQ+jNeDPhgtgj4YqIE+ZNCAPkV4gT4RCYI+3sl/PnKD
gz4Sfns+KU2CPv6lgz57FoA+dIuDPo9bgz7c84Q+x5uCPkLWgz7Os4I+sDx7Pt4Rgj6vWYI+
/5GCPp/HgD68eoE+wkiBPoZBgD64bIU+tESBPt8wgD5MzYE+whyCPhYMgT4/KII+Oe+CPvV3
gD76loI+OM+APifFgT7a/4I+tJuBPvVCgT6r24I+27uCPrargT43RII+5DiBPnkkgD6G1IE+
NJuCPhYGgz7e94E+7GOBPjP/gj6e94M+8RODPgi4gT4PLII+jJ2CPiBqgj4auoI+FJWEPu0p
gj63qH4+PQSDPn+bgj5QiYA+KgiEPt2igj68pII+HrSCPnl7gj7io4E+SSqAPiEGhD7XOII+
Ja6APpFJgT4NbII+YwGDPktHgj6ymoM+z2aAPoUsgj7F9II+q4GGPnGTgT6oYIE+zDSDPq1Z
hD5R2II+tR+DPsF2gj5tg4Y+KA6DPmRCgT4HI4E+h4uEPknOgT6NwYQ+YIaCPhbigj5854E+
Q2aCPo7cgz5LEH4+6M2BPhrJgz5fE4Q+Pt+BPnKWgz6mXoM+PDeDPgUYgz7mRIM+cwCGPmGf
gT674IM+Lv6CPkZDgj4TwIM+XxiDPuTdgz5rpoM++UOEPp0agT5Eq4I+7siCPs/Fgz401YM+
jUaDPiVTgj5guoA+Po2DPjUJgz6cF4U+cLKDPku4hD41AoQ+tQKGPtsfhT4XL4M+ON6DPmdY
gz7f/IM+aZyDPiodhT6zbII+JrSDPi3Agz6R9II+YC2FPiR6gz7h4YM+VH2FPt1Ngz4/coY+
DRGCPlPYhT5zy4U+bRuCPhGxgz7rJ4U+PSGHPgcShT5sOYM+i6iDPv0fhj4YDoQ+7WmFPnKE
gz5CboQ+5fKGPhDzgz7u74Q+R06GPmeShj6obYY+dqOEPgZphD4GkIU+rr+DPlwghj54ZYI+
lpyGPmMrhT62d4Q+neaDPuYkhj6sFIU+uUuDPiVRhj6me4Q+TS+GPhE4hD6reYU+dfuFPjtW
hD7EX4Y+DWmDPmOhgz5qtIY+3H2EPtdfhT7IdoY+gISFPjYlhD7ZmoY+ngmIPseRhD5MVoM+
Cm2EPii+hT4an4M+UMWFPmnjgz5rPoQ+v+CDPk+Uhj4o5oU+KQWFPsQNhj64bYI+R7KDPrzE
gz4KX4U+9yyGPvlEhj7rDYY+OeGFPu2vhD45MoU+fJOGPm4HhD6kfYU+FVCEPm/mhD6ESoQ+
SpOHPmrbhT7cgIM+2vyEPhXehD6rCIQ+402HPpMXhj6UroQ+HweFPtkxhT5y84U+8K+EPlMB
gz5D94Q+8D6DPiflhT6TdoM+NCqFPsEkhT5JD4U+cveEPgb6hT5X24Y+semFPiTxhj4FloQ+
fYKEPhUzhT6kFoU+kYOGPiY4hD7poIQ+NESGPheBhT5k7IQ+0QGHPoqjhj45DIY+yoGGPkTS
hT6rZoU+pGqFPj93hj5mR4c+PjWHPoexgz5HFYg+ThuHPo7vhj5mQIM+0bWFPvgWhT7aGYQ+
9kmGPj4VhT7lg4Q+EZ+HPgCRhD4ES4Y+NUWGPl5OhT4SNoY+ZKyEPsnnhz5MOoY+dteHPqUb
hD6qnIU+l2GEPo5Zhj6e6YU+jUmGPhY7iT7Uwoc+5VmHPlDshz6+nYc+cE2DPn9Ghz5fxoY+
WreGPl2Hhz5BvIk+tEWGPgpghj708Yc+m+OHPsCVhT6ecoc+mICGPiGJhz5r/YI+UaiEPlKW
hT4sKYU+ICWGPikWhj4bv4c+xvWFPk0Bhz5uOIY+SueEPn0liD5abIc+h7SHPntZhj4bv4U+
j7yFPsf0hT4fHIc+dYmEPhu8hz6YAog+Q8iEPjZ8hT4jSYY+jEaGPpOZhD4xfoQ+QFKIPqJx
gz6N04U+22WGPi/Wgz5vV4U+CPODPuplhT4CLoQ+R1iHPiGwhT6iJYY+Ps+GPvLKhj4s+4M+
4hmGPlPbhT6aCIc+6gCGPtFUhj5ZgIU+tumJPkQvhz7gI4c+T/SEPmRHhj7lFYQ+czqFPjCV
hz7YpoU+XlCGPhoihT5Kc4Y+YoqHPiQuhz5MjoY+7T+FPr+ahT5OXIY+K9SEPuQNhz4vjYM+
zeCHPsfFgz5Ro4Y+8xSGPmc/hj6YW4Y+JCyGPvpYhz7/wIU+oIqIPqaWhT5UM4g+d1aGPsSI
hz7Yk4g+WJGGPhAmhz67YYc+d9GFPqfxhT49koc+juaHPvV+hj5B9YU+eDqGPnDYhj7RSoY+
iOqGPjakhj7NQYY+QPWEPtYUhz7EroU+vxuHPlPyhz5jAIs+PzqIPo0Thz5gQYY++yyHPjd9
hj6Bkog+6F+GPhIVhj7lVIY+ujaHPtfCiD6irYc+3zuHPs54hj7CO4U+8BGIPk4zhj7dJYk+
qMOHPqioiD4Ao4U+OD+IPu6Lhz7nxIc+O9CIPjE3hj7+PoU+kUmIPsjmhD7mTIc+NW2GPh7A
hj5Zx4Y+fyCJPkaghj4zV4k+fVOIPk/4hT4kYIU+N0eHPmMqiD57lIg+1LiGPjg2iD5vE4k+
NUyHPhDwhj777IY+J1OIPlxehj6Q34Y+pSOHPjRniD7fmYY++IyIPnpAhz5KIoo+dzaHPhms
hj6YBIc+cuOIPgQVhz7Hx4U+bmuFPpVthz47B4Y+VUaIPs42iT5J84c+WQiIPqqghT4j1Yc+
BaGHPhqohz6Nz4k+pAaIPtTuiT7HY4Q+mIOIPlOehj4u6YY+t/CFPpw2hz6jO4k+d/KIPqKe
hz5JOIg+fduHPqQohT7Cuoc+PkCGPrI/hj5vEog+ipSHPrk3hj7SA4o+aECHPuAJhT4i2ok+
pXaJPhFmhz7WPIg+vpuGPp4pij4DcYg+AN2IPlKMhT5ONYo+BFiHPuV9hj7HUoY+TUWHPob3
ij6+cYc+UGeGPuQNiD7jnIg+HguIPoZmhz7faIY+1sGLPvUQiD42lYc+/YmHPjeBiT5roIc+
rWCGPgyeij5jPIc+P8iIPp3JiD4Q1IY+aCyJPgoyhj421Yg+oGKFPpD1hj4kPYo+t5uJPri+
iT5XBok+jl6HPv1rhz7fS4g+JZSJPmSphz4rKoc+uY2KPuIYij4hI4k+ZDKFPsaeij71aoY+
S5uIPkfxhz4Fb4k+CTSHPuY4iT6j2Yo+mrSIPqaNiD43SIk+mc6GPpaIhz4GEYk+5gGKPtU2
iT55P4k+TD+KPltDij652Ys+KNCJPm0lhz5mvIc+nxSJPqBBiT6wIog+RDOJPuOgij4QQok+
GZ6IPmV1iT6IG4g+OciJPuZphz4qX4Y+89eHPrCdiD7xAok+TJyIPj50iD5Ykok+sqOHPlo6
iT4VV4g+mmeJPpIoij6B5ok+PXiIPvqCiT4+24o+EJ+HPtECiT7ouog+qq2HPtaPij4rUok+
6SyKPvIxiT5+74k+8peIPk5zjD42gok+sU+KPlNniT5YKYc+ld6JPv2riT5qjYg+iwOKPjfR
ij6yz4g+4ZKKPhy5iT4i3Ik+ry+MPnibiT7biYc+6qmIPoO/iT7h/I0+KgyKPm2Rij5N4Ic+
i/GLPvSXiT6etog+9OGJPs/UiD5JPIs+XFeIPkSFij4EB4g+PIaJPmy+iD5iiok+mCqJPmQZ
ij5Xf4o+w1SKPtNnij6Jq4w+xd2KPtCdiD5rjIo++UGMPsEHjT6b0Yw+oiaKPs+9ij4DVok+
uBCLPmfGiT6PAog+2zyJPvrviT7OH40+iaiJPt64ij4wiok+hO6LPqiniz7G44k+vVCKPp7f
iz4dXYo++naJPtPBij5TD4w+ydCJPpBFjD4iWYw+KIWKPt/IiT4O3Is+Yr2JPmFhiz6y3Yk+
EnOMPs7mij60c4s+cnOMPtSWjD5DD4w+xA+MPnyYiz58DYo+ZhiLPtyMiz5JlIk+CHOMPvil
iz7FS4o+0x2KPvLFiz6EqIs+NKqJPtpmij5N24k+vp2LPkilij5e4Yo+TReLPn74iz4A2oo+
FtKKPhVSij4fAYs+GBOKPv/niT6FvIo+RbOJPkj4iT5rUIw+uNCKPskfij7/eoo+lZeMPjME
ij4aqYo+GeGMPqtvij61jIo+GTiOPmJ7iz7kl4k+0IGIPvEFiT6viIs+UoCJPqcAiz4WKYs+
G+KKPvUUiz6oV4s+PsaJPmHNiz67jIs+b3SMPqLAjD6API0+SnSNPkGBiz7eQ4s+256KPr3i
ij4/PIs+XiyMPjHVij5puYo+lCCNPkDfjD7L+ok+PY6KPtQsjT7DFIs+kSCLPgWPjD7qLY0+
WvKKPorLjD6Cx4s+wwaMPgL6iz7054s+58qLPng3ij6Bu40+djiLPu9fjT6vqow+S8SKPrDW
iz73Yoo+tpKLPm/zij62E44+faeMPtNpjD4VG4s+zF6MPinPjD4e+Is+qgGLPk+fjD57j4s+
xpKLPgb2ij4lnYw+aEeOPpPkiz7z24k+kPWLPjDFjD7bDYk+OfyJPqbDiz42nYs+KaGNPlYd
jD4IGIw+wcqOPjKtjD4a8Yw+y46OPqlWij68uIw+uxqNPlaTkD4m0Y0+mX2KPuX2iz53r4s+
hWyMPttMjD6DHow+XoyMPr67jT6h/Iw+0W6LPm9JjD5qTI0+RB2MPiJciz4P7Iw+G32KPje7
iz7yxo0+EE6LPjUujD6Guow+13mMPjfPij4x6Io+cmKNPgOZij4/9os+6QiMPnxIiz6d2ow+
wjCMPjWvjT7oUYs+jROMPr5wjD5J5Io+HKWLPtoojD6VN4s+HX2KPu0vjT4u5Iw+vRKNPgXI
iz49gow+EbaLPgGxiz7Kcoo+GlmLPrL1jT4UiY0+ln+MPhPijz7Hk40+4sCMPoptjT7cfI0+
GM6MPgndiz4hlo0+h+eLPr5kij6k8Yo+juqJPr5njT7LDY0+IRONPuHIiz6dq4s+obiKPo5B
jT5hMY0+lC+NPmebjD7cUI4+fyCNPqyNjT6BDo4+4z+NPn9fjT5cNo0+MqiOPpdpiz4VsIw+
Y8SNPhkzjD42xI4+WQCMPosJjT7J4ow+w7KMPlwNjD41kos+UmSMPuS4jD7jHIs+rP6LPnwA
jz7RB40+FMuNPojfiz7vQY0+ja2LPtFfjj7T4Y4+iKyLPvjuiz42tY8+HKSOPiVtjT4OZI4+
+CSLPmAdjD6EVow+YTSLPnc7iz7AuIw+KgiNPq09jD4YsI0+K9+MPq77ij5Q+4s+3LuMPquZ
jD7w6os+viWNPidBjz6P0Ys+lviMPgC5ij4JA44+ueGIPlLBiz7tWIs+FdOMPtZZjj55Fo8+
FE+NPpJPjT44Jo0+47+MPoWujD6Jwow+vwOOPqPaij6kQI4+JvmLPnaziz4efI0+kziOPhJu
ij5amYw+4p+OPr48jT7mqY0+ufCMPk67jz7bb4w+RteNPlKkkD5Yf44+srWNPu35iz4uh48+
QkmNPicEjD4BJI0+wcSLPmLljT66mI8+7EaPPn2rjD4dbo4+4aKMPu9zjT58944+zUCNPl68
jz5oV44+AFKPPjIzjz5WoI4+lEqPPugUjj5Jz40+HImQPmTIjT74Z4w+z6eLPu7ijz42N5A+
xEKOPnNFjj4Ybo0+3sWOPmrEjj5G+I4+Ka6NPkpYjT46Kow+FuGLPs04jj7iTZA+mpeMPvAN
jj66ao0+DWuOPrQujT66BY0+B2WOPsehjj77JpA+ldOMPrlmjj4JIY4+tk2NPnwhkj6GGI0+
Y6aOPjg/iz5pl44+XQuMPvfBjj4T+o4+LJaNPjFVjj4MtI4+s6iOPuvCjj4P3Is+DOGNPr7Z
jj572Iw+um+QPqlUjT6MP44+//6NPuUcjz5ZxI4+NoaOPkTGjj77PY8+yaiQPsHZjj7JH40+
Y1OOPkAOkD7fs40+D1mOPv2ljz61hI8+vgWOPlQmkD7m1I4+2g6OPriDjz6CSY0+tXWLPvKi
jz4r740+Q4WNPiPKjz57/Iw+1vSOPkJyjj7OYJA+HaqPPvtPjz4MZo4+/qiRPkfvjj5PsI8+
HlGPPpUnjj7Fg5A+5yOOPl9hjj4Uy5A+EDuQPpx3jj7i3ZA+jDiPPhkhjz6cLo8+aF6QPsP+
jz5t0Y0+hqaNPs6ejz4LNI4+v/2NPhhajj50kY4+stCPPrqEjj59zow+CdWQPpnejz4pSJA+
RxCRPnsWkT7Ef48+67+OPjZ6jj7v6o0+AlGOPkP6jj6g0Y8+rBSPPsdYjj5uQIw+ZLiPPqY8
kD5gYI8+Z7yNPsuljj5W748+JmaPPn/rjj4Fkow+wwSPPm9vjj5YRo8+MRqOPjGLjT4hnI4+
IfWQPqJkjj6wso0+cvyPPhNGkD6MBY8+Q/qQPmbujj4r6I8+REKPPnXCjj4aBZE+hkOOPvkW
kD6xdI8+lcGOPhV0kT5bBpA+JKyPPhhRjz5cM48+ZzmOPm8BkD6ypo4+mKKPPm4TkT6HIZE+
sjORPvU4kT60Fo8+ZMaRProDkT4mz5A+u+SPPkFzkD7FJ5A+WFKQPkvmjj7x1pA+DT+SPl8K
kT5YlJI+R0SRPkH9jz5sXJE+1LyOPthIjz63fJE+VcqQPtWwkT5Iwo8+ZtCOPr8hkD69Eo4+
hFaQPn5akT4x844+yR2PPrxtjj4DIZI+ry6RPl5nkD4K7ZE+Gx2QPk1+jj6Lko8+DuqNPl1Z
kT7Vro4+G2WPPk0djz76Jo8+pG2PPie6jj5FsJI+EDGRPs5kkD7kP5E+HByQPlcfjj53OY4+
m7GRPposkT7uS5A+tRmPPriejz7wTpE+gtePPkH3jj7ws5A+mdWPPhCxjj6nzZA+G5mOPkrv
jj6+4Y8+EjOQPiuvkD6rIY8+qQeRPkBbkT5kTI8+Di2PPv6pkT5vVpA+j0WRPvjmjT4UkJA+
WpuOPgZHkT5PUZM+RLCRPjKtjj48fZA+g3OSPpvHkD7tuZA+uniRPtWlkD4v3pE+zKyRPv01
jz7eDY4++HiRPiTdjj5IX5M+0KiQPl/2jz7vyZA+un6RPneJkD7f5I8+W3WSPvvtjz4oaY8+
DvSQPmpdkD7pfpE+zX2SPvUSkD4szpE+QTOTPoFQjz67oY8+8KmRPtimkj6VuJA+qraPPlWQ
kz6QGJM+Fs2PPuzQkD7Uy5E+8b+PPmCbkT793pA+D8CPPvdykD51XJA+D/GRPulNkT4E35A+
FMiPPoTDkT7Kl5A+RnmPPmYAkT5bYZE+HZWSPtF4kD6TpI8+pMCOPjtzkT4eIpA+wh2RPkF2
kj5i7ZA+5X6QPuC2kD6C25M+ZoyQPr7kkT7lPZI+G6ySPnoMkj6gsZA+y3GSPlT/jz4ikpE+
U4yTPrhxkj6HvZA+gxaQPmMYkT7yVJI+7meRPmnNjz7FD5M+ZemQPpTLkT6DLZE+u0iRPuqd
kj7CwpM+Kk2RPt8XkT6a/pA+X36QPqrMkj50z48+FviPPrtWkD7KIpI+rISTPlNkkD6U15M+
ij+SPhcxkj5YMpI+8BuRPl/7kj6JaZA+N+2NPoYakj40YpE+EcqRPt9dkD61l5I+HdSSPl0p
kz5ARZE+dxiPPmITlD7eipA+pXWQPnrKjz5hVpM+pdaQPvITkj4vcJE+9Z2TPs5okz5q6pA+
GPGRPs0RkD5oepI+epuTPvyulD4RnJE+9QSUPmEMkT688JI+W0SUPkFYkT45BZA+mLWRPmFy
kj5YzZI+u7ORPqkBkz4csJE+0/aTPiOZkj4XvpI+T+yQPvWwjz607pM+DJ+NPnJQkz5tD5I+
4beTPpfWkj5sLZI+IWGSPqLBkj5L65A+lRSSPpnikD4nCpI+7+CPPjolkT6B25E+0F+UPl2o
kz4FJpQ+dyGNPjX8kz74+pE+K4GTPnM8kz5UMJE+KFaRPoJtkz5lhZE+I4OSPqg6kz7Qy5I+
CZaPPkgwlT6snpQ+35+QPiutkT5HEJE++JOSPvpbkT4NNZI+38ySPsYEkj5v6ZI+Ec2TPrf/
lD6i1ZA++OCSPqKwlT7d85E+8CCSPm5ekT4Zzo4+1WGRPqMskz7N8ZE+tvqRPgSrkz4YZZA+
dZGSPrn1kj5GWpM+dhSTPnalkz5uXpM+shaSPtXskT6K3JQ+vOaRPht/kz5v1pE+eU2TPr+n
kz7+V5M+cPWRPkXpkz4oWpM+i8qTPkOWkj6LNJM+2CGTPpCIkz74V5I+CGCTPpfxlT6zz5I+
vYuTPuPqkj4cU5I+3yeTPoBYkT7whpM+ymWTPjzTkz7uqJM+7kGTPoC+lD4+ypI+M+KQPgEa
lD5QxJU+maiTPrSIkj5oUJM+gdSTPl5skz5ypJM+79WTPoTQkj5z45Q+ryaUPky9kj60dpI+
yUaUPtORkj6NmpE+ZRmUPmSFkj59cpM+xXCSPryjlT5pfZE+7G2UPvBRkz6GupQ+l6iTPhAN
kz7fIJU+F0STPnKDkz6qL5M+rQqTPlP9lT4OU5U+TtqRPk/hkT58d5M+bUaTPtNfkz4ZWJE+
wP6TPoBYlD5ZIpQ+4EyUPiXSlD5p9JU+7ZeTPrbpkT4vjZQ+zt2SPlk4lD5pd5Q+9keVPi55
lT64upM+G2yUPuEqkz5Ll5E+TjaTPta3kj5HO5Q+TNCTPvOnkj7pZJU+y92TPvOGkT7y75Q+
0CyUPj2HlD4hsZI+P7uTPvwelD6Z3ZM+7RmRPgR/lj5DkZI+7NWSPkPIlT4pIZU+04yWPivh
lD57c5U+HGCUPjGalj5ws5Q+P6eRPhmvkz41KJM+K3GRPrDelD7QspM+jZmRPtFxlT5ZKJM+
0xqUPqVYlD4WXJY+i4uSPuuHkz4dppM+5uqTPuw9lD41kZU+9RuTPpxUlD7od5U+KzWTPvGS
kz4puJM+qMWUPma6lD7WVpI+e1CXPmXMkz6kNpM+h3GVPoBRkz7w7ZQ+VOmSPu+glD4DkJM+
z/OSPo+YlD62GJQ+qiyUPnl9lD7ViJQ+pZmUPtIHlD6P7ZQ+6tWWPowglD7zjpU+w4WTPv2h
lj58kpI+8TaUPnjkkz52t5U+9nyUPudwlD6sTpQ+wUGUPoYplD5V35I+KxqSPpSkkz5VfJc+
cFOTPnlTlD5Fm5U+MciWPrvZkj7vJJM+FoGVPqzHkj5cNpU+OI6TPii0kz6+YpM+WNeRPnly
lT6Oq5I+M9+RPreYlz7MtpI+5v2TPmPElD71apE+qEWUPktWkz4sNpQ+9tmTPtdylD4oaZU+
WMSUPmwckT4Tt5Q+Q3iUPuxklj6gtJU+Js2VPkOVlD69RJQ+YSiWPhfpkz6UJ5Y+UvWSPv4+
kT68RZM+qdOTPnmmkz7EqJI+7UyUPuySlD4/I5M+iKiTPiHEmD6H55E+FRiUPmPflD4X9JM+
OgqWPgfhlz554Jg+2+GSPgV9lD4QF5U+cj+WPgqclT5G+ZQ+kTmUPuQMlD4/Ppg+jw2WPhOm
lD5If5U+22uWPri8lT7M+5U+zqSTPo9Nlj7V1pI+x9qVPhyAlj7Q55M+eLyVPrsllT6oqpQ+
5QaVPnlFlT5v5ZQ+w4GWPnaglT7ItJc+f02UPuW/lT6+45Q+aMOTPnHmkz49EJg+woeTPrZJ
lT7T0pU+eKOUPpaSlT4qG5U+gZ2UPoSelD6wdJY+QI6VPuZ6lD7zL5U+0aGWPlh9lT7Dlpg+
lhWVPnIllT5vnJc+nuaVPpWalT5s/ZQ+tiKUPv8QlD6K1Zc+/NuVPvq4lD7RkJc+HmiWPjmb
lz7vO5g+3XuWPpvSlj7q35Y+z1eVPpRqlT4azJY+fSmUPnVRlz7JApU+OlyWPgWGlT5U/JQ+
/ymXPvd+lz6Pn5Y+g+KUPqxElj6W75Q+CkuYPvhWlz6ZA5U+QFeXPnrMlT5KRpU+ABaUPvre
lj6oQ5c+OwWWPnqclj5QeJY+AIyWPvdllT4C9pY+57mXPom5mD5+9ZY+uSeYPglOmD4eG5Y+
412WPv8Vlj7FrJc+TeWXPlOjlT5f+pU+D7GXPlB5lT54qpc+biyYPvtPlj5hiZQ+dCiXPuk/
lT4siJY+RSyVPlhXlD5QLpg+rQ6XPoLclz7njJU+O6yUPtM0lz5LKJc+ceOWPq/Slz7TZZc+
ELuVPhd/lj7RZJc+kU+XPlmTlj4pv5c+96eXPmLClT4hIpk+9JeUPujZlz7Pt5c+ceiVPsD6
lT5JppU+Q9eUPukKlj5zZpY+36eWPlo/lj62vZY+1X6WPm9AmD4tYpc+MyiZPqLrlD5TQJk+
zGCWPkITlT4JIZg+k/qZPqK7lj6Gs5c+KDqWPgsjmD762JU+mxWaPnfUlj5xHZc+HuOWPvei
lT6elZc+wESZPtFylz6QJ5g+X/CWPnPRlz5XQ5c+VbCYPsy5mD57i5c+xdeVPq8hmD4Ln5Y+
75qYPmfblD6fkJc+DXSWPnA7mD5Wj5g+zeWXPmeYmD7FqZQ+EOqWPjppmD5pkJc+jQeYPs3l
lT7KXZY+EimXPnbllT7U5ZY+QYiVPpEHmD56epg+MjyVPqJ+mD5HWps+mfOXPrLJmD4pfpg+
IOOZPrvUmT73g5k+vi2YPiyzlj6Wt5Y+pXiVPjF6lz5iyJc+/56ZPtDWlz4jhJk+a7KWPjLu
mT4RbZk+0qSWPoZBmT5q+JY+h4+YPvkAmT47u5g+GtmYPukBmD4k2Jg+sTqYPnC3lT7/8Jc+
CqaZPoYEmD7Y8pU+l4+aPvbfmD6fypY+rX6YPl9Ylz5ys5g+D7eZPoLLlz4fOpg+y0uZPivl
lz5GUpc+YoyYPgZemD5L75Y+jz2aPvg1lz6exZg+rfKYPuxylz6htpg+6YSWPiSOmD61BZk+
cfuXPkibmj5YlZY+BK6XPgaEmD6Ya5Y+3kiVPmwlmD4VAJg+VA6YPsyfmD6AO5g+1JKYPqd7
mT4I35o+LdqXPkcbmj5ID5g+3dKYPr7rmT4su5k+CFiZPpUWmD4ewZg+XciaPtGKmT5tWpk+
ptyZPpFUmD4hDpo+k6CYPjzklz5CTpU+rMeXPmg/mD5puZg+c5SZPh9imD68v5g+EvSWPmZm
mD6dyZk+eTaZPoqFmz4s9Jk+7r+bPqUbmj66PJk+p4KZPhbLmD4k7Jc+4BeZPiUxmT7AEJg+
epWZPmr3lz5Of5k+x0qYPkvAmT5kzJg+Zt2YPpoxmT7hmZg+H/SXPiOvmT5f2pk+fDCXPhMt
mT7onpg+MWeXPgFfmD7hA5k+k9uaPqqNmT4d4Jg+SBCZPo8FmD4a+pY+imuZPgn0mT45CZk+
ieabPjd5mT7O2Jg+GfiaPvJYmD4ElJs+BZCXPjPFmj4f6Zo+21ebPh/ImD6hapc+iGCaPkMg
mD7IRZs+lpWYPrOVmT7SWZo+vh+ZPiOVlz4PA5c+b1qYPsjCmT569Jk+BS6YPvdsmj7KNpo+
/tmbPk8wmz5TBpo+F8mZPquhlz49PZg+tXKZPjxhmj7sNZg+tJ6YPszFlz7+gJk+g8OcPgH4
mD4vKZY+mw2YPkG7mT7cKJg+LmaaPjZrnD4Scpo+zaGaPid8mj4NiJo+FAuaPjH+lz75Cpk+
p+6ZPhZYmj6taJk+wn2ZPqTzmD4FL5g+Za2aPpETnD6TmJg+p6mcPlDimj4ELJo+y+CZPvsG
nD6yapg+J06ZPoblmT4AEZg+XqWZPtGrmj4TL5g+bVGbPg8TnD7SGpk++1CcPjX8lz4t2Zo+
d4SXPsVPlj47YZk+OSiaPv08mj6/A5w+3iCaPsMbmj6zwZo+fb2ZPgkEmz5JUpo+N/mZPtzL
mT6Qp5k+i3WaPtjxmD7Yk5k+7RacPs0Mmj7K0pc+ddeZPhR3mT6Sy5o+cqyZPuTbmT5FoJk+
VXmYPqpJmj7jQpo+n3ybPj83mD5FC5o+Vn6YPuMFmT4d45k+NmmaPgA+lz4se5s+XlacPsf7
mz7Egpk+VG6ZPsehmT7GqZk+lS+cPs+2mj5m05s+yYWbPgz+mj7d9Zk+headPpWWmT6QPZk+
FQ2cPnxznD6ga5k+qruaPjw0mD4sEpo+TCGaPkTSmT5CAJo+yXGaPsvonD56G5o+PPGaPg7w
mT76JZk+JBybPt0gmz5x/po+1LCaPtRSnD70tpk+KK2aPvxBnD5x3Jo+foCZPi9Mmz7Bupo+
9S6XPiXJmj74Bpk+wKaaPi7WmT6UAZs+6XacPk1RnD4dfJo+2b6bPnk6mD4h2Zs+5LOaPiXT
mz6gyJk+WEyaPuDimD5+x5o+tq2ZPnfymT70MZw+uCWbPsVGmj44mJo+8V2cPg51mj4h0Jo+
fL+bPgkQmz6oyZs+aByZPtvUmT6a0Jw+RqWaPg0Gmz6XSpo+fp6ZPsCkmz69jJs+zQWcPv7J
nT4MrZo+37qaPlFSnD6NyZs+pIGZPjuSmj41PZo+HUKaPsjwmz6aOJw+Bo+dPrsdmz5liZ0+
oK2bPpbemD6gqJk+iBWbPs8gnD6aeJo+MKaZPqLGmj5kapk+pQmbPjQTnT7mxpw+uHWcPkae
nD4dPJ0+BkucPvMRmz7CuZs+HSScPs2Cmz44gJw+ZbubPhccnD4K/5s+nUCaPsl1mj4ypZo+
/A2bPqYymz5LjZ0+7wWbPvtsmz5CRJs+QcubPiahmj7eKps+WNObPuUQnD7M8Zs+Yz6cPms8
nT79mZk++RybPrfYnD5iQps+pF2bPnZGnT4h1pw+iveaPkFZmj6vt5o+mOObPitGnT6zW5o+
ruqbPkUpnD7mDJo+mfadPusTmz4qqZk+nBidPtEXnT7R9po+JKSbPiRwnT4HZp0+oJycPoUp
nj4atpw+Bh+aPi8gnj5Saps+e5WcPq1hnj5seJw+DESaPgtHnT7ITJ4+WkOaPlAtmz6LDZ0+
3+SaPjrBnj5QT5w+2/idPhuUnz5dVZ4+QYKbPuPknD73J5k+2g6dPtVwnz4S354+/OSZPurD
nT4D6J0+/UWcPl/pnD7yap0+x9SbPt4YnD5QRpw+4aedPl6mmz5tzpw+dPadPvZBnD4VU5s+
/vqaPoIgnT4E8Z4+9/WcPpukmj4V2ps+7xmePgOOnD7+yps+KpCdPh1enj5sV5s+fDebPh39
mz6x054+tRSePgHLnT4oUpo+G12dPrk2nT45HZ0+C0idPoGKnT4d0Zw+2tmaPvJ4nT59uZs+
j2qcPnignT4POZw+/K+cPh1znj5u2po+dZObPmNdnj6f95w+JzWcPu35mz6fXZw+OpmcPvtt
nT66wps+3u6aPpFTmz64KJo+4HacPu2Gmz78b5w+1lmcPkLcnj6Ci54+WzifPu0dnj4VmJw+
DrqbPixXnT7sJZ8+rK2bPmoSmz7tbJw+59qcPmxznD4h3Js+U3udPnganj5Wyp0+prOdPgpc
nz4lpZw+fKiePub1mz5STpw+p5yfPorPnD6AN5w+ftKdPu+2nT6Q1Zs+HSOdPtMwnT6MiZ4+
81iePlU9mj7dip0+A/WaPl4amz7JNJ0+6KWdPrzunT7gu50+2QmePgMUnT7Y6Zo+57afPn23
nD6+DJ8+zZWePgNNnz7vyZw+yWacPk3EnT57Mp0+cKicPmZCnD7GoJo+/dKcPl6nnT7rJJw+
QUidPprfnD4Y4p0+sCOePmixnj7eUp8+nEqePsf2mz6Uop0+LIucPsQXnz6+I50+imaePtk3
nT6wW50+GyecPoxZnj6Ntp4+KmSfPujbmz6hDp8+DDicPqVTmz6JQZ0+nHCfPh44nD5yBJ0+
ZSidPlz0nz4VbZ0+7YecPsE4nj541po+rJedPuKOnz6u1p0+9dedPrKBnj6LX5s+K+2aPq7n
nj4UAp8+mU+ePutknT7nTJ8+21OePij+nT6PH58+ezmdPuYPnT6LDp8+xVqcPhOenT44fp8+
Tg6aPlkNnj45654+UzCePnDLnj5nYJw+iD+dPnvYmj5N354+ujecPsCknT7SDJ8+bHifPlqU
mz75iJ0+IYCcPuRDnT4D354+VjeePj5ynD7r2p4+dG2dPiVNnD7VkZ0+baScPptQnT7dHp8+
AiOePvSZnD7z3Jw+c+OcPk9unT7DhZ0+1YKfPtkInj5Vw50+seWcPmVYnT7Rx5w+TAWcPs+S
nj4nSqA+pmudPgTunT5ZBZ4+BXGdPgU/nj6LeJ8+4xqePhsdoD43KKA+8MucPjKQmz75c6A+
NaWePmajnD63QJ0+0C6ePrt2nT70r5s+9NudPkvBnz4hMZ8+UvmdPlpcnz7mSJ4+4eeePvZD
nT4JWZ4+5S6bPtwHoT47aJ0+HqOePu5omz6kIJ4+84uePhvInT7jRp0+XY+dPuh1nT4kFp4+
gcydPn1Cnj69U54+z3GfPv8Enz6OIZ4+7PydPiT8nj58OJ4+voadPvGpnj6nJKA+ZVWhPm/c
nj7hqJ0+Cu+eProtnT7/JKA+MsmbPiZCnj7Y1Zw+vyydPvA3oD4d8Z0+z9qdPqmAnj5l/Z4+
7FCfPigenz4i1Js+ZhyePva0nD5YxJ8+hruePsTHnD4QLKA+7VmePj1xnj6wVJ8+skeePueB
nj63EZ8+e4WfPjEEnz415pw+gvqdPuzRnT5RyKA+VgSgPsDCnT4r1J4+z7GgPtFhnj5B6Jw+
3hWcPmEHnT6R8Jw+q3eePgKunz7ytp4+tm2ePrfCnT4re50+Gx2fPqrenz5IJZ8+ETCcPmcK
oD6Hb54+4wafPmmqnD59dp4+0UqfPoTVnT4/xJ4+PwKhPovanj7tu54+UwSePvA0nT7n+Z8+
Kx2iPsT1nj6iu6A+rmKfPi+Lnz5z7p0+AxKhPuaxnj5hAp8+l+OfPtnFnj5zuZ4+9oeePqoV
oD6fCaE+H9+cPqxwnT57IZ0+suefPp4+nj4ZKKA+NNafPi+5nz4lGqA+C/qfPoVtoT6BPp4+
+fmfPvuunj76EaA+wByfPjKknz4bWZ0+MTOfPnqGoD7TM58+udufPj3NoD4DFZ4+Ft2gPt2l
oD4La58+OsidPicxnj4HwaA+TY2dPpPYnT6jRZ8+1cqfPtAKnz7nbJ8+Vy2ePsy/nT4T+p4+
VN+ePglMnz4RqKI+KLagPhYDoD6Pyp8++5aePgICnD6xEZ8+wLmbPr4Xnj4T5KA+MO2dPjep
nj6mB58+oW2ePhienT4JAZ8+B0OgPk0enz5oMZ4+oqCdPo+inj7P8p4+ROOfPqAYoD7duZ8+
dBKePteTnz77fp0+68idPmItoD6qvZ4+UdifPvS3nj4VWqM+yyGcPr52nz6yrKE+/legPmIi
oD46q58+A4idPqWKnT7J7p4+o9CfPseLnz7+nqE+72afPrjwoT4fs58+0KyfPsHnoT5XiKA+
0uefPgXrnz5uvZ4+04+hPiRznj6IxJ8+7ZSfPkJUnz4DSJ8+Nw+dPjI1oT7Zbp8+QD2gPnLk
nz6WPZ0+r4ygPlifnj703p8+dCqgPkl8oD74bKE+HYKgPsHboD4ulp8+iDegPqmYnj52H50+
LXedPmLZnz4QtqA+9OCePsWHoj7JOaA+QqafPo7Enj42sqA+UwefPgHtnz7o954+Rd+dPimD
nz5i2p8+uTmdPgr2nz6V1Z8+WaGfPrPYnz7e1aA+BgKfPja3oT7Co6A+VxOfPtL6oD5Iy58+
4G6gPkKAoD6SrZ0+JiegPm+bnz4LPJ4+mvagPhWmnj6tKKE+8xOePpMAoD5KzqA+//afPnfJ
oT577aA+VnOiPlk9oD5p0J8+vymfPnNYnz64yp8+TcudPqxLoT6T6KA+gH2hPv4roT5BxaA+
MJ6gPjbioD4V3p8+wnefPmTfnj7SB6A+2YiiPpNDnz6TXp8+qGOhPmxKnz7yUp8+8B2gPtt3
oT7d46E++IqfPnExoj4BhqE+BcShPi1UoD7Tt54+7G6hPhiwnz7spaM+iU+ePrpyoD4+BaA+
6qChPht+nj4216E+rqOkPqETnz4+WZ8+ALOhPmf2oD7dfJ8+I0ShPqNooT5J5qA+5RShPjn6
nj4NHp8+Mc+gPg1znz6HqKA+GhmgPpP5oD4vhqE+8/afPsOznj4QQaE+Sl+gPrv3nz52kaE+
T46gPu8Inz4WYqA+LtagPuEwoD7o06E+8y6gPtEaoj6jHqI+1FmhPqC6oD4VFKA+eyOfPm3Y
oD4xZKI+HXGiPtqFoD4zGKE+nRKjPh92nj6hg6E+qJCiPlTCnj6OQ6I+ydShPjsXoT5qdaI+
psefPoQpoT5R3p8+7EyhPi39oj75P6A+jliiPiEUoD4m/6I+cAujPjMpoT4=</AssayYData></Step><Step><CommonData><SampleLocation>6</SampleLocation><SampleID></SampleID><SampleGroup></SampleGroup><SampleInfo></SampleInfo><SampleRow>G</SampleRow><SamplePlate>1</SamplePlate><WellType>WASH</WellType><Concentration>-1</Concentration><ConcentrationUnits>µg/ml</ConcentrationUnits><MolarConcentration>-1</MolarConcentration><MolarConcUnits>nM</MolarConcUnits><MolecularWeight>-1</MolecularWeight><Temperature>30</Temperature><StartTime>4613815</StartTime><AssayTime>600</AssayTime></CommonData><FlowRate>1000</FlowRate><StepType>DISASSOC</StepType><StepName>Dissociation</StepName><StepStatus>OK</StepStatus><ActualTime>600.001</ActualTime><CycleTime>0.2</CycleTime><AssayXData Points="3000">dobDROWMw0RDk8NEqZnDRBCgw0R+psNE5azDREOzw0SpucNEEMDDRIbGw0TczMNES9PDRKnZ
w0QY4MNEdubDROXsw0RD88NEsfnDRBgAxER+BsRE5QzEREMTxESpGcREGCDERH4mxETlLMRE
QzPERLE5xEQQQMREfkbEROVMxERLU8REsVnERBBgxER2ZsRE5WzEREtzxESpecREGIDERHaG
xETcjMREQ5PERLGZxEQYoMREdqbERNysxERLs8REsbnERBDAxER2xsRE3MzEREvTxESx2cRE
GODERHbmxETl7MRES/PERLH5xEQYAMVEfgbFROUMxURLE8VEsRnFRBggxUR2JsVE5SzFREsz
xUSxOcVEGEDFRHZGxUTcTMVES1PFRLFZxUQQYMVEdmbFROVsxURLc8VEqXnFRBCAxUR+hsVE
5YzFREOTxUSpmcVEGKDFRH6mxUTcrMVEQ7PFRKm5xUQQwMVEfsbFRNzMxURL08VEqdnFRBjg
xUR+5sVE3OzFREPzxUSp+cVEGADGRH4GxkTcDMZEQxPGRLEZxkQYIMZEdibGRNwsxkRDM8ZE
sTnGRBhAxkR2RsZE3EzGREtTxkSpWcZEGGDGRHZmxkTcbMZEQ3PGRLF5xkQQgMZEdobGRNyM
xkRDk8ZEsZnGRBigxkR2psZE5azGREuzxkSpucZEEMDGRHbGxkTlzMZES9PGRKnZxkQQ4MZE
fubGROXsxkRL88ZEqfnGRBAAx0R+BsdE3AzHREsTx0SpGcdEGCDHRHYmx0TcLMdEQzPHRKk5
x0QQQMdEfkbHRNxMx0RDU8dEqVnHRBBgx0R+ZsdE3GzHREtzx0SxecdEGIDHRHaGx0TljMdE
S5PHRKmZx0QYoMdEfqbHRNysx0RLs8dEqbnHRBjAx0R2xsdE3MzHREPTx0Sx2cdEGODHRH7m
x0Tl7MdEQ/PHRLH5x0QQAMhEfgbIRNwMyERLE8hEqRnIRBAgyER2JshE5SzIREMzyESpOchE
EEDIRHZGyETlTMhES1PIRLFZyEQYYMhEdmbIRNxsyERLc8hEsXnIRBCAyER2hshE5YzIREOT
yESpmchEEKDIRH6myETlrMhEQ7PIRKm5yEQQwMhEfsbIRNzMyERL08hEqdnIRBDgyER25shE
5ezIREvzyESx+chEEADJRH4GyUTlDMlEQxPJRKkZyUQYIMlEfibJROUsyURLM8lEqTnJRBBA
yUR2RslE5UzJRENTyUSxWclEEGDJRH5myUTcbMlEQ3PJRKl5yUQYgMlEfobJRNyMyURLk8lE
qZnJRBigyUR2pslE3KzJREuzyUSpuclEGMDJRHbGyUTczMlES9PJRKnZyUQQ4MlEfubJROXs
yURL88lEqfnJRBgAykR2BspE3AzKREsTykSpGcpEECDKRH4mykTcLMpEQzPKRKk5ykQQQMpE
dkbKRNxMykRLU8pEsVnKRBBgykR2ZspE5WzKRENzykSxecpEGIDKRHaGykTcjMpES5PKRLGZ
ykQQoMpEfqbKRNysykRLs8pEqbnKRBDAykR+xspE5czKREvTykSp2cpEEODKRH7mykTc7MpE
S/PKRKn5ykQYAMtEdgbLROUMy0RLE8tEqRnLRBggy0R2JstE5SzLREMzy0SxOctEGEDLRH5G
y0TcTMtES1PLRKlZy0QYYMtEfmbLROVsy0RLc8tEsXnLRBCAy0R2hstE3IzLREuTy0SpmctE
EKDLRHamy0TlrMtES7PLRLG5y0QQwMtEfsbLRNzMy0RL08tEsdnLRBDgy0R+5stE3OzLREvz
y0Sx+ctEEADMRH4GzETcDMxESxPMRKkZzEQQIMxEdibMROUszERDM8xEsTnMRBhAzER2RsxE
5UzMREtTzESpWcxEEGDMRHZmzETlbMxEQ3PMRKl5zEQQgMxEdobMROWMzERDk8xEqZnMRBCg
zER+psxE5azMREuzzESxucxEEMDMRHbGzETlzMxEQ9PMRKnZzEQY4MxEfubMROXszERL88xE
sfnMRBAAzUR+Bs1E3AzNREsTzUSpGc1EGCDNRH4mzUTcLM1EQzPNRKk5zUQYQM1EfkbNROVM
zURDU81EsVnNRBBgzUR2Zs1E5WzNRENzzUSxec1EGIDNRHaGzUTljM1ES5PNRLqZzUQYoM1E
fqbNROWszURDs81EqbnNRBjAzUR+xs1E3MzNREvTzUSp2c1EEODNRHbmzUTt7M1ES/PNRKn5
zUQQAM5EfgbOROUMzkRLE85EqRnORBAgzkR+Js5E5SzOREszzkSxOc5EEEDORHZGzkTlTM5E
Q1PORKlZzkQgYM5EdmbORNxszkRLc85EsXnORBCAzkR+hs5E5YzOREOTzkSpmc5EEKDORH6m
zkTcrM5ES7PORLG5zkQYwM5EfsbOROXMzkRL085EqdnORBjgzkR25s5E3OzOREPzzkSp+c5E
GADPRH4Gz0TcDM9EQxPPRLEZz0QYIM9EdibPROUsz0RLM89EujnPRBhAz0R2Rs9E5UzPREtT
z0S6Wc9EGGDPRHZmz0TcbM9ES3PPRLF5z0QYgM9EdobPRNyMz0RLk89EqZnPRBCgz0R+ps9E
5azPREuzz0Spuc9EEMDPRHbGz0TlzM9ES9PPRLHZz0QQ4M9EdubPROXsz0RD889EsfnPRBgA
0ER+BtBE5QzQREMT0ESpGdBEGCDQRHYm0ETlLNBEQzPQRKk50EQgQNBEdkbQRNxM0ERLU9BE
sVnQRBhg0ER+ZtBE3GzQREtz0ESpedBEEIDQRHaG0ETcjNBEQ5PQRLGZ0EQYoNBEdqbQROWs
0ERLs9BEsbnQRBDA0ER+xtBE3MzQREPT0ESp2dBEEODQRH7m0ETc7NBES/PQRLH50EQQANFE
dgbRROUM0URLE9FEsRnRRBgg0UR+JtFE5SzRREsz0USxOdFEGEDRRHZG0UTlTNFES1PRRKlZ
0UQYYNFEdmbRRNxs0URLc9FEsXnRRBiA0UR+htFE5YzRREOT0USpmdFEGKDRRHam0UTlrNFE
Q7PRRKm50UQgwNFEdsbRRNzM0URD09FEqdnRRBjg0UR+5tFE3OzRREPz0USx+dFEGADSRHYG
0kTlDNJEQxPSRLEZ0kQYINJEdibSRNws0kRDM9JEqTnSRBhA0kR+RtJE3EzSREtT0kSpWdJE
GGDSRHZm0kTlbNJES3PSRLF50kQYgNJEdobSROWM0kRLk9JEsZnSRBig0kR+ptJE5azSREuz
0kSxudJEEMDSRHbG0kTlzNJEQ9PSRLHZ0kQY4NJEfubSROXs0kRL89JEqfnSRBAA00SGBtNE
5QzTREsT00SpGdNEGCDTRHYm00TcLNNESzPTRKk500QYQNNEfkbTRNxM00RDU9NEqVnTRBBg
00R2ZtNE3GzTRENz00SpedNEGIDTRHaG00TcjNNES5PTRLGZ00QYoNNEfqbTRNys00RDs9NE
sbnTRBDA00R+xtNE3MzTREPT00Sx2dNEEODTRH7m00Tc7NNEQ/PTRLH500QQANREdgbUROUM
1ERDE9REqRnURBgg1ER+JtRE5SzUREsz1ESpOdREGEDURHZG1ETlTNREQ1PURKlZ1EQQYNRE
fmbURNxs1ERDc9REsXnURBCA1ER+htRE5YzUREOT1ESxmdREGKDURH6m1ETlrNREQ7PURLG5
1EQYwNREfsbUROXM1ERD09REsdnURBDg1ER25tRE3OzUREvz1ESx+dREGADVRH4G1UTcDNVE
SxPVRKkZ1UQQINVEdibVRNws1URLM9VEsTnVRBBA1UR+RtVE3EzVREtT1USpWdVEGGDVRHZm
1UTlbNVEQ3PVRLF51UQQgNVEdobVROWM1URDk9VEqZnVRBig1UR+ptVE5azVREuz1USpudVE
GMDVRHbG1UTczNVES9PVRLHZ1UQQ4NVEfubVROXs1URL89VEqfnVRBgA1kR+BtZE3AzWREMT
1kSxGdZEGCDWRH4m1kTlLNZEQzPWRKk51kQQQNZEdkbWROVM1kRDU9ZEsVnWRBhg1kR+ZtZE
3GzWREtz1kSxedZEGIDWRH6G1kTljNZES5PWRKmZ1kQYoNZEfqbWRNys1kRDs9ZEsbnWRBDA
1kR2xtZE3MzWREvT1kSp2dZEGODWRHbm1kTl7NZES/PWRLH51kQYANdEdgbXRNwM10RLE9dE
qRnXRBgg10R+JtdE3CzXREMz10SxOddEGEDXRHZG10TlTNdES1PXRLFZ10QYYNdEfmbXROVs
10RLc9dEqXnXRBiA10R+htdE3IzXREOT10SpmddEGKDXRH6m10TcrNdEQ7PXRKm510QQwNdE
dsbXROXM10RL09dEsdnXRBjg10R25tdE5ezXREPz10Sp+ddEGADYRH4G2ETlDNhESxPYRLEZ
2EQYINhEfibYRNws2ERDM9hEsTnYRBBA2ER+RthE3EzYREtT2ESpWdhEGGDYRH5m2ETlbNhE
S3PYRKl52EQQgNhEfobYRNyM2ERLk9hEqZnYRBig2ER2pthE3KzYREOz2ESxudhEEMDYRH7G
2ETlzNhEQ9PYRLHZ2EQY4NhEfubYROXs2ERD89hEqfnYRBAA2UR+BtlE5QzZREsT2USpGdlE
GCDZRH4m2UTlLNlESzPZRKk52UQYQNlEfkbZRNxM2URLU9lEsVnZRBhg2UR+ZtlE5WzZREtz
2USxedlEEIDZRH6G2UTljNlEQ5PZRLGZ2UQQoNlEfqbZRNys2URDs9lEsbnZRBDA2UR+xtlE
3MzZREPT2USx2dlEGODZRH7m2UTl7NlES/PZRLH52UQQANpEdgbaRNwM2kRLE9pEsRnaRBAg
2kR2JtpE5SzaREsz2kSxOdpEEEDaRHZG2kTlTNpES1PaRLFZ2kQYYNpEfmbaROVs2kRLc9pE
sXnaRBCA2kR+htpE5YzaREuT2kSxmdpEEKDaRHam2kTcrNpES7PaRKm52kQYwNpEdsbaRNzM
2kRD09pEqdnaRBDg2kR+5tpE5ezaREvz2kSp+dpEEADbRHYG20TcDNtESxPbRKkZ20QYINtE
fibbRNws20RDM9tEsTnbRBhA20R+RttE3EzbREtT20SpWdtEEGDbRH5m20TlbNtES3PbRKl5
20QYgNtEfobbRNyM20RDk9tEqZnbRBCg20R2pttE5azbREOz20SxudtEGMDbRHbG20TlzNtE
S9PbRKnZ20QY4NtEfubbROXs20RD89tEsfnbRBgA3ER2BtxE5QzcREsT3ESpGdxEECDcRH4m
3ETcLNxEQzPcRLE53EQYQNxEdkbcRNxM3ERLU9xEqVncRBhg3ER+ZtxE3GzcREtz3ESpedxE
GIDcRH6G3ETljNxES5PcRLGZ3EQQoNxEfqbcROWs3ERLs9xEsbncRBjA3ER2xtxE5czcREvT
3ESp2dxEEODcRHbm3ETc7NxES/PcRKn53EQQAN1EdgbdROUM3URLE91EqRndRBAg3UR2Jt1E
3CzdREsz3USpOd1EGEDdRH5G3UTlTN1EQ1PdRLFZ3UQQYN1EdmbdROVs3URLc91EqXndRBCA
3UR2ht1E5YzdREuT3USpmd1EGKDdRHam3UTcrN1EQ7PdRKm53UQQwN1EdsbdRNzM3URD091E
qdndRBjg3UR+5t1E5ezdREPz3USx+d1EEADeRH4G3kTlDN5EQxPeRLEZ3kQYIN5EfibeRNws
3kRDM95EqTneRBBA3kR+Rt5E3EzeRENT3kSxWd5EGGDeRHZm3kTlbN5ES3PeRKl53kQQgN5E
fobeRNyM3kRLk95EsZneRBig3kR2pt5E5azeREuz3kSpud5EGMDeRHbG3kTlzN5EQ9PeRKnZ
3kQQ4N5EfubeROXs3kRL895EqfneRBgA30R2Bt9E5QzfREMT30SxGd9EECDfRH4m30TcLN9E
SzPfRKk530QYQN9EdkbfROVM30RDU99EsVnfRBBg30R2Zt9E5WzfREtz30Sped9EGIDfRH6G
30TcjN9EQ5PfRKmZ30QYoN9EfqbfROWs30RDs99EqbnfRBDA30R2xt9E3MzfREPT30Sp2d9E
GODfRH7m30Tc7N9ES/PfRKn530QYAOBEdgbgRNwM4ERLE+BEsRngRBAg4ER+JuBE3CzgREsz
4ESpOeBEGEDgRH5G4ETcTOBEQ1PgRKlZ4EQYYOBEdmbgROVs4ERLc+BEsXngRBCA4ER2huBE
3IzgREuT4ESpmeBEEKDgRH6m4ETlrOBEQ7PgRKm54EQYwOBEdsbgRNzM4ERL0+BEqdngRBDg
4ER+5uBE5ezgREvz4ESx+eBEEADhRH4G4UTlDOFEQxPhRKkZ4UQYIOFEfibhRNws4URLM+FE
qTnhRBhA4UR2RuFE5UzhREtT4USpWeFEEGDhRH5m4UTlbOFES3PhRLF54UQQgOFEdobhRNyM
4URLk+FEqZnhRBig4UR+puFE5azhREuz4USpueFEGMDhRHbG4UTlzOFES9PhRLHZ4UQQ4OFE
fubhROXs4URD8+FEqfnhRBgA4kR2BuJE3AziREMT4kSxGeJEGCDiRHYm4kTlLOJEQzPiRLE5
4kQYQOJEfkbiRNxM4kRLU+JEsVniRBhg4kR2ZuJE5WziREtz4kSpeeJEGIDiRHaG4kTljOJE
S5PiRLGZ4kQYoOJEfqbiRNys4kRLs+JEqbniRBDA4kR2xuJE3MziREvT4kSx2eJEEODiRHbm
4kTl7OJEQ/PiRKn54kQYAONEfgbjRNwM40RLE+NEqRnjRBAg40R2JuNE5SzjREsz40SpOeNE
EEDjRHZG40TlTONES1PjRLFZ40QYYONEfmbjROVs40RLc+NEsXnjRBiA40R+huNE3IzjREuT
40SpmeNEEKDjRH6m40TkrONES7PjRKm540QYwONEdsbjRNzM40RL0+NEqdnjRBDg40R+5uNE
5OzjREvz40Sp+eNEGADkRH4G5ETkDORESxPkRKkZ5EQYIOREfibkROQs5ERDM+REujnkRBhA
5ER+RuRE3EzkRENT5ESyWeREGGDkRH5m5ETkbORES3PkRLJ55EQYgOREfobkROSM5ERLk+RE
spnkRBig5ER+puRE5KzkREOz5ESpueREGMDkRHbG5ETkzORES9PkRLLZ5EQQ4OREdubkRNzs
5ERL8+REuvnkRBAA5UR+BuVE5AzlREsT5USyGeVEGCDlRH4m5UTkLOVEQzPlRKk55UQQQOVE
fkblRNxM5URDU+VEqVnlRBhg5UR+ZuVE5GzlREtz5USpeeVEEIDlRHaG5UTkjOVEQ5PlRKmZ
5UQYoOVEfqblROSs5URDs+VEsrnlRBDA5UR2xuVE3MzlREvT5USp2eVEGODlRHbm5UTc7OVE
Q/PlRKn55UQQAOZEdgbmRNwM5kRLE+ZEqRnmRBAg5kR+JuZE5CzmREMz5kSyOeZEEEDmRHZG
5kTkTOZEQ1PmRKlZ5kQQYOZEfmbmRNxs5kRLc+ZEsnnmRBiA5kR2huZE5IzmREuT5kSymeZE
GKDmRHam5kTkrOZES7PmRLK55kQYwOZEdsbmRNzM5kRD0+ZEstnmRBjg5kR25uZE5OzmREvz
5kSp+eZEEADnRH4G50TkDOdESxPnRLIZ50QQIOdEfibnROQs50RDM+dEsjnnRBhA50R+RudE
5EznRENT50SyWedEGGDnRH5m50TkbOdES3PnRKl550QYgOdEdobnROSM50RLk+dEspnnRBig
50R2pudE5KznREOz50SyuedEEMDnRH7G50TkzOdES9PnRLLZ50QY4OdEfubnRNzs50RL8+dE
svnnRBAA6ER2BuhE3AzoREsT6ESyGehEECDoRH4m6ETkLOhEQzPoRKk56EQYQOhEdkboRNxM
6ERLU+hEqVnoRBhg6ER2ZuhE5GzoREtz6ESpeehEEIDoRH6G6ETkjOhES5PoRLKZ6EQYoOhE
dqboRNys6ERLs+hEqbnoRBjA6ER2xuhE3MzoREPT6ESy2ehEGODoRH7m6ETc7OhEQ/PoRKn5
6EQYAOlEfgbpROQM6URDE+lEqRnpRBgg6UR+JulE5CzpREMz6USpOelEEEDpRH5G6UTcTOlE
S1PpRKlZ6UQYYOlEdmbpRNxs6URDc+lEqXnpRBiA6UR2hulE5IzpREOT6USymelEEKDpRH6m
6UTkrOlEQ7PpRKm56UQQwOlEdsbpROTM6URD0+lEqdnpRBDg6UR+5ulE3OzpREvz6USy+elE
GADqRH4G6kTcDOpEQxPqRLIZ6kQQIOpEfibqROQs6kRDM+pEqTnqRBhA6kR+RupE5EzqREtT
6kSpWepEEGDqRHZm6kTcbOpES3PqRLJ56kQQgOpEdobqRNyM6kRDk+pEspnqRBig6kR+pupE
5KzqREOz6kSpuepEGMDqRH7G6kTkzOpEQ9PqRLLZ6kQY4OpEdubqRNzs6kRL8+pEqfnqRBgA
60R+ButE3AzrREsT60SpGetEGCDrRHYm60TcLOtEQzPrRLI560QYQOtEfkbrRNxM60RLU+tE
slnrRBBg60R+ZutE3GzrRENz60SpeetEGIDrRHaG60TkjOtES5PrRLqZ60QQoOtEdqbrRNys
60RLs+tEsrnrRBDA60SGxutE3MzrREvT60Sy2etEEODrRHbm60Tk7OtES/PrRLL560QYAOxE
fgbsRNwM7ERLE+xEqRnsRBgg7ER2JuxE3CzsREsz7ESyOexEEEDsRHZG7ETkTOxES1PsRKlZ
7EQYYOxEfmbsRORs7ERLc+xEqXnsRBiA7ER2huxE3IzsREuT7ESymexEEKDsRHam7ETcrOxE
Q7PsRLK57EQYwOxEfsbsRNzM7ERL0+xEstnsRBjg7ER25uxE3OzsREvz7ESp+exEEADtRHYG
7UTcDO1EQxPtRKkZ7UQQIO1EfibtROQs7URLM+1EqTntRBhA7UR2Ru1E5EztRENT7USyWe1E
EGDtRH5m7UTkbO1EQ3PtRLJ57UQYgO1EfobtRNyM7URLk+1EqZntRBig7UR2pu1E5KztREOz
7USyue1EEMDtRH7G7UTkzO1ES9PtRKnZ7UQY4O1EhubtROTs7URL8+1EsvntRBgA7kR2Bu5E
5AzuREsT7kSyGe5EECDuRH4m7kTkLO5ESzPuRKk57kQYQO5EdkbuRORM7kRLU+5EqVnuRBBg
7kR+Zu5E3GzuREtz7kSyee5EGIDuRH6G7kTkjO5ES5PuRKmZ7kQYoO5EdqbuRNys7kRDs+5E
srnuRBjA7kR2xu5E5MzuREvT7kSp2e5EEODuRH7m7kTc7O5EQ/PuRKn57kQYAO9EfgbvROQM
70RDE+9EshnvRBAg70R2Ju9E3CzvREsz70SyOe9EGEDvRH5G70TcTO9ES1PvRLJZ70QYYO9E
fmbvRNxs70RLc+9EqXnvRBCA70R2hu9E5IzvREuT70Syme9EGKDvRHam70TkrO9ES7PvRKm5
70QYwO9EdsbvROTM70RL0+9EstnvRBDg70R+5u9E3OzvREPz70Sy+e9EEADwRHYG8ETkDPBE
SxPwRLIZ8EQYIPBEdibwRNws8ERLM/BEsjnwRBhA8ER+RvBE5EzwRENT8ESpWfBEEGDwRH5m
8ETcbPBES3PwRKl58EQQgPBEdobwROSM8ERDk/BEqZnwRBCg8ER2pvBE5KzwREuz8ESpufBE
GMDwRHbG8ETczPBEQ9PwRLLZ8EQQ4PBEfubwROTs8ERD8/BEqfnwRBAA8UR2BvFE3AzxREsT
8USpGfFEGCDxRHYm8UTkLPFEQzPxRLI58UQYQPFEdkbxRORM8URDU/FEulnxRBBg8UR+ZvFE
3GzxREtz8USpefFEEIDxRH6G8UTkjPFES5PxRKmZ8UQYoPFEdqbxRNys8URLs/FEsrnxRBjA
8UR+xvFE5MzxREPT8USp2fFEEODxRH7m8UTk7PFES/PxRKn58UQQAPJEfgbyROQM8kRDE/JE
qRnyRBgg8kR2JvJE5CzyREsz8kSpOfJEEEDyRH5G8kTkTPJES1PyRKlZ8kQYYPJEfmbyRNxs
8kRLc/JEsnnyRBCA8kR+hvJE3IzyREuT8kSpmfJEGKDyRH6m8kTcrPJES7PyRKm58kQQwPJE
fsbyRNzM8kRD0/JEqdnyRBDg8kR25vJE3OzyREPz8kSp+fJEGADzRH4G80TcDPNEQxPzRKkZ
80QYIPNEfibzROQs80RDM/NEqTnzRBhA80R2RvNE5EzzREtT80SyWfNEEGDzRHZm80TkbPNE
S3PzRKl580QYgPNEdobzROSM80RLk/NEqZnzRBCg80R2pvNE5KzzREuz80SyufNEEMDzRHbG
80TkzPNES9PzRLLZ80QY4PNEfubzRNzs80RL8/NEsvnzRBgA9ER+BvRE3Az0REsT9ESpGfRE
ECD0RHYm9ETcLPRESzP0RKk59EQQQPREfkb0RNxM9ERLU/REqVn0RBBg9ER2ZvRE3Gz0RENz
9ESyefREEID0RHaG9ETkjPRES5P0RLKZ9EQQoPREfqb0RNys9ERDs/REqbn0RBDA9ER+xvRE
5Mz0REPT9ESy2fREEOD0RHbm9ETc7PREQ/P0RLL59EQYAPVEfgb1RNwM9URLE/VEshn1RBAg
9UR2JvVE5Cz1REsz9USyOfVEEED1RH5G9UTcTPVEQ1P1RKlZ9UQQYPVEdmb1RNxs9URLc/VE
snn1RBiA9UR2hvVE5Iz1REOT9USpmfVEEKD1RH6m9UTkrPVES7P1RKm59UQYwPVEfsb1ROTM
9URL0/VEstn1RBDg9UR25vVE5Oz1REvz9USp+fVEGAD2RH4G9kTkDPZEQxP2RKkZ9kQQIPZE
dib2ROQs9kRLM/ZEsjn2RBBA9kR+RvZE3Ez2REtT9kSpWfZEEGD2RHZm9kTcbPZES3P2RKl5
9kQYgPZEfob2ROSM9kRLk/ZEqZn2RBCg9kR+pvZE5Kz2REOz9kSyufZEEMD2RHbG9kTczPZE
Q9P2RKnZ9kQQ4PZEdub2RNzs9kRL8/ZEsvn2RBgA90R+BvdE3Az3REsT90SyGfdEECD3RH4m
90TcLPdESzP3RLI590QQQPdEfkb3RORM90RLU/dEqVn3RBhg90R+ZvdE5Gz3REtz90SpefdE
EID3RHaG90TkjPdES5P3RKmZ90QYoPdEdqb3RNys90RLs/dEqbn3RBjA90R+xvdE3Mz3REvT
90Sp2fdEEOD3RH7m90Tk7PdEQ/P3RKn590QQAPhEdgb4ROQM+ERDE/hEqRn4RBgg+ER+JvhE
3Cz4REsz+ESpOfhEIED4RH5G+ETkTPhEQ1P4RKlZ+EQYYPhEfmb4RNxs+ERLc/hEsnn4RBiA
+ER+hvhE3Iz4REOT+ESpmfhEEKD4RH6m+ETcrPhES7P4RLK5+EQYwPhEfsb4RNzM+ERD0/hE
qdn4RBDg+ER25vhE5Oz4REvz+ESy+fhEEAD5RHYG+UTkDPlEQxP5RKkZ+UQYIPlEfib5RNws
+URLM/lEsjn5RBhA+UR2RvlE5Ez5REtT+USpWflEGGD5RH5m+UTkbPlES3P5RKl5+UQYgPlE
dob5RNyM+URLk/lEqZn5RBCg+UR+pvlE5Kz5REOz+USyuflEGMD5RH7G+UTczPlES9P5RKnZ
+UQY4PlEfub5RNzs+URD8/lEsvn5RBgA+kR2BvpE5Az6REsT+kSpGfpEGCD6RHYm+kTkLPpE
SzP6RKk5+kQYQPpEfkb6RNxM+kRLU/pEsln6RBhg+kR+ZvpE5Gz6RENz+kSyefpEGID6RH6G
+kTkjPpES5P6RKmZ+kQQoPpEdqb6ROSs+kRLs/pEsrn6RBjA+kR2xvpE3Mz6REPT+kSp2fpE
EOD6RH7m+kTk7PpES/P6RKn5+kQYAPtEdgb7RNwM+0RLE/tEqRn7RBAg+0R+JvtE5Cz7REMz
+0SpOftEGED7RH5G+0TcTPtEQ1P7RLJZ+0QQYPtEdmb7RORs+0RLc/tEsnn7RBCA+0R2hvtE
5Iz7REuT+0SpmftEEKD7RH6m+0TkrPtES7P7RLK5+0QQwPtEdsb7ROTM+0RL0/tEstn7RBDg
+0R+5vtE5Oz7REvz+0Sp+ftEEAD8RH4G/ETcDPxEQxP8RKkZ/EQQIPxEfib8ROQs/ERLM/xE
qTn8RBBA/ER+RvxE5Ez8RENT/ESpWfxEGGD8RH5m/ETkbPxEQ3P8RKl5/EQQgPxEdob8RNyM
/ERLk/xEspn8RBCg/ER+pvxE5Kz8REuz/ESyufxEGMD8RH7G/ETkzPxES9P8RLrZ/EQY4PxE
fub8ROTs/ERD8/xEsvn8RBgA/UR2Bv1E5Az9REsT/USpGf1EECD9RHYm/UTkLP1EQzP9RLI5
/UQYQP1Edkb9RORM/URDU/1EqVn9RBhg/UR2Zv1E5Gz9REtz/USpef1EGID9RHaG/UTkjP1E
S5P9RKmZ/UQYoP1Edqb9ROSs/URDs/1Eqbn9RBDA/UR+xv1E5Mz9REPT/USy2f1EEOD9RH7m
/UTk7P1EQ/P9RLL5/UQYAP5Efgb+RNwM/kRDE/5EqRn+RBgg/kR2Jv5E3Cz+REsz/kSyOf5E
GED+RHZG/kTkTP5EQ1P+RLJZ/kQQYP5Efmb+RNxs/kRDc/5Esnn+RBiA/kR2hv5E3Iz+REuT
/kSymf5EGKD+RHam/kTkrP5ES7P+RLK5/kQQwP5Edsb+ROTM/kRL0/5Estn+RBDg/kR+5v5E
5Oz+REvz/kSp+f5EEAD/RH4G/0TkDP9ESxP/RLIZ/0QYIP9Edib/ROQs/0RDM/9EqTn/RBBA
/0R+Rv9E3Ez/REtT/0SpWf9EGGD/RH5m/0TcbP9ES3P/RLJ5/0QYgP9Efob/RNyM/0RDk/9E
qZn/RBig/0R2pv9E5Kz/REOz/0Syuf9EGMD/RH7G/0TczP9ES9P/RKnZ/0QY4P9Edub/ROTs
/0RL8/9Esvn/RAgAAEU/AwBFbgYARaYJAEXVDABFCBAART8TAEVuFgBFphkARdkcAEUMIABF
OyMARW4mAEWmKQBF1SwARQwwAEU7MwBFcjYARaE5AEXZPABFCEAARTtDAEVuRgBFpkkARdVM
AEUIUABFO1MARXJWAEWhWQBF3VwARQhgAEU7YwBFbmYARaZpAEXVbABFDHAART9zAEVydgBF
oXkARdl8AEUMgABFO4MARXKGAEWmiQBF1YwARQiQAEU/kwBFbpYARaGZAEXZnABFCKAART+j
AEVypgBFoakARdWsAEUMsABFP7MARW62AEWhuQBF2bwARQzAAEU/wwBFbsYARaHJAEXVzABF
CNAART/TAEVu1gBFptkARdncAEUM4ABFO+MARXLmAEWh6QBF2ewARQjwAEU/8wBFcvYARab5
AEXV/ABFCAABRT8DAUVuBgFFpgkBRdUMAUUMEAFFOxMBRXIWAUWmGQFF1RwBRQggAUU7IwFF
biYBRaEpAUXZLAFFCDABRTszAUVuNgFFoTkBRdk8AUUMQAFFO0MBRXJGAUWhSQFF1UwBRQxQ
AUU/UwFFclYBRaFZAUXVXAFFCGABRT9jAUVuZgFFoWkBRdlsAUUMcAFFO3MBRXJ2AUWheQFF
2XwBRQyAAUU/gwFFboYBRaGJAUXVjAFFCJABRTuTAUVulgFFoZkBRdWcAUUMoAFFO6MBRXKm
AUWhqQFF2awBRQywAUU/swFFbrYBRaa5AUXVvAFFDMABRTvDAUVuxgFFpskBRdnMAUUM0AFF
P9MBRXLWAUWi2QFF2dwBRQzgAUU74wFFbuYBRabpAUXZ7AFFCPABRTvzAUVy9gFFpvkBRdn8
AUUIAAJFOwMCRXIGAkWmCQJF2QwCRQwQAkU7EwJFbhYCRaYZAkXZHAJFDCACRTsjAkVyJgJF
pikCRdksAkUMMAJFPzMCRW42AkWmOQJF2TwCRQxAAkU/QwJFbkYCRaZJAkXUTAJFDFACRTtT
AkVyVgJFplkCRdlcAkUIYAJFO2MCRXJmAkWiaQJF2WwCRQhwAkU7cwJFbnYCRaZ5AkXZfAJF
DIACRTuDAkVuhgJFpokCRdmMAkUIkAJFO5MCRW6WAkWmmQJF2ZwCRQigAkU7owJFcqYCRaap
AkXZrAJFCLACRTuzAkVytgJFprkCRdm8AkUIwAJFO8MCRXbGAkWiyQJF2cwCRQjQAkU/0wJF
ctYCRabZAkXU3AJFCOACRT/jAkVy5gJFpukCRdTsAkUI8AJFO/MCRW72AkWi+QJF1PwCRQgA
A0U/AwNFbgYDRaIJA0XZDANFDBADRT8TA0VyFgNFohkDRdkcA0UMIANFOyMDRW4mA0WmKQNF
1CwDRQwwA0U/MwNFbjYDRaI5A0XUPANFDEADRTtDA0VyRgNFokkDRdlMA0UIUANFO1MDRW5W
A0WiWQNF2VwDRQhgA0U/YwNFbmYDRaZpA0XUbANFDHADRTtzA0VydgNFonkDRdl8A0UIgANF
P4MDRW6GA0WmiQNF2YwDRQyQA0U7kwNFbpYDRaaZA0XUnANFDKADRTujA0VypgNFpqkDRdms
A0UIsANFQ7MDRXK2A0WmuQNF1LwDRQzAA0U7wwNFcsYDRabJA0XUzANFDNADRTvTA0Vu1gNF
otkDRdncA0UI4ANFO+MDRW7mA0Wm6QNF2ewDRQjwA0U/8wNFbvYDRaL5A0XU/ANFDAAERT8D
BEVuBgRFogkERdkMBEUMEARFPxMERW4WBEWmGQRF2RwERQwgBEU7IwRFciYERaYpBEXZLARF
DDAERTszBEVuNgRFojkERdQ8BEUIQARFP0MERW5GBEWmSQRF2UwERQhQBEU/UwRFblYERaZZ
BEXUXARFCGAERTtjBEVyZgRFpmkERdRsBEUMcARFO3MERXJ2BEWmeQRF1HwERQiABEU7gwRF
boYERaaJBEXUjARFDJAERT+TBEVylgRFppkERdmcBEUMoARFO6MERW6mBEWmqQRF2awERQiw
BEU/swRFbrYERaa5BEXUvARFDMAERTvDBEVuxgRFoskERdnMBEUI0ARFO9MERXLWBEWi2QRF
1NwERQjgBEU74wRFcuYERabpBEXU7ARFDPAERTvzBEVy9gRFpvkERdT8BEUIAAVFOwMFRW4G
BUWmCQVF1AwFRQgQBUU7EwVFbhYFRaIZBUXZHAVFCCAFRTsjBUVyJgVFpikFRdQsBUUIMAVF
PzMFRXI2BUWmOQVF1DwFRQhABUU7QwVFbkYFRaZJBUXZTAVFCFAFRT9TBUVuVgVFplkFRdlc
BUUIYAVFP2MFRW5mBUWiaQVF1GwFRQhwBUU/cwVFbnYFRaZ5BUXUfAVFDIAFRTuDBUVyhgVF
pokFRdSMBUUMkAVFO5MFRXKWBUWimQVF1JwFRQigBUU7owVFbqYFRaapBUXZrAVFDLAFRTuz
BUVutgVForkFRdm8BUUIwAVFO8MFRXLGBUWmyQVF1MwFRQjQBUU/0wVFbtYFRabZBUXZ3AVF
DOAFRTvjBUVy5gVFpukFRdTsBUUI8AVFO/MFRW72BUWm+QVF1PwFRQgABkU7AwZFcgYGRaYJ
BkXZDAZFDBAGRTsTBkVuFgZFohkGRdkcBkUIIAZFPyMGRXImBkWmKQZF2SwGRQgwBkU/MwZF
bjYGRaY5BkXUPAZFDEAGRT9DBkVuRgZFpkkGRdlMBkUIUAZFP1MGRW5WBkWmWQZF1FwGRQhg
BkU/YwZFcmYGRaJpBkXUbAZFDHAGRT9zBkVudgZFpnkGRdl8BkUIgAZFO4MGRW6GBkWiiQZF
2YwGRQiQBkU7kwZFcpYGRaKZBkXZnAZFDKAGRTujBkVupgZFoqkGRdmsBkUMsAZFP7MGRXK2
BkWmuQZF2bwGRQjABkU7wwZFcsYGRaLJBkXUzAZFDNAGRTvTBkVu1gZFptkGRdncBkUI4AZF
P+MGRW7mBkWm6QZF2ewGRQjwBkU/8wZFcvYGRaL5BkXU/AZFCAAHRT8DB0VuBgdFogkHRdQM
B0UIEAdFOxMHRW4WB0WmGQdF2RwHRQwgB0U7IwdFbiYHRaYpB0XZLAdFCDAHRT8zB0VyNgdF
ojkHRdQ8B0UMQAdF</AssayXData><AssayYData Points="3000">AUmnPmgipz7mrac+XyWmPnN2pD7eWqU+GxWjPodNoz5ZM6U+ADSkPpK1oz6DFKQ+v/yjPiAJ
oz6MsqI+lLmjPqdMoz4u/6Q+NiGjPug/pT7QBKI+HqmjPh6/oj61aKQ+6CWjPiFBpD5BwqI+
BWyiPj1Poz6r8aQ+xAKkPk1toT6AL6I+4MqhPoq0oz6I+aI+EyKkPk4+oj65F6I+uCCiPhQk
oj7ciqM+QI+iPqBXoj79QaA+aVOgPsXdnT5OcaI+KyagPrqIoD54jKE+mx2jPtEToD5+xKE+
4JufPtCOnz7hq6E+ByyfPvwMoT4nOZ4+sJ+fPs/UoT7biJ4+vnuePt9nnz66/Zw+hTGePgUb
oj4Zbp0+2QWePhnZnj5RiJ4+LsuePo5Unj6svZ0+5wudPoHVnT7rBp4+kD2ePkDknD7KlZ0+
iFSdPtllmz72Ip4+Qy+dPu6enT6XFZ0+bHqePjainz5stJw+Rv2cPoZrnD7UDp4+1e+bPi0r
mz4sRp0+oYebPg5hmz5aXp4+v3ydPsbhnD6iCJ4+BM2bPsz6nz4Dj5s+O36bPjZjmj7or5w+
NWWcPtLOmz4lKpo+/KWcPqEgnD7siZ8+fnqbPtd3nT5dQp0+Ob+bPnI7nD4qHJs+BDGbPimh
mz4YI5w+g8eaPjU9nD7A3Js+snqaPrDxmj4+UZg+GOeaPgujmz6KF5w+veeZPhbQlj56Y5g+
J+eaPvuPmj6p75o+PhSdPoaAmD7OEJs+SOqZPgESmz4FEps+EDCaPq9gmD4Gi5g+cdOcPuDr
lz5hFJk+T6GZPkdKmz7+tJk+8b2YPhjwmD5HsZo+rq2YPkVPmj634pY+ZYeZPuyAmT6ZAZ0+
b2qYPjoomT5K75k+q4OYPi9pmD47IJs+zuOaPhzUmT6RjJg+dkGZPgQ+mj6fPJk+Hd6ZPv+k
mT6LOJk+2BKaPrBamD4p5pg+teWZPh3Vlz6AZ5k+weWYPoShmD6ZTZo+y4eYPkHgmT4eJ5g+
cnaYPiatlT4Qm5c+liCYPsawmT797Jg+f/uZPg9imT4XaJg+YuCXPlC0lj76pJY+D8eZPqBH
lz6rYZg+LhaZPrQklj6ciJY+//+WPhtvlT5r7Zc+mMGWPpTZlz4QH5c+nVaYPkwCmT74JZc+
p9OWPrPulT4ynpc+kBGaPmKKmD4NeZY+SUqWPp1amD4HA5Y+QdyWPtXGlT4xyZc++X+XPlQq
lz5v/pY+cbCWPjzelz6EwJc+0DWYPrmclj6JrZY+My6VPhCKlj7Ki5U+K1aVPspSlT52U5Y+
qNaWPoT4kz5zy5o+p0yUPioLlz7iyJQ+QAqXPvtVlz42QJY+RaOWPqpclD6rFpY+P0CUPrLr
lD78wZU+V62UPpkKlT6O8Zc+R1mUPvAIlj4XJZU+OGKWPsH3lj5NFJQ+HoKWPgSZkT4FvZU+
65CWPhGNlT4Ud5M+CmGTPj0wkz7wnpU+TAGWPoI4lz5iiJQ+zmeUPtIJlT7KlZY+En2UPgKj
kj5GH5Y+1u2UPq/ElD7aYZQ+n+2UPunAlj699pQ++7uTPv3+lD46+ZQ+nemSPiL9lD7jvJI+
TZGUPqDSlz59ppQ+jt2TPg1ilD42UpU+v2mVPiNMkz7FKpU+o8KUPtrglD7CeZM+InmTPkNB
kj5TcJY+OIaVPtJ6lD5xepQ+eSWUPiDTlD7K7ZI+/SuSPnNjlj4p95M+KluUPto8kz7tfpM+
4TOUPopzlT4/CZY+14GVPuWgkj5bCJI+7ZqTPiCEkj6qdZE+ibKUPt2XlD5Ja5Q+dg+TPuks
kz4+rpE+K9eTPhgClD6l75M+mruSPgUCkj4acpM+UmeUPrHvkj4vWJU+v+aRPjpYkj69UpI+
R8SRPrTukD7jK5I+zJmTPo49kz7SBZM+xt6TPhgCkz7kCJU+Mt6TPlszkj7oCZQ+67mVPgzD
kj60+pM++eCRPozfkT5LeZI+EiyUPmTUkT5o2JE+oGySPjFjkz5n7JM+/vOSPnHtkz5kwJE+
zmGUPruBkD4vjJE+cU2SPiVpkj4bzJA+4BSSPotvkT72QZM+UBWSPpP3kT4K1pI+n0aTPo/X
kT43QpM+5/qSPuCrlD4ao5A+e0KTPrUxlD41TJM+t/uOPrGikT6ZtJI+0qyRPux9lj7YgZI+
EzmSPn0PlD5qS5I+Y+KQPnvxkj4DqZA+gZqPPhQykD5Ek5I+NzyRPn0lkz6NwZM+beKSPgB9
kD7tv48+XPqQPrxPjz5wxJI+NGGQPlkrkz4NBJA+NsmPPhBbkj4hp5A+Pv+OPqOrkT51vJA+
opKNPultkT7GGI0+ayCRPkMvkD60A5I+k02SPt/Jjj5M/JI+e2uSPrDCkj59o48+3zOPPklz
kD4lw5I+kYmQPmXqkD7FBJI+qjmSPtEPkD6oE5I+3TmRPqGukD5P8ZE+fxqRPgjFkT7rFI8+
Xl+RPoyJkT6iiJA+Y8qRPpDakT6RF5Q+bTuSPonckD6ASpE+XNWRPp7ajj6bkJE+58WPPs5C
jz7hTJI+7A2SPrlKjz4oFZA+16ePPvEHkD7Ow5A+WwyQPhipkD4J/48+ASOQPlvkkT4MZZE+
OeaNPof3jz7kepE+mNGPPlQvkj6LiJA+0bCPPoAYkD43gY4+E6ePPmDmkD60SJI+qAGQPmog
jz4XX5E+dUeOPuj2jz4g8pA+fxmRPikEkT7p944+uEuPPnQJjz4cLI8+CeaRPsv3jj5SY5A+
dHiPPiHWjz4UsZA+7pSOPjHujz5XPo4+pQaQPq1xkj53lZE+cOKPPvk+kD4hrZE+tJ6NPgSn
kT7EuY4+aWCPPpEFkj45JZA+if2PPh7fjz5/WZE+owGQPlD+kj6XfZE+JZyPPo9ljj6Nho0+
m4GNPpPwkD5hbpM+usmNPgAlkD6drI0+WSiQPv0xjz6itY0+xJ2OPnW1jj7qzY8+fZGNPruv
jz5Gn5A+15iQPh50kT4GVo8+AQKRPp0bjz5hfo4+C5yOPgnZjT5F7I4+TSWQPl7yjT61eZA+
kBCMPiOujj70PY4+5wuOPonajT7Hs4w+PmqSPtD5jT7cFI8+sSuOPu1rjz6N8o4+fd2OPgAG
jj5YXY0+Jr+LPsSUjT4UjY0+1p2PPhOzjD4V7I0+rjiQPtIQjT45q5A+Br+OPn7RjD7B3ow+
qniNPti8jz7Jx44+toOOPvT6jj59VIw+HlOOPuv/jj7L74w+xriPPtRPjz7ADo8+8PSNPln9
jD5YWY0+eiCPPgqgjz5YMI8+mPeLPpogjj6nRI4+UBaRPqKXkD5x+I4+XC2PPvVQjz5j+I0+
meCNPmzvjj5IWY0+oQKRPihEjj5Yn5A+SgyOPn+rjj5x3Y0+ib2OPoZtjj6KCo4+0QWMPvLV
jj6hFI4+gBmPPgA0jz52e4w+cYaPPmTmjj59aZA+HTWOPk3ijT5bcI4+W9OPPktFjD4uK44+
4B6OPqU6jT57jY4+dT+NPi//jT7XVo0+NTGPPtAijj4cuIs++PWNPiqmjj7sCow+lNiMPiPD
jT5CmY4+EjWNPnKVjj4p0I0+gDSOPkD4jD7QWo4+3VyMPoLJjj4O8I0+5kKNPvVPjT63Go4+
t+qNPl3AjD6bA4s+dTqMPkEIjT6GUY4+BqaLPkI7jT5ixow+ciGRPiA/jz6M7ow+chWNPgZx
jT5M8o4+/YuLPk2hjj5qo4w+Jb+QPlrbiz4yLY0+AUeNPlo9jj6bLZA+jE2OPgHNjT5pVos+
ufaMPmruiz6SfYw+n3KMPmaFjT6Eao0+N56NPgEijT4yqYw+nDSMPuf+jT7IDY4+WteKPgtM
jT6drYs+XJyMPsc0jz5/5I0+EOeOPiGDiz5DOI0+n6ONPjqrjD5kh4w+oU+NPqTHjT7+Poo+
wSOOPgMaiz5hYow+gmqMPgVKjj4vcY0+zuKMPsWajT4yOIw+BreMPmVWiz4/PY4+7+iLPqMQ
jj5XYY4+cbSLPjUjiz41LI0+atmLPlV3ij5f3Ys+WVmMPrVdij68Ho0+u7uMPjOHjT6q+o0+
IXqNPrcEiz4vEo0+K3WKPsl0iz7Aco0+hKqLPsCojT4KhY0+oeCKPigFjD4POIs+fQmOPrmp
iz4s4Yw+kFGMPqgHjD5B1Yw+wb2NPnDxiz6E1Y0+gf+LPqGmiz4s0Yo+ReCLPlP/iz4ViY0+
xaSKPhLyjj5T44o+xqCLPkUWjT6/1Is+aXqMPmDkiz5fB4o+ctiMPg8MjT68X40+rk6OPsFP
jD5bOIw+DAqLPmKPjD7ztIg+L5eKPrYojj7ZOI0+4zmMPmEtjT7jzo0+N+6IPjhjjD66bIs+
z22MPob5jT7xA4s+etKMPk0BjT7X04w+afSLPklvij6Uwos+AfqNPn2wjT5CSIs+5VqLPmKl
jD5Ul4w+976KPm4yiz7pJIs+l9yMPjWSij5eC4w+TbGMPthTij4mso0+opeLPlWqiz4iwoo+
w2yLPnctjD5AG40+TYaKPpLzjD6Booo+IFaMPiByiz4iTIw+jYmKPtVvij5BVIs+f62MPmKQ
ij7m+4k+t4eNPn0/ij4L7Ik+D6eMPj5jiz6nxIk+3cOMPsAjjT4K3os+b16NPkJ0jT5fXow+
G56JPtynjD6NPI0+xgmNPkvNiz6bDow+uSiMPsCLij5osIs+vtqKPpppiT7oRos+AOWLPk28
iz46RIs+WcGJPh1tjD4atIo+aZKJPsMCij4yZI0+eX6JPuDjiD57ZIw+4OKNPgyTjT5r04k+
hJiKPlfqjD5cwIs++J+MPlPTiT51KI0+L9eLPvI1iT7JpIw+fZeMPv6Ohz7sCIw+qwaMPg5Y
jD4WW4w+DWqLPmmsjD6zx4k+YhGOPrb/hz4fDY0+gr6JPnGvjT4bFos+vyuIPkvOjD7Weoo+
IK+IPhIBjD5IaIo+Ra6LPleYij5A0os+HPWLPpGaij7ueYo+8EWLPjU5iD45BI0+lmmKPgR1
iz7aOIk++DmPPkjeiz6elow+OvCKPo3Pij6HsIs+kFKMPm9MjT4vbYs+wZmIPusOjD4R7og+
I/uLPhXvij4EkIo+nqaKPmufiT6/DYw+Ff+KPhDoiT7pP4o+FLyLPmsBiz5yWow+GwWNPtft
ij5UAow+rliLPnoiiD5oi4k+VkeLPp+sij6gHIw+xq6MPliViz7At4s+9keKPi1Lij4bGYs+
5AKIPg4Giz5hpYo+cdWJPjfajD7MJIk+2qKKPsqFhz4H1ok+4ImNPuRXij5GjIo+yHGJPuY9
iT7Veok+HqOKPiiciD7vsIc+9BqKPh3sij7fT4s+P0OKPswZiT6JxIw+0oiLPnhBij6NqIk+
eJiKPjy+iz4CAoo+hfSJPt7Tiz7ve4s+MGKIPipXiz7vxYs+x/2IPs2iiD6Gbos+0U6KPuLP
iz6QpYo+/5yKPrTBiD6ao4o+uKqKPnCKiz4XE4s+1DeJPr9eiT668os+BpOLPhk1ij7HrYk+
pSiKPv+Fij53OYo+jDiJPnPuiD6QkYo+7GmKPu6niz4rIog+fB6IPn2ViD7UTIo+J6SHPtoB
jT6txYg+fKWJPpLyij79l4s+9a2JPpmwij5qVI0+sTSJPkdWiD68mog+f8eKPiOTij6Bw4k+
kJ+HPnpIij7rIoo+BVuHPpowiz4A2Ik+0OCJPnFKiD4bxoY+ZUyIPiRjiT5xM4w+4U2HPs29
iD5bFYo+PACIPsEyiT7dFYo+TTOKPiCQiD7kPIk+aLSIPu9PiT4tp4s+tHKIPhbmiD61A4g+
Je6JPrk6iz4aXYk+K26KPsaqiD7MJ4k+RB6JPuMfiD5GUow+meiHPkZniT5Mi4k+QGeJPut7
ij5uyIk++fqKPtOiij6Xbog+U+WKPkPkiD5BOYk+u1WIPt9eij7g2og+efuIPkG+jD6Ppoo+
RVqGPgI0ij4h0Is+ZCmJPqu3ij753Ys+sm2KPkDliD7znoo+5yyKPjcliD7FT4g+u3KKPjvR
hj6sHoc+VReLPtqsiT56eoY+H/aJPg44hz4gd4g+6myHPvW+iT6qa4o+1K+HPtPjiT6V/Ig+
29SFPmOIhz4G+oc+AIWGPoqciD6HY4Y+tMeGPsxVhT5WaYg+gZGJPrZjij7Mj4c+UWiJPrN/
iT6o64g+gr2KPpfjij4UZYg+de+JPgE4iT7mo4c+1ACLPvFLiT7XiIg+N3KKPn/1iD5Pv4g+
wXKJPvkxjD43/oc+OsmJPpqshj48UYk+K2uKPoR5iT7U14g+7QeJPo7ciD54LIk+0xqKPoJO
iz5qtYg+SdCJPvdQhj4M3Yk+GuKJPkNSiT4kmok+GzuKPm/nhz6Tt4o++PaHPh4Lij4KMYo+
q2yMPs6Phj7MQok+JTWIPrXShz5FPYk+WASIPg3piD6kg4g+1QmLPhysiD7R9oU+7aWJPnO8
hz5BGYg+XQSMPq74hz5k/Ik+xP2HPud1iD56kIg+f/iHPtKKhj7W9oc+xcGHPresiD65vIc+
almKPpiohz401og+CCiJPsLqiT7Ng4g+Jp2KPv1WiT6pgYg+zlKGPndbiT4ZPYo+yRaIPsCO
hT7aBIg+XWGHPqIYiD7q3Ig+3WOHPrlkiT6LWYo++FWIPmRdiT4ndIk+NgSKPkediT7Y04c+
+pyHPpV1iT7dwok+qhmHPnmqhz5oz4Y+3HGJPvGYhz6uM4g+2xyHPgfMij7dRYc+pwaIPvMb
iT7hNIg+BbGJPp9lhj4iOog+pNGHPv8liT4b84c+RKyHPlMQiD5+JYc+g+iIPuY/iD7/pYk+
/fSIPpbxhz4Jboc+P6+HPm8xiD6zd4Y+MWCJPg7biz5VZoc+kOeHPm2fiD6pLoc+kSqIPuRW
iD60kYU+UcmIPuKgiD7QWYU+MrqIPk1bhj6uwYY+cu2IPpq6hT65hoY+pZuHPpJCiD4CRog+
xCmJPmZOiD78aYk+I3mIPglkhz7WtYc+Q8SHPqO2iD7Ll4Y+l+mHPqxkhz6Bv4c+P7WIPlg6
hj4E+YY+o/WHPhvQhz6lFIg+m/GFPsuQiD4jl4c+sg2HPllviT6MXok+VQKJPhIVhz7dC4c+
PzeJPnDChz63EIc+IAaHPs18hz6N04g+o++IPm6jhz5r/YU+g22JPsm0iD6otYg+r5WIPn2Z
iT6V8oQ+vSSIPubehz7UHIg+Qx+GPlApiD6fDIg+TemGPhePiD7KV4c+jHiIPvuWiT7hqok+
r7uHPkQyiT7HbIY+ScqIPkJliT7KP4g+5GKHPoyrhz5st4Y+wmGHPkILhz75nIU+ZYaHPn09
hz4j6Yc+SbKHPqX7iD4J74Y+eP+FPoXBhj5OdYg+0GuIPjxZhz41N4c+jBmGPlk6hz7pDYg+
jxSGPnQIiD5UPoc+YVGIPtVzhD7eEoc+W6KEPqeUhj7/Oog+/lOGPgmYiT5VJok+2UmFPtlg
hz5YsIU+5OmGPrGziT4upIY+V5GHPnimhT5iMog+n2WIPuheiT6JnIc+SoyIPqbIiD7pFoY+
yeKGPrcIiD6GX4Y+672GPlvHhj7JRIk+I4eFPm7Chj5lEIY+5eSGPtTChj42N4U+qO6GPj+V
hj6flIU+FOeEPixihj4yBYk+GYyGPuMIhz5WioY+8HaFPkCkhT5bBYk+fiyGPhdLiD7bcYc+
qjOJPlPAhj7gqoU+AP2EPrYghz7mMYg+buSFPvmuhj5Hkoc+l5OHPmtJiD6AB4k+0t2GPlXM
hj5gVIY+M4SJPmuthj5eT4g+kGOFPgKMhD7cz4c+LGCFPndYiT5vrIU+A6mIPkKShj7rvYY+
JguGPrKqhT6iA4Y+vgmHPsROhj4VCoY+lkyEPsghhz7BQYY+y9CCPmQGhj7/EYU+006FPs3k
hD5ZM4g+rJqHPuZlhj66IIY+J0+FPqjFiD4yhYg+Ua6EPnCziD6mXoU+qr+HPlc1hz7D4oY+
FLGFPj+uhz7xgYY+fEuGPssXiD4E2YM+MSuHPkyHiT5cWIY+a7KHPvkshz5ta4U+DLOGPstY
hD5xu4U+H0SFPjc8hT61fIY+BFCFPtjGiD5OP4Y+HWeEPhoXhD7dSIM+AdqDPst+hj5Ev4Y+
SMeFPi3YhT6FUIc+0q2IPnldhj6hTYc+6eeEPo0whz5v9oU+mNyFPkyHhz5CVIc+KvCFPhWQ
hz4efIU+tDyGPlE/hD66u4Y+aU6IPjrrhj5FmIY+AJ6GPq7Jgz5jkYg+ouqDPpR8hT6bvIU+
vO2EPmS5hT50N4c+IZaHPuwjiD6WjIY+o1CFPtHphT7ziYY+f9OFPmKvhT4OqoY+zNOFPrFo
hj5Fo4U+HwiGPpgJhD7RYIU+LpyGPi6Yhz51xYU+706GPoyjiD4EKYY+jX6FPq6whT6YE4Y+
XU+GPvoBhz53Boc+6Q6HPgUDhT4EaoU+xgOFPmXagz6Fk4U+5y2FPriLhz4c7YY+OpWFPleB
hj7cPYc+s1yGPhmUhT45qoQ+jKGHPiALhj6F4oY+yWiGPnGshT6zG4Q+Z1GHPh/shT4XRYU+
y7OGPnH7hz6X9IY+F3uGPmjChz5MZYc+3G+EPulIiD7eQIc+SamFPnPqhT5MyIY+c+uHPktZ
hj4574M+7MOFPpwBhj5i04Q+oU2GPidwhj4btIQ+qGGFPkPKhT46MYY+qHSGPu5ehj5oAIU+
SdiGPsm9hj7LxoU+2v+GPneQhj7AaYU+OXyFPkGehD4GB4k+vpaFPvQHhT6zxoY+5G6FPoB6
hz4GIYk+WceHPqiVhD7WEYc+KUOGPu4DhT6/1IY+d5SGPv9Mhj4oQYY+lWCGPtf/hD45CIQ+
XvyEPkzDhD4z84U+xU2FPoMOhz4RYYU+k8WGPqqYhz4fB4U+fzeGPvc7hj7U8IQ+QYKHPldL
iD503IU+MoiEPtbnhT5UtoA+PmKEPqCKhT5EG4U+XG6FPpUthj5adoQ+xxSEPgA7hj7cmYM+
dBCGPkOwhz5EdYc+voKEPs8/hj5eWoU+Ah6HPn/QhT4U94U+NjGHPnqrhT5UHoU+fqSFPvfy
hT71CIc+K5yEPumFgz4QIIE+ypOFPihjhj4P0ok+Ql6EPt/Sgz4gI4g+NbGDPthQhT6aVoI+
qjKFPlXFhT6z7Ic+YXSGPo3Whj7DXYM+pXeGPmbAgj7IlYQ+NfWEPtq7hD7TjoQ+gbaGPt7h
hT5KJIc+QXqFPnAYhz7QE4Q+526HPqiWhj6CS4U+W6uGPo/phz7TuIQ+I6GEPratgz7uroU+
HoyFPpc1hD4MOoY+5H6GPp+chT7KHYU+tveGPp+NhD4FYIY+EDmDPpfXhT7BFIU+J5GHPlH5
hD5sJIY+LW6CPvy+hj4BeIc+EH+GPgPnhD69I4Y+5ZKEPqRKiD6+0oQ+/1OEPkxWhT7PNIU+
oNWHPjSJhj6lXYc+vGiEPvqAhT5zBoY+VPKFPpgDhz6Fe4Q+dTyGPneRhj4vbIM+czOHPtQ4
hT4ciYc+prWFPkWSgT6nGoQ+kwmGPhTmhT5rdYQ+WEGEPoZKhz6laYU+Th+FPnkHhD5EN4Y+
lDqHPlBRhT52XoU+P7SFPjDzhD4oqIQ+2xKFPtBihT4eKoY+CKSGPil+hT46IYQ+gjODPqrY
hj78hoI+udiFPoTrhT5E6YM+/DWFPvtXgj6OboQ+rSKFPvC6hD7aIYY+V36HPsnggz6AwIQ+
pYeEPgynhT5ktIQ+2IWFPvQZhD6o/oU+PWSEPunXgz5ZboY+A2WDPrlwhT5arIQ+ZdaEPrVs
gz5c44Q+q1OEPvazhT4jNYc+XJuDPm2LhT7OA4Y+9HmGPgV8gz6xBIQ+0YeDPoRghj6YVoU+
nWaEPjJRhD5UJoU+e/iEPkC7gz5UNoQ+0JOFPl3Xhj52nIY+9JyHPnb9gT7iqIY+WrGGPnMN
hT4bdoY+Fz6EPglZhD5PYoQ+DkCFPgBCgj79IIY+nGqCPi2MhD5V+YQ+jCaGPgzZhT4NKoU+
pTqDPuKngz7zBIQ+VLiCPiD+hD7suIU+DjOEPlqDhD6zQIQ+WkyEPgL+hT4sQ4Q+MraFPruH
gz4Co4Q+d9eEPvvrhj78b4U+UHeFPu2bhD6fvIU+Z3mFPj1Hgz6N9YM+wpKEPiLAhD4ZEIQ+
ggCFPiV2gj7ysoU+YYWDPomEhj4Sx4Y+8YaFPnT6hD5Zz4Q+NGWHPoJGhD7gJoY+LkGDPlI5
hT6/xIU+MuSFPuNPhj7H7IQ+60OFPjkvhD6MfoM+vb6EPrHXgz448YQ+cGGDPrXdgz7OsIM+
tquEPlDMgz53jIQ+griEPiZ6gj60QIY+QvqGPpCIhD6zvIM+J12GPkvsgz6CvoQ+gt2EPgFh
hT6WAIQ+XpuCPgMIhj5XVYU+4uiEPrJvhD4mlIQ+yZCFPsQvhz7xQIM+j9yDPiDAhD61/YM+
dW2FPgA+hD5htII+R9SDPhLigj4J+oM+qlWEPh2bhj6xDYQ+w3uEPpWxhD7eioY+fGyEPvOl
gz6z4YI+h4CDPvsZgz4NTYQ+EAGFPstCgz7OMoQ+XkOFPu2Ogj7tiYM+xPiFPv+xgz4Uu4U+
ECKGPsDYhD4slIU+5QKCPq/Ghj7YnoQ+7pyEPiX5hT5XHYQ+cQmDPs8KhT5VtIQ+vKWDPrrB
hD5MIIQ+je+EPon8gT4Y/YQ+7reFPhCRgz58eYQ+IV6DPijIhD4ZPYQ+yU+FPvrjgj4194U+
LCyDPigigj64j4M+vxeFPr/pgz5jsYU+ggWDPtb5hD6YWoI+1zCGPorYgz6GYoQ+I7+DPmC3
hD5ZB4U+R3iFPj3HhD6Y3oI++W6EPprwhD7XOIU+dpqDPmHIgT4rI4Q+aV2FPrsihD7f+4M+
h2iGPsV7gz4QyoQ+FJKFPsufgj478IM+ZKiEPvkihD7D5oA+4feDPnfRgz7aJIQ+M0GDPvid
hj75U4U+ohqEPhllhD5nooU+1MKFPkLygz4w5oM+jouDPmYDhD5SMYM+LS6GPppRgT58poQ+
npmEPik7hD6deIQ+6GOEPnBtgz7k9oU+mNmEPmEAhD7OpYM+9iqDPk3Vgz4ZKoI+tmyEPhOY
gz5UVoQ+wfiEPo85hT5NuIQ+lt6EPjN4hT605YM+fOCEPncshT4xOIQ++4KDPpd4gT5i44M+
sH6FPqB8gz59aoQ+l++EPvfsgz5Yk4M+5XyDPoOEgz6jXoQ+3QSDPviYgT4UVYY+H2OEPhgg
hT5TrII+Y5yDPqshhT4wDYM+pRSFPqjFgj7YoIM+AL2DPpifiD4lRIU+qQqFPtD4hD7L3oQ+
vyyFPjwsgj7uV4U+sNyDPuczgz4uyoM+QhWEPqE6gz4Os4U+GEmFPpp8hD4KyIU+C5qEPrct
hD4MJII+r+GBPlmsgz4hD4M+cQOEPh4rhD5YoIE+qvWEPl1ehD4dbYQ+X+KEPln7gD5LaoI+
66mIPldmgj7PK4I+tJSCPg9ghD6rCIU+FgyFPnFfgj6t2oM+wK2DPrOEhT5f2IM+el2FPnFb
hD6mBYU+P76CPq3Bgj4Ne4I+SY6EPjpNgz7Na4I+tXmCPjDGgj7V9IM+XuKCPhKKgj7YjIQ+
deqCPmUKgz6ZbII+x4CCPkc0gz522YI+7eWCPrv1hD4pSYM+dVOFPkrBgj4VT4E+eF+DPn0/
hD7VfYQ+fcyCPuB4gD7tUoQ+4j6EPje9gz7UiYQ+0hOFPl7thT6o04Q+KzSGPoDqgz7Ia4I+
t2SFPi5bgj5SIYM+97eEPlVWhD6xU4M+pQGDPul2hD4y6oM+WhCDPoZOhD7W6oI+h92BPtgv
gT470YM+O9yCPnIXhD7wZoM+a8t/PnNegj6haYQ+8u6FPkSIgj7wiYQ+QL6DPoCsgj5AXII+
lA6EPh2Qgj5ki4M+6lyDPvFlgj4PgoE+CUWDPsIlhT5Dv4I+WM2FPn23gz6VuIE+9mmCPgrD
hD5ZCYM+jNGCPoUWgz5nNYI+K0eBPjHUgT6i1IQ+jOCCPs6pgz7dlYE+ojGEPni+gj7DuIQ+
jpuDPju3hD6h9IQ+BOCCPtQUgz5faIQ+PjuCPsBHhT5ZlYM+DciDPpmIhD6jOYU+bb+DPk08
gj57/IA+zYuDPoAagj4iOIE+jPWBPi1Xgj5MsIA+jxKEPkFqgz6neYM+C/WBPjxcgz71RYU+
uvqDPsflgz6nRoM+uoyFPsjMgz7iKYI+GLCDPo/Rgz5f94E+LoeEPkl9gz40PoM+vG2EPp+g
gz6TYIQ+l4OCPuNMhD5QVoI+/hGEPkGhgz4xuoI+4rSCPn5Kgz4pXYI+LpCDPj/jhT7g9oQ+
F9GBPlrPgT7DL4I+tCSFPqspgz7OxYM+BrWCPrNDgz5aGoI+U2uDPgKXgT6rfYQ+X2KDPm6j
gj5a7oI++r+FPu7Xgj7EAoM+6ReAPh5jhD4e2YM+j9+EPl++gj5/SYM+JBWDPla2gj58d4E+
nHuEPqrjgj64Z4M+nfmCPo9phT7nXYU+k5mFPnfugz5fGYM+hJuEPmfZgD6ZeYI+9KGCPsT7
gT4tzoI+DkuEPhpVgj55HIM+2u2DPtdXgj6QPIQ+P96CPkCFgT6LvoE+kgmDPihfhD69E4Q+
0zOEPunBhD4rqoA+Ul+CPhbpgj7BvIM+isCEPlQ5gz5+w4Q+jZqBPl6Egj5xS4E+R+2FPklR
hT7qiYU+maaEPkQSfz4y2IE+Om+EPhgfgj7tGIM+UG+CPtbWgj5x5II+fEmDPk31gj4KmYQ+
l3eBPmQHgT4VyoI+yaqFPkH3gj5N3YQ+zKSCPgSofj7KZII+Jj6CPvmBgD6dsYM+YwyCPpAZ
gj7TaIE+t/KCPnpAgz7VU4M+WbyDPtDogj6TmYM+oreDPrnpgj7pmoI+2Q2DPnljgj7c1oM+
X2aCPjKbgj4uqIE+c0uCPhYshD4OvIM+yo+APkSYgj6c4YE+3CqDPriKgj7FqoQ+n3SCPioo
gT4XAII+dUaCPvFCgz5vsYM+nHeDPidLhD5xT4I+nc+CPjhhgz5q04A+syaCPlQogj5GXIE+
4qiAPi50gz5wm4E+/VSDPmXPgj6rnII+zCuCPqEZhD7TbYM+wDSDPjlXgT4nL4I+RPGCPiWr
fj7+M4M+eRODPg2LgT7Q4oA+H6aCPqFxfz7Ur4E+7GyDPsZEgj6oPYM+yj+APqkWgj4O338+
0KWBPt2bgT4tHYE+tcaCPs+FgT4bhoI+9oiBPhPSgT41OoI+cQ2BPqIrfz79u4E+ZlaDPoII
gj4ymIE+JiWCPqY+gj4dRYI+5g2CPprxgz4+tIM+x9SDPkBIgD4BbYM+B76BPrnrgD7OaIM+
zkyEPubPgT5tSoM+IbiDPnU3gT6vBIM+aDWBPuCjgT6N5oE+T4eAPlafgj7xsYI+vW2CPrSM
gz7GMoI+RE2CPkTYgz6nJ4E+IHqCPldygT4GqIE++RKBPqYHgz44/YA+D3uBPoEPgj7LeYI+
ILKDPswUgT6gkYI+Kd+DPp5Ugj51zoA+QRCDPqx1gD5ea4M+3yWDPvPPgT73pII+6kaCPv9c
gj6RFH8+CZ+CPqSLgT7hQoA++tCCPo3fgj573oI+QwOCPmX0gz5H3YI+kOuCPs0Zgj4y64I+
iuSAPsRWgT7KvYA+pUaBPj+4gz6XjII+TRyDPqVfgz5054I+QMyBPlBzgT7224M+gbiCPlts
gD4lMYE++5aAPqfngT5DB4M+UsqAPnuUgT7w3IA+bkSDPmySgT5AfYM+3fyAPttYgz5ygYM+
836BPnZThD6me4A+C+uAPhStgD4FNYE+xxCDPrTogD6JVoA+K56BPid9gT4oeoM+8vKAPtsE
gD7EIoE+XSV/PhN4gD7UwX4+q76BPki7gD4MZYM+FY6CPj2gfz7DmYI+xIOBPt8TgT7XTn0+
hmiCPl64gj7SDIA+yH2BPsdPgz4pR4M+VlOBPn6AgT7zsYU+py+BPp/kgj7T0IE+FWeCPmZA
gT77xYE+KpKDPqC9gT7lfYA+l2SAPtkygj59zIM+d5mDPsIugD65lIM+aiOBPogCgT5xAoI+
spWCPrFagD4H4YA+9FeCPvR8gT7odoA+D0x/Phk2gj42on4+qTZ/PsxFfz7KhoI+5AODPvVm
gz6iPYI+OumAPp3Sgj7UIYI+n7eBPusagj6BSYQ+BreAPr0Kgj6WbIM+y6OBPg2igj5LK4A+
JZuCPj/kfj65wYA+4bKAPlKWgT7tMIA+uj2BPouggD7ex4I+iqqAPoJIgj5jnoE+MQ6CPiX4
gT5BfoI+jH6CPuzrgD7MzoE+gxKCPuFugj71GoA+UbF/PgZmfz78ZoE+eAaCPlpwgj4Sf4E+
WmuBPsW9fj7EwoA+UouBPhw8hD5QoH8+23SAPr/5gT7uaII+b9yBPpZmfj7SDoE+oouAPuQs
gz6vzIA+D/GBPlZZfD58MII+Ui6CPqN0gD6dL4E+zD6APp7kgj4/UoA+8756Pr5qfT7MQX8+
CDCAPjMUgT4LcYE+iBqAPkgugj5EloI+MOCAPhvogD5hyH8+CrGCPn91fz4r64M+a6mDPkQr
gz7h5YI+VUKDPs+wgT4sGYE+Q/l8Ph4rgz6WWIA+H7uAPsoqgz6OJIE+XQyBPi6Ggj5LKII+
pbqDPp1TgT4I+38+Ck2CPuPbgT7abIE+4bmCPqI/gT7NloA+3SSBPk51gD7ksoI+XhSDPshP
gj5MF4A+5SyAPqk9gj7/6IA+brqAPqRCgD7QSX8+9NeBPvhzgD5QaIE+KGyAPknggD4QQ4E+
HYyAPkDJfj6oXoE+mAWAPsjhgj5pn4A+/tyAPvbNgj7/5Xs+FG+APmx1gT5s0IE+Z1iAPtxb
gT7yKII+O+B+PpGHgD7V2IA+iFOCPlIjgD6mM4I+mHGBPlWrgT7zzYA+WRSCPutzgj4Hr30+
W6Z/PoGIfT7ZEIE+pCuBPnJxgj52UII+YIKBPiL1gj4JNoI+1Z+BPqeLgj5PBIE+ZrKAPq5l
gD5/Y38+0IuAPj4zgD6Mi4E+aZmAPsQ3gj4ebIE+ucGAPrYjgT7fDYE+1XGAPhj8gD66iYI+
Dv2APhkRgD7caIM+fdN/PoU5gz441IE+F66APmY/gT7sEII+tEyCPoU1fj7fK4E+PTCCPglT
gD4rK4E+czGBPvnIgD4cjIA+ZJmCPsY/gD6q6oA+y1SBPgKCgT6qH4I+go2DPlKZgT4j334+
VXKAPkVegT4YLIM+eP6APq+Ngj6cs4Q+Y8iAPmxmgj5TXIE+JoyBPjxjgD7jyYA+aXWAPkBq
gD5+FII+xwyCPnVngD7l5n4+f+GAPvhPfz5gnYA+FzmDPmaggT47mH4+a02APiQvgj6HXoA+
pjeBPm1mgT4DpoE+K1yBPvE6gD5ufYA+z7WAPilrgT7jL4M+pfh8Pqe9gz4zXII+9AWBPqXi
fD7AJH4+uUCAPr0mfT41YX0+ZCaEPh9xgT4l5X8+qlGBPmTegz4m1YA+cKp/PsEXgD5Hj38+
uwWBPnu6gD7/y4E+M1eCPnYWhD5dFoI+nbOAPm+Ugj6cGX8+LOR/Pu1Bgj6J1oA+706EPtgI
gT4W8oE+WreAPpMHfz7Vc4I+ye99Phgogj5LBn8+/TqBPi5Sgj5Jqnw+Md1+PtBtgT6vfn0+
5QaCPgwagj7OeoE+w2iCPljqfz526n0+B2WBPkXbgD6X94A+clx+PvKWfz7YcYE+6L6APg+R
fz4qFIA+xe6APqrRgj7h1oA+fuB/Pj3FfT4rKYU++Ch9PlP2gD7PJIM+WdiBPmq5gD6QF4E+
4iWDPr1Xgz6czIA+a8V+Pg7ofT7yans+wVWAPiz0fD7SOIQ+q7l7PvkhgT7mSoE+eE+EPpK3
gT5aIoI+oxWCPl0AgT7XKYE+Jz+CPgLCgj5wfoA+B/N8Ph86gD5NrII+eoqAPuSafT6s8oA+
bGOAPurQfD71X4E+S4KBPtoVfj6et4A+8qWBPjXygj7A0YA+geyCPpGafz7BwH8+BV6APqfv
fj4OlIA+I25/PtjtgD4Vc38+gVCAPnmmgj4qhoE+Gp+CPp/lfT7HZIA+rD2APr81gT61VIE+
qSp/PgE5fj5yOYI+</AssayYData></Step><Step><CommonData><SampleLocation>2</SampleLocation><SampleID></SampleID><SampleGroup></SampleGroup><SampleInfo></SampleInfo><SampleRow>G</SampleRow><SamplePlate>1</SamplePlate><WellType>REGENERATION</WellType><Concentration>-1</Concentration><ConcentrationUnits>µg/ml</ConcentrationUnits><MolarConcentration>-1</MolarConcentration><MolarConcUnits>nM</MolarConcUnits><MolecularWeight>-1</MolecularWeight><Temperature>30</Temperature><StartTime>5223024</StartTime><AssayTime>5</AssayTime></CommonData><FlowRate>1000</FlowRate><StepType>KREGENERATION</StepType><StepName>Regeneration</StepName><StepStatus>OK</StepStatus><ActualTime>5.00103</ActualTime><CycleTime>0.2</CycleTime><AssayXData Points="25">P0MHRXJGB0WlSQdF3UwHRRBQB0VDUwdFdlYHRalZB0XZXAdFEGAHRT9jB0V2ZgdFpWkHRd1s
B0UQcAdFP3MHRXJ2B0WleQdF3XwHRQyAB0VDgwdFcoYHRamJB0XZjAdFEJAHRQ==</AssayXData><AssayYData Points="25">xp8EvuLBmb6gTr2+QaLNvsOC176I9N++sALlvpFa774Qr/C+/Er0voB++b5pJPy+Kt4Av9nl
AL+03AK/VeUDv4m+BL+bxwS/dWEGv+mHB7/pdgi/OXgIvwzjCb9WBQu/XX4Lvw==</AssayYData></Step><Step><CommonData><SampleLocation>1</SampleLocation><SampleID>Buffer</SampleID><SampleGroup></SampleGroup><SampleInfo></SampleInfo><SampleRow>G</SampleRow><SamplePlate>1</SamplePlate><WellType>BUFFER</WellType><Concentration>-1</Concentration><ConcentrationUnits>µg/ml</ConcentrationUnits><MolarConcentration>-1</MolarConcentration><MolarConcUnits>nM</MolarConcUnits><MolecularWeight>-1</MolecularWeight><Temperature>30</Temperature><StartTime>5235208</StartTime><AssayTime>5</AssayTime></CommonData><FlowRate>1000</FlowRate><StepType>KREGENERATION</StepType><StepName>Regeneration</StepName><StepStatus>OK</StepStatus><ActualTime>5.00103</ActualTime><CycleTime>0.2</CycleTime><AssayXData Points="25">RJMHRXuWB0WumQdF4pwHRRGgB0VEowdFd6YHRaqpB0XerAdFFbAHRUSzB0V7tgdFqrkHReK8
B0UVwAdFSMMHRXfGB0WuyQdF3swHRRXQB0VI0wdFd9YHRa7ZB0Xe3AdFFeAHRQ==</AssayXData><AssayYData Points="25">AbtbvorS9T1qPkE+/6dBPlK1QD5N4Tk+nfEyPsDiNz63MDE+EwQwPpozMD65pDA+FTo0PtfB
Lz4G6is+jOcvPqvsNT5+rTE+K84uPvJEMz4a+TA+tg00PpAsMT68AzY+xRs0Pg==</AssayYData></Step><Step><CommonData><SampleLocation>2</SampleLocation><SampleID></SampleID><SampleGroup></SampleGroup><SampleInfo></SampleInfo><SampleRow>G</SampleRow><SamplePlate>1</SamplePlate><WellType>REGENERATION</WellType><Concentration>-1</Concentration><ConcentrationUnits>µg/ml</ConcentrationUnits><MolarConcentration>-1</MolarConcentration><MolarConcUnits>nM</MolarConcUnits><MolecularWeight>-1</MolecularWeight><Temperature>30</Temperature><StartTime>5247397</StartTime><AssayTime>5</AssayTime></CommonData><FlowRate>1000</FlowRate><StepType>KREGENERATION</StepType><StepName>Regeneration</StepName><StepStatus>OK</StepStatus><ActualTime>5.00005</ActualTime><CycleTime>0.2</CycleTime><AssayXData Points="25">SOMHRX/mB0Wu6QdF5uwHRRXwB0VM8wdFe/YHRa75B0Xi/AdFGQAIRUwDCEV7BghFsgkIReIM
CEUVEAhFSBMIRX8WCEWyGQhF5hwIRRUgCEVMIwhFfyYIRa4pCEXmLAhFFTAIRQ==</AssayXData><AssayYData Points="25">AO2lvoGP9b5YPAe/1N8Lv+NJDb8LWQ6/G7sPvyo3Eb9eHRK/h4gUvyegEr9FaBS/NKwVvxpY
Fb+nURW/4VsWv6HuFr+Q7ha//7oXv5Y8GL95Hhm/5fEYvyFcGL/OJRm/nxkZvw==</AssayYData></Step><Step><CommonData><SampleLocation>1</SampleLocation><SampleID>Buffer</SampleID><SampleGroup></SampleGroup><SampleInfo></SampleInfo><SampleRow>G</SampleRow><SamplePlate>1</SamplePlate><WellType>BUFFER</WellType><Concentration>-1</Concentration><ConcentrationUnits>µg/ml</ConcentrationUnits><MolarConcentration>-1</MolarConcentration><MolarConcUnits>nM</MolarConcUnits><MolecularWeight>-1</MolecularWeight><Temperature>30</Temperature><StartTime>5259720</StartTime><AssayTime>5</AssayTime></CommonData><FlowRate>1000</FlowRate><StepType>KREGENERATION</StepType><StepName>Regeneration</StepName><StepStatus>OK</StepStatus><ActualTime>5.00103</ActualTime><CycleTime>0.2</CycleTime><AssayXData Points="25">SDMIRXs2CEWyOQhF5jwIRRlACEVIQwhFe0YIRa5JCEXiTAhFGVAIRUhTCEV7VghFslkIReJc
CEUZYAhFTGMIRXtmCEWuaQhF4mwIRRlwCEVMcwhFf3YIRbJ5CEXmfAhFGYAIRQ==</AssayXData><AssayYData Points="25">X2TMPKrSET4VbCw+LFMrPhhmKD70TR0+LuMYPmzEHD4byBQ+CDccPsNyFT590x0+yUUbPpNB
HD4tbxk+XSMcPmvwHj5Fuxg+wncbPqNHHT5eRhw+xxgbPnbZHz5RZh4+gUoePg==</AssayYData></Step><Step><CommonData><SampleLocation>2</SampleLocation><SampleID></SampleID><SampleGroup></SampleGroup><SampleInfo></SampleInfo><SampleRow>G</SampleRow><SamplePlate>1</SamplePlate><WellType>REGENERATION</WellType><Concentration>-1</Concentration><ConcentrationUnits>µg/ml</ConcentrationUnits><MolarConcentration>-1</MolarConcentration><MolarConcUnits>nM</MolarConcUnits><MolecularWeight>-1</MolecularWeight><Temperature>30</Temperature><StartTime>5272039</StartTime><AssayTime>5</AssayTime></CommonData><FlowRate>1000</FlowRate><StepType>KREGENERATION</StepType><StepName>Regeneration</StepName><StepStatus>OK</StepStatus><ActualTime>5.00005</ActualTime><CycleTime>0.2</CycleTime><AssayXData Points="25">TIMIRYOGCEW2iQhF6owIRR2QCEVMkwhFg5YIRbaZCEXmnAhFHaAIRUyjCEV/pghFsqkIReqs
CEUdsAhFTLMIRX+2CEWyuQhF5rwIRRnACEVMwwhFg8YIRbbJCEXmzAhFGdAIRQ==</AssayXData><AssayYData Points="25">OQDzvsuPDr/rdRO/ZYUVv0LUFr/jbhm/q1oav0aeGb/F2Bm/37QbvxjbG79ich2/vHQdv6Y/
Hr/RHB+/1agdvzfdIL/LXx+/zZwfv80MH7+L6R+/XQEgvyqqIL/R5iC/c2whvw==</AssayYData></Step><Step><CommonData><SampleLocation>1</SampleLocation><SampleID>Buffer</SampleID><SampleGroup></SampleGroup><SampleInfo></SampleInfo><SampleRow>G</SampleRow><SamplePlate>1</SamplePlate><WellType>BUFFER</WellType><Concentration>-1</Concentration><ConcentrationUnits>µg/ml</ConcentrationUnits><MolarConcentration>-1</MolarConcentration><MolarConcUnits>nM</MolarConcUnits><MolecularWeight>-1</MolecularWeight><Temperature>30</Temperature><StartTime>5284225</StartTime><AssayTime>5</AssayTime></CommonData><FlowRate>1000</FlowRate><StepType>KREGENERATION</StepType><StepName>Regeneration</StepName><StepStatus>OK</StepStatus><ActualTime>5.00005</ActualTime><CycleTime>0.2</CycleTime><AssayXData Points="25">TNMIRX/WCEW22QhF5twIRRngCEVQ4whFf+YIRbbpCEXu7AhFGfAIRVDzCEV/9ghFtvkIReb8
CEUdAAlFUAMJRYMGCUW2CQlF6gwJRRkQCUVMEwlFgxYJRbYZCUXqHAlFGSAJRQ==</AssayXData><AssayYData Points="25">3uQivgGeuD3WqxM+aAkiPgfXFj5a8ho+7hcPPsxbED7wBg8+lg4NPsf9Dj6Qfg0+Nn8PPoGB
ED6KPhQ+ElAVPqPxEz5X1hM+TaUVPl9jFj4nZxY+qIIUPvaAFj5/cxQ+zcobPg==</AssayYData></Step></KineticsData></ExperimentResults>
