# Supplementary material for: CD147 mediates the adsorption of influenza A virus on the cell surface through direct interaction with HA
Source: Front Cell Infect Microbiol. 2025 Aug 29;15:1647283. doi: 10.3389/fcimb.2025.1647283 (PMC12426278; doi:10.3389/fcimb.2025.1647283)
Supplement: Supplementary file 8 [file DataSheet2.zip › raw data-2/Figure 6/Fingure6 D-I/Fingure6 G/241006_016.frd]

<?xml version="1.0" encoding="UTF-8" standalone="yes"?>
<ExperimentResults><ExperimentInfo Name="Experiment_17"><ExpDescription></ExpDescription><RTDVersion>2.0</RTDVersion><RunID>460CF0F2-678D-4686-806C-99B63B5D4859</RunID><ExperimentType>KINETICS</ExperimentType><ExperimentSubType>KBASIC</ExperimentSubType><StartDateTime>2024-10-06T18:06:47</StartDateTime><MachineName>4QSYCS2</MachineName><UserName>Labuser</UserName><LotNumber></LotNumber><PlateName>241006</PlateName><PlateName2></PlateName2><SensorName>H5</SensorName><SensorPlate>1</SensorPlate><SensorType>SA (Streptavidin)</SensorType><SensorRole>LIGAND</SensorRole><SensorInfo></SensorInfo><WritingSW>DataAcquisition.exe 11.1.0.11</WritingSW><InstrumentType>OctetRED96e</InstrumentType><InstrumentSerial>FB-90287</InstrumentSerial><InstrumentFW>1.0.0.0</InstrumentFW><IntegrationTime>2.5</IntegrationTime><DSPType>CPF</DSPType><DSPStitching>1</DSPStitching><HasManifest>1</HasManifest><InfoHash>-1284881077</InfoHash></ExperimentInfo><AssayParamsInfo/><KineticsData><Step><CommonData><SampleLocation>12</SampleLocation><SampleID></SampleID><SampleGroup></SampleGroup><SampleInfo></SampleInfo><SampleRow>H</SampleRow><SamplePlate>1</SamplePlate><WellType>BUFFER</WellType><Concentration>-1</Concentration><ConcentrationUnits>µg/ml</ConcentrationUnits><MolarConcentration>-1</MolarConcentration><MolarConcUnits>nM</MolarConcUnits><MolecularWeight>-1</MolecularWeight><Temperature>30</Temperature><StartTime>2945367</StartTime><AssayTime>120</AssayTime></CommonData><FlowRate>1000</FlowRate><StepType>BASELINE</StepType><StepName>Baseline</StepName><StepStatus>OK</StepStatus><ActualTime>120.001</ActualTime><CycleTime>0.2</CycleTime><AssayXData Points="600">AAAAAM3MTD7NzMw+mpkZP1YOTT/FIIA/XrqZPzMzsz+R7cw/K4fmPwAAAEDNzAxAmpkZQGZm
JkCWQzNAAABAQM3MTED8qVlAZmZmQDMzc0AxCIBAZmaGQM3MjEBkO5NAmpmZQAAAoECYbqZA
/tSsQDMzs0DLoblAAADAQMl2xkDNzMxAZDvTQJqZ2UAAAOBAmG7mQM3M7EBkO/NAy6H5QAAA
AEFMNwNBf2oGQZqZCUHNzAxBGQQQQUw3E0FmZhZBsp0ZQeXQHEEZBCBBMzMjQX9qJkGynSlB
zcwsQQAAMEFMNzNBZmY2QbKdOUHNzDxBAABAQTMzQ0F/akZBmplJQeXQTEEZBFBBTDdTQWZm
VkGamVlBzcxcQRkEYEEzM2NBf2pmQZqZaUHNzGxBGQRwQTMzc0FmZnZBmpl5QeXQfEEMAoBB
mpmBQT81g0HNzIRBc2iGQQAAiEGamYlBMzOLQdnOjEFmZo5BAACQQZqZkUEzM5NB2c6UQWZm
lkEAAJhBmpmZQT81m0HZzpxBZmaeQQAAoEGmm6FBMzOjQdnOpEFmZqZBAACoQaabqUE/NatB
2c6sQWZmrkEMArBBmpmxQT81s0HZzrRBZma2QQAAuEGamblBMzO7QdnOvEFmZr5BDALAQZqZ
wUE/NcNB2c7EQXNoxkEMAshBmpnJQT81y0HNzMxBc2jOQQwC0EGamdFBMzPTQc3M1EFzaNZB
DALYQZqZ2UE/NdtB2c7cQXNo3kEMAuBBmpnhQTMz40HNzORBZmbmQQAA6EGamelBMzPrQdnO
7EFzaO5BDALwQaab8UE/NfNB2c70QXNo9kEAAPhBmpn5QT81+0HZzvxBZmb+QQAAAELTzQBC
mpkBQmZmAkIzMwNCAAAEQtPNBEKgmgVCZmYGQjMzB0IGAQhCzcwIQpqZCUJmZgpCOTQLQgAA
DELNzAxCmpkNQmZmDkIzMw9CAAAQQs3MEEKgmhFCZmYSQjMzE0IGARRCzcwUQqCaFUJmZhZC
OTQXQgYBGELNzBhCmpkZQmZmGkI5NBtCBgEcQtPNHEKgmh1CbWceQjMzH0IAACBC080gQqCa
IUJmZiJCOTQjQgAAJELTzSRCmpklQm1nJkIzMydCAAAoQs3MKEKgmilCbWcqQjMzK0IGASxC
080sQpqZLUJmZi5CMzMvQgYBMELNzDBCmpkxQm1nMkIzMzNCAAA0Qs3MNEKgmjVCZmY2Qjk0
N0IAADhCzcw4QqCaOUJmZjpCMzM7QgYBPELTzTxCmpk9QmZmPkIzMz9CBgFAQtPNQEKgmkFC
bWdCQjk0Q0IGAURCzcxEQqCaRUJtZ0ZCMzNHQgAASELTzUhCoJpJQmZmSkIzM0tCAABMQtPN
TEKamU1CZmZOQjk0T0IGAVBC081QQpqZUUJtZ1JCPzVTQgYBVELTzVRCmplVQmZmVkIzM1dC
AABYQtPNWEKgmllCbWdaQjk0W0IGAVxCzcxcQqCaXUJmZl5COTRfQgAAYELNzGBCoJphQm1n
YkIzM2NCAABkQtPNZEKgmmVCZmZmQjMzZ0IAAGhCzcxoQqCaaUJmZmpCOTRrQgAAbELTzWxC
mpltQmZmbkI5NG9CAABwQtPNcEKamXFCZmZyQjMzc0IAAHRC0810QqCadUJtZ3ZCMzN3QgYB
eELTzXhCoJp5QmZmekIzM3tCBgF8QtPNfEKgmn1CZmZ+Qjk0f0IAAIBCZmaAQs3MgEK2M4FC
HZqBQgAAgkLpZoJCzcyCQjMzg0KamYNCgwCEQulmhEJQzYRCMzOFQh2ahUIAAIZCZmaGQlDN
hkIzM4dCHZqHQoMAiEJmZohCzcyIQrYziUIdmolCgwCKQmZmikJQzYpCMzOLQpqZi0KDAIxC
ZmaMQlDNjEK2M41CmpmNQgAAjkJmZo5CUM2OQrYzj0Idmo9CgwCQQmZmkEJQzZBCtjORQpqZ
kUIAAJJC6WaSQlDNkkIzM5NCHZqTQgAAlELpZpRCUM2UQrYzlUIdmpVCAACWQulmlkJQzZZC
MzOXQpqZl0IAAJhC6WaYQlDNmEIzM5lCHZqZQoMAmkJmZppCzcyaQjMzm0IdmptCAACcQulm
nELNzJxCtjOdQpqZnUKDAJ5C6WaeQs3MnkIzM59CHZqfQgAAoELpZqBCUM2gQjMzoUIdmqFC
gwCiQmZmokLNzKJCMzOjQpqZo0IAAKRC6WakQs3MpEK2M6VCmpmlQgAApkJmZqZCUM2mQjMz
p0IdmqdCgwCoQmZmqELNzKhCtjOpQpqZqUIAAKpCZmaqQlDNqkK2M6tCHZqrQgAArEJmZqxC
UM2sQjMzrUIdmq1CAACuQulmrkJQza5CMzOvQh2ar0IAALBC6WawQlDNsEK2M7FCmpmxQgAA
skLpZrJCzcyyQjMzs0KambNCAAC0QulmtEJQzbRCMzO1QpqZtUKDALZC6Wa2QlDNtkK2M7dC
mpm3QoMAuEJmZrhCzcy4QjMzuUIdmrlCAAC6QulmukLNzLpCMzO7Qh2au0KDALxCZma8Qs3M
vEIzM71Cmpm9QgAAvkJmZr5CUM2+QrYzv0Idmr9CAADAQulmwELNzMBCtjPBQpqZwUKDAMJC
ZmbCQlDNwkK2M8NCmpnDQoMAxEJmZsRCUM3EQjMzxUIdmsVCgwDGQulmxkLNzMZCtjPHQh2a
x0KDAMhCZmbIQlDNyEK2M8lCmpnJQgAAykJmZspCUM3KQrYzy0KamctCAADMQulmzEJQzcxC
MzPNQpqZzUKDAM5C6WbOQs3MzkIzM89CHZrPQgAA0ELpZtBCzczQQjMz0UIdmtFCAADSQulm
0kLNzNJCtjPTQpqZ00KDANRCZmbUQlDN1EIzM9VCHZrVQgAA1kJmZtZCzczWQrYz10IdmtdC
AADYQulm2ELNzNhCtjPZQpqZ2UIAANpCZmbaQs3M2kK2M9tCHZrbQoMA3EJmZtxCUM3cQjMz
3UKamd1CgwDeQmZm3kJQzd5CMzPfQh2a30IAAOBCZmbgQlDN4EIzM+FCmpnhQgAA4kJmZuJC
zcziQrYz40KameNCAADkQulm5EJQzeRCtjPlQpqZ5UIAAOZCZmbmQlDN5kK2M+dCHZrnQgAA
6ELpZuhCUM3oQjMz6UIdmulCgwDqQulm6kJQzepCMzPrQh2a60KDAOxC6WbsQlDN7EIzM+1C
HZrtQgAA7kLpZu5CUM3uQrYz70Idmu9C</AssayXData><AssayYData Points="600">AAAAABrBa7sL5ZU6H5Auu5TWWrveaJC7Nn5NO33MLLtMzUc6dcXPOhkgZzqwKM06wqbEu+9Y
N7s9pBs7VCjQuh15CjuQCkW6cl1mOhVRSTsVx1y62AO0uteVOLsPrYa7afhdOtevBTtBu/W5
3zZVO74L5bq+Ske7JP2IOz1rAjql6Rw7GyXGOspmx7lagSY7MNivOpxjCjrUjBq6UYyYt4E3
ODr5hfs6JscpO+9Q4jtzSU879A46O1e4bTuaaVq7RwkBO5O0wDsAHNE753x+OcQW1DqPzbA7
kppkO4/CkjsKWIG6DJy5O6S78robK6A7AgmeOyowgztSw7c79dmBOqGhfzsIuxI7aouROxso
xztuxII7NNLvO0Ih+jvwQwM7qajSO27/SjoXU7w7jks+O+SqRjuTqcE7cdWBO72WhTvlxGU7
CB6AO3o+rDqGgYU7fOGXOw9cyjsBVdc71rbpO1WOSjtaFFY7ym3BOx1VvTtoGa86fFrGO5tP
rztguag73i/aO8/2hDqx4Dw7qj6nO8VOxzsR8I47MfXbO6opvDu0jYs72xmbO8F5BzwbFqg7
17D5O0SZGDyCo7c7eHI6O5z1/DuQJY47316/O9VdHjxBvb87s74ZPEh55zupmaY7WRmcO4VW
CDzOWcw7lmqLO9ibvjsQFcU73ktDPEXOCDyFOrw7GqN4O2C6ODwG78k7lSodPEJZkzpVORA8
Chz6O1mquTulVMc7pfXjOol77Dsuyq87u3kGPIBK4Dtei9g7hgq4O0AF2TsxP+Y7aB/VO0qi
MTwVZ587vkreO9kWYzu9PBQ86CfzO5g8YTwzHYo7kpUPPPZAJTymzg88ZEIwO+x13zs9Fdg7
TJUGPKsxETybVrM7C82tOy/sDzynj747773tO5U/OTzb2k48+5DNOz0WFTyrdLQ7st4UPGej
Bjzwg547IrDYO24g1ju67CI8M1TMO+kAFDwXPxo8DouWO6yAMTy1uQI8cUEpPF5eITxYwAY8
uS4ZPK65szt7Sik84KMpPDq6VDy1uAY8Ea5SPN8UVjwguys8hukiPApnoTtNyTQ8SUnAOwMY
Mzwq8ds7bwY4PN5BtTsSjtY7x+eLOwPFMjyucDg85LgBPE3qGjyl4Dc816AdPGHH+jur2i88
Yb0JPOR33DsWB2s84T0xPArKXTw7wDo85FwGPDlmWTwOEQM8occWPN4zJTzpBT0877P0O4w3
Fzx/IR88MfAqPGQTRzwVHzA8VornOy1aJDxApS485BPyO8vXSDxqOeI70agMPOjIsDvmkTg8
sdEwPFEhsDtduDE8TW0FPF609TucBDY8b6cHPJl3+jtYMTY8AusdPD86NTx/QS08N1wNPKuW
LTzhnBU8wABAPPR5Pjyzgx084KS/O500OzxzLAQ8tVwJPLBlVzy+bEQ8bhIqPJBM+DvD9CM8
6YdGPNrcJDxMSFA8KHw1PFscTzyuYP47YbZ4PI9CXzxUMkc8JosRPPUbiDwoHDQ8zHlPPAb4
VTzrESU8H10yPIJm9DvQxko8pV5EPCYWdDxGH5I8L6oUPAqkWTwRqz88ukYIPPgwdjy0mIQ8
XVk/PLPJEjxIxCk8eDE3PHq3YDxaewU8WiwxPEjqMTzjG2k8yhJePAMnLDyZmV48FWBQPKEJ
PDzkg+07toVCPKpBSDzFW1o8AaBePAX7LTzhViU8pzTSO3hDRTxDOEI8u4xYPAczTzweRIM8
utdRPFmOJjzbqWo84FKBPPYyLTy/Pks8PjYVPIfxAjzvklI8Ct6NPHPjTTzx22U87v12PFZp
SzwtEkE8PyAuPCyrXjzbMCc86CJNPLIEcDx7l2E8r5JOPGI/czxJWh082Pk3PKLYPTzMkHs8
29ItPNN9azyllpI867wpPP9ZbDxsEUQ8SkdHPJciVDx3wFs8CtRePJhWezzrk2k84Vg1PHBe
hzxhAjs8tIA3PKFAdTzCEHg8eF5tPIxMTTxBSzo8EwwaPBrjODznqC88wFA1PNb0RDzTQos8
/GNNPBgWRTzcLmQ8x0dGPGxDBTxSmUs8W8tEPD/FWTyOC3Y8iDgCPCaTfjy+0FE8fA45PP3N
SjzxzBE8XEqyO4QRODzSx3w8b8A+PFhZcTzmIDY8sztKPMWOJDzxfFE8x5RePMNmWzwjO2I8
YW5oPKDCLDwnI3w8WSVAPPD0hzxkWwU8V7Q8PLqgZjyQyzw8Uq4iPI4yQzxx61M8BkZ8PC62
Pzy0EFY8IUIlPOfKGDw/mWs8uN+oPItWPDyw/H08uxVXPDKwbzwMWzw8KW72O28WWTwzcHk8
jKp9PH9yYjywW2g81RaEPB+hYzzTr1o8ifYPPIOHXDwqlEE8RcRfPDgHZjxvST48uFBpPKTR
XjzNQTI8rpB7PJi7eTytkFk8/yA3POZ2PDz7DV88JlxNPNmOhDxSsTk8Umd+PHF6bDzqvEg8
DNsAPIaffDywBD08UlZCPE/XgTzfj148S9WQPHcoOTxTOyw8QO+EPCZHTTzSwII86HMMPLZN
NzyPwUo8qF1sPIqvITyeJn08Kh9ZPG27LTyfUHQ8LpJsPHw9VjxIy2o8TmxGPHQRljxD8HQ8
M1U5PGIWXTyWTz48EN+APOUefzxLyUM82kpHPO0vHjw9qEM8tmNzPGjTYDxDB3o8CI1ePEB0
UzzFyIA8hDNQPFIZiDxOdWc8ckxbPJ8MXTyvCzc8CFdZPLObgDzuzYQ8LmEwPK/hbTwlQTs8
aWlkPBfSRTwCsnA8thNAPKhwYTz+bWQ8t5VsPEgPmTzppWM8HsMYPGe1YzyddWs8U/OEPC48
Yzxcm1U88L5ePPPFhDzL+Eg8YRVcPGniljyBRzg8rRNLPB2DcDynFoE8PLaRPBhylDystCo8
ZEB8PDLSdTxROEs8grofPMpnEDzLCGk8fhdpPJiVNDzWqjw8BmGBPIMtUjzkGF08fbyCPAem
hjw6NIU8FJtLPJEeWzwP5Ek8JbZKPNnMgTyu9BI8zu6IPBZFWTwPgU88lTtuPCXeZzwlY448
og50PKY5iTz4Q108JeCSPPg0gzyEp4g8E+czPHl3kTzhxDE8D/2NPEsIjjwADmg8faNIPFic
Wjxmh3s80MRjPN7eazyIHmo8pDKDPDzmUDwu33A8H/46PPrUZTxHM3E8CL80PLnwdjxQBFc8
wSRwPE17fDxjpx08nK51PDILgzxoDo08</AssayYData></Step><Step><CommonData><SampleLocation>5</SampleLocation><SampleID>mhb2</SampleID><SampleGroup></SampleGroup><SampleInfo></SampleInfo><SampleRow>H</SampleRow><SamplePlate>1</SamplePlate><WellType>KLOAD</WellType><Concentration>-1</Concentration><ConcentrationUnits>µg/ml</ConcentrationUnits><MolarConcentration>-1</MolarConcentration><MolarConcUnits>nM</MolarConcUnits><MolecularWeight>-1</MolecularWeight><Temperature>30</Temperature><StartTime>3130765</StartTime><AssayTime>1200</AssayTime></CommonData><FlowRate>1000</FlowRate><StepType>LOADING</StepType><StepName>Loading</StepName><StepStatus>OK</StepStatus><ActualTime>522.801</ActualTime><CycleTime>0.2</CycleTime><AssayXData Points="2614">gwDwQulm8ELTzfBCtjPxQqCa8UIGAfJCbGfyQtPN8kK2M/NCHZrzQoMA9ELpZvRCUM30Qjk0
9UKgmvVCBgH2Qmxn9kLTzfZCtjP3QqCa90KDAPhC6Wb4QlDN+EK2M/lCHZr5QgYB+kJsZ/pC
0836Qjk0+0IdmvtCgwD8Qmxn/EJQzfxCOTT9Qh2a/UKDAP5C6Wb+QtPN/kI5NP9CHZr/QkIA
AEN1MwBDqGYAQ9uZAENQzQBDgwABQ3UzAUPpZgFDHZoBQw7NAUODAAJDdTMCQ+lmAkMdmgJD
Ds0CQ4MAA0N1MwNDqGYDQx2aA0MOzQNDgwAEQ7YzBEMrZwRDHZoEQw7NBENCAAVDtjMFQ6hm
BUMdmgVDUM0FQ0IABkN1MwZDqGYGQx2aBkNQzQZDgwAHQ7YzB0PpZgdDHZoHQw7NB0ODAAhD
dTMIQ6hmCEMdmghDDs0IQ4MACUN1MwlDqGYJQ9uZCUMOzQlDQgAKQ3UzCkOoZgpDHZoKQ1DN
CkNCAAtDdTMLQ6hmC0MdmgtDDs0LQ4MADEN1MwxDqGYMQ9uZDEMOzQxDQgANQ7YzDUPpZg1D
25kNQw7NDUNCAA5DdTMOQ+lmDkPbmQ5DDs0OQ0IAD0N1Mw9DqGYPQx2aD0NQzQ9DQgAQQ3Uz
EEPpZhBD25kQQ1DNEENCABFDtjMRQ+lmEUPbmRFDDs0RQ4MAEkO2MxJD6WYSQx2aEkNQzRJD
QgATQ7YzE0OoZhND25kTQw7NE0ODABRDtjMUQ6hmFEPbmRRDDs0UQ4MAFUN1MxVD6WYVQ9uZ
FUNQzRVDgwAWQ7YzFkPpZhZD25kWQw7NFkNCABdDdTMXQ6hmF0MdmhdDUM0XQ4MAGEN1MxhD
6mYYQ9uZGENQzRhDgwAZQ7YzGUPqZhlD25kZQ1DNGUNCABpDtjMaQ6hmGkMdmhpDDs0aQ4MA
G0N1MxtDqGYbQ9uZG0NQzRtDQgAcQ7YzHEPqZhxD25kcQw7NHEODAB1DtjMdQ+pmHUMdmh1D
UM0dQ0IAHkN1Mx5DqGYeQx2aHkNQzR5DQgAfQ7YzH0OoZh9DHZofQw7NH0ODACBDtjMgQ6hm
IEMdmiBDDs0gQ4MAIUN1MyFD6mYhQx2aIUNQzSFDgwAiQ3UzIkOoZiJD25kiQw7NIkNCACND
dTMjQ+pmI0MdmiNDDs0jQ0IAJEO2MyRDqGYkQ9uZJENQzSRDgwAlQ3UzJUOoZiVDHZolQ1DN
JUNCACZDtjMmQ6hmJkMdmiZDDs0mQ8QAJ0N1MydD6mYnQx2aJ0NQzSdDQgAoQ7YzKEPqZihD
HZooQ1DNKENCAClDdTMpQ+pmKUMdmilDDs0pQ0IAKkN1MypD6mYqQx2aKkMOzSpDQgArQ7Yz
K0OoZitDHZorQ1DNK0NCACxDtjMsQ6hmLEMdmixDDs0sQ0IALUO2My1DqGYtQ9uZLUMOzS1D
gwAuQ3UzLkOoZi5DHZouQw7NLkNCAC9DtjMvQ+pmL0PbmS9DUM0vQ4MAMEN1MzBDqGYwQx2a
MENQzTBDgwAxQ3UzMUOoZjFDHZoxQw7NMUODADJDtjMyQ+pmMkMdmjJDDs0yQ4MAM0O2MzND
6mYzQ9uZM0NQzTNDQgA0Q7YzNEOoZjRDHZo0Q1DNNENCADVDdTM1Q6hmNUPbmTVDUM01Q4MA
NkN1MzZD6mY2Q9uZNkMOzTZDQgA3Q7YzN0OoZjdD25k3Q1DNN0ODADhDtjM4Q+pmOEMcmjhD
UM04Q0IAOUN0MzlDqGY5QxyaOUMOzTlDQgA6Q7YzOkPqZjpDHJo6Qw7NOkODADtDdDM7Q6hm
O0McmjtDUM07Q4MAPEO2MzxDqGY8Q9uZPEMOzTxDQgA9Q7YzPUOoZj1DHJo9Q1DNPUODAD5D
tjM+Q+pmPkMcmj5DUM0+Q0IAP0N0Mz9DqGY/QxyaP0NQzT9DQgBAQ7YzQEOoZkBDHJpAQ1DN
QENCAEFDtjNBQ6hmQUMcmkFDUM1BQ0IAQkO2M0JD6mZCQxyaQkNQzUJDgwBDQ7YzQ0OoZkND
25lDQ1DNQ0ODAERDtjNEQ+pmREPbmURDUM1EQ0IARUO2M0VD6mZFQ9uZRUNQzUVDQgBGQ7Yz
RkPqZkZDHJpGQw7NRkODAEdDtjNHQ6hmR0McmkdDUM1HQ4MASEN0M0hD6mZIQxyaSEMOzUhD
gwBJQ7YzSUOoZklDHJpJQw7NSUODAEpDdDNKQ+pmSkMcmkpDUM1KQ0IAS0N0M0tDqGZLQxya
S0NQzUtDQgBMQ7YzTEOoZkxDHJpMQ1DNTENCAE1DdDNNQytnTUPbmU1DUM1NQ4MATkO2M05D
6mZOQxyaTkMOzU5DgwBPQ3QzT0OoZk9DHJpPQw7NT0ODAFBDdDNQQ6hmUEPbmVBDUM1QQ0IA
UUO2M1FDqGZRQxyaUUNQzVFDQgBSQ3QzUkOoZlJD25lSQw7NUkODAFNDdDNTQ+pmU0McmlND
Ds1TQ0IAVEP4M1RDqGZUQ9uZVEMOzVRDgwBVQ3QzVUOoZlVDHJpVQ1DNVUODAFZDtjNWQ6hm
VkPbmVZDDs1WQ0IAV0O2M1dDqGZXQ9uZV0MOzVdDQgBYQ7YzWEPqZlhDHJpYQ1DNWEODAFlD
dDNZQ+pmWUPbmVlDUM1ZQ0IAWkP4M1pDqGZaQxyaWkNQzVpDgwBbQ3QzW0OoZltDHJpbQw7N
W0PEAFxDdDNcQ+pmXEMcmlxDDs1cQ4MAXUO2M11DqGZdQxyaXUMOzV1DgwBeQ7YzXkPqZl5D
HJpeQ1DNXkNCAF9DdDNfQ+pmX0Mcml9DUM1fQ0IAYEO2M2BDqGZgQxyaYEMOzWBDgwBhQ3Qz
YUPqZmFD25lhQw7NYUODAGJDtjNiQ+pmYkPbmWJDDs1iQ0IAY0O2M2NDqGZjQxyaY0MOzWND
gwBkQ3QzZEOoZmRD25lkQ1DNZEODAGVDdDNlQytnZUPbmWVDUM1lQ0IAZkO2M2ZD6mZmQxya
ZkNQzWZDgwBnQ3QzZ0OoZmdD25lnQ1DNZ0ODAGhDdDNoQ+pmaEPbmWhDDs1oQ0IAaUO2M2lD
qGZpQxyaaUMOzWlDgwBqQ3QzakOoZmpD25lqQ1DNakNCAGtDtjNrQ+pma0PbmWtDUM1rQ4MA
bEO2M2xDqGZsQxyabEMOzWxDxABtQ3QzbUOoZm1D25ltQw7NbUODAG5DtjNuQ+pmbkMcmm5D
UM1uQ4MAb0O2M29DqGZvQxyab0MOzW9DQgBwQ7YzcEOoZnBD25lwQ1DNcEODAHFDtjNxQ6hm
cUMcmnFDUM1xQ0IAckN0M3JDqGZyQxyackMOzXJDgwBzQ3Qzc0MrZ3NDHJpzQw7Nc0ODAHRD
dDN0Q6hmdEMcmnRDUM10Q0IAdUN0M3VDqGZ1QxyadUMOzXVDgwB2Q7YzdkPqZnZD25l2Q1DN
dkNCAHdDtjN3Q6hmd0McmndDDs13Q0IAeEN0M3hD6mZ4QxyaeENQzXhDhAB5Q7YzeUPqZnlD
3Jl5Qw7NeUNCAHpDtjN6Q+pmekPcmXpDDs16Q4QAe0N0M3tD6mZ7Qxyae0NQzXtDQgB8Q7Yz
fEOoZnxDHJp8Qw7NfENCAH1DtjN9Q+pmfUMcmn1DDs19Q4QAfkN0M35D6mZ+Q9yZfkNQzX5D
hAB/Q3Qzf0PqZn9DHJp/Qw7Nf0NCAIBD2xmAQ1QzgEPuTIBDh2aAQ0KAgEPbmYBDVLOAQw7N
gEOo5oBDQgCBQ9sZgUN1M4FD7kyBQ4dmgUMhgIFDupmBQ3WzgUMOzYFDh+aBQ0IAgkO6GYJD
dTOCQw5NgkOHZoJDQoCCQ7qZgkN1s4JDDs2CQ6jmgkMhAIND2xmDQ3Uzg0MOTYNDh2aDQyGA
g0O6mYNDdbODQw7Ng0Oo5oNDQgCEQ7oZhENUM4RD7kyEQ4dmhEMhgIRD25mEQ3WzhEMOzYRD
qOaEQ0IAhUO6GYVDVDOFQw5NhUOoZoVDIYCFQ7qZhUNUs4VDDs2FQ4fmhUNCAIZD2xmGQ1Qz
hkMOTYZDh2aGQ0KAhkO6mYZDVLOGQ+7MhkOo5oZDIQCHQ9sZh0NUM4dD7kyHQ6hmh0MhgIdD
25mHQ3Wzh0MOzYdDh+aHQ0IAiEO6GYhDVDOIQ+5MiEOHZohDQoCIQ9uZiEN1s4hDDs2IQ4fm
iEMhAIlD2xmJQ1QziUMOTYlDh2aJQyGAiUO6mYlDdbOJQ+7MiUOo5olDQgCKQ7oZikNUM4pD
Dk2KQ6hmikMhgIpD25mKQ3WzikPuzIpDh+aKQ0IAi0O6GYtDVDOLQ+5Mi0OoZotDQoCLQ7qZ
i0NUs4tD7syLQ6jmi0NCAIxD2xmMQ1QzjEMOTYxDh2aMQ0KAjEO6mYxDVLOMQw7NjEOo5oxD
QgCNQ9sZjUNUM41DDk2NQ4dmjUMhgI1DupmNQ3WzjUMOzY1Dh+aNQyEAjkO6GY5DdTOOQw5N
jkOoZo5DIYCOQ7qZjkN1s45DDs2OQ6jmjkNCAI9DuhmPQ3Uzj0PuTI9Dh2aPQ0KAj0O6mY9D
VLOPQw7Nj0Oo5o9DQgCQQ7oZkEN1M5BDDk2QQ4dmkEMhgJBD25mQQ3WzkEMOzZBDh+aQQ0IA
kUO6GZFDdTORQ+5MkUOHZpFDQoCRQ9uZkUN1s5FD7syRQ4fmkUMhAJJDuhmSQ3UzkkPuTJJD
qGaSQ0KAkkO6mZJDVLOSQw7NkkOo5pJDQgCTQ7oZk0NUM5ND7kyTQ6hmk0NCgJNDupmTQ3Wz
k0MOzZNDqOaTQ0IAlEO6GZRDdTOUQ+5MlEOoZpRDIYCUQ7qZlEN1s5RD7syUQ6jmlEMhAJVD
2xmVQ1QzlUMOTZVDh2aVQyGAlUPbmZVDVLOVQ+7MlUOo5pVDIQCWQ9sZlkN1M5ZDDk2WQ4dm
lkNCgJZD25mWQ3WzlkPuzJZDh+aWQ0IAl0O6GZdDVDOXQw5Nl0OHZpdDQoCXQ7qZl0NUs5dD
7syXQ4fml0MhAJhD2xmYQ3UzmEMOTZhDh2aYQ0KAmEO6mZhDdbOYQ+7MmEOH5phDQgCZQ9sZ
mUNUM5lD7kyZQ6hmmUNCgJlDupmZQ3WzmUMOzZlDqOaZQyEAmkO6GZpDdTOaQw5NmkOoZppD
QoCaQ9uZmkNUs5pDDs2aQ6jmmkMhAJtDuhmbQ1Qzm0MOTZtDqGabQyGAm0PbmZtDdbObQw7N
m0Oo5ptDIQCcQ9sZnEN1M5xDDk2cQ6hmnENCgJxD/JmcQ3WznEMOzZxDh+acQyEAnUPbGZ1D
dTOdQw5NnUOoZp1DIYCdQ9uZnUNUs51DDs2dQ6jmnUNCAJ5DuhmeQ1QznkPuTJ5DqGaeQ0KA
nkPbmZ5DVLOeQ+7MnkOo5p5DIQCfQ7oZn0N1M59D7kyfQ6hmn0MhgJ9DupmfQ1Szn0PuzJ9D
qOafQ0IAoEO6GaBDVDOgQw5NoEOoZqBDIYCgQ7qZoENUs6BDDs2gQ4fmoENCAKFDuhmhQ1Qz
oUPuTKFDqGahQyGAoUO6maFDVLOhQw7NoUOo5qFDIQCiQ7oZokN1M6JDDk2iQ6hmokMhgKJD
upmiQ3WzokMOzaJDh+aiQyEAo0O6GaNDVDOjQ+5Mo0OHZqNDQoCjQ9uZo0NUs6NDDs2jQ4fm
o0MhAKRDuhmkQ3UzpEPuTKRDh2akQyGApEPbmaRDdbOkQw7NpEOH5qRDIQClQ7oZpUNUM6VD
7kylQ6hmpUNCgKVDupmlQ3WzpUPuzKVDh+alQ0IApkPbGaZDdTOmQw5NpkOHZqZDQoCmQ7qZ
pkNUs6ZD7symQ4fmpkNCAKdD2xmnQ3Uzp0PuTKdDqGanQyGAp0O6madDVLOnQ+7Mp0OH5qdD
QgCoQ9sZqEN1M6hD7kyoQ6hmqEMhgKhDupmoQ1SzqEPuzKhDqOaoQ0IAqUPbGalDVDOpQ+5M
qUOHZqlDIYCpQ7qZqUN1s6lDDs2pQ6jmqUMhAKpDuhmqQ1QzqkMOTapDqGaqQyGAqkPbmapD
VLOqQ+7MqkOH5qpDQgCrQ7oZq0N1M6tD7kyrQ4dmq0MhgKtDupmrQ3Wzq0MOzatDh+arQ2IA
rEPbGaxDdTOsQ+5MrEOoZqxDIYCsQ7qZrEN1s6xD7sysQ6jmrEMhAK1D2xmtQ1QzrUMOTa1D
h2atQyGArUO6ma1DVLOtQw7NrUOo5q1DQgCuQ7oZrkN1M65D7kyuQ4dmrkNCgK5D25muQ3Wz
rkPuzK5Dh+auQyEAr0O6Ga9DdTOvQ+5Mr0OoZq9DQoCvQ9uZr0N1s69DDs2vQ4fmr0NCALBD
2xmwQ1QzsEMOTbBDqGawQyGAsEPbmbBDdbOwQw7NsEOo5rBDIQCxQ9sZsUNUM7FDDk2xQ6hm
sUNCgLFDupmxQ1SzsUPuzLFDh+axQ0IAskO6GbJDdTOyQ+5MskOoZrJDIYCyQ7qZskNUs7JD
Ds2yQ4fmskMhALND2xmzQ3Uzs0PuTLNDqGazQyGAs0PbmbNDdbOzQw7Ns0Oo5rNDQgC0Q/wZ
tENUM7RDDk20Q6hmtENCgLRDupm0Q3WztEPuzLRDqOa0QyEAtUPbGbVDdTO1Qw5NtUOoZrVD
IYC1Q7qZtUNUs7VD7sy1Q4fmtUMhALZD2xm2Q3UztkPuTLZDh2a2QyGAtkPbmbZDdbO2Q+7M
tkOo5rZDQgC3Q9sZt0N1M7dDDk23Q4dmt0MhgLdD25m3Q3Wzt0MOzbdDh+a3Q0IAuEO6GbhD
VDO4Qw5NuEOoZrhDQoC4Q9uZuENUs7hDDs24Q4fmuENCALlDuhm5Q3UzuUMOTblDh2a5Q0KA
uUO6mblDVLO5Q+7MuUOo5rlDQgC6Q9sZukNUM7pDDk26Q6hmukNCgLpDupm6Q1SzukPuzLpD
h+a6Q0IAu0O6GbtDdTO7Q+5Mu0OoZrtDQoC7Q9uZu0N1s7tDDs27Q6jmu0MhALxDuxm8Q1Qz
vEMPTbxDh2a8QyGAvEPbmbxDdbO8Qw/NvEOH5rxDIQC9Q9sZvUN1M71D7ky9Q4dmvUMhgL1D
25m9Q1SzvUMPzb1DqOa9QyEAvkPbGb5DVDO+Q+5MvkOHZr5DQoC+Q9uZvkNUs75D7sy+Q4fm
vkNCAL9Duxm/Q1Qzv0MPTb9Dh2a/Q0KAv0O7mb9DdbO/Qw/Nv0Oo5r9DQgDAQ7sZwENUM8BD
D03AQ4dmwENCgMBD25nAQ1SzwEMPzcBDqObAQ0IAwUPbGcFDdTPBQ+5MwUOoZsFDIYDBQ9uZ
wUNUs8FD7szBQ4fmwUNCAMJDuxnCQ1QzwkMPTcJDh2bCQyGAwkO7mcJDVLPCQw/NwkOo5sJD
QgDDQ9sZw0NUM8NDD03DQ6hmw0MhgMNDu5nDQ3Wzw0PuzMNDh+bDQ0IAxEPbGcRDVDPEQw9N
xEOoZsRDIYDEQ7uZxENUs8RDD83EQ6jmxENCAMVD2xnFQ1QzxUMPTcVDqGbFQ0KAxUO7mcVD
VLPFQw/NxUOH5sVDQgDGQ9sZxkNUM8ZD7kzGQ6hmxkNCgMZDu5nGQ1SzxkMPzcZDqObGQyEA
x0PbGcdDVDPHQw9Nx0OoZsdDQoDHQ9uZx0NUs8dD7szHQ6jmx0MhAMhD2xnIQ1QzyEPuTMhD
qGbIQyGAyEO7mchDVLPIQ+7MyEOH5shDIQDJQ7sZyUNUM8lDD03JQ4dmyUMhgMlD25nJQ5az
yUPuzMlDh+bJQ0IAykPbGcpDVDPKQw9NykOHZspDIYDKQ7uZykN1s8pD7szKQ6jmykMhAMtD
uxnLQ1Qzy0PuTMtDqGbLQyGAy0O7mctDVLPLQ+7My0OH5stDQgDMQ9sZzENUM8xD7kzMQ4dm
zEMhgMxDu5nMQ3WzzEMPzcxDqObMQyEAzUPbGc1DVDPNQ+5MzUOoZs1DIYDNQ7uZzUN1s81D
7szNQ6jmzUMhAM5DuxnOQ3UzzkMPTc5DqGbOQyGAzkPbmc5DVLPOQ+7MzkOH5s5DIQDPQ9sZ
z0NUM89D7kzPQ6hmz0MhgM9D25nPQ1Szz0MPzc9Dh+bPQ0IA0EPbGdBDVDPQQw9N0EOHZtBD
QoDQQ9uZ0EN1s9BD7szQQ6jm0EMhANFDuxnRQ1Qz0UMPTdFDh2bRQ0KA0UPbmdFDVLPRQw/N
0UOH5tFDQgDSQ9sZ0kNUM9JD7kzSQ4dm0kMhgNJDu5nSQ1Sz0kPuzNJDh+bSQyEA00O7GdND
VDPTQ+5M00OHZtNDIYDTQ7uZ00N1s9NDD83TQ6jm00MhANRD2xnUQ1Qz1EPuTNRDqGbUQyGA
1EPbmdRDVLPUQw/N1EOo5tRDQgDVQ7sZ1UN1M9VD7kzVQ4dm1UNCgNVDu5nVQ1Sz1UPuzNVD
qObVQyEA1kPbGdZDdTPWQw9N1kOoZtZDIYDWQ7uZ1kN1s9ZD7szWQ4fm1kNCANdD2xnXQ3Uz
10MPTddDqGbXQyGA10PbmddDdbPXQ+7M10Oo5tdDQgDYQ9sZ2ENUM9hDD03YQ6hm2ENCgNhD
25nYQ1Sz2EMPzdhDh+bYQ0IA2UPbGdlDVDPZQw9N2UOHZtlDQoDZQ9uZ2UNUs9lD7szZQ4fm
2UMhANpDuxnaQ1Qz2kPuTNpDh2baQ0KA2kPbmdpDVLPaQw/N2kOH5tpDQgDbQ9sZ20NUM9tD
7kzbQ6hm20MhgNtDu5nbQ3Wz20MPzdtDqObbQyEA3EO7GdxDdTPcQ+5M3EOHZtxDIYDcQ9uZ
3EN1s9xDD83cQ4fm3ENCAN1D2xndQ1Qz3UMPTd1DqGbdQyGA3UPbmd1DVLPdQw/N3UOH5t1D
IQDeQ7sZ3kNUM95DD03eQ6hm3kNCgN5D25neQ1Sz3kMPzd5DqObeQyEA30PbGd9DVDPfQw9N
30OoZt9DIYDfQ7uZ30N1s99DD83fQ4fm30NCAOBDuxngQ1Qz4EPuTOBDqGbgQ0KA4EO7meBD
dbPgQ+7M4EOH5uBDIQDhQ7sZ4UN1M+FDD03hQ4dm4UMhgOFDu5nhQ3Wz4UPuzOFDqObhQyEA
4kO7GeJDVDPiQw9N4kOHZuJDQoDiQ7uZ4kNUs+JDD83iQ4fm4kMhAONDuxnjQ3Uz40MPTeND
qGbjQ0KA40PbmeNDVLPjQw/N40Oo5uNDQgDkQ7sZ5ENUM+RDD03kQ6hm5ENCgORD25nkQ1Sz
5EPuzORDh+bkQyEA5UPbGeVDVDPlQw9N5UOoZuVDQoDlQ7uZ5UNUs+VD7szlQ6jm5UNCAOZD
uxnmQ1Qz5kPuTOZDqGbmQyGA5kPbmeZDVLPmQ+7M5kOH5uZDQgDnQ7sZ50NUM+dD7kznQ6hm
50NCgOdDu5nnQ3Wz50PuzOdDh+bnQyEA6EPbGehDdTPoQw9N6EOoZuhDIYDoQ7uZ6EN1s+hD
D83oQ4fm6EMhAOlD2xnpQ1Qz6UMPTelDh2bpQ0KA6UO7melDdbPpQw/N6UOH5ulDIQDqQ9sZ
6kNUM+pD7kzqQ4dm6kNCgOpD25nqQ1Sz6kMPzepDh+bqQ0IA60O7GetDVDPrQw9N60OHZutD
QoDrQ9uZ60NUs+tD7szrQ4fm60MhAOxD2xnsQ1Qz7EMPTexDqGbsQ0KA7EO7mexDdbPsQw/N
7EOH5uxDQgDtQ7sZ7UNUM+1D7kztQ4dm7UMhgO1Du5ntQ3Wz7UMPze1DqObtQyEA7kO7Ge5D
dTPuQw9N7kOoZu5DIYDuQ9uZ7kNUs+5D7szuQ8nm7kMhAO9DuxnvQ1Qz70PuTO9Dh2bvQyGA
70Pbme9DdbPvQw/N70OH5u9DIQDwQ7sZ8ENUM/BDD03wQ4dm8ENCgPBD25nwQ1Sz8EMPzfBD
h+bwQyEA8UO7GfFDVDPxQw9N8UOoZvFDIYDxQ9uZ8UN1s/FD7szxQ4fm8UMhAPJD2xnyQ1Qz
8kMPTfJDqGbyQ0KA8kPbmfJDdbPyQw/N8kOo5vJDQgDzQ7sZ80NUM/NDD03zQ4dm80NCgPND
25nzQ3Wz80PuzPNDh+bzQyEA9EO7GfRDVDP0Qw9N9EOoZvRDIYD0Q7uZ9ENUs/RD7sz0Q6jm
9EMhAPVDuxn1Q3Uz9UPuTPVDqGb1QyGA9UO7mfVDdbP1Qw/N9UOH5vVDIQD2Q9sZ9kNUM/ZD
D032Q6hm9kNCgPZD25n2Q1Sz9kMPzfZDh+b2QyEA90PbGfdDdTP3Qw9N90OoZvdDQoD3Q9uZ
90NUs/dD7sz3Q6jm90NCAPhDuxn4Q1Qz+EMPTfhDqGb4QyGA+EO7mfhDdbP4Q+7M+EOH5vhD
QgD5Q7sZ+UN1M/lD7kz5Q4dm+UNCgPlD25n5Q1Sz+UMPzflDh+b5QyEA+kPbGfpDVDP6Qw9N
+kOoZvpDQoD6Q7uZ+kNUs/pD7sz6Q6jm+kMhAPtDuxn7Q1Qz+0MPTftDh2b7Q0KA+0O7mftD
VLP7Qw/N+0Oo5vtDQgD8Q7sZ/ENUM/xD7kz8Q6hm/EMhgPxDu5n8Q3Wz/EMPzfxDh+b8Q0IA
/UO7Gf1DVDP9Qw9N/UOHZv1DIYD9Q7uZ/UN1s/1DD839Q6jm/UMhAP5Duxn+Q1Qz/kMPTf5D
qGb+QyGA/kO7mf5DVLP+Q+7M/kOH5v5DIQD/Q9sZ/0NUM/9DD03/Q6hm/0MhgP9Du5n/Q3Wz
/0PuzP9Dh+b/QyEAAETtDABEqhkARHcmAERUMwBEIUAARO1MAESqWQBEd2YARENzAEQhgABE
3YwARKqZAER3pgBEVLMARBDAAETdzABEqtkARIfmAERD8wBEEAABRN0MAUS6GQFEdyYBRFQz
AUQQQAFE3UwBRKpZAUSHZgFEQ3MBRCGAAUT+jAFEupkBRIemAURUswFEEMABRN3MAUS62QFE
h+YBRFTzAUQhAAJE3QwCRKoZAkSHJgJEVDMCRBBAAkTtTAJEqlkCRIdmAkRDcwJEEIACRO2M
AkSqmQJEd6YCREOzAkQQwAJE7cwCRLrZAkSH5gJEQ/MCRCEAA0TtDANEqhkDRIcmA0RDMwNE
IUADRN1MA0SqWQNEd2YDRFRzA0QhgANE3YwDRLqZA0R3pgNEQ7MDRCHAA0TtzANEutkDRHfm
A0RD8wNEIQAERN0MBES6GQREhyYEREMzBEQQQARE3UwERKpZBESHZgREQ3MERCGABETdjARE
upkERHemBERDswREEMAERN3MBESq2QREd+YERFTzBEQQAAVE3QwFRKoZBUSHJgVEVDMFRDFA
BUTdTAVEulkFRHdmBURUcwVEEIAFRN2MBUSqmQVEh6YFRFSzBUQQwAVE3cwFRLrZBUR35gVE
VPMFRBAABkTdDAZEqhkGRHcmBkRDMwZEIUAGRO1MBkS6WQZEh2YGRENzBkQQgAZE3YwGRLqZ
BkSHpgZEQ7MGRBDABkTdzAZEqtkGRHfmBkRU8wZEEAAHRO0MB0S6GQdEhyYHREMzB0QhQAdE
3UwHRLpZB0R3ZgdEVHMHRBCAB0TtjAdEupkHRIemB0RUswdEEMAHRN3MB0Sq2QdEh+YHREPz
B0QQAAhE3QwIRMsZCESHJghEQzMIRBBACETdTAhEqlkIRHdmCERUcwhEEIAIRO2MCESqmQhE
h6YIRFSzCEQhwAhE3cwIRLrZCER35ghEVPMIRBAACUTdDAlEuhkJRIcmCURDMwlEIUAJRN1M
CUSqWQlEh2YJRENzCUQQgAlE3YwJRLqZCUSHpglEVLMJRBDACUTtzAlEqtkJRHfmCURU8wlE
IQAKRN0MCkSqGQpEdyYKREMzCkQQQApE3UwKRLpZCkR3ZgpEQ3MKRBCACkTtjApEupkKRIem
CkRDswpEIcAKRO3MCkS62QpEd+YKRFTzCkQhAAtE3QwLRKoZC0R3JgtEQzMLRCFAC0TtTAtE
qlkLRIdmC0RDcwtEEIALRO2MC0SqmQtEd6YLRFSzC0QhwAtE7cwLRKrZC0R35gtEVPMLRBAA
DETtDAxEqhkMRHcmDERDMwxEEEAMRO1MDES6WQxEh2YMRENzDEQQgAxE7YwMRLqZDESHpgxE
Q7MMRBDADETtzAxEqtkMRHfmDERD8wxEEAANRN0MDUSqGQ1EdyYNRFQzDUQhQA1E7UwNRLpZ
DUR3Zg1EQ3MNRBCADUTtjA1EupkNRHemDURDsw1EEMANRN3MDUS62Q1Eh+YNRFTzDUQQAA5E
3QwORLoZDkR3Jg5EQzMORCFADkTtTA5EqlkORIdmDkRUcw5EIYAORN2MDkS6mQ5Eh6YOREOz
DkQQwA5E7cwORLrZDkR35g5EQ/MORBAAD0TtDA9EuhkPRHcmD0RUMw9EIUAPRO1MD0S6WQ9E
d2YPRFRzD0QhgA9E3YwPRLqZD0SHpg9EQ7MPRBDAD0TtzA9EutkPRHfmD0RD8w9EIQAQRN0M
EESqGRBEdyYQRFQzEEQQQBBE7UwQRLpZEESHZhBEVHMQRBCAEETtjBBEupkQRHemEERDsxBE
IcAQRN3MEESq2RBEd+YQREPzEEQQABFE3QwRRLoZEUSHJhFEQzMRRBBAEUTdTBFEulkRRIdm
EURDcxFEEIARRO2MEUSqmRFEd6YRREOzEUQQwBFE3cwRRLrZEUSH5hFEQ/MRRBAAEkTtDBJE
uhkSRIcmEkRDMxJEEEASRO1MEkS6WRJEh2YSRFRzEkQhgBJE3YwSRLqZEkSHphJEQ7MSRBDA
EkTdzBJEqtkSRHfmEkRU8xJEIQATRN0ME0SqGRNEhyYTREMzE0QhQBNE3UwTRLpZE0R3ZhNE
VHMTRCGAE0TdjBNEupkTRHemE0RUsxNEEMATRN3ME0Sq2RNEd+YTRFTzE0QQABRE7QwURLoZ
FER3JhREVDMURBBAFETtTBREulkURHdmFERDcxREEIAURN2MFES6mRREh6YUREOzFEQhwBRE
3cwURKrZFESH5hREQ/MURBAAFUTtDBVEqhkVRIcmFURDMxVEEEAVRO1MFUS6WRVEh2YVRENz
FUQhgBVE7YwVRLqZFUSHphVEQ7MVRBDAFUTtzBVEutkVRIfmFURU8xVEIQAWRN0MFkS6GRZE
dyYWRFQzFkQQQBZE3UwWRLpZFkSHZhZEQ3MWRCGAFkTdjBZEupkWRIemFkRDsxZEIcAWRN3M
FkSq2RZEd+YWRFTzFkQhABdE3QwXRKoZF0R3JhdEVDMXRCFAF0TdTBdEqlkXRIdmF0RUcxdE
EIAXRN2MF0S6mRdEh6YXRFSzF0QQwBdE7cwXRKrZF0R35hdEVPMXRBAAGETtDBhEqhkYRJcm
GERDMxhEIUAYRO1MGESqWRhEh2YYRENzGEQhgBhE3YwYRLqZGER3phhEQ7MYRBDAGETtzBhE
qtkYRHfmGERD8xhEIQAZRO0MGUS6GRlEdyYZRFQzGUQhQBlE7UwZRLpZGUSHZhlEQ3MZRCGA
GUTdjBlEupkZRHemGURDsxlEEMAZRO3MGUS62RlEd+YZRFTzGUQhABpE3QwaRLoZGkSHJhpE
VDMaRCFAGkTtTBpEqlkaRIdmGkRUcxpEIYAaRO2MGkS6mRpEh6YaREOzGkQQwBpE3cwaRLrZ
GkSH5hpEQ/MaRCEAG0TdDBtEuhkbRHcmG0RDMxtEEEAbRN1MG0SqWRtEd2YbRFRzG0QhgBtE
7YwbRLqZG0R3phtEVLMbRBDAG0TtzBtEutkbRHfmG0RD8xtEEAAcRN0MHES6GRxEhyYcRFQz
HEQQQBxE3UwcRLpZHESHZhxEQ3McRCGAHETdjBxEupkcRIemHERUsxxEIcAcRN3MHESq2RxE
d+YcRFTzHEQQAB1E3QwdRLoZHUSHJh1EVDMdRCFAHUTtTB1EqlkdRHdmHURUcx1EIYAdRO2M
HUSqmR1Ed6YdRFSzHUQQwB1E7cwdRLrZHUSH5h1EQ/MdRCAAHkTdDB5EqhkeRIcmHkRUMx5E
IEAeRN1MHkSqWR5Eh2YeRFRzHkQggB5E7YweRLqZHkR2ph5EQ7MeRCDAHkTdzB5EutkeRHbm
HkRD8x5EEAAfRO0MH0SqGR9EdiYfRFQzH0QgQB9E3UwfRLpZH0R2Zh9EVHMfRBCAH0TdjB9E
qpkfRIemH0RUsx9EEMAfRO3MH0S62R9Eh+YfRFTzH0QQACBE3QwgRKoZIESHJiBEVDMgRCBA
IETdTCBEulkgRIdmIERUcyBEIIAgRN2MIES6mSBEh6YgRA==</AssayXData><AssayYData Points="2614">HfOJPFm8pDwrd9g8dLbBPD9/AD3uzg89JIgjPa1NGz3U2zg9kSc+PZVGQj0srU09FdtmPdtg
YT16OW09jnl8PQnabD0bR3g9PCZzPZh0gz3c14g9QceNPQjMiD3yJI09jziSPdbblj0oP4o9
3oeJPbFgkz0HcJs9qGWZPS91oz15N5o9bwWmPY8joD13dqQ9pzufPe+YqT3/Kq09G3upPVED
rj3pLK4981qtPT4htT0/tLE9LpqzPe2Gqz0I9q89pXKyPUqstj1xh7o91Z+1PTyguz34v7g9
OAq4PSGOuj0B1Lw9q0HAPYFAvj36HMM9YvG1PZ4BxD2XQsY9REjGPWswwT2yFMQ9g3bFPfmb
yD3/lcU9x4rJPRjozD3uQsE9Up/EPeJ+yD3SfcQ9FGrNPcLPzz0OBdI9LoTOPaOj2D0LEs49
CsfRPaOQ0T0r0dQ9qgvZPYZ41z3Ucs4937rYPQc41j2GQtc9B/XYPeLW3j0CENg9xIDfPVTG
3T1BPeA9RqjbPU0I3D0dmNU9TMDePRz/4D1xCdo91MjUPRj23T1RPeE9X8zdPYKR4T3i1dU9
TvriPX0H6D13/t09vovlPclb4z33ouQ9tHXlPb9l6T3/h+o9Wj/kPfN66z1k8PE9AyLqPUFq
6j0+nu49UUzoPUC/7z3G+ek9ZpHyPbFp7j19e+s9VDvuPcB49D0N5O49nKj3PVHv7j27d+09
/xLxPSEQ9j0h9fY9OvP1PT9N6z0A0fc9Ue35PWzz9j3NbP49ehz0PcRh+z0wiv09Irj1PSLb
/D2ZYfo9Xeb2Pb74/T2qrf09zpj4PXN08D3rgPQ9Ae0BPsld/z1SCgA+Vsb8PckC+T07u/w9
RmkBPp/8AD4BEfw9tAsEPjrI/z2dGAA+kVkEPoml/j1jfgA+5a8APuGH+z0TIAU+2VEDPkhe
BD43+QA+IFv8PZ4dAz5npwE+yn8CPtkIBz5ZzgQ+4C4DPk5qBj6HWAM+KtoCPtWFBT7suAQ+
EWwBPkGeBz6C5QU+8IwEPknLBT5gCwk++ZAIPi3gCT71Jwo+kMYHPncyBT6tJQQ+g3cKPtaU
Cj5KDw0+gmAIPguSBT6BPAg+Y+QHPvM3Cz49zwg+YFMJPrFeBz4iVwk+dvkLPp9ECj5XpA0+
6wIFPgaWCT5Syg8+79gOPv7mCj73ZAs+p2IMPrPlCj77URA+cUwMPr10DT5r+xA+vBARPtRI
Dj4/ew8+LEgPPlUFDT6cRhA+HbwPPpJODz7FvQ4+7xsPPoQ7FD46mws+xhkSPo1WED410hM+
cDcSPgXLED5DUxU+ClQOPm7QET5R5xM+0vUYPjQ3Dz5SjxQ+05wRPkWnED6QgBM+os8SPnQ4
Ej7SsQ8+bGkOPv29ED4j6RQ+xLQSPtyFEz5YeRc+1+sQPo8uFT6cwRI+CgIXPqxnGD5/URU+
E2YVPnplFj4NkRo+0E4XPvhhFT5DBhQ+2lQWPpPpFz5VcBk+w6QYPofKFD6qHBU+I3saPrru
Fz51XBg+3ikaPvUKHT7WFBo+OHMZPkwaGD7T8BU+e74VPuXwHT6Ajxk+n5AXPvWWGj6+QBg+
2i0XPqjgHD7koBk+3sQZPuPxHT4tjRw+r2QfPp58Gz4DcBk+hX4cPv9eHT5mkxc+0ycZPsYW
Iz4LGBc+ef0cPi1wIT6oqxk+MlogPs2HID7Gnxw+PeQdPgrEID4p2Rs+1bMePt3wGz6PcR4+
vhwgPh03HT6vnyA+OzAjPm2RIT50rh0+8SoiPpqhHz6GGh4+4bsjPomIIz5JQyE+z64fPmJB
Hz5vwSM+PH4dPgEEIj4mViI+MCwePr8RIj6PCB8+pPYkPhb5Hj4YpyU+nLUgPq0zJz5dUyU+
4REmPhGOID58ByQ+jiIkPqmdIT57WSY+zAAnPlw9JT7P+SU+vQEjPjB6JD5ouSc+L98kPh0X
JD4fciU+QAElPhBkKD4tuiM+o14jPh2eID5gDSM+YCYrPsHfJD5XySY+fvYpPrDiJj7P9yQ+
pBopPtnjJj6XGSY+FzQpPlisKj5zXyg+SQkrPiWeJz5aAyk+9oYnPga3Jz5dOC4+GqQuPsMx
LD6+Byo+RK8nPgBOKD7yvSU+e/YoPqeILD57yCs+Y3ssPi+KLz6vPSw+ghErPimgLj7bUS0+
FqorPntlLT5lXCs+dhAuPtXhKT6Rqik+PMYwPgrnKz41CDI+rC4sPsnoLD7pYC0+iEYuPpod
MT6MxCs+OkkzPtdQMD72qDE+bcssPhm+Kz6dojA+vlQwPnWfKz44Ky4+3xgvPpdVLz6Bqy8+
p6IuPqy8Lz5q4S4+ZuAwPsA8Mj7v/Cs+odosPqwXLz4lpzI+N5wuPraNMT7xnSw+u2k1Pq+H
MT614TA+DgkxPm4tMT51GzE+wQQ0PqAIMz7i9jI+sm8wPo7DMj7haDE+4GwvPqoVNT6b+zE+
AKYwPqEhND5faTg+XKgxPuC8ND7HvTg+23A4PjzMMz6uTzM+FOE3Ph5oMj54jjY+SvQ3PuAw
ND5ubjE+juIzPnTOMz4ZDTM+iBM1PpAUOT4SYDY+w083Pm49Nz5jHTY++Dk0Pv1rNz4IzTc+
1oE1PtuRMj7uxDg+MYE5PjwdNj7btjk+e+04PvD5Oj7hiDg+Q/k4Pl5mNz7cmTU+8aQ9PuHV
Nz7IPTs+4005Pi+6Pj4zMT0+gSE4PjkcOj7IIDk+fi02PoJrOz5G0jc+zm86PppYPD5MMTs+
5481PsZPOD5HDz0+AQg/PhF+Oj5Cpj0+Lpc9Pj/MOj5jqjs+oPw2PjPLPD5M7T0+P0lAPt4N
Oz6q2T0+uII6PhX4Oz4Isj4+SVlAPrfBPD4DJUA+/Ls8Pr1vPj6aojs+jEw+Po8jPT4r3zw+
7IE9PnoUQj7iYjo+jCM/PkFwQD7L2z0+Zvc7PvuYPz7ifUE+Okc8PhW8QT6HyUA+ZGU8PvxH
PD7kEEE+KwU/PmedPz7pGT0+9AA/Pqu3PT6VPUA+MUtEPtA0Qz7SRjo+/7BAPuFjQT4edkE+
YoBCPoP/QD4J0z8+asNAPjLkQj47dEA+29NDPkPeQT48x0Q+bRdFPgOZQj7VqkI+mKw+Pga0
Qj5CeUM+ZuFBPhlcRj4s0UI+xF5DPtZ0RD48H0I+bPw/PqtRRj5UBEY+zsJAPstRRD4mEUE+
XXtGPmMHRD6osUg+BwpDPplXRT7ZF0Q+yC1FPll7Rz4t4kE+gRhHPkUcQj67SEQ+gGhDPuZy
Rz5AIkE+XXBDPqA+Rz4KsUg+bMJFPuddRT4mAkY+DtFGPvTbRD4lkEM+UHVJPgc8Rz6EV0E+
Hy5IPu+1Rj4l70Y+WapJPlVpSz6rI0U+pbFGPgq8Sj75cUc+eXlHPk3RRj6E8kY+NVNFPory
ST4xf0M+qJ5KPoKrTT74LUo+vnxGPnAnST4rJEc+69RIPtn7Sj4oV0g+aUdGPoScRT56kkQ+
3NtJPnL9RT7KWk0+F+NKPm/+Sj4sQks+j0RKPseQTD5C2U4+8oNLPozxTD4V+Ug+zp9MPkxP
Sj4GQ00+0FhKPj/dSj438ko+Xp1MPvl3Sj61L0w+Wc1JPiC6TD50m0s+ryZQPoN9Sj5FP0k+
L51NPjo5Tz6ezUo+nEpMPsa8TD5D+kk+wNNLPk/oSz5FW0k+Lp9NPul7TT5xB0w+DQlOPgcQ
TT7A+E0+P4lNPgLbSj4E+Ek+hzhUPkudTD5uFUs+V7pMPvMGTz68lFE+AE1RPmOpTT4hlU4+
OfZOPk9+UT6wWVE+WDJQPhb/Tj6Gl00+t/FOPorlTz59n0o+3RpTPixbTz69zU4+JBdMPtNB
SD6FLVI+2dVOPu6YUT62g08+NmJQPkXvTT5ND1Q+N29SPmMKUT5wf1A+zUhSPrMEVj4aRk4+
mglSPmoYVT6w/1U+GC5NPjojVD6AU08+yzlQPpMGTz5fK1U+2YhRPmOeVz4ksVc+sHRWPjB/
Vz5VRlQ+w99WPhVHVT7tslE+G5NWPsZaVD5pjFM++SFSPud3Uz59j1M+88BVPrRiVD5JqVU+
+e9SPsrfVD7PF1k+u0VWPkHdTz7LolU+3/5VPjStVj7IVVY+DQRUPiuPUz4341c+5CVZPoWx
VT55KVg+eMlYPqPJUz7XClY+i9ZVPmHYVj5yxlk+Bq1YPrRlVz7VYlk+CyddPuODWD6SylU+
eOlXPnpSWT7/l1U+3JlWPkTbVj6MRlw+4C5YPi1tUD7exlY+EcxWPnWRWD7efVk+yBRYPh7r
WT7l5Vg+2l9VPsXHVT7+TFg++spaPiHEXD7+H1s+kA9ZPg8WVj5owFY+pJ1bPsFmWD4vNlY+
/uBVPmj+WD7wiVs+FuNbPvI9Wj7ltlg+qIRXPrcEXj7WWF0+cu1fPmxFXD6np1s+3olePoiX
Wj69FFw+P+hbPgPwXD71Elw+6gpWPu2UWj7Qc1s+3DNdPnk6XT6JS1o+DmtcPntbWT4axF8+
zJNbPn0kXT7ZXls+rghaPuLbWj7zsV0+c5dcPi02XT5Z41o+YhFePhqFXD7zylw+sjdfPurv
XT5+VV0+kxRfPgDMXz6oml4+SelcPvU/Xz55mmA+sT5iPrqNXz4EqWQ+TN5YPqbJYz75E10+
I3JePg7QXz4uFl4+oq1fPvtQYD4rjWM+n3lgPsq2Xj5BNGI+6HtdPhTZXD6FoF8+H+1fPmdT
YD71xWU+TaVcPrkcYD6ZA2A+yJNdPiSOXz4K2F0+9gZlPorOZT5A1F4+NgBgPmDIXT6YKGM+
+DpiPlhUYT6ae2E+YdhiPiI3ZT5BzmQ+jjNgPvtVYT50j2M+w9xfPsZ2YD7LSWE+9CZiPgaq
Xz7jxWA+SOFhPlMtYD73QGA+tVZkPrBqZj4gTGI+29lhPq/JYj4oz2A+3pBkPtvrYj7ggl8+
fuBhPgL/ZT6vT2Y+OEtnPk9aYz60DGA+xuBgPiqaZT4ZBGA+0SFkPvg3ZD5temM+6W1jPhCj
aD5ueGc+5RxqPjoKZz6ZtmU+hbBgPvY5Yj5sLGc+M31oPkipXz6fXWU+2zBkPih1ZT4ammc+
zetqPqFCZT46DWk+mLxnPm0oaD5n0Wc+JitkPltqaD4GSmU+Kk1pPiFCaz6XW2s+a/1oPoLm
Yz6YNGk+TKllPnpTZz5xsWU+yURmPi0lZz6SuWU+eR9nPuh7aT7+y2c+QeRpPjIPZz7o2mk+
D0BrPuZIaD6aGGg+n3dqPmLaaT4NAWg+jwtpPvHLbD4qMG0+Z3FnPh+vaj7XY2g+m2VrPncl
az7IGGs+lqZqPgFeZz6Pqms+JuhqPt7zZj54aWs+st1mPjKcaz5NqWc+fUBqPmauaz4OOGo+
gUFpPlGCaT7j+2k+NQ9vPk7DZj5y520+xJloPgDBbj73N2o+9H9xPqVWZj4+9Gg+RDVnPq3L
bj4HHG8+7XNpPshNaz6vU20+jTVrPo49az55Z24+KnZsPsEgbj4U/W4+Hj1vPnXtaj4XHG4+
tiRrPnpTdD7L1Gk+TCpsPh7+bj5etW0+XKBvPvtIbT5bm3A+T5ZvPv4Naz4Czmk+KjJwPiNW
bj7i8G4+6vRtPsadbz4W6W4+pxVwPrkAcj5rHW8+fAh2PlAFcz47f2s+W65rPpGYbz7Qzm8+
bVpvPjgGbj7jmms+uyJvPmSLbj5OE3A+I+trPsnRbz6UWm8+CwhyPhgqdT4+XXA+MNltPpQE
cD5R2W8+ZAVwPprlaj5VG20+9ShwPhB0cz66m3M+y01uPoAAcD7IFG8+UYluPtFVcz7ODHM+
+ppwPkFEcz6NvnA+WYFyPt07cz65D3U+5jNzPsx9dz6AqnA+j8pvPkhXdT4UhnQ+6IdxPq6M
cD7TeXI+FqtxPlMtdT5dBHQ+Xwh1Pl8zdD68DHg+b8V1Pk7Ddz7SEXg+zglzPregcD5G/nM+
p0FzPriSdD5y+nY+EexzPnmdbz59qXg+eC9wPgC7dD5W8HI+RRZyPi11dT5bN3A+lk10Powg
cT6053M+4l5vPhfBdD7tknQ+NdZ1PuFBdT4qunU+j2B1Ppvudz73P3Q+iW11Pp5zcj4zG3U+
ip9yPh/odD4rUXg+4DNxPuwodD6ptHU+A4V1Pnm2dz6nGHU+4xl2Pu3Fcz5yE3k+Rgd3PocB
fD7dwXU+RZB3Pjdmdz78c3Y+mY5xPox0eT6uC3s+bk16PqYqdz4eMXk+3cV3PrzadD7OiXg+
k5F4PgPqdj5EFHg+YAdzPhI8eD7kTng+sjV4Pt8qeD41C3E+dId0PsVMfT7FuHc+AZB2PoHq
eT7thXo+4O54Ps1vej73jHU+8OR5Prwyej6cd3g+uu57PhPedj68W3s+1aF4PtLOdj6Htnc+
ylF3Ppyodz74mns+q/19PrdReT6FfHg+Gc53PgcRfD7GkXs+tOB4PoUJdD7v5ng+qd98Pp8C
fz4T7nk+3IN4PuqZeT6ASns+D0F4Pue0eT4aT3k+j1V4PsWyeT72eXk+VTp5Po3VfD7wLH8+
Yrl2Pm0BeT5k7Xs+GMl6PiBEeT6ZC3w+nT15Pnzeez5FDn0+LIR/Pm9SeD7HIHg+DVN5PjNr
fD5uv3s+IkR5PgnjfT7VEIA+1896PmpsgD4Yp3g+ZyB8PnLGfj7kVn4+rzF5Pva/fT6nKnw+
6gx+Pne5fj7Vw34+Ifh6Pnk3fD6q/oE+E+l9Ps0IgD6iGnw+RfaBPs8nfj7nLHs+PySAPi8w
fD5P/Hw+SbZ7Pv+VfT6T/Hk+Y4WAPqJhfz7Kw30+Db9+PhFLgT76fn8+4u96PvkcgD4cEX0+
lnaAPoApfj6QbX4+NgSAPjqxgD7Z0H4+Yhp/PjU7fD57joE+1Z2BPu9ngT72AoE+6/yBPgy9
fz77+X4+776BPga+fj4cRH8+sJ9+PqbEgD6hSX8+oimAPoDEgD49dnk+3jyBPmsBgT5EzIE+
/vyAPiQRgD5d/Hw+z0F+PnZjgT7kLYE+yHqCPoG2fj702oA+1NB9Pks3fz7hV34+SX6APhRp
gT6MWYA+4o6APg+Fgj7fVoA+V4eBPg1Mfj73ioE+ARaCPg3wgD4ccn4+12aBPifjgD58dII+
dnCBPmakgT5QlII+fpGAPjbugj7qs4E+vcZ+PtYNgD5HoIE+Sw+DPtbdfz7uFH4+NrKBPqA2
gT5VtYE+diOCPgKDfj7abII+CheBPguxfz4KroM+HGKCPqBLgT5ar4M+8fOBPqv/gj4LYIE+
DOaBPk7Hgj760YE+3kaCPrhPgT4g5oI+lSyCPsClgT6RQIM+NQ+BPuMbhT4QaYQ+XbiAPmW8
gj6634I+FUeDPtp4gj7t6YI+hRGCPvXEgz5gdoE+Vc2DPkfogj7FXoY+4BqDPkEOgj5mmoA+
WZCDPs6ThD4cxoM+9PCDPscrgz5NhoE++nyEPj2fhD4sKIU+/iWCPm1Agz5wzoM+cNmCPp++
gz4sqYE+CHKFPvfMhD6T6oM+L6uCPvmMgz6YS4Y+D96EPiNEgj4rh4I+lp2BPvYzhD7P9II+
gfSCPj/uhD4tEoQ+ls2APrQjhT6ps4M+LjuFPsUMhT46EYM+XoSFPjnGhD5d44c+NWmEPmtQ
hD5M9IM+ACmFPmnuhD7BBIQ+qV+FPhsAhT4HnoM+PimFPk19gj5ltoQ+CgiGPoZnhT7uAYc+
2eKDPlt8hT6nR4Y+sKuCPnAthj7geYc+Ks+FPti8gz6nKIQ+zn6DPizhgz5/6IM+ibKFPrTf
hT5xuYU+wfGFPumehD6XfIQ+ZN+EPokUhj7hfYY+6d6FPscphz6VuYU+FL2DPjSlhj61uYQ+
xqWHPrXrhT7LnYU+NwSFPpt2hz7lsoU+MbeEPuJthD7A7YY+d9iDPkyEhT6vJ4Y+EmqDPk70
hD5jy4U+RrqEPk49hj7XhYU+9RiFPplXhj7RcYQ+DC+FPrUZhj4NQog+lUSGPv3shD6K/4Y+
cq2GPviRhz4idIc+BwOHPhslhj5K44U+uV2EPoBPiD5AUIg+6RSGPpZohz5rsYY+gp6HPvvR
hT6w34c+6X2HPkqoiD73Aog+k1+GPrpbhz7WYYc+TcWIPksxhz7014Y+JxWHPniUhT7VxoU+
qvmGPhH3hT4B5oU+6weJPuDliD6zwIg+nIyGPsQehz5FbYc+TW2KPjjkhz6nw4g+LwKIPs39
iD5CRIY+jgCIPvuohz7RTog+dNOGPuFehz4qr4c+raeIPp6IiT4+YIc+S2KKPmxdij5eV4g+
X0eKPmVLiD4dk4U+HIGHPigoiT5Avoc+CQuIPmgGhz7+vYk+O2eHPnG9hj4K4og+/rKFPkp4
hz5RqIg+F+SJPjHUhz6uHYk+te2GPlMkiD5WVIg+HxSJPmRtiD76z4c+nSqIPgd0iD42Poo+
HMKIPriBiT4L8Yc+PRaJPrlLiT5S5Ik+2tuHPirQij5Jg4k+64KKPrCjiD5Ar4g+9TeJPtwe
ij7LKIk+6ruKPvnfij52ros+FD+JPkTyiD6nR4k+gjeKPiY3iT4fEIo+unGJPnaniD6dhoc+
XaiJPiMBjD6dS4g+JKeIPv8Tiz4EKYo+fDeNPgziiz7KHok+4pSIPo17jD4/7ok+m8OKPvpx
jD59PIk+NI6IPlbJij4R1oo+IneKPoN+ij4VToo+oHKJPu8+iz73J4k+foCLPtPtiT4N+og+
jueJPiscjD6C5Iw+QOmKPov0ij7vYIs+plaLPm0oij4hP4s+GW2LPqNTjD7/7og+RJmLPiIu
iz6aCY0+VfuMPuP6iz66los+Ga2JPtq2iT7oi4s+0jCLPgukij69L4s+k/yKPmPijT6/+4o+
VWqNPk3Xij7KQoo+z7eKPtVxjT5Yf4g+a0OMPki2jD64+ok+jxSMPt3Eiz7Ceow+1E+KPp8u
jT6LKok+xRCMPlo+jj5JqYs+DdmMPga4jT4FTos+/d6IPlQpiz6PJYw+zVOMPrHCjj4f/ow+
lLSLPvJHjD5re4k+vHGKPhURiT5u8os+PRKKPtiCjD4kl4w+P0eLPvzyjj7VEY0+ylqNPkKI
jD4Vwoo+haOMPjUxjD4Yf44+Z6uLPjgXjT4DNIw+5iWOPk/ijD6FHIs+wk6MPr8UjD7PX4s+
9JWKPpGVjT4GeIw+C0qOPq3Kjj52xY0+r0KLPoYujD7uKI4+zOOLPr/Ziz5H1ZA+1hiNPkoV
jT5zKY4+eTSLPr+9jz6BXI8+/WmNPpiOjz5j04s+J1iPPnM+jj4s540+xWmQPov9jj6uMI4+
IZmNPtWDjD5H/Y4+b+eOPtsdjz6WX44+54qNPlhtjT4P7I0+/LSOPu+mjD7uwpA+l06OPvs9
jD7ej5A+jSyOPgXijD7sKo4+TmuOPgbzjz61l44+Uf+NPgtDkD5zco8+/gyPPm/8jT5gjo0+
jTqPPr0SjT65OI0+OeKLPkf9jz7X/Iw+qnmLPtV8kT7E3I4+p/2PPjIljz6/RY0+Z2yOPgsz
jj5IAY8+6Y2PPqCwjz4B4I0+jCmOPjhTjj65DY8+dQOPPktmjj5Xq40+VnONPsBqjj6uL5E+
ajWQPiKckD6K54w+fnqPPvBnjj7aKo8+1faOPtpWjj4vP5E+hxaOPkfdkD6TDpA+kpqOPks3
kD7+LY4+4TyRPiX6jz45A48+6emOPoiSjz68Z48+b4WQPnhSkT5ryo8+3KmNPkyRjj6eBpE+
lxCPPiwikD4kN48+piyRPn2PkD5xfo8+h9aOPosLjz7yc5E+tzORPiYnkD4PWZM+tZyQPm2A
kD5MKpA+6UqRPnnRkD4a+JA+Hl6PPstukD4Yao8+bEmOPiIojT5DEo8+bJOQPtYCkj6ypZE+
ohaQPqZdjz7fXJA+IRSSPvkrkT4H6ZA+K56SPkHCkj5D1JE+kRGQPmttjz46L5I+OF+QPhPv
kj66DpM+TTeSPs69kT6u+Y4+bSePPqASjz5Lvo8+ucCRPtCXkT6QsJA+jVSRPlggkj4Ai48+
SACTPjWjkj7nT5A+XeCOPvFakT6ib5A+zWaQPsIPkT65JJI+SKOSPiK1kD6I25I+lIyRPlbW
kT6L65A+2+yRPlIhkD51IZE+aPiPPrBlkD7yXpQ+a6KRPqiFkD7eF5I+0mKRPpShkT4juo8+
HsiRPgXekj5awZI+/4OSPnHPkT4LFpM+Vs2RPrgKkz6/xJE+BfCQPvnCkT7ka5I+MmyRPo1K
kj4E1pI+HqiRPtorkT7Qw5E+ZB6TPi3EkT4cppM+oriRPlRZkj7EG5U+bZySPpKkkj5I7I8+
V3+SPj/8kj4NqJI+5wKPPjLQkT7NXZQ+66OTPgMflD6wYJQ+44+TPixekT6205I+Zv+TPqWn
lD4dm5E+3+STPieIkz55FpM+eXaSPniWkz7HEpM+lveQPuiKkj4AApI+LuaUPo2CkT4p/ZE+
j+mSPqGekD4qipI+4uOQPjL4kz4dwZM+6LmSPpNRlD7wBZU+XL+VPm+nkj4PVpM+iiuTPma7
kj5qKZQ+CaSVPrAKlD7nI5Q++1OSPpYTkj6uIJM+tE2SPr36lD7ykZM+FOWTPt50kz7M75Q+
ooaVPi9rkz52bpU+qlmWPi4zlD7HbJU+N3+TPm92kj71P5M+mrGTPu1Tlz76SJM+THmUPjIW
lT6sUpQ+5leWPsR/lj5qX5M+W2yVPp0/kj4zlZM+cjuTPoaflT6+wJQ+HdSUPoU2lD6UEpY+
zJWWPmPLlD7c9ZM+Vv+VPmyElD5dwZQ+31qXPpIClT6peZQ+xBiVPto6lj5Mu5Q+e9OVPsGj
lj6bhZQ+VpeVPlEClj7M4pQ+zbCVPpPdlT45JJY+XO+VPv7OlT6yuZQ+lZaVPgOIlj5T1ZY+
XjGUPsS0lD7VhpU+f4SUPn0ZlT6Xp5Y+EMuVPoSwlT6AdpY+orSWPkqOlj4NJpQ+BJSVPm2r
kz5sWZU+VG6VPnIklz49z5M+eMKTPkXJlD6AxJU++HyWPiBFlT7ba5g+ZO6UPjzMlj42PJQ+
V8iXPuemlT4DVpY+l7+WPotslj7vspc+yYCWPu/FlD4E3Jg+lbOXPmDalj6FspU+d/aXPn1+
lz5Fp5Q+yOmWPhmHmD50rJY+GeuXPvsulz53gpc+FjCYPh4Slj4HVJY+zd2WPheUlz68ZJY+
A8SVPp5klz4oQZc+mcaXPgAYlj5J85Y+0aiWPv8Xlj7n5Jg+bp2YPt+xlj72qJY+m8WXPtey
lz5h/5Q+VjqYPvA6lz4SCZc+gpuXPsQcmj5KQJY+kiOYPqlblz5RbJk+CVmXPjIflz7fjpk+
WgOWPnpAmD6D5Zg+DBWYPgQwmT4oyZY+MjaaPnndlj6rbpY+HMGWPqK7lj7k5pU+d6CXPpyN
lz5jXpc+zCGZPiGNmT7ld5o+NduXPjEnmT7ic5U+kBOYPhF7lz6JV5Y+IOyWPgAlmT5rvJo+
2FWYPgETlz6CSZg+DQCaPtf7mD7RvJU+o1eXPspDmT6YxZc++66YPkkslz7niJg+KnWXPgCH
lz7Wi5c+AAOZPiDGmT63mpg+FjqYPoxRmD5EUpo+7FaaPpnzmT52HZo+UuaaPqpalz4vtZk+
SdqYPrwWmD5ykpg+hT+aPlrbmD6PnJo+gTmYPjD1lj56FJo+1yyYPtPhmj5WQJk+wuiZPqhv
lz4L9JY+HoGYPipkmD6Yf5s+raWZPms3mz6MiJg+6dGaPhZQmz5qxpc+NyuZPl+zmD4kBJg+
gq6ZPgbHmT4l0pc+ycKXPivumT6na5k+iy6bPlxWmj7u/5k+mtCYPmEfmT5dZJc+MbGZPsCu
mD4NPZk+mT2YPgljmj6DtZc+V9iZPsZTlz7WO5o+/3qYPgZTmD4dt5k+zbSYPm3nmj5Dp5g+
LuaaPpR/mD5lApk+HMiZPkvamD7yMJk+aP2YPugsmT6L6Zo+gueXPjc5mj5kG5s+JU6bPl7N
mT4e3po+6WObPi5cmz5ycpk+efqbPv3tmT6BcZo+c4GaPlZAmj5mvZg+c7WbPhu9mj6J2Zo+
TWeaPo4Emz7pAZo+NzycPiwcmD4sKZw+3myaPue6nT49tZo+JA6YPoUemT6N8pg+CpGYPm1L
nD4yaZs+vimcPhY8mz6vK5s+b8qaPigZnT4vEZ0+2I2aPllfmj61bZo+bm6aPh+mnD7OE5o+
FCKcPg4inD6P3Zs+PL6aPv4omz5SCJs+RtSYPsBZmz4wk5o+ZT6cPnztmT7Grpw+BAidPorC
mj4Mw5s+OuiaPvXOnD4OGJo+sXaZPv44mz5nNJk+oUqaPmmxmz4lsZo+WjCdPmlNnD7Ld5s+
o4KaPtqmmz6/N50+GrqcPgrEmz4ckps+8pGbPlFUnj4+GqA+MHuaPiTXnT4Y2po+KJebPi5E
nD6sX5s+Ta6ePutDmj6G6ps+XrucPm3LnD6IXp0+gQSdPvd0mT7535k+Z3ycPjpxmz68ZJ0+
ISmcPpOHmz6+zZw+WYacPn8Jmz4Q7ps+Gf+bPhGymz6oFJ4+a82cPsOLnT7i1po+RDicPkyr
mz4zVp0+u9SaPn+CnD4i7Js+s6ScPisTnT5eU5w+yRqbPoUqmz4zeZs+BXycPualmz4Gt50+
5aqfPv93mj5Ixp0+IfedPnHenD4R5p4+0YadPt2TnT4vS50+ZS6dPlAPnj4is5w+s92dPqbi
nT5qh54+nLOcPrYPnj6OiJw+TnCcPvetnD5MaJ0+cGqcPlglnD5yS50+lyiePpfpnT4tz50+
G2ydPntlmz50Vp0+bGmcPp6tnD772qA++NuePnklnj6NG58+GJOcPivnnj5VwZw+RYedPpnI
nj4bqp8+4WuePkFknT5FZp8+ANyePqk2nT64Dp4+v7idPisknj53OJw+ulCePkCZnD6OP54+
jrydPrthoD6qGp0+PTCePm/8nT6Wv5w+G6OfPkrHnz68IJ4+2qicPoTfnj6ftp0+DdWfPr/Q
nj6eLaA+vDeePk6VnD5kcJ4+CCybPrz1oD5hLZ0+kOqePobgnj4wMJ8+Gc+dPhesnT452Z0+
LPmcPgztnT74cpw+zA+dPuL3nT6yxp0+a3iePhKzoD6cLZ0+cU2ePlybnj5Y1pw+ynqiPqt3
nj4s1p0+M/afPkXAnz4ZH58+Jf6fPjrynj5AFp0+/9yfPhvRnj5pG54+gK2ePscbnj4H354+
g3ChPpVVoD4JEqA+rz6fPgz8nT6JSJ4+ehegPmkSnz6ptJ4+LH2ePuEsoz4yJ58+FhGgPoGo
nz74WZ8+8QufPkainj4iI6A+QhqgPv7NnT73pJ4+W5+ePsHxnj7vy58+YG6ePm0snz5c+KA+
FOGgPoq0nj5YGKE+81CgPtU3nz72SZ0+MtCfPq5qoD4aAKA+ZJygPrk6oj5wfZ4+1VyhPmfo
nj4csZ8+m6CfPtVPnz5oqKA+fOegPp3xnj5JSaE+N6GgPlNXnz7ap6A++MyfPvF9nj4RIp8+
l7ygPuVTnj5oYqE+OoChPozMnj5ebqA+HIyfPrlZoD4c4J8+w2ajPgkGoD72FqI+2JaiPmgi
oj7EK58+NquhPtq9nz69TaA+8QuhPg7CoD680qA+CtKhPgLunz5eC6E+AeafPtkPoD5ELKE+
Bm6gPj5soD7aH58+v3qePsYvoT6tl6A+X6CgPgm6nj7V9Z8+X42jPo22nz6LtaA+hzSiPnXy
oD653J8+TemgPtsvoj7+iKA+dXChPhSroD4it6A+AWyfPrDGoD59oqI+/dygPvjpoD61dqM+
0IaiPiDFoj7Ko6I+GxWhPgsvoD5Bvp8+RnGhPg6noD7wtKA+vwqhPvl3oT5lV6I+yFWjPjrB
oT7KcaE+tJahPnxsoj65OKA+yICfPle7oT7cmaE+IBSiPnTloT5+iqA+VKaiPp98oT5nWKI+
s3mjPv/WoT5a3KI+PQmjPpfboj6mNaE+VcSkPn3Toz5r6qE+v2yhPhK4oz6llKE+FTWjPiB+
oT4qFqI+gISgPlXcoz7kL6I+P0aiPsFAoz5BaqM+2ISjPg==</AssayYData></Step><Step><CommonData><SampleLocation>6</SampleLocation><SampleID></SampleID><SampleGroup></SampleGroup><SampleInfo></SampleInfo><SampleRow>H</SampleRow><SamplePlate>1</SamplePlate><WellType>WASH</WellType><Concentration>-1</Concentration><ConcentrationUnits>µg/ml</ConcentrationUnits><MolarConcentration>-1</MolarConcentration><MolarConcUnits>nM</MolarConcUnits><MolecularWeight>-1</MolecularWeight><Temperature>30</Temperature><StartTime>3666258</StartTime><AssayTime>120</AssayTime></CommonData><FlowRate>1000</FlowRate><StepType>BASELINE</StepType><StepName>Baseline</StepName><StepStatus>OK</StepStatus><ActualTime>120</ActualTime><CycleTime>0.2</CycleTime><AssayXData Points="600">VLMgRCHAIET+zCBEy9kgRJjmIERk8yBEIQAhRO4MIUTLGSFEmCYhRFQzIUQhQCFE7kwhRMtZ
IUSHZiFEVHMhRCGAIUTujCFEupkhRJimIURUsyFEMcAhRP7MIUTL2SFEmOYhRGTzIUQxACJE
7gwiRMsZIkSYJiJEVDMiRDFAIkT+TCJEulkiRIdmIkRkcyJEIYAiRO6MIkTLmSJEmKYiRGSz
IkQxwCJE7swiRMvZIkSH5iJEVPMiRCEAI0T+DCNEyxkjRJgmI0RUMyNEMUAjRP5MI0TLWSNE
mGYjRFRzI0QxgCNE7owjRMuZI0SHpiNEZLMjRDHAI0TuzCNEy9kjRJjmI0Rk8yNEIQAkRP4M
JETLGSREmCYkRFQzJEQxQCRE/kwkRLpZJESHZiREVHMkRCGAJET+jCREupkkRIemJERksyRE
McAkRO7MJETL2SREh+YkRFTzJEQxACVE7gwlRLoZJUSHJiVEZDMlRDFAJUTuTCVEulklRJhm
JURkcyVEMYAlRO6MJUTLmSVEmKYlRGSzJUQxwCVE/swlRLrZJUSH5iVEZPMlRCEAJkT+DCZE
uhkmRJgmJkRUMyZEMUAmRP5MJkTLWSZEmGYmRGRzJkQhgCZE7owmRMuZJkSHpiZEZLMmRCHA
JkT+zCZEutkmRJjmJkRU8yZEMQAnRP4MJ0S6GSdEhyYnRFQzJ0QxQCdE7kwnRMtZJ0SHZidE
ZHMnRCGAJ0T+jCdEupknRJimJ0RksydEMcAnRP7MJ0S62SdEmOYnRFTzJ0QxAChE7gwoRLoZ
KESHJihEZDMoRDFAKET+TChEulkoRJhmKERkcyhEIYAoRO6MKETLmShEmKYoRGSzKEQhwChE
/swoRMvZKESH5ihEVPMoRCEAKUT+DClEuhkpRJgmKURkMylEIUApRO5MKUTLWSlEh2YpRGRz
KUQxgClE/owpRMuZKUSHpilEVLMpRDHAKUT+zClEy9kpRIfmKURU8ylEIQAqRP4MKkTLGSpE
hyYqRGQzKkQxQCpE7kwqRMtZKkSYZipEZHMqRCGAKkT+jCpEy5kqRJimKkRUsypEMcAqRO7M
KkS62SpEmOYqRFTzKkQxACtE/gwrRLoZK0SHJitEVDMrRDFAK0TuTCtEulkrRIdmK0RUcytE
MYArRP6MK0TLmStEh6YrRGSzK0QhwCtE7swrRLrZK0SH5itEZPMrRDEALET+DCxEyxksRJgm
LERUMyxEMUAsRP5MLES6WSxEh2YsRGRzLEQhgCxE7owsRLqZLESYpixEZLMsRDHALET+zCxE
y9ksRIfmLERk8yxEMQAtRO4MLUTLGS1EmCYtRFQzLUQhQC1E/kwtRLpZLUSYZi1EVHMtREKA
LUT+jC1EupktRIemLURksy1EIcAtRO7MLUTL2S1Eh+YtRHXzLUQhAC5E7gwuRMsZLkSHJi5E
VDMuRCFALkT+TC5Ey1kuRJhmLkRkcy5EMYAuRO6MLkS6mS5Eh6YuRGSzLkQhwC5E/swuRMvZ
LkSY5i5EVPMuRDEAL0TuDC9EyxkvRIcmL0RkMy9EMUAvRP5ML0S6WS9Eh2YvRFRzL0QxgC9E
7owvRLqZL0SHpi9EVLMvRDHAL0TuzC9EutkvRIfmL0Rk8y9EIQAwRO4MMES6GTBEmCYwRGQz
MEQxQDBE/kwwRMtZMESYZjBEVHMwRCGAMETujDBEy5kwRIemMERUszBEIcAwRP7MMES62TBE
mOYwRFTzMEQxADFE7gwxRMsZMUSYJjFEZDMxRDFAMUTuTDFEulkxRIdmMURkczFEIYAxRP6M
MUS6mTFEh6YxRGSzMUQhwDFE/swxRMvZMUSY5jFEVPMxRDEAMkTuDDJEyxkyRIcmMkRkMzJE
IUAyRP5MMkTLWTJEh2YyRGRzMkQxgDJE7owyRMuZMkSHpjJEVLMyRDHAMkTuzDJEutkyRIfm
MkRk8zJEMQAzRO4MM0S6GTNEmCYzRFQzM0QxQDNE7kwzRLpZM0SHZjNEVHMzRCGAM0T+jDNE
upkzRIemM0RkszNEMcAzRP7MM0S62TNEmOYzRGTzM0QhADRE/gw0RLoZNESHJjREZDM0RDFA
NET+TDREy1k0RJhmNERkczREMYA0RO6MNETLmTREh6Y0RFSzNEQxwDRE/sw0RMvZNESY5jRE
VPM0RCEANUT+DDVEyxk1RIcmNURkMzVEMUA1RP5MNUTLWTVEh2Y1RFRzNUQhgDVE/ow1RMuZ
NUSHpjVEZLM1RCHANUT+zDVEutk1RIfmNURk8zVEIQA2RO4MNkTLGTZEmCY2RFQzNkQxQDZE
/kw2RMtZNkSHZjZEVHM2RCGANkTujDZEupk2RJimNkRUszZEIcA2RP7MNkTL2TZEmOY2RGTz
NkQxADdE/gw3RLoZN0SYJjdEVDM3RCFAN0T+TDdEy1k3RJhmN0RUczdEIYA3RP6MN0TLmTdE
mKY3RFSzN0QhwDdE7sw3RMvZN0SY5jdEVPM3RCEAOETuDDhEyxk4RJgmOERkMzhEMUA4RO5M
OETLWThEmGY4RGRzOEQhgDhE7ow4RMuZOESHpjhEVLM4RCHAOET+zDhEy9k4RIfmOERk8zhE
IQA5RP4MOUS6GTlEmCY5RFQzOUQxQDlE7kw5RMtZOUSHZjlEVHM5RDGAOUT+jDlEupk5RIem
OURkszlEIcA5RP7MOUS62TlEmOY5RFTzOUQxADpE/gw6RLoZOkSHJjpEVDM6RDFAOkT+TDpE
ulk6RIdmOkRkczpEIYA6RP6MOkS6mTpEmKY6RGSzOkQhwDpE7sw6RMvZOkSY5jpEVPM6RCEA
O0T+DDtEuhk7RIcmO0RkMztEIUA7RP5MO0S6WTtEh2Y7RFRzO0QhgDtE7ow7RLqZO0SHpjtE
VLM7RCHAO0T+zDtEy9k7RJjmO0Rk8ztEMQA8RP4MPES6GTxEmCY8RGQzPEQhQDxE/kw8RLpZ
PESHZjxEZHM8RCGAPETujDxEupk8RIemPERkszxEMcA8RP7MPES62TxEmOY8RGTzPEQhAD1E
7gw9RLoZPUSYJj1EVDM9RDFAPUT+TD1Ey1k9RIdmPURkcz1EIYA9RO6MPUS6mT1EmKY9RGSz
PUQxwD1E7sw9RLrZPUSH5j1EZPM9RDEAPkTuDD5Eyxk+RIcmPkRUMz5EIUA+RO5MPkTLWT5E
mGY+RFRzPkQhgD5E/ow+RMuZPkSHpj5E</AssayXData><AssayYData Points="600">vdejPu5Aoj5cAKI+sEujPg+aoT6NJ6I+RYigPtdRoT7/gqI+SoGgPpb3nj4/CKE+EGyePkwM
oD6eKqA+9QKfPlLmnz50YaM+ewmfPkcpnz7/Q54+zy6fPuA7nz6aXKE+hamePjlIoD5TxJ0+
8e+fPgaPnj77KZ8+5GCfPhzYnz4c+pw+qASdPlFGnj7H258+/TOfPrInoD61AKA+DDOfPr4Y
nj4yH50+X5KdPmZ6nT5n6p0+oxidPgOGnT4iPJw+wjOcPmInnD6NxJw+KwqePplinD6riZ0+
8fScPvA6nD59kZw+pLKdPpWmnT5zQJ4+qN2bPjIZmz6PeZs+UPWcPh3ymj51QZ0+rIucPuKc
mj4LWZs+dBmePvpOnD4YHpo+J/OcPilcmz5fGZs+X6aaPrO+mz7zb5s+bMubPvsamz51Opo+
bIOcPoT0mz4hu5g+RYabPtp0mT4+JJs+9JuaPubJmj6WY5o+Q36bPh7Fmj4CJ5o+srWZPn6t
mj6zS5o+UdyaPn1/nD7/CZs+rUecPkOjmj7z2Jo+a/aaPlPamj7Q7Jo+C2SZPo21mT4pKps+
/oiZPpOGmT647Jo+ZAWaPoPEmD5W+pk+HG6ZPhLVmz5iDZk+HHKZPta4mz7ZzJg+LBaZPl6+
mT7m5pg+Yq6aPir3lz5xA5g+20eZPhIkmj5xaZk+vDKaPhHYmz7DKJk+P3CXPrNWmD4zNpk+
bEWZPsYPmj5Ug5k+Y1SaPqGgmT7h1po+3HOYPmLSmD6vh5s+QLqXPiU7mj4cFpg+ZGSZPhgh
mD56gZk+8PiZPlM1mT4wkpc+C4aYPhuJmD5DM5k+dmSYPqvJmD7ClZc+9qmYPlfQmT57O5c+
fIaaPlS/lj5yapg+ft6ZPrGamT66jJY+Jh2XPqeCmD74FZg+YzmZPm7umD6VNJo+aPeWPrFr
mD7aU5k+ZKyXPgBGlj5NUJU+ZM6XPnzBlz4I65g+CuSYPnAmmj6eEJg+pFuXPqW7lz5Db5U+
jSybPrYGlj6VlJg+IQ6aPl7Ilz70p5g+j0CXPlJylz6qq5c+CQGXPiOamD4xWpc+u0iYPihs
lz6ffpg+UpyWPt3jlj7WFJg+cHuWPrlqmD6acJc+iVWXPoeMlz7rFJg+sOaWPgJ2mD4ce5U+
S8aWPgMvlT7qIJY+Id6XPs9Flz6CupU+j3SWPnl+lj66Dpk+PnmXPvA4mD7VsJY+rSeXPiLL
lz4/6pY+hw2XPrSdlz7hm5M+MxuVPjIxlj5EIJY+S8yUPsFMlz5jepc+XWOWPo0NmD7PTpU+
OQCXPgaElT7qgpU+eJaWPp9+lj5c1JY+JzSWPsVSmD5u05Y+OHSXPsU7lT6WLZY+6A+VPpt3
lD431JU+XLSWPhUslj5x6ZY+byyXPkXNlT74UJQ+iqOWPph7lT49vpQ+6j2WPsprlT6YtZU+
Yp6VPhhZlT595pY+EsWUPuK5lT7xR5Y+kjOXPsCFlj6mBpY+5BKVPpl7lD7pKJc+V4OWPks9
lD6agZU+1cSWPlymlT7fR5Y+ve2VPrjgkz4TtpQ+1XWVPpDPlj5fcpM+6o6YPr41lj4qlpU+
kSKVPtm2lj5SqZU+XJ+UPp6VlT5OBJQ+WX6UPtSIlT7JfJU+hhmUPperlj5pEpU+9q6VPg/c
mD6okZQ+LlmWPmNMlD6WDZU+0FyVPm9Akz6VU5Q+3feWPnGhlT7oz5Q+EjmUPkg9lT70WpQ+
haKVPomckj4mOJU+VbKUPmFflD64W5Y+zyuUPr9nlj7uvpU+/lyVPhugkz6/XJY+ApaVPiox
lj4DTZM+3GKUPuQ4lT7T9pU+xZyVPnALlD6rZ5Q+KcWSPlvwlT5+1pM+E+qUPtOmlD6yRpQ+
kW6UPniplj6CfpM+3VSTPjHylD4i2JM+BTWVPmo4lD5dUpM+hxyXPlGBkz6D9pM+pwiTPqo2
kj6fDZQ+dVyVPmbekz4RmJQ+4eSUPu72kz68N5U+n7STPnLmkz6pjZM+Np2SPnT6lD5H2ZI+
lxCTPiZFkj41rZM+fSeSPtNqkz6Z0pM+BAWUPsy9kj4/4ZI+e5yTPi1AlD65MJQ+VzqSPnb+
kz42+ZM+HcKVPleRkz5TA5M+fjWUPkD2kz4YW5E+ieiSPvYulT7lm5Q+6wCTPj4Tkj6BJZI+
SiWVPm4ekj7gMpU+Z96UPpy4lD4XKZU+n8WTPmmAkz7dT5Q+CJOUPld7lD5C85E+vkuTPqn1
kz4y2JQ++H6UPp2Vkz7LBZQ+GC2TPmIskz6JMZI+mASTPviglD6Rh5Q+YNqTPuqWkz6pOpM+
vLSTPsgblj7PpJM+nPyUPipklT5nP5U+gPSSPiyclD7lx5I+XgSTPkYJkj7k7pU+eeyTPjVT
kT5W+ZE+W0SRPuiIkj6oNJI+O9SRPtr/kj6QbJI+6dmVPnjRkj6m7ZM+GaqVPuQ/kT4qtpI+
Vg+TPgDPkT78NZE+WyORPsa2kj7/5ZI+V/qSPkgskz5SOpE+GwqUPsSMkz5CXo8++IeSPmmo
kj5M1JA+E1OVPt08kj4KupM+nmqSPqYFkz6lpJA+BJGRPt0hkj7lyZE+ezGUPs67kz4FT5E+
ruSSPklckj4N548+EpuQPhHhkT7FpJI+a4KRPkHLkj52PZI+9GmTPtM3lD4i2JE+1K6TPlNk
lT4mnZI+tFuSPuFglD7r9ZE+92KSPq6Ckz4+uJI+WFCSPvBBkj7ZApI+8AuUPuoxkT7FNJM+
oCuSPt4xkz6Yu5E+sLCRPpBdjz7WaJA+cmKRPioUkz5nSZI+pN2SPvJGkj6A1pM+UgmTPmau
kz5r0ZM+OmaRPq8kkj7xOpE+Rv2RPryfkj4pX5E+PnmUPr78kj6f+JE+Cy+TPsDDkz7clJM+
1oWPPtG0kT6hfZE+2/GQPhbbkT4nJ5E+0vSRPlcUkD6OZJE+eK+SPrEakj5ZmZU+DweTPtgY
kT6lVZA+cneSPrAjkz43lpI+fKKRPtu4kD7Zy5E+c5mRPuKLkz6cyZA+Ks6SPqgelD5gw5E+
xOOQPhRMkD4C4JI+p7KRPndkkj4d0Y8+BVmRPjY0kT7MNJA+LqSRPuRCkD7B044+Zv6RPmIO
kj5rDJE+FgCRPnCVkj7y4ZE+69CQPlNmkD6vrpE+ASqRPq2ijz7WdZA+xdKSPlmqkT7Gso8+
ChyPPsVgkT7yZZA+hAaUPlaNkj4ZeZE+</AssayYData></Step><Step><CommonData><SampleLocation>10</SampleLocation><SampleID></SampleID><SampleGroup></SampleGroup><SampleInfo></SampleInfo><SampleRow>H</SampleRow><SamplePlate>1</SamplePlate><WellType>KSAMPLE</WellType><Concentration>-1</Concentration><ConcentrationUnits>µg/ml</ConcentrationUnits><MolarConcentration>-1</MolarConcentration><MolarConcUnits>nM</MolarConcUnits><MolecularWeight>-1</MolecularWeight><Temperature>30</Temperature><StartTime>3797773</StartTime><AssayTime>1100</AssayTime></CommonData><FlowRate>1000</FlowRate><StepType>ASSOC</StepType><StepName>Association</StepName><StepStatus>OK</StepStatus><ActualTime>801.4</ActualTime><CycleTime>0.2</CycleTime><AssayXData Points="4007">VLM+RDHAPkTuzD5Eutk+RJjmPkRU8z5EIQA/RP4MP0TLGT9EhyY/RFQzP0QhQD9E/kw/RLpZ
P0SYZj9EVHM/RDGAP0TujD9Eupk/RJimP0RUsz9EIcA/RP7MP0TL2T9EmOY/RFTzP0QxAEBE
/gxARLoZQESHJkBEVDNARDFAQET+TEBEy1lARJhmQERUc0BEMYBARP6MQES6mUBEh6ZARGSz
QEQhwEBE7sxARLrZQESH5kBEVPNARDEAQUTuDEFEyxlBRIcmQURkM0FEMUBBRP5MQUS6WUFE
h2ZBRGRzQUQxgEFE/oxBRLqZQUSYpkFEVLNBRDHAQUTuzEFEutlBRIfmQURk80FEMQBCRP4M
QkS6GUJEmCZCRGQzQkQxQEJE/kxCRLpZQkSYZkJEVHNCRCGAQkTujEJEy5lCRIemQkRUs0JE
IcBCRP7MQkTL2UJEh+ZCRFTzQkQhAENE7gxDRMsZQ0SYJkNEVDNDRDFAQ0TuTENEullDRIdm
Q0Rkc0NEMYBDRP6MQ0S6mUNEh6ZDRGSzQ0QxwENE7sxDRMvZQ0SH5kNEVPNDRDEARET+DERE
yxlERIcmRERkM0REIUBERO5MRES6WUREmGZERFRzREQhgERE7oxERLqZRESYpkREVLNERDHA
RETuzEREy9lERIfmRERU80REIQBFRP4MRUS6GUVEmCZFRGQzRUQxQEVE/kxFRLpZRUSYZkVE
VHNFRCGARUT+jEVEy5lFRIemRURUs0VEIcBFRP7MRUS62UVEh+ZFRFTzRUQxAEZE7gxGRMsZ
RkSYJkZEVDNGRCFARkTuTEZEy1lGRIdmRkRkc0ZEMYBGRP6MRkS6mUZEmKZGRFSzRkQhwEZE
/sxGRLrZRkSH5kZEVPNGRCEAR0T+DEdEuhlHRIcmR0RkM0dEIUBHRP5MR0S6WUdEmGZHRFRz
R0QhgEdE/oxHRLqZR0SHpkdEVLNHRDHAR0T+zEdEy9lHRJjmR0Rk80dEMQBIRP4MSES6GUhE
mCZIRFQzSEQxQEhE7kxIRMtZSESHZkhEVHNIRDGASETujEhEy5lIRJimSERks0hEMcBIRP7M
SES62UhEmOZIRFTzSEQhAElE7gxJRMsZSUSYJklEVDNJRCFASUT+TElEy1lJRJhmSURkc0lE
IYBJRO6MSUS6mUlEmKZJRGSzSUQxwElE7sxJRMvZSUSY5klEVPNJRCEASkTuDEpEyxlKRJgm
SkRUM0pEMUBKRP5MSkTLWUpEh2ZKRFRzSkQhgEpE/oxKRMuZSkSHpkpEVLNKRCHASkT+zEpE
utlKRJjmSkRU80pEIQBLRO4MS0S6GUtEhyZLRGQzS0QxQEtE7kxLRLpZS0SHZktEZHNLRDGA
S0T+jEtEuplLRIemS0RUs0tEMcBLRP7MS0TL2UtEmOZLRFTzS0QhAExE/gxMRMsZTESYJkxE
VDNMRCFATETuTExEy1lMRIdmTERUc0xEMYBMRP6MTES6mUxEmKZMRGSzTEQxwExE7sxMRLrZ
TESH5kxEVPNMRCEATUT+DE1EyxlNRJgmTURUM01EMUBNRP5MTUTLWU1Eh2ZNRGRzTUQhgE1E
/oxNRMuZTUSHpk1EZLNNRCHATUTuzE1E29lNRIfmTURU801EMQBORO4MTkTLGU5EmCZORGQz
TkQhQE5E/kxORMtZTkSHZk5EZHNORDGATkT+jE5EuplORJimTkRUs05EMcBORO7MTkS62U5E
h+ZORGTzTkQhAE9E7gxPRMsZT0SHJk9EVDNPRDFAT0TuTE9Ey1lPRIdmT0Rkc09EMYBPRP6M
T0S6mU9Eh6ZPRGSzT0QhwE9E/sxPRMvZT0SY5k9EZPNPRDEAUETuDFBEyxlQRIcmUERUM1BE
MUBQRP5MUES6WVBEmGZQRGRzUEQhgFBE7oxQRLqZUESHplBEVLNQRCHAUETuzFBEutlQRJjm
UERk81BEMQBRRP4MUUS6GVFEhyZRRGQzUUQxQFFE/kxRRLpZUUSYZlFEVHNRRCGAUUTujFFE
uplRRJimUURUs1FEIcBRRP7MUUS62VFEh+ZRRFTzUUQhAFJE/gxSRMsZUkSHJlJEVDNSRDFA
UkT+TFJEy1lSRJhmUkRUc1JEIYBSRP6MUkTLmVJEh6ZSRGSzUkQhwFJE/sxSRLrZUkSY5lJE
ZPNSRDEAU0TuDFNEuhlTRIcmU0RUM1NEIUBTRP5MU0S6WVNEh2ZTRGRzU0QhgFNE7oxTRMuZ
U0SYplNEVLNTRCHAU0TuzFNEy9lTRIfmU0RU81NEIQBURO4MVETLGVREhyZURFQzVEQxQFRE
/kxURMtZVESHZlREVHNURDGAVETujFREy5lURIemVERUs1REMcBURP7MVETL2VREmOZURGTz
VEQhAFVE7gxVRLoZVUSYJlVEVDNVRDFAVUT+TFVEullVRIdmVURkc1VEMYBVRP6MVUTLmVVE
mKZVRGSzVUQxwFVE/sxVRLrZVUSY5lVEVPNVRCEAVkTuDFZEuhlWRIcmVkRUM1ZEMUBWRP5M
VkS6WVZEmGZWRGRzVkQxgFZE/oxWRLqZVkSYplZEZLNWRDHAVkTuzFZEy9lWRIfmVkRU81ZE
IQBXRO4MV0TLGVdEmCZXRGQzV0QhQFdE/kxXRMtZV0SHZldEVHNXRCGAV0TujFdEuplXRIem
V0RUs1dEMcBXRP7MV0TL2VdEh+ZXRFTzV0QxAFhE/gxYRLoZWESHJlhEVDNYRDFAWETuTFhE
y1lYRIdmWERkc1hEIYBYRP6MWETLmVhEh6ZYRGSzWEQxwFhE/sxYRLrZWESY5lhEVPNYRDEA
WUT+DFlEuhlZRIcmWURUM1lEMUBZRO5MWUTLWVlEh2ZZRGRzWUQxgFlE/oxZRMuZWUSYpllE
VLNZRDHAWUTuzFlEy9lZRIfmWURk81lEMQBaRO4MWkS6GVpEmCZaRGQzWkQxQFpE/kxaRLpZ
WkSYZlpEVHNaRDGAWkTujFpEy5laRIemWkRks1pEMcBaRP7MWkTL2VpEmOZaRFTzWkQhAFtE
/gxbRLoZW0SYJltEVDNbRCFAW0T+TFtEy1lbRIdmW0Rkc1tEMYBbRP6MW0TLmVtEh6ZbRGSz
W0QxwFtE7sxbRLrZW0SH5ltEVPNbRDEAXETuDFxEuhlcRJgmXERkM1xEIUBcRP5MXETLWVxE
h2ZcRGRzXEQhgFxE7oxcRLqZXESHplxEVLNcRCHAXET+zFxEy9lcRIfmXERU81xEIQBdRO4M
XUS6GV1EmCZdRFQzXUQxQF1E7kxdRLpZXUSYZl1EZHNdRCGAXUTujF1Ey5ldRJimXURUs11E
IcBdRO7MXUTL2V1EmOZdRGTzXUQhAF5E7gxeRLoZXkSYJl5EZDNeRDFAXkT+TF5Ey1leRIdm
XkRUc15EMYBeRP6MXkTLmV5Eh6ZeRFSzXkQhwF5E7sxeRLrZXkSH5l5EVPNeRDEAX0TuDF9E
yxlfRIcmX0RkM19EMUBfRP5MX0S6WV9Eh2ZfRGRzX0QxgF9E7oxfRMuZX0SYpl9EZLNfRDHA
X0T+zF9Ey9lfRIfmX0RU819EIQBgRP4MYETLGWBEhyZgRFQzYEQxQGBE7kxgRLpZYESYZmBE
VHNgRDGAYETujGBEy5lgRJimYERUs2BEIcBgRP7MYETL2WBEh+ZgRFTzYEQxAGFE/gxhRMsZ
YUSYJmFEZDNhRCFAYUTuTGFEy1lhRJhmYURkc2FEIYBhRP6MYUTLmWFEh6ZhRGSzYUQxwGFE
7sxhRLrZYUSH5mFEVPNhRDEAYkT+DGJEuhliRIcmYkRkM2JEMUBiRO5MYkS6WWJEmGZiRGRz
YkQxgGJE7oxiRLqZYkSHpmJEVLNiRDHAYkTuzGJEy9liRJjmYkRU82JEMQBjRO4MY0S6GWNE
hyZjRFQzY0QxQGNE/kxjRLpZY0SYZmNEVHNjRDGAY0T+jGNEy5ljRJimY0Rks2NEIcBjRO7M
Y0S62WNEh+ZjRFTzY0QhAGRE/gxkRLoZZESHJmREVDNkRDFAZET+TGREullkRIdmZERUc2RE
IYBkRP6MZES6mWREmKZkRFSzZEQxwGRE7sxkRLrZZESY5mREZPNkRDEAZUTuDGVEyxllRJgm
ZURUM2VEMUBlRO5MZUS6WWVEmGZlRGRzZUQxgGVE7oxlRMuZZUSYpmVEVLNlRDHAZUTuzGVE
y9llRJjmZURk82VEMQBmRP4MZkS6GWZEhyZmRFQzZkQxQGZE7kxmRMtZZkSoZmZEZHNmRDGA
ZkTujGZEuplmRIemZkRUs2ZEMcBmRP7MZkTL2WZEmOZmRGTzZkQxAGdE/gxnRMsZZ0SHJmdE
VDNnRDFAZ0TuTGdEy1lnRIdmZ0Rkc2dEIYBnRO6MZ0TLmWdEmKZnRFSzZ0QxwGdE7sxnRLrZ
Z0SY5mdEVPNnRDEAaET+DGhEyxloRIcmaERUM2hEQkBoRP5MaETLWWhEh2ZoRGRzaEQxgGhE
Do1oRLqZaESopmhEVLNoRCHAaETuzGhEy9loRJjmaERk82hEMQBpRO4MaUS6GWlEmCZpRGQz
aUQxQGlE7kxpRMtZaUSYZmlEZHNpRDGAaUTujGlEuplpRIemaURks2lEMcBpRP7MaUS62WlE
mOZpRFTzaUQhAGpE7gxqRLoZakSYJmpEVDNqRDFAakT+TGpEy1lqRIdmakRUc2pEMYBqRP6M
akTLmWpEh6ZqRFSzakQxwGpE/sxqRLrZakSY5mpEVPNqRDEAa0TuDGtEuhlrRIcma0R1M2tE
MUBrRP5Ma0S6WWtEh2ZrRGRza0QxgGtE/oxrRLqZa0SHpmtEVLNrRCHAa0T+zGtEy9lrRIfm
a0Rk82tEMQBsRO4MbES6GWxEmCZsRFQzbEQxQGxE/kxsRMtZbESHZmxEVHNsRDGAbET+jGxE
uplsRJimbERUs2xEIcBsRO7MbES62WxEmOZsRFTzbEQhAG1E7gxtRMsZbUSYJm1EZDNtRDFA
bUT+TG1Ey1ltRJhmbURUc21EMYBtRO6MbUS6mW1Eh6ZtRGSzbUQhwG1E7sxtRMvZbUSH5m1E
VPNtRDEAbkT+DG5EyxluRJgmbkRUM25EMUBuRO5MbkTLWW5Eh2ZuRGRzbkQhgG5E/oxuRLqZ
bkSHpm5EVLNuRCHAbkT+zG5EutluRIfmbkRU825EMQBvRP4Mb0S6GW9EhyZvRFQzb0QxQG9E
/kxvRMtZb0SYZm9EVHNvRDGAb0TujG9EuplvRIemb0RUs29EMcBvRP7Mb0TL2W9EmOZvRGTz
b0QhAHBE/gxwRLoZcESHJnBEZDNwRDFAcET+THBEy1lwRIdmcERkc3BEMYBwRO6McES6mXBE
h6ZwRGSzcEQhwHBE7sxwRLrZcESY5nBEZPNwRDEAcUTuDHFEyxlxRJgmcURUM3FEMUBxRP5M
cUTLWXFEh2ZxRGRzcUQxgHFE7oxxRLqZcUSYpnFEVLNxRCHAcUT+zHFEy9lxRJjmcURk83FE
IQByRP4MckTLGXJEmCZyRFQzckQhQHJE7kxyRMtZckSYZnJEVHNyRCGAckT+jHJEuplyRJim
ckRUs3JEIcByRO7MckS62XJEh+ZyRFTzckQxAHNE7gxzRLoZc0SYJnNEVDNzRCFAc0TuTHNE
ullzRIdmc0RUc3NEMYBzRP6Mc0S6mXNEh6ZzRFSzc0QxwHNE/sxzRLrZc0SH5nNEVPNzRCEA
dET+DHREyxl0RIcmdERkM3REIUB0RP5MdETLWXREh2Z0RGRzdEQhgHRE/ox0RMuZdESYpnRE
VLN0RCHAdET+zHREutl0RIfmdERk83REMQB1RO4MdUS6GXVEmCZ1RFQzdUQxQHVE7kx1RLpZ
dUSHZnVEVHN1RCGAdUTujHVEy5l1RIemdURUs3VEMcB1RO7MdUTL2XVEmOZ1RGTzdUQhAHZE
/gx2RMsZdkSHJnZEVDN2RCFAdkTuTHZEy1l2RJhmdkRkc3ZEIYB2RP6MdkTLmXZEh6Z2RGSz
dkQhwHZE/sx2RMvZdkSH5nZEVPN2RCEAd0T+DHdEyxl3RIcmd0RkM3dEIUB3RP5Md0TLWXdE
h2Z3RGRzd0QxgHdE7ox3RLqZd0SHpndEZLN3RCHAd0T+zHdEutl3RIfmd0Rk83dEIQB4RO4M
eETLGXhEhyZ4RFQzeEQhQHhE/kx4RMtZeESYZnhEZHN4RDGAeETujHhEy5l4RIemeERks3hE
McB4RP7MeES62XhEmOZ4RGTzeEQxAHlE/gx5RLoZeUSYJnlEZDN5RDFAeUTuTHlEy1l5RIdm
eURUc3lEIYB5RP6MeUS6mXlEh6Z5RGSzeUQhwHlE/sx5RLrZeUSY5nlEVPN5RCEAekT+DHpE
uhl6RIcmekRUM3pEMUB6RO5MekTLWXpEmGZ6RGRzekQxgHpE7ox6RMuZekSYpnpEVLN6RDHA
ekTuzHpEy9l6RIfmekRU83pEIQB7RO4Me0S6GXtEmCZ7RHUze0QxQHtE/kx7RLpZe0SHZntE
VHN7RCGAe0TujHtEy5l7RIeme0Rks3tEMcB7RO7Me0S62XtEmOZ7RFTze0QhAHxE/gx8RLoZ
fESYJnxEVDN8RCFAfET+THxEy1l8RIdmfERkc3xEMYB8RP6MfETLmXxEmKZ8RGSzfEQxwHxE
7sx8RMvZfESH5nxEVPN8RDEAfUTuDH1Euhl9RIcmfURkM31EMUB9RO5MfUS6WX1EmGZ9RFRz
fUQhgH1E7ox9RLqZfUSHpn1EVLN9RDHAfUTuzH1Ey9l9RIfmfURU831EIQB+RP4MfkS6GX5E
mCZ+RFQzfkQxQH5E7kx+RMtZfkSoZn5EVHN+RCGAfkTujH5Ey5l+RJimfkRUs35EMcB+RP7M
fkS62X5EmOZ+RFTzfkQxAH9E/gx/RMsZf0SYJn9EVDN/RDFAf0TuTH9Eull/RIdmf0RUc39E
IYB/RP6Mf0S6mX9EmKZ/RGSzf0QxwH9E7sx/RMvZf0SY5n9EZPN/RBAAgER/BoBE5gyAREwT
gESyGYBEECCARH8mgETdLIBERDOARKo5gEQYQIBEf0aARN1MgEREU4BEslmARBhggER3ZoBE
3WyARERzgESqeYBEGICARH+GgETmjIBERJOARLKZgEQYoIBEd6aAROasgEREs4BEsrmARBjA
gER3xoBE3cyAREzTgESq2YBEGOCARHfmgETd7IBETPOARLL5gEQQAIFEdwaBROYMgURME4FE
qhmBRBgggUR/JoFE5iyBREwzgUSqOYFEEECBRIdGgUTmTIFETFOBRLJZgUQQYIFEf2aBROZs
gUREc4FEqnmBRBCAgUR/hoFE3YyBRESTgUSqmYFEEKCBRH+mgUTmrIFERLOBRKq5gUQYwIFE
f8aBRN3MgURE04FEstmBRBDggUR/5oFE3eyBRETzgUSy+YFEEACCRHcGgkTmDIJERBOCRLIZ
gkQYIIJEfyaCROYsgkREM4JEsjmCRBhAgkR/RoJE3UyCRExTgkSyWYJEEGCCRH9mgkTdbIJE
THOCRKp5gkQYgIJEf4aCRN2MgkREk4JEqpmCRBiggkR/poJE3ayCRESzgkSquYJEEMCCRH/G
gkTdzIJETNOCRLLZgkQQ4IJEd+aCRObsgkRM84JEsvmCRBAAg0R3BoNE5gyDREQTg0SqGYNE
GCCDRH8mg0TmLINERDODRKo5g0QYQINEf0aDROZMg0REU4NEqlmDRBBgg0R3ZoNE5myDRExz
g0SqeYNEEICDRHeGg0TmjINETJODRKqZg0QYoINEd6aDROasg0REs4NEsrmDRBjAg0R3xoNE
5syDREzTg0Sy2YNEEOCDRH/mg0Td7INETPODRKr5g0QQAIREfwaEROYMhERME4REshmERBAg
hER/JoRE5iyEREQzhESyOYREGECERH9GhETdTIRERFOERKpZhEQYYIREd2aERN1shEREc4RE
qnmERBCAhER/hoRE5oyEREyThESqmYREGKCERHemhETmrIRERLOERLK5hEQYwIREd8aERObM
hERM04REqtmERBDghER/5oRE3eyEREzzhESq+YREEACFRH8GhUTmDIVETBOFRLIZhUQQIIVE
fyaFRN0shUREM4VEqjmFRBBAhUR3RoVE5kyFRExThUSyWYVEEGCFRHdmhUTdbIVERHOFRKp5
hUQYgIVEf4aFRN2MhURMk4VEspmFRBighUR3poVE5qyFRESzhUSquYVEGMCFRHfGhUTmzIVE
RNOFRLLZhUQQ4IVEf+aFRN3shURM84VEqvmFRBgAhkR/BoZE3QyGREwThkSqGYZEGCCGRH8m
hkTmLIZERDOGRKo5hkQQQIZEd0aGROZMhkRMU4ZEqlmGRBhghkR/ZoZE5myGRERzhkSyeYZE
GICGRHeGhkTdjIZERJOGRKqZhkQYoIZEf6aGRN2shkREs4ZEqrmGRBjAhkR3xoZE5syGRETT
hkSy2YZEEOCGRHfmhkTd7IZERPOGRLL5hkQYAIdEfwaHRN0Mh0RME4dEqhmHRBggh0R/JodE
3SyHREwzh0SqOYdEEECHRH9Gh0TmTIdERFOHRLJZh0QQYIdEd2aHRN1sh0RMc4dEsnmHRBiA
h0R3hodE5oyHRESTh0SqmYdEEKCHRHemh0TdrIdERLOHRLK5h0QQwIdEd8aHRObMh0RM04dE
qtmHRBDgh0R35odE5uyHREzzh0Sq+YdEEACIRH8GiETdDIhETBOIRLIZiEQYIIhEdyaIRN0s
iEREM4hEqjmIRBhAiER/RohE5kyIRERTiESqWYhEEGCIRHdmiETdbIhERHOIRKp5iEQYgIhE
d4aIRN2MiEREk4hEspmIRBigiER3pohE3ayIRESziESyuYhEEMCIRH/GiETdzIhETNOIRKrZ
iEQY4IhEd+aIRN3siERM84hEsvmIRBAAiUR/BolE5gyJREwTiUSyGYlEGCCJRH8miUTdLIlE
TDOJRLI5iUQYQIlEd0aJROZMiUREU4lEqlmJRBBgiUR3ZolE7myJRExziUSyeYlEEICJRH+G
iUTdjIlETJOJRLKZiUQQoIlEf6aJROasiUREs4lEsrmJRBjAiUR3xolE5syJREzTiUSy2YlE
GOCJRHfmiUTm7IlETPOJRLL5iUQQAIpEfwaKRN0MikREE4pEshmKRBggikR/JopE3SyKREwz
ikSyOYpEGECKRHdGikTmTIpETFOKRLJZikQQYIpEf2aKROZsikREc4pEqnmKRBiAikR/hopE
5oyKREyTikSqmYpEGKCKRH+mikTmrIpERLOKRKq5ikQQwIpEd8aKRObMikRM04pEstmKRBjg
ikR/5opE3eyKRETzikSq+YpEGACLRH8Gi0TmDItERBOLRKoZi0QYIItEdyaLRN0si0RMM4tE
sjmLRBhAi0R/RotE3UyLRERTi0SqWYtEGGCLRHdmi0TdbItERHOLRKp5i0QQgItEf4aLRN2M
i0RMk4tEspmLRBigi0R/potE3ayLREyzi0SquYtEGMCLRH/Gi0TmzItETNOLRLLZi0QY4ItE
f+aLRN3si0RE84tEqvmLRBgAjER/BoxE5gyMREwTjESqGYxEGCCMRH8mjETmLIxETDOMRKo5
jEQYQIxEf0aMROZMjERMU4xEqlmMRBBgjER3ZoxE3WyMRERzjESqeYxEEICMRH+GjETmjIxE
RJOMRLqZjEQQoIxEf6aMROasjERMs4xEqrmMRBDAjER3xoxE5syMRETTjESq2YxEGOCMRH/m
jETd7IxERPOMRLL5jEQQAI1EfwaNROYMjUREE41EshmNRBAgjUR/Jo1E3SyNREQzjUSyOY1E
EECNRH9GjUTdTI1ETFONRLJZjUQYYI1Ed2aNRN1sjURMc41EsnmNRBiAjUR3ho1E5oyNREyT
jUSqmY1EGKCNRH+mjUTmrI1ETLONRLK5jUQYwI1Ef8aNRObMjURM041EstmNRBjgjUR/5o1E
5uyNREzzjUSy+Y1EGACORH8GjkTdDI5ETBOORKoZjkQYII5EdyaOROYsjkRMM45EqjmORBBA
jkR3Ro5E5kyORExTjkSqWY5EEGCORHdmjkTdbI5ERHOORLJ5jkQQgI5Ef4aORN2MjkREk45E
qpmORBCgjkR3po5E3ayORESzjkSyuY5EGMCORH/GjkTdzI5ERNOORLLZjkQY4I5Ef+aORN3s
jkRE845EsvmORBgAj0R3Bo9E3QyPREwTj0SyGY9EECCPRHcmj0TdLI9ETDOPRLI5j0QYQI9E
d0aPROZMj0REU49EqlmPRBBgj0R/Zo9E5myPRExzj0SqeY9EEICPRH+Gj0TdjI9ETJOPRKqZ
j0QQoI9Ed6aPRN2sj0REs49EsrmPRBDAj0R/xo9E5syPREzTj0Sq2Y9EEOCPRH/mj0Td7I9E
RPOPRLL5j0QYAJBEfwaQRN0MkERME5BEqhmQRBggkER3JpBE3SyQREQzkESqOZBEGECQRH9G
kETdTJBERFOQRLJZkEQYYJBEf2aQRN1skEREc5BEqnmQRBiAkER/hpBE5oyQRESTkESymZBE
GKCQRH+mkETdrJBETLOQRLK5kEQYwJBEd8aQRObMkERE05BEstmQRBjgkER/5pBE3eyQRETz
kESy+ZBEGACRRH8GkUTdDJFERBORRLIZkUQYIJFEdyaRRN0skUREM5FEsjmRRBhAkUR3RpFE
3UyRRExTkUSqWZFEGGCRRHdmkUTmbJFETHORRKp5kUQYgJFEf4aRRN2MkURMk5FEspmRRBCg
kUR3ppFE5qyRREyzkUSquZFEGMCRRHfGkUTmzJFERNORRKrZkUQY4JFEd+aRRN3skURE85FE
qvmRRBAAkkR/BpJE3QySREwTkkSqGZJEGCCSRH8mkkTmLJJETDOSRLI5kkQQQJJEf0aSRN1M
kkREU5JEslmSRBhgkkR/ZpJE3WySRExzkkSyeZJEGICSRH+GkkTdjJJERJOSRLKZkkQYoJJE
d6aSRN2skkRMs5JEsrmSRBDAkkR3xpJE5sySREzTkkSy2ZJEEOCSRHfmkkTm7JJETPOSRLL5
kkQQAJNEdwaTROYMk0RME5NEshmTRBAgk0R3JpNE5iyTREQzk0SqOZNEEECTRIdGk0TmTJNE
RFOTRKpZk0QQYJNEf2aTROZsk0RMc5NEqnmTRBCAk0R3hpNE5oyTRESTk0SymZNEEKCTRHem
k0TdrJNERLOTRKq5k0QYwJNEf8aTRObMk0RE05NEqtmTRBjgk0R/5pNE5uyTRETzk0Sy+ZNE
EACURH8GlETdDJRERBOURKoZlEQYIJREhyaURN0slERMM5REqjmURBBAlER/RpRE5kyURERT
lESqWZREEGCURH9mlETmbJRETHOURLJ5lEQQgJREf4aURN2MlEREk5REqpmURBCglER/ppRE
3ayUREyzlESquZREEMCURH/GlETdzJRETNOURKrZlEQY4JREd+aURN3slERM85REsvmURBgA
lUR/BpVE3QyVREwTlUSqGZVEECCVRH8mlUTdLJVETDOVRLI5lUQQQJVEf0aVROZMlURMU5VE
qlmVRBhglUR/ZpVE5myVRERzlUS6eZVEGICVRHeGlUTdjJVETJOVRKqZlUQQoJVEf6aVROas
lUREs5VEsrmVRBDAlUR/xpVE3cyVREzTlUSy2ZVEGOCVRH/mlUTd7JVETPOVRKr5lUQYAJZE
dwaWROYMlkREE5ZEqhmWRBgglkR/JpZE5iyWREQzlkSyOZZEEECWRHdGlkTdTJZERFOWRKpZ
lkQYYJZEf2aWROZslkRMc5ZEqnmWRBiAlkR/hpZE3YyWRESTlkSymZZEGKCWRH+mlkTdrJZE
TLOWRKq5lkQQwJZEd8aWRObMlkRM05ZEstmWRBDglkR35pZE3eyWRETzlkSq+ZZEEACXRHcG
l0TdDJdERBOXRKoZl0QYIJdEfyaXROYsl0REM5dEqjmXRBBAl0R3RpdE3UyXRERTl0SqWZdE
GGCXRHdml0TdbJdERHOXRKp5l0QQgJdEf4aXROaMl0RMk5dEqpmXRBCgl0R/ppdE5qyXREyz
l0SquZdEGMCXRHfGl0TmzJdETNOXRLLZl0QY4JdEd+aXRN3sl0RM85dEsvmXRBgAmER/BphE
5gyYREwTmESqGZhEGCCYRHcmmETmLJhERDOYRKo5mEQQQJhEf0aYRN1MmERMU5hEslmYRBhg
mER/ZphE3WyYRERzmESyeZhEEICYRHeGmETmjJhERJOYRKqZmEQYoJhEd6aYRN2smEREs5hE
srmYRBDAmER/xphE5syYREzTmESy2ZhEGOCYRHfmmETd7JhERPOYRKr5mEQYAJlEfwaZROYM
mURME5lEshmZRBAgmUR/JplE7iyZREwzmUSqOZlEGECZRH9GmUTmTJlETFOZRKpZmUQQYJlE
f2aZRN1smUREc5lEqnmZRBCAmUR3hplE5oyZREyTmUSqmZlEGKCZRHemmUTmrJlERLOZRKq5
mUQQwJlEf8aZRObMmURE05lEqtmZRBjgmUR35plE5uyZREzzmUSq+ZlEGACaRHcGmkTdDJpE
TBOaRLIZmkQQIJpEfyaaRN0smkRMM5pEsjmaRBBAmkR3RppE3UyaRERTmkSyWZpEGGCaRHdm
mkTdbJpERHOaRLJ5mkQYgJpEf4aaRN2MmkRMk5pEspmaRBigmkR3pppE5qyaRESzmkSyuZpE
GMCaRHfGmkTmzJpETNOaRLLZmkQY4JpEf+aaRN3smkRM85pEsvmaRBgAm0R/BptE5gybREwT
m0SqGZtEECCbRH8mm0TdLJtETDObRLI5m0QYQJtEf0abRN1Mm0REU5tEslmbRBhgm0R3ZptE
3WybRERzm0SqeZtEEICbRH+Gm0TmjJtERJObRKqZm0QQoJtEf6abRN2sm0RMs5tEqrmbRBjA
m0R3xptE3cybRETTm0Sq2ZtEGOCbRHfmm0Td7JtERPObRLL5m0QQAJxEdwacRN0MnERME5xE
shmcRBggnER3JpxE3SycREQznESyOZxEEECcRHdGnETdTJxETFOcRLJZnEQYYJxEf2acRN1s
nERMc5xEqnmcRBiAnER/hpxE5oycREyTnESqmZxEGKCcRHemnETdrJxETLOcRKq5nEQYwJxE
f8acRN3MnERM05xEstmcRBjgnER/5pxE3eycREzznESq+ZxEEACdRH8GnUTmDJ1ERBOdRLIZ
nUQYIJ1EfyadROYsnUREM51EsjmdRBhAnUR/Rp1E3UydRExTnUSqWZ1EEGCdRH9mnUTmbJ1E
RHOdRLJ5nUQQgJ1Ef4adRN2MnUREk51EupmdRBCgnUR3pp1E5qydREyznUSyuZ1EEMCdRH/G
nUTdzJ1ETNOdRLLZnUQY4J1Ef+adRN3snURM851EsvmdRBgAnkR3Bp5E3QyeREQTnkSqGZ5E
GCCeRH8mnkTmLJ5ETDOeRKo5nkQYQJ5Ed0aeROZMnkRMU55EqlmeRBBgnkR3Zp5E5myeRERz
nkSqeZ5EEICeRHeGnkTmjJ5ERJOeRKqZnkQYoJ5Ef6aeRN2snkREs55EsrmeRBDAnkR3xp5E
5syeREzTnkSy2Z5EGOCeRHfmnkTd7J5ERPOeRKr5nkQQAJ9EdwafRN0Mn0RME59EqhmfRBgg
n0R/Jp9E5iyfREQzn0SqOZ9EEECfRHdGn0TdTJ9ERFOfRLpZn0QYYJ9Ef2afRN1sn0RMc59E
snmfRBiAn0R3hp9E3YyfRESTn0SymZ9EEKCfRH+mn0TmrJ9ERLOfRKq5n0QYwJ9Ef8afRN3M
n0RM059EstmfRBjgn0R/5p9E5uyfREzzn0Sq+Z9EEACgRH8GoETdDKBETBOgRKoZoEQYIKBE
fyagRN0soEREM6BEsjmgRBhAoER3RqBE5kygRExToESqWaBEEGCgRH9moETdbKBERHOgRKp5
oEQQgKBEf4agROaMoEREk6BEqpmgRBCgoER3pqBE5qygREyzoESquaBEGMCgRH/GoETmzKBE
TNOgRLLZoEQQ4KBEd+agRObsoERE86BEqvmgRBAAoUR/BqFE5gyhREQToUSyGaFEECChRH8m
oUTdLKFETDOhRLI5oUQQQKFEf0ahROZMoURMU6FEqlmhRBhgoUR/ZqFE3WyhRERzoUSqeaFE
GIChRHeGoUTdjKFETJOhRLKZoUQYoKFEd6ahRN2soURMs6FEqrmhRBjAoUR/xqFE5syhRETT
oUSy2aFEEOChRHfmoUTd7KFETPOhRLL5oUQYAKJEdwaiROYMokRME6JEqhmiRBAgokR/JqJE
5iyiREQzokSqOaJEEECiRH9GokTmTKJERFOiRLJZokQYYKJEf2aiROZsokREc6JEqnmiRBCA
okR/hqJE5oyiREyTokSymaJEGKCiRH+mokTdrKJERLOiRKq5okQQwKJEd8aiRObMokRE06JE
qtmiRBjgokR/5qJE3eyiRETzokSy+aJEGACjRHcGo0TdDKNETBOjRKoZo0QQIKNEdyajROYs
o0RMM6NEsjmjRBBAo0R/RqNE3UyjRExTo0SqWaNEEGCjRH9mo0TdbKNETHOjRLJ5o0QYgKNE
d4ajROaMo0REk6NEqpmjRBigo0R/pqNE3ayjRESzo0SyuaNEEMCjRHfGo0TdzKNERNOjRLLZ
o0Qh4KNEf+ajRObso0RM86NEsvmjRBAApER/BqRE3QykREQTpESqGaREECCkRH8mpETdLKRE
TDOkRKo5pEQYQKREd0akROZMpERMU6REslmkRBBgpER/ZqRE3WykRExzpES6eaREGICkRH+G
pETdjKRETJOkRKqZpEQQoKREf6akROaspERMs6REsrmkRBDApER/xqRE3cykRETTpESy2aRE
EOCkRHfmpETd7KRERPOkRLL5pEQYAKVEfwalROYMpUREE6VEshmlRBggpUR3JqVE3SylREwz
pUSyOaVEEEClRH9GpUTdTKVETFOlRKpZpUQYYKVEd2alRN1spUREc6VEsnmlRBiApUR3hqVE
3YylRESTpUSymaVEGKClRH+mpUTmrKVERLOlRKq5pUQYwKVEd8alRObMpURE06VEstmlRBjg
pUR35qVE3eylREzzpUSy+aVEEACmRHcGpkTdDKZERBOmRLIZpkQYIKZEdyamROYspkRMM6ZE
sjmmRBhApkR/RqZE5kymRERTpkSyWaZEGGCmRHdmpkTdbKZERHOmRLJ5pkQYgKZEf4amRN2M
pkRMk6ZEspmmRBCgpkR/pqZE5qymREyzpkSquaZEEMCmRHfGpkTmzKZERNOmRLLZpkQY4KZE
d+amRObspkRM86ZEqvmmRBAAp0R3BqdE5gynREwTp0SqGadEGCCnRH8mp0TdLKdERDOnRLI5
p0QYQKdEd0anRN1Mp0REU6dEslmnRBBgp0R/ZqdE3WynRExzp0SqeadEGICnRHeGp0TmjKdE
RJOnRLKZp0QYoKdEd6anRN2sp0RMs6dEsrmnRBjAp0R/xqdE3cynREzTp0Sq2adEGOCnRH/m
p0Td7KdETPOnRLL5p0QYAKhEfwaoROYMqERME6hEshmoRBAgqER/JqhE5iyoREwzqESyOahE
GECoRH9GqETmTKhERFOoRKpZqEQQYKhEf2aoROZsqEREc6hEqnmoRBCAqER/hqhE5oyoREyT
qESqmahEEKCoRH+mqETdrKhERLOoRLK5qEQQwKhEf8aoRN3MqERM06hEqtmoRBDgqER/5qhE
3eyoRETzqESy+ahEEACpRHcGqUTdDKlETBOpRLIZqUQYIKlEfyapRN0sqUREM6lEsjmpRBhA
qUR3RqlE3UypRERTqUSyWalEEGCpRH9mqUTmbKlERHOpRLJ5qUQYgKlEd4apRN2MqUREk6lE
qpmpRBCgqUR/pqlE5qypRESzqUSyualEGMCpRH/GqUTdzKlETNOpRKrZqUQY4KlEd+apRObs
qURM86lEsvmpRBAAqkR/BqpE3QyqREQTqkSyGapEECCqRH8mqkTmLKpERDOqRLI5qkQYQKpE
d0aqROZMqkREU6pEslmqRBBgqkR/ZqpE7myqRExzqkSqeapEEICqRHeGqkTdjKpETJOqRKqZ
qkQYoKpEd6aqROasqkRMs6pEqrmqRBjAqkR/xqpE3cyqRETTqkSy2apEGOCqRIfmqkTm7KpE
TPOqRLL5qkQYAKtEfwarROYMq0REE6tEshmrRBAgq0R3JqtE5iyrREQzq0SyOatEEECrRHdG
q0TdTKtETFOrRKpZq0QYYKtEd2arROZsq0RMc6tEsnmrRBiAq0R3hqtE3YyrRESTq0SymatE
GKCrRHemq0TmrKtETLOrRKq5q0QQwKtEd8arRObMq0RE06tEstmrRBDgq0R/5qtE3eyrRETz
q0Sq+atEEACsRH8GrETdDKxETBOsRLIZrEQYIKxEdyasROYsrERMM6xEsjmsRBhArER3RqxE
5kysRExTrESyWaxEGGCsRHdmrETdbKxETHOsRKp5rEQQgKxEd4asROaMrEREk6xEspmsRBCg
rER/pqxE3aysRESzrESquaxEEMCsRIfGrETdzKxETNOsRLLZrEQQ4KxEd+asRN3srERE86xE
svmsRBAArUR/Bq1E5gytREwTrUSqGa1EGCCtRH8mrUTmLK1ERDOtRKo5rUQQQK1Ef0atROZM
rURMU61EslmtRBhgrUR3Zq1E3WytRERzrUSqea1EGICtRH+GrUTdjK1ERJOtRLKZrUQYoK1E
f6atRN2srUREs61EqrmtRBjArUR3xq1E3cytRETTrUSq2a1EGOCtRH/mrUTd7K1ERPOtRKr5
rUQQAK5EdwauRN0MrkRME65EshmuRBggrkR3Jq5E3SyuREwzrkSyOa5EGECuRH9GrkTdTK5E
TFOuRLJZrkQYYK5Ef2auRN1srkREc65EqnmuRBCArkR/hq5E5oyuREyTrkSqma5EEKCuRHem
rkTdrK5ETLOuRKq5rkQQwK5Ed8auRN3MrkRE065EstmuRBjgrkR/5q5E3eyuRETzrkSq+a5E
GACvRH8Gr0TdDK9ERBOvRKoZr0QYIK9EdyavROYsr0REM69EsjmvRBBAr0R/Rq9E3UyvRERT
r0SqWa9EGGCvRH9mr0TmbK9ERHOvRLJ5r0QQgK9Ef4avRN2Mr0REk69EqpmvRBigr0R3pq9E
5qyvREyzr0Syua9EEMCvRHfGr0TdzK9ETNOvRLLZr0QY4K9Ef+avRObsr0RM869EsvmvRBgA
sER/BrBE5gywREwTsESqGbBEECCwRHcmsETdLLBETDOwRLI5sEQQQLBEf0awROZMsEREU7BE
slmwRBhgsER3ZrBE5mywRERzsESqebBEEICwRH+GsETmjLBERJOwRKqZsEQYoLBEf6awROas
sERMs7BEsrmwRBjAsER3xrBE5sywRETTsESq2bBEGOCwRH/msETd7LBETPOwRKr5sEQYALFE
fwaxRN0MsUREE7FEqhmxRBggsUR3JrFE3SyxREwzsUSqObFEGECxRH9GsUTdTLFETFOxRLJZ
sUQYYLFEd2axRN1ssUREc7FEsnmxRBiAsUR/hrFE3YyxREyTsUSqmbFEGKCxRH+msUTdrLFE
RLOxRKq5sUQQwLFEf8axRN3MsURE07FEqtmxRBjgsUR/5rFE3eyxRETzsUSq+bFEGACyRHcG
skTmDLJERBOyRLIZskQQILJEdyayRN0sskRMM7JEqjmyRBhAskR/RrJE5kyyRERTskSqWbJE
GGCyRH9mskTdbLJERHOyRLJ5skQYgLJEf4ayRN2MskREk7JEspmyRBigskR/prJE5qyyREyz
skSqubJEGMCyRHfGskTmzLJERNOyRLLZskQQ4LJEf+ayRN3sskRM87JEqvmyRBgAs0R/BrNE
5gyzREwTs0SyGbNEECCzRH8ms0TmLLNETDOzRKo5s0QYQLNEf0azRN1Ms0REU7NEqlmzRBhg
s0R3ZrNE5myzRERzs0SyebNEGICzRH+Gs0TmjLNETJOzRLKZs0QQoLNEf6azRN2ss0REs7NE
qrmzRBjAs0R3xrNE3cyzRETTs0Sq2bNEGOCzRHfms0Td7LNERPOzRLL5s0QYALREdwa0RN0M
tERME7REqhm0RBggtER3JrRE5iy0REwztESyObREGEC0RH9GtETdTLRETFO0RLJZtEQYYLRE
d2a0RN1stEREc7REqnm0RBiAtER3hrRE3Yy0RESTtESqmbREGKC0RH+mtETmrLRETLO0RKq5
tEQQwLREd8a0RN3MtERM07REqtm0RBjgtER/5rRE5uy0RETztESy+bREEAC1RHcGtUTmDLVE
RBO1RKoZtUQYILVEdya1RN0stUREM7VEqjm1RBhAtUR3RrVE5ky1RERTtUSyWbVEEGC1RHdm
tUTdbLVETHO1RLJ5tUQYgLVEf4a1ROaMtURMk7VEspm1RBigtUR/prVE5qy1RESztUSyubVE
EMC1RH/GtUTdzLVETNO1RLLZtUQY4LVEd+a1RN3stURM87VEqvm1RBAAtkR3BrZE3Qy2RFQT
tkSqGbZEGCC2RH8mtkTmLLZETDO2RKo5tkQYQLZEd0a2ROZMtkREU7ZEslm2RBBgtkR/ZrZE
5my2RExztkSyebZEGIC2RH+GtkTdjLZETJO2RLKZtkQYoLZEf6a2ROastkRMs7ZEqrm2RBjA
tkR3xrZE5sy2REzTtkSy2bZEGOC2RH/mtkTd7LZETPO2RKr5tkQQALdEfwa3RN0Mt0RME7dE
qhm3RBggt0R3JrdE5iy3REQzt0SyObdEEEC3RHdGt0TdTLdERFO3RKpZt0QYYLdEd2a3ROZs
t0RMc7dEqnm3RBCAt0R3hrdE3Yy3RESTt0SymbdEEKC3RH+mt0TdrLdERLO3RLK5t0QQwLdE
f8a3RN3Mt0RE07dEstm3RBjgt0R/5rdE5uy3REzzt0Sy+bdEEAC4RHcGuETmDLhERBO4RKoZ
uEQYILhEfya4RN0suERMM7hEqjm4RBhAuER3RrhE5ky4RERTuESyWbhEGGC4RHdmuETdbLhE
THO4RKp5uEQQgLhEf4a4RN2MuEREk7hEqpm4RBiguER3prhE3ay4RESzuESqubhEGMC4RHfG
uETdzLhETNO4RKrZuEQY4LhEd+a4RObsuERE87hEqvm4RBgAuUR3BrlE3Qy5REwTuUSqGblE
ECC5RHcmuUTdLLlETDO5RLI5uUQQQLlEd0a5ROZMuUREU7lEslm5RBhguUR/ZrlE5my5RERz
uUSyeblEGIC5RHeGuUTdjLlETJO5RKqZuUQYoLlEd6a5ROasuURMs7lEqrm5RBjAuUR3xrlE
3cy5RETTuUSy2blEGOC5RH/muUTd7LlETPO5RKr5uUQQALpEdwa6ROYMukREE7pEqhm6RBgg
ukR/JrpE3Sy6REQzukSyObpEGEC6RHdGukTdTLpETFO6RLJZukQYYLpEd2a6ROZsukREc7pE
qnm6RBCAukR/hrpE3Yy6RESTukSymbpEGKC6RHemukTmrLpETLO6RKq5ukQYwLpEf8a6RN3M
ukRE07pEqtm6RBDgukR35rpE5uy6REzzukSq+bpEEAC7RHcGu0TdDLtERBO7RLIZu0QYILtE
dya7RN0su0RMM7tEqjm7RBBAu0R3RrtE3Uy7RERTu0SyWbtEEGC7RHdmu0TmbLtERHO7RKp5
u0QYgLtEf4a7RN2Mu0REk7tEqpm7RBigu0R3prtE3ay7REyzu0SyubtEGMC7RH/Gu0TdzLtE
TNO7RKrZu0QY4LtEd+a7RN3su0RE87tEqvm7RBgAvER/BrxE3Qy8REQTvESyGbxEGCC8RHcm
vETmLLxETDO8RLI5vEQYQLxEd0a8ROZMvEREU7xEslm8RBhgvER/ZrxE3Wy8RExzvESqebxE
GIC8RH+GvETdjLxETJO8RLKZvEQYoLxEd6a8RN2svEREs7xEsrm8RBjAvER/xrxE3cy8REzT
vESq2bxEGOC8RHfmvETm7LxETPO8RLL5vEQQAL1Edwa9RN0MvURME71Eqhm9RBggvUR/Jr1E
5iy9REQzvUSqOb1EGEC9RH9GvUTmTL1ERFO9RLJZvUQYYL1Ef2a9RN1svURMc71Eqnm9RBiA
vUR/hr1E3Yy9REyTvUSqmb1EGKC9RHemvUTmrL1ETLO9RKq5vUQQwL1Ed8a9RN3MvURM071E
stm9RBjgvUR35r1E5uy9RETzvUSq+b1EGAC+RHcGvkTmDL5ETBO+RKoZvkQYIL5Efya+RN0s
vkREM75Esjm+RBBAvkR3Rr5E3Uy+RExTvkSqWb5EGGC+RHdmvkTdbL5ERHO+RLJ5vkQQgL5E
f4a+ROaMvkREk75Eqpm+RBigvkR3pr5E3ay+RESzvkSqub5EEMC+RHfGvkTdzL5ERNO+RLLZ
vkQh4L5Ed+a+RN3svkRE875Esvm+RBgAv0R3Br9E5gy/REwTv0SqGb9EGCC/RH8mv0TdLL9E
RDO/RKo5v0QQQL9Ef0a/RN1Mv0REU79Eslm/RBBgv0R3Zr9E5my/RERzv0Sqeb9EGIC/RH+G
v0TdjL9ERJO/RLKZv0QQoL9Ef6a/RN2sv0REs79Eqrm/RBjAv0R/xr9E3cy/RETTv0Sy2b9E
GOC/RHfmv0Tm7L9ERPO/RLL5v0QQAMBEdwbARN0MwERME8BEqhnARBAgwER/JsBE3SzAREwz
wESqOcBEGEDARHdGwETmTMBETFPARLJZwEQQYMBEd2bAROZswERMc8BEqnnARBCAwER3hsBE
5ozARESTwESqmcBEGKDARHemwETmrMBERLPARKq5wEQQwMBEf8bARObMwERM08BEstnARBjg
wER/5sBE5uzAREzzwESq+cBEGADBRH8GwUTmDMFETBPBRKoZwUQQIMFEfybBRN0swURMM8FE
sjnBRBBAwUR/RsFE5kzBRExTwUSyWcFEGGDBRHdmwUTdbMFETHPBRLJ5wUQQgMFEf4bBRN2M
wUREk8FEspnBRBigwUR3psFE3azBRESzwUSyucFEGMDBRH/GwUTdzMFETNPBRLLZwUQQ4MFE
f+bBRN3swURE88FEqvnBRBgAwkR/BsJE3QzCREQTwkSqGcJEGCDCRH8mwkTmLMJERDPCRLI5
wkQYQMJEd0bCRO5MwkREU8JEqlnCRBhgwkR3ZsJE3WzCRExzwkSqecJEEIDCRHeGwkTdjMJE
TJPCRLKZwkQYoMJEf6bCROaswkRMs8JEsrnCRBDAwkR/xsJE5szCRETTwkSy2cJEGODCRHfm
wkTd7MJETPPCRLL5wkQQAMNEdwbDRN0Mw0REE8NEqhnDRBggw0R3JsNE5izDREwzw0SqOcNE
GEDDRHdGw0TmTMNETFPDRLJZw0QQYMNEf2bDROZsw0REc8NEqnnDRBCAw0Q=</AssayXData><AssayYData Points="4007">aJ6SPl0wkD6beY8+VCeQPoxWkD6zypE+7VKQPoxokD41DY4+cByRPuJfkT4OXo8+s+yRPilE
kD7STZE+X7qPPgrPkD7J1Y8+IEmQPsFKkj41fpA+i0SQPoockz53o5E+/t+QPsiCkj5OuJA+
rxiTPjXvkT5JpJE+SzSSPrd2jz5+cpA++RuRPt1JkT6zBo8+zTCSPlVRkj4JF44+W+mRPupn
jz5/FJE+KmyPPvUSkD6F25I+13KTPh9IkT4f7pE+/rWQPki4jz7ISpI+jMCRPnTikj5YMpA+
USCRPmgnjz7pJ5I+y7KQPr5pkj4MoI4+r86PPgUwkT4WepE+YrGRPkNxkT5VpZI+5tyQPpQW
kD52AJQ+C4KTPowrkz7GgpA+ZgyQPkqKkT7E4JI+HS+SPu7NkT7R0ZE+CTyRPkIGkD415ZE+
RHSSPsrtkT4oX5A+SI2SPlcQkT62LZE+n5WSPkV7kT4kcJI+Te6QPoRmkj7FdpI+LoKQPllB
kT7XMpA+4huQPgKXjz6XCZA+z7CSPrArkT5GA5A+lEWRPk5QkT7O8ZA+t0uSPuXhkD7z6I8+
qxmRPiuwkj4RM5I++AOQPqu4kj5IpJE+bhCSPkEyjz7FT5M+iEGSPm6KkT5YtZA+ipSRPjuu
jj5DtpM+WFGTPh/CkT71FJM+tnySPvL9kD7OI5M+7fqTPkiukj5e7ZA+AtKQPuumkT6oaI8+
uSOQPhDRkT6s6JE+PL2OPm8CkT6poZM+rjaSPhrJkj43tI4+UwWQPpllkj5McJI+P+yQPoLg
kD5JIJA+ox+PPs29jz5VopE+NfyRPuKKkD6KKJI+YkaRPvKAkD7FkpE+08WTPp4Qkz7I35A+
1DiSPnJWkT6Ya5A+GrmQPjrykD4RRpA+oZCPPkjDkT4wi5E+L2qSPuBhkD7Ks5A+z7uRPr45
kz7sDpE+cl2SPm9Jjz71H5E+9ZOSPtZDkj7DY5A+/kqQPovMkT4eDZE+PpuRPsA6kj6F9pA+
qnGPPrQfkT6XgZM+U/+RPv/0kT6xcpA++GyQPp/njz4QCZE+MdaQPnCEkj4q1Y8+M0mSPqsC
lD5kRpE+UCyRPtE3kT64rI8+KEiUPjzCkj5yo5E+1jyQPieHkj6WUpE+yq2SPsAmkj7P/pA+
pFWQPodCkT71z48+LnKSPsQNkT4JpZA+aNqRPoYLkT645ZE+ebaSPkk1kz4Uf44+0rGPPn/v
kj7/BJE+NbmQPqb0kT5v/ZE+AKiQPvbDjz44u5E+4NmQPou/kT6xn5A+BbuOPoGdkT7ea5A+
/A6QPkjtkT7EEJI+jMaPPvepjz5ggJI+nmyQPleikT5+AJA+iiWRPiYlkD7JhY4+Mv+PPqrj
jj6Gs5E+lqaRPvT9kD5H5ZA+f/SSPuNnkD6IDZI+UeGRPjOwkT4xJpE+LB+RPgqDkj5ccZE+
fX2RPpMdkz50co8+R9CPPgUhjz50F5E+peORPjVajz7oEpA+aTySPoxvjj4vJZE+u+WQPmxX
kT5f144+qCSPPhRRkj6ryJE+0TySPrK9jz7+LJA+4CaTPotxkD6JfI4+JxCRPnLWkz78mJE+
ULaRPmtvkz70VJE+ScaRPtIgkD4P6ZE+CvOQPvUCkj6e75A+E5WRPh6MkT7VE5A+cx+SPiEK
kD7zWI8+VruRPkgDkT67uJE+PF2QPlYrkD4+AZE+NbCSPsfUkT4Xe48+JdSOPjePjz4eHJI+
vSiQPryBjz76E48+vaiPPtaRjj4vnZI+HJGPPuszkD57ppA+eYmQPsc1kT79hpE+bqKRPkEL
kD68LJA+hz6RPgK8jz7r8o4+tDmSPrAzkD7KyZI+mhaPPs4JkT7yG5I+m3OSPiy7kD5my44+
QB6TPl3ZkT5Mv5A+A5WQPgwOkj4KcI4+vh+UPurTkD7FJ5I+/+mRPg+LkT6yQo8+6kCRPjWT
kT7L2o8+kZWPPkRtjz6WmI8+gfiRPjwGkT4rspI++z6QPjB7kT47TI8+JfCQPgU4kT51VpE+
IeaQPjwKjz5ubJI+WL2RPuC1kD4T0ZA+wOOQPtihkD6BnpI+8QmRPgRCjz6Mb48+r26PPiDC
kT7LA5A++duPPvmkjz5oiZA+QYCSPsSljz5LiJE+6iCQPricjj4wFJA+BDmOPsmPkT7MNpE+
1qSQPmZ7jz4sdo8+lq2PPq8rjz4b9JA+l2qQPuYOjz6zN40+ugqQPurdkT40QZM+AC2QPuGg
jz53jI8+5s6PPkKlkD5Xeo4+uC+RPltZkT65dI8+bFCPPrwekD5xRZE+LAyQPkSFkD5VVpE+
XGaPPp6skD5AGZE+ebeRPrqtkD559JE+xe+PPpmrkD41ao0+21ePPoC3kD4m0o0+ZA+PPngz
kz52SZE+V6ePPtGfkT7dd5I+N3GNPnBukT6In5A+WkiOPtLRkD4yHpM+IF6QPtWcjz64qpE+
4h6RPssJkD6+qJA+F9yQPkK9kT6SM5A+ym6RPgh4kT4Ac5E+hk2RPmDZkD6EHpA+tBOQPigq
kj6wZpE+LoqQPnNskT6B8Y8+ObGRPqgqkD6v3I0+Nv2OPo2XkT7GQpE+0PuQPmRYkT58XJA+
a4+QPj0MkT5VI48+CPmPPu3ajj7diZE+IUCSPrtOkj6OEo8+VPaQPtVWjz6ZXI8+MwuRPrXB
kD4N6JA+p2yQPm2ajz4q+o4+NEmPPtUIjj7RhZE+1GePPhSJkD5KMpA+R1iOPhVWkD4M948+
YQeRPtiajz4BI5E+5xORPtRskT78x48+sOmOPjPckD5gYJA+9kaRPpmfjz6WkJA+TfGQPqb0
kT4sJ5A+HfmRPvMEjz5KQZA+lfiQPuODkT4aAJA+q9SOPlbwkT4ZKZI+8bSOPrwejz6UQo4+
0OeRPvBSkT547ZA+bFmQPhnmkD6raZA+1zGSPmPOkD5QNZA+4EWPPhV3kj7sxpA+gS2PPlEJ
jz5CGpE+3ImQPppZkD6qeI8+hw2PPn+Ejz5WFY8+pTiRPqWokD68mpI+oKGPPhQ8kD7z0Y8+
mqqOPhVXkj57go8+mjaPPt+Wjj66xZA+YyKQPkdRjz6b8o8+xDqQPjBgkD7X0o8+KwWRPiP8
kD4AkpA+x+qRPly5kD5iTpA+GeGQPoOqkT6EHI4+bMuRPsafjj7SK5A+022QPteWjj7yZ5I+
i4ORPt+rkD6rA5A+u9mQPqDPkD7XRpE+ymGQPibDjj6EppA+W5qPPg03kD4MGY8+WjGQPreW
kT7SXJI+o8iOPi1ukD6F9JA+fmuPPnhajz6b748+7ZeOPgV7kD5h4Yw+5HKOPqw3jz6iEZA+
2RWQPjrMjz7uOZA+utCOPsbrkD6MN5I+BOWPPiSlkT4T94w+etGPPhJRjz6adY4+G6aOPjIh
kj7EZo8+7+yQPh2ejz6Qj5A+YLWOPrA+jj7hzY8+eeGPPhtpjj5Ti44+++aRPpI0kD6WOZA+
17GOPrCdjz54sZE+GBCTPhEvjz7smo4+tFuSPnE7jz5fDY8+hdeOPqgtjz6rA48+pZmOPhC8
kT76FJA+SKaQPu+ckj5ObY8+ujKRPm6+jz61gI8+dLyPPjSTjz4cMpA+oUiRPpHkjj54UY4+
K96RPjqDkD6iXpI+EIGPPg8HkT6nCJA+186PPtBIkj6t0I8+vfqNPiKZkj6uFI4+PeePPrWw
kD5pGZA+EgaPPsJzjz5Y7o8+896OPumUjj5f2JA+NRiSPik3kD5CIo8+DXePPoVMjj6wQpA+
nFqOPh+Pjz5a5ZE+CH2OPi1yjj6iII4+NguPPn7ukD7zLI8+GbmOPnL1jj4DGo4+8XSNPj23
jz7uk44+CTiPPiCejD7IEo8+6PiMPjKkjz5I7I4+As2OPi6Mjz42KpA+/bqOPm2XkT7y7I8+
RCuRPi8ljj52Qo8+uGaQPmxojj4UJo8+L1WRPknwjj5cDJE+i2aPPsj/jz48LI4+Bo6PPoQY
kD6FKI8+9qaOPgsykT4Ki5E+q+ONPuqhjz7aP48+u7mNPnZqkD4MZI8+XpCPPoHbjz5oopA+
KSePPj3mkD43wo4+cRSPPpbEjT4UG5A+jwuOPtXwjj6JqY8+HdiPPvsVjz6IWZA+NwyQPtiq
jT55yI0+zkSOPkx2jz4sD48+FKCPPpo+jj6fRo4+UFWPPrwBjz5SbY4+OMaOPtPwjT5ikI4+
8AGOPlRrjz6+zY8+4zyQPjeHjj6jZJA+k9aNPtPXjj5meo0+uIeQPisOkD4kb40+DT+OPg8m
jz66uY8+6K2NPv3Ojj4KM48+qECOPrFQkD6AXJE+fdSNPtyZjD4fY48+ATyOPrfajT7doY8+
9B2MPuYljz6hI44+ZziPPorLjT5Hm5A+D/eOPtUVjj7DCo4+BsmOPhsVjj5fjZA+gVSQPqz+
jz4NxJA+zuSOPgZijj65+44+t92QPqVxjj7D/I4+zdOPPo/3jj4ySpA+kdyPPu7zjj70y40+
MmWNPlXvjj44dI4+xKCOPnj1jz4I244+616NPvz/jT6ygo8+VdOPPjoYjj710I4+TuqOPh3q
jT4p3JA+F7mQPl9rkT562pA+t1WPPjWskD7Luo8+ojaQPg5Djz7lEY4+hYiQPhQmjj5ZWo4+
HviPPrbEjT62aI8+S7uMPlAjjT42no8+KDqOPjknjj6ra44+eoCOPjbGkD4ThI0+/hGSPjja
jz5nyo8+9xuOPvnvjT6MFJA+NUaPPhFpkj6T5o8+pZyNPoSZjT6fUZA+lFyQPg6Mjj4CK40+
WaiPPml9jj5i5Y4+0wqOPngrjT7/DZE+A32OPsTSjj7uyI0+DzuNPi28jz6m9o8+8R+OPs45
jT40840+U0mPPlzVjT5p548+c3ePPtvyjD7pTo4+43SNPokkkT4M+Iw+GXaOPr3njT7zoY8+
xHiPPo4+jz48XI0+OKmNPqsRjj4Lio8+xe6MPikqjz4x8I0+jDqMPmXZkD4K5o8+eAaNPkaa
jj7dco4+D/KNPjkRkD7/npA+uG+OPqojjT47z48+QI2PPlr8jT4O+Y4+hv6OPunajj6Wzow+
Ev6PPrGejj4uaYw+hAmOPtHUjT5qT48+aOOOPlG5jT4RA5A+FSWOPs1wjz6bdI0+G6qOPoto
jj75v48+aH+OPtiRkT4nOo4+vBaRPpYfjz72fo8+jpSNPuMRjj4pO5E+suSOPhgqiz52NY4+
a8OMPhi3jT6YBY8+Nc2OPjDwkD51540+rMCOPoXwjD6DW48+uwyNPuF4jz5W5Y0+YZmOPq+q
jz7AhI8+ecaPPswKjz68VY8+CbGMPmrbkD4XMI4+DQGPPsYgjj5p8I4+p8GNPp5ZjT4+XI4+
hluPPpdejj7JkZA+sSSQPn7ljT7pcY0+nV2PPshjjz5ugI4+3g+OPqlLjj6RuY4+DK2OPvWH
jj5jMY4+44mOPpJFkD4ZL44+pz2OPhiAjj6st40+c1COPmw7jz72M4w+CYSNPjBajz5Fw4w+
TGGRPvE2jj6A5JI+hfiNPqmIjj7Db40+3xaNPq8Gjj4By40+ay2PPmvqjj6O/I0+zsaOPq02
jT7ggY4+5VOOPlRhjT4Tsow+JDyOPiCSjz6vuYw+oKiNPn3djT4GCY8+r1iNPgStjT5yt4w+
B7mPPqpdjj6Tz44+2WuOPh1CkD7uH5E+OZKOPhiljT7ciY0+De2PPlOcjj73J48+IomMPnDb
jD5yhI4+ufKOPg70jj451Y8+myuOPuHWjz5/yo0+FSqPPn2Vjz5MFI8+BouOPlX7jT72BJA+
iwSPPp2OjT6cFo8+8cWNPhYvjT7oF44+uEyQPngojz4J2Y4+WlCOPv20jT5BAY4+84qOPvA5
jz4vUo4+22WOPkRZjj6f/I8+0ROOPmjbjj5sx48+dhSOPthDjz42WI0+cXONPq+Yjj6oI40+
3AOOPm6Yjj4Aho0+FaCNPlZRjT79Ro0+7e6OPm8xiz5GPY4+PFKRPiInjz5RkI4+QFaOPt9c
jj5eRo8+tpmPPvLDjD513I0+6ZqOPiCYjD6SZIw+DFWKPg3AjT43l5A+VWKMPvT8jj520o4+
GzuOPrz5jT5HtY0+4yyQPsNOjj6WdpE+NTSQPtbCjz7Ql48+0XeOPgw1jj7BC44+bwaMPrWk
jj6Cq40+CnKPPjUkjD5K2o0+dbCLPpT1jT6ApI0+ySmPPv9/jT4NP44+GAONPvhyjz7M9Y4+
bEOOPmq6jD6PeI8+miuOPh34jj4RTo0+FbOOPoAgjz6tcY8+p6qNPkpPjT6NNo0+k3uMPle2
jD48Zow+DXeOPpzsjT7mxo0+7pKPPvCujT5gII8+zM6NPv6Mjz7klIw+9eCNPqerjz4/Xow+
N2iPPkuCjD4UVow+a6CNPr8ijz5baYw+42GOPmwfjT5LRY0+MuKNPv3UjT5xUI4+Kb2NPn6Q
jT6L+ow+FUyMPiwTiz56XZA+IPGNPkurjT5bJ40+bYONPtv7jz7Io5A+qyGPPjoUjT7Xtow+
GIGNPmv+jj77x4w+vjaOPjEJjj63Eo8+NA+NPky4jT6jk40+/zKNPtnzjT4zbow+H62NPuXB
jD59So0+TduMPu09jj7dU44+l+GOPrR5jz45zY4+cNyNPl+/jD6gN48+EbKLPgD6jD7ZBI8+
bMuMPvnPjj6Uio0+VLqMPtzEjD7cpo0+Q3yNPpXfjj652o0+UeqNPu3ejT41Go4+ZWKNPh0k
jj5+How+xUCPPuCXjT6Z1pA+u3OOPittjD4zo44+z4aNPq5PjD4bXo8+c6KMPmIzjj4D/I0+
YEaNPtiuiz5KaI4+WKmKPgwKjj4sfow+p2+OPu+Wjj7jj40+meyOPsdHjD6LwYw+WueNPh9k
jD6GxY0+0x+MPtKQkT7VBIw+9zKOPjWwjT5IP48+/VGNPmLfjT4EyI4+mb+OPkL7jD6/cpE+
N2KQPva/jD6okYw+q5KPPov/jz6MZI0+v26OPl4TjD64HI8+YVSLPpe5jD6r54w+mxCMPlL4
iz4fe5A+OauNPh6Ljz7VVY4+smaOPgn6jT6RtI4+aYiMPkd/jj6DV4w+x/mMPuIjjj6R05A+
dymNPvCJjz42Q48+0aiLPuEGjz4Zp40+QqSNPqssjz7vA44+oPWMPgdAjT558JA+PSuNPhFT
jT4HPos+0mGNPhXUiz5SY44+t1GNPpXajj6LKY4+O++MPvgOjT7KT40+e4mNPqKVjD4PhI8+
88SNPtd9jT7r4Iw+nquOPs9pjD6BQow++TeNPndWjD5DoIs+0WGMPo1MjD4QnY0+LKeNPjO9
ij4gK40+35aMPmSejT5e/o0+UyCNPg+Njj4Dc40+oP+LPrxmjj5B4I0+6myPPio3jT58tIw+
qz+NPiWFjD7YPo0+TZ+KPqGwjz41YYw+oAqOPtn4iz47Pow+88uNPu5cjD5Qz4o+PoiLPmC/
ij4nco4+Ua+MPjhQjj5fj4s+LF2PPvkuiz6gkYs+IFWMPi1cjz6wI4s+eOKNPmj/jj7wJI4+
cjmOPpTGjj4EiY0+zQ2QPpzfjD7dLI4+7nWNPgO2jD5yV4s+TeuMPtQ9iz6l3Iw+TvOMPkmF
jD6xKY8+0iaNPjfqiz5Zk44+juGNPp/wjT7IwY4+4ZiNPt3njD63yos++quNPvD6jD6JVY4+
btOMPicVjD7ASY0+NUaMPo+qjD7Gg4k+Pq2LPv0DjD6A6Iw+th2NPtXnjT5wwos+vI+KPufO
jT5oEY4+UcuMPqA4jD6aKo0+HlKLPhuRjD7z74w+PWSOPk3+iz4gQo8+ifGMPt+Fiz6tuIw+
FhuMPgoujD5+c4w+Tk+NPh6Uiz4C44s+0MuMPppqiz70mYw+3EuMPsZejT4qYYs+RyKMPpw9
jD7Dtoo+II6NPrfAjD7PtYw+wzCMPqImjD7ys44+T/CJPtaTjD4snYw+Yw+LPvmyjT56T44+
WbmMPlBwiz7GGI4+JkGKPoxJij7n4Is+6muMPvrpjD6MCYw+YN+MPheAiz5yH40+iieOPi+1
jD48CIo+7rWLPv6Cij7ToIo+9+KLPjdniz4xc4w+kWOLPqebiz5hGow+JV+LPkVtiz4Jm40+
7+SLPlKdiz4Bko0+7euNPs/djD4Vbow+UQ+OPkTLij44uYw+Ra6LPlmjij7mqo0+LLSMPgXO
jD7J+Io+UGSKPkEyjD6Zvos+9OqKPqqPjD7GYos+rAqNPrAkij6yFos+Ig6PPqenjT6594w+
VzmLPt0OjD4s9Yo+5L2NPtNvjT4wNYs+TzKMPkVSij6IfIk+KgaNPpv9jT4N1ow+bd+NPuGI
iz59JIs+4GKKPkrDjT6YV4w+/bWLPkRijD4Il4w+XdqMPqIljD60Nos+Zi2NPpm/jT6UAos+
d1iNPkdriz4aD40+LlSKPoGejT5Ceoo+2t6KPnBEiz5umos+rMCKPtOQiz6gd4w+9D6LPrix
iz7pBo0+BHCPPtVIjT5bqow+HWWLPvT3jD5pDI0+7JCMPq5vjD5f1Ys+4PGKPgMajT445Iw+
QuSKPkOCiz4pII0+UgCKPn0LjT7NEow+6h6MPkxYjj4Zfos+iSeNPqocjD5PGo0+f1yNPkpq
iz4XnYs+KIWKPrq8jT7PJ4s+Q6KLPhGtij4mnos+t3iMPu9DjD757ow+/K+NPnbGij6G4Yw+
9qiKPiBGiz4zBI0+hNmMPvBDjD4xq4w+SFWNPoucjD632Ys+vbyLPrnRiT57Q4s+pPmKPlzM
ij5Hl4s+qZiKPhk4iz4MUIw+DAmLPuH7iz6+Lo0+dvyKPvEhij6NbYw+uruNPvGHjD6mjow+
AYqMPpqwiT7WTo0+FFyLPku2jD4q/Yw+4++LPrK4jD4pbYo+OpeNPjdKjT7RTIw+pMyKPpaH
jD6FCIw+6oWMPoCOiz5yHI0+nriLPjz5iz7Qu40+3PWJPunciz7ZIIs+oxuMPvRbjD751Io+
TNeMPlRriz7Ckos+ZB+MPnB8jT4MhYw+3NCMPlUbij5p9Iw++TOLPp1qjD4PfYs+ZTWLPkCV
jD5+OYs+SPaLPp+hiz7Cpo0+n26LPpO2jT4CII0+g/WKPidpjD5UnY0+Qt6NPjWwij6tTY0+
er2MPnwDjj6S6Yo+4HqNPhV1ij5Fu4w+hziMPvjdjT68how+1LiMPj4zjT79/os+MnSLPm5e
ij654oo+yHOKPnk1jj6rpow+ZK+LPnXmjD4Jyos+U8uKPrFhiz6anYw+rHiLPuTAjD5wQ4s+
2WiPPilziz4x3Y0+nZKNPsYhjD6WVIs+fOGMPh4Oiz5rUoo++UGMPpJkjD6u2Y0+fn+NPr+P
jD48ZYs+Cc+NPr1Qij6OBow+aFeMPoeJij7bn4w+hT6MPkqriz77l4s+JyyMPlRMij663Y0+
WnyLPo2Iiz6t0ow+MmCNPskbjT6QiYw+/+uLPtFDjT7wTIw+OUONPnBnjj4YTo4+S1qLPl6V
ij6kxIw+hWmMPr9QjD5Mp4w+MGSOPgMXjT41/Yw++eGLPq5Diz5qG4w+DSuKPkl5jD4yL4o+
duWLPgSFjD7Keow+ZqmLPorZiT5zbIs+e/eLPrVsiT6B94w+WUyMPv+Ljj5934g+YBeNPgh9
ij6ESo0+s4yLPtFQjD68QYo++w6LPo+NiT6RgYo+EtGMPuDsiz7WXI0+xGSJPu5niz7cjYs+
LhCLPiptiz5DaY4++fGOPhE1jT5D1Io+QUmKPmIsiT4arIs+f/6MPutMiz6ZcYs+p02MPiFC
jD6mHIw+OW+LPnBtiz5+V4w+PtqNPjUNjD5U/oo+wp+NPhUajT77How+FjyLPgNSiz5IXYw+
mCCLPgUZjT4rQIw+TOKLPkV0iz50j40+QyWLPspEiz49wYo+VRuNPpFGiz6pBIs+DwCMPoJL
jT5iXIw+yTCMPu2Kiz4H94g+LYuKPsIojD6IBIw+mBOMPtt4ij6Kpos+/YeNPtAqjD6d5oo+
NceNPjZdjT4A4oo+1xeMPqAajD679ow+qL+KPh0jjD6MJYs+usGJPuRFjT65lI0+/FmLPhUF
jT6xoYo+fFCLPhQAjD4+/ow+6qaLPlAWiz7QTYs+eRuLPkHNij6hCY4+RF+MPuuqij7Scos+
0QmLPsniiz5PEo0+xUOMPro/ij7dZow+ciGKPu91jD7U44o+3zKMPts7jD6Bx40+xDiKPlRh
iz69Oos+k8yJPhPDij6aR4k+u9CLPpZHiz41nIs+FJGMPm7ejD7jgYs+lL+MPrdsiD7cz4o+
oICMPkQaiz5ChI4+EvyLPoY0iz6KFow+biiLPnRGij6an4w+O3aKPlPZij5TNYo+OsaLPp4x
iz5MOos+Y6SIPp4mjj7oi4s+CymLPti1iz4qeYs+7FSJPtbeij6nDYs+jkmMPolWjD4MrYs+
knyMPp98iz6WVow+OUWLPkWvij607Ys+ADWKPv+bij4QkIo+2SGLPjszjD49UYk+c5KLPqph
jD4N1Io+dkyLPrQkij68C4o+SUmLPtp3jD4i1Ys+rJeLPnFsiz71v4o+QeWKPkiqiT7K+Yo+
+3WJPjyGij7lJYk+4BKLPhl5ij6iF4k+E2WKPg7xij4iz4s+alCKPmfYij6x8Io+e8iJPu6X
ij4R14o+x1WJPoWrjD6Vaos+TOmLPgmfiz6teIw+Ku6KPuR2jT7loos++DeKPvPxij7ZOo0+
lG+LPogMjD6Ejoo+ZCWMPu3Giz6xGo0+xlmLPq1vij70cIw+TraMPswhjD491Iw+rICMPpJW
ij6ZQIs+gluLPg8Piz6Z+Ys+tk+KPh92iz4g8oo+MXeMPjdPjT7B4os+bMuKPphSiz7s04o+
CCqLPi/biT7EYoo+n+CMPhzNiz7Z64o+JRGNPgqIiT4y5Is+X42NPoVljD5HcYs+eYKLPuro
jD4VAIs+K3eKPh0kjD75Mo0+YSOLPr3tiz5F1Ys+/oKMPsHWiT5CYIs+G0uNPkufij77YYk+
lhSLPsj3iT5r8Yk+RnGLPjLQjT6LQIw+pZOKPgO3iz59mIg+P7CLPhZciz7/bYw+ZfqLPqJc
iz7yjI0+GuaKPi6Gij4IX4s+7SONPkdeij6VSIs+apqMPqbGiz6OvYs+OQCLPoo5ij7oa4w+
o6qKPpDZiz7U54g+UGWJPkAHiz5mP4o+XCSMPmDWij5pu4o+KgmMPt1Hiz4oP4w+O7CKPuGP
jD4UjIk+aY+KPo1LiT4NWos+DtWKPg8uiz4rD4o+evqOPjl3jD6QdIw+H96LPiA0jT681os+
ep2LPoyUjD6Wwow+tCmJPv1Fiz6QTo0+xSGIPhhhiz6224o+dAuLPgKhij5TiIs+3E6KPgqL
ij5ir4s+y++LPpu1iT6aDYs+kn+JPnwgiz7nxIs+jymNPmviiT5m8os+yymLPgu2iD6WoYw+
5lSJPibbij5utYk+CTCLPhQJij7o+os+Jg+MPqTHiT5EVYk+2MaKPtoejj5hQ4o+nIyKPu/j
iz5of4s+XziLPp/Mij7EDYo+5piKPm7aij5R0Yk+XTOLPjbciz6pxok+qi+KPi9zjD5C4Ik+
ZoGMPkWZij7f/os+eGKJPj93iz6NwIw+TLuMPtMLiz7EM4s+/syJPtLMiT6nSoo+tOWMPjM1
ij7pnYw+ijeMPjt9ij7BaYs+cZmLPt44jT4PwYs+CTWJPrazjD7hvIk+nRWKPswzij6OYos+
wQ+MPo+7iz4+lok+ssaJPlIWjT7734o+fz+KPk3piT6zDIw+XPGJPt1aiz4AW4s+FY2KPide
ij7O4oo+RZ2LPgguij6op4k+SVGJPvq5ij6r1oo+wz6KPipCij67t4w+AUuKPhqIjD4Rb4o+
60iJPs6XiT74oYs+cF+LPpabjD6njYo+gm6KPtW7iT6i8Yo+cYyKPqs2iz5wYoo+WnSJPjRT
iz6VYoo+TzmKPqJZiz5cfIs+tLmKPvnfiz6iuos+14aKPgeriD78iYo+BcuLPq+niT45X4o+
VFaMPo1mjD5G8Is+6YmMPonAiT4exIk+uxGKPhD4iz6HwYk+toeKPkeCij5W94o+EIaKPn7r
ij4BeIs+grSJPoIhij5lHYo+zfmKPgX+iT4l24o+bAiNPq49ij7sPYw+/c+JPoDjiD6TpIo+
kjuJPj5Wiz5KuIk+i+OKPidoiz5zq4k+NEGKPhG9iD4llYo+1IeHPmm+iT7njYw+L0KLPtHZ
ij42RYo+e4KJPst7hz7CQ4s+3jeKPnFDjD528ok+Z+uKPmYaiT7ekYs+K8WJPpSRiT6hJYk+
Y7iKPv8WjD5MR4o+By+JPmkTjT7uk4o+JE2KPlBqiz6lY4s+gWyLPtCeiT6tKYw+4miLPohf
iz4o/Is+mWqLPoW9iT4XMYg+FtyLPq9ViT5AGYo+dfiKPuIgiT7ugYo+3E+LPm1JjD6ZyIk+
MC2LPslyiT7c7Ik+SliLPtNEiz6zz4k+EuuLPmFLiT7EV40+cgaLPkTqiD4OR4k+MiGJPo0d
jD7Y5ok+A3+KPnw5ij6cAYs+1bmKPqW1ij6QaYk+15iIPunfiT62IYs+iMKKPiBziT5zc4k+
VW2JPiTOiT4Esow+s6yMPva2ij7KlIo+DPKJPnvLiz7mOYo+QKGKPivtiz58EIo+eayJPoJN
iz5/z4s+wZ+KPl+CiT6pOY0+ohOLPttniz7fwYo+bKKLPoJoij4b9Yk+JhOKPmi9iD4vt4s+
u+GKPqG6jD72tY0+vmSLPpEMij5ca4k+2FCLPlJBiT6ObIk+C4KJPmP8ij5gMow+zfuMPuQO
ij5IrYs+Ym+JPk4Xiz6DI4w+UnGKPotfiT54MYo+bY+LPlCliD7zzIo+1gSKPm1Ciz61UIk+
zbiLPgONiT5cz4o+uumKPvQpij5beoc+tVKKPuyMiT4zEow+WzWKPgetij7uLYk+5UmLPnHN
iT5Tyoo+vdSJPg6Hiz6YyIk+IbqHPuoJiz5EVok+0GOJPrPRiT7RLIw+qJKLPvLgij7hv4s+
UbyJPlcHij4SP4k+bHmJPnoWij5kLoo+KoaJPtKCij6hTIk+OZKIPjbDiT6CHog+/UyIPsj9
ij6WNok+pHOJPnbNiD5Rroo+pTyJPmMriz7zkok+rFmJPlYIiT7T5Yg+qKeJPifViT6XDIs+
ToyIPkJchz6sSoo+BAGIPpgKjD4EU4s+zHiIPgTPiz6wEYs+vvmKPgEIij77LIo+cQyKPh2f
iD5JeIk+ImWLPsmSiD4r04o+XcGKPnTpij6r24k+sMKIPmyxiT7vpYk+N6uJPogwiT4l+Io+
irSJPhmrij4KNYw+PSGJPggLij69O4k+1iaLPpojij4bt4s+N2CKPtcGiT63eoo+bkGLPtmE
ij4A9Is+69CJPtUXiz78/4c+UACKPmGfij6lSYk+t06KPpWnij4+Poo+bjSJPs2viT73Foo+
PjCLPiiLiT4mEIo+m+KLPr9nij4Wdok+PSiKPiQUiz6xeoo+mzCJPtqIij494og+8yyKPpl9
iz4r0og+2uKHPnO6hz7tfok+oPiLPjGsiD6dt4o+UdKJPoRkij7fQoo+rpKJPkdxiT7lKIs+
IYGKPmRIiD74AIc+S4KHPkBviD5O04o+DuKIPipvij67v4o+YCOLPiz9ij5q9Io+o1SLPh/Z
hz5kA4k+lcCJPs0lij6caYs+YvuKPlLrij66EIk+n5CHPsuJij7nSoo+UHaLPmjWiT5hmog+
ibiJPp3oij56KYk+EbSIPhOgiT4Jx4k+TBqJPk2CiT6lVIk+l0+LPqfdhz66aos+/DeKPmFY
ij5s5ok+L8GKPt7Tij6xd4g+PK2JPuhkhz5zZ4s+XVyJPo4piz6Yjoo+IXWKPo/Ahj79bYo+
bRyJPnUQiz4p0os+7KCNPqtpiD7SRYs+ozuHPsSkiz6A7Yk+9gmJPnmyiD5AQok+2MeJPj8L
ij6c0oo+CFCIPjxwiz6HSYk+kQuJPiLEiD4df4s+hZ6LPqDSiD6xJoo+xMqIPnXihj7YuIs+
GDOJPt2SiD5tPIk+J0qJPiNAiD6uS4s+n8yHPp9diT5C6Ik+LZWKPiLrhz4mH4w+ttqJPn+w
ij7naIo+gJyJPu4xiz4nyYk+XeeJPsf4iD7rpog+/TmLPhTyiT6roYg+eYSIPmHliT5koIg+
z5aLPiIJij6rTIk+RxqJPqt3iT4tlIo+C0SJPtUCiz5P+4c+dSCLPjFYiT6Bvok+Z6mIPpiA
iT7Jioo+C2CJPlGFiz7IyIg+8seHPiVDiT6XTYw+UYWKPveJiz5Q9Yg+p+GJPu3tiT6fgIw+
Y2OIPjtHij6UlIs+dnqKPh5eiT775Yk+g+WIPo/mij6v9ok+c6mIPuwFiD6w1Is+cReJPirE
iD4ZFos+8s+GPo/Dij70hYc+xiaKPmLEiD6kl4k+8lCJPrvUiT5OL4c+Qf+KPvAGjD70hoc+
yOOGPqODiD61c4o+Q5KKPkxvij6jVYg+9yOJPsIyij72Joo+i+KJPqYQij4Ukoc+CNyGPhNJ
iD4fXIo+TfCJPv8Jij7Xnoo+X4eJPpeXiT4144g+MLyKPunYiD4VvIg+PqaHPvfxiT6+gog+
5xiLPoFUiD4KqYg+MW+HPvGViT4gr4g+QxaIPj/Whz6bW4k+ii2KPlTNhz7Yo4g+0tOKPlif
iT4DfIk+Es6JPqZ4hz7tw4g+e9WKPgUgij7wzok+Cf2GPtOMiT7mook+65KJPoTrij5JoYc+
RoeHPtTIiT7/FIs+meKJPlSRiT7S3Is+5eOIPr2ciD5gWYc+nTyIPub+hz75DYo+fsqKPiP3
hz4GPYk++1OIPn5miD58Lok+M8OJPllhiT6pi4k+7veJPmuPiT5Eg4o+IdaHPqCzij780Io+
1oGIPv15iD4wv4g+YPeJPkc8iT4VxIk+0giKPnpHiD6PaYk+6iGGPt0JiT52Kos+5BqJPiyA
iT42Mok+5J2IPkbZij6hLIs+ViCJPsTshz4kyIg+b8CKPmt3iD4JU4k+AjiIPofqij6RGIk+
IeCFPjeeiz5Yn4c+HMGJPi53hz43KYg+kDWJPh0EiT6K24g+9H6KPkDMhz5AR4k+4mSJPi06
hz5Kw4k+KHqJPrNHiD4kUoo+VA2KPiulhz4Li4k+YeaIPjZZhz4g2Ik+2lCJPsQjij5jN4o+
l8iIPvOFhz5jQ4g+4xyHPj3tij4pWos+c3OJPoiVij6A8Ik+UP+IPhJ2hj5Io4g+R1CKPgvm
iD6TYIc+116IPkA2iD50TIg+svyIPm73ij4l7Ik+95OJPjWRiD5frYo+l1iIPqUNiD6tbIg+
cG+KPjd4iT76h4c+HdyIPl0Ziz6uGIo+YzeIPgSviT4uf4g+DY2KPkfsiD5JzIk+6L6KPnlW
ij6HMIk++kuJPuHoiD6GxIg+YyaKPtgkjD7NM4o+DsCHPtkPiz6took+SdmHPka5iD4TDIg+
TeqJPvS1ij7F14g+jnOJPpVriz5+t4g+u6aJPlotij4gy4g+hwqKPoB9hz4iv4o+swWHPsrb
iT6n04o+vCyKPrq3iT7Af4o+YM2KPneViD7JmYg+Jt2JPl9hij7c5Yg+Sv2IPsGfiD5n/Ic+
wy2IPuJEiT6mXog+B6mKPvJKiD4tdIg+/4uLPvZTiT5kJIg+MF+IPspHiT7AXoo+svyIPjLO
hz44Too+NHWHPq2riD4nYos+feSGPpDDiD4tUIk+AH2JPnzjiD48BYg+zcOIPnknij71FYk+
cfuHPqd/hz5kqIk+8y6KPlbviD64iIk+fj+JPoVBhz6UR4o+GoiJPuCnij5ZaIo+N9aIPn8U
iT7Eu4o+bkqHPmmCiD5bPos+aheJPnGkiT7OR4g+l+KJPim2hz4Naok+f52KPsR0hj7iqYc+
TMGJPsQ2iT5gKYo+9uuIPkSmiT6vDYk+r4CJPuk8iD7ZA4g+nveJPpSsiT6LkYg+5juJPrLV
iD7jhog+RluIPvW6iT49mIo+gTuJPiWIiz6y6oY+wKyIPnZkiT702Ik+lAqJPogdij4iTYg+
L9eGPvBAiD58/Yc+fIaKPj57iD4kwIc+pleKPiomiz6HSok+2VuJPtOIhz68eYk+fR6JPvdd
iz5xuoY+TFWKPs6Oij5McYg+WeeJPhIBij7WJ4k+aIOJPiuhiT7DzIg+Pj6JPqG+iD4im4c+
RJuFPi5FiD6UfYk+SeqIPt+Khz6Ikog+t+SHPrcviD5ZKYk+YDiIPj0HiD6QS4k+T26JPkcJ
iT5e44Y+tEWHPry9iD6WcIk+sp2IPtMLiD7a24k+rRmKPrYqiz7CqYo+2uKHPmZuhz6tg4g+
+NaJPvmchz4NO4g+kFKHPhMzhz7mZYo+sIKIPhYhiT4wyYg+CC6IPlzriT6wZoo+MISIPsKp
iD5MrIg+gS6IPlH+hj5KGYo+XMuHPm1Jhz5b4Yc+kheKPvyLiT7eqYw+kY6JPhbdiD5ZNok+
kE2JPjXHhj4rgYc+wUWIPqAciT4bBIo+nB2JPp67hj5yKYc+tC2KPlMMiT4BMIk+FKSJPjP7
iD5SxIY+pBuGPnwFiD7XjYc+H7mJPtg1iD4po4k+ecSKPjuXij4DPIg+q5SIPqR6iD6apYk+
KSyJPtHHhz6BRYo+KSqJPn97iT5yL4c+bO2IPlxiiD6KbIg+cj2JPpslij7SzIo+wPKKPmFT
iD7bUYc+gEeJPs04hz4K7IY+RQWHPlRYiD4cSog+q3CKPozYiD4/Eos+TSCHPoFriT6DA4k+
e/yIPneLiT4HnIg+vmWJPmJWiD7ZEIo+7p6KPtxqiD6QC4g+SXmHPn02iD4TXIk+WKqIPhij
hz5R9Yk+mxuJPotzij7rUIk+WAOGPhhRij6j+Ic+BE+HPnQ9iD6hXYo+M3uIPuTTiT5pXYk+
iw6IPvN3iT4YLYk+Im6JPjjUhz6554k++FKIPkv4iT62Aog+4QiHPuAbiT7ZnIo+adWJPsxe
iT6nM4g+PbKIPraciD6DTok+rK2LPpHMiD6p/Ig+RamIPo2XiD4+JIg+SLyIPtU2hz4QXIg+
UYeIPjcriD5UwIc+VuWHPtDIhz4Az4c+ZzCLPpYrhz4BEIc+sZ2JPtvJhz7RnIc+m8uJPnBW
iD4514k+PDKJPueJhz6ycIY+0AyHPg/ahz6EPIk+iXmFPlFbij6/YIc+4keJPpsaij4r+oY+
/NiHPuNxhz4QnIk+xiOKPpN5iD61gIg+2WOGPpqWij5U9oo+3feIPh9Fhz6n1og+QceKPqPx
hz6R1Yg+54+IPucQiT5wjYk+3viIPib6iD6QyoY+9ROIPmmfiT7dy4c+s6mHPuEGhz6t74g+
Xq2FPujHhj6AKog+h/+IPjJ0ij7MFYo+o8aGPsrOhz75R4k+6+SIPplDiT7EBoc+2H2HPjKx
iT71FIo+3CmIPlAHiT491IY+l6yJPnZ4hz4hJYk+t4yIPmR7hz46LIg+NjmJPjJMhz6kHoc+
GKGIPqdAiD7UD4o++IWJPkwNiT4nyYc+nZSJPnsphz53hog+YUKJPpZUiT6aRIo+Vk2IPj/y
hz7wSIg+eaaHPtvIhj6JwoY+ipCHPtJviT5bC4k+tzOIPnfbhj5024k+QKyGPs38iT711Yc+
ub6HPrhhhz7jJYg+2yOJPi/iiD7MDoo+hU+JPhsIhz5aD4c+tZ2GPtvLiD6HeYY+Q1+IPlOb
hj5bRoo+VhSKPi32hz7ke4c++HOGPoADiT4auIg+Kx6HPqaMiT4hroo+VfOIPm5ViD4Nwog+
vS6IPrXBhj5UfoY+GEqIPg6hhT7YF4k+NVSHPlBthz4nj4o+++mEPg7/hz4ePog+g9+IPpYb
hz4fbYg+/UiJPrw0iT431oc+ef2JPrK5hz4CFok+Q0CJPjOIhj7TAog+6XuIPsa6hz6DgoY+
EGCIPkn/hz4i94Y+El6JPvL/iT7R7Yc+sYiIPjyPiT6Gt4g+PPKIPnl/iD7h2Yc+8BCIPixn
iT4Ro4g+yKCIPhsbiD5cXYk+baaHPpDghz74O4Y+j1WKPjOYiD7AbIk+IfyJPt/ohz4q8Ik+
rj2HPrlAiT5Z1Yk+e2GJPk5EiD7hC4c+U7yIPmXOiT4GJIc+zJSJPoGSiT5dGos+HP6KPiAE
ij5SmYo+WZyGPqJWhj4hqIg+X8aGPiSMhj7gwog+eT+GPt1+hz5FP4o+JQOGPtFgij4j7ok+
/OaIPkfmhz4X0oc+47qIPneThj66rIo+zqWGPpEkiD4ThoY+qPCJPp0DiD4c94g+NwaHPkgY
iT6zyYc+zNeIPjxHiD4/Uok+xPWIPgJliD4OmIc+MRqGPi4niT5ekYc+Q42IPkS7iT7Iaoo+
eXyIPoRohj5qVYY+cR6JPg2mhz4rRoc+jgWIPmbgiD7cSYk+DVOIPibfhz7OFog+v7WHPgG2
hz4uA4o++42HPoguiD4nbIc+4JCJPofciT6eIoc+duGIPrirhz76xYg+yD2JPsXjhz7qBIg+
L22JPi8DiT7BSog+vcqIPghiiT4VJos+areHPmQPij5mw4k+jKKHPgpnhz4jRoQ+yO6IPo2Q
iD7hiIg+/sSHPgrghz4cdIg+nX6IPgfqiD6TPYc+3eGIPiU1hz4/kok+1eaIPvt1hz6Kooc+
L/KGPg6piD7XtIg+D4CJPmyqhz464oc+RM+GPgAOiT4/+Yc+YOqIPgd7iD6Ydoc+JgCIPmul
hz5hg4g+uiWJPkhOiD5yyIc+Rc+HPnwHiD5uC4o+sQmHPo+ciT5Xjog+HqqGPvTmiD67eYc+
2/mIPnQVhz54R4Y+tdiIPlpIiD4i+Ig+WCCJPi8khz5fI4g+mXOFPkUhiT7JNoY+xdSIPkML
iT5RdYg+CDiIPo8ahz4qzoc+TsSHPmSjiD5OvIY+PkWIPoxyhz52log+3W+HPtDahz70Hok+
I7aHPvfihz40cIc+p+GIPtU7iD6ErIg+SOeJPnCihz72G4c+DOKGPgvHiD4F6Ic+eGmGPoM/
hj6yRoc+/keJPmQWiD5pUIg+7/SHPtW8iT70EIg+jVuHPsxsiT5ou4g+v/CHPuwZiT5AnYQ+
D4uIPkFkiT6NR4Y+M1iHPmU1ij73BYc+E7OIPihgiT4Uv4Y+HouHPuU9iT59DIY+kZCIPu9+
hz6OcIc+heiIPtIfij6PhIY+tZuHPgumhz5ZtoU+YVGHPt3NiD6/WIk+sKyFPpC1hz6I2Yk+
jzaJPiBZiD6F14Q+RwKGPgd2iD6qiog+6E+JPkthiD46c4Y+NcKHPheViD4El4Y+reGKPm/v
hj443oc+weSHPkdliT5RVYc+Zr+IPv/3iD52xYg+XFKGPlBliD7/EYk+ImqGPuLShj6V54Y+
tJeJPoerhz6TOYo+seCHPrnmhz4gkok+j7mGPmslij46t4k+AuuIPj40hz53E4c+FqmGPiZn
hj4PEIc+ewiHPgAphT7Xy4k+MVyJPu5oiD7E9Yc+npiIPnR7ij7s04c+z4aIPs1ZiD4SJIg+
J4WHPvKuhz4/3oc+d82JPk8tiD6DCYY+UriGPh8nhz5bq4c+q86IPkEehT6lEIc+0ySJPkzr
iD57v4c+WjuHPulliT7lXIg+l9OGPuxIiD7J0Yk+vUyKPp6chj5DoYc+0AGJPvs8hj5raYg+
5buHPgEIhz4zv4Y+bMiGPoW8iT7vv4g+DE+IPiOFhz7dcoc+gmqJPlF4hz5K6Ic+ez2HPuVe
hz7kAIk+OPeIPsIaiT6+/Yg+9UyIPhtciD509Ig+nAqGPnIShz5ULIk+rzKHPi/Vhz6IJIc+
P8WIPkUuhz7RJ4k+4SSHPuUahz4qG4g+TweKPt/Shz7I3og+ks6EPopKiD74qIg+yveFPl2/
hz72rIg+wDWIPno9hz6VyoY+yIqGPjqOhz5nnIc+kPaIPqqjiD5Q7oY+m26GPo8ihz4ExIg+
RviEPuOKhj7Nj4c+dMaJPrP3hz6Z74c+6YKHPpHLhj4RQIc+1t2FPnnZhT5hMIc+EbGGPkHZ
hT4DDoc+ZA6HPnvpiT5oC4c+tx2HPvlNhz4vRYg+6nKIPniqhz5IJIc+slWJPipbiD4Iuog+
5r2GPoqHiD6r74c+DVuHPsKRhz48DIY+ISyIPuYIiD7zXYg+FWqJPmrEiT57z4c+0N6GPoJq
hz4uR4k+Z6eIPgvZiT5KqYg+0guIPvnTiD51QoY+QtWGPtZQiD4SA4c+1feHPvllhj6hrYU+
EvCHPuy1hj4gJoU+5SmFPnR9hz5ATok+Q9qIPjpTij5EE4Y+3beJPlvFhj5Ehoc+aHqHPlbL
hj5hAIY+/CuHPq7JiT4QNYc+dpSGPlWhhz68B4g+MzKHPjHIhD4Qr4Y+mzaIPnLthT6SJYY+
Z1GFPmjbhD6DnYY+26qJPuGghz6U14U+kcqFPtZshz5hxYc+sbuFPqc7iD54I4c+UH6HPujc
hz7TNIc+M7+HPiuYhT6AxYU+gBuIPv6Zhj5fJ4k+ijOIPsqYhD76vIY+J0mJPkKiiD60Uoc+
6GWGPuYkiT76RIc+2POGPrrvhz7CLYY+XdOHPqmYiT4a5Yg+QtCHPsLLhj5XG4c+N7aHPgDl
hj4CsIc+l0yHPiHGiT5qY4g+9QaHPmnyhT7LdYc+OyyMPpAohz46FYo+mTWIPmBBiD6W3og+
fTyIPi7nhz4gvoY+nJKGPrQ2hz5zcYg+KJyIPsNphz5v/oc+JpmHPuGxhT4FFoc+Vg2IPrDn
hz5jAIo+TfKGPpX+hz5bOIY+sWeGPuKvgj6bQ4k+wMWFPkwnhz7rd4c+KXSGPpdHhj50/Ic+
5k2HPsqUhT4C04g+AaCGPlNgiD5PqIY+wAqHPmTbhj62DoY+ohWFPsFIiD42qYY+7oOHPlKX
hz5M6oY+8iiIPvJZhz7k8oY+ekyFPlouhz5TioY+JL6HPqnqiD5cj4g+wC2IPi6Nhz7QPoU+
x7eGPhf3hj5LloY+lnqHPiP1hj6DI4Y+wzWEPk0piD4ZcIY+aNCGPp6xhz7XnIU+8EyIPmMx
hT5TMoc+4h+HPpKWhj74Hoc+ybaHPv/ghz5Phoc+dGGFPn2nhz42pIQ+FnCIPkRehz6tm4c+
qcSIPjFzhz6EMYc+FMuHPsi8hT55ZIk+XrGGPliAhT57RYY+x/mGPuYLhz6wv4U+E0OHPrXV
hT4VAYg+ghmHPhx4hz73xIY+HPeGPk8FiD4T6Yg+NaOHPqjZhD4r9oU+cp6JPjLahz66ToY+
QeSHPmKshT6qnIU+WJ2HPqxyhj7Z6oY+9+iGPm9Ihz6W0Ic+dMeIPm6FiD7BZoY+dIqHPthh
hT7b1IY+5pKHPoNIhz7Qz4U+uV+FPpnyiD7ZYYc+HfaIPtx1hz7kGoc+D62GPkC8hj6PiIc+
bk2IPtouhj5BUYc+nW2IPu/9hz7UI4Y+pN+DPmiOiD52XIg+iuyFPqO6hj4=</AssayYData></Step><Step><CommonData><SampleLocation>6</SampleLocation><SampleID></SampleID><SampleGroup></SampleGroup><SampleInfo></SampleInfo><SampleRow>H</SampleRow><SamplePlate>1</SamplePlate><WellType>WASH</WellType><Concentration>-1</Concentration><ConcentrationUnits>µg/ml</ConcentrationUnits><MolarConcentration>-1</MolarConcentration><MolarConcUnits>nM</MolarConcUnits><MolecularWeight>-1</MolecularWeight><Temperature>30</Temperature><StartTime>4613815</StartTime><AssayTime>600</AssayTime></CommonData><FlowRate>1000</FlowRate><StepType>DISASSOC</StepType><StepName>Dissociation</StepName><StepStatus>OK</StepStatus><ActualTime>600.001</ActualTime><CycleTime>0.2</CycleTime><AssayXData Points="3000">dobDROWMw0RDk8NEqZnDRBCgw0R+psNE5azDREOzw0SpucNEEMDDRIbGw0TczMNES9PDRKnZ
w0QY4MNEdubDROXsw0RD88NEsfnDRBgAxER+BsRE5QzEREMTxESpGcREGCDERH4mxETlLMRE
QzPERLE5xEQQQMREfkbEROVMxERLU8REsVnERBBgxER2ZsRE5WzEREtzxESpecREGIDERHaG
xETcjMREQ5PERLGZxEQYoMREdqbERNysxERLs8REsbnERBDAxER2xsRE3MzEREvTxESx2cRE
GODERHbmxETl7MRES/PERLH5xEQYAMVEfgbFROUMxURLE8VEsRnFRBggxUR2JsVE5SzFREsz
xUSxOcVEGEDFRHZGxUTcTMVES1PFRLFZxUQQYMVEdmbFROVsxURLc8VEqXnFRBCAxUR+hsVE
5YzFREOTxUSpmcVEGKDFRH6mxUTcrMVEQ7PFRKm5xUQQwMVEfsbFRNzMxURL08VEqdnFRBjg
xUR+5sVE3OzFREPzxUSp+cVEGADGRH4GxkTcDMZEQxPGRLEZxkQYIMZEdibGRNwsxkRDM8ZE
sTnGRBhAxkR2RsZE3EzGREtTxkSpWcZEGGDGRHZmxkTcbMZEQ3PGRLF5xkQQgMZEdobGRNyM
xkRDk8ZEsZnGRBigxkR2psZE5azGREuzxkSpucZEEMDGRHbGxkTlzMZES9PGRKnZxkQQ4MZE
fubGROXsxkRL88ZEqfnGRBAAx0R+BsdE3AzHREsTx0SpGcdEGCDHRHYmx0TcLMdEQzPHRKk5
x0QQQMdEfkbHRNxMx0RDU8dEqVnHRBBgx0R+ZsdE3GzHREtzx0SxecdEGIDHRHaGx0TljMdE
S5PHRKmZx0QYoMdEfqbHRNysx0RLs8dEqbnHRBjAx0R2xsdE3MzHREPTx0Sx2cdEGODHRH7m
x0Tl7MdEQ/PHRLH5x0QQAMhEfgbIRNwMyERLE8hEqRnIRBAgyER2JshE5SzIREMzyESpOchE
EEDIRHZGyETlTMhES1PIRLFZyEQYYMhEdmbIRNxsyERLc8hEsXnIRBCAyER2hshE5YzIREOT
yESpmchEEKDIRH6myETlrMhEQ7PIRKm5yEQQwMhEfsbIRNzMyERL08hEqdnIRBDgyER25shE
5ezIREvzyESx+chEEADJRH4GyUTlDMlEQxPJRKkZyUQYIMlEfibJROUsyURLM8lEqTnJRBBA
yUR2RslE5UzJRENTyUSxWclEEGDJRH5myUTcbMlEQ3PJRKl5yUQYgMlEfobJRNyMyURLk8lE
qZnJRBigyUR2pslE3KzJREuzyUSpuclEGMDJRHbGyUTczMlES9PJRKnZyUQQ4MlEfubJROXs
yURL88lEqfnJRBgAykR2BspE3AzKREsTykSpGcpEECDKRH4mykTcLMpEQzPKRKk5ykQQQMpE
dkbKRNxMykRLU8pEsVnKRBBgykR2ZspE5WzKRENzykSxecpEGIDKRHaGykTcjMpES5PKRLGZ
ykQQoMpEfqbKRNysykRLs8pEqbnKRBDAykR+xspE5czKREvTykSp2cpEEODKRH7mykTc7MpE
S/PKRKn5ykQYAMtEdgbLROUMy0RLE8tEqRnLRBggy0R2JstE5SzLREMzy0SxOctEGEDLRH5G
y0TcTMtES1PLRKlZy0QYYMtEfmbLROVsy0RLc8tEsXnLRBCAy0R2hstE3IzLREuTy0SpmctE
EKDLRHamy0TlrMtES7PLRLG5y0QQwMtEfsbLRNzMy0RL08tEsdnLRBDgy0R+5stE3OzLREvz
y0Sx+ctEEADMRH4GzETcDMxESxPMRKkZzEQQIMxEdibMROUszERDM8xEsTnMRBhAzER2RsxE
5UzMREtTzESpWcxEEGDMRHZmzETlbMxEQ3PMRKl5zEQQgMxEdobMROWMzERDk8xEqZnMRBCg
zER+psxE5azMREuzzESxucxEEMDMRHbGzETlzMxEQ9PMRKnZzEQY4MxEfubMROXszERL88xE
sfnMRBAAzUR+Bs1E3AzNREsTzUSpGc1EGCDNRH4mzUTcLM1EQzPNRKk5zUQYQM1EfkbNROVM
zURDU81EsVnNRBBgzUR2Zs1E5WzNRENzzUSxec1EGIDNRHaGzUTljM1ES5PNRLqZzUQYoM1E
fqbNROWszURDs81EqbnNRBjAzUR+xs1E3MzNREvTzUSp2c1EEODNRHbmzUTt7M1ES/PNRKn5
zUQQAM5EfgbOROUMzkRLE85EqRnORBAgzkR+Js5E5SzOREszzkSxOc5EEEDORHZGzkTlTM5E
Q1PORKlZzkQgYM5EdmbORNxszkRLc85EsXnORBCAzkR+hs5E5YzOREOTzkSpmc5EEKDORH6m
zkTcrM5ES7PORLG5zkQYwM5EfsbOROXMzkRL085EqdnORBjgzkR25s5E3OzOREPzzkSp+c5E
GADPRH4Gz0TcDM9EQxPPRLEZz0QYIM9EdibPROUsz0RLM89EujnPRBhAz0R2Rs9E5UzPREtT
z0S6Wc9EGGDPRHZmz0TcbM9ES3PPRLF5z0QYgM9EdobPRNyMz0RLk89EqZnPRBCgz0R+ps9E
5azPREuzz0Spuc9EEMDPRHbGz0TlzM9ES9PPRLHZz0QQ4M9EdubPROXsz0RD889EsfnPRBgA
0ER+BtBE5QzQREMT0ESpGdBEGCDQRHYm0ETlLNBEQzPQRKk50EQgQNBEdkbQRNxM0ERLU9BE
sVnQRBhg0ER+ZtBE3GzQREtz0ESpedBEEIDQRHaG0ETcjNBEQ5PQRLGZ0EQYoNBEdqbQROWs
0ERLs9BEsbnQRBDA0ER+xtBE3MzQREPT0ESp2dBEEODQRH7m0ETc7NBES/PQRLH50EQQANFE
dgbRROUM0URLE9FEsRnRRBgg0UR+JtFE5SzRREsz0USxOdFEGEDRRHZG0UTlTNFES1PRRKlZ
0UQYYNFEdmbRRNxs0URLc9FEsXnRRBiA0UR+htFE5YzRREOT0USpmdFEGKDRRHam0UTlrNFE
Q7PRRKm50UQgwNFEdsbRRNzM0URD09FEqdnRRBjg0UR+5tFE3OzRREPz0USx+dFEGADSRHYG
0kTlDNJEQxPSRLEZ0kQYINJEdibSRNws0kRDM9JEqTnSRBhA0kR+RtJE3EzSREtT0kSpWdJE
GGDSRHZm0kTlbNJES3PSRLF50kQYgNJEdobSROWM0kRLk9JEsZnSRBig0kR+ptJE5azSREuz
0kSxudJEEMDSRHbG0kTlzNJEQ9PSRLHZ0kQY4NJEfubSROXs0kRL89JEqfnSRBAA00SGBtNE
5QzTREsT00SpGdNEGCDTRHYm00TcLNNESzPTRKk500QYQNNEfkbTRNxM00RDU9NEqVnTRBBg
00R2ZtNE3GzTRENz00SpedNEGIDTRHaG00TcjNNES5PTRLGZ00QYoNNEfqbTRNys00RDs9NE
sbnTRBDA00R+xtNE3MzTREPT00Sx2dNEEODTRH7m00Tc7NNEQ/PTRLH500QQANREdgbUROUM
1ERDE9REqRnURBgg1ER+JtRE5SzUREsz1ESpOdREGEDURHZG1ETlTNREQ1PURKlZ1EQQYNRE
fmbURNxs1ERDc9REsXnURBCA1ER+htRE5YzUREOT1ESxmdREGKDURH6m1ETlrNREQ7PURLG5
1EQYwNREfsbUROXM1ERD09REsdnURBDg1ER25tRE3OzUREvz1ESx+dREGADVRH4G1UTcDNVE
SxPVRKkZ1UQQINVEdibVRNws1URLM9VEsTnVRBBA1UR+RtVE3EzVREtT1USpWdVEGGDVRHZm
1UTlbNVEQ3PVRLF51UQQgNVEdobVROWM1URDk9VEqZnVRBig1UR+ptVE5azVREuz1USpudVE
GMDVRHbG1UTczNVES9PVRLHZ1UQQ4NVEfubVROXs1URL89VEqfnVRBgA1kR+BtZE3AzWREMT
1kSxGdZEGCDWRH4m1kTlLNZEQzPWRKk51kQQQNZEdkbWROVM1kRDU9ZEsVnWRBhg1kR+ZtZE
3GzWREtz1kSxedZEGIDWRH6G1kTljNZES5PWRKmZ1kQYoNZEfqbWRNys1kRDs9ZEsbnWRBDA
1kR2xtZE3MzWREvT1kSp2dZEGODWRHbm1kTl7NZES/PWRLH51kQYANdEdgbXRNwM10RLE9dE
qRnXRBgg10R+JtdE3CzXREMz10SxOddEGEDXRHZG10TlTNdES1PXRLFZ10QYYNdEfmbXROVs
10RLc9dEqXnXRBiA10R+htdE3IzXREOT10SpmddEGKDXRH6m10TcrNdEQ7PXRKm510QQwNdE
dsbXROXM10RL09dEsdnXRBjg10R25tdE5ezXREPz10Sp+ddEGADYRH4G2ETlDNhESxPYRLEZ
2EQYINhEfibYRNws2ERDM9hEsTnYRBBA2ER+RthE3EzYREtT2ESpWdhEGGDYRH5m2ETlbNhE
S3PYRKl52EQQgNhEfobYRNyM2ERLk9hEqZnYRBig2ER2pthE3KzYREOz2ESxudhEEMDYRH7G
2ETlzNhEQ9PYRLHZ2EQY4NhEfubYROXs2ERD89hEqfnYRBAA2UR+BtlE5QzZREsT2USpGdlE
GCDZRH4m2UTlLNlESzPZRKk52UQYQNlEfkbZRNxM2URLU9lEsVnZRBhg2UR+ZtlE5WzZREtz
2USxedlEEIDZRH6G2UTljNlEQ5PZRLGZ2UQQoNlEfqbZRNys2URDs9lEsbnZRBDA2UR+xtlE
3MzZREPT2USx2dlEGODZRH7m2UTl7NlES/PZRLH52UQQANpEdgbaRNwM2kRLE9pEsRnaRBAg
2kR2JtpE5SzaREsz2kSxOdpEEEDaRHZG2kTlTNpES1PaRLFZ2kQYYNpEfmbaROVs2kRLc9pE
sXnaRBCA2kR+htpE5YzaREuT2kSxmdpEEKDaRHam2kTcrNpES7PaRKm52kQYwNpEdsbaRNzM
2kRD09pEqdnaRBDg2kR+5tpE5ezaREvz2kSp+dpEEADbRHYG20TcDNtESxPbRKkZ20QYINtE
fibbRNws20RDM9tEsTnbRBhA20R+RttE3EzbREtT20SpWdtEEGDbRH5m20TlbNtES3PbRKl5
20QYgNtEfobbRNyM20RDk9tEqZnbRBCg20R2pttE5azbREOz20SxudtEGMDbRHbG20TlzNtE
S9PbRKnZ20QY4NtEfubbROXs20RD89tEsfnbRBgA3ER2BtxE5QzcREsT3ESpGdxEECDcRH4m
3ETcLNxEQzPcRLE53EQYQNxEdkbcRNxM3ERLU9xEqVncRBhg3ER+ZtxE3GzcREtz3ESpedxE
GIDcRH6G3ETljNxES5PcRLGZ3EQQoNxEfqbcROWs3ERLs9xEsbncRBjA3ER2xtxE5czcREvT
3ESp2dxEEODcRHbm3ETc7NxES/PcRKn53EQQAN1EdgbdROUM3URLE91EqRndRBAg3UR2Jt1E
3CzdREsz3USpOd1EGEDdRH5G3UTlTN1EQ1PdRLFZ3UQQYN1EdmbdROVs3URLc91EqXndRBCA
3UR2ht1E5YzdREuT3USpmd1EGKDdRHam3UTcrN1EQ7PdRKm53UQQwN1EdsbdRNzM3URD091E
qdndRBjg3UR+5t1E5ezdREPz3USx+d1EEADeRH4G3kTlDN5EQxPeRLEZ3kQYIN5EfibeRNws
3kRDM95EqTneRBBA3kR+Rt5E3EzeRENT3kSxWd5EGGDeRHZm3kTlbN5ES3PeRKl53kQQgN5E
fobeRNyM3kRLk95EsZneRBig3kR2pt5E5azeREuz3kSpud5EGMDeRHbG3kTlzN5EQ9PeRKnZ
3kQQ4N5EfubeROXs3kRL895EqfneRBgA30R2Bt9E5QzfREMT30SxGd9EECDfRH4m30TcLN9E
SzPfRKk530QYQN9EdkbfROVM30RDU99EsVnfRBBg30R2Zt9E5WzfREtz30Sped9EGIDfRH6G
30TcjN9EQ5PfRKmZ30QYoN9EfqbfROWs30RDs99EqbnfRBDA30R2xt9E3MzfREPT30Sp2d9E
GODfRH7m30Tc7N9ES/PfRKn530QYAOBEdgbgRNwM4ERLE+BEsRngRBAg4ER+JuBE3CzgREsz
4ESpOeBEGEDgRH5G4ETcTOBEQ1PgRKlZ4EQYYOBEdmbgROVs4ERLc+BEsXngRBCA4ER2huBE
3IzgREuT4ESpmeBEEKDgRH6m4ETlrOBEQ7PgRKm54EQYwOBEdsbgRNzM4ERL0+BEqdngRBDg
4ER+5uBE5ezgREvz4ESx+eBEEADhRH4G4UTlDOFEQxPhRKkZ4UQYIOFEfibhRNws4URLM+FE
qTnhRBhA4UR2RuFE5UzhREtT4USpWeFEEGDhRH5m4UTlbOFES3PhRLF54UQQgOFEdobhRNyM
4URLk+FEqZnhRBig4UR+puFE5azhREuz4USpueFEGMDhRHbG4UTlzOFES9PhRLHZ4UQQ4OFE
fubhROXs4URD8+FEqfnhRBgA4kR2BuJE3AziREMT4kSxGeJEGCDiRHYm4kTlLOJEQzPiRLE5
4kQYQOJEfkbiRNxM4kRLU+JEsVniRBhg4kR2ZuJE5WziREtz4kSpeeJEGIDiRHaG4kTljOJE
S5PiRLGZ4kQYoOJEfqbiRNys4kRLs+JEqbniRBDA4kR2xuJE3MziREvT4kSx2eJEEODiRHbm
4kTl7OJEQ/PiRKn54kQYAONEfgbjRNwM40RLE+NEqRnjRBAg40R2JuNE5SzjREsz40SpOeNE
EEDjRHZG40TlTONES1PjRLFZ40QYYONEfmbjROVs40RLc+NEsXnjRBiA40R+huNE3IzjREuT
40SpmeNEEKDjRH6m40TkrONES7PjRKm540QYwONEdsbjRNzM40RL0+NEqdnjRBDg40R+5uNE
5OzjREvz40Sp+eNEGADkRH4G5ETkDORESxPkRKkZ5EQYIOREfibkROQs5ERDM+REujnkRBhA
5ER+RuRE3EzkRENT5ESyWeREGGDkRH5m5ETkbORES3PkRLJ55EQYgOREfobkROSM5ERLk+RE
spnkRBig5ER+puRE5KzkREOz5ESpueREGMDkRHbG5ETkzORES9PkRLLZ5EQQ4OREdubkRNzs
5ERL8+REuvnkRBAA5UR+BuVE5AzlREsT5USyGeVEGCDlRH4m5UTkLOVEQzPlRKk55UQQQOVE
fkblRNxM5URDU+VEqVnlRBhg5UR+ZuVE5GzlREtz5USpeeVEEIDlRHaG5UTkjOVEQ5PlRKmZ
5UQYoOVEfqblROSs5URDs+VEsrnlRBDA5UR2xuVE3MzlREvT5USp2eVEGODlRHbm5UTc7OVE
Q/PlRKn55UQQAOZEdgbmRNwM5kRLE+ZEqRnmRBAg5kR+JuZE5CzmREMz5kSyOeZEEEDmRHZG
5kTkTOZEQ1PmRKlZ5kQQYOZEfmbmRNxs5kRLc+ZEsnnmRBiA5kR2huZE5IzmREuT5kSymeZE
GKDmRHam5kTkrOZES7PmRLK55kQYwOZEdsbmRNzM5kRD0+ZEstnmRBjg5kR25uZE5OzmREvz
5kSp+eZEEADnRH4G50TkDOdESxPnRLIZ50QQIOdEfibnROQs50RDM+dEsjnnRBhA50R+RudE
5EznRENT50SyWedEGGDnRH5m50TkbOdES3PnRKl550QYgOdEdobnROSM50RLk+dEspnnRBig
50R2pudE5KznREOz50SyuedEEMDnRH7G50TkzOdES9PnRLLZ50QY4OdEfubnRNzs50RL8+dE
svnnRBAA6ER2BuhE3AzoREsT6ESyGehEECDoRH4m6ETkLOhEQzPoRKk56EQYQOhEdkboRNxM
6ERLU+hEqVnoRBhg6ER2ZuhE5GzoREtz6ESpeehEEIDoRH6G6ETkjOhES5PoRLKZ6EQYoOhE
dqboRNys6ERLs+hEqbnoRBjA6ER2xuhE3MzoREPT6ESy2ehEGODoRH7m6ETc7OhEQ/PoRKn5
6EQYAOlEfgbpROQM6URDE+lEqRnpRBgg6UR+JulE5CzpREMz6USpOelEEEDpRH5G6UTcTOlE
S1PpRKlZ6UQYYOlEdmbpRNxs6URDc+lEqXnpRBiA6UR2hulE5IzpREOT6USymelEEKDpRH6m
6UTkrOlEQ7PpRKm56UQQwOlEdsbpROTM6URD0+lEqdnpRBDg6UR+5ulE3OzpREvz6USy+elE
GADqRH4G6kTcDOpEQxPqRLIZ6kQQIOpEfibqROQs6kRDM+pEqTnqRBhA6kR+RupE5EzqREtT
6kSpWepEEGDqRHZm6kTcbOpES3PqRLJ56kQQgOpEdobqRNyM6kRDk+pEspnqRBig6kR+pupE
5KzqREOz6kSpuepEGMDqRH7G6kTkzOpEQ9PqRLLZ6kQY4OpEdubqRNzs6kRL8+pEqfnqRBgA
60R+ButE3AzrREsT60SpGetEGCDrRHYm60TcLOtEQzPrRLI560QYQOtEfkbrRNxM60RLU+tE
slnrRBBg60R+ZutE3GzrRENz60SpeetEGIDrRHaG60TkjOtES5PrRLqZ60QQoOtEdqbrRNys
60RLs+tEsrnrRBDA60SGxutE3MzrREvT60Sy2etEEODrRHbm60Tk7OtES/PrRLL560QYAOxE
fgbsRNwM7ERLE+xEqRnsRBgg7ER2JuxE3CzsREsz7ESyOexEEEDsRHZG7ETkTOxES1PsRKlZ
7EQYYOxEfmbsRORs7ERLc+xEqXnsRBiA7ER2huxE3IzsREuT7ESymexEEKDsRHam7ETcrOxE
Q7PsRLK57EQYwOxEfsbsRNzM7ERL0+xEstnsRBjg7ER25uxE3OzsREvz7ESp+exEEADtRHYG
7UTcDO1EQxPtRKkZ7UQQIO1EfibtROQs7URLM+1EqTntRBhA7UR2Ru1E5EztRENT7USyWe1E
EGDtRH5m7UTkbO1EQ3PtRLJ57UQYgO1EfobtRNyM7URLk+1EqZntRBig7UR2pu1E5KztREOz
7USyue1EEMDtRH7G7UTkzO1ES9PtRKnZ7UQY4O1EhubtROTs7URL8+1EsvntRBgA7kR2Bu5E
5AzuREsT7kSyGe5EECDuRH4m7kTkLO5ESzPuRKk57kQYQO5EdkbuRORM7kRLU+5EqVnuRBBg
7kR+Zu5E3GzuREtz7kSyee5EGIDuRH6G7kTkjO5ES5PuRKmZ7kQYoO5EdqbuRNys7kRDs+5E
srnuRBjA7kR2xu5E5MzuREvT7kSp2e5EEODuRH7m7kTc7O5EQ/PuRKn57kQYAO9EfgbvROQM
70RDE+9EshnvRBAg70R2Ju9E3CzvREsz70SyOe9EGEDvRH5G70TcTO9ES1PvRLJZ70QYYO9E
fmbvRNxs70RLc+9EqXnvRBCA70R2hu9E5IzvREuT70Syme9EGKDvRHam70TkrO9ES7PvRKm5
70QYwO9EdsbvROTM70RL0+9EstnvRBDg70R+5u9E3OzvREPz70Sy+e9EEADwRHYG8ETkDPBE
SxPwRLIZ8EQYIPBEdibwRNws8ERLM/BEsjnwRBhA8ER+RvBE5EzwRENT8ESpWfBEEGDwRH5m
8ETcbPBES3PwRKl58EQQgPBEdobwROSM8ERDk/BEqZnwRBCg8ER2pvBE5KzwREuz8ESpufBE
GMDwRHbG8ETczPBEQ9PwRLLZ8EQQ4PBEfubwROTs8ERD8/BEqfnwRBAA8UR2BvFE3AzxREsT
8USpGfFEGCDxRHYm8UTkLPFEQzPxRLI58UQYQPFEdkbxRORM8URDU/FEulnxRBBg8UR+ZvFE
3GzxREtz8USpefFEEIDxRH6G8UTkjPFES5PxRKmZ8UQYoPFEdqbxRNys8URLs/FEsrnxRBjA
8UR+xvFE5MzxREPT8USp2fFEEODxRH7m8UTk7PFES/PxRKn58UQQAPJEfgbyROQM8kRDE/JE
qRnyRBgg8kR2JvJE5CzyREsz8kSpOfJEEEDyRH5G8kTkTPJES1PyRKlZ8kQYYPJEfmbyRNxs
8kRLc/JEsnnyRBCA8kR+hvJE3IzyREuT8kSpmfJEGKDyRH6m8kTcrPJES7PyRKm58kQQwPJE
fsbyRNzM8kRD0/JEqdnyRBDg8kR25vJE3OzyREPz8kSp+fJEGADzRH4G80TcDPNEQxPzRKkZ
80QYIPNEfibzROQs80RDM/NEqTnzRBhA80R2RvNE5EzzREtT80SyWfNEEGDzRHZm80TkbPNE
S3PzRKl580QYgPNEdobzROSM80RLk/NEqZnzRBCg80R2pvNE5KzzREuz80SyufNEEMDzRHbG
80TkzPNES9PzRLLZ80QY4PNEfubzRNzs80RL8/NEsvnzRBgA9ER+BvRE3Az0REsT9ESpGfRE
ECD0RHYm9ETcLPRESzP0RKk59EQQQPREfkb0RNxM9ERLU/REqVn0RBBg9ER2ZvRE3Gz0RENz
9ESyefREEID0RHaG9ETkjPRES5P0RLKZ9EQQoPREfqb0RNys9ERDs/REqbn0RBDA9ER+xvRE
5Mz0REPT9ESy2fREEOD0RHbm9ETc7PREQ/P0RLL59EQYAPVEfgb1RNwM9URLE/VEshn1RBAg
9UR2JvVE5Cz1REsz9USyOfVEEED1RH5G9UTcTPVEQ1P1RKlZ9UQQYPVEdmb1RNxs9URLc/VE
snn1RBiA9UR2hvVE5Iz1REOT9USpmfVEEKD1RH6m9UTkrPVES7P1RKm59UQYwPVEfsb1ROTM
9URL0/VEstn1RBDg9UR25vVE5Oz1REvz9USp+fVEGAD2RH4G9kTkDPZEQxP2RKkZ9kQQIPZE
dib2ROQs9kRLM/ZEsjn2RBBA9kR+RvZE3Ez2REtT9kSpWfZEEGD2RHZm9kTcbPZES3P2RKl5
9kQYgPZEfob2ROSM9kRLk/ZEqZn2RBCg9kR+pvZE5Kz2REOz9kSyufZEEMD2RHbG9kTczPZE
Q9P2RKnZ9kQQ4PZEdub2RNzs9kRL8/ZEsvn2RBgA90R+BvdE3Az3REsT90SyGfdEECD3RH4m
90TcLPdESzP3RLI590QQQPdEfkb3RORM90RLU/dEqVn3RBhg90R+ZvdE5Gz3REtz90SpefdE
EID3RHaG90TkjPdES5P3RKmZ90QYoPdEdqb3RNys90RLs/dEqbn3RBjA90R+xvdE3Mz3REvT
90Sp2fdEEOD3RH7m90Tk7PdEQ/P3RKn590QQAPhEdgb4ROQM+ERDE/hEqRn4RBgg+ER+JvhE
3Cz4REsz+ESpOfhEIED4RH5G+ETkTPhEQ1P4RKlZ+EQYYPhEfmb4RNxs+ERLc/hEsnn4RBiA
+ER+hvhE3Iz4REOT+ESpmfhEEKD4RH6m+ETcrPhES7P4RLK5+EQYwPhEfsb4RNzM+ERD0/hE
qdn4RBDg+ER25vhE5Oz4REvz+ESy+fhEEAD5RHYG+UTkDPlEQxP5RKkZ+UQYIPlEfib5RNws
+URLM/lEsjn5RBhA+UR2RvlE5Ez5REtT+USpWflEGGD5RH5m+UTkbPlES3P5RKl5+UQYgPlE
dob5RNyM+URLk/lEqZn5RBCg+UR+pvlE5Kz5REOz+USyuflEGMD5RH7G+UTczPlES9P5RKnZ
+UQY4PlEfub5RNzs+URD8/lEsvn5RBgA+kR2BvpE5Az6REsT+kSpGfpEGCD6RHYm+kTkLPpE
SzP6RKk5+kQYQPpEfkb6RNxM+kRLU/pEsln6RBhg+kR+ZvpE5Gz6RENz+kSyefpEGID6RH6G
+kTkjPpES5P6RKmZ+kQQoPpEdqb6ROSs+kRLs/pEsrn6RBjA+kR2xvpE3Mz6REPT+kSp2fpE
EOD6RH7m+kTk7PpES/P6RKn5+kQYAPtEdgb7RNwM+0RLE/tEqRn7RBAg+0R+JvtE5Cz7REMz
+0SpOftEGED7RH5G+0TcTPtEQ1P7RLJZ+0QQYPtEdmb7RORs+0RLc/tEsnn7RBCA+0R2hvtE
5Iz7REuT+0SpmftEEKD7RH6m+0TkrPtES7P7RLK5+0QQwPtEdsb7ROTM+0RL0/tEstn7RBDg
+0R+5vtE5Oz7REvz+0Sp+ftEEAD8RH4G/ETcDPxEQxP8RKkZ/EQQIPxEfib8ROQs/ERLM/xE
qTn8RBBA/ER+RvxE5Ez8RENT/ESpWfxEGGD8RH5m/ETkbPxEQ3P8RKl5/EQQgPxEdob8RNyM
/ERLk/xEspn8RBCg/ER+pvxE5Kz8REuz/ESyufxEGMD8RH7G/ETkzPxES9P8RLrZ/EQY4PxE
fub8ROTs/ERD8/xEsvn8RBgA/UR2Bv1E5Az9REsT/USpGf1EECD9RHYm/UTkLP1EQzP9RLI5
/UQYQP1Edkb9RORM/URDU/1EqVn9RBhg/UR2Zv1E5Gz9REtz/USpef1EGID9RHaG/UTkjP1E
S5P9RKmZ/UQYoP1Edqb9ROSs/URDs/1Eqbn9RBDA/UR+xv1E5Mz9REPT/USy2f1EEOD9RH7m
/UTk7P1EQ/P9RLL5/UQYAP5Efgb+RNwM/kRDE/5EqRn+RBgg/kR2Jv5E3Cz+REsz/kSyOf5E
GED+RHZG/kTkTP5EQ1P+RLJZ/kQQYP5Efmb+RNxs/kRDc/5Esnn+RBiA/kR2hv5E3Iz+REuT
/kSymf5EGKD+RHam/kTkrP5ES7P+RLK5/kQQwP5Edsb+ROTM/kRL0/5Estn+RBDg/kR+5v5E
5Oz+REvz/kSp+f5EEAD/RH4G/0TkDP9ESxP/RLIZ/0QYIP9Edib/ROQs/0RDM/9EqTn/RBBA
/0R+Rv9E3Ez/REtT/0SpWf9EGGD/RH5m/0TcbP9ES3P/RLJ5/0QYgP9Efob/RNyM/0RDk/9E
qZn/RBig/0R2pv9E5Kz/REOz/0Syuf9EGMD/RH7G/0TczP9ES9P/RKnZ/0QY4P9Edub/ROTs
/0RL8/9Esvn/RAgAAEU/AwBFbgYARaYJAEXVDABFCBAART8TAEVuFgBFphkARdkcAEUMIABF
OyMARW4mAEWmKQBF1SwARQwwAEU7MwBFcjYARaE5AEXZPABFCEAARTtDAEVuRgBFpkkARdVM
AEUIUABFO1MARXJWAEWhWQBF3VwARQhgAEU7YwBFbmYARaZpAEXVbABFDHAART9zAEVydgBF
oXkARdl8AEUMgABFO4MARXKGAEWmiQBF1YwARQiQAEU/kwBFbpYARaGZAEXZnABFCKAART+j
AEVypgBFoakARdWsAEUMsABFP7MARW62AEWhuQBF2bwARQzAAEU/wwBFbsYARaHJAEXVzABF
CNAART/TAEVu1gBFptkARdncAEUM4ABFO+MARXLmAEWh6QBF2ewARQjwAEU/8wBFcvYARab5
AEXV/ABFCAABRT8DAUVuBgFFpgkBRdUMAUUMEAFFOxMBRXIWAUWmGQFF1RwBRQggAUU7IwFF
biYBRaEpAUXZLAFFCDABRTszAUVuNgFFoTkBRdk8AUUMQAFFO0MBRXJGAUWhSQFF1UwBRQxQ
AUU/UwFFclYBRaFZAUXVXAFFCGABRT9jAUVuZgFFoWkBRdlsAUUMcAFFO3MBRXJ2AUWheQFF
2XwBRQyAAUU/gwFFboYBRaGJAUXVjAFFCJABRTuTAUVulgFFoZkBRdWcAUUMoAFFO6MBRXKm
AUWhqQFF2awBRQywAUU/swFFbrYBRaa5AUXVvAFFDMABRTvDAUVuxgFFpskBRdnMAUUM0AFF
P9MBRXLWAUWi2QFF2dwBRQzgAUU74wFFbuYBRabpAUXZ7AFFCPABRTvzAUVy9gFFpvkBRdn8
AUUIAAJFOwMCRXIGAkWmCQJF2QwCRQwQAkU7EwJFbhYCRaYZAkXZHAJFDCACRTsjAkVyJgJF
pikCRdksAkUMMAJFPzMCRW42AkWmOQJF2TwCRQxAAkU/QwJFbkYCRaZJAkXUTAJFDFACRTtT
AkVyVgJFplkCRdlcAkUIYAJFO2MCRXJmAkWiaQJF2WwCRQhwAkU7cwJFbnYCRaZ5AkXZfAJF
DIACRTuDAkVuhgJFpokCRdmMAkUIkAJFO5MCRW6WAkWmmQJF2ZwCRQigAkU7owJFcqYCRaap
AkXZrAJFCLACRTuzAkVytgJFprkCRdm8AkUIwAJFO8MCRXbGAkWiyQJF2cwCRQjQAkU/0wJF
ctYCRabZAkXU3AJFCOACRT/jAkVy5gJFpukCRdTsAkUI8AJFO/MCRW72AkWi+QJF1PwCRQgA
A0U/AwNFbgYDRaIJA0XZDANFDBADRT8TA0VyFgNFohkDRdkcA0UMIANFOyMDRW4mA0WmKQNF
1CwDRQwwA0U/MwNFbjYDRaI5A0XUPANFDEADRTtDA0VyRgNFokkDRdlMA0UIUANFO1MDRW5W
A0WiWQNF2VwDRQhgA0U/YwNFbmYDRaZpA0XUbANFDHADRTtzA0VydgNFonkDRdl8A0UIgANF
P4MDRW6GA0WmiQNF2YwDRQyQA0U7kwNFbpYDRaaZA0XUnANFDKADRTujA0VypgNFpqkDRdms
A0UIsANFQ7MDRXK2A0WmuQNF1LwDRQzAA0U7wwNFcsYDRabJA0XUzANFDNADRTvTA0Vu1gNF
otkDRdncA0UI4ANFO+MDRW7mA0Wm6QNF2ewDRQjwA0U/8wNFbvYDRaL5A0XU/ANFDAAERT8D
BEVuBgRFogkERdkMBEUMEARFPxMERW4WBEWmGQRF2RwERQwgBEU7IwRFciYERaYpBEXZLARF
DDAERTszBEVuNgRFojkERdQ8BEUIQARFP0MERW5GBEWmSQRF2UwERQhQBEU/UwRFblYERaZZ
BEXUXARFCGAERTtjBEVyZgRFpmkERdRsBEUMcARFO3MERXJ2BEWmeQRF1HwERQiABEU7gwRF
boYERaaJBEXUjARFDJAERT+TBEVylgRFppkERdmcBEUMoARFO6MERW6mBEWmqQRF2awERQiw
BEU/swRFbrYERaa5BEXUvARFDMAERTvDBEVuxgRFoskERdnMBEUI0ARFO9MERXLWBEWi2QRF
1NwERQjgBEU74wRFcuYERabpBEXU7ARFDPAERTvzBEVy9gRFpvkERdT8BEUIAAVFOwMFRW4G
BUWmCQVF1AwFRQgQBUU7EwVFbhYFRaIZBUXZHAVFCCAFRTsjBUVyJgVFpikFRdQsBUUIMAVF
PzMFRXI2BUWmOQVF1DwFRQhABUU7QwVFbkYFRaZJBUXZTAVFCFAFRT9TBUVuVgVFplkFRdlc
BUUIYAVFP2MFRW5mBUWiaQVF1GwFRQhwBUU/cwVFbnYFRaZ5BUXUfAVFDIAFRTuDBUVyhgVF
pokFRdSMBUUMkAVFO5MFRXKWBUWimQVF1JwFRQigBUU7owVFbqYFRaapBUXZrAVFDLAFRTuz
BUVutgVForkFRdm8BUUIwAVFO8MFRXLGBUWmyQVF1MwFRQjQBUU/0wVFbtYFRabZBUXZ3AVF
DOAFRTvjBUVy5gVFpukFRdTsBUUI8AVFO/MFRW72BUWm+QVF1PwFRQgABkU7AwZFcgYGRaYJ
BkXZDAZFDBAGRTsTBkVuFgZFohkGRdkcBkUIIAZFPyMGRXImBkWmKQZF2SwGRQgwBkU/MwZF
bjYGRaY5BkXUPAZFDEAGRT9DBkVuRgZFpkkGRdlMBkUIUAZFP1MGRW5WBkWmWQZF1FwGRQhg
BkU/YwZFcmYGRaJpBkXUbAZFDHAGRT9zBkVudgZFpnkGRdl8BkUIgAZFO4MGRW6GBkWiiQZF
2YwGRQiQBkU7kwZFcpYGRaKZBkXZnAZFDKAGRTujBkVupgZFoqkGRdmsBkUMsAZFP7MGRXK2
BkWmuQZF2bwGRQjABkU7wwZFcsYGRaLJBkXUzAZFDNAGRTvTBkVu1gZFptkGRdncBkUI4AZF
P+MGRW7mBkWm6QZF2ewGRQjwBkU/8wZFcvYGRaL5BkXU/AZFCAAHRT8DB0VuBgdFogkHRdQM
B0UIEAdFOxMHRW4WB0WmGQdF2RwHRQwgB0U7IwdFbiYHRaYpB0XZLAdFCDAHRT8zB0VyNgdF
ojkHRdQ8B0UMQAdF</AssayXData><AssayYData Points="3000">kYKEPusKiD5/1YU+MHeGPpkhhz4k0IY+x8yHPisnhz47I4U+VTODPpvqhj6ujYQ+UnmFPtSS
hD4hIIU+aV6GPvknhT6yuoQ+h/aEPv5qhT4/A4c+SAaGPmL+hD54U4Y+qkyFPn4zhT7arYY+
MwCEPhjChD7CuIY+IOaEPot6hT7fy4U+y1SEPpObhT4GOoY+8rqCPilQhj7e04M+J8OCPuxP
hT58QoM+IbKHPoZGgz7wi4M+ZUaGPi1qhT5RjIU+4/iGPjokgz5S0IU+EaKEPtkThj5azIQ+
FV6FPn3xhD5cLYU+ZcCEPl5ShD4IYIQ+p7OEPmBugz7vSoU+ATeFPgQKhD5mVoY+x3mFPnWA
hD68NYI+GTGEPq31hj58/IM+1+CFPmnvgz4QBIU+q46EPvrvgj50MYQ+QIqGPjDmhT69AYY+
LauFPmHqgz7TVYM+MveDPvC5hD5qRIU+vbyEPsBlhT4rfYI+vUSFPhKkhD6CqYM+AxCDPv/k
gj520YU+k3mDPu0BhT5MzYM+8diCPhxKhT7GDYM+AIGEPk2hgz4vdoM+srmEPuGVhD5Eu4I+
i6uCPuEBgz4wrIY+vGSCPnMHgz7F9IM+OYaCPk7ihD4xvYM+uoyFPqfDgj66LYU+eC+CPnH1
gT5vUoQ+ZxaDPsPthD7eQII+H6ODPgPdhD4HZ4M+a4GEPsA3hD7CUYM+Z22DPtt+gj4mboQ+
SeeCPgQthj4NtYM+n6uDPiKUhT4wr4Q+SgGCPrq9hD5v0oM+itSCPsy8gj4dHYI+HYaEPpZn
hD797YE+JAGDPic1gj4gkYQ+EwiDPjodgz7E4oQ+wR2BPr99gj7HK4E+afuCPkllgj6UIYU+
SSqDPl0FhD4WhYI+BniDPmX/gz4O3IE+mT+DPkIfhT7b7II+0VaDPsGzhD4b34U+4MWBPnqc
gj6NhII+oZGEPpPWhD7nZIE+EBODPhcugz55jYI+p3WEPm3Cgz7GCIM+sE+CPn/Fgz5ZPIU+
YxOEPomPgj7DrYM+zgSCPiO9gj60g4I+NcmBPu0tgz76xoM+73iBPrIwhD4LHoI+GRODPv/s
gT66XYI+hzSEPo5LgT6N6YE+gQyDPiitgz4NgYQ+cyGBPmFhgj64NYQ+P+uEPitKhD4k44M+
EKKCPgzggj4+eII+No+CPnOcgT631IE+G+mAPoBNhD62i4I+4aOBPlE7hD5PBYI+g3GEPppr
gj6RdYI+HQ2BPgCSgz4vWoI+EE6DPgCFgD4oiYM+8ZaEPsTugT4urYI+azaCPpWygj53wIE+
iWiBPsX7gD4z5IM+xXqDPsUMgj4qLoM+F8GCPomPgj4dxII+ACR/PvLKgj7E5II+89KBPqCY
gz5r8oE+/CuDPglvgj7h8oM+rQKEPoFGgz4jXIE+A+uBPtHCgj76DIM+ZEeDPs/Vgj6OvII+
gamCPjDxgj4UfIE+LjR/PkOvgj7644E+Sj+EPh4egz7sYIM+FGuDPrWvgj5OO4M+rJOCPg4y
gz7cTIM+VJWEPn8Cfj75ZYE++veBPmEvgT76mYI+HOeAPgAYgD6sPoI+KpKBPkZNgD5CgYA+
mcOCPgxFgT6WKoM+wQuEPuTQgD4sgYE+FlKEPnmYgD4Bv4Q+/jp/PkzPgT7jfYI+Zp1/Pqy7
hD5MY4E+/vB/PuKlgD7UZIM+bjqCPn0Xgz6bLII+efCAPmCegT7WPoQ+dnCCPoVbgT7U3oE+
sUyBPgFhgj4dUYI+njOCPnZrgj4dsIE++EODPsScgj78YoI+FyaBPkD0gD5tsYA+EVuBPlgC
gD7PKIE+LK6CPoJsgD62nYA+qMiAPnBYgT5fD4E+C7+CPld6gT71JYI+luqBPpFdfz4YFYM+
tvx/PvO0gT5XxYE+vFaDPikpgT7DxIE+KhKAPk9XfT4UYYI+/cOCPuKugT6S7YA+aIqCPg11
gj4124A+wJCBPrlRgT5FaIA+OhiCPkvfgj4O6YI+wBaAPlcYgD5RTYE+SZ2CPsTJgT6VQ4A+
enuCPjf3hD4e+34+cnaAPvg4gD6cpoA+cZSCPumTgD6ga4A+FDWAPs66gT6pF4E+RzaEPjSG
gT7hSoE+BXGAPrBtgT4QXII+BcmCPji9gj7L0oI+AbqAPrrEgD7Ot4I+H7aCPi/AgD56+IE+
bJ+CPtkvfz7fqII+HGWBPrt6gT5B/II+JnuAPn77gD7HJoM+OVmCPue8gD6XzoE+rOGCPmoQ
gj5+4IA+WymCPukMgT4YCYA+v+uCPpb1gD7kk4A+9jSBPoEVgj7MGII+M0OBPh17gD5UmH4+
G6h/PrUxgz6eB4I+9HiCPjplgT7iAIE+hvmAPpG8gT4HkYE+6X6BPmtWfT5PJIE+kCKCPitA
gj4ZiIA+ck9+PqcZgT7YNoM+8KSBPpLSfz4X3oE+g5mBPnoKgj4wwn8+CRN8PvPLfT5pXoM+
2BeBPgaGgD7OAII+CiiBPji5gD6rUYA+mEWCPh49gT4WQ4I+50CCPqOagz79V38+jaKCPmGs
gj7OYYE+YiZ/Pi+AgT5K6II+GHOBPjqqfj4FAoI+gBKBPvTAgT6fS4M+9neBPixEgT6mH4E+
QI9/PkF1gz6nQ4A+LouBPq0xgD4yCIA+38t/PtDSgD43AIE+67GAPgwAgD4x838+8H2BPhNY
gD6kJYA+rYmCPrVpfz6WPoE+5nuDPomCgj52d4A+ARuCPlGdgD7LXoI+qkqBPoPEgT42AYM+
WTeBPoowgD5AZn8+fp+APssbgT6GGYE+2B+EPtTxgD59AYA+dy2BPssGgz7SIoE+DneBPu4R
gD50rn8+ExWBPoQKgD5TwoE+yS+CPszWfz6PEIE+i959PtDcgD47KYA+vvWBPvCNgT7vEoI+
Z5iBPnqRgT5oaYA+ct+APqFVgD50A4A+NRyDPkN7gD4Th4A+17SBPrhnfz6JbYA+hzeAPj8Y
gz6NAYE+PJaBPoCxgj6Jx4I+/y+APkvQgj6Yk4I+aZp+Pgc7gT6gioA+8v+BPg/qfz5HqX0+
qH+EPgjlgT7LgII+XOaBPu2OgT4g6YE+iiyBPme1fz6bJXw+Oc19PsBkgD5nUoI+jXOBPt/i
gT4p2X8+MHuBPibffz6HroA++aSDPg/BfT6osII+4xp/PnVigT4s/4E+bZ6CPicQgT4PjYE+
qqOBPv7XgD4YhIA+mzWCPpnCgT4Yk4A+cqN+PpxOfj7WuYA+/36APmWxgT41Wn4+c+R/Pgre
fz7RLoA+cIGCPkcugD4eq30+6Dt8PszXgT4DvYE+DNZ/PncjgD65VIE+CReBPq9cgT6Z0n4+
UlqBPiN4gD4Ji4A+IJ+APlwHfz4KgIA+C5uBPtexfz5xaYE+J8d/Pp4OgT4qhIE+MSmCPstP
gD6baIA+8uiBPr5YgD7vyoE+AOmBPt4DgT59XYA+zsWBPmjCgT6RYIA+QUqAPol2gD6SnoE+
pSeAPmkAgD594YA+GqGBPqTdgT5fKIA+YKKBPvk+gj60uIE+vH58PvUagj5Yd38+RUWAPgLp
gD76PII+LCmBPlGLgD76IYM+RqN/PvsCgD4fHIA+tgR+Pg6tgD6WEoA+VvV/Phuhfz4rjnw+
XbWBPuUVgT4IzYA+2vOAPi5wgj6rnH4+snuBPtZPgT4bOYE+eUyCPpvmgD53KIE+G+yAPnBv
gD4J8YA+xTKDPkp1gj5fwX8+IxmAPqN+gT57AIE+GZ2APg8ggD4WpoE+EdWAPuUFgj6AOIA+
pp+APiWygD6+zYA+QFKBPpiogT59C4I+YTaBPsuDgT4wlH0+kTWAPjeDfD4EsYA+mRiBPg/o
gj5X3YA+7saAPlozgj7cu4A+yfSAPjQsgT6SJ38+My2BPiGcgD570IA+kRuBPiL4fj4BeH8+
cQmAPpGNgD7aV4A+8M+BPgzSgD44r4A+ueSBPjx8gT6S8X8+T26APtDrgD7LeII+am1+PmsQ
gD7ssoA+O9t/PjsTgD7wQ4E+s1J/PkFIgD60mH4+A4Z+PujpgT6q4IA+rWuAPlYcgD51QoA+
saZ9PlfRgT63f4A+v++APrhSgz5/a4E+YbF+PlaMgD7XJYA+Pj+APqnVgD5FxoA+lgqAPu1Z
fj7HYoI+3XOCPuLEfz4AA4A+aGR+PnMAgj7d7IA+BySCPu4VgT51OIE+e+R9PqF5gT6e4IA+
XKqBPhqvgD5EDX8+kciCPt/tgT72q4A+ZieAPurofz7f030+sTuBPm5wfj5Vyn4+CuuCPswf
gz5D+IA+WSR/Prq2gT7oF34+ndWAPnlbgD4TeoI++xZ+Pr1ffz7POYI+5/F9PlI7gD6yBIE+
GRKBPmtogD5izoE+MneAPjnJgj6VVoA+PZuAPsDTej5ZpII+rOuAPo52gj4s6X4+tDKBPg98
gD5iG38+F0eBPnljfD6RgoE+48R/PrbSgT42CIA+zf5+PslXgT5IQn0+LMJ/PmY6gD5wjYA+
fiGBPqtUgD45vIA+IqV9PnVCgD6Dn4A+/gCAPqe+gT5iYoA+TQSAPt6sgT51sH8+ywt+Pv1o
fz4TwYA+4u1/PllXfz5vvHs+/gKBPgL2gT6vK4E+W1mCPkV1fj4va4E+08F8PiiTgD6N9H4+
ZQuCPkcygD5OaoE+Mtp/PmPtfT7cwYE+OoeAPk1CgT6TkIA+JPeAPkxEfz7ndoA+10aBPoWU
gD4qHIA+CRKBPkwJgj4Rt38+zjWAPpX+ez5J8n8+s0yAPmwKgT7SPn4+0DyCPj5SgD4UoX4+
ykCBPrelgj5IT34+iM6BPg3DfD53A4E+KuiAPj+RgD4bi3w+xKWCPi42fz7eeoE+D+d9Pk4j
gz5+IX8+He6APu1kfz6qXIE+7OCBPrjwgD52OH8+2iuBPji1fj4hbX0+LZqAPkx8gj4k2YE+
KmuCPt3/fz7bDH8+XxqAPlEbgj6JMIE+GgN9PklegT47UoI+AQaDPvkTgT6w24I+UXGBPsfx
gD6rKH8+RKeAPn/Jfj5IGoI+HbyBPl8zfT6HOIA+O/OBPipZgD4xvXs++ImAPvBbgD4Hf4I+
16SAPnzigT6dKH0+yTl+PnhkgT7IVoA+yhOAPlYifz7CQYI+Mg+BPm9Cgj5wUoE+FKeAPigG
gD5ic38+rsWAPmpCgD45MXw+O019PkgAgD7Z+34+LsiAPnETgD5C04E+qUaAPgjqgj5LT4E+
T+l9PiBAfD58DoI+LPJ/PsT1fz4iOIA+skOCPgSTgD7VkX8+f4h/Ppy0fz7jcn0++9R+PlBg
fj5Ou4E+9hyBPqG0gD7bSoE+btqAPvRsgD5GOX8+IYuAPiVFgD5vTH0+PVmAPmc2gT6El4E+
Qj2APokNgT67F4A+lnCBPp2kfz5T2IE+ViiBPjGRfT4BVoA+lIOAPoGegz6nTIA+nsR/PqZj
gT41qoA+VR19PtXtfj6GKoA+fIqAPvsYfj6R8n8+dLF/PjTQfj6jvn8+8xiBPpWCfj6K/YE+
fRR/Pg8yfj7PP4A+vxSAPvgOgj4t2YE+kKN8Pt+FgD6RBYA+Kp19PgBFgT4+MX8+4oGAPsKw
fz7ceoE+SCqAPq8ygT4JT4A+2zJ+Pp6mgD6shH0+6Jp/Po/Efz685IE+fCB/Pt8zgD4/CX8+
tiZ+PmWVgD4/PYA+QgiBPiQNfT7Q534+lr9/Pj9ygT4jm4E+GomAPmXVgD6ZWIA+n+eBPsBs
fT7vrnw+Tx56PkpRgD6lU34+Rr+APudCez63aoA+ujyBPrbqgD4yHn8+IYWCPk00fj5y7IA+
wlR8PnDXgD7JkX4+RSeBPkkOgT6xmYA+siWBPq6cfj7PBoE+iQuAPp8gfj7dWX4+B4J/PpZr
gD5+xX4+PAt+PnacgD6mtoE+nxWBPlz9fj761YA+45F/Pifffz6JWH8+qep+PnPYfz5nm4I+
eTKCPgU9gT6sZ3w+9DuBPi3tfj4XkoA+KCiBPmzKfz5slYA+sRuAPr75gT5wiYE+ysN7PsL6
ez6lOoE+nQ2BPlJlgT7p7IA+kON8PuqVgD7SJYA+dIuAPnVyfj7nyX8+qJyAPsoBfD4FoYA+
oVl/Pgp2gT6mZoE+Hv18PpRKfz4op3w+T5F/PpQAgT6vO30+usl/PkvZgD4Pens+3bV/PmfL
fT5+foE+NA6APpwXfj6dHIA+xTV+PjcOgT6ZdXs+67WAPsHqfz5v2YA+a41+PvA+gT403oA+
RzZ9Pvk3gT5ufYA+k/SBPhllfz4kxX8+7OOAPhN6ej4Np30+DOd+Po7sfT5t9Xg+9J5/Phn8
gT4pEH0+LDGDPlN7gT52UH4+EySAPlyLgD5ZXn8+wh+APrvpfj7fHIA++6SAPi4hfz4xrH4+
4PB/PtNafT7ZtH4+W0eAPnc6gT7DNn4+1R+APtKRez4U+IE+6rB9Pv8bgD5YO34+mhl+PsV4
gD4do4I+DUh+Pn1+gj4l1n4+XlN+PkMhfj7HQoI+7zaAPhczfz6RnYA+LziAPt+HgD6ZuXw+
kZp8PvMagT4p4Hs+hFd+PjVZfT4+HoE+TD1+PhYYfT6IgIE+zS5/PkLhfz692oA+OBJ+Phju
fz4jRH4+kxl6PqR0fj5h4Xo+wSCAPsVTgD4v5X0+QWR+PhU9fT7HKIE+TQ18PqUhgj6ryX0+
uZ2APpx+gT5Y5H0+1sx9PtQ2fj5EJYA+YkGAPi/egD7F6H8+JRaBPkb1fT4HCHw+CR2BPuSL
gD63jX4+EIV/Pjs2gD5j74E+4uaAPuolfj7JuYA+nPWAPrCFfz6VmoE+svF/PvEhgD61438+
q5SAPvEvfT60Vn8+vMOAPotofj4/GII+4Pp/PjOPgj5B3IA+o3+CPsHIej4ug30+eYx/Ptl4
gT7ih4A+3Dp+Pm7ogT7sono+a8l7PhXffT6Mj4E+5n+APulXfD7JhXk+fDqBPjVdfj7eNIA+
p7GBPsbBfz7Bo4A+WhqAPtNggD5lgn8+d2h8PhEufT5SFII+Gwx9PjEMgD60MYA+MI1+Pj/N
fj7LXns+0dZ8PrVgfz7hpX0+dESBPi4Mfj7qVYA+hBZ/PtPqgD6EVn4+039/PtR4fT69j4I+
qQ5/Prl0gj7w/H4+ksd/PgrMfj6icIE+NJd/PvRmgT6feoE++JaAPi04fT4PPH0+UyJ/PtLe
fj55338+dwR9PsYveT6ns30+x2qBPh3Zfj5mEn4+VRJ/PmX8fD4XtHs++veAPkpDfz5qYoA+
8TeBPs4ugT6p3n8+ump/Pk2tgD7iVoA+igN+PtScfD7hSIE+VKeBPt1wfz6WEoA++XB9Pr1m
fj5p03s+1zp+PgJngT5Hrn0+Ayt+Ps+Vfj6KLIE+Y9d7PgGFfT6xeX0+E6p/PhlCgz7Udnk+
ykZ+PttZfz50U4E+nal/PmfKej51HoE+IEl+PnLxfj6hoX4+7Bl8PvnYgD7Qr4A+zcB4PskQ
gT7GpH4+ro18PhEfgT6XV38+1Gd+PlxOfD6wR4A+AmOAPl/8ez7eeH8+0WmAPgEvgT5TdH8+
OrF9PhCufT4v0IA+eoCAPgQUfz42xXo+Ty+BPnaFgD5MFYA+uiKAPklAfz4e+30+uw2APjcg
gD5eDYA+8liAPqT+gD4CiXw+Hb99Po9LfT5m63w+N2t7Psxlfz5yP3s+EP2CPur9eT45HoA+
zcN4PrK3fT5n3H4+CCd7PncIgD5RxX8+ILB/PhKUfD5KMno+xbh/PjkhgD76cIE+Vz6BPs2h
fT6oi4A+Oul9PlBZfj7dG4A+vHh8PuTdfz67LIE+dRWBPrwWfz71w34+PEKBPo+rgD7EX34+
2sF/Puz8gD4NzHw+ut97PnLEfD5wLnw+KyaAPj3EgD66fYE+a6l6PhZNgD7nN34+kRN/Ph9M
fj6hlX8+fhaCPu9Bfz701X4+mG5+PvsrgD7n+n4+7Gh+Ptb3fT7q/nk+DU19PrIDgD5/cnw+
zq59PkKgfj6rWoA+q5V+PlpBfj59J30+xi2APrNegD5YKn8+PAN+PntRgD4wDn4+m019Pqif
fz4jBX0+3sd8PvcKgT4VK3w+Y5t5PqoBfT7QbXs+Q6Z/PuLeej5Y0Xw+s9N9PjBXgD5WsHs+
BAl/PvYPgT7KnH0+PIV9Po/3fz5zwH0+1md9PtKEfj7L5Xw+ge2APhgQeT7POHo+1H5/PtUZ
fj7w63c+mZd7PqnIfT4c4H8+9Kh9PiZ2fj7jO38+Xex9PubueD76634+5XR8PuRtfj6BFXw+
6x1/PsrEez50III+5KJ7PvTsfT7jFn4+TnR+PgWsfD7RqXo+2RR+PlpGfT7AzX0+fjx6PrUM
fD7oeH4+xyZ7PkK3fD7SKnw+Ze99Ph54ej6LBoA+09Z7Ps1efT6RCIE+P9h+PrILfT6fWHs+
mBJ6PnJifD5Q43s+zsN+PhJWgT6LfH8++R1+PlKTez4LZHw+LqF9PjGMgD57hX0+ftp8Pv6C
fj6mCH8+25t9Pm8wfT5AoX0+5kB+PpI/fz7fbnw+BBCAPtBmfz656n4+LdV8PgQhgT6g7ns+
BiWBPvWWez4xOX0+VMB+PvlEez4pkn4+gBB/PoOlfT59p38+AC19PnNsej5Zmn8+ht9/Pk+A
eT5lWIA+jil9Pq9Qez7oW38+nxGBPrXafD7Tn4A+kxx/Pomyez4my4A+pYF/PrIdfT7kbn8+
kst/Plfnfz5ATn4+jQmAPiDEfz5f3oA+y8N6PmgYgD5sqn0+AIJ+PjHLfD5ZyYA+zLt9PiPM
gT5Th30+ZQ9/PiqFez4evH0+V9yAPgiAfT5rpH8+9yN9Pl7dez6P23s+U9Z2Po9WfD40PH4+
nTp/Pkamfj6Xw4E+2aF8Pk12fD6tsn0+67h/Pn4SfT4cdYI+LXp5Phv5ez5DM4E+r8WAPq77
eT7dsH4+HEp/Ppi6fz6Ov4A+Gz6APrz/gT7wM30+Uh6BPka/fT7na34+ewB/PvxXfT7hv4A+
YGeAPuAvfD4D/H8+PFt+PoDZfz4reH4+6z2APt5YfT5nhn4+9S+BPkILfD4Mcn0+IaqAPsII
fT6rm30+TW59PsJ1ej5grIA+Wtd/PilIgD6zv34+6vOAPmKGgD5f13w+wkN7Pouufz5Cpn8+
4M6BPhHVfz7cpX4+TVx8Pu2/dz6vzXw+4Ld/PiATgD65voA+gsZ8Pt5egD4HYX0+4Sh9Pj3X
fj7VLn0+bzZ8PkkufT6/DX8+EEJ8Pkt0fT4u53w+gQl7Pr0FgD61+nw+FoGAPpCQez6R8Xk+
PNWAPvAtfD4bZoA+6l19PlhDgD6yXoA+Sw+BPo1+gD5tEX8+laZ7PoxgfT4Xa3w+pSV/PnXT
gD5RXn0+w4qAPjmqej5i1nw+Nsh9Pn/Pfj7TgH4+7yaAPhR4fz5r/X0++RN/PnnXfj4AAX4+
5/d9PhsRfT6AEHs+gdh6PpLWgj4SNH4+qeV9Pk/RgD7BRn8+pol+PvUXgj64yHk+Yfd7PofW
fz7mBHk+Muh/Pp+hfT6eHIE+S5p5PhNEfT7Hi4A+35GAPjisej5+E4A+GzeAPg9sfD5McH0+
nb15PpwFgD5qc3w+4Nl7PlOxfj7WZno+5t19PlK4ez53RHg+/6l+PrNYez5DKn0+Zs2CPjRc
fj70LH0+Qah6PugxgT7/toE+46B7PqT7fT5itX4+gz58PliEfj6bRHs+0Ph9Pj6mgD6UMHs+
o2R+PiAgfD5GsH4++2B/PiAVfj7VhIA+vM59PjZxfz6NOYA+cwp6Put+fT6JVX0+yPJ/Pio4
fj5DSIA+piF+PqIffT4pwHw+s4R+PmE5gD42t3w+271+PrxEfj4pLX4+8zd/PqtmfD44Vns+
Xa2APvSTez5jPn4+/sqAPiivgT7TXX4+oIN+PgOgfj5rRH0+I5R4Pov4fT6GFH0+0Sh+Pgwg
fz5bPHw+dPp+PrcyfD7ItX4+rJWBPtFbfj6ILX8+7p92PizBgD5kGYA+zIl9PulrfD7S/no+
h3Z8Pi3dfj4KOH8+g0F4PsIPfD68Yns+XM58PgyAej6gmIA+VkJ+Pjb6gT7IhH8+zjh+Pq0W
gD5F23w+u2F+Pu5Eez6wB4A+1Ch5PgCSfz6NLH4+DRl/PrNVfT6VkH0+W+V8Pin5fD6LMXo+
x5CAPh42gD51MIA++859PlcrgD5VB3w+dh5/PkZEfD4CBH8+1Ud9PhVyfT5bsXo+ezSAPvke
gD4fEH8+9AR9Pt4QgD5wtXw+ly2BPo7egD4fuIA+r6N9PkLifT4Ubn4+WD6APtRDgj7S73k+
HbN8PmIogD4QmX4+ByJ+PiPzej6qCX8+z4x8PlIZej7UJH4+o4p7PrBbfj4KWns+90d7PspI
fj4mp34+bjJ8Pvk+fj5aF34+dWF8PpN2fj7Db3o+6tF9PhmVez6oVH4+hTh6Pi+AfT60IHs+
+ld8PvmSez60HYI+LDl7Pj9KfT5RfHw+8kCAPm91fj506Hs+2/5/PhFbdz4Knn0+BNt/PixQ
fz6mCX8+IlJ8PmQvfz4kSHs+iX+APuMdfD70p3w+2g2APpLMfj4pYH0+HgiAPlE1fT5DPYA+
hwR6PprmfT6ZxX0+aZWAPl/eeD7nh3s+wieBPpFGfT5lU3U+IpGAPldBfT4wu4A+D8V9PsLl
fj4jtX4+2y98PlBjez7cs3o+VSF+PvWegD69mX0+nsp8PuDIgT55On8+zC58Pr2Wej6QUHs+
NaB9PjBsgD6wF4A+Ipp5PmQKfz7acoA+PiF7Pk3MfD4e0n8+jO2APlWXgD5K2Hs+O+KAPq3i
ez53BYA+yit+PmHzfj4QMH4+02N9PhWgfz5BBIA+OS59Pirrfj6Jn3w+mkx7PkylgD54HoA+
aBJ+PuzKeT5xYX8+f91/PhJCfz7ZKIA+GTx4Pra6gD7WCXw+q9F+PrpqgD4rZXs+41Z9Pl5q
fz5nEXw+dUx7PlfueT5nJH4+yLd9Pn5Dfz4gR34+65d+PjaNfj7xJH4+w5B/Pr55fT6ayIA+
s4l9PiyzfT434YE+O0d+PkHSgD7JyXs+gDCAPhnjeT7K2H4+vlx4Ph0afz75z3w+jIl5PqyR
ez7dmXo+/z19PsGVfj4XjXo+UQl8PmFQfz4KaX8+Qop8PuvSeT5SE3w+Kst7PpB8fj7aAYA+
WbZ+Pie4fT6aCX0+cxx9Pr1nej4GAH0+k618PtnefD58234+iO5/Ppw+fj7vg30+W0t/PnWS
ez7eboA+M5B8PkbBfj6313s+E3J7PloqeD45gIA+JUJ+Pi5Afj7AXn8+AqB+Pu8+eT4v6X4+
eCd+PiQOez7Q9Xk+MjJ4Pr3sfj6RWXw+u4J/PpBXfT5KMns+JQd9Pii9fz5VEX8+TTN/PohO
ej47sYA+qPl7Ppo0fz6gM30+uOt8PhTLfD5jGH0+Mg99PrJbfz6h+n4+6qV9Pm0Bfz5Wmno+
UGt3PlUnej7e/Xk+Q6p8Pq6bej5fvXs+5+l8Pq8wgD6DwXs+o/V+PhBvfz70OXo+9Dp/PmHL
ej4MrHw+8ut/PlNyfT79xn4+rnB7Pt/Kez6GJns+ltF+PuIQfj48Kn0+zAZ+PkVAgT6lIn0+
Vz9/PlYefD6buXg+M7F6PkPofT7dGHo+Jnd6PmS9fD5opH4+A/56Pu4lfz75Sn4+e2F+PjhL
fj6BQHs+ILJ5PozkfT52j30+U3N6PpV+ej4jU38+0eF+PiOsej6d5Xg+U8Z7PkRqfj6tc30+
Vax8Pl49eD6gLns+S159PvNtgD59nXo+u1J6Pr0Cez6ReH4+dB2APjxmdj6WQ3w+Qpl7Pg6z
fT7QZHU+t1V8PnCXej66dX4+JON8Pqlkfj7iL3g+jL54PhlugD5k9n4+UDt8PgCteT4gz3s+
HRN8PkaMfD46HHo+IX17Prf9dz4/hn0+RXN+PnXufT7iqIA+syt9PrxNej55SX0+EHh+PrQ1
fT7fEoA+pMB6PtSJfj4jMX0+9yN2PjxPfD5Bjno+FbR8PqJKez5iR34+fE18Ppxofz6umXg+
JNN9Pp3uej7D2Hw+mRN+PudIfD78UHs+Oz16PryteT5GtH4+IQmAPl1bfT4x7HY+CDB8Pvpb
fj5pMXw+IxZ8Pmduej66yXo+2IJ8Ptkdej5DJ38+wkh6PqgOfT4Ks4A+NVR8PkJDfj6gbX0+
Tkx9PpXngD6D54A+LX59PhUofj5w430+T8J/Pqslfz7kRnw+KBV6PkOofT6QhHo++pd7PqMp
gD4nhX0+Tcx7PgTrfT7kwHs+tqV8PlcdfD7onX4+VIN8PiN6fD4MX30+moB+PnSlfT5StH4+
seh7PqaefD7zFH0+QzF/PtoffD5tN3w+89N/Pp0yez4WQHk+z2B7PoEeez62F3s+hn5/PkAU
dz59V38+Y65/PhyWfD5N13s+hxF8PsMRfD7QMng+c7t8Pn4Pez5wfHo+xiZ+Pn0Qfj4xD3s+
bxN8Pg8Sfj4JCX0+3nF+Poz7eT6r5X8+8dd6PgeKfj5mjXw+bbF9PpVAfT6tFX0+7SJ/Pg1U
fT7B2H4+ssB6PiWfez5n8H4+vO16PliIej7mPHw+/dt2PvT6ej5XUXg+YUF8Po8ufj5Npnw+
umF8PiYFfz6ku3o+SPF8PnWseT7QAns+LDV6Pu5sfD4qDXw+RKt+PiEeez7EAn4+d9N9PptY
ez6a+nw+Bgp8PvYXej4PbX4+Qit9PksTfj7YK34+FbN5PoFOfD4sM3o+Zil7PqHAeD6WVX0+
KgF8PlzEej6KrHw+PlJ8PjT4dj7/rXw+hqB6PvRBez6pLX8+rCl9PuLxdz4vBHw+gv97Ptax
ej52aHU+ef99PkXceT53cXs+dZt6PjvwfD69DHc+F8B8PmM6fT7pEn4++C98Piojej7Wcno+
ts18Pio2eT7lYH8+9WV8Pj+7fD5J0Hw+Pvl4PuWpfD7r5H4+AC98PpIkez7T5nw+GHJ7Pjtj
dz4bZH0+o0h+PklrfT7RWn4+qEl/Pj5Jfz7bq34+8BF5Ph1jej7XKHo+c4B9PoyNfT6bJ4A+
K0V+Pp+tfD7Xu3s+S3p7PnB7eT4z7H0+Zg14PiV9fD5k8Xw+Lpt/Pq/Wdz6azHY+vGF/PqB/
eT5Hcns+qHx5PkmSfD4ooH8+OXd8PtTUeT6MVn8+rrx6PijUgD7mk3w+OBJ2PtG/fD4QFns+
t157PlcVfD4LOHo+Oll5PiFHez4jiHw+tjF6PkeweD4/fnU+MPd4PhhTfT5/MX4+dW+APpeX
ej6VoXw+9st5PrSXfT5aVXY+1Pt6PvOBeD5g5Hw+O8R5PoEIfT7LOH4+ACZ3PoyffT4ScXw+
MM51Pnqldz4CWXo+imp9PvVEfD7ZIHw+OgJ6PkqmfT76o3s+5h14PpXOdz5Z2X0+utV5Pm7s
fT60l30+iyB7Pvy7fT4tznk+tPV4Po3/ej6zDHk+4kl6PgEVeD4TkHs+rsV7Pv44dT5K4nc+
XG98PoRAdz5yqH8+kpZ5PiVneT5eLXs+WOt8PkhDfD4OLnk+s/N6PiZJej4wJHg+Wm58Ph0J
ej50Bnc+fZh5Pm5afz7Q8Hg+0pV7Pl0xfj61Rnw+dzx5Pg2Ddz7xmHo+eox5Ptx1eT6yCHg+
ADaBPqCVej58Sng+Y4d6PozIeT6NHXo+Ow14Pi+vdz4NcoA+vgB+PskLej6VeX0+Blh6PlNg
ej5FAH8+0YN5Plm4ej4TlHo+QuV4Pg3weT5hiX0+gIx8Pv/xdj7uVH0+gUJ8PgTOdj4VP3U+
apl6PrLsez4k9ng+x7F9PqYqez6F0YA+D3l5PvOzeD7E/Xk+YZd6PkNhfz7dH3w+ZXt7Po6I
dz7S/3k+f8B8PhiVfD6Pl3s+GFZ8Pq7CfT6QBns+NVp5Ph3qej7EXHk++pl7PkE2dz5KjXo+
1RF+Pgh6ez4Rs30+Prx9Pg0PfD6L4Xc+TTB8Pm0yeT7siHw+TvZ8Pr1leT4Hv3s+4AZ7PrNr
fT4thXs+FRJ+PuLdfj5qlXw++sZ6PhDdej4uMHk+z0h7PnU+fT55bH0+kZ56PhFHej4Qs3o+
6CN5PrUWez7SzXs+cVt7PtXLej4AKHw+lGV5Plexfj5LAXs+xUx/Pj9Rej720Xk+PUV3Pk9N
fD5XuXs+DLN3Pt/2gD4PuH0+8Z10PhtJfz574Xg+sbZ/PvK9fD6kQHs+hXp6PmX/fD5JLXc+
1ct5PqWbeT5VmHw+enx5Psk1dz66LXs+9TB3Prwrez5G9ng+OzJ6PlRagD41yXo+7wJ3Pu9s
ez5nEXw+AXV5PrmieT4mfnY+sWx8Pq9pfT5c6no+XUN9Ps8tez5KbXs+kAt9PpW9ez7kcHY+
iQ97PuFvez5OGnk+HuN7PiMKfj4LoHk+OSR7Pp2fez6SlXs+2ud5PvC0ez4O33g+GKR6Pr1q
fj7Q8ns+UZF6PrKEez5e43o+ED99Pvr8ez5SE3s+M118PvTMeT6LLX8+4at6PmBbfD7Mx3w+
X4t4Pp4QfT6honk+Abh6PsR4ez5Lq3o+mCR9PkQieT4fZHg+44V5PtBnfT4LgXc++aN6Puy9
eD5AAns+kk58PpMDfD57Hn4+4Xt6PkaYeT6UqX0+Cy17PpaMfD4v5no+PA96PqYIfz6xnXk+
KqZ6PqAJfT5WoHg+qhZ5Psvuez4nuHw+/ut5PmL1ej4Rpnc+TEZ7Pr7+ez4r9ns+TKt5PgUM
eT5Pbno+WEF5PjL3fT7xmXY+GCB6PrFPfT7RyHc+UYd6PqmHfT7jens+/cp5Psbjez5tK3g+
Htl8Pi6AfD7Qzno+G5d2PoeJdz5Qhno+XKx4Ppt1ez6Hd3w+52WAPjG1ej5SiHk+d4p7PkbE
ez4ELnY+ma16PqX/fT6tS3M+9mR8Po04gD6H03o+OFN4PuwHej4dDnk+eS17Ps3teT6IwHg+
9PF2PnrAej4tv3w+pDx4Pqm2fD7SVXs+Ny98Ptd3eD4YH4A+LrB5PssAfT5Ck3U+qAh3PkPm
dj6UfHk+6K54Pvb5ej6XlHo+3iV4Pq7tdj5E8Xg+q657Pr/7eT4rhXg+WSh9PrYKfD4rE3w+
CkV4PnMHez5Oonk+Yj18Pk/mdj4Aknw+nxd7PuPTfT5W+nk+byB7PonzfT5IcHw+zd54PnJA
ez7Ex3g+FaN7PhvBeD4S7Xo+Byh9PogTez7Oh3Y+mFN9PmwFeD5rQnc+dPF6PthzdD45Tno+
aI99PtV3dz6/L3k+vwJ3PmIJeD6GQHw+hfx6PsQwdz6UJHw+AO9+PiWlez7RxXg+AZR7Pku6
fD6IKHo+LKZ6PnaheD7OuXg+7ch7PoDfez6p/Xk+w2l7PiIyez6LlX0+Xpt8PlXSfz62Unk+
XgV8PtJVcz5yYHk+F5V/PiUdej5OPnk+31V7PuS2ej7IBnw+Mwd9Pvesfj7Ph3s+QfZ5Pv8r
ez57cHY+T516PuL8eD7Iu3o+xNZ6PshHez4iIXw+AdJ7PlEwfj7ac3k++nF1Pg12dT5C338+
TWh8Pt8+fD5k2nc+WsJ3Plbvej5aRXo+YRJ+PpQzeT52LHs+HdJ7PplRej7egXo+0nl9PvzQ
eD4qqXg+UiR8PjPXdT79dH0+1UV3Plhffz5DaHo+s0N7Pk77ej5CqHk+oLV6Pntbej6QmXw+
juF8Pjfqdz4aeXg+nLl9PsB0eT78Wno+DxF7Pi7IfT7zj3k+lXp6PpqKfD6jjHs+Kr95Poff
eD7nbnk+U317PqhgeT55GXo+9Rt5PqaTeD5dFXg+xNN7PgzjeD7kHnw+HmB6Pp7HeT5jp34+
Lz95PtAFej6983w+ZnJ7PgVjez6ulXw+Q614PsojeT4aino+jEd4PmF9eT65Ino+D/52PvEn
dz6GLnk+zKx7PhCidz5+83w+jUZ8PrfUdz6H5Hk+tCR/PmZAeD7K2Hg+Ujp7PlWleD6M/Xk+
uKB7Pj+nfD54ZX4+5U51Pn63eD78WXo+C+h6Pnwdez5rVng+0Rx7PomLeT79qXo+QVl3PnO6
ez6YY3w+9TB8PvCDez4513s+Kml1PvHRdz4HCHs+e0l4PtOFfD6+zX8+1kp6Pt4zfD7xPnQ+
94x8PoJVfj49qXo+</AssayYData></Step><Step><CommonData><SampleLocation>2</SampleLocation><SampleID></SampleID><SampleGroup></SampleGroup><SampleInfo></SampleInfo><SampleRow>H</SampleRow><SamplePlate>1</SamplePlate><WellType>REGENERATION</WellType><Concentration>-1</Concentration><ConcentrationUnits>µg/ml</ConcentrationUnits><MolarConcentration>-1</MolarConcentration><MolarConcUnits>nM</MolarConcUnits><MolecularWeight>-1</MolecularWeight><Temperature>30</Temperature><StartTime>5223024</StartTime><AssayTime>5</AssayTime></CommonData><FlowRate>1000</FlowRate><StepType>KREGENERATION</StepType><StepName>Regeneration</StepName><StepStatus>OK</StepStatus><ActualTime>5.00103</ActualTime><CycleTime>0.2</CycleTime><AssayXData Points="25">P0MHRXJGB0WlSQdF3UwHRRBQB0VDUwdFdlYHRalZB0XZXAdFEGAHRT9jB0V2ZgdFpWkHRd1s
B0UQcAdFP3MHRXJ2B0WleQdF3XwHRQyAB0VDgwdFcoYHRamJB0XZjAdFEJAHRQ==</AssayXData><AssayYData Points="25">crB2vTIIh75y4rK+BcjGvhM70b5KI9q+MO3hvhw26L4Efe2+dO/yvvcs+L6NV/m+PFn8vv1X
/76hKQK/py8Dv6NYA7+l9QS/uLwGv91OB7/Wowi/4JgJv7VqCr/UmQq/6ZwLvw==</AssayYData></Step><Step><CommonData><SampleLocation>1</SampleLocation><SampleID>Buffer</SampleID><SampleGroup></SampleGroup><SampleInfo></SampleInfo><SampleRow>H</SampleRow><SamplePlate>1</SamplePlate><WellType>BUFFER</WellType><Concentration>-1</Concentration><ConcentrationUnits>µg/ml</ConcentrationUnits><MolarConcentration>-1</MolarConcentration><MolarConcUnits>nM</MolarConcUnits><MolecularWeight>-1</MolecularWeight><Temperature>30</Temperature><StartTime>5235208</StartTime><AssayTime>5</AssayTime></CommonData><FlowRate>1000</FlowRate><StepType>KREGENERATION</StepType><StepName>Regeneration</StepName><StepStatus>OK</StepStatus><ActualTime>5.00103</ActualTime><CycleTime>0.2</CycleTime><AssayXData Points="25">RJMHRXuWB0WumQdF4pwHRRGgB0VEowdFd6YHRaqpB0XerAdFFbAHRUSzB0V7tgdFqrkHReK8
B0UVwAdFSMMHRXfGB0WuyQdF3swHRRXQB0VI0wdFd9YHRa7ZB0Xe3AdFFeAHRQ==</AssayXData><AssayYData Points="25">yJHaP0LN3z+M/N4/KEXRP2IL2j+/DOA/mb/WP2qY1D9Ird4/iwbSP9cGzT8katc/+IXZP54h
yz9XwdA/Y8fXP8/nzD/wR84/mQnaPwlbzz8YVMo/Px7SP0hh0D+jTMk/kdfOPw==</AssayYData></Step><Step><CommonData><SampleLocation>2</SampleLocation><SampleID></SampleID><SampleGroup></SampleGroup><SampleInfo></SampleInfo><SampleRow>H</SampleRow><SamplePlate>1</SamplePlate><WellType>REGENERATION</WellType><Concentration>-1</Concentration><ConcentrationUnits>µg/ml</ConcentrationUnits><MolarConcentration>-1</MolarConcentration><MolarConcUnits>nM</MolarConcUnits><MolecularWeight>-1</MolecularWeight><Temperature>30</Temperature><StartTime>5247397</StartTime><AssayTime>5</AssayTime></CommonData><FlowRate>1000</FlowRate><StepType>KREGENERATION</StepType><StepName>Regeneration</StepName><StepStatus>OK</StepStatus><ActualTime>5.00005</ActualTime><CycleTime>0.2</CycleTime><AssayXData Points="25">SOMHRX/mB0Wu6QdF5uwHRRXwB0VM8wdFe/YHRa75B0Xi/AdFGQAIRUwDCEV7BghFsgkIReIM
CEUVEAhFSBMIRX8WCEWyGQhF5hwIRRUgCEVMIwhFfyYIRa4pCEXmLAhFFTAIRQ==</AssayXData><AssayYData Points="25">Qt0Kv22KDb/NQA6/VQoOvx9uD79Bvw+/zJcPvxBaD78Y+Q+/gEcRvztZEb+CcRG/KQoSv04o
Eb/rzBK/buMQvzeSEr8sYBO/QlgTv9ICFL8ayhO/zv8Sv3+LE7+OXxS/m6YTvw==</AssayYData></Step><Step><CommonData><SampleLocation>1</SampleLocation><SampleID>Buffer</SampleID><SampleGroup></SampleGroup><SampleInfo></SampleInfo><SampleRow>H</SampleRow><SamplePlate>1</SamplePlate><WellType>BUFFER</WellType><Concentration>-1</Concentration><ConcentrationUnits>µg/ml</ConcentrationUnits><MolarConcentration>-1</MolarConcentration><MolarConcUnits>nM</MolarConcUnits><MolecularWeight>-1</MolecularWeight><Temperature>30</Temperature><StartTime>5259720</StartTime><AssayTime>5</AssayTime></CommonData><FlowRate>1000</FlowRate><StepType>KREGENERATION</StepType><StepName>Regeneration</StepName><StepStatus>OK</StepStatus><ActualTime>5.00103</ActualTime><CycleTime>0.2</CycleTime><AssayXData Points="25">SDMIRXs2CEWyOQhF5jwIRRlACEVIQwhFe0YIRa5JCEXiTAhFGVAIRUhTCEV7VghFslkIReJc
CEUZYAhFTGMIRXtmCEWuaQhF4mwIRRlwCEVMcwhFf3YIRbJ5CEXmfAhFGYAIRQ==</AssayXData><AssayYData Points="25">FrfdP4Luyj/irMI/CD7UP9WFyj/pN8I/pnrUPzNp0D/ELr8/9HfLPwXl0D/Aa8I/y5vBP5U2
zj9YnsU/uEzCP2ex0j+uI9A/VLq+P9vTyj+vxc0/hdG4P59iwz/kUs0//zvGPw==</AssayYData></Step><Step><CommonData><SampleLocation>2</SampleLocation><SampleID></SampleID><SampleGroup></SampleGroup><SampleInfo></SampleInfo><SampleRow>H</SampleRow><SamplePlate>1</SamplePlate><WellType>REGENERATION</WellType><Concentration>-1</Concentration><ConcentrationUnits>µg/ml</ConcentrationUnits><MolarConcentration>-1</MolarConcentration><MolarConcUnits>nM</MolarConcUnits><MolecularWeight>-1</MolecularWeight><Temperature>30</Temperature><StartTime>5272039</StartTime><AssayTime>5</AssayTime></CommonData><FlowRate>1000</FlowRate><StepType>KREGENERATION</StepType><StepName>Regeneration</StepName><StepStatus>OK</StepStatus><ActualTime>5.00005</ActualTime><CycleTime>0.2</CycleTime><AssayXData Points="25">TIMIRYOGCEW2iQhF6owIRR2QCEVMkwhFg5YIRbaZCEXmnAhFHaAIRUyjCEV/pghFsqkIReqs
CEUdsAhFTLMIRX+2CEWyuQhF5rwIRRnACEVMwwhFg8YIRbbJCEXmzAhFGdAIRQ==</AssayXData><AssayYData Points="25">4osLv4ZKDL+fQQy/vngLv5LMDL/nNw2/CgcNv3c5Dr8MAA2/M/INvx57Dr9wyg2/dFAMv+pA
Dr+kfg6/nHsPvyIMD79oNA6/bCcPv6VCD78zAQ+/FegPv9ktD7/LJhC/cPwPvw==</AssayYData></Step><Step><CommonData><SampleLocation>1</SampleLocation><SampleID>Buffer</SampleID><SampleGroup></SampleGroup><SampleInfo></SampleInfo><SampleRow>H</SampleRow><SamplePlate>1</SamplePlate><WellType>BUFFER</WellType><Concentration>-1</Concentration><ConcentrationUnits>µg/ml</ConcentrationUnits><MolarConcentration>-1</MolarConcentration><MolarConcUnits>nM</MolarConcUnits><MolecularWeight>-1</MolecularWeight><Temperature>30</Temperature><StartTime>5284225</StartTime><AssayTime>5</AssayTime></CommonData><FlowRate>1000</FlowRate><StepType>KREGENERATION</StepType><StepName>Regeneration</StepName><StepStatus>OK</StepStatus><ActualTime>5.00005</ActualTime><CycleTime>0.2</CycleTime><AssayXData Points="25">TNMIRX/WCEW22QhF5twIRRngCEVQ4whFf+YIRbbpCEXu7AhFGfAIRVDzCEV/9ghFtvkIReb8
CEUdAAlFUAMJRYMGCUW2CQlF6gwJRRkQCUVMEwlFgxYJRbYZCUXqHAlFGSAJRQ==</AssayXData><AssayYData Points="25">YELfPxBE5T/Cc+s/98fdPwTf3D/Lcuo/ZvjhP7Oz2z8mdOw/bG/nP+Fy2T9kqeI/C8LkP/wQ
2T/Ocd8/ue3oPy2T4D+Dfdg//ozqP7C05j94Yts/uAjmP4oJ6D+mYdo/3qLcPw==</AssayYData></Step></KineticsData></ExperimentResults>
