# Supplementary material for: CD147 mediates the adsorption of influenza A virus on the cell surface through direct interaction with HA
Source: Front Cell Infect Microbiol. 2025 Aug 29;15:1647283. doi: 10.3389/fcimb.2025.1647283 (PMC12426278; doi:10.3389/fcimb.2025.1647283)
Supplement: Supplementary file 8 [file DataSheet2.zip › raw data-2/Figure 6/Fingure6 D-I/Fingure6 G/241006_ExpMethod.fmf]

<?xml version="1.0" encoding="UTF-8" standalone="yes"?>
<MethodFileDescription><MethodFileVersion>2.0</MethodFileVersion><ExperimentInfo><ExperimentType>KINETICS</ExperimentType><ExpSubType>KBASIC</ExpSubType><ExpName>Experiment_17</ExpName><ExpDescription></ExpDescription><ExpDateTime>2024-10-06T16:38:34</ExpDateTime><ExpTemperature>30</ExpTemperature><RunID>460CF0F2-678D-4686-806C-99B63B5D4859</RunID><UserName>Labuser</UserName><ConcUnits>µg/ml</ConcUnits><MolarConcUnits>nM</MolarConcUnits><FlowRateUnits>RPM</FlowRateUnits><MachineName>4QSYCS2</MachineName><MethodTemplate>C:\DATA\wangT\Temp HB2 MHB2-H1\Experiment_16\241006_ExpMethod.fmf</MethodTemplate><StartIndex>1</StartIndex><AutoRuntimeChart>True</AutoRuntimeChart><SaveRuntimeChart>True</SaveRuntimeChart><SetPlateTemp>True</SetPlateTemp><HoldPlateTempAfter>False</HoldPlateTempAfter><DelayedStart>True</DelayedStart><StartDelay>600</StartDelay><ShakeWhileWaiting>True</ShakeWhileWaiting><EjectToSensorTray>True</EjectToSensorTray><CycleTimeMS>200</CycleTimeMS><AverageCount>20</AverageCount><SensorOffset>3000</SensorOffset><ActiveSensors>8</ActiveSensors><LoadingSensors>96</LoadingSensors><LoadingCycleTimeMS>1200</LoadingCycleTimeMS><LoadingAverageCount>8</LoadingAverageCount><PresentWhenDone>False</PresentWhenDone></ExperimentInfo><SensorPlateData Rows="8" Cols="12"><SensorData><SensorLoc>A1</SensorLoc><SensorState>2</SensorState><SensorType>SA (Streptavidin)</SensorType><SensorFlags>0</SensorFlags><SensorLot></SensorLot><SensorInfo></SensorInfo></SensorData><SensorData><SensorLoc>A2</SensorLoc><SensorState>2</SensorState><SensorType></SensorType><SensorFlags>0</SensorFlags><SensorLot></SensorLot><SensorInfo></SensorInfo></SensorData><SensorData><SensorLoc>A3</SensorLoc><SensorState>1</SensorState><SensorType>SA (Streptavidin)</SensorType><SensorFlags>0</SensorFlags><SensorLot></SensorLot><SensorInfo></SensorInfo></SensorData><SensorData><SensorLoc>A4</SensorLoc><SensorState>2</SensorState><SensorType>SA (Streptavidin)</SensorType><SensorFlags>0</SensorFlags><SensorLot></SensorLot><SensorInfo></SensorInfo></SensorData><SensorData><SensorLoc>A5</SensorLoc><SensorState>1</SensorState><SensorType>SA (Streptavidin)</SensorType><SensorFlags>0</SensorFlags><SensorLot></SensorLot><SensorInfo></SensorInfo></SensorData><SensorData><SensorLoc>A6</SensorLoc><SensorState>2</SensorState><SensorType></SensorType><SensorFlags>0</SensorFlags><SensorLot></SensorLot><SensorInfo></SensorInfo></SensorData><SensorData><SensorLoc>A7</SensorLoc><SensorState>2</SensorState><SensorType></SensorType><SensorFlags>0</SensorFlags><SensorLot></SensorLot><SensorInfo></SensorInfo></SensorData><SensorData><SensorLoc>A8</SensorLoc><SensorState>2</SensorState><SensorType></SensorType><SensorFlags>0</SensorFlags><SensorLot></SensorLot><SensorInfo></SensorInfo></SensorData><SensorData><SensorLoc>A9</SensorLoc><SensorState>2</SensorState><SensorType></SensorType><SensorFlags>0</SensorFlags><SensorLot></SensorLot><SensorInfo></SensorInfo></SensorData><SensorData><SensorLoc>A10</SensorLoc><SensorState>2</SensorState><SensorType></SensorType><SensorFlags>0</SensorFlags><SensorLot></SensorLot><SensorInfo></SensorInfo></SensorData><SensorData><SensorLoc>A11</SensorLoc><SensorState>2</SensorState><SensorType></SensorType><SensorFlags>0</SensorFlags><SensorLot></SensorLot><SensorInfo></SensorInfo></SensorData><SensorData><SensorLoc>A12</SensorLoc><SensorState>2</SensorState><SensorType></SensorType><SensorFlags>0</SensorFlags><SensorLot></SensorLot><SensorInfo></SensorInfo></SensorData><SensorData><SensorLoc>B1</SensorLoc><SensorState>2</SensorState><SensorType>SA (Streptavidin)</SensorType><SensorFlags>0</SensorFlags><SensorLot></SensorLot><SensorInfo></SensorInfo></SensorData><SensorData><SensorLoc>B2</SensorLoc><SensorState>2</SensorState><SensorType></SensorType><SensorFlags>0</SensorFlags><SensorLot></SensorLot><SensorInfo></SensorInfo></SensorData><SensorData><SensorLoc>B3</SensorLoc><SensorState>1</SensorState><SensorType>SA (Streptavidin)</SensorType><SensorFlags>0</SensorFlags><SensorLot></SensorLot><SensorInfo></SensorInfo></SensorData><SensorData><SensorLoc>B4</SensorLoc><SensorState>2</SensorState><SensorType>SA (Streptavidin)</SensorType><SensorFlags>0</SensorFlags><SensorLot></SensorLot><SensorInfo></SensorInfo></SensorData><SensorData><SensorLoc>B5</SensorLoc><SensorState>1</SensorState><SensorType>SA (Streptavidin)</SensorType><SensorFlags>0</SensorFlags><SensorLot></SensorLot><SensorInfo></SensorInfo></SensorData><SensorData><SensorLoc>B6</SensorLoc><SensorState>2</SensorState><SensorType></SensorType><SensorFlags>0</SensorFlags><SensorLot></SensorLot><SensorInfo></SensorInfo></SensorData><SensorData><SensorLoc>B7</SensorLoc><SensorState>2</SensorState><SensorType></SensorType><SensorFlags>0</SensorFlags><SensorLot></SensorLot><SensorInfo></SensorInfo></SensorData><SensorData><SensorLoc>B8</SensorLoc><SensorState>2</SensorState><SensorType></SensorType><SensorFlags>0</SensorFlags><SensorLot></SensorLot><SensorInfo></SensorInfo></SensorData><SensorData><SensorLoc>B9</SensorLoc><SensorState>2</SensorState><SensorType></SensorType><SensorFlags>0</SensorFlags><SensorLot></SensorLot><SensorInfo></SensorInfo></SensorData><SensorData><SensorLoc>B10</SensorLoc><SensorState>2</SensorState><SensorType></SensorType><SensorFlags>0</SensorFlags><SensorLot></SensorLot><SensorInfo></SensorInfo></SensorData><SensorData><SensorLoc>B11</SensorLoc><SensorState>2</SensorState><SensorType></SensorType><SensorFlags>0</SensorFlags><SensorLot></SensorLot><SensorInfo></SensorInfo></SensorData><SensorData><SensorLoc>B12</SensorLoc><SensorState>2</SensorState><SensorType></SensorType><SensorFlags>0</SensorFlags><SensorLot></SensorLot><SensorInfo></SensorInfo></SensorData><SensorData><SensorLoc>C1</SensorLoc><SensorState>2</SensorState><SensorType>SA (Streptavidin)</SensorType><SensorFlags>0</SensorFlags><SensorLot></SensorLot><SensorInfo></SensorInfo></SensorData><SensorData><SensorLoc>C2</SensorLoc><SensorState>2</SensorState><SensorType></SensorType><SensorFlags>0</SensorFlags><SensorLot></SensorLot><SensorInfo></SensorInfo></SensorData><SensorData><SensorLoc>C3</SensorLoc><SensorState>1</SensorState><SensorType>SA (Streptavidin)</SensorType><SensorFlags>0</SensorFlags><SensorLot></SensorLot><SensorInfo></SensorInfo></SensorData><SensorData><SensorLoc>C4</SensorLoc><SensorState>2</SensorState><SensorType>SA (Streptavidin)</SensorType><SensorFlags>0</SensorFlags><SensorLot></SensorLot><SensorInfo></SensorInfo></SensorData><SensorData><SensorLoc>C5</SensorLoc><SensorState>1</SensorState><SensorType>SA (Streptavidin)</SensorType><SensorFlags>0</SensorFlags><SensorLot></SensorLot><SensorInfo></SensorInfo></SensorData><SensorData><SensorLoc>C6</SensorLoc><SensorState>2</SensorState><SensorType></SensorType><SensorFlags>0</SensorFlags><SensorLot></SensorLot><SensorInfo></SensorInfo></SensorData><SensorData><SensorLoc>C7</SensorLoc><SensorState>2</SensorState><SensorType></SensorType><SensorFlags>0</SensorFlags><SensorLot></SensorLot><SensorInfo></SensorInfo></SensorData><SensorData><SensorLoc>C8</SensorLoc><SensorState>2</SensorState><SensorType></SensorType><SensorFlags>0</SensorFlags><SensorLot></SensorLot><SensorInfo></SensorInfo></SensorData><SensorData><SensorLoc>C9</SensorLoc><SensorState>2</SensorState><SensorType></SensorType><SensorFlags>0</SensorFlags><SensorLot></SensorLot><SensorInfo></SensorInfo></SensorData><SensorData><SensorLoc>C10</SensorLoc><SensorState>2</SensorState><SensorType></SensorType><SensorFlags>0</SensorFlags><SensorLot></SensorLot><SensorInfo></SensorInfo></SensorData><SensorData><SensorLoc>C11</SensorLoc><SensorState>2</SensorState><SensorType></SensorType><SensorFlags>0</SensorFlags><SensorLot></SensorLot><SensorInfo></SensorInfo></SensorData><SensorData><SensorLoc>C12</SensorLoc><SensorState>2</SensorState><SensorType></SensorType><SensorFlags>0</SensorFlags><SensorLot></SensorLot><SensorInfo></SensorInfo></SensorData><SensorData><SensorLoc>D1</SensorLoc><SensorState>2</SensorState><SensorType>SA (Streptavidin)</SensorType><SensorFlags>0</SensorFlags><SensorLot></SensorLot><SensorInfo></SensorInfo></SensorData><SensorData><SensorLoc>D2</SensorLoc><SensorState>2</SensorState><SensorType></SensorType><SensorFlags>0</SensorFlags><SensorLot></SensorLot><SensorInfo></SensorInfo></SensorData><SensorData><SensorLoc>D3</SensorLoc><SensorState>1</SensorState><SensorType>SA (Streptavidin)</SensorType><SensorFlags>0</SensorFlags><SensorLot></SensorLot><SensorInfo></SensorInfo></SensorData><SensorData><SensorLoc>D4</SensorLoc><SensorState>2</SensorState><SensorType>SA (Streptavidin)</SensorType><SensorFlags>0</SensorFlags><SensorLot></SensorLot><SensorInfo></SensorInfo></SensorData><SensorData><SensorLoc>D5</SensorLoc><SensorState>1</SensorState><SensorType>SA (Streptavidin)</SensorType><SensorFlags>0</SensorFlags><SensorLot></SensorLot><SensorInfo></SensorInfo></SensorData><SensorData><SensorLoc>D6</SensorLoc><SensorState>2</SensorState><SensorType></SensorType><SensorFlags>0</SensorFlags><SensorLot></SensorLot><SensorInfo></SensorInfo></SensorData><SensorData><SensorLoc>D7</SensorLoc><SensorState>2</SensorState><SensorType></SensorType><SensorFlags>0</SensorFlags><SensorLot></SensorLot><SensorInfo></SensorInfo></SensorData><SensorData><SensorLoc>D8</SensorLoc><SensorState>2</SensorState><SensorType></SensorType><SensorFlags>0</SensorFlags><SensorLot></SensorLot><SensorInfo></SensorInfo></SensorData><SensorData><SensorLoc>D9</SensorLoc><SensorState>2</SensorState><SensorType></SensorType><SensorFlags>0</SensorFlags><SensorLot></SensorLot><SensorInfo></SensorInfo></SensorData><SensorData><SensorLoc>D10</SensorLoc><SensorState>2</SensorState><SensorType></SensorType><SensorFlags>0</SensorFlags><SensorLot></SensorLot><SensorInfo></SensorInfo></SensorData><SensorData><SensorLoc>D11</SensorLoc><SensorState>2</SensorState><SensorType></SensorType><SensorFlags>0</SensorFlags><SensorLot></SensorLot><SensorInfo></SensorInfo></SensorData><SensorData><SensorLoc>D12</SensorLoc><SensorState>2</SensorState><SensorType></SensorType><SensorFlags>0</SensorFlags><SensorLot></SensorLot><SensorInfo></SensorInfo></SensorData><SensorData><SensorLoc>E1</SensorLoc><SensorState>2</SensorState><SensorType>SA (Streptavidin)</SensorType><SensorFlags>0</SensorFlags><SensorLot></SensorLot><SensorInfo></SensorInfo></SensorData><SensorData><SensorLoc>E2</SensorLoc><SensorState>2</SensorState><SensorType></SensorType><SensorFlags>0</SensorFlags><SensorLot></SensorLot><SensorInfo></SensorInfo></SensorData><SensorData><SensorLoc>E3</SensorLoc><SensorState>1</SensorState><SensorType>SA (Streptavidin)</SensorType><SensorFlags>0</SensorFlags><SensorLot></SensorLot><SensorInfo></SensorInfo></SensorData><SensorData><SensorLoc>E4</SensorLoc><SensorState>2</SensorState><SensorType>SA (Streptavidin)</SensorType><SensorFlags>0</SensorFlags><SensorLot></SensorLot><SensorInfo></SensorInfo></SensorData><SensorData><SensorLoc>E5</SensorLoc><SensorState>1</SensorState><SensorType>SA (Streptavidin)</SensorType><SensorFlags>0</SensorFlags><SensorLot></SensorLot><SensorInfo></SensorInfo></SensorData><SensorData><SensorLoc>E6</SensorLoc><SensorState>2</SensorState><SensorType></SensorType><SensorFlags>0</SensorFlags><SensorLot></SensorLot><SensorInfo></SensorInfo></SensorData><SensorData><SensorLoc>E7</SensorLoc><SensorState>2</SensorState><SensorType></SensorType><SensorFlags>0</SensorFlags><SensorLot></SensorLot><SensorInfo></SensorInfo></SensorData><SensorData><SensorLoc>E8</SensorLoc><SensorState>2</SensorState><SensorType></SensorType><SensorFlags>0</SensorFlags><SensorLot></SensorLot><SensorInfo></SensorInfo></SensorData><SensorData><SensorLoc>E9</SensorLoc><SensorState>2</SensorState><SensorType></SensorType><SensorFlags>0</SensorFlags><SensorLot></SensorLot><SensorInfo></SensorInfo></SensorData><SensorData><SensorLoc>E10</SensorLoc><SensorState>2</SensorState><SensorType></SensorType><SensorFlags>0</SensorFlags><SensorLot></SensorLot><SensorInfo></SensorInfo></SensorData><SensorData><SensorLoc>E11</SensorLoc><SensorState>2</SensorState><SensorType></SensorType><SensorFlags>0</SensorFlags><SensorLot></SensorLot><SensorInfo></SensorInfo></SensorData><SensorData><SensorLoc>E12</SensorLoc><SensorState>2</SensorState><SensorType></SensorType><SensorFlags>0</SensorFlags><SensorLot></SensorLot><SensorInfo></SensorInfo></SensorData><SensorData><SensorLoc>F1</SensorLoc><SensorState>2</SensorState><SensorType>SA (Streptavidin)</SensorType><SensorFlags>0</SensorFlags><SensorLot></SensorLot><SensorInfo></SensorInfo></SensorData><SensorData><SensorLoc>F2</SensorLoc><SensorState>2</SensorState><SensorType></SensorType><SensorFlags>0</SensorFlags><SensorLot></SensorLot><SensorInfo></SensorInfo></SensorData><SensorData><SensorLoc>F3</SensorLoc><SensorState>1</SensorState><SensorType>SA (Streptavidin)</SensorType><SensorFlags>0</SensorFlags><SensorLot></SensorLot><SensorInfo></SensorInfo></SensorData><SensorData><SensorLoc>F4</SensorLoc><SensorState>2</SensorState><SensorType>SA (Streptavidin)</SensorType><SensorFlags>0</SensorFlags><SensorLot></SensorLot><SensorInfo></SensorInfo></SensorData><SensorData><SensorLoc>F5</SensorLoc><SensorState>1</SensorState><SensorType>SA (Streptavidin)</SensorType><SensorFlags>0</SensorFlags><SensorLot></SensorLot><SensorInfo></SensorInfo></SensorData><SensorData><SensorLoc>F6</SensorLoc><SensorState>2</SensorState><SensorType></SensorType><SensorFlags>0</SensorFlags><SensorLot></SensorLot><SensorInfo></SensorInfo></SensorData><SensorData><SensorLoc>F7</SensorLoc><SensorState>2</SensorState><SensorType></SensorType><SensorFlags>0</SensorFlags><SensorLot></SensorLot><SensorInfo></SensorInfo></SensorData><SensorData><SensorLoc>F8</SensorLoc><SensorState>2</SensorState><SensorType></SensorType><SensorFlags>0</SensorFlags><SensorLot></SensorLot><SensorInfo></SensorInfo></SensorData><SensorData><SensorLoc>F9</SensorLoc><SensorState>2</SensorState><SensorType></SensorType><SensorFlags>0</SensorFlags><SensorLot></SensorLot><SensorInfo></SensorInfo></SensorData><SensorData><SensorLoc>F10</SensorLoc><SensorState>2</SensorState><SensorType></SensorType><SensorFlags>0</SensorFlags><SensorLot></SensorLot><SensorInfo></SensorInfo></SensorData><SensorData><SensorLoc>F11</SensorLoc><SensorState>2</SensorState><SensorType></SensorType><SensorFlags>0</SensorFlags><SensorLot></SensorLot><SensorInfo></SensorInfo></SensorData><SensorData><SensorLoc>F12</SensorLoc><SensorState>2</SensorState><SensorType></SensorType><SensorFlags>0</SensorFlags><SensorLot></SensorLot><SensorInfo></SensorInfo></SensorData><SensorData><SensorLoc>G1</SensorLoc><SensorState>2</SensorState><SensorType>SA (Streptavidin)</SensorType><SensorFlags>0</SensorFlags><SensorLot></SensorLot><SensorInfo></SensorInfo></SensorData><SensorData><SensorLoc>G2</SensorLoc><SensorState>2</SensorState><SensorType></SensorType><SensorFlags>0</SensorFlags><SensorLot></SensorLot><SensorInfo></SensorInfo></SensorData><SensorData><SensorLoc>G3</SensorLoc><SensorState>1</SensorState><SensorType>SA (Streptavidin)</SensorType><SensorFlags>0</SensorFlags><SensorLot></SensorLot><SensorInfo></SensorInfo></SensorData><SensorData><SensorLoc>G4</SensorLoc><SensorState>2</SensorState><SensorType>SA (Streptavidin)</SensorType><SensorFlags>0</SensorFlags><SensorLot></SensorLot><SensorInfo></SensorInfo></SensorData><SensorData><SensorLoc>G5</SensorLoc><SensorState>1</SensorState><SensorType>SA (Streptavidin)</SensorType><SensorFlags>0</SensorFlags><SensorLot></SensorLot><SensorInfo></SensorInfo></SensorData><SensorData><SensorLoc>G6</SensorLoc><SensorState>2</SensorState><SensorType></SensorType><SensorFlags>0</SensorFlags><SensorLot></SensorLot><SensorInfo></SensorInfo></SensorData><SensorData><SensorLoc>G7</SensorLoc><SensorState>2</SensorState><SensorType></SensorType><SensorFlags>0</SensorFlags><SensorLot></SensorLot><SensorInfo></SensorInfo></SensorData><SensorData><SensorLoc>G8</SensorLoc><SensorState>2</SensorState><SensorType></SensorType><SensorFlags>0</SensorFlags><SensorLot></SensorLot><SensorInfo></SensorInfo></SensorData><SensorData><SensorLoc>G9</SensorLoc><SensorState>2</SensorState><SensorType></SensorType><SensorFlags>0</SensorFlags><SensorLot></SensorLot><SensorInfo></SensorInfo></SensorData><SensorData><SensorLoc>G10</SensorLoc><SensorState>2</SensorState><SensorType></SensorType><SensorFlags>0</SensorFlags><SensorLot></SensorLot><SensorInfo></SensorInfo></SensorData><SensorData><SensorLoc>G11</SensorLoc><SensorState>2</SensorState><SensorType></SensorType><SensorFlags>0</SensorFlags><SensorLot></SensorLot><SensorInfo></SensorInfo></SensorData><SensorData><SensorLoc>G12</SensorLoc><SensorState>2</SensorState><SensorType></SensorType><SensorFlags>0</SensorFlags><SensorLot></SensorLot><SensorInfo></SensorInfo></SensorData><SensorData><SensorLoc>H1</SensorLoc><SensorState>2</SensorState><SensorType>SA (Streptavidin)</SensorType><SensorFlags>0</SensorFlags><SensorLot></SensorLot><SensorInfo></SensorInfo></SensorData><SensorData><SensorLoc>H2</SensorLoc><SensorState>2</SensorState><SensorType></SensorType><SensorFlags>0</SensorFlags><SensorLot></SensorLot><SensorInfo></SensorInfo></SensorData><SensorData><SensorLoc>H3</SensorLoc><SensorState>1</SensorState><SensorType>SA (Streptavidin)</SensorType><SensorFlags>0</SensorFlags><SensorLot></SensorLot><SensorInfo></SensorInfo></SensorData><SensorData><SensorLoc>H4</SensorLoc><SensorState>2</SensorState><SensorType>SA (Streptavidin)</SensorType><SensorFlags>0</SensorFlags><SensorLot></SensorLot><SensorInfo></SensorInfo></SensorData><SensorData><SensorLoc>H5</SensorLoc><SensorState>1</SensorState><SensorType>SA (Streptavidin)</SensorType><SensorFlags>0</SensorFlags><SensorLot></SensorLot><SensorInfo></SensorInfo></SensorData><SensorData><SensorLoc>H6</SensorLoc><SensorState>2</SensorState><SensorType></SensorType><SensorFlags>0</SensorFlags><SensorLot></SensorLot><SensorInfo></SensorInfo></SensorData><SensorData><SensorLoc>H7</SensorLoc><SensorState>2</SensorState><SensorType></SensorType><SensorFlags>0</SensorFlags><SensorLot></SensorLot><SensorInfo></SensorInfo></SensorData><SensorData><SensorLoc>H8</SensorLoc><SensorState>2</SensorState><SensorType></SensorType><SensorFlags>0</SensorFlags><SensorLot></SensorLot><SensorInfo></SensorInfo></SensorData><SensorData><SensorLoc>H9</SensorLoc><SensorState>2</SensorState><SensorType></SensorType><SensorFlags>0</SensorFlags><SensorLot></SensorLot><SensorInfo></SensorInfo></SensorData><SensorData><SensorLoc>H10</SensorLoc><SensorState>2</SensorState><SensorType></SensorType><SensorFlags>0</SensorFlags><SensorLot></SensorLot><SensorInfo></SensorInfo></SensorData><SensorData><SensorLoc>H11</SensorLoc><SensorState>2</SensorState><SensorType></SensorType><SensorFlags>0</SensorFlags><SensorLot></SensorLot><SensorInfo></SensorInfo></SensorData><SensorData><SensorLoc>H12</SensorLoc><SensorState>2</SensorState><SensorType></SensorType><SensorFlags>0</SensorFlags><SensorLot></SensorLot><SensorInfo></SensorInfo></SensorData></SensorPlateData><SamplePlateData Rows="8" Cols="12"><SampleData><SampleLoc>A1</SampleLoc><SampleType>BUFFER</SampleType><SampleState>2</SampleState><SampleID>Buffer</SampleID><SampleGroup></SampleGroup><SampleConc>-1</SampleConc><SampleInfo></SampleInfo></SampleData><SampleData><SampleLoc>B1</SampleLoc><SampleType>BUFFER</SampleType><SampleState>2</SampleState><SampleID>Buffer</SampleID><SampleGroup></SampleGroup><SampleConc>-1</SampleConc><SampleInfo></SampleInfo></SampleData><SampleData><SampleLoc>C1</SampleLoc><SampleType>BUFFER</SampleType><SampleState>2</SampleState><SampleID>Buffer</SampleID><SampleGroup></SampleGroup><SampleConc>-1</SampleConc><SampleInfo></SampleInfo></SampleData><SampleData><SampleLoc>D1</SampleLoc><SampleType>BUFFER</SampleType><SampleState>2</SampleState><SampleID>Buffer</SampleID><SampleGroup></SampleGroup><SampleConc>-1</SampleConc><SampleInfo></SampleInfo></SampleData><SampleData><SampleLoc>E1</SampleLoc><SampleType>BUFFER</SampleType><SampleState>2</SampleState><SampleID>Buffer</SampleID><SampleGroup></SampleGroup><SampleConc>-1</SampleConc><SampleInfo></SampleInfo></SampleData><SampleData><SampleLoc>F1</SampleLoc><SampleType>BUFFER</SampleType><SampleState>2</SampleState><SampleID>Buffer</SampleID><SampleGroup></SampleGroup><SampleConc>-1</SampleConc><SampleInfo></SampleInfo></SampleData><SampleData><SampleLoc>G1</SampleLoc><SampleType>BUFFER</SampleType><SampleState>2</SampleState><SampleID>Buffer</SampleID><SampleGroup></SampleGroup><SampleConc>-1</SampleConc><SampleInfo></SampleInfo></SampleData><SampleData><SampleLoc>H1</SampleLoc><SampleType>BUFFER</SampleType><SampleState>2</SampleState><SampleID>Buffer</SampleID><SampleGroup></SampleGroup><SampleConc>-1</SampleConc><SampleInfo></SampleInfo></SampleData><SampleData><SampleLoc>A2</SampleLoc><SampleType>REGENERATION</SampleType><SampleState>2</SampleState><SampleID></SampleID><SampleGroup></SampleGroup><SampleConc>-1</SampleConc><SampleInfo></SampleInfo></SampleData><SampleData><SampleLoc>B2</SampleLoc><SampleType>REGENERATION</SampleType><SampleState>2</SampleState><SampleID></SampleID><SampleGroup></SampleGroup><SampleConc>-1</SampleConc><SampleInfo></SampleInfo></SampleData><SampleData><SampleLoc>C2</SampleLoc><SampleType>REGENERATION</SampleType><SampleState>2</SampleState><SampleID></SampleID><SampleGroup></SampleGroup><SampleConc>-1</SampleConc><SampleInfo></SampleInfo></SampleData><SampleData><SampleLoc>D2</SampleLoc><SampleType>REGENERATION</SampleType><SampleState>2</SampleState><SampleID></SampleID><SampleGroup></SampleGroup><SampleConc>-1</SampleConc><SampleInfo></SampleInfo></SampleData><SampleData><SampleLoc>E2</SampleLoc><SampleType>REGENERATION</SampleType><SampleState>2</SampleState><SampleID></SampleID><SampleGroup></SampleGroup><SampleConc>-1</SampleConc><SampleInfo></SampleInfo></SampleData><SampleData><SampleLoc>F2</SampleLoc><SampleType>REGENERATION</SampleType><SampleState>2</SampleState><SampleID></SampleID><SampleGroup></SampleGroup><SampleConc>-1</SampleConc><SampleInfo></SampleInfo></SampleData><SampleData><SampleLoc>G2</SampleLoc><SampleType>REGENERATION</SampleType><SampleState>2</SampleState><SampleID></SampleID><SampleGroup></SampleGroup><SampleConc>-1</SampleConc><SampleInfo></SampleInfo></SampleData><SampleData><SampleLoc>H2</SampleLoc><SampleType>REGENERATION</SampleType><SampleState>2</SampleState><SampleID></SampleID><SampleGroup></SampleGroup><SampleConc>-1</SampleConc><SampleInfo></SampleInfo></SampleData><SampleData><SampleLoc>A3</SampleLoc><SampleType>KLOAD</SampleType><SampleState>2</SampleState><SampleID>hb2</SampleID><SampleGroup></SampleGroup><SampleConc>30</SampleConc><SampleInfo></SampleInfo></SampleData><SampleData><SampleLoc>B3</SampleLoc><SampleType>KLOAD</SampleType><SampleState>2</SampleState><SampleID>hb2</SampleID><SampleGroup></SampleGroup><SampleConc>30</SampleConc><SampleInfo></SampleInfo></SampleData><SampleData><SampleLoc>C3</SampleLoc><SampleType>KLOAD</SampleType><SampleState>2</SampleState><SampleID>hb2</SampleID><SampleGroup></SampleGroup><SampleConc>30</SampleConc><SampleInfo></SampleInfo></SampleData><SampleData><SampleLoc>D3</SampleLoc><SampleType>KLOAD</SampleType><SampleState>2</SampleState><SampleID>hb2</SampleID><SampleGroup></SampleGroup><SampleConc>30</SampleConc><SampleInfo></SampleInfo></SampleData><SampleData><SampleLoc>E3</SampleLoc><SampleType>KLOAD</SampleType><SampleState>2</SampleState><SampleID>hb2</SampleID><SampleGroup></SampleGroup><SampleConc>30</SampleConc><SampleInfo></SampleInfo></SampleData><SampleData><SampleLoc>F3</SampleLoc><SampleType>KLOAD</SampleType><SampleState>2</SampleState><SampleID>hb2</SampleID><SampleGroup></SampleGroup><SampleConc>30</SampleConc><SampleInfo></SampleInfo></SampleData><SampleData><SampleLoc>G3</SampleLoc><SampleType>KLOAD</SampleType><SampleState>2</SampleState><SampleID>hb2</SampleID><SampleGroup></SampleGroup><SampleConc>30</SampleConc><SampleInfo></SampleInfo></SampleData><SampleData><SampleLoc>H3</SampleLoc><SampleType>KLOAD</SampleType><SampleState>2</SampleState><SampleID>hb2</SampleID><SampleGroup></SampleGroup><SampleConc>30</SampleConc><SampleInfo></SampleInfo></SampleData><SampleData><SampleLoc>A4</SampleLoc><SampleType>WASH</SampleType><SampleState>2</SampleState><SampleID></SampleID><SampleGroup></SampleGroup><SampleConc>-1</SampleConc><SampleInfo></SampleInfo></SampleData><SampleData><SampleLoc>B4</SampleLoc><SampleType>WASH</SampleType><SampleState>2</SampleState><SampleID></SampleID><SampleGroup></SampleGroup><SampleConc>-1</SampleConc><SampleInfo></SampleInfo></SampleData><SampleData><SampleLoc>C4</SampleLoc><SampleType>WASH</SampleType><SampleState>2</SampleState><SampleID></SampleID><SampleGroup></SampleGroup><SampleConc>-1</SampleConc><SampleInfo></SampleInfo></SampleData><SampleData><SampleLoc>D4</SampleLoc><SampleType>WASH</SampleType><SampleState>2</SampleState><SampleID></SampleID><SampleGroup></SampleGroup><SampleConc>-1</SampleConc><SampleInfo></SampleInfo></SampleData><SampleData><SampleLoc>E4</SampleLoc><SampleType>WASH</SampleType><SampleState>2</SampleState><SampleID></SampleID><SampleGroup></SampleGroup><SampleConc>-1</SampleConc><SampleInfo></SampleInfo></SampleData><SampleData><SampleLoc>F4</SampleLoc><SampleType>WASH</SampleType><SampleState>2</SampleState><SampleID></SampleID><SampleGroup></SampleGroup><SampleConc>-1</SampleConc><SampleInfo></SampleInfo></SampleData><SampleData><SampleLoc>G4</SampleLoc><SampleType>WASH</SampleType><SampleState>2</SampleState><SampleID></SampleID><SampleGroup></SampleGroup><SampleConc>-1</SampleConc><SampleInfo></SampleInfo></SampleData><SampleData><SampleLoc>H4</SampleLoc><SampleType>WASH</SampleType><SampleState>2</SampleState><SampleID></SampleID><SampleGroup></SampleGroup><SampleConc>-1</SampleConc><SampleInfo></SampleInfo></SampleData><SampleData><SampleLoc>A5</SampleLoc><SampleType>KLOAD</SampleType><SampleState>2</SampleState><SampleID>mhb2</SampleID><SampleGroup></SampleGroup><SampleConc>-1</SampleConc><SampleInfo></SampleInfo></SampleData><SampleData><SampleLoc>B5</SampleLoc><SampleType>KLOAD</SampleType><SampleState>2</SampleState><SampleID>mhb2</SampleID><SampleGroup></SampleGroup><SampleConc>-1</SampleConc><SampleInfo></SampleInfo></SampleData><SampleData><SampleLoc>C5</SampleLoc><SampleType>KLOAD</SampleType><SampleState>2</SampleState><SampleID>mhb2</SampleID><SampleGroup></SampleGroup><SampleConc>-1</SampleConc><SampleInfo></SampleInfo></SampleData><SampleData><SampleLoc>D5</SampleLoc><SampleType>KLOAD</SampleType><SampleState>2</SampleState><SampleID>mhb2</SampleID><SampleGroup></SampleGroup><SampleConc>-1</SampleConc><SampleInfo></SampleInfo></SampleData><SampleData><SampleLoc>E5</SampleLoc><SampleType>KLOAD</SampleType><SampleState>2</SampleState><SampleID>mhb2</SampleID><SampleGroup></SampleGroup><SampleConc>-1</SampleConc><SampleInfo></SampleInfo></SampleData><SampleData><SampleLoc>F5</SampleLoc><SampleType>KLOAD</SampleType><SampleState>2</SampleState><SampleID>mhb2</SampleID><SampleGroup></SampleGroup><SampleConc>-1</SampleConc><SampleInfo></SampleInfo></SampleData><SampleData><SampleLoc>G5</SampleLoc><SampleType>KLOAD</SampleType><SampleState>2</SampleState><SampleID>mhb2</SampleID><SampleGroup></SampleGroup><SampleConc>-1</SampleConc><SampleInfo></SampleInfo></SampleData><SampleData><SampleLoc>H5</SampleLoc><SampleType>KLOAD</SampleType><SampleState>2</SampleState><SampleID>mhb2</SampleID><SampleGroup></SampleGroup><SampleConc>-1</SampleConc><SampleInfo></SampleInfo></SampleData><SampleData><SampleLoc>A6</SampleLoc><SampleType>WASH</SampleType><SampleState>2</SampleState><SampleID></SampleID><SampleGroup></SampleGroup><SampleConc>-1</SampleConc><SampleInfo></SampleInfo></SampleData><SampleData><SampleLoc>B6</SampleLoc><SampleType>WASH</SampleType><SampleState>2</SampleState><SampleID></SampleID><SampleGroup></SampleGroup><SampleConc>-1</SampleConc><SampleInfo></SampleInfo></SampleData><SampleData><SampleLoc>C6</SampleLoc><SampleType>WASH</SampleType><SampleState>2</SampleState><SampleID></SampleID><SampleGroup></SampleGroup><SampleConc>-1</SampleConc><SampleInfo></SampleInfo></SampleData><SampleData><SampleLoc>D6</SampleLoc><SampleType>WASH</SampleType><SampleState>2</SampleState><SampleID></SampleID><SampleGroup></SampleGroup><SampleConc>-1</SampleConc><SampleInfo></SampleInfo></SampleData><SampleData><SampleLoc>E6</SampleLoc><SampleType>WASH</SampleType><SampleState>2</SampleState><SampleID></SampleID><SampleGroup></SampleGroup><SampleConc>-1</SampleConc><SampleInfo></SampleInfo></SampleData><SampleData><SampleLoc>F6</SampleLoc><SampleType>WASH</SampleType><SampleState>2</SampleState><SampleID></SampleID><SampleGroup></SampleGroup><SampleConc>-1</SampleConc><SampleInfo></SampleInfo></SampleData><SampleData><SampleLoc>G6</SampleLoc><SampleType>WASH</SampleType><SampleState>2</SampleState><SampleID></SampleID><SampleGroup></SampleGroup><SampleConc>-1</SampleConc><SampleInfo></SampleInfo></SampleData><SampleData><SampleLoc>H6</SampleLoc><SampleType>WASH</SampleType><SampleState>2</SampleState><SampleID></SampleID><SampleGroup></SampleGroup><SampleConc>-1</SampleConc><SampleInfo></SampleInfo></SampleData><SampleData><SampleLoc>A7</SampleLoc><SampleType>KSAMPLE</SampleType><SampleState>2</SampleState><SampleID>H1</SampleID><SampleGroup></SampleGroup><SampleConc>50</SampleConc><SampleMolarConc>885</SampleMolarConc><SampleMW>56.5</SampleMW><SampleInfo></SampleInfo></SampleData><SampleData><SampleLoc>B7</SampleLoc><SampleType>KSAMPLE</SampleType><SampleState>2</SampleState><SampleID>H1</SampleID><SampleGroup></SampleGroup><SampleConc>37.5</SampleConc><SampleMolarConc>663.7</SampleMolarConc><SampleMW>56.5</SampleMW><SampleInfo></SampleInfo></SampleData><SampleData><SampleLoc>C7</SampleLoc><SampleType>KSAMPLE</SampleType><SampleState>2</SampleState><SampleID>H1</SampleID><SampleGroup></SampleGroup><SampleConc>25</SampleConc><SampleMolarConc>442.5</SampleMolarConc><SampleMW>56.5</SampleMW><SampleInfo></SampleInfo></SampleData><SampleData><SampleLoc>D7</SampleLoc><SampleType>KSAMPLE</SampleType><SampleState>2</SampleState><SampleID>H1</SampleID><SampleGroup></SampleGroup><SampleConc>18.75</SampleConc><SampleMolarConc>331.9</SampleMolarConc><SampleMW>56.5</SampleMW><SampleInfo></SampleInfo></SampleData><SampleData><SampleLoc>E7</SampleLoc><SampleType>KSAMPLE</SampleType><SampleState>2</SampleState><SampleID>H1</SampleID><SampleGroup></SampleGroup><SampleConc>12.5</SampleConc><SampleMolarConc>221.2</SampleMolarConc><SampleMW>56.5</SampleMW><SampleInfo></SampleInfo></SampleData><SampleData><SampleLoc>F7</SampleLoc><SampleType>KSAMPLE</SampleType><SampleState>2</SampleState><SampleID>H1</SampleID><SampleGroup></SampleGroup><SampleConc>6.25</SampleConc><SampleMolarConc>110.6</SampleMolarConc><SampleMW>56.5</SampleMW><SampleInfo></SampleInfo></SampleData><SampleData><SampleLoc>G7</SampleLoc><SampleType>KSAMPLE</SampleType><SampleState>2</SampleState><SampleID>H1</SampleID><SampleGroup></SampleGroup><SampleConc>3.125</SampleConc><SampleMolarConc>55.31</SampleMolarConc><SampleMW>56.5</SampleMW><SampleInfo></SampleInfo></SampleData><SampleData><SampleLoc>H7</SampleLoc><SampleType>KSAMPLE</SampleType><SampleState>2</SampleState><SampleID>H1</SampleID><SampleGroup></SampleGroup><SampleConc>0</SampleConc><SampleMolarConc>0</SampleMolarConc><SampleMW>56.5</SampleMW><SampleInfo></SampleInfo></SampleData><SampleData><SampleLoc>A8</SampleLoc><SampleType>KSAMPLE</SampleType><SampleState>2</SampleState><SampleID>H1</SampleID><SampleGroup></SampleGroup><SampleConc>50</SampleConc><SampleMolarConc>885</SampleMolarConc><SampleMW>56.5</SampleMW><SampleInfo></SampleInfo></SampleData><SampleData><SampleLoc>B8</SampleLoc><SampleType>KSAMPLE</SampleType><SampleState>2</SampleState><SampleID>H1</SampleID><SampleGroup></SampleGroup><SampleConc>37.5</SampleConc><SampleMolarConc>663.7</SampleMolarConc><SampleMW>56.5</SampleMW><SampleInfo></SampleInfo></SampleData><SampleData><SampleLoc>C8</SampleLoc><SampleType>KSAMPLE</SampleType><SampleState>2</SampleState><SampleID>h5</SampleID><SampleGroup></SampleGroup><SampleConc>25</SampleConc><SampleMolarConc>442.5</SampleMolarConc><SampleMW>56.5</SampleMW><SampleInfo></SampleInfo></SampleData><SampleData><SampleLoc>D8</SampleLoc><SampleType>KSAMPLE</SampleType><SampleState>2</SampleState><SampleID>h5</SampleID><SampleGroup></SampleGroup><SampleConc>18.75</SampleConc><SampleMolarConc>331.9</SampleMolarConc><SampleMW>56.5</SampleMW><SampleInfo></SampleInfo></SampleData><SampleData><SampleLoc>E8</SampleLoc><SampleType>KSAMPLE</SampleType><SampleState>2</SampleState><SampleID>h5</SampleID><SampleGroup></SampleGroup><SampleConc>12.5</SampleConc><SampleMolarConc>221.2</SampleMolarConc><SampleMW>56.5</SampleMW><SampleInfo></SampleInfo></SampleData><SampleData><SampleLoc>F8</SampleLoc><SampleType>KSAMPLE</SampleType><SampleState>2</SampleState><SampleID>h5</SampleID><SampleGroup></SampleGroup><SampleConc>6.25</SampleConc><SampleMolarConc>110.6</SampleMolarConc><SampleMW>56.5</SampleMW><SampleInfo></SampleInfo></SampleData><SampleData><SampleLoc>G8</SampleLoc><SampleType>KSAMPLE</SampleType><SampleState>2</SampleState><SampleID>h5</SampleID><SampleGroup></SampleGroup><SampleConc>3.125</SampleConc><SampleMolarConc>55.31</SampleMolarConc><SampleMW>56.5</SampleMW><SampleInfo></SampleInfo></SampleData><SampleData><SampleLoc>H8</SampleLoc><SampleType>KSAMPLE</SampleType><SampleState>2</SampleState><SampleID>h5</SampleID><SampleGroup></SampleGroup><SampleConc>0</SampleConc><SampleMolarConc>0</SampleMolarConc><SampleMW>56.5</SampleMW><SampleInfo></SampleInfo></SampleData><SampleData><SampleLoc>A9</SampleLoc><SampleType>KSAMPLE</SampleType><SampleState>2</SampleState><SampleID>h9</SampleID><SampleGroup></SampleGroup><SampleConc>50</SampleConc><SampleMolarConc>885</SampleMolarConc><SampleMW>56.5</SampleMW><SampleInfo></SampleInfo></SampleData><SampleData><SampleLoc>B9</SampleLoc><SampleType>KSAMPLE</SampleType><SampleState>2</SampleState><SampleID>h9</SampleID><SampleGroup></SampleGroup><SampleConc>37.5</SampleConc><SampleMolarConc>663.7</SampleMolarConc><SampleMW>56.5</SampleMW><SampleInfo></SampleInfo></SampleData><SampleData><SampleLoc>C9</SampleLoc><SampleType>KSAMPLE</SampleType><SampleState>2</SampleState><SampleID>h9</SampleID><SampleGroup></SampleGroup><SampleConc>25</SampleConc><SampleMolarConc>442.5</SampleMolarConc><SampleMW>56.5</SampleMW><SampleInfo></SampleInfo></SampleData><SampleData><SampleLoc>D9</SampleLoc><SampleType>KSAMPLE</SampleType><SampleState>2</SampleState><SampleID>h9</SampleID><SampleGroup></SampleGroup><SampleConc>18.75</SampleConc><SampleMolarConc>331.9</SampleMolarConc><SampleMW>56.5</SampleMW><SampleInfo></SampleInfo></SampleData><SampleData><SampleLoc>E9</SampleLoc><SampleType>KSAMPLE</SampleType><SampleState>2</SampleState><SampleID>h9</SampleID><SampleGroup></SampleGroup><SampleConc>12.5</SampleConc><SampleMolarConc>221.2</SampleMolarConc><SampleMW>56.5</SampleMW><SampleInfo></SampleInfo></SampleData><SampleData><SampleLoc>F9</SampleLoc><SampleType>KSAMPLE</SampleType><SampleState>2</SampleState><SampleID>h9</SampleID><SampleGroup></SampleGroup><SampleConc>6.25</SampleConc><SampleMolarConc>110.6</SampleMolarConc><SampleMW>56.5</SampleMW><SampleInfo></SampleInfo></SampleData><SampleData><SampleLoc>G9</SampleLoc><SampleType>KSAMPLE</SampleType><SampleState>2</SampleState><SampleID>h9</SampleID><SampleGroup></SampleGroup><SampleConc>3.125</SampleConc><SampleMolarConc>55.31</SampleMolarConc><SampleMW>56.5</SampleMW><SampleInfo></SampleInfo></SampleData><SampleData><SampleLoc>H9</SampleLoc><SampleType>KSAMPLE</SampleType><SampleState>2</SampleState><SampleID>h9</SampleID><SampleGroup></SampleGroup><SampleConc>0</SampleConc><SampleMolarConc>0</SampleMolarConc><SampleMW>56.5</SampleMW><SampleInfo></SampleInfo></SampleData><SampleData><SampleLoc>A10</SampleLoc><SampleType>KSAMPLE</SampleType><SampleState>2</SampleState><SampleID></SampleID><SampleGroup></SampleGroup><SampleConc>-1</SampleConc><SampleMolarConc>-1</SampleMolarConc><SampleMW>-1</SampleMW><SampleInfo></SampleInfo></SampleData><SampleData><SampleLoc>B10</SampleLoc><SampleType>KSAMPLE</SampleType><SampleState>2</SampleState><SampleID></SampleID><SampleGroup></SampleGroup><SampleConc>-1</SampleConc><SampleMolarConc>-1</SampleMolarConc><SampleMW>-1</SampleMW><SampleInfo></SampleInfo></SampleData><SampleData><SampleLoc>C10</SampleLoc><SampleType>KSAMPLE</SampleType><SampleState>2</SampleState><SampleID></SampleID><SampleGroup></SampleGroup><SampleConc>-1</SampleConc><SampleMolarConc>-1</SampleMolarConc><SampleMW>-1</SampleMW><SampleInfo></SampleInfo></SampleData><SampleData><SampleLoc>D10</SampleLoc><SampleType>KSAMPLE</SampleType><SampleState>2</SampleState><SampleID></SampleID><SampleGroup></SampleGroup><SampleConc>-1</SampleConc><SampleMolarConc>-1</SampleMolarConc><SampleMW>-1</SampleMW><SampleInfo></SampleInfo></SampleData><SampleData><SampleLoc>E10</SampleLoc><SampleType>KSAMPLE</SampleType><SampleState>2</SampleState><SampleID></SampleID><SampleGroup></SampleGroup><SampleConc>-1</SampleConc><SampleMolarConc>-1</SampleMolarConc><SampleMW>-1</SampleMW><SampleInfo></SampleInfo></SampleData><SampleData><SampleLoc>F10</SampleLoc><SampleType>KSAMPLE</SampleType><SampleState>2</SampleState><SampleID></SampleID><SampleGroup></SampleGroup><SampleConc>-1</SampleConc><SampleMolarConc>-1</SampleMolarConc><SampleMW>-1</SampleMW><SampleInfo></SampleInfo></SampleData><SampleData><SampleLoc>G10</SampleLoc><SampleType>KSAMPLE</SampleType><SampleState>2</SampleState><SampleID></SampleID><SampleGroup></SampleGroup><SampleConc>-1</SampleConc><SampleMolarConc>-1</SampleMolarConc><SampleMW>-1</SampleMW><SampleInfo></SampleInfo></SampleData><SampleData><SampleLoc>H10</SampleLoc><SampleType>KSAMPLE</SampleType><SampleState>2</SampleState><SampleID></SampleID><SampleGroup></SampleGroup><SampleConc>-1</SampleConc><SampleMolarConc>-1</SampleMolarConc><SampleMW>-1</SampleMW><SampleInfo></SampleInfo></SampleData><SampleData><SampleLoc>A11</SampleLoc><SampleType>KSAMPLE</SampleType><SampleState>2</SampleState><SampleID></SampleID><SampleGroup></SampleGroup><SampleConc>-1</SampleConc><SampleMolarConc>-1</SampleMolarConc><SampleMW>-1</SampleMW><SampleInfo></SampleInfo></SampleData><SampleData><SampleLoc>B11</SampleLoc><SampleType>KSAMPLE</SampleType><SampleState>2</SampleState><SampleID></SampleID><SampleGroup></SampleGroup><SampleConc>-1</SampleConc><SampleMolarConc>-1</SampleMolarConc><SampleMW>-1</SampleMW><SampleInfo></SampleInfo></SampleData><SampleData><SampleLoc>C11</SampleLoc><SampleType>KSAMPLE</SampleType><SampleState>2</SampleState><SampleID></SampleID><SampleGroup></SampleGroup><SampleConc>-1</SampleConc><SampleMolarConc>-1</SampleMolarConc><SampleMW>-1</SampleMW><SampleInfo></SampleInfo></SampleData><SampleData><SampleLoc>D11</SampleLoc><SampleType>KSAMPLE</SampleType><SampleState>2</SampleState><SampleID></SampleID><SampleGroup></SampleGroup><SampleConc>-1</SampleConc><SampleMolarConc>-1</SampleMolarConc><SampleMW>-1</SampleMW><SampleInfo></SampleInfo></SampleData><SampleData><SampleLoc>E11</SampleLoc><SampleType>KSAMPLE</SampleType><SampleState>2</SampleState><SampleID></SampleID><SampleGroup></SampleGroup><SampleConc>-1</SampleConc><SampleMolarConc>-1</SampleMolarConc><SampleMW>-1</SampleMW><SampleInfo></SampleInfo></SampleData><SampleData><SampleLoc>F11</SampleLoc><SampleType>KSAMPLE</SampleType><SampleState>2</SampleState><SampleID></SampleID><SampleGroup></SampleGroup><SampleConc>-1</SampleConc><SampleMolarConc>-1</SampleMolarConc><SampleMW>-1</SampleMW><SampleInfo></SampleInfo></SampleData><SampleData><SampleLoc>G11</SampleLoc><SampleType>KSAMPLE</SampleType><SampleState>2</SampleState><SampleID></SampleID><SampleGroup></SampleGroup><SampleConc>-1</SampleConc><SampleMolarConc>-1</SampleMolarConc><SampleMW>-1</SampleMW><SampleInfo></SampleInfo></SampleData><SampleData><SampleLoc>H11</SampleLoc><SampleType>KSAMPLE</SampleType><SampleState>2</SampleState><SampleID></SampleID><SampleGroup></SampleGroup><SampleConc>-1</SampleConc><SampleMolarConc>-1</SampleMolarConc><SampleMW>-1</SampleMW><SampleInfo></SampleInfo></SampleData><SampleData><SampleLoc>A12</SampleLoc><SampleType>BUFFER</SampleType><SampleState>2</SampleState><SampleID></SampleID><SampleGroup></SampleGroup><SampleConc>-1</SampleConc><SampleInfo></SampleInfo></SampleData><SampleData><SampleLoc>B12</SampleLoc><SampleType>BUFFER</SampleType><SampleState>2</SampleState><SampleID></SampleID><SampleGroup></SampleGroup><SampleConc>-1</SampleConc><SampleInfo></SampleInfo></SampleData><SampleData><SampleLoc>C12</SampleLoc><SampleType>BUFFER</SampleType><SampleState>2</SampleState><SampleID></SampleID><SampleGroup></SampleGroup><SampleConc>-1</SampleConc><SampleInfo></SampleInfo></SampleData><SampleData><SampleLoc>D12</SampleLoc><SampleType>BUFFER</SampleType><SampleState>2</SampleState><SampleID></SampleID><SampleGroup></SampleGroup><SampleConc>-1</SampleConc><SampleInfo></SampleInfo></SampleData><SampleData><SampleLoc>E12</SampleLoc><SampleType>BUFFER</SampleType><SampleState>2</SampleState><SampleID></SampleID><SampleGroup></SampleGroup><SampleConc>-1</SampleConc><SampleInfo></SampleInfo></SampleData><SampleData><SampleLoc>F12</SampleLoc><SampleType>BUFFER</SampleType><SampleState>2</SampleState><SampleID></SampleID><SampleGroup></SampleGroup><SampleConc>-1</SampleConc><SampleInfo></SampleInfo></SampleData><SampleData><SampleLoc>G12</SampleLoc><SampleType>BUFFER</SampleType><SampleState>2</SampleState><SampleID></SampleID><SampleGroup></SampleGroup><SampleConc>-1</SampleConc><SampleInfo></SampleInfo></SampleData><SampleData><SampleLoc>H12</SampleLoc><SampleType>BUFFER</SampleType><SampleState>2</SampleState><SampleID></SampleID><SampleGroup></SampleGroup><SampleConc>-1</SampleConc><SampleInfo></SampleInfo></SampleData></SamplePlateData><StepDataTable><StepData><DataName>Baseline2</DataName><AssayTime>120</AssayTime><FlowRate>1000</FlowRate><StepType>2</StepType><ThresholdEnable>False</ThresholdEnable><Channels>FFFFFFFF</Channels><TerminateOnAny>False</TerminateOnAny><LevelEnable>True</LevelEnable><ThresholdLevel>1</ThresholdLevel><Descending>False</Descending><GradientEnable>False</GradientEnable><ThresholdGradient>0.00166667</ThresholdGradient><Filtered>True</Filtered><FilterWidth>10</FilterWidth><ThresholdDuration>300</ThresholdDuration></StepData><StepData><DataName>Loading</DataName><AssayTime>1200</AssayTime><FlowRate>1000</FlowRate><StepType>3</StepType><ThresholdEnable>False</ThresholdEnable><Channels>FFFFFFFF</Channels><TerminateOnAny>False</TerminateOnAny><LevelEnable>True</LevelEnable><ThresholdLevel>1</ThresholdLevel><Descending>False</Descending><GradientEnable>False</GradientEnable><ThresholdGradient>0.00166667</ThresholdGradient><Filtered>True</Filtered><FilterWidth>10</FilterWidth><ThresholdDuration>300</ThresholdDuration></StepData><StepData><DataName>Baseline</DataName><AssayTime>120</AssayTime><FlowRate>1000</FlowRate><StepType>2</StepType><ThresholdEnable>False</ThresholdEnable><Channels>FFFFFFFF</Channels><TerminateOnAny>False</TerminateOnAny><LevelEnable>True</LevelEnable><ThresholdLevel>1</ThresholdLevel><Descending>False</Descending><GradientEnable>False</GradientEnable><ThresholdGradient>0.00166667</ThresholdGradient><Filtered>True</Filtered><FilterWidth>10</FilterWidth><ThresholdDuration>300</ThresholdDuration></StepData><StepData><DataName>Association</DataName><AssayTime>1100</AssayTime><FlowRate>1000</FlowRate><StepType>0</StepType><ThresholdEnable>False</ThresholdEnable><Channels>FFFFFFFF</Channels><TerminateOnAny>False</TerminateOnAny><LevelEnable>True</LevelEnable><ThresholdLevel>1</ThresholdLevel><Descending>False</Descending><GradientEnable>False</GradientEnable><ThresholdGradient>0.00166667</ThresholdGradient><Filtered>True</Filtered><FilterWidth>10</FilterWidth><ThresholdDuration>300</ThresholdDuration></StepData><StepData><DataName>Dissociation</DataName><AssayTime>600</AssayTime><FlowRate>1000</FlowRate><StepType>1</StepType><ThresholdEnable>False</ThresholdEnable><Channels>FFFFFFFF</Channels><TerminateOnAny>False</TerminateOnAny><LevelEnable>True</LevelEnable><ThresholdLevel>1</ThresholdLevel><Descending>False</Descending><GradientEnable>False</GradientEnable><ThresholdGradient>0.00166667</ThresholdGradient><Filtered>True</Filtered><FilterWidth>10</FilterWidth><ThresholdDuration>300</ThresholdDuration></StepData><StepData><DataName>Regeneration</DataName><AssayTime>5</AssayTime><FlowRate>1000</FlowRate><StepType>6</StepType><RegenCycles>3</RegenCycles><NeutTime>5</NeutTime><NeutRate>1000</NeutRate><ThresholdEnable>False</ThresholdEnable><Channels>00000000</Channels><TerminateOnAny>False</TerminateOnAny><LevelEnable>True</LevelEnable><ThresholdLevel>1</ThresholdLevel><Descending>False</Descending><GradientEnable>False</GradientEnable><ThresholdGradient>0.00166667</ThresholdGradient><Filtered>True</Filtered><FilterWidth>10</FilterWidth><ThresholdDuration>300</ThresholdDuration></StepData></StepDataTable><AssayStepsTable><AssayStep><SensorCol>1</SensorCol><SampleRow>1</SampleRow><SampleCol>12</SampleCol><SamplePlate>1</SamplePlate><SensorType>SA (Streptavidin)</SensorType><NeutPlate>1</NeutPlate><NeutLoc>A1</NeutLoc><HeadType>0</HeadType><SensorReuse>0</SensorReuse><StepDataName>Baseline</StepDataName></AssayStep><AssayStep><SensorCol>1</SensorCol><SampleRow>1</SampleRow><SampleCol>3</SampleCol><SamplePlate>1</SamplePlate><SensorType>SA (Streptavidin)</SensorType><NeutPlate>1</NeutPlate><NeutLoc>A1</NeutLoc><HeadType>0</HeadType><SensorReuse>0</SensorReuse><StepDataName>Loading</StepDataName></AssayStep><AssayStep><SensorCol>1</SensorCol><SampleRow>1</SampleRow><SampleCol>4</SampleCol><SamplePlate>1</SamplePlate><SensorType>SA (Streptavidin)</SensorType><NeutPlate>1</NeutPlate><NeutLoc>A1</NeutLoc><HeadType>0</HeadType><SensorReuse>0</SensorReuse><StepDataName>Baseline</StepDataName></AssayStep><AssayStep><SensorCol>1</SensorCol><SampleRow>1</SampleRow><SampleCol>10</SampleCol><SamplePlate>1</SamplePlate><SensorType>SA (Streptavidin)</SensorType><NeutPlate>1</NeutPlate><NeutLoc>A1</NeutLoc><HeadType>0</HeadType><SensorReuse>0</SensorReuse><StepDataName>Association</StepDataName></AssayStep><AssayStep><SensorCol>1</SensorCol><SampleRow>1</SampleRow><SampleCol>4</SampleCol><SamplePlate>1</SamplePlate><SensorType>SA (Streptavidin)</SensorType><NeutPlate>1</NeutPlate><NeutLoc>A1</NeutLoc><HeadType>0</HeadType><SensorReuse>0</SensorReuse><StepDataName>Dissociation</StepDataName></AssayStep><AssayStep><SensorCol>1</SensorCol><SampleRow>1</SampleRow><SampleCol>2</SampleCol><SamplePlate>1</SamplePlate><SensorType>SA (Streptavidin)</SensorType><NeutPlate>1</NeutPlate><NeutLoc>A1</NeutLoc><HeadType>0</HeadType><SensorReuse>0</SensorReuse><StepDataName>Regeneration</StepDataName></AssayStep><AssayStep><SensorCol>2</SensorCol><SampleRow>1</SampleRow><SampleCol>12</SampleCol><SamplePlate>1</SamplePlate><SensorType>SA (Streptavidin)</SensorType><NeutPlate>1</NeutPlate><NeutLoc>A1</NeutLoc><HeadType>0</HeadType><SensorReuse>0</SensorReuse><StepDataName>Baseline</StepDataName></AssayStep><AssayStep><SensorCol>2</SensorCol><SampleRow>1</SampleRow><SampleCol>5</SampleCol><SamplePlate>1</SamplePlate><SensorType>SA (Streptavidin)</SensorType><NeutPlate>1</NeutPlate><NeutLoc>A1</NeutLoc><HeadType>0</HeadType><SensorReuse>0</SensorReuse><StepDataName>Loading</StepDataName></AssayStep><AssayStep><SensorCol>2</SensorCol><SampleRow>1</SampleRow><SampleCol>6</SampleCol><SamplePlate>1</SamplePlate><SensorType>SA (Streptavidin)</SensorType><NeutPlate>1</NeutPlate><NeutLoc>A1</NeutLoc><HeadType>0</HeadType><SensorReuse>0</SensorReuse><StepDataName>Baseline</StepDataName></AssayStep><AssayStep><SensorCol>2</SensorCol><SampleRow>1</SampleRow><SampleCol>10</SampleCol><SamplePlate>1</SamplePlate><SensorType>SA (Streptavidin)</SensorType><NeutPlate>1</NeutPlate><NeutLoc>A1</NeutLoc><HeadType>0</HeadType><SensorReuse>0</SensorReuse><StepDataName>Association</StepDataName></AssayStep><AssayStep><SensorCol>2</SensorCol><SampleRow>1</SampleRow><SampleCol>6</SampleCol><SamplePlate>1</SamplePlate><SensorType>SA (Streptavidin)</SensorType><NeutPlate>1</NeutPlate><NeutLoc>A1</NeutLoc><HeadType>0</HeadType><SensorReuse>0</SensorReuse><StepDataName>Dissociation</StepDataName></AssayStep><AssayStep><SensorCol>2</SensorCol><SampleRow>1</SampleRow><SampleCol>2</SampleCol><SamplePlate>1</SamplePlate><SensorType>SA (Streptavidin)</SensorType><NeutPlate>1</NeutPlate><NeutLoc>A1</NeutLoc><HeadType>0</HeadType><SensorReuse>0</SensorReuse><StepDataName>Regeneration</StepDataName></AssayStep></AssayStepsTable></MethodFileDescription>
