# Supplementary material for: CD147 mediates the adsorption of influenza A virus on the cell surface through direct interaction with HA
Source: Front Cell Infect Microbiol. 2025 Aug 29;15:1647283. doi: 10.3389/fcimb.2025.1647283 (PMC12426278; doi:10.3389/fcimb.2025.1647283)
Supplement: Supplementary file 8 [file DataSheet2.zip › raw data-2/Figure 6/Fingure6 D-I/Fingure6 G/AppTraceColors.ini]

0	A5	-14261055
0	B5	-3721216
0	C5	-12144190
0	D5	-8992723
0	E5	-1264826
0	F5	-4545552
0	G5	-14513767
0	H5	-363184
1	A3A10	-16744193
1	B3B10	-16744193
1	C3C10	-16744193
1	D3D10	-16744193
1	E3E10	-16744193
1	F3F10	-16744193
1	G3G10	-16744193
1	A5A10	-16744193
1	B5B10	-16744193
1	C5C10	-16744193
1	D5D10	-16744193
1	E5E10	-16744193
1	F5F10	-16744193
1	G5G10	-16744193
