# Supplementary material for: CD147 mediates the adsorption of influenza A virus on the cell surface through direct interaction with HA
Source: Front Cell Infect Microbiol. 2025 Aug 29;15:1647283. doi: 10.3389/fcimb.2025.1647283 (PMC12426278; doi:10.3389/fcimb.2025.1647283)
Supplement: Supplementary file 8 [file DataSheet2.zip › raw data-2/Figure 6/Fingure6 D-I/Fingure6 G/ExcelReportMHB-H9.xls]

## Sheet: Experiment Summary
C:\Users\王婷\Desktop\BLIS实验\wangT\wangT\HB2\Temp HB2 MHB2-H9\Experiment_17
ExpDescription: Unassigned
ExperimentType: KINETICS
StartDateTime: 2024/10/6 16:38:34
MachineName: 4QSYCS2
UserName: Labuser
PlateName: 241006
PlateName2: Unassigned
Instrument Type: OctetRED96e
241006_001.frd (A3)
241006_002.frd (B3)
241006_003.frd (C3)
241006_004.frd (D3)
241006_005.frd (E3)
241006_006.frd (F3)
241006_007.frd (G3)
241006_008.frd (H3)
241006_009.frd (A5)
241006_010.frd (B5)
241006_011.frd (C5)
241006_012.frd (D5)
241006_013.frd (E5)
241006_014.frd (F5)
241006_015.frd (G5)
241006_016.frd (H5)
241006_ExpMethod.fmf
N	Data Name	Assay Time	Flow Rate	Step Type Name	Step Type		Assay Step Number	Step Data Name	Sensor Column	Sample Column	Step Type	Assay Time
1	Baseline2	120	1000	Baseline	2		1	Baseline	1	12	Baseline	120
2	Loading	1200	1000	Loading	3		2	Loading	1	3	Loading	1200
3	Baseline	120	1000	Baseline	2		3	Baseline	1	4	Baseline	120
4	Association	1100	1000	Association	0		4	Association	1	10	Association	1100
5	Dissociation	600	1000	Dissociation	1		5	Dissociation	1	4	Dissociation	600
6	Regeneration	5	1000	Regeneration	6		6	Regeneration	1	2	Regeneration	5
							7	Baseline	2	12	Baseline	120
							8	Loading	2	5	Loading	1200
							9	Baseline	2	6	Baseline	120
							10	Association	2	10	Association	1100
							11	Dissociation	2	6	Dissociation	600
							12	Regeneration	2	2	Regeneration	5
Report Info
SW Name: Octet DataAnalysis
SW Version: 11.1.1.8
Date/Time: 2024/10/14 19:39:32

## Sheet: Sensor Tray#2
Assay Table					Sensor Location and File Name
Step	Step Name	Step Type	Step Time		Number	Sensor Location	Sensor Type	Sensor Info	File Name
1	Baseline	BASELINE	120		1	A5	SA (Streptavidin)		C:\Users\王婷\Desktop\BLIS实验\wangT\wangT\HB2\Temp HB2 MHB2-H9\Experiment_17\241006_009.frd
2	Loading	LOADING	522.8		2	B5	SA (Streptavidin)		C:\Users\王婷\Desktop\BLIS实验\wangT\wangT\HB2\Temp HB2 MHB2-H9\Experiment_17\241006_010.frd
3	Baseline	BASELINE	120		3	C5	SA (Streptavidin)		C:\Users\王婷\Desktop\BLIS实验\wangT\wangT\HB2\Temp HB2 MHB2-H9\Experiment_17\241006_011.frd
4	Association	ASSOC	801.4		4	D5	SA (Streptavidin)		C:\Users\王婷\Desktop\BLIS实验\wangT\wangT\HB2\Temp HB2 MHB2-H9\Experiment_17\241006_012.frd
5	Dissociation	DISASSOC	600		5	E5	SA (Streptavidin)		C:\Users\王婷\Desktop\BLIS实验\wangT\wangT\HB2\Temp HB2 MHB2-H9\Experiment_17\241006_013.frd
6	Regeneration	KREGENERATION	5		6	F5	SA (Streptavidin)		C:\Users\王婷\Desktop\BLIS实验\wangT\wangT\HB2\Temp HB2 MHB2-H9\Experiment_17\241006_014.frd
7	Regeneration	KREGENERATION	5		7	G5	SA (Streptavidin)		C:\Users\王婷\Desktop\BLIS实验\wangT\wangT\HB2\Temp HB2 MHB2-H9\Experiment_17\241006_015.frd
8	Regeneration	KREGENERATION	5		8	H5	SA (Streptavidin)		C:\Users\王婷\Desktop\BLIS实验\wangT\wangT\HB2\Temp HB2 MHB2-H9\Experiment_17\241006_016.frd
9	Regeneration	KREGENERATION	5
10	Regeneration	KREGENERATION	5
11	Regeneration	KREGENERATION	5

## Sheet: Processing Parameters#2
Processing Parameters#2
Subtraction Type:	Reference Wells
Align Y:	Yes
	Step to Align:	Baseline
	Time (seconds):	114	119.8
Inter-step Correction:	Dissociation
S-G Filtering	ON
Analysis Parameters
Step to Analyze	Association & Dissociation
Model:	1 to 1
Fitting	Local Full
Window of Interest:	Association (secs):	0	801.4
	Dissociation (secs):	0	600
Steady State Analysis
	Fit using Data	Req
Sensors Analyzed
	A5 - (H5)
	B5 - (H5)
	C5 - (H5)
	D5 - (H5)
	E5 - (H5)
	F5 - (H5)
	G5 - (H5)

## Sheet: Sensor Data#2
Well Number	Well Location	Sensor	Sensor Type	Sensor Info	File Name
1	A1	Empty
2	B1	Empty
3	C1	Empty
4	D1	Empty
5	E1	Empty
6	F1	Empty
7	G1	Empty
8	H1	Empty
9	A2	Empty
10	B2	Empty
11	C2	Empty
12	D2	Empty
13	E2	Empty
14	F2	Empty
15	G2	Empty
16	H2	Empty
17	A3	Empty
18	B3	Empty
19	C3	Empty
20	D3	Empty
21	E3	Empty
22	F3	Empty
23	G3	Empty
24	H3	Empty
25	A4	Empty
26	B4	Empty
27	C4	Empty
28	D4	Empty
29	E4	Empty
30	F4	Empty
31	G4	Empty
32	H4	Empty
33	A5	Ligand Sensor	SA (Streptavidin)		C:\Users\王婷\Desktop\BLIS实验\wangT\wangT\HB2\Temp HB2 MHB2-H9\Experiment_17\241006_009.frd
34	B5	Ligand Sensor	SA (Streptavidin)		C:\Users\王婷\Desktop\BLIS实验\wangT\wangT\HB2\Temp HB2 MHB2-H9\Experiment_17\241006_010.frd
35	C5	Ligand Sensor	SA (Streptavidin)		C:\Users\王婷\Desktop\BLIS实验\wangT\wangT\HB2\Temp HB2 MHB2-H9\Experiment_17\241006_011.frd
36	D5	Ligand Sensor	SA (Streptavidin)		C:\Users\王婷\Desktop\BLIS实验\wangT\wangT\HB2\Temp HB2 MHB2-H9\Experiment_17\241006_012.frd
37	E5	Ligand Sensor	SA (Streptavidin)		C:\Users\王婷\Desktop\BLIS实验\wangT\wangT\HB2\Temp HB2 MHB2-H9\Experiment_17\241006_013.frd
38	F5	Ligand Sensor	SA (Streptavidin)		C:\Users\王婷\Desktop\BLIS实验\wangT\wangT\HB2\Temp HB2 MHB2-H9\Experiment_17\241006_014.frd
39	G5	Ligand Sensor	SA (Streptavidin)		C:\Users\王婷\Desktop\BLIS实验\wangT\wangT\HB2\Temp HB2 MHB2-H9\Experiment_17\241006_015.frd
40	H5	Reference Sensor	SA (Streptavidin)		C:\Users\王婷\Desktop\BLIS实验\wangT\wangT\HB2\Temp HB2 MHB2-H9\Experiment_17\241006_016.frd
41	A6	Empty
42	B6	Empty
43	C6	Empty
44	D6	Empty
45	E6	Empty
46	F6	Empty
47	G6	Empty
48	H6	Empty
49	A7	Empty
50	B7	Empty
51	C7	Empty
52	D7	Empty
53	E7	Empty
54	F7	Empty
55	G7	Empty
56	H7	Empty
57	A8	Empty
58	B8	Empty
59	C8	Empty
60	D8	Empty
61	E8	Empty
62	F8	Empty
63	G8	Empty
64	H8	Empty
65	A9	Empty
66	B9	Empty
67	C9	Empty
68	D9	Empty
69	E9	Empty
70	F9	Empty
71	G9	Empty
72	H9	Empty
73	A10	Empty
74	B10	Empty
75	C10	Empty
76	D10	Empty
77	E10	Empty
78	F10	Empty
79	G10	Empty
80	H10	Empty
81	A11	Empty
82	B11	Empty
83	C11	Empty
84	D11	Empty
85	E11	Empty
86	F11	Empty
87	G11	Empty
88	H11	Empty
89	A12	Empty
90	B12	Empty
91	C12	Empty
92	D12	Empty
93	E12	Empty
94	F12	Empty
95	G12	Empty
96	H12	Empty

## Sheet: Sample Data#2
Well Number	Well Location	Well Type	Sample ID	Description	Molar Conc.
1	A1	Buffer	Buffer		65535
2	B1	Buffer	Buffer		65535
3	C1	Buffer	Buffer		65535
4	D1	Buffer	Buffer		65535
5	E1	Buffer	Buffer		65535
6	F1	Buffer	Buffer		65535
7	G1	Buffer	Buffer		65535
8	H1	Reference Well	Buffer		65535
9	A2	Regeneration			65535
10	B2	Regeneration			65535
11	C2	Regeneration			65535
12	D2	Regeneration			65535
13	E2	Regeneration			65535
14	F2	Regeneration			65535
15	G2	Regeneration			65535
16	H2	Reference Well			65535
17	A3	Load	hb2		50
18	B3	Load	hb2		50
19	C3	Load	hb2		50
20	D3	Load	hb2		50
21	E3	Load	hb2		50
22	F3	Load	hb2		50
23	G3	Load	hb2		50
24	H3	Reference Well	hb2		50
25	A4	Buffer			65535
26	B4	Buffer			65535
27	C4	Buffer			65535
28	D4	Buffer			65535
29	E4	Buffer			65535
30	F4	Buffer			65535
31	G4	Buffer			65535
32	H4	Reference Well			65535
33	A5	Load	mhb2		28
34	B5	Load	mhb2		28
35	C5	Load	mhb2		28
36	D5	Load	mhb2		28
37	E5	Load	mhb2		28
38	F5	Load	mhb2		28
39	G5	Load	mhb2		28
40	H5	Reference Well	mhb2		28
41	A6	Buffer			65535
42	B6	Buffer			65535
43	C6	Buffer			65535
44	D6	Buffer			65535
45	E6	Buffer			65535
46	F6	Buffer			65535
47	G6	Buffer			65535
48	H6	Reference Well			65535
49	A7	Sample	H1		885
50	B7	Sample	H1		663.7
51	C7	Sample	H1		442.5
52	D7	Sample	H1		331.9
53	E7	Sample	H1		221.2
54	F7	Sample	H1		110.6
55	G7	Sample	H1		55.31
56	H7	Reference Well	H1		0
57	A8	Sample	H1		885
58	B8	Sample	H1		663.7
59	C8	Sample	h5		442.5
60	D8	Sample	h5		331.9
61	E8	Sample	h5		221.2
62	F8	Sample	h5		110.6
63	G8	Sample	h5		55.31
64	H8	Reference Well	h5		0
65	A9	Sample	h9		885
66	B9	Sample	h9		663.7
67	C9	Sample	h9		442.5
68	D9	Sample	h9		331.9
69	E9	Sample	h9		221.2
70	F9	Sample	h9		110.6
71	G9	Sample	h9		55.31
72	H9	Reference Well	h9		0
73	A10	Sample	H9		885
74	B10	Sample	H9		663.7
75	C10	Sample	H9		442.5
76	D10	Sample	H9		331.9
77	E10	Sample	H9		221.2
78	F10	Sample	H9		110.6
79	G10	Sample	H9		55.3
80	H10	Reference Well	H9		0
81	A11	Sample			65535
82	B11	Sample			65535
83	C11	Sample			65535
84	D11	Sample			65535
85	E11	Sample			65535
86	F11	Sample			65535
87	G11	Sample			65535
88	H11	Reference Well			65535
89	A12	Buffer			65535
90	B12	Buffer			65535
91	C12	Buffer			65535
92	D12	Buffer			65535
93	E12	Buffer			65535
94	F12	Buffer			65535
95	G12	Buffer			65535
96	H12	Reference Well			65535

## Sheet: Raw and Aligned Data#2
Sensor Location	Color	Sensor	Sensor Type	Sensor Info
A5		Ligand Sensor	SA (Streptavidin)
B5		Ligand Sensor	SA (Streptavidin)
C5		Ligand Sensor	SA (Streptavidin)
D5		Ligand Sensor	SA (Streptavidin)
E5		Ligand Sensor	SA (Streptavidin)
F5		Ligand Sensor	SA (Streptavidin)
G5		Ligand Sensor	SA (Streptavidin)
H5		Reference Sensor	SA (Streptavidin)

## Sheet: Result Table
Selected	Include	Index	Color	Sensor Location	Sensor Type	Sensor Info	Replicate Group	Baseline Loc.	Assoc. (Sample) Loc.	Sample ID	Dissoc. Loc.	Loading Well Location	Loading Sample ID	Cycle	Conc. (nM)	Response	KD (M)	KD Error	kon(1/Ms)	kon Error	kdis(1/s)	kdis Error	RMax	RMax Error	kobs(1/s)	Req	Req/Rmax(%)	Full X^2	Full R^2	SSG KD	SSG Rmax	SSG R^2
	x	0	-16744193	A5	SA (Streptavidin)		N/A	A6	A10	H9	A6	A5	mhb2	1	885	0.5587	8.924e-08	1.941e-09	5221	61.12	0.0004659	8.54e-06	0.5788	0.0029	0.005087	0.5258	90.8	0.6933	0.9479	1.7e-07	0.6116	0.9882
	x	1	-16744193	B5	SA (Streptavidin)		N/A	B6	B10	H9	B6	B5	mhb2	1	663.7	0.4991	7.841e-08	1.545e-09	6300	70.81	0.000494	7.994e-06	0.5297	0.0027	0.004675	0.4738	89.4	0.4692	0.959	1.7e-07	0.6116	0.9882
	x	2	-16744193	C5	SA (Streptavidin)		N/A	C6	C10	H9	C6	C5	mhb2	1	442.5	0.4463	4.875e-08	9.493e-10	9537	101.6	0.0004649	7.578e-06	0.4698	0.0022	0.004685	0.4231	90.1	0.3428	0.9632	1.7e-07	0.6116	0.9882
		3	-16744193	D5	SA (Streptavidin)		N/A	D6	D10	H9	D6	D5	mhb2	1	331.9	0.3208														1.7e-07	0.6116	0.9882
	x	4	-16744193	E5	SA (Streptavidin)		N/A	E6	E10	H9	E6	E5	mhb2	1	221.2	0.3814	3.876e-08	7.097e-10	15180	185.4	0.0005885	8.027e-06	0.4306	0.0027	0.003947	0.3664	85.1	0.2474	0.9671	1.7e-07	0.6116	0.9882
	x	5	-16744193	F5	SA (Streptavidin)		N/A	F6	F10	H9	F6	F5	mhb2	1	110.6	0.2404	3.82e-08	7.319e-10	21850	348	0.0008346	8.89e-06	0.3224	0.0032	0.003251	0.2397	74.3	0.1007	0.9702	1.7e-07	0.6116	0.9882
	x	6	-16744193	G5	SA (Streptavidin)		N/A	G6	G10	H9	G6	G5	mhb2	1	55.3	0.1371	2.39e-08	6.154e-10	38530	864.9	0.0009209	1.161e-05	0.1953	0.0029	0.003051	0.1364	69.8	0.0508	0.9533	1.7e-07	0.6116	0.9882

## Sheet: Analysis Parameters
2;0:Association; 1: Dissociation; 2: both
1;1: 1:1 model; 2: 2:1; 3: Mass Transport
0;0:local; 1:global
0;0:Full; 1: partial
0;0:Sensor; 1: color; 2:...
0;
1;0:linked; 1: unlinked by sensor; 2: unlinked by compound; 3: ...
1;0: use entire step, 1:use WOI
0;secs, Assoication starts
801.399951171875;Association step ends
0;Dissociation step starts
600;Dissociation step ends
0;0: use Req; 1:Response;
