# Supplementary material for: CD147 mediates the adsorption of influenza A virus on the cell surface through direct interaction with HA
Source: Front Cell Infect Microbiol. 2025 Aug 29;15:1647283. doi: 10.3389/fcimb.2025.1647283 (PMC12426278; doi:10.3389/fcimb.2025.1647283)
Supplement: Supplementary file 8 [file DataSheet2.zip › raw data-2/Figure 6/Fingure6 D-I/Fingure6 G/OctetExperiment.log]

2024/10/06 16:38:34	Instrument is busy
2024/10/06 16:38:35	Instrument is finished
2024/10/06 16:38:35	Ready
2024/10/06 16:38:43	Experiment started
2024/10/06 16:38:43	Starting new step
2024/10/06 16:38:43	Plate 1 temperature = 29 C
2024/10/06 16:38:43	Waiting to pick up sensor location A3
2024/10/06 16:38:43	Picking sensors location A3
2024/10/06 16:38:51	Checking sensors location A3
2024/10/06 16:38:52	Sensor 1: Integration Time = 2.11 ms
2024/10/06 16:38:52	Sensor 2: Integration Time = 2.11 ms
2024/10/06 16:38:53	Sensor 3: Integration Time = 2.08 ms
2024/10/06 16:38:53	Sensor 4: Integration Time = 1.80 ms
2024/10/06 16:38:53	Sensor 5: Integration Time = 2.41 ms
2024/10/06 16:38:53	Sensor 6: Integration Time = 2.45 ms
2024/10/06 16:38:53	Sensor 7: Integration Time = 1.95 ms
2024/10/06 16:38:53	Sensor 8: Integration Time = 2.64 ms
2024/10/06 16:39:00	Picking sensors completed location A3
2024/10/06 16:39:00	Ready to move to sample location A12
2024/10/06 16:39:00	Plate 1 temperature = 30 C
2024/10/06 16:39:00	Moving to sample location A12
2024/10/06 16:39:09	Arrived at sample location A12
2024/10/06 16:39:09	Waiting to start sample location A12
2024/10/06 16:39:09	Processing sample location A12
2024/10/06 16:41:09	Sample completed location A12
2024/10/06 16:41:09	Waiting to start new step
2024/10/06 16:41:10	Starting new step
2024/10/06 16:41:10	Ready to move to sample location A3
2024/10/06 16:41:10	Moving to sample location A3
2024/10/06 16:41:21	Arrived at sample location A3
2024/10/06 16:41:21	Waiting to start sample location A3
2024/10/06 16:41:22	Processing sample location A3
2024/10/06 16:54:11	Assay step skipped
2024/10/06 16:54:11	Waiting to start new step
2024/10/06 16:54:12	Starting new step
2024/10/06 16:54:12	Ready to move to sample location A4
2024/10/06 16:54:12	Moving to sample location A4
2024/10/06 16:54:20	Arrived at sample location A4
2024/10/06 16:54:20	Waiting to start sample location A4
2024/10/06 16:54:20	Processing sample location A4
2024/10/06 16:56:19	Sample completed location A4
2024/10/06 16:56:20	Waiting to start new step
2024/10/06 16:56:20	Starting new step
2024/10/06 16:56:20	Ready to move to sample location A10
2024/10/06 16:56:20	Moving to sample location A10
2024/10/06 16:56:31	Arrived at sample location A10
2024/10/06 16:56:31	Waiting to start sample location A10
2024/10/06 16:56:31	Processing sample location A10
2024/10/06 17:16:28	Assay step skipped
2024/10/06 17:16:28	Waiting to start new step
2024/10/06 17:16:28	Starting new step
2024/10/06 17:16:28	Ready to move to sample location A4
2024/10/06 17:16:28	Moving to sample location A4
2024/10/06 17:16:39	Arrived at sample location A4
2024/10/06 17:16:39	Waiting to start sample location A4
2024/10/06 17:16:39	Processing sample location A4
2024/10/06 17:26:39	Sample completed location A4
2024/10/06 17:26:39	Waiting to start new step
2024/10/06 17:26:39	Starting new step
2024/10/06 17:26:39	Ready to move to sample location A2
2024/10/06 17:26:39	Moving to sample location A2
2024/10/06 17:26:47	Arrived at sample location A2
2024/10/06 17:26:47	Waiting to start sample location A2
2024/10/06 17:26:47	Processing sample location A2
2024/10/06 17:26:52	Sample completed location A2
2024/10/06 17:26:52	Waiting to start new step
2024/10/06 17:26:52	Starting new step
2024/10/06 17:26:52	Ready to move to sample location A1
2024/10/06 17:26:52	Moving to sample location A1
2024/10/06 17:26:59	Arrived at sample location A1
2024/10/06 17:27:00	Waiting to start sample location A1
2024/10/06 17:27:00	Processing sample location A1
2024/10/06 17:27:04	Sample completed location A1
2024/10/06 17:27:05	Waiting to start new step
2024/10/06 17:27:05	Starting new step
2024/10/06 17:27:05	Ready to move to sample location A2
2024/10/06 17:27:05	Moving to sample location A2
2024/10/06 17:27:12	Arrived at sample location A2
2024/10/06 17:27:12	Waiting to start sample location A2
2024/10/06 17:27:12	Processing sample location A2
2024/10/06 17:27:16	Sample completed location A2
2024/10/06 17:27:17	Waiting to start new step
2024/10/06 17:27:17	Starting new step
2024/10/06 17:27:17	Ready to move to sample location A1
2024/10/06 17:27:17	Moving to sample location A1
2024/10/06 17:27:24	Arrived at sample location A1
2024/10/06 17:27:24	Waiting to start sample location A1
2024/10/06 17:27:24	Processing sample location A1
2024/10/06 17:27:29	Sample completed location A1
2024/10/06 17:27:29	Waiting to start new step
2024/10/06 17:27:29	Starting new step
2024/10/06 17:27:29	Ready to move to sample location A2
2024/10/06 17:27:30	Moving to sample location A2
2024/10/06 17:27:36	Arrived at sample location A2
2024/10/06 17:27:36	Waiting to start sample location A2
2024/10/06 17:27:36	Processing sample location A2
2024/10/06 17:27:41	Sample completed location A2
2024/10/06 17:27:41	Waiting to start new step
2024/10/06 17:27:41	Starting new step
2024/10/06 17:27:41	Ready to move to sample location A1
2024/10/06 17:27:42	Moving to sample location A1
2024/10/06 17:27:48	Arrived at sample location A1
2024/10/06 17:27:48	Waiting to start sample location A1
2024/10/06 17:27:49	Processing sample location A1
2024/10/06 17:27:53	Sample completed location A1
2024/10/06 17:27:53	Waiting for ejection start location A3
2024/10/06 17:27:54	Ejecting sensor location A3
2024/10/06 17:28:15	Ejecting completed location A3
2024/10/06 17:28:15	Waiting to start new step
2024/10/06 17:28:16	Starting new step
2024/10/06 17:28:16	Waiting to pick up sensor location A5
2024/10/06 17:28:16	Picking sensors location A5
2024/10/06 17:28:24	Checking sensors location A5
2024/10/06 17:28:25	Sensor 1: Integration Time = 2.09 ms
2024/10/06 17:28:25	Sensor 2: Integration Time = 2.04 ms
2024/10/06 17:28:25	Sensor 3: Integration Time = 1.89 ms
2024/10/06 17:28:25	Sensor 4: Integration Time = 1.93 ms
2024/10/06 17:28:25	Sensor 5: Integration Time = 2.34 ms
2024/10/06 17:28:25	Sensor 6: Integration Time = 2.46 ms
2024/10/06 17:28:25	Sensor 7: Integration Time = 1.92 ms
2024/10/06 17:28:25	Sensor 8: Integration Time = 2.50 ms
2024/10/06 17:28:32	Picking sensors completed location A5
2024/10/06 17:28:33	Plate 1 temperature = 30 C
2024/10/06 17:28:33	Ready to move to sample location A12
2024/10/06 17:28:33	Moving to sample location A12
2024/10/06 17:28:41	Arrived at sample location A12
2024/10/06 17:28:42	Waiting to start sample location A12
2024/10/06 17:28:42	Processing sample location A12
2024/10/06 17:30:41	Sample completed location A12
2024/10/06 17:30:42	Waiting to start new step
2024/10/06 17:30:42	Starting new step
2024/10/06 17:30:42	Ready to move to sample location A5
2024/10/06 17:30:42	Moving to sample location A5
2024/10/06 17:30:54	Arrived at sample location A5
2024/10/06 17:30:54	Waiting to start sample location A5
2024/10/06 17:30:54	Processing sample location A5
2024/10/06 17:39:39	Assay step skipped
2024/10/06 17:39:40	Waiting to start new step
2024/10/06 17:39:40	Starting new step
2024/10/06 17:39:40	Ready to move to sample location A6
2024/10/06 17:39:40	Moving to sample location A6
2024/10/06 17:39:49	Arrived at sample location A6
2024/10/06 17:39:49	Waiting to start sample location A6
2024/10/06 17:39:49	Processing sample location A6
2024/10/06 17:41:49	Sample completed location A6
2024/10/06 17:41:49	Waiting to start new step
2024/10/06 17:41:50	Starting new step
2024/10/06 17:41:50	Ready to move to sample location A10
2024/10/06 17:41:50	Moving to sample location A10
2024/10/06 17:42:01	Arrived at sample location A10
2024/10/06 17:42:01	Waiting to start sample location A10
2024/10/06 17:42:01	Processing sample location A10
2024/10/06 17:55:25	Assay step skipped
2024/10/06 17:55:25	Waiting to start new step
2024/10/06 17:55:26	Starting new step
2024/10/06 17:55:26	Ready to move to sample location A6
2024/10/06 17:55:26	Moving to sample location A6
2024/10/06 17:55:37	Arrived at sample location A6
2024/10/06 17:55:37	Waiting to start sample location A6
2024/10/06 17:55:37	Processing sample location A6
2024/10/06 18:05:37	Sample completed location A6
2024/10/06 18:05:37	Waiting to start new step
2024/10/06 18:05:37	Starting new step
2024/10/06 18:05:37	Ready to move to sample location A2
2024/10/06 18:05:37	Moving to sample location A2
2024/10/06 18:05:46	Arrived at sample location A2
2024/10/06 18:05:46	Waiting to start sample location A2
2024/10/06 18:05:46	Processing sample location A2
2024/10/06 18:05:51	Sample completed location A2
2024/10/06 18:05:51	Waiting to start new step
2024/10/06 18:05:51	Starting new step
2024/10/06 18:05:51	Ready to move to sample location A1
2024/10/06 18:05:51	Moving to sample location A1
2024/10/06 18:05:58	Arrived at sample location A1
2024/10/06 18:05:59	Waiting to start sample location A1
2024/10/06 18:05:59	Processing sample location A1
2024/10/06 18:06:03	Sample completed location A1
2024/10/06 18:06:03	Waiting to start new step
2024/10/06 18:06:04	Starting new step
2024/10/06 18:06:04	Ready to move to sample location A2
2024/10/06 18:06:04	Moving to sample location A2
2024/10/06 18:06:11	Arrived at sample location A2
2024/10/06 18:06:11	Waiting to start sample location A2
2024/10/06 18:06:11	Processing sample location A2
2024/10/06 18:06:15	Sample completed location A2
2024/10/06 18:06:15	Waiting to start new step
2024/10/06 18:06:16	Starting new step
2024/10/06 18:06:16	Ready to move to sample location A1
2024/10/06 18:06:16	Moving to sample location A1
2024/10/06 18:06:23	Arrived at sample location A1
2024/10/06 18:06:23	Waiting to start sample location A1
2024/10/06 18:06:23	Processing sample location A1
2024/10/06 18:06:28	Sample completed location A1
2024/10/06 18:06:28	Waiting to start new step
2024/10/06 18:06:28	Starting new step
2024/10/06 18:06:28	Ready to move to sample location A2
2024/10/06 18:06:28	Moving to sample location A2
2024/10/06 18:06:35	Arrived at sample location A2
2024/10/06 18:06:35	Waiting to start sample location A2
2024/10/06 18:06:35	Processing sample location A2
2024/10/06 18:06:40	Sample completed location A2
2024/10/06 18:06:40	Waiting to start new step
2024/10/06 18:06:40	Starting new step
2024/10/06 18:06:41	Ready to move to sample location A1
2024/10/06 18:06:41	Moving to sample location A1
2024/10/06 18:06:47	Arrived at sample location A1
2024/10/06 18:06:47	Waiting to start sample location A1
2024/10/06 18:06:47	Processing sample location A1
2024/10/06 18:06:52	Sample completed location A1
2024/10/06 18:06:53	Waiting for ejection start location A5
2024/10/06 18:06:53	Ejecting sensor location A5
2024/10/06 18:07:14	Ejecting completed location A5
2024/10/06 18:07:14	Experiment finished
2024/10/06 18:07:15	Ready
