# Supplementary material for: CD147 mediates the adsorption of influenza A virus on the cell surface through direct interaction with HA
Source: Front Cell Infect Microbiol. 2025 Aug 29;15:1647283. doi: 10.3389/fcimb.2025.1647283 (PMC12426278; doi:10.3389/fcimb.2025.1647283)
Supplement: Supplementary file 8 [file DataSheet2.zip › raw data-2/Figure 6/Fingure6 D-I/Fingure6 G/TemperatureLog.csv]

Temperature Log
Time (s)	Plate	Cabin
2024/10/06 16:38:34	27.2000	30.9000
2024/10/06 16:38:43	29.5000	30.9000
2024/10/06 16:39:43	30.0000	30.9000
2024/10/06 16:40:44	30.1000	30.9000
2024/10/06 16:41:10	30.1000	30.8000
2024/10/06 16:42:10	30.0000	30.9000
2024/10/06 16:43:10	30.0000	30.8000
2024/10/06 16:44:10	30.0000	30.8000
2024/10/06 16:45:10	30.0000	30.8000
2024/10/06 16:46:10	30.0000	30.8000
2024/10/06 16:47:11	30.0000	30.8000
2024/10/06 16:48:11	30.0000	30.8000
2024/10/06 16:49:11	30.0000	30.8000
2024/10/06 16:50:11	30.0000	30.9000
2024/10/06 16:51:11	30.0000	30.9000
2024/10/06 16:52:11	30.0000	30.9000
2024/10/06 16:53:12	30.0000	30.9000
2024/10/06 16:54:12	30.0000	30.9000
2024/10/06 16:54:12	30.0000	30.9000
2024/10/06 16:55:12	30.0000	30.9000
2024/10/06 16:56:12	30.0000	30.8000
2024/10/06 16:56:20	30.0000	30.9000
2024/10/06 16:57:20	30.0000	30.9000
2024/10/06 16:58:20	30.0000	30.9000
2024/10/06 16:59:20	30.0000	30.9000
2024/10/06 17:00:21	30.0000	30.9000
2024/10/06 17:01:21	30.0000	30.8000
2024/10/06 17:02:21	30.0000	30.8000
2024/10/06 17:03:21	30.0000	30.9000
2024/10/06 17:04:21	30.0000	30.9000
2024/10/06 17:05:21	30.0000	30.9000
2024/10/06 17:06:21	30.0000	30.8000
2024/10/06 17:07:22	30.0000	30.8000
2024/10/06 17:08:22	30.0000	30.8000
2024/10/06 17:09:22	30.0000	30.8000
2024/10/06 17:10:22	30.0000	30.8000
2024/10/06 17:11:22	30.0000	30.8000
2024/10/06 17:12:22	30.0000	30.8000
2024/10/06 17:13:23	30.0000	30.8000
2024/10/06 17:14:23	30.0000	30.8000
2024/10/06 17:15:23	30.0000	30.8000
2024/10/06 17:16:23	30.0000	30.8000
2024/10/06 17:16:28	30.0000	30.8000
2024/10/06 17:17:28	30.0000	30.8000
2024/10/06 17:18:28	30.0000	30.9000
2024/10/06 17:19:28	30.0000	30.8000
2024/10/06 17:20:28	30.0000	30.8000
2024/10/06 17:21:29	30.0000	30.9000
2024/10/06 17:22:29	30.0000	30.8000
2024/10/06 17:23:29	30.0000	30.9000
2024/10/06 17:24:29	30.0000	30.9000
2024/10/06 17:25:29	30.0000	30.9000
2024/10/06 17:26:30	30.0000	30.9000
2024/10/06 17:26:39	30.0000	30.9000
2024/10/06 17:26:52	30.0000	30.9000
2024/10/06 17:27:05	30.0000	30.9000
2024/10/06 17:27:17	30.0000	30.9000
2024/10/06 17:27:29	30.0000	30.9000
2024/10/06 17:27:41	30.0000	30.8000
2024/10/06 17:28:16	30.0000	31.0000
2024/10/06 17:29:16	30.0000	30.9000
2024/10/06 17:30:16	30.0000	30.9000
2024/10/06 17:30:42	30.0000	30.9000
2024/10/06 17:31:42	30.0000	30.9000
2024/10/06 17:32:42	30.0000	30.9000
2024/10/06 17:33:43	30.0000	31.0000
2024/10/06 17:34:43	30.0000	30.9000
2024/10/06 17:35:43	30.0000	30.9000
2024/10/06 17:36:43	30.0000	30.9000
2024/10/06 17:37:43	30.0000	30.9000
2024/10/06 17:38:43	30.0000	31.0000
2024/10/06 17:39:40	30.0000	30.9000
2024/10/06 17:40:40	30.0000	30.9000
2024/10/06 17:41:40	30.0000	30.9000
2024/10/06 17:41:50	30.0000	30.9000
2024/10/06 17:42:50	30.0000	30.8000
2024/10/06 17:43:50	30.0000	30.9000
2024/10/06 17:44:50	30.0000	30.8000
2024/10/06 17:45:50	30.0000	30.8000
2024/10/06 17:46:50	30.0000	30.8000
2024/10/06 17:47:51	30.0000	30.9000
2024/10/06 17:48:51	30.0000	30.8000
2024/10/06 17:49:51	30.0000	30.8000
2024/10/06 17:50:51	30.0000	30.8000
2024/10/06 17:51:51	30.0000	30.8000
2024/10/06 17:52:51	30.0000	30.8000
2024/10/06 17:53:52	30.0000	30.8000
2024/10/06 17:54:52	30.0000	30.8000
2024/10/06 17:55:26	30.0000	30.8000
2024/10/06 17:56:26	30.0000	30.8000
2024/10/06 17:57:26	30.0000	30.8000
2024/10/06 17:58:26	30.0000	30.8000
2024/10/06 17:59:26	30.0000	30.8000
2024/10/06 18:00:26	30.0000	30.8000
2024/10/06 18:01:27	30.0000	30.8000
2024/10/06 18:02:27	30.0000	30.8000
2024/10/06 18:03:27	30.0000	30.8000
2024/10/06 18:04:27	30.0000	30.8000
2024/10/06 18:05:27	30.0000	30.8000
2024/10/06 18:05:37	30.0000	30.8000
2024/10/06 18:05:51	30.0000	30.9000
2024/10/06 18:06:04	30.0000	30.8000
2024/10/06 18:06:16	30.0000	30.8000
2024/10/06 18:06:28	30.0000	30.8000
2024/10/06 18:06:41	30.0000	30.8000
2024/10/06 18:07:14	30.0000	30.9000
Signature=0x61BD67C7
