# Supplementary material for: CD147 mediates the adsorption of influenza A virus on the cell surface through direct interaction with HA
Source: Front Cell Infect Microbiol. 2025 Aug 29;15:1647283. doi: 10.3389/fcimb.2025.1647283 (PMC12426278; doi:10.3389/fcimb.2025.1647283)
Supplement: Supplementary file 8 [file DataSheet2.zip › raw data-2/Figure 6/Fingure6 D-I/Fingure6 G/Tracer.log]

024/10/06 04:15:29.4 Temp: 2024/10/06 04:15:29, 30.0000, 30.7000
2024/10/06 04:16:29.5 Temp: 2024/10/06 04:16:29, 30.0000, 30.7000
2024/10/06 04:17:12.5 
2024/10/06 04:17:12.5 STOP SCAN: 
2024/10/06 04:17:12.5    CycleTime (ms)    = 200
2024/10/06 04:17:12.5    CurrentCycle      = 2268
2024/10/06 04:17:12.5    RunTime (ms)      = 453600
2024/10/06 04:17:12.5    AverageCycle (ms) = 200.0
2024/10/06 04:17:12.5    Temperature       = 30.0
2024/10/06 04:17:12.5    DATA OVERRUN %    = 0.00
2024/10/06 04:17:12.5    Spec PCB temps    = 42.6, 41.9, 42.4, 42.1, 41.9, 42.2, 41.0, 41.4
2024/10/06 04:17:12.5 
2024/10/06 04:17:12.6 Old State:16-cycle=2268, Elapsed Time:  453.6,  Ideal Time:  453.6,  Delay time =   0.04  New State:ENGN_StateRunning_SamplingSkipped
2024/10/06 04:17:12.7 Old State:17-ENGN_StateRunning_SamplingSkipped New State:ENGN_StateRunning_WaitNewStep
2024/10/06 04:17:12.9 Old State:5-ENGN_StateRunning_WaitNewStep New State:ENGN_StateRunning_StartNewStep
2024/10/06 04:17:12.9 Spectrometer EOS_B0010: AVRG=20.
2024/10/06 04:17:12.9 Spectrometer EOS_B0014: AVRG=20.
2024/10/06 04:17:12.9 Spectrometer EOS_B0011: AVRG=20.
2024/10/06 04:17:12.9 Spectrometer EOS_B0018: AVRG=20.
2024/10/06 04:17:12.9 Spectrometer EOS_B0012: AVRG=20.
2024/10/06 04:17:12.9 Spectrometer EOS_B0017: AVRG=20.
2024/10/06 04:17:12.9 Spectrometer EOS_B0013: AVRG=20.
2024/10/06 04:17:12.9 Spectrometer EOS_B0019: AVRG=20.
2024/10/06 04:17:12.9 StartShaker(1000)
2024/10/06 04:17:13.1 Old State:6-ENGN_StateRunning_StartNewStep New State:ENGN_StateRunning_WaitGoingToSample
2024/10/06 04:17:13.1 Sample96_Q(0, 0, 2)
2024/10/06 04:17:13.1 
2024/10/06 04:17:13.1 START SCAN: 
2024/10/06 04:17:13.1    CycleTime (ms)    = 200
2024/10/06 04:17:13.1    CycleCount        = 3000
2024/10/06 04:17:13.1    ScansToAverage    = 20
2024/10/06 04:17:13.1    FinishTime (s)    = 600
2024/10/06 04:17:13.1    Temperature       = 30.0
2024/10/06 04:17:13.1    Lamp Power        = 33
2024/10/06 04:17:13.1    Spec PCB temps    = 42.6, 41.9, 42.4, 42.1, 41.9, 42.2, 41.0, 41.4
2024/10/06 04:17:13.1 
2024/10/06 04:17:13.2 Old State:12-ENGN_StateRunning_WaitGoingToSample New State:ENGN_StateRunning_GoingToSample
2024/10/06 04:17:13.2 Temp: 2024/10/06 04:17:13, 30.0000, 30.7000
2024/10/06 04:17:13.2 GMC_SetPosZ
2024/10/06 04:17:18.7 GMC_ServoHere
2024/10/06 04:17:18.8 GMC_SetPosXY
2024/10/06 04:17:20.1 GMC_SetPosZ
2024/10/06 04:17:23.7 Shaker current speed = 989 rpm, set speed = 1000
2024/10/06 04:17:23.8 Old State:13-ENGN_StateRunning_GoingToSample New State:ENGN_StateRunning_GoingToSampleComplete
2024/10/06 04:17:23.9 Old State:14-cycle=1, Elapsed Time:    0.0,  Ideal Time:    0.0,  Delay time =   0.00  New State:ENGN_StateRunning_WaitSampling
2024/10/06 04:17:23.9 Step started at: 04:17:13
2024/10/06 04:17:23.9 XYZ movement time  = 10669 ms + Scan start delay = 10628 ms
2024/10/06 04:17:24.0 Old State:15-ENGN_StateRunning_WaitSampling New State:ENGN_StateRunning_Sampling
2024/10/06 04:18:13.3 Temp: 2024/10/06 04:18:13, 30.0000, 30.7000
2024/10/06 04:19:13.5 Temp: 2024/10/06 04:19:13, 30.0000, 30.7000
2024/10/06 04:20:13.7 Temp: 2024/10/06 04:20:13, 30.0000, 30.7000
2024/10/06 04:21:13.8 Temp: 2024/10/06 04:21:13, 30.0000, 30.7000
2024/10/06 04:22:14.0 Temp: 2024/10/06 04:22:14, 30.0000, 30.7000
2024/10/06 04:23:14.1 Temp: 2024/10/06 04:23:14, 30.0000, 30.7000
2024/10/06 04:24:14.3 Temp: 2024/10/06 04:24:14, 30.0000, 30.6000
2024/10/06 04:25:14.4 Temp: 2024/10/06 04:25:14, 30.0000, 30.7000
2024/10/06 04:26:14.6 Temp: 2024/10/06 04:26:14, 30.0000, 30.7000
2024/10/06 04:27:14.7 Temp: 2024/10/06 04:27:14, 30.0000, 30.7000
2024/10/06 04:27:23.7 
2024/10/06 04:27:23.7 STOP SCAN: 
2024/10/06 04:27:23.7    CycleTime (ms)    = 200
2024/10/06 04:27:23.7    CurrentCycle      = 3000
2024/10/06 04:27:23.7    RunTime (ms)      = 599959
2024/10/06 04:27:23.7    AverageCycle (ms) = 200.0
2024/10/06 04:27:23.7    Temperature       = 30.0
2024/10/06 04:27:23.7    DATA OVERRUN %    = 0.00
2024/10/06 04:27:23.7    Spec PCB temps    = 42.6, 42.1, 42.4, 42.2, 42.0, 42.2, 41.1, 41.6
2024/10/06 04:27:23.7 
2024/10/06 04:27:23.7 Old State:16-cycle=3000, Elapsed Time:  600.0,  Ideal Time:  599.8,  Delay time =   0.04  New State:ENGN_StateRunning_SamplingComplete
2024/10/06 04:27:23.9 Old State:18-ENGN_StateRunning_SamplingComplete New State:ENGN_StateRunning_WaitNewStep
2024/10/06 04:27:24.1 Old State:5-ENGN_StateRunning_WaitNewStep New State:ENGN_StateRunning_StartNewStep
2024/10/06 04:27:24.1 Spectrometer EOS_B0010: AVRG=20.
2024/10/06 04:27:24.1 Spectrometer EOS_B0014: AVRG=20.
2024/10/06 04:27:24.1 Spectrometer EOS_B0011: AVRG=20.
2024/10/06 04:27:24.1 Spectrometer EOS_B0018: AVRG=20.
2024/10/06 04:27:24.1 Spectrometer EOS_B0012: AVRG=20.
2024/10/06 04:27:24.1 Spectrometer EOS_B0017: AVRG=20.
2024/10/06 04:27:24.1 Spectrometer EOS_B0013: AVRG=20.
2024/10/06 04:27:24.1 Spectrometer EOS_B0019: AVRG=20.
2024/10/06 04:27:24.1 StartShaker(1000)
2024/10/06 04:27:24.2 Old State:6-ENGN_StateRunning_StartNewStep New State:ENGN_StateRunning_WaitGoingToSample
2024/10/06 04:27:24.2 Sample96_Q(0, 0, 5)
2024/10/06 04:27:24.2 
2024/10/06 04:27:24.2 START SCAN: 
2024/10/06 04:27:24.2    CycleTime (ms)    = 200
2024/10/06 04:27:24.2    CycleCount        = 25
2024/10/06 04:27:24.2    ScansToAverage    = 20
2024/10/06 04:27:24.2    FinishTime (s)    = 5
2024/10/06 04:27:24.2    Temperature       = 30.0
2024/10/06 04:27:24.2    Lamp Power        = 33
2024/10/06 04:27:24.2    Spec PCB temps    = 42.6, 42.1, 42.4, 42.2, 42.0, 42.2, 41.1, 41.6
2024/10/06 04:27:24.2 
2024/10/06 04:27:24.3 Old State:12-ENGN_StateRunning_WaitGoingToSample New State:ENGN_StateRunning_GoingToSample
2024/10/06 04:27:24.3 GMC_SetPosZ
2024/10/06 04:27:24.4 Temp: 2024/10/06 04:27:24, 30.0000, 30.6000
2024/10/06 04:27:27.8 GMC_ServoHere
2024/10/06 04:27:28.0 GMC_SetPosXY
2024/10/06 04:27:28.6 GMC_SetPosZ
2024/10/06 04:27:33.2 Old State:13-ENGN_StateRunning_GoingToSample New State:ENGN_StateRunning_GoingToSampleComplete
2024/10/06 04:27:33.3 Old State:14-ENGN_StateRunning_GoingToSampleComplete New State:ENGN_StateRunning_WaitSampling
2024/10/06 04:27:33.3 Step started at: 04:27:24
2024/10/06 04:27:33.3 XYZ movement time  = 8858 ms + Scan start delay = 8800 ms
2024/10/06 04:27:33.4 Old State:15-ENGN_StateRunning_WaitSampling New State:ENGN_StateRunning_Sampling
2024/10/06 04:27:34.2 Shaker current speed = 990 rpm, set speed = 1000
2024/10/06 04:27:38.0 
2024/10/06 04:27:38.0 STOP SCAN: 
2024/10/06 04:27:38.0    CycleTime (ms)    = 200
2024/10/06 04:27:38.0    CurrentCycle      = 25
2024/10/06 04:27:38.0    RunTime (ms)      = 4957
2024/10/06 04:27:38.0    AverageCycle (ms) = 198.3
2024/10/06 04:27:38.0    Temperature       = 30.0
2024/10/06 04:27:38.0    DATA OVERRUN %    = 0.00
2024/10/06 04:27:38.0    Spec PCB temps    = 42.5, 42.1, 42.4, 42.2, 42.0, 42.1, 41.1, 41.5
2024/10/06 04:27:38.0 
2024/10/06 04:27:38.0 Old State:16-cycle=25, Elapsed Time:    5.0,  Ideal Time:    4.8,  Delay time =   0.04  New State:ENGN_StateRunning_SamplingComplete
2024/10/06 04:27:38.1 Old State:18-ENGN_StateRunning_SamplingComplete New State:ENGN_StateRunning_WaitNewStep
2024/10/06 04:27:38.5 Old State:5-ENGN_StateRunning_WaitNewStep New State:ENGN_StateRunning_StartNewStep
2024/10/06 04:27:38.5 Spectrometer EOS_B0010: AVRG=20.
2024/10/06 04:27:38.5 Spectrometer EOS_B0014: AVRG=20.
2024/10/06 04:27:38.5 Spectrometer EOS_B0011: AVRG=20.
2024/10/06 04:27:38.5 Spectrometer EOS_B0018: AVRG=20.
2024/10/06 04:27:38.5 Spectrometer EOS_B0012: AVRG=20.
2024/10/06 04:27:38.5 Spectrometer EOS_B0017: AVRG=20.
2024/10/06 04:27:38.5 Spectrometer EOS_B0013: AVRG=20.
2024/10/06 04:27:38.5 Spectrometer EOS_B0019: AVRG=20.
2024/10/06 04:27:38.5 StartShaker(1000)
2024/10/06 04:27:38.6 Old State:6-ENGN_StateRunning_StartNewStep New State:ENGN_StateRunning_WaitGoingToSample
2024/10/06 04:27:38.6 Sample96_Q(0, 0, 0)
2024/10/06 04:27:38.6 
2024/10/06 04:27:38.6 START SCAN: 
2024/10/06 04:27:38.6    CycleTime (ms)    = 200
2024/10/06 04:27:38.6    CycleCount        = 25
2024/10/06 04:27:38.6    ScansToAverage    = 20
2024/10/06 04:27:38.6    FinishTime (s)    = 5
2024/10/06 04:27:38.6    Temperature       = 30.0
2024/10/06 04:27:38.6    Lamp Power        = 33
2024/10/06 04:27:38.6    Spec PCB temps    = 42.5, 42.1, 42.4, 42.1, 42.0, 42.3, 41.1, 41.5
2024/10/06 04:27:38.6 
2024/10/06 04:27:38.7 Old State:12-ENGN_StateRunning_WaitGoingToSample New State:ENGN_StateRunning_GoingToSample
2024/10/06 04:27:38.8 GMC_SetPosZ
2024/10/06 04:27:38.8 Temp: 2024/10/06 04:27:38, 30.0000, 30.7000
2024/10/06 04:27:43.2 GMC_ServoHere
2024/10/06 04:27:43.3 GMC_SetPosXY
2024/10/06 04:27:44.3 GMC_SetPosZ
2024/10/06 04:27:47.4 Old State:13-ENGN_StateRunning_GoingToSample New State:ENGN_StateRunning_GoingToSampleComplete
2024/10/06 04:27:47.5 Old State:14-cycle=1, Elapsed Time:    0.0,  Ideal Time:    0.0,  Delay time =   0.00  New State:ENGN_StateRunning_WaitSampling
2024/10/06 04:27:47.5 Step started at: 04:27:38
2024/10/06 04:27:47.5 XYZ movement time  = 8689 ms + Scan start delay = 8704 ms
2024/10/06 04:27:47.6 Old State:15-ENGN_StateRunning_WaitSampling New State:ENGN_StateRunning_Sampling
2024/10/06 04:27:48.5 Shaker current speed = 989 rpm, set speed = 1000
2024/10/06 04:27:52.3 
2024/10/06 04:27:52.3 STOP SCAN: 
2024/10/06 04:27:52.3    CycleTime (ms)    = 200
2024/10/06 04:27:52.3    CurrentCycle      = 25
2024/10/06 04:27:52.3    RunTime (ms)      = 4959
2024/10/06 04:27:52.3    AverageCycle (ms) = 198.4
2024/10/06 04:27:52.3    Temperature       = 30.0
2024/10/06 04:27:52.3    DATA OVERRUN %    = 0.00
2024/10/06 04:27:52.3    Spec PCB temps    = 42.5, 42.1, 42.4, 42.2, 42.0, 42.2, 41.1, 41.5
2024/10/06 04:27:52.3 
2024/10/06 04:27:52.3 Old State:16-cycle=25, Elapsed Time:    5.0,  Ideal Time:    4.8,  Delay time =   0.04  New State:ENGN_StateRunning_SamplingComplete
2024/10/06 04:27:52.5 Old State:18-ENGN_StateRunning_SamplingComplete New State:ENGN_StateRunning_WaitNewStep
2024/10/06 04:27:52.6 Old State:5-ENGN_StateRunning_WaitNewStep New State:ENGN_StateRunning_StartNewStep
2024/10/06 04:27:52.6 Spectrometer EOS_B0010: AVRG=20.
2024/10/06 04:27:52.6 Spectrometer EOS_B0014: AVRG=20.
2024/10/06 04:27:52.6 Spectrometer EOS_B0011: AVRG=20.
2024/10/06 04:27:52.6 Spectrometer EOS_B0018: AVRG=20.
2024/10/06 04:27:52.6 Spectrometer EOS_B0012: AVRG=20.
2024/10/06 04:27:52.6 Spectrometer EOS_B0017: AVRG=20.
2024/10/06 04:27:52.6 Spectrometer EOS_B0013: AVRG=20.
2024/10/06 04:27:52.6 Spectrometer EOS_B0019: AVRG=20.
2024/10/06 04:27:52.6 StartShaker(1000)
2024/10/06 04:27:52.7 Old State:6-ENGN_StateRunning_StartNewStep New State:ENGN_StateRunning_WaitGoingToSample
2024/10/06 04:27:52.7 Sample96_Q(0, 0, 5)
2024/10/06 04:27:52.8 GMC_SetPosZ
2024/10/06 04:27:52.8 
2024/10/06 04:27:52.8 START SCAN: 
2024/10/06 04:27:52.8    CycleTime (ms)    = 200
2024/10/06 04:27:52.8    CycleCount        = 25
2024/10/06 04:27:52.8    ScansToAverage    = 20
2024/10/06 04:27:52.8    FinishTime (s)    = 5
2024/10/06 04:27:52.8    Temperature       = 30.0
2024/10/06 04:27:52.8    Lamp Power        = 33
2024/10/06 04:27:52.8    Spec PCB temps    = 42.6, 42.1, 42.4, 42.2, 42.0, 42.3, 41.1, 41.5
2024/10/06 04:27:52.8 
2024/10/06 04:27:52.8 Old State:12-ENGN_StateRunning_WaitGoingToSample New State:ENGN_StateRunning_GoingToSample
2024/10/06 04:27:52.9 Temp: 2024/10/06 04:27:52, 30.0000, 30.6000
2024/10/06 04:27:55.7 GMC_ServoHere
2024/10/06 04:27:55.8 GMC_SetPosXY
2024/10/06 04:27:56.7 GMC_SetPosZ
2024/10/06 04:28:01.3 Old State:13-ENGN_StateRunning_GoingToSample New State:ENGN_StateRunning_GoingToSampleComplete
2024/10/06 04:28:01.4 Old State:14-cycle=1, Elapsed Time:    0.0,  Ideal Time:    0.0,  Delay time =   0.00  New State:ENGN_StateRunning_WaitSampling
2024/10/06 04:28:01.4 Step started at: 04:27:52
2024/10/06 04:28:01.4 XYZ movement time  = 8449 ms + Scan start delay = 8400 ms
2024/10/06 04:28:01.5 Old State:15-ENGN_StateRunning_WaitSampling New State:ENGN_StateRunning_Sampling
2024/10/06 04:28:02.7 Shaker current speed = 990 rpm, set speed = 1000
2024/10/06 04:28:06.1 
2024/10/06 04:28:06.1 STOP SCAN: 
2024/10/06 04:28:06.1    CycleTime (ms)    = 200
2024/10/06 04:28:06.1    CurrentCycle      = 25
2024/10/06 04:28:06.1    RunTime (ms)      = 4959
2024/10/06 04:28:06.1    AverageCycle (ms) = 198.4
2024/10/06 04:28:06.1    Temperature       = 30.0
2024/10/06 04:28:06.1    DATA OVERRUN %    = 0.00
2024/10/06 04:28:06.1    Spec PCB temps    = 42.6, 42.1, 42.4, 42.2, 42.0, 42.2, 41.1, 41.6
2024/10/06 04:28:06.1 
2024/10/06 04:28:06.1 Old State:16-cycle=25, Elapsed Time:    5.0,  Ideal Time:    4.8,  Delay time =   0.04  New State:ENGN_StateRunning_SamplingComplete
2024/10/06 04:28:06.3 Old State:18-ENGN_StateRunning_SamplingComplete New State:ENGN_StateRunning_WaitNewStep
2024/10/06 04:28:06.4 Old State:5-ENGN_StateRunning_WaitNewStep New State:ENGN_StateRunning_StartNewStep
2024/10/06 04:28:06.4 Spectrometer EOS_B0010: AVRG=20.
2024/10/06 04:28:06.4 Spectrometer EOS_B0014: AVRG=20.
2024/10/06 04:28:06.4 Spectrometer EOS_B0011: AVRG=20.
2024/10/06 04:28:06.4 Spectrometer EOS_B0018: AVRG=20.
2024/10/06 04:28:06.4 Spectrometer EOS_B0012: AVRG=20.
2024/10/06 04:28:06.4 Spectrometer EOS_B0017: AVRG=20.
2024/10/06 04:28:06.4 Spectrometer EOS_B0013: AVRG=20.
2024/10/06 04:28:06.4 Spectrometer EOS_B0019: AVRG=20.
2024/10/06 04:28:06.4 StartShaker(1000)
2024/10/06 04:28:06.5 Old State:6-ENGN_StateRunning_StartNewStep New State:ENGN_StateRunning_WaitGoingToSample
2024/10/06 04:28:06.5 Sample96_Q(0, 0, 0)
2024/10/06 04:28:06.5 
2024/10/06 04:28:06.5 START SCAN: 
2024/10/06 04:28:06.5    CycleTime (ms)    = 200
2024/10/06 04:28:06.5    CycleCount        = 25
2024/10/06 04:28:06.5    ScansToAverage    = 20
2024/10/06 04:28:06.5    FinishTime (s)    = 5
2024/10/06 04:28:06.5    Temperature       = 30.0
2024/10/06 04:28:06.5    Lamp Power        = 33
2024/10/06 04:28:06.5    Spec PCB temps    = 42.6, 42.1, 42.4, 42.1, 42.1, 42.2, 41.1, 41.6
2024/10/06 04:28:06.5 
2024/10/06 04:28:06.5 GMC_SetPosZ
2024/10/06 04:28:06.6 Old State:12-ENGN_StateRunning_WaitGoingToSample New State:ENGN_StateRunning_GoingToSample
2024/10/06 04:28:06.7 Temp: 2024/10/06 04:28:06, 30.0000, 30.7000
2024/10/06 04:28:11.0 GMC_ServoHere
2024/10/06 04:28:11.1 GMC_SetPosXY
2024/10/06 04:28:12.0 GMC_SetPosZ
2024/10/06 04:28:15.3 Old State:13-cycle=1, Elapsed Time:    0.0,  Ideal Time:    0.0,  Delay time =   0.00  New State:ENGN_StateRunning_GoingToSampleComplete
2024/10/06 04:28:15.4 Old State:14-ENGN_StateRunning_GoingToSampleComplete New State:ENGN_StateRunning_WaitSampling
2024/10/06 04:28:15.4 Step started at: 04:28:06
2024/10/06 04:28:15.4 XYZ movement time  = 8656 ms + Scan start delay = 8575 ms
2024/10/06 04:28:15.5 Old State:15-ENGN_StateRunning_WaitSampling New State:ENGN_StateRunning_Sampling
2024/10/06 04:28:16.5 Shaker current speed = 991 rpm, set speed = 1000
2024/10/06 04:28:20.0 
2024/10/06 04:28:20.0 STOP SCAN: 
2024/10/06 04:28:20.0    CycleTime (ms)    = 200
2024/10/06 04:28:20.0    CurrentCycle      = 25
2024/10/06 04:28:20.0    RunTime (ms)      = 4954
2024/10/06 04:28:20.0    AverageCycle (ms) = 198.2
2024/10/06 04:28:20.0    Temperature       = 30.0
2024/10/06 04:28:20.0    DATA OVERRUN %    = 0.00
2024/10/06 04:28:20.0    Spec PCB temps    = 42.6, 42.1, 42.4, 42.1, 42.0, 42.2, 41.1, 41.6
2024/10/06 04:28:20.0 
2024/10/06 04:28:20.1 Old State:16-cycle=25, Elapsed Time:    5.0,  Ideal Time:    4.8,  Delay time =   0.04  New State:ENGN_StateRunning_SamplingComplete
2024/10/06 04:28:20.2 Old State:18-ENGN_StateRunning_SamplingComplete New State:ENGN_StateRunning_WaitNewStep
2024/10/06 04:28:20.5 Old State:5-ENGN_StateRunning_WaitNewStep New State:ENGN_StateRunning_StartNewStep
2024/10/06 04:28:20.5 Spectrometer EOS_B0010: AVRG=20.
2024/10/06 04:28:20.5 Spectrometer EOS_B0014: AVRG=20.
2024/10/06 04:28:20.5 Spectrometer EOS_B0011: AVRG=20.
2024/10/06 04:28:20.5 Spectrometer EOS_B0018: AVRG=20.
2024/10/06 04:28:20.5 Spectrometer EOS_B0012: AVRG=20.
2024/10/06 04:28:20.5 Spectrometer EOS_B0017: AVRG=20.
2024/10/06 04:28:20.5 Spectrometer EOS_B0013: AVRG=20.
2024/10/06 04:28:20.5 Spectrometer EOS_B0019: AVRG=20.
2024/10/06 04:28:20.5 StartShaker(1000)
2024/10/06 04:28:20.6 Old State:6-ENGN_StateRunning_StartNewStep New State:ENGN_StateRunning_WaitGoingToSample
2024/10/06 04:28:20.6 Sample96_Q(0, 0, 5)
2024/10/06 04:28:20.6 
2024/10/06 04:28:20.6 START SCAN: 
2024/10/06 04:28:20.6    CycleTime (ms)    = 200
2024/10/06 04:28:20.6    CycleCount        = 25
2024/10/06 04:28:20.6    ScansToAverage    = 20
2024/10/06 04:28:20.6    FinishTime (s)    = 5
2024/10/06 04:28:20.6    Temperature       = 30.0
2024/10/06 04:28:20.6    Lamp Power        = 33
2024/10/06 04:28:20.6    Spec PCB temps    = 42.6, 42.1, 42.4, 42.2, 42.0, 42.2, 41.1, 41.5
2024/10/06 04:28:20.6 
2024/10/06 04:28:20.7 GMC_SetPosZ
2024/10/06 04:28:20.7 Old State:12-ENGN_StateRunning_WaitGoingToSample New State:ENGN_StateRunning_GoingToSample
2024/10/06 04:28:20.8 Temp: 2024/10/06 04:28:20, 30.0000, 30.7000
2024/10/06 04:28:23.6 GMC_ServoHere
2024/10/06 04:28:23.7 GMC_SetPosXY
2024/10/06 04:28:24.7 GMC_SetPosZ
2024/10/06 04:28:29.2 Old State:13-ENGN_StateRunning_GoingToSample New State:ENGN_StateRunning_GoingToSampleComplete
2024/10/06 04:28:29.3 Old State:14-cycle=1, Elapsed Time:    0.0,  Ideal Time:    0.0,  Delay time =   0.00  New State:ENGN_StateRunning_WaitSampling
2024/10/06 04:28:29.3 Step started at: 04:28:20
2024/10/06 04:28:29.3 XYZ movement time  = 8479 ms + Scan start delay = 8448 ms
2024/10/06 04:28:29.4 Old State:15-ENGN_StateRunning_WaitSampling New State:ENGN_StateRunning_Sampling
2024/10/06 04:28:30.6 Shaker current speed = 991 rpm, set speed = 1000
2024/10/06 04:28:34.0 
2024/10/06 04:28:34.0 STOP SCAN: 
2024/10/06 04:28:34.0    CycleTime (ms)    = 200
2024/10/06 04:28:34.0    CurrentCycle      = 25
2024/10/06 04:28:34.0    RunTime (ms)      = 4958
2024/10/06 04:28:34.0    AverageCycle (ms) = 198.3
2024/10/06 04:28:34.0    Temperature       = 30.0
2024/10/06 04:28:34.0    DATA OVERRUN %    = 0.00
2024/10/06 04:28:34.0    Spec PCB temps    = 42.6, 42.1, 42.4, 42.2, 42.0, 42.2, 41.1, 41.6
2024/10/06 04:28:34.0 
2024/10/06 04:28:34.1 Old State:16-cycle=25, Elapsed Time:    5.0,  Ideal Time:    4.8,  Delay time =   0.04  New State:ENGN_StateRunning_SamplingComplete
2024/10/06 04:28:34.2 Old State:18-ENGN_StateRunning_SamplingComplete New State:ENGN_StateRunning_WaitNewStep
2024/10/06 04:28:34.6 Old State:5-ENGN_StateRunning_WaitNewStep New State:ENGN_StateRunning_StartNewStep
2024/10/06 04:28:34.6 Spectrometer EOS_B0010: AVRG=20.
2024/10/06 04:28:34.6 Spectrometer EOS_B0014: AVRG=20.
2024/10/06 04:28:34.6 Spectrometer EOS_B0011: AVRG=20.
2024/10/06 04:28:34.6 Spectrometer EOS_B0018: AVRG=20.
2024/10/06 04:28:34.6 Spectrometer EOS_B0012: AVRG=20.
2024/10/06 04:28:34.6 Spectrometer EOS_B0017: AVRG=20.
2024/10/06 04:28:34.6 Spectrometer EOS_B0013: AVRG=20.
2024/10/06 04:28:34.6 Spectrometer EOS_B0019: AVRG=20.
2024/10/06 04:28:34.6 StartShaker(1000)
2024/10/06 04:28:34.7 Old State:6-ENGN_StateRunning_StartNewStep New State:ENGN_StateRunning_WaitGoingToSample
2024/10/06 04:28:34.7 Sample96_Q(0, 0, 0)
2024/10/06 04:28:34.7 
2024/10/06 04:28:34.7 START SCAN: 
2024/10/06 04:28:34.7    CycleTime (ms)    = 200
2024/10/06 04:28:34.7    CycleCount        = 25
2024/10/06 04:28:34.7    ScansToAverage    = 20
2024/10/06 04:28:34.7    FinishTime (s)    = 5
2024/10/06 04:28:34.7    Temperature       = 30.0
2024/10/06 04:28:34.7    Lamp Power        = 33
2024/10/06 04:28:34.7    Spec PCB temps    = 42.6, 42.1, 42.4, 42.2, 42.0, 42.2, 41.1, 41.6
2024/10/06 04:28:34.7 
2024/10/06 04:28:34.8 GMC_SetPosZ
2024/10/06 04:28:34.8 Old State:12-ENGN_StateRunning_WaitGoingToSample New State:ENGN_StateRunning_GoingToSample
2024/10/06 04:28:34.8 Temp: 2024/10/06 04:28:34, 30.0000, 30.7000
2024/10/06 04:28:39.2 GMC_ServoHere
2024/10/06 04:28:39.3 GMC_SetPosXY
2024/10/06 04:28:40.3 GMC_SetPosZ
2024/10/06 04:28:43.5 Old State:13-cycle=1, Elapsed Time:    0.0,  Ideal Time:    0.0,  Delay time =   0.00  New State:ENGN_StateRunning_GoingToSampleComplete
2024/10/06 04:28:43.6 Old State:14-ENGN_StateRunning_GoingToSampleComplete New State:ENGN_StateRunning_WaitSampling
2024/10/06 04:28:43.6 Step started at: 04:28:34
2024/10/06 04:28:43.6 XYZ movement time  = 8649 ms + Scan start delay = 8594 ms
2024/10/06 04:28:43.7 Old State:15-ENGN_StateRunning_WaitSampling New State:ENGN_StateRunning_Sampling
2024/10/06 04:28:44.7 Shaker current speed = 990 rpm, set speed = 1000
2024/10/06 04:28:48.3 
2024/10/06 04:28:48.3 STOP SCAN: 
2024/10/06 04:28:48.3    CycleTime (ms)    = 200
2024/10/06 04:28:48.3    CurrentCycle      = 25
2024/10/06 04:28:48.3    RunTime (ms)      = 4958
2024/10/06 04:28:48.3    AverageCycle (ms) = 198.3
2024/10/06 04:28:48.3    Temperature       = 30.0
2024/10/06 04:28:48.3    DATA OVERRUN %    = 0.00
2024/10/06 04:28:48.3    Spec PCB temps    = 42.5, 42.1, 42.4, 42.2, 42.0, 42.2, 41.1, 41.6
2024/10/06 04:28:48.3 
2024/10/06 04:28:48.3 Old State:16-cycle=25, Elapsed Time:    5.0,  Ideal Time:    4.8,  Delay time =   0.04  New State:ENGN_StateRunning_SamplingComplete
2024/10/06 04:28:48.4 Old State:18-ENGN_StateRunning_SamplingComplete New State:ENGN_StateRunning_WaitNewStep
2024/10/06 04:28:48.7 Old State:5-ENGN_StateRunning_WaitNewStep New State:ENGN_StateRunning_StartNewStep
2024/10/06 04:28:48.7 Spectrometer EOS_B0010: AVRG=20.
2024/10/06 04:28:48.7 Spectrometer EOS_B0014: AVRG=20.
2024/10/06 04:28:48.7 Spectrometer EOS_B0011: AVRG=20.
2024/10/06 04:28:48.7 Spectrometer EOS_B0018: AVRG=20.
2024/10/06 04:28:48.7 Spectrometer EOS_B0012: AVRG=20.
2024/10/06 04:28:48.7 Spectrometer EOS_B0017: AVRG=20.
2024/10/06 04:28:48.7 Spectrometer EOS_B0013: AVRG=20.
2024/10/06 04:28:48.7 Spectrometer EOS_B0019: AVRG=20.
2024/10/06 04:28:48.7 StartShaker(1000)
2024/10/06 04:28:48.8 Old State:6-ENGN_StateRunning_StartNewStep New State:ENGN_StateRunning_WaitGoingToSample
2024/10/06 04:28:48.8 Sample96_Q(0, 0, 2)
2024/10/06 04:28:48.8 
2024/10/06 04:28:48.8 START SCAN: 
2024/10/06 04:28:48.8    CycleTime (ms)    = 200
2024/10/06 04:28:48.8    CycleCount        = 600
2024/10/06 04:28:48.8    ScansToAverage    = 20
2024/10/06 04:28:48.8    FinishTime (s)    = 120
2024/10/06 04:28:48.8    Temperature       = 30.0
2024/10/06 04:28:48.8    Lamp Power        = 33
2024/10/06 04:28:48.8    Spec PCB temps    = 42.5, 42.1, 42.4, 42.2, 42.0, 42.3, 41.1, 41.6
2024/10/06 04:28:48.8 
2024/10/06 04:28:48.9 GMC_SetPosZ
2024/10/06 04:28:48.9 Old State:12-ENGN_StateRunning_WaitGoingToSample New State:ENGN_StateRunning_GoingToSample
2024/10/06 04:28:48.9 Temp: 2024/10/06 04:28:48, 30.0000, 30.6000
2024/10/06 04:28:51.8 GMC_ServoHere
2024/10/06 04:28:52.0 GMC_SetPosXY
2024/10/06 04:28:52.4 GMC_SetPosZ
2024/10/06 04:28:56.1 Old State:13-cycle=1, Elapsed Time:    0.0,  Ideal Time:    0.0,  Delay time =   0.00  New State:ENGN_StateRunning_GoingToSampleComplete
2024/10/06 04:28:56.2 Old State:14-ENGN_StateRunning_GoingToSampleComplete New State:ENGN_StateRunning_WaitSampling
2024/10/06 04:28:56.2 Step started at: 04:28:48
2024/10/06 04:28:56.2 XYZ movement time  = 7161 ms + Scan start delay = 7101 ms
2024/10/06 04:28:56.3 Old State:15-ENGN_StateRunning_WaitSampling New State:ENGN_StateRunning_Sampling
2024/10/06 04:28:58.8 Shaker current speed = 988 rpm, set speed = 1000
2024/10/06 04:29:17.1 
2024/10/06 04:29:17.1 STOP SCAN: 
2024/10/06 04:29:17.1    CycleTime (ms)    = 200
2024/10/06 04:29:17.1    CurrentCycle      = 106
2024/10/06 04:29:17.1    RunTime (ms)      = 21157
2024/10/06 04:29:17.1    AverageCycle (ms) = 199.6
2024/10/06 04:29:17.1    Temperature       = 30.0
2024/10/06 04:29:17.1    DATA OVERRUN %    = 0.00
2024/10/06 04:29:17.1    Spec PCB temps    = 42.6, 42.1, 42.4, 42.2, 42.0, 42.3, 41.1, 41.6
2024/10/06 04:29:17.1 
2024/10/06 04:29:17.1 Old State:16-cycle=106, Elapsed Time:   21.2,  Ideal Time:   21.0,  Delay time =   0.04  New State:ENGN_StateRunning_SamplingSkipped
2024/10/06 04:29:17.2 Old State:17-ENGN_StateRunning_SamplingSkipped New State:ENGN_StateRunning_WaitEjecting
2024/10/06 04:29:17.2 EJECT: To Tray, position=3,0
2024/10/06 04:29:17.2    EjectOffset = 10.0
2024/10/06 04:29:17.3 GMC_SetPosZ
2024/10/06 04:29:17.3 Old State:19-ENGN_StateRunning_WaitEjecting New State:ENGN_StateRunning_Ejecting
2024/10/06 04:29:20.8 GMC_ServoHere
2024/10/06 04:29:20.9 GMC_SetPosXY
2024/10/06 04:29:23.1 GMC_SetPosZ
2024/10/06 04:29:27.2 GMC_Eject
2024/10/06 04:29:27.2 EjectDone => EjectEject
2024/10/06 04:29:27.2 SetEjectorPosn(0)
2024/10/06 04:29:30.4 GMC_HomeZ
2024/10/06 04:29:30.4 HomeDevice[0005]
2024/10/06 04:29:36.0 GMC_SetPosZ
2024/10/06 04:29:36.3 GMC_ServoHere
2024/10/06 04:29:36.5 GMC_SetPosZ
2024/10/06 04:29:36.7 GMC_ServoHere
2024/10/06 04:29:36.8 GMC_SetPosXY
2024/10/06 04:29:39.1 GMC_SetPosZ
2024/10/06 04:29:39.4 Old State:20-ENGN_StateRunning_Ejecting New State:ENGN_StateRunning_EjectingComplete
2024/10/06 04:29:39.5 Old State:21-ENGN_StateRunning_EjectingComplete New State:ENGN_StateRunning_Finished
2024/10/06 04:29:39.5 StopShaker
2024/10/06 04:29:39.7 Old State:22-ENGN_StateRunning_Finished New State:ENGN_State_SystemReady
2024/10/06 04:29:39.9 Temp: 2024/10/06 04:29:39, 30.0000, 30.7000
2024/10/06 04:29:39.9 Temperature monitor DISABLE
2024/10/06 04:29:39.9 
2024/10/06 04:29:39.9 ASSAY SUMMARY:
2024/10/06 04:29:39.9 ==============
2024/10/06 04:29:39.9   Step #   Duration   Cycles  Overrun %
2024/10/06 04:29:39.9        1      99     497    0.00
2024/10/06 04:29:39.9        2     405    2027    0.00
2024/10/06 04:29:39.9        3     179     900    0.00
2024/10/06 04:29:39.9        4     453    2268    0.00
2024/10/06 04:29:39.9        5     599    3000    0.00
2024/10/06 04:29:39.9        6       4      25    0.00
2024/10/06 04:29:39.9        7       4      25    0.00
2024/10/06 04:29:39.9        8       4      25    0.00
2024/10/06 04:29:39.9        9       4      25    0.00
2024/10/06 04:29:39.9       10       4      25    0.00
2024/10/06 04:29:39.9       11       4      25    0.00
2024/10/06 04:29:39.9       12      21     106    0.00
2024/10/06 04:29:39.9 -------------------------------------------
2024/10/06 04:29:39.9    Total    1789    8948    0.00
2024/10/06 04:29:39.9 Temperature monitor DISABLE
2024/10/06 04:29:40.0 DFIO: Start writing C:\DATA\wangT\mcb2-s\Experiment_8\241006_001.frd
2024/10/06 04:29:40.0 DFIO: Finished writing C:\DATA\wangT\mcb2-s\Experiment_8\241006_001.frd
2024/10/06 04:29:40.0 DFIO: Start writing C:\DATA\wangT\mcb2-s\Experiment_8\241006_002.frd
2024/10/06 04:29:40.0 DFIO: Finished writing C:\DATA\wangT\mcb2-s\Experiment_8\241006_002.frd
2024/10/06 04:29:40.0 DFIO: Start writing C:\DATA\wangT\mcb2-s\Experiment_8\241006_003.frd
2024/10/06 04:29:40.0 DFIO: Finished writing C:\DATA\wangT\mcb2-s\Experiment_8\241006_003.frd
2024/10/06 04:29:40.0 DFIO: Start writing C:\DATA\wangT\mcb2-s\Experiment_8\241006_004.frd
2024/10/06 04:29:40.0 DFIO: Finished writing C:\DATA\wangT\mcb2-s\Experiment_8\241006_004.frd
2024/10/06 04:29:40.0 DFIO: Start writing C:\DATA\wangT\mcb2-s\Experiment_8\241006_005.frd
2024/10/06 04:29:40.0 DFIO: Finished writing C:\DATA\wangT\mcb2-s\Experiment_8\241006_005.frd
2024/10/06 04:29:40.0 DFIO: Start writing C:\DATA\wangT\mcb2-s\Experiment_8\241006_006.frd
2024/10/06 04:29:40.1 DFIO: Finished writing C:\DATA\wangT\mcb2-s\Experiment_8\241006_006.frd
2024/10/06 04:29:40.1 DFIO: Start writing C:\DATA\wangT\mcb2-s\Experiment_8\241006_007.frd
2024/10/06 04:29:40.1 DFIO: Finished writing C:\DATA\wangT\mcb2-s\Experiment_8\241006_007.frd
2024/10/06 04:29:40.1 DFIO: Start writing C:\DATA\wangT\mcb2-s\Experiment_8\241006_008.frd
2024/10/06 04:29:40.1 DFIO: Finished writing C:\DATA\wangT\mcb2-s\Experiment_8\241006_008.frd
2024/10/06 04:29:40.1 DFIO: Finished writing C:\DATA\wangT\mcb2-s\Experiment_8\241006_Manifest.fmx
2024/10/06 04:33:32.6 <I Name="ExperimentName" O="Experiment_1" N="Experiment_8" />
2024/10/06 04:33:32.6 <I Name="PresentWhenDone" O="TRUE" N="FALSE" />
2024/10/06 04:33:32.6 Sensor tray definitions were changed
2024/10/06 04:33:32.6 Sample plate definitions were changed
2024/10/06 04:33:32.6 Assay params step 1: Name Sensor Check to Baseline2, Time 30 to 120
2024/10/06 04:33:32.6 Assay params step 2: Time 600 to 1200
2024/10/06 04:33:32.6 Assay params step 4: Time 300 to 1100
2024/10/06 04:33:32.6 Assay params step 5: Time 300 to 600
2024/10/06 04:33:32.6 Assay params params 6 added: Type Regeneration, Name Regeneration, Time 5, Shake speed 1000, Regen cycles 3
2024/10/06 04:33:32.6 Assay steps step 1: Name Sensor Check to Baseline2
2024/10/06 04:33:32.6 Assay steps step 2: Sample A2 to A8
2024/10/06 04:33:32.6 Assay steps step 4: Sample A4 to A11
2024/10/06 04:33:32.6 Assay steps step 6: Assay 2 to 1, Name Sensor Check to Regeneration, Sample A1 to A6
2024/10/06 04:33:32.6 Assay steps step 7: Assay 2 to 1, Name Loading to Baseline, Sample A2 to A3
2024/10/06 04:33:32.6 3 Assay steps steps were deleted
2024/10/06 04:33:32.7 SetHeaterTemperature 30.0
2024/10/06 04:33:32.7 Temperature monitor ENABLE
2024/10/06 04:33:32.7 Set Heater[65535] @ 30.000000[C]
2024/10/06 04:33:32.8 Temperature monitor ENABLE
2024/10/06 04:33:32.8 Temp: 2024/10/06 04:33:32, 27.2000, 30.8000
2024/10/06 04:33:32.8 bShakeWhileWaiting=1, nShakerRPM=1000
2024/10/06 04:33:32.8 DELAYED START: Waiting for 600 s
2024/10/06 04:33:32.9 GMC_SetPosZ
2024/10/06 04:33:32.9 Old State:4-ENGN_State_SystemReady New State:ENGN_State_ControllerBusy
2024/10/06 04:33:33.1 GMC_ServoHere
2024/10/06 04:33:33.3 GMC_SetPosXY
2024/10/06 04:33:33.5 GMC_SetPosZ
2024/10/06 04:33:33.8 Old State:29-ENGN_State_ControllerBusy New State:ENGN_State_ControllerDone
2024/10/06 04:33:33.8 StartShaker(1000)
2024/10/06 04:33:33.9 Old State:30-ENGN_State_ControllerDone New State:ENGN_State_SystemReady
2024/10/06 04:33:37.5 Spectrometer EOS_B0010: AVRG=20.
2024/10/06 04:33:37.5 Spectrometer EOS_B0014: AVRG=20.
2024/10/06 04:33:37.5 Spectrometer EOS_B0011: AVRG=20.
2024/10/06 04:33:37.5 Spectrometer EOS_B0018: AVRG=20.
2024/10/06 04:33:37.5 Spectrometer EOS_B0012: AVRG=20.
2024/10/06 04:33:37.5 Spectrometer EOS_B0017: AVRG=20.
2024/10/06 04:33:37.5 Spectrometer EOS_B0013: AVRG=20.
2024/10/06 04:33:37.5 Spectrometer EOS_B0019: AVRG=20.
2024/10/06 04:33:37.5 Starting new assay
2024/10/06 04:33:37.8 Plate 1 temperature = 28 C
2024/10/06 04:33:37.8 Old State:4-ENGN_State_SystemReady New State:ENGN_StateRunning_StartNewStep
2024/10/06 04:33:37.8 Spectrometer EOS_B0010: AVRG=20.
2024/10/06 04:33:37.8 Spectrometer EOS_B0014: AVRG=20.
2024/10/06 04:33:37.8 Spectrometer EOS_B0011: AVRG=20.
2024/10/06 04:33:37.8 Spectrometer EOS_B0018: AVRG=20.
2024/10/06 04:33:37.8 Spectrometer EOS_B0012: AVRG=20.
2024/10/06 04:33:37.8 Spectrometer EOS_B0017: AVRG=20.
2024/10/06 04:33:37.8 Spectrometer EOS_B0013: AVRG=20.
2024/10/06 04:33:37.8 Spectrometer EOS_B0019: AVRG=20.
2024/10/06 04:33:37.9 Old State:6-ENGN_StateRunning_StartNewStep New State:ENGN_StateRunning_WaitPickingSensors
2024/10/06 04:33:37.9 Pick(0, 3)
2024/10/06 04:33:38.0 GMC_SetPosZ
2024/10/06 04:33:38.0 Old State:7-ENGN_StateRunning_WaitPickingSensors New State:ENGN_StateRunning_PickingSensors
2024/10/06 04:33:38.0 Temp: 2024/10/06 04:33:38, 28.4000, 30.7000
2024/10/06 04:33:38.2 GMC_ServoHere
2024/10/06 04:33:38.4 GMC_SetPosXY
2024/10/06 04:33:40.6 GMC_SetPosZ
2024/10/06 04:33:46.0 GMC_SetPosZ
2024/10/06 04:33:46.5 Old State:8-ENGN_StateRunning_PickingSensors New State:ENGN_StateRunning_CheckingSensors
2024/10/06 04:33:46.5 Spectrometer EOS_B0010: AVRG=20.
2024/10/06 04:33:46.5 Spectrometer EOS_B0014: AVRG=20.
2024/10/06 04:33:46.5 Spectrometer EOS_B0011: AVRG=20.
2024/10/06 04:33:46.5 Spectrometer EOS_B0018: AVRG=20.
2024/10/06 04:33:46.5 Spectrometer EOS_B0012: AVRG=20.
2024/10/06 04:33:46.5 Spectrometer EOS_B0017: AVRG=20.
2024/10/06 04:33:46.5 Spectrometer EOS_B0013: AVRG=20.
2024/10/06 04:33:46.5 Spectrometer EOS_B0019: AVRG=20.
2024/10/06 04:33:46.6 
2024/10/06 04:33:46.6 Detect Sensors
2024/10/06 04:33:46.6 ==============
2024/10/06 04:33:46.6 1	YES		0.0	6726.3
2024/10/06 04:33:46.6 2	YES		0.0	7772.4
2024/10/06 04:33:46.6 3	YES		0.0	6952.5
2024/10/06 04:33:46.6 4	YES		0.0	6871.7
2024/10/06 04:33:46.6 5	YES		0.0	6007.7
2024/10/06 04:33:46.6 6	YES		0.0	5732.6
2024/10/06 04:33:46.6 7	YES		0.0	6984.9
2024/10/06 04:33:46.6 8	YES		0.0	5778.4
2024/10/06 04:33:46.6 
2024/10/06 04:33:46.6 Spectrometer EOS_B0010: AVRG=20.
2024/10/06 04:33:46.6 Spectrometer EOS_B0014: AVRG=20.
2024/10/06 04:33:46.6 Spectrometer EOS_B0011: AVRG=20.
2024/10/06 04:33:46.6 Spectrometer EOS_B0018: AVRG=20.
2024/10/06 04:33:46.6 Spectrometer EOS_B0012: AVRG=20.
2024/10/06 04:33:46.6 Spectrometer EOS_B0017: AVRG=20.
2024/10/06 04:33:46.6 Spectrometer EOS_B0013: AVRG=20.
2024/10/06 04:33:46.6 Spectrometer EOS_B0019: AVRG=20.
2024/10/06 04:33:46.6 Spectrometer EOS_B0010: AVRG=20.
2024/10/06 04:33:46.6 Spectrometer EOS_B0014: AVRG=20.
2024/10/06 04:33:46.6 Spectrometer EOS_B0011: AVRG=20.
2024/10/06 04:33:46.6 Spectrometer EOS_B0018: AVRG=20.
2024/10/06 04:33:46.6 Spectrometer EOS_B0012: AVRG=20.
2024/10/06 04:33:46.6 Spectrometer EOS_B0017: AVRG=20.
2024/10/06 04:33:46.6 Spectrometer EOS_B0013: AVRG=20.
2024/10/06 04:33:46.6 Spectrometer EOS_B0019: AVRG=20.
2024/10/06 04:33:46.8 CH1: Correction Factor = 1.88105
2024/10/06 04:33:46.8 Spectrometer EOS_B0010: AVRG=20.
2024/10/06 04:33:46.8 CH2: Correction Factor = 1.72478
2024/10/06 04:33:46.8 Spectrometer EOS_B0014: AVRG=20.
2024/10/06 04:33:46.8 CH3: Correction Factor = 1.80269
2024/10/06 04:33:46.8 Spectrometer EOS_B0011: AVRG=20.
2024/10/06 04:33:46.8 CH4: Correction Factor = 1.86693
2024/10/06 04:33:46.8 Spectrometer EOS_B0018: AVRG=20.
2024/10/06 04:33:46.8 CH5: Correction Factor = 2.16295
2024/10/06 04:33:46.8 Spectrometer EOS_B0012: AVRG=20.
2024/10/06 04:33:46.8 CH6: Correction Factor = 2.20709
2024/10/06 04:33:46.8 Spectrometer EOS_B0017: AVRG=20.
2024/10/06 04:33:46.8 CH7: Correction Factor = 1.80637
2024/10/06 04:33:46.8 Spectrometer EOS_B0013: AVRG=20.
2024/10/06 04:33:46.8 CH8: Correction Factor = 2.14192
2024/10/06 04:33:46.8 Spectrometer EOS_B0019: AVRG=20.
2024/10/06 04:33:47.0 CH1: Correction Factor = 1.0996
2024/10/06 04:33:47.0 Spectrometer EOS_B0010: AVRG=20.
2024/10/06 04:33:47.0 CH2: Correction Factor = 1.0851
2024/10/06 04:33:47.0 Spectrometer EOS_B0014: AVRG=20.
2024/10/06 04:33:47.0 CH3: Correction Factor = 1.09411
2024/10/06 04:33:47.0 Spectrometer EOS_B0011: AVRG=20.
2024/10/06 04:33:47.0 CH4: Correction Factor = 1.09712
2024/10/06 04:33:47.0 Spectrometer EOS_B0018: AVRG=20.
2024/10/06 04:33:47.0 CH5: Correction Factor = 1.11905
2024/10/06 04:33:47.0 Spectrometer EOS_B0012: AVRG=20.
2024/10/06 04:33:47.0 CH6: Correction Factor = 1.11562
2024/10/06 04:33:47.0 Spectrometer EOS_B0017: AVRG=20.
2024/10/06 04:33:47.0 CH7: Correction Factor = 1.09031
2024/10/06 04:33:47.0 Spectrometer EOS_B0013: AVRG=20.
2024/10/06 04:33:47.0 CH8: Correction Factor = 1.11636
2024/10/06 04:33:47.0 Spectrometer EOS_B0019: AVRG=20.
2024/10/06 04:33:47.1 CH1: Correction Factor = 1.01745
2024/10/06 04:33:47.1 Spectrometer EOS_B0010: AVRG=20.
2024/10/06 04:33:47.1 CH2: Correction Factor = 1.01934
2024/10/06 04:33:47.1 Spectrometer EOS_B0014: AVRG=20.
2024/10/06 04:33:47.1 CH3: Correction Factor = 1.01768
2024/10/06 04:33:47.1 Spectrometer EOS_B0011: AVRG=20.
2024/10/06 04:33:47.1 CH4: Correction Factor = 1.01881
2024/10/06 04:33:47.1 Spectrometer EOS_B0018: AVRG=20.
2024/10/06 04:33:47.1 CH5: Correction Factor = 1.0209
2024/10/06 04:33:47.1 Spectrometer EOS_B0012: AVRG=20.
2024/10/06 04:33:47.1 CH6: Correction Factor = 1.02293
2024/10/06 04:33:47.1 Spectrometer EOS_B0017: AVRG=20.
2024/10/06 04:33:47.1 CH7: Correction Factor = 1.01859
2024/10/06 04:33:47.1 Spectrometer EOS_B0013: AVRG=20.
2024/10/06 04:33:47.1 CH8: Correction Factor = 1.02037
2024/10/06 04:33:47.1 Spectrometer EOS_B0019: AVRG=20.
2024/10/06 04:33:47.3 CH1: Correction Factor = 1.0023
2024/10/06 04:33:47.3 Spectrometer EOS_B0010: AVRG=20.
2024/10/06 04:33:47.3 CH2: Correction Factor = 1.0025
2024/10/06 04:33:47.3 Spectrometer EOS_B0014: AVRG=20.
2024/10/06 04:33:47.3 CH3: Correction Factor = 1.00163
2024/10/06 04:33:47.3 Spectrometer EOS_B0011: AVRG=20.
2024/10/06 04:33:47.3 CH4: Correction Factor = 1.00326
2024/10/06 04:33:47.3 Spectrometer EOS_B0018: AVRG=20.
2024/10/06 04:33:47.3 CH5: Correction Factor = 1.00439
2024/10/06 04:33:47.3 Spectrometer EOS_B0012: AVRG=20.
2024/10/06 04:33:47.3 CH6: Correction Factor = 1.00318
2024/10/06 04:33:47.3 Spectrometer EOS_B0017: AVRG=20.
2024/10/06 04:33:47.3 CH7: Correction Factor = 1.00263
2024/10/06 04:33:47.3 Spectrometer EOS_B0013: AVRG=20.
2024/10/06 04:33:47.3 CH8: Correction Factor = 1.00376
2024/10/06 04:33:47.3 Spectrometer EOS_B0019: AVRG=20.
2024/10/06 04:33:47.5 CH1: Correction Factor = 1.00237
2024/10/06 04:33:47.5 Spectrometer EOS_B0010: AVRG=20.
2024/10/06 04:33:47.5 CH2: Correction Factor = 1.00234
2024/10/06 04:33:47.5 Spectrometer EOS_B0014: AVRG=20.
2024/10/06 04:33:47.5 CH3: Correction Factor = 1.0017
2024/10/06 04:33:47.5 Spectrometer EOS_B0011: AVRG=20.
2024/10/06 04:33:47.5 CH4: Correction Factor = 1.00351
2024/10/06 04:33:47.5 Spectrometer EOS_B0018: AVRG=20.
2024/10/06 04:33:47.5 CH5: Correction Factor = 1.00121
2024/10/06 04:33:47.5 Spectrometer EOS_B0012: AVRG=20.
2024/10/06 04:33:47.5 CH6: Correction Factor = 1.00012
2024/10/06 04:33:47.5 Spectrometer EOS_B0017: AVRG=20.
2024/10/06 04:33:47.5 CH7: Correction Factor = 1.00264
2024/10/06 04:33:47.5 Spectrometer EOS_B0013: AVRG=20.
2024/10/06 04:33:47.5 CH8: Correction Factor = 1.00051
2024/10/06 04:33:47.5 Spectrometer EOS_B0019: AVRG=20.
2024/10/06 04:33:47.6 CH1: Correction Factor = 1.00232
2024/10/06 04:33:47.6 Spectrometer EOS_B0010: AVRG=20.
2024/10/06 04:33:47.6 CH2: Correction Factor = 0.998299
2024/10/06 04:33:47.6 Spectrometer EOS_B0014: AVRG=20.
2024/10/06 04:33:47.6 CH3: Correction Factor = 1.00157
2024/10/06 04:33:47.6 Spectrometer EOS_B0011: AVRG=20.
2024/10/06 04:33:47.6 CH4: Correction Factor = 0.999603
2024/10/06 04:33:47.6 Spectrometer EOS_B0018: AVRG=20.
2024/10/06 04:33:47.6 CH5: Correction Factor = 0.998099
2024/10/06 04:33:47.6 Spectrometer EOS_B0012: AVRG=20.
2024/10/06 04:33:47.6 CH6: Correction Factor = 1.00014
2024/10/06 04:33:47.6 Spectrometer EOS_B0017: AVRG=20.
2024/10/06 04:33:47.6 CH7: Correction Factor = 0.998811
2024/10/06 04:33:47.6 Spectrometer EOS_B0013: AVRG=20.
2024/10/06 04:33:47.6 CH8: Correction Factor = 1.00035
2024/10/06 04:33:47.6 Spectrometer EOS_B0019: AVRG=20.
2024/10/06 04:33:47.6 Sensor 1: Integration Time = 2.12 ms
2024/10/06 04:33:47.6 Sensor 2: Integration Time = 1.91 ms
2024/10/06 04:33:47.6 Sensor 3: Integration Time = 2.02 ms
2024/10/06 04:33:47.6 Sensor 4: Integration Time = 2.10 ms
2024/10/06 04:33:47.6 Sensor 5: Integration Time = 2.48 ms
2024/10/06 04:33:47.6 Sensor 6: Integration Time = 2.53 ms
2024/10/06 04:33:47.6 Sensor 7: Integration Time = 2.01 ms
2024/10/06 04:33:47.6 Sensor 8: Integration Time = 2.45 ms
2024/10/06 04:33:47.6 WaitControllerIdle(30000)
2024/10/06 04:33:47.7 GMC_HomeZ
2024/10/06 04:33:47.7 HomeDevice[0005]
2024/10/06 04:33:54.5 GMC_SetPosZ
2024/10/06 04:33:54.9 GMC_ServoHere
2024/10/06 04:33:55.2 Old State:9-ENGN_StateRunning_CheckingSensors New State:ENGN_StateRunning_PickingSensorsComplete
2024/10/06 04:33:55.2 StartShaker(1000)
2024/10/06 04:33:55.2 Integration Time: 2.12,1.91,2.02,2.10,2.48,2.53,2.01,2.45,
2024/10/06 04:33:55.3 Old State:10-ENGN_StateRunning_PickingSensorsComplete New State:ENGN_StateRunning_WaitGoingToSample
2024/10/06 04:33:55.3 Sample96_Q(0, 0, 0)
2024/10/06 04:33:55.3 
2024/10/06 04:33:55.3 START SCAN: 
2024/10/06 04:33:55.3    CycleTime (ms)    = 200
2024/10/06 04:33:55.3    CycleCount        = 600
2024/10/06 04:33:55.3    ScansToAverage    = 20
2024/10/06 04:33:55.3    FinishTime (s)    = 120
2024/10/06 04:33:55.3    Temperature       = 29.8
2024/10/06 04:33:55.3    Lamp Power        = 33
2024/10/06 04:33:55.3    Spec PCB temps    = 42.5, 42.1, 42.4, 42.2, 42.0, 42.3, 41.1, 41.6
2024/10/06 04:33:55.3 
2024/10/06 04:33:55.4 GMC_SetPosZ
2024/10/06 04:33:55.4 Old State:12-ENGN_StateRunning_WaitGoingToSample New State:ENGN_StateRunning_GoingToSample
2024/10/06 04:33:55.4 Plate 1 temperature = 30 C
2024/10/06 04:33:55.4 Pickups: 135, Warn: 90, Error: 100
2024/10/06 04:33:55.5 GMC_ServoHere
2024/10/06 04:33:55.7 GMC_SetPosXY
2024/10/06 04:33:57.9 GMC_SetPosZ
2024/10/06 04:34:01.0 Old State:13-ENGN_StateRunning_GoingToSample New State:ENGN_StateRunning_GoingToSampleComplete
2024/10/06 04:34:01.1 Old State:14-cycle=1, Elapsed Time:    0.0,  Ideal Time:    0.0,  Delay time =   0.00  New State:ENGN_StateRunning_WaitSampling
2024/10/06 04:34:01.1 Step started at: 04:33:55
2024/10/06 04:34:01.1 XYZ movement time  = 5636 ms + Scan start delay = 5610 ms
2024/10/06 04:34:01.2 Old State:15-ENGN_StateRunning_WaitSampling New State:ENGN_StateRunning_Sampling
2024/10/06 04:34:05.2 Shaker current speed = 991 rpm, set speed = 1000
2024/10/06 04:34:38.0 Temp: 2024/10/06 04:34:38, 30.0000, 30.7000
2024/10/06 04:35:38.2 Temp: 2024/10/06 04:35:38, 30.1000, 30.7000
2024/10/06 04:36:00.9 
2024/10/06 04:36:00.9 STOP SCAN: 
2024/10/06 04:36:00.9    CycleTime (ms)    = 200
2024/10/06 04:36:00.9    CurrentCycle      = 600
2024/10/06 04:36:00.9    RunTime (ms)      = 119958
2024/10/06 04:36:00.9    AverageCycle (ms) = 199.9
2024/10/06 04:36:00.9    Temperature       = 30.1
2024/10/06 04:36:00.9    DATA OVERRUN %    = 0.00
2024/10/06 04:36:00.9    Spec PCB temps    = 42.5, 42.1, 42.4, 42.2, 42.0, 42.3, 41.1, 41.6
2024/10/06 04:36:00.9 
2024/10/06 04:36:00.9 Old State:16-cycle=600, Elapsed Time:  120.0,  Ideal Time:  119.8,  Delay time =   0.04  New State:ENGN_StateRunning_SamplingComplete
2024/10/06 04:36:01.0 Old State:18-ENGN_StateRunning_SamplingComplete New State:ENGN_StateRunning_WaitNewStep
2024/10/06 04:36:01.2 Old State:5-ENGN_StateRunning_WaitNewStep New State:ENGN_StateRunning_StartNewStep
2024/10/06 04:36:01.3 Spectrometer EOS_B0010: AVRG=20.
2024/10/06 04:36:01.3 Spectrometer EOS_B0014: AVRG=20.
2024/10/06 04:36:01.3 Spectrometer EOS_B0011: AVRG=20.
2024/10/06 04:36:01.3 Spectrometer EOS_B0018: AVRG=20.
2024/10/06 04:36:01.3 Spectrometer EOS_B0012: AVRG=20.
2024/10/06 04:36:01.3 Spectrometer EOS_B0017: AVRG=20.
2024/10/06 04:36:01.3 Spectrometer EOS_B0013: AVRG=20.
2024/10/06 04:36:01.3 Spectrometer EOS_B0019: AVRG=20.
2024/10/06 04:36:01.3 StartShaker(1000)
2024/10/06 04:36:01.4 Old State:6-ENGN_StateRunning_StartNewStep New State:ENGN_StateRunning_WaitGoingToSample
2024/10/06 04:36:01.4 Sample96_Q(0, 0, 7)
2024/10/06 04:36:01.4 
2024/10/06 04:36:01.4 START SCAN: 
2024/10/06 04:36:01.4    CycleTime (ms)    = 200
2024/10/06 04:36:01.4    CycleCount        = 6000
2024/10/06 04:36:01.4    ScansToAverage    = 20
2024/10/06 04:36:01.4    FinishTime (s)    = 1200
2024/10/06 04:36:01.4    Temperature       = 30.0
2024/10/06 04:36:01.4    Lamp Power        = 33
2024/10/06 04:36:01.4    Spec PCB temps    = 42.5, 42.1, 42.4, 42.2, 42.0, 42.2, 41.1, 41.6
2024/10/06 04:36:01.4 
2024/10/06 04:36:01.4 GMC_SetPosZ
2024/10/06 04:36:01.5 Old State:12-ENGN_StateRunning_WaitGoingToSample New State:ENGN_StateRunning_GoingToSample
2024/10/06 04:36:01.6 Temp: 2024/10/06 04:36:01, 30.0000, 30.6000
2024/10/06 04:36:04.3 GMC_ServoHere
2024/10/06 04:36:04.5 GMC_SetPosXY
2024/10/06 04:36:05.7 GMC_SetPosZ
2024/10/06 04:36:10.8 Old State:13-ENGN_StateRunning_GoingToSample New State:ENGN_StateRunning_GoingToSampleComplete
2024/10/06 04:36:10.9 Old State:14-cycle=1, Elapsed Time:    0.0,  Ideal Time:    0.0,  Delay time =   0.00  New State:ENGN_StateRunning_WaitSampling
2024/10/06 04:36:10.9 Step started at: 04:36:01
2024/10/06 04:36:10.9 XYZ movement time  = 9343 ms + Scan start delay = 9338 ms
2024/10/06 04:36:11.0 Old State:15-ENGN_StateRunning_WaitSampling New State:ENGN_StateRunning_Sampling
2024/10/06 04:36:11.3 Shaker current speed = 989 rpm, set speed = 1000
2024/10/06 04:37:01.7 Temp: 2024/10/06 04:37:01, 30.1000, 30.6000
2024/10/06 04:38:01.9 Temp: 2024/10/06 04:38:01, 30.0000, 30.5000
2024/10/06 04:38:37.3 Terminated by user
2024/10/06 04:38:37.3 StopDevice[0006]
2024/10/06 04:38:37.3 StopShaker
2024/10/06 04:38:37.3 
2024/10/06 04:38:37.3 STOP SCAN: 
2024/10/06 04:38:37.3    CycleTime (ms)    = 200
2024/10/06 04:38:37.3    CurrentCycle      = 733
2024/10/06 04:38:37.3    RunTime (ms)      = 146600
2024/10/06 04:38:37.3    AverageCycle (ms) = 200.0
2024/10/06 04:38:37.3    Temperature       = 30.0
2024/10/06 04:38:37.3    DATA OVERRUN %    = 0.00
2024/10/06 04:38:37.3    Spec PCB temps    = 42.6, 42.1, 42.4, 42.2, 42.0, 42.3, 41.1, 41.5
2024/10/06 04:38:37.3 
2024/10/06 04:38:37.3 Assay aborted
2024/10/06 04:38:37.3 Temperature monitor DISABLE
2024/10/06 04:38:37.3 
2024/10/06 04:38:37.3 ASSAY SUMMARY:
2024/10/06 04:38:37.3 ==============
2024/10/06 04:38:37.3   Step #   Duration   Cycles  Overrun %
2024/10/06 04:38:37.3        1     119     600    0.00
2024/10/06 04:38:37.3        2     146     733    0.00
2024/10/06 04:38:37.3 -------------------------------------------
2024/10/06 04:38:37.3    Total     266    1333    0.00
2024/10/06 04:38:37.3 Temperature monitor DISABLE
2024/10/06 04:38:37.4 Old State:16-cycle=733, Elapsed Time:  146.6,  Ideal Time:  146.6,  Delay time =   0.04  New State:ENGN_State_AssayAborting
2024/10/06 04:38:37.4 StopShaker
2024/10/06 04:38:37.4 EJECT: To Tray, position=3,0
2024/10/06 04:38:37.4    EjectOffset = 10.0
2024/10/06 04:38:37.4 GMC_SetPosZ
2024/10/06 04:38:37.6 DFIO: Start writing C:\DATA\wangT\mcb2-h7\Experiment_8\241006_001.frd
2024/10/06 04:38:37.6 DFIO: Finished writing C:\DATA\wangT\mcb2-h7\Experiment_8\241006_001.frd
2024/10/06 04:38:37.6 DFIO: Start writing C:\DATA\wangT\mcb2-h7\Experiment_8\241006_002.frd
2024/10/06 04:38:37.6 DFIO: Finished writing C:\DATA\wangT\mcb2-h7\Experiment_8\241006_002.frd
2024/10/06 04:38:37.6 DFIO: Start writing C:\DATA\wangT\mcb2-h7\Experiment_8\241006_003.frd
2024/10/06 04:38:37.6 DFIO: Finished writing C:\DATA\wangT\mcb2-h7\Experiment_8\241006_003.frd
2024/10/06 04:38:37.6 DFIO: Start writing C:\DATA\wangT\mcb2-h7\Experiment_8\241006_004.frd
2024/10/06 04:38:37.6 DFIO: Finished writing C:\DATA\wangT\mcb2-h7\Experiment_8\241006_004.frd
2024/10/06 04:38:37.6 DFIO: Start writing C:\DATA\wangT\mcb2-h7\Experiment_8\241006_005.frd
2024/10/06 04:38:37.6 DFIO: Finished writing C:\DATA\wangT\mcb2-h7\Experiment_8\241006_005.frd
2024/10/06 04:38:37.6 DFIO: Start writing C:\DATA\wangT\mcb2-h7\Experiment_8\241006_006.frd
2024/10/06 04:38:37.6 DFIO: Finished writing C:\DATA\wangT\mcb2-h7\Experiment_8\241006_006.frd
2024/10/06 04:38:37.6 DFIO: Start writing C:\DATA\wangT\mcb2-h7\Experiment_8\241006_007.frd
2024/10/06 04:38:37.6 DFIO: Finished writing C:\DATA\wangT\mcb2-h7\Experiment_8\241006_007.frd
2024/10/06 04:38:37.6 DFIO: Start writing C:\DATA\wangT\mcb2-h7\Experiment_8\241006_008.frd
2024/10/06 04:38:37.6 DFIO: Finished writing C:\DATA\wangT\mcb2-h7\Experiment_8\241006_008.frd
2024/10/06 04:38:37.6 DFIO: Finished writing C:\DATA\wangT\mcb2-h7\Experiment_8\241006_Manifest.fmx
2024/10/06 04:38:42.3 GMC_ServoHere
2024/10/06 04:38:42.5 GMC_SetPosXY
2024/10/06 04:38:44.7 GMC_SetPosZ
2024/10/06 04:38:48.8 GMC_Eject
2024/10/06 04:38:48.8 EjectDone => EjectEject
2024/10/06 04:38:48.8 SetEjectorPosn(0)
2024/10/06 04:38:51.9 GMC_HomeZ
2024/10/06 04:38:51.9 HomeDevice[0005]
2024/10/06 04:38:57.4 GMC_SetPosZ
2024/10/06 04:38:57.8 GMC_ServoHere
2024/10/06 04:38:57.9 GMC_SetPosZ
2024/10/06 04:38:58.1 GMC_ServoHere
2024/10/06 04:38:58.3 GMC_SetPosXY
2024/10/06 04:39:00.5 GMC_SetPosZ
2024/10/06 04:39:00.8 Old State:26-ENGN_State_AssayAborting New State:ENGN_State_AssayAborted
2024/10/06 04:39:00.8 StopShaker
2024/10/06 04:39:01.2 
2024/10/06 04:39:01.2 
2024/10/06 04:39:01.2 ** Initializing Instrument **
2024/10/06 04:39:01.3 Old State:27-ENGN_State_AssayAborted New State:ENGN_State_WaitInitialize
2024/10/06 04:39:01.3 StopDevice[0006]
2024/10/06 04:39:01.6 Opening instrument: Octet RED96e
2024/10/06 04:39:03.8 ReadInfo()
2024/10/06 04:39:04.3 Serial = FB-90287
2024/10/06 04:39:04.3 GALIL: XY steps/mm = 251.969, Z steps/mm = 1259.84
2024/10/06 04:39:05.1 GetSamplePos1_1 = (4.2696,-107.334,-21.645)
2024/10/06 04:39:05.1 GetSamplePos1_9 = (4.2696,-37.2659,-39.1223)
2024/10/06 04:39:05.1 m_dPickRowSpacingMM = 9
2024/10/06 04:39:05.1 m_dPickColSpacingMM = -9
2024/10/06 04:39:05.1 m_ySample1RowSpacingMM = 8.75846
2024/10/06 04:39:05.1 m_zSample1RowSpacingMM = -2.18466
2024/10/06 04:39:05.1 m_ySample2RowSpacingMM = 9
2024/10/06 04:39:05.1 m_zSample2RowSpacingMM = 0
2024/10/06 04:39:05.1 
2024/10/06 04:39:05.1 gmcController polling at 6.7 Hz
2024/10/06 04:39:05.1 
2024/10/06 04:39:05.1 Galil Controller - Program Version: 4301
2024/10/06 04:39:05.1 
2024/10/06 04:39:05.1 Opened Octet RED96e with firmware 1.0.0.0, API 1.5
2024/10/06 04:39:05.1 
2024/10/06 04:39:05.1 Set Lamp[65535]=on
2024/10/06 04:39:05.1 Set Lamp[65535]=on
2024/10/06 04:39:05.1 Set Heater[65535] @ 30.000000[C]
2024/10/06 04:39:05.2 Looking for 8 devices with timeout of 60000 ms
2024/10/06 04:39:05.2 Found 8 devices in 0 ms
2024/10/06 04:39:05.2 Couldn't open spectrometer factory for type 'SPEC_TYPE_OCEANOPTICS'
2024/10/06 04:39:05.2 EOS EOS_B0014 API = 0x0100
2024/10/06 04:39:05.2 EOS EOS_B0019 API = 0x0100
2024/10/06 04:39:05.2 EOS EOS_B0012 API = 0x0100
2024/10/06 04:39:05.2 EOS EOS_B0018 API = 0x0100
2024/10/06 04:39:05.2 EOS EOS_B0010 API = 0x0100
2024/10/06 04:39:05.2 EOS EOS_B0013 API = 0x0100
2024/10/06 04:39:05.2 EOS EOS_B0017 API = 0x0100
2024/10/06 04:39:05.2 EOS EOS_B0011 API = 0x0100
2024/10/06 04:39:05.2 EOS EOS_B0010 API = 0x0100
2024/10/06 04:39:05.2 EOS EOS_B0014 API = 0x0100
2024/10/06 04:39:05.2 EOS EOS_B0011 API = 0x0100
2024/10/06 04:39:05.2 EOS EOS_B0018 API = 0x0100
2024/10/06 04:39:05.2 EOS EOS_B0012 API = 0x0100
2024/10/06 04:39:05.2 EOS EOS_B0017 API = 0x0100
2024/10/06 04:39:05.2 EOS EOS_B0013 API = 0x0100
2024/10/06 04:39:05.2 EOS EOS_B0019 API = 0x0100
2024/10/06 04:39:05.2 
2024/10/06 04:39:05.2 Calibration coefficients for EOS_B0010
2024/10/06 04:39:05.2 C0 = 5.724263e+02  C1 = 1.047210e-01  C2 = -4.525783e-06  C3 = -1.311609e-10  
2024/10/06 04:39:05.2 
2024/10/06 04:39:05.2 Linearity correction coefficients:
2024/10/06 04:39:05.2 L0 = 9.770590e-01 L1 = 1.598670e-06 L2 = 4.803710e-12 L3 = -5.086290e-15 
2024/10/06 04:39:05.2 L4 = 2.741280e-19 L5 = -6.802670e-24 L6 = 8.120710e-29 L7 = -3.786440e-34 
2024/10/06 04:39:05.2 
2024/10/06 04:39:05.2 Linearity correction order: 7
2024/10/06 04:39:05.2 PCA Serial number: 06 000 1758
2024/10/06 04:39:05.2 Stray light const: 0.000000e+00
2024/10/06 04:39:05.2 Configuration info: TS4 0
2024/10/06 04:39:05.2 Scale factor: 1.023984
2024/10/06 04:39:05.2 
2024/10/06 04:39:05.2 Calibration coefficients for EOS_B0014
2024/10/06 04:39:05.2 C0 = 5.724263e+02  C1 = 1.047210e-01  C2 = -4.525783e-06  C3 = -1.311609e-10  
2024/10/06 04:39:05.2 
2024/10/06 04:39:05.2 Linearity correction coefficients:
2024/10/06 04:39:05.2 L0 = 9.770590e-01 L1 = 1.598670e-06 L2 = 4.803710e-12 L3 = -5.086290e-15 
2024/10/06 04:39:05.2 L4 = 2.741280e-19 L5 = -6.802670e-24 L6 = 8.120710e-29 L7 = -3.786440e-34 
2024/10/06 04:39:05.2 
2024/10/06 04:39:05.2 Linearity correction order: 7
2024/10/06 04:39:05.2 PCA Serial number: 06 000 1535
2024/10/06 04:39:05.2 Stray light const: 0.000000e+00
2024/10/06 04:39:05.2 Configuration info: TS4 0
2024/10/06 04:39:05.2 Scale factor: 1.023984
2024/10/06 04:39:05.2 
2024/10/06 04:39:05.2 Calibration coefficients for EOS_B0011
2024/10/06 04:39:05.2 C0 = 5.724263e+02  C1 = 1.047210e-01  C2 = -4.525783e-06  C3 = -1.311609e-10  
2024/10/06 04:39:05.2 
2024/10/06 04:39:05.2 Linearity correction coefficients:
2024/10/06 04:39:05.2 L0 = 9.770590e-01 L1 = 1.598670e-06 L2 = 4.803710e-12 L3 = -5.086290e-15 
2024/10/06 04:39:05.2 L4 = 2.741280e-19 L5 = -6.802670e-24 L6 = 8.120710e-29 L7 = -3.786440e-34 
2024/10/06 04:39:05.2 
2024/10/06 04:39:05.2 Linearity correction order: 7
2024/10/06 04:39:05.2 PCA Serial number: 06 000 1287
2024/10/06 04:39:05.2 Stray light const: 0.000000e+00
2024/10/06 04:39:05.2 Configuration info: TS4 0
2024/10/06 04:39:05.2 Scale factor: 1.023984
2024/10/06 04:39:05.2 
2024/10/06 04:39:05.2 Calibration coefficients for EOS_B0018
2024/10/06 04:39:05.2 C0 = 5.724263e+02  C1 = 1.047210e-01  C2 = -4.525783e-06  C3 = -1.311609e-10  
2024/10/06 04:39:05.2 
2024/10/06 04:39:05.2 Linearity correction coefficients:
2024/10/06 04:39:05.2 L0 = 9.770590e-01 L1 = 1.598670e-06 L2 = 4.803710e-12 L3 = -5.086290e-15 
2024/10/06 04:39:05.2 L4 = 2.741280e-19 L5 = -6.802670e-24 L6 = 8.120710e-29 L7 = -3.786440e-34 
2024/10/06 04:39:05.2 
2024/10/06 04:39:05.2 Linearity correction order: 7
2024/10/06 04:39:05.2 PCA Serial number: 06 000 1355
2024/10/06 04:39:05.2 Stray light const: 0.000000e+00
2024/10/06 04:39:05.2 Configuration info: TS4 0
2024/10/06 04:39:05.2 Scale factor: 1.023984
2024/10/06 04:39:05.2 
2024/10/06 04:39:05.2 Calibration coefficients for EOS_B0012
2024/10/06 04:39:05.2 C0 = 5.724263e+02  C1 = 1.047210e-01  C2 = -4.525783e-06  C3 = -1.311609e-10  
2024/10/06 04:39:05.2 
2024/10/06 04:39:05.2 Linearity correction coefficients:
2024/10/06 04:39:05.2 L0 = 9.770590e-01 L1 = 1.598670e-06 L2 = 4.803710e-12 L3 = -5.086290e-15 
2024/10/06 04:39:05.2 L4 = 2.741280e-19 L5 = -6.802670e-24 L6 = 8.120710e-29 L7 = -3.786440e-34 
2024/10/06 04:39:05.2 
2024/10/06 04:39:05.2 Linearity correction order: 7
2024/10/06 04:39:05.2 PCA Serial number: 06 000 1530
2024/10/06 04:39:05.2 Stray light const: 0.000000e+00
2024/10/06 04:39:05.2 Configuration info: TS4 0
2024/10/06 04:39:05.2 Scale factor: 1.023984
2024/10/06 04:39:05.2 
2024/10/06 04:39:05.2 Calibration coefficients for EOS_B0017
2024/10/06 04:39:05.2 C0 = 5.724263e+02  C1 = 1.047210e-01  C2 = -4.525783e-06  C3 = -1.311609e-10  
2024/10/06 04:39:05.2 
2024/10/06 04:39:05.2 Linearity correction coefficients:
2024/10/06 04:39:05.2 L0 = 9.770590e-01 L1 = 1.598670e-06 L2 = 4.803710e-12 L3 = -5.086290e-15 
2024/10/06 04:39:05.2 L4 = 2.741280e-19 L5 = -6.802670e-24 L6 = 8.120710e-29 L7 = -3.786440e-34 
2024/10/06 04:39:05.2 
2024/10/06 04:39:05.2 Linearity correction order: 7
2024/10/06 04:39:05.2 PCA Serial number: 06 000 1526
2024/10/06 04:39:05.2 Stray light const: 0.000000e+00
2024/10/06 04:39:05.2 Configuration info: TS4 0
2024/10/06 04:39:05.2 Scale factor: 1.023984
2024/10/06 04:39:05.2 
2024/10/06 04:39:05.2 Calibration coefficients for EOS_B0013
2024/10/06 04:39:05.2 C0 = 5.724263e+02  C1 = 1.047210e-01  C2 = -4.525783e-06  C3 = -1.311609e-10  
2024/10/06 04:39:05.2 
2024/10/06 04:39:05.2 Linearity correction coefficients:
2024/10/06 04:39:05.2 L0 = 9.770590e-01 L1 = 1.598670e-06 L2 = 4.803710e-12 L3 = -5.086290e-15 
2024/10/06 04:39:05.2 L4 = 2.741280e-19 L5 = -6.802670e-24 L6 = 8.120710e-29 L7 = -3.786440e-34 
2024/10/06 04:39:05.2 
2024/10/06 04:39:05.2 Linearity correction order: 7
2024/10/06 04:39:05.2 PCA Serial number: 06 000 1749
2024/10/06 04:39:05.2 Stray light const: 0.000000e+00
2024/10/06 04:39:05.2 Configuration info: TS4 0
2024/10/06 04:39:05.2 Scale factor: 1.023984
2024/10/06 04:39:05.2 
2024/10/06 04:39:05.2 Calibration coefficients for EOS_B0019
2024/10/06 04:39:05.2 C0 = 5.724263e+02  C1 = 1.047210e-01  C2 = -4.525783e-06  C3 = -1.311609e-10  
2024/10/06 04:39:05.3 
2024/10/06 04:39:05.3 Linearity correction coefficients:
2024/10/06 04:39:05.3 L0 = 9.770590e-01 L1 = 1.598670e-06 L2 = 4.803710e-12 L3 = -5.086290e-15 
2024/10/06 04:39:05.3 L4 = 2.741280e-19 L5 = -6.802670e-24 L6 = 8.120710e-29 L7 = -3.786440e-34 
2024/10/06 04:39:05.3 
2024/10/06 04:39:05.3 Linearity correction order: 7
2024/10/06 04:39:05.3 PCA Serial number: 06 000 1333
2024/10/06 04:39:05.3 Stray light const: 0.000000e+00
2024/10/06 04:39:05.3 Configuration info: TS4 0
2024/10/06 04:39:05.3 Scale factor: 1.023984
2024/10/06 04:39:05.3 Opened: EOS_B0010, EOS_B0014, EOS_B0011, EOS_B0018, EOS_B0012, EOS_B0017, EOS_B0013, EOS_B0019, 
2024/10/06 04:39:05.3 
2024/10/06 04:39:05.3 DSP settings (Cross Correlation)
2024/10/06 04:39:05.3  - Transmission
2024/10/06 04:39:05.3 
2024/10/06 04:39:05.3 Ch	IgnoreLow	IgnoreHigh
2024/10/06 04:39:05.3 1	150		200
2024/10/06 04:39:05.3 2	150		200
2024/10/06 04:39:05.3 3	150		200
2024/10/06 04:39:05.3 4	150		200
2024/10/06 04:39:05.3 5	150		200
2024/10/06 04:39:05.3 6	150		200
2024/10/06 04:39:05.3 7	150		200
2024/10/06 04:39:05.3 8	150		200
2024/10/06 04:39:05.6 EJECT: To Chute, position=-2,-1
2024/10/06 04:39:05.7 GMC_Interlock
2024/10/06 04:39:05.8 Old State:1-ENGN_State_WaitInitialize New State:ENGN_State_Initializing
2024/10/06 04:39:06.1 GMC_HomeXYZ
2024/10/06 04:39:06.1 HomeDevice[0006]
2024/10/06 04:39:11.9 GMC_SetPosZ
2024/10/06 04:39:12.3 GMC_ServoHere
2024/10/06 04:39:12.5 GMC_MasterInit
2024/10/06 04:39:12.5 Init(0x0)
2024/10/06 04:39:17.0 GMC_SetPosZ
2024/10/06 04:39:17.2 GMC_ServoHere
2024/10/06 04:39:17.3 GMC_SetPosXY
2024/10/06 04:39:20.2 GMC_SetPosZ
2024/10/06 04:39:25.1 GMC_Eject
2024/10/06 04:39:25.1 EjectDone => EjectEject
2024/10/06 04:39:25.1 SetEjectorPosn(0)
2024/10/06 04:39:28.3 GMC_HomeZ
2024/10/06 04:39:28.3 HomeDevice[0005]
2024/10/06 04:39:34.6 GMC_SetPosZ
2024/10/06 04:39:34.9 GMC_ServoHere
2024/10/06 04:39:35.1 GMC_Interlock
2024/10/06 04:39:35.5 GMC_HomeXYZ
2024/10/06 04:39:35.5 HomeDevice[0006]
2024/10/06 04:39:43.1 GMC_SetPosZ
2024/10/06 04:39:43.4 GMC_ServoHere
2024/10/06 04:39:43.6 GMC_SetPosZ
2024/10/06 04:39:43.8 GMC_ServoHere
2024/10/06 04:39:44.0 GMC_SetPosXY
2024/10/06 04:39:47.0 GMC_SetPosZ
2024/10/06 04:39:47.3 Old State:2-ENGN_State_Initializing New State:ENGN_State_InitializeComplete
2024/10/06 04:39:47.3 Integration Time: 1.00,1.00,1.00,1.00,1.00,1.00,1.00,1.00,
2024/10/06 04:39:47.3 Set Lamp[65535]=on
2024/10/06 04:39:47.4 Set Heater[65535] @ 30.000000[C]
2024/10/06 04:39:47.4 Old State:3-ENGN_State_InitializeComplete New State:ENGN_State_SystemReady
2024/10/06 04:39:47.5 Pickups: 135, Warn: 90, Error: 100
2024/10/06 04:48:41.3 <I Name="ExperimentName" O="Experiment_1" N="Experiment_9" />
2024/10/06 04:48:41.3 <I Name="PresentWhenDone" O="TRUE" N="FALSE" />
2024/10/06 04:48:41.3 Sensor tray definitions were changed
2024/10/06 04:48:41.3 Sample plate definitions were changed
2024/10/06 04:48:41.3 Assay params step 1: Name Sensor Check to Baseline2, Time 30 to 120
2024/10/06 04:48:41.3 Assay params step 2: Time 600 to 1200
2024/10/06 04:48:41.3 Assay params step 4: Time 300 to 1100
2024/10/06 04:48:41.3 Assay params step 5: Time 300 to 600
2024/10/06 04:48:41.3 Assay params params 6 added: Type Regeneration, Name Regeneration, Time 5, Shake speed 1000, Regen cycles 3
2024/10/06 04:48:41.3 Assay steps step 1: Name Sensor Check to Baseline2
2024/10/06 04:48:41.3 Assay steps step 2: Sample A2 to A8
2024/10/06 04:48:41.3 Assay steps step 4: Sample A4 to A11
2024/10/06 04:48:41.3 Assay steps step 6: Assay 2 to 1, Name Sensor Check to Regeneration, Sample A1 to A12
2024/10/06 04:48:41.3 Assay steps step 7: Assay 2 to 1, Name Loading to Baseline, Sample A2 to A5
2024/10/06 04:48:41.3 3 Assay steps steps were deleted
2024/10/06 04:48:41.4 SetHeaterTemperature 30.0
2024/10/06 04:48:41.4 Temperature monitor ENABLE
2024/10/06 04:48:41.4 Set Heater[65535] @ 30.000000[C]
2024/10/06 04:48:41.5 Temperature monitor ENABLE
2024/10/06 04:48:41.5 Temp: 2024/10/06 04:48:41, 30.0000, 30.4000
2024/10/06 04:48:41.5 bShakeWhileWaiting=1, nShakerRPM=1000
2024/10/06 04:48:41.5 DELAYED START: Waiting for 600 s
2024/10/06 04:48:41.5 Old State:4-ENGN_State_SystemReady New State:ENGN_State_ControllerBusy
2024/10/06 04:48:41.6 GMC_SetPosZ
2024/10/06 04:48:41.8 GMC_ServoHere
2024/10/06 04:48:42.0 GMC_SetPosXY
2024/10/06 04:48:42.2 GMC_SetPosZ
2024/10/06 04:48:42.5 Old State:29-ENGN_State_ControllerBusy New State:ENGN_State_ControllerDone
2024/10/06 04:48:42.5 StartShaker(1000)
2024/10/06 04:48:42.6 Old State:30-ENGN_State_ControllerDone New State:ENGN_State_SystemReady
2024/10/06 04:48:50.6 Spectrometer EOS_B0010: AVRG=20.
2024/10/06 04:48:50.6 Spectrometer EOS_B0014: AVRG=20.
2024/10/06 04:48:50.6 Spectrometer EOS_B0011: AVRG=20.
2024/10/06 04:48:50.6 Spectrometer EOS_B0018: AVRG=20.
2024/10/06 04:48:50.6 Spectrometer EOS_B0012: AVRG=20.
2024/10/06 04:48:50.6 Spectrometer EOS_B0017: AVRG=20.
2024/10/06 04:48:50.6 Spectrometer EOS_B0013: AVRG=20.
2024/10/06 04:48:50.6 Spectrometer EOS_B0019: AVRG=20.
2024/10/06 04:48:50.6 Starting new assay
2024/10/06 04:48:50.9 Plate 1 temperature = 30 C
2024/10/06 04:48:50.9 Old State:4-ENGN_State_SystemReady New State:ENGN_StateRunning_StartNewStep
2024/10/06 04:48:50.9 Spectrometer EOS_B0010: AVRG=20.
2024/10/06 04:48:50.9 Spectrometer EOS_B0014: AVRG=20.
2024/10/06 04:48:50.9 Spectrometer EOS_B0011: AVRG=20.
2024/10/06 04:48:50.9 Spectrometer EOS_B0018: AVRG=20.
2024/10/06 04:48:50.9 Spectrometer EOS_B0012: AVRG=20.
2024/10/06 04:48:50.9 Spectrometer EOS_B0017: AVRG=20.
2024/10/06 04:48:50.9 Spectrometer EOS_B0013: AVRG=20.
2024/10/06 04:48:50.9 Spectrometer EOS_B0019: AVRG=20.
2024/10/06 04:48:51.0 Old State:6-ENGN_StateRunning_StartNewStep New State:ENGN_StateRunning_WaitPickingSensors
2024/10/06 04:48:51.0 Pick(0, 3)
2024/10/06 04:48:51.1 GMC_SetPosZ
2024/10/06 04:48:51.1 Temp: 2024/10/06 04:48:51, 29.7000, 30.4000
2024/10/06 04:48:51.2 Old State:7-ENGN_StateRunning_WaitPickingSensors New State:ENGN_StateRunning_PickingSensors
2024/10/06 04:48:51.3 GMC_ServoHere
2024/10/06 04:48:51.5 GMC_SetPosXY
2024/10/06 04:48:53.7 GMC_SetPosZ
2024/10/06 04:48:59.0 GMC_SetPosZ
2024/10/06 04:48:59.4 Old State:8-ENGN_StateRunning_PickingSensors New State:ENGN_StateRunning_CheckingSensors
2024/10/06 04:48:59.4 Spectrometer EOS_B0010: AVRG=20.
2024/10/06 04:48:59.4 Spectrometer EOS_B0014: AVRG=20.
2024/10/06 04:48:59.4 Spectrometer EOS_B0011: AVRG=20.
2024/10/06 04:48:59.4 Spectrometer EOS_B0018: AVRG=20.
2024/10/06 04:48:59.4 Spectrometer EOS_B0012: AVRG=20.
2024/10/06 04:48:59.4 Spectrometer EOS_B0017: AVRG=20.
2024/10/06 04:48:59.4 Spectrometer EOS_B0013: AVRG=20.
2024/10/06 04:48:59.4 Spectrometer EOS_B0019: AVRG=20.
2024/10/06 04:48:59.6 
2024/10/06 04:48:59.6 Detect Sensors
2024/10/06 04:48:59.6 ==============
2024/10/06 04:48:59.6 1	YES		0.0	6686.8
2024/10/06 04:48:59.6 2	YES		0.0	7686.3
2024/10/06 04:48:59.6 3	YES		0.0	6983.9
2024/10/06 04:48:59.6 4	YES		0.0	6874.6
2024/10/06 04:48:59.6 5	YES		0.0	6010.3
2024/10/06 04:48:59.6 6	YES		0.0	5647.4
2024/10/06 04:48:59.6 7	YES		0.0	6966.1
2024/10/06 04:48:59.6 8	YES		0.0	5739.2
2024/10/06 04:48:59.6 
2024/10/06 04:48:59.6 Spectrometer EOS_B0010: AVRG=20.
2024/10/06 04:48:59.6 Spectrometer EOS_B0014: AVRG=20.
2024/10/06 04:48:59.6 Spectrometer EOS_B0011: AVRG=20.
2024/10/06 04:48:59.6 Spectrometer EOS_B0018: AVRG=20.
2024/10/06 04:48:59.6 Spectrometer EOS_B0012: AVRG=20.
2024/10/06 04:48:59.6 Spectrometer EOS_B0017: AVRG=20.
2024/10/06 04:48:59.6 Spectrometer EOS_B0013: AVRG=20.
2024/10/06 04:48:59.6 Spectrometer EOS_B0019: AVRG=20.
2024/10/06 04:48:59.6 Spectrometer EOS_B0010: AVRG=20.
2024/10/06 04:48:59.6 Spectrometer EOS_B0014: AVRG=20.
2024/10/06 04:48:59.6 Spectrometer EOS_B0011: AVRG=20.
2024/10/06 04:48:59.6 Spectrometer EOS_B0018: AVRG=20.
2024/10/06 04:48:59.6 Spectrometer EOS_B0012: AVRG=20.
2024/10/06 04:48:59.6 Spectrometer EOS_B0017: AVRG=20.
2024/10/06 04:48:59.6 Spectrometer EOS_B0013: AVRG=20.
2024/10/06 04:48:59.6 Spectrometer EOS_B0019: AVRG=20.
2024/10/06 04:48:59.7 CH1: Correction Factor = 1.89378
2024/10/06 04:48:59.7 Spectrometer EOS_B0010: AVRG=20.
2024/10/06 04:48:59.7 CH2: Correction Factor = 1.74408
2024/10/06 04:48:59.7 Spectrometer EOS_B0014: AVRG=20.
2024/10/06 04:48:59.7 CH3: Correction Factor = 1.79426
2024/10/06 04:48:59.7 Spectrometer EOS_B0011: AVRG=20.
2024/10/06 04:48:59.7 CH4: Correction Factor = 1.86741
2024/10/06 04:48:59.7 Spectrometer EOS_B0018: AVRG=20.
2024/10/06 04:48:59.7 CH5: Correction Factor = 2.16133
2024/10/06 04:48:59.7 Spectrometer EOS_B0012: AVRG=20.
2024/10/06 04:48:59.7 CH6: Correction Factor = 2.23329
2024/10/06 04:48:59.7 Spectrometer EOS_B0017: AVRG=20.
2024/10/06 04:48:59.7 CH7: Correction Factor = 1.80583
2024/10/06 04:48:59.7 Spectrometer EOS_B0013: AVRG=20.
2024/10/06 04:48:59.7 CH8: Correction Factor = 2.15905
2024/10/06 04:48:59.7 Spectrometer EOS_B0019: AVRG=20.
2024/10/06 04:48:59.9 CH1: Correction Factor = 1.10184
2024/10/06 04:48:59.9 Spectrometer EOS_B0010: AVRG=20.
2024/10/06 04:48:59.9 CH2: Correction Factor = 1.0912
2024/10/06 04:48:59.9 Spectrometer EOS_B0014: AVRG=20.
2024/10/06 04:48:59.9 CH3: Correction Factor = 1.09495
2024/10/06 04:48:59.9 Spectrometer EOS_B0011: AVRG=20.
2024/10/06 04:48:59.9 CH4: Correction Factor = 1.09758
2024/10/06 04:48:59.9 Spectrometer EOS_B0018: AVRG=20.
2024/10/06 04:48:59.9 CH5: Correction Factor = 1.11861
2024/10/06 04:48:59.9 Spectrometer EOS_B0012: AVRG=20.
2024/10/06 04:48:59.9 CH6: Correction Factor = 1.11931
2024/10/06 04:48:59.9 Spectrometer EOS_B0017: AVRG=20.
2024/10/06 04:48:59.9 CH7: Correction Factor = 1.08996
2024/10/06 04:48:59.9 Spectrometer EOS_B0013: AVRG=20.
2024/10/06 04:48:59.9 CH8: Correction Factor = 1.11617
2024/10/06 04:48:59.9 Spectrometer EOS_B0019: AVRG=20.
2024/10/06 04:49:00.1 CH1: Correction Factor = 1.01595
2024/10/06 04:49:00.1 Spectrometer EOS_B0010: AVRG=20.
2024/10/06 04:49:00.1 CH2: Correction Factor = 1.01683
2024/10/06 04:49:00.1 Spectrometer EOS_B0014: AVRG=20.
2024/10/06 04:49:00.1 CH3: Correction Factor = 1.01363
2024/10/06 04:49:00.1 Spectrometer EOS_B0011: AVRG=20.
2024/10/06 04:49:00.1 CH4: Correction Factor = 1.01925
2024/10/06 04:49:00.1 Spectrometer EOS_B0018: AVRG=20.
2024/10/06 04:49:00.1 CH5: Correction Factor = 1.0204
2024/10/06 04:49:00.1 Spectrometer EOS_B0012: AVRG=20.
2024/10/06 04:49:00.1 CH6: Correction Factor = 1.02014
2024/10/06 04:49:00.1 Spectrometer EOS_B0017: AVRG=20.
2024/10/06 04:49:00.1 CH7: Correction Factor = 1.01824
2024/10/06 04:49:00.1 Spectrometer EOS_B0013: AVRG=20.
2024/10/06 04:49:00.1 CH8: Correction Factor = 1.02111
2024/10/06 04:49:00.1 Spectrometer EOS_B0019: AVRG=20.
2024/10/06 04:49:00.2 CH1: Correction Factor = 1.00456
2024/10/06 04:49:00.2 Spectrometer EOS_B0010: AVRG=20.
2024/10/06 04:49:00.2 CH2: Correction Factor = 1.00018
2024/10/06 04:49:00.2 Spectrometer EOS_B0014: AVRG=20.
2024/10/06 04:49:00.2 CH3: Correction Factor = 1.00551
2024/10/06 04:49:00.2 Spectrometer EOS_B0011: AVRG=20.
2024/10/06 04:49:00.2 CH4: Correction Factor = 1.00372
2024/10/06 04:49:00.2 Spectrometer EOS_B0018: AVRG=20.
2024/10/06 04:49:00.2 CH5: Correction Factor = 1.00392
2024/10/06 04:49:00.2 Spectrometer EOS_B0012: AVRG=20.
2024/10/06 04:49:00.2 CH6: Correction Factor = 1.0042
2024/10/06 04:49:00.2 Spectrometer EOS_B0017: AVRG=20.
2024/10/06 04:49:00.2 CH7: Correction Factor = 1.00621
2024/10/06 04:49:00.2 Spectrometer EOS_B0013: AVRG=20.
2024/10/06 04:49:00.2 CH8: Correction Factor = 1.00457
2024/10/06 04:49:00.2 Spectrometer EOS_B0019: AVRG=20.
2024/10/06 04:49:00.4 CH1: Correction Factor = 1.0009
2024/10/06 04:49:00.4 Spectrometer EOS_B0010: AVRG=20.
2024/10/06 04:49:00.4 CH2: Correction Factor = 1.00017
2024/10/06 04:49:00.4 Spectrometer EOS_B0014: AVRG=20.
2024/10/06 04:49:00.4 CH3: Correction Factor = 1.0015
2024/10/06 04:49:00.4 Spectrometer EOS_B0011: AVRG=20.
2024/10/06 04:49:00.4 CH4: Correction Factor = 1.00012
2024/10/06 04:49:00.4 Spectrometer EOS_B0018: AVRG=20.
2024/10/06 04:49:00.4 CH5: Correction Factor = 1.00071
2024/10/06 04:49:00.4 Spectrometer EOS_B0012: AVRG=20.
2024/10/06 04:49:00.4 CH6: Correction Factor = 1.00113
2024/10/06 04:49:00.4 Spectrometer EOS_B0017: AVRG=20.
2024/10/06 04:49:00.4 CH7: Correction Factor = 0.998309
2024/10/06 04:49:00.4 Spectrometer EOS_B0013: AVRG=20.
2024/10/06 04:49:00.4 CH8: Correction Factor = 1.00135
2024/10/06 04:49:00.4 Spectrometer EOS_B0019: AVRG=20.
2024/10/06 04:49:00.5 CH1: Correction Factor = 1.00092
2024/10/06 04:49:00.5 Spectrometer EOS_B0010: AVRG=20.
2024/10/06 04:49:00.5 CH2: Correction Factor = 1.00011
2024/10/06 04:49:00.5 Spectrometer EOS_B0014: AVRG=20.
2024/10/06 04:49:00.5 CH3: Correction Factor = 0.997584
2024/10/06 04:49:00.5 Spectrometer EOS_B0011: AVRG=20.
2024/10/06 04:49:00.5 CH4: Correction Factor = 1.00007
2024/10/06 04:49:00.5 Spectrometer EOS_B0018: AVRG=20.
2024/10/06 04:49:00.5 CH5: Correction Factor = 1.00062
2024/10/06 04:49:00.5 Spectrometer EOS_B0012: AVRG=20.
2024/10/06 04:49:00.5 CH6: Correction Factor = 1.00093
2024/10/06 04:49:00.5 Spectrometer EOS_B0017: AVRG=20.
2024/10/06 04:49:00.5 CH7: Correction Factor = 1.00206
2024/10/06 04:49:00.5 Spectrometer EOS_B0013: AVRG=20.
2024/10/06 04:49:00.5 CH8: Correction Factor = 0.998156
2024/10/06 04:49:00.5 Spectrometer EOS_B0019: AVRG=20.
2024/10/06 04:49:00.5 Sensor 1: Integration Time = 2.13 ms
2024/10/06 04:49:00.5 Sensor 2: Integration Time = 1.94 ms
2024/10/06 04:49:00.5 Sensor 3: Integration Time = 2.00 ms
2024/10/06 04:49:00.5 Sensor 4: Integration Time = 2.10 ms
2024/10/06 04:49:00.5 Sensor 5: Integration Time = 2.48 ms
2024/10/06 04:49:00.5 Sensor 6: Integration Time = 2.57 ms
2024/10/06 04:49:00.5 Sensor 7: Integration Time = 2.02 ms
2024/10/06 04:49:00.5 Sensor 8: Integration Time = 2.47 ms
2024/10/06 04:49:00.5 WaitControllerIdle(30000)
2024/10/06 04:49:00.6 GMC_HomeZ
2024/10/06 04:49:00.6 HomeDevice[0005]
2024/10/06 04:49:07.4 GMC_SetPosZ
2024/10/06 04:49:07.7 GMC_ServoHere
2024/10/06 04:49:08.0 Old State:9-ENGN_StateRunning_CheckingSensors New State:ENGN_StateRunning_PickingSensorsComplete
2024/10/06 04:49:08.0 StartShaker(1000)
2024/10/06 04:49:08.0 Integration Time: 2.13,1.94,2.00,2.10,2.48,2.57,2.02,2.47,
2024/10/06 04:49:08.1 Plate 1 temperature = 30 C
2024/10/06 04:49:08.1 Pickups: 136, Warn: 90, Error: 100
2024/10/06 04:49:08.1 Old State:10-ENGN_StateRunning_PickingSensorsComplete New State:ENGN_StateRunning_WaitGoingToSample
2024/10/06 04:49:08.1 Sample96_Q(0, 0, 0)
2024/10/06 04:49:08.1 
2024/10/06 04:49:08.1 START SCAN: 
2024/10/06 04:49:08.1    CycleTime (ms)    = 200
2024/10/06 04:49:08.1    CycleCount        = 600
2024/10/06 04:49:08.1    ScansToAverage    = 20
2024/10/06 04:49:08.1    FinishTime (s)    = 120
2024/10/06 04:49:08.1    Temperature       = 29.7
2024/10/06 04:49:08.1    Lamp Power        = 33
2024/10/06 04:49:08.1    Spec PCB temps    = 42.6, 42.1, 42.4, 42.1, 41.9, 42.2, 41.1, 41.5
2024/10/06 04:49:08.1 
2024/10/06 04:49:08.2 GMC_SetPosZ
2024/10/06 04:49:08.2 Old State:12-ENGN_StateRunning_WaitGoingToSample New State:ENGN_StateRunning_GoingToSample
2024/10/06 04:49:08.4 GMC_ServoHere
2024/10/06 04:49:08.5 GMC_SetPosXY
2024/10/06 04:49:10.7 GMC_SetPosZ
2024/10/06 04:49:13.9 Old State:13-cycle=1, Elapsed Time:    0.0,  Ideal Time:    0.0,  Delay time =   0.00  New State:ENGN_StateRunning_GoingToSampleComplete
2024/10/06 04:49:14.0 Old State:14-ENGN_StateRunning_GoingToSampleComplete New State:ENGN_StateRunning_WaitSampling
2024/10/06 04:49:14.0 Step started at: 04:49:08
2024/10/06 04:49:14.0 XYZ movement time  = 5650 ms + Scan start delay = 5570 ms
2024/10/06 04:49:14.1 Old State:15-ENGN_StateRunning_WaitSampling New State:ENGN_StateRunning_Sampling
2024/10/06 04:49:18.1 Shaker current speed = 992 rpm, set speed = 1000
2024/10/06 04:49:22.7 
2024/10/06 04:49:22.7 STOP SCAN: 
2024/10/06 04:49:22.7    CycleTime (ms)    = 200
2024/10/06 04:49:22.7    CurrentCycle      = 45
2024/10/06 04:49:22.7    RunTime (ms)      = 9000
2024/10/06 04:49:22.7    AverageCycle (ms) = 200.0
2024/10/06 04:49:22.7    Temperature       = 29.8
2024/10/06 04:49:22.7    DATA OVERRUN %    = 0.00
2024/10/06 04:49:22.7    Spec PCB temps    = 42.6, 42.1, 42.4, 42.1, 41.9, 42.2, 41.1, 41.5
2024/10/06 04:49:22.7 
2024/10/06 04:49:22.7 Old State:16-cycle=45, Elapsed Time:    9.0,  Ideal Time:    9.0,  Delay time =   0.04  New State:ENGN_StateRunning_SamplingSkipped
2024/10/06 04:49:22.9 Old State:17-ENGN_StateRunning_SamplingSkipped New State:ENGN_StateRunning_WaitNewStep
2024/10/06 04:49:23.3 Old State:5-ENGN_StateRunning_WaitNewStep New State:ENGN_StateRunning_StartNewStep
2024/10/06 04:49:23.3 Spectrometer EOS_B0010: AVRG=20.
2024/10/06 04:49:23.3 Spectrometer EOS_B0014: AVRG=20.
2024/10/06 04:49:23.3 Spectrometer EOS_B0011: AVRG=20.
2024/10/06 04:49:23.3 Spectrometer EOS_B0018: AVRG=20.
2024/10/06 04:49:23.3 Spectrometer EOS_B0012: AVRG=20.
2024/10/06 04:49:23.4 Spectrometer EOS_B0017: AVRG=20.
2024/10/06 04:49:23.4 Spectrometer EOS_B0013: AVRG=20.
2024/10/06 04:49:23.4 Spectrometer EOS_B0019: AVRG=20.
2024/10/06 04:49:23.4 StartShaker(1000)
2024/10/06 04:49:23.5 Old State:6-ENGN_StateRunning_StartNewStep New State:ENGN_StateRunning_WaitGoingToSample
2024/10/06 04:49:23.5 Sample96_Q(0, 0, 7)
2024/10/06 04:49:23.5 
2024/10/06 04:49:23.5 START SCAN: 
2024/10/06 04:49:23.5    CycleTime (ms)    = 200
2024/10/06 04:49:23.5    CycleCount        = 6000
2024/10/06 04:49:23.5    ScansToAverage    = 20
2024/10/06 04:49:23.5    FinishTime (s)    = 1200
2024/10/06 04:49:23.5    Temperature       = 29.8
2024/10/06 04:49:23.5    Lamp Power        = 33
2024/10/06 04:49:23.5    Spec PCB temps    = 42.6, 42.1, 42.4, 42.1, 41.9, 42.2, 41.1, 41.5
2024/10/06 04:49:23.5 
2024/10/06 04:49:23.5 GMC_SetPosZ
2024/10/06 04:49:23.6 Old State:12-ENGN_StateRunning_WaitGoingToSample New State:ENGN_StateRunning_GoingToSample
2024/10/06 04:49:23.6 Temp: 2024/10/06 04:49:23, 29.8000, 30.5000
2024/10/06 04:49:26.4 GMC_ServoHere
2024/10/06 04:49:26.6 GMC_SetPosXY
2024/10/06 04:49:27.9 GMC_SetPosZ
2024/10/06 04:49:33.0 Old State:13-ENGN_StateRunning_GoingToSample New State:ENGN_StateRunning_GoingToSampleComplete
2024/10/06 04:49:33.1 Old State:14-cycle=1, Elapsed Time:    0.0,  Ideal Time:    0.0,  Delay time =   0.00  New State:ENGN_StateRunning_WaitSampling
2024/10/06 04:49:33.1 Step started at: 04:49:23
2024/10/06 04:49:33.1 XYZ movement time  = 9398 ms + Scan start delay = 9389 ms
2024/10/06 04:49:33.2 Old State:15-ENGN_StateRunning_WaitSampling New State:ENGN_StateRunning_Sampling
2024/10/06 04:49:33.4 Shaker current speed = 990 rpm, set speed = 1000
2024/10/06 04:49:40.3 
2024/10/06 04:49:40.3 STOP SCAN: 
2024/10/06 04:49:40.3    CycleTime (ms)    = 200
2024/10/06 04:49:40.3    CurrentCycle      = 37
2024/10/06 04:49:40.3    RunTime (ms)      = 7401
2024/10/06 04:49:40.3    AverageCycle (ms) = 200.0
2024/10/06 04:49:40.3    Temperature       = 29.9
2024/10/06 04:49:40.3    DATA OVERRUN %    = 0.00
2024/10/06 04:49:40.3    Spec PCB temps    = 42.6, 42.1, 42.4, 42.1, 41.9, 42.2, 41.1, 41.6
2024/10/06 04:49:40.3 
2024/10/06 04:49:40.3 Old State:16-cycle=37, Elapsed Time:    7.4,  Ideal Time:    7.4,  Delay time =   0.04  New State:ENGN_StateRunning_SamplingSkipped
2024/10/06 04:49:40.4 Old State:17-ENGN_StateRunning_SamplingSkipped New State:ENGN_StateRunning_WaitNewStep
2024/10/06 04:49:40.8 Old State:5-ENGN_StateRunning_WaitNewStep New State:ENGN_StateRunning_StartNewStep
2024/10/06 04:49:40.8 Spectrometer EOS_B0010: AVRG=20.
2024/10/06 04:49:40.8 Spectrometer EOS_B0014: AVRG=20.
2024/10/06 04:49:40.8 Spectrometer EOS_B0011: AVRG=20.
2024/10/06 04:49:40.8 Spectrometer EOS_B0018: AVRG=20.
2024/10/06 04:49:40.8 Spectrometer EOS_B0012: AVRG=20.
2024/10/06 04:49:40.8 Spectrometer EOS_B0017: AVRG=20.
2024/10/06 04:49:40.8 Spectrometer EOS_B0013: AVRG=20.
2024/10/06 04:49:40.8 Spectrometer EOS_B0019: AVRG=20.
2024/10/06 04:49:40.8 StartShaker(1000)
2024/10/06 04:49:40.9 Old State:6-ENGN_StateRunning_StartNewStep New State:ENGN_StateRunning_WaitGoingToSample
2024/10/06 04:49:40.9 Sample96_Q(0, 0, 2)
2024/10/06 04:49:40.9 
2024/10/06 04:49:40.9 START SCAN: 
2024/10/06 04:49:40.9    CycleTime (ms)    = 200
2024/10/06 04:49:40.9    CycleCount        = 600
2024/10/06 04:49:40.9    ScansToAverage    = 20
2024/10/06 04:49:40.9    FinishTime (s)    = 120
2024/10/06 04:49:40.9    Temperature       = 29.9
2024/10/06 04:49:40.9    Lamp Power        = 33
2024/10/06 04:49:40.9    Spec PCB temps    = 42.6, 42.0, 42.4, 42.1, 41.9, 42.2, 41.1, 41.6
2024/10/06 04:49:40.9 
2024/10/06 04:49:41.0 GMC_SetPosZ
2024/10/06 04:49:41.0 Old State:12-ENGN_StateRunning_WaitGoingToSample New State:ENGN_StateRunning_GoingToSample
2024/10/06 04:49:41.1 Temp: 2024/10/06 04:49:41, 29.9000, 30.5000
2024/10/06 04:49:46.0 GMC_ServoHere
2024/10/06 04:49:46.2 GMC_SetPosXY
2024/10/06 04:49:47.1 GMC_SetPosZ
2024/10/06 04:49:50.8 Old State:13-cycle=1, Elapsed Time:    0.0,  Ideal Time:    0.0,  Delay time =   0.00  New State:ENGN_StateRunning_GoingToSampleComplete
2024/10/06 04:49:50.9 Old State:14-ENGN_StateRunning_GoingToSampleComplete New State:ENGN_StateRunning_WaitSampling
2024/10/06 04:49:50.9 Step started at: 04:49:40
2024/10/06 04:49:50.9 XYZ movement time  = 9770 ms + Scan start delay = 9688 ms
2024/10/06 04:49:50.9 Shaker current speed = 988 rpm, set speed = 1000
2024/10/06 04:49:51.0 Old State:15-ENGN_StateRunning_WaitSampling New State:ENGN_StateRunning_Sampling
2024/10/06 04:49:57.2 
2024/10/06 04:49:57.2 STOP SCAN: 
2024/10/06 04:49:57.2    CycleTime (ms)    = 200
2024/10/06 04:49:57.2    CurrentCycle      = 33
2024/10/06 04:49:57.2    RunTime (ms)      = 6559
2024/10/06 04:49:57.2    AverageCycle (ms) = 198.8
2024/10/06 04:49:57.2    Temperature       = 29.9
2024/10/06 04:49:57.2    DATA OVERRUN %    = 0.00
2024/10/06 04:49:57.2    Spec PCB temps    = 42.6, 42.1, 42.4, 42.1, 41.9, 42.1, 41.1, 41.6
2024/10/06 04:49:57.2 
2024/10/06 04:49:57.2 Old State:16-cycle=33, Elapsed Time:    6.6,  Ideal Time:    6.4,  Delay time =   0.04  New State:ENGN_StateRunning_SamplingSkipped
2024/10/06 04:49:57.4 Old State:17-ENGN_StateRunning_SamplingSkipped New State:ENGN_StateRunning_WaitNewStep
2024/10/06 04:49:57.6 Old State:5-ENGN_StateRunning_WaitNewStep New State:ENGN_StateRunning_StartNewStep
2024/10/06 04:49:57.6 Spectrometer EOS_B0010: AVRG=20.
2024/10/06 04:49:57.6 Spectrometer EOS_B0014: AVRG=20.
2024/10/06 04:49:57.6 Spectrometer EOS_B0011: AVRG=20.
2024/10/06 04:49:57.6 Spectrometer EOS_B0018: AVRG=20.
2024/10/06 04:49:57.6 Spectrometer EOS_B0012: AVRG=20.
2024/10/06 04:49:57.6 Spectrometer EOS_B0017: AVRG=20.
2024/10/06 04:49:57.6 Spectrometer EOS_B0013: AVRG=20.
2024/10/06 04:49:57.6 Spectrometer EOS_B0019: AVRG=20.
2024/10/06 04:49:57.6 StartShaker(1000)
2024/10/06 04:49:57.8 Old State:6-ENGN_StateRunning_StartNewStep New State:ENGN_StateRunning_WaitGoingToSample
2024/10/06 04:49:57.8 Sample96_Q(0, 0, 10)
2024/10/06 04:49:57.8 
2024/10/06 04:49:57.8 START SCAN: 
2024/10/06 04:49:57.8    CycleTime (ms)    = 200
2024/10/06 04:49:57.8    CycleCount        = 5500
2024/10/06 04:49:57.8    ScansToAverage    = 20
2024/10/06 04:49:57.8    FinishTime (s)    = 1100
2024/10/06 04:49:57.8    Temperature       = 29.9
2024/10/06 04:49:57.8    Lamp Power        = 33
2024/10/06 04:49:57.8    Spec PCB temps    = 42.6, 42.1, 42.4, 42.1, 41.9, 42.1, 41.1, 41.6
2024/10/06 04:49:57.8 
2024/10/06 04:49:57.9 Old State:12-ENGN_StateRunning_WaitGoingToSample New State:ENGN_StateRunning_GoingToSample
2024/10/06 04:49:57.9 GMC_SetPosZ
2024/10/06 04:49:57.9 Temp: 2024/10/06 04:49:57, 29.9000, 30.5000
2024/10/06 04:50:01.4 GMC_ServoHere
2024/10/06 04:50:01.6 GMC_SetPosXY
2024/10/06 04:50:02.9 GMC_SetPosZ
2024/10/06 04:50:08.9 Old State:13-ENGN_StateRunning_GoingToSample New State:ENGN_StateRunning_GoingToSampleComplete
2024/10/06 04:50:08.9 Shaker current speed = 987 rpm, set speed = 1000
2024/10/06 04:50:09.0 Old State:14-cycle=1, Elapsed Time:    0.0,  Ideal Time:    0.0,  Delay time =   0.00  New State:ENGN_StateRunning_WaitSampling
2024/10/06 04:50:09.0 Step started at: 04:49:57
2024/10/06 04:50:09.0 XYZ movement time  = 11074 ms + Scan start delay = 11081 ms
2024/10/06 04:50:09.1 Old State:15-ENGN_StateRunning_WaitSampling New State:ENGN_StateRunning_Sampling
2024/10/06 04:50:13.8 
2024/10/06 04:50:13.8 STOP SCAN: 
2024/10/06 04:50:13.8    CycleTime (ms)    = 200
2024/10/06 04:50:13.8    CurrentCycle      = 25
2024/10/06 04:50:13.8    RunTime (ms)      = 5001
2024/10/06 04:50:13.8    AverageCycle (ms) = 200.0
2024/10/06 04:50:13.8    Temperature       = 29.9
2024/10/06 04:50:13.8    DATA OVERRUN %    = 0.00
2024/10/06 04:50:13.8    Spec PCB temps    = 42.6, 42.1, 42.4, 42.1, 41.9, 42.2, 41.1, 41.5
2024/10/06 04:50:13.8 
2024/10/06 04:50:13.9 Old State:16-cycle=25, Elapsed Time:    5.0,  Ideal Time:    5.0,  Delay time =   0.04  New State:ENGN_StateRunning_SamplingSkipped
2024/10/06 04:50:14.0 Old State:17-ENGN_StateRunning_SamplingSkipped New State:ENGN_StateRunning_WaitNewStep
2024/10/06 04:50:14.1 Old State:5-ENGN_StateRunning_WaitNewStep New State:ENGN_StateRunning_StartNewStep
2024/10/06 04:50:14.2 Spectrometer EOS_B0010: AVRG=20.
2024/10/06 04:50:14.2 Spectrometer EOS_B0014: AVRG=20.
2024/10/06 04:50:14.2 Spectrometer EOS_B0011: AVRG=20.
2024/10/06 04:50:14.2 Spectrometer EOS_B0018: AVRG=20.
2024/10/06 04:50:14.2 Spectrometer EOS_B0012: AVRG=20.
2024/10/06 04:50:14.2 Spectrometer EOS_B0017: AVRG=20.
2024/10/06 04:50:14.2 Spectrometer EOS_B0013: AVRG=20.
2024/10/06 04:50:14.2 Spectrometer EOS_B0019: AVRG=20.
2024/10/06 04:50:14.2 StartShaker(1000)
2024/10/06 04:50:14.3 Old State:6-ENGN_StateRunning_StartNewStep New State:ENGN_StateRunning_WaitGoingToSample
2024/10/06 04:50:14.3 Sample96_Q(0, 0, 2)
2024/10/06 04:50:14.3 
2024/10/06 04:50:14.3 START SCAN: 
2024/10/06 04:50:14.3    CycleTime (ms)    = 200
2024/10/06 04:50:14.3    CycleCount        = 3000
2024/10/06 04:50:14.3    ScansToAverage    = 20
2024/10/06 04:50:14.3    FinishTime (s)    = 600
2024/10/06 04:50:14.3    Temperature       = 29.9
2024/10/06 04:50:14.3    Lamp Power        = 33
2024/10/06 04:50:14.3    Spec PCB temps    = 42.6, 42.1, 42.4, 42.1, 41.9, 42.2, 41.1, 41.5
2024/10/06 04:50:14.3 
2024/10/06 04:50:14.4 Old State:12-ENGN_StateRunning_WaitGoingToSample New State:ENGN_StateRunning_GoingToSample
2024/10/06 04:50:14.4 GMC_SetPosZ
2024/10/06 04:50:14.5 Temp: 2024/10/06 04:50:14, 29.9000, 30.6000
2024/10/06 04:50:20.2 GMC_ServoHere
2024/10/06 04:50:20.3 GMC_SetPosXY
2024/10/06 04:50:21.7 GMC_SetPosZ
2024/10/06 04:50:25.4 Shaker current speed = 989 rpm, set speed = 1000
2024/10/06 04:50:25.5 Old State:13-ENGN_StateRunning_GoingToSample New State:ENGN_StateRunning_GoingToSampleComplete
2024/10/06 04:50:25.6 Old State:14-cycle=1, Elapsed Time:    0.0,  Ideal Time:    0.0,  Delay time =   0.00  New State:ENGN_StateRunning_WaitSampling
2024/10/06 04:50:25.6 Step started at: 04:50:14
2024/10/06 04:50:25.6 XYZ movement time  = 11162 ms + Scan start delay = 11116 ms
2024/10/06 04:50:25.7 Old State:15-ENGN_StateRunning_WaitSampling New State:ENGN_StateRunning_Sampling
2024/10/06 04:50:32.0 
2024/10/06 04:50:32.0 STOP SCAN: 
2024/10/06 04:50:32.0    CycleTime (ms)    = 200
2024/10/06 04:50:32.0    CurrentCycle      = 33
2024/10/06 04:50:32.0    RunTime (ms)      = 6600
2024/10/06 04:50:32.0    AverageCycle (ms) = 200.0
2024/10/06 04:50:32.0    Temperature       = 30.0
2024/10/06 04:50:32.0    DATA OVERRUN %    = 0.00
2024/10/06 04:50:32.0    Spec PCB temps    = 42.6, 42.0, 42.4, 42.1, 41.9, 42.1, 41.0, 41.6
2024/10/06 04:50:32.0 
2024/10/06 04:50:32.1 Old State:16-cycle=33, Elapsed Time:    6.6,  Ideal Time:    6.6,  Delay time =   0.04  New State:ENGN_StateRunning_SamplingSkipped
2024/10/06 04:50:32.2 Old State:17-ENGN_StateRunning_SamplingSkipped New State:ENGN_StateRunning_WaitNewStep
2024/10/06 04:50:32.4 Old State:5-ENGN_StateRunning_WaitNewStep New State:ENGN_StateRunning_StartNewStep
2024/10/06 04:50:32.5 Spectrometer EOS_B0010: AVRG=20.
2024/10/06 04:50:32.5 Spectrometer EOS_B0014: AVRG=20.
2024/10/06 04:50:32.5 Spectrometer EOS_B0011: AVRG=20.
2024/10/06 04:50:32.5 Spectrometer EOS_B0018: AVRG=20.
2024/10/06 04:50:32.5 Spectrometer EOS_B0012: AVRG=20.
2024/10/06 04:50:32.5 Spectrometer EOS_B0017: AVRG=20.
2024/10/06 04:50:32.5 Spectrometer EOS_B0013: AVRG=20.
2024/10/06 04:50:32.5 Spectrometer EOS_B0019: AVRG=20.
2024/10/06 04:50:32.5 StartShaker(1000)
2024/10/06 04:50:32.6 Old State:6-ENGN_StateRunning_StartNewStep New State:ENGN_StateRunning_WaitGoingToSample
2024/10/06 04:50:32.6 Sample96_Q(0, 0, 11)
2024/10/06 04:50:32.6 
2024/10/06 04:50:32.6 START SCAN: 
2024/10/06 04:50:32.6    CycleTime (ms)    = 200
2024/10/06 04:50:32.6    CycleCount        = 25
2024/10/06 04:50:32.6    ScansToAverage    = 20
2024/10/06 04:50:32.6    FinishTime (s)    = 5
2024/10/06 04:50:32.6    Temperature       = 30.0
2024/10/06 04:50:32.6    Lamp Power        = 33
2024/10/06 04:50:32.6    Spec PCB temps    = 42.6, 42.0, 42.4, 42.1, 41.9, 42.2, 41.1, 41.6
2024/10/06 04:50:32.6 
2024/10/06 04:50:32.6 GMC_SetPosZ
2024/10/06 04:50:32.7 Old State:12-ENGN_StateRunning_WaitGoingToSample New State:ENGN_StateRunning_GoingToSample
2024/10/06 04:50:32.7 Temp: 2024/10/06 04:50:32, 30.0000, 30.6000
2024/10/06 04:50:36.1 GMC_ServoHere
2024/10/06 04:50:36.3 GMC_SetPosXY
2024/10/06 04:50:37.8 GMC_SetPosZ
2024/10/06 04:50:44.1 Shaker current speed = 992 rpm, set speed = 1000
2024/10/06 04:50:44.2 Old State:13-ENGN_StateRunning_GoingToSample New State:ENGN_StateRunning_GoingToSampleComplete
2024/10/06 04:50:44.3 Old State:14-cycle=1, Elapsed Time:    0.0,  Ideal Time:    0.0,  Delay time =   0.00  New State:ENGN_StateRunning_WaitSampling
2024/10/06 04:50:44.3 Step started at: 04:50:32
2024/10/06 04:50:44.3 XYZ movement time  = 11504 ms + Scan start delay = 11475 ms
2024/10/06 04:50:44.4 Old State:15-ENGN_StateRunning_WaitSampling New State:ENGN_StateRunning_Sampling
2024/10/06 04:50:49.0 
2024/10/06 04:50:49.0 STOP SCAN: 
2024/10/06 04:50:49.0    CycleTime (ms)    = 200
2024/10/06 04:50:49.0    CurrentCycle      = 25
2024/10/06 04:50:49.0    RunTime (ms)      = 4958
2024/10/06 04:50:49.0    AverageCycle (ms) = 198.3
2024/10/06 04:50:49.0    Temperature       = 30.0
2024/10/06 04:50:49.0    DATA OVERRUN %    = 0.00
2024/10/06 04:50:49.0    Spec PCB temps    = 42.6, 42.0, 42.4, 42.1, 41.9, 42.2, 41.1, 41.6
2024/10/06 04:50:49.0 
2024/10/06 04:50:49.1 Old State:16-cycle=25, Elapsed Time:    5.0,  Ideal Time:    4.8,  Delay time =   0.04  New State:ENGN_StateRunning_SamplingComplete
2024/10/06 04:50:49.2 Old State:18-ENGN_StateRunning_SamplingComplete New State:ENGN_StateRunning_WaitNewStep
2024/10/06 04:50:49.6 Old State:5-ENGN_StateRunning_WaitNewStep New State:ENGN_StateRunning_StartNewStep
2024/10/06 04:50:49.6 Spectrometer EOS_B0010: AVRG=20.
2024/10/06 04:50:49.6 Spectrometer EOS_B0014: AVRG=20.
2024/10/06 04:50:49.6 Spectrometer EOS_B0011: AVRG=20.
2024/10/06 04:50:49.6 Spectrometer EOS_B0018: AVRG=20.
2024/10/06 04:50:49.6 Spectrometer EOS_B0012: AVRG=20.
2024/10/06 04:50:49.6 Spectrometer EOS_B0017: AVRG=20.
2024/10/06 04:50:49.6 Spectrometer EOS_B0013: AVRG=20.
2024/10/06 04:50:49.6 Spectrometer EOS_B0019: AVRG=20.
2024/10/06 04:50:49.6 StartShaker(1000)
2024/10/06 04:50:49.7 Old State:6-ENGN_StateRunning_StartNewStep New State:ENGN_StateRunning_WaitGoingToSample
2024/10/06 04:50:49.7 Sample96_Q(0, 0, 0)
2024/10/06 04:50:49.7 
2024/10/06 04:50:49.7 START SCAN: 
2024/10/06 04:50:49.7    CycleTime (ms)    = 200
2024/10/06 04:50:49.7    CycleCount        = 25
2024/10/06 04:50:49.7    ScansToAverage    = 20
2024/10/06 04:50:49.7    FinishTime (s)    = 5
2024/10/06 04:50:49.7    Temperature       = 30.0
2024/10/06 04:50:49.7    Lamp Power        = 33
2024/10/06 04:50:49.7    Spec PCB temps    = 42.6, 42.0, 42.4, 42.1, 41.9, 42.2, 41.1, 41.6
2024/10/06 04:50:49.7 
2024/10/06 04:50:49.8 GMC_SetPosZ
2024/10/06 04:50:49.8 Old State:12-ENGN_StateRunning_WaitGoingToSample New State:ENGN_StateRunning_GoingToSample
2024/10/06 04:50:49.9 Temp: 2024/10/06 04:50:49, 30.0000, 30.6000
2024/10/06 04:50:55.8 GMC_ServoHere
2024/10/06 04:50:56.0 GMC_SetPosXY
2024/10/06 04:50:57.8 GMC_SetPosZ
2024/10/06 04:51:01.0 Old State:13-ENGN_StateRunning_GoingToSample New State:ENGN_StateRunning_GoingToSampleComplete
2024/10/06 04:51:01.0 Shaker current speed = 989 rpm, set speed = 1000
2024/10/06 04:51:01.1 Old State:14-cycle=1, Elapsed Time:    0.0,  Ideal Time:    0.0,  Delay time =   0.00  New State:ENGN_StateRunning_WaitSampling
2024/10/06 04:51:01.1 Step started at: 04:50:49
2024/10/06 04:51:01.1 XYZ movement time  = 11161 ms + Scan start delay = 11170 ms
2024/10/06 04:51:01.2 Old State:15-ENGN_StateRunning_WaitSampling New State:ENGN_StateRunning_Sampling
2024/10/06 04:51:05.8 
2024/10/06 04:51:05.8 STOP SCAN: 
2024/10/06 04:51:05.8    CycleTime (ms)    = 200
2024/10/06 04:51:05.8    CurrentCycle      = 25
2024/10/06 04:51:05.8    RunTime (ms)      = 4956
2024/10/06 04:51:05.8    AverageCycle (ms) = 198.2
2024/10/06 04:51:05.8    Temperature       = 30.0
2024/10/06 04:51:05.8    DATA OVERRUN %    = 0.00
2024/10/06 04:51:05.8    Spec PCB temps    = 42.6, 42.1, 42.4, 42.1, 41.9, 42.1, 41.1, 41.6
2024/10/06 04:51:05.8 
2024/10/06 04:51:05.9 Old State:16-cycle=25, Elapsed Time:    5.0,  Ideal Time:    4.8,  Delay time =   0.04  New State:ENGN_StateRunning_SamplingComplete
2024/10/06 04:51:06.0 Old State:18-ENGN_StateRunning_SamplingComplete New State:ENGN_StateRunning_WaitNewStep
2024/10/06 04:51:06.5 Old State:5-ENGN_StateRunning_WaitNewStep New State:ENGN_StateRunning_StartNewStep
2024/10/06 04:51:06.5 Spectrometer EOS_B0010: AVRG=20.
2024/10/06 04:51:06.5 Spectrometer EOS_B0014: AVRG=20.
2024/10/06 04:51:06.5 Spectrometer EOS_B0011: AVRG=20.
2024/10/06 04:51:06.5 Spectrometer EOS_B0018: AVRG=20.
2024/10/06 04:51:06.5 Spectrometer EOS_B0012: AVRG=20.
2024/10/06 04:51:06.5 Spectrometer EOS_B0017: AVRG=20.
2024/10/06 04:51:06.5 Spectrometer EOS_B0013: AVRG=20.
2024/10/06 04:51:06.5 Spectrometer EOS_B0019: AVRG=20.
2024/10/06 04:51:06.5 StartShaker(1000)
2024/10/06 04:51:06.6 Old State:6-ENGN_StateRunning_StartNewStep New State:ENGN_StateRunning_WaitGoingToSample
2024/10/06 04:51:06.6 Sample96_Q(0, 0, 11)
2024/10/06 04:51:06.6 GMC_SetPosZ
2024/10/06 04:51:06.6 
2024/10/06 04:51:06.6 START SCAN: 
2024/10/06 04:51:06.6    CycleTime (ms)    = 200
2024/10/06 04:51:06.6    CycleCount        = 25
2024/10/06 04:51:06.6    ScansToAverage    = 20
2024/10/06 04:51:06.6    FinishTime (s)    = 5
2024/10/06 04:51:06.6    Temperature       = 30.0
2024/10/06 04:51:06.6    Lamp Power        = 33
2024/10/06 04:51:06.7    Spec PCB temps    = 42.6, 42.1, 42.4, 42.1, 41.9, 42.2, 41.1, 41.6
2024/10/06 04:51:06.7 
2024/10/06 04:51:06.7 Temp: 2024/10/06 04:51:06, 30.0000, 30.6000
2024/10/06 04:51:06.7 Old State:12-ENGN_StateRunning_WaitGoingToSample New State:ENGN_StateRunning_GoingToSample
2024/10/06 04:51:09.5 GMC_ServoHere
2024/10/06 04:51:09.7 GMC_SetPosXY
2024/10/06 04:51:11.5 GMC_SetPosZ
2024/10/06 04:51:17.8 Shaker current speed = 993 rpm, set speed = 1000
2024/10/06 04:51:17.9 Old State:13-ENGN_StateRunning_GoingToSample New State:ENGN_StateRunning_GoingToSampleComplete
2024/10/06 04:51:18.0 Old State:14-cycle=1, Elapsed Time:    0.0,  Ideal Time:    0.0,  Delay time =   0.00  New State:ENGN_StateRunning_WaitSampling
2024/10/06 04:51:18.0 Step started at: 04:51:06
2024/10/06 04:51:18.0 XYZ movement time  = 11190 ms + Scan start delay = 11143 ms
2024/10/06 04:51:18.1 Old State:15-ENGN_StateRunning_WaitSampling New State:ENGN_StateRunning_Sampling
2024/10/06 04:51:22.7 
2024/10/06 04:51:22.7 STOP SCAN: 
2024/10/06 04:51:22.7    CycleTime (ms)    = 200
2024/10/06 04:51:22.7    CurrentCycle      = 25
2024/10/06 04:51:22.7    RunTime (ms)      = 4956
2024/10/06 04:51:22.7    AverageCycle (ms) = 198.2
2024/10/06 04:51:22.7    Temperature       = 30.0
2024/10/06 04:51:22.7    DATA OVERRUN %    = 0.00
2024/10/06 04:51:22.7    Spec PCB temps    = 42.6, 42.1, 42.4, 42.1, 41.9, 42.1, 41.1, 41.6
2024/10/06 04:51:22.7 
2024/10/06 04:51:22.7 Old State:16-cycle=25, Elapsed Time:    5.0,  Ideal Time:    4.8,  Delay time =   0.04  New State:ENGN_StateRunning_SamplingComplete
2024/10/06 04:51:22.8 Old State:18-ENGN_StateRunning_SamplingComplete New State:ENGN_StateRunning_WaitNewStep
2024/10/06 04:51:23.0 Old State:5-ENGN_StateRunning_WaitNewStep New State:ENGN_StateRunning_StartNewStep
2024/10/06 04:51:23.0 Spectrometer EOS_B0010: AVRG=20.
2024/10/06 04:51:23.0 Spectrometer EOS_B0014: AVRG=20.
2024/10/06 04:51:23.0 Spectrometer EOS_B0011: AVRG=20.
2024/10/06 04:51:23.0 Spectrometer EOS_B0018: AVRG=20.
2024/10/06 04:51:23.0 Spectrometer EOS_B0012: AVRG=20.
2024/10/06 04:51:23.0 Spectrometer EOS_B0017: AVRG=20.
2024/10/06 04:51:23.0 Spectrometer EOS_B0013: AVRG=20.
2024/10/06 04:51:23.0 Spectrometer EOS_B0019: AVRG=20.
2024/10/06 04:51:23.0 StartShaker(1000)
2024/10/06 04:51:23.1 Old State:6-ENGN_StateRunning_StartNewStep New State:ENGN_StateRunning_WaitGoingToSample
2024/10/06 04:51:23.1 Sample96_Q(0, 0, 0)
2024/10/06 04:51:23.1 
2024/10/06 04:51:23.1 START SCAN: 
2024/10/06 04:51:23.1    CycleTime (ms)    = 200
2024/10/06 04:51:23.1    CycleCount        = 25
2024/10/06 04:51:23.1    ScansToAverage    = 20
2024/10/06 04:51:23.1    FinishTime (s)    = 5
2024/10/06 04:51:23.1    Temperature       = 30.0
2024/10/06 04:51:23.1    Lamp Power        = 33
2024/10/06 04:51:23.1    Spec PCB temps    = 42.6, 42.1, 42.4, 42.1, 41.9, 42.1, 41.1, 41.6
2024/10/06 04:51:23.1 
2024/10/06 04:51:23.2 GMC_SetPosZ
2024/10/06 04:51:23.2 Temp: 2024/10/06 04:51:23, 30.0000, 30.6000
2024/10/06 04:51:23.2 Old State:12-ENGN_StateRunning_WaitGoingToSample New State:ENGN_StateRunning_GoingToSample
2024/10/06 04:51:29.2 GMC_ServoHere
2024/10/06 04:51:29.4 GMC_SetPosXY
2024/10/06 04:51:31.2 GMC_SetPosZ
2024/10/06 04:51:34.2 Shaker current speed = 987 rpm, set speed = 1000
2024/10/06 04:51:34.3 Old State:13-cycle=1, Elapsed Time:    0.0,  Ideal Time:    0.0,  Delay time =   0.00  New State:ENGN_StateRunning_GoingToSampleComplete
2024/10/06 04:51:34.4 Old State:14-ENGN_StateRunning_GoingToSampleComplete New State:ENGN_StateRunning_WaitSampling
2024/10/06 04:51:34.4 Step started at: 04:51:23
2024/10/06 04:51:34.4 XYZ movement time  = 11063 ms + Scan start delay = 11003 ms
2024/10/06 04:51:34.5 Old State:15-ENGN_StateRunning_WaitSampling New State:ENGN_StateRunning_Sampling
2024/10/06 04:51:39.1 
2024/10/06 04:51:39.1 STOP SCAN: 
2024/10/06 04:51:39.1    CycleTime (ms)    = 200
2024/10/06 04:51:39.1    CurrentCycle      = 25
2024/10/06 04:51:39.1    RunTime (ms)      = 4957
2024/10/06 04:51:39.1    AverageCycle (ms) = 198.3
2024/10/06 04:51:39.1    Temperature       = 30.0
2024/10/06 04:51:39.1    DATA OVERRUN %    = 0.00
2024/10/06 04:51:39.1    Spec PCB temps    = 42.6, 42.1, 42.4, 42.1, 41.9, 42.1, 41.1, 41.5
2024/10/06 04:51:39.1 
2024/10/06 04:51:39.1 Old State:16-cycle=25, Elapsed Time:    5.0,  Ideal Time:    4.8,  Delay time =   0.04  New State:ENGN_StateRunning_SamplingComplete
2024/10/06 04:51:39.2 Old State:18-ENGN_StateRunning_SamplingComplete New State:ENGN_StateRunning_WaitNewStep
2024/10/06 04:51:39.5 Old State:5-ENGN_StateRunning_WaitNewStep New State:ENGN_StateRunning_StartNewStep
2024/10/06 04:51:39.5 Spectrometer EOS_B0010: AVRG=20.
2024/10/06 04:51:39.5 Spectrometer EOS_B0014: AVRG=20.
2024/10/06 04:51:39.5 Spectrometer EOS_B0011: AVRG=20.
2024/10/06 04:51:39.5 Spectrometer EOS_B0018: AVRG=20.
2024/10/06 04:51:39.5 Spectrometer EOS_B0012: AVRG=20.
2024/10/06 04:51:39.5 Spectrometer EOS_B0017: AVRG=20.
2024/10/06 04:51:39.5 Spectrometer EOS_B0013: AVRG=20.
2024/10/06 04:51:39.5 Spectrometer EOS_B0019: AVRG=20.
2024/10/06 04:51:39.5 StartShaker(1000)
2024/10/06 04:51:39.6 Old State:6-ENGN_StateRunning_StartNewStep New State:ENGN_StateRunning_WaitGoingToSample
2024/10/06 04:51:39.6 Sample96_Q(0, 0, 11)
2024/10/06 04:51:39.6 
2024/10/06 04:51:39.6 START SCAN: 
2024/10/06 04:51:39.6    CycleTime (ms)    = 200
2024/10/06 04:51:39.6    CycleCount        = 25
2024/10/06 04:51:39.6    ScansToAverage    = 20
2024/10/06 04:51:39.6    FinishTime (s)    = 5
2024/10/06 04:51:39.6    Temperature       = 30.0
2024/10/06 04:51:39.6    Lamp Power        = 33
2024/10/06 04:51:39.6    Spec PCB temps    = 42.6, 42.1, 42.4, 42.1, 41.9, 42.1, 41.1, 41.5
2024/10/06 04:51:39.6 
2024/10/06 04:51:39.7 GMC_SetPosZ
2024/10/06 04:51:39.7 Old State:12-ENGN_StateRunning_WaitGoingToSample New State:ENGN_StateRunning_GoingToSample
2024/10/06 04:51:39.7 Temp: 2024/10/06 04:51:39, 30.0000, 30.7000
2024/10/06 04:51:42.6 GMC_ServoHere
2024/10/06 04:51:42.7 GMC_SetPosXY
2024/10/06 04:51:44.6 GMC_SetPosZ
2024/10/06 04:51:50.7 Shaker current speed = 991 rpm, set speed = 1000
2024/10/06 04:51:50.8 Old State:13-cycle=1, Elapsed Time:    0.0,  Ideal Time:    0.0,  Delay time =   0.00  New State:ENGN_StateRunning_GoingToSampleComplete
2024/10/06 04:51:50.9 Old State:14-ENGN_StateRunning_GoingToSampleComplete New State:ENGN_StateRunning_WaitSampling
2024/10/06 04:51:50.9 Step started at: 04:51:39
2024/10/06 04:51:50.9 XYZ movement time  = 11074 ms + Scan start delay = 11006 ms
2024/10/06 04:51:51.0 Old State:15-ENGN_StateRunning_WaitSampling New State:ENGN_StateRunning_Sampling
2024/10/06 04:51:55.6 
2024/10/06 04:51:55.6 STOP SCAN: 
2024/10/06 04:51:55.6    CycleTime (ms)    = 200
2024/10/06 04:51:55.6    CurrentCycle      = 25
2024/10/06 04:51:55.6    RunTime (ms)      = 4958
2024/10/06 04:51:55.6    AverageCycle (ms) = 198.3
2024/10/06 04:51:55.6    Temperature       = 30.0
2024/10/06 04:51:55.6    DATA OVERRUN %    = 0.00
2024/10/06 04:51:55.6    Spec PCB temps    = 42.6, 42.0, 42.4, 42.1, 42.0, 42.2, 41.1, 41.5
2024/10/06 04:51:55.6 
2024/10/06 04:51:55.6 Old State:16-cycle=25, Elapsed Time:    5.0,  Ideal Time:    4.8,  Delay time =   0.04  New State:ENGN_StateRunning_SamplingComplete
2024/10/06 04:51:55.7 Old State:18-ENGN_StateRunning_SamplingComplete New State:ENGN_StateRunning_WaitNewStep
2024/10/06 04:51:56.0 Old State:5-ENGN_StateRunning_WaitNewStep New State:ENGN_StateRunning_StartNewStep
2024/10/06 04:51:56.0 Spectrometer EOS_B0010: AVRG=20.
2024/10/06 04:51:56.0 Spectrometer EOS_B0014: AVRG=20.
2024/10/06 04:51:56.0 Spectrometer EOS_B0011: AVRG=20.
2024/10/06 04:51:56.0 Spectrometer EOS_B0018: AVRG=20.
2024/10/06 04:51:56.0 Spectrometer EOS_B0012: AVRG=20.
2024/10/06 04:51:56.0 Spectrometer EOS_B0017: AVRG=20.
2024/10/06 04:51:56.0 Spectrometer EOS_B0013: AVRG=20.
2024/10/06 04:51:56.0 Spectrometer EOS_B0019: AVRG=20.
2024/10/06 04:51:56.0 StartShaker(1000)
2024/10/06 04:51:56.1 Old State:6-ENGN_StateRunning_StartNewStep New State:ENGN_StateRunning_WaitGoingToSample
2024/10/06 04:51:56.1 Sample96_Q(0, 0, 0)
2024/10/06 04:51:56.1 
2024/10/06 04:51:56.1 START SCAN: 
2024/10/06 04:51:56.1    CycleTime (ms)    = 200
2024/10/06 04:51:56.1    CycleCount        = 25
2024/10/06 04:51:56.1    ScansToAverage    = 20
2024/10/06 04:51:56.1    FinishTime (s)    = 5
2024/10/06 04:51:56.1    Temperature       = 30.0
2024/10/06 04:51:56.1    Lamp Power        = 33
2024/10/06 04:51:56.1    Spec PCB temps    = 42.6, 42.0, 42.4, 42.1, 42.0, 42.2, 41.1, 41.5
2024/10/06 04:51:56.1 
2024/10/06 04:51:56.2 Temp: 2024/10/06 04:51:56, 30.0000, 30.6000
2024/10/06 04:51:56.2 GMC_SetPosZ
2024/10/06 04:51:56.2 Old State:12-ENGN_StateRunning_WaitGoingToSample New State:ENGN_StateRunning_GoingToSample
2024/10/06 04:52:02.3 GMC_ServoHere
2024/10/06 04:52:02.5 GMC_SetPosXY
2024/10/06 04:52:04.3 GMC_SetPosZ
2024/10/06 04:52:07.4 Shaker current speed = 992 rpm, set speed = 1000
2024/10/06 04:52:07.5 Old State:13-cycle=1, Elapsed Time:    0.0,  Ideal Time:    0.0,  Delay time =   0.00  New State:ENGN_StateRunning_GoingToSampleComplete
2024/10/06 04:52:07.6 Old State:14-ENGN_StateRunning_GoingToSampleComplete New State:ENGN_StateRunning_WaitSampling
2024/10/06 04:52:07.6 Step started at: 04:51:56
2024/10/06 04:52:07.6 XYZ movement time  = 11296 ms + Scan start delay = 11235 ms
2024/10/06 04:52:07.7 Old State:15-ENGN_StateRunning_WaitSampling New State:ENGN_StateRunning_Sampling
2024/10/06 04:52:12.3 
2024/10/06 04:52:12.3 STOP SCAN: 
2024/10/06 04:52:12.3    CycleTime (ms)    = 200
2024/10/06 04:52:12.3    CurrentCycle      = 25
2024/10/06 04:52:12.3    RunTime (ms)      = 4956
2024/10/06 04:52:12.3    AverageCycle (ms) = 198.2
2024/10/06 04:52:12.3    Temperature       = 30.0
2024/10/06 04:52:12.3    DATA OVERRUN %    = 0.00
2024/10/06 04:52:12.3    Spec PCB temps    = 42.6, 42.0, 42.4, 42.1, 41.9, 42.1, 41.1, 41.5
2024/10/06 04:52:12.3 
2024/10/06 04:52:12.3 Old State:16-cycle=25, Elapsed Time:    5.0,  Ideal Time:    4.8,  Delay time =   0.04  New State:ENGN_StateRunning_SamplingComplete
2024/10/06 04:52:12.5 Old State:18-ENGN_StateRunning_SamplingComplete New State:ENGN_StateRunning_WaitNewStep
2024/10/06 04:52:12.8 Old State:5-ENGN_StateRunning_WaitNewStep New State:ENGN_StateRunning_StartNewStep
2024/10/06 04:52:12.8 Spectrometer EOS_B0010: AVRG=20.
2024/10/06 04:52:12.8 Spectrometer EOS_B0014: AVRG=20.
2024/10/06 04:52:12.8 Spectrometer EOS_B0011: AVRG=20.
2024/10/06 04:52:12.8 Spectrometer EOS_B0018: AVRG=20.
2024/10/06 04:52:12.8 Spectrometer EOS_B0012: AVRG=20.
2024/10/06 04:52:12.8 Spectrometer EOS_B0017: AVRG=20.
2024/10/06 04:52:12.8 Spectrometer EOS_B0013: AVRG=20.
2024/10/06 04:52:12.8 Spectrometer EOS_B0019: AVRG=20.
2024/10/06 04:52:12.8 StartShaker(1000)
2024/10/06 04:52:12.9 Old State:6-ENGN_StateRunning_StartNewStep New State:ENGN_StateRunning_WaitGoingToSample
2024/10/06 04:52:12.9 Sample96_Q(0, 0, 4)
2024/10/06 04:52:13.0 
2024/10/06 04:52:13.0 START SCAN: 
2024/10/06 04:52:13.0    CycleTime (ms)    = 200
2024/10/06 04:52:13.0    CycleCount        = 600
2024/10/06 04:52:13.0    ScansToAverage    = 20
2024/10/06 04:52:13.0    FinishTime (s)    = 120
2024/10/06 04:52:13.0    Temperature       = 30.0
2024/10/06 04:52:13.0    Lamp Power        = 33
2024/10/06 04:52:13.0    Spec PCB temps    = 42.6, 42.1, 42.4, 42.1, 41.9, 42.2, 41.1, 41.5
2024/10/06 04:52:13.0 
2024/10/06 04:52:13.0 Temp: 2024/10/06 04:52:13, 30.0000, 30.7000
2024/10/06 04:52:13.1 Old State:12-ENGN_StateRunning_WaitGoingToSample New State:ENGN_StateRunning_GoingToSample
2024/10/06 04:52:13.1 GMC_SetPosZ
2024/10/06 04:52:16.0 GMC_ServoHere
2024/10/06 04:52:16.1 GMC_SetPosXY
2024/10/06 04:52:16.9 GMC_SetPosZ
2024/10/06 04:52:21.1 Old State:13-ENGN_StateRunning_GoingToSample New State:ENGN_StateRunning_GoingToSampleComplete
2024/10/06 04:52:21.2 Old State:14-cycle=1, Elapsed Time:    0.0,  Ideal Time:    0.0,  Delay time =   0.00  New State:ENGN_StateRunning_WaitSampling
2024/10/06 04:52:21.2 Step started at: 04:52:13
2024/10/06 04:52:21.2 XYZ movement time  = 8056 ms + Scan start delay = 8048 ms
2024/10/06 04:52:21.3 Old State:15-ENGN_StateRunning_WaitSampling New State:ENGN_StateRunning_Sampling
2024/10/06 04:52:22.9 Shaker current speed = 993 rpm, set speed = 1000
2024/10/06 04:52:25.6 Terminated by user
2024/10/06 04:52:25.6 StopDevice[0006]
2024/10/06 04:52:25.6 StopShaker
2024/10/06 04:52:25.8 
2024/10/06 04:52:25.8 STOP SCAN: 
2024/10/06 04:52:25.8    CycleTime (ms)    = 200
2024/10/06 04:52:25.8    CurrentCycle      = 24
2024/10/06 04:52:25.8    RunTime (ms)      = 4757
2024/10/06 04:52:25.8    AverageCycle (ms) = 198.2
2024/10/06 04:52:25.8    Temperature       = 30.0
2024/10/06 04:52:25.8    DATA OVERRUN %    = 0.00
2024/10/06 04:52:25.8    Spec PCB temps    = 42.6, 42.0, 42.3, 42.1, 41.9, 42.1, 41.1, 41.5
2024/10/06 04:52:25.8 
2024/10/06 04:52:25.8 Assay aborted
2024/10/06 04:52:25.8 Temperature monitor DISABLE
2024/10/06 04:52:25.8 
2024/10/06 04:52:25.8 ASSAY SUMMARY:
2024/10/06 04:52:25.8 ==============
2024/10/06 04:52:25.8   Step #   Duration   Cycles  Overrun %
2024/10/06 04:52:25.8        1       9      45    0.00
2024/10/06 04:52:25.8        2       7      37    0.00
2024/10/06 04:52:25.8        3       6      33    0.00
2024/10/06 04:52:25.8        4       5      25    0.00
2024/10/06 04:52:25.8        5       6      33    0.00
2024/10/06 04:52:25.8        6       4      25    0.00
2024/10/06 04:52:25.8        7       4      25    0.00
2024/10/06 04:52:25.8        8       4      25    0.00
2024/10/06 04:52:25.8        9       4      25    0.00
2024/10/06 04:52:25.8       10       4      25    0.00
2024/10/06 04:52:25.8       11       4      25    0.00
2024/10/06 04:52:25.8       12       4      24    0.00
2024/10/06 04:52:25.8 -------------------------------------------
2024/10/06 04:52:25.8    Total      69     347    0.00
2024/10/06 04:52:25.8 Temperature monitor DISABLE
2024/10/06 04:52:25.8 Old State:16-cycle=24, Elapsed Time:    4.8,  Ideal Time:    4.6,  Delay time =   0.04  New State:ENGN_State_AssayAborting
2024/10/06 04:52:25.8 StopShaker
2024/10/06 04:52:25.8 EJECT: To Tray, position=3,0
2024/10/06 04:52:25.8    EjectOffset = 10.0
2024/10/06 04:52:25.9 DFIO: Start writing C:\DATA\wangT\mcb2-h7\Experiment_9\241006_001.frd
2024/10/06 04:52:25.9 DFIO: Finished writing C:\DATA\wangT\mcb2-h7\Experiment_9\241006_001.frd
2024/10/06 04:52:25.9 DFIO: Start writing C:\DATA\wangT\mcb2-h7\Experiment_9\241006_002.frd
2024/10/06 04:52:25.9 DFIO: Finished writing C:\DATA\wangT\mcb2-h7\Experiment_9\241006_002.frd
2024/10/06 04:52:25.9 DFIO: Start writing C:\DATA\wangT\mcb2-h7\Experiment_9\241006_003.frd
2024/10/06 04:52:25.9 DFIO: Finished writing C:\DATA\wangT\mcb2-h7\Experiment_9\241006_003.frd
2024/10/06 04:52:25.9 DFIO: Start writing C:\DATA\wangT\mcb2-h7\Experiment_9\241006_004.frd
2024/10/06 04:52:25.9 DFIO: Finished writing C:\DATA\wangT\mcb2-h7\Experiment_9\241006_004.frd
2024/10/06 04:52:25.9 DFIO: Start writing C:\DATA\wangT\mcb2-h7\Experiment_9\241006_005.frd
2024/10/06 04:52:25.9 DFIO: Finished writing C:\DATA\wangT\mcb2-h7\Experiment_9\241006_005.frd
2024/10/06 04:52:25.9 DFIO: Start writing C:\DATA\wangT\mcb2-h7\Experiment_9\241006_006.frd
2024/10/06 04:52:25.9 DFIO: Finished writing C:\DATA\wangT\mcb2-h7\Experiment_9\241006_006.frd
2024/10/06 04:52:25.9 DFIO: Start writing C:\DATA\wangT\mcb2-h7\Experiment_9\241006_007.frd
2024/10/06 04:52:25.9 DFIO: Finished writing C:\DATA\wangT\mcb2-h7\Experiment_9\241006_007.frd
2024/10/06 04:52:25.9 DFIO: Start writing C:\DATA\wangT\mcb2-h7\Experiment_9\241006_008.frd
2024/10/06 04:52:26.0 GMC_SetPosZ
2024/10/06 04:52:26.0 DFIO: Finished writing C:\DATA\wangT\mcb2-h7\Experiment_9\241006_008.frd
2024/10/06 04:52:26.0 DFIO: Finished writing C:\DATA\wangT\mcb2-h7\Experiment_9\241006_Manifest.fmx
2024/10/06 04:52:30.0 GMC_ServoHere
2024/10/06 04:52:30.2 GMC_SetPosXY
2024/10/06 04:52:32.4 GMC_SetPosZ
2024/10/06 04:52:36.5 GMC_Eject
2024/10/06 04:52:36.5 EjectDone => EjectEject
2024/10/06 04:52:36.5 SetEjectorPosn(0)
2024/10/06 04:52:39.6 GMC_HomeZ
2024/10/06 04:52:39.6 HomeDevice[0005]
2024/10/06 04:52:45.2 GMC_SetPosZ
2024/10/06 04:52:45.5 GMC_ServoHere
2024/10/06 04:52:45.7 GMC_SetPosZ
2024/10/06 04:52:45.8 GMC_ServoHere
2024/10/06 04:52:46.0 GMC_SetPosXY
2024/10/06 04:52:48.2 GMC_SetPosZ
2024/10/06 04:52:48.6 Old State:26-ENGN_State_AssayAborting New State:ENGN_State_AssayAborted
2024/10/06 04:52:48.6 StopShaker
2024/10/06 04:52:49.1 
2024/10/06 04:52:49.1 
2024/10/06 04:52:49.1 ** Initializing Instrument **
2024/10/06 04:52:49.2 Old State:27-ENGN_State_AssayAborted New State:ENGN_State_WaitInitialize
2024/10/06 04:52:49.2 StopDevice[0006]
2024/10/06 04:52:49.4 Opening instrument: Octet RED96e
2024/10/06 04:52:51.6 ReadInfo()
2024/10/06 04:52:52.1 Serial = FB-90287
2024/10/06 04:52:52.1 GALIL: XY steps/mm = 251.969, Z steps/mm = 1259.84
2024/10/06 04:52:52.9 GetSamplePos1_1 = (4.2696,-107.334,-21.645)
2024/10/06 04:52:52.9 GetSamplePos1_9 = (4.2696,-37.2659,-39.1223)
2024/10/06 04:52:52.9 m_dPickRowSpacingMM = 9
2024/10/06 04:52:52.9 m_dPickColSpacingMM = -9
2024/10/06 04:52:52.9 m_ySample1RowSpacingMM = 8.75846
2024/10/06 04:52:52.9 m_zSample1RowSpacingMM = -2.18466
2024/10/06 04:52:52.9 m_ySample2RowSpacingMM = 9
2024/10/06 04:52:52.9 m_zSample2RowSpacingMM = 0
2024/10/06 04:52:52.9 
2024/10/06 04:52:52.9 gmcController polling at 6.7 Hz
2024/10/06 04:52:52.9 
2024/10/06 04:52:52.9 Galil Controller - Program Version: 4301
2024/10/06 04:52:52.9 
2024/10/06 04:52:52.9 Opened Octet RED96e with firmware 1.0.0.0, API 1.5
2024/10/06 04:52:52.9 
2024/10/06 04:52:52.9 Set Lamp[65535]=on
2024/10/06 04:52:52.9 Set Lamp[65535]=on
2024/10/06 04:52:52.9 Set Heater[65535] @ 30.000000[C]
2024/10/06 04:52:53.0 Looking for 8 devices with timeout of 60000 ms
2024/10/06 04:52:53.0 Found 8 devices in 0 ms
2024/10/06 04:52:53.0 Couldn't open spectrometer factory for type 'SPEC_TYPE_OCEANOPTICS'
2024/10/06 04:52:53.0 EOS EOS_B0014 API = 0x0100
2024/10/06 04:52:53.0 EOS EOS_B0019 API = 0x0100
2024/10/06 04:52:53.0 EOS EOS_B0012 API = 0x0100
2024/10/06 04:52:53.0 EOS EOS_B0018 API = 0x0100
2024/10/06 04:52:53.0 EOS EOS_B0010 API = 0x0100
2024/10/06 04:52:53.0 EOS EOS_B0013 API = 0x0100
2024/10/06 04:52:53.0 EOS EOS_B0017 API = 0x0100
2024/10/06 04:52:53.0 EOS EOS_B0011 API = 0x0100
2024/10/06 04:52:53.0 EOS EOS_B0010 API = 0x0100
2024/10/06 04:52:53.0 EOS EOS_B0014 API = 0x0100
2024/10/06 04:52:53.0 EOS EOS_B0011 API = 0x0100
2024/10/06 04:52:53.0 EOS EOS_B0018 API = 0x0100
2024/10/06 04:52:53.0 EOS EOS_B0012 API = 0x0100
2024/10/06 04:52:53.0 EOS EOS_B0017 API = 0x0100
2024/10/06 04:52:53.0 EOS EOS_B0013 API = 0x0100
2024/10/06 04:52:53.0 EOS EOS_B0019 API = 0x0100
2024/10/06 04:52:53.0 
2024/10/06 04:52:53.0 Calibration coefficients for EOS_B0010
2024/10/06 04:52:53.0 C0 = 5.724263e+02  C1 = 1.047210e-01  C2 = -4.525783e-06  C3 = -1.311609e-10  
2024/10/06 04:52:53.0 
2024/10/06 04:52:53.0 Linearity correction coefficients:
2024/10/06 04:52:53.0 L0 = 9.770590e-01 L1 = 1.598670e-06 L2 = 4.803710e-12 L3 = -5.086290e-15 
2024/10/06 04:52:53.0 L4 = 2.741280e-19 L5 = -6.802670e-24 L6 = 8.120710e-29 L7 = -3.786440e-34 
2024/10/06 04:52:53.0 
2024/10/06 04:52:53.0 Linearity correction order: 7
2024/10/06 04:52:53.0 PCA Serial number: 06 000 1758
2024/10/06 04:52:53.0 Stray light const: 0.000000e+00
2024/10/06 04:52:53.0 Configuration info: TS4 0
2024/10/06 04:52:53.0 Scale factor: 1.023984
2024/10/06 04:52:53.0 
2024/10/06 04:52:53.0 Calibration coefficients for EOS_B0014
2024/10/06 04:52:53.0 C0 = 5.724263e+02  C1 = 1.047210e-01  C2 = -4.525783e-06  C3 = -1.311609e-10  
2024/10/06 04:52:53.0 
2024/10/06 04:52:53.0 Linearity correction coefficients:
2024/10/06 04:52:53.0 L0 = 9.770590e-01 L1 = 1.598670e-06 L2 = 4.803710e-12 L3 = -5.086290e-15 
2024/10/06 04:52:53.0 L4 = 2.741280e-19 L5 = -6.802670e-24 L6 = 8.120710e-29 L7 = -3.786440e-34 
2024/10/06 04:52:53.0 
2024/10/06 04:52:53.0 Linearity correction order: 7
2024/10/06 04:52:53.0 PCA Serial number: 06 000 1535
2024/10/06 04:52:53.0 Stray light const: 0.000000e+00
2024/10/06 04:52:53.0 Configuration info: TS4 0
2024/10/06 04:52:53.1 Scale factor: 1.023984
2024/10/06 04:52:53.1 
2024/10/06 04:52:53.1 Calibration coefficients for EOS_B0011
2024/10/06 04:52:53.1 C0 = 5.724263e+02  C1 = 1.047210e-01  C2 = -4.525783e-06  C3 = -1.311609e-10  
2024/10/06 04:52:53.1 
2024/10/06 04:52:53.1 Linearity correction coefficients:
2024/10/06 04:52:53.1 L0 = 9.770590e-01 L1 = 1.598670e-06 L2 = 4.803710e-12 L3 = -5.086290e-15 
2024/10/06 04:52:53.1 L4 = 2.741280e-19 L5 = -6.802670e-24 L6 = 8.120710e-29 L7 = -3.786440e-34 
2024/10/06 04:52:53.1 
2024/10/06 04:52:53.1 Linearity correction order: 7
2024/10/06 04:52:53.1 PCA Serial number: 06 000 1287
2024/10/06 04:52:53.1 Stray light const: 0.000000e+00
2024/10/06 04:52:53.1 Configuration info: TS4 0
2024/10/06 04:52:53.1 Scale factor: 1.023984
2024/10/06 04:52:53.1 
2024/10/06 04:52:53.1 Calibration coefficients for EOS_B0018
2024/10/06 04:52:53.1 C0 = 5.724263e+02  C1 = 1.047210e-01  C2 = -4.525783e-06  C3 = -1.311609e-10  
2024/10/06 04:52:53.1 
2024/10/06 04:52:53.1 Linearity correction coefficients:
2024/10/06 04:52:53.1 L0 = 9.770590e-01 L1 = 1.598670e-06 L2 = 4.803710e-12 L3 = -5.086290e-15 
2024/10/06 04:52:53.1 L4 = 2.741280e-19 L5 = -6.802670e-24 L6 = 8.120710e-29 L7 = -3.786440e-34 
2024/10/06 04:52:53.1 
2024/10/06 04:52:53.1 Linearity correction order: 7
2024/10/06 04:52:53.1 PCA Serial number: 06 000 1355
2024/10/06 04:52:53.1 Stray light const: 0.000000e+00
2024/10/06 04:52:53.1 Configuration info: TS4 0
2024/10/06 04:52:53.1 Scale factor: 1.023984
2024/10/06 04:52:53.1 
2024/10/06 04:52:53.1 Calibration coefficients for EOS_B0012
2024/10/06 04:52:53.1 C0 = 5.724263e+02  C1 = 1.047210e-01  C2 = -4.525783e-06  C3 = -1.311609e-10  
2024/10/06 04:52:53.1 
2024/10/06 04:52:53.1 Linearity correction coefficients:
2024/10/06 04:52:53.1 L0 = 9.770590e-01 L1 = 1.598670e-06 L2 = 4.803710e-12 L3 = -5.086290e-15 
2024/10/06 04:52:53.1 L4 = 2.741280e-19 L5 = -6.802670e-24 L6 = 8.120710e-29 L7 = -3.786440e-34 
2024/10/06 04:52:53.1 
2024/10/06 04:52:53.1 Linearity correction order: 7
2024/10/06 04:52:53.1 PCA Serial number: 06 000 1530
2024/10/06 04:52:53.1 Stray light const: 0.000000e+00
2024/10/06 04:52:53.1 Configuration info: TS4 0
2024/10/06 04:52:53.1 Scale factor: 1.023984
2024/10/06 04:52:53.1 
2024/10/06 04:52:53.1 Calibration coefficients for EOS_B0017
2024/10/06 04:52:53.1 C0 = 5.724263e+02  C1 = 1.047210e-01  C2 = -4.525783e-06  C3 = -1.311609e-10  
2024/10/06 04:52:53.1 
2024/10/06 04:52:53.1 Linearity correction coefficients:
2024/10/06 04:52:53.1 L0 = 9.770590e-01 L1 = 1.598670e-06 L2 = 4.803710e-12 L3 = -5.086290e-15 
2024/10/06 04:52:53.1 L4 = 2.741280e-19 L5 = -6.802670e-24 L6 = 8.120710e-29 L7 = -3.786440e-34 
2024/10/06 04:52:53.1 
2024/10/06 04:52:53.1 Linearity correction order: 7
2024/10/06 04:52:53.1 PCA Serial number: 06 000 1526
2024/10/06 04:52:53.1 Stray light const: 0.000000e+00
2024/10/06 04:52:53.1 Configuration info: TS4 0
2024/10/06 04:52:53.1 Scale factor: 1.023984
2024/10/06 04:52:53.1 
2024/10/06 04:52:53.1 Calibration coefficients for EOS_B0013
2024/10/06 04:52:53.1 C0 = 5.724263e+02  C1 = 1.047210e-01  C2 = -4.525783e-06  C3 = -1.311609e-10  
2024/10/06 04:52:53.1 
2024/10/06 04:52:53.1 Linearity correction coefficients:
2024/10/06 04:52:53.1 L0 = 9.770590e-01 L1 = 1.598670e-06 L2 = 4.803710e-12 L3 = -5.086290e-15 
2024/10/06 04:52:53.1 L4 = 2.741280e-19 L5 = -6.802670e-24 L6 = 8.120710e-29 L7 = -3.786440e-34 
2024/10/06 04:52:53.1 
2024/10/06 04:52:53.1 Linearity correction order: 7
2024/10/06 04:52:53.1 PCA Serial number: 06 000 1749
2024/10/06 04:52:53.1 Stray light const: 0.000000e+00
2024/10/06 04:52:53.1 Configuration info: TS4 0
2024/10/06 04:52:53.1 Scale factor: 1.023984
2024/10/06 04:52:53.1 
2024/10/06 04:52:53.1 Calibration coefficients for EOS_B0019
2024/10/06 04:52:53.1 C0 = 5.724263e+02  C1 = 1.047210e-01  C2 = -4.525783e-06  C3 = -1.311609e-10  
2024/10/06 04:52:53.1 
2024/10/06 04:52:53.1 Linearity correction coefficients:
2024/10/06 04:52:53.1 L0 = 9.770590e-01 L1 = 1.598670e-06 L2 = 4.803710e-12 L3 = -5.086290e-15 
2024/10/06 04:52:53.1 L4 = 2.741280e-19 L5 = -6.802670e-24 L6 = 8.120710e-29 L7 = -3.786440e-34 
2024/10/06 04:52:53.1 
2024/10/06 04:52:53.1 Linearity correction order: 7
2024/10/06 04:52:53.1 PCA Serial number: 06 000 1333
2024/10/06 04:52:53.1 Stray light const: 0.000000e+00
2024/10/06 04:52:53.1 Configuration info: TS4 0
2024/10/06 04:52:53.1 Scale factor: 1.023984
2024/10/06 04:52:53.1 Opened: EOS_B0010, EOS_B0014, EOS_B0011, EOS_B0018, EOS_B0012, EOS_B0017, EOS_B0013, EOS_B0019, 
2024/10/06 04:52:53.1 
2024/10/06 04:52:53.1 DSP settings (Cross Correlation)
2024/10/06 04:52:53.1  - Transmission
2024/10/06 04:52:53.1 
2024/10/06 04:52:53.1 Ch	IgnoreLow	IgnoreHigh
2024/10/06 04:52:53.1 1	150		200
2024/10/06 04:52:53.1 2	150		200
2024/10/06 04:52:53.1 3	150		200
2024/10/06 04:52:53.1 4	150		200
2024/10/06 04:52:53.1 5	150		200
2024/10/06 04:52:53.2 6	150		200
2024/10/06 04:52:53.2 7	150		200
2024/10/06 04:52:53.2 8	150		200
2024/10/06 04:52:53.5 EJECT: To Chute, position=-2,-1
2024/10/06 04:52:53.5 GMC_Interlock
2024/10/06 04:52:53.6 Old State:1-ENGN_State_WaitInitialize New State:ENGN_State_Initializing
2024/10/06 04:52:53.9 GMC_HomeXYZ
2024/10/06 04:52:53.9 HomeDevice[0006]
2024/10/06 04:52:59.8 GMC_SetPosZ
2024/10/06 04:53:00.1 GMC_ServoHere
2024/10/06 04:53:00.3 GMC_MasterInit
2024/10/06 04:53:00.3 Init(0x0)
2024/10/06 04:53:04.8 GMC_SetPosZ
2024/10/06 04:53:05.0 GMC_ServoHere
2024/10/06 04:53:05.2 GMC_SetPosXY
2024/10/06 04:53:08.0 GMC_SetPosZ
2024/10/06 04:53:12.9 GMC_Eject
2024/10/06 04:53:12.9 EjectDone => EjectEject
2024/10/06 04:53:12.9 SetEjectorPosn(0)
2024/10/06 04:53:16.1 GMC_HomeZ
2024/10/06 04:53:16.1 HomeDevice[0005]
2024/10/06 04:53:22.4 GMC_SetPosZ
2024/10/06 04:53:22.7 GMC_ServoHere
2024/10/06 04:53:22.9 GMC_Interlock
2024/10/06 04:53:23.2 GMC_HomeXYZ
2024/10/06 04:53:23.2 HomeDevice[0006]
2024/10/06 04:53:30.8 GMC_SetPosZ
2024/10/06 04:53:31.2 GMC_ServoHere
2024/10/06 04:53:31.3 GMC_SetPosZ
2024/10/06 04:53:31.5 GMC_ServoHere
2024/10/06 04:53:31.7 GMC_SetPosXY
2024/10/06 04:53:34.7 GMC_SetPosZ
2024/10/06 04:53:35.0 Old State:2-ENGN_State_Initializing New State:ENGN_State_InitializeComplete
2024/10/06 04:53:35.0 Integration Time: 1.00,1.00,1.00,1.00,1.00,1.00,1.00,1.00,
2024/10/06 04:53:35.1 Set Lamp[65535]=on
2024/10/06 04:53:35.1 Set Heater[65535] @ 30.000000[C]
2024/10/06 04:53:35.1 Old State:3-ENGN_State_InitializeComplete New State:ENGN_State_SystemReady
2024/10/06 04:53:35.2 Pickups: 136, Warn: 90, Error: 100
2024/10/06 04:53:57.1 <I Name="ExperimentName" O="Experiment_1" N="Experiment_10" />
2024/10/06 04:53:57.1 <I Name="PresentWhenDone" O="TRUE" N="FALSE" />
2024/10/06 04:53:57.1 Sensor tray definitions were changed
2024/10/06 04:53:57.1 Sample plate definitions were changed
2024/10/06 04:53:57.1 Assay params step 1: Name Sensor Check to Baseline2, Time 30 to 120
2024/10/06 04:53:57.1 Assay params step 2: Time 600 to 1200
2024/10/06 04:53:57.1 Assay params step 4: Time 300 to 1100
2024/10/06 04:53:57.1 Assay params step 5: Time 300 to 600
2024/10/06 04:53:57.1 Assay params params 6 added: Type Regeneration, Name Regeneration, Time 5, Shake speed 1000, Regen cycles 3
2024/10/06 04:53:57.1 Assay steps step 1: Name Sensor Check to Baseline2
2024/10/06 04:53:57.1 Assay steps step 2: Sample A2 to A8
2024/10/06 04:53:57.1 Assay steps step 4: Sample A4 to A11
2024/10/06 04:53:57.1 Assay steps step 6: Assay 2 to 1, Name Sensor Check to Regeneration, Sample A1 to A12
2024/10/06 04:53:57.1 Assay steps step 7: Assay 2 to 1, Name Loading to Baseline, Sample A2 to A5
2024/10/06 04:53:57.1 3 Assay steps steps were deleted
2024/10/06 04:53:57.1 SetHeaterTemperature 30.0
2024/10/06 04:53:57.1 Temperature monitor ENABLE
2024/10/06 04:53:57.1 Set Heater[65535] @ 30.000000[C]
2024/10/06 04:53:57.2 Temperature monitor ENABLE
2024/10/06 04:53:57.3 Temp: 2024/10/06 04:53:57, 29.7000, 30.6000
2024/10/06 04:53:57.3 bShakeWhileWaiting=1, nShakerRPM=1000
2024/10/06 04:53:57.3 DELAYED START: Waiting for 600 s
2024/10/06 04:53:57.3 Old State:4-ENGN_State_SystemReady New State:ENGN_State_ControllerBusy
2024/10/06 04:53:57.3 GMC_SetPosZ
2024/10/06 04:53:57.5 GMC_ServoHere
2024/10/06 04:53:57.7 GMC_SetPosXY
2024/10/06 04:53:57.9 GMC_SetPosZ
2024/10/06 04:53:58.2 Old State:29-ENGN_State_ControllerBusy New State:ENGN_State_ControllerDone
2024/10/06 04:53:58.3 StartShaker(1000)
2024/10/06 04:53:58.3 Old State:30-ENGN_State_ControllerDone New State:ENGN_State_SystemReady
2024/10/06 04:54:03.8 Spectrometer EOS_B0010: AVRG=20.
2024/10/06 04:54:03.8 Spectrometer EOS_B0014: AVRG=20.
2024/10/06 04:54:03.8 Spectrometer EOS_B0011: AVRG=20.
2024/10/06 04:54:03.8 Spectrometer EOS_B0018: AVRG=20.
2024/10/06 04:54:03.8 Spectrometer EOS_B0012: AVRG=20.
2024/10/06 04:54:03.8 Spectrometer EOS_B0017: AVRG=20.
2024/10/06 04:54:03.8 Spectrometer EOS_B0013: AVRG=20.
2024/10/06 04:54:03.8 Spectrometer EOS_B0019: AVRG=20.
2024/10/06 04:54:03.9 Starting new assay
2024/10/06 04:54:04.1 Plate 1 temperature = 30 C
2024/10/06 04:54:04.1 Old State:4-ENGN_State_SystemReady New State:ENGN_StateRunning_StartNewStep
2024/10/06 04:54:04.2 Spectrometer EOS_B0010: AVRG=20.
2024/10/06 04:54:04.2 Spectrometer EOS_B0014: AVRG=20.
2024/10/06 04:54:04.2 Spectrometer EOS_B0011: AVRG=20.
2024/10/06 04:54:04.2 Spectrometer EOS_B0018: AVRG=20.
2024/10/06 04:54:04.2 Spectrometer EOS_B0012: AVRG=20.
2024/10/06 04:54:04.2 Spectrometer EOS_B0017: AVRG=20.
2024/10/06 04:54:04.2 Spectrometer EOS_B0013: AVRG=20.
2024/10/06 04:54:04.2 Spectrometer EOS_B0019: AVRG=20.
2024/10/06 04:54:04.3 Old State:6-ENGN_StateRunning_StartNewStep New State:ENGN_StateRunning_WaitPickingSensors
2024/10/06 04:54:04.3 Pick(0, 3)
2024/10/06 04:54:04.3 GMC_SetPosZ
2024/10/06 04:54:04.4 Temp: 2024/10/06 04:54:04, 29.7000, 30.6000
2024/10/06 04:54:04.4 Old State:7-ENGN_StateRunning_WaitPickingSensors New State:ENGN_StateRunning_PickingSensors
2024/10/06 04:54:04.5 GMC_ServoHere
2024/10/06 04:54:04.7 GMC_SetPosXY
2024/10/06 04:54:06.9 GMC_SetPosZ
2024/10/06 04:54:12.3 GMC_SetPosZ
2024/10/06 04:54:12.7 Old State:8-ENGN_StateRunning_PickingSensors New State:ENGN_StateRunning_CheckingSensors
2024/10/06 04:54:12.7 Spectrometer EOS_B0010: AVRG=20.
2024/10/06 04:54:12.7 Spectrometer EOS_B0014: AVRG=20.
2024/10/06 04:54:12.7 Spectrometer EOS_B0011: AVRG=20.
2024/10/06 04:54:12.7 Spectrometer EOS_B0018: AVRG=20.
2024/10/06 04:54:12.7 Spectrometer EOS_B0012: AVRG=20.
2024/10/06 04:54:12.7 Spectrometer EOS_B0017: AVRG=20.
2024/10/06 04:54:12.7 Spectrometer EOS_B0013: AVRG=20.
2024/10/06 04:54:12.7 Spectrometer EOS_B0019: AVRG=20.
2024/10/06 04:54:12.9 
2024/10/06 04:54:12.9 Detect Sensors
2024/10/06 04:54:12.9 ==============
2024/10/06 04:54:12.9 1	YES		0.0	6771.0
2024/10/06 04:54:12.9 2	YES		0.0	7597.8
2024/10/06 04:54:12.9 3	YES		0.0	7015.4
2024/10/06 04:54:12.9 4	YES		0.0	7275.3
2024/10/06 04:54:12.9 5	YES		0.0	6009.5
2024/10/06 04:54:12.9 6	YES		0.0	5661.6
2024/10/06 04:54:12.9 7	YES		0.0	6897.6
2024/10/06 04:54:12.9 8	YES		0.0	5614.1
2024/10/06 04:54:12.9 
2024/10/06 04:54:12.9 Spectrometer EOS_B0010: AVRG=20.
2024/10/06 04:54:12.9 Spectrometer EOS_B0014: AVRG=20.
2024/10/06 04:54:12.9 Spectrometer EOS_B0011: AVRG=20.
2024/10/06 04:54:12.9 Spectrometer EOS_B0018: AVRG=20.
2024/10/06 04:54:12.9 Spectrometer EOS_B0012: AVRG=20.
2024/10/06 04:54:12.9 Spectrometer EOS_B0017: AVRG=20.
2024/10/06 04:54:12.9 Spectrometer EOS_B0013: AVRG=20.
2024/10/06 04:54:12.9 Spectrometer EOS_B0019: AVRG=20.
2024/10/06 04:54:12.9 Spectrometer EOS_B0010: AVRG=20.
2024/10/06 04:54:12.9 Spectrometer EOS_B0014: AVRG=20.
2024/10/06 04:54:12.9 Spectrometer EOS_B0011: AVRG=20.
2024/10/06 04:54:12.9 Spectrometer EOS_B0018: AVRG=20.
2024/10/06 04:54:12.9 Spectrometer EOS_B0012: AVRG=20.
2024/10/06 04:54:12.9 Spectrometer EOS_B0017: AVRG=20.
2024/10/06 04:54:12.9 Spectrometer EOS_B0013: AVRG=20.
2024/10/06 04:54:12.9 Spectrometer EOS_B0019: AVRG=20.
2024/10/06 04:54:13.1 CH1: Correction Factor = 1.82962
2024/10/06 04:54:13.1 Spectrometer EOS_B0010: AVRG=20.
2024/10/06 04:54:13.1 CH2: Correction Factor = 1.76618
2024/10/06 04:54:13.1 Spectrometer EOS_B0014: AVRG=20.
2024/10/06 04:54:13.1 CH3: Correction Factor = 1.77751
2024/10/06 04:54:13.1 Spectrometer EOS_B0011: AVRG=20.
2024/10/06 04:54:13.1 CH4: Correction Factor = 1.77721
2024/10/06 04:54:13.1 Spectrometer EOS_B0018: AVRG=20.
2024/10/06 04:54:13.1 CH5: Correction Factor = 2.16379
2024/10/06 04:54:13.1 Spectrometer EOS_B0012: AVRG=20.
2024/10/06 04:54:13.1 CH6: Correction Factor = 2.23029
2024/10/06 04:54:13.1 Spectrometer EOS_B0017: AVRG=20.
2024/10/06 04:54:13.1 CH7: Correction Factor = 1.82268
2024/10/06 04:54:13.1 Spectrometer EOS_B0013: AVRG=20.
2024/10/06 04:54:13.1 CH8: Correction Factor = 2.2763
2024/10/06 04:54:13.1 Spectrometer EOS_B0019: AVRG=20.
2024/10/06 04:54:13.2 CH1: Correction Factor = 1.09531
2024/10/06 04:54:13.2 Spectrometer EOS_B0010: AVRG=20.
2024/10/06 04:54:13.2 CH2: Correction Factor = 1.08907
2024/10/06 04:54:13.2 Spectrometer EOS_B0014: AVRG=20.
2024/10/06 04:54:13.2 CH3: Correction Factor = 1.09001
2024/10/06 04:54:13.2 Spectrometer EOS_B0011: AVRG=20.
2024/10/06 04:54:13.2 CH4: Correction Factor = 1.09095
2024/10/06 04:54:13.2 Spectrometer EOS_B0018: AVRG=20.
2024/10/06 04:54:13.2 CH5: Correction Factor = 1.1198
2024/10/06 04:54:13.2 Spectrometer EOS_B0012: AVRG=20.
2024/10/06 04:54:13.2 CH6: Correction Factor = 1.11781
2024/10/06 04:54:13.2 Spectrometer EOS_B0017: AVRG=20.
2024/10/06 04:54:13.2 CH7: Correction Factor = 1.09443
2024/10/06 04:54:13.2 Spectrometer EOS_B0013: AVRG=20.
2024/10/06 04:54:13.2 CH8: Correction Factor = 1.12216
2024/10/06 04:54:13.2 Spectrometer EOS_B0019: AVRG=20.
2024/10/06 04:54:13.4 CH1: Correction Factor = 1.01965
2024/10/06 04:54:13.4 Spectrometer EOS_B0010: AVRG=20.
2024/10/06 04:54:13.4 CH2: Correction Factor = 1.02043
2024/10/06 04:54:13.4 Spectrometer EOS_B0014: AVRG=20.
2024/10/06 04:54:13.4 CH3: Correction Factor = 1.01731
2024/10/06 04:54:13.4 Spectrometer EOS_B0011: AVRG=20.
2024/10/06 04:54:13.4 CH4: Correction Factor = 1.01814
2024/10/06 04:54:13.4 Spectrometer EOS_B0018: AVRG=20.
2024/10/06 04:54:13.4 CH5: Correction Factor = 1.02153
2024/10/06 04:54:13.4 Spectrometer EOS_B0012: AVRG=20.
2024/10/06 04:54:13.4 CH6: Correction Factor = 1.02211
2024/10/06 04:54:13.4 Spectrometer EOS_B0017: AVRG=20.
2024/10/06 04:54:13.4 CH7: Correction Factor = 1.01474
2024/10/06 04:54:13.4 Spectrometer EOS_B0013: AVRG=20.
2024/10/06 04:54:13.4 CH8: Correction Factor = 1.02421
2024/10/06 04:54:13.4 Spectrometer EOS_B0019: AVRG=20.
2024/10/06 04:54:13.6 CH1: Correction Factor = 1.00386
2024/10/06 04:54:13.6 Spectrometer EOS_B0010: AVRG=20.
2024/10/06 04:54:13.6 CH2: Correction Factor = 1.0039
2024/10/06 04:54:13.6 Spectrometer EOS_B0014: AVRG=20.
2024/10/06 04:54:13.6 CH3: Correction Factor = 1.0049
2024/10/06 04:54:13.6 Spectrometer EOS_B0011: AVRG=20.
2024/10/06 04:54:13.6 CH4: Correction Factor = 1.00587
2024/10/06 04:54:13.6 Spectrometer EOS_B0018: AVRG=20.
2024/10/06 04:54:13.6 CH5: Correction Factor = 1.00179
2024/10/06 04:54:13.6 Spectrometer EOS_B0012: AVRG=20.
2024/10/06 04:54:13.6 CH6: Correction Factor = 1.00285
2024/10/06 04:54:13.6 Spectrometer EOS_B0017: AVRG=20.
2024/10/06 04:54:13.6 CH7: Correction Factor = 1.00675
2024/10/06 04:54:13.6 Spectrometer EOS_B0013: AVRG=20.
2024/10/06 04:54:13.6 CH8: Correction Factor = 1.00235
2024/10/06 04:54:13.6 Spectrometer EOS_B0019: AVRG=20.
2024/10/06 04:54:13.7 CH1: Correction Factor = 1.00003
2024/10/06 04:54:13.7 Spectrometer EOS_B0010: AVRG=20.
2024/10/06 04:54:13.7 CH2: Correction Factor = 0.99978
2024/10/06 04:54:13.7 Spectrometer EOS_B0014: AVRG=20.
2024/10/06 04:54:13.7 CH3: Correction Factor = 1.00093
2024/10/06 04:54:13.7 Spectrometer EOS_B0011: AVRG=20.
2024/10/06 04:54:13.7 CH4: Correction Factor = 0.998042
2024/10/06 04:54:13.7 Spectrometer EOS_B0018: AVRG=20.
2024/10/06 04:54:13.7 CH5: Correction Factor = 1.00185
2024/10/06 04:54:13.7 Spectrometer EOS_B0012: AVRG=20.
2024/10/06 04:54:13.7 CH6: Correction Factor = 0.999713
2024/10/06 04:54:13.7 Spectrometer EOS_B0017: AVRG=20.
2024/10/06 04:54:13.7 CH7: Correction Factor = 0.999072
2024/10/06 04:54:13.7 Spectrometer EOS_B0013: AVRG=20.
2024/10/06 04:54:13.7 CH8: Correction Factor = 1.00221
2024/10/06 04:54:13.7 Spectrometer EOS_B0019: AVRG=20.
2024/10/06 04:54:13.9 CH1: Correction Factor = 1.00007
2024/10/06 04:54:13.9 Spectrometer EOS_B0010: AVRG=20.
2024/10/06 04:54:13.9 CH2: Correction Factor = 0.999875
2024/10/06 04:54:13.9 Spectrometer EOS_B0014: AVRG=20.
2024/10/06 04:54:13.9 CH3: Correction Factor = 1.00085
2024/10/06 04:54:13.9 Spectrometer EOS_B0011: AVRG=20.
2024/10/06 04:54:13.9 CH4: Correction Factor = 1.00176
2024/10/06 04:54:13.9 Spectrometer EOS_B0018: AVRG=20.
2024/10/06 04:54:13.9 CH5: Correction Factor = 1.00173
2024/10/06 04:54:13.9 Spectrometer EOS_B0012: AVRG=20.
2024/10/06 04:54:13.9 CH6: Correction Factor = 0.999634
2024/10/06 04:54:13.9 Spectrometer EOS_B0017: AVRG=20.
2024/10/06 04:54:13.9 CH7: Correction Factor = 0.99891
2024/10/06 04:54:13.9 Spectrometer EOS_B0013: AVRG=20.
2024/10/06 04:54:13.9 CH8: Correction Factor = 0.999202
2024/10/06 04:54:13.9 Spectrometer EOS_B0019: AVRG=20.
2024/10/06 04:54:13.9 Sensor 1: Integration Time = 2.05 ms
2024/10/06 04:54:13.9 Sensor 2: Integration Time = 1.97 ms
2024/10/06 04:54:13.9 Sensor 3: Integration Time = 1.98 ms
2024/10/06 04:54:13.9 Sensor 4: Integration Time = 1.99 ms
2024/10/06 04:54:13.9 Sensor 5: Integration Time = 2.49 ms
2024/10/06 04:54:13.9 Sensor 6: Integration Time = 2.55 ms
2024/10/06 04:54:13.9 Sensor 7: Integration Time = 2.03 ms
2024/10/06 04:54:13.9 Sensor 8: Integration Time = 2.63 ms
2024/10/06 04:54:13.9 WaitControllerIdle(30000)
2024/10/06 04:54:14.0 GMC_HomeZ
2024/10/06 04:54:14.0 HomeDevice[0005]
2024/10/06 04:54:20.8 GMC_SetPosZ
2024/10/06 04:54:21.1 GMC_ServoHere
2024/10/06 04:54:21.4 Old State:9-ENGN_StateRunning_CheckingSensors New State:ENGN_StateRunning_PickingSensorsComplete
2024/10/06 04:54:21.4 StartShaker(1000)
2024/10/06 04:54:21.5 Integration Time: 2.05,1.97,1.98,1.99,2.49,2.55,2.03,2.63,
2024/10/06 04:54:21.6 Old State:10-ENGN_StateRunning_PickingSensorsComplete New State:ENGN_StateRunning_WaitGoingToSample
2024/10/06 04:54:21.6 Sample96_Q(0, 0, 0)
2024/10/06 04:54:21.6 
2024/10/06 04:54:21.6 START SCAN: 
2024/10/06 04:54:21.6    CycleTime (ms)    = 200
2024/10/06 04:54:21.6    CycleCount        = 600
2024/10/06 04:54:21.6    ScansToAverage    = 20
2024/10/06 04:54:21.6    FinishTime (s)    = 120
2024/10/06 04:54:21.6    Temperature       = 29.7
2024/10/06 04:54:21.6    Lamp Power        = 33
2024/10/06 04:54:21.6    Spec PCB temps    = 42.6, 42.0, 42.4, 42.1, 41.9, 42.2, 41.0, 41.5
2024/10/06 04:54:21.6 
2024/10/06 04:54:21.6 GMC_SetPosZ
2024/10/06 04:54:21.7 Plate 1 temperature = 30 C
2024/10/06 04:54:21.7 Pickups: 137, Warn: 90, Error: 100
2024/10/06 04:54:21.7 Old State:12-ENGN_StateRunning_WaitGoingToSample New State:ENGN_StateRunning_GoingToSample
2024/10/06 04:54:21.8 GMC_ServoHere
2024/10/06 04:54:22.0 GMC_SetPosXY
2024/10/06 04:54:24.1 GMC_SetPosZ
2024/10/06 04:54:27.1 Old State:13-ENGN_StateRunning_GoingToSample New State:ENGN_StateRunning_GoingToSampleComplete
2024/10/06 04:54:27.2 Old State:14-cycle=1, Elapsed Time:    0.0,  Ideal Time:    0.0,  Delay time =   0.00  New State:ENGN_StateRunning_WaitSampling
2024/10/06 04:54:27.2 Step started at: 04:54:21
2024/10/06 04:54:27.2 XYZ movement time  = 5455 ms + Scan start delay = 5436 ms
2024/10/06 04:54:27.3 Old State:15-ENGN_StateRunning_WaitSampling New State:ENGN_StateRunning_Sampling
2024/10/06 04:54:31.5 Shaker current speed = 993 rpm, set speed = 1000
2024/10/06 04:55:04.6 Temp: 2024/10/06 04:55:04, 29.9000, 30.7000
2024/10/06 04:55:04.8 Terminated by user
2024/10/06 04:55:04.8 StopDevice[0006]
2024/10/06 04:55:04.8 StopShaker
2024/10/06 04:55:04.8 
2024/10/06 04:55:04.8 STOP SCAN: 
2024/10/06 04:55:04.8    CycleTime (ms)    = 200
2024/10/06 04:55:04.8    CurrentCycle      = 189
2024/10/06 04:55:04.8    RunTime (ms)      = 37800
2024/10/06 04:55:04.8    AverageCycle (ms) = 200.0
2024/10/06 04:55:04.8    Temperature       = 29.9
2024/10/06 04:55:04.8    DATA OVERRUN %    = 0.00
2024/10/06 04:55:04.8    Spec PCB temps    = 42.6, 42.1, 42.4, 42.1, 41.9, 42.2, 41.0, 41.5
2024/10/06 04:55:04.8 
2024/10/06 04:55:04.8 Assay aborted
2024/10/06 04:55:04.8 Temperature monitor DISABLE
2024/10/06 04:55:04.8 
2024/10/06 04:55:04.8 ASSAY SUMMARY:
2024/10/06 04:55:04.8 ==============
2024/10/06 04:55:04.8   Step #   Duration   Cycles  Overrun %
2024/10/06 04:55:04.8        1      37     189    0.00
2024/10/06 04:55:04.8 -------------------------------------------
2024/10/06 04:55:04.8    Total      37     189    0.00
2024/10/06 04:55:04.8 Temperature monitor DISABLE
2024/10/06 04:55:04.8 Old State:16-cycle=189, Elapsed Time:   37.8,  Ideal Time:   37.8,  Delay time =   0.04  New State:ENGN_State_AssayAborting
2024/10/06 04:55:04.8 StopShaker
2024/10/06 04:55:04.8 EJECT: To Tray, position=3,0
2024/10/06 04:55:04.8    EjectOffset = 10.0
2024/10/06 04:55:04.9 DFIO: Start writing C:\DATA\wangT\mcb2-h7\Experiment_10\241006_001.frd
2024/10/06 04:55:04.9 DFIO: Finished writing C:\DATA\wangT\mcb2-h7\Experiment_10\241006_001.frd
2024/10/06 04:55:04.9 DFIO: Start writing C:\DATA\wangT\mcb2-h7\Experiment_10\241006_002.frd
2024/10/06 04:55:04.9 DFIO: Finished writing C:\DATA\wangT\mcb2-h7\Experiment_10\241006_002.frd
2024/10/06 04:55:04.9 DFIO: Start writing C:\DATA\wangT\mcb2-h7\Experiment_10\241006_003.frd
2024/10/06 04:55:04.9 DFIO: Finished writing C:\DATA\wangT\mcb2-h7\Experiment_10\241006_003.frd
2024/10/06 04:55:04.9 DFIO: Start writing C:\DATA\wangT\mcb2-h7\Experiment_10\241006_004.frd
2024/10/06 04:55:04.9 DFIO: Finished writing C:\DATA\wangT\mcb2-h7\Experiment_10\241006_004.frd
2024/10/06 04:55:04.9 DFIO: Start writing C:\DATA\wangT\mcb2-h7\Experiment_10\241006_005.frd
2024/10/06 04:55:04.9 GMC_SetPosZ
2024/10/06 04:55:04.9 DFIO: Finished writing C:\DATA\wangT\mcb2-h7\Experiment_10\241006_005.frd
2024/10/06 04:55:04.9 DFIO: Start writing C:\DATA\wangT\mcb2-h7\Experiment_10\241006_006.frd
2024/10/06 04:55:04.9 DFIO: Finished writing C:\DATA\wangT\mcb2-h7\Experiment_10\241006_006.frd
2024/10/06 04:55:04.9 DFIO: Start writing C:\DATA\wangT\mcb2-h7\Experiment_10\241006_007.frd
2024/10/06 04:55:04.9 DFIO: Finished writing C:\DATA\wangT\mcb2-h7\Experiment_10\241006_007.frd
2024/10/06 04:55:04.9 DFIO: Start writing C:\DATA\wangT\mcb2-h7\Experiment_10\241006_008.frd
2024/10/06 04:55:04.9 DFIO: Finished writing C:\DATA\wangT\mcb2-h7\Experiment_10\241006_008.frd
2024/10/06 04:55:04.9 DFIO: Finished writing C:\DATA\wangT\mcb2-h7\Experiment_10\241006_Manifest.fmx
2024/10/06 04:55:07.9 GMC_ServoHere
2024/10/06 04:55:08.1 GMC_SetPosXY
2024/10/06 04:55:10.3 GMC_SetPosZ
2024/10/06 04:55:14.4 GMC_Eject
2024/10/06 04:55:14.4 EjectDone => EjectEject
2024/10/06 04:55:14.4 SetEjectorPosn(0)
2024/10/06 04:55:17.5 GMC_HomeZ
2024/10/06 04:55:17.5 HomeDevice[0005]
2024/10/06 04:55:23.1 GMC_SetPosZ
2024/10/06 04:55:23.4 GMC_ServoHere
2024/10/06 04:55:23.6 GMC_SetPosZ
2024/10/06 04:55:23.7 GMC_ServoHere
2024/10/06 04:55:23.9 GMC_SetPosXY
2024/10/06 04:55:26.1 GMC_SetPosZ
2024/10/06 04:55:26.5 Old State:26-ENGN_State_AssayAborting New State:ENGN_State_AssayAborted
2024/10/06 04:55:26.5 StopShaker
2024/10/06 04:55:26.9 
2024/10/06 04:55:26.9 
2024/10/06 04:55:26.9 ** Initializing Instrument **
2024/10/06 04:55:26.9 Old State:27-ENGN_State_AssayAborted New State:ENGN_State_WaitInitialize
2024/10/06 04:55:26.9 StopDevice[0006]
2024/10/06 04:55:27.3 Opening instrument: Octet RED96e
2024/10/06 04:55:29.4 ReadInfo()
2024/10/06 04:55:29.9 Serial = FB-90287
2024/10/06 04:55:29.9 GALIL: XY steps/mm = 251.969, Z steps/mm = 1259.84
2024/10/06 04:55:30.7 GetSamplePos1_1 = (4.2696,-107.334,-21.645)
2024/10/06 04:55:30.7 GetSamplePos1_9 = (4.2696,-37.2659,-39.1223)
2024/10/06 04:55:30.7 m_dPickRowSpacingMM = 9
2024/10/06 04:55:30.7 m_dPickColSpacingMM = -9
2024/10/06 04:55:30.7 m_ySample1RowSpacingMM = 8.75846
2024/10/06 04:55:30.7 m_zSample1RowSpacingMM = -2.18466
2024/10/06 04:55:30.7 m_ySample2RowSpacingMM = 9
2024/10/06 04:55:30.7 m_zSample2RowSpacingMM = 0
2024/10/06 04:55:30.7 
2024/10/06 04:55:30.7 gmcController polling at 6.7 Hz
2024/10/06 04:55:30.7 
2024/10/06 04:55:30.7 Galil Controller - Program Version: 4301
2024/10/06 04:55:30.7 
2024/10/06 04:55:30.7 Opened Octet RED96e with firmware 1.0.0.0, API 1.5
2024/10/06 04:55:30.7 
2024/10/06 04:55:30.7 Set Lamp[65535]=on
2024/10/06 04:55:30.7 Set Lamp[65535]=on
2024/10/06 04:55:30.7 Set Heater[65535] @ 30.000000[C]
2024/10/06 04:55:30.8 Looking for 8 devices with timeout of 60000 ms
2024/10/06 04:55:30.8 Found 8 devices in 0 ms
2024/10/06 04:55:30.8 Couldn't open spectrometer factory for type 'SPEC_TYPE_OCEANOPTICS'
2024/10/06 04:55:30.8 EOS EOS_B0014 API = 0x0100
2024/10/06 04:55:30.8 EOS EOS_B0019 API = 0x0100
2024/10/06 04:55:30.8 EOS EOS_B0012 API = 0x0100
2024/10/06 04:55:30.8 EOS EOS_B0018 API = 0x0100
2024/10/06 04:55:30.8 EOS EOS_B0010 API = 0x0100
2024/10/06 04:55:30.8 EOS EOS_B0013 API = 0x0100
2024/10/06 04:55:30.8 EOS EOS_B0017 API = 0x0100
2024/10/06 04:55:30.8 EOS EOS_B0011 API = 0x0100
2024/10/06 04:55:30.8 EOS EOS_B0010 API = 0x0100
2024/10/06 04:55:30.8 EOS EOS_B0014 API = 0x0100
2024/10/06 04:55:30.8 EOS EOS_B0011 API = 0x0100
2024/10/06 04:55:30.8 EOS EOS_B0018 API = 0x0100
2024/10/06 04:55:30.8 EOS EOS_B0012 API = 0x0100
2024/10/06 04:55:30.8 EOS EOS_B0017 API = 0x0100
2024/10/06 04:55:30.8 EOS EOS_B0013 API = 0x0100
2024/10/06 04:55:30.8 EOS EOS_B0019 API = 0x0100
2024/10/06 04:55:30.8 
2024/10/06 04:55:30.8 Calibration coefficients for EOS_B0010
2024/10/06 04:55:30.8 C0 = 5.724263e+02  C1 = 1.047210e-01  C2 = -4.525783e-06  C3 = -1.311609e-10  
2024/10/06 04:55:30.8 
2024/10/06 04:55:30.8 Linearity correction coefficients:
2024/10/06 04:55:30.8 L0 = 9.770590e-01 L1 = 1.598670e-06 L2 = 4.803710e-12 L3 = -5.086290e-15 
2024/10/06 04:55:30.8 L4 = 2.741280e-19 L5 = -6.802670e-24 L6 = 8.120710e-29 L7 = -3.786440e-34 
2024/10/06 04:55:30.8 
2024/10/06 04:55:30.8 Linearity correction order: 7
2024/10/06 04:55:30.8 PCA Serial number: 06 000 1758
2024/10/06 04:55:30.8 Stray light const: 0.000000e+00
2024/10/06 04:55:30.8 Configuration info: TS4 0
2024/10/06 04:55:30.8 Scale factor: 1.023984
2024/10/06 04:55:30.8 
2024/10/06 04:55:30.8 Calibration coefficients for EOS_B0014
2024/10/06 04:55:30.8 C0 = 5.724263e+02  C1 = 1.047210e-01  C2 = -4.525783e-06  C3 = -1.311609e-10  
2024/10/06 04:55:30.8 
2024/10/06 04:55:30.8 Linearity correction coefficients:
2024/10/06 04:55:30.8 L0 = 9.770590e-01 L1 = 1.598670e-06 L2 = 4.803710e-12 L3 = -5.086290e-15 
2024/10/06 04:55:30.8 L4 = 2.741280e-19 L5 = -6.802670e-24 L6 = 8.120710e-29 L7 = -3.786440e-34 
2024/10/06 04:55:30.8 
2024/10/06 04:55:30.8 Linearity correction order: 7
2024/10/06 04:55:30.8 PCA Serial number: 06 000 1535
2024/10/06 04:55:30.8 Stray light const: 0.000000e+00
2024/10/06 04:55:30.8 Configuration info: TS4 0
2024/10/06 04:55:30.8 Scale factor: 1.023984
2024/10/06 04:55:30.8 
2024/10/06 04:55:30.8 Calibration coefficients for EOS_B0011
2024/10/06 04:55:30.8 C0 = 5.724263e+02  C1 = 1.047210e-01  C2 = -4.525783e-06  C3 = -1.311609e-10  
2024/10/06 04:55:30.8 
2024/10/06 04:55:30.8 Linearity correction coefficients:
2024/10/06 04:55:30.8 L0 = 9.770590e-01 L1 = 1.598670e-06 L2 = 4.803710e-12 L3 = -5.086290e-15 
2024/10/06 04:55:30.8 L4 = 2.741280e-19 L5 = -6.802670e-24 L6 = 8.120710e-29 L7 = -3.786440e-34 
2024/10/06 04:55:30.8 
2024/10/06 04:55:30.8 Linearity correction order: 7
2024/10/06 04:55:30.8 PCA Serial number: 06 000 1287
2024/10/06 04:55:30.8 Stray light const: 0.000000e+00
2024/10/06 04:55:30.8 Configuration info: TS4 0
2024/10/06 04:55:30.8 Scale factor: 1.023984
2024/10/06 04:55:30.8 
2024/10/06 04:55:30.8 Calibration coefficients for EOS_B0018
2024/10/06 04:55:30.8 C0 = 5.724263e+02  C1 = 1.047210e-01  C2 = -4.525783e-06  C3 = -1.311609e-10  
2024/10/06 04:55:30.8 
2024/10/06 04:55:30.8 Linearity correction coefficients:
2024/10/06 04:55:30.8 L0 = 9.770590e-01 L1 = 1.598670e-06 L2 = 4.803710e-12 L3 = -5.086290e-15 
2024/10/06 04:55:30.8 L4 = 2.741280e-19 L5 = -6.802670e-24 L6 = 8.120710e-29 L7 = -3.786440e-34 
2024/10/06 04:55:30.8 
2024/10/06 04:55:30.8 Linearity correction order: 7
2024/10/06 04:55:30.8 PCA Serial number: 06 000 1355
2024/10/06 04:55:30.8 Stray light const: 0.000000e+00
2024/10/06 04:55:30.8 Configuration info: TS4 0
2024/10/06 04:55:30.8 Scale factor: 1.023984
2024/10/06 04:55:30.8 
2024/10/06 04:55:30.8 Calibration coefficients for EOS_B0012
2024/10/06 04:55:30.8 C0 = 5.724263e+02  C1 = 1.047210e-01  C2 = -4.525783e-06  C3 = -1.311609e-10  
2024/10/06 04:55:30.8 
2024/10/06 04:55:30.8 Linearity correction coefficients:
2024/10/06 04:55:30.8 L0 = 9.770590e-01 L1 = 1.598670e-06 L2 = 4.803710e-12 L3 = -5.086290e-15 
2024/10/06 04:55:30.8 L4 = 2.741280e-19 L5 = -6.802670e-24 L6 = 8.120710e-29 L7 = -3.786440e-34 
2024/10/06 04:55:30.8 
2024/10/06 04:55:30.8 Linearity correction order: 7
2024/10/06 04:55:30.8 PCA Serial number: 06 000 1530
2024/10/06 04:55:30.8 Stray light const: 0.000000e+00
2024/10/06 04:55:30.9 Configuration info: TS4 0
2024/10/06 04:55:30.9 Scale factor: 1.023984
2024/10/06 04:55:30.9 
2024/10/06 04:55:30.9 Calibration coefficients for EOS_B0017
2024/10/06 04:55:30.9 C0 = 5.724263e+02  C1 = 1.047210e-01  C2 = -4.525783e-06  C3 = -1.311609e-10  
2024/10/06 04:55:30.9 
2024/10/06 04:55:30.9 Linearity correction coefficients:
2024/10/06 04:55:30.9 L0 = 9.770590e-01 L1 = 1.598670e-06 L2 = 4.803710e-12 L3 = -5.086290e-15 
2024/10/06 04:55:30.9 L4 = 2.741280e-19 L5 = -6.802670e-24 L6 = 8.120710e-29 L7 = -3.786440e-34 
2024/10/06 04:55:30.9 
2024/10/06 04:55:30.9 Linearity correction order: 7
2024/10/06 04:55:30.9 PCA Serial number: 06 000 1526
2024/10/06 04:55:30.9 Stray light const: 0.000000e+00
2024/10/06 04:55:30.9 Configuration info: TS4 0
2024/10/06 04:55:30.9 Scale factor: 1.023984
2024/10/06 04:55:30.9 
2024/10/06 04:55:30.9 Calibration coefficients for EOS_B0013
2024/10/06 04:55:30.9 C0 = 5.724263e+02  C1 = 1.047210e-01  C2 = -4.525783e-06  C3 = -1.311609e-10  
2024/10/06 04:55:30.9 
2024/10/06 04:55:30.9 Linearity correction coefficients:
2024/10/06 04:55:30.9 L0 = 9.770590e-01 L1 = 1.598670e-06 L2 = 4.803710e-12 L3 = -5.086290e-15 
2024/10/06 04:55:30.9 L4 = 2.741280e-19 L5 = -6.802670e-24 L6 = 8.120710e-29 L7 = -3.786440e-34 
2024/10/06 04:55:30.9 
2024/10/06 04:55:30.9 Linearity correction order: 7
2024/10/06 04:55:30.9 PCA Serial number: 06 000 1749
2024/10/06 04:55:30.9 Stray light const: 0.000000e+00
2024/10/06 04:55:30.9 Configuration info: TS4 0
2024/10/06 04:55:30.9 Scale factor: 1.023984
2024/10/06 04:55:30.9 
2024/10/06 04:55:30.9 Calibration coefficients for EOS_B0019
2024/10/06 04:55:30.9 C0 = 5.724263e+02  C1 = 1.047210e-01  C2 = -4.525783e-06  C3 = -1.311609e-10  
2024/10/06 04:55:30.9 
2024/10/06 04:55:30.9 Linearity correction coefficients:
2024/10/06 04:55:30.9 L0 = 9.770590e-01 L1 = 1.598670e-06 L2 = 4.803710e-12 L3 = -5.086290e-15 
2024/10/06 04:55:30.9 L4 = 2.741280e-19 L5 = -6.802670e-24 L6 = 8.120710e-29 L7 = -3.786440e-34 
2024/10/06 04:55:30.9 
2024/10/06 04:55:30.9 Linearity correction order: 7
2024/10/06 04:55:30.9 PCA Serial number: 06 000 1333
2024/10/06 04:55:30.9 Stray light const: 0.000000e+00
2024/10/06 04:55:30.9 Configuration info: TS4 0
2024/10/06 04:55:30.9 Scale factor: 1.023984
2024/10/06 04:55:30.9 Opened: EOS_B0010, EOS_B0014, EOS_B0011, EOS_B0018, EOS_B0012, EOS_B0017, EOS_B0013, EOS_B0019, 
2024/10/06 04:55:30.9 
2024/10/06 04:55:30.9 DSP settings (Cross Correlation)
2024/10/06 04:55:30.9  - Transmission
2024/10/06 04:55:30.9 
2024/10/06 04:55:30.9 Ch	IgnoreLow	IgnoreHigh
2024/10/06 04:55:30.9 1	150		200
2024/10/06 04:55:30.9 2	150		200
2024/10/06 04:55:30.9 3	150		200
2024/10/06 04:55:30.9 4	150		200
2024/10/06 04:55:30.9 5	150		200
2024/10/06 04:55:30.9 6	150		200
2024/10/06 04:55:30.9 7	150		200
2024/10/06 04:55:30.9 8	150		200
2024/10/06 04:55:31.3 EJECT: To Chute, position=-2,-1
2024/10/06 04:55:31.3 GMC_Interlock
2024/10/06 04:55:31.4 Old State:1-ENGN_State_WaitInitialize New State:ENGN_State_Initializing
2024/10/06 04:55:31.7 GMC_HomeXYZ
2024/10/06 04:55:31.7 HomeDevice[0006]
2024/10/06 04:55:37.6 GMC_SetPosZ
2024/10/06 04:55:37.9 GMC_ServoHere
2024/10/06 04:55:38.1 GMC_MasterInit
2024/10/06 04:55:38.1 Init(0x0)
2024/10/06 04:55:42.6 GMC_SetPosZ
2024/10/06 04:55:42.8 GMC_ServoHere
2024/10/06 04:55:42.9 GMC_SetPosXY
2024/10/06 04:55:45.8 GMC_SetPosZ
2024/10/06 04:55:50.6 GMC_Eject
2024/10/06 04:55:50.6 EjectDone => EjectEject
2024/10/06 04:55:50.6 SetEjectorPosn(0)
2024/10/06 04:55:53.8 GMC_HomeZ
2024/10/06 04:55:53.8 HomeDevice[0005]
2024/10/06 04:56:00.1 GMC_SetPosZ
2024/10/06 04:56:00.5 GMC_ServoHere
2024/10/06 04:56:00.6 GMC_Interlock
2024/10/06 04:56:01.0 GMC_HomeXYZ
2024/10/06 04:56:01.0 HomeDevice[0006]
2024/10/06 04:56:08.6 GMC_SetPosZ
2024/10/06 04:56:08.9 GMC_ServoHere
2024/10/06 04:56:09.1 GMC_SetPosZ
2024/10/06 04:56:09.3 GMC_ServoHere
2024/10/06 04:56:09.5 GMC_SetPosXY
2024/10/06 04:56:12.5 GMC_SetPosZ
2024/10/06 04:56:12.9 Old State:2-ENGN_State_Initializing New State:ENGN_State_InitializeComplete
2024/10/06 04:56:12.9 Integration Time: 1.00,1.00,1.00,1.00,1.00,1.00,1.00,1.00,
2024/10/06 04:56:12.9 Set Lamp[65535]=on
2024/10/06 04:56:13.0 Set Heater[65535] @ 30.000000[C]
2024/10/06 04:56:13.0 Old State:3-ENGN_State_InitializeComplete New State:ENGN_State_SystemReady
2024/10/06 04:56:13.1 Pickups: 137, Warn: 90, Error: 100
2024/10/06 04:56:47.7 <I Name="ExperimentName" O="Experiment_1" N="Experiment_11" />
2024/10/06 04:56:47.7 <I Name="PresentWhenDone" O="TRUE" N="FALSE" />
2024/10/06 04:56:47.7 Sensor tray definitions were changed
2024/10/06 04:56:47.7 Sample plate definitions were changed
2024/10/06 04:56:47.7 Assay params step 1: Name Sensor Check to Baseline2, Time 30 to 120
2024/10/06 04:56:47.7 Assay params step 2: Time 600 to 1200
2024/10/06 04:56:47.7 Assay params step 4: Time 300 to 1100
2024/10/06 04:56:47.7 Assay params step 5: Time 300 to 600
2024/10/06 04:56:47.7 Assay params params 6 added: Type Regeneration, Name Regeneration, Time 5, Shake speed 1000, Regen cycles 3
2024/10/06 04:56:47.7 Assay steps step 1: Name Sensor Check to Baseline2
2024/10/06 04:56:47.7 Assay steps step 2: Sample A2 to A8
2024/10/06 04:56:47.7 Assay steps step 4: Sample A4 to A11
2024/10/06 04:56:47.7 Assay steps step 6: Assay 2 to 1, Name Sensor Check to Regeneration, Sample A1 to A12
2024/10/06 04:56:47.7 Assay steps step 7: Assay 2 to 1, Name Loading to Baseline, Sample A2 to A5
2024/10/06 04:56:47.7 3 Assay steps steps were deleted
2024/10/06 04:56:47.8 SetHeaterTemperature 30.0
2024/10/06 04:56:47.8 Temperature monitor ENABLE
2024/10/06 04:56:47.8 Set Heater[65535] @ 30.000000[C]
2024/10/06 04:56:47.9 Temperature monitor ENABLE
2024/10/06 04:56:48.0 Temp: 2024/10/06 04:56:48, 29.8000, 30.6000
2024/10/06 04:56:48.0 bShakeWhileWaiting=1, nShakerRPM=1000
2024/10/06 04:56:48.0 DELAYED START: Waiting for 600 s
2024/10/06 04:56:48.0 Old State:4-ENGN_State_SystemReady New State:ENGN_State_ControllerBusy
2024/10/06 04:56:48.1 GMC_SetPosZ
2024/10/06 04:56:48.3 GMC_ServoHere
2024/10/06 04:56:48.5 GMC_SetPosXY
2024/10/06 04:56:48.7 GMC_SetPosZ
2024/10/06 04:56:49.0 StartShaker(1000)
2024/10/06 04:56:49.1 Old State:29-ENGN_State_ControllerBusy New State:ENGN_State_ControllerDone
2024/10/06 04:56:49.2 Old State:30-ENGN_State_ControllerDone New State:ENGN_State_SystemReady
2024/10/06 04:56:56.8 Spectrometer EOS_B0010: AVRG=20.
2024/10/06 04:56:56.8 Spectrometer EOS_B0014: AVRG=20.
2024/10/06 04:56:56.8 Spectrometer EOS_B0011: AVRG=20.
2024/10/06 04:56:56.8 Spectrometer EOS_B0018: AVRG=20.
2024/10/06 04:56:56.8 Spectrometer EOS_B0012: AVRG=20.
2024/10/06 04:56:56.8 Spectrometer EOS_B0017: AVRG=20.
2024/10/06 04:56:56.8 Spectrometer EOS_B0013: AVRG=20.
2024/10/06 04:56:56.8 Spectrometer EOS_B0019: AVRG=20.
2024/10/06 04:56:56.9 Starting new assay
2024/10/06 04:56:57.1 Old State:4-ENGN_State_SystemReady New State:ENGN_StateRunning_StartNewStep
2024/10/06 04:56:57.1 Spectrometer EOS_B0010: AVRG=20.
2024/10/06 04:56:57.1 Spectrometer EOS_B0014: AVRG=20.
2024/10/06 04:56:57.1 Spectrometer EOS_B0011: AVRG=20.
2024/10/06 04:56:57.1 Spectrometer EOS_B0018: AVRG=20.
2024/10/06 04:56:57.1 Spectrometer EOS_B0012: AVRG=20.
2024/10/06 04:56:57.1 Spectrometer EOS_B0017: AVRG=20.
2024/10/06 04:56:57.1 Spectrometer EOS_B0013: AVRG=20.
2024/10/06 04:56:57.1 Spectrometer EOS_B0019: AVRG=20.
2024/10/06 04:56:57.2 Plate 1 temperature = 30 C
2024/10/06 04:56:57.2 Old State:6-ENGN_StateRunning_StartNewStep New State:ENGN_StateRunning_WaitPickingSensors
2024/10/06 04:56:57.2 Pick(0, 3)
2024/10/06 04:56:57.3 GMC_SetPosZ
2024/10/06 04:56:57.3 Old State:7-ENGN_StateRunning_WaitPickingSensors New State:ENGN_StateRunning_PickingSensors
2024/10/06 04:56:57.4 Temp: 2024/10/06 04:56:57, 29.7000, 30.5000
2024/10/06 04:56:57.5 GMC_ServoHere
2024/10/06 04:56:57.7 GMC_SetPosXY
2024/10/06 04:56:59.9 GMC_SetPosZ
2024/10/06 04:57:05.2 GMC_SetPosZ
2024/10/06 04:57:05.5 Old State:8-ENGN_StateRunning_PickingSensors New State:ENGN_StateRunning_CheckingSensors
2024/10/06 04:57:05.5 Spectrometer EOS_B0010: AVRG=20.
2024/10/06 04:57:05.5 Spectrometer EOS_B0014: AVRG=20.
2024/10/06 04:57:05.5 Spectrometer EOS_B0011: AVRG=20.
2024/10/06 04:57:05.5 Spectrometer EOS_B0018: AVRG=20.
2024/10/06 04:57:05.5 Spectrometer EOS_B0012: AVRG=20.
2024/10/06 04:57:05.5 Spectrometer EOS_B0017: AVRG=20.
2024/10/06 04:57:05.5 Spectrometer EOS_B0013: AVRG=20.
2024/10/06 04:57:05.5 Spectrometer EOS_B0019: AVRG=20.
2024/10/06 04:57:05.7 
2024/10/06 04:57:05.7 Detect Sensors
2024/10/06 04:57:05.7 ==============
2024/10/06 04:57:05.7 1	YES		0.0	6512.8
2024/10/06 04:57:05.7 2	YES		0.0	7715.4
2024/10/06 04:57:05.7 3	YES		0.0	7015.0
2024/10/06 04:57:05.7 4	YES		0.0	7127.7
2024/10/06 04:57:05.7 5	YES		0.0	6013.2
2024/10/06 04:57:05.7 6	YES		0.0	5645.9
2024/10/06 04:57:05.7 7	YES		0.0	6940.3
2024/10/06 04:57:05.7 8	YES		0.0	5621.5
2024/10/06 04:57:05.7 
2024/10/06 04:57:05.7 Spectrometer EOS_B0010: AVRG=20.
2024/10/06 04:57:05.7 Spectrometer EOS_B0014: AVRG=20.
2024/10/06 04:57:05.7 Spectrometer EOS_B0011: AVRG=20.
2024/10/06 04:57:05.7 Spectrometer EOS_B0018: AVRG=20.
2024/10/06 04:57:05.7 Spectrometer EOS_B0012: AVRG=20.
2024/10/06 04:57:05.7 Spectrometer EOS_B0017: AVRG=20.
2024/10/06 04:57:05.7 Spectrometer EOS_B0013: AVRG=20.
2024/10/06 04:57:05.7 Spectrometer EOS_B0019: AVRG=20.
2024/10/06 04:57:05.7 Spectrometer EOS_B0010: AVRG=20.
2024/10/06 04:57:05.7 Spectrometer EOS_B0014: AVRG=20.
2024/10/06 04:57:05.7 Spectrometer EOS_B0011: AVRG=20.
2024/10/06 04:57:05.7 Spectrometer EOS_B0018: AVRG=20.
2024/10/06 04:57:05.7 Spectrometer EOS_B0012: AVRG=20.
2024/10/06 04:57:05.7 Spectrometer EOS_B0017: AVRG=20.
2024/10/06 04:57:05.7 Spectrometer EOS_B0013: AVRG=20.
2024/10/06 04:57:05.7 Spectrometer EOS_B0019: AVRG=20.
2024/10/06 04:57:05.8 CH1: Correction Factor = 1.93791
2024/10/06 04:57:05.8 Spectrometer EOS_B0010: AVRG=20.
2024/10/06 04:57:05.8 CH2: Correction Factor = 1.74114
2024/10/06 04:57:05.8 Spectrometer EOS_B0014: AVRG=20.
2024/10/06 04:57:05.8 CH3: Correction Factor = 1.78303
2024/10/06 04:57:05.8 Spectrometer EOS_B0011: AVRG=20.
2024/10/06 04:57:05.8 CH4: Correction Factor = 1.81434
2024/10/06 04:57:05.8 Spectrometer EOS_B0018: AVRG=20.
2024/10/06 04:57:05.8 CH5: Correction Factor = 2.15708
2024/10/06 04:57:05.8 Spectrometer EOS_B0012: AVRG=20.
2024/10/06 04:57:05.8 CH6: Correction Factor = 2.23266
2024/10/06 04:57:05.8 Spectrometer EOS_B0017: AVRG=20.
2024/10/06 04:57:05.8 CH7: Correction Factor = 1.81153
2024/10/06 04:57:05.8 Spectrometer EOS_B0013: AVRG=20.
2024/10/06 04:57:05.8 CH8: Correction Factor = 2.22384
2024/10/06 04:57:05.8 Spectrometer EOS_B0019: AVRG=20.
2024/10/06 04:57:06.0 CH1: Correction Factor = 1.10199
2024/10/06 04:57:06.0 Spectrometer EOS_B0010: AVRG=20.
2024/10/06 04:57:06.0 CH2: Correction Factor = 1.08982
2024/10/06 04:57:06.0 Spectrometer EOS_B0014: AVRG=20.
2024/10/06 04:57:06.0 CH3: Correction Factor = 1.09323
2024/10/06 04:57:06.0 Spectrometer EOS_B0011: AVRG=20.
2024/10/06 04:57:06.0 CH4: Correction Factor = 1.0976
2024/10/06 04:57:06.0 Spectrometer EOS_B0018: AVRG=20.
2024/10/06 04:57:06.0 CH5: Correction Factor = 1.11651
2024/10/06 04:57:06.0 Spectrometer EOS_B0012: AVRG=20.
2024/10/06 04:57:06.0 CH6: Correction Factor = 1.11902
2024/10/06 04:57:06.0 Spectrometer EOS_B0017: AVRG=20.
2024/10/06 04:57:06.0 CH7: Correction Factor = 1.09292
2024/10/06 04:57:06.0 Spectrometer EOS_B0013: AVRG=20.
2024/10/06 04:57:06.0 CH8: Correction Factor = 1.12209
2024/10/06 04:57:06.0 Spectrometer EOS_B0019: AVRG=20.
2024/10/06 04:57:06.2 CH1: Correction Factor = 1.01837
2024/10/06 04:57:06.2 Spectrometer EOS_B0010: AVRG=20.
2024/10/06 04:57:06.2 CH2: Correction Factor = 1.01562
2024/10/06 04:57:06.2 Spectrometer EOS_B0014: AVRG=20.
2024/10/06 04:57:06.2 CH3: Correction Factor = 1.01602
2024/10/06 04:57:06.2 Spectrometer EOS_B0011: AVRG=20.
2024/10/06 04:57:06.2 CH4: Correction Factor = 1.01683
2024/10/06 04:57:06.2 Spectrometer EOS_B0018: AVRG=20.
2024/10/06 04:57:06.2 CH5: Correction Factor = 1.02178
2024/10/06 04:57:06.2 Spectrometer EOS_B0012: AVRG=20.
2024/10/06 04:57:06.2 CH6: Correction Factor = 1.01988
2024/10/06 04:57:06.2 Spectrometer EOS_B0017: AVRG=20.
2024/10/06 04:57:06.2 CH7: Correction Factor = 1.01698
2024/10/06 04:57:06.2 Spectrometer EOS_B0013: AVRG=20.
2024/10/06 04:57:06.2 CH8: Correction Factor = 1.0186
2024/10/06 04:57:06.2 Spectrometer EOS_B0019: AVRG=20.
2024/10/06 04:57:06.3 CH1: Correction Factor = 1.0036
2024/10/06 04:57:06.3 Spectrometer EOS_B0010: AVRG=20.
2024/10/06 04:57:06.3 CH2: Correction Factor = 1.00301
2024/10/06 04:57:06.3 Spectrometer EOS_B0014: AVRG=20.
2024/10/06 04:57:06.3 CH3: Correction Factor = 1.00358
2024/10/06 04:57:06.3 Spectrometer EOS_B0011: AVRG=20.
2024/10/06 04:57:06.3 CH4: Correction Factor = 1.001
2024/10/06 04:57:06.3 Spectrometer EOS_B0018: AVRG=20.
2024/10/06 04:57:06.3 CH5: Correction Factor = 1.00511
2024/10/06 04:57:06.3 Spectrometer EOS_B0012: AVRG=20.
2024/10/06 04:57:06.3 CH6: Correction Factor = 1.00378
2024/10/06 04:57:06.3 Spectrometer EOS_B0017: AVRG=20.
2024/10/06 04:57:06.3 CH7: Correction Factor = 1.00512
2024/10/06 04:57:06.3 Spectrometer EOS_B0013: AVRG=20.
2024/10/06 04:57:06.3 CH8: Correction Factor = 1.00592
2024/10/06 04:57:06.3 Spectrometer EOS_B0019: AVRG=20.
2024/10/06 04:57:06.5 CH1: Correction Factor = 1.00344
2024/10/06 04:57:06.5 Spectrometer EOS_B0010: AVRG=20.
2024/10/06 04:57:06.5 CH2: Correction Factor = 1.003
2024/10/06 04:57:06.5 Spectrometer EOS_B0014: AVRG=20.
2024/10/06 04:57:06.5 CH3: Correction Factor = 0.99961
2024/10/06 04:57:06.5 Spectrometer EOS_B0011: AVRG=20.
2024/10/06 04:57:06.5 CH4: Correction Factor = 1.00108
2024/10/06 04:57:06.5 Spectrometer EOS_B0018: AVRG=20.
2024/10/06 04:57:06.5 CH5: Correction Factor = 1.00204
2024/10/06 04:57:06.5 Spectrometer EOS_B0012: AVRG=20.
2024/10/06 04:57:06.5 CH6: Correction Factor = 1.00056
2024/10/06 04:57:06.5 Spectrometer EOS_B0017: AVRG=20.
2024/10/06 04:57:06.5 CH7: Correction Factor = 1.00108
2024/10/06 04:57:06.5 Spectrometer EOS_B0013: AVRG=20.
2024/10/06 04:57:06.5 CH8: Correction Factor = 0.999643
2024/10/06 04:57:06.5 Spectrometer EOS_B0019: AVRG=20.
2024/10/06 04:57:06.7 CH1: Correction Factor = 0.999914
2024/10/06 04:57:06.7 Spectrometer EOS_B0010: AVRG=20.
2024/10/06 04:57:06.7 CH2: Correction Factor = 0.998909
2024/10/06 04:57:06.7 Spectrometer EOS_B0014: AVRG=20.
2024/10/06 04:57:06.7 CH3: Correction Factor = 0.999762
2024/10/06 04:57:06.7 Spectrometer EOS_B0011: AVRG=20.
2024/10/06 04:57:06.7 CH4: Correction Factor = 1.00096
2024/10/06 04:57:06.7 Spectrometer EOS_B0018: AVRG=20.
2024/10/06 04:57:06.7 CH5: Correction Factor = 0.99874
2024/10/06 04:57:06.7 Spectrometer EOS_B0012: AVRG=20.
2024/10/06 04:57:06.7 CH6: Correction Factor = 1.00064
2024/10/06 04:57:06.7 Spectrometer EOS_B0017: AVRG=20.
2024/10/06 04:57:06.7 CH7: Correction Factor = 0.99731
2024/10/06 04:57:06.7 Spectrometer EOS_B0013: AVRG=20.
2024/10/06 04:57:06.7 CH8: Correction Factor = 0.999733
2024/10/06 04:57:06.7 Spectrometer EOS_B0019: AVRG=20.
2024/10/06 04:57:06.7 Sensor 1: Integration Time = 2.19 ms
2024/10/06 04:57:06.7 Sensor 2: Integration Time = 1.94 ms
2024/10/06 04:57:06.7 Sensor 3: Integration Time = 1.99 ms
2024/10/06 04:57:06.7 Sensor 4: Integration Time = 2.03 ms
2024/10/06 04:57:06.7 Sensor 5: Integration Time = 2.48 ms
2024/10/06 04:57:06.7 Sensor 6: Integration Time = 2.56 ms
2024/10/06 04:57:06.7 Sensor 7: Integration Time = 2.02 ms
2024/10/06 04:57:06.7 Sensor 8: Integration Time = 2.56 ms
2024/10/06 04:57:06.7 WaitControllerIdle(30000)
2024/10/06 04:57:06.8 GMC_HomeZ
2024/10/06 04:57:06.8 HomeDevice[0005]
2024/10/06 04:57:13.6 GMC_SetPosZ
2024/10/06 04:57:13.9 GMC_ServoHere
2024/10/06 04:57:14.2 Old State:9-ENGN_StateRunning_CheckingSensors New State:ENGN_StateRunning_PickingSensorsComplete
2024/10/06 04:57:14.2 StartShaker(1000)
2024/10/06 04:57:14.2 Integration Time: 2.19,1.94,1.99,2.03,2.48,2.56,2.02,2.56,
2024/10/06 04:57:14.3 Old State:10-ENGN_StateRunning_PickingSensorsComplete New State:ENGN_StateRunning_WaitGoingToSample
2024/10/06 04:57:14.3 Sample96_Q(0, 0, 0)
2024/10/06 04:57:14.4 
2024/10/06 04:57:14.4 START SCAN: 
2024/10/06 04:57:14.4    CycleTime (ms)    = 200
2024/10/06 04:57:14.4    CycleCount        = 600
2024/10/06 04:57:14.4    ScansToAverage    = 20
2024/10/06 04:57:14.4    FinishTime (s)    = 120
2024/10/06 04:57:14.4    Temperature       = 29.8
2024/10/06 04:57:14.4    Lamp Power        = 33
2024/10/06 04:57:14.4    Spec PCB temps    = 42.6, 42.0, 42.3, 42.1, 41.9, 42.1, 41.0, 41.5
2024/10/06 04:57:14.4 
2024/10/06 04:57:14.4 GMC_SetPosZ
2024/10/06 04:57:14.5 Old State:12-ENGN_StateRunning_WaitGoingToSample New State:ENGN_StateRunning_GoingToSample
2024/10/06 04:57:14.6 Plate 1 temperature = 30 C
2024/10/06 04:57:14.6 Pickups: 138, Warn: 90, Error: 100
2024/10/06 04:57:14.6 GMC_ServoHere
2024/10/06 04:57:14.8 GMC_SetPosXY
2024/10/06 04:57:16.9 GMC_SetPosZ
2024/10/06 04:57:20.1 Old State:13-cycle=1, Elapsed Time:    0.0,  Ideal Time:    0.0,  Delay time =   0.00  New State:ENGN_StateRunning_GoingToSampleComplete
2024/10/06 04:57:20.2 Old State:14-ENGN_StateRunning_GoingToSampleComplete New State:ENGN_StateRunning_WaitSampling
2024/10/06 04:57:20.2 Step started at: 04:57:14
2024/10/06 04:57:20.2 XYZ movement time  = 5652 ms + Scan start delay = 5572 ms
2024/10/06 04:57:20.3 Old State:15-ENGN_StateRunning_WaitSampling New State:ENGN_StateRunning_Sampling
2024/10/06 04:57:24.3 Shaker current speed = 990 rpm, set speed = 1000
2024/10/06 04:57:57.5 Temp: 2024/10/06 04:57:57, 29.9000, 30.8000
2024/10/06 04:58:57.7 Temp: 2024/10/06 04:58:57, 30.0000, 30.8000
2024/10/06 04:59:06.3 
2024/10/06 04:59:06.3 STOP SCAN: 
2024/10/06 04:59:06.3    CycleTime (ms)    = 200
2024/10/06 04:59:06.3    CurrentCycle      = 532
2024/10/06 04:59:06.3    RunTime (ms)      = 106359
2024/10/06 04:59:06.3    AverageCycle (ms) = 199.9
2024/10/06 04:59:06.3    Temperature       = 30.0
2024/10/06 04:59:06.3    DATA OVERRUN %    = 0.00
2024/10/06 04:59:06.3    Spec PCB temps    = 42.6, 42.1, 42.4, 42.1, 41.9, 42.2, 41.0, 41.6
2024/10/06 04:59:06.3 
2024/10/06 04:59:06.3 Old State:16-cycle=532, Elapsed Time:  106.4,  Ideal Time:  106.2,  Delay time =   0.04  New State:ENGN_StateRunning_SamplingSkipped
2024/10/06 04:59:06.4 Old State:17-ENGN_StateRunning_SamplingSkipped New State:ENGN_StateRunning_WaitNewStep
2024/10/06 04:59:06.7 Old State:5-ENGN_StateRunning_WaitNewStep New State:ENGN_StateRunning_StartNewStep
2024/10/06 04:59:06.7 Spectrometer EOS_B0010: AVRG=20.
2024/10/06 04:59:06.7 Spectrometer EOS_B0014: AVRG=20.
2024/10/06 04:59:06.7 Spectrometer EOS_B0011: AVRG=20.
2024/10/06 04:59:06.7 Spectrometer EOS_B0018: AVRG=20.
2024/10/06 04:59:06.7 Spectrometer EOS_B0012: AVRG=20.
2024/10/06 04:59:06.7 Spectrometer EOS_B0017: AVRG=20.
2024/10/06 04:59:06.7 Spectrometer EOS_B0013: AVRG=20.
2024/10/06 04:59:06.7 Spectrometer EOS_B0019: AVRG=20.
2024/10/06 04:59:06.7 StartShaker(1000)
2024/10/06 04:59:06.8 Old State:6-ENGN_StateRunning_StartNewStep New State:ENGN_StateRunning_WaitGoingToSample
2024/10/06 04:59:06.8 Sample96_Q(0, 0, 7)
2024/10/06 04:59:06.8 
2024/10/06 04:59:06.8 START SCAN: 
2024/10/06 04:59:06.8    CycleTime (ms)    = 200
2024/10/06 04:59:06.8    CycleCount        = 6000
2024/10/06 04:59:06.8    ScansToAverage    = 20
2024/10/06 04:59:06.8    FinishTime (s)    = 1200
2024/10/06 04:59:06.8    Temperature       = 30.0
2024/10/06 04:59:06.8    Lamp Power        = 33
2024/10/06 04:59:06.8    Spec PCB temps    = 42.6, 42.1, 42.4, 42.1, 41.9, 42.2, 41.0, 41.5
2024/10/06 04:59:06.8 
2024/10/06 04:59:06.9 Old State:12-ENGN_StateRunning_WaitGoingToSample New State:ENGN_StateRunning_GoingToSample
2024/10/06 04:59:07.0 GMC_SetPosZ
2024/10/06 04:59:07.0 Temp: 2024/10/06 04:59:07, 30.0000, 30.9000
2024/10/06 04:59:09.8 GMC_ServoHere
2024/10/06 04:59:10.0 GMC_SetPosXY
2024/10/06 04:59:11.3 GMC_SetPosZ
2024/10/06 04:59:16.4 Old State:13-ENGN_StateRunning_GoingToSample New State:ENGN_StateRunning_GoingToSampleComplete
2024/10/06 04:59:16.5 Old State:14-cycle=1, Elapsed Time:    0.0,  Ideal Time:    0.0,  Delay time =   0.00  New State:ENGN_StateRunning_WaitSampling
2024/10/06 04:59:16.5 Step started at: 04:59:06
2024/10/06 04:59:16.5 XYZ movement time  = 9461 ms + Scan start delay = 9430 ms
2024/10/06 04:59:16.6 Old State:15-ENGN_StateRunning_WaitSampling New State:ENGN_StateRunning_Sampling
2024/10/06 04:59:16.8 Shaker current speed = 990 rpm, set speed = 1000
2024/10/06 05:00:02.7 Terminated by user
2024/10/06 05:00:02.7 StopDevice[0006]
2024/10/06 05:00:02.8 StopShaker
2024/10/06 05:00:02.8 
2024/10/06 05:00:02.8 STOP SCAN: 
2024/10/06 05:00:02.8    CycleTime (ms)    = 200
2024/10/06 05:00:02.8    CurrentCycle      = 233
2024/10/06 05:00:02.8    RunTime (ms)      = 46559
2024/10/06 05:00:02.8    AverageCycle (ms) = 199.8
2024/10/06 05:00:02.8    Temperature       = 30.0
2024/10/06 05:00:02.8    DATA OVERRUN %    = 0.00
2024/10/06 05:00:02.8    Spec PCB temps    = 42.6, 42.1, 42.4, 42.1, 41.9, 42.2, 41.1, 41.5
2024/10/06 05:00:02.8 
2024/10/06 05:00:02.8 Assay aborted
2024/10/06 05:00:02.8 Temperature monitor DISABLE
2024/10/06 05:00:02.8 
2024/10/06 05:00:02.8 ASSAY SUMMARY:
2024/10/06 05:00:02.8 ==============
2024/10/06 05:00:02.8   Step #   Duration   Cycles  Overrun %
2024/10/06 05:00:02.8        1     106     532    0.00
2024/10/06 05:00:02.8        2      46     233    0.00
2024/10/06 05:00:02.8 -------------------------------------------
2024/10/06 05:00:02.8    Total     152     765    0.00
2024/10/06 05:00:02.8 Temperature monitor DISABLE
2024/10/06 05:00:02.9 Old State:16-cycle=233, Elapsed Time:   46.6,  Ideal Time:   46.4,  Delay time =   0.04  New State:ENGN_State_AssayAborting
2024/10/06 05:00:02.9 StopShaker
2024/10/06 05:00:02.9 EJECT: To Tray, position=3,0
2024/10/06 05:00:02.9    EjectOffset = 10.0
2024/10/06 05:00:02.9 DFIO: Start writing C:\DATA\wangT\mcb2-h7\Experiment_11\241006_001.frd
2024/10/06 05:00:02.9 DFIO: Finished writing C:\DATA\wangT\mcb2-h7\Experiment_11\241006_001.frd
2024/10/06 05:00:02.9 DFIO: Start writing C:\DATA\wangT\mcb2-h7\Experiment_11\241006_002.frd
2024/10/06 05:00:03.0 DFIO: Finished writing C:\DATA\wangT\mcb2-h7\Experiment_11\241006_002.frd
2024/10/06 05:00:03.0 DFIO: Start writing C:\DATA\wangT\mcb2-h7\Experiment_11\241006_003.frd
2024/10/06 05:00:03.0 DFIO: Finished writing C:\DATA\wangT\mcb2-h7\Experiment_11\241006_003.frd
2024/10/06 05:00:03.0 DFIO: Start writing C:\DATA\wangT\mcb2-h7\Experiment_11\241006_004.frd
2024/10/06 05:00:03.0 DFIO: Finished writing C:\DATA\wangT\mcb2-h7\Experiment_11\241006_004.frd
2024/10/06 05:00:03.0 DFIO: Start writing C:\DATA\wangT\mcb2-h7\Experiment_11\241006_005.frd
2024/10/06 05:00:03.0 DFIO: Finished writing C:\DATA\wangT\mcb2-h7\Experiment_11\241006_005.frd
2024/10/06 05:00:03.0 DFIO: Start writing C:\DATA\wangT\mcb2-h7\Experiment_11\241006_006.frd
2024/10/06 05:00:03.0 DFIO: Finished writing C:\DATA\wangT\mcb2-h7\Experiment_11\241006_006.frd
2024/10/06 05:00:03.0 DFIO: Start writing C:\DATA\wangT\mcb2-h7\Experiment_11\241006_007.frd
2024/10/06 05:00:03.0 DFIO: Finished writing C:\DATA\wangT\mcb2-h7\Experiment_11\241006_007.frd
2024/10/06 05:00:03.0 DFIO: Start writing C:\DATA\wangT\mcb2-h7\Experiment_11\241006_008.frd
2024/10/06 05:00:03.0 DFIO: Finished writing C:\DATA\wangT\mcb2-h7\Experiment_11\241006_008.frd
2024/10/06 05:00:03.0 DFIO: Finished writing C:\DATA\wangT\mcb2-h7\Experiment_11\241006_Manifest.fmx
2024/10/06 05:00:03.1 GMC_SetPosZ
2024/10/06 05:00:07.9 GMC_ServoHere
2024/10/06 05:00:08.1 GMC_SetPosXY
2024/10/06 05:00:10.3 GMC_SetPosZ
2024/10/06 05:00:14.4 GMC_Eject
2024/10/06 05:00:14.4 EjectDone => EjectEject
2024/10/06 05:00:14.4 SetEjectorPosn(0)
2024/10/06 05:00:17.5 GMC_HomeZ
2024/10/06 05:00:17.5 HomeDevice[0005]
2024/10/06 05:00:23.0 GMC_SetPosZ
2024/10/06 05:00:23.4 GMC_ServoHere
2024/10/06 05:00:23.5 GMC_SetPosZ
2024/10/06 05:00:23.7 GMC_ServoHere
2024/10/06 05:00:23.9 GMC_SetPosXY
2024/10/06 05:00:26.1 GMC_SetPosZ
2024/10/06 05:00:26.4 Old State:26-ENGN_State_AssayAborting New State:ENGN_State_AssayAborted
2024/10/06 05:00:26.4 StopShaker
2024/10/06 05:00:26.9 
2024/10/06 05:00:26.9 
2024/10/06 05:00:26.9 ** Initializing Instrument **
2024/10/06 05:00:27.0 Old State:27-ENGN_State_AssayAborted New State:ENGN_State_WaitInitialize
2024/10/06 05:00:27.0 StopDevice[0006]
2024/10/06 05:00:27.2 Opening instrument: Octet RED96e
2024/10/06 05:00:29.4 ReadInfo()
2024/10/06 05:00:29.9 Serial = FB-90287
2024/10/06 05:00:29.9 GALIL: XY steps/mm = 251.969, Z steps/mm = 1259.84
2024/10/06 05:00:30.7 GetSamplePos1_1 = (4.2696,-107.334,-21.645)
2024/10/06 05:00:30.7 GetSamplePos1_9 = (4.2696,-37.2659,-39.1223)
2024/10/06 05:00:30.7 m_dPickRowSpacingMM = 9
2024/10/06 05:00:30.7 m_dPickColSpacingMM = -9
2024/10/06 05:00:30.7 m_ySample1RowSpacingMM = 8.75846
2024/10/06 05:00:30.7 m_zSample1RowSpacingMM = -2.18466
2024/10/06 05:00:30.7 m_ySample2RowSpacingMM = 9
2024/10/06 05:00:30.7 m_zSample2RowSpacingMM = 0
2024/10/06 05:00:30.7 
2024/10/06 05:00:30.7 gmcController polling at 6.7 Hz
2024/10/06 05:00:30.7 
2024/10/06 05:00:30.7 Galil Controller - Program Version: 4301
2024/10/06 05:00:30.7 
2024/10/06 05:00:30.7 Opened Octet RED96e with firmware 1.0.0.0, API 1.5
2024/10/06 05:00:30.7 
2024/10/06 05:00:30.7 Set Lamp[65535]=on
2024/10/06 05:00:30.7 Set Lamp[65535]=on
2024/10/06 05:00:30.7 Set Heater[65535] @ 30.000000[C]
2024/10/06 05:00:30.8 Looking for 8 devices with timeout of 60000 ms
2024/10/06 05:00:30.8 Found 8 devices in 0 ms
2024/10/06 05:00:30.8 Couldn't open spectrometer factory for type 'SPEC_TYPE_OCEANOPTICS'
2024/10/06 05:00:30.8 EOS EOS_B0014 API = 0x0100
2024/10/06 05:00:30.8 EOS EOS_B0019 API = 0x0100
2024/10/06 05:00:30.8 EOS EOS_B0012 API = 0x0100
2024/10/06 05:00:30.8 EOS EOS_B0018 API = 0x0100
2024/10/06 05:00:30.8 EOS EOS_B0010 API = 0x0100
2024/10/06 05:00:30.8 EOS EOS_B0013 API = 0x0100
2024/10/06 05:00:30.8 EOS EOS_B0017 API = 0x0100
2024/10/06 05:00:30.8 EOS EOS_B0011 API = 0x0100
2024/10/06 05:00:30.8 EOS EOS_B0010 API = 0x0100
2024/10/06 05:00:30.8 EOS EOS_B0014 API = 0x0100
2024/10/06 05:00:30.8 EOS EOS_B0011 API = 0x0100
2024/10/06 05:00:30.8 EOS EOS_B0018 API = 0x0100
2024/10/06 05:00:30.8 EOS EOS_B0012 API = 0x0100
2024/10/06 05:00:30.8 EOS EOS_B0017 API = 0x0100
2024/10/06 05:00:30.8 EOS EOS_B0013 API = 0x0100
2024/10/06 05:00:30.8 EOS EOS_B0019 API = 0x0100
2024/10/06 05:00:30.8 
2024/10/06 05:00:30.8 Calibration coefficients for EOS_B0010
2024/10/06 05:00:30.8 C0 = 5.724263e+02  C1 = 1.047210e-01  C2 = -4.525783e-06  C3 = -1.311609e-10  
2024/10/06 05:00:30.8 
2024/10/06 05:00:30.8 Linearity correction coefficients:
2024/10/06 05:00:30.8 L0 = 9.770590e-01 L1 = 1.598670e-06 L2 = 4.803710e-12 L3 = -5.086290e-15 
2024/10/06 05:00:30.8 L4 = 2.741280e-19 L5 = -6.802670e-24 L6 = 8.120710e-29 L7 = -3.786440e-34 
2024/10/06 05:00:30.8 
2024/10/06 05:00:30.8 Linearity correction order: 7
2024/10/06 05:00:30.8 PCA Serial number: 06 000 1758
2024/10/06 05:00:30.8 Stray light const: 0.000000e+00
2024/10/06 05:00:30.8 Configuration info: TS4 0
2024/10/06 05:00:30.8 Scale factor: 1.023984
2024/10/06 05:00:30.8 
2024/10/06 05:00:30.8 Calibration coefficients for EOS_B0014
2024/10/06 05:00:30.8 C0 = 5.724263e+02  C1 = 1.047210e-01  C2 = -4.525783e-06  C3 = -1.311609e-10  
2024/10/06 05:00:30.8 
2024/10/06 05:00:30.8 Linearity correction coefficients:
2024/10/06 05:00:30.8 L0 = 9.770590e-01 L1 = 1.598670e-06 L2 = 4.803710e-12 L3 = -5.086290e-15 
2024/10/06 05:00:30.8 L4 = 2.741280e-19 L5 = -6.802670e-24 L6 = 8.120710e-29 L7 = -3.786440e-34 
2024/10/06 05:00:30.8 
2024/10/06 05:00:30.8 Linearity correction order: 7
2024/10/06 05:00:30.8 PCA Serial number: 06 000 1535
2024/10/06 05:00:30.8 Stray light const: 0.000000e+00
2024/10/06 05:00:30.8 Configuration info: TS4 0
2024/10/06 05:00:30.8 Scale factor: 1.023984
2024/10/06 05:00:30.8 
2024/10/06 05:00:30.8 Calibration coefficients for EOS_B0011
2024/10/06 05:00:30.8 C0 = 5.724263e+02  C1 = 1.047210e-01  C2 = -4.525783e-06  C3 = -1.311609e-10  
2024/10/06 05:00:30.8 
2024/10/06 05:00:30.8 Linearity correction coefficients:
2024/10/06 05:00:30.8 L0 = 9.770590e-01 L1 = 1.598670e-06 L2 = 4.803710e-12 L3 = -5.086290e-15 
2024/10/06 05:00:30.8 L4 = 2.741280e-19 L5 = -6.802670e-24 L6 = 8.120710e-29 L7 = -3.786440e-34 
2024/10/06 05:00:30.8 
2024/10/06 05:00:30.8 Linearity correction order: 7
2024/10/06 05:00:30.8 PCA Serial number: 06 000 1287
2024/10/06 05:00:30.8 Stray light const: 0.000000e+00
2024/10/06 05:00:30.8 Configuration info: TS4 0
2024/10/06 05:00:30.8 Scale factor: 1.023984
2024/10/06 05:00:30.8 
2024/10/06 05:00:30.8 Calibration coefficients for EOS_B0018
2024/10/06 05:00:30.8 C0 = 5.724263e+02  C1 = 1.047210e-01  C2 = -4.525783e-06  C3 = -1.311609e-10  
2024/10/06 05:00:30.8 
2024/10/06 05:00:30.8 Linearity correction coefficients:
2024/10/06 05:00:30.8 L0 = 9.770590e-01 L1 = 1.598670e-06 L2 = 4.803710e-12 L3 = -5.086290e-15 
2024/10/06 05:00:30.8 L4 = 2.741280e-19 L5 = -6.802670e-24 L6 = 8.120710e-29 L7 = -3.786440e-34 
2024/10/06 05:00:30.8 
2024/10/06 05:00:30.8 Linearity correction order: 7
2024/10/06 05:00:30.8 PCA Serial number: 06 000 1355
2024/10/06 05:00:30.8 Stray light const: 0.000000e+00
2024/10/06 05:00:30.8 Configuration info: TS4 0
2024/10/06 05:00:30.8 Scale factor: 1.023984
2024/10/06 05:00:30.9 
2024/10/06 05:00:30.9 Calibration coefficients for EOS_B0012
2024/10/06 05:00:30.9 C0 = 5.724263e+02  C1 = 1.047210e-01  C2 = -4.525783e-06  C3 = -1.311609e-10  
2024/10/06 05:00:30.9 
2024/10/06 05:00:30.9 Linearity correction coefficients:
2024/10/06 05:00:30.9 L0 = 9.770590e-01 L1 = 1.598670e-06 L2 = 4.803710e-12 L3 = -5.086290e-15 
2024/10/06 05:00:30.9 L4 = 2.741280e-19 L5 = -6.802670e-24 L6 = 8.120710e-29 L7 = -3.786440e-34 
2024/10/06 05:00:30.9 
2024/10/06 05:00:30.9 Linearity correction order: 7
2024/10/06 05:00:30.9 PCA Serial number: 06 000 1530
2024/10/06 05:00:30.9 Stray light const: 0.000000e+00
2024/10/06 05:00:30.9 Configuration info: TS4 0
2024/10/06 05:00:30.9 Scale factor: 1.023984
2024/10/06 05:00:30.9 
2024/10/06 05:00:30.9 Calibration coefficients for EOS_B0017
2024/10/06 05:00:30.9 C0 = 5.724263e+02  C1 = 1.047210e-01  C2 = -4.525783e-06  C3 = -1.311609e-10  
2024/10/06 05:00:30.9 
2024/10/06 05:00:30.9 Linearity correction coefficients:
2024/10/06 05:00:30.9 L0 = 9.770590e-01 L1 = 1.598670e-06 L2 = 4.803710e-12 L3 = -5.086290e-15 
2024/10/06 05:00:30.9 L4 = 2.741280e-19 L5 = -6.802670e-24 L6 = 8.120710e-29 L7 = -3.786440e-34 
2024/10/06 05:00:30.9 
2024/10/06 05:00:30.9 Linearity correction order: 7
2024/10/06 05:00:30.9 PCA Serial number: 06 000 1526
2024/10/06 05:00:30.9 Stray light const: 0.000000e+00
2024/10/06 05:00:30.9 Configuration info: TS4 0
2024/10/06 05:00:30.9 Scale factor: 1.023984
2024/10/06 05:00:30.9 
2024/10/06 05:00:30.9 Calibration coefficients for EOS_B0013
2024/10/06 05:00:30.9 C0 = 5.724263e+02  C1 = 1.047210e-01  C2 = -4.525783e-06  C3 = -1.311609e-10  
2024/10/06 05:00:30.9 
2024/10/06 05:00:30.9 Linearity correction coefficients:
2024/10/06 05:00:30.9 L0 = 9.770590e-01 L1 = 1.598670e-06 L2 = 4.803710e-12 L3 = -5.086290e-15 
2024/10/06 05:00:30.9 L4 = 2.741280e-19 L5 = -6.802670e-24 L6 = 8.120710e-29 L7 = -3.786440e-34 
2024/10/06 05:00:30.9 
2024/10/06 05:00:30.9 Linearity correction order: 7
2024/10/06 05:00:30.9 PCA Serial number: 06 000 1749
2024/10/06 05:00:30.9 Stray light const: 0.000000e+00
2024/10/06 05:00:30.9 Configuration info: TS4 0
2024/10/06 05:00:30.9 Scale factor: 1.023984
2024/10/06 05:00:30.9 
2024/10/06 05:00:30.9 Calibration coefficients for EOS_B0019
2024/10/06 05:00:30.9 C0 = 5.724263e+02  C1 = 1.047210e-01  C2 = -4.525783e-06  C3 = -1.311609e-10  
2024/10/06 05:00:30.9 
2024/10/06 05:00:30.9 Linearity correction coefficients:
2024/10/06 05:00:30.9 L0 = 9.770590e-01 L1 = 1.598670e-06 L2 = 4.803710e-12 L3 = -5.086290e-15 
2024/10/06 05:00:30.9 L4 = 2.741280e-19 L5 = -6.802670e-24 L6 = 8.120710e-29 L7 = -3.786440e-34 
2024/10/06 05:00:30.9 
2024/10/06 05:00:30.9 Linearity correction order: 7
2024/10/06 05:00:30.9 PCA Serial number: 06 000 1333
2024/10/06 05:00:30.9 Stray light const: 0.000000e+00
2024/10/06 05:00:30.9 Configuration info: TS4 0
2024/10/06 05:00:30.9 Scale factor: 1.023984
2024/10/06 05:00:30.9 Opened: EOS_B0010, EOS_B0014, EOS_B0011, EOS_B0018, EOS_B0012, EOS_B0017, EOS_B0013, EOS_B0019, 
2024/10/06 05:00:30.9 
2024/10/06 05:00:30.9 DSP settings (Cross Correlation)
2024/10/06 05:00:30.9  - Transmission
2024/10/06 05:00:30.9 
2024/10/06 05:00:30.9 Ch	IgnoreLow	IgnoreHigh
2024/10/06 05:00:30.9 1	150		200
2024/10/06 05:00:30.9 2	150		200
2024/10/06 05:00:30.9 3	150		200
2024/10/06 05:00:30.9 4	150		200
2024/10/06 05:00:30.9 5	150		200
2024/10/06 05:00:30.9 6	150		200
2024/10/06 05:00:30.9 7	150		200
2024/10/06 05:00:30.9 8	150		200
2024/10/06 05:00:31.2 EJECT: To Chute, position=-2,-1
2024/10/06 05:00:31.3 GMC_Interlock
2024/10/06 05:00:31.4 Old State:1-ENGN_State_WaitInitialize New State:ENGN_State_Initializing
2024/10/06 05:00:31.7 GMC_HomeXYZ
2024/10/06 05:00:31.7 HomeDevice[0006]
2024/10/06 05:00:37.4 GMC_SetPosZ
2024/10/06 05:00:37.7 GMC_ServoHere
2024/10/06 05:00:37.9 GMC_MasterInit
2024/10/06 05:00:37.9 Init(0x0)
2024/10/06 05:00:42.2 GMC_SetPosZ
2024/10/06 05:00:42.4 GMC_ServoHere
2024/10/06 05:00:42.6 GMC_SetPosXY
2024/10/06 05:00:45.4 GMC_SetPosZ
2024/10/06 05:00:50.3 GMC_Eject
2024/10/06 05:00:50.3 EjectDone => EjectEject
2024/10/06 05:00:50.3 SetEjectorPosn(0)
2024/10/06 05:00:53.5 GMC_HomeZ
2024/10/06 05:00:53.5 HomeDevice[0005]
2024/10/06 05:00:59.8 GMC_SetPosZ
2024/10/06 05:01:00.1 GMC_ServoHere
2024/10/06 05:01:00.3 GMC_Interlock
2024/10/06 05:01:00.7 GMC_HomeXYZ
2024/10/06 05:01:00.7 HomeDevice[0006]
2024/10/06 05:01:08.3 GMC_SetPosZ
2024/10/06 05:01:08.6 GMC_ServoHere
2024/10/06 05:01:08.8 GMC_SetPosZ
2024/10/06 05:01:09.0 GMC_ServoHere
2024/10/06 05:01:09.2 GMC_SetPosXY
2024/10/06 05:01:12.2 GMC_SetPosZ
2024/10/06 05:01:12.5 Old State:2-ENGN_State_Initializing New State:ENGN_State_InitializeComplete
2024/10/06 05:01:12.5 Integration Time: 1.00,1.00,1.00,1.00,1.00,1.00,1.00,1.00,
2024/10/06 05:01:12.5 Set Lamp[65535]=on
2024/10/06 05:01:12.6 Set Heater[65535] @ 30.000000[C]
2024/10/06 05:01:12.6 Old State:3-ENGN_State_InitializeComplete New State:ENGN_State_SystemReady
2024/10/06 05:01:12.8 Pickups: 138, Warn: 90, Error: 100
2024/10/06 05:01:20.9 Closing application
2024/10/06 05:01:20.9 StopDevice[0006]
2024/10/06 05:01:20.9 StopShaker
2024/10/06 05:01:21.0 StopDevice[0006]
2024/10/06 05:01:21.1 Detected memory leaks!
2024/10/06 05:01:21.1 Dumping objects ->
2024/10/06 05:01:21.1 {370910} 2024/10/06 05:01:21.1 normal block at 0x02703B90, 8 bytes long.
2024/10/06 05:01:21.1  Data: <        > 8C 05 00 00 A8 D9 00 08 
2024/10/06 05:01:21.1 {370909} 2024/10/06 05:01:21.1 normal block at 0x0800D9A8, 516 bytes long.
2024/10/06 05:01:21.1  Data: <xF  0G          > 78 46 D4 01 30 47 D6 00 92 C7 D5 00 B4 85 D2 00 
2024/10/06 05:01:21.1 Object dump complete.
2024/10/06 05:01:21.1 MultiWellPlate: DLL_PROCESS_DETACH.
2024/10/06 05:01:21.1 DataSecurity: DLL_PROCESS_DETACH.
2024/10/06 05:01:21.1 Detected memory leaks!
2024/10/06 05:01:21.1 Dumping objects ->
2024/10/06 05:01:21.1 {2743} 2024/10/06 05:01:21.1 normal block at 0x026966C8, 64 bytes long.
2024/10/06 05:01:21.1  Data: <  c H c xLc  Cc > 08 D8 63 02 48 BF 63 02 78 4C 63 02 A0 43 63 02 
2024/10/06 05:01:21.1 {2742} 2024/10/06 05:01:21.1 normal block at 0x02681B60, 32 bytes long.
2024/10/06 05:01:21.1  Data: <  c  Cc  \c  >d > 08 D8 63 02 A0 43 63 02 88 5C 63 02 18 3E 64 02 
2024/10/06 05:01:21.1 {2741} 2024/10/06 05:01:21.1 normal block at 0x026819D0, 32 bytes long.
2024/10/06 05:01:21.1  Data: <H c xLc  Cc  Ad > 48 BF 63 02 78 4C 63 02 A0 43 63 02 B0 41 64 02 
2024/10/06 05:01:21.1 {2740} 2024/10/06 05:01:21.1 normal block at 0x026818E0, 32 bytes long.
2024/10/06 05:01:21.1  Data: <H c xLc  Cc  \c > 48 BF 63 02 78 4C 63 02 A0 43 63 02 88 5C 63 02 
2024/10/06 05:01:21.1 {2738} 2024/10/06 05:01:21.1 normal block at 0x026D4540, 12 bytes long.
2024/10/06 05:01:21.1  Data: <  l         > C0 20 6C 02 00 00 00 00 01 00 00 00 
2024/10/06 05:01:21.1 {2736} 2024/10/06 05:01:21.1 normal block at 0x026C1D40, 20 bytes long.
2024/10/06 05:01:21.1  Data: <      h         > 07 00 00 00 E0 18 68 02 00 00 00 00 08 00 00 00 
2024/10/06 05:01:21.1 {2735} 2024/10/06 05:01:21.1 normal block at 0x026C20C0, 16 bytes long.
2024/10/06 05:01:21.1  Data: <    @ l         > 01 00 00 00 40 1D 6C 02 00 00 00 00 00 00 00 00 
2024/10/06 05:01:21.1 {2734} 2024/10/06 05:01:21.1 normal block at 0x02696658, 64 bytes long.
2024/10/06 05:01:21.1  Data: <@ e   e p e   e > 40 09 65 02 80 08 65 02 70 09 65 02 20 08 65 02 
2024/10/06 05:01:21.1 {2733} 2024/10/06 05:01:21.1 normal block at 0x02650940, 4 bytes long.
2024/10/06 05:01:21.1  Data: <0  h> 30 E7 DB 68 
2024/10/06 05:01:21.1 {2732} 2024/10/06 05:01:21.1 normal block at 0x02696968, 64 bytes long.
2024/10/06 05:01:21.1  Data: <    @Em         > 00 00 00 00 40 45 6D 02 00 00 00 00 00 00 00 00 
2024/10/06 05:01:21.1 {2731} 2024/10/06 05:01:21.1 normal block at 0x02646C18, 96 bytes long.
2024/10/06 05:01:21.1  Data: <hii    h   h    > 68 69 69 02 90 07 DC 68 D0 07 DC 68 08 00 00 00 
2024/10/06 05:01:21.1 {2730} 2024/10/06 05:01:21.1 normal block at 0x026D4850, 12 bytes long.
2024/10/06 05:01:21.1  Data: <@ l         > 40 20 6C 02 00 00 00 00 01 00 00 00 
2024/10/06 05:01:21.1 {2728} 2024/10/06 05:01:21.1 normal block at 0x026C1C80, 20 bytes long.
2024/10/06 05:01:21.1  Data: <      h         > 06 00 00 00 D0 19 68 02 00 00 00 00 08 00 00 00 
2024/10/06 05:01:21.1 {2727} 2024/10/06 05:01:21.1 normal block at 0x026C2040, 16 bytes long.
2024/10/06 05:01:21.1  Data: <      l         > 01 00 00 00 80 1C 6C 02 00 00 00 00 00 00 00 00 
2024/10/06 05:01:21.1 {2726} 2024/10/06 05:01:21.1 normal block at 0x02650880, 4 bytes long.
2024/10/06 05:01:21.1  Data: <   h> F0 8E D8 68 
2024/10/06 05:01:21.1 {2725} 2024/10/06 05:01:21.1 normal block at 0x026969D8, 64 bytes long.
2024/10/06 05:01:21.1  Data: <    PHm         > 00 00 00 00 50 48 6D 02 00 00 00 00 00 00 00 00 
2024/10/06 05:01:21.1 {2724} 2024/10/06 05:01:21.1 normal block at 0x026463A8, 96 bytes long.
2024/10/06 05:01:21.1  Data: < ii    h   h    > D8 69 69 02 90 07 DC 68 D0 07 DC 68 08 00 00 00 
2024/10/06 05:01:21.1 {2723} 2024/10/06 05:01:21.1 normal block at 0x026D4738, 12 bytes long.
2024/10/06 05:01:21.1  Data: < !l         > 80 21 6C 02 00 00 00 00 01 00 00 00 
2024/10/06 05:01:21.1 {2721} 2024/10/06 05:01:21.1 normal block at 0x026C1F00, 20 bytes long.
2024/10/06 05:01:21.1  Data: <    ` h         > 04 00 00 00 60 1B 68 02 00 00 00 00 08 00 00 00 
2024/10/06 05:01:21.1 {2720} 2024/10/06 05:01:21.1 normal block at 0x026C2180, 16 bytes long.
2024/10/06 05:01:21.1  Data: <      l         > 01 00 00 00 00 1F 6C 02 00 00 00 00 01 00 00 00 
2024/10/06 05:01:21.1 {2719} 2024/10/06 05:01:21.1 normal block at 0x02650970, 4 bytes long.
2024/10/06 05:01:21.1  Data: < ! h> E0 21 D6 68 
2024/10/06 05:01:21.1 {2718} 2024/10/06 05:01:21.1 normal block at 0x02696738, 64 bytes long.
2024/10/06 05:01:21.1  Data: <    8Gm         > 00 00 00 00 38 47 6D 02 00 00 00 00 00 00 00 00 
2024/10/06 05:01:21.1 {2717} 2024/10/06 05:01:21.1 normal block at 0x02646AF8, 96 bytes long.
2024/10/06 05:01:21.1  Data: <8gi    h   h    > 38 67 69 02 90 07 DC 68 D0 07 DC 68 08 00 00 00 
2024/10/06 05:01:21.1 {2716} 2024/10/06 05:01:21.1 normal block at 0x026D49D8, 12 bytes long.
2024/10/06 05:01:21.1  Data: < 'l         > 80 27 6C 02 00 00 00 00 01 00 00 00 
2024/10/06 05:01:21.1 {2714} 2024/10/06 05:01:21.1 normal block at 0x026C2800, 20 bytes long.
2024/10/06 05:01:21.1  Data: <     fi         > 08 00 00 00 C8 66 69 02 00 00 00 00 10 00 00 00 
2024/10/06 05:01:21.1 {2713} 2024/10/06 05:01:21.1 normal block at 0x026C2780, 16 bytes long.
2024/10/06 05:01:21.1  Data: <     (l         > 01 00 00 00 00 28 6C 02 00 00 00 00 01 00 00 00 
2024/10/06 05:01:21.1 {2712} 2024/10/06 05:01:21.1 normal block at 0x02650820, 4 bytes long.
2024/10/06 05:01:21.1  Data: <   h> B0 F1 D8 68 
2024/10/06 05:01:21.1 {2711} 2024/10/06 05:01:21.1 normal block at 0x026965E8, 64 bytes long.
2024/10/06 05:01:21.1  Data: <     Im         > 00 00 00 00 D8 49 6D 02 00 00 00 00 00 00 00 00 
2024/10/06 05:01:21.1 {2710} 2024/10/06 05:01:21.1 normal block at 0x026465E8, 96 bytes long.
2024/10/06 05:01:21.1  Data: < ei    h   h    > E8 65 69 02 90 07 DC 68 D0 07 DC 68 08 00 00 00 
2024/10/06 05:01:21.1 {2661} 2024/10/06 05:01:21.1 normal block at 0x02635130, 112 bytes long.
2024/10/06 05:01:21.1  Data: <t  i|  i u i u i> 74 99 09 69 7C 99 09 69 94 75 1D 69 CC 75 1D 69 
2024/10/06 05:01:21.1 {2567} 2024/10/06 05:01:21.1 normal block at 0x026D2CF8, 12 bytes long.
2024/10/06 05:01:21.1  Data: <@%l     /   > 40 25 6C 02 00 00 00 00 2F 03 00 00 
2024/10/06 05:01:21.1 {2566} 2024/10/06 05:01:21.1 normal block at 0x026C2300, 16 bytes long.
2024/10/06 05:01:21.1  Data: <P c             > 50 DB 63 02 00 00 00 00 00 00 00 00 00 00 00 00 
2024/10/06 05:01:21.1 {2565} 2024/10/06 05:01:21.1 normal block at 0x026C2880, 20 bytes long.
2024/10/06 05:01:21.1  Data: <     #l         > 01 00 00 00 00 23 6C 02 00 00 00 00 04 00 00 00 
2024/10/06 05:01:21.1 {2564} 2024/10/06 05:01:21.1 normal block at 0x026C2540, 16 bytes long.
2024/10/06 05:01:21.1  Data: </    (l         > 2F 03 00 00 80 28 6C 02 00 00 00 00 00 00 00 00 
2024/10/06 05:01:21.1 {2563} 2024/10/06 05:01:21.1 normal block at 0x026D2BE0, 12 bytes long.
2024/10/06 05:01:21.1  Data: < %l     +   > 00 25 6C 02 00 00 00 00 2B 03 00 00 
2024/10/06 05:01:21.1 {2562} 2024/10/06 05:01:21.1 normal block at 0x026C2900, 16 bytes long.
2024/10/06 05:01:21.1  Data: <P c             > 50 DB 63 02 00 00 00 00 00 00 00 00 00 00 00 00 
2024/10/06 05:01:21.1 {2561} 2024/10/06 05:01:21.1 normal block at 0x026C2680, 20 bytes long.
2024/10/06 05:01:21.1  Data: <     )l         > 01 00 00 00 00 29 6C 02 00 00 00 00 04 00 00 00 
2024/10/06 05:01:21.1 {2560} 2024/10/06 05:01:21.1 normal block at 0x026C2500, 16 bytes long.
2024/10/06 05:01:21.1  Data: <+    &l         > 2B 03 00 00 80 26 6C 02 00 00 00 00 00 00 00 00 
2024/10/06 05:01:21.1 {2559} 2024/10/06 05:01:21.1 normal block at 0x026D2A58, 12 bytes long.
2024/10/06 05:01:21.1  Data: <@$l     ,   > 40 24 6C 02 00 00 00 00 2C 03 00 00 
2024/10/06 05:01:21.1 {2558} 2024/10/06 05:01:21.1 normal block at 0x026C2640, 16 bytes long.
2024/10/06 05:01:21.1  Data: <P c             > 50 DB 63 02 00 00 00 00 00 00 00 00 00 00 00 00 
2024/10/06 05:01:21.1 {2557} 2024/10/06 05:01:21.1 normal block at 0x026C2480, 20 bytes long.
2024/10/06 05:01:21.1  Data: <    @&l         > 01 00 00 00 40 26 6C 02 00 00 00 00 04 00 00 00 
2024/10/06 05:01:21.1 {2556} 2024/10/06 05:01:21.1 normal block at 0x026C2440, 16 bytes long.
2024/10/06 05:01:21.1  Data: <,    $l         > 2C 03 00 00 80 24 6C 02 00 00 00 00 00 00 00 00 
2024/10/06 05:01:21.1 {2554} 2024/10/06 05:01:21.1 normal block at 0x026507F0, 4 bytes long.
2024/10/06 05:01:21.1  Data: <   h> D0 8B DE 68 
2024/10/06 05:01:21.1 {2553} 2024/10/06 05:01:21.1 normal block at 0x02696B98, 64 bytes long.
2024/10/06 05:01:21.1  Data: <             +m > 00 00 00 00 00 00 00 00 00 00 00 00 E0 2B 6D 02 
2024/10/06 05:01:21.1 {2552} 2024/10/06 05:01:21.1 normal block at 0x02646438, 96 bytes long.
2024/10/06 05:01:21.1  Data: < ki    h   h    > 98 6B 69 02 90 07 DC 68 D0 07 DC 68 08 00 00 00 
2024/10/06 05:01:21.1 {2551} 2024/10/06 05:01:21.1 normal block at 0x026D2DD8, 12 bytes long.
2024/10/06 05:01:21.1  Data: < %l     /   > C0 25 6C 02 00 00 00 00 2F 03 00 00 
2024/10/06 05:01:21.1 {2550} 2024/10/06 05:01:21.1 normal block at 0x026C24C0, 16 bytes long.
2024/10/06 05:01:21.1  Data: <P c             > 50 DB 63 02 00 00 00 00 00 00 00 00 00 00 00 00 
2024/10/06 05:01:21.1 {2549} 2024/10/06 05:01:21.1 normal block at 0x026C2400, 20 bytes long.
2024/10/06 05:01:21.1  Data: <     $l         > 01 00 00 00 C0 24 6C 02 00 00 00 00 04 00 00 00 
2024/10/06 05:01:21.1 {2548} 2024/10/06 05:01:21.1 normal block at 0x026C25C0, 16 bytes long.
2024/10/06 05:01:21.1  Data: </    $l         > 2F 03 00 00 00 24 6C 02 00 00 00 00 00 00 00 00 
2024/10/06 05:01:21.1 {2547} 2024/10/06 05:01:21.1 normal block at 0x026D2B38, 12 bytes long.
2024/10/06 05:01:21.1  Data: < )l     )   > 80 29 6C 02 00 00 00 00 29 03 00 00 
2024/10/06 05:01:21.1 {2546} 2024/10/06 05:01:21.1 normal block at 0x026C2580, 16 bytes long.
2024/10/06 05:01:21.1  Data: <P c             > 50 DB 63 02 00 00 00 00 00 00 00 00 00 00 00 00 
2024/10/06 05:01:21.1 {2545} 2024/10/06 05:01:21.1 normal block at 0x026C2A00, 20 bytes long.
2024/10/06 05:01:21.1  Data: <     %l         > 01 00 00 00 80 25 6C 02 00 00 00 00 04 00 00 00 
2024/10/06 05:01:21.1 {2544} 2024/10/06 05:01:21.1 normal block at 0x026C2980, 16 bytes long.
2024/10/06 05:01:21.1  Data: <)    *l         > 29 03 00 00 00 2A 6C 02 00 00 00 00 00 00 00 00 
2024/10/06 05:01:21.1 {2543} 2024/10/06 05:01:21.1 normal block at 0x02650910, 4 bytes long.
2024/10/06 05:01:21.1  Data: <   h> 10 BA D7 68 
2024/10/06 05:01:21.1 {2542} 2024/10/06 05:01:21.1 normal block at 0x02696498, 64 bytes long.
2024/10/06 05:01:21.1  Data: <    8+m         > 00 00 00 00 38 2B 6D 02 00 00 00 00 00 00 00 00 
2024/10/06 05:01:21.1 {2541} 2024/10/06 05:01:21.1 normal block at 0x026469D8, 96 bytes long.
2024/10/06 05:01:21.1  Data: < di    h   h    > 98 64 69 02 90 07 DC 68 D0 07 DC 68 08 00 00 00 
2024/10/06 05:01:21.1 {2540} 2024/10/06 05:01:21.1 normal block at 0x026D2E80, 12 bytes long.
2024/10/06 05:01:21.1  Data: < #l     .   > C0 23 6C 02 00 00 00 00 2E 03 00 00 
2024/10/06 05:01:21.1 {2539} 2024/10/06 05:01:21.1 normal block at 0x026C2600, 16 bytes long.
2024/10/06 05:01:21.1  Data: <P c             > 50 DB 63 02 00 00 00 00 00 00 00 00 00 00 00 00 
2024/10/06 05:01:21.1 {2538} 2024/10/06 05:01:21.1 normal block at 0x026C2380, 20 bytes long.
2024/10/06 05:01:21.1  Data: <     &l         > 01 00 00 00 00 26 6C 02 00 00 00 00 04 00 00 00 
2024/10/06 05:01:21.1 {2537} 2024/10/06 05:01:21.1 normal block at 0x026C23C0, 16 bytes long.
2024/10/06 05:01:21.1  Data: <.    #l         > 2E 03 00 00 80 23 6C 02 00 00 00 00 00 00 00 00 
2024/10/06 05:01:21.1 {2536} 2024/10/06 05:01:21.1 normal block at 0x026D2B70, 12 bytes long.
2024/10/06 05:01:21.1  Data: <@#l     -   > 40 23 6C 02 00 00 00 00 2D 03 00 00 
2024/10/06 05:01:21.1 {2535} 2024/10/06 05:01:21.1 normal block at 0x026C2740, 16 bytes long.
2024/10/06 05:01:21.1  Data: <P c             > 50 DB 63 02 00 00 00 00 00 00 00 00 00 00 00 00 
2024/10/06 05:01:21.1 {2534} 2024/10/06 05:01:21.1 normal block at 0x026C28C0, 20 bytes long.
2024/10/06 05:01:21.1  Data: <    @'l         > 01 00 00 00 40 27 6C 02 00 00 00 00 04 00 00 00 
2024/10/06 05:01:21.1 {2533} 2024/10/06 05:01:21.1 normal block at 0x026C2340, 16 bytes long.
2024/10/06 05:01:21.1  Data: <-    (l         > 2D 03 00 00 C0 28 6C 02 00 00 00 00 00 00 00 00 
2024/10/06 05:01:21.1 {2532} 2024/10/06 05:01:21.1 normal block at 0x026506D0, 4 bytes long.
2024/10/06 05:01:21.1  Data: <   h> C0 07 DA 68 
2024/10/06 05:01:21.1 {2531} 2024/10/06 05:01:21.1 normal block at 0x02696C08, 64 bytes long.
2024/10/06 05:01:21.1  Data: <                > 00 00 00 00 00 00 00 00 00 00 00 00 00 00 00 00 
2024/10/06 05:01:21.1 {2530} 2024/10/06 05:01:21.1 normal block at 0x02646288, 96 bytes long.
2024/10/06 05:01:21.1  Data: < li    h   h    > 08 6C 69 02 90 07 DC 68 D0 07 DC 68 08 00 00 00 
2024/10/06 05:01:21.1 {2529} 2024/10/06 05:01:21.1 normal block at 0x0263F768, 108 bytes long.
2024/10/06 05:01:21.1  Data: </       `  h   h> 2F 03 00 00 01 00 00 00 60 E6 E2 68 A0 E2 E2 68 
2024/10/06 05:01:21.1 {2528} 2024/10/06 05:01:21.1 normal block at 0x02648B90, 108 bytes long.
2024/10/06 05:01:21.1  Data: <+       @  h0  h> 2B 03 00 00 01 00 00 00 40 E1 E2 68 30 DA E2 68 
2024/10/06 05:01:21.1 {2527} 2024/10/06 05:01:21.1 normal block at 0x02648910, 108 bytes long.
2024/10/06 05:01:21.1  Data: <,       @  h0  h> 2C 03 00 00 01 00 00 00 40 E1 E2 68 30 DA E2 68 
2024/10/06 05:01:21.1 {2526} 2024/10/06 05:01:21.1 normal block at 0x026D2AC8, 9 bytes long.
2024/10/06 05:01:21.1  Data: <GOST-MAC > 47 4F 53 54 2D 4D 41 43 00 
2024/10/06 05:01:21.1 {2525} 2024/10/06 05:01:21.1 normal block at 0x0265C650, 18 bytes long.
2024/10/06 05:01:21.1  Data: <GOST 28147-89 MA> 47 4F 53 54 20 32 38 31 34 37 2D 38 39 20 4D 41 
2024/10/06 05:01:21.1 {2524} 2024/10/06 05:01:21.1 normal block at 0x0263F658, 108 bytes long.
2024/10/06 05:01:21.1  Data: </   /        *m > 2F 03 00 00 2F 03 00 00 06 00 00 00 C8 2A 6D 02 
2024/10/06 05:01:21.1 {2523} 2024/10/06 05:01:21.1 normal block at 0x026D2A20, 9 bytes long.
2024/10/06 05:01:21.1  Data: <GOST2001 > 47 4F 53 54 32 30 30 31 00 
2024/10/06 05:01:21.1 {2522} 2024/10/06 05:01:21.1 normal block at 0x0265C610, 18 bytes long.
2024/10/06 05:01:21.1  Data: <GOST R 34.10-200> 47 4F 53 54 20 52 20 33 34 2E 31 30 2D 32 30 30 
2024/10/06 05:01:21.1 {2521} 2024/10/06 05:01:21.1 normal block at 0x0263E0F0, 108 bytes long.
2024/10/06 05:01:21.1  Data: <+   +        *m > 2B 03 00 00 2B 03 00 00 06 00 00 00 20 2A 6D 02 
2024/10/06 05:01:21.1 {2520} 2024/10/06 05:01:21.1 normal block at 0x026D2C18, 7 bytes long.
2024/10/06 05:01:21.1  Data: <GOST94 > 47 4F 53 54 39 34 00 
2024/10/06 05:01:21.1 {2519} 2024/10/06 05:01:21.1 normal block at 0x0265C5D0, 16 bytes long.
2024/10/06 05:01:21.1  Data: <GOST R 34.10-94 > 47 4F 53 54 20 52 20 33 34 2E 31 30 2D 39 34 00 
2024/10/06 05:01:21.1 {2518} 2024/10/06 05:01:21.1 normal block at 0x0263C640, 108 bytes long.
2024/10/06 05:01:21.1  Data: <,   ,        ,m > 2C 03 00 00 2C 03 00 00 06 00 00 00 18 2C 6D 02 
2024/10/06 05:01:21.1 {2517} 2024/10/06 05:01:21.1 normal block at 0x0263DB50, 112 bytes long.
2024/10/06 05:01:21.1  Data: <l  it  i        > 6C A3 09 69 74 A3 09 69 00 00 00 00 00 00 00 00 
2024/10/06 05:01:21.1 {2516} 2024/10/06 05:01:21.1 normal block at 0x0263A850, 112 bytes long.
2024/10/06 05:01:21.1  Data: <   i0  i        > AC 91 09 69 30 89 1F 69 00 00 00 00 00 00 00 00 
2024/10/06 05:01:21.1 {2493} 2024/10/06 05:01:21.1 normal block at 0x0263E1D0, 112 bytes long.
2024/10/06 05:01:21.1  Data: <$  i,  idr i r i> 24 90 09 69 2C 90 09 69 64 72 1D 69 9C 72 1D 69 
2024/10/06 05:01:21.1 {2469} 2024/10/06 05:01:21.1 normal block at 0x02643E18, 112 bytes long.
2024/10/06 05:01:21.1  Data: <   i   iLp i p i> 80 8B 09 69 8C 8B 09 69 4C 70 1D 69 C0 70 1D 69 
2024/10/06 05:01:21.1 {2457} 2024/10/06 05:01:21.1 normal block at 0x026441B0, 112 bytes long.
2024/10/06 05:01:21.1  Data: <l  it  i n i n i> 6C 89 09 69 74 89 09 69 AC 6E 1D 69 E4 6E 1D 69 
2024/10/06 05:01:21.1 {2431} 2024/10/06 05:01:21.1 normal block at 0x02635C88, 112 bytes long.
2024/10/06 05:01:21.1  Data: <   i   i k i    > 04 84 09 69 0C 84 09 69 1C 6B 1D 69 00 00 00 00 
2024/10/06 05:01:21.1 {2411} 2024/10/06 05:01:21.1 normal block at 0x026343A0, 112 bytes long.
2024/10/06 05:01:21.1  Data: <x  i   i,m idm i> 78 87 09 69 80 87 09 69 2C 6D 1D 69 64 6D 1D 69 
2024/10/06 05:01:21.1 {2396} 2024/10/06 05:01:21.1 normal block at 0x02634C78, 112 bytes long.
2024/10/06 05:01:21.1  Data: <   i   i\i i i i> EC 7F 09 69 F4 7F 09 69 5C 69 1D 69 94 69 1D 69 
2024/10/06 05:01:21.1 {2370} 2024/10/06 05:01:21.1 normal block at 0x0263BF48, 112 bytes long.
2024/10/06 05:01:21.1  Data: < } i } i g i h i> D4 7D 09 69 D8 7D 09 69 CC 67 1D 69 04 68 1D 69 
2024/10/06 05:01:21.1 {2351} 2024/10/06 05:01:21.1 normal block at 0x0263D808, 112 bytes long.
2024/10/06 05:01:21.1  Data: < { i { i\f i    > 04 7B 09 69 10 7B 09 69 5C 66 1D 69 00 00 00 00 
2024/10/06 05:01:21.1 {2346} 2024/10/06 05:01:21.1 normal block at 0x026506A0, 4 bytes long.
2024/10/06 05:01:21.1  Data: <   h> F0 05 DC 68 
2024/10/06 05:01:21.1 {2344} 2024/10/06 05:01:21.1 normal block at 0x0265CD50, 20 bytes long.
2024/10/06 05:01:21.1  Data: <    Xfi         > 08 00 00 00 58 66 69 02 00 00 00 00 10 00 00 00 
2024/10/06 05:01:21.1 {2337} 2024/10/06 05:01:21.1 normal block at 0x0263B910, 112 bytes long.
2024/10/06 05:01:21.1  Data: <   i u i        > F8 82 06 69 DC 75 09 69 00 00 00 00 00 00 00 00 
2024/10/06 05:01:21.1 {2336} 2024/10/06 05:01:21.1 normal block at 0x026CB180, 12 bytes long.
2024/10/06 05:01:21.1  Data: <alg_section > 61 6C 67 5F 73 65 63 74 69 6F 6E 00 
2024/10/06 05:01:21.1 {2335} 2024/10/06 05:01:21.1 normal block at 0x026AA928, 24 bytes long.
2024/10/06 05:01:21.1  Data: <      l    h    > 00 00 00 00 80 B1 6C 02 A0 09 DD 68 00 00 00 00 
2024/10/06 05:01:21.1 {2334} 2024/10/06 05:01:21.1 normal block at 0x026CEA60, 8 bytes long.
2024/10/06 05:01:21.1  Data: <engines > 65 6E 67 69 6E 65 73 00 
2024/10/06 05:01:21.1 {2333} 2024/10/06 05:01:21.1 normal block at 0x026AA538, 24 bytes long.
2024/10/06 05:01:21.1  Data: <    ` l    h@  h> 00 00 00 00 60 EA 6C 02 B0 10 DD 68 40 10 DD 68 
2024/10/06 05:01:21.1 {2332} 2024/10/06 05:01:21.1 normal block at 0x026CEAD0, 12 bytes long.
2024/10/06 05:01:21.1  Data: <oid_section > 6F 69 64 5F 73 65 63 74 69 6F 6E 00 
2024/10/06 05:01:21.1 {2331} 2024/10/06 05:01:21.1 normal block at 0x026AAAD8, 24 bytes long.
2024/10/06 05:01:21.1  Data: <      l p  h`  h> 00 00 00 00 D0 EA 6C 02 70 08 DD 68 60 08 DD 68 
2024/10/06 05:01:21.1 {2330} 2024/10/06 05:01:21.1 normal block at 0x0265C8D0, 16 bytes long.
2024/10/06 05:01:21.1  Data: <  j 8 j ( j     > D8 AA 6A 02 38 A5 6A 02 28 A9 6A 02 00 00 00 00 
2024/10/06 05:01:21.1 {2329} 2024/10/06 05:01:21.1 normal block at 0x0265C950, 20 bytes long.
2024/10/06 05:01:21.1  Data: <      e         > 03 00 00 00 D0 C8 65 02 00 00 00 00 04 00 00 00 
2024/10/06 05:01:21.1 Object dump complete.
2024/10/06 05:01:23.1 DataSecurity: DLL_PROCESS_DETACH.
2024/10/06 05:02:57.8 AcquisitionEngine: DLL_PROCESS_ATTACH - V11.1.0.1
2024/10/06 05:02:57.8 DataSecurity: DLL_PROCESS_ATTACH - V1.0.0.1
2024/10/06 05:02:57.8 MultiWellPlate: DLL_PROCESS_ATTACH - V1.0.0.6
2024/10/06 05:02:58.1 
2024/10/06 05:02:58.1 Octet Data Acquisition 11.1.0.11 (debug build)
2024/10/06 05:02:58.1 
2024/10/06 05:02:58.3 CreateToolbar()
2024/10/06 05:02:58.4 Instrument started...
2024/10/06 05:02:58.5 Opening instrument: Octet RED96e
2024/10/06 05:03:00.6 ReadInfo()
2024/10/06 05:03:00.6 Device Connected:  USB VID_251D&PID_0020 7&195fc72d&0&2
2024/10/06 05:03:01.1 Serial = FB-90287
2024/10/06 05:03:01.1 GALIL: XY steps/mm = 251.969, Z steps/mm = 1259.84
2024/10/06 05:03:01.9 GetSamplePos1_1 = (4.2696,-107.334,-21.645)
2024/10/06 05:03:01.9 GetSamplePos1_9 = (4.2696,-37.2659,-39.1223)
2024/10/06 05:03:01.9 m_dPickRowSpacingMM = 9
2024/10/06 05:03:01.9 m_dPickColSpacingMM = -9
2024/10/06 05:03:01.9 m_ySample1RowSpacingMM = 8.75846
2024/10/06 05:03:01.9 m_zSample1RowSpacingMM = -2.18466
2024/10/06 05:03:01.9 m_ySample2RowSpacingMM = 9
2024/10/06 05:03:01.9 m_zSample2RowSpacingMM = 0
2024/10/06 05:03:01.9 
2024/10/06 05:03:01.9 gmcController polling at 6.7 Hz
2024/10/06 05:03:01.9 
2024/10/06 05:03:01.9 Galil Controller - Program Version: 4301
2024/10/06 05:03:01.9 
2024/10/06 05:03:01.9 Opened Octet RED96e with firmware 1.0.0.0, API 1.5
2024/10/06 05:03:01.9 
2024/10/06 05:03:01.9 Set Lamp[65535]=on
2024/10/06 05:03:01.9 Set Lamp[65535]=on
2024/10/06 05:03:02.1 SetHeaterTemperature 30.0
2024/10/06 05:03:02.1 Old State:24- New State:ENGN_State_Launched
2024/10/06 05:03:02.1 Device Connected:  USB VID_251D&PID_0020 7&195fc72d&0&3
2024/10/06 05:03:02.1 Temperature monitor ENABLE
2024/10/06 05:03:02.1 Set Heater[65535] @ 30.000000[C]
2024/10/06 05:03:02.2 Set Lamp[65535]=on
2024/10/06 05:03:02.3 
2024/10/06 05:03:02.3 
2024/10/06 05:03:02.3 ** Initializing Instrument **
2024/10/06 05:03:02.4 Old State:25-ENGN_State_Launched New State:ENGN_State_WaitInitialize
2024/10/06 05:03:02.4 StopDevice[0006]
2024/10/06 05:03:02.6 Opening instrument: Octet RED96e
2024/10/06 05:03:04.5 ReadInfo()
2024/10/06 05:03:05.0 Serial = FB-90287
2024/10/06 05:03:05.0 GALIL: XY steps/mm = 251.969, Z steps/mm = 1259.84
2024/10/06 05:03:05.8 GetSamplePos1_1 = (4.2696,-107.334,-21.645)
2024/10/06 05:03:05.8 GetSamplePos1_9 = (4.2696,-37.2659,-39.1223)
2024/10/06 05:03:05.8 m_dPickRowSpacingMM = 9
2024/10/06 05:03:05.8 m_dPickColSpacingMM = -9
2024/10/06 05:03:05.8 m_ySample1RowSpacingMM = 8.75846
2024/10/06 05:03:05.8 m_zSample1RowSpacingMM = -2.18466
2024/10/06 05:03:05.8 m_ySample2RowSpacingMM = 9
2024/10/06 05:03:05.8 m_zSample2RowSpacingMM = 0
2024/10/06 05:03:05.8 
2024/10/06 05:03:05.8 gmcController polling at 6.7 Hz
2024/10/06 05:03:05.8 
2024/10/06 05:03:05.8 Galil Controller - Program Version: 4301
2024/10/06 05:03:05.9 
2024/10/06 05:03:05.9 Opened Octet RED96e with firmware 1.0.0.0, API 1.5
2024/10/06 05:03:05.9 
2024/10/06 05:03:05.9 Set Lamp[65535]=on
2024/10/06 05:03:05.9 Device Connected:  USB VID_251D&PID_0020 7&195fc72d&0&4
2024/10/06 05:03:05.9 Set Lamp[65535]=on
2024/10/06 05:03:06.0 Set Heater[65535] @ 30.000000[C]
2024/10/06 05:03:06.1 Looking for 8 devices with timeout of 60000 ms
2024/10/06 05:03:06.1 Device Connected:  USB VID_251D&PID_0020 7&2c1977d2&0&1
2024/10/06 05:03:08.1 Device Connected:  USB VID_251D&PID_0020 7&2c1977d2&0&2
2024/10/06 05:03:10.1 Device Connected:  USB VID_251D&PID_0020 7&2c1977d2&0&3
2024/10/06 05:03:12.1 Device Connected:  USB VID_251D&PID_0020 7&2c1977d2&0&4
2024/10/06 05:03:12.2 Found 8 devices in 6078 ms
2024/10/06 05:03:12.2 Couldn't open spectrometer factory for type 'SPEC_TYPE_OCEANOPTICS'
2024/10/06 05:03:12.2 EOS EOS_B0014 API = 0x0100
2024/10/06 05:03:12.2 EOS EOS_B0019 API = 0x0100
2024/10/06 05:03:12.2 EOS EOS_B0012 API = 0x0100
2024/10/06 05:03:12.2 EOS EOS_B0018 API = 0x0100
2024/10/06 05:03:12.2 EOS EOS_B0010 API = 0x0100
2024/10/06 05:03:12.2 EOS EOS_B0013 API = 0x0100
2024/10/06 05:03:12.2 EOS EOS_B0017 API = 0x0100
2024/10/06 05:03:12.2 EOS EOS_B0011 API = 0x0100
2024/10/06 05:03:12.2 EOS EOS_B0010 API = 0x0100
2024/10/06 05:03:12.2 EOS EOS_B0014 API = 0x0100
2024/10/06 05:03:12.2 EOS EOS_B0011 API = 0x0100
2024/10/06 05:03:12.2 EOS EOS_B0018 API = 0x0100
2024/10/06 05:03:12.2 EOS EOS_B0012 API = 0x0100
2024/10/06 05:03:12.2 EOS EOS_B0017 API = 0x0100
2024/10/06 05:03:12.2 EOS EOS_B0013 API = 0x0100
2024/10/06 05:03:12.2 EOS EOS_B0019 API = 0x0100
2024/10/06 05:03:12.2 
2024/10/06 05:03:12.2 Calibration coefficients for EOS_B0010
2024/10/06 05:03:12.2 C0 = 5.724263e+02  C1 = 1.047210e-01  C2 = -4.525783e-06  C3 = -1.311609e-10  
2024/10/06 05:03:12.2 
2024/10/06 05:03:12.2 Linearity correction coefficients:
2024/10/06 05:03:12.2 L0 = 9.770590e-01 L1 = 1.598670e-06 L2 = 4.803710e-12 L3 = -5.086290e-15 
2024/10/06 05:03:12.2 L4 = 2.741280e-19 L5 = -6.802670e-24 L6 = 8.120710e-29 L7 = -3.786440e-34 
2024/10/06 05:03:12.2 
2024/10/06 05:03:12.2 Linearity correction order: 7
2024/10/06 05:03:12.2 PCA Serial number: 06 000 1758
2024/10/06 05:03:12.2 Stray light const: 0.000000e+00
2024/10/06 05:03:12.2 Configuration info: TS4 0
2024/10/06 05:03:12.2 Scale factor: 1.023984
2024/10/06 05:03:12.2 
2024/10/06 05:03:12.2 Calibration coefficients for EOS_B0014
2024/10/06 05:03:12.2 C0 = 5.724263e+02  C1 = 1.047210e-01  C2 = -4.525783e-06  C3 = -1.311609e-10  
2024/10/06 05:03:12.2 
2024/10/06 05:03:12.2 Linearity correction coefficients:
2024/10/06 05:03:12.2 L0 = 9.770590e-01 L1 = 1.598670e-06 L2 = 4.803710e-12 L3 = -5.086290e-15 
2024/10/06 05:03:12.2 L4 = 2.741280e-19 L5 = -6.802670e-24 L6 = 8.120710e-29 L7 = -3.786440e-34 
2024/10/06 05:03:12.2 
2024/10/06 05:03:12.2 Linearity correction order: 7
2024/10/06 05:03:12.2 PCA Serial number: 06 000 1535
2024/10/06 05:03:12.2 Stray light const: 0.000000e+00
2024/10/06 05:03:12.2 Configuration info: TS4 0
2024/10/06 05:03:12.2 Scale factor: 1.023984
2024/10/06 05:03:12.2 
2024/10/06 05:03:12.2 Calibration coefficients for EOS_B0011
2024/10/06 05:03:12.2 C0 = 5.724263e+02  C1 = 1.047210e-01  C2 = -4.525783e-06  C3 = -1.311609e-10  
2024/10/06 05:03:12.2 
2024/10/06 05:03:12.2 Linearity correction coefficients:
2024/10/06 05:03:12.2 L0 = 9.770590e-01 L1 = 1.598670e-06 L2 = 4.803710e-12 L3 = -5.086290e-15 
2024/10/06 05:03:12.2 L4 = 2.741280e-19 L5 = -6.802670e-24 L6 = 8.120710e-29 L7 = -3.786440e-34 
2024/10/06 05:03:12.2 
2024/10/06 05:03:12.2 Linearity correction order: 7
2024/10/06 05:03:12.2 PCA Serial number: 06 000 1287
2024/10/06 05:03:12.2 Stray light const: 0.000000e+00
2024/10/06 05:03:12.2 Configuration info: TS4 0
2024/10/06 05:03:12.2 Scale factor: 1.023984
2024/10/06 05:03:12.2 
2024/10/06 05:03:12.2 Calibration coefficients for EOS_B0018
2024/10/06 05:03:12.2 C0 = 5.724263e+02  C1 = 1.047210e-01  C2 = -4.525783e-06  C3 = -1.311609e-10  
2024/10/06 05:03:12.2 
2024/10/06 05:03:12.2 Linearity correction coefficients:
2024/10/06 05:03:12.2 L0 = 9.770590e-01 L1 = 1.598670e-06 L2 = 4.803710e-12 L3 = -5.086290e-15 
2024/10/06 05:03:12.2 L4 = 2.741280e-19 L5 = -6.802670e-24 L6 = 8.120710e-29 L7 = -3.786440e-34 
2024/10/06 05:03:12.2 
2024/10/06 05:03:12.2 Linearity correction order: 7
2024/10/06 05:03:12.2 PCA Serial number: 06 000 1355
2024/10/06 05:03:12.2 Stray light const: 0.000000e+00
2024/10/06 05:03:12.2 Configuration info: TS4 0
2024/10/06 05:03:12.2 Scale factor: 1.023984
2024/10/06 05:03:12.2 
2024/10/06 05:03:12.2 Calibration coefficients for EOS_B0012
2024/10/06 05:03:12.2 C0 = 5.724263e+02  C1 = 1.047210e-01  C2 = -4.525783e-06  C3 = -1.311609e-10  
2024/10/06 05:03:12.2 
2024/10/06 05:03:12.2 Linearity correction coefficients:
2024/10/06 05:03:12.2 L0 = 9.770590e-01 L1 = 1.598670e-06 L2 = 4.803710e-12 L3 = -5.086290e-15 
2024/10/06 05:03:12.2 L4 = 2.741280e-19 L5 = -6.802670e-24 L6 = 8.120710e-29 L7 = -3.786440e-34 
2024/10/06 05:03:12.2 
2024/10/06 05:03:12.2 Linearity correction order: 7
2024/10/06 05:03:12.2 PCA Serial number: 06 000 1530
2024/10/06 05:03:12.2 Stray light const: 0.000000e+00
2024/10/06 05:03:12.2 Configuration info: TS4 0
2024/10/06 05:03:12.2 Scale factor: 1.023984
2024/10/06 05:03:12.2 
2024/10/06 05:03:12.2 Calibration coefficients for EOS_B0017
2024/10/06 05:03:12.2 C0 = 5.724263e+02  C1 = 1.047210e-01  C2 = -4.525783e-06  C3 = -1.311609e-10  
2024/10/06 05:03:12.2 
2024/10/06 05:03:12.2 Linearity correction coefficients:
2024/10/06 05:03:12.2 L0 = 9.770590e-01 L1 = 1.598670e-06 L2 = 4.803710e-12 L3 = -5.086290e-15 
2024/10/06 05:03:12.2 L4 = 2.741280e-19 L5 = -6.802670e-24 L6 = 8.120710e-29 L7 = -3.786440e-34 
2024/10/06 05:03:12.2 
2024/10/06 05:03:12.2 Linearity correction order: 7
2024/10/06 05:03:12.2 PCA Serial number: 06 000 1526
2024/10/06 05:03:12.2 Stray light const: 0.000000e+00
2024/10/06 05:03:12.2 Configuration info: TS4 0
2024/10/06 05:03:12.2 Scale factor: 1.023984
2024/10/06 05:03:12.2 
2024/10/06 05:03:12.2 Calibration coefficients for EOS_B0013
2024/10/06 05:03:12.2 C0 = 5.724263e+02  C1 = 1.047210e-01  C2 = -4.525783e-06  C3 = -1.311609e-10  
2024/10/06 05:03:12.2 
2024/10/06 05:03:12.2 Linearity correction coefficients:
2024/10/06 05:03:12.2 L0 = 9.770590e-01 L1 = 1.598670e-06 L2 = 4.803710e-12 L3 = -5.086290e-15 
2024/10/06 05:03:12.2 L4 = 2.741280e-19 L5 = -6.802670e-24 L6 = 8.120710e-29 L7 = -3.786440e-34 
2024/10/06 05:03:12.2 
2024/10/06 05:03:12.2 Linearity correction order: 7
2024/10/06 05:03:12.2 PCA Serial number: 06 000 1749
2024/10/06 05:03:12.2 Stray light const: 0.000000e+00
2024/10/06 05:03:12.2 Configuration info: TS4 0
2024/10/06 05:03:12.2 Scale factor: 1.023984
2024/10/06 05:03:12.2 
2024/10/06 05:03:12.2 Calibration coefficients for EOS_B0019
2024/10/06 05:03:12.2 C0 = 5.724263e+02  C1 = 1.047210e-01  C2 = -4.525783e-06  C3 = -1.311609e-10  
2024/10/06 05:03:12.2 
2024/10/06 05:03:12.2 Linearity correction coefficients:
2024/10/06 05:03:12.2 L0 = 9.770590e-01 L1 = 1.598670e-06 L2 = 4.803710e-12 L3 = -5.086290e-15 
2024/10/06 05:03:12.2 L4 = 2.741280e-19 L5 = -6.802670e-24 L6 = 8.120710e-29 L7 = -3.786440e-34 
2024/10/06 05:03:12.2 
2024/10/06 05:03:12.2 Linearity correction order: 7
2024/10/06 05:03:12.2 PCA Serial number: 06 000 1333
2024/10/06 05:03:12.2 Stray light const: 0.000000e+00
2024/10/06 05:03:12.2 Configuration info: TS4 0
2024/10/06 05:03:12.2 Scale factor: 1.023984
2024/10/06 05:03:12.2 Opened: EOS_B0010, EOS_B0014, EOS_B0011, EOS_B0018, EOS_B0012, EOS_B0017, EOS_B0013, EOS_B0019, 
2024/10/06 05:03:12.2 
2024/10/06 05:03:12.2 DSP settings (Cross Correlation)
2024/10/06 05:03:12.2  - Transmission
2024/10/06 05:03:12.2 
2024/10/06 05:03:12.2 Ch	IgnoreLow	IgnoreHigh
2024/10/06 05:03:12.2 1	150		200
2024/10/06 05:03:12.2 2	150		200
2024/10/06 05:03:12.2 3	150		200
2024/10/06 05:03:12.2 4	150		200
2024/10/06 05:03:12.2 5	150		200
2024/10/06 05:03:12.2 6	150		200
2024/10/06 05:03:12.2 7	150		200
2024/10/06 05:03:12.2 8	150		200
2024/10/06 05:03:12.6 EJECT: To Chute, position=-2,-1
2024/10/06 05:03:12.6 GMC_Interlock
2024/10/06 05:03:12.7 Old State:1-ENGN_State_WaitInitialize New State:ENGN_State_Initializing
2024/10/06 05:03:13.0 GMC_HomeXYZ
2024/10/06 05:03:13.0 HomeDevice[0006]
2024/10/06 05:03:18.8 GMC_SetPosZ
2024/10/06 05:03:19.1 GMC_ServoHere
2024/10/06 05:03:19.3 GMC_MasterInit
2024/10/06 05:03:19.3 Init(0x0)
2024/10/06 05:03:23.7 GMC_SetPosZ
2024/10/06 05:03:23.8 GMC_ServoHere
2024/10/06 05:03:24.0 GMC_SetPosXY
2024/10/06 05:03:26.9 GMC_SetPosZ
2024/10/06 05:03:31.7 GMC_Eject
2024/10/06 05:03:31.7 EjectDone => EjectEject
2024/10/06 05:03:31.7 SetEjectorPosn(0)
2024/10/06 05:03:34.9 GMC_HomeZ
2024/10/06 05:03:34.9 HomeDevice[0005]
2024/10/06 05:03:41.2 GMC_SetPosZ
2024/10/06 05:03:41.6 GMC_ServoHere
2024/10/06 05:03:41.8 GMC_Interlock
2024/10/06 05:03:42.2 GMC_HomeXYZ
2024/10/06 05:03:42.2 HomeDevice[0006]
2024/10/06 05:03:49.8 GMC_SetPosZ
2024/10/06 05:03:50.1 GMC_ServoHere
2024/10/06 05:03:50.3 GMC_SetPosZ
2024/10/06 05:03:50.5 GMC_ServoHere
2024/10/06 05:03:50.7 GMC_SetPosXY
2024/10/06 05:03:53.7 GMC_SetPosZ
2024/10/06 05:03:54.0 Old State:2-ENGN_State_Initializing New State:ENGN_State_InitializeComplete
2024/10/06 05:03:54.0 Integration Time: 1.00,1.00,1.00,1.00,1.00,1.00,1.00,1.00,
2024/10/06 05:03:54.0 Set Lamp[65535]=on
2024/10/06 05:03:54.1 Set Heater[65535] @ 30.000000[C]
2024/10/06 05:03:54.1 Old State:3-ENGN_State_InitializeComplete New State:ENGN_State_SystemReady
2024/10/06 05:03:54.2 Pickups: 138, Warn: 90, Error: 100
2024/10/06 05:05:08.5 <I Name="ExperimentName" O="Experiment_10" N="Experiment_12" />
2024/10/06 05:05:08.6 SetHeaterTemperature 30.0
2024/10/06 05:05:08.6 Set Heater[65535] @ 30.000000[C]
2024/10/06 05:05:08.7 Temperature monitor ENABLE
2024/10/06 05:05:08.7 Temp: 2024/10/06 05:05:08, 29.9000, 31.0000
2024/10/06 05:05:08.7 bShakeWhileWaiting=1, nShakerRPM=1000
2024/10/06 05:05:08.7 DELAYED START: Waiting for 600 s
2024/10/06 05:05:08.7 Old State:4-ENGN_State_SystemReady New State:ENGN_State_ControllerBusy
2024/10/06 05:05:08.8 GMC_SetPosZ
2024/10/06 05:05:08.9 GMC_ServoHere
2024/10/06 05:05:09.1 GMC_SetPosXY
2024/10/06 05:05:09.3 GMC_SetPosZ
2024/10/06 05:05:09.6 Old State:29-ENGN_State_ControllerBusy New State:ENGN_State_ControllerDone
2024/10/06 05:05:09.7 StartShaker(1000)
2024/10/06 05:05:09.7 Old State:30-ENGN_State_ControllerDone New State:ENGN_State_SystemReady
2024/10/06 05:05:15.4 Spectrometer EOS_B0010: AVRG=20.
2024/10/06 05:05:15.4 Spectrometer EOS_B0014: AVRG=20.
2024/10/06 05:05:15.4 Spectrometer EOS_B0011: AVRG=20.
2024/10/06 05:05:15.4 Spectrometer EOS_B0018: AVRG=20.
2024/10/06 05:05:15.4 Spectrometer EOS_B0012: AVRG=20.
2024/10/06 05:05:15.4 Spectrometer EOS_B0017: AVRG=20.
2024/10/06 05:05:15.4 Spectrometer EOS_B0013: AVRG=20.
2024/10/06 05:05:15.4 Spectrometer EOS_B0019: AVRG=20.
2024/10/06 05:05:15.4 Starting new assay
2024/10/06 05:05:15.7 Old State:4-ENGN_State_SystemReady New State:ENGN_StateRunning_StartNewStep
2024/10/06 05:05:15.7 Spectrometer EOS_B0010: AVRG=20.
2024/10/06 05:05:15.7 Spectrometer EOS_B0014: AVRG=20.
2024/10/06 05:05:15.7 Spectrometer EOS_B0011: AVRG=20.
2024/10/06 05:05:15.7 Spectrometer EOS_B0018: AVRG=20.
2024/10/06 05:05:15.7 Spectrometer EOS_B0012: AVRG=20.
2024/10/06 05:05:15.7 Spectrometer EOS_B0017: AVRG=20.
2024/10/06 05:05:15.7 Spectrometer EOS_B0013: AVRG=20.
2024/10/06 05:05:15.7 Spectrometer EOS_B0019: AVRG=20.
2024/10/06 05:05:15.7 Plate 1 temperature = 30 C
2024/10/06 05:05:15.8 Old State:6-ENGN_StateRunning_StartNewStep New State:ENGN_StateRunning_WaitPickingSensors
2024/10/06 05:05:15.8 Pick(0, 3)
2024/10/06 05:05:15.9 GMC_SetPosZ
2024/10/06 05:05:15.9 Old State:7-ENGN_StateRunning_WaitPickingSensors New State:ENGN_StateRunning_PickingSensors
2024/10/06 05:05:16.0 Temp: 2024/10/06 05:05:16, 29.7000, 30.9000
2024/10/06 05:05:16.1 GMC_ServoHere
2024/10/06 05:05:16.2 GMC_SetPosXY
2024/10/06 05:05:18.4 GMC_SetPosZ
2024/10/06 05:05:23.8 GMC_SetPosZ
2024/10/06 05:05:24.1 Old State:8-ENGN_StateRunning_PickingSensors New State:ENGN_StateRunning_CheckingSensors
2024/10/06 05:05:24.1 Spectrometer EOS_B0010: AVRG=20.
2024/10/06 05:05:24.1 Spectrometer EOS_B0014: AVRG=20.
2024/10/06 05:05:24.1 Spectrometer EOS_B0011: AVRG=20.
2024/10/06 05:05:24.1 Spectrometer EOS_B0018: AVRG=20.
2024/10/06 05:05:24.1 Spectrometer EOS_B0012: AVRG=20.
2024/10/06 05:05:24.1 Spectrometer EOS_B0017: AVRG=20.
2024/10/06 05:05:24.1 Spectrometer EOS_B0013: AVRG=20.
2024/10/06 05:05:24.1 Spectrometer EOS_B0019: AVRG=20.
2024/10/06 05:05:24.2 
2024/10/06 05:05:24.2 Detect Sensors
2024/10/06 05:05:24.2 ==============
2024/10/06 05:05:24.2 1	YES		0.0	6441.7
2024/10/06 05:05:24.2 2	YES		0.0	7658.2
2024/10/06 05:05:24.2 3	YES		0.0	6968.4
2024/10/06 05:05:24.2 4	YES		0.0	7327.9
2024/10/06 05:05:24.2 5	YES		0.0	6021.1
2024/10/06 05:05:24.2 6	YES		0.0	5664.5
2024/10/06 05:05:24.2 7	YES		0.0	6890.6
2024/10/06 05:05:24.2 8	YES		0.0	5705.0
2024/10/06 05:05:24.2 
2024/10/06 05:05:24.2 Spectrometer EOS_B0010: AVRG=20.
2024/10/06 05:05:24.2 Spectrometer EOS_B0014: AVRG=20.
2024/10/06 05:05:24.2 Spectrometer EOS_B0011: AVRG=20.
2024/10/06 05:05:24.3 Spectrometer EOS_B0018: AVRG=20.
2024/10/06 05:05:24.3 Spectrometer EOS_B0012: AVRG=20.
2024/10/06 05:05:24.3 Spectrometer EOS_B0017: AVRG=20.
2024/10/06 05:05:24.3 Spectrometer EOS_B0013: AVRG=20.
2024/10/06 05:05:24.3 Spectrometer EOS_B0019: AVRG=20.
2024/10/06 05:05:24.3 Spectrometer EOS_B0010: AVRG=20.
2024/10/06 05:05:24.3 Spectrometer EOS_B0014: AVRG=20.
2024/10/06 05:05:24.3 Spectrometer EOS_B0011: AVRG=20.
2024/10/06 05:05:24.3 Spectrometer EOS_B0018: AVRG=20.
2024/10/06 05:05:24.3 Spectrometer EOS_B0012: AVRG=20.
2024/10/06 05:05:24.3 Spectrometer EOS_B0017: AVRG=20.
2024/10/06 05:05:24.3 Spectrometer EOS_B0013: AVRG=20.
2024/10/06 05:05:24.3 Spectrometer EOS_B0019: AVRG=20.
2024/10/06 05:05:24.4 CH1: Correction Factor = 1.95331
2024/10/06 05:05:24.4 Spectrometer EOS_B0010: AVRG=20.
2024/10/06 05:05:24.4 CH2: Correction Factor = 1.75968
2024/10/06 05:05:24.4 Spectrometer EOS_B0014: AVRG=20.
2024/10/06 05:05:24.4 CH3: Correction Factor = 1.80882
2024/10/06 05:05:24.4 Spectrometer EOS_B0011: AVRG=20.
2024/10/06 05:05:24.4 CH4: Correction Factor = 1.76992
2024/10/06 05:05:24.4 Spectrometer EOS_B0018: AVRG=20.
2024/10/06 05:05:24.4 CH5: Correction Factor = 2.16524
2024/10/06 05:05:24.4 Spectrometer EOS_B0012: AVRG=20.
2024/10/06 05:05:24.4 CH6: Correction Factor = 2.24099
2024/10/06 05:05:24.4 Spectrometer EOS_B0017: AVRG=20.
2024/10/06 05:05:24.4 CH7: Correction Factor = 1.82603
2024/10/06 05:05:24.4 Spectrometer EOS_B0013: AVRG=20.
2024/10/06 05:05:24.4 CH8: Correction Factor = 2.1848
2024/10/06 05:05:24.4 Spectrometer EOS_B0019: AVRG=20.
2024/10/06 05:05:24.6 CH1: Correction Factor = 1.10505
2024/10/06 05:05:24.6 Spectrometer EOS_B0010: AVRG=20.
2024/10/06 05:05:24.6 CH2: Correction Factor = 1.09037
2024/10/06 05:05:24.6 Spectrometer EOS_B0014: AVRG=20.
2024/10/06 05:05:24.6 CH3: Correction Factor = 1.09287
2024/10/06 05:05:24.6 Spectrometer EOS_B0011: AVRG=20.
2024/10/06 05:05:24.6 CH4: Correction Factor = 1.09175
2024/10/06 05:05:24.6 Spectrometer EOS_B0018: AVRG=20.
2024/10/06 05:05:24.6 CH5: Correction Factor = 1.11643
2024/10/06 05:05:24.6 Spectrometer EOS_B0012: AVRG=20.
2024/10/06 05:05:24.6 CH6: Correction Factor = 1.11862
2024/10/06 05:05:24.6 Spectrometer EOS_B0017: AVRG=20.
2024/10/06 05:05:24.6 CH7: Correction Factor = 1.09129
2024/10/06 05:05:24.6 Spectrometer EOS_B0013: AVRG=20.
2024/10/06 05:05:24.6 CH8: Correction Factor = 1.11598
2024/10/06 05:05:24.6 Spectrometer EOS_B0019: AVRG=20.
2024/10/06 05:05:24.8 CH1: Correction Factor = 1.01748
2024/10/06 05:05:24.8 Spectrometer EOS_B0010: AVRG=20.
2024/10/06 05:05:24.8 CH2: Correction Factor = 1.01659
2024/10/06 05:05:24.8 Spectrometer EOS_B0014: AVRG=20.
2024/10/06 05:05:24.8 CH3: Correction Factor = 1.01674
2024/10/06 05:05:24.8 Spectrometer EOS_B0011: AVRG=20.
2024/10/06 05:05:24.8 CH4: Correction Factor = 1.01853
2024/10/06 05:05:24.8 Spectrometer EOS_B0018: AVRG=20.
2024/10/06 05:05:24.8 CH5: Correction Factor = 1.02215
2024/10/06 05:05:24.8 Spectrometer EOS_B0012: AVRG=20.
2024/10/06 05:05:24.8 CH6: Correction Factor = 1.01959
2024/10/06 05:05:24.8 Spectrometer EOS_B0017: AVRG=20.
2024/10/06 05:05:24.8 CH7: Correction Factor = 1.02019
2024/10/06 05:05:24.8 Spectrometer EOS_B0013: AVRG=20.
2024/10/06 05:05:24.8 CH8: Correction Factor = 1.02194
2024/10/06 05:05:24.8 Spectrometer EOS_B0019: AVRG=20.
2024/10/06 05:05:24.9 CH1: Correction Factor = 1.00272
2024/10/06 05:05:24.9 Spectrometer EOS_B0010: AVRG=20.
2024/10/06 05:05:24.9 CH2: Correction Factor = 1.00421
2024/10/06 05:05:24.9 Spectrometer EOS_B0014: AVRG=20.
2024/10/06 05:05:24.9 CH3: Correction Factor = 1.00464
2024/10/06 05:05:24.9 Spectrometer EOS_B0011: AVRG=20.
2024/10/06 05:05:24.9 CH4: Correction Factor = 1.00211
2024/10/06 05:05:24.9 Spectrometer EOS_B0018: AVRG=20.
2024/10/06 05:05:24.9 CH5: Correction Factor = 1.00552
2024/10/06 05:05:24.9 Spectrometer EOS_B0012: AVRG=20.
2024/10/06 05:05:24.9 CH6: Correction Factor = 1.00377
2024/10/06 05:05:24.9 Spectrometer EOS_B0017: AVRG=20.
2024/10/06 05:05:24.9 CH7: Correction Factor = 1.00417
2024/10/06 05:05:24.9 Spectrometer EOS_B0013: AVRG=20.
2024/10/06 05:05:24.9 CH8: Correction Factor = 1.00535
2024/10/06 05:05:24.9 Spectrometer EOS_B0019: AVRG=20.
2024/10/06 05:05:25.1 CH1: Correction Factor = 1.00269
2024/10/06 05:05:25.1 Spectrometer EOS_B0010: AVRG=20.
2024/10/06 05:05:25.1 CH2: Correction Factor = 1.00013
2024/10/06 05:05:25.1 Spectrometer EOS_B0014: AVRG=20.
2024/10/06 05:05:25.1 CH3: Correction Factor = 1.0007
2024/10/06 05:05:25.1 Spectrometer EOS_B0011: AVRG=20.
2024/10/06 05:05:25.1 CH4: Correction Factor = 1.00205
2024/10/06 05:05:25.1 Spectrometer EOS_B0018: AVRG=20.
2024/10/06 05:05:25.1 CH5: Correction Factor = 0.999241
2024/10/06 05:05:25.1 Spectrometer EOS_B0012: AVRG=20.
2024/10/06 05:05:25.1 CH6: Correction Factor = 1.00073
2024/10/06 05:05:25.1 Spectrometer EOS_B0017: AVRG=20.
2024/10/06 05:05:25.1 CH7: Correction Factor = 1.00048
2024/10/06 05:05:25.1 Spectrometer EOS_B0013: AVRG=20.
2024/10/06 05:05:25.1 CH8: Correction Factor = 0.999209
2024/10/06 05:05:25.1 Spectrometer EOS_B0019: AVRG=20.
2024/10/06 05:05:25.2 CH1: Correction Factor = 0.999053
2024/10/06 05:05:25.2 Spectrometer EOS_B0010: AVRG=20.
2024/10/06 05:05:25.2 CH2: Correction Factor = 1.00016
2024/10/06 05:05:25.2 Spectrometer EOS_B0014: AVRG=20.
2024/10/06 05:05:25.2 CH3: Correction Factor = 1.00062
2024/10/06 05:05:25.2 Spectrometer EOS_B0011: AVRG=20.
2024/10/06 05:05:25.2 CH4: Correction Factor = 0.99814
2024/10/06 05:05:25.2 Spectrometer EOS_B0018: AVRG=20.
2024/10/06 05:05:25.2 CH5: Correction Factor = 1.00226
2024/10/06 05:05:25.2 Spectrometer EOS_B0012: AVRG=20.
2024/10/06 05:05:25.2 CH6: Correction Factor = 1.00041
2024/10/06 05:05:25.2 Spectrometer EOS_B0017: AVRG=20.
2024/10/06 05:05:25.2 CH7: Correction Factor = 1.00036
2024/10/06 05:05:25.3 Spectrometer EOS_B0013: AVRG=20.
2024/10/06 05:05:25.3 CH8: Correction Factor = 1.00244
2024/10/06 05:05:25.3 Spectrometer EOS_B0019: AVRG=20.
2024/10/06 05:05:25.3 Sensor 1: Integration Time = 2.21 ms
2024/10/06 05:05:25.3 Sensor 2: Integration Time = 1.96 ms
2024/10/06 05:05:25.3 Sensor 3: Integration Time = 2.02 ms
2024/10/06 05:05:25.3 Sensor 4: Integration Time = 1.97 ms
2024/10/06 05:05:25.3 Sensor 5: Integration Time = 2.49 ms
2024/10/06 05:05:25.3 Sensor 6: Integration Time = 2.57 ms
2024/10/06 05:05:25.3 Sensor 7: Integration Time = 2.04 ms
2024/10/06 05:05:25.3 Sensor 8: Integration Time = 2.51 ms
2024/10/06 05:05:25.3 WaitControllerIdle(30000)
2024/10/06 05:05:25.4 GMC_HomeZ
2024/10/06 05:05:25.4 HomeDevice[0005]
2024/10/06 05:05:32.2 GMC_SetPosZ
2024/10/06 05:05:32.5 GMC_ServoHere
2024/10/06 05:05:32.8 Old State:9-ENGN_StateRunning_CheckingSensors New State:ENGN_StateRunning_PickingSensorsComplete
2024/10/06 05:05:32.8 StartShaker(1000)
2024/10/06 05:05:32.8 Integration Time: 2.21,1.96,2.02,1.97,2.49,2.57,2.04,2.51,
2024/10/06 05:05:32.9 Old State:10-ENGN_StateRunning_PickingSensorsComplete New State:ENGN_StateRunning_WaitGoingToSample
2024/10/06 05:05:32.9 Sample96_Q(0, 0, 0)
2024/10/06 05:05:32.9 
2024/10/06 05:05:32.9 START SCAN: 
2024/10/06 05:05:32.9    CycleTime (ms)    = 200
2024/10/06 05:05:32.9    CycleCount        = 600
2024/10/06 05:05:32.9    ScansToAverage    = 20
2024/10/06 05:05:32.9    FinishTime (s)    = 120
2024/10/06 05:05:32.9    Temperature       = 29.7
2024/10/06 05:05:32.9    Lamp Power        = 33
2024/10/06 05:05:32.9    Spec PCB temps    = 42.3, 41.9, 42.3, 42.1, 41.9, 42.1, 40.8, 41.4
2024/10/06 05:05:32.9 
2024/10/06 05:05:33.0 GMC_SetPosZ
2024/10/06 05:05:33.0 Old State:12-ENGN_StateRunning_WaitGoingToSample New State:ENGN_StateRunning_GoingToSample
2024/10/06 05:05:33.1 Plate 1 temperature = 30 C
2024/10/06 05:05:33.1 Pickups: 139, Warn: 90, Error: 100
2024/10/06 05:05:33.2 GMC_ServoHere
2024/10/06 05:05:33.4 GMC_SetPosXY
2024/10/06 05:05:35.5 GMC_SetPosZ
2024/10/06 05:05:38.7 Old State:13-ENGN_StateRunning_GoingToSample New State:ENGN_StateRunning_GoingToSampleComplete
2024/10/06 05:05:38.8 Old State:14-ENGN_StateRunning_GoingToSampleComplete New State:ENGN_StateRunning_WaitSampling
2024/10/06 05:05:38.8 Step started at: 05:05:32
2024/10/06 05:05:38.8 XYZ movement time  = 5640 ms + Scan start delay = 5604 ms
2024/10/06 05:05:38.9 Old State:15-ENGN_StateRunning_WaitSampling New State:ENGN_StateRunning_Sampling
2024/10/06 05:05:42.9 Shaker current speed = 991 rpm, set speed = 1000
2024/10/06 05:06:16.0 Temp: 2024/10/06 05:06:16, 29.9000, 30.9000
2024/10/06 05:06:48.9 
2024/10/06 05:06:48.9 STOP SCAN: 
2024/10/06 05:06:48.9    CycleTime (ms)    = 200
2024/10/06 05:06:48.9    CurrentCycle      = 352
2024/10/06 05:06:48.9    RunTime (ms)      = 70358
2024/10/06 05:06:48.9    AverageCycle (ms) = 199.9
2024/10/06 05:06:48.9    Temperature       = 29.9
2024/10/06 05:06:48.9    DATA OVERRUN %    = 0.00
2024/10/06 05:06:48.9    Spec PCB temps    = 42.4, 41.9, 42.3, 42.1, 41.9, 42.2, 40.9, 41.4
2024/10/06 05:06:48.9 
2024/10/06 05:06:49.0 Old State:16-cycle=352, Elapsed Time:   70.4,  Ideal Time:   70.2,  Delay time =   0.04  New State:ENGN_StateRunning_SamplingSkipped
2024/10/06 05:06:49.1 Old State:17-ENGN_StateRunning_SamplingSkipped New State:ENGN_StateRunning_WaitNewStep
2024/10/06 05:06:49.5 Old State:5-ENGN_StateRunning_WaitNewStep New State:ENGN_StateRunning_StartNewStep
2024/10/06 05:06:49.5 Spectrometer EOS_B0010: AVRG=20.
2024/10/06 05:06:49.5 Spectrometer EOS_B0014: AVRG=20.
2024/10/06 05:06:49.5 Spectrometer EOS_B0011: AVRG=20.
2024/10/06 05:06:49.5 Spectrometer EOS_B0018: AVRG=20.
2024/10/06 05:06:49.5 Spectrometer EOS_B0012: AVRG=20.
2024/10/06 05:06:49.5 Spectrometer EOS_B0017: AVRG=20.
2024/10/06 05:06:49.5 Spectrometer EOS_B0013: AVRG=20.
2024/10/06 05:06:49.5 Spectrometer EOS_B0019: AVRG=20.
2024/10/06 05:06:49.5 StartShaker(1000)
2024/10/06 05:06:49.6 Old State:6-ENGN_StateRunning_StartNewStep New State:ENGN_StateRunning_WaitGoingToSample
2024/10/06 05:06:49.6 Sample96_Q(0, 0, 7)
2024/10/06 05:06:49.6 
2024/10/06 05:06:49.6 START SCAN: 
2024/10/06 05:06:49.6    CycleTime (ms)    = 200
2024/10/06 05:06:49.6    CycleCount        = 6000
2024/10/06 05:06:49.6    ScansToAverage    = 20
2024/10/06 05:06:49.6    FinishTime (s)    = 1200
2024/10/06 05:06:49.6    Temperature       = 30.0
2024/10/06 05:06:49.6    Lamp Power        = 33
2024/10/06 05:06:49.6    Spec PCB temps    = 42.4, 41.9, 42.3, 42.1, 41.9, 42.1, 40.9, 41.4
2024/10/06 05:06:49.6 
2024/10/06 05:06:49.7 Temp: 2024/10/06 05:06:49, 30.0000, 30.9000
2024/10/06 05:06:49.7 Old State:12-ENGN_StateRunning_WaitGoingToSample New State:ENGN_StateRunning_GoingToSample
2024/10/06 05:06:49.7 GMC_SetPosZ
2024/10/06 05:06:52.6 GMC_ServoHere
2024/10/06 05:06:52.8 GMC_SetPosXY
2024/10/06 05:06:54.0 GMC_SetPosZ
2024/10/06 05:06:59.1 Old State:13-ENGN_StateRunning_GoingToSample New State:ENGN_StateRunning_GoingToSampleComplete
2024/10/06 05:06:59.2 Old State:14-cycle=1, Elapsed Time:    0.0,  Ideal Time:    0.0,  Delay time =   0.00  New State:ENGN_StateRunning_WaitSampling
2024/10/06 05:06:59.2 Step started at: 05:06:49
2024/10/06 05:06:59.2 XYZ movement time  = 9443 ms + Scan start delay = 9394 ms
2024/10/06 05:06:59.3 Old State:15-ENGN_StateRunning_WaitSampling New State:ENGN_StateRunning_Sampling
2024/10/06 05:06:59.5 Shaker current speed = 989 rpm, set speed = 1000
2024/10/06 05:07:16.4 Terminated by user
2024/10/06 05:07:16.4 StopDevice[0006]
2024/10/06 05:07:16.4 StopShaker
2024/10/06 05:07:16.6 
2024/10/06 05:07:16.6 STOP SCAN: 
2024/10/06 05:07:16.6    CycleTime (ms)    = 200
2024/10/06 05:07:16.6    CurrentCycle      = 88
2024/10/06 05:07:16.6    RunTime (ms)      = 17559
2024/10/06 05:07:16.6    AverageCycle (ms) = 199.5
2024/10/06 05:07:16.6    Temperature       = 30.0
2024/10/06 05:07:16.6    DATA OVERRUN %    = 0.00
2024/10/06 05:07:16.6    Spec PCB temps    = 42.4, 41.9, 42.3, 42.1, 41.9, 42.1, 40.9, 41.5
2024/10/06 05:07:16.6 
2024/10/06 05:07:16.6 Assay aborted
2024/10/06 05:07:16.6 Temperature monitor DISABLE
2024/10/06 05:07:16.6 
2024/10/06 05:07:16.6 ASSAY SUMMARY:
2024/10/06 05:07:16.6 ==============
2024/10/06 05:07:16.6   Step #   Duration   Cycles  Overrun %
2024/10/06 05:07:16.6        1      70     352    0.00
2024/10/06 05:07:16.6        2      17      88    0.00
2024/10/06 05:07:16.6 -------------------------------------------
2024/10/06 05:07:16.6    Total      87     440    0.00
2024/10/06 05:07:16.6 Temperature monitor DISABLE
2024/10/06 05:07:16.6 Old State:16-cycle=88, Elapsed Time:   17.6,  Ideal Time:   17.4,  Delay time =   0.04  New State:ENGN_State_AssayAborting
2024/10/06 05:07:16.6 StopShaker
2024/10/06 05:07:16.6 EJECT: To Tray, position=3,0
2024/10/06 05:07:16.6    EjectOffset = 10.0
2024/10/06 05:07:16.7 DFIO: Start writing C:\DATA\wangT\mcb2-h7\Experiment_12\241006_001.frd
2024/10/06 05:07:16.7 DFIO: Finished writing C:\DATA\wangT\mcb2-h7\Experiment_12\241006_001.frd
2024/10/06 05:07:16.7 DFIO: Start writing C:\DATA\wangT\mcb2-h7\Experiment_12\241006_002.frd
2024/10/06 05:07:16.7 DFIO: Finished writing C:\DATA\wangT\mcb2-h7\Experiment_12\241006_002.frd
2024/10/06 05:07:16.7 DFIO: Start writing C:\DATA\wangT\mcb2-h7\Experiment_12\241006_003.frd
2024/10/06 05:07:16.7 DFIO: Finished writing C:\DATA\wangT\mcb2-h7\Experiment_12\241006_003.frd
2024/10/06 05:07:16.7 DFIO: Start writing C:\DATA\wangT\mcb2-h7\Experiment_12\241006_004.frd
2024/10/06 05:07:16.7 DFIO: Finished writing C:\DATA\wangT\mcb2-h7\Experiment_12\241006_004.frd
2024/10/06 05:07:16.7 DFIO: Start writing C:\DATA\wangT\mcb2-h7\Experiment_12\241006_005.frd
2024/10/06 05:07:16.7 DFIO: Finished writing C:\DATA\wangT\mcb2-h7\Experiment_12\241006_005.frd
2024/10/06 05:07:16.7 DFIO: Start writing C:\DATA\wangT\mcb2-h7\Experiment_12\241006_006.frd
2024/10/06 05:07:16.7 GMC_SetPosZ
2024/10/06 05:07:16.7 DFIO: Finished writing C:\DATA\wangT\mcb2-h7\Experiment_12\241006_006.frd
2024/10/06 05:07:16.7 DFIO: Start writing C:\DATA\wangT\mcb2-h7\Experiment_12\241006_007.frd
2024/10/06 05:07:16.7 DFIO: Finished writing C:\DATA\wangT\mcb2-h7\Experiment_12\241006_007.frd
2024/10/06 05:07:16.7 DFIO: Start writing C:\DATA\wangT\mcb2-h7\Experiment_12\241006_008.frd
2024/10/06 05:07:16.7 DFIO: Finished writing C:\DATA\wangT\mcb2-h7\Experiment_12\241006_008.frd
2024/10/06 05:07:16.7 DFIO: Finished writing C:\DATA\wangT\mcb2-h7\Experiment_12\241006_Manifest.fmx
2024/10/06 05:07:21.6 GMC_ServoHere
2024/10/06 05:07:21.8 GMC_SetPosXY
2024/10/06 05:07:24.0 GMC_SetPosZ
2024/10/06 05:07:28.1 GMC_Eject
2024/10/06 05:07:28.1 EjectDone => EjectEject
2024/10/06 05:07:28.1 SetEjectorPosn(0)
2024/10/06 05:07:31.2 GMC_HomeZ
2024/10/06 05:07:31.2 HomeDevice[0005]
2024/10/06 05:07:36.8 GMC_SetPosZ
2024/10/06 05:07:37.1 GMC_ServoHere
2024/10/06 05:07:37.3 GMC_SetPosZ
2024/10/06 05:07:37.4 GMC_ServoHere
2024/10/06 05:07:37.6 GMC_SetPosXY
2024/10/06 05:07:39.8 GMC_SetPosZ
2024/10/06 05:07:40.2 Old State:26-ENGN_State_AssayAborting New State:ENGN_State_AssayAborted
2024/10/06 05:07:40.2 StopShaker
2024/10/06 05:07:40.5 
2024/10/06 05:07:40.5 
2024/10/06 05:07:40.5 ** Initializing Instrument **
2024/10/06 05:07:40.5 Old State:27-ENGN_State_AssayAborted New State:ENGN_State_WaitInitialize
2024/10/06 05:07:40.5 StopDevice[0006]
2024/10/06 05:07:40.7 Opening instrument: Octet RED96e
2024/10/06 05:07:42.9 ReadInfo()
2024/10/06 05:07:43.4 Serial = FB-90287
2024/10/06 05:07:43.4 GALIL: XY steps/mm = 251.969, Z steps/mm = 1259.84
2024/10/06 05:07:44.2 GetSamplePos1_1 = (4.2696,-107.334,-21.645)
2024/10/06 05:07:44.2 GetSamplePos1_9 = (4.2696,-37.2659,-39.1223)
2024/10/06 05:07:44.2 m_dPickRowSpacingMM = 9
2024/10/06 05:07:44.2 m_dPickColSpacingMM = -9
2024/10/06 05:07:44.2 m_ySample1RowSpacingMM = 8.75846
2024/10/06 05:07:44.2 m_zSample1RowSpacingMM = -2.18466
2024/10/06 05:07:44.2 m_ySample2RowSpacingMM = 9
2024/10/06 05:07:44.2 m_zSample2RowSpacingMM = 0
2024/10/06 05:07:44.2 
2024/10/06 05:07:44.2 gmcController polling at 6.7 Hz
2024/10/06 05:07:44.2 
2024/10/06 05:07:44.2 Galil Controller - Program Version: 4301
2024/10/06 05:07:44.2 
2024/10/06 05:07:44.2 Opened Octet RED96e with firmware 1.0.0.0, API 1.5
2024/10/06 05:07:44.2 
2024/10/06 05:07:44.2 Set Lamp[65535]=on
2024/10/06 05:07:44.3 Set Lamp[65535]=on
2024/10/06 05:07:44.3 Set Heater[65535] @ 30.000000[C]
2024/10/06 05:07:44.4 Looking for 8 devices with timeout of 60000 ms
2024/10/06 05:07:44.4 Found 8 devices in 0 ms
2024/10/06 05:07:44.4 Couldn't open spectrometer factory for type 'SPEC_TYPE_OCEANOPTICS'
2024/10/06 05:07:44.4 EOS EOS_B0014 API = 0x0100
2024/10/06 05:07:44.4 EOS EOS_B0019 API = 0x0100
2024/10/06 05:07:44.4 EOS EOS_B0012 API = 0x0100
2024/10/06 05:07:44.4 EOS EOS_B0018 API = 0x0100
2024/10/06 05:07:44.4 EOS EOS_B0010 API = 0x0100
2024/10/06 05:07:44.4 EOS EOS_B0013 API = 0x0100
2024/10/06 05:07:44.4 EOS EOS_B0017 API = 0x0100
2024/10/06 05:07:44.4 EOS EOS_B0011 API = 0x0100
2024/10/06 05:07:44.4 EOS EOS_B0010 API = 0x0100
2024/10/06 05:07:44.4 EOS EOS_B0014 API = 0x0100
2024/10/06 05:07:44.4 EOS EOS_B0011 API = 0x0100
2024/10/06 05:07:44.4 EOS EOS_B0018 API = 0x0100
2024/10/06 05:07:44.4 EOS EOS_B0012 API = 0x0100
2024/10/06 05:07:44.4 EOS EOS_B0017 API = 0x0100
2024/10/06 05:07:44.4 EOS EOS_B0013 API = 0x0100
2024/10/06 05:07:44.4 EOS EOS_B0019 API = 0x0100
2024/10/06 05:07:44.4 
2024/10/06 05:07:44.4 Calibration coefficients for EOS_B0010
2024/10/06 05:07:44.4 C0 = 5.724263e+02  C1 = 1.047210e-01  C2 = -4.525783e-06  C3 = -1.311609e-10  
2024/10/06 05:07:44.4 
2024/10/06 05:07:44.4 Linearity correction coefficients:
2024/10/06 05:07:44.4 L0 = 9.770590e-01 L1 = 1.598670e-06 L2 = 4.803710e-12 L3 = -5.086290e-15 
2024/10/06 05:07:44.4 L4 = 2.741280e-19 L5 = -6.802670e-24 L6 = 8.120710e-29 L7 = -3.786440e-34 
2024/10/06 05:07:44.4 
2024/10/06 05:07:44.4 Linearity correction order: 7
2024/10/06 05:07:44.4 PCA Serial number: 06 000 1758
2024/10/06 05:07:44.4 Stray light const: 0.000000e+00
2024/10/06 05:07:44.4 Configuration info: TS4 0
2024/10/06 05:07:44.4 Scale factor: 1.023984
2024/10/06 05:07:44.4 
2024/10/06 05:07:44.4 Calibration coefficients for EOS_B0014
2024/10/06 05:07:44.4 C0 = 5.724263e+02  C1 = 1.047210e-01  C2 = -4.525783e-06  C3 = -1.311609e-10  
2024/10/06 05:07:44.4 
2024/10/06 05:07:44.4 Linearity correction coefficients:
2024/10/06 05:07:44.4 L0 = 9.770590e-01 L1 = 1.598670e-06 L2 = 4.803710e-12 L3 = -5.086290e-15 
2024/10/06 05:07:44.4 L4 = 2.741280e-19 L5 = -6.802670e-24 L6 = 8.120710e-29 L7 = -3.786440e-34 
2024/10/06 05:07:44.4 
2024/10/06 05:07:44.4 Linearity correction order: 7
2024/10/06 05:07:44.4 PCA Serial number: 06 000 1535
2024/10/06 05:07:44.4 Stray light const: 0.000000e+00
2024/10/06 05:07:44.4 Configuration info: TS4 0
2024/10/06 05:07:44.4 Scale factor: 1.023984
2024/10/06 05:07:44.4 
2024/10/06 05:07:44.4 Calibration coefficients for EOS_B0011
2024/10/06 05:07:44.4 C0 = 5.724263e+02  C1 = 1.047210e-01  C2 = -4.525783e-06  C3 = -1.311609e-10  
2024/10/06 05:07:44.4 
2024/10/06 05:07:44.4 Linearity correction coefficients:
2024/10/06 05:07:44.4 L0 = 9.770590e-01 L1 = 1.598670e-06 L2 = 4.803710e-12 L3 = -5.086290e-15 
2024/10/06 05:07:44.4 L4 = 2.741280e-19 L5 = -6.802670e-24 L6 = 8.120710e-29 L7 = -3.786440e-34 
2024/10/06 05:07:44.4 
2024/10/06 05:07:44.4 Linearity correction order: 7
2024/10/06 05:07:44.4 PCA Serial number: 06 000 1287
2024/10/06 05:07:44.4 Stray light const: 0.000000e+00
2024/10/06 05:07:44.4 Configuration info: TS4 0
2024/10/06 05:07:44.4 Scale factor: 1.023984
2024/10/06 05:07:44.4 
2024/10/06 05:07:44.4 Calibration coefficients for EOS_B0018
2024/10/06 05:07:44.4 C0 = 5.724263e+02  C1 = 1.047210e-01  C2 = -4.525783e-06  C3 = -1.311609e-10  
2024/10/06 05:07:44.4 
2024/10/06 05:07:44.4 Linearity correction coefficients:
2024/10/06 05:07:44.4 L0 = 9.770590e-01 L1 = 1.598670e-06 L2 = 4.803710e-12 L3 = -5.086290e-15 
2024/10/06 05:07:44.4 L4 = 2.741280e-19 L5 = -6.802670e-24 L6 = 8.120710e-29 L7 = -3.786440e-34 
2024/10/06 05:07:44.4 
2024/10/06 05:07:44.4 Linearity correction order: 7
2024/10/06 05:07:44.4 PCA Serial number: 06 000 1355
2024/10/06 05:07:44.4 Stray light const: 0.000000e+00
2024/10/06 05:07:44.4 Configuration info: TS4 0
2024/10/06 05:07:44.4 Scale factor: 1.023984
2024/10/06 05:07:44.4 
2024/10/06 05:07:44.4 Calibration coefficients for EOS_B0012
2024/10/06 05:07:44.4 C0 = 5.724263e+02  C1 = 1.047210e-01  C2 = -4.525783e-06  C3 = -1.311609e-10  
2024/10/06 05:07:44.4 
2024/10/06 05:07:44.4 Linearity correction coefficients:
2024/10/06 05:07:44.4 L0 = 9.770590e-01 L1 = 1.598670e-06 L2 = 4.803710e-12 L3 = -5.086290e-15 
2024/10/06 05:07:44.4 L4 = 2.741280e-19 L5 = -6.802670e-24 L6 = 8.120710e-29 L7 = -3.786440e-34 
2024/10/06 05:07:44.4 
2024/10/06 05:07:44.4 Linearity correction order: 7
2024/10/06 05:07:44.4 PCA Serial number: 06 000 1530
2024/10/06 05:07:44.4 Stray light const: 0.000000e+00
2024/10/06 05:07:44.4 Configuration info: TS4 0
2024/10/06 05:07:44.4 Scale factor: 1.023984
2024/10/06 05:07:44.4 
2024/10/06 05:07:44.4 Calibration coefficients for EOS_B0017
2024/10/06 05:07:44.4 C0 = 5.724263e+02  C1 = 1.047210e-01  C2 = -4.525783e-06  C3 = -1.311609e-10  
2024/10/06 05:07:44.4 
2024/10/06 05:07:44.4 Linearity correction coefficients:
2024/10/06 05:07:44.4 L0 = 9.770590e-01 L1 = 1.598670e-06 L2 = 4.803710e-12 L3 = -5.086290e-15 
2024/10/06 05:07:44.4 L4 = 2.741280e-19 L5 = -6.802670e-24 L6 = 8.120710e-29 L7 = -3.786440e-34 
2024/10/06 05:07:44.4 
2024/10/06 05:07:44.4 Linearity correction order: 7
2024/10/06 05:07:44.4 PCA Serial number: 06 000 1526
2024/10/06 05:07:44.4 Stray light const: 0.000000e+00
2024/10/06 05:07:44.4 Configuration info: TS4 0
2024/10/06 05:07:44.4 Scale factor: 1.023984
2024/10/06 05:07:44.4 
2024/10/06 05:07:44.4 Calibration coefficients for EOS_B0013
2024/10/06 05:07:44.4 C0 = 5.724263e+02  C1 = 1.047210e-01  C2 = -4.525783e-06  C3 = -1.311609e-10  
2024/10/06 05:07:44.4 
2024/10/06 05:07:44.4 Linearity correction coefficients:
2024/10/06 05:07:44.4 L0 = 9.770590e-01 L1 = 1.598670e-06 L2 = 4.803710e-12 L3 = -5.086290e-15 
2024/10/06 05:07:44.4 L4 = 2.741280e-19 L5 = -6.802670e-24 L6 = 8.120710e-29 L7 = -3.786440e-34 
2024/10/06 05:07:44.4 
2024/10/06 05:07:44.4 Linearity correction order: 7
2024/10/06 05:07:44.4 PCA Serial number: 06 000 1749
2024/10/06 05:07:44.4 Stray light const: 0.000000e+00
2024/10/06 05:07:44.4 Configuration info: TS4 0
2024/10/06 05:07:44.4 Scale factor: 1.023984
2024/10/06 05:07:44.4 
2024/10/06 05:07:44.4 Calibration coefficients for EOS_B0019
2024/10/06 05:07:44.4 C0 = 5.724263e+02  C1 = 1.047210e-01  C2 = -4.525783e-06  C3 = -1.311609e-10  
2024/10/06 05:07:44.4 
2024/10/06 05:07:44.4 Linearity correction coefficients:
2024/10/06 05:07:44.4 L0 = 9.770590e-01 L1 = 1.598670e-06 L2 = 4.803710e-12 L3 = -5.086290e-15 
2024/10/06 05:07:44.4 L4 = 2.741280e-19 L5 = -6.802670e-24 L6 = 8.120710e-29 L7 = -3.786440e-34 
2024/10/06 05:07:44.4 
2024/10/06 05:07:44.4 Linearity correction order: 7
2024/10/06 05:07:44.4 PCA Serial number: 06 000 1333
2024/10/06 05:07:44.4 Stray light const: 0.000000e+00
2024/10/06 05:07:44.4 Configuration info: TS4 0
2024/10/06 05:07:44.4 Scale factor: 1.023984
2024/10/06 05:07:44.4 Opened: EOS_B0010, EOS_B0014, EOS_B0011, EOS_B0018, EOS_B0012, EOS_B0017, EOS_B0013, EOS_B0019, 
2024/10/06 05:07:44.4 
2024/10/06 05:07:44.4 DSP settings (Cross Correlation)
2024/10/06 05:07:44.4  - Transmission
2024/10/06 05:07:44.4 
2024/10/06 05:07:44.4 Ch	IgnoreLow	IgnoreHigh
2024/10/06 05:07:44.4 1	150		200
2024/10/06 05:07:44.4 2	150		200
2024/10/06 05:07:44.5 3	150		200
2024/10/06 05:07:44.5 4	150		200
2024/10/06 05:07:44.5 5	150		200
2024/10/06 05:07:44.5 6	150		200
2024/10/06 05:07:44.5 7	150		200
2024/10/06 05:07:44.5 8	150		200
2024/10/06 05:07:44.8 EJECT: To Chute, position=-2,-1
2024/10/06 05:07:44.8 GMC_Interlock
2024/10/06 05:07:44.9 Old State:1-ENGN_State_WaitInitialize New State:ENGN_State_Initializing
2024/10/06 05:07:45.2 GMC_HomeXYZ
2024/10/06 05:07:45.2 HomeDevice[0006]
2024/10/06 05:07:51.1 GMC_SetPosZ
2024/10/06 05:07:51.5 GMC_ServoHere
2024/10/06 05:07:51.6 GMC_MasterInit
2024/10/06 05:07:51.6 Init(0x0)
2024/10/06 05:07:56.0 GMC_SetPosZ
2024/10/06 05:07:56.2 GMC_ServoHere
2024/10/06 05:07:56.3 GMC_SetPosXY
2024/10/06 05:07:59.2 GMC_SetPosZ
2024/10/06 05:08:04.1 GMC_Eject
2024/10/06 05:08:04.1 EjectDone => EjectEject
2024/10/06 05:08:04.1 SetEjectorPosn(0)
2024/10/06 05:08:07.3 GMC_HomeZ
2024/10/06 05:08:07.3 HomeDevice[0005]
2024/10/06 05:08:13.6 GMC_SetPosZ
2024/10/06 05:08:13.9 GMC_ServoHere
2024/10/06 05:08:14.1 GMC_Interlock
2024/10/06 05:08:14.4 GMC_HomeXYZ
2024/10/06 05:08:14.4 HomeDevice[0006]
2024/10/06 05:08:22.1 GMC_SetPosZ
2024/10/06 05:08:22.4 GMC_ServoHere
2024/10/06 05:08:22.6 GMC_SetPosZ
2024/10/06 05:08:22.8 GMC_ServoHere
2024/10/06 05:08:23.0 GMC_SetPosXY
2024/10/06 05:08:26.0 GMC_SetPosZ
2024/10/06 05:08:26.3 Old State:2-ENGN_State_Initializing New State:ENGN_State_InitializeComplete
2024/10/06 05:08:26.3 Integration Time: 1.00,1.00,1.00,1.00,1.00,1.00,1.00,1.00,
2024/10/06 05:08:26.3 Set Lamp[65535]=on
2024/10/06 05:08:26.3 Set Heater[65535] @ 30.000000[C]
2024/10/06 05:08:26.4 Old State:3-ENGN_State_InitializeComplete New State:ENGN_State_SystemReady
2024/10/06 05:08:26.4 Pickups: 139, Warn: 90, Error: 100
2024/10/06 05:12:12.2 <I Name="ExperimentName" O="Experiment_10" N="Experiment_13" />
2024/10/06 05:12:12.4 SetHeaterTemperature 30.0
2024/10/06 05:12:12.4 Temperature monitor ENABLE
2024/10/06 05:12:12.4 Set Heater[65535] @ 30.000000[C]
2024/10/06 05:12:12.5 Temperature monitor ENABLE
2024/10/06 05:12:12.5 Temp: 2024/10/06 05:12:12, 30.0000, 30.7000
2024/10/06 05:12:12.5 bShakeWhileWaiting=1, nShakerRPM=1000
2024/10/06 05:12:12.5 DELAYED START: Waiting for 600 s
2024/10/06 05:12:12.6 Old State:4-ENGN_State_SystemReady New State:ENGN_State_ControllerBusy
2024/10/06 05:12:12.6 GMC_SetPosZ
2024/10/06 05:12:12.8 GMC_ServoHere
2024/10/06 05:12:13.0 GMC_SetPosXY
2024/10/06 05:12:13.2 GMC_SetPosZ
2024/10/06 05:12:13.5 StartShaker(1000)
2024/10/06 05:12:13.6 Old State:29-ENGN_State_ControllerBusy New State:ENGN_State_ControllerDone
2024/10/06 05:12:13.7 Old State:30-ENGN_State_ControllerDone New State:ENGN_State_SystemReady
2024/10/06 05:12:51.4 AcquisitionEngine: DLL_PROCESS_ATTACH - V11.1.0.1
2024/10/06 05:12:51.4 DataSecurity: DLL_PROCESS_ATTACH - V1.0.0.1
2024/10/06 05:12:51.4 MultiWellPlate: DLL_PROCESS_ATTACH - V1.0.0.6
2024/10/06 05:12:51.6 
2024/10/06 05:12:51.6 Octet Data Acquisition 11.1.0.11 (debug build)
2024/10/06 05:12:51.6 
2024/10/06 05:12:51.7 MultiWellPlate: DLL_PROCESS_DETACH.
2024/10/06 05:12:51.7 DataSecurity: DLL_PROCESS_DETACH.
2024/10/06 05:12:51.7 Detected memory leaks!
2024/10/06 05:12:51.7 Dumping objects ->
2024/10/06 05:12:51.7 {230} 2024/10/06 05:12:51.7 normal block at 0x02541908, 28 bytes long.
2024/10/06 05:12:51.7  Data: <                > FF FF FF FF FF FF FF FF 00 00 00 00 00 00 00 00 
2024/10/06 05:12:51.7 Object dump complete.
2024/10/06 05:13:09.1 DataSecurity: DLL_PROCESS_ATTACH - V1.0.0.1
2024/10/06 05:13:12.8 Temp: 2024/10/06 05:13:12, 29.9000, 30.8000
2024/10/06 05:13:43.7 MultiWellPlate: DLL_PROCESS_ATTACH - V1.0.0.6
2024/10/06 05:14:13.1 Temp: 2024/10/06 05:14:13, 30.0000, 30.8000
2024/10/06 05:15:13.2 Temp: 2024/10/06 05:15:13, 30.0000, 30.8000
2024/10/06 05:16:13.4 Temp: 2024/10/06 05:16:13, 30.0000, 30.8000
2024/10/06 05:17:13.5 Temp: 2024/10/06 05:17:13, 30.0000, 30.8000
2024/10/06 05:18:13.7 Temp: 2024/10/06 05:18:13, 29.9000, 30.8000
2024/10/06 05:19:13.9 Temp: 2024/10/06 05:19:13, 30.0000, 30.8000
2024/10/06 05:20:14.0 Temp: 2024/10/06 05:20:14, 30.0000, 30.8000
2024/10/06 05:21:14.2 Temp: 2024/10/06 05:21:14, 30.0000, 30.8000
2024/10/06 05:22:14.2 DELAYED START: Done.
2024/10/06 05:22:14.2 Spectrometer EOS_B0010: AVRG=20.
2024/10/06 05:22:14.2 Spectrometer EOS_B0014: AVRG=20.
2024/10/06 05:22:14.2 Spectrometer EOS_B0011: AVRG=20.
2024/10/06 05:22:14.2 Spectrometer EOS_B0018: AVRG=20.
2024/10/06 05:22:14.2 Spectrometer EOS_B0012: AVRG=20.
2024/10/06 05:22:14.2 Spectrometer EOS_B0017: AVRG=20.
2024/10/06 05:22:14.2 Spectrometer EOS_B0013: AVRG=20.
2024/10/06 05:22:14.2 Spectrometer EOS_B0019: AVRG=20.
2024/10/06 05:22:14.3 Starting new assay
2024/10/06 05:22:14.5 Old State:4-ENGN_State_SystemReady New State:ENGN_StateRunning_StartNewStep
2024/10/06 05:22:14.6 Spectrometer EOS_B0010: AVRG=20.
2024/10/06 05:22:14.6 Spectrometer EOS_B0014: AVRG=20.
2024/10/06 05:22:14.6 Spectrometer EOS_B0011: AVRG=20.
2024/10/06 05:22:14.6 Spectrometer EOS_B0018: AVRG=20.
2024/10/06 05:22:14.6 Spectrometer EOS_B0012: AVRG=20.
2024/10/06 05:22:14.6 Spectrometer EOS_B0017: AVRG=20.
2024/10/06 05:22:14.6 Spectrometer EOS_B0013: AVRG=20.
2024/10/06 05:22:14.6 Spectrometer EOS_B0019: AVRG=20.
2024/10/06 05:22:14.7 Plate 1 temperature = 30 C
2024/10/06 05:22:14.7 Old State:6-ENGN_StateRunning_StartNewStep New State:ENGN_StateRunning_WaitPickingSensors
2024/10/06 05:22:14.7 Pick(0, 3)
2024/10/06 05:22:14.8 GMC_SetPosZ
2024/10/06 05:22:14.8 Old State:7-ENGN_StateRunning_WaitPickingSensors New State:ENGN_StateRunning_PickingSensors
2024/10/06 05:22:14.9 Temp: 2024/10/06 05:22:14, 30.0000, 30.8000
2024/10/06 05:22:14.9 Temp: 2024/10/06 05:22:14, 30.0000, 30.8000
2024/10/06 05:22:15.0 GMC_ServoHere
2024/10/06 05:22:15.2 GMC_SetPosXY
2024/10/06 05:22:17.4 GMC_SetPosZ
2024/10/06 05:22:22.8 GMC_SetPosZ
2024/10/06 05:22:23.2 Old State:8-ENGN_StateRunning_PickingSensors New State:ENGN_StateRunning_CheckingSensors
2024/10/06 05:22:23.3 Spectrometer EOS_B0010: AVRG=20.
2024/10/06 05:22:23.3 Spectrometer EOS_B0014: AVRG=20.
2024/10/06 05:22:23.3 Spectrometer EOS_B0011: AVRG=20.
2024/10/06 05:22:23.3 Spectrometer EOS_B0018: AVRG=20.
2024/10/06 05:22:23.3 Spectrometer EOS_B0012: AVRG=20.
2024/10/06 05:22:23.3 Spectrometer EOS_B0017: AVRG=20.
2024/10/06 05:22:23.3 Spectrometer EOS_B0013: AVRG=20.
2024/10/06 05:22:23.3 Spectrometer EOS_B0019: AVRG=20.
2024/10/06 05:22:23.4 
2024/10/06 05:22:23.4 Detect Sensors
2024/10/06 05:22:23.4 ==============
2024/10/06 05:22:23.4 1	YES		0.0	6454.7
2024/10/06 05:22:23.4 2	YES		0.0	7422.8
2024/10/06 05:22:23.4 3	YES		0.0	7144.6
2024/10/06 05:22:23.4 4	YES		0.0	7625.8
2024/10/06 05:22:23.4 5	YES		0.0	6293.1
2024/10/06 05:22:23.4 6	YES		0.0	5629.6
2024/10/06 05:22:23.4 7	YES		0.0	6987.6
2024/10/06 05:22:23.4 8	YES		0.0	5324.5
2024/10/06 05:22:23.4 
2024/10/06 05:22:23.4 Spectrometer EOS_B0010: AVRG=20.
2024/10/06 05:22:23.4 Spectrometer EOS_B0014: AVRG=20.
2024/10/06 05:22:23.4 Spectrometer EOS_B0011: AVRG=20.
2024/10/06 05:22:23.4 Spectrometer EOS_B0018: AVRG=20.
2024/10/06 05:22:23.4 Spectrometer EOS_B0012: AVRG=20.
2024/10/06 05:22:23.4 Spectrometer EOS_B0017: AVRG=20.
2024/10/06 05:22:23.4 Spectrometer EOS_B0013: AVRG=20.
2024/10/06 05:22:23.4 Spectrometer EOS_B0019: AVRG=20.
2024/10/06 05:22:23.4 Spectrometer EOS_B0010: AVRG=20.
2024/10/06 05:22:23.4 Spectrometer EOS_B0014: AVRG=20.
2024/10/06 05:22:23.4 Spectrometer EOS_B0011: AVRG=20.
2024/10/06 05:22:23.4 Spectrometer EOS_B0018: AVRG=20.
2024/10/06 05:22:23.4 Spectrometer EOS_B0012: AVRG=20.
2024/10/06 05:22:23.4 Spectrometer EOS_B0017: AVRG=20.
2024/10/06 05:22:23.4 Spectrometer EOS_B0013: AVRG=20.
2024/10/06 05:22:23.4 Spectrometer EOS_B0019: AVRG=20.
2024/10/06 05:22:23.6 CH1: Correction Factor = 1.90453
2024/10/06 05:22:23.6 Spectrometer EOS_B0010: AVRG=20.
2024/10/06 05:22:23.6 CH2: Correction Factor = 1.76611
2024/10/06 05:22:23.6 Spectrometer EOS_B0014: AVRG=20.
2024/10/06 05:22:23.6 CH3: Correction Factor = 1.74837
2024/10/06 05:22:23.6 Spectrometer EOS_B0011: AVRG=20.
2024/10/06 05:22:23.6 CH4: Correction Factor = 1.66022
2024/10/06 05:22:23.6 Spectrometer EOS_B0018: AVRG=20.
2024/10/06 05:22:23.6 CH5: Correction Factor = 2.0943
2024/10/06 05:22:23.6 Spectrometer EOS_B0012: AVRG=20.
2024/10/06 05:22:23.6 CH6: Correction Factor = 2.2888
2024/10/06 05:22:23.6 Spectrometer EOS_B0017: AVRG=20.
2024/10/06 05:22:23.6 CH7: Correction Factor = 1.74083
2024/10/06 05:22:23.6 Spectrometer EOS_B0013: AVRG=20.
2024/10/06 05:22:23.6 CH8: Correction Factor = 2.31969
2024/10/06 05:22:23.6 Spectrometer EOS_B0019: AVRG=20.
2024/10/06 05:22:23.8 CH1: Correction Factor = 1.09813
2024/10/06 05:22:23.8 Spectrometer EOS_B0010: AVRG=20.
2024/10/06 05:22:23.8 CH2: Correction Factor = 1.08896
2024/10/06 05:22:23.8 Spectrometer EOS_B0014: AVRG=20.
2024/10/06 05:22:23.8 CH3: Correction Factor = 1.08815
2024/10/06 05:22:23.8 Spectrometer EOS_B0011: AVRG=20.
2024/10/06 05:22:23.8 CH4: Correction Factor = 1.0838
2024/10/06 05:22:23.8 Spectrometer EOS_B0018: AVRG=20.
2024/10/06 05:22:23.8 CH5: Correction Factor = 1.11602
2024/10/06 05:22:23.8 Spectrometer EOS_B0012: AVRG=20.
2024/10/06 05:22:23.8 CH6: Correction Factor = 1.12052
2024/10/06 05:22:23.8 Spectrometer EOS_B0017: AVRG=20.
2024/10/06 05:22:23.8 CH7: Correction Factor = 1.0879
2024/10/06 05:22:23.8 Spectrometer EOS_B0013: AVRG=20.
2024/10/06 05:22:23.8 CH8: Correction Factor = 1.12589
2024/10/06 05:22:23.8 Spectrometer EOS_B0019: AVRG=20.
2024/10/06 05:22:23.9 CH1: Correction Factor = 1.02108
2024/10/06 05:22:23.9 Spectrometer EOS_B0010: AVRG=20.
2024/10/06 05:22:23.9 CH2: Correction Factor = 1.02033
2024/10/06 05:22:23.9 Spectrometer EOS_B0014: AVRG=20.
2024/10/06 05:22:23.9 CH3: Correction Factor = 1.01873
2024/10/06 05:22:23.9 Spectrometer EOS_B0011: AVRG=20.
2024/10/06 05:22:23.9 CH4: Correction Factor = 1.01589
2024/10/06 05:22:23.9 Spectrometer EOS_B0018: AVRG=20.
2024/10/06 05:22:23.9 CH5: Correction Factor = 1.01881
2024/10/06 05:22:23.9 Spectrometer EOS_B0012: AVRG=20.
2024/10/06 05:22:23.9 CH6: Correction Factor = 1.02031
2024/10/06 05:22:23.9 Spectrometer EOS_B0017: AVRG=20.
2024/10/06 05:22:23.9 CH7: Correction Factor = 1.01811
2024/10/06 05:22:23.9 Spectrometer EOS_B0013: AVRG=20.
2024/10/06 05:22:23.9 CH8: Correction Factor = 1.02241
2024/10/06 05:22:23.9 Spectrometer EOS_B0019: AVRG=20.
2024/10/06 05:22:24.1 CH1: Correction Factor = 1.00203
2024/10/06 05:22:24.1 Spectrometer EOS_B0010: AVRG=20.
2024/10/06 05:22:24.1 CH2: Correction Factor = 1.00393
2024/10/06 05:22:24.1 Spectrometer EOS_B0014: AVRG=20.
2024/10/06 05:22:24.1 CH3: Correction Factor = 1.00225
2024/10/06 05:22:24.1 Spectrometer EOS_B0011: AVRG=20.
2024/10/06 05:22:24.1 CH4: Correction Factor = 1.0026
2024/10/06 05:22:24.1 Spectrometer EOS_B0018: AVRG=20.
2024/10/06 05:22:24.1 CH5: Correction Factor = 1.00517
2024/10/06 05:22:24.1 Spectrometer EOS_B0012: AVRG=20.
2024/10/06 05:22:24.1 CH6: Correction Factor = 1.00466
2024/10/06 05:22:24.1 Spectrometer EOS_B0017: AVRG=20.
2024/10/06 05:22:24.1 CH7: Correction Factor = 1.00146
2024/10/06 05:22:24.1 Spectrometer EOS_B0013: AVRG=20.
2024/10/06 05:22:24.1 CH8: Correction Factor = 1.00413
2024/10/06 05:22:24.1 Spectrometer EOS_B0019: AVRG=20.
2024/10/06 05:22:24.2 CH1: Correction Factor = 1.00208
2024/10/06 05:22:24.2 Spectrometer EOS_B0010: AVRG=20.
2024/10/06 05:22:24.2 CH2: Correction Factor = 0.9999
2024/10/06 05:22:24.2 Spectrometer EOS_B0014: AVRG=20.
2024/10/06 05:22:24.2 CH3: Correction Factor = 1.00218
2024/10/06 05:22:24.2 Spectrometer EOS_B0011: AVRG=20.
2024/10/06 05:22:24.2 CH4: Correction Factor = 1.00265
2024/10/06 05:22:24.2 Spectrometer EOS_B0018: AVRG=20.
2024/10/06 05:22:24.2 CH5: Correction Factor = 1.00192
2024/10/06 05:22:24.2 Spectrometer EOS_B0012: AVRG=20.
2024/10/06 05:22:24.2 CH6: Correction Factor = 1.00176
2024/10/06 05:22:24.2 Spectrometer EOS_B0017: AVRG=20.
2024/10/06 05:22:24.2 CH7: Correction Factor = 1.00151
2024/10/06 05:22:24.2 Spectrometer EOS_B0013: AVRG=20.
2024/10/06 05:22:24.2 CH8: Correction Factor = 1.00112
2024/10/06 05:22:24.2 Spectrometer EOS_B0019: AVRG=20.
2024/10/06 05:22:24.4 CH1: Correction Factor = 1.00193
2024/10/06 05:22:24.4 Spectrometer EOS_B0010: AVRG=20.
2024/10/06 05:22:24.4 CH2: Correction Factor = 0.999746
2024/10/06 05:22:24.4 Spectrometer EOS_B0014: AVRG=20.
2024/10/06 05:22:24.4 CH3: Correction Factor = 0.998144
2024/10/06 05:22:24.4 Spectrometer EOS_B0011: AVRG=20.
2024/10/06 05:22:24.4 CH4: Correction Factor = 0.998277
2024/10/06 05:22:24.4 Spectrometer EOS_B0018: AVRG=20.
2024/10/06 05:22:24.4 CH5: Correction Factor = 0.998649
2024/10/06 05:22:24.4 Spectrometer EOS_B0012: AVRG=20.
2024/10/06 05:22:24.4 CH6: Correction Factor = 1.00165
2024/10/06 05:22:24.4 Spectrometer EOS_B0017: AVRG=20.
2024/10/06 05:22:24.4 CH7: Correction Factor = 1.00127
2024/10/06 05:22:24.4 Spectrometer EOS_B0013: AVRG=20.
2024/10/06 05:22:24.4 CH8: Correction Factor = 1.00097
2024/10/06 05:22:24.4 Spectrometer EOS_B0019: AVRG=20.
2024/10/06 05:22:24.4 Sensor 1: Integration Time = 2.15 ms
2024/10/06 05:22:24.4 Sensor 2: Integration Time = 1.97 ms
2024/10/06 05:22:24.4 Sensor 3: Integration Time = 1.94 ms
2024/10/06 05:22:24.4 Sensor 4: Integration Time = 1.83 ms
2024/10/06 05:22:24.4 Sensor 5: Integration Time = 2.39 ms
2024/10/06 05:22:24.4 Sensor 6: Integration Time = 2.64 ms
2024/10/06 05:22:24.4 Sensor 7: Integration Time = 1.94 ms
2024/10/06 05:22:24.4 Sensor 8: Integration Time = 2.69 ms
2024/10/06 05:22:24.4 WaitControllerIdle(30000)
2024/10/06 05:22:24.5 GMC_HomeZ
2024/10/06 05:22:24.5 HomeDevice[0005]
2024/10/06 05:22:31.3 GMC_SetPosZ
2024/10/06 05:22:31.6 GMC_ServoHere
2024/10/06 05:22:31.9 Old State:9-ENGN_StateRunning_CheckingSensors New State:ENGN_StateRunning_PickingSensorsComplete
2024/10/06 05:22:31.9 StartShaker(1000)
2024/10/06 05:22:32.0 Integration Time: 2.15,1.97,1.94,1.83,2.39,2.64,1.94,2.69,
2024/10/06 05:22:32.1 Old State:10-ENGN_StateRunning_PickingSensorsComplete New State:ENGN_StateRunning_WaitGoingToSample
2024/10/06 05:22:32.1 Sample96_Q(0, 0, 0)
2024/10/06 05:22:32.1 
2024/10/06 05:22:32.1 START SCAN: 
2024/10/06 05:22:32.1    CycleTime (ms)    = 200
2024/10/06 05:22:32.1    CycleCount        = 600
2024/10/06 05:22:32.1    ScansToAverage    = 20
2024/10/06 05:22:32.1    FinishTime (s)    = 120
2024/10/06 05:22:32.1    Temperature       = 30.0
2024/10/06 05:22:32.1    Lamp Power        = 33
2024/10/06 05:22:32.1    Spec PCB temps    = 42.5, 42.0, 42.4, 42.2, 41.9, 42.2, 41.1, 41.6
2024/10/06 05:22:32.1 
2024/10/06 05:22:32.1 GMC_SetPosZ
2024/10/06 05:22:32.2 Old State:12-ENGN_StateRunning_WaitGoingToSample New State:ENGN_StateRunning_GoingToSample
2024/10/06 05:22:32.2 Plate 1 temperature = 30 C
2024/10/06 05:22:32.2 Pickups: 140, Warn: 90, Error: 100
2024/10/06 05:22:32.3 GMC_ServoHere
2024/10/06 05:22:32.5 GMC_SetPosXY
2024/10/06 05:22:34.6 GMC_SetPosZ
2024/10/06 05:22:37.7 Old State:13-ENGN_StateRunning_GoingToSample New State:ENGN_StateRunning_GoingToSampleComplete
2024/10/06 05:22:37.8 Old State:14-cycle=1, Elapsed Time:    0.0,  Ideal Time:    0.0,  Delay time =   0.00  New State:ENGN_StateRunning_WaitSampling
2024/10/06 05:22:37.8 Step started at: 05:22:32
2024/10/06 05:22:37.8 XYZ movement time  = 5585 ms + Scan start delay = 5575 ms
2024/10/06 05:22:37.9 Old State:15-ENGN_StateRunning_WaitSampling New State:ENGN_StateRunning_Sampling
2024/10/06 05:22:42.0 Shaker current speed = 993 rpm, set speed = 1000
2024/10/06 05:23:15.2 Temp: 2024/10/06 05:23:15, 30.0000, 30.8000
2024/10/06 05:23:17.4 Terminated by user
2024/10/06 05:23:17.4 StopDevice[0006]
2024/10/06 05:23:17.4 StopShaker
2024/10/06 05:23:17.6 
2024/10/06 05:23:17.6 STOP SCAN: 
2024/10/06 05:23:17.6    CycleTime (ms)    = 200
2024/10/06 05:23:17.6    CurrentCycle      = 200
2024/10/06 05:23:17.6    RunTime (ms)      = 39954
2024/10/06 05:23:17.6    AverageCycle (ms) = 199.8
2024/10/06 05:23:17.6    Temperature       = 30.0
2024/10/06 05:23:17.6    DATA OVERRUN %    = 0.00
2024/10/06 05:23:17.6    Spec PCB temps    = 42.5, 42.0, 42.4, 42.1, 42.0, 42.2, 41.1, 41.6
2024/10/06 05:23:17.6 
2024/10/06 05:23:17.6 Assay aborted
2024/10/06 05:23:17.6 Temperature monitor DISABLE
2024/10/06 05:23:17.6 
2024/10/06 05:23:17.6 ASSAY SUMMARY:
2024/10/06 05:23:17.6 ==============
2024/10/06 05:23:17.6   Step #   Duration   Cycles  Overrun %
2024/10/06 05:23:17.6        1      39     200    0.00
2024/10/06 05:23:17.6 -------------------------------------------
2024/10/06 05:23:17.6    Total      39     200    0.00
2024/10/06 05:23:17.6 Temperature monitor DISABLE
2024/10/06 05:23:17.6 Old State:16-cycle=200, Elapsed Time:   40.0,  Ideal Time:   39.8,  Delay time =   0.04  New State:ENGN_State_AssayAborting
2024/10/06 05:23:17.6 StopShaker
2024/10/06 05:23:17.6 EJECT: To Tray, position=3,0
2024/10/06 05:23:17.6    EjectOffset = 10.0
2024/10/06 05:23:17.7 DFIO: Start writing C:\DATA\wangT\mcb2-h7\Experiment_13\241006_001.frd
2024/10/06 05:23:17.7 DFIO: Finished writing C:\DATA\wangT\mcb2-h7\Experiment_13\241006_001.frd
2024/10/06 05:23:17.7 DFIO: Start writing C:\DATA\wangT\mcb2-h7\Experiment_13\241006_002.frd
2024/10/06 05:23:17.7 DFIO: Finished writing C:\DATA\wangT\mcb2-h7\Experiment_13\241006_002.frd
2024/10/06 05:23:17.7 DFIO: Start writing C:\DATA\wangT\mcb2-h7\Experiment_13\241006_003.frd
2024/10/06 05:23:17.7 DFIO: Finished writing C:\DATA\wangT\mcb2-h7\Experiment_13\241006_003.frd
2024/10/06 05:23:17.7 DFIO: Start writing C:\DATA\wangT\mcb2-h7\Experiment_13\241006_004.frd
2024/10/06 05:23:17.7 DFIO: Finished writing C:\DATA\wangT\mcb2-h7\Experiment_13\241006_004.frd
2024/10/06 05:23:17.7 DFIO: Start writing C:\DATA\wangT\mcb2-h7\Experiment_13\241006_005.frd
2024/10/06 05:23:17.7 DFIO: Finished writing C:\DATA\wangT\mcb2-h7\Experiment_13\241006_005.frd
2024/10/06 05:23:17.7 DFIO: Start writing C:\DATA\wangT\mcb2-h7\Experiment_13\241006_006.frd
2024/10/06 05:23:17.7 DFIO: Finished writing C:\DATA\wangT\mcb2-h7\Experiment_13\241006_006.frd
2024/10/06 05:23:17.7 DFIO: Start writing C:\DATA\wangT\mcb2-h7\Experiment_13\241006_007.frd
2024/10/06 05:23:17.8 DFIO: Finished writing C:\DATA\wangT\mcb2-h7\Experiment_13\241006_007.frd
2024/10/06 05:23:17.8 DFIO: Start writing C:\DATA\wangT\mcb2-h7\Experiment_13\241006_008.frd
2024/10/06 05:23:17.8 DFIO: Finished writing C:\DATA\wangT\mcb2-h7\Experiment_13\241006_008.frd
2024/10/06 05:23:17.8 DFIO: Finished writing C:\DATA\wangT\mcb2-h7\Experiment_13\241006_Manifest.fmx
2024/10/06 05:23:17.8 GMC_SetPosZ
2024/10/06 05:23:20.8 GMC_ServoHere
2024/10/06 05:23:21.0 GMC_SetPosXY
2024/10/06 05:23:23.2 GMC_SetPosZ
2024/10/06 05:23:27.2 GMC_Eject
2024/10/06 05:23:27.2 EjectDone => EjectEject
2024/10/06 05:23:27.2 SetEjectorPosn(0)
2024/10/06 05:23:30.4 GMC_HomeZ
2024/10/06 05:23:30.4 HomeDevice[0005]
2024/10/06 05:23:35.9 GMC_SetPosZ
2024/10/06 05:23:36.3 GMC_ServoHere
2024/10/06 05:23:36.4 GMC_SetPosZ
2024/10/06 05:23:36.6 GMC_ServoHere
2024/10/06 05:23:36.8 GMC_SetPosXY
2024/10/06 05:23:39.0 GMC_SetPosZ
2024/10/06 05:23:39.4 Old State:26-ENGN_State_AssayAborting New State:ENGN_State_AssayAborted
2024/10/06 05:23:39.4 StopShaker
2024/10/06 05:23:39.9 
2024/10/06 05:23:39.9 
2024/10/06 05:23:39.9 ** Initializing Instrument **
2024/10/06 05:23:39.9 Old State:27-ENGN_State_AssayAborted New State:ENGN_State_WaitInitialize
2024/10/06 05:23:39.9 StopDevice[0006]
2024/10/06 05:23:40.1 Opening instrument: Octet RED96e
2024/10/06 05:23:42.2 ReadInfo()
2024/10/06 05:23:42.7 Serial = FB-90287
2024/10/06 05:23:42.7 GALIL: XY steps/mm = 251.969, Z steps/mm = 1259.84
2024/10/06 05:23:43.5 GetSamplePos1_1 = (4.2696,-107.334,-21.645)
2024/10/06 05:23:43.5 GetSamplePos1_9 = (4.2696,-37.2659,-39.1223)
2024/10/06 05:23:43.5 m_dPickRowSpacingMM = 9
2024/10/06 05:23:43.5 m_dPickColSpacingMM = -9
2024/10/06 05:23:43.5 m_ySample1RowSpacingMM = 8.75846
2024/10/06 05:23:43.5 m_zSample1RowSpacingMM = -2.18466
2024/10/06 05:23:43.5 m_ySample2RowSpacingMM = 9
2024/10/06 05:23:43.5 m_zSample2RowSpacingMM = 0
2024/10/06 05:23:43.5 
2024/10/06 05:23:43.5 gmcController polling at 6.7 Hz
2024/10/06 05:23:43.5 
2024/10/06 05:23:43.5 Galil Controller - Program Version: 4301
2024/10/06 05:23:43.6 
2024/10/06 05:23:43.6 Opened Octet RED96e with firmware 1.0.0.0, API 1.5
2024/10/06 05:23:43.6 
2024/10/06 05:23:43.6 Set Lamp[65535]=on
2024/10/06 05:23:43.6 Set Lamp[65535]=on
2024/10/06 05:23:43.6 Set Heater[65535] @ 30.000000[C]
2024/10/06 05:23:43.7 Looking for 8 devices with timeout of 60000 ms
2024/10/06 05:23:43.7 Found 8 devices in 0 ms
2024/10/06 05:23:43.7 Couldn't open spectrometer factory for type 'SPEC_TYPE_OCEANOPTICS'
2024/10/06 05:23:43.7 EOS EOS_B0014 API = 0x0100
2024/10/06 05:23:43.7 EOS EOS_B0019 API = 0x0100
2024/10/06 05:23:43.7 EOS EOS_B0012 API = 0x0100
2024/10/06 05:23:43.7 EOS EOS_B0018 API = 0x0100
2024/10/06 05:23:43.7 EOS EOS_B0010 API = 0x0100
2024/10/06 05:23:43.7 EOS EOS_B0013 API = 0x0100
2024/10/06 05:23:43.7 EOS EOS_B0017 API = 0x0100
2024/10/06 05:23:43.7 EOS EOS_B0011 API = 0x0100
2024/10/06 05:23:43.7 EOS EOS_B0010 API = 0x0100
2024/10/06 05:23:43.7 EOS EOS_B0014 API = 0x0100
2024/10/06 05:23:43.7 EOS EOS_B0011 API = 0x0100
2024/10/06 05:23:43.7 EOS EOS_B0018 API = 0x0100
2024/10/06 05:23:43.7 EOS EOS_B0012 API = 0x0100
2024/10/06 05:23:43.7 EOS EOS_B0017 API = 0x0100
2024/10/06 05:23:43.7 EOS EOS_B0013 API = 0x0100
2024/10/06 05:23:43.7 EOS EOS_B0019 API = 0x0100
2024/10/06 05:23:43.7 
2024/10/06 05:23:43.7 Calibration coefficients for EOS_B0010
2024/10/06 05:23:43.7 C0 = 5.724263e+02  C1 = 1.047210e-01  C2 = -4.525783e-06  C3 = -1.311609e-10  
2024/10/06 05:23:43.7 
2024/10/06 05:23:43.7 Linearity correction coefficients:
2024/10/06 05:23:43.7 L0 = 9.770590e-01 L1 = 1.598670e-06 L2 = 4.803710e-12 L3 = -5.086290e-15 
2024/10/06 05:23:43.7 L4 = 2.741280e-19 L5 = -6.802670e-24 L6 = 8.120710e-29 L7 = -3.786440e-34 
2024/10/06 05:23:43.7 
2024/10/06 05:23:43.7 Linearity correction order: 7
2024/10/06 05:23:43.7 PCA Serial number: 06 000 1758
2024/10/06 05:23:43.7 Stray light const: 0.000000e+00
2024/10/06 05:23:43.7 Configuration info: TS4 0
2024/10/06 05:23:43.7 Scale factor: 1.023984
2024/10/06 05:23:43.7 
2024/10/06 05:23:43.7 Calibration coefficients for EOS_B0014
2024/10/06 05:23:43.7 C0 = 5.724263e+02  C1 = 1.047210e-01  C2 = -4.525783e-06  C3 = -1.311609e-10  
2024/10/06 05:23:43.7 
2024/10/06 05:23:43.7 Linearity correction coefficients:
2024/10/06 05:23:43.7 L0 = 9.770590e-01 L1 = 1.598670e-06 L2 = 4.803710e-12 L3 = -5.086290e-15 
2024/10/06 05:23:43.7 L4 = 2.741280e-19 L5 = -6.802670e-24 L6 = 8.120710e-29 L7 = -3.786440e-34 
2024/10/06 05:23:43.7 
2024/10/06 05:23:43.7 Linearity correction order: 7
2024/10/06 05:23:43.7 PCA Serial number: 06 000 1535
2024/10/06 05:23:43.7 Stray light const: 0.000000e+00
2024/10/06 05:23:43.7 Configuration info: TS4 0
2024/10/06 05:23:43.7 Scale factor: 1.023984
2024/10/06 05:23:43.7 
2024/10/06 05:23:43.7 Calibration coefficients for EOS_B0011
2024/10/06 05:23:43.7 C0 = 5.724263e+02  C1 = 1.047210e-01  C2 = -4.525783e-06  C3 = -1.311609e-10  
2024/10/06 05:23:43.7 
2024/10/06 05:23:43.7 Linearity correction coefficients:
2024/10/06 05:23:43.7 L0 = 9.770590e-01 L1 = 1.598670e-06 L2 = 4.803710e-12 L3 = -5.086290e-15 
2024/10/06 05:23:43.7 L4 = 2.741280e-19 L5 = -6.802670e-24 L6 = 8.120710e-29 L7 = -3.786440e-34 
2024/10/06 05:23:43.7 
2024/10/06 05:23:43.7 Linearity correction order: 7
2024/10/06 05:23:43.7 PCA Serial number: 06 000 1287
2024/10/06 05:23:43.7 Stray light const: 0.000000e+00
2024/10/06 05:23:43.7 Configuration info: TS4 0
2024/10/06 05:23:43.7 Scale factor: 1.023984
2024/10/06 05:23:43.7 
2024/10/06 05:23:43.7 Calibration coefficients for EOS_B0018
2024/10/06 05:23:43.7 C0 = 5.724263e+02  C1 = 1.047210e-01  C2 = -4.525783e-06  C3 = -1.311609e-10  
2024/10/06 05:23:43.7 
2024/10/06 05:23:43.7 Linearity correction coefficients:
2024/10/06 05:23:43.7 L0 = 9.770590e-01 L1 = 1.598670e-06 L2 = 4.803710e-12 L3 = -5.086290e-15 
2024/10/06 05:23:43.7 L4 = 2.741280e-19 L5 = -6.802670e-24 L6 = 8.120710e-29 L7 = -3.786440e-34 
2024/10/06 05:23:43.7 
2024/10/06 05:23:43.7 Linearity correction order: 7
2024/10/06 05:23:43.7 PCA Serial number: 06 000 1355
2024/10/06 05:23:43.7 Stray light const: 0.000000e+00
2024/10/06 05:23:43.7 Configuration info: TS4 0
2024/10/06 05:23:43.7 Scale factor: 1.023984
2024/10/06 05:23:43.7 
2024/10/06 05:23:43.7 Calibration coefficients for EOS_B0012
2024/10/06 05:23:43.7 C0 = 5.724263e+02  C1 = 1.047210e-01  C2 = -4.525783e-06  C3 = -1.311609e-10  
2024/10/06 05:23:43.7 
2024/10/06 05:23:43.7 Linearity correction coefficients:
2024/10/06 05:23:43.7 L0 = 9.770590e-01 L1 = 1.598670e-06 L2 = 4.803710e-12 L3 = -5.086290e-15 
2024/10/06 05:23:43.7 L4 = 2.741280e-19 L5 = -6.802670e-24 L6 = 8.120710e-29 L7 = -3.786440e-34 
2024/10/06 05:23:43.7 
2024/10/06 05:23:43.7 Linearity correction order: 7
2024/10/06 05:23:43.7 PCA Serial number: 06 000 1530
2024/10/06 05:23:43.7 Stray light const: 0.000000e+00
2024/10/06 05:23:43.7 Configuration info: TS4 0
2024/10/06 05:23:43.7 Scale factor: 1.023984
2024/10/06 05:23:43.7 
2024/10/06 05:23:43.7 Calibration coefficients for EOS_B0017
2024/10/06 05:23:43.7 C0 = 5.724263e+02  C1 = 1.047210e-01  C2 = -4.525783e-06  C3 = -1.311609e-10  
2024/10/06 05:23:43.7 
2024/10/06 05:23:43.7 Linearity correction coefficients:
2024/10/06 05:23:43.7 L0 = 9.770590e-01 L1 = 1.598670e-06 L2 = 4.803710e-12 L3 = -5.086290e-15 
2024/10/06 05:23:43.7 L4 = 2.741280e-19 L5 = -6.802670e-24 L6 = 8.120710e-29 L7 = -3.786440e-34 
2024/10/06 05:23:43.7 
2024/10/06 05:23:43.7 Linearity correction order: 7
2024/10/06 05:23:43.7 PCA Serial number: 06 000 1526
2024/10/06 05:23:43.7 Stray light const: 0.000000e+00
2024/10/06 05:23:43.7 Configuration info: TS4 0
2024/10/06 05:23:43.7 Scale factor: 1.023984
2024/10/06 05:23:43.7 
2024/10/06 05:23:43.7 Calibration coefficients for EOS_B0013
2024/10/06 05:23:43.7 C0 = 5.724263e+02  C1 = 1.047210e-01  C2 = -4.525783e-06  C3 = -1.311609e-10  
2024/10/06 05:23:43.7 
2024/10/06 05:23:43.7 Linearity correction coefficients:
2024/10/06 05:23:43.7 L0 = 9.770590e-01 L1 = 1.598670e-06 L2 = 4.803710e-12 L3 = -5.086290e-15 
2024/10/06 05:23:43.7 L4 = 2.741280e-19 L5 = -6.802670e-24 L6 = 8.120710e-29 L7 = -3.786440e-34 
2024/10/06 05:23:43.7 
2024/10/06 05:23:43.7 Linearity correction order: 7
2024/10/06 05:23:43.7 PCA Serial number: 06 000 1749
2024/10/06 05:23:43.7 Stray light const: 0.000000e+00
2024/10/06 05:23:43.7 Configuration info: TS4 0
2024/10/06 05:23:43.7 Scale factor: 1.023984
2024/10/06 05:23:43.7 
2024/10/06 05:23:43.7 Calibration coefficients for EOS_B0019
2024/10/06 05:23:43.7 C0 = 5.724263e+02  C1 = 1.047210e-01  C2 = -4.525783e-06  C3 = -1.311609e-10  
2024/10/06 05:23:43.7 
2024/10/06 05:23:43.7 Linearity correction coefficients:
2024/10/06 05:23:43.7 L0 = 9.770590e-01 L1 = 1.598670e-06 L2 = 4.803710e-12 L3 = -5.086290e-15 
2024/10/06 05:23:43.7 L4 = 2.741280e-19 L5 = -6.802670e-24 L6 = 8.120710e-29 L7 = -3.786440e-34 
2024/10/06 05:23:43.7 
2024/10/06 05:23:43.7 Linearity correction order: 7
2024/10/06 05:23:43.7 PCA Serial number: 06 000 1333
2024/10/06 05:23:43.7 Stray light const: 0.000000e+00
2024/10/06 05:23:43.7 Configuration info: TS4 0
2024/10/06 05:23:43.7 Scale factor: 1.023984
2024/10/06 05:23:43.7 Opened: EOS_B0010, EOS_B0014, EOS_B0011, EOS_B0018, EOS_B0012, EOS_B0017, EOS_B0013, EOS_B0019, 
2024/10/06 05:23:43.8 
2024/10/06 05:23:43.8 DSP settings (Cross Correlation)
2024/10/06 05:23:43.8  - Transmission
2024/10/06 05:23:43.8 
2024/10/06 05:23:43.8 Ch	IgnoreLow	IgnoreHigh
2024/10/06 05:23:43.8 1	150		200
2024/10/06 05:23:43.8 2	150		200
2024/10/06 05:23:43.8 3	150		200
2024/10/06 05:23:43.8 4	150		200
2024/10/06 05:23:43.8 5	150		200
2024/10/06 05:23:43.8 6	150		200
2024/10/06 05:23:43.8 7	150		200
2024/10/06 05:23:43.8 8	150		200
2024/10/06 05:23:44.1 EJECT: To Chute, position=-2,-1
2024/10/06 05:23:44.2 GMC_Interlock
2024/10/06 05:23:44.2 Old State:1-ENGN_State_WaitInitialize New State:ENGN_State_Initializing
2024/10/06 05:23:44.6 GMC_HomeXYZ
2024/10/06 05:23:44.6 HomeDevice[0006]
2024/10/06 05:23:50.5 GMC_SetPosZ
2024/10/06 05:23:50.8 GMC_ServoHere
2024/10/06 05:23:51.0 GMC_MasterInit
2024/10/06 05:23:51.0 Init(0x0)
2024/10/06 05:23:55.3 GMC_SetPosZ
2024/10/06 05:23:55.5 GMC_ServoHere
2024/10/06 05:23:55.7 GMC_SetPosXY
2024/10/06 05:23:58.6 GMC_SetPosZ
2024/10/06 05:24:03.5 GMC_Eject
2024/10/06 05:24:03.5 EjectDone => EjectEject
2024/10/06 05:24:03.5 SetEjectorPosn(0)
2024/10/06 05:24:06.6 GMC_HomeZ
2024/10/06 05:24:06.6 HomeDevice[0005]
2024/10/06 05:24:11.6 DataSecurity: DLL_PROCESS_DETACH.
2024/10/06 05:24:12.9 GMC_SetPosZ
2024/10/06 05:24:13.3 GMC_ServoHere
2024/10/06 05:24:13.5 GMC_Interlock
2024/10/06 05:24:13.8 GMC_HomeXYZ
2024/10/06 05:24:13.8 HomeDevice[0006]
2024/10/06 05:24:21.5 GMC_SetPosZ
2024/10/06 05:24:21.8 GMC_ServoHere
2024/10/06 05:24:22.0 GMC_SetPosZ
2024/10/06 05:24:22.1 GMC_ServoHere
2024/10/06 05:24:22.3 GMC_SetPosXY
2024/10/06 05:24:25.3 GMC_SetPosZ
2024/10/06 05:24:25.7 Old State:2-ENGN_State_Initializing New State:ENGN_State_InitializeComplete
2024/10/06 05:24:25.7 Integration Time: 1.00,1.00,1.00,1.00,1.00,1.00,1.00,1.00,
2024/10/06 05:24:25.7 Set Lamp[65535]=on
2024/10/06 05:24:25.8 Old State:3-ENGN_State_InitializeComplete New State:ENGN_State_SystemReady
2024/10/06 05:24:25.8 Set Heater[65535] @ 30.000000[C]
2024/10/06 05:24:25.9 Pickups: 140, Warn: 90, Error: 100
2024/10/06 05:24:39.0 <I Name="ExperimentName" O="Experiment_10" N="Experiment_14" />
2024/10/06 05:24:39.1 SetHeaterTemperature 30.0
2024/10/06 05:24:39.1 Temperature monitor ENABLE
2024/10/06 05:24:39.1 Set Heater[65535] @ 30.000000[C]
2024/10/06 05:24:39.2 Temperature monitor ENABLE
2024/10/06 05:24:39.2 Temp: 2024/10/06 05:24:39, 29.7000, 30.8000
2024/10/06 05:24:39.2 bShakeWhileWaiting=1, nShakerRPM=1000
2024/10/06 05:24:39.2 DELAYED START: Waiting for 600 s
2024/10/06 05:24:39.3 Old State:4-ENGN_State_SystemReady New State:ENGN_State_ControllerBusy
2024/10/06 05:24:39.4 GMC_SetPosZ
2024/10/06 05:24:39.6 GMC_ServoHere
2024/10/06 05:24:39.7 GMC_SetPosXY
2024/10/06 05:24:39.9 GMC_SetPosZ
2024/10/06 05:24:40.2 Old State:29-ENGN_State_ControllerBusy New State:ENGN_State_ControllerDone
2024/10/06 05:24:40.2 StartShaker(1000)
2024/10/06 05:24:40.3 Old State:30-ENGN_State_ControllerDone New State:ENGN_State_SystemReady
2024/10/06 05:25:20.0 Spectrometer EOS_B0010: AVRG=20.
2024/10/06 05:25:20.0 Spectrometer EOS_B0014: AVRG=20.
2024/10/06 05:25:20.0 Spectrometer EOS_B0011: AVRG=20.
2024/10/06 05:25:20.0 Spectrometer EOS_B0018: AVRG=20.
2024/10/06 05:25:20.0 Spectrometer EOS_B0012: AVRG=20.
2024/10/06 05:25:20.0 Spectrometer EOS_B0017: AVRG=20.
2024/10/06 05:25:20.0 Spectrometer EOS_B0013: AVRG=20.
2024/10/06 05:25:20.0 Spectrometer EOS_B0019: AVRG=20.
2024/10/06 05:25:20.1 Starting new assay
2024/10/06 05:25:20.4 Old State:4-ENGN_State_SystemReady New State:ENGN_StateRunning_StartNewStep
2024/10/06 05:25:20.4 Spectrometer EOS_B0010: AVRG=20.
2024/10/06 05:25:20.4 Spectrometer EOS_B0014: AVRG=20.
2024/10/06 05:25:20.4 Spectrometer EOS_B0011: AVRG=20.
2024/10/06 05:25:20.4 Spectrometer EOS_B0018: AVRG=20.
2024/10/06 05:25:20.4 Spectrometer EOS_B0012: AVRG=20.
2024/10/06 05:25:20.4 Spectrometer EOS_B0017: AVRG=20.
2024/10/06 05:25:20.4 Spectrometer EOS_B0013: AVRG=20.
2024/10/06 05:25:20.4 Spectrometer EOS_B0019: AVRG=20.
2024/10/06 05:25:20.4 Plate 1 temperature = 30 C
2024/10/06 05:25:20.5 Old State:6-ENGN_StateRunning_StartNewStep New State:ENGN_StateRunning_WaitPickingSensors
2024/10/06 05:25:20.5 Pick(0, 3)
2024/10/06 05:25:20.6 Old State:7-ENGN_StateRunning_WaitPickingSensors New State:ENGN_StateRunning_PickingSensors
2024/10/06 05:25:20.6 GMC_SetPosZ
2024/10/06 05:25:20.6 Temp: 2024/10/06 05:25:20, 29.9000, 30.8000
2024/10/06 05:25:20.8 GMC_ServoHere
2024/10/06 05:25:21.0 GMC_SetPosXY
2024/10/06 05:25:23.2 GMC_SetPosZ
2024/10/06 05:25:28.6 GMC_SetPosZ
2024/10/06 05:25:28.8 Old State:8-ENGN_StateRunning_PickingSensors New State:ENGN_StateRunning_CheckingSensors
2024/10/06 05:25:28.9 Spectrometer EOS_B0010: AVRG=20.
2024/10/06 05:25:28.9 Spectrometer EOS_B0014: AVRG=20.
2024/10/06 05:25:28.9 Spectrometer EOS_B0011: AVRG=20.
2024/10/06 05:25:28.9 Spectrometer EOS_B0018: AVRG=20.
2024/10/06 05:25:28.9 Spectrometer EOS_B0012: AVRG=20.
2024/10/06 05:25:28.9 Spectrometer EOS_B0017: AVRG=20.
2024/10/06 05:25:28.9 Spectrometer EOS_B0013: AVRG=20.
2024/10/06 05:25:28.9 Spectrometer EOS_B0019: AVRG=20.
2024/10/06 05:25:29.0 
2024/10/06 05:25:29.0 Detect Sensors
2024/10/06 05:25:29.0 ==============
2024/10/06 05:25:29.0 1	YES		0.0	6455.6
2024/10/06 05:25:29.0 2	YES		0.0	7324.8
2024/10/06 05:25:29.0 3	YES		0.0	7092.6
2024/10/06 05:25:29.0 4	YES		0.0	7637.3
2024/10/06 05:25:29.0 5	YES		0.0	6307.4
2024/10/06 05:25:29.0 6	YES		0.0	5621.7
2024/10/06 05:25:29.0 7	YES		0.0	6961.8
2024/10/06 05:25:29.0 8	YES		0.0	5314.7
2024/10/06 05:25:29.0 
2024/10/06 05:25:29.0 Spectrometer EOS_B0010: AVRG=20.
2024/10/06 05:25:29.0 Spectrometer EOS_B0014: AVRG=20.
2024/10/06 05:25:29.0 Spectrometer EOS_B0011: AVRG=20.
2024/10/06 05:25:29.0 Spectrometer EOS_B0018: AVRG=20.
2024/10/06 05:25:29.0 Spectrometer EOS_B0012: AVRG=20.
2024/10/06 05:25:29.0 Spectrometer EOS_B0017: AVRG=20.
2024/10/06 05:25:29.0 Spectrometer EOS_B0013: AVRG=20.
2024/10/06 05:25:29.0 Spectrometer EOS_B0019: AVRG=20.
2024/10/06 05:25:29.0 Spectrometer EOS_B0010: AVRG=20.
2024/10/06 05:25:29.0 Spectrometer EOS_B0014: AVRG=20.
2024/10/06 05:25:29.0 Spectrometer EOS_B0011: AVRG=20.
2024/10/06 05:25:29.0 Spectrometer EOS_B0018: AVRG=20.
2024/10/06 05:25:29.0 Spectrometer EOS_B0012: AVRG=20.
2024/10/06 05:25:29.0 Spectrometer EOS_B0017: AVRG=20.
2024/10/06 05:25:29.0 Spectrometer EOS_B0013: AVRG=20.
2024/10/06 05:25:29.0 Spectrometer EOS_B0019: AVRG=20.
2024/10/06 05:25:29.2 CH1: Correction Factor = 1.90028
2024/10/06 05:25:29.2 Spectrometer EOS_B0010: AVRG=20.
2024/10/06 05:25:29.2 CH2: Correction Factor = 1.78985
2024/10/06 05:25:29.2 Spectrometer EOS_B0014: AVRG=20.
2024/10/06 05:25:29.2 CH3: Correction Factor = 1.76908
2024/10/06 05:25:29.2 Spectrometer EOS_B0011: AVRG=20.
2024/10/06 05:25:29.2 CH4: Correction Factor = 1.65774
2024/10/06 05:25:29.2 Spectrometer EOS_B0018: AVRG=20.
2024/10/06 05:25:29.2 CH5: Correction Factor = 2.0888
2024/10/06 05:25:29.2 Spectrometer EOS_B0012: AVRG=20.
2024/10/06 05:25:29.2 CH6: Correction Factor = 2.29725
2024/10/06 05:25:29.2 Spectrometer EOS_B0017: AVRG=20.
2024/10/06 05:25:29.2 CH7: Correction Factor = 1.74302
2024/10/06 05:25:29.2 Spectrometer EOS_B0013: AVRG=20.
2024/10/06 05:25:29.2 CH8: Correction Factor = 2.33555
2024/10/06 05:25:29.2 Spectrometer EOS_B0019: AVRG=20.
2024/10/06 05:25:29.3 CH1: Correction Factor = 1.10013
2024/10/06 05:25:29.3 Spectrometer EOS_B0010: AVRG=20.
2024/10/06 05:25:29.3 CH2: Correction Factor = 1.09241
2024/10/06 05:25:29.4 Spectrometer EOS_B0014: AVRG=20.
2024/10/06 05:25:29.4 CH3: Correction Factor = 1.09021
2024/10/06 05:25:29.4 Spectrometer EOS_B0011: AVRG=20.
2024/10/06 05:25:29.4 CH4: Correction Factor = 1.08244
2024/10/06 05:25:29.4 Spectrometer EOS_B0018: AVRG=20.
2024/10/06 05:25:29.4 CH5: Correction Factor = 1.11341
2024/10/06 05:25:29.4 Spectrometer EOS_B0012: AVRG=20.
2024/10/06 05:25:29.4 CH6: Correction Factor = 1.12018
2024/10/06 05:25:29.4 Spectrometer EOS_B0017: AVRG=20.
2024/10/06 05:25:29.4 CH7: Correction Factor = 1.08912
2024/10/06 05:25:29.4 Spectrometer EOS_B0013: AVRG=20.
2024/10/06 05:25:29.4 CH8: Correction Factor = 1.12491
2024/10/06 05:25:29.4 Spectrometer EOS_B0019: AVRG=20.
2024/10/06 05:25:29.5 CH1: Correction Factor = 1.01859
2024/10/06 05:25:29.5 Spectrometer EOS_B0010: AVRG=20.
2024/10/06 05:25:29.5 CH2: Correction Factor = 1.01564
2024/10/06 05:25:29.5 Spectrometer EOS_B0014: AVRG=20.
2024/10/06 05:25:29.5 CH3: Correction Factor = 1.01679
2024/10/06 05:25:29.5 Spectrometer EOS_B0011: AVRG=20.
2024/10/06 05:25:29.5 CH4: Correction Factor = 1.01889
2024/10/06 05:25:29.5 Spectrometer EOS_B0018: AVRG=20.
2024/10/06 05:25:29.5 CH5: Correction Factor = 1.01991
2024/10/06 05:25:29.5 Spectrometer EOS_B0012: AVRG=20.
2024/10/06 05:25:29.5 CH6: Correction Factor = 1.02345
2024/10/06 05:25:29.5 Spectrometer EOS_B0017: AVRG=20.
2024/10/06 05:25:29.5 CH7: Correction Factor = 1.01494
2024/10/06 05:25:29.5 Spectrometer EOS_B0013: AVRG=20.
2024/10/06 05:25:29.5 CH8: Correction Factor = 1.02256
2024/10/06 05:25:29.5 Spectrometer EOS_B0019: AVRG=20.
2024/10/06 05:25:29.7 CH1: Correction Factor = 1.00339
2024/10/06 05:25:29.7 Spectrometer EOS_B0010: AVRG=20.
2024/10/06 05:25:29.7 CH2: Correction Factor = 1.00355
2024/10/06 05:25:29.7 Spectrometer EOS_B0014: AVRG=20.
2024/10/06 05:25:29.7 CH3: Correction Factor = 1.00461
2024/10/06 05:25:29.7 Spectrometer EOS_B0011: AVRG=20.
2024/10/06 05:25:29.7 CH4: Correction Factor = 1.00126
2024/10/06 05:25:29.7 Spectrometer EOS_B0018: AVRG=20.
2024/10/06 05:25:29.7 CH5: Correction Factor = 1.00635
2024/10/06 05:25:29.7 Spectrometer EOS_B0012: AVRG=20.
2024/10/06 05:25:29.7 CH6: Correction Factor = 1.00477
2024/10/06 05:25:29.7 Spectrometer EOS_B0017: AVRG=20.
2024/10/06 05:25:29.7 CH7: Correction Factor = 1.00247
2024/10/06 05:25:29.7 Spectrometer EOS_B0013: AVRG=20.
2024/10/06 05:25:29.7 CH8: Correction Factor = 1.0043
2024/10/06 05:25:29.7 Spectrometer EOS_B0019: AVRG=20.
2024/10/06 05:25:29.8 CH1: Correction Factor = 0.999638
2024/10/06 05:25:29.8 Spectrometer EOS_B0010: AVRG=20.
2024/10/06 05:25:29.8 CH2: Correction Factor = 1.00355
2024/10/06 05:25:29.8 Spectrometer EOS_B0014: AVRG=20.
2024/10/06 05:25:29.8 CH3: Correction Factor = 1.00046
2024/10/06 05:25:29.8 Spectrometer EOS_B0011: AVRG=20.
2024/10/06 05:25:29.8 CH4: Correction Factor = 1.00127
2024/10/06 05:25:29.8 Spectrometer EOS_B0018: AVRG=20.
2024/10/06 05:25:29.8 CH5: Correction Factor = 0.999701
2024/10/06 05:25:29.8 Spectrometer EOS_B0012: AVRG=20.
2024/10/06 05:25:29.8 CH6: Correction Factor = 0.998795
2024/10/06 05:25:29.8 Spectrometer EOS_B0017: AVRG=20.
2024/10/06 05:25:29.8 CH7: Correction Factor = 1.00245
2024/10/06 05:25:29.8 Spectrometer EOS_B0013: AVRG=20.
2024/10/06 05:25:29.8 CH8: Correction Factor = 1.00125
2024/10/06 05:25:29.8 Spectrometer EOS_B0019: AVRG=20.
2024/10/06 05:25:30.0 CH1: Correction Factor = 0.999536
2024/10/06 05:25:30.0 Spectrometer EOS_B0010: AVRG=20.
2024/10/06 05:25:30.0 CH2: Correction Factor = 0.999704
2024/10/06 05:25:30.0 Spectrometer EOS_B0014: AVRG=20.
2024/10/06 05:25:30.0 CH3: Correction Factor = 1.00049
2024/10/06 05:25:30.0 Spectrometer EOS_B0011: AVRG=20.
2024/10/06 05:25:30.0 CH4: Correction Factor = 1.00146
2024/10/06 05:25:30.0 Spectrometer EOS_B0018: AVRG=20.
2024/10/06 05:25:30.0 CH5: Correction Factor = 0.999643
2024/10/06 05:25:30.0 Spectrometer EOS_B0012: AVRG=20.
2024/10/06 05:25:30.0 CH6: Correction Factor = 1.00167
2024/10/06 05:25:30.0 Spectrometer EOS_B0017: AVRG=20.
2024/10/06 05:25:30.0 CH7: Correction Factor = 0.998428
2024/10/06 05:25:30.0 Spectrometer EOS_B0013: AVRG=20.
2024/10/06 05:25:30.0 CH8: Correction Factor = 1.00138
2024/10/06 05:25:30.0 Spectrometer EOS_B0019: AVRG=20.
2024/10/06 05:25:30.0 Sensor 1: Integration Time = 2.13 ms
2024/10/06 05:25:30.0 Sensor 2: Integration Time = 2.00 ms
2024/10/06 05:25:30.0 Sensor 3: Integration Time = 1.97 ms
2024/10/06 05:25:30.0 Sensor 4: Integration Time = 1.84 ms
2024/10/06 05:25:30.0 Sensor 5: Integration Time = 2.39 ms
2024/10/06 05:25:30.0 Sensor 6: Integration Time = 2.65 ms
2024/10/06 05:25:30.0 Sensor 7: Integration Time = 1.93 ms
2024/10/06 05:25:30.0 Sensor 8: Integration Time = 2.71 ms
2024/10/06 05:25:30.0 WaitControllerIdle(30000)
2024/10/06 05:25:30.2 GMC_HomeZ
2024/10/06 05:25:30.2 HomeDevice[0005]
2024/10/06 05:25:36.8 GMC_SetPosZ
2024/10/06 05:25:37.1 GMC_ServoHere
2024/10/06 05:25:37.4 Old State:9-ENGN_StateRunning_CheckingSensors New State:ENGN_StateRunning_PickingSensorsComplete
2024/10/06 05:25:37.4 StartShaker(1000)
2024/10/06 05:25:37.4 Integration Time: 2.13,2.00,1.97,1.84,2.39,2.65,1.93,2.71,
2024/10/06 05:25:37.5 Old State:10-ENGN_StateRunning_PickingSensorsComplete New State:ENGN_StateRunning_WaitGoingToSample
2024/10/06 05:25:37.5 Sample96_Q(0, 0, 0)
2024/10/06 05:25:37.6 
2024/10/06 05:25:37.6 START SCAN: 
2024/10/06 05:25:37.6    CycleTime (ms)    = 200
2024/10/06 05:25:37.6    CycleCount        = 600
2024/10/06 05:25:37.6    ScansToAverage    = 20
2024/10/06 05:25:37.6    FinishTime (s)    = 120
2024/10/06 05:25:37.6    Temperature       = 29.9
2024/10/06 05:25:37.6    Lamp Power        = 33
2024/10/06 05:25:37.6    Spec PCB temps    = 42.5, 42.0, 42.4, 42.2, 42.0, 42.2, 41.1, 41.6
2024/10/06 05:25:37.6 
2024/10/06 05:25:37.6 GMC_SetPosZ
2024/10/06 05:25:37.7 Old State:12-ENGN_StateRunning_WaitGoingToSample New State:ENGN_StateRunning_GoingToSample
2024/10/06 05:25:37.7 Plate 1 temperature = 30 C
2024/10/06 05:25:37.7 Pickups: 141, Warn: 90, Error: 100
2024/10/06 05:25:37.8 GMC_ServoHere
2024/10/06 05:25:37.9 GMC_SetPosXY
2024/10/06 05:25:40.1 GMC_SetPosZ
2024/10/06 05:25:43.1 Old State:13-ENGN_StateRunning_GoingToSample New State:ENGN_StateRunning_GoingToSampleComplete
2024/10/06 05:25:43.2 Old State:14-cycle=1, Elapsed Time:    0.0,  Ideal Time:    0.0,  Delay time =   0.00  New State:ENGN_StateRunning_WaitSampling
2024/10/06 05:25:43.2 Step started at: 05:25:37
2024/10/06 05:25:43.2 XYZ movement time  = 5451 ms + Scan start delay = 5410 ms
2024/10/06 05:25:43.3 Old State:15-ENGN_StateRunning_WaitSampling New State:ENGN_StateRunning_Sampling
2024/10/06 05:25:47.5 Shaker current speed = 991 rpm, set speed = 1000
2024/10/06 05:26:20.6 Temp: 2024/10/06 05:26:20, 30.0000, 30.7000
2024/10/06 05:27:20.8 Temp: 2024/10/06 05:27:20, 30.0000, 30.7000
2024/10/06 05:27:42.9 
2024/10/06 05:27:42.9 STOP SCAN: 
2024/10/06 05:27:42.9    CycleTime (ms)    = 200
2024/10/06 05:27:42.9    CurrentCycle      = 600
2024/10/06 05:27:42.9    RunTime (ms)      = 119958
2024/10/06 05:27:42.9    AverageCycle (ms) = 199.9
2024/10/06 05:27:42.9    Temperature       = 30.0
2024/10/06 05:27:42.9    DATA OVERRUN %    = 0.00
2024/10/06 05:27:42.9    Spec PCB temps    = 42.5, 42.1, 42.4, 42.2, 42.1, 42.3, 41.1, 41.6
2024/10/06 05:27:42.9 
2024/10/06 05:27:42.9 Old State:16-cycle=600, Elapsed Time:  120.0,  Ideal Time:  119.8,  Delay time =   0.04  New State:ENGN_StateRunning_SamplingComplete
2024/10/06 05:27:43.1 Old State:18-ENGN_StateRunning_SamplingComplete New State:ENGN_StateRunning_WaitNewStep
2024/10/06 05:27:43.2 Old State:5-ENGN_StateRunning_WaitNewStep New State:ENGN_StateRunning_StartNewStep
2024/10/06 05:27:43.2 Spectrometer EOS_B0010: AVRG=20.
2024/10/06 05:27:43.2 Spectrometer EOS_B0014: AVRG=20.
2024/10/06 05:27:43.2 Spectrometer EOS_B0011: AVRG=20.
2024/10/06 05:27:43.2 Spectrometer EOS_B0018: AVRG=20.
2024/10/06 05:27:43.2 Spectrometer EOS_B0012: AVRG=20.
2024/10/06 05:27:43.2 Spectrometer EOS_B0017: AVRG=20.
2024/10/06 05:27:43.2 Spectrometer EOS_B0013: AVRG=20.
2024/10/06 05:27:43.2 Spectrometer EOS_B0019: AVRG=20.
2024/10/06 05:27:43.2 StartShaker(1000)
2024/10/06 05:27:43.3 Old State:6-ENGN_StateRunning_StartNewStep New State:ENGN_StateRunning_WaitGoingToSample
2024/10/06 05:27:43.3 Sample96_Q(0, 0, 7)
2024/10/06 05:27:43.3 
2024/10/06 05:27:43.3 START SCAN: 
2024/10/06 05:27:43.3    CycleTime (ms)    = 200
2024/10/06 05:27:43.3    CycleCount        = 6000
2024/10/06 05:27:43.3    ScansToAverage    = 20
2024/10/06 05:27:43.3    FinishTime (s)    = 1200
2024/10/06 05:27:43.3    Temperature       = 30.0
2024/10/06 05:27:43.3    Lamp Power        = 33
2024/10/06 05:27:43.3    Spec PCB temps    = 42.5, 42.1, 42.4, 42.2, 42.1, 42.2, 41.1, 41.5
2024/10/06 05:27:43.3 
2024/10/06 05:27:43.3 GMC_SetPosZ
2024/10/06 05:27:43.4 Old State:12-ENGN_StateRunning_WaitGoingToSample New State:ENGN_StateRunning_GoingToSample
2024/10/06 05:27:43.5 Temp: 2024/10/06 05:27:43, 30.0000, 30.7000
2024/10/06 05:27:46.2 GMC_ServoHere
2024/10/06 05:27:46.4 GMC_SetPosXY
2024/10/06 05:27:47.6 GMC_SetPosZ
2024/10/06 05:27:52.8 Old State:13-ENGN_StateRunning_GoingToSample New State:ENGN_StateRunning_GoingToSampleComplete
2024/10/06 05:27:52.9 Old State:14-cycle=1, Elapsed Time:    0.0,  Ideal Time:    0.0,  Delay time =   0.00  New State:ENGN_StateRunning_WaitSampling
2024/10/06 05:27:52.9 Step started at: 05:27:43
2024/10/06 05:27:52.9 XYZ movement time  = 9341 ms + Scan start delay = 9315 ms
2024/10/06 05:27:53.0 Old State:15-ENGN_StateRunning_WaitSampling New State:ENGN_StateRunning_Sampling
2024/10/06 05:27:53.3 Shaker current speed = 990 rpm, set speed = 1000
2024/10/06 05:28:43.6 Temp: 2024/10/06 05:28:43, 30.0000, 30.7000
2024/10/06 05:29:43.8 Temp: 2024/10/06 05:29:43, 30.0000, 30.7000
2024/10/06 05:30:43.9 Temp: 2024/10/06 05:30:43, 30.0000, 30.7000
2024/10/06 05:31:07.6 
2024/10/06 05:31:07.6 STOP SCAN: 
2024/10/06 05:31:07.6    CycleTime (ms)    = 200
2024/10/06 05:31:07.6    CurrentCycle      = 975
2024/10/06 05:31:07.6    RunTime (ms)      = 194955
2024/10/06 05:31:07.6    AverageCycle (ms) = 200.0
2024/10/06 05:31:07.6    Temperature       = 30.0
2024/10/06 05:31:07.6    DATA OVERRUN %    = 0.00
2024/10/06 05:31:07.6    Spec PCB temps    = 42.5, 42.0, 42.4, 42.2, 42.0, 42.3, 41.1, 41.5
2024/10/06 05:31:07.6 
2024/10/06 05:31:07.6 Old State:16-cycle=975, Elapsed Time:  195.0,  Ideal Time:  194.8,  Delay time =   0.04  New State:ENGN_StateRunning_SamplingSkipped
2024/10/06 05:31:07.8 Old State:17-ENGN_StateRunning_SamplingSkipped New State:ENGN_StateRunning_WaitNewStep
2024/10/06 05:31:08.1 Old State:5-ENGN_StateRunning_WaitNewStep New State:ENGN_StateRunning_StartNewStep
2024/10/06 05:31:08.1 Spectrometer EOS_B0010: AVRG=20.
2024/10/06 05:31:08.1 Spectrometer EOS_B0014: AVRG=20.
2024/10/06 05:31:08.1 Spectrometer EOS_B0011: AVRG=20.
2024/10/06 05:31:08.1 Spectrometer EOS_B0018: AVRG=20.
2024/10/06 05:31:08.1 Spectrometer EOS_B0012: AVRG=20.
2024/10/06 05:31:08.1 Spectrometer EOS_B0017: AVRG=20.
2024/10/06 05:31:08.1 Spectrometer EOS_B0013: AVRG=20.
2024/10/06 05:31:08.1 Spectrometer EOS_B0019: AVRG=20.
2024/10/06 05:31:08.1 StartShaker(1000)
2024/10/06 05:31:08.3 Old State:6-ENGN_StateRunning_StartNewStep New State:ENGN_StateRunning_WaitGoingToSample
2024/10/06 05:31:08.3 Sample96_Q(0, 0, 2)
2024/10/06 05:31:08.3 
2024/10/06 05:31:08.3 START SCAN: 
2024/10/06 05:31:08.3    CycleTime (ms)    = 200
2024/10/06 05:31:08.3    CycleCount        = 600
2024/10/06 05:31:08.3    ScansToAverage    = 20
2024/10/06 05:31:08.3    FinishTime (s)    = 120
2024/10/06 05:31:08.3    Temperature       = 30.0
2024/10/06 05:31:08.3    Lamp Power        = 33
2024/10/06 05:31:08.3    Spec PCB temps    = 42.4, 42.1, 42.4, 42.2, 42.0, 42.3, 41.2, 41.5
2024/10/06 05:31:08.3 
2024/10/06 05:31:08.4 Old State:12-ENGN_StateRunning_WaitGoingToSample New State:ENGN_StateRunning_GoingToSample
2024/10/06 05:31:08.4 Temp: 2024/10/06 05:31:08, 30.0000, 30.7000
2024/10/06 05:31:08.4 GMC_SetPosZ
2024/10/06 05:31:13.4 GMC_ServoHere
2024/10/06 05:31:13.6 GMC_SetPosXY
2024/10/06 05:31:14.5 GMC_SetPosZ
2024/10/06 05:31:18.1 Old State:13-ENGN_StateRunning_GoingToSample New State:ENGN_StateRunning_GoingToSampleComplete
2024/10/06 05:31:18.2 Old State:14-cycle=1, Elapsed Time:    0.0,  Ideal Time:    0.0,  Delay time =   0.00  New State:ENGN_StateRunning_WaitSampling
2024/10/06 05:31:18.2 Step started at: 05:31:08
2024/10/06 05:31:18.2 XYZ movement time  = 9751 ms + Scan start delay = 9765 ms
2024/10/06 05:31:18.2 Shaker current speed = 992 rpm, set speed = 1000
2024/10/06 05:31:18.3 Old State:15-ENGN_StateRunning_WaitSampling New State:ENGN_StateRunning_Sampling
2024/10/06 05:32:08.5 Temp: 2024/10/06 05:32:08, 30.0000, 30.8000
2024/10/06 05:32:42.8 
2024/10/06 05:32:42.8 STOP SCAN: 
2024/10/06 05:32:42.8    CycleTime (ms)    = 200
2024/10/06 05:32:42.8    CurrentCycle      = 424
2024/10/06 05:32:42.8    RunTime (ms)      = 84759
2024/10/06 05:32:42.8    AverageCycle (ms) = 199.9
2024/10/06 05:32:42.8    Temperature       = 30.0
2024/10/06 05:32:42.8    DATA OVERRUN %    = 0.00
2024/10/06 05:32:42.8    Spec PCB temps    = 42.6, 42.1, 42.4, 42.2, 42.0, 42.2, 41.1, 41.5
2024/10/06 05:32:42.8 
2024/10/06 05:32:42.9 Old State:16-cycle=424, Elapsed Time:   84.8,  Ideal Time:   84.6,  Delay time =   0.05  New State:ENGN_StateRunning_SamplingSkipped
2024/10/06 05:32:43.0 Old State:17-ENGN_StateRunning_SamplingSkipped New State:ENGN_StateRunning_WaitNewStep
2024/10/06 05:32:43.4 Old State:5-ENGN_StateRunning_WaitNewStep New State:ENGN_StateRunning_StartNewStep
2024/10/06 05:32:43.4 Spectrometer EOS_B0010: AVRG=20.
2024/10/06 05:32:43.4 Spectrometer EOS_B0014: AVRG=20.
2024/10/06 05:32:43.4 Spectrometer EOS_B0011: AVRG=20.
2024/10/06 05:32:43.4 Spectrometer EOS_B0018: AVRG=20.
2024/10/06 05:32:43.4 Spectrometer EOS_B0012: AVRG=20.
2024/10/06 05:32:43.4 Spectrometer EOS_B0017: AVRG=20.
2024/10/06 05:32:43.4 Spectrometer EOS_B0013: AVRG=20.
2024/10/06 05:32:43.4 Spectrometer EOS_B0019: AVRG=20.
2024/10/06 05:32:43.4 StartShaker(1000)
2024/10/06 05:32:43.5 Old State:6-ENGN_StateRunning_StartNewStep New State:ENGN_StateRunning_WaitGoingToSample
2024/10/06 05:32:43.5 Sample96_Q(0, 0, 10)
2024/10/06 05:32:43.5 GMC_SetPosZ
2024/10/06 05:32:43.5 
2024/10/06 05:32:43.5 START SCAN: 
2024/10/06 05:32:43.5    CycleTime (ms)    = 200
2024/10/06 05:32:43.5    CycleCount        = 5500
2024/10/06 05:32:43.5    ScansToAverage    = 20
2024/10/06 05:32:43.5    FinishTime (s)    = 1100
2024/10/06 05:32:43.5    Temperature       = 30.0
2024/10/06 05:32:43.5    Lamp Power        = 33
2024/10/06 05:32:43.5    Spec PCB temps    = 42.6, 42.1, 42.4, 42.2, 42.0, 42.3, 41.1, 41.6
2024/10/06 05:32:43.5 
2024/10/06 05:32:43.6 Old State:12-ENGN_StateRunning_WaitGoingToSample New State:ENGN_StateRunning_GoingToSample
2024/10/06 05:32:43.6 Temp: 2024/10/06 05:32:43, 30.0000, 30.8000
2024/10/06 05:32:47.0 GMC_ServoHere
2024/10/06 05:32:47.2 GMC_SetPosXY
2024/10/06 05:32:48.6 GMC_SetPosZ
2024/10/06 05:32:54.6 Old State:13-ENGN_StateRunning_GoingToSample New State:ENGN_StateRunning_GoingToSampleComplete
2024/10/06 05:32:54.6 Shaker current speed = 991 rpm, set speed = 1000
2024/10/06 05:32:54.7 Old State:14-cycle=1, Elapsed Time:    0.0,  Ideal Time:    0.0,  Delay time =   0.00  New State:ENGN_StateRunning_WaitSampling
2024/10/06 05:32:54.7 Step started at: 05:32:43
2024/10/06 05:32:54.7 XYZ movement time  = 10971 ms + Scan start delay = 10985 ms
2024/10/06 05:32:54.8 Old State:15-ENGN_StateRunning_WaitSampling New State:ENGN_StateRunning_Sampling
2024/10/06 05:33:43.8 Temp: 2024/10/06 05:33:43, 30.0000, 30.7000
2024/10/06 05:34:43.9 Temp: 2024/10/06 05:34:43, 30.0000, 30.8000
2024/10/06 05:35:44.1 Temp: 2024/10/06 05:35:44, 30.0000, 30.8000
2024/10/06 05:36:44.2 Temp: 2024/10/06 05:36:44, 30.0000, 30.8000
2024/10/06 05:37:44.4 Temp: 2024/10/06 05:37:44, 30.0000, 30.8000
2024/10/06 05:38:44.5 Temp: 2024/10/06 05:38:44, 30.0000, 30.8000
2024/10/06 05:39:44.7 Temp: 2024/10/06 05:39:44, 30.0000, 30.8000
2024/10/06 05:40:44.9 Temp: 2024/10/06 05:40:44, 30.0000, 30.8000
2024/10/06 05:41:45.0 Temp: 2024/10/06 05:41:45, 30.0000, 30.8000
2024/10/06 05:42:45.2 Temp: 2024/10/06 05:42:45, 30.0000, 30.7000
2024/10/06 05:43:45.3 Temp: 2024/10/06 05:43:45, 30.0000, 30.7000
2024/10/06 05:44:45.5 Temp: 2024/10/06 05:44:45, 30.0000, 30.7000
2024/10/06 05:45:45.6 Temp: 2024/10/06 05:45:45, 30.0000, 30.8000
2024/10/06 05:46:45.8 Temp: 2024/10/06 05:46:45, 30.0000, 30.8000
2024/10/06 05:47:45.9 Temp: 2024/10/06 05:47:45, 30.0000, 30.7000
2024/10/06 05:48:46.1 Temp: 2024/10/06 05:48:46, 30.0000, 30.7000
2024/10/06 05:49:46.3 Temp: 2024/10/06 05:49:46, 30.0000, 30.7000
2024/10/06 05:50:46.4 Temp: 2024/10/06 05:50:46, 30.0000, 30.7000
2024/10/06 05:51:14.5 
2024/10/06 05:51:14.5 STOP SCAN: 
2024/10/06 05:51:14.5    CycleTime (ms)    = 200
2024/10/06 05:51:14.5    CurrentCycle      = 5500
2024/10/06 05:51:14.5    RunTime (ms)      = 1099957
2024/10/06 05:51:14.5    AverageCycle (ms) = 200.0
2024/10/06 05:51:14.5    Temperature       = 30.0
2024/10/06 05:51:14.5    DATA OVERRUN %    = 0.00
2024/10/06 05:51:14.5    Spec PCB temps    = 42.6, 42.1, 42.4, 42.2, 42.0, 42.3, 41.3, 41.6
2024/10/06 05:51:14.5 
2024/10/06 05:51:14.5 Old State:16-cycle=5500, Elapsed Time: 1100.0,  Ideal Time: 1099.8,  Delay time =   0.04  New State:ENGN_StateRunning_SamplingComplete
2024/10/06 05:51:14.6 Old State:18-ENGN_StateRunning_SamplingComplete New State:ENGN_StateRunning_WaitNewStep
2024/10/06 05:51:15.0 Old State:5-ENGN_StateRunning_WaitNewStep New State:ENGN_StateRunning_StartNewStep
2024/10/06 05:51:15.0 Spectrometer EOS_B0010: AVRG=20.
2024/10/06 05:51:15.0 Spectrometer EOS_B0014: AVRG=20.
2024/10/06 05:51:15.0 Spectrometer EOS_B0011: AVRG=20.
2024/10/06 05:51:15.0 Spectrometer EOS_B0018: AVRG=20.
2024/10/06 05:51:15.0 Spectrometer EOS_B0012: AVRG=20.
2024/10/06 05:51:15.0 Spectrometer EOS_B0017: AVRG=20.
2024/10/06 05:51:15.0 Spectrometer EOS_B0013: AVRG=20.
2024/10/06 05:51:15.0 Spectrometer EOS_B0019: AVRG=20.
2024/10/06 05:51:15.0 StartShaker(1000)
2024/10/06 05:51:15.1 Old State:6-ENGN_StateRunning_StartNewStep New State:ENGN_StateRunning_WaitGoingToSample
2024/10/06 05:51:15.1 Sample96_Q(0, 0, 2)
2024/10/06 05:51:15.1 
2024/10/06 05:51:15.1 START SCAN: 
2024/10/06 05:51:15.1    CycleTime (ms)    = 200
2024/10/06 05:51:15.1    CycleCount        = 3000
2024/10/06 05:51:15.1    ScansToAverage    = 20
2024/10/06 05:51:15.1    FinishTime (s)    = 600
2024/10/06 05:51:15.1    Temperature       = 30.0
2024/10/06 05:51:15.1    Lamp Power        = 33
2024/10/06 05:51:15.1    Spec PCB temps    = 42.6, 42.1, 42.4, 42.2, 42.0, 42.3, 41.3, 41.6
2024/10/06 05:51:15.1 
2024/10/06 05:51:15.2 Old State:12-ENGN_StateRunning_WaitGoingToSample New State:ENGN_StateRunning_GoingToSample
2024/10/06 05:51:15.2 GMC_SetPosZ
2024/10/06 05:51:15.3 Temp: 2024/10/06 05:51:15, 30.0000, 30.7000
2024/10/06 05:51:21.0 GMC_ServoHere
2024/10/06 05:51:21.1 GMC_SetPosXY
2024/10/06 05:51:22.5 GMC_SetPosZ
2024/10/06 05:51:26.1 Old State:13-ENGN_StateRunning_GoingToSample New State:ENGN_StateRunning_GoingToSampleComplete
2024/10/06 05:51:26.1 Shaker current speed = 991 rpm, set speed = 1000
2024/10/06 05:51:26.2 Old State:14-cycle=1, Elapsed Time:    0.0,  Ideal Time:    0.0,  Delay time =   0.00  New State:ENGN_StateRunning_WaitSampling
2024/10/06 05:51:26.2 Step started at: 05:51:15
2024/10/06 05:51:26.2 XYZ movement time  = 10892 ms + Scan start delay = 10907 ms
2024/10/06 05:51:26.3 Old State:15-ENGN_StateRunning_WaitSampling New State:ENGN_StateRunning_Sampling
2024/10/06 05:52:15.5 Temp: 2024/10/06 05:52:15, 30.0000, 30.7000
2024/10/06 05:53:15.6 Temp: 2024/10/06 05:53:15, 30.0000, 30.7000
2024/10/06 05:54:15.8 Temp: 2024/10/06 05:54:15, 30.0000, 30.7000
2024/10/06 05:55:15.9 Temp: 2024/10/06 05:55:15, 30.0000, 30.7000
2024/10/06 05:56:16.1 Temp: 2024/10/06 05:56:16, 30.0000, 30.7000
2024/10/06 05:57:16.2 Temp: 2024/10/06 05:57:16, 30.0000, 30.8000
2024/10/06 05:58:16.4 Temp: 2024/10/06 05:58:16, 30.0000, 30.7000
2024/10/06 05:59:16.5 Temp: 2024/10/06 05:59:16, 30.0000, 30.8000
2024/10/06 06:00:16.7 Temp: 2024/10/06 06:00:16, 30.0000, 30.7000
2024/10/06 06:01:16.9 Temp: 2024/10/06 06:01:16, 30.0000, 30.7000
2024/10/06 06:01:25.9 
2024/10/06 06:01:25.9 STOP SCAN: 
2024/10/06 06:01:25.9    CycleTime (ms)    = 200
2024/10/06 06:01:25.9    CurrentCycle      = 3000
2024/10/06 06:01:25.9    RunTime (ms)      = 599957
2024/10/06 06:01:25.9    AverageCycle (ms) = 200.0
2024/10/06 06:01:25.9    Temperature       = 30.0
2024/10/06 06:01:25.9    DATA OVERRUN %    = 0.00
2024/10/06 06:01:25.9    Spec PCB temps    = 42.6, 42.1, 42.4, 42.3, 42.1, 42.3, 41.2, 41.6
2024/10/06 06:01:25.9 
2024/10/06 06:01:26.0 Old State:16-cycle=3000, Elapsed Time:  600.0,  Ideal Time:  599.8,  Delay time =   0.04  New State:ENGN_StateRunning_SamplingComplete
2024/10/06 06:01:26.1 Old State:18-ENGN_StateRunning_SamplingComplete New State:ENGN_StateRunning_WaitNewStep
2024/10/06 06:01:26.2 Old State:5-ENGN_StateRunning_WaitNewStep New State:ENGN_StateRunning_StartNewStep
2024/10/06 06:01:26.2 Spectrometer EOS_B0010: AVRG=20.
2024/10/06 06:01:26.2 Spectrometer EOS_B0014: AVRG=20.
2024/10/06 06:01:26.2 Spectrometer EOS_B0011: AVRG=20.
2024/10/06 06:01:26.2 Spectrometer EOS_B0018: AVRG=20.
2024/10/06 06:01:26.2 Spectrometer EOS_B0012: AVRG=20.
2024/10/06 06:01:26.2 Spectrometer EOS_B0017: AVRG=20.
2024/10/06 06:01:26.2 Spectrometer EOS_B0013: AVRG=20.
2024/10/06 06:01:26.2 Spectrometer EOS_B0019: AVRG=20.
2024/10/06 06:01:26.2 StartShaker(1000)
2024/10/06 06:01:26.4 Old State:6-ENGN_StateRunning_StartNewStep New State:ENGN_StateRunning_WaitGoingToSample
2024/10/06 06:01:26.4 Sample96_Q(0, 0, 11)
2024/10/06 06:01:26.4 
2024/10/06 06:01:26.4 START SCAN: 
2024/10/06 06:01:26.4    CycleTime (ms)    = 200
2024/10/06 06:01:26.4    CycleCount        = 25
2024/10/06 06:01:26.4    ScansToAverage    = 20
2024/10/06 06:01:26.4    FinishTime (s)    = 5
2024/10/06 06:01:26.4    Temperature       = 30.0
2024/10/06 06:01:26.4    Lamp Power        = 33
2024/10/06 06:01:26.4    Spec PCB temps    = 42.6, 42.1, 42.4, 42.3, 42.1, 42.3, 41.2, 41.6
2024/10/06 06:01:26.4 
2024/10/06 06:01:26.4 GMC_SetPosZ
2024/10/06 06:01:26.5 Old State:12-ENGN_StateRunning_WaitGoingToSample New State:ENGN_StateRunning_GoingToSample
2024/10/06 06:01:26.5 Temp: 2024/10/06 06:01:26, 30.0000, 30.7000
2024/10/06 06:01:29.9 GMC_ServoHere
2024/10/06 06:01:30.1 GMC_SetPosXY
2024/10/06 06:01:31.6 GMC_SetPosZ
2024/10/06 06:01:37.8 Shaker current speed = 988 rpm, set speed = 1000
2024/10/06 06:01:37.9 Old State:13-ENGN_StateRunning_GoingToSample New State:ENGN_StateRunning_GoingToSampleComplete
2024/10/06 06:01:38.0 Old State:14-cycle=1, Elapsed Time:    0.0,  Ideal Time:    0.0,  Delay time =   0.00  New State:ENGN_StateRunning_WaitSampling
2024/10/06 06:01:38.0 Step started at: 06:01:26
2024/10/06 06:01:38.0 XYZ movement time  = 11474 ms + Scan start delay = 11447 ms
2024/10/06 06:01:38.1 Old State:15-ENGN_StateRunning_WaitSampling New State:ENGN_StateRunning_Sampling
2024/10/06 06:01:42.8 
2024/10/06 06:01:42.8 STOP SCAN: 
2024/10/06 06:01:42.8    CycleTime (ms)    = 200
2024/10/06 06:01:42.8    CurrentCycle      = 25
2024/10/06 06:01:42.8    RunTime (ms)      = 4955
2024/10/06 06:01:42.8    AverageCycle (ms) = 198.2
2024/10/06 06:01:42.8    Temperature       = 30.0
2024/10/06 06:01:42.8    DATA OVERRUN %    = 0.00
2024/10/06 06:01:42.8    Spec PCB temps    = 42.6, 42.1, 42.4, 42.2, 42.1, 42.2, 41.2, 41.6
2024/10/06 06:01:42.8 
2024/10/06 06:01:42.9 Old State:16-cycle=25, Elapsed Time:    5.0,  Ideal Time:    4.8,  Delay time =   0.04  New State:ENGN_StateRunning_SamplingComplete
2024/10/06 06:01:43.0 Old State:18-ENGN_StateRunning_SamplingComplete New State:ENGN_StateRunning_WaitNewStep
2024/10/06 06:01:43.3 Old State:5-ENGN_StateRunning_WaitNewStep New State:ENGN_StateRunning_StartNewStep
2024/10/06 06:01:43.4 Spectrometer EOS_B0010: AVRG=20.
2024/10/06 06:01:43.4 Spectrometer EOS_B0014: AVRG=20.
2024/10/06 06:01:43.4 Spectrometer EOS_B0011: AVRG=20.
2024/10/06 06:01:43.4 Spectrometer EOS_B0018: AVRG=20.
2024/10/06 06:01:43.4 Spectrometer EOS_B0012: AVRG=20.
2024/10/06 06:01:43.4 Spectrometer EOS_B0017: AVRG=20.
2024/10/06 06:01:43.4 Spectrometer EOS_B0013: AVRG=20.
2024/10/06 06:01:43.4 Spectrometer EOS_B0019: AVRG=20.
2024/10/06 06:01:43.4 StartShaker(1000)
2024/10/06 06:01:43.5 Old State:6-ENGN_StateRunning_StartNewStep New State:ENGN_StateRunning_WaitGoingToSample
2024/10/06 06:01:43.5 Sample96_Q(0, 0, 0)
2024/10/06 06:01:43.5 
2024/10/06 06:01:43.5 START SCAN: 
2024/10/06 06:01:43.5    CycleTime (ms)    = 200
2024/10/06 06:01:43.5    CycleCount        = 25
2024/10/06 06:01:43.5    ScansToAverage    = 20
2024/10/06 06:01:43.5    FinishTime (s)    = 5
2024/10/06 06:01:43.5    Temperature       = 30.0
2024/10/06 06:01:43.5    Lamp Power        = 33
2024/10/06 06:01:43.5    Spec PCB temps    = 42.6, 42.1, 42.4, 42.2, 42.1, 42.2, 41.2, 41.6
2024/10/06 06:01:43.5 
2024/10/06 06:01:43.6 GMC_SetPosZ
2024/10/06 06:01:43.6 Old State:12-ENGN_StateRunning_WaitGoingToSample New State:ENGN_StateRunning_GoingToSample
2024/10/06 06:01:43.7 Temp: 2024/10/06 06:01:43, 30.0000, 30.7000
2024/10/06 06:01:49.6 GMC_ServoHere
2024/10/06 06:01:49.8 GMC_SetPosXY
2024/10/06 06:01:51.6 GMC_SetPosZ
2024/10/06 06:01:54.6 Shaker current speed = 988 rpm, set speed = 1000
2024/10/06 06:01:54.7 Old State:13-ENGN_StateRunning_GoingToSample New State:ENGN_StateRunning_GoingToSampleComplete
2024/10/06 06:01:54.8 Old State:14-cycle=1, Elapsed Time:    0.0,  Ideal Time:    0.0,  Delay time =   0.00  New State:ENGN_StateRunning_WaitSampling
2024/10/06 06:01:54.8 Step started at: 06:01:43
2024/10/06 06:01:54.8 XYZ movement time  = 11152 ms + Scan start delay = 11151 ms
2024/10/06 06:01:54.9 Old State:15-ENGN_StateRunning_WaitSampling New State:ENGN_StateRunning_Sampling
2024/10/06 06:01:59.6 
2024/10/06 06:01:59.6 STOP SCAN: 
2024/10/06 06:01:59.6    CycleTime (ms)    = 200
2024/10/06 06:01:59.6    CurrentCycle      = 25
2024/10/06 06:01:59.6    RunTime (ms)      = 4955
2024/10/06 06:01:59.6    AverageCycle (ms) = 198.2
2024/10/06 06:01:59.6    Temperature       = 30.0
2024/10/06 06:01:59.6    DATA OVERRUN %    = 0.00
2024/10/06 06:01:59.6    Spec PCB temps    = 42.6, 42.1, 42.4, 42.3, 42.0, 42.3, 41.3, 41.6
2024/10/06 06:01:59.6 
2024/10/06 06:01:59.7 Old State:16-cycle=25, Elapsed Time:    5.0,  Ideal Time:    4.8,  Delay time =   0.04  New State:ENGN_StateRunning_SamplingComplete
2024/10/06 06:01:59.8 Old State:18-ENGN_StateRunning_SamplingComplete New State:ENGN_StateRunning_WaitNewStep
2024/10/06 06:01:59.9 Old State:5-ENGN_StateRunning_WaitNewStep New State:ENGN_StateRunning_StartNewStep
2024/10/06 06:01:59.9 Spectrometer EOS_B0010: AVRG=20.
2024/10/06 06:01:59.9 Spectrometer EOS_B0014: AVRG=20.
2024/10/06 06:01:59.9 Spectrometer EOS_B0011: AVRG=20.
2024/10/06 06:01:59.9 Spectrometer EOS_B0018: AVRG=20.
2024/10/06 06:01:59.9 Spectrometer EOS_B0012: AVRG=20.
2024/10/06 06:01:59.9 Spectrometer EOS_B0017: AVRG=20.
2024/10/06 06:01:59.9 Spectrometer EOS_B0013: AVRG=20.
2024/10/06 06:01:59.9 Spectrometer EOS_B0019: AVRG=20.
2024/10/06 06:01:59.9 StartShaker(1000)
2024/10/06 06:02:00.0 Old State:6-ENGN_StateRunning_StartNewStep New State:ENGN_StateRunning_WaitGoingToSample
2024/10/06 06:02:00.0 Sample96_Q(0, 0, 11)
2024/10/06 06:02:00.1 GMC_SetPosZ
2024/10/06 06:02:00.1 
2024/10/06 06:02:00.1 START SCAN: 
2024/10/06 06:02:00.1    CycleTime (ms)    = 200
2024/10/06 06:02:00.1    CycleCount        = 25
2024/10/06 06:02:00.1    ScansToAverage    = 20
2024/10/06 06:02:00.1    FinishTime (s)    = 5
2024/10/06 06:02:00.1    Temperature       = 30.0
2024/10/06 06:02:00.1    Lamp Power        = 33
2024/10/06 06:02:00.1    Spec PCB temps    = 42.6, 42.1, 42.4, 42.3, 42.0, 42.3, 41.3, 41.6
2024/10/06 06:02:00.1 
2024/10/06 06:02:00.2 Temp: 2024/10/06 06:02:00, 30.0000, 30.7000
2024/10/06 06:02:00.2 Old State:12-ENGN_StateRunning_WaitGoingToSample New State:ENGN_StateRunning_GoingToSample
2024/10/06 06:02:02.9 GMC_ServoHere
2024/10/06 06:02:03.1 GMC_SetPosXY
2024/10/06 06:02:04.9 GMC_SetPosZ
2024/10/06 06:02:11.1 Shaker current speed = 987 rpm, set speed = 1000
2024/10/06 06:02:11.2 Old State:13-ENGN_StateRunning_GoingToSample New State:ENGN_StateRunning_GoingToSampleComplete
2024/10/06 06:02:11.3 Old State:14-cycle=1, Elapsed Time:    0.0,  Ideal Time:    0.0,  Delay time =   0.00  New State:ENGN_StateRunning_WaitSampling
2024/10/06 06:02:11.3 Step started at: 06:02:00
2024/10/06 06:02:11.3 XYZ movement time  = 11083 ms + Scan start delay = 11078 ms
2024/10/06 06:02:11.4 Old State:15-ENGN_StateRunning_WaitSampling New State:ENGN_StateRunning_Sampling
2024/10/06 06:02:16.1 
2024/10/06 06:02:16.1 STOP SCAN: 
2024/10/06 06:02:16.1    CycleTime (ms)    = 200
2024/10/06 06:02:16.1    CurrentCycle      = 25
2024/10/06 06:02:16.1    RunTime (ms)      = 4958
2024/10/06 06:02:16.1    AverageCycle (ms) = 198.3
2024/10/06 06:02:16.1    Temperature       = 30.0
2024/10/06 06:02:16.1    DATA OVERRUN %    = 0.00
2024/10/06 06:02:16.1    Spec PCB temps    = 42.6, 42.1, 42.4, 42.2, 42.1, 42.3, 41.3, 41.6
2024/10/06 06:02:16.1 
2024/10/06 06:02:16.2 Old State:16-cycle=25, Elapsed Time:    5.0,  Ideal Time:    4.8,  Delay time =   0.04  New State:ENGN_StateRunning_SamplingComplete
2024/10/06 06:02:16.3 Old State:18-ENGN_StateRunning_SamplingComplete New State:ENGN_StateRunning_WaitNewStep
2024/10/06 06:02:16.4 Old State:5-ENGN_StateRunning_WaitNewStep New State:ENGN_StateRunning_StartNewStep
2024/10/06 06:02:16.4 Spectrometer EOS_B0010: AVRG=20.
2024/10/06 06:02:16.4 Spectrometer EOS_B0014: AVRG=20.
2024/10/06 06:02:16.4 Spectrometer EOS_B0011: AVRG=20.
2024/10/06 06:02:16.4 Spectrometer EOS_B0018: AVRG=20.
2024/10/06 06:02:16.4 Spectrometer EOS_B0012: AVRG=20.
2024/10/06 06:02:16.4 Spectrometer EOS_B0017: AVRG=20.
2024/10/06 06:02:16.4 Spectrometer EOS_B0013: AVRG=20.
2024/10/06 06:02:16.4 Spectrometer EOS_B0019: AVRG=20.
2024/10/06 06:02:16.4 StartShaker(1000)
2024/10/06 06:02:16.5 Old State:6-ENGN_StateRunning_StartNewStep New State:ENGN_StateRunning_WaitGoingToSample
2024/10/06 06:02:16.5 Sample96_Q(0, 0, 0)
2024/10/06 06:02:16.6 
2024/10/06 06:02:16.6 START SCAN: 
2024/10/06 06:02:16.6    CycleTime (ms)    = 200
2024/10/06 06:02:16.6    CycleCount        = 25
2024/10/06 06:02:16.6    ScansToAverage    = 20
2024/10/06 06:02:16.6    FinishTime (s)    = 5
2024/10/06 06:02:16.6    Temperature       = 30.0
2024/10/06 06:02:16.6    Lamp Power        = 33
2024/10/06 06:02:16.6    Spec PCB temps    = 42.6, 42.1, 42.4, 42.2, 42.1, 42.3, 41.3, 41.6
2024/10/06 06:02:16.6 
2024/10/06 06:02:16.7 Old State:12-ENGN_StateRunning_WaitGoingToSample New State:ENGN_StateRunning_GoingToSample
2024/10/06 06:02:16.7 Temp: 2024/10/06 06:02:16, 30.0000, 30.7000
2024/10/06 06:02:16.7 GMC_SetPosZ
2024/10/06 06:02:22.8 GMC_ServoHere
2024/10/06 06:02:23.0 GMC_SetPosXY
2024/10/06 06:02:24.8 GMC_SetPosZ
2024/10/06 06:02:27.8 Shaker current speed = 990 rpm, set speed = 1000
2024/10/06 06:02:27.9 Old State:13-ENGN_StateRunning_GoingToSample New State:ENGN_StateRunning_GoingToSampleComplete
2024/10/06 06:02:28.0 Old State:14-cycle=1, Elapsed Time:    0.0,  Ideal Time:    0.0,  Delay time =   0.00  New State:ENGN_StateRunning_WaitSampling
2024/10/06 06:02:28.0 Step started at: 06:02:16
2024/10/06 06:02:28.0 XYZ movement time  = 11281 ms + Scan start delay = 11277 ms
2024/10/06 06:02:28.1 Old State:15-ENGN_StateRunning_WaitSampling New State:ENGN_StateRunning_Sampling
2024/10/06 06:02:32.8 
2024/10/06 06:02:32.8 STOP SCAN: 
2024/10/06 06:02:32.8    CycleTime (ms)    = 200
2024/10/06 06:02:32.8    CurrentCycle      = 25
2024/10/06 06:02:32.8    RunTime (ms)      = 4959
2024/10/06 06:02:32.8    AverageCycle (ms) = 198.4
2024/10/06 06:02:32.8    Temperature       = 30.0
2024/10/06 06:02:32.8    DATA OVERRUN %    = 0.00
2024/10/06 06:02:32.8    Spec PCB temps    = 42.6, 42.1, 42.4, 42.3, 42.1, 42.3, 41.3, 41.6
2024/10/06 06:02:32.8 
2024/10/06 06:02:32.9 Old State:16-cycle=25, Elapsed Time:    5.0,  Ideal Time:    4.8,  Delay time =   0.04  New State:ENGN_StateRunning_SamplingComplete
2024/10/06 06:02:33.0 Old State:18-ENGN_StateRunning_SamplingComplete New State:ENGN_StateRunning_WaitNewStep
2024/10/06 06:02:33.2 Old State:5-ENGN_StateRunning_WaitNewStep New State:ENGN_StateRunning_StartNewStep
2024/10/06 06:02:33.2 Spectrometer EOS_B0010: AVRG=20.
2024/10/06 06:02:33.2 Spectrometer EOS_B0014: AVRG=20.
2024/10/06 06:02:33.2 Spectrometer EOS_B0011: AVRG=20.
2024/10/06 06:02:33.2 Spectrometer EOS_B0018: AVRG=20.
2024/10/06 06:02:33.2 Spectrometer EOS_B0012: AVRG=20.
2024/10/06 06:02:33.2 Spectrometer EOS_B0017: AVRG=20.
2024/10/06 06:02:33.2 Spectrometer EOS_B0013: AVRG=20.
2024/10/06 06:02:33.2 Spectrometer EOS_B0019: AVRG=20.
2024/10/06 06:02:33.2 StartShaker(1000)
2024/10/06 06:02:33.4 Old State:6-ENGN_StateRunning_StartNewStep New State:ENGN_StateRunning_WaitGoingToSample
2024/10/06 06:02:33.4 Sample96_Q(0, 0, 11)
2024/10/06 06:02:33.4 
2024/10/06 06:02:33.4 START SCAN: 
2024/10/06 06:02:33.4    CycleTime (ms)    = 200
2024/10/06 06:02:33.4    CycleCount        = 25
2024/10/06 06:02:33.4    ScansToAverage    = 20
2024/10/06 06:02:33.4    FinishTime (s)    = 5
2024/10/06 06:02:33.4    Temperature       = 30.0
2024/10/06 06:02:33.4    Lamp Power        = 33
2024/10/06 06:02:33.4    Spec PCB temps    = 42.6, 42.1, 42.4, 42.3, 42.1, 42.3, 41.3, 41.6
2024/10/06 06:02:33.4 
2024/10/06 06:02:33.4 GMC_SetPosZ
2024/10/06 06:02:33.5 Old State:12-ENGN_StateRunning_WaitGoingToSample New State:ENGN_StateRunning_GoingToSample
2024/10/06 06:02:33.5 Temp: 2024/10/06 06:02:33, 30.0000, 30.7000
2024/10/06 06:02:36.3 GMC_ServoHere
2024/10/06 06:02:36.5 GMC_SetPosXY
2024/10/06 06:02:38.3 GMC_SetPosZ
2024/10/06 06:02:44.4 Shaker current speed = 989 rpm, set speed = 1000
2024/10/06 06:02:44.5 Old State:13-cycle=1, Elapsed Time:    0.0,  Ideal Time:    0.0,  Delay time =   0.00  New State:ENGN_StateRunning_GoingToSampleComplete
2024/10/06 06:02:44.6 Old State:14-ENGN_StateRunning_GoingToSampleComplete New State:ENGN_StateRunning_WaitSampling
2024/10/06 06:02:44.6 Step started at: 06:02:33
2024/10/06 06:02:44.6 XYZ movement time  = 11070 ms + Scan start delay = 10971 ms
2024/10/06 06:02:44.7 Old State:15-ENGN_StateRunning_WaitSampling New State:ENGN_StateRunning_Sampling
2024/10/06 06:02:49.3 
2024/10/06 06:02:49.3 STOP SCAN: 
2024/10/06 06:02:49.3    CycleTime (ms)    = 200
2024/10/06 06:02:49.3    CurrentCycle      = 25
2024/10/06 06:02:49.3    RunTime (ms)      = 4956
2024/10/06 06:02:49.3    AverageCycle (ms) = 198.2
2024/10/06 06:02:49.3    Temperature       = 30.0
2024/10/06 06:02:49.3    DATA OVERRUN %    = 0.00
2024/10/06 06:02:49.3    Spec PCB temps    = 42.6, 42.1, 42.4, 42.3, 42.1, 42.3, 41.2, 41.6
2024/10/06 06:02:49.3 
2024/10/06 06:02:49.4 Old State:16-cycle=25, Elapsed Time:    5.0,  Ideal Time:    4.8,  Delay time =   0.04  New State:ENGN_StateRunning_SamplingComplete
2024/10/06 06:02:49.5 Old State:18-ENGN_StateRunning_SamplingComplete New State:ENGN_StateRunning_WaitNewStep
2024/10/06 06:02:49.7 Old State:5-ENGN_StateRunning_WaitNewStep New State:ENGN_StateRunning_StartNewStep
2024/10/06 06:02:49.7 Spectrometer EOS_B0010: AVRG=20.
2024/10/06 06:02:49.8 Spectrometer EOS_B0014: AVRG=20.
2024/10/06 06:02:49.8 Spectrometer EOS_B0011: AVRG=20.
2024/10/06 06:02:49.8 Spectrometer EOS_B0018: AVRG=20.
2024/10/06 06:02:49.8 Spectrometer EOS_B0012: AVRG=20.
2024/10/06 06:02:49.8 Spectrometer EOS_B0017: AVRG=20.
2024/10/06 06:02:49.8 Spectrometer EOS_B0013: AVRG=20.
2024/10/06 06:02:49.8 Spectrometer EOS_B0019: AVRG=20.
2024/10/06 06:02:49.8 StartShaker(1000)
2024/10/06 06:02:49.9 Old State:6-ENGN_StateRunning_StartNewStep New State:ENGN_StateRunning_WaitGoingToSample
2024/10/06 06:02:49.9 Sample96_Q(0, 0, 0)
2024/10/06 06:02:49.9 
2024/10/06 06:02:49.9 START SCAN: 
2024/10/06 06:02:49.9    CycleTime (ms)    = 200
2024/10/06 06:02:49.9    CycleCount        = 25
2024/10/06 06:02:49.9    ScansToAverage    = 20
2024/10/06 06:02:49.9    FinishTime (s)    = 5
2024/10/06 06:02:49.9    Temperature       = 30.0
2024/10/06 06:02:49.9    Lamp Power        = 33
2024/10/06 06:02:49.9    Spec PCB temps    = 42.6, 42.1, 42.4, 42.3, 42.1, 42.3, 41.2, 41.6
2024/10/06 06:02:49.9 
2024/10/06 06:02:49.9 GMC_SetPosZ
2024/10/06 06:02:50.0 Old State:12-ENGN_StateRunning_WaitGoingToSample New State:ENGN_StateRunning_GoingToSample
2024/10/06 06:02:50.0 Temp: 2024/10/06 06:02:50, 30.0000, 30.7000
2024/10/06 06:02:56.0 GMC_ServoHere
2024/10/06 06:02:56.2 GMC_SetPosXY
2024/10/06 06:02:58.0 GMC_SetPosZ
2024/10/06 06:03:01.1 Shaker current speed = 992 rpm, set speed = 1000
2024/10/06 06:03:01.2 Old State:13-ENGN_StateRunning_GoingToSample New State:ENGN_StateRunning_GoingToSampleComplete
2024/10/06 06:03:01.3 Old State:14-cycle=1, Elapsed Time:    0.0,  Ideal Time:    0.0,  Delay time =   0.00  New State:ENGN_StateRunning_WaitSampling
2024/10/06 06:03:01.3 Step started at: 06:02:49
2024/10/06 06:03:01.3 XYZ movement time  = 11177 ms + Scan start delay = 11171 ms
2024/10/06 06:03:01.4 Old State:15-ENGN_StateRunning_WaitSampling New State:ENGN_StateRunning_Sampling
2024/10/06 06:03:06.0 
2024/10/06 06:03:06.0 STOP SCAN: 
2024/10/06 06:03:06.0    CycleTime (ms)    = 200
2024/10/06 06:03:06.0    CurrentCycle      = 25
2024/10/06 06:03:06.0    RunTime (ms)      = 4957
2024/10/06 06:03:06.0    AverageCycle (ms) = 198.3
2024/10/06 06:03:06.0    Temperature       = 30.0
2024/10/06 06:03:06.0    DATA OVERRUN %    = 0.00
2024/10/06 06:03:06.0    Spec PCB temps    = 42.6, 42.1, 42.5, 42.2, 42.1, 42.3, 41.2, 41.6
2024/10/06 06:03:06.0 
2024/10/06 06:03:06.1 Old State:16-cycle=25, Elapsed Time:    5.0,  Ideal Time:    4.8,  Delay time =   0.04  New State:ENGN_StateRunning_SamplingComplete
2024/10/06 06:03:06.2 Old State:18-ENGN_StateRunning_SamplingComplete New State:ENGN_StateRunning_WaitNewStep
2024/10/06 06:03:06.6 Old State:5-ENGN_StateRunning_WaitNewStep New State:ENGN_StateRunning_StartNewStep
2024/10/06 06:03:06.6 Spectrometer EOS_B0010: AVRG=20.
2024/10/06 06:03:06.6 Spectrometer EOS_B0014: AVRG=20.
2024/10/06 06:03:06.6 Spectrometer EOS_B0011: AVRG=20.
2024/10/06 06:03:06.6 Spectrometer EOS_B0018: AVRG=20.
2024/10/06 06:03:06.6 Spectrometer EOS_B0012: AVRG=20.
2024/10/06 06:03:06.6 Spectrometer EOS_B0017: AVRG=20.
2024/10/06 06:03:06.6 Spectrometer EOS_B0013: AVRG=20.
2024/10/06 06:03:06.6 Spectrometer EOS_B0019: AVRG=20.
2024/10/06 06:03:06.6 StartShaker(1000)
2024/10/06 06:03:06.7 Old State:6-ENGN_StateRunning_StartNewStep New State:ENGN_StateRunning_WaitGoingToSample
2024/10/06 06:03:06.7 Sample96_Q(0, 0, 4)
2024/10/06 06:03:06.7 
2024/10/06 06:03:06.7 START SCAN: 
2024/10/06 06:03:06.7    CycleTime (ms)    = 200
2024/10/06 06:03:06.7    CycleCount        = 600
2024/10/06 06:03:06.7    ScansToAverage    = 20
2024/10/06 06:03:06.7    FinishTime (s)    = 120
2024/10/06 06:03:06.7    Temperature       = 30.0
2024/10/06 06:03:06.7    Lamp Power        = 33
2024/10/06 06:03:06.7    Spec PCB temps    = 42.6, 42.1, 42.4, 42.3, 42.1, 42.3, 41.2, 41.6
2024/10/06 06:03:06.7 
2024/10/06 06:03:06.8 GMC_SetPosZ
2024/10/06 06:03:06.8 Old State:12-ENGN_StateRunning_WaitGoingToSample New State:ENGN_StateRunning_GoingToSample
2024/10/06 06:03:06.9 Temp: 2024/10/06 06:03:06, 30.0000, 30.7000
2024/10/06 06:03:09.7 GMC_ServoHere
2024/10/06 06:03:09.9 GMC_SetPosXY
2024/10/06 06:03:10.6 GMC_SetPosZ
2024/10/06 06:03:14.8 Old State:13-ENGN_StateRunning_GoingToSample New State:ENGN_StateRunning_GoingToSampleComplete
2024/10/06 06:03:14.9 Old State:14-cycle=1, Elapsed Time:    0.0,  Ideal Time:    0.0,  Delay time =   0.00  New State:ENGN_StateRunning_WaitSampling
2024/10/06 06:03:14.9 Step started at: 06:03:06
2024/10/06 06:03:14.9 XYZ movement time  = 8046 ms + Scan start delay = 8023 ms
2024/10/06 06:03:15.0 Old State:15-ENGN_StateRunning_WaitSampling New State:ENGN_StateRunning_Sampling
2024/10/06 06:03:16.7 Shaker current speed = 991 rpm, set speed = 1000
2024/10/06 06:04:07.0 Temp: 2024/10/06 06:04:07, 30.0000, 30.7000
2024/10/06 06:05:07.2 Temp: 2024/10/06 06:05:07, 30.0000, 30.7000
2024/10/06 06:05:14.7 
2024/10/06 06:05:14.7 STOP SCAN: 
2024/10/06 06:05:14.7    CycleTime (ms)    = 200
2024/10/06 06:05:14.7    CurrentCycle      = 600
2024/10/06 06:05:14.7    RunTime (ms)      = 119958
2024/10/06 06:05:14.7    AverageCycle (ms) = 199.9
2024/10/06 06:05:14.7    Temperature       = 30.0
2024/10/06 06:05:14.7    DATA OVERRUN %    = 0.00
2024/10/06 06:05:14.7    Spec PCB temps    = 42.6, 42.1, 42.4, 42.3, 42.1, 42.3, 41.2, 41.6
2024/10/06 06:05:14.7 
2024/10/06 06:05:14.7 Old State:16-cycle=600, Elapsed Time:  120.0,  Ideal Time:  119.8,  Delay time =   0.04  New State:ENGN_StateRunning_SamplingComplete
2024/10/06 06:05:14.9 Old State:18-ENGN_StateRunning_SamplingComplete New State:ENGN_StateRunning_WaitEjecting
2024/10/06 06:05:14.9 EJECT: To Tray, position=3,0
2024/10/06 06:05:14.9    EjectOffset = 10.0
2024/10/06 06:05:15.0 GMC_SetPosZ
2024/10/06 06:05:15.0 Old State:19-ENGN_StateRunning_WaitEjecting New State:ENGN_StateRunning_Ejecting
2024/10/06 06:05:19.0 GMC_ServoHere
2024/10/06 06:05:19.2 GMC_SetPosXY
2024/10/06 06:05:21.4 GMC_SetPosZ
2024/10/06 06:05:25.5 GMC_Eject
2024/10/06 06:05:25.5 EjectDone => EjectEject
2024/10/06 06:05:25.5 SetEjectorPosn(0)
2024/10/06 06:05:28.8 GMC_HomeZ
2024/10/06 06:05:28.8 HomeDevice[0005]
2024/10/06 06:05:34.3 GMC_SetPosZ
2024/10/06 06:05:34.7 GMC_ServoHere
2024/10/06 06:05:34.8 GMC_SetPosZ
2024/10/06 06:05:35.0 GMC_ServoHere
2024/10/06 06:05:35.2 GMC_SetPosXY
2024/10/06 06:05:37.4 GMC_SetPosZ
2024/10/06 06:05:37.7 Old State:20-ENGN_StateRunning_Ejecting New State:ENGN_StateRunning_EjectingComplete
2024/10/06 06:05:37.9 Old State:21-ENGN_StateRunning_EjectingComplete New State:ENGN_StateRunning_Finished
2024/10/06 06:05:37.9 StopShaker
2024/10/06 06:05:38.0 Old State:22-ENGN_StateRunning_Finished New State:ENGN_State_SystemReady
2024/10/06 06:05:38.1 Temp: 2024/10/06 06:05:38, 30.0000, 30.7000
2024/10/06 06:05:38.1 Temperature monitor DISABLE
2024/10/06 06:05:38.1 
2024/10/06 06:05:38.1 ASSAY SUMMARY:
2024/10/06 06:05:38.1 ==============
2024/10/06 06:05:38.1   Step #   Duration   Cycles  Overrun %
2024/10/06 06:05:38.1        1     119     600    0.00
2024/10/06 06:05:38.1        2     194     975    0.00
2024/10/06 06:05:38.1        3      84     424    0.00
2024/10/06 06:05:38.1        4    1099    5500    0.00
2024/10/06 06:05:38.1        5     599    3000    0.00
2024/10/06 06:05:38.1        6       4      25    0.00
2024/10/06 06:05:38.1        7       4      25    0.00
2024/10/06 06:05:38.1        8       4      25    0.00
2024/10/06 06:05:38.1        9       4      25    0.00
2024/10/06 06:05:38.1       10       4      25    0.00
2024/10/06 06:05:38.1       11       4      25    0.00
2024/10/06 06:05:38.1       12     119     600    0.00
2024/10/06 06:05:38.1 -------------------------------------------
2024/10/06 06:05:38.1    Total    2249   11249    0.00
2024/10/06 06:05:38.1 Temperature monitor DISABLE
2024/10/06 06:05:38.3 DFIO: Start writing C:\DATA\wangT\mcb2-h7\Experiment_14\241006_001.frd
2024/10/06 06:05:38.3 DFIO: Finished writing C:\DATA\wangT\mcb2-h7\Experiment_14\241006_001.frd
2024/10/06 06:05:38.3 DFIO: Start writing C:\DATA\wangT\mcb2-h7\Experiment_14\241006_002.frd
2024/10/06 06:05:38.4 DFIO: Finished writing C:\DATA\wangT\mcb2-h7\Experiment_14\241006_002.frd
2024/10/06 06:05:38.4 DFIO: Start writing C:\DATA\wangT\mcb2-h7\Experiment_14\241006_003.frd
2024/10/06 06:05:38.4 DFIO: Finished writing C:\DATA\wangT\mcb2-h7\Experiment_14\241006_003.frd
2024/10/06 06:05:38.4 DFIO: Start writing C:\DATA\wangT\mcb2-h7\Experiment_14\241006_004.frd
2024/10/06 06:05:38.4 DFIO: Finished writing C:\DATA\wangT\mcb2-h7\Experiment_14\241006_004.frd
2024/10/06 06:05:38.4 DFIO: Start writing C:\DATA\wangT\mcb2-h7\Experiment_14\241006_005.frd
2024/10/06 06:05:38.4 DFIO: Finished writing C:\DATA\wangT\mcb2-h7\Experiment_14\241006_005.frd
2024/10/06 06:05:38.4 DFIO: Start writing C:\DATA\wangT\mcb2-h7\Experiment_14\241006_006.frd
2024/10/06 06:05:38.4 DFIO: Finished writing C:\DATA\wangT\mcb2-h7\Experiment_14\241006_006.frd
2024/10/06 06:05:38.4 DFIO: Start writing C:\DATA\wangT\mcb2-h7\Experiment_14\241006_007.frd
2024/10/06 06:05:38.4 DFIO: Finished writing C:\DATA\wangT\mcb2-h7\Experiment_14\241006_007.frd
2024/10/06 06:05:38.4 DFIO: Start writing C:\DATA\wangT\mcb2-h7\Experiment_14\241006_008.frd
2024/10/06 06:05:38.4 DFIO: Finished writing C:\DATA\wangT\mcb2-h7\Experiment_14\241006_008.frd
2024/10/06 06:05:38.4 DFIO: Finished writing C:\DATA\wangT\mcb2-h7\Experiment_14\241006_Manifest.fmx
2024/10/06 06:32:01.6 <I Name="ExperimentName" O="Experiment_10" N="Experiment_14" />
2024/10/06 06:32:01.6 Sample plate definitions were changed
2024/10/06 06:32:01.6 Assay steps step 1: Name Baseline2 to Baseline, Sample A1 to A12
2024/10/06 06:32:01.6 Assay steps step 2: Sample A8 to A4
2024/10/06 06:32:01.6 Assay steps step 3: Sample A3 to A5
2024/10/06 06:32:01.6 Assay steps step 4: Sample A11 to A9
2024/10/06 06:32:01.6 Assay steps step 5: Name Dissociation to Baseline, Sample A3 to A5
2024/10/06 06:32:01.6 Assay steps step 6: Sample A12 to A11
2024/10/06 06:32:01.6 1 Assay steps step were deleted
2024/10/06 06:32:01.7 SetHeaterTemperature 30.0
2024/10/06 06:32:01.7 Temperature monitor ENABLE
2024/10/06 06:32:01.7 Set Heater[65535] @ 30.000000[C]
2024/10/06 06:32:01.8 Temperature monitor ENABLE
2024/10/06 06:32:01.8 Temp: 2024/10/06 06:32:01, 26.3000, 30.5000
2024/10/06 06:32:01.8 bShakeWhileWaiting=1, nShakerRPM=1000
2024/10/06 06:32:01.8 DELAYED START: Waiting for 600 s
2024/10/06 06:32:01.8 Old State:4-ENGN_State_SystemReady New State:ENGN_State_ControllerBusy
2024/10/06 06:32:01.9 GMC_SetPosZ
2024/10/06 06:32:02.1 GMC_ServoHere
2024/10/06 06:32:02.2 GMC_SetPosXY
2024/10/06 06:32:02.4 GMC_SetPosZ
2024/10/06 06:32:02.7 Old State:29-ENGN_State_ControllerBusy New State:ENGN_State_ControllerDone
2024/10/06 06:32:02.8 StartShaker(1000)
2024/10/06 06:32:02.8 Old State:30-ENGN_State_ControllerDone New State:ENGN_State_SystemReady
2024/10/06 06:32:14.5 Spectrometer EOS_B0010: AVRG=20.
2024/10/06 06:32:14.5 Spectrometer EOS_B0014: AVRG=20.
2024/10/06 06:32:14.5 Spectrometer EOS_B0011: AVRG=20.
2024/10/06 06:32:14.5 Spectrometer EOS_B0018: AVRG=20.
2024/10/06 06:32:14.5 Spectrometer EOS_B0012: AVRG=20.
2024/10/06 06:32:14.5 Spectrometer EOS_B0017: AVRG=20.
2024/10/06 06:32:14.5 Spectrometer EOS_B0013: AVRG=20.
2024/10/06 06:32:14.5 Spectrometer EOS_B0019: AVRG=20.
2024/10/06 06:32:14.6 Starting new assay
2024/10/06 06:32:14.9 Old State:4-ENGN_State_SystemReady New State:ENGN_StateRunning_StartNewStep
2024/10/06 06:32:14.9 Spectrometer EOS_B0010: AVRG=20.
2024/10/06 06:32:14.9 Spectrometer EOS_B0014: AVRG=20.
2024/10/06 06:32:14.9 Spectrometer EOS_B0011: AVRG=20.
2024/10/06 06:32:14.9 Spectrometer EOS_B0018: AVRG=20.
2024/10/06 06:32:14.9 Spectrometer EOS_B0012: AVRG=20.
2024/10/06 06:32:14.9 Spectrometer EOS_B0017: AVRG=20.
2024/10/06 06:32:14.9 Spectrometer EOS_B0013: AVRG=20.
2024/10/06 06:32:14.9 Spectrometer EOS_B0019: AVRG=20.
2024/10/06 06:32:14.9 Plate 1 temperature = 30 C
2024/10/06 06:32:15.0 Old State:6-ENGN_StateRunning_StartNewStep New State:ENGN_StateRunning_WaitPickingSensors
2024/10/06 06:32:15.0 Pick(0, 3)
2024/10/06 06:32:15.1 GMC_SetPosZ
2024/10/06 06:32:15.2 Old State:7-ENGN_StateRunning_WaitPickingSensors New State:ENGN_StateRunning_PickingSensors
2024/10/06 06:32:15.2 Temp: 2024/10/06 06:32:15, 29.7000, 30.5000
2024/10/06 06:32:15.3 GMC_ServoHere
2024/10/06 06:32:15.5 GMC_SetPosXY
2024/10/06 06:32:17.7 GMC_SetPosZ
2024/10/06 06:32:23.0 GMC_SetPosZ
2024/10/06 06:32:23.4 Old State:8-ENGN_StateRunning_PickingSensors New State:ENGN_StateRunning_CheckingSensors
2024/10/06 06:32:23.4 Spectrometer EOS_B0010: AVRG=20.
2024/10/06 06:32:23.4 Spectrometer EOS_B0014: AVRG=20.
2024/10/06 06:32:23.4 Spectrometer EOS_B0011: AVRG=20.
2024/10/06 06:32:23.4 Spectrometer EOS_B0018: AVRG=20.
2024/10/06 06:32:23.4 Spectrometer EOS_B0012: AVRG=20.
2024/10/06 06:32:23.4 Spectrometer EOS_B0017: AVRG=20.
2024/10/06 06:32:23.4 Spectrometer EOS_B0013: AVRG=20.
2024/10/06 06:32:23.4 Spectrometer EOS_B0019: AVRG=20.
2024/10/06 06:32:23.5 
2024/10/06 06:32:23.5 Detect Sensors
2024/10/06 06:32:23.5 ==============
2024/10/06 06:32:23.5 1	YES		0.0	6492.2
2024/10/06 06:32:23.5 2	YES		0.0	7303.0
2024/10/06 06:32:23.5 3	YES		0.0	7091.9
2024/10/06 06:32:23.5 4	YES		0.0	7654.4
2024/10/06 06:32:23.5 5	YES		0.0	6041.9
2024/10/06 06:32:23.5 6	YES		0.0	5691.6
2024/10/06 06:32:23.5 7	YES		0.0	7041.4
2024/10/06 06:32:23.5 8	YES		0.0	5340.0
2024/10/06 06:32:23.5 
2024/10/06 06:32:23.5 Spectrometer EOS_B0010: AVRG=20.
2024/10/06 06:32:23.5 Spectrometer EOS_B0014: AVRG=20.
2024/10/06 06:32:23.5 Spectrometer EOS_B0011: AVRG=20.
2024/10/06 06:32:23.6 Spectrometer EOS_B0018: AVRG=20.
2024/10/06 06:32:23.6 Spectrometer EOS_B0012: AVRG=20.
2024/10/06 06:32:23.6 Spectrometer EOS_B0017: AVRG=20.
2024/10/06 06:32:23.6 Spectrometer EOS_B0013: AVRG=20.
2024/10/06 06:32:23.6 Spectrometer EOS_B0019: AVRG=20.
2024/10/06 06:32:23.6 Spectrometer EOS_B0010: AVRG=20.
2024/10/06 06:32:23.6 Spectrometer EOS_B0014: AVRG=20.
2024/10/06 06:32:23.6 Spectrometer EOS_B0011: AVRG=20.
2024/10/06 06:32:23.6 Spectrometer EOS_B0018: AVRG=20.
2024/10/06 06:32:23.6 Spectrometer EOS_B0012: AVRG=20.
2024/10/06 06:32:23.6 Spectrometer EOS_B0017: AVRG=20.
2024/10/06 06:32:23.6 Spectrometer EOS_B0013: AVRG=20.
2024/10/06 06:32:23.6 Spectrometer EOS_B0019: AVRG=20.
2024/10/06 06:32:23.7 CH1: Correction Factor = 1.89761
2024/10/06 06:32:23.7 Spectrometer EOS_B0010: AVRG=20.
2024/10/06 06:32:23.7 CH2: Correction Factor = 1.82087
2024/10/06 06:32:23.7 Spectrometer EOS_B0014: AVRG=20.
2024/10/06 06:32:23.7 CH3: Correction Factor = 1.79832
2024/10/06 06:32:23.7 Spectrometer EOS_B0011: AVRG=20.
2024/10/06 06:32:23.7 CH4: Correction Factor = 1.68857
2024/10/06 06:32:23.7 Spectrometer EOS_B0018: AVRG=20.
2024/10/06 06:32:23.7 CH5: Correction Factor = 2.1899
2024/10/06 06:32:23.7 Spectrometer EOS_B0012: AVRG=20.
2024/10/06 06:32:23.7 CH6: Correction Factor = 2.27708
2024/10/06 06:32:23.7 Spectrometer EOS_B0017: AVRG=20.
2024/10/06 06:32:23.7 CH7: Correction Factor = 1.7405
2024/10/06 06:32:23.7 Spectrometer EOS_B0013: AVRG=20.
2024/10/06 06:32:23.7 CH8: Correction Factor = 2.33432
2024/10/06 06:32:23.7 Spectrometer EOS_B0019: AVRG=20.
2024/10/06 06:32:23.9 CH1: Correction Factor = 1.09894
2024/10/06 06:32:23.9 Spectrometer EOS_B0010: AVRG=20.
2024/10/06 06:32:23.9 CH2: Correction Factor = 1.09491
2024/10/06 06:32:23.9 Spectrometer EOS_B0014: AVRG=20.
2024/10/06 06:32:23.9 CH3: Correction Factor = 1.09177
2024/10/06 06:32:23.9 Spectrometer EOS_B0011: AVRG=20.
2024/10/06 06:32:23.9 CH4: Correction Factor = 1.08475
2024/10/06 06:32:23.9 Spectrometer EOS_B0018: AVRG=20.
2024/10/06 06:32:23.9 CH5: Correction Factor = 1.11964
2024/10/06 06:32:23.9 Spectrometer EOS_B0012: AVRG=20.
2024/10/06 06:32:23.9 CH6: Correction Factor = 1.11878
2024/10/06 06:32:23.9 Spectrometer EOS_B0017: AVRG=20.
2024/10/06 06:32:23.9 CH7: Correction Factor = 1.08779
2024/10/06 06:32:23.9 Spectrometer EOS_B0013: AVRG=20.
2024/10/06 06:32:23.9 CH8: Correction Factor = 1.12849
2024/10/06 06:32:23.9 Spectrometer EOS_B0019: AVRG=20.
2024/10/06 06:32:24.0 CH1: Correction Factor = 1.01736
2024/10/06 06:32:24.0 Spectrometer EOS_B0010: AVRG=20.
2024/10/06 06:32:24.0 CH2: Correction Factor = 1.01907
2024/10/06 06:32:24.0 Spectrometer EOS_B0014: AVRG=20.
2024/10/06 06:32:24.0 CH3: Correction Factor = 1.01936
2024/10/06 06:32:24.0 Spectrometer EOS_B0011: AVRG=20.
2024/10/06 06:32:24.0 CH4: Correction Factor = 1.01739
2024/10/06 06:32:24.0 Spectrometer EOS_B0018: AVRG=20.
2024/10/06 06:32:24.0 CH5: Correction Factor = 1.0227
2024/10/06 06:32:24.0 Spectrometer EOS_B0012: AVRG=20.
2024/10/06 06:32:24.0 CH6: Correction Factor = 1.02167
2024/10/06 06:32:24.0 Spectrometer EOS_B0017: AVRG=20.
2024/10/06 06:32:24.0 CH7: Correction Factor = 1.01793
2024/10/06 06:32:24.0 Spectrometer EOS_B0013: AVRG=20.
2024/10/06 06:32:24.0 CH8: Correction Factor = 1.02236
2024/10/06 06:32:24.0 Spectrometer EOS_B0019: AVRG=20.
2024/10/06 06:32:24.2 CH1: Correction Factor = 1.00604
2024/10/06 06:32:24.2 Spectrometer EOS_B0010: AVRG=20.
2024/10/06 06:32:24.2 CH2: Correction Factor = 1.00311
2024/10/06 06:32:24.2 Spectrometer EOS_B0014: AVRG=20.
2024/10/06 06:32:24.2 CH3: Correction Factor = 1.00307
2024/10/06 06:32:24.2 Spectrometer EOS_B0011: AVRG=20.
2024/10/06 06:32:24.2 CH4: Correction Factor = 1.00446
2024/10/06 06:32:24.2 Spectrometer EOS_B0018: AVRG=20.
2024/10/06 06:32:24.2 CH5: Correction Factor = 1.0033
2024/10/06 06:32:24.2 Spectrometer EOS_B0012: AVRG=20.
2024/10/06 06:32:24.2 CH6: Correction Factor = 1.00585
2024/10/06 06:32:24.2 Spectrometer EOS_B0017: AVRG=20.
2024/10/06 06:32:24.2 CH7: Correction Factor = 1.00116
2024/10/06 06:32:24.2 Spectrometer EOS_B0013: AVRG=20.
2024/10/06 06:32:24.2 CH8: Correction Factor = 1.00405
2024/10/06 06:32:24.2 Spectrometer EOS_B0019: AVRG=20.
2024/10/06 06:32:24.4 CH1: Correction Factor = 1.00233
2024/10/06 06:32:24.4 Spectrometer EOS_B0010: AVRG=20.
2024/10/06 06:32:24.4 CH2: Correction Factor = 0.999185
2024/10/06 06:32:24.4 Spectrometer EOS_B0014: AVRG=20.
2024/10/06 06:32:24.4 CH3: Correction Factor = 0.999161
2024/10/06 06:32:24.4 Spectrometer EOS_B0011: AVRG=20.
2024/10/06 06:32:24.4 CH4: Correction Factor = 1.0003
2024/10/06 06:32:24.4 Spectrometer EOS_B0018: AVRG=20.
2024/10/06 06:32:24.4 CH5: Correction Factor = 1.00015
2024/10/06 06:32:24.4 Spectrometer EOS_B0012: AVRG=20.
2024/10/06 06:32:24.4 CH6: Correction Factor = 0.999623
2024/10/06 06:32:24.4 Spectrometer EOS_B0017: AVRG=20.
2024/10/06 06:32:24.4 CH7: Correction Factor = 1.00137
2024/10/06 06:32:24.4 Spectrometer EOS_B0013: AVRG=20.
2024/10/06 06:32:24.4 CH8: Correction Factor = 1.00121
2024/10/06 06:32:24.4 Spectrometer EOS_B0019: AVRG=20.
2024/10/06 06:32:24.5 CH1: Correction Factor = 0.998361
2024/10/06 06:32:24.5 Spectrometer EOS_B0010: AVRG=20.
2024/10/06 06:32:24.5 CH2: Correction Factor = 0.999205
2024/10/06 06:32:24.5 Spectrometer EOS_B0014: AVRG=20.
2024/10/06 06:32:24.5 CH3: Correction Factor = 0.999043
2024/10/06 06:32:24.5 Spectrometer EOS_B0011: AVRG=20.
2024/10/06 06:32:24.5 CH4: Correction Factor = 1.00026
2024/10/06 06:32:24.5 Spectrometer EOS_B0018: AVRG=20.
2024/10/06 06:32:24.5 CH5: Correction Factor = 1.00018
2024/10/06 06:32:24.5 Spectrometer EOS_B0012: AVRG=20.
2024/10/06 06:32:24.5 CH6: Correction Factor = 0.999678
2024/10/06 06:32:24.5 Spectrometer EOS_B0017: AVRG=20.
2024/10/06 06:32:24.5 CH7: Correction Factor = 1.00108
2024/10/06 06:32:24.5 Spectrometer EOS_B0013: AVRG=20.
2024/10/06 06:32:24.5 CH8: Correction Factor = 0.998212
2024/10/06 06:32:24.5 Spectrometer EOS_B0019: AVRG=20.
2024/10/06 06:32:24.5 Sensor 1: Integration Time = 2.14 ms
2024/10/06 06:32:24.5 Sensor 2: Integration Time = 2.03 ms
2024/10/06 06:32:24.5 Sensor 3: Integration Time = 2.00 ms
2024/10/06 06:32:24.5 Sensor 4: Integration Time = 1.87 ms
2024/10/06 06:32:24.5 Sensor 5: Integration Time = 2.52 ms
2024/10/06 06:32:24.5 Sensor 6: Integration Time = 2.62 ms
2024/10/06 06:32:24.5 Sensor 7: Integration Time = 1.93 ms
2024/10/06 06:32:24.5 Sensor 8: Integration Time = 2.70 ms
2024/10/06 06:32:24.5 WaitControllerIdle(30000)
2024/10/06 06:32:24.6 GMC_HomeZ
2024/10/06 06:32:24.6 HomeDevice[0005]
2024/10/06 06:32:31.4 GMC_SetPosZ
2024/10/06 06:32:31.7 GMC_ServoHere
2024/10/06 06:32:32.1 Old State:9-ENGN_StateRunning_CheckingSensors New State:ENGN_StateRunning_PickingSensorsComplete
2024/10/06 06:32:32.1 StartShaker(1000)
2024/10/06 06:32:32.1 Integration Time: 2.14,2.03,2.00,1.87,2.52,2.62,1.93,2.70,
2024/10/06 06:32:32.2 Old State:10-ENGN_StateRunning_PickingSensorsComplete New State:ENGN_StateRunning_WaitGoingToSample
2024/10/06 06:32:32.2 Sample96_Q(0, 0, 11)
2024/10/06 06:32:32.2 
2024/10/06 06:32:32.2 START SCAN: 
2024/10/06 06:32:32.2    CycleTime (ms)    = 200
2024/10/06 06:32:32.2    CycleCount        = 600
2024/10/06 06:32:32.2    ScansToAverage    = 20
2024/10/06 06:32:32.2    FinishTime (s)    = 120
2024/10/06 06:32:32.2    Temperature       = 29.9
2024/10/06 06:32:32.2    Lamp Power        = 33
2024/10/06 06:32:32.2    Spec PCB temps    = 42.5, 42.1, 42.4, 42.2, 42.1, 42.2, 41.2, 41.6
2024/10/06 06:32:32.2 
2024/10/06 06:32:32.2 GMC_SetPosZ
2024/10/06 06:32:32.3 Plate 1 temperature = 30 C
2024/10/06 06:32:32.3 Pickups: 142, Warn: 90, Error: 100
2024/10/06 06:32:32.3 Old State:12-ENGN_StateRunning_WaitGoingToSample New State:ENGN_StateRunning_GoingToSample
2024/10/06 06:32:32.4 GMC_ServoHere
2024/10/06 06:32:32.6 GMC_SetPosXY
2024/10/06 06:32:34.7 GMC_SetPosZ
2024/10/06 06:32:40.9 Old State:13-ENGN_StateRunning_GoingToSample New State:ENGN_StateRunning_GoingToSampleComplete
2024/10/06 06:32:41.0 Old State:14-cycle=1, Elapsed Time:    0.0,  Ideal Time:    0.0,  Delay time =   0.00  New State:ENGN_StateRunning_WaitSampling
2024/10/06 06:32:41.0 Step started at: 06:32:32
2024/10/06 06:32:41.0 XYZ movement time  = 8593 ms + Scan start delay = 8576 ms
2024/10/06 06:32:41.1 Old State:15-ENGN_StateRunning_WaitSampling New State:ENGN_StateRunning_Sampling
2024/10/06 06:32:42.1 Shaker current speed = 991 rpm, set speed = 1000
2024/10/06 06:33:15.2 Temp: 2024/10/06 06:33:15, 30.1000, 30.5000
2024/10/06 06:34:03.7 
2024/10/06 06:34:03.7 STOP SCAN: 
2024/10/06 06:34:03.7    CycleTime (ms)    = 200
2024/10/06 06:34:03.7    CurrentCycle      = 415
2024/10/06 06:34:03.7    RunTime (ms)      = 82958
2024/10/06 06:34:03.7    AverageCycle (ms) = 199.9
2024/10/06 06:34:03.7    Temperature       = 30.1
2024/10/06 06:34:03.7    DATA OVERRUN %    = 0.00
2024/10/06 06:34:03.7    Spec PCB temps    = 42.5, 42.1, 42.4, 42.2, 42.1, 42.3, 41.2, 41.6
2024/10/06 06:34:03.7 
2024/10/06 06:34:03.8 Old State:16-cycle=415, Elapsed Time:   83.0,  Ideal Time:   82.8,  Delay time =   0.04  New State:ENGN_StateRunning_SamplingSkipped
2024/10/06 06:34:03.9 Old State:17-ENGN_StateRunning_SamplingSkipped New State:ENGN_StateRunning_WaitNewStep
2024/10/06 06:34:04.1 Old State:5-ENGN_StateRunning_WaitNewStep New State:ENGN_StateRunning_StartNewStep
2024/10/06 06:34:04.2 Spectrometer EOS_B0010: AVRG=20.
2024/10/06 06:34:04.2 Spectrometer EOS_B0014: AVRG=20.
2024/10/06 06:34:04.2 Spectrometer EOS_B0011: AVRG=20.
2024/10/06 06:34:04.2 Spectrometer EOS_B0018: AVRG=20.
2024/10/06 06:34:04.2 Spectrometer EOS_B0012: AVRG=20.
2024/10/06 06:34:04.2 Spectrometer EOS_B0017: AVRG=20.
2024/10/06 06:34:04.2 Spectrometer EOS_B0013: AVRG=20.
2024/10/06 06:34:04.2 Spectrometer EOS_B0019: AVRG=20.
2024/10/06 06:34:04.2 StartShaker(1000)
2024/10/06 06:34:04.3 Old State:6-ENGN_StateRunning_StartNewStep New State:ENGN_StateRunning_WaitGoingToSample
2024/10/06 06:34:04.3 Sample96_Q(0, 0, 3)
2024/10/06 06:34:04.3 
2024/10/06 06:34:04.3 START SCAN: 
2024/10/06 06:34:04.3    CycleTime (ms)    = 200
2024/10/06 06:34:04.3    CycleCount        = 6000
2024/10/06 06:34:04.3    ScansToAverage    = 20
2024/10/06 06:34:04.3    FinishTime (s)    = 1200
2024/10/06 06:34:04.3    Temperature       = 30.1
2024/10/06 06:34:04.3    Lamp Power        = 33
2024/10/06 06:34:04.3    Spec PCB temps    = 42.5, 42.1, 42.4, 42.2, 42.1, 42.3, 41.2, 41.6
2024/10/06 06:34:04.3 
2024/10/06 06:34:04.4 Temp: 2024/10/06 06:34:04, 30.1000, 30.5000
2024/10/06 06:34:04.4 Old State:12-ENGN_StateRunning_WaitGoingToSample New State:ENGN_StateRunning_GoingToSample
2024/10/06 06:34:04.4 GMC_SetPosZ
2024/10/06 06:34:10.5 GMC_ServoHere
2024/10/06 06:34:10.7 GMC_SetPosXY
2024/10/06 06:34:12.1 GMC_SetPosZ
2024/10/06 06:34:15.9 Shaker current speed = 994 rpm, set speed = 1000
2024/10/06 06:34:16.0 Old State:13-ENGN_StateRunning_GoingToSample New State:ENGN_StateRunning_GoingToSampleComplete
2024/10/06 06:34:16.1 Old State:14-cycle=1, Elapsed Time:    0.0,  Ideal Time:    0.0,  Delay time =   0.00  New State:ENGN_StateRunning_WaitSampling
2024/10/06 06:34:16.1 Step started at: 06:34:04
2024/10/06 06:34:16.1 XYZ movement time  = 11560 ms + Scan start delay = 11532 ms
2024/10/06 06:34:16.2 Old State:15-ENGN_StateRunning_WaitSampling New State:ENGN_StateRunning_Sampling
2024/10/06 06:35:04.5 Temp: 2024/10/06 06:35:04, 30.0000, 30.4000
2024/10/06 06:36:04.7 Temp: 2024/10/06 06:36:04, 30.0000, 30.4000
2024/10/06 06:37:04.9 Temp: 2024/10/06 06:37:04, 30.0000, 30.4000
2024/10/06 06:38:05.0 Temp: 2024/10/06 06:38:05, 30.0000, 30.4000
2024/10/06 06:39:05.2 Temp: 2024/10/06 06:39:05, 30.0000, 30.4000
2024/10/06 06:40:05.3 Temp: 2024/10/06 06:40:05, 30.0000, 30.4000
2024/10/06 06:41:05.5 Temp: 2024/10/06 06:41:05, 30.0000, 30.4000
2024/10/06 06:42:05.6 Temp: 2024/10/06 06:42:05, 30.0000, 30.4000
2024/10/06 06:43:05.8 Temp: 2024/10/06 06:43:05, 30.0000, 30.4000
2024/10/06 06:44:05.9 Temp: 2024/10/06 06:44:05, 30.0000, 30.4000
2024/10/06 06:45:06.1 Temp: 2024/10/06 06:45:06, 30.0000, 30.4000
2024/10/06 06:46:06.3 Temp: 2024/10/06 06:46:06, 30.0000, 30.4000
2024/10/06 06:47:06.4 Temp: 2024/10/06 06:47:06, 30.0000, 30.5000
2024/10/06 06:47:11.1 Step 2 extended by 60 seconds
2024/10/06 06:47:14.8 
2024/10/06 06:47:14.8 STOP SCAN: 
2024/10/06 06:47:14.8    CycleTime (ms)    = 200
2024/10/06 06:47:14.8    CurrentCycle      = 3895
2024/10/06 06:47:14.8    RunTime (ms)      = 778959
2024/10/06 06:47:14.8    AverageCycle (ms) = 200.0
2024/10/06 06:47:14.8    Temperature       = 30.0
2024/10/06 06:47:14.8    DATA OVERRUN %    = 0.00
2024/10/06 06:47:14.8    Spec PCB temps    = 42.6, 42.1, 42.4, 42.2, 42.0, 42.2, 41.2, 41.6
2024/10/06 06:47:14.8 
2024/10/06 06:47:14.9 Old State:16-cycle=3895, Elapsed Time:  779.0,  Ideal Time:  778.8,  Delay time =   0.04  New State:ENGN_StateRunning_SamplingSkipped
2024/10/06 06:47:15.0 Old State:17-ENGN_StateRunning_SamplingSkipped New State:ENGN_StateRunning_WaitNewStep
2024/10/06 06:47:15.1 Old State:5-ENGN_StateRunning_WaitNewStep New State:ENGN_StateRunning_StartNewStep
2024/10/06 06:47:15.2 Spectrometer EOS_B0010: AVRG=20.
2024/10/06 06:47:15.2 Spectrometer EOS_B0014: AVRG=20.
2024/10/06 06:47:15.2 Spectrometer EOS_B0011: AVRG=20.
2024/10/06 06:47:15.2 Spectrometer EOS_B0018: AVRG=20.
2024/10/06 06:47:15.2 Spectrometer EOS_B0012: AVRG=20.
2024/10/06 06:47:15.2 Spectrometer EOS_B0017: AVRG=20.
2024/10/06 06:47:15.2 Spectrometer EOS_B0013: AVRG=20.
2024/10/06 06:47:15.2 Spectrometer EOS_B0019: AVRG=20.
2024/10/06 06:47:15.2 StartShaker(1000)
2024/10/06 06:47:15.3 Old State:6-ENGN_StateRunning_StartNewStep New State:ENGN_StateRunning_WaitGoingToSample
2024/10/06 06:47:15.3 Sample96_Q(0, 0, 4)
2024/10/06 06:47:15.3 
2024/10/06 06:47:15.3 START SCAN: 
2024/10/06 06:47:15.3    CycleTime (ms)    = 200
2024/10/06 06:47:15.3    CycleCount        = 600
2024/10/06 06:47:15.3    ScansToAverage    = 20
2024/10/06 06:47:15.3    FinishTime (s)    = 120
2024/10/06 06:47:15.3    Temperature       = 30.0
2024/10/06 06:47:15.3    Lamp Power        = 33
2024/10/06 06:47:15.3    Spec PCB temps    = 42.6, 42.1, 42.4, 42.2, 42.0, 42.3, 41.2, 41.6
2024/10/06 06:47:15.3 
2024/10/06 06:47:15.4 Temp: 2024/10/06 06:47:15, 30.0000, 30.5000
2024/10/06 06:47:15.4 Old State:12-ENGN_StateRunning_WaitGoingToSample New State:ENGN_StateRunning_GoingToSample
2024/10/06 06:47:15.4 GMC_SetPosZ
2024/10/06 06:47:19.2 GMC_ServoHere
2024/10/06 06:47:19.4 GMC_SetPosXY
2024/10/06 06:47:19.7 GMC_SetPosZ
2024/10/06 06:47:23.9 Old State:13-ENGN_StateRunning_GoingToSample New State:ENGN_StateRunning_GoingToSampleComplete
2024/10/06 06:47:24.0 Old State:14-cycle=1, Elapsed Time:    0.0,  Ideal Time:    0.0,  Delay time =   0.00  New State:ENGN_StateRunning_WaitSampling
2024/10/06 06:47:24.0 Step started at: 06:47:15
2024/10/06 06:47:24.0 XYZ movement time  = 8557 ms + Scan start delay = 8523 ms
2024/10/06 06:47:24.1 Old State:15-ENGN_StateRunning_WaitSampling New State:ENGN_StateRunning_Sampling
2024/10/06 06:47:25.2 Shaker current speed = 993 rpm, set speed = 1000
2024/10/06 06:48:15.5 Temp: 2024/10/06 06:48:15, 30.0000, 30.5000
2024/10/06 06:49:15.7 Temp: 2024/10/06 06:49:15, 30.0000, 30.5000
2024/10/06 06:49:23.8 
2024/10/06 06:49:23.8 STOP SCAN: 
2024/10/06 06:49:23.8    CycleTime (ms)    = 200
2024/10/06 06:49:23.8    CurrentCycle      = 600
2024/10/06 06:49:23.8    RunTime (ms)      = 119959
2024/10/06 06:49:23.8    AverageCycle (ms) = 199.9
2024/10/06 06:49:23.8    Temperature       = 30.0
2024/10/06 06:49:23.8    DATA OVERRUN %    = 0.00
2024/10/06 06:49:23.8    Spec PCB temps    = 42.6, 42.1, 42.4, 42.2, 42.1, 42.2, 41.2, 41.6
2024/10/06 06:49:23.8 
2024/10/06 06:49:23.8 Old State:16-cycle=600, Elapsed Time:  120.0,  Ideal Time:  119.8,  Delay time =   0.04  New State:ENGN_StateRunning_SamplingComplete
2024/10/06 06:49:23.9 Old State:18-ENGN_StateRunning_SamplingComplete New State:ENGN_StateRunning_WaitNewStep
2024/10/06 06:49:24.4 Old State:5-ENGN_StateRunning_WaitNewStep New State:ENGN_StateRunning_StartNewStep
2024/10/06 06:49:24.4 Spectrometer EOS_B0010: AVRG=20.
2024/10/06 06:49:24.4 Spectrometer EOS_B0014: AVRG=20.
2024/10/06 06:49:24.4 Spectrometer EOS_B0011: AVRG=20.
2024/10/06 06:49:24.4 Spectrometer EOS_B0018: AVRG=20.
2024/10/06 06:49:24.4 Spectrometer EOS_B0012: AVRG=20.
2024/10/06 06:49:24.4 Spectrometer EOS_B0017: AVRG=20.
2024/10/06 06:49:24.4 Spectrometer EOS_B0013: AVRG=20.
2024/10/06 06:49:24.4 Spectrometer EOS_B0019: AVRG=20.
2024/10/06 06:49:24.4 StartShaker(1000)
2024/10/06 06:49:24.5 Old State:6-ENGN_StateRunning_StartNewStep New State:ENGN_StateRunning_WaitGoingToSample
2024/10/06 06:49:24.5 Sample96_Q(0, 0, 8)
2024/10/06 06:49:24.5 
2024/10/06 06:49:24.5 START SCAN: 
2024/10/06 06:49:24.5    CycleTime (ms)    = 200
2024/10/06 06:49:24.5    CycleCount        = 5500
2024/10/06 06:49:24.5    ScansToAverage    = 20
2024/10/06 06:49:24.5    FinishTime (s)    = 1100
2024/10/06 06:49:24.5    Temperature       = 30.0
2024/10/06 06:49:24.5    Lamp Power        = 33
2024/10/06 06:49:24.5    Spec PCB temps    = 42.6, 42.1, 42.4, 42.2, 42.1, 42.2, 41.2, 41.6
2024/10/06 06:49:24.5 
2024/10/06 06:49:24.6 Temp: 2024/10/06 06:49:24, 30.0000, 30.5000
2024/10/06 06:49:24.6 Old State:12-ENGN_StateRunning_WaitGoingToSample New State:ENGN_StateRunning_GoingToSample
2024/10/06 06:49:24.7 GMC_SetPosZ
2024/10/06 06:49:28.8 GMC_ServoHere
2024/10/06 06:49:28.9 GMC_SetPosXY
2024/10/06 06:49:29.7 GMC_SetPosZ
2024/10/06 06:49:35.1 Shaker current speed = 990 rpm, set speed = 1000
2024/10/06 06:49:35.2 Old State:13-cycle=1, Elapsed Time:    0.0,  Ideal Time:    0.0,  Delay time =   0.00  New State:ENGN_StateRunning_GoingToSampleComplete
2024/10/06 06:49:35.3 Old State:14-ENGN_StateRunning_GoingToSampleComplete New State:ENGN_StateRunning_WaitSampling
2024/10/06 06:49:35.3 Step started at: 06:49:24
2024/10/06 06:49:35.3 XYZ movement time  = 10573 ms + Scan start delay = 10494 ms
2024/10/06 06:49:35.4 Old State:15-ENGN_StateRunning_WaitSampling New State:ENGN_StateRunning_Sampling
2024/10/06 06:50:24.8 Temp: 2024/10/06 06:50:24, 30.0000, 30.4000
2024/10/06 06:50:47.6 ### RaiseErrorEvent(3, 7, 17, DSP Failed!) ###
2024/10/06 06:50:47.6     Assay=0, Step=3, CurrentCycle=362, m_eCurrentState=16
2024/10/06 06:50:47.6 SendErrorMsg(16, 1030817, 3, DSP Failed!)
2024/10/06 06:50:47.6 DSPERR=17 @ 72.4s: DSP Failed!
2024/10/06 06:50:47.8 ### RaiseErrorEvent(3, 7, 17, DSP Failed!) ###
2024/10/06 06:50:47.8     Assay=0, Step=3, CurrentCycle=363, m_eCurrentState=16
2024/10/06 06:50:47.8 SendErrorMsg(16, 1030817, 3, DSP Failed!)
2024/10/06 06:50:47.8 DSPERR=17 @ 72.6s: DSP Failed!
2024/10/06 06:50:48.0 ### RaiseErrorEvent(3, 7, 17, DSP Failed!) ###
2024/10/06 06:50:48.0     Assay=0, Step=3, CurrentCycle=364, m_eCurrentState=16
2024/10/06 06:50:48.0 SendErrorMsg(16, 1030817, 3, DSP Failed!)
2024/10/06 06:50:48.0 DSPERR=17 @ 72.8s: DSP Failed!
2024/10/06 06:50:48.2 ### RaiseErrorEvent(3, 7, 17, DSP Failed!) ###
2024/10/06 06:50:48.2     Assay=0, Step=3, CurrentCycle=365, m_eCurrentState=16
2024/10/06 06:50:48.2 SendErrorMsg(16, 1030817, 3, DSP Failed!)
2024/10/06 06:50:48.2 DSPERR=17 @ 73.0s: DSP Failed!
2024/10/06 06:50:48.4 ### RaiseErrorEvent(3, 7, 17, DSP Failed!) ###
2024/10/06 06:50:48.4     Assay=0, Step=3, CurrentCycle=366, m_eCurrentState=16
2024/10/06 06:50:48.4 SendErrorMsg(16, 1030817, 3, DSP Failed!)
2024/10/06 06:50:48.4 DSPERR=17 @ 73.2s: DSP Failed!
2024/10/06 06:50:48.6 ### RaiseErrorEvent(3, 7, 17, DSP Failed!) ###
2024/10/06 06:50:48.6     Assay=0, Step=3, CurrentCycle=367, m_eCurrentState=16
2024/10/06 06:50:48.6 SendErrorMsg(16, 2030814, 3, DSP Failed!)
2024/10/06 06:50:48.6 DSPERR=17 @ 73.4s: DSP Failed!
2024/10/06 06:51:24.9 Temp: 2024/10/06 06:51:24, 30.0000, 30.4000
2024/10/06 06:52:25.1 Temp: 2024/10/06 06:52:25, 30.0000, 30.4000
2024/10/06 06:53:25.2 Temp: 2024/10/06 06:53:25, 30.0000, 30.4000
2024/10/06 06:54:25.4 Temp: 2024/10/06 06:54:25, 30.0000, 30.4000
2024/10/06 06:55:25.5 Temp: 2024/10/06 06:55:25, 30.0000, 30.5000
2024/10/06 06:56:25.7 Temp: 2024/10/06 06:56:25, 30.0000, 30.5000
2024/10/06 06:57:25.9 Temp: 2024/10/06 06:57:25, 30.0000, 30.5000
2024/10/06 06:58:26.0 Temp: 2024/10/06 06:58:26, 30.0000, 30.5000
2024/10/06 06:59:26.2 Temp: 2024/10/06 06:59:26, 30.0000, 30.5000
2024/10/06 07:00:26.3 Temp: 2024/10/06 07:00:26, 30.0000, 30.5000
2024/10/06 07:01:26.5 Temp: 2024/10/06 07:01:26, 30.0000, 30.5000
2024/10/06 07:02:26.6 Temp: 2024/10/06 07:02:26, 30.0000, 30.5000
2024/10/06 07:03:26.8 Temp: 2024/10/06 07:03:26, 30.0000, 30.5000
2024/10/06 07:04:26.9 Temp: 2024/10/06 07:04:26, 30.0000, 30.5000
2024/10/06 07:05:27.3 Temp: 2024/10/06 07:05:27, 30.0000, 30.6000
2024/10/06 07:06:27.4 Temp: 2024/10/06 07:06:27, 30.0000, 30.5000
2024/10/06 07:07:27.9 Temp: 2024/10/06 07:07:27, 30.0000, 30.5000
2024/10/06 07:07:55.0 
2024/10/06 07:07:55.0 STOP SCAN: 
2024/10/06 07:07:55.0    CycleTime (ms)    = 200
2024/10/06 07:07:55.0    CurrentCycle      = 5500
2024/10/06 07:07:55.0    RunTime (ms)      = 1099958
2024/10/06 07:07:55.0    AverageCycle (ms) = 200.0
2024/10/06 07:07:55.0    Temperature       = 30.0
2024/10/06 07:07:55.0    DATA OVERRUN %    = 0.00
2024/10/06 07:07:55.0    Spec PCB temps    = 42.6, 42.1, 42.4, 42.3, 42.1, 42.3, 41.3, 41.6
2024/10/06 07:07:55.0 
2024/10/06 07:07:55.1 Old State:16-cycle=5500, Elapsed Time: 1100.0,  Ideal Time: 1099.8,  Delay time =   0.04  New State:ENGN_StateRunning_SamplingComplete
2024/10/06 07:07:55.2 Old State:18-ENGN_StateRunning_SamplingComplete New State:ENGN_StateRunning_WaitNewStep
2024/10/06 07:07:55.7 Old State:5-ENGN_StateRunning_WaitNewStep New State:ENGN_StateRunning_StartNewStep
2024/10/06 07:07:55.7 Spectrometer EOS_B0010: AVRG=20.
2024/10/06 07:07:55.7 Spectrometer EOS_B0014: AVRG=20.
2024/10/06 07:07:55.7 Spectrometer EOS_B0011: AVRG=20.
2024/10/06 07:07:55.7 Spectrometer EOS_B0018: AVRG=20.
2024/10/06 07:07:55.7 Spectrometer EOS_B0012: AVRG=20.
2024/10/06 07:07:55.7 Spectrometer EOS_B0017: AVRG=20.
2024/10/06 07:07:55.7 Spectrometer EOS_B0013: AVRG=20.
2024/10/06 07:07:55.7 Spectrometer EOS_B0019: AVRG=20.
2024/10/06 07:07:55.7 StartShaker(1000)
2024/10/06 07:07:55.8 Old State:6-ENGN_StateRunning_StartNewStep New State:ENGN_StateRunning_WaitGoingToSample
2024/10/06 07:07:55.8 Sample96_Q(0, 0, 4)
2024/10/06 07:07:55.8 
2024/10/06 07:07:55.8 START SCAN: 
2024/10/06 07:07:55.8    CycleTime (ms)    = 200
2024/10/06 07:07:55.8    CycleCount        = 600
2024/10/06 07:07:55.8    ScansToAverage    = 20
2024/10/06 07:07:55.8    FinishTime (s)    = 120
2024/10/06 07:07:55.8    Temperature       = 30.0
2024/10/06 07:07:55.8    Lamp Power        = 33
2024/10/06 07:07:55.8    Spec PCB temps    = 42.6, 42.1, 42.4, 42.2, 42.1, 42.3, 41.2, 41.6
2024/10/06 07:07:55.8 
2024/10/06 07:07:55.8 GMC_SetPosZ
2024/10/06 07:07:55.9 Old State:12-ENGN_StateRunning_WaitGoingToSample New State:ENGN_StateRunning_GoingToSample
2024/10/06 07:07:56.0 Temp: 2024/10/06 07:07:56, 30.0000, 30.5000
2024/10/06 07:08:01.0 GMC_ServoHere
2024/10/06 07:08:01.1 GMC_SetPosXY
2024/10/06 07:08:01.9 GMC_SetPosZ
2024/10/06 07:08:06.0 Shaker current speed = 991 rpm, set speed = 1000
2024/10/06 07:08:06.1 Old State:13-ENGN_StateRunning_GoingToSample New State:ENGN_StateRunning_GoingToSampleComplete
2024/10/06 07:08:06.3 Old State:14-cycle=1, Elapsed Time:    0.0,  Ideal Time:    0.0,  Delay time =   0.00  New State:ENGN_StateRunning_WaitSampling
2024/10/06 07:08:06.3 Step started at: 07:07:55
2024/10/06 07:08:06.3 XYZ movement time  = 10253 ms + Scan start delay = 10196 ms
2024/10/06 07:08:06.4 Old State:15-ENGN_StateRunning_WaitSampling New State:ENGN_StateRunning_Sampling
2024/10/06 07:08:56.0 Temp: 2024/10/06 07:08:56, 30.0000, 30.6000
2024/10/06 07:09:56.4 Temp: 2024/10/06 07:09:56, 30.0000, 30.6000
2024/10/06 07:10:06.0 
2024/10/06 07:10:06.0 STOP SCAN: 
2024/10/06 07:10:06.0    CycleTime (ms)    = 200
2024/10/06 07:10:06.0    CurrentCycle      = 600
2024/10/06 07:10:06.0    RunTime (ms)      = 119959
2024/10/06 07:10:06.0    AverageCycle (ms) = 199.9
2024/10/06 07:10:06.0    Temperature       = 30.0
2024/10/06 07:10:06.0    DATA OVERRUN %    = 0.00
2024/10/06 07:10:06.0    Spec PCB temps    = 42.6, 42.1, 42.4, 42.2, 42.1, 42.3, 41.3, 41.6
2024/10/06 07:10:06.0 
2024/10/06 07:10:06.0 Old State:16-cycle=600, Elapsed Time:  120.0,  Ideal Time:  119.8,  Delay time =   0.04  New State:ENGN_StateRunning_SamplingComplete
2024/10/06 07:10:06.1 Old State:18-ENGN_StateRunning_SamplingComplete New State:ENGN_StateRunning_WaitNewStep
2024/10/06 07:10:06.4 Old State:5-ENGN_StateRunning_WaitNewStep New State:ENGN_StateRunning_StartNewStep
2024/10/06 07:10:06.4 Spectrometer EOS_B0010: AVRG=20.
2024/10/06 07:10:06.4 Spectrometer EOS_B0014: AVRG=20.
2024/10/06 07:10:06.4 Spectrometer EOS_B0011: AVRG=20.
2024/10/06 07:10:06.4 Spectrometer EOS_B0018: AVRG=20.
2024/10/06 07:10:06.4 Spectrometer EOS_B0012: AVRG=20.
2024/10/06 07:10:06.4 Spectrometer EOS_B0017: AVRG=20.
2024/10/06 07:10:06.4 Spectrometer EOS_B0013: AVRG=20.
2024/10/06 07:10:06.4 Spectrometer EOS_B0019: AVRG=20.
2024/10/06 07:10:06.4 StartShaker(1000)
2024/10/06 07:10:06.5 Old State:6-ENGN_StateRunning_StartNewStep New State:ENGN_StateRunning_WaitGoingToSample
2024/10/06 07:10:06.5 Sample96_Q(0, 0, 10)
2024/10/06 07:10:06.5 
2024/10/06 07:10:06.5 START SCAN: 
2024/10/06 07:10:06.5    CycleTime (ms)    = 200
2024/10/06 07:10:06.5    CycleCount        = 25
2024/10/06 07:10:06.5    ScansToAverage    = 20
2024/10/06 07:10:06.5    FinishTime (s)    = 5
2024/10/06 07:10:06.5    Temperature       = 30.0
2024/10/06 07:10:06.5    Lamp Power        = 33
2024/10/06 07:10:06.5    Spec PCB temps    = 42.6, 42.1, 42.4, 42.2, 42.1, 42.3, 41.3, 41.6
2024/10/06 07:10:06.5 
2024/10/06 07:10:06.6 Old State:12-ENGN_StateRunning_WaitGoingToSample New State:ENGN_StateRunning_GoingToSample
2024/10/06 07:10:06.7 GMC_SetPosZ
2024/10/06 07:10:06.9 Temp: 2024/10/06 07:10:06, 30.0000, 30.6000
2024/10/06 07:10:10.8 GMC_ServoHere
2024/10/06 07:10:10.9 GMC_SetPosXY
2024/10/06 07:10:12.0 GMC_SetPosZ
2024/10/06 07:10:17.2 Invalid state for SkipStep
2024/10/06 07:10:18.0 Shaker current speed = 989 rpm, set speed = 1000
2024/10/06 07:10:18.1 Old State:13-cycle=1, Elapsed Time:    0.0,  Ideal Time:    0.0,  Delay time =   0.00  New State:ENGN_StateRunning_GoingToSampleComplete
2024/10/06 07:10:18.2 Old State:14-ENGN_StateRunning_GoingToSampleComplete New State:ENGN_StateRunning_WaitSampling
2024/10/06 07:10:18.2 Step started at: 07:10:06
2024/10/06 07:10:18.2 XYZ movement time  = 11500 ms + Scan start delay = 11418 ms
2024/10/06 07:10:18.3 Old State:15-ENGN_StateRunning_WaitSampling New State:ENGN_StateRunning_Sampling
2024/10/06 07:10:22.9 
2024/10/06 07:10:22.9 STOP SCAN: 
2024/10/06 07:10:22.9    CycleTime (ms)    = 200
2024/10/06 07:10:22.9    CurrentCycle      = 25
2024/10/06 07:10:22.9    RunTime (ms)      = 4958
2024/10/06 07:10:22.9    AverageCycle (ms) = 198.3
2024/10/06 07:10:22.9    Temperature       = 30.0
2024/10/06 07:10:22.9    DATA OVERRUN %    = 0.00
2024/10/06 07:10:22.9    Spec PCB temps    = 42.6, 42.1, 42.4, 42.3, 42.0, 42.3, 41.3, 41.6
2024/10/06 07:10:22.9 
2024/10/06 07:10:22.9 Old State:16-cycle=25, Elapsed Time:    5.0,  Ideal Time:    4.8,  Delay time =   0.04  New State:ENGN_StateRunning_SamplingComplete
2024/10/06 07:10:23.1 Old State:18-ENGN_StateRunning_SamplingComplete New State:ENGN_StateRunning_WaitNewStep
2024/10/06 07:10:23.2 Old State:5-ENGN_StateRunning_WaitNewStep New State:ENGN_StateRunning_StartNewStep
2024/10/06 07:10:23.2 Spectrometer EOS_B0010: AVRG=20.
2024/10/06 07:10:23.2 Spectrometer EOS_B0014: AVRG=20.
2024/10/06 07:10:23.2 Spectrometer EOS_B0011: AVRG=20.
2024/10/06 07:10:23.2 Spectrometer EOS_B0018: AVRG=20.
2024/10/06 07:10:23.2 Spectrometer EOS_B0012: AVRG=20.
2024/10/06 07:10:23.2 Spectrometer EOS_B0017: AVRG=20.
2024/10/06 07:10:23.2 Spectrometer EOS_B0013: AVRG=20.
2024/10/06 07:10:23.2 Spectrometer EOS_B0019: AVRG=20.
2024/10/06 07:10:23.2 StartShaker(1000)
2024/10/06 07:10:23.3 Old State:6-ENGN_StateRunning_StartNewStep New State:ENGN_StateRunning_WaitGoingToSample
2024/10/06 07:10:23.3 Sample96_Q(0, 0, 0)
2024/10/06 07:10:23.4 GMC_SetPosZ
2024/10/06 07:10:23.4 
2024/10/06 07:10:23.4 START SCAN: 
2024/10/06 07:10:23.4    CycleTime (ms)    = 200
2024/10/06 07:10:23.4    CycleCount        = 25
2024/10/06 07:10:23.4    ScansToAverage    = 20
2024/10/06 07:10:23.4    FinishTime (s)    = 5
2024/10/06 07:10:23.4    Temperature       = 30.0
2024/10/06 07:10:23.4    Lamp Power        = 33
2024/10/06 07:10:23.4    Spec PCB temps    = 42.6, 42.1, 42.4, 42.3, 42.0, 42.3, 41.3, 41.6
2024/10/06 07:10:23.4 
2024/10/06 07:10:23.5 Old State:12-ENGN_StateRunning_WaitGoingToSample New State:ENGN_StateRunning_GoingToSample
2024/10/06 07:10:23.6 Temp: 2024/10/06 07:10:23, 30.0000, 30.6000
2024/10/06 07:10:29.1 GMC_ServoHere
2024/10/06 07:10:29.3 GMC_SetPosXY
2024/10/06 07:10:31.0 GMC_SetPosZ
2024/10/06 07:10:34.1 Shaker current speed = 988 rpm, set speed = 1000
2024/10/06 07:10:34.2 Old State:13-ENGN_StateRunning_GoingToSample New State:ENGN_StateRunning_GoingToSampleComplete
2024/10/06 07:10:34.3 Old State:14-cycle=1, Elapsed Time:    0.0,  Ideal Time:    0.0,  Delay time =   0.00  New State:ENGN_StateRunning_WaitSampling
2024/10/06 07:10:34.3 Step started at: 07:10:23
2024/10/06 07:10:34.3 XYZ movement time  = 10705 ms + Scan start delay = 10666 ms
2024/10/06 07:10:34.4 Old State:15-ENGN_StateRunning_WaitSampling New State:ENGN_StateRunning_Sampling
2024/10/06 07:10:39.0 
2024/10/06 07:10:39.0 STOP SCAN: 
2024/10/06 07:10:39.0    CycleTime (ms)    = 200
2024/10/06 07:10:39.0    CurrentCycle      = 25
2024/10/06 07:10:39.0    RunTime (ms)      = 4959
2024/10/06 07:10:39.0    AverageCycle (ms) = 198.4
2024/10/06 07:10:39.0    Temperature       = 30.0
2024/10/06 07:10:39.0    DATA OVERRUN %    = 0.00
2024/10/06 07:10:39.0    Spec PCB temps    = 42.6, 42.1, 42.4, 42.2, 42.1, 42.3, 41.3, 41.6
2024/10/06 07:10:39.0 
2024/10/06 07:10:39.1 Old State:16-cycle=25, Elapsed Time:    5.0,  Ideal Time:    4.8,  Delay time =   0.04  New State:ENGN_StateRunning_SamplingComplete
2024/10/06 07:10:39.2 Old State:18-ENGN_StateRunning_SamplingComplete New State:ENGN_StateRunning_WaitNewStep
2024/10/06 07:10:39.8 Old State:5-ENGN_StateRunning_WaitNewStep New State:ENGN_StateRunning_StartNewStep
2024/10/06 07:10:39.8 Spectrometer EOS_B0010: AVRG=20.
2024/10/06 07:10:39.8 Spectrometer EOS_B0014: AVRG=20.
2024/10/06 07:10:39.8 Spectrometer EOS_B0011: AVRG=20.
2024/10/06 07:10:39.8 Spectrometer EOS_B0018: AVRG=20.
2024/10/06 07:10:39.8 Spectrometer EOS_B0012: AVRG=20.
2024/10/06 07:10:39.8 Spectrometer EOS_B0017: AVRG=20.
2024/10/06 07:10:39.8 Spectrometer EOS_B0013: AVRG=20.
2024/10/06 07:10:39.8 Spectrometer EOS_B0019: AVRG=20.
2024/10/06 07:10:39.8 StartShaker(1000)
2024/10/06 07:10:39.9 Old State:6-ENGN_StateRunning_StartNewStep New State:ENGN_StateRunning_WaitGoingToSample
2024/10/06 07:10:39.9 Sample96_Q(0, 0, 10)
2024/10/06 07:10:39.9 Temp: 2024/10/06 07:10:39, 30.0000, 30.6000
2024/10/06 07:10:39.9 
2024/10/06 07:10:39.9 START SCAN: 
2024/10/06 07:10:39.9    CycleTime (ms)    = 200
2024/10/06 07:10:39.9    CycleCount        = 25
2024/10/06 07:10:39.9    ScansToAverage    = 20
2024/10/06 07:10:39.9    FinishTime (s)    = 5
2024/10/06 07:10:39.9    Temperature       = 30.0
2024/10/06 07:10:39.9    Lamp Power        = 33
2024/10/06 07:10:39.9    Spec PCB temps    = 42.6, 42.1, 42.4, 42.2, 42.1, 42.3, 41.2, 41.6
2024/10/06 07:10:39.9 
2024/10/06 07:10:40.0 Old State:12-ENGN_StateRunning_WaitGoingToSample New State:ENGN_StateRunning_GoingToSample
2024/10/06 07:10:40.1 GMC_SetPosZ
2024/10/06 07:10:43.0 GMC_ServoHere
2024/10/06 07:10:43.1 GMC_SetPosXY
2024/10/06 07:10:44.8 GMC_SetPosZ
2024/10/06 07:10:50.6 Shaker current speed = 990 rpm, set speed = 1000
2024/10/06 07:10:50.7 Old State:13-ENGN_StateRunning_GoingToSample New State:ENGN_StateRunning_GoingToSampleComplete
2024/10/06 07:10:50.8 Old State:14-cycle=1, Elapsed Time:    0.0,  Ideal Time:    0.0,  Delay time =   0.00  New State:ENGN_StateRunning_WaitSampling
2024/10/06 07:10:50.8 Step started at: 07:10:39
2024/10/06 07:10:50.8 XYZ movement time  = 10689 ms + Scan start delay = 10679 ms
2024/10/06 07:10:50.9 Old State:15-ENGN_StateRunning_WaitSampling New State:ENGN_StateRunning_Sampling
2024/10/06 07:10:55.6 
2024/10/06 07:10:55.6 STOP SCAN: 
2024/10/06 07:10:55.6    CycleTime (ms)    = 200
2024/10/06 07:10:55.6    CurrentCycle      = 25
2024/10/06 07:10:55.6    RunTime (ms)      = 4958
2024/10/06 07:10:55.6    AverageCycle (ms) = 198.3
2024/10/06 07:10:55.6    Temperature       = 30.0
2024/10/06 07:10:55.6    DATA OVERRUN %    = 0.00
2024/10/06 07:10:55.6    Spec PCB temps    = 42.6, 42.1, 42.4, 42.2, 42.1, 42.2, 41.3, 41.6
2024/10/06 07:10:55.6 
2024/10/06 07:10:55.6 Old State:16-cycle=25, Elapsed Time:    5.0,  Ideal Time:    4.8,  Delay time =   0.04  New State:ENGN_StateRunning_SamplingComplete
2024/10/06 07:10:55.8 Old State:18-ENGN_StateRunning_SamplingComplete New State:ENGN_StateRunning_WaitNewStep
2024/10/06 07:10:56.3 Old State:5-ENGN_StateRunning_WaitNewStep New State:ENGN_StateRunning_StartNewStep
2024/10/06 07:10:56.3 Spectrometer EOS_B0010: AVRG=20.
2024/10/06 07:10:56.3 Spectrometer EOS_B0014: AVRG=20.
2024/10/06 07:10:56.3 Spectrometer EOS_B0011: AVRG=20.
2024/10/06 07:10:56.4 Spectrometer EOS_B0018: AVRG=20.
2024/10/06 07:10:56.4 Spectrometer EOS_B0012: AVRG=20.
2024/10/06 07:10:56.4 Spectrometer EOS_B0017: AVRG=20.
2024/10/06 07:10:56.4 Spectrometer EOS_B0013: AVRG=20.
2024/10/06 07:10:56.4 Spectrometer EOS_B0019: AVRG=20.
2024/10/06 07:10:56.4 StartShaker(1000)
2024/10/06 07:10:56.4 Temp: 2024/10/06 07:10:56, 30.0000, 30.6000
2024/10/06 07:10:56.5 Old State:6-ENGN_StateRunning_StartNewStep New State:ENGN_StateRunning_WaitGoingToSample
2024/10/06 07:10:56.5 Sample96_Q(0, 0, 0)
2024/10/06 07:10:56.5 
2024/10/06 07:10:56.5 START SCAN: 
2024/10/06 07:10:56.5    CycleTime (ms)    = 200
2024/10/06 07:10:56.5    CycleCount        = 25
2024/10/06 07:10:56.5    ScansToAverage    = 20
2024/10/06 07:10:56.5    FinishTime (s)    = 5
2024/10/06 07:10:56.5    Temperature       = 30.0
2024/10/06 07:10:56.5    Lamp Power        = 33
2024/10/06 07:10:56.5    Spec PCB temps    = 42.6, 42.1, 42.4, 42.2, 42.1, 42.2, 41.2, 41.6
2024/10/06 07:10:56.5 
2024/10/06 07:10:56.5 GMC_SetPosZ
2024/10/06 07:10:56.6 Old State:12-ENGN_StateRunning_WaitGoingToSample New State:ENGN_StateRunning_GoingToSample
2024/10/06 07:11:02.3 GMC_ServoHere
2024/10/06 07:11:02.4 GMC_SetPosXY
2024/10/06 07:11:04.1 GMC_SetPosZ
2024/10/06 07:11:07.0 Shaker current speed = 991 rpm, set speed = 1000
2024/10/06 07:11:07.1 Old State:13-ENGN_StateRunning_GoingToSample New State:ENGN_StateRunning_GoingToSampleComplete
2024/10/06 07:11:07.2 Old State:14-cycle=1, Elapsed Time:    0.0,  Ideal Time:    0.0,  Delay time =   0.00  New State:ENGN_StateRunning_WaitSampling
2024/10/06 07:11:07.2 Step started at: 07:10:56
2024/10/06 07:11:07.2 XYZ movement time  = 10554 ms + Scan start delay = 10540 ms
2024/10/06 07:11:07.3 Old State:15-ENGN_StateRunning_WaitSampling New State:ENGN_StateRunning_Sampling
2024/10/06 07:11:12.0 
2024/10/06 07:11:12.0 STOP SCAN: 
2024/10/06 07:11:12.0    CycleTime (ms)    = 200
2024/10/06 07:11:12.0    CurrentCycle      = 25
2024/10/06 07:11:12.0    RunTime (ms)      = 4957
2024/10/06 07:11:12.0    AverageCycle (ms) = 198.3
2024/10/06 07:11:12.0    Temperature       = 30.0
2024/10/06 07:11:12.0    DATA OVERRUN %    = 0.00
2024/10/06 07:11:12.0    Spec PCB temps    = 42.6, 42.1, 42.4, 42.2, 42.1, 42.2, 41.3, 41.6
2024/10/06 07:11:12.0 
2024/10/06 07:11:12.0 Old State:16-cycle=25, Elapsed Time:    5.0,  Ideal Time:    4.8,  Delay time =   0.04  New State:ENGN_StateRunning_SamplingComplete
2024/10/06 07:11:12.2 Old State:18-ENGN_StateRunning_SamplingComplete New State:ENGN_StateRunning_WaitNewStep
2024/10/06 07:11:12.3 Old State:5-ENGN_StateRunning_WaitNewStep New State:ENGN_StateRunning_StartNewStep
2024/10/06 07:11:12.3 Spectrometer EOS_B0010: AVRG=20.
2024/10/06 07:11:12.3 Spectrometer EOS_B0014: AVRG=20.
2024/10/06 07:11:12.3 Spectrometer EOS_B0011: AVRG=20.
2024/10/06 07:11:12.3 Spectrometer EOS_B0018: AVRG=20.
2024/10/06 07:11:12.3 Spectrometer EOS_B0012: AVRG=20.
2024/10/06 07:11:12.3 Spectrometer EOS_B0017: AVRG=20.
2024/10/06 07:11:12.3 Spectrometer EOS_B0013: AVRG=20.
2024/10/06 07:11:12.3 Spectrometer EOS_B0019: AVRG=20.
2024/10/06 07:11:12.3 StartShaker(1000)
2024/10/06 07:11:12.4 Old State:6-ENGN_StateRunning_StartNewStep New State:ENGN_StateRunning_WaitGoingToSample
2024/10/06 07:11:12.4 Sample96_Q(0, 0, 10)
2024/10/06 07:11:12.5 
2024/10/06 07:11:12.5 START SCAN: 
2024/10/06 07:11:12.5    CycleTime (ms)    = 200
2024/10/06 07:11:12.5    CycleCount        = 25
2024/10/06 07:11:12.5    ScansToAverage    = 20
2024/10/06 07:11:12.5    FinishTime (s)    = 5
2024/10/06 07:11:12.5    Temperature       = 30.0
2024/10/06 07:11:12.5    Lamp Power        = 33
2024/10/06 07:11:12.5    Spec PCB temps    = 42.6, 42.1, 42.4, 42.2, 42.1, 42.2, 41.3, 41.6
2024/10/06 07:11:12.5 
2024/10/06 07:11:12.5 GMC_SetPosZ
2024/10/06 07:11:12.6 Old State:12-ENGN_StateRunning_WaitGoingToSample New State:ENGN_StateRunning_GoingToSample
2024/10/06 07:11:12.6 Temp: 2024/10/06 07:11:12, 30.0000, 30.6000
2024/10/06 07:11:15.3 GMC_ServoHere
2024/10/06 07:11:15.5 GMC_SetPosXY
2024/10/06 07:11:17.2 GMC_SetPosZ
2024/10/06 07:11:23.0 Shaker current speed = 993 rpm, set speed = 1000
2024/10/06 07:11:23.1 Old State:13-cycle=1, Elapsed Time:    0.0,  Ideal Time:    0.0,  Delay time =   0.00  New State:ENGN_StateRunning_GoingToSampleComplete
2024/10/06 07:11:23.2 Old State:14-ENGN_StateRunning_GoingToSampleComplete New State:ENGN_StateRunning_WaitSampling
2024/10/06 07:11:23.2 Step started at: 07:11:12
2024/10/06 07:11:23.2 XYZ movement time  = 10561 ms + Scan start delay = 10496 ms
2024/10/06 07:11:23.3 Old State:15-ENGN_StateRunning_WaitSampling New State:ENGN_StateRunning_Sampling
2024/10/06 07:11:27.9 
2024/10/06 07:11:27.9 STOP SCAN: 
2024/10/06 07:11:27.9    CycleTime (ms)    = 200
2024/10/06 07:11:27.9    CurrentCycle      = 25
2024/10/06 07:11:27.9    RunTime (ms)      = 4960
2024/10/06 07:11:27.9    AverageCycle (ms) = 198.4
2024/10/06 07:11:27.9    Temperature       = 30.0
2024/10/06 07:11:27.9    DATA OVERRUN %    = 0.00
2024/10/06 07:11:27.9    Spec PCB temps    = 42.6, 42.2, 42.4, 42.3, 42.1, 42.3, 41.3, 41.6
2024/10/06 07:11:27.9 
2024/10/06 07:11:27.9 Old State:16-cycle=25, Elapsed Time:    5.0,  Ideal Time:    4.8,  Delay time =   0.04  New State:ENGN_StateRunning_SamplingComplete
2024/10/06 07:11:28.1 Old State:18-ENGN_StateRunning_SamplingComplete New State:ENGN_StateRunning_WaitNewStep
2024/10/06 07:11:28.4 Old State:5-ENGN_StateRunning_WaitNewStep New State:ENGN_StateRunning_StartNewStep
2024/10/06 07:11:28.4 Spectrometer EOS_B0010: AVRG=20.
2024/10/06 07:11:28.4 Spectrometer EOS_B0014: AVRG=20.
2024/10/06 07:11:28.4 Spectrometer EOS_B0011: AVRG=20.
2024/10/06 07:11:28.4 Spectrometer EOS_B0018: AVRG=20.
2024/10/06 07:11:28.4 Spectrometer EOS_B0012: AVRG=20.
2024/10/06 07:11:28.4 Spectrometer EOS_B0017: AVRG=20.
2024/10/06 07:11:28.4 Spectrometer EOS_B0013: AVRG=20.
2024/10/06 07:11:28.4 Spectrometer EOS_B0019: AVRG=20.
2024/10/06 07:11:28.4 StartShaker(1000)
2024/10/06 07:11:28.5 Old State:6-ENGN_StateRunning_StartNewStep New State:ENGN_StateRunning_WaitGoingToSample
2024/10/06 07:11:28.5 Sample96_Q(0, 0, 0)
2024/10/06 07:11:28.6 
2024/10/06 07:11:28.6 START SCAN: 
2024/10/06 07:11:28.6    CycleTime (ms)    = 200
2024/10/06 07:11:28.6    CycleCount        = 25
2024/10/06 07:11:28.6    ScansToAverage    = 20
2024/10/06 07:11:28.6    FinishTime (s)    = 5
2024/10/06 07:11:28.6    Temperature       = 30.0
2024/10/06 07:11:28.6    Lamp Power        = 33
2024/10/06 07:11:28.6    Spec PCB temps    = 42.6, 42.1, 42.4, 42.3, 42.1, 42.3, 41.3, 41.6
2024/10/06 07:11:28.6 
2024/10/06 07:11:28.7 Old State:12-ENGN_StateRunning_WaitGoingToSample New State:ENGN_StateRunning_GoingToSample
2024/10/06 07:11:28.7 GMC_SetPosZ
2024/10/06 07:11:28.7 Temp: 2024/10/06 07:11:28, 30.0000, 30.5000
2024/10/06 07:11:34.5 GMC_ServoHere
2024/10/06 07:11:34.6 GMC_SetPosXY
2024/10/06 07:11:36.3 GMC_SetPosZ
2024/10/06 07:11:39.4 Shaker current speed = 991 rpm, set speed = 1000
2024/10/06 07:11:39.5 Old State:13-cycle=1, Elapsed Time:    0.0,  Ideal Time:    0.0,  Delay time =   0.00  New State:ENGN_StateRunning_GoingToSampleComplete
2024/10/06 07:11:39.6 Old State:14-ENGN_StateRunning_GoingToSampleComplete New State:ENGN_StateRunning_WaitSampling
2024/10/06 07:11:39.6 Step started at: 07:11:28
2024/10/06 07:11:39.6 XYZ movement time  = 10872 ms + Scan start delay = 10786 ms
2024/10/06 07:11:39.7 Old State:15-ENGN_StateRunning_WaitSampling New State:ENGN_StateRunning_Sampling
2024/10/06 07:11:44.3 
2024/10/06 07:11:44.3 STOP SCAN: 
2024/10/06 07:11:44.3    CycleTime (ms)    = 200
2024/10/06 07:11:44.3    CurrentCycle      = 25
2024/10/06 07:11:44.3    RunTime (ms)      = 4958
2024/10/06 07:11:44.3    AverageCycle (ms) = 198.3
2024/10/06 07:11:44.3    Temperature       = 30.0
2024/10/06 07:11:44.3    DATA OVERRUN %    = 0.00
2024/10/06 07:11:44.3    Spec PCB temps    = 42.6, 42.1, 42.4, 42.3, 42.1, 42.3, 41.3, 41.6
2024/10/06 07:11:44.3 
2024/10/06 07:11:44.4 Old State:16-cycle=25, Elapsed Time:    5.0,  Ideal Time:    4.8,  Delay time =   0.04  New State:ENGN_StateRunning_SamplingComplete
2024/10/06 07:11:44.5 Old State:18-ENGN_StateRunning_SamplingComplete New State:ENGN_StateRunning_WaitEjecting
2024/10/06 07:11:44.5 EJECT: To Tray, position=3,0
2024/10/06 07:11:44.5    EjectOffset = 10.0
2024/10/06 07:11:44.6 GMC_SetPosZ
2024/10/06 07:11:44.6 Old State:19-ENGN_StateRunning_WaitEjecting New State:ENGN_StateRunning_Ejecting
2024/10/06 07:11:47.6 GMC_ServoHere
2024/10/06 07:11:47.8 GMC_SetPosXY
2024/10/06 07:11:50.0 GMC_SetPosZ
2024/10/06 07:11:54.1 GMC_Eject
2024/10/06 07:11:54.1 EjectDone => EjectEject
2024/10/06 07:11:54.1 SetEjectorPosn(0)
2024/10/06 07:11:57.3 GMC_HomeZ
2024/10/06 07:11:57.3 HomeDevice[0005]
2024/10/06 07:12:02.8 GMC_SetPosZ
2024/10/06 07:12:03.2 GMC_ServoHere
2024/10/06 07:12:03.4 GMC_SetPosZ
2024/10/06 07:12:03.6 GMC_ServoHere
2024/10/06 07:12:03.7 GMC_SetPosXY
2024/10/06 07:12:06.0 GMC_SetPosZ
2024/10/06 07:12:06.3 Old State:20-ENGN_StateRunning_Ejecting New State:ENGN_StateRunning_EjectingComplete
2024/10/06 07:12:06.4 Old State:21-ENGN_StateRunning_EjectingComplete New State:ENGN_StateRunning_Finished
2024/10/06 07:12:06.4 StopShaker
2024/10/06 07:12:06.6 Old State:22-ENGN_StateRunning_Finished New State:ENGN_State_SystemReady
2024/10/06 07:12:06.6 Temp: 2024/10/06 07:12:06, 30.0000, 30.6000
2024/10/06 07:12:06.6 Temperature monitor DISABLE
2024/10/06 07:12:06.6 
2024/10/06 07:12:06.6 ASSAY SUMMARY:
2024/10/06 07:12:06.6 ==============
2024/10/06 07:12:06.6   Step #   Duration   Cycles  Overrun %
2024/10/06 07:12:06.6        1      82     415    0.00
2024/10/06 07:12:06.6        2     778    3895    0.00
2024/10/06 07:12:06.6        3     119     600    0.00
2024/10/06 07:12:06.6        4    1099    5500    0.00
2024/10/06 07:12:06.6        5     119     600    0.00
2024/10/06 07:12:06.6        6       4      25    0.00
2024/10/06 07:12:06.6        7       4      25    0.00
2024/10/06 07:12:06.6        8       4      25    0.00
2024/10/06 07:12:06.6        9       4      25    0.00
2024/10/06 07:12:06.6       10       4      25    0.00
2024/10/06 07:12:06.6       11       4      25    0.00
2024/10/06 07:12:06.6 -------------------------------------------
2024/10/06 07:12:06.6    Total    2231   11160    0.00
2024/10/06 07:12:06.6 Temperature monitor DISABLE
2024/10/06 07:12:07.1 DFIO: Start writing C:\DATA\wangT\mcb2-h9\Experiment_14\241006_001.frd
2024/10/06 07:12:07.1 DFIO: Finished writing C:\DATA\wangT\mcb2-h9\Experiment_14\241006_001.frd
2024/10/06 07:12:07.1 DFIO: Start writing C:\DATA\wangT\mcb2-h9\Experiment_14\241006_002.frd
2024/10/06 07:12:07.1 DFIO: Finished writing C:\DATA\wangT\mcb2-h9\Experiment_14\241006_002.frd
2024/10/06 07:12:07.1 DFIO: Start writing C:\DATA\wangT\mcb2-h9\Experiment_14\241006_003.frd
2024/10/06 07:12:07.1 DFIO: Finished writing C:\DATA\wangT\mcb2-h9\Experiment_14\241006_003.frd
2024/10/06 07:12:07.1 DFIO: Start writing C:\DATA\wangT\mcb2-h9\Experiment_14\241006_004.frd
2024/10/06 07:12:07.1 DFIO: Finished writing C:\DATA\wangT\mcb2-h9\Experiment_14\241006_004.frd
2024/10/06 07:12:07.1 DFIO: Start writing C:\DATA\wangT\mcb2-h9\Experiment_14\241006_005.frd
2024/10/06 07:12:07.2 DFIO: Finished writing C:\DATA\wangT\mcb2-h9\Experiment_14\241006_005.frd
2024/10/06 07:12:07.2 DFIO: Start writing C:\DATA\wangT\mcb2-h9\Experiment_14\241006_006.frd
2024/10/06 07:12:07.2 DFIO: Finished writing C:\DATA\wangT\mcb2-h9\Experiment_14\241006_006.frd
2024/10/06 07:12:07.2 DFIO: Start writing C:\DATA\wangT\mcb2-h9\Experiment_14\241006_007.frd
2024/10/06 07:12:07.2 DFIO: Finished writing C:\DATA\wangT\mcb2-h9\Experiment_14\241006_007.frd
2024/10/06 07:12:07.2 DFIO: Start writing C:\DATA\wangT\mcb2-h9\Experiment_14\241006_008.frd
2024/10/06 07:12:07.2 DFIO: Finished writing C:\DATA\wangT\mcb2-h9\Experiment_14\241006_008.frd
2024/10/06 07:12:07.2 DFIO: Finished writing C:\DATA\wangT\mcb2-h9\Experiment_14\241006_Manifest.fmx
2024/10/06 07:20:57.3 f:\dd\vctools\vc7libs\ship\atlmfc\src\mfc\doccore.cpp(334) : AppMsg - Warning: File save with new name failed.
2024/10/06 07:24:27.3 <I Name="ExperimentName" O="Experiment_10" N="Experiment_15" />
2024/10/06 07:24:27.3 Sample plate definitions were changed
2024/10/06 07:24:27.3 Assay steps step 1: Name Baseline2 to Baseline, Sample A1 to A12
2024/10/06 07:24:27.3 Assay steps step 2: Sample A8 to A4
2024/10/06 07:24:27.3 Assay steps step 3: Sample A3 to A5
2024/10/06 07:24:27.3 Assay steps step 4: Sample A11 to A8
2024/10/06 07:24:27.3 Assay steps step 5: Name Dissociation to Association, Sample A3 to A5
2024/10/06 07:24:27.3 Assay steps step 6: Sample A12 to A11
2024/10/06 07:24:27.3 1 Assay steps step were deleted
2024/10/06 07:24:27.3 SetHeaterTemperature 30.0
2024/10/06 07:24:27.3 Temperature monitor ENABLE
2024/10/06 07:24:27.3 Set Heater[65535] @ 30.000000[C]
2024/10/06 07:24:27.4 Temperature monitor ENABLE
2024/10/06 07:24:27.4 Temp: 2024/10/06 07:24:27, 26.3000, 30.5000
2024/10/06 07:24:27.4 bShakeWhileWaiting=1, nShakerRPM=1000
2024/10/06 07:24:27.5 DELAYED START: Waiting for 600 s
2024/10/06 07:24:27.5 GMC_SetPosZ
2024/10/06 07:24:27.5 Old State:4-ENGN_State_SystemReady New State:ENGN_State_ControllerBusy
2024/10/06 07:24:27.7 GMC_ServoHere
2024/10/06 07:24:27.9 GMC_SetPosXY
2024/10/06 07:24:28.1 GMC_SetPosZ
2024/10/06 07:24:28.4 Old State:29-ENGN_State_ControllerBusy New State:ENGN_State_ControllerDone
2024/10/06 07:24:28.5 StartShaker(1000)
2024/10/06 07:24:28.5 Old State:30-ENGN_State_ControllerDone New State:ENGN_State_SystemReady
2024/10/06 07:25:04.4 Spectrometer EOS_B0010: AVRG=20.
2024/10/06 07:25:04.4 Spectrometer EOS_B0014: AVRG=20.
2024/10/06 07:25:04.4 Spectrometer EOS_B0011: AVRG=20.
2024/10/06 07:25:04.4 Spectrometer EOS_B0018: AVRG=20.
2024/10/06 07:25:04.4 Spectrometer EOS_B0012: AVRG=20.
2024/10/06 07:25:04.4 Spectrometer EOS_B0017: AVRG=20.
2024/10/06 07:25:04.4 Spectrometer EOS_B0013: AVRG=20.
2024/10/06 07:25:04.4 Spectrometer EOS_B0019: AVRG=20.
2024/10/06 07:25:04.4 Starting new assay
2024/10/06 07:25:04.6 Old State:4-ENGN_State_SystemReady New State:ENGN_StateRunning_StartNewStep
2024/10/06 07:25:04.6 Spectrometer EOS_B0010: AVRG=20.
2024/10/06 07:25:04.6 Spectrometer EOS_B0014: AVRG=20.
2024/10/06 07:25:04.6 Spectrometer EOS_B0011: AVRG=20.
2024/10/06 07:25:04.6 Spectrometer EOS_B0018: AVRG=20.
2024/10/06 07:25:04.6 Spectrometer EOS_B0012: AVRG=20.
2024/10/06 07:25:04.6 Spectrometer EOS_B0017: AVRG=20.
2024/10/06 07:25:04.6 Spectrometer EOS_B0013: AVRG=20.
2024/10/06 07:25:04.6 Spectrometer EOS_B0019: AVRG=20.
2024/10/06 07:25:04.7 Plate 1 temperature = 30 C
2024/10/06 07:25:04.8 Old State:6-ENGN_StateRunning_StartNewStep New State:ENGN_StateRunning_WaitPickingSensors
2024/10/06 07:25:04.8 Pick(0, 3)
2024/10/06 07:25:04.9 Old State:7-ENGN_StateRunning_WaitPickingSensors New State:ENGN_StateRunning_PickingSensors
2024/10/06 07:25:04.9 GMC_SetPosZ
2024/10/06 07:25:04.9 Temp: 2024/10/06 07:25:04, 29.9000, 30.4000
2024/10/06 07:25:05.1 GMC_ServoHere
2024/10/06 07:25:05.3 GMC_SetPosXY
2024/10/06 07:25:07.5 GMC_SetPosZ
2024/10/06 07:25:12.8 GMC_SetPosZ
2024/10/06 07:25:13.3 Old State:8-ENGN_StateRunning_PickingSensors New State:ENGN_StateRunning_CheckingSensors
2024/10/06 07:25:13.3 Spectrometer EOS_B0010: AVRG=20.
2024/10/06 07:25:13.3 Spectrometer EOS_B0014: AVRG=20.
2024/10/06 07:25:13.3 Spectrometer EOS_B0011: AVRG=20.
2024/10/06 07:25:13.3 Spectrometer EOS_B0018: AVRG=20.
2024/10/06 07:25:13.3 Spectrometer EOS_B0012: AVRG=20.
2024/10/06 07:25:13.3 Spectrometer EOS_B0017: AVRG=20.
2024/10/06 07:25:13.3 Spectrometer EOS_B0013: AVRG=20.
2024/10/06 07:25:13.3 Spectrometer EOS_B0019: AVRG=20.
2024/10/06 07:25:13.5 
2024/10/06 07:25:13.5 Detect Sensors
2024/10/06 07:25:13.5 ==============
2024/10/06 07:25:13.5 1	YES		0.0	6530.1
2024/10/06 07:25:13.5 2	YES		0.0	7390.8
2024/10/06 07:25:13.5 3	YES		0.0	7202.6
2024/10/06 07:25:13.5 4	YES		0.0	7514.7
2024/10/06 07:25:13.5 5	YES		0.0	6078.6
2024/10/06 07:25:13.5 6	YES		0.0	5724.3
2024/10/06 07:25:13.5 7	YES		0.0	7004.0
2024/10/06 07:25:13.5 8	YES		0.0	5326.8
2024/10/06 07:25:13.5 
2024/10/06 07:25:13.5 Spectrometer EOS_B0010: AVRG=20.
2024/10/06 07:25:13.5 Spectrometer EOS_B0014: AVRG=20.
2024/10/06 07:25:13.5 Spectrometer EOS_B0011: AVRG=20.
2024/10/06 07:25:13.5 Spectrometer EOS_B0018: AVRG=20.
2024/10/06 07:25:13.5 Spectrometer EOS_B0012: AVRG=20.
2024/10/06 07:25:13.5 Spectrometer EOS_B0017: AVRG=20.
2024/10/06 07:25:13.5 Spectrometer EOS_B0013: AVRG=20.
2024/10/06 07:25:13.5 Spectrometer EOS_B0019: AVRG=20.
2024/10/06 07:25:13.5 Spectrometer EOS_B0010: AVRG=20.
2024/10/06 07:25:13.5 Spectrometer EOS_B0014: AVRG=20.
2024/10/06 07:25:13.5 Spectrometer EOS_B0011: AVRG=20.
2024/10/06 07:25:13.5 Spectrometer EOS_B0018: AVRG=20.
2024/10/06 07:25:13.5 Spectrometer EOS_B0012: AVRG=20.
2024/10/06 07:25:13.5 Spectrometer EOS_B0017: AVRG=20.
2024/10/06 07:25:13.5 Spectrometer EOS_B0013: AVRG=20.
2024/10/06 07:25:13.5 Spectrometer EOS_B0019: AVRG=20.
2024/10/06 07:25:13.7 CH1: Correction Factor = 1.8879
2024/10/06 07:25:13.7 Spectrometer EOS_B0010: AVRG=20.
2024/10/06 07:25:13.7 CH2: Correction Factor = 1.80408
2024/10/06 07:25:13.7 Spectrometer EOS_B0014: AVRG=20.
2024/10/06 07:25:13.7 CH3: Correction Factor = 1.7724
2024/10/06 07:25:13.7 Spectrometer EOS_B0011: AVRG=20.
2024/10/06 07:25:13.7 CH4: Correction Factor = 1.72522
2024/10/06 07:25:13.7 Spectrometer EOS_B0018: AVRG=20.
2024/10/06 07:25:13.7 CH5: Correction Factor = 2.17537
2024/10/06 07:25:13.7 Spectrometer EOS_B0012: AVRG=20.
2024/10/06 07:25:13.7 CH6: Correction Factor = 2.27476
2024/10/06 07:25:13.7 Spectrometer EOS_B0017: AVRG=20.
2024/10/06 07:25:13.7 CH7: Correction Factor = 1.74216
2024/10/06 07:25:13.7 Spectrometer EOS_B0013: AVRG=20.
2024/10/06 07:25:13.7 CH8: Correction Factor = 2.34303
2024/10/06 07:25:13.7 Spectrometer EOS_B0019: AVRG=20.
2024/10/06 07:25:13.8 CH1: Correction Factor = 1.09847
2024/10/06 07:25:13.8 Spectrometer EOS_B0010: AVRG=20.
2024/10/06 07:25:13.8 CH2: Correction Factor = 1.09524
2024/10/06 07:25:13.8 Spectrometer EOS_B0014: AVRG=20.
2024/10/06 07:25:13.8 CH3: Correction Factor = 1.09224
2024/10/06 07:25:13.8 Spectrometer EOS_B0011: AVRG=20.
2024/10/06 07:25:13.8 CH4: Correction Factor = 1.0859
2024/10/06 07:25:13.8 Spectrometer EOS_B0018: AVRG=20.
2024/10/06 07:25:13.8 CH5: Correction Factor = 1.11711
2024/10/06 07:25:13.8 Spectrometer EOS_B0012: AVRG=20.
2024/10/06 07:25:13.8 CH6: Correction Factor = 1.11808
2024/10/06 07:25:13.8 Spectrometer EOS_B0017: AVRG=20.
2024/10/06 07:25:13.8 CH7: Correction Factor = 1.08873
2024/10/06 07:25:13.9 Spectrometer EOS_B0013: AVRG=20.
2024/10/06 07:25:13.9 CH8: Correction Factor = 1.12813
2024/10/06 07:25:13.9 Spectrometer EOS_B0019: AVRG=20.
2024/10/06 07:25:14.0 CH1: Correction Factor = 1.02075
2024/10/06 07:25:14.0 Spectrometer EOS_B0010: AVRG=20.
2024/10/06 07:25:14.0 CH2: Correction Factor = 1.01462
2024/10/06 07:25:14.0 Spectrometer EOS_B0014: AVRG=20.
2024/10/06 07:25:14.0 CH3: Correction Factor = 1.0146
2024/10/06 07:25:14.0 Spectrometer EOS_B0011: AVRG=20.
2024/10/06 07:25:14.0 CH4: Correction Factor = 1.02011
2024/10/06 07:25:14.0 Spectrometer EOS_B0018: AVRG=20.
2024/10/06 07:25:14.0 CH5: Correction Factor = 1.02325
2024/10/06 07:25:14.0 Spectrometer EOS_B0012: AVRG=20.
2024/10/06 07:25:14.0 CH6: Correction Factor = 1.02403
2024/10/06 07:25:14.0 Spectrometer EOS_B0017: AVRG=20.
2024/10/06 07:25:14.0 CH7: Correction Factor = 1.01445
2024/10/06 07:25:14.0 Spectrometer EOS_B0013: AVRG=20.
2024/10/06 07:25:14.0 CH8: Correction Factor = 1.02237
2024/10/06 07:25:14.0 Spectrometer EOS_B0019: AVRG=20.
2024/10/06 07:25:14.2 CH1: Correction Factor = 1.00169
2024/10/06 07:25:14.2 Spectrometer EOS_B0010: AVRG=20.
2024/10/06 07:25:14.2 CH2: Correction Factor = 1.00258
2024/10/06 07:25:14.2 Spectrometer EOS_B0014: AVRG=20.
2024/10/06 07:25:14.2 CH3: Correction Factor = 1.00641
2024/10/06 07:25:14.2 Spectrometer EOS_B0011: AVRG=20.
2024/10/06 07:25:14.2 CH4: Correction Factor = 1.00322
2024/10/06 07:25:14.2 Spectrometer EOS_B0018: AVRG=20.
2024/10/06 07:25:14.2 CH5: Correction Factor = 1.00364
2024/10/06 07:25:14.2 Spectrometer EOS_B0012: AVRG=20.
2024/10/06 07:25:14.2 CH6: Correction Factor = 1.00528
2024/10/06 07:25:14.2 Spectrometer EOS_B0017: AVRG=20.
2024/10/06 07:25:14.2 CH7: Correction Factor = 1.006
2024/10/06 07:25:14.2 Spectrometer EOS_B0013: AVRG=20.
2024/10/06 07:25:14.2 CH8: Correction Factor = 1.00436
2024/10/06 07:25:14.2 Spectrometer EOS_B0019: AVRG=20.
2024/10/06 07:25:14.3 CH1: Correction Factor = 1.00148
2024/10/06 07:25:14.3 Spectrometer EOS_B0010: AVRG=20.
2024/10/06 07:25:14.3 CH2: Correction Factor = 1.00245
2024/10/06 07:25:14.3 Spectrometer EOS_B0014: AVRG=20.
2024/10/06 07:25:14.3 CH3: Correction Factor = 0.998193
2024/10/06 07:25:14.3 Spectrometer EOS_B0011: AVRG=20.
2024/10/06 07:25:14.3 CH4: Correction Factor = 0.998954
2024/10/06 07:25:14.3 Spectrometer EOS_B0018: AVRG=20.
2024/10/06 07:25:14.3 CH5: Correction Factor = 1.00046
2024/10/06 07:25:14.3 Spectrometer EOS_B0012: AVRG=20.
2024/10/06 07:25:14.3 CH6: Correction Factor = 0.999121
2024/10/06 07:25:14.3 Spectrometer EOS_B0017: AVRG=20.
2024/10/06 07:25:14.3 CH7: Correction Factor = 0.997898
2024/10/06 07:25:14.3 Spectrometer EOS_B0013: AVRG=20.
2024/10/06 07:25:14.3 CH8: Correction Factor = 1.00123
2024/10/06 07:25:14.3 Spectrometer EOS_B0019: AVRG=20.
2024/10/06 07:25:14.5 CH1: Correction Factor = 1.00162
2024/10/06 07:25:14.5 Spectrometer EOS_B0010: AVRG=20.
2024/10/06 07:25:14.5 CH2: Correction Factor = 0.998453
2024/10/06 07:25:14.5 Spectrometer EOS_B0014: AVRG=20.
2024/10/06 07:25:14.5 CH3: Correction Factor = 1.00221
2024/10/06 07:25:14.5 Spectrometer EOS_B0011: AVRG=20.
2024/10/06 07:25:14.5 CH4: Correction Factor = 0.998957
2024/10/06 07:25:14.5 Spectrometer EOS_B0018: AVRG=20.
2024/10/06 07:25:14.5 CH5: Correction Factor = 1.00047
2024/10/06 07:25:14.5 Spectrometer EOS_B0012: AVRG=20.
2024/10/06 07:25:14.5 CH6: Correction Factor = 0.998968
2024/10/06 07:25:14.5 Spectrometer EOS_B0017: AVRG=20.
2024/10/06 07:25:14.5 CH7: Correction Factor = 1.00191
2024/10/06 07:25:14.5 Spectrometer EOS_B0013: AVRG=20.
2024/10/06 07:25:14.5 CH8: Correction Factor = 0.99826
2024/10/06 07:25:14.5 Spectrometer EOS_B0019: AVRG=20.
2024/10/06 07:25:14.5 Sensor 1: Integration Time = 2.13 ms
2024/10/06 07:25:14.5 Sensor 2: Integration Time = 2.01 ms
2024/10/06 07:25:14.5 Sensor 3: Integration Time = 1.98 ms
2024/10/06 07:25:14.5 Sensor 4: Integration Time = 1.91 ms
2024/10/06 07:25:14.5 Sensor 5: Integration Time = 2.50 ms
2024/10/06 07:25:14.5 Sensor 6: Integration Time = 2.61 ms
2024/10/06 07:25:14.5 Sensor 7: Integration Time = 1.94 ms
2024/10/06 07:25:14.5 Sensor 8: Integration Time = 2.71 ms
2024/10/06 07:25:14.5 WaitControllerIdle(30000)
2024/10/06 07:25:14.7 GMC_HomeZ
2024/10/06 07:25:14.7 HomeDevice[0005]
2024/10/06 07:25:21.4 GMC_SetPosZ
2024/10/06 07:25:21.8 GMC_ServoHere
2024/10/06 07:25:22.1 Old State:9-ENGN_StateRunning_CheckingSensors New State:ENGN_StateRunning_PickingSensorsComplete
2024/10/06 07:25:22.1 StartShaker(1000)
2024/10/06 07:25:22.1 Integration Time: 2.13,2.01,1.98,1.91,2.50,2.61,1.94,2.71,
2024/10/06 07:25:22.2 Old State:10-ENGN_StateRunning_PickingSensorsComplete New State:ENGN_StateRunning_WaitGoingToSample
2024/10/06 07:25:22.2 Sample96_Q(0, 0, 11)
2024/10/06 07:25:22.3 
2024/10/06 07:25:22.3 START SCAN: 
2024/10/06 07:25:22.3    CycleTime (ms)    = 200
2024/10/06 07:25:22.3    CycleCount        = 600
2024/10/06 07:25:22.3    ScansToAverage    = 20
2024/10/06 07:25:22.3    FinishTime (s)    = 120
2024/10/06 07:25:22.3    Temperature       = 30.0
2024/10/06 07:25:22.3    Lamp Power        = 33
2024/10/06 07:25:22.3    Spec PCB temps    = 42.5, 42.0, 42.4, 42.1, 42.0, 42.2, 41.1, 41.6
2024/10/06 07:25:22.3 
2024/10/06 07:25:22.3 GMC_SetPosZ
2024/10/06 07:25:22.4 Old State:12-ENGN_StateRunning_WaitGoingToSample New State:ENGN_StateRunning_GoingToSample
2024/10/06 07:25:22.5 GMC_ServoHere
2024/10/06 07:25:22.5 Plate 1 temperature = 30 C
2024/10/06 07:25:22.5 Pickups: 143, Warn: 90, Error: 100
2024/10/06 07:25:22.6 GMC_SetPosXY
2024/10/06 07:25:24.8 GMC_SetPosZ
2024/10/06 07:25:31.1 Old State:13-ENGN_StateRunning_GoingToSample New State:ENGN_StateRunning_GoingToSampleComplete
2024/10/06 07:25:31.2 Old State:14-cycle=1, Elapsed Time:    0.0,  Ideal Time:    0.0,  Delay time =   0.00  New State:ENGN_StateRunning_WaitSampling
2024/10/06 07:25:31.2 Step started at: 07:25:22
2024/10/06 07:25:31.2 XYZ movement time  = 8764 ms + Scan start delay = 8721 ms
2024/10/06 07:25:31.3 Old State:15-ENGN_StateRunning_WaitSampling New State:ENGN_StateRunning_Sampling
2024/10/06 07:25:32.2 Shaker current speed = 989 rpm, set speed = 1000
2024/10/06 07:26:05.1 Temp: 2024/10/06 07:26:05, 30.1000, 30.5000
2024/10/06 07:27:05.2 Temp: 2024/10/06 07:27:05, 30.1000, 30.5000
2024/10/06 07:27:30.1 
2024/10/06 07:27:30.1 STOP SCAN: 
2024/10/06 07:27:30.1    CycleTime (ms)    = 200
2024/10/06 07:27:30.1    CurrentCycle      = 596
2024/10/06 07:27:30.1    RunTime (ms)      = 119158
2024/10/06 07:27:30.1    AverageCycle (ms) = 199.9
2024/10/06 07:27:30.1    Temperature       = 30.0
2024/10/06 07:27:30.1    DATA OVERRUN %    = 0.00
2024/10/06 07:27:30.1    Spec PCB temps    = 42.5, 42.1, 42.4, 42.2, 42.0, 42.3, 41.1, 41.6
2024/10/06 07:27:30.1 
2024/10/06 07:27:30.2 Old State:16-cycle=596, Elapsed Time:  119.2,  Ideal Time:  119.0,  Delay time =   0.04  New State:ENGN_StateRunning_SamplingSkipped
2024/10/06 07:27:30.3 Old State:17-ENGN_StateRunning_SamplingSkipped New State:ENGN_StateRunning_WaitNewStep
2024/10/06 07:27:30.4 Old State:5-ENGN_StateRunning_WaitNewStep New State:ENGN_StateRunning_StartNewStep
2024/10/06 07:27:30.4 Spectrometer EOS_B0010: AVRG=20.
2024/10/06 07:27:30.4 Spectrometer EOS_B0014: AVRG=20.
2024/10/06 07:27:30.4 Spectrometer EOS_B0011: AVRG=20.
2024/10/06 07:27:30.4 Spectrometer EOS_B0018: AVRG=20.
2024/10/06 07:27:30.4 Spectrometer EOS_B0012: AVRG=20.
2024/10/06 07:27:30.4 Spectrometer EOS_B0017: AVRG=20.
2024/10/06 07:27:30.4 Spectrometer EOS_B0013: AVRG=20.
2024/10/06 07:27:30.4 Spectrometer EOS_B0019: AVRG=20.
2024/10/06 07:27:30.4 StartShaker(1000)
2024/10/06 07:27:30.6 Old State:6-ENGN_StateRunning_StartNewStep New State:ENGN_StateRunning_WaitGoingToSample
2024/10/06 07:27:30.6 Sample96_Q(0, 0, 3)
2024/10/06 07:27:30.6 
2024/10/06 07:27:30.6 START SCAN: 
2024/10/06 07:27:30.6    CycleTime (ms)    = 200
2024/10/06 07:27:30.6    CycleCount        = 6000
2024/10/06 07:27:30.6    ScansToAverage    = 20
2024/10/06 07:27:30.6    FinishTime (s)    = 1200
2024/10/06 07:27:30.6    Temperature       = 30.1
2024/10/06 07:27:30.6    Lamp Power        = 33
2024/10/06 07:27:30.6    Spec PCB temps    = 42.5, 42.1, 42.4, 42.2, 42.0, 42.3, 41.1, 41.6
2024/10/06 07:27:30.6 
2024/10/06 07:27:30.6 GMC_SetPosZ
2024/10/06 07:27:30.7 Old State:12-ENGN_StateRunning_WaitGoingToSample New State:ENGN_StateRunning_GoingToSample
2024/10/06 07:27:30.7 Temp: 2024/10/06 07:27:30, 30.1000, 30.4000
2024/10/06 07:27:36.7 GMC_ServoHere
2024/10/06 07:27:36.8 GMC_SetPosXY
2024/10/06 07:27:38.2 GMC_SetPosZ
2024/10/06 07:27:42.0 Shaker current speed = 993 rpm, set speed = 1000
2024/10/06 07:27:42.1 Old State:13-ENGN_StateRunning_GoingToSample New State:ENGN_StateRunning_GoingToSampleComplete
2024/10/06 07:27:42.2 Old State:14-cycle=1, Elapsed Time:    0.0,  Ideal Time:    0.0,  Delay time =   0.00  New State:ENGN_StateRunning_WaitSampling
2024/10/06 07:27:42.2 Step started at: 07:27:30
2024/10/06 07:27:42.2 XYZ movement time  = 11467 ms + Scan start delay = 11442 ms
2024/10/06 07:27:42.3 Old State:15-ENGN_StateRunning_WaitSampling New State:ENGN_StateRunning_Sampling
2024/10/06 07:28:30.8 Temp: 2024/10/06 07:28:30, 30.0000, 30.4000
2024/10/06 07:29:31.0 Temp: 2024/10/06 07:29:31, 30.0000, 30.4000
2024/10/06 07:30:23.0 
2024/10/06 07:30:23.0 STOP SCAN: 
2024/10/06 07:30:23.0    CycleTime (ms)    = 200
2024/10/06 07:30:23.0    CurrentCycle      = 805
2024/10/06 07:30:23.0    RunTime (ms)      = 160959
2024/10/06 07:30:23.0    AverageCycle (ms) = 199.9
2024/10/06 07:30:23.0    Temperature       = 30.0
2024/10/06 07:30:23.0    DATA OVERRUN %    = 0.00
2024/10/06 07:30:23.0    Spec PCB temps    = 42.5, 42.0, 42.4, 42.2, 42.0, 42.2, 41.1, 41.6
2024/10/06 07:30:23.0 
2024/10/06 07:30:23.0 Old State:16-cycle=805, Elapsed Time:  161.0,  Ideal Time:  160.8,  Delay time =   0.04  New State:ENGN_StateRunning_SamplingSkipped
2024/10/06 07:30:23.2 Old State:17-ENGN_StateRunning_SamplingSkipped New State:ENGN_StateRunning_WaitNewStep
2024/10/06 07:30:23.3 Old State:5-ENGN_StateRunning_WaitNewStep New State:ENGN_StateRunning_StartNewStep
2024/10/06 07:30:23.3 Spectrometer EOS_B0010: AVRG=20.
2024/10/06 07:30:23.3 Spectrometer EOS_B0014: AVRG=20.
2024/10/06 07:30:23.3 Spectrometer EOS_B0011: AVRG=20.
2024/10/06 07:30:23.3 Spectrometer EOS_B0018: AVRG=20.
2024/10/06 07:30:23.3 Spectrometer EOS_B0012: AVRG=20.
2024/10/06 07:30:23.3 Spectrometer EOS_B0017: AVRG=20.
2024/10/06 07:30:23.3 Spectrometer EOS_B0013: AVRG=20.
2024/10/06 07:30:23.3 Spectrometer EOS_B0019: AVRG=20.
2024/10/06 07:30:23.3 StartShaker(1000)
2024/10/06 07:30:23.4 Old State:6-ENGN_StateRunning_StartNewStep New State:ENGN_StateRunning_WaitGoingToSample
2024/10/06 07:30:23.4 Sample96_Q(0, 0, 4)
2024/10/06 07:30:23.4 
2024/10/06 07:30:23.4 START SCAN: 
2024/10/06 07:30:23.4    CycleTime (ms)    = 200
2024/10/06 07:30:23.4    CycleCount        = 600
2024/10/06 07:30:23.4    ScansToAverage    = 20
2024/10/06 07:30:23.4    FinishTime (s)    = 120
2024/10/06 07:30:23.4    Temperature       = 30.0
2024/10/06 07:30:23.4    Lamp Power        = 33
2024/10/06 07:30:23.4    Spec PCB temps    = 42.5, 42.0, 42.4, 42.2, 42.0, 42.2, 41.1, 41.6
2024/10/06 07:30:23.4 
2024/10/06 07:30:23.5 GMC_SetPosZ
2024/10/06 07:30:23.5 Old State:12-ENGN_StateRunning_WaitGoingToSample New State:ENGN_StateRunning_GoingToSample
2024/10/06 07:30:23.6 Temp: 2024/10/06 07:30:23, 30.0000, 30.4000
2024/10/06 07:30:27.3 GMC_ServoHere
2024/10/06 07:30:27.4 GMC_SetPosXY
2024/10/06 07:30:27.8 GMC_SetPosZ
2024/10/06 07:30:32.0 Old State:13-ENGN_StateRunning_GoingToSample New State:ENGN_StateRunning_GoingToSampleComplete
2024/10/06 07:30:32.1 Old State:14-cycle=1, Elapsed Time:    0.0,  Ideal Time:    0.0,  Delay time =   0.00  New State:ENGN_StateRunning_WaitSampling
2024/10/06 07:30:32.1 Step started at: 07:30:23
2024/10/06 07:30:32.1 XYZ movement time  = 8451 ms + Scan start delay = 8405 ms
2024/10/06 07:30:32.2 Old State:15-ENGN_StateRunning_WaitSampling New State:ENGN_StateRunning_Sampling
2024/10/06 07:30:33.4 Shaker current speed = 989 rpm, set speed = 1000
2024/10/06 07:31:23.7 Temp: 2024/10/06 07:31:23, 30.0000, 30.4000
2024/10/06 07:32:08.2 
2024/10/06 07:32:08.2 STOP SCAN: 
2024/10/06 07:32:08.2    CycleTime (ms)    = 200
2024/10/06 07:32:08.2    CurrentCycle      = 482
2024/10/06 07:32:08.2    RunTime (ms)      = 96359
2024/10/06 07:32:08.2    AverageCycle (ms) = 199.9
2024/10/06 07:32:08.2    Temperature       = 30.0
2024/10/06 07:32:08.2    DATA OVERRUN %    = 0.00
2024/10/06 07:32:08.2    Spec PCB temps    = 42.6, 42.1, 42.4, 42.2, 42.0, 42.3, 41.2, 41.6
2024/10/06 07:32:08.2 
2024/10/06 07:32:08.2 Old State:16-cycle=482, Elapsed Time:   96.4,  Ideal Time:   96.2,  Delay time =   0.05  New State:ENGN_StateRunning_SamplingSkipped
2024/10/06 07:32:08.4 Old State:17-ENGN_StateRunning_SamplingSkipped New State:ENGN_StateRunning_WaitNewStep
2024/10/06 07:32:08.5 Old State:5-ENGN_StateRunning_WaitNewStep New State:ENGN_StateRunning_StartNewStep
2024/10/06 07:32:08.5 Spectrometer EOS_B0010: AVRG=20.
2024/10/06 07:32:08.5 Spectrometer EOS_B0014: AVRG=20.
2024/10/06 07:32:08.5 Spectrometer EOS_B0011: AVRG=20.
2024/10/06 07:32:08.5 Spectrometer EOS_B0018: AVRG=20.
2024/10/06 07:32:08.5 Spectrometer EOS_B0012: AVRG=20.
2024/10/06 07:32:08.5 Spectrometer EOS_B0017: AVRG=20.
2024/10/06 07:32:08.5 Spectrometer EOS_B0013: AVRG=20.
2024/10/06 07:32:08.5 Spectrometer EOS_B0019: AVRG=20.
2024/10/06 07:32:08.5 StartShaker(1000)
2024/10/06 07:32:08.6 Old State:6-ENGN_StateRunning_StartNewStep New State:ENGN_StateRunning_WaitGoingToSample
2024/10/06 07:32:08.6 Sample96_Q(0, 0, 7)
2024/10/06 07:32:08.6 
2024/10/06 07:32:08.6 START SCAN: 
2024/10/06 07:32:08.6    CycleTime (ms)    = 200
2024/10/06 07:32:08.6    CycleCount        = 5500
2024/10/06 07:32:08.6    ScansToAverage    = 20
2024/10/06 07:32:08.6    FinishTime (s)    = 1100
2024/10/06 07:32:08.6    Temperature       = 30.0
2024/10/06 07:32:08.6    Lamp Power        = 33
2024/10/06 07:32:08.6    Spec PCB temps    = 42.6, 42.1, 42.4, 42.2, 42.0, 42.3, 41.2, 41.6
2024/10/06 07:32:08.6 
2024/10/06 07:32:08.7 Old State:12-ENGN_StateRunning_WaitGoingToSample New State:ENGN_StateRunning_GoingToSample
2024/10/06 07:32:08.8 GMC_SetPosZ
2024/10/06 07:32:08.8 Temp: 2024/10/06 07:32:08, 30.0000, 30.4000
2024/10/06 07:32:12.9 GMC_ServoHere
2024/10/06 07:32:13.0 GMC_SetPosXY
2024/10/06 07:32:13.7 GMC_SetPosZ
2024/10/06 07:32:18.7 Shaker current speed = 991 rpm, set speed = 1000
2024/10/06 07:32:18.8 Old State:13-ENGN_StateRunning_GoingToSample New State:ENGN_StateRunning_GoingToSampleComplete
2024/10/06 07:32:18.9 Old State:14-cycle=1, Elapsed Time:    0.0,  Ideal Time:    0.0,  Delay time =   0.00  New State:ENGN_StateRunning_WaitSampling
2024/10/06 07:32:18.9 Step started at: 07:32:08
2024/10/06 07:32:18.9 XYZ movement time  = 10062 ms + Scan start delay = 10032 ms
2024/10/06 07:32:19.0 Old State:15-ENGN_StateRunning_WaitSampling New State:ENGN_StateRunning_Sampling
2024/10/06 07:33:08.9 Temp: 2024/10/06 07:33:08, 30.0000, 30.4000
2024/10/06 07:34:09.1 Temp: 2024/10/06 07:34:09, 30.0000, 30.4000
2024/10/06 07:35:09.2 Temp: 2024/10/06 07:35:09, 30.0000, 30.4000
2024/10/06 07:36:09.4 Temp: 2024/10/06 07:36:09, 30.0000, 30.4000
2024/10/06 07:37:09.6 Temp: 2024/10/06 07:37:09, 30.0000, 30.4000
2024/10/06 07:38:09.7 Temp: 2024/10/06 07:38:09, 30.0000, 30.5000
2024/10/06 07:39:09.9 Temp: 2024/10/06 07:39:09, 30.0000, 30.4000
2024/10/06 07:40:10.0 Temp: 2024/10/06 07:40:10, 30.0000, 30.4000
2024/10/06 07:41:10.2 Temp: 2024/10/06 07:41:10, 30.0000, 30.4000
2024/10/06 07:42:10.3 Temp: 2024/10/06 07:42:10, 30.0000, 30.4000
2024/10/06 07:43:10.5 Temp: 2024/10/06 07:43:10, 30.0000, 30.4000
2024/10/06 07:44:10.7 Temp: 2024/10/06 07:44:10, 30.0000, 30.4000
2024/10/06 07:45:10.8 Temp: 2024/10/06 07:45:10, 30.0000, 30.4000
2024/10/06 07:46:11.0 Temp: 2024/10/06 07:46:11, 30.0000, 30.4000
2024/10/06 07:47:11.1 Temp: 2024/10/06 07:47:11, 30.0000, 30.5000
2024/10/06 07:48:11.3 Temp: 2024/10/06 07:48:11, 30.0000, 30.4000
2024/10/06 07:49:02.9 Step 4 extended by 60 seconds
2024/10/06 07:49:11.4 Temp: 2024/10/06 07:49:11, 30.0000, 30.4000
2024/10/06 07:50:11.6 Temp: 2024/10/06 07:50:11, 30.0000, 30.4000
2024/10/06 07:51:11.9 Temp: 2024/10/06 07:51:11, 30.0000, 30.5000
2024/10/06 07:51:25.1 Step 4 extended by 60 seconds
2024/10/06 07:52:11.9 Temp: 2024/10/06 07:52:11, 30.0000, 30.5000
2024/10/06 07:52:29.4 Step 4 extended by 60 seconds
2024/10/06 07:53:12.1 Temp: 2024/10/06 07:53:12, 30.0000, 30.4000
2024/10/06 07:53:32.7 Step 4 extended by 60 seconds
2024/10/06 07:54:12.2 Temp: 2024/10/06 07:54:12, 30.0000, 30.5000
2024/10/06 07:54:14.4 Step 4 extended by 60 seconds
2024/10/06 07:55:12.4 Temp: 2024/10/06 07:55:12, 30.0000, 30.5000
2024/10/06 07:55:13.4 Step 4 extended by 60 seconds
2024/10/06 07:56:12.5 Temp: 2024/10/06 07:56:12, 30.0000, 30.5000
2024/10/06 07:56:31.2 Step 4 extended by 60 seconds
2024/10/06 07:57:12.7 Temp: 2024/10/06 07:57:12, 30.0000, 30.5000
2024/10/06 07:57:38.6 
2024/10/06 07:57:38.6 STOP SCAN: 
2024/10/06 07:57:38.6    CycleTime (ms)    = 200
2024/10/06 07:57:38.6    CurrentCycle      = 7600
2024/10/06 07:57:38.6    RunTime (ms)      = 1519957
2024/10/06 07:57:38.6    AverageCycle (ms) = 200.0
2024/10/06 07:57:38.6    Temperature       = 30.0
2024/10/06 07:57:38.6    DATA OVERRUN %    = 0.00
2024/10/06 07:57:38.6    Spec PCB temps    = 42.6, 42.1, 42.4, 42.2, 42.1, 42.3, 41.2, 41.6
2024/10/06 07:57:38.6 
2024/10/06 07:57:38.7 Old State:16-cycle=7600, Elapsed Time: 1520.0,  Ideal Time: 1519.8,  Delay time =   0.04  New State:ENGN_StateRunning_SamplingComplete
2024/10/06 07:57:38.9 Old State:18-ENGN_StateRunning_SamplingComplete New State:ENGN_StateRunning_WaitNewStep
2024/10/06 07:57:39.2 Old State:5-ENGN_StateRunning_WaitNewStep New State:ENGN_StateRunning_StartNewStep
2024/10/06 07:57:39.2 Spectrometer EOS_B0010: AVRG=20.
2024/10/06 07:57:39.2 Spectrometer EOS_B0014: AVRG=20.
2024/10/06 07:57:39.2 Spectrometer EOS_B0011: AVRG=20.
2024/10/06 07:57:39.2 Spectrometer EOS_B0018: AVRG=20.
2024/10/06 07:57:39.2 Spectrometer EOS_B0012: AVRG=20.
2024/10/06 07:57:39.2 Spectrometer EOS_B0017: AVRG=20.
2024/10/06 07:57:39.2 Spectrometer EOS_B0013: AVRG=20.
2024/10/06 07:57:39.2 Spectrometer EOS_B0019: AVRG=20.
2024/10/06 07:57:39.2 StartShaker(1000)
2024/10/06 07:57:39.3 Old State:6-ENGN_StateRunning_StartNewStep New State:ENGN_StateRunning_WaitGoingToSample
2024/10/06 07:57:39.3 Sample96_Q(0, 0, 4)
2024/10/06 07:57:39.3 
2024/10/06 07:57:39.3 START SCAN: 
2024/10/06 07:57:39.3    CycleTime (ms)    = 200
2024/10/06 07:57:39.3    CycleCount        = 5500
2024/10/06 07:57:39.3    ScansToAverage    = 20
2024/10/06 07:57:39.3    FinishTime (s)    = 1100
2024/10/06 07:57:39.3    Temperature       = 30.0
2024/10/06 07:57:39.3    Lamp Power        = 33
2024/10/06 07:57:39.3    Spec PCB temps    = 42.6, 42.1, 42.4, 42.2, 42.1, 42.3, 41.2, 41.6
2024/10/06 07:57:39.3 
2024/10/06 07:57:39.4 Old State:12-ENGN_StateRunning_WaitGoingToSample New State:ENGN_StateRunning_GoingToSample
2024/10/06 07:57:39.5 GMC_SetPosZ
2024/10/06 07:57:39.5 Temp: 2024/10/06 07:57:39, 30.0000, 30.4000
2024/10/06 07:57:44.3 GMC_ServoHere
2024/10/06 07:57:44.5 GMC_SetPosXY
2024/10/06 07:57:45.1 GMC_SetPosZ
2024/10/06 07:57:49.3 Old State:13-ENGN_StateRunning_GoingToSample New State:ENGN_StateRunning_GoingToSampleComplete
2024/10/06 07:57:49.3 Shaker current speed = 989 rpm, set speed = 1000
2024/10/06 07:57:49.4 Old State:14-cycle=1, Elapsed Time:    0.0,  Ideal Time:    0.0,  Delay time =   0.00  New State:ENGN_StateRunning_WaitSampling
2024/10/06 07:57:49.4 Step started at: 07:57:39
2024/10/06 07:57:49.4 XYZ movement time  = 9854 ms + Scan start delay = 9844 ms
2024/10/06 07:57:49.5 Old State:15-ENGN_StateRunning_WaitSampling New State:ENGN_StateRunning_Sampling
2024/10/06 07:58:39.7 Temp: 2024/10/06 07:58:39, 30.0000, 30.5000
2024/10/06 07:59:39.8 Temp: 2024/10/06 07:59:39, 30.0000, 30.5000
2024/10/06 08:00:40.0 Temp: 2024/10/06 08:00:40, 30.0000, 30.5000
2024/10/06 08:01:40.1 Temp: 2024/10/06 08:01:40, 30.0000, 30.6000
2024/10/06 08:02:40.3 Temp: 2024/10/06 08:02:40, 30.0000, 30.6000
2024/10/06 08:03:40.4 Temp: 2024/10/06 08:03:40, 30.0000, 30.6000
2024/10/06 08:04:40.5 Temp: 2024/10/06 08:04:40, 30.0000, 30.6000
2024/10/06 08:05:40.7 Temp: 2024/10/06 08:05:40, 30.0000, 30.6000
2024/10/06 08:06:31.9 
2024/10/06 08:06:31.9 STOP SCAN: 
2024/10/06 08:06:31.9    CycleTime (ms)    = 200
2024/10/06 08:06:31.9    CurrentCycle      = 2614
2024/10/06 08:06:31.9    RunTime (ms)      = 522759
2024/10/06 08:06:31.9    AverageCycle (ms) = 200.0
2024/10/06 08:06:31.9    Temperature       = 30.0
2024/10/06 08:06:31.9    DATA OVERRUN %    = 0.00
2024/10/06 08:06:31.9    Spec PCB temps    = 42.6, 42.1, 42.4, 42.3, 42.1, 42.3, 41.3, 41.6
2024/10/06 08:06:31.9 
2024/10/06 08:06:32.0 Old State:16-cycle=2614, Elapsed Time:  522.8,  Ideal Time:  522.6,  Delay time =   0.04  New State:ENGN_StateRunning_SamplingSkipped
2024/10/06 08:06:32.2 Old State:17-ENGN_StateRunning_SamplingSkipped New State:ENGN_StateRunning_WaitNewStep
2024/10/06 08:06:32.4 Old State:5-ENGN_StateRunning_WaitNewStep New State:ENGN_StateRunning_StartNewStep
2024/10/06 08:06:32.4 Spectrometer EOS_B0010: AVRG=20.
2024/10/06 08:06:32.4 Spectrometer EOS_B0014: AVRG=20.
2024/10/06 08:06:32.4 Spectrometer EOS_B0011: AVRG=20.
2024/10/06 08:06:32.4 Spectrometer EOS_B0018: AVRG=20.
2024/10/06 08:06:32.4 Spectrometer EOS_B0012: AVRG=20.
2024/10/06 08:06:32.4 Spectrometer EOS_B0017: AVRG=20.
2024/10/06 08:06:32.4 Spectrometer EOS_B0013: AVRG=20.
2024/10/06 08:06:32.4 Spectrometer EOS_B0019: AVRG=20.
2024/10/06 08:06:32.4 StartShaker(1000)
2024/10/06 08:06:32.5 Old State:6-ENGN_StateRunning_StartNewStep New State:ENGN_StateRunning_WaitGoingToSample
2024/10/06 08:06:32.5 Sample96_Q(0, 0, 10)
2024/10/06 08:06:32.6 GMC_SetPosZ
2024/10/06 08:06:32.6 
2024/10/06 08:06:32.6 START SCAN: 
2024/10/06 08:06:32.6    CycleTime (ms)    = 200
2024/10/06 08:06:32.6    CycleCount        = 25
2024/10/06 08:06:32.6    ScansToAverage    = 20
2024/10/06 08:06:32.6    FinishTime (s)    = 5
2024/10/06 08:06:32.6    Temperature       = 30.0
2024/10/06 08:06:32.6    Lamp Power        = 33
2024/10/06 08:06:32.6    Spec PCB temps    = 42.6, 42.1, 42.4, 42.3, 42.1, 42.3, 41.3, 41.6
2024/10/06 08:06:32.6 
2024/10/06 08:06:32.6 Old State:12-ENGN_StateRunning_WaitGoingToSample New State:ENGN_StateRunning_GoingToSample
2024/10/06 08:06:32.7 Temp: 2024/10/06 08:06:32, 30.0000, 30.6000
2024/10/06 08:06:36.7 GMC_ServoHere
2024/10/06 08:06:36.8 GMC_SetPosXY
2024/10/06 08:06:37.9 GMC_SetPosZ
2024/10/06 08:06:43.9 Shaker current speed = 991 rpm, set speed = 1000
2024/10/06 08:06:44.0 Old State:13-cycle=1, Elapsed Time:    0.0,  Ideal Time:    0.0,  Delay time =   0.00  New State:ENGN_StateRunning_GoingToSampleComplete
2024/10/06 08:06:44.1 Old State:14-ENGN_StateRunning_GoingToSampleComplete New State:ENGN_StateRunning_WaitSampling
2024/10/06 08:06:44.1 Step started at: 08:06:32
2024/10/06 08:06:44.1 XYZ movement time  = 11368 ms + Scan start delay = 11286 ms
2024/10/06 08:06:44.2 Old State:15-ENGN_StateRunning_WaitSampling New State:ENGN_StateRunning_Sampling
2024/10/06 08:06:48.8 
2024/10/06 08:06:48.8 STOP SCAN: 
2024/10/06 08:06:48.8    CycleTime (ms)    = 200
2024/10/06 08:06:48.8    CurrentCycle      = 25
2024/10/06 08:06:48.8    RunTime (ms)      = 4957
2024/10/06 08:06:48.8    AverageCycle (ms) = 198.3
2024/10/06 08:06:48.8    Temperature       = 30.0
2024/10/06 08:06:48.8    DATA OVERRUN %    = 0.00
2024/10/06 08:06:48.8    Spec PCB temps    = 42.6, 42.1, 42.4, 42.2, 42.1, 42.3, 41.3, 41.6
2024/10/06 08:06:48.8 
2024/10/06 08:06:48.8 Old State:16-cycle=25, Elapsed Time:    5.0,  Ideal Time:    4.8,  Delay time =   0.04  New State:ENGN_StateRunning_SamplingComplete
2024/10/06 08:06:49.0 Old State:18-ENGN_StateRunning_SamplingComplete New State:ENGN_StateRunning_WaitNewStep
2024/10/06 08:06:49.2 Old State:5-ENGN_StateRunning_WaitNewStep New State:ENGN_StateRunning_StartNewStep
2024/10/06 08:06:49.2 Spectrometer EOS_B0010: AVRG=20.
2024/10/06 08:06:49.2 Spectrometer EOS_B0014: AVRG=20.
2024/10/06 08:06:49.2 Spectrometer EOS_B0011: AVRG=20.
2024/10/06 08:06:49.2 Spectrometer EOS_B0018: AVRG=20.
2024/10/06 08:06:49.2 Spectrometer EOS_B0012: AVRG=20.
2024/10/06 08:06:49.2 Spectrometer EOS_B0017: AVRG=20.
2024/10/06 08:06:49.2 Spectrometer EOS_B0013: AVRG=20.
2024/10/06 08:06:49.2 Spectrometer EOS_B0019: AVRG=20.
2024/10/06 08:06:49.2 StartShaker(1000)
2024/10/06 08:06:49.3 Old State:6-ENGN_StateRunning_StartNewStep New State:ENGN_StateRunning_WaitGoingToSample
2024/10/06 08:06:49.3 Sample96_Q(0, 0, 0)
2024/10/06 08:06:49.3 
2024/10/06 08:06:49.3 START SCAN: 
2024/10/06 08:06:49.3    CycleTime (ms)    = 200
2024/10/06 08:06:49.3    CycleCount        = 25
2024/10/06 08:06:49.3    ScansToAverage    = 20
2024/10/06 08:06:49.3    FinishTime (s)    = 5
2024/10/06 08:06:49.3    Temperature       = 30.0
2024/10/06 08:06:49.3    Lamp Power        = 33
2024/10/06 08:06:49.3    Spec PCB temps    = 42.6, 42.1, 42.4, 42.2, 42.1, 42.3, 41.3, 41.6
2024/10/06 08:06:49.3 
2024/10/06 08:06:49.4 GMC_SetPosZ
2024/10/06 08:06:49.4 Old State:12-ENGN_StateRunning_WaitGoingToSample New State:ENGN_StateRunning_GoingToSample
2024/10/06 08:06:49.5 Temp: 2024/10/06 08:06:49, 30.0000, 30.5000
2024/10/06 08:06:55.2 GMC_ServoHere
2024/10/06 08:06:55.3 GMC_SetPosXY
2024/10/06 08:06:57.0 GMC_SetPosZ
2024/10/06 08:06:59.9 Shaker current speed = 990 rpm, set speed = 1000
2024/10/06 08:07:00.0 Old State:13-ENGN_StateRunning_GoingToSample New State:ENGN_StateRunning_GoingToSampleComplete
2024/10/06 08:07:00.1 Old State:14-cycle=1, Elapsed Time:    0.0,  Ideal Time:    0.0,  Delay time =   0.00  New State:ENGN_StateRunning_WaitSampling
2024/10/06 08:07:00.1 Step started at: 08:06:49
2024/10/06 08:07:00.1 XYZ movement time  = 10553 ms + Scan start delay = 10549 ms
2024/10/06 08:07:00.2 Old State:15-ENGN_StateRunning_WaitSampling New State:ENGN_StateRunning_Sampling
2024/10/06 08:07:04.9 
2024/10/06 08:07:04.9 STOP SCAN: 
2024/10/06 08:07:04.9    CycleTime (ms)    = 200
2024/10/06 08:07:04.9    CurrentCycle      = 25
2024/10/06 08:07:04.9    RunTime (ms)      = 4958
2024/10/06 08:07:04.9    AverageCycle (ms) = 198.3
2024/10/06 08:07:04.9    Temperature       = 30.0
2024/10/06 08:07:04.9    DATA OVERRUN %    = 0.00
2024/10/06 08:07:04.9    Spec PCB temps    = 42.6, 42.1, 42.4, 42.2, 42.0, 42.3, 41.3, 41.6
2024/10/06 08:07:04.9 
2024/10/06 08:07:04.9 Old State:16-cycle=25, Elapsed Time:    5.0,  Ideal Time:    4.8,  Delay time =   0.04  New State:ENGN_StateRunning_SamplingComplete
2024/10/06 08:07:05.1 Old State:18-ENGN_StateRunning_SamplingComplete New State:ENGN_StateRunning_WaitNewStep
2024/10/06 08:07:05.4 Old State:5-ENGN_StateRunning_WaitNewStep New State:ENGN_StateRunning_StartNewStep
2024/10/06 08:07:05.4 Spectrometer EOS_B0010: AVRG=20.
2024/10/06 08:07:05.4 Spectrometer EOS_B0014: AVRG=20.
2024/10/06 08:07:05.4 Spectrometer EOS_B0011: AVRG=20.
2024/10/06 08:07:05.4 Spectrometer EOS_B0018: AVRG=20.
2024/10/06 08:07:05.4 Spectrometer EOS_B0012: AVRG=20.
2024/10/06 08:07:05.4 Spectrometer EOS_B0017: AVRG=20.
2024/10/06 08:07:05.4 Spectrometer EOS_B0013: AVRG=20.
2024/10/06 08:07:05.4 Spectrometer EOS_B0019: AVRG=20.
2024/10/06 08:07:05.4 StartShaker(1000)
2024/10/06 08:07:05.5 Old State:6-ENGN_StateRunning_StartNewStep New State:ENGN_StateRunning_WaitGoingToSample
2024/10/06 08:07:05.5 Sample96_Q(0, 0, 10)
2024/10/06 08:07:05.5 
2024/10/06 08:07:05.5 START SCAN: 
2024/10/06 08:07:05.5    CycleTime (ms)    = 200
2024/10/06 08:07:05.5    CycleCount        = 25
2024/10/06 08:07:05.5    ScansToAverage    = 20
2024/10/06 08:07:05.5    FinishTime (s)    = 5
2024/10/06 08:07:05.5    Temperature       = 30.0
2024/10/06 08:07:05.5    Lamp Power        = 33
2024/10/06 08:07:05.5    Spec PCB temps    = 42.6, 42.1, 42.4, 42.2, 42.0, 42.2, 41.3, 41.6
2024/10/06 08:07:05.5 
2024/10/06 08:07:05.6 Old State:12-ENGN_StateRunning_WaitGoingToSample New State:ENGN_StateRunning_GoingToSample
2024/10/06 08:07:05.6 GMC_SetPosZ
2024/10/06 08:07:05.7 Temp: 2024/10/06 08:07:05, 30.0000, 30.6000
2024/10/06 08:07:08.5 GMC_ServoHere
2024/10/06 08:07:08.7 GMC_SetPosXY
2024/10/06 08:07:10.4 GMC_SetPosZ
2024/10/06 08:07:16.2 Shaker current speed = 990 rpm, set speed = 1000
2024/10/06 08:07:16.3 Old State:13-cycle=1, Elapsed Time:    0.0,  Ideal Time:    0.0,  Delay time =   0.00  New State:ENGN_StateRunning_GoingToSampleComplete
2024/10/06 08:07:16.4 Old State:14-ENGN_StateRunning_GoingToSampleComplete New State:ENGN_StateRunning_WaitSampling
2024/10/06 08:07:16.4 Step started at: 08:07:05
2024/10/06 08:07:16.4 XYZ movement time  = 10657 ms + Scan start delay = 10594 ms
2024/10/06 08:07:16.5 Old State:15-ENGN_StateRunning_WaitSampling New State:ENGN_StateRunning_Sampling
2024/10/06 08:07:21.1 
2024/10/06 08:07:21.1 STOP SCAN: 
2024/10/06 08:07:21.1    CycleTime (ms)    = 200
2024/10/06 08:07:21.1    CurrentCycle      = 25
2024/10/06 08:07:21.1    RunTime (ms)      = 4957
2024/10/06 08:07:21.1    AverageCycle (ms) = 198.3
2024/10/06 08:07:21.1    Temperature       = 30.0
2024/10/06 08:07:21.1    DATA OVERRUN %    = 0.00
2024/10/06 08:07:21.1    Spec PCB temps    = 42.6, 42.1, 42.4, 42.3, 42.1, 42.3, 41.3, 41.6
2024/10/06 08:07:21.1 
2024/10/06 08:07:21.1 Old State:16-cycle=25, Elapsed Time:    5.0,  Ideal Time:    4.8,  Delay time =   0.04  New State:ENGN_StateRunning_SamplingComplete
2024/10/06 08:07:21.3 Old State:18-ENGN_StateRunning_SamplingComplete New State:ENGN_StateRunning_WaitNewStep
2024/10/06 08:07:21.6 Old State:5-ENGN_StateRunning_WaitNewStep New State:ENGN_StateRunning_StartNewStep
2024/10/06 08:07:21.6 Spectrometer EOS_B0010: AVRG=20.
2024/10/06 08:07:21.6 Spectrometer EOS_B0014: AVRG=20.
2024/10/06 08:07:21.6 Spectrometer EOS_B0011: AVRG=20.
2024/10/06 08:07:21.6 Spectrometer EOS_B0018: AVRG=20.
2024/10/06 08:07:21.6 Spectrometer EOS_B0012: AVRG=20.
2024/10/06 08:07:21.6 Spectrometer EOS_B0017: AVRG=20.
2024/10/06 08:07:21.6 Spectrometer EOS_B0013: AVRG=20.
2024/10/06 08:07:21.6 Spectrometer EOS_B0019: AVRG=20.
2024/10/06 08:07:21.6 StartShaker(1000)
2024/10/06 08:07:21.7 Old State:6-ENGN_StateRunning_StartNewStep New State:ENGN_StateRunning_WaitGoingToSample
2024/10/06 08:07:21.7 Sample96_Q(0, 0, 0)
2024/10/06 08:07:21.7 
2024/10/06 08:07:21.7 START SCAN: 
2024/10/06 08:07:21.7    CycleTime (ms)    = 200
2024/10/06 08:07:21.7    CycleCount        = 25
2024/10/06 08:07:21.7    ScansToAverage    = 20
2024/10/06 08:07:21.7    FinishTime (s)    = 5
2024/10/06 08:07:21.7    Temperature       = 30.0
2024/10/06 08:07:21.7    Lamp Power        = 33
2024/10/06 08:07:21.7    Spec PCB temps    = 42.6, 42.1, 42.4, 42.3, 42.1, 42.3, 41.3, 41.6
2024/10/06 08:07:21.7 
2024/10/06 08:07:21.8 Temp: 2024/10/06 08:07:21, 30.0000, 30.6000
2024/10/06 08:07:21.8 Old State:12-ENGN_StateRunning_WaitGoingToSample New State:ENGN_StateRunning_GoingToSample
2024/10/06 08:07:21.9 GMC_SetPosZ
2024/10/06 08:07:27.6 GMC_ServoHere
2024/10/06 08:07:27.8 GMC_SetPosXY
2024/10/06 08:07:29.5 GMC_SetPosZ
2024/10/06 08:07:32.4 Shaker current speed = 990 rpm, set speed = 1000
2024/10/06 08:07:32.5 Old State:13-ENGN_StateRunning_GoingToSample New State:ENGN_StateRunning_GoingToSampleComplete
2024/10/06 08:07:32.6 Old State:14-cycle=1, Elapsed Time:    0.0,  Ideal Time:    0.0,  Delay time =   0.00  New State:ENGN_StateRunning_WaitSampling
2024/10/06 08:07:32.6 Step started at: 08:07:21
2024/10/06 08:07:32.6 XYZ movement time  = 10662 ms + Scan start delay = 10655 ms
[truncated: 575,227 more chars]
