# Supplementary material for: CD147 mediates the adsorption of influenza A virus on the cell surface through direct interaction with HA
Source: Front Cell Infect Microbiol. 2025 Aug 29;15:1647283. doi: 10.3389/fcimb.2025.1647283 (PMC12426278; doi:10.3389/fcimb.2025.1647283)
Supplement: Supplementary file 8 [file DataSheet2.zip › raw data-2/Figure 6/Fingure6 D-I/Fingure6 H/241006_001.frd]

<?xml version="1.0" encoding="UTF-8" standalone="yes"?>
<ExperimentResults><ExperimentInfo Name="Experiment_1"><ExpDescription></ExpDescription><RTDVersion>2.0</RTDVersion><RunID>B72A3294-3FDD-41F8-A2F2-5357D5FE9153</RunID><ExperimentType>KINETICS</ExperimentType><ExperimentSubType>KBASIC</ExperimentSubType><StartDateTime>2024-10-06T21:56:37</StartDateTime><MachineName>4QSYCS2</MachineName><UserName>Labuser</UserName><LotNumber></LotNumber><PlateName>241006</PlateName><PlateName2></PlateName2><SensorName>A6</SensorName><SensorPlate>1</SensorPlate><SensorType>SA (Streptavidin)</SensorType><SensorRole>LIGAND</SensorRole><SensorInfo></SensorInfo><WritingSW>DataAcquisition.exe 11.1.0.11</WritingSW><InstrumentType>OctetRED96e</InstrumentType><InstrumentSerial>FB-90287</InstrumentSerial><InstrumentFW>1.0.0.0</InstrumentFW><IntegrationTime>2.2</IntegrationTime><DSPType>CPF</DSPType><DSPStitching>1</DSPStitching><HasManifest>1</HasManifest><InfoHash>1729037275</InfoHash></ExperimentInfo><AssayParamsInfo/><KineticsData><Step><CommonData><SampleLocation>12</SampleLocation><SampleID></SampleID><SampleGroup></SampleGroup><SampleInfo></SampleInfo><SampleRow>A</SampleRow><SamplePlate>1</SamplePlate><WellType>BUFFER</WellType><Concentration>-1</Concentration><ConcentrationUnits>µg/ml</ConcentrationUnits><MolarConcentration>-1</MolarConcentration><MolarConcUnits>nM</MolarConcUnits><MolecularWeight>-1</MolecularWeight><Temperature>27.5</Temperature><StartTime>0</StartTime><AssayTime>120</AssayTime></CommonData><FlowRate>1000</FlowRate><StepType>BASELINE</StepType><StepName>Baseline</StepName><StepStatus>OK</StepStatus><ActualTime>120.001</ActualTime><CycleTime>0.2</CycleTime><AssayXData Points="600">AAAAAM3MTD7fT80+I9sZP1YOTT/FIIA/mpmZPzMzsz+R7cw/ZmbmPwAAAEDNzAxAmpkZQMl2
JkAzMzNAAABAQM3MTECamVlAZmZmQJZDc0AAAIBAZmaGQP7UjEBkO5NAy6GZQAAAoECYbqZA
/tSsQGQ7s0DLoblAAADAQGZmxkD+1MxAZDvTQJqZ2UAxCOBAZmbmQM3M7EAzM/NAmpn5QAAA
AEFMNwNBZmYGQZqZCUHNzAxBAAAQQTMzE0F/ahZBmpkZQc3MHEEAACBBMzMjQWZmJkGamSlB
5dAsQRkEMEFMNzNBZmY2QZqZOUHl0DxBAABAQUw3Q0FmZkZBmplJQeXQTEEAAFBBMzNTQWZm
VkGynVlB5dBcQRkEYEFMN2NBf2pmQbKdaUHl0GxBGQRwQUw3c0FmZnZBsp15Qc3MfEEMAoBB
ppuBQT81g0HNzIRBc2iGQQAAiEGamYlBPzWLQdnOjEFmZo5BAACQQaabkUE/NZNB2c6UQWZm
lkEMAphBppuZQTMzm0HZzpxBc2ieQQwCoEGamaFBPzWjQc3MpEFmZqZBAACoQaabqUE/NatB
2c6sQWZmrkEAALBBmpmxQT81s0HNzLRBc2i2QQAAuEGamblBMzO7QdnOvEFzaL5BAADAQZqZ
wUEzM8NB2c7EQWZmxkEMAshBppvJQTMzy0HNzMxBc2jOQQAA0EGmm9FBMzPTQdnO1EFzaNZB
DALYQZqZ2UE/NdtBzczcQWZm3kEAAOBBppvhQTMz40HZzuRBZmbmQQwC6EGamelBMzPrQdnO
7EFzaO5BAADwQZqZ8UEzM/NB2c70QWZm9kEAAPhBppv5QTMz+0HNzPxBZmb+QQAAAELNzABC
mpkBQm1nAkIzMwNCBgEEQtPNBEKamQVCZmYGQjMzB0IGAQhCzcwIQpqZCUJtZwpCOTQLQgAA
DELNzAxCmpkNQm1nDkIzMw9CBgEQQs3MEEKamRFCbWcSQjk0E0IAABRCzcwUQpqZFUJmZhZC
OTQXQgYBGELTzRhCoJoZQmZmGkIzMxtCAAAcQs3MHEKamR1CbWceQjk0H0IAACBCzcwgQqCa
IUJmZiJCMzMjQgAAJELNzCRCoJolQmZmJkIzMydCBgEoQtPNKEKamSlCbWcqQjMzK0IAACxC
080sQpqZLUJmZi5CMzMvQgAAMELTzTBCmpkxQm1nMkIzMzNCBgE0QtPNNEKamTVCZmY2Qjk0
N0IGAThCzcw4QpqZOUJmZjpCMzM7QgYBPELNzDxCmpk9Qm1nPkI5ND9CBgFAQs3MQEKamUFC
bWdCQjk0Q0IGAURC081EQpqZRUJmZkZCMzNHQgAASELNzEhCmplJQm1nSkIzM0tCBgFMQs3M
TEKamU1CZmZOQjk0T0IAAFBCzcxQQqCaUUJtZ1JCOTRTQgAAVELTzVRCoJpVQm1nVkIzM1dC
BgFYQtPNWEKamVlCbWdaQjMzW0IGAVxCzcxcQqCaXUJmZl5COTRfQgAAYELNzGBCmplhQm1n
YkIzM2NCBgFkQtPNZEKamWVCZmZmQjMzZ0IGAWhCzcxoQpqZaUJmZmpCOTRrQgAAbELTzWxC
mpltQm1nbkI5NG9CBgFwQtPNcEKamXFCZmZyQjk0c0IAAHRCzcx0QqCadUJmZnZCOTR3QgAA
eELTzXhCmpl5Qm1nekIzM3tCBgF8Qs3MfEKgmn1CbWd+Qjk0f0KDAIBCZmaAQlDNgEIzM4FC
HZqBQgAAgkLpZoJCUM2CQrYzg0KamYNCgwCEQmZmhELNzIRCtjOFQpqZhUKDAIZCZmaGQlDN
hkIzM4dCmpmHQgAAiELpZohCUM2IQjMziUKamYlCgwCKQulmikLNzIpCMzOLQpqZi0IAAIxC
ZmaMQlDNjEK2M41CHZqNQoMAjkLpZo5CzcyOQjMzj0Idmo9CgwCQQmZmkELNzJBCMzORQh2a
kUKDAJJCZmaSQlDNkkIzM5NCmpmTQgAAlEJmZpRCUM2UQrYzlUIdmpVCAACWQmZmlkLNzJZC
tjOXQh2al0KDAJhC6WaYQlDNmEIzM5lCHZqZQgAAmkLpZppCUM2aQrYzm0IdmptCgwCcQulm
nELNzJxCMzOdQh2anUIAAJ5C6WaeQlDNnkIzM59CmpmfQgAAoEJmZqBCUM2gQrYzoUKamaFC
gwCiQmZmokLNzKJCMzOjQh2ao0KDAKRC6WakQs3MpEIzM6VCHZqlQgAApkLpZqZCUM2mQjMz
p0KamadCAACoQulmqELNzKhCMzOpQqCaqUIAAKpCZmaqQs3MqkK2M6tCHZqrQgAArELpZqxC
UM2sQrYzrUKama1CgwCuQmZmrkLNzK5CMzOvQpqZr0KDALBCZmawQs3MsEK2M7FCHZqxQgAA
skLpZrJCzcyyQrYzs0KambNCgwC0QmZmtELNzLRCtjO1QpqZtUIAALZC6Wa2QlDNtkK2M7dC
HZq3QoMAuELpZrhCUM24QrYzuUKamblCgwC6QmZmukLNzLpCtjO7Qh2au0IAALxCZma8QlDN
vEK2M71CHZq9QgAAvkLpZr5CUM2+QjMzv0Kamb9CgwDAQmZmwEJQzcBCtjPBQh2awUKDAMJC
6WbCQlDNwkK2M8NCHZrDQgAAxELpZsRCUM3EQjMzxUKamcVCgwDGQmZmxkLNzMZCMzPHQpqZ
x0IAAMhCZmbIQs3MyEK2M8lCmpnJQgAAykJmZspCzczKQrYzy0KamctCgwDMQulmzELNzMxC
MzPNQh2azUIAAM5CZmbOQlDNzkK2M89CHZrPQgAA0ELpZtBCzczQQjMz0UKamdFCgwDSQmZm
0kJQzdJCtjPTQh2a00IAANRCZmbUQs3M1EIzM9VCmpnVQoMA1kLpZtZCUM3WQjMz10KamddC
gwDYQmZm2EJQzdhCMzPZQh2a2UIAANpC6WbaQs3M2kK2M9tCmpnbQgAA3ELpZtxCzczcQjMz
3UIdmt1CgwDeQmZm3kLNzN5CMzPfQpqZ30IAAOBCZmbgQlDN4EK2M+FCmpnhQgAA4kJmZuJC
zcziQjMz40KameNCAADkQulm5EJQzeRCtjPlQh2a5UIAAOZC6WbmQlDN5kK2M+dCmpnnQoMA
6EJmZuhCUM3oQjMz6UIdmulCgwDqQmZm6kJQzepCMzPrQh2a60KDAOxC6WbsQs3M7EK2M+1C
mpntQgAA7kJmZu5CUM3uQrYz70Idmu9C</AssayXData><AssayYData Points="600">AAAAAIRNeTtzydA5tvCMu3EJsro14xA6e4gbu5O5JDtt0Mo6bb0AOni0gTp5unI4YpZWO6uZ
ALs2zxm6KOY5O9vNlrrLTx+6li+AukFUCLs/VzM63GgwOlWEJzvIyTi7PmMHug6VTruYiEm6
7uSBuwFKFrtLXbI5Uj2ou4/C2DnmmLK7FtIEO5WHfDqgFUE5rJNfu2A2KDuSYEG6ytwXO3xe
XDpijcE6XTxXux1TCLtnDgG7x6HYuoG+qrc8Yek4FdSIulsAfjsz6mA5R5o7Ox0qSroRCcA5
qVT1OSBK17mWKYe7mhhCu+CP87u/qhk7K7dOu6M4WrmjK8864ok4uwwvF7m470E7gKmSOluK
mLpjWkC6prs9uEskizqLwQE7TfELOWx5T7v4qg87UA4xO5NIcbst72S7C8wHOyznhLvPPEo7
epmUu5w5YzoD3XE78MiCu6A4T7t9YEU7xZOPOUxoLTvQN4+6snFTOGUPGjv6uIe60sl7u602
NLkSgme6rQZtO823JrvB4Xa65LqTuUnYEzqWAam7KqbJOdJkHLt17Im7uN4fukCzQDluzNW6
R0gEu3gDljoLysI6BOIJOoVM8DmRZx47JqdRO0wwLzsa6lg7OWzAOpEqV7sumGE5hU44ObbI
pTrNu+y3pUjGu6JvqTqhyRE7iB+eOsSxPrqZELA7uwTcurrB4TpL9C+6x7sBu8k6ijjIGy67
nyf2OkcrcDgBc5e6gz/dOhG3zDrKIzC7/mqWOyvxBjt/kpk7WgacO3zrAzveEty5lKriOTOk
cDsgBKU6kpbyugp9zzkNl1S6aadSu7NLbbsJ7Ww6mAYBu0S0mzoyOM86HHB1u9ZiPbprMD+7
fDa0u/EuFbp+C5I7+I2Fuh4RLLv92HO7sccLukR8Jruz84q7DUxRuxTymLv7AmG7h/usOYot
N7tFJoa6nfC5uyW5nLpDPRu76zd7O1MN2brhrde64tEiuoOMSrtNz6G7QLlGu7O/GLz+8To6
5OWtOzPzWbv4/BY7mDjIuWR3Irqy7MG6lCWmukOzazpJB+q6lDhtuzsxRztvL1C77wgzuxDL
3bogDqA6LMFKu3BAsLsN0+g6Qfevu8geQbv2aEk7pUy3uvJCeLuETNO6Zm8vuqfgh7uc9iG7
mmblu+TW3rin8IO7vWWYOxNhiDvfE6+6tqVeuxw7j7qaJc+5iXv1u7PfLrtGz3S7g+vwu2+I
qbsZNtm5J/boOq1idbsdYIa7Wj9zu01qvrokjbS73KFuuz57ELt/Mbm7yKB7u1ESX7tLddK6
g37CulnFEbz1jOK7mVuqu3TN7rpTbjK76AISvKd2w7uR+4q7EB0/u92JWju6LLu7G1SWuqW4
LbtO76y7yIuFu7tQPbvmFY27nFiHOYW8hLs9s8m7eAktu9h5lbvMHZC7ttMNvNCOwbu9r8C7
dkQbu4sxkrsPbaa7uJMfvPkqybsy3JK70SpwuwZMsLu0cJ67nDR0u0TxbrsZoJm6TK0Ju1KP
n7v16W+6D4QIu88Ndrs4BxO83Zo/u5c4d7sfKwa8cq2IuzsXlbu3PzC7nju2u0+9VDp7gIq7
5MCxu8ij67uNVxi8uxqYu4neBLy2W/m7lZ1vu5toGryWJgC8r1YxvP8BoLtZ1rS7CmOjuxNA
1LvEOs27ExRyu0tZiLu44qW7AhM+uz8MtLs7o+u7AHjeu+rr1btsKQC8UzCIuwhxlrt9D0y7
TTr0u/DYC7w/Oea7SqvkuyZfoLuhGAe8lTcgvEMgFLwr9Zu7ZJPxu+h2jbvQNb67oHgLvKky
NrxDcFu7hiwYvK0uYLsefPa7bzMJvIfwAryTzXO7GtDVu0qDgLvX7e27Ejc6vERip7tadZq7
F3jCu6k1q7rtlkG88jIYvC5mD7wr2hm8K4cvvLY4DbyfrKC7crpGvMhdDLvRi/27dLd7u7jl
xLtAXR68FL0yvPGgl7v9Qci7KN0FvKNkprtENwO8CZ3Tu4F8FrwwQCO8IxoSvK7sBbx5apK7
eJUSvLddVrwFthm8D5YovE4+WrydMFW80SIQvCRHaLyy/RW8s6Xuu8DZErxh3Li7gI2yu6cW
DLzT7TC8CEs5vKejLrxKbiW8/pVOvP9pgrwNWhu89M02vCwGIryWgx+8tPZKvBMPNryNTjW8
5n98vCfrE7wI7PK71h0qvFF/LLykMSK8cZpTvGKgWby0BFq8CLolvB7WSrzfzf67fPsjvJ2a
NryUMBi8ZXxpvI0+G7wM9BS8E3jTu/HPUbxQLie8ttNNvOVrU7ypkSW8Ei5XvFXBSbwOQ4S8
dRtzvJBzCrzknfe7tbcWvCpiMLwShwa8MRdAvAXIDrxwXiW8Y+g3vNBaZrxQvF+8T2hcvP1l
Trw3CTe8hz09vOR3YLxdaVi85C0XvIr+ULyupUK88G1BvPKARbyLbhO8fGhTvGDfCbzlvl+8
wSIDvHqTRbwH+kG8g5o3vNb7SLxbHkG8dgNevPKFQLxKY0S8Qbh7vNoeYrz5YHi82xkmvEti
crzoF1y8Um6cvFMldrxjlVS8sgMovB53HLx80128DS6FvLcUTLxNoXC8xHVkvEdkZLz0Yma8
k/4YvFq8TLw5/o+8yu90vGYqSrxliCq8rP4qvKuVV7zJ0Tm89lVevGYPebxI2Ya8RAeDvPa+
WbzaOoK8398KvHuXgrxT0Ii8AJSCvFhXbrwF2DW8H1OOvN9birz6k3y8Ht1DvLJAX7wFLFq8
mDyFvDUag7wCuE28VUZNvNCFkLxtE468Jo9qvGQYV7xMvm+8wJZxvAi4brwrx328COFwvD8b
iLxUNoW8GwmSvM7Ebry371C85xp2vMm5U7w8WIm8cD2evAORYbzHtlW8ArxmvOgXibwQxXC8
8YNfvMAeWrwHoWW8KlWbvNdGhLxiQpm8Eh6YvIyjj7zRIoK8hC9YvB2moLxwrGm8xvmNvEQQ
i7wxBIO8OZqOvIiBlryZeXe8/KOWvDxDTbwcY5q8Oh2uvEAxnbw9+Yu8FLWSvJeug7x/uZq8
OjiHvDscj7wBOY68FYKKvDalfrx+0HO8iAhVvKXQbbzMfY68jPl5vB5SwrxqyZu8cuWmvEqe
eLwLhpC86POnvDk+k7zJZY+8q6pOvNPPi7xN9528F7WMvK0TcbzBDnS81JRUvB2Rn7yLfqW8
MciRvLOqubxzmHq8lqyDvP/dnLzZb128</AssayYData></Step><Step><CommonData><SampleLocation>3</SampleLocation><SampleID>hb2</SampleID><SampleGroup></SampleGroup><SampleInfo></SampleInfo><SampleRow>A</SampleRow><SamplePlate>1</SamplePlate><WellType>KLOAD</WellType><Concentration>50</Concentration><ConcentrationUnits>µg/ml</ConcentrationUnits><MolarConcentration>50000</MolarConcentration><MolarConcUnits>nM</MolarConcUnits><MolecularWeight>-1</MolecularWeight><Temperature>30</Temperature><StartTime>158116</StartTime><AssayTime>1200</AssayTime></CommonData><FlowRate>1000</FlowRate><StepType>LOADING</StepType><StepName>Loading</StepName><StepStatus>OK</StepStatus><ActualTime>579.6</ActualTime><CycleTime>0.2</CycleTime><AssayXData Points="2898">gwDwQmxn8EJQzfBCtjPxQqCa8UIGAfJC6WbyQtPN8kI5NPNCoJrzQgYB9EJsZ/RCUM30QrYz
9UKgmvVCBgH2Qulm9kJQzfZCOTT3Qh2a90IGAfhC6Wb4QlDN+EK2M/lCoJr5QoMA+kJsZ/pC
UM36Qjk0+0IdmvtCgwD8Qulm/ELTzfxCtjP9QqCa/UKDAP5CbGf+QlDN/kI5NP9CoJr/QkIA
AEN1MwBDqGYAQ9uZAEMOzQBDgwABQ3UzAUPpZgFD25kBQ1DNAUNCAAJDdTMCQ6hmAkMdmgJD
Ds0CQ4MAA0O2MwND6WYDQx2aA0MOzQNDgwAEQ7YzBEOoZgRD25kEQ1DNBENCAAVDtjMFQ+lm
BUMdmgVDDs0FQ4MABkO2MwZD6WYGQx2aBkMOzQZDgwAHQ3UzB0PpZgdD25kHQ1DNB0NCAAhD
tjMIQ6hmCEPbmQhDDs0IQ0IACUN1MwlDqGYJQ9uZCUMOzQlDgwAKQ7YzCkPpZgpDHZoKQ1DN
CkNCAAtDdTMLQ6hmC0MdmgtDUM0LQ4MADEN1MwxDqGYMQx2aDENQzQxDgwANQ3UzDUPpZg1D
25kNQ1DNDUNCAA5DtjMOQ6hmDkMdmg5DDs0OQ4MAD0N1Mw9D6WYPQx2aD0MOzQ9DgwAQQ7Yz
EEOoZhBD25kQQw7NEENCABFDtjMRQ+lmEUPbmRFDDs0RQ4MAEkO2MxJDqGYSQx2aEkMOzRJD
gwATQ3UzE0PpZhND25kTQ1DNE0ODABRDtjMUQ+lmFEMdmhRDDs0UQ4MAFUN1MxVDqGYVQ9uZ
FUMOzRVDgwAWQ7YzFkOoZhZDHZoWQ1DNFkODABdDtjMXQ6hmF0MdmhdDDs0XQ4MAGEN1MxhD
qGYYQ9uZGENQzRhDgwAZQ7YzGUPqZhlDHZoZQw7NGUODABpDdTMaQ+pmGkMdmhpDDs0aQ4MA
G0N1MxtD6mYbQx2aG0MOzRtDQgAcQ7YzHEPqZhxDHZocQw7NHENCAB1DtjMdQ+pmHUMdmh1D
UM0dQ4MAHkO2Mx5D6mYeQx2aHkNQzR5DgwAfQ3UzH0PqZh9D25kfQw7NH0ODACBDtjMgQ+pm
IEPbmSBDDs0gQ4MAIUN1MyFD6mYhQ9uZIUMOzSFDgwAiQ3UzIkPqZiJDHZoiQw7NIkODACND
tjMjQ+pmI0MdmiNDDs0jQ0IAJEO2MyRDqGYkQ9uZJEMOzSRDQgAlQ3UzJUPqZiVDHZolQw7N
JUNCACZDtjMmQ6hmJkMdmiZDUM0mQ0IAJ0O2MydD6mYnQ9uZJ0MOzSdDQgAoQ3UzKEPqZihD
25koQw7NKENCAClDtjMpQ+pmKUPbmSlDDs0pQ4MAKkO2MypDqGYqQ9uZKkNQzSpDQgArQ7Yz
K0OoZitDHZorQw7NK0ODACxDdTMsQ6hmLEPbmSxDDs0sQ4MALUO2My1D6mYtQx2aLUNQzS1D
gwAuQ3UzLkPqZi5DHZouQ1DNLkODAC9DtjMvQ6hmL0Mdmi9DDs0vQ0IAMEN1MzBD6mYwQx2a
MENQzTBDQgAxQ7YzMUPqZjFDHZoxQw7NMUODADJDdTMyQ+pmMkMdmjJDUM0yQ0IAM0N1MzND
6mYzQ9uZM0NQzTNDgwA0Q3UzNEOoZjRD25k0Q1DNNENCADVDtjM1Q6hmNUPbmTVDDs01Q4MA
NkO2MzZDqGY2Qx2aNkNQzTZDQgA3Q7YzN0PqZjdDHZo3Qw7NN0ODADhDtjM4Q+pmOEMcmjhD
Ds04Q4MAOUO2MzlDqGY5Q9uZOUNQzTlDQgA6Q7YzOkOoZjpDHJo6Qw7NOkODADtDtjM7Q6hm
O0McmjtDDs07Q4MAPEN0MzxDqGY8Q9uZPENQzTxDQgA9Q7YzPUOoZj1D25k9Qw7NPUODAD5D
dDM+Q6hmPkPbmT5DUM0+Q4MAP0N0Mz9DqGY/QxyaP0NQzT9DQgBAQ7YzQEPqZkBDHJpAQ1DN
QENCAEFDdDNBQ+pmQUMcmkFDDs1BQ0IAQkN0M0JD6mZCQxyaQkNQzUJDQgBDQ7YzQ0OoZkND
HJpDQw7NQ0ODAERDtjNEQ+pmREPbmURDUM1EQ0IARUO2M0VDqGZFQxyaRUNQzUVDQgBGQ7Yz
RkPqZkZDHJpGQw7NRkODAEdDtjNHQ6hmR0PbmUdDUM1HQ4MASEO2M0hD6mZIQxyaSENQzUhD
gwBJQ7YzSUOoZklDHJpJQ1DNSUODAEpDtjNKQ6hmSkPbmUpDUM1KQ4MAS0O2M0tDqGZLQxya
S0NQzUtDQgBMQ3QzTEOoZkxDHJpMQ1DNTENCAE1DtjNNQ6hmTUPbmU1DDs1NQ0IATkN0M05D
qGZOQxyaTkNQzU5DQgBPQ3QzT0OoZk9DHJpPQ1DNT0ODAFBDtjNQQ+pmUEPbmVBDUM1QQ0IA
UUN0M1FDqGZRQ9uZUUMOzVFDgwBSQ3QzUkOoZlJDHJpSQw7NUkNCAFNDtjNTQ+pmU0PbmVND
UM1TQ0IAVEO2M1RDqGZUQxyaVENQzVRDQgBVQ3QzVUOoZlVDHJpVQ1DNVUODAFZDdDNWQ6hm
VkPbmVZDDs1WQ0IAV0O2M1dD6mZXQ9uZV0MOzVdDgwBYQ3QzWEOoZlhD25lYQ1DNWEODAFlD
tjNZQ6hmWUMcmllDUM1ZQ4MAWkO2M1pDqGZaQ9uZWkMOzVpDgwBbQ3QzW0OoZltD25lbQ1DN
W0NCAFxDdDNcQ+pmXEMcmlxDDs1cQ0IAXUO2M11DqGZdQ9uZXUNQzV1DQgBeQ3QzXkPqZl5D
25leQw7NXkNCAF9DtjNfQ6hmX0Mcml9DUM1fQ4MAYEN0M2BDqGZgQxyaYENQzWBDQgBhQ7Yz
YUPqZmFD25lhQ1DNYUODAGJDtjNiQ6hmYkPbmWJDDs1iQ0IAY0O2M2NDqGZjQ9uZY0MOzWND
gwBkQ3QzZEOoZmRD25lkQw7NZENCAGVDtjNlQ+pmZUMcmmVDDs1lQ4MAZkO2M2ZDqGZmQxya
ZkNQzWZDgwBnQ3QzZ0PqZmdD25lnQ1DNZ0ODAGhDdDNoQ+pmaEMcmmhDDs1oQ0IAaUN0M2lD
qGZpQ9uZaUNQzWlDgwBqQ7YzakPqZmpDHJpqQ1DNakNCAGtDdDNrQ6hma0McmmtDUM1rQ0IA
bEN0M2xDqGZsQxyabEMOzWxDQgBtQ3QzbUOoZm1DHJptQ1DNbUNCAG5DtjNuQ6hmbkMcmm5D
UM1uQwYBb0O2M29D6mZvQxyab0MOzW9DQgBwQ7YzcEPqZnBDHJpwQ1DNcENCAHFDdDNxQ6hm
cUPbmXFDDs1xQ4MAckN0M3JDqGZyQ9uZckNQzXJDgwBzQ3Qzc0PqZnNDHJpzQ1DNc0NCAHRD
tjN0Q+pmdEMcmnRDUM10Q0IAdUN0M3VD6mZ1QxyadUNQzXVDgwB2Q3QzdkPqZnZDHJp2Q1DN
dkNCAHdDdDN3Q6hmd0McmndDDs13Q4QAeEN0M3hDqGZ4QxyaeENQzXhDhAB5Q7YzeUPqZnlD
HJp5Q1DNeUNCAHpDtjN6Q+pmekMcmnpDUM16Q0IAe0O2M3tD6mZ7Q9yZe0MOzXtDQgB8Q7Yz
fEPqZnxD3Jl8Qw7NfEOEAH1DtjN9Q6hmfUPcmX1DDs19Q0IAfkO2M35D6mZ+Q9yZfkNQzX5D
hAB/Q7Yzf0PqZn9D3Jl/Q1DNf0NCAIBD2xmAQ1QzgEPuTIBDh2aAQ0KAgEO6mYBDVLOAQ+7M
gEOH5oBDIQCBQ7oZgUN1M4FDDk2BQ6hmgUMhgIFD25mBQ1SzgUMOzYFDh+aBQ0IAgkO6GYJD
dTOCQ+5MgkOoZoJDIYCCQ7qZgkNUs4JDDs2CQ6jmgkMhAIND2xmDQ1Qzg0MOTYNDh2aDQ0KA
g0O6mYNDVLODQ+7Mg0Oo5oNDQgCEQ9sZhEN1M4RD7kyEQ4dmhENCgIRD25mEQ3WzhEPuzIRD
h+aEQ0IAhUO6GYVDVDOFQ+5MhUOoZoVDIYCFQ9uZhUN1s4VD7syFQ4fmhUMhAIZD2xmGQ3Uz
hkMOTYZDh2aGQyGAhkPbmYZDVLOGQw7NhkOo5oZDIQCHQ9sZh0N1M4dDDk2HQ6hmh0MhgIdD
25mHQ3Wzh0MOzYdDqOaHQ0IAiEPbGYhDdTOIQ+5MiEOHZohDQoCIQ9uZiENUs4hDDs2IQ6jm
iENCAIlD2xmJQ3UziUMOTYlDh2aJQ0KAiUPbmYlDVLOJQ+7MiUOo5olDIQCKQ9sZikNUM4pD
Dk2KQ4dmikNCgIpDupmKQ3WzikPuzIpDqOaKQ0IAi0PbGYtDVDOLQ+5Mi0OHZotDIYCLQ9uZ
i0N1s4tDDs2LQ4fmi0MhAIxDuhmMQ3UzjEPuTIxDqGaMQ0KAjEPbmYxDVLOMQ+7MjEOo5oxD
QgCNQ9sZjUNUM41DDk2NQ6hmjUMhgI1DupmNQ3WzjUMOzY1DqOaNQyEAjkPbGY5DVDOOQw5N
jkOoZo5DQoCOQ9uZjkNUs45DDs2OQ6jmjkMhAI9D2xmPQ3Uzj0MOTY9DqGaPQyGAj0O6mY9D
dbOPQ+7Mj0OH5o9DIQCQQ9sZkEN1M5BDDk2QQ6hmkEMhgJBDupmQQ3WzkEPuzJBDqOaQQyEA
kUPbGZFDdTORQ+5MkUOHZpFDIYCRQ9uZkUN1s5FD7syRQ4fmkUMhAJJDuhmSQ1QzkkPuTJJD
qGaSQ0KAkkO6mZJDVLOSQw7NkkOo5pJDQgCTQ9sZk0N1M5ND7kyTQ6hmk0NCgJND25mTQ1Sz
k0PuzJNDh+aTQ0IAlEPbGZRDdTOUQw5NlEOoZpRDIYCUQ7qZlENUs5RDDs2UQ4fmlEMhAJVD
uhmVQ1QzlUMOTZVDqGaVQ0KAlUPbmZVDVLOVQ+7MlUOH5pVDIQCWQ7oZlkN1M5ZDDk2WQ4dm
lkMhgJZDupmWQ3WzlkMOzZZDqOaWQ0IAl0O6GZdDVDOXQ+5Ml0OHZpdDIYCXQ9uZl0NUs5dD
7syXQ4fml0MhAJhD2xmYQ1QzmEMOTZhDqGaYQyGAmEPbmZhDVLOYQ+7MmEOH5phDIQCZQ7oZ
mUNUM5lDDk2ZQ4dmmUNCgJlD25mZQ3WzmUPuzJlDqOaZQ0IAmkO6GZpDVDOaQw5NmkOHZppD
QoCaQ7qZmkN1s5pDDs2aQ6jmmkNCAJtD2xmbQ3Uzm0MOTZtDqGabQyGAm0PbmZtDVLObQw7N
m0Oo5ptDIQCcQ9sZnEN1M5xD7kycQ6hmnEMhgJxDupmcQ1SznEMOzZxDh+acQ0IAnUO6GZ1D
dTOdQw5NnUOHZp1DIYCdQ7qZnUN1s51D7sydQ6jmnUMhAJ5D2xmeQ1QznkMOTZ5Dh2aeQyGA
nkPbmZ5DVLOeQ+7MnkOH5p5DQgCfQ7oZn0NUM59D7kyfQ6hmn0MhgJ9DupmfQ1Szn0PuzJ9D
qOafQyEAoEPbGaBDdTOgQw5NoEOoZqBDIYCgQ9uZoEN1s6BD7sygQ6jmoENCAKFD/BmhQ1Qz
oUPuTKFDqGahQyGAoUPbmaFDdbOhQw7NoUOH5qFDIQCiQ9sZokNUM6JD7kyiQ6hmokMhgKJD
25miQ3WzokMOzaJDh+aiQ0IAo0PbGaNDdTOjQ+5Mo0OHZqNDQoCjQ9uZo0NUs6NDDs2jQ4fm
o0MhAKRD2xmkQ3UzpEPuTKRDh2akQ0KApEO6maRDVLOkQ+7MpEOo5qRDQgClQ9sZpUN1M6VD
7kylQ6hmpUMhgKVD25mlQ3WzpUMOzaVDqOalQyEApkPbGaZDVDOmQ+5MpkOoZqZDIYCmQ9uZ
pkNUs6ZDDs2mQ6jmpkMhAKdDuhmnQ1Qzp0MOTadDh2anQ0KAp0O6madDdbOnQw7Np0Oo5qdD
IQCoQ7oZqEN1M6hD7kyoQ4dmqEMhgKhD25moQ1SzqEPuzKhDh+aoQ0IAqUPbGalDVDOpQw5N
qUOHZqlDQoCpQ9uZqUN1s6lD7sypQ6jmqUNCAKpD2xmqQ3UzqkMOTapDh2aqQ0KAqkPbmapD
dbOqQ+7MqkOH5qpDQgCrQ7oZq0N1M6tD7kyrQ6hmq0MhgKtDupmrQ1Szq0PuzKtDqOarQ0IA
rEPbGaxDVDOsQw5NrEOHZqxDIYCsQ9uZrENUs6xDDs2sQ6jmrENCAK1D2xmtQ3UzrUPuTK1D
h2atQ0KArUO6ma1DVLOtQw7NrUOo5q1DIQCuQ7oZrkNUM65D7kyuQ6hmrkNigK5D25muQ3Wz
rkMOza5DqOauQyEAr0PbGa9DVDOvQw5Nr0OHZq9DIYCvQ7qZr0N1s69DDs2vQ6jmr0MhALBD
2xmwQ3UzsEPuTLBDh2awQ0KAsEPbmbBDdbOwQw7NsEOH5rBDQgCxQ7oZsUN1M7FDDk2xQ6hm
sUMhgLFD25mxQ1SzsUMOzbFDqOaxQ0IAskO6GbJDdTOyQ+5MskOHZrJDQoCyQ9uZskNUs7JD
7syyQ6jmskMhALNDuhmzQ3Uzs0PuTLNDqGazQ0KAs0O6mbNDdbOzQ+7Ms0Oo5rNDQgC0Q7oZ
tEN1M7RDDk20Q6hmtEMhgLRDupm0Q1SztEMOzbRDqOa0Q0IAtUO6GbVDdTO1Q+5MtUOHZrVD
IYC1Q9uZtUNUs7VDDs21Q6jmtUNCALZD2xm2Q3UztkMOTbZDh2a2Q0KAtkPbmbZDdbO2Q+7M
tkOo5rZDQgC3Q9sZt0N1M7dDDk23Q4dmt0NCgLdD25m3Q3Wzt0PuzLdDqOa3Q0IAuEO6GbhD
VDO4Qw5NuEOoZrhDIYC4Q7qZuEN1s7hD7sy4Q6jmuEMhALlDuhm5Q3UzuUPuTLlDqGa5Q0KA
uUO6mblDdbO5Q+7MuUOo5rlDQgC6Q7oZukN1M7pDDk26Q6hmukMhgLpD25m6Q3WzukMOzbpD
qOa6Q0IAu0O6GbtDdTO7Qw5Nu0OHZrtDQoC7Q7qZu0NUs7tDDs27Q4fmu0NCALxDuxm8Q1Qz
vEPuTLxDqGa8Q0KAvEO7mbxDdbO8Q+7MvEOo5rxDQgC9Q9sZvUN1M71D7ky9Q4dmvUMhgL1D
u5m9Q3WzvUPuzL1DqOa9Q0IAvkO7Gb5DVDO+Q+5MvkOoZr5DIYC+Q9uZvkNUs75D7sy+Q6jm
vkMhAL9D2xm/Q1Qzv0PuTL9DqGa/QyGAv0Pbmb9DVLO/Qw/Nv0Oo5r9DIQDAQ9sZwENUM8BD
D03AQ6hmwEMhgMBDu5nAQ3WzwEPuzMBDh+bAQ0IAwUPbGcFDVDPBQ+5MwUOoZsFDIYDBQ7uZ
wUN1s8FDD83BQ6jmwUNCAMJDuxnCQ3UzwkMPTcJDh2bCQyGAwkPbmcJDdbPCQw/NwkOo5sJD
QgDDQ7sZw0NUM8ND7kzDQ6hmw0MhgMNDu5nDQ3Wzw0PuzMNDqObDQyEAxEPbGcRDVDPEQ+5M
xEOoZsRDIYDEQ7uZxEN1s8RD7szEQ6jmxEMhAMVD2xnFQ1QzxUPuTMVDqGbFQyGAxUO7mcVD
VLPFQ+7MxUOo5sVDQgDGQ7sZxkNUM8ZDD03GQ4dmxkMhgMZDu5nGQ3WzxkMPzcZDh+bGQyEA
x0O7GcdDVDPHQ+5Mx0OHZsdDIYDHQ9uZx0N1s8dDD83HQ6jmx0NCAMhD2xnIQ3UzyEMPTchD
qGbIQ0KAyEPbmchDVLPIQw/NyEOH5shDQgDJQ9sZyUN1M8lD7kzJQ4dmyUMhgMlD25nJQ1Sz
yUPuzMlDqObJQyEAykO7GcpDdTPKQw9NykOoZspDIYDKQ9uZykNUs8pDD83KQ8nmykNCAMtD
2xnLQ3Uzy0PuTMtDh2bLQ0KAy0O7mctDdbPLQ+7My0Oo5stDIQDMQ9sZzENUM8xDD03MQ4dm
zEMhgMxDu5nMQ1SzzEMPzcxDqObMQ0IAzUPbGc1DVDPNQw9NzUOoZs1DQoDNQ9uZzUNUs81D
7szNQ4fmzUNCAM5DuxnOQ1QzzkMPTc5Dh2bOQyGAzkPbmc5DdbPOQ+7MzkOo5s5DIQDPQ7sZ
z0N1M89D7kzPQ6hmz0MhgM9D25nPQ1Szz0PuzM9Dh+bPQ0IA0EPbGdBDVDPQQw9N0EOHZtBD
QoDQQ7uZ0ENUs9BDD83QQ8nm0ENCANFD2xnRQ1Qz0UPuTNFDh2bRQ0KA0UO7mdFDVLPRQw/N
0UOo5tFDIQDSQ7sZ0kN1M9JD7kzSQ6hm0kMhgNJD25nSQ3Wz0kPuzNJDqObSQ0IA00O7GdND
VDPTQw9N00OoZtNDQoDTQ7uZ00N1s9NDD83TQ6jm00NCANRDuxnUQ1Qz1EMPTdRDqGbUQyGA
1EO7mdRDVLPUQ+7M1EOH5tRDIQDVQ9sZ1UN1M9VDD03VQ6hm1UNCgNVD25nVQ3Wz1UPuzNVD
h+bVQ0IA1kO7GdZDVDPWQw9N1kOHZtZDIYDWQ7uZ1kN1s9ZD7szWQ4fm1kNCANdDuxnXQ1Qz
10PuTNdDqGbXQyGA10PbmddDVLPXQw/N10Oo5tdDIQDYQ9sZ2EN1M9hD7kzYQ4dm2EMhgNhD
u5nYQ1Sz2EMPzdhDh+bYQyEA2UO7GdlDVDPZQw9N2UOoZtlDIYDZQ7uZ2UN1s9lDD83ZQ4fm
2UMhANpDuxnaQ1Qz2kMPTdpDh2baQ0KA2kO7mdpDdbPaQw/N2kOo5tpDIQDbQ7sZ20N1M9tD
D03bQ6hm20MhgNtDu5nbQ1Sz20MPzdtDh+bbQ0IA3EPbGdxDVDPcQw9N3EOoZtxDQoDcQ9uZ
3EN1s9xDD83cQ6jm3ENCAN1D2xndQ3Uz3UMPTd1DqGbdQyGA3UPbmd1DVLPdQ+7M3UOo5t1D
IQDeQ9sZ3kN1M95DD03eQ4dm3kMhgN5D25neQ3Wz3kMPzd5DqObeQyEA30O7Gd9DVDPfQw9N
30OoZt9DQoDfQ7uZ30NUs99DD83fQ6jm30MhAOBDuxngQ3Uz4EMPTeBDh2bgQyGA4EPbmeBD
dbPgQ+7M4EOo5uBDIQDhQ7sZ4UN1M+FDD03hQ6hm4UMhgOFDu5nhQ3Wz4UMPzeFDh+bhQyEA
4kO7GeJDVDPiQw9N4kOHZuJDIYDiQ9uZ4kN1s+JDD83iQ4fm4kMhAOND2xnjQ1Qz40MPTeND
h2bjQyGA40PbmeNDdbPjQw/N40Oo5uNDQgDkQ9sZ5ENUM+RD7kzkQ6hm5EMhgORD25nkQ3Wz
5EMPzeRDh+bkQ0IA5UPbGeVDdTPlQw9N5UOHZuVDQoDlQ9uZ5UN1s+VDD83lQ6jm5UMhAOZD
uxnmQ1Qz5kPuTOZDqGbmQyGA5kPbmeZDdbPmQ+7M5kOo5uZDIQDnQ9sZ50NUM+dDL03nQ4dm
50NCgOdD25nnQ1Sz50MPzedDh+bnQ0IA6EPbGehDVDPoQ+5M6EOoZuhDIYDoQ9uZ6ENUs+hD
D83oQ4fm6ENCAOlD2xnpQ3Uz6UPuTOlDh2bpQyGA6UO7melDVLPpQw/N6UOo5ulDIQDqQ7sZ
6kN1M+pD7kzqQ4dm6kNCgOpDu5nqQ1Sz6kPuzOpDqObqQyEA60O7GetDdTPrQ+5M60OoZutD
IYDrQ7uZ60NUs+tD7szrQ6jm60NCAOxDuxnsQ3Uz7EMPTexDqGbsQ0KA7EO7mexDVLPsQ+7M
7EOo5uxDIQDtQ9sZ7UN1M+1DD03tQ4dm7UNCgO1D25ntQ1Sz7UPuzO1Dh+btQ0IA7kO7Ge5D
dTPuQw9N7kOHZu5DIYDuQ9uZ7kN1s+5DD83uQ6jm7kNCAO9D2xnvQ3Uz70MPTe9DqGbvQyGA
70Pbme9DVLPvQ+7M70Oo5u9DIQDwQ9sZ8EN1M/BD7kzwQ4dm8EMhgPBD25nwQ3Wz8EMPzfBD
qObwQ0IA8UPbGfFDVDPxQw9N8UOHZvFDIYDxQ7uZ8UNUs/FDD83xQ6jm8UNCAPJDuxnyQ3Uz
8kPuTPJDqGbyQyGA8kO7mfJDVLPyQw/N8kOH5vJDQgDzQ7sZ80N1M/ND7kzzQ4dm80NCgPND
u5nzQ3Wz80MPzfNDqObzQyEA9EPbGfRDdTP0Qw9N9EOHZvRDQoD0Q9uZ9ENUs/RD7sz0Q6jm
9ENCAPVDuxn1Q3Uz9UPuTPVDqGb1QyGA9UO7mfVDdbP1Qw/N9UOo5vVDIQD2Q9sZ9kN1M/ZD
7kz2Q6hm9kNCgPZD25n2Q1Sz9kMPzfZDqOb2QyEA90O7GfdDdTP3Q+5M90OHZvdDQoD3Q7uZ
90NUs/dDD833Q6jm90MhAPhDuxn4Q3Uz+EMPTfhDh2b4Q0KA+EPbmfhDVLP4Qw/N+EOH5vhD
QgD5Q9sZ+UN1M/lD7kz5Q6hm+UMhgPlD25n5Q3Wz+UPuzPlDqOb5QyEA+kPbGfpDdTP6Qw9N
+kOHZvpDQoD6Q9uZ+kNUs/pD7sz6Q6jm+kNCAPtD2xn7Q1Qz+0MPTftDh2b7QyGA+0PbmftD
VLP7Qw/N+0OH5vtDQgD8Q7sZ/EN1M/xD7kz8Q6hm/ENCgPxD25n8Q1Sz/EMPzfxDqOb8QyEA
/UO7Gf1DVDP9Q+5M/UOHZv1DIYD9Q7uZ/UN1s/1DD839Q4fm/UMhAP5D2xn+Q3Uz/kMPTf5D
qGb+QyGA/kO7mf5DdbP+Q+7M/kOH5v5DIQD/Q7sZ/0NUM/9D7kz/Q6hm/0MhgP9Du5n/Q3Wz
/0MPzf9DqOb/QxAAAETdDABEqhkARHcmAERDMwBEIUAARN1MAES6WQBEd2YARENzAEQQgABE
3YwARKqZAESHpgBEQ7MARCHAAETtzABEutkARHfmAERD8wBEEAABRN0MAUSqGQFEdyYBRFQz
AUQhQAFE3UwBRLpZAUR3ZgFEVHMBRCGAAUTtjAFEupkBRHemAURDswFEEMABRO3MAUS62QFE
d+YBREPzAUQQAAJE3QwCRKoZAkR3JgJEQzMCRCFAAkTtTAJEqlkCRIdmAkRUcwJEEIACRN2M
AkSqmQJEh6YCRFSzAkQhwAJE7cwCRKrZAkSH5gJEQ/MCRCEAA0TtDANEuhkDRJcmA0RUMwNE
EEADRN1MA0S6WQNEh2YDRFRzA0QQgANE3YwDRKqZA0SHpgNEQ7MDRCHAA0TtzANEutkDRHfm
A0RD8wNEIQAERN0MBESqGQREhyYEREMzBEQQQARE3UwERLpZBESHZgREQ3MERBCABETdjARE
qpkERIemBERDswREIcAERN3MBESq2QREh+YEREPzBEQhAAVE7QwFRLoZBUSHJgVEVDMFRBBA
BUTtTAVEulkFRHdmBURDcwVEEIAFRO2MBUS6mQVEd6YFRFSzBUQhwAVE3cwFRLrZBUSH5gVE
VPMFRCEABkTtDAZEuhkGRHcmBkRDMwZEIUAGRN1MBkSqWQZEd2YGRFRzBkQhgAZE7YwGRLqZ
BkSHpgZEVLMGRCHABkTdzAZEqtkGRIfmBkRU8wZEEAAHRO0MB0SqGQdEhyYHREMzB0QhQAdE
7UwHRKpZB0SHZgdEQ3MHRCGAB0TdjAdEupkHRHemB0RUswdEEMAHRN3MB0S62QdEh+YHRFTz
B0QQAAhE7QwIRLoZCESHJghEVDMIRBBACETdTAhEqlkIRIdmCERDcwhEIYAIRN2MCESqmQhE
d6YIREOzCEQhwAhE7cwIRLrZCESH5ghEQ/MIRCEACUTtDAlEqhkJRHcmCURUMwlEIUAJRO1M
CUS6WQlEd2YJRFRzCUQQgAlE7YwJRKqZCUSHpglEQ7MJRCHACUTdzAlEutkJRHfmCURU8wlE
EAAKRO0MCkSqGQpEhyYKRFQzCkQQQApE3UwKRKpZCkSHZgpEQ3MKRBCACkTdjApEupkKRHem
CkRDswpEEMAKRN3MCkSq2QpEh+YKRFTzCkQQAAtE7QwLRKoZC0R3JgtEQzMLRCFAC0TdTAtE
ulkLRHdmC0RDcwtEIYALRO2MC0S6mQtEd6YLREOzC0QhwAtE7cwLRLrZC0R35gtEQ/MLRCEA
DETtDAxEuhkMRIcmDERUMwxEIUAMRN1MDESqWQxEh2YMRFRzDEQQgAxE3YwMRLqZDER3pgxE
Q7MMRCHADETdzAxEutkMRHfmDERU8wxEIQANRO0MDUSqGQ1EhyYNREMzDUQhQA1E3UwNRLpZ
DUSHZg1EQ3MNRCGADUTdjA1EqpkNRHemDURUsw1EEMANRN3MDUS62Q1Eh+YNREPzDUQQAA5E
7QwORLoZDkSHJg5EQzMORBBADkTtTA5EulkORIdmDkRDcw5EIYAORN2MDkSqmQ5Eh6YOREOz
DkQQwA5E7cwORKrZDkR35g5EVPMORCEAD0TtDA9EuhkPRIcmD0RUMw9EEEAPRN1MD0S6WQ9E
d2YPRENzD0QQgA9E3YwPRKqZD0R3pg9EQ7MPRDHAD0TdzA9EutkPRIfmD0RD8w9EEAAQRO0M
EESqGRBEhyYQREMzEEQQQBBE3UwQRLpZEESHZhBEQ3MQRDGAEETdjBBEqpkQRHemEERDsxBE
IcAQRO3MEES62RBEd+YQREPzEEQQABFE3QwRRLoZEUR3JhFEVDMRRBBAEUTtTBFEulkRRHdm
EURUcxFEEIARRN2MEUS6mRFEd6YRREOzEUQhwBFE3cwRRKrZEUR35hFEVPMRRCEAEkTtDBJE
qhkSRIcmEkRUMxJEEEASRO1MEkSqWRJEd2YSRFRzEkQhgBJE7YwSRLqZEkR3phJEQ7MSRBDA
EkTdzBJEqtkSRHfmEkRU8xJEEAATRN0ME0SqGRNEdyYTRFQzE0QQQBNE3UwTRLpZE0SHZhNE
Q3MTRBCAE0TtjBNEupkTRHemE0RDsxNEEMATRO3ME0S62RNEd+YTREPzE0QhABRE7QwURLoZ
FESHJhREQzMURBBAFETtTBREulkURHdmFERUcxREIYAURN2MFESqmRREd6YUREOzFEQhwBRE
3cwURKrZFESH5hREVPMURCEAFUTdDBVEuhkVRIcmFURUMxVEIUAVRO1MFUS6WRVEd2YVRENz
FUQQgBVE7YwVRKqZFUSHphVEVLMVRBDAFUTtzBVEqtkVRIfmFURU8xVEEAAWRO0MFkS6GRZE
hyYWRFQzFkQQQBZE7UwWRKpZFkSHZhZEQ3MWRBCAFkTdjBZEqpkWRIemFkRUsxZEEMAWRO3M
FkS62RZEh+YWRFTzFkQQABdE7QwXRLoZF0SHJhdEVDMXRCFAF0TdTBdEqlkXRIdmF0RUcxdE
IYAXRN2MF0S6mRdEh6YXREOzF0QhwBdE7cwXRLrZF0R35hdEQ/MXRBAAGETtDBhEuhkYRIcm
GERDMxhEIUAYRO1MGES6WRhEh2YYRENzGEQQgBhE7YwYRLqZGER3phhEQ7MYRBDAGETtzBhE
qtkYRHfmGERU8xhEEAAZRO0MGUTLGRlEhyYZRFQzGUQQQBlE3UwZRKpZGUSHZhlEQ3MZRBCA
GUTtjBlEupkZRHemGURUsxlEEMAZRN3MGUS62RlEh+YZREPzGUQQABpE7QwaRKoZGkSHJhpE
VDMaRBBAGkTdTBpEulkaRIdmGkRDcxpEIYAaRO2MGkSqmRpEd6YaRFSzGkQQwBpE7cwaRKrZ
GkR35hpEQ/MaRCEAG0TtDBtEqhkbRHcmG0RUMxtEEEAbRO1MG0SqWRtEh2YbRFRzG0QQgBtE
7YwbRKqZG0R3phtEVLMbRCHAG0TtzBtEutkbRHfmG0RD8xtEEAAcRO0MHES6GRxEhyYcREMz
HEQhQBxE7UwcRKpZHESHZhxEVHMcRBCAHETtjBxEqpkcRIemHERUsxxEEMAcRN3MHESq2RxE
h+YcRFTzHEQQAB1E7QwdRLoZHUR3Jh1EQzMdRBBAHUTtTB1EqlkdRIdmHURUcx1EEIAdRO2M
HUS6mR1Ed6YdREOzHUQhwB1E3cwdRKrZHUSH5h1EVPMdRBAAHkTtDB5EqhkeRHYmHkRDMx5E
EEAeRN1MHkS6WR5Eh2YeRFRzHkQggB5E7YweRLqZHkSHph5EVLMeRCDAHkTdzB5EqtkeRIfm
HkRD8x5EIAAfRO0MH0S6GR9EdiYfREMzH0QgQB9E7UwfRLpZH0SHZh9EVHMfRBCAH0TtjB9E
upkfRHamH0RUsx9EEMAfRO3MH0S62R9EduYfRFTzH0QgACBE3QwgRKoZIER2JiBEVDMgRCBA
IETtTCBEqlkgRHZmIERUcyBEEIAgRO2MIES6mSBEdqYgRFSzIEQQwCBE7cwgRKrZIER25iBE
VPMgRBAAIUTdDCFEqhkhRHYmIURDMyFEEEAhRO1MIUS6WSFEdmYhRENzIUQggCFE7YwhRKqZ
IUSHpiFEVLMhRCDAIUTdzCFEutkhRIfmIURD8yFEIAAiRO0MIkS6GSJEdiYiREMzIkQgQCJE
3UwiRKpZIkSHZiJEVHMiRBCAIkTtjCJEupkiRIemIkRDsyJEEMAiRN3MIkS62SJEh+YiRFTz
IkQgACNE7QwjRLoZI0SHJiNEQzMjRCBAI0TdTCNEulkjRHZmI0RDcyNEIIAjRN2MI0S6mSNE
dqYjRFSzI0QQwCNE7cwjRKrZI0SH5iNEVPMjRBAAJETdDCREuhkkRHYmJERUMyREIEAkRO1M
JESqWSREh2YkRFRzJEQggCRE7YwkRLqZJESHpiREVLMkRCDAJETtzCREqtkkRIfmJERU8yRE
EAAlRO0MJUS6GSVEhyYlRFQzJUQQQCVE7UwlRKpZJUSHZiVEQ3MlRCCAJUTtjCVEupklRHam
JURDsyVEEMAlRO3MJUS62SVEh+YlREPzJUQQACZE7QwmRKoZJkSHJiZEQzMmRCBAJkTdTCZE
qlkmRHZmJkRUcyZEEIAmRO2MJkS6mSZEdqYmREOzJkQgwCZE7cwmRKrZJkSH5iZEQ/MmRCAA
J0TtDCdEuhknRHYmJ0RDMydEEEAnRO1MJ0SqWSdEdmYnRFRzJ0QggCdE3YwnRLqZJ0SHpidE
VLMnRBDAJ0TdzCdEutknRIfmJ0RD8ydEEAAoRO0MKES6GShEdiYoREMzKEQQQChE3UwoRLpZ
KER2ZihEVHMoRCCAKETtjChEupkoRHamKERUsyhEEMAoRN3MKESq2ShEduYoREPzKEQQAClE
7QwpRKoZKUSHJilEQzMpRCBAKUTdTClEulkpRIdmKURUcylEIIApRO2MKUSqmSlEdqYpREOz
KUQQwClE7cwpRLrZKUSH5ilEVPMpRCAAKkTtDCpEuhkqRHYmKkRUMypEEEAqRO1MKkSqWSpE
h2YqRFRzKkQQgCpE3YwqRLqZKkR2pipEQ7MqRCDAKkTdzCpEqtkqRIfmKkRD8ypEEAArRN0M
K0S6GStEhyYrREMzK0QQQCtE3UwrRLpZK0SHZitEVHMrRCCAK0TtjCtEqpkrRHamK0RUsytE
IMArRO3MK0Sq2StEduYrREPzK0QQACxE7QwsRLoZLESHJixEVDMsRBBALETtTCxEulksRIdm
LERDcyxEEIAsRN2MLESqmSxEh6YsRFSzLEQgwCxE3cwsRKrZLER25ixEVPMsRCAALUTtDC1E
qhktRHYmLURUMy1EIEAtRO1MLUS6WS1EdmYtRFRzLUQggC1E7YwtRKqZLUR2pi1EQ7MtRBDA
LUTdzC1EutktRHbmLURU8y1EEAAuRO0MLkS6GS5EdiYuREMzLkQgQC5E3UwuRLpZLkR2Zi5E
VHMuRBCALkTdjC5EupkuRIemLkRUsy5EEMAuRN3MLkSq2S5E</AssayXData><AssayYData Points="2898">Xnc6vCFqEbxYZsU7r4qAOzyvGTyvPkE8o4h0PHSEdDx44IQ871iHPG/VtDwwFas8GECuPI1C
yjyeGdM82ajKPO+A9jxsScY8awP8PN0l3zwyfuA8EbQFPSU26Dz0N/k8C0vJPD4n2Txobgc9
XVEHPUXxGz1+9gE9kh4APUrQDj1+GxQ9lXUHPXi4Gz11URo9MAkaPbr3Cj16QTI9HZIePZCx
Hj0uNQw9CFwbPYFDLj3b3B09G8MrPVAsPD3RyS49UxQgPeH7LD2kYSM9/GsxPas7Pj2kACw9
Wg83PbWlRj3pXEQ99DsrPUgzPj0eW049ujxRPdlAQT2aTE890y9MPa1TUT1CPzQ9yLAsPXT6
Pz2pd0M9eu07PcCxUT2Oa0g9Qfo7PTZRVz2nX1A9V5JTPUf7Uz3T0Eg9v45VPWnUPj3Jp2U9
Q4ppPciIVj0OlWY9pPlbPe1SYT18U2M9jYpVPUrlVj1m3WA9zal/PZP2aD3xbWE9nexdPVUN
Yj0za1c9ynRhPYAkWz0Uo2493ppjPXh3aj0gTFs9M6ZuPcjRdz0tinU9sUlzPXxjej2AzWQ9
9mxiPbGtcD3d4Xk93fZ4PXU3cT0fq3o93OB3PUtLcz0veoI9EqCFPVFPaz3HzXg9at+DPYV+
fD0+a4A9O7x2PXmIfD1ZGHk9gICBPStDdj2wd4M9LsmDPReuaT3+q4A9A+CHPYBrcj1OVoA9
G4+KPW1scz2YaIY9Roh+PSNagz104IA9HH6DPcnWgz1/+Ys9P9uKPeQriT0TLI89v4aHPTkZ
gz2PFYI9ETuOPStxhD2YjIo9dYqJPW55jD0mfJM9GrGFPS2akz1WW409CaaUPQcxhT1nuJM9
2ZeKPTdAjT16UY89FHaMPfbbiT07mJU9aMuQPagwkT1qg4s96kCJPfLnjT1uX5Y9whyGPSeV
kz0715o9vU6YPV+VlD0/75k9uneMPeXRkj1DBo49EXKPPSUEkj3U7pI9ht2OPfZXlz3fC5c9
nwOKPXhYkD1tsJc9Ld6dPakdmj3ttJk9Z8KUPV6Gkj3xn5s9CHGaPWRolz1qt5o9QxmUPRKw
lz0KAp49e2CYPbEUnz2J8J095DKKPRcDmT01l5U97p2WPXDvmj3w0Z09I/6cPSeVmD1pfps9
m+SePZbTlz1O25Q9TKmcPWAylT1nkZs9lsCePUxtoz3AZJ4959CjPQ8wmj2MXJg9dV6cPVUH
nj2ItJ49EdGZPeijnz0zeJs9mDqjPfivoz0J4pw9ELOgPYREoj29eqI9mVOjPSeOoz1cKKI9
HMOXPSiznz1k7J09lcOePYnxoD1dG609oLaXPV+Wmj20laQ9FcChPer0oz1fNJo9Ax2cPYSs
mj2KjKQ9EKKcPRP8oD0PFqc9tEqjPay+pT0eP6Q9Pa6pPf6YrT2ZOaA9EiKqPXB6pz2ji6w9
kGyfPe5IqD0Qeao98XitPdQSpj0pbKE9lUmhPd+RqT3yAq49M9ikPXS+oT1uTag95FGqPUS9
oj0Z+Kg9GwOpPeb9qj1Xs7E9uLynPdQArz1Efas9Q/CwPeeOpD3A4qE9IjyjPXRspT20fas9
gnuvPY5bqj0dvLY97sCmPSR/rj1uirA9M6arPf5SsD2gGrM9CoatPSeSrz351LI96LetPRFs
qT0i9qM9E4O1Pe4Xtz0g2Kk97fulPTPjsD1afq89h/azPXqfrz17dbU9MV+tPWkErj3YlrI9
9JupPapisD0NdKg9pHi1PX6ZsT1k3bQ9NoGvPWrCrT23qbQ93uKxPWs0qj0V87Y9FRK3PaMW
rj1LmbE9UMq0PT8isD3eq7c9rnSwPSdCrj2X/qo9jXq0PZ3VtT1uvrU9RbikPV2TsD3vYLA9
Fz65PUIarT1pY7I9AEyzPemivT3kk7I97RavPSBksD160K49tBi3PfLWtj1vS7Y9tVK7PY/u
uj3nCbg9fvC2PZ5+uj2mZ7I9Cs22PZk+sT2TOrs9+W+pPQZSuT3xNrY9VLa4PR2vuj1SYbY9
GRmvPQ8doT3uHLg9OiS9PT4uuD32FLE94IKuPXgEtD0Yu6w9vkq0PYscuD2zkrw9lV2zPXVY
sj3kOrQ9gAe3Pd7UrT1DQrc9mi60PVLEtT3RebU9dx63PTT5vD3rw7M9nlG/PatktT1lS7o9
+t+8PV4esz0RasM9Qce3PdhitD0S7Lg9WzOzPUwjuj2oF7g9v8y5PagVtz1m6bk9pNS8PbID
vj00ebw9UBq7PRvJvz1Asr095U6zPZEJwT1/JsM9ieW3PSequT1cRLs9W0e9PUaAtz2hu789
z7nAPUA8wj1sXrs9Sza+PbCFuD2k3LU9MPy7PQgfvT0WgbY9szu7PXfttT0JK789A3rBPQgJ
tz0a08Q90yq5PfPNwD1Kdro9KS69PW85vz3B7709A4+1PZ9+tT2TE7k9Sx+5PXqHxz0K07Y9
XjK8PYWKvT1DScU9ZLy/PbbWwD2qO8E9bYjCPY8Cuz1QSsQ9Sb6yPdsWvT2k5cI9Ai3CPRXM
wz2qIMM98/LCPXOHvj1dg7899cTFPTbVtj1RD8Q9bTC9PagXuT1bzcQ97RjDPbKKwD30dMA9
UVa8PU9awD1M3rw9TYi/PW6wwD03aMU9NM3DPcGDwT3AJr09ReLCPX+RwD2LVMU9MIHHPelP
wT3cBMA9NAG6PcJ3vj0Hxb49+oHDPf+twT2robw9Gpi/PXQTwT0AAMY9f0/IPd+pwT2CzL89
KyLBPb2VwD0Uq8U98fPHPdt5wz1Jq8A9kue7PdnXxT3BzMc9QiLFPeFHxj0basE9Fou/PdEj
vT3uEsM9e7q4PaFZxj2Moco9T6XHPYipvD3aj8s9IIHIPQsHuj28uMQ9EcjAPbu3wz3W5ME9
Z8fGPSkfyT1LCcA9chjBPVhfyz3Z99I9WODIPRYpxz3d8cs9vdzDPUClzD2jqb89NDjBPeQ1
0D2cZtI9cgnHPQsLxT2lpco9xTDDPW8Gyz15nss99h/CPeGYwz1z/sQ9EojNPYdUxz07VM49
NHXCPbf6yj1yyMs9D0jGPe0JxD0Ijss9ppTTPaDuxj3xEMY99UnPPdK6xz3AQr49tYjMPe7A
wz2Ehcs9ZzfUPcFTzD2RNcg91YvGPShnzT0/Lc09UaDRPY2C0z0gkNA9XvjHPU410T3Atcs9
WNTQPW3m0z1RYM89zxvDPdA7yT17/cs9rXvYPadkzD0iSMg9xJjMPRzXxj07gME9/wrSPa7m
yj2kBdI9pIrQPVl5wj2cmtM96sjOPQHi1D09xcU93mbIPZ7wyT0SJcg9OC7KPULdxT0s38s9
l0DOPYABzT3Y8sg9N/HKPfTFwz3VZNE92B7LPRsgzT3Bq809QXzNPWS/wz3b4Ms9TnbQPa+f
xz2jHM49u+DSPVyyxj1VBM89al3GPdHfyT1RUcY97ZXOPSfL0j2mYNM9nnnLPcL30D2Ydsc9
+CnEPei1zz2Gcc89y6POPbrdyD2ladQ9f2XKPWcixT1468k9L+3SPTJk1z1jmtA9jFjPPfd3
0T37xsQ97gTLPZPBzT3fO8g9K4vVPR4zzT2FCM09dKbNPS+/yj0y0ss9L2XWPSETzT2kKtI9
5ZfGPTWsyD2GCcw95WjIPYQq1D2uHdU9fDLSPWO0zz1WYcc9kezMPf8zzD2BE9Q926bKPdQ/
0j1Kis499tDXPYkm0D13yNE9kNzMPaJV0j0uodI9fyDPPaKR1D1wBdk9UBzWPcYgzz11YNc9
XqHWPb1k2D2LrMw9dlvYPfQ31T25GtQ9RuLOPREp1z1extY9XR3RPZxtzj2phNM9o0POPStd
0j1ZJtU9PbbTPWGCzD0K1sw9BZzVPZRT1D3v0c8962XQPRoE0T3ky889cEnVPccW0j3de9I9
N9PTPYzF0T3MFs89HyHNPc0l0z3hldE9XKXHPTgIyD1929U9Bv/MPWQv0T2UBtA9nivWPX0e
0D3Bpdo9yfPWPX6Z1D03p8w9k8HRPdsdzj1A9NI9WK7TPR2u0z0gu9U9i1HVPf9p1j29stU9
TQLTPap81j0WVtQ9Y2TTPbLn3j2quNY9lRLSPQ5P2D2MwtI9YCLPPfYo0z2yYdA9QlTYPSqw
2z26NtM9mSzSPRC30T10L9s9li3YPfT8zz08Mdc9WBXcPVPJzz226tU9qjfSPaNq0D3QUc89
i1DUPd3h1j0qfdw9xCXTPcme1D1v+NA93R3SPde9zT3BDdY9UmPaPefh2z3istw9iXbePc2p
2z0G9NU9MEHUPTIZ1D1O5809bFXbPYMA3j2LCds9FHTXPZEE3D2BdN49ZCnWPQw91D2iW9Q9
fw/bPflS3T3Fld89DuXePSlP3T1y9uM9eljSPSUa1z0K/NY9EbLkPYQK2z21Btg9+pfmPR0G
2z2+1uE9mErXPej93D0IwdE9Wb7RPXIJ3D28Bs89IITfPU3W3T18cNc9xjPWPaGB1j07A9s9
lTLWPcR+1T2K8+I9GU/YPfMA3z26Yt49RKbbPfTq2j28Gd49G6rYPacj1j2goNU9ZujkPTK5
1j0WH9o9BTXaPTNB2j3/kNw9wtDhPcEf4T3xjOc9vnXfPbQg3D27JNo9NwPfPUa01T28bt09
bJLhPXiK2j2FZd09OfzlPTrz2T27AN89ArrdPZpz2z362tk96jPgPQ5E1z28N+U90ZjkPT3p
0T2JAtw9pk3iPUyr2z0bRNo9vm3jPZ4k2D0WqNA9JfXaPQb63D1J2N89ULXhPQwC2j0u8+I9
1KPXPeAt4T0IW+I9Lc/ZPR5d3z2+1d89DzHXPRoe4z28u9c9lejaPVTy0T0i3eA92yPgPZDn
1j0u8t89gVXcPegy1j1Lb909WhXpPdV03D0dT9g9KsDdPcp04D3+ruI9XqPgPVgT3z22gd09
h3LdPTDs3T0JLug9gZjhPdOw4D3oNdo9oe/XPZG90z2JouA9kD/VPa163T2p/Nw9577YPSpL
4z3Q8N89T6fkPQ+S2D24tuQ9uVPcPVQ/1j03sto9ErzbPeeA1j2GDNY9kyzcPeaJ4T31mtw9
SjzdPR1t1z1Jtdg9DW/UPfAQ3z3JNOY909LcPTc/4z3Te+E9d3LcPbzf4D1K2t09jRzaPWkJ
2z33geY9r+7YPaFM3T0vL9k9ua/ZPUiS3j2EOOI9w53cPY643D03INs9uw/ZPSZC1T2C8OA9
JNHdPa943z0gjd09GZDfPYc41z3/pt49iibkPRaM4D2LouQ9eM3hPUcK4D3sr9w92TLhPfBk
2j01keU9J1rhPTK95T0LYuQ9S2LhPYig6T1+I+E9ET7fPdAT5T1xzNw9faDgPVVC5j3B++A9
0MznPWy16D3lS9g9tBXdPQWd2z2uceM9ctDYPei45z3VluU9f3jZPfAlzj3iP+c9VdbiPT3D
3z0z29g9DGHcPXnz5D0n4eQ9lrLoPYpi2z1uMuE9JCHfPTfA5D0LXuE9NsXePRxy4T0eQtk9
rgLmPT4b6z3NceQ9BeXhPUO94j0l4N09ni/jPSIf5T1+k+Q9NY/fPZgs3z0GP+M9XZHhPQuL
2T3moOE9riLpPSVV4j0c7uM92QDlPT663z1YdNY9k0rkPZJY5z27aew9mBDbPXLH6T356e89
ZxrhPek/5D2/49s9DNfZPYaq3D0HgeM9XRnnPdo+5T3J8Oc9UaLiPQ3n3D2tcNg9+BTqPQRj
5T2lgeU9DJvrPS0V2z1WFeE9wXTuPVuq5T1Fk+g9E2vgPbew3z2tX+Y9q5nePUiK5z2Fjec9
kJTrPQoy4z3pDN49RVTdPb854j016d09+0fiPWnR4j3IJ9099kffPdw53j0/0OY9s67jPeFj
4T3Gv+E90cDjPdQO5z03G+M9QEnsPfWC3D1Ri9s9doDgPe7s6j3GfuQ9ZELfPafT6T2Sx949
UXnnPWAY6D0creY9f4rfPY/46j020uk9JibpPeJR6T2+nts9haznPSYx4z2XwNg9zTPdPU5u
5T2UZeg9B4DePTL+4j2o5949ngfiPXCC5j3siuE9PD/hPTTi3T1xv+E9gd/gPfgI4T0nNts9
uCHlPb6k4D3WbeY988rePVV25z2wruc96tvwPRiu4D3w0+U9oIbdPe427z1pPOI9GtjpPf6f
4T0qVeE9PU/pPQF25z2eCOc9UZPgPVAO6T1tUOE9GAPpPZ+n2z1zKuU90wDsPSNh9D3Gg+I9
D7fjPQV35T21+uU92ezrPVvK6T1LouQ9GvbtPRRr4j0V+uI9F2zrPQu96D1Hy+I9wH7jPRdl
5z1oxuk9qqfqPYpp7D1qoOU9Xr3vPR0g6j0Rwek9QkjsPSsL3z0zi+M9pB3tPRSA5D1ZPOQ9
j6HnPU035D2Mku09/FDoPQCP6j12JOo91sbrPbib9D2Mo9094i/mPTeA7D1osOY9PoDvPdt/
7j2fP+s9WxTpPe+24T3rp+k90eroPe4G6j04Fug9pWXvPYNz5z2UH+k99FToPTLG4z2ZYug9
iFzgPf7i5T1wmek9bbXsPQ224T0IsOU9OlzlPfBz7z3J0+E9jfPnPSGw5D3MIuQ9aILoPQf/
5T0lXOo9ixvxPfZb6D3youk9iMXtPTR69j3JX+49yR7vPTWn7j0NLPA9+KTrPdRm5z0Cq+w9
6YHoPX9K7j3+Xes9T8r0Pf746z3qF+09WoP4Pf9B7j1IV+Y94oHkPcJk8T3UUuo91eznPe0e
6D2G/ug9X07hPRIQ6z1vc+M9awTsPZg48D1FQPA97kvqPYek6D3+dek94oXrPVds7D245eU9
5i7xPScj4z3+P+s9QBTuPStp7D0ZtO89+ALvPQje5D0zU+c9fhnoPaUB8j25Fu493UDuPY1g
8D3JleY93ODrPbUq6D1isuY96rPyPZ9R7D1QsOU93ZfnPbYR7D0PLuk9XF7vPcDa7T2fR+Y9
oYDvPTiS4z1q8Ow9XZfkPUNm6j0BQ9w9mN3rPQVy7T02nuQ9BY/hPUIv8z0XMu89gOLqPakU
7z1H5ug9QjvuPWwj8T2Rp+49DxfvPRlb5T2/O+M9UY/tPfDP6D1JDeY9b4zuPZ3L5T35qu49
JlPwPcoO7T0+ju89AZnrPTab5D1cBus9rp3rPbjn9T2/oe49FNTkPatU6D2USe09tabpPYJN
7z2+g/o9ayzvPcVY9D1Rvfo9LSXrPe3c6j335O49sV/1PcuO7j0d/vE9zNnuPUi+9z1fZe89
hB7yPREf5z0IzOQ9e7znPQct9T30mO89wFb4PXQh5D0SLPo9YvjwPRXl6j1S8fE9WgHtPV3l
7z2Xq+c9k6joPbBk7j3tOO89F87vPSLr7T2IZOs91TLrPRDs7j3mVuo9D/XiPRAe6j25mPI9
AXLkPVBu7j1GTes9GGPqPTYs8D33j/U9uCPsPVYo7T1wt+s9bODrPSYC8D2Refs9C5DtPbOV
6D0o7Os9NnjsPTea8T01XvE9QcbsPQWv+T2Qte89QCnyPUbi9z1K8uo9NaLyPYKt6j3ZhQA+
8fr3PXDU9T0NHu89hc76PdJ46z0TqfQ99QXvPZCf+j3aTu499YPuPXdo7z0fH/I930XxPYXH
6z04ce897QvrPbAd9j3/uvg9mVHsPUHe9T0IovA9KI7rPcds8j2Nw/A95DLrPYgl9D3Jhu49
2wbsPc9P7T2tjeo9d4v5Pb9l9j182vE9XpDsPZsV9j3MsO09Q3zyPdJS6z3AVOo9pnfyPcx6
/D2HHfc9NPXzPTs77j3Z4fQ9v1PuPQSZ9j3l3u09b6bsPbhD7j1kLfI9ksHyPbEL9z0cgfE9
GBPzPdla7j14uvM9IsT3Pc8X8j2DzO09EvjrPeEp+D1oEvE9rcnxPX0f6z39q+49iLrsPXYM
9j2si/k9hXvtPb7d+T3W8PI9hrb4PetC6z09jfE9Orb2PU0g7j395uk9e/3mPZur8z1ERfA9
uJPzPcjI9D2AxPE9NCzvParw6z2NzvY9CMHzPUCp6T3vyPM9riTzPZQz9T3tJvs9R2TxPfty
7D3BQes9aJbsPT4v8T0yavg9MtXoPWeN8z3NmvM9PFD7PbPg9j0lKP49QjP3Pake7z0Gmvo9
jwD0PQLt8j2KKgA+MV3yPWZa7z3tOfY9mtLwPSzs8z3mLOs9JWn1Pc70+D2jofA9CHLvPdZy
8T1rf/M9dW7vPQB47T0JdPI9NcbwPTNF9T3d1/U9+t30PQMx7z0VZOs9GY/4PcZK+T2D+vY9
zYXtPVy58D0WRvk9+Q71PTnb9z1wPvU9p+nxPVuo9j2hfO89iGH4PVa19z0A5/A9vJvzPQDy
5j2w0Ow9fvD3PakO8j1vve89VSvyPRbs9j3/EvM9hvf1PZgP+z0ORu09yQj1PbnL9j3pTfQ9
BGfyPbp+8z3Rpvc9aFz2PR6j+D33oPA9Whn3PZrF+j0amvk9YTL2PQCE9j0n3fc9QeT1PUzJ
6z1RhPk9q73wPTCk8z199PA91aj8PXvj8z3XYvc9MYnyPRsd8T0WW/I9CWD6Pcu09T1uB/Q9
1cTxPWvm+D25FOs9PlbxPfg78j2yRPI95+T1PSID/D14iPc9ME3vPWSY9z31H+89hQTuPd2V
/T2WVvA9rzL2PV67/D0R/vU9uUbzPcew9T0aZ+49orz5Pd+c7j0wef09FpT4PRIP+D0LcO49
uwjwPRcuAj4zGu89DyXqPbx08j0Rn+09e5/3PUwU6z3r0fY9NwDxPaSu7j0dJPc9NrYAPlBD
9D06hfA9VEvxPesT/D3rmvU91jftPbcr7z1aOu89v1L6PZZi8T1ED/w9QVf4PbUlAj5Xl/09
y/nwPa8S9z0jYfY9GeT7Pd228T1PXPk9YFLuPU3r8z3RPfU91/jxPVG89T2PBfQ9MGP0PYoh
8j1Hj+89EBL4PXcM/D2fhPk9rrYAPhmt9j3VxPA9bNL4Pb9b/D2jr/Q9eRPxPVmN+z0m5f09
omf7PbSo7D169vk9TXX5PSaJ7z1/hfQ9hhf7PZiE8z14Ffc9VBP6PQTr8j28u/49ACf0PUt7
9T2gewE+SIn2PTtV9D2hQQA+t3/2Pfjh+z2XHPs99w7xPf3P+T2RfvY96qz6PeEF+j3qZ/Q9
Rqr9PYKH+T3PKv89/sj4PUsu+D1yKgA+S/P2PZU29D1KF/c92I70PdpM+j2avvY9+Lf2PWpp
8z046fg9nCT5PYCJ+z1b6PY9INP5PWX78j0Ij/w9DtT0PZYI9T2BPPw9OEz4PSko+T3uzfc9
GpnxPQtKAD7zQwA+mcn3PSKC/z0/zQE+TyP0PdO97z0fvPo9YhT4PS6s9T33LQM+T+/xPe+l
+T1TLPU9lgYAPoAkAT6TBgE+vrn1PSGN+j1bT/U91MnyPZGL9D1hS/s9XeD9PTSoAD7L4PY9
oIT/PahwAD4ko/c9Y/X7PZdx+j1Ygvk9sp//PQTG/j02sfg9UO77PSPx9T1DtPE9ZxX2PR7e
+j2it/k9BG37PVKE+T1pCf89uHMAPogOBD5LW/w9Q/73PdjC/D0qHf09V8j6PVgi+j0cQP89
Dc0BPgWG/D12Se09AvH8PXF8/D0G5v495zgAPiMF9T0kPvk9Og75PTi9+z3ecvw9++7/PWPG
9z3J4AI+6Lf+PeU3AT4QNAM+HXwBPgw4+T09Efs9FTIBPoRqAD4bYvw9Gy36PUcFAD4Qtvo9
QwcCPnoiAj5ZO/Y9XVX7PZjo/T3qXv09HMMAPj42/z13Nf89fq0EPuiO/D2z0vk9QCMCPgdK
/D1mMPs9FPv2PYdS+T2jOPk99P39PUiL+D31TfY9waz7PVKA/j1wtv09sXT+PXBd/z0u7PY9
vnX6PYfB9D0FTAM+6qb+PYjM/z1dHf89GUb8PcH//z3NbPo9/TYBPvjT+D3PEwI+d534PUwE
/j1R6vY9rDn8PU9c+D0Ybf09Wmr/PTEr/j3RowE+T5b1PTMZ+T1z0vU9oQr6PdHNAT4JPwY+
qAv5PZtW+j0PJfQ9PnUDPuCN9j0E/f49Ekr9PTheAT46rPc9nX8CPu9y/D1sOPw9/Ij+PTBx
AD5kDf49z00CPk6m/j3ngPc9Ix8APvmnAD6b2f49zzQFPqEk+D2zVP89ugb/PU+QAj5rUvg9
KGT8PSEOAj4x3wA+i+8APqkf/z0CxQE+5nb4PVn/BT7zrwE+3mb/PdVBAj7FoQM+vhcDPrR6
9j2FOAM+tQwCPl5FBj7R4AI+YWP9PQr/Aj79pAU+oWH3PU+LBT4fOv49p2sDPsva/j3v+QI+
zSP/PdAm/j2nBP49D6cCPrZwAT7/RAM+Bm8CPh+1Az64XgA+BBQBPrdO/z1b/fw9xhb/PZab
8z2wiAI+FpH2PbE8/z3KxAI+CBT+PZv3Az4nDQE+4qcHPmFFAz7vzwE+TFwEPsxnAT5DJAE+
gGX+Pa6E/j3PmAQ+nB/9PY6d+j2CvwA+Eo0DPmcEAj4xAvs9NBkCPmMFAD6+bQI+crf/PYBh
/z1IQwE+O+YAPiK9Az4QDQA+UxUCPqrY/D3SDgQ+MJcDPtUlBT4h1QE+rM8FPr0K/T0eyQA+
lh34PbzgBT6duf09S00CPthO/j2KCQE+Pjr8PVLQBj4cDgU+8acEPrr1/j05fAI+k7kEPgNw
AD726gI+KE8GPvn/BD50VwE+LHwCPmetAT4sQQM+McYCPtHdAj54BAA+B1sEPlt3Aj5CqQE+
MH4APtA8/T0lFwY+6EoCPiW8/T0zJwI+xEb/PbTWAD68cwE+buMCPlZfBT40a/09nmQDPl2V
AT5RDwQ+LRYFPoTV/z3MbQQ+99QCPkxAAT6ldQM+BoACPgF9+T3EYgI+aQADPnIhBT5LiwM+
QzIEPtViAj785gQ+CMABPu6/BD5hhAE+p6QAPgQf/z3xVgI+w5sCPuQIBD46JQA+cQ0EPqIZ
Az6QOAY+RLQFPleFAD6GigM+5+b9PUWfBD4HjwQ+4zH/PcaTAD73/AM+apD8PeuDBD6SGPw9
G/kDPpb3Aj7zCAg+hdj/PcceBT5DXgU+G/0EPgdxAj7YnwY+69v9PQxkAT7iWv49i1oEPggJ
Az7BYAI+ikACPqeyAT6/PwE+Tk8APu9SAz7O0QM+VhMCPvsrCz5lRgI+wwIFPu7ECD5aNgM+
TrwGPvpwAj5x9Ac+yFv7PQAjAz4bUAQ+ePIEPgDqAz7LE/89CgD+PcS6Aj6WyQA+kPkCPj4L
AD7YgQc+urL9PW/4BD4U9AY+HR0CPpN+BT52CwU+/8AGPl1s9j2CPAY+2bUEPh77AT5NrQI+
eZwAPnTnAT7ynwM+YmIEPoKB/z0kEgY+7+gEPiFkBD68Ffw9NaAEPvutAT7nbQA+HQQEPgFt
AT5hfgM+dBoEPjmsBD6dkQI+5jb+PYmTAT4wmgM+Nm4FPjNtAD4V/AI+ZK0CPiSXAz6VowM+
a9z9PeffAz5zQAI+1KsBPl+jBT43qwI+VP0APoM8Az6aFwM+lRQDPhsqBT4tEAM+NBkAPjdn
Aj5iVQU+DsgCPt62Az6tzgg+1/QAPtBu/z1S0gA+XS0CPjeGAz5aIwU+otUAPur0AD6NpgM+
na4FPk8/AD6uGwI+bKoDPmTD/T1j2QM+Q9cFPmovAD6B5gY+wloHPoWiAj4DQwA+Gj8FPsLn
AT5dn/s9Mm0GPg4DBT5BMQY+qZYBPtkAAz7JkgU+mO0FPtJaBj72LwI+Hyn8PTsQCT7KMQM+
bjoAPnjQAz7tOQM+RX4CPtPRBz6WIgM+X/UGPg0YBT4DLQY+1XMHPs/kAz4EXQI+iIgEPvjc
Bj4K/Qk+mrQCPoGPAD7sWwU+xeIHPoglCT4ZKgE+wpIFPuFeAj4l0QA+SzsEPsqmAj5s6gA+
QSkFPvTSAT5WwwE+QDQHPtSTBD5AWgM+GBMHPuSbBD5w3AQ+UQoHPi8bAj51Agc+GCEIPnRF
CD578wE+TGgBPq9v+T13VQM+MxUFPqVVBD5PXwQ+E8kBPgyWCD5k4gU+8sgIPtZxBD5+7fw9
gugFPqh6DD7TtgI+nM8FPmWqCT6JaAM+89YDPrVGDD4o/AI+zSQHPt1iAj6qCwc+A4UAPhwk
CD4rbQU+f9AGPtf1BD4TtQU+5wUJPsZpAj5jaAU+/VcLPhSiBD4UBgY+wlQCPs2+CD6Lsgg+
n4D/PUKJBD784QY+2lkEPtLeAz5GKgY+2RIFPgiDBD6aiQY++NYIPtuxBD7bHAk+sIAFPrMM
BT4btAQ+nYQJPnaABT5rUgM+0mAFPtvsBT76pAU+kisEPhAAAz4HrwI+YqoGPuMICT6xoQo+
Cx0KPtMvCT5kiAk+/WQEPg/DAj6smQc+8PYHPoMTAD5Z2gU+F/AFPs4oBT5FWQY+pAYFPtNM
BT4KiwY+fH4EPhosBj6MTQc+BZ4EPg7aAT6hyAI+f0wHPulxCD4X8AQ+nH8IPgVBAz4cDAQ+
WFgGPhZEBT6Nzwk+UbcIPklYBz52NgQ+1AwGPoZsCT7TbAU+e4cHPlxWBz6cbAU+kY0GPqyS
CD6muwU+NiwFPuoEBD4GIQc+xmYJPqzmCT5RlQo+vLIDPjFrBj5RUwU+sFgEPutyCD6Degc+
Tk0GPgLeBz5YnAU+h2oHPkxpBj76TAc+9d8DPoS6Bj4ecwg+oQwIPme/Bz6aUwQ+9kICPoAG
BD6/qwg+HToIPoemCz7Sqgc+hEgBPgnIAT5wvww+EQMIPl5cBD5cmgg+uQMIPli4CD7DtQQ+
lY8EPqzXAz4a9QE+fYQKPvVXBz7QIAQ+ymEGPm5yBj5B/AY+w+IHPuG4CD6Q9gc+cmIHPrAh
Bj4BEQk+ugUDPm4oCj43/wk+VqEFPnbCBD5QbQs+F1MEPrdhBT4AJAs+yqkKPmPJBj7+tAU+
XpcFPtJ7Cj4+9Qo+kcUFPoJHDD47vQc+LDIIPoydCD774gQ+dw0DPlu6BD5LOQo+RZ4JPmWQ
CD4jvAc+xr4LPpQ4CT7KUQk+10kIPlxzDD5pIwU+eQ0GPj73BT73lwo+BoQGPuk0CT60DgY+
OYUGPlIKDD4vtAk+sbsJPv+JCT6TtAU+jTIJPgK3Bz41Tws+xdkEPo1KCD7tRQk+68IEPmLw
Bj6plQQ+EjMIPilIBz7I3AY+f+wIPvXrCD6HmgY+aJEGPjdmBD6o4Qo+tiEKPsleDj5EKAg+
NhILPiRdCT5cXQc+ascFPhHPCT4vnAo+VJQFPvtzBz6bJQk+NdsFPqwRCj52AAc+QUIHPmmU
Bj4ASwc+nPIKPsVpBj7KSAM+4JEFPuUECT7nywU+5OoIPvrHCD5Xdgk+2UYIPlx+CD7UTQc+
BZcLPjEsBT5ySQk+TgsMPsv1Cz62CQo+C4QKPgpsCj7MxQk+TrQMPts5BT6+Yws+kfUIPsLb
Cj6eGgc+cF8JPt3kBD7A2Qk+TqcJPuOzCD4hggk+on4IPhrhAz5pfwU+8aIGPlwOBj4rlwc+
PBwMPgLpCj49Cwo+P8YJPjAdDT6yXAY+7wUFPpCOCT6Jzgw+JKkIPvTdAz5yHQo+6EMGPq3F
Bj5umw4+G88KPn6MCT4E9gc+qioGPoysCD6BWgg+PYQLPtqGCT5I8QY+Ya8KPtqaAj4hVg8+
VzoGPqqQCT66gAg+/McIPkspDT44Uwk+6/AKPutECD6d6gc+fscMPgPFBj6RUg4+/O0NPqv+
CD6ypgg+jGgLPrUtBj7SMwg+O90PPpFFCD7unws+pm8OPo5LCz6BpwU+XeQMPjnLCD7u2Qw+
G5ULPtyLCD7Cugw+NpIHPkaiBz51twg+k/wKPrKmCT7vegg+1kUKPrWCBj6vSws+mn0JPgey
CT6iGAc+cVcQPuORCj6nYQw+faoLPjWxCD4aEwY+HEQJPtD+CD6shAQ+HRgMPtMRCD5qkAk+
N94LPhNbCT5Q8gk+27kJPt6kCT6iqwg+W4EJPlYPBz5oOAs+8dsNPuzGCT4wxQY+TdkMPtZl
DD6kKQ0+LLULPpMzCT7IYwk+el8JPug0Cj6iYgs+JSEIPihpBz4ZdQs+1OoIPn8DCT6G2w0+
gCgKPt4/Cz6eJQw+DQgJPqAFDT46eA0+0XUMPin6CT7P7Aw+gOkLPsceBj58cg0+EtkKPhvG
Cz5L1ww+IesOPo3yCT6rBQc+no8IPrX+ET4pzAw+8LoFPgW+DD4m1Qw+yw8MPoRSCD4DZws+
rtYIPpYBCz6j8BE+0S8LPn/bCz4L2gU+O+kNPvw6CD6rgQo+KmEJPt6DCz7Vxgc+3aQGPv7/
CT7oCw0+nwMJPtUBDj7ufA0+Kd0JPjncCD4D+As+p7AHPlQ6Bz6sRw8+YKEOPkuuCT5HWQs+
1HsMPlfMCj7JGQc+f2sOPqRWDT7+nAw+nlMKPh52Cj58rQs+QQQMPlEbDD4PcAs+nXYIPkHu
DT5ragc+754JPkbSDD7GpQs+4rUJPsMsBT5E0Q0+j4EMPmcJDT4D6Qw+Ei0NPlvEDz6ZuA0+
LqANPgd6CD5PSgs+zrkKPlpHDD6W6ws+XM0KPktsDT76NQ0+C2wKPtjaCD7q6Ak+eYANPhbO
Cz6jcww+Bi8NPr9xCz5JXgo+vSoPPib+DT4hJgs+0sYHPspuDz6RhQo+xyMNPrVwDj5jGQ4+
IdoLPkyoCT5Xbgw+zGwNPll8Bz6a+Qw+9uMNPnyaCT7+Jwo+rhQIPusODT64aA0+bcINPi/Z
CD6LSQs+bmIKPj/FDT6I8ws+gtYGPl2ZCD5JVgo+R+QFPiMxCD5NIAs+/S0JPho6CD5oLw8+
59IOPlodCz6IVQw+JIoNPpDFCz7MIQc+j90OPlwUDD6EGgc+jzQOPvUuCz68EA0+Rp4OPoOa
Dj5R4g0+7g8OPgQPDj4eUBE+AOcFPpqJCT5yCgw+lMwQPi63CT6hGQ4+obgJPqLaET5vowk+
BAwSPt8PDT5sOgs+UnELPjZsCz4Y/gk+AtwLPmK4CD5L2hE+JPYLPitpDT6ROg0+hkUNPhyP
CD42Tgo+rh0IPoDaCT52ABA+O40LPlSgED5gkhA+VO0JPhOWCj4dwg4+EtgPPi6PDD4P9QU+
QTAKPtbMBz4EORI+GT8NPuq4CT5hAQ0+TFcQPuR8ET6l/Ak+gE8LPrEZDj6CLA0+JTMRPp8R
Cz435ws+RbUJPmM8DD4/MBA+LEkNPj8xCT4+JwY+Q9UJPiAnCT4EjRA+a7MOPsAdDT7gGRE+
kBIQPqZlED6/tw4+10sNPl2ODj6ENw0+jYQNPjKjDD69EBA+AeYMPnTGCD6juAs+380NPpUw
Ez4TuAw+m+EKPqsgEj6sggk+ZwYNPt7MCz4ojw8+0MAQPp3zDT5N+Aw+oSEJPuUJDz5fHQ4+
YwERPl9AEz5Lfw8+PXQOPrC4ET7m8Qg+v2EKPtTaDj51qRA+V7UQPsDdDD7lfQ8+8sEJPgG2
DD5NPRE+ltwMPqSMCj7vcQk+Y6YMPtLbCj5A9go+gLkMPvq+ED4YKRE+O6YKPh+3Dz6h2Q4+
FcsMPuiFDT6KWAo+h7kPPpdJCj5iUgs+zagRPjqyDz6YlxE+</AssayYData></Step><Step><CommonData><SampleLocation>4</SampleLocation><SampleID></SampleID><SampleGroup></SampleGroup><SampleInfo></SampleInfo><SampleRow>A</SampleRow><SamplePlate>1</SamplePlate><WellType>WASH</WellType><Concentration>-1</Concentration><ConcentrationUnits>µg/ml</ConcentrationUnits><MolarConcentration>-1</MolarConcentration><MolarConcUnits>nM</MolarConcUnits><MolecularWeight>-1</MolecularWeight><Temperature>30</Temperature><StartTime>748910</StartTime><AssayTime>120</AssayTime></CommonData><FlowRate>1000</FlowRate><StepType>BASELINE</StepType><StepName>Baseline</StepName><StepStatus>OK</StepStatus><ActualTime>120</ActualTime><CycleTime>0.2</CycleTime><AssayXData Points="600">d+YuRFTzLkQhAC9E3QwvRLsZL0R3Ji9ERDMvRCFAL0TdTC9Eu1kvRHdmL0REcy9EEYAvRO6M
L0SqmS9Ed6YvRFSzL0QhwC9E7swvRKrZL0SH5i9ERPMvRBEAMETdDDBEqhkwRHcmMEREMzBE
IUAwRN1MMES7WTBEh2YwRERzMEQhgDBE3YwwRKqZMESHpjBERLMwRCHAMETdzDBEqtkwRHfm
MERE8zBEIQAxRN0MMUS7GTFEhyYxREQzMUQRQDFE7kwxRKpZMUR3ZjFERHMxRCGAMUTdjDFE
qpkxRHemMUREszFEIcAxRO7MMUSq2TFEd+YxRFTzMUQhADJE7gwyRKoZMkR3JjJERDMyRCFA
MkTuTDJEu1kyRHdmMkRUczJEEYAyRO6MMkSqmTJEd6YyRESzMkQhwDJE7swyRLvZMkSH5jJE
VPMyRBEAM0TdDDNEuxkzRHcmM0RUMzNEIUAzRN1MM0SqWTNEd2YzRFRzM0QhgDNE3YwzRKqZ
M0SHpjNERLMzRBHAM0TdzDNEu9kzRHfmM0RE8zNEEQA0RN0MNESqGTREhyY0RFQzNEQhQDRE
3Uw0RLtZNESHZjRERHM0RBGANETujDREqpk0RHemNEREszREIcA0RP7MNESq2TREh+Y0RFTz
NEQRADVE3Qw1RLsZNUSHJjVERDM1RBFANUTdTDVEu1k1RHdmNURUczVEIYA1RO6MNUSqmTVE
h6Y1RESzNUQhwDVE7sw1RLvZNUR35jVEVPM1RCEANkTuDDZEuxk2RHcmNkRUMzZEEUA2RO5M
NkSqWTZEh2Y2RFRzNkQhgDZE3Yw2RKqZNkSHpjZEVLM2RBHANkTuzDZEu9k2RHfmNkRE8zZE
IQA3RN0MN0SqGTdEdyY3RFQzN0QRQDdE3Uw3RLtZN0R3ZjdERHM3RBGAN0TdjDdEu5k3RHem
N0RUszdEEcA3RO7MN0Sq2TdEh+Y3RETzN0QhADhE7gw4RLsZOER3JjhERDM4RCFAOETuTDhE
qlk4RHdmOERUczhEIYA4RO6MOES7mThEh6Y4RESzOEQhwDhE7sw4RLvZOER35jhEVPM4RBEA
OUTdDDlEuxk5RIcmOURUMzlEIUA5RO5MOUS7WTlEh2Y5RERzOUQRgDlE7ow5RKqZOUSHpjlE
VLM5RCHAOUTuzDlEu9k5RIfmOURU8zlEIQA6RO4MOkS7GTpEhyY6RFQzOkQhQDpE3Uw6RLtZ
OkR3ZjpERHM6RBGAOkTdjDpEy5k6RHemOkRUszpEIcA6RO7MOkSq2TpEh+Y6RETzOkQhADtE
7gw7RKoZO0R3JjtERDM7RCFAO0TuTDtEu1k7RHdmO0RUcztEIYA7RO6MO0SqmTtEd6Y7RESz
O0QhwDtE7sw7RLvZO0R35jtEVPM7RBEAPETdDDxEuxk8RHcmPERUMzxEIUA8RO5MPESqWTxE
d2Y8RFRzPEQhgDxE7ow8RLuZPER3pjxERLM8RCHAPETuzDxEu9k8RIfmPERU8zxEIQA9RO4M
PUS7GT1EhyY9RFQzPUQRQD1E3Uw9RKpZPUR3Zj1ERHM9RCGAPUTdjD1Eqpk9RIemPUREsz1E
IcA9RN3MPUSq2T1Eh+Y9RFTzPUQRAD5E7gw+RLsZPkR3Jj5ERDM+RBFAPkTdTD5Eqlk+RIdm
PkREcz5EIYA+RN2MPkS7mT5Ed6Y+RFSzPkQhwD5E3cw+RLvZPkR35j5ERPM+RCEAP0TuDD9E
uxk/RIcmP0REMz9EIUA/RO5MP0SqWT9Ed2Y/RERzP0QRgD9E7ow/RKqZP0R3pj9EVLM/RCHA
P0TuzD9Eqtk/RIfmP0RE8z9EIQBARN0MQESqGUBEdyZARFQzQEQhQEBE7kxARKpZQESHZkBE
VHNARCGAQETujEBEqplARHemQEREs0BEIcBARO7MQESq2UBEd+ZARFTzQEQhAEFE7gxBRKoZ
QUSHJkFEVDNBRCFAQUTdTEFEqllBRIdmQUREc0FEIYBBRN2MQUSqmUFEd6ZBRESzQUQRwEFE
7sxBRKrZQUSH5kFERPNBRCEAQkTuDEJEqhlCRIcmQkREM0JEEUBCRN1MQkSqWUJEh2ZCRFRz
QkQRgEJE7oxCRLuZQkSHpkJERLNCRCHAQkTuzEJEqtlCRHfmQkRE80JEIQBDRN0MQ0SqGUNE
hyZDRFQzQ0QRQENE7kxDRKpZQ0R3ZkNERHNDRCGAQ0TujENEu5lDRHemQ0REs0NEIcBDRO7M
Q0Sq2UNEh+ZDRFTzQ0QRAERE7gxERLsZRESHJkRERDNERCFARETdTEREu1lERHdmRERUc0RE
IYBERO6MRESqmUREd6ZERESzREQRwERE3cxERKrZRESH5kRERPNERCEARUTuDEVEuxlFRHcm
RURUM0VEEUBFRO5MRUS7WUVEd2ZFRERzRUQhgEVE7oxFRLuZRUSHpkVEVLNFRBHARUTdzEVE
qtlFRIfmRURE80VEEQBGRO4MRkS7GUZEdyZGREQzRkQRQEZE7kxGRLtZRkSHZkZERHNGRCGA
RkTujEZEu5lGRHemRkRUs0ZEEcBGRN3MRkSq2UZEh+ZGRFTzRkQRAEdE3QxHRKoZR0R3JkdE
VDNHRCFAR0TdTEdEu1lHRIdmR0REc0dEIYBHRN2MR0SqmUdEd6ZHRFSzR0QRwEdE3cxHRKrZ
R0SH5kdERPNHRCEASETdDEhEuxlIRIcmSERUM0hEIUBIRN1MSESqWUhEh2ZIRERzSEQhgEhE
7oxIRKqZSESHpkhERLNIRCHASETdzEhEu9lIRHfmSERE80hEEQBJRO4MSUS7GUlEhyZJRFQz
SUQhQElE7kxJRKpZSUSHZklERHNJRCGASUTujElEu5lJRIemSUREs0lEIcBJRO7MSUS72UlE
d+ZJRFTzSUQhAEpE7gxKRKoZSkR3JkpERDNKRCFASkTdTEpEu1lKRHdmSkRUc0pEEYBKRN2M
SkSqmUpEh6ZKRFSzSkQRwEpE7sxKRLvZSkSH5kpEVPNKRCEAS0TuDEtEqhlLRIcmS0RUM0tE
IUBLRO5MS0SqWUtEh2ZLRERzS0QhgEtE7oxLRKqZS0SHpktERLNLRCHAS0TdzEtEu9lLRHfm
S0RE80tEEQBMRO4MTESqGUxEdyZMREQzTEQhQExE3UxMRKpZTER3ZkxEVHNMRCGATETujExE
u5lMRHemTEREs0xEIcBMRO7MTESq2UxE</AssayXData><AssayYData Points="600">NF8RPsalED6izQ0+CDALPpOtCD4ORAc+5fsNPiI5Cz53Rwo+XqYJPj1VBT4vKAg+/oAHPqAz
BT6azwk+6JMEPm3gBD6OUQg+etkCPmzsAj67HgY+iaUGPoIhBD5KfAI+bVIEPsqtAj6PoQM+
qb0CPshCAz59BQY+xGUCPv+vBT6fGQI+br0DPsspAj5k0QE+jCX+PeQ8+z2/dAI+bvcCPsh/
/j1yGQE+6D8FPqljAj5mRQA+KBP+Pba3AD7tGwk+buH/PQfq/D1EdP09i34CPsHsAz6AegA+
bDD9PUyU9T2Nr/097wr4PXWq+T3XqwE+WMT+PT6s/D02PwA+BYv8PTE4/j2g7fY9nI3tPahM
8D10afg9Ynj5PUl69T3jTvo9S3/6PaAW9T1QHPw9bIz6PY/+8T0cyfw9MSf0PYET/D2Ahe49
qpP3PSSK+D3AFPc9cnLuPdsS9D2pW+49O5H6PTnA7z1MTvY9WyP+PRSJ9j1Vvfo9hoT3PSCu
+D2eiPg9d1XuPQH38D0w+vQ9MYXwPWnl8j1Ry/E9gg/4PfPS8D0dQ+49lOXzPZXQ9T0Ff/E9
7m7sPUaB9T0TLe09cDzyPToE8T2+p+g984XpPYuz8T0YtOo9hTztPRpI9j03ouk9MVnxPV3+
8D1j7PA998nwPaSx6z2f+O09szHxPbxb7z0db/I9A/LrPQDt7j3k1O09NqrwPU617D2dOe49
qj/rPbIi6j2Sd+w9dGL2PVGw7z3rKfY9hynqPaA05T0r9eg9uMLnPS0W5z00jOo9V/DoPd2j
7T2yg+Y94mfjPQrR6z0u0vA9qfznPRVZ9D3AUe89KJTmPXeb5j2rB+w9jrTrPas27T1VDOM9
lIPmPW6M6z3Cxew9XKDtPbB95z3uKek9unTrPSd+6T0eoew9tX3yPd4Q6T3nFt89nIXkPe62
5j2f3989cRjlPUwB6j0IWNo97QvuPeJ83z1K8ek97I3jPfQk9D015e89BdfrPYg16j0leeM9
fSrkPf1w7T1Apec96snlPQwe6T1ZSOY9LXDoPZbV5D2XJt49hwDqPa6J4z1ROuc9bXfkPeaT
4T30HeY9VD7oPXjr8D3oAd89v1LoPdUQ5z24tuU9VwjjPREK3D3DLNk9GhPlPZ2j3z0BzeI9
V//fPbPW4D1yMek9L4zfPRcl3D0AANw9LHXqPbtO4z1FJN49JhvsPSQq4D2StuQ9Lk/VPaVw
5D0Uz9w9t4PiPVRF2j06NOI9ACLnPVwK3z03+9w9HjDfPWek3z3a2d49+33lPStY3z0kCt89
giHdPRXx4T2m5to9P6zfPRFR5j05tNs9oETcPc4h2j37OeY9/ajYPcNE3D1A3ts9Vz3dPU8F
3D0h09s9EenkPVAw5j3OAN89NiLkPX103T1TEeM9JcjWPSd73D1cHNw9bPzfPbPI0z2E8tE9
ScXfPQnP3T1zI9k9Ug7RPajf3j1YitY9HHXUPait3T00LNk9PoPjPUeU3D0dDdw98LLhPX4k
2z0vdt09W9/VPawo1T2y0eA9cIjOPVZ12T3ynNk9fB7PPfGk0z1Hqt09DSLXPdr02z3kcds9
YcHZPZI60z3vktQ9Uu/TPf4i1j2pQ9g9iZjMPW++1T0R6889HK7YPYjQ0z0mx909hObQPT0E
1D1MFdE9347OPbUc1j0wd9s9TubRPRgz3D13mdM95CPYPXIr1D0V1Nk99MrbPVUWyz3TWtU9
Gm3ZPQ6F0D2q2Nc9d8TbPcFYzz3kS9s96tDkPeea2T3qvNg9u0fYPRYY1D2xV9o98+/VPQ20
0z1JK9k9JM7UPaqH2T2Ea9o9GoTMPRmc0z0Bfs8905vWPeLj1T3pJtI9hn7SPVO71T3N59s9
mDrbPbnY1T0Ca9M9dF7PPSSd0T3RitI9abjNPXph0T2sb8w9YEvQPZoW2D1/I9M9SS3TPYVm
0T0NcuA9zBbVPb/O0j0IsuE9Zx3VPYZz1j1aDNQ9ny/ZPbfoyD15z809oqfRPcos2z2UXd09
vu7VPc3jzz3IndU9SyjTPS8ayz2Mr8g9QjHEPYNrxz02y8k9RYrOPSPx0T2uHNM9E0rTPSBK
zT0zodQ9KHDOPV28zz1RpNo9lSnDPY3o2j0AXdY92LfFPW6kzT2mUsw9tIDGPRfMzz2aidA9
0czWPT/Y1T1uetA9e4bTPRblxz2EPNA9lbjKPWpA0T2/Jcg97aDVPVELzz2ttMw9h4TQPcXf
0D2/Ucg91xvYPSbY0j0yaM89tcnMPS1syD26W809jRTOPUFhxz0D8Ms9SSPJPTz+yT31/sM9
zd3KPbvm0T0n4Mc9lKrRPXLSyD3RE8w9y2jFPXDbzD0lzM0937XEPc4KyT0/tdA9rY/CPTGo
yz1cutA9cfbIPVuq1z0pJ8c90n7MPXh6yz2JQtQ9uKjBPdMN0T1Vxb89743OPSVuzj2WFds9
ccfFPee3vT3ANsw94oTEPYiuzD0Rhc09rH7HPSo0zz0oIMs9NCjLPdF5yj3Vu8c9VcrHPfOD
yD1egdE9n9vJPcujyT3hvcw9IynQPS/FzD3EhMk9T3/IPX8hyT0oBtM9AyPHPS5myj07Ms09
8S7NPUghzj0MG8E9uTzHPd9VzT3EFMo9JDfSPXCuxz1MDMk9b/bGPYXQzT0U+sg9JPPHPdIV
wT2mY8w9eDrKPYmgyz3MIck9CmTEPbCiwz2/YMU9t8XCPaTsyz03P8s9oR6/PUTeyz0iUc89
GknHPUiHzD3BU709WG3APU+YyT3DbcU9Igm+PRNTyD2RYsk9323FPUMzxT2tt8s9gKTCPZRW
zD2LSMg9PezKPZrkxD15rMs9JY28PXZRxj1/XNM9uBrJPVTsxj10o8k9sfXHPQh3xj1ACMQ9
TjrGPYbpxD1GpL8967S/PbQlyD2KO8Y96M/OPaj0wj2LTL09u6TEPZz8yT0H7ME9mo/APZ+f
wD3e8MI9V8bIPQhCyT2EHMA9y7HGPcLewz32qcE9zlvDPbLNwz2zS8Q9DtW6PakjuT3YWMA9
Ul3EPe4tyD1J1bw9aGXFPSWTxD1C9cg9d4HCPTXsvz2zrsg9UAe9Pa6duz2dL8E92HrAPSgw
wj2tpMM9Kc/HPS3+vz3clMQ9qMq/PYn7uz142cU90gfGPcBPvD3Y48U9fFjOPZDjwz17srw9
ZSC+PTFzwz0dbr09lG3EPemVxD3E7sQ9</AssayYData></Step><Step><CommonData><SampleLocation>9</SampleLocation><SampleID>h7</SampleID><SampleGroup></SampleGroup><SampleInfo></SampleInfo><SampleRow>A</SampleRow><SamplePlate>1</SamplePlate><WellType>KSAMPLE</WellType><Concentration>50</Concentration><ConcentrationUnits>µg/ml</ConcentrationUnits><MolarConcentration>885</MolarConcentration><MolarConcUnits>nM</MolarConcUnits><MolecularWeight>56.5</MolecularWeight><Temperature>30</Temperature><StartTime>879674</StartTime><AssayTime>1100</AssayTime></CommonData><FlowRate>1000</FlowRate><StepType>ASSOC</StepType><StepName>Association</StepName><StepStatus>OK</StepStatus><ActualTime>706</ActualTime><CycleTime>0.2</CycleTime><AssayXData Points="3530">d+ZMRETzTEQRAE1E3QxNRKoZTUSHJk1ERDNNRCFATUTuTE1Eu1lNRHdmTURUc01EIYBNRN2M
TUS7mU1Ed6ZNRFSzTUQhwE1E3cxNRKrZTUSH5k1ERPNNRBEATkTdDE5EuxlORIcmTkREM05E
EUBORN1MTkSqWU5Ed2ZORFRzTkQhgE5E7oxORKqZTkSHpk5EVLNORBHATkTdzE5Eu9lORIfm
TkRU805EEQBPRO4MT0S7GU9EdyZPREQzT0QhQE9E7kxPRKpZT0SHZk9ERHNPRCGAT0TdjE9E
u5lPRHemT0REs09EEcBPRO7MT0S72U9Ed+ZPRETzT0QhAFBE3QxQRLsZUER3JlBEVDNQRCFA
UETuTFBEqllQRHdmUERUc1BEEYBQRN2MUES7mVBEd6ZQRESzUEQhwFBE3cxQRKrZUER35lBE
RPNQRCEAUUTuDFFEuxlRRIcmUUREM1FEIUBRRN1MUUSqWVFEh2ZRRERzUUQhgFFEL41RRKqZ
UUSHplFEVLNRRBHAUUTdzFFEu9lRRHfmUURE81FEEQBSRO4MUkS7GVJEdyZSREQzUkQRQFJE
3UxSRLtZUkR3ZlJERHNSRCGAUkTdjFJEu5lSRIemUkRUs1JEEcBSRN3MUkSq2VJEd+ZSRETz
UkQRAFNE3QxTRKoZU0SHJlNEVDNTRBFAU0TuTFNEqllTRHdmU0RUc1NEEYBTRO6MU0SqmVNE
d6ZTRESzU0QhwFNE3cxTRLvZU0R35lNERPNTRCEAVETdDFREqhlURIcmVEREM1REEUBURO5M
VESqWVREh2ZURERzVEQRgFRE3YxURKqZVESHplRERLNURCHAVETdzFREqtlURIfmVERE81RE
IQBVRN0MVUSqGVVEdyZVREQzVUQhQFVE3UxVRLtZVUR3ZlVEVHNVRBGAVUTdjFVEu5lVRHem
VURUs1VEEcBVRO7MVUSq2VVEd+ZVRETzVUQhAFZE3QxWRKoZVkR3JlZERDNWRCFAVkTdTFZE
qllWRIdmVkREc1ZEEYBWRA+NVkSqmVZEh6ZWRESzVkQhwFZE3cxWRKrZVkR35lZEVPNWRBEA
V0TdDFdEqhlXRHcmV0RUM1dEIUBXRN1MV0S7WVdEh2ZXRFRzV0QhgFdE3YxXRLuZV0R3pldE
RLNXRBHAV0TuzFdEqtlXRHfmV0RE81dEIQBYRN0MWES7GVhEhyZYREQzWEQhQFhE3UxYRLtZ
WER3ZlhERHNYRBGAWETujFhEu5lYRIemWEREs1hEEcBYRN3MWESq2VhEd+ZYRETzWEQhAFlE
3QxZRKoZWUSHJllERDNZRCFAWUTuTFlEqllZRKhmWUREc1lEIYBZRN2MWUSqmVlEh6ZZRESz
WUQhwFlE7sxZRLvZWUR35llEVPNZRCEAWkTdDFpEuxlaRHcmWkREM1pEIUBaRO5MWkSqWVpE
d2ZaRFRzWkQhgFpE3YxaRLuZWkSHplpEVLNaRCHAWkTdzFpEu9laRIfmWkRE81pEEQBbRO4M
W0S7GVtEdyZbRFQzW0QRQFtE3UxbRKpZW0R3ZltEVHNbRBGAW0TdjFtEqplbRIemW0REs1tE
IcBbRN3MW0S72VtEd+ZbRETzW0QhAFxE7gxcRKoZXER3JlxERDNcRBFAXETdTFxEy1lcRIdm
XEREc1xEEYBcRN2MXESqmVxEd6ZcRFSzXEQRwFxE7sxcRLvZXER35lxERPNcRCEAXUTuDF1E
uxldRHcmXUREM11EEUBdRN1MXUS7WV1Ed2ZdRFRzXUQRgF1E3YxdRKqZXUSHpl1ERLNdRCHA
XUTdzF1EqtldRIfmXURE811EIQBeRO4MXkSqGV5EhyZeREQzXkQRQF5E3UxeRKpZXkSHZl5E
RHNeRBGAXkTdjF5Eu5leRIemXkREs15EIcBeRO7MXkSq2V5Ed+ZeRETzXkQRAF9E3QxfRKoZ
X0SHJl9EVDNfRCFAX0TdTF9Eu1lfRHdmX0RUc19EIYBfRN2MX0S7mV9Eh6ZfRESzX0QhwF9E
3cxfRKrZX0SH5l9ERPNfRBEAYETdDGBEqhlgRIcmYEREM2BEEUBgRN1MYES7WWBEd2ZgRERz
YEQRgGBE7oxgRLuZYER3pmBERLNgRCHAYETdzGBEu9lgRIfmYERE82BEIQBhRN0MYUS7GWFE
dyZhREQzYUQRQGFE7kxhRKpZYUSHZmFERHNhRCGAYUTdjGFEu5lhRIemYUREs2FEIcBhRN3M
YUSq2WFEh+ZhRFTzYUQRAGJE7gxiRKoZYkR3JmJEVDNiRCFAYkTdTGJEu1liRHdmYkREc2JE
IYBiRO6MYkSqmWJEh6ZiRFSzYkQRwGJE3cxiRKrZYkSH5mJERPNiRCEAY0TdDGNEuxljRHcm
Y0REM2NEEUBjRN1MY0S7WWNEh2ZjRERzY0QRgGNE3YxjRLuZY0R3pmNERLNjRCHAY0TdzGNE
u9ljRHfmY0RE82NEIQBkRO4MZESqGWREhyZkREQzZEQhQGRE7kxkRKpZZER3ZmRERHNkRCGA
ZETujGREqplkRIemZERUs2REIcBkRO7MZESq2WREd+ZkRFTzZEQhAGVE7gxlRKoZZUSHJmVE
RDNlRCFAZUTuTGVEqlllRHdmZURUc2VEIYBlRFCNZUS7mWVEd6ZlRFSzZUQhwGVE3cxlRLvZ
ZUSH5mVERPNlRDEAZkTdDGZEuxlmRHcmZkRUM2ZEIUBmRN1MZkS7WWZEh2ZmRERzZkQRgGZE
3YxmRKqZZkR3pmZERLNmRDHAZkTuzGZEu9lmRHfmZkRU82ZEEQBnRN0MZ0S7GWdEdyZnRFQz
Z0QRQGdE7kxnRLtZZ0SHZmdERHNnRBGAZ0TujGdEu5lnRIemZ0RUs2dEIcBnRO7MZ0Sq2WdE
d+ZnRETzZ0QhAGhE3QxoRKoZaER3JmhERDNoRCFAaETdTGhEu1loRHdmaERUc2hEIYBoRO6M
aESqmWhEh6ZoRFSzaEQhwGhE7sxoRKrZaESH5mhEVPNoRBEAaUTuDGlEuxlpRIcmaUREM2lE
IUBpRO5MaUS7WWlEd2ZpRERzaUQRgGlE7oxpRKqZaUSHpmlEVLNpRBHAaUTdzGlEu9lpRIfm
aURE82lEIQBqRO4MakSqGWpEdyZqREQzakQRQGpE3UxqRKpZakR3ZmpEVHNqRCGAakTujGpE
qplqRIemakRUs2pEIcBqRO7MakSq2WpEd+ZqRETzakQhAGtE3QxrRLsZa0R3JmtERDNrRCFA
a0TuTGtEqllrRHdma0RUc2tEEYBrRO6Ma0SqmWtEd6ZrRFSza0QhwGtE3cxrRLvZa0R35mtE
RPNrRCEAbETuDGxEqhlsRIcmbERUM2xEEUBsRN1MbES7WWxEh2ZsRERzbEQhgGxE3YxsRLuZ
bESHpmxERLNsRBHAbETdzGxEu9lsRHfmbERE82xEIQBtRO4MbUSqGW1EiCZtREQzbUQhQG1E
3kxtRLpZbUSIZm1ERHNtRBCAbUTejG1EupltRHembUREs21EEMBtRN7MbUS62W1Ed+ZtRETz
bUQhAG5E3gxuRLoZbkSIJm5ERDNuRCFAbkTuTG5EqlluRIhmbkRUc25EEIBuRN6MbkSqmW5E
iKZuRFSzbkQhwG5E7sxuRLrZbkR35m5ERPNuRBAAb0TuDG9EqhlvRHcmb0RUM29EIUBvRN5M
b0SqWW9EiGZvRFRzb0QhgG9E/oxvRLqZb0SIpm9ERLNvRCHAb0TuzG9EutlvRHfmb0RE829E
IQBwRO4McES6GXBEdyZwREQzcEQQQHBE3kxwRLpZcESIZnBERHNwRCGAcETujHBEuplwRHem
cERUs3BEIcBwRN7McESq2XBEd+ZwRFTzcEQhAHFE3gxxRKoZcUR3JnFERDNxRBBAcUTeTHFE
qllxRIhmcURUc3FEIYBxRO6McUSqmXFEd6ZxRESzcUQhwHFE3sxxRLrZcUR35nFERPNxRCEA
ckTeDHJEqhlyRIgmckRUM3JEIUByRN5MckS6WXJEiGZyRERzckQQgHJE7oxyRKqZckR3pnJE
VLNyRCHAckTezHJEqtlyRHfmckRE83JEIQBzRN4Mc0S6GXNEiCZzREQzc0QhQHNE3kxzRLpZ
c0SIZnNEVHNzRBCAc0TujHNEuplzRIimc0REs3NEIcBzRN7Mc0S62XNEd+ZzRETzc0QQAHRE
3gx0RLoZdER3JnRERDN0RCFAdETuTHREqll0RHdmdEREc3REIYB0RGCNdES6mXREd6Z0RFSz
dEQhwHRE3sx0RKrZdER35nREVPN0RBAAdUTeDHVEqhl1RIgmdUREM3VEIUB1RO5MdUSqWXVE
iGZ1RFRzdUQhgHVE3ox1RKqZdUSIpnVERLN1RCHAdUTuzHVEqtl1RIjmdURU83VEEAB2RO4M
dkSqGXZEiCZ2RFQzdkQhQHZE7kx2RKpZdkSIZnZERHN2RBCAdkTujHZEqpl2RIimdkRUs3ZE
IcB2RO7MdkS62XZEd+Z2RETzdkQQAHdE7gx3RLoZd0R3JndEVDN3RCFAd0TeTHdEqll3RHdm
d0REc3dEIYB3RN6Md0S6mXdEd6Z3RESzd0QhwHdE3sx3RLrZd0SI5ndEVPN3RCEAeETuDHhE
qhl4RIgmeEREM3hEIUB4RN5MeESqWXhEd2Z4RFRzeEQQgHhE7ox4RLqZeESIpnhEVLN4RBDA
eETuzHhEqtl4RIjmeERU83hEEAB5RN4MeUS6GXlEiCZ5REQzeUQhQHlE3kx5RKpZeUR3ZnlE
RHN5RCGAeUTejHlEupl5RIimeUREs3lEIcB5RN7MeUS62XlEd+Z5RETzeUQQAHpE3gx6RKoZ
ekSIJnpERDN6RBBAekTeTHpEull6RIhmekREc3pEEIB6RO6MekS6mXpEd6Z6RESzekQhwHpE
7sx6RKrZekSI5npERPN6RBAAe0TeDHtEqhl7RIgme0REM3tEEEB7RO5Me0S6WXtEiGZ7RERz
e0QQgHtE7ox7RKqZe0R3pntERLN7RCHAe0TuzHtEqtl7RIjme0RE83tEIQB8RO4MfES6GXxE
iCZ8RFQzfEQQQHxE3kx8RLpZfESIZnxERHN8RCGAfETejHxEupl8RHemfERUs3xEIcB8RO7M
fESq2XxEiOZ8RFTzfEQhAH1E3gx9RLoZfUSIJn1ERDN9RCFAfUTeTH1Eull9RHdmfUREc31E
EIB9RO6MfUSqmX1EiKZ9RESzfUQhwH1E7sx9RKrZfUSI5n1ERPN9RBAAfkTeDH5Euhl+RHcm
fkRUM35EEEB+RN5MfkS6WX5Ed2Z+RERzfkQhgH5E3ox+RLqZfkSIpn5ERLN+RCHAfkTezH5E
utl+RHfmfkRE835EEAB/RN4Mf0SqGX9EdyZ/RFQzf0QhQH9E3kx/RLpZf0SIZn9ERHN/RCGA
f0TujH9Eupl/RIimf0RUs39EIcB/RN7Mf0S62X9EiOZ/RETzf0QIAIBEdwaARN0MgEQ8E4BE
qhmARBAggER3JoBE3SyARDwzgESqOYBEEECARHdGgETVTIBERFOARKJZgEQQYIBEd2aARNVs
gEQ8c4BEonmARBCAgER3hoBE3YyARDyTgESqmYBEEKCARHemgETdrIBEPLOARKK5gEQIwIBE
d8aARN3MgERE04BEotmARBDggERv5oBE3eyARETzgESi+YBECACBRG8GgUTdDIFERBOBRKoZ
gUQIIIFEbyaBRN0sgUREM4FEojmBRBBAgUR3RoFE3UyBRERTgUSiWYFEEGCBRG9mgUTdbIFE
RHOBRKJ5gUQIgIFEb4aBRN2MgUQ8k4FEqpmBRBCggUR3poFE3ayBRDyzgUSiuYFEEMCBRHfG
gUTdzIFEPNOBRKrZgUQQ4IFEd+aBRNXsgURE84FEqvmBRAgAgkR3BoJE1QyCRDwTgkSqGYJE
ECCCRG8mgkTdLIJEPDOCRKo5gkQIQIJEd0aCRNVMgkQ8U4JEolmCRAhggkRvZoJE3WyCRDxz
gkSqeYJECICCRG+GgkTVjIJERJOCRKqZgkQQoIJEb6aCRNWsgkQ8s4JEqrmCRBDAgkR3xoJE
3cyCRETTgkSi2YJEEOCCRHfmgkTd7IJEPPOCRKL5gkQQAINEbwaDRN0Mg0Q8E4NEqhmDRAgg
g0RvJoNE3SyDREQzg0SiOYNECECDRHdGg0TdTINEPFODRKpZg0QIYINEb2aDRNVsg0Q8c4NE
onmDRAiAg0R3hoNE1YyDRDyTg0SqmYNECKCDRHemg0TVrINERLODRKK5g0QIwINEb8aDRN3M
g0RE04NEqtmDRBDgg0Rv5oNE1eyDRDzzg0Sq+YNECACERG8GhETdDIRERBOERKoZhEQIIIRE
dyaERN0shEREM4REqjmERAhAhER3RoRE1UyERDxThESqWYREEGCERG9mhETVbIREPHOERKJ5
hEQQgIREd4aERN2MhEREk4REopmERAighER3poRE1ayERDyzhESiuYRECMCERHfGhETdzIRE
RNOERKLZhEQQ4IREb+aERNXshEQ884REovmERBAAhUR3BoVE3QyFRDwThUSqGYVEECCFRG8m
hUTVLIVERDOFRKo5hUQQQIVEb0aFRNVMhUREU4VEolmFRAhghUR3ZoVE3WyFRDxzhUSqeYVE
CICFRHeGhUTVjIVERJOFRKKZhUQQoIVEb6aFRN2shUREs4VEqrmFRAjAhUR3xoVE3cyFRETT
hUSi2YVECOCFRG/mhUTd7IVEPPOFRKL5hUQQAIZEbwaGRN0MhkQ8E4ZEqhmGRAgghkR3JoZE
1SyGREQzhkSiOYZEEECGRHdGhkTdTIZEPFOGRKpZhkQQYIZEb2aGRN1shkQ8c4ZEqnmGRAiA
hkR3hoZE3YyGRESThkSimYZEEKCGRHemhkTVrIZEPLOGRKK5hkQIwIZEb8aGRNXMhkRE04ZE
qtmGRAjghkR35oZE3eyGRETzhkSq+YZECACHRG8Gh0TVDIdEPBOHRKoZh0QQIIdEbyaHRNUs
h0REM4dEqjmHRBBAh0RvRodE3UyHRDxTh0SiWYdEEGCHRG9mh0TdbIdERHOHRKJ5h0QIgIdE
b4aHRN2Mh0REk4dEopmHRAigh0R3podE3ayHRESzh0SiuYdECMCHRHfGh0TdzIdEPNOHRKLZ
h0QI4IdEd+aHRNXsh0Q884dEovmHRBAAiER3BohE3QyIREQTiESiGYhECCCIRG8miETdLIhE
PDOIRKI5iEQQQIhEd0aIRN1MiEREU4hEqlmIRBBgiER3ZohE1WyIRDxziESqeYhECICIRG+G
iETdjIhEPJOIRKKZiEQQoIhEb6aIRNWsiEREs4hEqrmIRAjAiER3xohE3cyIRETTiESi2YhE
EOCIRG/miETV7IhEPPOIRKL5iEQQAIlEbwaJRNUMiUQ8E4lEqhmJRBAgiURvJolE1SyJREQz
iUSiOYlECECJRHdGiUTVTIlEPFOJRKpZiUQIYIlEb2aJRNVsiUQ8c4lEonmJRBCAiUR3holE
3YyJRDyTiUSqmYlEEKCJRHemiUTVrIlEPLOJRKK5iUQIwIlEd8aJRNXMiUQ804lEqtmJRAjg
iUR35olE3eyJRETziUSq+YlEEACKRG8GikTVDIpERBOKRKIZikQQIIpEbyaKRNUsikQ8M4pE
qjmKRAhAikRvRopE3UyKRDxTikSyWYpECGCKRHdmikTdbIpEPHOKRKJ5ikQIgIpEd4aKRNWM
ikQ8k4pEopmKRBCgikRvpopE1ayKRESzikSquYpEEMCKRHfGikTdzIpEPNOKRKrZikQQ4IpE
b+aKRN3sikQ884pEovmKRBAAi0R3BotE1QyLREQTi0SqGYtEECCLRG8mi0TdLItEPDOLRKo5
i0QQQItEd0aLROZMi0Q8U4tEolmLRBBgi0R3ZotE3WyLRERzi0SieYtECICLRG+Gi0TdjItE
PJOLRKqZi0QIoItEd6aLRNWsi0REs4tEormLRBDAi0RvxotE1cyLRDzTi0Sq2YtECOCLRG/m
i0Td7ItERPOLRKL5i0QIAIxEdwaMRN0MjEREE4xEohmMRAggjERvJoxE1SyMREwzjESqOYxE
EECMRHdGjETVTIxEPFOMRKJZjEQQYIxEb2aMRNVsjEQ8c4xEonmMRAiAjER3hoxE3YyMRDyT
jESimYxECKCMRHemjETdrIxERLOMRKq5jEQQwIxEd8aMRNXMjEQ804xEqtmMRBDgjER/5oxE
3eyMRETzjESi+YxEEACNRHcGjUTVDI1ERBONRKIZjUQIII1EbyaNRNUsjUREM41EqjmNRBBA
jURvRo1E3UyNRERTjUSiWY1EEGCNRG9mjUTdbI1EPHONRKJ5jUQQgI1Ed4aNRNWMjUREk41E
opmNRAigjURvpo1E1ayNRESzjUSquY1ECMCNRG/GjUTVzI1ERNONRKLZjUQQ4I1Ed+aNRN3s
jURE841EqvmNRAgAjkR3Bo5E1QyORDwTjkSiGY5ECCCORHcmjkTdLI5ERDOORKo5jkQQQI5E
d0aORNVMjkREU45EolmORBBgjkR3Zo5E3WyORERzjkSqeY5ECICORHeGjkTVjI5EPJOORKKZ
jkQQoI5Eb6aORN2sjkQ8s45EormORAjAjkRvxo5E1cyORDzTjkSi2Y5ECOCORHfmjkTd7I5E
PPOORKr5jkQQAI9EdwaPRNUMj0Q8E49EohmPRBAgj0RvJo9E1SyPRDwzj0SqOY9EEECPRG9G
j0TdTI9ERFOPRKJZj0QIYI9Ed2aPRN1sj0REc49EqnmPRBCAj0R3ho9E1YyPRDyTj0SimY9E
EKCPRG+mj0TdrI9ERLOPRKK5j0QQwI9Ed8aPRN3Mj0RE049EotmPRBDgj0Rv5o9E1eyPRETz
j0Sq+Y9EEACQRG8GkETdDJBERBOQRKIZkEQQIJBEdyaQRN0skEREM5BEqjmQRAhAkERvRpBE
1UyQRERTkESqWZBECGCQRG9mkETVbJBERHOQRKJ5kEQQgJBEb4aQRNWMkEREk5BEqpmQRBCg
kER3ppBE1ayQRESzkESiuZBEEMCQRHfGkETdzJBERNOQRKLZkEQI4JBEb+aQRN3skEQ885BE
qvmQRBAAkURvBpFE3QyRREQTkUSiGZFEECCRRG8mkUTVLJFERDORRKo5kUQIQJFEd0aRRNVM
kUQ8U5FEqlmRRBBgkURvZpFE3WyRRERzkUSqeZFECICRRG+GkUTdjJFEPJORRKKZkUQQoJFE
b6aRRNWskUQ8s5FEqrmRRAjAkURvxpFE3cyRRETTkUSq2ZFECOCRRHfmkUTV7JFEPPORRKL5
kUQIAJJEdwaSRNUMkkREE5JEohmSRBAgkkRvJpJE3SySREQzkkSiOZJECECSRHdGkkTVTJJE
RFOSRKJZkkQQYJJEb2aSRNVskkQ8c5JEonmSRBCAkkRvhpJE1YySRESTkkSqmZJEEKCSRHem
kkTVrJJERLOSRKK5kkQQwJJEd8aSRNXMkkQ805JEotmSRBDgkkRv5pJE1eySRETzkkSq+ZJE
EACTRG8Gk0TVDJNEPBOTRKoZk0QQIJNEdyaTRNUsk0Q8M5NEqjmTRBBAk0RvRpNE3UyTRDxT
k0SqWZNEEGCTRG9mk0TVbJNERHOTRKp5k0QQgJNEb4aTRN2Mk0REk5NEqpmTRAigk0R3ppNE
1ayTRDyzk0SiuZNECMCTRG/Gk0TdzJNERNOTRKLZk0QI4JNEd+aTRObsk0RE85NEovmTRAgA
lER3BpRE1QyUREQTlESqGZRECCCURHcmlETdLJRERDOURKI5lEQIQJREb0aURN1MlEQ8U5RE
olmURAhglERvZpRE3WyURERzlESqeZRECICURG+GlETVjJREPJOURKKZlEQIoJREd6aURNWs
lEQ8s5REqrmURAjAlER3xpRE1cyURDzTlESq2ZRECOCURHfmlETd7JRERPOURKr5lEQQAJVE
dwaVRNUMlUQ8E5VEqhmVRBAglUR3JpVE1SyVRDwzlUSiOZVEEECVRG9GlUTdTJVERFOVRKJZ
lUQIYJVEb2aVRNVslUQ8c5VEonmVRBCAlURvhpVE1YyVRDyTlUSimZVECKCVRHemlUTdrJVE
RLOVRKq5lUQIwJVEd8aVRN3MlURE05VEotmVRAjglURv5pVE3eyVRETzlUSq+ZVECACWRHcG
lkTdDJZERBOWRKoZlkQIIJZEbyaWRN0slkQ8M5ZEojmWRBBAlkR3RpZE1UyWRDxTlkSiWZZE
EGCWRG9mlkTdbJZERHOWRKp5lkQQgJZEb4aWRN2MlkREk5ZEopmWRBCglkR3ppZE1ayWRDyz
lkSiuZZEEMCWRG/GlkTVzJZEPNOWRKrZlkQQ4JZEb+aWRNXslkQ885ZEqvmWRAgAl0R3BpdE
3QyXREQTl0SiGZdEECCXRG8ml0TVLJdERDOXRKo5l0QIQJdEd0aXRNVMl0Q8U5dEolmXRBBg
l0RvZpdE3WyXRERzl0SqeZdECICXRG+Gl0TVjJdERJOXRKqZl0QQoJdEd6aXRN2sl0Q8s5dE
ormXRBDAl0R3xpdE1cyXRDzTl0Si2ZdECOCXRG/ml0Td7JdERPOXRKr5l0QIAJhEdwaYRNUM
mEQ8E5hEohmYRBAgmER3JphE1SyYRDwzmESqOZhEEECYRHdGmETVTJhEPFOYRKpZmEQIYJhE
b2aYRN1smEQ8c5hEonmYRBCAmERvhphE3YyYRESTmESqmZhECKCYRG+mmETVrJhEPLOYRKq5
mEQIwJhEd8aYRN3MmERE05hEqtmYRBDgmER35phE1eyYRETzmESq+ZhEEACZRHcGmUTVDJlE
RBOZRKoZmUQQIJlEbyaZRN0smUREM5lEojmZRBBAmURvRplE1UyZRERTmUSiWZlEEGCZRHdm
mUTdbJlERHOZRKJ5mUQIgJlEd4aZRN2MmUREk5lEqpmZRAigmUR3pplE3ayZRDyzmUSquZlE
EMCZRG/GmUTdzJlEPNOZRKLZmUQQ4JlEb+aZRNXsmUQ885lEqvmZRBAAmkR3BppE3QyaRDwT
mkSqGZpECCCaRHcmmkTVLJpERDOaRKI5mkQIQJpEb0aaRN1MmkQ8U5pEqlmaRBBgmkRvZppE
3WyaRDxzmkSieZpEEICaRHeGmkTVjJpERJOaRKqZmkQQoJpEb6aaRN2smkREs5pEqrmaRBDA
mkRvxppE3cyaRETTmkSq2ZpEEOCaRG/mmkTV7JpERPOaRKL5mkQQAJtEbwabRN0Mm0Q8E5tE
ohmbRAggm0R3JptE3SybRDwzm0SiOZtECECbRG9Gm0TdTJtERFObRKJZm0QIYJtEb2abRNVs
m0Q8c5tEonmbRAiAm0R3hptE1YybRDyTm0SqmZtECKCbRHemm0TdrJtERLObRKq5m0QIwJtE
d8abRN3Mm0RE05tEqtmbRAjgm0R35ptE1eybRETzm0Sq+ZtECACcRHcGnETdDJxERBOcRKIZ
nEQQIJxEbyacRN0snEQ8M5xEqjmcRAhAnER3RpxE1UycRERTnESqWZxEEGCcRG9mnETdbJxE
PHOcRKJ5nEQIgJxEd4acRN2MnEREk5xEopmcRAignERvppxE3aycRDyznESiuZxEEMCcRG/G
nETdzJxERNOcRKrZnEQI4JxEb+acRN3snERE85xEqvmcRAgAnURvBp1E3QydREQTnUSiGZ1E
ECCdRG8mnUTdLJ1EPDOdRKI5nUQQQJ1Ed0adRNVMnUREU51EqlmdRAhgnURvZp1E1WydRERz
nUSieZ1EEICdRG+GnUTdjJ1EPJOdRKKZnUQQoJ1Ed6adRN2snUREs51EqrmdRAjAnUR3xp1E
3cydRETTnUSi2Z1EEOCdRG/mnUTd7J1ERPOdRKr5nUQQAJ5EdwaeRN0MnkREE55EqhmeRBAg
nkR3Jp5E1SyeREQznkSiOZ5EEECeRG9GnkTdTJ5ERFOeRKJZnkQIYJ5Ed2aeRN1snkQ8c55E
qnmeRAiAnkRvhp5E3YyeRESTnkSimZ5ECKCeRHemnkTVrJ5EPLOeRKK5nkQQwJ5Ed8aeRN3M
nkQ8055EqtmeRAjgnkRv5p5E1eyeRETznkSq+Z5ECACfRG8Gn0TdDJ9ERBOfRKoZn0QQIJ9E
byafRNUsn0Q8M59EqjmfRAhAn0RvRp9E1UyfRDxTn0SiWZ9ECGCfRG9mn0TdbJ9EPHOfRKJ5
n0QIgJ9Ed4afRN2Mn0Q8k59EqpmfRAign0R3pp9E3ayfRDyzn0SiuZ9EEMCfRG/Gn0TVzJ9E
PNOfRKrZn0QI4J9Ed+afRN3sn0Q8859EovmfRBAAoER3BqBE3QygRDwToESqGaBEECCgRG8m
oETdLKBEPDOgRKo5oEQIQKBEb0agRNVMoEQ8U6BEqlmgRBBgoER3ZqBE1WygRERzoESqeaBE
EICgRG+GoETVjKBEPJOgRKKZoEQIoKBEb6agRNWsoEREs6BEqrmgRBDAoER3xqBE1cygRDzT
oESi2aBEEOCgRG/moETd7KBERPOgRKL5oEQIAKFEdwahRNUMoUREE6FEohmhRBAgoUR3JqFE
3SyhREQzoUSqOaFECEChRG9GoUTdTKFERFOhRKJZoUQQYKFEb2ahRN1soUQ8c6FEqnmhRBCA
oURvhqFE3YyhRESToUSimaFEEKChRG+moUTdrKFERLOhRKK5oUQQwKFEb8ahRN3MoUQ806FE
qtmhRBDgoURv5qFE1eyhRDzzoUSq+aFEEACiRG8GokTVDKJEPBOiRKoZokQQIKJEdyaiRNUs
okQ8M6JEqjmiRAhAokRvRqJE3UyiRERTokSiWaJEEGCiRG9mokTdbKJERHOiRKp5okQIgKJE
b4aiRN2MokREk6JEqpmiRAigokRvpqJE1ayiRDyzokSiuaJECMCiRG/GokTdzKJERNOiRKrZ
okQI4KJEd+aiRN3sokRE86JEovmiRAgAo0R3BqNE1QyjREQTo0SqGaNEECCjRHcmo0TdLKNE
RDOjRKI5o0QQQKNEd0ajRN1Mo0REU6NEqlmjRAhgo0R3ZqNE1WyjRDxzo0SieaNEEICjRG+G
o0TdjKNERJOjRKqZo0QQoKNEb6ajRNWso0Q8s6NEqrmjRBDAo0R3xqNE3cyjRETTo0Si2aNE
EOCjRHfmo0Td7KNEPPOjRKr5o0QIAKREbwakRNUMpEREE6REohmkRAggpER3JqRE1SykREQz
pESiOaREEECkRG9GpETdTKRERFOkRKJZpEQQYKREd2akRN1spEREc6REonmkRAiApER3hqRE
3YykRESTpESimaRECKCkRHempETVrKREPLOkRKK5pEQQwKREd8akRN3MpEQ806REqtmkRAjg
pER35qRE1eykRDzzpESi+aREEAClRG8GpUTdDKVEPBOlRKoZpUQIIKVEdyalRNUspUQ8M6VE
ojmlRBBApUR3RqVE1UylRERTpUSiWaVEEGClRHdmpUTdbKVEPHOlRKJ5pUQIgKVEd4alRNWM
pUQ8k6VEqpmlRAigpUR3pqVE1aylRESzpUSquaVEEMClRG/GpUTdzKVERNOlRKLZpUQQ4KVE
d+alRNXspURE86VEovmlRAgApkRvBqZE1QymRDwTpkSqGaZECCCmRHcmpkTdLKZEPDOmRKo5
pkQIQKZEb0amRN1MpkQ8U6ZEolmmRAhgpkRvZqZE1WymRDxzpkSieaZECICmRHeGpkTejKZE
RJOmRKKZpkQIoKZEd6amRNWspkQ8s6ZEqrmmRBDApkR3xqZE1cymRDzTpkSq2aZEEOCmRG7m
pkTV7KZEPPOmRKL5pkQIAKdEdwanRN4Mp0REE6dEohmnRBAgp0R3JqdE1SynRDwzp0SqOadE
EECnRIhGp0TVTKdEPFOnRKJZp0QQYKdEbmanRN5sp0Q8c6dEonmnRAiAp0RuhqdE1YynREST
p0SqmadECKCnRG6mp0TerKdERLOnRKq5p0QQwKdEbsanRN7Mp0Q806dEotmnRAjgp0R35qdE
3uynRETzp0Sq+adEEACoRHcGqETeDKhERBOoRKIZqEQIIKhEbiaoRN4sqEREM6hEojmoRAhA
qERuRqhE3kyoRERTqESqWahEEGCoRHdmqETebKhERHOoRKJ5qEQQgKhEboaoRN6MqEQ8k6hE
opmoRBCgqER3pqhE3qyoRDyzqESquahECMCoRHfGqETVzKhERNOoRKLZqEQQ4KhEd+aoRN7s
qEQ886hEqvmoRBAAqURuBqlE1QypRDwTqUSqGalECCCpRG4mqUTeLKlEPDOpRKo5qUQQQKlE
bkapRN5MqUQ8U6lEqlmpRAhgqUR3ZqlE1WypRDxzqUSqealECICpRG6GqUTejKlERJOpRKKZ
qUQQoKlEbqapRN6sqUQ8s6lEqrmpRBDAqUR3xqlE1cypRDzTqUSi2alEEOCpRHfmqUTe7KlE
RPOpRKr5qUQQAKpEbgaqRNUMqkQ8E6pEohmqRBAgqkR3JqpE1SyqREQzqkSqOapECECqRHdG
qkTVTKpERFOqRKJZqkQQYKpEbmaqRN5sqkQ8c6pEqnmqRAiAqkRuhqpE1YyqRESTqkSqmapE
EKCqRHemqkTerKpERLOqRKq5qkQQwKpEbsaqRNXMqkRE06pEqtmqRBDgqkR35qpE3uyqRETz
qkSq+apEEACrRHcGq0TVDKtEPBOrRKIZq0QIIKtEbiarRN4sq0REM6tEojmrRAhAq0R3RqtE
1UyrRDxTq0SiWatEEGCrRG5mq0TebKtEPHOrRKp5q0QIgKtEboarRN6Mq0Q8k6tEqpmrRAig
q0R3pqtE3qyrRDyzq0SiuatEEMCrRG7Gq0TVzKtEPNOrRKrZq0QI4KtEd+arRN7sq0Q886tE
qvmrRBAArER3BqxE1QysREQTrESiGaxEECCsRG4mrETVLKxEPDOsRKo5rEQQQKxEbkasRNVM
rEREU6xEolmsRAhgrER3ZqxE3mysRERzrESieaxEEICsRG6GrETejKxERJOsRKqZrEQIoKxE
d6asRN6srEQ8s6xEqrmsRAjArER3xqxE1cysRDzTrESi2axECOCsRHfmrETe7KxERPOsRKL5
rEQIAK1EdwatRN4MrUQ8E61EqhmtRAggrURuJq1E3iytREQzrUSiOa1ECECtRG5GrUTeTK1E
RFOtRKpZrUQIYK1Ed2atRN5srUQ8c61EqnmtRBCArUR3hq1E1YytRESTrUSqma1EEKCtRHem
rUTerK1EPLOtRKq5rUQQwK1Ed8atRN7MrUQ8061EotmtRBDgrURu5q1E3uytRETzrUSq+a1E
EACuRG4GrkTeDK5EPBOuRKIZrkQIIK5EbiauRN4srkREM65EojmuRBBArkRuRq5E3kyuRDxT
rkSiWa5EEGCuRHdmrkTebK5ERHOuRKJ5rkQIgK5EboauRNWMrkQ8k65EopmuRBCgrkR3pq5E
3qyuRESzrkSqua5EEMCuRG7GrkTezK5EPNOuRKrZrkQI4K5Ed+auRNXsrkQ8865EovmuRAgA
r0R3Bq9E3gyvRDwTr0SiGa9EECCvRHcmr0TVLK9EPDOvRKI5r0QQQK9EbkavRN5Mr0REU69E
olmvRBBgr0R3Zq9E1WyvRDxzr0Sqea9EEICvRHeGr0TVjK9ERJOvRKqZr0QIoK9Ed6avRN6s
r0REs69EqrmvRAjAr0Ruxq9E3syvRETTr0Sq2a9EEOCvRG7mr0TV7K9EPPOvRKL5r0QIALBE
bgawRNUMsEREE7BEqhmwRAggsERuJrBE1SywRDwzsESqObBEEECwRHdGsETVTLBEPFOwRKJZ
sEQ6YLBEd2awRNVssEREc7BEonmwRBCAsER3hrBE3oywRESTsESqmbBECKCwRHemsETVrLBE
RLOwRKK5sEQQwLBEd8awRN7MsERE07BEqtmwRAjgsER35rBE1eywRDzzsESq+bBECACxRHcG
sUTVDLFEPBOxRKIZsUQQILFEbiaxRN4ssUQ8M7FEojmxRBBAsURuRrFE3kyxRERTsUSqWbFE
EGCxRG5msUTebLFEPHOxRKp5sUQQgLFEd4axRNWMsUQ8k7FEqpmxRBCgsUR3prFE1ayxRESz
sUSqubFECMCxRHfGsUTVzLFERNOxRKrZsUQQ4LFEd+axRN7ssUQ887FEqvmxRBAAskR3BrJE
1QyyREQTskSqGbJECCCyRG4mskTVLLJEPDOyRKo5skQQQLJEd0ayRN5MskREU7JEolmyRAhg
skR3ZrJE1WyyRDxzskSiebJEEICyRG6GskTejLJERJOyRKKZskQQoLJEbqayRNWsskREs7JE
ormyRBDAskR3xrJE3syyRETTskSi2bJEEOCyRHfmskTe7LJEPPOyRKL5skQIALNEdwazRNUM
s0REE7NEohmzRBAgs0RuJrNE3iyzRDwzs0SiObNEEECzRHdGs0TVTLNEPFOzRKpZs0QQYLNE
d2azRNVss0Q8c7NEqnmzRBCAs0RuhrNE1YyzRESTs0SimbNECKCzRG6ms0TVrLNERLOzRKq5
s0QIwLNEd8azRNXMs0RE07NEqtmzRAjgs0R35rNE1eyzRETzs0Si+bNEEAC0RG4GtETVDLRE
PBO0RKIZtEQQILREdya0RN4stEREM7REojm0RBBAtER3RrRE3ky0RDxTtESqWbREEGC0RHdm
tETebLRERHO0RKJ5tEQIgLREd4a0RNWMtEQ8k7REopm0RAigtERuprRE3qy0RDyztESqubRE
CMC0RHfGtETVzLREPNO0RKLZtEQI4LREbua0RNXstERE87REqvm0RAgAtURuBrVE1Qy1REQT
tUSqGbVEECC1RHcmtUTeLLVETDO1RKI5tUQQQLVEbka1RN5MtUQ8U7VEolm1RBBgtURuZrVE
3my1RDxztUSqebVECIC1RG6GtUTVjLVERJO1RKqZtUQQoLVEd6a1RN6stUQ8s7VEqrm1RAjA
tUR3xrVE3sy1RDzTtUSi2bVEEOC1RHfmtUTe7LVERPO1RKr5tUQIALZEbga2RN4MtkQ8E7ZE
qhm2RBAgtkRuJrZE1Sy2REQztkSqObZECEC2RG5GtkTeTLZEPFO2RKpZtkQIYLZEd2a2RN5s
tkREc7ZEqnm2RBCAtkRuhrZE1Yy2RESTtkSimbZEEKC2RHemtkTVrLZEPLO2RKK5tkQIwLZE
d8a2RN7MtkQ807ZEqtm2RAjgtkR35rZE3uy2RETztkSi+bZEEAC3RG4Gt0TVDLdERBO3RKoZ
t0QIILdEdya3RNUst0Q8M7dEqjm3RAhAt0R3RrdE3ky3RDxTt0SiWbdEEGC3RG5mt0TVbLdE
PHO3RKp5t0QIgLdEd4a3RN6Mt0Q8k7dEqpm3RAigt0R3prdE1ay3RESzt0SiubdEEMC3RG7G
t0TVzLdEPNO3RKLZt0QQ4LdEbua3RNXst0Q887dEovm3RBAAuERuBrhE3gy4RDwTuESqGbhE
ECC4RG4muETVLLhERDO4RKI5uEQQQLhEbka4RNVMuEREU7hEqlm4RBBguER3ZrhE3my4RExz
uESiebhECIC4RHeGuETejLhEPJO4RKKZuEQQoLhEd6a4RN6suEREs7hEqrm4RBDAuER3xrhE
3sy4RETTuESq2bhECOC4RHfmuETm7LhEPPO4RKL5uEQQALlEdwa5RNUMuUQ8E7lEohm5RAgg
uUR3JrlE1Sy5RDwzuUSiOblECEC5RHdGuUTVTLlERFO5RKJZuUQQYLlEd2a5RN5suUREc7lE
qnm5RAiAuUR3hrlE1Yy5RESTuUSqmblECKC5RHemuUTVrLlERLO5RKq5uUQIwLlEbsa5RNXM
uURE07lEqtm5RAjguURu5rlE3uy5RDzzuUSq+blECAC6RG4GukTVDLpEPBO6RKIZukQIILpE
dya6RN4sukREM7pEojm6RBBAukRuRrpE3ky6RDxTukSiWbpECGC6RG5mukTebLpERHO6RKJ5
ukQIgLpEboa6RNWMukQ8k7pEopm6RBCgukRuprpE3qy6RDyzukSqubpECMC6RG7GukTVzLpE
RNO6RKLZukQQ4LpEd+a6RN7sukRM87pEqvm6RBAAu0R3BrtE3gy7REQTu0SqGbtECCC7RG4m
u0TVLLtEPDO7RKo5u0QQQLtEbka7RNVMu0Q8U7tEolm7RBBgu0RuZrtE1Wy7RDxzu0SiebtE
CIC7RG6Gu0TVjLtERJO7RKqZu0QQoLtEbqa7RN6su0REs7tEorm7RAjAu0RuxrtE3sy7RDzT
u0Si2btEEOC7RHfmu0Te7LtEPPO7RKr5u0QQALxEbga8RN4MvEREE7xEqhm8RAggvER3JrxE
3iy8RDwzvESqObxEEEC8RHdGvETVTLxERFO8RKJZvEQQYLxEd2a8RN5svEQ8c7xEqnm8RBCA
vERuhrxE3oy8RESTvESimbxEEKC8RG6mvETVrLxERLO8RKK5vEQQwLxEbsa8RNXMvEQ807xE
qtm8RAjgvERu5rxE1ey8RDzzvESi+bxEEAC9RG4GvUTeDL1EPBO9RLIZvUQIIL1Ebia9RN4s
vUREM71Eojm9RAhAvURuRr1E3ky9RDxTvUSqWb1ECGC9RG5mvUTVbL1ERHO9RKp5vUQQgL1E
d4a9RN6MvUQ8k71Eopm9RAigvURupr1E1ay9RESzvUSiub1ECMC9RG7GvUTezL1EPNO9RKrZ
vUQQ4L1Ed+a9RNXsvUQ8871Eovm9RBAAvkR3Br5E3gy+RDwTvkSqGb5ECCC+RHcmvkTVLL5E
PDO+RKI5vkQQQL5Ed0a+RN5MvkQ8U75Eqlm+RBBgvkR3Zr5E1Wy+RERzvkSqeb5ECIC+RHeG
vkTVjL5ERJO+RKqZvkQQoL5Ebqa+RNWsvkQ=</AssayXData><AssayYData Points="3530">HniEPSDtaz2/0Xw93Ud6Pdw3gj3/7Ic9yAaLPQO4hz0pUII9sx2CPUqnlj1Wjog9tIKUPcOS
mj2TcI09afyUPbPqmz1CgKU90JabPUSyoj3WQqA9K+KfPd4ypz1196g9CEKqPSsgqj0jUrE9
nf2oPaY3qz29d7Q9sKK6PZ01sz3wz7k98Hi8PYTfuT0b/7U9XLi6PWXfxD3EiMo9BTfJPXxs
zj2WpNI95TjGPdO8zj2o6s89DcvQPah90j3tXNM9CMzTPcDNyz3rF809AaPdPXY60D39SNs9
SGDYPStW5D2mqNs9Wt7jPWOv5z3g/OI9EPXePXkq6T1UT+g96JLtPZa17D2YXfA9D17rPWks
6j3Ia/E9usHuPWrz9T0svvQ9Cr/2PWxi+j1M4fE95zkBPmmbAD6Ljv49ITUAPoFIAD42AwM+
wdUBPgynAj47jgM+kX8CPk8JCj66bgY+JYkJPs6ADD4s4gc+2o0CPnXpCj7ZTwc+1GsOPmQj
Dj5w6Ao+K5kJPkjeBz7uog0+e7wOPnS4ED6fuA0+MhsSPnByED59aBA+AXYUPjaPEj47RQ4+
mJgWPtI8ED7Q2xk+MFwXPi25Ez5cnxg+DucYPuZjGD47Kxc+BZgWPtRQHD5wqR4+UZIZPjLV
Fz6TLxo+ViIcPtQcHz7Zgho+ntocPn4KID4dCB8+s3ghPir1JT6EiSA+P6IgPsisIT6lHiI+
MgkmPqknJT5+zCg+1mkgPmn7JT7s6Sc+yWQiPsJAKj4QIyg+SKsoPgL/KT4a8CY+lwooPvdR
Jz59bys+mu0sPkFCLz6a5TA+h2IuPhAqLj6NMSs+8QsuPm7QLz4a+S0+gY0tPoLqMz6LdzU+
LNQtPs4eLj4yoTU+6xwxPh7+NT4tATM+1VM0PnQiOD7wLzc+v2Y2PghsNj69gzU+pk84PmEX
Oz4NkjM+BrA4PhEnOz46TTo+u8A1PgosPT7suEA+E784PouaQD6v9D4+hyA+Pq4IPz67xjw+
iC5APp88QD7rrUE+OjlCPn0iQT64lUM+zhdCPppHRT5900M+8aZEPjYPSD4npko+EmBEPjOs
Qz7YQ0g+af5EPpvGRj63rko+97hEPijWSz6f3Eo+r4RGPo8NRj7v80g+VTNMPhr4RT6dzUs+
vANKPn47TD5zhEw+NyhNPqnQSj7imk0+OV5UPk58TT4htUw+HeNKPlz6Tj6fJE4+fudMPsgO
Uz5ZCVE+B/ZSPi2NTD5e7lI+MEJSPriSUj7OhlQ+topWPucAVj6P41g+485WPnWXVD5NO1g+
PqhbPtoXWD5TKFY+JyddPhz8WT5gkVk+CaBXPofmXD6IE1U+K9ZdPhdMXD5J4Fk+V4VZPrWs
XT7m4mE+HuBePlGgXz4bC14+X4ldPhhaZT6BC14+9+5dPv54Yz7GYGI+GqdhPj1dYj7Ll2M+
cd1iPq7UZj6WV18+vPNkPhw2ZD7RMWg+NJxmPm0LZj5Wel0+SYNkPhqzZj62B2k+WgtrPks5
aT5NmmU+nMJpPthHbT6wg2s+E3BpPu+laj7MImw+ra5sPhcgaj4Gumo+eJRpPliubj5nwm8+
ezFwPpPFbj5AI20+ctZqPg/dbD5tu24+HWxtPnojcT7WqnA+PBlzPm0Ycj4LTHY+87xxPtKX
dD5LRnA+CVV3Pi9tcz4LF3g+k39xPvzhdz5+Ing+FqR3Pp07cT7zjHU+8y56PuSBdz6hVXc+
Jpd2PlsCdz48gXc+rjN7PgxQdT6M5HM++Cp9PkHTej4W/Xw+vS95PmZcgD7PsXg+lCB9PjwB
fD6JtX0+nLB7PphPfD5iH4A+Ypp7Pq39fj4NXX0+UQmBPgZQfz7bNIE+7lCBPhPwfz5FB30+
WZd+Pln2fj75s4E+/0mCPrMcgT4vqIE+CR+APvwTgz4ra4E+6BmAPkTkgj7tHYM+rb2DPq1q
gj7qVYU+T9iDPuhZgz4mN4E+IiKEPsYZhj6uLYU+hnaHPiyFhD4cS4Q+LpSDPvZihT6hYYQ+
2ICGPgKBhT5g2YQ+IC+GPsUXhT59MIc+OwWHPty3hj7T5oY+cNGFPqSKhz7A0IU+RAaGPr1x
hj744Ic+/SmIPsyJij4fDYY+iyqGPkn0iD4Vt4g+mvaJPpX7iT7Ne4k+pOCJPhc+iT4usIs+
oPaJPnBiiT43TIg+seyJPgMNij64Hoo+/XaLPhZyij5WwYo++n6LPunOjD5ZiYs+MayLPtNc
jD7ciYo+mpCNPtAvjT5X4Iw+NWWOPmlujT5pMYs+oamMPnFCij4yW40+3BeMPksRjj5eXI4+
aoyNPmcijT4Q7I4+D/GPPhWUjT4BQ44+q8yNPgBtjz7pF40+VZCNPrRWjj6+3JA+U76OPpQw
kT6udY4+nOiTPsc3kD6C0pE+aP2PPtGokD5afo8+OImRPg0Gkj4j65E+uWOPPrV9kz7h9ZA+
hbuRPp7xkz6Qw5M+LxaTPphxlD7mC5E+JfGRPnc9kj5h6ZI+Tf+SPhSulD61yZU+SXiTPthu
kz5NgZM+tX+UPpL5kz6rB5M+jemVPl4Klj7iuZQ+FCmUPiOGlj4vKpQ+seqWPhaclT5VW5U+
UouUPvJ2lT4wKJQ+r8GWPv+QmD5n3JU+s0SVPjwalz5Hipg+XcWXPn3RlD7tXJY+ZwuYPult
mD5tRJk+/sKZPk2ymT5g2Zc++gqZPlz7mD5l8pc+dJuZPkmelz5DDpk+hNyYPhR4mT4WH5w+
WLKXPtQrmT7jvpo+oXmZPlGEmz69GZs+WCabPg59mT5fs5s+8BWbPqZgmT59HJo+yn+cPt7X
mz6HFps+Z9ibPpVBnD4hiJ0+vSqZPneKmj4Qtp4+DuWaPpyFmj4ii5w+1kqdPmyvnj6MnJw+
YZ2dPtVKnj4S3p4+xBCbPidhnj6OXqA+ZWqdPnFKnz4+PJ0+k3mdPs6Wnz68rJ8+FhigPjEN
oD6SsaE+JqifPi/koD67D6E+OUyfPvk6oj6TNaI+ZuOePrXToD4QSJ8+onKgPr3wnz7nwaA+
WjufPs2foT52/6A+qsyhPhvioT6IPZ8+9jOfPncBoz6b9KA+k8ChPu4lpD4yn6E+SjWgPiCF
oj64iaM+CQmiPobNoj5w36A+WvGjPjptoz6WFqQ+OZKiPmhJoz4lvKM+C4imPnkUpj79vKI+
CGumPl3vpD7XbqU+1nelPsGboj7exqQ+fISmPnpppD68qqU+lRSnPs4FpT6LuKc+p0mlPpWj
qD4bDaY+uiunPqnnpD48V6g+F7imPsLrqD7Yx6M+mselPulgpz4UjKY+BlSmPoUIpz6qaqc+
BlCnPhOTqT5Fbqc+ZwmnPik+pj720Kk+8cWpPq4Gqj6i16k+xpqqPp2qpz7REag+VZaoPm8x
qT4P8qg+7rOqPutwpj7vt6o+/cmsPsnJqT5hOKo+W6yrPlmXqj50pqw+feurPrj2rD7Pc6o+
J7CoPjpvrD4Ccao+C9mrPn5vqj74jak+RgurPmDdqj5QOqw+h7erPuyvrD6O7qw+i9CrPkhj
qz74p6s+pWCtPhpcrj5NNK4+AcyrPvpZrz5QWa4++JCuPoFUsD5jqqw+iyGtPniMrj5eUa8+
z9iuPi19rj4WKLE+ewSwPidQrz6b0K8+qL2vPn6psD78Ba8+DtCvPubQrj7xdLI+/4KxPu7I
sj4lhrE+fPutPoXBsD6Zmq8+8YGwPnDTsj6UuK8+C+qvPsGMsD5l47A+U9GxPp99rj7KwrA+
AeuwPrWVsT7RK7A++5SvPjOKsD6+6bM+FVC0PpuusT6ugLE+drqwPm93sz4mfLQ+Eq6xPn+1
tT7jMrU+EH2xPpOxtj5M5LM+uX+0Pvm7tj55hrY+Tke0Pjy5sz5brrI+BCS2PjD6tT7SI7Y+
Xzi0Psfssj4p/7M+GZC0PoEFtD4kmLQ+j0y0PpGxsj6y+7M+Rty1Pk1utD5pgrU+mtO1Pg91
tj70O7U+fv+zPhYHtT4jgrQ+A+O2PodStD6JqrU+wTa6PrD5uD51gLU+NIi3PhhAtz6WS7c+
WCS4PqE6tj5FArk+ru+5Pj+DuD66p7g+BlW5PiD/tj61Kbg+TT+6PnO/uT6Qw7g+P9q2Pi0y
uj7fero+caG5Po9Luj7r5bc+m824PjgRuz5Marg+Nwi7PonGuj4WALs+9ES8Pgb3uj4cObs+
92O6PgHGuT7nU7o+ZWG7PvLmuT5sSbs+QTG9PgLouD4U8bs+DG29PmmxuT5rirw+wIK9PrDW
vD6+Tbs+NA28PjXxuz42Vrs+qXC7PqzJvD7labs+ryq8Pid0vD6NCbw+yb+8Pqhouj4lTbs+
m5+9PhJyvD5JfLs+Oxy+PrRmvD6oRL4+Bja+PgXUvT5Zz7w+/mq+Pmm/vT45Mr4+LR++Pvou
vz5wJr8+v229PiRjwD6pCr8+RkK/PvNgwD7xGb4+wb2/Pkw2vj76YcA+MkS9PtACvz6Eh8A+
DC2+Pl4ivz7jvL0+1CzAPsR2vz6biL0+4anBPhSQwD6p+78+uV7BPhnEwT6lX78+3tfAPoTr
wD5H4b0+amHBPk8wwj56tb4+p7DCPl+fvz5yDME+FgzDPpSbwj5/f8I+QGTBPl23vz4gRsQ+
2O7APiPywz62ScM+58DCPmKxwj4ME8U+H4XBPiLewT4+wsI+VEvCPqAexD4IM8M+FkTCPnBS
wT6hOsU+gDbDPtSfxD7kNMM+cbPAPt+5wz58MMM+XDjCPizbwz5JpsQ+q43DPnoGyD6pxMQ+
PwnFPsm1xj6WVsY+N4LHPjAExz4v2MU+8dzEPrG9xT7gD8Q+7zvEPtaIxT6hNMc+1+DDPmkd
xD5HGcY+75THPpgWxj7Gocc+AcvIPvxoxj4fosU+xDjHPrabxj7G28c+CoTHPqldxz4hMsc+
mxTHPjlfyT5StMY+p17EPq8oxz6pSsY+kVXHPkhqyD4bwMc+MQvJPkJVxz69hMc+UcHIPkG9
xj5RdMs+yybKPmYjxz7d18c+5vfHPg6XyD4iB8o+I3LHPttvyz5miso+Ec3JPh91yj7C+so+
qirKPr3OyT6/1Mk+mXzMPrs8yT7yuMo+967KPpqhyz5168k+ZrLLPigGyT7TKMs+TLHKPit7
yj78Csw+fD3LPgbTzT69p8o+ciPLPlXhyz51Wso+A0PLPjlRyj6yTso+PIrIPl0Wyz7Kyss+
T6PMPvOEzD7rZs0+GK/NPmXazD6Qjcs+ejTPPsGKzT4nOsw+HGjLPt5nzD5KUso+vKrNPrGW
zz73sc0+XXXNPr+KzD76i84+df/NPiG1zD5TRc0+oaHOPshZzT7wk8w+CdXNPqO6zT5+ls4+
UhjMPnaUzj53lc4+y+7QPlCvzz5aHs8+reTOPsm7zT4Odc4+Xu/QPtJB0D687tE+hUPPPqtz
zz6XRM8+QkHOPtZazz6CGdA+fLXQPpFyzz5O984+AmvPPslWzj5kd88+LuPPPn8mzj5k+s4+
aSvNPuNV0D5XHtE+33fRPsH+0T6h588+JlnQPoft0T5l3dI+OpDRPjez0D73m9E+7MzSPitL
0T6MR9M+ynbRPoeQ0z7ieNQ+MQvSPopk0T55C9M+KQXTPqHA0z5wH9M+roPSPlAi0j7t8NM+
1XDTPmTb1D7DR9E+bzDTPjWJ0z63+NM+p9zUPt3x0j4K0tQ+IybTPmLn1D6qwdU+lrXVPi67
0z6zHNY+WDrUPsGt1T7Gy9M+DBPVPhJU0z7ejNU+OWDXPsNt1D4XLdc+gGPTPhun1j4Z7tU+
UVTXPq7/1T4pbtU+kH/VPpZg1T6EBNg+P8jWPruu1z4GFdY+fOnXPktx1j7AAdc+tQLaPs65
1T7QRtg+CBnYPtSz2T5chNY+BunYPj6d1T6sZNg+R7XXPkie2T7qcdg+mTDXPpoe1z4agNc+
qSzWPhWu2T4UdNY+shnYPvZf1z6RHdo+wnLZPlPV1z6sadg+/qHYPgkt2D7qSdk+vzjaPv8O
2j6Gctg+3yLYPizv1z5KSNc+clHZPkCj2D6i8tg+hJjaPugd2j67hdk+drTYPk0X2T6FQ9k+
tg7ZPmAf2j5Lkdk+YdXcPiy+2D7bpNo++NPaPhf52T6OgNo+GkLYPqA62T4M9dw+MZvcPkms
2z7Xftk+wAHdPpQF3D6y+dk+ARPcPoeP2z5G290+Io/aPlrS2j7PYd0+tNHbPsDo3D4Qj9k+
h9bcPhbq3D6ae90+bBvdPi843D6AD90+X07ePoj82z79pt4+HsraPqOW3T5iOt0+4XbePvg3
3T6HD9w+AWXcPjKs3z5dsd8+FLfcPmVd3j5s69w+cfXcPoe13j77zt0+NgXcPuXh3j5Ds90+
xkzdPtof4D6l9dw+ciXePp/73D5WYd4+B6TdPikB4D6CZt8+PnXePt3/3j6jCN4+84zfPhmU
4D52494+JdPePsqq3j7am+A+NYbfPhh74T7C8uE+RB7fPn0W3z4PFuA+EvfePmHl4D7al94+
iizgPp+C3T6Th+M+vrzfPuXN3j7o2uE+F5zgPqcK4T7jw98+5uffPs1a3z4gMuA+0T/hPuQQ
3z7njOA+8pjgPnUw3z4lA+E+7wbiPm+93z43sOE+FW/hPuY04T6s8d8+b0DiPtgE4T5C1uA+
6NviPj/l4D4QluE+tRLiPvXZ4T6czuQ+hCDiPnWC5D7lueE+egTkPgcE5D7D0+M+dcjhPkkL
4z7tzOE+IrXgPoYe5T5uEOQ+vQHjPvVK4j4WQuQ+5MHhPnRs4z7sHeQ++lfiPk3A4T7MC+Q+
tRXjPiA64z6xJeQ+z9TlPpld4j6fUeM+W87jPqP65D6bGeQ+kRTlPkwP4z6eGeQ+w/XlPgGT
5D6enuQ+3g3lPgME5j6K5eI+d3rmPk8j5z5o1+Q++mLkPrkI5j7Sd+U+Xs3iPuoV5T6r0+U+
hi7mPgD45j4l8uc+f0zlPpwe5j4X8eQ+U8DnPh4Q6D5EY+U+r2PlPv3F5T5Pcug+sLDnPoHm
5T6VPeg+OtHmPmAu5j4NleY+bUzoPlxF5z7hsug+AaHoPk785z5WEek+MX3qPsH/5T7zPeg+
YrPpPiMU6j6rkec+wLDnPkJV5z7qmOo+YJvoPtSj5j42bec+h2XoPqyf6T7VKOY+wsPnPmrF
6T7ESuo+X/rnPrOw6j5i7+o+vhbpPuoh6D5jMuk+AwfpPmFH6j6eSuo+kT3sPull6j676+c+
cwvrPqT/6j73h+g+cJzoPrDV6T5NT+o++K7oPpsS6j5vBOs+7yDrPv/W6j7aJ+w+qOXrPn1y
7D6FlOw+jenpPv4U6z513+o+1UnpPpph6j4MYuw+y/3qPlzP6j5Dhus+LnzrPhQJ6j7K/us+
xqTqPpJu6z6jH+s+VsvrPqGb6z6+6+w+LpLtPs956z5rl+0+WzTsPhy/7T6r1O0+T9PsPodx
7D7BGO0+1IzpPn1K7T6/0+o+I+TrPt6d7j7Qzuo+4ufsPkFl6z4BSe8+FfzrPqS87D7hMO4+
HsbrPh0X7j71bO0+KEntPuAM6z5tbOw+gzTrPgQi7D6DZ+8+9ZHuPm3v7T4+Ve0+w8nuPhC8
7T5eeew+g9zrPmH/7T7oCu8+oyHuPvU27T5dFu8+fw/uPkVp7T4gtfA+pJPwPnPA7z4PyO4+
I2jwPm9B8T49su8+OGHwPi/77T4nz+4+AaTuPkrW7T4zw/A+FnTvPvJB7z7BTfA+FeXvPpcu
8T7KSe8+T8XvPm2+8D4dAPA+FkTyPnLC8D6tHfE+U4zyPkmP7z5SxfE+dCzwPuXx8D7Np/A+
xizyPm078j4Rc/E++QbwPkhz8D5cGfE+h0vxPimQ8j6+6vE+GJ7wPprm7z48/e8+ZXvsPpKK
8T4irfI+/HrwPvWc8D7zy+8+E6TzPpkd7z7hEPI+d3vyPhyT8j4av/U+3KjwPoDD8z5eY/E+
3efyPsn88T5cW/Q+1ATzPn5l8z7l3/I+UcjyPj0l9D68n/E+ALPwPqSi8j59ovQ+MW7zPjQN
9D7DV/Q+pVDzPrzY8j5QYPE+vg32PkH/8T7ZaPU+lu3yPrJk9T4aS/Q+JW/0PpVk8j7oAfI+
3Pn0Pm5O8z7WWvU+2RL0PrQy8z5lvfY+8t/0PpNa9D5GKPU+xejxPtl49j7EePU+rXH2PvLb
9T7L/vQ+8Kb1Ph+K9T7vL/U+SYL3Povu8z4a9vM+NCf1PqrX9j6vF/Y+Gvj0Pj/i9D4buPU+
rET3Plk39z4vgPQ+JPD3PvR+9T6Zz/Y+fNL1PrYx9z4wm/U+TyP3PmEZ9j44M/U+Uwb5Ptbm
+D74Hfc++0T3PrH69j7vufY+Ie/2PoIw+T6LvPY+Ruf4Pvz79j4aW/c+vfv1PmuK+D55rPc+
y7z4PnKO9z7HnPc+Nu73PrVS+j6zfPg+D6v5Psix+j6VP/g+TQD3Ps2I9j5LiPk+MeD4Pk6N
+D4Wwvg+10D4PvNl+j6oWfg+Omn4PkZT+D52Lvk+bSf7PqoW+T5fTvg+iZb3Pmwq+T5+WPk+
fvX5Pmp/+T4rifo+E+v7Pv1K+T4eqPg+Hiz6Pkh6+j7SOPo+gwP4PgUs+z6xwvo+2cL5PlMO
+j4ehvk+EAD6Pgar+D5P5vc+IB37PncL+j6Jjfo+en/7PuuP+z44+vk+7N77Plq/+z6gVv4+
jS/7PpzG+j7KHvs+pJD6Pjk2/T4aF/k+nZr6PtF8+j6i4vk+6jD9PhwS/D61VPw+ap78PmdM
/T6+3/0+EpD7Phug+z7TqPw+7FL7PsJr/D6JY/s+N7r7Pgot/T4THf0+3GX6PjfD/D5a/Pw+
VYf8PkuF+z4Dhfw+Trj9Ps8F/T5w/v0+jBz9Pvje/D4yy/0+QXX+PqGZ+z67Kvw+9pz7PiET
/j65Sf8+tHr+PrIG/j7Aevw+Xyr+Psv2/T6+i/0+9x8APxxKAD9CnP8+H1oAPxdv/T6/gP8+
NY/+PqGP/j639P4+h4H/PiOb/j43i/8+u1AAP7Dl/T6myv8+HMH8PlmS/T4vBAA/mxb/PgEf
AD/qlv4+ggMAP4wNAD8aKP4+bBoBPx+RAD8NCQA/wgn/PpEXAD+ciQE/O63/Pk+XAD9d9v8+
ZjoAP12y/z7IfQA/r+z/PkQOAT/QDv8+07gBP9/pAD+5rf8+tngAP1WD/z7NKAE/fyUBP5+9
/z6ojgA/rhgAP6MC/z7lbwA/Ho8AP03iAD9dtAA/ogwBP7LUAD/rPgA/Kav/PjJjAj8m2AA/
JhwBP7r2AD+OrQA/X9oBP5IwAT8LigA/5rMBP3NfAT+5kgE/0FIBP0JbAT+rLwE/2zcCP3rb
AD+pnQA/jc0BP/ORAj+INQE/N8//PqcxAT8UmQE/M2cBP8dXAT/vDAI/uTECP4wVAT+9BQM/
a8ABP+/NAD+VCQI/PjoCP13FAD8sdgE/JiMCP8rWAj/3nwE/rVECPzPpAT9fLAI/KEMCP/EJ
AT/oYgI/BGECP8LmAj+kXwE/2BcCPwZUAT9JagI/O24DP9wvAj9hZAM/IOICP3H8AT80kwI/
XIYCP0p1Aj+WBQM/64oCP6qPAj/l/QI/tfEBPwBJAz+OkgM/pIYCP0lJAz8sjgI/gVYCP+0z
Aj+mLgQ/kNwCP5ttAz+I4gE/92MEPxTNAz+WfQI/6n0CP5p5Az8grAI/paACP5xIAz8R5wM/
5bgCP7BxAj/j0wI/d+wDP6PhAz9jYgM/ZmwDP5dOAz+1MQM/ZJ0DP4+GAz8KTgM/LzYEPz0z
BD8m8gM/+NwCP16CAz+DuwM/O3MDP0ntAz9jjwM/r+oDP1Q9BD8dDQU/95cDP/hIBD/9YQQ/
CsoDP5OxAz8ztAQ/u5MEP2nTBD+iKgM/33cEPyGdBD+XggU/PZcDP1dWBD8U6wM/ZTEFP2OW
BD/DsAM/3d0DP2GLBT8j3gM/aTMEP1gEBT/rdAQ/A8MFP53ZAz/1fAQ/Q/0EP6GlBD9KWQQ/
mUkEPysoBT9eXAQ/wtwEPzWWBT9FxgQ/gxUFPxrzBD8M8AY/ImkGP4BpBT8cCAY/ptAFP4XE
BD+RbAQ/ZtgFP9rRBD8/kgQ/S6IEPzBsBD9+9gM/tSMGP/TmBD+TogU/wzoFP2DVBT9BuQU/
30sFP4YFBT898wU/3kIFP99vBT+N7QQ/YUkFP80SBT8TcQQ/U/MEP2+XBT/LpAU/i0YFP0Oz
BT+uBQY/a7sFP0S1Bj9ktgU/wYUHP9DpBT+PEgU/cBIGPx8hBj9NEgY/3bsGP75hBz+GnQY/
8soGP1tnBj9RgwY/uBUGP07wBj8qGAY/uccGP13xBj8/TwY/ADYHPxkNBz/jVQc/CFUGP0jX
Bj8QKwY/DlgHP0T+Bj+3GQg/vuoGP1sMBz8z9gY/YNAFP63JBz+1dwg/9ZoGP8CoBj8/bwc/
hA8GP+0PBj98OAc/hecGP1LQBj825wY/PLsGPz12CD+Wwgc/eTwGP13yBz9HsAc/5hUIP0DK
Bj+O5wY/ckgHP6KsBz+U5Qc/mTEHP0S1Bz/Z7wc/ZYcHPz61Bz8RnQY/bw4HP0AMBz8pZgc/
1scHP2pZCD/+nwc/y8wHPz2dCD+KYQY/nPcHPzECCD8Lnwg/+4UHP6ESCD8oMgc/te8HPyzW
Bz9brwg/3KEIP7MOCD/hCgk/nRAIP6QtCD/CtQY/kNgHP9d3Bz8kngc/up0HP3OVCD9AVgg/
wwIIP9EvCD8ssAg/864JPwjbCD8wMQk/bKMIP9Y4CT9bTAg/mVsIP28xCD9FQAg/jEIJPwow
Cj+iYAk/RXsIP5MGCT/dBAk/HM8IP77iCD8KoAk/0a8JP36DBz85sgo/dtoKP+OICT/MGAk/
x1YJPyKMCT8q6Ac/QOQHPyXkCD91wgg/1UEJP9F6Cj8kYAo/mo4KP9l1CT8KbQo/7A8KP9kR
CT/qWAk/C+0IP9gOCj8b5wg/O9oJP6LPCD9MaAo/XJ8JPzkMCT/Mygk/VnUJP+rnCT/dTAo/
oe8IP2uMCj+GGwk/TYkKPwtNCj+KEQo/fbQJP7RCCj/ougo/pQ0JP16TCT+4NAo/68EKP2a1
Cj8ziQk/BE8KP0PvCT+WTAk/F+wIP4FPCj/rMQo/WCYKP1sXCz/9Sgk/kAYKP0kaCj++2wg/
B4ELP1oQCj/NqQo/F/EJP2yaCj9qVAs/rXYLP2OlCj+xYgo/7NAKP0anCj+10wo/16cJP6n1
CT9+vAo/rqkJPzddCj+BOAk/UyYLP24pCj9kiwo/O3sLPxi0CT/KRws/EFcKPxDfCz+vWAo/
6fEKP+viCz8DcAk/CJEKP6uNCz8tXAs/8OELPz70Cz+U6Ak/PDMMP8lOCj8Bpws/nc4LPwIr
Cz8zaws/1cgJPw81DD+4awo/TRAKPySKCj/rcAs/2V4MP+WADD8ziQs/sp0MPxU1DD8LAQw/
kFgLP0YvDD/bjws/IDYLP8urCj/8Qws/lC0NP+HDDD+APg0/+KILP7/GDD9LvAo/Z4EMP59R
Cz/xmgw/7rsLP0kQDT9Ahws/kuYLP/6fCz//Ngw/KnAMP3iUCz+9lgw/xwQNP41/DD8rpQo/
hagLP61oDD/4Rg0/Yy8NP3TGCz9d4ws/ncsLP4v/Cz+GqQw/STwNP7Y7DD+SLg0/cNQNP5Ig
DT/iwQw/kigNP+yXCz/+hgs/P1oLP8IyDT+QCAw/+R8NP618Dj9Ffw0/ivsMP75YDD+5xw0/
Lt4MPwx6DD9Iew0/8lYNP75GDj/Sbg0//SYNP44iDT+tJw4/0p0NP7npDT8ykgw/CrkMPwvy
DD+7pAw/jd8MP2OuDj/UkQ0/djQNP6EEDT8Gigw/GI0NP9qbDj/ANw0/M5cMP6jWDD/s7g0/
od4OPyzmDD/wPQ4/MfoNPziTDT/gwA0/7WMOPw1aDD+afw0/leYMP9Q0Dz/IdA0/vGwNP5JS
Dj++4w4/LIIOP0meDT892w4/zw8OP+PnDT+z4g4/rwsOP3FLDT+cTw4/hgwOPxrtDj/Mgw4/
SMkOP+O/Dj8TqQ4/RfMOP5i4Dj//Ag4/iJUNPzTzDT9wxw4/nnUNP/KgDj+/qQ0/QP0NPwk2
Dz+kfw4/6FUPPxDtDj+VUw0/PYUPP+2wDz/rfQ4/EXINP420ED8UjA4/q8QNP+PHDT/GeQ4/
F6sOP4a8Dj9Oxg4/si0QP1szDj+0ig8/1L0PP/I3Dz9vQg4/8NwOP3E1Dz+u9A4/4BgPP/Ox
Dz+kKQ4/BoQPP7ctDz805Q4/Oo0PPyhQDj+ZKg8/hcANP7rPDz9A+g8/OMMPP28PED+IpQ8/
SlEQP+XwDj9jFhA/VQoQP4MHED+Fmg8/rLwPPx9xDj/3gQ8/948QPwAbDz/Edg8/1JoQP3+5
Dz+yZxA/fl8PP4nhDz/LQQ8/yAQQP9Y1Dz9r3RA/RQ8QP6YfDz9nZw8/mA8QP3GyDz8+Ow8/
O4oPPwR+Dz8HdRA/k6APP2GTED/ynRA/fQARP/n/Dj+t7A8/C34QP44cDz/qTRE/pT0RPyoo
ET823w8/qlsQP7kJET9fxA8/1woQP2RIED/P1hA/OX4QPwb2Dz+sSRA/EtQQPyrEET/Zlg8/
xpIQP+e6ED9BVRA/0T8SP/WnED9/yRA/oUARP3+aED/t5hA/Cv4RP18RET9hWRE/dNUQP2ej
ET8SIRI/E3cRP1MhET+BihE/OnwSP1B4ET9C0RE/0KUQPx5cET9rhhE/YZoRP5bYET8nTBE/
0H8RP1PkET9RhRE/WNoRPyYfET9XihE/SMUQP562ED8jahE/4qkRP7JaET+s+BE/j3USP3oU
ET9LcRE/l3ARPwluET+zXBI/qVARPwA/ET/+uRI/Q2wRPziWEj8FPBI/RHwSP6DQET9L0BE/
c2YSP3zIET/JyhE/l5oSPyIXEj+cFhI/lPgRP0yiEj8k+BI/OjsSPzVXET+YoRI/IQ0RPzYv
Ez898xE/rQkTP2TZEj9sCRM/g94SP+RRET9blRI/u6oSP6k8Ez9wsxI/ItUTP4U6Ej/6JxM/
sAISP/laEz/vvhM/M7ETP6bwEj/3EhM/X0kTP9xIEj89pRI/uNcRP1WBEj8C+xE/0Y4SP1HU
ET/FFBM/MPoSPzQWFD/2hxI/tlEUP5XPET/HBhM/AqwTP3gIEz8s+xI/HFETP6DsEz/JvxM/
px8SP+W+Ej8hxBM/kNATP0izFD+zHRM/mVISP2CqEz9EJBM/z7ISP1EtFD+oxBI/QaQSP9TG
Ez/UdhQ/GSsTP1CREz+8JhM/2psTP7SvEz9IjhQ/On0UPxhMEz/W6hI/3EgTP04zEz8H3hQ/
pggUP4qPEj9cyBQ/UIUUP06GEz+XtBQ/7TsUP6fhEz9tiRM/ysUTP7xvFT8NQBQ/LMsUP5OV
FD8KqRQ/AigUP29nFD/jFhQ/yR4UPyYoFD/PEBQ/2mQUP8fzEz/LZxM/+XgSP89tFT/5gRU/
vmUUP+MXFD9gAxQ/yvATP527FD/GOxM/ZI8UP6MqFD8m5xU/r9cTP6eHFD/irxU/NdITP1GQ
FD96XxQ/IJcUP4ItFT9rmxU/XkEVPxecFT+wtxQ/sTcWP+JAFD9cPxU/DiAVP+trFD8v3RQ/
nqgUP0oqFT/lYxY/uwEVP5edFD+f5hQ/CSQVP96kFD9HgBU/MfUVP6yPFD+HKhY/y8wVPybu
Ez8RyRQ/dKIUP06BFT8CQRU/4lQWPzbcFD8jtBU/iF4VPw0oFT+dDxU/aTUVP/DUFT81ahU/
6gcVP+t4Fj+djRU/vJgVP5lrFT+MjRU/LHUVPzAVFT/mGBU/Q8QWPxrxFT/plRY/MeQVP4NH
FT8IkBY/WpkVPzQyFj83bhY/YDcWPyUFFT+4BxY/A0oWP+r3FT+UXRY/JSAWP9dXFj/bzBc/
jZMWPzAlFj/wXhY/9IQWP0EIFz/vPxU/I40VPyBJFj889hY/8rYVPwQhFz85wBU/epIVP2uU
Fj9nDxc/nr4VPzW4Fj8AcBY/lckWP2IqFj89cxc/UsIWP+sBFz9RYBc/UpoWPyqNFj/EtxY/
oWkXP+NjFz9z5xY/TmAXP807Fj/f9xU/VCcXP43xFj8jHxg/ruMWPxAdFz+oFBY/jMgWPzGb
Fz+UphY/geIXPxAdFz9ikxc/CugXPzDcFj/EgBY/9M8WP+H5Fj+WMRg/m88XP/seFz9udBc/
XfMWPxFSFz+wphY/PMIXP8kpGD+6Yhc/vJMXPxW5Fj/C3xY/uXIWPyCxFj/t4hg/JxYXP5gQ
GD/CGRc/GI0YP2A6Fz+wihc/4owYP/vQFz8DpxY/NsMWPyjdFj+zqRc/kxwXP3QwGD/20Rc/
9aAXP689Fj9jrhc/WYkXP+O4Fj9Cpxc/pO4XP4ZYGD9VtBc/yn4YP6QFFz9X5xY/ApkXP5ov
Fz8I/xg/xgIZP74IFz8kIxg/ZCsZP+MKFz+t+RY/UsoXP0tTFz9isBc/HxcYP4d9GD/g3xY/
sMEZPzoDGT/OkRc/m2AYPxtvFz82Rxk/hrUYPyy6GD9DUxg/fHkZPyFoFz9Eixg/6zYZP+jQ
Fz9a3hc/8LAXP9dSGT/p+Bc/CiUZPxatFz8sLRk/iiUZPxIEGD+zxRg/0tMYPzzeGD/E4Bg/
llEYP8UMGD/45Bg/2PAXP3mHGD/92Rg/epkZP0sOGT/YXxk/OkwZP72mGT86phk/MskZP2za
GT/uOxk/RtAYP2HRGj/dgho/yGsYPzT3GD/cLxk/LOIYP4WMGT9/8Rg/drkZPwxwGT+XqRg/
Vv0XPy0sGT8QChk/Ij0ZP6zDGT9uohk/ckMZP1E8Gz/pUBo/a1UZP8opGT+XZRk/9oAaP3Dh
GD/20Bk/LysZP9ghGj/QAho/JuoaP/QcGj8hBhk/sX4ZP8i5Fz954Rk/FBoaP02eGj+Mexk/
qRUaP2P7GT9Sxxk/vPkZP508Gj9JnRk/pWwaPwNtGj/55Rk/YhIaP2frGj+uIBo/evkZP2Fn
Gj9uxBk/V54YP91XGj/76Bk/t/0ZP07XGT9X4Rk/lDQbP8UoGj8GABo/wvEZP5UDGj8l8hk/
yMEaP+dNGj/DVxo/zWMbPw9RGz+IYho/8/gYP2k7Gj/luxo/ztcaP/8bGj9U7Ro/u68bP7Ul
Gz9Wcho/1fIaPyRSGj8NSBo/k3obPw4hGz8gVBs/FQoaP2EbHD8/iho/JSUaPzAAGz9Xcho/
JYgaP4PiGz9nbBs/wawaP6q9Gj+PWho/Uv4bP1+UGz81yho/gQ0bP+csGz+lJBs/FM8aPyMK
Gz/kXxo/iK8aP3pUGz/f/xo/v9QbPwBdHD+wFhs/dXwbP7MtGz/0qxo/PEkcP5T+Gj/1kxs/
zgIbP7Z7Gz821Rs/ej8cPxaYGj8Byho/wM4ZPyveGj8Y2hs/VgwcPyaDGz+Apxs/pmocP8kX
Gz87Ih0/ZR8cP+5PGz93dhs/EXIbP7CIGz/49xw/h8YcPzOSGz+HSBw/OiocP6b/Gz8+aBw/
CUobP+L2Gz8vuBs/P7McP0SxGj9ktBs/fjYcP0RpHD8O0Rs/1bMbP95XGz9zCB0/z8EaP99s
HD+m1xs/oEAbP9quGz+xvxw/qyscPzSLHD+asBw/KG4cP/5fHD/hmhw/MdccPwGTGz//ohw/
fG8dPxadHD+jKxw/HjIcP/cJHD8ypxs/vOIcPytKHT9yXB0/A+wbP6r5HD+eLR0/UzkdPzuE
Gz93qhs/s1wdP6G5HD9q/Bw/IjYdP2FZHT9kLBw/mSEcP5+eHj/+Ih0/FfobP07HHD8jNx0/
g0kbP0vgHD8IBB0/Sm8cPw0vHj/ipxw/nC4dP6CGHD/ogh0/UCoeP8ENHT/+fxw/qR8dPwvC
HD9rgxw/lnQcP1+QHT/f8hw/k2AdP3aQHD/3Sx0/LhQdP1tPHT9l6B4/R7odP1yoHD8k6h0/
7lUcP84kHT+KBx0/AlwdPwlgHT9dth0/OHseP3PZHD9NBh4/vvAdPw8hHT8Eix0/BqsdP6mZ
HT/4hh0/YNcdP0XeHD8MZB0/hs0dPxJQHT9bpx0/wuAdP/fHHj9bSR0/TKwdPwS4Hj8F9hw/
KlcdPyulHT+g4x0/yI0dP/x7Hj/91R0/ZsEdPwYaHj+H8h4/8f4eP/DPHT9oXB4/7TMePyoH
Hj8EAR4/wboeP/YhHz+kcR4/5A4dP4iIHT+VQh8/kM8dP7IEHj8RUR4/dO0dPyzDHT/cQB4/
3KIeP7rmHj+u8xw/tRMfP/qsHj+phB8/+/odP5RbHj/2Ex8/knwfP8Z7Hj/4jh8/MAkeP3kZ
Hz8lux4/06keP/nkHj/C7x0/sqIePwMEHz+y+B0/hK8eP+1iHj9GAR8/8fkeP8NPHj8N7B4/
baIeP05OID/PPB8/968fP7/oHz+BPx8/CqkePwsIHz+s8x4/LqofP3rkHj9FFB8/iageP4e6
Hj8mMB8/3DYfP7SWHz9y0CA/9MQeP3D/Hz/+bSA/7CIfP8j/Hz8z/B4/wr4ePwCOHj/46x4/
OVUfP3diHz/2CR4/FQIgP4b9Hz8ZMiA/w04hP85dHz+uTR8/byMfP8o5ID9zwR8/EQYgP5IV
Hz/TAx8/To0gP0eAID8RCCA/89UfP+4nID8M1B4/QnggPxmlHz82pB8/8fIfP+v7ID+jNh8/
eHsgP7XSHz+fwCA/+BEgP6fDHz9A/h8/niEfP6LJID8rhh8/gxYhPyJ9ID9mLyA/5oAfP/d6
Hz8jLSA/AGMgP5b9Hz9MNCA/eW0fPwlfID8WliA/F+kgP6zwID+iZSA/hkkgP4ofID/9bSA/
0IsgPwHsHz+bFyI/tcIfP6jlHz8nvSA/J0AgPyBVIT8WLiA/vesgP+QWIj8JHCA/38ofP/Ta
ID/oLiA/KXchPykPIT+HYCI/n/chP5C2ID9xdCA/AH8hP1CLID+W9iA/xmchP9GcID+dxCA/
LN0gPyyZIT+8+yE/27AhP11YID/eeSA/iGsgP5HwIT91tyA/3pghP+zIIT8HzCA/wyEhP+mF
IT8HsiA/nEMhP41hIT9RuyE/5wciP2FvIT9QLyE/awgiP0dTIT90bCE/BiQhP0o4IT/tnCE/
e7MiPx1tIj+OMCI/7JkiP6+kID+HOCI/MPsgPyRZIT8i2iE/0bUgPy1YIj+O4CE/JW4iP1B0
IT/pUCE/KTEhP+KqIT9OgiE/tSAiPyQGIz8+YiE//VwjP5RjIj9ABCI/J80gPybCIT/AhCI/
HfIhP9PlIj95ASI/kfshP2RbIj89aiM/3K8hPyb+IT+2vyI/Eh8jP+KXIT++gCI/vsQhP6l8
Ij8fZCI/0IchPzVWIT8Z3SI/XaAhPyzaIT/zuCE/x+kiP+qfIj9kXiE/qLciP7slIj/CsCI/
g74hP3lrIz9DTSM/mo8iP2P7IT9X5SE/59oiP1UMIz/toiI/TSUiPwggIj87TiI/UbohP+hU
Ij+N3SI/LV4iP/Q4Iz+3ZiM/GdIhPwlcIj+wcSI/9nkjP0TSIz/qOSM/AKwiP5WeIj/XVSM/
FJ0iP53fIT9ZDSI/i6AjPxLyIj8sFSQ/2wciP1FQIj+GCSM/DKMiP7WsIj/XDiM/jm0jP3cv
Ij/A3yM/QBwjP2ZZIj/TACQ/FKgiP2KBIz93riM/At0iP1Q9JD9ijCM/6DEjPw70Ij/yxCI/
w6cjP91kJD9F6SI/1NkkP6zZIj9hDyQ/ECQjP0EvIz9jCyQ/g8IjPxytJD/MMCM/jSYkP1G0
Iz9G4CM/XJEiP4zuJD9x6SM/eeohP0vtJD8GBiQ/G0AkPzFpIz/pqCQ/ucAiP/ztIT8XoiM/
/9EjP4DwIz95MiQ/+TEkPyXWIz+BpCQ/zwgkP8KvJD++JSU/9SUlP5uGIz+i8yQ/i4UlP8Vh
JT+u5SM/jvokPyFDIz+Y7yQ/f1YkP4cxJT/qBCU/RvUkPxOoJj+clyQ/jqckP2lSJT/V7iU/
DgYmP7xwJD9VEiM/Ws4kP1PsIz8vnSQ/BwEkP3NAJT9pNiQ/1i0kP6ugIz9IVyQ/zFIkP/0X
JT9VxSQ/7dwkPw44JD9YDCU/ZGsmP072JD/U+SM/JJAkP+HmJD/OBiU/1H8lP18pJT9deyQ/
vAYlPxt6JT8QaiU/C10kP1ERJD/WgSU/EDQmPzvnJT83UiU/Z4IkP7ybJD+4KSY/NnolP3c9
JT+ovyQ/m9UkP0V8JD8uSyY/p7MlP1inJT9dHiY/cuMkP5mKJT8TKyU/c4EkP43zJT+OHiQ/
I2gmP6GIJD85TCU/RLYkP9JfJT/tliU/4UYmP6gLJT8QWiU/708mP1qiJT9zXyY/92UjPxCp
JT8gQCU/DUslPw5aJz8g0yQ/EbElP7sIJj+WcyQ/jD4mPzDWJT8eVyU/N70lPx4dJj+sLSU/
WgglP1PyJj/HBiY/f/IkP5wpJT9u6CU/fiYmPxEsJT8DhSY/hLMlPwu7JT/OAyY/UjYmP5M2
JT8QDSY/lCcmP+H1JT9yRSY/KTQmPwZGJj/8WyY/tvYlP0RxJT/wMiU/9NIkPyDJJj9l1SU/
siQlPxEpJT/qXCY/NsAmP3jfJj+VMyU/17klP+5wJj/5fiY/7+0lP7DBJT+1dCY//wknP0Wg
JT+ZbSY/MNUlP5/qJD+JPyY/7TYmP6WqJT/EvSQ/LtMmP7upJj97Jic/u30mPxEDJj8/kCU/
stwlPw8yJz8aNyc/hcsmP993Jz9tmSY/5MInP56QJT8USiY/IScnP2zBJj/AIiY/ynInP5c+
Jj+lriU/jPsmP+9aJz/aWSY/UM0mP9f0Jj89Cic/vC4nP8KEJj/vOic/qdQmP53cJz8vSSc/
+McmPzJnJz/VASY/P98lP6nzJj9CgCU/v6smPzE4KD91eSY/wv4mP0jMJj+4dic/QTYoP9XJ
Jj+VRig//kcpP4qCJz8XiiY/7tsmP1+EJz8=</AssayYData></Step><Step><CommonData><SampleLocation>4</SampleLocation><SampleID></SampleID><SampleGroup></SampleGroup><SampleInfo></SampleInfo><SampleRow>A</SampleRow><SamplePlate>1</SamplePlate><WellType>WASH</WellType><Concentration>-1</Concentration><ConcentrationUnits>µg/ml</ConcentrationUnits><MolarConcentration>-1</MolarConcentration><MolarConcUnits>nM</MolarConcUnits><MolecularWeight>-1</MolecularWeight><Temperature>30</Temperature><StartTime>1599277</StartTime><AssayTime>600</AssayTime></CommonData><FlowRate>1000</FlowRate><StepType>DISASSOC</StepType><StepName>Dissociation</StepName><StepStatus>OK</StepStatus><ActualTime>583.601</ActualTime><CycleTime>0.2</CycleTime><AssayXData Points="2918">O7O+RKq5vkQQwL5Edsa+RN3MvkQ7075Eqtm+RBDgvkRu5r5E3ey+RDvzvkSq+b5EEAC/RG4G
v0TVDL9EQxO/RKoZv0QIIL9Edia/RNUsv0Q7M79Eqjm/RBBAv0RuRr9E3Uy/RENTv0ShWb9E
EGC/RG5mv0TdbL9EQ3O/RKF5v0QIgL9Edoa/ROWMv0Q7k79EoZm/RBCgv0Rupr9E3ay/REOz
v0Squb9ECMC/RG7Gv0TdzL9EO9O/RKHZv0QQ4L9Edua/RN3sv0RD879Eofm/RBAAwER2BsBE
3QzAREMTwESqGcBECCDARHYmwETdLMBEOzPARKE5wEQIQMBEdkbARN1MwEQ7U8BEoVnARAhg
wER2ZsBE1WzARDtzwESqecBEEIDARHaGwETVjMBEO5PARKqZwEQIoMBEbqbARNWswEQ7s8BE
qrnARBDAwERuxsBE3czAREPTwESq2cBECODARG7mwETV7MBEQ/PARKr5wEQIAMFEdgbBRN0M
wURDE8FEqhnBRBAgwUR2JsFE1SzBREMzwUSqOcFECEDBRHZGwUTVTMFEQ1PBRKFZwUQQYMFE
bmbBRNVswURDc8FEoXnBRBCAwUR2hsFE3YzBRDuTwUShmcFECKDBRHamwUTVrMFEQ7PBRKG5
wUQQwMFEbsbBRN3MwUQ708FEodnBRAjgwUR25sFE3ezBREPzwUSh+cFECADCRHYGwkTVDMJE
OxPCRKEZwkQQIMJEbibCRN0swkRDM8JEoTnCRAhAwkRuRsJE1UzCRENTwkShWcJECGDCRG5m
wkTVbMJEO3PCRKp5wkQIgMJEbobCRN2MwkQ7k8JEqpnCRBCgwkRupsJE3azCRDuzwkShucJE
CMDCRG7GwkTdzMJEO9PCRKrZwkQI4MJEbubCRNXswkQ788JEqvnCRBAAw0R2BsNE1QzDREMT
w0ShGcNECCDDRG4mw0TdLMNEQzPDRKo5w0QIQMNEdkbDRN1Mw0RDU8NEqlnDRAhgw0R2ZsNE
1WzDRENzw0ShecNEEIDDRG6Gw0TdjMNEQ5PDRKGZw0QIoMNEbqbDRN2sw0Q7s8NEqrnDRAjA
w0R2xsNE1czDRDvTw0Sq2cNEEODDRG7mw0TV7MNEQ/PDRKH5w0QQAMREdgbERN0MxERDE8RE
qhnERAggxER2JsRE1SzEREMzxESqOcREEEDERHZGxETdTMREO1PERKpZxEQQYMREdmbERN1s
xEQ7c8REqnnERAiAxER2hsRE3YzEREOTxEShmcREEKDERG6mxETdrMREO7PERKG5xEQQwMRE
bsbERNXMxERD08REodnERBDgxERu5sRE3ezEREPzxESq+cREEADFRG4GxUTdDMVEOxPFRKoZ
xUQQIMVEbibFRN0sxUQ7M8VEoTnFRBBAxUR2RsVE1UzFRENTxUShWcVEEGDFRHZmxUTdbMVE
O3PFRKp5xUQQgMVEdobFRN2MxURDk8VEoZnFRBCgxURupsVE1azFRDuzxUSqucVEEMDFRG7G
xUTdzMVEO9PFRKrZxUQQ4MVEbubFRNXsxURD88VEqvnFRAgAxkR2BsZE3QzGRDsTxkSqGcZE
ECDGRG4mxkTVLMZEQzPGRKo5xkQIQMZEdkbGRNVMxkRDU8ZEoVnGRBBgxkR2ZsZE1WzGRENz
xkShecZEEIDGRG6GxkTdjMZEQ5PGRKqZxkQIoMZEdqbGRN2sxkRDs8ZEobnGRBDAxkR2xsZE
1czGREPTxkSq2cZEEODGRHbmxkTd7MZEO/PGRKH5xkQIAMdEdgbHRNUMx0RDE8dEoRnHRAgg
x0R2JsdE3SzHRDszx0ShOcdEEEDHRHZGx0TdTMdEO1PHRKpZx0QQYMdEbmbHRN1sx0Q7c8dE
qnnHRAiAx0RuhsdE1YzHRDuTx0SqmcdEEKDHRG6mx0TVrMdEO7PHRKq5x0QIwMdEbsbHRNXM
x0RD08dEqtnHRBDgx0Ru5sdE3ezHRDvzx0Sh+cdEEADIRG4GyETVDMhEOxPIRKoZyEQIIMhE
bibIRNUsyERDM8hEqjnIRBBAyER2RshE3UzIRENTyESqWchECGDIRHZmyETdbMhEQ3PIRKp5
yEQIgMhEbobIRN2MyERDk8hEoZnIRBCgyERupshE3azIRDuzyEShuchEEMDIRHbGyETdzMhE
O9PIRKHZyEQI4MhEdubIRNXsyERD88hEofnIRBAAyUR2BslE1QzJRDsTyUShGclEECDJRHYm
yUTdLMlEOzPJRKo5yUQIQMlEdkbJRNVMyURDU8lEqlnJRAhgyURuZslE3WzJRDtzyUSheclE
EIDJRHaGyUTdjMlEO5PJRKqZyUQIoMlEbqbJRN2syUQ7s8lEobnJRBDAyURuxslE3czJREPT
yUSh2clECODJRG7myUTd7MlEQ/PJRKH5yUQIAMpEbgbKRNUMykRDE8pEoRnKRAggykR2JspE
3SzKREMzykSqOcpEEEDKRHZGykTdTMpEO1PKRKFZykQIYMpEdmbKRN1sykQ7c8pEoXnKRBCA
ykR2hspE3YzKRDuTykShmcpECKDKRG6mykTdrMpEQ7PKRKq5ykQIwMpEbsbKRNXMykRD08pE
qtnKRBDgykR25spE3ezKRDvzykSq+cpEEADLRG4Gy0TVDMtEOxPLRKEZy0QIIMtEbibLRNUs
y0RDM8tEoTnLRAhAy0RuRstE1UzLRENTy0ShWctECGDLRHZmy0TVbMtEQ3PLRKF5y0QQgMtE
dobLRNWMy0RDk8tEoZnLRBCgy0RupstE3azLRDuzy0ShuctECMDLRG7Gy0TdzMtEQ9PLRKHZ
y0QQ4MtEdubLRN3sy0Q788tEofnLRBAAzER2BsxE3QzMREMTzEShGcxECCDMRG4mzETdLMxE
QzPMRKE5zEQQQMxEdkbMRNVMzEQ7U8xEoVnMRBBgzER2ZsxE3WzMRENzzEShecxECIDMRHaG
zETdjMxEO5PMRKqZzEQIoMxEdqbMRN2szERDs8xEobnMRAjAzERuxsxE3czMRDvTzESq2cxE
EODMRG7mzETd7MxEQ/PMRKr5zEQIAM1EbgbNRN0MzURDE81EoRnNRBAgzURuJs1E3SzNRDsz
zUSqOc1ECEDNRHZGzUTVTM1EQ1PNRKFZzUQQYM1EdmbNRN1szUQ7c81EqnnNRAiAzURuhs1E
1YzNRDuTzUShmc1EEKDNRG6mzUTdrM1EQ7PNRKq5zUQQwM1EbsbNRN3MzUQ7081EqtnNRAjg
zURu5s1E3ezNREPzzUSq+c1ECADORHYGzkTdDM5EOxPORKEZzkQQIM5EbibORNUszkRDM85E
oTnORAhAzkRuRs5E1UzORENTzkShWc5EEGDORG5mzkTdbM5EQ3PORKp5zkQQgM5EdobORNWM
zkQ7k85EqpnORAigzkRups5E1azORDuzzkShuc5EEMDORG7GzkTVzM5EQ9PORKrZzkQQ4M5E
bubORN3szkQ7885EofnORBAAz0R2Bs9E1QzPRDsTz0ShGc9ECCDPRG4mz0TdLM9EQzPPRKo5
z0QIQM9EdkbPRNVMz0Q7U89EqlnPRAhgz0R2Zs9E1WzPRDtzz0Sqec9ECIDPRHaGz0TdjM9E
O5PPRKGZz0QQoM9EdqbPRN2sz0Q7s89EqrnPRAjAz0R2xs9E1czPREPTz0Sh2c9EEODPRHbm
z0TV7M9EO/PPRKH5z0QQANBEbgbQRN0M0ERDE9BEqhnQRBAg0ER2JtBE1SzQREMz0ESqOdBE
EEDQRG5G0ETVTNBEQ1PQRKpZ0EQIYNBEdmbQRNVs0ERDc9BEqnnQRAiA0ER2htBE3YzQRDuT
0EShmdBEEKDQRG6m0ETdrNBEQ7PQRKq50EQQwNBEdsbQRNXM0ERD09BEqtnQRBDg0ER25tBE
1ezQREPz0ESq+dBEEADRRG4G0UTdDNFEQxPRRKoZ0UQQINFEbibRRNUs0URDM9FEoTnRRBBA
0UR2RtFE3UzRRDtT0UShWdFEEGDRRG5m0UTdbNFEO3PRRKp50UQQgNFEbobRRNWM0UQ7k9FE
qpnRRBCg0URuptFE1azRREOz0UShudFEEMDRRG7G0UTVzNFEO9PRRKrZ0UQI4NFEbubRRNXs
0URD89FEqvnRRBAA0kR2BtJE1QzSREMT0kShGdJECCDSRG4m0kTdLNJEQzPSRKE50kQIQNJE
dkbSRN1M0kRDU9JEqlnSRBBg0kR2ZtJE1WzSRENz0kSqedJECIDSRHaG0kTVjNJEO5PSRKqZ
0kQIoNJEdqbSRN2s0kRDs9JEobnSRAjA0kR2xtJE3czSRDvT0kSq2dJEEODSRG7m0kTV7NJE
O/PSRKr50kQIANNEdgbTRN0M00Q7E9NEqhnTRAgg00RuJtNE1SzTREMz00ShOdNEEEDTRG5G
00TVTNNEQ1PTRKFZ00QQYNNEbmbTRN1s00RDc9NEqnnTRBCA00RuhtNE3YzTREOT00ShmdNE
EKDTRG6m00TVrNNEQ7PTRKG500QIwNNEdsbTRNXM00RD09NEodnTRBDg00Ru5tNE1ezTRDvz
00Sq+dNEEADURG4G1ETdDNREOxPURKEZ1EQIINREdibURN0s1ERDM9REoTnURAhA1ERuRtRE
1UzURDtT1EShWdREEGDURHZm1ETVbNREO3PURKp51EQIgNREdobURN2M1EQ7k9REoZnURAig
1ERuptRE3azURDuz1ESqudREEMDURHbG1ETVzNREO9PURKHZ1EQI4NREbubURN3s1EQ789RE
qvnURBAA1URuBtVE1QzVREMT1USqGdVEECDVRG4m1UTdLNVEQzPVRKo51UQIQNVEbkbVRNVM
1UQ7U9VEqlnVRBBg1URuZtVE1WzVRENz1USqedVEEIDVRG6G1UTVjNVEQ5PVRKGZ1UQQoNVE
dqbVRN2s1UQ7s9VEobnVRBDA1URuxtVE3czVREPT1USq2dVECODVRG7m1UTd7NVEO/PVRKr5
1UQIANZEbgbWRNUM1kQ7E9ZEoRnWRBAg1kR2JtZE3SzWRDsz1kShOdZECEDWRG5G1kTdTNZE
O1PWRKFZ1kQIYNZEdmbWRN1s1kQ7c9ZEqnnWRBCA1kRuhtZE1YzWRDuT1kSqmdZEEKDWRG6m
1kTVrNZEQ7PWRKq51kQQwNZEbsbWRN3M1kRD09ZEodnWRBDg1kRu5tZE1ezWREPz1kSq+dZE
CADXRHYG10TdDNdEQxPXRKEZ10QQINdEdibXRN0s10RDM9dEoTnXRAhA10RuRtdE3UzXRDtT
10ShWddECGDXRHZm10TdbNdEO3PXRKp510QQgNdEdobXRN2M10Q7k9dEqpnXRBCg10RuptdE
3azXREOz10ShuddECMDXRHbG10TVzNdEO9PXRKrZ10QQ4NdEdubXRN3s10RD89dEofnXRBAA
2ERuBthE1QzYRDsT2ESqGdhEECDYRG4m2ETdLNhEQzPYRKE52EQIQNhEdkbYRN1M2EQ7U9hE
qlnYRBBg2ER2ZthE3WzYRENz2ESqedhECIDYRHaG2ETVjNhEQ5PYRKqZ2EQIoNhEbqbYRNWs
2ERDs9hEqrnYRAjA2ER2xthE1czYRDvT2ESh2dhECODYRG7m2ETd7NhEO/PYRKr52EQIANlE
dgbZRN0M2UQ7E9lEoRnZRBAg2URuJtlE3SzZRDsz2UShOdlEEEDZRG5G2UTdTNlEQ1PZRKpZ
2UQQYNlEbmbZRN1s2UQ7c9lEoXnZRAiA2UR2htlE1YzZREOT2USqmdlEEKDZRG6m2UTVrNlE
Q7PZRKG52UQIwNlEbsbZRN3M2URD09lEqtnZRAjg2UR25tlE3ezZREPz2USh+dlEEADaRHYG
2kTdDNpEOxPaRKoZ2kQQINpEdibaRN0s2kQ7M9pEoTnaRBBA2kR2RtpE3UzaRENT2kShWdpE
EGDaRHZm2kTVbNpEO3PaRKp52kQQgNpEbobaRNWM2kRDk9pEqpnaRAig2kR2ptpE3azaREOz
2kShudpECMDaRG7G2kTVzNpEO9PaRKrZ2kQQ4NpEbubaRN3s2kRD89pEqvnaRBAA20R2BttE
3QzbREMT20SqGdtEECDbRG4m20TdLNtEQzPbRKo520QQQNtEbkbbRN1M20Q7U9tEoVnbRBBg
20R2ZttE1WzbRENz20SqedtECIDbRG6G20TdjNtEO5PbRKqZ20QIoNtEdqbbRNWs20Q7s9tE
obnbRAjA20R2xttE1czbREPT20Sq2dtEEODbRG7m20Td7NtEQ/PbRKr520QQANxEdgbcRNUM
3EQ7E9xEoRncRAgg3ER2JtxE3SzcREMz3EShOdxEEEDcRG5G3ETVTNxEQ1PcRKpZ3EQQYNxE
bmbcRN1s3EQ7c9xEqnncRBCA3ERuhtxE1YzcRDuT3EShmdxECKDcRG6m3ETVrNxEQ7PcRKq5
3EQQwNxEbsbcRNXM3ERD09xEqtncRBDg3ERu5txE3ezcREPz3ESq+dxECADdRG4G3UTVDN1E
QxPdRKoZ3UQQIN1EbibdRN0s3URDM91EoTndRAhA3UR2Rt1E3UzdRENT3USqWd1EEGDdRG5m
3UTdbN1EQ3PdRKF53UQIgN1EbobdRNWM3URDk91EoZndRAig3URupt1E1azdRDuz3USqud1E
CMDdRHbG3UTVzN1EO9PdRKHZ3UQI4N1EdubdRN3s3UQ7891EqvndRAgA3kRuBt5E3QzeREMT
3kSqGd5ECCDeRHYm3kTdLN5EQzPeRKo53kQQQN5EbkbeRN1M3kRDU95EqlneRBBg3kR2Zt5E
3WzeRENz3kShed5ECIDeRG6G3kTdjN5EQ5PeRKGZ3kQQoN5EdqbeRN2s3kQ7s95EqrneRBDA
3kR2xt5E3czeREPT3kSq2d5EEODeRG7m3kTd7N5EO/PeRKr53kQIAN9EbgbfRN0M30RDE99E
qhnfRBAg30R2Jt9E1CzfREMz30SqOd9EEEDfRG5G30TUTN9EQ1PfRKJZ30QIYN9EdmbfRN1s
30RDc99EonnfRAiA30R2ht9E3YzfRDuT30Sqmd9EEKDfRG6m30TdrN9EO7PfRKq530QIwN9E
dsbfRN3M30RD099EotnfRBDg30R25t9E3ezfREPz30Si+d9EEADgRHYG4ETUDOBEOxPgRKoZ
4EQIIOBEdibgRN0s4EQ7M+BEojngRAhA4ERuRuBE1EzgRENT4ESqWeBEEGDgRG5m4ETdbOBE
O3PgRKJ54EQQgOBEbobgRNSM4EQ7k+BEopngRAig4ER2puBE1KzgREOz4ESiueBEEMDgRG7G
4ETUzOBEQ9PgRKrZ4EQI4OBEbubgRN3s4ERD8+BEovngRBAA4UR2BuFE1AzhRDsT4USqGeFE
ECDhRHYm4UTULOFEQzPhRKI54UQQQOFEdkbhRNRM4UQ7U+FEolnhRBBg4URuZuFE1GzhRDtz
4USqeeFECIDhRHaG4UTdjOFEQ5PhRKKZ4UQIoOFEdqbhRNSs4URDs+FEornhRBDA4URuxuFE
3czhREPT4USq2eFECODhRG7m4UTd7OFEQ/PhRKL54UQIAOJEdgbiRN0M4kRDE+JEohniRAgg
4kR2JuJE1CziRDsz4kSiOeJECEDiRHZG4kTdTOJEO1PiRKJZ4kQIYOJEdmbiRN1s4kRDc+JE
onniRBiA4kR2huJE3YziRDuT4kSimeJEEKDiRHam4kTdrOJEO7PiRKK54kQQwOJEdsbiRN3M
4kRD0+JEotniRBDg4kRu5uJE3eziRDvz4kSi+eJEEADjRG4G40TUDONEQxPjRKIZ40QIIONE
bibjRNQs40RDM+NEojnjRAhA40RuRuNE1EzjRDtT40SqWeNEEGDjRG5m40TdbONEQ3PjRKJ5
40QIgONEdobjRN2M40Q7k+NEopnjRAig40R2puNE3azjRDuz40SiueNECMDjRG7G40TdzONE
O9PjRKrZ40QI4ONEdubjRNTs40RD8+NEovnjRBAA5ER2BuRE3QzkREMT5ESqGeRECCDkRG4m
5ETdLOREOzPkRKI55EQQQOREbkbkRNRM5ERDU+REolnkRBBg5ER2ZuRE3WzkRDtz5ESqeeRE
EIDkRG6G5ETUjOREO5PkRKqZ5EQQoOREdqbkRNSs5ERDs+REqrnkRAjA5ERuxuRE1MzkRDvT
5ESi2eREGODkRG7m5ETU7OREQ/PkRKL55EQQAOVEdgblRN0M5URDE+VEohnlRBAg5UR2JuVE
3SzlRDsz5USiOeVECEDlRHZG5UTdTOVEQ1PlRKJZ5UQIYOVEdmblRNRs5UQ7c+VEonnlRBCA
5URuhuVE3YzlREOT5USqmeVEEKDlRHam5UTdrOVEQ7PlRKK55UQIwOVEbsblRN3M5UQ70+VE
otnlRBDg5URu5uVE3ezlRDvz5USq+eVEEADmRG4G5kTUDOZEQxPmRKoZ5kQIIOZEdibmRN0s
5kQ7M+ZEojnmRAhA5kRuRuZE3UzmRENT5kSqWeZECGDmRG5m5kTdbOZEQ3PmRKJ55kQIgOZE
bobmRN2M5kRDk+ZEopnmRBCg5kR2puZE3azmRDuz5kSqueZECMDmRHbG5kTdzOZEQ9PmRKLZ
5kQQ4OZEbubmRN3s5kRD8+ZEovnmRAgA50RuBudE3QznREMT50SqGedECCDnRHYm50TULOdE
OzPnRKI550QQQOdEbkbnRN1M50RDU+dEqlnnRBBg50RuZudE3WznRENz50SqeedEEIDnRHaG
50TdjOdEQ5PnRKqZ50QQoOdEdqbnRNSs50Q7s+dEqrnnRBDA50RuxudE1MznRDvT50Sq2edE
CODnRHbm50TU7OdEQ/PnRKr550QIAOhEbgboRNQM6ERDE+hEohnoRAgg6ER2JuhE3SzoRDsz
6ESiOehECEDoRHZG6ETUTOhEQ1PoRKJZ6EQQYOhEbmboRN1s6EQ7c+hEonnoRAiA6ERuhuhE
3YzoREOT6ESimehEEKDoRHam6ETdrOhEQ7PoRKK56EQIwOhEbsboRNTM6ERD0+hEotnoRAjg
6ERu5uhE3ezoRDvz6ESq+ehEEADpRG4G6UTdDOlEOxPpRKoZ6UQQIOlEbibpRN0s6UQ7M+lE
qjnpRAhA6URuRulE3UzpRENT6USqWelEEGDpRG5m6UTdbOlEQ3PpRKp56UQIgOlEdobpRN2M
6URDk+lEopnpRAig6URupulE1KzpREOz6USquelEEMDpRG7G6UTdzOlEQ9PpRKLZ6UQI4OlE
dubpRN3s6UQ78+lEovnpRBAA6kR2BupE1AzqREMT6kSqGepEECDqRHYm6kTdLOpEOzPqRKo5
6kQIQOpEdkbqRN1M6kQ7U+pEqlnqRAhg6kRuZupE1GzqRDtz6kSieepEEIDqRHaG6kTdjOpE
Q5PqRKqZ6kQIoOpEdqbqRNSs6kQ7s+pEqrnqRBDA6kR2xupE1MzqRDvT6kSi2epECODqRHbm
6kTd7OpEO/PqRKL56kQIAOtEbgbrRNQM60Q7E+tEohnrRBAg60RuJutE1CzrREMz60SiOetE
EEDrRG5G60TUTOtEO1PrRKJZ60QIYOtEdmbrRNRs60Q7c+tEqnnrRBCA60R2hutE1IzrREOT
60SqmetEEKDrRHam60TdrOtEQ7PrRKq560QIwOtEdsbrRN3M60RD0+tEqtnrRBDg60R25utE
1OzrRDvz60Sq+etECADsRG4G7ETdDOxEQxPsRKIZ7EQIIOxEdibsRNQs7ERDM+xEqjnsRAhA
7ER2RuxE3UzsRDtT7ESiWexEEGDsRG5m7ETdbOxEQ3PsRKJ57EQIgOxEdobsRN2M7EQ7k+xE
opnsRAig7ERupuxE3azsREOz7ESiuexECMDsRHbG7ETUzOxEQ9PsRKrZ7EQI4OxEdubsRNTs
7ERD8+xEovnsRAgA7URuBu1E3QztRDsT7USqGe1EGCDtRG4m7UTdLO1EOzPtRKo57UQQQO1E
dkbtRNRM7URDU+1EolntRAhg7URuZu1E1GztRDtz7USqee1ECIDtRG6G7UTUjO1EQ5PtRKKZ
7UQIoO1EdqbtRNSs7URDs+1EqrntRAjA7URuxu1E3cztREPT7USq2e1ECODtRG7m7UTd7O1E
O/PtRKL57UQIAO5EdgbuRN0M7kRDE+5EohnuRBAg7kR2Ju5E1CzuRDsz7kSiOe5ECEDuRG5G
7kTUTO5EQ1PuRKJZ7kQIYO5EdmbuRN1s7kQ7c+5EqnnuRAiA7kRuhu5E3YzuRDuT7kSqme5E
CKDuRHam7kTUrO5EQ7PuRKK57kQQwO5EdsbuRN3M7kRD0+5EqtnuRAjg7kRu5u5E3ezuRDvz
7kSq+e5EEADvRG4G70TUDO9EQxPvRKIZ70QQIO9EdibvRN0s70RDM+9EojnvRBBA70RuRu9E
3UzvRENT70SqWe9EEGDvRG5m70TUbO9EQ3PvRKp570QIgO9EbobvRN2M70RDk+9EqpnvRAig
70R2pu9E3azvREOz70Siue9EEMDvRHbG70TUzO9EQ9PvRKrZ70QQ4O9EdubvRN3s70RD8+9E
ovnvRAgA8ER2BvBE1AzwRDsT8ESqGfBECCDwRHYm8ETdLPBEOzPwRKo58EQQQPBEdkbwRN1M
8EQ7U/BEqlnwRAhg8ER2ZvBE3WzwRDtz8ESiefBECIDwRHaG8ETdjPBEQ5PwRKKZ8EQQoPBE
dqbwRNSs8EQ7s/BEqrnwRAjA8ERuxvBE1MzwREPT8ESq2fBECODwRHbm8ETU7PBEO/PwRKr5
8EQIAPFEdgbxRN0M8URDE/FEqhnxRBAg8URuJvFE3SzxRDsz8USqOfFEEEDxRG5G8UTUTPFE
O1PxRKpZ8UQIYPFEbmbxRNRs8UQ7c/FEonnxRAiA8UR2hvFE3YzxREOT8USimfFEEKDxRHam
8UTdrPFEO7PxRKK58UQQwPFEbsbxRNTM8UQ70/FEotnxRAjg8UR25vFE1OzxRDvz8USq+fFE
EADyRHYG8kTdDPJEOxPyRKoZ8kQQIPJEbibyRNQs8kRDM/JEqjnyRAhA8kR2RvJE3UzyRDtT
8kSiWfJEEGDyRG5m8kTUbPJEQ3PyRKp58kQQgPJEbobyRNSM8kRDk/JEqpnyRAig8kR2pvJE
1KzyREOz8kSqufJECMDyRG7G8kTdzPJEQ9PyRKrZ8kQQ4PJEbubyRNTs8kRD8/JEqvnyRBAA
80RuBvNE3QzzREMT80SiGfNEECDzRG4m80TdLPNEQzPzRKo580QIQPNEdkbzRN1M80Q7U/NE
qlnzRAhg80RuZvNE1GzzRDtz80SiefNEEIDzRG6G80TdjPNEQ5PzRKqZ80QIoPNEbqbzRN2s
80RDs/NEornzRBDA80R2xvNE3czzRDvT80Sq2fNEEODzRG7m80TU7PNEQ/PzRKr580QQAPRE
bgb0RN0M9EQ7E/REqhn0RBAg9ERuJvRE1Cz0RDsz9ESiOfREEED0RG5G9ETUTPREO1P0RKJZ
9EQQYPREbmb0RN1s9ERDc/REqnn0RBCA9ERuhvRE1Iz0REOT9ESimfRECKD0RG6m9ETUrPRE
O7P0RKK59EQIwPREdsb0RNTM9EQ70/REqtn0RAjg9ERu5vRE3ez0REPz9ESq+fRECAD1RG4G
9UTdDPVEOxP1RKIZ9UQIIPVEdib1RNQs9UQ7M/VEqjn1RBBA9UR2RvVE3Uz1RENT9USiWfVE
EGD1RHZm9UTUbPVEO3P1RKJ59UQIgPVEbob1RN2M9URDk/VEopn1RAig9UR2pvVE3az1REOz
9USqufVEEMD1RHbG9UTdzPVEQ9P1RKLZ9UQI4PVEdub1RN3s9UQ78/VEovn1RBAA9kRuBvZE
3Qz2RDsT9kSqGfZEECD2RG4m9kTdLPZEQzP2RKo59kQQQPZEbkb2RN1M9kRDU/ZEqln2RBBg
9kR2ZvZE3Wz2RENz9kSqefZECID2RG6G9kTdjPZEQ5P2RKqZ9kQIoPZEbqb2RN2s9kRDs/ZE
qrn2RBDA9kR2xvZE3cz2REPT9kSq2fZEEOD2RHbm9kTU7PZEQ/P2RKr59kQIAPdEdgb3RNQM
90RDE/dEohn3RAgg90R2JvdE1Cz3REMz90SqOfdEEED3RHZG90TdTPdEQ1P3RKJZ90QQYPdE
dmb3RN1s90Q7c/dEonn3RBCA90R2hvdE3Yz3RDuT90SimfdECKD3RG6m90TUrPdEQ7P3RKq5
90QQwPdEbsb3RN3M90RD0/dEotn3RBDg90R25vdE1Oz3RDvz90Sq+fdECAD4RHYG+ETdDPhE
QxP4RKoZ+EQQIPhEbib4ROUs+EQ7M/hEqjn4RAhA+ERuRvhE3Uz4RENT+ESqWfhEEGD4RG5m
+ETUbPhEQ3P4RKp5+EQIgPhEdob4RNSM+EQ7k/hEqpn4RBCg+ER2pvhE3az4RDuz+ESiufhE
EMD4RG7G+ETdzPhEQ9P4RKrZ+EQI4PhEbub4RN3s+ERD8/hEovn4RBAA+UR2BvlE3Qz5REMT
+USiGflEECD5RG4m+UTdLPlEOzP5RKo5+UQIQPlEbkb5RNRM+URDU/lEqln5RBBg+UR2ZvlE
3Wz5RENz+USqeflEEID5RG6G+UTdjPlEO5P5RKqZ+UQIoPlEdqb5RNSs+UQ7s/lEsrn5RBDA
+URuxvlE3cz5RDvT+USq2flEEOD5RHbm+UTd7PlEO/P5RKr5+UQQAPpEdgb6RNQM+kQ7E/pE
ohn6RBAg+kR2JvpE3Sz6REMz+kSqOfpEEED6RG5G+kTdTPpEO1P6RKpZ+kQQYPpEbmb6RN1s
+kRDc/pEonn6RAiA+kRuhvpE1Iz6REOT+kSqmfpECKD6RG6m+kTdrPpEO7P6RKq5+kQQwPpE
dsb6RNTM+kRD0/pEqtn6RAjg+kRu5vpE3ez6RDvz+kSi+fpECAD7RHYG+0TdDPtEOxP7RKoZ
+0QQIPtEdib7RN0s+0RDM/tEqjn7RAhA+0RuRvtE3Uz7RENT+0SqWftEGGD7RG5m+0TdbPtE
Q3P7RKp5+0QIgPtEbob7RNSM+0Q7k/tEopn7RBCg+0RupvtE1Kz7RDuz+0SquftECMD7RG7G
+0TdzPtEQ9P7RKrZ+0QI4PtEdub7RNTs+0RD8/tEovn7RBAA/ERuBvxE3Qz8REMT/ESiGfxE
CCD8RG4m/ETULPxEQzP8RKo5/EQQQPxEdkb8RN1M/ERMU/xEqln8RAhg/ERuZvxE3Wz8RExz
/ESqefxECID8RG6G/ETUjPxEQ5P8RKKZ/EQIoPxEbqb8RN2s/EQ7s/xEqrn8RBDA/ER2xvxE
3cz8REPT/ESq2fxECOD8RHbm/ETd7PxEQ/P8RKL5/EQQAP1Edgb9RNQM/URDE/1Eohn9RAgg
/URuJv1E1Cz9REMz/USiOf1ECED9RHZG/UTUTP1EQ1P9RKJZ/UQQYP1Ebmb9RNRs/UQ7c/1E
qnn9RBCA/URuhv1E3Yz9REOT/USqmf1ECKD9RHam/UTUrP1EQ7P9RKq5/UQQwP1Ebsb9RN3M
/URD0/1Eotn9RBDg/URu5v1E3ez9RDvz/USi+f1ECAD+RG4G/kTUDP5EQxP+RKoZ/kQQIP5E
dib+RN0s/kQ7M/5Eojn+RBBA/kRuRv5E3Uz+RDtT/kSiWf5ECGD+RG5m/kTdbP5EO3P+RKp5
/kQQgP5Edob+RN2M/kRDk/5Eopn+RBCg/kRupv5E1Kz+REOz/kSiuf5EEMD+RHbG/kTdzP5E
O9P+RKLZ/kQQ4P5Edub+RN3s/kRD8/5Eqvn+RAgA/0R2Bv9E1Az/RDsT/0SiGf9EECD/RHYm
/0TdLP9EQzP/RKI5/0QIQP9Ebkb/RN1M/0RDU/9Eqln/RBBg/0RuZv9E3Wz/RENz/0Sqef9E
CID/RHaG/0TUjP9EO5P/RKKZ/0QQoP9Ebqb/RN2s/0RDs/9Eqrn/RBDA/0R2xv9E1Mz/REPT
/0Si2f9ECOD/RG7m/0TU7P9EQ/P/RKr5/0QIAABFOwMARW4GAEWeCQBF1QwARQQQAEU7EwBF
bhYARZ4ZAEXVHABFCCAARTcjAEVuJgBFnikARdEsAEUEMABFOzMARW42AEWeOQBF0TwARQhA
AEU7QwBFbkYARZ5JAEXRTABFCFAARTdTAEVuVgBFnlkARdFcAEUIYABFN2MARWpmAEWeaQBF
1WwARQRwAEU3cwBFanYARaJ5AEXRfABFCIAARTeDAEVqhgBFnokARdGMAEUIkABFN5MARW6W
AEWimQBF0ZwARQigAEU7owBFbqYARaKpAEXRrABFCLAARTezAEVqtgBFnrkARdW8AEUEwABF
N8MARWrGAEWeyQBF1cwARQjQAEU30wBFbtYARZ7ZAEXV3ABFBOAARTfjAEVu5gBFoukARdHs
AEUI8ABFO/MARW72AEWe+QBF1fwARQgAAUU3AwFFbgYBRaIJAUXRDAFFBBABRTsTAUVqFgFF
ohkBRdUcAUUIIAFFNyMBRW4mAUWiKQFF0SwBRQgwAUU7MwFFajYBRaI5AUXRPAFFBEABRTdD
AUVuRgFFokkBRdVMAUUIUAFFO1MBRW5WAUWiWQFF0VwBRQRgAUU7YwFFbmYBRaJpAUXVbAFF
BHABRT9zAUVudgFFnnkBRdV8AUUIgAFFO4MBRW6GAUWiiQFF1YwBRQiQAUU7kwFFbpYBRaKZ
AUXRnAFFBKABRTejAUVqpgFFnqkBRdWsAUUEsAFFO7MBRWq2AUWiuQFF2bwBRQjAAUU7wwFF
bsYBRaLJAUXVzAFFBNABRTfTAUVu1gFFotkBRdHcAUUE4AFFN+MBRW7mAUWi6QFF0ewBRQjw
AUU78wFFbvYBRaL5AUXR/AFFCAACRTsDAkVqBgJFogkCRdEMAkUIEAJFOxMCRWoWAkWiGQJF
0RwCRQQgAkU3IwJFbiYCRaIpAkXVLAJFCDACRTszAkVuNgJFojkCRdE8AkUIQAJFO0MCRWpG
AkWiSQJF1UwCRQhQAkU7UwJFblYCRaJZAkXVXAJFCGACRTdjAkVuZgJFnmkCRdVsAkUIcAJF
O3MCRWp2AkWeeQJF1XwCRQiAAkU7gwJFaoYCRZ6JAkXVjAJFCJACRTeTAkVqlgJFopkCRdWc
AkUEoAJFN6MCRWqmAkWeqQJF1awCRQiwAkU7swJFarYCRaK5AkXRvAJFCMACRTfDAkVuxgJF
nskCRdXMAkUE0AJFN9MCRW7WAkWi2QJF1dwCRQTgAkU74wJFbuYCRaLpAkXV7AJFCPACRTfz
AkVu9gJFovkCRdH8AkUEAANFNwMDRWoGA0WeCQNF1QwDRQQQA0U7EwNFbhYDRZ4ZA0XRHANF
BCADRTcjA0VuJgNFnikDRdUsA0UIMANFNzMDRW42A0WiOQNF0TwDRQRAA0U3QwNFbkYDRaJJ
A0XRTANFBFADRTtTA0VuVgNFolkDRdVcA0UEYANFO2MDRWpmA0WiaQNF1WwDRQRwA0U7cwNF
anYDRaJ5A0XVfANFCIADRTeDA0VuhgNFnokDRdGMA0UIkANFO5MDRWqWA0WimQNF0ZwDRQig
A0U3owNFbqYDRZ6pA0XVrANFCLADRTuzA0VutgNFnrkDRdW8A0UEwANFN8MDRW7GA0WiyQNF
0cwDRQjQA0U=</AssayXData><AssayYData Points="2918">h3AuP/FnLz/miS8/X3UwPzZOLz8a2i4/9NEuP1tmLz9UhC8/V3wvP1U2MD+nsS8/1mgvP4mE
Lz8nIS8/QqAvP95HLz+pSi8/hcwuP8pmLz+OUS8/3GQvP+HvLj+kti4/5hcvP5NzLj+btS4/
UWcvP/aYLj/i9y4/MjUvP+SELj9EoS4/4kUuP4kTLj9R5i0/vQUvP6zYLj93Ay8/+VAtP4QZ
Lj8Sfi0/F9wuP1JxLz/bZS0/S2AuPxayLj8ogC4/HcYtP/6GLT8OHi4/x9stP/joLT89gS4/
IOwtP9eaLT+vIS4/9MktP1H3LT97py4/fSMuPzBeLT/qDy0/KeotP80cLT++pi0/OmEtP2Mg
Lj8cjy0/mq8sP8v2LD+w3S0/MUEtP7pfLT80wC0/RhgtP/n7LD8oYi0/TE4sP0/dLT8QTC0/
Pb8sP66zLT+42iw/1DcsP14yLj9E6iw/jhAtP/tLLD/MJyw/fkkrPzDeKz8hCi4/M4EsP+bH
LD9peiw/Lw0sP2yVLT+uQy0/PLAsP3BwKz9h5Cw/ixksP1W5LT8uwyw/qQQsPwSQLD/H4iw/
3zwtP7UlLT9M2Cw/xyUsPxTJKz8/sCs/UT0sP5f7Kz/vGCs/N3MsP9d6LD9fySw/G+srP4Sv
Kj/aEi4/vNcrPz7FKz9CvCw/0UUsPz3+Kz8Gviw/IUErP4LoKj95Ciw//dcsP85XKz/8TSs/
218sP7GpLD9uACw/QNArP4jxKj/ChCs/zYssP1tJKz9BaCs/G1UrPwlJLD/dxSs/wSEsP96L
Kz+nXis/WxYqPzPAKj9PTyw/Sh0sPwg5Kz+wSCo/OR4rP7UtKz+l0Ss/h7orP1okKz8BOCs/
JZwrP2eGKz+omys/m3crP79LKz/SQyo/rsUpP6X/Kz+VMyo/KtUqP3TUKz9d+ik/8m4qP1M9
Kj+R0Co/jzYqPx/vKT/OgSo/dJYqP3W/Kz/c4io/y/kqP01HKj93Eyo/6y4rPzu6KT/rdCo/
caEqPxRdKj8VPyk/e3sqP9QTKz9gZCk/BzwqP5v6KT9CTSs/5P8qP1BgKj9MSik//hApP+6j
Kj+KCSo/1qYqP9ZXKz9fuCo/5yYpP8CJKT8kLyo/xv0pP7nmKT8g8Sk/g4crP47eKD8v4yo/
gcMpP0nBKD/7aSo/A2wpP+p6KT82ECo/QUgqP/fIKT8IxSg/SdQpP7kSKj9TLik/KJMpPzoB
KT87Syk/ze4pP0NlKj9Ebio/yKgpP6y2KT8MECk/09IoP8zWKT9Z8Cg/LEwoPztKKT9WYik/
YDgoP8DfKD+RPSg/wGQoP2t8KT8rkSg/QhIpP2LyKD8Xxig/Ei0oPwJeKD9nhSk/SK4oP6wZ
KT8fmik/O/QoP9ZiJz+tPCg/GeMnP4VyKT94vSg/G6YoPyy7KD++Ayg/FZooP1rwJz+REik/
cNInP8ZvKD8QoSc/pKwoP0pLKT+/tic/ML8mPwpMKT8Y6yc/R4YnP7H3Jz/pdig/NMMnPyBO
Jz9smic/NeQnPySqJz85oCg//8EmP++SKD/cJCg/rkgoP9roKD9AfSk/8AIoP1U4KT8wiig/
5dIoP8pTJz8wUCg/B5AnPw0WKT+t+Cc/T+UnP7WUKD9ijyc/snYnPwZhKD9PSCY/KasnP+hK
KD9nFSg/2GAoP+pFJz+9yCg/GPQnPy9TKD8NQig/yKYnP6p+KD8/ziY/D/UmPyVQJz9iFyc/
T9cnP/kUKD876Sc/AO8nP+jdJj8PBCc/SXsnP35MJz9leig/dJEnPx/KJz+1Gig/edMmP4kx
Jz99tCc/w08mP2MXJj+4YSc/ew8nP4MAJz9d/Sc/gxsnP6YiJj8RfiY/nbYnP6n9Jj9U0SY/
RNAmPwBBJj8DGSY/NxgnP0QkJz9NRiY/2AgnP1jdJT8v/yY/xxknP5UsJj8H/CY/N0wmP0rm
Jz8bTSU/bDYnP7HyJT83PiU/ZukmP4rBJj+XYic/PwAmP1GbJz+MQSc/T3omP+70Jz/N4CY/
Ui4mP33vJj+RsiY/xkIoP2K4JT8KuSY/JOolP+TQJj9zTic/Md0lP5s0Jj/xOSY/1qomP+2R
JT+pXiU/7uwmP+bXJT9JbSY/ZQEnP3NTJT/WmCQ/R0EnP5D4Jj//jiY/aXEmPx/OJj85nCY/
8bcmP6n5JT8SRCQ/vUMlP1toJj+q2SU/o1olP4TIJD+3GyY/4pElP+j5Jz/SnyU/EUUlPwpA
Jj+WTiY/6+QkP0qpJT+idyY/9IElP7GAJT8EtiY/D/0lPzMgJT9c4yQ/JowmP/f8JD+b7yY/
xGMkP1+LJT8a1SU/CZElP46yJT/58yQ/qQMmPzhgJT8byCU//W4lPxolJj/QBSU/SX8lPx/S
JD+8JSQ/MgomP6QDJT8fFCY/gtUmPzJVJT81XyU/WUYlPxtnJT/r0SQ/z2olP176JD9zvSQ/
VTsmP0e5JD8jTSQ/btgkPwzDJD/TlyM/k54kP9vxIz9ugyQ/kJkjP7k/JD959CM/c3EkP/UX
JT/9/yM/p9MkP2rOIz/U/SQ/sL8kP9PDJD8iuSU/PuokP7B1JD8FsSM/yEolP9WCJD8r6CM/
r9UjP+kcJT9E7iM/7WslP3mMIz9NRyU/pfMkP5JBJT/Z+iM/yh0kP1ILJT9JdyU/fN0kP6lY
JD8+1CM/0r0lP5KOJT+iDiU/hHYkPyKxJD+UXCQ/KgYkPz5WJT89eiQ/TEwkPzTSJD/fECQ/
ruojPxFWJD+FJSQ/eMUjP8/PIz8LLCQ/Hw4kPxBZJD8I7iM/GzIkP3vGJD/yLCQ/8VwjP6+j
JD9j0yI/0pIjPw1tJD9LnCQ/ygUkP2pVIj+x4CQ/By0jPxAnIz826CQ/vMciP6tDJD++TiQ/
up4jPxJgJD9GMCQ/7eMjPxYmJD+K+iM/fVIkP5MXJD/KTCU/BCQjPxpIIz/vuyM/SfgiPzgh
JD9OuiM/QeAiP0xgIz+QaiM/vo8jPx9SJD9znyM/nGsjP2pmIz+FzSM/rOUhP7DgJD9YMiM/
MgkjP0CLJD8P0iM/ybIiPyI0JD/DUyQ/L0gjPz9pIj+aHCQ/zyEkP+GSIj85kiI/3ggjP8Pq
Ij+C2iI/elIjP0D7Iz9BbSM/5aEjP4RpIz/6KCM/Hl8jP5pTIz8JPSQ/RPQiPyitIz8RViM/
/mokP1UmIz91qSM/XlkiP2s9Iz9EiCI/1F0iP54dJD8CfSM/3/giP00pIj88CiM/qYoiP2zA
Ij9AUSI/73wjP18PIz/qZyI/wO4iP9RtIj/TeyI/SSsiP3WUIz/zDiM/LyciP7U6Ij+RlyI/
zdoiP8d6Ij8DyyM/t78hP4lWIj+GCiM/P7ghP1AKIz+//yA/kf4jP6E6Ij8WLSI/rFshP/z0
IT++zSM/ir4hP6NFIz/8AyM/tRUjP9ZiIj95GyE/4AUjP0iDIT+K3yI/1SojP7g/Ij8xbSI/
SXEiP03GIj9J/yI/6I4iP/8dIj+bUSE/TX8hP0ZZIj/hviM/HHMhPwdYIT+jaSE/TrwhP0lI
Ij+JjyI/2wMhP/b4IT/W/iE/I14hP3tgIT9X+iI/f+8iPxozIj8fkCE/wNshP/QaIT92DiI/
RKkhPx/uIT9E1yE/ho8hP7OxIT/liyE/D60hPx4uID9bZCI/c/IhPzY2Ij/eNiE/NTEhP6tL
IT8C5SE/rDkhPww1IT8ucyE/RwEiP2RbIT8x6CA/gE0gP+2fIj/O2CE/kLAiP5hKIj8H0iA/
jz8hP5NTIT8lViI/oJghPxohIT8gECI/6mohP3DyID9diSA/pLMgP3gCIj8EByI/lTIhP82r
IT9EYCA/6iYhPxnXID809SA/wkEhP3ZtIj9zwSE/bV8gP5b/ID9FgyE/X1EhP4zsID8RCyE/
JgYhP3EIIT/7KyE/mlwgP8LxIT+L+h8/8jAhP5xHIT/LUCA/5lUhP5R2ID+xkyE/Z+ggP51S
ID8HziA/gkggP5VmID+8rh8/mWggP/vNID/T2x8/E7sgP2WuID/KwiA/CY4fPzZzID/SiSA/
t8kfP5L/Hz8A/x8/bUEhP7EpID/H1yA/VUggP+KOID+qqiA/BnQgP6SnID+SoiA/6HcgP8XM
Hz+HQyA/pCQgP+EHID9GdR8/KRMfP8lvID+DQSA/iskfP9UxHz9fMSA/48gfP8rvHz+r5CA/
5xkgP/e6Hz8qjSA/PTYgPz2+ID8u8h4/NcgfP3CyID9vhCA/Hw0gPwfcHz/4Nx8/Q5YfPzq4
Hz/ykSA/iD8gP6FIID/xNR8/wvshP06QID+9+B4/1hYhP2DyHj+aTh8/fiUgP5CXHz93yR8/
ecQfP3fQHj8pDCA/kO4ePzYzID/N0B4/lhUgP5xuIT9/sx8/wwEgPzsZID/RKh8/qyEgP9yF
Hj8n6B8/30UfP6h2Hz/UQB8/2rsgP8zEHj9/eB8/p1UeP2l3ID/RaB8/u50fPzknID8y1h8/
CzcfP6zeID/yeB8/fb4fP768Hj8qYyA/RpEeP5XnHz/rXiA/dUwfP6WIHz8poR4/Wm8fP5+T
Hz8hRx8/wKQeP9q/Hz8pTh4/HV4fP7QQHz/UxB4/MKUfP9XiHj+vEx4/8vMfP4ZdHz9urh4/
4zQfP89YHz+eqh4/BL4eP/p5Hz+bpx4/DpMeP5wFHz+N2h4/o2MfPzYFHz8C3h4/7LgfP8X0
Hj97bx4/5I0ePzScHj/g0h4/elUfP1X6Hj97XB8/U2gfP0ycHj/FvR0/Cl4eP1dLHT8cbx4/
BnwdP6VHHj92Ch8/c1kfP6S6Hz8xAx8/xMIeP88uHj+bpx8/9pgeP747Hj89RiA/fvocPz5b
Hz/pwh4/eXMeP2BGHj+QXB4/fUAfP1xeHj+bKR8/YuUfP88sHT9AFx8/NGAeP1ZaHj+Q0x4/
qmYdP7b+Hj+R1h0/s28eP2SHHz+a1B4/S9YdP0W6Hj+TcR0/n5QeP74AHj/oXR4/1zgePzCX
Hj+yqh0/VvsdP4PrHj+0tB4/WcAdP3EYHj/blh8/BLseP9DAHD/o/R0/4LkdP9J6Hj9SKR4/
35IeP6BTHT/P5h0/5tweP3W1HT87eR0/P7ocP2oYHT/3YB0/evQdP2M2HT9/xh4/dE0eP9IJ
HT+vCh0/PbsdP3sPHj9PAB0/aEweP9T9Hj/Z5R0/7KYcPw9JHT+oVB0/hcQePwDrHT/tJB0/
Lr4dP5W1HT8UDB4/Q3gdP2f8HD9Ssx4/EV4dP1rlHT/hLRw/mnodP7uxHT9/+x0/t08eP0Ha
Hj+hIB4/YoEdP7p9HT90ex0/rDgePw+lHT/yzhw/MegdP4zsHD9FGB4/Wo4dP+qrHT8Q0xw/
LTQdP6EUHT/N2h0/zH4ePxrvHD/H2x0/TEYdP+Z7HT8Ufh0/gAMeP+ltHD/ORBw/2GoeP3E8
HT/J4x0//rMdP+hxHj9bIR0/77YcP3T9Gz/Euxw/aqYdPwEjHT/PdBw/JjQdP0L8HD+49Bw/
DuMdPzLPHD+zsBs/OzkdPyRVHT8G1Rs/Z+kcP8QJHj/JWRw/3a0dP9pjGz9AFxw/qe0cP47A
HD9q3h0/g+ccP03BHT+efRw/8BEePyVzHD8yAh4/uX8dPx/2HT+Tjxw/q3kbP8LnGz+OBh0/
dEIcP58vHT/R5hs/MiQdP82yHD/M7Bw/lXYdP85WHT9Jvxw/U5scP7zOGz/PiB0/ETwdP0UF
HD+ALR0/z7EdP6CqHT/WZxw/3W0cP58ZHT+CvRw/dsgcP5YhGz80Mxw/Gj0cP3ofHD+4jhw/
2yIcP4NOHD+IXRw/AbIcPwhYHT8kKR0/VNcZP1GkHD9U1hs/GUMbP/OrHD+4vRw/d8obP36q
HD9oEBw/lfEbP/tJGz/jBBw/krEcP3CrHD+tSRw/EIwbP1fqGz9Hkhw/ZEMcP3sjHT86lhw/
t6QcP5XmHD/5Fhw/DUUdPzo4HD8M4hs/F0UcP8/xHD+FGhw/GSwcP+7cHD+KuRs/ER0dP33e
GT+QYh0/yXMbP6I9HT9Z/hs/8tAaP883Gz+ZzRw/UtUcP3YfHD8gUxs/3CwcP4xsHD/kzRs/
c64cP0UIHD+reBs/RzEdPxKPGz9vohs/emocP+rdGj8Kfxs/qEocPzfOGj8BRxw/L+QaPzrj
Gz/PMh0/mlUcP1f2Gz+HDRs/rR0cPzm6Gz/tFhs/3BMcP+mmGz8U7Bs/u3MbP1A4HD9r5hs/
BYobP9weGz+6ABs/rswaP8yhGz/xxBs/2i4bP7HUGz83Lxs/JoIbP2rMHD8MvRs/6aQcP39P
HD8kKBs/Yv4aP4zDGz/WCRw/N7QbP7jxGz8Ulhw/PlEcP4zqGT+1Mxw/sOUaP8+DGz+GjRo/
BdAaP0zZGj+qzRo/Of0ZP0sdGz+rpRo/Yj4aP97PGz9wFBw/acobP5SfGz+R0ho/KpEaPxSc
Gz8gFhw/8oQbPy6FGz9Y7Bo/F+YaP7EyGz+foBo/5oUaP/koGz93Ixo/qmYcP4EfGz9Kzxo/
e1saP8tYGz866Bk/jx0bP3DTGz/Ltho/yqAaP+GXGz9SeBo/Mr8ZPwwjGj+I1Bo/jiUcPyM+
Gj8EEBs/nL0ZP7u8GT+ILhs/3PsaP27KGj+gzRo/Zl0bPzo1Gj9RQRo/Z2gbP/r+GT+VQxs/
SygaP8unGj+dpxk/RAIaPyDiGz+bqRk/xfAbP+6mGj8xPxo/bmYaP3ySGj/hrxo/t3YbPwPs
GT/ytRo/sN4ZPyM/Gz9/dxs/ssQaP3qbGj/zRhk/ZkgbPzi7Gj9JwBo/jOoaP8itGz8MYxo/
0EsbP/PiGT/kjRo/nUMbPwuoGj+2Pho/1z4ZP92VGj9SwRg/Q0saP1JeGT98GBs/tBYbP1u3
GT9lTho/R4AaP2FfGj+VdBk/mW0aP0lrGj8fbho/mt0aP7flGj8mIhk/7kQaP6bcGj9uPxo/
Yr4aP/A2Gz9aYxk/RHcaP6JWGj/u1Ro/ufgZP/cBGz/rrRk/8pgaP9N5GT+VIBk/88oaPyfy
GT85QRk/NJobP/JvGj/tfRk/D48ZP7CSGT/MWxo/SRUaP1CjGj8u3hs/slkaP8CsGT9Lkxk/
fA0aP9HUGj9mgRo/g3kZP4C6Gj8AZRo/VygaP+g0GT8BtBg/WdQZP4p/Gj+kPxk/ZXAZP+3T
GD9Z/xk/+/AZP+SkGT9Mfho/XqoaP8ZrGj/U9xg/RHIaPz6cGj+m9Rg/79MaP0e1Gj9ruRk/
nrcYP8RlGj/pzhk/El0ZP3nHGT9w6hk/KFcaP+iWGj+tSho/e5gaPzP6GT9gXxk/wm8ZP6J0
GT8BNhs/NiQaPwV8GT+ohho/hhQaPyvgGD+p1Bk/SnAaPw0eGT+puhk/k10ZPwFEGj8v1hk/
Pm8YPy0zGj+LRhk/7eUYP1rzGT+13Rk/9IkYP6AXGj9/UBo/VVcZP4VUGD/l3hk/EIIYPxcJ
GT/2xRo/cOMZP6FcGT+Brxo/l4oYP5YrGj/Khxk/V68YP4x4GT93bRk/G/sZP9PWGD937xg/
nQMZP7eqGT+EHBo/dGIZP6kfGT+0Yxg/2e8YP1V9GT/X2Rk/NDEZP/VvGT/v3Bg/+vIZPx46
GT9GFxo/N4gYP1yFGD/smhg//QQZPw7tFz9Hthk/ZDsXP2+cGT9SHhg//YYZP017GT9zkhg/
vEsZP2KJGD+bpxc/WWkZP/A0GD+bvxg/Nt0YP+daGT8FNxk/jFgYP25gGD/cGBk/ia8YP1r7
Fz97ahg/NDgYPzvHGD9h7Rg/PnUZP3afGD8X9xg/XD4ZP7baGD9j4hg/pwkZP2d9Fz/czhc/
n1kYPzPKGD9WZxg/BW4YP+uAGT/2dRg/hhQZP8I8GT8UFxk/4ZAYPxoPGT+IHhk/jdoYP2FD
GT/mIhk/HaEZPxZIGD94dBk/puQWP2JdFz9cmhg/JksYPwlRGT+sDhg/OqUYPxcQGD//pBg/
0/MXPwMDGT+rYBg/myYZPxJjGT/Fwhc/XD0XPyE4GT9vnBg/gbAZP3IlGD8Qexk/UmEYPxJd
GD98fRc/iicYP/X8Fz8lRxg/s7QYPz8vGD+13Rc/Qh0YPxHYFz87phk/dq4YP5BDGD85/Bc/
VlEYP+yHGD9p0xg/0uAXP9MFGD88ARg/pAoYP91VGD8bGRc/KPYXPye8Fj+PTxg/JhsZP66P
GD8s+Rg/WhIYP3o6Fz8dgRk/misZP+2HFz+zLxg/A1sZP3INGD8NDhg/NAMYPwGWFz8VCRk/
bOMXP3g2GD8deRg/BPoXP2EXGD8DFxc/ECYXP/H/Fj8TbRY/oioXP1jYFj9l5hg/364YP9G2
FT/CIBg/b/UXP891Fz/q6xc/BUUYP2ThGD+mTxg/nAQYP3B8GD/5DBg/pZoXP3MfFz+3+xc/
958XP54RFz9vqhc/VGgXP+iiFz9hsxg/mz8WP39gFj/5Yxg/zU4XPwrBFz8KTRg/jOkWP9Be
GD+aixc/24cXP434Fz/VTBg/MmQXP4i1Fz+X2xc/2DUXP0YYFz8eVRc/tPIXP3s2GD81bxY/
xQYYP7hkFz9Vixg/cCQWP/YYGD+WpBg/b0AYP23yFj87ehc/FlUWP/XsFj8mnxg/OPYXP7aW
Fz81BBg/mG0XP9xsFj+BdxY/5dQWP9kcGD+N0BY/z8kWP1KsFz9o3xU/VNEWP+wSGD8z3Bc/
x10XP5sVFz9m1RU/kd8WP5pAFz8VFxc/NI0WP98QFz9qJxY/UgQXPyFEFz/DUxY/J3IYPyJQ
Fz+7LBY/eTgXPwKhFz9evBc/WrgXP96fFz/YEhg/NIAXPxhkFz+PgBY//eIWPyLUFj9CQRc/
srsXP34gFj/pNBg/x3YXPz6yFj/HYBc/72QYPxB0Fj9Vchc/BnUWP2rvFj9G4hY/BhcXPyxG
Fj+tMhY/osEXP+b6Fj+6NBc/OiQXP47YFj+NPBY/gYEWP5WEFj+jixc/MqAWP4ZnFz8Y/hY/
bewXPyMwFj/BWxc/P74WP+MXFz/ZTxY/RwIXP0J6Fz9D5RY/mfQWP4sdFz+smBY/oHkWP1dX
Fj/O6xY/Hd4VPzNXGD/VWBc/bT4WP3OdFj8wLxc/rhwYPzBAFz+rSRc/oc8WP7t1Fj8GdRc/
kzEVP2HvFD/tRxc/Ze8VP9qzFj9VxhU/KdgVPzNtFj9nYRY/J0oXP6imFT96dhU/BlIWP6XV
FT8P8RY/QOAWP08SFj/OshU/OuEVP0utFj82ehY/E9wUP109Fz8RYRU/njQWP1+MFT+yQBY/
3WAWPwzUFT9TERc/lDcWPyQHFj/XLxU/u8oVP9TkFj/UpBY/IwkWP1EkFj9CUhY/jywWPyvD
FT8uXBY/oRQWP2WQFT+ccRU/Ge4UP5s/Fj8R3hU/PjIVP+fBFj8w1BU/iE0WP5NoFT+YFxY/
TeoVPz7xFT+FMhU/KzIWP4l5Fj+ckRU/4pQWP5PYFT8MUBU/LzAWP3KiFj/s4xU/+HQWP3KQ
Fj9AnxY/xz4WP3PPFT+FfRU/RnsWP3a5Fj8nHhY/I/kVPz9VFj9rcBY/n4MVP62yFj/FGxY/
0u0UP5WEFT+fhRY/684WP5gVFT8aTBY/2V0WP0LqFT/d0hU/zZQUP73nFD9nbBY/YqUWPwlm
Fj94sRU/W3oVP94BFj95WRU/05YVP+jBFT+z9BQ/UdMVPy8IFz//zxU/O78VPye/FT+6bRU/
mcYVP1nFFT8b8hQ/Ke0UP65xFj85uhQ/g30WP3P/FD+dVxU/6SEVP0AYFT9BchQ/ZikUPzIA
Fz9rURQ/Qn0WP/6zFD+r4xM/+oQVP6KKFT/FRxU/4KYVPxEhFj+nnhU/RPIUPxLqFD8JYBU/
bloVP1WDFT8rbRU/XdMUP4aLFT/jbRQ/mMIVP/CXFT+bQBU/4rgUP7pbFD/i/hQ/xnAUP+Iq
FT/TohQ/x3wVPybcFT8AtxU/86kUP6r8FT/wkhQ/MZIVP5PQFD8GphQ/bo8UP6Y1Fj9VbhQ/
I6cVP+L+FT+tAhU/3YYUP4ZcFT8BRxQ/8R0VP6e9FT/znBU/OMUUP7CnFD8F7RQ/9ngUP8/K
FT8MMRU/T3IVP/R+FD/bnRU/c7gVP2rgFD+bnhQ/W4IVPytEFT/OJRU/BDwVP6ePFD81MhQ/
/8wUP/6vFD8ygxU/1bsUPyfpFT/cbBU/MfQTP4OfFT/s3xU/y+gVP5FiFD/UMxU/Km8VP7ME
FD8nZhU/YRAVP0/pFD8IuBY/h14VPz0PFT+x5BQ/pYgTP4JqFj8OjRU/c1kVP4jJFD8lIhU/
CSQVP0vZFD8d8RU/894TP6SeFD/94RQ/VyMVP3ZVFD9ZDhU/nhIVP8ZSFj8k6RQ/PykVP2cV
FT/5BhU/m+MSP+W2FT8aJRU/syIUP02fEj+sLhQ/19gTPwcJEz8plhQ/M7cUP78AFT+b9hU/
YU0UP0+gEz9NiBQ/fDEUP7uOFD9A8hM/BxwVPwtTEz80+BM/9Q8UP0d+FD9UwxM/PtIUP41O
FT906xQ/nwoVP5I9FD/QKRM/XtgUP1tiFT+trBQ/w2wUPwF1FT9B/xM/ErwUP41FFD/DVhM/
NfgUP+oYFD9oshI/h9IUP78wEz9i7BQ/AWoUP9UUFT8GwRQ/4joVP3neEz86mRM/Ao0TPx5g
FD90dBQ/vmgUPyy7Ez/mYxM/qc8TP6SOFD+XuRM/MNwTPwBNFD85ihQ/lOcUP8NXEz/zNBM/
SoYVP3ZfFD9AdRQ/Uz4UPx8+Ez+Z+xQ/y0wUP9isEz+vlxQ/jMgTP+yOFD8uwRQ/HeoTP1FL
FD8xUxQ/3+UUP6pbEz8hkRM/5Q4VP41bFD+RrxM/8mETP3UdFD9aZxM/PaoTP/f0Ez/M+hQ/
3fcSP6FEFD+UqRQ/O5ITPygLFD8qgBQ/VpQSP7wJFT9+bxQ/YBsUP2/gEz84ZRM/H2ATPzqG
FD/u4BM/nx0UP034Ez/z4BM/6n8TP6HREj+/cRM/lkwTP1fpEz/gEBM/gBcUP1Z/Ez8R/RQ/
/5kUP9MVEz9oGxQ/baQSP/DhEj+qThQ/lAgTP8vsEj+ZNhM/BDcTP0TNEz+8pxI/SjcTP26c
Ez/25hI/m7QSPwDJEz88FBQ/p00UP6ThFD8rPhM/LeQTP18nEz+jyxM/oNsSPwWiFD8fShM/
Do4TP7zMEj/pLhM/484SPwhlEz+E/BI/7WgTP0I/Ez/aPxM/BLcSPzwrEz9SpRM/tO0SPyoO
FD/T7RM/GnYUP2ymEj+uiBM/Fx4TPw7+Ez+/zBM/1p4TP8QjEj+ZYBI/5cATP7G8Ej+DExM/
qlYTP05VEj8gOhM/yAwUPy1vEz959BI/HssSP/GkEj/DwRI/kloSP0+iEz+BpBM/mnETP8fo
Ej8zWxQ/dhMTPw7VEz8xnxM/6a0TP5CoEj9DbxM/40oTPzFtEz/AFxI/UuMSP4iZEj8DzBE/
UPMSP343Ez+h0RI/UzIUP04pEj+a1RM/bwoSP0vMEz/h5xI/i0ESP03MEj/tghM/EoQTP/EV
FD9e7xI/wD0TP/3SEz+IIBM/nw0TP75WEz/UaxI/GVETP/szEz9/6hI/V8cTPwzbEz92GRM/
YGgTPxV6Ez/HXhI/8mkTPxFlEz+nVRM/+qYSP+ciET+A5RM/CD4TP5jMEj+HVhM/XiITP0EU
Ez/mNxI/fawSP95ZEz8f4hE/M+UTPw1+ET+3pRI/TD4TP73gED+2oxE/TcETP1jCEj+XjhI/
UaoSPxhTEz+MMxI/HhwTP42nEj9dihI/HZcRP2QhEz94kxE/DrUTP6DiET+l/RM/USMSPwjA
ET94gxI/B7ITP0A4Ez83rxI/0KsSP5loEj8BYxE/ryESP3jfEj+PBRE/IhYTP1CWEj8KLBE/
2zwSPwK9ET9TrxI/l6ESP5jXED/jQRI/Z50SPxCtET9ZIxI/0qARPz94Ej9ebRI/mMURP1X3
Ej8LeBE/uFYTP5PIEj+ZfRM/9HIRPyRkEj9OcRI/Ab4SP+kZEj+ydxI/dh0RP2W+Ez8SlBI/
MxkRP9UKEj9s9BE/arYTP7LiET9+phI/ebcRP29QEj9kvxM/acERPyIOEz/seRI/JqMSP2nY
ET8NsRI/zkYSP1vaED/4JxM/xIoRP8cmEj/BpRE/sLkSP/MCEz8xcxI/LFETP0cpET/8RRE/
3I4RP5BwEj/w8xE/LvgRP/AvEj/ymBE/1vIRP/MzEj8rQRE/sewRP0fTED8g2hE/8nURP4oB
Ej+z+BE/GzMSP0vwET945hI/3pUTP2I+Ej+tMRE/VFUSPxv9ET+HDRI/E6EQP808Ej+qPBM/
visRP8neED/CNhI/9RgTP2DWET/JyBI/tkYSP7gmEj88nBI/qeYRP6ZfET+XXxI/PtQRP80Z
Ez+a1xE/AlYRP0hWET+e/hE/7O0QP08wEj+PQhI/QQESP3gQEj/BzhE/k3ESP9MtET8jnRE/
DHISPwWeET/cShE/ZE8SPw/IEj/r1RE/B/oSPyw3Ej9lyxE/9ZoQP2loET+mCBI/dVISPzd8
ET+x1hE/YYURP+oBEj9PDxI/QhMSPzrzET9K6hI/bgATP8BRET/n4RE/uDUTP2hcET+EfxI/
7FQRP+e3ED8E6RE/yDoSP2DLED85yRA/G14RP8saEj/ExBA/ETkSPyoxED/TBhE/lCMSP39Y
ET+blhE/Hw8RPyDwED9LmxE/62QTP4S7ET9pIRI/jKYQP08gET/NshE/NUwRP2QCET/25hE/
H6wPPx5xET+58RI/NYMRP04VET+bxhE/J3ARP7JEET/ysxE/Uc8RP8QLEj/RHhI/Pi0RP61M
ET954xA/0iYRP6yjET/dIBE/+NkQP7csED+NaxE/IkgSPwhyET9rSRE/3FwRP0e3ET+iyhA/
rOIRP1jaED+4NBE/VYMRP5UlEj8BRRE/rT4QPy6jET9JlBE/JAkRP7/OED84EhA/J/sQP0l8
ET/63xA/NdoQP8WaED93+RE/sTYQPxHhED8LExI/hl0RP25hED9xHxA/dKgRP8d0ET/QKRE/
fbYRP4oqET+gkhE/G2YRP26AET/pvBA/e54RPyvKED/GDhE/cT8RP9HPET+hvxA/tpIQP2G3
Dz/SrRA/7KURP4HqED/quBA/v10PP/aNED/YjxA/cXoQPxCaET8TuBE/DQIQPyzcED/KSBA/
xuwQP3bzED9SzhA/+XcQPwF0ED90URE/eP8QP+jQED/dyBA/mcQQP9e8ED+mChE/h+UQP8bQ
Dz8wRBA/MbERP0V8ED+Ptg8/Wd8RPyk0Ej9WFBA/oBcRP3+GET8xTBE/O38QP/BvED/T2xA/
Vi4RPzxiED/wrxA/VbIQP1WUET8Y6hA/jzIQP5V6ET+s2xA/UQkPP64SEj9ORxE//lcQP27i
ED+YyhA/YpYQP3bvDz/27w8/ZRMQPxD3ED/kVRA/kg4QP2DUDz+r0g8/2i8RP5LBDz8Wzg8/
MocPP/QaED+FHxA/BYAQP6W7ED8q1w8/5y8PPzXvDz/Bnw8/YAQPPx5HED9yoxA/GgkQP3Tv
ED+jixE/MKIQP8F7Dz/ITxE/IMEQP87yED9gnxA/b2YQPyqLED9DRxA/i7AQPxY0ED9+SRA/
cG8QP82BED96+A8/R68QP2neED+dWhA/xlMQPz88ET9Z+A8/RlURP/HaED+DpBA/EA4RPzDy
Dz9uexA/pHQQPyCXED9/JhE/svQPP/jaED91hBA/H0AQPzGBDz/iuRA/Z6QQP7GtDz+pVQ8/
FEEQP8uWDz/FWg8/U34QP04yED/ATBA/JkIQPzOqDz9mSg8/buoPP6omED+KBhA/sWAQP6Yq
ED+LFQ8/49wPP1yjED/ocRA/+yAQP5iuED/RfQ8/LfsPPyc0Dz/riA8/QrkQPzaMDz/ikw4/
TusQP31IDz9P0hE/paAOP7ZxDz9l8g4/pr0PP7B/Dz9qtw4/QQkQPzO8Dz+oGw8/MnkPP5lF
ED9r8A8//+8PP4KoDz9pjw8/cgcQPzA7ED+8BQ8/fVkPP03KDz9Nfw8/LRwQP+V5ED+pTBA/
oLQPP6acDz8mxg8/NdUPP2x0Dz/rUw8/zf4PP5UxDz9XPRA/T70QPyowDz9S4Q8/+1UPPzQv
Dz9nZhA/DmoPPw5zDz+QTxE/dhcQP5U3Dz9qEg8/8mkQP16cDz/xHxA/1ZgOP6QODz9FUhA/
jG8PP252Dz+JYg8/tyoPP4HlDz+qpA8/AsMPP/SoDz+8qxA/NZwPP+jvDz/15g4/ysAPP+mT
Dj9uQhA/WVYPPyo1ED8iVQ8/RU0PP3bVDz+/sQ4/iDMPP3CeED8AkA8/0McOPwr/Dz/TnBA/
Z/APP2E0Dz/e3Q4/qeQOP1bUDj8CMQ8/S7wOP5c9Dj8p2g8/3REQP3WFDj8TzQ4/91YPP3Bt
Dj9+3g4/njAQP0/BDz9Bkg4/TwoPPwTCDz+wmA8/cT4OP9WKDz+blw8/6R4QP1rGDj/XAQ8/
YxcPP38QED+lGxA/d8QOPxp/Dz9ImA0/MfUPPzWeDj9sOxA/tP4OP8OiDj+UgQ0/HnAPP1Do
Dz+6xw8//f0OPwP/DT/sWA8/+NEOP+KBDj8bcg8/DXcPP0hSDj+HJA4/tkgPPwPwDj/aSA8/
zRsQP7+rDj/ldg8/94IPP6stDz/Lhg8/FPkOP21XDz/qJw8/hUgPP6joDT8KPQ8/Xp0OP/9U
Dj9UVRA/sKsPPzo+Dz/6Vw4/l/IOP6MmED88Zg8/Zu4PP61HDz9mIg8/fhwPP6Z7Dj9YIg4/
7KYPPzQLDz9QMRA/8i8OP42cDz9A9Q4/Lx8NP701Dz8o4ww/at0PP8n8Dz/rDQ4/4V8OP3Cr
Dj+3jg4/hIUOP5bYDj9o1g0/loYPP0yGDj/jVQ4/EXoOP1vVDj9Iew4/5DIPPzpxDz9Geg0/
xJsOP8NoDj+U6g0/eSoPP6cfDj+ZiQ4/rMgOP2diDj/LqA4/SkIOP9lMDz9Dig4/B1APP3pE
Dz+IcQ4/ak4PP+axDz/cDw8/rPIOP6zEDT+j2w4/FjUOP0h/DT+A0w8/f2kOPzZoDz+A0A4/
3LgOP+f6DT/Kzw4/LikPPyiLDT/kiw4/tTMPP3feDj9hgA4/TNUOP8FmDj/YBQ4/vMoOPyt2
Dz+rhQ4/TCUOP6FmDj9ZZQ4/McsNP+9HDj9Otg4/mzgNPwbEDj+eAQ8/fFoOP6tUDj9sSA0/
9eYOP3IeDj81TQ0/TsgOP/McDz9DEw4/RQcPPzQvDz8saA4/Vw8OP8tGDj9SWA4/2MAOP2d8
Dj844Q0/ceYNP/MfDT95rQ4/cLwNP23ADT97eg4/ALMNP9YADj+U5g4/dyAOP0j6DT90BQ4/
3J0OPwasDj9q9w0/4qgNP9KDDz9Vmw8/TVkNP4rcDz+CMg4/nMoNP/TeDj8Ejw4/CTYOP94E
Dj+WbA4/iMQOPyYhDT+mQA0/4VINPwtyDj8n7A0/cJQOP+AVDj8s8Q4/DhUPP88TDj/QPQ4/
feMOPwAyED/fyg0/RzUOP8BxDj8S1g0/WIwOPyFADj/Fiw4/R6AOP/uODT+AhQ4/BSEOP096
Dj+cVw8/cYwNPw4fDz866Q0/J8YNP2ztDT/ppw4/6qENP3vaDT+fCA4/7+EMP5cWDj/jBA4/
OCkOP0RNDj8=</AssayYData></Step><Step><CommonData><SampleLocation>2</SampleLocation><SampleID></SampleID><SampleGroup></SampleGroup><SampleInfo></SampleInfo><SampleRow>A</SampleRow><SamplePlate>1</SamplePlate><WellType>REGENERATION</WellType><Concentration>-1</Concentration><ConcentrationUnits>µg/ml</ConcentrationUnits><MolarConcentration>-1</MolarConcentration><MolarConcUnits>nM</MolarConcUnits><MolecularWeight>-1</MolecularWeight><Temperature>30</Temperature><StartTime>2193953</StartTime><AssayTime>5</AssayTime></CommonData><FlowRate>1000</FlowRate><StepType>KREGENERATION</StepType><StepName>Regeneration</StepName><StepStatus>OK</StepStatus><ActualTime>4.99907</ActualTime><CycleTime>0.2</CycleTime><AssayXData Points="25">P9MDRXLWA0Wh2QNF1dwDRQjgA0U74wNFcuYDRaXpA0XV7ANFDPADRT/zA0Vu9gNFpfkDRdn8
A0UMAARFPwMERW4GBEWhCQRF1QwERQwQBEU7EwRFbhYERaEZBEXZHARFCCAERQ==</AssayXData><AssayYData Points="25">JLNzQH8leECRQHJAItxuQE4lc0A49GxAJLRoQNYecEBr1XBApT5qQF4RbkCDWHJAVCFuQFz5
bkDzXXRAkDJuQHrxakBa1HBAoqRvQGpKZ0DzQ25AmTt1QLbVcEAcwm1ABCByQA==</AssayYData></Step><Step><CommonData><SampleLocation>1</SampleLocation><SampleID>Buffer</SampleID><SampleGroup></SampleGroup><SampleInfo></SampleInfo><SampleRow>A</SampleRow><SamplePlate>1</SamplePlate><WellType>BUFFER</WellType><Concentration>-1</Concentration><ConcentrationUnits>µg/ml</ConcentrationUnits><MolarConcentration>-1</MolarConcentration><MolarConcUnits>nM</MolarConcUnits><MolecularWeight>-1</MolecularWeight><Temperature>30</Temperature><StartTime>2206122</StartTime><AssayTime>5</AssayTime></CommonData><FlowRate>1000</FlowRate><StepType>KREGENERATION</StepType><StepName>Regeneration</StepName><StepStatus>OK</StepStatus><ActualTime>5.002</ActualTime><CycleTime>0.2</CycleTime><AssayXData Points="25">OyMERW4mBEWlKQRF1SwERQwwBEU7MwRFcjYERaU5BEXVPARFDEAERT9DBEVyRgRFpUkERdVM
BEUMUARFP1MERW5WBEWhWQRF2VwERQhgBEU/YwRFbmYERaFpBEXZbARFEHAERQ==</AssayXData><AssayYData Points="25">O0/WP5sQ1z/AAOA//eLaP8eG1T8CHOI/vbrgPxCa2T8Bp+M/IZvlP8Eo2T+Gv9g/8+DdP8B1
2j/SyNY/vYrePwPs3D8UIdQ/b67eP0GC4j/jaNc/1BvZP1xc3j9FudM/DwrUPw==</AssayYData></Step><Step><CommonData><SampleLocation>2</SampleLocation><SampleID></SampleID><SampleGroup></SampleGroup><SampleInfo></SampleInfo><SampleRow>A</SampleRow><SamplePlate>1</SamplePlate><WellType>REGENERATION</WellType><Concentration>-1</Concentration><ConcentrationUnits>µg/ml</ConcentrationUnits><MolarConcentration>-1</MolarConcentration><MolarConcUnits>nM</MolarConcUnits><MolecularWeight>-1</MolecularWeight><Temperature>30</Temperature><StartTime>2218444</StartTime><AssayTime>5</AssayTime></CommonData><FlowRate>1000</FlowRate><StepType>KREGENERATION</StepType><StepName>Regeneration</StepName><StepStatus>OK</StepStatus><ActualTime>5.00005</ActualTime><CycleTime>0.2</CycleTime><AssayXData Points="25">Q3MERXp2BEWpeQRF4XwERRCABEVDgwRFdoYERamJBEXhjARFFJAERUOTBEV6lgRFrZkEReGc
BEUQoARFR6MERXamBEWtqQRF3awERRSwBEVDswRFerYERam5BEXhvARFEMAERQ==</AssayXData><AssayYData Points="25">RatbQAzFVUCbA09AtS9aQA1GYEBSnFRAqvdYQM3VYEAUGVZAVrdSQIkmWkCSGVVA1NRMQG39
VkAA+ltAOjJVQPgFWUDuk2NAVnhbQIvmVEAKgFpA7e5TQFY8UUCC7FdAU5VbQA==</AssayYData></Step><Step><CommonData><SampleLocation>1</SampleLocation><SampleID>Buffer</SampleID><SampleGroup></SampleGroup><SampleInfo></SampleInfo><SampleRow>A</SampleRow><SamplePlate>1</SamplePlate><WellType>BUFFER</WellType><Concentration>-1</Concentration><ConcentrationUnits>µg/ml</ConcentrationUnits><MolarConcentration>-1</MolarConcentration><MolarConcUnits>nM</MolarConcUnits><MolecularWeight>-1</MolecularWeight><Temperature>30</Temperature><StartTime>2230593</StartTime><AssayTime>5</AssayTime></CommonData><FlowRate>1000</FlowRate><StepType>KREGENERATION</StepType><StepName>Regeneration</StepName><StepStatus>OK</StepStatus><ActualTime>5.00103</ActualTime><CycleTime>0.2</CycleTime><AssayXData Points="25">Q8MERXbGBEWpyQRF3cwERRTQBEVD0wRFetYERa3ZBEXd3ARFFOAERUfjBEV25gRFqekEReHs
BEUU8ARFR/MERXb2BEWp+QRF4fwERRQABUVDAwVFegYFRa0JBUXhDAVFFBAFRQ==</AssayXData><AssayYData Points="25">QPVgPzljTD+KYVs/3w9XP0ysST8AR1E/GitXP+/YTD8buUU/fiFfP6WqWT8yiko/ZXhfP9Vh
Xj9sGEo/rqhOP0MjVz8OFU0/55pMP9J/Wj9pOlc/kZJHP9i/WT8Rcl4/rCZOPw==</AssayYData></Step><Step><CommonData><SampleLocation>2</SampleLocation><SampleID></SampleID><SampleGroup></SampleGroup><SampleInfo></SampleInfo><SampleRow>A</SampleRow><SamplePlate>1</SamplePlate><WellType>REGENERATION</WellType><Concentration>-1</Concentration><ConcentrationUnits>µg/ml</ConcentrationUnits><MolarConcentration>-1</MolarConcentration><MolarConcUnits>nM</MolarConcUnits><MolecularWeight>-1</MolecularWeight><Temperature>30</Temperature><StartTime>2242739</StartTime><AssayTime>5</AssayTime></CommonData><FlowRate>1000</FlowRate><StepType>KREGENERATION</StepType><StepName>Regeneration</StepName><StepStatus>OK</StepStatus><ActualTime>5.00005</ActualTime><CycleTime>0.2</CycleTime><AssayXData Points="25">RxMFRX4WBUWxGQVF4RwFRRggBUVHIwVFfiYFRa0pBUXhLAVFGDAFRUszBUV6NgVFrTkFReU8
BUUUQAVFR0MFRXpGBUWtSQVF5UwFRRRQBUVLUwVFflYFRbFZBUXlXAVFFGAFRQ==</AssayXData><AssayYData Points="25">Aa0xQJw+OkBu7CtAScg4QCHzQkCd0TZAjrA2QB9aREDQWDxAdWUwQArAOkAlFj1AYF4uQII/
NEBo+D9AWCs0QB0eMUBFlENAbuE6QHaAM0AhKj9AECJBQL6SLUABczJAo6E7QA==</AssayYData></Step><Step><CommonData><SampleLocation>1</SampleLocation><SampleID>Buffer</SampleID><SampleGroup></SampleGroup><SampleInfo></SampleInfo><SampleRow>A</SampleRow><SamplePlate>1</SamplePlate><WellType>BUFFER</WellType><Concentration>-1</Concentration><ConcentrationUnits>µg/ml</ConcentrationUnits><MolarConcentration>-1</MolarConcentration><MolarConcUnits>nM</MolarConcUnits><MolecularWeight>-1</MolecularWeight><Temperature>30</Temperature><StartTime>2254921</StartTime><AssayTime>5</AssayTime></CommonData><FlowRate>1000</FlowRate><StepType>KREGENERATION</StepType><StepName>Regeneration</StepName><StepStatus>OK</StepStatus><ActualTime>5.00005</ActualTime><CycleTime>0.2</CycleTime><AssayXData Points="25">S2MFRXpmBUWtaQVF5WwFRRRwBUVHcwVFfnYFRa15BUXhfAVFGIAFRUuDBUV6hgVFsYkFReWM
BUUYkAVFR5MFRXqWBUWxmQVF4ZwFRRigBUVHowVFfqYFRbGpBUXhrAVFGLAFRQ==</AssayXData><AssayYData Points="25">F9ZoP6DFdT/Ubmw/611fP8Tdcj+IyHE/nARiPzeGcj+q43Y/B49lP3AdaD8PEHM/kpVqP5Y0
YD/n+24/t5ptP6j9YT/okW8/4rR1PwZnYj+BDWQ/K5R1P45Ibj+izGE/eIRrPw==</AssayYData></Step></KineticsData></ExperimentResults>
