# Supplementary material for: CD147 mediates the adsorption of influenza A virus on the cell surface through direct interaction with HA
Source: Front Cell Infect Microbiol. 2025 Aug 29;15:1647283. doi: 10.3389/fcimb.2025.1647283 (PMC12426278; doi:10.3389/fcimb.2025.1647283)
Supplement: Supplementary file 8 [file DataSheet2.zip › raw data-2/Figure 6/Fingure6 D-I/Fingure6 H/241006_002.frd]

<?xml version="1.0" encoding="UTF-8" standalone="yes"?>
<ExperimentResults><ExperimentInfo Name="Experiment_1"><ExpDescription></ExpDescription><RTDVersion>2.0</RTDVersion><RunID>B72A3294-3FDD-41F8-A2F2-5357D5FE9153</RunID><ExperimentType>KINETICS</ExperimentType><ExperimentSubType>KBASIC</ExperimentSubType><StartDateTime>2024-10-06T21:56:37</StartDateTime><MachineName>4QSYCS2</MachineName><UserName>Labuser</UserName><LotNumber></LotNumber><PlateName>241006</PlateName><PlateName2></PlateName2><SensorName>B6</SensorName><SensorPlate>1</SensorPlate><SensorType>SA (Streptavidin)</SensorType><SensorRole>LIGAND</SensorRole><SensorInfo></SensorInfo><WritingSW>DataAcquisition.exe 11.1.0.11</WritingSW><InstrumentType>OctetRED96e</InstrumentType><InstrumentSerial>FB-90287</InstrumentSerial><InstrumentFW>1.0.0.0</InstrumentFW><IntegrationTime>2.1</IntegrationTime><DSPType>CPF</DSPType><DSPStitching>1</DSPStitching><HasManifest>1</HasManifest><InfoHash>1729037275</InfoHash></ExperimentInfo><AssayParamsInfo/><KineticsData><Step><CommonData><SampleLocation>12</SampleLocation><SampleID></SampleID><SampleGroup></SampleGroup><SampleInfo></SampleInfo><SampleRow>B</SampleRow><SamplePlate>1</SamplePlate><WellType>BUFFER</WellType><Concentration>-1</Concentration><ConcentrationUnits>µg/ml</ConcentrationUnits><MolarConcentration>-1</MolarConcentration><MolarConcUnits>nM</MolarConcUnits><MolecularWeight>-1</MolecularWeight><Temperature>27.5</Temperature><StartTime>0</StartTime><AssayTime>120</AssayTime></CommonData><FlowRate>1000</FlowRate><StepType>BASELINE</StepType><StepName>Baseline</StepName><StepStatus>OK</StepStatus><ActualTime>120.001</ActualTime><CycleTime>0.2</CycleTime><AssayXData Points="600">AAAAAM3MTD7fT80+I9sZP1YOTT/FIIA/mpmZPzMzsz+R7cw/ZmbmPwAAAEDNzAxAmpkZQMl2
JkAzMzNAAABAQM3MTECamVlAZmZmQJZDc0AAAIBAZmaGQP7UjEBkO5NAy6GZQAAAoECYbqZA
/tSsQGQ7s0DLoblAAADAQGZmxkD+1MxAZDvTQJqZ2UAxCOBAZmbmQM3M7EAzM/NAmpn5QAAA
AEFMNwNBZmYGQZqZCUHNzAxBAAAQQTMzE0F/ahZBmpkZQc3MHEEAACBBMzMjQWZmJkGamSlB
5dAsQRkEMEFMNzNBZmY2QZqZOUHl0DxBAABAQUw3Q0FmZkZBmplJQeXQTEEAAFBBMzNTQWZm
VkGynVlB5dBcQRkEYEFMN2NBf2pmQbKdaUHl0GxBGQRwQUw3c0FmZnZBsp15Qc3MfEEMAoBB
ppuBQT81g0HNzIRBc2iGQQAAiEGamYlBPzWLQdnOjEFmZo5BAACQQaabkUE/NZNB2c6UQWZm
lkEMAphBppuZQTMzm0HZzpxBc2ieQQwCoEGamaFBPzWjQc3MpEFmZqZBAACoQaabqUE/NatB
2c6sQWZmrkEAALBBmpmxQT81s0HNzLRBc2i2QQAAuEGamblBMzO7QdnOvEFzaL5BAADAQZqZ
wUEzM8NB2c7EQWZmxkEMAshBppvJQTMzy0HNzMxBc2jOQQAA0EGmm9FBMzPTQdnO1EFzaNZB
DALYQZqZ2UE/NdtBzczcQWZm3kEAAOBBppvhQTMz40HZzuRBZmbmQQwC6EGamelBMzPrQdnO
7EFzaO5BAADwQZqZ8UEzM/NB2c70QWZm9kEAAPhBppv5QTMz+0HNzPxBZmb+QQAAAELNzABC
mpkBQm1nAkIzMwNCBgEEQtPNBEKamQVCZmYGQjMzB0IGAQhCzcwIQpqZCUJtZwpCOTQLQgAA
DELNzAxCmpkNQm1nDkIzMw9CBgEQQs3MEEKamRFCbWcSQjk0E0IAABRCzcwUQpqZFUJmZhZC
OTQXQgYBGELTzRhCoJoZQmZmGkIzMxtCAAAcQs3MHEKamR1CbWceQjk0H0IAACBCzcwgQqCa
IUJmZiJCMzMjQgAAJELNzCRCoJolQmZmJkIzMydCBgEoQtPNKEKamSlCbWcqQjMzK0IAACxC
080sQpqZLUJmZi5CMzMvQgAAMELTzTBCmpkxQm1nMkIzMzNCBgE0QtPNNEKamTVCZmY2Qjk0
N0IGAThCzcw4QpqZOUJmZjpCMzM7QgYBPELNzDxCmpk9Qm1nPkI5ND9CBgFAQs3MQEKamUFC
bWdCQjk0Q0IGAURC081EQpqZRUJmZkZCMzNHQgAASELNzEhCmplJQm1nSkIzM0tCBgFMQs3M
TEKamU1CZmZOQjk0T0IAAFBCzcxQQqCaUUJtZ1JCOTRTQgAAVELTzVRCoJpVQm1nVkIzM1dC
BgFYQtPNWEKamVlCbWdaQjMzW0IGAVxCzcxcQqCaXUJmZl5COTRfQgAAYELNzGBCmplhQm1n
YkIzM2NCBgFkQtPNZEKamWVCZmZmQjMzZ0IGAWhCzcxoQpqZaUJmZmpCOTRrQgAAbELTzWxC
mpltQm1nbkI5NG9CBgFwQtPNcEKamXFCZmZyQjk0c0IAAHRCzcx0QqCadUJmZnZCOTR3QgAA
eELTzXhCmpl5Qm1nekIzM3tCBgF8Qs3MfEKgmn1CbWd+Qjk0f0KDAIBCZmaAQlDNgEIzM4FC
HZqBQgAAgkLpZoJCUM2CQrYzg0KamYNCgwCEQmZmhELNzIRCtjOFQpqZhUKDAIZCZmaGQlDN
hkIzM4dCmpmHQgAAiELpZohCUM2IQjMziUKamYlCgwCKQulmikLNzIpCMzOLQpqZi0IAAIxC
ZmaMQlDNjEK2M41CHZqNQoMAjkLpZo5CzcyOQjMzj0Idmo9CgwCQQmZmkELNzJBCMzORQh2a
kUKDAJJCZmaSQlDNkkIzM5NCmpmTQgAAlEJmZpRCUM2UQrYzlUIdmpVCAACWQmZmlkLNzJZC
tjOXQh2al0KDAJhC6WaYQlDNmEIzM5lCHZqZQgAAmkLpZppCUM2aQrYzm0IdmptCgwCcQulm
nELNzJxCMzOdQh2anUIAAJ5C6WaeQlDNnkIzM59CmpmfQgAAoEJmZqBCUM2gQrYzoUKamaFC
gwCiQmZmokLNzKJCMzOjQh2ao0KDAKRC6WakQs3MpEIzM6VCHZqlQgAApkLpZqZCUM2mQjMz
p0KamadCAACoQulmqELNzKhCMzOpQqCaqUIAAKpCZmaqQs3MqkK2M6tCHZqrQgAArELpZqxC
UM2sQrYzrUKama1CgwCuQmZmrkLNzK5CMzOvQpqZr0KDALBCZmawQs3MsEK2M7FCHZqxQgAA
skLpZrJCzcyyQrYzs0KambNCgwC0QmZmtELNzLRCtjO1QpqZtUIAALZC6Wa2QlDNtkK2M7dC
HZq3QoMAuELpZrhCUM24QrYzuUKamblCgwC6QmZmukLNzLpCtjO7Qh2au0IAALxCZma8QlDN
vEK2M71CHZq9QgAAvkLpZr5CUM2+QjMzv0Kamb9CgwDAQmZmwEJQzcBCtjPBQh2awUKDAMJC
6WbCQlDNwkK2M8NCHZrDQgAAxELpZsRCUM3EQjMzxUKamcVCgwDGQmZmxkLNzMZCMzPHQpqZ
x0IAAMhCZmbIQs3MyEK2M8lCmpnJQgAAykJmZspCzczKQrYzy0KamctCgwDMQulmzELNzMxC
MzPNQh2azUIAAM5CZmbOQlDNzkK2M89CHZrPQgAA0ELpZtBCzczQQjMz0UKamdFCgwDSQmZm
0kJQzdJCtjPTQh2a00IAANRCZmbUQs3M1EIzM9VCmpnVQoMA1kLpZtZCUM3WQjMz10KamddC
gwDYQmZm2EJQzdhCMzPZQh2a2UIAANpC6WbaQs3M2kK2M9tCmpnbQgAA3ELpZtxCzczcQjMz
3UIdmt1CgwDeQmZm3kLNzN5CMzPfQpqZ30IAAOBCZmbgQlDN4EK2M+FCmpnhQgAA4kJmZuJC
zcziQjMz40KameNCAADkQulm5EJQzeRCtjPlQh2a5UIAAOZC6WbmQlDN5kK2M+dCmpnnQoMA
6EJmZuhCUM3oQjMz6UIdmulCgwDqQmZm6kJQzepCMzPrQh2a60KDAOxC6WbsQs3M7EK2M+1C
mpntQgAA7kJmZu5CUM3uQrYz70Idmu9C</AssayXData><AssayYData Points="600">AAAAAKh3wru6YEO5i510OkaVQbt6wG27VzvHuib2LLslpWu63kUQu4f5wLmx96C7UamLuzPX
6bo4rWy7L7nGuzQgnLn0WCe7PKE7u2jnGbtGaMW7PwE9O0uvybo+J9+4jOsPu9NWtbq9jgG6
IjoSuwqRsjqDmIS6frj1uXE0DrkVdea6HHxHus+l/ToGVM+7CFNWu8ejPzvbydY6sX7Eug02
ZDpX0Z+78EwOuU4zSbt8IIa7L6mluqpjoLuMBH85EeyyuhG6Brs1VWe7e3ZpujeFKbp4g+m6
2oFqu1vzF7sGONG7cREiOn+nczoINR47Pd39ulUNbzpuMeq7d058u/5HhLmKhwK7LFuBu7kR
AbsryBe6Q1ujuiykNbnsioI69F3suhVE0Dpen/A6rwmwujJajToSKTc7ieNquhrSnDo3GoO6
YbohO+0SKDs8y467BUvRuwefXbsHYIe7cu0mu2HRDLqh51a7TpInu7zmWTsGQjC7gKxBu/TS
krnADT+7TtACO51lnTtds0Q7hbEuO2eZQ7qNeES7EGmpu+95zblYmgS7AtfkOmgkk7u+KNo6
3qYBO50ggLvX3YO7gw0EuxEvvDk44GO7uHuFu1S/ETtf4F67I5+0OW6FmTscQwq7GnGLunEY
cLsCrq26laM3O1eAMbtOhhO5dxUPO3a8zbuLCDS7Ho3Au5nInDvW30C7/xglOyIqG7nrVrA6
VCMoOTFh9brznQ67TLOcu7jaoLtKLpc6HBFYOfbYH7tj0s+60f23uw5eCbsWFaG7hgggu4/2
XDoyUjO5dP2fu3p6D7unt927ssgiusePfTqMgLa7xNCgu49Cl7p9/jm7st8hunjQGTvc6uS6
87fJukrIYLpI20a7cgYNu7e0KbsfAeM60uYCuub2LDo1hgy7KJajutwykbsBg7u5ILqIu6gc
2LozWQK75AIIOL6u37vE/kw45tkbuS8xO7tWufy7yYr8uX1lybu/5o+7/61iu+SkNTrQaIq7
SqrAulBqNrttTyc5yludu1neQbtpla677Rsnu34VqbrHGby6hXBUu1wldrrnkUU67DIsuwZv
c7sEgve6CCmJuyaez7pvmNO6Ei96OUaxHbvHkm+7D72juuz/hrtTkbu7/+GCu6XLW7vvFqO6
axJqu64aU7tCAHK7uBt3uzqGuDm3PAS7DS6ouiFjU7ssN4y7hr82uib207uE42+6292Wu6oD
+rrOKku7NTafuvoXxrsL94K7WCx/u/YLN7th8Z+7jldzu700d7vLOyS7Y/6luzdbhLt1dzq7
ZTEau8SzhLtbgM27+kMHvEh7O7s7dKu6HRq7uy4uk7p2uXK73Bt+ujilgLs52hO7zTq1u6wy
1buqfZ67O52bu6rrfbswG8i7DbK+u7XU8rvVhl27dyCRu2wQ37v1gVC7QevKu7YcALwZ8ae7
UesmuHENzLvsba27P+NOu2CCc7u1l0O7W1l/uxOjorsrKBC752O5u7NXobt6xKu7dx6TOnTT
IbvdOAa8ZxuKu45s+LuhfNK7pIhYu5UR8Lvzrmy75uINvO8gmbuVuX67m1gvOiBonLvQTdq7
0OgXvCJtoLtaLZe73yYgvPKNrbu5zre7tfa0u7oC+rvoMgq8aWWJu6bDi7sIru27WWn8u2Ul
6ruoLse7BOjbu6L69LuETwy8y6ztuy6tDLx6ome8s1wlvDYSkbu/y/27Mq8GvLw+BryN9ee7
C1ZGuwBeZrsAJBG8oyzxu7KDvruAiQW8L5MVvO9MELw+b4i7OMSgu88wIrzX7Ga7ux/eu+Mo
NrwNr+a7YsAevH2q57t4GYO7Dq7iuzbVpLsNGtK7Sm3juyGvBLxCXca75XXQu9jTArybPee7
cQubu2cOEbxOF/i7DyLruwTetbtVkc67+Vr1u4ig8buxAAe82nqju3va27uLY9q7BlOru3cU
QLxewwG8yGoPvEhG67ufCDy7LQoavF4KALxT2sm7yDomvGpHDryR3AK8otmGuyn9RrxdSCC8
mf2Du1LUUryFihu8tTTHu9L6y7t+GYG66y4UvDszHLwtSgm84kVAvLkE7rtWnP27fI+4u5ib
Ebyc4Ka77qyVu00SSbzQQL27G3AOvA9i9Lud5CS8h8L2uzFUAbya+mi8ZULzuwdyA7xbAT68
ycDAuzpWbrw9Dbq7nXwDvIcsRbxk5Cq8YBcTvHCfE7yBIiq8AxlbvDRecrztHDO8y8EtvF+5
E7zj7Ne7Dk1FvKGyHrwvVVK8dwHeu8FcCryNLlS8axjcuw68PrzVbhS80SIvvJmlQrzf3zG8
Qtv6uxmEYbw8k0y8Cl8rvAPRBLyV4nq81ndnvBvZS7xzy0W8IMVIvKZCS7w9UQS8iBMfvHXp
Dbz5/Sy8zLkVvCooIrzpRTe8V+EnvLVnLbzNvEm8kmNWvGDQ/rshnEe8ewxMvEp3X7ywEii8
mqtKvLW1HbzdE028RSA7vJp+iLz3uj28V0BJvHfJN7zFTx+8Lw0IvLQpQbyyWe27Ty0wvA9q
hrwI5yK8Dqg9vFnRbrzjFSq8w9JavCS/xLtOsWW8XeZOvH3EirykB0e8SMuDvLgCVrzUQGu8
4yUbvITeK7zx4Fe8pVopvFtRN7xjboS8qR1cvHRbkryKTU+8dMkovHMPT7x8FWW8RbBKvGYt
dbwgFXq8EEJDvPG3BLwk4Ia8XT0JvF89S7zTd1e86TFOvBGFZbxewja8MXiBvI3gfrzrizu8
BdGCvFhEULzdMjm83nZnvLKQNrxnsoW8CIE3vOgjj7yUhpu8mYlgvLmdaryiOHG8l7wpvIj1
V7wJmzi8v1I1vPd1W7xPnH68Fu9tvAtgMrwN05W8yL2AvPp3V7xQpoW8fhRFvOC6VrxVXWS8
329yvOLJfbxxPZG82CNfvGc5j7ymYp+8koeEvH8QarwJoJq8fkKBvIL3a7yi5Vi8Fy6JvL7D
eLxvnYi8sxtCvMPVS7z13I68ZpuEvAOjILzEeY68nU2DvA2Hl7ycoYW8HFiRvENPQ7xSHG68
Hsl8vFmxhbzW9VC8TxCDvArxhryy12q8OpOjvD/Bl7wxzYW8OpFMvPPHmLwKona8MDdrvJ3T
p7z3ZaK87ZN4vBB5gbw/aYK8FnyTvMMHa7zAqxO8ocuQvHBfYLyzIpa80FJWvCHZkLzGP4+8
7jd8vKV2YLy+cmq8MCuJvO/ad7xNnny8</AssayYData></Step><Step><CommonData><SampleLocation>3</SampleLocation><SampleID>hb2</SampleID><SampleGroup></SampleGroup><SampleInfo></SampleInfo><SampleRow>B</SampleRow><SamplePlate>1</SamplePlate><WellType>KLOAD</WellType><Concentration>50</Concentration><ConcentrationUnits>µg/ml</ConcentrationUnits><MolarConcentration>50000</MolarConcentration><MolarConcUnits>nM</MolarConcUnits><MolecularWeight>-1</MolecularWeight><Temperature>30</Temperature><StartTime>158116</StartTime><AssayTime>1200</AssayTime></CommonData><FlowRate>1000</FlowRate><StepType>LOADING</StepType><StepName>Loading</StepName><StepStatus>OK</StepStatus><ActualTime>579.6</ActualTime><CycleTime>0.2</CycleTime><AssayXData Points="2898">gwDwQmxn8EJQzfBCtjPxQqCa8UIGAfJC6WbyQtPN8kI5NPNCoJrzQgYB9EJsZ/RCUM30QrYz
9UKgmvVCBgH2Qulm9kJQzfZCOTT3Qh2a90IGAfhC6Wb4QlDN+EK2M/lCoJr5QoMA+kJsZ/pC
UM36Qjk0+0IdmvtCgwD8Qulm/ELTzfxCtjP9QqCa/UKDAP5CbGf+QlDN/kI5NP9CoJr/QkIA
AEN1MwBDqGYAQ9uZAEMOzQBDgwABQ3UzAUPpZgFD25kBQ1DNAUNCAAJDdTMCQ6hmAkMdmgJD
Ds0CQ4MAA0O2MwND6WYDQx2aA0MOzQNDgwAEQ7YzBEOoZgRD25kEQ1DNBENCAAVDtjMFQ+lm
BUMdmgVDDs0FQ4MABkO2MwZD6WYGQx2aBkMOzQZDgwAHQ3UzB0PpZgdD25kHQ1DNB0NCAAhD
tjMIQ6hmCEPbmQhDDs0IQ0IACUN1MwlDqGYJQ9uZCUMOzQlDgwAKQ7YzCkPpZgpDHZoKQ1DN
CkNCAAtDdTMLQ6hmC0MdmgtDUM0LQ4MADEN1MwxDqGYMQx2aDENQzQxDgwANQ3UzDUPpZg1D
25kNQ1DNDUNCAA5DtjMOQ6hmDkMdmg5DDs0OQ4MAD0N1Mw9D6WYPQx2aD0MOzQ9DgwAQQ7Yz
EEOoZhBD25kQQw7NEENCABFDtjMRQ+lmEUPbmRFDDs0RQ4MAEkO2MxJDqGYSQx2aEkMOzRJD
gwATQ3UzE0PpZhND25kTQ1DNE0ODABRDtjMUQ+lmFEMdmhRDDs0UQ4MAFUN1MxVDqGYVQ9uZ
FUMOzRVDgwAWQ7YzFkOoZhZDHZoWQ1DNFkODABdDtjMXQ6hmF0MdmhdDDs0XQ4MAGEN1MxhD
qGYYQ9uZGENQzRhDgwAZQ7YzGUPqZhlDHZoZQw7NGUODABpDdTMaQ+pmGkMdmhpDDs0aQ4MA
G0N1MxtD6mYbQx2aG0MOzRtDQgAcQ7YzHEPqZhxDHZocQw7NHENCAB1DtjMdQ+pmHUMdmh1D
UM0dQ4MAHkO2Mx5D6mYeQx2aHkNQzR5DgwAfQ3UzH0PqZh9D25kfQw7NH0ODACBDtjMgQ+pm
IEPbmSBDDs0gQ4MAIUN1MyFD6mYhQ9uZIUMOzSFDgwAiQ3UzIkPqZiJDHZoiQw7NIkODACND
tjMjQ+pmI0MdmiNDDs0jQ0IAJEO2MyRDqGYkQ9uZJEMOzSRDQgAlQ3UzJUPqZiVDHZolQw7N
JUNCACZDtjMmQ6hmJkMdmiZDUM0mQ0IAJ0O2MydD6mYnQ9uZJ0MOzSdDQgAoQ3UzKEPqZihD
25koQw7NKENCAClDtjMpQ+pmKUPbmSlDDs0pQ4MAKkO2MypDqGYqQ9uZKkNQzSpDQgArQ7Yz
K0OoZitDHZorQw7NK0ODACxDdTMsQ6hmLEPbmSxDDs0sQ4MALUO2My1D6mYtQx2aLUNQzS1D
gwAuQ3UzLkPqZi5DHZouQ1DNLkODAC9DtjMvQ6hmL0Mdmi9DDs0vQ0IAMEN1MzBD6mYwQx2a
MENQzTBDQgAxQ7YzMUPqZjFDHZoxQw7NMUODADJDdTMyQ+pmMkMdmjJDUM0yQ0IAM0N1MzND
6mYzQ9uZM0NQzTNDgwA0Q3UzNEOoZjRD25k0Q1DNNENCADVDtjM1Q6hmNUPbmTVDDs01Q4MA
NkO2MzZDqGY2Qx2aNkNQzTZDQgA3Q7YzN0PqZjdDHZo3Qw7NN0ODADhDtjM4Q+pmOEMcmjhD
Ds04Q4MAOUO2MzlDqGY5Q9uZOUNQzTlDQgA6Q7YzOkOoZjpDHJo6Qw7NOkODADtDtjM7Q6hm
O0McmjtDDs07Q4MAPEN0MzxDqGY8Q9uZPENQzTxDQgA9Q7YzPUOoZj1D25k9Qw7NPUODAD5D
dDM+Q6hmPkPbmT5DUM0+Q4MAP0N0Mz9DqGY/QxyaP0NQzT9DQgBAQ7YzQEPqZkBDHJpAQ1DN
QENCAEFDdDNBQ+pmQUMcmkFDDs1BQ0IAQkN0M0JD6mZCQxyaQkNQzUJDQgBDQ7YzQ0OoZkND
HJpDQw7NQ0ODAERDtjNEQ+pmREPbmURDUM1EQ0IARUO2M0VDqGZFQxyaRUNQzUVDQgBGQ7Yz
RkPqZkZDHJpGQw7NRkODAEdDtjNHQ6hmR0PbmUdDUM1HQ4MASEO2M0hD6mZIQxyaSENQzUhD
gwBJQ7YzSUOoZklDHJpJQ1DNSUODAEpDtjNKQ6hmSkPbmUpDUM1KQ4MAS0O2M0tDqGZLQxya
S0NQzUtDQgBMQ3QzTEOoZkxDHJpMQ1DNTENCAE1DtjNNQ6hmTUPbmU1DDs1NQ0IATkN0M05D
qGZOQxyaTkNQzU5DQgBPQ3QzT0OoZk9DHJpPQ1DNT0ODAFBDtjNQQ+pmUEPbmVBDUM1QQ0IA
UUN0M1FDqGZRQ9uZUUMOzVFDgwBSQ3QzUkOoZlJDHJpSQw7NUkNCAFNDtjNTQ+pmU0PbmVND
UM1TQ0IAVEO2M1RDqGZUQxyaVENQzVRDQgBVQ3QzVUOoZlVDHJpVQ1DNVUODAFZDdDNWQ6hm
VkPbmVZDDs1WQ0IAV0O2M1dD6mZXQ9uZV0MOzVdDgwBYQ3QzWEOoZlhD25lYQ1DNWEODAFlD
tjNZQ6hmWUMcmllDUM1ZQ4MAWkO2M1pDqGZaQ9uZWkMOzVpDgwBbQ3QzW0OoZltD25lbQ1DN
W0NCAFxDdDNcQ+pmXEMcmlxDDs1cQ0IAXUO2M11DqGZdQ9uZXUNQzV1DQgBeQ3QzXkPqZl5D
25leQw7NXkNCAF9DtjNfQ6hmX0Mcml9DUM1fQ4MAYEN0M2BDqGZgQxyaYENQzWBDQgBhQ7Yz
YUPqZmFD25lhQ1DNYUODAGJDtjNiQ6hmYkPbmWJDDs1iQ0IAY0O2M2NDqGZjQ9uZY0MOzWND
gwBkQ3QzZEOoZmRD25lkQw7NZENCAGVDtjNlQ+pmZUMcmmVDDs1lQ4MAZkO2M2ZDqGZmQxya
ZkNQzWZDgwBnQ3QzZ0PqZmdD25lnQ1DNZ0ODAGhDdDNoQ+pmaEMcmmhDDs1oQ0IAaUN0M2lD
qGZpQ9uZaUNQzWlDgwBqQ7YzakPqZmpDHJpqQ1DNakNCAGtDdDNrQ6hma0McmmtDUM1rQ0IA
bEN0M2xDqGZsQxyabEMOzWxDQgBtQ3QzbUOoZm1DHJptQ1DNbUNCAG5DtjNuQ6hmbkMcmm5D
UM1uQwYBb0O2M29D6mZvQxyab0MOzW9DQgBwQ7YzcEPqZnBDHJpwQ1DNcENCAHFDdDNxQ6hm
cUPbmXFDDs1xQ4MAckN0M3JDqGZyQ9uZckNQzXJDgwBzQ3Qzc0PqZnNDHJpzQ1DNc0NCAHRD
tjN0Q+pmdEMcmnRDUM10Q0IAdUN0M3VD6mZ1QxyadUNQzXVDgwB2Q3QzdkPqZnZDHJp2Q1DN
dkNCAHdDdDN3Q6hmd0McmndDDs13Q4QAeEN0M3hDqGZ4QxyaeENQzXhDhAB5Q7YzeUPqZnlD
HJp5Q1DNeUNCAHpDtjN6Q+pmekMcmnpDUM16Q0IAe0O2M3tD6mZ7Q9yZe0MOzXtDQgB8Q7Yz
fEPqZnxD3Jl8Qw7NfEOEAH1DtjN9Q6hmfUPcmX1DDs19Q0IAfkO2M35D6mZ+Q9yZfkNQzX5D
hAB/Q7Yzf0PqZn9D3Jl/Q1DNf0NCAIBD2xmAQ1QzgEPuTIBDh2aAQ0KAgEO6mYBDVLOAQ+7M
gEOH5oBDIQCBQ7oZgUN1M4FDDk2BQ6hmgUMhgIFD25mBQ1SzgUMOzYFDh+aBQ0IAgkO6GYJD
dTOCQ+5MgkOoZoJDIYCCQ7qZgkNUs4JDDs2CQ6jmgkMhAIND2xmDQ1Qzg0MOTYNDh2aDQ0KA
g0O6mYNDVLODQ+7Mg0Oo5oNDQgCEQ9sZhEN1M4RD7kyEQ4dmhENCgIRD25mEQ3WzhEPuzIRD
h+aEQ0IAhUO6GYVDVDOFQ+5MhUOoZoVDIYCFQ9uZhUN1s4VD7syFQ4fmhUMhAIZD2xmGQ3Uz
hkMOTYZDh2aGQyGAhkPbmYZDVLOGQw7NhkOo5oZDIQCHQ9sZh0N1M4dDDk2HQ6hmh0MhgIdD
25mHQ3Wzh0MOzYdDqOaHQ0IAiEPbGYhDdTOIQ+5MiEOHZohDQoCIQ9uZiENUs4hDDs2IQ6jm
iENCAIlD2xmJQ3UziUMOTYlDh2aJQ0KAiUPbmYlDVLOJQ+7MiUOo5olDIQCKQ9sZikNUM4pD
Dk2KQ4dmikNCgIpDupmKQ3WzikPuzIpDqOaKQ0IAi0PbGYtDVDOLQ+5Mi0OHZotDIYCLQ9uZ
i0N1s4tDDs2LQ4fmi0MhAIxDuhmMQ3UzjEPuTIxDqGaMQ0KAjEPbmYxDVLOMQ+7MjEOo5oxD
QgCNQ9sZjUNUM41DDk2NQ6hmjUMhgI1DupmNQ3WzjUMOzY1DqOaNQyEAjkPbGY5DVDOOQw5N
jkOoZo5DQoCOQ9uZjkNUs45DDs2OQ6jmjkMhAI9D2xmPQ3Uzj0MOTY9DqGaPQyGAj0O6mY9D
dbOPQ+7Mj0OH5o9DIQCQQ9sZkEN1M5BDDk2QQ6hmkEMhgJBDupmQQ3WzkEPuzJBDqOaQQyEA
kUPbGZFDdTORQ+5MkUOHZpFDIYCRQ9uZkUN1s5FD7syRQ4fmkUMhAJJDuhmSQ1QzkkPuTJJD
qGaSQ0KAkkO6mZJDVLOSQw7NkkOo5pJDQgCTQ9sZk0N1M5ND7kyTQ6hmk0NCgJND25mTQ1Sz
k0PuzJNDh+aTQ0IAlEPbGZRDdTOUQw5NlEOoZpRDIYCUQ7qZlENUs5RDDs2UQ4fmlEMhAJVD
uhmVQ1QzlUMOTZVDqGaVQ0KAlUPbmZVDVLOVQ+7MlUOH5pVDIQCWQ7oZlkN1M5ZDDk2WQ4dm
lkMhgJZDupmWQ3WzlkMOzZZDqOaWQ0IAl0O6GZdDVDOXQ+5Ml0OHZpdDIYCXQ9uZl0NUs5dD
7syXQ4fml0MhAJhD2xmYQ1QzmEMOTZhDqGaYQyGAmEPbmZhDVLOYQ+7MmEOH5phDIQCZQ7oZ
mUNUM5lDDk2ZQ4dmmUNCgJlD25mZQ3WzmUPuzJlDqOaZQ0IAmkO6GZpDVDOaQw5NmkOHZppD
QoCaQ7qZmkN1s5pDDs2aQ6jmmkNCAJtD2xmbQ3Uzm0MOTZtDqGabQyGAm0PbmZtDVLObQw7N
m0Oo5ptDIQCcQ9sZnEN1M5xD7kycQ6hmnEMhgJxDupmcQ1SznEMOzZxDh+acQ0IAnUO6GZ1D
dTOdQw5NnUOHZp1DIYCdQ7qZnUN1s51D7sydQ6jmnUMhAJ5D2xmeQ1QznkMOTZ5Dh2aeQyGA
nkPbmZ5DVLOeQ+7MnkOH5p5DQgCfQ7oZn0NUM59D7kyfQ6hmn0MhgJ9DupmfQ1Szn0PuzJ9D
qOafQyEAoEPbGaBDdTOgQw5NoEOoZqBDIYCgQ9uZoEN1s6BD7sygQ6jmoENCAKFD/BmhQ1Qz
oUPuTKFDqGahQyGAoUPbmaFDdbOhQw7NoUOH5qFDIQCiQ9sZokNUM6JD7kyiQ6hmokMhgKJD
25miQ3WzokMOzaJDh+aiQ0IAo0PbGaNDdTOjQ+5Mo0OHZqNDQoCjQ9uZo0NUs6NDDs2jQ4fm
o0MhAKRD2xmkQ3UzpEPuTKRDh2akQ0KApEO6maRDVLOkQ+7MpEOo5qRDQgClQ9sZpUN1M6VD
7kylQ6hmpUMhgKVD25mlQ3WzpUMOzaVDqOalQyEApkPbGaZDVDOmQ+5MpkOoZqZDIYCmQ9uZ
pkNUs6ZDDs2mQ6jmpkMhAKdDuhmnQ1Qzp0MOTadDh2anQ0KAp0O6madDdbOnQw7Np0Oo5qdD
IQCoQ7oZqEN1M6hD7kyoQ4dmqEMhgKhD25moQ1SzqEPuzKhDh+aoQ0IAqUPbGalDVDOpQw5N
qUOHZqlDQoCpQ9uZqUN1s6lD7sypQ6jmqUNCAKpD2xmqQ3UzqkMOTapDh2aqQ0KAqkPbmapD
dbOqQ+7MqkOH5qpDQgCrQ7oZq0N1M6tD7kyrQ6hmq0MhgKtDupmrQ1Szq0PuzKtDqOarQ0IA
rEPbGaxDVDOsQw5NrEOHZqxDIYCsQ9uZrENUs6xDDs2sQ6jmrENCAK1D2xmtQ3UzrUPuTK1D
h2atQ0KArUO6ma1DVLOtQw7NrUOo5q1DIQCuQ7oZrkNUM65D7kyuQ6hmrkNigK5D25muQ3Wz
rkMOza5DqOauQyEAr0PbGa9DVDOvQw5Nr0OHZq9DIYCvQ7qZr0N1s69DDs2vQ6jmr0MhALBD
2xmwQ3UzsEPuTLBDh2awQ0KAsEPbmbBDdbOwQw7NsEOH5rBDQgCxQ7oZsUN1M7FDDk2xQ6hm
sUMhgLFD25mxQ1SzsUMOzbFDqOaxQ0IAskO6GbJDdTOyQ+5MskOHZrJDQoCyQ9uZskNUs7JD
7syyQ6jmskMhALNDuhmzQ3Uzs0PuTLNDqGazQ0KAs0O6mbNDdbOzQ+7Ms0Oo5rNDQgC0Q7oZ
tEN1M7RDDk20Q6hmtEMhgLRDupm0Q1SztEMOzbRDqOa0Q0IAtUO6GbVDdTO1Q+5MtUOHZrVD
IYC1Q9uZtUNUs7VDDs21Q6jmtUNCALZD2xm2Q3UztkMOTbZDh2a2Q0KAtkPbmbZDdbO2Q+7M
tkOo5rZDQgC3Q9sZt0N1M7dDDk23Q4dmt0NCgLdD25m3Q3Wzt0PuzLdDqOa3Q0IAuEO6GbhD
VDO4Qw5NuEOoZrhDIYC4Q7qZuEN1s7hD7sy4Q6jmuEMhALlDuhm5Q3UzuUPuTLlDqGa5Q0KA
uUO6mblDdbO5Q+7MuUOo5rlDQgC6Q7oZukN1M7pDDk26Q6hmukMhgLpD25m6Q3WzukMOzbpD
qOa6Q0IAu0O6GbtDdTO7Qw5Nu0OHZrtDQoC7Q7qZu0NUs7tDDs27Q4fmu0NCALxDuxm8Q1Qz
vEPuTLxDqGa8Q0KAvEO7mbxDdbO8Q+7MvEOo5rxDQgC9Q9sZvUN1M71D7ky9Q4dmvUMhgL1D
u5m9Q3WzvUPuzL1DqOa9Q0IAvkO7Gb5DVDO+Q+5MvkOoZr5DIYC+Q9uZvkNUs75D7sy+Q6jm
vkMhAL9D2xm/Q1Qzv0PuTL9DqGa/QyGAv0Pbmb9DVLO/Qw/Nv0Oo5r9DIQDAQ9sZwENUM8BD
D03AQ6hmwEMhgMBDu5nAQ3WzwEPuzMBDh+bAQ0IAwUPbGcFDVDPBQ+5MwUOoZsFDIYDBQ7uZ
wUN1s8FDD83BQ6jmwUNCAMJDuxnCQ3UzwkMPTcJDh2bCQyGAwkPbmcJDdbPCQw/NwkOo5sJD
QgDDQ7sZw0NUM8ND7kzDQ6hmw0MhgMNDu5nDQ3Wzw0PuzMNDqObDQyEAxEPbGcRDVDPEQ+5M
xEOoZsRDIYDEQ7uZxEN1s8RD7szEQ6jmxEMhAMVD2xnFQ1QzxUPuTMVDqGbFQyGAxUO7mcVD
VLPFQ+7MxUOo5sVDQgDGQ7sZxkNUM8ZDD03GQ4dmxkMhgMZDu5nGQ3WzxkMPzcZDh+bGQyEA
x0O7GcdDVDPHQ+5Mx0OHZsdDIYDHQ9uZx0N1s8dDD83HQ6jmx0NCAMhD2xnIQ3UzyEMPTchD
qGbIQ0KAyEPbmchDVLPIQw/NyEOH5shDQgDJQ9sZyUN1M8lD7kzJQ4dmyUMhgMlD25nJQ1Sz
yUPuzMlDqObJQyEAykO7GcpDdTPKQw9NykOoZspDIYDKQ9uZykNUs8pDD83KQ8nmykNCAMtD
2xnLQ3Uzy0PuTMtDh2bLQ0KAy0O7mctDdbPLQ+7My0Oo5stDIQDMQ9sZzENUM8xDD03MQ4dm
zEMhgMxDu5nMQ1SzzEMPzcxDqObMQ0IAzUPbGc1DVDPNQw9NzUOoZs1DQoDNQ9uZzUNUs81D
7szNQ4fmzUNCAM5DuxnOQ1QzzkMPTc5Dh2bOQyGAzkPbmc5DdbPOQ+7MzkOo5s5DIQDPQ7sZ
z0N1M89D7kzPQ6hmz0MhgM9D25nPQ1Szz0PuzM9Dh+bPQ0IA0EPbGdBDVDPQQw9N0EOHZtBD
QoDQQ7uZ0ENUs9BDD83QQ8nm0ENCANFD2xnRQ1Qz0UPuTNFDh2bRQ0KA0UO7mdFDVLPRQw/N
0UOo5tFDIQDSQ7sZ0kN1M9JD7kzSQ6hm0kMhgNJD25nSQ3Wz0kPuzNJDqObSQ0IA00O7GdND
VDPTQw9N00OoZtNDQoDTQ7uZ00N1s9NDD83TQ6jm00NCANRDuxnUQ1Qz1EMPTdRDqGbUQyGA
1EO7mdRDVLPUQ+7M1EOH5tRDIQDVQ9sZ1UN1M9VDD03VQ6hm1UNCgNVD25nVQ3Wz1UPuzNVD
h+bVQ0IA1kO7GdZDVDPWQw9N1kOHZtZDIYDWQ7uZ1kN1s9ZD7szWQ4fm1kNCANdDuxnXQ1Qz
10PuTNdDqGbXQyGA10PbmddDVLPXQw/N10Oo5tdDIQDYQ9sZ2EN1M9hD7kzYQ4dm2EMhgNhD
u5nYQ1Sz2EMPzdhDh+bYQyEA2UO7GdlDVDPZQw9N2UOoZtlDIYDZQ7uZ2UN1s9lDD83ZQ4fm
2UMhANpDuxnaQ1Qz2kMPTdpDh2baQ0KA2kO7mdpDdbPaQw/N2kOo5tpDIQDbQ7sZ20N1M9tD
D03bQ6hm20MhgNtDu5nbQ1Sz20MPzdtDh+bbQ0IA3EPbGdxDVDPcQw9N3EOoZtxDQoDcQ9uZ
3EN1s9xDD83cQ6jm3ENCAN1D2xndQ3Uz3UMPTd1DqGbdQyGA3UPbmd1DVLPdQ+7M3UOo5t1D
IQDeQ9sZ3kN1M95DD03eQ4dm3kMhgN5D25neQ3Wz3kMPzd5DqObeQyEA30O7Gd9DVDPfQw9N
30OoZt9DQoDfQ7uZ30NUs99DD83fQ6jm30MhAOBDuxngQ3Uz4EMPTeBDh2bgQyGA4EPbmeBD
dbPgQ+7M4EOo5uBDIQDhQ7sZ4UN1M+FDD03hQ6hm4UMhgOFDu5nhQ3Wz4UMPzeFDh+bhQyEA
4kO7GeJDVDPiQw9N4kOHZuJDIYDiQ9uZ4kN1s+JDD83iQ4fm4kMhAOND2xnjQ1Qz40MPTeND
h2bjQyGA40PbmeNDdbPjQw/N40Oo5uNDQgDkQ9sZ5ENUM+RD7kzkQ6hm5EMhgORD25nkQ3Wz
5EMPzeRDh+bkQ0IA5UPbGeVDdTPlQw9N5UOHZuVDQoDlQ9uZ5UN1s+VDD83lQ6jm5UMhAOZD
uxnmQ1Qz5kPuTOZDqGbmQyGA5kPbmeZDdbPmQ+7M5kOo5uZDIQDnQ9sZ50NUM+dDL03nQ4dm
50NCgOdD25nnQ1Sz50MPzedDh+bnQ0IA6EPbGehDVDPoQ+5M6EOoZuhDIYDoQ9uZ6ENUs+hD
D83oQ4fm6ENCAOlD2xnpQ3Uz6UPuTOlDh2bpQyGA6UO7melDVLPpQw/N6UOo5ulDIQDqQ7sZ
6kN1M+pD7kzqQ4dm6kNCgOpDu5nqQ1Sz6kPuzOpDqObqQyEA60O7GetDdTPrQ+5M60OoZutD
IYDrQ7uZ60NUs+tD7szrQ6jm60NCAOxDuxnsQ3Uz7EMPTexDqGbsQ0KA7EO7mexDVLPsQ+7M
7EOo5uxDIQDtQ9sZ7UN1M+1DD03tQ4dm7UNCgO1D25ntQ1Sz7UPuzO1Dh+btQ0IA7kO7Ge5D
dTPuQw9N7kOHZu5DIYDuQ9uZ7kN1s+5DD83uQ6jm7kNCAO9D2xnvQ3Uz70MPTe9DqGbvQyGA
70Pbme9DVLPvQ+7M70Oo5u9DIQDwQ9sZ8EN1M/BD7kzwQ4dm8EMhgPBD25nwQ3Wz8EMPzfBD
qObwQ0IA8UPbGfFDVDPxQw9N8UOHZvFDIYDxQ7uZ8UNUs/FDD83xQ6jm8UNCAPJDuxnyQ3Uz
8kPuTPJDqGbyQyGA8kO7mfJDVLPyQw/N8kOH5vJDQgDzQ7sZ80N1M/ND7kzzQ4dm80NCgPND
u5nzQ3Wz80MPzfNDqObzQyEA9EPbGfRDdTP0Qw9N9EOHZvRDQoD0Q9uZ9ENUs/RD7sz0Q6jm
9ENCAPVDuxn1Q3Uz9UPuTPVDqGb1QyGA9UO7mfVDdbP1Qw/N9UOo5vVDIQD2Q9sZ9kN1M/ZD
7kz2Q6hm9kNCgPZD25n2Q1Sz9kMPzfZDqOb2QyEA90O7GfdDdTP3Q+5M90OHZvdDQoD3Q7uZ
90NUs/dDD833Q6jm90MhAPhDuxn4Q3Uz+EMPTfhDh2b4Q0KA+EPbmfhDVLP4Qw/N+EOH5vhD
QgD5Q9sZ+UN1M/lD7kz5Q6hm+UMhgPlD25n5Q3Wz+UPuzPlDqOb5QyEA+kPbGfpDdTP6Qw9N
+kOHZvpDQoD6Q9uZ+kNUs/pD7sz6Q6jm+kNCAPtD2xn7Q1Qz+0MPTftDh2b7QyGA+0PbmftD
VLP7Qw/N+0OH5vtDQgD8Q7sZ/EN1M/xD7kz8Q6hm/ENCgPxD25n8Q1Sz/EMPzfxDqOb8QyEA
/UO7Gf1DVDP9Q+5M/UOHZv1DIYD9Q7uZ/UN1s/1DD839Q4fm/UMhAP5D2xn+Q3Uz/kMPTf5D
qGb+QyGA/kO7mf5DdbP+Q+7M/kOH5v5DIQD/Q7sZ/0NUM/9D7kz/Q6hm/0MhgP9Du5n/Q3Wz
/0MPzf9DqOb/QxAAAETdDABEqhkARHcmAERDMwBEIUAARN1MAES6WQBEd2YARENzAEQQgABE
3YwARKqZAESHpgBEQ7MARCHAAETtzABEutkARHfmAERD8wBEEAABRN0MAUSqGQFEdyYBRFQz
AUQhQAFE3UwBRLpZAUR3ZgFEVHMBRCGAAUTtjAFEupkBRHemAURDswFEEMABRO3MAUS62QFE
d+YBREPzAUQQAAJE3QwCRKoZAkR3JgJEQzMCRCFAAkTtTAJEqlkCRIdmAkRUcwJEEIACRN2M
AkSqmQJEh6YCRFSzAkQhwAJE7cwCRKrZAkSH5gJEQ/MCRCEAA0TtDANEuhkDRJcmA0RUMwNE
EEADRN1MA0S6WQNEh2YDRFRzA0QQgANE3YwDRKqZA0SHpgNEQ7MDRCHAA0TtzANEutkDRHfm
A0RD8wNEIQAERN0MBESqGQREhyYEREMzBEQQQARE3UwERLpZBESHZgREQ3MERBCABETdjARE
qpkERIemBERDswREIcAERN3MBESq2QREh+YEREPzBEQhAAVE7QwFRLoZBUSHJgVEVDMFRBBA
BUTtTAVEulkFRHdmBURDcwVEEIAFRO2MBUS6mQVEd6YFRFSzBUQhwAVE3cwFRLrZBUSH5gVE
VPMFRCEABkTtDAZEuhkGRHcmBkRDMwZEIUAGRN1MBkSqWQZEd2YGRFRzBkQhgAZE7YwGRLqZ
BkSHpgZEVLMGRCHABkTdzAZEqtkGRIfmBkRU8wZEEAAHRO0MB0SqGQdEhyYHREMzB0QhQAdE
7UwHRKpZB0SHZgdEQ3MHRCGAB0TdjAdEupkHRHemB0RUswdEEMAHRN3MB0S62QdEh+YHRFTz
B0QQAAhE7QwIRLoZCESHJghEVDMIRBBACETdTAhEqlkIRIdmCERDcwhEIYAIRN2MCESqmQhE
d6YIREOzCEQhwAhE7cwIRLrZCESH5ghEQ/MIRCEACUTtDAlEqhkJRHcmCURUMwlEIUAJRO1M
CUS6WQlEd2YJRFRzCUQQgAlE7YwJRKqZCUSHpglEQ7MJRCHACUTdzAlEutkJRHfmCURU8wlE
EAAKRO0MCkSqGQpEhyYKRFQzCkQQQApE3UwKRKpZCkSHZgpEQ3MKRBCACkTdjApEupkKRHem
CkRDswpEEMAKRN3MCkSq2QpEh+YKRFTzCkQQAAtE7QwLRKoZC0R3JgtEQzMLRCFAC0TdTAtE
ulkLRHdmC0RDcwtEIYALRO2MC0S6mQtEd6YLREOzC0QhwAtE7cwLRLrZC0R35gtEQ/MLRCEA
DETtDAxEuhkMRIcmDERUMwxEIUAMRN1MDESqWQxEh2YMRFRzDEQQgAxE3YwMRLqZDER3pgxE
Q7MMRCHADETdzAxEutkMRHfmDERU8wxEIQANRO0MDUSqGQ1EhyYNREMzDUQhQA1E3UwNRLpZ
DUSHZg1EQ3MNRCGADUTdjA1EqpkNRHemDURUsw1EEMANRN3MDUS62Q1Eh+YNREPzDUQQAA5E
7QwORLoZDkSHJg5EQzMORBBADkTtTA5EulkORIdmDkRDcw5EIYAORN2MDkSqmQ5Eh6YOREOz
DkQQwA5E7cwORKrZDkR35g5EVPMORCEAD0TtDA9EuhkPRIcmD0RUMw9EEEAPRN1MD0S6WQ9E
d2YPRENzD0QQgA9E3YwPRKqZD0R3pg9EQ7MPRDHAD0TdzA9EutkPRIfmD0RD8w9EEAAQRO0M
EESqGRBEhyYQREMzEEQQQBBE3UwQRLpZEESHZhBEQ3MQRDGAEETdjBBEqpkQRHemEERDsxBE
IcAQRO3MEES62RBEd+YQREPzEEQQABFE3QwRRLoZEUR3JhFEVDMRRBBAEUTtTBFEulkRRHdm
EURUcxFEEIARRN2MEUS6mRFEd6YRREOzEUQhwBFE3cwRRKrZEUR35hFEVPMRRCEAEkTtDBJE
qhkSRIcmEkRUMxJEEEASRO1MEkSqWRJEd2YSRFRzEkQhgBJE7YwSRLqZEkR3phJEQ7MSRBDA
EkTdzBJEqtkSRHfmEkRU8xJEEAATRN0ME0SqGRNEdyYTRFQzE0QQQBNE3UwTRLpZE0SHZhNE
Q3MTRBCAE0TtjBNEupkTRHemE0RDsxNEEMATRO3ME0S62RNEd+YTREPzE0QhABRE7QwURLoZ
FESHJhREQzMURBBAFETtTBREulkURHdmFERUcxREIYAURN2MFESqmRREd6YUREOzFEQhwBRE
3cwURKrZFESH5hREVPMURCEAFUTdDBVEuhkVRIcmFURUMxVEIUAVRO1MFUS6WRVEd2YVRENz
FUQQgBVE7YwVRKqZFUSHphVEVLMVRBDAFUTtzBVEqtkVRIfmFURU8xVEEAAWRO0MFkS6GRZE
hyYWRFQzFkQQQBZE7UwWRKpZFkSHZhZEQ3MWRBCAFkTdjBZEqpkWRIemFkRUsxZEEMAWRO3M
FkS62RZEh+YWRFTzFkQQABdE7QwXRLoZF0SHJhdEVDMXRCFAF0TdTBdEqlkXRIdmF0RUcxdE
IYAXRN2MF0S6mRdEh6YXREOzF0QhwBdE7cwXRLrZF0R35hdEQ/MXRBAAGETtDBhEuhkYRIcm
GERDMxhEIUAYRO1MGES6WRhEh2YYRENzGEQQgBhE7YwYRLqZGER3phhEQ7MYRBDAGETtzBhE
qtkYRHfmGERU8xhEEAAZRO0MGUTLGRlEhyYZRFQzGUQQQBlE3UwZRKpZGUSHZhlEQ3MZRBCA
GUTtjBlEupkZRHemGURUsxlEEMAZRN3MGUS62RlEh+YZREPzGUQQABpE7QwaRKoZGkSHJhpE
VDMaRBBAGkTdTBpEulkaRIdmGkRDcxpEIYAaRO2MGkSqmRpEd6YaRFSzGkQQwBpE7cwaRKrZ
GkR35hpEQ/MaRCEAG0TtDBtEqhkbRHcmG0RUMxtEEEAbRO1MG0SqWRtEh2YbRFRzG0QQgBtE
7YwbRKqZG0R3phtEVLMbRCHAG0TtzBtEutkbRHfmG0RD8xtEEAAcRO0MHES6GRxEhyYcREMz
HEQhQBxE7UwcRKpZHESHZhxEVHMcRBCAHETtjBxEqpkcRIemHERUsxxEEMAcRN3MHESq2RxE
h+YcRFTzHEQQAB1E7QwdRLoZHUR3Jh1EQzMdRBBAHUTtTB1EqlkdRIdmHURUcx1EEIAdRO2M
HUS6mR1Ed6YdREOzHUQhwB1E3cwdRKrZHUSH5h1EVPMdRBAAHkTtDB5EqhkeRHYmHkRDMx5E
EEAeRN1MHkS6WR5Eh2YeRFRzHkQggB5E7YweRLqZHkSHph5EVLMeRCDAHkTdzB5EqtkeRIfm
HkRD8x5EIAAfRO0MH0S6GR9EdiYfREMzH0QgQB9E7UwfRLpZH0SHZh9EVHMfRBCAH0TtjB9E
upkfRHamH0RUsx9EEMAfRO3MH0S62R9EduYfRFTzH0QgACBE3QwgRKoZIER2JiBEVDMgRCBA
IETtTCBEqlkgRHZmIERUcyBEEIAgRO2MIES6mSBEdqYgRFSzIEQQwCBE7cwgRKrZIER25iBE
VPMgRBAAIUTdDCFEqhkhRHYmIURDMyFEEEAhRO1MIUS6WSFEdmYhRENzIUQggCFE7YwhRKqZ
IUSHpiFEVLMhRCDAIUTdzCFEutkhRIfmIURD8yFEIAAiRO0MIkS6GSJEdiYiREMzIkQgQCJE
3UwiRKpZIkSHZiJEVHMiRBCAIkTtjCJEupkiRIemIkRDsyJEEMAiRN3MIkS62SJEh+YiRFTz
IkQgACNE7QwjRLoZI0SHJiNEQzMjRCBAI0TdTCNEulkjRHZmI0RDcyNEIIAjRN2MI0S6mSNE
dqYjRFSzI0QQwCNE7cwjRKrZI0SH5iNEVPMjRBAAJETdDCREuhkkRHYmJERUMyREIEAkRO1M
JESqWSREh2YkRFRzJEQggCRE7YwkRLqZJESHpiREVLMkRCDAJETtzCREqtkkRIfmJERU8yRE
EAAlRO0MJUS6GSVEhyYlRFQzJUQQQCVE7UwlRKpZJUSHZiVEQ3MlRCCAJUTtjCVEupklRHam
JURDsyVEEMAlRO3MJUS62SVEh+YlREPzJUQQACZE7QwmRKoZJkSHJiZEQzMmRCBAJkTdTCZE
qlkmRHZmJkRUcyZEEIAmRO2MJkS6mSZEdqYmREOzJkQgwCZE7cwmRKrZJkSH5iZEQ/MmRCAA
J0TtDCdEuhknRHYmJ0RDMydEEEAnRO1MJ0SqWSdEdmYnRFRzJ0QggCdE3YwnRLqZJ0SHpidE
VLMnRBDAJ0TdzCdEutknRIfmJ0RD8ydEEAAoRO0MKES6GShEdiYoREMzKEQQQChE3UwoRLpZ
KER2ZihEVHMoRCCAKETtjChEupkoRHamKERUsyhEEMAoRN3MKESq2ShEduYoREPzKEQQAClE
7QwpRKoZKUSHJilEQzMpRCBAKUTdTClEulkpRIdmKURUcylEIIApRO2MKUSqmSlEdqYpREOz
KUQQwClE7cwpRLrZKUSH5ilEVPMpRCAAKkTtDCpEuhkqRHYmKkRUMypEEEAqRO1MKkSqWSpE
h2YqRFRzKkQQgCpE3YwqRLqZKkR2pipEQ7MqRCDAKkTdzCpEqtkqRIfmKkRD8ypEEAArRN0M
K0S6GStEhyYrREMzK0QQQCtE3UwrRLpZK0SHZitEVHMrRCCAK0TtjCtEqpkrRHamK0RUsytE
IMArRO3MK0Sq2StEduYrREPzK0QQACxE7QwsRLoZLESHJixEVDMsRBBALETtTCxEulksRIdm
LERDcyxEEIAsRN2MLESqmSxEh6YsRFSzLEQgwCxE3cwsRKrZLER25ixEVPMsRCAALUTtDC1E
qhktRHYmLURUMy1EIEAtRO1MLUS6WS1EdmYtRFRzLUQggC1E7YwtRKqZLUR2pi1EQ7MtRBDA
LUTdzC1EutktRHbmLURU8y1EEAAuRO0MLkS6GS5EdiYuREMzLkQgQC5E3UwuRLpZLkR2Zi5E
VHMuRBCALkTdjC5EupkuRIemLkRUsy5EEMAuRN3MLkSq2S5E</AssayXData><AssayYData Points="2898">+0qZvMEyfbxL5xi8ia4uvPX09bsQSDu8V4YmvDjsfbuWFwG8fSuVu4zKirrYkcC7x2+8u58I
h7pg4/y7AxOJOYZXDTug07I6XHoDu/HuPbtmQDg6gFveuugphbqBedG7TP13uomQA7oiDzY6
KJZiOpjYtDpkdgG7tirZOo6YfDsVq0g7SIdTO0O0Gju0a8Y6Zq+HO07ivjoA16q6t0s6O/xy
qDtaOYA7xhUaPGQqBjwHnQE8qCDgO7pIyDtQeHY7XkLSO9DOhzsY/g88rWR1O+evJTxYsRI8
248TPDnYFDy5C8A7bNw0PD4H2DtGsA08yzP6O9ApOjyn7D087snHO9VBRzwtneo7+F2WO+9B
ITycjLI7YM9QPNeV3DtAsug7Gwz9O/hcFzwI6vQ75u6dO+GUAzxDEwg8/CBJPFi/9jtwYm48
meJtPK6GQTysmic84ngVPJvLETwVRRs8H2czPDrvNzx6qxM8MzNmPHGVFzznpj48m4wSPM3+
BTx61TY8bf8aPLgLhTx49Us8WjtuPJ5FVTwuD4Q8GpNQPD3eEDzQOyk8c/MkPLtkRDyj2TE8
YSKPPMcX9jvaLZM8wtqHPEYoGDyd8oE8ZQ2RPErMZzzj2Vo8IiaLPPicmDy+lkM8FquAPNWU
VjxRoTM81juPPCDgUjygJWU8hDhiPOUTijw45mg83sRtPEWcbTznBV48YT51PMs/SDxcGYk8
lzVYPFlMJTz4CmE820CXPLvPhDxVJlw8nVU/PMl8bjwOTWs8+Z1dPP9YgTwhf3k814qXPJQ3
hDznm0o8znKcPMEVgTyDO4g8BPFxPMuZYTyTP5c8jNdiPJyehzyjFJA8i66JPEaDlzzc7YY8
4s6qPLRwmjzgh6A8jfSCPJqlhDwfpI480HyCPIROoDxgK3A8izejPNZ7XDxuMKU81q6CPP4A
iTwAwpc8Zt6qPJK0dzxhYJ48vtWVPF29njyO04c8dRqqPE/QczyvSoM8dIJ0PNUroTyGv648
fa5QPGJprzwzpYQ87LGOPFU/sjzzh4s80WWLPHHYnjxVMps8V0eOPE9LmTyJApo8r/GgPKyk
vjwQnKo8KMO0PIvLozx8uc88FTGMPMpfbTxfMak8IbqUPCpRvjxJgKQ8ZP+4PD/ZrTwH0ZY8
nM20PLNBljxRBmU8oza1PAmcjTyAnJw8mLCaPDKfljwYYYQ8xiefPMFfnTzi8Ko8Iuq8PH03
ozx01pw8CHClPFpxwDxCcaE8/nmfPMGRrTyyRKQ8uLulPGb3qTxRsZo8qxqTPLS1qjzdsaY8
LC+hPNValDySRpY8sSGtPGOpmzzyqJ88rOHLPNqlrzzSTp08lCy8POQgpzy38bc8+4bJPPAC
oDz2rZY8uG2gPNytqDzxycM8bMPDPExpljzUx9E8ibmsPCh8uDwK/I481/eyPDzivTytXJk8
j4LGPL6UqzysbNc89lS1PJW0pjwOpKc8MRzJPAL9wzwrW6c8kAqxPFJpqzwPXK08a2uTPMXH
yjyRMMA8xlelPP6ztTztAt48EgSyPKG7uzym+7g8YTnaPJRd3DzE6dQ8w1K+PH8xvDy5Tsg8
+n+yPES4sTzsVJ083wGxPMg6wjwBSYs8rRvLPI0crDzMMs88jVGmPJ8RyTyqka08rouhPNi6
oTxFr8E82KWxPEKTtjx/KKk8fz+zPKuV0zwww+U8rFPCPA9TujxdWsU8Ge2RPO4EpzxLNr08
xUGpPN/Xyzx76Nk8yuajPOuF7DzApbk8zwHAPFmAwDz9j+E8+aXOPHkt2zwFftk8z1W2PPm3
0zxH9t88YZShPNPftTyN1bM8Ik/BPMy9tzz+v7w8DPa9PBaVyDztm8U8jqi9PNWRtjzgJNU8
yWifPGMLwzxj99g8JYq6PEAB1DyAGtg8Cm+PPPdKwjwe56Y8xfbJPHwqwjyTHcw8M+jZPGsm
4jxE0qQ85/noPM/gzjwKwsI8QjnUPEqSsDz4FbY8Xy3WPHl/zDwbOtE8laXTPMyqxTyZGdg8
zD3JPOGuyjzEneM85gbTPLHivTzvjNA8Zy2lPIPLwzxodbU8g4nAPDKTyDxWycM8Sq3ZPHhP
sjxsEc885rG4POum1zyLpc08j9jUPLDLtjxF1cE8ut2vPB6AxTx14PA8MR/wPHAwxTyyis88
mb7bPMedvjxNarI8BXbDPCpR4DyAm9Q8CY++PJ3x0TxGmes8E87UPMsS8zxwp/A8xSvBPHMG
tDzljco8jy7oPPX/xzxs1ds8oS/GPJFOvDxBwt48y5vPPCEhzjwwGeA8fr3kPL9Lvzwlq8Q8
DOHbPMakxzz7mtY8qVC9PNv30zw0o9I8WYbTPPbn2DzKfuA8rInaPDeHzTyjv8g8vIHSPM4P
uTx0edM8l1fCPA110zxJQeM8Vu/oPN/svTx2tcA8/znDPF+hvzwrhuY8DPfdPPOP0TwDErc8
ziDVPJIwrTwBouw8cw7LPLG/vTwbJdc8sUvgPPEG2Ty+hcI8pA3LPDjAzDzfb9c8c0X5PH/5
AT0gws48Mp/WPDdl1jwfhdE8V7fJPJffwjwH1uQ81zu+PFMfujwA0cM8d23ePJpKuzy+Ne48
nqPcPJ6ZwjwtPM48IhbmPPtD1zw+Y7w8twzVPNq49zzIwNg8mUjhPFgoAD3zG9I8nr7gPDp2
6zwsP/Q8faPOPA/M1zx0xeE8V9DFPHRx2jyPO908xz/EPAwj/zy1ZcQ89NHNPGdk3zzZQdI8
eUu1PIT85DzRyNc8sr77PI8T4TyCwds8KxMCPUFN3TxRi+88qAXfPPkI6DwhMdE8Ytn0PN4t
9zyumuI8YgjsPJC+/zx509s8ymj2PKSj4jyi0O48ILDtPHwS+Tz7rfI81tHWPAaP2Dxxf/88
rWDwPH2R1TwXg9885/7lPNXY0jwJGsQ8AgLLPG1J+DxR5eI8VunePEUW8zxzxNw8Uo/WPIr9
0Dw/6eE8vGDnPEGx0TzoN8k80O7ePH1Z1zzIZNo8sq/vPBM/wzxQ89g8A6fhPJMG1TwOUeM8
dHPcPEE4vjzXUPo8VNrBPMz80zy/r908GWrmPGJy5TwQ3AA9CtkJPXmiyzy4fPs8czHYPGY1
3zxkzeE8gK7MPKdK7jynPMo8oo3ZPK5v8Tyby/w8iYzXPKG95Dzwbe08LPjpPGWs8jy4E9E8
avvdPLlT+zykn8g8SRIBPeBx7DzFy8E8O+DLPEqm4zxKOuw89g/qPPO78DzPCwA94U/YPINR
6jwi4/Y8BnvnPGR96DwI/cg8RC7kPH3K3jwqrNU8dkrQPPrr9DznDM88C/7YPA7A8DwJHek8
ZCbYPIq+3jxswPQ83Q7qPLhoAD3VCvI8C/n5PKZOBT0L6PE8otUQPUOu5jzNZu48gj75PAPM
7zzVyuI8hzr6PAnD3TzBeOM8033YPFkZ7Tz15gA9/Y7vPAwR+DyKX/c8MJjxPBx18Dy+IOM8
c2bpPJVP+Dyy2vA8u7rhPOqC9zzAeuc87Yf6PCGZ3TxSfNs8Z9UAPQAB0jx0iAI9ydT4PBBv
5DybDO082nz6PK9q8TwRQAQ96WL1PEW1+jyVmPQ8d5jhPGdV5zwEw+4850nhPHep6TzC6vk8
+G7rPIfT7jyV2wM9P+npPIcj9TzM+dE8r1wAPWWZzjxToAE9IV7pPIGBwTyb5RA9lXr9PBem
7Twu3/g8shrgPJxY3jx5rAQ9BBrZPG2O+DzH2Ns8BbgFPTt24TwYD/U8aR/6PN5N2zwOTv08
yGn+PKJG6zyaZNU8OnnGPK9V9TyxRvI8Jk3XPIz47zyCV8o8DFfdPCCn5zyTXPE8ax7+PGyh
4zyefwQ9s4zTPGazAD0Dm+E8JxcCPWAwAD0CMAA9NyzwPBtIAD0ode486tjfPPoo6jwShQY9
kOjiPFG7AD0gCO88NLEJPb3J5DzZ4gA9wTrlPPmUCj3rJ+s8b0kBPTyX+jzhEug8zWAKPetd
5TzQa/k8seLXPBWy/jwLBfQ8UnDsPOet7jxlVeE8L9TbPNML9TxILwA9OADYPId4/jxNV+s8
k8IEPVZZ7jxwuPs8E+T0POdQ4TyixNQ8nH7xPIiJ4DyqpOE8yQXXPD1vAj2K08k8vFrlPFSi
4DwpH/I83VK+PG2ZBD1rQPk86iLwPAbB/TwpJwU9KyXfPDKW6zxbF9c8hOv+PJVG6Tyd0+s8
JsDnPLO08Dywfu88nCDxPMWOAD2Jevk8+h3qPCQs8jws2tQ84x3yPATA/Tx6sOI8FHj1PL9a
Az1UzfY87zXkPOWo6zwGCAM9NmPwPNum/DwLzPk8hmwBPWEu8zwGBfc8ZizqPEV72zyG/eM8
eIkIPT50BD1AxAk9F1YEPX32Az31Cf48HnXzPHWb5zySbwE9iM/2PL40BD27Fe88IM8APQF2
DT0GBdM8xW8APb0n7zyefQM9gTABPXEpBD1ZfAE91lv4PM4vAD2kNPM8h3gDPcJnAz3OBMQ8
Kj3mPLfd7TzPWO88FJPWPPkWCj2/EO08XEP8PLhaCT2ZgQE9RPoLPanI4jxrbwE99yTnPKzP
1TxkTgM9nJf+PBiF+jwi+Oo8u4P1PG7N7TwH3gE9KK/VPOZqBj0ByeE8UBMCPdu0/jxF1AQ9
CyX5PBJS+DyCaNs8sbILPRPLAD2EW/A8WrUFPcAE7Tyeo+c8634BPdJOCT2EEQ49BbMBPWg0
Aj0c1wA9XwobPeeJAz1+jQg9CSAMPe9rAD15IQ09AXcJPUd29zxzu/087br/PN4B3DyzWAs9
MxIPPZo4CT3bR/Q8UXb3PKsM6Dz67N48wyLwPGCp6zxhtOU8pTfkPHkB8DwQ1A89H6wNPU/K
Az1Bruo8UVQNPa9I+jzyFOg8au8HPYFu7jxCIwM9/yADPcSS4Dxb+wc9pSEGPS7vAj1y/u88
vvUIPTZb/TzaiQk97cTtPOuh/jzI3eg8vWYIPfmA7jw4AwI9+G32PByL9zwQrgs9gz4JPc4h
7jybPPg8THcMPSpwBT0smv48r+3oPFnACD1wYu88t2YQPc6H+zwjFQQ9rhf1PC6g5Dx2a/s8
5/X+PA2L8DwmMe08rk75PAu59DxcPgY9ydMOPV4/Az2NVeM8pvrrPPWNBD19bv88ZYYCPeHL
Az1vs+889wvpPNJzBz36w/M8EDDSPPQiDT38VQ49XX7lPBQS4jyssQk9AQ4QPR9T8TyolAg9
ZuEBPecaBD1RcQI9BRkAPZoT4jzrlec8AlYWPaNG4Tx8x/g8Fm4GPaZ0+Tyda9g8PewBPXwK
6jzobfM8mZYAPayj9zyJzf88hCPuPPFRAD1PMvw8/TMEPQc07DyeX8482BUDPe3L9zw8kQA9
MXfzPMpSBT02C/48zRkFPf1RET0WaA898d4NPRh/AD2EJPE8S18RPYOFCD34u/I8WG0APc03
9zziiwU9eT7mPHW+CD2LmhA9o1ABPel26jwXvAU93z8DPbgl/Tz/DA09FPzyPECEBT3/6gs9
qUPvPIGH6Tz5tQA94VcGPYZVBD1FzxA9Uz8PPcXA5DzxeBE9RT0BPZaK+DwdB/88boXqPJmA
BD0VSAE97FPuPD9wAT3ilP08BBQBPcaUBD3g/PI8tAEDPc0j/TwzjAc98LTzPPcIBT1isAI9
z1DcPLNoDD2HX+w8lb3/PINvBz2sH/Y8MU4FPR2L8DypvOw8kPD+PIeW5TxX2Aw9brP0PDyQ
AD3/mvc8tYgGPSlVAz0QBQY9e9MVPbL3BD1RnAY9B3sFPchWBT3B9gg96GkPPbkmBT3H6/E8
Mn4HPc+HDT2D6QI9JWL9PNlADj0GOhI9Pn8XPcC0BD2njww9Q3cGPfbeAT2+k/A8roMQPRec
BD2dn+Y88kEFPSmvAz0JYvg8EJ0NPQyqAD1ZHPg80vkJPTB4/Tzg++s8MiztPPzv8Tzy6/I8
l1vlPPvSCj02s/08nR8FPfVS6DwQJgw9Is/4PGep7zyowRI9ncQJPbML5TxnJwo9oz76PFnC
4jwEkA49pY73PFqVCz00SwI9ZWL3PH9+BD0R3vk8axEGPdlG6zxoA/c8GzAFPW1ABT36cRc9
DA7pPOnFDj3C4Bc9ZQ7pPJ+tBj0mQQc9/cD1PFpoFz3XOwg9OKAQPV6l+jwQ3wo9zkvsPAhP
Cz3m+fM8Phr6PFGRAD3/DSA9VVzyPO27/DzMbw89IQUEPQ0TCD0khQQ94QwFPS//BT1HKxQ9
lOIBPfdqED1l9PM8QlcePaJl6Dz4bA89oJQNPZleAT3RQwQ9y5kLPcpACz3BjxE9i7oJPWlt
8jyMTgs93c8DPXsjCT2msxY9OmQIPcxqCz0v5QI9OWUCPbPc/DzfpPE8fF/4PD2V9zwpIww9
mmATPd4F/TwFtAk9OHr9PNW3Az3IHAY9l3kPPfTmDT1O9PM8uywKPV4dBz36VgY98RAFPWHZ
Cz2+XwM95i7/PCaH7Tw5luI8v1wWPXWwAz0HIPg8+rwRPfB7Aj1OVQY9zu73PI98Aj0rChQ9
+YwAPcId+jz0WQI9a9YCPTZlAj0i+RM95FEDPbpYDD3MVvU8E6AKPc+vET1wCgg9jc/0PD3q
AT1M8/k8KVENPRNAFT0gpdk83anwPCTUDj2AhQU9vywRPf5YBT0bdQU9KlnxPLXGBj2Kp/g8
r3P7PI/k9DzUXxU9hDMDPXzHCD0AEBM9Xa0GPTumAj1tJgE9oG8LPRWUCz292AY98eEJPWxH
9jyJ/AY92QICPbUvDT27JwU9bB8IPV+YGj1FEgQ9x2QLPajsBz3H1xc9/EkHPXmZED3H1gc9
4QEQPd0s6zx5/AY939gDPQqhDz3y0wk9OYMIPesw+TwNUh09woAYPS5/DT0tvws9QGIRPQuK
BD39LAM9kKAMPRfrHD3DtQ89xy8EPV4sAj0l7Qg9tLoOPe3cAD0hZv88dyH1PO89AT3Oaw49
c7oIPeUqED1wFCA9XEkXPbhoFT116QM9UO0QPUzZCj3j1PY8thoMPdyuDT03DA89ZlEHPaGA
CD2ICgw9OgwUPR6jCT3KCfw8tKQOPZrT+TyRGR09lRb/PEHrBz29lfY8A9kWPYCRFD1DmAQ9
IfgBPRSjEj2VUQI9RgADPT2gEj34Mgk9vMXyPH7iCT3KCA89RBwaPSD3/jyBGQ094UMTPcvk
Dz1NnRk9SIYWPTn4Dz2JaA49ahHyPOeoAT1mBxo9e5oPPfUnIT1zFwo9Dm74PEMcCz0Ibgg9
0X8ZPUNHDz1KqSE9yKMLPfLaBD0bcgs9RdYWPXxeGz29CA49gWsIPSZNED0IXhI9FZMJPR7E
Dj3UZhM9gawRPREgDT0hNA49m4MZPcdmBT3oTwo9fxMUPW1w9Dzmlx09e6EJPfneDj1KIhI9
E0sJPZ0sBj0SwPg8zokTPRsz/DzzmgA9Y6IJPfeLFT3HLQc98fsMPainHD1jGQg9lJEHPbr7
GT11UBQ9waYePTi3/DyybQ49bRcHPXxyBz1togw9lHUTPbFwGT2oMAc91EsEPX51GT1e1vk8
jjgYPZ/iFD3isAM99o4FPa6DGT2B1wc9gbHlPEvIJD1smig9dS0iPWpUFT1rLQ496rwVPVoA
ET114Qo9q24YPYCQBj0Q1w09GUoZPWcYCD3gkh89ZdgRPbT0Bj1nrBQ9kKIAPWXgBz2aHyA9
n0IVPatEED3prxw9f18PPXxUDz3MRgg95EITPT2UET2ctQw94zQMPby9Gz1TmxI9v18SPeTp
ET19Wx893xcdPY/OFD3+LwY9cxEPPXgPDz1wCQw90V8MPVa39Ty9yQc9iI4FPc0/BD15RxY9
WZ4LPbZ4CD21ZQI9KLccPUVCCD1Obh89FboIPe5FCT2/3fA8psUVPWd+DD3HcRA9fR0BPdra
Aj0HuwY95p8IPRkAFz2MCgo9oB4GPZ73HT2WNCE9Tq4VPdbgFT29fBM9qWIQPfs3ET3dRPg8
7c8LPac8Az175Rc9Y2MVPTkG/Tx2rxE9O6sUPd1DHD3/hxg9syILPXxVCj0LWBE97hMaPfkT
Fz3Ktik9cOANPQCeDz0Z+hc9dpQLPXa8Ej2hSww9JYoRPS/9Ej1Q7xI9pW8LPfAACj2L2gs9
AiIAPQYwIj1EShM9858pPXFiGz26Wx09gJoHPa80AD0ogwk9akgOPUcVEj07VSE9M6MTPfj8
ED3VHBo9S7MJPTP4HT3+SQI9cL4QPep1FT1Y0RI9zE8RPfG+ET0Z1AA9yQ4gPZheCD1OgAk9
IwMWPa13HD3hjwY9sgcNPVObFj07yRg9ucINPThsCj3bGBc9hB4jPWTGDz2fhxk9GrQNPbuK
Cj3zDvw8gnEdPSjwHT2/jhY9yf4vPZA6ED3Yfwk9y3QTPXzHIT2IdBo9oeoLPb4oGT3xKBI9
dn4QPXweEz0k/wQ9j80PPYboJj0iAA09F4gXPQjtED3bXgY95VoJPVG+9TwYzRU9QzwTPe0x
CD2UpA49XOEbPayKEj0IKhI9magBPd/1FD0Q1xI9pC4UPUlUDT1IURY9NDMbPYNYDT3WLws9
vLQMPdisGT2svxM9E48OPWy3Cz3sahE9sbQcPd70FT3xHw09Rk0XPSd4Jz16lR097vcAPWHu
FD0juRc90ZogPY8ZBj1iuyM9icoWPVO/Bz2tBSc9G2gOPbaYHj1QwhA9RbEFPdTMDT1wvQ49
Pf0IPT5SKz1TgRc98y4OPVNdCz2e0SY9GmoQPQUnGT2OHyI9+cwQPRDLET241xE9s60MPQ/L
GD0MfBY91lIdPZexBz3Wsh09CpkTPfwXGz1nPB09FuEWPQ76Az0Z9Aw9ZvEHPaoXCj3IxhQ9
YSYHPRRkGT3IwRU9wx8YPZ2KBT0ILRQ9sQkWPTVXIz1WDgY9TccJPcdM/jzjxh09CuoNPSf4
GD3m1BI9Qg0RPQHDET35HQ89Kz0SPXeoJT0YWCE9QR4KPbzqED3Q0SA9fLIPPaSzHT0TCBA9
BOESPdoUEz1WLwE9YKQePeniCD2vpRo9bgUEPR2/GT22hxE92FgcPY9FDD1uhxo9rhQaPTgz
BD2+9xo9djQTPWZuFD2hSAw9P9AWPcceID1taCk940YXPZE0Bz0BKBE9zjYaPUqoED1l+w49
3+YNPUuQHT0JKic9JhMZPXQWBD0iBRQ9HmobPTFzCj2w7Q49ilQWPeJdHD1PXxM9vA0hPUSA
Hj21mA49cm4gPa/LDj1xYRc9OeIdPR9NDT086hY9v2wRPW4QID1cIQs9XvAOPQSwGT3RPhE9
KgIWPcPyED1sBRo9HLEhPdPPGz2zdCA9zp8ZPRdXET1imh89c2ggPXxWED2G5A89/NMVPYxR
CT3BNxk95aEvPQ3GEj3/iwo9zkMTPX5KFD1gXRM9KpobPVEZFz0joB89EAQmPcncID3LUB09
LZofPWGqHD1tVQ09SsIcPWTgIj2z8Bk9qw0DPZ1zHj1mpRg9aOEKPcKBHz0+HSA95WgbPamX
ND1sVBo9guUQPXErGz3O6ww9XzcRPV5RHz3ThQY95jcEPX65JT1Y1RY9bggIPVL/GD1gGRg9
ItUVPW+FHT06giQ9+G4YPT3FJD3c/BY9CNASPVw2BT0ZLyU9hPIUPVMRHT23KxY9nJwNPZMa
Gz2n+TE9JvEJPTWIET2RTCA9tcocPTl2Ij2ajxM9YK0QPTxoFz0X2B49A+oPPWFKHj30GRc9
b3UhPbMAEj1HXA09H44hPf5zEj02hA89lw4vPQGUFz3QOR89eKQbPfULED3klhU9UuYaPd2l
Gj1qmwo9jwYiPeEUGT1y2Qs9It8oPStPED1r/Rc9X6oePXEcHT0VrR89FoYiPdPpFD3G1QQ9
DX0qPbl1ED1HpgE9QvkWPT7zBD3zIh09xQEOPRMXIz2dzRc9AKUPPfM/KD15wjg9wFcUPS2x
Dj0u/hQ9Nx0ZPR19DD3iKBU9WQsiPS/QJj0enx89sy0ZPTNgDz0ZYR09b8QpPbuaHD1dnRY9
xg8MPYSyHz153ig9ArYUPSLXFT3AVBY9T2ocPYgeCD0VERs9SDUVPRtvHT1BUQc9m3gdPUHd
IT2idSA9E7McPbbyGj13lSs99mooPXq4Fj2j2hA9Kv4aPVD/KT1qDx09biElPf3ADz2FsiU9
Q38XPeIfED3GcSg9nZEcPfbPGD3jsSE9J60JPRcCGz0LQSk9JsYVPdYkID00BBg9sSwcPY9Y
JD1pqAk9/jcePVV3Hz04hCE9wp4hPfrIDT2+/SM97ZwsPaTOHz3uhCs9irIdPYjMHT0akhg9
ZH8aPVlKGT3rrxo91S0fPW4pEj05Nw49M+0nPUSjGz0NGhk9tloYPcPaIz1XbRw9QjAxPZCE
ED1O/B89ZMwbPVgfBz2SNAc9jZ4EPR47Fj32mC09LGEJPd9A/Tw9BgI99C4dPVawKD1ipx49
idAZPWzTJT3DXCs9kzMmPaMiIT30dA491xoePSPpHD2bIyY9YzQbPZRmJz3G+S09pcoxPSZd
Iz2rkyM9kzYrPcg6KD0pDRs9oycVPUn1Hj2LOSY9pGQZPbb9JT2HUSE90aUrPdgpJD20Xhk9
WRkUPX0sEj3AlBY9tIQaPdKPLD2enB89trocPQMIJD0aLSk9VGwbPQ9vED2TExQ9R/oWPVih
GT2a1xc9odADPYQ9NT3lGRk9tVYfPb5uJD1pLyU9Mo0sPVXVLD2JwRU9j6YkPUHfLj2b2Rs9
YXAgPV2wDj3wDTQ98ZMdPX6MFj2mkTg9i3QSPYAiFD373SU9V/sgPQXbLj1yXyM9uvknPRbO
Fz1Keio9WX4nPey0Ij2GKSU9XUMkPQi0Fj1CySY9fiQgPaQRIT3N7iA9b84gPWebIT1RBRk9
3dMkPdcvKj1kyyk9gcMdPdCQGz1c1ho9P1AnPV9RFT0yQiE9DuktPeBrKD389is9RJYaPd69
Jj3/2io9cXU1PZ5hIz3QdiQ9eSImPYutMz1JRCw9N9IgPRssJj1NRR49D/glPR85Jz3pJhg9
r48oPb96Gj1WoxA9JfcmPQf4JD1WHh09vKwXPcprMT33xS49cbMePWW3IT0GeCo9OX4nPdnA
JD0Xjig99lwZPSOKJD01fyA9N8xAPdu4Ij3gciY9L/IuPSO3Ej1DGiA9uT4pPfX1LT3BRR49
4GgjPVR/Jz244C09HyAvPWKWMD0WHic9MpwZPaN2NT2oaiM9HGY8PTfcJT1zBzw9SFYZPWxf
FD1okxo99TUrPYGuFj25UyQ9qJwcPe1cHT0+qR09zn0cPeOSHD3snyI9NtIuPdSgFj261ho9
79MhPXwSKz3MSiQ92HIsPVdYMj0sdiE9hFMsPTbENz1vzSg9oAErPUuCLD02yBc91HU5PZDn
OD1UrR89efYOPTxSJz10jCA9HI8fPQZFIz2Uxhk9MFcfPVgQKD1v5BE9uHcaPeMCFT1Veiw9
HjIoPd7QND3yuhM9+zkdPRZsJT2TMCg97o0oPUkgHT3iBiQ9O7gkPbKxLj2qgyY9guEiPSZ2
Jj2G2xI94IoiPdGNIT1laTU9+REnPTo8LT0mHBU9OxYjPXE7MT3DJBo9zgEzPZMkKD0lBC09
LockPY+dIT2lgyE96Y8tPYPNKj3WDiE9ul8ePY0oJT21IyY9Td46PaJtDj2u1yY9qBsrPXas
GD1C+yM9tmYiPdxNNz19zh09Lh4dPUzUKD2RFRg94ZEXPX3AID054hU9o2pBPfc/HD3W4Sc9
ibokPXh4HT3USCk9bmkqPfEaKz37UB09ziw1PSPKMz2/jCg9+C0dPUGpMD26HyQ9mfYpPSgb
MD1rBQw9mh4iPUdPJD0K9yg9sY4kPeubOT1eVhU9KIocPYtlLT3xwh89maoaPXzIKD35XEc9
R4QiPXU3JT2VhTM9VuEmPQSzHj0xHS89vEojPVlIGz09ACg9vE8nPWaKIj2QgyE9iJQZPbnf
JT0JWBU98b0wPQU+GT3BJjY955AhPapQIT0mZSs9S08rPShSIj2hHT89BiolPWBJHj16SCA9
5gAZPeH/KD1YTig9SmgqPZb+Ez018S89UbMePTYGHT0Esis9P8wqPYRNJT0HhzQ9b9AjPbXm
LT3Iex49NPEvPSKONT1bGx49o7oxPSe0JD1SnCI9WpMxPQH/Nz2Iahk9ICobPZNeIz3Lni49
oEQuPVshJT39EjA9hMIsPf9bMj1YqzA9btYoPSW7LD2dXjM9OLAvPZoeKT1u4EA9ACAoPQNe
LD1Y9Co9FIMfPWMzHT3HhDM9sSA4PWiwLT04/Sk9fkQvPYVUNz2iUho93AouPd5+Oj1FoCs9
/fUnPROlKD1fwSc9h4syPYOyHD1l6zQ9nD0oPQiyHT0jqSg955YwPZ8kPD3pFSQ9yMUnPTyS
Mj2lPyk9X5gjPc/PGD3UDS095fk6PU+WIT3qKyg9V+IbPYkENj34fS89OuUmPRT1Ij0BIS09
TAwoPUMdLz30yi0985AWPQEVKj25YSA9JjcdPTZXIz3FKy09GzY0PVRcJT0ppis9e6g1PYZg
LD3hZEY9HKwzPTQOLz2iLDQ9tnovPUTtKD3ZcTk9Mo43Pf1FID2HOi49Sa0vPe/mKj2Kti09
n7YmPZDTFj3Bvyk9i74rPRzxJz1bcyw9ByUrPVclMD0DQjo9es08PTyXKT08FyY9iKckPUyn
Jj1FjiE9lJA2Pcv/Hj24KTo9UHYdPc7mOT1mnzE9gCcuPSI0GT383CA96rswPUiCND1Bmik9
mUUqPY5TMD08cyY9fAUtPSoDGD3OiTM9CM8rPdSvJz01+xw9FPIqPTfiIj3k+Cg9ass2PQAq
Oz2IwC09eKQpPUCULD3ZITY9ZtUrPSFhKT206Co9QJQtPZ8eQD2CGx894Js0PeXSJj3i6yo9
t3YkPbzGOT3S9jA9hLc0PQsDLz15BS49IvYyPW1BHD2QKDY9x94pPdsRPj0TGSI9iU08PYPH
RD1x/y099CApPde2Lj0IRR4953gtPf/YNT3dpS09EVcpPQlKLT39eS49vXcoPfNUKz3VkSU9
9VYyPczgNj1ftjI9t+05PUKVQT2CQBQ9xmQwPW9HMD0+Uiw9LFIrPaKYJj1Qgzk9EqwpPZEu
PD2VoTM9Pt8sPVHlKz0BOCs9S3s2Pe4WMj0QujE9RmctPTA+Kz13qS49D00zPYfhLD1vMTg9
yOE0PbUjQj0bHSY9/7k8PS+/LD2mWj496PU6PU5QKz2wmzI9GCErPcwQKT04viI9gGYzPbeM
Pj0pqzA9Ozo/PdKDRT3+UkI9HtsvPT44JD18SyM9SmovPVqkJz1m1zI9GEkwPQrJOz0sRy89
9iwxPcnVLj21mCw99bwtPUueKj0g/TI957koPUihOT1QESk9//A1PV16JT2YW0A9Jv4pPfTp
MD04hjQ9OZc2PcVtLz0vXSs9PjE0PSoWLT2V2TY94hNIPZhYNz2RIT49n90lPTA6OD15njk9
gno4PYrtQT2Q9Dk9liI0PVlSLj3hDDQ9e3M7Pb2sOT3oKzw9PVg2PckkRj0tzjY9vB40PZek
Oz1m7jA9CzMwPUFCKT3KDTE9CMAuPS2zLD2Dxiw9ZfMtPcymMz19Dj89TdMuPam1NT2gZUE9
tABAPZB/Qj1BND89BIo3PSKUKT0rWCc9J7IxPdPPNj3pW0E9KiE+PdTjPD0Ihzs9Ea44PYeM
LT3m0is9zEwnPbBLIz0JBSo9pFk2PXesMz1XHzs9m1gxPbF5Iz2kBjo9ric+Pb//NT2HGC89
erUjPdBcKz2RzT89nuQ1PXxqOz2VFCw9PXEzPc+QNz1+yzQ9tQorPWd3Lj0U7DQ9UglDPdsp
MD0/Zj89xW43PRMUQD1XQDw9aIM0PWPgOj1xSTM9OoQ2PTs/Rj3aPCk9Lrk9PcQOOT2boy49
E3ZAPR7zLD2uijU9j6E3PfwgST2OnEE9XiErPYa5PT3i6iY9h8E7PRLBSz17+TI91r41PSwV
PD0mBzQ9sJ8qPXGjOD3wuSo9Glg0PbYMOz26Hys9DMszPbDtMT0QGik9YfkpPfZrOT0iRzA9
nlY9Pe6ZOz1O8Ds97TItPdtzKT2kPzQ9lzotPW/YPD0+u0Y9HN02PXXjPj11qTw9QAc7PXqN
LT2b4C49CyEwPYm1MT2OBDo9rvU6PbGLTT2MhT49/9ctPXInND1WJj49Z71CPTvOKT2ZxkE9
Ae43Pfz0MD08Uzo9ou47PTn7MT3W7D09LAs3PQG2JT1jEzI9hLQnPWLoQj2TYzM9KUs/PSpD
QT2e/Dw9diovPU8sMT250jo9dfo8PRgjLz1+ST89M/YvPaVdOT2eYz49UQ0oPcAlJD2GXj09
bK1APeGRRT1N/Dk90HFJPRecMj2dsTw9dqY7PdP6Mj1hwzA9vTAzPeNqJD20wDo9vU0zPUx1
MT0B1Tc9I4c1PdEhMD1hkzY9WDw/PY1cQD1oQ0A94Ew/PfN3Mj2Mgzk9WF08PYGBOT37vzQ9
KjY9PZkCNj0JnUs9zVY5PRBiMj0VIkU9iMgxPdzQLj23LDo9qwlBPeE8RT1rEjg9h+9GPVav
Nz3omTA9UHkyPSpZPz2+HD49ljxMPTk2PT3fKUI99pYlPem0SD27ST49+qYvPT5iKz1vcC49
D6MvPZxCSz0iXTs9kG8wPVebOT1y5UM9Up87PbcsRD1RuzA9HyE+PaCIOD1FgT89ashIPfhl
Nj36gTY90mlLPVZQND0WgDw9fIYqPb8zSj338i89ixAwPd6rQz3HZTI9j9A5PaTFLz33kjo9
tVQ+PWzlMz07ajE9I3QyPYlIMz0XOzI9JGs6PcPuRj3VbDY99x0+PbjnNz3LZ0U91epAPQcz
RD2ZMyU9N1pIPXKwOj23gDw9+kVBPU1fMD1tyDo9QpYqPTCVNj384Tw93O05PVT8NT0MpTw9
iWcoPTt6QD00z0490qM6PVWPRD1mQkc95qY6PUL2ND0/bE49SshAPc44OT2NRkM9tX86PYz5
ST1OejI9VWs+PTuWNT0VmDY9V+U7Pbj1QD2+Kjg9txU+PbHwNz0MEUA9dw5NPSYvOj3Stjg9
0ec4PXWfKj3kKzo9mcFFPYUNOz2xJSw9FGs2PfUlNz09xTA9kMNGPUBrQz1hbC49Sgg5Pa+4
Pj3YaT09wmI3Pf9vIz1+lDw9tSZHPcruRT1Ocy496SQ2PSVfMz2nC0U9IjI2Pa3iQT12UTw9
7UM/PZzwPD2CsTA9rQg2PYVoQz0SXTg9MRw/PSUbTj1WuDs9Ytk3PeK8Nz0XcDs9glhFPRsl
RD282009CeU9PUKONj16IkA9PWRMPSKZOz3hajY9EVM+PUPrRj2JWzY9Y25CPRkPPT2PNlc9
LYBCPeWLOD0doD49mZAzPRO9Mz3SxTY9otI/PS43Oz2fzUY94mU4PdjUPj37lT89lTw+PbJE
Qj3MuEk9qYc+Pag+Rz0ZzCg9AN5BPcH6Nj3aoTw9XwJAPaMhQz3NsjM9To42PVk2Mj3sLEg9
82w3PbVIPz3zezw99s87PTgUPj0lHUA9gWdDPZxoSj2e5EU9</AssayYData></Step><Step><CommonData><SampleLocation>4</SampleLocation><SampleID></SampleID><SampleGroup></SampleGroup><SampleInfo></SampleInfo><SampleRow>B</SampleRow><SamplePlate>1</SamplePlate><WellType>WASH</WellType><Concentration>-1</Concentration><ConcentrationUnits>µg/ml</ConcentrationUnits><MolarConcentration>-1</MolarConcentration><MolarConcUnits>nM</MolarConcUnits><MolecularWeight>-1</MolecularWeight><Temperature>30</Temperature><StartTime>748910</StartTime><AssayTime>120</AssayTime></CommonData><FlowRate>1000</FlowRate><StepType>BASELINE</StepType><StepName>Baseline</StepName><StepStatus>OK</StepStatus><ActualTime>120</ActualTime><CycleTime>0.2</CycleTime><AssayXData Points="600">d+YuRFTzLkQhAC9E3QwvRLsZL0R3Ji9ERDMvRCFAL0TdTC9Eu1kvRHdmL0REcy9EEYAvRO6M
L0SqmS9Ed6YvRFSzL0QhwC9E7swvRKrZL0SH5i9ERPMvRBEAMETdDDBEqhkwRHcmMEREMzBE
IUAwRN1MMES7WTBEh2YwRERzMEQhgDBE3YwwRKqZMESHpjBERLMwRCHAMETdzDBEqtkwRHfm
MERE8zBEIQAxRN0MMUS7GTFEhyYxREQzMUQRQDFE7kwxRKpZMUR3ZjFERHMxRCGAMUTdjDFE
qpkxRHemMUREszFEIcAxRO7MMUSq2TFEd+YxRFTzMUQhADJE7gwyRKoZMkR3JjJERDMyRCFA
MkTuTDJEu1kyRHdmMkRUczJEEYAyRO6MMkSqmTJEd6YyRESzMkQhwDJE7swyRLvZMkSH5jJE
VPMyRBEAM0TdDDNEuxkzRHcmM0RUMzNEIUAzRN1MM0SqWTNEd2YzRFRzM0QhgDNE3YwzRKqZ
M0SHpjNERLMzRBHAM0TdzDNEu9kzRHfmM0RE8zNEEQA0RN0MNESqGTREhyY0RFQzNEQhQDRE
3Uw0RLtZNESHZjRERHM0RBGANETujDREqpk0RHemNEREszREIcA0RP7MNESq2TREh+Y0RFTz
NEQRADVE3Qw1RLsZNUSHJjVERDM1RBFANUTdTDVEu1k1RHdmNURUczVEIYA1RO6MNUSqmTVE
h6Y1RESzNUQhwDVE7sw1RLvZNUR35jVEVPM1RCEANkTuDDZEuxk2RHcmNkRUMzZEEUA2RO5M
NkSqWTZEh2Y2RFRzNkQhgDZE3Yw2RKqZNkSHpjZEVLM2RBHANkTuzDZEu9k2RHfmNkRE8zZE
IQA3RN0MN0SqGTdEdyY3RFQzN0QRQDdE3Uw3RLtZN0R3ZjdERHM3RBGAN0TdjDdEu5k3RHem
N0RUszdEEcA3RO7MN0Sq2TdEh+Y3RETzN0QhADhE7gw4RLsZOER3JjhERDM4RCFAOETuTDhE
qlk4RHdmOERUczhEIYA4RO6MOES7mThEh6Y4RESzOEQhwDhE7sw4RLvZOER35jhEVPM4RBEA
OUTdDDlEuxk5RIcmOURUMzlEIUA5RO5MOUS7WTlEh2Y5RERzOUQRgDlE7ow5RKqZOUSHpjlE
VLM5RCHAOUTuzDlEu9k5RIfmOURU8zlEIQA6RO4MOkS7GTpEhyY6RFQzOkQhQDpE3Uw6RLtZ
OkR3ZjpERHM6RBGAOkTdjDpEy5k6RHemOkRUszpEIcA6RO7MOkSq2TpEh+Y6RETzOkQhADtE
7gw7RKoZO0R3JjtERDM7RCFAO0TuTDtEu1k7RHdmO0RUcztEIYA7RO6MO0SqmTtEd6Y7RESz
O0QhwDtE7sw7RLvZO0R35jtEVPM7RBEAPETdDDxEuxk8RHcmPERUMzxEIUA8RO5MPESqWTxE
d2Y8RFRzPEQhgDxE7ow8RLuZPER3pjxERLM8RCHAPETuzDxEu9k8RIfmPERU8zxEIQA9RO4M
PUS7GT1EhyY9RFQzPUQRQD1E3Uw9RKpZPUR3Zj1ERHM9RCGAPUTdjD1Eqpk9RIemPUREsz1E
IcA9RN3MPUSq2T1Eh+Y9RFTzPUQRAD5E7gw+RLsZPkR3Jj5ERDM+RBFAPkTdTD5Eqlk+RIdm
PkREcz5EIYA+RN2MPkS7mT5Ed6Y+RFSzPkQhwD5E3cw+RLvZPkR35j5ERPM+RCEAP0TuDD9E
uxk/RIcmP0REMz9EIUA/RO5MP0SqWT9Ed2Y/RERzP0QRgD9E7ow/RKqZP0R3pj9EVLM/RCHA
P0TuzD9Eqtk/RIfmP0RE8z9EIQBARN0MQESqGUBEdyZARFQzQEQhQEBE7kxARKpZQESHZkBE
VHNARCGAQETujEBEqplARHemQEREs0BEIcBARO7MQESq2UBEd+ZARFTzQEQhAEFE7gxBRKoZ
QUSHJkFEVDNBRCFAQUTdTEFEqllBRIdmQUREc0FEIYBBRN2MQUSqmUFEd6ZBRESzQUQRwEFE
7sxBRKrZQUSH5kFERPNBRCEAQkTuDEJEqhlCRIcmQkREM0JEEUBCRN1MQkSqWUJEh2ZCRFRz
QkQRgEJE7oxCRLuZQkSHpkJERLNCRCHAQkTuzEJEqtlCRHfmQkRE80JEIQBDRN0MQ0SqGUNE
hyZDRFQzQ0QRQENE7kxDRKpZQ0R3ZkNERHNDRCGAQ0TujENEu5lDRHemQ0REs0NEIcBDRO7M
Q0Sq2UNEh+ZDRFTzQ0QRAERE7gxERLsZRESHJkRERDNERCFARETdTEREu1lERHdmRERUc0RE
IYBERO6MRESqmUREd6ZERESzREQRwERE3cxERKrZRESH5kRERPNERCEARUTuDEVEuxlFRHcm
RURUM0VEEUBFRO5MRUS7WUVEd2ZFRERzRUQhgEVE7oxFRLuZRUSHpkVEVLNFRBHARUTdzEVE
qtlFRIfmRURE80VEEQBGRO4MRkS7GUZEdyZGREQzRkQRQEZE7kxGRLtZRkSHZkZERHNGRCGA
RkTujEZEu5lGRHemRkRUs0ZEEcBGRN3MRkSq2UZEh+ZGRFTzRkQRAEdE3QxHRKoZR0R3JkdE
VDNHRCFAR0TdTEdEu1lHRIdmR0REc0dEIYBHRN2MR0SqmUdEd6ZHRFSzR0QRwEdE3cxHRKrZ
R0SH5kdERPNHRCEASETdDEhEuxlIRIcmSERUM0hEIUBIRN1MSESqWUhEh2ZIRERzSEQhgEhE
7oxIRKqZSESHpkhERLNIRCHASETdzEhEu9lIRHfmSERE80hEEQBJRO4MSUS7GUlEhyZJRFQz
SUQhQElE7kxJRKpZSUSHZklERHNJRCGASUTujElEu5lJRIemSUREs0lEIcBJRO7MSUS72UlE
d+ZJRFTzSUQhAEpE7gxKRKoZSkR3JkpERDNKRCFASkTdTEpEu1lKRHdmSkRUc0pEEYBKRN2M
SkSqmUpEh6ZKRFSzSkQRwEpE7sxKRLvZSkSH5kpEVPNKRCEAS0TuDEtEqhlLRIcmS0RUM0tE
IUBLRO5MS0SqWUtEh2ZLRERzS0QhgEtE7oxLRKqZS0SHpktERLNLRCHAS0TdzEtEu9lLRHfm
S0RE80tEEQBMRO4MTESqGUxEdyZMREQzTEQhQExE3UxMRKpZTER3ZkxEVHNMRCGATETujExE
u5lMRHemTEREs0xEIcBMRO7MTESq2UxE</AssayXData><AssayYData Points="600">EDtAPSTOHT3MrSk9MvI8PfgFHD0SFx09NyIkPeS/LT2/ECI9SBohPdhIMz2dLyo9R10ZPWNm
Ez2yLSA9IWoBPUilFj1n/ys9bvgbPUzuFj19IBQ9YmMYPd2BJT1cbxM9V3ARPdxoAD3NtBI9
jOoNPQR4IT30Ags9czUcPR6jHT1h1gI9VscIPaR+/TyWuBU9BFMOPYiIAj1kTQs9q+8TPaPt
GD0g3QA9ZALzPNmnAj1OFgk9xG0HPT75HD2jRgw91wMOPejUAj272/88oH0JPe55Bz2zb9E8
6SUAPUb0BD1K6Qo9hHcDPfHc7jxDRfc8c8nrPIhkED0IO908QGrwPOdZBj1UpQE93m7dPAct
4Tzqe+o80Ez2PBVp1jyOTfw8qg/tPCs19Tw6uQE9vwcGPdTDAD1/b/k8u/TuPJSi+jyBO808
UWrwPBUqxzyViw09zvDpPLVE+zzNG+k8M/faPHIS1jwW5948fXUAPXAi5DyvUOU8pEvhPMGb
7TwsHMs8lq3aPOGixjyPlOg8GWT2POgn5jx95Oc86rTZPBqjzjyDAvs8mLjiPOMI7jxGVN48
xQLiPPJ74TyqO+E8FaLvPHJB6jzkKcM8wDLKPA0z0TytDs08oUzRPN/MyjwvSes8o0G9PE9d
0Dylf8U81+nYPJKh7TyJ1L883OL+PN3vxzxilfQ8/0fHPLNwwTw2itg8bg7fPOLgwDzXndo8
c9vgPP2Usjz5BsI88LK0PHwInzxSOOE8wbSyPBOeqDzQROY84OKsPEdz4jzWVLM8iDbXPKy3
1Dxex7w8LeuwPJBcxzx2XsY8FJ3NPA7Jvzynhp88ax+6PJpz2jwVDNY82FrPPMfrwDxsLrc8
c+W9PEI/rzybo608dfG7PExLwzywzbE8Br+iPJpXqzxlVJs81G3lPPIIvDx0I7s8ABeqPIT7
yzwpXrI83Jy6PBF5rDwN3dM8txPSPCifujzR1qY8lWyhPOzhpzwUE7s8Np+qPIL7nTxQdp48
FQivPNLJmjyemJg8dLS3PJ/wqTzNTLs8tqiePDvVsjyf6KU8SDPHPHPHgzwzZaU8gPyWPKyY
wTwHQ7E8bZutPNnwtTyAJLQ804SkPJOoqDzcm7w8qZqdPJiGpjzGHqs8HPCWPFaJtTxJYrU8
B6qRPBb/mDyJIZ08Y2urPB//jTzCr5I84sJgPKGpaDz0C4Q82TufPPlotzyGH3k8nDi6PCsw
lzzrBKk8s+yvPKFMkTzOEKc83vSaPFJYqjy9aqk8x8KhPJc1pTwUaYU8RPSRPJMVqTw0tZg8
NjaqPMZaqDz37rM8RMGePPOYqDyyXZI89pyhPCTadTwXy4Y8HXWYPGqvizzbX4E8RCS9PFyP
tDyK6oM8iiCGPEKotTw8W4M8qG2HPLkKnDyBK8s8wOWbPMYifjznDac8R6qOPM8Jhzyhq5Y8
Dp2aPCPCcjyMBYc8PumYPLyonTyXAKA84BWqPF8IhTxUlJE8rYCCPL/Plzzmt5c8sSuMPPuf
mTxXOpM8czd1PP0NiTyun388/2N+PNqLYTwZp4k8QZ+JPCwYUjwq3o8859qgPHcndTzMq5Y8
UnF6PPpOeDx2q4U8J/2CPCS+YjxfiYg8KFltPNI2kjyAt4U8LZeaPNCdczw+rUY8rvx1PPDD
mDwYnog8ortrPLdpqDwet3Q8itB7PKPuoDyZMIU8S2trPG1DXDyZikA8pKaVPP8MMDyFcZc8
Zih4PF9zYDwoiJY8+rldPHTskDw5W1s8rVmKPK5zTDwtk0I8206GPO6YZTziV2Y8jipoPJdf
VTwhj308sfstPP7glTzUR288ea2XPGDLZTyZqHA8yGQlPOb2WjwxU1M8tXh2PA7YRjzlhXk8
sRuBPOCaiDxybh88hpiGPEzkWzwNfXI8GhhaPC3VTjxaOoM8NSlNPLqacDyYdWE8omGJPL3v
VzxFVGA8MQEtPK2YOjw4J488kY6BPF16VDzSPXo8aPp9PKZLizz894s8q5c9PEeBIDxCcZQ8
JS5rPIKeaTykg1Q8WO5/PJjrXTw46oI89Oh8PP1IaDxIZCc8TnaFPIBlcjx1vW88K8RQPBtM
KDzNBFc8dRFAPEwlOzyqggo8tARvPCeAgzydiz08DnRzPBsKaDwzUyo8PDh5PEY0ATwmO088
qOVwPCIqhDxjFHM8HstMPBgmRzwexzA8MjRIPE4AEjxrSks8PjsuPJeNVjxuXmI8oeCKPBvp
PTy4CXk8hPpjPHIyFTxigig8cQyLPJfzbzz0wGg8wtgcPMGOdTyOTA88X60yPF/KLDwH22U8
8SlGPFIAPDzOqvU7gg19PI0lZTw8q1Q8ga0zPBNxDzwULk48/7siPNa0ajxaSQU8hrQ/PDkD
HTzgORo8giZmPIv+JzzWSzU861UcPAlzOTx2ShU84o8oPB/hVzyIxRw8rj9FPOx+Wzx7Biw8
XjY0PNrYSzwYFAQ8YGU7POiddjz8akg8WWslPPQ0TzzSNvI7/dbmO7orSjxqV2c8pDjrO4E6
NDzE3AU8Fu8cPCSvIzwiWeY7SA4/PC6m9jt4LyM8IVsXPCtdPzxF8Bo8DrgcPN26Ajxd8EE8
KBifO3Srfztre5Y7FZwhPGQ3KzyGl048VfnmOyHIRzxzIhs8V1fyOyaRyTvjlgI84E+pOwLj
LDzs6Vk8ihM/PHnECTwI1ak7Yy3wOyjZUjy8BvQ72GQqPKeqqztTwA48xVDjOwtt5Dvh1gA8
vbLuOxggnzvxGiA8IrDdO/NYjTvjZGI8qobmO+tQEDy7UYo7ejLnOxqu4ztbgBE8lp/ZOyzi
STzTfeM7hbrPO+wzFzxczyI8uug8PMB7UzvANhs8YvPfO0tPGztqcx08XxkBPJD0qDtXuBc8
WzsXPDZbIjz29RA8f7AgPHVf0zulf9s7HhgePE+dITxFLmY73wXGOzUo/Tvu6RY873XdO2IP
5TsIbbY7IAqpO7Jmpjt1ybc7p4sWPP/R+juRDSE80b7ZO9RowjtxNrM7jNhbO+8LcjswJzw8
AY6uOuvVJTxfPcQ7vhUPPGzXyzt6NcA7gkD2OxWnmztoBLQ7kOwAPNcxGzx5fPs7/xTmOw9T
BTwJw6g7zou0O/yM7Ts4Kvs7mhpWO9rB2DsNOa07IwEYPKUsWTsxYy88KA6cO/+j2DsMLQk8
kswqPBYB3TvlJNw79wu9O9YpaTukPew7</AssayYData></Step><Step><CommonData><SampleLocation>9</SampleLocation><SampleID>h7</SampleID><SampleGroup></SampleGroup><SampleInfo></SampleInfo><SampleRow>B</SampleRow><SamplePlate>1</SamplePlate><WellType>KSAMPLE</WellType><Concentration>37.5</Concentration><ConcentrationUnits>µg/ml</ConcentrationUnits><MolarConcentration>663.7</MolarConcentration><MolarConcUnits>nM</MolarConcUnits><MolecularWeight>56.5</MolecularWeight><Temperature>30</Temperature><StartTime>879674</StartTime><AssayTime>1100</AssayTime></CommonData><FlowRate>1000</FlowRate><StepType>ASSOC</StepType><StepName>Association</StepName><StepStatus>OK</StepStatus><ActualTime>706</ActualTime><CycleTime>0.2</CycleTime><AssayXData Points="3530">d+ZMRETzTEQRAE1E3QxNRKoZTUSHJk1ERDNNRCFATUTuTE1Eu1lNRHdmTURUc01EIYBNRN2M
TUS7mU1Ed6ZNRFSzTUQhwE1E3cxNRKrZTUSH5k1ERPNNRBEATkTdDE5EuxlORIcmTkREM05E
EUBORN1MTkSqWU5Ed2ZORFRzTkQhgE5E7oxORKqZTkSHpk5EVLNORBHATkTdzE5Eu9lORIfm
TkRU805EEQBPRO4MT0S7GU9EdyZPREQzT0QhQE9E7kxPRKpZT0SHZk9ERHNPRCGAT0TdjE9E
u5lPRHemT0REs09EEcBPRO7MT0S72U9Ed+ZPRETzT0QhAFBE3QxQRLsZUER3JlBEVDNQRCFA
UETuTFBEqllQRHdmUERUc1BEEYBQRN2MUES7mVBEd6ZQRESzUEQhwFBE3cxQRKrZUER35lBE
RPNQRCEAUUTuDFFEuxlRRIcmUUREM1FEIUBRRN1MUUSqWVFEh2ZRRERzUUQhgFFEL41RRKqZ
UUSHplFEVLNRRBHAUUTdzFFEu9lRRHfmUURE81FEEQBSRO4MUkS7GVJEdyZSREQzUkQRQFJE
3UxSRLtZUkR3ZlJERHNSRCGAUkTdjFJEu5lSRIemUkRUs1JEEcBSRN3MUkSq2VJEd+ZSRETz
UkQRAFNE3QxTRKoZU0SHJlNEVDNTRBFAU0TuTFNEqllTRHdmU0RUc1NEEYBTRO6MU0SqmVNE
d6ZTRESzU0QhwFNE3cxTRLvZU0R35lNERPNTRCEAVETdDFREqhlURIcmVEREM1REEUBURO5M
VESqWVREh2ZURERzVEQRgFRE3YxURKqZVESHplRERLNURCHAVETdzFREqtlURIfmVERE81RE
IQBVRN0MVUSqGVVEdyZVREQzVUQhQFVE3UxVRLtZVUR3ZlVEVHNVRBGAVUTdjFVEu5lVRHem
VURUs1VEEcBVRO7MVUSq2VVEd+ZVRETzVUQhAFZE3QxWRKoZVkR3JlZERDNWRCFAVkTdTFZE
qllWRIdmVkREc1ZEEYBWRA+NVkSqmVZEh6ZWRESzVkQhwFZE3cxWRKrZVkR35lZEVPNWRBEA
V0TdDFdEqhlXRHcmV0RUM1dEIUBXRN1MV0S7WVdEh2ZXRFRzV0QhgFdE3YxXRLuZV0R3pldE
RLNXRBHAV0TuzFdEqtlXRHfmV0RE81dEIQBYRN0MWES7GVhEhyZYREQzWEQhQFhE3UxYRLtZ
WER3ZlhERHNYRBGAWETujFhEu5lYRIemWEREs1hEEcBYRN3MWESq2VhEd+ZYRETzWEQhAFlE
3QxZRKoZWUSHJllERDNZRCFAWUTuTFlEqllZRKhmWUREc1lEIYBZRN2MWUSqmVlEh6ZZRESz
WUQhwFlE7sxZRLvZWUR35llEVPNZRCEAWkTdDFpEuxlaRHcmWkREM1pEIUBaRO5MWkSqWVpE
d2ZaRFRzWkQhgFpE3YxaRLuZWkSHplpEVLNaRCHAWkTdzFpEu9laRIfmWkRE81pEEQBbRO4M
W0S7GVtEdyZbRFQzW0QRQFtE3UxbRKpZW0R3ZltEVHNbRBGAW0TdjFtEqplbRIemW0REs1tE
IcBbRN3MW0S72VtEd+ZbRETzW0QhAFxE7gxcRKoZXER3JlxERDNcRBFAXETdTFxEy1lcRIdm
XEREc1xEEYBcRN2MXESqmVxEd6ZcRFSzXEQRwFxE7sxcRLvZXER35lxERPNcRCEAXUTuDF1E
uxldRHcmXUREM11EEUBdRN1MXUS7WV1Ed2ZdRFRzXUQRgF1E3YxdRKqZXUSHpl1ERLNdRCHA
XUTdzF1EqtldRIfmXURE811EIQBeRO4MXkSqGV5EhyZeREQzXkQRQF5E3UxeRKpZXkSHZl5E
RHNeRBGAXkTdjF5Eu5leRIemXkREs15EIcBeRO7MXkSq2V5Ed+ZeRETzXkQRAF9E3QxfRKoZ
X0SHJl9EVDNfRCFAX0TdTF9Eu1lfRHdmX0RUc19EIYBfRN2MX0S7mV9Eh6ZfRESzX0QhwF9E
3cxfRKrZX0SH5l9ERPNfRBEAYETdDGBEqhlgRIcmYEREM2BEEUBgRN1MYES7WWBEd2ZgRERz
YEQRgGBE7oxgRLuZYER3pmBERLNgRCHAYETdzGBEu9lgRIfmYERE82BEIQBhRN0MYUS7GWFE
dyZhREQzYUQRQGFE7kxhRKpZYUSHZmFERHNhRCGAYUTdjGFEu5lhRIemYUREs2FEIcBhRN3M
YUSq2WFEh+ZhRFTzYUQRAGJE7gxiRKoZYkR3JmJEVDNiRCFAYkTdTGJEu1liRHdmYkREc2JE
IYBiRO6MYkSqmWJEh6ZiRFSzYkQRwGJE3cxiRKrZYkSH5mJERPNiRCEAY0TdDGNEuxljRHcm
Y0REM2NEEUBjRN1MY0S7WWNEh2ZjRERzY0QRgGNE3YxjRLuZY0R3pmNERLNjRCHAY0TdzGNE
u9ljRHfmY0RE82NEIQBkRO4MZESqGWREhyZkREQzZEQhQGRE7kxkRKpZZER3ZmRERHNkRCGA
ZETujGREqplkRIemZERUs2REIcBkRO7MZESq2WREd+ZkRFTzZEQhAGVE7gxlRKoZZUSHJmVE
RDNlRCFAZUTuTGVEqlllRHdmZURUc2VEIYBlRFCNZUS7mWVEd6ZlRFSzZUQhwGVE3cxlRLvZ
ZUSH5mVERPNlRDEAZkTdDGZEuxlmRHcmZkRUM2ZEIUBmRN1MZkS7WWZEh2ZmRERzZkQRgGZE
3YxmRKqZZkR3pmZERLNmRDHAZkTuzGZEu9lmRHfmZkRU82ZEEQBnRN0MZ0S7GWdEdyZnRFQz
Z0QRQGdE7kxnRLtZZ0SHZmdERHNnRBGAZ0TujGdEu5lnRIemZ0RUs2dEIcBnRO7MZ0Sq2WdE
d+ZnRETzZ0QhAGhE3QxoRKoZaER3JmhERDNoRCFAaETdTGhEu1loRHdmaERUc2hEIYBoRO6M
aESqmWhEh6ZoRFSzaEQhwGhE7sxoRKrZaESH5mhEVPNoRBEAaUTuDGlEuxlpRIcmaUREM2lE
IUBpRO5MaUS7WWlEd2ZpRERzaUQRgGlE7oxpRKqZaUSHpmlEVLNpRBHAaUTdzGlEu9lpRIfm
aURE82lEIQBqRO4MakSqGWpEdyZqREQzakQRQGpE3UxqRKpZakR3ZmpEVHNqRCGAakTujGpE
qplqRIemakRUs2pEIcBqRO7MakSq2WpEd+ZqRETzakQhAGtE3QxrRLsZa0R3JmtERDNrRCFA
a0TuTGtEqllrRHdma0RUc2tEEYBrRO6Ma0SqmWtEd6ZrRFSza0QhwGtE3cxrRLvZa0R35mtE
RPNrRCEAbETuDGxEqhlsRIcmbERUM2xEEUBsRN1MbES7WWxEh2ZsRERzbEQhgGxE3YxsRLuZ
bESHpmxERLNsRBHAbETdzGxEu9lsRHfmbERE82xEIQBtRO4MbUSqGW1EiCZtREQzbUQhQG1E
3kxtRLpZbUSIZm1ERHNtRBCAbUTejG1EupltRHembUREs21EEMBtRN7MbUS62W1Ed+ZtRETz
bUQhAG5E3gxuRLoZbkSIJm5ERDNuRCFAbkTuTG5EqlluRIhmbkRUc25EEIBuRN6MbkSqmW5E
iKZuRFSzbkQhwG5E7sxuRLrZbkR35m5ERPNuRBAAb0TuDG9EqhlvRHcmb0RUM29EIUBvRN5M
b0SqWW9EiGZvRFRzb0QhgG9E/oxvRLqZb0SIpm9ERLNvRCHAb0TuzG9EutlvRHfmb0RE829E
IQBwRO4McES6GXBEdyZwREQzcEQQQHBE3kxwRLpZcESIZnBERHNwRCGAcETujHBEuplwRHem
cERUs3BEIcBwRN7McESq2XBEd+ZwRFTzcEQhAHFE3gxxRKoZcUR3JnFERDNxRBBAcUTeTHFE
qllxRIhmcURUc3FEIYBxRO6McUSqmXFEd6ZxRESzcUQhwHFE3sxxRLrZcUR35nFERPNxRCEA
ckTeDHJEqhlyRIgmckRUM3JEIUByRN5MckS6WXJEiGZyRERzckQQgHJE7oxyRKqZckR3pnJE
VLNyRCHAckTezHJEqtlyRHfmckRE83JEIQBzRN4Mc0S6GXNEiCZzREQzc0QhQHNE3kxzRLpZ
c0SIZnNEVHNzRBCAc0TujHNEuplzRIimc0REs3NEIcBzRN7Mc0S62XNEd+ZzRETzc0QQAHRE
3gx0RLoZdER3JnRERDN0RCFAdETuTHREqll0RHdmdEREc3REIYB0RGCNdES6mXREd6Z0RFSz
dEQhwHRE3sx0RKrZdER35nREVPN0RBAAdUTeDHVEqhl1RIgmdUREM3VEIUB1RO5MdUSqWXVE
iGZ1RFRzdUQhgHVE3ox1RKqZdUSIpnVERLN1RCHAdUTuzHVEqtl1RIjmdURU83VEEAB2RO4M
dkSqGXZEiCZ2RFQzdkQhQHZE7kx2RKpZdkSIZnZERHN2RBCAdkTujHZEqpl2RIimdkRUs3ZE
IcB2RO7MdkS62XZEd+Z2RETzdkQQAHdE7gx3RLoZd0R3JndEVDN3RCFAd0TeTHdEqll3RHdm
d0REc3dEIYB3RN6Md0S6mXdEd6Z3RESzd0QhwHdE3sx3RLrZd0SI5ndEVPN3RCEAeETuDHhE
qhl4RIgmeEREM3hEIUB4RN5MeESqWXhEd2Z4RFRzeEQQgHhE7ox4RLqZeESIpnhEVLN4RBDA
eETuzHhEqtl4RIjmeERU83hEEAB5RN4MeUS6GXlEiCZ5REQzeUQhQHlE3kx5RKpZeUR3ZnlE
RHN5RCGAeUTejHlEupl5RIimeUREs3lEIcB5RN7MeUS62XlEd+Z5RETzeUQQAHpE3gx6RKoZ
ekSIJnpERDN6RBBAekTeTHpEull6RIhmekREc3pEEIB6RO6MekS6mXpEd6Z6RESzekQhwHpE
7sx6RKrZekSI5npERPN6RBAAe0TeDHtEqhl7RIgme0REM3tEEEB7RO5Me0S6WXtEiGZ7RERz
e0QQgHtE7ox7RKqZe0R3pntERLN7RCHAe0TuzHtEqtl7RIjme0RE83tEIQB8RO4MfES6GXxE
iCZ8RFQzfEQQQHxE3kx8RLpZfESIZnxERHN8RCGAfETejHxEupl8RHemfERUs3xEIcB8RO7M
fESq2XxEiOZ8RFTzfEQhAH1E3gx9RLoZfUSIJn1ERDN9RCFAfUTeTH1Eull9RHdmfUREc31E
EIB9RO6MfUSqmX1EiKZ9RESzfUQhwH1E7sx9RKrZfUSI5n1ERPN9RBAAfkTeDH5Euhl+RHcm
fkRUM35EEEB+RN5MfkS6WX5Ed2Z+RERzfkQhgH5E3ox+RLqZfkSIpn5ERLN+RCHAfkTezH5E
utl+RHfmfkRE835EEAB/RN4Mf0SqGX9EdyZ/RFQzf0QhQH9E3kx/RLpZf0SIZn9ERHN/RCGA
f0TujH9Eupl/RIimf0RUs39EIcB/RN7Mf0S62X9EiOZ/RETzf0QIAIBEdwaARN0MgEQ8E4BE
qhmARBAggER3JoBE3SyARDwzgESqOYBEEECARHdGgETVTIBERFOARKJZgEQQYIBEd2aARNVs
gEQ8c4BEonmARBCAgER3hoBE3YyARDyTgESqmYBEEKCARHemgETdrIBEPLOARKK5gEQIwIBE
d8aARN3MgERE04BEotmARBDggERv5oBE3eyARETzgESi+YBECACBRG8GgUTdDIFERBOBRKoZ
gUQIIIFEbyaBRN0sgUREM4FEojmBRBBAgUR3RoFE3UyBRERTgUSiWYFEEGCBRG9mgUTdbIFE
RHOBRKJ5gUQIgIFEb4aBRN2MgUQ8k4FEqpmBRBCggUR3poFE3ayBRDyzgUSiuYFEEMCBRHfG
gUTdzIFEPNOBRKrZgUQQ4IFEd+aBRNXsgURE84FEqvmBRAgAgkR3BoJE1QyCRDwTgkSqGYJE
ECCCRG8mgkTdLIJEPDOCRKo5gkQIQIJEd0aCRNVMgkQ8U4JEolmCRAhggkRvZoJE3WyCRDxz
gkSqeYJECICCRG+GgkTVjIJERJOCRKqZgkQQoIJEb6aCRNWsgkQ8s4JEqrmCRBDAgkR3xoJE
3cyCRETTgkSi2YJEEOCCRHfmgkTd7IJEPPOCRKL5gkQQAINEbwaDRN0Mg0Q8E4NEqhmDRAgg
g0RvJoNE3SyDREQzg0SiOYNECECDRHdGg0TdTINEPFODRKpZg0QIYINEb2aDRNVsg0Q8c4NE
onmDRAiAg0R3hoNE1YyDRDyTg0SqmYNECKCDRHemg0TVrINERLODRKK5g0QIwINEb8aDRN3M
g0RE04NEqtmDRBDgg0Rv5oNE1eyDRDzzg0Sq+YNECACERG8GhETdDIRERBOERKoZhEQIIIRE
dyaERN0shEREM4REqjmERAhAhER3RoRE1UyERDxThESqWYREEGCERG9mhETVbIREPHOERKJ5
hEQQgIREd4aERN2MhEREk4REopmERAighER3poRE1ayERDyzhESiuYRECMCERHfGhETdzIRE
RNOERKLZhEQQ4IREb+aERNXshEQ884REovmERBAAhUR3BoVE3QyFRDwThUSqGYVEECCFRG8m
hUTVLIVERDOFRKo5hUQQQIVEb0aFRNVMhUREU4VEolmFRAhghUR3ZoVE3WyFRDxzhUSqeYVE
CICFRHeGhUTVjIVERJOFRKKZhUQQoIVEb6aFRN2shUREs4VEqrmFRAjAhUR3xoVE3cyFRETT
hUSi2YVECOCFRG/mhUTd7IVEPPOFRKL5hUQQAIZEbwaGRN0MhkQ8E4ZEqhmGRAgghkR3JoZE
1SyGREQzhkSiOYZEEECGRHdGhkTdTIZEPFOGRKpZhkQQYIZEb2aGRN1shkQ8c4ZEqnmGRAiA
hkR3hoZE3YyGRESThkSimYZEEKCGRHemhkTVrIZEPLOGRKK5hkQIwIZEb8aGRNXMhkRE04ZE
qtmGRAjghkR35oZE3eyGRETzhkSq+YZECACHRG8Gh0TVDIdEPBOHRKoZh0QQIIdEbyaHRNUs
h0REM4dEqjmHRBBAh0RvRodE3UyHRDxTh0SiWYdEEGCHRG9mh0TdbIdERHOHRKJ5h0QIgIdE
b4aHRN2Mh0REk4dEopmHRAigh0R3podE3ayHRESzh0SiuYdECMCHRHfGh0TdzIdEPNOHRKLZ
h0QI4IdEd+aHRNXsh0Q884dEovmHRBAAiER3BohE3QyIREQTiESiGYhECCCIRG8miETdLIhE
PDOIRKI5iEQQQIhEd0aIRN1MiEREU4hEqlmIRBBgiER3ZohE1WyIRDxziESqeYhECICIRG+G
iETdjIhEPJOIRKKZiEQQoIhEb6aIRNWsiEREs4hEqrmIRAjAiER3xohE3cyIRETTiESi2YhE
EOCIRG/miETV7IhEPPOIRKL5iEQQAIlEbwaJRNUMiUQ8E4lEqhmJRBAgiURvJolE1SyJREQz
iUSiOYlECECJRHdGiUTVTIlEPFOJRKpZiUQIYIlEb2aJRNVsiUQ8c4lEonmJRBCAiUR3holE
3YyJRDyTiUSqmYlEEKCJRHemiUTVrIlEPLOJRKK5iUQIwIlEd8aJRNXMiUQ804lEqtmJRAjg
iUR35olE3eyJRETziUSq+YlEEACKRG8GikTVDIpERBOKRKIZikQQIIpEbyaKRNUsikQ8M4pE
qjmKRAhAikRvRopE3UyKRDxTikSyWYpECGCKRHdmikTdbIpEPHOKRKJ5ikQIgIpEd4aKRNWM
ikQ8k4pEopmKRBCgikRvpopE1ayKRESzikSquYpEEMCKRHfGikTdzIpEPNOKRKrZikQQ4IpE
b+aKRN3sikQ884pEovmKRBAAi0R3BotE1QyLREQTi0SqGYtEECCLRG8mi0TdLItEPDOLRKo5
i0QQQItEd0aLROZMi0Q8U4tEolmLRBBgi0R3ZotE3WyLRERzi0SieYtECICLRG+Gi0TdjItE
PJOLRKqZi0QIoItEd6aLRNWsi0REs4tEormLRBDAi0RvxotE1cyLRDzTi0Sq2YtECOCLRG/m
i0Td7ItERPOLRKL5i0QIAIxEdwaMRN0MjEREE4xEohmMRAggjERvJoxE1SyMREwzjESqOYxE
EECMRHdGjETVTIxEPFOMRKJZjEQQYIxEb2aMRNVsjEQ8c4xEonmMRAiAjER3hoxE3YyMRDyT
jESimYxECKCMRHemjETdrIxERLOMRKq5jEQQwIxEd8aMRNXMjEQ804xEqtmMRBDgjER/5oxE
3eyMRETzjESi+YxEEACNRHcGjUTVDI1ERBONRKIZjUQIII1EbyaNRNUsjUREM41EqjmNRBBA
jURvRo1E3UyNRERTjUSiWY1EEGCNRG9mjUTdbI1EPHONRKJ5jUQQgI1Ed4aNRNWMjUREk41E
opmNRAigjURvpo1E1ayNRESzjUSquY1ECMCNRG/GjUTVzI1ERNONRKLZjUQQ4I1Ed+aNRN3s
jURE841EqvmNRAgAjkR3Bo5E1QyORDwTjkSiGY5ECCCORHcmjkTdLI5ERDOORKo5jkQQQI5E
d0aORNVMjkREU45EolmORBBgjkR3Zo5E3WyORERzjkSqeY5ECICORHeGjkTVjI5EPJOORKKZ
jkQQoI5Eb6aORN2sjkQ8s45EormORAjAjkRvxo5E1cyORDzTjkSi2Y5ECOCORHfmjkTd7I5E
PPOORKr5jkQQAI9EdwaPRNUMj0Q8E49EohmPRBAgj0RvJo9E1SyPRDwzj0SqOY9EEECPRG9G
j0TdTI9ERFOPRKJZj0QIYI9Ed2aPRN1sj0REc49EqnmPRBCAj0R3ho9E1YyPRDyTj0SimY9E
EKCPRG+mj0TdrI9ERLOPRKK5j0QQwI9Ed8aPRN3Mj0RE049EotmPRBDgj0Rv5o9E1eyPRETz
j0Sq+Y9EEACQRG8GkETdDJBERBOQRKIZkEQQIJBEdyaQRN0skEREM5BEqjmQRAhAkERvRpBE
1UyQRERTkESqWZBECGCQRG9mkETVbJBERHOQRKJ5kEQQgJBEb4aQRNWMkEREk5BEqpmQRBCg
kER3ppBE1ayQRESzkESiuZBEEMCQRHfGkETdzJBERNOQRKLZkEQI4JBEb+aQRN3skEQ885BE
qvmQRBAAkURvBpFE3QyRREQTkUSiGZFEECCRRG8mkUTVLJFERDORRKo5kUQIQJFEd0aRRNVM
kUQ8U5FEqlmRRBBgkURvZpFE3WyRRERzkUSqeZFECICRRG+GkUTdjJFEPJORRKKZkUQQoJFE
b6aRRNWskUQ8s5FEqrmRRAjAkURvxpFE3cyRRETTkUSq2ZFECOCRRHfmkUTV7JFEPPORRKL5
kUQIAJJEdwaSRNUMkkREE5JEohmSRBAgkkRvJpJE3SySREQzkkSiOZJECECSRHdGkkTVTJJE
RFOSRKJZkkQQYJJEb2aSRNVskkQ8c5JEonmSRBCAkkRvhpJE1YySRESTkkSqmZJEEKCSRHem
kkTVrJJERLOSRKK5kkQQwJJEd8aSRNXMkkQ805JEotmSRBDgkkRv5pJE1eySRETzkkSq+ZJE
EACTRG8Gk0TVDJNEPBOTRKoZk0QQIJNEdyaTRNUsk0Q8M5NEqjmTRBBAk0RvRpNE3UyTRDxT
k0SqWZNEEGCTRG9mk0TVbJNERHOTRKp5k0QQgJNEb4aTRN2Mk0REk5NEqpmTRAigk0R3ppNE
1ayTRDyzk0SiuZNECMCTRG/Gk0TdzJNERNOTRKLZk0QI4JNEd+aTRObsk0RE85NEovmTRAgA
lER3BpRE1QyUREQTlESqGZRECCCURHcmlETdLJRERDOURKI5lEQIQJREb0aURN1MlEQ8U5RE
olmURAhglERvZpRE3WyURERzlESqeZRECICURG+GlETVjJREPJOURKKZlEQIoJREd6aURNWs
lEQ8s5REqrmURAjAlER3xpRE1cyURDzTlESq2ZRECOCURHfmlETd7JRERPOURKr5lEQQAJVE
dwaVRNUMlUQ8E5VEqhmVRBAglUR3JpVE1SyVRDwzlUSiOZVEEECVRG9GlUTdTJVERFOVRKJZ
lUQIYJVEb2aVRNVslUQ8c5VEonmVRBCAlURvhpVE1YyVRDyTlUSimZVECKCVRHemlUTdrJVE
RLOVRKq5lUQIwJVEd8aVRN3MlURE05VEotmVRAjglURv5pVE3eyVRETzlUSq+ZVECACWRHcG
lkTdDJZERBOWRKoZlkQIIJZEbyaWRN0slkQ8M5ZEojmWRBBAlkR3RpZE1UyWRDxTlkSiWZZE
EGCWRG9mlkTdbJZERHOWRKp5lkQQgJZEb4aWRN2MlkREk5ZEopmWRBCglkR3ppZE1ayWRDyz
lkSiuZZEEMCWRG/GlkTVzJZEPNOWRKrZlkQQ4JZEb+aWRNXslkQ885ZEqvmWRAgAl0R3BpdE
3QyXREQTl0SiGZdEECCXRG8ml0TVLJdERDOXRKo5l0QIQJdEd0aXRNVMl0Q8U5dEolmXRBBg
l0RvZpdE3WyXRERzl0SqeZdECICXRG+Gl0TVjJdERJOXRKqZl0QQoJdEd6aXRN2sl0Q8s5dE
ormXRBDAl0R3xpdE1cyXRDzTl0Si2ZdECOCXRG/ml0Td7JdERPOXRKr5l0QIAJhEdwaYRNUM
mEQ8E5hEohmYRBAgmER3JphE1SyYRDwzmESqOZhEEECYRHdGmETVTJhEPFOYRKpZmEQIYJhE
b2aYRN1smEQ8c5hEonmYRBCAmERvhphE3YyYRESTmESqmZhECKCYRG+mmETVrJhEPLOYRKq5
mEQIwJhEd8aYRN3MmERE05hEqtmYRBDgmER35phE1eyYRETzmESq+ZhEEACZRHcGmUTVDJlE
RBOZRKoZmUQQIJlEbyaZRN0smUREM5lEojmZRBBAmURvRplE1UyZRERTmUSiWZlEEGCZRHdm
mUTdbJlERHOZRKJ5mUQIgJlEd4aZRN2MmUREk5lEqpmZRAigmUR3pplE3ayZRDyzmUSquZlE
EMCZRG/GmUTdzJlEPNOZRKLZmUQQ4JlEb+aZRNXsmUQ885lEqvmZRBAAmkR3BppE3QyaRDwT
mkSqGZpECCCaRHcmmkTVLJpERDOaRKI5mkQIQJpEb0aaRN1MmkQ8U5pEqlmaRBBgmkRvZppE
3WyaRDxzmkSieZpEEICaRHeGmkTVjJpERJOaRKqZmkQQoJpEb6aaRN2smkREs5pEqrmaRBDA
mkRvxppE3cyaRETTmkSq2ZpEEOCaRG/mmkTV7JpERPOaRKL5mkQQAJtEbwabRN0Mm0Q8E5tE
ohmbRAggm0R3JptE3SybRDwzm0SiOZtECECbRG9Gm0TdTJtERFObRKJZm0QIYJtEb2abRNVs
m0Q8c5tEonmbRAiAm0R3hptE1YybRDyTm0SqmZtECKCbRHemm0TdrJtERLObRKq5m0QIwJtE
d8abRN3Mm0RE05tEqtmbRAjgm0R35ptE1eybRETzm0Sq+ZtECACcRHcGnETdDJxERBOcRKIZ
nEQQIJxEbyacRN0snEQ8M5xEqjmcRAhAnER3RpxE1UycRERTnESqWZxEEGCcRG9mnETdbJxE
PHOcRKJ5nEQIgJxEd4acRN2MnEREk5xEopmcRAignERvppxE3aycRDyznESiuZxEEMCcRG/G
nETdzJxERNOcRKrZnEQI4JxEb+acRN3snERE85xEqvmcRAgAnURvBp1E3QydREQTnUSiGZ1E
ECCdRG8mnUTdLJ1EPDOdRKI5nUQQQJ1Ed0adRNVMnUREU51EqlmdRAhgnURvZp1E1WydRERz
nUSieZ1EEICdRG+GnUTdjJ1EPJOdRKKZnUQQoJ1Ed6adRN2snUREs51EqrmdRAjAnUR3xp1E
3cydRETTnUSi2Z1EEOCdRG/mnUTd7J1ERPOdRKr5nUQQAJ5EdwaeRN0MnkREE55EqhmeRBAg
nkR3Jp5E1SyeREQznkSiOZ5EEECeRG9GnkTdTJ5ERFOeRKJZnkQIYJ5Ed2aeRN1snkQ8c55E
qnmeRAiAnkRvhp5E3YyeRESTnkSimZ5ECKCeRHemnkTVrJ5EPLOeRKK5nkQQwJ5Ed8aeRN3M
nkQ8055EqtmeRAjgnkRv5p5E1eyeRETznkSq+Z5ECACfRG8Gn0TdDJ9ERBOfRKoZn0QQIJ9E
byafRNUsn0Q8M59EqjmfRAhAn0RvRp9E1UyfRDxTn0SiWZ9ECGCfRG9mn0TdbJ9EPHOfRKJ5
n0QIgJ9Ed4afRN2Mn0Q8k59EqpmfRAign0R3pp9E3ayfRDyzn0SiuZ9EEMCfRG/Gn0TVzJ9E
PNOfRKrZn0QI4J9Ed+afRN3sn0Q8859EovmfRBAAoER3BqBE3QygRDwToESqGaBEECCgRG8m
oETdLKBEPDOgRKo5oEQIQKBEb0agRNVMoEQ8U6BEqlmgRBBgoER3ZqBE1WygRERzoESqeaBE
EICgRG+GoETVjKBEPJOgRKKZoEQIoKBEb6agRNWsoEREs6BEqrmgRBDAoER3xqBE1cygRDzT
oESi2aBEEOCgRG/moETd7KBERPOgRKL5oEQIAKFEdwahRNUMoUREE6FEohmhRBAgoUR3JqFE
3SyhREQzoUSqOaFECEChRG9GoUTdTKFERFOhRKJZoUQQYKFEb2ahRN1soUQ8c6FEqnmhRBCA
oURvhqFE3YyhRESToUSimaFEEKChRG+moUTdrKFERLOhRKK5oUQQwKFEb8ahRN3MoUQ806FE
qtmhRBDgoURv5qFE1eyhRDzzoUSq+aFEEACiRG8GokTVDKJEPBOiRKoZokQQIKJEdyaiRNUs
okQ8M6JEqjmiRAhAokRvRqJE3UyiRERTokSiWaJEEGCiRG9mokTdbKJERHOiRKp5okQIgKJE
b4aiRN2MokREk6JEqpmiRAigokRvpqJE1ayiRDyzokSiuaJECMCiRG/GokTdzKJERNOiRKrZ
okQI4KJEd+aiRN3sokRE86JEovmiRAgAo0R3BqNE1QyjREQTo0SqGaNEECCjRHcmo0TdLKNE
RDOjRKI5o0QQQKNEd0ajRN1Mo0REU6NEqlmjRAhgo0R3ZqNE1WyjRDxzo0SieaNEEICjRG+G
o0TdjKNERJOjRKqZo0QQoKNEb6ajRNWso0Q8s6NEqrmjRBDAo0R3xqNE3cyjRETTo0Si2aNE
EOCjRHfmo0Td7KNEPPOjRKr5o0QIAKREbwakRNUMpEREE6REohmkRAggpER3JqRE1SykREQz
pESiOaREEECkRG9GpETdTKRERFOkRKJZpEQQYKREd2akRN1spEREc6REonmkRAiApER3hqRE
3YykRESTpESimaRECKCkRHempETVrKREPLOkRKK5pEQQwKREd8akRN3MpEQ806REqtmkRAjg
pER35qRE1eykRDzzpESi+aREEAClRG8GpUTdDKVEPBOlRKoZpUQIIKVEdyalRNUspUQ8M6VE
ojmlRBBApUR3RqVE1UylRERTpUSiWaVEEGClRHdmpUTdbKVEPHOlRKJ5pUQIgKVEd4alRNWM
pUQ8k6VEqpmlRAigpUR3pqVE1aylRESzpUSquaVEEMClRG/GpUTdzKVERNOlRKLZpUQQ4KVE
d+alRNXspURE86VEovmlRAgApkRvBqZE1QymRDwTpkSqGaZECCCmRHcmpkTdLKZEPDOmRKo5
pkQIQKZEb0amRN1MpkQ8U6ZEolmmRAhgpkRvZqZE1WymRDxzpkSieaZECICmRHeGpkTejKZE
RJOmRKKZpkQIoKZEd6amRNWspkQ8s6ZEqrmmRBDApkR3xqZE1cymRDzTpkSq2aZEEOCmRG7m
pkTV7KZEPPOmRKL5pkQIAKdEdwanRN4Mp0REE6dEohmnRBAgp0R3JqdE1SynRDwzp0SqOadE
EECnRIhGp0TVTKdEPFOnRKJZp0QQYKdEbmanRN5sp0Q8c6dEonmnRAiAp0RuhqdE1YynREST
p0SqmadECKCnRG6mp0TerKdERLOnRKq5p0QQwKdEbsanRN7Mp0Q806dEotmnRAjgp0R35qdE
3uynRETzp0Sq+adEEACoRHcGqETeDKhERBOoRKIZqEQIIKhEbiaoRN4sqEREM6hEojmoRAhA
qERuRqhE3kyoRERTqESqWahEEGCoRHdmqETebKhERHOoRKJ5qEQQgKhEboaoRN6MqEQ8k6hE
opmoRBCgqER3pqhE3qyoRDyzqESquahECMCoRHfGqETVzKhERNOoRKLZqEQQ4KhEd+aoRN7s
qEQ886hEqvmoRBAAqURuBqlE1QypRDwTqUSqGalECCCpRG4mqUTeLKlEPDOpRKo5qUQQQKlE
bkapRN5MqUQ8U6lEqlmpRAhgqUR3ZqlE1WypRDxzqUSqealECICpRG6GqUTejKlERJOpRKKZ
qUQQoKlEbqapRN6sqUQ8s6lEqrmpRBDAqUR3xqlE1cypRDzTqUSi2alEEOCpRHfmqUTe7KlE
RPOpRKr5qUQQAKpEbgaqRNUMqkQ8E6pEohmqRBAgqkR3JqpE1SyqREQzqkSqOapECECqRHdG
qkTVTKpERFOqRKJZqkQQYKpEbmaqRN5sqkQ8c6pEqnmqRAiAqkRuhqpE1YyqRESTqkSqmapE
EKCqRHemqkTerKpERLOqRKq5qkQQwKpEbsaqRNXMqkRE06pEqtmqRBDgqkR35qpE3uyqRETz
qkSq+apEEACrRHcGq0TVDKtEPBOrRKIZq0QIIKtEbiarRN4sq0REM6tEojmrRAhAq0R3RqtE
1UyrRDxTq0SiWatEEGCrRG5mq0TebKtEPHOrRKp5q0QIgKtEboarRN6Mq0Q8k6tEqpmrRAig
q0R3pqtE3qyrRDyzq0SiuatEEMCrRG7Gq0TVzKtEPNOrRKrZq0QI4KtEd+arRN7sq0Q886tE
qvmrRBAArER3BqxE1QysREQTrESiGaxEECCsRG4mrETVLKxEPDOsRKo5rEQQQKxEbkasRNVM
rEREU6xEolmsRAhgrER3ZqxE3mysRERzrESieaxEEICsRG6GrETejKxERJOsRKqZrEQIoKxE
d6asRN6srEQ8s6xEqrmsRAjArER3xqxE1cysRDzTrESi2axECOCsRHfmrETe7KxERPOsRKL5
rEQIAK1EdwatRN4MrUQ8E61EqhmtRAggrURuJq1E3iytREQzrUSiOa1ECECtRG5GrUTeTK1E
RFOtRKpZrUQIYK1Ed2atRN5srUQ8c61EqnmtRBCArUR3hq1E1YytRESTrUSqma1EEKCtRHem
rUTerK1EPLOtRKq5rUQQwK1Ed8atRN7MrUQ8061EotmtRBDgrURu5q1E3uytRETzrUSq+a1E
EACuRG4GrkTeDK5EPBOuRKIZrkQIIK5EbiauRN4srkREM65EojmuRBBArkRuRq5E3kyuRDxT
rkSiWa5EEGCuRHdmrkTebK5ERHOuRKJ5rkQIgK5EboauRNWMrkQ8k65EopmuRBCgrkR3pq5E
3qyuRESzrkSqua5EEMCuRG7GrkTezK5EPNOuRKrZrkQI4K5Ed+auRNXsrkQ8865EovmuRAgA
r0R3Bq9E3gyvRDwTr0SiGa9EECCvRHcmr0TVLK9EPDOvRKI5r0QQQK9EbkavRN5Mr0REU69E
olmvRBBgr0R3Zq9E1WyvRDxzr0Sqea9EEICvRHeGr0TVjK9ERJOvRKqZr0QIoK9Ed6avRN6s
r0REs69EqrmvRAjAr0Ruxq9E3syvRETTr0Sq2a9EEOCvRG7mr0TV7K9EPPOvRKL5r0QIALBE
bgawRNUMsEREE7BEqhmwRAggsERuJrBE1SywRDwzsESqObBEEECwRHdGsETVTLBEPFOwRKJZ
sEQ6YLBEd2awRNVssEREc7BEonmwRBCAsER3hrBE3oywRESTsESqmbBECKCwRHemsETVrLBE
RLOwRKK5sEQQwLBEd8awRN7MsERE07BEqtmwRAjgsER35rBE1eywRDzzsESq+bBECACxRHcG
sUTVDLFEPBOxRKIZsUQQILFEbiaxRN4ssUQ8M7FEojmxRBBAsURuRrFE3kyxRERTsUSqWbFE
EGCxRG5msUTebLFEPHOxRKp5sUQQgLFEd4axRNWMsUQ8k7FEqpmxRBCgsUR3prFE1ayxRESz
sUSqubFECMCxRHfGsUTVzLFERNOxRKrZsUQQ4LFEd+axRN7ssUQ887FEqvmxRBAAskR3BrJE
1QyyREQTskSqGbJECCCyRG4mskTVLLJEPDOyRKo5skQQQLJEd0ayRN5MskREU7JEolmyRAhg
skR3ZrJE1WyyRDxzskSiebJEEICyRG6GskTejLJERJOyRKKZskQQoLJEbqayRNWsskREs7JE
ormyRBDAskR3xrJE3syyRETTskSi2bJEEOCyRHfmskTe7LJEPPOyRKL5skQIALNEdwazRNUM
s0REE7NEohmzRBAgs0RuJrNE3iyzRDwzs0SiObNEEECzRHdGs0TVTLNEPFOzRKpZs0QQYLNE
d2azRNVss0Q8c7NEqnmzRBCAs0RuhrNE1YyzRESTs0SimbNECKCzRG6ms0TVrLNERLOzRKq5
s0QIwLNEd8azRNXMs0RE07NEqtmzRAjgs0R35rNE1eyzRETzs0Si+bNEEAC0RG4GtETVDLRE
PBO0RKIZtEQQILREdya0RN4stEREM7REojm0RBBAtER3RrRE3ky0RDxTtESqWbREEGC0RHdm
tETebLRERHO0RKJ5tEQIgLREd4a0RNWMtEQ8k7REopm0RAigtERuprRE3qy0RDyztESqubRE
CMC0RHfGtETVzLREPNO0RKLZtEQI4LREbua0RNXstERE87REqvm0RAgAtURuBrVE1Qy1REQT
tUSqGbVEECC1RHcmtUTeLLVETDO1RKI5tUQQQLVEbka1RN5MtUQ8U7VEolm1RBBgtURuZrVE
3my1RDxztUSqebVECIC1RG6GtUTVjLVERJO1RKqZtUQQoLVEd6a1RN6stUQ8s7VEqrm1RAjA
tUR3xrVE3sy1RDzTtUSi2bVEEOC1RHfmtUTe7LVERPO1RKr5tUQIALZEbga2RN4MtkQ8E7ZE
qhm2RBAgtkRuJrZE1Sy2REQztkSqObZECEC2RG5GtkTeTLZEPFO2RKpZtkQIYLZEd2a2RN5s
tkREc7ZEqnm2RBCAtkRuhrZE1Yy2RESTtkSimbZEEKC2RHemtkTVrLZEPLO2RKK5tkQIwLZE
d8a2RN7MtkQ807ZEqtm2RAjgtkR35rZE3uy2RETztkSi+bZEEAC3RG4Gt0TVDLdERBO3RKoZ
t0QIILdEdya3RNUst0Q8M7dEqjm3RAhAt0R3RrdE3ky3RDxTt0SiWbdEEGC3RG5mt0TVbLdE
PHO3RKp5t0QIgLdEd4a3RN6Mt0Q8k7dEqpm3RAigt0R3prdE1ay3RESzt0SiubdEEMC3RG7G
t0TVzLdEPNO3RKLZt0QQ4LdEbua3RNXst0Q887dEovm3RBAAuERuBrhE3gy4RDwTuESqGbhE
ECC4RG4muETVLLhERDO4RKI5uEQQQLhEbka4RNVMuEREU7hEqlm4RBBguER3ZrhE3my4RExz
uESiebhECIC4RHeGuETejLhEPJO4RKKZuEQQoLhEd6a4RN6suEREs7hEqrm4RBDAuER3xrhE
3sy4RETTuESq2bhECOC4RHfmuETm7LhEPPO4RKL5uEQQALlEdwa5RNUMuUQ8E7lEohm5RAgg
uUR3JrlE1Sy5RDwzuUSiOblECEC5RHdGuUTVTLlERFO5RKJZuUQQYLlEd2a5RN5suUREc7lE
qnm5RAiAuUR3hrlE1Yy5RESTuUSqmblECKC5RHemuUTVrLlERLO5RKq5uUQIwLlEbsa5RNXM
uURE07lEqtm5RAjguURu5rlE3uy5RDzzuUSq+blECAC6RG4GukTVDLpEPBO6RKIZukQIILpE
dya6RN4sukREM7pEojm6RBBAukRuRrpE3ky6RDxTukSiWbpECGC6RG5mukTebLpERHO6RKJ5
ukQIgLpEboa6RNWMukQ8k7pEopm6RBCgukRuprpE3qy6RDyzukSqubpECMC6RG7GukTVzLpE
RNO6RKLZukQQ4LpEd+a6RN7sukRM87pEqvm6RBAAu0R3BrtE3gy7REQTu0SqGbtECCC7RG4m
u0TVLLtEPDO7RKo5u0QQQLtEbka7RNVMu0Q8U7tEolm7RBBgu0RuZrtE1Wy7RDxzu0SiebtE
CIC7RG6Gu0TVjLtERJO7RKqZu0QQoLtEbqa7RN6su0REs7tEorm7RAjAu0RuxrtE3sy7RDzT
u0Si2btEEOC7RHfmu0Te7LtEPPO7RKr5u0QQALxEbga8RN4MvEREE7xEqhm8RAggvER3JrxE
3iy8RDwzvESqObxEEEC8RHdGvETVTLxERFO8RKJZvEQQYLxEd2a8RN5svEQ8c7xEqnm8RBCA
vERuhrxE3oy8RESTvESimbxEEKC8RG6mvETVrLxERLO8RKK5vEQQwLxEbsa8RNXMvEQ807xE
qtm8RAjgvERu5rxE1ey8RDzzvESi+bxEEAC9RG4GvUTeDL1EPBO9RLIZvUQIIL1Ebia9RN4s
vUREM71Eojm9RAhAvURuRr1E3ky9RDxTvUSqWb1ECGC9RG5mvUTVbL1ERHO9RKp5vUQQgL1E
d4a9RN6MvUQ8k71Eopm9RAigvURupr1E1ay9RESzvUSiub1ECMC9RG7GvUTezL1EPNO9RKrZ
vUQQ4L1Ed+a9RNXsvUQ8871Eovm9RBAAvkR3Br5E3gy+RDwTvkSqGb5ECCC+RHcmvkTVLL5E
PDO+RKI5vkQQQL5Ed0a+RN5MvkQ8U75Eqlm+RBBgvkR3Zr5E1Wy+RERzvkSqeb5ECIC+RHeG
vkTVjL5ERJO+RKqZvkQQoL5Ebqa+RNWsvkQ=</AssayXData><AssayYData Points="3530">aehYvJz3Ubyv4E68KE5lvCaiSryuNhq88a1hvI5Sy7uwK9O7ev/Nu+7XeLskRGK7epOXuyu5
x7v/7WG7glG3u/BPDLrcvSg59WhIOhMA1joddYo64cQUO7+roztMHEY7s3SSOvx6gjspoR48
6xOjO7yT9Tsp3cA7sH4aPCIMODycNg88jukyPAEleTxfuVI8u9piPIjsgTx4GU08delaPJ5n
bzynZnk8fqdnPJ4prDyZzbE8we6SPKCZpTz0tqc8M86iPE4xuTw/jNM8GYbaPKP02TxT3Ms8
ilvBPDd+vjwpVs48mUAHPTMT0Tzn29Y87ED0PJdp/zxUZQY9P1D3PKpQAD1EBwA9mEgVPRiP
CD1N7gw9ckgVPfnaID1Q9Bg98VYPPd78Kj0oUCQ9N4kkPROvMz0kcSs9e18iPV3WJT3tYDE9
5WEpPelQMT1jRis9WN47PT7pKD1PoSM936wxPZyqTz2xDUI9ztVGPfFcQj2510M9BhZDPfKb
Sz1zCkY9jApRPVFgWT3Au1Y9a2NbPQ7eYz0MAl09VrVUPQBOZT1FR1s9oJFfPYJ/ZT31vGs9
5dpkPY4zez2062Y98l+HPaSigT2I0YI9T3drPdGFhD1LGG49MZyAPRbggz1o/4U9ocOBPdQA
gD0Z9Ig9cSCAPZ8jiz3ekYg9ur+LPbbViz2Ibok95m6PPb8Kkj0zu489PtiNPS7Oij2ZpZg9
hVOPPSLsiD18Qos9nzCSPWcJmj0zm5o91AGePZ5wmj34wJ89mIedPRDyoz1ZS509oMqaPbMv
qj3dIqA96XmiPeTXoT3QkqI9d/CoPUjTnz0aNqM91u2nPaslqz1p/KQ9b0KyPd5lpz3JO6o9
lJitPS0mpj1D+7I9FMyqPeLAtT29brA9JyauPXbbtz3OJLc9PGnEPQ/wtz0VYLw9MMyxPeYS
vz1Z0bY9+CO5PZF2vT2KB749d8zAPf5buD05Qbw9Lc3DPcRiwT0FqLk9IGjFPcFxvz1XD889
bCTGPb8uyj2r9s89b/nFPfUzxD2VV809tPvDPVZ/xz2oEMo9WbrMPdwkxD3sF9Y9X53OPdl3
0D0YlsY9QtrRPQ3n0T2ACtI9tGPUPWoD1D3nsdc9H6/SPTQM4z32LuM9aHPbPRu53j2qB+E9
d6rhPVvX5D3zW+Q9VzvcPbR66D1J7tk9AQrdPcDZ5z1GIOo9C6fdPUra5D1wM+Q9UDvjPf/t
4D2Le+Q9tSTtPZpp7T1DG+c9gRruPXOl6z1tneo9SBzrPeur9j3Xs+09yufzPYpX8T15Wvg9
+HDxPVKR9T0/qfU9Tzz6PWBV+z1r6PY9Zbz2PUGz/z1bLvU9fpzuPZBA+z0M6AE+hKf0PaTj
/D0TgQA+YD0CPoPP+D3p8AE+5D0BPiqk/z3yKQE+v04CPgg5AD4aHAI+EgoEPsxKBz5SYgE+
AXACPpZjBD5qQAc+1VkFPkgFCT4pEQY+xGkFPnZCCD5goAw+qFgFPgtJCz56xgc+epEDPgWl
CD6SNwg+C5IIPqTjDT7hswU+PicJPmbKDT7z0Qo+I1EPPhwDED4fUQ4++D0NPgqlDT7wQA0+
MnQKPmsLEz4sjAw++isNPoiBED5eFBQ+kt4NPhEjEj5aCw8+uRkUPkmAEz6sERQ+A1wRPvyt
ED4mZxI+WDEVPsi7ET7GchQ+rc8TPo6DET4DQxg+TkMWPsdQFT5spRY+WbkZPi3NFD6isRc+
SuwWPqVxFz4x4RQ+ZIwXPhGGGT7CQhg+ogkVPpwsGT68EBk+4uccPkt+Gz768Rg+yaUaPtH5
Gz72+xw+nHcdPtH+Hj40CB4+LyojPqpuIT6hkx8+JKYgPsqWGj7/sRw+cC4ePmg8IT62AR8+
rmkePk2vHz7PoSE+ShEgPilZIj5DKB4+gIsiPm81Ij78fiY+zuYmPggPJz43KyM+7fImPsO/
KT4GKiY+XtEnPs4kKj6rQSU+VG0mPsteKD6UTyY+HHslPtP5Kj6KoSk+kkwnPsfRKD5bmCg+
ZkUpPgVEKD6xcS8+SIspPmEFKz6KjCs+sPstPsr4Lj5hlys+P4oqPgm4Lj40ry0+vKIrPnhK
Mj40rCw+L7orPvZGMT5qVC0+1S8zPpZ1MT5W0DE+ZrYtPjTNLj62ADM+hTMyPvVeND7KKi4+
h24rPkw3Lz7h5zQ+kjUxPjmGLj6/EjM+xpUuPr0dMj54YjU+q801PtBcMD7FkDQ++2owPk8v
Nj7tBjg+lOo1Ph8fPD5OnjU+sZ4yPj/BPD73FTY+Rng2PvHTNj4y8zo+kGY4PhXNOj7rRDo+
T3E6PiLlOD5Z2To+RQg9PlG2Oz4kUzo+wDo8PhmuOT63jT0+Ym08PuN8Pz7RhUA+XLg/PpHj
Pj56Jjw+HvpAPgflPj7ZVkA+ErpDPstVQD6LO0A+mC9APgSfRD6xS0Y+o65APh/HQT7lWz8+
zlBDPphqQz7MlEI+lSRFPvQOQT58xkE+rsJAPiupRD5AUEc+FAlAPh1KQT7cD0Y+YhBCPu0X
Rz6WWUQ+uSNJPn3HRj5av0k+ZipIPqy/RT6Dlkc+YOZFPhu3RT5KIUc+N9tGPpHgSz58p0o+
VK1MPt47SD57OEk+jq1KPobjTz4u+Eo+D9ZJPmJjSz55Kk0+onFJPuMTSD6bWEs+FdJLPuC6
UD7LEEs++t1LPrHqTz5e1VA+oRRRPqv5UT7FmFM+fFJPPvZRUj4gTlA+cghPPhFSTj5DZVU+
LhNWPmDjVD5GBlQ+wmpRPtD3Uj6XFlU+/rRVPrN2VD7czlE+VGtWPhdZTD6gZVU+pShQPoCb
UT4Q/FQ+sFdYPkW4Vz5Lxk8+xBZVPg2lVD70jFU+t0BXPrgHVD6k4FU+x0VXPgROWD4hGlY+
nwhbPlPpWD7Edlc+HVJZPjtAWT4HNlo+mhVXPnZMWT6Mclg+repbPkUOXD5eAl4+QQ5cPo4c
Vz58mFw+B6FbPrM4XD443F4+bFFePmgRXD6HIFw+rGlgPjq+Xj69M14+lRlgPlVZXT6sKV4+
Iu9gPvktWz4Jy18+vENePpHwYj6ncV8+ubJfPm9CYj6q5F8+uvBgPsWpYz4RDWA+A9pePhuN
Yz7nGWQ+ieFnPr5PZD41CGQ+JRFjPh97YT7kG2Y+0EZhPqCBZj6g4Wg+ob1lPoctZD4i/WQ+
+MxoPkUDZD4zHWM+trplPvU1Zz6MGGg+BS9lPgROaT5FAGc+s+BmPsdIaD6hpWk+/s1lPmW0
Zj6nwWY+mRFsPkhNaD7iAW0+2C1nPlWdbj6Smmk+WAFqPmdkbT5ZMm0+HStpPqMebD7qvms+
NLRsPiQxbD4vKmw+tsRqPpWnbD6l4Gs+nPNrPsZzbz5qxHA+p1B1Ptjraz54628+Nf90PjUi
cT6bT2s+wVZsPv3Fbj5PpHE+/ZtzPu7ubj7N13A+NGhxPjN5cT5iZnM+STlyPs/0cT55WXI+
hfh3PrX+cT4tU3A+hJVzPoNVcD4bG3I+fQV2Pl/mcz54inc+VDRzPmmNdT60OXc+Ntl1PhgT
eT7wSXU+Ujx5Pm+Udj5f53U+QdB5PrRxej57T3c+AgR5Pqacdz7b83c+NElzPgjqej76Cnw+
hZ56Pr9keT5xYHY+Zi99PnIPfT6hRng+92l3Pgxbdz5zQXo+JzV+PsHieT4l4nw+JlB2Pmpd
fD52IoA+6Xl8PleOgD4DvHo+VF99PjWpfj6T530+UuaAPkuggD5Gr30+tfZ/PslhgD7Wj4A+
6F+CPuH5ez7MZn8+UiyAPlF0fz7J6X0+kMt+Pur6fT5/2YA+AGGBPg14gT6ncn4+OIeAPteA
ez7xE30+Jy6BPnfDgD60uYE+caSAPlAGgz74coI+cTmCPom0gD5g+YI+pLd/PjX/hD5tfYM+
knSBPhzHgj5SUIM+2yqEPiz6gz5ROIM+WAeDPsdWgD5D74I+gxKEPobBhT7yhIM+Kj+CPumi
hD5XSYM+QyuGPndZhT7N3IQ+v+GEPj/ShD59yoU+VOuEPvWIhD4StIU+ILqEPoO2hT6hOYU+
ngKGPmMvhj6aRIc+ZJaFPgEgiD4NYIU+aoGHPnoIhT7DR4c+3DGHPvBUhT4zcYc+xfeHPvDk
hz4l+YY+bDmJPslEhT5pSoc+YYOIPrathz6gjYU+tU6IPgsrhj5CGoc+bQOGPnhShj545oc+
B3mJPgOXhT7vKYo+lpyHPuKPij6taYk+OQOHPmH7iD55mIg+IgmKPqjRiT6PZoo+8t+HPr9S
iz7fcIo+qp2JPts7jD5IBIo+AhmIPm1tiT4Jc4k+lfuKPgbaiz4PH4s+lZqKPud1iz7cUok+
PKqJPhDViz4u0Y0+zj+LPoRdjD7v84s+NC6LPoaPiz5bd4s+FRWJPo60iz62/Yg+O/2KPpCV
ij4ebI0+yLyMPhNxjj5AlYs+8/+MPn7ojD7pIY4+tv6OPg8Kjj67u44+gGyPPsF9jz64dYs+
dzeLPmyPjz5CX40+9mKOPi+ljz5oQY0+ASCPPvjciz4Tm40+SoqOPtL+jT7a9Y0+lxONPmRK
jz5Ebo0+PfWNPg8Bjj5RpZA+OdOPPmo8kT7auo8+Iy+PPgxWjz6PI5E+z0iPPi0VkT5rCo8+
44OQPo0Bjz4yJI8+db+OPsAfkT4CepE+1+WQPjKMkD5Ek48+eUKRPh7Vkj4Ngo8+NHuQPpTE
jz7uw48+MaeQPkXVkD5hwZM+S3WSPtX+kD7UwpE+s0KQPjgHkz5Ha5I+yTuTPi1jkz7jfZE+
oe2RPs8CkT7gtZE+FruSPn3Ikj66bZI+n92RPu1klD518JM+SUiVPprEkT5RG5U+HS+SPlSK
kD7pHZU+WX2TPiZ0lD6LOZM+KmCTPsqRkT4TM5M+HAWSProGlj4FL5Y+8wWTPmgGlT7b55Q+
Vh6VPru6lT6rGJQ+qUCVPk8qlj7uJ5U+dM6VPrIzmD7A6JY+1HaWPrJ/lT6ufJY+2qqVPr7A
lj60wJY+EauXPij0lT79pZY+jkKVPgOOlz5doJU+NpaWPvXzlT5PVZg+LMKUPstqmD7y65Y+
59CYPgDhlz7ZgZg+h/qYPrJQmT7wDpY+QKqYPoV9lz4MGpk+i1uZPgQmmD7SOpo+dMiWPkmJ
mD6sOZg+GASaPh7Tmj5hEZY+CBybPvhQmj5PXJg+7XaYPoSfmj5IfZo+TbyYPu8tmz75kZg+
rMKaPhecmz5+vpw+Q5iYPqSGmz6RRJo+c2iaPu2Cmz59L5s+o+iaPmqimj61rJo+wTuaPgcu
mz6p0Js+MRWcPkXwmj7gfpk+46yaPqtDnD4jO5s+v6OaPgFTmz7BN54+nc6cPvu+mz4H+Zw+
qmubPqapnj61Qp0+MmGaPm+DnD6s25s+Kf+bPnw2mz5FK5w+yxCbPtNvmz4DY58++TKdPkTl
nT5Ky5w+kb6cPg5Vnj7IlJ4+nXuePgnXnj6OlZ0+CT2fPhs5nT6S554+AWegPhHMnj58v54+
1xagPkyXnT5xpZ0+3uWcPgdKoT4vq54+dGKfPoHMnj5aaKA++FyePhpXnz4JAp8+xGiePkuq
nz5V06E+ooagPvH3oD4iTqA+H4agPqoenz79WaI+SdugPvM5oT7aa6A+Rf+iPihfoD6RUqA+
wMqhPgLaoD7OF6E+zaWfPnBOoD7DXqI+yWWhPkf9oz7WdKM+Wq+hPul6oT7i2KE+vJejPg/F
oj7KHKQ+1PmiPr83pD4+i6M+bUiiPh8Eoj5WOKQ+EQKiPu4Coj4tqqI+hlelPnzfoj5BQKQ+
kSCkPq9qoj6M2qM+YFWjPlyMoj5mNqQ+PLuiPurdoj6r66U+BQSlPgmqpD7pjaI+4F6jPnIr
oz6xKqM+AN6kPqJ9oz536aM+5SakPrUkpj5qxqU+A2elPhfppj6KeaU+rFulPj6cpD51IaQ+
uz+mPt/PpT66TaM+6YenPprgpj7Sl6Y+xG6oPv0Gpz59+aU+ErunPluopz4yo6Y+Kc2nPsvU
pD5D3KU+Z6mpPjNrqD7RBac+WhSoPvGgpT7Tiac+W5KlPiGTpz7HQag+oOymPgLopj76O6c+
+q+lPmd6pz5506U+6oKoPtQlqT6Ylac+/vKqPrYVpz4ymqk+nWeoPgY1qz4E46c+esapPnwO
qT5aeKo+oMepPkjqqT42aKk+sCioPnRkqj7/iqk+o5apPoSbqD6crKg+PfaoPpnupz7luKk+
EnOoPukVqj55Sqw+FwqpPkY6rD7Inag+LUKrPqvgpz5C+6k+H6SpPr5Cqz68UKs+a1OrPp9V
qD6Ia6o+8MmqPm0zqj40mqw+/x2rPkFgqj4Paao+zRGtPph0qz6j46o+9L2qPh08rT7z0qs+
d2irPgvEqz4TDKw+JQatPhmgqj7af6w+r++pPkqeqz7vlKw+a9mrPkusrD7sza0+uR6rPsM7
rD6ccq0+bEKtPoC5rD64bas+6f+pPulIrT7aH64+d1GtPsArqz7qiq0+p86tPvjVrz5LDK8+
btCtPs4Brz5+9a4+0ditPnqPrD4pTa0+YpCvPrlUsD766a4+Er6sPmvCrT5Ar60+lmeuPolG
rj7I3rA+XDyuPil/sD7OTqw+IoevPmBBrT6RmLE+VhywPtZ9rj4A0LA+tJ2tPkvzrj6CY7A+
DJ+wPu8Drz71NrA+sZewPjVisT7Ci7A+3kaxPsCwsD6JXbE+pI+xPq/9sD6bc7A+yqyyPlXE
sD67kbA+1C2vPsr8sD5g3bI+2FqwPrtusz5JvLM+lYqxPmSIsj55MLA+nd6vPjHbsT7ehrA+
D/axPn07sj5XhbM+z1eyPjNssT7kELQ+6cexPpU5sj6q6bI+XkazPsJ2sj5lsLM+/kOzPsmn
sT4ILbI+Zm2yPjASsz6rzrQ+UwWzPsLstT51qrM+nvy0Pgtksz5vUrM+nNK0PjaXsj6yebM+
ONGzPoQpsj4MJLU+OgKzPgNPuD4JobM+Jr2yPiB+sz7JhrQ+G820PniltD4r37Q+TKGzPrVR
tT5SCrY+/tK1Ps/OtT5Vz7Y+N4+1PvQssz5jHbY+YOy0PtNVtj6ZI7Y+lYq0PpUktT4fXbY+
vG21PmTvsz69K7Q+Nr20PmYztj6kYLc+5H61PuIatj5zXbc+dda0PpFEtj4Lhrc+aMy4Pvnq
tz5kHrc+42+2Ph+4uT6x17Y+0qu4PsMTtT6Sv7c+dcS4PjAotz75zbg+yjy5PqBRuD6Jqbg+
W8e4PkVvtT5c4bc+Up23PjL+tT5fvbc+L1K2PjOftz6+Erk+SHC4PoOOtj73bbc+g0S4PlU5
tj6CB7k+yBS3Pu3auT4gBLg+H+S4PsO4uz5CHLc+nAS5PlOCuT6evrY+4Ce6Pp50uT4j17g+
vEu6Pmlguj5wyrs+ZbO5PqvHuz4Evro+yta4Pr/puT6zDbk+xUi5PhIvuz4AJLo+EOO5PkDo
uD58Jbs+JZy5PppMuj7CLbs+K+u5PqAruz7oqLw+fnW5PqFKuz4OMLw+K5a6PiQDvj57d7o+
gBa7PjNEuz7w8bs+rwa8PpUMuz5OQro+7ZK7PrC5uj6Gz7w+fp+7PpbSuj5pU7w+1H27PlpN
vj42cbw+i9y7PmyYvT6JNL0+7MG8PngqvT7x0Lw+Gxy8PnV/vD4c2rs+YcS+PkHavT47crw+
2Ii8Pu8xvD428b0+fbi+PnL2vT5I5Lw+0TDAPtMovT5vwrw+GKa+PrGjwD5xYL8+Qha9Pmbq
vD78JL0+5tm/Ph4nvz4LY74+lR6/PnRPvT6SG74+fkO+PrlIvz6I4r4+0WXAPgEwvz4s/r8+
rMy+Pj0HvD6AmsA+7Ny/Pl/3vz7PR8E+i4XAPlHMvj7yQcA+zsG/PkpTwD4BBb0+Zsa+Plz+
vj7xn8A+ulPAPmP+vz6NxL8+uC3APvzDvz79eMA+DcbDPvCAwD4I4b8+eBPBPnQuwD4uk8E+
3SfCPtkFwj7M68E+j+nAPvZZwz6YPME+2zPCPhoAwT6r2cE+X8XBPqJjwT7yt8A+yde+Pscq
wj5/wr8+hGXDPmYCvz5wjsE+z7/BPnhPwz7y98E+pALEPpUpwT5+vME+/xzAPtr9wz7kFMM+
Ry7BPh8Wwj4ht8M+4sXCPlWNwj4/NMM+0mfEPgGAxD7Qw8I+XSLBPsRDxD534sM+bGrDPi5F
wz75SMQ++QHBPuXNxD6BjsQ+6s/DPstOwz5sTsQ+aPXFPlQvxT7gRsQ+SyXEPnjWwj6oCsY+
YF/FPsWOxz4BnsM+hAjEPtakxD4iEcY+hRPGPnB6xD60qcQ+fA7IPsjmxj58+8Q+ZLHGPq1h
xD7pYsY+K4HEPv6Rxz5J18Y+t8vFPv9TxT4/IMU+esvFPpruxj6A+cQ+08rFPiS0xj7Wv8Y+
8IrEPt14xj5TYcc+D8fFPoQcxz5/9MY+5N/HPsVDyD7BOsc+4wvHPk4xxT47W8c+usvHPs+S
xz4XX8U+2DXFPtAQxj6RGso+SsjGPuEKyT7YY8g+QLTIPvkRxz4GFMc+W9XFPuWayT6IKcY+
eofGPt1+xz4MQ8k+L6DFPupFyD7rYck+tyHIPki4xz668cY+vPDHPolayD5eS8g+ShPIPo82
xT74Cck+VofIPmAZxz5fIsk+3d/HPg2KyD7guco+V0DIPmk3yT7+bcc+N7fKPt/Byj7vd8o+
6BDIPh7qxz7QMck+QcTJPizLyj602ck+LIPJPj+PyT45YMo+rCvLPt40yT5qIsk+dRHLPnCL
yD5hEcs+7BXIPt2byT4e1sg+DpPLPkXmyj6R28k+/YLLPvvezT7Yq8k+dBHMPmrkyz7ZPMw+
htvJPm4pzD4hkMo++i/JPoudyz72jso+BHzJPtQOzD4dnco+mujMPqIQzD68lsw+WWXLPlFT
zD48Xss+32XNPj+HzT6bXMs+3nTNPtkHzD7lIMo+6UjNPj2+zT5MNcw+Y4vPPt1szT4Hfsw+
N37OPiiBzj5wys0+55jMPp6fzD61pMw+7ULOPgG7zj49gM4+6tPNPo+Gzj6TScs++dPNPh17
zT49TMw+G53NPg4NzD6Obs0+rmvOPtkFzD4vac4+AyrPPr+bzD4v8c4+aMjPPnvTzz5orM4+
O0DOPqqrzj5bK9E+sE7QPoD4zj6bUc4+zH3OPrTxzj6I/s0+5DzQPlawzT6rc84+Bj/QPj4n
zj5ck8w+uZ3QPp62zz6Yqs0+n/bOPi8l0T4hztE+n0nQPqdT0D6AaM0+XQXQPmkp0z6kQNA+
+xXPPlQdzz5cctI+XEzQPjhA0T622c8+Ui3SPvRG0T6P8c8+cFPOPsn80T4Axc8+zd/QPgIy
0T7cANA+WmTQPmu00T5ZCdI+FZTQPlKjzz6WgdE+nyrSPoY50j5719A+2jjSPon50T5Y/NE+
WRPRPrK/0D6l6tA+zcTSPhEl0z76HtE+H4HSPqJf0z5mB9M+c3TRPtxN0z4uTNE+v3fTPuv2
0T6a99M+EuzRPhDP0T4HpNA+gZHSPk110T6XHdI+8OTRPjor0j7wltM+vl/UPj9L0j6QWdI+
y+vRPsrm0j61s9M+Ez/RPmfN0j6BXdQ+SFbSPide1D6bDtM+fOnVPiDi0z6oFNQ+QrbRPp8i
1D7Zc9M+6e7TPmHG0z4qwdQ+lTzVPtSN1T4nudU+P4vUPjc00j4q+tU+WtDTPlDa1D741tQ+
g1bVPk4U1D4Gc9Q+PjnVPnnB0z4zndQ+/NHVPlWM0z7Y8tQ+Gv/VPkGh1D6FpdY+F77VPo2l
1T7L0NQ+D6HUPgPM1j7VZNQ+y4fWPpda1z4bY9U+DYXWPlQ71z7c69U+4AHVPgOr1z5dq9c+
PS3WPnBi2T7AC9M+JjzVPurH1z5QoNU+m8rXPmJK2D5s7dc+fBbWPlF82D49Adc+j4zVPgC5
1T7g4tc+2sXWPlmY1z6Xe9g+q4fWPhVb2D7PDtc+isDXPri92D6sAdY+OgTZPmaz1j5kpNc+
bI7WPpmH2D4UTtc+UgvXPnAF2D6rIdc+YN3XPiub1z7Rsdg+jXDZPmFv2T7Mutk+nWTXPn1Y
2j4LEdk+P/fXPm0/1T4ERtc+i3zXPv//1z5YU9k+zUrYPi4/2T7ajtk+AJzYPss/2T6U+dc+
pWzYPlDp1z6Wutg+xDTaPpcp2j7i/to+7BzaPomy1z6Qcto+sHTbPjRq2j7TVdo+UoTZPopK
2z48rto+mdPZPtyY2T6glNg+oo7aPmzB2z6yYds+URPcPmvN2D6vb9s+T4raPgmW2j5RS9s+
YTPbPvaJ2j50d9w+cALbPi3T2z7tYNo+9hHbPjxM3D4p39w+eOjaPsoz3D442tw+9Q/aPg+m
2z4Fx9s+gG7aPszW2j6+Ids+ku3bPlra2z6pets+3/TcPtby2D5EJ9w+3kfbPutc2z6e7do+
48XbPgVM3j7y8Nw+bl3ePmaL2z5EAtw+nf/bPhWu2z5Chtw+u03dPsTE2j6WPNw+JFffPiFv
2z7cxN0+BMTcPh023D6gCd8+FAHfPlBM3T4aPd0+eyTdPkLV3j4Um9w+j5LdPmG73j4z1d8+
AMraPpO63j5/H90+zf/ePn7t3T7X8Ns+K/bdPh4X3z4yIuA+EjLePgqt3T6BWeA+CIjdPuzm
3z42zd0+tJPePoUs3j72h94+Dc3dPmn93D7h7t8+DIzfPllB3j6vJN4+ANnfPtUh3z5Zyt8+
0LPePtbs2z6KuOA+7q7ePtC73T6Zt94+a8TcPviV3j6RpN4+x67gPsym4D6nl+A+Ao3fPucP
3z5yxeE+BmniPvAZ4D5pSd8+YgPiPqjD4T4W3N8+mxfiPnUd4T5GVN8+bebfPkwe4j5E9d8+
IK3fPmqA4j4+u98+c4XiPt4I3j5wSuE+Lq3gPqE74T7n7d8+eLXhPiIQ4D7oz+E+VLzePoA3
4T48ruE+xmviPtX/3T7l9d8+rbriPgJR4j4IF+I+C6DhPtOj4T6OtuE+cXjiPhxp4j44DuE+
p//iPg9V4j7q3eE+S4XiPg4m4j68jd8+WvXhPvop4j7h498+Bq7gPqoE4z4QYuQ+okHjPrVW
5D5YB+I+LqPjPlD/4D6v0+M+dZziPtkO4z6pYuE+mXLiPl724T4dfuI+jDfjPsMR4D45WeM+
dLniPpcD4T6o+eM+u0TiPmcs4z7iqeI+dl7jPstY4z6LNuI+2hrkPgaO5D7RieI+ItPiPrSd
4z6PzuQ+x5PmPua94z7+rOM+17DkPhWW5D6SUuM+NFvlPqUr5j7QaeQ+3i/kPj6U5T7vi+M+
41HkPk1c5T63M+U+wYHlPrYV5T5yaOQ+UwPmPi0R5j6P9+Q+ozvmPslP5D6cpOQ+n+zlPg94
5T7FeOg+Xk/mPirD5D6+SOY+ppLlPpWX5T7cmOU+dLrlPnTr5T4D4uM+di7mPhlP5j5ZdeQ+
10TlPl4h5j5fX+M+WQjmPqVm5j6OneU+KCrmPodK5j5J2+c+AJvoPj925z5bX+g+DlXlPp4i
5z5t9OU+iYjlPi7R5z4NHuc+69fmPlaE6D5JT+Y+UgXnPp7X5j7kO+c+KEHoPqIO6D4cVeY+
/uDnPpCl6D7ttuY+Ac/lPtHe5z6lHOU+TJfoPkni5z6HdOY+7KrmPi3r6D6vkuY+2p/mPibV
6D6o7Oc+sPnnPmi25T776+Y+WgjpPq3y5z67DOk+IrfoPqOD6D7gA+k+9/boPkYs6j5IBeY+
4c/pPliS6D5BCuk++HbmPiB95z4l+ec+q2TnPuhp6T76Peo+o0voPix85z4AF+k+eyLoPm5r
6j70dOg+bDnqPgXp6T55luk+mFXpPnyJ6T4OC+g+hl/nProE6T64UOg+hQbqPshg6D6EUek+
UevoPt6j6T4Ak+o+EaToPnGT6z5GR+o+wPToPiHc6T677Os+au3pPpdT6T7QoOg+dUXpPj/6
6z5N9Ok+dXLpPr+f6z5QTus+af/sPmeK6j6KJ+o+m3PqPgHy6j51zOg+ROjpPn9l6T6wQeo+
INTrPgh26T6US+w+OiPrPtEs7D6pDuo+QaPqPv7n6T6riOo+o5nrPgjf6T4U2Og+SfzqPv5k
7D4/8us+mbvqPoYU7T49wes+8D/rPgCx7D6Adus+ZtbpPib96j423Ow+DM7sPltk7D7aP+0+
I3PrPlER7j6b2O0+vRTrPvhC7T4dWOw+7hztPsqu6z6LCO0+ZdjtPiHk6z7f6Os+QLPrPoYs
7T6f7us+elnuPsuT7T5R2+0+wdLrPg3R7T5zcu0+YbvsPvTj6z5Ofe0+0r7rPtZi7j4fae4+
wwvuPog67j43jew+1GDsPidJ7T5EC+4+cx/vPom27j4b8e4+umfvPli17T7RsO0+2KzvPn8y
7z7J9u0+AS7uPotp7T5Lt+0+TLrtPqd57T7ATO8+5srtPmfB7z6Vfu8+bYntPp1J7T6Dge8+
LyjvPoOh7z5PPfA+ea3wPksM8D5I1e0+NCHuPrtJ8D4jPew+PQzuPu7d7z6Z9Ow+mFLuPndv
7j4paO4+Du3vPo1N7j56X+0+YivwPtIy7z7qn/I+EV3wPhe57z40DO0+h1jtPr1y8D7ZYO8+
lXnwPm6n7j7wtu0+n0DwPnS57z7EYvA+jBrvPt8b7j5nSO4+qY7uPsvo7j7EbO8+YBPxPjvu
8D7NN+0+sUTxPs4j8z4+a/M+Tr3xPlbz8j6SsvA+HRTxPiZ48D43He4+aznwPkmE8j4/Ce8+
qsPwPkuc8j4M3PE+8FrxPkjQ8D62TPE+V8byPmvb8D4RyPI+FLDxPs1B8j4lMe8+pBTyPn9A
8z7kSvE+efHzPvXz8T6VNfI+PqvyPsIy8j5LNvA+tqPyPtZj8j6SyfA+UoXyPqdS8j7qFfI+
TX3xPgJj8T4TnPE+5z/0Pi7/8z4IKvQ+IFLzPhKv8T5fTPA+WJDyPpjj8j5jgvM+LMbyPobK
9D5Rt/I+aSn3Pp7V8j5Bs/I+JDTzPj/E8z57LPI+7BDyPks88j6Jp/M++Sz0Pu4C8z7gWPU+
hIPzPqmk8j4W9/M+mQ30PlCM9D6qxfM+Pe3zPoLW9D79vfU+1VvzPpZW9D6lq/I+R5b0Pvmr
9D4tp/I+EwD2PmEA9T7hmPU+gEf1Ppcf8j4dL/M+mjj1Pt0E8z4zoPU+NTH1PpYN8z5nD/g+
Oej1PszN8j5vEfU+ejL2PvO69T7dTfU+xsP2PvGx+D5kG/Y+6H7zPhnq9T77wfQ+DFTzPlj9
9T5ga/U+8EL0PjaD9z4PKvU+bg73PhtX9T4QG/Y+YYv2PvOE9T4lQ/U+A2X1Ppws9z60tfU+
EFb1PsNq9T5IxPU+LyH0PpaN+D6fDfc+ht/1PhPS+D72yvc+8e/3PoRq9z56Pfc+oiD3PiUc
9z7cE/c+giv1Pog++D4lcvQ+yf/2PhBn9z6e2PQ+qff2Pm919z7rXvc+KaH2Pgua9z5mj/c+
x3z3PqMy9z5YpPY+kOX3Pq8V+D7/D/Y+md33Pi1N+D5O0PU+++r1PtOQ9j7d6Pc+iKT4PhWl
9j5JM/c+VAn4PpkR+D4+Xvg+3OP4Ptkg9z46Cvg+BZT5PsSN+T6N2/c+j6H5PqlO9z4f+vg+
BLb5Pmrc+T42Bvg+a8f4Pjzz+D62NPg+1wn5Pgfu+j6prvk+KLr2PlXj+D55Kfk+a0j4PmEH
+D7b0fc+b8v4Plaq+j4i9fY+w2P5PqLN9z7S+vc+k0P5Plaj9j5Effg+U2j5PjWb9z6gBPs+
f/H4PivN+T4nSPk+cgL4Pig4+z66lvo+eOf5PoDa+j4vEvo+CFX5PhNQ+j7pVvo+mgn6PgI7
+z5rtPk+VC/5PmVf+j7Jefo+x2X7Pso0+T4bp/s+M5H7PqpE+T5ag/k+S0z5PjJn/T4G0vY+
tAP5Pthd/D7lAvw+uxH7PvXQ+T62BPs+Jtr7Pl09+z5wk/s+TG77Pqs1+j7Movw+pEr8PudL
+j79rfs+5l36Pn+X+j7/M/s+hUH8Pnae+j6U3f0+s9/6Ptr1+z7pPvo+dFT5PiW8+j7yNPs+
I1r6PpbB/T79Lfw+cyv6PlpH+z7s7fo+O/D9Pg/D+z5p7P0+FUH6PrMO/D5O+vs+isj9PpgN
+z5jo/4+Kwf8PhmY+z7M3fw+Wjf9Pt1T/T52Nvw+9b77PvnW/j4piPs+blP9PkmX+j5UaP4+
s6T8Psmz/D6kVP0+oKb8Ptso/D58H/8++5v9PjxO/T4tDv0+Ln37Pj4M/z4WK/0+BAL+PuyY
/D7Zxv4+WA39PkcH/T6ae/w+eKr8Plm1/T41PP0+wmD+Pvew/D6gW/8+l0n+PhCY/j5wvv8+
foz/PkET/j4Qiv0+P+X/PgnV/z5xw/4+X8j+PhOk/j5Zxf0+UFP+Przd/z6mWv0+PYv+Pj/x
+z6lKPw+W4j/PihO/j4fU/0+2bv+PrczAD8dqf0+mIj9Plxl/j7Kb/8+LuH/PtJf/j7Bvv8+
c0//Pn6Q/T7I3gA/OLr9Pp39/j6oTAA/o7/9PidU/j7+lP4+wP3+PmAjAD/y9/8+XQAAP4SJ
AD/IPf4+RWwAP8kv/j4ujf8+sIgAP+i9/z4Oaf4+JqsAP9C1/T76EwE/xC//Po8rAD8tswE/
wt3/PsaqAD/di/8+gD8APy4e/z6pfgA/SvP/PhPSAD81kgA/GC8BP/I4AT/pV/8+HOz/Ppe4
AD/2RQE/GJMAP7eL/z6Rff8+LHQAP58aAD/n+v8+jHwBP+UUAD8KcQA/on4APwubAD/ywQE/
wTsAP55wAD8SewA/YawAP4UmAD/lsgA/Rdf+Pr7s/z5mAAE/TIMAP3dV/z6DwAA/LucAP3hS
AT+X4AA/mfIAP3VqAD9ooAA/E6QAP19oAj9aPgI/rR0BP2/iAT9H/gA/Su8BP1YeAT+/8QA/
dVsAPxjgAD/HRgI/rH4BP62cAD+uPQE/VhsBP6dVAj/jmwA/Xe4AP9H6AT8p/gA/CRACPzMN
AT8SzQE/j1oBP1lRAT+TiAI/XRgCPyipAT8+xgA/PboBP8spAj8gsgE/qr8BP8fxAD+//gE/
gKYBP4DEAj9oYAI/W5MBP4rcAj/XbwE/tiADP3TqAT/+sAE/gocBP5euAT+IAwM/23ABP+LJ
AT9VMQI/tp0CP43sAT8LRAI/NsUCP0nAAT+pYQE/aQ8CP2EdAz+IUwI/VloCP9epAj8ZAwI/
WEgCPx7SAz+fyQI/v00BP5i8Aj9rvQE/d5cCP7QhAj/rdwI/kQoCP/NZAT/HCQI/ojoDP/Qq
Aj9J8gI/+koCP2DOAj+GqQE/vwECP4oYAj9Z3gI/4QsDP9TaAT+O6gI/HssCP6HuAj9XQgM/
U6AEP0jmAj9l7QI/pZoCP9d7Aj8G2gM/JicCP+rEAj87HgQ/LZoDP9pqAz8i+wM/hOEBP2xs
Az8W8gI/prsDP+KZAj93VQM/M2UCP+XuAz83+QI/Ld8CP5e1Aj+BHgM/gKECP63tAj8JTwI/
a2UCP9DVAj+3IwM/Pg8DP/G3Aj8i+AM/3LEDP1dQBD/N/AM//wAEP6O4Aj/yrwQ/sicDP75L
Az/i7gI/tuMDP2JUAj9nWgM/G2EDP2/eAz/ecQQ/45wDP1XTAz84bwM/hx4FP/01BD+HnwQ/
RBsDP3tlAz8XIQQ/mK4EP+BjAz8oagQ/GaMFP1+WBD8m/gQ/D/ACP4F5BD9bggQ/I+gDP0Tv
Az/E/QM/QNcDPz3hAz8s/gM/+SQEP4y5BD+pBwM/CVoEPxscAz/flgQ/3hEEP2NKBD9ljAM/
MWsEPy7fAz/nDgQ/C7kEP12UAz9w2wM/FZQEP44fBD/vRQU/vQoEPyE9BD+A+wQ/5fEDP1Gt
BT+F9wM/1ZIEPyglBT/CigQ/bLgEP/zNBD9CYgU/sxYFP10kBT95dgQ/R0IEP8tbBD+FjwQ/
k9AEP/rUBD+MVQU//9sEPzQKBD/H7AQ/JKoEP/CxBD85OQU/9PAEPwHyBT9UOwY/O5QEP2xT
BT8TpAQ/PKcFPx+wBD/VMAU/qFcFP9d6BD/NZQQ/Q4QFP0CTBT8iQwU//E8FPzIqBT/eJQU/
ukkFP3u2BT8/SwY/U6kGPzApBT+kKwU/XW4FP/0SBT9QkAU/I0sGPwQKBj+85gU/tQUGP51G
BT+s9QU/0msGPyVOBT9vyAU/RjYFP8JEBT8ZfQU/rM8EP8rDBD8+7gU/r9gFP32hBT+sXAc/
mFIGP5rsBT950wU/06EFP9vvBT9dKwQ/musFP39gBT8jTwY/xaUFP+CpBT9OeAU/VAsGPwwi
Bj8AGgc/Ff8FPy4WBj9oOAY/WI0GP1HvBj9f3AU/8bEFPzN7Bj/7XQY/lKcFP5TaBj+NvAY/
64cFP79bBj9vmQc/i6IEP5mbBj8XvAY/wvsFP/hnBT8V+QU/VfQGPxYJBz+h6AY/BcwGP6JX
CD9yFAg/tRwHP+JuBj/rcwc/FEUGP2hMBj8wCAg/9BEHPx/XBj8HsAY/D0QGP95JBz+7HgY/
KVcHP+1MBz+vkAY/RaIHP1MMCD8WbAY/0poGPwABCD+RxQc/DyAHP5GzBz9x+gc/2+4HP02T
Bz/W1Ac/Q1IHP1SBBz8NTwg/FyYHP9EQBz+u5gc/SjoHP9c6CD9yZwc/N9wGP9L/Bz+Ztwc/
xDsHPwrbBT9Dpgc/I/UHP/1XBz+n/QY/xEMHPym4Bz+F9Qg/+GwHP8STCD/DUAc/nW4HP98n
CD+7XQg/iFYHP9w1Bz/58wY/s34HP2kyCD/GGQg/1ykIPxh6Bz93Hgg/asoHP6nkCD95Mgc/
+1cHP0WgBz8yGgk/6LkHP8JJCD9BYgg/GugHPyp1CD9nMgg/mecHP9LJBz+0fQc/nloIP8o/
CD9KCwg/v3YIP32mBz98dwk/J00IP7FzCD9Dfwc/FCIJPzuJCD8eqAg/4JQIP8WhCD8pGAg/
QV8IPwVFCT9Nhwc/3HkIP3BpCD+Pvwk//f4HP3C2CD+zngg/4l0IP9ziCT9B/Ag/fYgHP6zl
CD+gxQg/3AoIP2YzCT8yNwg/mHEIP69MCT9o2Qg/iRsJP9QgCT+H7Ag/H8EIP/VACD+Vgwk/
OXQJP5mhCD/Wmwg/od4IP9F9CT/DdAk/RPAIP6sACT+WIgk/LRgJPzjNCT9v3gk/dUAKPxlX
CD/t7Ak/a4wIPzO4CD+4CQo/eVgKP2FjCj8qpAk/uMcJPzSmCT8XJgg/TnMKPwEeCT+Tqgg/
iroJP1oGCj/3WQk/AeoKPyp9CD8YbAo/eU8JP1AECj/46wk/5aYJP1YGCT+pxAk/EK4JP9jt
CT9uxAo/I7oJPwK8Cj+kUAo/X+IKP4umCT9gzAk/uU0JP3kaCj/QrQk/fJcJP8fQCj8bvwk/
x5AJPyxfCj8RpAk/C30JPxLMCj+z6gk/3pUKP70LCj/rJAo/o0kKP6s4Cz+33gk/OTsKP1gj
Cj8gvgk/VMoJPwZiCz8lFAs/JPUJPxaeCz/zuQo/kbwKPyVDCT8aVAo/2XYKP1ccCj9kOAs/
2gwLP5uhCj+7Cgs/HhoKPyq+Cz88lAo/9MMJP1fuCT/QNws/xXEKPxsTCz/zRgk/Mx8KP+Uf
Cj/psQo/9ZgKPxYKCz9enAo/dE8LPw1sCz9jsws/KoQLP8KKCj/i+go/vLILP/TICj+UYQo/
hboLP9BJCz+GeQs/jIkLPyC6Cz/V/ws/h60KP0lRCz8N6Qw/UdUKPyEUCz93Cgs/vkALPznF
Cj8bpgs/bwYLP9D+Cz/XVws/S/ALP/0qCz+khAw/ztQLP9eeCj+A4Qo/BqULP8fECj+4uws/
kK8LPzBsCz/bcgs/gT8MP4DXCz/tDAs/1REMP5+/Cz8x1gs/0xIMP5pqCz/f7Qs/gsoKP/P7
Cj/6jQs/QL4LP0AhCz/FaQs/9NMLP0kDCz8FXgw/56gLP8+BCz9mJAs/N58LP1DICj9w9Qs/
K6cMPwvODD9hfQs/MeEKP+liDD8zKws/tCQMPy90Cz+ZZwo/wJwMP5ArDD9EzQs/QMAKP+Nz
DT+3JAw/YBYNP/RNDT+MZgw/eYwMP2LFCz9yTQw/0IALP/h6DD9KyQw/Y7oLP5jPCz9NEAw/
79gLP+anDD/jwQw/RdAMP5nsCz/XnQs/Gh8MP/VPDT+m8As/qKELP88ODD8OEQ0/bRUMP74L
DT9qDww/SRUNP+tmDT/DzAw/iSkMP1TUDD/4EQ0/jTQMP8RuDT8A5As/3koNP8ZiDD+2EAw/
2p8MP2u+Cz8ykww/BosMPx/VDD+Plgw/IMEMPzi7DD9g4w0/eXkNPwOwDD/ubQ0/V3MMP/WI
DT8c8Aw/ZoUNP3i4DD9B7As/awwMP3dvDj8tlQ0/9swNPzr/DD89jww/OpsNPw47DT8Bqg4/
GbgLPwB6DD+W9Qw/0SQNP7JLCz8n8Q0/ThcNP41iDj+GXQ0/z34NPwkwDj8GUw0/pTANP4ee
DT8s4Qw/soANP4TZDD8cXA0/JNUNP4Q9DT+udg0/EH4NP6dJDD8WfA0/u3YNPxl6DT8r7Q0/
3DgNP/vgDT8YuA0/TLQOP3uBDT8Azg0/p/ENP3jkDT/SUQ4/O1MNP2klDj9JgA4/07UNPwpA
DT/aRg0/bCcOP/lfDT8yTw4/vYQNP8mKDT/1WA4/cREOPw0TDT/I6w0/L6UOP5WQDj9XlQ0/
ZYsOP8EQDz/d3g0/+WkOP3NYDT/7dw4/NDQOP1jeDT85nA0/CpIMP6TZDD9kAg0/7OcOP2+x
Dj+eng4/2PcNP+Q6Dj8+ew0/W84OPwXWDz9Thg0/lwoPP12tDj87ww0/oY4OP6cPDj9s9A4/
SeQNPy7QDj/W/w4/UKkOPwRSDj97yw4/kv0NP9F7Dj+5Og4/nzEPP3ZTDj95MA4/AAgPPxlb
Dj+EvQ0/YTgPP1DqDz+Wdw0/VbkOP7+xDj8=</AssayYData></Step><Step><CommonData><SampleLocation>4</SampleLocation><SampleID></SampleID><SampleGroup></SampleGroup><SampleInfo></SampleInfo><SampleRow>B</SampleRow><SamplePlate>1</SamplePlate><WellType>WASH</WellType><Concentration>-1</Concentration><ConcentrationUnits>µg/ml</ConcentrationUnits><MolarConcentration>-1</MolarConcentration><MolarConcUnits>nM</MolarConcUnits><MolecularWeight>-1</MolecularWeight><Temperature>30</Temperature><StartTime>1599277</StartTime><AssayTime>600</AssayTime></CommonData><FlowRate>1000</FlowRate><StepType>DISASSOC</StepType><StepName>Dissociation</StepName><StepStatus>OK</StepStatus><ActualTime>583.601</ActualTime><CycleTime>0.2</CycleTime><AssayXData Points="2918">O7O+RKq5vkQQwL5Edsa+RN3MvkQ7075Eqtm+RBDgvkRu5r5E3ey+RDvzvkSq+b5EEAC/RG4G
v0TVDL9EQxO/RKoZv0QIIL9Edia/RNUsv0Q7M79Eqjm/RBBAv0RuRr9E3Uy/RENTv0ShWb9E
EGC/RG5mv0TdbL9EQ3O/RKF5v0QIgL9Edoa/ROWMv0Q7k79EoZm/RBCgv0Rupr9E3ay/REOz
v0Squb9ECMC/RG7Gv0TdzL9EO9O/RKHZv0QQ4L9Edua/RN3sv0RD879Eofm/RBAAwER2BsBE
3QzAREMTwESqGcBECCDARHYmwETdLMBEOzPARKE5wEQIQMBEdkbARN1MwEQ7U8BEoVnARAhg
wER2ZsBE1WzARDtzwESqecBEEIDARHaGwETVjMBEO5PARKqZwEQIoMBEbqbARNWswEQ7s8BE
qrnARBDAwERuxsBE3czAREPTwESq2cBECODARG7mwETV7MBEQ/PARKr5wEQIAMFEdgbBRN0M
wURDE8FEqhnBRBAgwUR2JsFE1SzBREMzwUSqOcFECEDBRHZGwUTVTMFEQ1PBRKFZwUQQYMFE
bmbBRNVswURDc8FEoXnBRBCAwUR2hsFE3YzBRDuTwUShmcFECKDBRHamwUTVrMFEQ7PBRKG5
wUQQwMFEbsbBRN3MwUQ708FEodnBRAjgwUR25sFE3ezBREPzwUSh+cFECADCRHYGwkTVDMJE
OxPCRKEZwkQQIMJEbibCRN0swkRDM8JEoTnCRAhAwkRuRsJE1UzCRENTwkShWcJECGDCRG5m
wkTVbMJEO3PCRKp5wkQIgMJEbobCRN2MwkQ7k8JEqpnCRBCgwkRupsJE3azCRDuzwkShucJE
CMDCRG7GwkTdzMJEO9PCRKrZwkQI4MJEbubCRNXswkQ788JEqvnCRBAAw0R2BsNE1QzDREMT
w0ShGcNECCDDRG4mw0TdLMNEQzPDRKo5w0QIQMNEdkbDRN1Mw0RDU8NEqlnDRAhgw0R2ZsNE
1WzDRENzw0ShecNEEIDDRG6Gw0TdjMNEQ5PDRKGZw0QIoMNEbqbDRN2sw0Q7s8NEqrnDRAjA
w0R2xsNE1czDRDvTw0Sq2cNEEODDRG7mw0TV7MNEQ/PDRKH5w0QQAMREdgbERN0MxERDE8RE
qhnERAggxER2JsRE1SzEREMzxESqOcREEEDERHZGxETdTMREO1PERKpZxEQQYMREdmbERN1s
xEQ7c8REqnnERAiAxER2hsRE3YzEREOTxEShmcREEKDERG6mxETdrMREO7PERKG5xEQQwMRE
bsbERNXMxERD08REodnERBDgxERu5sRE3ezEREPzxESq+cREEADFRG4GxUTdDMVEOxPFRKoZ
xUQQIMVEbibFRN0sxUQ7M8VEoTnFRBBAxUR2RsVE1UzFRENTxUShWcVEEGDFRHZmxUTdbMVE
O3PFRKp5xUQQgMVEdobFRN2MxURDk8VEoZnFRBCgxURupsVE1azFRDuzxUSqucVEEMDFRG7G
xUTdzMVEO9PFRKrZxUQQ4MVEbubFRNXsxURD88VEqvnFRAgAxkR2BsZE3QzGRDsTxkSqGcZE
ECDGRG4mxkTVLMZEQzPGRKo5xkQIQMZEdkbGRNVMxkRDU8ZEoVnGRBBgxkR2ZsZE1WzGRENz
xkShecZEEIDGRG6GxkTdjMZEQ5PGRKqZxkQIoMZEdqbGRN2sxkRDs8ZEobnGRBDAxkR2xsZE
1czGREPTxkSq2cZEEODGRHbmxkTd7MZEO/PGRKH5xkQIAMdEdgbHRNUMx0RDE8dEoRnHRAgg
x0R2JsdE3SzHRDszx0ShOcdEEEDHRHZGx0TdTMdEO1PHRKpZx0QQYMdEbmbHRN1sx0Q7c8dE
qnnHRAiAx0RuhsdE1YzHRDuTx0SqmcdEEKDHRG6mx0TVrMdEO7PHRKq5x0QIwMdEbsbHRNXM
x0RD08dEqtnHRBDgx0Ru5sdE3ezHRDvzx0Sh+cdEEADIRG4GyETVDMhEOxPIRKoZyEQIIMhE
bibIRNUsyERDM8hEqjnIRBBAyER2RshE3UzIRENTyESqWchECGDIRHZmyETdbMhEQ3PIRKp5
yEQIgMhEbobIRN2MyERDk8hEoZnIRBCgyERupshE3azIRDuzyEShuchEEMDIRHbGyETdzMhE
O9PIRKHZyEQI4MhEdubIRNXsyERD88hEofnIRBAAyUR2BslE1QzJRDsTyUShGclEECDJRHYm
yUTdLMlEOzPJRKo5yUQIQMlEdkbJRNVMyURDU8lEqlnJRAhgyURuZslE3WzJRDtzyUSheclE
EIDJRHaGyUTdjMlEO5PJRKqZyUQIoMlEbqbJRN2syUQ7s8lEobnJRBDAyURuxslE3czJREPT
yUSh2clECODJRG7myUTd7MlEQ/PJRKH5yUQIAMpEbgbKRNUMykRDE8pEoRnKRAggykR2JspE
3SzKREMzykSqOcpEEEDKRHZGykTdTMpEO1PKRKFZykQIYMpEdmbKRN1sykQ7c8pEoXnKRBCA
ykR2hspE3YzKRDuTykShmcpECKDKRG6mykTdrMpEQ7PKRKq5ykQIwMpEbsbKRNXMykRD08pE
qtnKRBDgykR25spE3ezKRDvzykSq+cpEEADLRG4Gy0TVDMtEOxPLRKEZy0QIIMtEbibLRNUs
y0RDM8tEoTnLRAhAy0RuRstE1UzLRENTy0ShWctECGDLRHZmy0TVbMtEQ3PLRKF5y0QQgMtE
dobLRNWMy0RDk8tEoZnLRBCgy0RupstE3azLRDuzy0ShuctECMDLRG7Gy0TdzMtEQ9PLRKHZ
y0QQ4MtEdubLRN3sy0Q788tEofnLRBAAzER2BsxE3QzMREMTzEShGcxECCDMRG4mzETdLMxE
QzPMRKE5zEQQQMxEdkbMRNVMzEQ7U8xEoVnMRBBgzER2ZsxE3WzMRENzzEShecxECIDMRHaG
zETdjMxEO5PMRKqZzEQIoMxEdqbMRN2szERDs8xEobnMRAjAzERuxsxE3czMRDvTzESq2cxE
EODMRG7mzETd7MxEQ/PMRKr5zEQIAM1EbgbNRN0MzURDE81EoRnNRBAgzURuJs1E3SzNRDsz
zUSqOc1ECEDNRHZGzUTVTM1EQ1PNRKFZzUQQYM1EdmbNRN1szUQ7c81EqnnNRAiAzURuhs1E
1YzNRDuTzUShmc1EEKDNRG6mzUTdrM1EQ7PNRKq5zUQQwM1EbsbNRN3MzUQ7081EqtnNRAjg
zURu5s1E3ezNREPzzUSq+c1ECADORHYGzkTdDM5EOxPORKEZzkQQIM5EbibORNUszkRDM85E
oTnORAhAzkRuRs5E1UzORENTzkShWc5EEGDORG5mzkTdbM5EQ3PORKp5zkQQgM5EdobORNWM
zkQ7k85EqpnORAigzkRups5E1azORDuzzkShuc5EEMDORG7GzkTVzM5EQ9PORKrZzkQQ4M5E
bubORN3szkQ7885EofnORBAAz0R2Bs9E1QzPRDsTz0ShGc9ECCDPRG4mz0TdLM9EQzPPRKo5
z0QIQM9EdkbPRNVMz0Q7U89EqlnPRAhgz0R2Zs9E1WzPRDtzz0Sqec9ECIDPRHaGz0TdjM9E
O5PPRKGZz0QQoM9EdqbPRN2sz0Q7s89EqrnPRAjAz0R2xs9E1czPREPTz0Sh2c9EEODPRHbm
z0TV7M9EO/PPRKH5z0QQANBEbgbQRN0M0ERDE9BEqhnQRBAg0ER2JtBE1SzQREMz0ESqOdBE
EEDQRG5G0ETVTNBEQ1PQRKpZ0EQIYNBEdmbQRNVs0ERDc9BEqnnQRAiA0ER2htBE3YzQRDuT
0EShmdBEEKDQRG6m0ETdrNBEQ7PQRKq50EQQwNBEdsbQRNXM0ERD09BEqtnQRBDg0ER25tBE
1ezQREPz0ESq+dBEEADRRG4G0UTdDNFEQxPRRKoZ0UQQINFEbibRRNUs0URDM9FEoTnRRBBA
0UR2RtFE3UzRRDtT0UShWdFEEGDRRG5m0UTdbNFEO3PRRKp50UQQgNFEbobRRNWM0UQ7k9FE
qpnRRBCg0URuptFE1azRREOz0UShudFEEMDRRG7G0UTVzNFEO9PRRKrZ0UQI4NFEbubRRNXs
0URD89FEqvnRRBAA0kR2BtJE1QzSREMT0kShGdJECCDSRG4m0kTdLNJEQzPSRKE50kQIQNJE
dkbSRN1M0kRDU9JEqlnSRBBg0kR2ZtJE1WzSRENz0kSqedJECIDSRHaG0kTVjNJEO5PSRKqZ
0kQIoNJEdqbSRN2s0kRDs9JEobnSRAjA0kR2xtJE3czSRDvT0kSq2dJEEODSRG7m0kTV7NJE
O/PSRKr50kQIANNEdgbTRN0M00Q7E9NEqhnTRAgg00RuJtNE1SzTREMz00ShOdNEEEDTRG5G
00TVTNNEQ1PTRKFZ00QQYNNEbmbTRN1s00RDc9NEqnnTRBCA00RuhtNE3YzTREOT00ShmdNE
EKDTRG6m00TVrNNEQ7PTRKG500QIwNNEdsbTRNXM00RD09NEodnTRBDg00Ru5tNE1ezTRDvz
00Sq+dNEEADURG4G1ETdDNREOxPURKEZ1EQIINREdibURN0s1ERDM9REoTnURAhA1ERuRtRE
1UzURDtT1EShWdREEGDURHZm1ETVbNREO3PURKp51EQIgNREdobURN2M1EQ7k9REoZnURAig
1ERuptRE3azURDuz1ESqudREEMDURHbG1ETVzNREO9PURKHZ1EQI4NREbubURN3s1EQ789RE
qvnURBAA1URuBtVE1QzVREMT1USqGdVEECDVRG4m1UTdLNVEQzPVRKo51UQIQNVEbkbVRNVM
1UQ7U9VEqlnVRBBg1URuZtVE1WzVRENz1USqedVEEIDVRG6G1UTVjNVEQ5PVRKGZ1UQQoNVE
dqbVRN2s1UQ7s9VEobnVRBDA1URuxtVE3czVREPT1USq2dVECODVRG7m1UTd7NVEO/PVRKr5
1UQIANZEbgbWRNUM1kQ7E9ZEoRnWRBAg1kR2JtZE3SzWRDsz1kShOdZECEDWRG5G1kTdTNZE
O1PWRKFZ1kQIYNZEdmbWRN1s1kQ7c9ZEqnnWRBCA1kRuhtZE1YzWRDuT1kSqmdZEEKDWRG6m
1kTVrNZEQ7PWRKq51kQQwNZEbsbWRN3M1kRD09ZEodnWRBDg1kRu5tZE1ezWREPz1kSq+dZE
CADXRHYG10TdDNdEQxPXRKEZ10QQINdEdibXRN0s10RDM9dEoTnXRAhA10RuRtdE3UzXRDtT
10ShWddECGDXRHZm10TdbNdEO3PXRKp510QQgNdEdobXRN2M10Q7k9dEqpnXRBCg10RuptdE
3azXREOz10ShuddECMDXRHbG10TVzNdEO9PXRKrZ10QQ4NdEdubXRN3s10RD89dEofnXRBAA
2ERuBthE1QzYRDsT2ESqGdhEECDYRG4m2ETdLNhEQzPYRKE52EQIQNhEdkbYRN1M2EQ7U9hE
qlnYRBBg2ER2ZthE3WzYRENz2ESqedhECIDYRHaG2ETVjNhEQ5PYRKqZ2EQIoNhEbqbYRNWs
2ERDs9hEqrnYRAjA2ER2xthE1czYRDvT2ESh2dhECODYRG7m2ETd7NhEO/PYRKr52EQIANlE
dgbZRN0M2UQ7E9lEoRnZRBAg2URuJtlE3SzZRDsz2UShOdlEEEDZRG5G2UTdTNlEQ1PZRKpZ
2UQQYNlEbmbZRN1s2UQ7c9lEoXnZRAiA2UR2htlE1YzZREOT2USqmdlEEKDZRG6m2UTVrNlE
Q7PZRKG52UQIwNlEbsbZRN3M2URD09lEqtnZRAjg2UR25tlE3ezZREPz2USh+dlEEADaRHYG
2kTdDNpEOxPaRKoZ2kQQINpEdibaRN0s2kQ7M9pEoTnaRBBA2kR2RtpE3UzaRENT2kShWdpE
EGDaRHZm2kTVbNpEO3PaRKp52kQQgNpEbobaRNWM2kRDk9pEqpnaRAig2kR2ptpE3azaREOz
2kShudpECMDaRG7G2kTVzNpEO9PaRKrZ2kQQ4NpEbubaRN3s2kRD89pEqvnaRBAA20R2BttE
3QzbREMT20SqGdtEECDbRG4m20TdLNtEQzPbRKo520QQQNtEbkbbRN1M20Q7U9tEoVnbRBBg
20R2ZttE1WzbRENz20SqedtECIDbRG6G20TdjNtEO5PbRKqZ20QIoNtEdqbbRNWs20Q7s9tE
obnbRAjA20R2xttE1czbREPT20Sq2dtEEODbRG7m20Td7NtEQ/PbRKr520QQANxEdgbcRNUM
3EQ7E9xEoRncRAgg3ER2JtxE3SzcREMz3EShOdxEEEDcRG5G3ETVTNxEQ1PcRKpZ3EQQYNxE
bmbcRN1s3EQ7c9xEqnncRBCA3ERuhtxE1YzcRDuT3EShmdxECKDcRG6m3ETVrNxEQ7PcRKq5
3EQQwNxEbsbcRNXM3ERD09xEqtncRBDg3ERu5txE3ezcREPz3ESq+dxECADdRG4G3UTVDN1E
QxPdRKoZ3UQQIN1EbibdRN0s3URDM91EoTndRAhA3UR2Rt1E3UzdRENT3USqWd1EEGDdRG5m
3UTdbN1EQ3PdRKF53UQIgN1EbobdRNWM3URDk91EoZndRAig3URupt1E1azdRDuz3USqud1E
CMDdRHbG3UTVzN1EO9PdRKHZ3UQI4N1EdubdRN3s3UQ7891EqvndRAgA3kRuBt5E3QzeREMT
3kSqGd5ECCDeRHYm3kTdLN5EQzPeRKo53kQQQN5EbkbeRN1M3kRDU95EqlneRBBg3kR2Zt5E
3WzeRENz3kShed5ECIDeRG6G3kTdjN5EQ5PeRKGZ3kQQoN5EdqbeRN2s3kQ7s95EqrneRBDA
3kR2xt5E3czeREPT3kSq2d5EEODeRG7m3kTd7N5EO/PeRKr53kQIAN9EbgbfRN0M30RDE99E
qhnfRBAg30R2Jt9E1CzfREMz30SqOd9EEEDfRG5G30TUTN9EQ1PfRKJZ30QIYN9EdmbfRN1s
30RDc99EonnfRAiA30R2ht9E3YzfRDuT30Sqmd9EEKDfRG6m30TdrN9EO7PfRKq530QIwN9E
dsbfRN3M30RD099EotnfRBDg30R25t9E3ezfREPz30Si+d9EEADgRHYG4ETUDOBEOxPgRKoZ
4EQIIOBEdibgRN0s4EQ7M+BEojngRAhA4ERuRuBE1EzgRENT4ESqWeBEEGDgRG5m4ETdbOBE
O3PgRKJ54EQQgOBEbobgRNSM4EQ7k+BEopngRAig4ER2puBE1KzgREOz4ESiueBEEMDgRG7G
4ETUzOBEQ9PgRKrZ4EQI4OBEbubgRN3s4ERD8+BEovngRBAA4UR2BuFE1AzhRDsT4USqGeFE
ECDhRHYm4UTULOFEQzPhRKI54UQQQOFEdkbhRNRM4UQ7U+FEolnhRBBg4URuZuFE1GzhRDtz
4USqeeFECIDhRHaG4UTdjOFEQ5PhRKKZ4UQIoOFEdqbhRNSs4URDs+FEornhRBDA4URuxuFE
3czhREPT4USq2eFECODhRG7m4UTd7OFEQ/PhRKL54UQIAOJEdgbiRN0M4kRDE+JEohniRAgg
4kR2JuJE1CziRDsz4kSiOeJECEDiRHZG4kTdTOJEO1PiRKJZ4kQIYOJEdmbiRN1s4kRDc+JE
onniRBiA4kR2huJE3YziRDuT4kSimeJEEKDiRHam4kTdrOJEO7PiRKK54kQQwOJEdsbiRN3M
4kRD0+JEotniRBDg4kRu5uJE3eziRDvz4kSi+eJEEADjRG4G40TUDONEQxPjRKIZ40QIIONE
bibjRNQs40RDM+NEojnjRAhA40RuRuNE1EzjRDtT40SqWeNEEGDjRG5m40TdbONEQ3PjRKJ5
40QIgONEdobjRN2M40Q7k+NEopnjRAig40R2puNE3azjRDuz40SiueNECMDjRG7G40TdzONE
O9PjRKrZ40QI4ONEdubjRNTs40RD8+NEovnjRBAA5ER2BuRE3QzkREMT5ESqGeRECCDkRG4m
5ETdLOREOzPkRKI55EQQQOREbkbkRNRM5ERDU+REolnkRBBg5ER2ZuRE3WzkRDtz5ESqeeRE
EIDkRG6G5ETUjOREO5PkRKqZ5EQQoOREdqbkRNSs5ERDs+REqrnkRAjA5ERuxuRE1MzkRDvT
5ESi2eREGODkRG7m5ETU7OREQ/PkRKL55EQQAOVEdgblRN0M5URDE+VEohnlRBAg5UR2JuVE
3SzlRDsz5USiOeVECEDlRHZG5UTdTOVEQ1PlRKJZ5UQIYOVEdmblRNRs5UQ7c+VEonnlRBCA
5URuhuVE3YzlREOT5USqmeVEEKDlRHam5UTdrOVEQ7PlRKK55UQIwOVEbsblRN3M5UQ70+VE
otnlRBDg5URu5uVE3ezlRDvz5USq+eVEEADmRG4G5kTUDOZEQxPmRKoZ5kQIIOZEdibmRN0s
5kQ7M+ZEojnmRAhA5kRuRuZE3UzmRENT5kSqWeZECGDmRG5m5kTdbOZEQ3PmRKJ55kQIgOZE
bobmRN2M5kRDk+ZEopnmRBCg5kR2puZE3azmRDuz5kSqueZECMDmRHbG5kTdzOZEQ9PmRKLZ
5kQQ4OZEbubmRN3s5kRD8+ZEovnmRAgA50RuBudE3QznREMT50SqGedECCDnRHYm50TULOdE
OzPnRKI550QQQOdEbkbnRN1M50RDU+dEqlnnRBBg50RuZudE3WznRENz50SqeedEEIDnRHaG
50TdjOdEQ5PnRKqZ50QQoOdEdqbnRNSs50Q7s+dEqrnnRBDA50RuxudE1MznRDvT50Sq2edE
CODnRHbm50TU7OdEQ/PnRKr550QIAOhEbgboRNQM6ERDE+hEohnoRAgg6ER2JuhE3SzoRDsz
6ESiOehECEDoRHZG6ETUTOhEQ1PoRKJZ6EQQYOhEbmboRN1s6EQ7c+hEonnoRAiA6ERuhuhE
3YzoREOT6ESimehEEKDoRHam6ETdrOhEQ7PoRKK56EQIwOhEbsboRNTM6ERD0+hEotnoRAjg
6ERu5uhE3ezoRDvz6ESq+ehEEADpRG4G6UTdDOlEOxPpRKoZ6UQQIOlEbibpRN0s6UQ7M+lE
qjnpRAhA6URuRulE3UzpRENT6USqWelEEGDpRG5m6UTdbOlEQ3PpRKp56UQIgOlEdobpRN2M
6URDk+lEopnpRAig6URupulE1KzpREOz6USquelEEMDpRG7G6UTdzOlEQ9PpRKLZ6UQI4OlE
dubpRN3s6UQ78+lEovnpRBAA6kR2BupE1AzqREMT6kSqGepEECDqRHYm6kTdLOpEOzPqRKo5
6kQIQOpEdkbqRN1M6kQ7U+pEqlnqRAhg6kRuZupE1GzqRDtz6kSieepEEIDqRHaG6kTdjOpE
Q5PqRKqZ6kQIoOpEdqbqRNSs6kQ7s+pEqrnqRBDA6kR2xupE1MzqRDvT6kSi2epECODqRHbm
6kTd7OpEO/PqRKL56kQIAOtEbgbrRNQM60Q7E+tEohnrRBAg60RuJutE1CzrREMz60SiOetE
EEDrRG5G60TUTOtEO1PrRKJZ60QIYOtEdmbrRNRs60Q7c+tEqnnrRBCA60R2hutE1IzrREOT
60SqmetEEKDrRHam60TdrOtEQ7PrRKq560QIwOtEdsbrRN3M60RD0+tEqtnrRBDg60R25utE
1OzrRDvz60Sq+etECADsRG4G7ETdDOxEQxPsRKIZ7EQIIOxEdibsRNQs7ERDM+xEqjnsRAhA
7ER2RuxE3UzsRDtT7ESiWexEEGDsRG5m7ETdbOxEQ3PsRKJ57EQIgOxEdobsRN2M7EQ7k+xE
opnsRAig7ERupuxE3azsREOz7ESiuexECMDsRHbG7ETUzOxEQ9PsRKrZ7EQI4OxEdubsRNTs
7ERD8+xEovnsRAgA7URuBu1E3QztRDsT7USqGe1EGCDtRG4m7UTdLO1EOzPtRKo57UQQQO1E
dkbtRNRM7URDU+1EolntRAhg7URuZu1E1GztRDtz7USqee1ECIDtRG6G7UTUjO1EQ5PtRKKZ
7UQIoO1EdqbtRNSs7URDs+1EqrntRAjA7URuxu1E3cztREPT7USq2e1ECODtRG7m7UTd7O1E
O/PtRKL57UQIAO5EdgbuRN0M7kRDE+5EohnuRBAg7kR2Ju5E1CzuRDsz7kSiOe5ECEDuRG5G
7kTUTO5EQ1PuRKJZ7kQIYO5EdmbuRN1s7kQ7c+5EqnnuRAiA7kRuhu5E3YzuRDuT7kSqme5E
CKDuRHam7kTUrO5EQ7PuRKK57kQQwO5EdsbuRN3M7kRD0+5EqtnuRAjg7kRu5u5E3ezuRDvz
7kSq+e5EEADvRG4G70TUDO9EQxPvRKIZ70QQIO9EdibvRN0s70RDM+9EojnvRBBA70RuRu9E
3UzvRENT70SqWe9EEGDvRG5m70TUbO9EQ3PvRKp570QIgO9EbobvRN2M70RDk+9EqpnvRAig
70R2pu9E3azvREOz70Siue9EEMDvRHbG70TUzO9EQ9PvRKrZ70QQ4O9EdubvRN3s70RD8+9E
ovnvRAgA8ER2BvBE1AzwRDsT8ESqGfBECCDwRHYm8ETdLPBEOzPwRKo58EQQQPBEdkbwRN1M
8EQ7U/BEqlnwRAhg8ER2ZvBE3WzwRDtz8ESiefBECIDwRHaG8ETdjPBEQ5PwRKKZ8EQQoPBE
dqbwRNSs8EQ7s/BEqrnwRAjA8ERuxvBE1MzwREPT8ESq2fBECODwRHbm8ETU7PBEO/PwRKr5
8EQIAPFEdgbxRN0M8URDE/FEqhnxRBAg8URuJvFE3SzxRDsz8USqOfFEEEDxRG5G8UTUTPFE
O1PxRKpZ8UQIYPFEbmbxRNRs8UQ7c/FEonnxRAiA8UR2hvFE3YzxREOT8USimfFEEKDxRHam
8UTdrPFEO7PxRKK58UQQwPFEbsbxRNTM8UQ70/FEotnxRAjg8UR25vFE1OzxRDvz8USq+fFE
EADyRHYG8kTdDPJEOxPyRKoZ8kQQIPJEbibyRNQs8kRDM/JEqjnyRAhA8kR2RvJE3UzyRDtT
8kSiWfJEEGDyRG5m8kTUbPJEQ3PyRKp58kQQgPJEbobyRNSM8kRDk/JEqpnyRAig8kR2pvJE
1KzyREOz8kSqufJECMDyRG7G8kTdzPJEQ9PyRKrZ8kQQ4PJEbubyRNTs8kRD8/JEqvnyRBAA
80RuBvNE3QzzREMT80SiGfNEECDzRG4m80TdLPNEQzPzRKo580QIQPNEdkbzRN1M80Q7U/NE
qlnzRAhg80RuZvNE1GzzRDtz80SiefNEEIDzRG6G80TdjPNEQ5PzRKqZ80QIoPNEbqbzRN2s
80RDs/NEornzRBDA80R2xvNE3czzRDvT80Sq2fNEEODzRG7m80TU7PNEQ/PzRKr580QQAPRE
bgb0RN0M9EQ7E/REqhn0RBAg9ERuJvRE1Cz0RDsz9ESiOfREEED0RG5G9ETUTPREO1P0RKJZ
9EQQYPREbmb0RN1s9ERDc/REqnn0RBCA9ERuhvRE1Iz0REOT9ESimfRECKD0RG6m9ETUrPRE
O7P0RKK59EQIwPREdsb0RNTM9EQ70/REqtn0RAjg9ERu5vRE3ez0REPz9ESq+fRECAD1RG4G
9UTdDPVEOxP1RKIZ9UQIIPVEdib1RNQs9UQ7M/VEqjn1RBBA9UR2RvVE3Uz1RENT9USiWfVE
EGD1RHZm9UTUbPVEO3P1RKJ59UQIgPVEbob1RN2M9URDk/VEopn1RAig9UR2pvVE3az1REOz
9USqufVEEMD1RHbG9UTdzPVEQ9P1RKLZ9UQI4PVEdub1RN3s9UQ78/VEovn1RBAA9kRuBvZE
3Qz2RDsT9kSqGfZEECD2RG4m9kTdLPZEQzP2RKo59kQQQPZEbkb2RN1M9kRDU/ZEqln2RBBg
9kR2ZvZE3Wz2RENz9kSqefZECID2RG6G9kTdjPZEQ5P2RKqZ9kQIoPZEbqb2RN2s9kRDs/ZE
qrn2RBDA9kR2xvZE3cz2REPT9kSq2fZEEOD2RHbm9kTU7PZEQ/P2RKr59kQIAPdEdgb3RNQM
90RDE/dEohn3RAgg90R2JvdE1Cz3REMz90SqOfdEEED3RHZG90TdTPdEQ1P3RKJZ90QQYPdE
dmb3RN1s90Q7c/dEonn3RBCA90R2hvdE3Yz3RDuT90SimfdECKD3RG6m90TUrPdEQ7P3RKq5
90QQwPdEbsb3RN3M90RD0/dEotn3RBDg90R25vdE1Oz3RDvz90Sq+fdECAD4RHYG+ETdDPhE
QxP4RKoZ+EQQIPhEbib4ROUs+EQ7M/hEqjn4RAhA+ERuRvhE3Uz4RENT+ESqWfhEEGD4RG5m
+ETUbPhEQ3P4RKp5+EQIgPhEdob4RNSM+EQ7k/hEqpn4RBCg+ER2pvhE3az4RDuz+ESiufhE
EMD4RG7G+ETdzPhEQ9P4RKrZ+EQI4PhEbub4RN3s+ERD8/hEovn4RBAA+UR2BvlE3Qz5REMT
+USiGflEECD5RG4m+UTdLPlEOzP5RKo5+UQIQPlEbkb5RNRM+URDU/lEqln5RBBg+UR2ZvlE
3Wz5RENz+USqeflEEID5RG6G+UTdjPlEO5P5RKqZ+UQIoPlEdqb5RNSs+UQ7s/lEsrn5RBDA
+URuxvlE3cz5RDvT+USq2flEEOD5RHbm+UTd7PlEO/P5RKr5+UQQAPpEdgb6RNQM+kQ7E/pE
ohn6RBAg+kR2JvpE3Sz6REMz+kSqOfpEEED6RG5G+kTdTPpEO1P6RKpZ+kQQYPpEbmb6RN1s
+kRDc/pEonn6RAiA+kRuhvpE1Iz6REOT+kSqmfpECKD6RG6m+kTdrPpEO7P6RKq5+kQQwPpE
dsb6RNTM+kRD0/pEqtn6RAjg+kRu5vpE3ez6RDvz+kSi+fpECAD7RHYG+0TdDPtEOxP7RKoZ
+0QQIPtEdib7RN0s+0RDM/tEqjn7RAhA+0RuRvtE3Uz7RENT+0SqWftEGGD7RG5m+0TdbPtE
Q3P7RKp5+0QIgPtEbob7RNSM+0Q7k/tEopn7RBCg+0RupvtE1Kz7RDuz+0SquftECMD7RG7G
+0TdzPtEQ9P7RKrZ+0QI4PtEdub7RNTs+0RD8/tEovn7RBAA/ERuBvxE3Qz8REMT/ESiGfxE
CCD8RG4m/ETULPxEQzP8RKo5/EQQQPxEdkb8RN1M/ERMU/xEqln8RAhg/ERuZvxE3Wz8RExz
/ESqefxECID8RG6G/ETUjPxEQ5P8RKKZ/EQIoPxEbqb8RN2s/EQ7s/xEqrn8RBDA/ER2xvxE
3cz8REPT/ESq2fxECOD8RHbm/ETd7PxEQ/P8RKL5/EQQAP1Edgb9RNQM/URDE/1Eohn9RAgg
/URuJv1E1Cz9REMz/USiOf1ECED9RHZG/UTUTP1EQ1P9RKJZ/UQQYP1Ebmb9RNRs/UQ7c/1E
qnn9RBCA/URuhv1E3Yz9REOT/USqmf1ECKD9RHam/UTUrP1EQ7P9RKq5/UQQwP1Ebsb9RN3M
/URD0/1Eotn9RBDg/URu5v1E3ez9RDvz/USi+f1ECAD+RG4G/kTUDP5EQxP+RKoZ/kQQIP5E
dib+RN0s/kQ7M/5Eojn+RBBA/kRuRv5E3Uz+RDtT/kSiWf5ECGD+RG5m/kTdbP5EO3P+RKp5
/kQQgP5Edob+RN2M/kRDk/5Eopn+RBCg/kRupv5E1Kz+REOz/kSiuf5EEMD+RHbG/kTdzP5E
O9P+RKLZ/kQQ4P5Edub+RN3s/kRD8/5Eqvn+RAgA/0R2Bv9E1Az/RDsT/0SiGf9EECD/RHYm
/0TdLP9EQzP/RKI5/0QIQP9Ebkb/RN1M/0RDU/9Eqln/RBBg/0RuZv9E3Wz/RENz/0Sqef9E
CID/RHaG/0TUjP9EO5P/RKKZ/0QQoP9Ebqb/RN2s/0RDs/9Eqrn/RBDA/0R2xv9E1Mz/REPT
/0Si2f9ECOD/RG7m/0TU7P9EQ/P/RKr5/0QIAABFOwMARW4GAEWeCQBF1QwARQQQAEU7EwBF
bhYARZ4ZAEXVHABFCCAARTcjAEVuJgBFnikARdEsAEUEMABFOzMARW42AEWeOQBF0TwARQhA
AEU7QwBFbkYARZ5JAEXRTABFCFAARTdTAEVuVgBFnlkARdFcAEUIYABFN2MARWpmAEWeaQBF
1WwARQRwAEU3cwBFanYARaJ5AEXRfABFCIAARTeDAEVqhgBFnokARdGMAEUIkABFN5MARW6W
AEWimQBF0ZwARQigAEU7owBFbqYARaKpAEXRrABFCLAARTezAEVqtgBFnrkARdW8AEUEwABF
N8MARWrGAEWeyQBF1cwARQjQAEU30wBFbtYARZ7ZAEXV3ABFBOAARTfjAEVu5gBFoukARdHs
AEUI8ABFO/MARW72AEWe+QBF1fwARQgAAUU3AwFFbgYBRaIJAUXRDAFFBBABRTsTAUVqFgFF
ohkBRdUcAUUIIAFFNyMBRW4mAUWiKQFF0SwBRQgwAUU7MwFFajYBRaI5AUXRPAFFBEABRTdD
AUVuRgFFokkBRdVMAUUIUAFFO1MBRW5WAUWiWQFF0VwBRQRgAUU7YwFFbmYBRaJpAUXVbAFF
BHABRT9zAUVudgFFnnkBRdV8AUUIgAFFO4MBRW6GAUWiiQFF1YwBRQiQAUU7kwFFbpYBRaKZ
AUXRnAFFBKABRTejAUVqpgFFnqkBRdWsAUUEsAFFO7MBRWq2AUWiuQFF2bwBRQjAAUU7wwFF
bsYBRaLJAUXVzAFFBNABRTfTAUVu1gFFotkBRdHcAUUE4AFFN+MBRW7mAUWi6QFF0ewBRQjw
AUU78wFFbvYBRaL5AUXR/AFFCAACRTsDAkVqBgJFogkCRdEMAkUIEAJFOxMCRWoWAkWiGQJF
0RwCRQQgAkU3IwJFbiYCRaIpAkXVLAJFCDACRTszAkVuNgJFojkCRdE8AkUIQAJFO0MCRWpG
AkWiSQJF1UwCRQhQAkU7UwJFblYCRaJZAkXVXAJFCGACRTdjAkVuZgJFnmkCRdVsAkUIcAJF
O3MCRWp2AkWeeQJF1XwCRQiAAkU7gwJFaoYCRZ6JAkXVjAJFCJACRTeTAkVqlgJFopkCRdWc
AkUEoAJFN6MCRWqmAkWeqQJF1awCRQiwAkU7swJFarYCRaK5AkXRvAJFCMACRTfDAkVuxgJF
nskCRdXMAkUE0AJFN9MCRW7WAkWi2QJF1dwCRQTgAkU74wJFbuYCRaLpAkXV7AJFCPACRTfz
AkVu9gJFovkCRdH8AkUEAANFNwMDRWoGA0WeCQNF1QwDRQQQA0U7EwNFbhYDRZ4ZA0XRHANF
BCADRTcjA0VuJgNFnikDRdUsA0UIMANFNzMDRW42A0WiOQNF0TwDRQRAA0U3QwNFbkYDRaJJ
A0XRTANFBFADRTtTA0VuVgNFolkDRdVcA0UEYANFO2MDRWpmA0WiaQNF1WwDRQRwA0U7cwNF
anYDRaJ5A0XVfANFCIADRTeDA0VuhgNFnokDRdGMA0UIkANFO5MDRWqWA0WimQNF0ZwDRQig
A0U3owNFbqYDRZ6pA0XVrANFCLADRTuzA0VutgNFnrkDRdW8A0UEwANFN8MDRW7GA0WiyQNF
0cwDRQjQA0U=</AssayXData><AssayYData Points="2918">MmQSP6FaEz/PCRM/+3kTP4ZzFD+zShM/BU4UP3bwFD+cRhM/+rAUPwV9FD+FEBQ/keoSP6Qi
FD+9WBQ/HtoTP37XEj9wwxI/JBETP7S/Ez+++hM/tIsTPyOcEz8v6RI/0+sTP/NREz9DxhM/
WPsTPwBiEz9x5xI/tFwTPzIaFD+ytxM/krgUPyhhEj9iWxM/A/ITPxW+Ej8I/BI/ckcTP0RM
Ez/FkxI/A18SP6iSEz9WEhM/chgSP46VEz9ShBE/kSgSP1E9Ez/z4hI/PAETPx1GEj8VyBI/
e7ATP0M4Ej8zmRI/JMURP/wyEj9FrRI/3+ARP1X+ET9B9hA/ltASPworET++4hE/9iISP6RD
Ej95VhI/DYcSPyoKEz+AbhM/lpESPxpcEj+FoRE/DLkSP99EEj8s/xA/uacSP408ET9CIhI/
xn4SPy9UEj8RSBI/b3kRP4cJEz8tORI/wZkSP77TET/xQRE/c28RP0m5ET9RJhI/boARP/UF
ET9fVxE/aCIRP93pET/ffRI/l8IRP+gJEj9ZuhE/VCYSP0MkED8GNxE/PfoRP/iqED+PNhE/
ajoSPw9PEj/7HhE/RkISPxG1ET+0JBE/yZcRP7aPET9zaBE/hpgRPyYGEj87+RA/NlsRP76F
ET8hoRA/PoIQP6TIET+1RRE/LokRP8ZKET/cTxE/M2URP1/5Dz9lsQ8/TbERP8XiET8uSw8/
xmARP3AIET9h5hA/0M4RPw5rET8amxA/xo8RPw2oED8tZhE/KKkRP/TWED+cvhE/CW4QP7tO
ET8QMxE/Zl0RPwoiED8F+hA/OSoRP0vvED8Y1hA/y9YQP+NEDz8KvBA/ekgRP4ybED85og8/
EX0QP4WjED9vEBE/afgPP2xZET/EGhA/e5kPP9IdET/a+BA/H5cQP4eOED8D5RA/AOMOP+TF
Dz/0rxA/jGUQP1nRDz/IfxA/rlsPP9NRDz8fDxA/BSMQP87jDz9+lw8/xVwQP5WvDz8svA8/
5tUPP+03ED8GCBA/82YPPyY+ED/KJhE/PRAQP+qmDz/Oaw8/eKMOP3dHDz8PsQ8/2LcPPxDh
Dj/CChA/L/wPP/s5ED9vvQ8/1g0QP6bkDz91rhA/nAYQP9SSDz8OHw8/jB4PPyXSDj+eKg8/
Pd0PP/ulDz+EJxA/PvsPP2EBDz8NrA8/AvsOPzRvDz/QpQ4/THEOP4IaDz9xPw8/znYPP+Yl
Dj9CwA0/MzYOP/w7Dz8f9g4/n9oOPzf1Dz/hQhA/VcsOP+ZqDz9RHg8/3uoOP3L7Dj/NXQ4/
vNwPPwO6Dj94BA4/CPMOP6pLDj+XZw8/BOQPP3IJDz8ymA4/NUMPP+2IDz9JLQ8/Z14OP+8o
Dz8e0Q4/O44OP28yDz++6g4/nKkOP/+6Dj9b6g4/ieoOP7SlDT/2DA8/TfMOPx2qDz8SHg4/
xNQOP/BSDz/byg4/BKQPP+aDDj8Maw4/L24OP9apDz/IwQ8/qM8OP6zjDj9fGQ4/tE4NPwL/
Dj83Kw4/pJ0OP6aMDj/wgA8/3gAOP4yeDj8Nnw8/UwUOPx9kDj+FFQ4/voQNPynhDj/BjQ4/
KQoOP+UHDj9Q9g4/fZENP74+Dj/G/A0/mbcOPyP8DT9YvQ4/4PcPP1rUDj+y3w0/dWcOP5Um
DT+itQ4/1PQNPzR5Dj/tFw4/j4AOP6MGDz/aqA4/7yYPP0cRDz8jfA4/wFINP9HoDT8cEg4/
FgcPP6vKDT9TFg4/13gOP/r5Dj+mEA4/5mgNP1gHDj9c/w4/Jp8NP/sjDT/EOQ4/3mkOP+Mh
Dj9HVg0/j60NPykcDj8VDA4/PwIOP9wODj93Hg4/RBwOP0YnDT9Uhw0/DqkNP99NDj98cw0/
uJIMP7JkDj/XUQ0/zIwNP+4PDj9uKQ0/dn8NPynaDT/XAg0/9L0NP01jDT9S2Qw/skMNP1A5
DD/AYA0/7AYMP5ZjDD+nVA0/KIsNP9hxDT9yzQw/DG8NP9N+DT86RA0/rycOP1ByDD8slAw/
rvEMP5LeDD92Dg4/egANP3NjDD+PEg0/PZEMP7I1DT/vXA0/cuoNP/WVDT9nDg0/2soNPymh
DT84lg0/E/8NP30wCz9pqgw/4H0MP+B6DD9MUQ0/C+wLP9FtDT+qlQw/b3QMP1OBDD94eww/
AxoMP7NMDT9rjww/Gk4NP7etDD9JMg0/494MPzdYDD8OTw0/3CoNP1eKDT+hJww/SCcMP0RP
DD9iqgs/dSMLP9O5Cz+LrQw/JRQMP3xYCz8i9ww/zjANP00dDD/IlQw/CUoMPzR+Cz+HNww/
A90LP+j7Cz8GKww/RRYMPzUrDD9Mmgw/9gEMP2W3DT9RJws/uQQMPyYUDD8YUww/dNULPyrK
Cz8QFA0/J1EMP5lhDD+FrAs/IHYNP1UZDD/lagw/yh0MP3l8DD+AwQw/rDENPwlwCz9degs/
hnAMP0esDT/pVQs/6JwLP/1YCz83iQw/kMMKP2rjCz+X5gs/QssKP1+0Cz9ZMws/IBYMPwrv
DD/RmQs/rj4LP9cvDD+xhgw/vMkLPyW1Cz+81Aw/8gILP1cXDD+twgs/FNwMPw/9Cz/kigs/
36cLP7BmCz/P5go/8JoLP72LCj/T0As/bl4LP5OICz9YXAs/04ALP+DaCj/RfAs/ntkLP9Cw
Cz8OjAo/liEMP+9lCz9icgw/4jsLP3goDD9MWws/WycLP9dOCz8IwAs/qNwLP5VqDD+X7ws/
dxQLP0I1DD8XDgs/808LP+3JCz9SKww/7aALP7PRDD/srQo/kjIMP0bHCT/Kxgo/1/QKP6c4
Cz8yyws/9voKPxJxDD8Fggo/p5AKP4LPCz9KpAo/sUsKP30sCz89bwo/KjULP6QhCz/6Iws/
+usLP3XpCj/w/gs/losLPyxwCj/c+Ak/NVEKP80lCj/0QAo/T7gLP7aDCj/r4go/MgcLP3CT
Cj/hWwo/fH4KP8GxCj9hfgs/54gKPzTDCz/Dcwo/FSgKP+CvCj9M/go/u3oLP6lpCj/m1Qo/
28UJPzmJCT8eFgo/x0IKP9hRCz+vxAo/q+UJP7/BCz/U7Qo/7O8KP3qXCj8YcQo/a/0JP7QZ
Cj/DNAs/SMIKP249Cj+tCws/sPQKP8zvCz+WNgo/cL4KP8rWCj8qBws/7o8KP0VLCz9URQs/
S70KPyMZCj/Yhgs/guUKP54qCj/M7Qo/F90KP47oCj8OmQk/Qt8KPysqCj+O3Qk/+wYKP1VQ
Cj/+Owk//60KP/qHCj+m7Ak/MbMJP8++CT8t2wk/CDgLP/JGCj9Njwo/eDsKP/pdCz9puAk/
ApwJP5srCj+8aAk/KEcJPyT4CT9aXAk/ZjMKPzkpCj8WQQo/rfEJPxjHCD8dswk/JUAJP1Jg
CT/hcAs/+wcKP924Cj+RxAo/k/4JP0onCT8TQgo/ZOAJP86pCD/FYgk/lDgKPxj4CT/0lwk/
Q6UJP86kCj/3Zgo/tB8KP1Q7Cj9Dkwg/VD4JP5UTCT9Fpgo/zxkJP792Cj9RRgo/mtcJPzQp
Cj+IHgk/p3sJPzx8CT8A+Qg/6hUKP0jICT+YMQo/vBEJPx/fCD/1Pgk/J3QKP1QWCj/0zgg/
8M0JP3ENCT/1tgo/hTcKP7bICT9GLQk/oisKP+NBCT8TIAo/zF4JPw90CT8aRAg/OKsJPxiy
CT9fPAg/Lv4IP7JOCT/MZgk/QM8KP2MWCT+1+gg/2nQJP0d5CT9pvgg/iw0JPzhcCD8h0wk/
EDUKPy/pCT/sNAk/r40JP8/bCD+GLgo/tyQJP2h9CT/oZAk/dl8JP01ACj+7JQk/XGQJP7VB
CT9Z7Qg/EUMKP10PCT8mxwg/gq8JPzZPCD/cWQg/Jr8IPy7MCT/Ijwg/H+gIP8YdCT/qwQk/
ShIJPw2CCT/Qpwk/oaQIP0SvCD+j1Ag/2R4JPzyoCD+PBAk/QBsJP1owCD+Nzwc/J5AIP2KZ
CD8J5Qg/JOcJP7iBCD94Wwg/v/UIP5eCCD/HCwo/QXAIPxZdCD+HJQo/My8IPz30CD+UXQg/
dLYJPyj7CD8IRwg/cqYHP1ALCD++pgg/ApcIP9NVCD8pJQg/FYYIPzJSCD8iSAg/QOYHP85/
CD8C7Ac/8JcIP7x7CD9BJwg/Au4HPzKzBz/9eAg/pFoIP/C2CD/1vQc/hrUJPy2CCD/SpQc/
sQQIPyzDBz8qZQg/T1gJP9xTCD9dhgg/yzIIP6qfBz/n6gc/34sIP7vfCD9p4gg/ue8IP+vc
CD8yiQg/8dUIP5RMCD92wgc/BeYGPxkfCD/ehwk/2esHPwtACD+pGQk/ftIHP6hyBz/sLQg/
3YsIP/qMBz9kwwc/WxgJP0BhCD/yRgg/hZ0HP8rzBz8kFAg/hUUIP1iQCD8XWQg/BHAIPzbP
CD9Zogg/v/MHP5c/CD+hWgg/S80HP7T0Bz/qtgg/n9YHPwrUBz9VGQg/Ih0IP5uYBz9qMAg/
McYHP6b7Bz/Nowc/NuUHP6j8Bz89/Qg/JOYHPwYBCD8jdwg/53YHP2dACD+BBwg/posIP82d
Bz+08Qc/Bw4HP05RBz95jgc/l1AIP+x0CD9ySQc/kfIIP1eDBz/t5wc/WKgHP9UtBz94RAg/
dmwHP07PBz/Flwc/rsEGPz22CD9vFAg/YbgHP/N/Bj+SagY/dz8HP997Bz+9LQg/sEcHP+1L
CD9qVAc/1AoHP8PRBj/a8Ac/EaUHP7HNBz/zsQc/MgIHPzDWBz9bpwc/+HcGPy0eBz8BNQg/
z8QHPxBNBj/eRAc/ATsHP8t1Bz/Trwc/6iwHP/KNBz9PjAY/Yh0HP7SQCD+ivgg/gQkHPwJU
Bz8y4Ac/Sw4HPz0CBz/WDgc/T4cHP3izBj+n4AY/gAMHPy0mBz+z9wY/1MQGP5b1Bj8EkgY/
pusFPweyBj9QHAc/WE8GP5IkBj8wLwg/cosGP8p2Bz/86gY/XmcGP4LMBj+0dAY/C+MGPzXH
Bz+7ygY/lssGPz3lBj/ymgc/NL0GP+2XBz85cwc/8s0GP7BIBj8AfQY/IBQHP23FBj+dgwY/
DvwGPxtwBj8ZUAY/5bsGP6SSBj+0CwY/rt8GP2t5BT8adQY/DY4FP1D4Bj+cIAY/7W8FPwAa
Bz+ztQU/TOIFPyLaBj/XqAY/ZKYGPycNBj/96QU/EPYEPxE3Bz9mYAY/zPAGPxm9Bj+RTQY/
FdUGP1M2Bj+HlAY/MLoGP3iOBj+yZAY//4sGP3QqBz9YjgY/UsQGPwcwBz94zwY/qCgGP5Dh
Bj/e/AU/zN8GP+CLBj8CkQc/vmsGP0+wBj/X0wU/Go4GP8t2Bz+4RgU/wcoGP72zBT9b5wU/
H2cGP9fhBj9a8QU/1fsFP4V4Bz9KpwY/hNoFPwjoBT+xGwY/PtUGPzOoBj+opQU/RBgIP9FR
Bj9eqgY/94UFP9hxBT8qdwU/tFUGP1geBj8tfQY/lt0GP5/CBj9dUAU/wEoGP2cmBj8tFwY/
fXkGP8KFBj/7igU/R5wGP8TJBj8Q1AY/Wh8GP572BT95DwY/A6kFP7WTBT/2OQY/P4oFP0Ki
BT8hdwU/J/4EP71hBj/KHgc/5dUFPxfABj/qWwY/+iEGP8BjBj/HQwY/cwUGP18ZBz+QegY/
LYsFP0GoBT9RHAY/1ckFPysXBj8ANAY/asQFP+2OBT+V+QU/aKoEP4CjBT/LtwU/KT4FP7PX
Bj9WZgU/4ToFPyEqBT9UZQY/GcgFP1dwBT8RqgU/zgsFPzw0Bj/HgQU/N6UEP34DBT8f3gU/
Zw8GP6BEBT8NjwU/byYFPz7mBD9DygU/KfwEP+9gBT90UwY/Mw4GP6ljBD+g0gU/y4QFP3HA
BT8JhgU/CpEFP/06BT+fjQQ/N5wFP5evBD8noQU/EJsFPzYRBT+YKwY/fPsEP/l9BT/CIQY/
9TgFP00WBT/TVgY/y/wFP1z8BT+ucgU/GJ4EP87IBT86iAQ/AXkFP2I4Bj+ZmAU/CzIGPx/c
BT/G7QY/NUcGP9s0BT8aSAU/730FP6JrBj/hDgY/RHsFP3vnBD+BwQQ//t8EP+uqBT+x+wU/
FboFP50dBT93QAQ/rXEEP1eCBT/EjQQ/IwUFP602BT/8RwU/3eIFP6bsBT8R+wU/fPEFP2/d
BT/WjAY/caUEP7FqBT/mJgU/rn8FP7NvBD+MbAU/55QEP1kMBT+4SQQ/ZIgEP+KZBj/T5QU/
Dn0EP4BvBD9MsgU/IQgFP+3vBT8lYQY/r9AFPyxDBT+1SQQ/xx8EPzRdBj+TzwQ/4FoFP15e
BD/JlwQ/TH0FP12mBD/iqgQ/c/8DP66+BD9NNAU/rrsEP3uPBD/k5gU/m70FP10IBD9eBwQ/
f9wDP4vUBT9GgwU/0ZcEPyWuBT+cEQU/h1MEPwgdBD+20AQ/WHcFP8NZBT+ZfgQ/qdUEP5uc
BT9MSgU/7zcEP2k2BT9x1gQ/UCgFP6kzBD8y7wQ/bqYEPy4bBD8e6QQ/0lgEP1o0BD+JMwQ/
4AsEP1BUBD8E4AU/wu0DP88/Bj/MNgQ/JU8EP9jkAz+7rgQ/E/EEP1dMBT8ldwQ//FUEPxZW
BD9EtAM/PYEEP7i+BD+9lgM/m30EP9YIBD+XuAM/JwkEP0aZBD/dEgQ/zq8DP+V6BD8ElQQ/
PxUEP0idBD/BPwQ/NxIEPysCBD9pNAQ/Ph0EP7d7BT+BWAU/7PsDP7x/BD+b8AQ/imoEPzRf
BD8eiwM/hhUEPyk7Az+MtQQ/dfoEP5klBT+3ygM/D5sEP5DcBD+B8AM/qO0DP+dqBD/pogU/
jAYEP039Aj9x6AM/sxYEP64qAz81DAQ/SW0DP6L0Aj9M9gM/nyEEPwBQBD/eugM/fu8DP8lM
BT8OGQQ/ixsEP19PBD/y2gM/MPEDP6+yAz/BdQM/rPkDPyyzAj+59QM/A/kCP28fAz8PPgM/
Xa8EP/8PAz+F5QM/huYEP396Az+0bwQ/Fr0EPyJ8BT8dQwM/5fMEP9nLBD+MNgM/M0UDPziP
Aj8DKAQ/tV8EPytnBD8dMAQ/Af0DP02CBD8cZwQ/UiwDPyc6BD8GEgQ/tmUDPw30Aj+IdgQ/
7n0CP6QCBD8cNAQ/ncIDPwf4Az9FqwI/VHcDP71oAz+rZQM/EmUDPy5JBD+pZAM/z/IDP46W
Aj9D4wM/m/MDPyO8Az+KRwM/NoYCP66rAj/QbgM/cHcDP49wAz+qRAQ/km4DP+fBAz/R5gM/
lPUDP0+QAz9dXwM/YXkDP1K7Az8yygM/za4DP/69BD+hbQM/E/ACPxbeAz+1rgM/zI0DP/ue
Az8tbQM/MiECP+W+Az/nswI/HgwDP0PgAz/MbAM/H/ACP6/jAj8V/wI/rb8DP6JCAj+noAM/
OmYEPxygAz/o+AI/gvsCP6owBD92dAM/UWwCPyG4Az+qNAM/9LwCP3tQAz9DkQI/4P8DPzn7
AT/wagM/GIYDP5EgAz/pTQM/vCIDP4SlAT+cHQM/aI0DPxwVAz9VLAM/EhcDPwokAj/OvwI/
qbUCP/WpAz++jAI/j1gDP4U1Aj+UegI/TA4DP/bHAj+fqQI/DpgDPwomAj/DPAM/9WIDP0WL
Aj9pXAI/TYoCP218Az/5WQI/X+ECPxbwAj9PbQI/f7sCP/RmAz/KHgI/Y+kCPyPMAz8W5gI/
hvICP2MoAj+W5gI/lPoCPxVSAT9EYQM/NIUCP1fJAj/7AQI/YQMDPzjGAz9bjwE/zf8CP4hO
Aj8gHgM/vzUCP9/UAT/uEQM/AuQBPx9CAz9BHQM/zv0BP5LxAT+LGwM/KAECP/v/Aj9kwAE/
F2MCPz13Az/tkAM/98oDP4SkAT/1hQI/ouoBP3CrAj/mJQI/WxsDP3otAj+5nQI/32QDPyqP
Aj9kxQA/lQwDP8NWAj/CgAI/WK4BP3JqAT9TtgE/TU0CP7vWAT8uRgM/0cYBPxIMAj95+QI/
QHQCP+YeAj/IkAI/Vl8BP4XYAj+DkgI/DTQCPxhBAj/LxAE/DnsCPzQXAj+LuQE/h3ACPwyQ
Aj9PZQE/fL0BP3hzAj/rygI/bNcBP15mAT8XUgE/DMMCP0fZAT+HXAA/xskBP8l+AT/5IAI/
lIsCPzs2Az+ErAI/oaABP85dAj9KnQI/wEwBP7YmAj9uqgI/3qABP2WwAj9p5gE/4mQCPxIh
Aj/dQQI/5uIBP2MoAz9hmQE/Z/kBP9I1Aj9RuQE/h6ICP5LVAj/aVwI/EssBP3SYAj9YsQE/
IhUCP7qxAT/kTAI/bf4AP6luAj/5DQI/2Z0CP5aDAj8XHAM/X7UCP3E9Aj+arAE/tNoAP5bF
AT/lPQE/sxcCPyseAz/NTgM/Z+cBPxCXAT9hrgE/0CACP91eAT8wQQI/RqABPwd6Aj8eAQI/
uCQCP2aoAT99DAE/l6MBP7S7AD/VMgE/hOIBPz8RAj/ZpgE/dDUCP0yfAT8uZwM/uqUAPwgE
Aj8azQI/ioIBPyo1Aj/nxQE/cmsBP3OxAT8IsAE/TW0CP15aAT+LWQI/svIBP3WtAT83TgI/
KGsCPx9JAT9nCgI/ChgBPxepAj/z1wE/sPgAP6+cAT8w/wE/ZK8BP2dcAD/gbQE/FpsBPxy2
AT+ITAE/3roAP/YLAD/z3wE/9b0BP38PAT/u1AE/OUkBP7gXAD/CBwE/XqgBPx2BAT/p8QA/
p2sBP7f9AD9E+QE/upIBP5RPAD8vjwE/TZ0AP7+FAT88hgE/OpEBP2ncAD87+QA/euoBPxtx
AT8wugE/qpkBP4QtAj/nZQA/yScAP3FXAT9MmQE/auYAP60yAT/02P8+tuMBP9r5AD/hcQE/
VuoBP0GeAD/XywA/KckBP7wOAj/0pwA/41EBPxROAD8eOwE/DzkBPwH1AD+q2QA/DnkAP3DF
AT+2tQA/l3kAP4aCAD9UuQE/BRsBP4QAAj9MoQA/XZEAP+FJAD8ZDAE/1nsBP6LuAT8xzP4+
2SsAP3cfAT9Z6gA/m1UAPyOAAT86YwA/cokAPxw7AT+MIwE/TpsAP4X2/z7MEAA/Cc//PqOT
AT+ZWwA/9U4APyc7AT/pogA/kKQAPzXMAD+q5gA/3KIBPxaCAD9VrQA/eoz/Pv+sAT+e0AA/
8NUAP3yyAT+9iwE/Dw0BPwLrAD/lcgA/EDQBPy9xAD8d/gA/3pIAP48cAT/30QE/wZEAPw9f
AT8v/f8+KR8CP7Ka/z5OawA/p8cAP6bg/z7wIwA/bioAP8zzAD9ueQA/+cwAP2y3AT9rKQA/
FCwBP7qgAD8EVQA/wk8AP15G/z6v/gA/THEAPy7WAD9FK/8+XAMBPxce/z5f9v8+zYQAP0+M
AD+9cQA/lTUAP/mmAD+DbgA/W+f/PsdWAD/l/QA/ALEAPyM0AD8S5gA/mIgAPyCh/D6RKgA/
g1oAP9zMAD9f3AA/YHL/PkaMAT+nWgE/88AAP6cSAD/IUAE/ajoAP0jgAD/CwP8+R4EBP1YE
AT+mkf8+kyIBP4RWAD/h1P8+TxABP/NIAD9DpQA/9pr/PiTPAD+WdAA/EzcAPyhTAD8hBgE/
TikAP0SQAD/yOAA/xRz/PmBm/z6/4f8+hR0APx2+AT9TzwE/W0cAPwLgAD9rngA/lQIBPwmj
AD+9RwA/8RkBPw3WAT+XAQA/Cnj/PpiCAD9k6wA/AGkAP4cCAT/Nwv4+3xb/PqqFAD9a5f8+
wXT/Pu45AD+LjP8+gUf+PpOc/j4ZBgA/rJj/PphtAT/6GAA/HIsBP1hUAD9kSP8+L18AP9Ad
/z7hd/8+OEL/Pt+u/j4j9f8+9zoAP5lEAD+PMAA/+SYBPyIuAD+ITwA/8ej/PoJ6AD8USQA/
hkEAPwZHAT8oP/8+lAcAP6NOAD9CrQA/ANUAP5hTAD/IDAA/tsr/Puh6/z76W/8+dJb+PnrS
/z7IYwA/ArT9Pi4qAD/3VgA/o4H+PlwA/z7XhwA/gR8AP9e6/z4fLAA/mdr/PlEGAD8vt/4+
6DkAP7G7/z4Cl/8+vd//PrEUAD9WwP8+8TH+Pmgx/T7d6/0+oEX9PnghAD/dGP4+PQb/Pnke
AD/yl/0+cP//PqxbAD/5kQA/rLb+Psvv/z5SwP0+CaT9PuioAD+J2v8+BGX/PhL3/z5iRf4+
33T9PgEX/j4JuP0+/Sj+PnOf/z5fQgA/5Z7+PhyJAD/Xk/4+blAAP4T9/j4GHv4+VIL+PlKf
/z6CmP8+LC/9PigrAD8Z3/8+gWr+PjhZ/j6Y9f0+BXEAPxnz+z5/jf4+NPH+Ptza/T49d/8+
xXD+PscH/z5Dav4+Wtr/Pjtq/j75sv0+fBD/PoWQ/z751P0+PSb/PutG/z4Oh/8+KR3+PlKM
/z5Dvf4+2d3+PheP/j6Sr/4+azz9PsNv/j4/hv8+pTv+PhtB/D4RO/8+wxn+Plz8/T6Nef8+
d9v8PspxAD+9jwA/5sX+PvYJ/T7FVf0+BPb7Ppw0/j4uPP4+z3/9PnrG/j7kh/w+4iL9Ppw/
/j5+UP0+5I/8Pvt//j41uv4+IRv+PuQA/j5u3v8+IG/+PiWf/T6pLf0+8mL+Pi0T/j5uEP8+
MPn7Pkzx/D7/Jf4+DBoAP2vL/j4EHf4+nMb9Pu52/T4oLvw+sRH+Poxx/D6yM/4+MRv9PrFw
/T6XSv0+wnH8PvMR/D7NcP0+LaD+Po4sAD9eV/4+tQ78PkHi/D4puvw+4nn/PnUZ/D4tb/0+
smz8PjYn/D7IhP4+ZRv/Pqn4+z5aqv0+5ff8Pqyf/D7Fg/0+kjr+Pu09/z4IJvw+PE7+Phia
/D5oNf0+MF79Piw4/T6CZv4+Ljz7PmfF/T6KAf0+6Kv9Png7/z53YP4+QvL9PmtS/D6Buv0+
k/P9Pk7J/j6p3f0+al79PiI1/j4J2vs+r/D6Pj3O/D4+kv0+Xd37Psxt/D6nSfw+4rb9PjRE
/T7+AP8+rGT/Pv/P/D4Kofw+zMb8Pmm//T6Z8v0+rN/8Pj7s/T654Ps+win+PsgU/T5wN/s+
UWr8Pn1h/j4qZ/0+5378PlPR/T7Npv0+JBj7PrDF/D4tIv4+5t37PrbV/T4EuP4+u5r9PpZI
/D7hS/s+/IT9PjYf/j4ZCf4+WUj8Pr1R+z4YqPw+1jb9PuWG/T5civw+rjD+PrwA/D5Jdvo+
ksL8Pn5l/T7AAvs+ZvL6Pv14/T5Ljvs+7Zz7Pof0+z6dOf0+OQb8Pg6N/T5aXf0+K2v9PrRE
/D49nfw+fqL6PngD+z6DJP4+6uf5Pqjz+z4LRPk+/Mv8PvCp+z7/nPs+3E38PuJu/T5gkfs+
3+b6PgBr+z4RW/o+l2H8Pn+4+z7XPP0+Nu36PqQ1+z5NoPw+ROf9PvgC/D7ITPw+laj8PiH9
/D6Qzfs+l677Prv/+z7X+/0+G1v7Pl4Y/T7ap/w+/TX9Psc7+j4JS/s+kMP7PvTu+j4Jy/0+
PgH8PgTS+j6Izfo+miT8PqAI+j5GTfs+2Az7Pnz+/T6/APo+Pkn7Plyf/T6oq/o+gdX8Pk4M
/D7/TPw+mxn6Pl7S/D4kC/o+nvz6Pg5b/D76L/w+pd37PgZZ+z5z9fo+YGj6Pmho+z4ml/w+
Du/6Pr+p+z6x1vw+eBP8PocI/D7BCvs+qJP7PqoJ+z7m9vo+5Pv6PlKB+j4t2fo+3pr5Pp8l
/D4wf/w+XUT7Pvju+j6re/s+2tj7PsCV+z6fePk+M6r5Pvod+z6SPf0+Wtv5Pr8/+z7lrfw+
/Gr8Pk/N+j7LIfw+YGH7PgQd+j5c6vo+xjf8PoL/+D7qcvo+zlb7PuIA/T5EHPs+2zb7Pr0u
+z5ZkPs+Csb6Pj4H+D43Bvw+pg78Po5w+z7IXfw+//L6Pn7K+j5H/Po+9Q77PsgM/D6vU/k+
sir7Pl7w+D7Msvw+5PT6Pglm+z5YGfo+9zH6PlQQ+z7Gwf0+vQ35PkOb+z5eyPg+xNv6Po6r
+T4S+fk+0fn4Pr5V+z6dm/o+tDT8Ppnc+T6USPw+ser6PhXw+T6P2/w+k0z8PjDI+z4En/s+
RV77Puil+j438fg+cr75Poau+j7wx/s++uP5PhMS+T6mHfs+VL75Prfv+j6no/w+q8b5PoSY
+D5U0fg+KsD7Pn1X+D54W/g+0un4Pi1c+z4OEfs+Dgv5Pj9s+T4ewfk+xyr5PhSC+j7nNvs+
QDL7Phtk+z6xj/o+UOb5PlYl+j7oQfs+z4z7PtVI+D4F6/k+YHP4PjcK+D7ASvo+Ig/4PiQY
+j6wivs+Cuv8PnSs+j7gSPs++lH6PmY6+T4Fn/k+32r6PhFX+z7jFvo+YaH5Ppst+D5D+Pg+
FVj6Plh9+z744/g+uVH5PoLf+D6TufY+WGj6Pmac/D4D+/s+UPv6Prj09z69Afk+q273PgOr
+D4lZvk+Mf73PjsV+j7p7Pg+Hyf5PvWa+D5uE/o+XRT6PpnV+D5n//c+D/L4PvBM+D64I/g+
Amb6Plif+D43zvo+pcr5PuX/+T4ylPk+r374PkDQ9z6RCfo+EW/5Pnbf+D72rPo+ECH5Pq8E
+j6S0Pk+E1z3Po26+T6oJPo+aMj2PuGa+T7PGvk+Pvz4Pgn69z51evk+BX76PmGl+D63Hfs+
h/r4Pklf+j5ki/k+TFv7PhL89z7moPk+hGL3PolY9z4drfk+WrL5Ppxe9z7UGPg+Uk/4PpNc
+T4JGvs+9tD6PkSa+D7IaPc+Zz75Pn5c+D5/Rfg+SM73PtH/+j6pRvc+0QL5PtP8+D6qVfg+
NK73PqD69z4ydvc+LKP4PrTz9j4DRPg+hU/4PkT79z5yPvg+bIP5Pnff+T722vk+CBb7PtXc
+D7wRvo+bPz3PkkV+T6+lvg+tvL5PpU99z600PY+IsP5Pr7A+T7Asvo+Xpn3PpUt9z7UHvc+
ybv6Pia+9z55Ovc+/KP3PmfO9j68nPc+COz4Pu+i+T5+kPg+wFz4PkTP+T7qCPg+Lqr4PoYz
+D4Ad/g+05H5PtDJ+T5zpvc+oFH3Pgrl9z42d/Y+VJz5Pny39z43Dvc+Atn2PlMX9j7dwvc+
mLn3Pr3x+T6Govk+6Wn3Pl/f9z5BaPo+S+L2Ppi49z7aE/k+/pP2Pgef9j5pWfs+5Nv2PpkF
+T41Rfc+cY/2PpSo+D7/9fg+y2L5PoO7+D41q/k+zm75PpcJ+j6GePg+pDn2Pjze9z4bO/Y+
LQD3PpjV+D4vB/o+OUr2PnQi+D6LQvk+KfL2Poxd+T6mxvc+uH33Pvs29z6h7Pc+YUP5Pl0A
9j627PQ+GS71PmPA+D5oCvg+4z74PupO9j4U/vY+X2j1Ph/Q9j5+Ufg+Pa75Pqea+D4cAPc+
tH/3PmH59z5LIPk+JbL1PhU89z4dd/g+ve/4PjqQ9j5dK/U+DeH4PsuP9z7M1/g+Et/3Psmb
9j7Yt/Y+cFn2Ps49+D5ROfc+dHn1Pr2Z9z4vDfU+iM32PmMG9T6URvY+qxX3Pv5Q9z7tJ/g+
lmX5PhSw9z5Ngvk+cur0ProF9T6T5/c+CyP3Pj7Y+D54IPg+GMn2PpWK9T4WP/k+NTf2PlXu
9T5RdfU+Erv2PkmC9j4k9fc+A+f3Prqf+D5BtvU+8iX4Pnn79z60w/Y+h1j3Pg4e+D7C6PU+
rvn2Pvi49z7k+/U+05v2Ppa+9j7QvPY+7OH2PmPG+T6KTfc+yBH2Pl1X9z5U/fY+WIb2Pqrl
9j4iYvc+W/z3PokV9j5Evfc+FiP2Ps+w9z4G3PU+/xr2Pt179z5kf/Y+Tr72Pt+H9j5hpPU+
nbz3Piey9j6/zvU+Y5r2PkKR+T6M8vY+OBX2Phh99T51OvU+q5j4Pkdu9z6L/PY+iin3Pvwq
9z7v4fY+O//0PrMi9j7LgPY+Ya/3Puff9T6H2vQ+Eoz3Ppzl+j5J7PY+xUz0PtOz9T5cpPY+
Z+L3PrUU9z52VvY+Txb2Pi7K9z4Uw/c+9RP1Ppjt9j4lMfU+yTH3Pv2Z9z6gxPc+FeD2PqXK
9z7wyfY+1Ov0PokR9j493vc+F4fzPvZS9z602vU+/B32Pg0K9j5gl/Y+mq/1Pjmx9T71RPg+
UrT1Ph3H8z6uovU+3LX2PkBI9j6jnvQ+lTH1PkEo9T5QfPY+olz4PmsS9j6Z5PU+cMP4PkTy
9T6y9fM+NOfzPlIE9z59Mfg+b633PodK9T7Tk/Y+l531PtOa9z7MtPU+H231Ppns9j6ipfY+
VL/2PiqJ9D6EZfQ+rPT1Pl5E9D7v0PY+12T2PnPU9z7bnvY+KNz3Pr899z6WsfQ+R3P2PndN
9z5Du/U+3r31PrJO9j4MTvU+mt/1PrPr9D7gS/c+c2b0Pv579T4lR/Y+6ob3PhwE+D6oHvU+
BF72Phvj9T4YxvU+Q8L1Ph4X8z7sofI+sqz0Pi3v8z6KmvM+ezb1Pgqn8z6Ub/Y+3hb0Pr4t
9j6XEvc+Ktr1Pooi9z7R6fM+NF72Pvd79T70P/Y+9QD1PqA2+D4U7/U+cY70Po+w9T6eIPU+
cAz1PlT88z4kQ/Y+7mP2PvRM9j4uq/U+rB/0PjFv8z46vPU+GNr0PmWU9j7qSPU++hb1PuUh
9j4mm/U+RH72PlTs9D6bO/Q+mWL0PgU39j6lkvM+QWH2Pql/9D5F4vU+kQL0Ppeo8z5kgvQ+
RSD1Pkv38z6Ty/U+atH2PlFs9z5yp/U+QoL1PlHQ8z5SFvQ+8eT0PgDe9T6MdvM+ws/0Pr/z
8j4rpPQ+4nj1PnOL9T6u1fY+vvT0PqRO9j7M2PQ+6zTzPj228z5+uvQ+ItL1Pkeu9j4l7vQ+
x3j3PpvU9D7Y7PM+wtvyPl9e9D7IgfY+lzz1Pp/X8z7m3fY+1sL0PrcM9D6SpfU+eJrzPgQJ
9D7Zu/U+ZYT0Plxi9T5aPfU+GL70Pm3t8z5r3vM+NQ73Pt+v9D5sU/Q+ACbzPpKb9j4k9/M+
ZmX2Pinp9D4vu/Q+s5LzPnyu8j4ei/U+G4T0Prc49T4igfM++Cv1Pppm9D4oCvQ+nb30Pn3Z
8j4zhvQ+s4P2PlvW9D68sfE+b5H1Prjg8z4r7/U+8EvzPrSD9D6pEvQ+7cn0PsOe9T5qLvM+
h1n1Pu499T5VuPM+KBz0PgZy9z7oHvI+ev71PocZ8T5X4/M+YZ3zPqba9T79EfM+CuDxPrST
9D62vfM+g4T0Psuf9D7Jy/M++DP0PmHu8z57ZvM+2UDzPrJA8z7NjvQ+n4PzPs/09D7hwfQ+
EsX1Pt6x8z4xRfM+Us/yPsSj9T4nDfY+7Jb0PiMj9D6jKPY+y8H2PnP78j6mqfQ+ZQf1Pg/E
8j43YvU+7m30PnXY9T6LU/Q+ksvzPm498z6znPM+t+zyPkPH9D5H6/Q+iib1PpVz8T4M0vU+
9m31Pitx9D5GcvU+bVPzPpV/8j51CfU+qNHyPk0S9D6jZPM+JVjzPmgS9D4Ie/E+ckL0PtqA
8z4Y+/Q+6bjyPuuY8z7GaPM+G3r1Ptlh9D7VbvI+Ohv2PlhY8z7o2/I+Nf31PnoU8j40mPM+
XAnzPiPO9D6zwvM+ESX0Plpu9T7sQPM+PFPyPsLD8z6J2PI+pPTyPreu8z5aPvM+wEjyPnn2
8z7XW/U+1Tr0Pgw+9T7pcPE+vUf1PqMP9T7jYPI+R0zyPp++8j7PTPU+LyXyPjoJ9T6gLfE+
xVDxPlZa8j4=</AssayYData></Step><Step><CommonData><SampleLocation>2</SampleLocation><SampleID></SampleID><SampleGroup></SampleGroup><SampleInfo></SampleInfo><SampleRow>B</SampleRow><SamplePlate>1</SamplePlate><WellType>REGENERATION</WellType><Concentration>-1</Concentration><ConcentrationUnits>µg/ml</ConcentrationUnits><MolarConcentration>-1</MolarConcentration><MolarConcUnits>nM</MolarConcUnits><MolecularWeight>-1</MolecularWeight><Temperature>30</Temperature><StartTime>2193953</StartTime><AssayTime>5</AssayTime></CommonData><FlowRate>1000</FlowRate><StepType>KREGENERATION</StepType><StepName>Regeneration</StepName><StepStatus>OK</StepStatus><ActualTime>4.99907</ActualTime><CycleTime>0.2</CycleTime><AssayXData Points="25">P9MDRXLWA0Wh2QNF1dwDRQjgA0U74wNFcuYDRaXpA0XV7ANFDPADRT/zA0Vu9gNFpfkDRdn8
A0UMAARFPwMERW4GBEWhCQRF1QwERQwQBEU7EwRFbhYERaEZBEXZHARFCCAERQ==</AssayXData><AssayYData Points="25">UERQQCS5U0BTUEpA+qxLQBwZVUDCWExAZcdHQN2wVEC7X05AaaFGQNVbVEBZGlZA2pxLQM04
TkBRUFdAZrdOQMPnS0DOBFhAyhBRQKBRR0BfRVNAlU1WQKtzTUDSNVJARixXQA==</AssayYData></Step><Step><CommonData><SampleLocation>1</SampleLocation><SampleID>Buffer</SampleID><SampleGroup></SampleGroup><SampleInfo></SampleInfo><SampleRow>B</SampleRow><SamplePlate>1</SamplePlate><WellType>BUFFER</WellType><Concentration>-1</Concentration><ConcentrationUnits>µg/ml</ConcentrationUnits><MolarConcentration>-1</MolarConcentration><MolarConcUnits>nM</MolarConcUnits><MolecularWeight>-1</MolecularWeight><Temperature>30</Temperature><StartTime>2206122</StartTime><AssayTime>5</AssayTime></CommonData><FlowRate>1000</FlowRate><StepType>KREGENERATION</StepType><StepName>Regeneration</StepName><StepStatus>OK</StepStatus><ActualTime>5.002</ActualTime><CycleTime>0.2</CycleTime><AssayXData Points="25">OyMERW4mBEWlKQRF1SwERQwwBEU7MwRFcjYERaU5BEXVPARFDEAERT9DBEVyRgRFpUkERdVM
BEUMUARFP1MERW5WBEWhWQRF2VwERQhgBEU/YwRFbmYERaFpBEXZbARFEHAERQ==</AssayXData><AssayYData Points="25">aImsPzF8tT929dY/z/O9P6DTtj9E7d0/8kXOP/K+sz/dTNY/16rRP8VxqD/tZLs/M4zOP5mM
uj8ujrQ/Nl3eP1/00j+L0bQ/wZjYP1vi1D8zYrM/39C9P6mmzT8bT7c/1QK4Pw==</AssayYData></Step><Step><CommonData><SampleLocation>2</SampleLocation><SampleID></SampleID><SampleGroup></SampleGroup><SampleInfo></SampleInfo><SampleRow>B</SampleRow><SamplePlate>1</SamplePlate><WellType>REGENERATION</WellType><Concentration>-1</Concentration><ConcentrationUnits>µg/ml</ConcentrationUnits><MolarConcentration>-1</MolarConcentration><MolarConcUnits>nM</MolarConcUnits><MolecularWeight>-1</MolecularWeight><Temperature>30</Temperature><StartTime>2218444</StartTime><AssayTime>5</AssayTime></CommonData><FlowRate>1000</FlowRate><StepType>KREGENERATION</StepType><StepName>Regeneration</StepName><StepStatus>OK</StepStatus><ActualTime>5.00005</ActualTime><CycleTime>0.2</CycleTime><AssayXData Points="25">Q3MERXp2BEWpeQRF4XwERRCABEVDgwRFdoYERamJBEXhjARFFJAERUOTBEV6lgRFrZkEReGc
BEUQoARFR6MERXamBEWtqQRF3awERRSwBEVDswRFerYERam5BEXhvARFEMAERQ==</AssayXData><AssayYData Points="25">TTxIQGtFM0D29i9Af3E/QEzPP0BA5i1ADMA7QHZHQUAAqypA1gQ2QClsRUCO/zFA+W4uQMJC
PkCpwDRAHTssQCM3O0CGLj5AXDEuQKsPM0BRckVA3QY0QG0oMUCZ3j5AYLo4QA==</AssayYData></Step><Step><CommonData><SampleLocation>1</SampleLocation><SampleID>Buffer</SampleID><SampleGroup></SampleGroup><SampleInfo></SampleInfo><SampleRow>B</SampleRow><SamplePlate>1</SamplePlate><WellType>BUFFER</WellType><Concentration>-1</Concentration><ConcentrationUnits>µg/ml</ConcentrationUnits><MolarConcentration>-1</MolarConcentration><MolarConcUnits>nM</MolarConcUnits><MolecularWeight>-1</MolecularWeight><Temperature>30</Temperature><StartTime>2230593</StartTime><AssayTime>5</AssayTime></CommonData><FlowRate>1000</FlowRate><StepType>KREGENERATION</StepType><StepName>Regeneration</StepName><StepStatus>OK</StepStatus><ActualTime>5.00103</ActualTime><CycleTime>0.2</CycleTime><AssayXData Points="25">Q8MERXbGBEWpyQRF3cwERRTQBEVD0wRFetYERa3ZBEXd3ARFFOAERUfjBEV25gRFqekEReHs
BEUU8ARFR/MERXb2BEWp+QRF4fwERRQABUVDAwVFegYFRa0JBUXhDAVFFBAFRQ==</AssayXData><AssayYData Points="25">ozLAP2KwoD/A4MM/6oTGP4wTtD91pro/4NrXP4liuz9EHrg/sW/SPzJxvj/LeaU/zIvGPzNK
wT/5daY/EQrAP0Syzz/iYbk/KovAP7LT2z8bMdI/lRKyP82azD9JIMQ/1rKuPw==</AssayYData></Step><Step><CommonData><SampleLocation>2</SampleLocation><SampleID></SampleID><SampleGroup></SampleGroup><SampleInfo></SampleInfo><SampleRow>B</SampleRow><SamplePlate>1</SamplePlate><WellType>REGENERATION</WellType><Concentration>-1</Concentration><ConcentrationUnits>µg/ml</ConcentrationUnits><MolarConcentration>-1</MolarConcentration><MolarConcUnits>nM</MolarConcUnits><MolecularWeight>-1</MolecularWeight><Temperature>30</Temperature><StartTime>2242739</StartTime><AssayTime>5</AssayTime></CommonData><FlowRate>1000</FlowRate><StepType>KREGENERATION</StepType><StepName>Regeneration</StepName><StepStatus>OK</StepStatus><ActualTime>5.00005</ActualTime><CycleTime>0.2</CycleTime><AssayXData Points="25">RxMFRX4WBUWxGQVF4RwFRRggBUVHIwVFfiYFRa0pBUXhLAVFGDAFRUszBUV6NgVFrTkFReU8
BUUUQAVFR0MFRXpGBUWtSQVF5UwFRRRQBUVLUwVFflYFRbFZBUXlXAVFFGAFRQ==</AssayXData><AssayYData Points="25">1AZUQAzJSkCAWDVAia9HQGbFUUCvkThAH7Y3QL7STUAO5jtATOY1QFCgV0D/S0xAGx01QEyx
U0CEcVNADV06QIr5RED+y01Akkg9QGe+P0AtS1dA5ttJQOgaOkCkKlFAlq5RQA==</AssayYData></Step><Step><CommonData><SampleLocation>1</SampleLocation><SampleID>Buffer</SampleID><SampleGroup></SampleGroup><SampleInfo></SampleInfo><SampleRow>B</SampleRow><SamplePlate>1</SamplePlate><WellType>BUFFER</WellType><Concentration>-1</Concentration><ConcentrationUnits>µg/ml</ConcentrationUnits><MolarConcentration>-1</MolarConcentration><MolarConcUnits>nM</MolarConcUnits><MolecularWeight>-1</MolecularWeight><Temperature>30</Temperature><StartTime>2254921</StartTime><AssayTime>5</AssayTime></CommonData><FlowRate>1000</FlowRate><StepType>KREGENERATION</StepType><StepName>Regeneration</StepName><StepStatus>OK</StepStatus><ActualTime>5.00005</ActualTime><CycleTime>0.2</CycleTime><AssayXData Points="25">S2MFRXpmBUWtaQVF5WwFRRRwBUVHcwVFfnYFRa15BUXhfAVFGIAFRUuDBUV6hgVFsYkFReWM
BUUYkAVFR5MFRXqWBUWxmQVF4ZwFRRigBUVHowVFfqYFRbGpBUXhrAVFGLAFRQ==</AssayXData><AssayYData Points="25">Ugm/Px2V0z+TJcM/lizBP/6c5D+aD90/OpXDP1iD3j+Umds/qLy6P6Aiwz8gAM4/TMLAP5/j
wT9x1ts/KPHaPw4dxD/t094/Cd7cP1UnuD/d9sE/H/rRP3uRwj89b70/MrzOPw==</AssayYData></Step></KineticsData></ExperimentResults>
