# Supplementary material for: CD147 mediates the adsorption of influenza A virus on the cell surface through direct interaction with HA
Source: Front Cell Infect Microbiol. 2025 Aug 29;15:1647283. doi: 10.3389/fcimb.2025.1647283 (PMC12426278; doi:10.3389/fcimb.2025.1647283)
Supplement: Supplementary file 8 [file DataSheet2.zip › raw data-2/Figure 6/Fingure6 D-I/Fingure6 H/241006_003.frd]

<?xml version="1.0" encoding="UTF-8" standalone="yes"?>
<ExperimentResults><ExperimentInfo Name="Experiment_1"><ExpDescription></ExpDescription><RTDVersion>2.0</RTDVersion><RunID>B72A3294-3FDD-41F8-A2F2-5357D5FE9153</RunID><ExperimentType>KINETICS</ExperimentType><ExperimentSubType>KBASIC</ExperimentSubType><StartDateTime>2024-10-06T21:56:37</StartDateTime><MachineName>4QSYCS2</MachineName><UserName>Labuser</UserName><LotNumber></LotNumber><PlateName>241006</PlateName><PlateName2></PlateName2><SensorName>C6</SensorName><SensorPlate>1</SensorPlate><SensorType>SA (Streptavidin)</SensorType><SensorRole>LIGAND</SensorRole><SensorInfo></SensorInfo><WritingSW>DataAcquisition.exe 11.1.0.11</WritingSW><InstrumentType>OctetRED96e</InstrumentType><InstrumentSerial>FB-90287</InstrumentSerial><InstrumentFW>1.0.0.0</InstrumentFW><IntegrationTime>1.9</IntegrationTime><DSPType>CPF</DSPType><DSPStitching>1</DSPStitching><HasManifest>1</HasManifest><InfoHash>1729037275</InfoHash></ExperimentInfo><AssayParamsInfo/><KineticsData><Step><CommonData><SampleLocation>12</SampleLocation><SampleID></SampleID><SampleGroup></SampleGroup><SampleInfo></SampleInfo><SampleRow>C</SampleRow><SamplePlate>1</SamplePlate><WellType>BUFFER</WellType><Concentration>-1</Concentration><ConcentrationUnits>µg/ml</ConcentrationUnits><MolarConcentration>-1</MolarConcentration><MolarConcUnits>nM</MolarConcUnits><MolecularWeight>-1</MolecularWeight><Temperature>27.5</Temperature><StartTime>0</StartTime><AssayTime>120</AssayTime></CommonData><FlowRate>1000</FlowRate><StepType>BASELINE</StepType><StepName>Baseline</StepName><StepStatus>OK</StepStatus><ActualTime>120.001</ActualTime><CycleTime>0.2</CycleTime><AssayXData Points="600">AAAAAM3MTD7fT80+I9sZP1YOTT/FIIA/mpmZPzMzsz+R7cw/ZmbmPwAAAEDNzAxAmpkZQMl2
JkAzMzNAAABAQM3MTECamVlAZmZmQJZDc0AAAIBAZmaGQP7UjEBkO5NAy6GZQAAAoECYbqZA
/tSsQGQ7s0DLoblAAADAQGZmxkD+1MxAZDvTQJqZ2UAxCOBAZmbmQM3M7EAzM/NAmpn5QAAA
AEFMNwNBZmYGQZqZCUHNzAxBAAAQQTMzE0F/ahZBmpkZQc3MHEEAACBBMzMjQWZmJkGamSlB
5dAsQRkEMEFMNzNBZmY2QZqZOUHl0DxBAABAQUw3Q0FmZkZBmplJQeXQTEEAAFBBMzNTQWZm
VkGynVlB5dBcQRkEYEFMN2NBf2pmQbKdaUHl0GxBGQRwQUw3c0FmZnZBsp15Qc3MfEEMAoBB
ppuBQT81g0HNzIRBc2iGQQAAiEGamYlBPzWLQdnOjEFmZo5BAACQQaabkUE/NZNB2c6UQWZm
lkEMAphBppuZQTMzm0HZzpxBc2ieQQwCoEGamaFBPzWjQc3MpEFmZqZBAACoQaabqUE/NatB
2c6sQWZmrkEAALBBmpmxQT81s0HNzLRBc2i2QQAAuEGamblBMzO7QdnOvEFzaL5BAADAQZqZ
wUEzM8NB2c7EQWZmxkEMAshBppvJQTMzy0HNzMxBc2jOQQAA0EGmm9FBMzPTQdnO1EFzaNZB
DALYQZqZ2UE/NdtBzczcQWZm3kEAAOBBppvhQTMz40HZzuRBZmbmQQwC6EGamelBMzPrQdnO
7EFzaO5BAADwQZqZ8UEzM/NB2c70QWZm9kEAAPhBppv5QTMz+0HNzPxBZmb+QQAAAELNzABC
mpkBQm1nAkIzMwNCBgEEQtPNBEKamQVCZmYGQjMzB0IGAQhCzcwIQpqZCUJtZwpCOTQLQgAA
DELNzAxCmpkNQm1nDkIzMw9CBgEQQs3MEEKamRFCbWcSQjk0E0IAABRCzcwUQpqZFUJmZhZC
OTQXQgYBGELTzRhCoJoZQmZmGkIzMxtCAAAcQs3MHEKamR1CbWceQjk0H0IAACBCzcwgQqCa
IUJmZiJCMzMjQgAAJELNzCRCoJolQmZmJkIzMydCBgEoQtPNKEKamSlCbWcqQjMzK0IAACxC
080sQpqZLUJmZi5CMzMvQgAAMELTzTBCmpkxQm1nMkIzMzNCBgE0QtPNNEKamTVCZmY2Qjk0
N0IGAThCzcw4QpqZOUJmZjpCMzM7QgYBPELNzDxCmpk9Qm1nPkI5ND9CBgFAQs3MQEKamUFC
bWdCQjk0Q0IGAURC081EQpqZRUJmZkZCMzNHQgAASELNzEhCmplJQm1nSkIzM0tCBgFMQs3M
TEKamU1CZmZOQjk0T0IAAFBCzcxQQqCaUUJtZ1JCOTRTQgAAVELTzVRCoJpVQm1nVkIzM1dC
BgFYQtPNWEKamVlCbWdaQjMzW0IGAVxCzcxcQqCaXUJmZl5COTRfQgAAYELNzGBCmplhQm1n
YkIzM2NCBgFkQtPNZEKamWVCZmZmQjMzZ0IGAWhCzcxoQpqZaUJmZmpCOTRrQgAAbELTzWxC
mpltQm1nbkI5NG9CBgFwQtPNcEKamXFCZmZyQjk0c0IAAHRCzcx0QqCadUJmZnZCOTR3QgAA
eELTzXhCmpl5Qm1nekIzM3tCBgF8Qs3MfEKgmn1CbWd+Qjk0f0KDAIBCZmaAQlDNgEIzM4FC
HZqBQgAAgkLpZoJCUM2CQrYzg0KamYNCgwCEQmZmhELNzIRCtjOFQpqZhUKDAIZCZmaGQlDN
hkIzM4dCmpmHQgAAiELpZohCUM2IQjMziUKamYlCgwCKQulmikLNzIpCMzOLQpqZi0IAAIxC
ZmaMQlDNjEK2M41CHZqNQoMAjkLpZo5CzcyOQjMzj0Idmo9CgwCQQmZmkELNzJBCMzORQh2a
kUKDAJJCZmaSQlDNkkIzM5NCmpmTQgAAlEJmZpRCUM2UQrYzlUIdmpVCAACWQmZmlkLNzJZC
tjOXQh2al0KDAJhC6WaYQlDNmEIzM5lCHZqZQgAAmkLpZppCUM2aQrYzm0IdmptCgwCcQulm
nELNzJxCMzOdQh2anUIAAJ5C6WaeQlDNnkIzM59CmpmfQgAAoEJmZqBCUM2gQrYzoUKamaFC
gwCiQmZmokLNzKJCMzOjQh2ao0KDAKRC6WakQs3MpEIzM6VCHZqlQgAApkLpZqZCUM2mQjMz
p0KamadCAACoQulmqELNzKhCMzOpQqCaqUIAAKpCZmaqQs3MqkK2M6tCHZqrQgAArELpZqxC
UM2sQrYzrUKama1CgwCuQmZmrkLNzK5CMzOvQpqZr0KDALBCZmawQs3MsEK2M7FCHZqxQgAA
skLpZrJCzcyyQrYzs0KambNCgwC0QmZmtELNzLRCtjO1QpqZtUIAALZC6Wa2QlDNtkK2M7dC
HZq3QoMAuELpZrhCUM24QrYzuUKamblCgwC6QmZmukLNzLpCtjO7Qh2au0IAALxCZma8QlDN
vEK2M71CHZq9QgAAvkLpZr5CUM2+QjMzv0Kamb9CgwDAQmZmwEJQzcBCtjPBQh2awUKDAMJC
6WbCQlDNwkK2M8NCHZrDQgAAxELpZsRCUM3EQjMzxUKamcVCgwDGQmZmxkLNzMZCMzPHQpqZ
x0IAAMhCZmbIQs3MyEK2M8lCmpnJQgAAykJmZspCzczKQrYzy0KamctCgwDMQulmzELNzMxC
MzPNQh2azUIAAM5CZmbOQlDNzkK2M89CHZrPQgAA0ELpZtBCzczQQjMz0UKamdFCgwDSQmZm
0kJQzdJCtjPTQh2a00IAANRCZmbUQs3M1EIzM9VCmpnVQoMA1kLpZtZCUM3WQjMz10KamddC
gwDYQmZm2EJQzdhCMzPZQh2a2UIAANpC6WbaQs3M2kK2M9tCmpnbQgAA3ELpZtxCzczcQjMz
3UIdmt1CgwDeQmZm3kLNzN5CMzPfQpqZ30IAAOBCZmbgQlDN4EK2M+FCmpnhQgAA4kJmZuJC
zcziQjMz40KameNCAADkQulm5EJQzeRCtjPlQh2a5UIAAOZC6WbmQlDN5kK2M+dCmpnnQoMA
6EJmZuhCUM3oQjMz6UIdmulCgwDqQmZm6kJQzepCMzPrQh2a60KDAOxC6WbsQs3M7EK2M+1C
mpntQgAA7kJmZu5CUM3uQrYz70Idmu9C</AssayXData><AssayYData Points="600">AAAAAFd+8jreSr07GBh0OhAbDzqqdl06p5JTua3fK7sCcp26g3LruXUUADuts3E5H6LIOnEL
u7qjnzg1YYaaOmblH7l6jKs7PXBEO9flsblL1Eo6XoiaOs6gq7pECxk7abUAu/NxMzvl8LE7
sUqzuwcibjrcbDs7qnsOu6TEkjr3UnS6ChY1O96YojpksuM5QMhouneP7ToftD47hr3pOozI
MzuJCbc7ZXDkOQPn6rk2mFS5Lsf6O59eWbppFqa7hhQuO/zVgDrLl5E78KWlOzWkbjt4hqw6
bFp8OxYhxjquiM86v40ouE4I4Dqy4SU71cA5O8HoPzt7eFe55+iUuvO6jDu25fQ6sA9outts
njq402s6pkkDO+8rfTsIxYY7nvifuoSTJTuFvCU7dFWqOwMpH7qcGli6oBeOOpMOjbpamRA7
mjTXOx3bAztuERU7ZiBOO83z+joYrtA6LnS0Om0v3jsWTRk7UAGHudMB3jq7sIi5csgIO9tg
Erld/k07FFskOqA0BzyPc6w6FThoO1loqjvHvFS5WzAiOmUxqzsYrqU7wM5JO7ETzzqJ2Dk7
ocKBOzPBkzuJGLM67HmOO/Xwpjv3CVk606+5O19QOTyTwZU7wx9AO0LOXTsKHdU78KKPOs6p
kDuk93I7ad6DOwZZqDvPgZI5tS0ROyLVtjujz/C5d7KLO9J4oTuCgZo6aUyCO1+B/TrhRcQ7
be2NOkawdTvy+jA8y0Jjuufj3jvN5Ss7QBAYPJMBqTp1F+c63MIVO7vFFjtyeMI64P3+ur3k
oDvB4+46GavQOuxu8zvRtUI7eLqFO8SwPzt0RD47GGOtOyp627c9hE47TO26usybXjo8efi6
JcBbOwQQjDs69sS53ueHO+BAIruUVig7Is3JuObFrbc5l/26i74SOtbC0bmylko7OlwHPANW
oLoApgQ6kmf2O7qa4jqoxus74fgbt0HPP7t53aE6ggLAO60HhzoIENw7FV68O1qIUzt45bU6
SG2TOq+eA7uUnMw6VQOoO4xlmjsl0KU5b+XZOwI0aDrTu/O6z2+UO3x6WTpRjq86jMFvuWos
9zmOkjk75aVQOnLQQ7uK5/I6q56eOxycODuhfEk6/L6JO1yTIjrfbJW54c2DO0xcgLq69Q47
XdUDO5bYpDvMzhm6a2hzO+18rrty7Yu7iAOPOtaw7romTc87sZN6uwV4vTvt9jo7byCVOh0h
SzrumK46coHkOqqgUrqwpJa687hTukFZUDu2lS854G+kO4XoujrTbLi6scXYOzR2M7oG4Qm6
HXDxOgF30jpbMAm6VlFrO+n0ZjoiByQ7adPNOovtXztpK5+7dFODO4/YzzncWJe6CEaGuThD
jDp1dHC7Es+BOxhSAzzb/A66C087upbbebrmVAQ7CuGFuZNOhjuf8Xg7LawqOucsRzuWKzi6
VK8TO+4CgrsfUAG8SzPOusvkJjt9zqu6HVlqOy8UGrsMCaC5bKQwuiz+cTsnrWa7FYxXu1I0
GDuAqwM7deoVu8acbjtt+rC66t9dOpE5EDq+GWY67+BPOks66bphU3Y7UjlpOn1AlbkSAhU6
b9w6O90QoTr2KIo7NZyUOjYO7bmN7v466VFNuvY22jqdEq07yUISOsIaVztaEqS7XfcXukky
cDtzdy87REGDO6fKMDt2aDo5UNacuGIwizoMwH06mxarutkJyTrAh2C6lBMZOvYmkrs0OKC6
V4U7urMtEzuY9ke60yZuOhqc9Lo1Xpu6Ga57umIKqrqaZaS6IHy2uggjJzspZbe6wLBeuLWh
C7uuyj27MiqSOcQBprj6+6+5Aa/rOncZ/7sKdtM640R6O0zncLt0rO86ilg1OsR9jDvOFss6
4zEyuue2eLplpQe8XZmTueqFqbrfrBC7OUwou1dBwLtIkxO7vB+Yuq/3Rzmjsr06wBuTu8/K
p7nhI6u76iEDu/xagLsQ5K+7lfsju208HjuWIDS7TCzfu8hWq7tRVqM79mZXO85Mu7rlhee6
PJuruwJ8jLsrdMC7uQsIOzc3jrva67i6hVLTupIrX7oJ8lY6XiNXujTyibpZ0JU6MK3auniF
+rmiR5q7UEAEuoaKarvARjm7ChwPu6HSX7upvoy5g0DuuUlKCLsaXsM6EZUuuzNoAzqiBQM7
yMmTu01FtbraGy67jmksu0bchbu7DUG7ppjDu4Db97tqmlS6ms14ujoetrtahaq746Yfu7L9
grveIDO7CcGRuu0nsLvWmRC6do+1uy6WJLsuUw+7SmHMu1Qv0Ln8sE27mwDRuo0FE7sF/Fg6
s5hNu+4NlbuV9z67pmksuiSTmrp/pxe7yQeuu2I1zLv6D667P5EcvFLZubtG9Z67w7ENvMxV
A7wvrvC6Zm9ruyF1u7uq42O7MtovOy5Oy7sgn2K21KYAu+2RBbwdf/C7mkOguz9n57oftxS7
uxiru5CZE7ueMiK8LAeAu7v7fbuO74m7sjcnvHlmKruMjpK7sXIBuw39l7qOJU67xie2uzkY
u7s0tdO7G9uju3WpHLxK9bG6eOz1uwDbk7vrY2u7OcM4vIdQj7uIwKG7KlVyu+h+77tmOdK7
gRDju26UdbtGA/m756ssvAFNZrwVUCK8I2eeu4DrNbu4/NW7yfWEux2hnbuO5eS7Xb/eu5hc
Gbx+Xri7zKJmuzIMwbtsGwS8A1sOuxUKALwsjx68KP6Mu72yJLweoyO8u6VEvC/vZbt/LAa8
g2/muw6lF7zLqRi8NacgvK3cs7tuRxm88hkmvHJF6bt0NJa7dSAtvBlRELz6tBK8IUSnu84u
/bs8yva7Psn3u2IaKbylIc67tYAHvMFSCrxPUva7KZsTvHfPIrwzVjG8yMXYu4iIuLtSQbi7
MzssvAWsOLzSuKS7btZgvNe6Ibspv3K852oBvO0KCrzBLVC8M7o2vI78CrwDdAG8FYj8u1Nw
LLzwuwq8MUo/vIOBPLxeVq+7MIgovLx3I7wBsRq8qhwUvB/lDLxlXRS8Ns43vPYRGbyEMQ28
XLw7uykkuLuYQGi877w6vH5oJrwDIfq7ppE2vENi8LvHLMi7xGlQvJOePLztvBi8A9Pfu6nG
xLsmADC89vXqu8rtdrx2pxi8dW1NvIG127tEZhm8Oujwuy3vD7w9GDS8YDxJvAL+erzV5lu8
XKIHvD4zQry0VSu84E4kvIV4GrxQ2h+8</AssayYData></Step><Step><CommonData><SampleLocation>3</SampleLocation><SampleID>hb2</SampleID><SampleGroup></SampleGroup><SampleInfo></SampleInfo><SampleRow>C</SampleRow><SamplePlate>1</SamplePlate><WellType>KLOAD</WellType><Concentration>50</Concentration><ConcentrationUnits>µg/ml</ConcentrationUnits><MolarConcentration>50000</MolarConcentration><MolarConcUnits>nM</MolarConcUnits><MolecularWeight>-1</MolecularWeight><Temperature>30</Temperature><StartTime>158116</StartTime><AssayTime>1200</AssayTime></CommonData><FlowRate>1000</FlowRate><StepType>LOADING</StepType><StepName>Loading</StepName><StepStatus>OK</StepStatus><ActualTime>579.6</ActualTime><CycleTime>0.2</CycleTime><AssayXData Points="2898">gwDwQmxn8EJQzfBCtjPxQqCa8UIGAfJC6WbyQtPN8kI5NPNCoJrzQgYB9EJsZ/RCUM30QrYz
9UKgmvVCBgH2Qulm9kJQzfZCOTT3Qh2a90IGAfhC6Wb4QlDN+EK2M/lCoJr5QoMA+kJsZ/pC
UM36Qjk0+0IdmvtCgwD8Qulm/ELTzfxCtjP9QqCa/UKDAP5CbGf+QlDN/kI5NP9CoJr/QkIA
AEN1MwBDqGYAQ9uZAEMOzQBDgwABQ3UzAUPpZgFD25kBQ1DNAUNCAAJDdTMCQ6hmAkMdmgJD
Ds0CQ4MAA0O2MwND6WYDQx2aA0MOzQNDgwAEQ7YzBEOoZgRD25kEQ1DNBENCAAVDtjMFQ+lm
BUMdmgVDDs0FQ4MABkO2MwZD6WYGQx2aBkMOzQZDgwAHQ3UzB0PpZgdD25kHQ1DNB0NCAAhD
tjMIQ6hmCEPbmQhDDs0IQ0IACUN1MwlDqGYJQ9uZCUMOzQlDgwAKQ7YzCkPpZgpDHZoKQ1DN
CkNCAAtDdTMLQ6hmC0MdmgtDUM0LQ4MADEN1MwxDqGYMQx2aDENQzQxDgwANQ3UzDUPpZg1D
25kNQ1DNDUNCAA5DtjMOQ6hmDkMdmg5DDs0OQ4MAD0N1Mw9D6WYPQx2aD0MOzQ9DgwAQQ7Yz
EEOoZhBD25kQQw7NEENCABFDtjMRQ+lmEUPbmRFDDs0RQ4MAEkO2MxJDqGYSQx2aEkMOzRJD
gwATQ3UzE0PpZhND25kTQ1DNE0ODABRDtjMUQ+lmFEMdmhRDDs0UQ4MAFUN1MxVDqGYVQ9uZ
FUMOzRVDgwAWQ7YzFkOoZhZDHZoWQ1DNFkODABdDtjMXQ6hmF0MdmhdDDs0XQ4MAGEN1MxhD
qGYYQ9uZGENQzRhDgwAZQ7YzGUPqZhlDHZoZQw7NGUODABpDdTMaQ+pmGkMdmhpDDs0aQ4MA
G0N1MxtD6mYbQx2aG0MOzRtDQgAcQ7YzHEPqZhxDHZocQw7NHENCAB1DtjMdQ+pmHUMdmh1D
UM0dQ4MAHkO2Mx5D6mYeQx2aHkNQzR5DgwAfQ3UzH0PqZh9D25kfQw7NH0ODACBDtjMgQ+pm
IEPbmSBDDs0gQ4MAIUN1MyFD6mYhQ9uZIUMOzSFDgwAiQ3UzIkPqZiJDHZoiQw7NIkODACND
tjMjQ+pmI0MdmiNDDs0jQ0IAJEO2MyRDqGYkQ9uZJEMOzSRDQgAlQ3UzJUPqZiVDHZolQw7N
JUNCACZDtjMmQ6hmJkMdmiZDUM0mQ0IAJ0O2MydD6mYnQ9uZJ0MOzSdDQgAoQ3UzKEPqZihD
25koQw7NKENCAClDtjMpQ+pmKUPbmSlDDs0pQ4MAKkO2MypDqGYqQ9uZKkNQzSpDQgArQ7Yz
K0OoZitDHZorQw7NK0ODACxDdTMsQ6hmLEPbmSxDDs0sQ4MALUO2My1D6mYtQx2aLUNQzS1D
gwAuQ3UzLkPqZi5DHZouQ1DNLkODAC9DtjMvQ6hmL0Mdmi9DDs0vQ0IAMEN1MzBD6mYwQx2a
MENQzTBDQgAxQ7YzMUPqZjFDHZoxQw7NMUODADJDdTMyQ+pmMkMdmjJDUM0yQ0IAM0N1MzND
6mYzQ9uZM0NQzTNDgwA0Q3UzNEOoZjRD25k0Q1DNNENCADVDtjM1Q6hmNUPbmTVDDs01Q4MA
NkO2MzZDqGY2Qx2aNkNQzTZDQgA3Q7YzN0PqZjdDHZo3Qw7NN0ODADhDtjM4Q+pmOEMcmjhD
Ds04Q4MAOUO2MzlDqGY5Q9uZOUNQzTlDQgA6Q7YzOkOoZjpDHJo6Qw7NOkODADtDtjM7Q6hm
O0McmjtDDs07Q4MAPEN0MzxDqGY8Q9uZPENQzTxDQgA9Q7YzPUOoZj1D25k9Qw7NPUODAD5D
dDM+Q6hmPkPbmT5DUM0+Q4MAP0N0Mz9DqGY/QxyaP0NQzT9DQgBAQ7YzQEPqZkBDHJpAQ1DN
QENCAEFDdDNBQ+pmQUMcmkFDDs1BQ0IAQkN0M0JD6mZCQxyaQkNQzUJDQgBDQ7YzQ0OoZkND
HJpDQw7NQ0ODAERDtjNEQ+pmREPbmURDUM1EQ0IARUO2M0VDqGZFQxyaRUNQzUVDQgBGQ7Yz
RkPqZkZDHJpGQw7NRkODAEdDtjNHQ6hmR0PbmUdDUM1HQ4MASEO2M0hD6mZIQxyaSENQzUhD
gwBJQ7YzSUOoZklDHJpJQ1DNSUODAEpDtjNKQ6hmSkPbmUpDUM1KQ4MAS0O2M0tDqGZLQxya
S0NQzUtDQgBMQ3QzTEOoZkxDHJpMQ1DNTENCAE1DtjNNQ6hmTUPbmU1DDs1NQ0IATkN0M05D
qGZOQxyaTkNQzU5DQgBPQ3QzT0OoZk9DHJpPQ1DNT0ODAFBDtjNQQ+pmUEPbmVBDUM1QQ0IA
UUN0M1FDqGZRQ9uZUUMOzVFDgwBSQ3QzUkOoZlJDHJpSQw7NUkNCAFNDtjNTQ+pmU0PbmVND
UM1TQ0IAVEO2M1RDqGZUQxyaVENQzVRDQgBVQ3QzVUOoZlVDHJpVQ1DNVUODAFZDdDNWQ6hm
VkPbmVZDDs1WQ0IAV0O2M1dD6mZXQ9uZV0MOzVdDgwBYQ3QzWEOoZlhD25lYQ1DNWEODAFlD
tjNZQ6hmWUMcmllDUM1ZQ4MAWkO2M1pDqGZaQ9uZWkMOzVpDgwBbQ3QzW0OoZltD25lbQ1DN
W0NCAFxDdDNcQ+pmXEMcmlxDDs1cQ0IAXUO2M11DqGZdQ9uZXUNQzV1DQgBeQ3QzXkPqZl5D
25leQw7NXkNCAF9DtjNfQ6hmX0Mcml9DUM1fQ4MAYEN0M2BDqGZgQxyaYENQzWBDQgBhQ7Yz
YUPqZmFD25lhQ1DNYUODAGJDtjNiQ6hmYkPbmWJDDs1iQ0IAY0O2M2NDqGZjQ9uZY0MOzWND
gwBkQ3QzZEOoZmRD25lkQw7NZENCAGVDtjNlQ+pmZUMcmmVDDs1lQ4MAZkO2M2ZDqGZmQxya
ZkNQzWZDgwBnQ3QzZ0PqZmdD25lnQ1DNZ0ODAGhDdDNoQ+pmaEMcmmhDDs1oQ0IAaUN0M2lD
qGZpQ9uZaUNQzWlDgwBqQ7YzakPqZmpDHJpqQ1DNakNCAGtDdDNrQ6hma0McmmtDUM1rQ0IA
bEN0M2xDqGZsQxyabEMOzWxDQgBtQ3QzbUOoZm1DHJptQ1DNbUNCAG5DtjNuQ6hmbkMcmm5D
UM1uQwYBb0O2M29D6mZvQxyab0MOzW9DQgBwQ7YzcEPqZnBDHJpwQ1DNcENCAHFDdDNxQ6hm
cUPbmXFDDs1xQ4MAckN0M3JDqGZyQ9uZckNQzXJDgwBzQ3Qzc0PqZnNDHJpzQ1DNc0NCAHRD
tjN0Q+pmdEMcmnRDUM10Q0IAdUN0M3VD6mZ1QxyadUNQzXVDgwB2Q3QzdkPqZnZDHJp2Q1DN
dkNCAHdDdDN3Q6hmd0McmndDDs13Q4QAeEN0M3hDqGZ4QxyaeENQzXhDhAB5Q7YzeUPqZnlD
HJp5Q1DNeUNCAHpDtjN6Q+pmekMcmnpDUM16Q0IAe0O2M3tD6mZ7Q9yZe0MOzXtDQgB8Q7Yz
fEPqZnxD3Jl8Qw7NfEOEAH1DtjN9Q6hmfUPcmX1DDs19Q0IAfkO2M35D6mZ+Q9yZfkNQzX5D
hAB/Q7Yzf0PqZn9D3Jl/Q1DNf0NCAIBD2xmAQ1QzgEPuTIBDh2aAQ0KAgEO6mYBDVLOAQ+7M
gEOH5oBDIQCBQ7oZgUN1M4FDDk2BQ6hmgUMhgIFD25mBQ1SzgUMOzYFDh+aBQ0IAgkO6GYJD
dTOCQ+5MgkOoZoJDIYCCQ7qZgkNUs4JDDs2CQ6jmgkMhAIND2xmDQ1Qzg0MOTYNDh2aDQ0KA
g0O6mYNDVLODQ+7Mg0Oo5oNDQgCEQ9sZhEN1M4RD7kyEQ4dmhENCgIRD25mEQ3WzhEPuzIRD
h+aEQ0IAhUO6GYVDVDOFQ+5MhUOoZoVDIYCFQ9uZhUN1s4VD7syFQ4fmhUMhAIZD2xmGQ3Uz
hkMOTYZDh2aGQyGAhkPbmYZDVLOGQw7NhkOo5oZDIQCHQ9sZh0N1M4dDDk2HQ6hmh0MhgIdD
25mHQ3Wzh0MOzYdDqOaHQ0IAiEPbGYhDdTOIQ+5MiEOHZohDQoCIQ9uZiENUs4hDDs2IQ6jm
iENCAIlD2xmJQ3UziUMOTYlDh2aJQ0KAiUPbmYlDVLOJQ+7MiUOo5olDIQCKQ9sZikNUM4pD
Dk2KQ4dmikNCgIpDupmKQ3WzikPuzIpDqOaKQ0IAi0PbGYtDVDOLQ+5Mi0OHZotDIYCLQ9uZ
i0N1s4tDDs2LQ4fmi0MhAIxDuhmMQ3UzjEPuTIxDqGaMQ0KAjEPbmYxDVLOMQ+7MjEOo5oxD
QgCNQ9sZjUNUM41DDk2NQ6hmjUMhgI1DupmNQ3WzjUMOzY1DqOaNQyEAjkPbGY5DVDOOQw5N
jkOoZo5DQoCOQ9uZjkNUs45DDs2OQ6jmjkMhAI9D2xmPQ3Uzj0MOTY9DqGaPQyGAj0O6mY9D
dbOPQ+7Mj0OH5o9DIQCQQ9sZkEN1M5BDDk2QQ6hmkEMhgJBDupmQQ3WzkEPuzJBDqOaQQyEA
kUPbGZFDdTORQ+5MkUOHZpFDIYCRQ9uZkUN1s5FD7syRQ4fmkUMhAJJDuhmSQ1QzkkPuTJJD
qGaSQ0KAkkO6mZJDVLOSQw7NkkOo5pJDQgCTQ9sZk0N1M5ND7kyTQ6hmk0NCgJND25mTQ1Sz
k0PuzJNDh+aTQ0IAlEPbGZRDdTOUQw5NlEOoZpRDIYCUQ7qZlENUs5RDDs2UQ4fmlEMhAJVD
uhmVQ1QzlUMOTZVDqGaVQ0KAlUPbmZVDVLOVQ+7MlUOH5pVDIQCWQ7oZlkN1M5ZDDk2WQ4dm
lkMhgJZDupmWQ3WzlkMOzZZDqOaWQ0IAl0O6GZdDVDOXQ+5Ml0OHZpdDIYCXQ9uZl0NUs5dD
7syXQ4fml0MhAJhD2xmYQ1QzmEMOTZhDqGaYQyGAmEPbmZhDVLOYQ+7MmEOH5phDIQCZQ7oZ
mUNUM5lDDk2ZQ4dmmUNCgJlD25mZQ3WzmUPuzJlDqOaZQ0IAmkO6GZpDVDOaQw5NmkOHZppD
QoCaQ7qZmkN1s5pDDs2aQ6jmmkNCAJtD2xmbQ3Uzm0MOTZtDqGabQyGAm0PbmZtDVLObQw7N
m0Oo5ptDIQCcQ9sZnEN1M5xD7kycQ6hmnEMhgJxDupmcQ1SznEMOzZxDh+acQ0IAnUO6GZ1D
dTOdQw5NnUOHZp1DIYCdQ7qZnUN1s51D7sydQ6jmnUMhAJ5D2xmeQ1QznkMOTZ5Dh2aeQyGA
nkPbmZ5DVLOeQ+7MnkOH5p5DQgCfQ7oZn0NUM59D7kyfQ6hmn0MhgJ9DupmfQ1Szn0PuzJ9D
qOafQyEAoEPbGaBDdTOgQw5NoEOoZqBDIYCgQ9uZoEN1s6BD7sygQ6jmoENCAKFD/BmhQ1Qz
oUPuTKFDqGahQyGAoUPbmaFDdbOhQw7NoUOH5qFDIQCiQ9sZokNUM6JD7kyiQ6hmokMhgKJD
25miQ3WzokMOzaJDh+aiQ0IAo0PbGaNDdTOjQ+5Mo0OHZqNDQoCjQ9uZo0NUs6NDDs2jQ4fm
o0MhAKRD2xmkQ3UzpEPuTKRDh2akQ0KApEO6maRDVLOkQ+7MpEOo5qRDQgClQ9sZpUN1M6VD
7kylQ6hmpUMhgKVD25mlQ3WzpUMOzaVDqOalQyEApkPbGaZDVDOmQ+5MpkOoZqZDIYCmQ9uZ
pkNUs6ZDDs2mQ6jmpkMhAKdDuhmnQ1Qzp0MOTadDh2anQ0KAp0O6madDdbOnQw7Np0Oo5qdD
IQCoQ7oZqEN1M6hD7kyoQ4dmqEMhgKhD25moQ1SzqEPuzKhDh+aoQ0IAqUPbGalDVDOpQw5N
qUOHZqlDQoCpQ9uZqUN1s6lD7sypQ6jmqUNCAKpD2xmqQ3UzqkMOTapDh2aqQ0KAqkPbmapD
dbOqQ+7MqkOH5qpDQgCrQ7oZq0N1M6tD7kyrQ6hmq0MhgKtDupmrQ1Szq0PuzKtDqOarQ0IA
rEPbGaxDVDOsQw5NrEOHZqxDIYCsQ9uZrENUs6xDDs2sQ6jmrENCAK1D2xmtQ3UzrUPuTK1D
h2atQ0KArUO6ma1DVLOtQw7NrUOo5q1DIQCuQ7oZrkNUM65D7kyuQ6hmrkNigK5D25muQ3Wz
rkMOza5DqOauQyEAr0PbGa9DVDOvQw5Nr0OHZq9DIYCvQ7qZr0N1s69DDs2vQ6jmr0MhALBD
2xmwQ3UzsEPuTLBDh2awQ0KAsEPbmbBDdbOwQw7NsEOH5rBDQgCxQ7oZsUN1M7FDDk2xQ6hm
sUMhgLFD25mxQ1SzsUMOzbFDqOaxQ0IAskO6GbJDdTOyQ+5MskOHZrJDQoCyQ9uZskNUs7JD
7syyQ6jmskMhALNDuhmzQ3Uzs0PuTLNDqGazQ0KAs0O6mbNDdbOzQ+7Ms0Oo5rNDQgC0Q7oZ
tEN1M7RDDk20Q6hmtEMhgLRDupm0Q1SztEMOzbRDqOa0Q0IAtUO6GbVDdTO1Q+5MtUOHZrVD
IYC1Q9uZtUNUs7VDDs21Q6jmtUNCALZD2xm2Q3UztkMOTbZDh2a2Q0KAtkPbmbZDdbO2Q+7M
tkOo5rZDQgC3Q9sZt0N1M7dDDk23Q4dmt0NCgLdD25m3Q3Wzt0PuzLdDqOa3Q0IAuEO6GbhD
VDO4Qw5NuEOoZrhDIYC4Q7qZuEN1s7hD7sy4Q6jmuEMhALlDuhm5Q3UzuUPuTLlDqGa5Q0KA
uUO6mblDdbO5Q+7MuUOo5rlDQgC6Q7oZukN1M7pDDk26Q6hmukMhgLpD25m6Q3WzukMOzbpD
qOa6Q0IAu0O6GbtDdTO7Qw5Nu0OHZrtDQoC7Q7qZu0NUs7tDDs27Q4fmu0NCALxDuxm8Q1Qz
vEPuTLxDqGa8Q0KAvEO7mbxDdbO8Q+7MvEOo5rxDQgC9Q9sZvUN1M71D7ky9Q4dmvUMhgL1D
u5m9Q3WzvUPuzL1DqOa9Q0IAvkO7Gb5DVDO+Q+5MvkOoZr5DIYC+Q9uZvkNUs75D7sy+Q6jm
vkMhAL9D2xm/Q1Qzv0PuTL9DqGa/QyGAv0Pbmb9DVLO/Qw/Nv0Oo5r9DIQDAQ9sZwENUM8BD
D03AQ6hmwEMhgMBDu5nAQ3WzwEPuzMBDh+bAQ0IAwUPbGcFDVDPBQ+5MwUOoZsFDIYDBQ7uZ
wUN1s8FDD83BQ6jmwUNCAMJDuxnCQ3UzwkMPTcJDh2bCQyGAwkPbmcJDdbPCQw/NwkOo5sJD
QgDDQ7sZw0NUM8ND7kzDQ6hmw0MhgMNDu5nDQ3Wzw0PuzMNDqObDQyEAxEPbGcRDVDPEQ+5M
xEOoZsRDIYDEQ7uZxEN1s8RD7szEQ6jmxEMhAMVD2xnFQ1QzxUPuTMVDqGbFQyGAxUO7mcVD
VLPFQ+7MxUOo5sVDQgDGQ7sZxkNUM8ZDD03GQ4dmxkMhgMZDu5nGQ3WzxkMPzcZDh+bGQyEA
x0O7GcdDVDPHQ+5Mx0OHZsdDIYDHQ9uZx0N1s8dDD83HQ6jmx0NCAMhD2xnIQ3UzyEMPTchD
qGbIQ0KAyEPbmchDVLPIQw/NyEOH5shDQgDJQ9sZyUN1M8lD7kzJQ4dmyUMhgMlD25nJQ1Sz
yUPuzMlDqObJQyEAykO7GcpDdTPKQw9NykOoZspDIYDKQ9uZykNUs8pDD83KQ8nmykNCAMtD
2xnLQ3Uzy0PuTMtDh2bLQ0KAy0O7mctDdbPLQ+7My0Oo5stDIQDMQ9sZzENUM8xDD03MQ4dm
zEMhgMxDu5nMQ1SzzEMPzcxDqObMQ0IAzUPbGc1DVDPNQw9NzUOoZs1DQoDNQ9uZzUNUs81D
7szNQ4fmzUNCAM5DuxnOQ1QzzkMPTc5Dh2bOQyGAzkPbmc5DdbPOQ+7MzkOo5s5DIQDPQ7sZ
z0N1M89D7kzPQ6hmz0MhgM9D25nPQ1Szz0PuzM9Dh+bPQ0IA0EPbGdBDVDPQQw9N0EOHZtBD
QoDQQ7uZ0ENUs9BDD83QQ8nm0ENCANFD2xnRQ1Qz0UPuTNFDh2bRQ0KA0UO7mdFDVLPRQw/N
0UOo5tFDIQDSQ7sZ0kN1M9JD7kzSQ6hm0kMhgNJD25nSQ3Wz0kPuzNJDqObSQ0IA00O7GdND
VDPTQw9N00OoZtNDQoDTQ7uZ00N1s9NDD83TQ6jm00NCANRDuxnUQ1Qz1EMPTdRDqGbUQyGA
1EO7mdRDVLPUQ+7M1EOH5tRDIQDVQ9sZ1UN1M9VDD03VQ6hm1UNCgNVD25nVQ3Wz1UPuzNVD
h+bVQ0IA1kO7GdZDVDPWQw9N1kOHZtZDIYDWQ7uZ1kN1s9ZD7szWQ4fm1kNCANdDuxnXQ1Qz
10PuTNdDqGbXQyGA10PbmddDVLPXQw/N10Oo5tdDIQDYQ9sZ2EN1M9hD7kzYQ4dm2EMhgNhD
u5nYQ1Sz2EMPzdhDh+bYQyEA2UO7GdlDVDPZQw9N2UOoZtlDIYDZQ7uZ2UN1s9lDD83ZQ4fm
2UMhANpDuxnaQ1Qz2kMPTdpDh2baQ0KA2kO7mdpDdbPaQw/N2kOo5tpDIQDbQ7sZ20N1M9tD
D03bQ6hm20MhgNtDu5nbQ1Sz20MPzdtDh+bbQ0IA3EPbGdxDVDPcQw9N3EOoZtxDQoDcQ9uZ
3EN1s9xDD83cQ6jm3ENCAN1D2xndQ3Uz3UMPTd1DqGbdQyGA3UPbmd1DVLPdQ+7M3UOo5t1D
IQDeQ9sZ3kN1M95DD03eQ4dm3kMhgN5D25neQ3Wz3kMPzd5DqObeQyEA30O7Gd9DVDPfQw9N
30OoZt9DQoDfQ7uZ30NUs99DD83fQ6jm30MhAOBDuxngQ3Uz4EMPTeBDh2bgQyGA4EPbmeBD
dbPgQ+7M4EOo5uBDIQDhQ7sZ4UN1M+FDD03hQ6hm4UMhgOFDu5nhQ3Wz4UMPzeFDh+bhQyEA
4kO7GeJDVDPiQw9N4kOHZuJDIYDiQ9uZ4kN1s+JDD83iQ4fm4kMhAOND2xnjQ1Qz40MPTeND
h2bjQyGA40PbmeNDdbPjQw/N40Oo5uNDQgDkQ9sZ5ENUM+RD7kzkQ6hm5EMhgORD25nkQ3Wz
5EMPzeRDh+bkQ0IA5UPbGeVDdTPlQw9N5UOHZuVDQoDlQ9uZ5UN1s+VDD83lQ6jm5UMhAOZD
uxnmQ1Qz5kPuTOZDqGbmQyGA5kPbmeZDdbPmQ+7M5kOo5uZDIQDnQ9sZ50NUM+dDL03nQ4dm
50NCgOdD25nnQ1Sz50MPzedDh+bnQ0IA6EPbGehDVDPoQ+5M6EOoZuhDIYDoQ9uZ6ENUs+hD
D83oQ4fm6ENCAOlD2xnpQ3Uz6UPuTOlDh2bpQyGA6UO7melDVLPpQw/N6UOo5ulDIQDqQ7sZ
6kN1M+pD7kzqQ4dm6kNCgOpDu5nqQ1Sz6kPuzOpDqObqQyEA60O7GetDdTPrQ+5M60OoZutD
IYDrQ7uZ60NUs+tD7szrQ6jm60NCAOxDuxnsQ3Uz7EMPTexDqGbsQ0KA7EO7mexDVLPsQ+7M
7EOo5uxDIQDtQ9sZ7UN1M+1DD03tQ4dm7UNCgO1D25ntQ1Sz7UPuzO1Dh+btQ0IA7kO7Ge5D
dTPuQw9N7kOHZu5DIYDuQ9uZ7kN1s+5DD83uQ6jm7kNCAO9D2xnvQ3Uz70MPTe9DqGbvQyGA
70Pbme9DVLPvQ+7M70Oo5u9DIQDwQ9sZ8EN1M/BD7kzwQ4dm8EMhgPBD25nwQ3Wz8EMPzfBD
qObwQ0IA8UPbGfFDVDPxQw9N8UOHZvFDIYDxQ7uZ8UNUs/FDD83xQ6jm8UNCAPJDuxnyQ3Uz
8kPuTPJDqGbyQyGA8kO7mfJDVLPyQw/N8kOH5vJDQgDzQ7sZ80N1M/ND7kzzQ4dm80NCgPND
u5nzQ3Wz80MPzfNDqObzQyEA9EPbGfRDdTP0Qw9N9EOHZvRDQoD0Q9uZ9ENUs/RD7sz0Q6jm
9ENCAPVDuxn1Q3Uz9UPuTPVDqGb1QyGA9UO7mfVDdbP1Qw/N9UOo5vVDIQD2Q9sZ9kN1M/ZD
7kz2Q6hm9kNCgPZD25n2Q1Sz9kMPzfZDqOb2QyEA90O7GfdDdTP3Q+5M90OHZvdDQoD3Q7uZ
90NUs/dDD833Q6jm90MhAPhDuxn4Q3Uz+EMPTfhDh2b4Q0KA+EPbmfhDVLP4Qw/N+EOH5vhD
QgD5Q9sZ+UN1M/lD7kz5Q6hm+UMhgPlD25n5Q3Wz+UPuzPlDqOb5QyEA+kPbGfpDdTP6Qw9N
+kOHZvpDQoD6Q9uZ+kNUs/pD7sz6Q6jm+kNCAPtD2xn7Q1Qz+0MPTftDh2b7QyGA+0PbmftD
VLP7Qw/N+0OH5vtDQgD8Q7sZ/EN1M/xD7kz8Q6hm/ENCgPxD25n8Q1Sz/EMPzfxDqOb8QyEA
/UO7Gf1DVDP9Q+5M/UOHZv1DIYD9Q7uZ/UN1s/1DD839Q4fm/UMhAP5D2xn+Q3Uz/kMPTf5D
qGb+QyGA/kO7mf5DdbP+Q+7M/kOH5v5DIQD/Q7sZ/0NUM/9D7kz/Q6hm/0MhgP9Du5n/Q3Wz
/0MPzf9DqOb/QxAAAETdDABEqhkARHcmAERDMwBEIUAARN1MAES6WQBEd2YARENzAEQQgABE
3YwARKqZAESHpgBEQ7MARCHAAETtzABEutkARHfmAERD8wBEEAABRN0MAUSqGQFEdyYBRFQz
AUQhQAFE3UwBRLpZAUR3ZgFEVHMBRCGAAUTtjAFEupkBRHemAURDswFEEMABRO3MAUS62QFE
d+YBREPzAUQQAAJE3QwCRKoZAkR3JgJEQzMCRCFAAkTtTAJEqlkCRIdmAkRUcwJEEIACRN2M
AkSqmQJEh6YCRFSzAkQhwAJE7cwCRKrZAkSH5gJEQ/MCRCEAA0TtDANEuhkDRJcmA0RUMwNE
EEADRN1MA0S6WQNEh2YDRFRzA0QQgANE3YwDRKqZA0SHpgNEQ7MDRCHAA0TtzANEutkDRHfm
A0RD8wNEIQAERN0MBESqGQREhyYEREMzBEQQQARE3UwERLpZBESHZgREQ3MERBCABETdjARE
qpkERIemBERDswREIcAERN3MBESq2QREh+YEREPzBEQhAAVE7QwFRLoZBUSHJgVEVDMFRBBA
BUTtTAVEulkFRHdmBURDcwVEEIAFRO2MBUS6mQVEd6YFRFSzBUQhwAVE3cwFRLrZBUSH5gVE
VPMFRCEABkTtDAZEuhkGRHcmBkRDMwZEIUAGRN1MBkSqWQZEd2YGRFRzBkQhgAZE7YwGRLqZ
BkSHpgZEVLMGRCHABkTdzAZEqtkGRIfmBkRU8wZEEAAHRO0MB0SqGQdEhyYHREMzB0QhQAdE
7UwHRKpZB0SHZgdEQ3MHRCGAB0TdjAdEupkHRHemB0RUswdEEMAHRN3MB0S62QdEh+YHRFTz
B0QQAAhE7QwIRLoZCESHJghEVDMIRBBACETdTAhEqlkIRIdmCERDcwhEIYAIRN2MCESqmQhE
d6YIREOzCEQhwAhE7cwIRLrZCESH5ghEQ/MIRCEACUTtDAlEqhkJRHcmCURUMwlEIUAJRO1M
CUS6WQlEd2YJRFRzCUQQgAlE7YwJRKqZCUSHpglEQ7MJRCHACUTdzAlEutkJRHfmCURU8wlE
EAAKRO0MCkSqGQpEhyYKRFQzCkQQQApE3UwKRKpZCkSHZgpEQ3MKRBCACkTdjApEupkKRHem
CkRDswpEEMAKRN3MCkSq2QpEh+YKRFTzCkQQAAtE7QwLRKoZC0R3JgtEQzMLRCFAC0TdTAtE
ulkLRHdmC0RDcwtEIYALRO2MC0S6mQtEd6YLREOzC0QhwAtE7cwLRLrZC0R35gtEQ/MLRCEA
DETtDAxEuhkMRIcmDERUMwxEIUAMRN1MDESqWQxEh2YMRFRzDEQQgAxE3YwMRLqZDER3pgxE
Q7MMRCHADETdzAxEutkMRHfmDERU8wxEIQANRO0MDUSqGQ1EhyYNREMzDUQhQA1E3UwNRLpZ
DUSHZg1EQ3MNRCGADUTdjA1EqpkNRHemDURUsw1EEMANRN3MDUS62Q1Eh+YNREPzDUQQAA5E
7QwORLoZDkSHJg5EQzMORBBADkTtTA5EulkORIdmDkRDcw5EIYAORN2MDkSqmQ5Eh6YOREOz
DkQQwA5E7cwORKrZDkR35g5EVPMORCEAD0TtDA9EuhkPRIcmD0RUMw9EEEAPRN1MD0S6WQ9E
d2YPRENzD0QQgA9E3YwPRKqZD0R3pg9EQ7MPRDHAD0TdzA9EutkPRIfmD0RD8w9EEAAQRO0M
EESqGRBEhyYQREMzEEQQQBBE3UwQRLpZEESHZhBEQ3MQRDGAEETdjBBEqpkQRHemEERDsxBE
IcAQRO3MEES62RBEd+YQREPzEEQQABFE3QwRRLoZEUR3JhFEVDMRRBBAEUTtTBFEulkRRHdm
EURUcxFEEIARRN2MEUS6mRFEd6YRREOzEUQhwBFE3cwRRKrZEUR35hFEVPMRRCEAEkTtDBJE
qhkSRIcmEkRUMxJEEEASRO1MEkSqWRJEd2YSRFRzEkQhgBJE7YwSRLqZEkR3phJEQ7MSRBDA
EkTdzBJEqtkSRHfmEkRU8xJEEAATRN0ME0SqGRNEdyYTRFQzE0QQQBNE3UwTRLpZE0SHZhNE
Q3MTRBCAE0TtjBNEupkTRHemE0RDsxNEEMATRO3ME0S62RNEd+YTREPzE0QhABRE7QwURLoZ
FESHJhREQzMURBBAFETtTBREulkURHdmFERUcxREIYAURN2MFESqmRREd6YUREOzFEQhwBRE
3cwURKrZFESH5hREVPMURCEAFUTdDBVEuhkVRIcmFURUMxVEIUAVRO1MFUS6WRVEd2YVRENz
FUQQgBVE7YwVRKqZFUSHphVEVLMVRBDAFUTtzBVEqtkVRIfmFURU8xVEEAAWRO0MFkS6GRZE
hyYWRFQzFkQQQBZE7UwWRKpZFkSHZhZEQ3MWRBCAFkTdjBZEqpkWRIemFkRUsxZEEMAWRO3M
FkS62RZEh+YWRFTzFkQQABdE7QwXRLoZF0SHJhdEVDMXRCFAF0TdTBdEqlkXRIdmF0RUcxdE
IYAXRN2MF0S6mRdEh6YXREOzF0QhwBdE7cwXRLrZF0R35hdEQ/MXRBAAGETtDBhEuhkYRIcm
GERDMxhEIUAYRO1MGES6WRhEh2YYRENzGEQQgBhE7YwYRLqZGER3phhEQ7MYRBDAGETtzBhE
qtkYRHfmGERU8xhEEAAZRO0MGUTLGRlEhyYZRFQzGUQQQBlE3UwZRKpZGUSHZhlEQ3MZRBCA
GUTtjBlEupkZRHemGURUsxlEEMAZRN3MGUS62RlEh+YZREPzGUQQABpE7QwaRKoZGkSHJhpE
VDMaRBBAGkTdTBpEulkaRIdmGkRDcxpEIYAaRO2MGkSqmRpEd6YaRFSzGkQQwBpE7cwaRKrZ
GkR35hpEQ/MaRCEAG0TtDBtEqhkbRHcmG0RUMxtEEEAbRO1MG0SqWRtEh2YbRFRzG0QQgBtE
7YwbRKqZG0R3phtEVLMbRCHAG0TtzBtEutkbRHfmG0RD8xtEEAAcRO0MHES6GRxEhyYcREMz
HEQhQBxE7UwcRKpZHESHZhxEVHMcRBCAHETtjBxEqpkcRIemHERUsxxEEMAcRN3MHESq2RxE
h+YcRFTzHEQQAB1E7QwdRLoZHUR3Jh1EQzMdRBBAHUTtTB1EqlkdRIdmHURUcx1EEIAdRO2M
HUS6mR1Ed6YdREOzHUQhwB1E3cwdRKrZHUSH5h1EVPMdRBAAHkTtDB5EqhkeRHYmHkRDMx5E
EEAeRN1MHkS6WR5Eh2YeRFRzHkQggB5E7YweRLqZHkSHph5EVLMeRCDAHkTdzB5EqtkeRIfm
HkRD8x5EIAAfRO0MH0S6GR9EdiYfREMzH0QgQB9E7UwfRLpZH0SHZh9EVHMfRBCAH0TtjB9E
upkfRHamH0RUsx9EEMAfRO3MH0S62R9EduYfRFTzH0QgACBE3QwgRKoZIER2JiBEVDMgRCBA
IETtTCBEqlkgRHZmIERUcyBEEIAgRO2MIES6mSBEdqYgRFSzIEQQwCBE7cwgRKrZIER25iBE
VPMgRBAAIUTdDCFEqhkhRHYmIURDMyFEEEAhRO1MIUS6WSFEdmYhRENzIUQggCFE7YwhRKqZ
IUSHpiFEVLMhRCDAIUTdzCFEutkhRIfmIURD8yFEIAAiRO0MIkS6GSJEdiYiREMzIkQgQCJE
3UwiRKpZIkSHZiJEVHMiRBCAIkTtjCJEupkiRIemIkRDsyJEEMAiRN3MIkS62SJEh+YiRFTz
IkQgACNE7QwjRLoZI0SHJiNEQzMjRCBAI0TdTCNEulkjRHZmI0RDcyNEIIAjRN2MI0S6mSNE
dqYjRFSzI0QQwCNE7cwjRKrZI0SH5iNEVPMjRBAAJETdDCREuhkkRHYmJERUMyREIEAkRO1M
JESqWSREh2YkRFRzJEQggCRE7YwkRLqZJESHpiREVLMkRCDAJETtzCREqtkkRIfmJERU8yRE
EAAlRO0MJUS6GSVEhyYlRFQzJUQQQCVE7UwlRKpZJUSHZiVEQ3MlRCCAJUTtjCVEupklRHam
JURDsyVEEMAlRO3MJUS62SVEh+YlREPzJUQQACZE7QwmRKoZJkSHJiZEQzMmRCBAJkTdTCZE
qlkmRHZmJkRUcyZEEIAmRO2MJkS6mSZEdqYmREOzJkQgwCZE7cwmRKrZJkSH5iZEQ/MmRCAA
J0TtDCdEuhknRHYmJ0RDMydEEEAnRO1MJ0SqWSdEdmYnRFRzJ0QggCdE3YwnRLqZJ0SHpidE
VLMnRBDAJ0TdzCdEutknRIfmJ0RD8ydEEAAoRO0MKES6GShEdiYoREMzKEQQQChE3UwoRLpZ
KER2ZihEVHMoRCCAKETtjChEupkoRHamKERUsyhEEMAoRN3MKESq2ShEduYoREPzKEQQAClE
7QwpRKoZKUSHJilEQzMpRCBAKUTdTClEulkpRIdmKURUcylEIIApRO2MKUSqmSlEdqYpREOz
KUQQwClE7cwpRLrZKUSH5ilEVPMpRCAAKkTtDCpEuhkqRHYmKkRUMypEEEAqRO1MKkSqWSpE
h2YqRFRzKkQQgCpE3YwqRLqZKkR2pipEQ7MqRCDAKkTdzCpEqtkqRIfmKkRD8ypEEAArRN0M
K0S6GStEhyYrREMzK0QQQCtE3UwrRLpZK0SHZitEVHMrRCCAK0TtjCtEqpkrRHamK0RUsytE
IMArRO3MK0Sq2StEduYrREPzK0QQACxE7QwsRLoZLESHJixEVDMsRBBALETtTCxEulksRIdm
LERDcyxEEIAsRN2MLESqmSxEh6YsRFSzLEQgwCxE3cwsRKrZLER25ixEVPMsRCAALUTtDC1E
qhktRHYmLURUMy1EIEAtRO1MLUS6WS1EdmYtRFRzLUQggC1E7YwtRKqZLUR2pi1EQ7MtRBDA
LUTdzC1EutktRHbmLURU8y1EEAAuRO0MLkS6GS5EdiYuREMzLkQgQC5E3UwuRLpZLkR2Zi5E
VHMuRBCALkTdjC5EupkuRIemLkRUsy5EEMAuRN3MLkSq2S5E</AssayXData><AssayYData Points="2898">ogisu/eTsrqumxE7v9tkPAvwZTzpmaI83VuePA4IwTxJs488hQyFPGRowzzOTrQ8W1nVPNkm
9TzdbNI8aTLrPIyIAz2X0+88L8AIPSCEBj3TdQI9pOH6PGE4AT2HuQw9G2AfPVoWAz0oeQo9
DLwOPX5/AT1LgRM92BcLPSLJDz0oDQo9kzcPPUiMJD19/g49Ay0TPX0uHT3WYB898PMfPUCi
Ij1gviA9TZMxPeHLGj2ieB89HKoyPe/2Fz31DR49Nc0kPS8hJD3MKzw9dWo1PTc+Pz3t4z09
i1olPW8EKj1OAC89CVIzPTPuPD2xlS89WWBIPX+EPz3EtkU90llEPZV0Nz3/3S49uZM7PZUl
QT3KEkk9mMhFPSIYNz3Vd1A9Cp5QPSp8Uj28PE89FpVHPUghTD2JBUg9pbdSPeMrRD00FUc9
I1pWPV6IRz12MVc9v51VPf3eQD2oA0o9hxNSPe7yWz2A7mI9xEFkPZS4Rj170mg9trJyPV+j
Vj33I1w9hOtiPTCuXT2RX0E9x9VePUaZWD0KKGA9H5BIPQeeYD0Q8VU9WUtNPekDYj12HGs9
UUZiPXSXYz1r5GI9bjplPfHHgD3RNWI92MxfPdolez3lGmE9sc5ePQWOcT1FIX49Fj97PWWc
YD05png9z1twPbNzZT2wEXQ9EQdoPRhAcz1NDn49hLl4PdRdbj0rq3U9pylwPQUmcj3MGnw9
G9RrPbD1dz2uVnY9FOlqPXsTZT1XY4Q91RdtPYnRhT2qNYA9sQZ6Pf8Vfz2keXQ9m6aAPcGA
gz2us4s9uZ2BPaDPhT1cNoI9QJh8PctehT3GmX49C7KFPYyPgz3UGIM9lw52PSPnhT0beHk9
U1CDPZBpiT1PuYQ92O6DPVBggT2HmH09lN96PeB/gj2MYIs9812FPbqpjz2wpIk9AQmDPbXV
iD2xbYc9rPiIPaTrhT1aRoc9nbmGPdQlgz0veog9CbSIPT1Ihz2hpIA9jm2MPZe0iD2WCJE9
kImMPfOPjD3tWoM9fkeJPX4fjj2xx4s9V7mKPSN9iT0TJI49aWiKPZMrjz0DV4w96L2OPQG9
iT20wJA9LPOCPZxTjz34jpA9CQqWPYkklj2U24w9S/CJPWuJjz2zupA9EzqOPcAbjj0auZc9
NoeSPbMTkD0o+ZY9C0yOPVlFkj0nZIw9rs6XPR3LnD39+489x9aPPSdUmD2HCY89F/ucPVY1
mD1Wx4s9lTaQPTc1lj0vJpI9FfWLPQYGlT2U2ZA9DH6JPSmYjz0Q2JQ9TRybPVgRlz2TUZU9
0pWLPQOlnD2905A9tduUPWs4kj3NnY09ynqJPXaHnT1QupU93VWYPWhKlj0Zt5U9qa+ZPQVE
kj0HbI49HN6dPY0jmz0Ol5U9RciXPV/ylz1Wu5Y9vJWdPXlZjj3n8pQ9rr2YPUzWmz0XF6M9
JcOWPVWGmj12I5Y9VoCKPaiJkT2biJU9LzCVPfz5lT1X3489BUyWPdMtmz2jyaA9IJedPbLZ
nT0+F6I9EHWSPTznmD0ohZQ9KdmdPVrqmD1+Hp89L9abPfeymT1a5ZQ9rAKgPWz0nz2m35c9
VLiePcS0pj2kb589pMWXPUAnnD3ny6E96fOjPc/IkT0X6ps9GEyePQZMoz2xvJY9pXeoPWdh
oD36JKE9c8uWPW1ynj3965U9UWKZPaWZoj2clJ896u+RPcArpD37TKQ9JrWePY8poj0YpaM9
bKebPTbhnT01SqQ9JOqcPZcNoz3TxKE9Ql+ePfmymz0/o6o9eKOhPVE+lz2adJ89X8mjPTs8
nD3t5KY9us6cPcDkqj1h6Z09y1GnPfznoj0rxaA9rK6fPUfFnT1mpJ49bp6nPbhNqz29Zqc9
PQ2sPZ2+kz32Cas9EEClPQ38mT3G6aI9eiifPW2IpD2klqY9mXKoPUbTmz0ahJ89TJWpPYb4
rD3j+609lWSfPQoIpT050qk9RZ6hPYT9oT37UaI9zfmlPaGHqD2Bc6k9A9+rPdccrj2206Y9
OIekPbZZpD2Lu6s9HOKnPZPnqz1l0ac9LVOnPcD3oz2hIKc9QuylPSgTpz2vaKo9zyunPcYD
rT1+UaQ9m4epPSWcqD29xaw9hTmqPVF1pj2Nd6E95o+lPVaGqT1aEq89ExasPX32qz0A1KM9
82KoPVArsT3iKqo9CJSxPS87pD3LhK09AI6qPRqlpD3ZdKc96tymPZI2rT2Hw609eVmoPVwt
qj1MqaU9G1CtPQZarD0yOK09RMarPUggqT0ssKw9O++uPXharT2FjKs95oqyPboqpj3hhas9
vterPSJyqD207qo9eHmnPZFzrD3feKo9FwuoPeNwrD3XI6s9mf2uPZlwoj0Cja89koqzPUcd
qT3zCqo9GsmuPaMHsD1E0Kg9Hc2qPXABsj2Ru7U9kXG0Pfv3rD06RbE95oq2PbkerD0cmas9
ZsSsPejOpz189LY9I0myPXEYsD26/q09ajWmPT/wuj2go7A9WvCwPZMwsT0whbM9pji4PXfq
rz3aZbg9RDGvPRj7qj1+bKw9QVi1PW7Psz33S6491zapPX+YrD0mDao9ol2uPUamqj3Zsbs9
pEayPQGhtj1IJrE9CZ2wPW+NtD2dnLA9tQGzPedPsz2tCLA9hBeuPd8Rrz2IkKo91a+sPav5
sT0FG649sB2sPaYLqj1StK09DKK2PdGmuj0dRLE9seeuPUPGqz1EyKs9P1C5PZrytz3Mf7I9
UkO2PdLnsz1/prU9zY2vPU/4sz3vvas9YryyPcUJtD1w2rY9OfW1PR0Btz0ZZ7U9P623Pdah
tj0ZF7c9Jc+0PbHAqT0vTLY9ZQusPYK7qz2cjrU9fKKyPSm/sj0ZUK49xI20PfKKvD1BFrY9
Nt2xPVSiuz1lo7k9pwq0PcYBuD2Vy7M9gUi8PQtrsj2Cpbc9BwStPQMWuT0rPK09z/a7PbUV
rz2Fhq89PciyPWBLvD0LHr49hMOyPVsusz2ha7Y9EHazPb/Jtz2KB7M95Le5PegprD3vqbs9
QVCsPXBfuT30Z7c9hkuwPa9RvD0xILc9Bly/PapRqD1887k9oEC0PdegrT1CyLA9xKC2PcxW
tD3lL749bkmyPW/yrz1SG7A9doPCPSoVsj2F1rg9eOa0Pc4NsT1jqrQ9Ctu0PUd3vD0IDbM9
NyG6PYmKuj1/FbQ9tlG+PZ6KuT1YUbk9BhO/PaeYwz2wTbo9cHS2PRWKwD3wh6w97y63PdxH
uj27eLE95GHEPdC8wD24+7Y9rHe/PRF5vD37ub49Awa3Pb4Ztj1wvro9HOi8PYjcsz18jro9
Ohq3PXi0tT34Jro9aJK7PXBxxT1Qv709VeK4PSmduD1UZbY9F0vEPaT2uD33NbQ9dC3APbqB
tz3gcr89D5O4PXThuT0iw7c9PFHBPaMWvD37Hrs9yhy+PWeewj0NCrQ9qF+8PYc/vj2cgLg9
v8S6PXYMvD1eEMA9Wya4PXQNvD18wb090mG4PfUJwT1Ne7k9YAPKPVzfwD1eT8E9w1XAPUFA
vT3P0rk9pSLBPbnBvj3Nbbo9qPbAPV59wz3/ALQ9NRy+PWF0vD36FrY93Vq/PR8Iwj3NuME9
RiTBPTPDwT0V8rk9GYG/PWBPtD0+EsI93du/PfdkvT0Nprk9zFrFPYZMtz15LMQ9XbvBPdKn
uj2FiLo9kMLAPbo3vT0TZ7c9A1y/PZqSvj1se8Y92S7CPWYPvD1EjME9PjbDPaJmvz2ju7s9
JT3BPbsQxj1QgL89V7rFPb6wuT3iHr49pe+7PRvTxD0Ny7o9m1y9PRhcvD0hQ8M9BfK1PTKZ
tj0jncQ9E9O8PVG+vD2Xlb89bd3BPX7Sxj3Rs7k9E//APU40wD2bY8A9qqvLPY26vD0xa8g9
4mi9PaU9xD3/mco9O6XGPV4DvD2HPrU9kIC5PVKQwz2ydsM91oPFPQzRvz0XdLw9G+DJPQhO
yT2yKLw9/SW8PVREvT0sxMQ9nOm6PSfqyT1018M9FjLGPelwvz1Nob49wQO/PdNZzT2Ks8Y9
UH/HPYY1tz3Vn8Q9HGfAPUhHyD0VrsI9vji+PS/nvz3F0sM9rH/CPV59wj0qt8Q9ztHAPV7S
wD0MWcY9kM7GPe1BzT3lN7892UC0PToqvj1YGsE93WPDPdAGwD2vyLw9n6rEPfT7wT0G6Mk9
4+vEPY7Jxj2Zls49uFC5PYA7uT0B+Ms9Kq/DPc4/uT3VuMc9ZgG+PdqOvj0c/r89NRTEPYi/
yz1Am8Y9MCbMPSeLxT010sw9bXnBPY5Gyz1GZME97uq9PfeZyz0EZMg9tzHBPWRrxz26Rc09
8+S/PZQZzj2+qsM9Ddi+PWpwxD09X8o9XinOPZb5xj3vjcY9gYDEPdocyD307cc9qk2/PeHo
wj3pncM9aHnFPZqfwz1V+cs9lonDPQjwwj2Kf8U9HmrHPZP3wT1CicY9y/fHPQx7uT1pbMU9
5F3EPYhSyT2HcMY9yE/BPQZOxz3//ss9HADGPW5kxT2znMc9HNDJPUMNwD0fVMc9W4C+PXbL
yz1qu789XlXOPYWKxj3d1L89F4DGPRAGyz2hj8E9mhTEPbOcyD0zH8Q9ZQ/MPeq0yz3txrQ9
V2TJPVbpxz3oEcw9hf3QPcNSzD21UcY9mpW+PXvFxD0w0sk9kLDLPYGwyD3PEsM972XGPQR7
zD2e7M09ns7CPSBazj3oUMk9OV7IPbj6tz1eBMc9LWDBPZVbyD2h+8s9MWbLPfC2xz1lick9
jmjNPeVKzD0hP8Y9CofGPWcMxD1b0Ms9khfCPYvSvD2mAcw9SKvIPQ6RxD37GMs9me3JPdf/
1T2wwsc9vbjNPRc/wT2e7cg9zInLPZQZyz2/9Mg9UyDPPTRtwD1c2M493FjRPaXTxT3P6Mg9
nU3EPaDhvz1bsL498cHJPS+lyz20gsw9OhrHPeCryT0g2889UOrEPc9Pyj2l6cs9Udi9PTQp
yT1Ihsw9x+bOPcsQwj0leNE9t7HHPXiAyT2tr8g9S2nJPbxDxj3o3cs9xaXIPcpnzD2Qxso9
cYLMPYHmyz38LtE9X17TPQR0yT21ncw9ajLKPS/2xj1hR889t0PMPYkSyT0Qa8g9d4/LPVxM
0j3CZck9tyzRPc3awj31Jss9KzzPPfZSwz1uosY95hLMPQiOzz3z4849ckrJPZv+yz1dicw9
+rLPPX6ayD3wnMw9CkzMPYtXzT05DtU9O0TEPRLw0z3bHdQ9CKHBPQ2Vvz1IAc49aTTQPVjR
0T3+Fs09QtbDPfTwxT3i4NI9eFrTPct+zz0Ut8o9nVLQPeHrzT2boNE91zDHPTzj0D0Bw9Q9
38zEPXUX0j1pVr49djjMPXRMzT3s7so9Wq7RPaUhzz3BRMo9QTzKPYi8yT3p08c9PQjXPeU6
0j0ZqM09wNzKPdWbyT0gRsg9X3rTPVFD1j2BG809JY7LPcR30D3cmso9dfvPPeKgzT3dOMY9
B+nUPWUtyD2H0dM9yw3PPVHNzT29/cg9rsXGPSejyz0SW9A9PUXMPWWbzz0gvNU9g03RPV+T
xD0ZhtE9/1TaPbMGzz3WUNI9EWTMPUzRxj1V0NI9wmvZPaY31z0r1sw9joTHPar8zz2R49I9
JfvIPVmd1D2u3Mw9elHIPYxCzz2GONM9mnrMPWOD0T16btE9DOHNPZvDyT1PgdY9fJrOPV+w
0j2YIdc9YEjTPYqG2z35HM49luDOPRFvyj0DCdI9EuzRPcyIxz3pKdM9qRDNPXL6zT3oJc49
gyLPPYSuyT3rK9c9wD/KPZS8yj1Pf889V4/TPeCI0D22yss9pwzUPcLy0D1A3s89FTXbParX
zj0OQdc9cEvTPUwy0j3//dU9UR3TPUor0T1Xp9s9MdLQPYyz1D0WdNc9aZLJPVGzyD1IDNE9
s9DPPdOs0D23KdE9nhzNPZ9k0D1wR889KPXQPUel2j3j3Mk9s3jQPeTw1z1sr9M9H17YPUZL
0z3cP8w9FM/VPYIE2T1bXtc9efnWPSxKzD0mJc49SKrQPRFv2T1jq809TEbZPXxr3D0hs9Q9
lZrOPbNGzz0ag9g9ZNXUPYL+zD2SrtQ989jUPY0x1D047M89vP3PPSXj0T1l0OE9OqXTPeA7
0j3B1dc96gbTPc1D1T1Ia9M9ynnVPfbC2T3TN809lcrbPRds1z2UpdI9rjjSPQ5N0T0rWtA9
QTPdPTRFzD15l9E9KUndPXvd1T13edU9HUHSPRZ01z0pOdM9UkbVPaPw2z05ZNE9QHjTPXk0
2D3rA9k9V27UPbWPzz0qBNM9JTfZPWc92z1mJt49kOXTPX721D11KNQ9A23gPY2azj0HZdY9
pCPIPepL0D3gQ9Y9H1jbPXz+3D3QHtU9LgLXPfw12j0zxuA9qaLYPRD31j2g7t09as3fPTre
4D2oaNA9iJLaPWfs1D1Oado9GWfhPcOr0z0iLNI9gtPaPdNf1z2/1Ng9n2LZPXa11T1uBNU9
MH/YPeSbzz2zJOU9s13TPSFo0T1LptM9HEfhPb6Y1T1XktY9K1nSPacP1j3Ntto9kkbRPfMF
3j0bqc89qBTTPYb/1z0TfNk9gczWPUxM3z3FtNw9EEXUPStp2D0YVdc9byjTPVME2z3+LNU9
5jLePeJ71z2Chts9x4fgPVqL1j1brNI9jRrZPWDg1z0M+tQ9hkTVPSdb3T3BsNc9sfbZPWXQ
2D2oANo9B+XRPcMy3z2fX909SzvcPa9u3z1mqNQ9hOzPPeGS0T2OZc49UsDZPRVDzj1T8d09
AHjZPQCv0z0ryNQ9fdzePbU43D12F9c9rrjWParT2T3ErdI9xdrNPaeJ2z3dac89xr/VPV77
2D2h0dU9lTndPSBE1z2A9eI9onPXPWuS0D39sNw9OZbbPQY62j1mvNc9tNrcPVNV2j1u6Oc9
N1rcPXa52j01FN49kQ3VPUWK1z1YlNU9m2PjPfR+4j1ydt093+DVPXaI2j3zveM99EPcPWYP
2j3aMd89k7jRPdAL0j3l1Og9GOTWPSwc3j3xfNY9b13TPcZH2j2RMOI9HgPdPduj2z20h9s9
yrHUPW6/2j3kb+A99H3fPYRr4D050+A9tyjZPZIj1z0bENo9hT7bPXF43T1u1NQ9zDrePS1L
2T36sOI967nePWPm2j0drtQ9aB7VPWGR2T049N89HTLkPXzF4z36mdk9gWjbPWya3D1yoOA9
sOLrPf/A1D23n9s9SbLdPTm/4T0SFOA9gy7aPSi84j0Qf989IOHhPYLI2z2B/Nk9tPLdPYV5
1D1Je9U9Nu/fPZHY3z0PiNg9PlXaPezT5D0TGd89oSHdPWCg2j3GAdU9jiDTPc8S3T2RQOA9
RA3bPahV3D1bSNk9MH7iPfyj6T0Jd949ot7hPViS4D0q3dg9fqbkPfV54T0oad094HblPVUS
2D3/fuE9/M7hPdTz5z1ykOQ9N+LePQ/R4T0PWd499ojgPVlk5D3aUd89hifgPaGg5j2gjt89
opPqPcvs3T2cQ989DH7lPYj24j3+tt49TnzUPRMZ3T2W2to9gDLgPbwF4z35z9k92V3ePUld
2j3jNeM99nfbPZWw4z0AB90962TfPQal4T0fcN49iDjjPVrg5D25ROI9spPjPXg+4j0F6Ng9
lrblPeU03z3tg+M92fPbPd/B5j2wGNQ90jbjPSC16T2hudU9Un3bPfi+3T1vr949BFvnPZ7u
4D1KPt49ZlvmPfcJ3z320OM9BsXaPTSu5j2WE9w9ZKXbPQwN4D1CBuI94WbiPZgQ3j0oxdg9
sD7fPXBJ3D3nQt89gznWPfUW3D1Vyeg9eDrhPX5i4z2ngNY9TY/dPTbF3j3OOtk9Yb7mPYv1
3T2P1eQ9QkzZPfyE4z23QdQ9t9HmPVkf5D3AVOE9qJTWPZN91j0FY949f4rmPWb54j2Hst09
1MznPX0f6j1GheI9jKTgPUeT5T2/rNg9A67hPRvQ3D1N3OQ9D7rvPfUc6T0B6Oo9x/TfPVc9
3D2gDeM9MW/nPWSg3j2/4d89YnLXPTKr4j3/X+I9RSHaPb+g4j2DRuA908bkPYGe2T37S+g9
6L3kPeBW5D14nuY91EPcPaB36D18ou09fN7mPUng3j34FeE9C17fPVEO6T2U1OY9JzzhPSKm
4j3uy+M9ak7lPS7e5j2waOY9pWXnPR+Q6D08kOM9bWPlPfwv6j0e9+g94erfPUm04T24mOU9
VyTlPc265j0Dm+U9LGflPWwV5D3WD+o9QWzgPbvf4j20yuQ9E4zoPZm84z1VXuM9K3jxPbYE
5D0wleE99mHnPato2T0KqeQ9057qPYSb4z1LUuc9s/TlPSOM5j2N6989+3/hPdLD3j3vSO49
fHPaPcIx4j3EOuQ91VbgPXVw2z21/Oc9ZYPhPfPp4z0a5eY9svngPRd13j0kYOU9OibmPUwA
6j3KcuY9fSToPXjJ5D1lxOg98bjaPbVE7T0czuc9KtXjPSCQ5j0vrec9VRDrPduJ3j2SLeo9
exzgPT3p6D1VWOc9UhvkPeiF4z0n/eE9l87nPbKa3z0iY+Y9W3/lPWUD6T1Gr+c92KHmPU+V
5j391+Q9TyLnPb556D2oSeU9tgXoPTpP3T27nOU9RvzrPYlM6T1Y2eU9qxTePXib6z032uQ9
LL3lPUhq5j2rEus9eaLmPUaQ3T1+UeE9dfLfPWfD5z0kYO09hPjgPZ9k6T2nx+I9CpnrPc5L
5z0FvOY9ntPkPaz24T3RMOw93AzmPbY/5j3R2eI97KnkPZlh5D3aHeU9NALpPYeZ5D3UJ+A9
qlzgPURA5T2LnOg9b3PqPTUy5T0uReI9nkvlPYO33j0XMtw9mS7qPSqt2z1iBeE95wPpPRNB
6D0TJ949qPzgPV5v5T0qyeQ9NrnpPXhP7D3Xtuc9yuXwPWf05z2GVOU9DF3oPVQV6T2wH+Y9
lKvnPWa57D1xouU9LEnrPYqj6D1kBeQ9CgXxPbnm6j113eU92zHrPTew5D0LUuU90/ziPbfR
4z357eQ979jvPQ164T0O0OU9s/ThPa3E4z1Ikek9v2jlPVZq5j2ifOI9KYXlPZaV6D3AEOs9
VKrgPRn26T24ZOU9JdjqPeSb6z18AOo95PvmPdtt4j1tbOs9jHLqPQus6D2/F+o9nhTrPeqQ
6T2ozuU9IIP1PZNj6j052us91JviPUD33z1BJuU9lYvtPT3T6D2o5Os9RNjhPSPi5z0pUuo9
WlPpPWP25z1WxO49LTjvPT0p3z2GE+Q97yjtPRUw6T245+U9PzrtPclZ5T2l+uM9hZT0PUbt
7j3hy/E9/d7oPTew6j0plOY9ot3qPbaY6D2AR/Y9DOfoPebE6D3leuo9MmbmPfSl5D3xSec9
NqDkPd4d4T1Tg+I9L0HtPQDa5z116Og9dy/wPZ+e5z0A9+g9VGfwPSoy6z14vt495NvuPVrJ
5z1/GPE9eALzPTVt7T3lgvQ9nJPsPfup5z2ksuk91BHtPQz+9D0+qus9QEfuPavs8z1oreo9
9DvqPeEA8j2hFO89zSTsPbB78D1+0+g9krrlPaT45T2USe090MTxPcfY7D3BOuc9XLvxPYVg
9D0JVN49FHXvPb+V4T2Bkes9NUD2PXg26T1otug9ebfpPR/B7T24UPI9ImLrPRo45z07S+s9
l3voPeHy4T2wp+49wBzzPTWo7z3t5eo9gzjqPfIO7j3YhvA9aPvkPcyg8T2w7fM9+a7mPeIb
4T3OpeU9f7TsPZGI5j1zcu89TxHwPWy86j0LLvY9EmzkPYsN+D1K4OY9OqvwPWUQ/D3B2/Y9
ySjsPVGg5j2UzOg9nOjxPYyT8D3tJuw9/ZToPZRk5D38xOU9y3vqPbLo7D34Fe09JjzvPZ3r
7D1iWfE9/rPxPWlr7T3mIu89i1XxPS+R9z04ve89NWLtPTao6j3lBvA9AnfuPQe78T2mE+w9
92z2Pajy6z1okuk9blf4PSrh8D3fFeo9bmn3Pc/f7T1ngfQ9HsnuPYTw7j3NJPA9gI/sPR9+
8D3B5/M9jXztPVoa6T0DIfA9RmrrPYeU7z3c+/I9tmTyPbrw7T3uG+s9Xt3mPQ/N9T0BEfA9
xpbxPYSb8z2Jl+Y9cl34PdhS7D1G/+w9Q0HtPTEP+z32ce89KkjtPSk37T0ojOs90IDqPT/Q
7j3TuO89Hj3sPVFB7T1kiOk9JnLlPd/D7D3CvvQ9aMryPccJ8z1/xeg9wCnwPUlt6z0Aye49
HdzqPXS27D3YMuQ9uaXvPRRa8D39TOY9V5LzPf+x8T0TPPE9RMHxPYc27z28guw9blLuPRRq
+T2tCfQ9EjXnPV7D8T2LOfI9/KjrPZ666D0Uvew9+5PyPQJu9T1s1Ok9q7roPZNw9D2/EPE9
qAn0PZhU8z3/R+89GjDxPQo27D2dLvA9ymTuPc9O6z2Ztu49IRfyPXUn8z2ALvY9C9f1PT+Q
9z1NLPk9LgH2Pcve7z3rHu49uiHwPaEY+D3We/Y92R/0PaoB6j0Ed+09BPTsPXk6+T2VO+s9
SFD5PSJ49D1PXvI9lJHvPd+/7z2Xr/k9KI7uPYbr6T0xxOw9abn4PTGq8j3hdfM94B71PTsn
7T2mav09za30PXIo7T2G6PA9EJLvPYFL7D2dN+k99IL0PVkA9z1djvE9jAHxPYpD7z2YAvU9
WLrxPSM8+z3NC/k9so70Pa1h7z3nYPA9vODwPetl9D0sMfM9Bl3xPcbS9z2lOvU9IYX4PW7D
+D3WuPQ9OPXzPZ319T1xkvs9I/LvPaMu+D0fLfQ9mqvxPWXj6T1l/Pc9ZVPvPe778D0fCfg9
37/yPbq97z0TWfI9KHfyPYvb9j2clO89nCbyPXS28T0NwPM9jljuPftf8j3Wafo9dP7uPSu8
7T2eyu09Jy/sPXht/D3oh/Y9Ou71PYqL9T0TTvI9mkf1PVXP8D21DPk9VvPwPfgy9D2X9PM9
gWTyPQyO9j19k/89Bs3zPZKO9T0BlOw95d/vPQJ19z0ui+89IRjyPcv68j1Lfe49FlT0PejC
7j0Xcvg9FMz5PZaM6D0nLvw9bwnvPdHd8D00APM9ct/vPfaj8z3fpvA9vNPzPWb68D1U8vY9
4qXyPcgA9D3WN/E9v/D8PSFO7D20AfQ9cR3yPTrd/T1YV/k9x5r4PcJJ+T3Apv09wJL7Pcqs
9j0uBu89ILntPeVb9T0qt/g9XAruPeXY9j0xw/I9NLLyPT239z0T3uk95oDvPQ1l7T2E3PE9
a+rzPXu/8z0O3PU9oy/7Pf7k7T2obu89eTf9PTk08z1g0PU9YEX/PQ819z2x0e89DLj2PXOp
/T1KA/E9+nL0PXHb+j0gMPM99O3/PSxx9z00DfY9M8X2PRq87j3jSvk9AHnrPSYa9z1Wp/A9
VmT7PU/H7z1ORfM9taX4PRSP/z35m/E9nxH1PWHz8T1F5fg90QT6PeAKAD5pZ/g99zP1PbRH
+T34QAE+wVf4PV4+AD6ui/M9dZn4PYAU/T02f/g9n8bzPbjh+z3fYO49KmP5PTcQ/D10vf09
5IjxPZqk8z2LMfs9jMjyPUjI+D1AE/I9oZz0PUFA+j3GEgE+yTH8PZTC9j1PVvA9iE7vPUDh
8z0g5O89yi7uPf5sAD5z7PI9kUD6PSK6/D0ev/Q9NR3yPRn0/D35mvw9BYv1PRHs/T2Bz/c9
Yoj3PTc+7z0J//k9uHb4PV7e+D3f7/U9deX1PfDY+T2m+fI9kDj+PRdc+D2LK/Q97tjxPRS6
AT4D6Pc9dHb+PUM19D3FzPQ9V8n4PYcn/j2RpvM9SgL6PYSv9T0jAPo9MT/6PTiu+z0SiPk9
jfD5PSRC/D2UZPc9FLIAPrga9D34dfM9wYP6PcQm/z2k2fU9C1H8PUlE+j1Uq/49T7X4PXfk
9z2+5/U9Pc/2PUMb+j3kG/A9MwL3PavF/D0NqfM96I72PQew8T2Aafs98nPsPYy19j3gj/g9
vu73PQJEAD4mq/U9T5L6PXO++D2zhPQ9riHwPcVB/T29ZPQ9R975PfZI9T3Tw/o9f6b3PTB3
+j2OAPs9ptr7PUZ3+z0hPvc9Exn1PQJkAj7gUAA+g6EBPlZB8j3K5Ps9pKb5PRQR+D3Vq/89
Q7MDPlOn8T0j7/c9KvTzPYUq+j2XywE+p8f+PUdm+T37VwI+BJLuPZUW+D1bqf09SRz8PeA0
9j23efE9FiX8PWmp9j0lffQ9bawCPhTv/j3xW/o9QkL1PdzW+D3AJf89Pa4CPuZu9z1ve/89
qDcBPmtx/j3LRfk97Rv7PRwVAD4NPPk9sb7/PWSK/z2JEwE+N7L4PQ4XAD7O3f09+3T/PYNw
9T3b3v49//j7PTpS/j0AXv49rYEAPrj5+z1tPgA+TO3zPXql+T3zFPo9KAn9Pb5UBD7Ja/Y9
07f7PUh/+T0Nevg9PCv+PbMjAD5lhfg9zdj9PQvu8z2+kP89iWT+PVoq+D0+OQE+zyP6Pf8M
9z3gXwA+urX9PdFC+j3H0P89SwwCPi57+j3kgvo9cgX8PdWV/z0oDvU9cjn6PTxdAz7ZIP89
IigCPgCE8z3vgAE+pX4BPuZk+j1H8vY9Kf33Pb5Z+z169v09XTkAPqIy/D0gRvk9smkCPmyp
/D0rhgE+L7r/Pb3o+T2xigM+oQMBPr0n+j0ZIv89ptP8PRUiAz66+fs9QTABPkNz/z3F2fM9
baUCPga0AD6Ql/89uJoFPkSn/j1A3/09hYgAPjNQ9j1j7vk9w5kCPlz0+z2FVvo9avH9PXrJ
Az5wcQA+vY0APhCxAj6tDgA+VSoDPqa8/j1yYQM+c/v8PY259z3Srv49xJABPq5T/j2zQAQ+
ZpMCPpohAj4e/vo92vP/PaRe/T0MGAA+iAj4PQlg/z0d5wI+I9X+PT4nAD5FZwE+vBABPtVh
AT4fSAA+kb4APnO0AT5Qff09rtUCPtDH9j28FwI+kcQAPvdG/j3h4QI+Jr79PTNiAT4Sx/49
xcUDPhwx/D01WgA+j0ICPjMU+D1tUgI+H6n/PekpAj6iX/c95Wv8PfrP/T2zI/g9sfb+PSwB
/T0lSAU+7C8BPnxQAD7+cAA+Q28DPueOAj6UZPo9FkYAPldv8z0pVQg+HK8EPvmO9D3zxPo9
jn0DPg1S+j3JjwE+/lH/PeRX+T28ywA+Os4BPlAFAT68SwE+mx4APs4J/j3LmQI+8/L/Pdxh
/j0h4fw9nDkBPsHb7j1tMgM+wAcCPkGcAz4hVAA+8Tj+PS54AD7eI/w9go/3PXiwAD40RQI+
Y9r9PSlB+j3wuAM+WKr+PQe0AD4iAAQ+HpH+PfxZ/T3k7gA+mw8APucaAj5+oPI95LT3PQXq
9T1LpwA+oCkAPvmnAT46TQI+9tr9PTet+j3+Ffk9J/0CPlISAT4h6QA+ci39PSrH+j3YZwI+
q4D/PRwUBT6OqgE+1CD+PcJZAD7s6wQ+LIT5PWsNAD4d+f89Zi8DPtc0Aj4z2Pg9Ubn8PUbn
+z1eBPw9I1oDPkN8Aj604vs9WSgAPkmaAT5ctwM+9osCPsQ5AD4aDgI+ae38Pd/s+T1DggI+
2UcFPr2vAj7mw/09fUf2PY3hBD5UAgE+IboBPpC9/j0yngE+ztcBPh6Q9T0P4AM+3wL+PSid
Aj4YPgE+01QAPjy6/j0ZkwA+RVwAPhW5AT69jwI+Jsr/PVdPAD5E1gI+CLH5PRYWBD4xMf09
6FL/PYZz/j1cPAM+C9YCPpEDAj4lBf49hycEPoYbAD7L9AE+W2IAPusLAT7loAA+4uYAPiJz
AD5p5wQ+FzYEPvvzAz6DGgA+4Cf8PTw7Az6djwM+VF8EPvBUAz7oigI+dNsAPlXqAj42qgc+
RpMCPrPOAj7b0AI++9YDPqELAz5Z4Qc+ILv9PdqVBT4vxQM+WR8APgir+z1wdAc+H6cHPmC6
/T1nOQM+FQMEPlyZBD6HowM+6aD/Pbp4AT6Oq/w9BU4BPifOAD5/eQE+KaUCPnKGAD68/AU+
BLsAPpwj/z2rTQM+QOcCPgpkBD6FWwQ+hqQFPsc0Az5hOAU+KnQGPuzaAD6y0Pk9RhYDPm1H
BD6/KgI+VwYBPlGhAj6VZAY+w8sBPq0eBT544gY+KpAFPjUWBz48cgI+FA/4PZA7/z0atAU+
XEL9Pbm7/T3bUAQ+PVkBPmplAj4nzwg+okkCPoERAD7Jfv89hu/+Pc9S/D043QQ+W/wDPmKN
Aj7VPAI+oxoEPnftAz7fHAY+AjYDPm2P9z1HowQ+XXgFPl+J/z2HiAI+mOAEPqRl/j309QI+
bVkGPkxeAD5uKwY+4AH6PUBhBT7O6gA+sHoFPusyAz7+DwY+65YEPu0dBj4GTAQ+iZUDPmcI
+j0KCQQ+/JoBPlIiCT7wRwM+j3EBPiOVAD6Hz/w9vAT/PXiFAz7TNgY+Gm8DPlQjBD64ygQ+
sEUHPrWPBT7yaQI+bTAGPsHJCD4YngQ+zhoCPtaSAz5ahwA+2mgDPi5fBD5vcAI+CUYDPg8t
CT5Rxgs+KIIEPinS/j3iEAg+nLwFPvD4AD7MngY+vr8HPiTZBT5VQwI+MgkGPn6l/j3ZugE+
OeABPlNDBT79UwQ+S3wEPm8PBj4/8gQ+JcMCPl6rAj5JPwU+Bc4DPrxOBz7NXAY+lyUEPl6r
Aj4caQY+GWYCPi2RBj5EQQQ+yaoDPnW3BT7CtwQ+if8HPo7SBT5XrgM+kDkGPgqsBz51zAk+
OyYHPvdwBz6Y/QI+HMYGPii1Bz4SCQI+NNkEPinHBz47TAk+ZXQFPj0IBj4HzAM+6OYFPtpI
Bz7xoAc+0wcDPk4bAD4m8AI+ZScCPrXTBD5DMgo+1SgFPuEDBz4GaQk+IwABPtcvCD7vHQQ+
bEUCPof1BT5hkv89XZYDPsSCBj5ungI+tVoFPv69BT6R2wY+1ccFPtpgBj7hEgc+gsAFPhHZ
BD45swU+sLoHPp9nAj78rAU+c5oDPmM7Bz61FwU+kmEHPq70BT6RFwY+EpUFPt0gBD4cNwM+
RCoIPuV7Az4Y9wM+j/0CPtkDAD5kTAU+vs8FPtbvBz6WKgA+4k8GPlY8Az4VoAU+RvkIPjKO
BT7q8go+A2UEPtdFBD5zYwc+x0sJPvbeCD5VLgY+XcIFPuJWAT7L1gg+tSUJPkExCT7SAwM+
2UoCPvdcBT6uBgU+KsQKPk6VAD5Y4gQ+o3wEPs2aAz5HrgM+w2UDPguJAj78rgc+MHoFPqbn
Cj5A/AQ+z90KPuYGBz7+4QQ+BlEGPmKsBz4NuQA+1t0EPjiEBD7zUAM+IEUEPjiCBz6lLAc+
3dYIPhlWBj5WkQc+SSwGPudiAz6cnwc+Uv4EPvsvBz6JXQg+VJIIPvbXBT58Lwc+TfABPkwc
CD4kxAU+HAwGPjjFBT4rOwg+1kgIPitaBj49QQY+06IMPogjCD7/agc++e0HPv5qDD5MHgM+
G10LPg2ECD6jDAg+LdMCPpzuBT5o7gQ+/AAIPoulCj47dwg+</AssayYData></Step><Step><CommonData><SampleLocation>4</SampleLocation><SampleID></SampleID><SampleGroup></SampleGroup><SampleInfo></SampleInfo><SampleRow>C</SampleRow><SamplePlate>1</SamplePlate><WellType>WASH</WellType><Concentration>-1</Concentration><ConcentrationUnits>µg/ml</ConcentrationUnits><MolarConcentration>-1</MolarConcentration><MolarConcUnits>nM</MolarConcUnits><MolecularWeight>-1</MolecularWeight><Temperature>30</Temperature><StartTime>748910</StartTime><AssayTime>120</AssayTime></CommonData><FlowRate>1000</FlowRate><StepType>BASELINE</StepType><StepName>Baseline</StepName><StepStatus>OK</StepStatus><ActualTime>120</ActualTime><CycleTime>0.2</CycleTime><AssayXData Points="600">d+YuRFTzLkQhAC9E3QwvRLsZL0R3Ji9ERDMvRCFAL0TdTC9Eu1kvRHdmL0REcy9EEYAvRO6M
L0SqmS9Ed6YvRFSzL0QhwC9E7swvRKrZL0SH5i9ERPMvRBEAMETdDDBEqhkwRHcmMEREMzBE
IUAwRN1MMES7WTBEh2YwRERzMEQhgDBE3YwwRKqZMESHpjBERLMwRCHAMETdzDBEqtkwRHfm
MERE8zBEIQAxRN0MMUS7GTFEhyYxREQzMUQRQDFE7kwxRKpZMUR3ZjFERHMxRCGAMUTdjDFE
qpkxRHemMUREszFEIcAxRO7MMUSq2TFEd+YxRFTzMUQhADJE7gwyRKoZMkR3JjJERDMyRCFA
MkTuTDJEu1kyRHdmMkRUczJEEYAyRO6MMkSqmTJEd6YyRESzMkQhwDJE7swyRLvZMkSH5jJE
VPMyRBEAM0TdDDNEuxkzRHcmM0RUMzNEIUAzRN1MM0SqWTNEd2YzRFRzM0QhgDNE3YwzRKqZ
M0SHpjNERLMzRBHAM0TdzDNEu9kzRHfmM0RE8zNEEQA0RN0MNESqGTREhyY0RFQzNEQhQDRE
3Uw0RLtZNESHZjRERHM0RBGANETujDREqpk0RHemNEREszREIcA0RP7MNESq2TREh+Y0RFTz
NEQRADVE3Qw1RLsZNUSHJjVERDM1RBFANUTdTDVEu1k1RHdmNURUczVEIYA1RO6MNUSqmTVE
h6Y1RESzNUQhwDVE7sw1RLvZNUR35jVEVPM1RCEANkTuDDZEuxk2RHcmNkRUMzZEEUA2RO5M
NkSqWTZEh2Y2RFRzNkQhgDZE3Yw2RKqZNkSHpjZEVLM2RBHANkTuzDZEu9k2RHfmNkRE8zZE
IQA3RN0MN0SqGTdEdyY3RFQzN0QRQDdE3Uw3RLtZN0R3ZjdERHM3RBGAN0TdjDdEu5k3RHem
N0RUszdEEcA3RO7MN0Sq2TdEh+Y3RETzN0QhADhE7gw4RLsZOER3JjhERDM4RCFAOETuTDhE
qlk4RHdmOERUczhEIYA4RO6MOES7mThEh6Y4RESzOEQhwDhE7sw4RLvZOER35jhEVPM4RBEA
OUTdDDlEuxk5RIcmOURUMzlEIUA5RO5MOUS7WTlEh2Y5RERzOUQRgDlE7ow5RKqZOUSHpjlE
VLM5RCHAOUTuzDlEu9k5RIfmOURU8zlEIQA6RO4MOkS7GTpEhyY6RFQzOkQhQDpE3Uw6RLtZ
OkR3ZjpERHM6RBGAOkTdjDpEy5k6RHemOkRUszpEIcA6RO7MOkSq2TpEh+Y6RETzOkQhADtE
7gw7RKoZO0R3JjtERDM7RCFAO0TuTDtEu1k7RHdmO0RUcztEIYA7RO6MO0SqmTtEd6Y7RESz
O0QhwDtE7sw7RLvZO0R35jtEVPM7RBEAPETdDDxEuxk8RHcmPERUMzxEIUA8RO5MPESqWTxE
d2Y8RFRzPEQhgDxE7ow8RLuZPER3pjxERLM8RCHAPETuzDxEu9k8RIfmPERU8zxEIQA9RO4M
PUS7GT1EhyY9RFQzPUQRQD1E3Uw9RKpZPUR3Zj1ERHM9RCGAPUTdjD1Eqpk9RIemPUREsz1E
IcA9RN3MPUSq2T1Eh+Y9RFTzPUQRAD5E7gw+RLsZPkR3Jj5ERDM+RBFAPkTdTD5Eqlk+RIdm
PkREcz5EIYA+RN2MPkS7mT5Ed6Y+RFSzPkQhwD5E3cw+RLvZPkR35j5ERPM+RCEAP0TuDD9E
uxk/RIcmP0REMz9EIUA/RO5MP0SqWT9Ed2Y/RERzP0QRgD9E7ow/RKqZP0R3pj9EVLM/RCHA
P0TuzD9Eqtk/RIfmP0RE8z9EIQBARN0MQESqGUBEdyZARFQzQEQhQEBE7kxARKpZQESHZkBE
VHNARCGAQETujEBEqplARHemQEREs0BEIcBARO7MQESq2UBEd+ZARFTzQEQhAEFE7gxBRKoZ
QUSHJkFEVDNBRCFAQUTdTEFEqllBRIdmQUREc0FEIYBBRN2MQUSqmUFEd6ZBRESzQUQRwEFE
7sxBRKrZQUSH5kFERPNBRCEAQkTuDEJEqhlCRIcmQkREM0JEEUBCRN1MQkSqWUJEh2ZCRFRz
QkQRgEJE7oxCRLuZQkSHpkJERLNCRCHAQkTuzEJEqtlCRHfmQkRE80JEIQBDRN0MQ0SqGUNE
hyZDRFQzQ0QRQENE7kxDRKpZQ0R3ZkNERHNDRCGAQ0TujENEu5lDRHemQ0REs0NEIcBDRO7M
Q0Sq2UNEh+ZDRFTzQ0QRAERE7gxERLsZRESHJkRERDNERCFARETdTEREu1lERHdmRERUc0RE
IYBERO6MRESqmUREd6ZERESzREQRwERE3cxERKrZRESH5kRERPNERCEARUTuDEVEuxlFRHcm
RURUM0VEEUBFRO5MRUS7WUVEd2ZFRERzRUQhgEVE7oxFRLuZRUSHpkVEVLNFRBHARUTdzEVE
qtlFRIfmRURE80VEEQBGRO4MRkS7GUZEdyZGREQzRkQRQEZE7kxGRLtZRkSHZkZERHNGRCGA
RkTujEZEu5lGRHemRkRUs0ZEEcBGRN3MRkSq2UZEh+ZGRFTzRkQRAEdE3QxHRKoZR0R3JkdE
VDNHRCFAR0TdTEdEu1lHRIdmR0REc0dEIYBHRN2MR0SqmUdEd6ZHRFSzR0QRwEdE3cxHRKrZ
R0SH5kdERPNHRCEASETdDEhEuxlIRIcmSERUM0hEIUBIRN1MSESqWUhEh2ZIRERzSEQhgEhE
7oxIRKqZSESHpkhERLNIRCHASETdzEhEu9lIRHfmSERE80hEEQBJRO4MSUS7GUlEhyZJRFQz
SUQhQElE7kxJRKpZSUSHZklERHNJRCGASUTujElEu5lJRIemSUREs0lEIcBJRO7MSUS72UlE
d+ZJRFTzSUQhAEpE7gxKRKoZSkR3JkpERDNKRCFASkTdTEpEu1lKRHdmSkRUc0pEEYBKRN2M
SkSqmUpEh6ZKRFSzSkQRwEpE7sxKRLvZSkSH5kpEVPNKRCEAS0TuDEtEqhlLRIcmS0RUM0tE
IUBLRO5MS0SqWUtEh2ZLRERzS0QhgEtE7oxLRKqZS0SHpktERLNLRCHAS0TdzEtEu9lLRHfm
S0RE80tEEQBMRO4MTESqGUxEdyZMREQzTEQhQExE3UxMRKpZTER3ZkxEVHNMRCGATETujExE
u5lMRHemTEREs0xEIcBMRO7MTESq2UxE</AssayXData><AssayYData Points="600">bRMMPnGrCD7vdwM+6pUJPiXaAj7FjAM+NNwFPvafBD6ZaQE+4isAPua6Az5iBwA+iFcEPs00
AD6btQE+3jj9PUTSAz7DIAA+MZIBPvQ1+D2utPc9ErX/PXOv+z2jiwA+2EEEPp93+T1XZ/09
W0/8PZgt9z2LhP89ldn0PZ/vAT4MfP49UOz/PVXX+z00i/49eR31PTSS/D0ExfE94fn5PcKg
9D0IcPQ9R2r4PTht8j1DC/o95V/zPcqn9D2ozPc9LM/sPYJK/T3yQPc9qULvPUO9+D2uxfY9
S8DwPUyF6z1B/uk9KH7wPXfV6T02QO49kD7yPZtU6T0KzPE95+zqPRyx8D215+89nA3tPSd9
7T2aV/Q99BTrPXlx8z0eR+o9TafqPYxv5z1kU/M9iY70PbZi7z2D5uw9kOLqPR3a7T28qPI9
kgPpPea45j3eL+w9Y2/oPRNd8D04Nes9pFfrPS2R7j1+neg9xJDpPTx15z1pNOM9jPbnPXyl
3D32J+Q9Ak3mPQEU6T3DueU9BIXrPcUG6z1AA+o9vvzlPcN04T0Nvuo9XivqPVko5D1qW+I9
y3zpPZhK6T1Ym+Q93qHjPWmJ4j20DuU9JjfkPaTH3z3Yquc9cjTiPa065j237+M9DiXoPUjt
3T08p+g9GxTlPXyA5T2vzOM9LjrmPeZY4D096eA9ohjbPYpa3j0enu09WRzgPfGf3j3lxd49
r+3jPfOO4z2QLeY9UZ/lPTWd3j0U5No9EwndPQE52T06Wd89B9rhPU5U2z0w79w9f0TnPYut
5T3uI9Y9x8LYPVRZ4T0r1d89T4DhPZFd2j19ouE9cwbmPeIa3j1DOOI9xWjgPeBG4j1RiOA9
ZZ/YPVpW4z3IF+A9J5XYPW5v4T2CCOI9tljlPffk3z33R9s9QRvZPRLD2T2SZdc95BThPYjM
4z2+ceM9IX/fPQoo4T2jr+A9kFHcPTfA0z3bhNw9wp7gPZbD3j2WNtk9nJziPbI31T0A0d09
Ff/SPcA+1j1789Q9jKjZPYLs2D1Ud9g9lEPePR9g3T21Ldo9tULWPQ8v1j3SytA93DzYPU0+
1T3xp9c94GjVPYcD2z0D/eI9bN3gPbTk2j0nENg93ubTPXpM1z0VLNU9w0bRPXWd1z35g9Q9
qRflPbuS2D3Vjto92R/bPYO63T0sj9k9I1/TPbFU1z2bBd09siPUPVG4yj0+1dk9pUjWPQHU
2D1oBN49x/vWPdNX0T1/xdY9m1TVPQvV3z1nqdM9HlHVPaNJ1z0YINI9vrnRPdi2zz1WQtE9
dGbTPX6h1j2WCNU9elHbPfXc1T2ErtE9RHHPPVU7zz3nJNA98vXVPfk43D3/Hdg9I6vQPRGL
0D00a9c9RUjTPfEX1j0xic09aAXaPY4g0T1W3cc9fcnTPXj/zT1H/tY9B0HXPZRO0j1Byto9
Kb3OPRaA2D2kJcY9mbHNPa2pyD1GENc9CmzQPVAg0z3dcNI9Vd/XPedFzD3yEdI9aKzKPYUa
1z3VPtM91djOPeoS0D2kYtM9d9rbPREU1j1cINE9icnOPRrp0T2R8c49SMPPPcqbzz38StA9
EgbUPY5m0D1TD8w90sbQPbqmyj3gxdA96AzKPWtP0D2K8cw9sXbXPVAzzj0X3Mw9Yr7NPWDz
zj20HMg9VtvKPTX4zz0eFc090MrLPeVc0D1kqMo9HQjPPSVsyz2pzcU9HGTOPQ02yz26R9E9
CWjGPSB0zT1yKso9x2TPPbE4vz0faMk9bQLPPVVkzT14yso9pdLPPRuSwz0nxco9edrKPb5N
zD14Ccg9JE3JPaknxT0ZCdE9Y6/RPVRcyz3Xmso9QlG8PZQ2yT22f849es3EPVqOyj2QocQ9
lR3SPcOW1j3sjs49sIjKPaMKxD3QEs09TvXAPfB0zD3rN8c9hlzGPciEyT1ROtM9H5/IPaAm
wT3HtNE9wcLLPbEcyD11K8s9RrzHPYiWxj1hGcI9g5vFPTE6zT37Csg9qLjCPc8PyT0QXcc9
327BPeysyD1awM49lJ/HPdo0wj2Q/8g9QjPEPZP7yz3gbsk9TmPEPSLKwz26fMU95IvGPems
wz3M0sA9FYXAPSYByj28fsQ9WWbOPV45yT1iF8I94TS+PaCUvT0i18o9bS/EPV8kyT2EvsM9
2QDOPSBxzD1Me8c9VOTAPQkCvT1xwMI9fzfDPVSduT0Sj9A9FPbBPfM+zD35JcI9AIu8PcY7
wz21/bo96B6/PQA9yD3bbcU93R/DPSkQxT193MU9wHPTPSedvj3k4dA9Vc2+PbfUwz0ZicE9
iyvBPQo3wz0ekss9ihHDPQngyT1Bar09WlTBPWLRwT13RcA9O7TEPdQlvT1ousY9LVO7PdC9
xj3W/L89sh/CPbwluT2h58M9xNq7PbrAxD1ipcA9yHrJPZAouT0xUsE9lIG+PSKtwz2BvMs9
gYG5PVwVtz3sZb49M+TAPTGeuj0oZcY9Y7/APfoCyz2hR709C3fDPaTQvD2Z+MA9XG3EPVM9
vz0kGsA9KgzLPQC6vj20aMA9bW3OPWsxuz3Ifb89SpjGPR00tD2rFLw9vw3DPQjfuD10iMU9
kaLHPbW+uj2/Mr895xy4PcZpxD0iKcQ9o5S+PZ46vz29vrY9iUi7PcRCwj2o6sI91XnBPddJ
xT1uc7w9khe+PQJ6vz2d+L49cGXCPYwytz1smsE91tfBPSQIvz0diMA9voi/PXW+uj0nTbk9
uh64PVjYuT30kq49vOW8PaQZvz0EILo9dODDPUF7wT3psMY9Z224PUxluz1lq789ROm4PV1S
xD00UsE9eKG8Pe6zuD2GbcM9CNu4PVe5wD1R3ME9A+e3PXoGvT0Qdrk9/ee5PbxLvT2027k9
VOO5PZY5uT3nf7g9+7yzPV9Ftz2ECrk9eli9PbGNuj18fr49B3DEPXSLuT2N9cE9Gnq6PXc5
wD0Jpb89VzC7Paf/wT06Ibk9hb26PcTXtz38nLo9Coi6PYvhrD1sYbw9omy5PXW5sz0CXrw9
0Oi6PakhuT1PwbI9pOS7PRz8tz0fcrs9tlG3PcOuuj2Brr89fUS2Pe4wtz3LeLU9U6G6PVzX
sD3qSLw9Xx+9PaEQwj3MpbA9FGW5Pa+Qsz0RrrQ93ZDAPWxQuD3kaLM9fp+1PV0RuD1MprM9
BBy6PXvesz0EvLc9Cl27PX8Ftz2IVLw9</AssayYData></Step><Step><CommonData><SampleLocation>9</SampleLocation><SampleID>h7</SampleID><SampleGroup></SampleGroup><SampleInfo></SampleInfo><SampleRow>C</SampleRow><SamplePlate>1</SamplePlate><WellType>KSAMPLE</WellType><Concentration>25</Concentration><ConcentrationUnits>µg/ml</ConcentrationUnits><MolarConcentration>442.5</MolarConcentration><MolarConcUnits>nM</MolarConcUnits><MolecularWeight>56.5</MolecularWeight><Temperature>30</Temperature><StartTime>879674</StartTime><AssayTime>1100</AssayTime></CommonData><FlowRate>1000</FlowRate><StepType>ASSOC</StepType><StepName>Association</StepName><StepStatus>OK</StepStatus><ActualTime>706</ActualTime><CycleTime>0.2</CycleTime><AssayXData Points="3530">d+ZMRETzTEQRAE1E3QxNRKoZTUSHJk1ERDNNRCFATUTuTE1Eu1lNRHdmTURUc01EIYBNRN2M
TUS7mU1Ed6ZNRFSzTUQhwE1E3cxNRKrZTUSH5k1ERPNNRBEATkTdDE5EuxlORIcmTkREM05E
EUBORN1MTkSqWU5Ed2ZORFRzTkQhgE5E7oxORKqZTkSHpk5EVLNORBHATkTdzE5Eu9lORIfm
TkRU805EEQBPRO4MT0S7GU9EdyZPREQzT0QhQE9E7kxPRKpZT0SHZk9ERHNPRCGAT0TdjE9E
u5lPRHemT0REs09EEcBPRO7MT0S72U9Ed+ZPRETzT0QhAFBE3QxQRLsZUER3JlBEVDNQRCFA
UETuTFBEqllQRHdmUERUc1BEEYBQRN2MUES7mVBEd6ZQRESzUEQhwFBE3cxQRKrZUER35lBE
RPNQRCEAUUTuDFFEuxlRRIcmUUREM1FEIUBRRN1MUUSqWVFEh2ZRRERzUUQhgFFEL41RRKqZ
UUSHplFEVLNRRBHAUUTdzFFEu9lRRHfmUURE81FEEQBSRO4MUkS7GVJEdyZSREQzUkQRQFJE
3UxSRLtZUkR3ZlJERHNSRCGAUkTdjFJEu5lSRIemUkRUs1JEEcBSRN3MUkSq2VJEd+ZSRETz
UkQRAFNE3QxTRKoZU0SHJlNEVDNTRBFAU0TuTFNEqllTRHdmU0RUc1NEEYBTRO6MU0SqmVNE
d6ZTRESzU0QhwFNE3cxTRLvZU0R35lNERPNTRCEAVETdDFREqhlURIcmVEREM1REEUBURO5M
VESqWVREh2ZURERzVEQRgFRE3YxURKqZVESHplRERLNURCHAVETdzFREqtlURIfmVERE81RE
IQBVRN0MVUSqGVVEdyZVREQzVUQhQFVE3UxVRLtZVUR3ZlVEVHNVRBGAVUTdjFVEu5lVRHem
VURUs1VEEcBVRO7MVUSq2VVEd+ZVRETzVUQhAFZE3QxWRKoZVkR3JlZERDNWRCFAVkTdTFZE
qllWRIdmVkREc1ZEEYBWRA+NVkSqmVZEh6ZWRESzVkQhwFZE3cxWRKrZVkR35lZEVPNWRBEA
V0TdDFdEqhlXRHcmV0RUM1dEIUBXRN1MV0S7WVdEh2ZXRFRzV0QhgFdE3YxXRLuZV0R3pldE
RLNXRBHAV0TuzFdEqtlXRHfmV0RE81dEIQBYRN0MWES7GVhEhyZYREQzWEQhQFhE3UxYRLtZ
WER3ZlhERHNYRBGAWETujFhEu5lYRIemWEREs1hEEcBYRN3MWESq2VhEd+ZYRETzWEQhAFlE
3QxZRKoZWUSHJllERDNZRCFAWUTuTFlEqllZRKhmWUREc1lEIYBZRN2MWUSqmVlEh6ZZRESz
WUQhwFlE7sxZRLvZWUR35llEVPNZRCEAWkTdDFpEuxlaRHcmWkREM1pEIUBaRO5MWkSqWVpE
d2ZaRFRzWkQhgFpE3YxaRLuZWkSHplpEVLNaRCHAWkTdzFpEu9laRIfmWkRE81pEEQBbRO4M
W0S7GVtEdyZbRFQzW0QRQFtE3UxbRKpZW0R3ZltEVHNbRBGAW0TdjFtEqplbRIemW0REs1tE
IcBbRN3MW0S72VtEd+ZbRETzW0QhAFxE7gxcRKoZXER3JlxERDNcRBFAXETdTFxEy1lcRIdm
XEREc1xEEYBcRN2MXESqmVxEd6ZcRFSzXEQRwFxE7sxcRLvZXER35lxERPNcRCEAXUTuDF1E
uxldRHcmXUREM11EEUBdRN1MXUS7WV1Ed2ZdRFRzXUQRgF1E3YxdRKqZXUSHpl1ERLNdRCHA
XUTdzF1EqtldRIfmXURE811EIQBeRO4MXkSqGV5EhyZeREQzXkQRQF5E3UxeRKpZXkSHZl5E
RHNeRBGAXkTdjF5Eu5leRIemXkREs15EIcBeRO7MXkSq2V5Ed+ZeRETzXkQRAF9E3QxfRKoZ
X0SHJl9EVDNfRCFAX0TdTF9Eu1lfRHdmX0RUc19EIYBfRN2MX0S7mV9Eh6ZfRESzX0QhwF9E
3cxfRKrZX0SH5l9ERPNfRBEAYETdDGBEqhlgRIcmYEREM2BEEUBgRN1MYES7WWBEd2ZgRERz
YEQRgGBE7oxgRLuZYER3pmBERLNgRCHAYETdzGBEu9lgRIfmYERE82BEIQBhRN0MYUS7GWFE
dyZhREQzYUQRQGFE7kxhRKpZYUSHZmFERHNhRCGAYUTdjGFEu5lhRIemYUREs2FEIcBhRN3M
YUSq2WFEh+ZhRFTzYUQRAGJE7gxiRKoZYkR3JmJEVDNiRCFAYkTdTGJEu1liRHdmYkREc2JE
IYBiRO6MYkSqmWJEh6ZiRFSzYkQRwGJE3cxiRKrZYkSH5mJERPNiRCEAY0TdDGNEuxljRHcm
Y0REM2NEEUBjRN1MY0S7WWNEh2ZjRERzY0QRgGNE3YxjRLuZY0R3pmNERLNjRCHAY0TdzGNE
u9ljRHfmY0RE82NEIQBkRO4MZESqGWREhyZkREQzZEQhQGRE7kxkRKpZZER3ZmRERHNkRCGA
ZETujGREqplkRIemZERUs2REIcBkRO7MZESq2WREd+ZkRFTzZEQhAGVE7gxlRKoZZUSHJmVE
RDNlRCFAZUTuTGVEqlllRHdmZURUc2VEIYBlRFCNZUS7mWVEd6ZlRFSzZUQhwGVE3cxlRLvZ
ZUSH5mVERPNlRDEAZkTdDGZEuxlmRHcmZkRUM2ZEIUBmRN1MZkS7WWZEh2ZmRERzZkQRgGZE
3YxmRKqZZkR3pmZERLNmRDHAZkTuzGZEu9lmRHfmZkRU82ZEEQBnRN0MZ0S7GWdEdyZnRFQz
Z0QRQGdE7kxnRLtZZ0SHZmdERHNnRBGAZ0TujGdEu5lnRIemZ0RUs2dEIcBnRO7MZ0Sq2WdE
d+ZnRETzZ0QhAGhE3QxoRKoZaER3JmhERDNoRCFAaETdTGhEu1loRHdmaERUc2hEIYBoRO6M
aESqmWhEh6ZoRFSzaEQhwGhE7sxoRKrZaESH5mhEVPNoRBEAaUTuDGlEuxlpRIcmaUREM2lE
IUBpRO5MaUS7WWlEd2ZpRERzaUQRgGlE7oxpRKqZaUSHpmlEVLNpRBHAaUTdzGlEu9lpRIfm
aURE82lEIQBqRO4MakSqGWpEdyZqREQzakQRQGpE3UxqRKpZakR3ZmpEVHNqRCGAakTujGpE
qplqRIemakRUs2pEIcBqRO7MakSq2WpEd+ZqRETzakQhAGtE3QxrRLsZa0R3JmtERDNrRCFA
a0TuTGtEqllrRHdma0RUc2tEEYBrRO6Ma0SqmWtEd6ZrRFSza0QhwGtE3cxrRLvZa0R35mtE
RPNrRCEAbETuDGxEqhlsRIcmbERUM2xEEUBsRN1MbES7WWxEh2ZsRERzbEQhgGxE3YxsRLuZ
bESHpmxERLNsRBHAbETdzGxEu9lsRHfmbERE82xEIQBtRO4MbUSqGW1EiCZtREQzbUQhQG1E
3kxtRLpZbUSIZm1ERHNtRBCAbUTejG1EupltRHembUREs21EEMBtRN7MbUS62W1Ed+ZtRETz
bUQhAG5E3gxuRLoZbkSIJm5ERDNuRCFAbkTuTG5EqlluRIhmbkRUc25EEIBuRN6MbkSqmW5E
iKZuRFSzbkQhwG5E7sxuRLrZbkR35m5ERPNuRBAAb0TuDG9EqhlvRHcmb0RUM29EIUBvRN5M
b0SqWW9EiGZvRFRzb0QhgG9E/oxvRLqZb0SIpm9ERLNvRCHAb0TuzG9EutlvRHfmb0RE829E
IQBwRO4McES6GXBEdyZwREQzcEQQQHBE3kxwRLpZcESIZnBERHNwRCGAcETujHBEuplwRHem
cERUs3BEIcBwRN7McESq2XBEd+ZwRFTzcEQhAHFE3gxxRKoZcUR3JnFERDNxRBBAcUTeTHFE
qllxRIhmcURUc3FEIYBxRO6McUSqmXFEd6ZxRESzcUQhwHFE3sxxRLrZcUR35nFERPNxRCEA
ckTeDHJEqhlyRIgmckRUM3JEIUByRN5MckS6WXJEiGZyRERzckQQgHJE7oxyRKqZckR3pnJE
VLNyRCHAckTezHJEqtlyRHfmckRE83JEIQBzRN4Mc0S6GXNEiCZzREQzc0QhQHNE3kxzRLpZ
c0SIZnNEVHNzRBCAc0TujHNEuplzRIimc0REs3NEIcBzRN7Mc0S62XNEd+ZzRETzc0QQAHRE
3gx0RLoZdER3JnRERDN0RCFAdETuTHREqll0RHdmdEREc3REIYB0RGCNdES6mXREd6Z0RFSz
dEQhwHRE3sx0RKrZdER35nREVPN0RBAAdUTeDHVEqhl1RIgmdUREM3VEIUB1RO5MdUSqWXVE
iGZ1RFRzdUQhgHVE3ox1RKqZdUSIpnVERLN1RCHAdUTuzHVEqtl1RIjmdURU83VEEAB2RO4M
dkSqGXZEiCZ2RFQzdkQhQHZE7kx2RKpZdkSIZnZERHN2RBCAdkTujHZEqpl2RIimdkRUs3ZE
IcB2RO7MdkS62XZEd+Z2RETzdkQQAHdE7gx3RLoZd0R3JndEVDN3RCFAd0TeTHdEqll3RHdm
d0REc3dEIYB3RN6Md0S6mXdEd6Z3RESzd0QhwHdE3sx3RLrZd0SI5ndEVPN3RCEAeETuDHhE
qhl4RIgmeEREM3hEIUB4RN5MeESqWXhEd2Z4RFRzeEQQgHhE7ox4RLqZeESIpnhEVLN4RBDA
eETuzHhEqtl4RIjmeERU83hEEAB5RN4MeUS6GXlEiCZ5REQzeUQhQHlE3kx5RKpZeUR3ZnlE
RHN5RCGAeUTejHlEupl5RIimeUREs3lEIcB5RN7MeUS62XlEd+Z5RETzeUQQAHpE3gx6RKoZ
ekSIJnpERDN6RBBAekTeTHpEull6RIhmekREc3pEEIB6RO6MekS6mXpEd6Z6RESzekQhwHpE
7sx6RKrZekSI5npERPN6RBAAe0TeDHtEqhl7RIgme0REM3tEEEB7RO5Me0S6WXtEiGZ7RERz
e0QQgHtE7ox7RKqZe0R3pntERLN7RCHAe0TuzHtEqtl7RIjme0RE83tEIQB8RO4MfES6GXxE
iCZ8RFQzfEQQQHxE3kx8RLpZfESIZnxERHN8RCGAfETejHxEupl8RHemfERUs3xEIcB8RO7M
fESq2XxEiOZ8RFTzfEQhAH1E3gx9RLoZfUSIJn1ERDN9RCFAfUTeTH1Eull9RHdmfUREc31E
EIB9RO6MfUSqmX1EiKZ9RESzfUQhwH1E7sx9RKrZfUSI5n1ERPN9RBAAfkTeDH5Euhl+RHcm
fkRUM35EEEB+RN5MfkS6WX5Ed2Z+RERzfkQhgH5E3ox+RLqZfkSIpn5ERLN+RCHAfkTezH5E
utl+RHfmfkRE835EEAB/RN4Mf0SqGX9EdyZ/RFQzf0QhQH9E3kx/RLpZf0SIZn9ERHN/RCGA
f0TujH9Eupl/RIimf0RUs39EIcB/RN7Mf0S62X9EiOZ/RETzf0QIAIBEdwaARN0MgEQ8E4BE
qhmARBAggER3JoBE3SyARDwzgESqOYBEEECARHdGgETVTIBERFOARKJZgEQQYIBEd2aARNVs
gEQ8c4BEonmARBCAgER3hoBE3YyARDyTgESqmYBEEKCARHemgETdrIBEPLOARKK5gEQIwIBE
d8aARN3MgERE04BEotmARBDggERv5oBE3eyARETzgESi+YBECACBRG8GgUTdDIFERBOBRKoZ
gUQIIIFEbyaBRN0sgUREM4FEojmBRBBAgUR3RoFE3UyBRERTgUSiWYFEEGCBRG9mgUTdbIFE
RHOBRKJ5gUQIgIFEb4aBRN2MgUQ8k4FEqpmBRBCggUR3poFE3ayBRDyzgUSiuYFEEMCBRHfG
gUTdzIFEPNOBRKrZgUQQ4IFEd+aBRNXsgURE84FEqvmBRAgAgkR3BoJE1QyCRDwTgkSqGYJE
ECCCRG8mgkTdLIJEPDOCRKo5gkQIQIJEd0aCRNVMgkQ8U4JEolmCRAhggkRvZoJE3WyCRDxz
gkSqeYJECICCRG+GgkTVjIJERJOCRKqZgkQQoIJEb6aCRNWsgkQ8s4JEqrmCRBDAgkR3xoJE
3cyCRETTgkSi2YJEEOCCRHfmgkTd7IJEPPOCRKL5gkQQAINEbwaDRN0Mg0Q8E4NEqhmDRAgg
g0RvJoNE3SyDREQzg0SiOYNECECDRHdGg0TdTINEPFODRKpZg0QIYINEb2aDRNVsg0Q8c4NE
onmDRAiAg0R3hoNE1YyDRDyTg0SqmYNECKCDRHemg0TVrINERLODRKK5g0QIwINEb8aDRN3M
g0RE04NEqtmDRBDgg0Rv5oNE1eyDRDzzg0Sq+YNECACERG8GhETdDIRERBOERKoZhEQIIIRE
dyaERN0shEREM4REqjmERAhAhER3RoRE1UyERDxThESqWYREEGCERG9mhETVbIREPHOERKJ5
hEQQgIREd4aERN2MhEREk4REopmERAighER3poRE1ayERDyzhESiuYRECMCERHfGhETdzIRE
RNOERKLZhEQQ4IREb+aERNXshEQ884REovmERBAAhUR3BoVE3QyFRDwThUSqGYVEECCFRG8m
hUTVLIVERDOFRKo5hUQQQIVEb0aFRNVMhUREU4VEolmFRAhghUR3ZoVE3WyFRDxzhUSqeYVE
CICFRHeGhUTVjIVERJOFRKKZhUQQoIVEb6aFRN2shUREs4VEqrmFRAjAhUR3xoVE3cyFRETT
hUSi2YVECOCFRG/mhUTd7IVEPPOFRKL5hUQQAIZEbwaGRN0MhkQ8E4ZEqhmGRAgghkR3JoZE
1SyGREQzhkSiOYZEEECGRHdGhkTdTIZEPFOGRKpZhkQQYIZEb2aGRN1shkQ8c4ZEqnmGRAiA
hkR3hoZE3YyGRESThkSimYZEEKCGRHemhkTVrIZEPLOGRKK5hkQIwIZEb8aGRNXMhkRE04ZE
qtmGRAjghkR35oZE3eyGRETzhkSq+YZECACHRG8Gh0TVDIdEPBOHRKoZh0QQIIdEbyaHRNUs
h0REM4dEqjmHRBBAh0RvRodE3UyHRDxTh0SiWYdEEGCHRG9mh0TdbIdERHOHRKJ5h0QIgIdE
b4aHRN2Mh0REk4dEopmHRAigh0R3podE3ayHRESzh0SiuYdECMCHRHfGh0TdzIdEPNOHRKLZ
h0QI4IdEd+aHRNXsh0Q884dEovmHRBAAiER3BohE3QyIREQTiESiGYhECCCIRG8miETdLIhE
PDOIRKI5iEQQQIhEd0aIRN1MiEREU4hEqlmIRBBgiER3ZohE1WyIRDxziESqeYhECICIRG+G
iETdjIhEPJOIRKKZiEQQoIhEb6aIRNWsiEREs4hEqrmIRAjAiER3xohE3cyIRETTiESi2YhE
EOCIRG/miETV7IhEPPOIRKL5iEQQAIlEbwaJRNUMiUQ8E4lEqhmJRBAgiURvJolE1SyJREQz
iUSiOYlECECJRHdGiUTVTIlEPFOJRKpZiUQIYIlEb2aJRNVsiUQ8c4lEonmJRBCAiUR3holE
3YyJRDyTiUSqmYlEEKCJRHemiUTVrIlEPLOJRKK5iUQIwIlEd8aJRNXMiUQ804lEqtmJRAjg
iUR35olE3eyJRETziUSq+YlEEACKRG8GikTVDIpERBOKRKIZikQQIIpEbyaKRNUsikQ8M4pE
qjmKRAhAikRvRopE3UyKRDxTikSyWYpECGCKRHdmikTdbIpEPHOKRKJ5ikQIgIpEd4aKRNWM
ikQ8k4pEopmKRBCgikRvpopE1ayKRESzikSquYpEEMCKRHfGikTdzIpEPNOKRKrZikQQ4IpE
b+aKRN3sikQ884pEovmKRBAAi0R3BotE1QyLREQTi0SqGYtEECCLRG8mi0TdLItEPDOLRKo5
i0QQQItEd0aLROZMi0Q8U4tEolmLRBBgi0R3ZotE3WyLRERzi0SieYtECICLRG+Gi0TdjItE
PJOLRKqZi0QIoItEd6aLRNWsi0REs4tEormLRBDAi0RvxotE1cyLRDzTi0Sq2YtECOCLRG/m
i0Td7ItERPOLRKL5i0QIAIxEdwaMRN0MjEREE4xEohmMRAggjERvJoxE1SyMREwzjESqOYxE
EECMRHdGjETVTIxEPFOMRKJZjEQQYIxEb2aMRNVsjEQ8c4xEonmMRAiAjER3hoxE3YyMRDyT
jESimYxECKCMRHemjETdrIxERLOMRKq5jEQQwIxEd8aMRNXMjEQ804xEqtmMRBDgjER/5oxE
3eyMRETzjESi+YxEEACNRHcGjUTVDI1ERBONRKIZjUQIII1EbyaNRNUsjUREM41EqjmNRBBA
jURvRo1E3UyNRERTjUSiWY1EEGCNRG9mjUTdbI1EPHONRKJ5jUQQgI1Ed4aNRNWMjUREk41E
opmNRAigjURvpo1E1ayNRESzjUSquY1ECMCNRG/GjUTVzI1ERNONRKLZjUQQ4I1Ed+aNRN3s
jURE841EqvmNRAgAjkR3Bo5E1QyORDwTjkSiGY5ECCCORHcmjkTdLI5ERDOORKo5jkQQQI5E
d0aORNVMjkREU45EolmORBBgjkR3Zo5E3WyORERzjkSqeY5ECICORHeGjkTVjI5EPJOORKKZ
jkQQoI5Eb6aORN2sjkQ8s45EormORAjAjkRvxo5E1cyORDzTjkSi2Y5ECOCORHfmjkTd7I5E
PPOORKr5jkQQAI9EdwaPRNUMj0Q8E49EohmPRBAgj0RvJo9E1SyPRDwzj0SqOY9EEECPRG9G
j0TdTI9ERFOPRKJZj0QIYI9Ed2aPRN1sj0REc49EqnmPRBCAj0R3ho9E1YyPRDyTj0SimY9E
EKCPRG+mj0TdrI9ERLOPRKK5j0QQwI9Ed8aPRN3Mj0RE049EotmPRBDgj0Rv5o9E1eyPRETz
j0Sq+Y9EEACQRG8GkETdDJBERBOQRKIZkEQQIJBEdyaQRN0skEREM5BEqjmQRAhAkERvRpBE
1UyQRERTkESqWZBECGCQRG9mkETVbJBERHOQRKJ5kEQQgJBEb4aQRNWMkEREk5BEqpmQRBCg
kER3ppBE1ayQRESzkESiuZBEEMCQRHfGkETdzJBERNOQRKLZkEQI4JBEb+aQRN3skEQ885BE
qvmQRBAAkURvBpFE3QyRREQTkUSiGZFEECCRRG8mkUTVLJFERDORRKo5kUQIQJFEd0aRRNVM
kUQ8U5FEqlmRRBBgkURvZpFE3WyRRERzkUSqeZFECICRRG+GkUTdjJFEPJORRKKZkUQQoJFE
b6aRRNWskUQ8s5FEqrmRRAjAkURvxpFE3cyRRETTkUSq2ZFECOCRRHfmkUTV7JFEPPORRKL5
kUQIAJJEdwaSRNUMkkREE5JEohmSRBAgkkRvJpJE3SySREQzkkSiOZJECECSRHdGkkTVTJJE
RFOSRKJZkkQQYJJEb2aSRNVskkQ8c5JEonmSRBCAkkRvhpJE1YySRESTkkSqmZJEEKCSRHem
kkTVrJJERLOSRKK5kkQQwJJEd8aSRNXMkkQ805JEotmSRBDgkkRv5pJE1eySRETzkkSq+ZJE
EACTRG8Gk0TVDJNEPBOTRKoZk0QQIJNEdyaTRNUsk0Q8M5NEqjmTRBBAk0RvRpNE3UyTRDxT
k0SqWZNEEGCTRG9mk0TVbJNERHOTRKp5k0QQgJNEb4aTRN2Mk0REk5NEqpmTRAigk0R3ppNE
1ayTRDyzk0SiuZNECMCTRG/Gk0TdzJNERNOTRKLZk0QI4JNEd+aTRObsk0RE85NEovmTRAgA
lER3BpRE1QyUREQTlESqGZRECCCURHcmlETdLJRERDOURKI5lEQIQJREb0aURN1MlEQ8U5RE
olmURAhglERvZpRE3WyURERzlESqeZRECICURG+GlETVjJREPJOURKKZlEQIoJREd6aURNWs
lEQ8s5REqrmURAjAlER3xpRE1cyURDzTlESq2ZRECOCURHfmlETd7JRERPOURKr5lEQQAJVE
dwaVRNUMlUQ8E5VEqhmVRBAglUR3JpVE1SyVRDwzlUSiOZVEEECVRG9GlUTdTJVERFOVRKJZ
lUQIYJVEb2aVRNVslUQ8c5VEonmVRBCAlURvhpVE1YyVRDyTlUSimZVECKCVRHemlUTdrJVE
RLOVRKq5lUQIwJVEd8aVRN3MlURE05VEotmVRAjglURv5pVE3eyVRETzlUSq+ZVECACWRHcG
lkTdDJZERBOWRKoZlkQIIJZEbyaWRN0slkQ8M5ZEojmWRBBAlkR3RpZE1UyWRDxTlkSiWZZE
EGCWRG9mlkTdbJZERHOWRKp5lkQQgJZEb4aWRN2MlkREk5ZEopmWRBCglkR3ppZE1ayWRDyz
lkSiuZZEEMCWRG/GlkTVzJZEPNOWRKrZlkQQ4JZEb+aWRNXslkQ885ZEqvmWRAgAl0R3BpdE
3QyXREQTl0SiGZdEECCXRG8ml0TVLJdERDOXRKo5l0QIQJdEd0aXRNVMl0Q8U5dEolmXRBBg
l0RvZpdE3WyXRERzl0SqeZdECICXRG+Gl0TVjJdERJOXRKqZl0QQoJdEd6aXRN2sl0Q8s5dE
ormXRBDAl0R3xpdE1cyXRDzTl0Si2ZdECOCXRG/ml0Td7JdERPOXRKr5l0QIAJhEdwaYRNUM
mEQ8E5hEohmYRBAgmER3JphE1SyYRDwzmESqOZhEEECYRHdGmETVTJhEPFOYRKpZmEQIYJhE
b2aYRN1smEQ8c5hEonmYRBCAmERvhphE3YyYRESTmESqmZhECKCYRG+mmETVrJhEPLOYRKq5
mEQIwJhEd8aYRN3MmERE05hEqtmYRBDgmER35phE1eyYRETzmESq+ZhEEACZRHcGmUTVDJlE
RBOZRKoZmUQQIJlEbyaZRN0smUREM5lEojmZRBBAmURvRplE1UyZRERTmUSiWZlEEGCZRHdm
mUTdbJlERHOZRKJ5mUQIgJlEd4aZRN2MmUREk5lEqpmZRAigmUR3pplE3ayZRDyzmUSquZlE
EMCZRG/GmUTdzJlEPNOZRKLZmUQQ4JlEb+aZRNXsmUQ885lEqvmZRBAAmkR3BppE3QyaRDwT
mkSqGZpECCCaRHcmmkTVLJpERDOaRKI5mkQIQJpEb0aaRN1MmkQ8U5pEqlmaRBBgmkRvZppE
3WyaRDxzmkSieZpEEICaRHeGmkTVjJpERJOaRKqZmkQQoJpEb6aaRN2smkREs5pEqrmaRBDA
mkRvxppE3cyaRETTmkSq2ZpEEOCaRG/mmkTV7JpERPOaRKL5mkQQAJtEbwabRN0Mm0Q8E5tE
ohmbRAggm0R3JptE3SybRDwzm0SiOZtECECbRG9Gm0TdTJtERFObRKJZm0QIYJtEb2abRNVs
m0Q8c5tEonmbRAiAm0R3hptE1YybRDyTm0SqmZtECKCbRHemm0TdrJtERLObRKq5m0QIwJtE
d8abRN3Mm0RE05tEqtmbRAjgm0R35ptE1eybRETzm0Sq+ZtECACcRHcGnETdDJxERBOcRKIZ
nEQQIJxEbyacRN0snEQ8M5xEqjmcRAhAnER3RpxE1UycRERTnESqWZxEEGCcRG9mnETdbJxE
PHOcRKJ5nEQIgJxEd4acRN2MnEREk5xEopmcRAignERvppxE3aycRDyznESiuZxEEMCcRG/G
nETdzJxERNOcRKrZnEQI4JxEb+acRN3snERE85xEqvmcRAgAnURvBp1E3QydREQTnUSiGZ1E
ECCdRG8mnUTdLJ1EPDOdRKI5nUQQQJ1Ed0adRNVMnUREU51EqlmdRAhgnURvZp1E1WydRERz
nUSieZ1EEICdRG+GnUTdjJ1EPJOdRKKZnUQQoJ1Ed6adRN2snUREs51EqrmdRAjAnUR3xp1E
3cydRETTnUSi2Z1EEOCdRG/mnUTd7J1ERPOdRKr5nUQQAJ5EdwaeRN0MnkREE55EqhmeRBAg
nkR3Jp5E1SyeREQznkSiOZ5EEECeRG9GnkTdTJ5ERFOeRKJZnkQIYJ5Ed2aeRN1snkQ8c55E
qnmeRAiAnkRvhp5E3YyeRESTnkSimZ5ECKCeRHemnkTVrJ5EPLOeRKK5nkQQwJ5Ed8aeRN3M
nkQ8055EqtmeRAjgnkRv5p5E1eyeRETznkSq+Z5ECACfRG8Gn0TdDJ9ERBOfRKoZn0QQIJ9E
byafRNUsn0Q8M59EqjmfRAhAn0RvRp9E1UyfRDxTn0SiWZ9ECGCfRG9mn0TdbJ9EPHOfRKJ5
n0QIgJ9Ed4afRN2Mn0Q8k59EqpmfRAign0R3pp9E3ayfRDyzn0SiuZ9EEMCfRG/Gn0TVzJ9E
PNOfRKrZn0QI4J9Ed+afRN3sn0Q8859EovmfRBAAoER3BqBE3QygRDwToESqGaBEECCgRG8m
oETdLKBEPDOgRKo5oEQIQKBEb0agRNVMoEQ8U6BEqlmgRBBgoER3ZqBE1WygRERzoESqeaBE
EICgRG+GoETVjKBEPJOgRKKZoEQIoKBEb6agRNWsoEREs6BEqrmgRBDAoER3xqBE1cygRDzT
oESi2aBEEOCgRG/moETd7KBERPOgRKL5oEQIAKFEdwahRNUMoUREE6FEohmhRBAgoUR3JqFE
3SyhREQzoUSqOaFECEChRG9GoUTdTKFERFOhRKJZoUQQYKFEb2ahRN1soUQ8c6FEqnmhRBCA
oURvhqFE3YyhRESToUSimaFEEKChRG+moUTdrKFERLOhRKK5oUQQwKFEb8ahRN3MoUQ806FE
qtmhRBDgoURv5qFE1eyhRDzzoUSq+aFEEACiRG8GokTVDKJEPBOiRKoZokQQIKJEdyaiRNUs
okQ8M6JEqjmiRAhAokRvRqJE3UyiRERTokSiWaJEEGCiRG9mokTdbKJERHOiRKp5okQIgKJE
b4aiRN2MokREk6JEqpmiRAigokRvpqJE1ayiRDyzokSiuaJECMCiRG/GokTdzKJERNOiRKrZ
okQI4KJEd+aiRN3sokRE86JEovmiRAgAo0R3BqNE1QyjREQTo0SqGaNEECCjRHcmo0TdLKNE
RDOjRKI5o0QQQKNEd0ajRN1Mo0REU6NEqlmjRAhgo0R3ZqNE1WyjRDxzo0SieaNEEICjRG+G
o0TdjKNERJOjRKqZo0QQoKNEb6ajRNWso0Q8s6NEqrmjRBDAo0R3xqNE3cyjRETTo0Si2aNE
EOCjRHfmo0Td7KNEPPOjRKr5o0QIAKREbwakRNUMpEREE6REohmkRAggpER3JqRE1SykREQz
pESiOaREEECkRG9GpETdTKRERFOkRKJZpEQQYKREd2akRN1spEREc6REonmkRAiApER3hqRE
3YykRESTpESimaRECKCkRHempETVrKREPLOkRKK5pEQQwKREd8akRN3MpEQ806REqtmkRAjg
pER35qRE1eykRDzzpESi+aREEAClRG8GpUTdDKVEPBOlRKoZpUQIIKVEdyalRNUspUQ8M6VE
ojmlRBBApUR3RqVE1UylRERTpUSiWaVEEGClRHdmpUTdbKVEPHOlRKJ5pUQIgKVEd4alRNWM
pUQ8k6VEqpmlRAigpUR3pqVE1aylRESzpUSquaVEEMClRG/GpUTdzKVERNOlRKLZpUQQ4KVE
d+alRNXspURE86VEovmlRAgApkRvBqZE1QymRDwTpkSqGaZECCCmRHcmpkTdLKZEPDOmRKo5
pkQIQKZEb0amRN1MpkQ8U6ZEolmmRAhgpkRvZqZE1WymRDxzpkSieaZECICmRHeGpkTejKZE
RJOmRKKZpkQIoKZEd6amRNWspkQ8s6ZEqrmmRBDApkR3xqZE1cymRDzTpkSq2aZEEOCmRG7m
pkTV7KZEPPOmRKL5pkQIAKdEdwanRN4Mp0REE6dEohmnRBAgp0R3JqdE1SynRDwzp0SqOadE
EECnRIhGp0TVTKdEPFOnRKJZp0QQYKdEbmanRN5sp0Q8c6dEonmnRAiAp0RuhqdE1YynREST
p0SqmadECKCnRG6mp0TerKdERLOnRKq5p0QQwKdEbsanRN7Mp0Q806dEotmnRAjgp0R35qdE
3uynRETzp0Sq+adEEACoRHcGqETeDKhERBOoRKIZqEQIIKhEbiaoRN4sqEREM6hEojmoRAhA
qERuRqhE3kyoRERTqESqWahEEGCoRHdmqETebKhERHOoRKJ5qEQQgKhEboaoRN6MqEQ8k6hE
opmoRBCgqER3pqhE3qyoRDyzqESquahECMCoRHfGqETVzKhERNOoRKLZqEQQ4KhEd+aoRN7s
qEQ886hEqvmoRBAAqURuBqlE1QypRDwTqUSqGalECCCpRG4mqUTeLKlEPDOpRKo5qUQQQKlE
bkapRN5MqUQ8U6lEqlmpRAhgqUR3ZqlE1WypRDxzqUSqealECICpRG6GqUTejKlERJOpRKKZ
qUQQoKlEbqapRN6sqUQ8s6lEqrmpRBDAqUR3xqlE1cypRDzTqUSi2alEEOCpRHfmqUTe7KlE
RPOpRKr5qUQQAKpEbgaqRNUMqkQ8E6pEohmqRBAgqkR3JqpE1SyqREQzqkSqOapECECqRHdG
qkTVTKpERFOqRKJZqkQQYKpEbmaqRN5sqkQ8c6pEqnmqRAiAqkRuhqpE1YyqRESTqkSqmapE
EKCqRHemqkTerKpERLOqRKq5qkQQwKpEbsaqRNXMqkRE06pEqtmqRBDgqkR35qpE3uyqRETz
qkSq+apEEACrRHcGq0TVDKtEPBOrRKIZq0QIIKtEbiarRN4sq0REM6tEojmrRAhAq0R3RqtE
1UyrRDxTq0SiWatEEGCrRG5mq0TebKtEPHOrRKp5q0QIgKtEboarRN6Mq0Q8k6tEqpmrRAig
q0R3pqtE3qyrRDyzq0SiuatEEMCrRG7Gq0TVzKtEPNOrRKrZq0QI4KtEd+arRN7sq0Q886tE
qvmrRBAArER3BqxE1QysREQTrESiGaxEECCsRG4mrETVLKxEPDOsRKo5rEQQQKxEbkasRNVM
rEREU6xEolmsRAhgrER3ZqxE3mysRERzrESieaxEEICsRG6GrETejKxERJOsRKqZrEQIoKxE
d6asRN6srEQ8s6xEqrmsRAjArER3xqxE1cysRDzTrESi2axECOCsRHfmrETe7KxERPOsRKL5
rEQIAK1EdwatRN4MrUQ8E61EqhmtRAggrURuJq1E3iytREQzrUSiOa1ECECtRG5GrUTeTK1E
RFOtRKpZrUQIYK1Ed2atRN5srUQ8c61EqnmtRBCArUR3hq1E1YytRESTrUSqma1EEKCtRHem
rUTerK1EPLOtRKq5rUQQwK1Ed8atRN7MrUQ8061EotmtRBDgrURu5q1E3uytRETzrUSq+a1E
EACuRG4GrkTeDK5EPBOuRKIZrkQIIK5EbiauRN4srkREM65EojmuRBBArkRuRq5E3kyuRDxT
rkSiWa5EEGCuRHdmrkTebK5ERHOuRKJ5rkQIgK5EboauRNWMrkQ8k65EopmuRBCgrkR3pq5E
3qyuRESzrkSqua5EEMCuRG7GrkTezK5EPNOuRKrZrkQI4K5Ed+auRNXsrkQ8865EovmuRAgA
r0R3Bq9E3gyvRDwTr0SiGa9EECCvRHcmr0TVLK9EPDOvRKI5r0QQQK9EbkavRN5Mr0REU69E
olmvRBBgr0R3Zq9E1WyvRDxzr0Sqea9EEICvRHeGr0TVjK9ERJOvRKqZr0QIoK9Ed6avRN6s
r0REs69EqrmvRAjAr0Ruxq9E3syvRETTr0Sq2a9EEOCvRG7mr0TV7K9EPPOvRKL5r0QIALBE
bgawRNUMsEREE7BEqhmwRAggsERuJrBE1SywRDwzsESqObBEEECwRHdGsETVTLBEPFOwRKJZ
sEQ6YLBEd2awRNVssEREc7BEonmwRBCAsER3hrBE3oywRESTsESqmbBECKCwRHemsETVrLBE
RLOwRKK5sEQQwLBEd8awRN7MsERE07BEqtmwRAjgsER35rBE1eywRDzzsESq+bBECACxRHcG
sUTVDLFEPBOxRKIZsUQQILFEbiaxRN4ssUQ8M7FEojmxRBBAsURuRrFE3kyxRERTsUSqWbFE
EGCxRG5msUTebLFEPHOxRKp5sUQQgLFEd4axRNWMsUQ8k7FEqpmxRBCgsUR3prFE1ayxRESz
sUSqubFECMCxRHfGsUTVzLFERNOxRKrZsUQQ4LFEd+axRN7ssUQ887FEqvmxRBAAskR3BrJE
1QyyREQTskSqGbJECCCyRG4mskTVLLJEPDOyRKo5skQQQLJEd0ayRN5MskREU7JEolmyRAhg
skR3ZrJE1WyyRDxzskSiebJEEICyRG6GskTejLJERJOyRKKZskQQoLJEbqayRNWsskREs7JE
ormyRBDAskR3xrJE3syyRETTskSi2bJEEOCyRHfmskTe7LJEPPOyRKL5skQIALNEdwazRNUM
s0REE7NEohmzRBAgs0RuJrNE3iyzRDwzs0SiObNEEECzRHdGs0TVTLNEPFOzRKpZs0QQYLNE
d2azRNVss0Q8c7NEqnmzRBCAs0RuhrNE1YyzRESTs0SimbNECKCzRG6ms0TVrLNERLOzRKq5
s0QIwLNEd8azRNXMs0RE07NEqtmzRAjgs0R35rNE1eyzRETzs0Si+bNEEAC0RG4GtETVDLRE
PBO0RKIZtEQQILREdya0RN4stEREM7REojm0RBBAtER3RrRE3ky0RDxTtESqWbREEGC0RHdm
tETebLRERHO0RKJ5tEQIgLREd4a0RNWMtEQ8k7REopm0RAigtERuprRE3qy0RDyztESqubRE
CMC0RHfGtETVzLREPNO0RKLZtEQI4LREbua0RNXstERE87REqvm0RAgAtURuBrVE1Qy1REQT
tUSqGbVEECC1RHcmtUTeLLVETDO1RKI5tUQQQLVEbka1RN5MtUQ8U7VEolm1RBBgtURuZrVE
3my1RDxztUSqebVECIC1RG6GtUTVjLVERJO1RKqZtUQQoLVEd6a1RN6stUQ8s7VEqrm1RAjA
tUR3xrVE3sy1RDzTtUSi2bVEEOC1RHfmtUTe7LVERPO1RKr5tUQIALZEbga2RN4MtkQ8E7ZE
qhm2RBAgtkRuJrZE1Sy2REQztkSqObZECEC2RG5GtkTeTLZEPFO2RKpZtkQIYLZEd2a2RN5s
tkREc7ZEqnm2RBCAtkRuhrZE1Yy2RESTtkSimbZEEKC2RHemtkTVrLZEPLO2RKK5tkQIwLZE
d8a2RN7MtkQ807ZEqtm2RAjgtkR35rZE3uy2RETztkSi+bZEEAC3RG4Gt0TVDLdERBO3RKoZ
t0QIILdEdya3RNUst0Q8M7dEqjm3RAhAt0R3RrdE3ky3RDxTt0SiWbdEEGC3RG5mt0TVbLdE
PHO3RKp5t0QIgLdEd4a3RN6Mt0Q8k7dEqpm3RAigt0R3prdE1ay3RESzt0SiubdEEMC3RG7G
t0TVzLdEPNO3RKLZt0QQ4LdEbua3RNXst0Q887dEovm3RBAAuERuBrhE3gy4RDwTuESqGbhE
ECC4RG4muETVLLhERDO4RKI5uEQQQLhEbka4RNVMuEREU7hEqlm4RBBguER3ZrhE3my4RExz
uESiebhECIC4RHeGuETejLhEPJO4RKKZuEQQoLhEd6a4RN6suEREs7hEqrm4RBDAuER3xrhE
3sy4RETTuESq2bhECOC4RHfmuETm7LhEPPO4RKL5uEQQALlEdwa5RNUMuUQ8E7lEohm5RAgg
uUR3JrlE1Sy5RDwzuUSiOblECEC5RHdGuUTVTLlERFO5RKJZuUQQYLlEd2a5RN5suUREc7lE
qnm5RAiAuUR3hrlE1Yy5RESTuUSqmblECKC5RHemuUTVrLlERLO5RKq5uUQIwLlEbsa5RNXM
uURE07lEqtm5RAjguURu5rlE3uy5RDzzuUSq+blECAC6RG4GukTVDLpEPBO6RKIZukQIILpE
dya6RN4sukREM7pEojm6RBBAukRuRrpE3ky6RDxTukSiWbpECGC6RG5mukTebLpERHO6RKJ5
ukQIgLpEboa6RNWMukQ8k7pEopm6RBCgukRuprpE3qy6RDyzukSqubpECMC6RG7GukTVzLpE
RNO6RKLZukQQ4LpEd+a6RN7sukRM87pEqvm6RBAAu0R3BrtE3gy7REQTu0SqGbtECCC7RG4m
u0TVLLtEPDO7RKo5u0QQQLtEbka7RNVMu0Q8U7tEolm7RBBgu0RuZrtE1Wy7RDxzu0SiebtE
CIC7RG6Gu0TVjLtERJO7RKqZu0QQoLtEbqa7RN6su0REs7tEorm7RAjAu0RuxrtE3sy7RDzT
u0Si2btEEOC7RHfmu0Te7LtEPPO7RKr5u0QQALxEbga8RN4MvEREE7xEqhm8RAggvER3JrxE
3iy8RDwzvESqObxEEEC8RHdGvETVTLxERFO8RKJZvEQQYLxEd2a8RN5svEQ8c7xEqnm8RBCA
vERuhrxE3oy8RESTvESimbxEEKC8RG6mvETVrLxERLO8RKK5vEQQwLxEbsa8RNXMvEQ807xE
qtm8RAjgvERu5rxE1ey8RDzzvESi+bxEEAC9RG4GvUTeDL1EPBO9RLIZvUQIIL1Ebia9RN4s
vUREM71Eojm9RAhAvURuRr1E3ky9RDxTvUSqWb1ECGC9RG5mvUTVbL1ERHO9RKp5vUQQgL1E
d4a9RN6MvUQ8k71Eopm9RAigvURupr1E1ay9RESzvUSiub1ECMC9RG7GvUTezL1EPNO9RKrZ
vUQQ4L1Ed+a9RNXsvUQ8871Eovm9RBAAvkR3Br5E3gy+RDwTvkSqGb5ECCC+RHcmvkTVLL5E
PDO+RKI5vkQQQL5Ed0a+RN5MvkQ8U75Eqlm+RBBgvkR3Zr5E1Wy+RERzvkSqeb5ECIC+RHeG
vkTVjL5ERJO+RKqZvkQQoL5Ebqa+RNWsvkQ=</AssayXData><AssayYData Points="3530">6tSLPdeWhD0OfY49H0OCPXGhgT285oM9NzSCPWeOiT1VYYg992CNPa1Pkz0UEIs9l+SSPZEC
lT3IoI89nLiTPWpskj0uUpg9TVmTPRk1mj1Za5Y9zQihPd4SmT1DAaU99H2dPRrmoj1fg5s9
QSKnPayYoD0zD6M955WgPZdrnz29HqA9wzGhPQYCnz0UlqY94zykPSfWpz3O9aA90TqsPeOo
qD1qlag9DbiuPcPQrj1p3K09XPmlPScKpD2PGas9eburPbpPqj1nlK89+0uxPbqkqD0D9bg9
Fk20PYlwtT17zbM900OzPQ9LuD28q7I9z6O2PeGPvD0WDLk9uEfCPQ3Cuj0d6bs9Lf+9PREB
uz1v/sY9Mx+8PQQ2xT3UCsE9p0rBPU3nyT1olcU92v7KPaGCyD0yxsQ9AnHCPQjUyz1ud8g9
/LvNPXCOyz2A98o9Y5LIPTuH0D32K849jUXKPaBy1T3Qe889fR/XPaXp1z2D6dI9MvTLPbPn
zD3xU809kyDNPWh+zT03A989wa3YPRkw3D0di9Y9cCfYPQQX1j2L9uI9oXjZPSTK1j0xttc9
aXPYPW/n1D3SAdk92SzWPZYQ3T3UlOo9CPnmPZet3T2CVeM9u1roPUc24T34VOM9BEffPa9I
5D19GOI9c7PqPRhK7z12D+Q97AjqPUmQ5j1RK+c9A8PrPVQB3T0jWe09iS/oPf496D2/ifU9
mcvuPau69T0LgOw9tyfwPY2N6T0u8vQ9PpX6PSAz9j0nA/Q9jz7wPQQo8z3SW+o9zCz6PRuD
+D1SZfU9/yX4PTlq7T0WmP4953P4PUen/j3VpwM+DtP6PTyiAj684fc91b33PYJ+Aj6+u/A9
D1cBPugNAD6WeQA+LD/+PXIlAj6BbAY+2iD/PbfR/z2GJQU+LBgIPgULBz7J0gQ+MpUBPjJD
BT7c6gM+AvsDPs6JCD64Dwk+9z0GPpOOAz5+kgQ+bscFPqbzCD7MwAo+tDYNPqrxBj4/mgk+
BsIGPjgUCD6m2wo+VycHPlYkAT6Gfwk+4csMPg9aDD4x3Q4+AhgOPmhCDD5IuAs+9lsMPnZl
Cz7FNQo+qO8PPpy/Dz5D8g4+nCgNPlPeDz4Inw0+pgcNPnU9ET74+w0+XXwOPreeEz4n0Aw+
bUwQPo6RDz6fshA+fBYTPsY7Dj6pzRA+lmMVPvW5ET7s4Q0+BwwSPiATEj6DIBI+ELEQPpSU
Fj44whE+A24VPtLNFj5HZxU++K0TPrRyET78ABc+ke8SPhG/FD70ohE+kfUSPmu/Fz4/Pxc+
PtUTPugeHT6XXxs+4MwbPjrxGD4bKSA+L8EZPqsNGT68EBk+reEWPvNbGD62qhY+jMsaPmnZ
Gz4AOx8+ViYdPpGWHD4h8Rg+DOgbPrZ7Hz54mh0+EMQcPrmkGj6VrR0+tpAgPhYjHz5Xhxs+
MQ4jPqC4Hz7K8hw+JcodPnhfGz7fDCI+qJIiPja7HD5OUiA+8AkgPv44Iz7NmyY+oNEhPvK4
Ij696R4+Wn8mPkX0Ij481SM+B8ojPlyiIz4imig+Q0cjPoDfJD51miM+bo0lPlm/JT7gLCg+
59sqPuAgIT5+GiU+q5omPl96Iz78ayg+XRMlPm07LD4OOSY+R6YnPj+jJz5PXCk+l6IqPlVo
LD5fWCk+5mInPj+nJz4bFSo+rLooPggzJD48RSw+ZBYrPg/gKD7f1yo+2xsrPqf2MD5B6is+
yaYtPjEaLj6v0y4+iC4uPiTxMT5cxi8+f6kvPrk9LD61Tyw+Ws4vPnAILj65dzE+5vssPjl6
Lz5u0Cs+h7syPrbKMj530i8+N7ctPoWlNT7JTjI+cEcxPrd4NT5MpS4+eZcwPqTWMD5SWjM+
1/w0PtsaNT5+2zQ+UwM1Ps3xMT5EnzU+dH0xPnm+OD4TBTY+ffI0PkjNMz4vqzU+0Es7Puif
ND7eNDk+D8A3PmnNOD5bNjc+J2E1PtIlMz54fDU+EXw2PlzVOz77VDg+cy07PnlCNz7rhT4+
JlI6PgAgPD7oIzo+QnA5PmZaPj4k8Tw+tXI5PgJ/PT689Ts+6x06PuFAPT6JpD0+xBZBPgFN
Oj74MTo+tb06Pj8+OD5Wyjg+lSE8PkdTPD4mvj0+ooQ/Phs3Pj6djjw+3D1APjOjPD4QV0M+
3PE/PribQT4H7Do+zws8PjCmRD4G/kQ++ehAPr4wQj7MIUM+/cNAPjFtPj4FjEU+sBpCPow/
Qz6BOz4+aOs9Ph/PRj54sT8+R9xAPhxfQD5hCEo+LLVEPjhxRT62sEE+xZRFPnFxQj7f2kE+
V1RFPnHYQT51akI++KxGPj71RT4R/Eg+onBIPh5TST4/X0U+TV5APpJIRj5IyUs+84lHPtGW
Rz4Xy0k+7F1MPhkKQj6jSUY+cU1IPlOEST4T/0k+y29NPqCxST7YtUo+vLNGPqJUTT4AkE4+
pIxOPuz8ST5U8Ek+TVpLPuU4ST5H1Ug+BW1OPgJqTD5sYks+WdRMPuPLSj7fBVA+ooVIPoxb
TT713k0+aYtLPmr5Sj4cVE4+AghOPvMcSz7ap1Q+VOxMPmLaVD5/JVI+r7hPPiKdTj5Yrk8+
B9pOPtXQTj51DVI++NJPPsayUD5FKVI+A6NTPtPVUT42ilI+aZRPPjplUj7SoFM+UdJOPpuf
VD4V4VA+gVFSPqhIUj4nFFY+Sy5RPngeUT4wqVk+EN5UPvDhUz4gHVY+c4ZRPp0PWD7+ylQ+
x9xYPukoVT68plc+d1FVPpkbVj4fx1c+tblXPskPVT5lw14+wlFXPlueVj6lx1c+/OxYPv8y
Wj4xQ1o+gk1XPv47WT4BdFk+vqxZPvd0Wz4L1Fs+bfRXPgcvWz4goVk+QBdcPmiGWD6X8V8+
GoBbPoZbWT4ydlw+29RbPiFdWj7MKlw+xUJfPo0NWT6uUVs+3tdcPgOnWj52rFk+RKVdPjbz
ZT54m1o+6qhaPo1wXj4DA14++9JePv6BXT5L0mI+ttRePhDSXj69Bl0+8q5dPmkmXj52g2A+
V5JdPtLGXD5sLV0+/Q1cPsHYYD6MN2A+f9ZhPjOmYT4zoWM+Z/pfPsHqZD4iAV8+UnBhPv5D
Yz4DkmI+NKVfPnObYz7y9GI+cPFiPr1aYj7ffmA+gMBfPi6pXT6n518+LaJlPuOdZT7DVmI+
wndmPt+MZj6yBWE+WPVjPrd9ZD7o+WI+rYhlPlWaZD6fKWQ+UZJnPpQEZz49h2o+ckhiPgw7
ZD7luGk+BZllPmX9aD7MNWo+CjxnPmtgYz4Q82g+aRFpPi2SZj7I+2o+1jFmPuhdaT7BiWk+
rmNrPooCZz5py2s+kV1nPrbQZj4HtWY+BoJqPoQjZj7ImGo+EAJpPtMvbT4JsGU+CGdrPkq1
Zz5UbW0+S9xnPvKHbD7CeWo+UT9tPuWebT6XK3M+7CBtPnIFbz7mcW8+1QtuPt/Zaj5IGWo+
4DRxPlKycT4suXE+ZqNrPluAaz6GVm0+SCpxPhTFcT4u9Gg+2P9vPuxrbj76jWw+2QNuPpK/
cj6XRHI+RohvPtGFcj7J6G0+b4xyPleocD4sMHM+zmNxPnTGdD7hVnI+T8FwPrHWbz4NTXU+
fspwPmXPdT632HA+VDR1PrWadj70QHQ+9Hh0PhaWcj5k524+rDNyPouncT6USHU+DFFwPsAA
cz4gCnY+8CVxPqVudz7eZHQ+d9F4PgtcdT4eInQ+f4l3Pnkedz6hwXM+yEh1Pj9Idz6RXnU+
rXN4PuBCdj6It3M+i5t1Pi61ej5XGHs+p992PuQhdz6HKnc+ceN2PiRYfT7ye3s+41h0PkNq
eT7zPHk+RpZ4Po8ifj5WGng+1B14Pg9QfD4NsHQ+kzp6PtlVeT6mMXc+ZU13PoQzez6nz34+
JvB3PkgOez5Dx3w+u+F7Pi/mez6TUHw+y/Z5Pps1fj4uT34+hst5Pg8Iej4S1n0+sZt6Pmme
fj5BgX0+Nj2APjwhfT5hRnw+JxiAPuh/fj5JQoA+KPeAPm7mez4Oi30++cGAPia1fz4QA4A+
zAN9PlzUej6MV30+996APgAzgD5cWYA+8pyAPq+KgT5vfIA+XkF+Pm94gj74bYA+S8qAPio3
gD5CMYQ+JLGAPuczgT57zn0+o7iAPoaqgT6bw4M+bmKBPqofgD5it4E+YECAPhRXgz5iX4I+
OdqBPocOgj5h1YI+LoGBPgmbgj6sOIM+qDeCPkaLgj4Sj4M+DGWDPtsphT6yM4M+QN6CPhHU
gT5ImoM+YjuEPsxxgz6I4IM+Dh6FPrnKgz7hIIU+83yDPvSghD7d1IQ+yAKDPgusgz5EmII+
W2iDPvIFhT7QIYM+pz6FPm4FhT4bEoQ+F7GEPlZehT4x44Q+bwOGPu/8gz4SpIE+fm2FPuxP
iD4EWoY+bxqEPq/bhD6PYoM+J8GFPod4hj6VpIQ+EzGFPvoVhD4xaoY+aPGCPrv6hz5no4M+
G8qFPn6IhT48O4M+qbmEPiuHgz4h44Q+c6iGPoEYhj7I+YQ+fZiIPvCOhT7cVYg+FLKGPv/0
hz4byYQ+ngCHPqeqhj7kYoc+0+GGPru3hz44KYc+twCHPskjiD7KPoo+y7GJPkUuiT78kog+
lSOIPq55hT5AIIc+NiSIPtEciD7kH4c+H8GJPoDCij4lT4k+TBuHPrOKiT56VIo+9J6HPmsx
iT4HZIk+JMGIPpIviT7fp4k+f+eJPn8viT72ZYk+qwWJPhPAhz76Noo+ky2KPr9PiT4Nlok+
yw+LPkCsij7dDos+n9aKPqYniD4Jg4o+GNGKPo0kiz43vYg+fHyLPoACij7f9Yk+PH6JPohp
iz6pRYs+faSMPo5HiT4R2Yk+d4WLPivQiT7AI4o+x5SMPrGziT7TVIk+C+eJPrA4jT5wo4k+
/guNPrwuiz6pxoo+KeOMPodhij6viY0+qheKPpeujD6LGYw+d7+MPrBOij7hO40+OwGNPoZG
jD72o40+mXGLPrrdjT59SYw+rcGNPpzYjj5s4I4+hHqNPn0njD7Dao4+4BiMPrjxjT6vCo0+
kE+MPtIJjj65Do4+5uaLPl0JkD7fHY0+tAqNPoDkjj69Ios+LR2MPmpFjz5FTZA+QByMPqs5
jT6gmo4+RhaQPqlukT4cWI4+kHWQPqcPjD5ODJA+ZnuPPt3MjT6GpI0+qV+NPlKtjz7napA+
OUqSPjjejj4fY48+ZnKQPltlkT7RNI8+oheOPiSijz4FB5E+1yWQPpFLjz5JhpE+T9aRPu1G
kz70To8+xAmPPhpxkD5ryZE+pmuRPhoKjz7a75I+AI6QPqnKkj6w1I8+8u+PPiiIjz649Y8+
n+iQPr51kz5TkZQ+GmeSPtv8jz6fcpA+CwiSPhzTkT61fpI+veWRPjxXkj6qXo8+HGCQPvIL
kj7wy5E+sDGSPocZkT5sL5M+QfmSPpiTkj6e1ZM+N6KSPrP9kj56T5I+dV2TPt4AlT4mDpI+
tTyQPnjvkz7ntJI+F0OUPo9GlT5l3ZA+xmyRPsElkz4S65M+RrKWPsmglj6rtJM+efaSPlle
kz7QjpI+yy6WPnRJlj6aZpE+w3iUPgEXlj7mEpU+UHaXPgHclD5X75M+xZ2WPt0zlD5qpZI+
Zi2VPsQLlT4x9ZI+NIuVPsJhlj7g/5U+dlyVPp86lj6lPJQ+jQOXPiSplj4ZN5U+YrKXPmTC
lT6UrZY+vvOSPoEOlz5qSZc+CpuUPrUFkz47XJQ+rDuWPtzXkj4LOJc+IQaXPhJMlT4hHJY+
J5qWPpsVlT6qAZc+rUaWPpK+lz5fEZY+0T2ZPijglj52WJg+VjGYPpOrlj4nSZo+tCmWPhcs
lz6OO5c+dD6YPlDUlj40epQ+JHOYPlKdmD5hepg+gTuYPhHumj5JaJk+t3WXPuD+lj7Stpk+
vdaZPoW8lT6Al5k+gROXPqLalz4meZg+pVKYPq2imD7qgpc++MaaPkFFmT5yPpo++wqcPtSb
mD7H+pY+oFiZPus5mj5ydZk+hImaPsfJmT6yN5g+N7WYPrKYlj6dJpg+wmOZPparmj5capg+
gDiaPhsXmT75bpk+5FqZPm01mT5vYZo+VfCZPhCAmz5X0pg+wnaZPpYxmj5/aZo+omOaPmCR
mz7sbZk+my6cPhdCmj5zKJo+9j+aPqvGmT5l/Jo+NnKYPozFmD4a25w+q1ebPozFmz7f05w+
2pSZPnmonD7YLZo+QW+cPs8nnj5L05s+KQ+cPhfMmz6Og5w+7d6aPtoynT6FA50+qmibPiVw
mz4R+Zw+mMabPlKTmz7i6Z0+NBqbPpLonT6+GJs+tkWcPtD1nT6hPJw+M6iePsaxnT4Mep4+
6vqbPqCZnj7s1Zs+vOScPi+gnD6iaZw+bQWePmcenz4rw54+q52dPss3nT7w1Zw+ozOcPoqH
mz4Cep0+P7edPgX5nz7X/Jw++6udPpJ8nj781Zw+bs6dPqHenT5q0pw+cPGcPrjdnT6CdqA+
iC6gPnjunT7xVp0+7MKePmPGnj5zx54++vWhPoGZoD4MF58+IGOhPv/5nz5MhqE+JxefPsrh
nj519J4+MvygPrWpnD4rdZ0+po6gPosznj7J1KA+jdCdPiGDoD4d558+K8CePvECoz4sC6A+
ro2gPqYloT5b6p4+RsqgPvyvoj7HOJ8+6G2fPvvPoD4V9aA+ZdmhPoqpoj7dQKE+sQqfPrmb
oT5wwp8+I+2hPj5Tnz5U358+xt6gPiv0oj5bAqM+WF2fPu5Zoz6qYp8+R12iPlqjoD6afqA+
KkqePmG2oT4IiKM+zbSjPtCmoj5w7qE+XTmhPmO/oj7COaA+h5mhPnTvoz7PmqI+i8ugPr7t
oj7P/qE+m6GkPg0Ooj4pnqI+q1mjPm4zpD4JRKE+xfWiPrA7pD7ccKI+oaOjPkb+oj4pkqE+
DIahPvLdoT6UuqI+NWakPklFoj4RN6M+nwajPsOvoz4A7aQ+0xCkPmZjoz4TMaY+EiSiPpqi
oz7EMaU+WdOkPms0oz7R/aM+tBWjPvlBpD5qpKM+8vGhPoitoz5BY6M+fXSkPqsUpT6da6Q+
/SWlPhc5pj4D9qQ+y7ukPpimpT4fbqc+p/ahPikopj7lYqU+qgKmPq9ApT7WUaQ+WDmlPpp7
pD7Zn6Q+Am2kPmrZoz6AhKQ+4E6kPiv5pD47lqY+zbekPiy4pj5geKQ+xxmlPtsOqD4Pa6Q+
ErumPqL2pD7evaU+FAemPjL3pz7kVac+lTmnPv80pj6N76Y+TB6nPs7sqT5nT6Q+BxakPiHY
pD6v3Kc+IcWmPjVupT4GGqc+5w6lPha0pj4craU+lOSmPgMBqD72LKc+xHOlPvrqpD7TUKU+
GgKnPvMRpz43Wqc+m5ymPnNDpz7EbKU+OXmnPhj0pj4D2ac+ylqoPktZpz7IVaY+TqKlPoBD
qD65eao+BnqoPjGGpj6sMqc+c3qlPjenpj4OMac+vGinPtiQpz7iCac+KrOpPv9OqD73k6g+
aoGqPjOcpz7MkKY+2P6mPlQiqT55Kao+iQ+oPqjOpz7V2ac+I+yoPthDqT7PGqo+BGCpPpqB
qD41FaY+iFeoPs4rqT57HKc+ZvKqPiiUqT7Goqk+YEmrPkImqj4Lb6o+GROoPvsIqj5xRqs+
83WqPuExqj4ns6o+gUSpPsUTqT5VOKo+oPiqPiW/qz7s/Kk+07ipPlCQqT6oTKo+9CSrPvRs
qj5yJKk++yKrPmIiqz45Nqw+a8WqPkgoqz74sqo+ypKoPmoNqj4qHqo+ui2qPjOTqj5fxK0+
RgysPtyeqz4t4ak+ZoqsPuIwqj7Faqo+f96sPs2DqT6cSa0+TTOrPqjvqT6qI60+vbGtPktR
rT4xkaw+HEKrPj/iqz4E9q4+/hCtPtgrqz7UEq4+SIKtPj9Brj5UlKw+em+sPsJyrT6/UKs+
0OKtPjJ0rj47iaw+9watPvqLqz5vFa4+G8iqPgczrT7Hhq0+WgWsPoY3rD6Y46w+XEyvPn3H
qj7+164+pWusPpgNrT7Nwaw+Ji+tPq9DrT4fF60+Xf+tPvkRrz4Ur60+x12uPjisrj5PjK4+
NuiuPg8XrT65ca8+XvmvPm5vrj6m4K4+yV+xPhqNrj6wtbE+f2WtPkqjrT6Me60+J+2vPlTe
rT6LZrE+diSwPisJsD7Idq0+je6vPt8rsD4aZa8+xU+vPuFPsD45S68+o0mvPtEvrz6BbrE+
AgWxPjWLsT5wkLI+AneuPtBbsD6MhbA+mauuPpqKsD4DK7E+DtKvPjeFsD7ZYa8+k4uvPt/L
rz5Zsq8+5KawPloMsD5Um7M+B52yPv/+rj4a17E+A6CyPvzWrz7aHK8+aSmwPptksj6/eLA+
DyCwPuhUrz7/Bq4+vPivPv1jsT5RT7I+xVCxPj98sD7z2rE+l8OwPh8Osj4aK7I+4cSyPpiZ
sj60MLA+pQOyProssD5N+7A+ILuvPjoqsT7OQLI+DDKzPuHkrz5c8rE+e5GxPlogsj4NC7A+
p1qyPu9bsj4iuLQ+0mGxPkOqsT5607E+pYayPkfvsT6v8LQ+uy+zPvJEsT48i7M+V/CyPlZt
sT6ObLQ+UeqyPge4sz4qM7Q+QGS0Pvshsz6WmbM+wgi1Pk3ksj6Jk7M+nEW0PvXfsT7yRbQ+
rOezPrTrsT6nbLQ+OHW0PpNNsT5O1bE+NdeyPjoptj7/TbU+MNmzPoKmtD6Wq7E+W6O1PlFs
sz4f57U+LfSzPiRrtT7LiLU+dJq0PkTKsj7pB7Q+gta1Pmdwsz43VbM+UQ61PhHNsz6nzrM+
OnCzPjnQsz7lH7g+5ZG0PiE/tj7cBLU+gUS3Pn31tD7iSbU+Hsy0PoYptT5TDLc+R3+1PuTg
tT6NAbU+QRe1PqVYtj6bxLY++Cm2Phuitz5gGbY+kQi2PpGetD6fabc+vEC0PqV+tj6SP7c+
9wC3PjgJtT5JsbM+yVq3Pi/ptT49nrc+72+3PtRVtT7q77c+yeq2PmXbuD7D0bU+Dy22Pr7q
uD47Xrg+/Ku1PuoAuD4MPrk+SjS3Pip4tj6jOrg+e6S1Pocztz7MRbU+ePi6PjbVtD4zDrc+
haK5PqKRtz44tLg+EoG6Pkpstz67E7g+fjW4Psg6uT4BnLc+00i4Pivutj4/1rc+g1e5PjnD
tz6Hirg+Dli6PnDDtz7STbY+T9y3PsKOuD5OBLg+l9W5PgWnuj65w7g+x9+3Pn5buT5Lm7k+
D3u5Pif3uD5zgLg+Ja66PnL/uT6H0bk+dMC4Pvi1tz4Pv7o+tNq5Pup5uD7CJbc+YBy5Pu5n
uT5IqLg+HXu4Pnjptz4LbLk+Ul25PibguD77fro+xgm4PsawuT6SLbo+kbC6Pu4EuT62WLo+
Ar65Pv0vuj4YObk+ORW9Ppp8uT5/JLk+nau7PrJrvD6wW7s+Dgq6PvyNuj7FFrs+IYy7PuAg
uz6gwLw+Boy5Pq2Juz60a7o+gmW6Plgxuj5wMro+RJK5PshXvT7oc7w+JLi7PhxtvT78AL8+
xlO7Pvqpuj4/s7o+DWG7Ph0Nuj69Vbw+gCa8Prk6vD7xK7o+xs26PpPAuj7RBLw+RDq7Pg5x
uT62Aro+w467Pvacuz6OJrs+xt65PmkFvT57Ir0+0uK8Pme3vD5kD74+UNa8PiauvD40jrs+
dhC/PppgvT52ubs+8rS9PuxDvD7ftbw+ZDq8PmXlvD6mo70+ig68PhWzvj4f6bw+YFq9Pjgz
vD61brw+zwu6PuKkvT5tebw+jhq8PuStuz7dsL0+KKy7PsKTvj4yPL8+lmy9PqQkvT5rOr0+
XpW9Pr5kvT6KKb0+mI+/Pq2+uz67rbw+rwbBPubPvT6OOb8+BGzAPnM8vj7bnrw+FoK+PhLB
vj7ta8A+g6+8PvIzvz4RUL4+nYq/Pl5Avz6EMcE+vgm8PsYCvz74d78+pxXAPr1/vj6nWL8+
GVe9Pj8HwD7Pwb8+2KjBPg40vj5BQsE+ZcLAPpJgvz5dIsA+o+O9Plt5vz5vvr8+WMW/Pqgz
vj4yQ78+9te/PiAhwT5QB78+OEu/PmcZwD59k78+ZFzAPhe4wD5tDb8+9T2+PkgUwT6++r0+
WmS+PhV5wT7m174+uvS/PhrVvz6XdL8+ncG/PuicwD5NacM+tOrAPsx3vj5+w8E+MzrAPsFg
vj6hpMA+VZ6/Pi9NwT7XtMI+MeLDPvkhwD69KME+hCrAPg05wT7zBcE+A1LBPp9lwT6mucE+
IUrBPoFVwj4OLME+wkTBPurevz7DO8M+O7fDPl5mwT4mvsI+nB/EPgfnwT5BB8I+cR3BPsW1
wD4Eg8M+cDzCPp6xxD7q38E+g2PBPl07wz6aEMM+aNPBPjMxwj7HH8M+P1LDPoSJwj7VFME+
D6vCPneCwT4zbcE+IcHBPlJVwz4jhMU+WVrAPhP8wT7gLcE+OsLCPgfvwT60bsU+8XDCPjSH
wD7qmsI+CwDCPiWCwT5XksQ+TKLBPon1wj7tFME+fwrCPh6Wwj7QccM+YT/DPsmlwz75B8U+
Q8LEPvvQxT7hQMU+yVPBPk0nxT55lMI+ABzCPsjjxD52ysI+4XXFPqsKxD7MsMM+EpLDPs8e
xz5eRsI++FPCPmpaxD5wU8I+LcDEPllxwz7krcI+C4PFPp6zwz7kD8U+ORHGPiyfxT4SxcM+
/B7FPiFQxT6n1MM+nOfFPjNExD4SQsU+jrjEPnJSyD4RrcY+8FTEPgPfxD7DD8Y+0Z3EPiEf
xj570MQ+QgfGPsltwj5wD8Q+d4rFPmAVxT6ficg+HaLFPioPxT4FjMM++pPEPgy4xT7rscQ+
0arHPtALyD7FJ8U+rQPFPiYMxT7Y68c++3PFPtOixT4TzcY+MHHFPpC7xT780cQ+QKPGPotZ
xT5OPsY+PhfGPpyQxT6ZGcY+IfPFPjHHxj6Cdsc+l1XIPuH2xT5Vb8Y+GPnGPqVbxz6Cr8Q+
4pjGPmtyxz421cY+YXPJPpW4xj5atcY+PvPGPpORyD5E5sc+8KTGPiwrxT7NscY+dn/HPgmT
yT5mKMY+FwvKPlj5xj7fpcg+lwjHPlCAyT47HMc+ywzKPu7+xz5PAck+SiTKPncsxz6FE8g+
KmfHPud/xz484Mg+4XbIPhyKyj5eoMk+RJPIPjf+xz7ALck+/pzGPqgjyj6wl8g+nZnJPpnh
xj5MMMo+X1bIPg5Qyj5Vnsk+3KTJPr70yT7UA8g+ew/JPit5yT4NA8g+qNXGPprOyT5PM8g+
oojKPvbcyD6bVcg+9AXLPohAyD6tZck+nYXKPssZyj7duMc+RxPKPh5wyT7KGck+Oj/JPos4
yj6g5ck+NezIPvLbyT63m8g+INTKPiFlyz7E7sk+wjDKPqezyD6N+sg+pdnLPscXyj60oso+
Jv3IPo8tyj5Zzso+sZfKPqCEyj5mM8k+r1TKPk7cyz4zHMk+MwPKPgD3yD7bick+U/vMPrj2
yT5ciMg+DKfJPvC9yD4Piso+E8jMPotBzT4Owso+tFzMPlkPyj5Otco+3WfKPpi9yT7+6Mo+
xlDMPisizT6r9ss+3GDJPnr/zT4Wqss+8PDLPtEPzT71Scw+GhHLPmtyyz6lL8s+RKPLPoe6
yj7XW80+4lTMPhFkzD783Mw+NVvKPkNNzT74ucs+K47LPhVEyj70I84+ahDMPoewyz69bsw+
tW/MPneKyz5Sis4+j5DOPtDKzT4oPso+zpjNPgwgyz6tGs4+edPNPo+OzD5Xvsw++MvNPkdZ
zz4GZ8w+xATMPutNzT7qks4+RGTMPl0Nzz6Pus0+VTDNPkqxzT69yc0+iGjOPj/rzT7Wq8s+
JUzNPqnAzT6Qbcw+NtTLPlGAzT43NtE+nOTNPjlizz53Xc4+jYbNPrvtzz7a6sw+GkvNPgcW
zT4+480+ph/NPt//zj4u3M0+oIrOPju6zD7Rp88+PQXOPiHvzj4uMs4+5q/RPuca0D4oWc0+
4xfOPvcZzT5zm80+rDjOPqFdzD7jj84+yevNPmUmzT5Ivs0+dEnQPuFGzj6NMtA+hZnOPoOA
0D4dbM0+t/PNPmpf0D4dL9A+TVnMPhDb0D5xks8+Q7TNPgbSzj4MsNA+1VXNPmbCzz6todA+
F47PPkW2zz56l84+vsXNPvQHzT5tztA+CWjNPo6Pzj4I6c8+ouPPPuJn0j7PGc8+CUjSPqmX
zz6O49A+Hi3SPhRlzz45uc4+8tbNPji7zz6thM4+Z9rNPt6J0j5d1s8+3uDPPjvkzz71tM0+
msbQPreq0T4guc8+n3/SPk9czz5Pqs4+jF3RPicR0z58oc8+BMHQPja+0D4ErdE+2anSPiTX
0D7cC9E+UT/QPibK0D5v/c8+fMbPPsIX0T6mD9E+rvbPPijd0D4vMtE+VvvRPsOa0D6jZNA+
xYfRPl0Uzz6+pdE+izbQPgMw0D6pStA+WTbRPv8e0D6Uz9E+NFnRPhvT0D6mAtE+Fr3RPnRj
0D7AOtA+N8PRPkqR0z7ixtE+ySvTPsOizz6/ndE+m9/TPkAp0T7U3M8+ao/QPrIl0z7vJtE+
aaTSPrbz0j7y7NQ+39jSPqPq0D74m9E+V1nSPpOz0j5//dM+luLSPhXy0T5aOtI+zjvSPjbT
0T6N4tM+yN/TPkxq0T6iqtM+EznTPmWS0z4MNdI+LsLRPklY1D4DEtM+0UjQPpm30z68/tE+
m8jTPipn1D7bg9Q+xC/UPlYq0T6lNNQ+9QHSPp7X0j6dMdM+IbnOPuEL0j60EtQ+zjPTPqI1
0j78MdM+ItHTPgSC1T4JrtQ+2ZvVPruj0z5U4dM+8/fRPj7S1z6zL9I+nUHVPr4n1D6hS9M+
epPUPobo1T6LadU+f9jVPlM+1D7nqNM+kkXTPuMu1T4YO9U+ywDUPmPG0z4ObdQ+YOTUPjqa
1T7+vtQ+6aPUPvz90j7EUNU+4UvSPp1R1T4B4dM+kW7TPtq71T4cgtQ++4PUPox71D55YtY+
+6nSPpvp1j67YNU+nLzVPowm0z6YbtI+AijTPoJz1D4dQNU+EgnWPkpY1j4sXtU+pKHSPhMP
1j6rrtU+cnLSPpFL1j4EotU+HcrUPmoT1D6fstU+K7bVPvtR1j7Ut9U+QhbXPjOa1T6g2tM+
/rnWPl8w1j6MrdY+qwrXPm0s1j4HkdU+i63XPufn1j5MTNU+mU3UPrcw1T6D8NU+apDWPo6w
1D5P7tg+aCrUPsRd1j5rBdg+QbbVPidR1T6nS9c+XBrXPrRH1D77yNY+P3bUPk5I1z5o1tc+
U6bWPoIu1T7Q69c+tJbXPpLd1T68ONc+XgHXPlPJ1z64oNY+IizXPmrP2D5SjNY+1rTXPhWW
1T6CE9Q+rJvXPrmV1z4wQdY+SOjXPsoY1j4Nn9o+H7TXPvEc2T7SzdU+exPYPsDH1T4WBtY+
xq7XPu5B1z638dc+Up3YPvs92j7HK9g+h03XPqKF2T6njtY+k+zXPge41z5A7tc+LuTXPjyd
1T6yTdc+ppzZPpsU1z4RSdc+v2/ZPrMb2D4yh9c+ZOzZPrHr2D7XG9g+Y/HXPoHf2D7/ENo+
T5zYPt8x1j7Aidc+hfHZPhBx2T5vxNk+043ZPo0C2j79etc+nKXXPugY2j5TA9g+uxDaPuil
2T4j19g+jCzaPpV32z6sV9g+8QvaPru72D5eV9o+RKrZPptU2T6T5dk+45rZPgds2D4icNo+
oXHYPnwA2j5+Dtg+aWDZPvY71z59Gdk+nQzaPhG+2j6Vsto+w2PbPnC92D61Qdk+gtnbPqkF
2D4+fdg+mx/ZPmC32T4+bNg+frTaPnYZ2z68ids+Ha7aPt/j2j77jds++mfZPg8K2z6EydY+
yFLbPquy2j7EJds+gi3cPjAM2j5IW9k+5jTbPgbY2j5EQts+JGnaPv3H2z69cdo+xdnbPg2k
2j5dMds+XBHZPrim2j55nNk+FrPbPoEb2z78Vdw+XFjZPmL82T5Cb9s+xwvcPiS02z7879w+
nCHcPstG2j7agts+thndPgEb3D6u69w+h2zbPpzW3T7HG90+evnZPgbA3T6X89w+IMHbPuLG
2z6jkds+DaHbPsAB3D6euNo+4rfcPmyz3T42HNw+r5rbPhL32z56KNw+EVbaPiiW2z7hfN0+
mrXcPnag3D6cAts+ssHZPhGD3D4ZT90+YMncPuBV2j75NN0+FN3cPte+3z7u1ts+W+LePuQ/
4D5+vNs+m0HbPoUC3T4A89w+B9jbPhVz2z5Z8dw+qUDaPmnF3T7ewNs+Nj3fPvKt3z4iK9w+
wXLbPiFy3D75n90+TNTcPvPJ3T7tgNw+uqTcPvk23D7upN8+hrnfPkiM3T7OSt0+MmHbPhOr
3z72zOA+yxLePhSa3D6ejd4+ByXfPp7l3T6cat0+v/LcPlHV3j6QLN8+IObdPlAn3j7oxeA+
szDePqhe3j5CNNw+6d3ePnLP3T5q3t4+dZ3dPgsJ3j5ZZN4+EqrdPr5V3j430d8+WAPfPv3Q
4D7MlN8+lmHePmNH3j40SuA+zQzdPnTC3z6z090+VL3gPpHi3j6zCd4+iNrgPs3z3z4B494+
E/DePjS33T7QIt8+B1LfPjY83j4coN4+s3zePgm63T5u1t0+De7dPu/P3T6/s98+TWrhPqKy
4D6kLN8+c8rhPtY23T7wht4+SkLePueg3j6fK+A+24XfPipk4D4deOE+FBXiPkzp4D4G994+
iofgPjnF3T5XiuA+OObfPpBY3z5a4d4+GOffPjDB4j7YieA+8q/cPl1E4D4Xrd8+NSHePsC1
4D6HVd8+OhnhPmn/3z4Q9uA+YNrgPnPJ3j5mMOI+x1rgPsLx4T4Ttt4+PJzfPuTA4D5ykd4+
ZsDgPnbp4j6b1+A+kuDhPjzV3j6s+OA+ELfgPpN/3j4Kot8+kYXiPlAq4T4Fzt4+oangPlBZ
4j58AOE+e/7gPkCj4j4nJOE+tHLjPrcr4T6uI+E+WhriPnEv4z7CXuE+7zvjPvtV3z5qWuI+
B4/iPsLz4T6FV+A+seLiPmmv4D5JGOI+K0PiPnDW4j57oOI+wtXiPsMe4T4LUuQ+9b3kPpjr
4D7ww+M+EyniPo6N4T6gD+E+EYbhPpjJ4T7gM+E+0KjiPpmb4j7xvuM+7APlPtRj4z5TU+E+
5GHhPmGh5D4+geI+XDHjPmRz5D5qxOQ+XpjiPirO4j76+uA+AdjhPjIp4j5pEeM+24PiPhTN
4T4mc+I+rtXhPg+p4T6MXeI+BBzjPsdn4j4DgeA+C4LiPhiS4j7zieI+cznkPpAP4z59muM+
4BzkPsFq4T6NwOI+ChXjPnfZ4j4kReM+6KjlPlwg5D7+DuU+A2zmPvrT5T7C4+I+j/rgPvhc
4j6DxuE+jxjiPtnx5D52suM+pKHkPgJi4z6JiuM+u3/kPmud5T42vuQ+mofiPhuB4j5XdOU+
sNrlPtJa4z7lxOI+QgblPpS24j4+5+Q+nqrkPg1A4z7aZuI+2lHkPg7r5T6agOM+kojkPvxz
5T4lOuM+8ZLjPuUO5T52auI+gNHiPiKl4z640eU+9xHkPpkY5D7wAeU+/nbkPqsQ5D6BNuM+
9hHlPrKg5D649uU+gOzkPiMX5D7GvuM+d4zlPhA+5T6cruQ+NXvmPh2w5D6cmeM+farkPv6I
5T7mjOI+OjvjPoj35D6YJOM+ntXlPgnk5D7aYOY+eIfkPiaV5T4s9OQ++xXjPiL04j7o7eU+
/xflPtB15j6e4+M+ZOPmPqd95D6ALOU+Pa3lPmbk5T5XguY+7UfiPjrs5T5bxuU+Yq3lPs+H
5T4EjeY+PkjlPsSW5j7pLec+BjfkPnaM5T5muOY+CoHoPoyL5z5QyOc+ueTlPphp5z6xguQ+
F5HmPiR+5z7D8uY+7ivmPqMO5T6c9uU+Q2znPnk85z6Hnug+iiPnPrNZ5D6nLug+qtPiPiRe
5T5eYeU+49HlPuHt5z5txec+tfrnPqSZ5T64muY+DJvnPkOA6D6sduY+yeToPgwM5z6IkeY+
xdzmPrK35z5IUuc+f/bkPiiF5T615OY+VC7oPsIG5j7Nbec+2rDoPlOt6D5xaug+9kTnPk+2
6D4O9Og+wDDoPjD35j7scOg+z3TlPn5G6T4/feY+spLmPidZ5z4o3Og+0GLmPgJB6T6txOc+
G/7mPi1r6D7yvec+D67nPsuE5T7OI+c+xybpPmRA5z7vOOc+sC7nPry36D5cheg+Ix3mPvat
5z66aek+XOPoPvxM6T5VNug+OgPpPuUE5z6g1eg+nCbnPnkL6D6GFuo+RUHpPh+N6j5VROg+
3GXpPj9X6T74Q+o+GOTqPlHT6T6g5uY+ZSvoPlRQ5z6BXOg+I6vpPhns5z4lP+g+v6joPjvX
6z5RIOo+rOPoPj3g6T4s/ek++RzrPs1G6j44oes+Qg7pPlHX6j4UtOo+lFvqPiOl5j4gleo+
/DfpPj1k5z6y9ek+CmjnPgBL6T4axOo+KrXnPnug5z7Rq+s+i4nmPhVF6T6z9eo+VpjoPlwN
6j4wf+k+1dXoPjJu6D6OTuo+QhToPhE56z57wOo+peXoPtOC6T4Soeg+VJvqPlb46T6hE+k+
G5TqPn0K6j6WWOk+XpnnPk036j5TVOg+U2XqPrhz6T7KOew+ufXpPu305z6cc+s+Rf3oPokZ
6j4Qdew+t5jqPi/16j5LOOo+KEzoPkhy6j7fM+k+yo/rPro76z5UL+s+yjPsPoJa7D55Ous+
dOzpPlA26T4HT+o+E2XpPnsO6T48ouo+MdfrPlPG6j74se0+4yvpPtYQ6T6Bnes++HLpPnZ5
6T4hYew+jtfrPtJc7T5Okes+8H7qPnPO7D5fA+g+RlXtPgun7T4wF+s+3k3tPhrf6j7E/+s+
+bbqPsZD6z4vHus+K5HtPiXs6z4SOu0+XBHuPq2h7D7d+uw+BSjsPgQi7D4KTus+XNbrPhW1
6j7aTek+xZzqPjGF6z4eR+w+jQbuPhMT7D6jSOs+WiPrPgWB6z7U6u0+DvPtPoGa7z4xyes+
m4jsPi0T6z5F3ew+ZLvsPmYz7z4hEe4+X3TqPqHK7T6go/E+C+vrPi0i7j5eHe0+V23uPmX8
7D4Syew+PB/tPnV27z5m4e0+13/uPjPX7D7lmO0+oODvPnId7j6uH+4+gabrPvQZ7j5ZJe0+
VEbtPmtm7T5LPfA+2njsPnsM7j77cOw+qzLtPjh77T6ZjO0+dHDsPqFC7j711u4+ldzvPlK8
7j6gru0+xmbuPltx7j76Bu0+nEztPg4Q7j4Z/O0+KGrsPk047j5e0+4+qSvsPvE97z6F4u4+
xTLvPlY/7D7t1u0+00XsPp9b7z5hHPA+S3HvPkr27D50PPA+nIbtPp8b7j6HfvE+GjbtPkFE
7z55NO0+8IrsPsQX7D4GZO0+4u7uPoV77z5T5fA+PPbuPmq57z66/vA+XrDuPhj/7j6hDe0+
r1vvPhf57z78Eu8+sSXuPgsQ8D6MZew+axfuPrXC8D5lffA+B97uPitv7z6Pg+8+MuvuPkbK
7T4LavA+2ZjuPnRw7T5Dmu8+mtXtPuWa8D6ZgO8+mhfwPsIc8T6eku4+OF/yPqZK8j7RHvI+
9z/uPiNy7j70vu4+no/wPlZB7z6cP+4+/8XuPswv7z4/XvA+Mc7sPo7Q8D6Y3/E+OxTwPuR4
7z6esu4+oLDxPlge8T6amPE+j4/xPtCz7z5U/O8+gsrvPs2O7j7UFfA+JcvvPivR7z5lNPA+
pY/wPrqy7z7Mne8+TgnxPv3T8D4k3u8+HNPxPnU98T7QNfI+4FvvPpJt8D5BffA+pSrxPma6
8D47kfE+XufwPmcp8D75BfA+VpvwPgrm8T4ufPI+4C/0Pt+o8D6F7PA+d9fvPuN18T7NCfI+
X/rxPj3n8T5wA/E+4FTwPhEH8j6tIPI+H1nyPuHd8T6/1O8+p+bxPmQj8T4A9PE+YNzwPrlR
8T7fQ/E+MSfyPu2K8z5LBPM+HaX0PrDm7z6VT/E+OlrzPrG88T5YofM+0O/vPrEO8j650/I+
rtPxPihK8T6nr/E+nevyPgh48j4hvfE+atTuPnfI8D70LPQ+cyXxPllF8z55UfA+wLryPrvV
8T4ouvM+ASbvPjAz8j72D/I+i5T1PnD68T7yK/M+gfPyPnnm8j6tCvE+EC7yPgxA9D5MRfA+
KxDwPgf58D5Mv/I+JAPyPs6n8j6QFfI+O4bxPrAA8j4CofM+zxHyPnFB8j5n3PI+UGz0Ps98
9T4dQPM+MKvyPmGq8T5IjPI+N3/zPjr78z5eovI+WXLyPhFZ8z4iE/M+eUDzPjw88j62DvM+
Lkj2Pi289D4P8PE+8zX0PlQF9D5PtPQ+Dbj0Pv0J8j7Kk/I+IdzyPpbe8j4/Z/M+IvryPqWy
9D45QfI+7Xn0Ptvu9D4CO/M+oxbzPmRs9j62KvM+nMPzPlIL9T6Xz/M+ghf0PlI19D7f9/U+
oXvyPt069j4UOfU+4LX0Prfv9D6shvQ+Tyv2PhxZ8z6ICfY+57vyPp039z7ckfY+pEL0Ppjj
8z70W/Q+Zsf0Pj6w8z4EJfU+jJD0Pn5N9D5u2vM+0Rj2Pnhz9T6XdvU+4/fzPgcK9j5JsPU+
4yT2PnQ78z5gPfQ+dfv0Ptqs9D5UlfU+Lk71PiVB9D5yifY+ShX0PiK29j6MgfU+0njyPqqW
9T522fQ+qmPyPrqB9D5NzPU+qzX2PiUK9T4lZPU+PaTzPl479j5egPQ+LLv1Phx+9j4i8fM+
qq31PiLg9D5L1PY+H8L0PoVP9j46KfY+B5/0PmRl9j7E6vU+cWv2PlcS9z4dK/U+jrb5PvJq
9j7AGPY+Y3/4PnvE9T4YRfc+SBb2PqH+9T4=</AssayYData></Step><Step><CommonData><SampleLocation>4</SampleLocation><SampleID></SampleID><SampleGroup></SampleGroup><SampleInfo></SampleInfo><SampleRow>C</SampleRow><SamplePlate>1</SamplePlate><WellType>WASH</WellType><Concentration>-1</Concentration><ConcentrationUnits>µg/ml</ConcentrationUnits><MolarConcentration>-1</MolarConcentration><MolarConcUnits>nM</MolarConcUnits><MolecularWeight>-1</MolecularWeight><Temperature>30</Temperature><StartTime>1599277</StartTime><AssayTime>600</AssayTime></CommonData><FlowRate>1000</FlowRate><StepType>DISASSOC</StepType><StepName>Dissociation</StepName><StepStatus>OK</StepStatus><ActualTime>583.601</ActualTime><CycleTime>0.2</CycleTime><AssayXData Points="2918">O7O+RKq5vkQQwL5Edsa+RN3MvkQ7075Eqtm+RBDgvkRu5r5E3ey+RDvzvkSq+b5EEAC/RG4G
v0TVDL9EQxO/RKoZv0QIIL9Edia/RNUsv0Q7M79Eqjm/RBBAv0RuRr9E3Uy/RENTv0ShWb9E
EGC/RG5mv0TdbL9EQ3O/RKF5v0QIgL9Edoa/ROWMv0Q7k79EoZm/RBCgv0Rupr9E3ay/REOz
v0Squb9ECMC/RG7Gv0TdzL9EO9O/RKHZv0QQ4L9Edua/RN3sv0RD879Eofm/RBAAwER2BsBE
3QzAREMTwESqGcBECCDARHYmwETdLMBEOzPARKE5wEQIQMBEdkbARN1MwEQ7U8BEoVnARAhg
wER2ZsBE1WzARDtzwESqecBEEIDARHaGwETVjMBEO5PARKqZwEQIoMBEbqbARNWswEQ7s8BE
qrnARBDAwERuxsBE3czAREPTwESq2cBECODARG7mwETV7MBEQ/PARKr5wEQIAMFEdgbBRN0M
wURDE8FEqhnBRBAgwUR2JsFE1SzBREMzwUSqOcFECEDBRHZGwUTVTMFEQ1PBRKFZwUQQYMFE
bmbBRNVswURDc8FEoXnBRBCAwUR2hsFE3YzBRDuTwUShmcFECKDBRHamwUTVrMFEQ7PBRKG5
wUQQwMFEbsbBRN3MwUQ708FEodnBRAjgwUR25sFE3ezBREPzwUSh+cFECADCRHYGwkTVDMJE
OxPCRKEZwkQQIMJEbibCRN0swkRDM8JEoTnCRAhAwkRuRsJE1UzCRENTwkShWcJECGDCRG5m
wkTVbMJEO3PCRKp5wkQIgMJEbobCRN2MwkQ7k8JEqpnCRBCgwkRupsJE3azCRDuzwkShucJE
CMDCRG7GwkTdzMJEO9PCRKrZwkQI4MJEbubCRNXswkQ788JEqvnCRBAAw0R2BsNE1QzDREMT
w0ShGcNECCDDRG4mw0TdLMNEQzPDRKo5w0QIQMNEdkbDRN1Mw0RDU8NEqlnDRAhgw0R2ZsNE
1WzDRENzw0ShecNEEIDDRG6Gw0TdjMNEQ5PDRKGZw0QIoMNEbqbDRN2sw0Q7s8NEqrnDRAjA
w0R2xsNE1czDRDvTw0Sq2cNEEODDRG7mw0TV7MNEQ/PDRKH5w0QQAMREdgbERN0MxERDE8RE
qhnERAggxER2JsRE1SzEREMzxESqOcREEEDERHZGxETdTMREO1PERKpZxEQQYMREdmbERN1s
xEQ7c8REqnnERAiAxER2hsRE3YzEREOTxEShmcREEKDERG6mxETdrMREO7PERKG5xEQQwMRE
bsbERNXMxERD08REodnERBDgxERu5sRE3ezEREPzxESq+cREEADFRG4GxUTdDMVEOxPFRKoZ
xUQQIMVEbibFRN0sxUQ7M8VEoTnFRBBAxUR2RsVE1UzFRENTxUShWcVEEGDFRHZmxUTdbMVE
O3PFRKp5xUQQgMVEdobFRN2MxURDk8VEoZnFRBCgxURupsVE1azFRDuzxUSqucVEEMDFRG7G
xUTdzMVEO9PFRKrZxUQQ4MVEbubFRNXsxURD88VEqvnFRAgAxkR2BsZE3QzGRDsTxkSqGcZE
ECDGRG4mxkTVLMZEQzPGRKo5xkQIQMZEdkbGRNVMxkRDU8ZEoVnGRBBgxkR2ZsZE1WzGRENz
xkShecZEEIDGRG6GxkTdjMZEQ5PGRKqZxkQIoMZEdqbGRN2sxkRDs8ZEobnGRBDAxkR2xsZE
1czGREPTxkSq2cZEEODGRHbmxkTd7MZEO/PGRKH5xkQIAMdEdgbHRNUMx0RDE8dEoRnHRAgg
x0R2JsdE3SzHRDszx0ShOcdEEEDHRHZGx0TdTMdEO1PHRKpZx0QQYMdEbmbHRN1sx0Q7c8dE
qnnHRAiAx0RuhsdE1YzHRDuTx0SqmcdEEKDHRG6mx0TVrMdEO7PHRKq5x0QIwMdEbsbHRNXM
x0RD08dEqtnHRBDgx0Ru5sdE3ezHRDvzx0Sh+cdEEADIRG4GyETVDMhEOxPIRKoZyEQIIMhE
bibIRNUsyERDM8hEqjnIRBBAyER2RshE3UzIRENTyESqWchECGDIRHZmyETdbMhEQ3PIRKp5
yEQIgMhEbobIRN2MyERDk8hEoZnIRBCgyERupshE3azIRDuzyEShuchEEMDIRHbGyETdzMhE
O9PIRKHZyEQI4MhEdubIRNXsyERD88hEofnIRBAAyUR2BslE1QzJRDsTyUShGclEECDJRHYm
yUTdLMlEOzPJRKo5yUQIQMlEdkbJRNVMyURDU8lEqlnJRAhgyURuZslE3WzJRDtzyUSheclE
EIDJRHaGyUTdjMlEO5PJRKqZyUQIoMlEbqbJRN2syUQ7s8lEobnJRBDAyURuxslE3czJREPT
yUSh2clECODJRG7myUTd7MlEQ/PJRKH5yUQIAMpEbgbKRNUMykRDE8pEoRnKRAggykR2JspE
3SzKREMzykSqOcpEEEDKRHZGykTdTMpEO1PKRKFZykQIYMpEdmbKRN1sykQ7c8pEoXnKRBCA
ykR2hspE3YzKRDuTykShmcpECKDKRG6mykTdrMpEQ7PKRKq5ykQIwMpEbsbKRNXMykRD08pE
qtnKRBDgykR25spE3ezKRDvzykSq+cpEEADLRG4Gy0TVDMtEOxPLRKEZy0QIIMtEbibLRNUs
y0RDM8tEoTnLRAhAy0RuRstE1UzLRENTy0ShWctECGDLRHZmy0TVbMtEQ3PLRKF5y0QQgMtE
dobLRNWMy0RDk8tEoZnLRBCgy0RupstE3azLRDuzy0ShuctECMDLRG7Gy0TdzMtEQ9PLRKHZ
y0QQ4MtEdubLRN3sy0Q788tEofnLRBAAzER2BsxE3QzMREMTzEShGcxECCDMRG4mzETdLMxE
QzPMRKE5zEQQQMxEdkbMRNVMzEQ7U8xEoVnMRBBgzER2ZsxE3WzMRENzzEShecxECIDMRHaG
zETdjMxEO5PMRKqZzEQIoMxEdqbMRN2szERDs8xEobnMRAjAzERuxsxE3czMRDvTzESq2cxE
EODMRG7mzETd7MxEQ/PMRKr5zEQIAM1EbgbNRN0MzURDE81EoRnNRBAgzURuJs1E3SzNRDsz
zUSqOc1ECEDNRHZGzUTVTM1EQ1PNRKFZzUQQYM1EdmbNRN1szUQ7c81EqnnNRAiAzURuhs1E
1YzNRDuTzUShmc1EEKDNRG6mzUTdrM1EQ7PNRKq5zUQQwM1EbsbNRN3MzUQ7081EqtnNRAjg
zURu5s1E3ezNREPzzUSq+c1ECADORHYGzkTdDM5EOxPORKEZzkQQIM5EbibORNUszkRDM85E
oTnORAhAzkRuRs5E1UzORENTzkShWc5EEGDORG5mzkTdbM5EQ3PORKp5zkQQgM5EdobORNWM
zkQ7k85EqpnORAigzkRups5E1azORDuzzkShuc5EEMDORG7GzkTVzM5EQ9PORKrZzkQQ4M5E
bubORN3szkQ7885EofnORBAAz0R2Bs9E1QzPRDsTz0ShGc9ECCDPRG4mz0TdLM9EQzPPRKo5
z0QIQM9EdkbPRNVMz0Q7U89EqlnPRAhgz0R2Zs9E1WzPRDtzz0Sqec9ECIDPRHaGz0TdjM9E
O5PPRKGZz0QQoM9EdqbPRN2sz0Q7s89EqrnPRAjAz0R2xs9E1czPREPTz0Sh2c9EEODPRHbm
z0TV7M9EO/PPRKH5z0QQANBEbgbQRN0M0ERDE9BEqhnQRBAg0ER2JtBE1SzQREMz0ESqOdBE
EEDQRG5G0ETVTNBEQ1PQRKpZ0EQIYNBEdmbQRNVs0ERDc9BEqnnQRAiA0ER2htBE3YzQRDuT
0EShmdBEEKDQRG6m0ETdrNBEQ7PQRKq50EQQwNBEdsbQRNXM0ERD09BEqtnQRBDg0ER25tBE
1ezQREPz0ESq+dBEEADRRG4G0UTdDNFEQxPRRKoZ0UQQINFEbibRRNUs0URDM9FEoTnRRBBA
0UR2RtFE3UzRRDtT0UShWdFEEGDRRG5m0UTdbNFEO3PRRKp50UQQgNFEbobRRNWM0UQ7k9FE
qpnRRBCg0URuptFE1azRREOz0UShudFEEMDRRG7G0UTVzNFEO9PRRKrZ0UQI4NFEbubRRNXs
0URD89FEqvnRRBAA0kR2BtJE1QzSREMT0kShGdJECCDSRG4m0kTdLNJEQzPSRKE50kQIQNJE
dkbSRN1M0kRDU9JEqlnSRBBg0kR2ZtJE1WzSRENz0kSqedJECIDSRHaG0kTVjNJEO5PSRKqZ
0kQIoNJEdqbSRN2s0kRDs9JEobnSRAjA0kR2xtJE3czSRDvT0kSq2dJEEODSRG7m0kTV7NJE
O/PSRKr50kQIANNEdgbTRN0M00Q7E9NEqhnTRAgg00RuJtNE1SzTREMz00ShOdNEEEDTRG5G
00TVTNNEQ1PTRKFZ00QQYNNEbmbTRN1s00RDc9NEqnnTRBCA00RuhtNE3YzTREOT00ShmdNE
EKDTRG6m00TVrNNEQ7PTRKG500QIwNNEdsbTRNXM00RD09NEodnTRBDg00Ru5tNE1ezTRDvz
00Sq+dNEEADURG4G1ETdDNREOxPURKEZ1EQIINREdibURN0s1ERDM9REoTnURAhA1ERuRtRE
1UzURDtT1EShWdREEGDURHZm1ETVbNREO3PURKp51EQIgNREdobURN2M1EQ7k9REoZnURAig
1ERuptRE3azURDuz1ESqudREEMDURHbG1ETVzNREO9PURKHZ1EQI4NREbubURN3s1EQ789RE
qvnURBAA1URuBtVE1QzVREMT1USqGdVEECDVRG4m1UTdLNVEQzPVRKo51UQIQNVEbkbVRNVM
1UQ7U9VEqlnVRBBg1URuZtVE1WzVRENz1USqedVEEIDVRG6G1UTVjNVEQ5PVRKGZ1UQQoNVE
dqbVRN2s1UQ7s9VEobnVRBDA1URuxtVE3czVREPT1USq2dVECODVRG7m1UTd7NVEO/PVRKr5
1UQIANZEbgbWRNUM1kQ7E9ZEoRnWRBAg1kR2JtZE3SzWRDsz1kShOdZECEDWRG5G1kTdTNZE
O1PWRKFZ1kQIYNZEdmbWRN1s1kQ7c9ZEqnnWRBCA1kRuhtZE1YzWRDuT1kSqmdZEEKDWRG6m
1kTVrNZEQ7PWRKq51kQQwNZEbsbWRN3M1kRD09ZEodnWRBDg1kRu5tZE1ezWREPz1kSq+dZE
CADXRHYG10TdDNdEQxPXRKEZ10QQINdEdibXRN0s10RDM9dEoTnXRAhA10RuRtdE3UzXRDtT
10ShWddECGDXRHZm10TdbNdEO3PXRKp510QQgNdEdobXRN2M10Q7k9dEqpnXRBCg10RuptdE
3azXREOz10ShuddECMDXRHbG10TVzNdEO9PXRKrZ10QQ4NdEdubXRN3s10RD89dEofnXRBAA
2ERuBthE1QzYRDsT2ESqGdhEECDYRG4m2ETdLNhEQzPYRKE52EQIQNhEdkbYRN1M2EQ7U9hE
qlnYRBBg2ER2ZthE3WzYRENz2ESqedhECIDYRHaG2ETVjNhEQ5PYRKqZ2EQIoNhEbqbYRNWs
2ERDs9hEqrnYRAjA2ER2xthE1czYRDvT2ESh2dhECODYRG7m2ETd7NhEO/PYRKr52EQIANlE
dgbZRN0M2UQ7E9lEoRnZRBAg2URuJtlE3SzZRDsz2UShOdlEEEDZRG5G2UTdTNlEQ1PZRKpZ
2UQQYNlEbmbZRN1s2UQ7c9lEoXnZRAiA2UR2htlE1YzZREOT2USqmdlEEKDZRG6m2UTVrNlE
Q7PZRKG52UQIwNlEbsbZRN3M2URD09lEqtnZRAjg2UR25tlE3ezZREPz2USh+dlEEADaRHYG
2kTdDNpEOxPaRKoZ2kQQINpEdibaRN0s2kQ7M9pEoTnaRBBA2kR2RtpE3UzaRENT2kShWdpE
EGDaRHZm2kTVbNpEO3PaRKp52kQQgNpEbobaRNWM2kRDk9pEqpnaRAig2kR2ptpE3azaREOz
2kShudpECMDaRG7G2kTVzNpEO9PaRKrZ2kQQ4NpEbubaRN3s2kRD89pEqvnaRBAA20R2BttE
3QzbREMT20SqGdtEECDbRG4m20TdLNtEQzPbRKo520QQQNtEbkbbRN1M20Q7U9tEoVnbRBBg
20R2ZttE1WzbRENz20SqedtECIDbRG6G20TdjNtEO5PbRKqZ20QIoNtEdqbbRNWs20Q7s9tE
obnbRAjA20R2xttE1czbREPT20Sq2dtEEODbRG7m20Td7NtEQ/PbRKr520QQANxEdgbcRNUM
3EQ7E9xEoRncRAgg3ER2JtxE3SzcREMz3EShOdxEEEDcRG5G3ETVTNxEQ1PcRKpZ3EQQYNxE
bmbcRN1s3EQ7c9xEqnncRBCA3ERuhtxE1YzcRDuT3EShmdxECKDcRG6m3ETVrNxEQ7PcRKq5
3EQQwNxEbsbcRNXM3ERD09xEqtncRBDg3ERu5txE3ezcREPz3ESq+dxECADdRG4G3UTVDN1E
QxPdRKoZ3UQQIN1EbibdRN0s3URDM91EoTndRAhA3UR2Rt1E3UzdRENT3USqWd1EEGDdRG5m
3UTdbN1EQ3PdRKF53UQIgN1EbobdRNWM3URDk91EoZndRAig3URupt1E1azdRDuz3USqud1E
CMDdRHbG3UTVzN1EO9PdRKHZ3UQI4N1EdubdRN3s3UQ7891EqvndRAgA3kRuBt5E3QzeREMT
3kSqGd5ECCDeRHYm3kTdLN5EQzPeRKo53kQQQN5EbkbeRN1M3kRDU95EqlneRBBg3kR2Zt5E
3WzeRENz3kShed5ECIDeRG6G3kTdjN5EQ5PeRKGZ3kQQoN5EdqbeRN2s3kQ7s95EqrneRBDA
3kR2xt5E3czeREPT3kSq2d5EEODeRG7m3kTd7N5EO/PeRKr53kQIAN9EbgbfRN0M30RDE99E
qhnfRBAg30R2Jt9E1CzfREMz30SqOd9EEEDfRG5G30TUTN9EQ1PfRKJZ30QIYN9EdmbfRN1s
30RDc99EonnfRAiA30R2ht9E3YzfRDuT30Sqmd9EEKDfRG6m30TdrN9EO7PfRKq530QIwN9E
dsbfRN3M30RD099EotnfRBDg30R25t9E3ezfREPz30Si+d9EEADgRHYG4ETUDOBEOxPgRKoZ
4EQIIOBEdibgRN0s4EQ7M+BEojngRAhA4ERuRuBE1EzgRENT4ESqWeBEEGDgRG5m4ETdbOBE
O3PgRKJ54EQQgOBEbobgRNSM4EQ7k+BEopngRAig4ER2puBE1KzgREOz4ESiueBEEMDgRG7G
4ETUzOBEQ9PgRKrZ4EQI4OBEbubgRN3s4ERD8+BEovngRBAA4UR2BuFE1AzhRDsT4USqGeFE
ECDhRHYm4UTULOFEQzPhRKI54UQQQOFEdkbhRNRM4UQ7U+FEolnhRBBg4URuZuFE1GzhRDtz
4USqeeFECIDhRHaG4UTdjOFEQ5PhRKKZ4UQIoOFEdqbhRNSs4URDs+FEornhRBDA4URuxuFE
3czhREPT4USq2eFECODhRG7m4UTd7OFEQ/PhRKL54UQIAOJEdgbiRN0M4kRDE+JEohniRAgg
4kR2JuJE1CziRDsz4kSiOeJECEDiRHZG4kTdTOJEO1PiRKJZ4kQIYOJEdmbiRN1s4kRDc+JE
onniRBiA4kR2huJE3YziRDuT4kSimeJEEKDiRHam4kTdrOJEO7PiRKK54kQQwOJEdsbiRN3M
4kRD0+JEotniRBDg4kRu5uJE3eziRDvz4kSi+eJEEADjRG4G40TUDONEQxPjRKIZ40QIIONE
bibjRNQs40RDM+NEojnjRAhA40RuRuNE1EzjRDtT40SqWeNEEGDjRG5m40TdbONEQ3PjRKJ5
40QIgONEdobjRN2M40Q7k+NEopnjRAig40R2puNE3azjRDuz40SiueNECMDjRG7G40TdzONE
O9PjRKrZ40QI4ONEdubjRNTs40RD8+NEovnjRBAA5ER2BuRE3QzkREMT5ESqGeRECCDkRG4m
5ETdLOREOzPkRKI55EQQQOREbkbkRNRM5ERDU+REolnkRBBg5ER2ZuRE3WzkRDtz5ESqeeRE
EIDkRG6G5ETUjOREO5PkRKqZ5EQQoOREdqbkRNSs5ERDs+REqrnkRAjA5ERuxuRE1MzkRDvT
5ESi2eREGODkRG7m5ETU7OREQ/PkRKL55EQQAOVEdgblRN0M5URDE+VEohnlRBAg5UR2JuVE
3SzlRDsz5USiOeVECEDlRHZG5UTdTOVEQ1PlRKJZ5UQIYOVEdmblRNRs5UQ7c+VEonnlRBCA
5URuhuVE3YzlREOT5USqmeVEEKDlRHam5UTdrOVEQ7PlRKK55UQIwOVEbsblRN3M5UQ70+VE
otnlRBDg5URu5uVE3ezlRDvz5USq+eVEEADmRG4G5kTUDOZEQxPmRKoZ5kQIIOZEdibmRN0s
5kQ7M+ZEojnmRAhA5kRuRuZE3UzmRENT5kSqWeZECGDmRG5m5kTdbOZEQ3PmRKJ55kQIgOZE
bobmRN2M5kRDk+ZEopnmRBCg5kR2puZE3azmRDuz5kSqueZECMDmRHbG5kTdzOZEQ9PmRKLZ
5kQQ4OZEbubmRN3s5kRD8+ZEovnmRAgA50RuBudE3QznREMT50SqGedECCDnRHYm50TULOdE
OzPnRKI550QQQOdEbkbnRN1M50RDU+dEqlnnRBBg50RuZudE3WznRENz50SqeedEEIDnRHaG
50TdjOdEQ5PnRKqZ50QQoOdEdqbnRNSs50Q7s+dEqrnnRBDA50RuxudE1MznRDvT50Sq2edE
CODnRHbm50TU7OdEQ/PnRKr550QIAOhEbgboRNQM6ERDE+hEohnoRAgg6ER2JuhE3SzoRDsz
6ESiOehECEDoRHZG6ETUTOhEQ1PoRKJZ6EQQYOhEbmboRN1s6EQ7c+hEonnoRAiA6ERuhuhE
3YzoREOT6ESimehEEKDoRHam6ETdrOhEQ7PoRKK56EQIwOhEbsboRNTM6ERD0+hEotnoRAjg
6ERu5uhE3ezoRDvz6ESq+ehEEADpRG4G6UTdDOlEOxPpRKoZ6UQQIOlEbibpRN0s6UQ7M+lE
qjnpRAhA6URuRulE3UzpRENT6USqWelEEGDpRG5m6UTdbOlEQ3PpRKp56UQIgOlEdobpRN2M
6URDk+lEopnpRAig6URupulE1KzpREOz6USquelEEMDpRG7G6UTdzOlEQ9PpRKLZ6UQI4OlE
dubpRN3s6UQ78+lEovnpRBAA6kR2BupE1AzqREMT6kSqGepEECDqRHYm6kTdLOpEOzPqRKo5
6kQIQOpEdkbqRN1M6kQ7U+pEqlnqRAhg6kRuZupE1GzqRDtz6kSieepEEIDqRHaG6kTdjOpE
Q5PqRKqZ6kQIoOpEdqbqRNSs6kQ7s+pEqrnqRBDA6kR2xupE1MzqRDvT6kSi2epECODqRHbm
6kTd7OpEO/PqRKL56kQIAOtEbgbrRNQM60Q7E+tEohnrRBAg60RuJutE1CzrREMz60SiOetE
EEDrRG5G60TUTOtEO1PrRKJZ60QIYOtEdmbrRNRs60Q7c+tEqnnrRBCA60R2hutE1IzrREOT
60SqmetEEKDrRHam60TdrOtEQ7PrRKq560QIwOtEdsbrRN3M60RD0+tEqtnrRBDg60R25utE
1OzrRDvz60Sq+etECADsRG4G7ETdDOxEQxPsRKIZ7EQIIOxEdibsRNQs7ERDM+xEqjnsRAhA
7ER2RuxE3UzsRDtT7ESiWexEEGDsRG5m7ETdbOxEQ3PsRKJ57EQIgOxEdobsRN2M7EQ7k+xE
opnsRAig7ERupuxE3azsREOz7ESiuexECMDsRHbG7ETUzOxEQ9PsRKrZ7EQI4OxEdubsRNTs
7ERD8+xEovnsRAgA7URuBu1E3QztRDsT7USqGe1EGCDtRG4m7UTdLO1EOzPtRKo57UQQQO1E
dkbtRNRM7URDU+1EolntRAhg7URuZu1E1GztRDtz7USqee1ECIDtRG6G7UTUjO1EQ5PtRKKZ
7UQIoO1EdqbtRNSs7URDs+1EqrntRAjA7URuxu1E3cztREPT7USq2e1ECODtRG7m7UTd7O1E
O/PtRKL57UQIAO5EdgbuRN0M7kRDE+5EohnuRBAg7kR2Ju5E1CzuRDsz7kSiOe5ECEDuRG5G
7kTUTO5EQ1PuRKJZ7kQIYO5EdmbuRN1s7kQ7c+5EqnnuRAiA7kRuhu5E3YzuRDuT7kSqme5E
CKDuRHam7kTUrO5EQ7PuRKK57kQQwO5EdsbuRN3M7kRD0+5EqtnuRAjg7kRu5u5E3ezuRDvz
7kSq+e5EEADvRG4G70TUDO9EQxPvRKIZ70QQIO9EdibvRN0s70RDM+9EojnvRBBA70RuRu9E
3UzvRENT70SqWe9EEGDvRG5m70TUbO9EQ3PvRKp570QIgO9EbobvRN2M70RDk+9EqpnvRAig
70R2pu9E3azvREOz70Siue9EEMDvRHbG70TUzO9EQ9PvRKrZ70QQ4O9EdubvRN3s70RD8+9E
ovnvRAgA8ER2BvBE1AzwRDsT8ESqGfBECCDwRHYm8ETdLPBEOzPwRKo58EQQQPBEdkbwRN1M
8EQ7U/BEqlnwRAhg8ER2ZvBE3WzwRDtz8ESiefBECIDwRHaG8ETdjPBEQ5PwRKKZ8EQQoPBE
dqbwRNSs8EQ7s/BEqrnwRAjA8ERuxvBE1MzwREPT8ESq2fBECODwRHbm8ETU7PBEO/PwRKr5
8EQIAPFEdgbxRN0M8URDE/FEqhnxRBAg8URuJvFE3SzxRDsz8USqOfFEEEDxRG5G8UTUTPFE
O1PxRKpZ8UQIYPFEbmbxRNRs8UQ7c/FEonnxRAiA8UR2hvFE3YzxREOT8USimfFEEKDxRHam
8UTdrPFEO7PxRKK58UQQwPFEbsbxRNTM8UQ70/FEotnxRAjg8UR25vFE1OzxRDvz8USq+fFE
EADyRHYG8kTdDPJEOxPyRKoZ8kQQIPJEbibyRNQs8kRDM/JEqjnyRAhA8kR2RvJE3UzyRDtT
8kSiWfJEEGDyRG5m8kTUbPJEQ3PyRKp58kQQgPJEbobyRNSM8kRDk/JEqpnyRAig8kR2pvJE
1KzyREOz8kSqufJECMDyRG7G8kTdzPJEQ9PyRKrZ8kQQ4PJEbubyRNTs8kRD8/JEqvnyRBAA
80RuBvNE3QzzREMT80SiGfNEECDzRG4m80TdLPNEQzPzRKo580QIQPNEdkbzRN1M80Q7U/NE
qlnzRAhg80RuZvNE1GzzRDtz80SiefNEEIDzRG6G80TdjPNEQ5PzRKqZ80QIoPNEbqbzRN2s
80RDs/NEornzRBDA80R2xvNE3czzRDvT80Sq2fNEEODzRG7m80TU7PNEQ/PzRKr580QQAPRE
bgb0RN0M9EQ7E/REqhn0RBAg9ERuJvRE1Cz0RDsz9ESiOfREEED0RG5G9ETUTPREO1P0RKJZ
9EQQYPREbmb0RN1s9ERDc/REqnn0RBCA9ERuhvRE1Iz0REOT9ESimfRECKD0RG6m9ETUrPRE
O7P0RKK59EQIwPREdsb0RNTM9EQ70/REqtn0RAjg9ERu5vRE3ez0REPz9ESq+fRECAD1RG4G
9UTdDPVEOxP1RKIZ9UQIIPVEdib1RNQs9UQ7M/VEqjn1RBBA9UR2RvVE3Uz1RENT9USiWfVE
EGD1RHZm9UTUbPVEO3P1RKJ59UQIgPVEbob1RN2M9URDk/VEopn1RAig9UR2pvVE3az1REOz
9USqufVEEMD1RHbG9UTdzPVEQ9P1RKLZ9UQI4PVEdub1RN3s9UQ78/VEovn1RBAA9kRuBvZE
3Qz2RDsT9kSqGfZEECD2RG4m9kTdLPZEQzP2RKo59kQQQPZEbkb2RN1M9kRDU/ZEqln2RBBg
9kR2ZvZE3Wz2RENz9kSqefZECID2RG6G9kTdjPZEQ5P2RKqZ9kQIoPZEbqb2RN2s9kRDs/ZE
qrn2RBDA9kR2xvZE3cz2REPT9kSq2fZEEOD2RHbm9kTU7PZEQ/P2RKr59kQIAPdEdgb3RNQM
90RDE/dEohn3RAgg90R2JvdE1Cz3REMz90SqOfdEEED3RHZG90TdTPdEQ1P3RKJZ90QQYPdE
dmb3RN1s90Q7c/dEonn3RBCA90R2hvdE3Yz3RDuT90SimfdECKD3RG6m90TUrPdEQ7P3RKq5
90QQwPdEbsb3RN3M90RD0/dEotn3RBDg90R25vdE1Oz3RDvz90Sq+fdECAD4RHYG+ETdDPhE
QxP4RKoZ+EQQIPhEbib4ROUs+EQ7M/hEqjn4RAhA+ERuRvhE3Uz4RENT+ESqWfhEEGD4RG5m
+ETUbPhEQ3P4RKp5+EQIgPhEdob4RNSM+EQ7k/hEqpn4RBCg+ER2pvhE3az4RDuz+ESiufhE
EMD4RG7G+ETdzPhEQ9P4RKrZ+EQI4PhEbub4RN3s+ERD8/hEovn4RBAA+UR2BvlE3Qz5REMT
+USiGflEECD5RG4m+UTdLPlEOzP5RKo5+UQIQPlEbkb5RNRM+URDU/lEqln5RBBg+UR2ZvlE
3Wz5RENz+USqeflEEID5RG6G+UTdjPlEO5P5RKqZ+UQIoPlEdqb5RNSs+UQ7s/lEsrn5RBDA
+URuxvlE3cz5RDvT+USq2flEEOD5RHbm+UTd7PlEO/P5RKr5+UQQAPpEdgb6RNQM+kQ7E/pE
ohn6RBAg+kR2JvpE3Sz6REMz+kSqOfpEEED6RG5G+kTdTPpEO1P6RKpZ+kQQYPpEbmb6RN1s
+kRDc/pEonn6RAiA+kRuhvpE1Iz6REOT+kSqmfpECKD6RG6m+kTdrPpEO7P6RKq5+kQQwPpE
dsb6RNTM+kRD0/pEqtn6RAjg+kRu5vpE3ez6RDvz+kSi+fpECAD7RHYG+0TdDPtEOxP7RKoZ
+0QQIPtEdib7RN0s+0RDM/tEqjn7RAhA+0RuRvtE3Uz7RENT+0SqWftEGGD7RG5m+0TdbPtE
Q3P7RKp5+0QIgPtEbob7RNSM+0Q7k/tEopn7RBCg+0RupvtE1Kz7RDuz+0SquftECMD7RG7G
+0TdzPtEQ9P7RKrZ+0QI4PtEdub7RNTs+0RD8/tEovn7RBAA/ERuBvxE3Qz8REMT/ESiGfxE
CCD8RG4m/ETULPxEQzP8RKo5/EQQQPxEdkb8RN1M/ERMU/xEqln8RAhg/ERuZvxE3Wz8RExz
/ESqefxECID8RG6G/ETUjPxEQ5P8RKKZ/EQIoPxEbqb8RN2s/EQ7s/xEqrn8RBDA/ER2xvxE
3cz8REPT/ESq2fxECOD8RHbm/ETd7PxEQ/P8RKL5/EQQAP1Edgb9RNQM/URDE/1Eohn9RAgg
/URuJv1E1Cz9REMz/USiOf1ECED9RHZG/UTUTP1EQ1P9RKJZ/UQQYP1Ebmb9RNRs/UQ7c/1E
qnn9RBCA/URuhv1E3Yz9REOT/USqmf1ECKD9RHam/UTUrP1EQ7P9RKq5/UQQwP1Ebsb9RN3M
/URD0/1Eotn9RBDg/URu5v1E3ez9RDvz/USi+f1ECAD+RG4G/kTUDP5EQxP+RKoZ/kQQIP5E
dib+RN0s/kQ7M/5Eojn+RBBA/kRuRv5E3Uz+RDtT/kSiWf5ECGD+RG5m/kTdbP5EO3P+RKp5
/kQQgP5Edob+RN2M/kRDk/5Eopn+RBCg/kRupv5E1Kz+REOz/kSiuf5EEMD+RHbG/kTdzP5E
O9P+RKLZ/kQQ4P5Edub+RN3s/kRD8/5Eqvn+RAgA/0R2Bv9E1Az/RDsT/0SiGf9EECD/RHYm
/0TdLP9EQzP/RKI5/0QIQP9Ebkb/RN1M/0RDU/9Eqln/RBBg/0RuZv9E3Wz/RENz/0Sqef9E
CID/RHaG/0TUjP9EO5P/RKKZ/0QQoP9Ebqb/RN2s/0RDs/9Eqrn/RBDA/0R2xv9E1Mz/REPT
/0Si2f9ECOD/RG7m/0TU7P9EQ/P/RKr5/0QIAABFOwMARW4GAEWeCQBF1QwARQQQAEU7EwBF
bhYARZ4ZAEXVHABFCCAARTcjAEVuJgBFnikARdEsAEUEMABFOzMARW42AEWeOQBF0TwARQhA
AEU7QwBFbkYARZ5JAEXRTABFCFAARTdTAEVuVgBFnlkARdFcAEUIYABFN2MARWpmAEWeaQBF
1WwARQRwAEU3cwBFanYARaJ5AEXRfABFCIAARTeDAEVqhgBFnokARdGMAEUIkABFN5MARW6W
AEWimQBF0ZwARQigAEU7owBFbqYARaKpAEXRrABFCLAARTezAEVqtgBFnrkARdW8AEUEwABF
N8MARWrGAEWeyQBF1cwARQjQAEU30wBFbtYARZ7ZAEXV3ABFBOAARTfjAEVu5gBFoukARdHs
AEUI8ABFO/MARW72AEWe+QBF1fwARQgAAUU3AwFFbgYBRaIJAUXRDAFFBBABRTsTAUVqFgFF
ohkBRdUcAUUIIAFFNyMBRW4mAUWiKQFF0SwBRQgwAUU7MwFFajYBRaI5AUXRPAFFBEABRTdD
AUVuRgFFokkBRdVMAUUIUAFFO1MBRW5WAUWiWQFF0VwBRQRgAUU7YwFFbmYBRaJpAUXVbAFF
BHABRT9zAUVudgFFnnkBRdV8AUUIgAFFO4MBRW6GAUWiiQFF1YwBRQiQAUU7kwFFbpYBRaKZ
AUXRnAFFBKABRTejAUVqpgFFnqkBRdWsAUUEsAFFO7MBRWq2AUWiuQFF2bwBRQjAAUU7wwFF
bsYBRaLJAUXVzAFFBNABRTfTAUVu1gFFotkBRdHcAUUE4AFFN+MBRW7mAUWi6QFF0ewBRQjw
AUU78wFFbvYBRaL5AUXR/AFFCAACRTsDAkVqBgJFogkCRdEMAkUIEAJFOxMCRWoWAkWiGQJF
0RwCRQQgAkU3IwJFbiYCRaIpAkXVLAJFCDACRTszAkVuNgJFojkCRdE8AkUIQAJFO0MCRWpG
AkWiSQJF1UwCRQhQAkU7UwJFblYCRaJZAkXVXAJFCGACRTdjAkVuZgJFnmkCRdVsAkUIcAJF
O3MCRWp2AkWeeQJF1XwCRQiAAkU7gwJFaoYCRZ6JAkXVjAJFCJACRTeTAkVqlgJFopkCRdWc
AkUEoAJFN6MCRWqmAkWeqQJF1awCRQiwAkU7swJFarYCRaK5AkXRvAJFCMACRTfDAkVuxgJF
nskCRdXMAkUE0AJFN9MCRW7WAkWi2QJF1dwCRQTgAkU74wJFbuYCRaLpAkXV7AJFCPACRTfz
AkVu9gJFovkCRdH8AkUEAANFNwMDRWoGA0WeCQNF1QwDRQQQA0U7EwNFbhYDRZ4ZA0XRHANF
BCADRTcjA0VuJgNFnikDRdUsA0UIMANFNzMDRW42A0WiOQNF0TwDRQRAA0U3QwNFbkYDRaJJ
A0XRTANFBFADRTtTA0VuVgNFolkDRdVcA0UEYANFO2MDRWpmA0WiaQNF1WwDRQRwA0U7cwNF
anYDRaJ5A0XVfANFCIADRTeDA0VuhgNFnokDRdGMA0UIkANFO5MDRWqWA0WimQNF0ZwDRQig
A0U3owNFbqYDRZ6pA0XVrANFCLADRTuzA0VutgNFnrkDRdW8A0UEwANFN8MDRW7GA0WiyQNF
0cwDRQjQA0U=</AssayXData><AssayYData Points="2918">+FcBP4oLAD+QegI/geoBP5dVAT/mhAE/WicAP4YsAz/z1wE/FmQAPzOYAT/hSgE/lm8AP2lP
AT8UvwA/7ykCPxB7AT/U2AA/cjoBP2qPAD9tegE/lAH/PpIUAT/fNAE/xiQBPzEGAT91lAA/
oNH/PqXNAD8k1QA/+JwAP9Px/j50QQE/8IcAP+Ip/z7LZAA/4CIAP+tGAD8SmAA/0yoAP20g
AT/7JQA/Sq3/PgXK/z4tIP4+NkwAP4OiAD+I6/4+AhQAP7r8/j5qzAA/EIL/PqU6AD9O4v8+
S03+PnSi/j5vQQA/guX/PgAh/j6LvP8+RRUAP7o9AD/v/P8+pBj/Pvv1/z6w1QA/CiIAP3VZ
/T7IW/4+SUUAP79B/z7SmP8+fpkAP5oVAD/2qgA/OgYAP+eP/j7XrAA/9LP/Pj2y/z64JgA/
FAz/PkzG/T7vhgA/SIgAP308AD81If8+V+r/PmTp/z7dDv8+4eH8Ppln/z42k/8+Bov/Pve9
/j6fFfw+RID/PkbN/j73j/0+Enz9PgP2/j5Vq/8+1tn+Pt8+/j6pYP4+wir8PjxXAD/hyvw+
TXj+PgUU/z4E1P0++kT7PulM/j67kvs+0or9PrqmAD+l0v0+J4b8PjIT/D75O/4+oEr+Piey
/D4ewv0+XVn+Pnfe/T4IPP0+hPX7Psch/D40dP4+j8z/PhuG/T45Lf0+ktb8PiRj/T7gfvw+
BBD8Pv7Z+z4sIf0+Y238PpFI/T6z4vw+D+H7Pq8v/D7/8Pk+hwr+Ps3Z+z68Ovw+b9z8PrCy
+z6j4Po+mM76PrFo/D7G8Pw+icH5PiTe/D5Jjfs+bEr8PiwV+z77vvk+2AH7Pgyf/T6k4/s+
NvH9Pgqc+j4LLvs+Bvn8PnA0/D5wx/k+/U37PoKE/D4OaPk+/+P6Pov/+T66Xfo+eez4PgIK
/D7ta/o+9cz7PiUF+j4B9/s+hwz7Psn0+z5qvPo+wQj6Pt91+j6m4vo+6xn6PoO0+z7qtPw+
SJb6Pv7Z+j6s9/k+26n5PpzO+z7MCvs+92b6Pvyw+T5hYvs+wgH9PrX1+j7/Nfo+bYT5Po13
+D70o/g+Hcr3PhVr+j7+IPo+45X3PmJZ+j7okvw+UfD5Pn1y+z4qI/o+X677PlUA+j7+ifo+
R+37Pqln+T752fg+3hj5PqPj+j7mX/k+2NL3Pq37+D4TGPw+lkb6Png3+z4QLPk+Rvb3Prgy
+z6hP/k+twn7Pjx9+D7kEvs+lcz6Pl5G+j5vIvc+JCT5Pjcr+T79pfo+9Ib4PiGA9z5FUfk+
KKr4Psbx9z46xvs+Rar4PtiR+j7aGfk+msr3Pt9W+D6TOfo+f8/3Pnn49z4H2/c+aUD3Pj4F
9j6eOfc+6zn5Pjsg9z6Eovc+RTH3Pl5t9z4gbvk+o1b2Pr7r9T53e/k+7Gr4Puf39j4x1vg+
Iwv5PlgN+T53FPg+DA/3Prs8+D5K4fU+8Kb4Pvcf+D655vc+tgb3Pmm6+T4UwPc+5OD4PmWy
9j6Tovc+fG/0PiH39T7Rufc+YVH2PnsU+T4yMvU+X4z3PumA9j4qnfc+9Rv3Pj5O+D5RKvc+
jXn4PhWq+T6eTvY+J6L3Pq3f9z4FX/k+LmX3PuUI9z5AWvY+5Ov3Po579D5LWvc+At72PkQ9
9j56Jvg+DMH1Pr4Y9z6UMvc+ZUX2PhkW+D7s5/c+Xjv0Puim9T4dnvY+Apz2PuDv9D5E9vc+
EJH2Pg4Z9T4SaPY+KRT3Pgus9z7ulPc+5pj1PuCJ+D6ABfY+jAj2PlUW+D5Fn/U+PCL4PgB7
9z4ZCvQ+z+P1PlSi9z7fGfY+PsXzPjbT9D60+fY+WlT3Pi1X9T6FGfc+nF/3Pgzy9j6EiPU+
Wh35PsHR9j6dz/U+XY70PifL9j79n/U+UDb1PmES9z5S9vY+Efz0PleC9T6+U/U+Peb1Pp/I
9T4xPfM+BIb2PtRG9D429PQ+Kxn1Pqic9D4Qr/U+gbr1Pmi49T4lEfQ+JyrzPros9D6e9/I+
75n0Pu7M9D6pf/U+mUb1PmiN9j4pafY+qKzzPqRf9T4JffU+MIX3Pgp69T6B2vU+DDjzPvSr
9T5PE/M+cFb2PnQt9D4z+PU+gPr1Pnfj9T43GfU+KIf1Pv0r9T5rBfU+/wj0PlGd9D4RJ/c+
BkzzPrD49T76HPY+Np/1Pj9W9j6ZT/U+0p30PjgJ8j54Qfc+VgH0Pu/j8j4otPM+pTz2Ptq+
8D7X5PI+eqT0PmFo9D6WavE+wbLyPmmN9T6ybPQ+9GfxPrJ78T58sPQ+aRfzPr1m8z7s6vQ+
p+jzPpe59D7C0vM+zSj2PpgF9D6JyfA+loLzPqsb8j6TVfQ+RA7zPtgq8z6McfQ+KMHxPsf7
8j7N7fA+6EHyPh+F8j6YOfQ+0lTzPlUT9j76vfQ+H7HzPqqA8z4Ca/Q+BrfzPkBM8T6Yo/I+
Y1TyPook8z7S7PE+5Yb0Ps888z4wefU+0lPzPqpV8j5XtvI+XRfyPnb98z7vb/I+tGfzPsws
8j7yffQ+iBXzPnD38T4rv/M+tNvwPpfM8T7ST/E+GujyPkcO8z46BvQ+iWTyPvv58T5SKfQ+
3l3yPh0x7z7cGPE+FdHyPnq+8D4RrvI+K4nxPjvo8j4GI/I+bdvzPpIM8z5KyO8+Ct3zPt7s
8T5jKPE+TCXzPoYK8T5vlPE+JazzPvPV8T4pTfM+WzvxPrSn8T4HxfE+eebxPtqO8j7XrPE+
e5DxPini8T7VPPE+NfDxPgw78T5vy+8+wXTwPk+R8j6zG+0+Ot7xPiAo8D5NV/I+ZSLxPgEj
9D7zNfE+qJDxPqZt8j4gSfE+LnXxPu3b8j7nwfE+NyXwPjZE8D73/PA+9tbxPg7g7z4bWPA+
rB3xPttz7z5tT/E+/8HxPlpK8j55+PI+nOzvPp607z7/CO8+BBTvPuSk8T4J1+0+YffyPmc7
7z6HYe8+rE/vPibe8D5FivE+dkrxPseu7j7DNu4+K63yPgWC7T7SdO8+mJ3xPvtU8z5M+fE+
vfPuPlej8D7+4/A+xD/wPt7y7j7NbPA+6tzvPqh27j47OPA+uGnwPjnn7z5OkPE+KuHwPpVZ
8j6ulPE+KJvvPlEL7j7oSe4+tnbvPube8D4TTvA+T9jxPm9Y8D7jxO4+LzDwPtgs7j6//e8+
30HwPusO7z6Cfu4+7ijwPqI18T7fZe0+ZIDuPkUu8j6zAvI+TSrxPsox8T7mMO0+h63tPl0Y
7z6YPe4+UgvwPuRy8D4nie0+Kw7vPhgK8D4+iO8+MMjvPvlJ8D5kZvA+QBbxPi9U7j7mXPE+
KjvtPrTv7z7e+O4+8i/vPmRA8D4G8O8+E/3uPkFM7j5iDPA+ot3tPhUB8T5sMu8+TAbvPlg5
8D7+xu8+bvjvPoZM8D7ixO0+lVvwPgqA8D4kD+8+KRzwPqFn8D6seO4+25HuPrYy7T43u+4+
lpPvPnbd6z7MYe4+PE3xPtr67z6fFO4+tkztPkCl8D4gde4+vovtPk0a7z5dsu4+zL7uPtWD
7j5CGPA+R1HuPgJj7z6LSe4+AEXtPhTj8D4aju4+UhHuPjn47z41ku0+BeruPqdy7j6pGvA+
ScrvPqFL7j64yu0+soHuPo+t7j4nTe4+W1PuPl3H7D4Mdu4+xCHtPkHa8D4t/O0+jo/tPkGC
6z40Ie4+/RfuPu0J7z7LzO0+UaTsPpZF7j69BO0+xNvtPtxR7D6pQ+0+GH7sPr+m7j5uzu0+
OETtPhOD7z4a1Oo+Rl7tPocB7D63Z/A+22XuPoSm7z6Kku8+W4ftPuuQ7z4l/ew+v53tPu8E
7D4Rfu4+ld3tPrAQ7D4PM+8+sTTtPg2w7D6o6ew+bYvsPtZ87D59L+4+sCbwPpBO7z6VYe4+
4p3sPtWE7j6UX+4+ARHtPqVF7T7gnO4+kVPvPv327T4Wgew+3xzuPnYt7z4Tc+w+d6HtPvMc
7z5STOw+N+ftPkLp7j5rYew+3u7uPrLU7D6KGuw+nhruPl2P7D6fJ+w+6YLsPnde7D5qgO4+
ZefsPpNe7z79zOs+6c3rPlxI6T4Wh+0+D2vsPoi37T58vOs+5Q3sPjod7D4xB+w+nk7tPoVK
7D5Qfus+UwXsPqH96j7N7+0+ZqvrPnKf6z5SnOw+UljtPpLO7D4Fluo+qGXsPiGo7D52Le0+
dLzpPrcQ7D5VXuw+g/TrPgjb6j4rEu0+nm3rPlzN7D4Bj+w+9rDrPv007D4DLOw+2PztPtQo
7j7POeo+a1LsPudZ6j7kjOs+eqTsPvYE7T5uOes+kXjqPiOX6z4Mwuw+KezqPr8B6z7gJO4+
FiTtPgY66z7ZhOw+4UzrPg726z7M1Oo+393qPv326z6qHuw+HwLtPmY17D5TOus+B6DqPkFQ
7D7y2Ow+nzXpPuyQ6j5QROs+ZkXrPokv7D4ej+o+893qPnOS7D5EKu8+KJDrPk9S6z6KSes+
yXzqPmkM6z7zies+uuDsPpWM6z6Olus+QEzqPh9i6j4K1Oo+SEHqPssD7z5TUeo+UyvsPoXV
7D4gqes+ESXsPtfN6j7dfuk+BELrPgj96j72x+s+5VbsPqr86z4EFew+Q1PrPquV6z4SXes+
i57rPq646z4yaeo+nzjqPlgj6z7mVuk+ZPvqPmfq6T5Czeo+cKjqPm0W6z5goeo+SLXoPo9s
6z48+es+KSHrPkMy6j6DNOw+8O7oPp4O7D7Nkew+MH3sPvDa6z5JfOo+oBLpPmAc6z4rQ+k+
EbfpPl3i6T7WlOs+GzXqPp1r6z65l+k+ktPrPrJG6z7W7uo+Op/sPkgw6z4Ahes+SRfrPlo0
6j6ngOo+LkPrPtnc7D6b8+k+3mHpPtbC6T5XH+o+WlPrPgvG6T75NOg+I9PpPorr6j7ji+k+
DTrrPrMx6z7csuo+cRrqPieJ6D6e7uo+5sDqPpVh6D5vPOk+wrroPupo6j43oek+3VrpPm97
7D5D6+k+9grqPu5s6j62O+o+ntfqPjBt6T49qOk+rR3qPgVX6j63rug+ilfpPnMX6T5pX+g+
AhPpPklI6z49qOg+4mPpPt9a6T59j+k+orXoPsq46T6i9us+iczrPgNG6j4wZek+WlTpPqxF
6T7HBes+NU/pPl1+6D4Fwek+crPoPmZ05j6V3Oo+/CboPm/n5j6G0uk+u0rqPuU36D5vSug+
XvfmPk996T5EvOk+PDXnPm416j63puk+eBDqPilu6T6i3eU+/v7nPsl36D5KnOo+5nnqPjrC
5z6w5eg+bDznPqkp6D6C0uk+GEzoPmoz6T6pbec+9mrqPqHB6T5RiOg+zevlPprO6T4iDOc+
yMLmPsUO6T7v9Ok+zhvrPgZJ6T7JRuo+QYDoPh6B5z4fWOg+5KHqPqe65j5Biuc+4UrnPhu+
5z6n2ug+R1foPqQj6j7SF+g+8jTpPsBA6D5uZec+edznPoG25j57huY+OkjmPtPS5z4s1eg+
UzPnPgyx6D4dlec+5wPnPv8N6T6QrOg+AI/pPgtk6D4IXec+y1LoPo4R5j6ZC+k+07TpPiCr
6D4pM+k+QW/nPq1x5T4sdOY+0snmPvtp6T7M3OY+/dnmPmWu5z7Dduc+Z23rPkTG5j7aEec+
xorpPuVE6D4xfOc+X4PlPmNk5z6C4eo+u2znPhTv5z7VXug+jxznPnZ56D4CzOU+TY3oPiFZ
5z5mX+Y+lrjkPkLA6T4BwuY+DyDmPl2x5z5VIuc+pDXoPnQN5j7QbeY+GZnoPvxT5T4z9Og+
Fz/nPorT5j4eoec+ALPoPk+w6D5vh+o+0DTnPsiL5j5RW+g+DB3mPvI16D5l+OU+6MPmPm40
5j49++c+0FvoPjfP6D6C3Oc+g5PmPhBq6T45NOg+szvoPk+K5T4Ueuc+q4HnPsAW5z7tE+g+
vJ/mPhJs5z4+0+g+djXnPj2L5z76Eug++tjoPtHL5T56o+g+CszmPriq5z7Mb+c+SO7lPjpB
5z68N+c+IwvnPi0n5z7qEuY+x6vnPljQ5T7QL+Y+I1HlPj4a5j7eFuc+nTToPrNF5j4w0eU+
xe7lPsdI5T7cquY+8iDmPjf35T6pouY+0znmPlB/5z7v0eY+AQvnPopS5z5mUug+WJTpPtcp
5j6IaOU+Y8PkPn2i5j45keQ+/dTmPuPz5j5KnuU+SYTlPtIf5j4RS+U+iLvlPhZT6T7VyOU+
EPDkPtzK5T5Pr+U+bBLmPogb5j4j4eQ+ih/lPpxm5T7UQ+M+pFflPntz5T4XOeU+qi/lPt/V
5D4k+OQ+oF/mPmjK5D68WuY+qezpPncV5T4eoug+/jDnPrFb5j7P9uU+qXnmPpf35j4HD+k+
5JfkPl2p5j68cOY++KfmPtIb5T4QPuY+gHPmPnll5D7m5eU+RJjkPrdB5j4ZuuU+kNLmPmzR
5D4hMOU+yrznPv/f5T6DOeU+wg/mPjKN5T4fLOc+BVjlPp3P4z60mOM+gS7lPkkS5T43AeQ+
583kPrB/5j5x1OU+1p7nPpD35T6mFOQ+8GDkPuBQ5D7W6+U+hpjkPhFl5j78gOQ+LfblPofa
5j43g+c+tNTlPtYE5T781Oc+xCflPguB5D7FMOY+BOHlPkRK4z5fvuY+/8zkPqE05T6u8OQ+
RGTlPm8r5T7xEeI+xwHjPmbR5j5SOOU+wWLkPsXB5D65fuQ+UJfkPo2u5T5TxOQ+7fjmPlk3
5T7UteY+LkDkPseD5z5zkuI+ZMnjPlw45z6lCuY+MT3kPnn04z5AQeM+EWTkPkf85D5j6OM+
vfjiPl455j5ROuU+7LDjPg5E4z7S4+M+NYHjPrwe5T5HZ+Q+6EjlPqnh4D7UdOQ+R3jlPmMv
4j639eI+QmTkPhMc4z7LRuY+KLjlPgf/5T7SueU+UlDkPuQi5T5ZZuM+f9vjPsVS4z4CNOQ+
70vmPmio5D5EEuI+Xc7jPnNb5T5TveA+8X7jPvGx4j7oMeQ+bvvkPsNZ5D6W6+Q+lijlPlNy
4j7D4OM+Ry7kPqsn4z6Eu+U++n7lPu//5D70X+U+tkXlPic/4z4P+uM+0wDkPt/54z4KOeQ+
ef3jPhhq4j7KyOQ+9lfkPsM/5T5rUOM+TfbgPjWM5D5JA+E+hDTiPrfW4j5UCeI+eEXjPs2K
5D5gJuQ+ZkHiPkKM5D67QuU+mw/iPp+g4j6lXeM+RKLiPmes4j7yBeM+vRPkPmHm4z4LmOM+
LKznPgYN5T5z+uM+F3riPi404j4ouuI+5sTkPs5W4z54FuI+dDTjPkFs4j6rPuQ+dvnhPjWe
4j5GhOE+/7fkPrcj4j6M2OM+DRjkPu5P4z4xD+U+0OziPrBb5D5afeI+7h/jPlGC4z7mPeI+
dkTiPiWW5T4uduE+gEPiPpcB5D4V1+M+AUvkPsQ64z74ieM+a+riPrdc4z5nFuI+IpDgPv+m
4j7ldeQ+6njlPqhI4T5+X+I+G1XkPs8D4z55hOA+WXHhPlFR5T4STOE+OH7hPvRq4T5pPOE+
PHPiPhxO4j5nPeQ+id3iPmkT4j610OE+4ePhPrVY4z4os+E+iL3gPoUR4T6DGOM+qAriPo7h
4z7E6uA+F9fiPrmF4z4/ueQ+3ZPiPogg5T5yveM+Hh/hPhFq4j768t8+9CLhPkyc5D7aeOA+
fY7iPrnn3z6fPuQ+1kjiPkZj4T4y4eI+cxLjPvBv4D5GGuM+CkDhPrZ+4j77muM+GRHjPoj/
4T7Yj+M+gdjfPkPj4j572uA+dM/iPl2L4z7qEeM+mh/iPkPd4z5RaOU++BrhPv9X4D7wreI+
oH7gPhm74j5SZ+M+wfbdPm6U4z4Y5OM+ctLjPkm24D6FVeA+PiPgPidG4j5z+uA+zvvhPn3k
4D6XEOQ+34LhPhLG4j6VE+M+etHhPvjq4D6qO+M+t+rgPnU94T69EuE+CWjhPkTR4T4Xzd8+
g6XhPu4a4j57i+E+LEniPsde4z55neE++UThPhuz4T6BHeA+7W/hPiXO4D6Ws+I+yaXhPnVu
4T6O9OE+4kPdPv1E4D6MP+E+gSPiPo4K4T4fj98+jfjgPkXh4D4SfeI+lWnhPgy84D63c98+
7PriPoj44T6rQuE+xo7gPl1p4T6y994+kr3hPg6a4D6Z4+A+C8TgPmjO3z6e9uE+WGrkPliZ
4D60suE+jajhPvGO3z7Out4+BGPhPhcA4D4RpN4+MmjgPnth4j4wlt8+UWLhPpaJ4z7PwOA+
85rdPvNS3j5eBOA+WOzgPjLv3z6qLN4+V+DePiiH3z55buA+g2XiPj9m3j5fROM+SxXfPrRh
4T5hkt8+jxrhPlSq4T6c+eA+g2fhPrrl4T7sDeA+NfvhPl7J3j5AyeI+ThjfPgZp3z7ZKN8+
6iTePlp+3z4v4N4+LV7ePrGN4D7dOuI+L93ePq5e4D4pH+I+AfvePiaF3T5UbuA+M/LfPkQS
4j5So94+e4fhPs/e4T4gqN4+hzLgPre44D4/BOA+RgXgPjg94j5QDd8+K7HePkPp3T5HcN4+
jtDhPj3F3j40VN4+TtLdPuQQ3z4Jnd0+oyPgPrLT4D4Ng+Q+vVjfPmY03z4dA98+o9fgPnjJ
3T7Osd0+Gs3dPuLZ3T7JqOA+44ffPsOo4D6ICuE+OLTiPjYc3z6dF+I+tYrgPoCu4D4MIdw+
Y8TePgPE3j5a0d4+cvfePsOF3z5D+94+Uu3gPhjW3j7n1d4+CRbgPvXE4D7ZLN4+BGjfPgAu
3j4f3eA+ubzdPu5y4D4/Ut0+Y4DfPny03j5wbt8+UDjePi5U4T59N98+pq7ePjPR4D6x0eA+
AxPfPl7F3z6wmN0+4MjgPuuE3T6ra98+9o7dPm7C3j4RV94+p1/hPm3s3j4oaNs+SGfePlR2
3z6thN4+J8DgPjDZ3j4RUeA+K6rdPvw/3j5lxt4+BvvcPhsK4T4sEOA+xE3ePtlw3T73geA+
rzzdPgpq3T4nYd8+bwzfPnth4D5yFeA+7d3gPitR3j4qyN4+CFLgPmJQ2z5sbN8+4f3cPl7O
3D5OrN8+YO3fPm/03j6VQN8+0EbePn4T3j5E+t4+oWXePhSU4T65cd8+SFjgPn4B3D4+ON4+
HFrfPjTA3z5yrd4+PiPfPikF3z5BlN0+4l/fPqMR4D5CW+A+3L7cPqAo3j6W3t4+2NTfPkS3
3z4n3d8+wnHePiZF3j7z1t0+8ercPozo3D5urNw+FuPePoXb3j4VB98+kJjcPieV3T4jit8+
C07ePnNh3T6gAt4+rzLfPph23z4SNt4+723ePsEv3j5LuNs+fEfePg9D4D6Va94+IKDePus6
3D5M8d0+CC7ePiOZ3j6hmt0+6+3dPi/+3D5WVt4+BfvfPskT3j4hG9w+1DbePi553T7wtd4+
AVTfPlSc3T4ON90+GjHePjaa3D5Ck9w+XWHdPrGY2z7ShN0+51HePkPi2z7ezt0+72HePh9r
3T4itNs+LsrdPsV33j4MGt4+sW7fPl8B3j5PONw+AeffPvXG3D62L90+hOfcPis+3T4Q6t4+
MXXePokQ3j4gq94+uFPePm/L3j6Hz9s+HKXbPnsz3T6ESOA+ByffPvMT3j6L894+H53fPoks
3T6sudw+KkrbPvXd3D4X69s+YW3dPtO53D7b5t0+nVjcPsIl3T60wN4+TvfcPlj92z7CId4+
2u/cPlef2z6dTNo+2EjfPsPI3T4jeN0+lyLbPlFR3j5XfN0+kPDbPrVt3T72XNo+9vHdPths
3T51C90+sdbbPl/U2j4iSt4+/SHePk4o3z6OXdw+qKfdPvrd2j7J4Nw++hrcPgGO3D4Zw94+
sB3cPsB92z4hvtw+WnvdPh2k3T4yk9w+JCfdPsUt2j4ORN0+qbrbPpob3j7zOt4+RNnfPsnG
3D5cSd0+6krbPmje2z5GC9w+gZDcPq682z4nBt0+kGjbPqhN3j4p+Ns+T6/bPqPb2j6wBNw+
pbHdPgnC2z4B19o+LozbPhUC3j6GDNs+MK/bPgPR3j4Nodo+KiDdPpcr3D49O98+C+/bPk/e
2z7o6dw+fXLdPiCN3D53P9w+5ovbPv9s3T4Ncdk+5sLZPh5E3j6bJt0+Gt7bPobS3T50Pd4+
CXTcPhCK3D4Ka9s+sijaPtsh2z6V5t0+BrvdPhu02j7+2dw+JlPcPgGq2z71rts+9w7cPhs8
2T7JSdw+zZrdPp842z7Uvdw+iv3bPmU02z6MUts+bkPaPsJg2j63Fts+3QXZPvNQ3D5+Lt0+
VBvaPlAH3D59jNw+ZITdPg/y2j5Glts+NqLaPlSR2j7NANs+7p3aPttL2j7ELds+Gc3ZPo2X
3T6z7dw+KwDbPshM3D5g4to+rtPdPiut2z43fts+5ibbPkK02j5oQto+VQDbPizs2j4RU9o+
9KzbPi952j7u3tg+ypbdPv+n3j52Cd0+EQbcPn/n2j6oKNw+4+bbPn6t3T4Ri9w+Vp7aPp7U
2T5LHds+iTHbPvml3D7BlNs+onPdPqA62D5Vqdg+0/XaPuTV2T52Ito+Ho/cPvJT2z49tdg+
npjaPmno2z7qCds+Bf/bPs072j5Krtk+G5zYPn8K2z7P09s+Q0DbPoKV2z7y09o+refZPnRa
2z6eZNg+egbcPvpY2j6fOto+bCDcPpi22j5wKNs+NWfaPtQ33T5Z7to+KvvaPtgD2z7fRts+
9uvZPk5W2D7ro9o+iCzaPhGR2j4d5tw+iZ/ePuMH2z54sNg+MaDcPplT2T67ats+sOXZPsgf
3D5hZtw+OdDbPvg63D7OXdg+I4raPtPx1z59iNs+8UnZPjlB2j4Vrto+9HncPjpf2j5rndo+
nRHaPgBx3D5wE9o+81zaPtS+2T7qudk+BHHYPs2+2z7Ni90+SI7YPpkw2D5sZNs+MN3ZPp/W
2T5S4do+jwvbPku52j6qodk+yWjbPmZX2T71ddw+Cv/ZPkus2D7Ub9w+l/LbPqRt2z7zdNk+
5m7XPimM1z6LeNo+pdbbPi382D46utk+6RjZPjR02j4aqNg+JwvZPo1Z2j6HJdk+8TzbPhKl
2j5cWtk+84jbPj0J3T4IlNg+iH7bPmNq2T5V9dk+IdPaPlZZ2D6N9Nk+DhXcPkvX2T6lB9s+
4jvYPinj2z4P29k+9+PYPu/P3D6hGNo+6wbaPrKN2T5DWds+IpHaPkTj2D7z0dk+roPaPl6q
2j5X3tc+Yx7ZPqJz2D4MXNk+r5zXPlgZ2z7YXts+zFLWPsOc2D5Yc9g+IuDZPmJp2j5agdg+
LdrbPhMf2T6WTtc+6NXYPvLt2D4G/tk+cfrYPhRS2T6Ak9o+1rnZPovb2D6MR9g+PgnaPssG
2D72OtU+HMDaPhCA1z56Sts+GZnZPq7d2D7Ezto+DyfbPhnK1j77itk+UK3ZPgxz2T5NmNY+
0sPZPr012z6F+tg+aMfaPslZ1z6/etg+E43XPlA03D5KV9o+o8HYPkPS2D6j/9g+V6LXPt2y
2j7Jjtg+2KXaPmkv2j4xb9c+jXfYPhga2j4ek9g+aGDYPgTq1z53mNk+r1HYPoJg2T5fLNg+
ewTYPnwA2z5rk9k+BFTYPvHY2T7h8dc+izvWPjel1j4jzdc+I27YPlKi1z43O9o+Y3nYPrmI
1z7qAdk+qMbYPjSO2j6tvtc+VgvZPle92D6i3dc+vV7aPvss2D6nQNk+Ym/YPhtu2T6/+NU+
0l/YPrjM1j4vmdk+HarXPhTa2D7sQNk+CDzYPsv+1D6YiNg+RfTYPgTf2D6Yatk+rf/YPmUf
2T6o9dc+O0HZPsiN2T7trdg+FIXYPuUH2D7kZdY+zEDYPhFO2D6SXdk+bWPXPpY52j4b79c+
q4XaPmba1z683dg+mGXXPr5U2T5uOdk+lZXYPghh1z7XMtc+pGfYPm+u1j5weto+8ozZPvhg
1z5iVNc+9dzXPvOk2j6UttY+JIrZPkru1j6+CdY+2ojWPiQm1j7H8dc+dgjXPu3y2D6Cpdc+
jfDYPtVg1j5+Ztc+RMnXPrXQ2T7Hc9c+Q97YPk/T2D6YJdg+8hPZPuAo2T6zntk+hT/WPuEO
2T7YHdY+ccPWPr0M2D6gvtc+0Y/YPiyS1z7PitY+O5XXPhy42D5lXNk+TrvXPoce1z4kGdk+
SW3XPqrE2D4SatU+ZW7XPiWX2T6bp9c+/qPWPgCo1z7Ys9c+4HvVPnW11z4NNdc+P+LWPgiu
2D4VpdY+B3LXPltK1z6LuNg+NofYPhyj2D5Ah9c+aaLWPoAZ2D4GIdk+ofbUPuKT1z6xW9Y+
2W7ZPsLl1z5TM9o+gg3XPiMc2D59F9c+I5vXPqRA1z4YoNU+BYLXPrVq1j4Z/tU+IWPWPmqa
1z4HRtY+r3fWPqL12D5VBtU+QGXWPn+W1T63udc+2ljYPoKR1z6qj9g+8e/YPreF1z7BDtc+
5pzWPneI2D4MYNo+bVjYPj2C1z6E6tU+9GrZPkSi1T4XW9Y+DIXXPp6O2D5thNU+kwDVPqXO
1j6StdY+Kh/VPrhu2D5JVtc+LYDYPj5V2T5obtU+o3nVPvO31T7JJtY+uzXVPjTw1D539tQ+
rj3XPn4X1z4QsdY+YK/YPh1+2D7Ay9Y+goLWPrtH1z5nzNg+ykzWPsLy1T6q8Nc+dw7ZPiTw
1T5dFNY+Ud/WPouT1T75CdU+wf3TPofP2D550dU+r8/ZPiLg1D4yddU+3mzTPolm1D4Oc9U+
QkrWPlnC2D7gl9Q+t/nVPq2j1j4ThtY+t5XVPmG41j7AWNg+4LzVPjR71z7DqdU+m/fWPslK
2D42xtY+0NfXPkKW1T4UxNY+yXHXPl5a1T4yvtY+eD3WPl6G1j5tkNY+p5fXPpC71T4gbNQ+
6xTWPo+P1T6SVNc+l8LWPtX41T6j49U+O9LVPg2R1j7fn9Q+4YXWPgMw1T5n7dU+T4fVPrQU
1z5L4NY+TMDUPnVv1z6qj9U+jiXXPg591D5qLdM+PAbWPuuY0z5DwdQ+2dbWPmW01z4lIdM+
hlHWPqX71j47G9g+o4zVPi5B1z4cxNY+pX/UPjAq1T6dA9Y+4zjVPjKB1D7KStg+osHXPpuX
1D4HZdY+q2vWPt+Z2D5/gdQ+VQTXPtXy2D7AJdc+4FrUPjuZ0z7iU9c+eHDWPrgZ1T4hGNc+
DSDXPsUC1T7TrdU+wHLWPhl81T76vNQ+rgfSPs6w1D45Jtc+j0nYPgVz1D5W0dY+Z1LXPooa
1D7qrNQ+KRzYPnuk1D49u9Q+Q7jVPjKl1T6Db9Y+9RzWPtoG1z6ca9Y+Ae/XPk4U1T5futc+
cdzSPq5F1j6c0NQ+6gnWPov91j7KCNY+ee/WPoca1j5TStU+/8DUPm3+1z4wrdU+N/7TPmsO
1D6Aptc+FaTUPufe0z6iktQ+56jWPgJr1T55S9c+zC/VPq2x1D6BSNc+NlPWPnlJ1D43nNM+
v4rUPuaA0z7ev9M+vG/VPmvg1T4hZtQ+a9DUPiar1j5GP9U+TnTVPrZq1D4UldU+fUrVPo+k
1T5xNdU+Qm3VPui80z63gtU+3r7UPni+1T6o39I+PgnVPpJH1D70EtM+KjrWPkJ91T5RKNU+
dlfTPgEP2D6AdNU+m4bVPsJ40z7a0NU+Xo/UPgpM1D6mW9Q+YuLRPuIq1z7TMNU+2lDUPsm/
1D4KsNQ+vm/UPoE91T5s0tQ+UWHSPhA11D4Gl9Q+EH3VPjee0z7EhtI+f7fTPvh/1j7S8NQ+
SU/WPhUB0z4r8tI+kOvSPlM+1T7lX9U+pgXVPshI1T7u8tU+0ADTPivT1D5e2tQ+CBzUPvVC
1T5kc9c+rVvUPqzw0j4dO9I+U+TUPm4L1z74GtU+GdjSPtQw1D4OUtQ+mWzVPsCC1D7nv9Q+
WADTPs7s0z4ITtI+ulzTPgHi1D7YZdY+a9zUPtGx0z7IVNQ+PpfTPiFb1j6g1dI+kfTTPtuL
0z7OkdY+/brRPqEL0z6oa9Q+zM7VPoCn1T4P5tI+WQvUPtJt1D4X3dM+yyPRPp2G0z7z+M4+
SC7UPlxz1D6m/NE+N/vTPtTT0j4fldM+zerWPkPI0z7xk9E+Dp3QPqIL1T7MItQ+erDVPp37
0j7L4tM+XMjTPrix1z7bVdM+KQ7UPkiJ0z52ydU+G0bTPsJ51z6TNtQ+WN3TPows1T6A8tQ+
oDLUPuee0z5me9U+DYjVPnyh0z6WCdM+Y6nRPq4X0j7RR9Y+KtbTPn7b0z7gqtM+TS7TPunM
0z6ujNU+jbDTPnc10T677tM+OT/XPs161D5ix9U+W2vWPtCX0j4RYtY+5a/RPkEe0T6X59M+
WhLUPqaf0j4FCtc+6PfTPp570z4W5NI+LcrTPlgH0z7qsNI+I9/TPokP0T5lPdM+TNnVPinW
0T7zhtM+ds7RPjX50j6nm9M+oqbVPnGU1T6BadA+u3HVPrKf0z4gsNU+tdzRPp9Q0j49NNM+
8X/TPiPf0j704dI+45LTPsNV1j5B89Q+4DDTPgwU1T5aWNM+9Q3XPtHU0z4QBtQ+TmjSPrHB
0z6QoNE+WR3UPgJ40z6+cdI+0gTSPj8I0z6Qo9E+JzPRPrtr0z6QtNM+mwzTPqg90j7epdI+
Yz/SPilc0j5C9dA+fmnRPq0g0j6oh9M+aKrRPo3I0D6GydI+a8PQPi/R0z4gftM+LOnUPhPk
0D4zT9Q+OJrTPsIm1D5YF9M+3RfSPhgN0T5+GtI+9pTSPhIW0z5sX9E+b3zTPt5n0z4f29I+
COnRPkRF0D4Xa9Y+NnHTPq1i0T4KhdI+tXjTPgmg0T4/F9M+X3zUPlB+0j5h09I+mgzSPiAc
0T7D4dI+i/LTPs0q0z7grdM+G3fUPk0c0j5kldE+ISDSPn++0D4V9NI+oQvSPmL+0T6vttE+
jVXTPg/e0T56SdI+LKzPPtIN0z6f4tE+ZmDSPjYo0z7VmNM+utbRPjem0D4C09E+3LrSPl84
1D7jHNQ+yp3SPkbF0z6e4dE+XcbSPqGq0T7nidE+LkHUPuIy0j5ZzNM+l8nPPp3k0j77NtE+
FS/SPs6M0j4KFNM+pb/SPlSx0z7ljs8+M6LQPglG0T60f9M+44HUPg9K0D7UVdE+jIvSPjoX
1D4fgNI+9APPPryQ0T46CtM+tAbSPird0z5kYdE+RxPTPltn1D6tQ9Q+rbHRPvCy0D7c59E+
NufQPoHL0j4UL9M+OPnRPioV0D7IONU+nmLSPlvv0z4b6dI+XAjRPoRf0T7GONM+3m7TPpAC
0z5KJdA+M5DRPt870j56SNI+NtvRPkwO1D4fUtI+GorRPrVy0j6Ln9E+HjfSPpB0zz533dI+
UYrTPqSk0D5d3tA+/8zPPrsU0T6a7dM+76nRPkjJ0D4MvtE+hxjSPrUz0z5ud9I+Y6DSPoWc
0T75b9E+EQLSPipn0j6o8tM+tOXQPn/hzz5sctM+hA/PPgnU0D6X99A+X5TSPnzh0T7iq9I+
ZEHSPphO0T4udNE+FCzTPoOk0D7M9dE+HWHQPt5pzz5RE9Q+BZHSPnFp0j6txNE+Z7XQPsjw
0j5QTNA+irTSPmFM0z6PEM8+35TQPhDa0T52LdE+LLLSPqyC0T4ZFdA+E4fOPtBT0T7i8NA+
v2/RPrOj0D4=</AssayYData></Step><Step><CommonData><SampleLocation>2</SampleLocation><SampleID></SampleID><SampleGroup></SampleGroup><SampleInfo></SampleInfo><SampleRow>C</SampleRow><SamplePlate>1</SamplePlate><WellType>REGENERATION</WellType><Concentration>-1</Concentration><ConcentrationUnits>µg/ml</ConcentrationUnits><MolarConcentration>-1</MolarConcentration><MolarConcUnits>nM</MolarConcUnits><MolecularWeight>-1</MolecularWeight><Temperature>30</Temperature><StartTime>2193953</StartTime><AssayTime>5</AssayTime></CommonData><FlowRate>1000</FlowRate><StepType>KREGENERATION</StepType><StepName>Regeneration</StepName><StepStatus>OK</StepStatus><ActualTime>4.99907</ActualTime><CycleTime>0.2</CycleTime><AssayXData Points="25">P9MDRXLWA0Wh2QNF1dwDRQjgA0U74wNFcuYDRaXpA0XV7ANFDPADRT/zA0Vu9gNFpfkDRdn8
A0UMAARFPwMERW4GBEWhCQRF1QwERQwQBEU7EwRFbhYERaEZBEXZHARFCCAERQ==</AssayXData><AssayYData Points="25">eU8lQPT7JEAu8x9AHLYiQBmCKUCliCJAiZsiQBpoKUA16SNASkwhQIE9JkCLgydA894gQFDZ
JED2ESlA5pUjQLXfJEA/8SpAqZAlQME1IkCp5yhATpUoQMkjI0DTPydAkqooQA==</AssayYData></Step><Step><CommonData><SampleLocation>1</SampleLocation><SampleID>Buffer</SampleID><SampleGroup></SampleGroup><SampleInfo></SampleInfo><SampleRow>C</SampleRow><SamplePlate>1</SamplePlate><WellType>BUFFER</WellType><Concentration>-1</Concentration><ConcentrationUnits>µg/ml</ConcentrationUnits><MolarConcentration>-1</MolarConcentration><MolarConcUnits>nM</MolarConcUnits><MolecularWeight>-1</MolecularWeight><Temperature>30</Temperature><StartTime>2206122</StartTime><AssayTime>5</AssayTime></CommonData><FlowRate>1000</FlowRate><StepType>KREGENERATION</StepType><StepName>Regeneration</StepName><StepStatus>OK</StepStatus><ActualTime>5.002</ActualTime><CycleTime>0.2</CycleTime><AssayXData Points="25">OyMERW4mBEWlKQRF1SwERQwwBEU7MwRFcjYERaU5BEXVPARFDEAERT9DBEVyRgRFpUkERdVM
BEUMUARFP1MERW5WBEWhWQRF2VwERQhgBEU/YwRFbmYERaFpBEXZbARFEHAERQ==</AssayXData><AssayYData Points="25">mGjwP2YJAEDOeBJAzCUBQEkb9T9wowtAcHUBQGS37T+UdgFAFz4HQEL/4z9VLfA/8SYNQMNC
AEBlIvY/3eERQGomCUAJFfI/OmcLQIJECEDCmuo/JTH8P8bKCkBabvw/gEf+Pw==</AssayYData></Step><Step><CommonData><SampleLocation>2</SampleLocation><SampleID></SampleID><SampleGroup></SampleGroup><SampleInfo></SampleInfo><SampleRow>C</SampleRow><SamplePlate>1</SamplePlate><WellType>REGENERATION</WellType><Concentration>-1</Concentration><ConcentrationUnits>µg/ml</ConcentrationUnits><MolarConcentration>-1</MolarConcentration><MolarConcUnits>nM</MolarConcUnits><MolecularWeight>-1</MolecularWeight><Temperature>30</Temperature><StartTime>2218444</StartTime><AssayTime>5</AssayTime></CommonData><FlowRate>1000</FlowRate><StepType>KREGENERATION</StepType><StepName>Regeneration</StepName><StepStatus>OK</StepStatus><ActualTime>5.00005</ActualTime><CycleTime>0.2</CycleTime><AssayXData Points="25">Q3MERXp2BEWpeQRF4XwERRCABEVDgwRFdoYERamJBEXhjARFFJAERUOTBEV6lgRFrZkEReGc
BEUQoARFR6MERXamBEWtqQRF3awERRSwBEVDswRFerYERam5BEXhvARFEMAERQ==</AssayXData><AssayYData Points="25">vN8qQJbNHkBY2xtAqHMlQAV0I0BFnRlA6HQkQK6dJEDYxhhASCAiQM5CKkBaXhtABK8cQP7M
JUBzNyFAB/cXQA/QIkBmqyFAGvsXQF4TH0B05ClAhtUbQPiEHUCX+yVA7NceQA==</AssayYData></Step><Step><CommonData><SampleLocation>1</SampleLocation><SampleID>Buffer</SampleID><SampleGroup></SampleGroup><SampleInfo></SampleInfo><SampleRow>C</SampleRow><SamplePlate>1</SamplePlate><WellType>BUFFER</WellType><Concentration>-1</Concentration><ConcentrationUnits>µg/ml</ConcentrationUnits><MolarConcentration>-1</MolarConcentration><MolarConcUnits>nM</MolarConcUnits><MolecularWeight>-1</MolecularWeight><Temperature>30</Temperature><StartTime>2230593</StartTime><AssayTime>5</AssayTime></CommonData><FlowRate>1000</FlowRate><StepType>KREGENERATION</StepType><StepName>Regeneration</StepName><StepStatus>OK</StepStatus><ActualTime>5.00103</ActualTime><CycleTime>0.2</CycleTime><AssayXData Points="25">Q8MERXbGBEWpyQRF3cwERRTQBEVD0wRFetYERa3ZBEXd3ARFFOAERUfjBEV25gRFqekEReHs
BEUU8ARFR/MERXb2BEWp+QRF4fwERRQABUVDAwVFegYFRa0JBUXhDAVFFBAFRQ==</AssayXData><AssayYData Points="25">DA7tP4LF0T8/x+4/Ptj8P+w+6D+ba/I/NA4FQJz16T+12uM/dkT/PyUq6D8NUtU/btH8P/UM
+T+Imds/AnX4P9h9A0Cp3es/Gef0P1QtBUAJ3Ps/ABLgP//8+T8hGvQ/547gPw==</AssayYData></Step><Step><CommonData><SampleLocation>2</SampleLocation><SampleID></SampleID><SampleGroup></SampleGroup><SampleInfo></SampleInfo><SampleRow>C</SampleRow><SamplePlate>1</SamplePlate><WellType>REGENERATION</WellType><Concentration>-1</Concentration><ConcentrationUnits>µg/ml</ConcentrationUnits><MolarConcentration>-1</MolarConcentration><MolarConcUnits>nM</MolarConcUnits><MolecularWeight>-1</MolecularWeight><Temperature>30</Temperature><StartTime>2242739</StartTime><AssayTime>5</AssayTime></CommonData><FlowRate>1000</FlowRate><StepType>KREGENERATION</StepType><StepName>Regeneration</StepName><StepStatus>OK</StepStatus><ActualTime>5.00005</ActualTime><CycleTime>0.2</CycleTime><AssayXData Points="25">RxMFRX4WBUWxGQVF4RwFRRggBUVHIwVFfiYFRa0pBUXhLAVFGDAFRUszBUV6NgVFrTkFReU8
BUUUQAVFR0MFRXpGBUWtSQVF5UwFRRRQBUVLUwVFflYFRbFZBUXlXAVFFGAFRQ==</AssayXData><AssayYData Points="25">Y1BBQC2/NECREClA9nQ1QDXFN0B7GyVAsdYpQI5jNUDOEilAJqopQPK+QEBK+TNADIgoQLkD
P0CsMjhAhCcnQL+2KEATSTVABYEpQKCpLECTbj1AROQyQDsOJkCEXD5Asjc5QA==</AssayYData></Step><Step><CommonData><SampleLocation>1</SampleLocation><SampleID>Buffer</SampleID><SampleGroup></SampleGroup><SampleInfo></SampleInfo><SampleRow>C</SampleRow><SamplePlate>1</SamplePlate><WellType>BUFFER</WellType><Concentration>-1</Concentration><ConcentrationUnits>µg/ml</ConcentrationUnits><MolarConcentration>-1</MolarConcentration><MolarConcUnits>nM</MolarConcUnits><MolecularWeight>-1</MolecularWeight><Temperature>30</Temperature><StartTime>2254921</StartTime><AssayTime>5</AssayTime></CommonData><FlowRate>1000</FlowRate><StepType>KREGENERATION</StepType><StepName>Regeneration</StepName><StepStatus>OK</StepStatus><ActualTime>5.00005</ActualTime><CycleTime>0.2</CycleTime><AssayXData Points="25">S2MFRXpmBUWtaQVF5WwFRRRwBUVHcwVFfnYFRa15BUXhfAVFGIAFRUuDBUV6hgVFsYkFReWM
BUUYkAVFR5MFRXqWBUWxmQVF4ZwFRRigBUVHowVFfqYFRbGpBUXhrAVFGLAFRQ==</AssayXData><AssayYData Points="25">2G/mP6DO/z+CQOk/uLnhP7IJAkAnzPY/nZPgP9YV7j/H3Pk/tzzaP3955z8WV/k/gYfnP+Pt
6z809ABAHG/4P+od5D9BI/s/YaL5Pwbg2D8gv+g/5Tv6P9Hk5j87v+Q/YaP0Pw==</AssayYData></Step></KineticsData></ExperimentResults>
