# Supplementary material for: CD147 mediates the adsorption of influenza A virus on the cell surface through direct interaction with HA
Source: Front Cell Infect Microbiol. 2025 Aug 29;15:1647283. doi: 10.3389/fcimb.2025.1647283 (PMC12426278; doi:10.3389/fcimb.2025.1647283)
Supplement: Supplementary file 8 [file DataSheet2.zip › raw data-2/Figure 6/Fingure6 D-I/Fingure6 H/241006_004.frd]

<?xml version="1.0" encoding="UTF-8" standalone="yes"?>
<ExperimentResults><ExperimentInfo Name="Experiment_1"><ExpDescription></ExpDescription><RTDVersion>2.0</RTDVersion><RunID>B72A3294-3FDD-41F8-A2F2-5357D5FE9153</RunID><ExperimentType>KINETICS</ExperimentType><ExperimentSubType>KBASIC</ExperimentSubType><StartDateTime>2024-10-06T21:56:37</StartDateTime><MachineName>4QSYCS2</MachineName><UserName>Labuser</UserName><LotNumber></LotNumber><PlateName>241006</PlateName><PlateName2></PlateName2><SensorName>D6</SensorName><SensorPlate>1</SensorPlate><SensorType>SA (Streptavidin)</SensorType><SensorRole>LIGAND</SensorRole><SensorInfo></SensorInfo><WritingSW>DataAcquisition.exe 11.1.0.11</WritingSW><InstrumentType>OctetRED96e</InstrumentType><InstrumentSerial>FB-90287</InstrumentSerial><InstrumentFW>1.0.0.0</InstrumentFW><IntegrationTime>2.0</IntegrationTime><DSPType>CPF</DSPType><DSPStitching>1</DSPStitching><HasManifest>1</HasManifest><InfoHash>1729037275</InfoHash></ExperimentInfo><AssayParamsInfo/><KineticsData><Step><CommonData><SampleLocation>12</SampleLocation><SampleID></SampleID><SampleGroup></SampleGroup><SampleInfo></SampleInfo><SampleRow>D</SampleRow><SamplePlate>1</SamplePlate><WellType>BUFFER</WellType><Concentration>-1</Concentration><ConcentrationUnits>µg/ml</ConcentrationUnits><MolarConcentration>-1</MolarConcentration><MolarConcUnits>nM</MolarConcUnits><MolecularWeight>-1</MolecularWeight><Temperature>27.5</Temperature><StartTime>0</StartTime><AssayTime>120</AssayTime></CommonData><FlowRate>1000</FlowRate><StepType>BASELINE</StepType><StepName>Baseline</StepName><StepStatus>OK</StepStatus><ActualTime>120.001</ActualTime><CycleTime>0.2</CycleTime><AssayXData Points="600">AAAAAM3MTD7fT80+I9sZP1YOTT/FIIA/mpmZPzMzsz+R7cw/ZmbmPwAAAEDNzAxAmpkZQMl2
JkAzMzNAAABAQM3MTECamVlAZmZmQJZDc0AAAIBAZmaGQP7UjEBkO5NAy6GZQAAAoECYbqZA
/tSsQGQ7s0DLoblAAADAQGZmxkD+1MxAZDvTQJqZ2UAxCOBAZmbmQM3M7EAzM/NAmpn5QAAA
AEFMNwNBZmYGQZqZCUHNzAxBAAAQQTMzE0F/ahZBmpkZQc3MHEEAACBBMzMjQWZmJkGamSlB
5dAsQRkEMEFMNzNBZmY2QZqZOUHl0DxBAABAQUw3Q0FmZkZBmplJQeXQTEEAAFBBMzNTQWZm
VkGynVlB5dBcQRkEYEFMN2NBf2pmQbKdaUHl0GxBGQRwQUw3c0FmZnZBsp15Qc3MfEEMAoBB
ppuBQT81g0HNzIRBc2iGQQAAiEGamYlBPzWLQdnOjEFmZo5BAACQQaabkUE/NZNB2c6UQWZm
lkEMAphBppuZQTMzm0HZzpxBc2ieQQwCoEGamaFBPzWjQc3MpEFmZqZBAACoQaabqUE/NatB
2c6sQWZmrkEAALBBmpmxQT81s0HNzLRBc2i2QQAAuEGamblBMzO7QdnOvEFzaL5BAADAQZqZ
wUEzM8NB2c7EQWZmxkEMAshBppvJQTMzy0HNzMxBc2jOQQAA0EGmm9FBMzPTQdnO1EFzaNZB
DALYQZqZ2UE/NdtBzczcQWZm3kEAAOBBppvhQTMz40HZzuRBZmbmQQwC6EGamelBMzPrQdnO
7EFzaO5BAADwQZqZ8UEzM/NB2c70QWZm9kEAAPhBppv5QTMz+0HNzPxBZmb+QQAAAELNzABC
mpkBQm1nAkIzMwNCBgEEQtPNBEKamQVCZmYGQjMzB0IGAQhCzcwIQpqZCUJtZwpCOTQLQgAA
DELNzAxCmpkNQm1nDkIzMw9CBgEQQs3MEEKamRFCbWcSQjk0E0IAABRCzcwUQpqZFUJmZhZC
OTQXQgYBGELTzRhCoJoZQmZmGkIzMxtCAAAcQs3MHEKamR1CbWceQjk0H0IAACBCzcwgQqCa
IUJmZiJCMzMjQgAAJELNzCRCoJolQmZmJkIzMydCBgEoQtPNKEKamSlCbWcqQjMzK0IAACxC
080sQpqZLUJmZi5CMzMvQgAAMELTzTBCmpkxQm1nMkIzMzNCBgE0QtPNNEKamTVCZmY2Qjk0
N0IGAThCzcw4QpqZOUJmZjpCMzM7QgYBPELNzDxCmpk9Qm1nPkI5ND9CBgFAQs3MQEKamUFC
bWdCQjk0Q0IGAURC081EQpqZRUJmZkZCMzNHQgAASELNzEhCmplJQm1nSkIzM0tCBgFMQs3M
TEKamU1CZmZOQjk0T0IAAFBCzcxQQqCaUUJtZ1JCOTRTQgAAVELTzVRCoJpVQm1nVkIzM1dC
BgFYQtPNWEKamVlCbWdaQjMzW0IGAVxCzcxcQqCaXUJmZl5COTRfQgAAYELNzGBCmplhQm1n
YkIzM2NCBgFkQtPNZEKamWVCZmZmQjMzZ0IGAWhCzcxoQpqZaUJmZmpCOTRrQgAAbELTzWxC
mpltQm1nbkI5NG9CBgFwQtPNcEKamXFCZmZyQjk0c0IAAHRCzcx0QqCadUJmZnZCOTR3QgAA
eELTzXhCmpl5Qm1nekIzM3tCBgF8Qs3MfEKgmn1CbWd+Qjk0f0KDAIBCZmaAQlDNgEIzM4FC
HZqBQgAAgkLpZoJCUM2CQrYzg0KamYNCgwCEQmZmhELNzIRCtjOFQpqZhUKDAIZCZmaGQlDN
hkIzM4dCmpmHQgAAiELpZohCUM2IQjMziUKamYlCgwCKQulmikLNzIpCMzOLQpqZi0IAAIxC
ZmaMQlDNjEK2M41CHZqNQoMAjkLpZo5CzcyOQjMzj0Idmo9CgwCQQmZmkELNzJBCMzORQh2a
kUKDAJJCZmaSQlDNkkIzM5NCmpmTQgAAlEJmZpRCUM2UQrYzlUIdmpVCAACWQmZmlkLNzJZC
tjOXQh2al0KDAJhC6WaYQlDNmEIzM5lCHZqZQgAAmkLpZppCUM2aQrYzm0IdmptCgwCcQulm
nELNzJxCMzOdQh2anUIAAJ5C6WaeQlDNnkIzM59CmpmfQgAAoEJmZqBCUM2gQrYzoUKamaFC
gwCiQmZmokLNzKJCMzOjQh2ao0KDAKRC6WakQs3MpEIzM6VCHZqlQgAApkLpZqZCUM2mQjMz
p0KamadCAACoQulmqELNzKhCMzOpQqCaqUIAAKpCZmaqQs3MqkK2M6tCHZqrQgAArELpZqxC
UM2sQrYzrUKama1CgwCuQmZmrkLNzK5CMzOvQpqZr0KDALBCZmawQs3MsEK2M7FCHZqxQgAA
skLpZrJCzcyyQrYzs0KambNCgwC0QmZmtELNzLRCtjO1QpqZtUIAALZC6Wa2QlDNtkK2M7dC
HZq3QoMAuELpZrhCUM24QrYzuUKamblCgwC6QmZmukLNzLpCtjO7Qh2au0IAALxCZma8QlDN
vEK2M71CHZq9QgAAvkLpZr5CUM2+QjMzv0Kamb9CgwDAQmZmwEJQzcBCtjPBQh2awUKDAMJC
6WbCQlDNwkK2M8NCHZrDQgAAxELpZsRCUM3EQjMzxUKamcVCgwDGQmZmxkLNzMZCMzPHQpqZ
x0IAAMhCZmbIQs3MyEK2M8lCmpnJQgAAykJmZspCzczKQrYzy0KamctCgwDMQulmzELNzMxC
MzPNQh2azUIAAM5CZmbOQlDNzkK2M89CHZrPQgAA0ELpZtBCzczQQjMz0UKamdFCgwDSQmZm
0kJQzdJCtjPTQh2a00IAANRCZmbUQs3M1EIzM9VCmpnVQoMA1kLpZtZCUM3WQjMz10KamddC
gwDYQmZm2EJQzdhCMzPZQh2a2UIAANpC6WbaQs3M2kK2M9tCmpnbQgAA3ELpZtxCzczcQjMz
3UIdmt1CgwDeQmZm3kLNzN5CMzPfQpqZ30IAAOBCZmbgQlDN4EK2M+FCmpnhQgAA4kJmZuJC
zcziQjMz40KameNCAADkQulm5EJQzeRCtjPlQh2a5UIAAOZC6WbmQlDN5kK2M+dCmpnnQoMA
6EJmZuhCUM3oQjMz6UIdmulCgwDqQmZm6kJQzepCMzPrQh2a60KDAOxC6WbsQs3M7EK2M+1C
mpntQgAA7kJmZu5CUM3uQrYz70Idmu9C</AssayXData><AssayYData Points="600">AAAAAElLIznxYjM7IsaJOtY3OTtD9+G6hf13OBbiqDpOj3M6cv/iOtO4OLt/EIS7qMkGu6vr
9rqGK0e6xF+Xu92kRTuSgXi7MTvBumPrHjuhUUM5r53SOrmdIjtjZ4s7dQN3OxTIYLtw6k86
8zagOQffWDuU/RS7mSuNOxkNPDsCkL66QsBNOldXADqEmQM6ThBsOnCtijubqpU67h7FOp7y
jroyzxm69/L0OnNgHDpe05e6v7MUuhwrIzvvT2Y6MiKFO6MKgTlPNBu7ep4Du2Si7DpuTBe7
hYBYO4L0djmnktS6rJQ+O8lxrDunxfI7IAw/uqBjezsJkLk51hW1O6xVwLpmoka78v7AusTX
ajsYIY66cgflOtzrlDu95lW5Ik6QOxFIgTpPprw5Gqv4OudsODlYuHK7YpjEOv6NvLqlem06
7Ft7O8fjjjvdf5k6B19TuqtySjsXY5461gOYOzz1rDskiuo6XA7AOw18I7oXlHG41HOQufjf
R7t9ly47Ou1/OobKsjo6cxA7hAZ1O6HmDzpTA3U7slIBOxPtRrvL8Jw6vsqSu9DzxbpOsIA5
ae0bOxeR7TqHzSk7tu18u2hL2joRyRQ7QaRsOqiLYTpMpkW7SyIRur8nLzupJBc72t6KO7ie
iToLlQo7SsbMOWIcszq7ahi6G506uXLfH7u/0E068uSPO4Hyd7tAU9W68uk1OsWMmzptZk+6
joN9u/oGhrpI1ck7B0T6OjgTW7olync57lRFO4Ds2bv9vYk6uxpVOmBfkzogbbU6ng0gOiSS
jjuq9Ek7+6F5O/LWqblfh0q7EhKMO8C5dDoZKEc6NcoEOmPx1jqVop46UciHOkGkpTq18kW7
cKYgO8fDNju0B086LjksO38/gLomRqU64MtZuh8c7jt+VBa7m59oOztPlrsAhzg7bDPEucrx
wrq2u7c6BC9nuyJNAzoH2/060SZPO4YBo7sC1RC6TTnqupanXjpK6j07uxIpuxvUQ7lzQfA4
GY03O0KNFbo5bkA5IcoxOnTaKzoGe4U7bCIpOwz8LLpd6Ig6Cd6Ju5bFbzs3DOG6DokTupM4
WLty2EE6DfAnOIko8TqhwBe6A7lOO3RnqbpzfzO7UVrIuj3+FTv9vlm7BEZru4vmS7trFJ46
g1FdufTysrrIAuK555aTudhvSzqSLE67Vx+KuoGoKjvAOj07MqseO7dtqDmfqX86+aupuunG
crub7es7agTbOquve7qZziK7i3M6up+kI7vpUIG6IvE6u3u/ULptfsm619YJuzIfhruOtI27
8LSRuxENu7o+Sa27hq0Tu3VjYjrv9YY50+k0OWWvZTvw7CK5qxC8ugc7U7uv45S71BJQu9og
gLtNO4264JXUudmdLzsq8406KYG7O1n6jjvhk3M7hyaluxvSGrs356i7SBz9OvzgsDrsLEO7
TS9vu+YhSbodFgq7tpt9Ok77jLtyYsu6uM87uchfk7uOAIO5s44ou+9BC7uQtMC7hW13uwuc
j7rU9fu6688Fu2t437qEIkq7lrqqul8Us7tbmFy7NDOpuxw8rriJY6u5pQ6JurwK6zqsHCg6
OT34OXxbGrv3uB67jwvEOnl1sToufnq7DqYUuyqMzbv9ec069d8Wu20DIzus7K27S9OJuZbl
ZbuBTBY7AXJFOwaA+rpjC6e6lSxau/LomrsdBwO7q3DtuxlW27o/+IO7Zfovu4aLCLxHK2G7
AUhBu1238LqVwhe7BpRiuh8BK7sBT3C7jYpCtw2uJrucA0O7yFBMOmvlArsFfNW7ZdsduGaa
fbsq+LW7vYcit+P8l7r1SRQ7EYEDuyIMX7tnArW7NoFuuoq8XruRdom7OLWKu/40aroHEfW7
nTaVu5iItbtQXge6xYkEvLTlxrs2yyy7CuUVvAQaLLzQcZi7M+39u7ukP7vr35K7VkLxu3sb
3buODQC7ORN1u3x3vLusWpq6KcyWu7RYyLoVAtu72SJXu2rVILu5NFK7dpQaOfLKAbyApry7
+MU7u4Zk37oiwey7VJ8lvPt13LttdRe7iZaKuxFPp7v0BpG7ADhUu64JnbsBMs+7ipq9uwD6
irvnyMS6P4/7u8pr8bsKjGq7QVGku4KdgLtS03a7jVTCuw0sjrsMrDS76fvBu0TxgLtIkTi7
ulCCuXNYrLtvn6271GLWux8of7sx9pu63Smxux0hjrt/C0m7J6oJu5SGkbsp1C289sO0u1ed
l7srbtu7BwQYu99O6bt84oa7HJLBuyOqXrsbRge8bUN6uyA0tbu/+fK7WDyEuw/gB7sojmm7
aGDKu9/+v7vk8JS7/3LNuwya+buFRtq7K1Snu8dNybvNzSS8WMfXu/lfpLvbG8i7/kbRu+ve
Hbx+ep27oboBvJdn+rvITNG7evUUvO3wJbyuLAi8WDK3uy0uC7yQBgO8I5EfvIUiCLypz7K7
hQBfvPferrtGKuG790IZvOKB1rvCUbq7zKAivORZ6bsnn1y7bXIQvEb6gbtLwOm7P02tu2EO
BLyi3gy8XQOtuzBteLvIkwm8O6VLvKkH87soZgq80XEQvLG4w7tqkga8dbcnvOClPLyCQP67
qpDYux4WBrylISu8QiTYuw/qnbve9De8rn7Yu4wnGLzr8FK8vMMzvOqVF7xcgSW8pwEMvOqL
T7zLlxq8iIgXvPhZDrwo4AG8GdctvNCD4LvRDw+87EbMu7wp5LvPGme8Mc4IvH91Fbyx6Ua8
vRwavALuBLyTADO8iIIMvEwmD7waRhC8w8LMuwbXJ7tdNTa89JM2vLrVO7zFx9K74Vw5vERf
ErwVYEO85OUHvDoG5Lu2vFS8pQBBvHLiRrx1/gy8ovQ8vO5sBbwonhe8fi0OvMiqBLylJkC8
tRtkvMSSULw4ECq8C30dvP4eIbzUD+C7wdtlvHZ3cLyEckW8Fzj8u7QWILxkjlq8uN56vJgD
G7wemUG8Gy9BvNgXILxtQVy8wYaNvNgLRLyt11u8whAhvHc8WryRbTC8XT06vCAlW7yfFwm8
chYvvIingrz8DSW869Lcu9OUOrztA0a8P7stvJvbPrzXmBW8slQmvO2n4bvq0im8QVdSvP7l
ALwMqVy8T5djvGkHMbwxlXm8aIVCvJAUQrzBzSW80GR3vKR1Pry80CC87Ps3vA/0ZrwQP0a8
vH46vIJ+FrxQ4V28sP2QvFTegLxvX0q8</AssayYData></Step><Step><CommonData><SampleLocation>3</SampleLocation><SampleID>hb2</SampleID><SampleGroup></SampleGroup><SampleInfo></SampleInfo><SampleRow>D</SampleRow><SamplePlate>1</SamplePlate><WellType>KLOAD</WellType><Concentration>50</Concentration><ConcentrationUnits>µg/ml</ConcentrationUnits><MolarConcentration>50000</MolarConcentration><MolarConcUnits>nM</MolarConcUnits><MolecularWeight>-1</MolecularWeight><Temperature>30</Temperature><StartTime>158116</StartTime><AssayTime>1200</AssayTime></CommonData><FlowRate>1000</FlowRate><StepType>LOADING</StepType><StepName>Loading</StepName><StepStatus>OK</StepStatus><ActualTime>579.6</ActualTime><CycleTime>0.2</CycleTime><AssayXData Points="2898">gwDwQmxn8EJQzfBCtjPxQqCa8UIGAfJC6WbyQtPN8kI5NPNCoJrzQgYB9EJsZ/RCUM30QrYz
9UKgmvVCBgH2Qulm9kJQzfZCOTT3Qh2a90IGAfhC6Wb4QlDN+EK2M/lCoJr5QoMA+kJsZ/pC
UM36Qjk0+0IdmvtCgwD8Qulm/ELTzfxCtjP9QqCa/UKDAP5CbGf+QlDN/kI5NP9CoJr/QkIA
AEN1MwBDqGYAQ9uZAEMOzQBDgwABQ3UzAUPpZgFD25kBQ1DNAUNCAAJDdTMCQ6hmAkMdmgJD
Ds0CQ4MAA0O2MwND6WYDQx2aA0MOzQNDgwAEQ7YzBEOoZgRD25kEQ1DNBENCAAVDtjMFQ+lm
BUMdmgVDDs0FQ4MABkO2MwZD6WYGQx2aBkMOzQZDgwAHQ3UzB0PpZgdD25kHQ1DNB0NCAAhD
tjMIQ6hmCEPbmQhDDs0IQ0IACUN1MwlDqGYJQ9uZCUMOzQlDgwAKQ7YzCkPpZgpDHZoKQ1DN
CkNCAAtDdTMLQ6hmC0MdmgtDUM0LQ4MADEN1MwxDqGYMQx2aDENQzQxDgwANQ3UzDUPpZg1D
25kNQ1DNDUNCAA5DtjMOQ6hmDkMdmg5DDs0OQ4MAD0N1Mw9D6WYPQx2aD0MOzQ9DgwAQQ7Yz
EEOoZhBD25kQQw7NEENCABFDtjMRQ+lmEUPbmRFDDs0RQ4MAEkO2MxJDqGYSQx2aEkMOzRJD
gwATQ3UzE0PpZhND25kTQ1DNE0ODABRDtjMUQ+lmFEMdmhRDDs0UQ4MAFUN1MxVDqGYVQ9uZ
FUMOzRVDgwAWQ7YzFkOoZhZDHZoWQ1DNFkODABdDtjMXQ6hmF0MdmhdDDs0XQ4MAGEN1MxhD
qGYYQ9uZGENQzRhDgwAZQ7YzGUPqZhlDHZoZQw7NGUODABpDdTMaQ+pmGkMdmhpDDs0aQ4MA
G0N1MxtD6mYbQx2aG0MOzRtDQgAcQ7YzHEPqZhxDHZocQw7NHENCAB1DtjMdQ+pmHUMdmh1D
UM0dQ4MAHkO2Mx5D6mYeQx2aHkNQzR5DgwAfQ3UzH0PqZh9D25kfQw7NH0ODACBDtjMgQ+pm
IEPbmSBDDs0gQ4MAIUN1MyFD6mYhQ9uZIUMOzSFDgwAiQ3UzIkPqZiJDHZoiQw7NIkODACND
tjMjQ+pmI0MdmiNDDs0jQ0IAJEO2MyRDqGYkQ9uZJEMOzSRDQgAlQ3UzJUPqZiVDHZolQw7N
JUNCACZDtjMmQ6hmJkMdmiZDUM0mQ0IAJ0O2MydD6mYnQ9uZJ0MOzSdDQgAoQ3UzKEPqZihD
25koQw7NKENCAClDtjMpQ+pmKUPbmSlDDs0pQ4MAKkO2MypDqGYqQ9uZKkNQzSpDQgArQ7Yz
K0OoZitDHZorQw7NK0ODACxDdTMsQ6hmLEPbmSxDDs0sQ4MALUO2My1D6mYtQx2aLUNQzS1D
gwAuQ3UzLkPqZi5DHZouQ1DNLkODAC9DtjMvQ6hmL0Mdmi9DDs0vQ0IAMEN1MzBD6mYwQx2a
MENQzTBDQgAxQ7YzMUPqZjFDHZoxQw7NMUODADJDdTMyQ+pmMkMdmjJDUM0yQ0IAM0N1MzND
6mYzQ9uZM0NQzTNDgwA0Q3UzNEOoZjRD25k0Q1DNNENCADVDtjM1Q6hmNUPbmTVDDs01Q4MA
NkO2MzZDqGY2Qx2aNkNQzTZDQgA3Q7YzN0PqZjdDHZo3Qw7NN0ODADhDtjM4Q+pmOEMcmjhD
Ds04Q4MAOUO2MzlDqGY5Q9uZOUNQzTlDQgA6Q7YzOkOoZjpDHJo6Qw7NOkODADtDtjM7Q6hm
O0McmjtDDs07Q4MAPEN0MzxDqGY8Q9uZPENQzTxDQgA9Q7YzPUOoZj1D25k9Qw7NPUODAD5D
dDM+Q6hmPkPbmT5DUM0+Q4MAP0N0Mz9DqGY/QxyaP0NQzT9DQgBAQ7YzQEPqZkBDHJpAQ1DN
QENCAEFDdDNBQ+pmQUMcmkFDDs1BQ0IAQkN0M0JD6mZCQxyaQkNQzUJDQgBDQ7YzQ0OoZkND
HJpDQw7NQ0ODAERDtjNEQ+pmREPbmURDUM1EQ0IARUO2M0VDqGZFQxyaRUNQzUVDQgBGQ7Yz
RkPqZkZDHJpGQw7NRkODAEdDtjNHQ6hmR0PbmUdDUM1HQ4MASEO2M0hD6mZIQxyaSENQzUhD
gwBJQ7YzSUOoZklDHJpJQ1DNSUODAEpDtjNKQ6hmSkPbmUpDUM1KQ4MAS0O2M0tDqGZLQxya
S0NQzUtDQgBMQ3QzTEOoZkxDHJpMQ1DNTENCAE1DtjNNQ6hmTUPbmU1DDs1NQ0IATkN0M05D
qGZOQxyaTkNQzU5DQgBPQ3QzT0OoZk9DHJpPQ1DNT0ODAFBDtjNQQ+pmUEPbmVBDUM1QQ0IA
UUN0M1FDqGZRQ9uZUUMOzVFDgwBSQ3QzUkOoZlJDHJpSQw7NUkNCAFNDtjNTQ+pmU0PbmVND
UM1TQ0IAVEO2M1RDqGZUQxyaVENQzVRDQgBVQ3QzVUOoZlVDHJpVQ1DNVUODAFZDdDNWQ6hm
VkPbmVZDDs1WQ0IAV0O2M1dD6mZXQ9uZV0MOzVdDgwBYQ3QzWEOoZlhD25lYQ1DNWEODAFlD
tjNZQ6hmWUMcmllDUM1ZQ4MAWkO2M1pDqGZaQ9uZWkMOzVpDgwBbQ3QzW0OoZltD25lbQ1DN
W0NCAFxDdDNcQ+pmXEMcmlxDDs1cQ0IAXUO2M11DqGZdQ9uZXUNQzV1DQgBeQ3QzXkPqZl5D
25leQw7NXkNCAF9DtjNfQ6hmX0Mcml9DUM1fQ4MAYEN0M2BDqGZgQxyaYENQzWBDQgBhQ7Yz
YUPqZmFD25lhQ1DNYUODAGJDtjNiQ6hmYkPbmWJDDs1iQ0IAY0O2M2NDqGZjQ9uZY0MOzWND
gwBkQ3QzZEOoZmRD25lkQw7NZENCAGVDtjNlQ+pmZUMcmmVDDs1lQ4MAZkO2M2ZDqGZmQxya
ZkNQzWZDgwBnQ3QzZ0PqZmdD25lnQ1DNZ0ODAGhDdDNoQ+pmaEMcmmhDDs1oQ0IAaUN0M2lD
qGZpQ9uZaUNQzWlDgwBqQ7YzakPqZmpDHJpqQ1DNakNCAGtDdDNrQ6hma0McmmtDUM1rQ0IA
bEN0M2xDqGZsQxyabEMOzWxDQgBtQ3QzbUOoZm1DHJptQ1DNbUNCAG5DtjNuQ6hmbkMcmm5D
UM1uQwYBb0O2M29D6mZvQxyab0MOzW9DQgBwQ7YzcEPqZnBDHJpwQ1DNcENCAHFDdDNxQ6hm
cUPbmXFDDs1xQ4MAckN0M3JDqGZyQ9uZckNQzXJDgwBzQ3Qzc0PqZnNDHJpzQ1DNc0NCAHRD
tjN0Q+pmdEMcmnRDUM10Q0IAdUN0M3VD6mZ1QxyadUNQzXVDgwB2Q3QzdkPqZnZDHJp2Q1DN
dkNCAHdDdDN3Q6hmd0McmndDDs13Q4QAeEN0M3hDqGZ4QxyaeENQzXhDhAB5Q7YzeUPqZnlD
HJp5Q1DNeUNCAHpDtjN6Q+pmekMcmnpDUM16Q0IAe0O2M3tD6mZ7Q9yZe0MOzXtDQgB8Q7Yz
fEPqZnxD3Jl8Qw7NfEOEAH1DtjN9Q6hmfUPcmX1DDs19Q0IAfkO2M35D6mZ+Q9yZfkNQzX5D
hAB/Q7Yzf0PqZn9D3Jl/Q1DNf0NCAIBD2xmAQ1QzgEPuTIBDh2aAQ0KAgEO6mYBDVLOAQ+7M
gEOH5oBDIQCBQ7oZgUN1M4FDDk2BQ6hmgUMhgIFD25mBQ1SzgUMOzYFDh+aBQ0IAgkO6GYJD
dTOCQ+5MgkOoZoJDIYCCQ7qZgkNUs4JDDs2CQ6jmgkMhAIND2xmDQ1Qzg0MOTYNDh2aDQ0KA
g0O6mYNDVLODQ+7Mg0Oo5oNDQgCEQ9sZhEN1M4RD7kyEQ4dmhENCgIRD25mEQ3WzhEPuzIRD
h+aEQ0IAhUO6GYVDVDOFQ+5MhUOoZoVDIYCFQ9uZhUN1s4VD7syFQ4fmhUMhAIZD2xmGQ3Uz
hkMOTYZDh2aGQyGAhkPbmYZDVLOGQw7NhkOo5oZDIQCHQ9sZh0N1M4dDDk2HQ6hmh0MhgIdD
25mHQ3Wzh0MOzYdDqOaHQ0IAiEPbGYhDdTOIQ+5MiEOHZohDQoCIQ9uZiENUs4hDDs2IQ6jm
iENCAIlD2xmJQ3UziUMOTYlDh2aJQ0KAiUPbmYlDVLOJQ+7MiUOo5olDIQCKQ9sZikNUM4pD
Dk2KQ4dmikNCgIpDupmKQ3WzikPuzIpDqOaKQ0IAi0PbGYtDVDOLQ+5Mi0OHZotDIYCLQ9uZ
i0N1s4tDDs2LQ4fmi0MhAIxDuhmMQ3UzjEPuTIxDqGaMQ0KAjEPbmYxDVLOMQ+7MjEOo5oxD
QgCNQ9sZjUNUM41DDk2NQ6hmjUMhgI1DupmNQ3WzjUMOzY1DqOaNQyEAjkPbGY5DVDOOQw5N
jkOoZo5DQoCOQ9uZjkNUs45DDs2OQ6jmjkMhAI9D2xmPQ3Uzj0MOTY9DqGaPQyGAj0O6mY9D
dbOPQ+7Mj0OH5o9DIQCQQ9sZkEN1M5BDDk2QQ6hmkEMhgJBDupmQQ3WzkEPuzJBDqOaQQyEA
kUPbGZFDdTORQ+5MkUOHZpFDIYCRQ9uZkUN1s5FD7syRQ4fmkUMhAJJDuhmSQ1QzkkPuTJJD
qGaSQ0KAkkO6mZJDVLOSQw7NkkOo5pJDQgCTQ9sZk0N1M5ND7kyTQ6hmk0NCgJND25mTQ1Sz
k0PuzJNDh+aTQ0IAlEPbGZRDdTOUQw5NlEOoZpRDIYCUQ7qZlENUs5RDDs2UQ4fmlEMhAJVD
uhmVQ1QzlUMOTZVDqGaVQ0KAlUPbmZVDVLOVQ+7MlUOH5pVDIQCWQ7oZlkN1M5ZDDk2WQ4dm
lkMhgJZDupmWQ3WzlkMOzZZDqOaWQ0IAl0O6GZdDVDOXQ+5Ml0OHZpdDIYCXQ9uZl0NUs5dD
7syXQ4fml0MhAJhD2xmYQ1QzmEMOTZhDqGaYQyGAmEPbmZhDVLOYQ+7MmEOH5phDIQCZQ7oZ
mUNUM5lDDk2ZQ4dmmUNCgJlD25mZQ3WzmUPuzJlDqOaZQ0IAmkO6GZpDVDOaQw5NmkOHZppD
QoCaQ7qZmkN1s5pDDs2aQ6jmmkNCAJtD2xmbQ3Uzm0MOTZtDqGabQyGAm0PbmZtDVLObQw7N
m0Oo5ptDIQCcQ9sZnEN1M5xD7kycQ6hmnEMhgJxDupmcQ1SznEMOzZxDh+acQ0IAnUO6GZ1D
dTOdQw5NnUOHZp1DIYCdQ7qZnUN1s51D7sydQ6jmnUMhAJ5D2xmeQ1QznkMOTZ5Dh2aeQyGA
nkPbmZ5DVLOeQ+7MnkOH5p5DQgCfQ7oZn0NUM59D7kyfQ6hmn0MhgJ9DupmfQ1Szn0PuzJ9D
qOafQyEAoEPbGaBDdTOgQw5NoEOoZqBDIYCgQ9uZoEN1s6BD7sygQ6jmoENCAKFD/BmhQ1Qz
oUPuTKFDqGahQyGAoUPbmaFDdbOhQw7NoUOH5qFDIQCiQ9sZokNUM6JD7kyiQ6hmokMhgKJD
25miQ3WzokMOzaJDh+aiQ0IAo0PbGaNDdTOjQ+5Mo0OHZqNDQoCjQ9uZo0NUs6NDDs2jQ4fm
o0MhAKRD2xmkQ3UzpEPuTKRDh2akQ0KApEO6maRDVLOkQ+7MpEOo5qRDQgClQ9sZpUN1M6VD
7kylQ6hmpUMhgKVD25mlQ3WzpUMOzaVDqOalQyEApkPbGaZDVDOmQ+5MpkOoZqZDIYCmQ9uZ
pkNUs6ZDDs2mQ6jmpkMhAKdDuhmnQ1Qzp0MOTadDh2anQ0KAp0O6madDdbOnQw7Np0Oo5qdD
IQCoQ7oZqEN1M6hD7kyoQ4dmqEMhgKhD25moQ1SzqEPuzKhDh+aoQ0IAqUPbGalDVDOpQw5N
qUOHZqlDQoCpQ9uZqUN1s6lD7sypQ6jmqUNCAKpD2xmqQ3UzqkMOTapDh2aqQ0KAqkPbmapD
dbOqQ+7MqkOH5qpDQgCrQ7oZq0N1M6tD7kyrQ6hmq0MhgKtDupmrQ1Szq0PuzKtDqOarQ0IA
rEPbGaxDVDOsQw5NrEOHZqxDIYCsQ9uZrENUs6xDDs2sQ6jmrENCAK1D2xmtQ3UzrUPuTK1D
h2atQ0KArUO6ma1DVLOtQw7NrUOo5q1DIQCuQ7oZrkNUM65D7kyuQ6hmrkNigK5D25muQ3Wz
rkMOza5DqOauQyEAr0PbGa9DVDOvQw5Nr0OHZq9DIYCvQ7qZr0N1s69DDs2vQ6jmr0MhALBD
2xmwQ3UzsEPuTLBDh2awQ0KAsEPbmbBDdbOwQw7NsEOH5rBDQgCxQ7oZsUN1M7FDDk2xQ6hm
sUMhgLFD25mxQ1SzsUMOzbFDqOaxQ0IAskO6GbJDdTOyQ+5MskOHZrJDQoCyQ9uZskNUs7JD
7syyQ6jmskMhALNDuhmzQ3Uzs0PuTLNDqGazQ0KAs0O6mbNDdbOzQ+7Ms0Oo5rNDQgC0Q7oZ
tEN1M7RDDk20Q6hmtEMhgLRDupm0Q1SztEMOzbRDqOa0Q0IAtUO6GbVDdTO1Q+5MtUOHZrVD
IYC1Q9uZtUNUs7VDDs21Q6jmtUNCALZD2xm2Q3UztkMOTbZDh2a2Q0KAtkPbmbZDdbO2Q+7M
tkOo5rZDQgC3Q9sZt0N1M7dDDk23Q4dmt0NCgLdD25m3Q3Wzt0PuzLdDqOa3Q0IAuEO6GbhD
VDO4Qw5NuEOoZrhDIYC4Q7qZuEN1s7hD7sy4Q6jmuEMhALlDuhm5Q3UzuUPuTLlDqGa5Q0KA
uUO6mblDdbO5Q+7MuUOo5rlDQgC6Q7oZukN1M7pDDk26Q6hmukMhgLpD25m6Q3WzukMOzbpD
qOa6Q0IAu0O6GbtDdTO7Qw5Nu0OHZrtDQoC7Q7qZu0NUs7tDDs27Q4fmu0NCALxDuxm8Q1Qz
vEPuTLxDqGa8Q0KAvEO7mbxDdbO8Q+7MvEOo5rxDQgC9Q9sZvUN1M71D7ky9Q4dmvUMhgL1D
u5m9Q3WzvUPuzL1DqOa9Q0IAvkO7Gb5DVDO+Q+5MvkOoZr5DIYC+Q9uZvkNUs75D7sy+Q6jm
vkMhAL9D2xm/Q1Qzv0PuTL9DqGa/QyGAv0Pbmb9DVLO/Qw/Nv0Oo5r9DIQDAQ9sZwENUM8BD
D03AQ6hmwEMhgMBDu5nAQ3WzwEPuzMBDh+bAQ0IAwUPbGcFDVDPBQ+5MwUOoZsFDIYDBQ7uZ
wUN1s8FDD83BQ6jmwUNCAMJDuxnCQ3UzwkMPTcJDh2bCQyGAwkPbmcJDdbPCQw/NwkOo5sJD
QgDDQ7sZw0NUM8ND7kzDQ6hmw0MhgMNDu5nDQ3Wzw0PuzMNDqObDQyEAxEPbGcRDVDPEQ+5M
xEOoZsRDIYDEQ7uZxEN1s8RD7szEQ6jmxEMhAMVD2xnFQ1QzxUPuTMVDqGbFQyGAxUO7mcVD
VLPFQ+7MxUOo5sVDQgDGQ7sZxkNUM8ZDD03GQ4dmxkMhgMZDu5nGQ3WzxkMPzcZDh+bGQyEA
x0O7GcdDVDPHQ+5Mx0OHZsdDIYDHQ9uZx0N1s8dDD83HQ6jmx0NCAMhD2xnIQ3UzyEMPTchD
qGbIQ0KAyEPbmchDVLPIQw/NyEOH5shDQgDJQ9sZyUN1M8lD7kzJQ4dmyUMhgMlD25nJQ1Sz
yUPuzMlDqObJQyEAykO7GcpDdTPKQw9NykOoZspDIYDKQ9uZykNUs8pDD83KQ8nmykNCAMtD
2xnLQ3Uzy0PuTMtDh2bLQ0KAy0O7mctDdbPLQ+7My0Oo5stDIQDMQ9sZzENUM8xDD03MQ4dm
zEMhgMxDu5nMQ1SzzEMPzcxDqObMQ0IAzUPbGc1DVDPNQw9NzUOoZs1DQoDNQ9uZzUNUs81D
7szNQ4fmzUNCAM5DuxnOQ1QzzkMPTc5Dh2bOQyGAzkPbmc5DdbPOQ+7MzkOo5s5DIQDPQ7sZ
z0N1M89D7kzPQ6hmz0MhgM9D25nPQ1Szz0PuzM9Dh+bPQ0IA0EPbGdBDVDPQQw9N0EOHZtBD
QoDQQ7uZ0ENUs9BDD83QQ8nm0ENCANFD2xnRQ1Qz0UPuTNFDh2bRQ0KA0UO7mdFDVLPRQw/N
0UOo5tFDIQDSQ7sZ0kN1M9JD7kzSQ6hm0kMhgNJD25nSQ3Wz0kPuzNJDqObSQ0IA00O7GdND
VDPTQw9N00OoZtNDQoDTQ7uZ00N1s9NDD83TQ6jm00NCANRDuxnUQ1Qz1EMPTdRDqGbUQyGA
1EO7mdRDVLPUQ+7M1EOH5tRDIQDVQ9sZ1UN1M9VDD03VQ6hm1UNCgNVD25nVQ3Wz1UPuzNVD
h+bVQ0IA1kO7GdZDVDPWQw9N1kOHZtZDIYDWQ7uZ1kN1s9ZD7szWQ4fm1kNCANdDuxnXQ1Qz
10PuTNdDqGbXQyGA10PbmddDVLPXQw/N10Oo5tdDIQDYQ9sZ2EN1M9hD7kzYQ4dm2EMhgNhD
u5nYQ1Sz2EMPzdhDh+bYQyEA2UO7GdlDVDPZQw9N2UOoZtlDIYDZQ7uZ2UN1s9lDD83ZQ4fm
2UMhANpDuxnaQ1Qz2kMPTdpDh2baQ0KA2kO7mdpDdbPaQw/N2kOo5tpDIQDbQ7sZ20N1M9tD
D03bQ6hm20MhgNtDu5nbQ1Sz20MPzdtDh+bbQ0IA3EPbGdxDVDPcQw9N3EOoZtxDQoDcQ9uZ
3EN1s9xDD83cQ6jm3ENCAN1D2xndQ3Uz3UMPTd1DqGbdQyGA3UPbmd1DVLPdQ+7M3UOo5t1D
IQDeQ9sZ3kN1M95DD03eQ4dm3kMhgN5D25neQ3Wz3kMPzd5DqObeQyEA30O7Gd9DVDPfQw9N
30OoZt9DQoDfQ7uZ30NUs99DD83fQ6jm30MhAOBDuxngQ3Uz4EMPTeBDh2bgQyGA4EPbmeBD
dbPgQ+7M4EOo5uBDIQDhQ7sZ4UN1M+FDD03hQ6hm4UMhgOFDu5nhQ3Wz4UMPzeFDh+bhQyEA
4kO7GeJDVDPiQw9N4kOHZuJDIYDiQ9uZ4kN1s+JDD83iQ4fm4kMhAOND2xnjQ1Qz40MPTeND
h2bjQyGA40PbmeNDdbPjQw/N40Oo5uNDQgDkQ9sZ5ENUM+RD7kzkQ6hm5EMhgORD25nkQ3Wz
5EMPzeRDh+bkQ0IA5UPbGeVDdTPlQw9N5UOHZuVDQoDlQ9uZ5UN1s+VDD83lQ6jm5UMhAOZD
uxnmQ1Qz5kPuTOZDqGbmQyGA5kPbmeZDdbPmQ+7M5kOo5uZDIQDnQ9sZ50NUM+dDL03nQ4dm
50NCgOdD25nnQ1Sz50MPzedDh+bnQ0IA6EPbGehDVDPoQ+5M6EOoZuhDIYDoQ9uZ6ENUs+hD
D83oQ4fm6ENCAOlD2xnpQ3Uz6UPuTOlDh2bpQyGA6UO7melDVLPpQw/N6UOo5ulDIQDqQ7sZ
6kN1M+pD7kzqQ4dm6kNCgOpDu5nqQ1Sz6kPuzOpDqObqQyEA60O7GetDdTPrQ+5M60OoZutD
IYDrQ7uZ60NUs+tD7szrQ6jm60NCAOxDuxnsQ3Uz7EMPTexDqGbsQ0KA7EO7mexDVLPsQ+7M
7EOo5uxDIQDtQ9sZ7UN1M+1DD03tQ4dm7UNCgO1D25ntQ1Sz7UPuzO1Dh+btQ0IA7kO7Ge5D
dTPuQw9N7kOHZu5DIYDuQ9uZ7kN1s+5DD83uQ6jm7kNCAO9D2xnvQ3Uz70MPTe9DqGbvQyGA
70Pbme9DVLPvQ+7M70Oo5u9DIQDwQ9sZ8EN1M/BD7kzwQ4dm8EMhgPBD25nwQ3Wz8EMPzfBD
qObwQ0IA8UPbGfFDVDPxQw9N8UOHZvFDIYDxQ7uZ8UNUs/FDD83xQ6jm8UNCAPJDuxnyQ3Uz
8kPuTPJDqGbyQyGA8kO7mfJDVLPyQw/N8kOH5vJDQgDzQ7sZ80N1M/ND7kzzQ4dm80NCgPND
u5nzQ3Wz80MPzfNDqObzQyEA9EPbGfRDdTP0Qw9N9EOHZvRDQoD0Q9uZ9ENUs/RD7sz0Q6jm
9ENCAPVDuxn1Q3Uz9UPuTPVDqGb1QyGA9UO7mfVDdbP1Qw/N9UOo5vVDIQD2Q9sZ9kN1M/ZD
7kz2Q6hm9kNCgPZD25n2Q1Sz9kMPzfZDqOb2QyEA90O7GfdDdTP3Q+5M90OHZvdDQoD3Q7uZ
90NUs/dDD833Q6jm90MhAPhDuxn4Q3Uz+EMPTfhDh2b4Q0KA+EPbmfhDVLP4Qw/N+EOH5vhD
QgD5Q9sZ+UN1M/lD7kz5Q6hm+UMhgPlD25n5Q3Wz+UPuzPlDqOb5QyEA+kPbGfpDdTP6Qw9N
+kOHZvpDQoD6Q9uZ+kNUs/pD7sz6Q6jm+kNCAPtD2xn7Q1Qz+0MPTftDh2b7QyGA+0PbmftD
VLP7Qw/N+0OH5vtDQgD8Q7sZ/EN1M/xD7kz8Q6hm/ENCgPxD25n8Q1Sz/EMPzfxDqOb8QyEA
/UO7Gf1DVDP9Q+5M/UOHZv1DIYD9Q7uZ/UN1s/1DD839Q4fm/UMhAP5D2xn+Q3Uz/kMPTf5D
qGb+QyGA/kO7mf5DdbP+Q+7M/kOH5v5DIQD/Q7sZ/0NUM/9D7kz/Q6hm/0MhgP9Du5n/Q3Wz
/0MPzf9DqOb/QxAAAETdDABEqhkARHcmAERDMwBEIUAARN1MAES6WQBEd2YARENzAEQQgABE
3YwARKqZAESHpgBEQ7MARCHAAETtzABEutkARHfmAERD8wBEEAABRN0MAUSqGQFEdyYBRFQz
AUQhQAFE3UwBRLpZAUR3ZgFEVHMBRCGAAUTtjAFEupkBRHemAURDswFEEMABRO3MAUS62QFE
d+YBREPzAUQQAAJE3QwCRKoZAkR3JgJEQzMCRCFAAkTtTAJEqlkCRIdmAkRUcwJEEIACRN2M
AkSqmQJEh6YCRFSzAkQhwAJE7cwCRKrZAkSH5gJEQ/MCRCEAA0TtDANEuhkDRJcmA0RUMwNE
EEADRN1MA0S6WQNEh2YDRFRzA0QQgANE3YwDRKqZA0SHpgNEQ7MDRCHAA0TtzANEutkDRHfm
A0RD8wNEIQAERN0MBESqGQREhyYEREMzBEQQQARE3UwERLpZBESHZgREQ3MERBCABETdjARE
qpkERIemBERDswREIcAERN3MBESq2QREh+YEREPzBEQhAAVE7QwFRLoZBUSHJgVEVDMFRBBA
BUTtTAVEulkFRHdmBURDcwVEEIAFRO2MBUS6mQVEd6YFRFSzBUQhwAVE3cwFRLrZBUSH5gVE
VPMFRCEABkTtDAZEuhkGRHcmBkRDMwZEIUAGRN1MBkSqWQZEd2YGRFRzBkQhgAZE7YwGRLqZ
BkSHpgZEVLMGRCHABkTdzAZEqtkGRIfmBkRU8wZEEAAHRO0MB0SqGQdEhyYHREMzB0QhQAdE
7UwHRKpZB0SHZgdEQ3MHRCGAB0TdjAdEupkHRHemB0RUswdEEMAHRN3MB0S62QdEh+YHRFTz
B0QQAAhE7QwIRLoZCESHJghEVDMIRBBACETdTAhEqlkIRIdmCERDcwhEIYAIRN2MCESqmQhE
d6YIREOzCEQhwAhE7cwIRLrZCESH5ghEQ/MIRCEACUTtDAlEqhkJRHcmCURUMwlEIUAJRO1M
CUS6WQlEd2YJRFRzCUQQgAlE7YwJRKqZCUSHpglEQ7MJRCHACUTdzAlEutkJRHfmCURU8wlE
EAAKRO0MCkSqGQpEhyYKRFQzCkQQQApE3UwKRKpZCkSHZgpEQ3MKRBCACkTdjApEupkKRHem
CkRDswpEEMAKRN3MCkSq2QpEh+YKRFTzCkQQAAtE7QwLRKoZC0R3JgtEQzMLRCFAC0TdTAtE
ulkLRHdmC0RDcwtEIYALRO2MC0S6mQtEd6YLREOzC0QhwAtE7cwLRLrZC0R35gtEQ/MLRCEA
DETtDAxEuhkMRIcmDERUMwxEIUAMRN1MDESqWQxEh2YMRFRzDEQQgAxE3YwMRLqZDER3pgxE
Q7MMRCHADETdzAxEutkMRHfmDERU8wxEIQANRO0MDUSqGQ1EhyYNREMzDUQhQA1E3UwNRLpZ
DUSHZg1EQ3MNRCGADUTdjA1EqpkNRHemDURUsw1EEMANRN3MDUS62Q1Eh+YNREPzDUQQAA5E
7QwORLoZDkSHJg5EQzMORBBADkTtTA5EulkORIdmDkRDcw5EIYAORN2MDkSqmQ5Eh6YOREOz
DkQQwA5E7cwORKrZDkR35g5EVPMORCEAD0TtDA9EuhkPRIcmD0RUMw9EEEAPRN1MD0S6WQ9E
d2YPRENzD0QQgA9E3YwPRKqZD0R3pg9EQ7MPRDHAD0TdzA9EutkPRIfmD0RD8w9EEAAQRO0M
EESqGRBEhyYQREMzEEQQQBBE3UwQRLpZEESHZhBEQ3MQRDGAEETdjBBEqpkQRHemEERDsxBE
IcAQRO3MEES62RBEd+YQREPzEEQQABFE3QwRRLoZEUR3JhFEVDMRRBBAEUTtTBFEulkRRHdm
EURUcxFEEIARRN2MEUS6mRFEd6YRREOzEUQhwBFE3cwRRKrZEUR35hFEVPMRRCEAEkTtDBJE
qhkSRIcmEkRUMxJEEEASRO1MEkSqWRJEd2YSRFRzEkQhgBJE7YwSRLqZEkR3phJEQ7MSRBDA
EkTdzBJEqtkSRHfmEkRU8xJEEAATRN0ME0SqGRNEdyYTRFQzE0QQQBNE3UwTRLpZE0SHZhNE
Q3MTRBCAE0TtjBNEupkTRHemE0RDsxNEEMATRO3ME0S62RNEd+YTREPzE0QhABRE7QwURLoZ
FESHJhREQzMURBBAFETtTBREulkURHdmFERUcxREIYAURN2MFESqmRREd6YUREOzFEQhwBRE
3cwURKrZFESH5hREVPMURCEAFUTdDBVEuhkVRIcmFURUMxVEIUAVRO1MFUS6WRVEd2YVRENz
FUQQgBVE7YwVRKqZFUSHphVEVLMVRBDAFUTtzBVEqtkVRIfmFURU8xVEEAAWRO0MFkS6GRZE
hyYWRFQzFkQQQBZE7UwWRKpZFkSHZhZEQ3MWRBCAFkTdjBZEqpkWRIemFkRUsxZEEMAWRO3M
FkS62RZEh+YWRFTzFkQQABdE7QwXRLoZF0SHJhdEVDMXRCFAF0TdTBdEqlkXRIdmF0RUcxdE
IYAXRN2MF0S6mRdEh6YXREOzF0QhwBdE7cwXRLrZF0R35hdEQ/MXRBAAGETtDBhEuhkYRIcm
GERDMxhEIUAYRO1MGES6WRhEh2YYRENzGEQQgBhE7YwYRLqZGER3phhEQ7MYRBDAGETtzBhE
qtkYRHfmGERU8xhEEAAZRO0MGUTLGRlEhyYZRFQzGUQQQBlE3UwZRKpZGUSHZhlEQ3MZRBCA
GUTtjBlEupkZRHemGURUsxlEEMAZRN3MGUS62RlEh+YZREPzGUQQABpE7QwaRKoZGkSHJhpE
VDMaRBBAGkTdTBpEulkaRIdmGkRDcxpEIYAaRO2MGkSqmRpEd6YaRFSzGkQQwBpE7cwaRKrZ
GkR35hpEQ/MaRCEAG0TtDBtEqhkbRHcmG0RUMxtEEEAbRO1MG0SqWRtEh2YbRFRzG0QQgBtE
7YwbRKqZG0R3phtEVLMbRCHAG0TtzBtEutkbRHfmG0RD8xtEEAAcRO0MHES6GRxEhyYcREMz
HEQhQBxE7UwcRKpZHESHZhxEVHMcRBCAHETtjBxEqpkcRIemHERUsxxEEMAcRN3MHESq2RxE
h+YcRFTzHEQQAB1E7QwdRLoZHUR3Jh1EQzMdRBBAHUTtTB1EqlkdRIdmHURUcx1EEIAdRO2M
HUS6mR1Ed6YdREOzHUQhwB1E3cwdRKrZHUSH5h1EVPMdRBAAHkTtDB5EqhkeRHYmHkRDMx5E
EEAeRN1MHkS6WR5Eh2YeRFRzHkQggB5E7YweRLqZHkSHph5EVLMeRCDAHkTdzB5EqtkeRIfm
HkRD8x5EIAAfRO0MH0S6GR9EdiYfREMzH0QgQB9E7UwfRLpZH0SHZh9EVHMfRBCAH0TtjB9E
upkfRHamH0RUsx9EEMAfRO3MH0S62R9EduYfRFTzH0QgACBE3QwgRKoZIER2JiBEVDMgRCBA
IETtTCBEqlkgRHZmIERUcyBEEIAgRO2MIES6mSBEdqYgRFSzIEQQwCBE7cwgRKrZIER25iBE
VPMgRBAAIUTdDCFEqhkhRHYmIURDMyFEEEAhRO1MIUS6WSFEdmYhRENzIUQggCFE7YwhRKqZ
IUSHpiFEVLMhRCDAIUTdzCFEutkhRIfmIURD8yFEIAAiRO0MIkS6GSJEdiYiREMzIkQgQCJE
3UwiRKpZIkSHZiJEVHMiRBCAIkTtjCJEupkiRIemIkRDsyJEEMAiRN3MIkS62SJEh+YiRFTz
IkQgACNE7QwjRLoZI0SHJiNEQzMjRCBAI0TdTCNEulkjRHZmI0RDcyNEIIAjRN2MI0S6mSNE
dqYjRFSzI0QQwCNE7cwjRKrZI0SH5iNEVPMjRBAAJETdDCREuhkkRHYmJERUMyREIEAkRO1M
JESqWSREh2YkRFRzJEQggCRE7YwkRLqZJESHpiREVLMkRCDAJETtzCREqtkkRIfmJERU8yRE
EAAlRO0MJUS6GSVEhyYlRFQzJUQQQCVE7UwlRKpZJUSHZiVEQ3MlRCCAJUTtjCVEupklRHam
JURDsyVEEMAlRO3MJUS62SVEh+YlREPzJUQQACZE7QwmRKoZJkSHJiZEQzMmRCBAJkTdTCZE
qlkmRHZmJkRUcyZEEIAmRO2MJkS6mSZEdqYmREOzJkQgwCZE7cwmRKrZJkSH5iZEQ/MmRCAA
J0TtDCdEuhknRHYmJ0RDMydEEEAnRO1MJ0SqWSdEdmYnRFRzJ0QggCdE3YwnRLqZJ0SHpidE
VLMnRBDAJ0TdzCdEutknRIfmJ0RD8ydEEAAoRO0MKES6GShEdiYoREMzKEQQQChE3UwoRLpZ
KER2ZihEVHMoRCCAKETtjChEupkoRHamKERUsyhEEMAoRN3MKESq2ShEduYoREPzKEQQAClE
7QwpRKoZKUSHJilEQzMpRCBAKUTdTClEulkpRIdmKURUcylEIIApRO2MKUSqmSlEdqYpREOz
KUQQwClE7cwpRLrZKUSH5ilEVPMpRCAAKkTtDCpEuhkqRHYmKkRUMypEEEAqRO1MKkSqWSpE
h2YqRFRzKkQQgCpE3YwqRLqZKkR2pipEQ7MqRCDAKkTdzCpEqtkqRIfmKkRD8ypEEAArRN0M
K0S6GStEhyYrREMzK0QQQCtE3UwrRLpZK0SHZitEVHMrRCCAK0TtjCtEqpkrRHamK0RUsytE
IMArRO3MK0Sq2StEduYrREPzK0QQACxE7QwsRLoZLESHJixEVDMsRBBALETtTCxEulksRIdm
LERDcyxEEIAsRN2MLESqmSxEh6YsRFSzLEQgwCxE3cwsRKrZLER25ixEVPMsRCAALUTtDC1E
qhktRHYmLURUMy1EIEAtRO1MLUS6WS1EdmYtRFRzLUQggC1E7YwtRKqZLUR2pi1EQ7MtRBDA
LUTdzC1EutktRHbmLURU8y1EEAAuRO0MLkS6GS5EdiYuREMzLkQgQC5E3UwuRLpZLkR2Zi5E
VHMuRBCALkTdjC5EupkuRIemLkRUsy5EEMAuRN3MLkSq2S5E</AssayXData><AssayYData Points="2898">BjPLuyDwVbs0yx46DESnO1EUHjzEzyc8+vl1PKCHgTxeTo48xKCYPEbfXzydPok8mB+XPFQJ
mzwDdZI82Zt0PJU9izzuL6g8vRmyPLxatjwO2OQ8Sli6PPQMrzzC5NY8e6vUPJxX3Dw58+U8
3YjnPFIfxTwrEM08p4TgPM0n3zxOJMQ8TZUDPbwR8Dy779M815/rPJrD3DwDZe08jt73PKUl
4zyoDOI8jCX2PBhz0zwnzQY9yxEAPfYKAz1veuw8TI0IPT28ED1cOBA91YYCPQ/b3TxkBdo8
VEkkPa9lBT3XwAg9/Kj9PPzAET3g8xE9458NPQb/ET2JZBc9L/MMPWIsDD0Cews95yEBPeC6
Gz3cbRc9KRMrPXo2GT2qXAc9EyclPZ4tHz1ZQRU9Hj4RPfdYGD0llyE9IFYbPRKwDT1P0Qo9
sCcdPQS6FD0BiTI9jYgjPR6OHD1w/y09q0AiPUOoGT2rayw9BmMlPfiiKj1H+TE9NQIlPVW5
HD0koig9x7gqPag/JT1QcjY9nG8oPXgYJz0m1hw9Fn0gPZm3MT0Y70I9ATM7PaOUND0epCM9
WAAlPRz/Nj1GOz89pYs0PTZzMz3+YDo95JMrPVjzPz1KKTc9Y6wbPdwZJj05azY9EDw7Pb8e
KT3sVjo9JiZCPfWJRT0w3T49d2suPTeUNj0VjT89cYhGPdNeOj2YTzY9XOBNPWDwQD3yKEY9
TUZJPespMj3ACj09jbtCPT5NRj2wrUs9wgg8PYjCRT1Tijg9uNpFPZvOQj2gz0I9xeRiPZ9D
Pj38z0w9KoQ8PbeIOD0o2Fc92UpTPSazVD2QIEY9sDtSPfT3ST0rBVo95HhWPVvzUj14c0M9
wolBPY6OWj1E6kg9N/A+PZvbTT2+OlM9ug1fPfEQUz3xZ0o9i+lLPZLuTD1THk89lJZEPbv1
Rz2fu149A+5YPULCVz2g01U96XNXPfC7Uj3SsEg9IA1KPf01UD0sNk09YdtYPUwwPD0BSlY9
B5dMPSkbZD0+Pl09s55KPSSRWD19UEg9OYBfPafsYz0SyFk9fZBbPe0ASz0DhlA9qhxoPYWp
WD2XTF89GVthPQQmVD2ZR1E9/dxhPTcSZD13rl09WWpUPfv5Uz1nmFs9cQBdPU0dXD3kWl09
UbxkPS3CXj26TWA92IFcPSTTUz2YQ1Q9s6pdPWwgaD2RvG49RLxmPYu5YT1FHFo99SRgPd2x
Zz0efmU9XM1gPfiiYT3H4lc9UPF0PdfhXD0jClw9P1doPTcAaz2HPW09UytoPbzEZj0ikV09
tKlfPRtDcD0xXYA92fxyPbbFVT3B/m89wBxuPaPsaj0j9mU92E1sPbD9bT1Yp289dUVaPQfE
aT1nlXc9A7ppPWX6ZT3wzmA9AYV1PQfiYj0CzWA9EZtePV3lcj15qmI9RFhePZU6bT2am2Q9
tLtoPfPcYT1mPHU98Ax0PXULZD304289zldhPScpdz2TX3Q9iP1mPax6dz2O4ls9shaAPThc
cz05imo9t4JnPb9TWD2dNmE9E9x0PeWEZz17Q3s9omNqPZgqcz1DvWw9UQF2PRjEgD0CXG89
T85yPXKPeT1U13E9IAJ0PdMlej1bcGg9DXNwPY1jcj3uNWs90idkPZ6qXz32pWg9Qkh2PdDU
dz1sEYI9lrt4PSLHbz2Ka3w9EAt2PSLDdz1mLW49yqhjPR3Xcz1loGg9tMtnPc1Paz0IiHU9
+Qh4PRU+fz3biHA9WBd3PSMjeT0IUXw9dRKFPZzZfT0562w94Dp+PaWogT3Xd4c9RNpfPQmH
dj0uyoY9YbKDPXz7eT23wW49l5pvPQGsgD2Ri3Y9c6iEPetdgT3TFYA9Tbl+PaFkbD10SW49
e4FvPcknez3OIIE93PxoPepRgz3y/HE9oEZ8PYl/dj2VIHg9TDZ8PQN+fD20C4U9LxCAPVWs
fz3aXoI99GCEPQERhT0z7Xo955p0Pb9thT02TnI9zFiAPbmZbT0A5Xw9VK54PTu7fT2oooQ9
qsZrPYzkhj3z+X093tqCPXlNhT3qiXM9cDp+PTj/gD3DyYQ9i9mBPZ8ygT3v3HU9x2R3PSUF
hz2LZIk9Ui+CPa0+bD2fUYI9ohhtPdVcgj2EdIU9+wF3PUEVhD2R8YA9LsyFPQyuez2OUHA9
hpyLPY4DZD0kg3Y9gkeCPeu0hj0dtoM9ogyDPZ5iiD2SkIE9Ny2EPWMtgT3DXYQ9X46OPfht
hD3NmIE9H/CAPWO9iz3sWYk9mth5PZo3gj1+dYI955KCPSA6dz3xzXw9foiKPXF8gT16oYU9
RW2IPXDBgD1FwYM9WQSBPQQnhD3QeYU9Fw+DPcplgz3TUIk9ebKEPaRkij2SQIE9GTmQPXWd
gj3ZZIU9K+yAPQZpjD1wfXY9PVaEPbLjhz1BlIQ9ff2GPZz4gj0lqYQ9jZWGPcZHjj3HJYI9
bO2DPc2rhz1GwYQ96YSKPQFciD2sxYY9YsKIPUVyhj2vcYg9D4uDPRlZdz2PyoA9or16PUnl
ij3TJ4c9BnOAPYx5iD2jLok9VQOIPSPjhj3+GYY9BtWIPQb0hj0fRYc9muWAPf/8hj0gWn09
/KGIPYn7hz3rGIw9P3KFPaH4gT1j6Ys9MwOGPW1MkD1dJIU9LK6PPTnWiD1z3Yk9B/eOPZQ6
hT0anJE9nN2OPUIKjD2dNoo9GUyIPQ2bgT2WXoM9SFqFPc88hj0ba4Q919eEPaVMjj3Fm4o9
yHSDPWt1jD1OJIY9W1eIPazMjj2Fw4w97jSNPdTXjD1xTYg9ZgOAPY+bjj1Yroc91h6RPVsp
lz3CW409bnWMPciAiT1XKII9Emx9PT1piD1TLoU9i/aQPbM7jj0Ue4Q9/oiEPYecjj3VeYs9
hfOLPe87jz1bSI89ybiJPRlIjj3wAIY9l6+KPdsLiD0tv409aVaTPduhiz0Bn409+ZuPPTQG
ij21a4A9nKOSPZT9iD2ZeIM9YGx2PXYKiT27FYo9kdWIPYtjiz2h8IU9as+NPQQ5jz0/45E9
2cCPPTPcjj201I89VUWWPZFtij3FHZI96cuHPT55kD0nF449qEmOPQEUiT0Wo5Q99y2DPWfC
iz00foo9gI+LPXQ/hz2yx5E93W6HPfpvjj3Ck4o99/WQPZXwiT2KS4o9VZGNPXPUjD2COo49
1yOSPXatjT0Lz489NzqMPRuKiT2tiYw9FoGOPTfFjT0D8X89xLePPV2SkD3AlZU9o3KOPRKW
iz21zI49XBuNPaCNiT3CI44989uNPcXdkD3jUYY9iqOHPTLdjz0jNIs9UniPPbzJhz2Glow9
LSSSPaGXkD3XzIo9y3WOPXETiT3q7YU95NmPPUs9jT0nEpQ9vJiGPSxjjz3KuY49FveKPehy
iz1XoIw9uiKNPag2lD0oUY89J4uNPWCfkT0iC5o984KMPeGYiz3Wkos9qIGQPcfzjz0Hz5Q9
Sr6OPTJakD1KfYs9uf2SPfYikz2v3489Tf2OPdSgjD3Na5c9YpKNPV2Kjj0kc4U9U+qTPQQe
kD1ggYk9kDuVPZg3kj0TeIk9cQSLPRvwiz2Nc5E9/o2OPW7cmT3zzJA9w7qLPdEvkT2MW5U9
CHKVPQ9ykz0Y7pI9Z2aPPbA+lT24iYs9wB2QPeLMjz0r3JA95KmSPZe6kD13k589IwKVPTj4
kz0FkY89fzKWPbAyjT00xo89w26OPdHRlD3lVZA9S6yRPSaSkD2dSIQ9eHWNPYvDlD1j4o89
iAqTPQgZij06wI49fwmKPZg1jz2MqY09xoebPU5Hjz3p7Z49x6SQPQa0kT2fcZQ9AAeZPW2F
lz0kWo09j++NPY/BlT0pOJA9d3aaPXEJkz2Qb4Y9v36WPQXUmD1fipU9GqSNPaXFjz0W4o89
CS6aPQgSlD3XVIs92YyPPV2/hD2yCZE9ANKYPUUfkD09Jp49DoGWPQNHjz0wwpU9OviWPZEO
kz1TzI49Ch+TPTGgnj1CpJg9DuuLPXo0lj0cj5c91yePPeZwkj2mC4g9ATaIPcV0iz1GD5E9
et6PPe/3kD240Zc9MWOSPfP3kz3kFJM9v0SPPRS/mj3DWpM97bCaPUxSkz0RmJM9e2CRPfXf
lj2LJYw9OgyRPWwemD2xhaI9+MCWPZHTiD1sL5E96LiMPWHWjz1t7Y09XVSLPeJTkD3H1JU9
AaObPXRrkj1lZ5M91s2aPYzLkz25+ZI9TgiSPae3kj0OV5Q9Y3+WPb3UkT3bppA9W2SSPbAC
lT1As489iz2aPYmsjD2HTIM9xXaUPYSVkj1sdZQ97eSXPVPZkz0v5ZU9Z/SVPWmQjz1UEpQ9
tzmbPd8dij2jm5U9WnOcPe5ekT35pZM9ZFuPPSGrmD0H7Y49ZxiUPX0mlT10IKA9aMuVPQhF
pD1UMJE9uVaTPTkqlz3s+pU96sORPYMOmz2F/5w9w2OWPcFxlz0IhZc9tCibPbiSjj00n5E9
TkKQPdOqmj2mm5Y9n3aRPSpNkj1WkpU9TWaTPQXimT1LUpg9BPaWPWA4lj32K5I9h2OcPXyB
lz25mI499kqYPYtQmT2lTKQ9P7ycPaIqlD2ejpU9xGKaPRUxnj3c35g98h6bPY0Ykz03g4w9
taKVPTvskT1A9Io9uwOZPSLskT1L8Jk9VUmWPftglz3ui589WbGcPRnrkT0RFZw9rnWePRdI
kj2Omp89AxGdPcKZlD0qS5o9aKCSPWB7nD1laZQ9w7STPXQOmD22zJU9puyTPQ90mz0kEqE9
9a2aPUHUkz0Z55Y9pgCUPQZAkz2BN5A97dqUPYMSmz3rI489sNqePW8gjT14N5s9Jt+WPeWc
nz1Nopw9CECUPXURmD1pzZk979yTPY/2kz38WIo9PZubPZEXmj3gPJk95DuXPYPAnD1iQpc9
XiyWPbBGlD2gN5o9oOqZPf52mT0Qx5Q9mJqbPQtMnT1dYpU9+viVPbTvnz0035g9ik6OPS+x
mD2h3KE9i0CZPY/Mjz10zJ092LKfPUunlz3zZpc9mUKdPZg1nj0yL509ojeTPR4enD2Yrpc9
0keVPYzGoD1USZU9LhSdPePrlj3vO5s9YTGfPRJ1lj0LQpM9nHGYPSVJnT3+JZw9br6XPae9
kD20OZ09xWWZPYB9nj2Gx6A9KBiWPbtzlz1na5U9cCiYPe9ZkT0RG5E9K26RPWmHlz0/h5w9
3uSdPcI2mz3tmpY95QabPZnzmT3j+5s9xSWRPVtImz29h5o93+yXPavPmz0SyZw9pBKaPdpr
mT3zlp49RnWaPXAWlz11UJ89F6efPftBmD3khZ49SlaXPeLRlD3OqaI9QKeVPW5Glj0eKqI9
IEehPfDSlT1h2Zw9EpmTPeBJkz39DKE9U4KaPYM5mD3mHpc9XziUPa6goz0wSJw93nyVPaiI
nj2BWZc9BIqYPWJcnz0NSpo93G+gPeARmj3Y8aI9iTmgPQBrnj1JFaE9cEmcPb3qmT10X5k9
f6+UPT6HoT1hnZs9yUSgPfFonj2XaJU92XKhPVR4nD2WH5s9hROiPQW/nT2t1Z89hbKZPaHd
nD2E9J09zSmXPT1pmj3g86U94P6iPX54lT2FcZ89V1+bPVzYmj0vI5s9KRqVPVdCmT1fVpo9
hmmjPaYBoD0dKaM9MbuhPWkEpT2975s9zGilPWvjmz3n5Jw9WZiZPcuGmz2+rKM9ja+QPXuP
mT1njps9lsuYPTqfmz0Z/qU9rkOgPUh+pT1fZJc9+UihPRR5mD1WXp09eI6WPb4XnT3U5qM9
uX+ZPR42mj0vGaI9b36cPagunT0uwKQ9DEufPdqhoD0CqKc9/eyiPXQ3mz3woqE9kqimPbVi
lD0xBZs9FieePXgqlz34EKA9h0+cPa2pnz16bKI9bH6aPY4PnD3UqJg96bKZPZLZnD2VDJw9
+ZmZPRcfnz2t+qI999qfPQxeoz0I4qE9yoaePXoKmD3jUqQ9zAGZPffZoT0WXZQ9X1ylPfpM
mT21X5s9/WiaPUbFlz0eLZg9ks6fPY6foj049aQ9FlyjPVgkoT0maZ090DqkPRCdnj35tqc9
l9afPTyDmj3nX6A9N9GdPcPGnD0huqE9OWqhPTDTqD2x46A9Q1mfPYq8mz1OR589jeGYPWXv
mj0b4Zs9EbGfPZN9nT0cvaU9G7ShPbtZnj3AsJ89Ks2pPTBToj3LR5g9iFahPSqmpD0DOqQ9
UVybPW7cpT1rdaE9LSanPRPQmz3HeZ49FhOePdvPoj2K5KQ9sumiPc2bpD1unaE9G92hPRIY
nT06rZ89O8OmPQ0Poj0V+6Q9hiChPQ8FpD095J49Ey+gPY+loT0NAp89uLWjPRGOpT2QHqY9
RtKXPfnRnz0fmqM9CCGoPVxAnj0ypKg9+hOjPW4zpT0rlZs9PGOlPfysoD1RFaA9FeykPSR0
nj0UxZ89QbehPSNunz1daZ8949idPQkTnT15mps9JvycPVBzpj3gMaA9ZketPQI6pD2NCJ89
JFadPdIQoz0m/KU9Q6CfPb3dnz3tSqE9H76iPQEmpD2EDKE9hwKhPWg0pD3JFqY9OhyiPUBO
pj3Vp6Q9LWKiPfrfoD3xuJ49SIOePesnqD08vqM9iKWjPc1qoD0yW589zhihPUgSnz0DwKo9
+K6aPeB5qD1Jzpk9AnibPaPppD2JzKI9QMaePfYzpz1D76A94LGePQ6Nnz1QQKQ9jD+jPQKK
pT3jP6o9cFGePW7Moz2yB6I9TyemPSgjqD13oq49fEaePTTFoD3bZJ49KrafPTCPpD3dBJ89
lE+rPaehpj1+uJw98JelPUjHmj1ac6M9GWulPWhLnT0vTKQ9H76cPW2ypD1L5Z89+rCmPbUs
qz2KNKg9w42iPdIxpD3iTqQ9PDqiPVeTqj1XzqI9eZqfPUrToj347qQ96YOjPeR8oD1l8qQ9
7ImhPe0tqj3Dt609V1GhPan+oz3nUaM9vymqPevOqz3TaKU94X+pPTCUmz2jV6k9gWGgPeg6
qz1jQaE9pc2ePbtLpT2JwKY9+c6qPYmXoD3w3aQ9Zp6mPfLmoD25waM9T0ehPTg8oj3Sk589
RYugPcu/rz08i6M9ykWpPR4coD3JQa09dkOpPTbCqT1DP6A96OmqPfnTpT2MpKM9EFmoPXTo
oj1wOrA9lXSrPTfGqz1+kqc9xYKkPZ2apz06Qp09GDyuPdYGpT3Qwqk9mJypPbzTrz0zRaQ9
pImnPQE9rD2KI6o9iWipPVlDqj2ff689a2OrPRsioz0ahKc9VH6uPT6zoj3NN6c9k2+oPdHz
oT3fYqM94lauPbJwoz1ckKg9BWqoPeNBpz010qQ9XZqvPQsqpj3fM6Q9XymqPcxvrz134KM9
Qu2lPcVkpD28aKk910+uPc0YnD1sgbE9QuKtPXiNqD2IdKc9kVyqPb6uqz0xGqE9JUGwPRj4
oT0FgK090kiwPfOMqz34TKc92f+pPWHFrT38Sqo99YKsPTJjqz1oBaM9gCGrPWuoqz0ky6w9
jFWqPR3ynz1W26U9Ix6oPVNUpj1u2LE9i0WoPfM+rT2ud6U9VHexPX+Rpz3V+qE9nj6gPd/O
rT3Isq493nmtPcbtsT0+fZk9R+uoPZZ5sD23ha49PH+mPdZwpj13EqU99pepPeo1rT33rKk9
bOWoPWrHrD1Rg6M9NNunPXVwqT1wCZ49g9awPZlDqT1Mp6o9V5KpPd/Vpz3xKqI96NukPei3
qD3W4qY9q9epPW3+qT0WRKo9v8ajPdPBrD1bpK097sOsPTZKrj1WW6o9F5+mPUWCoz0+y6Y9
iw+rPVY3oz1FOKM9K1yoPV6ppT2r7as9OFuqPRLLrT1SXbU9QkekPceqsD1KNbE9OJimPds9
tT2fFKY9rtCsPWKQoj0ssas9gdmnPcTIqT0VVa09AMWsPYHBoj29v689T9+wPXREpj3H9qs9
m1yqPd4JrD2L/qk94mejPbRprz2XpK49TCWvPbu4tz0PE6s90kqyPVropz13lKo9TfioPeb+
rT2IYLM9sNaiPX3ArT1FnKs9ID+vPfd2oz2earQ9NZOwPZxdqT2no6s9IFOjPVorrD2nV6s9
CpWrPcf5rD0XK6s9OX+rPQS7sj1eDak9Yk6pPVmCrT00W6g95oKoPTb+tj2Y7qY9INOqPaHh
rj2hX7A9jr6yPXifsj1kJ6g9UUamPfgpsj1Geqk9NomnPa/Opj02z7Q91R+mPXbHqz0XP609
fn2nPVr5rj1xF6s9KiOvPfQbqD1vp609nAGpPUGkrz0jMrA9qpGtPcEitD2cOLg9FYmuPVZ/
sj2TyaQ9iqStPaOTrz1osKs9DWSwPbBQqj372q89a9mpPU7lrD28eKk9dnmwPb6gtj08Pq49
LwCsPe/4qj0Yyqk9fmywPfBnqT0A4KY9DbixPdmvtD0YY7M9O5iqPYc/tj0kCrA9rOS5PWdz
pT1cYK495dGxPTdntD1ldKs98jWzPdD3qz0KmbI9m8WnPfu8rD212LI9qamuPVZYsz3Ig6w9
nPyvPS4JqT083LA926iyPVsKrD3P4LE9lPWrPZDUqD1A6bQ9Fi21PYQApT02d7Q9m++zPW1v
sj2WHqw9r/OxPQj+qz2GjLA9kju0PeJ8oD0os6c9XKCtPaHlrj1FDK49jZCwPUTcqT2XGqU9
8GS0PYu5qT3brrI9e5mpPTfKqT2Z9LQ9SyWnPWeBtT1Gsa890GGxPagfrj21f6k9SLKwPcdU
sT35JrQ99yi2Pdw+tD0mK609TJinPb5ArT3r9qo97gytPf38qz13sa49+XuvPaWssz201LI9
bauuPbaErz10trE9PxWxPUYypj3I7bA9KSi1PTURtT1zOa49D9CoPYMftj1fNbQ9IzGvPfpz
sD2wZqo9lo+qPe+yrz1uD649G/q1PSOypz1nt609g9OoPXQHsj1C4Lg9BEexPU6Ctz1wWbk9
TWCxPd/vrT0Sl6k9PZq5Pc0JtD3XMLM9TJqtPdiJrT0FM7Y9cO2qPa/qrT0HzLM9JBKxPRDd
rj0Vkq49A0SxPQLSpz1QZrI9PumrPdFIvD0ZhbY9kiuyPYPatD3BNq896ze0Pes2sj2HLK89
awGxPfQgrD1XxK09dvetPdBWtj1FB7Q9A/GwPXf3sz2OzKo9Vb2rPYb1uz2sxrc9IjirPYEP
sj05raY9Lq2zPYrfpT22mrQ9qDuyPTdarD0vJKw97dq6PVWEsD1LFbM91Zi1PYN7sj3HnLE9
JFW6Pb2AqD1hybM9/vmmPaZKtz3leLQ9F/+yPdu1sD3dHbo9TAGtPTaJtT2hWrE9UTO2Peyz
rj3rfLU9Liy8PZQXrz3Fo689G8GxPbCFrz049Lc979aqPRPMrT0CO7M9k96rPYO4tD0hirQ9
ve6qPQ9TrT0ugLI921O6PZnQsj0DB6c9/QG1PViSrz0Gl7Q9U9+0PdmDvD1EtrY9n463PbB7
tT08g7M9Zfq5PWDOsD1g5LU9b5SzPYRCtj2loa894/GrPQBxsT3rS7s9z123PVqUtD2HprE9
QWevPed3uT0Id7E9cPa0Pfasrz17x7I9ZkO3Pe/7sD0c1L09IUSxPTYQrj0VJLU9ueCkPZUn
rj2KqLY99wOqPX/pqz2IdLc9la6vPR/Ptz1mPbE9XqGzPehHuj3glrc9y5GwPUOOqz3TwrM9
hpOvPYA7tT1hK7M9GxK2Pet4tT3Dsrc94OyuPetvtT1jLLE9sHOsPUlarz3E1Lo9ghLAPQjs
sD2rG6w9SbS0PVGktz1GK7c9Dq20PSxIsD2eDbY9ace4PTDttD2fWLY9WmiuPbsqsj0tarY9
snCyPaAvuz2jH7c9VW29PecNsz0zqrU9zUa5PUC3tz3IBLk9xUGxPbyTuz0q8bQ9vzOwPVFJ
tj1ura8972azPViWtj2U064977m3Pb/Hsz3Wf7A9t8e/Pd+Asj1xwbo9hsSwPQzbrD3U3Ls9
AXy0PcMmrz0YksI9LiezPa2Wtj18cbY97HS2PZFdsj39Q7U9ddi1PZisrD2lGLk95TarPX+B
tT0VOLo9yUC5PRhVtz3U97Y99Km4PZD1qz1TFrM9MCesPZTitT0aT7E91u2zPdtotT0BH7o9
AtmyPZtRtT3T4b890GS1PeJotT2L+bQ9zyW6PReesD1Ae7E9baa5PWP2tz1gUrw9rS+2PXhe
uj3iILQ99N66Pakgtz2xH7c9suKzPc3Tvj3zPsE9b0G5PYOgsz34b709dgq2PQCHuD06B709
sXm9PZMJvj26B7Q9NRe1PYpBvD3KLrA9rqe7PQhhuD2uDbg9X427PVI+tT39irw9zcm+Pabc
uz3tY8A9U425PTrhtz0u57U9WCS9PSKntT31lbA9NRu2PbMDtz2kY7M9IhyzPUwwtD14CbI9
FtW4PdwNtT0B37s9p8C7PVA4tT17McA9y861PafuuD0qHrc920K5PS6usD3E0bs9epO3PSL9
tj2sPLg9Rgq8Pfjftj1Qcbs90Vm3PWH7tT0kBb09OgOyPW4Etz2kMLY94we2PU5FvT1O8rg9
2g61PYPTuD0cV7g9b9ytPbxauT2rbrY9scSyPTCmsj1r/bY9HeS6PYtstj1UQao9kRe3PWux
vz1rnLs9mjLBPbgovj3TNsI98IG1PUaTuT0L77g9A263PdtCsz3Pbqw9B7CzPc4/vD33sLk9
yiC3PSyTuT17cbY9c325PRsIvz3GCrU9Bfa6PXJTuT086rQ98/axPT22vz3RQLg9Zn62PYyF
uz27RLQ9FPi4Pfrsuj2mDrc907bCPXcouz0bG7k94ZSxPXmhvT1aCLk9TNS6PZoXuz2gD709
mqO1PeIjwj0Z7rY97waxPcvPtj0Yjb49AOm4PSXHtT1YHrc9ZjK4PQ+YtD1mXro9c5e9PbSF
wD2Jqbo9eye5PQAXwT1xgbI9nci6Peyjuz2KabU9/cqzPVkRsD1Tq7w910W7PZLGvz3pQb09
3GC2PSUCxD3Ll7s9dxa8PTzJvT1HK7g9sG6/PVwduj1IzLk9jDa4PWFNvT03oME9EMa5Pc1x
vT29Vr097PS9PWbnuz1JZ7s9sHK7PQqOwD2F07g9psuxPS92wz1rb7094kjFPY31tT2X4bE9
PLrAPXdUtD1Km7s9yoSzPYwRuj3vWMI9z0TAPZwEuD0O2LM9JFi9PY4/uz3HycA9gAqyPcb4
uz3a3b49Y5S7PehHvz31drU9fKK8PTzptj3rn7M9uFy8PYjctT0Rta89XSu1PeKSuz34J709
x02xPdB5tj3Gqbw99e21PUQnrz3UP8U9+EqzPUbIwz2vt8I93gXFPaNXuT03k7o9tmvEPSKW
uD0Xp8A9VkK9Pce1uj1XL7k9TNe8PeiWuT1Hiro9Z9y4PW8FwD1nd789gvi6PeSEvj2Mc8A9
v5W+PSOSuT23v789NDjBPbp+vT1TUL89mEK7PbLexj3Bi8A99+myPXuOwj3bFa893Ky/PRkj
tj28Irw9V3y5PQVcvj29B7o9y9m8PWRHwD3e/r49j/zAPWOhtj3HXbI9ecuyPe9huD1Hr8A9
w3/EPaCFvz2PA8A9Bb+4PSKbvT1oY7g9ayW4PRRWwD1IuLo9LuDEPcFwwD173MI9oJW7Pbb/
vT1jBLk9dPq9PVyivj1uSb09LJu2Pf4muj2M4r09jGO+PadWvT3/O8A9eVjAPSXCvj0wMsM9
zy26Pbatwj0n9Lw9FQnDPW1fwT0sF7899d67PRCrwT3T+cI9V1PDPaCTuz0ZSLc98Z2+PSuB
uj1J7MI9VTHDPcz5tD1ZzLg9Qne8PY57wD2TLbw97D/BPVmmtz3GMbo9qay6PQD/tj2zosA9
kOjDPU+9wD0WEr49BdO8PUHywz2JMrw9UePAPeucyj3PzcQ9jSG/PeUJvD2E2bY9bVO5PcKe
sD3K08E9sLm/Pe0Txj1I18I9AcK9PQC4vj2jvLM95YXIPZCQwD28gb09WeLCPS9lwD2S7bw9
Ba/CPWXHvT0tHsA961vCPcgmvz20Krg9tfnCPQZxxj2dFcA9nNbFPf8awz1Hk7w9honEPYvT
vz1IAbs9k4y9PZWruT0SUbw9tiDCPbFxuj2OfMY9TjLCPYHqwz3adbk9MVa7PXzVwj2e+MM9
2kazPTz5wz1XwME9rXa+PUoSxz0ZY8Q9KGK1PYejwj09qcE9GrXCPbzBwD00u8k9ezm5PeSq
vT1VOsU9OzS+PUKFuT34SME9987APTsnxj26FcA9457DPRZEuz2/5cE9L/u2PRpLvz2GnME9
0wDBPctSxD1An8E9zIPCPcilvz3apMI9WLXBPS3mvz1NVsE95rXBPQsmwD0lZL89BjG6PaR1
xD369cQ9dAS3PUuzwT3xS8I9R+e9PcrzvD1kccA9MBzGPaCEwT1tWr09dbfCPc/dwD1pP709
9YXDPX+owD2exck9IgPGPc6PxD1CKcA9Mie7PV8wwj2SE8I9qmG/PX5NwD3LNMI9Np/IPTdh
wj2cGb89K9HKPSOxxz0W8cA9haLFPZLaxT07sr49H7zHPRIIyj3MIcQ9tAjGPZSCvT0Q/MI9
xOrHPVVdvz0Wa8Q93hy/PcEvyj1LEcc9MATKPZGHxz13Osk9cl/DPURmxj0Pj8Q9MQnCPWun
vz2uoME9fUG/PRFtxT2Nt7s9c+fAPZu/vz0OkMo9TCu7PVrgxD0hxcE9ILXEPQLwxj0fi8g9
JijGPYbzvj32JsY9LDzCPfjPzT0EZL89GKHKPU57wz2I1cs9KUXFPZP7uj3lrMA9GZ29PXIS
xz2Grsc9r4G+PVX9wT2ozMA9Z9XIPVocxz2QwsE9e8jFPSovyD32EcQ9NoPJPT2lyz1Y/cE9
cQjEPckVyD0Ezsk9ghbAPd/twz1bwMQ9GG6/Pctqvz0vCMA9vE3KPckrwT2oJsQ9pdzEPb+b
yj1J6cc9eLvIPWoevT0O08k9dYHAPel3yT2ZLME9SUnEPUMywj0y+b09MqvJPRWUvz1Qz789
w6jDPeRuxD3DIMg94vbIPWqPyD1X+cQ9bY3JPXhjxz17Zcs97Ke/PXXnvT2I9Mc9L+HEPWxs
xD3nr8c9N1/FPWB6yz3MCMo9+Sy/PX35vj3COMk9F1m9PYcTvT3Ly8c9yErCPdV10D1Casc9
FlbOPUDPvD1Wkc099bXIPcV5xT0Ndr49aJPIPZJwxj0Hf8M99MbFPUwJxD2QfsE9V4nIPTS0
zT0sFMY9eNi8PRlRwj02JsU9jazBPcaGwD0Cvbw9pMnJPcnwvz2CFL89AR3IPXzfxD3P2cg9
KrrFPcYpyj3uUcQ9U/DKPZllxT39X8c977zMPZYLvT2kqcg9PbbHPT4CwD1DNMg9gXfKPUnE
vD3/38Q9EjrAPRb3uz3YGMc9Wlm/PdvQvz07yNE9DAfEPVVkxT1BUrw9AhvDPRAQxj25lcs9
s4rGPTOOwT1s3sE9P4e/PaCwxj0Lf8c9Gm2/PWeuwz2mK8c9pdLHPVJlxz0e/sw9psPCPSJ4
wD2BeME9Flu+PW5ayj3WXcY9iKbDPeYlxT2W98s9sirCPe4MtD0USL89jZ+7PdxIvj15zbk9
P2fHPR6cyD3fFMU9bMvGPV2txj3AlsA9hXTKPf6myj3uzsY9tifJPZ6Qwj20RsQ9F53IPc2G
wz1kLdI9im2/PVNhwz2HxcE9BQHFPWF4yT02zsg9S3LKPTxcyz2BxMc98BLHPUUCwj19Rc89
V0LCPah2xz0rCcU9IW7KPQTrzj1BkcM9RUTLPefquj1vpcg9donAPZX9xD0K9sQ9RLTIPbm9
xj0UQMk92rzIPQpmyj1tJcg9w/fCPaX/yT3VrME9GkXNPZTVyj11X889zajKPchHwj1cHsk9
roPFPYR1xD1/4s493azDPZKdyT31YsU9OMbLPYFuwT32gMs9RY3RPdO1xj2miso9I0LNPV2w
wT1lac89ndLIPcQdyj0SzsM9/V3JPePAyD0s+ck9me3KPRq0yj3xPcg95/XMPccuxz2Km8Y9
z33EPQoTxD0rj8M9dV3PPQAexD2KRsk9yCvCPdU5yz1bTMQ90dLAPcXdxj0d28s9mA7EPblK
0j0r+Mc9Az/KPW3Iwj14sMo9N8fDPTHPxT1DE8k9AanGPdm7yz3N7c09ZlbMPY+eyz2MIsk9
dfHEPbwAxD30GMc94ADPPWkZyD3qsck9FPnLPXhhxz0mFtM9JTnKPc1I0D2PPcc9TDfCPdRU
zz2R1ss9dx++Pevryj2oLMw94THLPaQryj1LLsg9mtvHPdE5yD2bO9A9gRrWPd5qxz2Wkck9
sHHFPZzFyT2Yoss90njNPb6Kxj14Q8w9sb/KPa6XzT0We849izTSPVFtzj3EK9M99ubQPTFh
zz0jLtI9VhrMPTMH0D38lMU9XbnJPQbGxz3Ggco9xyrTPQHyyD2fjM891/THPVvCyj27tcw9
DELGPXLiyD3CLc09bRTIPXQy0z26r8k9+kDJPb/ayz34F8o9sZPPPaX7xD0yWdI92y/HPZ27
yz1238c9teDJPRlT1z0NB8c9BODRPcvdzD0UttM96anMPXOKzj3Y0Mo94MjJPbvh1D1qDMc9
uCfRPejFyj3mv9Q9bebGPVuUxT07qNU9aLjOPaWeyT04Ws09opPIPT65zT3w9cs9yYbMPc6/
zT1z48g9WQPUPX6VzT2NqNE9UZHNPVq90D222809ED7FPYoHyD29Bts9CNPKPbU9yD1ee8s9
8TjNPXj7wj0Nscs9jj3JPesg0T3N98w9+SPHPf1nwz3vmc09irHHPY3Gyz2qrMo97f3NPZ+W
xj2mW8k9JoTMPS3Pxz3TksQ9wHjLPb6Zyj1judI9ArXIPc/Swz0je749Nh7PPYa51T3pIcw9
fo7KPcdw1D3SAsA9c4nJPQ7W1D0EstA9WyTTPd9qyT1kmM89pEvXPWmsyz31Kc89L0XWPbzI
xj21Ac49ElDAPVLHzj0jZsw9KDvGPVMuxz1WsNQ945jSPRkzwz1TSc897ODPPb3IzD1lbNA9
qxvIPXBQyT2Oq849SWvWPT3VxT00FNA9DVbPPQiQzT2FIso9bnjQPbfbxj1v/dE906/EPRe+
wj3sK8w9m2/QPeBvyz2eSdQ9WpzFPeQs1D2dtMc9CXzMPa4N0D2h8NA9m4zQPdSTyj02rdE9
k63MPStezj1MUNI9OlHJPX5q2D3YXs09q+DKPd111D3/dso9zTzSPS+yyj0l4NA9TIzPPS5E
1j2FCs89r5fBPZ1Cyj1Ygck9wF/TPewS0z0ul8w9E9LIPUHv0D2YIdY9pejHPQxu0D2JNMs9
hEbJPdR01D34ItE9QyvNPXX30D3NGc89WOTRPY231T2mp809aWfTPTG4xj0v2ss9hMvPPdXj
zj24GdA92x7WPdFdyT0+Ks49K+rPPee00j05Q849/QjMPSoH0j0wqs09nHrXPb1Bzj2tjds9
VHfJPVBM0z1TzMw9vHzQPaXWzT27kMY9sV3IPalezz3pfck9</AssayYData></Step><Step><CommonData><SampleLocation>4</SampleLocation><SampleID></SampleID><SampleGroup></SampleGroup><SampleInfo></SampleInfo><SampleRow>D</SampleRow><SamplePlate>1</SamplePlate><WellType>WASH</WellType><Concentration>-1</Concentration><ConcentrationUnits>µg/ml</ConcentrationUnits><MolarConcentration>-1</MolarConcentration><MolarConcUnits>nM</MolarConcUnits><MolecularWeight>-1</MolecularWeight><Temperature>30</Temperature><StartTime>748910</StartTime><AssayTime>120</AssayTime></CommonData><FlowRate>1000</FlowRate><StepType>BASELINE</StepType><StepName>Baseline</StepName><StepStatus>OK</StepStatus><ActualTime>120</ActualTime><CycleTime>0.2</CycleTime><AssayXData Points="600">d+YuRFTzLkQhAC9E3QwvRLsZL0R3Ji9ERDMvRCFAL0TdTC9Eu1kvRHdmL0REcy9EEYAvRO6M
L0SqmS9Ed6YvRFSzL0QhwC9E7swvRKrZL0SH5i9ERPMvRBEAMETdDDBEqhkwRHcmMEREMzBE
IUAwRN1MMES7WTBEh2YwRERzMEQhgDBE3YwwRKqZMESHpjBERLMwRCHAMETdzDBEqtkwRHfm
MERE8zBEIQAxRN0MMUS7GTFEhyYxREQzMUQRQDFE7kwxRKpZMUR3ZjFERHMxRCGAMUTdjDFE
qpkxRHemMUREszFEIcAxRO7MMUSq2TFEd+YxRFTzMUQhADJE7gwyRKoZMkR3JjJERDMyRCFA
MkTuTDJEu1kyRHdmMkRUczJEEYAyRO6MMkSqmTJEd6YyRESzMkQhwDJE7swyRLvZMkSH5jJE
VPMyRBEAM0TdDDNEuxkzRHcmM0RUMzNEIUAzRN1MM0SqWTNEd2YzRFRzM0QhgDNE3YwzRKqZ
M0SHpjNERLMzRBHAM0TdzDNEu9kzRHfmM0RE8zNEEQA0RN0MNESqGTREhyY0RFQzNEQhQDRE
3Uw0RLtZNESHZjRERHM0RBGANETujDREqpk0RHemNEREszREIcA0RP7MNESq2TREh+Y0RFTz
NEQRADVE3Qw1RLsZNUSHJjVERDM1RBFANUTdTDVEu1k1RHdmNURUczVEIYA1RO6MNUSqmTVE
h6Y1RESzNUQhwDVE7sw1RLvZNUR35jVEVPM1RCEANkTuDDZEuxk2RHcmNkRUMzZEEUA2RO5M
NkSqWTZEh2Y2RFRzNkQhgDZE3Yw2RKqZNkSHpjZEVLM2RBHANkTuzDZEu9k2RHfmNkRE8zZE
IQA3RN0MN0SqGTdEdyY3RFQzN0QRQDdE3Uw3RLtZN0R3ZjdERHM3RBGAN0TdjDdEu5k3RHem
N0RUszdEEcA3RO7MN0Sq2TdEh+Y3RETzN0QhADhE7gw4RLsZOER3JjhERDM4RCFAOETuTDhE
qlk4RHdmOERUczhEIYA4RO6MOES7mThEh6Y4RESzOEQhwDhE7sw4RLvZOER35jhEVPM4RBEA
OUTdDDlEuxk5RIcmOURUMzlEIUA5RO5MOUS7WTlEh2Y5RERzOUQRgDlE7ow5RKqZOUSHpjlE
VLM5RCHAOUTuzDlEu9k5RIfmOURU8zlEIQA6RO4MOkS7GTpEhyY6RFQzOkQhQDpE3Uw6RLtZ
OkR3ZjpERHM6RBGAOkTdjDpEy5k6RHemOkRUszpEIcA6RO7MOkSq2TpEh+Y6RETzOkQhADtE
7gw7RKoZO0R3JjtERDM7RCFAO0TuTDtEu1k7RHdmO0RUcztEIYA7RO6MO0SqmTtEd6Y7RESz
O0QhwDtE7sw7RLvZO0R35jtEVPM7RBEAPETdDDxEuxk8RHcmPERUMzxEIUA8RO5MPESqWTxE
d2Y8RFRzPEQhgDxE7ow8RLuZPER3pjxERLM8RCHAPETuzDxEu9k8RIfmPERU8zxEIQA9RO4M
PUS7GT1EhyY9RFQzPUQRQD1E3Uw9RKpZPUR3Zj1ERHM9RCGAPUTdjD1Eqpk9RIemPUREsz1E
IcA9RN3MPUSq2T1Eh+Y9RFTzPUQRAD5E7gw+RLsZPkR3Jj5ERDM+RBFAPkTdTD5Eqlk+RIdm
PkREcz5EIYA+RN2MPkS7mT5Ed6Y+RFSzPkQhwD5E3cw+RLvZPkR35j5ERPM+RCEAP0TuDD9E
uxk/RIcmP0REMz9EIUA/RO5MP0SqWT9Ed2Y/RERzP0QRgD9E7ow/RKqZP0R3pj9EVLM/RCHA
P0TuzD9Eqtk/RIfmP0RE8z9EIQBARN0MQESqGUBEdyZARFQzQEQhQEBE7kxARKpZQESHZkBE
VHNARCGAQETujEBEqplARHemQEREs0BEIcBARO7MQESq2UBEd+ZARFTzQEQhAEFE7gxBRKoZ
QUSHJkFEVDNBRCFAQUTdTEFEqllBRIdmQUREc0FEIYBBRN2MQUSqmUFEd6ZBRESzQUQRwEFE
7sxBRKrZQUSH5kFERPNBRCEAQkTuDEJEqhlCRIcmQkREM0JEEUBCRN1MQkSqWUJEh2ZCRFRz
QkQRgEJE7oxCRLuZQkSHpkJERLNCRCHAQkTuzEJEqtlCRHfmQkRE80JEIQBDRN0MQ0SqGUNE
hyZDRFQzQ0QRQENE7kxDRKpZQ0R3ZkNERHNDRCGAQ0TujENEu5lDRHemQ0REs0NEIcBDRO7M
Q0Sq2UNEh+ZDRFTzQ0QRAERE7gxERLsZRESHJkRERDNERCFARETdTEREu1lERHdmRERUc0RE
IYBERO6MRESqmUREd6ZERESzREQRwERE3cxERKrZRESH5kRERPNERCEARUTuDEVEuxlFRHcm
RURUM0VEEUBFRO5MRUS7WUVEd2ZFRERzRUQhgEVE7oxFRLuZRUSHpkVEVLNFRBHARUTdzEVE
qtlFRIfmRURE80VEEQBGRO4MRkS7GUZEdyZGREQzRkQRQEZE7kxGRLtZRkSHZkZERHNGRCGA
RkTujEZEu5lGRHemRkRUs0ZEEcBGRN3MRkSq2UZEh+ZGRFTzRkQRAEdE3QxHRKoZR0R3JkdE
VDNHRCFAR0TdTEdEu1lHRIdmR0REc0dEIYBHRN2MR0SqmUdEd6ZHRFSzR0QRwEdE3cxHRKrZ
R0SH5kdERPNHRCEASETdDEhEuxlIRIcmSERUM0hEIUBIRN1MSESqWUhEh2ZIRERzSEQhgEhE
7oxIRKqZSESHpkhERLNIRCHASETdzEhEu9lIRHfmSERE80hEEQBJRO4MSUS7GUlEhyZJRFQz
SUQhQElE7kxJRKpZSUSHZklERHNJRCGASUTujElEu5lJRIemSUREs0lEIcBJRO7MSUS72UlE
d+ZJRFTzSUQhAEpE7gxKRKoZSkR3JkpERDNKRCFASkTdTEpEu1lKRHdmSkRUc0pEEYBKRN2M
SkSqmUpEh6ZKRFSzSkQRwEpE7sxKRLvZSkSH5kpEVPNKRCEAS0TuDEtEqhlLRIcmS0RUM0tE
IUBLRO5MS0SqWUtEh2ZLRERzS0QhgEtE7oxLRKqZS0SHpktERLNLRCHAS0TdzEtEu9lLRHfm
S0RE80tEEQBMRO4MTESqGUxEdyZMREQzTEQhQExE3UxMRKpZTER3ZkxEVHNMRCGATETujExE
u5lMRHemTEREs0xEIcBMRO7MTESq2UxE</AssayXData><AssayYData Points="600">f0DWPUG23T2Hx8g9rujJPexhzj3/E8w9YS/MPTC8wz0e+c09wkHFPbHnyT1jSMs9BmnKPbYU
zj24OsI9SVLNPaXcwD0YGb899+C6PTWsvT0GJsI9jG+/PWUuvz1nGb89/HjEPXN2wj1lA8E9
jTy1PfsjwT1Bsr09/Qe8PXd4vz2wIbo9jofEPTCDvD2StLg99s66PWisvz3kS7g9XMnDPVsl
vT2Lt709JRO+PeOWuD09iro94UG3PTfcuj2QFLs9xti/PXiGtD2AILc9k/u3PY9vsj1Fvr09
E6i7PUEhsD1mU7U9rMS5PUqMrz0RFLU9bhy7PTprtT2KeLA9G1GzPaZowT1aALM9qtq4PaOV
qz3ugK49rkK1PQg1sz2NFaw9oMS3PRtGuz2HD6s9MF+4PdVquj0VULU9uKiqPYqjsT1IzLE9
eh2wPeJesT23uLI9QtWvPchYsT21I7Q9EOqpPcM9uD1zkrE9eoW2PSjgqj0co609eASuPcDk
qz23oa89LDKyPTgxsT1Dbao98iGpPSILtD3Snq89gKGmPRNfoj0576o9tS2lPfYUqz1mmqQ9
Nu23PcFIpz1RGq89youyPRYfrz0TwaQ9dI+mPT6LsT31TKc9DmCoPRutqj13WaM91YiwPbcI
qj0QD6I9fharPfjZqz1QFao9VWOrPSHapD1WR6g9YjauPdu3pz2WgKs932CtPfccrT22wqc9
cxaePXJKqj1dn6I90OefPcTcoz2IS7E98IegPaW2nj1iGKY9TwClPfxqpD2xnKY9T7CfPRoG
oz3Zpp89CZOlPXy0nD2sV6Y9t2epPagloT0bsZ09kB+rPSQkpT0id6A9OzumPYuknj1xQKA9
HlCcPcNFoT1f66E9tz6pPZbKoT3JiZ49Ew2mPYE+oj2VJZ89986nPWyQpz1TtKA9PeajPTfF
nz1qxp89UjSWPeJWoz2eAas9eyGoPcM7nz1pv6E9zyGqPdtjmD0a8KE9buqhPQjqnj27q589
YqKfPcKtmz0Tbqc9Pw6hPSopmD0ZoKc9oYiaPYqApD3XIqA9z8aYPZVipT2uM509pF6ePdgH
pT3LypM9zs2aPWkXoz3qM5w9qD+UPfOonT1lXpw94r6fPbM/nj3VgJY9Y3aXPQtqnz3b4Jo9
6/eZPV59nD0Lmps9EDKdPf0Bmz2LdJg9H+2VPe5/nT0UmZY9yH2VPXl2mz0zbpY9UYSTPc/U
mT2jyqM93LKWPc1Pmj0YgJg94UebPT58kz3pVqI9V6GePfyTnD35PZc92P+TPeOBmz3Fk5U9
J2CaPd1pkj3KqJo9oHiZPbKilT0tYJ090P+SPWVHlD2IwJg9zfORPdzokz2lp549g8afPYju
nD0GyZw9guOcPRtmkT1JJpo9PWOPPcnIkz20zZI9dLiOPW28lj2XsZk9l5WXPSm3mD0CxJE9
OPmPPQ2Xnj3tfZw9mTCRPcNakz3FIJo9kRSXPflHkT22e44908aVPYmFnj2UPpU9C0SXPTVL
nD0capY9k/6VPWCPlT2KIJo9Dx+PPfYxlT1aUZQ9oriPPeIflD2G5Yg9nxuWPTCVkD3AVJI9
/cGPPSHMkD0nhJ0965ePPVHzjD3Z2o09fVCLPQfBjz0k1I09IwiTPfuzjT1TGog9qPqOPcA4
kz3UV5w9EOmYPcR7mj1TYZU9RlGJPZ+dkT0924s9tymSPaD4kT0BbJI9/tuOPU4pkD38SZE9
JCaaPQCrkj2oIo09ZzOgPbIUjz1HPYU98/uMPV2Flz0oc4892oGWPdJCkT29EYs9kmqXPWiC
kD2cVo8946WNPQYwlD2GEZQ9oqGQPfBLkj0DlpU9CCSRPZigjj1l0I49MbGRPT3TjT3jpZI9
NkyQPXr9iD2ZG4w9MXmWPfNIlz3G5JY9UJGSPQLYjj3poog9rI+RPSPGjT2kaYw9QwKWPZGO
jz0ME449MhuYPTXQgz1UgJU9x4KRPd7Iij3wbYk9aLCLPRtPjz2zEoQ9b0CQPQq2iz0JFZQ9
5HmMPe5JjD1qKZM9sf6KPdObgz2LGI0974qIPRSkgj0/rok9uOKNPY6yhT1bmo49cUaSPfrH
iD2VwZA9pJOJPeYTjz0kh4098HGFPYQqhz2XWZM9upqJPaaGkD0QhYo9+CKIPcLsjD188Ik9
3rWKPdSQjj2fZoQ9oviLPQK8ij2qL5Q9KkeIPYtVij0RLIk9esOJPRxckj1eyJA9dOiPPbHj
hj1VbIw9ivuKPb8qjz3eI4U9SaSMPY/jgj0yF4U9wriAPcc3jj3TfY09v8CGPZ1mkT3vX4c9
K1qIPcleiT2ctZQ9luyIPSvhjT18gIc9kemFPZLtiD1+BYs9u9mEPUgAhT2bwok9JtCPPZCN
gj0kpII9fTJ/PS5uiz1DqI098TyKPZMQiz0uko493JWOPaTniz3jGZQ92geEPb7Tiz2ex4k9
Z3eLPVWWiD38d4k9skWEPV96hj3GBoQ9WKWFPb2tij2VR4Y9ATSHPZbWgT0Mp4g99ViHPUgG
ij3HyYU9A+WDPb6HiT3ej4U96NuLPQmOiz3aZoU9gzCBPXoSgj3n84I9g+2CPRwagT0ZsJE9
TW+JPZzwjT30k4Q9A7SAPfcchj3f34c9S3WMPXjViz3tHoY9FYGRPeDpjT2ikoM96HiGPb9T
hj1WwYM9uuOKPbmIiz2as4s9e2SKPYFrgj2At4c9OW+KPbfhfD2jcYg9GuWTPUuXgD1TKXQ9
J7yFPbHegz29BYo9W1GBPdgmij2q7ns9JmqGPWFIjD3JmIg9hJ6DPb/9fD0IboY9HyGDPS/w
hT3Pe4c9ACWFPbPsdj2Fm4Y9vTGHPTo8gz3s54E9Q6OFPXxygT2i+Hg9/BWLPVWsgz1SZ4A9
8GOFPVVvhj3RA4A9GJqHPWKHhD3uEXw95vR/PftBjT3o7X09NuJ8Pf48kT1xUII9JQ6BPac0
eT2Z5nc9/ZSDPTEIfD3F/oY9eSaBPcWJgD2Ah4U9RVOGPS56fz0Za4I9w2NxPf5sgj0auog9
v0mBPaOZgz25xno9ypB2PVwIgj2WboQ9dNCIPZwPgT3HT4Y9LhqBPaa5hz0mLYM9fAeCPTpQ
jj2Fpns93jl6PSMFiD2Kd3c9Pgp3PQsCiD3coYM9CXN5Pf1Kfz2Z3IE9Kxp8PULZgj0fkIM9
OmqBPUIxgD3AyYM9HWx8Pc8ocD0yFHg9</AssayYData></Step><Step><CommonData><SampleLocation>9</SampleLocation><SampleID>h7</SampleID><SampleGroup></SampleGroup><SampleInfo></SampleInfo><SampleRow>D</SampleRow><SamplePlate>1</SamplePlate><WellType>KSAMPLE</WellType><Concentration>18.75</Concentration><ConcentrationUnits>µg/ml</ConcentrationUnits><MolarConcentration>331.9</MolarConcentration><MolarConcUnits>nM</MolarConcUnits><MolecularWeight>56.5</MolecularWeight><Temperature>30</Temperature><StartTime>879674</StartTime><AssayTime>1100</AssayTime></CommonData><FlowRate>1000</FlowRate><StepType>ASSOC</StepType><StepName>Association</StepName><StepStatus>OK</StepStatus><ActualTime>706</ActualTime><CycleTime>0.2</CycleTime><AssayXData Points="3530">d+ZMRETzTEQRAE1E3QxNRKoZTUSHJk1ERDNNRCFATUTuTE1Eu1lNRHdmTURUc01EIYBNRN2M
TUS7mU1Ed6ZNRFSzTUQhwE1E3cxNRKrZTUSH5k1ERPNNRBEATkTdDE5EuxlORIcmTkREM05E
EUBORN1MTkSqWU5Ed2ZORFRzTkQhgE5E7oxORKqZTkSHpk5EVLNORBHATkTdzE5Eu9lORIfm
TkRU805EEQBPRO4MT0S7GU9EdyZPREQzT0QhQE9E7kxPRKpZT0SHZk9ERHNPRCGAT0TdjE9E
u5lPRHemT0REs09EEcBPRO7MT0S72U9Ed+ZPRETzT0QhAFBE3QxQRLsZUER3JlBEVDNQRCFA
UETuTFBEqllQRHdmUERUc1BEEYBQRN2MUES7mVBEd6ZQRESzUEQhwFBE3cxQRKrZUER35lBE
RPNQRCEAUUTuDFFEuxlRRIcmUUREM1FEIUBRRN1MUUSqWVFEh2ZRRERzUUQhgFFEL41RRKqZ
UUSHplFEVLNRRBHAUUTdzFFEu9lRRHfmUURE81FEEQBSRO4MUkS7GVJEdyZSREQzUkQRQFJE
3UxSRLtZUkR3ZlJERHNSRCGAUkTdjFJEu5lSRIemUkRUs1JEEcBSRN3MUkSq2VJEd+ZSRETz
UkQRAFNE3QxTRKoZU0SHJlNEVDNTRBFAU0TuTFNEqllTRHdmU0RUc1NEEYBTRO6MU0SqmVNE
d6ZTRESzU0QhwFNE3cxTRLvZU0R35lNERPNTRCEAVETdDFREqhlURIcmVEREM1REEUBURO5M
VESqWVREh2ZURERzVEQRgFRE3YxURKqZVESHplRERLNURCHAVETdzFREqtlURIfmVERE81RE
IQBVRN0MVUSqGVVEdyZVREQzVUQhQFVE3UxVRLtZVUR3ZlVEVHNVRBGAVUTdjFVEu5lVRHem
VURUs1VEEcBVRO7MVUSq2VVEd+ZVRETzVUQhAFZE3QxWRKoZVkR3JlZERDNWRCFAVkTdTFZE
qllWRIdmVkREc1ZEEYBWRA+NVkSqmVZEh6ZWRESzVkQhwFZE3cxWRKrZVkR35lZEVPNWRBEA
V0TdDFdEqhlXRHcmV0RUM1dEIUBXRN1MV0S7WVdEh2ZXRFRzV0QhgFdE3YxXRLuZV0R3pldE
RLNXRBHAV0TuzFdEqtlXRHfmV0RE81dEIQBYRN0MWES7GVhEhyZYREQzWEQhQFhE3UxYRLtZ
WER3ZlhERHNYRBGAWETujFhEu5lYRIemWEREs1hEEcBYRN3MWESq2VhEd+ZYRETzWEQhAFlE
3QxZRKoZWUSHJllERDNZRCFAWUTuTFlEqllZRKhmWUREc1lEIYBZRN2MWUSqmVlEh6ZZRESz
WUQhwFlE7sxZRLvZWUR35llEVPNZRCEAWkTdDFpEuxlaRHcmWkREM1pEIUBaRO5MWkSqWVpE
d2ZaRFRzWkQhgFpE3YxaRLuZWkSHplpEVLNaRCHAWkTdzFpEu9laRIfmWkRE81pEEQBbRO4M
W0S7GVtEdyZbRFQzW0QRQFtE3UxbRKpZW0R3ZltEVHNbRBGAW0TdjFtEqplbRIemW0REs1tE
IcBbRN3MW0S72VtEd+ZbRETzW0QhAFxE7gxcRKoZXER3JlxERDNcRBFAXETdTFxEy1lcRIdm
XEREc1xEEYBcRN2MXESqmVxEd6ZcRFSzXEQRwFxE7sxcRLvZXER35lxERPNcRCEAXUTuDF1E
uxldRHcmXUREM11EEUBdRN1MXUS7WV1Ed2ZdRFRzXUQRgF1E3YxdRKqZXUSHpl1ERLNdRCHA
XUTdzF1EqtldRIfmXURE811EIQBeRO4MXkSqGV5EhyZeREQzXkQRQF5E3UxeRKpZXkSHZl5E
RHNeRBGAXkTdjF5Eu5leRIemXkREs15EIcBeRO7MXkSq2V5Ed+ZeRETzXkQRAF9E3QxfRKoZ
X0SHJl9EVDNfRCFAX0TdTF9Eu1lfRHdmX0RUc19EIYBfRN2MX0S7mV9Eh6ZfRESzX0QhwF9E
3cxfRKrZX0SH5l9ERPNfRBEAYETdDGBEqhlgRIcmYEREM2BEEUBgRN1MYES7WWBEd2ZgRERz
YEQRgGBE7oxgRLuZYER3pmBERLNgRCHAYETdzGBEu9lgRIfmYERE82BEIQBhRN0MYUS7GWFE
dyZhREQzYUQRQGFE7kxhRKpZYUSHZmFERHNhRCGAYUTdjGFEu5lhRIemYUREs2FEIcBhRN3M
YUSq2WFEh+ZhRFTzYUQRAGJE7gxiRKoZYkR3JmJEVDNiRCFAYkTdTGJEu1liRHdmYkREc2JE
IYBiRO6MYkSqmWJEh6ZiRFSzYkQRwGJE3cxiRKrZYkSH5mJERPNiRCEAY0TdDGNEuxljRHcm
Y0REM2NEEUBjRN1MY0S7WWNEh2ZjRERzY0QRgGNE3YxjRLuZY0R3pmNERLNjRCHAY0TdzGNE
u9ljRHfmY0RE82NEIQBkRO4MZESqGWREhyZkREQzZEQhQGRE7kxkRKpZZER3ZmRERHNkRCGA
ZETujGREqplkRIemZERUs2REIcBkRO7MZESq2WREd+ZkRFTzZEQhAGVE7gxlRKoZZUSHJmVE
RDNlRCFAZUTuTGVEqlllRHdmZURUc2VEIYBlRFCNZUS7mWVEd6ZlRFSzZUQhwGVE3cxlRLvZ
ZUSH5mVERPNlRDEAZkTdDGZEuxlmRHcmZkRUM2ZEIUBmRN1MZkS7WWZEh2ZmRERzZkQRgGZE
3YxmRKqZZkR3pmZERLNmRDHAZkTuzGZEu9lmRHfmZkRU82ZEEQBnRN0MZ0S7GWdEdyZnRFQz
Z0QRQGdE7kxnRLtZZ0SHZmdERHNnRBGAZ0TujGdEu5lnRIemZ0RUs2dEIcBnRO7MZ0Sq2WdE
d+ZnRETzZ0QhAGhE3QxoRKoZaER3JmhERDNoRCFAaETdTGhEu1loRHdmaERUc2hEIYBoRO6M
aESqmWhEh6ZoRFSzaEQhwGhE7sxoRKrZaESH5mhEVPNoRBEAaUTuDGlEuxlpRIcmaUREM2lE
IUBpRO5MaUS7WWlEd2ZpRERzaUQRgGlE7oxpRKqZaUSHpmlEVLNpRBHAaUTdzGlEu9lpRIfm
aURE82lEIQBqRO4MakSqGWpEdyZqREQzakQRQGpE3UxqRKpZakR3ZmpEVHNqRCGAakTujGpE
qplqRIemakRUs2pEIcBqRO7MakSq2WpEd+ZqRETzakQhAGtE3QxrRLsZa0R3JmtERDNrRCFA
a0TuTGtEqllrRHdma0RUc2tEEYBrRO6Ma0SqmWtEd6ZrRFSza0QhwGtE3cxrRLvZa0R35mtE
RPNrRCEAbETuDGxEqhlsRIcmbERUM2xEEUBsRN1MbES7WWxEh2ZsRERzbEQhgGxE3YxsRLuZ
bESHpmxERLNsRBHAbETdzGxEu9lsRHfmbERE82xEIQBtRO4MbUSqGW1EiCZtREQzbUQhQG1E
3kxtRLpZbUSIZm1ERHNtRBCAbUTejG1EupltRHembUREs21EEMBtRN7MbUS62W1Ed+ZtRETz
bUQhAG5E3gxuRLoZbkSIJm5ERDNuRCFAbkTuTG5EqlluRIhmbkRUc25EEIBuRN6MbkSqmW5E
iKZuRFSzbkQhwG5E7sxuRLrZbkR35m5ERPNuRBAAb0TuDG9EqhlvRHcmb0RUM29EIUBvRN5M
b0SqWW9EiGZvRFRzb0QhgG9E/oxvRLqZb0SIpm9ERLNvRCHAb0TuzG9EutlvRHfmb0RE829E
IQBwRO4McES6GXBEdyZwREQzcEQQQHBE3kxwRLpZcESIZnBERHNwRCGAcETujHBEuplwRHem
cERUs3BEIcBwRN7McESq2XBEd+ZwRFTzcEQhAHFE3gxxRKoZcUR3JnFERDNxRBBAcUTeTHFE
qllxRIhmcURUc3FEIYBxRO6McUSqmXFEd6ZxRESzcUQhwHFE3sxxRLrZcUR35nFERPNxRCEA
ckTeDHJEqhlyRIgmckRUM3JEIUByRN5MckS6WXJEiGZyRERzckQQgHJE7oxyRKqZckR3pnJE
VLNyRCHAckTezHJEqtlyRHfmckRE83JEIQBzRN4Mc0S6GXNEiCZzREQzc0QhQHNE3kxzRLpZ
c0SIZnNEVHNzRBCAc0TujHNEuplzRIimc0REs3NEIcBzRN7Mc0S62XNEd+ZzRETzc0QQAHRE
3gx0RLoZdER3JnRERDN0RCFAdETuTHREqll0RHdmdEREc3REIYB0RGCNdES6mXREd6Z0RFSz
dEQhwHRE3sx0RKrZdER35nREVPN0RBAAdUTeDHVEqhl1RIgmdUREM3VEIUB1RO5MdUSqWXVE
iGZ1RFRzdUQhgHVE3ox1RKqZdUSIpnVERLN1RCHAdUTuzHVEqtl1RIjmdURU83VEEAB2RO4M
dkSqGXZEiCZ2RFQzdkQhQHZE7kx2RKpZdkSIZnZERHN2RBCAdkTujHZEqpl2RIimdkRUs3ZE
IcB2RO7MdkS62XZEd+Z2RETzdkQQAHdE7gx3RLoZd0R3JndEVDN3RCFAd0TeTHdEqll3RHdm
d0REc3dEIYB3RN6Md0S6mXdEd6Z3RESzd0QhwHdE3sx3RLrZd0SI5ndEVPN3RCEAeETuDHhE
qhl4RIgmeEREM3hEIUB4RN5MeESqWXhEd2Z4RFRzeEQQgHhE7ox4RLqZeESIpnhEVLN4RBDA
eETuzHhEqtl4RIjmeERU83hEEAB5RN4MeUS6GXlEiCZ5REQzeUQhQHlE3kx5RKpZeUR3ZnlE
RHN5RCGAeUTejHlEupl5RIimeUREs3lEIcB5RN7MeUS62XlEd+Z5RETzeUQQAHpE3gx6RKoZ
ekSIJnpERDN6RBBAekTeTHpEull6RIhmekREc3pEEIB6RO6MekS6mXpEd6Z6RESzekQhwHpE
7sx6RKrZekSI5npERPN6RBAAe0TeDHtEqhl7RIgme0REM3tEEEB7RO5Me0S6WXtEiGZ7RERz
e0QQgHtE7ox7RKqZe0R3pntERLN7RCHAe0TuzHtEqtl7RIjme0RE83tEIQB8RO4MfES6GXxE
iCZ8RFQzfEQQQHxE3kx8RLpZfESIZnxERHN8RCGAfETejHxEupl8RHemfERUs3xEIcB8RO7M
fESq2XxEiOZ8RFTzfEQhAH1E3gx9RLoZfUSIJn1ERDN9RCFAfUTeTH1Eull9RHdmfUREc31E
EIB9RO6MfUSqmX1EiKZ9RESzfUQhwH1E7sx9RKrZfUSI5n1ERPN9RBAAfkTeDH5Euhl+RHcm
fkRUM35EEEB+RN5MfkS6WX5Ed2Z+RERzfkQhgH5E3ox+RLqZfkSIpn5ERLN+RCHAfkTezH5E
utl+RHfmfkRE835EEAB/RN4Mf0SqGX9EdyZ/RFQzf0QhQH9E3kx/RLpZf0SIZn9ERHN/RCGA
f0TujH9Eupl/RIimf0RUs39EIcB/RN7Mf0S62X9EiOZ/RETzf0QIAIBEdwaARN0MgEQ8E4BE
qhmARBAggER3JoBE3SyARDwzgESqOYBEEECARHdGgETVTIBERFOARKJZgEQQYIBEd2aARNVs
gEQ8c4BEonmARBCAgER3hoBE3YyARDyTgESqmYBEEKCARHemgETdrIBEPLOARKK5gEQIwIBE
d8aARN3MgERE04BEotmARBDggERv5oBE3eyARETzgESi+YBECACBRG8GgUTdDIFERBOBRKoZ
gUQIIIFEbyaBRN0sgUREM4FEojmBRBBAgUR3RoFE3UyBRERTgUSiWYFEEGCBRG9mgUTdbIFE
RHOBRKJ5gUQIgIFEb4aBRN2MgUQ8k4FEqpmBRBCggUR3poFE3ayBRDyzgUSiuYFEEMCBRHfG
gUTdzIFEPNOBRKrZgUQQ4IFEd+aBRNXsgURE84FEqvmBRAgAgkR3BoJE1QyCRDwTgkSqGYJE
ECCCRG8mgkTdLIJEPDOCRKo5gkQIQIJEd0aCRNVMgkQ8U4JEolmCRAhggkRvZoJE3WyCRDxz
gkSqeYJECICCRG+GgkTVjIJERJOCRKqZgkQQoIJEb6aCRNWsgkQ8s4JEqrmCRBDAgkR3xoJE
3cyCRETTgkSi2YJEEOCCRHfmgkTd7IJEPPOCRKL5gkQQAINEbwaDRN0Mg0Q8E4NEqhmDRAgg
g0RvJoNE3SyDREQzg0SiOYNECECDRHdGg0TdTINEPFODRKpZg0QIYINEb2aDRNVsg0Q8c4NE
onmDRAiAg0R3hoNE1YyDRDyTg0SqmYNECKCDRHemg0TVrINERLODRKK5g0QIwINEb8aDRN3M
g0RE04NEqtmDRBDgg0Rv5oNE1eyDRDzzg0Sq+YNECACERG8GhETdDIRERBOERKoZhEQIIIRE
dyaERN0shEREM4REqjmERAhAhER3RoRE1UyERDxThESqWYREEGCERG9mhETVbIREPHOERKJ5
hEQQgIREd4aERN2MhEREk4REopmERAighER3poRE1ayERDyzhESiuYRECMCERHfGhETdzIRE
RNOERKLZhEQQ4IREb+aERNXshEQ884REovmERBAAhUR3BoVE3QyFRDwThUSqGYVEECCFRG8m
hUTVLIVERDOFRKo5hUQQQIVEb0aFRNVMhUREU4VEolmFRAhghUR3ZoVE3WyFRDxzhUSqeYVE
CICFRHeGhUTVjIVERJOFRKKZhUQQoIVEb6aFRN2shUREs4VEqrmFRAjAhUR3xoVE3cyFRETT
hUSi2YVECOCFRG/mhUTd7IVEPPOFRKL5hUQQAIZEbwaGRN0MhkQ8E4ZEqhmGRAgghkR3JoZE
1SyGREQzhkSiOYZEEECGRHdGhkTdTIZEPFOGRKpZhkQQYIZEb2aGRN1shkQ8c4ZEqnmGRAiA
hkR3hoZE3YyGRESThkSimYZEEKCGRHemhkTVrIZEPLOGRKK5hkQIwIZEb8aGRNXMhkRE04ZE
qtmGRAjghkR35oZE3eyGRETzhkSq+YZECACHRG8Gh0TVDIdEPBOHRKoZh0QQIIdEbyaHRNUs
h0REM4dEqjmHRBBAh0RvRodE3UyHRDxTh0SiWYdEEGCHRG9mh0TdbIdERHOHRKJ5h0QIgIdE
b4aHRN2Mh0REk4dEopmHRAigh0R3podE3ayHRESzh0SiuYdECMCHRHfGh0TdzIdEPNOHRKLZ
h0QI4IdEd+aHRNXsh0Q884dEovmHRBAAiER3BohE3QyIREQTiESiGYhECCCIRG8miETdLIhE
PDOIRKI5iEQQQIhEd0aIRN1MiEREU4hEqlmIRBBgiER3ZohE1WyIRDxziESqeYhECICIRG+G
iETdjIhEPJOIRKKZiEQQoIhEb6aIRNWsiEREs4hEqrmIRAjAiER3xohE3cyIRETTiESi2YhE
EOCIRG/miETV7IhEPPOIRKL5iEQQAIlEbwaJRNUMiUQ8E4lEqhmJRBAgiURvJolE1SyJREQz
iUSiOYlECECJRHdGiUTVTIlEPFOJRKpZiUQIYIlEb2aJRNVsiUQ8c4lEonmJRBCAiUR3holE
3YyJRDyTiUSqmYlEEKCJRHemiUTVrIlEPLOJRKK5iUQIwIlEd8aJRNXMiUQ804lEqtmJRAjg
iUR35olE3eyJRETziUSq+YlEEACKRG8GikTVDIpERBOKRKIZikQQIIpEbyaKRNUsikQ8M4pE
qjmKRAhAikRvRopE3UyKRDxTikSyWYpECGCKRHdmikTdbIpEPHOKRKJ5ikQIgIpEd4aKRNWM
ikQ8k4pEopmKRBCgikRvpopE1ayKRESzikSquYpEEMCKRHfGikTdzIpEPNOKRKrZikQQ4IpE
b+aKRN3sikQ884pEovmKRBAAi0R3BotE1QyLREQTi0SqGYtEECCLRG8mi0TdLItEPDOLRKo5
i0QQQItEd0aLROZMi0Q8U4tEolmLRBBgi0R3ZotE3WyLRERzi0SieYtECICLRG+Gi0TdjItE
PJOLRKqZi0QIoItEd6aLRNWsi0REs4tEormLRBDAi0RvxotE1cyLRDzTi0Sq2YtECOCLRG/m
i0Td7ItERPOLRKL5i0QIAIxEdwaMRN0MjEREE4xEohmMRAggjERvJoxE1SyMREwzjESqOYxE
EECMRHdGjETVTIxEPFOMRKJZjEQQYIxEb2aMRNVsjEQ8c4xEonmMRAiAjER3hoxE3YyMRDyT
jESimYxECKCMRHemjETdrIxERLOMRKq5jEQQwIxEd8aMRNXMjEQ804xEqtmMRBDgjER/5oxE
3eyMRETzjESi+YxEEACNRHcGjUTVDI1ERBONRKIZjUQIII1EbyaNRNUsjUREM41EqjmNRBBA
jURvRo1E3UyNRERTjUSiWY1EEGCNRG9mjUTdbI1EPHONRKJ5jUQQgI1Ed4aNRNWMjUREk41E
opmNRAigjURvpo1E1ayNRESzjUSquY1ECMCNRG/GjUTVzI1ERNONRKLZjUQQ4I1Ed+aNRN3s
jURE841EqvmNRAgAjkR3Bo5E1QyORDwTjkSiGY5ECCCORHcmjkTdLI5ERDOORKo5jkQQQI5E
d0aORNVMjkREU45EolmORBBgjkR3Zo5E3WyORERzjkSqeY5ECICORHeGjkTVjI5EPJOORKKZ
jkQQoI5Eb6aORN2sjkQ8s45EormORAjAjkRvxo5E1cyORDzTjkSi2Y5ECOCORHfmjkTd7I5E
PPOORKr5jkQQAI9EdwaPRNUMj0Q8E49EohmPRBAgj0RvJo9E1SyPRDwzj0SqOY9EEECPRG9G
j0TdTI9ERFOPRKJZj0QIYI9Ed2aPRN1sj0REc49EqnmPRBCAj0R3ho9E1YyPRDyTj0SimY9E
EKCPRG+mj0TdrI9ERLOPRKK5j0QQwI9Ed8aPRN3Mj0RE049EotmPRBDgj0Rv5o9E1eyPRETz
j0Sq+Y9EEACQRG8GkETdDJBERBOQRKIZkEQQIJBEdyaQRN0skEREM5BEqjmQRAhAkERvRpBE
1UyQRERTkESqWZBECGCQRG9mkETVbJBERHOQRKJ5kEQQgJBEb4aQRNWMkEREk5BEqpmQRBCg
kER3ppBE1ayQRESzkESiuZBEEMCQRHfGkETdzJBERNOQRKLZkEQI4JBEb+aQRN3skEQ885BE
qvmQRBAAkURvBpFE3QyRREQTkUSiGZFEECCRRG8mkUTVLJFERDORRKo5kUQIQJFEd0aRRNVM
kUQ8U5FEqlmRRBBgkURvZpFE3WyRRERzkUSqeZFECICRRG+GkUTdjJFEPJORRKKZkUQQoJFE
b6aRRNWskUQ8s5FEqrmRRAjAkURvxpFE3cyRRETTkUSq2ZFECOCRRHfmkUTV7JFEPPORRKL5
kUQIAJJEdwaSRNUMkkREE5JEohmSRBAgkkRvJpJE3SySREQzkkSiOZJECECSRHdGkkTVTJJE
RFOSRKJZkkQQYJJEb2aSRNVskkQ8c5JEonmSRBCAkkRvhpJE1YySRESTkkSqmZJEEKCSRHem
kkTVrJJERLOSRKK5kkQQwJJEd8aSRNXMkkQ805JEotmSRBDgkkRv5pJE1eySRETzkkSq+ZJE
EACTRG8Gk0TVDJNEPBOTRKoZk0QQIJNEdyaTRNUsk0Q8M5NEqjmTRBBAk0RvRpNE3UyTRDxT
k0SqWZNEEGCTRG9mk0TVbJNERHOTRKp5k0QQgJNEb4aTRN2Mk0REk5NEqpmTRAigk0R3ppNE
1ayTRDyzk0SiuZNECMCTRG/Gk0TdzJNERNOTRKLZk0QI4JNEd+aTRObsk0RE85NEovmTRAgA
lER3BpRE1QyUREQTlESqGZRECCCURHcmlETdLJRERDOURKI5lEQIQJREb0aURN1MlEQ8U5RE
olmURAhglERvZpRE3WyURERzlESqeZRECICURG+GlETVjJREPJOURKKZlEQIoJREd6aURNWs
lEQ8s5REqrmURAjAlER3xpRE1cyURDzTlESq2ZRECOCURHfmlETd7JRERPOURKr5lEQQAJVE
dwaVRNUMlUQ8E5VEqhmVRBAglUR3JpVE1SyVRDwzlUSiOZVEEECVRG9GlUTdTJVERFOVRKJZ
lUQIYJVEb2aVRNVslUQ8c5VEonmVRBCAlURvhpVE1YyVRDyTlUSimZVECKCVRHemlUTdrJVE
RLOVRKq5lUQIwJVEd8aVRN3MlURE05VEotmVRAjglURv5pVE3eyVRETzlUSq+ZVECACWRHcG
lkTdDJZERBOWRKoZlkQIIJZEbyaWRN0slkQ8M5ZEojmWRBBAlkR3RpZE1UyWRDxTlkSiWZZE
EGCWRG9mlkTdbJZERHOWRKp5lkQQgJZEb4aWRN2MlkREk5ZEopmWRBCglkR3ppZE1ayWRDyz
lkSiuZZEEMCWRG/GlkTVzJZEPNOWRKrZlkQQ4JZEb+aWRNXslkQ885ZEqvmWRAgAl0R3BpdE
3QyXREQTl0SiGZdEECCXRG8ml0TVLJdERDOXRKo5l0QIQJdEd0aXRNVMl0Q8U5dEolmXRBBg
l0RvZpdE3WyXRERzl0SqeZdECICXRG+Gl0TVjJdERJOXRKqZl0QQoJdEd6aXRN2sl0Q8s5dE
ormXRBDAl0R3xpdE1cyXRDzTl0Si2ZdECOCXRG/ml0Td7JdERPOXRKr5l0QIAJhEdwaYRNUM
mEQ8E5hEohmYRBAgmER3JphE1SyYRDwzmESqOZhEEECYRHdGmETVTJhEPFOYRKpZmEQIYJhE
b2aYRN1smEQ8c5hEonmYRBCAmERvhphE3YyYRESTmESqmZhECKCYRG+mmETVrJhEPLOYRKq5
mEQIwJhEd8aYRN3MmERE05hEqtmYRBDgmER35phE1eyYRETzmESq+ZhEEACZRHcGmUTVDJlE
RBOZRKoZmUQQIJlEbyaZRN0smUREM5lEojmZRBBAmURvRplE1UyZRERTmUSiWZlEEGCZRHdm
mUTdbJlERHOZRKJ5mUQIgJlEd4aZRN2MmUREk5lEqpmZRAigmUR3pplE3ayZRDyzmUSquZlE
EMCZRG/GmUTdzJlEPNOZRKLZmUQQ4JlEb+aZRNXsmUQ885lEqvmZRBAAmkR3BppE3QyaRDwT
mkSqGZpECCCaRHcmmkTVLJpERDOaRKI5mkQIQJpEb0aaRN1MmkQ8U5pEqlmaRBBgmkRvZppE
3WyaRDxzmkSieZpEEICaRHeGmkTVjJpERJOaRKqZmkQQoJpEb6aaRN2smkREs5pEqrmaRBDA
mkRvxppE3cyaRETTmkSq2ZpEEOCaRG/mmkTV7JpERPOaRKL5mkQQAJtEbwabRN0Mm0Q8E5tE
ohmbRAggm0R3JptE3SybRDwzm0SiOZtECECbRG9Gm0TdTJtERFObRKJZm0QIYJtEb2abRNVs
m0Q8c5tEonmbRAiAm0R3hptE1YybRDyTm0SqmZtECKCbRHemm0TdrJtERLObRKq5m0QIwJtE
d8abRN3Mm0RE05tEqtmbRAjgm0R35ptE1eybRETzm0Sq+ZtECACcRHcGnETdDJxERBOcRKIZ
nEQQIJxEbyacRN0snEQ8M5xEqjmcRAhAnER3RpxE1UycRERTnESqWZxEEGCcRG9mnETdbJxE
PHOcRKJ5nEQIgJxEd4acRN2MnEREk5xEopmcRAignERvppxE3aycRDyznESiuZxEEMCcRG/G
nETdzJxERNOcRKrZnEQI4JxEb+acRN3snERE85xEqvmcRAgAnURvBp1E3QydREQTnUSiGZ1E
ECCdRG8mnUTdLJ1EPDOdRKI5nUQQQJ1Ed0adRNVMnUREU51EqlmdRAhgnURvZp1E1WydRERz
nUSieZ1EEICdRG+GnUTdjJ1EPJOdRKKZnUQQoJ1Ed6adRN2snUREs51EqrmdRAjAnUR3xp1E
3cydRETTnUSi2Z1EEOCdRG/mnUTd7J1ERPOdRKr5nUQQAJ5EdwaeRN0MnkREE55EqhmeRBAg
nkR3Jp5E1SyeREQznkSiOZ5EEECeRG9GnkTdTJ5ERFOeRKJZnkQIYJ5Ed2aeRN1snkQ8c55E
qnmeRAiAnkRvhp5E3YyeRESTnkSimZ5ECKCeRHemnkTVrJ5EPLOeRKK5nkQQwJ5Ed8aeRN3M
nkQ8055EqtmeRAjgnkRv5p5E1eyeRETznkSq+Z5ECACfRG8Gn0TdDJ9ERBOfRKoZn0QQIJ9E
byafRNUsn0Q8M59EqjmfRAhAn0RvRp9E1UyfRDxTn0SiWZ9ECGCfRG9mn0TdbJ9EPHOfRKJ5
n0QIgJ9Ed4afRN2Mn0Q8k59EqpmfRAign0R3pp9E3ayfRDyzn0SiuZ9EEMCfRG/Gn0TVzJ9E
PNOfRKrZn0QI4J9Ed+afRN3sn0Q8859EovmfRBAAoER3BqBE3QygRDwToESqGaBEECCgRG8m
oETdLKBEPDOgRKo5oEQIQKBEb0agRNVMoEQ8U6BEqlmgRBBgoER3ZqBE1WygRERzoESqeaBE
EICgRG+GoETVjKBEPJOgRKKZoEQIoKBEb6agRNWsoEREs6BEqrmgRBDAoER3xqBE1cygRDzT
oESi2aBEEOCgRG/moETd7KBERPOgRKL5oEQIAKFEdwahRNUMoUREE6FEohmhRBAgoUR3JqFE
3SyhREQzoUSqOaFECEChRG9GoUTdTKFERFOhRKJZoUQQYKFEb2ahRN1soUQ8c6FEqnmhRBCA
oURvhqFE3YyhRESToUSimaFEEKChRG+moUTdrKFERLOhRKK5oUQQwKFEb8ahRN3MoUQ806FE
qtmhRBDgoURv5qFE1eyhRDzzoUSq+aFEEACiRG8GokTVDKJEPBOiRKoZokQQIKJEdyaiRNUs
okQ8M6JEqjmiRAhAokRvRqJE3UyiRERTokSiWaJEEGCiRG9mokTdbKJERHOiRKp5okQIgKJE
b4aiRN2MokREk6JEqpmiRAigokRvpqJE1ayiRDyzokSiuaJECMCiRG/GokTdzKJERNOiRKrZ
okQI4KJEd+aiRN3sokRE86JEovmiRAgAo0R3BqNE1QyjREQTo0SqGaNEECCjRHcmo0TdLKNE
RDOjRKI5o0QQQKNEd0ajRN1Mo0REU6NEqlmjRAhgo0R3ZqNE1WyjRDxzo0SieaNEEICjRG+G
o0TdjKNERJOjRKqZo0QQoKNEb6ajRNWso0Q8s6NEqrmjRBDAo0R3xqNE3cyjRETTo0Si2aNE
EOCjRHfmo0Td7KNEPPOjRKr5o0QIAKREbwakRNUMpEREE6REohmkRAggpER3JqRE1SykREQz
pESiOaREEECkRG9GpETdTKRERFOkRKJZpEQQYKREd2akRN1spEREc6REonmkRAiApER3hqRE
3YykRESTpESimaRECKCkRHempETVrKREPLOkRKK5pEQQwKREd8akRN3MpEQ806REqtmkRAjg
pER35qRE1eykRDzzpESi+aREEAClRG8GpUTdDKVEPBOlRKoZpUQIIKVEdyalRNUspUQ8M6VE
ojmlRBBApUR3RqVE1UylRERTpUSiWaVEEGClRHdmpUTdbKVEPHOlRKJ5pUQIgKVEd4alRNWM
pUQ8k6VEqpmlRAigpUR3pqVE1aylRESzpUSquaVEEMClRG/GpUTdzKVERNOlRKLZpUQQ4KVE
d+alRNXspURE86VEovmlRAgApkRvBqZE1QymRDwTpkSqGaZECCCmRHcmpkTdLKZEPDOmRKo5
pkQIQKZEb0amRN1MpkQ8U6ZEolmmRAhgpkRvZqZE1WymRDxzpkSieaZECICmRHeGpkTejKZE
RJOmRKKZpkQIoKZEd6amRNWspkQ8s6ZEqrmmRBDApkR3xqZE1cymRDzTpkSq2aZEEOCmRG7m
pkTV7KZEPPOmRKL5pkQIAKdEdwanRN4Mp0REE6dEohmnRBAgp0R3JqdE1SynRDwzp0SqOadE
EECnRIhGp0TVTKdEPFOnRKJZp0QQYKdEbmanRN5sp0Q8c6dEonmnRAiAp0RuhqdE1YynREST
p0SqmadECKCnRG6mp0TerKdERLOnRKq5p0QQwKdEbsanRN7Mp0Q806dEotmnRAjgp0R35qdE
3uynRETzp0Sq+adEEACoRHcGqETeDKhERBOoRKIZqEQIIKhEbiaoRN4sqEREM6hEojmoRAhA
qERuRqhE3kyoRERTqESqWahEEGCoRHdmqETebKhERHOoRKJ5qEQQgKhEboaoRN6MqEQ8k6hE
opmoRBCgqER3pqhE3qyoRDyzqESquahECMCoRHfGqETVzKhERNOoRKLZqEQQ4KhEd+aoRN7s
qEQ886hEqvmoRBAAqURuBqlE1QypRDwTqUSqGalECCCpRG4mqUTeLKlEPDOpRKo5qUQQQKlE
bkapRN5MqUQ8U6lEqlmpRAhgqUR3ZqlE1WypRDxzqUSqealECICpRG6GqUTejKlERJOpRKKZ
qUQQoKlEbqapRN6sqUQ8s6lEqrmpRBDAqUR3xqlE1cypRDzTqUSi2alEEOCpRHfmqUTe7KlE
RPOpRKr5qUQQAKpEbgaqRNUMqkQ8E6pEohmqRBAgqkR3JqpE1SyqREQzqkSqOapECECqRHdG
qkTVTKpERFOqRKJZqkQQYKpEbmaqRN5sqkQ8c6pEqnmqRAiAqkRuhqpE1YyqRESTqkSqmapE
EKCqRHemqkTerKpERLOqRKq5qkQQwKpEbsaqRNXMqkRE06pEqtmqRBDgqkR35qpE3uyqRETz
qkSq+apEEACrRHcGq0TVDKtEPBOrRKIZq0QIIKtEbiarRN4sq0REM6tEojmrRAhAq0R3RqtE
1UyrRDxTq0SiWatEEGCrRG5mq0TebKtEPHOrRKp5q0QIgKtEboarRN6Mq0Q8k6tEqpmrRAig
q0R3pqtE3qyrRDyzq0SiuatEEMCrRG7Gq0TVzKtEPNOrRKrZq0QI4KtEd+arRN7sq0Q886tE
qvmrRBAArER3BqxE1QysREQTrESiGaxEECCsRG4mrETVLKxEPDOsRKo5rEQQQKxEbkasRNVM
rEREU6xEolmsRAhgrER3ZqxE3mysRERzrESieaxEEICsRG6GrETejKxERJOsRKqZrEQIoKxE
d6asRN6srEQ8s6xEqrmsRAjArER3xqxE1cysRDzTrESi2axECOCsRHfmrETe7KxERPOsRKL5
rEQIAK1EdwatRN4MrUQ8E61EqhmtRAggrURuJq1E3iytREQzrUSiOa1ECECtRG5GrUTeTK1E
RFOtRKpZrUQIYK1Ed2atRN5srUQ8c61EqnmtRBCArUR3hq1E1YytRESTrUSqma1EEKCtRHem
rUTerK1EPLOtRKq5rUQQwK1Ed8atRN7MrUQ8061EotmtRBDgrURu5q1E3uytRETzrUSq+a1E
EACuRG4GrkTeDK5EPBOuRKIZrkQIIK5EbiauRN4srkREM65EojmuRBBArkRuRq5E3kyuRDxT
rkSiWa5EEGCuRHdmrkTebK5ERHOuRKJ5rkQIgK5EboauRNWMrkQ8k65EopmuRBCgrkR3pq5E
3qyuRESzrkSqua5EEMCuRG7GrkTezK5EPNOuRKrZrkQI4K5Ed+auRNXsrkQ8865EovmuRAgA
r0R3Bq9E3gyvRDwTr0SiGa9EECCvRHcmr0TVLK9EPDOvRKI5r0QQQK9EbkavRN5Mr0REU69E
olmvRBBgr0R3Zq9E1WyvRDxzr0Sqea9EEICvRHeGr0TVjK9ERJOvRKqZr0QIoK9Ed6avRN6s
r0REs69EqrmvRAjAr0Ruxq9E3syvRETTr0Sq2a9EEOCvRG7mr0TV7K9EPPOvRKL5r0QIALBE
bgawRNUMsEREE7BEqhmwRAggsERuJrBE1SywRDwzsESqObBEEECwRHdGsETVTLBEPFOwRKJZ
sEQ6YLBEd2awRNVssEREc7BEonmwRBCAsER3hrBE3oywRESTsESqmbBECKCwRHemsETVrLBE
RLOwRKK5sEQQwLBEd8awRN7MsERE07BEqtmwRAjgsER35rBE1eywRDzzsESq+bBECACxRHcG
sUTVDLFEPBOxRKIZsUQQILFEbiaxRN4ssUQ8M7FEojmxRBBAsURuRrFE3kyxRERTsUSqWbFE
EGCxRG5msUTebLFEPHOxRKp5sUQQgLFEd4axRNWMsUQ8k7FEqpmxRBCgsUR3prFE1ayxRESz
sUSqubFECMCxRHfGsUTVzLFERNOxRKrZsUQQ4LFEd+axRN7ssUQ887FEqvmxRBAAskR3BrJE
1QyyREQTskSqGbJECCCyRG4mskTVLLJEPDOyRKo5skQQQLJEd0ayRN5MskREU7JEolmyRAhg
skR3ZrJE1WyyRDxzskSiebJEEICyRG6GskTejLJERJOyRKKZskQQoLJEbqayRNWsskREs7JE
ormyRBDAskR3xrJE3syyRETTskSi2bJEEOCyRHfmskTe7LJEPPOyRKL5skQIALNEdwazRNUM
s0REE7NEohmzRBAgs0RuJrNE3iyzRDwzs0SiObNEEECzRHdGs0TVTLNEPFOzRKpZs0QQYLNE
d2azRNVss0Q8c7NEqnmzRBCAs0RuhrNE1YyzRESTs0SimbNECKCzRG6ms0TVrLNERLOzRKq5
s0QIwLNEd8azRNXMs0RE07NEqtmzRAjgs0R35rNE1eyzRETzs0Si+bNEEAC0RG4GtETVDLRE
PBO0RKIZtEQQILREdya0RN4stEREM7REojm0RBBAtER3RrRE3ky0RDxTtESqWbREEGC0RHdm
tETebLRERHO0RKJ5tEQIgLREd4a0RNWMtEQ8k7REopm0RAigtERuprRE3qy0RDyztESqubRE
CMC0RHfGtETVzLREPNO0RKLZtEQI4LREbua0RNXstERE87REqvm0RAgAtURuBrVE1Qy1REQT
tUSqGbVEECC1RHcmtUTeLLVETDO1RKI5tUQQQLVEbka1RN5MtUQ8U7VEolm1RBBgtURuZrVE
3my1RDxztUSqebVECIC1RG6GtUTVjLVERJO1RKqZtUQQoLVEd6a1RN6stUQ8s7VEqrm1RAjA
tUR3xrVE3sy1RDzTtUSi2bVEEOC1RHfmtUTe7LVERPO1RKr5tUQIALZEbga2RN4MtkQ8E7ZE
qhm2RBAgtkRuJrZE1Sy2REQztkSqObZECEC2RG5GtkTeTLZEPFO2RKpZtkQIYLZEd2a2RN5s
tkREc7ZEqnm2RBCAtkRuhrZE1Yy2RESTtkSimbZEEKC2RHemtkTVrLZEPLO2RKK5tkQIwLZE
d8a2RN7MtkQ807ZEqtm2RAjgtkR35rZE3uy2RETztkSi+bZEEAC3RG4Gt0TVDLdERBO3RKoZ
t0QIILdEdya3RNUst0Q8M7dEqjm3RAhAt0R3RrdE3ky3RDxTt0SiWbdEEGC3RG5mt0TVbLdE
PHO3RKp5t0QIgLdEd4a3RN6Mt0Q8k7dEqpm3RAigt0R3prdE1ay3RESzt0SiubdEEMC3RG7G
t0TVzLdEPNO3RKLZt0QQ4LdEbua3RNXst0Q887dEovm3RBAAuERuBrhE3gy4RDwTuESqGbhE
ECC4RG4muETVLLhERDO4RKI5uEQQQLhEbka4RNVMuEREU7hEqlm4RBBguER3ZrhE3my4RExz
uESiebhECIC4RHeGuETejLhEPJO4RKKZuEQQoLhEd6a4RN6suEREs7hEqrm4RBDAuER3xrhE
3sy4RETTuESq2bhECOC4RHfmuETm7LhEPPO4RKL5uEQQALlEdwa5RNUMuUQ8E7lEohm5RAgg
uUR3JrlE1Sy5RDwzuUSiOblECEC5RHdGuUTVTLlERFO5RKJZuUQQYLlEd2a5RN5suUREc7lE
qnm5RAiAuUR3hrlE1Yy5RESTuUSqmblECKC5RHemuUTVrLlERLO5RKq5uUQIwLlEbsa5RNXM
uURE07lEqtm5RAjguURu5rlE3uy5RDzzuUSq+blECAC6RG4GukTVDLpEPBO6RKIZukQIILpE
dya6RN4sukREM7pEojm6RBBAukRuRrpE3ky6RDxTukSiWbpECGC6RG5mukTebLpERHO6RKJ5
ukQIgLpEboa6RNWMukQ8k7pEopm6RBCgukRuprpE3qy6RDyzukSqubpECMC6RG7GukTVzLpE
RNO6RKLZukQQ4LpEd+a6RN7sukRM87pEqvm6RBAAu0R3BrtE3gy7REQTu0SqGbtECCC7RG4m
u0TVLLtEPDO7RKo5u0QQQLtEbka7RNVMu0Q8U7tEolm7RBBgu0RuZrtE1Wy7RDxzu0SiebtE
CIC7RG6Gu0TVjLtERJO7RKqZu0QQoLtEbqa7RN6su0REs7tEorm7RAjAu0RuxrtE3sy7RDzT
u0Si2btEEOC7RHfmu0Te7LtEPPO7RKr5u0QQALxEbga8RN4MvEREE7xEqhm8RAggvER3JrxE
3iy8RDwzvESqObxEEEC8RHdGvETVTLxERFO8RKJZvEQQYLxEd2a8RN5svEQ8c7xEqnm8RBCA
vERuhrxE3oy8RESTvESimbxEEKC8RG6mvETVrLxERLO8RKK5vEQQwLxEbsa8RNXMvEQ807xE
qtm8RAjgvERu5rxE1ey8RDzzvESi+bxEEAC9RG4GvUTeDL1EPBO9RLIZvUQIIL1Ebia9RN4s
vUREM71Eojm9RAhAvURuRr1E3ky9RDxTvUSqWb1ECGC9RG5mvUTVbL1ERHO9RKp5vUQQgL1E
d4a9RN6MvUQ8k71Eopm9RAigvURupr1E1ay9RESzvUSiub1ECMC9RG7GvUTezL1EPNO9RKrZ
vUQQ4L1Ed+a9RNXsvUQ8871Eovm9RBAAvkR3Br5E3gy+RDwTvkSqGb5ECCC+RHcmvkTVLL5E
PDO+RKI5vkQQQL5Ed0a+RN5MvkQ8U75Eqlm+RBBgvkR3Zr5E1Wy+RERzvkSqeb5ECIC+RHeG
vkTVjL5ERJO+RKqZvkQQoL5Ebqa+RNWsvkQ=</AssayXData><AssayYData Points="3530">DPD9PFlVBD3R6gA9adXuPPYREj2NmQs9J0cQPSJDAz1cmgo95m4FPchJ/Tzh6A09BhAUPX8E
Gz0ivyQ9DigoPagzHj1IhyA9Iu8iPYrbMz06Cig9sfAtPZtkHT02OjA9GJYnPTeeKT3LdDA9
cyAvPZZpMz2ERyo9p1Y1PdFkPz14FS89V3UoPTukTz21sTQ9dBZEPQlgQD1o2U89OwVQPX7m
UD3GMko9IClbPUq9Tj2bZFA9mGBNPSbtYD1s70w9X45UPZ2mSj349049R9FSPSeYaD101WM9
tm1aPSO6aD05kFY9hyFRPWkOXT02zGc9sf9sPV20XT1EYl892CJpPUNLbT3DOWw94c5wPd8o
gT1YYHY9+kZ4Pb+qgT1QBYM9IQV/PX/Gcz0203A96cZ9PaD2hT1XAIQ91eaAPafdgj2YD409
avKBPWFrgj3skYI9AD6HPQsBjD2UCog9AR6FPeR9hj2gxoQ9zziHPZM/hz3rf4Q91mSPPTWt
jz0RN489gI6PPe8XjD0Wsok9oReOPTEzjD1I45E9cu2RPf2xiT2ROp093/GUPWSwnD3CHpg9
IOOZPcsJnT06qZc9pBybPdyGoj3DvaU9Kd2bPd2QnD0yDpI9OUCcPQJznz0ItJ89Jc+cPYdE
nD0VXaM9xz+hPR7Nnz0TDaE9PKenPbfAoT1Bvp89LQ+nPclyqz2L0Kw9I0+mPbtDrD2t4ac9
wIClPbARpD01kbE9pyOuPRUUqz2uS609rOy4PdAJqz3ArKs9To+xPYEpsz226rY9UiGpPaH8
sD0ZBbo9Q2ezPXYiqT2B97g9DvC8PRx5sz3LnL89nbi/PQCYrD1b6Lo9r+y5PfZrxD3QbLs9
TiG0PVmPwT1Nab49N+y/PYzMvj3jz8A9gNrAPVFLuT1ZhcA941HAPZm/uD2g1r09h1W7PQtx
wz29tMw9CbfEPYaBvD391sA9YzbIPepNxz1AZMg9igPHPU2Zyj0NUMk9em/APX+v0z3C8s09
ZE7PPQdk0D3hkMw943/MPWk2yz3Qg889W33UPf8+0D1UctU9FzDUPVN9yj3D3dQ9+xDLPZrA
zj1xlNY9AQrQPahhzj2nD8896a/RPcub1j2vaNo9+fHXPYjA0T2Fhdw9kAjYPYuL1T3GT9Y9
FmHaPaEj1T1As9k9kIDdPTsQ3T1j9N89AuDdPRTO3z0IRdw9gLbZPQgn3z3KMd49c/LjPevv
3T0qZeU9dkTiPdHO5T0g1eY9S+vkPT6h4D1H6vA9rknhPe1x6z1XH+Q9AgXmPa4N5j0N/+s9
M9zjPXHA6T3Vy+Y9WSjkPZu94z1qZ/A9cdDrPb6u5T3ZDe09orDvPVsQ6T3TJO89FaryPbAo
9D3NU+09VHPxPQlz8z0lOfM9cyzxPbkA9j3hR/Y9Tfn5PT7x+z2fLPE9I2v0PYUM+T1Xs/c9
5p34Pd2k8D0BWfs90U7xPTkCAT7TVvw9qND6PW9G+j2HNfM9c3L5PeDl+j1Vl/E9r7vzPY9A
AT7X6fo9oDAEPo3I9j3uEAQ+lyAGPjVQ+j2bCP49w4D7PROy/j2+5f895x8GPsyuBz7l6v89
3sj6PbFiAj40ZgQ+pCMFPnn0/j2muwI+OPQBPhxKBT5BRQQ+nlEKPnrQBT4bnAM+6OkGPvUt
Cj4j5wI+rXYFPoysAz6iNAI+/YEEPmLKBz58uAg+26EDPq6qBj58Jgk+sfcHPu9RBz5C8g4+
Hr8HPrPzBz5JtQU+e5kNPlxdCj6XiAw+gc0IPjAuCT5f8gY+PncQPvTsDT5bNgw+Mr0KPgnS
Cj5pUw4+XM8LPqNoCz7iTQo+PwEMPgATED4SMQ0+M4UMPpWuDz7gzAs+Y44RPoeLET5YjA4+
+6YOPgDYDD6YIQo+W4MQPhWpDz5FqxE+c78PPuVTED6gyhA+GR4SPqFQDj7u8BQ+oLETPq3N
FD7BMRc+tvsOPgLEDz7/Qg4+LRUYPjKpFD78YxI+zjsSPvdIET6lNhQ+FqMSPsCLFT6WrRQ+
OIcbPukCEz5FFRU+hlEWPvdFET7s3hI+qRUVPq+AGT5JtRQ+AHcVPtinFj41Axk+fYwWPiRZ
Fz6GNRg+FfsZPl9bHD7WdRY+9RIWPmf7Gj7QfRg+BygZPvg8Gz4iXhs+DxUbPrusGz7/xhY+
DcQaPlENGT6IyB0+sCMbPltKHT6teho+5N0aPlVvHD4u+B0+BgIaPi6rGj4SVBw+pKcePo55
Gz4m4hw+ILwcPt8CHT4mNB0+GfQcPohFIT4fCR8+rSUePiN2Ij6KqSA+9i0dPl87HD4crBw+
FNIfPrnOHz5pXBw+LgUjPrXjID5ARSI+MncjPrtJIT4CuCQ+WpwjPiVBIj67lh4+ZEMkPrEt
JT5OlSQ+fGIhPiJcIj4N9iY+ipkjPuh/Jj4sliA+XNQrPihHIj4V5CE+FgQkPo8EKT7iqCg+
Vm8nPvS0Jj6dACE+CPgmPtueJT5CkyQ+XOQmPtY2KD6BSyM+GfUpPlRNKT6pMCo+3XonPlRJ
Kz4s6Cc+noclPjAwJz73qSo+3ognPkwMLD56hCo+4vQrPuW4LD52nyw+hNgpPkfRKz61VCo+
iTUuPnVhLj4Hbig+XYktPmgZLT4bJSo+jgwtPn0hLj6JTSo+YSQqPnCALz7sxik+KdwrPrzS
Kj7P8i4+6LMrPsPXLD5xei8+5qEqPtxGMj5e+TE+twIvPsjdLT66JC8+SAAuPoO9LT4N8is+
i0wwPsunMT4AmzM+SqssPm0PMj6sCjI+6HI2Prt0MD4vSDY+mOo0PqHlLj4cCjA+DKwyPlp5
Mj5QmTI+X182PhklMj5Bijc+h0Q5PhpBMD7GdjY+eV4uPjBAND7qLTk+V5wzPqysNj5APDc+
zCkzPkHPMj72NjY+0ogzPl9EOT5TXTI+RQI3Pjq9OT61GDg+0X02Ph04NT512js+Kyw4PjKG
OT6P3TQ+6zg8PgSqOj5bfDo+B+84PmraNj5gzDc+eRw7PpzpNT4e3zc+yAA5Pu/LOD7vJTg+
Ma04PtbUNz72Mjc+BdU6PiW6PD7sGj4+Iuo7Pl46OD7EoDs+f7U5PhxhOz7owT8+FlM5PjY4
Qj404Ds+IkRCPrsLPT7Akj0+QaxAPohVOj4XdTw+TFU5PuxlPT6Wszo+Zco7PvVMQD7q2Dw+
HJk/PhRBOz5xL0M+5HFBPvJHPz7ErEI++8s+PoWTOz6Qaj8+5/ZDPuJWRD5AO0I+YlJCPhcC
Pz7SrkE+YytDPgo6Qz4yqD8+NYBAPrsGRj6y4EI+gyJAPndJPz47I0Y+rKRGPrHcQz7gJUY+
Cl5CPsDHRj4/IUY+pdtIPthnQT5ATUI+9phBPssAQz69N0U+hqBHPtjJRj7gP0U+1+1EPl5f
Qj6n/0c+vudFPgpXRj76H0g+AFNIPh9JQz5IEUg+t+pHPngoRz77Qks+DbtFPuszSz4cA0o+
eo5KPqyjST4Cl0c+tJZFPrPHSj6vF0o+MTtHPo4kTT4rqkg+LHdIPmdUTj4TTkY+71FMPpLc
Sz5ZYUU+sHVJPtu5Sz7Wy0c+WOdJPo2NSz4Xxks+e4pOPm7CTz5OHUw+oMhNPtdcTj56hkw+
sQ1OPjhXSj46cEw+6V5MPhPVTD4Yhk4+PFxNPv4LSj7IKFA+iVFQPl+RTT4YdUs+kCJPPtxn
Sz4fa00+BQ9QPis0Tz4O/04+5QRQPqhtTz6Q2VI+gyVRPiA5Tz5MOlE+laFVPlbtUj6SWlA+
SqVPPnYiUj7qmFA+vi1RPv6uVj7tMlE+oNRPPhEfUz4xxlE+vPJRPgZdVz7IX1I+HnhUPo8D
Uz6jd1Q+C2JcPnQRVz4ZPlk+ZeNQPrIsTz4EJVY+LjBSPsY7WD4c3lI+1nNXPk3wUD5RblE+
fedXPlvuVT6AWFY+r6JSPiMcVj5b41M+UpJUPrNrVT5D41Y+ifNaPhW1Vz5KV1o+kbdaPnId
Vz5lLVs+b81VPicoXD7v2VQ+dJFYPiIxUz7IRVQ+XARaPiDtVj7WEFs+oX9aPmLLWT5vW10+
oTBcPiNEWT7N61k+02BYPtlQXD5Qyls+e5NZPsLJVj42LmE+uetYPmkeVD7m4Vc+pU9bPjUZ
WT7UJ1o+qMRbPm1+Xj7831s+7k1bPsKKWz6OcFw+sb1ePgGbWz6YNV0+jPVaPuy2XT6ztmA+
DWpbPoFrXT40XV4+Bl1aPl1bXD5eBF0+gG5dPsTpYD4ixWI+Ll5dPriKXT7CdV4+UbJgPt6j
XD4cIFw++lZhPk2cYT4Twl8+fq5iPjAyYD5/yWQ+2ftiPlGJXD55+l4+G5RfPsijYD4w+V0+
zPRePtZZXj4vYWA+eL9jPjkvYz5xSmU+a1VjPtrpYz5VO2M+VvhfPk8xZD4TQGY+BNVfPgqh
Yj7y0l4+yQtlPsPUYD7W+mE+SURiPpSbYj4HKWY+e+dmPo7BYT5EJmM+2bllPsi2Zj6/hmE+
1s5kPoiWZD6uimQ+3oJnPnfsZj4s5WQ+NxhpPsRXZj6Z/mc+2UFqPpXCZz6iKGg+IUZoPu+S
aT6oZ2c+C4lqPgj+Zz56XGw+TBNqPoG7ZD63yWg+PEZmPq0uaT7dCWo+PIJmPjPjaT61fmk+
tlxqPsEeaj6Gm2o+kdhoPsSoZz7KfWg+alVoPoKUaj7u4mc+ojlsPpBcaT4v4mk+EWVmPvmX
aT4wb2Y+mS5tPn5iaT5xfmw+qR5qPipKbT71yWs+Z9ZrPkSfbD5BjWk+M4FtPlxPbT7vRGo+
Q/lqPhjPaz60m2w+qCdpPmVKaj4tD2s+xohtPi92bT72zmo+YO9vPnixbj52xGw+Ap9yPhBd
cj7Zm3E+2LJrPknLbz4ES3A+67dvPucCbT4Lf3A+CV9wPqrobD7e8Gs+L8JwPodFaz5iJnE+
xoNwPq98cj4tznY+qYNyPjuPcT4sgm8+JB5wPlNAdD4rA3E+3iFxPrkacz76rW8+691vPrl9
dj4YiW0+FUZyPrJPcT5nKnk+LlhvPicEcj47DHM+3/JzPpfqcj5c6XE+8ktwPhrAdj5VKnQ+
6PF1PokydT4+5HE+QuR1PrUlcj6PsXY+pMxxPvzSdj4pqnI+3ZpyPoDqcj7QhHM+mQdzPoX3
dz6RrnU+VnV1Pk/CdD4fOnc+Hjx2Pi2gdD4ux3M+3/h0Pk8KeD4q5HY+R696Pp4zeT5HZ3U+
qdF5PpKhdD6B5no+LMd3Pua+eT48UHY+LT91PmundT5ownc+1CZ4Ptc5ej76Yng+fxl6PgIs
eT56xno+wQJ5Pvj1eD5JcHU+gOp8PvvGej6zNng+6vV2PosWfD7OnXc+UGZ4PqEifD51/nw+
j4p0PqbfeT7vlno++iF5PqjMej42k34+ypp7PtPZfT4sHH4+Scp8PiQ2fT5KLno+8sF/PjL3
fj7p/ns+GbJ4PhWogT50fX4+4oB8PqkfgD6TgX8+X1+APjY0fz75iXs+DMSAPoyVfT49D38+
l3yBPnjffT4SN4A+LzuAPuaFfj4Q/Xo+SB99PmRjdz4JeIA+2Mh+Ph/9gT7Iz30+WuF8Pv2f
gD5bLIE+TPmBPrZ5gT7p74I+kwOBPib9gD69iIE+x0p+PscFgT5aoIM+LHaAPlL0gT6DOoE+
EJKAPlodgD50Z4E+anCCPoZhgj6Ln4M+P4SBPo1igT4QF4I+bGWAPorXgD5RK4I+epCCPkZi
gj5GfII+dM2APuVrgj7syoE+k7CAPq8qgj4xBoE+T4KAPiifgj5ALII+NNqCPqEIgz7uCIE+
T4mCPjJ0gj5rxYE+SJKEPucugj7bsIM+mjeEPrTOgz7F7YM+zq2DPj7Agj7MLYM+CdeBPqXh
gz5nIoQ+6j+EPs+shD42C4M+m4GCPo4SgT4dd4M+v56EPkt9hT4MYoU+VB6DPoy8gz40nYU+
ziKEPuydhT4OmoU+wAWEPhcpgz6MdoY+QqCCPqrFgj46moQ+RZ+FPilqhj7sMYY+EeSFPrc5
hT5kooQ+cM+FPsZdhT71mYU+8J2FPgUZhT7ajoY+9jOEPszahD5BTYU+CbSFPiMPhT5MQYU+
GV6FPsVtgj5UGIg+ZPyHPscnhj63SIQ+0naGPglUhD5QUIc+16mGPgm7hj5a+4g+yTKGPrRZ
hT5eMoY+Hy+GPpZUhj7dWYY+xWeFPibzhz4kmIk+1dWHPo8oiD6fvoc+n4GGPupliD5FAoc+
pYmJPlWCiD7V2Ic+enKIPtV7gz6nwoo+PTGKPpWEhz5ktog+h0KIPmgxiT4jXYo+VfKIPvn6
iD7kiIg+S9KIPotLhz6zaIk+jXeKPnjIiD79gYg+DGuKPqz3hj6wMYc+VumGPhfniD7TG4o+
tf2IPl/3ij5gPIs+BliJPpinij7vwYg+YraKPlm1ij7eN4o+34WKPpVAij7gl4k+v9mKPm0v
jT5Vn4s+sOuIPm95jD6Fm4o+ZRyLPl5uiD50tIk+tE+MPoUGij6/Sow+6IWKPplIiz415Io+
dMOKPiYpiT60KYo+38+KPh3Qiz4MCIs+3XCKPhFZjD6Vb4s+CDCJPjcYjD5AsYc+0WOOPvny
iz7IMow+BF6OPkJ6jD7Pl40+ZYKKPovOij6BOYw+ZpmMPllpjD4TsI0+LC+LPnghjD6jRIs+
OFuNPtS3iz6k1o0+diuLPu00jT59+40+9H6NPgC+jT7rwo4+atCMPnoyjj4MLow+jWaNPvto
jj4ef40+yxGNPrxdjj5haJA+VDCNPgpaiz7W/Ys+jo2MPkG+jT7T9o4+gaCNPmgijz5Q9o4+
QYONPrkpjj7NFI4+1RqNPiwCjT6Bto0+C5GNPha7iz5du44+dUGPPpnpjj6X044+GcCPPtuV
jj5TvI0+QtyOPvyyjT6TG44+tDOPPkF7jj5DVI8+7qePPphMjT44lo8+xweOPhRFjz5y1Y8+
3XKOPm/wkD7p1JA+CaiQPrZRjz4es44+rzWOPlQBkT75JZA+ENaRPnHljj6+iI4+WR+OPj9x
jj6if44+QEKRPmBIkT4kpY8+A3eQPr9Ajz440o8+4RCRPk6skT7T2ZA+exWRPkMakD6ok48+
XeaQPvgqkD5GwpE+Z+CRPuMzkD7XGo8+E7ySPrIXkD4MLZE+3hOQPpcMkj7idpE+AP2RPoAg
kT4PHo8+eW6QPjzkjz4etpE+l/iRPikFkj7+q5I+jiSSPm6RkD5kUpE+jPOOPtbOkj6k/o8+
asSRPkcakT7eIY8+QUWSPrsxkj5CIJI+v2mSPpU7kT4uJZM+UBSSPqLpkz4bw5M+bC+SPvJd
kj7yTJE+wESSPo53kj5NaZU+/42RPvh3kz4uV5M+C2iSPonykT6dpJA+IOORPigPlD5qvZM+
l5OTPnrDkj5MR5M+7aKSPlfkkT4J3JU+B4OUPt/ilD4dr5U+KJSUPho8lD54uJQ+kMaTPgqZ
lD56wZQ+h6WQPlgHkz5/VpQ+FnmWPhcUlD6h6ZI+KKaVPsJVkz6HNpU+/4SWPrqakj5ERpM+
eG+UPgAVkz4B4pQ+7QGVPsBtlT6OYpY+blCXPnxykz66DZQ+CaeWPkzHlT58vZQ+hmCWPrTD
lT5M2pM+E4OUPrrclD7Gs5Y+S3qVPosAlz76MpY+UJaUPhaglz59yJQ+tSCWPsXZlj692JY+
S5mVPnO6lT5zCZg+wD6VPjGXlT7kWJc+0Q2YPtevlT47RpY+K3yWPqRHlD7ywpU+l6SUPraE
lT7wkZc+swKXPtuBlz6wmZg+yACXPi96lT5sBJU+GuOZPr07lz7W+Zc+hYCVPpGolz5+ppc+
vZGYPh3Hlj4KXJY+fnWWPuPQmD4dT5g+sD+ZPlHslz7E35g+gHqYPglbmT7AUpg+UX+YPnFO
mD4PTZc+F4SXPnJgmz43V5c+UpaYPslWmT5E8pg+iseXPk6FmD5UIZk+Wq6XPt8HmT5M6pk+
zaeYPkgdmT7ftps+dryZPu17mD4m0pk+h+GYPvP+lz7co5k+IZGYPvmUmT4l/pk+4UWbPsar
mT57s5g+aWyaPrbGmT7vy5g+nXubPkyqlz4Rt5k+/7mZPsZPmj5RMJk+R2iaPle0mj4zmpg+
WJ+aPtABmz720pg+KpSaPmWxmj5qvZk+JKSaPmzNmz6RHpo+FGSbPnsMmz6zG5o+xzaZPujG
mj4FIpo+/YucPip2mz4KIps+TkCZPoQumz5Mj5s+1wGZPje8nD6oJ5w+TS+aPr+3mz5nfZ0+
yo6bPiIRnD4UU5w+TpWdPsVymT4925o+qOicPojpnT7MWJ4+jMSaPtHYnT6TCJ4+2GCcPt1w
mz47aJ8+MCmbPkYomz6aG50+1rCcPmlDnj53Cp0+ulmdPn7Fnj72LZ0+v++ePsXMnT5R050+
32GfPvMtnj7MBJ4+Mg+ePu6EnT6k/Z8+G1GePpAInT6QXJ4+KvOdPvpwnz7FKZs+S16cPiUB
nj7zY5w+xfufPi5znD4he50+dN2dPlI8oD4zXps+tFedPrjXnT4oEqA+KROdPuOanT7V258+
iUegPvEbnj5nM58+D6GePvfPnz7hlp8+IGaePieVnj7gAJ4+wISfPtv7nT76gKA+OY6fPsXQ
nj6OC50+ULagPnDvnj5YfJ4+dN2ePnAPnz410p0+xeafPvCRnj5zJp4+dLKePo3znz7r4p8+
uwqgPks3nj60I6I+ZSKfPvmRnz5ObaE+VAaiPqlDnz64JqA+uJigPsuCoD4fsqA+sVifPmD0
nT7Jt6E+E9afPticnz4HQKE+urKgPpjRoD4N/aA+GH6hPpMvoT7+LqM+vOShPtTyoD6xGp4+
X9mfPtG5nz7UNKI+W6agPn86oT7ZmqI+glCgPnSXoD5hFaI+PJygPuanoT7knqM+wkqjPngF
oT4pnKE+Sq6iPmt/oj4hp6M+KZ6hPkrioD5vTKM+Q7eiPkYEoT6dN6A+bnKhPgPKnz4SdKE+
O/GhPoVGoz4Fw6E+uGWiPrmKoz7wLqM+hjaiPsERoz4NyaM+yECjPnL0oD7aV6M+EeyiPo0x
oj4c0qM+XiSiPux1oz6GS6U+VLqiPs9Yoj4qaqI+SUiiPsw4oz73gaM+cb2kPl61oz6cQqQ+
s0eiPmV/oj7VrKE+P9GjPhezpT5bH6Q+iG+lPvuvpD6Rj6U+cSimPtdCpT4tiqQ+FIKlPpAn
pD5xx6U+k72kPkXbpT6PnKY+0ZOiPkRgpj4ycqQ+qYejPkbBoz6Ph6Y+u9WjPmlnpD6so6E+
FJukPqWApj4GAKY+O56lPvZEpD6hqqQ+pAqmPikmpT6ABKY+IEOjPiLGoz4mNaY+LHekPt0E
pj7uvKM+xsKjPkEkpj5/CqU+7BiiPrt3pT7+zaQ+oninPsMmpT6hG6Q+0NekPoUcoj522qg+
3myjPkGopD4Y8Kg+hVmmPv7kpj7eu6Y+UT6nPq67pT5rc6c+b7WkPg2Boj7F6ac+NSSnPkx/
pj5Zd6U+aiCnPsaTpz4Fwqc+jSmnPkwgpD4lpaY+1GunPue+pj6+lKg+gaqoPsX+pT4OxKU+
C/2mPvMWpz4jeqQ+dqCmPohopz738qc+w5WnPvM/pj6u1qc+qaGmPvXApj7Fg6c+AzOnPnz6
pz7s2qg+AJqnPkhqqD4TRKg+NtqoPlE/pT75lag+N+OoPkoHqD4bE6Y+WYKnPmkkpz7JKKg+
p8emPs9AqT624Kc+jQuoPmTzpj63zqo+vzqoPlq4qD5bt6k+QeenPpF6pz5GUKk+J7OpPr8H
qj4JMKo+WvmrPjeipz6VLqo+TwCrPrj5qD5YsqY+bECqPlERqz54bqg+KeGqPrEWqT4BEKg+
VDqpPjHPqD6kxKk+WK+qPslCqT7XtKk+6x2pPpp+qz5jJao+v9+pPr3MqD7UA6o+VwOsPrR0
qT68j6o+ejCrPupaqz7XwKk+IKqoPlYUqj6jpqk+LT+rPnWPqj5Pvqo+ozSqPtkRqz6bsao+
hDisPn3vqT4/nqk+znCpPnrQqj6XoKs+ZuWpPje/qj5VEqs+RkyrPtlTqj6i2qs+xiKsPug4
rD5FlKk+4UiuPpAGrD7FAq0+5HKsPtAHqj7s8Ks+GY2tPsVZrj4rk6s+eaOsPnrrqj6x3Ks+
acytPpVFrT5EUK4+WDysPkRKrD5hr6s+zgavPpcXqz56tKw+H46sPn9crT6r96o+EIOtPja2
rT6U46s+u9itPs+cqj4Z5ak+WlmsPq+3rT6cfKw+NlyrPrYBrT4Nqqk+2VyuPq4ZrD67S6s+
VgKrPpAqrj404q0+Y0GsPomjqz5NZqo+b0OuPnwjrD6wca0+7BSvPpd9rT7BXas+7H2uPjje
rT4Vpq4+kO6wPlm1rT7aBqw+Z8+uPkjarD4tgq0+7YawPnr1rT65bq4+C2GuPguIrT7dDK4+
kbqrPs1wsD6F+64+8DKvPgAhrj72Hq8+kqWwPgLprj6fybA+D5SwPjSrrj5x2a8+gWGtPnYX
rz71Vq8+xkOvPk+Wrz4Le6w+DvOvPqZ/rj5akq8+QwevPpOOrj6S964+Kp+uPr6Lrj6sF7A+
S3yuPukkrz7xL64+g5KvPm6Irz7umq0+aHquPv/Crz7xja0+qLmtPuwBrz4hsrA+8tixPhcb
rj5LHK8+bd2vPj2OsD4M0K8+b0+xPsDTrj69nq8+8yavPmryrz4f068+IUOvPqOnrz6xbbA+
xzexPtdSrz4Tl68+HyOvPvlIsT4vh64+fS+wPj/fsD4DrbI+6OuxPicFsj4ZobE+HESyPs8B
sj5AqK8+EyeyPuclsT4FkrM+BDKwPs/FsT5ohrI+5UGyPucusT5wELA+XZ2wPgQXsT50qrI+
2bGxPiWPrz4vWLE+XCGyPkQisj6Vza8+WnOyPkiDsT5/sq4+ffCxPic+sz6nJ7I+c+axPi6A
rz6lObE++zyxPlyAsj5CPbQ+/p6yPj94sj7n1LU+2iGyPvbHsj6NSLI+RO6yPpJQtD5ovLI+
7QCyPt3msj5yxrM+262yPjYqsj5WxrM+k1uwPjxFsz5AzLI+ALiyPg7Usj6r0rA+1uizPkGu
tT5P8bM+nE6yPkIDtD6oxLU+1WS0PiO3sj7N0bM+QF2yPlOasj6haLQ+3qe0PqoqtT5sAbM+
8B2yPrb4sz6tVbM+XWq0Pli3sj4YerM+IE+0PvNRtD50ibU+fv6xPoAktT755LM+ho6yPlK1
tT6Gr7U+shezPmwYtD634bI+Uuq0PuFktD569bM+/X+zPtxKtD5/97I+8DG2Ph36sz6+pbQ+
wLuyPnQ3tT4DaLU+9eG1Pk2wtD4w4rQ+uru0PkFatD4VlLU+cqm0PtIetz7aJLQ+8la0PiDX
tj7kPrI++Ry2PhvltD4/ibQ+zeC2PpEGtT44ZLM+exm0PnpBtj6KT7M+5Ay2PhfEuD5K/LQ+
j4+3Pnhxtz4Yb7U+CvKzPqFltT50YrQ+gsC3PgVatz5BBLU+6N62Pj/etT5As7Y+WCq4PhaH
tj7sLLg+iiO2PpZSuD7aAbk+2Ei2Pl6Ftz4rD7Y++uO1Pmo9uD4omLg+u7C1Ph3JtT4dt7c+
afe1PgwutT68oLU+pfq3PuUQuD4mUrg+/1m2PpKEtj5RxLc+vH+2Pvz5tz6KHrg+8/+2PqTc
tj71wLg+BaG2PndHuD4tAbg+4Ai3PlFftj4Nmrc+Pfa1PvHmtz5SzLU+EAi6Pi6euT53Xbk+
1Oq3Puxptz5hPbk+Ta23PhKNtj6637k++9u1Poc7uT5Kabg+62W3PkBpuD4fsLg+/8+2PiK7
uD6lDrk+kJW4PngOuT5JSLc+Oee3Ph2Btj6Dxrk+1164Poyntz46G7c+Cra3PsCWuj6Surg+
FNS5Pumxuj4D37g+Ak64Pvi5uD6tzLg+Bs+7PkEduD5eqLs+KSm5PnEbuj70wbk+uZ24PiBQ
tz4217k+V6K3PgpVuT4Jxbo+ZLa4PgR3uj600Lk+QO+3PthIuz7JGbw+gvO4PmWduT75x7g+
v2W6PjCSuD7KArk+0+K6Pj8ouj6uU7o+0lW6PvGBuT6ezbo+Xcu5PmUIuz7YWrk+u9m4Pt+k
vT6lD7k+7j+7Pj+wuj5g7Ls+S0u7PpP0uT4eOLo+n0q4PjwmuT6m87w+Q3C9PvVeuT4XTbo+
wuS6PheHuT7c4Ls+t7G5PvEPvD4ZbLs+4Ta7Pgk4uz5xebo+55S6PjhQuT4nEbs+7ym7PmYM
uT5opbo+amC9PqeMuj6zQbo+GTO5Ph9Xuz5aPLk+qh+8Ph0NvD4C670+V9S6PgtHvD7Rn7w+
b2i9PnFevD54Ir0+Zse9PkxLvD4cKrw+G0a+Punguz6bD7w+/nm8PiY1vT4Fqrs+NAe+PtA5
vD7KbLo+7IS8Pv8/vT7A5rs+fVu8Psx6uT6m3bo+YCW+PklNuz5OgL0+Wzu7Pteduz7sp70+
c/u8Ph8dvD6yNb8+9Ly9PmoBvD4PRL0+pae8PhDBvD6DH70+ShTAPr3juj58Ubs+kQ++PgPV
vT4bsro+Qqa9Phh2vT5Ctbw+rau8Pm8Gvz7WTr8+uFG9PsS+vj4YAb0+4Am7PlFPvD6Qg7o+
MP+5Pvgkvz7SHrw+LY69Pmq2uz7tj70+skO8PpPIvD7dDsA+n7i9PqG1vj5IjL4+D6u+PnrM
vj5pvL8+Paa/Phwpvz56Mr8+v7i+Pku0vj7IEsA+aWS/PoX5vT5aTbw+Whu9PhXjvT4QQbw+
XHu/PjRYvj6Qdb8+VrK9PmoCwT6Pcr4+q2e/Pm2OvD4qIL4+vzC9Pqctvz5g8r8+RZW/PqW8
vj4TcL8+Wd2+Pi66wD5wh8A+uW+/Pr/HwD6G3r4+DirAPifgvT7sNL8++uK/Pl1Rvz7AI70+
37LAPnHGvj7cHME+8829Pt6Pvz7Nvr8+qAfAPtIFwj5IJcA+Pfq/PtGTvj5YFMI+8o6/Pubs
vz5GH8E+KZC+PlzLvz5p98A+iTm/PqgWvz6e/8A+jKnAPow9wT6Xe8E+m5m/PvIWvz7ahME+
5UvCPihzwD6xj8E+7nrBPj2Nvz7elcA+up2/PhYSvz6V2MI+aQ+9PqAQwT5LIb8+S8a+PhBG
wD7RFsI+DEPBPndXwD4I2MA+XczCPkg/wD7A6sI+y0/BPrLUwD5cZcE+nJvCPgRIwD7uYcE+
CSvEPrzVwT6pgcI+URPEPm3Lvz4BEMA+0cjCPsyKwj7Ce8E+W63DPogAwT5czsA+OV7CPgkG
wT4aB8I+xA/APvovxD5BO8Q+CDLBPtH/vj4W7MA+0iXCPgaiwj4t98Q+Z2G/Pmg6xT5CrME+
lTTCPua0wT7fMcM+DFfFPgnDwz7iycE+u7/BPlWjwz55w8M+muzCPsEmwz7cQsA+IX3DPt+D
wj5xN8M+bIbEPgSUwj4t98Q+I63DPi4GxT6cY8E+ts7BPiIKxT4BqcQ+f6PBPnN9xD7r88E+
zSXEPqTSwj4aOcE+vPLDPteVxT7qEcU+4l7APmj1wz670cU+faTEPuRcwz5ZF8U+B2LCPkl9
xD4dccM+NK/BPgLIxT5Ac8Q+1PTCPsuawj5G7cQ+M9nDPjbmwD4yFcQ+/uTEPkl8wz4/rcU+
RBLEPnC9wj7tPMI+NQnEPrTqwz6VOcI+bTfFPo+jxD68fMU+bAzDPps2xT6Rk8M+GvnEPp46
wz4gUcQ+EMPDPu6xxD7M88M+GRDEPmRkxD6eRMQ+8NDFPjYBwz5JUcY+9ZPDPgsrxj7tasU+
4lfEPnyuwz60f8U+hlbGPiCYwj6o1cQ+UyjFPuxLxD7LGcY+cGfFPgccxT4S+sQ+B3XFPhiH
xT7wmMY+r8vEPvrOxD4CG8M+gQ/DPk8cxj5dsMY+KoHIPrhsxT6XOMc+C83EPsjkxT4B+sQ+
dfXFPl9bxT5atcU+JuDGPlfwxz7gs8Y+jp7HPrnuxj7ZqcU+563GPv4nxT6z6sU+iBzFPmQs
xj6laMc++lnIPnqPxz6DGMM+44/GPiW8xj4uY8U+oYXFPhTKxj7T3cg+D6bHPjy4xj6H3sc+
uEnHPu1axj7lscc+R3/JPqyFxz7Imsc+mfvHPsrjxz7U/Mg+8frHPnILxD6lRsc+4sXIPjvn
yD7jLsg+ysnFPqUkyD6W+Mg+cljHPhrxxT6AmMc+chXIPiWRxj5JWsg+JurGPiLoyD7hgMk+
fwjJPqoxyT6ATsg+E5HGPm2Kxj5hGcc+1kLGPkeiyD6U/cg+ezbHPvfJxz6oZsk+kSbIPs3B
xz6Alsc+M/HIPpCpyD6Tvsk+w4bGPqf8yT64fsg+ANrIPvYCyT7qpco+HYrKPrbByD7oucg+
3CPHPq6Iyz6bwsk+D97HPlE4yT5oUMc+v8XKPhGBxz61Ysk+hJ3IPsOXyT7fq8c+fqfIPoSU
yj77Dsg+ZAjIPoQCyT6/1sc+SifLPgLTyj7Gnsk+DZfHPkIlyT5PFck+dPfIPrz5yD5XPMk+
ogDKPt1qyj50L8c+VyrKPuidyT6RC8k+FSTLPgjayT6zVck+LDrKPqv0yj787cY+k4zKPpMu
yT5fR8c+lJ/HPhiZyT6hiMo+Cq7LPs5Oyj44Bcs+JBDKPstfyj6IiM0+39zNPkPqyT6zhsw+
mFfMPtkOzD52gc0+j0zKPsBryz4zD8s+iZLLPj6eyT4cJ8w+WWXLPvmeyj68n8o+2OTKPrwc
yz72+sg+EQjNPq0Vyz6+NMo+VK3LPt9ryz4CAcs+dxDKPrTMzD7Y4Mw+gUPLPvUYzD7sFs8+
A8jKPgYizT78IMs++Z/MPsfAyj7hZ8o+qU/LPj7byj6G18k+lkXNPgjFyj7dFco+kdfMPifX
zT6okss+cGnLPrb5yj6yVcs+UlnLPrstzD7Lksw+JbjMPoc2zD69j80+4uPNPqYSzD4ZDc0+
W4TMPnUdyz4JTcw+C5bMPkhBzD7Mpco+ksvMPqlwzD7RJ84+D2rOPvcCzT5Jcs0+jf3OPigO
zT5KDM8+7dzLPns8zj5myMw+rgXMPgS9zD7iAs8+pcfOPkpHzT5sRc4+Yn3PPjxSzj7QEs0+
dQ/QPpYRzj4fFM0+zmrNPn32yz4wTs0+653LPkU20D7Trc8+WDjOPvku0D4XmM0+nGbNPnxr
zT4o9c0+LuXNPtd+yj4ysM0+R9/OPv6q0D6C780+kPPOPiwZzj48Wc0+aIXMPuFPyz65bs4+
tIbPPl6D0D4Zks0+RAHPPsYdzT4iQM4+WLTKPntbzj65jc8+WSLQPjAKzT4ags4+KG/PPtoj
zj4pBtA+XGHOPrM+zj6pq88+OpzOPvZgzz7jC8w+MJ/PPmadzz4YRNA+/PvOPsG3zj6d8s8+
KAXNPg2Z0T4gycw+k+POPqu8zz5TvMw+rYTPPjVdzz7JTc8+vsPQPmRozj7bnNE+FU7QPpYh
zj6mxtA+01vRPvO6zj6V/c8+7MPOPq65zz6qDNA+NR3OPiS40D4yJ84+YcXPPjNmzz7qds8+
wqDOPuFLzz5idc8+HVbQPlY/0D7vNM8+b2DSPnItzz67Ls8+kNDRPnmK0T5kzs4+bZvQPv41
0T4aS80+fmDQPg4wzz7aadA+UZTQPi05zz4IrdA+KF/QPtu20D48KNE+M2zSPnUz0D5i0tA+
38fSPosK0D4XftA+wjLSPhTs0D71FtA+up/QPphS0D5PFc8+1bnQPvdQzz4/8tA+5gbQPhto
0D45DtI+CHzRPlJd0j56UdA+H7fQPsjd0D7FvdE+DPfOPhJh0T4l19I+UyvRPm6p0T4nq9A+
jcHRPu6kzz6XltM+m4DQPpk00D4mEdE+OBXSPkklzz6689E+T/3QPjGX0T6S6NI+aAnTPtwH
0T4Gr9A+CGPQPip+0T5Te9M+xCrSPrlh0T7VrNI+dgDQPhk00z7KRtM+5c3SPq3t0j6rytI+
5ynRPgJ41D6WcdE+/ubPPn/e0j55xdI+t6fRPumr0z6VjtE+Tr3RPgqu0T63+s8+pbXSPoR4
0j4vbtM+AOnRPiTd0j4p+NI+yz3SPvCi0z6hFdM+SNXSPoVz0T5eAdM+q5LRPp780z4i/tM+
QSDWPufA0j6hTNM+9A/SPjka0z5oONI+k//RPhBr0z6GBdM+Bs/SPr5L0j44SNM+YaPTPv35
0j5jTNE+TUfWPi1B0T6HGtQ+j8fUPuhB0z7Eq9Q+uxfUPmVG0z7wa9I+XPzRPn2g1D6ZxNQ+
TVTTPptE1D7bVdQ+Pf3SPnyD1T5au9Q+Ig3TPhor1T53DNM+Fk7TPnuP1T5ppdQ+thnUPgYF
0z5xA9Y+yU3UPoQ60z7v+dM+wf3VPpfh1D78Q9Q+XKjUPu6+0z7rxNI+WvjSPima1D6z8NQ+
o2bUPrPq0z6x3dU+XoXVPl2x1T66xtM+l57VPtKo0j7b7NQ+NenUPpB61D40ctU+Yo3VPsPJ
2D63EdM+9BvWPmjK1D5iJdY+HRvVPi5v1z4ArNU+mfTVPjGv1D6aEtM+z4PWPphP1D5sYdM+
qcDVPjbf1T4NONY+Z1DVPpDu1j7FStQ+DkXVPtAX1z7tT9Y+EOfWPrTM1D5cKdY+ynrWPpkb
1T42atU+5arUPnQa2D5V9tY+apTWPtVG1z47jNY+gmTVPogQ1z7PbdU+wObVPljV0z4jFNc+
rITWPu051j7cwdQ+8CbXPvOt2D5w4dU+PrDWPk/41z4dw9Q+5PPXPjee1D7HadY+F+3WPj/8
1T6H19g+WR3WPtun1j5yKdc+wb/XPn8B1z6fs9U+WMDVPiRQ2D6OTdc+xGrYPo321j5XatY+
ESTXPrDL2D7jDdc+pPjUPpNW2D5JS9c+jXHWPop51z7GENU+K0/XPtjK2D5Ad9g+OmDXPsRa
2D5qv9U+k3DWPrnV1j6SH9g+3x7WPpcX1z5KJNg+yzTYPtbX1j4SdNg+yNPVPhGf1j5IGdg+
F+rZPtmC1j5t4tg+nE7YPq691j5rmtY+OaDWPngQ2T4zqNk+DszXPr351z4+O9U+Xa/ZPl0O
1z5NB9c+IkTYPsT22j7Iu9k+7lrYPnoM2D7z59k+BITWPq1G1z7xJdg+4KTXPsE82D5aONg+
/w/ZPt192D55ytg+UhfZPhXF2D6oI9Y+Ti3YPg5H2T5e19c+q3DVPtmr2D6kotc+aZPXPmGE
2T6nvdg+ZcvZPp6r2z5k/to+s/3XPvL21z7Q69g+UvnaPsmr1z56kdk+kevZPtI22z7umdo+
/A/aPtfi2T7Zxdk+lnzaPjzQ2T4vWto+IrDZPudX1z6STNo+XAXbPi4r2z4Vqto+cYbZPoGJ
2D7x7NY+RbbZPksW2z5e7dk+oa3XPqqg2T4Nh9s+k+3ZPqW12T7wGNo+m5PXPqSU2j57mtk+
/DjbPjaR2z6ZK90+8OXXPvEJ2T54wdo+0UzZPlhF2j7FLNk+bpDZPsgo2j7rktk+8tLaPp8s
2j7QDto+QaHaPlPH3D4qDts+UFLaPjT72j666do+D7rbPlAr2z60Vdo+jjnaPug13D7Lpto+
vUncPlKd2T7/Vds+pRzcPuyo2j48H9w+FZ7bPs9+2z7+gtk+3ELcPikx3D45B9s+atLbPlCa
2z7eY94+QRXbPmty2z58t9k+yQ3bPk7R2z5ccNo+xU/bPgus2j5+Tt0+3TzbPhvR3T78kdw+
WcXdPumM2z7oYNs+yKvZPhTc2j4Hsts+CNHbPoDg2j7lqds+FCraPuX72j4o/No+pGjaPt9a
3D5zwtw+ZnPcPupY3D7+bNs+A6naPkf92z6VAts+mpDfPjgB3D4GHNs+KGjaPkS03T7v2ds+
ni7cPj+13D7Sl9w+ogTcPolj2j6Yddw++/PcPuVK2z7fBN0+YhjbPtKT2T7TuN4+QzXePn8k
3T4TL90+yondPiKX3z7ffd8+CMLZPvTN3T649N0+avXcPh2A3j4kmd0+4v7dPnnk3D6Oad0+
eUTdPoaN3D6dWdw+EW7fPi1p3D4mQt0+CZPdPpM12j78gNs+TxvcPtVB3z5UMN8+/1DcPubO
3z5oR9w+SwTdPjjC2j6sHtw+c0HbPvJ53T78o9w+Nv/dPjCG3z5cVtw+3sPdPknj3T7fqdw+
NeXcPlN/2z75oN4+aXzePsZb3T6BK94+pxngPt+f3j71MN4+RiHfPmh12z7pC98+v+LfPgm5
2z5GLN0+FqbdPoou3z4VBd4+A0DfPgOU3T6SHt0+rPndPpji3D73Xt4+H0DePt593j4EZt4+
DEndPu2F3z6XxN0+W9XfPvP83T6HWd0+3lDePuKV3j7amN4+yDTdPklX4D6BV+A+6Q/gPun2
3j5T4N4+06zePvAr3T43WN8+gmrfPsol4D4rzd0+aEXhPo2/3T6F1N0++3TcPrH83z4w4t8+
oQ3fPld73j7zV90+up3fPl6h3j4SKt4+3RbePpsV4D6rA90+BQzhPlMf4D7KceA+6tPePh2M
3z5ys90+0kjgPo+j4D7JBeA+WazfPv7H3z5aeOE+iyrfPpAr4D5Km+A+cnrePlQS4D6H4d0+
iSjfPj2P3z43y98+MW3gPiSL3z6RCuA+2CTgPls23j4U5eA+dRLgPlQw3z6Z8+E+PAPgPnK2
4D6YxN0+16HePpQP3j7MquE+XVjePi4A4D4gNt0+EGfgPlm24T4EhN8+8zrgPrxQ4D5w+uA+
oHTgPjFT4T7TCOA+mWfhPkrW4D4JDOA+JKHhPunB3z5L9t4+9e3ePhkn4T6bnuA+TCfgPg+c
4D6YjOA+rX7gPgGb4z6qUuA+SbDfPoA34j7bk+A+vmbhPk9+3z6kPd8+LljgPidg4T5Y2+E+
Jv7fPosE4T7RMuA+jBPhPikD3z57ieI+9briPpFe4j54UuA+40biPmFI4T7RW+E+mTTgPtSH
4j4/PeE+AEHjPsrW4D43uOA+7hHkPgke4D4=</AssayYData></Step><Step><CommonData><SampleLocation>4</SampleLocation><SampleID></SampleID><SampleGroup></SampleGroup><SampleInfo></SampleInfo><SampleRow>D</SampleRow><SamplePlate>1</SamplePlate><WellType>WASH</WellType><Concentration>-1</Concentration><ConcentrationUnits>µg/ml</ConcentrationUnits><MolarConcentration>-1</MolarConcentration><MolarConcUnits>nM</MolarConcUnits><MolecularWeight>-1</MolecularWeight><Temperature>30</Temperature><StartTime>1599277</StartTime><AssayTime>600</AssayTime></CommonData><FlowRate>1000</FlowRate><StepType>DISASSOC</StepType><StepName>Dissociation</StepName><StepStatus>OK</StepStatus><ActualTime>583.601</ActualTime><CycleTime>0.2</CycleTime><AssayXData Points="2918">O7O+RKq5vkQQwL5Edsa+RN3MvkQ7075Eqtm+RBDgvkRu5r5E3ey+RDvzvkSq+b5EEAC/RG4G
v0TVDL9EQxO/RKoZv0QIIL9Edia/RNUsv0Q7M79Eqjm/RBBAv0RuRr9E3Uy/RENTv0ShWb9E
EGC/RG5mv0TdbL9EQ3O/RKF5v0QIgL9Edoa/ROWMv0Q7k79EoZm/RBCgv0Rupr9E3ay/REOz
v0Squb9ECMC/RG7Gv0TdzL9EO9O/RKHZv0QQ4L9Edua/RN3sv0RD879Eofm/RBAAwER2BsBE
3QzAREMTwESqGcBECCDARHYmwETdLMBEOzPARKE5wEQIQMBEdkbARN1MwEQ7U8BEoVnARAhg
wER2ZsBE1WzARDtzwESqecBEEIDARHaGwETVjMBEO5PARKqZwEQIoMBEbqbARNWswEQ7s8BE
qrnARBDAwERuxsBE3czAREPTwESq2cBECODARG7mwETV7MBEQ/PARKr5wEQIAMFEdgbBRN0M
wURDE8FEqhnBRBAgwUR2JsFE1SzBREMzwUSqOcFECEDBRHZGwUTVTMFEQ1PBRKFZwUQQYMFE
bmbBRNVswURDc8FEoXnBRBCAwUR2hsFE3YzBRDuTwUShmcFECKDBRHamwUTVrMFEQ7PBRKG5
wUQQwMFEbsbBRN3MwUQ708FEodnBRAjgwUR25sFE3ezBREPzwUSh+cFECADCRHYGwkTVDMJE
OxPCRKEZwkQQIMJEbibCRN0swkRDM8JEoTnCRAhAwkRuRsJE1UzCRENTwkShWcJECGDCRG5m
wkTVbMJEO3PCRKp5wkQIgMJEbobCRN2MwkQ7k8JEqpnCRBCgwkRupsJE3azCRDuzwkShucJE
CMDCRG7GwkTdzMJEO9PCRKrZwkQI4MJEbubCRNXswkQ788JEqvnCRBAAw0R2BsNE1QzDREMT
w0ShGcNECCDDRG4mw0TdLMNEQzPDRKo5w0QIQMNEdkbDRN1Mw0RDU8NEqlnDRAhgw0R2ZsNE
1WzDRENzw0ShecNEEIDDRG6Gw0TdjMNEQ5PDRKGZw0QIoMNEbqbDRN2sw0Q7s8NEqrnDRAjA
w0R2xsNE1czDRDvTw0Sq2cNEEODDRG7mw0TV7MNEQ/PDRKH5w0QQAMREdgbERN0MxERDE8RE
qhnERAggxER2JsRE1SzEREMzxESqOcREEEDERHZGxETdTMREO1PERKpZxEQQYMREdmbERN1s
xEQ7c8REqnnERAiAxER2hsRE3YzEREOTxEShmcREEKDERG6mxETdrMREO7PERKG5xEQQwMRE
bsbERNXMxERD08REodnERBDgxERu5sRE3ezEREPzxESq+cREEADFRG4GxUTdDMVEOxPFRKoZ
xUQQIMVEbibFRN0sxUQ7M8VEoTnFRBBAxUR2RsVE1UzFRENTxUShWcVEEGDFRHZmxUTdbMVE
O3PFRKp5xUQQgMVEdobFRN2MxURDk8VEoZnFRBCgxURupsVE1azFRDuzxUSqucVEEMDFRG7G
xUTdzMVEO9PFRKrZxUQQ4MVEbubFRNXsxURD88VEqvnFRAgAxkR2BsZE3QzGRDsTxkSqGcZE
ECDGRG4mxkTVLMZEQzPGRKo5xkQIQMZEdkbGRNVMxkRDU8ZEoVnGRBBgxkR2ZsZE1WzGRENz
xkShecZEEIDGRG6GxkTdjMZEQ5PGRKqZxkQIoMZEdqbGRN2sxkRDs8ZEobnGRBDAxkR2xsZE
1czGREPTxkSq2cZEEODGRHbmxkTd7MZEO/PGRKH5xkQIAMdEdgbHRNUMx0RDE8dEoRnHRAgg
x0R2JsdE3SzHRDszx0ShOcdEEEDHRHZGx0TdTMdEO1PHRKpZx0QQYMdEbmbHRN1sx0Q7c8dE
qnnHRAiAx0RuhsdE1YzHRDuTx0SqmcdEEKDHRG6mx0TVrMdEO7PHRKq5x0QIwMdEbsbHRNXM
x0RD08dEqtnHRBDgx0Ru5sdE3ezHRDvzx0Sh+cdEEADIRG4GyETVDMhEOxPIRKoZyEQIIMhE
bibIRNUsyERDM8hEqjnIRBBAyER2RshE3UzIRENTyESqWchECGDIRHZmyETdbMhEQ3PIRKp5
yEQIgMhEbobIRN2MyERDk8hEoZnIRBCgyERupshE3azIRDuzyEShuchEEMDIRHbGyETdzMhE
O9PIRKHZyEQI4MhEdubIRNXsyERD88hEofnIRBAAyUR2BslE1QzJRDsTyUShGclEECDJRHYm
yUTdLMlEOzPJRKo5yUQIQMlEdkbJRNVMyURDU8lEqlnJRAhgyURuZslE3WzJRDtzyUSheclE
EIDJRHaGyUTdjMlEO5PJRKqZyUQIoMlEbqbJRN2syUQ7s8lEobnJRBDAyURuxslE3czJREPT
yUSh2clECODJRG7myUTd7MlEQ/PJRKH5yUQIAMpEbgbKRNUMykRDE8pEoRnKRAggykR2JspE
3SzKREMzykSqOcpEEEDKRHZGykTdTMpEO1PKRKFZykQIYMpEdmbKRN1sykQ7c8pEoXnKRBCA
ykR2hspE3YzKRDuTykShmcpECKDKRG6mykTdrMpEQ7PKRKq5ykQIwMpEbsbKRNXMykRD08pE
qtnKRBDgykR25spE3ezKRDvzykSq+cpEEADLRG4Gy0TVDMtEOxPLRKEZy0QIIMtEbibLRNUs
y0RDM8tEoTnLRAhAy0RuRstE1UzLRENTy0ShWctECGDLRHZmy0TVbMtEQ3PLRKF5y0QQgMtE
dobLRNWMy0RDk8tEoZnLRBCgy0RupstE3azLRDuzy0ShuctECMDLRG7Gy0TdzMtEQ9PLRKHZ
y0QQ4MtEdubLRN3sy0Q788tEofnLRBAAzER2BsxE3QzMREMTzEShGcxECCDMRG4mzETdLMxE
QzPMRKE5zEQQQMxEdkbMRNVMzEQ7U8xEoVnMRBBgzER2ZsxE3WzMRENzzEShecxECIDMRHaG
zETdjMxEO5PMRKqZzEQIoMxEdqbMRN2szERDs8xEobnMRAjAzERuxsxE3czMRDvTzESq2cxE
EODMRG7mzETd7MxEQ/PMRKr5zEQIAM1EbgbNRN0MzURDE81EoRnNRBAgzURuJs1E3SzNRDsz
zUSqOc1ECEDNRHZGzUTVTM1EQ1PNRKFZzUQQYM1EdmbNRN1szUQ7c81EqnnNRAiAzURuhs1E
1YzNRDuTzUShmc1EEKDNRG6mzUTdrM1EQ7PNRKq5zUQQwM1EbsbNRN3MzUQ7081EqtnNRAjg
zURu5s1E3ezNREPzzUSq+c1ECADORHYGzkTdDM5EOxPORKEZzkQQIM5EbibORNUszkRDM85E
oTnORAhAzkRuRs5E1UzORENTzkShWc5EEGDORG5mzkTdbM5EQ3PORKp5zkQQgM5EdobORNWM
zkQ7k85EqpnORAigzkRups5E1azORDuzzkShuc5EEMDORG7GzkTVzM5EQ9PORKrZzkQQ4M5E
bubORN3szkQ7885EofnORBAAz0R2Bs9E1QzPRDsTz0ShGc9ECCDPRG4mz0TdLM9EQzPPRKo5
z0QIQM9EdkbPRNVMz0Q7U89EqlnPRAhgz0R2Zs9E1WzPRDtzz0Sqec9ECIDPRHaGz0TdjM9E
O5PPRKGZz0QQoM9EdqbPRN2sz0Q7s89EqrnPRAjAz0R2xs9E1czPREPTz0Sh2c9EEODPRHbm
z0TV7M9EO/PPRKH5z0QQANBEbgbQRN0M0ERDE9BEqhnQRBAg0ER2JtBE1SzQREMz0ESqOdBE
EEDQRG5G0ETVTNBEQ1PQRKpZ0EQIYNBEdmbQRNVs0ERDc9BEqnnQRAiA0ER2htBE3YzQRDuT
0EShmdBEEKDQRG6m0ETdrNBEQ7PQRKq50EQQwNBEdsbQRNXM0ERD09BEqtnQRBDg0ER25tBE
1ezQREPz0ESq+dBEEADRRG4G0UTdDNFEQxPRRKoZ0UQQINFEbibRRNUs0URDM9FEoTnRRBBA
0UR2RtFE3UzRRDtT0UShWdFEEGDRRG5m0UTdbNFEO3PRRKp50UQQgNFEbobRRNWM0UQ7k9FE
qpnRRBCg0URuptFE1azRREOz0UShudFEEMDRRG7G0UTVzNFEO9PRRKrZ0UQI4NFEbubRRNXs
0URD89FEqvnRRBAA0kR2BtJE1QzSREMT0kShGdJECCDSRG4m0kTdLNJEQzPSRKE50kQIQNJE
dkbSRN1M0kRDU9JEqlnSRBBg0kR2ZtJE1WzSRENz0kSqedJECIDSRHaG0kTVjNJEO5PSRKqZ
0kQIoNJEdqbSRN2s0kRDs9JEobnSRAjA0kR2xtJE3czSRDvT0kSq2dJEEODSRG7m0kTV7NJE
O/PSRKr50kQIANNEdgbTRN0M00Q7E9NEqhnTRAgg00RuJtNE1SzTREMz00ShOdNEEEDTRG5G
00TVTNNEQ1PTRKFZ00QQYNNEbmbTRN1s00RDc9NEqnnTRBCA00RuhtNE3YzTREOT00ShmdNE
EKDTRG6m00TVrNNEQ7PTRKG500QIwNNEdsbTRNXM00RD09NEodnTRBDg00Ru5tNE1ezTRDvz
00Sq+dNEEADURG4G1ETdDNREOxPURKEZ1EQIINREdibURN0s1ERDM9REoTnURAhA1ERuRtRE
1UzURDtT1EShWdREEGDURHZm1ETVbNREO3PURKp51EQIgNREdobURN2M1EQ7k9REoZnURAig
1ERuptRE3azURDuz1ESqudREEMDURHbG1ETVzNREO9PURKHZ1EQI4NREbubURN3s1EQ789RE
qvnURBAA1URuBtVE1QzVREMT1USqGdVEECDVRG4m1UTdLNVEQzPVRKo51UQIQNVEbkbVRNVM
1UQ7U9VEqlnVRBBg1URuZtVE1WzVRENz1USqedVEEIDVRG6G1UTVjNVEQ5PVRKGZ1UQQoNVE
dqbVRN2s1UQ7s9VEobnVRBDA1URuxtVE3czVREPT1USq2dVECODVRG7m1UTd7NVEO/PVRKr5
1UQIANZEbgbWRNUM1kQ7E9ZEoRnWRBAg1kR2JtZE3SzWRDsz1kShOdZECEDWRG5G1kTdTNZE
O1PWRKFZ1kQIYNZEdmbWRN1s1kQ7c9ZEqnnWRBCA1kRuhtZE1YzWRDuT1kSqmdZEEKDWRG6m
1kTVrNZEQ7PWRKq51kQQwNZEbsbWRN3M1kRD09ZEodnWRBDg1kRu5tZE1ezWREPz1kSq+dZE
CADXRHYG10TdDNdEQxPXRKEZ10QQINdEdibXRN0s10RDM9dEoTnXRAhA10RuRtdE3UzXRDtT
10ShWddECGDXRHZm10TdbNdEO3PXRKp510QQgNdEdobXRN2M10Q7k9dEqpnXRBCg10RuptdE
3azXREOz10ShuddECMDXRHbG10TVzNdEO9PXRKrZ10QQ4NdEdubXRN3s10RD89dEofnXRBAA
2ERuBthE1QzYRDsT2ESqGdhEECDYRG4m2ETdLNhEQzPYRKE52EQIQNhEdkbYRN1M2EQ7U9hE
qlnYRBBg2ER2ZthE3WzYRENz2ESqedhECIDYRHaG2ETVjNhEQ5PYRKqZ2EQIoNhEbqbYRNWs
2ERDs9hEqrnYRAjA2ER2xthE1czYRDvT2ESh2dhECODYRG7m2ETd7NhEO/PYRKr52EQIANlE
dgbZRN0M2UQ7E9lEoRnZRBAg2URuJtlE3SzZRDsz2UShOdlEEEDZRG5G2UTdTNlEQ1PZRKpZ
2UQQYNlEbmbZRN1s2UQ7c9lEoXnZRAiA2UR2htlE1YzZREOT2USqmdlEEKDZRG6m2UTVrNlE
Q7PZRKG52UQIwNlEbsbZRN3M2URD09lEqtnZRAjg2UR25tlE3ezZREPz2USh+dlEEADaRHYG
2kTdDNpEOxPaRKoZ2kQQINpEdibaRN0s2kQ7M9pEoTnaRBBA2kR2RtpE3UzaRENT2kShWdpE
EGDaRHZm2kTVbNpEO3PaRKp52kQQgNpEbobaRNWM2kRDk9pEqpnaRAig2kR2ptpE3azaREOz
2kShudpECMDaRG7G2kTVzNpEO9PaRKrZ2kQQ4NpEbubaRN3s2kRD89pEqvnaRBAA20R2BttE
3QzbREMT20SqGdtEECDbRG4m20TdLNtEQzPbRKo520QQQNtEbkbbRN1M20Q7U9tEoVnbRBBg
20R2ZttE1WzbRENz20SqedtECIDbRG6G20TdjNtEO5PbRKqZ20QIoNtEdqbbRNWs20Q7s9tE
obnbRAjA20R2xttE1czbREPT20Sq2dtEEODbRG7m20Td7NtEQ/PbRKr520QQANxEdgbcRNUM
3EQ7E9xEoRncRAgg3ER2JtxE3SzcREMz3EShOdxEEEDcRG5G3ETVTNxEQ1PcRKpZ3EQQYNxE
bmbcRN1s3EQ7c9xEqnncRBCA3ERuhtxE1YzcRDuT3EShmdxECKDcRG6m3ETVrNxEQ7PcRKq5
3EQQwNxEbsbcRNXM3ERD09xEqtncRBDg3ERu5txE3ezcREPz3ESq+dxECADdRG4G3UTVDN1E
QxPdRKoZ3UQQIN1EbibdRN0s3URDM91EoTndRAhA3UR2Rt1E3UzdRENT3USqWd1EEGDdRG5m
3UTdbN1EQ3PdRKF53UQIgN1EbobdRNWM3URDk91EoZndRAig3URupt1E1azdRDuz3USqud1E
CMDdRHbG3UTVzN1EO9PdRKHZ3UQI4N1EdubdRN3s3UQ7891EqvndRAgA3kRuBt5E3QzeREMT
3kSqGd5ECCDeRHYm3kTdLN5EQzPeRKo53kQQQN5EbkbeRN1M3kRDU95EqlneRBBg3kR2Zt5E
3WzeRENz3kShed5ECIDeRG6G3kTdjN5EQ5PeRKGZ3kQQoN5EdqbeRN2s3kQ7s95EqrneRBDA
3kR2xt5E3czeREPT3kSq2d5EEODeRG7m3kTd7N5EO/PeRKr53kQIAN9EbgbfRN0M30RDE99E
qhnfRBAg30R2Jt9E1CzfREMz30SqOd9EEEDfRG5G30TUTN9EQ1PfRKJZ30QIYN9EdmbfRN1s
30RDc99EonnfRAiA30R2ht9E3YzfRDuT30Sqmd9EEKDfRG6m30TdrN9EO7PfRKq530QIwN9E
dsbfRN3M30RD099EotnfRBDg30R25t9E3ezfREPz30Si+d9EEADgRHYG4ETUDOBEOxPgRKoZ
4EQIIOBEdibgRN0s4EQ7M+BEojngRAhA4ERuRuBE1EzgRENT4ESqWeBEEGDgRG5m4ETdbOBE
O3PgRKJ54EQQgOBEbobgRNSM4EQ7k+BEopngRAig4ER2puBE1KzgREOz4ESiueBEEMDgRG7G
4ETUzOBEQ9PgRKrZ4EQI4OBEbubgRN3s4ERD8+BEovngRBAA4UR2BuFE1AzhRDsT4USqGeFE
ECDhRHYm4UTULOFEQzPhRKI54UQQQOFEdkbhRNRM4UQ7U+FEolnhRBBg4URuZuFE1GzhRDtz
4USqeeFECIDhRHaG4UTdjOFEQ5PhRKKZ4UQIoOFEdqbhRNSs4URDs+FEornhRBDA4URuxuFE
3czhREPT4USq2eFECODhRG7m4UTd7OFEQ/PhRKL54UQIAOJEdgbiRN0M4kRDE+JEohniRAgg
4kR2JuJE1CziRDsz4kSiOeJECEDiRHZG4kTdTOJEO1PiRKJZ4kQIYOJEdmbiRN1s4kRDc+JE
onniRBiA4kR2huJE3YziRDuT4kSimeJEEKDiRHam4kTdrOJEO7PiRKK54kQQwOJEdsbiRN3M
4kRD0+JEotniRBDg4kRu5uJE3eziRDvz4kSi+eJEEADjRG4G40TUDONEQxPjRKIZ40QIIONE
bibjRNQs40RDM+NEojnjRAhA40RuRuNE1EzjRDtT40SqWeNEEGDjRG5m40TdbONEQ3PjRKJ5
40QIgONEdobjRN2M40Q7k+NEopnjRAig40R2puNE3azjRDuz40SiueNECMDjRG7G40TdzONE
O9PjRKrZ40QI4ONEdubjRNTs40RD8+NEovnjRBAA5ER2BuRE3QzkREMT5ESqGeRECCDkRG4m
5ETdLOREOzPkRKI55EQQQOREbkbkRNRM5ERDU+REolnkRBBg5ER2ZuRE3WzkRDtz5ESqeeRE
EIDkRG6G5ETUjOREO5PkRKqZ5EQQoOREdqbkRNSs5ERDs+REqrnkRAjA5ERuxuRE1MzkRDvT
5ESi2eREGODkRG7m5ETU7OREQ/PkRKL55EQQAOVEdgblRN0M5URDE+VEohnlRBAg5UR2JuVE
3SzlRDsz5USiOeVECEDlRHZG5UTdTOVEQ1PlRKJZ5UQIYOVEdmblRNRs5UQ7c+VEonnlRBCA
5URuhuVE3YzlREOT5USqmeVEEKDlRHam5UTdrOVEQ7PlRKK55UQIwOVEbsblRN3M5UQ70+VE
otnlRBDg5URu5uVE3ezlRDvz5USq+eVEEADmRG4G5kTUDOZEQxPmRKoZ5kQIIOZEdibmRN0s
5kQ7M+ZEojnmRAhA5kRuRuZE3UzmRENT5kSqWeZECGDmRG5m5kTdbOZEQ3PmRKJ55kQIgOZE
bobmRN2M5kRDk+ZEopnmRBCg5kR2puZE3azmRDuz5kSqueZECMDmRHbG5kTdzOZEQ9PmRKLZ
5kQQ4OZEbubmRN3s5kRD8+ZEovnmRAgA50RuBudE3QznREMT50SqGedECCDnRHYm50TULOdE
OzPnRKI550QQQOdEbkbnRN1M50RDU+dEqlnnRBBg50RuZudE3WznRENz50SqeedEEIDnRHaG
50TdjOdEQ5PnRKqZ50QQoOdEdqbnRNSs50Q7s+dEqrnnRBDA50RuxudE1MznRDvT50Sq2edE
CODnRHbm50TU7OdEQ/PnRKr550QIAOhEbgboRNQM6ERDE+hEohnoRAgg6ER2JuhE3SzoRDsz
6ESiOehECEDoRHZG6ETUTOhEQ1PoRKJZ6EQQYOhEbmboRN1s6EQ7c+hEonnoRAiA6ERuhuhE
3YzoREOT6ESimehEEKDoRHam6ETdrOhEQ7PoRKK56EQIwOhEbsboRNTM6ERD0+hEotnoRAjg
6ERu5uhE3ezoRDvz6ESq+ehEEADpRG4G6UTdDOlEOxPpRKoZ6UQQIOlEbibpRN0s6UQ7M+lE
qjnpRAhA6URuRulE3UzpRENT6USqWelEEGDpRG5m6UTdbOlEQ3PpRKp56UQIgOlEdobpRN2M
6URDk+lEopnpRAig6URupulE1KzpREOz6USquelEEMDpRG7G6UTdzOlEQ9PpRKLZ6UQI4OlE
dubpRN3s6UQ78+lEovnpRBAA6kR2BupE1AzqREMT6kSqGepEECDqRHYm6kTdLOpEOzPqRKo5
6kQIQOpEdkbqRN1M6kQ7U+pEqlnqRAhg6kRuZupE1GzqRDtz6kSieepEEIDqRHaG6kTdjOpE
Q5PqRKqZ6kQIoOpEdqbqRNSs6kQ7s+pEqrnqRBDA6kR2xupE1MzqRDvT6kSi2epECODqRHbm
6kTd7OpEO/PqRKL56kQIAOtEbgbrRNQM60Q7E+tEohnrRBAg60RuJutE1CzrREMz60SiOetE
EEDrRG5G60TUTOtEO1PrRKJZ60QIYOtEdmbrRNRs60Q7c+tEqnnrRBCA60R2hutE1IzrREOT
60SqmetEEKDrRHam60TdrOtEQ7PrRKq560QIwOtEdsbrRN3M60RD0+tEqtnrRBDg60R25utE
1OzrRDvz60Sq+etECADsRG4G7ETdDOxEQxPsRKIZ7EQIIOxEdibsRNQs7ERDM+xEqjnsRAhA
7ER2RuxE3UzsRDtT7ESiWexEEGDsRG5m7ETdbOxEQ3PsRKJ57EQIgOxEdobsRN2M7EQ7k+xE
opnsRAig7ERupuxE3azsREOz7ESiuexECMDsRHbG7ETUzOxEQ9PsRKrZ7EQI4OxEdubsRNTs
7ERD8+xEovnsRAgA7URuBu1E3QztRDsT7USqGe1EGCDtRG4m7UTdLO1EOzPtRKo57UQQQO1E
dkbtRNRM7URDU+1EolntRAhg7URuZu1E1GztRDtz7USqee1ECIDtRG6G7UTUjO1EQ5PtRKKZ
7UQIoO1EdqbtRNSs7URDs+1EqrntRAjA7URuxu1E3cztREPT7USq2e1ECODtRG7m7UTd7O1E
O/PtRKL57UQIAO5EdgbuRN0M7kRDE+5EohnuRBAg7kR2Ju5E1CzuRDsz7kSiOe5ECEDuRG5G
7kTUTO5EQ1PuRKJZ7kQIYO5EdmbuRN1s7kQ7c+5EqnnuRAiA7kRuhu5E3YzuRDuT7kSqme5E
CKDuRHam7kTUrO5EQ7PuRKK57kQQwO5EdsbuRN3M7kRD0+5EqtnuRAjg7kRu5u5E3ezuRDvz
7kSq+e5EEADvRG4G70TUDO9EQxPvRKIZ70QQIO9EdibvRN0s70RDM+9EojnvRBBA70RuRu9E
3UzvRENT70SqWe9EEGDvRG5m70TUbO9EQ3PvRKp570QIgO9EbobvRN2M70RDk+9EqpnvRAig
70R2pu9E3azvREOz70Siue9EEMDvRHbG70TUzO9EQ9PvRKrZ70QQ4O9EdubvRN3s70RD8+9E
ovnvRAgA8ER2BvBE1AzwRDsT8ESqGfBECCDwRHYm8ETdLPBEOzPwRKo58EQQQPBEdkbwRN1M
8EQ7U/BEqlnwRAhg8ER2ZvBE3WzwRDtz8ESiefBECIDwRHaG8ETdjPBEQ5PwRKKZ8EQQoPBE
dqbwRNSs8EQ7s/BEqrnwRAjA8ERuxvBE1MzwREPT8ESq2fBECODwRHbm8ETU7PBEO/PwRKr5
8EQIAPFEdgbxRN0M8URDE/FEqhnxRBAg8URuJvFE3SzxRDsz8USqOfFEEEDxRG5G8UTUTPFE
O1PxRKpZ8UQIYPFEbmbxRNRs8UQ7c/FEonnxRAiA8UR2hvFE3YzxREOT8USimfFEEKDxRHam
8UTdrPFEO7PxRKK58UQQwPFEbsbxRNTM8UQ70/FEotnxRAjg8UR25vFE1OzxRDvz8USq+fFE
EADyRHYG8kTdDPJEOxPyRKoZ8kQQIPJEbibyRNQs8kRDM/JEqjnyRAhA8kR2RvJE3UzyRDtT
8kSiWfJEEGDyRG5m8kTUbPJEQ3PyRKp58kQQgPJEbobyRNSM8kRDk/JEqpnyRAig8kR2pvJE
1KzyREOz8kSqufJECMDyRG7G8kTdzPJEQ9PyRKrZ8kQQ4PJEbubyRNTs8kRD8/JEqvnyRBAA
80RuBvNE3QzzREMT80SiGfNEECDzRG4m80TdLPNEQzPzRKo580QIQPNEdkbzRN1M80Q7U/NE
qlnzRAhg80RuZvNE1GzzRDtz80SiefNEEIDzRG6G80TdjPNEQ5PzRKqZ80QIoPNEbqbzRN2s
80RDs/NEornzRBDA80R2xvNE3czzRDvT80Sq2fNEEODzRG7m80TU7PNEQ/PzRKr580QQAPRE
bgb0RN0M9EQ7E/REqhn0RBAg9ERuJvRE1Cz0RDsz9ESiOfREEED0RG5G9ETUTPREO1P0RKJZ
9EQQYPREbmb0RN1s9ERDc/REqnn0RBCA9ERuhvRE1Iz0REOT9ESimfRECKD0RG6m9ETUrPRE
O7P0RKK59EQIwPREdsb0RNTM9EQ70/REqtn0RAjg9ERu5vRE3ez0REPz9ESq+fRECAD1RG4G
9UTdDPVEOxP1RKIZ9UQIIPVEdib1RNQs9UQ7M/VEqjn1RBBA9UR2RvVE3Uz1RENT9USiWfVE
EGD1RHZm9UTUbPVEO3P1RKJ59UQIgPVEbob1RN2M9URDk/VEopn1RAig9UR2pvVE3az1REOz
9USqufVEEMD1RHbG9UTdzPVEQ9P1RKLZ9UQI4PVEdub1RN3s9UQ78/VEovn1RBAA9kRuBvZE
3Qz2RDsT9kSqGfZEECD2RG4m9kTdLPZEQzP2RKo59kQQQPZEbkb2RN1M9kRDU/ZEqln2RBBg
9kR2ZvZE3Wz2RENz9kSqefZECID2RG6G9kTdjPZEQ5P2RKqZ9kQIoPZEbqb2RN2s9kRDs/ZE
qrn2RBDA9kR2xvZE3cz2REPT9kSq2fZEEOD2RHbm9kTU7PZEQ/P2RKr59kQIAPdEdgb3RNQM
90RDE/dEohn3RAgg90R2JvdE1Cz3REMz90SqOfdEEED3RHZG90TdTPdEQ1P3RKJZ90QQYPdE
dmb3RN1s90Q7c/dEonn3RBCA90R2hvdE3Yz3RDuT90SimfdECKD3RG6m90TUrPdEQ7P3RKq5
90QQwPdEbsb3RN3M90RD0/dEotn3RBDg90R25vdE1Oz3RDvz90Sq+fdECAD4RHYG+ETdDPhE
QxP4RKoZ+EQQIPhEbib4ROUs+EQ7M/hEqjn4RAhA+ERuRvhE3Uz4RENT+ESqWfhEEGD4RG5m
+ETUbPhEQ3P4RKp5+EQIgPhEdob4RNSM+EQ7k/hEqpn4RBCg+ER2pvhE3az4RDuz+ESiufhE
EMD4RG7G+ETdzPhEQ9P4RKrZ+EQI4PhEbub4RN3s+ERD8/hEovn4RBAA+UR2BvlE3Qz5REMT
+USiGflEECD5RG4m+UTdLPlEOzP5RKo5+UQIQPlEbkb5RNRM+URDU/lEqln5RBBg+UR2ZvlE
3Wz5RENz+USqeflEEID5RG6G+UTdjPlEO5P5RKqZ+UQIoPlEdqb5RNSs+UQ7s/lEsrn5RBDA
+URuxvlE3cz5RDvT+USq2flEEOD5RHbm+UTd7PlEO/P5RKr5+UQQAPpEdgb6RNQM+kQ7E/pE
ohn6RBAg+kR2JvpE3Sz6REMz+kSqOfpEEED6RG5G+kTdTPpEO1P6RKpZ+kQQYPpEbmb6RN1s
+kRDc/pEonn6RAiA+kRuhvpE1Iz6REOT+kSqmfpECKD6RG6m+kTdrPpEO7P6RKq5+kQQwPpE
dsb6RNTM+kRD0/pEqtn6RAjg+kRu5vpE3ez6RDvz+kSi+fpECAD7RHYG+0TdDPtEOxP7RKoZ
+0QQIPtEdib7RN0s+0RDM/tEqjn7RAhA+0RuRvtE3Uz7RENT+0SqWftEGGD7RG5m+0TdbPtE
Q3P7RKp5+0QIgPtEbob7RNSM+0Q7k/tEopn7RBCg+0RupvtE1Kz7RDuz+0SquftECMD7RG7G
+0TdzPtEQ9P7RKrZ+0QI4PtEdub7RNTs+0RD8/tEovn7RBAA/ERuBvxE3Qz8REMT/ESiGfxE
CCD8RG4m/ETULPxEQzP8RKo5/EQQQPxEdkb8RN1M/ERMU/xEqln8RAhg/ERuZvxE3Wz8RExz
/ESqefxECID8RG6G/ETUjPxEQ5P8RKKZ/EQIoPxEbqb8RN2s/EQ7s/xEqrn8RBDA/ER2xvxE
3cz8REPT/ESq2fxECOD8RHbm/ETd7PxEQ/P8RKL5/EQQAP1Edgb9RNQM/URDE/1Eohn9RAgg
/URuJv1E1Cz9REMz/USiOf1ECED9RHZG/UTUTP1EQ1P9RKJZ/UQQYP1Ebmb9RNRs/UQ7c/1E
qnn9RBCA/URuhv1E3Yz9REOT/USqmf1ECKD9RHam/UTUrP1EQ7P9RKq5/UQQwP1Ebsb9RN3M
/URD0/1Eotn9RBDg/URu5v1E3ez9RDvz/USi+f1ECAD+RG4G/kTUDP5EQxP+RKoZ/kQQIP5E
dib+RN0s/kQ7M/5Eojn+RBBA/kRuRv5E3Uz+RDtT/kSiWf5ECGD+RG5m/kTdbP5EO3P+RKp5
/kQQgP5Edob+RN2M/kRDk/5Eopn+RBCg/kRupv5E1Kz+REOz/kSiuf5EEMD+RHbG/kTdzP5E
O9P+RKLZ/kQQ4P5Edub+RN3s/kRD8/5Eqvn+RAgA/0R2Bv9E1Az/RDsT/0SiGf9EECD/RHYm
/0TdLP9EQzP/RKI5/0QIQP9Ebkb/RN1M/0RDU/9Eqln/RBBg/0RuZv9E3Wz/RENz/0Sqef9E
CID/RHaG/0TUjP9EO5P/RKKZ/0QQoP9Ebqb/RN2s/0RDs/9Eqrn/RBDA/0R2xv9E1Mz/REPT
/0Si2f9ECOD/RG7m/0TU7P9EQ/P/RKr5/0QIAABFOwMARW4GAEWeCQBF1QwARQQQAEU7EwBF
bhYARZ4ZAEXVHABFCCAARTcjAEVuJgBFnikARdEsAEUEMABFOzMARW42AEWeOQBF0TwARQhA
AEU7QwBFbkYARZ5JAEXRTABFCFAARTdTAEVuVgBFnlkARdFcAEUIYABFN2MARWpmAEWeaQBF
1WwARQRwAEU3cwBFanYARaJ5AEXRfABFCIAARTeDAEVqhgBFnokARdGMAEUIkABFN5MARW6W
AEWimQBF0ZwARQigAEU7owBFbqYARaKpAEXRrABFCLAARTezAEVqtgBFnrkARdW8AEUEwABF
N8MARWrGAEWeyQBF1cwARQjQAEU30wBFbtYARZ7ZAEXV3ABFBOAARTfjAEVu5gBFoukARdHs
AEUI8ABFO/MARW72AEWe+QBF1fwARQgAAUU3AwFFbgYBRaIJAUXRDAFFBBABRTsTAUVqFgFF
ohkBRdUcAUUIIAFFNyMBRW4mAUWiKQFF0SwBRQgwAUU7MwFFajYBRaI5AUXRPAFFBEABRTdD
AUVuRgFFokkBRdVMAUUIUAFFO1MBRW5WAUWiWQFF0VwBRQRgAUU7YwFFbmYBRaJpAUXVbAFF
BHABRT9zAUVudgFFnnkBRdV8AUUIgAFFO4MBRW6GAUWiiQFF1YwBRQiQAUU7kwFFbpYBRaKZ
AUXRnAFFBKABRTejAUVqpgFFnqkBRdWsAUUEsAFFO7MBRWq2AUWiuQFF2bwBRQjAAUU7wwFF
bsYBRaLJAUXVzAFFBNABRTfTAUVu1gFFotkBRdHcAUUE4AFFN+MBRW7mAUWi6QFF0ewBRQjw
AUU78wFFbvYBRaL5AUXR/AFFCAACRTsDAkVqBgJFogkCRdEMAkUIEAJFOxMCRWoWAkWiGQJF
0RwCRQQgAkU3IwJFbiYCRaIpAkXVLAJFCDACRTszAkVuNgJFojkCRdE8AkUIQAJFO0MCRWpG
AkWiSQJF1UwCRQhQAkU7UwJFblYCRaJZAkXVXAJFCGACRTdjAkVuZgJFnmkCRdVsAkUIcAJF
O3MCRWp2AkWeeQJF1XwCRQiAAkU7gwJFaoYCRZ6JAkXVjAJFCJACRTeTAkVqlgJFopkCRdWc
AkUEoAJFN6MCRWqmAkWeqQJF1awCRQiwAkU7swJFarYCRaK5AkXRvAJFCMACRTfDAkVuxgJF
nskCRdXMAkUE0AJFN9MCRW7WAkWi2QJF1dwCRQTgAkU74wJFbuYCRaLpAkXV7AJFCPACRTfz
AkVu9gJFovkCRdH8AkUEAANFNwMDRWoGA0WeCQNF1QwDRQQQA0U7EwNFbhYDRZ4ZA0XRHANF
BCADRTcjA0VuJgNFnikDRdUsA0UIMANFNzMDRW42A0WiOQNF0TwDRQRAA0U3QwNFbkYDRaJJ
A0XRTANFBFADRTtTA0VuVgNFolkDRdVcA0UEYANFO2MDRWpmA0WiaQNF1WwDRQRwA0U7cwNF
anYDRaJ5A0XVfANFCIADRTeDA0VuhgNFnokDRdGMA0UIkANFO5MDRWqWA0WimQNF0ZwDRQig
A0U3owNFbqYDRZ6pA0XVrANFCLADRTuzA0VutgNFnrkDRdW8A0UEwANFN8MDRW7GA0WiyQNF
0cwDRQjQA0U=</AssayXData><AssayYData Points="2918">3CDuPpE27z46MfA+yl3wPrRC8j7q6O8+l6/wPhUJ7z5WNu8+mMXwPqd/7z5y9e8+NTzwPtgU
8j75fe4+0frxPi/27j4JiO8+3DDvPsep7z5hKvA+IhjxPqAz8D5B8O0+cl7tPv+T8D5U6e8+
C0fuPmuy7D5YO+8+TdbuPm+j8D50h+0+WmHvPqUP7z4tA+4+/gnwPoE57j6JHu0+AEvtPikj
7j5R/eo+EfvtPlyN7D5NA+0+n8TqPqRm7j6RUu4+z1/sPnra7T7Rqe8+A7/tPtbx7D7apew+
hj/tPgSk6z7tM+0+/9LvPsDP6z4ole0+QtfsPvY17T644ew++XntPvR17T4Bd+w+QnzuPuAi
6z54Sus+NBPuPhHN7D43VOw+Uw/sPsuB6z5UJOw+4PLqPilH7D7Oaus+KD7tPnAg6z49qe0+
Mf/sPiR57T7UGOw+OSjsPiqW7D5QHew+jPzpPqNa6z4s2e0+AlLqPkE56j5RaOs+89TsPsyz
6z4Izeg+nV3sPgeY6T6Fc+o+3PnrPtK+6z41/uk+vX7pPoTc6z7AwOw+x6frPnCy6z7fkOk+
EhHsPk1l7D4aY+g+0XDpPnMl6z4pXuw+tgLrPvA16T5pLOo+UYbsPq2i7D7UHeo+/jvqPjSH
6j6jv+s+EMjpPmOZ6z7xsOo+wjLqPoV75z7KDeo+0uXoPuGV6D7yJes+DszpPgXY6T7U9eo+
Es7pPvyd6T7sFec+1gfpPgWE6T6sVOg++ZXoPgDV5z5yZ+k+GTzpPtAV5j4Dtug+vWfoPg0u
6j4Vz+k+cpfpPhaG6T6eI+k+px7qPqXB6D5wmeg+Ed7oPghn5j5RaOg+KJ7oPqQP5j7aqOY+
3YrpPkvw5j4TxOc+dRnqPnhZ6T4Pxec+iKnmPrL/5z6UAuc+B1jnPo335j5xUeY+tMvnPivA
5z5cgug+E/blPl6i6D4OCOg+PtboPqWM5z6Laek+r5bnPr2e6T4Cy+Y+G/LmPp4p6T5unec+
lrLpPp+h5j7lgeQ+74LnPnHc5D6YGeg+TtjkPlfq5T59YuY+Y5HmPrCf5j4b5uY+XATmPoNc
5D6y8OY+6jHnPlmF5j5XiOc+gyfnPhCJ5j5J6+Y+KA3mPjww5j7AEeU+EdDlPgtM5T5deeY+
cZHmPmLw5T7tBec+duTnPizL5D6dQuY+UQ7nPmf55j53T+Y+7BrlPr645D57S+U++CzjPk0L
5j7hLeQ+dkroPmmC5j5Ly+Q+KhfmPr6E5T56qOQ+KK7jPmz+5T5zqOM+M7HlPn115T7yvuQ+
vqTlPhLn5T7TeuQ+FZzmPmVP5T69z+Q+PMHkPh9U5z4zNOY+bP/jPgkm5D43f+U+r83lPl59
5z6jceQ+1gTnPhk55T62ruQ+XifmPufA5D5Z9OM+jUniPuYQ4z7as+M+GRnmPoa85D4R/OM+
Wj7iPtUO5D6s3+M+XTnjPsri5T7DlOU+mwHjPmF25D7Q2uQ+BcfjPqHA5D4JZeQ+kq3kPvTP
4z5fd+U+GDbkPgyM5D4lxOI+1FXlPnOz5T4lweM+Od3jPv5k5D4FzuM+K+njPtBR4z7OQ+U+
M6bjPmzW4j727eM+RAniPoyh4j5p+uM+ECHkPu245D4nhOE+5xPhPmuh5D7bteI+rhflPl/z
5D6kiOI+HvzhPncb4z7RkeM+fvTiPvzx4T62uuM+JRvjPp0T4j5MweA+/pLgPu+U4z4Ml+E+
z4DjPvhC4z41t+M+ZVPhPlS05D74tuI+/iLiPnjW4j7gOeI+ruzhPluF4T43z98+/8LlPk20
4D7Qw+I+4A7lPk5i4D6jTuI+0GHjPnUc4T4YAuI+hcLfPiEE4T6w6+E+RzXjPpJO4T7MIOI+
sfHiPhSm4D59rt4+7FLjPj1M4j633+U+mSviPqOs4z5BEuI+bVThPiDC4j6y2uE+043hPge8
4T5hZeI+CSXfPmjM4T7hVeA+a8/iPlV03z6VAuI+fbngPgG04j7tQOI+IUrjPpdK4z5fN+A+
vxziPj2R4z537OA+1e7jPsvm4z6OceE+x9zfPt8I4z7S1+A+bmngPlHs3z6yTOA+T4ziPttM
4D6CruI+qNHgPqZc4j6ltOE+YrnePnyF4T4KvuE+oMjfPu8H4D5mYeE+kqniPuAp3z4JqeA+
68rgPklu4D7GeOA+JxrgPv4V3j4Jkd8+QNTePglG4T6XBuE+6cXhPj+V4D5QnuA+80HgPmq+
3z4s2+A+B//ePirr3z4LoN4+613gPoBc3j4U998+Fn3iPmF+3z5loeA+v63fPu/43z6Cm94+
Eg7ePrLK3j4IXuA+C0rfPqIM3z6X3N8+JDjiPsSV3j5KXOE+qVHdPlon3z74cOE+yLTgPm/L
4D4vj98+TWvfPoQs3j4rkN4+MI3gPga/3j79Yt4+8LDdPh8G3z4Wzd8+8YjePv/G3z4MYuA+
TqvgPvoe3j4/JN4+x5zfPpu93j4SaeA+u7TePoNA3j5motw+OMXePrPo3j4Pv94+luvcPpAI
3T7jnt0+YyHePn1a3z4VruA+/3nePpXG3z5G4tw++3zgPkzj4D688uA+28LePs9Y3j7cJ94+
HVzePk1k3D5Vr90+rq/dPtYL3j5aCd8+vXTePtjI3j7g59w+Y97ePg7V3T4Ddt4+yTzfPqXg
3D6vV90+CPjfPmW83z7zA+A+RNfcPvK+3j7/Jd0+hhTgPo5v4D76x+A+/2/dPnD83D7QS94+
OyXfPraX3j7HDN4+wgLfPgGH2z7hD94+HIjfPjsa3j5qgN8+jIvcPrOo3T5I3N4+UGDcPmKb
4D5GL90+LMfePkYX3D5HnN0+mjvcPqg74D51Yd0+NHrbPlM/3z4t3dw+yXDcPrpI3D7wqNw+
CVLfPloK2j5ZcNw+xOHcPj/e3D4W198+mdzaPjii3D4a2tw+cMvcPpGC3j50n9w+SJrdPh3p
2z4aP9w+6TfcPg3Z2z73nt0+KfbbPm8+3D57z90+SwzdPsdK3j5ijt8+/avaPrev3D54Dt4+
gyXcPtKq2z7kS9w+wuDcPpbU2j4iPdo+fEPePleH3T76nN0+WaXcPkIx2z552do+UEDcPhFz
2z4xGNs+q6jdPgN53D5k/ds+x0LcPh1c2j6/r9w+t1TcPsaU2z7Rhdw+ICraPvpx2z5+29k+
NeHbPq282T4BtNw+4MLaPszC3j62fdw+r7bbPtra2z7o79o+t9zcPptE2j6XQ9w+XBjcPiS7
3D61Xtw+a1naPoJR3D54E9s+bZTYPjuy2j5/n9w+wTrcPncY3D6x8dw+fN7dPuuz2j72Ets+
rnbbPuCZ2z4GaNo+D3bbPnQj3D45uds+n8LZPrM63D4P3do+5UfbPlEP2j7Tzts+hRDaPllQ
2j4iZds+c1fcPl8B3D7IXto+ckXcPgFh2j6EAds+dOPbPuzS2T4jOts+LavaPkSd2T7A2dk+
icrZPqWq3D4Pv9o+GqbcPiKk2T4rZtk+tIvZPtM02j5ezts+W63aPrTC2T5CWNg+aQ/bPu1T
3D7kENw+35bZPuBM2j7HxNk+zRnbPqAT2z4d/No+sRfaPmpk2T7lGt8+o2DbPjmu2T7wKtg+
AwzZPnZM2T56UNc+9OXZPryW2j6SsNs+kS7YPl3X2j7entg+rk/ZPvw42z5D3dk+RM3ZPuo1
2D7f99g+uPTZPjBv2j5GK9g+UUTZPpom2T4AVtg+KjXbPnvh2T5jgNg+6C/aPk4t2T5Jkdo+
9gTaPopX2j4clto+JcTXPrDy2D4oWdk+V8zZPtkH3D60Btg+LwPYPo6l2j5SQdg+xjraPnSS
2z7OLNg+oMvbPn/02D5xo9s+nbvZPg+U2T7kTdk+MRDZPpTQ2T6iX9Y+1trYPh+b1z4Qctg+
sbzXPj3d2D54T9o+4+fZPtdu2D5/gdg+ainYPpqA2D6D3NQ+P07YPkuz2D6Wvtg+HxPbPtpP
2j7tndY+2D3YPskO2j51y9g+brvXPluN2D78BNg+uM/YPlAF2T5mJdg+nzXZPvmL1z6hTNg+
mznaPorv2T6qCtk+4uDYPn8F1j6S8dg+ewfWPiUH1z6mC9g+yajXPrA52D6L6dg+Ch/YPk9N
1z7Fhdg+z0faPvZr1z4JaNc+4vTXPsmT2D6ICdc+AqjZPukp2j6bptg+22DXPnWd1j6gHNg+
+R7WPv3a2D6TRtg+/C7YPmsi1j7A7NY+QwzWPsq02D6RyNY+jfTZPi7A2T5NaNg+jKHWPlHk
1z63l9c+TRDYPqVK2D7DQtg+JlnYPjKZ1z6sWNk+3I7WPjyx1D5N+Ng+prjVPkVf1j5+lNY+
AITZPm+l1z5VGtc+n8PXPshn2D4VItk+yM7XPkwj1j7T5tY+XpjXPoNP1j6MQdc+BEXYPjEt
1j7Rmtc+OjnXPoGg1j6L2dg+rPrWPtxv1z7mZ9Y+tz3WPudB1D4g8NY+rEbXPg3R1j6EV9c+
I2zYPtX21T7jLtc+v/vYPq4j2D4mo9c+sZLUPtuk1T5kJ9U+EDzUPqnI1z6/R9g+1rnXPuNH
1D73KNc+bxzWPikL1z6/Ydc+wI3XPnzc1T4WI9U+9grVPqLV1z6wJ9Y+rqjWPg2n1z5/Ntg+
hcHVPn+T1j5wLtU+Ed3XPgMZ1z4TEtc+39jWPls/2T6ThNY+cAjZPkMR1T5JytQ+lCHWPrlW
1z43Udc+/O7XPtGe1T77DNk+N7bYPme31j6Gz9Y+nafWPsHh1z6jLdM+gQDXPk3J1T4wLtY+
sgvWPjuS0j5xT9U+CHjSPkGv2D6b0tM+UEnWPutc0z4Z7NU+IlvUPodq1T7gOdU+vZ3VPgG+
1T4a49U+eR/WPi481z76mNY+NQrWPr5N0z5BxdY+y5vUPh6s1z5tmdM+MprUPjzt0j7OuNY+
werWPg581j70stE+UpXUPsHZ1T5UttY+RZTUPml91D4whtY+f6fUPi8X1j50YtU+vorVPrMt
1j4AltY+FnXVPkIu1D6i/tU+inPTPmO40z5p+dQ+FunUPuKl1j6bOtU+lG7UPkbO1D5AQdY+
+kDYPkuF0z6mW9U+HTzVPorq0z4JT9I+TMbTPtgs1z76ldU+TbDUPqsy1j6mJtQ+nwbVPk5/
1D4EXtY+UMPUPiCF1z4ARNU+iczUPpCb1T6EV9I+UOjTPhqQ0j579NI+iETTPq/J1j4aMNU+
BmLUPqk01D6ckdM+jkPXPjeH1D4O89Q+HJ/SPuM11D6Zu9M+x4LTPnWq1T4sYdQ+22fUPuYN
1D5svtM+LNfSPsKI0z6d6dE+pF7UPhsz0z5sNtM+YoLTPrcp1D4l0tM+gLvSPkDO0j5lJdY+
Wr/WPjUZ1D79/NM+69nUPtiM0z6s4NI+O4rUPlIi1T6mz9Q+SSzWPplC1T4kJtQ+0MTUPnKZ
0z5CO9Q+2F7SPuAl0z4fUdI+1zfUPsD70z75Q9U+vaLVPnFf0j6ngNM+l9HSPld21D5HLdU+
+w3UPoyS1D4qG9Y+GjTTPu9o0z7Y69E+/nXSPqAS1T5H99M+Xu7UPmM61D5xOtU+aFXSPhK9
0z4u+NM+bDDVPrHe1D4Ad9Q+Du7VPgGT0z4EP9Q+H3jUPncJ1T4fh9Q+shzSPjmw0z6E6dM+
JIvUPu+J0z5Fj9Q+lsPTPpEc0z7TC9E+irzRPoeG1D6xJ9c+H3LUPubk0j7wGNM+xRLSPsN2
0D6o2NI+poPSPikv1D51JNQ+dffTPlGE0z5Vg9E+lxzSPrOm1D5tpNQ+hSfWPmXY0T5VXdM+
ww7TPmNl0j4bY9I+MJjRPgjx0j5Ua9M+0J/TPqcE1T62TtI+q03VPqW/0z7XwdI+/dvTPg0g
0j6QqdU+XdfUPpyJ0z6Ep9I+AGzSPu9o0z5JkNI+wvDRPn5/1D538dI+FffRPonc0z5a4dI+
NgfTPu6m0j7gG9E+LZfRPuHO0j6vH9M+zXjQPg/u0j5aktM+oZLTPla90z5SYtI+mGTSPi/p
1D46adI+eQrRPghZ0T4VMtY+icLSPvFS0z6qa9M+s3/UPh4K0j4c79I+EPjUPoVK0z4eItM+
QMnSPmNd0T6WFtI+AbTWPtZQ0z6CXtI+U2rRPtJ00z5j8NE+Lu3TPpDk0T7ZNNM+qQLSPtzU
0T6aK9E+KznTPlbg0T4zDNI+Ty3NPjD50j595NA+LobSPr72zz6+n9U+zNXQPr/W0j5KedE+
P1XTPtOi1D4Lh9I+3w3TPhAU0T4gVNA+UIDTPsoS0T6m69A+Ww7PPucQzz5d4NI+TzvRPpJZ
0T779tA+T/rOPhvV0j6EOtA+OnrRPkOZ1D5Lh9Q+EurSPiE/0j6A89E+ElXSPl5X0T6N9tA+
dVbQPgLF0z7fQdI+AyrRPpMx0D7vbdI+A0DSPrUa0T4cSNE+/QLTPjEb0T4T89A+8QHRPp8n
0z5sCdE+rVHRPtJc0j7w0dE+VrfQPm9g0T4ctdM+7djPPkk30T6b5c8+G+HQPpnA0j5CrNE+
q5jSPkah0T780dI+1xrTPm790D4GOdE+yBnTPoaN0T7E6dE+z7LSPkgs0D6jM88+q6HSPjug
0D7jLdE+eo/SPhps0T5ocNI+IM/RPgM40D7ecNA+HTHPPgba0D7ME9A+JibPPlvn0D7KYs8+
u/zSPqmM0D5Grc8+v+jOPg3S0j52PdE+h8HRPuWo0D7fCdI+t+DRPgEP0j65ptE+cmTPPi9+
0D5sSdA+vKHQPs7q0D7oUc8+sCHRPlSxzj5yys4+1dfPPqk50D7m+dA+T2DQPmbm0D6Vp84+
QGbRPmf70D7P1s8+wJDRPgsN0T4dH88+tibRPhiczj65788+cQHRPvopzj7HiNI+wA3RPjr8
0D46788+jBPQPsCGzz53x9E+wujOPt600D4xHNA+zZvOPlaO0D6kStE+e5zRPqB10D7zpNA+
3orPPtlU0T6jM88+w0zQPjvH0T4Pi9E+8WnQPirhzz5KHtE+ctvPPr0Q0D4R388+3pXRPnIm
zz5lY9A+iFjSPuCE0D7vidA+nRPSPh60zz70FdA+/OPRPqHQzz7Rpc4+0CfRPvLwzj6ONtE+
BeLQPkeo0T5R1dA+BB7QPtoczj4LRdA+yfHOPm8f0T46y88+mdnQPkLQ0T58Cs4+uwHRPs8U
0T73988+3gjPPq8wzz4XJtA+x6vSPjn+zT46/dE+yTLOPu2Gzz7GZNE+QgTPPnOLzj6Woc4+
WtTPPmkbzz6w/M4+0evPPgDL0D6fJNA+3FPQPk2a0D4KDdE++tPPPqsO0D5vfs4+o2LQPuor
zj7KZ9E+cLjPPjhwzz5KC9A+l2fQPuaSzj6RBdI+erPNPica0D52m88+AMjNPiJk0T444c8+
DELPPjnRzj6GX88+bgzPPtuRzz6gOc8+fJbQPu4hzj7uqdE+KiDPPp7O0D5RwM8+UnvPPgmR
zj7YUtA+UBnRPlVf0D5nHtA+xdLPPl0x0D5l6NA+7wbPPr3wzT4ZrM8+mD/RPhvxzT6dL88+
/gTRPvO1zT6tlc8+QNzPPqYrzj41Zs4+QibPPro7zj5uqc4+HfTOPiJdzj6c29A+dQnQPgwF
zj7ZD88+WnLMPmvMzz613s8+C0jMPlQqzD4Ixs8+22XPPkGx0D4ylc8+xnjOPkx0zj44i80+
UsjOPsdnzz7QdMw+Wk/OPu0D0D4cMM8+pYHPPup2zz6hV88+IHjNPqXizz5I3c0+4M3MPocD
zD46ZM0+IvnOPuWW0T70kc8+fVjOPpGyzT4XFc4+/TvRPrVfzT6/Zc8+8dzMPuY/zj5pL84+
BqrNPnSrzj66gs4+BnvNPqv2zT52js4+103OPpkazj5coc4+gyLOPjTizT7qKM4+nzjNPuNT
zT71ds0+iR7QPrAXyz6GFc8+/v3KPkEW0D5M0M0+y0vPPqrPzD6Nfs0+TkPMPuTvyz6hdc4+
ETnNPlonzj72LM8+XevNPkJDzz41j80+V+/OPtD3yz4SUc0+7djNPqguzT7t2s8+/jPPPhU9
zz6RUs0+40nQPu3fyz6jRs4+NUrPPm39yz5cZco+xKjNPvVqzD5Kps0+iw3OPmnlzj7WK84+
CTTNPmxJyz4gh84+Ql/OPpNkzT7xqc8+aMzMPgB/zD7KKsw+JjXOPqLHzD6Lac0+NvTLPs+M
zD5E6so+UszNPqbgyz4MC80+VIfNPtB4zz5Cjss+WwLPPkVozT7zFM8+YcvOPhztzj7fx8w+
5LHLPlZOzz6SIcw+4tbMPir0zD78kM4+4lHNPnS3zD5UT80+oHfLPqtnyz4ePM4+JdvLPgXP
zD6Gfc0+LPPNPoGszD7I+8w+vL7OPoe8zT7T+cs+Y6nKPt4xzj6AHs0+D9fMPsTozD4l884+
CX/MPkhIyz7eC84+jf7JPpbIzD4hrM0+AIjNPiUbyj4hQs0+SMzLPo0lzD7DXMw+7GPNPmme
zD403cw+uqfNPicyzj6l8Mw+UD7NPqwNzj51HMs+SErOPtE+yz65KM0+Dh7KPsCszD7jzs0+
P/rOPsINyz671Ms+gxDNPhqDzD65Ucw+QY7OPgjdyj7Te8w+dsjLPhZSyj5AQcw+y0fLPmhy
yz6kA8o+cHfMPh8+zT7xjM0+bJXKPmCvyj4iNMg+JV3KPmnhyz4fhs4+oNbKPtHvyT69Yco+
6azLPlDjyj7NM84+XR/LPjTlyz5Yask++/bLPt5Iyz6u4Mk+H7LMPlTNzD5Xt8w+zBnNPvTn
zD72Mss+L6/KPmOmyj5JsMs+vYDLPmAhyj4p98o+e7zKPsBiyz61+so+jH/LPrWUyj5e48s+
R1PLPlGCyz7Dqck+X6PMPuIgzT7QUsw+/qnJPmmXyj4N6ss+wj3KPtzgyz74rcs+NqzLPnDZ
zT7yo8s+hrTKPjsczD7fmso+LhTMPiKJyj5N+ck+62fMPnknyz5wrcs+s6PJPqGpyj6Uuso+
bX3LPq5qyj7Q1Mk+YgHNPiRayj5Yzcs+bW/KPlcfyz5aGsw+8+zLPmJJzD7Vzcs+JlbLPqU4
yj4cpcs+Fa7MPsQSyz5u5Mg+FPnKPjdTyT4E3Ms+T5HHPnjUyz4As8o+Vn7MPrl/yj6jeMs+
aBbMPjStyj7nacs+7iLNPpZ0yj6r+ck+yCPNPqVfyz68h8o+N07MPpp5zD5sa8o+A3jJPtrn
yz6GNMs+4w7LPr2uyz5qhMo+k73KPqewyz6XKMs+1PHJPjKqyT5PG8k+5sfIPo/0yz6lIco+
WJvJPgwLyT4DqMo+EB/IPlDfyT4thso+cJPKPpvLyT6JC8s+VK/IPhVqyT7dm8k+vSnJPl9e
yT529sk+AerIPgu2yD7upcw+vHnLPmd5xz5lu8k+/wnKPqJiyz76kso+tgzLPlz6yT5EQck+
wXbKPokZyj6J4Mk+lM3LPiAJyj7/u8o+Wt3GPjF6yT5/Asg+EnPKPs4Uyj5zPMo+zyHJPsNc
yz6VgMg+SHDKPgbTyj6KPcg+ExbLPnFFyT6lGso+A8jKPv3UyT5W5cg+0hvLPhonyz4Se8s+
utnKPkvHyj41E8k+6irKPoKRyD7buMk+h8rJPsnuyD5qvMk+9K/JPrDUyz5DHso+GHPKPmqP
yT6zXck+SXHMPkc7yT6+uMs+ajLKPr8Iyj50Bcs+Qi3KPjfuyT5P9sk+zoHIPuw7yT6kAss+
O8TIPnmwyD7rg8g+igvJPgbByj7khsc++a/IPt0TyT49C8k+fyzJPiRMyD4O88g+5hDJPrL2
yT7fc8s+hHfJPkbuyT5M5sk++lfJPvj8yD51Nss+N97KPvJCyj5nT8o+e9XIPrqqyD5KDsw+
GTHKPrYzyj73X8s+YrPKPgtIyz6Ig8s+U/7IPuHWxz6ygMg+UkzLPvUKyj4J98g+FW3KPsTn
yj4b/8g+3i/LPkrEyj6V5sc+VgbKPimNyD4F/cg+p1TIPr7NyD7TzMk+JcDKPrG8yD6VG8s+
YHXKPgpQyj4mlMg+XnTJPnVcyD73D8s+6lbHPhUxyT5WCco+xzfMPsnWyj6ZLsc+Pi3JPuH9
yD6SZsk+gQHJPvzOxz43AMk+9A/JPgqExz64yco+557IPo6wxz7d2ck+46PHPiuOxz4WHsk+
qNjIPq0XyD6i48U+j0XKPrgdyT7Ihsk+4ETKPghwxj6y+sk+FS7LPqRJxz6Qwcg+5hzJPk+A
yj6UzMc+yWLIPtY7yD5fysc+IcvHPgH/yD6cgMY+R7fLPtanyD6fJsg+M3TGPhL9yD5qb8c+
ebLJPvfdxz5o3cY+WqnIPjCFxz5GF8Y+d7LIPhmPxz6inMc+NabIPun/yj5NZ8g+Ps7IPoef
xT4HCcc+u2rJPsZsyT5wDcg+OOXJPu1Oxj7WZsg+grTKPmstyT74n8c+NoTIPttCyD5nh8Y+
oM3HPvWbyD79Esc+tUPGPhQRxz7WhMg+oMvHPgF2yD6ShMc+xEbHPlwKyD50pMQ+dnXIPkCy
yj7KxMY+Z13HPg/GyD4yUck+crDFPsqgxz7RC8c+6jHIPsWlyD51Hsc+/4bHPiMUxj5yOsc+
ArnIPoDbxT5AH8Y+fpfGPvETyD5mVsc+72TFPtWLxT7oWsU+zZfGPpRVyD5QR8Y+90LGPs/N
xj7CnsY+O1/HPm+6xz6sDcY+3iTJPjHaxj7V58Y+noLGPro/xj4zycc+hUzIPtulxT6Ptsc+
HqfHPjlJxj5oUsc+lmTGPvALyD5cWcY+XtLFPuP3xj7Aocc+DZnGPjpSxz5kSsY+mlPHPhsn
xj5vX8c+3KXHPkCdyD64gcY+Z8nHPo+Sxz7UT8c+CSLIPtf3xz67esY+P6jGPhymxD4368c+
Xg3IPu1dxz6NJ8g+SgXGPhfFxj6E3cU+IR/IPs0vxz4rUMU+aPfGPtWryD6vmMg+qbzIPq9e
xz7/N8c+ZcPHPu0cxz62wMY++4THPqFTxT6Gf8c+EQbGPl94xz7pPsY+rGXHPs6Nxj5GJsQ+
PcvGPkikxT7PQMk+av3GPlyNxT6QLcg+gHXGPhH/xT4Ud8U+DCfDPpZWxz73pMU+Y+DGPvV6
xj4MNMc+AvzGPgf1xT4locU+vMXEPt9yyD6BHcc+dmbGPj4YxT7fXsc+9P3HPrO7xT4v5sY+
kQjIPilbxj6woMQ+JIbFPmImxj7fyMY+WubFPiwRxj4CFsc+PkzEPkmIxT6vecY+HGzHPum+
xz6SNcU+LqHEPkO7xT6tJsY+oWjFPtjKxD4KNcY+5AvGPlHSxT5PjsU+xgvHPrVzxD6DEsY+
yePFPiM3xz4bmMY+tSbGPoAqyD6p18Y+fSvGPoArxj6+Asc+mHPFPhf5xT7fccU+T2nGPrAZ
xj6mlMM+airFPjXmxT7blsQ+3W/DPrnExD5YXMY+cfHDPqLjxT585cM+4/LFPnN+xD6N9sU+
mfDEPhqhxT6ezMU+kEPFPqv9xD7G+sM+nyLFPmWnxT6NfcQ+6oHFPoIdxT7DTcU+7VrDPtjX
xD7no8U+yVzFPpNWxj7BUsQ+6ozDPtqgxj4naMU+ShnIPu6Dxz4NssQ+cw7GPvTOxT7pdMU+
kNvEPsfExD4OCsQ+k1DGPlQGxz7wrMQ+acPCPs6dxD7TJMQ+uIvEPg6rxD5T3sQ+Xr7HPmiH
wj6KcsU+zy3HPsmwxD7mpcU+jfbEPvZ9xT5ZfcM+OI/IPtDuxT4Iycc+HgnEPqiExD6/osQ+
DSLEPrjowz6L98U+EaPEPmJLxj4SDMU+A5XFPu6SxT6m1MM+jY/FPuyewz6QI8Q+6+HDPv21
wz4i+MU+vK/FPiIQxD7nzMQ+1bHEPtvaxD79QMU+V4DGPi8NxT6CZsU+5DjFPo57xD5Fn8Q+
PTHFPsOXxj5sSsQ+H1/FPoWtxD7jCsQ+FnfEPllZxD7l3sU+usXDPqFiwz7whMU++kPFPmrE
xD5gpsQ+3uXEPjPmxD7D8cQ+vPzEPrrkwz72psM+dX/DPkE4wz6jocQ+winFPvidxT6kMcU+
+jvGPjo4xT5SssQ+jSzDPp0RxT6CZMU+t63EPsCvwz5jC8U+sxvGPgQCxT4/UsQ+5NDEPuvA
xD6YxsM+ig3FPiVgwj7+bMU+qa/EPtRhxD73tsE+rFzEPkpnwz7YwMI+pMfEPloQxT4GgMM+
S57DPhFNwz46LsY+XbPEPnA+xj5gZsA+KizFPlAZxD5t+8E+eNPDPu3wxD4ymcQ+BszFPvZm
xj6Q68U+7ozDPnm1wz5/YcU+0mfEPsKSxT7p5cY+hZrGPvquwj4o78Q+apXDPvBXxD79v8I+
KrHCPq3awz7nicQ+wIfEPiTawz7QRsI+mdPDPjB1wz4Bh8M+YpTCPjp6wz5SfsQ+GtTDPjHo
wj6OusM+CI3FPokTxD5h+ME+JgzEPli9wj7qKsQ+b5jDPiOLwj7rD8E+34XBPnibwz5alMI+
RQzCPoF4wT5WlcM+USHFPmUVxj6SAsQ+haPHPi5oxD6hc8I+gubCPqJAxz7VksE+VwnEPm5W
wz6ygsA+oUnFPpmjwj6rycE+rQXDPhucwj6Eh8I+K3nEPusnwz4moME+S/HDPtymxD6VjMM+
sCfEPvJ2xD7gWsU+nMPEPjrbwD5Is8Q+4+fEPqtcwT5qvsE+Q3XEPrqswj40lMM+2N/DPqrC
wj5TosI+TCTBPl1cwz7V5sI+vljCPsMtwz6a7sM+gFbEPlybxT6EXcQ+DPvBPjXQwj5J7sE+
PWzEPtsVwz4gfsI+yN7CPg0Uwj4yVsI+hPDEPlTxwz4Sw8M+WvvCPi4Jwj6P5cM+G7bBPvJi
xD6dosA+fHfEPivswz6k+8E+/wvEPoyDwz7Eo8I+pnbDPumExD7XQME+2ObCPoS5wz6flMI+
F6DEPhzywD6CR8Q+ZKnBPqzSwT49ssM+Al/DPi2gwz6TtsM+VprBPoCUwj53PMM+b+7CPn/Z
vz4+LcQ+nU3EPpFdwD4KVMM+NwrDPpfgwz4kEsI+rB/CPvBCwz5g9cM+u8zBPl4cxD5IycM+
ZzTDPrXfwz6NFsM+QdXCPgbJwz4R3MI+ainBPiefwj6JacI+En3BPvltwj6Hm8I+0VHBPuTQ
wT64CcM+lOvCPke/wD4gs8A+Q37CPqrPwj4KfcI++a3CPnFoxT5bBsM+5/3CPrGxwD4UksI+
CUTCPrC+wD5VPMM+Kaa/PgjZwj6emsI+187BPtJiwD7KF8E+G4TCPl6TwT67u8A+opXCPhEd
xD4b7b8+cyXCPoOYwj4icsE+T3/DPuYRwj6yO8M+jXrBPmqmwj4/ScE+96DCPqUpwz72p8A+
ncHBPqocxT5eusE+c73BPghwwz6QrMQ+EMTAPpXwwj4gJMM+RDLBPmg8wz4aJMQ+rxbDPizN
wT5Mc8M+vfrCPoL/wT4wf8M+oePCPnznwj6SfMI++gnCPulZwz4zuME+HBjEPgCTwD6FtcQ+
RRnDPpK+wD7WX8E+GGvBPvF/wT4iSsQ+lbfBPkUuwj5hW8I+L27BPgaqwj5uOME+xw/BPsZf
wT6ROcE+5uK/PmuNwz673sE+0Vq/PsDlwD6a2r8+wV7CPh7Jvz6NtsQ+gRfAPnZRwz7+OsA+
SLXCPgI8wT5BwsE+NlzBPkH5vz50D8I+KYHCPtcOwT5UDsM+yafCPjkuwj5mqMA+GVbBPiDT
vz6+674+eBDCPvD4wT6ui8E+PLHDPqSdwT4JrsI+bRXAPmQdwT6LT8E+VSTDPnCzwj65tMI+
rxfCPnsawj6i5sI+233APpiPwD6rHcM+an/BPjTvwj4C+b8+S3vAPt5Gwj68QMA+Wf3CPgU0
wT7DdsI+YtDBPkRzwj7wNcE+Fo7APvuLwj6k+b8+nvzAPvjUwj7izr4+VhrDPnPdwD5tU78+
P0XAPnd+wD7kWMA+K7zCPuqjwD4y98M+mZPDPnkbvz7nVsE+mJnCPnhCwT7/asA+FfvCPset
wT7hD8E+Ao/DPrGFwD67OsE+bNLCPqtowD4dI8E+T52+Ps4Ovz6aksI+SrzAPs+mwD7dX78+
YD2+PrcawD6ExMA+/a2/PunDvj5K1sA+omG/PjmxwD6fDME+8gHBPtVpwD7HzcE+C7/CPs+Y
wT7OAcA+us7BPuAPwT7Qqb8+qT7BPgZywT66yr4+lGLAPuOBvz5LWb4+YO+/PlehwT4HNcE+
GQu/Pm3TwD4Mc8E++EvCPjbpwD4k4cA+JZa/PlB2vj55hsA+FITBPrrgvz5Wp8E+7o2/PnOF
wT4BWcA+1GO/PrJ9wT5pX8A+BqDAPqKNvz7uQcE+DZrCPgslvj5db78+sMm/PsHIvz4SKcA+
cm+/PnpHwD5iNME+cRbCPowUwT7NEME+gI7APrYGwj6Qlb8+SqfAPmA2wD5WM8A+F+C/Pqsn
wD4yIsE+CZq/Pidevj7BP8A+YwrAPvMzwz4u9ME+v7vAPgzdvz5xmsE+ZKC9PmeCwT7t4r8+
HVLAPlf2vD7EvME+jLy/PtWmwD7wib8+qNa+Pt+Bvz4MHsE+WinBPqRJvz47I8E+fefAPoyv
wT6FnL4+r0K/Ptl8vz7H8L4+HE2/PgqTvz6Ypb8+XP7APg8Gvz7wTb4+KlnAPkf+wT7PR74+
lBLBPq8ewD4rAcI+5e/APvc4wT6x674+4gvCPiBUwD4l4L8+X6XBPnhVwT7ZGb0+wXfAPhR0
vz6rM8I+Grm/PjyXvz7XH8A+WaO/PteuwD6PuL8+8BDAPttvvj7dksI+TfDAPqXHvT7cfcA+
NXTAPooqwT5jVcA+P3TAPlvdvj7/vMA+MIm/Pn9MwD77Lr4+kOK+Pu7GwD4X+L4+z7e+PkeD
wj5wwb0+tr2/Phddvz66dMA+5rm+Poa4vz5YlsA+z8DBPrFcvz6WmsM+YEy/PkrXvj42rb4+
Ku+/Pn6NwD69jr8+Asy+Pi+Dvz5zK78+zR/BPj1/vz4B9L4+DXrBPt9cvj5is74+nbK/Plaf
vz5Mqb4+1FXAPpBBwD4AvL8+DAu9Pu3cvz4Re78+516/PuGWvz7H1b4+X9y8PixEvz4XmsA+
uVK+PlIWwD4Bub0+GPDAPtJOwT6K4b4+3OW/Plzcvj5Z474+pJ6+Pl04vj7kH8E+uGnAPscz
vz4cP8E+JnC/Pmjcvz5wk70+zIa/PlRzwD7w0L0+p2HCPmF7wD6DQL8+QtC+Pi4Pwj6zNL0+
YgDAPqPvwT76ucE+S8K+PkPZvj6qcL0+AHTBPq3+vz7MFL0+jWPAPttuvz4kXr4+bau/PkaY
wD4tf74+LfW8PhyawD7iX8A+GKq+Po+vvT5rI8E+whq8PgDFvT5jFsA+s/zAPg7wvj5y674+
4XO9Ppj1wD5bXL8+ci+/Pr1xvT54F74+NvK9Pq/Qvz5W5L4+LIm9Pqlrvj44KL8+lUC+PsRm
vj6eFsA++hG/Plo/wD7lVL4+Fmu+Pu4KwD4hmL8+iOu+PtPZwD4Ld74+bn++PsKBvz7qob4+
i0rAPo5Uvj7qWr4+94K+PmrgvD4bgb4+ddO+PvLIvD4UH8A+diu/Prj8vT6Xrrw+4AO+Pshs
vj5gsL0+dze9PuSvvT4Mp7w+J8G8Pjp2vz6gAr0+QRi+PtVyvT44Fbw+0QO9Pjgkvj70AcA+
kda+PisEvT4=</AssayYData></Step><Step><CommonData><SampleLocation>2</SampleLocation><SampleID></SampleID><SampleGroup></SampleGroup><SampleInfo></SampleInfo><SampleRow>D</SampleRow><SamplePlate>1</SamplePlate><WellType>REGENERATION</WellType><Concentration>-1</Concentration><ConcentrationUnits>µg/ml</ConcentrationUnits><MolarConcentration>-1</MolarConcentration><MolarConcUnits>nM</MolarConcUnits><MolecularWeight>-1</MolecularWeight><Temperature>30</Temperature><StartTime>2193953</StartTime><AssayTime>5</AssayTime></CommonData><FlowRate>1000</FlowRate><StepType>KREGENERATION</StepType><StepName>Regeneration</StepName><StepStatus>OK</StepStatus><ActualTime>4.99907</ActualTime><CycleTime>0.2</CycleTime><AssayXData Points="25">P9MDRXLWA0Wh2QNF1dwDRQjgA0U74wNFcuYDRaXpA0XV7ANFDPADRT/zA0Vu9gNFpfkDRdn8
A0UMAARFPwMERW4GBEWhCQRF1QwERQwQBEU7EwRFbhYERaEZBEXZHARFCCAERQ==</AssayXData><AssayYData Points="25">5O03QKHENkDqODBAENUxQC8QOEAbZjFALE4wQAq2NUA7tDFAK7suQOzPM0DwxDVA9pkvQIec
MUA8ajZAXo8xQEZaMUAx/zdA5IA0QHLxLkA+RTRAmEA1QIN0MEDPIjRAgOY1QA==</AssayYData></Step><Step><CommonData><SampleLocation>1</SampleLocation><SampleID>Buffer</SampleID><SampleGroup></SampleGroup><SampleInfo></SampleInfo><SampleRow>D</SampleRow><SamplePlate>1</SamplePlate><WellType>BUFFER</WellType><Concentration>-1</Concentration><ConcentrationUnits>µg/ml</ConcentrationUnits><MolarConcentration>-1</MolarConcentration><MolarConcUnits>nM</MolarConcUnits><MolecularWeight>-1</MolecularWeight><Temperature>30</Temperature><StartTime>2206122</StartTime><AssayTime>5</AssayTime></CommonData><FlowRate>1000</FlowRate><StepType>KREGENERATION</StepType><StepName>Regeneration</StepName><StepStatus>OK</StepStatus><ActualTime>5.002</ActualTime><CycleTime>0.2</CycleTime><AssayXData Points="25">OyMERW4mBEWlKQRF1SwERQwwBEU7MwRFcjYERaU5BEXVPARFDEAERT9DBEVyRgRFpUkERdVM
BEUMUARFP1MERW5WBEWhWQRF2VwERQhgBEU/YwRFbmYERaFpBEXZbARFEHAERQ==</AssayXData><AssayYData Points="25">1WYkQMQWMkDVYz5A1wIoQEyaJECcvDlAXhgqQAy3JUCIADlAzHU2QN3tH0DOPS1A8Ss6QBrS
JUCSjSRASMI8QLaeLEB7OSBAiTU6QFeoNEB7NyJAyKYtQDduPECGqSdAko0uQA==</AssayYData></Step><Step><CommonData><SampleLocation>2</SampleLocation><SampleID></SampleID><SampleGroup></SampleGroup><SampleInfo></SampleInfo><SampleRow>D</SampleRow><SamplePlate>1</SamplePlate><WellType>REGENERATION</WellType><Concentration>-1</Concentration><ConcentrationUnits>µg/ml</ConcentrationUnits><MolarConcentration>-1</MolarConcentration><MolarConcUnits>nM</MolarConcUnits><MolecularWeight>-1</MolecularWeight><Temperature>30</Temperature><StartTime>2218444</StartTime><AssayTime>5</AssayTime></CommonData><FlowRate>1000</FlowRate><StepType>KREGENERATION</StepType><StepName>Regeneration</StepName><StepStatus>OK</StepStatus><ActualTime>5.00005</ActualTime><CycleTime>0.2</CycleTime><AssayXData Points="25">Q3MERXp2BEWpeQRF4XwERRCABEVDgwRFdoYERamJBEXhjARFFJAERUOTBEV6lgRFrZkEReGc
BEUQoARFR6MERXamBEWtqQRF3awERRSwBEVDswRFerYERam5BEXhvARFEMAERQ==</AssayXData><AssayYData Points="25">Jy8XQJ57DUDR8ApAtxQTQO9kEkCyuQpA9ksTQPiYEkB90QZAX/oNQH2oFkD+fQ5AcN0KQLvO
EkBYGRFAP2UJQPnjEUDeTRNAVAkJQEEKDUD1RBZAF7QKQGH3CkCKDRNAWokNQA==</AssayYData></Step><Step><CommonData><SampleLocation>1</SampleLocation><SampleID>Buffer</SampleID><SampleGroup></SampleGroup><SampleInfo></SampleInfo><SampleRow>D</SampleRow><SamplePlate>1</SamplePlate><WellType>BUFFER</WellType><Concentration>-1</Concentration><ConcentrationUnits>µg/ml</ConcentrationUnits><MolarConcentration>-1</MolarConcentration><MolarConcUnits>nM</MolarConcUnits><MolecularWeight>-1</MolecularWeight><Temperature>30</Temperature><StartTime>2230593</StartTime><AssayTime>5</AssayTime></CommonData><FlowRate>1000</FlowRate><StepType>KREGENERATION</StepType><StepName>Regeneration</StepName><StepStatus>OK</StepStatus><ActualTime>5.00103</ActualTime><CycleTime>0.2</CycleTime><AssayXData Points="25">Q8MERXbGBEWpyQRF3cwERRTQBEVD0wRFetYERa3ZBEXd3ARFFOAERUfjBEV25gRFqekEReHs
BEUU8ARFR/MERXb2BEWp+QRF4fwERRQABUVDAwVFegYFRa0JBUXhDAVFFBAFRQ==</AssayXData><AssayYData Points="25">iDDlP0J30D/7IPw/11/uP2f62j/IOPk/u8wDQMmz2D+Li+I/hq8DQCf23T+NY9M/mSAFQAEd
8T8qYtE/70YBQHGAA0ANy9g/5cbgPz/CBkDpSO0/EXTQP92lAEDhdu0/HV3ZPw==</AssayYData></Step><Step><CommonData><SampleLocation>2</SampleLocation><SampleID></SampleID><SampleGroup></SampleGroup><SampleInfo></SampleInfo><SampleRow>D</SampleRow><SamplePlate>1</SamplePlate><WellType>REGENERATION</WellType><Concentration>-1</Concentration><ConcentrationUnits>µg/ml</ConcentrationUnits><MolarConcentration>-1</MolarConcentration><MolarConcUnits>nM</MolarConcUnits><MolecularWeight>-1</MolecularWeight><Temperature>30</Temperature><StartTime>2242739</StartTime><AssayTime>5</AssayTime></CommonData><FlowRate>1000</FlowRate><StepType>KREGENERATION</StepType><StepName>Regeneration</StepName><StepStatus>OK</StepStatus><ActualTime>5.00005</ActualTime><CycleTime>0.2</CycleTime><AssayXData Points="25">RxMFRX4WBUWxGQVF4RwFRRggBUVHIwVFfiYFRa0pBUXhLAVFGDAFRUszBUV6NgVFrTkFReU8
BUUUQAVFR0MFRXpGBUWtSQVF5UwFRRRQBUVLUwVFflYFRbFZBUXlXAVFFGAFRQ==</AssayXData><AssayYData Points="25">jH0nQBObHECfxRFARvEcQOFxIEDhRRFAf64VQI7uH0CHAxVAzR8VQPoMKUCzRRxAWIYQQFAX
JEBZQB9AkX8SQPXJE0B+2B5AVhAVQJ8tF0BGpydAWFccQO16D0AE/CJANjkhQA==</AssayYData></Step><Step><CommonData><SampleLocation>1</SampleLocation><SampleID>Buffer</SampleID><SampleGroup></SampleGroup><SampleInfo></SampleInfo><SampleRow>D</SampleRow><SamplePlate>1</SamplePlate><WellType>BUFFER</WellType><Concentration>-1</Concentration><ConcentrationUnits>µg/ml</ConcentrationUnits><MolarConcentration>-1</MolarConcentration><MolarConcUnits>nM</MolarConcUnits><MolecularWeight>-1</MolecularWeight><Temperature>30</Temperature><StartTime>2254921</StartTime><AssayTime>5</AssayTime></CommonData><FlowRate>1000</FlowRate><StepType>KREGENERATION</StepType><StepName>Regeneration</StepName><StepStatus>OK</StepStatus><ActualTime>5.00005</ActualTime><CycleTime>0.2</CycleTime><AssayXData Points="25">S2MFRXpmBUWtaQVF5WwFRRRwBUVHcwVFfnYFRa15BUXhfAVFGIAFRUuDBUV6hgVFsYkFReWM
BUUYkAVFR5MFRXqWBUWxmQVF4ZwFRRigBUVHowVFfqYFRbGpBUXhrAVFGLAFRQ==</AssayXData><AssayYData Points="25">MkHkP6bI+T+nfNM/i5/RPw46/z/B09w/lQPJP/wX6D/sLug/dMLBP5be1T8XTPE/f7LTP014
0z+ceP8/mIThP8Ooyj8/v/U/+/XrP44Vvj944tU/D/TwP4ae0D+nyco/XKHvPw==</AssayYData></Step></KineticsData></ExperimentResults>
