# Supplementary material for: CD147 mediates the adsorption of influenza A virus on the cell surface through direct interaction with HA
Source: Front Cell Infect Microbiol. 2025 Aug 29;15:1647283. doi: 10.3389/fcimb.2025.1647283 (PMC12426278; doi:10.3389/fcimb.2025.1647283)
Supplement: Supplementary file 8 [file DataSheet2.zip › raw data-2/Figure 6/Fingure6 D-I/Fingure6 H/241006_005.frd]

<?xml version="1.0" encoding="UTF-8" standalone="yes"?>
<ExperimentResults><ExperimentInfo Name="Experiment_1"><ExpDescription></ExpDescription><RTDVersion>2.0</RTDVersion><RunID>B72A3294-3FDD-41F8-A2F2-5357D5FE9153</RunID><ExperimentType>KINETICS</ExperimentType><ExperimentSubType>KBASIC</ExperimentSubType><StartDateTime>2024-10-06T21:56:37</StartDateTime><MachineName>4QSYCS2</MachineName><UserName>Labuser</UserName><LotNumber></LotNumber><PlateName>241006</PlateName><PlateName2></PlateName2><SensorName>E6</SensorName><SensorPlate>1</SensorPlate><SensorType>SA (Streptavidin)</SensorType><SensorRole>LIGAND</SensorRole><SensorInfo></SensorInfo><WritingSW>DataAcquisition.exe 11.1.0.11</WritingSW><InstrumentType>OctetRED96e</InstrumentType><InstrumentSerial>FB-90287</InstrumentSerial><InstrumentFW>1.0.0.0</InstrumentFW><IntegrationTime>2.5</IntegrationTime><DSPType>CPF</DSPType><DSPStitching>1</DSPStitching><HasManifest>1</HasManifest><InfoHash>1729037275</InfoHash></ExperimentInfo><AssayParamsInfo/><KineticsData><Step><CommonData><SampleLocation>12</SampleLocation><SampleID></SampleID><SampleGroup></SampleGroup><SampleInfo></SampleInfo><SampleRow>E</SampleRow><SamplePlate>1</SamplePlate><WellType>BUFFER</WellType><Concentration>-1</Concentration><ConcentrationUnits>µg/ml</ConcentrationUnits><MolarConcentration>-1</MolarConcentration><MolarConcUnits>nM</MolarConcUnits><MolecularWeight>-1</MolecularWeight><Temperature>27.5</Temperature><StartTime>0</StartTime><AssayTime>120</AssayTime></CommonData><FlowRate>1000</FlowRate><StepType>BASELINE</StepType><StepName>Baseline</StepName><StepStatus>OK</StepStatus><ActualTime>120.001</ActualTime><CycleTime>0.2</CycleTime><AssayXData Points="600">AAAAAM3MTD7fT80+I9sZP1YOTT/FIIA/mpmZPzMzsz+R7cw/ZmbmPwAAAEDNzAxAmpkZQMl2
JkAzMzNAAABAQM3MTECamVlAZmZmQJZDc0AAAIBAZmaGQP7UjEBkO5NAy6GZQAAAoECYbqZA
/tSsQGQ7s0DLoblAAADAQGZmxkD+1MxAZDvTQJqZ2UAxCOBAZmbmQM3M7EAzM/NAmpn5QAAA
AEFMNwNBZmYGQZqZCUHNzAxBAAAQQTMzE0F/ahZBmpkZQc3MHEEAACBBMzMjQWZmJkGamSlB
5dAsQRkEMEFMNzNBZmY2QZqZOUHl0DxBAABAQUw3Q0FmZkZBmplJQeXQTEEAAFBBMzNTQWZm
VkGynVlB5dBcQRkEYEFMN2NBf2pmQbKdaUHl0GxBGQRwQUw3c0FmZnZBsp15Qc3MfEEMAoBB
ppuBQT81g0HNzIRBc2iGQQAAiEGamYlBPzWLQdnOjEFmZo5BAACQQaabkUE/NZNB2c6UQWZm
lkEMAphBppuZQTMzm0HZzpxBc2ieQQwCoEGamaFBPzWjQc3MpEFmZqZBAACoQaabqUE/NatB
2c6sQWZmrkEAALBBmpmxQT81s0HNzLRBc2i2QQAAuEGamblBMzO7QdnOvEFzaL5BAADAQZqZ
wUEzM8NB2c7EQWZmxkEMAshBppvJQTMzy0HNzMxBc2jOQQAA0EGmm9FBMzPTQdnO1EFzaNZB
DALYQZqZ2UE/NdtBzczcQWZm3kEAAOBBppvhQTMz40HZzuRBZmbmQQwC6EGamelBMzPrQdnO
7EFzaO5BAADwQZqZ8UEzM/NB2c70QWZm9kEAAPhBppv5QTMz+0HNzPxBZmb+QQAAAELNzABC
mpkBQm1nAkIzMwNCBgEEQtPNBEKamQVCZmYGQjMzB0IGAQhCzcwIQpqZCUJtZwpCOTQLQgAA
DELNzAxCmpkNQm1nDkIzMw9CBgEQQs3MEEKamRFCbWcSQjk0E0IAABRCzcwUQpqZFUJmZhZC
OTQXQgYBGELTzRhCoJoZQmZmGkIzMxtCAAAcQs3MHEKamR1CbWceQjk0H0IAACBCzcwgQqCa
IUJmZiJCMzMjQgAAJELNzCRCoJolQmZmJkIzMydCBgEoQtPNKEKamSlCbWcqQjMzK0IAACxC
080sQpqZLUJmZi5CMzMvQgAAMELTzTBCmpkxQm1nMkIzMzNCBgE0QtPNNEKamTVCZmY2Qjk0
N0IGAThCzcw4QpqZOUJmZjpCMzM7QgYBPELNzDxCmpk9Qm1nPkI5ND9CBgFAQs3MQEKamUFC
bWdCQjk0Q0IGAURC081EQpqZRUJmZkZCMzNHQgAASELNzEhCmplJQm1nSkIzM0tCBgFMQs3M
TEKamU1CZmZOQjk0T0IAAFBCzcxQQqCaUUJtZ1JCOTRTQgAAVELTzVRCoJpVQm1nVkIzM1dC
BgFYQtPNWEKamVlCbWdaQjMzW0IGAVxCzcxcQqCaXUJmZl5COTRfQgAAYELNzGBCmplhQm1n
YkIzM2NCBgFkQtPNZEKamWVCZmZmQjMzZ0IGAWhCzcxoQpqZaUJmZmpCOTRrQgAAbELTzWxC
mpltQm1nbkI5NG9CBgFwQtPNcEKamXFCZmZyQjk0c0IAAHRCzcx0QqCadUJmZnZCOTR3QgAA
eELTzXhCmpl5Qm1nekIzM3tCBgF8Qs3MfEKgmn1CbWd+Qjk0f0KDAIBCZmaAQlDNgEIzM4FC
HZqBQgAAgkLpZoJCUM2CQrYzg0KamYNCgwCEQmZmhELNzIRCtjOFQpqZhUKDAIZCZmaGQlDN
hkIzM4dCmpmHQgAAiELpZohCUM2IQjMziUKamYlCgwCKQulmikLNzIpCMzOLQpqZi0IAAIxC
ZmaMQlDNjEK2M41CHZqNQoMAjkLpZo5CzcyOQjMzj0Idmo9CgwCQQmZmkELNzJBCMzORQh2a
kUKDAJJCZmaSQlDNkkIzM5NCmpmTQgAAlEJmZpRCUM2UQrYzlUIdmpVCAACWQmZmlkLNzJZC
tjOXQh2al0KDAJhC6WaYQlDNmEIzM5lCHZqZQgAAmkLpZppCUM2aQrYzm0IdmptCgwCcQulm
nELNzJxCMzOdQh2anUIAAJ5C6WaeQlDNnkIzM59CmpmfQgAAoEJmZqBCUM2gQrYzoUKamaFC
gwCiQmZmokLNzKJCMzOjQh2ao0KDAKRC6WakQs3MpEIzM6VCHZqlQgAApkLpZqZCUM2mQjMz
p0KamadCAACoQulmqELNzKhCMzOpQqCaqUIAAKpCZmaqQs3MqkK2M6tCHZqrQgAArELpZqxC
UM2sQrYzrUKama1CgwCuQmZmrkLNzK5CMzOvQpqZr0KDALBCZmawQs3MsEK2M7FCHZqxQgAA
skLpZrJCzcyyQrYzs0KambNCgwC0QmZmtELNzLRCtjO1QpqZtUIAALZC6Wa2QlDNtkK2M7dC
HZq3QoMAuELpZrhCUM24QrYzuUKamblCgwC6QmZmukLNzLpCtjO7Qh2au0IAALxCZma8QlDN
vEK2M71CHZq9QgAAvkLpZr5CUM2+QjMzv0Kamb9CgwDAQmZmwEJQzcBCtjPBQh2awUKDAMJC
6WbCQlDNwkK2M8NCHZrDQgAAxELpZsRCUM3EQjMzxUKamcVCgwDGQmZmxkLNzMZCMzPHQpqZ
x0IAAMhCZmbIQs3MyEK2M8lCmpnJQgAAykJmZspCzczKQrYzy0KamctCgwDMQulmzELNzMxC
MzPNQh2azUIAAM5CZmbOQlDNzkK2M89CHZrPQgAA0ELpZtBCzczQQjMz0UKamdFCgwDSQmZm
0kJQzdJCtjPTQh2a00IAANRCZmbUQs3M1EIzM9VCmpnVQoMA1kLpZtZCUM3WQjMz10KamddC
gwDYQmZm2EJQzdhCMzPZQh2a2UIAANpC6WbaQs3M2kK2M9tCmpnbQgAA3ELpZtxCzczcQjMz
3UIdmt1CgwDeQmZm3kLNzN5CMzPfQpqZ30IAAOBCZmbgQlDN4EK2M+FCmpnhQgAA4kJmZuJC
zcziQjMz40KameNCAADkQulm5EJQzeRCtjPlQh2a5UIAAOZC6WbmQlDN5kK2M+dCmpnnQoMA
6EJmZuhCUM3oQjMz6UIdmulCgwDqQmZm6kJQzepCMzPrQh2a60KDAOxC6WbsQs3M7EK2M+1C
mpntQgAA7kJmZu5CUM3uQrYz70Idmu9C</AssayXData><AssayYData Points="600">AAAAAGNfIbsjAwO6foM7ujH3GTqPWrW7q1i1u0QEHbr+hY45pJdtuvU8trvg6zw7QjOdu931
C7tj3ka7qmkxO1XTn7qwIrq5v1hNt6gg6brJRI663JUYOtXYP7sHyJy7fEUBuye+p7txkaU5
VofYuQ6DLLrMVgm70TyWuqGus7ogufo6AxF0u3hwDbtYCl8543Vgu4D7gruJBZW7ReqPumo2
Trt3I7u6xF7IuxdjzzoUJCq7WCmyu6PDwrv+pRk7wly7u9J0pDp78Yk5NiALuoHXWjhH+Qi7
oCyOuzn7Rbki6No6/FtVurQaILsIOV+7M1WqudxcWrtAGMm7aTylurBJHbtV0hO7aUwmu62Z
YLtobiu7zYXzuiAwpjoPhBC7gGimuk6RJLs/rjC7L62eu8juTrvMXRe7XDYOuyfOgbsiW/E6
87rJupeRZbuSiTS7F3uHupah8DjivY+7YgkXuzAciLvYsB+7vXR3u9bSmrvNGla7Y9IUu94L
CDgFGwS6IAaEu4uxebt3oXY6NZgyuvF0O7thxX67zDRnu1pzBDswHWO7cIYWuwtQursw8427
In2mupqXPrqzCWC7fw4HuzqlI7qYFUS7dyfAuQ6ymjpXEve6Sx0COvi/6zrDwve6JnTYOmzM
6rqZvdG7ErXCuhlVh7uRsO66iaWausmYiTvMuS27XPO1uyNflLuOMcu7Gxbsux1utrrPBm27
MVLGOpVbGbv5eEa7ECgkuwT1droOqzC7EHucOaE2obtbE767AeGRujhj37tdMg67NSOgu0Sf
v7vbm7G7pnAvu2PerLoGBre6lkcPvPvdrLtpTRi7o9+Lu1HThroGyoC7zwOCu4ZIibtg8Im7
9OPhuupUAruspio7XcFVu0EEsLueVWq7qP/Ju+/AILqrJYa7Y3xFu4dnebuECLO6WLqPu8uK
Bbx3mh68ojERvD/wibsCvca71+Q4vDv7J7wmsue7wXEcu4wpGrz5FY27D6mXutuZnrsFMK67
PqV1u01Rj7vREou7JlCEuy5hvLsVHYW7NFePu4GG/LtwoQi87qyNu9xTobts6pi7DY3LuwDE
0buvgIq7oHfZuz1+qLv/u266Rqmtu1nWrLs+Hsu7ePI6u3TgwrtJmru7y5AgvE0R5ruH+hC8
4lqhu2IJxbuLWz68sA8ZvAujALymgPi7FXf9u1twE7y0SxS8WHwRvO6/A7zQxAK8IWaiu34/
9Lvzrb67wqogvOSM4LumEo67IfC0u/hjhbssBuu7DJAMvE4sJbzBhxe8mywtvFk8X7xYfaK7
xG4QvD6VALwKC+G7aWz6u5Ea/7sBQFK8FpN6u2VHIrxf2f27fMRnvGgrIbzOvcO7OwsDvPqS
LbyOuGm7r+LKu1DavLugLTS8OhY4vIyHorvlm8W73C+Zu/ZCWLz3CBe8OScevMymSbyf6gS8
TMuAvDyrqbvnwQi8Ep8hvAoMDby6oDu8jUYVvIMfELw3ZB28T7UXvPQdzbtw8+W7KgxFvO6H
5btbK++7X+nKu9/gQryglhS8elZJvEBfRLyhevS7Qehlu2DtULxxb+i7dFglvDU4G7zqh3a8
VHgMvNVkTbwNksm7JdnPuyvHQ7y5Mzi8qhUOvMw/MLwZ0le8yhs/vAUuYrxnLCa8OsApvB/e
57sSXSO8v0zGuwRlD7wgpCO89YsvvHSyKbwVA8O71T5RvLDQObxI4Vi8NOM2vBfaN7z5/A28
D40xvI2RAbwLiDy8FcUFvGiTDLx/avi7D33hu+oHJLxH1EO8cgUkvBLWRLzbA++7MeYKvEe9
FLzHkna8e+9SvBtvYrxoqCa8tFYkvBvKHLz6Cwi8FMBevKJdSry/rzG8jfD/u3itIrxNoBm8
hNJFvCneW7xYOgy83w1DvFS+Ybx4MzW8UOhvvJkJOrxJjAy8uDlSvDerVLz/Mlm82643vKli
Ury0EUS8kVdRvFvOMLxishy8KX4wvG3RcLz6zB+8mXIsvFI6K7xIuTC8zLoovLtoUrw964e8
gzVnvLHvX7z0QI+8YG1bvMEbUby3TDq8EvBfvPU5Xrzhjj+8h3ISvOJzNrxwwF68j6ZovCWV
+rtBsjq8ryJjvIgPLbxiilq8aE6IvHtVH7wy52y8QXzwu6t9gbykgHW89IpZvPtuSrwbSmK8
2kY6vHP8LLy/rIK8FhwpvLSQLrwdqH68pDuMvAqukryf+m28zPBFvCN4SLzv9Ym88U9uvNGq
l7zoZmS8EtgevI90ZLyBk0m8cZI3vF1UgrwbbEe8dox4vMbgRbw5tm+8trlqvIZnorxgBoW8
joZLvA64N7xKVj68IHVbvN9OabyQPFG8u3xlvHYyg7zuNmC88C2GvPr3ZbzuYW68qY9uvL+k
bby/sGm8/smAvDgJjryD8pu8gPAuvD64PLxyeIW8JyKmvMC1ebz/KIO8XXiYvFNUk7wCpqC8
xcOivHb/VbzpuJO8D0yPvKTodLwJtJ28B5OWvBC0o7xyYJC8t6OfvPTKnbyo4ZC8f/V1vABV
p7zp6Eu8kZScvNlCmrzoqUq8KYuMvNKtVrxQyIO8ZPBNvJN3drwUjJK8k6ZmvBPrqLwLN5i8
Ll9WvPYDtLygd6S8u3eSvEZMi7x7b5a8yMuevAT8aLzTL5q8sE+PvGrWgby+34S8mbBYvEe7
k7zZYI68U+txvDtDpbxHgo687pmXvF9lmLz5Lqa8R9uNvA/Rr7wo1Gy8A8CavNlJpryIfJe8
QhqYvJRyhrwMVaO8T5uLvB61fbxbEo68JCavvB0yhrxjiIS8K0+UvJS/l7wqCqe8d1OavFSe
jrz38JW81YqbvDvrjryOz5G8XZaWvHcFjrz6w7e8Me24vDOxsbyx4JO8ao5+vNcxVLxNYqu8
2AyJvILIubzpg4y86UChvHN7mLyBdZW8k5KCvAXxhrwmfKW8xMSbvA1xm7xYoYm8UOCqvOAR
nry1uJ68XQl0vP84sryh/KO8JGSYvC8Lqrws6I28HZ6ZvAe0srw8IKe8TQXWvBSgsry/sqS8
v4etvFTxr7z5Goe8Qi+cvHdEurx58cS8fkycvB9KrLzIboi8KiudvFOClrzW+q+8iMZXvKhC
m7zeusi8RdeMvKJ8urxTO6m8KWSOvDA8srzuS668aP2MvF8orbz9LMK8Ql+ovGlnubwfmNa8
eh+jvJJjrLzHp5u8OqvLvG2Mtbwla628</AssayYData></Step><Step><CommonData><SampleLocation>3</SampleLocation><SampleID>hb2</SampleID><SampleGroup></SampleGroup><SampleInfo></SampleInfo><SampleRow>E</SampleRow><SamplePlate>1</SamplePlate><WellType>KLOAD</WellType><Concentration>50</Concentration><ConcentrationUnits>µg/ml</ConcentrationUnits><MolarConcentration>50000</MolarConcentration><MolarConcUnits>nM</MolarConcUnits><MolecularWeight>-1</MolecularWeight><Temperature>30</Temperature><StartTime>158116</StartTime><AssayTime>1200</AssayTime></CommonData><FlowRate>1000</FlowRate><StepType>LOADING</StepType><StepName>Loading</StepName><StepStatus>OK</StepStatus><ActualTime>579.6</ActualTime><CycleTime>0.2</CycleTime><AssayXData Points="2898">gwDwQmxn8EJQzfBCtjPxQqCa8UIGAfJC6WbyQtPN8kI5NPNCoJrzQgYB9EJsZ/RCUM30QrYz
9UKgmvVCBgH2Qulm9kJQzfZCOTT3Qh2a90IGAfhC6Wb4QlDN+EK2M/lCoJr5QoMA+kJsZ/pC
UM36Qjk0+0IdmvtCgwD8Qulm/ELTzfxCtjP9QqCa/UKDAP5CbGf+QlDN/kI5NP9CoJr/QkIA
AEN1MwBDqGYAQ9uZAEMOzQBDgwABQ3UzAUPpZgFD25kBQ1DNAUNCAAJDdTMCQ6hmAkMdmgJD
Ds0CQ4MAA0O2MwND6WYDQx2aA0MOzQNDgwAEQ7YzBEOoZgRD25kEQ1DNBENCAAVDtjMFQ+lm
BUMdmgVDDs0FQ4MABkO2MwZD6WYGQx2aBkMOzQZDgwAHQ3UzB0PpZgdD25kHQ1DNB0NCAAhD
tjMIQ6hmCEPbmQhDDs0IQ0IACUN1MwlDqGYJQ9uZCUMOzQlDgwAKQ7YzCkPpZgpDHZoKQ1DN
CkNCAAtDdTMLQ6hmC0MdmgtDUM0LQ4MADEN1MwxDqGYMQx2aDENQzQxDgwANQ3UzDUPpZg1D
25kNQ1DNDUNCAA5DtjMOQ6hmDkMdmg5DDs0OQ4MAD0N1Mw9D6WYPQx2aD0MOzQ9DgwAQQ7Yz
EEOoZhBD25kQQw7NEENCABFDtjMRQ+lmEUPbmRFDDs0RQ4MAEkO2MxJDqGYSQx2aEkMOzRJD
gwATQ3UzE0PpZhND25kTQ1DNE0ODABRDtjMUQ+lmFEMdmhRDDs0UQ4MAFUN1MxVDqGYVQ9uZ
FUMOzRVDgwAWQ7YzFkOoZhZDHZoWQ1DNFkODABdDtjMXQ6hmF0MdmhdDDs0XQ4MAGEN1MxhD
qGYYQ9uZGENQzRhDgwAZQ7YzGUPqZhlDHZoZQw7NGUODABpDdTMaQ+pmGkMdmhpDDs0aQ4MA
G0N1MxtD6mYbQx2aG0MOzRtDQgAcQ7YzHEPqZhxDHZocQw7NHENCAB1DtjMdQ+pmHUMdmh1D
UM0dQ4MAHkO2Mx5D6mYeQx2aHkNQzR5DgwAfQ3UzH0PqZh9D25kfQw7NH0ODACBDtjMgQ+pm
IEPbmSBDDs0gQ4MAIUN1MyFD6mYhQ9uZIUMOzSFDgwAiQ3UzIkPqZiJDHZoiQw7NIkODACND
tjMjQ+pmI0MdmiNDDs0jQ0IAJEO2MyRDqGYkQ9uZJEMOzSRDQgAlQ3UzJUPqZiVDHZolQw7N
JUNCACZDtjMmQ6hmJkMdmiZDUM0mQ0IAJ0O2MydD6mYnQ9uZJ0MOzSdDQgAoQ3UzKEPqZihD
25koQw7NKENCAClDtjMpQ+pmKUPbmSlDDs0pQ4MAKkO2MypDqGYqQ9uZKkNQzSpDQgArQ7Yz
K0OoZitDHZorQw7NK0ODACxDdTMsQ6hmLEPbmSxDDs0sQ4MALUO2My1D6mYtQx2aLUNQzS1D
gwAuQ3UzLkPqZi5DHZouQ1DNLkODAC9DtjMvQ6hmL0Mdmi9DDs0vQ0IAMEN1MzBD6mYwQx2a
MENQzTBDQgAxQ7YzMUPqZjFDHZoxQw7NMUODADJDdTMyQ+pmMkMdmjJDUM0yQ0IAM0N1MzND
6mYzQ9uZM0NQzTNDgwA0Q3UzNEOoZjRD25k0Q1DNNENCADVDtjM1Q6hmNUPbmTVDDs01Q4MA
NkO2MzZDqGY2Qx2aNkNQzTZDQgA3Q7YzN0PqZjdDHZo3Qw7NN0ODADhDtjM4Q+pmOEMcmjhD
Ds04Q4MAOUO2MzlDqGY5Q9uZOUNQzTlDQgA6Q7YzOkOoZjpDHJo6Qw7NOkODADtDtjM7Q6hm
O0McmjtDDs07Q4MAPEN0MzxDqGY8Q9uZPENQzTxDQgA9Q7YzPUOoZj1D25k9Qw7NPUODAD5D
dDM+Q6hmPkPbmT5DUM0+Q4MAP0N0Mz9DqGY/QxyaP0NQzT9DQgBAQ7YzQEPqZkBDHJpAQ1DN
QENCAEFDdDNBQ+pmQUMcmkFDDs1BQ0IAQkN0M0JD6mZCQxyaQkNQzUJDQgBDQ7YzQ0OoZkND
HJpDQw7NQ0ODAERDtjNEQ+pmREPbmURDUM1EQ0IARUO2M0VDqGZFQxyaRUNQzUVDQgBGQ7Yz
RkPqZkZDHJpGQw7NRkODAEdDtjNHQ6hmR0PbmUdDUM1HQ4MASEO2M0hD6mZIQxyaSENQzUhD
gwBJQ7YzSUOoZklDHJpJQ1DNSUODAEpDtjNKQ6hmSkPbmUpDUM1KQ4MAS0O2M0tDqGZLQxya
S0NQzUtDQgBMQ3QzTEOoZkxDHJpMQ1DNTENCAE1DtjNNQ6hmTUPbmU1DDs1NQ0IATkN0M05D
qGZOQxyaTkNQzU5DQgBPQ3QzT0OoZk9DHJpPQ1DNT0ODAFBDtjNQQ+pmUEPbmVBDUM1QQ0IA
UUN0M1FDqGZRQ9uZUUMOzVFDgwBSQ3QzUkOoZlJDHJpSQw7NUkNCAFNDtjNTQ+pmU0PbmVND
UM1TQ0IAVEO2M1RDqGZUQxyaVENQzVRDQgBVQ3QzVUOoZlVDHJpVQ1DNVUODAFZDdDNWQ6hm
VkPbmVZDDs1WQ0IAV0O2M1dD6mZXQ9uZV0MOzVdDgwBYQ3QzWEOoZlhD25lYQ1DNWEODAFlD
tjNZQ6hmWUMcmllDUM1ZQ4MAWkO2M1pDqGZaQ9uZWkMOzVpDgwBbQ3QzW0OoZltD25lbQ1DN
W0NCAFxDdDNcQ+pmXEMcmlxDDs1cQ0IAXUO2M11DqGZdQ9uZXUNQzV1DQgBeQ3QzXkPqZl5D
25leQw7NXkNCAF9DtjNfQ6hmX0Mcml9DUM1fQ4MAYEN0M2BDqGZgQxyaYENQzWBDQgBhQ7Yz
YUPqZmFD25lhQ1DNYUODAGJDtjNiQ6hmYkPbmWJDDs1iQ0IAY0O2M2NDqGZjQ9uZY0MOzWND
gwBkQ3QzZEOoZmRD25lkQw7NZENCAGVDtjNlQ+pmZUMcmmVDDs1lQ4MAZkO2M2ZDqGZmQxya
ZkNQzWZDgwBnQ3QzZ0PqZmdD25lnQ1DNZ0ODAGhDdDNoQ+pmaEMcmmhDDs1oQ0IAaUN0M2lD
qGZpQ9uZaUNQzWlDgwBqQ7YzakPqZmpDHJpqQ1DNakNCAGtDdDNrQ6hma0McmmtDUM1rQ0IA
bEN0M2xDqGZsQxyabEMOzWxDQgBtQ3QzbUOoZm1DHJptQ1DNbUNCAG5DtjNuQ6hmbkMcmm5D
UM1uQwYBb0O2M29D6mZvQxyab0MOzW9DQgBwQ7YzcEPqZnBDHJpwQ1DNcENCAHFDdDNxQ6hm
cUPbmXFDDs1xQ4MAckN0M3JDqGZyQ9uZckNQzXJDgwBzQ3Qzc0PqZnNDHJpzQ1DNc0NCAHRD
tjN0Q+pmdEMcmnRDUM10Q0IAdUN0M3VD6mZ1QxyadUNQzXVDgwB2Q3QzdkPqZnZDHJp2Q1DN
dkNCAHdDdDN3Q6hmd0McmndDDs13Q4QAeEN0M3hDqGZ4QxyaeENQzXhDhAB5Q7YzeUPqZnlD
HJp5Q1DNeUNCAHpDtjN6Q+pmekMcmnpDUM16Q0IAe0O2M3tD6mZ7Q9yZe0MOzXtDQgB8Q7Yz
fEPqZnxD3Jl8Qw7NfEOEAH1DtjN9Q6hmfUPcmX1DDs19Q0IAfkO2M35D6mZ+Q9yZfkNQzX5D
hAB/Q7Yzf0PqZn9D3Jl/Q1DNf0NCAIBD2xmAQ1QzgEPuTIBDh2aAQ0KAgEO6mYBDVLOAQ+7M
gEOH5oBDIQCBQ7oZgUN1M4FDDk2BQ6hmgUMhgIFD25mBQ1SzgUMOzYFDh+aBQ0IAgkO6GYJD
dTOCQ+5MgkOoZoJDIYCCQ7qZgkNUs4JDDs2CQ6jmgkMhAIND2xmDQ1Qzg0MOTYNDh2aDQ0KA
g0O6mYNDVLODQ+7Mg0Oo5oNDQgCEQ9sZhEN1M4RD7kyEQ4dmhENCgIRD25mEQ3WzhEPuzIRD
h+aEQ0IAhUO6GYVDVDOFQ+5MhUOoZoVDIYCFQ9uZhUN1s4VD7syFQ4fmhUMhAIZD2xmGQ3Uz
hkMOTYZDh2aGQyGAhkPbmYZDVLOGQw7NhkOo5oZDIQCHQ9sZh0N1M4dDDk2HQ6hmh0MhgIdD
25mHQ3Wzh0MOzYdDqOaHQ0IAiEPbGYhDdTOIQ+5MiEOHZohDQoCIQ9uZiENUs4hDDs2IQ6jm
iENCAIlD2xmJQ3UziUMOTYlDh2aJQ0KAiUPbmYlDVLOJQ+7MiUOo5olDIQCKQ9sZikNUM4pD
Dk2KQ4dmikNCgIpDupmKQ3WzikPuzIpDqOaKQ0IAi0PbGYtDVDOLQ+5Mi0OHZotDIYCLQ9uZ
i0N1s4tDDs2LQ4fmi0MhAIxDuhmMQ3UzjEPuTIxDqGaMQ0KAjEPbmYxDVLOMQ+7MjEOo5oxD
QgCNQ9sZjUNUM41DDk2NQ6hmjUMhgI1DupmNQ3WzjUMOzY1DqOaNQyEAjkPbGY5DVDOOQw5N
jkOoZo5DQoCOQ9uZjkNUs45DDs2OQ6jmjkMhAI9D2xmPQ3Uzj0MOTY9DqGaPQyGAj0O6mY9D
dbOPQ+7Mj0OH5o9DIQCQQ9sZkEN1M5BDDk2QQ6hmkEMhgJBDupmQQ3WzkEPuzJBDqOaQQyEA
kUPbGZFDdTORQ+5MkUOHZpFDIYCRQ9uZkUN1s5FD7syRQ4fmkUMhAJJDuhmSQ1QzkkPuTJJD
qGaSQ0KAkkO6mZJDVLOSQw7NkkOo5pJDQgCTQ9sZk0N1M5ND7kyTQ6hmk0NCgJND25mTQ1Sz
k0PuzJNDh+aTQ0IAlEPbGZRDdTOUQw5NlEOoZpRDIYCUQ7qZlENUs5RDDs2UQ4fmlEMhAJVD
uhmVQ1QzlUMOTZVDqGaVQ0KAlUPbmZVDVLOVQ+7MlUOH5pVDIQCWQ7oZlkN1M5ZDDk2WQ4dm
lkMhgJZDupmWQ3WzlkMOzZZDqOaWQ0IAl0O6GZdDVDOXQ+5Ml0OHZpdDIYCXQ9uZl0NUs5dD
7syXQ4fml0MhAJhD2xmYQ1QzmEMOTZhDqGaYQyGAmEPbmZhDVLOYQ+7MmEOH5phDIQCZQ7oZ
mUNUM5lDDk2ZQ4dmmUNCgJlD25mZQ3WzmUPuzJlDqOaZQ0IAmkO6GZpDVDOaQw5NmkOHZppD
QoCaQ7qZmkN1s5pDDs2aQ6jmmkNCAJtD2xmbQ3Uzm0MOTZtDqGabQyGAm0PbmZtDVLObQw7N
m0Oo5ptDIQCcQ9sZnEN1M5xD7kycQ6hmnEMhgJxDupmcQ1SznEMOzZxDh+acQ0IAnUO6GZ1D
dTOdQw5NnUOHZp1DIYCdQ7qZnUN1s51D7sydQ6jmnUMhAJ5D2xmeQ1QznkMOTZ5Dh2aeQyGA
nkPbmZ5DVLOeQ+7MnkOH5p5DQgCfQ7oZn0NUM59D7kyfQ6hmn0MhgJ9DupmfQ1Szn0PuzJ9D
qOafQyEAoEPbGaBDdTOgQw5NoEOoZqBDIYCgQ9uZoEN1s6BD7sygQ6jmoENCAKFD/BmhQ1Qz
oUPuTKFDqGahQyGAoUPbmaFDdbOhQw7NoUOH5qFDIQCiQ9sZokNUM6JD7kyiQ6hmokMhgKJD
25miQ3WzokMOzaJDh+aiQ0IAo0PbGaNDdTOjQ+5Mo0OHZqNDQoCjQ9uZo0NUs6NDDs2jQ4fm
o0MhAKRD2xmkQ3UzpEPuTKRDh2akQ0KApEO6maRDVLOkQ+7MpEOo5qRDQgClQ9sZpUN1M6VD
7kylQ6hmpUMhgKVD25mlQ3WzpUMOzaVDqOalQyEApkPbGaZDVDOmQ+5MpkOoZqZDIYCmQ9uZ
pkNUs6ZDDs2mQ6jmpkMhAKdDuhmnQ1Qzp0MOTadDh2anQ0KAp0O6madDdbOnQw7Np0Oo5qdD
IQCoQ7oZqEN1M6hD7kyoQ4dmqEMhgKhD25moQ1SzqEPuzKhDh+aoQ0IAqUPbGalDVDOpQw5N
qUOHZqlDQoCpQ9uZqUN1s6lD7sypQ6jmqUNCAKpD2xmqQ3UzqkMOTapDh2aqQ0KAqkPbmapD
dbOqQ+7MqkOH5qpDQgCrQ7oZq0N1M6tD7kyrQ6hmq0MhgKtDupmrQ1Szq0PuzKtDqOarQ0IA
rEPbGaxDVDOsQw5NrEOHZqxDIYCsQ9uZrENUs6xDDs2sQ6jmrENCAK1D2xmtQ3UzrUPuTK1D
h2atQ0KArUO6ma1DVLOtQw7NrUOo5q1DIQCuQ7oZrkNUM65D7kyuQ6hmrkNigK5D25muQ3Wz
rkMOza5DqOauQyEAr0PbGa9DVDOvQw5Nr0OHZq9DIYCvQ7qZr0N1s69DDs2vQ6jmr0MhALBD
2xmwQ3UzsEPuTLBDh2awQ0KAsEPbmbBDdbOwQw7NsEOH5rBDQgCxQ7oZsUN1M7FDDk2xQ6hm
sUMhgLFD25mxQ1SzsUMOzbFDqOaxQ0IAskO6GbJDdTOyQ+5MskOHZrJDQoCyQ9uZskNUs7JD
7syyQ6jmskMhALNDuhmzQ3Uzs0PuTLNDqGazQ0KAs0O6mbNDdbOzQ+7Ms0Oo5rNDQgC0Q7oZ
tEN1M7RDDk20Q6hmtEMhgLRDupm0Q1SztEMOzbRDqOa0Q0IAtUO6GbVDdTO1Q+5MtUOHZrVD
IYC1Q9uZtUNUs7VDDs21Q6jmtUNCALZD2xm2Q3UztkMOTbZDh2a2Q0KAtkPbmbZDdbO2Q+7M
tkOo5rZDQgC3Q9sZt0N1M7dDDk23Q4dmt0NCgLdD25m3Q3Wzt0PuzLdDqOa3Q0IAuEO6GbhD
VDO4Qw5NuEOoZrhDIYC4Q7qZuEN1s7hD7sy4Q6jmuEMhALlDuhm5Q3UzuUPuTLlDqGa5Q0KA
uUO6mblDdbO5Q+7MuUOo5rlDQgC6Q7oZukN1M7pDDk26Q6hmukMhgLpD25m6Q3WzukMOzbpD
qOa6Q0IAu0O6GbtDdTO7Qw5Nu0OHZrtDQoC7Q7qZu0NUs7tDDs27Q4fmu0NCALxDuxm8Q1Qz
vEPuTLxDqGa8Q0KAvEO7mbxDdbO8Q+7MvEOo5rxDQgC9Q9sZvUN1M71D7ky9Q4dmvUMhgL1D
u5m9Q3WzvUPuzL1DqOa9Q0IAvkO7Gb5DVDO+Q+5MvkOoZr5DIYC+Q9uZvkNUs75D7sy+Q6jm
vkMhAL9D2xm/Q1Qzv0PuTL9DqGa/QyGAv0Pbmb9DVLO/Qw/Nv0Oo5r9DIQDAQ9sZwENUM8BD
D03AQ6hmwEMhgMBDu5nAQ3WzwEPuzMBDh+bAQ0IAwUPbGcFDVDPBQ+5MwUOoZsFDIYDBQ7uZ
wUN1s8FDD83BQ6jmwUNCAMJDuxnCQ3UzwkMPTcJDh2bCQyGAwkPbmcJDdbPCQw/NwkOo5sJD
QgDDQ7sZw0NUM8ND7kzDQ6hmw0MhgMNDu5nDQ3Wzw0PuzMNDqObDQyEAxEPbGcRDVDPEQ+5M
xEOoZsRDIYDEQ7uZxEN1s8RD7szEQ6jmxEMhAMVD2xnFQ1QzxUPuTMVDqGbFQyGAxUO7mcVD
VLPFQ+7MxUOo5sVDQgDGQ7sZxkNUM8ZDD03GQ4dmxkMhgMZDu5nGQ3WzxkMPzcZDh+bGQyEA
x0O7GcdDVDPHQ+5Mx0OHZsdDIYDHQ9uZx0N1s8dDD83HQ6jmx0NCAMhD2xnIQ3UzyEMPTchD
qGbIQ0KAyEPbmchDVLPIQw/NyEOH5shDQgDJQ9sZyUN1M8lD7kzJQ4dmyUMhgMlD25nJQ1Sz
yUPuzMlDqObJQyEAykO7GcpDdTPKQw9NykOoZspDIYDKQ9uZykNUs8pDD83KQ8nmykNCAMtD
2xnLQ3Uzy0PuTMtDh2bLQ0KAy0O7mctDdbPLQ+7My0Oo5stDIQDMQ9sZzENUM8xDD03MQ4dm
zEMhgMxDu5nMQ1SzzEMPzcxDqObMQ0IAzUPbGc1DVDPNQw9NzUOoZs1DQoDNQ9uZzUNUs81D
7szNQ4fmzUNCAM5DuxnOQ1QzzkMPTc5Dh2bOQyGAzkPbmc5DdbPOQ+7MzkOo5s5DIQDPQ7sZ
z0N1M89D7kzPQ6hmz0MhgM9D25nPQ1Szz0PuzM9Dh+bPQ0IA0EPbGdBDVDPQQw9N0EOHZtBD
QoDQQ7uZ0ENUs9BDD83QQ8nm0ENCANFD2xnRQ1Qz0UPuTNFDh2bRQ0KA0UO7mdFDVLPRQw/N
0UOo5tFDIQDSQ7sZ0kN1M9JD7kzSQ6hm0kMhgNJD25nSQ3Wz0kPuzNJDqObSQ0IA00O7GdND
VDPTQw9N00OoZtNDQoDTQ7uZ00N1s9NDD83TQ6jm00NCANRDuxnUQ1Qz1EMPTdRDqGbUQyGA
1EO7mdRDVLPUQ+7M1EOH5tRDIQDVQ9sZ1UN1M9VDD03VQ6hm1UNCgNVD25nVQ3Wz1UPuzNVD
h+bVQ0IA1kO7GdZDVDPWQw9N1kOHZtZDIYDWQ7uZ1kN1s9ZD7szWQ4fm1kNCANdDuxnXQ1Qz
10PuTNdDqGbXQyGA10PbmddDVLPXQw/N10Oo5tdDIQDYQ9sZ2EN1M9hD7kzYQ4dm2EMhgNhD
u5nYQ1Sz2EMPzdhDh+bYQyEA2UO7GdlDVDPZQw9N2UOoZtlDIYDZQ7uZ2UN1s9lDD83ZQ4fm
2UMhANpDuxnaQ1Qz2kMPTdpDh2baQ0KA2kO7mdpDdbPaQw/N2kOo5tpDIQDbQ7sZ20N1M9tD
D03bQ6hm20MhgNtDu5nbQ1Sz20MPzdtDh+bbQ0IA3EPbGdxDVDPcQw9N3EOoZtxDQoDcQ9uZ
3EN1s9xDD83cQ6jm3ENCAN1D2xndQ3Uz3UMPTd1DqGbdQyGA3UPbmd1DVLPdQ+7M3UOo5t1D
IQDeQ9sZ3kN1M95DD03eQ4dm3kMhgN5D25neQ3Wz3kMPzd5DqObeQyEA30O7Gd9DVDPfQw9N
30OoZt9DQoDfQ7uZ30NUs99DD83fQ6jm30MhAOBDuxngQ3Uz4EMPTeBDh2bgQyGA4EPbmeBD
dbPgQ+7M4EOo5uBDIQDhQ7sZ4UN1M+FDD03hQ6hm4UMhgOFDu5nhQ3Wz4UMPzeFDh+bhQyEA
4kO7GeJDVDPiQw9N4kOHZuJDIYDiQ9uZ4kN1s+JDD83iQ4fm4kMhAOND2xnjQ1Qz40MPTeND
h2bjQyGA40PbmeNDdbPjQw/N40Oo5uNDQgDkQ9sZ5ENUM+RD7kzkQ6hm5EMhgORD25nkQ3Wz
5EMPzeRDh+bkQ0IA5UPbGeVDdTPlQw9N5UOHZuVDQoDlQ9uZ5UN1s+VDD83lQ6jm5UMhAOZD
uxnmQ1Qz5kPuTOZDqGbmQyGA5kPbmeZDdbPmQ+7M5kOo5uZDIQDnQ9sZ50NUM+dDL03nQ4dm
50NCgOdD25nnQ1Sz50MPzedDh+bnQ0IA6EPbGehDVDPoQ+5M6EOoZuhDIYDoQ9uZ6ENUs+hD
D83oQ4fm6ENCAOlD2xnpQ3Uz6UPuTOlDh2bpQyGA6UO7melDVLPpQw/N6UOo5ulDIQDqQ7sZ
6kN1M+pD7kzqQ4dm6kNCgOpDu5nqQ1Sz6kPuzOpDqObqQyEA60O7GetDdTPrQ+5M60OoZutD
IYDrQ7uZ60NUs+tD7szrQ6jm60NCAOxDuxnsQ3Uz7EMPTexDqGbsQ0KA7EO7mexDVLPsQ+7M
7EOo5uxDIQDtQ9sZ7UN1M+1DD03tQ4dm7UNCgO1D25ntQ1Sz7UPuzO1Dh+btQ0IA7kO7Ge5D
dTPuQw9N7kOHZu5DIYDuQ9uZ7kN1s+5DD83uQ6jm7kNCAO9D2xnvQ3Uz70MPTe9DqGbvQyGA
70Pbme9DVLPvQ+7M70Oo5u9DIQDwQ9sZ8EN1M/BD7kzwQ4dm8EMhgPBD25nwQ3Wz8EMPzfBD
qObwQ0IA8UPbGfFDVDPxQw9N8UOHZvFDIYDxQ7uZ8UNUs/FDD83xQ6jm8UNCAPJDuxnyQ3Uz
8kPuTPJDqGbyQyGA8kO7mfJDVLPyQw/N8kOH5vJDQgDzQ7sZ80N1M/ND7kzzQ4dm80NCgPND
u5nzQ3Wz80MPzfNDqObzQyEA9EPbGfRDdTP0Qw9N9EOHZvRDQoD0Q9uZ9ENUs/RD7sz0Q6jm
9ENCAPVDuxn1Q3Uz9UPuTPVDqGb1QyGA9UO7mfVDdbP1Qw/N9UOo5vVDIQD2Q9sZ9kN1M/ZD
7kz2Q6hm9kNCgPZD25n2Q1Sz9kMPzfZDqOb2QyEA90O7GfdDdTP3Q+5M90OHZvdDQoD3Q7uZ
90NUs/dDD833Q6jm90MhAPhDuxn4Q3Uz+EMPTfhDh2b4Q0KA+EPbmfhDVLP4Qw/N+EOH5vhD
QgD5Q9sZ+UN1M/lD7kz5Q6hm+UMhgPlD25n5Q3Wz+UPuzPlDqOb5QyEA+kPbGfpDdTP6Qw9N
+kOHZvpDQoD6Q9uZ+kNUs/pD7sz6Q6jm+kNCAPtD2xn7Q1Qz+0MPTftDh2b7QyGA+0PbmftD
VLP7Qw/N+0OH5vtDQgD8Q7sZ/EN1M/xD7kz8Q6hm/ENCgPxD25n8Q1Sz/EMPzfxDqOb8QyEA
/UO7Gf1DVDP9Q+5M/UOHZv1DIYD9Q7uZ/UN1s/1DD839Q4fm/UMhAP5D2xn+Q3Uz/kMPTf5D
qGb+QyGA/kO7mf5DdbP+Q+7M/kOH5v5DIQD/Q7sZ/0NUM/9D7kz/Q6hm/0MhgP9Du5n/Q3Wz
/0MPzf9DqOb/QxAAAETdDABEqhkARHcmAERDMwBEIUAARN1MAES6WQBEd2YARENzAEQQgABE
3YwARKqZAESHpgBEQ7MARCHAAETtzABEutkARHfmAERD8wBEEAABRN0MAUSqGQFEdyYBRFQz
AUQhQAFE3UwBRLpZAUR3ZgFEVHMBRCGAAUTtjAFEupkBRHemAURDswFEEMABRO3MAUS62QFE
d+YBREPzAUQQAAJE3QwCRKoZAkR3JgJEQzMCRCFAAkTtTAJEqlkCRIdmAkRUcwJEEIACRN2M
AkSqmQJEh6YCRFSzAkQhwAJE7cwCRKrZAkSH5gJEQ/MCRCEAA0TtDANEuhkDRJcmA0RUMwNE
EEADRN1MA0S6WQNEh2YDRFRzA0QQgANE3YwDRKqZA0SHpgNEQ7MDRCHAA0TtzANEutkDRHfm
A0RD8wNEIQAERN0MBESqGQREhyYEREMzBEQQQARE3UwERLpZBESHZgREQ3MERBCABETdjARE
qpkERIemBERDswREIcAERN3MBESq2QREh+YEREPzBEQhAAVE7QwFRLoZBUSHJgVEVDMFRBBA
BUTtTAVEulkFRHdmBURDcwVEEIAFRO2MBUS6mQVEd6YFRFSzBUQhwAVE3cwFRLrZBUSH5gVE
VPMFRCEABkTtDAZEuhkGRHcmBkRDMwZEIUAGRN1MBkSqWQZEd2YGRFRzBkQhgAZE7YwGRLqZ
BkSHpgZEVLMGRCHABkTdzAZEqtkGRIfmBkRU8wZEEAAHRO0MB0SqGQdEhyYHREMzB0QhQAdE
7UwHRKpZB0SHZgdEQ3MHRCGAB0TdjAdEupkHRHemB0RUswdEEMAHRN3MB0S62QdEh+YHRFTz
B0QQAAhE7QwIRLoZCESHJghEVDMIRBBACETdTAhEqlkIRIdmCERDcwhEIYAIRN2MCESqmQhE
d6YIREOzCEQhwAhE7cwIRLrZCESH5ghEQ/MIRCEACUTtDAlEqhkJRHcmCURUMwlEIUAJRO1M
CUS6WQlEd2YJRFRzCUQQgAlE7YwJRKqZCUSHpglEQ7MJRCHACUTdzAlEutkJRHfmCURU8wlE
EAAKRO0MCkSqGQpEhyYKRFQzCkQQQApE3UwKRKpZCkSHZgpEQ3MKRBCACkTdjApEupkKRHem
CkRDswpEEMAKRN3MCkSq2QpEh+YKRFTzCkQQAAtE7QwLRKoZC0R3JgtEQzMLRCFAC0TdTAtE
ulkLRHdmC0RDcwtEIYALRO2MC0S6mQtEd6YLREOzC0QhwAtE7cwLRLrZC0R35gtEQ/MLRCEA
DETtDAxEuhkMRIcmDERUMwxEIUAMRN1MDESqWQxEh2YMRFRzDEQQgAxE3YwMRLqZDER3pgxE
Q7MMRCHADETdzAxEutkMRHfmDERU8wxEIQANRO0MDUSqGQ1EhyYNREMzDUQhQA1E3UwNRLpZ
DUSHZg1EQ3MNRCGADUTdjA1EqpkNRHemDURUsw1EEMANRN3MDUS62Q1Eh+YNREPzDUQQAA5E
7QwORLoZDkSHJg5EQzMORBBADkTtTA5EulkORIdmDkRDcw5EIYAORN2MDkSqmQ5Eh6YOREOz
DkQQwA5E7cwORKrZDkR35g5EVPMORCEAD0TtDA9EuhkPRIcmD0RUMw9EEEAPRN1MD0S6WQ9E
d2YPRENzD0QQgA9E3YwPRKqZD0R3pg9EQ7MPRDHAD0TdzA9EutkPRIfmD0RD8w9EEAAQRO0M
EESqGRBEhyYQREMzEEQQQBBE3UwQRLpZEESHZhBEQ3MQRDGAEETdjBBEqpkQRHemEERDsxBE
IcAQRO3MEES62RBEd+YQREPzEEQQABFE3QwRRLoZEUR3JhFEVDMRRBBAEUTtTBFEulkRRHdm
EURUcxFEEIARRN2MEUS6mRFEd6YRREOzEUQhwBFE3cwRRKrZEUR35hFEVPMRRCEAEkTtDBJE
qhkSRIcmEkRUMxJEEEASRO1MEkSqWRJEd2YSRFRzEkQhgBJE7YwSRLqZEkR3phJEQ7MSRBDA
EkTdzBJEqtkSRHfmEkRU8xJEEAATRN0ME0SqGRNEdyYTRFQzE0QQQBNE3UwTRLpZE0SHZhNE
Q3MTRBCAE0TtjBNEupkTRHemE0RDsxNEEMATRO3ME0S62RNEd+YTREPzE0QhABRE7QwURLoZ
FESHJhREQzMURBBAFETtTBREulkURHdmFERUcxREIYAURN2MFESqmRREd6YUREOzFEQhwBRE
3cwURKrZFESH5hREVPMURCEAFUTdDBVEuhkVRIcmFURUMxVEIUAVRO1MFUS6WRVEd2YVRENz
FUQQgBVE7YwVRKqZFUSHphVEVLMVRBDAFUTtzBVEqtkVRIfmFURU8xVEEAAWRO0MFkS6GRZE
hyYWRFQzFkQQQBZE7UwWRKpZFkSHZhZEQ3MWRBCAFkTdjBZEqpkWRIemFkRUsxZEEMAWRO3M
FkS62RZEh+YWRFTzFkQQABdE7QwXRLoZF0SHJhdEVDMXRCFAF0TdTBdEqlkXRIdmF0RUcxdE
IYAXRN2MF0S6mRdEh6YXREOzF0QhwBdE7cwXRLrZF0R35hdEQ/MXRBAAGETtDBhEuhkYRIcm
GERDMxhEIUAYRO1MGES6WRhEh2YYRENzGEQQgBhE7YwYRLqZGER3phhEQ7MYRBDAGETtzBhE
qtkYRHfmGERU8xhEEAAZRO0MGUTLGRlEhyYZRFQzGUQQQBlE3UwZRKpZGUSHZhlEQ3MZRBCA
GUTtjBlEupkZRHemGURUsxlEEMAZRN3MGUS62RlEh+YZREPzGUQQABpE7QwaRKoZGkSHJhpE
VDMaRBBAGkTdTBpEulkaRIdmGkRDcxpEIYAaRO2MGkSqmRpEd6YaRFSzGkQQwBpE7cwaRKrZ
GkR35hpEQ/MaRCEAG0TtDBtEqhkbRHcmG0RUMxtEEEAbRO1MG0SqWRtEh2YbRFRzG0QQgBtE
7YwbRKqZG0R3phtEVLMbRCHAG0TtzBtEutkbRHfmG0RD8xtEEAAcRO0MHES6GRxEhyYcREMz
HEQhQBxE7UwcRKpZHESHZhxEVHMcRBCAHETtjBxEqpkcRIemHERUsxxEEMAcRN3MHESq2RxE
h+YcRFTzHEQQAB1E7QwdRLoZHUR3Jh1EQzMdRBBAHUTtTB1EqlkdRIdmHURUcx1EEIAdRO2M
HUS6mR1Ed6YdREOzHUQhwB1E3cwdRKrZHUSH5h1EVPMdRBAAHkTtDB5EqhkeRHYmHkRDMx5E
EEAeRN1MHkS6WR5Eh2YeRFRzHkQggB5E7YweRLqZHkSHph5EVLMeRCDAHkTdzB5EqtkeRIfm
HkRD8x5EIAAfRO0MH0S6GR9EdiYfREMzH0QgQB9E7UwfRLpZH0SHZh9EVHMfRBCAH0TtjB9E
upkfRHamH0RUsx9EEMAfRO3MH0S62R9EduYfRFTzH0QgACBE3QwgRKoZIER2JiBEVDMgRCBA
IETtTCBEqlkgRHZmIERUcyBEEIAgRO2MIES6mSBEdqYgRFSzIEQQwCBE7cwgRKrZIER25iBE
VPMgRBAAIUTdDCFEqhkhRHYmIURDMyFEEEAhRO1MIUS6WSFEdmYhRENzIUQggCFE7YwhRKqZ
IUSHpiFEVLMhRCDAIUTdzCFEutkhRIfmIURD8yFEIAAiRO0MIkS6GSJEdiYiREMzIkQgQCJE
3UwiRKpZIkSHZiJEVHMiRBCAIkTtjCJEupkiRIemIkRDsyJEEMAiRN3MIkS62SJEh+YiRFTz
IkQgACNE7QwjRLoZI0SHJiNEQzMjRCBAI0TdTCNEulkjRHZmI0RDcyNEIIAjRN2MI0S6mSNE
dqYjRFSzI0QQwCNE7cwjRKrZI0SH5iNEVPMjRBAAJETdDCREuhkkRHYmJERUMyREIEAkRO1M
JESqWSREh2YkRFRzJEQggCRE7YwkRLqZJESHpiREVLMkRCDAJETtzCREqtkkRIfmJERU8yRE
EAAlRO0MJUS6GSVEhyYlRFQzJUQQQCVE7UwlRKpZJUSHZiVEQ3MlRCCAJUTtjCVEupklRHam
JURDsyVEEMAlRO3MJUS62SVEh+YlREPzJUQQACZE7QwmRKoZJkSHJiZEQzMmRCBAJkTdTCZE
qlkmRHZmJkRUcyZEEIAmRO2MJkS6mSZEdqYmREOzJkQgwCZE7cwmRKrZJkSH5iZEQ/MmRCAA
J0TtDCdEuhknRHYmJ0RDMydEEEAnRO1MJ0SqWSdEdmYnRFRzJ0QggCdE3YwnRLqZJ0SHpidE
VLMnRBDAJ0TdzCdEutknRIfmJ0RD8ydEEAAoRO0MKES6GShEdiYoREMzKEQQQChE3UwoRLpZ
KER2ZihEVHMoRCCAKETtjChEupkoRHamKERUsyhEEMAoRN3MKESq2ShEduYoREPzKEQQAClE
7QwpRKoZKUSHJilEQzMpRCBAKUTdTClEulkpRIdmKURUcylEIIApRO2MKUSqmSlEdqYpREOz
KUQQwClE7cwpRLrZKUSH5ilEVPMpRCAAKkTtDCpEuhkqRHYmKkRUMypEEEAqRO1MKkSqWSpE
h2YqRFRzKkQQgCpE3YwqRLqZKkR2pipEQ7MqRCDAKkTdzCpEqtkqRIfmKkRD8ypEEAArRN0M
K0S6GStEhyYrREMzK0QQQCtE3UwrRLpZK0SHZitEVHMrRCCAK0TtjCtEqpkrRHamK0RUsytE
IMArRO3MK0Sq2StEduYrREPzK0QQACxE7QwsRLoZLESHJixEVDMsRBBALETtTCxEulksRIdm
LERDcyxEEIAsRN2MLESqmSxEh6YsRFSzLEQgwCxE3cwsRKrZLER25ixEVPMsRCAALUTtDC1E
qhktRHYmLURUMy1EIEAtRO1MLUS6WS1EdmYtRFRzLUQggC1E7YwtRKqZLUR2pi1EQ7MtRBDA
LUTdzC1EutktRHbmLURU8y1EEAAuRO0MLkS6GS5EdiYuREMzLkQgQC5E3UwuRLpZLkR2Zi5E
VHMuRBCALkTdjC5EupkuRIemLkRUsy5EEMAuRN3MLkSq2S5E</AssayXData><AssayYData Points="2898">cVKSvLH4VLyBCRK8CN2vOLnmVzumFrQ7dIrTO0rS2TuWlTQ8cDEEPChBJTwqZIk82VBPPBTj
bzzKWVs8tat3PFYSVzyXvo08AaFnPP2BkzwQR6I844WdPJtDlzwl7Y887XGOPBB7pjxaSrM8
ZIq5PB+VlTy3/NI87di1PLBnnDwlrrM81NrsPJlV1Txin8c81zHPPNZy4jwuYNI8t03GPB0S
zTw7yK48xc/NPK4UBz2Fceg8qKX7PLBM3DwfoPU8mfcGPSZq4TwSwPc8wMLiPAGtAj3gvvY8
Z2vxPILN4zzIV/g87dgPPSGE3Tz75As9m9YIPZ9tBD3wbwk9a6kKPVQWDT0urxA9j7EKPb7J
FD2ti/48jq/zPDE8CT0lAwc9NT4LPRr9DT37XxI9y8UhPV4OED2i8ic9lsMTPULVET0LTRw9
c3sbPczhGD1YvhU9jBgfPRXvID1aDhw9TqQbPfHpEj1nIiI9/M0gPdkcIT3ziCk9Xq8SPTPT
MT0f0zA9wvEoPYV+Jz0sCh092mw2PXZBJT3U1B09X5MiPeGcJT1TJik9eE03PW08ND2lGTQ9
V7wiPcO8Hz0fdSw9eBw/PT2UJj3uEi89oWQ1PbyAMj0TcDM9qPwvPWMrLz3EyCk98OYxPZd4
Pj3gjzs9C7E5PSnrPT07zlI9hh4zPV+WQz3PUUM9ZKxFPWUKOz3bFD89BfEwPfYcNj2agDY9
yuc0PVqtQj0zKEA9G9hDPS3EMz1kZUg989k7PQMmRT30lEQ9HWU2PavBRD1J70w9SxtFPTqY
Qj004j49HGg6PQjgRj3wlUI9uqszPcUhVD1vUUs9VhlCPUmuPz2aIzM9GJ9TPZq3WT2lSjw9
L41DPdJ6RT3/IF499RJDPWsLWj3i/E09O1tYPbmcPj0N4T09onNRPbx9Uz0mv0g9FpdZPfQW
VD0h40g9oCNRPdVVYD2K2lg9zABsPZZ7Uz1ZdEE9EGQzPQNdXD3LrlU9jEdOPTQPVT1omFQ9
oM1MPUnITz16PUc9BT9OPagCWT0rHVQ9349fPXosUT2bglI9GEtWPX3qVT31s1o9GcxcPRmD
XT22ymc90WZWPXjmUD2fLGc94etiPaXHXD3VNl09MjZjPdCAZz1sr2Q96CJgPRRaYT13a2M9
R5laPXK7cT3uXHQ9aLFkPSWuaT1rU149B9pdPblgWz0IEFs9EZ9tPVofYD2BzWk9hBNZPZ2s
XD23Vmw96TZoPZ1/YT1b9VE9oK1SPR6nZj1VjnU9phFzPWgSbD0VwWo9VVxxPcl8ej0v8309
PNRkPVv7bT0limw9HJ1vPSe1ZD1+V2c9nA10PZ6ibD1byHs9aOd5PWKRaT0vC2I9YTt0PYnY
ZD0bVXg920xjPeoVbD1yFWo9hKFoPTloaz3QGW09A1BxPWVyeD3h1mY9PJJwPTdlZT3Btmw9
TGttPd/xfj3ZzXY94c97PUqfbT3kdnY9hsGCPdmkcz2PjoI9rE51PVewaj3wwW49As1vPXKM
cD3BnWE9ZVVvPZKNgT0rJnA9SWN4Pc2FdD2Hh3E9zxB7PQpYcz3Hc3k9yTF9PXfQaz0b7oA9
vsaEPU0Pej1yfIA9Qll7Pe7AgT2D7X4981uDPVg3ez0oU3A9+/1wPcs5bj3gyX89qAxsPXaK
gD3rAYM9UJxrPXu3dz3eW3c96E5vPTtedT0YXIA9ChN2PZfjcz2miIM95ImDPSB/fD1VY4M9
Gxd3Pc0mhD2RMoY9+axyPQeEfT1GXIg90819PaRZgD0GyX89+cp6PVSjhD1yVoI9chiCPRn3
hD2eI4g9qaeHPZgPdD2/kog9WYSDPTDygz1wK4Q9T5yDPeERgj1yMYU9b9GGPdzUfz2cCYY9
dMh8Pa4Khj2dg4Q9/WiDPf6fhD3droA96e6DPZKUgT1Sz4Q9p4KBPeeIdj0UR4k9GIOCPWsW
gz3JGn89g9mCPffigj0xCY49lyWFPTUMiT2sqIY9EwKMPdT3gz1GcoU9UeGCPXpSgz1MAYg9
czOMPccDiT180n49XF+EPQikiz0cRII99k2HPShwgT17X4A9xZiDPTg+iz1YlI49+L2DPWLN
kT3hpYs9XSuSPSSgjD2XToc9E4eDPagDiD1bnIk9PlyEPUn7fz2ShIY9CeeHPQqskz1jSok9
cWeBPdgbgz2ucYY9wSWIPVz2hT2fhYg9HAeIPb8Pkj3WrI49RBCNPRGElD2aFYo91kiGPfV8
iD0xHIY9B3OMPYDhiD3qHok9TwOKPc3fhD0iq5I9UWCFPSBMkD125ok9ib+FPQRUjj2RJIo9
MVuTPbAGij0iqIk9JgiHPc3Iij3s5IE9lkaCPXmqhz1hDJI964KNPeFygD3FX4c9j36JPV59
gT09zYU9YIyKPaHFiT0pm449aMWLPTjEij12QZM9SX6PPVG3jz2bZZM91wGMPZxukT3ei489
hKWRPXsclT0Q3I49bu+EPWSSjj22jYw9v96DPY0oiT2eQIg98KWKPcRcjj1DwJU9k5aMPbL+
jT3124Y9bDCKPSnLhz1W1YU9K36NPVTakT3F2449MJ+JPUbSlj3la5U9s22PPSH/hz3cepI9
SxiPPch4iD2ECJM9aC2RPUJTiT1s0Yg9PRaPPeSWij1Hp4s9pg2TPao/jT2wFpU9fwiYPWMC
jT0AeYk9YaWVPRX1lj0Gqo497xuWPVkRjz3Vh5I964OMPazJiz35RpE9/HOMPTA6jj0AeJU9
xOGNPRRWmD25rZA9JQGWPRW6jT16IYw9bq6VPULLij3foJE9RC6TPb7CjD2LLZA9yDGQPfMa
lD00ZYg9a7SSPXaxjz2kipM9pKyTPTX8jj1Q1o89kOyQPXN6lT2LmJM9FZKTPdASlT3uEY89
E4GQPcsIkj35HpI9MkSYPZohkD0DYZo9CNeRPZq7jj03n409dg+OPTvdlD1IMJM9wVmVPfFy
kT0e24o9XJ6WPcKSlT1w7Zg9QSeZPZW5kj1QvY093h+RPX17jz3WQ5A9mkWVPTXQlj0teZ09
+oeQPcjqmj1yFpY9JN2SPVZlmj3t74w9cgCXPQOwjT23mZg9xiyZPUU4jz0CvZY9+4ibPXtx
lT39FpU9KVuaPQgBlj3vjJM9oJqWPVsujz3UHZM9HhSTPQezkD1Fj5M9zjOTPWlUkj1625g9
WEKWPWiBkz05lpc9VDSPPYYmlD3AvqI9Jy6ePb3+jj3cTZg9JV6ZPZainD0ZjJo90eaWPWia
mD309qA94cqLPXmcjj1QcZo9sxORPUaOmz0WrJc9h6aNPWbfkz1nUY89dbaZPRqGnT3z2Jg9
nBOTPTDqlz2orI09Sa6fPQwXoD3xmZ09szCVPfm1nz1ZTp09puqXPbRUjj3LNpo9o46WPcBL
mT2A1ZA9MtGfPZUnlz1aIJs9fhObPT2dnT0+ppo9az6WPYh9lj2U1Jo9mPyYPRq/nj3Rgpw9
lwibPWbamj0IUZk9XnyWPbNQlz3HPJo91jKYPQd1lD1Pb5g9tKmVPQq8mT3NIpM9V6CgPXdT
mj2HcJs9rFmhPUnSmD2SGJ891WicPbKBmz09G5k9IsiSPWjanz1mBJc9iPGXPRr5mj0685o9
4ayWPSpWlz0B4Jg99B+aPZAAkD1wM5k96NuXPTnMnj0hvpY9bEqaPfYHoT1zwJw9DaiVPaSS
nz0+tJI9w12XPYoRlz05jZ091SmePZxvnD1O4p89j7yQPSA6lz1Oy549urqhPcU1lj28v5s9
RUqXPXnanj0HdZw9MNKYPcWqkj0FgZY9MuKdPV0xmz1pNZg9jfOgPblLnz0B1qI9jeOWPRy2
mj01X509hhadPU+zmj0EdJQ9/S2dPX2FnD0PwJ49hJCdPcOKnz0Pz6E9caCdPa+Cmz2uN509
T9icPYHcmz1iKps91uGaPXy+oT05wqE9lluZPbComz3Qqp09436hPfqNnT3pxJg9duefPQIi
oz32OpU9VPuhPdHunT10uJc9yAyaPdvxoD0Akpw9tV2dPbbpmT12xpo950ykPdRsoz2a/p09
sn+hPczOpT18PZc9Mn2VPZ5Olz0UkZc9TnOfPU8ulj29J6c9JiCXPVMCmj0efKY9pYegPffJ
nT1F05o97HWiPf4Nkz3V0JU99KGbPQMfkz0lm509zGmjPRpqoD0pqaE9U/2lPULfoj3UVZs9
WOiYPWB3oD1hu6I9dESmPT7BoD2cvKY9JrWYPe1ppT0js6E9eUemPQ/2nD3mSao9brSePdx7
nz3NOJw9ZYaYPRninD1HbZg9kUKiPdskmD3QzaQ9cEmgPbIinj18Z589ZXuePWslqD3+CJ09
ZjGpPUghpD21o6M9U3iiPSqknj0Y6Zo9zP6iPWK+pj35Fpw9wIakPefLpD3fwJ89DrWcPREm
oz3iMKI991OhPXqEoj3dHJg9GkChPXY6mT2Uwac9yJOaPRimlz1rg5o9MEeiPSysoD2QR6E9
6I+ePW4GnT3L1aU9lLSpPcMhpz1Wn6E9+7WmPbkKqj0vgKM9AuqiPer7nz1B0Jc9BbStPUae
pj3SDZ89DVaePQjToT05maA9UcWuPWv6oj1j0pQ94y+jPVK3nD1mGqo9e4ShPYNznz3+nJY9
5qitPXQzqT1w86g99XejPRDtoT3zdaU9y5mjPT6Moz2vrZ09DYasPVEMrD3u4qE9vSaePfGz
qT2p/6I9pcSnPTsqoT2bZKU9ay+oPbCUoz1UkqQ9w6OjPaulpj1H2qY9Y3OiPQO+qT3uFqY9
ZzGsPSGTrj0EzqM9PbmdPQtPoT1qlqU9XqiiPS9ioz3X4aY9UhquPQaKrz2++KY9GiWpPY8j
nT2iv6I9AVKjPdK3pz0PPZs9+k+pPe9rnT0oo689NUqtPTHrrD2pg6o9k9ChPb62oj1Ve6s9
sXOkPd1VpD1yMas9+56qPXjbpj24NrA9vDSrPQnCpT3/BqI9E4yqPYXyqD3oT6c9E/iiPV4Y
qD1tyZ49XWCkPdahqD1TeKI9UhKqPTV0sj2kbKM9KzSkPfvPoT2Azp49xLGqPd9Aoz1c+qo9
J2ylPfS3qj1SVag92eylPRY0qj2YXLA92k+mPQHmpT2g1ag9rLGlPWGepT2/9as9G5qvPadm
qz2sPao9LgOhPTifrz0AJqU9yVelPVNcpT139Ko9uX2mPVfFoz3Jj6o9dSmpPYoMpT0lR649
2LOkPYjknz2a6qE9egqsPYuypT09OKo9nXarPfSrpz080qI9fLSqPfaPpT3C26c95zefPWtz
pD1l+KE9qmqmPV1hpj01aqk9ODenPZwJnj3p2aU9gmGlPehCqD3uaqM9F8amPZYapz1g5Kk9
kVmvPfW2oD3ifqk9pLKgPWqNqT2/Iq89fR+jPSBPsD0ubbE9NwqpPRZOqD2ocac9k0KtPX21
nj3zBqQ9PW2nPTz2sD0WrKo9aUCsPcKxrT1T4rA9hauqPReKqD2dQqI9gIqoPXgzqT3/i6Q9
Ys2tPVturz14bqo9EQStPZz3sD0sgJ898uivPRgeqT1a1ac9DTKrPb2Sqj3Zmak9NqWnParr
oz1FQLE97nWvPaJxrD1tBqw9z1KlPSJGrT1u46c97AetPWATrD3oMK09d+eyPcwTqT0zTKk9
R0evPW8/rT3Ae649ObGoPXXarT1QG6U90AajPYK4qj2jHKM9guOsPaf7pj0GHK49UaipPcxm
pj0xRrI98EqmPXDEoj3O4ak9bhKrPS7oqz2QLLc9dzWpPZUlqD2NB7A94HqzPfChqD3wQrU9
XiquPa6brz1uiaw9zYikPQ54rD2EdrY9OpGqPS43pj3TEq09V5exPSwmpz1CxKQ9y6SpPXoR
qj21Oac9xx2tPSHWqj0worI9tDSsPT2EsT0N6bA9UVKsPYV5rD1l4bg923yvPfPfmz0peao9
wJSuPVjcqT3OoLI9pzWvPVtuuz3MqK49EYuwPdH6qj2lXrI9kQ6uPWmDsj1h1qo9NcmxPfFj
oD0w4bU9k6iuPVuAsz3Rpak9/netPaS0sj0Pgqk9dq2yPWClqz1H0LM9bFawPYvOtz3tMq49
rSq3PWb4sz0PG6o9inqxPZJAqT1BCrE90MaxPd7Brz3BQrI9NvGxPT3qqD03ubQ9RD6lPXjS
rz0qC609NUOxPbMdsj1NabU9nTexPSWuuT0uuK49T6ivPZsDsT2h0q09eJC2PYxNqj3xOq49
7yGtPVHctT3bDK497IOtPbs7rD2UBLA9XS+vPVWdsz2u/a09AbSyPa9Eqj2B+Ks9yWa0PZCl
rj3YPLA9qEeyPSWksj285Lo9osGzPQ/+pD1GWLE9KaiwPd4btD17+K496dGyPcRisT0m/7E9
B8WzPUmqqT2p1K09SrKxPTKiqT0ITrQ98nupPQy4sD1c5rE9V8O2PYJqrj33VrE9nPawPZ8z
qD00Gqw9Zz+sPQYIpz1Qwq09YjKwPQShsz2zero9c2a3PeLntD3eia09I4WsPQ9qsz3IaK49
IqitPcIJrz0fb689YqGxPdV6sz3u5a49eVyqPV9btj3ZJLU9ccCmPctdtD3pDLM9MwCyPbfd
rD1JwK49qEuzPeLWtz25aLQ9z2KvPcuYrj2AkbU9C9KuPfLduT0hNbM9phSzPaSiuT2umLA9
acexPT65rT2r/LU9d5C1PTKUqz1eXq89NQOwPYE5rT1uE7c9oHOwPdfDvz0vZ649dUm5Pfoi
sD3gBaw9fTe7PaezrT02D7A9wqa4Pft0sD3Pbq09fRK0PSzsuD2rWK892s+vPatDuT1w16w9
P8GzPWnErz0XCbM9BvG0Pf68uD2TErw9Jcu2PWsHtj2jWq89TiO0Pf6fsT2QOrc9G+iuPUN/
tT1Guq49qKm1PRYntD0AjK492pO0PfCutj1gDrk9GBe3Pd4sqT2IZaw9ZXC8PZ4JtT0jPLU9
0hGzPawwtj1CFLo9TRW0Pdcftz1knrg9iSi5PXEqsT38p7w9LEy1PQfPsj3csrY9DgG5PcJb
tD15eLI9UDO6PZIuuj0D57w92NKwPfVDtz0bmLY9QXK4PXuPtj1Spa49Spi7Pfk+uT217rA9
5rq3PT/gsz0chLU9Kna7PQgdwD1wKrI90tC5PYUivj3cDLM9BzW1PQRVuz1YibE9rb22PbVO
rD3YiLA98rO1PVRKtD1S27w9QTa6PRyDtT2uZbo9b6q2Pcovrz3pKLY9YFi0PfretT31brc9
n9+0PQOUtz2g87c9tG+8PUOvsz0PN7U9Jre6PSzwuz3d2rs9ZNm6PSnntD1JwLM9VsG3PZbt
uj1tArY9OqiuPX+huT0gZ7Q9rHW6PRrkuz2I3sM9rxazPYS5uD0AeLk93t60PbnMsz2MAbM9
LKa5PdWztT0T37c9aLzEPe8MuD3VBbM9dUa5PeknuT1HCr09TFO0PdoutT2wA7U9us66PR0l
tD34yME9Jsa7Pfcguj2Ig7g9gFayPa1Ruj3Ylrc9zim1PfsGtz3STLU9Zhe5PYwFtT2GorA9
csG2PRJ5rj3Lg7s90/u7PblKsz2DEbk9Y6C0Pcv2vD0AGbU9c4q0PaSYsT1j3bg9JJq4PVdZ
uz2TZrg9j7++PbEVuz3GisA9q92zPaaSvj22zr89dTKwPQEPuj07d7896pu1PWpwtz20Tb89
ybi1PcGVvT0P4rg90Xi8PZsJtz0Mj7s9c2m0PcL7vT2OXr493BC2PaNouz1Y+7o9/za2PRTW
vz3tU7w9Tyy+Pew9uj3zhr49L3zBPbGMuT3JSbs9+pu2PQvVuz10iLs9w4W+PRkFvT1Kp749
X9G+PbigvD3H3MI9ayK6PRECwj2gZLk9bdS+PT1kvD0Aobc9KOy+PQvAvz3SYb49P6q9PVOB
vj0nx789ZtG2Pcb3uT0ZMsA9Fqu+PeyetD3hr709/Vu4PaTmrz3KgsA9x1S+PZRavT02EbY9
cTK/Pf2AuT1XJ749lJG8PTV2uj2MpLo9G1fCPU/HxD0zIbk9X+S4PSLluD2gKr09I/CzPY44
uD2Zd7w9n5u8PWMIyD2VfsY9dSXBPc61wD0nT7s9LfK9PQUBvz3Aor49NrK9PZUZtT0wPrw9
lTjEPRKwuz1aYLk9fD24PX1cwj1l5L09VmXCPeZKuD2dlcI9nIu4PT2Swz1XFb09AZm5PY6Y
vD0ieL49dhbBPWaguj2ij7g94zS6PS5VuT0GrcE9wdK3Pbueuz3+WL49Wfy/PduXwj102Ls9
oCq+PRANuT3YwrY9RwO7PddTtz3tU7Q90Fe9PWQ5wD1FU7s95eK9PXOWvD0V2L09W4bDPZWV
vT0s4cE9utW/PWNhvz0Dc8E96c/CPcXcvT1Pl7s9yy+4PTBwxj3wD789NjO8PRPWvz3hw7w9
LK3APS3Muz0e5MM9uELDPZ8xwz2Kyr09R//EPS6wvj3Vy8Q9sEe7PQNdxD3cTcc9PUe8PeAb
wj1Ta749KxDHPSUtxT1ribo9/rXCPRU+wT18C749wNO3PVMjwj2jqb49l4jNPRxowD0/EcU9
ORvLPXUvyT1Da749pCS/Pbq6xz1Q/7w95WLBPejiwT0vyrw9VD69Pb0uvj0Li8A9jW+/PWiL
uT1Xzrc9YkK+PSDawD3x6r09saC/Pfv5zD05/r89C/u/PZL/xD1yr7k9cVW9PXMtxT3Gcr89
r/PFPW/GwT207MI9in7CPb0rxz37ub89t2fHPbqvxT1Elbw96+PCPTiPxT37X8Q9r8LAPRUd
xD2EX7o9jmW9PbliyD22U8Q9mRDFPWSXwD3iCMQ9dTe8PfhFwD1WUb49QJ27PS0Fxj2148A9
SynIPRotwz1BZcc9FpPMPYT0wD3Hmsk9s5XEPf73xj3xrMI9Pa+/PehxxT3XC8g99bS+PSag
yD1YNcc9pRy+PfHawj1gnsY9wpbIPSaSyT07Asg9PW/CPY3ptj0OccU9G5HAPQcTxD1a1cw9
EN7CPfYevT2K7MU9ChbBPUZByT2qecc92jLJPTMXwT2Ss8Y9EgzFPR/lxj2X+MI9bA/HPdYb
wz2o38M9ut3DPXpQvj0q2cQ98S7CPR0duz0Yk8A9TTjGPSobzD3BnMU9CaDBPX6dxT23lsI9
QXu+PYKfvT2AocE9egq8PQCKxD0WL8I97cjDPezAxj3GfMQ9Sm/JPQfZzD0uRck9E7/BPV2y
vD3BacQ9onHFPUB4uz2vhMQ9rgnIPclLxz1mGMs9g4zAPQ6Bxj18X8g9BU/EPYMmyD2da8A9
xCLAPd1iyj0+jMI9kenIPdcTwj2x9Mo93XXFPcrrxT2yzco9JafEPXROwz11Q8Y9aUnGPdzT
wT1N6sA9gfHCPa9Suz1vXc09dZXEPX/Dyj2VWbw9RQXLPYIwxz3IR8Q9ZajJPSs6wz3vH7g9
FgPGPTI9xD3KK749nt7EPRW5xT3iL8U9bkXGPU7cxD0hucM9+pvMPSDTvj2KX8Y9rlvMPQs2
wD07Nso9kgHIPYQ1yz1odss9MhnKPZLjxD1FTsg9nnDHPap2wD0hucQ9QTjBPQrh0j2b2cI9
rQHMPeh8xD0wb8c9gETNPcq1yj2gisM9z7vGPbAUyT1PhsY9SWrHPQvOxT3JMcc96EDJPUVA
xz2lVcU9m+nIPT3Ixz0dwsU9d+HUPdR2yz1cHss9bJvIPZR7wj1Cz8g94la9Pd8Izj27qso9
+LLFPffAxz3me8o9rHPHPfg6xT230cc9mN/GPVbpyT2wYs09V17PPd0zxj3OQcc9xdXFPdiS
yz2mGMg9zHfBPZiz0j0y6sY9xDXJPby80D1pYcM98MfFPTEHzT3uc8M9yOjHPR1wxz0QgMQ9
G27NPVi7xz3XFco9SXLIPchP0D0YFMg9Vt/MPaUOyT0yhMg9wd3MPRLvyz3dGsM9o5XDPZdW
yj0O0NQ9RJfWPSDHzD3Xb809P1nWPT6yyD3WSc495szJPatF0j0dlMg9lhbCPfYoyD10gtE9
VHi/PTQGzD2oZ8w9X+jOPUHgyT1LT8k957fRPebSyj3Vcc89PKHFPTGtxj1j5NE9EzzCPa/5
0j12dMo9uy3NPQZzvz311809jKzIPX8oxj0Qq9M9ey7SPVzGzj1+B8o99lrNPVaF1D2SbNI9
nqDIPaiS0D1U+NE9TqjJPdSzyz2OTsk9zXPPPbqewj2H0M49ljXSPZY0yj1L2Mk9kgPEPVT7
yT2cZ8w9MdrCPcP+yz21PNA93DDIPcPezj03bdI9tePJPVlkzT2kgMw9mPfOPetUyz0eYc49
R9TQPeJkzz2UZc495DvOPaVH1D3g39A9cizTPcGuwz0RmtY9deLRPeDP0D1uTc49YcLKPaiZ
0T22IcQ9h2LHPT/dzD1Hnsc9Wo/PPaXywz0yDs099XjNPTe+zT2YE8I9GlLTPfWE0j1sQcs9
A5HQPcJCzT3AmMI9np7JPUP/yz0oE9A9CETGPacRzj2UX9Q9QR3OPRV00T1s2NM9mT3BPfGl
zj0x58w99v/PPf1Q0T2o9tQ9x1nPPReexz3CwcU9OWXMPWu6yT3JZMs9nxHKPaM4zD1mack9
+kTLPcc3zD3dp8k94p/RPYbfzT1AXtE9mNfDPeFSzD1moM09I/rJPUI6zT35Bs49GXLNPUJA
0j0DJMc9MqbKPT0K0D0trc89bY3RPaTbxj3jK9U9Y3jNPXbEyz1a6Ms9suvKPZgk0T3xrsY9
sjrRPRfy0D23w849zLXPPZvMzT0NkdE9Ws7IPbhKwj3AQsk9yxDPPfhwwj2fAtU9ccHKPQTp
zz0UMtc9QoHJPc4txj1l8NM9657VPYEJyz2jG9I9F23JPQY1zj0kW9U9tQHQPUbK0z2C/Mk9
PBfWPR93yj1vF9M9QgzQPe3IxD1HRcw9h2fJPR/R0j2kdtI9q4HLPVYayj3V5s897+XSPXD3
zz3Jrc49F5bUPSM2yj1Pa8w9MFHNPZ99zz1xNNg9cyzVPbkizT2uX849cuTKPRip1D24uco9
L0POPV92zT2uUsc9KW7VPY4R0z2yIM89CIfLPdQ0zj3d3NI9+bjEPe8EyT1M0M49f8DLPYHX
1z2FXNM9jzHPPXUQ0z33m9I98D/SPfuY0z0AStM9SnzcPf+N1D26ZtM9NNTNPeSQzD0XI8o9
vW3LPQy8yz13hM89jRvQPdqP2z2u7NM9vlvTPazqxz3zjNI9dInRPWsM1T3g4tM9fkfVPZsA
2j1n2tU97X/CPS7t1D0NJtU9F1/SPaGw0T0Jo9M9gyHSPTdY0T3rh9k9g2vYPS/J2D0Kb9U9
Gk/UPZ5szz1y6tU9L5rMPWTv0j37itw90BrMPUrjzz3H29U97b7bPdts1j1fX9E9xdPQPXf0
0z19Ycc9YnbOPeqS1z137tM9WO3TPb4pzD05q9Q9v//UPRP6zT1B8s89aivUPcWByj3bUdk9
h5nbPc/ezj2KctM9aOnNPaGAzz0TPs89QVzUPeqZ1D2pT809rkrRPQkF1D1snNE9hMvSPRbr
zz1/3tI9AFvSPYtR1z2HQ9Y9mhrVPUn+1z1iQts9C9DSPRgOyz33BNY9ERbMPaKq0D0fkdA9
ZTrMPXnN1j2CV9A9ZWHVPT9f1D1bU9g9eGHSPSpZ2j1x5M49vXTTPeXFzD23rtE94pPWPZM3
1D1wd9A9/IfPPaXl0z0cENM9QkDZPSe11D3x2dU9yVnUPTyh1j321tM9BVbWPRX/0T1aaNY9
qPXPPd6U1T1x7t09lSTRPdqz1D2U9dY9JyXSPXkZ2D0mOdQ9WP3bPe/DzD079tU9mHnVPUlx
0T2j4849hPHMPTUi3D21Us89V/vPPdIC0z2NndM9hJHOPU7d0T11otM9b/zZPXVgyT38lNA9
4p3SPTl61D1uMM49TEzWPfkJzz1Q49099d3aPR/h2j2tN9A9mAPGPWec1D0VhNg9LUvePZhn
0j1kG9E9TerTPUI31T3ebtE9WUTUPXZc0D200tU9sr/ZPd+U2D1cGdM9oJDaPYNn1j1uxdU9
47DUPYap1D324tY9y/jWPe301j0zGN49DsTaPRIT1D33atc91cTPPWM41z38JdA9VyPfPTXD
1j0X/ts9or7WPQzn2j1Agdc9WB/WPZte1T0lHtY9GaDcPdFO1D2T7tY94bfcPePG4j2Hkd09
LKrXPVXA3z3Cp9Q9J2zWPf4Jzz2ri9w9TrngPUEP2j0bMNU9TWPfPcXn2z3SMto90pDQPd29
3T2cKtM9tFfOPdg33z3As9U9BQDYPepx3j2Jk9g9y1DePdvE2z3+6ts9r+jZPTRa2j27rtU9
1JHRPdBg1j1ARMw9gYTXPTv90z1lZM49uX7WPWh43D2Ejdo9OGfVPWn91T1rJNo9LT3TPU5I
3z3q6Ns90nfWPXUX3D0E8tI9eTvaPW9W0z0Yttg9BdjUPWle2T389+A9AZ7hPch61T0U4N09
xYLSPXdY1D0mPto9PIvUPXLz4D3ZbNo9O8PTPU3s2T2hktc9PaLiPTCX4j1iG9M9CvvVPQyB
0j3cWdo9OZXWPUhA2D2M/9A9SfncPYsa2D1ViNo94TfTPYWA2T2wGOQ9ocjXPbmf3D39bdg9
HFLYPULR1T3fLNs9x7bZPVYf1T3Kt9M9wRrXPX4v1z3GfdM9jsjQPbPr4D0qCt09Cl3YPSx+
3z31seg9RB7aPcOT2z1tSNc9LlffPaUi2z1QHeQ9toDYPXY11D1Vp9Y9QdnbPTq/0z1vN9o9
iXndPTU94T1Aeto9YijjPcdg3T25ZNE9MkzcPQ622z090989R3rXPWH00j2i8+I9j+7YPRQF
3j0MBeY99L7hPd5Q4j3tJt09RYriPUcO4j0YC9o9wUXePdbJ2D39beE91p/ZPfCW3z38Edw9
k2rZPVtH5D086N49yAHaPTy13j1fn9w9EGvdPfpO2z1hdt49Oy3bPRFT2z0LLdw9lhraPUZR
3z0Q6d09jx/jPeLT2j1Dzd494JLYPc/F3D3V6949ZYjdPQpB3j0T9NA9hwLfPTcj2T0q8N89
WeLePbaS1z2V9d09hz7ePen12j2o09g9SbLXPXzz3j3yT989K4DePfCj3z0Ve9o9ga3hPdrm
3j3PQ9A9RUnaPZWa3j3AG909EQHVPf1i4D0epdc9HazVPZCl2z34Nd096MrgPTDI4T1S7uQ9
ahLdPdHP3z1kidk9Yv3YPWkZ3D21T949qtjUPU1e4z2NUOA9yQrbPb/N2D15IN49MinfPYoU
4T3XuNU9/7ncPZ6i2D3ZwuI9YKzePb2W3T02Sdk9ydHcPQ453j09NuM9TFnePdXu4T33e+A9
odjTPZ6y0z1Aw9Y9wfLgPevm2z2cmd49ObvgPYT14T0+SeU94SnlPbSA3z3D+uA95lvaPfv4
4D3f++U97jfWPd/22z1KWd8913rjPZsl2T2O6eM9VtHTPYwl2j0wHts95KnkPUl+4D3oCeA9
PuXcPYsL5T3xD+g9kTnmPRqG1j2ZxNw9D0rcPVLz3z279OY9Mr7gPewM4T1l2OI92MvmPapB
2j06Nd49K/3fPaNS3j01aec9CTrjPS/T4z1P8uE9QJPdPdBu5T3DFOY9qwHePbYo6D1T3dg9
QCrgPaAE4T0gl+c9ilPmPX3Y2z3tmOE9MLHjPU+q4D31PNw9OMjgPRhD3D136N89GerdPUDE
5T0EseM98SLcPTY63T3V8Ns9UxDfPc0z4T2bpOI9lLbWPdSi2z3fxuA9e17jPfqa3z3Vyd89
rsvlPWko3z0/g+Q9xSzjPeYs2T1jI+E9chvjPRXE2T1setg9jM/lPZNx3j1FGuY9HPjhPcJX
5T3kY+09xNHfPXxM5T1xTd49QyDfPTYc7T25A9892IPlPVrZ6T3xzOQ9ef7iPQS62z2xOec9
XifhPSx64z2tkNg9LSfkPQc54T3V0Oo9pbvdPccU3z1zGd89OaPhPbrE4D0o1+E91GzePasg
4z03yds9WEzjPap76j1HpeU9fJvjPeD93D0dB+c967nlPWzE5D33gOk9MjThPen54j2iWuk9
GQLkPfIf3D2R5+A9fTTmPb2M3j2PouQ9kjniPXAE7D39W+Y9cqngPdGc6j0eV+Q9rqncPW3+
4z351to9x6fiPQNx6D39xuI9jUHoPXDa3z1iE+M9XWXrPSFe4z3mg+E98lbrPToG4j1OE+c9
kFPmPRNv3D0hV+U9lWHnPU/C2z3hm+k9ZX3rPcmp5T3VVOg9tNflPUyE5z1A7N49KzDoPRjH
5D3ia+M9tdzjPfYJ4D0x5uY9cL/iPbBt5D1Fluc9btviPbz/3D2vCuo9++PbPcuV3T1rw+Y9
0VPmPb/74z024Og9FojnPQ4H4T3ELt49Y9XhPW/04j29eOA9h13aPdNL5j1Bxd49hRDhPV30
5T2BpOE9XYvnPWae5z1qJOc9aRbnPcEk4D0JMuU9tI3oPSga6D3pouE98dndPWT75T3ZF+I9
70LtPVRy6j2jGes9W6/rPTKK6D0uNOc9ohbkPQaI5j0g5eI9movpPVOY3j0tL+s9bd/kPUmc
5z0jXd09GYPnPR426D1POOg9pcrmPcP95T0ezuw98aHpPdY15D2HTeY9LG7mPe1N5D2s2e49
OvHoPVOT7D3yG+s9r8XmPSH05z3pMd490KXkPXDE4T2Bn/I9GIPcPdRw5T274eo94jnmPS4P
6z1+Au09+FXwPTxA5T0mm+Y9LBTsPdqK6T2suOc9xw7oPWeo5D2Oges9psfmPbKM8D1OZ+o9
jJblPWr55z12Vuk9J8XjPVjR5z2D3+89ewDnPQNX7D3NkOU9BBXlPbHk7D2VfeQ9CK3lPZEI
4j1UM+w92lbrPXes3j1+jOo98GrhPY3J6z1y1es96UHlPUN/7D1nduw9RsHlPQP+6T1OyOs9
+W3kPbO49T23lek9wGPnPWRh6z1Kbuk9AMflPTqm6z1bDec9O5XjPUzb5T3lxug9RSHwPYhQ
6z3H6Ok9yW7oPayi7D1J5O89Rl7oPZGn6D3YbO893RToPTdt6j1RoOg97w3pPUUS7z1CWuE9
HATkPS+16T0L9eU9OJTmPUPA6D1xL+o9cfrpPZcA5j3De+M9BublPTl46z2IYu09JfHqPchq
6D1Q4OI91A3xPTOP6z2ffuY9HCHqPQN06j1WM+k9CNHiPfWk4T0Wp+U9PRryPY8O4T2Qyuw9
K+fqPSry4T3fbu89X7jsPTqQ7T2Y0uY9/NXvPaLl8D3ONuI9F9rrPeWo5z1a1Ow9sX3vPSR5
8T1Hd+U9/hXpPdfI2j3FZ+Y9ZHfsPbuZ8T39zuc953blPdsw6j3Joeg9JpPnPZhn5D19cew9
uHLqPTV95D2iQOk9VdHnPaiw5j0p++k9xcLePe234z25LeM9aIzoPQ4I6T3g5d49jJnuPZ1x
6z376ec944fqPVo+6z2WjOg9NobkPQ2z5D0e/fI9Ga7xPev16T2oluY9hI7uPW/55z0ft+s9
xkHrPevG7D33VOo9NH/0PdvJ5T1ccOw9ltPsPYGw7T3XyvE9</AssayYData></Step><Step><CommonData><SampleLocation>4</SampleLocation><SampleID></SampleID><SampleGroup></SampleGroup><SampleInfo></SampleInfo><SampleRow>E</SampleRow><SamplePlate>1</SamplePlate><WellType>WASH</WellType><Concentration>-1</Concentration><ConcentrationUnits>µg/ml</ConcentrationUnits><MolarConcentration>-1</MolarConcentration><MolarConcUnits>nM</MolarConcUnits><MolecularWeight>-1</MolecularWeight><Temperature>30</Temperature><StartTime>748910</StartTime><AssayTime>120</AssayTime></CommonData><FlowRate>1000</FlowRate><StepType>BASELINE</StepType><StepName>Baseline</StepName><StepStatus>OK</StepStatus><ActualTime>120</ActualTime><CycleTime>0.2</CycleTime><AssayXData Points="600">d+YuRFTzLkQhAC9E3QwvRLsZL0R3Ji9ERDMvRCFAL0TdTC9Eu1kvRHdmL0REcy9EEYAvRO6M
L0SqmS9Ed6YvRFSzL0QhwC9E7swvRKrZL0SH5i9ERPMvRBEAMETdDDBEqhkwRHcmMEREMzBE
IUAwRN1MMES7WTBEh2YwRERzMEQhgDBE3YwwRKqZMESHpjBERLMwRCHAMETdzDBEqtkwRHfm
MERE8zBEIQAxRN0MMUS7GTFEhyYxREQzMUQRQDFE7kwxRKpZMUR3ZjFERHMxRCGAMUTdjDFE
qpkxRHemMUREszFEIcAxRO7MMUSq2TFEd+YxRFTzMUQhADJE7gwyRKoZMkR3JjJERDMyRCFA
MkTuTDJEu1kyRHdmMkRUczJEEYAyRO6MMkSqmTJEd6YyRESzMkQhwDJE7swyRLvZMkSH5jJE
VPMyRBEAM0TdDDNEuxkzRHcmM0RUMzNEIUAzRN1MM0SqWTNEd2YzRFRzM0QhgDNE3YwzRKqZ
M0SHpjNERLMzRBHAM0TdzDNEu9kzRHfmM0RE8zNEEQA0RN0MNESqGTREhyY0RFQzNEQhQDRE
3Uw0RLtZNESHZjRERHM0RBGANETujDREqpk0RHemNEREszREIcA0RP7MNESq2TREh+Y0RFTz
NEQRADVE3Qw1RLsZNUSHJjVERDM1RBFANUTdTDVEu1k1RHdmNURUczVEIYA1RO6MNUSqmTVE
h6Y1RESzNUQhwDVE7sw1RLvZNUR35jVEVPM1RCEANkTuDDZEuxk2RHcmNkRUMzZEEUA2RO5M
NkSqWTZEh2Y2RFRzNkQhgDZE3Yw2RKqZNkSHpjZEVLM2RBHANkTuzDZEu9k2RHfmNkRE8zZE
IQA3RN0MN0SqGTdEdyY3RFQzN0QRQDdE3Uw3RLtZN0R3ZjdERHM3RBGAN0TdjDdEu5k3RHem
N0RUszdEEcA3RO7MN0Sq2TdEh+Y3RETzN0QhADhE7gw4RLsZOER3JjhERDM4RCFAOETuTDhE
qlk4RHdmOERUczhEIYA4RO6MOES7mThEh6Y4RESzOEQhwDhE7sw4RLvZOER35jhEVPM4RBEA
OUTdDDlEuxk5RIcmOURUMzlEIUA5RO5MOUS7WTlEh2Y5RERzOUQRgDlE7ow5RKqZOUSHpjlE
VLM5RCHAOUTuzDlEu9k5RIfmOURU8zlEIQA6RO4MOkS7GTpEhyY6RFQzOkQhQDpE3Uw6RLtZ
OkR3ZjpERHM6RBGAOkTdjDpEy5k6RHemOkRUszpEIcA6RO7MOkSq2TpEh+Y6RETzOkQhADtE
7gw7RKoZO0R3JjtERDM7RCFAO0TuTDtEu1k7RHdmO0RUcztEIYA7RO6MO0SqmTtEd6Y7RESz
O0QhwDtE7sw7RLvZO0R35jtEVPM7RBEAPETdDDxEuxk8RHcmPERUMzxEIUA8RO5MPESqWTxE
d2Y8RFRzPEQhgDxE7ow8RLuZPER3pjxERLM8RCHAPETuzDxEu9k8RIfmPERU8zxEIQA9RO4M
PUS7GT1EhyY9RFQzPUQRQD1E3Uw9RKpZPUR3Zj1ERHM9RCGAPUTdjD1Eqpk9RIemPUREsz1E
IcA9RN3MPUSq2T1Eh+Y9RFTzPUQRAD5E7gw+RLsZPkR3Jj5ERDM+RBFAPkTdTD5Eqlk+RIdm
PkREcz5EIYA+RN2MPkS7mT5Ed6Y+RFSzPkQhwD5E3cw+RLvZPkR35j5ERPM+RCEAP0TuDD9E
uxk/RIcmP0REMz9EIUA/RO5MP0SqWT9Ed2Y/RERzP0QRgD9E7ow/RKqZP0R3pj9EVLM/RCHA
P0TuzD9Eqtk/RIfmP0RE8z9EIQBARN0MQESqGUBEdyZARFQzQEQhQEBE7kxARKpZQESHZkBE
VHNARCGAQETujEBEqplARHemQEREs0BEIcBARO7MQESq2UBEd+ZARFTzQEQhAEFE7gxBRKoZ
QUSHJkFEVDNBRCFAQUTdTEFEqllBRIdmQUREc0FEIYBBRN2MQUSqmUFEd6ZBRESzQUQRwEFE
7sxBRKrZQUSH5kFERPNBRCEAQkTuDEJEqhlCRIcmQkREM0JEEUBCRN1MQkSqWUJEh2ZCRFRz
QkQRgEJE7oxCRLuZQkSHpkJERLNCRCHAQkTuzEJEqtlCRHfmQkRE80JEIQBDRN0MQ0SqGUNE
hyZDRFQzQ0QRQENE7kxDRKpZQ0R3ZkNERHNDRCGAQ0TujENEu5lDRHemQ0REs0NEIcBDRO7M
Q0Sq2UNEh+ZDRFTzQ0QRAERE7gxERLsZRESHJkRERDNERCFARETdTEREu1lERHdmRERUc0RE
IYBERO6MRESqmUREd6ZERESzREQRwERE3cxERKrZRESH5kRERPNERCEARUTuDEVEuxlFRHcm
RURUM0VEEUBFRO5MRUS7WUVEd2ZFRERzRUQhgEVE7oxFRLuZRUSHpkVEVLNFRBHARUTdzEVE
qtlFRIfmRURE80VEEQBGRO4MRkS7GUZEdyZGREQzRkQRQEZE7kxGRLtZRkSHZkZERHNGRCGA
RkTujEZEu5lGRHemRkRUs0ZEEcBGRN3MRkSq2UZEh+ZGRFTzRkQRAEdE3QxHRKoZR0R3JkdE
VDNHRCFAR0TdTEdEu1lHRIdmR0REc0dEIYBHRN2MR0SqmUdEd6ZHRFSzR0QRwEdE3cxHRKrZ
R0SH5kdERPNHRCEASETdDEhEuxlIRIcmSERUM0hEIUBIRN1MSESqWUhEh2ZIRERzSEQhgEhE
7oxIRKqZSESHpkhERLNIRCHASETdzEhEu9lIRHfmSERE80hEEQBJRO4MSUS7GUlEhyZJRFQz
SUQhQElE7kxJRKpZSUSHZklERHNJRCGASUTujElEu5lJRIemSUREs0lEIcBJRO7MSUS72UlE
d+ZJRFTzSUQhAEpE7gxKRKoZSkR3JkpERDNKRCFASkTdTEpEu1lKRHdmSkRUc0pEEYBKRN2M
SkSqmUpEh6ZKRFSzSkQRwEpE7sxKRLvZSkSH5kpEVPNKRCEAS0TuDEtEqhlLRIcmS0RUM0tE
IUBLRO5MS0SqWUtEh2ZLRERzS0QhgEtE7oxLRKqZS0SHpktERLNLRCHAS0TdzEtEu9lLRHfm
S0RE80tEEQBMRO4MTESqGUxEdyZMREQzTEQhQExE3UxMRKpZTER3ZkxEVHNMRCGATETujExE
u5lMRHemTEREs0xEIcBMRO7MTESq2UxE</AssayXData><AssayYData Points="600">wZL7PQTQ9j0r/fQ9ccDpPTfd6D0Z7e89DhfmPeR26z0XKe099RPgPUgE3j0veOM9iGTmPcq3
4z114N89xK3nPYmx4T0JEeE9GKDZPTyJ5j0euuM9AcDbPZWM1D2YV+I9vzrZPcNz4D3HV+E9
SCbYPTWX0z1ax989pDfaPXH61j3K/uQ9WY7WPdwv3D17V9Y95ZzgPajw2D2qc9o9NcbfPYfD
3D1krtY9G9bZPWZ01D1Pp9U9e3DNPbfw1j2MkdY9vrzWPW841T21VN49z27RPQxw0j2gHdg9
u6rTPTWuzD1r09Y9VUvTPfxEyT3bBNI9+DHUPWOOyj3xdts9AabKPVGF1D1CANI9jXzFPXL0
0j2Q5M89fbTRPZd1zj3rhdg9tzHUPbtrxj12N849AGDUPfUOyj1Rgc095FXLPQstzj1zes89
xaLNPQPazj3KEts9PB/OPZ0TzT1/o8Y9MyHMPUQ+yj1GitM9sAjIPYdR0D1KCso97EbPPUFq
yz0NFMw9TMjKPVCFzT3I5Mc9uKjJPdERxz10lcs9zfTNPe6Lzj0u6MU9VcDJPXmGzD2sZsg9
NorDPZ1axz0Kp8s91XDEPcj7xz3SGsE9kfvBPVn/zz1N/8Q90bLPPZB6yT1n8sg9743HPR55
yj1by8I98Ie+PQRSyj3n+MQ9tRDKPTM6zD2Q/8I9y+6/PYGCyj2EDMM9/R/HPZAFwz00mcY9
5CDOPU4vyT0u2Lw9Q1bEPSl3wT0ZZ8Y9wYHBPc5twj2T28I9nPnEPcaYxj3AHs098eDFPW1b
yz3b/MA96DDEPcajwT3o1cY9avjCPfH0wj1h/cQ9uJu+PR8VvD1TL8I9MqPCPeVKxT15jb89
eZPGPQWcwT0oyb49YjG+PTwovj1dHMA9HgfAPfpsyD1i/789clbIPWC7vz0oaL09wirCPdZb
vz2VrMI91DO+PUQcvz0LFcA9MKbAPbPXuj0iusQ9B4q7PbvKvT2ACsA9DZ3IPd17vz0x9bk9
Ddm2PQRjzD1hn7o9TuC+PSZSvj1TyMQ9qYi+PQjJuj1Syrw9aVK0Pep6wT0xwbU9gKvAPeR0
vT3MhsE9ASG5PYCOvz0WZL49HOrAPX8rwz1vWbs9Iue3Pf1gvD1h3LI98ze5PRYguj3XbsI9
tCe2PYGMsj0tHrY9QQS1Pc+HuT0Rpb89Do25PQcNvz2q1r095C+yPR//wz3p4rQ9zB+2PdQx
vT0nlrs9a8G8Pch9tj1YH709wk3BPe2FtT0VTbo9o2+4PaKqtT13zLU97aq2PUqIvj33yrE9
KUy5PW3muD39Irk9omW2PY5HvT2oXro90nGyPQk1uD2Te6w9G663PbSntj0TyL49mdi5PYm2
tT04trA9X9m4PVtAtz3NU789HjS1PSeduj2QYrQ9EmC5PakmtT2VB7I9ieO5PTbcuT0BJLk9
Eqa5PUF4wT1RsrM9US6yPe0BtD2hw7s9xI6yPUIstT0P9bU9yfKsPR4Lrz2yjLc9GF64PX9S
uj3KSrc9/NysPfl0uT0/mbQ9S7y3PVgiuj2B6rU9ABiuPZ2erj3YX7o9TrW6PRktsz3RMbs9
3GqvPX9Quz3QB7w9LWqwPfMrsj35Y7I9RAe2Pftssz1RgLM9fB2zPQJluz39HLM9oPuwPSJD
tD163LA9Lm+tPVxPrz1tKrI996esPYfDsT3Vuqk9XQ21PUKsqj01HK09MkytPSoHvD0+97Q9
6oioPROXuT0HNaw9BaOoPct1tT06Z609b9G5PaB3rz20aag9e3aoPc/qtj2h97Q9EA+wPaaL
sj3wSrc9/pWvPV/qrT3MjrM9yEmwPYtetD27CKs9dV21Pfprtz1ttLI9JKK0PWEttj3HR7c9
FFSrPf2srD1mmbA9e4GtPUyysD3fGrM9ufytPd7irj2ZALA9S5+tPWVwrD3XqqU95+yuPa5B
qD2ci689yF2tPbXstD0g5qQ91ourPQnErD28n7M9iDerPTWcqz0yC6k9oG6vPW/NqD3d1qE9
C3q1PWMTrz2Drao9y0ilPQ9xsz3iUa49JjqtPegVrj3VBK09yO2xPdSkqj3pFaw9ffitPeFb
rz3EBbA9XCuuPVwkrj3IFa49WXmuPRHbrD0fMKg9EDGnPRJIrz24m6g9M9utPYUopz0IOqM9
8OStPWvfqD3JBa89SIWsPeUAoj0r9KY9rnWlPXFTqz17+6g94QuuPTwTuj2KHKU9gyKmPf/H
rT27BKs9q2enPZUDrT1WUrA9hY2zPf2BpD1nsak9/XmzPevqpj3s+qg9x6mnPZL9rT1b06g9
8g+jPR2orj00PbI9EvmmPZDCpj0c5qs9NxmqPTQKqT0NHbE9GGiuPZbirD3feqA9JYCkPexx
qD08aqc9AgGoPZtgqz03yp89b5ytPfDbqj02nK09Po2jPU2CpT3Kxq89ZL2uPYFXqD3sc6g9
PPGgPUgIoj3SU6g9FXqmPeR9pD2piqY9C7CkPRpmqT0js6Y9rOKzPY16pz3dWa099fatPYMB
qz3k8aQ95cGoPe/yrj1Gzqw9Lz6qPST/qD0q+549rmSpPX04pT2s4qs9KTmkPb2UpD2an6I9
/smkPQUVpT1PIqQ9oiSnPatLqD3M9qU9dbyjPRPVqD08RaM9NfepPeu0pj1Ej5c9dk+cPcFi
oz2DKqw960agPWIqpT2NqaQ9OrSnPbH4qz2loKQ94XekPQxupD0Jdqw9oXmpPYDlpT2F1ag9
d1emPSDKoT387589AWSjPQNjpT0gGqY9rh6ePbEPpz3B+ps9CLylPboIpD2EU5s9bFKhPbWG
oz1iWJ09FBOhPVLvnz3oz6U9Z5ekPYSwoz3LiaM9HoqiPY6anj0AW549qnSZPQ2Zlz0YKqU9
uAecPVBinz31CaI9zW6mPX43pD1yV509uKCXPYMzoD0IK6Q9PIGnPcrdoj3QSaY97wykPWXI
pD3i0KM9ghibPdwinT1AV6c9PxOZPQ9toT23Wp09qP6bPR5Qpj0fc6s9/lqhPTzApz1UGKE9
tJSXPWZinj3mQp897+mWPVA5oT3U/KI93HGhPfOzpD2eUqQ91uOmPY/Knj1566E97wegPdRF
mz2xNp49QQCpPZNKmj3+CqQ92GGZPZXXmD3hhJ09e0aePaf9nT3w16M986KfPQtOoD3g9p89
nOafPdcOnz3Q5Jo9s++fPfgLoD1H7qM9</AssayYData></Step><Step><CommonData><SampleLocation>9</SampleLocation><SampleID>h7</SampleID><SampleGroup></SampleGroup><SampleInfo></SampleInfo><SampleRow>E</SampleRow><SamplePlate>1</SamplePlate><WellType>KSAMPLE</WellType><Concentration>12.5</Concentration><ConcentrationUnits>µg/ml</ConcentrationUnits><MolarConcentration>221.2</MolarConcentration><MolarConcUnits>nM</MolarConcUnits><MolecularWeight>56.5</MolecularWeight><Temperature>30</Temperature><StartTime>879674</StartTime><AssayTime>1100</AssayTime></CommonData><FlowRate>1000</FlowRate><StepType>ASSOC</StepType><StepName>Association</StepName><StepStatus>OK</StepStatus><ActualTime>706</ActualTime><CycleTime>0.2</CycleTime><AssayXData Points="3530">d+ZMRETzTEQRAE1E3QxNRKoZTUSHJk1ERDNNRCFATUTuTE1Eu1lNRHdmTURUc01EIYBNRN2M
TUS7mU1Ed6ZNRFSzTUQhwE1E3cxNRKrZTUSH5k1ERPNNRBEATkTdDE5EuxlORIcmTkREM05E
EUBORN1MTkSqWU5Ed2ZORFRzTkQhgE5E7oxORKqZTkSHpk5EVLNORBHATkTdzE5Eu9lORIfm
TkRU805EEQBPRO4MT0S7GU9EdyZPREQzT0QhQE9E7kxPRKpZT0SHZk9ERHNPRCGAT0TdjE9E
u5lPRHemT0REs09EEcBPRO7MT0S72U9Ed+ZPRETzT0QhAFBE3QxQRLsZUER3JlBEVDNQRCFA
UETuTFBEqllQRHdmUERUc1BEEYBQRN2MUES7mVBEd6ZQRESzUEQhwFBE3cxQRKrZUER35lBE
RPNQRCEAUUTuDFFEuxlRRIcmUUREM1FEIUBRRN1MUUSqWVFEh2ZRRERzUUQhgFFEL41RRKqZ
UUSHplFEVLNRRBHAUUTdzFFEu9lRRHfmUURE81FEEQBSRO4MUkS7GVJEdyZSREQzUkQRQFJE
3UxSRLtZUkR3ZlJERHNSRCGAUkTdjFJEu5lSRIemUkRUs1JEEcBSRN3MUkSq2VJEd+ZSRETz
UkQRAFNE3QxTRKoZU0SHJlNEVDNTRBFAU0TuTFNEqllTRHdmU0RUc1NEEYBTRO6MU0SqmVNE
d6ZTRESzU0QhwFNE3cxTRLvZU0R35lNERPNTRCEAVETdDFREqhlURIcmVEREM1REEUBURO5M
VESqWVREh2ZURERzVEQRgFRE3YxURKqZVESHplRERLNURCHAVETdzFREqtlURIfmVERE81RE
IQBVRN0MVUSqGVVEdyZVREQzVUQhQFVE3UxVRLtZVUR3ZlVEVHNVRBGAVUTdjFVEu5lVRHem
VURUs1VEEcBVRO7MVUSq2VVEd+ZVRETzVUQhAFZE3QxWRKoZVkR3JlZERDNWRCFAVkTdTFZE
qllWRIdmVkREc1ZEEYBWRA+NVkSqmVZEh6ZWRESzVkQhwFZE3cxWRKrZVkR35lZEVPNWRBEA
V0TdDFdEqhlXRHcmV0RUM1dEIUBXRN1MV0S7WVdEh2ZXRFRzV0QhgFdE3YxXRLuZV0R3pldE
RLNXRBHAV0TuzFdEqtlXRHfmV0RE81dEIQBYRN0MWES7GVhEhyZYREQzWEQhQFhE3UxYRLtZ
WER3ZlhERHNYRBGAWETujFhEu5lYRIemWEREs1hEEcBYRN3MWESq2VhEd+ZYRETzWEQhAFlE
3QxZRKoZWUSHJllERDNZRCFAWUTuTFlEqllZRKhmWUREc1lEIYBZRN2MWUSqmVlEh6ZZRESz
WUQhwFlE7sxZRLvZWUR35llEVPNZRCEAWkTdDFpEuxlaRHcmWkREM1pEIUBaRO5MWkSqWVpE
d2ZaRFRzWkQhgFpE3YxaRLuZWkSHplpEVLNaRCHAWkTdzFpEu9laRIfmWkRE81pEEQBbRO4M
W0S7GVtEdyZbRFQzW0QRQFtE3UxbRKpZW0R3ZltEVHNbRBGAW0TdjFtEqplbRIemW0REs1tE
IcBbRN3MW0S72VtEd+ZbRETzW0QhAFxE7gxcRKoZXER3JlxERDNcRBFAXETdTFxEy1lcRIdm
XEREc1xEEYBcRN2MXESqmVxEd6ZcRFSzXEQRwFxE7sxcRLvZXER35lxERPNcRCEAXUTuDF1E
uxldRHcmXUREM11EEUBdRN1MXUS7WV1Ed2ZdRFRzXUQRgF1E3YxdRKqZXUSHpl1ERLNdRCHA
XUTdzF1EqtldRIfmXURE811EIQBeRO4MXkSqGV5EhyZeREQzXkQRQF5E3UxeRKpZXkSHZl5E
RHNeRBGAXkTdjF5Eu5leRIemXkREs15EIcBeRO7MXkSq2V5Ed+ZeRETzXkQRAF9E3QxfRKoZ
X0SHJl9EVDNfRCFAX0TdTF9Eu1lfRHdmX0RUc19EIYBfRN2MX0S7mV9Eh6ZfRESzX0QhwF9E
3cxfRKrZX0SH5l9ERPNfRBEAYETdDGBEqhlgRIcmYEREM2BEEUBgRN1MYES7WWBEd2ZgRERz
YEQRgGBE7oxgRLuZYER3pmBERLNgRCHAYETdzGBEu9lgRIfmYERE82BEIQBhRN0MYUS7GWFE
dyZhREQzYUQRQGFE7kxhRKpZYUSHZmFERHNhRCGAYUTdjGFEu5lhRIemYUREs2FEIcBhRN3M
YUSq2WFEh+ZhRFTzYUQRAGJE7gxiRKoZYkR3JmJEVDNiRCFAYkTdTGJEu1liRHdmYkREc2JE
IYBiRO6MYkSqmWJEh6ZiRFSzYkQRwGJE3cxiRKrZYkSH5mJERPNiRCEAY0TdDGNEuxljRHcm
Y0REM2NEEUBjRN1MY0S7WWNEh2ZjRERzY0QRgGNE3YxjRLuZY0R3pmNERLNjRCHAY0TdzGNE
u9ljRHfmY0RE82NEIQBkRO4MZESqGWREhyZkREQzZEQhQGRE7kxkRKpZZER3ZmRERHNkRCGA
ZETujGREqplkRIemZERUs2REIcBkRO7MZESq2WREd+ZkRFTzZEQhAGVE7gxlRKoZZUSHJmVE
RDNlRCFAZUTuTGVEqlllRHdmZURUc2VEIYBlRFCNZUS7mWVEd6ZlRFSzZUQhwGVE3cxlRLvZ
ZUSH5mVERPNlRDEAZkTdDGZEuxlmRHcmZkRUM2ZEIUBmRN1MZkS7WWZEh2ZmRERzZkQRgGZE
3YxmRKqZZkR3pmZERLNmRDHAZkTuzGZEu9lmRHfmZkRU82ZEEQBnRN0MZ0S7GWdEdyZnRFQz
Z0QRQGdE7kxnRLtZZ0SHZmdERHNnRBGAZ0TujGdEu5lnRIemZ0RUs2dEIcBnRO7MZ0Sq2WdE
d+ZnRETzZ0QhAGhE3QxoRKoZaER3JmhERDNoRCFAaETdTGhEu1loRHdmaERUc2hEIYBoRO6M
aESqmWhEh6ZoRFSzaEQhwGhE7sxoRKrZaESH5mhEVPNoRBEAaUTuDGlEuxlpRIcmaUREM2lE
IUBpRO5MaUS7WWlEd2ZpRERzaUQRgGlE7oxpRKqZaUSHpmlEVLNpRBHAaUTdzGlEu9lpRIfm
aURE82lEIQBqRO4MakSqGWpEdyZqREQzakQRQGpE3UxqRKpZakR3ZmpEVHNqRCGAakTujGpE
qplqRIemakRUs2pEIcBqRO7MakSq2WpEd+ZqRETzakQhAGtE3QxrRLsZa0R3JmtERDNrRCFA
a0TuTGtEqllrRHdma0RUc2tEEYBrRO6Ma0SqmWtEd6ZrRFSza0QhwGtE3cxrRLvZa0R35mtE
RPNrRCEAbETuDGxEqhlsRIcmbERUM2xEEUBsRN1MbES7WWxEh2ZsRERzbEQhgGxE3YxsRLuZ
bESHpmxERLNsRBHAbETdzGxEu9lsRHfmbERE82xEIQBtRO4MbUSqGW1EiCZtREQzbUQhQG1E
3kxtRLpZbUSIZm1ERHNtRBCAbUTejG1EupltRHembUREs21EEMBtRN7MbUS62W1Ed+ZtRETz
bUQhAG5E3gxuRLoZbkSIJm5ERDNuRCFAbkTuTG5EqlluRIhmbkRUc25EEIBuRN6MbkSqmW5E
iKZuRFSzbkQhwG5E7sxuRLrZbkR35m5ERPNuRBAAb0TuDG9EqhlvRHcmb0RUM29EIUBvRN5M
b0SqWW9EiGZvRFRzb0QhgG9E/oxvRLqZb0SIpm9ERLNvRCHAb0TuzG9EutlvRHfmb0RE829E
IQBwRO4McES6GXBEdyZwREQzcEQQQHBE3kxwRLpZcESIZnBERHNwRCGAcETujHBEuplwRHem
cERUs3BEIcBwRN7McESq2XBEd+ZwRFTzcEQhAHFE3gxxRKoZcUR3JnFERDNxRBBAcUTeTHFE
qllxRIhmcURUc3FEIYBxRO6McUSqmXFEd6ZxRESzcUQhwHFE3sxxRLrZcUR35nFERPNxRCEA
ckTeDHJEqhlyRIgmckRUM3JEIUByRN5MckS6WXJEiGZyRERzckQQgHJE7oxyRKqZckR3pnJE
VLNyRCHAckTezHJEqtlyRHfmckRE83JEIQBzRN4Mc0S6GXNEiCZzREQzc0QhQHNE3kxzRLpZ
c0SIZnNEVHNzRBCAc0TujHNEuplzRIimc0REs3NEIcBzRN7Mc0S62XNEd+ZzRETzc0QQAHRE
3gx0RLoZdER3JnRERDN0RCFAdETuTHREqll0RHdmdEREc3REIYB0RGCNdES6mXREd6Z0RFSz
dEQhwHRE3sx0RKrZdER35nREVPN0RBAAdUTeDHVEqhl1RIgmdUREM3VEIUB1RO5MdUSqWXVE
iGZ1RFRzdUQhgHVE3ox1RKqZdUSIpnVERLN1RCHAdUTuzHVEqtl1RIjmdURU83VEEAB2RO4M
dkSqGXZEiCZ2RFQzdkQhQHZE7kx2RKpZdkSIZnZERHN2RBCAdkTujHZEqpl2RIimdkRUs3ZE
IcB2RO7MdkS62XZEd+Z2RETzdkQQAHdE7gx3RLoZd0R3JndEVDN3RCFAd0TeTHdEqll3RHdm
d0REc3dEIYB3RN6Md0S6mXdEd6Z3RESzd0QhwHdE3sx3RLrZd0SI5ndEVPN3RCEAeETuDHhE
qhl4RIgmeEREM3hEIUB4RN5MeESqWXhEd2Z4RFRzeEQQgHhE7ox4RLqZeESIpnhEVLN4RBDA
eETuzHhEqtl4RIjmeERU83hEEAB5RN4MeUS6GXlEiCZ5REQzeUQhQHlE3kx5RKpZeUR3ZnlE
RHN5RCGAeUTejHlEupl5RIimeUREs3lEIcB5RN7MeUS62XlEd+Z5RETzeUQQAHpE3gx6RKoZ
ekSIJnpERDN6RBBAekTeTHpEull6RIhmekREc3pEEIB6RO6MekS6mXpEd6Z6RESzekQhwHpE
7sx6RKrZekSI5npERPN6RBAAe0TeDHtEqhl7RIgme0REM3tEEEB7RO5Me0S6WXtEiGZ7RERz
e0QQgHtE7ox7RKqZe0R3pntERLN7RCHAe0TuzHtEqtl7RIjme0RE83tEIQB8RO4MfES6GXxE
iCZ8RFQzfEQQQHxE3kx8RLpZfESIZnxERHN8RCGAfETejHxEupl8RHemfERUs3xEIcB8RO7M
fESq2XxEiOZ8RFTzfEQhAH1E3gx9RLoZfUSIJn1ERDN9RCFAfUTeTH1Eull9RHdmfUREc31E
EIB9RO6MfUSqmX1EiKZ9RESzfUQhwH1E7sx9RKrZfUSI5n1ERPN9RBAAfkTeDH5Euhl+RHcm
fkRUM35EEEB+RN5MfkS6WX5Ed2Z+RERzfkQhgH5E3ox+RLqZfkSIpn5ERLN+RCHAfkTezH5E
utl+RHfmfkRE835EEAB/RN4Mf0SqGX9EdyZ/RFQzf0QhQH9E3kx/RLpZf0SIZn9ERHN/RCGA
f0TujH9Eupl/RIimf0RUs39EIcB/RN7Mf0S62X9EiOZ/RETzf0QIAIBEdwaARN0MgEQ8E4BE
qhmARBAggER3JoBE3SyARDwzgESqOYBEEECARHdGgETVTIBERFOARKJZgEQQYIBEd2aARNVs
gEQ8c4BEonmARBCAgER3hoBE3YyARDyTgESqmYBEEKCARHemgETdrIBEPLOARKK5gEQIwIBE
d8aARN3MgERE04BEotmARBDggERv5oBE3eyARETzgESi+YBECACBRG8GgUTdDIFERBOBRKoZ
gUQIIIFEbyaBRN0sgUREM4FEojmBRBBAgUR3RoFE3UyBRERTgUSiWYFEEGCBRG9mgUTdbIFE
RHOBRKJ5gUQIgIFEb4aBRN2MgUQ8k4FEqpmBRBCggUR3poFE3ayBRDyzgUSiuYFEEMCBRHfG
gUTdzIFEPNOBRKrZgUQQ4IFEd+aBRNXsgURE84FEqvmBRAgAgkR3BoJE1QyCRDwTgkSqGYJE
ECCCRG8mgkTdLIJEPDOCRKo5gkQIQIJEd0aCRNVMgkQ8U4JEolmCRAhggkRvZoJE3WyCRDxz
gkSqeYJECICCRG+GgkTVjIJERJOCRKqZgkQQoIJEb6aCRNWsgkQ8s4JEqrmCRBDAgkR3xoJE
3cyCRETTgkSi2YJEEOCCRHfmgkTd7IJEPPOCRKL5gkQQAINEbwaDRN0Mg0Q8E4NEqhmDRAgg
g0RvJoNE3SyDREQzg0SiOYNECECDRHdGg0TdTINEPFODRKpZg0QIYINEb2aDRNVsg0Q8c4NE
onmDRAiAg0R3hoNE1YyDRDyTg0SqmYNECKCDRHemg0TVrINERLODRKK5g0QIwINEb8aDRN3M
g0RE04NEqtmDRBDgg0Rv5oNE1eyDRDzzg0Sq+YNECACERG8GhETdDIRERBOERKoZhEQIIIRE
dyaERN0shEREM4REqjmERAhAhER3RoRE1UyERDxThESqWYREEGCERG9mhETVbIREPHOERKJ5
hEQQgIREd4aERN2MhEREk4REopmERAighER3poRE1ayERDyzhESiuYRECMCERHfGhETdzIRE
RNOERKLZhEQQ4IREb+aERNXshEQ884REovmERBAAhUR3BoVE3QyFRDwThUSqGYVEECCFRG8m
hUTVLIVERDOFRKo5hUQQQIVEb0aFRNVMhUREU4VEolmFRAhghUR3ZoVE3WyFRDxzhUSqeYVE
CICFRHeGhUTVjIVERJOFRKKZhUQQoIVEb6aFRN2shUREs4VEqrmFRAjAhUR3xoVE3cyFRETT
hUSi2YVECOCFRG/mhUTd7IVEPPOFRKL5hUQQAIZEbwaGRN0MhkQ8E4ZEqhmGRAgghkR3JoZE
1SyGREQzhkSiOYZEEECGRHdGhkTdTIZEPFOGRKpZhkQQYIZEb2aGRN1shkQ8c4ZEqnmGRAiA
hkR3hoZE3YyGRESThkSimYZEEKCGRHemhkTVrIZEPLOGRKK5hkQIwIZEb8aGRNXMhkRE04ZE
qtmGRAjghkR35oZE3eyGRETzhkSq+YZECACHRG8Gh0TVDIdEPBOHRKoZh0QQIIdEbyaHRNUs
h0REM4dEqjmHRBBAh0RvRodE3UyHRDxTh0SiWYdEEGCHRG9mh0TdbIdERHOHRKJ5h0QIgIdE
b4aHRN2Mh0REk4dEopmHRAigh0R3podE3ayHRESzh0SiuYdECMCHRHfGh0TdzIdEPNOHRKLZ
h0QI4IdEd+aHRNXsh0Q884dEovmHRBAAiER3BohE3QyIREQTiESiGYhECCCIRG8miETdLIhE
PDOIRKI5iEQQQIhEd0aIRN1MiEREU4hEqlmIRBBgiER3ZohE1WyIRDxziESqeYhECICIRG+G
iETdjIhEPJOIRKKZiEQQoIhEb6aIRNWsiEREs4hEqrmIRAjAiER3xohE3cyIRETTiESi2YhE
EOCIRG/miETV7IhEPPOIRKL5iEQQAIlEbwaJRNUMiUQ8E4lEqhmJRBAgiURvJolE1SyJREQz
iUSiOYlECECJRHdGiUTVTIlEPFOJRKpZiUQIYIlEb2aJRNVsiUQ8c4lEonmJRBCAiUR3holE
3YyJRDyTiUSqmYlEEKCJRHemiUTVrIlEPLOJRKK5iUQIwIlEd8aJRNXMiUQ804lEqtmJRAjg
iUR35olE3eyJRETziUSq+YlEEACKRG8GikTVDIpERBOKRKIZikQQIIpEbyaKRNUsikQ8M4pE
qjmKRAhAikRvRopE3UyKRDxTikSyWYpECGCKRHdmikTdbIpEPHOKRKJ5ikQIgIpEd4aKRNWM
ikQ8k4pEopmKRBCgikRvpopE1ayKRESzikSquYpEEMCKRHfGikTdzIpEPNOKRKrZikQQ4IpE
b+aKRN3sikQ884pEovmKRBAAi0R3BotE1QyLREQTi0SqGYtEECCLRG8mi0TdLItEPDOLRKo5
i0QQQItEd0aLROZMi0Q8U4tEolmLRBBgi0R3ZotE3WyLRERzi0SieYtECICLRG+Gi0TdjItE
PJOLRKqZi0QIoItEd6aLRNWsi0REs4tEormLRBDAi0RvxotE1cyLRDzTi0Sq2YtECOCLRG/m
i0Td7ItERPOLRKL5i0QIAIxEdwaMRN0MjEREE4xEohmMRAggjERvJoxE1SyMREwzjESqOYxE
EECMRHdGjETVTIxEPFOMRKJZjEQQYIxEb2aMRNVsjEQ8c4xEonmMRAiAjER3hoxE3YyMRDyT
jESimYxECKCMRHemjETdrIxERLOMRKq5jEQQwIxEd8aMRNXMjEQ804xEqtmMRBDgjER/5oxE
3eyMRETzjESi+YxEEACNRHcGjUTVDI1ERBONRKIZjUQIII1EbyaNRNUsjUREM41EqjmNRBBA
jURvRo1E3UyNRERTjUSiWY1EEGCNRG9mjUTdbI1EPHONRKJ5jUQQgI1Ed4aNRNWMjUREk41E
opmNRAigjURvpo1E1ayNRESzjUSquY1ECMCNRG/GjUTVzI1ERNONRKLZjUQQ4I1Ed+aNRN3s
jURE841EqvmNRAgAjkR3Bo5E1QyORDwTjkSiGY5ECCCORHcmjkTdLI5ERDOORKo5jkQQQI5E
d0aORNVMjkREU45EolmORBBgjkR3Zo5E3WyORERzjkSqeY5ECICORHeGjkTVjI5EPJOORKKZ
jkQQoI5Eb6aORN2sjkQ8s45EormORAjAjkRvxo5E1cyORDzTjkSi2Y5ECOCORHfmjkTd7I5E
PPOORKr5jkQQAI9EdwaPRNUMj0Q8E49EohmPRBAgj0RvJo9E1SyPRDwzj0SqOY9EEECPRG9G
j0TdTI9ERFOPRKJZj0QIYI9Ed2aPRN1sj0REc49EqnmPRBCAj0R3ho9E1YyPRDyTj0SimY9E
EKCPRG+mj0TdrI9ERLOPRKK5j0QQwI9Ed8aPRN3Mj0RE049EotmPRBDgj0Rv5o9E1eyPRETz
j0Sq+Y9EEACQRG8GkETdDJBERBOQRKIZkEQQIJBEdyaQRN0skEREM5BEqjmQRAhAkERvRpBE
1UyQRERTkESqWZBECGCQRG9mkETVbJBERHOQRKJ5kEQQgJBEb4aQRNWMkEREk5BEqpmQRBCg
kER3ppBE1ayQRESzkESiuZBEEMCQRHfGkETdzJBERNOQRKLZkEQI4JBEb+aQRN3skEQ885BE
qvmQRBAAkURvBpFE3QyRREQTkUSiGZFEECCRRG8mkUTVLJFERDORRKo5kUQIQJFEd0aRRNVM
kUQ8U5FEqlmRRBBgkURvZpFE3WyRRERzkUSqeZFECICRRG+GkUTdjJFEPJORRKKZkUQQoJFE
b6aRRNWskUQ8s5FEqrmRRAjAkURvxpFE3cyRRETTkUSq2ZFECOCRRHfmkUTV7JFEPPORRKL5
kUQIAJJEdwaSRNUMkkREE5JEohmSRBAgkkRvJpJE3SySREQzkkSiOZJECECSRHdGkkTVTJJE
RFOSRKJZkkQQYJJEb2aSRNVskkQ8c5JEonmSRBCAkkRvhpJE1YySRESTkkSqmZJEEKCSRHem
kkTVrJJERLOSRKK5kkQQwJJEd8aSRNXMkkQ805JEotmSRBDgkkRv5pJE1eySRETzkkSq+ZJE
EACTRG8Gk0TVDJNEPBOTRKoZk0QQIJNEdyaTRNUsk0Q8M5NEqjmTRBBAk0RvRpNE3UyTRDxT
k0SqWZNEEGCTRG9mk0TVbJNERHOTRKp5k0QQgJNEb4aTRN2Mk0REk5NEqpmTRAigk0R3ppNE
1ayTRDyzk0SiuZNECMCTRG/Gk0TdzJNERNOTRKLZk0QI4JNEd+aTRObsk0RE85NEovmTRAgA
lER3BpRE1QyUREQTlESqGZRECCCURHcmlETdLJRERDOURKI5lEQIQJREb0aURN1MlEQ8U5RE
olmURAhglERvZpRE3WyURERzlESqeZRECICURG+GlETVjJREPJOURKKZlEQIoJREd6aURNWs
lEQ8s5REqrmURAjAlER3xpRE1cyURDzTlESq2ZRECOCURHfmlETd7JRERPOURKr5lEQQAJVE
dwaVRNUMlUQ8E5VEqhmVRBAglUR3JpVE1SyVRDwzlUSiOZVEEECVRG9GlUTdTJVERFOVRKJZ
lUQIYJVEb2aVRNVslUQ8c5VEonmVRBCAlURvhpVE1YyVRDyTlUSimZVECKCVRHemlUTdrJVE
RLOVRKq5lUQIwJVEd8aVRN3MlURE05VEotmVRAjglURv5pVE3eyVRETzlUSq+ZVECACWRHcG
lkTdDJZERBOWRKoZlkQIIJZEbyaWRN0slkQ8M5ZEojmWRBBAlkR3RpZE1UyWRDxTlkSiWZZE
EGCWRG9mlkTdbJZERHOWRKp5lkQQgJZEb4aWRN2MlkREk5ZEopmWRBCglkR3ppZE1ayWRDyz
lkSiuZZEEMCWRG/GlkTVzJZEPNOWRKrZlkQQ4JZEb+aWRNXslkQ885ZEqvmWRAgAl0R3BpdE
3QyXREQTl0SiGZdEECCXRG8ml0TVLJdERDOXRKo5l0QIQJdEd0aXRNVMl0Q8U5dEolmXRBBg
l0RvZpdE3WyXRERzl0SqeZdECICXRG+Gl0TVjJdERJOXRKqZl0QQoJdEd6aXRN2sl0Q8s5dE
ormXRBDAl0R3xpdE1cyXRDzTl0Si2ZdECOCXRG/ml0Td7JdERPOXRKr5l0QIAJhEdwaYRNUM
mEQ8E5hEohmYRBAgmER3JphE1SyYRDwzmESqOZhEEECYRHdGmETVTJhEPFOYRKpZmEQIYJhE
b2aYRN1smEQ8c5hEonmYRBCAmERvhphE3YyYRESTmESqmZhECKCYRG+mmETVrJhEPLOYRKq5
mEQIwJhEd8aYRN3MmERE05hEqtmYRBDgmER35phE1eyYRETzmESq+ZhEEACZRHcGmUTVDJlE
RBOZRKoZmUQQIJlEbyaZRN0smUREM5lEojmZRBBAmURvRplE1UyZRERTmUSiWZlEEGCZRHdm
mUTdbJlERHOZRKJ5mUQIgJlEd4aZRN2MmUREk5lEqpmZRAigmUR3pplE3ayZRDyzmUSquZlE
EMCZRG/GmUTdzJlEPNOZRKLZmUQQ4JlEb+aZRNXsmUQ885lEqvmZRBAAmkR3BppE3QyaRDwT
mkSqGZpECCCaRHcmmkTVLJpERDOaRKI5mkQIQJpEb0aaRN1MmkQ8U5pEqlmaRBBgmkRvZppE
3WyaRDxzmkSieZpEEICaRHeGmkTVjJpERJOaRKqZmkQQoJpEb6aaRN2smkREs5pEqrmaRBDA
mkRvxppE3cyaRETTmkSq2ZpEEOCaRG/mmkTV7JpERPOaRKL5mkQQAJtEbwabRN0Mm0Q8E5tE
ohmbRAggm0R3JptE3SybRDwzm0SiOZtECECbRG9Gm0TdTJtERFObRKJZm0QIYJtEb2abRNVs
m0Q8c5tEonmbRAiAm0R3hptE1YybRDyTm0SqmZtECKCbRHemm0TdrJtERLObRKq5m0QIwJtE
d8abRN3Mm0RE05tEqtmbRAjgm0R35ptE1eybRETzm0Sq+ZtECACcRHcGnETdDJxERBOcRKIZ
nEQQIJxEbyacRN0snEQ8M5xEqjmcRAhAnER3RpxE1UycRERTnESqWZxEEGCcRG9mnETdbJxE
PHOcRKJ5nEQIgJxEd4acRN2MnEREk5xEopmcRAignERvppxE3aycRDyznESiuZxEEMCcRG/G
nETdzJxERNOcRKrZnEQI4JxEb+acRN3snERE85xEqvmcRAgAnURvBp1E3QydREQTnUSiGZ1E
ECCdRG8mnUTdLJ1EPDOdRKI5nUQQQJ1Ed0adRNVMnUREU51EqlmdRAhgnURvZp1E1WydRERz
nUSieZ1EEICdRG+GnUTdjJ1EPJOdRKKZnUQQoJ1Ed6adRN2snUREs51EqrmdRAjAnUR3xp1E
3cydRETTnUSi2Z1EEOCdRG/mnUTd7J1ERPOdRKr5nUQQAJ5EdwaeRN0MnkREE55EqhmeRBAg
nkR3Jp5E1SyeREQznkSiOZ5EEECeRG9GnkTdTJ5ERFOeRKJZnkQIYJ5Ed2aeRN1snkQ8c55E
qnmeRAiAnkRvhp5E3YyeRESTnkSimZ5ECKCeRHemnkTVrJ5EPLOeRKK5nkQQwJ5Ed8aeRN3M
nkQ8055EqtmeRAjgnkRv5p5E1eyeRETznkSq+Z5ECACfRG8Gn0TdDJ9ERBOfRKoZn0QQIJ9E
byafRNUsn0Q8M59EqjmfRAhAn0RvRp9E1UyfRDxTn0SiWZ9ECGCfRG9mn0TdbJ9EPHOfRKJ5
n0QIgJ9Ed4afRN2Mn0Q8k59EqpmfRAign0R3pp9E3ayfRDyzn0SiuZ9EEMCfRG/Gn0TVzJ9E
PNOfRKrZn0QI4J9Ed+afRN3sn0Q8859EovmfRBAAoER3BqBE3QygRDwToESqGaBEECCgRG8m
oETdLKBEPDOgRKo5oEQIQKBEb0agRNVMoEQ8U6BEqlmgRBBgoER3ZqBE1WygRERzoESqeaBE
EICgRG+GoETVjKBEPJOgRKKZoEQIoKBEb6agRNWsoEREs6BEqrmgRBDAoER3xqBE1cygRDzT
oESi2aBEEOCgRG/moETd7KBERPOgRKL5oEQIAKFEdwahRNUMoUREE6FEohmhRBAgoUR3JqFE
3SyhREQzoUSqOaFECEChRG9GoUTdTKFERFOhRKJZoUQQYKFEb2ahRN1soUQ8c6FEqnmhRBCA
oURvhqFE3YyhRESToUSimaFEEKChRG+moUTdrKFERLOhRKK5oUQQwKFEb8ahRN3MoUQ806FE
qtmhRBDgoURv5qFE1eyhRDzzoUSq+aFEEACiRG8GokTVDKJEPBOiRKoZokQQIKJEdyaiRNUs
okQ8M6JEqjmiRAhAokRvRqJE3UyiRERTokSiWaJEEGCiRG9mokTdbKJERHOiRKp5okQIgKJE
b4aiRN2MokREk6JEqpmiRAigokRvpqJE1ayiRDyzokSiuaJECMCiRG/GokTdzKJERNOiRKrZ
okQI4KJEd+aiRN3sokRE86JEovmiRAgAo0R3BqNE1QyjREQTo0SqGaNEECCjRHcmo0TdLKNE
RDOjRKI5o0QQQKNEd0ajRN1Mo0REU6NEqlmjRAhgo0R3ZqNE1WyjRDxzo0SieaNEEICjRG+G
o0TdjKNERJOjRKqZo0QQoKNEb6ajRNWso0Q8s6NEqrmjRBDAo0R3xqNE3cyjRETTo0Si2aNE
EOCjRHfmo0Td7KNEPPOjRKr5o0QIAKREbwakRNUMpEREE6REohmkRAggpER3JqRE1SykREQz
pESiOaREEECkRG9GpETdTKRERFOkRKJZpEQQYKREd2akRN1spEREc6REonmkRAiApER3hqRE
3YykRESTpESimaRECKCkRHempETVrKREPLOkRKK5pEQQwKREd8akRN3MpEQ806REqtmkRAjg
pER35qRE1eykRDzzpESi+aREEAClRG8GpUTdDKVEPBOlRKoZpUQIIKVEdyalRNUspUQ8M6VE
ojmlRBBApUR3RqVE1UylRERTpUSiWaVEEGClRHdmpUTdbKVEPHOlRKJ5pUQIgKVEd4alRNWM
pUQ8k6VEqpmlRAigpUR3pqVE1aylRESzpUSquaVEEMClRG/GpUTdzKVERNOlRKLZpUQQ4KVE
d+alRNXspURE86VEovmlRAgApkRvBqZE1QymRDwTpkSqGaZECCCmRHcmpkTdLKZEPDOmRKo5
pkQIQKZEb0amRN1MpkQ8U6ZEolmmRAhgpkRvZqZE1WymRDxzpkSieaZECICmRHeGpkTejKZE
RJOmRKKZpkQIoKZEd6amRNWspkQ8s6ZEqrmmRBDApkR3xqZE1cymRDzTpkSq2aZEEOCmRG7m
pkTV7KZEPPOmRKL5pkQIAKdEdwanRN4Mp0REE6dEohmnRBAgp0R3JqdE1SynRDwzp0SqOadE
EECnRIhGp0TVTKdEPFOnRKJZp0QQYKdEbmanRN5sp0Q8c6dEonmnRAiAp0RuhqdE1YynREST
p0SqmadECKCnRG6mp0TerKdERLOnRKq5p0QQwKdEbsanRN7Mp0Q806dEotmnRAjgp0R35qdE
3uynRETzp0Sq+adEEACoRHcGqETeDKhERBOoRKIZqEQIIKhEbiaoRN4sqEREM6hEojmoRAhA
qERuRqhE3kyoRERTqESqWahEEGCoRHdmqETebKhERHOoRKJ5qEQQgKhEboaoRN6MqEQ8k6hE
opmoRBCgqER3pqhE3qyoRDyzqESquahECMCoRHfGqETVzKhERNOoRKLZqEQQ4KhEd+aoRN7s
qEQ886hEqvmoRBAAqURuBqlE1QypRDwTqUSqGalECCCpRG4mqUTeLKlEPDOpRKo5qUQQQKlE
bkapRN5MqUQ8U6lEqlmpRAhgqUR3ZqlE1WypRDxzqUSqealECICpRG6GqUTejKlERJOpRKKZ
qUQQoKlEbqapRN6sqUQ8s6lEqrmpRBDAqUR3xqlE1cypRDzTqUSi2alEEOCpRHfmqUTe7KlE
RPOpRKr5qUQQAKpEbgaqRNUMqkQ8E6pEohmqRBAgqkR3JqpE1SyqREQzqkSqOapECECqRHdG
qkTVTKpERFOqRKJZqkQQYKpEbmaqRN5sqkQ8c6pEqnmqRAiAqkRuhqpE1YyqRESTqkSqmapE
EKCqRHemqkTerKpERLOqRKq5qkQQwKpEbsaqRNXMqkRE06pEqtmqRBDgqkR35qpE3uyqRETz
qkSq+apEEACrRHcGq0TVDKtEPBOrRKIZq0QIIKtEbiarRN4sq0REM6tEojmrRAhAq0R3RqtE
1UyrRDxTq0SiWatEEGCrRG5mq0TebKtEPHOrRKp5q0QIgKtEboarRN6Mq0Q8k6tEqpmrRAig
q0R3pqtE3qyrRDyzq0SiuatEEMCrRG7Gq0TVzKtEPNOrRKrZq0QI4KtEd+arRN7sq0Q886tE
qvmrRBAArER3BqxE1QysREQTrESiGaxEECCsRG4mrETVLKxEPDOsRKo5rEQQQKxEbkasRNVM
rEREU6xEolmsRAhgrER3ZqxE3mysRERzrESieaxEEICsRG6GrETejKxERJOsRKqZrEQIoKxE
d6asRN6srEQ8s6xEqrmsRAjArER3xqxE1cysRDzTrESi2axECOCsRHfmrETe7KxERPOsRKL5
rEQIAK1EdwatRN4MrUQ8E61EqhmtRAggrURuJq1E3iytREQzrUSiOa1ECECtRG5GrUTeTK1E
RFOtRKpZrUQIYK1Ed2atRN5srUQ8c61EqnmtRBCArUR3hq1E1YytRESTrUSqma1EEKCtRHem
rUTerK1EPLOtRKq5rUQQwK1Ed8atRN7MrUQ8061EotmtRBDgrURu5q1E3uytRETzrUSq+a1E
EACuRG4GrkTeDK5EPBOuRKIZrkQIIK5EbiauRN4srkREM65EojmuRBBArkRuRq5E3kyuRDxT
rkSiWa5EEGCuRHdmrkTebK5ERHOuRKJ5rkQIgK5EboauRNWMrkQ8k65EopmuRBCgrkR3pq5E
3qyuRESzrkSqua5EEMCuRG7GrkTezK5EPNOuRKrZrkQI4K5Ed+auRNXsrkQ8865EovmuRAgA
r0R3Bq9E3gyvRDwTr0SiGa9EECCvRHcmr0TVLK9EPDOvRKI5r0QQQK9EbkavRN5Mr0REU69E
olmvRBBgr0R3Zq9E1WyvRDxzr0Sqea9EEICvRHeGr0TVjK9ERJOvRKqZr0QIoK9Ed6avRN6s
r0REs69EqrmvRAjAr0Ruxq9E3syvRETTr0Sq2a9EEOCvRG7mr0TV7K9EPPOvRKL5r0QIALBE
bgawRNUMsEREE7BEqhmwRAggsERuJrBE1SywRDwzsESqObBEEECwRHdGsETVTLBEPFOwRKJZ
sEQ6YLBEd2awRNVssEREc7BEonmwRBCAsER3hrBE3oywRESTsESqmbBECKCwRHemsETVrLBE
RLOwRKK5sEQQwLBEd8awRN7MsERE07BEqtmwRAjgsER35rBE1eywRDzzsESq+bBECACxRHcG
sUTVDLFEPBOxRKIZsUQQILFEbiaxRN4ssUQ8M7FEojmxRBBAsURuRrFE3kyxRERTsUSqWbFE
EGCxRG5msUTebLFEPHOxRKp5sUQQgLFEd4axRNWMsUQ8k7FEqpmxRBCgsUR3prFE1ayxRESz
sUSqubFECMCxRHfGsUTVzLFERNOxRKrZsUQQ4LFEd+axRN7ssUQ887FEqvmxRBAAskR3BrJE
1QyyREQTskSqGbJECCCyRG4mskTVLLJEPDOyRKo5skQQQLJEd0ayRN5MskREU7JEolmyRAhg
skR3ZrJE1WyyRDxzskSiebJEEICyRG6GskTejLJERJOyRKKZskQQoLJEbqayRNWsskREs7JE
ormyRBDAskR3xrJE3syyRETTskSi2bJEEOCyRHfmskTe7LJEPPOyRKL5skQIALNEdwazRNUM
s0REE7NEohmzRBAgs0RuJrNE3iyzRDwzs0SiObNEEECzRHdGs0TVTLNEPFOzRKpZs0QQYLNE
d2azRNVss0Q8c7NEqnmzRBCAs0RuhrNE1YyzRESTs0SimbNECKCzRG6ms0TVrLNERLOzRKq5
s0QIwLNEd8azRNXMs0RE07NEqtmzRAjgs0R35rNE1eyzRETzs0Si+bNEEAC0RG4GtETVDLRE
PBO0RKIZtEQQILREdya0RN4stEREM7REojm0RBBAtER3RrRE3ky0RDxTtESqWbREEGC0RHdm
tETebLRERHO0RKJ5tEQIgLREd4a0RNWMtEQ8k7REopm0RAigtERuprRE3qy0RDyztESqubRE
CMC0RHfGtETVzLREPNO0RKLZtEQI4LREbua0RNXstERE87REqvm0RAgAtURuBrVE1Qy1REQT
tUSqGbVEECC1RHcmtUTeLLVETDO1RKI5tUQQQLVEbka1RN5MtUQ8U7VEolm1RBBgtURuZrVE
3my1RDxztUSqebVECIC1RG6GtUTVjLVERJO1RKqZtUQQoLVEd6a1RN6stUQ8s7VEqrm1RAjA
tUR3xrVE3sy1RDzTtUSi2bVEEOC1RHfmtUTe7LVERPO1RKr5tUQIALZEbga2RN4MtkQ8E7ZE
qhm2RBAgtkRuJrZE1Sy2REQztkSqObZECEC2RG5GtkTeTLZEPFO2RKpZtkQIYLZEd2a2RN5s
tkREc7ZEqnm2RBCAtkRuhrZE1Yy2RESTtkSimbZEEKC2RHemtkTVrLZEPLO2RKK5tkQIwLZE
d8a2RN7MtkQ807ZEqtm2RAjgtkR35rZE3uy2RETztkSi+bZEEAC3RG4Gt0TVDLdERBO3RKoZ
t0QIILdEdya3RNUst0Q8M7dEqjm3RAhAt0R3RrdE3ky3RDxTt0SiWbdEEGC3RG5mt0TVbLdE
PHO3RKp5t0QIgLdEd4a3RN6Mt0Q8k7dEqpm3RAigt0R3prdE1ay3RESzt0SiubdEEMC3RG7G
t0TVzLdEPNO3RKLZt0QQ4LdEbua3RNXst0Q887dEovm3RBAAuERuBrhE3gy4RDwTuESqGbhE
ECC4RG4muETVLLhERDO4RKI5uEQQQLhEbka4RNVMuEREU7hEqlm4RBBguER3ZrhE3my4RExz
uESiebhECIC4RHeGuETejLhEPJO4RKKZuEQQoLhEd6a4RN6suEREs7hEqrm4RBDAuER3xrhE
3sy4RETTuESq2bhECOC4RHfmuETm7LhEPPO4RKL5uEQQALlEdwa5RNUMuUQ8E7lEohm5RAgg
uUR3JrlE1Sy5RDwzuUSiOblECEC5RHdGuUTVTLlERFO5RKJZuUQQYLlEd2a5RN5suUREc7lE
qnm5RAiAuUR3hrlE1Yy5RESTuUSqmblECKC5RHemuUTVrLlERLO5RKq5uUQIwLlEbsa5RNXM
uURE07lEqtm5RAjguURu5rlE3uy5RDzzuUSq+blECAC6RG4GukTVDLpEPBO6RKIZukQIILpE
dya6RN4sukREM7pEojm6RBBAukRuRrpE3ky6RDxTukSiWbpECGC6RG5mukTebLpERHO6RKJ5
ukQIgLpEboa6RNWMukQ8k7pEopm6RBCgukRuprpE3qy6RDyzukSqubpECMC6RG7GukTVzLpE
RNO6RKLZukQQ4LpEd+a6RN7sukRM87pEqvm6RBAAu0R3BrtE3gy7REQTu0SqGbtECCC7RG4m
u0TVLLtEPDO7RKo5u0QQQLtEbka7RNVMu0Q8U7tEolm7RBBgu0RuZrtE1Wy7RDxzu0SiebtE
CIC7RG6Gu0TVjLtERJO7RKqZu0QQoLtEbqa7RN6su0REs7tEorm7RAjAu0RuxrtE3sy7RDzT
u0Si2btEEOC7RHfmu0Te7LtEPPO7RKr5u0QQALxEbga8RN4MvEREE7xEqhm8RAggvER3JrxE
3iy8RDwzvESqObxEEEC8RHdGvETVTLxERFO8RKJZvEQQYLxEd2a8RN5svEQ8c7xEqnm8RBCA
vERuhrxE3oy8RESTvESimbxEEKC8RG6mvETVrLxERLO8RKK5vEQQwLxEbsa8RNXMvEQ807xE
qtm8RAjgvERu5rxE1ey8RDzzvESi+bxEEAC9RG4GvUTeDL1EPBO9RLIZvUQIIL1Ebia9RN4s
vUREM71Eojm9RAhAvURuRr1E3ky9RDxTvUSqWb1ECGC9RG5mvUTVbL1ERHO9RKp5vUQQgL1E
d4a9RN6MvUQ8k71Eopm9RAigvURupr1E1ay9RESzvUSiub1ECMC9RG7GvUTezL1EPNO9RKrZ
vUQQ4L1Ed+a9RNXsvUQ8871Eovm9RBAAvkR3Br5E3gy+RDwTvkSqGb5ECCC+RHcmvkTVLL5E
PDO+RKI5vkQQQL5Ed0a+RN5MvkQ8U75Eqlm+RBBgvkR3Zr5E1Wy+RERzvkSqeb5ECIC+RHeG
vkTVjL5ERJO+RKqZvkQQoL5Ebqa+RNWsvkQ=</AssayXData><AssayYData Points="3530">ehyDPWYHiD2p9I89jGOJPUhniD2wn5I9AraMPZMCjT2ZhI097PmRPY+pkj3xU5E9z2+VPQuU
mz3BVJQ9+7qXPRCwlD25tI89kY6cPTaflT00kZc97Q+UPSqblD2ia5M9AyacPY2amT3V+489
0GKcPdn8nT0f/pU9jOibPepIlz2ul5o9tLafPQLTlj091Jo9ZEyfPdM2oD13EKA986+rPbER
mT1GNaE94naePS0IpD2IAqg9DHSfPbAqoz1Oq6k9YmWoPcRypT0LAaU9p2mnPZlIrD2pMqU9
01yrPYGepD3oJqg9orCqPZzYqT3SvKg96MmqPTn2pT0B2q89C8GqPWM5rT0n4rA9tU+sPSxd
pz1tUak9LIarPaonsj0W2Ko93JC2PVn1sD0CmrA9ogSuPR/LsT3oEK09RL2xPSnzrj2RyLI9
HWO2Pecxuj12T7U9+Qa0PS0Arj35irw97iq5PW+9sj3VLbQ9jOK7PYUGtD2rVLs9wxK0PUwp
wT0j/rk9kwKuPTIZvT1lUro92Ii8PX8uuD3Ip789Ofi+Pcy+wj2JdL09fG3BPeHpvT3sP7I9
LnjBPe0YwT1cosc9RQDBPed3xj198MA9LTe+PWKkvj0A1sg908jFPSPHyT3ULsk9iZ7HPWkj
yD1ujM09B8TFPTbFwD2JsMI9RBe9PWGPwj1DxsU9f0fNPbqyvD0++cc9wfDIPR8NxT1br849
28XLPYfEyT1uKsk9mCLNPYpdyj3VIMw9snvKPTjOzD3kj9M9gdbUPZYc0j2H6dI9n9HNPdGr
0D3Ry9U96LbQPS0i1j3V79Q9OpbWPag/zj1g+Nc96THZPay62j36b9U997LNPYA62z1FxdM9
otPRPYIu2T0bM9Y9oBDSPZmg3D2zrdY9Df/gPbHh1D0+Btw9OkLbPSc31j1sPtM9E6TZPchf
4D31Jdw9TirZPTKq2j3xjNI9UUDbPVNH1z2NRdk97srgPaDG0z1tM949lUbnPe6I2j1smd89
dw3aPaDY4j04Td89+KrpPYjP4z1m3uQ9t//lPdwZ7D1pQ+U93QXiPYIH3j2Nw+I9MXnbPepW
3T3gwOI9SJDpPau85T1lJ9s9GtvlPaXh5j0I5OQ9CH/pPfTb5z01FOQ9XSXoPSKd7D3/fes9
W9j0Pc/s5j2iM+c9d8ntPYpu8z3eO+o9Km/uPXLE6j2BSeg9zQfxPT2l7z2/a+s9VMrrPZbG
9j2Lxe89jp7uPbUe8T1zf+w9g3D1PT877j1OrvA9o0boPZ4j8D2RfOs9e5n6Pccq9T04luw9
q9T1Pbvp8T0ywfM9k9H5PVkM8j15DOs9HsD2PUl68j2Q+/c9PnbyPaUh9z3Dsfk9PXD7PUXd
/T0YD/k9Wxr3PUKs9z0Kifw97+n/PeIw9D1E+fk9Puj3Pb7B9j2zVPk9yE8APvRAAD5cHv49
JZ77PcyE/T2A3/09ysb3PVfYAD6Lwf49Ovj8PXb++T2N3gE+UdL+PZbGAT7e0AA+45sBPmZr
AD6kcQI+jk0CPq1O/j34pgA+Nff/PbHGAT65qAM+xy4CPuqLAD6ZcQQ+o1oGPmaqAz6d9wQ+
SvwCPovrAT77cAA+VHoHPig+Bj7Z/wI+f60FPjbEAD4DQgY+kHYBPgRFAT5iIwM+1kgIPoF/
BD403wY+tbEJPqnUBz5BVAg+TdMDPnKOAz6v7wc+63oJPv32BT4TPwg+XLMHPgNbBj56HAI+
jyMFPiIgCT6/7wk+ZXUMPq4uBT7iPwg+YHYHPlFuCT5qvgQ+RqQLPr0eCj6t8QY+940GPph6
CD6bowc+6V0LPirsBj5mgxA+8PoJPh85BT4LCQw+yokKPtftBz6Y4A0+RHwHPoxICT6AXQ8+
mU4LPgG+CD5dkQU+RTcMPqvSFD5VSA0+LsYOPvStCD5ejAs+oJ8NPjtvCj6ljQ4+mP0JPgsK
DD7ZfA8+c9cKPqclDz7CkxI+u4AOPmtQDT53aA8+fogNPvB1Dj73XQ8+eQISPu9oED5eVg8+
gVsUPrRvDT7jsxI+j+YSPgLgDz5uxhE+S/USPo9aED4jfRA+pY4RPsNlEj7dAg8+Dz8PPp6h
ED5UVRI+HhARPs6oED6echM+7rcRPk7XEj41GA4+O1YPPn96Ez5wmRA+VO4UPuMbEj5OjRY+
PAUWPkEWED7V0xM+xfwTPnU0FD4MphU+8VEQPtoyFz404xU+c/4SPvcMED7drRM+qZoVPp3p
GD51ohU+W28XPjHDGj6F6RQ+63kYPvT4FD5oTxg+pkwUPoicFj6/VRc+rlMaPjI5Ez7g6hY+
0VgWPqxkGT6hgRg+l64XPsttGT5lsRY+I+oWPjgEFz4PghY+zIsWPojnFj7N+Ro+wi4ZPgGt
GT7vcx0+XDEXPhdQGD4f+BQ+0v8ZPneRGD7LeBk+RoUePsGFHD5NBRU+kDgaPoS9Gj6cbBc+
7kQcPplLIj734Bw+aP8dPu3eGz5K9Bw+dHYaPpoYGD6JCR0+PxkePnzEGz7ufBw+e9ccPkgT
Hj7Dhx0+4docPkhPID7l5x0+zIocPn2qHT55JBo+W/UcPpUpID4pWR0+jqocPj9YIT7w+R0+
IScfPld+ID65kB4+CLkePtiXID6KOCA+7HYjPp8+Hj6h7iA+VXghPg4yIj70MyI+LjIfPhNl
ID4UoyA+b0ohPlLsIT6cYiQ+hfwfPp23ID6UTh0+BW0fPrJqIj651SA+FjAjPitJJT56jyI+
GK4hPi3yIz4+oyA+dcAbPg8lHz4PECQ+ZKEjPhyqHj6gDSQ+aOImPjn2JT4bZyI+VLQlPtK+
Iz6cnSQ++cAiPj1gIz7LfSM+VzgoPrdbIz5JSSc+TD8nPrV5JD48bCU+d74jPvxHJD78aiU+
HMInPn9nJz4UrSc+CpAkPoEiJj6AMSc+ocQnPqIoJD622SU+fgwpPmBlJj4wUys+A+QoPrt4
Jz4K7Co+rBspPt1YIj4XvSY+pj8nPkitKj5OviY+nBcmPqU1LT53fyU+In4oPs5zLT6dsCg+
vz8nPtiwJz6uqyU+9l4rPulLJz7QAy0+UNksPrSuJz6sZCk+33ItPo+HJz4fRio+J7EpPs5p
Jz4UGiw+3gMuPsdrKj7PYyo+oUYqPgsWLD718Sw+SYgpPuX1KT64/iw+UuErPs2YLD6XCis+
68IuPhhMLT4MOy4+M/ctPvaWKT52oSg+9xYvPqbELz6+Ri4+5I4yPjHRKz6ZEyw+/KctPrEo
Kz7XKiw+7YEuPk1IMz6Pti4+I9IuPq1pMD763C0+gXcwPsomLz6NIy8+iKksPnB2Mj6x4Cw+
vu0xPm1FMD4xmC4+bZ80PrHKLz4gXzM+b7gyPobmMT4EQTA+IhUvPmtgMT6a1i4+/1AyPuwH
MT7dRy8+3ww0PqohLj7vujI+XH8zPp4iLz5h3DE+63c0Pm31Mz4SzTA+iLgyPqAULz6ZxzM+
Ey8xPpEDMz5AoDY+4pk3PmifNT4jTjQ+Pr0yPg8eMz6YhzM+1RA1PjbBNT7DOzw+Tyg2Psrt
MT7IljQ+n6Y1PvV4OD6ZaDg+aVk3Pi2oNz7c6jA+eE80PvD2OD7NdTg+QBc7PpQ4ND5OizE+
uCk4PsnyNj6KkDo+duo+PrwsNT4uHzk+pNw2PgESMz5dBzQ+yYs2Ps3gOD7ABjk+V605PkG2
NT7uczg+RJI2PgkaNz641TY+i10zPs6YOD4rAD4+lGY5PkqxPD6uFzY+MjM8PgeYPz7RzTg+
1Q85PnmZPD7xGzk+gDc5Pt+uOz7vGzg+gT45Pr5TPD6DpDg+pys7Pia9Oj4dXEA+Wk47PqD/
PD4RXzk+F7o3PoePOT5pczo+wk89PvZTPj6kkj8+aM86PrfYPD4gkz4+64g7PuG2PD4r4D0+
XP46PnTgPD5Ztz8+xxA+PmqoPz58U0A+Vb0/PgdDPT6gAjw+1pg8Pvo+Pz5C/j0+jLc9PnWK
PD7pDz8+DA1APnXqOz5roDs++kg+Pk0oQj41RDk+uK4/PnzMQT6Rgz4+TA9APmlTPz4LSjw+
yG48PgWjPz7UK0E+sAg8PujsPD74ukA+WvM+PqMhQT5c8UI+XzE+Pj10Pz4YvUA+pL5APiqr
QD625D8+H9FCPq2qRj5l0T4+oMVAPq7kQz4WdUM+WsVBPuqNQD5AskE+xahFPhVyQj4tG0M+
/Ks/PiU0RD5Hoz8+aTVFPnB3Pz5pUUg+J0FFPhGTQD6GuUE+CM1EPjYuQz4RTUU+XoFAPhG4
Qj6Uk0I+8VZDPkv7Qz4PUUU+s9NHPgxCRj4kjUU+v1pHPjDvQj77PEY+DLtGPpXzQj4qjUQ+
crdGPrxoQT6zREc+spBJPi40RD6hF0M+2KtKPqYPRD5gYEI+BaFHPideRj7YHUk+t+5FPj1e
TT4e60Q+NbZIPidAST7jhUY+lydEPntJTD4aT0o+rfRLPkiiRT6Lqko+DVhJPg+TRj7gr0s+
XaFMPmzUTD7N5UI+5eBJPhvZSj5R9Ug+e2JKPusxSD7cPEk+ES5FPptZRz52pUk+m+VHPp+j
Sz5+TUs+lu5JPlIFTD4EXUw+BENNPluITT7aE0o+q5ZEPj9gTT7w7Ew+eehJPnc5SD74OU0+
hIJMPrDmTD5SIUo+dRtOPuYXUT6iRE4+N6lHPhaFTD6SPUs+pdtMPmNvTD5n9UQ+Tw9OPr5j
Sj4b2Uo+FXZOPtbNUD6POko+H7JQPuArST4rdEw+JdtMPuRoUT7P9E8+RDtNPh1aTj7fd00+
HEBOPhJaTj5KUEo+6NhRPp+wTz4mD08+DapMPrczTj5ofk0+OVpRPlKpUD7vwk8++0RRPpJU
Sz4u3E4+hIZRPh+9UT5opFE+mphNPvl6TT6PE1A+OaNUPgQvTz6uMlM+MVBQPtivVD7j5FM+
0ixLPut2UT4pUVQ+ZzFPPmCyUj4xOk4+8RRSPlxmUD4u7VQ+47NSPvVwUD64hFM+qjxPPpnX
Uj5OQ1E+JAxSPghyUj6h0VA+zqhTPiIUVD6isFE+E+BQPrhEUz5knFc+vXxQPoiQVj5g/lQ+
Lc9QPi3WUz54d1E+I7VVPk3fUT5PyFQ+aJFQPuFHVD5JIFI+4yFSPv+WVT7yilU+9yJXPiUj
VT4fPE8+2kFQPtdyTz7qkVI+sedVPgj8Uj6NcFM+8YpVPoeuVj6h81s+aaxSPgQ8Vz6bDVY+
EbpUPmJCVj6K0FY+zShVPk2rVT4xAFk+4lVXPuZGWD6gzlA+tFFUPkvoVj7Mu1Y+pvRSPpMv
WD6JUFQ+eRBUPgMEUj6EWFQ+weBWPhghUz4CJVs+OFRWPu6FUz5JZFQ+KxRYPiBiWD6hOFk+
krNaPtYGVz6GR1U+kn5cPjlpWD7K2Vo+Z4VXPskXVz6FwFY+B7RaPn/aVD62kVc+1tZVPjV7
WT5V/lU+ybpWPombVz5NXV0+4S9ePq9kWD5uOV0+luNXPjurWT6TDls+QYZfPifpWT7vG1o+
LWJfPrtQWz5Gblo+ZGZYPvu9XT5Kols+K0BfPqb9XD4BkFw+HzRcPo11Wz47Q10+0R5dPv+k
WT6kf1w+oYhaPlS6WT6to1M+vwBePmgAWz63RVk+RfhcPgikXj5iSF4+NQhePvn6WD7MMFo+
oelePsfbXT7XI14+COlZPmGtXT6c3F8+QApaPjLzWz6tv10+D1BfPpl5WD5ZvVo+UEhfPjR9
YD6pGV4+4cRcPmA6YD5lH1w+xEFePrqhXz5YiWM+OQ5cPv5LYD7ca10+2WZhPrJwXT7ZqGI+
FdVfPg8gYD6aJGE+7X9dPoTQYz5lEmE+sNpgPqy+YT4DtF8+RRBkPgIhYj4NF2I+PYRfPpDt
Yj6ANGE+3dpdPoq8YT68zmA+nHBjPhBQYj4+fl4+XUJjPgPsYj6LyGI+0FVjPtGbZT60hmI+
BglkPinRZD7WgmE+Z5FgPtN7Yz46ZWY+SMpjPvnMXz7xYWI+UmxmPmdlYT5U/mQ+zWNjPupd
Yz6o4WU+VtZhPrRDZj7EgmE+FplkPhRPZT5WNmE+c91hPqh3Yj6SG2Y+hkpgPuY7Yj44218+
dYNlPjnpZj6Au2M+shdkPgp6YT6ou2M+n2ZkPkWcZj6RY2U+YKZkPiVBZz71k18+fwdlPogG
Zj5A12Q+4FllPpoNZT4xZmM+scNmPo5jZT757mE+PFxjPpj0az5MNmo+B1BmPgARZz7v1Go+
3GxlPlDiaj6G92Y+iC1pPlyuZz7EmWs+myplPuAQZD6OdWk++CBpPguWZz5ElGg+ZyNlPu0j
Zj73uWk+vAdrPon4aD61CmU+p4NrPowEaT5FP2U+2k1mPv3xaT6VsGs+y4ppPgsnZj4LAWc+
xdRnPnRKZj7/gGo+4P1nPhpfaD41FGs+k4hrPm0QaD5Qj2g+43psPhhvbD4dM2g+Z69nPq5I
bj5n1Ws+885vPqW6aj6wAm8+JFlsPsPoaz7bT2g+0bhuPo18bT7YWms+1N9mPpvIbD60Q2w+
crVtPlmBbz4Mw2w+qHBvPkdlcz4LRm4+ahlpPqqeaT7AXGw+rxVsPkw5az6ixG4+Gb9qPhKP
az4Ac24+7C5rPsdZaD5HJ3A+C3trPv1TcD6uhm0+CZRvPgXIcD7Sxm0+Ky9wPjpdbT7rA24+
C8FuPu7aaz52vXM+91NsPrQqaz4VJXE+vtxuPm77bj4NRW8+Pm5wPjnpbT56t24+MKNvPs6P
cD5Dl2o+vahwPuqncT7V3m4+AJNvPsuYcj69qGs+vahtPnlCcT60WnI+GXxtPur4bz6kvXE+
o5ZxPjbmbj7Y+W8+e0FwPrX5bj7NTW0+Ie5zPrfrbT6f6nM+t8RuPqcvcT7VKHA+FWJvPk3I
cD7rem8+wLptPsShcj5fdHU+IU5zPlNqcz6Q7XI+EzlzPnVZcT4oI28+lHlyPqP1cT6vC3Y+
oWB1Pk9Xcz7mJXU+MK9zPrGccz71gXM+sZRxPju1cT5/NHM+KJRwPpLHcj6qhXQ+5ANzPk02
dT61BHE+Pd1vPpmOdD5sb3U+ykN1Ptv+cT6+XHQ+u3VwPmLhdT7Kmnc+vnp2PjZ9cj7kfXM+
d9Z1PqsVdz76u3M+thhyPhr6dD4khnU+0Ux0PorPdT7u7XU+XPV0PrdLcz6X6nU+SsF3PsIX
cD4VMXM+PJd1PhiXez5qnXM+lbx1PlEudT7qwXM+yWtxPo73cz6fJXE+VfpxPl5deD4IS3c+
Z0l2Poq+eD6Jl3U+AH19PjUDdj7EAXg+f4NzPuo2dT7X7nM+c/V1PoBtdz420Xg+vLp3PqGy
eD6hiHY+nmJzPhhLdj5Ba3c+AiJ+Pvuedj7EKnk+7ud3PmNUej4uLXg+xih5PsdxeD7nBng+
+kV5PmZudz7w/Xg+1tx3Ps5eej50yHc+E5Z5PjrHdj5KJH0+7QN8PvfleD6JCXs+VGp7Pm5j
eT4YEXo+Otx8PuTTdT4TF3o+8uN4PgH+ej7FTH0+vQh4PrWceT7Sy4A+oOd8PgZeeD79HXo+
P951PvBDeT6Sv30+98N7PsmPeD5r8H8+3zJ6PvXXez6b3Hc+Vy59PqXjej7FfHc+dGd7Plco
fD7jhX0+koJ+PjQDfj6mc34+U/N8Pr2lej5s0YA+7dB9PgdJfD4I8Hw+dH1+PjN2fT6Xw30+
eE2APmEVgT7YpHg+tXx8PmhvfT7qTno+iSl+PiEVgD6Yunw+Frx6PhUyfz5+O4A+dXd9Pk6i
fj4j4Xw+jQp9PqiMgT6gFX8+WGd9PmikgD798ns+gb2APltCfT7k63w++AR8PqMdfj5YHoE+
x3x9PoH5fD57ZX8+8UqAPnVZfz7Z2nw+D7F+Pv8EgD49IYA+eBp/PtO9gT4xuH0+BfOAPmat
fz6akIE+Lzl/Pq+lfT6YbIA+YCZ/Pu3ofT4eP38+1SN/PsP2gD4gN4A+0wqBPsTogj5lgX8+
msWAPsgqgT5Z+X8+PxmBPkw3gT5n1Hs+MlWBPsD+fz6y9H8+jWyBPkkhgT4MXoA+8GmDPn8n
fj52734+HaR9PuBxgT6NqYM+yB2BPna2gD5eXYM+LFKAPr6fgT6szoA+vlWAPrwvgz5od38+
DwyEPvmqgT5nGYE+kYCCPn+xfj41dYI+zD2CPtE7gT7fvYI+po2DPnJ+gT6MFIE+fEaCPrhm
gj4qFoI+VwCAPv71gj5TzoE+2umDPsD9gD4v3oM+v5F/Pu5ThD7J7YM+Fk2DPvaigj4wO4Q+
qqaAPoBjgD6TYYM+MQSFPn2MgD5CPoM+RgaDPvS/gT59WIQ+DbOCPqY8hD4Q4oI+c5eBPgWy
gT6opoI+HPiBPi7Pgj6AkoQ+HyqEPlmAgj6raYI+pCaBPvf6gz6BRoE+zCSDPkTPgj78v4I+
TGyEPtz2hD70K4Q+NWyDPmTBgz6tSoQ+iCWEPnIBhT46o4M+HkCCPgXqgz7nL4Q+aN6FPlFt
hD5uj4Q+cJaEPkJ4gz5CkYI++GyDPhq5hD4DBII+LZyDPpdjhD4bZoQ+/VyEPkGwhD7KCYU+
3w6FPnMghT6qh4Y+Cu6EPuYNhT7pz4U+sleFPsPQhD5vr4U+7J+FPm5/hT53+YI+GBKGPtZs
hD5mR4Y+dNuFPtZ4hD4kcYY+CMKGPinZhj7kzYY+FWqFPkmlhD4sQYU+TMeDPinahj7QGYU+
eceDPhskhj5PeYU+g26GPoV1hz6qaYU+KfuFPm50hj4/EIo+bhSGPlc3hz5tYIc+vBuFPkEO
hz78Mog+NpeHPmO3gz56hoQ+7mGEPrYXiD50pYU+gqKFPoUUhT6fuoY+iEGHPklChz44C4Y+
w7SGPt/MhD6g/YY+mN6FPji8hT7j24Y+vuWHPmIthj4nX4U+XmOGPjZNgz4+l4Y+64qHPjWh
hj7GPYg+zA6GPhphhD4Oo4g+k1+HPqAhhz7MdIc+j6KHPuKkhj5kEYc+JS6HPhZVhz5CD4Y+
R7uHPvonhz5zCog+RzqHPuNZhz6nDIc+XvCHPu88iT7yLIg+rMGHPvpziD7DD4g+8GaGPqA0
hz6e1og+3JSIPkkshj5sxoc+0dyHPjm5iT7hUIc+bXyHPtX7hz6hI4Y+I4GJPnAGhj5rFIg+
GJiKPoSKhT49WYc+uy2IPmlTiT7aa4c+lbSIPi/xhz694YU+HPmJPj5qiD7sxog+q6qJPgjC
hj6h+ok+GwGLPj/4iD6Uv4k+wCSJPr6Xhj5UsIg+AKCIPq5biD6Do4g+t1mIPndxiT5T6Io+
eI+MPjYziT4je4o+n+iJPivWiD6o+ok+t2yJPqdliD7AlYk+xciJPuN+iz6mpYk+7e2JPpvG
iT57D4o+jvaIPhAfiT7AuIk+UUOKPlCiiT7iuYk+3ROKPjTMij6Uc4k+nwaLPriWiT6jdYs+
OUKKPjL8iD72I4s+wBqKPtgjjD5wYok+NLmKPhmwiT67KYs+ZUeMPj/fiT737Is+qhmMPvgM
ij43IYo+HzyKPr3Xij6iQos+PeCKPrsViz7m7Io+al6JPvnRij6IoYo+oSmLPoHcij7b54o+
yfyLPlQaiT5vsIk+VkaKPg9TiT4UR4w+dV2NPrnYij5nj4o+T5aKPiZLjD6kroo+wbSMPh0M
iz7wmIs+iA2LPoWyjD46MIw+GMqMPmtPij7L8ow+RquKPmu1iz7a14o+XruKPuWHjD7G9Is+
u56MPmtujD4aU4w+Yg2OPofKij7P8Ys+iWqMPlmIij7gS4s++vGKPuPujD7YG4w+W+2MPp80
jD5dJY4+XVmNPj+1jD63o4k+QKCLPmUVjj72iI0+aM+NPmVWjD6gLIw+/5aLPpI1jD5e9Yw+
Xy+MPiw4jj5fWI4+LUyMPg0gjz52lYw+sVCMPqYDjD4+K40+adONPpkhjT6XNY0+RCqOPu+y
jj7+Mow+R52MPkHMjD79o40+1cONPj3zjT7mpYw+Ec+NPhYfjj4F64s+ee+MPlVRkD4CEo4+
uUyNPoGhjT495Yw+mEGOPmyYjz6x340+NHSMPi7Gjj6h5oo+ojOMPm1JjT6g8o0+tACOPjNe
jD5vyI0+UseNPhC3jT7dSY0+jzSNPq96jT7WYY4+4c2OPmJ7jT4Kwo4+YuuNPhmojT4Aio4+
FZWNPqMrjz7WRY0+BxaPPrUDjz4nmY4+JKyNPvPYjj6guo0+hkuMPvNZjz5+NY8+G2aNPhLR
jz6rFY0+CsaNPg2pjT7HWI4+WUOOPoq2jT60wo8+kQ+PPumfjj6sn40+TtyPPvNNjj6od5A+
YB+QPl3wjj4K448+RSuPPrs4jz5upY8+imiQPi6cjj5XyJA+6IWPPgX2jz53KZE+fNWNPmGQ
kD631Y8+gEiPPnycjT4qxI0+AeGPPm6mjz5Nl48+JdCQPq7ZkD67C48+JiyRPsD/kD5Ze44+
K2GOPp/FkD5JCZE+ihePPhlqkD62TJA+jSaPPgKQkD7sz5A+N4GNPgq2kD4i75A+l8eSPuzm
jj5f4ZE+sGiQPvE1jz7eF5E+2pqPPghZkT7WfpI+01OQPsuSjj7+LpE+7rORPirsjz6xjZI+
FhKRPgypkT4MBpI+jQOSPlrtkT6fPJE+fMKPPkW/kT5y7o8+KqORPq69kT4dbZA+oAORPilK
kj66jpE+xcSRPoqgkj5eJZA+z0GRPjDBjz5a/ZA+kEmTPkBSkT4wDJI+3k2PPlG/kj4zQpI+
wDiRPn9Gkj7+MpA+GyiRPirWkT46MJQ+eIWQPky7kT4tRJM+D6mQPm0gkT4y65M+qbSSPqXg
kD46MpI+9kGQPuCLkD49u44+j/aRPgeSkT4MjJI++aiSPt64kj7OkZA+HTGTPjHekz6OIJI+
KFCTPkj0kj53/5M+phaTPp7GlD75mZM+m1aTPhNckz4V+ZI+UUuUPvGnlD7KDJQ+bMWTPnNt
lD7I0JM+NZGSPi/gkz5/yJI+TcWTPrJokz6WW5Y+2leUPnrglD5qGZM++VSXPpANlD6SYZI+
CXWSPt6/kz5lk5M+5BCTPqtOkj5V0ZI+8kmTPkpkkz5vRZQ+jJWSPlfelj4HeZQ+3PeVPpG4
lD4D65A+c5CTPg0MlD45UJE+cK6UPkiVkz6OvZM+onaUPlb4kz78G5Q+VCWUPt0skz5nlZQ+
75aTPqwplT4oUZQ+YxGUPqKGlD7RUpU+TjKTPh1elD7J9JI+rVSUPjApkj7BYpU+zz+VPtey
lj75BpM+aGWTPh6ClD5q/JQ+MpCTPrD2kz7jB5M+x8WTPmdqlD511JU+g1mXPmS9kj6NYpQ+
hzOUPpT/lT6o/pM+EkaTPoavlj773Zc+HamSPtrKkz7Fw5U+wX6VPtYmlD48j5U+CmmUPkIJ
lz7mSJM+XBWWPgU9kz5WYZQ+LTGTPqODlT6XRJY+PbCWPpgTlz5225Y+nxCVPu0tlz52lpM+
/N+VPjvglz7/hZY+WR+WPlRhlT5Is5c+3pSWPvEjlD6TYZc+tI2SPtxmlz4JXpY+406XPiGh
lj6DF5c+OM+WPhpflj5Pv5Y+uI6UPqgilT7fn5U+GDWYPs1mlz5I05c+8muYPt2Dlj4uUZQ+
jJSXPmVolD6TeZY+K4eWPopIlT7weZQ+zkWWPlo8mD6vE5Y+BTuUPtAMmj486Jc+BKGXPqm9
lz7AA5c+WPeZPg/BmD5o8pU+NzuVPk4ylz7gDJY+4ceXPpj0lj7xcJQ+eNOVPmZlmD5GE5Y+
BcSVPt41lj41IpY+REeYPsMLlz7vspg+6OyXPqdclz4HJ5g+nMaXPmUUmD6v+ZY+akOXPm8E
lz70O5Y+Y7aWPiYJlz6SoZc+7wmYPq19mT6P/pc+4cmYPp5dmj4A6pc+wlaaPmx0lz6EKZk+
B5CXPo2zmT5MGJY+WEeZPhuclz7u/Zc+GiyYPqbNlz46BZg+AauXPgN+mD6Nz5g+YliWPnwf
lz7QIZY+JmWXPo5elz7JFJc++LOYPmWWlz47xZk+lkWYPrpVmj42g5g+agOYPmJ9mD5z2Zg+
fNeYPtiCmD69eZk+LTiZPt9Bmj4B55c+sNaZPu1tlz7K7Jk+86uaPvG6mj74bZg+DhWbPru7
mz71W5k+85aZPrW2mD7/N5k+B/WZPjCxnD7hUJg+p4iYPjZumj4SmZg+K/OYPkegmj5/yZk+
4deZPrHnmT7qaJk+ac6XPs0Tmj5NsZk+hu+XPnwPmT5jd5k+BNGZPnclmj4D65w+lemZPmO9
mz6Stpk+fduYPgAKmD6wLJk+s3yaPpXEmT61HJk+3hGcPkWanD7895k+1JaZPvpNmT6JLpw+
KmucPv2mmT5KSpo+36CaPt6Jmj6PY5o+vFuXPiVKmT6t2ps+xh2bPuTJmz4wCpo+P/yZPmtS
mz6aoJs+0gGbPmE4mj7eU5s+V4ecPgvWmT617Jk+GOyaPg++mz6odpg+VkSbPihAmj43f5o+
OHGZPqZcmz56jps+zKCaPsQQmz42Z5w+G1KaPtCSmj7CTpw+CAScPgjsmT7cNps+WtGbPjJ0
mz5Vspo+h+qaPtZ2mz6KnJg+yieaPh+smj6hgZs+qYabPijgnT4Ecpw+asWZPu8QnT5i150+
NUmcPsSqmz7CeJs+mLWbPgYGnT5OQpw+sDecPoWpmz4SIp0+GMKcPqiQnD5tHZw+c02cPmv2
nD6CUJw+VtidPvGanj5+W54+mxebPhDEnD5ERJ0+pVKcPqIUnD7AxJw+jZGcPqHgmz5F6ps+
AXKbPrzdnT580Zs+ZcacPuvDmz7XE54+vVibPqZlmT4E1Jw+tiqdPny+nD7oPJw+UHecPv4g
nz4xfJ0+JzmfPq6ynD6nZ54+qeucPhpbnj76+Zw+ZpWfPut/mz4ZV5o+VSycPjojnD4rKJ8+
TPqdPoygnT6P4Z4+RgmfPj7qnD6vuJw+mFyePkTknj7iepw+J+ScPnnHmz5cvJw+L0OdPiu/
nD6qX50+fhecPuk2nz4+eJ8+GDCePiUUnT4fl54+PISePhbynD5vxp0+3+WcPvfgnD666p0+
0wGdPnOKnT7J+J0+LLWePnvMnj5F250+1DWdPi/rnD7C3J0+pG+ePnmlnT7f2Z4+9zudPsNH
nj40c50+F2aePtPDnz5+0p0+Nc+cPhRknj5jWp0+3nucPhlhnj6jXZ4+YoGePmQPnz4yUJ0+
lRmePnCvnj4O5J0+f6mdPte+nj7sGJ4+ixSgPtPcnz6V0pw+x4WfPkgknz6/RqA+FISfPv5+
nT75sp8+KpmePr5Znj61P54+kSuePpoNnD6/Up8+XDOfPm9mnj6mDqA+NDqgPsLynD5eQp4+
QRCfPup8nz6ScJ4+knSfPv6SoD7Fz50+Dy+hPmK8nj6ZUp4+wGCgPmuinj7kE50+34ShPnZW
nz4LdqA+WXGgPjS5nj69sJ8+CpWfPliRoD5D+Z8+uoOePmMmnj60vJ0+5YChPu0nnz4VNZ4+
BmagPtOGoD4sEJ4+eJ+ePjP+oD7WIKA+0MmfPt7lnj5qyaE+UFOePoRZoD7ha58+jgigPkaP
oD6AgqE+wkqgPvGCoz5AGaA+Ss6ePilOnz741aA+J2GhPg3knj5/dqA++2afPj+ynj7draA+
RgOfPh7ooD6s2p8+JhmfPgcroT4gw6I+h9WhPgMZoD7GF6A+kzehPkPCnz47UaE+YBahPuXQ
nz47zaA+X32hPgGXnz5oC6I+ZSCgPll2oj458qE+G0ehPhEgoT457aA+Dd+iPjmeoT5CpKA+
unOiPn6CoT7oLaE+LDyhPt2ynz7xsKA+Wj2hPmdhoT4QFaA+GVKgPkjyoT4M9aA+W9mjPiRU
oj4xRqI+76afPpNroz7M8KA+69+fPvysoT53vqM+Fo+jPrzUoT4LE6E+2dWhPiHeoj7ANqM+
ZxChPq+poz6a/6E+BXuhPl0poz5ddKI+IaqjPpv6oT4GHqI+7C6iPhJHpD7+4aI+1+OhPiCt
oT5V0aE+eUCkPrEnoT6R26I+LASiPqSLoj51fqM+J6OjPlvEpD7UM6M+8oWiPqlmoz6FgqA+
05GjPkiBoj6rEqU+HhehPuv+pT4pJ6I+l7SjPmDMoD75uaQ+VfiiPgdgpD5zVKM+M4KjPpQJ
pD6i5qM+PLWjPkiqoj7gnaM+yO+kPoTpoj5lV6M+ypKjPjlAoz7aLKQ+XfCjPvHqoj5O16M+
+zWmPpyLoT6yzKM+xbSjPuoIoz4Vb6U+7E6mPsgapD4Zn6I+YmikPkDLpD4GP6Q+FPqlPv6b
oj6pfaU+gF2jPkW2pj5LVqM+Y32jPmVqpT407qU+pl2kPhSTpD7RBKI+a6+lPlR4pz74Q6M+
4RGkPlvFpT7n/qM+uZ6kPjBGpT7F0aQ+jfCjPj34pD6JpaU+GGOkPsv4pD74dqU+bmSmPryE
pT7QVqY+SralPr8Qpz6Dk6U+lO6mPk90pT6G56E+496kPg64pD6hSKQ+YeOmPmrJpD7SwaU+
AbyjPmXOpT4LP6Y+HCWkPmH4pD4E6aY+bLimPrCppT6xmqM+sBamPhBypj76u6Q+xsmlPicq
oz724qU+i3GjPpuPpj4rYaY+R2aoPgy7pT7E3qM+plamPrAjpj6BrKY+QeynPlnXpT51GKM+
xb+lPjQ+pj6TTqY+z82nPlMmpT6qD6U+EnmlPuHJpD5AYaY+zw+lPmO1pz5YgaY+0O6lPgIi
pz6b0ag+f+WlPp18pD4vj6U+nQqnPnwGpz5Ks6U+ZSSlPnnepj7hlKU+zhamPivQqD4c2aY+
uuyoPr8hpz6aJqU+w8SmPgC3pj4YYqQ+LJqkPuaDpT7KkKY+7L2nPmqHpz7Sp6Y+7UinPkDQ
pz6FyqY+Q+SoPuTWpT5twac+UL+nPp1GpT610qc+6oykPnolqD54fKc+m/ymPjp+pz6SIqg+
A42lPpdSqD7Sk6c+P+ClPriNqD4BK6c+sgumPgS1pz64Uak+TZelPluxqT7Lq6Q+oSOnPnsM
qT7g/KY+zIKnPmlcpz44J6c+wXGnPrgepj5q8aY+H4+nPtDSpD42cac+hKSoPtRGpj5iNKk+
JUunPk19pT7TC6g+pGioPr/Wpj6Gg6g+/qSlPhg2pT6gh6g+m26qPkiVpz47fag+qaKoPrDO
pj5M26c+Q4GoPrhgpj4KBaY+9KKpPrrKqD5E36Y+CjuqPs/Vpj4atqg+MN6mPmWlpz5Yeak+
Lh6pPskPqD7etKg+0GaoPt/3pz7pS6g+yqinPsTsqD7rdKk+/MGnPpDJqD5HMqc+Ep2nPncF
qz5mLas+Of+pPnauqD6Ohak+pJaqPkjBqT4HLKk+yzerPlCWqD5BUqk+s1ipPi0qpj7jQKk+
q4KqPsoBqj4KmKo+ogqpPkGnqj6226o+b3eoPksGqT5nmqk+Uh+pPjRzqD6DRqo+6hipPoWz
pz6YAak+rwGrPujwpz77Qao+C2mnPl0eqD5rg6g+4wKqPlOhpz532ag+G66nPmmLqz6hh6k+
bAGnPkkGqj4fuKk+0iOrPgKlqz78UKs+1sWoPq3Wpz4n06g+u5ysPtfhqj5kCag+kV2pPmEw
qz6ExKo+m1KrPqyOqj4Keqo+4XOrPqg+rD66hKw+Sa2nPsLfqj4Hk6k+q3aqPm/Cqz4OQqo+
iRaqPooQqT7Jn6k+8BmqPm8tqz4M0Ko+cQmqPvR8rD6PzKo+ELOoPuliqD6Ap6s+DlSrPhYt
qj7Prqk+d8OpPiJrqz5t/Ks+0wSrPpm3qz7UaKs+2BirPsgHqz7sMqw+TKWqPly5qz40X6s+
7cGrPlfBqj4lRak+rW2uPgLRqz7Nlqw+eEGpPrbWqj7J2qk+hWerPqDyqD4b7Ks+E4qtPhLZ
rD4keaw+r+aqPqcEqz6aQqo+ADGpPhjuqT674aw+M0GsPpWEqT7/Dqs+flKrPi4Grj4L86o+
DOKpPqJmrD57t6o+D/yrPr5NrD4oJK0+RFCrPvzFrD6zSaw+CxusPqKnrD54eao+/rOrPipq
rD66Kaw+bZGqPpScrD7yVqo+yTKqPhNwrD4HCa0+iUKqPv9qrD75sKo+lcGrPg9qrT5P6qs+
DdCqPiqerz4LG64+8SSrPmWJqz72+6s+2CurPm0urD430Kg+ikauPiDdqj52kK0+m2itPgFP
rD5p+qs+mNasPlhkrD7XO6w+HE6sPg4urj7olas+BH2sPsNPrj4Qaa0+CfitPh+arj4b86o+
pnCrPgBYrD64zqs+UxCtPnxxrD52tKs+qO+sPg+ZrD7ZOa4+bNGrPjaUrT4wYK4+2jStPqjb
rj7PIqw++ImtPogFrj6E76o+F/GqPqTIqz5Qgq0+PGmrPtYDrT5HKa4+8z+sPg4trz7KYKs+
Lh2vPgU3rj70Qa4+otitPhB1rT4rWKs+XdutPqFTqz7cLKw+XeStPiYNrT743q4+xn6sPvmI
rT7/Mq0+NbOtPjHGrj6oaq4+khOuPsJ0rT7xy60+GJysPsdxrD6lS60+qrSsPtHuqz4BFa4+
FKitPqxqrj49z64+8dquProtrj6ZD7A+v5auPqryrj5Frq8+Uc6tPqaurD4jR60+SEStPioa
sD6cEK0+OY6vPnM4rj6Ot60+tMitPrwMrz6stK0+sOaqPhnBrD4Ke64+mg6tPtZArz4kZ68+
GuKsPoO4sD6N5q4+MJmuPoNEsD7XdK8+OvutPlybrj4ikK8+vtusPh5wrz7Xjaw+Gq2sPoOu
rj4Fs6w+m4ytPjkFrj4Khq8+vjutPlnFrT6giq4+o9+tPkD1sD4Nh60+IZSwPpb9rj61Rq0+
JNquPoegsD5OL7A+UiyxPv+BsD4jNa4+pWavPqZNrj7UCq8+3veuPrKDrD5VALA+ft6vPrzg
rj6Kl60+YcCuPg5Urz75n60+aOGsPvWdsT64dbI+ktuwPjPPrj6Mua4+7oqwPod5sT4f064+
vEWxPhRcrz79KLE+EyuvPt+yrz49q68+muSvPtu0rj6otLA+dnivPuxMsD5TtK4+noWwPtrz
rj7pTrA+gvCtPondrj5oCq4+dVewPnoMsT6Dx7A+ZySwPoebrz4/qbA+L7qvPlhasT62MK4+
YMKvPthPsj5cS7E+pqaxPjiKsj5oeq4+6q2xPtFNsD6NsK8+DGWwPidnsj6xBbI+gR6xPips
rz4WV7A+wa2wPskwsD59pbE+pJSwPp/erz55qa4+uBGxPjh9sj7kgq8+WAuzPt8QsD7XhLI+
PKawPjDOsj5Zoa4+pdywPhNNsj5Up7A+IK+xPqpTsj7spbI+Q4KxPtMssT61ybE+VdiwPlGZ
sT6PMbM+sHixPuJssT7sarE+OYmwPoCJsT4hKbE+ek6wPsz4rz7z8rE+MZ+yPozXsD5jSrI+
732vPqG0sj46sLI+O0+yPq/HsD4tzK8+sUWvPpqssz7gFbM+Wwi0Ptszsz5Rl7M+iCqyPgCb
sD7ms68+nnaxPnHasT6lLbM+GDuyPu8Csj6BcLE+u6WxPkp4sz6lZrI+5GWwPiETsT4yJ7E+
gnWxPtGEsj6We7M+gIKyPq+Vsj7kX7I+yXWzPmjksD6FIrQ+ZSOzPsjUsz4oyLQ+WIizPnF8
sj6RqrE+u6qvPvz5sT4A6bI+3K6xPk1gsT5UU7A+srKyPq5asj7/ybI+In2yPs11tD479rE+
eoKyPhC+sD459rI+FxezPufcsz7aL7M+HOOzPtM2sz6D87M+xfGzPjgdsj5+SrE+AiqzPjFH
tD5t7rI+5B+1Pst4sz511LM+aDCzPhSQsT4aV7Q+HBW0Pr8Ksz6xGbM+/UO0PpObtD71CbM+
FsyyPmFGsz4hPrM+/QG1PnvWsj4yl7M+4AuzPr78sz7E8rQ+JS61PoDxsT7WJ7U+ehGzPqQs
sz5fTrQ+WjazPrb5sj7zcrM+SaWyPsjPsz7MIrM+24CyPnDwsT7AP7U+t72yPgPGsz7se7Q+
/Ni0Pviusz7PC7I+YYS1PipztT6uRrU+KfiyPlX3sz7MYbQ+TzmzPnIQsz6F2rM+hw6zPkIh
tD66pLM+GUm1Pj5Usz47krY+6jezPhvetT7mWbQ+kBi1PhXtsj6bMbM+VKizPlRntj7Q47M+
56C0Pl/vtT5r4bQ+neCyPjq6tD6fSrQ+d+WzPlGbsz7ihbQ+mm+0PseWsz782bY+6Ou0PpzC
tD6SbrY+eWu1PptTtT406bM+zW6zPpUatj6ZUbU+EXS0PuNetj6APbY+yMm2PqGStz4fNLU+
E2u1PsNQtj6NXbQ+SkC1PsCYtT4+FrQ+7kG0Pt2vtD5767U+Al6zPtF7tD6Xwbc+C7SyPlcR
uD43TrU+Kzy0Pldwsz5akbQ+zX+1PrW4tD5IGLQ+znK0PnPNtT7w2bU+c4e0PibUsz55jLQ+
hM22PtqHtj49VLc+rEa1PrVGtD5/7rM+qXy1PujYtT7IL7Y+0yK1PioHtz5xkLU+4v+3Pi3g
tD7rXrc+UTK0PlmGtT7O8bQ+S9i2PnFUtT4uTbY+0GG1PuuBtD7b5rY+szG2PrSutT4Libc+
pSS3Pj0ztj7jx7Y+ZXe3Pszptj5h4rU+w/C1PojwtT5i7rU+Q4q1PuSKtD6AqbY+5Z62PuGR
uD5PUrc+lvC2PkfWtj5qgrY+Hy23PkCjtj64rrU+YQW2Por5tj7P+LY+Dym2Pg8itj4OWLY+
JwS3Pj3EtT7yKLg+wom2Pm7WtT7Oz7U+Oky5PoQ3tj5CsbU+Qja3Pusztz6KUrU+kqO2PpPg
tz5jjrc+VBe5PoyJtj7jkbY+x7G2PnsBtj51yrY+pqi4PoOeuj5UbLc+1lm2PjeauD45aLY+
mwK4PjFetT5F1bQ+0ku1PrZatj6VIbU+a6y2Pk/ttj5gqLY+Ch24PjQutj4KFrc+jy63PkG9
tz4fGLg++k+4Po6KuD5Ee7c+4hC3PhzXtz4=</AssayYData></Step><Step><CommonData><SampleLocation>4</SampleLocation><SampleID></SampleID><SampleGroup></SampleGroup><SampleInfo></SampleInfo><SampleRow>E</SampleRow><SamplePlate>1</SamplePlate><WellType>WASH</WellType><Concentration>-1</Concentration><ConcentrationUnits>µg/ml</ConcentrationUnits><MolarConcentration>-1</MolarConcentration><MolarConcUnits>nM</MolarConcUnits><MolecularWeight>-1</MolecularWeight><Temperature>30</Temperature><StartTime>1599277</StartTime><AssayTime>600</AssayTime></CommonData><FlowRate>1000</FlowRate><StepType>DISASSOC</StepType><StepName>Dissociation</StepName><StepStatus>OK</StepStatus><ActualTime>583.601</ActualTime><CycleTime>0.2</CycleTime><AssayXData Points="2918">O7O+RKq5vkQQwL5Edsa+RN3MvkQ7075Eqtm+RBDgvkRu5r5E3ey+RDvzvkSq+b5EEAC/RG4G
v0TVDL9EQxO/RKoZv0QIIL9Edia/RNUsv0Q7M79Eqjm/RBBAv0RuRr9E3Uy/RENTv0ShWb9E
EGC/RG5mv0TdbL9EQ3O/RKF5v0QIgL9Edoa/ROWMv0Q7k79EoZm/RBCgv0Rupr9E3ay/REOz
v0Squb9ECMC/RG7Gv0TdzL9EO9O/RKHZv0QQ4L9Edua/RN3sv0RD879Eofm/RBAAwER2BsBE
3QzAREMTwESqGcBECCDARHYmwETdLMBEOzPARKE5wEQIQMBEdkbARN1MwEQ7U8BEoVnARAhg
wER2ZsBE1WzARDtzwESqecBEEIDARHaGwETVjMBEO5PARKqZwEQIoMBEbqbARNWswEQ7s8BE
qrnARBDAwERuxsBE3czAREPTwESq2cBECODARG7mwETV7MBEQ/PARKr5wEQIAMFEdgbBRN0M
wURDE8FEqhnBRBAgwUR2JsFE1SzBREMzwUSqOcFECEDBRHZGwUTVTMFEQ1PBRKFZwUQQYMFE
bmbBRNVswURDc8FEoXnBRBCAwUR2hsFE3YzBRDuTwUShmcFECKDBRHamwUTVrMFEQ7PBRKG5
wUQQwMFEbsbBRN3MwUQ708FEodnBRAjgwUR25sFE3ezBREPzwUSh+cFECADCRHYGwkTVDMJE
OxPCRKEZwkQQIMJEbibCRN0swkRDM8JEoTnCRAhAwkRuRsJE1UzCRENTwkShWcJECGDCRG5m
wkTVbMJEO3PCRKp5wkQIgMJEbobCRN2MwkQ7k8JEqpnCRBCgwkRupsJE3azCRDuzwkShucJE
CMDCRG7GwkTdzMJEO9PCRKrZwkQI4MJEbubCRNXswkQ788JEqvnCRBAAw0R2BsNE1QzDREMT
w0ShGcNECCDDRG4mw0TdLMNEQzPDRKo5w0QIQMNEdkbDRN1Mw0RDU8NEqlnDRAhgw0R2ZsNE
1WzDRENzw0ShecNEEIDDRG6Gw0TdjMNEQ5PDRKGZw0QIoMNEbqbDRN2sw0Q7s8NEqrnDRAjA
w0R2xsNE1czDRDvTw0Sq2cNEEODDRG7mw0TV7MNEQ/PDRKH5w0QQAMREdgbERN0MxERDE8RE
qhnERAggxER2JsRE1SzEREMzxESqOcREEEDERHZGxETdTMREO1PERKpZxEQQYMREdmbERN1s
xEQ7c8REqnnERAiAxER2hsRE3YzEREOTxEShmcREEKDERG6mxETdrMREO7PERKG5xEQQwMRE
bsbERNXMxERD08REodnERBDgxERu5sRE3ezEREPzxESq+cREEADFRG4GxUTdDMVEOxPFRKoZ
xUQQIMVEbibFRN0sxUQ7M8VEoTnFRBBAxUR2RsVE1UzFRENTxUShWcVEEGDFRHZmxUTdbMVE
O3PFRKp5xUQQgMVEdobFRN2MxURDk8VEoZnFRBCgxURupsVE1azFRDuzxUSqucVEEMDFRG7G
xUTdzMVEO9PFRKrZxUQQ4MVEbubFRNXsxURD88VEqvnFRAgAxkR2BsZE3QzGRDsTxkSqGcZE
ECDGRG4mxkTVLMZEQzPGRKo5xkQIQMZEdkbGRNVMxkRDU8ZEoVnGRBBgxkR2ZsZE1WzGRENz
xkShecZEEIDGRG6GxkTdjMZEQ5PGRKqZxkQIoMZEdqbGRN2sxkRDs8ZEobnGRBDAxkR2xsZE
1czGREPTxkSq2cZEEODGRHbmxkTd7MZEO/PGRKH5xkQIAMdEdgbHRNUMx0RDE8dEoRnHRAgg
x0R2JsdE3SzHRDszx0ShOcdEEEDHRHZGx0TdTMdEO1PHRKpZx0QQYMdEbmbHRN1sx0Q7c8dE
qnnHRAiAx0RuhsdE1YzHRDuTx0SqmcdEEKDHRG6mx0TVrMdEO7PHRKq5x0QIwMdEbsbHRNXM
x0RD08dEqtnHRBDgx0Ru5sdE3ezHRDvzx0Sh+cdEEADIRG4GyETVDMhEOxPIRKoZyEQIIMhE
bibIRNUsyERDM8hEqjnIRBBAyER2RshE3UzIRENTyESqWchECGDIRHZmyETdbMhEQ3PIRKp5
yEQIgMhEbobIRN2MyERDk8hEoZnIRBCgyERupshE3azIRDuzyEShuchEEMDIRHbGyETdzMhE
O9PIRKHZyEQI4MhEdubIRNXsyERD88hEofnIRBAAyUR2BslE1QzJRDsTyUShGclEECDJRHYm
yUTdLMlEOzPJRKo5yUQIQMlEdkbJRNVMyURDU8lEqlnJRAhgyURuZslE3WzJRDtzyUSheclE
EIDJRHaGyUTdjMlEO5PJRKqZyUQIoMlEbqbJRN2syUQ7s8lEobnJRBDAyURuxslE3czJREPT
yUSh2clECODJRG7myUTd7MlEQ/PJRKH5yUQIAMpEbgbKRNUMykRDE8pEoRnKRAggykR2JspE
3SzKREMzykSqOcpEEEDKRHZGykTdTMpEO1PKRKFZykQIYMpEdmbKRN1sykQ7c8pEoXnKRBCA
ykR2hspE3YzKRDuTykShmcpECKDKRG6mykTdrMpEQ7PKRKq5ykQIwMpEbsbKRNXMykRD08pE
qtnKRBDgykR25spE3ezKRDvzykSq+cpEEADLRG4Gy0TVDMtEOxPLRKEZy0QIIMtEbibLRNUs
y0RDM8tEoTnLRAhAy0RuRstE1UzLRENTy0ShWctECGDLRHZmy0TVbMtEQ3PLRKF5y0QQgMtE
dobLRNWMy0RDk8tEoZnLRBCgy0RupstE3azLRDuzy0ShuctECMDLRG7Gy0TdzMtEQ9PLRKHZ
y0QQ4MtEdubLRN3sy0Q788tEofnLRBAAzER2BsxE3QzMREMTzEShGcxECCDMRG4mzETdLMxE
QzPMRKE5zEQQQMxEdkbMRNVMzEQ7U8xEoVnMRBBgzER2ZsxE3WzMRENzzEShecxECIDMRHaG
zETdjMxEO5PMRKqZzEQIoMxEdqbMRN2szERDs8xEobnMRAjAzERuxsxE3czMRDvTzESq2cxE
EODMRG7mzETd7MxEQ/PMRKr5zEQIAM1EbgbNRN0MzURDE81EoRnNRBAgzURuJs1E3SzNRDsz
zUSqOc1ECEDNRHZGzUTVTM1EQ1PNRKFZzUQQYM1EdmbNRN1szUQ7c81EqnnNRAiAzURuhs1E
1YzNRDuTzUShmc1EEKDNRG6mzUTdrM1EQ7PNRKq5zUQQwM1EbsbNRN3MzUQ7081EqtnNRAjg
zURu5s1E3ezNREPzzUSq+c1ECADORHYGzkTdDM5EOxPORKEZzkQQIM5EbibORNUszkRDM85E
oTnORAhAzkRuRs5E1UzORENTzkShWc5EEGDORG5mzkTdbM5EQ3PORKp5zkQQgM5EdobORNWM
zkQ7k85EqpnORAigzkRups5E1azORDuzzkShuc5EEMDORG7GzkTVzM5EQ9PORKrZzkQQ4M5E
bubORN3szkQ7885EofnORBAAz0R2Bs9E1QzPRDsTz0ShGc9ECCDPRG4mz0TdLM9EQzPPRKo5
z0QIQM9EdkbPRNVMz0Q7U89EqlnPRAhgz0R2Zs9E1WzPRDtzz0Sqec9ECIDPRHaGz0TdjM9E
O5PPRKGZz0QQoM9EdqbPRN2sz0Q7s89EqrnPRAjAz0R2xs9E1czPREPTz0Sh2c9EEODPRHbm
z0TV7M9EO/PPRKH5z0QQANBEbgbQRN0M0ERDE9BEqhnQRBAg0ER2JtBE1SzQREMz0ESqOdBE
EEDQRG5G0ETVTNBEQ1PQRKpZ0EQIYNBEdmbQRNVs0ERDc9BEqnnQRAiA0ER2htBE3YzQRDuT
0EShmdBEEKDQRG6m0ETdrNBEQ7PQRKq50EQQwNBEdsbQRNXM0ERD09BEqtnQRBDg0ER25tBE
1ezQREPz0ESq+dBEEADRRG4G0UTdDNFEQxPRRKoZ0UQQINFEbibRRNUs0URDM9FEoTnRRBBA
0UR2RtFE3UzRRDtT0UShWdFEEGDRRG5m0UTdbNFEO3PRRKp50UQQgNFEbobRRNWM0UQ7k9FE
qpnRRBCg0URuptFE1azRREOz0UShudFEEMDRRG7G0UTVzNFEO9PRRKrZ0UQI4NFEbubRRNXs
0URD89FEqvnRRBAA0kR2BtJE1QzSREMT0kShGdJECCDSRG4m0kTdLNJEQzPSRKE50kQIQNJE
dkbSRN1M0kRDU9JEqlnSRBBg0kR2ZtJE1WzSRENz0kSqedJECIDSRHaG0kTVjNJEO5PSRKqZ
0kQIoNJEdqbSRN2s0kRDs9JEobnSRAjA0kR2xtJE3czSRDvT0kSq2dJEEODSRG7m0kTV7NJE
O/PSRKr50kQIANNEdgbTRN0M00Q7E9NEqhnTRAgg00RuJtNE1SzTREMz00ShOdNEEEDTRG5G
00TVTNNEQ1PTRKFZ00QQYNNEbmbTRN1s00RDc9NEqnnTRBCA00RuhtNE3YzTREOT00ShmdNE
EKDTRG6m00TVrNNEQ7PTRKG500QIwNNEdsbTRNXM00RD09NEodnTRBDg00Ru5tNE1ezTRDvz
00Sq+dNEEADURG4G1ETdDNREOxPURKEZ1EQIINREdibURN0s1ERDM9REoTnURAhA1ERuRtRE
1UzURDtT1EShWdREEGDURHZm1ETVbNREO3PURKp51EQIgNREdobURN2M1EQ7k9REoZnURAig
1ERuptRE3azURDuz1ESqudREEMDURHbG1ETVzNREO9PURKHZ1EQI4NREbubURN3s1EQ789RE
qvnURBAA1URuBtVE1QzVREMT1USqGdVEECDVRG4m1UTdLNVEQzPVRKo51UQIQNVEbkbVRNVM
1UQ7U9VEqlnVRBBg1URuZtVE1WzVRENz1USqedVEEIDVRG6G1UTVjNVEQ5PVRKGZ1UQQoNVE
dqbVRN2s1UQ7s9VEobnVRBDA1URuxtVE3czVREPT1USq2dVECODVRG7m1UTd7NVEO/PVRKr5
1UQIANZEbgbWRNUM1kQ7E9ZEoRnWRBAg1kR2JtZE3SzWRDsz1kShOdZECEDWRG5G1kTdTNZE
O1PWRKFZ1kQIYNZEdmbWRN1s1kQ7c9ZEqnnWRBCA1kRuhtZE1YzWRDuT1kSqmdZEEKDWRG6m
1kTVrNZEQ7PWRKq51kQQwNZEbsbWRN3M1kRD09ZEodnWRBDg1kRu5tZE1ezWREPz1kSq+dZE
CADXRHYG10TdDNdEQxPXRKEZ10QQINdEdibXRN0s10RDM9dEoTnXRAhA10RuRtdE3UzXRDtT
10ShWddECGDXRHZm10TdbNdEO3PXRKp510QQgNdEdobXRN2M10Q7k9dEqpnXRBCg10RuptdE
3azXREOz10ShuddECMDXRHbG10TVzNdEO9PXRKrZ10QQ4NdEdubXRN3s10RD89dEofnXRBAA
2ERuBthE1QzYRDsT2ESqGdhEECDYRG4m2ETdLNhEQzPYRKE52EQIQNhEdkbYRN1M2EQ7U9hE
qlnYRBBg2ER2ZthE3WzYRENz2ESqedhECIDYRHaG2ETVjNhEQ5PYRKqZ2EQIoNhEbqbYRNWs
2ERDs9hEqrnYRAjA2ER2xthE1czYRDvT2ESh2dhECODYRG7m2ETd7NhEO/PYRKr52EQIANlE
dgbZRN0M2UQ7E9lEoRnZRBAg2URuJtlE3SzZRDsz2UShOdlEEEDZRG5G2UTdTNlEQ1PZRKpZ
2UQQYNlEbmbZRN1s2UQ7c9lEoXnZRAiA2UR2htlE1YzZREOT2USqmdlEEKDZRG6m2UTVrNlE
Q7PZRKG52UQIwNlEbsbZRN3M2URD09lEqtnZRAjg2UR25tlE3ezZREPz2USh+dlEEADaRHYG
2kTdDNpEOxPaRKoZ2kQQINpEdibaRN0s2kQ7M9pEoTnaRBBA2kR2RtpE3UzaRENT2kShWdpE
EGDaRHZm2kTVbNpEO3PaRKp52kQQgNpEbobaRNWM2kRDk9pEqpnaRAig2kR2ptpE3azaREOz
2kShudpECMDaRG7G2kTVzNpEO9PaRKrZ2kQQ4NpEbubaRN3s2kRD89pEqvnaRBAA20R2BttE
3QzbREMT20SqGdtEECDbRG4m20TdLNtEQzPbRKo520QQQNtEbkbbRN1M20Q7U9tEoVnbRBBg
20R2ZttE1WzbRENz20SqedtECIDbRG6G20TdjNtEO5PbRKqZ20QIoNtEdqbbRNWs20Q7s9tE
obnbRAjA20R2xttE1czbREPT20Sq2dtEEODbRG7m20Td7NtEQ/PbRKr520QQANxEdgbcRNUM
3EQ7E9xEoRncRAgg3ER2JtxE3SzcREMz3EShOdxEEEDcRG5G3ETVTNxEQ1PcRKpZ3EQQYNxE
bmbcRN1s3EQ7c9xEqnncRBCA3ERuhtxE1YzcRDuT3EShmdxECKDcRG6m3ETVrNxEQ7PcRKq5
3EQQwNxEbsbcRNXM3ERD09xEqtncRBDg3ERu5txE3ezcREPz3ESq+dxECADdRG4G3UTVDN1E
QxPdRKoZ3UQQIN1EbibdRN0s3URDM91EoTndRAhA3UR2Rt1E3UzdRENT3USqWd1EEGDdRG5m
3UTdbN1EQ3PdRKF53UQIgN1EbobdRNWM3URDk91EoZndRAig3URupt1E1azdRDuz3USqud1E
CMDdRHbG3UTVzN1EO9PdRKHZ3UQI4N1EdubdRN3s3UQ7891EqvndRAgA3kRuBt5E3QzeREMT
3kSqGd5ECCDeRHYm3kTdLN5EQzPeRKo53kQQQN5EbkbeRN1M3kRDU95EqlneRBBg3kR2Zt5E
3WzeRENz3kShed5ECIDeRG6G3kTdjN5EQ5PeRKGZ3kQQoN5EdqbeRN2s3kQ7s95EqrneRBDA
3kR2xt5E3czeREPT3kSq2d5EEODeRG7m3kTd7N5EO/PeRKr53kQIAN9EbgbfRN0M30RDE99E
qhnfRBAg30R2Jt9E1CzfREMz30SqOd9EEEDfRG5G30TUTN9EQ1PfRKJZ30QIYN9EdmbfRN1s
30RDc99EonnfRAiA30R2ht9E3YzfRDuT30Sqmd9EEKDfRG6m30TdrN9EO7PfRKq530QIwN9E
dsbfRN3M30RD099EotnfRBDg30R25t9E3ezfREPz30Si+d9EEADgRHYG4ETUDOBEOxPgRKoZ
4EQIIOBEdibgRN0s4EQ7M+BEojngRAhA4ERuRuBE1EzgRENT4ESqWeBEEGDgRG5m4ETdbOBE
O3PgRKJ54EQQgOBEbobgRNSM4EQ7k+BEopngRAig4ER2puBE1KzgREOz4ESiueBEEMDgRG7G
4ETUzOBEQ9PgRKrZ4EQI4OBEbubgRN3s4ERD8+BEovngRBAA4UR2BuFE1AzhRDsT4USqGeFE
ECDhRHYm4UTULOFEQzPhRKI54UQQQOFEdkbhRNRM4UQ7U+FEolnhRBBg4URuZuFE1GzhRDtz
4USqeeFECIDhRHaG4UTdjOFEQ5PhRKKZ4UQIoOFEdqbhRNSs4URDs+FEornhRBDA4URuxuFE
3czhREPT4USq2eFECODhRG7m4UTd7OFEQ/PhRKL54UQIAOJEdgbiRN0M4kRDE+JEohniRAgg
4kR2JuJE1CziRDsz4kSiOeJECEDiRHZG4kTdTOJEO1PiRKJZ4kQIYOJEdmbiRN1s4kRDc+JE
onniRBiA4kR2huJE3YziRDuT4kSimeJEEKDiRHam4kTdrOJEO7PiRKK54kQQwOJEdsbiRN3M
4kRD0+JEotniRBDg4kRu5uJE3eziRDvz4kSi+eJEEADjRG4G40TUDONEQxPjRKIZ40QIIONE
bibjRNQs40RDM+NEojnjRAhA40RuRuNE1EzjRDtT40SqWeNEEGDjRG5m40TdbONEQ3PjRKJ5
40QIgONEdobjRN2M40Q7k+NEopnjRAig40R2puNE3azjRDuz40SiueNECMDjRG7G40TdzONE
O9PjRKrZ40QI4ONEdubjRNTs40RD8+NEovnjRBAA5ER2BuRE3QzkREMT5ESqGeRECCDkRG4m
5ETdLOREOzPkRKI55EQQQOREbkbkRNRM5ERDU+REolnkRBBg5ER2ZuRE3WzkRDtz5ESqeeRE
EIDkRG6G5ETUjOREO5PkRKqZ5EQQoOREdqbkRNSs5ERDs+REqrnkRAjA5ERuxuRE1MzkRDvT
5ESi2eREGODkRG7m5ETU7OREQ/PkRKL55EQQAOVEdgblRN0M5URDE+VEohnlRBAg5UR2JuVE
3SzlRDsz5USiOeVECEDlRHZG5UTdTOVEQ1PlRKJZ5UQIYOVEdmblRNRs5UQ7c+VEonnlRBCA
5URuhuVE3YzlREOT5USqmeVEEKDlRHam5UTdrOVEQ7PlRKK55UQIwOVEbsblRN3M5UQ70+VE
otnlRBDg5URu5uVE3ezlRDvz5USq+eVEEADmRG4G5kTUDOZEQxPmRKoZ5kQIIOZEdibmRN0s
5kQ7M+ZEojnmRAhA5kRuRuZE3UzmRENT5kSqWeZECGDmRG5m5kTdbOZEQ3PmRKJ55kQIgOZE
bobmRN2M5kRDk+ZEopnmRBCg5kR2puZE3azmRDuz5kSqueZECMDmRHbG5kTdzOZEQ9PmRKLZ
5kQQ4OZEbubmRN3s5kRD8+ZEovnmRAgA50RuBudE3QznREMT50SqGedECCDnRHYm50TULOdE
OzPnRKI550QQQOdEbkbnRN1M50RDU+dEqlnnRBBg50RuZudE3WznRENz50SqeedEEIDnRHaG
50TdjOdEQ5PnRKqZ50QQoOdEdqbnRNSs50Q7s+dEqrnnRBDA50RuxudE1MznRDvT50Sq2edE
CODnRHbm50TU7OdEQ/PnRKr550QIAOhEbgboRNQM6ERDE+hEohnoRAgg6ER2JuhE3SzoRDsz
6ESiOehECEDoRHZG6ETUTOhEQ1PoRKJZ6EQQYOhEbmboRN1s6EQ7c+hEonnoRAiA6ERuhuhE
3YzoREOT6ESimehEEKDoRHam6ETdrOhEQ7PoRKK56EQIwOhEbsboRNTM6ERD0+hEotnoRAjg
6ERu5uhE3ezoRDvz6ESq+ehEEADpRG4G6UTdDOlEOxPpRKoZ6UQQIOlEbibpRN0s6UQ7M+lE
qjnpRAhA6URuRulE3UzpRENT6USqWelEEGDpRG5m6UTdbOlEQ3PpRKp56UQIgOlEdobpRN2M
6URDk+lEopnpRAig6URupulE1KzpREOz6USquelEEMDpRG7G6UTdzOlEQ9PpRKLZ6UQI4OlE
dubpRN3s6UQ78+lEovnpRBAA6kR2BupE1AzqREMT6kSqGepEECDqRHYm6kTdLOpEOzPqRKo5
6kQIQOpEdkbqRN1M6kQ7U+pEqlnqRAhg6kRuZupE1GzqRDtz6kSieepEEIDqRHaG6kTdjOpE
Q5PqRKqZ6kQIoOpEdqbqRNSs6kQ7s+pEqrnqRBDA6kR2xupE1MzqRDvT6kSi2epECODqRHbm
6kTd7OpEO/PqRKL56kQIAOtEbgbrRNQM60Q7E+tEohnrRBAg60RuJutE1CzrREMz60SiOetE
EEDrRG5G60TUTOtEO1PrRKJZ60QIYOtEdmbrRNRs60Q7c+tEqnnrRBCA60R2hutE1IzrREOT
60SqmetEEKDrRHam60TdrOtEQ7PrRKq560QIwOtEdsbrRN3M60RD0+tEqtnrRBDg60R25utE
1OzrRDvz60Sq+etECADsRG4G7ETdDOxEQxPsRKIZ7EQIIOxEdibsRNQs7ERDM+xEqjnsRAhA
7ER2RuxE3UzsRDtT7ESiWexEEGDsRG5m7ETdbOxEQ3PsRKJ57EQIgOxEdobsRN2M7EQ7k+xE
opnsRAig7ERupuxE3azsREOz7ESiuexECMDsRHbG7ETUzOxEQ9PsRKrZ7EQI4OxEdubsRNTs
7ERD8+xEovnsRAgA7URuBu1E3QztRDsT7USqGe1EGCDtRG4m7UTdLO1EOzPtRKo57UQQQO1E
dkbtRNRM7URDU+1EolntRAhg7URuZu1E1GztRDtz7USqee1ECIDtRG6G7UTUjO1EQ5PtRKKZ
7UQIoO1EdqbtRNSs7URDs+1EqrntRAjA7URuxu1E3cztREPT7USq2e1ECODtRG7m7UTd7O1E
O/PtRKL57UQIAO5EdgbuRN0M7kRDE+5EohnuRBAg7kR2Ju5E1CzuRDsz7kSiOe5ECEDuRG5G
7kTUTO5EQ1PuRKJZ7kQIYO5EdmbuRN1s7kQ7c+5EqnnuRAiA7kRuhu5E3YzuRDuT7kSqme5E
CKDuRHam7kTUrO5EQ7PuRKK57kQQwO5EdsbuRN3M7kRD0+5EqtnuRAjg7kRu5u5E3ezuRDvz
7kSq+e5EEADvRG4G70TUDO9EQxPvRKIZ70QQIO9EdibvRN0s70RDM+9EojnvRBBA70RuRu9E
3UzvRENT70SqWe9EEGDvRG5m70TUbO9EQ3PvRKp570QIgO9EbobvRN2M70RDk+9EqpnvRAig
70R2pu9E3azvREOz70Siue9EEMDvRHbG70TUzO9EQ9PvRKrZ70QQ4O9EdubvRN3s70RD8+9E
ovnvRAgA8ER2BvBE1AzwRDsT8ESqGfBECCDwRHYm8ETdLPBEOzPwRKo58EQQQPBEdkbwRN1M
8EQ7U/BEqlnwRAhg8ER2ZvBE3WzwRDtz8ESiefBECIDwRHaG8ETdjPBEQ5PwRKKZ8EQQoPBE
dqbwRNSs8EQ7s/BEqrnwRAjA8ERuxvBE1MzwREPT8ESq2fBECODwRHbm8ETU7PBEO/PwRKr5
8EQIAPFEdgbxRN0M8URDE/FEqhnxRBAg8URuJvFE3SzxRDsz8USqOfFEEEDxRG5G8UTUTPFE
O1PxRKpZ8UQIYPFEbmbxRNRs8UQ7c/FEonnxRAiA8UR2hvFE3YzxREOT8USimfFEEKDxRHam
8UTdrPFEO7PxRKK58UQQwPFEbsbxRNTM8UQ70/FEotnxRAjg8UR25vFE1OzxRDvz8USq+fFE
EADyRHYG8kTdDPJEOxPyRKoZ8kQQIPJEbibyRNQs8kRDM/JEqjnyRAhA8kR2RvJE3UzyRDtT
8kSiWfJEEGDyRG5m8kTUbPJEQ3PyRKp58kQQgPJEbobyRNSM8kRDk/JEqpnyRAig8kR2pvJE
1KzyREOz8kSqufJECMDyRG7G8kTdzPJEQ9PyRKrZ8kQQ4PJEbubyRNTs8kRD8/JEqvnyRBAA
80RuBvNE3QzzREMT80SiGfNEECDzRG4m80TdLPNEQzPzRKo580QIQPNEdkbzRN1M80Q7U/NE
qlnzRAhg80RuZvNE1GzzRDtz80SiefNEEIDzRG6G80TdjPNEQ5PzRKqZ80QIoPNEbqbzRN2s
80RDs/NEornzRBDA80R2xvNE3czzRDvT80Sq2fNEEODzRG7m80TU7PNEQ/PzRKr580QQAPRE
bgb0RN0M9EQ7E/REqhn0RBAg9ERuJvRE1Cz0RDsz9ESiOfREEED0RG5G9ETUTPREO1P0RKJZ
9EQQYPREbmb0RN1s9ERDc/REqnn0RBCA9ERuhvRE1Iz0REOT9ESimfRECKD0RG6m9ETUrPRE
O7P0RKK59EQIwPREdsb0RNTM9EQ70/REqtn0RAjg9ERu5vRE3ez0REPz9ESq+fRECAD1RG4G
9UTdDPVEOxP1RKIZ9UQIIPVEdib1RNQs9UQ7M/VEqjn1RBBA9UR2RvVE3Uz1RENT9USiWfVE
EGD1RHZm9UTUbPVEO3P1RKJ59UQIgPVEbob1RN2M9URDk/VEopn1RAig9UR2pvVE3az1REOz
9USqufVEEMD1RHbG9UTdzPVEQ9P1RKLZ9UQI4PVEdub1RN3s9UQ78/VEovn1RBAA9kRuBvZE
3Qz2RDsT9kSqGfZEECD2RG4m9kTdLPZEQzP2RKo59kQQQPZEbkb2RN1M9kRDU/ZEqln2RBBg
9kR2ZvZE3Wz2RENz9kSqefZECID2RG6G9kTdjPZEQ5P2RKqZ9kQIoPZEbqb2RN2s9kRDs/ZE
qrn2RBDA9kR2xvZE3cz2REPT9kSq2fZEEOD2RHbm9kTU7PZEQ/P2RKr59kQIAPdEdgb3RNQM
90RDE/dEohn3RAgg90R2JvdE1Cz3REMz90SqOfdEEED3RHZG90TdTPdEQ1P3RKJZ90QQYPdE
dmb3RN1s90Q7c/dEonn3RBCA90R2hvdE3Yz3RDuT90SimfdECKD3RG6m90TUrPdEQ7P3RKq5
90QQwPdEbsb3RN3M90RD0/dEotn3RBDg90R25vdE1Oz3RDvz90Sq+fdECAD4RHYG+ETdDPhE
QxP4RKoZ+EQQIPhEbib4ROUs+EQ7M/hEqjn4RAhA+ERuRvhE3Uz4RENT+ESqWfhEEGD4RG5m
+ETUbPhEQ3P4RKp5+EQIgPhEdob4RNSM+EQ7k/hEqpn4RBCg+ER2pvhE3az4RDuz+ESiufhE
EMD4RG7G+ETdzPhEQ9P4RKrZ+EQI4PhEbub4RN3s+ERD8/hEovn4RBAA+UR2BvlE3Qz5REMT
+USiGflEECD5RG4m+UTdLPlEOzP5RKo5+UQIQPlEbkb5RNRM+URDU/lEqln5RBBg+UR2ZvlE
3Wz5RENz+USqeflEEID5RG6G+UTdjPlEO5P5RKqZ+UQIoPlEdqb5RNSs+UQ7s/lEsrn5RBDA
+URuxvlE3cz5RDvT+USq2flEEOD5RHbm+UTd7PlEO/P5RKr5+UQQAPpEdgb6RNQM+kQ7E/pE
ohn6RBAg+kR2JvpE3Sz6REMz+kSqOfpEEED6RG5G+kTdTPpEO1P6RKpZ+kQQYPpEbmb6RN1s
+kRDc/pEonn6RAiA+kRuhvpE1Iz6REOT+kSqmfpECKD6RG6m+kTdrPpEO7P6RKq5+kQQwPpE
dsb6RNTM+kRD0/pEqtn6RAjg+kRu5vpE3ez6RDvz+kSi+fpECAD7RHYG+0TdDPtEOxP7RKoZ
+0QQIPtEdib7RN0s+0RDM/tEqjn7RAhA+0RuRvtE3Uz7RENT+0SqWftEGGD7RG5m+0TdbPtE
Q3P7RKp5+0QIgPtEbob7RNSM+0Q7k/tEopn7RBCg+0RupvtE1Kz7RDuz+0SquftECMD7RG7G
+0TdzPtEQ9P7RKrZ+0QI4PtEdub7RNTs+0RD8/tEovn7RBAA/ERuBvxE3Qz8REMT/ESiGfxE
CCD8RG4m/ETULPxEQzP8RKo5/EQQQPxEdkb8RN1M/ERMU/xEqln8RAhg/ERuZvxE3Wz8RExz
/ESqefxECID8RG6G/ETUjPxEQ5P8RKKZ/EQIoPxEbqb8RN2s/EQ7s/xEqrn8RBDA/ER2xvxE
3cz8REPT/ESq2fxECOD8RHbm/ETd7PxEQ/P8RKL5/EQQAP1Edgb9RNQM/URDE/1Eohn9RAgg
/URuJv1E1Cz9REMz/USiOf1ECED9RHZG/UTUTP1EQ1P9RKJZ/UQQYP1Ebmb9RNRs/UQ7c/1E
qnn9RBCA/URuhv1E3Yz9REOT/USqmf1ECKD9RHam/UTUrP1EQ7P9RKq5/UQQwP1Ebsb9RN3M
/URD0/1Eotn9RBDg/URu5v1E3ez9RDvz/USi+f1ECAD+RG4G/kTUDP5EQxP+RKoZ/kQQIP5E
dib+RN0s/kQ7M/5Eojn+RBBA/kRuRv5E3Uz+RDtT/kSiWf5ECGD+RG5m/kTdbP5EO3P+RKp5
/kQQgP5Edob+RN2M/kRDk/5Eopn+RBCg/kRupv5E1Kz+REOz/kSiuf5EEMD+RHbG/kTdzP5E
O9P+RKLZ/kQQ4P5Edub+RN3s/kRD8/5Eqvn+RAgA/0R2Bv9E1Az/RDsT/0SiGf9EECD/RHYm
/0TdLP9EQzP/RKI5/0QIQP9Ebkb/RN1M/0RDU/9Eqln/RBBg/0RuZv9E3Wz/RENz/0Sqef9E
CID/RHaG/0TUjP9EO5P/RKKZ/0QQoP9Ebqb/RN2s/0RDs/9Eqrn/RBDA/0R2xv9E1Mz/REPT
/0Si2f9ECOD/RG7m/0TU7P9EQ/P/RKr5/0QIAABFOwMARW4GAEWeCQBF1QwARQQQAEU7EwBF
bhYARZ4ZAEXVHABFCCAARTcjAEVuJgBFnikARdEsAEUEMABFOzMARW42AEWeOQBF0TwARQhA
AEU7QwBFbkYARZ5JAEXRTABFCFAARTdTAEVuVgBFnlkARdFcAEUIYABFN2MARWpmAEWeaQBF
1WwARQRwAEU3cwBFanYARaJ5AEXRfABFCIAARTeDAEVqhgBFnokARdGMAEUIkABFN5MARW6W
AEWimQBF0ZwARQigAEU7owBFbqYARaKpAEXRrABFCLAARTezAEVqtgBFnrkARdW8AEUEwABF
N8MARWrGAEWeyQBF1cwARQjQAEU30wBFbtYARZ7ZAEXV3ABFBOAARTfjAEVu5gBFoukARdHs
AEUI8ABFO/MARW72AEWe+QBF1fwARQgAAUU3AwFFbgYBRaIJAUXRDAFFBBABRTsTAUVqFgFF
ohkBRdUcAUUIIAFFNyMBRW4mAUWiKQFF0SwBRQgwAUU7MwFFajYBRaI5AUXRPAFFBEABRTdD
AUVuRgFFokkBRdVMAUUIUAFFO1MBRW5WAUWiWQFF0VwBRQRgAUU7YwFFbmYBRaJpAUXVbAFF
BHABRT9zAUVudgFFnnkBRdV8AUUIgAFFO4MBRW6GAUWiiQFF1YwBRQiQAUU7kwFFbpYBRaKZ
AUXRnAFFBKABRTejAUVqpgFFnqkBRdWsAUUEsAFFO7MBRWq2AUWiuQFF2bwBRQjAAUU7wwFF
bsYBRaLJAUXVzAFFBNABRTfTAUVu1gFFotkBRdHcAUUE4AFFN+MBRW7mAUWi6QFF0ewBRQjw
AUU78wFFbvYBRaL5AUXR/AFFCAACRTsDAkVqBgJFogkCRdEMAkUIEAJFOxMCRWoWAkWiGQJF
0RwCRQQgAkU3IwJFbiYCRaIpAkXVLAJFCDACRTszAkVuNgJFojkCRdE8AkUIQAJFO0MCRWpG
AkWiSQJF1UwCRQhQAkU7UwJFblYCRaJZAkXVXAJFCGACRTdjAkVuZgJFnmkCRdVsAkUIcAJF
O3MCRWp2AkWeeQJF1XwCRQiAAkU7gwJFaoYCRZ6JAkXVjAJFCJACRTeTAkVqlgJFopkCRdWc
AkUEoAJFN6MCRWqmAkWeqQJF1awCRQiwAkU7swJFarYCRaK5AkXRvAJFCMACRTfDAkVuxgJF
nskCRdXMAkUE0AJFN9MCRW7WAkWi2QJF1dwCRQTgAkU74wJFbuYCRaLpAkXV7AJFCPACRTfz
AkVu9gJFovkCRdH8AkUEAANFNwMDRWoGA0WeCQNF1QwDRQQQA0U7EwNFbhYDRZ4ZA0XRHANF
BCADRTcjA0VuJgNFnikDRdUsA0UIMANFNzMDRW42A0WiOQNF0TwDRQRAA0U3QwNFbkYDRaJJ
A0XRTANFBFADRTtTA0VuVgNFolkDRdVcA0UEYANFO2MDRWpmA0WiaQNF1WwDRQRwA0U7cwNF
anYDRaJ5A0XVfANFCIADRTeDA0VuhgNFnokDRdGMA0UIkANFO5MDRWqWA0WimQNF0ZwDRQig
A0U3owNFbqYDRZ6pA0XVrANFCLADRTuzA0VutgNFnrkDRdW8A0UEwANFN8MDRW7GA0WiyQNF
0cwDRQjQA0U=</AssayXData><AssayYData Points="2918">GAm8PrwBvj6KUb0+X028PnL/vT4Dkb0+Yq+8PmM8uj7vKL4+VtC7PqGXvT7tQrs+W/u7PvPW
uj6Oprw+/fS8Ph3puj7Wrro+Wk+7PiKxvT5fD7o+BYi5PknAuj5pBbo+68O6PlEdvD66YLg+
H+G4PqCCuj7u7bo+6OW6PjIiuj50Nrs+mDi6Ptqsuz6ZoLo+JA+6Pi3XuD4Bdbs+gaa7PiKp
uz5ooro+Ht65PgMauT5Wwrc+ql23Pv5TuT4gF7g+DIy4PhE9uD7SwLY+KrC5PkOduD7FJ7o+
GnC4Pr7fuD7/erk+/Xq4PiZEuD6cL7g+hz+5PvK1uD4GILs+abu5PvSdtz7+ZLk+2hC7Pgnw
uT7u47g+kNW6PqaJuT5LfLc+8li6PkzCuz4qCLo+XQu5PjBqtz6ql7g+BwK4PgrUuD5yNLk+
9WG4Pr3/uD7p7bg+NNi3PtiBuD5n+bc+kta3Pue6uT6Avrk+3WS5PkzQuT7+Mbc+KXG5PhqR
tz61+bY+Kl23Ps+itj5bRbU+p0m3Pkbptj6JpbY+xU+2PuMzuT7IlLc+ikC3PgN0uD6Dp7c+
iFu4PsNGtz7N7rc+46K4PtW1tT7h7LU+Spq3PnXftD4OSbc+W8u4PszEuD7qRbc+gjm5PgWF
tz6SYbk+6xG4PhBBtz660bU+ABW1PnCrtj4D/rc+/vq2PvJMuD4q2bU+oya2PtDZtj5bZLg+
QJK1PqSPtj5JOrU+WAS3PrSHuD7LWbY+lF+2Pib6tj4LpLc+Yye3PuzhtD4MMbg+KpO3Pkl4
tj7RuLY+S421PkKZtT7JmLQ+2z21PuQdtz5UMrc+ZFC2PsNCtz7hBrY++b61Piehtj7uAbU+
vUi3Ptpktj6aurU+o9C2PvVEtj4U87c+81K2PmIPtz68uLQ+C1m1PrLxtT6cf7Q+ZRqzPogD
tT7+tLQ+yN60PpWQtj6iYbc+Qfa1PuYttT6Rr7Q+gEa2PrlQtD4OoLU+Dvu0PtwrtD6I4rM+
4fG1PjZ8sz6K7rE+/yW2Ptl5sz4kabY+4Ai1PiV+sz4GTLE+q6+zPjqdtD6HGLU+zeC0Pj1g
tT7f77U+deGyPp6KtT54x7E+BO60PlkxtD65Z7U+Mte0Pm5CtT5xlrQ+Ei+0Pmrcsj7VKLM+
hIK0Pla4sj6LGrU+abG0PpV5sT4E0rQ+eQ20Ppawsj4quLQ+Q4iyPo47sz6djrM+TdKyPqow
sj6E/7M+wMazPhwwtD5zPrM+sVmzPgQusz7wirQ+Epu1PkE6sz5dG7U+THG0PusUsz4VYrE+
2JCyPpgRsj5CwLI+FkeyPkElsT4sx7I+JbmvPlyNsz61ELI+FsezPuo5tT6aL7U+phO1Pozm
sz4cHLQ+6+20Pnm4tD5ubLQ+M8qzPrvXtD7647M+cRK0PpoPsj5NVrI+1wO0PmkZtT74wLM+
yCiyPgDTsj5tgrM+tn+wPoERtD6wPbQ+jz+zPviTsz7QvK8+pfewPuCytD5mBbI+TV20Pje/
sj485LI+aF2xPpq0sj4fg7M+xsO0PviEsD4qgbI+teuwPjMVsj5bd7I+jdCxPr9Wsj7BvbI+
V2ezPkdtsz59/7A+D72xPqDKsD7m7K8+74myPqzErz5lUrI+UJqyPjj1sD5QerE+U36xPkqI
sT7qnrI+cO+vPg5lsT5A0a8+W66yPhmmsD5fmLA+fryvPp6HsD6TR7I+iuSwPvNrsT5GPLI+
h7+yPgCOsj6PRbE+BaeyPsvjrj4uO7A+W1iwPo8IsD5QfrE+5COxPnTzsD45YLM+9jGwPtUv
sT47ua8+PSmxPhrHsD4a47E+4VOuPjv/sT46cLE+5raxPg/Orz756bA+rX6xPu5JsT4elLA+
Dh+xPnHfsT6NR7E+St2xPnL8sD4ii7E+tMCvPnxmrz4h768+Xs6xPkJ4sD6wXbI+GSSwPl5h
rz6QmK8+Y8KyPrUCrz6Rwa8+VtSuPsZLrz68tK4+PoqvPklGsD4q+bE+z2qvPjRBsj4g8K8+
BaOuPpkusT6hu7A+2rawPjSKsD6QTa4+U1OwPi3isD6vk7Q+koCvPnaYsj6LRbA+x6GwPvPG
rz7nhrA+C0WwPnRzrj6q3K0+6tavPnFwrj6Lfa8+vnawPgzyrj4o0aw+UV2vPplcrj5olq8+
X/uvPlEQrz62/a8+mmCvPulRrz7GiLE+Nv6wPkjTsD49pq4+lHmtPuaMrz4QWq0+kjquPux9
sD4xELA+FQywPrWErj5IbLA+7+mvPstxsD6PlLA+qkiuPnYerj5hgK0+tNCvPkk+sj4rn64+
h5euPgc+rT5lqa8+wRGwPrLFrz48P7A+D+CuPnG1rj7Q5a8+OVGsPvcZrz4CaLA+74asPoKo
rj7HNa8+lEevPopBsD4luq0+RrGuPtxBrj64a7A+9d6vPqZYrj4PRK0+oTauPuBOrj6Mrq8+
FzqvPlYwrD7+Qq8+WhasPticsj5uF68+/i2uPu8Prj7an64+gwKsPmf7rj7F564+5r+sPotY
rz7Qgq0+UfuuPgEVrD7yUq8+dWWvPlqprT6aL6s+yVWtPgz/rT72B64+8AWuPsmDrT7YV60+
EcOtPqK6rD7RWKw+rs+rPgyjsD45F60+AC+tPpIorT7W+as+HvSuPpt7rT6YJbE+EcerPuBI
rD5zaK4+YTSsPvlyrD5gLq0+ba2sPmYNrT4Xs6s+K8StPusvrT5WAq4+CmKuPowBrD6FTK0+
wy+tPuNfqj7ASa4+EEOtPkZ2rT7cBKw+BRquPhZRrj7ogas+vtOqPsHxqz6MJq4+Fc2sPiMx
rT6ctK4+qgisPoinrD4yOK0+Iz+sPvRsrj4rwqs+CzarPiyErj5rq6w+B1CsPqS2rD5vsq0+
KA+uPn0QrT5B7aw+Z6uuPh5irT41G60+t/mpPstCrD6eu6w+B8utPrEwrT4WY6w+qumrPhNn
rD6AR64+0UmuPj8+rT5zKq4+0AStPiGMrT7g3K0+qyarPmqEqz6nja0+vAesPphdqj6U06s+
1DisPokMrT62tqw+U1itPiFprT4hgKs+qwqrPtD+rD4nm6o+lwKtPnxNrD6DEK0+0eKrPm0W
qj4bC6s+wC2sPlRVqj6Efa8+l6aqPvmFrD5jB60+wSasPj3gqT4wV6w+UpqsPuQXqj6Ypak+
TSGsPtolqz5pjKg+1CGsPr7dqT4vDqw+EgesPsQMqz6sw6k+NYarPru+rD6i9qo+CKSsPuSK
qz62Aqs+aR2qPozcqz5sTKo+mOCrPqRorT7g/6w+wRqpPmNiqj7pPao+v32qPgQ1rD6gB6o+
UFmqPuFkqz4nQqg+4wWrPmWaqz4XVKs+IfiqPrwMqj7rAqk+/A6rPrFjrD6nG6k+efmqPq2U
qz6hwKg+q2KtPmDlqT5wTas+2CuoPhjvrD5+9Kk+AW+qPoWGqz7KYqk+ZdCpPqKuqT6RYKo+
xCSqPrXNqj6vmas+fcWrPhJEqD7TtKk+vkuqPhihqz5Juao+63SqPsgcrT5LEKs+nciqPuis
qj7tFak+2JepPlpkqT6Cmqk+xNmpPuR4rD6AyKo+MUiqPunDrD5Ekas+R66oPo+mqj5Yeao+
7JGqPiTHqj7qeas+bjCpPi4hqz7RH6o+LmCoPnQuqT5LSak+juOqPnH+qz7DEao+wSWpPjj3
qj5Ehao+aHurPqB7qT4X3Kc+NXaqPg+6pz6TRak+cNCrPhNAqT6TZqo+XzWpPpV/qD6F26c+
5bWoPuojqj7Dcqo+cfynPuQMqT5B7ao+VJ6pPskDqj4kL6s+J2GqPt1Vqj6KI6s+ZLSqPqCG
qT4+w6o+i+GpPrApqD6iLak+hgioPv/+pj7pHKg+xECpPiKKqD5Yh6c+5C6mPjkhqj5slqg+
kHWoPszjqD7iGag+51OoPkjeqD6vL6g+i1yrPlHcqj5k6qg+TyKmPt2Epz6AK6g+88CqPhwa
qT7Moqs+WhupPrj7pj5qjac+tZCmPuUapj7Br6g+ypyrPikSqz5KA6g+QKCpPm5DqT4Alac+
xquqPnViqz4+1Kc+dLWoPju7qT6V4ao+70enPipOpz7pKag+l1uoPgT6qD6Vuak+dYapPjYo
pz6Zbqo+4vaoPvxQpj4aQKc+zBOoPnaYpz5Et6g+Wa+pPpPDpj4QNqg+R2qnPoMoqj6gqKg+
OLapPkpQqD64uac+vGanPvqjqT4Odqc+I+epPulTpj4LWKc+DoKmPoZSpz4nh6k+LDCnPigN
qj43Wac+9gynPumeqD5dkak+xWunPotVpz6LY6k+buqnPg3Zpj62K6c+HAinPuXGpz5xyKg+
I2SmPte7qT6phKY+WbenPjS2qT42kaY+pr2oPu7kqD6Rlag+E3OlPniFpj6DT6g+6VKmPsfF
qD7uOqY+aI2mPvU+pz4XOao+MyWoPnJ1pT7vX6c+4MGmPveAqD6nk6Y+LmSmPsx7pz5Km6g+
ggWoPlzApz7pJKU+3xSoPqEgqj6A86Q+ULenPstGpz7wUKg+G8imPlnnpz6is6c+N8amPp53
pz6eOKY+BaumPgF7qD4vD6g+wVGpPmUSqD6dw6Y+p+CnPsZ0pD6ENKQ+xxGnPl1wqD4DoaU+
t+ymPmxYpT7NDKY+X8elPjMbqD4NsqY+FmSmPimJpz7Hi6Y+95inPum5pj66G6Y+zKynPp+e
pz4UZKU+IwCoPlCWpz7bjKY+ZbSlPvLppz6VQKc+9NukPlrGoz5TQ6g+MdymPjcRpz4QuqY+
zySmPj7QpD5ErKY+7qKmPqzxpz4MAqU+vEumPiA3pj5Czac+aSilPh9vpT44p6c+GDinPjLZ
pT6KJ6c+H4WlPuvopj5d4KY+jHylPl8RpT5WfqU+MoOmPqpwpT4hCqc+U1mmPvzhpz4HtKg+
hh6nPlcdpj7/RaU+GV2mPl50pD4gTqc+gsClPj5UpT5KVqc+7mOlPruOpz6z46U+xSWmPgss
pj6ZcqU+3rKkPpxZpT56daU++3ujPrHVpz6bIaY+ysKkPpEQpz6vi6Q+lE6nPjFrpj7nJqU+
G/emPhT/pj4ZAqc+jgmmPs1Bpj5Ec6Y+FxalPrqlqD5sfqU+p1OnPpKEpj573KM+da6lPoFt
pT5jlKQ+cTilPlR1pT4XZKQ+AMCkPhLioz7o+6Q+d6alPv/kpD7P4qM+iAalPhz7oj77uqQ+
NyWlPrsroz7OoKU+rRKlPnD9oz6uIqQ+gAGmPrczpD5QGaQ+ilulPnpPpD7v86Y+28elPv+Z
oz6nWqM+GxCmPkkrpj5rrKM+zjamPhe4oj7RE6Q+eG+kPuktpz7CM6U+vu+lPmVapT57B6c+
zhGjPnO9pT7Xu6U+xFajPkEGpT4LYqM+cW2lPk4XpD4ujKM+bdSlPh4tpT4MMaI+gi6lPgJq
oz6qNaQ+vUekPkttpj7DZqM+ve+lPiNqoz5OwaM+/K+kPmBqpD73FaU+PgGmPvDkoj5MdKQ+
QgekPkKioz5qyqI+aqikPqhGpD7dcqU+6/+kPu6QpD4Al6Q+GEWlPleGoj7oBKY+JJGlPhhH
pT5qHqI+SmujPnlhoz41QKQ++PumPmZeoj4wr6Q+22qlPlxUpT4nUKM+owKiPkR0pT70haM+
DRGkPrTxoD7rJKM+6OGkPh/8pD79oKI+xDOiPvNKoj4fG6Q+fISkPnEZpD5FY6Q+8/OiPi1P
pj6vJ6Y+qyelPn/7oT7H66U+pUyiPh0JpT5lLKU+CiKlPiptoj6XI6I+gOujPodhpj5ibKA+
Ur6kPkrooz4/i6M+6SaiPh5coz64X6Q+qNijPkaIoD4QvqQ+z7umPmJzoj6qIaQ+OP6iPhYp
pT5iBqQ+aOajPinBoj4kkqQ+JaqkPv1uoj7aIqU+NY6kPn6rpD5iuqQ+S7CkPjq1pT5PqKQ+
1GelPksUpD4FYKM+d8OhPrp1pD6esqE+cwKjPrQooj6i66M+l4WiPiSdoj7pMaY+w/yiPkSb
pT6j4qI+E1KjPoQmpD7giqM+s6GjPs8eoj6m7aQ+xZ+iPt0BpD7lG6M+jVKjPvI7oz67DaQ+
tD2iPpWPoT6mV6A+gHOiPnU4oz4mhKQ+kyWjPoofpD5CGaM+YqWhPnnNoT4UL6U+0dakPgPQ
oj52S54+kBeiPiI1oT4H06E+JLKiPjLOoj62hqE+KPmiPrjtoz58NKQ+3A6jPgpboT5gpKI+
QPajPhOaoj7s86A++yCkPmMVoz4RL6M+FzKkPoNyoT6uy6A+qlqjPmHeoT5ZxqI+F92hPvDY
oD4OxKI+ljOjPqFOoD5/5KA+sWukPs0Aoz41oqE+Gx+kPjHXoD40tqI+adejPp9Toz7vPaE+
J4ygPoLOoT7LzZ8+sOigPg6voj5O16I+GpGiPgzzoT6rNqI+QgaiPrVOoj4nsaE+YGihPtpf
oj4cP6E+7ZehPrxxoT7dBqE+EuaiPvBQoj4YeaE+qAKhPlUGoj7uYqI+5ReiPi4Soz4VLKM+
lLGiPit4oD4XLaI+mn6kPs78oj6UcaA+bKuiPlIgoj4QSaI+32ahPjdXoT77EKE+JLGePuz3
oj7O76E+BpqhPk92oj41LqE+I3ChPhoQoj70SqI+U/afPv6toD4xAqA+9LSgPo3Pnz49sKE+
ep6iPsedoT4aWKE+Z3WjPp/coT61W6A+jMefPhYwoj4LK6I+VAujPvxAnz5nMaE+agqfPrGV
nz4wb6A+ik6iPoiaoD6seaM+xNehPh35oj6vQZ8+ECyiPokAoT7jraA+Fh6hPhLKnz6ww54+
CymiPoqCoj6A2qA+V+GhPgjzoD6foaE+uDSgPqTMoD5GOaA+qBygPqcUoT6SLaE+eKagPnGS
nz6+eKE+BY+iPopooT4Q6aA+UmOhPm4cnz6gt54+s3qjPiW/oD4x06A+oEehPvGfoT4y6KE+
iBuePkjBoD4jMqE+qSCjPvGToD4l76E+oSShPg/9nj7/E6M+ZeyePrayoT5TCaA+rlOhPns7
oT7KdZ8+VpSgPh2XoD5ElaA+ZKqgPrfYoT5oe6A+gUygPqcToT6hd6A+XiugPjWqnz5GmJ8+
JdegPldQoT4eA6E+gL2ePqlpoD4rBKE+cZifPgf1nz7oBaA+pPWfPiYyoj6F854+50mgPuyK
nj4wMZ8+UmehPimsnz5Fep4+VV6hPlh8oD63UqE+BVSgPl6onz5ZsJ4+4USgPl+9oT6coZ4+
ZB+fPuiTnj7PlZ8++ZmfPrIdoD47waA+yKafPo/Vnz4KeaE+FPifPuxCnj6u4p0+CHugPiZL
nj6xOKA+Xf2dPo8Lnj4MaJ4+25+gPh++nT78eqA+pA+gPr3coD7Ic50+WD+gPrCnnj4PeqE+
sguiPkoTnz6fGp8+sjmePm75nz7LKaI+WXyhPiHnnz5fNp8+k0GfPpChnj5KVqE+4uKfPhkp
nz5rcZ4+t2ugPqfkoD7+Op0+rRKfPoChnz7oTZ8+gemgPr0doj4VYZ0+ASShPuoWnj4wxp8+
tj2ePspJnj5uNZ4+w1WfPivRnz5up58+QhKgPvBrnz6J1aA+ejegPhKVnj7kFKA+W2qePhwV
nj77naA+Ny2fPhK0nj79FaA+dsegPotQnT6lB58+vFagPqwHoT4AHaA+TUSdPqi6nT6ilZ8+
1g2fPlchnj74cKA+CyedPiD8oD7JB58+TZCfPghdnz7PA58+BcqfPuD1nj70OJ0+oWCgPspX
nj4HMJ8+quuePv3YoD4KWJ4+chqfPlyanz7ON6A+5/CdPgNMnT4dcp0+jeifPt8unj6HIZ8+
x7CdPrWknj6rQJ8+QZKcPr4lnz4QpZ4+fJqePnWhnj5ak54+Qj2dPisdnD4U/Zw+3TefPqQr
nj47e50+jmqePo70nD55H50+2MufPt86nz5S+Z4+KrmePrswnT6zx50+F3+gPrwunT5kyJs+
cfObPo/2mz7YtZ8+ZNudPl9/oD5xu50+8tuePmRtnD4D058+JPmePme1nD5rEZ8+paucPtCv
nT72UJw+P0mePjKWmz6w6pw+0AOfPuq+nz5D1Jw+6GudPkwenT5yb54+uTiePhbjnT5oWZ0+
eBGdPhr3nT50PJ4+x5GcPqKdnz6dlZ0+SKCePiZHnT5wcp0+pACfPoO6nj5lbJ8+PjWdPsP/
nD7IOJ0+UiqfPkuunT6GSpw+rz+dPsWTnz4hxp4+Q72dPjpOnz6srZw+wBOePsbSnD7QGZ0+
vM6dPuoQnj4GQZw+9sqePnASnD4wEp4+dBKePrrTnT55dpo+2wGdPtIJnj56Ap0+2mWcPgQN
nj706p0+HQacPo3gmz6XCJ8+K6edPlpEnz4ukps+4nqdPio1nT7WYJ4+52mbPt6SnD7POZw+
QyGdPtjvmz6PkZs+V9adPscYnj4Ui5w+ZzaePjRMnT53zZ0+BBadPobCmz6kiZw+Fo2ePtsK
mz6+/ps+5kubPuqSnT6dD5s+Y7qcPv5enT69yJw+Q1KcPqwwnT4Pg5s+ztWdPqi0nT73ip4+
6xCePpnGnD6IpJ0+EySdPvarnD790ps+hP+dPr7anT5lOpw+xCSePk2lmz4rzJw+gqKdPmpd
mz6rn5s+t0ucPi52mT6dL5w+9xadPuk4nD6lIZ4+YNCcPheSmz51RJw+RvWbPnPqnT5zIp4+
lgKePtddmz4Yf54+oNWaPvj6mT7p0Jw+0kydPhaunj4nSJw+4Y6aPtGOmz79ZJ0+CMGcPhWy
mj4UAZ0+uCWaPiornD4Z850+AkScPh7Gmz7sJ5s+skSbPnMhmz4XaJ0+OQWbPiM2mz7e/5o+
9JecPl3imz6rt5w+4+ubPgewnT4g1ps+A66aPmSymT4lbZw+y3CePpwnnT4p1Js+Es6aPqbA
nD6l1Js+UV+cPia2nD51gJ0+M96bPkIOmj6/P50+sO2dPin/nD4IuZ0+4w6aPrU4nD5HY5w+
bxOdPvRanz5cZJ4+ZCicPtTvnD7+bps+WRGaPnHZmj59LJo+o2acPig/mz4djJo+OpucPtBZ
nT6VDps+0G+cPoPqmz4Ml5s+QhqbPmaQmz6tGJ4+WhmcPnN9nD41n5w+0v+cPuQXmz5Go5s+
GtqZPo3Rmz4YnJw+Xa2bPkB/mT6u1p0+8NicPqL8mj7XoZw+8A2bPqYWmz5lIZo+4TCdPqhi
mz5Y45o+SE2bPlZBmj78Z5o+ZzCbPqzwnD6EHJo+rESbPiDGmz5orJk+KcCcPtpLnD6c45s+
d76bPtHcnD6kI5s+GFebPpzjmj4ZwZs+aJubPmbmmz7sZ5s+vMSbPtc7nD66u5s+A3KaPqlm
mz63S5w+QR2bPvDTmj66CZ0+lAiaPmThmj4E4ps+pvedPicsnD5NzZs+QbqaPgYcnD6Rops+
ISGaPtzAmz4Aa5s+iFacPugymj4IOpw+JMSbPogEmz5J3ps+WxucPhaGnD5tfps+J7OZPkm8
mz5rtJo+6HaaPuM2nD6Go5k+nq+aPra9mT6fs5o+zl2cPtBJnD4TDJo+mZabPlMrmT6Vdpw+
FEmaPuHlmj7bLJw+0NebPhXmmz4jPZk+s4SbPpWlmz6jD5s+BIuaPikemj6OUJo+oU2aPlHV
mj5UjZo+TcybPhoVnT7hd5s+R2KbPq2Amj7kQJo+0OuaPrY7nT5XBZs+8oqZPhE6mj4mZpo+
qpubPjU6mz4K+5o+GbKZPoammj53nZs+J8maPlt/nD5HIps+OpGYPg7jmT4t5Zs+1HGdPj1J
mT4ME5o+flWcPsYhnT4yapo+E2+ZPlvkmj79p5k+ef+ZPmjFmj5tH5s+MWGaPqKLmz4e7Js+
XX6ZPhKPmj7lsZo+iM2cPlsumT4UPps+WzWcPhmFmz7GLZk+bdOcPiYBmj7eF5k+3iCaPiPW
mz7wi5o+d8qaPu59mT59PZw+8aSbPt9kmD6wiJs+QlOZPrGlmj4Wzpk+BEGbPoCvmT5WG5c+
r6GYPkARnD4bg5k+7KubPhHjmz7wS5o+Mg+bPpSamj4rWps+IoybPj25mT4Bb5k+cGiZPrqQ
mT70J5w+cbOZPtexmT6+UJc+KjeZPjVWmz6fAJ0+jVeZPpFsmj76OZw+69GaPsQmmz4emJg+
Vq6ZPhfMmT6qz5k+eSiaPjCMmT6a+Jg+0wqZPhF3mT67uZk+P3qZPgj2mT6THJo+3+iZPvmz
mT49nJk+dyCZPvT4mT5xa5k+rpWZPrUOmD4vcJo+QtCZPlN0mT4vlZs+IC+aPjSzmj77XJo+
qx6aPq0bmT7VEpw+yRiZPin/mT5XRJs+gV+ZPniLmT5vS5c+wEeZPlUylz4GhZg+GA+ZPulA
mj6RoJo+zNOYPj31lj5kN5g+UOmZPtIImz7eTJg+pDabPqmfmD7Jopg+2hiaPkpemT6A+Zc+
96qYPsdmmT4kT5s+TSSZPloxmD43/pg+GOSZPkWPmj772pc+QGaYPoi2lz4nj5s+Q+aYPm+7
mD5qhJk+x2mYPgNLmj6NUJc+4oqXPt7imD4B05g+6naYPjRpmj67gJg+UdGXPnIYmD7on5k+
8+OXPtzRlz5pBJg+TQCXPntplz7ov5Y+8bmWPmIqmD6EpZc+w8mXPrEzmj5ripg+BceXPhCy
mD6P8pg+UlOZPhYHmD7fzpg+4Y2YPuqGmD76spg+UqCZPhi4lz4zfZg+HFGZPsKJmD4B25k+
7rSZPhyHmT5EYJk+jXqXPtFemD6n8Jk+HwmZPn5RmT49PJg+zW6aPvablz5ku5k+iX6YPv7t
mD72gJY+zQaZPnMFmD4KCZk+7RCaPpupmT5boZc+uoyYPkBFlz75eZg+WPaYPlftlT7i/Zk+
N/6XPgLKmT5R+Zg+14OZPmI+lz6L/Zc+fEqXPsZxmT5nyJk+VIiYPg8EmD7vY5Y++v6YPuif
mD64e5g+9RqZPnLNlj51p5c+8A+aPiVVlT50cJg+ukuXPvl+mD7+CZc+FPmVPkY+mD4Kq5Y+
yO2XPqhzmT6JNZc+qLmYPltnmT40Opg+xUyZPnd+lj73zpY+iZCVPlRilz5WnJg+kQyYPn8M
mT5+ZpY+1OWYPnllmD43Gpo+Uy+XPhQ7mD506Jg+FZmXPpO0lz4qopk+gjCXPmGDmD5B+pU+
HaSWPrUamT70LJk+2R+YPkcwlz6pQZg+NueXPgSXmD4pjZY+MNOWPiB6lz7imJc+leCZPniM
lj73kZg+UbWWPl9qlz7R95c+mUGXPmOLmD6QVZU+I1aXPl8smT5j1Zc+KZubPnKxmD4j55c+
Gj2WPklXmD5ro5U+p1KYPmyWlz7wPZY+yWuWPtFJlz59jJY+fSmYPkhelz4xMJg+6uWTPla2
mD7RJZc+9XOWPnG0lz5T55Y+OmyZPh8YmD4TrZU+iqCWPsrNlT6l6pc+fAKXPhW0lz7eepU+
mOWXPnCDlz7nvJU+H+mWPvtVlz5mP5Y+dRmWPuovmD7VHpc+dlWWPpIYmT6+cpU+N5OVPkDv
lT4W55c+CZCXPttolj7Rgpg+DAyWPvzrlz4uOZc+xlSWPuJWmD62uJU+ZqCWPmLXlz4EzpY+
gE2UPvHxlj5GoZY+vW+WPpwSlz6izJU+bDWVPoO/lj6c1ZU+kCeVPsOClj77N5Y+4C6XPruh
lz5rG5Y+GqeXPofIlT7ZpZc+u+GUPmljlj4BT5U+ddCWPuGGlD5hMZU+9+2XPnlKmT7LKpY+
jFCYPs5SlT6ASZc+7ICYPihDlT5N2Zc+XRKXPpI8lz6+ypY+GW+XPpE6mD7S35Y+0FyVPrvU
lz5tE5c+MUWUPgVtlT469ZY+4PCXPvfMlz5rdpc+F7uVPgLslT5935g+vUmVPuPylT4sBJg+
8T2VPp9rlj70IZY+uqaXPv5clz6VH5g+xMWYPr8lmD5AfpU+FCuYPkPzlT7DhpU+w02WPo1s
kT5pNJg+2tiWPrf3lT5LXZU+uW2WPhDTlz48fpc+nwKWPnqqlT5vqpY+GDSWPs0MmD6Ic5g+
CO2UPj+flj4lT5Y+LQiWPjUQlT5w4Zc+uA6XPj7vlT6Rb5Y+hMyWPqL2lz7GK5M+PPKXPkTY
lD5enZM+hh2WPloIlz5Gv5Q+gw6XPsMslT6Y0pU+5kOWPsqSlj5YcJU+SDqUPtUjlT5n2pQ+
vy+XPg0Clj74I5U+WKGVPjj9lj6U2ZY+cBOVPlcMlT480JU+9JaYPmHzlT5RipU+tmaUPv/N
lD4d9pM+jjaWPljElj4rEZU+1YWWPuMZlT5VsZU+HJiUPuiemD53e5Y+vAeWPiHGlD66bZU+
S9qVPjDCkz5RXpQ+IPyUPg/slD7YdZU+VfaUPvbPlj5ogpQ+mWGVPgNDmD5H75Y+NCCWPt0d
lj6zaZQ+vU+VPqsllz4EwJc+cLWVPovslz4ITZU+oR+VPu0Ylj6QmJU+0WeVPseTkz5S8JQ+
VAOVPsrKkz5TD5U+dIKUPgDUlD4NVJU+gp6WPmiPlT4woJU+312VPvUSlT5xaZU+1/iSPiQ2
lT41wpQ+g0GWPinllT5LCZY+mZGWPjeulD534pQ+pQGVPuWZkz6xs5U+1ZyWPpdXlT7lHJY+
b/uXPu3/lD4qv5U+bC6VPkYklj7Rh5U+3ryWPr3Skz6rV5U+gViVPshRlT52fpU+uNWUPvNa
lD47o5U+0fWUPhvnlT5KT5Y+73aSPsCClD7gopU+R9WTPs08lD4K9JY+soSVPuB2lT5+tJc+
3dqWPtxClj51/JY+3hSVPnQ4lT6XW5M+vfuUPk1ilj5UJ5Y+G/GUPvePlD6IrJY+0oyVPskh
lT4sf5Y+X8WUPkJolT5b/ZU+GdqUPnHgkj42A5U+3++UPjN+kz5XaJQ+lZ2UPti7lj6cC5Y+
RdeUPv+5lD5w6JQ+88yTPuF8lT4xppQ+3L2VPuqVkz4nnpM+vAKVPgKVlD7z9JM+YL2VPpa3
lD5a1pY+QFOUPulrlj7EHJU+ThGWPrgQlj4nsJQ+75WWPsb6kj5KlJM+8GiWPjgRlD7++pI+
xdKUPlfgkz7h3ZQ+LmWTPjr3kz7fu5M+1MSSPsEVkz6xq5U+BxeTPkWekz7Td5M+ATWUPqYY
lT7LUpQ+RP+SPjSdkz5a8JI+6fKVPqikkT7zeJQ+tk+TPp64lT6XZ5M+NlqXPmW5lD4Co5U+
//OSPkQzlD4deZM+hfmVPpSjlT5bo5M+0jyTPlhHlD6wOZQ+v1eUPpjGkz7DT5Q+qbKUPnX9
lD67kpI++AGUPhd/lT7d35E+2SKVPuXgkz7WQZU+uRGVPo9Tkz6JPJQ+M+qTPvaqkj4ne5U+
1/+RPt2hkz6irZI+M/aTPvgIlT4a45I+g/aUPt6AlD5XY5M+KCqVPvlIkz6MupU+HCqUPniL
kz4tF5U+z+eSPgtSlT7HD5M++BeVPhv8kz4QnZQ+F5qVPrEFlD6E6JM+qBuSPu04lD7YSZM+
CbqUPoXOkj6SXpQ+SGiTPrvQkT4IN5I+wBKVPtW7kT7LG5Q+AZ6TPtDVlD77n5Y+//SVPp7O
kz76EpQ+vjCTPpBDlD4+SZU+pqGTPvr3kz7/W5M+G9yTPppBlD7TKZU+uOyUPgcmkz6LNZY+
ARWUPnY+kj68rpQ+khuRPtT8kT7faJI+zvOTPnuzlD7A25A+7tKSPjAbkT6NRZM+sjiTPmHL
kj6gLpQ+EgeSPhDDkj7O/pM+k+6TPvrfkz4eZpM+MPySPumqkj7DVZA+tt2SPvmrlT5lf5U+
CUeTPqcgkz6/p5I+YyiTPrIEkj5N45I+kx+TPpVIkz4Dy5I+HLmSPvSTkj68e5M+atySPgEq
lD6mmZI+YIWUPnaHkj4h3JE+Nd6UPioglD6A/JM+BVyTPmrNkj6rfZM+pemTPhgskz7LNJU+
RJ6TPm9zlD7uRJI+Ph2UPl3Mkz5oJpM+U6qTPunRlD5h4JM+vEqTPuLZkD5fzpI+BDuTPlEa
kj6pIJM+WuOTPpOxlD5Kh5I+H3CRPmhJlD6IHpE+houRPpiklD5TLZM+0M2TPoxfkj5k6ZM+
ELSSPgB+lD5loJQ+EnyVPqrzkz6iNJQ+zaOQPjwRlD6YhJQ+MquTPr6tkj4azZI+3yaTPsHd
kz456pI+2IqUPv0Pkj7ZjpA+OaqRPqqvkz78qZI+CJeTPmIskj5HL5E+DPuSPtwtkj7mSJE+
ZwWRPiJKkT56sZI+r7uSPnwWlD5PmZA+ZRmSPp74kj6OhJE+bv6SPmzwkT7f5JI+Z+6RPoqq
kT5j3JY+47OSPh+Gkj6bkZE+CyqQPufhkT5eAZM+vPiTPinckj5bvpI+F3qTPizHkj7PNpU+
iWqOPvVbkj6UPZI+OxqRPs/1kT7yUJM+bRCSPqcukT6+6pE+HbuTPjK3lD57dpA+1DCTPgwp
lD5VxJI+ExuTPlhelT7gU5M+mxiSPsoQkT54M5E+hQGRPqNnkz7z2JM+ryeSPuh0kz6/o5Q+
OYeSPsYOkT7jw5I+u/yQPsObkj5/kZE+97eSPuCXkT4+zpI+iBaTPpDYkT6ZZZI+dLiTPkJT
kj5pUJI+rtmQPjEzkT4ycJE+gT6RPoqokT67pZI++B6VPuS5kz4YbpM+I2uRPilykz5It5A+
yRWUPmrJkT41OJE+kvaSPpnEkj4275M+WCOSPpeqkz5/L5E+kluRPt/rkj7LMZQ+mVCRPsal
kD6gM5A+/m+SPuyskD7UJ5I+DdmPPq8Tkj5EbpI+T5WQPkLLkj6evJA+wXOTPjVikz6QepA+
iRWSPtqakj4IX5I+9kWSPvnKkD6H35A+ZRaRPn5okT6M7pA+1OSQPo5Gjz6acZI+OmCSPoQv
kj42IJM+fNePPhhxkT6PSpE+eRiRPnnKkD4ORY8+SteSPim4kT4kiZM+sqaQPosmkj7bcZM+
V+uSPuUikT58P5I+VYeQPgoykj4AOpE+/E+RPiF2kD4WYpQ+2MeRPjYOkj7/O5Q+aVGRPvPZ
kj7tj5A+SQeSPqfxkz7nQJI+LAWQPri7kz6GvpA+5qiTPr1/kD4tkZA+TeSQPoUilD5BYZI+
Y7uSPt2jkD5WG5E+Kg2UPhu+kD6aRJE+lzORPpsLkz40bJE+o/+RPiHXjz6iBpI+nhGRPhv8
kD5GnJE+p7iPPsIQkz75wJE+JEmUPi01kD4NkpE+xk2SPiqakD42cpI+hhCRPoPTkz6IUpA+
SZ6TPisIlD6mrZE+fcOPPkgakz6OVZA+hQqRPiWZkT4DhJI+CTCPPuBHkT61rpI+QaaSPv6N
kT4SEJI+2MuRPnzqkj4DIZM+LruRPvTCkD54rpE+fmORPlR3kT504I8+3eORPhJQkT7w7o8+
isWQPtFbjz5/148+hYiRPuVukz6fGpE+Y26RPhpkkT5EuI4+I0KQPl8tkD4PpZI+UlySPm90
kD5y/pA++/6PPhDOkT6xkZA+YyOSPooNjj7+V48+K0uRPgnDkT6rsZE+/kaQPqVGkj7saJE+
I+6RPmcqkD5WMZI+7G+SPpDDkD5fo5E+/02QPs83kj4GaZA+ixaPPssfkT7zM5E+VaSQPlX9
jz7P8Y8+kzeQPod/kT5X/5E+ZfKQPlQDkj7yyZE+5taQPoi4jz5mDZE+HCGSPuiokT5JUJE+
4RKRPuKMkT4=</AssayYData></Step><Step><CommonData><SampleLocation>2</SampleLocation><SampleID></SampleID><SampleGroup></SampleGroup><SampleInfo></SampleInfo><SampleRow>E</SampleRow><SamplePlate>1</SamplePlate><WellType>REGENERATION</WellType><Concentration>-1</Concentration><ConcentrationUnits>µg/ml</ConcentrationUnits><MolarConcentration>-1</MolarConcentration><MolarConcUnits>nM</MolarConcUnits><MolecularWeight>-1</MolecularWeight><Temperature>30</Temperature><StartTime>2193953</StartTime><AssayTime>5</AssayTime></CommonData><FlowRate>1000</FlowRate><StepType>KREGENERATION</StepType><StepName>Regeneration</StepName><StepStatus>OK</StepStatus><ActualTime>4.99907</ActualTime><CycleTime>0.2</CycleTime><AssayXData Points="25">P9MDRXLWA0Wh2QNF1dwDRQjgA0U74wNFcuYDRaXpA0XV7ANFDPADRT/zA0Vu9gNFpfkDRdn8
A0UMAARFPwMERW4GBEWhCQRF1QwERQwQBEU7EwRFbhYERaEZBEXZHARFCCAERQ==</AssayXData><AssayYData Points="25">cOhfQNguXUApIlRAwpVbQLpHYkD9r1NAp1tVQHATXECBP1NAGllRQHkRXUAJr1pA54VSQLII
WkDN5VxAQTlUQFQcV0A3EF5ANbNVQFVNT0DRclxAFqBaQNMbU0D3Fl1A0zRdQA==</AssayYData></Step><Step><CommonData><SampleLocation>1</SampleLocation><SampleID>Buffer</SampleID><SampleGroup></SampleGroup><SampleInfo></SampleInfo><SampleRow>E</SampleRow><SamplePlate>1</SamplePlate><WellType>BUFFER</WellType><Concentration>-1</Concentration><ConcentrationUnits>µg/ml</ConcentrationUnits><MolarConcentration>-1</MolarConcentration><MolarConcUnits>nM</MolarConcUnits><MolecularWeight>-1</MolecularWeight><Temperature>30</Temperature><StartTime>2206122</StartTime><AssayTime>5</AssayTime></CommonData><FlowRate>1000</FlowRate><StepType>KREGENERATION</StepType><StepName>Regeneration</StepName><StepStatus>OK</StepStatus><ActualTime>5.002</ActualTime><CycleTime>0.2</CycleTime><AssayXData Points="25">OyMERW4mBEWlKQRF1SwERQwwBEU7MwRFcjYERaU5BEXVPARFDEAERT9DBEVyRgRFpUkERdVM
BEUMUARFP1MERW5WBEWhWQRF2VwERQhgBEU/YwRFbmYERaFpBEXZbARFEHAERQ==</AssayXData><AssayYData Points="25">QdMjQIG9PEAG6DhA28EkQOjpK0Ak8TpA8xobQDfJH0DHvTNAYaMgQOhpF0A9kDBA57gxQFb6
H0DBByxAO7c+QIUAJ0DVRiNA5zY3QO9UJ0BcIRxAlUsuQOSGL0BmXB9AI1M0QA==</AssayYData></Step><Step><CommonData><SampleLocation>2</SampleLocation><SampleID></SampleID><SampleGroup></SampleGroup><SampleInfo></SampleInfo><SampleRow>E</SampleRow><SamplePlate>1</SamplePlate><WellType>REGENERATION</WellType><Concentration>-1</Concentration><ConcentrationUnits>µg/ml</ConcentrationUnits><MolarConcentration>-1</MolarConcentration><MolarConcUnits>nM</MolarConcUnits><MolecularWeight>-1</MolecularWeight><Temperature>30</Temperature><StartTime>2218444</StartTime><AssayTime>5</AssayTime></CommonData><FlowRate>1000</FlowRate><StepType>KREGENERATION</StepType><StepName>Regeneration</StepName><StepStatus>OK</StepStatus><ActualTime>5.00005</ActualTime><CycleTime>0.2</CycleTime><AssayXData Points="25">Q3MERXp2BEWpeQRF4XwERRCABEVDgwRFdoYERamJBEXhjARFFJAERUOTBEV6lgRFrZkEReGc
BEUQoARFR6MERXamBEWtqQRF3awERRSwBEVDswRFerYERam5BEXhvARFEMAERQ==</AssayXData><AssayYData Points="25">FWI2QJUKKECTPCRA41A1QLDmL0ADSSVAEJ42QOjqMUDrJCVAIEYxQF5fOUCziCpADZAqQOVb
NUDiKjBAzL0nQP9pNUAE2TJAnuYlQG9EL0DNkjhAMP4nQP60KkC4kzRAm6cvQA==</AssayYData></Step><Step><CommonData><SampleLocation>1</SampleLocation><SampleID>Buffer</SampleID><SampleGroup></SampleGroup><SampleInfo></SampleInfo><SampleRow>E</SampleRow><SamplePlate>1</SamplePlate><WellType>BUFFER</WellType><Concentration>-1</Concentration><ConcentrationUnits>µg/ml</ConcentrationUnits><MolarConcentration>-1</MolarConcentration><MolarConcUnits>nM</MolarConcUnits><MolecularWeight>-1</MolecularWeight><Temperature>30</Temperature><StartTime>2230593</StartTime><AssayTime>5</AssayTime></CommonData><FlowRate>1000</FlowRate><StepType>KREGENERATION</StepType><StepName>Regeneration</StepName><StepStatus>OK</StepStatus><ActualTime>5.00103</ActualTime><CycleTime>0.2</CycleTime><AssayXData Points="25">Q8MERXbGBEWpyQRF3cwERRTQBEVD0wRFetYERa3ZBEXd3ARFFOAERUfjBEV25gRFqekEReHs
BEUU8ARFR/MERXb2BEWp+QRF4fwERRQABUVDAwVFegYFRa0JBUXhDAVFFBAFRQ==</AssayXData><AssayYData Points="25">UC+zP2+BvT8+Jus/WvrFP1ArxT84OvE/JkXmPxlQuz9Xksw/7mTUP58TrD/KOrs/1gnpP9R7
wT+4k7w/yJHtP2Ic5D/wt7o/jCDTP/zh7D+4E8I/W0e4P83M0z+Sbbg/CTi6Pw==</AssayYData></Step><Step><CommonData><SampleLocation>2</SampleLocation><SampleID></SampleID><SampleGroup></SampleGroup><SampleInfo></SampleInfo><SampleRow>E</SampleRow><SamplePlate>1</SamplePlate><WellType>REGENERATION</WellType><Concentration>-1</Concentration><ConcentrationUnits>µg/ml</ConcentrationUnits><MolarConcentration>-1</MolarConcentration><MolarConcUnits>nM</MolarConcUnits><MolecularWeight>-1</MolecularWeight><Temperature>30</Temperature><StartTime>2242739</StartTime><AssayTime>5</AssayTime></CommonData><FlowRate>1000</FlowRate><StepType>KREGENERATION</StepType><StepName>Regeneration</StepName><StepStatus>OK</StepStatus><ActualTime>5.00005</ActualTime><CycleTime>0.2</CycleTime><AssayXData Points="25">RxMFRX4WBUWxGQVF4RwFRRggBUVHIwVFfiYFRa0pBUXhLAVFGDAFRUszBUV6NgVFrTkFReU8
BUUUQAVFR0MFRXpGBUWtSQVF5UwFRRRQBUVLUwVFflYFRbFZBUXlXAVFFGAFRQ==</AssayXData><AssayYData Points="25">q5ozQL/pIECjfRpApHMrQLpAJkBZ8BVABPAeQIeLKkCK5RVAEyIcQNw5MUDTUx9AgwAaQGE/
LkBOmSZABWgZQA13HkDHXiVAsiIXQDa5HUANHC5AGIIfQHeQFkAbNS9APSEpQA==</AssayYData></Step><Step><CommonData><SampleLocation>1</SampleLocation><SampleID>Buffer</SampleID><SampleGroup></SampleGroup><SampleInfo></SampleInfo><SampleRow>E</SampleRow><SamplePlate>1</SamplePlate><WellType>BUFFER</WellType><Concentration>-1</Concentration><ConcentrationUnits>µg/ml</ConcentrationUnits><MolarConcentration>-1</MolarConcentration><MolarConcUnits>nM</MolarConcUnits><MolecularWeight>-1</MolecularWeight><Temperature>30</Temperature><StartTime>2254921</StartTime><AssayTime>5</AssayTime></CommonData><FlowRate>1000</FlowRate><StepType>KREGENERATION</StepType><StepName>Regeneration</StepName><StepStatus>OK</StepStatus><ActualTime>5.00005</ActualTime><CycleTime>0.2</CycleTime><AssayXData Points="25">S2MFRXpmBUWtaQVF5WwFRRRwBUVHcwVFfnYFRa15BUXhfAVFGIAFRUuDBUV6hgVFsYkFReWM
BUUYkAVFR5MFRXqWBUWxmQVF4ZwFRRigBUVHowVFfqYFRbGpBUXhrAVFGLAFRQ==</AssayXData><AssayYData Points="25">T4X0P6Hn7z+7A8c/FTrWPyoE/D9lHsM/Ize6P7nY4D//+8E/r5ysP5Pp3D/4lOM/g0/GP5wg
2j/RRwBAdCHPP34Kxz/Wmuo/6UnNP4QSrz8nn98/BYzfP/cwvj9U1M4/svbvPw==</AssayYData></Step></KineticsData></ExperimentResults>
