# Supplementary material for: CD147 mediates the adsorption of influenza A virus on the cell surface through direct interaction with HA
Source: Front Cell Infect Microbiol. 2025 Aug 29;15:1647283. doi: 10.3389/fcimb.2025.1647283 (PMC12426278; doi:10.3389/fcimb.2025.1647283)
Supplement: Supplementary file 8 [file DataSheet2.zip › raw data-2/Figure 6/Fingure6 D-I/Fingure6 H/241006_006.frd]

<?xml version="1.0" encoding="UTF-8" standalone="yes"?>
<ExperimentResults><ExperimentInfo Name="Experiment_1"><ExpDescription></ExpDescription><RTDVersion>2.0</RTDVersion><RunID>B72A3294-3FDD-41F8-A2F2-5357D5FE9153</RunID><ExperimentType>KINETICS</ExperimentType><ExperimentSubType>KBASIC</ExperimentSubType><StartDateTime>2024-10-06T21:56:37</StartDateTime><MachineName>4QSYCS2</MachineName><UserName>Labuser</UserName><LotNumber></LotNumber><PlateName>241006</PlateName><PlateName2></PlateName2><SensorName>F6</SensorName><SensorPlate>1</SensorPlate><SensorType>SA (Streptavidin)</SensorType><SensorRole>LIGAND</SensorRole><SensorInfo></SensorInfo><WritingSW>DataAcquisition.exe 11.1.0.11</WritingSW><InstrumentType>OctetRED96e</InstrumentType><InstrumentSerial>FB-90287</InstrumentSerial><InstrumentFW>1.0.0.0</InstrumentFW><IntegrationTime>2.6</IntegrationTime><DSPType>CPF</DSPType><DSPStitching>1</DSPStitching><HasManifest>1</HasManifest><InfoHash>1729037275</InfoHash></ExperimentInfo><AssayParamsInfo/><KineticsData><Step><CommonData><SampleLocation>12</SampleLocation><SampleID></SampleID><SampleGroup></SampleGroup><SampleInfo></SampleInfo><SampleRow>F</SampleRow><SamplePlate>1</SamplePlate><WellType>BUFFER</WellType><Concentration>-1</Concentration><ConcentrationUnits>µg/ml</ConcentrationUnits><MolarConcentration>-1</MolarConcentration><MolarConcUnits>nM</MolarConcUnits><MolecularWeight>-1</MolecularWeight><Temperature>27.5</Temperature><StartTime>0</StartTime><AssayTime>120</AssayTime></CommonData><FlowRate>1000</FlowRate><StepType>BASELINE</StepType><StepName>Baseline</StepName><StepStatus>OK</StepStatus><ActualTime>120.001</ActualTime><CycleTime>0.2</CycleTime><AssayXData Points="600">AAAAAM3MTD7fT80+I9sZP1YOTT/FIIA/mpmZPzMzsz+R7cw/ZmbmPwAAAEDNzAxAmpkZQMl2
JkAzMzNAAABAQM3MTECamVlAZmZmQJZDc0AAAIBAZmaGQP7UjEBkO5NAy6GZQAAAoECYbqZA
/tSsQGQ7s0DLoblAAADAQGZmxkD+1MxAZDvTQJqZ2UAxCOBAZmbmQM3M7EAzM/NAmpn5QAAA
AEFMNwNBZmYGQZqZCUHNzAxBAAAQQTMzE0F/ahZBmpkZQc3MHEEAACBBMzMjQWZmJkGamSlB
5dAsQRkEMEFMNzNBZmY2QZqZOUHl0DxBAABAQUw3Q0FmZkZBmplJQeXQTEEAAFBBMzNTQWZm
VkGynVlB5dBcQRkEYEFMN2NBf2pmQbKdaUHl0GxBGQRwQUw3c0FmZnZBsp15Qc3MfEEMAoBB
ppuBQT81g0HNzIRBc2iGQQAAiEGamYlBPzWLQdnOjEFmZo5BAACQQaabkUE/NZNB2c6UQWZm
lkEMAphBppuZQTMzm0HZzpxBc2ieQQwCoEGamaFBPzWjQc3MpEFmZqZBAACoQaabqUE/NatB
2c6sQWZmrkEAALBBmpmxQT81s0HNzLRBc2i2QQAAuEGamblBMzO7QdnOvEFzaL5BAADAQZqZ
wUEzM8NB2c7EQWZmxkEMAshBppvJQTMzy0HNzMxBc2jOQQAA0EGmm9FBMzPTQdnO1EFzaNZB
DALYQZqZ2UE/NdtBzczcQWZm3kEAAOBBppvhQTMz40HZzuRBZmbmQQwC6EGamelBMzPrQdnO
7EFzaO5BAADwQZqZ8UEzM/NB2c70QWZm9kEAAPhBppv5QTMz+0HNzPxBZmb+QQAAAELNzABC
mpkBQm1nAkIzMwNCBgEEQtPNBEKamQVCZmYGQjMzB0IGAQhCzcwIQpqZCUJtZwpCOTQLQgAA
DELNzAxCmpkNQm1nDkIzMw9CBgEQQs3MEEKamRFCbWcSQjk0E0IAABRCzcwUQpqZFUJmZhZC
OTQXQgYBGELTzRhCoJoZQmZmGkIzMxtCAAAcQs3MHEKamR1CbWceQjk0H0IAACBCzcwgQqCa
IUJmZiJCMzMjQgAAJELNzCRCoJolQmZmJkIzMydCBgEoQtPNKEKamSlCbWcqQjMzK0IAACxC
080sQpqZLUJmZi5CMzMvQgAAMELTzTBCmpkxQm1nMkIzMzNCBgE0QtPNNEKamTVCZmY2Qjk0
N0IGAThCzcw4QpqZOUJmZjpCMzM7QgYBPELNzDxCmpk9Qm1nPkI5ND9CBgFAQs3MQEKamUFC
bWdCQjk0Q0IGAURC081EQpqZRUJmZkZCMzNHQgAASELNzEhCmplJQm1nSkIzM0tCBgFMQs3M
TEKamU1CZmZOQjk0T0IAAFBCzcxQQqCaUUJtZ1JCOTRTQgAAVELTzVRCoJpVQm1nVkIzM1dC
BgFYQtPNWEKamVlCbWdaQjMzW0IGAVxCzcxcQqCaXUJmZl5COTRfQgAAYELNzGBCmplhQm1n
YkIzM2NCBgFkQtPNZEKamWVCZmZmQjMzZ0IGAWhCzcxoQpqZaUJmZmpCOTRrQgAAbELTzWxC
mpltQm1nbkI5NG9CBgFwQtPNcEKamXFCZmZyQjk0c0IAAHRCzcx0QqCadUJmZnZCOTR3QgAA
eELTzXhCmpl5Qm1nekIzM3tCBgF8Qs3MfEKgmn1CbWd+Qjk0f0KDAIBCZmaAQlDNgEIzM4FC
HZqBQgAAgkLpZoJCUM2CQrYzg0KamYNCgwCEQmZmhELNzIRCtjOFQpqZhUKDAIZCZmaGQlDN
hkIzM4dCmpmHQgAAiELpZohCUM2IQjMziUKamYlCgwCKQulmikLNzIpCMzOLQpqZi0IAAIxC
ZmaMQlDNjEK2M41CHZqNQoMAjkLpZo5CzcyOQjMzj0Idmo9CgwCQQmZmkELNzJBCMzORQh2a
kUKDAJJCZmaSQlDNkkIzM5NCmpmTQgAAlEJmZpRCUM2UQrYzlUIdmpVCAACWQmZmlkLNzJZC
tjOXQh2al0KDAJhC6WaYQlDNmEIzM5lCHZqZQgAAmkLpZppCUM2aQrYzm0IdmptCgwCcQulm
nELNzJxCMzOdQh2anUIAAJ5C6WaeQlDNnkIzM59CmpmfQgAAoEJmZqBCUM2gQrYzoUKamaFC
gwCiQmZmokLNzKJCMzOjQh2ao0KDAKRC6WakQs3MpEIzM6VCHZqlQgAApkLpZqZCUM2mQjMz
p0KamadCAACoQulmqELNzKhCMzOpQqCaqUIAAKpCZmaqQs3MqkK2M6tCHZqrQgAArELpZqxC
UM2sQrYzrUKama1CgwCuQmZmrkLNzK5CMzOvQpqZr0KDALBCZmawQs3MsEK2M7FCHZqxQgAA
skLpZrJCzcyyQrYzs0KambNCgwC0QmZmtELNzLRCtjO1QpqZtUIAALZC6Wa2QlDNtkK2M7dC
HZq3QoMAuELpZrhCUM24QrYzuUKamblCgwC6QmZmukLNzLpCtjO7Qh2au0IAALxCZma8QlDN
vEK2M71CHZq9QgAAvkLpZr5CUM2+QjMzv0Kamb9CgwDAQmZmwEJQzcBCtjPBQh2awUKDAMJC
6WbCQlDNwkK2M8NCHZrDQgAAxELpZsRCUM3EQjMzxUKamcVCgwDGQmZmxkLNzMZCMzPHQpqZ
x0IAAMhCZmbIQs3MyEK2M8lCmpnJQgAAykJmZspCzczKQrYzy0KamctCgwDMQulmzELNzMxC
MzPNQh2azUIAAM5CZmbOQlDNzkK2M89CHZrPQgAA0ELpZtBCzczQQjMz0UKamdFCgwDSQmZm
0kJQzdJCtjPTQh2a00IAANRCZmbUQs3M1EIzM9VCmpnVQoMA1kLpZtZCUM3WQjMz10KamddC
gwDYQmZm2EJQzdhCMzPZQh2a2UIAANpC6WbaQs3M2kK2M9tCmpnbQgAA3ELpZtxCzczcQjMz
3UIdmt1CgwDeQmZm3kLNzN5CMzPfQpqZ30IAAOBCZmbgQlDN4EK2M+FCmpnhQgAA4kJmZuJC
zcziQjMz40KameNCAADkQulm5EJQzeRCtjPlQh2a5UIAAOZC6WbmQlDN5kK2M+dCmpnnQoMA
6EJmZuhCUM3oQjMz6UIdmulCgwDqQmZm6kJQzepCMzPrQh2a60KDAOxC6WbsQs3M7EK2M+1C
mpntQgAA7kJmZu5CUM3uQrYz70Idmu9C</AssayXData><AssayYData Points="600">AAAAAF/OBbwME2K7q4Ynu59UtbvPxK27nJkvu+zkxbumffS7YdM3OqJY37t6B+e7TnIku/BB
r7t4Y427pHvNu2DRLbtoxMa64W6/u6WyG7yLx8G7u+uKug6jH7uKeE67Pvkmu65oajnqWRK7
kNPBu/oSu7ujQdW7irGhuwufrrultpe7QsWhuzqQx7sPVt67cGVfu+XU4LvueZA4fnjUu6+/
5rvlCGe7Nb6POXSxnrtIaDG7Wl6Gu0NhuLu6o1G7ieGru9dazbvQIVG7+HSYu3wqhrtCtLi7
GXlyu2hy4LtWUza7hxPmu2ZtsLve7e67NJq0uljZ57uMHMW75OXYuAtuLbqLfoS7nb8BvDyb
trvi1/m5sTO/u2lcFLvnn027Pv8+u4xUELtn24m7Kx+GujHKo7viJ2i7Yp/KuilXPLtnnF67
03sBvO4gZrtde7u65p5bu0R+tbtLrt+7spJ1u07QKruWE8i7WBTMu9raE7u8r8C76SGLu+Nd
sLszBoS7LuBHu2ZbbLsKN4u7TxnzuxTD2buvrBe8+ztWu74nU7vGXXS7UISYu9LsjLunV5K7
Bt8lu/qhq7sERUC7MkPqu9hVP7uwTKC6MMTBu257rbtxDnq6hAgVu55fbrsEscu7iQLSuxnO
tLsjYHm7njoMu096zbtmqo273zGXu9oyP7sEp+S6njnmu+4hibtsQ8U6ApJJu0huW7uF+cK6
il02vERxZ7ui4Pa77YHBu46vybtBgZO69A2Yu9CqBrpbVDq7km3Wu4ughrp7DEu74DH8uwze
mLu/+EO7uodPuxSXY7srKT27KvH2u8iPc7tgLpy7R5Svu9Wmobt5BKu70MA0urR2C7qkFDu5
HNU0uhs667tXef+6LwXRu5gZn7urkE270r9WuqCix7p+Acy70nR7u08ul7tFy8i6Ek8kvO6G
y7vV2uO7dBLXu6Qp4bpmzpi79Ujvu7IierucXAe8B/KHu5oirzkCWdm7p159u8Yr1rv1c267
oMeFu3G2z7uGU7u74aQSvI7rJLyk0dK7myIHvJ5htbpToIW7OP8KvIP067vzkaC7gnFduzeM
/LvMFce7TcIuu8DuobtN5AW8k+lPuyNBjbsaawa8ekQIvBVJ+7sch/S7V1LXu6ley7vSxwC8
CHlFObL+C7tDw+e7nmIWvCdXurv7Bce7DwqHu8E997vSH1O7hdJsu9UnvruXQMy7frWku1mM
nrtJYQC8HAHku9Vqz7tkNBe8ri+Ru2um47uFiPy7c43euwNXEbxJRfa7myL8u6pNULyaA9u7
RgPgu7QjI7ut3Oe7xOnTuyZZz7t9ptu7JoHzuy+ENrtcMw+7XS7du7CA/bsS0Q05Jqjfux9i
LrxOVNi7T0AHvJwykbsLSwG8m56uuyDRzLuMvQO88By6u9BfAbyue6y7HVqsuzRq5LsD6ju8
QaIZvDkTDLxAGyS8kF4IvKAWFrzdcSm7WXsVvL+qrbt2MjG8+GPvuwveCLzXdw+8roK8uyzF
ULsDD0S8Dvmwuzg/IbwVLga8zEUfvD3MDrxYEsS72vE6vF/QYbtZcvC7PVOTu57qCbw1HUG8
f6cSvGyx+rt1I028mbYVvOCGCLzyzxS8mgETvJ6wKLyspwu8b58IvNPAvruPgyK8P4IivEAH
pbtsSRO8Av8UvEsWALwSNhi8DDvTu92RIrxAL8+74WsFvKEsLryJfBC8z0Q6vKcODLzYvzK8
9YXHuzgj1LsFgR28UTwDvLBR4LuDFi28kw8XvPtvNbyebu27GxzHuyBXTLwI0w+8W/LCuxQO
Q7whTfq7Cxnau6AS8rtGYCe8uUO6u/9k/btUXgS8KsoWvCgv9bu4Aj682W4OvJxZM7yswrO7
17EIvOW/qbuKTve7ZxvKu/xAxbtDoya8tlW3u/Jpy7t9alu8sz4RvIhVR7ye2za8QyVIvHKK
Fbyuexa8L0ZdvEQoHryLlRy8MSfUu74SObwUM427UhLkuwBRILx/vxq8XNUkvOfLS7y87yO8
8zgbvO6sO7wzFVG8IKYovFH0Xbwph0K8LmUBvBa+aLw2Sy28JpgYvAzWGrwi0Bi8/2RKvOLI
PLxNPCe8BzhOvLB1Xrx8PT+8W047vHMnOrzPxhO8Rj8wvLvKO7ytqV+8xGkmvJKNS7wiQCK8
tMggvBHiH7wdSB+89FaXvPxFp7txgS68yx9RvGFCUbyy1jq8ORVnvK+Od7z0gSW8DSIxvA3L
OLxDB2W8oroIvHEmf7x9l3y84NBTvKyiW7wGtDe80KxIvJBaULys51S8aPpevP73Qrz1ByS8
QMhevFSwWbyMR0C87H8EvO5PMrzvEEO8HfLku4rZLrwqPfa7Kz0ivFfaWLwKMEy8NyIkvL1J
dbwFpki8kZw7vG0cXbxIMPy7gY9uvBQfNbzqSi687HE3vL0qhLwQ3Uy8bnElvI6TT7ytgGK8
2pMevF4szrsZGpi81/gtvLvQZbwuIHW831FTvCGgFbxd8zK8OPstvKn4e7xBDFC8jCRWvOcl
NrzwN0m80PgwvBZUV7y5Bxm8D2KCvMPme7xaTy687m+GvMVPHLxNliO8yb1RvHnMUrwnGZK8
6vM1vJ9/ILxFJBu8gi5rvHc6ObyU1SS8dbk9vBC7aLy0aYO8trJgvDAggLzyUXe8gOuevDEF
ZbzKTIK8RlRIvD2Nh7wSGkG8SkF7vBlOYrwrHza801IxvNUYT7xOXF68XUFZvI/Abbxa7nK8
ge9uvL2cQLwAN1e8DAh0vLbpj7yhoG28sOIjvNF+h7w/LYq82rZVvLWParwbyy68hgdnvJ+s
ZbzMzYC85UxOvDhPi7xKGYO8+n2KvFzrarwKg0u8Fb1avH/cl7zLj2+8EDxUvB4fSbwz7ZO8
U3FivNAZi7zViFS8uGpwvNuLWLwWm628XA+BvCCbrbyz1Ya8+jJSvKJeH7zMMYa8d+F4vKZm
cLyzQaK812+HvB9Wmbx/6na8LhiSvD7cjrzFUoW85SmSvJjvgrzGzFK8ooKRvHHCSryr25O8
842EvJGYgbzPfIO8/J2PvLoOZLytSoy8+ZMcvEgpXrzbe528VlaYvKX4kbxMMH68206SvLPm
krxO1ne8d5+SvOaqhLwsqHe8weNuvM9qM7yCFJq8TW1svIrXgbzM2128DQewvO6+X7yQHES8
fUN2vDl5b7wtKn68P/aBvNrhdbyJaoS8</AssayYData></Step><Step><CommonData><SampleLocation>3</SampleLocation><SampleID>hb2</SampleID><SampleGroup></SampleGroup><SampleInfo></SampleInfo><SampleRow>F</SampleRow><SamplePlate>1</SamplePlate><WellType>KLOAD</WellType><Concentration>50</Concentration><ConcentrationUnits>µg/ml</ConcentrationUnits><MolarConcentration>50000</MolarConcentration><MolarConcUnits>nM</MolarConcUnits><MolecularWeight>-1</MolecularWeight><Temperature>30</Temperature><StartTime>158116</StartTime><AssayTime>1200</AssayTime></CommonData><FlowRate>1000</FlowRate><StepType>LOADING</StepType><StepName>Loading</StepName><StepStatus>OK</StepStatus><ActualTime>579.6</ActualTime><CycleTime>0.2</CycleTime><AssayXData Points="2898">gwDwQmxn8EJQzfBCtjPxQqCa8UIGAfJC6WbyQtPN8kI5NPNCoJrzQgYB9EJsZ/RCUM30QrYz
9UKgmvVCBgH2Qulm9kJQzfZCOTT3Qh2a90IGAfhC6Wb4QlDN+EK2M/lCoJr5QoMA+kJsZ/pC
UM36Qjk0+0IdmvtCgwD8Qulm/ELTzfxCtjP9QqCa/UKDAP5CbGf+QlDN/kI5NP9CoJr/QkIA
AEN1MwBDqGYAQ9uZAEMOzQBDgwABQ3UzAUPpZgFD25kBQ1DNAUNCAAJDdTMCQ6hmAkMdmgJD
Ds0CQ4MAA0O2MwND6WYDQx2aA0MOzQNDgwAEQ7YzBEOoZgRD25kEQ1DNBENCAAVDtjMFQ+lm
BUMdmgVDDs0FQ4MABkO2MwZD6WYGQx2aBkMOzQZDgwAHQ3UzB0PpZgdD25kHQ1DNB0NCAAhD
tjMIQ6hmCEPbmQhDDs0IQ0IACUN1MwlDqGYJQ9uZCUMOzQlDgwAKQ7YzCkPpZgpDHZoKQ1DN
CkNCAAtDdTMLQ6hmC0MdmgtDUM0LQ4MADEN1MwxDqGYMQx2aDENQzQxDgwANQ3UzDUPpZg1D
25kNQ1DNDUNCAA5DtjMOQ6hmDkMdmg5DDs0OQ4MAD0N1Mw9D6WYPQx2aD0MOzQ9DgwAQQ7Yz
EEOoZhBD25kQQw7NEENCABFDtjMRQ+lmEUPbmRFDDs0RQ4MAEkO2MxJDqGYSQx2aEkMOzRJD
gwATQ3UzE0PpZhND25kTQ1DNE0ODABRDtjMUQ+lmFEMdmhRDDs0UQ4MAFUN1MxVDqGYVQ9uZ
FUMOzRVDgwAWQ7YzFkOoZhZDHZoWQ1DNFkODABdDtjMXQ6hmF0MdmhdDDs0XQ4MAGEN1MxhD
qGYYQ9uZGENQzRhDgwAZQ7YzGUPqZhlDHZoZQw7NGUODABpDdTMaQ+pmGkMdmhpDDs0aQ4MA
G0N1MxtD6mYbQx2aG0MOzRtDQgAcQ7YzHEPqZhxDHZocQw7NHENCAB1DtjMdQ+pmHUMdmh1D
UM0dQ4MAHkO2Mx5D6mYeQx2aHkNQzR5DgwAfQ3UzH0PqZh9D25kfQw7NH0ODACBDtjMgQ+pm
IEPbmSBDDs0gQ4MAIUN1MyFD6mYhQ9uZIUMOzSFDgwAiQ3UzIkPqZiJDHZoiQw7NIkODACND
tjMjQ+pmI0MdmiNDDs0jQ0IAJEO2MyRDqGYkQ9uZJEMOzSRDQgAlQ3UzJUPqZiVDHZolQw7N
JUNCACZDtjMmQ6hmJkMdmiZDUM0mQ0IAJ0O2MydD6mYnQ9uZJ0MOzSdDQgAoQ3UzKEPqZihD
25koQw7NKENCAClDtjMpQ+pmKUPbmSlDDs0pQ4MAKkO2MypDqGYqQ9uZKkNQzSpDQgArQ7Yz
K0OoZitDHZorQw7NK0ODACxDdTMsQ6hmLEPbmSxDDs0sQ4MALUO2My1D6mYtQx2aLUNQzS1D
gwAuQ3UzLkPqZi5DHZouQ1DNLkODAC9DtjMvQ6hmL0Mdmi9DDs0vQ0IAMEN1MzBD6mYwQx2a
MENQzTBDQgAxQ7YzMUPqZjFDHZoxQw7NMUODADJDdTMyQ+pmMkMdmjJDUM0yQ0IAM0N1MzND
6mYzQ9uZM0NQzTNDgwA0Q3UzNEOoZjRD25k0Q1DNNENCADVDtjM1Q6hmNUPbmTVDDs01Q4MA
NkO2MzZDqGY2Qx2aNkNQzTZDQgA3Q7YzN0PqZjdDHZo3Qw7NN0ODADhDtjM4Q+pmOEMcmjhD
Ds04Q4MAOUO2MzlDqGY5Q9uZOUNQzTlDQgA6Q7YzOkOoZjpDHJo6Qw7NOkODADtDtjM7Q6hm
O0McmjtDDs07Q4MAPEN0MzxDqGY8Q9uZPENQzTxDQgA9Q7YzPUOoZj1D25k9Qw7NPUODAD5D
dDM+Q6hmPkPbmT5DUM0+Q4MAP0N0Mz9DqGY/QxyaP0NQzT9DQgBAQ7YzQEPqZkBDHJpAQ1DN
QENCAEFDdDNBQ+pmQUMcmkFDDs1BQ0IAQkN0M0JD6mZCQxyaQkNQzUJDQgBDQ7YzQ0OoZkND
HJpDQw7NQ0ODAERDtjNEQ+pmREPbmURDUM1EQ0IARUO2M0VDqGZFQxyaRUNQzUVDQgBGQ7Yz
RkPqZkZDHJpGQw7NRkODAEdDtjNHQ6hmR0PbmUdDUM1HQ4MASEO2M0hD6mZIQxyaSENQzUhD
gwBJQ7YzSUOoZklDHJpJQ1DNSUODAEpDtjNKQ6hmSkPbmUpDUM1KQ4MAS0O2M0tDqGZLQxya
S0NQzUtDQgBMQ3QzTEOoZkxDHJpMQ1DNTENCAE1DtjNNQ6hmTUPbmU1DDs1NQ0IATkN0M05D
qGZOQxyaTkNQzU5DQgBPQ3QzT0OoZk9DHJpPQ1DNT0ODAFBDtjNQQ+pmUEPbmVBDUM1QQ0IA
UUN0M1FDqGZRQ9uZUUMOzVFDgwBSQ3QzUkOoZlJDHJpSQw7NUkNCAFNDtjNTQ+pmU0PbmVND
UM1TQ0IAVEO2M1RDqGZUQxyaVENQzVRDQgBVQ3QzVUOoZlVDHJpVQ1DNVUODAFZDdDNWQ6hm
VkPbmVZDDs1WQ0IAV0O2M1dD6mZXQ9uZV0MOzVdDgwBYQ3QzWEOoZlhD25lYQ1DNWEODAFlD
tjNZQ6hmWUMcmllDUM1ZQ4MAWkO2M1pDqGZaQ9uZWkMOzVpDgwBbQ3QzW0OoZltD25lbQ1DN
W0NCAFxDdDNcQ+pmXEMcmlxDDs1cQ0IAXUO2M11DqGZdQ9uZXUNQzV1DQgBeQ3QzXkPqZl5D
25leQw7NXkNCAF9DtjNfQ6hmX0Mcml9DUM1fQ4MAYEN0M2BDqGZgQxyaYENQzWBDQgBhQ7Yz
YUPqZmFD25lhQ1DNYUODAGJDtjNiQ6hmYkPbmWJDDs1iQ0IAY0O2M2NDqGZjQ9uZY0MOzWND
gwBkQ3QzZEOoZmRD25lkQw7NZENCAGVDtjNlQ+pmZUMcmmVDDs1lQ4MAZkO2M2ZDqGZmQxya
ZkNQzWZDgwBnQ3QzZ0PqZmdD25lnQ1DNZ0ODAGhDdDNoQ+pmaEMcmmhDDs1oQ0IAaUN0M2lD
qGZpQ9uZaUNQzWlDgwBqQ7YzakPqZmpDHJpqQ1DNakNCAGtDdDNrQ6hma0McmmtDUM1rQ0IA
bEN0M2xDqGZsQxyabEMOzWxDQgBtQ3QzbUOoZm1DHJptQ1DNbUNCAG5DtjNuQ6hmbkMcmm5D
UM1uQwYBb0O2M29D6mZvQxyab0MOzW9DQgBwQ7YzcEPqZnBDHJpwQ1DNcENCAHFDdDNxQ6hm
cUPbmXFDDs1xQ4MAckN0M3JDqGZyQ9uZckNQzXJDgwBzQ3Qzc0PqZnNDHJpzQ1DNc0NCAHRD
tjN0Q+pmdEMcmnRDUM10Q0IAdUN0M3VD6mZ1QxyadUNQzXVDgwB2Q3QzdkPqZnZDHJp2Q1DN
dkNCAHdDdDN3Q6hmd0McmndDDs13Q4QAeEN0M3hDqGZ4QxyaeENQzXhDhAB5Q7YzeUPqZnlD
HJp5Q1DNeUNCAHpDtjN6Q+pmekMcmnpDUM16Q0IAe0O2M3tD6mZ7Q9yZe0MOzXtDQgB8Q7Yz
fEPqZnxD3Jl8Qw7NfEOEAH1DtjN9Q6hmfUPcmX1DDs19Q0IAfkO2M35D6mZ+Q9yZfkNQzX5D
hAB/Q7Yzf0PqZn9D3Jl/Q1DNf0NCAIBD2xmAQ1QzgEPuTIBDh2aAQ0KAgEO6mYBDVLOAQ+7M
gEOH5oBDIQCBQ7oZgUN1M4FDDk2BQ6hmgUMhgIFD25mBQ1SzgUMOzYFDh+aBQ0IAgkO6GYJD
dTOCQ+5MgkOoZoJDIYCCQ7qZgkNUs4JDDs2CQ6jmgkMhAIND2xmDQ1Qzg0MOTYNDh2aDQ0KA
g0O6mYNDVLODQ+7Mg0Oo5oNDQgCEQ9sZhEN1M4RD7kyEQ4dmhENCgIRD25mEQ3WzhEPuzIRD
h+aEQ0IAhUO6GYVDVDOFQ+5MhUOoZoVDIYCFQ9uZhUN1s4VD7syFQ4fmhUMhAIZD2xmGQ3Uz
hkMOTYZDh2aGQyGAhkPbmYZDVLOGQw7NhkOo5oZDIQCHQ9sZh0N1M4dDDk2HQ6hmh0MhgIdD
25mHQ3Wzh0MOzYdDqOaHQ0IAiEPbGYhDdTOIQ+5MiEOHZohDQoCIQ9uZiENUs4hDDs2IQ6jm
iENCAIlD2xmJQ3UziUMOTYlDh2aJQ0KAiUPbmYlDVLOJQ+7MiUOo5olDIQCKQ9sZikNUM4pD
Dk2KQ4dmikNCgIpDupmKQ3WzikPuzIpDqOaKQ0IAi0PbGYtDVDOLQ+5Mi0OHZotDIYCLQ9uZ
i0N1s4tDDs2LQ4fmi0MhAIxDuhmMQ3UzjEPuTIxDqGaMQ0KAjEPbmYxDVLOMQ+7MjEOo5oxD
QgCNQ9sZjUNUM41DDk2NQ6hmjUMhgI1DupmNQ3WzjUMOzY1DqOaNQyEAjkPbGY5DVDOOQw5N
jkOoZo5DQoCOQ9uZjkNUs45DDs2OQ6jmjkMhAI9D2xmPQ3Uzj0MOTY9DqGaPQyGAj0O6mY9D
dbOPQ+7Mj0OH5o9DIQCQQ9sZkEN1M5BDDk2QQ6hmkEMhgJBDupmQQ3WzkEPuzJBDqOaQQyEA
kUPbGZFDdTORQ+5MkUOHZpFDIYCRQ9uZkUN1s5FD7syRQ4fmkUMhAJJDuhmSQ1QzkkPuTJJD
qGaSQ0KAkkO6mZJDVLOSQw7NkkOo5pJDQgCTQ9sZk0N1M5ND7kyTQ6hmk0NCgJND25mTQ1Sz
k0PuzJNDh+aTQ0IAlEPbGZRDdTOUQw5NlEOoZpRDIYCUQ7qZlENUs5RDDs2UQ4fmlEMhAJVD
uhmVQ1QzlUMOTZVDqGaVQ0KAlUPbmZVDVLOVQ+7MlUOH5pVDIQCWQ7oZlkN1M5ZDDk2WQ4dm
lkMhgJZDupmWQ3WzlkMOzZZDqOaWQ0IAl0O6GZdDVDOXQ+5Ml0OHZpdDIYCXQ9uZl0NUs5dD
7syXQ4fml0MhAJhD2xmYQ1QzmEMOTZhDqGaYQyGAmEPbmZhDVLOYQ+7MmEOH5phDIQCZQ7oZ
mUNUM5lDDk2ZQ4dmmUNCgJlD25mZQ3WzmUPuzJlDqOaZQ0IAmkO6GZpDVDOaQw5NmkOHZppD
QoCaQ7qZmkN1s5pDDs2aQ6jmmkNCAJtD2xmbQ3Uzm0MOTZtDqGabQyGAm0PbmZtDVLObQw7N
m0Oo5ptDIQCcQ9sZnEN1M5xD7kycQ6hmnEMhgJxDupmcQ1SznEMOzZxDh+acQ0IAnUO6GZ1D
dTOdQw5NnUOHZp1DIYCdQ7qZnUN1s51D7sydQ6jmnUMhAJ5D2xmeQ1QznkMOTZ5Dh2aeQyGA
nkPbmZ5DVLOeQ+7MnkOH5p5DQgCfQ7oZn0NUM59D7kyfQ6hmn0MhgJ9DupmfQ1Szn0PuzJ9D
qOafQyEAoEPbGaBDdTOgQw5NoEOoZqBDIYCgQ9uZoEN1s6BD7sygQ6jmoENCAKFD/BmhQ1Qz
oUPuTKFDqGahQyGAoUPbmaFDdbOhQw7NoUOH5qFDIQCiQ9sZokNUM6JD7kyiQ6hmokMhgKJD
25miQ3WzokMOzaJDh+aiQ0IAo0PbGaNDdTOjQ+5Mo0OHZqNDQoCjQ9uZo0NUs6NDDs2jQ4fm
o0MhAKRD2xmkQ3UzpEPuTKRDh2akQ0KApEO6maRDVLOkQ+7MpEOo5qRDQgClQ9sZpUN1M6VD
7kylQ6hmpUMhgKVD25mlQ3WzpUMOzaVDqOalQyEApkPbGaZDVDOmQ+5MpkOoZqZDIYCmQ9uZ
pkNUs6ZDDs2mQ6jmpkMhAKdDuhmnQ1Qzp0MOTadDh2anQ0KAp0O6madDdbOnQw7Np0Oo5qdD
IQCoQ7oZqEN1M6hD7kyoQ4dmqEMhgKhD25moQ1SzqEPuzKhDh+aoQ0IAqUPbGalDVDOpQw5N
qUOHZqlDQoCpQ9uZqUN1s6lD7sypQ6jmqUNCAKpD2xmqQ3UzqkMOTapDh2aqQ0KAqkPbmapD
dbOqQ+7MqkOH5qpDQgCrQ7oZq0N1M6tD7kyrQ6hmq0MhgKtDupmrQ1Szq0PuzKtDqOarQ0IA
rEPbGaxDVDOsQw5NrEOHZqxDIYCsQ9uZrENUs6xDDs2sQ6jmrENCAK1D2xmtQ3UzrUPuTK1D
h2atQ0KArUO6ma1DVLOtQw7NrUOo5q1DIQCuQ7oZrkNUM65D7kyuQ6hmrkNigK5D25muQ3Wz
rkMOza5DqOauQyEAr0PbGa9DVDOvQw5Nr0OHZq9DIYCvQ7qZr0N1s69DDs2vQ6jmr0MhALBD
2xmwQ3UzsEPuTLBDh2awQ0KAsEPbmbBDdbOwQw7NsEOH5rBDQgCxQ7oZsUN1M7FDDk2xQ6hm
sUMhgLFD25mxQ1SzsUMOzbFDqOaxQ0IAskO6GbJDdTOyQ+5MskOHZrJDQoCyQ9uZskNUs7JD
7syyQ6jmskMhALNDuhmzQ3Uzs0PuTLNDqGazQ0KAs0O6mbNDdbOzQ+7Ms0Oo5rNDQgC0Q7oZ
tEN1M7RDDk20Q6hmtEMhgLRDupm0Q1SztEMOzbRDqOa0Q0IAtUO6GbVDdTO1Q+5MtUOHZrVD
IYC1Q9uZtUNUs7VDDs21Q6jmtUNCALZD2xm2Q3UztkMOTbZDh2a2Q0KAtkPbmbZDdbO2Q+7M
tkOo5rZDQgC3Q9sZt0N1M7dDDk23Q4dmt0NCgLdD25m3Q3Wzt0PuzLdDqOa3Q0IAuEO6GbhD
VDO4Qw5NuEOoZrhDIYC4Q7qZuEN1s7hD7sy4Q6jmuEMhALlDuhm5Q3UzuUPuTLlDqGa5Q0KA
uUO6mblDdbO5Q+7MuUOo5rlDQgC6Q7oZukN1M7pDDk26Q6hmukMhgLpD25m6Q3WzukMOzbpD
qOa6Q0IAu0O6GbtDdTO7Qw5Nu0OHZrtDQoC7Q7qZu0NUs7tDDs27Q4fmu0NCALxDuxm8Q1Qz
vEPuTLxDqGa8Q0KAvEO7mbxDdbO8Q+7MvEOo5rxDQgC9Q9sZvUN1M71D7ky9Q4dmvUMhgL1D
u5m9Q3WzvUPuzL1DqOa9Q0IAvkO7Gb5DVDO+Q+5MvkOoZr5DIYC+Q9uZvkNUs75D7sy+Q6jm
vkMhAL9D2xm/Q1Qzv0PuTL9DqGa/QyGAv0Pbmb9DVLO/Qw/Nv0Oo5r9DIQDAQ9sZwENUM8BD
D03AQ6hmwEMhgMBDu5nAQ3WzwEPuzMBDh+bAQ0IAwUPbGcFDVDPBQ+5MwUOoZsFDIYDBQ7uZ
wUN1s8FDD83BQ6jmwUNCAMJDuxnCQ3UzwkMPTcJDh2bCQyGAwkPbmcJDdbPCQw/NwkOo5sJD
QgDDQ7sZw0NUM8ND7kzDQ6hmw0MhgMNDu5nDQ3Wzw0PuzMNDqObDQyEAxEPbGcRDVDPEQ+5M
xEOoZsRDIYDEQ7uZxEN1s8RD7szEQ6jmxEMhAMVD2xnFQ1QzxUPuTMVDqGbFQyGAxUO7mcVD
VLPFQ+7MxUOo5sVDQgDGQ7sZxkNUM8ZDD03GQ4dmxkMhgMZDu5nGQ3WzxkMPzcZDh+bGQyEA
x0O7GcdDVDPHQ+5Mx0OHZsdDIYDHQ9uZx0N1s8dDD83HQ6jmx0NCAMhD2xnIQ3UzyEMPTchD
qGbIQ0KAyEPbmchDVLPIQw/NyEOH5shDQgDJQ9sZyUN1M8lD7kzJQ4dmyUMhgMlD25nJQ1Sz
yUPuzMlDqObJQyEAykO7GcpDdTPKQw9NykOoZspDIYDKQ9uZykNUs8pDD83KQ8nmykNCAMtD
2xnLQ3Uzy0PuTMtDh2bLQ0KAy0O7mctDdbPLQ+7My0Oo5stDIQDMQ9sZzENUM8xDD03MQ4dm
zEMhgMxDu5nMQ1SzzEMPzcxDqObMQ0IAzUPbGc1DVDPNQw9NzUOoZs1DQoDNQ9uZzUNUs81D
7szNQ4fmzUNCAM5DuxnOQ1QzzkMPTc5Dh2bOQyGAzkPbmc5DdbPOQ+7MzkOo5s5DIQDPQ7sZ
z0N1M89D7kzPQ6hmz0MhgM9D25nPQ1Szz0PuzM9Dh+bPQ0IA0EPbGdBDVDPQQw9N0EOHZtBD
QoDQQ7uZ0ENUs9BDD83QQ8nm0ENCANFD2xnRQ1Qz0UPuTNFDh2bRQ0KA0UO7mdFDVLPRQw/N
0UOo5tFDIQDSQ7sZ0kN1M9JD7kzSQ6hm0kMhgNJD25nSQ3Wz0kPuzNJDqObSQ0IA00O7GdND
VDPTQw9N00OoZtNDQoDTQ7uZ00N1s9NDD83TQ6jm00NCANRDuxnUQ1Qz1EMPTdRDqGbUQyGA
1EO7mdRDVLPUQ+7M1EOH5tRDIQDVQ9sZ1UN1M9VDD03VQ6hm1UNCgNVD25nVQ3Wz1UPuzNVD
h+bVQ0IA1kO7GdZDVDPWQw9N1kOHZtZDIYDWQ7uZ1kN1s9ZD7szWQ4fm1kNCANdDuxnXQ1Qz
10PuTNdDqGbXQyGA10PbmddDVLPXQw/N10Oo5tdDIQDYQ9sZ2EN1M9hD7kzYQ4dm2EMhgNhD
u5nYQ1Sz2EMPzdhDh+bYQyEA2UO7GdlDVDPZQw9N2UOoZtlDIYDZQ7uZ2UN1s9lDD83ZQ4fm
2UMhANpDuxnaQ1Qz2kMPTdpDh2baQ0KA2kO7mdpDdbPaQw/N2kOo5tpDIQDbQ7sZ20N1M9tD
D03bQ6hm20MhgNtDu5nbQ1Sz20MPzdtDh+bbQ0IA3EPbGdxDVDPcQw9N3EOoZtxDQoDcQ9uZ
3EN1s9xDD83cQ6jm3ENCAN1D2xndQ3Uz3UMPTd1DqGbdQyGA3UPbmd1DVLPdQ+7M3UOo5t1D
IQDeQ9sZ3kN1M95DD03eQ4dm3kMhgN5D25neQ3Wz3kMPzd5DqObeQyEA30O7Gd9DVDPfQw9N
30OoZt9DQoDfQ7uZ30NUs99DD83fQ6jm30MhAOBDuxngQ3Uz4EMPTeBDh2bgQyGA4EPbmeBD
dbPgQ+7M4EOo5uBDIQDhQ7sZ4UN1M+FDD03hQ6hm4UMhgOFDu5nhQ3Wz4UMPzeFDh+bhQyEA
4kO7GeJDVDPiQw9N4kOHZuJDIYDiQ9uZ4kN1s+JDD83iQ4fm4kMhAOND2xnjQ1Qz40MPTeND
h2bjQyGA40PbmeNDdbPjQw/N40Oo5uNDQgDkQ9sZ5ENUM+RD7kzkQ6hm5EMhgORD25nkQ3Wz
5EMPzeRDh+bkQ0IA5UPbGeVDdTPlQw9N5UOHZuVDQoDlQ9uZ5UN1s+VDD83lQ6jm5UMhAOZD
uxnmQ1Qz5kPuTOZDqGbmQyGA5kPbmeZDdbPmQ+7M5kOo5uZDIQDnQ9sZ50NUM+dDL03nQ4dm
50NCgOdD25nnQ1Sz50MPzedDh+bnQ0IA6EPbGehDVDPoQ+5M6EOoZuhDIYDoQ9uZ6ENUs+hD
D83oQ4fm6ENCAOlD2xnpQ3Uz6UPuTOlDh2bpQyGA6UO7melDVLPpQw/N6UOo5ulDIQDqQ7sZ
6kN1M+pD7kzqQ4dm6kNCgOpDu5nqQ1Sz6kPuzOpDqObqQyEA60O7GetDdTPrQ+5M60OoZutD
IYDrQ7uZ60NUs+tD7szrQ6jm60NCAOxDuxnsQ3Uz7EMPTexDqGbsQ0KA7EO7mexDVLPsQ+7M
7EOo5uxDIQDtQ9sZ7UN1M+1DD03tQ4dm7UNCgO1D25ntQ1Sz7UPuzO1Dh+btQ0IA7kO7Ge5D
dTPuQw9N7kOHZu5DIYDuQ9uZ7kN1s+5DD83uQ6jm7kNCAO9D2xnvQ3Uz70MPTe9DqGbvQyGA
70Pbme9DVLPvQ+7M70Oo5u9DIQDwQ9sZ8EN1M/BD7kzwQ4dm8EMhgPBD25nwQ3Wz8EMPzfBD
qObwQ0IA8UPbGfFDVDPxQw9N8UOHZvFDIYDxQ7uZ8UNUs/FDD83xQ6jm8UNCAPJDuxnyQ3Uz
8kPuTPJDqGbyQyGA8kO7mfJDVLPyQw/N8kOH5vJDQgDzQ7sZ80N1M/ND7kzzQ4dm80NCgPND
u5nzQ3Wz80MPzfNDqObzQyEA9EPbGfRDdTP0Qw9N9EOHZvRDQoD0Q9uZ9ENUs/RD7sz0Q6jm
9ENCAPVDuxn1Q3Uz9UPuTPVDqGb1QyGA9UO7mfVDdbP1Qw/N9UOo5vVDIQD2Q9sZ9kN1M/ZD
7kz2Q6hm9kNCgPZD25n2Q1Sz9kMPzfZDqOb2QyEA90O7GfdDdTP3Q+5M90OHZvdDQoD3Q7uZ
90NUs/dDD833Q6jm90MhAPhDuxn4Q3Uz+EMPTfhDh2b4Q0KA+EPbmfhDVLP4Qw/N+EOH5vhD
QgD5Q9sZ+UN1M/lD7kz5Q6hm+UMhgPlD25n5Q3Wz+UPuzPlDqOb5QyEA+kPbGfpDdTP6Qw9N
+kOHZvpDQoD6Q9uZ+kNUs/pD7sz6Q6jm+kNCAPtD2xn7Q1Qz+0MPTftDh2b7QyGA+0PbmftD
VLP7Qw/N+0OH5vtDQgD8Q7sZ/EN1M/xD7kz8Q6hm/ENCgPxD25n8Q1Sz/EMPzfxDqOb8QyEA
/UO7Gf1DVDP9Q+5M/UOHZv1DIYD9Q7uZ/UN1s/1DD839Q4fm/UMhAP5D2xn+Q3Uz/kMPTf5D
qGb+QyGA/kO7mf5DdbP+Q+7M/kOH5v5DIQD/Q7sZ/0NUM/9D7kz/Q6hm/0MhgP9Du5n/Q3Wz
/0MPzf9DqOb/QxAAAETdDABEqhkARHcmAERDMwBEIUAARN1MAES6WQBEd2YARENzAEQQgABE
3YwARKqZAESHpgBEQ7MARCHAAETtzABEutkARHfmAERD8wBEEAABRN0MAUSqGQFEdyYBRFQz
AUQhQAFE3UwBRLpZAUR3ZgFEVHMBRCGAAUTtjAFEupkBRHemAURDswFEEMABRO3MAUS62QFE
d+YBREPzAUQQAAJE3QwCRKoZAkR3JgJEQzMCRCFAAkTtTAJEqlkCRIdmAkRUcwJEEIACRN2M
AkSqmQJEh6YCRFSzAkQhwAJE7cwCRKrZAkSH5gJEQ/MCRCEAA0TtDANEuhkDRJcmA0RUMwNE
EEADRN1MA0S6WQNEh2YDRFRzA0QQgANE3YwDRKqZA0SHpgNEQ7MDRCHAA0TtzANEutkDRHfm
A0RD8wNEIQAERN0MBESqGQREhyYEREMzBEQQQARE3UwERLpZBESHZgREQ3MERBCABETdjARE
qpkERIemBERDswREIcAERN3MBESq2QREh+YEREPzBEQhAAVE7QwFRLoZBUSHJgVEVDMFRBBA
BUTtTAVEulkFRHdmBURDcwVEEIAFRO2MBUS6mQVEd6YFRFSzBUQhwAVE3cwFRLrZBUSH5gVE
VPMFRCEABkTtDAZEuhkGRHcmBkRDMwZEIUAGRN1MBkSqWQZEd2YGRFRzBkQhgAZE7YwGRLqZ
BkSHpgZEVLMGRCHABkTdzAZEqtkGRIfmBkRU8wZEEAAHRO0MB0SqGQdEhyYHREMzB0QhQAdE
7UwHRKpZB0SHZgdEQ3MHRCGAB0TdjAdEupkHRHemB0RUswdEEMAHRN3MB0S62QdEh+YHRFTz
B0QQAAhE7QwIRLoZCESHJghEVDMIRBBACETdTAhEqlkIRIdmCERDcwhEIYAIRN2MCESqmQhE
d6YIREOzCEQhwAhE7cwIRLrZCESH5ghEQ/MIRCEACUTtDAlEqhkJRHcmCURUMwlEIUAJRO1M
CUS6WQlEd2YJRFRzCUQQgAlE7YwJRKqZCUSHpglEQ7MJRCHACUTdzAlEutkJRHfmCURU8wlE
EAAKRO0MCkSqGQpEhyYKRFQzCkQQQApE3UwKRKpZCkSHZgpEQ3MKRBCACkTdjApEupkKRHem
CkRDswpEEMAKRN3MCkSq2QpEh+YKRFTzCkQQAAtE7QwLRKoZC0R3JgtEQzMLRCFAC0TdTAtE
ulkLRHdmC0RDcwtEIYALRO2MC0S6mQtEd6YLREOzC0QhwAtE7cwLRLrZC0R35gtEQ/MLRCEA
DETtDAxEuhkMRIcmDERUMwxEIUAMRN1MDESqWQxEh2YMRFRzDEQQgAxE3YwMRLqZDER3pgxE
Q7MMRCHADETdzAxEutkMRHfmDERU8wxEIQANRO0MDUSqGQ1EhyYNREMzDUQhQA1E3UwNRLpZ
DUSHZg1EQ3MNRCGADUTdjA1EqpkNRHemDURUsw1EEMANRN3MDUS62Q1Eh+YNREPzDUQQAA5E
7QwORLoZDkSHJg5EQzMORBBADkTtTA5EulkORIdmDkRDcw5EIYAORN2MDkSqmQ5Eh6YOREOz
DkQQwA5E7cwORKrZDkR35g5EVPMORCEAD0TtDA9EuhkPRIcmD0RUMw9EEEAPRN1MD0S6WQ9E
d2YPRENzD0QQgA9E3YwPRKqZD0R3pg9EQ7MPRDHAD0TdzA9EutkPRIfmD0RD8w9EEAAQRO0M
EESqGRBEhyYQREMzEEQQQBBE3UwQRLpZEESHZhBEQ3MQRDGAEETdjBBEqpkQRHemEERDsxBE
IcAQRO3MEES62RBEd+YQREPzEEQQABFE3QwRRLoZEUR3JhFEVDMRRBBAEUTtTBFEulkRRHdm
EURUcxFEEIARRN2MEUS6mRFEd6YRREOzEUQhwBFE3cwRRKrZEUR35hFEVPMRRCEAEkTtDBJE
qhkSRIcmEkRUMxJEEEASRO1MEkSqWRJEd2YSRFRzEkQhgBJE7YwSRLqZEkR3phJEQ7MSRBDA
EkTdzBJEqtkSRHfmEkRU8xJEEAATRN0ME0SqGRNEdyYTRFQzE0QQQBNE3UwTRLpZE0SHZhNE
Q3MTRBCAE0TtjBNEupkTRHemE0RDsxNEEMATRO3ME0S62RNEd+YTREPzE0QhABRE7QwURLoZ
FESHJhREQzMURBBAFETtTBREulkURHdmFERUcxREIYAURN2MFESqmRREd6YUREOzFEQhwBRE
3cwURKrZFESH5hREVPMURCEAFUTdDBVEuhkVRIcmFURUMxVEIUAVRO1MFUS6WRVEd2YVRENz
FUQQgBVE7YwVRKqZFUSHphVEVLMVRBDAFUTtzBVEqtkVRIfmFURU8xVEEAAWRO0MFkS6GRZE
hyYWRFQzFkQQQBZE7UwWRKpZFkSHZhZEQ3MWRBCAFkTdjBZEqpkWRIemFkRUsxZEEMAWRO3M
FkS62RZEh+YWRFTzFkQQABdE7QwXRLoZF0SHJhdEVDMXRCFAF0TdTBdEqlkXRIdmF0RUcxdE
IYAXRN2MF0S6mRdEh6YXREOzF0QhwBdE7cwXRLrZF0R35hdEQ/MXRBAAGETtDBhEuhkYRIcm
GERDMxhEIUAYRO1MGES6WRhEh2YYRENzGEQQgBhE7YwYRLqZGER3phhEQ7MYRBDAGETtzBhE
qtkYRHfmGERU8xhEEAAZRO0MGUTLGRlEhyYZRFQzGUQQQBlE3UwZRKpZGUSHZhlEQ3MZRBCA
GUTtjBlEupkZRHemGURUsxlEEMAZRN3MGUS62RlEh+YZREPzGUQQABpE7QwaRKoZGkSHJhpE
VDMaRBBAGkTdTBpEulkaRIdmGkRDcxpEIYAaRO2MGkSqmRpEd6YaRFSzGkQQwBpE7cwaRKrZ
GkR35hpEQ/MaRCEAG0TtDBtEqhkbRHcmG0RUMxtEEEAbRO1MG0SqWRtEh2YbRFRzG0QQgBtE
7YwbRKqZG0R3phtEVLMbRCHAG0TtzBtEutkbRHfmG0RD8xtEEAAcRO0MHES6GRxEhyYcREMz
HEQhQBxE7UwcRKpZHESHZhxEVHMcRBCAHETtjBxEqpkcRIemHERUsxxEEMAcRN3MHESq2RxE
h+YcRFTzHEQQAB1E7QwdRLoZHUR3Jh1EQzMdRBBAHUTtTB1EqlkdRIdmHURUcx1EEIAdRO2M
HUS6mR1Ed6YdREOzHUQhwB1E3cwdRKrZHUSH5h1EVPMdRBAAHkTtDB5EqhkeRHYmHkRDMx5E
EEAeRN1MHkS6WR5Eh2YeRFRzHkQggB5E7YweRLqZHkSHph5EVLMeRCDAHkTdzB5EqtkeRIfm
HkRD8x5EIAAfRO0MH0S6GR9EdiYfREMzH0QgQB9E7UwfRLpZH0SHZh9EVHMfRBCAH0TtjB9E
upkfRHamH0RUsx9EEMAfRO3MH0S62R9EduYfRFTzH0QgACBE3QwgRKoZIER2JiBEVDMgRCBA
IETtTCBEqlkgRHZmIERUcyBEEIAgRO2MIES6mSBEdqYgRFSzIEQQwCBE7cwgRKrZIER25iBE
VPMgRBAAIUTdDCFEqhkhRHYmIURDMyFEEEAhRO1MIUS6WSFEdmYhRENzIUQggCFE7YwhRKqZ
IUSHpiFEVLMhRCDAIUTdzCFEutkhRIfmIURD8yFEIAAiRO0MIkS6GSJEdiYiREMzIkQgQCJE
3UwiRKpZIkSHZiJEVHMiRBCAIkTtjCJEupkiRIemIkRDsyJEEMAiRN3MIkS62SJEh+YiRFTz
IkQgACNE7QwjRLoZI0SHJiNEQzMjRCBAI0TdTCNEulkjRHZmI0RDcyNEIIAjRN2MI0S6mSNE
dqYjRFSzI0QQwCNE7cwjRKrZI0SH5iNEVPMjRBAAJETdDCREuhkkRHYmJERUMyREIEAkRO1M
JESqWSREh2YkRFRzJEQggCRE7YwkRLqZJESHpiREVLMkRCDAJETtzCREqtkkRIfmJERU8yRE
EAAlRO0MJUS6GSVEhyYlRFQzJUQQQCVE7UwlRKpZJUSHZiVEQ3MlRCCAJUTtjCVEupklRHam
JURDsyVEEMAlRO3MJUS62SVEh+YlREPzJUQQACZE7QwmRKoZJkSHJiZEQzMmRCBAJkTdTCZE
qlkmRHZmJkRUcyZEEIAmRO2MJkS6mSZEdqYmREOzJkQgwCZE7cwmRKrZJkSH5iZEQ/MmRCAA
J0TtDCdEuhknRHYmJ0RDMydEEEAnRO1MJ0SqWSdEdmYnRFRzJ0QggCdE3YwnRLqZJ0SHpidE
VLMnRBDAJ0TdzCdEutknRIfmJ0RD8ydEEAAoRO0MKES6GShEdiYoREMzKEQQQChE3UwoRLpZ
KER2ZihEVHMoRCCAKETtjChEupkoRHamKERUsyhEEMAoRN3MKESq2ShEduYoREPzKEQQAClE
7QwpRKoZKUSHJilEQzMpRCBAKUTdTClEulkpRIdmKURUcylEIIApRO2MKUSqmSlEdqYpREOz
KUQQwClE7cwpRLrZKUSH5ilEVPMpRCAAKkTtDCpEuhkqRHYmKkRUMypEEEAqRO1MKkSqWSpE
h2YqRFRzKkQQgCpE3YwqRLqZKkR2pipEQ7MqRCDAKkTdzCpEqtkqRIfmKkRD8ypEEAArRN0M
K0S6GStEhyYrREMzK0QQQCtE3UwrRLpZK0SHZitEVHMrRCCAK0TtjCtEqpkrRHamK0RUsytE
IMArRO3MK0Sq2StEduYrREPzK0QQACxE7QwsRLoZLESHJixEVDMsRBBALETtTCxEulksRIdm
LERDcyxEEIAsRN2MLESqmSxEh6YsRFSzLEQgwCxE3cwsRKrZLER25ixEVPMsRCAALUTtDC1E
qhktRHYmLURUMy1EIEAtRO1MLUS6WS1EdmYtRFRzLUQggC1E7YwtRKqZLUR2pi1EQ7MtRBDA
LUTdzC1EutktRHbmLURU8y1EEAAuRO0MLkS6GS5EdiYuREMzLkQgQC5E3UwuRLpZLkR2Zi5E
VHMuRBCALkTdjC5EupkuRIemLkRUsy5EEMAuRN3MLkSq2S5E</AssayXData><AssayYData Points="2898">lZhuvPZj+bomu866ir6KOyzKRjzHZpY82ym/PPcluTzD+vE85mnpPNdK4DxY8fI8rH3yPG5W
Az37WhA9P0brPK8+CD0w/Q49oDMoPQQIGj3FfRI9n7cePcHMHT1ZKhg9h1oePcBKIz0Xqi89
i3gnPQ3AMT3o6TA9Rb80PV6tPD3Lmko9ICZOPfiyMj1zUjk9bEs8PT8+Sj0lY009MupRPc31
Wz3y2009M3NVPVuJPj3JUUg93jRaPYgpZD2Q/1Y9pmByPeYxcD1qC1s95XhfPfKdVz344WE9
vt1qPZ1dez1xwII9Nst4PdpIbT1b/WE9nj16Pclogz3L72o91VVmPeaUdj0/X4M9eB6EPZe5
hD2E8H89IQR8PSW4hz3mc4Y9QfN8PbxiiD1rfIA97jaDPb1Bhj0E14M9EVqEPZdmjj2lIoU9
uzqLPYVFiz2iDJY91PyMPVJVkD0iqo89GZGQPW0ilT1Sg5I9PguQPTnMkz3nZpk93FaXPaB0
kj1CIps9HNeVPTMlkj2g3p09Pj2ePTkNmT2rc6E9kymgPRi3mj3DwJs9e6ybPS9HmT3PiZ09
VEOQPR7zlj2wz5s9tZqbPakPpD1rraM9gH+ZPZ3+oz2/haQ9k6qiPRW9oz3Y0KE9fEijPfNW
oj0m26I97SWgPa/yrT3qhZ89UfWlPThPpz1WSaM9pM6hPbjuoT13tac9QsytPYlprj3zKK09
MNanPQXnrz1a5KI9l8itPeUjrT22w6o92KO5Pa43sT3JEqo9562yPRdgsT2HRbE9SfexPf+T
qz0bnLQ9OJWyPWXwtD36vLs9e2myPYkQtj0K97Q9PVOqPbxntT28Rbc9Q1O2PXf8tT2CarQ9
98q6PRNKuj2sLLI95n+0PZR5uz3lr7g9NTq2PV1GuD2DFcA9e+zHPRUhwj18prs9kRfAPQad
yj1Ay7U9uue3PfNkxT0c1bo9+7O5PdziwT1a/8I9Y6/BPaPkuz3ikL89ACjLPWC2vT33rsc9
plzFPUBmxD2ubMg9bkDHPSstxj3a/NA9pGzAPRRWxz3GfMQ96tm6PTIgxT39GMs9CKzFPbXs
xz3fUc89R53GPcqo0z3YfMo9J/fKPX25zD2OPc09lMLPPQpqzT3rSsw91YbOPVH6xz1JVtI9
j1bGPdKawj1RltQ9XcrRPajmyz3kI9M94cvYPUpQzj0ZONY9nGDNPRu10T1ZTNM9tl/aPf+O
1T1sesw9ONrPPQQ71T2GQdU9hEfTPWuy2T3UbdI9UH/WPU6+zj0Ed9g9XzjWPcNNzz3bctk9
7znhPZWO2j2Ibtg9rk3RPY4M3D3aHNs9r9PePY0dxj3OD949SjjXPYD20z03td49vGzcPRMp
4z3kbd898ZLcPVti4z1i3dM9V6fbPaGj4D0fpNc9jcbgPbG/3j1CROQ9ZA/fPXk64z1DAt09
nDTjPfiL2z1BNNk9UJDgPZA26D3viek9mSbgPVxi2j1CYuk9YQ3lPblE2z3tcds9M+LgPUjg
3z3Ot+Q9sCHhPbHi2T0iqeY9WFjbPWuB3z1CQOc9TY3rPTxZ6T3SOOY9krjpPWE65D26HuQ9
+kzvPRou7D2Dyuk9vtXbPVZF6T139OA9RbjkPd7V5j3H7e09tp7kPUpj4T0/7Ow9kPfsPVlS
7D28d+s9LZvmPTRa7z0dXvI9CdPnPSIZ6T3mt+o9CUXrPVUu7T1jNfQ9R+XvPSiE6z2Mies9
43TgPQW26T1cs+g9Y57wPQe85D2Jpew9px7rPY6h+T1LPfE9soHmPTG76z2fpuw9dyD0Pdve
9T0I4PY9pDvyPWmT6j0UevA9JsfvPcNe8T2t8PI9CxD0Pc608j3ySes9Nmf0PRFD6z3HFfs9
h0H5PZZb9D2tbuw91gz2PRaK9j2Xrek9sxn4PZsF9z0KNPY9MR/3PVz6+z35HO09vwHwPUuJ
9z0dYfI99CnzPXZi+D2fPPg9KvL0PRko/D3c8/s9vIDyPcUD9D0+R/k9zaH4PbME+j1U6P49
0GUAPvCo7j3I3wE+ib77PYvJ9T2VXPc9Qgr+PZ8T9j2kIfk9HO79PTZD/j1CifY9CLPzPcJt
/D2dc/U9D4/9PUxt+j0NN/89B/QAPq+6+T3oJQI+bPMAPsD6/j17VPw9HjQAPsCbAD5l6wI+
uTr+PYjF+T3yMQE+UygBPovN/D1rA/896Nb5PcIgAD4zBfw99jz8PU8yAz7OLv89d5YFPtN8
AD5Q4AI+y6H8PctZ/z1DJAE+VlACPmxeAD6P3Pk9sPoAPnnBAz6wfAE+pGoBPiUSBD7faAY+
p5X9Pd2lAD4Q2/49MH8EPhP4AD4TuwM+S1wCPoAUAT52yQE+D0gAPukQAT6EWP895+oEPnec
BD6XiQU+smwKPjJ5BD7OgAQ+7UsFPiBpAj46N/w9EOUAPlDGAz7GgAY+P3oCPkY3BD6NbAQ+
7gP+PbtZBj71sgM+F7wGPsZVBj5idgU+6owGPmI8Aj4MYQc+Wy0APlDGAT5orAk+YbQCPvxV
Bj4J5gY++XoHPsihAD7iHwU+P4cIPhL+Bj6QSgY+IE4IPhsBBj6hjgM+tbYJPuNuCT54lgo+
2dEBPiZxBT7k8gQ+3pQJPg7TBz63Ygc+MwsGPh+iCT5LhAg+ZQsOPjkTBz4K5wI+Pa4FPp8z
DD5EtQU+XRcFPmrLBj4mkwo+FCMJPk7oBz4A4wo+zDAIPlgTCT4upQs+EsMIPhQhCD6Oqgk+
hkwJPrpgCT6ZeAw+ZD8IPk90Bz5PCgk+zRYKPnWzCT4Q1Qc+8nAKPo6QCD56jAo+rskFPgKk
Cj6Gmgg+PYoMPlaVDD7+Lwg+OzoNPr8eCD41Sgw+2HgJPo8oDD4SmAk+sMoGPtfHCT7FRQg+
wocPPvxdCz5Xlwo+JhgKPgVpDT4SNgs+evUJPh1KCz68Bw4+HzcMPsRQDj6WrAw+RmQLPlpI
Bz7V6gs+pZoHPp7ZDD5VIBE+A8IIPqQHDj4HhRE+aYYOPrO6DD7Onws+XdoOPsVqDj6bahE+
YMgQPreLDj5Bkg0+FLoPPmlsDT6MsAk+DFYNPkcSDz5IXAw+bEwRPlBICT7o5A8+fQgPPjUR
FT6/qAo+5goRPtKJDz6NNA8+/PMLPuR5DD7exA8+uyoNPkaHDT4ktgw+8yURPo77DT4a0Q0+
U6UNPlXADT5O4ww+iAsPPhJ0ET7kNRE+NNEQPjeFDj5/vw0+uWcOPp0fED4hKRI+oXIRPp8B
Ej4skQ8+9GUSPtLoEz4s9Q8+AzwOPl/4DD6/DA8+OG4TPg18Dz78mBA+0CkNPoCUEj6xaxE+
tPIOPpNNEj529A8+UVYUPkfTEz5jXRA+5csSPqYuFD6mew8+f98RPq3YED7dIhU+5wIVPv5R
Ej6iuxQ+z0ASPqJxFT4HoRE+nFkSPmUyET5NAhE+9IQTPu63Ej4JEBA+basTPjn3ET5tdRQ+
OEkVPno3FT7t4xc+udURPrcEDz4wERQ+9XMUPmISFD67tBM+OdMRPkGxFD4LZBM+itAXPq0F
FD4DshM+78gSPneVFD5D2xM+pokTPs3YEz7RnhE+K2ISPmtwGD7FcRU+0OgQPvd7Ej7p5RU+
UNsSPmRJFT43JBI+s0cTPs03ET4ANRU+zkQRPp4IFD65IBs+0A0WPhKSEz4/JxI+VAEZPr8j
Fz4JfRc+4JkUPukZGT4vdBU+qDYUPgEIGD5doBQ+fG4WPtunGD6ZWxo+POIXPq/9FD6ihxc+
LywVPv4cFj5kcBc+DGAaPu5BFz7GoxU+QjsVPtwTGj63LRY+GpIbPptuFj4dyhU+EMEYPnQd
GD4e9xM+gLoYPqZVGz5olxU+Vp8YPqR+FT5fWRk+DHIWPob6Fz6huhU+eyQWPl3CHD52zxY+
tiwUPoz9GT4VBx4+s+sXPpteGD4tsRs+Zl0YPiTWGz7UMxo+ZJkYPkzXFj7CDhw+wxkXPvqS
Fz4zGhs+k68ZPgHzFT7T3Rk+rHMYPrq6GD7N2xo+WWwXPi0cGj7Jrhk+m7gZPl/EGz4tNx0+
NlcdPisFFD4fJR0+yDcZPi5bFj4khx4+UGUZPmT1Gz65tBY+4uoXPth2Gj7k3x8+6XkdPre6
HT7RnB0+B+4aPl2FFz7xkBU+31MdPry9GD5zwxs+Sr4aPk6JGD4ubB8+ImQePvHeHj58txo+
0f0YPlNbHT4NCR0+HA8aPnjLHT7nah4+oYgaPvNwHT4YhyA+mNUbPtT/Gz4brSA+OX0fPldZ
HT6ALRs+7JYcPh49ID57oBo+yzEfPstMGz6D4Ro+iGIePpLvGT461R0+pbocPncyGj4hehs+
NPwaPgZOGD5qTxw+66IePu8VIj4UCB4+sVwaPiJRHj6dpRk+YJQdPpDgHj5JAh8+bDofPsgA
Hj4CWho+Z7QcPmeVIz4ugx0+WigfPpgBIT7pnhw+R8QbPqKiID4enBs+8BMdPkNRIT6hXCM+
yesgPqWoHT71ayA+Eo8gPiZzHz5CdR0+ciYhPhnqHD7/7Rw+pXAfPszEHz7WZh4+EwQiPjAH
ID6T2Rw+DHMfPkoJIT4xkh0+9MwcPo2qHD5ooCE+XSUiPortIz77vR0+0m8ePuffGT6Lwh0+
DwAhPlAXID5mtRs+xq8jPvkVHz6M+iA+EfMfPsBqHj5qwiI+gicfPlnsHj60miI+wmQjPmdk
Hz6GdCU+7+8ePmGnHz7N2h8+mDgcPqkEHT5Yph0+89kfPvR5Hj7WXiM+bBkkPoHWIT7weiI+
Bs4iPgeQHj6wLiA+1OAhPlrmIj6z3iE+jYwiPvy+Ij5u2R8+ob8jPtw5Iz5vcSE+hvAhPrNX
ID52byQ+R6gmPhJ3IT6WFx8+n/khPhBlKT4xpyQ+o0kkPmrBHj7fGCU+SEshPkjMIj4dFSQ+
YLoiPhsqID4CEiE+5+siPstIID7w3yQ+vmIfPoy5Iz7MECI+mm8hPrEIIz6fxCY+uaAhPvmW
Ij6d0CE+2jMjPi8yKT7b+x4+f2YiPu6wJz7nuyU+6gYmPmXnJj7YhyY+XywjPhuFJD59aiI+
nz4jPsjhJT5W2R8+QykmPkCMIz63GyI+ZEQjPp/FHz6TGCU+FXEjPrcFJD4afyc+u2cmPnW+
Iz7aySI+jNgjPvDFIz50tSQ+iQ0hPkV+Iz5kHyM+85cjPsoYKj78iSQ+mIomPpQRKD72ayI+
xwEmPtd3JT6JpyU+gqUhPt++Jj5z3Sg+qLcmPlwzKD77Oik+XawjPvtqJz4loCc+9sgmPs62
Iz6xZCk+XbgoPuaSID5N2yo+rVMlPsuJIz4IkCM+8i8pPotLKj5TwCc+n+glPsAmKT7krCo+
4cQjPq9IJz4FySU+EIklPuGTKD7ycSk+vQAoPtLPJD6JaSc+8xckPuBmJj6GlCg+4PIlPoVk
JT4StiY+aRQpPjlZKD7OUic+BxYmPluSJT5UxSY+nxUrPolsJD55USk+amQoPpR2Jz5FKio+
aLckPjdUJj5SWCo+iu8pPmDyKj4+ySU+L/cnPncOKD5h8yc+tt8sPvZkKz7NMSk+OoQkPkKu
Jz7bdSg+UzgoPtxpKT7ohys+ghstPquPKj4GnCw+2OMoPjLwKz6TNSs+9EolPvQfKz7NlSg+
U34sPrKGKz6xSiY+HOUoPgjaKz6RVSk+YpopPlf5Kj4n2ik+YpQrPsecKj6naig+u5MoPnqx
Kz5yBys+VzAsPgbMKT5aHyk+rl4oPs0wLD7nUi8+h9QqPmbfIj7faCw+DlooPkiMJT64xyo+
EvgqPskhKz78RSo+pGsqPq9uLD6WNSc+9B0oPpDrLT4pTCc+8gsqPvSWLT5u/S0+mP8tPs2Z
Kj7JZyk+PQ4pPh5bKj6j9C0+CNsoPgcvKD7W9yo+WxUoPqtxLD7O9ik+/c4mPuSDKz6xEDE+
wWwqPhXVKj7Mly4+djIwPqTXLz7lDCw+ytglPpMZLD6vOiw+D4wrPr+0MD4FUS0+2ZEsPvNf
LD69Ci8+hC8tPj8cMT7Vny4+zb8oPju2LD6/Kiw+WW4uPqqqKz4FFy0+KNIsPqaoLD6TjC4+
KIAsPsQpLz5ixSs+2qYwPtqYLT7vOzA+kbwsPprkMD7t5So+o2YyPonHLj5rny8+UTExPnza
Lj4TnSk+3gUvPumoLz47ny0+HmsqPvrYLj5PZSs+icoxPv+KLT7AKS4+fDYxPs9YNj7wfC0+
JP4xPgwZMz6hZSw+g4MuPoZ8Mj5KQy8+B4wxPtAGLT40cTA+S/4sPioZMD4uQC0+rU8xPlq+
LD48OS0+uR0xPvvzLT77Vys+vUEwPh7CMD4saC8+ZaotPqQRND5iczA++NsxPmseLj7iES0+
dNkuPg3gLT6ZyS8+fIMsPn0HLT4DLy4+ZzYxPnKSND5t+zE+omgxPrFILD7kjS8+1+UuPrZx
MD6UsTM+HV4xPncuMj6kDTI+atYvPhegLj7LEiw+wn0yPu5DNT6vWi0+GiUvPqpoMz5nfS4+
FlkwPi7eNT4X/DA+7dAzPkhYNj7SVjM+1lkzPvV9Mz4gkTQ+HjMyPiC3MD7SnjE+8NwuPsHW
Mj5KXS4+VZMuPmQrMz5lBy8+oTsyPsYNLj5yKy4+bSIuPnWtMj7WGTE+bzIuPhQGLT5WcC8+
yzwxPn1IND4JJi4+vnYuPqTiMj4H0TA+NJIwPlWcLD4lVzA+NxIuPv8KMj78zjE+uP4yPnGZ
MD6CDDQ+fRE2Pmx0Nz70fDE+cQ01Pp3rMT7RGy8+U/IxPk03MD7EBTI+ilQ2PnCdMz51rjc+
KvsxPt9fND75TDU+P/gwPn+oNT7w8C4+m9kzPuQKMj7w4TE+gvoxPsyUMT4vcjM+kp8xPuVW
Mj7vzDM+P9Q1PjhbNz5aMDQ+UuAzPtfuKj4b9jE+glEyPgySMT6nFi8+yfkvPndBMT5xVDU+
zeQzPpXEMz7ATzI+vzA2PhdSNT4dSTM+urUzPsnAND5UNjM+5AM2Pg2ENT7RYTE+N3sxPo8o
Mj6RfTQ+dcY0PhMoNz7Y7zA+3/w1PsoLNz7Gvzc+KacxPlIBOD7jGDE+pdIwPl+6ND5eYTA+
DJw0PgEsND5upTU+NaE0ProEND41VTY+55o3Pm+cMT4YlzQ+U340PvOpND5QkDU+K+80PnmR
ND6ODDQ+gHo2Pr0eNT5t1TM+aYEyPsXpNj54oTQ+jQg3Pok1ND63mTU+3Jw4PvPCND4H0jY+
QMM6PghcMj7Pxjc+srM4PvxfND7pVDY+CZ42Ph4BNz4tNTM+vAM1PhqAMz6uTDQ+SMA4Pto9
Nj6ruDU+6SQ3PghVNj7QmTo+Mgw5PoP9Nz5xgzo+IAo3Pn0/Oj7vuTY+guAzPjeUNz7qezY+
ctc3Pn0OND6xUzY+6mQ8Pu7HNz7dVzY+z4U5PqQNMD5l5zk+ICE4PtN8Pj4m/Tc+y0I8Pjub
Nj5oJzc+Q0o3PmlCMj6JlDc+If44PkpUOT6wgTI+mJMyPnVJOT7OPzg+/eo0Pim+OD4CdjM+
oMI5PvMLNz4AWDw+lxc8PnxrNj7VwjU+R9U4PmCjNz7r1jE+Bco2PtWANj4sRjU+QEM6Pu0S
Nj71Kjo+0yc7PjYGNz42FTk+EsM0Pk/FMz5XaDs+DlU6PlSBNj5Jsjo+IYY7PtZvOz7M0Dc+
S2o0PihHOz5q0Dw+rio4PkRjOT7Tuzo+zwI9PsQ6Oz5xrTk+iIY5PiKXOj6WtDk+/l86PhqO
OD56dTs+8y05PosLOj4I2Tk+WyA9PrCcOT7dEzU+3Z0+PtEJOT7+cTw+iKI7Pr8VOz5Nqjg+
xo48PmD1PT6nBT8++no6PrIONz509jc+cQ0zPlA4Nz4+2zc+HxI7PqW7PD4H3Tw+QUU9PrW8
OT7MHz4+D2Q5PvApPD7f1jk+lEQ/PhuRPT72yDw+3YY6PpBtPD4xBjk+oeo/PqGyOz5gMTo+
vTE9PlnIPz7lZj4+tjQ5PqSlOz5uhjY+UrM7PnQ1PT6eSzo+z+Y6Pr8tOD6bIjo+iNc4Pkz8
PD7H2jo+Z+M8Pv0qPj6afz4+id88Pr6yPD5QaUE+znM8Pl2dOj6E8z4+bZVAPr1MPj7kAzs+
AOI+Pq2cPD5hSDw+2/M+PjVpOz73ikA+F5NBPvJVOD4wmDw+WWY5PoSaPD7hhD4+apI6Pvmu
Oz4VJkY+Jxo8PhBbOD6afz0+EV8/Pv99PT5OOT0+XcVBPoy0Oz7RCEE+Tqs7PiJAPT74/Ds+
ahdBPsX/PT6a1z0+/fxCPvsPOj7n2EA+RnY+PnpxPD6PTT0+IclBPipbPT5hdT0+CaQ9PmAx
Pj5NiDo++288PkqGPj5Y6T0+UXVAPjC2QT4bKD8+dbVBPvBjPz6tzj0+QrY/Pkf/Pj7Fr0A+
colCPuVeOj7L3D8+PO1DPoc7PD5VtEA+XFo5PmWQPz7Ndz8+/k08Pl9qPz7SwD0+zplBPrPD
PT7EL0I+vw86PgmwPz69dUA+eW9BPhWfQD45rEE+ey5DPjsVPD5LJz4+c6hBPqH7Pj7/yj0+
uOQ+PgA/Pj5cbD8+zyQ8PkXcPT5rsj0+5AVBPtb+Pz7fQjs+OEw+PoadRj4lKTw+rdY/PsUV
QD7usz8+r15DPg3FPT43jjo+SJ9DPvZJQT5aaEU+0rM7Ppd4QD6X0Ug+ASc/PqY/QT58p0Q+
uBo/PhS5QD6lrkE+/h9APlXmQT4lQUA+IJU7PtB2PD511EM+xUVBPjtWQT5bRTw+lqBAPjbq
QT4HS0A+DpdFPuPYPj6eaEI+kkU/Pq/5RD44t0E+lHM/Pp33Qj7UbUI+FX07PsIEQD4ovD4+
UgVBPnNJQD60aUE+dcc9Pu3pQz79Cz4+851BPu1CRD6GSUM+i6FAPjUHQz7DKz8+oDE8Pnyk
Pj5GjUM+60k/PqplQj6HfEU+3I5EPsqJPz74XT4+RqFDPsbKRT5IEEI+Rto9PraERT7uY0I+
fd0/PhtPPT7sokM+7YNFPv1hQj5sf0A+GJc+PtsfQD74EUQ+25g/PmmDPT44UkE+BSdIPofl
Pj47ukI+KPNFPk+TPj7gGkM+cnxCPgS2PT6SvUI+NldCPjhxQD7hf0I+3xxBPsY9RT7msz8+
STBFPgR7RD5QmUY+sdtDPpb3RD4Dz0U+QiVBPhxoQz6tN0E+KEtFPlJ/PT63V0M+g4REPpY3
Qz69mEI+2VZFPhs5Pz63sEE+uwlFPjUCQD6et0Q+B3hBPmTxQT4UOEY+xbdHPtWARD5CHUI+
Jv1EPp8LSD7u80I+IvpDPiBTRz4C5EA+zAVBPsKcPT5p+EQ+iHBBPsPsRz54dUc+7UBEPl37
Qz5z+0Y+TuFFPvp0Rz7V30Q+BOBEPp97Qj4rq0Y+9bpEPh9uQj4VAUM+YBJFPm+BQz5+ckc+
N/5FPvuaQj6PpUg+FCZBPlrVRj69JEQ+HPZAPrCfRT6YNkU+qexFPpzrQD4+Jkg+j2tHPhp1
SD6NJEU+4K1APq9pQj4/+EI+cChHPrYpRD7//0c+q/dEPlQiRj4wakg+DmFHPsJqRj5RG0g+
gVJGPncTSD4GMUQ+MO9APmsiRT6Ej0Q+QKVGPk0yRT6eEEU+QeBEPpUsQz4y2kA+EjdDPuji
Rj6pQkk+pIFFPtSPST7rDUk+eiRJPooqRT6wwEg+nWNIPscrRj5qekU+X4dCPvJgQz7p0kY+
yflHPjrmRj7j+Ec+UqNGPp6TRj6qE0U+yE9GPljxRz5b50M+cIBEPlwoSj7lwUQ+gX5EPuT4
SD5HzUU+V69FPsnuRD5F70c+AmNFPp5+RD5yaUU+DIVGPsUiSD6GXkU+bQRJPi2dRz5tS0k+
CLBIPu6cRD65OEk+wAdBPoFxQz5J+0o+PtBJPvqeSD54LUY+XqJFPqNtRj7piUo+trlHPvex
Rz4NQUQ+1epEPiUKSD4KGUQ+BzFEPli4ST64AEo++MVGPn/KSj7SgEg+WmNMPgPcST7ouEw+
8lpIPv8fTD6O70g+oJhKPmWnRz5STEc+sslGPn21Rj5t7kk+STtIPlkSSD7bw0Y+lHJIPvKw
Sj6mmUk+FPxGPi0oST56q0g+z3FIPtJ4Sj6OQkk+BTtIPlgORz4y3Eg+8jdHPnaUSD5RYUw+
78hCPsSRRj7EvUQ+GoNHPi/0SD54fEc+PodGPmuVRj6itEo+EtZFPo0OSz4EAE4+o6ZKPmge
Sz7hIUw+oTVMPvrSRz48uEY+I4xNPk48Sz7u1kM+6A5LPooqSj5dF0g+ySVIPqQ7TD7AfUk+
pBxJPlD6TD4fTE0+yKxHPgWpRj4nqEk+pzJPPgPxSz73Zks+5XlIPhFpRj5D2Eo+UodNPnAA
TD6Ezks+4vtNPrwDSD4ZWUo+wjVNPhNkST4md00+T+xMPjNKSD6aREw+bwtNPutvSz55P0k+
iOZIPvDxSD4KNEg+dx5GPioJSD4qD0w+5JtIPg1BTT5mLE4+DKZIPnhGTT7mGko+NNFJPjEa
Rz5WeEk+SGZJPr1xSj7ib0w+HEtGPo2PST7eTkw+fspJPpK1Sz7Mdk0+Ox9HPnQEST50Lkg+
iEhKPmU7Tj7ySEo+8ARKPvlkTD79WUs+GJRIPh6hSD5b904+93NEPjyRTD7xOk0+OHpMPpZp
Tz5a+Ew+7dVPPjI9TT7fuUc+jnNPPm+ASz70YE8+LHdPPsFYUD4InUk+LmVRPmHGST5yMU0+
CNtPPhRjUD50xkw+CbVJPiqUTD6qEUg+p7dRPnxvTz4lDEs+jk9MPmYFTz4DL0k+emRIPsTg
Tz4QQ0w+WjhNPghcTz5Q8k0+7eRJPnwVSz7NGU0+8FpMPsLYTj5QXk4+k8hJPn8lSj6IWks+
loVLPoAATD4x9k8+4MJLPuYHTD5t2E8+AapNPrXUSz4gaUo+9dtOPqucSD7iuU0+GghJPgoR
SD6d7Uc+zD1SPt4xTz5ht0o+F9FLPv6WTT7jF0w+ITpMPh1QTD5kplA+x85MPiwzTD6tN1A+
FJpKPh2KRT4RHk8+otpQPh63TT6BBU4+27tPPuUATj52+Uk+jUNNPm3RTz4CwEw+FmRQPpe6
TD7iV04+B0BOPq5gTT7BJlE+8aJKPuegTD6cMk4+9BhKPs66TT5qRk0+yRFQPmL8Tj4fF00+
s21SPvK4Tj5LJE8+wflNPhEbSj7tEFE+GeBQPijZTj6mWk0+4xJSPithSz4TVVE+KJFPPtwv
TT7jmUw+czhMPmfiUD7mGEs+9QhLPtjeUD4Kz0w+jv5MPmNeTz7sgVE+MLpQPse7UD6MfFM+
45FQPgGdTz7Pdkw+dRZSPjIKUT5OTk0+HAlPPm/sTD5TBUw+93JPPlYMTj4rxE0+at9SPpRk
TD4wSk4+Am9QPo5UTz59D08+aMRPPqywTz44d0w+n+tPPgyYUT4CglI+LahOPiFaUz7JHVE+
+75QPiv9UT55mk8+UCpUPtxoUj77NFA+1QJPPpVDVT5PRE8+hAhSPk19UT4vElI+fqNRPgNM
Tj648U8+E0ZPPreuTj6svU0+LYNOPq8NUD61RFE+p5VRPvr0VD7Z6Ek+KCxTPqxwUT4pRk0+
5s1NPjaYUD6iWVA+TMNSPtj1Uz5ad1I+3ANRPuA+UD4HWVM+Gk1TPhrYSj6gBVM+ZttUPuEM
VD4hhVE+X/dRPqqiTz5brFI+pwpTPkRgUj63YFM+6R1NPskhUD5D9U8+GWxTPjYCUj5gBlM+
6ZBSPoR3Uj7GeU0+uzZPPsfHUT7KgU8+8t5NPpnrTj4+ylg+az9PPtx6Tz4HXFM+asVNPhvP
UD6znlY+agZVPitXUT7DOFA+sDdSPkYRUz6Mb1I+7z1SPq7oVT7lvlI+bQtSPoj0UD7aTFQ+
W+NSPlFcVj7mD04+ZMRRPtk/UT5Xg1E+qEtTPi1YUj6ad08+n8NQPgTKUT41BVI+PtlSPmMd
UT55wlI+TVRPPgzUTz7uKVE+ltxUPtE1VD7Gs1U+JAhUPpfIUj4bgVg++PlSPkz+TT60flE+
hPFQPnrEUT5Jik8+dJVTPvS3Vj5kFFY+SblXPo8RWD50RlU+orVZPt3UVD6Qg04+XzxTPoAq
VD67nlE+a3ZTPlP1UD6Z2FY+V+JSPsFHUz622FA+o0xPPgKQUj6lrVQ+iM9RPoiuUj7uIVI+
zZpWPlG0Tj6w4VQ+NIROPlQ3Vz4iJ08+3QFWPiGiUj6klVA+UMhRPrsiUj6T3E8+lvpRPknR
Uz64elU+zDJQPrM9VD4n+VQ+54JVPnn9Tz4tmlM+EZRPPqzAUT7GB1c+O49VPiIoVz5Sw1Q+
TClUPr1vUj7bjlU+H1RUPjCdVD6lwlI+DzNWPtrbUT4plVU+JS9VPovwVj5HElI+91BYPtIO
Vz4q41I+b4ZTPnnLVT5zolM+0xdUPiMWUz6srFU+xV5RPimSUj4VxlU+gR5UPklAUz7fe1o+
egVXPtIeUz7iKFU+7WhVPlrOVD6PQVc+F/5TPgeDUj64alc+OONSPnVkVD7wCFU+HW1dPmTl
VT5IElQ+h9BUPt8YWz5QT1U+FSlSPkBBWT59vVE+BwlYPh+iUz7XT1Q+1ahSPsvSUz6j4lg+
c89XPrtCWD4yNVc+k/lUPm8tVz62kFY+keZVPug/Uj4W0lc+JwxZPtrMTz7iO1Y+RqhZPlzl
VD5lPlY+7/daPqD7WD7jllc+gaNVPseMWT63OVU+W2JWPlO5VT6fqlc+1uVUPpcEVz7nuVM+
oBBXPoyXVj6MOVc+bWZXPv8ZVT73eFc+ztVXPnrUVj5QnWA+bsFUPpGaVj6ePVQ+EAdZPiyC
Uz59RFc+DCZZPmTcUj6QcFQ+xTRaPtmzWD4eylg+Vv9XPgvKVT7jwlQ+3cRaPk+0Vz63y1A+
7CJXPiD8Vj5VC1c+YQ9aPt7QWD4dbFk+HK1YPpDZUj4b7FM+5tdWPunuUT7G9VM+WMpXPu80
VT7/WFg+7+NSPmofXj7EIlg+OGNbPk+QVT6O+1Y+TNFVPrvIWT7Vq1s+qN1VPisFWz6bMVo+
agRVPjs4Vz6erVo+LUpZPgarWz5H0Fc+Pg1VPqcLVz7VGFw+oTNbPp1EVT6dZVs+RV5VPqDJ
WD6KVVo+h71VPu6gUj6LjFg+e/pZPgXwVj5bgFc+dM9WPpTOXj4xUVw+RWRYPmAkWD4e01U+
9H9YPqC8XD6PrFU+6WFZPri1XD58D1Q+5NJVPt3qVj76hFY+FetXPtvkXD5EJlk+pfxVPo8+
WT4Uplg+9zVcPjKXWj5QB1g+431YPn4aWD69EVs+03VYPvGDVz5F3Fg+yqZWPsnNWj7FyFg+
jfRaPpwlWT7DXV4+lqJaPsyTVD7YtVs+s1JbPi3iWT4BuVc+TbxaPrxfXD65nFk+vF1XPiRA
WT4Wx1c+ouJXPoPaXD4XkVs+F7xaPr+jVz4xtFw+bVxcPl4/Xz554Fo+0JxaPhvaVz6ru1g+
ER9fPqnBWT7zC1k+kOlYPnjZWT5S4FY+IRZePpaeXT6Gils+D0hYPhGxWz5Uklk+NxJXPrhg
WT5gG14+RPVTPpI5Wz69B1o+rlxbPrNNWj5X2Fk+O9BYPpFqVj7rsVw+JqhWPkJVWT4Z9lk+
LyJcPuFUVj5Aelc+yfZYPtTKXT4BSVU+MixWPsE5Uj5nUlg+dw5aPqeUWz7nb1w+lixZPgPE
WT5KP1c+OmZbPlfwWj4ST1s+QFBZPlDrXD4jx1w++FxdPrJnWT4BzVo+MkVaPuh/XD6PvV8+
Z4hbPo/AWT6l2Vo+UmFbPgOxXT4UZV4+FyZcPnODWT5+IFo+6KdZPgqYVj5ee1k+BVNePgu0
WT5CN14+NkpaPp7yWj5aa1w+Q+NaPtirWD5jRVg+IsFYPn1bXz4SU14+JndbPuaaWD5mPVo+
r0lcPtGZWz785Fs+qLxePtFeXz7FpF8+mYVdPhEgWz7+CVk+KgtdPj5dWT6LrV0+5r1aPqBV
Xj7sMF8+Zz5cPld8Wj6Ih1g+1NhePoLFXT7/oF0+zehfPmTaXD4Jn14+Eh1YPhIZXz7u3l8+
YixZPkN6Wj4nDmA+UntbPrZrXT66Blw+x+BZPqWxWT7L/F0+e5dbPqaXYj62kVg+BNRdPmnH
Wj4bS1o+ExVfPuJeVz62Ll0+zTRePiSHXj4ZOVs+CsxePvveXj4hwlo+0yNdPjW8XD4+AV0+
gdtePsZVYD7qAl8+65ldPssJXj6Wilw+xQtYPpQFXz7eHF0+0rxcPuy/WD5FoFo+AQtbPgd1
Yj6gE18+xWVdPrtPWz46B2A+3XlePnm2Wj7MEV0+3CtcPhQhXD5OVl4+2jBgPmazWz53n10+
JT5ePqC7XD71G14+EL1dPqwJXT7cM1s+ufhePo3xXD5yamE+KyRhPjFdYT6ez2I+mfNbPsZu
YT4BnGA+6vFdPnu3Xj66Hl0+zr1cPjBvXD67gls+GyViPgmmXT4siF4+6tNfPokiYT7uBWA+
VBZfPiukYT6+0WQ+cyZhPuKMXz5LzGM+K7JfPlqqYT5oe2E+VjFgPqLgXz6ltF0+MNZjPtDH
Xj7u318+C15bPg+vXD4zw2I+A9dcPjHuWz4z+WE+2aNiPte+Wz61RV4+jbpfPp+MXD7sv1w+
3tZiPnqiYD5U1F4+0jFdPuKRWD6q3lk+DA5gPg9MYT6/XV0+0/5hPmj9XT4Lqls+W+BePvmb
Yz71d1w+nAFgPj9GYj404mE+NNdaPthXXz5bi2E+deZePgDCXj43aFw+iGZhPjgeXT5hA2A+
ZeNgPhYHYz7/2V0+DJhdPhfuYT49Rlk+AJZgPo4rYD5ttVw+BDxfPrTpXz6eZ18+EbNhPu0W
Yz6tWmM+0MhjPgGCYj5dlWE+zmtfPubjYT6FFF8+gdRdPgFyZT5ft2I+/LFdPtzWYj7LxWI+
wFVhPtnIXT4T0Fw+awddPpw4aD5sxGM+aOZfPuWZYT4ky2I+tFlgPhlGYT5YcF0+fmNjPi1r
Yj6xv14+ephfPo3iXz5UEGA+t/xkPjlnYz5lqVw+PWlePgxOYj4pPWE+BHRgPoRBYz5FMmA+
s05mPgD2YT5eaWA+Qg5gPkO0Xj7BSmI+Y09hPsk4YD6baGA+18BkPsw6Wz4iXV4+T9RlPhUc
Yz4sKmM+BjNhPt0cXT4z+GI+o8RgPuGGYD43G2Q+HhxkPlyXZT7plmE+PNhjPkGzZD7eCmc+
+QphPo4pYT6VaWM+nd9ePjXlWz6112I+m+tkPuBSXz64jmM+L/RhPhssYj4+5WI+9s1hPn9L
YT43+GM+sZhkPgryaj5MImA+PrdbPhH/YT4ctWQ+BXxkPrzvYT4I8GQ+vcxhPlB6YD7pMWA+
XXFiPnPrXT7vuGQ+mT5ePgxuZD7eEGM+sT1ePjbCYj6pPGU+q7BkPlmEYz6MrmM+myhjPo8P
Yj7Is2Q+k+NfPlXxXj6Gfl8+/SJdPqMUYz64KGM+BSllPvB9YT5VHV8+KpZgPiqMYD6eZmE+
+bhgPlyqYj7lMGI+B0hgPu64Yj7SxWA+uOtkPnATZT5gN2M+</AssayYData></Step><Step><CommonData><SampleLocation>4</SampleLocation><SampleID></SampleID><SampleGroup></SampleGroup><SampleInfo></SampleInfo><SampleRow>F</SampleRow><SamplePlate>1</SamplePlate><WellType>WASH</WellType><Concentration>-1</Concentration><ConcentrationUnits>µg/ml</ConcentrationUnits><MolarConcentration>-1</MolarConcentration><MolarConcUnits>nM</MolarConcUnits><MolecularWeight>-1</MolecularWeight><Temperature>30</Temperature><StartTime>748910</StartTime><AssayTime>120</AssayTime></CommonData><FlowRate>1000</FlowRate><StepType>BASELINE</StepType><StepName>Baseline</StepName><StepStatus>OK</StepStatus><ActualTime>120</ActualTime><CycleTime>0.2</CycleTime><AssayXData Points="600">d+YuRFTzLkQhAC9E3QwvRLsZL0R3Ji9ERDMvRCFAL0TdTC9Eu1kvRHdmL0REcy9EEYAvRO6M
L0SqmS9Ed6YvRFSzL0QhwC9E7swvRKrZL0SH5i9ERPMvRBEAMETdDDBEqhkwRHcmMEREMzBE
IUAwRN1MMES7WTBEh2YwRERzMEQhgDBE3YwwRKqZMESHpjBERLMwRCHAMETdzDBEqtkwRHfm
MERE8zBEIQAxRN0MMUS7GTFEhyYxREQzMUQRQDFE7kwxRKpZMUR3ZjFERHMxRCGAMUTdjDFE
qpkxRHemMUREszFEIcAxRO7MMUSq2TFEd+YxRFTzMUQhADJE7gwyRKoZMkR3JjJERDMyRCFA
MkTuTDJEu1kyRHdmMkRUczJEEYAyRO6MMkSqmTJEd6YyRESzMkQhwDJE7swyRLvZMkSH5jJE
VPMyRBEAM0TdDDNEuxkzRHcmM0RUMzNEIUAzRN1MM0SqWTNEd2YzRFRzM0QhgDNE3YwzRKqZ
M0SHpjNERLMzRBHAM0TdzDNEu9kzRHfmM0RE8zNEEQA0RN0MNESqGTREhyY0RFQzNEQhQDRE
3Uw0RLtZNESHZjRERHM0RBGANETujDREqpk0RHemNEREszREIcA0RP7MNESq2TREh+Y0RFTz
NEQRADVE3Qw1RLsZNUSHJjVERDM1RBFANUTdTDVEu1k1RHdmNURUczVEIYA1RO6MNUSqmTVE
h6Y1RESzNUQhwDVE7sw1RLvZNUR35jVEVPM1RCEANkTuDDZEuxk2RHcmNkRUMzZEEUA2RO5M
NkSqWTZEh2Y2RFRzNkQhgDZE3Yw2RKqZNkSHpjZEVLM2RBHANkTuzDZEu9k2RHfmNkRE8zZE
IQA3RN0MN0SqGTdEdyY3RFQzN0QRQDdE3Uw3RLtZN0R3ZjdERHM3RBGAN0TdjDdEu5k3RHem
N0RUszdEEcA3RO7MN0Sq2TdEh+Y3RETzN0QhADhE7gw4RLsZOER3JjhERDM4RCFAOETuTDhE
qlk4RHdmOERUczhEIYA4RO6MOES7mThEh6Y4RESzOEQhwDhE7sw4RLvZOER35jhEVPM4RBEA
OUTdDDlEuxk5RIcmOURUMzlEIUA5RO5MOUS7WTlEh2Y5RERzOUQRgDlE7ow5RKqZOUSHpjlE
VLM5RCHAOUTuzDlEu9k5RIfmOURU8zlEIQA6RO4MOkS7GTpEhyY6RFQzOkQhQDpE3Uw6RLtZ
OkR3ZjpERHM6RBGAOkTdjDpEy5k6RHemOkRUszpEIcA6RO7MOkSq2TpEh+Y6RETzOkQhADtE
7gw7RKoZO0R3JjtERDM7RCFAO0TuTDtEu1k7RHdmO0RUcztEIYA7RO6MO0SqmTtEd6Y7RESz
O0QhwDtE7sw7RLvZO0R35jtEVPM7RBEAPETdDDxEuxk8RHcmPERUMzxEIUA8RO5MPESqWTxE
d2Y8RFRzPEQhgDxE7ow8RLuZPER3pjxERLM8RCHAPETuzDxEu9k8RIfmPERU8zxEIQA9RO4M
PUS7GT1EhyY9RFQzPUQRQD1E3Uw9RKpZPUR3Zj1ERHM9RCGAPUTdjD1Eqpk9RIemPUREsz1E
IcA9RN3MPUSq2T1Eh+Y9RFTzPUQRAD5E7gw+RLsZPkR3Jj5ERDM+RBFAPkTdTD5Eqlk+RIdm
PkREcz5EIYA+RN2MPkS7mT5Ed6Y+RFSzPkQhwD5E3cw+RLvZPkR35j5ERPM+RCEAP0TuDD9E
uxk/RIcmP0REMz9EIUA/RO5MP0SqWT9Ed2Y/RERzP0QRgD9E7ow/RKqZP0R3pj9EVLM/RCHA
P0TuzD9Eqtk/RIfmP0RE8z9EIQBARN0MQESqGUBEdyZARFQzQEQhQEBE7kxARKpZQESHZkBE
VHNARCGAQETujEBEqplARHemQEREs0BEIcBARO7MQESq2UBEd+ZARFTzQEQhAEFE7gxBRKoZ
QUSHJkFEVDNBRCFAQUTdTEFEqllBRIdmQUREc0FEIYBBRN2MQUSqmUFEd6ZBRESzQUQRwEFE
7sxBRKrZQUSH5kFERPNBRCEAQkTuDEJEqhlCRIcmQkREM0JEEUBCRN1MQkSqWUJEh2ZCRFRz
QkQRgEJE7oxCRLuZQkSHpkJERLNCRCHAQkTuzEJEqtlCRHfmQkRE80JEIQBDRN0MQ0SqGUNE
hyZDRFQzQ0QRQENE7kxDRKpZQ0R3ZkNERHNDRCGAQ0TujENEu5lDRHemQ0REs0NEIcBDRO7M
Q0Sq2UNEh+ZDRFTzQ0QRAERE7gxERLsZRESHJkRERDNERCFARETdTEREu1lERHdmRERUc0RE
IYBERO6MRESqmUREd6ZERESzREQRwERE3cxERKrZRESH5kRERPNERCEARUTuDEVEuxlFRHcm
RURUM0VEEUBFRO5MRUS7WUVEd2ZFRERzRUQhgEVE7oxFRLuZRUSHpkVEVLNFRBHARUTdzEVE
qtlFRIfmRURE80VEEQBGRO4MRkS7GUZEdyZGREQzRkQRQEZE7kxGRLtZRkSHZkZERHNGRCGA
RkTujEZEu5lGRHemRkRUs0ZEEcBGRN3MRkSq2UZEh+ZGRFTzRkQRAEdE3QxHRKoZR0R3JkdE
VDNHRCFAR0TdTEdEu1lHRIdmR0REc0dEIYBHRN2MR0SqmUdEd6ZHRFSzR0QRwEdE3cxHRKrZ
R0SH5kdERPNHRCEASETdDEhEuxlIRIcmSERUM0hEIUBIRN1MSESqWUhEh2ZIRERzSEQhgEhE
7oxIRKqZSESHpkhERLNIRCHASETdzEhEu9lIRHfmSERE80hEEQBJRO4MSUS7GUlEhyZJRFQz
SUQhQElE7kxJRKpZSUSHZklERHNJRCGASUTujElEu5lJRIemSUREs0lEIcBJRO7MSUS72UlE
d+ZJRFTzSUQhAEpE7gxKRKoZSkR3JkpERDNKRCFASkTdTEpEu1lKRHdmSkRUc0pEEYBKRN2M
SkSqmUpEh6ZKRFSzSkQRwEpE7sxKRLvZSkSH5kpEVPNKRCEAS0TuDEtEqhlLRIcmS0RUM0tE
IUBLRO5MS0SqWUtEh2ZLRERzS0QhgEtE7oxLRKqZS0SHpktERLNLRCHAS0TdzEtEu9lLRHfm
S0RE80tEEQBMRO4MTESqGUxEdyZMREQzTEQhQExE3UxMRKpZTER3ZkxEVHNMRCGATETujExE
u5lMRHemTEREs0xEIcBMRO7MTESq2UxE</AssayXData><AssayYData Points="600">ASdoPtl8XT7jtGE+cRtiPucyXD6mFV0+9NRgPhvzWD5s4Vk+5RZWPjGOVD7/blo+CfFXPnNk
Wj5XrFU+IdRVPsioUj7ac1I+rr9WPhPATj5/X1g+4otWPtG6Vj6tAlQ+6C9PPh91Uz74UlM+
TPROPrQeUT4fKVA+hAZPPhsJUD4cgFI+vpRSPg6vTj6xUk4+6TtQPu5uUj4t1k8+oVBOPlE9
Sz4ifVE+jt9IPj1cTD4b0k0+bOFKPnFYSz5DvUo+JYFNPnI0TT6/Oks+MWpMPpoFRz5fDko+
iQ9JPiPQSz7PiUk+VSRQPi0sTT6WAEk+kONKPtAUST6bn0U+DFRHPtoQSj5KZEg+Y3RFPq2b
RD71mUY+QjdLPq8ySD58vUc+sAtEPggSTD7x10Y+4RtGPkWfRj4HSkQ+Oi1FPs65RD6wq0o+
q3dDPklARz4ueEQ+bPxGPqqXRD6ZTEg+ValEPpjxRT5fYUY+zbxDPkk0Rj7Lk0g+c2xBPkGc
RD7wekQ+xX5EPlDwRj4JS0A+50JCPq0SQz59U0Y+/ihDPnY8RT6rQD8+N+M/PqV2QD5JPkI+
QxZEPuUSRD7zl0A+Y0dDPm54Pz7pHEM+Hi5DPujzPz5GjkA+Jp1CPqSGPz6Y30A+nrdDPpvw
QD5T6j8+CnhDPuqnPj7BFD4+Q8g+PtJGQD5Qoz0+ANQ+PoT/QT6aVT0++lVDPgyzQD4aBkE+
PL0+Pi51QD4z4EA+ABxAPmAROz5GXT8+hzE3PkEdQD4tpT8+nDA+PsvdPT65/DU+bc4+PkW4
Oj5N8z4+PLo8PivXPj53VD4+PgI9PjdtPD5/v0A+PZQ7PrS3Oz6XXDo+gIA8Pu2tPD5C9Dw+
R/U7PhaBPT4D+Dk+Ws8+PllGOz48oDY+Vjc5PrwnPT46azg+8jA+Ptr9PD63LT0+o+w3Puva
PT40OTo+8a04Pg1vPz7tcTo+Ka87PgJ/PT5h7To+36Y+PmdAPD6IZDo+ol48Pnr6OT7iTDs+
uHI7Pr7hOD44KTQ+joo+PnGoOj795jk+iv45PnJfOz6R1zo+wv04Pl3sNT5Sxjk+Vlc7ProW
Nz5ZzTY+9No3Pmh+Nj6IaDo+rmA4PjlBOD5nujk+D1gzPt2KOz5O2TM+GX44Pjw/OD7J7zc+
PYg3PgP0NT7hxjs+u3Y3PvaTNz7zHjc+N3YyPuqqNj6SJDg+2ek2Ph5IOz5KeDU+jog3PhbA
PD6QozY+y6s5Pj7XMz7VvTg+UoY1PgICOD7tiDI+FLo3Po2/Oj4cizM+eT06PmE4Nz7lgDU+
aas5PsYFNz6p7zQ+K+40Ptc7Mz7wqDU+04k4Pgp4Mj5FHTY+Lm80PkFWLz58bjY+pi41PqS3
Mz4O5zE+WagzPomUMj48xy8+Cjw2Po5CMT6C/DM+hSc0PgjpOT658jE+Umc2Pv+EMT64ijY+
wE03Pr+LNj4xXzQ+5YAxPivrMj5hVTU+KU82Pj2zMz6XeTM+gDM0PnENNj5X9zU+i4sxPn+y
MD7uKDQ+4bM0PpvSMj4cCTU+sgcvPpiALz7OujA+mr80PoxbLz4SAzE+H8U1Puk7ND6FeTM+
ay80PrkZMz547DI+drgzPv3PLz7PzjE+n1gtPjgQLz5QBTI+iTAyPsDyMD5Afio+GrwzPnTy
LT7umSo+OQAvPkE9Mz4vFjA+grIqPtVYLj7B7TU+Gqk0PjR6Mz7Cci4+qSwzPtRFMj542i4+
CJYsPu0YMD5huzE+DxctPiQzMD4m0y0+nFYsPnNZLj6FEio+PvgtPk0aLz7i+zA+5ssrPlCd
Lj5qpSo+7YM0PqyKMT760y8+19EqPvEMMz7SBDA+FfIwPpVIMD490C8+SnQsPoioLj4OzC8+
fU8yPko0LD64Ayo+IuEtPv4dLj4Wyi4+z6MsPtjkLj4aYy0+ezEtPuHKKz7Egyo+U8YsPh+C
Lj4rjik+K1AtPrhsLz7QqS0+Q2cuPkI8Lz7ZDCw+DUctPpCULT5hVzE+5qQsPi0JKz60Piw+
7EUvPlylKz6VBCo+cwguPtKQLj5oXy0+gy0tPoRNKT6bais+rD8xPvMeKT7EbSk+PSkuPmdz
Lj46yzA+NZ0rPiQQMD4wTy0+pVgqPo12LD6BPC0+gvUqPigiMT4fyys+jGoqPqh5Kz42Eys+
JsQtPt47Lj5ufSc+OyErPmlqKT7WaCk+xVwqPkRcKT5Zsyg+RnUpPry2LD44vio+If4sPnWg
Jz6/yyo+4XQmPgHqKj64Wio+dpcsPnauKT4tcSk+VjorPj++Lj5Iliw+E6soPsNaLj78uSg+
O94sPvpSKD6sxSc+lbwrPnF2KD6YtS4+8LElPlt5Kj500yU+Y34qPj9kKj7TjCM+mj8nPl5w
Kz7eECg++8UoPi/7Kj5bqio+QgMtPg5MKz7fESc+2CAtPpgNLj6HVyk+2egnPjLCKT52bSw+
kZclPmkyKD7moSg+4P8mPugDLT4Mtic+RIEqPuCnJz4/vic+Pp0qPmOtLT41TCY+lxMpPsYQ
Jz7ofCE+JjonPgcDJj5i/yQ+EsQlPvHmKT4ZzCU+Cx4oPiWLKT7pZyg+XvslPstWJz7rgic+
yjgoPmi2KT41gSU+5ZsmPsj8Jj6h5SY+w38hPg67ID7Jkig+SvUmPrF/JD4guSc+6aAmPuxO
Jj7K1SY+9M4jPmISJz7W9iU+bZkqPhd7KD65pSg+tZQmPhikJT5pAig+NRgoPk+dKT5uoSU+
qN8pPoRsKD5+mSc+2MsgPj/tJT5V7ic+YpglPkpcIz5JcSE+b1woPkMPJD6EKCQ+JAQnPsLP
Jj7n+CE+1CslPmv4KD7scic+3TYmPg4WKj7/fyM+jS8lPjsUJD7hiCI+vS8nPkccIj5Hoyg+
NzArPsiuJT7HKiU+tlIjPg6EIj4oMiY+R4QlPs2cJz7CdSg+VFsjPupVJj4xiCQ+O64iPlS4
JD48OiI+43MmPq6tIj6YTiY+NBsjPuwFJj5Lkx4+KakmPqQ+Jz6a2yA+gfYfPtApJT7TESQ+
/EojPtwQHj5cDic+SscsPo3UJj4QUSQ+UEclPv3zIz6Y7yM+iV8nPrDZJj4okiE+26slPjs1
Hj7liyI+zKghPr8XJT4AcCU+23YoPt8UKz7eGCI+g4YlPr0vKD73DiM+aLYiPj0hHz5g6iM+
wAAiPrRGJD75iCM+mJoePhIOJD7cByU+</AssayYData></Step><Step><CommonData><SampleLocation>9</SampleLocation><SampleID>h7</SampleID><SampleGroup></SampleGroup><SampleInfo></SampleInfo><SampleRow>F</SampleRow><SamplePlate>1</SamplePlate><WellType>KSAMPLE</WellType><Concentration>6.25</Concentration><ConcentrationUnits>µg/ml</ConcentrationUnits><MolarConcentration>110.6</MolarConcentration><MolarConcUnits>nM</MolarConcUnits><MolecularWeight>56.5</MolecularWeight><Temperature>30</Temperature><StartTime>879674</StartTime><AssayTime>1100</AssayTime></CommonData><FlowRate>1000</FlowRate><StepType>ASSOC</StepType><StepName>Association</StepName><StepStatus>OK</StepStatus><ActualTime>706</ActualTime><CycleTime>0.2</CycleTime><AssayXData Points="3530">d+ZMRETzTEQRAE1E3QxNRKoZTUSHJk1ERDNNRCFATUTuTE1Eu1lNRHdmTURUc01EIYBNRN2M
TUS7mU1Ed6ZNRFSzTUQhwE1E3cxNRKrZTUSH5k1ERPNNRBEATkTdDE5EuxlORIcmTkREM05E
EUBORN1MTkSqWU5Ed2ZORFRzTkQhgE5E7oxORKqZTkSHpk5EVLNORBHATkTdzE5Eu9lORIfm
TkRU805EEQBPRO4MT0S7GU9EdyZPREQzT0QhQE9E7kxPRKpZT0SHZk9ERHNPRCGAT0TdjE9E
u5lPRHemT0REs09EEcBPRO7MT0S72U9Ed+ZPRETzT0QhAFBE3QxQRLsZUER3JlBEVDNQRCFA
UETuTFBEqllQRHdmUERUc1BEEYBQRN2MUES7mVBEd6ZQRESzUEQhwFBE3cxQRKrZUER35lBE
RPNQRCEAUUTuDFFEuxlRRIcmUUREM1FEIUBRRN1MUUSqWVFEh2ZRRERzUUQhgFFEL41RRKqZ
UUSHplFEVLNRRBHAUUTdzFFEu9lRRHfmUURE81FEEQBSRO4MUkS7GVJEdyZSREQzUkQRQFJE
3UxSRLtZUkR3ZlJERHNSRCGAUkTdjFJEu5lSRIemUkRUs1JEEcBSRN3MUkSq2VJEd+ZSRETz
UkQRAFNE3QxTRKoZU0SHJlNEVDNTRBFAU0TuTFNEqllTRHdmU0RUc1NEEYBTRO6MU0SqmVNE
d6ZTRESzU0QhwFNE3cxTRLvZU0R35lNERPNTRCEAVETdDFREqhlURIcmVEREM1REEUBURO5M
VESqWVREh2ZURERzVEQRgFRE3YxURKqZVESHplRERLNURCHAVETdzFREqtlURIfmVERE81RE
IQBVRN0MVUSqGVVEdyZVREQzVUQhQFVE3UxVRLtZVUR3ZlVEVHNVRBGAVUTdjFVEu5lVRHem
VURUs1VEEcBVRO7MVUSq2VVEd+ZVRETzVUQhAFZE3QxWRKoZVkR3JlZERDNWRCFAVkTdTFZE
qllWRIdmVkREc1ZEEYBWRA+NVkSqmVZEh6ZWRESzVkQhwFZE3cxWRKrZVkR35lZEVPNWRBEA
V0TdDFdEqhlXRHcmV0RUM1dEIUBXRN1MV0S7WVdEh2ZXRFRzV0QhgFdE3YxXRLuZV0R3pldE
RLNXRBHAV0TuzFdEqtlXRHfmV0RE81dEIQBYRN0MWES7GVhEhyZYREQzWEQhQFhE3UxYRLtZ
WER3ZlhERHNYRBGAWETujFhEu5lYRIemWEREs1hEEcBYRN3MWESq2VhEd+ZYRETzWEQhAFlE
3QxZRKoZWUSHJllERDNZRCFAWUTuTFlEqllZRKhmWUREc1lEIYBZRN2MWUSqmVlEh6ZZRESz
WUQhwFlE7sxZRLvZWUR35llEVPNZRCEAWkTdDFpEuxlaRHcmWkREM1pEIUBaRO5MWkSqWVpE
d2ZaRFRzWkQhgFpE3YxaRLuZWkSHplpEVLNaRCHAWkTdzFpEu9laRIfmWkRE81pEEQBbRO4M
W0S7GVtEdyZbRFQzW0QRQFtE3UxbRKpZW0R3ZltEVHNbRBGAW0TdjFtEqplbRIemW0REs1tE
IcBbRN3MW0S72VtEd+ZbRETzW0QhAFxE7gxcRKoZXER3JlxERDNcRBFAXETdTFxEy1lcRIdm
XEREc1xEEYBcRN2MXESqmVxEd6ZcRFSzXEQRwFxE7sxcRLvZXER35lxERPNcRCEAXUTuDF1E
uxldRHcmXUREM11EEUBdRN1MXUS7WV1Ed2ZdRFRzXUQRgF1E3YxdRKqZXUSHpl1ERLNdRCHA
XUTdzF1EqtldRIfmXURE811EIQBeRO4MXkSqGV5EhyZeREQzXkQRQF5E3UxeRKpZXkSHZl5E
RHNeRBGAXkTdjF5Eu5leRIemXkREs15EIcBeRO7MXkSq2V5Ed+ZeRETzXkQRAF9E3QxfRKoZ
X0SHJl9EVDNfRCFAX0TdTF9Eu1lfRHdmX0RUc19EIYBfRN2MX0S7mV9Eh6ZfRESzX0QhwF9E
3cxfRKrZX0SH5l9ERPNfRBEAYETdDGBEqhlgRIcmYEREM2BEEUBgRN1MYES7WWBEd2ZgRERz
YEQRgGBE7oxgRLuZYER3pmBERLNgRCHAYETdzGBEu9lgRIfmYERE82BEIQBhRN0MYUS7GWFE
dyZhREQzYUQRQGFE7kxhRKpZYUSHZmFERHNhRCGAYUTdjGFEu5lhRIemYUREs2FEIcBhRN3M
YUSq2WFEh+ZhRFTzYUQRAGJE7gxiRKoZYkR3JmJEVDNiRCFAYkTdTGJEu1liRHdmYkREc2JE
IYBiRO6MYkSqmWJEh6ZiRFSzYkQRwGJE3cxiRKrZYkSH5mJERPNiRCEAY0TdDGNEuxljRHcm
Y0REM2NEEUBjRN1MY0S7WWNEh2ZjRERzY0QRgGNE3YxjRLuZY0R3pmNERLNjRCHAY0TdzGNE
u9ljRHfmY0RE82NEIQBkRO4MZESqGWREhyZkREQzZEQhQGRE7kxkRKpZZER3ZmRERHNkRCGA
ZETujGREqplkRIemZERUs2REIcBkRO7MZESq2WREd+ZkRFTzZEQhAGVE7gxlRKoZZUSHJmVE
RDNlRCFAZUTuTGVEqlllRHdmZURUc2VEIYBlRFCNZUS7mWVEd6ZlRFSzZUQhwGVE3cxlRLvZ
ZUSH5mVERPNlRDEAZkTdDGZEuxlmRHcmZkRUM2ZEIUBmRN1MZkS7WWZEh2ZmRERzZkQRgGZE
3YxmRKqZZkR3pmZERLNmRDHAZkTuzGZEu9lmRHfmZkRU82ZEEQBnRN0MZ0S7GWdEdyZnRFQz
Z0QRQGdE7kxnRLtZZ0SHZmdERHNnRBGAZ0TujGdEu5lnRIemZ0RUs2dEIcBnRO7MZ0Sq2WdE
d+ZnRETzZ0QhAGhE3QxoRKoZaER3JmhERDNoRCFAaETdTGhEu1loRHdmaERUc2hEIYBoRO6M
aESqmWhEh6ZoRFSzaEQhwGhE7sxoRKrZaESH5mhEVPNoRBEAaUTuDGlEuxlpRIcmaUREM2lE
IUBpRO5MaUS7WWlEd2ZpRERzaUQRgGlE7oxpRKqZaUSHpmlEVLNpRBHAaUTdzGlEu9lpRIfm
aURE82lEIQBqRO4MakSqGWpEdyZqREQzakQRQGpE3UxqRKpZakR3ZmpEVHNqRCGAakTujGpE
qplqRIemakRUs2pEIcBqRO7MakSq2WpEd+ZqRETzakQhAGtE3QxrRLsZa0R3JmtERDNrRCFA
a0TuTGtEqllrRHdma0RUc2tEEYBrRO6Ma0SqmWtEd6ZrRFSza0QhwGtE3cxrRLvZa0R35mtE
RPNrRCEAbETuDGxEqhlsRIcmbERUM2xEEUBsRN1MbES7WWxEh2ZsRERzbEQhgGxE3YxsRLuZ
bESHpmxERLNsRBHAbETdzGxEu9lsRHfmbERE82xEIQBtRO4MbUSqGW1EiCZtREQzbUQhQG1E
3kxtRLpZbUSIZm1ERHNtRBCAbUTejG1EupltRHembUREs21EEMBtRN7MbUS62W1Ed+ZtRETz
bUQhAG5E3gxuRLoZbkSIJm5ERDNuRCFAbkTuTG5EqlluRIhmbkRUc25EEIBuRN6MbkSqmW5E
iKZuRFSzbkQhwG5E7sxuRLrZbkR35m5ERPNuRBAAb0TuDG9EqhlvRHcmb0RUM29EIUBvRN5M
b0SqWW9EiGZvRFRzb0QhgG9E/oxvRLqZb0SIpm9ERLNvRCHAb0TuzG9EutlvRHfmb0RE829E
IQBwRO4McES6GXBEdyZwREQzcEQQQHBE3kxwRLpZcESIZnBERHNwRCGAcETujHBEuplwRHem
cERUs3BEIcBwRN7McESq2XBEd+ZwRFTzcEQhAHFE3gxxRKoZcUR3JnFERDNxRBBAcUTeTHFE
qllxRIhmcURUc3FEIYBxRO6McUSqmXFEd6ZxRESzcUQhwHFE3sxxRLrZcUR35nFERPNxRCEA
ckTeDHJEqhlyRIgmckRUM3JEIUByRN5MckS6WXJEiGZyRERzckQQgHJE7oxyRKqZckR3pnJE
VLNyRCHAckTezHJEqtlyRHfmckRE83JEIQBzRN4Mc0S6GXNEiCZzREQzc0QhQHNE3kxzRLpZ
c0SIZnNEVHNzRBCAc0TujHNEuplzRIimc0REs3NEIcBzRN7Mc0S62XNEd+ZzRETzc0QQAHRE
3gx0RLoZdER3JnRERDN0RCFAdETuTHREqll0RHdmdEREc3REIYB0RGCNdES6mXREd6Z0RFSz
dEQhwHRE3sx0RKrZdER35nREVPN0RBAAdUTeDHVEqhl1RIgmdUREM3VEIUB1RO5MdUSqWXVE
iGZ1RFRzdUQhgHVE3ox1RKqZdUSIpnVERLN1RCHAdUTuzHVEqtl1RIjmdURU83VEEAB2RO4M
dkSqGXZEiCZ2RFQzdkQhQHZE7kx2RKpZdkSIZnZERHN2RBCAdkTujHZEqpl2RIimdkRUs3ZE
IcB2RO7MdkS62XZEd+Z2RETzdkQQAHdE7gx3RLoZd0R3JndEVDN3RCFAd0TeTHdEqll3RHdm
d0REc3dEIYB3RN6Md0S6mXdEd6Z3RESzd0QhwHdE3sx3RLrZd0SI5ndEVPN3RCEAeETuDHhE
qhl4RIgmeEREM3hEIUB4RN5MeESqWXhEd2Z4RFRzeEQQgHhE7ox4RLqZeESIpnhEVLN4RBDA
eETuzHhEqtl4RIjmeERU83hEEAB5RN4MeUS6GXlEiCZ5REQzeUQhQHlE3kx5RKpZeUR3ZnlE
RHN5RCGAeUTejHlEupl5RIimeUREs3lEIcB5RN7MeUS62XlEd+Z5RETzeUQQAHpE3gx6RKoZ
ekSIJnpERDN6RBBAekTeTHpEull6RIhmekREc3pEEIB6RO6MekS6mXpEd6Z6RESzekQhwHpE
7sx6RKrZekSI5npERPN6RBAAe0TeDHtEqhl7RIgme0REM3tEEEB7RO5Me0S6WXtEiGZ7RERz
e0QQgHtE7ox7RKqZe0R3pntERLN7RCHAe0TuzHtEqtl7RIjme0RE83tEIQB8RO4MfES6GXxE
iCZ8RFQzfEQQQHxE3kx8RLpZfESIZnxERHN8RCGAfETejHxEupl8RHemfERUs3xEIcB8RO7M
fESq2XxEiOZ8RFTzfEQhAH1E3gx9RLoZfUSIJn1ERDN9RCFAfUTeTH1Eull9RHdmfUREc31E
EIB9RO6MfUSqmX1EiKZ9RESzfUQhwH1E7sx9RKrZfUSI5n1ERPN9RBAAfkTeDH5Euhl+RHcm
fkRUM35EEEB+RN5MfkS6WX5Ed2Z+RERzfkQhgH5E3ox+RLqZfkSIpn5ERLN+RCHAfkTezH5E
utl+RHfmfkRE835EEAB/RN4Mf0SqGX9EdyZ/RFQzf0QhQH9E3kx/RLpZf0SIZn9ERHN/RCGA
f0TujH9Eupl/RIimf0RUs39EIcB/RN7Mf0S62X9EiOZ/RETzf0QIAIBEdwaARN0MgEQ8E4BE
qhmARBAggER3JoBE3SyARDwzgESqOYBEEECARHdGgETVTIBERFOARKJZgEQQYIBEd2aARNVs
gEQ8c4BEonmARBCAgER3hoBE3YyARDyTgESqmYBEEKCARHemgETdrIBEPLOARKK5gEQIwIBE
d8aARN3MgERE04BEotmARBDggERv5oBE3eyARETzgESi+YBECACBRG8GgUTdDIFERBOBRKoZ
gUQIIIFEbyaBRN0sgUREM4FEojmBRBBAgUR3RoFE3UyBRERTgUSiWYFEEGCBRG9mgUTdbIFE
RHOBRKJ5gUQIgIFEb4aBRN2MgUQ8k4FEqpmBRBCggUR3poFE3ayBRDyzgUSiuYFEEMCBRHfG
gUTdzIFEPNOBRKrZgUQQ4IFEd+aBRNXsgURE84FEqvmBRAgAgkR3BoJE1QyCRDwTgkSqGYJE
ECCCRG8mgkTdLIJEPDOCRKo5gkQIQIJEd0aCRNVMgkQ8U4JEolmCRAhggkRvZoJE3WyCRDxz
gkSqeYJECICCRG+GgkTVjIJERJOCRKqZgkQQoIJEb6aCRNWsgkQ8s4JEqrmCRBDAgkR3xoJE
3cyCRETTgkSi2YJEEOCCRHfmgkTd7IJEPPOCRKL5gkQQAINEbwaDRN0Mg0Q8E4NEqhmDRAgg
g0RvJoNE3SyDREQzg0SiOYNECECDRHdGg0TdTINEPFODRKpZg0QIYINEb2aDRNVsg0Q8c4NE
onmDRAiAg0R3hoNE1YyDRDyTg0SqmYNECKCDRHemg0TVrINERLODRKK5g0QIwINEb8aDRN3M
g0RE04NEqtmDRBDgg0Rv5oNE1eyDRDzzg0Sq+YNECACERG8GhETdDIRERBOERKoZhEQIIIRE
dyaERN0shEREM4REqjmERAhAhER3RoRE1UyERDxThESqWYREEGCERG9mhETVbIREPHOERKJ5
hEQQgIREd4aERN2MhEREk4REopmERAighER3poRE1ayERDyzhESiuYRECMCERHfGhETdzIRE
RNOERKLZhEQQ4IREb+aERNXshEQ884REovmERBAAhUR3BoVE3QyFRDwThUSqGYVEECCFRG8m
hUTVLIVERDOFRKo5hUQQQIVEb0aFRNVMhUREU4VEolmFRAhghUR3ZoVE3WyFRDxzhUSqeYVE
CICFRHeGhUTVjIVERJOFRKKZhUQQoIVEb6aFRN2shUREs4VEqrmFRAjAhUR3xoVE3cyFRETT
hUSi2YVECOCFRG/mhUTd7IVEPPOFRKL5hUQQAIZEbwaGRN0MhkQ8E4ZEqhmGRAgghkR3JoZE
1SyGREQzhkSiOYZEEECGRHdGhkTdTIZEPFOGRKpZhkQQYIZEb2aGRN1shkQ8c4ZEqnmGRAiA
hkR3hoZE3YyGRESThkSimYZEEKCGRHemhkTVrIZEPLOGRKK5hkQIwIZEb8aGRNXMhkRE04ZE
qtmGRAjghkR35oZE3eyGRETzhkSq+YZECACHRG8Gh0TVDIdEPBOHRKoZh0QQIIdEbyaHRNUs
h0REM4dEqjmHRBBAh0RvRodE3UyHRDxTh0SiWYdEEGCHRG9mh0TdbIdERHOHRKJ5h0QIgIdE
b4aHRN2Mh0REk4dEopmHRAigh0R3podE3ayHRESzh0SiuYdECMCHRHfGh0TdzIdEPNOHRKLZ
h0QI4IdEd+aHRNXsh0Q884dEovmHRBAAiER3BohE3QyIREQTiESiGYhECCCIRG8miETdLIhE
PDOIRKI5iEQQQIhEd0aIRN1MiEREU4hEqlmIRBBgiER3ZohE1WyIRDxziESqeYhECICIRG+G
iETdjIhEPJOIRKKZiEQQoIhEb6aIRNWsiEREs4hEqrmIRAjAiER3xohE3cyIRETTiESi2YhE
EOCIRG/miETV7IhEPPOIRKL5iEQQAIlEbwaJRNUMiUQ8E4lEqhmJRBAgiURvJolE1SyJREQz
iUSiOYlECECJRHdGiUTVTIlEPFOJRKpZiUQIYIlEb2aJRNVsiUQ8c4lEonmJRBCAiUR3holE
3YyJRDyTiUSqmYlEEKCJRHemiUTVrIlEPLOJRKK5iUQIwIlEd8aJRNXMiUQ804lEqtmJRAjg
iUR35olE3eyJRETziUSq+YlEEACKRG8GikTVDIpERBOKRKIZikQQIIpEbyaKRNUsikQ8M4pE
qjmKRAhAikRvRopE3UyKRDxTikSyWYpECGCKRHdmikTdbIpEPHOKRKJ5ikQIgIpEd4aKRNWM
ikQ8k4pEopmKRBCgikRvpopE1ayKRESzikSquYpEEMCKRHfGikTdzIpEPNOKRKrZikQQ4IpE
b+aKRN3sikQ884pEovmKRBAAi0R3BotE1QyLREQTi0SqGYtEECCLRG8mi0TdLItEPDOLRKo5
i0QQQItEd0aLROZMi0Q8U4tEolmLRBBgi0R3ZotE3WyLRERzi0SieYtECICLRG+Gi0TdjItE
PJOLRKqZi0QIoItEd6aLRNWsi0REs4tEormLRBDAi0RvxotE1cyLRDzTi0Sq2YtECOCLRG/m
i0Td7ItERPOLRKL5i0QIAIxEdwaMRN0MjEREE4xEohmMRAggjERvJoxE1SyMREwzjESqOYxE
EECMRHdGjETVTIxEPFOMRKJZjEQQYIxEb2aMRNVsjEQ8c4xEonmMRAiAjER3hoxE3YyMRDyT
jESimYxECKCMRHemjETdrIxERLOMRKq5jEQQwIxEd8aMRNXMjEQ804xEqtmMRBDgjER/5oxE
3eyMRETzjESi+YxEEACNRHcGjUTVDI1ERBONRKIZjUQIII1EbyaNRNUsjUREM41EqjmNRBBA
jURvRo1E3UyNRERTjUSiWY1EEGCNRG9mjUTdbI1EPHONRKJ5jUQQgI1Ed4aNRNWMjUREk41E
opmNRAigjURvpo1E1ayNRESzjUSquY1ECMCNRG/GjUTVzI1ERNONRKLZjUQQ4I1Ed+aNRN3s
jURE841EqvmNRAgAjkR3Bo5E1QyORDwTjkSiGY5ECCCORHcmjkTdLI5ERDOORKo5jkQQQI5E
d0aORNVMjkREU45EolmORBBgjkR3Zo5E3WyORERzjkSqeY5ECICORHeGjkTVjI5EPJOORKKZ
jkQQoI5Eb6aORN2sjkQ8s45EormORAjAjkRvxo5E1cyORDzTjkSi2Y5ECOCORHfmjkTd7I5E
PPOORKr5jkQQAI9EdwaPRNUMj0Q8E49EohmPRBAgj0RvJo9E1SyPRDwzj0SqOY9EEECPRG9G
j0TdTI9ERFOPRKJZj0QIYI9Ed2aPRN1sj0REc49EqnmPRBCAj0R3ho9E1YyPRDyTj0SimY9E
EKCPRG+mj0TdrI9ERLOPRKK5j0QQwI9Ed8aPRN3Mj0RE049EotmPRBDgj0Rv5o9E1eyPRETz
j0Sq+Y9EEACQRG8GkETdDJBERBOQRKIZkEQQIJBEdyaQRN0skEREM5BEqjmQRAhAkERvRpBE
1UyQRERTkESqWZBECGCQRG9mkETVbJBERHOQRKJ5kEQQgJBEb4aQRNWMkEREk5BEqpmQRBCg
kER3ppBE1ayQRESzkESiuZBEEMCQRHfGkETdzJBERNOQRKLZkEQI4JBEb+aQRN3skEQ885BE
qvmQRBAAkURvBpFE3QyRREQTkUSiGZFEECCRRG8mkUTVLJFERDORRKo5kUQIQJFEd0aRRNVM
kUQ8U5FEqlmRRBBgkURvZpFE3WyRRERzkUSqeZFECICRRG+GkUTdjJFEPJORRKKZkUQQoJFE
b6aRRNWskUQ8s5FEqrmRRAjAkURvxpFE3cyRRETTkUSq2ZFECOCRRHfmkUTV7JFEPPORRKL5
kUQIAJJEdwaSRNUMkkREE5JEohmSRBAgkkRvJpJE3SySREQzkkSiOZJECECSRHdGkkTVTJJE
RFOSRKJZkkQQYJJEb2aSRNVskkQ8c5JEonmSRBCAkkRvhpJE1YySRESTkkSqmZJEEKCSRHem
kkTVrJJERLOSRKK5kkQQwJJEd8aSRNXMkkQ805JEotmSRBDgkkRv5pJE1eySRETzkkSq+ZJE
EACTRG8Gk0TVDJNEPBOTRKoZk0QQIJNEdyaTRNUsk0Q8M5NEqjmTRBBAk0RvRpNE3UyTRDxT
k0SqWZNEEGCTRG9mk0TVbJNERHOTRKp5k0QQgJNEb4aTRN2Mk0REk5NEqpmTRAigk0R3ppNE
1ayTRDyzk0SiuZNECMCTRG/Gk0TdzJNERNOTRKLZk0QI4JNEd+aTRObsk0RE85NEovmTRAgA
lER3BpRE1QyUREQTlESqGZRECCCURHcmlETdLJRERDOURKI5lEQIQJREb0aURN1MlEQ8U5RE
olmURAhglERvZpRE3WyURERzlESqeZRECICURG+GlETVjJREPJOURKKZlEQIoJREd6aURNWs
lEQ8s5REqrmURAjAlER3xpRE1cyURDzTlESq2ZRECOCURHfmlETd7JRERPOURKr5lEQQAJVE
dwaVRNUMlUQ8E5VEqhmVRBAglUR3JpVE1SyVRDwzlUSiOZVEEECVRG9GlUTdTJVERFOVRKJZ
lUQIYJVEb2aVRNVslUQ8c5VEonmVRBCAlURvhpVE1YyVRDyTlUSimZVECKCVRHemlUTdrJVE
RLOVRKq5lUQIwJVEd8aVRN3MlURE05VEotmVRAjglURv5pVE3eyVRETzlUSq+ZVECACWRHcG
lkTdDJZERBOWRKoZlkQIIJZEbyaWRN0slkQ8M5ZEojmWRBBAlkR3RpZE1UyWRDxTlkSiWZZE
EGCWRG9mlkTdbJZERHOWRKp5lkQQgJZEb4aWRN2MlkREk5ZEopmWRBCglkR3ppZE1ayWRDyz
lkSiuZZEEMCWRG/GlkTVzJZEPNOWRKrZlkQQ4JZEb+aWRNXslkQ885ZEqvmWRAgAl0R3BpdE
3QyXREQTl0SiGZdEECCXRG8ml0TVLJdERDOXRKo5l0QIQJdEd0aXRNVMl0Q8U5dEolmXRBBg
l0RvZpdE3WyXRERzl0SqeZdECICXRG+Gl0TVjJdERJOXRKqZl0QQoJdEd6aXRN2sl0Q8s5dE
ormXRBDAl0R3xpdE1cyXRDzTl0Si2ZdECOCXRG/ml0Td7JdERPOXRKr5l0QIAJhEdwaYRNUM
mEQ8E5hEohmYRBAgmER3JphE1SyYRDwzmESqOZhEEECYRHdGmETVTJhEPFOYRKpZmEQIYJhE
b2aYRN1smEQ8c5hEonmYRBCAmERvhphE3YyYRESTmESqmZhECKCYRG+mmETVrJhEPLOYRKq5
mEQIwJhEd8aYRN3MmERE05hEqtmYRBDgmER35phE1eyYRETzmESq+ZhEEACZRHcGmUTVDJlE
RBOZRKoZmUQQIJlEbyaZRN0smUREM5lEojmZRBBAmURvRplE1UyZRERTmUSiWZlEEGCZRHdm
mUTdbJlERHOZRKJ5mUQIgJlEd4aZRN2MmUREk5lEqpmZRAigmUR3pplE3ayZRDyzmUSquZlE
EMCZRG/GmUTdzJlEPNOZRKLZmUQQ4JlEb+aZRNXsmUQ885lEqvmZRBAAmkR3BppE3QyaRDwT
mkSqGZpECCCaRHcmmkTVLJpERDOaRKI5mkQIQJpEb0aaRN1MmkQ8U5pEqlmaRBBgmkRvZppE
3WyaRDxzmkSieZpEEICaRHeGmkTVjJpERJOaRKqZmkQQoJpEb6aaRN2smkREs5pEqrmaRBDA
mkRvxppE3cyaRETTmkSq2ZpEEOCaRG/mmkTV7JpERPOaRKL5mkQQAJtEbwabRN0Mm0Q8E5tE
ohmbRAggm0R3JptE3SybRDwzm0SiOZtECECbRG9Gm0TdTJtERFObRKJZm0QIYJtEb2abRNVs
m0Q8c5tEonmbRAiAm0R3hptE1YybRDyTm0SqmZtECKCbRHemm0TdrJtERLObRKq5m0QIwJtE
d8abRN3Mm0RE05tEqtmbRAjgm0R35ptE1eybRETzm0Sq+ZtECACcRHcGnETdDJxERBOcRKIZ
nEQQIJxEbyacRN0snEQ8M5xEqjmcRAhAnER3RpxE1UycRERTnESqWZxEEGCcRG9mnETdbJxE
PHOcRKJ5nEQIgJxEd4acRN2MnEREk5xEopmcRAignERvppxE3aycRDyznESiuZxEEMCcRG/G
nETdzJxERNOcRKrZnEQI4JxEb+acRN3snERE85xEqvmcRAgAnURvBp1E3QydREQTnUSiGZ1E
ECCdRG8mnUTdLJ1EPDOdRKI5nUQQQJ1Ed0adRNVMnUREU51EqlmdRAhgnURvZp1E1WydRERz
nUSieZ1EEICdRG+GnUTdjJ1EPJOdRKKZnUQQoJ1Ed6adRN2snUREs51EqrmdRAjAnUR3xp1E
3cydRETTnUSi2Z1EEOCdRG/mnUTd7J1ERPOdRKr5nUQQAJ5EdwaeRN0MnkREE55EqhmeRBAg
nkR3Jp5E1SyeREQznkSiOZ5EEECeRG9GnkTdTJ5ERFOeRKJZnkQIYJ5Ed2aeRN1snkQ8c55E
qnmeRAiAnkRvhp5E3YyeRESTnkSimZ5ECKCeRHemnkTVrJ5EPLOeRKK5nkQQwJ5Ed8aeRN3M
nkQ8055EqtmeRAjgnkRv5p5E1eyeRETznkSq+Z5ECACfRG8Gn0TdDJ9ERBOfRKoZn0QQIJ9E
byafRNUsn0Q8M59EqjmfRAhAn0RvRp9E1UyfRDxTn0SiWZ9ECGCfRG9mn0TdbJ9EPHOfRKJ5
n0QIgJ9Ed4afRN2Mn0Q8k59EqpmfRAign0R3pp9E3ayfRDyzn0SiuZ9EEMCfRG/Gn0TVzJ9E
PNOfRKrZn0QI4J9Ed+afRN3sn0Q8859EovmfRBAAoER3BqBE3QygRDwToESqGaBEECCgRG8m
oETdLKBEPDOgRKo5oEQIQKBEb0agRNVMoEQ8U6BEqlmgRBBgoER3ZqBE1WygRERzoESqeaBE
EICgRG+GoETVjKBEPJOgRKKZoEQIoKBEb6agRNWsoEREs6BEqrmgRBDAoER3xqBE1cygRDzT
oESi2aBEEOCgRG/moETd7KBERPOgRKL5oEQIAKFEdwahRNUMoUREE6FEohmhRBAgoUR3JqFE
3SyhREQzoUSqOaFECEChRG9GoUTdTKFERFOhRKJZoUQQYKFEb2ahRN1soUQ8c6FEqnmhRBCA
oURvhqFE3YyhRESToUSimaFEEKChRG+moUTdrKFERLOhRKK5oUQQwKFEb8ahRN3MoUQ806FE
qtmhRBDgoURv5qFE1eyhRDzzoUSq+aFEEACiRG8GokTVDKJEPBOiRKoZokQQIKJEdyaiRNUs
okQ8M6JEqjmiRAhAokRvRqJE3UyiRERTokSiWaJEEGCiRG9mokTdbKJERHOiRKp5okQIgKJE
b4aiRN2MokREk6JEqpmiRAigokRvpqJE1ayiRDyzokSiuaJECMCiRG/GokTdzKJERNOiRKrZ
okQI4KJEd+aiRN3sokRE86JEovmiRAgAo0R3BqNE1QyjREQTo0SqGaNEECCjRHcmo0TdLKNE
RDOjRKI5o0QQQKNEd0ajRN1Mo0REU6NEqlmjRAhgo0R3ZqNE1WyjRDxzo0SieaNEEICjRG+G
o0TdjKNERJOjRKqZo0QQoKNEb6ajRNWso0Q8s6NEqrmjRBDAo0R3xqNE3cyjRETTo0Si2aNE
EOCjRHfmo0Td7KNEPPOjRKr5o0QIAKREbwakRNUMpEREE6REohmkRAggpER3JqRE1SykREQz
pESiOaREEECkRG9GpETdTKRERFOkRKJZpEQQYKREd2akRN1spEREc6REonmkRAiApER3hqRE
3YykRESTpESimaRECKCkRHempETVrKREPLOkRKK5pEQQwKREd8akRN3MpEQ806REqtmkRAjg
pER35qRE1eykRDzzpESi+aREEAClRG8GpUTdDKVEPBOlRKoZpUQIIKVEdyalRNUspUQ8M6VE
ojmlRBBApUR3RqVE1UylRERTpUSiWaVEEGClRHdmpUTdbKVEPHOlRKJ5pUQIgKVEd4alRNWM
pUQ8k6VEqpmlRAigpUR3pqVE1aylRESzpUSquaVEEMClRG/GpUTdzKVERNOlRKLZpUQQ4KVE
d+alRNXspURE86VEovmlRAgApkRvBqZE1QymRDwTpkSqGaZECCCmRHcmpkTdLKZEPDOmRKo5
pkQIQKZEb0amRN1MpkQ8U6ZEolmmRAhgpkRvZqZE1WymRDxzpkSieaZECICmRHeGpkTejKZE
RJOmRKKZpkQIoKZEd6amRNWspkQ8s6ZEqrmmRBDApkR3xqZE1cymRDzTpkSq2aZEEOCmRG7m
pkTV7KZEPPOmRKL5pkQIAKdEdwanRN4Mp0REE6dEohmnRBAgp0R3JqdE1SynRDwzp0SqOadE
EECnRIhGp0TVTKdEPFOnRKJZp0QQYKdEbmanRN5sp0Q8c6dEonmnRAiAp0RuhqdE1YynREST
p0SqmadECKCnRG6mp0TerKdERLOnRKq5p0QQwKdEbsanRN7Mp0Q806dEotmnRAjgp0R35qdE
3uynRETzp0Sq+adEEACoRHcGqETeDKhERBOoRKIZqEQIIKhEbiaoRN4sqEREM6hEojmoRAhA
qERuRqhE3kyoRERTqESqWahEEGCoRHdmqETebKhERHOoRKJ5qEQQgKhEboaoRN6MqEQ8k6hE
opmoRBCgqER3pqhE3qyoRDyzqESquahECMCoRHfGqETVzKhERNOoRKLZqEQQ4KhEd+aoRN7s
qEQ886hEqvmoRBAAqURuBqlE1QypRDwTqUSqGalECCCpRG4mqUTeLKlEPDOpRKo5qUQQQKlE
bkapRN5MqUQ8U6lEqlmpRAhgqUR3ZqlE1WypRDxzqUSqealECICpRG6GqUTejKlERJOpRKKZ
qUQQoKlEbqapRN6sqUQ8s6lEqrmpRBDAqUR3xqlE1cypRDzTqUSi2alEEOCpRHfmqUTe7KlE
RPOpRKr5qUQQAKpEbgaqRNUMqkQ8E6pEohmqRBAgqkR3JqpE1SyqREQzqkSqOapECECqRHdG
qkTVTKpERFOqRKJZqkQQYKpEbmaqRN5sqkQ8c6pEqnmqRAiAqkRuhqpE1YyqRESTqkSqmapE
EKCqRHemqkTerKpERLOqRKq5qkQQwKpEbsaqRNXMqkRE06pEqtmqRBDgqkR35qpE3uyqRETz
qkSq+apEEACrRHcGq0TVDKtEPBOrRKIZq0QIIKtEbiarRN4sq0REM6tEojmrRAhAq0R3RqtE
1UyrRDxTq0SiWatEEGCrRG5mq0TebKtEPHOrRKp5q0QIgKtEboarRN6Mq0Q8k6tEqpmrRAig
q0R3pqtE3qyrRDyzq0SiuatEEMCrRG7Gq0TVzKtEPNOrRKrZq0QI4KtEd+arRN7sq0Q886tE
qvmrRBAArER3BqxE1QysREQTrESiGaxEECCsRG4mrETVLKxEPDOsRKo5rEQQQKxEbkasRNVM
rEREU6xEolmsRAhgrER3ZqxE3mysRERzrESieaxEEICsRG6GrETejKxERJOsRKqZrEQIoKxE
d6asRN6srEQ8s6xEqrmsRAjArER3xqxE1cysRDzTrESi2axECOCsRHfmrETe7KxERPOsRKL5
rEQIAK1EdwatRN4MrUQ8E61EqhmtRAggrURuJq1E3iytREQzrUSiOa1ECECtRG5GrUTeTK1E
RFOtRKpZrUQIYK1Ed2atRN5srUQ8c61EqnmtRBCArUR3hq1E1YytRESTrUSqma1EEKCtRHem
rUTerK1EPLOtRKq5rUQQwK1Ed8atRN7MrUQ8061EotmtRBDgrURu5q1E3uytRETzrUSq+a1E
EACuRG4GrkTeDK5EPBOuRKIZrkQIIK5EbiauRN4srkREM65EojmuRBBArkRuRq5E3kyuRDxT
rkSiWa5EEGCuRHdmrkTebK5ERHOuRKJ5rkQIgK5EboauRNWMrkQ8k65EopmuRBCgrkR3pq5E
3qyuRESzrkSqua5EEMCuRG7GrkTezK5EPNOuRKrZrkQI4K5Ed+auRNXsrkQ8865EovmuRAgA
r0R3Bq9E3gyvRDwTr0SiGa9EECCvRHcmr0TVLK9EPDOvRKI5r0QQQK9EbkavRN5Mr0REU69E
olmvRBBgr0R3Zq9E1WyvRDxzr0Sqea9EEICvRHeGr0TVjK9ERJOvRKqZr0QIoK9Ed6avRN6s
r0REs69EqrmvRAjAr0Ruxq9E3syvRETTr0Sq2a9EEOCvRG7mr0TV7K9EPPOvRKL5r0QIALBE
bgawRNUMsEREE7BEqhmwRAggsERuJrBE1SywRDwzsESqObBEEECwRHdGsETVTLBEPFOwRKJZ
sEQ6YLBEd2awRNVssEREc7BEonmwRBCAsER3hrBE3oywRESTsESqmbBECKCwRHemsETVrLBE
RLOwRKK5sEQQwLBEd8awRN7MsERE07BEqtmwRAjgsER35rBE1eywRDzzsESq+bBECACxRHcG
sUTVDLFEPBOxRKIZsUQQILFEbiaxRN4ssUQ8M7FEojmxRBBAsURuRrFE3kyxRERTsUSqWbFE
EGCxRG5msUTebLFEPHOxRKp5sUQQgLFEd4axRNWMsUQ8k7FEqpmxRBCgsUR3prFE1ayxRESz
sUSqubFECMCxRHfGsUTVzLFERNOxRKrZsUQQ4LFEd+axRN7ssUQ887FEqvmxRBAAskR3BrJE
1QyyREQTskSqGbJECCCyRG4mskTVLLJEPDOyRKo5skQQQLJEd0ayRN5MskREU7JEolmyRAhg
skR3ZrJE1WyyRDxzskSiebJEEICyRG6GskTejLJERJOyRKKZskQQoLJEbqayRNWsskREs7JE
ormyRBDAskR3xrJE3syyRETTskSi2bJEEOCyRHfmskTe7LJEPPOyRKL5skQIALNEdwazRNUM
s0REE7NEohmzRBAgs0RuJrNE3iyzRDwzs0SiObNEEECzRHdGs0TVTLNEPFOzRKpZs0QQYLNE
d2azRNVss0Q8c7NEqnmzRBCAs0RuhrNE1YyzRESTs0SimbNECKCzRG6ms0TVrLNERLOzRKq5
s0QIwLNEd8azRNXMs0RE07NEqtmzRAjgs0R35rNE1eyzRETzs0Si+bNEEAC0RG4GtETVDLRE
PBO0RKIZtEQQILREdya0RN4stEREM7REojm0RBBAtER3RrRE3ky0RDxTtESqWbREEGC0RHdm
tETebLRERHO0RKJ5tEQIgLREd4a0RNWMtEQ8k7REopm0RAigtERuprRE3qy0RDyztESqubRE
CMC0RHfGtETVzLREPNO0RKLZtEQI4LREbua0RNXstERE87REqvm0RAgAtURuBrVE1Qy1REQT
tUSqGbVEECC1RHcmtUTeLLVETDO1RKI5tUQQQLVEbka1RN5MtUQ8U7VEolm1RBBgtURuZrVE
3my1RDxztUSqebVECIC1RG6GtUTVjLVERJO1RKqZtUQQoLVEd6a1RN6stUQ8s7VEqrm1RAjA
tUR3xrVE3sy1RDzTtUSi2bVEEOC1RHfmtUTe7LVERPO1RKr5tUQIALZEbga2RN4MtkQ8E7ZE
qhm2RBAgtkRuJrZE1Sy2REQztkSqObZECEC2RG5GtkTeTLZEPFO2RKpZtkQIYLZEd2a2RN5s
tkREc7ZEqnm2RBCAtkRuhrZE1Yy2RESTtkSimbZEEKC2RHemtkTVrLZEPLO2RKK5tkQIwLZE
d8a2RN7MtkQ807ZEqtm2RAjgtkR35rZE3uy2RETztkSi+bZEEAC3RG4Gt0TVDLdERBO3RKoZ
t0QIILdEdya3RNUst0Q8M7dEqjm3RAhAt0R3RrdE3ky3RDxTt0SiWbdEEGC3RG5mt0TVbLdE
PHO3RKp5t0QIgLdEd4a3RN6Mt0Q8k7dEqpm3RAigt0R3prdE1ay3RESzt0SiubdEEMC3RG7G
t0TVzLdEPNO3RKLZt0QQ4LdEbua3RNXst0Q887dEovm3RBAAuERuBrhE3gy4RDwTuESqGbhE
ECC4RG4muETVLLhERDO4RKI5uEQQQLhEbka4RNVMuEREU7hEqlm4RBBguER3ZrhE3my4RExz
uESiebhECIC4RHeGuETejLhEPJO4RKKZuEQQoLhEd6a4RN6suEREs7hEqrm4RBDAuER3xrhE
3sy4RETTuESq2bhECOC4RHfmuETm7LhEPPO4RKL5uEQQALlEdwa5RNUMuUQ8E7lEohm5RAgg
uUR3JrlE1Sy5RDwzuUSiOblECEC5RHdGuUTVTLlERFO5RKJZuUQQYLlEd2a5RN5suUREc7lE
qnm5RAiAuUR3hrlE1Yy5RESTuUSqmblECKC5RHemuUTVrLlERLO5RKq5uUQIwLlEbsa5RNXM
uURE07lEqtm5RAjguURu5rlE3uy5RDzzuUSq+blECAC6RG4GukTVDLpEPBO6RKIZukQIILpE
dya6RN4sukREM7pEojm6RBBAukRuRrpE3ky6RDxTukSiWbpECGC6RG5mukTebLpERHO6RKJ5
ukQIgLpEboa6RNWMukQ8k7pEopm6RBCgukRuprpE3qy6RDyzukSqubpECMC6RG7GukTVzLpE
RNO6RKLZukQQ4LpEd+a6RN7sukRM87pEqvm6RBAAu0R3BrtE3gy7REQTu0SqGbtECCC7RG4m
u0TVLLtEPDO7RKo5u0QQQLtEbka7RNVMu0Q8U7tEolm7RBBgu0RuZrtE1Wy7RDxzu0SiebtE
CIC7RG6Gu0TVjLtERJO7RKqZu0QQoLtEbqa7RN6su0REs7tEorm7RAjAu0RuxrtE3sy7RDzT
u0Si2btEEOC7RHfmu0Te7LtEPPO7RKr5u0QQALxEbga8RN4MvEREE7xEqhm8RAggvER3JrxE
3iy8RDwzvESqObxEEEC8RHdGvETVTLxERFO8RKJZvEQQYLxEd2a8RN5svEQ8c7xEqnm8RBCA
vERuhrxE3oy8RESTvESimbxEEKC8RG6mvETVrLxERLO8RKK5vEQQwLxEbsa8RNXMvEQ807xE
qtm8RAjgvERu5rxE1ey8RDzzvESi+bxEEAC9RG4GvUTeDL1EPBO9RLIZvUQIIL1Ebia9RN4s
vUREM71Eojm9RAhAvURuRr1E3ky9RDxTvUSqWb1ECGC9RG5mvUTVbL1ERHO9RKp5vUQQgL1E
d4a9RN6MvUQ8k71Eopm9RAigvURupr1E1ay9RESzvUSiub1ECMC9RG7GvUTezL1EPNO9RKrZ
vUQQ4L1Ed+a9RNXsvUQ8871Eovm9RBAAvkR3Br5E3gy+RDwTvkSqGb5ECCC+RHcmvkTVLL5E
PDO+RKI5vkQQQL5Ed0a+RN5MvkQ8U75Eqlm+RBBgvkR3Zr5E1Wy+RERzvkSqeb5ECIC+RHeG
vkTVjL5ERJO+RKqZvkQQoL5Ebqa+RNWsvkQ=</AssayXData><AssayYData Points="3530">9HMfPjgfJT6HYB8+I+oePoZ0Ij4b1yA+hAkgPsXlIj5k7SA+O5UgPlDLIT5UtiI+FywhPkzm
Iz41WSE+TqQhPrfSIj5f8yM+KvAjPibSIT7Z1iM+q2QlPiajJT6cfiI+esEgPrunID7c0SI+
Bv4kPs2zJD6V4Sc+2a0jPk5MJj4OliM+SeUlPmxbIj4A9yQ+cCklPiYbJj4VDCM+zKMgPmny
ID70tiI+j7InPvDJJT40UCQ+eyUgPuN5Jj53yiU+svskPlI4KT5LPyk+GaIkPsjJID6UbyQ+
1hQoPrmYJz5B9yk+elQkPt6kJj7n3SU+w9MhPv2/Jz6+oyk+9RkmPrZ8Jj6SrCs+cyInPkKe
KT6qVSY+I0cqPvOVJz6OiSw+ooooPgwyJz6U/So+Yz0nPkEZMD505Sw+u9QrPvEsLD6RFyc+
3usqPvAdKD4+yyo+00MnPpi8JT60GSc+458rPiysJz4XxCU+/wwsPiV1KT4zeyg+dAwvPtWC
LD5ggCs+AYsqPhuLKz7w6Ck+8XgqPk3GLT51KCo+++UwPhROLD43sCs+kYgpPkjyLD7tyi0+
fZEpPjsHLT7fpic+GgcuPr64Lz6BFCo+GLUtPsdoLT7Olio+6b0rPstVLT50vyo+yRkvPhri
LT4t8iw+i1AxPr4HLj6w4yk+Do8vPtR6Kj4w5i0+dtgsPr50Kz50ay4+6kUsPklNMD4KwS8+
YnoqPuGMKz7/0S0+mcIyPhW4MD6KKC0+jBsrPjZqMj4/oS0+zDwuPncJMj47oi0+mQEtPiSY
LT6HDDE+jkEsPsC/Mj546TE+pfUtPg87Jz5o+S4+XU8uPmCGLz5oby8+8TwuPrSGLj6fcDA+
Xrc0Po+8LT5z+C4+Wa00PhMNMD5gKDE++GMvPhUpMz6CrC4+o0kwPgTUMD5K4y8+GwwwPjqw
Mj6E2y0+CycxPgivMD4pcjQ+PawyPunnMz5bKzE+LU8zPmI3MT7xADY+NwU0PuPdMT64kTE+
mgwzPlqQMj5L+TA+1oYxPlMbLz62/DI+MOs0PnJmMj5avjE+OH0xPg7TMj7BqzM+GPIyPgpV
MT7bKDE+QBswPiuPLz7aWDY+fUM0PjGONT7FFzM+mMExPpTXLz4TjTU+cPAyPmanLz4eCDM+
kvozPqmlND5Mby8+yAo3PnAiNj5v5DQ+E1kxPgGcLT7Y5DM+YTA0PtN2MD45aTM+aZw0PlfG
Mz4eJzQ+qzEvPo1LOz7B4S8+MlI3PvQzMj4zAjk+1c85PkkvNj50aTM+AiE4PuYRNT4TAjU+
aJczPrTBNz53hDY+lxE6PoDsMj50rzI+Wk80PiOkNT4wejc+T0YzPrIUOD7mvzY+J2I4PmhT
Nj5o9jQ+UBA4PtysND6UBzQ+v1s5Pmu9MT6e9zM+/w06Pg39Mj5e9jg+MmM5Pt+KMj7Uujc+
tRI4PrpzOj6v7zQ+ZiMzPsSaNz7RCDs+sggzPiT7OD6T7TQ+YmQ3PkhqNz73VTY+oTE3PnBB
Oj52sDg+BgA4Poj2PD5zMjQ+I8c4PllwOD55ZzY+f2k3PtxFOT7iODQ+5Z08PuttOT45BDg+
vkE6PlNDNT6HBTg+FOc5PqtMOj6pEjs+IlU7PrHWOz5QbTU+RfI8Pn7kOz7akTY+6+M5PvqV
ND4AJD0+l4Q1Pp3yND4rDTU+Q1E2PjWeOz4A4zw+4KE4PvZ0Oj7vATc+OZI9PgaWNj6qJzo+
ON87PnEDOz4DBjc+32A7PuCPOD7S1Do+r285Pog9OT5sWDk+FyQ/PgNuOT59BDs+MuQ8Pv8Y
OD5wcTo+ymFAPmwcPD7Lmjs+K9g7PpBEOz4ndDw+Si08Pl+tOz5DIDo+MCc+PgdnPT537Dg+
/ew+PncnPD5kYDg+zD8/PlK9Oz5e+j4+PWY7PqtEOz4vDzs+Tnw7PmCoOj7yoTk+7m49Pj/8
Oj6lVDs+veU+PgMLPD7ipT4+NHw7PvhkPD657z4+yho7PimSOj6Bhzw+W3w8PhVqOz4ExTs+
D45APj9BOz4BeD4+US08PrdeOD5kqzo+yZo7PgwaPz4eeUE+EGA8PtC3Oj4bTDw+c4M9Ptqo
Pz4Gu0A+msY+PkPLPT4N0Do+89w7PkUdOj4jx0M+jfI4PlREPT6TFUA+XDNAPlb2QT7Zwjw+
u688PmZXOz58Kz4+R2dAPt5xPT5q9j4+SWE/Pv/0PT5IDEA+quM9PpEWPz7D20A+aDQ/Pj7J
Pj46fT8+cchFPv73QD7Rm0A+3aNAPjmoQz5wW0I+qmw/PvcGPT7ANz0+A2Y8PtcbQD6uzUE+
e2k+Pu9GQz4MGz4+C7o/PvUaQD7UEEA+O8k/PmN/QD7E1kA+IedCPgX0Pz5jREM+/gxBPg2s
Qj4RB0U+BlpDPrZnQD47NkI+PkE/PtBbOz7GHTs+3Ps/PpImQT5eZj8+VcM+Pmw8Qj59TkE+
2GQ+PvFjQT7Pi0Q+X7NGPvRkRD5u/0U+xXM/PowPQD6tQEE+Ll0+PqRiQT4vqEA+7mhBPj1G
RT6Nnzw+U8tBPvnuQD5gy0Q+6io9PrqeQT7+9kQ+FB0/PhB6RD5J3kI+nO1FPqAlQj5/dUU+
ScFFPtsLQj6E2z8+BbhEPio5Rz5jaEM+gnlEPkiHQz6dH0M+ZAc+Pgn6RT4K4UM+MW4/PqXZ
Qz5IUkM+2FFEPqxWRT5NC0Q+sg1GPkX0Pj46IEA+H2pHPsJVQz610kI+sT5EPg7wRT6k0Ec+
9vBGPl2rQj4kSEg+7aVCPnIiRT6ejEU+H9VFPttSQj6wH0c+mz9DPl4xQz4BuEM+MmVGPl3C
QT5o6UE+DK1BPodwRT77REY+m4dIPnSURz7VzEQ+Bs5BPkSjRT5vXUI+j05HPvwzRj56i0U+
iDxEPtS2Qj5b/j8+lBZCPhhySD4Qf0c+LVRGPqK7RT5r+UI+J3BGPvifPj7ZpkM+1RREPtNJ
Rz5cVEQ+A/FDPqJHQD7MlEQ+LHVKPtDmSD56bkY+bQxDPgdyQj5pFEc+pahAPgTvRT5srkk+
9m9HPix0ST4sWUg+R1VHPpwdRj4wKEc+ZUpEPuixRD4BvkY+RJtFPhKLRj4Ul0Y+NHhIPpVO
Pz4a4Ek+3ZxGPuwtRj4xG0M+L75KPgV0Sj6W5Ek+1yxEPtx3Rj7/iUc+PcxCPr4TST7tFkc+
nfNJPkl7Rj4SCEM+gOtHPrYIST6aekc+gBZFPrwNSD44BEU+GYlGPpJSST4XIEc+g4BMPrPF
Rz4JMUY+nItGPi3LSz7bykU+2XhFPlmbRT4qEkg+K7VHPqumST6zqUU+Cw5MPlCOSD5jBUc+
9vNJPq/sSD6Rg0Q+AQtLPkuGRz4uA0c+oupJPnojTD7dXks+IC9JPrjzSz7hIEk+KmlLPsGO
Rj4bNkc+cNZLPv/5SD7zAEg+p3lIPt5uRj70tUY+6Z9GPpe5RT5sskc+wSlEPkwaRz7aK0c+
mQdHPqlXTD4LF0w+SW1GPmcESD5IF0o+UtxFPrF2TD6QMkk+mrpJPvIESz4A10g+atBOPrHt
RD6IP0k+RCtNPm4GST4NNUk+bGRFPnSuRT6ETEk+ejhLPlggRz5BKEs+cUFLPvpIST7gjEo+
RxZKPnP/Sj5vt0k+upFLPgBtSz4e7kg+Vj1OPv/xSj54eU4+aqZJPu3UTj5tk0o+HuRHPl7M
SD6/vUk+F0JIPmcHSz5siE4+DSRIPjYURj6zHUw+eNFJPtIcSj7ZzkQ+sktKPrk0Sz6frkc+
0UpGPp3YSj6gxkw+C+tLPtdXST6dtEk+X5hHPuBkSz6kRk0+mudIPuHYTT5gZ00+oeJPPk2a
ST6h7Ew+agBMPt64TD4gQUs+hh5OPkFQTD4w+Eo+NRZKPtcXTD5tOEo+g+BJPu5jTD75/Uo+
OztOPunQST4qm0o+zQ1KPpENTD7Fgkw+8K5LPvzKTD5+CE0+XclKPgzATj7gzEs+LOlLPn3n
Sz7Mo0w+xqxKPkWLTD6Cs1M+qtRNPl3gSz61AE0+gUtOPgf/TT6Fi0w+yJlKPpVfTj6cP0U+
1kFIPkIATz6Qokw+d8VOPs/tRz6nXkk+Bt9OPlVZSz70tk0+dldQPhW6Sj43GE4+srNMPsGm
Sz7i4U8+NHtMPjjyUD7IWUs+FYhRPp4yTj5diE8+ir9NPnz+TD4PgE8+74BQPkzrTD78QEw+
AaxLPu9ETD5urU4+/AxQPr9FTT5rZ04+iJBOPlZgUj58MVA+MQlNPrcvTT5ZdU8+SKFPPtHS
TD6M4U8+wplMPtNjTz4fAE8+cIpTPi0bTj7QxU8+KA9KPlUBUT64rko+/alSPjRQTT4YVUs+
xghPPvs1Tj4wSk4+E+tPPk+HTz7Dt1A+epZPPsUkTj4yF1E+HApMPnbUSz4HY1M+xx1RPh5i
Uz7s900+G1BPPt+iTT6KVE4+PT5RPsGQTD7wIFE+kPNQPkaRTj6zQ1A+BEpQPsnXTz604lE+
HntQPlfuUD4Su08+KzxNPlx8Tz527U8+SPpVPoXcSz5fo08+QDxMPng/Tz42dE8+9A9RPqx0
TT7Mnk4+M59MPoulTj5vx0w+z8xSPtADVT5+alA+23VRPiumUj6PSlQ+EXpPPod0TT7wRk8+
ZvJRPpGfTj6X41E+JKlQPp8nUT45E04+8AJQPi9AVD4Q+FM+IF9PPuHiUj51+1E+A7pUPm6z
UT5MwVU+LI1SPrGRTj7EtFU+4pNPPt+7Uj5U4lQ+Om9NPhguUT7SIFI+4aVSPu0eUz6Ig1E+
99xPPiimTz4QLU8+AtFSPhV5Uz5HtU0+S2JPPkL5UT7FG1A+ZSVSPgVXTj61SFI+vhBTPhzT
Uz5uyVM+4C5XPgCZUz4zTVI+9nBQPk79UT7Ku1Y+SDNRPnGaVT5pclM+GNtRPm36UT7XTlE+
+jZZPos6Uj5yw00+2NlTPgy1Tj6rdVU+vyVRPmGPUj4bSE0+t8RVPj2PUz40RVE+I8BQPj9P
UD7owk0+d2hVPpGLVT6AflM+qhpSPng9UD49fVA+1wRUPjMnUz4qUVM+vQRTPttcUj63uFM+
MnZRPl+rUj6XP1Q+Ot5QPlj5UD5i91E+FBdVPl1HUz7MQFQ+6kJRPg36Vj4+R1I+R79VPo+l
VD6HnVI+A8xPPvmAUT5Q1lI+TedUPiT3UD4IyFI+XyJWPgBZTz47F1M+f8dUPhjFUz6FS1E+
Fw5TPrlrVD4HvFM+ODVRPudMVj5tR1A+AkJTPvlSUj5d7FA+AxhTPjlcUz74WFA+jP1XPhvK
Tz7THVQ+RyxRPqRBUT4YYVA+/axTPjdCUT4tulQ+XkNSPvepUD6RgVM+NWxTPn3OUz79DVI+
xMVSPmmZTz7jQ1I+L5BSPufbUD7sNFU+6/1UPpOjUT4rfFM+ASJUPppNVj5EE1I+/JxOPoBT
VT6Q5VU+W+NWPr4MVz78AVQ+0/tTPswZVT4WHFE+Mo1PPgiaVT6F+Vc+jEFWPirQVT4t31g+
7yJVPr9fWT6wr1Q+a6JRPjNyVD44vlc+eXRSPgqkUj4iFFc+48lZPhzbVT5MF1Y+gKNZPliY
WD6ptlY+I6hSPg1/VT6cVlQ+Pm1UPrUlVT4J0FQ+0rFTPmFKWj5z1Vk+YZdXPnH3WD46U1g+
V6pTPuivVj5VB1Q+TtRRPkARWj5X+FY+ayxYPkK/Vj7nG1g+qYhTPnscWj5qwlg+SEBXPoBO
Wj6rAVg+Q11VPrQXWD5DyFQ+uUdYPpyHUj5BYVQ+TwpaPqoPUz7Ec1Q+mlhXPqSlVT7ngFo+
ITJWPiekWD7taFY+/11XPhMQWj4Melg+shZTPiL0VT4kf1U+vddXPil0WD7GUVQ+2whXPgpz
Vj6jkFc+7kNZPrXCVD4GQ1c++RFWPjJQVz4DC1k+IqFVPoL1Wz45nFc+boFXPgHIVj7Ls1o+
ZJxXPsNEWT4TBlg+A2FXPrm0Uz4zD1c+j5haPg0HWj4Fwlg+s9hbPsvpVT6x/FU+1ZtWPvOI
Wz6XjVk+3aZXPrxYVz5V2FU+sjBZPmXTXD74ElY+4HFaPjG9VD6Wk1o+WeBVPojGWT6CfFk+
c/BZPj+EVD5sZlc+h/tdPs0cVz4BElo+OaBZPka5WT7oMVg+aolYPlGlWD6Bilo+8ixYPizk
WT7/7lg+EuVaPs0/Vz7rm1k+/kFZPn7tVz5w+1Y+2iJUPpWvWj6UpFc+l2RZPouHVD4X8Fc+
vzdXPkXUXj6hEVo+sktYPv0oXz7MUls+md9WPun0Vz4OIlo+ys1aPvVWWz7q9lo+UuJaPoK2
Vj58JFo+w0hYPg0yWD7Zhlk+znFYPklBXD4eYlo+E9pUPpzkWD7aY1k+tZ9YPobIVj5AAFU+
vlJaPkUQWj6LyVQ+IpZbPtVHWj4Vf1g+bP1bPkMhWT7WMlc+y/NZPuCwWj4OGVY+87lfPvkj
Vj6dGFw+f/9YPjYaWz5DS1c+CvFbPvZmWz50Qlo+18ddPr6UVT52Bls+FI1aPrVPWj61oFs+
0nZaPppNWj5WsFw+hV5YPnVhXT5s1lc+8rJXPrwBWD6yD1o+/fVZPv9cWj5DeF8+NCVaPgVf
Wz6rgFc+6ixcPpAQXT7SGFo+SjVZPhuZVz5V9VU+mypYPvwmXT7p4VU+trFZPmXvWz6jHls+
gLRdPpX+Wz5+GFk+A/RdPuunWD5l/Fs+ZXddPjf6Wz7iD10+fR9cPqMwWz64wF0+Qn5ePhcO
XD7tLFw+hqpZPjunWD7iMlY+KYBaPmEiWz5tnFo+jc1YPlBxXD4Ca1k+MkhfPgxrWD4GQV0+
OY5bPtltWj7tK18+KF1gPmyCXT6H9Vs+M/BcPvdMWT7Tflw+vjpaPtN1WT4HvVo+rF9cPmDd
Wj4n118+tgZfPu5bWz7+BFw+my5fPmyHXj4ajF8+nJFZPvTNXj5mZGA+TctaPoAAXj5Vslg+
lwhcPmmsXD5+aFk+1aphPi6+Wz5wh1k+m/xZPmgCWj4yL18+bYlbPvxxXT7sSFs+zjJePhTR
Wz4jdFs+xwFcPvFJWD6/UVg+MFJfPm0XXD7WiFs+cVhcPueSXj5chmE+WDRjPm8zXD7Mmlo+
F5JbPiFAXj5qpF0+OQtdPn0lXz6gTV0+hFhfPvX9Xj5W/10+sZ9YPo+YWz4OF14+KLBePsII
Xj6xjlo+Sq1ePtIlXT6u11w+iI1ePlvWXj67R1w+7DlfPrhZYj6L7mE+l7NjPteMXj7141k+
a0NcPpg/XD567Vo+7GZaPtssYT5TN1s+eHpiPn8wXz7Cqlw+H9xhPm/wXT5jLl4+AiVdPlK8
YD5JWVs+67VbPlhkXj6WS10+ANthPnqVYD5OPV8+QulaPi1oXj6cBl8+4TRePl+fWz4DnGA+
wIxePsDJWD6WK2A+ElBePtVwXT4F21o+5CNdPvOzWz7V+1o+N2FdPgpKYD5h8V4+/A1fPjdm
Xj7J0mE+JR9gPpseXT5oF1s+9SZbPjfAYj5UMlo+Qz5iPh/CXD5QWV4+R6JkPrMZXj5P+V4+
Mz9gPoD0YT5AgF8+ISVhPtvDXj50AWI+gtZePnsKXj44J10+rE9fPmtJXj5J7V4+weVgPptt
YD6s4mI+/K9jPopxYT6i72E+y9tiPjBkXT7Eb14+yXFePjmGYT47r10+zLBdPqVHXz5ZiWI+
lZ1iPu38YD60kmE+uSNbPnodYD5d1l8+dqljPilWWT7UZl8+dRBfPjY3YT4i7V0+3k5hPgj3
Xj4MoF8+22NbPlX6Xj7x5WA+meFfPtpeYz6nb2Q+V2xjPrKCZT7BIGA+2LtbPnGzYj67jl8+
S6FePtdFXz5j72E+dQdhPhmqWj5JF14+g8xePrphYT6NLl0+XBpgPoocXj6j02E+KutiPm7P
YD7DVV4+62JjPvB/YD5LY2Y+UV1gPgVrYj6oxV4+Zk9ZPrZnXz5Gv2M+e6pePi+yXj6gEFk+
vDRePpQEXj7drV4+dRlhPrs9Yj5DKWE+rItiPhPqYj4cqF4+N8thPnvrXj6n5V8+75RgPmEa
YT4vfV8+iMxfPjTpXz5aamI++2piPuKPXj54NWE+ZLFjPpbRWz5YEmE+bdtiPhYIYj6XTl4+
7QdiPpfeYT4rA2Q+zvNePtomZD5AVGE+wwBiPqKUYz5Cs2Y+RdNkPvkaYj4qjWI+ZstgPkBA
YD6/mWI+SmxiPm3xYj6Gm10+sCphPuckZD7A72E+6ntgPoopZT7eS18+nOZiPlwYYT5AjV4+
tEBhPs/6ZD64PmM+8Q9jPnMrYz4/3mI+jVRmPgC3Yj5OqFs+/aFfPorZXz7WhWQ+2jFjPqoA
Yz7Ke2M+G2ZjPpujZT7Q32E+1qxoPo3UaD7zumA+iUhiPrM7Yj4A/mM++gJjPhQkYj48TGI+
1f1lPjVuYT6CiGc+giJjPpavZT6vd2I+TH1jPvsoXj7XTl8+9+9kPsMtZj7qmWQ+k89iPoMl
Yz5RcWM+gw5pPiXNZD4dxGQ+6ahhPtyzZT4hsF8+F3ldPlkuZj7zvWc+H7xhPrCFZT5UVmM+
yRRmPud3Yz51DGA+89ZkPj6qZj4SJWQ+awlhPnCLZD5dsmE+w09kPjMIYj47ZGM+hKdmPqnU
ZD4fKGQ+tqJjPoy6YD6YI18+TANkPlkaYz5twmI+xu9jPhOMYT4ve2Q+Ld9jPkpjYT6vp2E+
5tFjPry/Yz4ZHGI+XKVmPiVgYz6CvWA+XJJkPuTOZD5J3GI+g6phPtyUaD7uWGQ+GjZkPvEJ
Zj5O5mU+XtJjPiOpZD7ySGU+N0dlPr3sZD4+IGU+wUFiPqRCZT67Imo+IjplPoBKaD7qfWY+
6OViPlKiYz45S2U+T8xoPiP+YT5JK2Q+TH5pPjhkYz6WDmg+uLtlPunhZj5SUGI+gl9nPn6K
Zz4U/GI+F/VhPg72Yz7FvmM+hXRhPgpzYz5KdWU+1y1lPpFjYj6TCWk+LetjPgeZZj7jaGI+
K6tjPm3MXj4mc2U+yGJmPrVXYD5mB2U+7kdkPsQ3Xz6cl2c+zs9nPimkZz7W6mM+Eh9jPhlJ
ZT5jv2Q+84hjPs+/Zz7eW2Q+M49mPgKLaT4vmGY+CQtnPlyHZz7aP2Y+Hd1iPoENZT7ZT2k+
cMtjPs8XZz6kumc+fFhsPlwzZD4HA2U+RvppPvzyZz7xgGM+LGRkPjfpZT5GUmo+bGdqPmZo
Zz5hQGk+6PxiPtRNZj5ftGo+BMlhPrn6aT7r32U+fFRjPi95Yz5KhGQ+UVllPirSZj7H+mM+
BJxnPoS+Yj6aZ2Y+Dl5kPl4UZT5EbWU+4V5lPoVoYz7oBWA+9VZmPulPZj6L82M+RUlkPp1V
YT7F32I+jjlnPpBraD643GI+O+BkPhSZYz7I6GY+BE9pPgGyZj4ZkGU+lqdjPh2rZj7olWg+
61NrPpIWaD5fNmg+HwNpPmmdZj4hDmQ+XVRoPqkXZT5V0mQ+A8RiPozHZT5CrGc+TUlnPgiI
Zz6o62g+QMtjPpufZD5vq2k+hFxqPgW6Zz5NMWY+WxdmPkD6Yz4Ws2Y+ahhmPkJfaD4TJWg+
HGhkPqlIZT5GqWg+rqJnPvd7Zz7Vg2g+pFdlPuFBaT7DnmU+UB9pPoDCZT4aKmg+K+1nPtHk
ZT4mZ2g+jtdsPmWuaD4n72g+uMdkPsn1Zj6OHGg+LJNlPuMSZz40h2o+ZbRpPlH+aD65M2c+
PJVqPno+aj6nfGU+9xtpPuGgaD4D+2c+BvZnPrF6aD5Bxmg+Z0ZsPqDJaT4YMGo+ZF9sPm9R
Zz7rTWo+Fg9qPpKmaj61UWk+B3ppPgSJaz4oTmk+XFtmPt1waz5SyGI+Iv9lPh7DaT6BMWY+
m11oPkxNZT4CXWc+R+FqPtKIbD48fGU+ec1oPvALaD7Famo+gFdpPq6wZz4y1Wk+gDdnPogM
aT4Bj2Y+vNRpPty3Yj79cmY+tEJkPkU6aD4+6GY+PWNmPtm2aj6cL2k+6aJmPs4daj7peGc+
uAxlPiN3bD6/RGs+/f1oPloEaT67CmQ+PPtqPoUSZz6JaWg+1BloPpEObD7o9WM+yD9pPra1
aT7ap2U+7j9sPvS9Zz6EZWg+mXppPmxmYz4/oGY+h3FpPjKwaT5HaWg+7jhrPpY/bT4gE2s+
O+VnPuc3bD4p22k+sKNqPuYraz4Kf2g+GlZsPtQCaD52O2c+MN5pPtZXbD6mRGg+gp9iPh8X
aD79Smo+kyVrPvEWaj4A2Wg+cQlqPq/QaT7S4mY+IRlqPpqUaj7J6Gg+e7dkPq1DaT4mj2g+
Js5pPhFibT5Rf2k+FyVpPp0wbT52v2k+3cFsPv3FaD5ohms+vmVrPkLVaT5Dj2c+U75qPpGQ
az4LeGc+snZlPkpZaD4faGg+1C5rPuNsZz4iEmg+yOhuPlGeaj7s/WQ+9iJrPlJNaz41D2g+
X4dpPrPqaD5e+Gg+jwNpPgvmaj6fr2g+s9VpPvJvaT5kiWk+IatsPpX7bj50m2s+FSNpPvnK
Zz6j0mk+DZFmPusAaz77V24+NHhoPhBUaT5Kvms+P0RoPiiyaj4q/Wo+4a1vPsniaT6ebWw+
eVtqPk3wbD4oims+CYprPocbaz7vSm0+T1VqPg3mZj4J+Wc+4aRrPqD6Zz7o12o+G0ZrPoeZ
aj4myms+RQJoPilzaz6q92Q+jZlpPoACaT4rtmo+jc9pPqOWbj7rA2o+W9FpPphFaz7Z3ms+
mJ9qPr4Zbz7CPm0+OsFmPq4faj44dWw+tLNpPgs9aj5i7Gc+bjVtPozQZT5jj2o+LBZoPpPH
az6pcG0+DvlqPvkaaD7RAWo+4Q1nPq/Kaz71SGw+dIprPiX3aj6T420+DiluPgHNZz56lWs+
rilpPgdEaT4y7mE+HeBuPnmcaT7Obmo+aBprPjQ0bT71mG4+HR1sPo+OaD6e6mc+C6hvPvcI
bz47dWs+P5dqPvnQaT51tGk+k/9qPpPDbT5/dGg+vituPrtqaz6Jtmo+NkhqPkJQaj41mGw+
zbptPrhUbD6v0W0+wgNrPsBkaT6DLGo+xwVuPlPMcT6zJm0+a4hqPh+PaD4cmWg+B95qPr7U
bj59MWY+XMxvPru9bT4xXHA+eMBrPk14aT5w82s+xC9sPoonbD52KmI+o+xrPpy3aj7Xa2s+
3ndpPv1KZj59V24+v1NtPlwgbz4SjGo+5HpuPkxCaz5cFW4+Nh1rPrzqbD4FXWc+WwBtPlzA
aT4B9mo+MQ1yPmLtbT66y2o+UjBvPhcsbT6HDm4+UgpsPoz1bj7p+mo+Nx9vPrS2aT4AHm0+
1T9pPqyfbj4ql24+gBVnPio5aD6f220+zU1uPmwtaz5BCW0+qJlsPu5YZz7qQGw+cT1tPiRs
aT75LXA+cGhtPh/eaj6XZGw+NoxpPqolaz5rG28+2dhuPsFVcz70hG4+8QVvPvAqaj5X8Ws+
OcRrPg+MbD6krm0+e+ttPvhdbD43PXA+P/prPto1aj5l3m0+DA5vPpIIbT7wImk+C35uPhLA
cT7NfWw+/8BtPld0bj5fDGs+2ipqPmu3bz5kzm4+7MBxPseNbz6mWXM+oSxqPnwgaz78XW0+
ROFvPnUxbT56TG8+ljxrPphtbj6Wz20+ETNrPrRUaj68pWw+Z+tzPp8dcD5AZ3A+ScRtPlSU
Zz6DfG4+J2xvPqQPbj6P9Ww+mDFsPrLkbz4VCW0+9DZoPl9+bT4CL2w+Qi5uPtMtbT5x+Gs+
8a1xPj8Hbz7C3G4+U5FtPib3bT7BVG0+U7NrPsw/az4xvGw+3KBuPj0Abj61WG4+WZZxPpJc
bj7Mj28+zCluPt0DbD6jMmw+2sRsPvN3cD5X7G8+WKtsPpiZcj5W4XE+GYdrPnJMbD5HFG4+
K2JqPl9OcD591W8+POJvPlVrbT7073A+8aNvPrEnbT5uYm8+5p5uPqJxbz7IfHA+Au1tPt9P
bj42aGw+1uFsPqYycj4wdG8+H49tPvdJbz6QMXA+pMJtPmEHbj5MK3E+Q0ZwPtpcbj4u6G0+
b8lvPgflcD7qMWk+34VrPu4Wcj7bam4+xExvPsn8bz7+v20+mClzPu3Jbz6gGms+5xlwPv2A
bz79n2s+KiBsPt4Kbj5zZW8+LEFwPrXJbz7zBW4+T9ttPr+obj6KsXM+uDdxPqGFbD4MEHE+
kJJ0PuG3cD51xnI+E1BwPuY2bj4QI24+6tBvPqt+bT4tLm0+MbdqPmaNbz7MxnM+1wByPjWT
bT6sznA+afFvPlpVcT7q128+PFFvPqXzcD4kMW4+TstxPquEcT5XIHE+bWhvPm6Wcj4b/20+
PapuPm6ocT4XLXM+MYRyPiszcj4ZunE+opxqPpjccz7NQXA+ThB3Pgndcj7+Ym4+E4FvPhVR
cD7GBHI+Wrp4Pj5ocD6f2Gw+jmVxPgdhbT50KHA+RrFyPv7XcT70+G8+futvPkohbD6hgHA+
mmNtPkHibj6E0W0+S5RwPnL1bT4K120+7FF0PnPSbz6kJXM+NapzPst8cT4JNXA+5flzPtUe
cT59jHA+nNZtPqLtcD5XvHM+8GxyPqvubj64WG0+rMVxPnOAbz4OOnI+U1JzPsRAcj6wiG8+
oUxvPqSUbz43mHA+kxN1PjbJcj456m4+/ExzPsaXcD455XE+FbZyPlKocT4pxHA+IElvPqsD
bz6EKXQ+CYNyPl5fcz6SO3A+wztzPmxUcD5p+Ww+GYVyPvJPdT7ql3E+VEpwPs2FcT49pHM+
DCpzPkV0cj4sMW4+/C1xPhBxcT4FhG8+OqNxPgy3cT4KznM+py1vPuENdD7tpm8+xIRzPoZG
cj525m0+dxZwPqIHcT6KfHM+oKJwPoMOdj7oYG0+/IFvPsgycT72f3A+qBt2PuT2cD7Usm4+
4AJrPpgMcD7DunM+8YtxPiQucD7yGm8+1jZuPoM0dD41JXU+kc5wPtoIbT6nZ3E+zMZxPljv
cT60u3M+uRFxPrhzcj78xHc+3UltPnJddT4y6HM+B3dzPiMncz4PJXE+IQFzPkXzcz4oTXA+
wM9zPrfTcD4GkXA+giB1Pspkdj5JzXE+Fod2PrrdcT7xEHE+0WZzPqSrcz4tdHA+B/RuPvY6
cj78b3E+GVZ0PuzQbj5lvnE+0gJzPlOecj50hXc+oqB1Ph2xdD4ElXA+pQ52Pn65cT4nvXA+
k3RxPiGAbz4qfXQ+3nV0Ptpdcz5E+nA+zkdyPiVsbz4zSXE+pJtvPs07cT7WOXU+uWVxPo3M
dD46JHM+NwZ0PpcJcT5DqXQ+OW1yPoV3bj6g1HQ+XYRxPjaWcj42b3I+roRzPomhcD4TY3U+
rLBxPltacz4QunY+Qgt0PoYabj7reXM+D891PklRcT4Cd3M+Bi50PrbPcj7O/W4+xh5zPpIz
cj5t+nE+GId1PpGqdD42HnE+ZLp2PiEjdD5Bdm0+t3NvPrbJdT4MxXA+d8pzPoe3cz7laXM+
UR9yPuzXcz7163E+J3d1Pph+cD52C28+tzVzPpM1dT6CWXA+vOB0PuBrdT75WXE+M+xzPoeZ
cz4pEnQ+Ym9yPvopcz7yCXI+OwVzPnqucT7Bsnc+0Rx0Pk0scz698nc+YsVzPoeYdD6HNnU+
xCB2Pusdcz7XpHE+zVx3PogwdD5L8nU+fGp1PiI6dj5SQXM+w3BwPsS2cz4ySHg+OJtwPqnb
cD5xxnc+nwd2Po1/dj7XmXA+YGVzPmNTcz4YCXY+7zJvPj8idT68MnQ+7hx5PjCCcD5dr3A+
B7B1PmkEdT6LjXI+G693PjZ2cz5sA3I+qc9zPiYtcz48p3A+YqR2Phd2cz5bUHE+Idh2PqGF
cz6o+3g+8TB1PuJjdT6N13M+UEZ1PiDNdj4Iq3U+aD5zPkDzcz6NSHU+x5ZyPrMMdT5Lf3Y+
agl1PsUqdj6IfXU+GWt1PuQIcz6csHQ+OnhvPmMjdz62IXU+n69yPoGLcz4mtHM+0Tp2PoGO
bz696XI+20R2PnLleT5Es3g+0FB1Pl4Cej65AXs+JYt0Pg1Gcz4EBHM+E9hxPhIvcj48jnQ+
WEF0PsuGdz6bmnU+KsF4Pk2IeT4GfnQ+/4l0PgP+eT4/QHY+sBd0Porkdj6WDXI+u1x0PkFG
dz5EYnY+jKB0PpMhdj5XKXQ+Sgx3PiMFdj533nI+ASF6PnurdT5DTXI+z7F2PpmjdD6XEnw+
zKt1PmoOej4FQnY+H1ZzPjH1dD7HB3Q+Vi52Ptv9cz5mpHY+jl53PmAFdD4rYXY+1npyPoWp
dD6GJnY+nGd2PnzFcz4UNHY+OG51PuJVdD5/MnY+MgR3PoSLdz5Xbng+sA99Pog0cz7R43Y+
7Yx2Psfscj6gEXU+nttzPpKZdD7l8nU+Pqp2Pm7odT6tRXQ+KWV3PqH7dz5Gp3c+NEBxPjRA
cz4uxXU+2kR2PmIReT5RaHQ+42J1PtOEeT5TSHs+7W91PiWDej42EHc+Sh51PqEhdz5EkXc+
PgF2PnTudT7ZYnA+UZB1Puykdz7jIXI+X253PpTyeD57sXY+8194PiQ2dz6gL3g+Acx6Pj3L
cz4slH0+CAR4Pjgydz5z5nA+Hgp6PiLwdD5FNno+d9d3PreZcz67VnU+bv11Podiej78hXY+
Kp11PkA/eD6kPXc++o12PtiLeD66e38+0e51Pi9IdT6FGHg+zXp2PmQSdz6BvXU+kXN6Po0P
dj6rP3U+2C15Pvamej5oeHg+kXZ0PluJeD7Gkng+WMF8PnBxej5zpnY+SMV4PuRyej6m7Xc+
fd12PifQdz7KT3c+7bZ0Pv2eeD5J7HU+njN4PtwceD6mVHg+T4NzPqHGeD7bAnU+mCx6PoY6
dT6Gjnc+lZ94Pk4CeD7FG3g+mB10PkbndT4/xnc+r953Pul3dD6wRHk+dqV3PutPeD6kPHw+
eHN4PgaIej57onc+3y93Pga7eD7vU3c+0Xl+Pr2Tcz6vOXQ+sL11PmYYeD57nnk+Vk51PksZ
dz57XXk+mZR2Pn21dj4AHXY+8Nx5Pn0MeD7WQ3o+ZMh5PuQVdj62Vnk+WwF5PitPej5IK3c+
lQh5PgmBdj54wXk+4k52PpH2dj4MW3o+VgR8PjGfej4/gng+m396PhIhez7sVHE+jex3PrMM
ez6oa3c+xSR4PqGbdj52yng+yqJ0PlTKdD43v3Y+1013Pifpdz5q+nc+Ch14PqQjeT5n4nU+
n+BzPoKRez6XNnU+4U15PjrodT74vnc+8f53PmSbfD7Xd3I+rj13PmZFdz6Tt3c+X4t2PhaD
eD456XY+8yR5PiUBeT6CvHQ+BMR2Pp7Tdj5f93g+xuh0Pjm8dz6/xnY+2qx3PlX1dD6w1Hg+
C096PrO5dj4tK3o+1JF3Pj07ez5QQXs+L2p2PvyAfT4uD3Y+QDp2PsNDeD68dXo+4GR7Pttt
ej5U9nw+wxd9PlDDez5a+Hc+l9h5Pg8gdz7DP3g+wct7PmYWdz6/iXo+OuF8PoUdej4gSno+
8qV8PgWEej4WvHs+6PN+PslUeT59uHo+oeB8PgD1dj6VL3c+3RZ8PodLdT44jnY+8I14Ps28
dj43qn4+dktzPvmbfT5ObHo+VdZ7PnjAdj4h1no+dEV5PqwFfz4DmIA+J0VzPg9bfD7J6Xs+
H0V5PghMez4Bnng+Lyl5Pr3veD4eoXs+TR96PlX1ej6bhnQ+3eR6PqfKeT4MTnc+B8F8PlVZ
cz5gXXw+APZ9Pkwrez7A8Ho+8197PiZjeD7sWHw+K/R4PklJez7TPno+lCl9Pk/AeT7ktXo+
tYZ2Pr5IeT45g3s+DmR5PiB8fT6kVHk+ziJ+PtpPdj6zCXo+w0t4PijPfz7wDXo+FY56PhYm
ej7AoXs+xB14PjoZez7lCng+Mwx7PnaTfT499nw+uNh4Pjs2fD71r3g+UbR7PlQ2eT5m93k+
68p6PoCDez6YMnk+DBB4PvzRfT7xKnw+PLp1Pkhpej4cTXo+fQh5PvyReT5Gnns+WZ52Pg7/
dz7QhHo+Trh9PqiBdz6okHo+bth4PqCjeD77w3U+e9J7Pg4bfD7hT3k+lTp6PpBqfj5JCHk+
lid7PsLkdD6p6Xo+NI94PjQsej6kLXY+IgV4PhYkfD7AZX0+hMZ3PuFddz5bsH0+Bbl4PpXy
eD4hynk+na59PufBeT5RoHw+QZ97PlKjfT7sd3k+loB7PpGRez4xnH4+7397Pnd7ej65LH0+
u+F4PlDzfj4fB3w+oA55Pv3nez6Rhnk+4ft4Pmn7eT7Lqno+6jF4Piw0ej6Auns+r7J7Pp7y
eT6wJH0+UMh6Pu5tez6DuHc+skt6PsmXfj5sz3k+3bJ3PsIhez4CrXo+Fz96PoHfeD4ghIA+
oPp8Phnkej5FvXc+C5t4PoemfD6lAoA+TWV3Ppeadz5eIns+5nF7PmKFfj6prHs+j251PmAU
ej5kvX4+g595PkLbfT4SIno+SQ56PsQ/ez7K2Xs+K6V4Plrbez5nJn4+r199PlCWfj4avHg+
gu98PtgUez4U2nk+PdR5PulJfT5ERH0+RnR8PoOTfT6itHw+J+x6PuWBgD7OZnw+ATB9PuEE
ej4DL3s+ZqN5Pg9Zez42Hns+sH59PkdNej6sknk+6nJ4PjqMfT71hnc+6jt6PizreD51x3o+
mPF8Pp0NeD49vX8+Qj19Ph4/fj7gmHk+E9d3PqvIej6gFn0+nO5/PquOez430n0+BBZ+Picr
ez71I3c+kXN6Pkbpej7+5no+q8Z7PmkkfD7iP3w+mLV6PgaNfD5T1nw+lc55PngHfz5n83s+
gtp7PiHkfT4Jmnw+0n57Pgi7fT7VQno+PFN5Pmvidz47pnk+gX18Ptf+eT6POHo+Cah2PgSG
fj6tdXs+e7d7PkQBeT7hOH0+8/x+PvcAfz6qRXo+HSl+PsrNez5PJ3s+HpR+PhYofT6BXn8+
x3V7PuA3fT4FWH0+nm55PlYYfT7Ne38+WGl+PkGTeD5B73s+ysR5PkiFez6I2Xw+wwZ7Pn6A
dT7Qg30+q+x7PjSCfz4Qznk+NyB8PmiCez7iS3w+baJ3PsLufz7fCX4+Nv5+Ptw/fD57130+
1T56Phhifz7OD3s+bQ96PoRrej7I1Xw+7594PuKreT5CwHw+VyF6PnwZez6Po3s+pYZ8Pl2F
eT6xaXk+r0h7PqLuez5MA30+GEt7PmOyfT4jiHs+8mJ6Ptj4fT4gyXU+Dk1/PmQneD66dns+
AVl7Pv5Ifz44mXo+/UF/PlXFfD5hNHk+6xx9PnH3ez6+lH4+Wj5/PtfGgD7jkH4+1Uh7Pjve
fz5lJ3s+0i52PuNLdj6sTYA+AnR4PoXtfj5EJH8+YqJ9Pg1NfT7tFoA+byt7Puh1ez4w6Hk+
HUt+PksyfD52qHk+Dh97PiUPez7Ddn4+t8R9PlqDfz56lHo+8y9+PkCzez6wfXw+QXp5PrZo
eD4Qr30+sRN6PtPqez6ey30+k4h7PgemfD5AwXs+sq97Pk7Wfj47m30+0GB+PvCjfD4Jm3w+
M+V6Pk0wfj4Hf34+nfB6Ph/aez6sZnw+ZWZ/Pn0Zfj6U1Xw+Bnl+PmgHfz44nH8+Bjp8PovB
ez7RyH4++zF7PjlWej7AA3k+3bR5PvcEfT4463w+CXmBPoDXez5NqHg+SGaAPsNofD58yHw+
m3R9Pnf+eT6tb4A+Fc58PuE0fT6by3o+xwt+Ptiyez4JRoA+hjp9PgI4gD5FBX4+LAJ6Pp1X
fz41LYE+8oSBPimzfT4PjoA+k/Z7Pky0fz5/3Hs+HLl9PiEqfD4eAH4+1Bx+Pn5MfT70QX8+
vUZ9PuJsfz5XZH0+Y/p9PiixfD7SRHo+uDV+PtjqfD6nNnw+V6CAPtb3fj4Mn38+IJt+Pix6
fz7Ifns+Ta99PhFkfD6HcXo+K2Z8PonWfT7I1nk+WYV/Ph/NfT71VH0+JJh8PtujgT5lKn0+
wUV9Pvs5gD6/kHo+xR5+PsMggD40xX0+Mrl/Plrzfz5DyX8+f+l9PtQ0fj7FOX8+m0B+PsRs
fD79LHs+W1iAPsP/fD6Rbn4+sRV+PkV6fz4oPnk+pSKBPgRVez4LLIE+e6Z9Pud6fT6AuHs+
CPV5PgdKfz7VLX0+OsJ+PqiWfz5zNHw+LvN+PtK2gD5wlYA+FEl/PlNFgD7uzoA+hhR9PmxW
gD5yTHo+LZ1/PpoYfD6gg34+pbGAPojWej7kt4E+YKB8PtBkfj6w2X4+cJp9Pn0tgT7GQH8+
7S2APsJpfj5SBX8+3sJ+PoXSgD6XFoA+o6F+PouUez5SH4A+RhGBPvWGfD5dMoA+Rk1+Ptmr
fz5zz30+TBh9PgAbgT5JaoA+IAqBPuOrgT6bm4A+5nGAPiapfj4wuIA+OOB8PnkcgD4OAIE+
otN7PnF2fz4LDoA+2PWBPsISgD5/6X4+egiBPhoVfD5dRoA+rTl+PotbfT6Vj34+e1eBPrYs
gD5t/3w+GqWAPkegfj4IX30+k3t+PpHXfT5Uf4A+nJN/Pum0fj4/+H0+5ZKDPoKtgD6kBYA+
Xe1+Ps1ggD6Bh4A+iMl6Pie3fT5GS4A+dnKBPuxzgT49U38+SvOAPkv6fj6m5Xs+evJ6PmXt
gD6i8oA+uB+APpNTgT4bF4E+uoGAPvvFfj7j1IA+stJ9PjF5gD72wIA+JFaAPiDmfD5OpX4+
2e19PgbSfj4PDoA+l158Pjxsfj6or38+93OBPodTgD6vMYI+T0WAPsq0gT5q2Hw+WUeAPp8M
gj7oDIA+BAWAPn6TgT6pUIE+P/aAPsiNgD46EoA+7it9PsfLgD7OO30+uSGBPt/HgD7yb4A+
jIGAPhVpfT7MX4I+xOGAPlOwgT4UWYE+7oKBPmKlgD5FZ4I+5gJ/Prqofj42eIE+fauAPlYy
fz4uiIA+iZx/PuvIgj7TO38+NNx/PoqNgD4=</AssayYData></Step><Step><CommonData><SampleLocation>4</SampleLocation><SampleID></SampleID><SampleGroup></SampleGroup><SampleInfo></SampleInfo><SampleRow>F</SampleRow><SamplePlate>1</SamplePlate><WellType>WASH</WellType><Concentration>-1</Concentration><ConcentrationUnits>µg/ml</ConcentrationUnits><MolarConcentration>-1</MolarConcentration><MolarConcUnits>nM</MolarConcUnits><MolecularWeight>-1</MolecularWeight><Temperature>30</Temperature><StartTime>1599277</StartTime><AssayTime>600</AssayTime></CommonData><FlowRate>1000</FlowRate><StepType>DISASSOC</StepType><StepName>Dissociation</StepName><StepStatus>OK</StepStatus><ActualTime>583.601</ActualTime><CycleTime>0.2</CycleTime><AssayXData Points="2918">O7O+RKq5vkQQwL5Edsa+RN3MvkQ7075Eqtm+RBDgvkRu5r5E3ey+RDvzvkSq+b5EEAC/RG4G
v0TVDL9EQxO/RKoZv0QIIL9Edia/RNUsv0Q7M79Eqjm/RBBAv0RuRr9E3Uy/RENTv0ShWb9E
EGC/RG5mv0TdbL9EQ3O/RKF5v0QIgL9Edoa/ROWMv0Q7k79EoZm/RBCgv0Rupr9E3ay/REOz
v0Squb9ECMC/RG7Gv0TdzL9EO9O/RKHZv0QQ4L9Edua/RN3sv0RD879Eofm/RBAAwER2BsBE
3QzAREMTwESqGcBECCDARHYmwETdLMBEOzPARKE5wEQIQMBEdkbARN1MwEQ7U8BEoVnARAhg
wER2ZsBE1WzARDtzwESqecBEEIDARHaGwETVjMBEO5PARKqZwEQIoMBEbqbARNWswEQ7s8BE
qrnARBDAwERuxsBE3czAREPTwESq2cBECODARG7mwETV7MBEQ/PARKr5wEQIAMFEdgbBRN0M
wURDE8FEqhnBRBAgwUR2JsFE1SzBREMzwUSqOcFECEDBRHZGwUTVTMFEQ1PBRKFZwUQQYMFE
bmbBRNVswURDc8FEoXnBRBCAwUR2hsFE3YzBRDuTwUShmcFECKDBRHamwUTVrMFEQ7PBRKG5
wUQQwMFEbsbBRN3MwUQ708FEodnBRAjgwUR25sFE3ezBREPzwUSh+cFECADCRHYGwkTVDMJE
OxPCRKEZwkQQIMJEbibCRN0swkRDM8JEoTnCRAhAwkRuRsJE1UzCRENTwkShWcJECGDCRG5m
wkTVbMJEO3PCRKp5wkQIgMJEbobCRN2MwkQ7k8JEqpnCRBCgwkRupsJE3azCRDuzwkShucJE
CMDCRG7GwkTdzMJEO9PCRKrZwkQI4MJEbubCRNXswkQ788JEqvnCRBAAw0R2BsNE1QzDREMT
w0ShGcNECCDDRG4mw0TdLMNEQzPDRKo5w0QIQMNEdkbDRN1Mw0RDU8NEqlnDRAhgw0R2ZsNE
1WzDRENzw0ShecNEEIDDRG6Gw0TdjMNEQ5PDRKGZw0QIoMNEbqbDRN2sw0Q7s8NEqrnDRAjA
w0R2xsNE1czDRDvTw0Sq2cNEEODDRG7mw0TV7MNEQ/PDRKH5w0QQAMREdgbERN0MxERDE8RE
qhnERAggxER2JsRE1SzEREMzxESqOcREEEDERHZGxETdTMREO1PERKpZxEQQYMREdmbERN1s
xEQ7c8REqnnERAiAxER2hsRE3YzEREOTxEShmcREEKDERG6mxETdrMREO7PERKG5xEQQwMRE
bsbERNXMxERD08REodnERBDgxERu5sRE3ezEREPzxESq+cREEADFRG4GxUTdDMVEOxPFRKoZ
xUQQIMVEbibFRN0sxUQ7M8VEoTnFRBBAxUR2RsVE1UzFRENTxUShWcVEEGDFRHZmxUTdbMVE
O3PFRKp5xUQQgMVEdobFRN2MxURDk8VEoZnFRBCgxURupsVE1azFRDuzxUSqucVEEMDFRG7G
xUTdzMVEO9PFRKrZxUQQ4MVEbubFRNXsxURD88VEqvnFRAgAxkR2BsZE3QzGRDsTxkSqGcZE
ECDGRG4mxkTVLMZEQzPGRKo5xkQIQMZEdkbGRNVMxkRDU8ZEoVnGRBBgxkR2ZsZE1WzGRENz
xkShecZEEIDGRG6GxkTdjMZEQ5PGRKqZxkQIoMZEdqbGRN2sxkRDs8ZEobnGRBDAxkR2xsZE
1czGREPTxkSq2cZEEODGRHbmxkTd7MZEO/PGRKH5xkQIAMdEdgbHRNUMx0RDE8dEoRnHRAgg
x0R2JsdE3SzHRDszx0ShOcdEEEDHRHZGx0TdTMdEO1PHRKpZx0QQYMdEbmbHRN1sx0Q7c8dE
qnnHRAiAx0RuhsdE1YzHRDuTx0SqmcdEEKDHRG6mx0TVrMdEO7PHRKq5x0QIwMdEbsbHRNXM
x0RD08dEqtnHRBDgx0Ru5sdE3ezHRDvzx0Sh+cdEEADIRG4GyETVDMhEOxPIRKoZyEQIIMhE
bibIRNUsyERDM8hEqjnIRBBAyER2RshE3UzIRENTyESqWchECGDIRHZmyETdbMhEQ3PIRKp5
yEQIgMhEbobIRN2MyERDk8hEoZnIRBCgyERupshE3azIRDuzyEShuchEEMDIRHbGyETdzMhE
O9PIRKHZyEQI4MhEdubIRNXsyERD88hEofnIRBAAyUR2BslE1QzJRDsTyUShGclEECDJRHYm
yUTdLMlEOzPJRKo5yUQIQMlEdkbJRNVMyURDU8lEqlnJRAhgyURuZslE3WzJRDtzyUSheclE
EIDJRHaGyUTdjMlEO5PJRKqZyUQIoMlEbqbJRN2syUQ7s8lEobnJRBDAyURuxslE3czJREPT
yUSh2clECODJRG7myUTd7MlEQ/PJRKH5yUQIAMpEbgbKRNUMykRDE8pEoRnKRAggykR2JspE
3SzKREMzykSqOcpEEEDKRHZGykTdTMpEO1PKRKFZykQIYMpEdmbKRN1sykQ7c8pEoXnKRBCA
ykR2hspE3YzKRDuTykShmcpECKDKRG6mykTdrMpEQ7PKRKq5ykQIwMpEbsbKRNXMykRD08pE
qtnKRBDgykR25spE3ezKRDvzykSq+cpEEADLRG4Gy0TVDMtEOxPLRKEZy0QIIMtEbibLRNUs
y0RDM8tEoTnLRAhAy0RuRstE1UzLRENTy0ShWctECGDLRHZmy0TVbMtEQ3PLRKF5y0QQgMtE
dobLRNWMy0RDk8tEoZnLRBCgy0RupstE3azLRDuzy0ShuctECMDLRG7Gy0TdzMtEQ9PLRKHZ
y0QQ4MtEdubLRN3sy0Q788tEofnLRBAAzER2BsxE3QzMREMTzEShGcxECCDMRG4mzETdLMxE
QzPMRKE5zEQQQMxEdkbMRNVMzEQ7U8xEoVnMRBBgzER2ZsxE3WzMRENzzEShecxECIDMRHaG
zETdjMxEO5PMRKqZzEQIoMxEdqbMRN2szERDs8xEobnMRAjAzERuxsxE3czMRDvTzESq2cxE
EODMRG7mzETd7MxEQ/PMRKr5zEQIAM1EbgbNRN0MzURDE81EoRnNRBAgzURuJs1E3SzNRDsz
zUSqOc1ECEDNRHZGzUTVTM1EQ1PNRKFZzUQQYM1EdmbNRN1szUQ7c81EqnnNRAiAzURuhs1E
1YzNRDuTzUShmc1EEKDNRG6mzUTdrM1EQ7PNRKq5zUQQwM1EbsbNRN3MzUQ7081EqtnNRAjg
zURu5s1E3ezNREPzzUSq+c1ECADORHYGzkTdDM5EOxPORKEZzkQQIM5EbibORNUszkRDM85E
oTnORAhAzkRuRs5E1UzORENTzkShWc5EEGDORG5mzkTdbM5EQ3PORKp5zkQQgM5EdobORNWM
zkQ7k85EqpnORAigzkRups5E1azORDuzzkShuc5EEMDORG7GzkTVzM5EQ9PORKrZzkQQ4M5E
bubORN3szkQ7885EofnORBAAz0R2Bs9E1QzPRDsTz0ShGc9ECCDPRG4mz0TdLM9EQzPPRKo5
z0QIQM9EdkbPRNVMz0Q7U89EqlnPRAhgz0R2Zs9E1WzPRDtzz0Sqec9ECIDPRHaGz0TdjM9E
O5PPRKGZz0QQoM9EdqbPRN2sz0Q7s89EqrnPRAjAz0R2xs9E1czPREPTz0Sh2c9EEODPRHbm
z0TV7M9EO/PPRKH5z0QQANBEbgbQRN0M0ERDE9BEqhnQRBAg0ER2JtBE1SzQREMz0ESqOdBE
EEDQRG5G0ETVTNBEQ1PQRKpZ0EQIYNBEdmbQRNVs0ERDc9BEqnnQRAiA0ER2htBE3YzQRDuT
0EShmdBEEKDQRG6m0ETdrNBEQ7PQRKq50EQQwNBEdsbQRNXM0ERD09BEqtnQRBDg0ER25tBE
1ezQREPz0ESq+dBEEADRRG4G0UTdDNFEQxPRRKoZ0UQQINFEbibRRNUs0URDM9FEoTnRRBBA
0UR2RtFE3UzRRDtT0UShWdFEEGDRRG5m0UTdbNFEO3PRRKp50UQQgNFEbobRRNWM0UQ7k9FE
qpnRRBCg0URuptFE1azRREOz0UShudFEEMDRRG7G0UTVzNFEO9PRRKrZ0UQI4NFEbubRRNXs
0URD89FEqvnRRBAA0kR2BtJE1QzSREMT0kShGdJECCDSRG4m0kTdLNJEQzPSRKE50kQIQNJE
dkbSRN1M0kRDU9JEqlnSRBBg0kR2ZtJE1WzSRENz0kSqedJECIDSRHaG0kTVjNJEO5PSRKqZ
0kQIoNJEdqbSRN2s0kRDs9JEobnSRAjA0kR2xtJE3czSRDvT0kSq2dJEEODSRG7m0kTV7NJE
O/PSRKr50kQIANNEdgbTRN0M00Q7E9NEqhnTRAgg00RuJtNE1SzTREMz00ShOdNEEEDTRG5G
00TVTNNEQ1PTRKFZ00QQYNNEbmbTRN1s00RDc9NEqnnTRBCA00RuhtNE3YzTREOT00ShmdNE
EKDTRG6m00TVrNNEQ7PTRKG500QIwNNEdsbTRNXM00RD09NEodnTRBDg00Ru5tNE1ezTRDvz
00Sq+dNEEADURG4G1ETdDNREOxPURKEZ1EQIINREdibURN0s1ERDM9REoTnURAhA1ERuRtRE
1UzURDtT1EShWdREEGDURHZm1ETVbNREO3PURKp51EQIgNREdobURN2M1EQ7k9REoZnURAig
1ERuptRE3azURDuz1ESqudREEMDURHbG1ETVzNREO9PURKHZ1EQI4NREbubURN3s1EQ789RE
qvnURBAA1URuBtVE1QzVREMT1USqGdVEECDVRG4m1UTdLNVEQzPVRKo51UQIQNVEbkbVRNVM
1UQ7U9VEqlnVRBBg1URuZtVE1WzVRENz1USqedVEEIDVRG6G1UTVjNVEQ5PVRKGZ1UQQoNVE
dqbVRN2s1UQ7s9VEobnVRBDA1URuxtVE3czVREPT1USq2dVECODVRG7m1UTd7NVEO/PVRKr5
1UQIANZEbgbWRNUM1kQ7E9ZEoRnWRBAg1kR2JtZE3SzWRDsz1kShOdZECEDWRG5G1kTdTNZE
O1PWRKFZ1kQIYNZEdmbWRN1s1kQ7c9ZEqnnWRBCA1kRuhtZE1YzWRDuT1kSqmdZEEKDWRG6m
1kTVrNZEQ7PWRKq51kQQwNZEbsbWRN3M1kRD09ZEodnWRBDg1kRu5tZE1ezWREPz1kSq+dZE
CADXRHYG10TdDNdEQxPXRKEZ10QQINdEdibXRN0s10RDM9dEoTnXRAhA10RuRtdE3UzXRDtT
10ShWddECGDXRHZm10TdbNdEO3PXRKp510QQgNdEdobXRN2M10Q7k9dEqpnXRBCg10RuptdE
3azXREOz10ShuddECMDXRHbG10TVzNdEO9PXRKrZ10QQ4NdEdubXRN3s10RD89dEofnXRBAA
2ERuBthE1QzYRDsT2ESqGdhEECDYRG4m2ETdLNhEQzPYRKE52EQIQNhEdkbYRN1M2EQ7U9hE
qlnYRBBg2ER2ZthE3WzYRENz2ESqedhECIDYRHaG2ETVjNhEQ5PYRKqZ2EQIoNhEbqbYRNWs
2ERDs9hEqrnYRAjA2ER2xthE1czYRDvT2ESh2dhECODYRG7m2ETd7NhEO/PYRKr52EQIANlE
dgbZRN0M2UQ7E9lEoRnZRBAg2URuJtlE3SzZRDsz2UShOdlEEEDZRG5G2UTdTNlEQ1PZRKpZ
2UQQYNlEbmbZRN1s2UQ7c9lEoXnZRAiA2UR2htlE1YzZREOT2USqmdlEEKDZRG6m2UTVrNlE
Q7PZRKG52UQIwNlEbsbZRN3M2URD09lEqtnZRAjg2UR25tlE3ezZREPz2USh+dlEEADaRHYG
2kTdDNpEOxPaRKoZ2kQQINpEdibaRN0s2kQ7M9pEoTnaRBBA2kR2RtpE3UzaRENT2kShWdpE
EGDaRHZm2kTVbNpEO3PaRKp52kQQgNpEbobaRNWM2kRDk9pEqpnaRAig2kR2ptpE3azaREOz
2kShudpECMDaRG7G2kTVzNpEO9PaRKrZ2kQQ4NpEbubaRN3s2kRD89pEqvnaRBAA20R2BttE
3QzbREMT20SqGdtEECDbRG4m20TdLNtEQzPbRKo520QQQNtEbkbbRN1M20Q7U9tEoVnbRBBg
20R2ZttE1WzbRENz20SqedtECIDbRG6G20TdjNtEO5PbRKqZ20QIoNtEdqbbRNWs20Q7s9tE
obnbRAjA20R2xttE1czbREPT20Sq2dtEEODbRG7m20Td7NtEQ/PbRKr520QQANxEdgbcRNUM
3EQ7E9xEoRncRAgg3ER2JtxE3SzcREMz3EShOdxEEEDcRG5G3ETVTNxEQ1PcRKpZ3EQQYNxE
bmbcRN1s3EQ7c9xEqnncRBCA3ERuhtxE1YzcRDuT3EShmdxECKDcRG6m3ETVrNxEQ7PcRKq5
3EQQwNxEbsbcRNXM3ERD09xEqtncRBDg3ERu5txE3ezcREPz3ESq+dxECADdRG4G3UTVDN1E
QxPdRKoZ3UQQIN1EbibdRN0s3URDM91EoTndRAhA3UR2Rt1E3UzdRENT3USqWd1EEGDdRG5m
3UTdbN1EQ3PdRKF53UQIgN1EbobdRNWM3URDk91EoZndRAig3URupt1E1azdRDuz3USqud1E
CMDdRHbG3UTVzN1EO9PdRKHZ3UQI4N1EdubdRN3s3UQ7891EqvndRAgA3kRuBt5E3QzeREMT
3kSqGd5ECCDeRHYm3kTdLN5EQzPeRKo53kQQQN5EbkbeRN1M3kRDU95EqlneRBBg3kR2Zt5E
3WzeRENz3kShed5ECIDeRG6G3kTdjN5EQ5PeRKGZ3kQQoN5EdqbeRN2s3kQ7s95EqrneRBDA
3kR2xt5E3czeREPT3kSq2d5EEODeRG7m3kTd7N5EO/PeRKr53kQIAN9EbgbfRN0M30RDE99E
qhnfRBAg30R2Jt9E1CzfREMz30SqOd9EEEDfRG5G30TUTN9EQ1PfRKJZ30QIYN9EdmbfRN1s
30RDc99EonnfRAiA30R2ht9E3YzfRDuT30Sqmd9EEKDfRG6m30TdrN9EO7PfRKq530QIwN9E
dsbfRN3M30RD099EotnfRBDg30R25t9E3ezfREPz30Si+d9EEADgRHYG4ETUDOBEOxPgRKoZ
4EQIIOBEdibgRN0s4EQ7M+BEojngRAhA4ERuRuBE1EzgRENT4ESqWeBEEGDgRG5m4ETdbOBE
O3PgRKJ54EQQgOBEbobgRNSM4EQ7k+BEopngRAig4ER2puBE1KzgREOz4ESiueBEEMDgRG7G
4ETUzOBEQ9PgRKrZ4EQI4OBEbubgRN3s4ERD8+BEovngRBAA4UR2BuFE1AzhRDsT4USqGeFE
ECDhRHYm4UTULOFEQzPhRKI54UQQQOFEdkbhRNRM4UQ7U+FEolnhRBBg4URuZuFE1GzhRDtz
4USqeeFECIDhRHaG4UTdjOFEQ5PhRKKZ4UQIoOFEdqbhRNSs4URDs+FEornhRBDA4URuxuFE
3czhREPT4USq2eFECODhRG7m4UTd7OFEQ/PhRKL54UQIAOJEdgbiRN0M4kRDE+JEohniRAgg
4kR2JuJE1CziRDsz4kSiOeJECEDiRHZG4kTdTOJEO1PiRKJZ4kQIYOJEdmbiRN1s4kRDc+JE
onniRBiA4kR2huJE3YziRDuT4kSimeJEEKDiRHam4kTdrOJEO7PiRKK54kQQwOJEdsbiRN3M
4kRD0+JEotniRBDg4kRu5uJE3eziRDvz4kSi+eJEEADjRG4G40TUDONEQxPjRKIZ40QIIONE
bibjRNQs40RDM+NEojnjRAhA40RuRuNE1EzjRDtT40SqWeNEEGDjRG5m40TdbONEQ3PjRKJ5
40QIgONEdobjRN2M40Q7k+NEopnjRAig40R2puNE3azjRDuz40SiueNECMDjRG7G40TdzONE
O9PjRKrZ40QI4ONEdubjRNTs40RD8+NEovnjRBAA5ER2BuRE3QzkREMT5ESqGeRECCDkRG4m
5ETdLOREOzPkRKI55EQQQOREbkbkRNRM5ERDU+REolnkRBBg5ER2ZuRE3WzkRDtz5ESqeeRE
EIDkRG6G5ETUjOREO5PkRKqZ5EQQoOREdqbkRNSs5ERDs+REqrnkRAjA5ERuxuRE1MzkRDvT
5ESi2eREGODkRG7m5ETU7OREQ/PkRKL55EQQAOVEdgblRN0M5URDE+VEohnlRBAg5UR2JuVE
3SzlRDsz5USiOeVECEDlRHZG5UTdTOVEQ1PlRKJZ5UQIYOVEdmblRNRs5UQ7c+VEonnlRBCA
5URuhuVE3YzlREOT5USqmeVEEKDlRHam5UTdrOVEQ7PlRKK55UQIwOVEbsblRN3M5UQ70+VE
otnlRBDg5URu5uVE3ezlRDvz5USq+eVEEADmRG4G5kTUDOZEQxPmRKoZ5kQIIOZEdibmRN0s
5kQ7M+ZEojnmRAhA5kRuRuZE3UzmRENT5kSqWeZECGDmRG5m5kTdbOZEQ3PmRKJ55kQIgOZE
bobmRN2M5kRDk+ZEopnmRBCg5kR2puZE3azmRDuz5kSqueZECMDmRHbG5kTdzOZEQ9PmRKLZ
5kQQ4OZEbubmRN3s5kRD8+ZEovnmRAgA50RuBudE3QznREMT50SqGedECCDnRHYm50TULOdE
OzPnRKI550QQQOdEbkbnRN1M50RDU+dEqlnnRBBg50RuZudE3WznRENz50SqeedEEIDnRHaG
50TdjOdEQ5PnRKqZ50QQoOdEdqbnRNSs50Q7s+dEqrnnRBDA50RuxudE1MznRDvT50Sq2edE
CODnRHbm50TU7OdEQ/PnRKr550QIAOhEbgboRNQM6ERDE+hEohnoRAgg6ER2JuhE3SzoRDsz
6ESiOehECEDoRHZG6ETUTOhEQ1PoRKJZ6EQQYOhEbmboRN1s6EQ7c+hEonnoRAiA6ERuhuhE
3YzoREOT6ESimehEEKDoRHam6ETdrOhEQ7PoRKK56EQIwOhEbsboRNTM6ERD0+hEotnoRAjg
6ERu5uhE3ezoRDvz6ESq+ehEEADpRG4G6UTdDOlEOxPpRKoZ6UQQIOlEbibpRN0s6UQ7M+lE
qjnpRAhA6URuRulE3UzpRENT6USqWelEEGDpRG5m6UTdbOlEQ3PpRKp56UQIgOlEdobpRN2M
6URDk+lEopnpRAig6URupulE1KzpREOz6USquelEEMDpRG7G6UTdzOlEQ9PpRKLZ6UQI4OlE
dubpRN3s6UQ78+lEovnpRBAA6kR2BupE1AzqREMT6kSqGepEECDqRHYm6kTdLOpEOzPqRKo5
6kQIQOpEdkbqRN1M6kQ7U+pEqlnqRAhg6kRuZupE1GzqRDtz6kSieepEEIDqRHaG6kTdjOpE
Q5PqRKqZ6kQIoOpEdqbqRNSs6kQ7s+pEqrnqRBDA6kR2xupE1MzqRDvT6kSi2epECODqRHbm
6kTd7OpEO/PqRKL56kQIAOtEbgbrRNQM60Q7E+tEohnrRBAg60RuJutE1CzrREMz60SiOetE
EEDrRG5G60TUTOtEO1PrRKJZ60QIYOtEdmbrRNRs60Q7c+tEqnnrRBCA60R2hutE1IzrREOT
60SqmetEEKDrRHam60TdrOtEQ7PrRKq560QIwOtEdsbrRN3M60RD0+tEqtnrRBDg60R25utE
1OzrRDvz60Sq+etECADsRG4G7ETdDOxEQxPsRKIZ7EQIIOxEdibsRNQs7ERDM+xEqjnsRAhA
7ER2RuxE3UzsRDtT7ESiWexEEGDsRG5m7ETdbOxEQ3PsRKJ57EQIgOxEdobsRN2M7EQ7k+xE
opnsRAig7ERupuxE3azsREOz7ESiuexECMDsRHbG7ETUzOxEQ9PsRKrZ7EQI4OxEdubsRNTs
7ERD8+xEovnsRAgA7URuBu1E3QztRDsT7USqGe1EGCDtRG4m7UTdLO1EOzPtRKo57UQQQO1E
dkbtRNRM7URDU+1EolntRAhg7URuZu1E1GztRDtz7USqee1ECIDtRG6G7UTUjO1EQ5PtRKKZ
7UQIoO1EdqbtRNSs7URDs+1EqrntRAjA7URuxu1E3cztREPT7USq2e1ECODtRG7m7UTd7O1E
O/PtRKL57UQIAO5EdgbuRN0M7kRDE+5EohnuRBAg7kR2Ju5E1CzuRDsz7kSiOe5ECEDuRG5G
7kTUTO5EQ1PuRKJZ7kQIYO5EdmbuRN1s7kQ7c+5EqnnuRAiA7kRuhu5E3YzuRDuT7kSqme5E
CKDuRHam7kTUrO5EQ7PuRKK57kQQwO5EdsbuRN3M7kRD0+5EqtnuRAjg7kRu5u5E3ezuRDvz
7kSq+e5EEADvRG4G70TUDO9EQxPvRKIZ70QQIO9EdibvRN0s70RDM+9EojnvRBBA70RuRu9E
3UzvRENT70SqWe9EEGDvRG5m70TUbO9EQ3PvRKp570QIgO9EbobvRN2M70RDk+9EqpnvRAig
70R2pu9E3azvREOz70Siue9EEMDvRHbG70TUzO9EQ9PvRKrZ70QQ4O9EdubvRN3s70RD8+9E
ovnvRAgA8ER2BvBE1AzwRDsT8ESqGfBECCDwRHYm8ETdLPBEOzPwRKo58EQQQPBEdkbwRN1M
8EQ7U/BEqlnwRAhg8ER2ZvBE3WzwRDtz8ESiefBECIDwRHaG8ETdjPBEQ5PwRKKZ8EQQoPBE
dqbwRNSs8EQ7s/BEqrnwRAjA8ERuxvBE1MzwREPT8ESq2fBECODwRHbm8ETU7PBEO/PwRKr5
8EQIAPFEdgbxRN0M8URDE/FEqhnxRBAg8URuJvFE3SzxRDsz8USqOfFEEEDxRG5G8UTUTPFE
O1PxRKpZ8UQIYPFEbmbxRNRs8UQ7c/FEonnxRAiA8UR2hvFE3YzxREOT8USimfFEEKDxRHam
8UTdrPFEO7PxRKK58UQQwPFEbsbxRNTM8UQ70/FEotnxRAjg8UR25vFE1OzxRDvz8USq+fFE
EADyRHYG8kTdDPJEOxPyRKoZ8kQQIPJEbibyRNQs8kRDM/JEqjnyRAhA8kR2RvJE3UzyRDtT
8kSiWfJEEGDyRG5m8kTUbPJEQ3PyRKp58kQQgPJEbobyRNSM8kRDk/JEqpnyRAig8kR2pvJE
1KzyREOz8kSqufJECMDyRG7G8kTdzPJEQ9PyRKrZ8kQQ4PJEbubyRNTs8kRD8/JEqvnyRBAA
80RuBvNE3QzzREMT80SiGfNEECDzRG4m80TdLPNEQzPzRKo580QIQPNEdkbzRN1M80Q7U/NE
qlnzRAhg80RuZvNE1GzzRDtz80SiefNEEIDzRG6G80TdjPNEQ5PzRKqZ80QIoPNEbqbzRN2s
80RDs/NEornzRBDA80R2xvNE3czzRDvT80Sq2fNEEODzRG7m80TU7PNEQ/PzRKr580QQAPRE
bgb0RN0M9EQ7E/REqhn0RBAg9ERuJvRE1Cz0RDsz9ESiOfREEED0RG5G9ETUTPREO1P0RKJZ
9EQQYPREbmb0RN1s9ERDc/REqnn0RBCA9ERuhvRE1Iz0REOT9ESimfRECKD0RG6m9ETUrPRE
O7P0RKK59EQIwPREdsb0RNTM9EQ70/REqtn0RAjg9ERu5vRE3ez0REPz9ESq+fRECAD1RG4G
9UTdDPVEOxP1RKIZ9UQIIPVEdib1RNQs9UQ7M/VEqjn1RBBA9UR2RvVE3Uz1RENT9USiWfVE
EGD1RHZm9UTUbPVEO3P1RKJ59UQIgPVEbob1RN2M9URDk/VEopn1RAig9UR2pvVE3az1REOz
9USqufVEEMD1RHbG9UTdzPVEQ9P1RKLZ9UQI4PVEdub1RN3s9UQ78/VEovn1RBAA9kRuBvZE
3Qz2RDsT9kSqGfZEECD2RG4m9kTdLPZEQzP2RKo59kQQQPZEbkb2RN1M9kRDU/ZEqln2RBBg
9kR2ZvZE3Wz2RENz9kSqefZECID2RG6G9kTdjPZEQ5P2RKqZ9kQIoPZEbqb2RN2s9kRDs/ZE
qrn2RBDA9kR2xvZE3cz2REPT9kSq2fZEEOD2RHbm9kTU7PZEQ/P2RKr59kQIAPdEdgb3RNQM
90RDE/dEohn3RAgg90R2JvdE1Cz3REMz90SqOfdEEED3RHZG90TdTPdEQ1P3RKJZ90QQYPdE
dmb3RN1s90Q7c/dEonn3RBCA90R2hvdE3Yz3RDuT90SimfdECKD3RG6m90TUrPdEQ7P3RKq5
90QQwPdEbsb3RN3M90RD0/dEotn3RBDg90R25vdE1Oz3RDvz90Sq+fdECAD4RHYG+ETdDPhE
QxP4RKoZ+EQQIPhEbib4ROUs+EQ7M/hEqjn4RAhA+ERuRvhE3Uz4RENT+ESqWfhEEGD4RG5m
+ETUbPhEQ3P4RKp5+EQIgPhEdob4RNSM+EQ7k/hEqpn4RBCg+ER2pvhE3az4RDuz+ESiufhE
EMD4RG7G+ETdzPhEQ9P4RKrZ+EQI4PhEbub4RN3s+ERD8/hEovn4RBAA+UR2BvlE3Qz5REMT
+USiGflEECD5RG4m+UTdLPlEOzP5RKo5+UQIQPlEbkb5RNRM+URDU/lEqln5RBBg+UR2ZvlE
3Wz5RENz+USqeflEEID5RG6G+UTdjPlEO5P5RKqZ+UQIoPlEdqb5RNSs+UQ7s/lEsrn5RBDA
+URuxvlE3cz5RDvT+USq2flEEOD5RHbm+UTd7PlEO/P5RKr5+UQQAPpEdgb6RNQM+kQ7E/pE
ohn6RBAg+kR2JvpE3Sz6REMz+kSqOfpEEED6RG5G+kTdTPpEO1P6RKpZ+kQQYPpEbmb6RN1s
+kRDc/pEonn6RAiA+kRuhvpE1Iz6REOT+kSqmfpECKD6RG6m+kTdrPpEO7P6RKq5+kQQwPpE
dsb6RNTM+kRD0/pEqtn6RAjg+kRu5vpE3ez6RDvz+kSi+fpECAD7RHYG+0TdDPtEOxP7RKoZ
+0QQIPtEdib7RN0s+0RDM/tEqjn7RAhA+0RuRvtE3Uz7RENT+0SqWftEGGD7RG5m+0TdbPtE
Q3P7RKp5+0QIgPtEbob7RNSM+0Q7k/tEopn7RBCg+0RupvtE1Kz7RDuz+0SquftECMD7RG7G
+0TdzPtEQ9P7RKrZ+0QI4PtEdub7RNTs+0RD8/tEovn7RBAA/ERuBvxE3Qz8REMT/ESiGfxE
CCD8RG4m/ETULPxEQzP8RKo5/EQQQPxEdkb8RN1M/ERMU/xEqln8RAhg/ERuZvxE3Wz8RExz
/ESqefxECID8RG6G/ETUjPxEQ5P8RKKZ/EQIoPxEbqb8RN2s/EQ7s/xEqrn8RBDA/ER2xvxE
3cz8REPT/ESq2fxECOD8RHbm/ETd7PxEQ/P8RKL5/EQQAP1Edgb9RNQM/URDE/1Eohn9RAgg
/URuJv1E1Cz9REMz/USiOf1ECED9RHZG/UTUTP1EQ1P9RKJZ/UQQYP1Ebmb9RNRs/UQ7c/1E
qnn9RBCA/URuhv1E3Yz9REOT/USqmf1ECKD9RHam/UTUrP1EQ7P9RKq5/UQQwP1Ebsb9RN3M
/URD0/1Eotn9RBDg/URu5v1E3ez9RDvz/USi+f1ECAD+RG4G/kTUDP5EQxP+RKoZ/kQQIP5E
dib+RN0s/kQ7M/5Eojn+RBBA/kRuRv5E3Uz+RDtT/kSiWf5ECGD+RG5m/kTdbP5EO3P+RKp5
/kQQgP5Edob+RN2M/kRDk/5Eopn+RBCg/kRupv5E1Kz+REOz/kSiuf5EEMD+RHbG/kTdzP5E
O9P+RKLZ/kQQ4P5Edub+RN3s/kRD8/5Eqvn+RAgA/0R2Bv9E1Az/RDsT/0SiGf9EECD/RHYm
/0TdLP9EQzP/RKI5/0QIQP9Ebkb/RN1M/0RDU/9Eqln/RBBg/0RuZv9E3Wz/RENz/0Sqef9E
CID/RHaG/0TUjP9EO5P/RKKZ/0QQoP9Ebqb/RN2s/0RDs/9Eqrn/RBDA/0R2xv9E1Mz/REPT
/0Si2f9ECOD/RG7m/0TU7P9EQ/P/RKr5/0QIAABFOwMARW4GAEWeCQBF1QwARQQQAEU7EwBF
bhYARZ4ZAEXVHABFCCAARTcjAEVuJgBFnikARdEsAEUEMABFOzMARW42AEWeOQBF0TwARQhA
AEU7QwBFbkYARZ5JAEXRTABFCFAARTdTAEVuVgBFnlkARdFcAEUIYABFN2MARWpmAEWeaQBF
1WwARQRwAEU3cwBFanYARaJ5AEXRfABFCIAARTeDAEVqhgBFnokARdGMAEUIkABFN5MARW6W
AEWimQBF0ZwARQigAEU7owBFbqYARaKpAEXRrABFCLAARTezAEVqtgBFnrkARdW8AEUEwABF
N8MARWrGAEWeyQBF1cwARQjQAEU30wBFbtYARZ7ZAEXV3ABFBOAARTfjAEVu5gBFoukARdHs
AEUI8ABFO/MARW72AEWe+QBF1fwARQgAAUU3AwFFbgYBRaIJAUXRDAFFBBABRTsTAUVqFgFF
ohkBRdUcAUUIIAFFNyMBRW4mAUWiKQFF0SwBRQgwAUU7MwFFajYBRaI5AUXRPAFFBEABRTdD
AUVuRgFFokkBRdVMAUUIUAFFO1MBRW5WAUWiWQFF0VwBRQRgAUU7YwFFbmYBRaJpAUXVbAFF
BHABRT9zAUVudgFFnnkBRdV8AUUIgAFFO4MBRW6GAUWiiQFF1YwBRQiQAUU7kwFFbpYBRaKZ
AUXRnAFFBKABRTejAUVqpgFFnqkBRdWsAUUEsAFFO7MBRWq2AUWiuQFF2bwBRQjAAUU7wwFF
bsYBRaLJAUXVzAFFBNABRTfTAUVu1gFFotkBRdHcAUUE4AFFN+MBRW7mAUWi6QFF0ewBRQjw
AUU78wFFbvYBRaL5AUXR/AFFCAACRTsDAkVqBgJFogkCRdEMAkUIEAJFOxMCRWoWAkWiGQJF
0RwCRQQgAkU3IwJFbiYCRaIpAkXVLAJFCDACRTszAkVuNgJFojkCRdE8AkUIQAJFO0MCRWpG
AkWiSQJF1UwCRQhQAkU7UwJFblYCRaJZAkXVXAJFCGACRTdjAkVuZgJFnmkCRdVsAkUIcAJF
O3MCRWp2AkWeeQJF1XwCRQiAAkU7gwJFaoYCRZ6JAkXVjAJFCJACRTeTAkVqlgJFopkCRdWc
AkUEoAJFN6MCRWqmAkWeqQJF1awCRQiwAkU7swJFarYCRaK5AkXRvAJFCMACRTfDAkVuxgJF
nskCRdXMAkUE0AJFN9MCRW7WAkWi2QJF1dwCRQTgAkU74wJFbuYCRaLpAkXV7AJFCPACRTfz
AkVu9gJFovkCRdH8AkUEAANFNwMDRWoGA0WeCQNF1QwDRQQQA0U7EwNFbhYDRZ4ZA0XRHANF
BCADRTcjA0VuJgNFnikDRdUsA0UIMANFNzMDRW42A0WiOQNF0TwDRQRAA0U3QwNFbkYDRaJJ
A0XRTANFBFADRTtTA0VuVgNFolkDRdVcA0UEYANFO2MDRWpmA0WiaQNF1WwDRQRwA0U7cwNF
anYDRaJ5A0XVfANFCIADRTeDA0VuhgNFnokDRdGMA0UIkANFO5MDRWqWA0WimQNF0ZwDRQig
A0U3owNFbqYDRZ6pA0XVrANFCLADRTuzA0VutgNFnrkDRdW8A0UEwANFN8MDRW7GA0WiyQNF
0cwDRQjQA0U=</AssayXData><AssayYData Points="2918">Vk+BPryIfj6Kbn0+29N+PpxqfT7Uo4A+x+OAPrkLgD63tH4+fJ5+PvrOgD4ysYA+IK2BPv7z
gT5BUH0+QCKCPnWPfj6lqYA+LB5+PrcDfz6ShH4+fBZ/PsPdfT6JJoA+CrOAPo8xgD4rbX4+
gJmAPjigfz7e+Xs+jDR9PhANfj5lfX4+OVp9PsOLfz7ETnw+pc96Pspzfj6QLHw+I4t+Ppxe
eT6qiH0+V7d+Pnh5fT5KgXs+G7V/PnpNfT6x1nw+CD+APg5Rez4JfXs+Vil/Phjxez4MBHs+
8Nx+PuhnfD7N63w+1/56Pv4QfT5XhIA+D+x5PgcefD5eGn8+o1Z7PtBcgD7Xc3o+vyJ5PtFh
eD5VYX8+yAJ+PuAIgT7MLXw+8Yh7PlmGfj5QE3o+Id93PjUgfD7GXn4+anh6PjJYdz5t6Xc+
NE59PrAOfj6TkXc+mJR5PlLlfj7Ax34+KxZ8PoWCez65IXk+AU14PgxzeT6prXk+fCh7Pk2u
eD6mc3k+gg1/PuYHej7hTXk+goR4PjMYdj4mx30+2oN6Pk0mej4tI3o+lRB3Pqnbdz5BRXk+
7U57PpjBeT6aF3s+HuJ7Pl2rez7apHo+cw17PtG+ej7+vHo+5S92PnYKez4ACXs+8Th4PieM
dz5TiXU+3Ud6PhNKeD6m1Ho+CD93Po8heT4QVHU+5aN1Pjv0dj7/W3k+rhh9PvAHez5i/XY+
fHp9PgiheD4zYnQ+Tth7PuxreD6dMXo+0Id4PinHfT4cYXQ+Jvd6PjhRcj5TCnY+t2Z2Pszq
dj67R3I+EJZzPq7Bdj458Hg+ecl3Ph/hcj7XZno+ZNh2Pp0TdD6lF3c+u/l4PhKBcz6zAXo+
nkZ1PkiTdz4svXc+tXp2PtukeT5S93Y+uKR0Pjd+dD5tUXM+4GdyPsu1dj5le3Y+FNp1PvxH
cz5mOHU+R+1yPioNeT55qnU+5axyPujEeD6NOnY+4YJyPuiudT4Hj3M+IXJ1Pi/cdD6JlXU+
y0lzPloHdT6XsHA+ds51Pooccz5SjHU+XqRuPtYxcz5jXHY+zxxzPhscdD7vA3I++eN0Pj3m
cj6uoW8+VgN2PuFEdD4wOHU+7IRzPrTFcT5TLHU+GthxPttJdD4B+HY+wxpwPgfFdj6Bk3E+
qQx0PtBmcj4pDng+6yFyPmqCcz5i3HU+uodyPu3dcD5PI3A+Sg50Ps+ocz4sa3I+GB9zPjhA
dz4oU3I++zV2PpwJcD4jXnM+PHl0Pi/EcT5NAnQ+F2x0Pj5odz4fxXI+bcFvPlRhcT7jbXM+
YjJzPjBCdz5QJHU+0Hd0PljccT5JRXE+HkluPiB9cz4823Q+DptxPtoycD6MQ3I+bexuPiP9
cD4JrHE+Tu5yPoBccD5mE3U+RaVyPuG1cj7xVW8+EAluPpOQaz5aOHM+HPFtPh62bj73gHU+
bZNxPms5cD7KIm4+5h1wPld6cT5V43M+Hd1wPod4cz5P6XE+pNxxPgZJcj5sGG8+G9NuPj0y
bT7AUXc+He1uPh3ZcD4VI3A+4KVtPqrKcj5TAXY+++5tPnx6bj54tXE+EKdwPgeIcT7Ai3I+
NKRvPiMkbj46MHE+YfxtPpVBbT5X+XE+0FhwPt8Ibz4sRnI+8bByPsZxbT4WJW8+VX1xPk7I
bj5h9XM+/DpsPgEsbT7xvHA+wZ5yPkU5bD6ZkGs+FhtwPoL/bz6Hrmw+yDtvPk0icT77MXE+
m8FvPuD2bj5ndG4+hwRwPut0cj7yjW4+IZJsPnxwbD7VKWo+B5ZxPk4JcD4bXHA+oe9vPgS1
bj5tvG8+5lttPpSdbz4JVXA+AzxuPgJNbj7DAG8+/elvPmmAcj5RgW0+RGFpPnmXcT4uBG4+
mRRuPkhAbD6vBXE+hlxsPrLLaz4ALnM+OfVwPjyFbT69lWs+pBdqPmSYbT5elW8+gilsPmMF
bj6Ng2c+HBxvPmrgbT4QA2w+iCFuPlRVbj47Rm0+sypvPu5Nbz4LzGs+LSltPnE/bj5/d3E+
Y0RvPuh+bD5BV20+TKVtPhsqbj6Q7Ww+eLhtPusLbj6ZK20+THRsPjHZaz6lKmo+gzRqPjpj
cD4UtnA+0zJqPoPqaz7yLG8+EyFuPkzpaz7RgG8+JhhsPgTXaz7eiWo+HbhtPl4abT4TP20+
6AxxPtQwbz5gKmw+4ZZnPpmlaD6gaW4+URpxPnIvbj7qU2w+8LlqPoVtbT7oWG0+tM5uPq8F
bz7Gc28+oHRwPhjFbT7sfW4++cBtPuGvbT4SEGw+fLVsPhEKbj492G8+JkVsPgQmbT5JrG0+
LXJqPvzgZz44Tmo+QjVnPknxaz6pr2g+sqFxPka5az4O4m4+OW9rPumJbz6gS2U+SjRvPjGh
aj4gz20+SJNsPqsraj4tS2o+7vpuPngybz4XkGs+ntNsPsNYbj6Oqmc+kf9pPuWMbz5UYmU+
CZNtPpj9aT7/eG0+xNpqPqXCbT4qg2c+N81sPqD5az5ICmo+F8ZpPifrbz6pDmw+2LVsPsFV
bT53mmc+6JNtPrzQaz7+5mk+nJ5rPpCeaj7CN2k+TTZtPtOAbT5Bvms+RYxrPhTxbz7SSGs+
JXRnPjrFaz6v0G0+5pVoPiRJbT6DUmo+FEFrPibZaj7HpGg+P9NpPjsRbD5QD2k+7iprPhxp
bT5L3Go+TH1qPmb2aT625WY+UpBrProQbD46hGk+mzRqPjZoZz48Cmk+PqhrPlMtaD4Qsmg+
pN1lPheJaD7AJGo+IBprPqaGYz5IcWk+knNqPp+jZz7pBmk++L5pPqVPaj5JOGo+4nNnPl9r
aT7w22s+tItoPuFZaj6Hj2g+7Z9sPl+9bT5df2o+6TdtPn1kaj6eAmk+xGlpPjFXaT5cFGk+
MvxrPic9aD4PtWU+katqPq2+bD7kV2s+vsVnPkMzZj56Tmg+w1tqPruHbD7tf2w+rTNkPpJs
ZD5oO2o+KLtpPoMnbT7dr2Q+Fc5rPisyaT4BGmg+Es5mPh7OZz5//Wo+U1NnPhiZZj43Dmc+
gEFpPtlXZz63fGk+r2BoPvLBZz4px2g+JyZoPtvIaz6lmGk+qZxlPg8Eaz76lGc+E+NnPqsU
aj5SD2g+ZnFmPuSRZz5kq2Y+g7NmPhroYz5bO2k+xOpmPiHZbT4PWGk+HEhrPrwcZj5RD2Q+
fJZpPt9uYj6IMGo+EwpmPh6DZT429Wg+Ey1nPlBxYT4LWGI+Eq5nPq0Laj6iC2Y+FAdmPngF
Zj4Bl2o+UalmPop/aD7koWc+/85mPt97aT68n2o+kS9mPnGPZz7oaGU+XM9oPn5IYD567ms+
U75kPl/JYz4daGQ+L8lmPor6aD4KDmo+sOVpPgCHZD5Qq2Y+2dBoPlZZbD6irmY+jMxlPtVu
ZD7XGGg+lPppPlLcZz6UBGg+bGFiPq9bZj6rDGo+06tqPotAZD6np2I+DtxmPn8BZz62E2M+
xvBmPvJsYj7nAWM+3C1oPnsQZz69/GQ++PFjPlLCZD5Bq2I+P9BjPpbFZj4rGWc+uidpPlLk
ZD7NPWc+gJhoPvAnZT4PuWM+GzJlPsG7Zj6rPmI+ds5iPh6tZj4lrmU+tHJlPqfoYT4rDGo+
CZFiPszbYz7Wu2M+G4hjPj7wZT6TYWc+U4FlPj3DYj4KWGQ+tOplPqybaD42x2Y+009oPiu8
Yz4j7mI+CilqPunoYz71y2g++utjPqCpZz4XVWY+1kJjPvKZYT5d1Wg+w55iPuYnZj51bmY+
i2xpPowbYj5Uz2A+FhRkPv/fYT7EsGc+TPdpPs7nYT5LEGg+AthjPlYBZD7VZmQ+GlBkPsJP
Zj4GZmU+3P5gPg90YD7TwGU+cBZmPv0aZD78/GI+1XhpPubhYD4WaWU+1m1nPnLTYz5yZWU+
0yVoPo4XZT67c2g+osZiPk4MYD76n2I+/dBiPlpFZj6xLWU+UTBjPp8EZT6SHmQ+yU9oPg5M
ZT7EWWQ+vrZjPpziZD58DGM+MpVhPkgyZT55GGE+aj5ePlw6ZD737GA+NktgPlGDaD6UKmI+
Y/JjPjW7YT5ASV8+M/BiPs3IYT6EIWU+fT1gPj+oZj5mBGU+70xlPvrxZD5VM2Y+00RnPgtB
Yj6WUGU+qWNjPkJRZD6FzWM+FyVhPmX+Yj59r2Q+GO1gPhMaYz5eU2Q+MSpoPuz3Yj4J/mM+
drJlPhEGZz7/mGE+V7NlPu8KZT6WaWM+AdxfPnzFXz4Wz2c+31dgPvt5ZD7dNWA+o2JjPqSw
Yj6rVGA+C+xgPiW2YT5em2M+0pJiPiHpZj4vJWU+E7VmPtGuYj41JWQ+MVNlPgxNYj6cWWU+
2UBiPsg7YD7TNmE+xBtfPihMZj5v+mI+bjtfPrQiYT6E2V8+X39hPo36YT7Ja2Q+C/JiPu/q
YT7vEGU+3cxhPiLjZD7m3WI+7WtiPgfRXz7MVmQ+MqljPhRXZT4fsGE+VEZfPgCoZT7nkF4+
KaZkPhy7Yj7dd10+M+xePidQYT7P1GM+rRRhPpq8YD77LmU+B6NhPirIYz6J8mI+FItePuFd
Zj4sw18+7IBgPlktYD5oM18+QYBhPoUxXT76cGM+YyRfPoG4YD6eSV8+3C1kPqg0XT5B62M+
cIRgPqxHYz54uV4+rhZbPjl1ZT6/QmM+37pdPmrrXj6U5mM+kfhgPlQtXj4PIWM+T1JiPr6F
Yj6qGWE+zEBgPl4bZD5a41w+QvRhPuysYj4Cq14+XYRfPqYIYD5WzmI+OTJcPhExYT625WI+
lMpdPjicXz7fUGA+8yNjPgm3Xj58pGA+RBtfPgGBYT6eAWQ+C7pcPohRYT4/1F0+AgBfPqax
YD4WGWI+uMFgPn67Xz78gWI+7vJhPtfUYj43/WA+5gZiPoNgYj70M2I+++VmPgnpZT6UcWE+
dTJhPuS5Yj4raF8+K8NePnANYz57EmM+xtVaPoHtWz69jl0+vDBiPl5gYz68YWI+idVgPlbJ
Xz5DsmI+8rNePl3HYT6QyF4+JUphPiNrZT6Gb18+7rlePq3GYD5oqlw+pZNePlSTYT6ebmE+
fFFdPt8OYj7UjGI+rBhePv9HXz6zVl4+X85ePp4+Yz5zV18+EXhePg5VXj7K0WE+TuxfPrhf
Xj7GWGI+vRFhPqq5Yz7H5Vg+P1phPulyXj4PamA+6E5hPvlfXz77l2M+oMJcPnkKXD4C3V8+
8jxcPsK5Wj6GkmA+Wi1dPuoLXj4egF4+wRtfPgmkWD6Hz2E+6l9hPggvXj6Bc18+5E9YPgYB
YD77Ml4+u3xfPsR6Xz7ummA+VS1fPtWdXz5oFGA+X5ZdPvx2XD76KV8+ef9ePrKTXD4HvWA+
hShgPsiaXT55K18+UEZfPqlYYD7A62A+CwJgPtuyYD6+H14+CeVhPpSCXz7St1o+KMRaPkTg
Yj4aUVk+WlNhPlRXWz4fvV4+zgFfPk0GXj5Ny14+LxxkPsa0Yz7y8Vw+A9pYPn7sYD5v3l8+
FB1hPtxQYT7S3lw+BoJaPkFjXz6azF4+XjNhPgryXD5Malk+0T9ePpPoXz6lbl8+/gFXPmNz
Xj5NJls+RMxbPidMXj6Zulc+TMNaPnZGYT6qzFs+t8pdPvV7Yj7RgF4+5EdfPknaWz5Prl0+
HJVgPiuVYD7PImA+iDlfPlJhWj7VQWA+TiBbPnNaWz4D7F0+jI1dPuCNWj6bvFk+J6hdPu/4
Yj5dq14+7a9gPmCPXD5TTGA+9cVePm8/Xj7g11s+/RFZPgGAXT4P/2I+VglhPvhwWj6WM1s+
ylNePu4pXz6pi1s+H+xePmJnWz7H3V8+3ZRhPu2xYT7s1ls+fvVaPsQvYD4hDl4+NjNfPvLD
WT4TQV0+QVRdPqbUWz5Ny1w+XzhgPkMyXD5LUmA+kLZbPhKtXD5RkF8+80ViPj1YXj4Pa1g+
tuVdPuoJXD7Tf2E+8s9cPmMGWj5H+mA+k3NcPmeGXD5mFVs+kd5dPhnGXT4XIF4+pZlfPhIO
Xj48bVw+EUNaPjUsXz6hnFo+4sBePpmWWz5wSl4+lOpaPjmJXD66sFs+FitdPjpVWj6KfFs+
k8lbPs9dXT5ZHV0+R41bPk8eXT78WF0+d6NcPhu1XD5UcF4+X8JdPpUmWT7fYFg+xUJYPpo7
YD5fA1w+ZWVaPhypWj660Fk+Ye1bPtTzWj5nVVo+hPNcPtp/Wz5ta1o+RspcPmW5Vz5JzFY+
AL1bPoQbXT6n61k+apJbPmhaWD6CUFg+gW9bPpHnWT4eTVo+JW5YPswjXD5Jk1s+PtBZPmnp
Wz5Ts1Y+uUFaPqTkWD5zhls+KspbPlJBWz6ki1U+/XhcPrt7Wj4GIVg+LUFePr8nWz7Psls+
SwlcPqVaXT5CmFk+1gFXPoYaWD5aalY+pE9aPuQQXD5DIlk+ATZZPi7IXj7rL1w+L0RXPk8Z
Wz7y2Vw+XFRePhfPXD4LD1k+F8xaPqLlWT5qbVs+odBdPvszVz4n414+M6JYPhdZWz4gYVg+
cCZdPlohWT6yxlc+wLtYPql+WT5kulg+rgJZPhIpWD6OlFk+QS1cPo94WD7bjFk+N/hcPmOR
Wz7ZvVk+giRcPsKeWT59h1w+J5ZZPiSYVz4y8Vg++15UPvieWT7AulQ+46lVPm6yXT6Hp1w+
8G5ZPjTxWj5cPls+dihZPnU8Vj6as1Y+TiJdPl6nWz6tzVc+uTVYPo8oWj7vB1o+1cZdPr1F
WD5NFVg+G2hbPnJ5Wz7XxVk+X4pcPi78Wz597l0+ZDddPvKwWD6UNVg+wYNWPqopWT5t518+
28RZPswOXT4he1U+5lNXPhrwWz5Rh1c+F8JTPpxAWD5OjVs+t8FZPg5mWz4iSVo+iJhYPmUg
Wj4Galc+gUZXPlZtWD4U31c+7UphPoArWz7uoVo+o/9WPrulWD7INFo+3YpWPr2UWj5jSFk+
2w1YPjOHVT4V+1k+83xZPnjWVD4e/lk+F5BaPp7dWj5Ccl4+4pxXPmKQVT5vIFQ+bklXPi2s
Wz7blVk+G9RWPsBrVz5giFo+PGNePk3TVj75fFc+qmhaPrKNWj7k0Vs+8K1XPujDVT6UDlk+
dCVXPgMeWD5+3Vk+4hVdPuQkWj4BU1U+EABdPoFnVT4Y6FM+OFlaPrhaWD6lQlg+8k9YPtkT
WT6FEFg+vn9cPrkMXD7CW1c+0U9RPir1Vz5gGVo+hAtVPvttVj7JJ1g+PAVWPhu1Wj6q7FU+
h2NWPliqWT6vkFg+n/5XPgEmWT667Fg++OlbPrakVz5iYlE+yrJYPu/JUj4Rqlg+UqxVPlbX
Uj7YClY+dLNUPlIWXD6FxVk+GotXPvhdVz6v+lY+ESxUPmefVj4H91U+NXBWPmmRVD53GFc+
Oy9WPgU4WD5SkVY+K9VaPlKQWz5ubVY+rQVTPn9MVj75lVQ+1JpXPvEyVz7DuFQ+2a1YPsXb
Uz6AZFc+Wo9TPgySWD4WHVQ+Z1JYPoQVVj4QcFU+zOJUPuncUT4DvVo+KMxYPgAjVT7q0Fg+
TdxYPm8wVT6GbVc+gm9UPpPQWD5R/FQ+A0RYPurjUz4iBlc+AxRTPhn0Vz7EOFY+MkpYPhht
VD7de1U+CKpaPl1DVj6DO1I+BPhWPlnZTz7Ja1g+5yRWPv6EWj5yRVY+C/lUPpSqVz5/cVg+
rOBUPt31WD68LFY+Yi9ZPmPoVT6BE1M+C8FZPsXhVD6TLlg+s/NVPi/ITz7wuFc+ZyxYPjFr
VT7UzVk+lUVXPs9vVT6wu1g+NLtWPnESWT6oVVg+KVxXPlLRUz7wLlg+fuhVPkvdVj6PZlQ+
GK1UPtbYVT6FIFU+mORWPicHVz79w1U+m51XPqL+Tz5WKVs+JepXPuN1Uj7YLVY+AsFYPvML
VT4+RFQ+j9hTPlMgVj4/olk+CpdWPqNZVD7C+FQ+hKZWPibdVD4qPFE+WixSPme0VT5vrVU+
Zq1QPiMSVz7mZFo+WfBYPmfmVj7Tf1U+9mNVPhdGVj4EPFY+wxVXPh/3VT4f4lY+PYlVPnkm
WD5E9lY+VyRXPpjuUj4NfVQ+HC1VPkrHWD74clY+BOhUPkcKVD4p9VQ+Is9TPuWtVz4S/lc+
TbpXPkvmUT6JZU8+UrpQPqGMWT6PPVc+1ShUPrWQUD5w4lc+9vRTPvMmVD4h+1A+16RWPktg
Uz5sdVg+bL5SPu4NWD50tlc+/4BYPm3eVj66wlY+v5tUPnGIVT5ZPVM+twNSPikzWD6yWVg+
T8tVPpdfWT5nXFQ+GcVWPnF5UT7gA1U+Q1pXPhNpVT7Tzk8+MGJSPjo3Vz6BLlg+Bi1WPrfD
Vj6nOFU+9nlVPl1oUz5q9VQ+c4pQPu5BVz4QhlI+zOBVPsIKWT7dYlM+Ye1TPohvWD78/E8+
qXZTPrZfUD614VI+22ZXPutDUz4yH1U+GoxTPjA4UT7QEFc+kcRPPm86VT4RYlI+8iVVPgnq
UT7ib1I+SVFUPm93VD5D6VQ+Vv9TPgoKUj48w1I+bLBTPiF/Uz7TMVY+03ZSPibrVD4J7FQ+
woRWPr7dWD6mO1I+FFpSPrlOWz7kZVU+gQ5VPgn2Tz6HCVM+o3FTPjgiVD6oV1c+/mZXPlDl
VT6X8VM+FfFQPsY7VT5XcFM+HQBTPoGdVT4j9FM+U1FVPvcUUj4+i1A+P2hRPq/GUT7KiVA+
vOxRPmx3Uz6DRVY+vVxOPvMCVT7OOFQ+ePdVPnKiTz5sBVQ+Bh1TPjtoTT46ZFU+GIJRPqTP
VT6GW1I+tXBRPvXoUT6Lt08+X7xSPh5MUD55J1Q+BgNVPlavSz5eUVQ+2ORRPvUJUz54M08+
nx5TPtTjUT6cdFE+MFNRPjx2VD5Eslg+D4dOPsg6Vz4tRFQ+emVRPtDrTz70eFM++ztSPlDh
Uz7b41I+U0dVPkpeUj6tAVI+tLRXPg5rUz5xdFQ+2cRRPuGMUT7WXlQ+nrNPPikKVD6Am1M+
CHdPPmv1VD7pblM+9wpSPjZcUT4QLFA+VfxQPinNUT7iP1I+H81RPoCxWD7uaVM+g9xVPlhk
VT6nOlA+Z8pTPlaHTz6bZ1I+0P1PPrckUz7hMlA+33ZTPkGgUz7gRFI+7ClWPsZsUz7hVlc+
lzhRPi8tUD4iME0+ZvxTPs5CUT7qVFg+1zJTPmRFTj4bJlA+o8hSPqmHUD4rqFI+jpRMPo41
Uz7WgFA+m8hSPpQkUj6cglI+qZBRPjvnUj4D/VI+QytTPqQDUj7VmFA+BVRSPkPlVD6MZU8+
0u5PPr8fUT6L0E8+AtNOPjqaUD5u2FE+jhhOPjQUTz5JoVA+tNBSPtVmTz4cVVE+4txQPm1U
VD76e1I+IxdSPs7gUT65GVI+CMhTPjB3Uz67SU8+EQNRPt7wTj4O+lQ+R0VTPvuvTj5G1VA+
G+FSPheUVj4TSlM+unlUPm5bUz6fJVI+VutSPnwkTj5qc1M+kBJRPnFiUD5KsFA+ca9PPrMN
TD4cQk8+3nlPPsomUD6e6lM+ZhlLPtWqTz5fZ04+dA9QPnkTTz63Ck8+eHNRPqP3Tj6SIlA+
alhQPrsyTT4IX1M+cElQPtI2UT53E08+LJJSPuJJUT4mS1M+ZyRSPmGtUz4HDVI+TtxPPiEB
UD6nD08+9ItQPvryTj6RvVA+2odRPpg1Tz6i8k4+6ndQPnbLTT5kGFQ+f/BPPjjITz5sRlI+
EqFNPsFDUD70HFA+3TpOPjvLTT5Wq1E+pvhQPuoTTj7hIVI+QElMPnzdTz6KaE0+b1ZRPpRX
Uz5UmFA+sVZUPhETUz5RH08+rthQPlYrUT6vdlI+XU1OPiwYTz5q9lE+WiJSPuD2TD6cc1U+
kt5OPvxITz7tZU4+OWxPPuG5UD7GcU4+IF9RPsgnUT5klU8+EQ5PPhtcUD7pOk4+NYZPPnTy
Uj7bA04+rdxNPsNfUD4FHU0+AiRTPgzpVD7/PVE+4QFPPv3zTz49MVE+T4JNPjMJUT76bFI+
mnZNPvFlTT67mk4+WLNPPsGkUT6Wi1A+HgZPPkRBTT7iEU0+F/NLPpH0UD4K+08+ledOPm1J
Tz4CI04+ychMPgJgUT5cnVE+hhtPPl7oTT7yDE4+n6RPPokIUD4giU8+rntOPqS3Uj7/Z1Q+
y/BUPjd1UT7TdVA+t7NMPhTuSz5ZJVA+4nNQPq/eUj7bfE0+ExRTPsEeTj6RKU8+xEBOPuI5
UD4QQVM+ZTRMPmyhUD5iHUw+6kJOPnuTUj6t2lE+CRhPPmOiSj4nIU0+D5VNPnI2UD5qJkw+
uKtTPsK3Tz4Mg00+mCNMPtGkUD4kxU8+XqNSPhwdSD7Q4E0+rcNNPulcUD5aUU8++rhOPkzC
Sj6q+U4+btBUPgInTT6Uq04+bXRRPpX/UD5f8VE+FQdMPvddTD5BGks+D/hMPn4dTz6+oVA+
8ihOPuglSj4T3ks+IIBTPunPSD4mnks+iE9MPiuLUz4n/E8+QW1OPv9fTz4kDk4+djZMPgBc
UT5+Ok8+YRBNPjZvTz6JFkw+hpFMPk2ZTj49104+5ipTPg7CST5TwU0+1CdVPnw/ST7H3E0+
bp1NPijgSz7zNUo+eYJOPgdPTz7Ct00+RmBMPgalSz7SME0+9OdKPhXBTz50N0s+YcNLPiVs
TT4DeE4+vIVOPgJVTT7bTVA+sBBMPteNTD52UEo+wV1PPmbLTj4iW0o+frJJPmtZTz6nW0s+
L9lHPrL2TT5elUk+RhtNPtvxTD4vyEw+1FBMPi9GTz7ahks+6rBLPgNbTT7gnE8+xbVNPuLa
TT4JSE0+tINQPkZnTD7r9FA+bTlOPoE6TD47Okw+ldVNPm/sSj6EaU0+pD5IPtJwSz54kVI+
q7JLPviRUT75UlA+CC5PPo2eTT5MA04+C9lIPgheTj7E6U4+609LPnOkTT7xaE8+WLlMPn/z
Sj7nrE0+7SlKPucvUD4PjlA+TIRNPv9ASz7k70c+xK9NPtN4Sj74QE0+JI9MPhJBTT7/FU0+
1+NLPmeESD7uVkw+0ddLPvCmSD4zBE4+JIRNPqUNTz6RUEU+VR1KPoLpRz6AQUU+ty9HPk5t
Sz7atUk+Oz5IPu+BTz4jxEk+q29JPskoTD4HP00+o7tLPlRqUD7JsUo+Pf1KPh5+Tj5lPEs+
udFMPqE5TT4pB0s+CSBPPhzNTj5vP08+O1pPPgbjSD46Rk0+jd9KPsY0Tz68cUU+FcBMPpYc
ST7nHko+/7BNPvFMTz4ySEk+jXpLPqBqSD50Jkw+DTlLPvenST7qZEw+2VxGPrynSj6AQ0o+
EM1JPhcOTj7pbEw++RRNPuZzTT6lYUw+alNMPiubSD71/kc+knlLPvTiST73Dks+8gNGPjer
TT7vUU4+MUdJPpUnTj6OdEw+Z3NNPtjPSj7VLUw+SExMPlRJSj6gIkk+ad5JPuquTj6GqUk+
rcpKPkkiSD6zuUg+dr9IPq2ZST5m9kc+mJ9JPiK3Sz4dC08+fPRJPrUVSz5gg0Y+TDRLPgSo
SD7GuEw+mcRIPoycSj5IqEI+0hJPPk0FTD5jf0o+lcZJPodzTj5jDEM+XidIPr6kTT6V50w+
8mRIPhkRTT7dDEY+kNlKPta3ST5B4Ek+S3hNPlCTRT6AG0o+9EBIPryvSD7Yskw+8E1KPpFl
Rj6M1U4+jM1LPm3jRz7+gks+3SdLPjx9Sj666Ek+rFFHPh6YRj4KCVA+3PhJPr/6Sz4b6Ec+
B6NLPipfSj62ekY+sexKPtN1RD50wUs+F+tNPmC+ST4azk4+D+JKPn/YTD7wgUk+2PxLPkwr
TD6LoEo+n9NIPju8RT7Vfko++MFLPvPMSz5ruUc+z9FIPkyzST7br00+rjdJPil+Sj5FnE0+
tTpKPmhdST5/sUk+ultIPh40TD6yzUo+A5RNPht7RT7l3kQ+BPlHPihfSj4IO0g+BnFKPl/S
TT5roks+ktZGPj9vRT4gOU0+1IxJPgk8ST4uWks+1oVOPoWxSD7RCkc+SOFIPpVNST6cjUs+
PlpJPrkeST4A6Uo+ms5IPnxVSD40uEY+XelBPkIUSj5reUg+p7JHPgOZSz4160k+iO9LPu43
Tz7iRkk+aodHPnTRST5apUo+PExLPl5LTD60QUk+SbdJPkIdRz5gMEk+JxZHPlu+Rj4L5Us+
TlBIPuP8Tj52y0s+LfVJPhQMSj7T90k+pNNHPgxNRj5sf0k+XPZHPtJUST4cMUY+bnlOPniU
Rj7mW0c+wBdHPkz2Rj71A0k+okRIPgJcRz6SMUo++IlKPvPeST5s6Eg+zLhIPluMST6YdEw+
pDVJPpAVRT42CUo+0U9IPgu0SD6ciEQ+4qVIPsT7ST7S40M++C5IPhbqRz7rqUc+5+JHPiv6
Rj4RXkc+ULJIPjefSD6HUEI+mgRKPko9Sj65Ikc+A3hGPmodST5LzEQ+9u1HPqAvRz4I1Uk+
cI5EPoXaQz4uFko+0tVIPpkARj4hmU4+wEVIPqA7Rz668Uo+3OZHPiy7RT4/jUM+O0lJPlWa
Rz7nXko++IxPPl1IRT4hOEQ+M5VMPkmeSz6YnUo+sTJJPoX6SD45h0w+LndHPpZsST7yDEk+
dOtHPoYuRz4It0Q+h6VHPu/nSz7zKUY+hNNDPuBlRT6X20s+SKZHPr0SSD4klEk+nAdLPt+R
SD51X0g+tp9JPp4RRD51W0k+MyhFPvSaSj7wskY+ARBNPhqJRj4Xq0U+fP1IPuYoRz7AMUg+
Y1hHPivCST4MN0Y+kFFIPnUfRT4E5EY+gd1IPtZDSj4uDUc+mWNEPgiHSz5QGEc+PrZJPvph
SD6UXUk+oZhHPkecSD6y1UQ+BCJIPvd8Rj4MgUk+KotHPnzpSj7AWEQ+3fVHPhBGRT5hP0M+
4+NIPkdSSD4XhkU+b1xJPqKCRz6AIUs+hPZGPnRiSD5zAEY+EUFFPioMRj4wUUQ+2u1GPi13
SD5HGUc+0EhFPlL2Pz5zDEg+w41NPjCXRz4JYEg+WK1EPrAgRD6a/kE+hA9KPlpsRD6B4EM+
kVRGPo66Rj5EpUM+tGVIPqqBRj7olEQ+7oFGPh03Qz5VM0o+/HBKPtIQRj6oNUY+zMVDPrEp
SD7mNkY+TC9JPrx1RD514kY+ryJFPvqpRT4UfUo+W5JHPpZ5RT6FaEc+0HNCPmmcQz7DHEo+
AFJDPkZjRj5EDEg+B2lKPmsGST5BeEY+/0FGPlH8RD4B40s+tFZIPl+7ST4/NEk+saxGPjwz
Qz7DbUU+wLVGPrfNSD7OaUg+6ARMPpeoSD65okQ+SeFGPvaTRj6IdEk+JL1FPjouQz4lNEQ+
rNZGPjB+RD5+d0Y+QelBPoRFST5W9UM+1p9GPl/1Rj72mEI+WY1JPlPIQz5JZ0M+eBJCPtn3
Rz5/jUY+9vpHPqV8Rz7MzUQ+ADFGPuiJRj4tVEo+Fb1JPrC9SD4VikQ+EixDPkykST75akk+
BHZGPu2DRz7fy0Q+LQVFPkEaRD653UU+I/dFPv7cQj6yP0I+AyxGPhe2Qj4jg0c+rD5FPpn+
RT4G3UQ+ZspHPvCcRD7nc0U+9LdCPswlQz7Bfkc+fN1BPjaTST5yyEU+QhdLPlzUQT6i+kQ+
XpJDPikrQj6G1Eg+UFdGPteqSj6vukU+jrdHPvguRD7feEE+b8xBPswsRz5nJkk+h9lAPovY
ST7ppUM+M0FGPguAQz7w30c+HMpHPnanRT5yakU+oN5FPr30Rj40VEM+VLVAPlmpRD4zF0M+
7U1GPq7LRD69k0Q+boQ/Pp2MSD5dTkM+eu5FPh+lQz4YPEQ+AV1GPsLLRD4ccUQ+DCVFPiv2
Pz7asEY+1WhBPrprRz49X0c+qDVHPu46QD4fzUM+6q1FPor/QT5luUM+sepEPtD0ST50TkA+
QFZLPgnhQz6mokU+MWA/Ps/qQT5rkkQ++wBEPnmuST7rc0I++QlCPunhRD6Ft0M+yTVEPrfV
Qz7a4UQ+BnlHPhnoQj7gA0M+iCBGPjqDQj5vbkQ+OtFEPkXCRD5ROUQ+tTJIPpUJRj5I7kc+
Cy5HPlXxRD5M70M+54FHPoftQz7xF0E+nchGPhvrOj5QDEU+ZVVCPpyQQT6oT0M+EZFHPhkP
Qz4glkI+qE1BPlP9SD4MV0g+7sFGPqgfQz7W6kE+/OBHPuYHRD5a6UA+0shBPqajQD7m6UQ+
xLRIPm0lSD4O7UQ+gxdBPrURQz7G7kQ+I+RGPt6/Rz6xpkU+26RCPr52RD5mWUE+Iw1DPvp/
RT4uQUE+CSlDPi4FRD40t0k+hdo/PuqhRj4RSkU+54dDPkNoQz7+9EE+tJdFPhUlQj4c4kE+
s5FBPib3RD7rb0M+/cRBPvibRj7vvEI+pZdEPjinQz76S0E+QwJIPv9/RT4zJ0E+5ElDPn3S
Pj6amUI+qAJFPjVgQD66s0Q+Y4xCPk5xRD5MmEQ+FztFPkzjQT57ZUM+DCVDPoEWPz6fXEQ+
uGNFPqb8ST6Rk0E+/htGPkESQj4mMUM+S/pCPk1ORT4aG0c+rzJCPqlvRD76TEE+cuU+PgB7
QD5FOEQ++B4/Pk7GRD4Jz0U+Ok5HPisESj6Zg0U+RTpAPk+XQz5kIkc+VPtGPhVjQz7MyUA+
ywg+PlW4QD6EK0Q+zz5GPgb5Qz5kF0Q+015FPr13RD5ilEQ+t2JGPv0/Rz6UdUQ+AItDPoaT
Rz7E4EE+zshBPg8UQj50HUU+a8hDPkeKRz4oBUE+zmM/PsT9Qj5HE0M+LdhAPsj2Qj41o0U+
pd5CPrx/QD7jekA+VlZCPnkDRz4CrkI+x8RCPiiLPz5d+UM+TjY/PtCmQD5VyUM+O4pFPn4j
RD6qoEA+R2JCPmHXQz5TwkM+MMhAPm2zQj4Kc0I+q/NAPh4jRT4GKUU+4eFAPlw+RT6RFEA+
d+VEPpgtQz4oWkQ+Pbg/PsCfQD62uUE+BnQ/PttERD4GykI+FldCPg9wQT6QTEI+motDPiS5
Qj4XiEI+IMFBPsg6QT4EWUE+mc5BPkNeQz40E0I+LqhEPm/kQz67UEA+63pCPnTvRT7uIEE+
0W5GPiZoQj6OcUM+vItBPl72RT7AVEI+N8ZAPpQhQD7GGz8+hatDPluoPz5ROj8+Gbs+PjTr
Qj5wjUM+3F5GPo++Pz6RT0U+7OI9PrSzPz5koUE+opxDPgUvQT5lZz4+PfhBPnK0QD6BcUI+
2nxEPn6AQD6phEQ+Obc/PoaiQz4J10A+Yz9EPlavPz7+I0A+0TlBPqcgQT5w6T4+Kd9FPgeT
QT7z30I+jdk+PqzBQD6jY0U+ODhBPg9zPz5RQEA+IAFGPn7xRD5gTzw+whNCPowcPT5erUM+
3d8/PtYlQj5k8EU+ANVDPvuyRD5vvEM+FPhDPr6WQj7EEkM+ZulAPuvoPj4WSkA+h4JDPtpa
Qj460kE+D2BDPryWRz7unD8+Wd5CPgCMQz6k/T0+0clGPk6XRj5u6kI+ygJGPmyqPz7Gu0E+
Mt5DPrLJRT4XwkE+sJpAPuRxPz4o6kg+Isw9PuDJQD60eT8+TOs+PgYIQj57SkY+bZw+Pide
Qz61ZUM+w5VBPvgeRD6upkQ+F71EPqtqPj73+z8+BR1APtM8Qz7VwUE+6ARCPu6MQT5hTUc+
5mNAPkQORT4=</AssayYData></Step><Step><CommonData><SampleLocation>2</SampleLocation><SampleID></SampleID><SampleGroup></SampleGroup><SampleInfo></SampleInfo><SampleRow>F</SampleRow><SamplePlate>1</SamplePlate><WellType>REGENERATION</WellType><Concentration>-1</Concentration><ConcentrationUnits>µg/ml</ConcentrationUnits><MolarConcentration>-1</MolarConcentration><MolarConcUnits>nM</MolarConcUnits><MolecularWeight>-1</MolecularWeight><Temperature>30</Temperature><StartTime>2193953</StartTime><AssayTime>5</AssayTime></CommonData><FlowRate>1000</FlowRate><StepType>KREGENERATION</StepType><StepName>Regeneration</StepName><StepStatus>OK</StepStatus><ActualTime>4.99907</ActualTime><CycleTime>0.2</CycleTime><AssayXData Points="25">P9MDRXLWA0Wh2QNF1dwDRQjgA0U74wNFcuYDRaXpA0XV7ANFDPADRT/zA0Vu9gNFpfkDRdn8
A0UMAARFPwMERW4GBEWhCQRF1QwERQwQBEU7EwRFbhYERaEZBEXZHARFCCAERQ==</AssayXData><AssayYData Points="25">SRFhQPBbYEBu2VNA265ZQEkcXUAVcExAegVPQBvzVkAoe1FA2MhQQD4KXUCkFl5AKfZRQIMP
WEAPzVZAFnBNQCxWUUAP9lZAFMBOQLv/S0BwT1xAnElcQMEmVECLLFhAY5FcQA==</AssayYData></Step><Step><CommonData><SampleLocation>1</SampleLocation><SampleID>Buffer</SampleID><SampleGroup></SampleGroup><SampleInfo></SampleInfo><SampleRow>F</SampleRow><SamplePlate>1</SamplePlate><WellType>BUFFER</WellType><Concentration>-1</Concentration><ConcentrationUnits>µg/ml</ConcentrationUnits><MolarConcentration>-1</MolarConcentration><MolarConcUnits>nM</MolarConcUnits><MolecularWeight>-1</MolecularWeight><Temperature>30</Temperature><StartTime>2206122</StartTime><AssayTime>5</AssayTime></CommonData><FlowRate>1000</FlowRate><StepType>KREGENERATION</StepType><StepName>Regeneration</StepName><StepStatus>OK</StepStatus><ActualTime>5.002</ActualTime><CycleTime>0.2</CycleTime><AssayXData Points="25">OyMERW4mBEWlKQRF1SwERQwwBEU7MwRFcjYERaU5BEXVPARFDEAERT9DBEVyRgRFpUkERdVM
BEUMUARFP1MERW5WBEWhWQRF2VwERQhgBEU/YwRFbmYERaFpBEXZbARFEHAERQ==</AssayXData><AssayYData Points="25">JiuhPxLWwj9bIcc/1qyeP4qcoz8vAbI/i7GLP7X2lz82KbI/mbaYP62okj+8k7c/S6+3P0If
mD/v5KU/cba+P0TonT9DApg/HZOsP91JmD/SvpA/98GuP2cDsz8a4po/kYm2Pw==</AssayYData></Step><Step><CommonData><SampleLocation>2</SampleLocation><SampleID></SampleID><SampleGroup></SampleGroup><SampleInfo></SampleInfo><SampleRow>F</SampleRow><SamplePlate>1</SamplePlate><WellType>REGENERATION</WellType><Concentration>-1</Concentration><ConcentrationUnits>µg/ml</ConcentrationUnits><MolarConcentration>-1</MolarConcentration><MolarConcUnits>nM</MolarConcUnits><MolecularWeight>-1</MolecularWeight><Temperature>30</Temperature><StartTime>2218444</StartTime><AssayTime>5</AssayTime></CommonData><FlowRate>1000</FlowRate><StepType>KREGENERATION</StepType><StepName>Regeneration</StepName><StepStatus>OK</StepStatus><ActualTime>5.00005</ActualTime><CycleTime>0.2</CycleTime><AssayXData Points="25">Q3MERXp2BEWpeQRF4XwERRCABEVDgwRFdoYERamJBEXhjARFFJAERUOTBEV6lgRFrZkEReGc
BEUQoARFR6MERXamBEWtqQRF3awERRSwBEVDswRFerYERam5BEXhvARFEMAERQ==</AssayXData><AssayYData Points="25">UaMsQBaSHUB1PhtAbGYvQLcvKEBkVR1AyXkvQLg1J0B5phpAidskQKNtLEBIXhtA+WkeQDS9
K0DL/SZAltofQDLTLEAx6ipAH3gdQO0zJkABgCtA4fcXQI2HHUADkSdAdLAhQA==</AssayYData></Step><Step><CommonData><SampleLocation>1</SampleLocation><SampleID>Buffer</SampleID><SampleGroup></SampleGroup><SampleInfo></SampleInfo><SampleRow>F</SampleRow><SamplePlate>1</SamplePlate><WellType>BUFFER</WellType><Concentration>-1</Concentration><ConcentrationUnits>µg/ml</ConcentrationUnits><MolarConcentration>-1</MolarConcentration><MolarConcUnits>nM</MolarConcUnits><MolecularWeight>-1</MolecularWeight><Temperature>30</Temperature><StartTime>2230593</StartTime><AssayTime>5</AssayTime></CommonData><FlowRate>1000</FlowRate><StepType>KREGENERATION</StepType><StepName>Regeneration</StepName><StepStatus>OK</StepStatus><ActualTime>5.00103</ActualTime><CycleTime>0.2</CycleTime><AssayXData Points="25">Q8MERXbGBEWpyQRF3cwERRTQBEVD0wRFetYERa3ZBEXd3ARFFOAERUfjBEV25gRFqekEReHs
BEUU8ARFR/MERXb2BEWp+QRF4fwERRQABUVDAwVFegYFRa0JBUXhDAVFFBAFRQ==</AssayXData><AssayYData Points="25">LwuAP7mGhj+f+Kc/fRCjPwfihz+gx6U/05GZP0k8aT9c54E/CWWIP+IAbj9EyYM/WBioPxxf
iz9MUYY/VASnP36qoT+WInY/ns2IP6r9kz/1QHU/0G1rP7GVjT9kQHw/cYCAPw==</AssayYData></Step><Step><CommonData><SampleLocation>2</SampleLocation><SampleID></SampleID><SampleGroup></SampleGroup><SampleInfo></SampleInfo><SampleRow>F</SampleRow><SamplePlate>1</SamplePlate><WellType>REGENERATION</WellType><Concentration>-1</Concentration><ConcentrationUnits>µg/ml</ConcentrationUnits><MolarConcentration>-1</MolarConcentration><MolarConcUnits>nM</MolarConcUnits><MolecularWeight>-1</MolecularWeight><Temperature>30</Temperature><StartTime>2242739</StartTime><AssayTime>5</AssayTime></CommonData><FlowRate>1000</FlowRate><StepType>KREGENERATION</StepType><StepName>Regeneration</StepName><StepStatus>OK</StepStatus><ActualTime>5.00005</ActualTime><CycleTime>0.2</CycleTime><AssayXData Points="25">RxMFRX4WBUWxGQVF4RwFRRggBUVHIwVFfiYFRa0pBUXhLAVFGDAFRUszBUV6NgVFrTkFReU8
BUUUQAVFR0MFRXpGBUWtSQVF5UwFRRRQBUVLUwVFflYFRbFZBUXlXAVFFGAFRQ==</AssayXData><AssayYData Points="25">zvQwQCHMH0AIJxtANNorQEa0JEBahhRAdi8gQE92LkC1ThlARzMgQKyFLkBtYBxApdsaQLol
MEDNQSVAL9kYQINiH0A8PiZALu4YQL/vHkAOPTBADVweQDdbFkCXcyxAVgsnQA==</AssayYData></Step><Step><CommonData><SampleLocation>1</SampleLocation><SampleID>Buffer</SampleID><SampleGroup></SampleGroup><SampleInfo></SampleInfo><SampleRow>F</SampleRow><SamplePlate>1</SamplePlate><WellType>BUFFER</WellType><Concentration>-1</Concentration><ConcentrationUnits>µg/ml</ConcentrationUnits><MolarConcentration>-1</MolarConcentration><MolarConcUnits>nM</MolarConcUnits><MolecularWeight>-1</MolecularWeight><Temperature>30</Temperature><StartTime>2254921</StartTime><AssayTime>5</AssayTime></CommonData><FlowRate>1000</FlowRate><StepType>KREGENERATION</StepType><StepName>Regeneration</StepName><StepStatus>OK</StepStatus><ActualTime>5.00005</ActualTime><CycleTime>0.2</CycleTime><AssayXData Points="25">S2MFRXpmBUWtaQVF5WwFRRRwBUVHcwVFfnYFRa15BUXhfAVFGIAFRUuDBUV6hgVFsYkFReWM
BUUYkAVFR5MFRXqWBUWxmQVF4ZwFRRigBUVHowVFfqYFRbGpBUXhrAVFGLAFRQ==</AssayXData><AssayYData Points="25">3G+pPy1urT+GZIo/cZCPP0vwoT+6kX4/H2N2P9T9jz+/8Xs/9K1tP+tvmD/WeZ0/ooaJP7BO
lT/ydqs/nC2LP7qQgj/NxZM/lf+CP9eBbT9yiJk/7tyZP0NRhD89TI0/jc6iPw==</AssayYData></Step></KineticsData></ExperimentResults>
