# Supplementary material for: CD147 mediates the adsorption of influenza A virus on the cell surface through direct interaction with HA
Source: Front Cell Infect Microbiol. 2025 Aug 29;15:1647283. doi: 10.3389/fcimb.2025.1647283 (PMC12426278; doi:10.3389/fcimb.2025.1647283)
Supplement: Supplementary file 8 [file DataSheet2.zip › raw data-2/Figure 6/Fingure6 D-I/Fingure6 H/241006_007.frd]

<?xml version="1.0" encoding="UTF-8" standalone="yes"?>
<ExperimentResults><ExperimentInfo Name="Experiment_1"><ExpDescription></ExpDescription><RTDVersion>2.0</RTDVersion><RunID>B72A3294-3FDD-41F8-A2F2-5357D5FE9153</RunID><ExperimentType>KINETICS</ExperimentType><ExperimentSubType>KBASIC</ExperimentSubType><StartDateTime>2024-10-06T21:56:37</StartDateTime><MachineName>4QSYCS2</MachineName><UserName>Labuser</UserName><LotNumber></LotNumber><PlateName>241006</PlateName><PlateName2></PlateName2><SensorName>G6</SensorName><SensorPlate>1</SensorPlate><SensorType>SA (Streptavidin)</SensorType><SensorRole>LIGAND</SensorRole><SensorInfo></SensorInfo><WritingSW>DataAcquisition.exe 11.1.0.11</WritingSW><InstrumentType>OctetRED96e</InstrumentType><InstrumentSerial>FB-90287</InstrumentSerial><InstrumentFW>1.0.0.0</InstrumentFW><IntegrationTime>2.1</IntegrationTime><DSPType>CPF</DSPType><DSPStitching>1</DSPStitching><HasManifest>1</HasManifest><InfoHash>1729037275</InfoHash></ExperimentInfo><AssayParamsInfo/><KineticsData><Step><CommonData><SampleLocation>12</SampleLocation><SampleID></SampleID><SampleGroup></SampleGroup><SampleInfo></SampleInfo><SampleRow>G</SampleRow><SamplePlate>1</SamplePlate><WellType>BUFFER</WellType><Concentration>-1</Concentration><ConcentrationUnits>µg/ml</ConcentrationUnits><MolarConcentration>-1</MolarConcentration><MolarConcUnits>nM</MolarConcUnits><MolecularWeight>-1</MolecularWeight><Temperature>27.5</Temperature><StartTime>0</StartTime><AssayTime>120</AssayTime></CommonData><FlowRate>1000</FlowRate><StepType>BASELINE</StepType><StepName>Baseline</StepName><StepStatus>OK</StepStatus><ActualTime>120.001</ActualTime><CycleTime>0.2</CycleTime><AssayXData Points="600">AAAAAM3MTD7fT80+I9sZP1YOTT/FIIA/mpmZPzMzsz+R7cw/ZmbmPwAAAEDNzAxAmpkZQMl2
JkAzMzNAAABAQM3MTECamVlAZmZmQJZDc0AAAIBAZmaGQP7UjEBkO5NAy6GZQAAAoECYbqZA
/tSsQGQ7s0DLoblAAADAQGZmxkD+1MxAZDvTQJqZ2UAxCOBAZmbmQM3M7EAzM/NAmpn5QAAA
AEFMNwNBZmYGQZqZCUHNzAxBAAAQQTMzE0F/ahZBmpkZQc3MHEEAACBBMzMjQWZmJkGamSlB
5dAsQRkEMEFMNzNBZmY2QZqZOUHl0DxBAABAQUw3Q0FmZkZBmplJQeXQTEEAAFBBMzNTQWZm
VkGynVlB5dBcQRkEYEFMN2NBf2pmQbKdaUHl0GxBGQRwQUw3c0FmZnZBsp15Qc3MfEEMAoBB
ppuBQT81g0HNzIRBc2iGQQAAiEGamYlBPzWLQdnOjEFmZo5BAACQQaabkUE/NZNB2c6UQWZm
lkEMAphBppuZQTMzm0HZzpxBc2ieQQwCoEGamaFBPzWjQc3MpEFmZqZBAACoQaabqUE/NatB
2c6sQWZmrkEAALBBmpmxQT81s0HNzLRBc2i2QQAAuEGamblBMzO7QdnOvEFzaL5BAADAQZqZ
wUEzM8NB2c7EQWZmxkEMAshBppvJQTMzy0HNzMxBc2jOQQAA0EGmm9FBMzPTQdnO1EFzaNZB
DALYQZqZ2UE/NdtBzczcQWZm3kEAAOBBppvhQTMz40HZzuRBZmbmQQwC6EGamelBMzPrQdnO
7EFzaO5BAADwQZqZ8UEzM/NB2c70QWZm9kEAAPhBppv5QTMz+0HNzPxBZmb+QQAAAELNzABC
mpkBQm1nAkIzMwNCBgEEQtPNBEKamQVCZmYGQjMzB0IGAQhCzcwIQpqZCUJtZwpCOTQLQgAA
DELNzAxCmpkNQm1nDkIzMw9CBgEQQs3MEEKamRFCbWcSQjk0E0IAABRCzcwUQpqZFUJmZhZC
OTQXQgYBGELTzRhCoJoZQmZmGkIzMxtCAAAcQs3MHEKamR1CbWceQjk0H0IAACBCzcwgQqCa
IUJmZiJCMzMjQgAAJELNzCRCoJolQmZmJkIzMydCBgEoQtPNKEKamSlCbWcqQjMzK0IAACxC
080sQpqZLUJmZi5CMzMvQgAAMELTzTBCmpkxQm1nMkIzMzNCBgE0QtPNNEKamTVCZmY2Qjk0
N0IGAThCzcw4QpqZOUJmZjpCMzM7QgYBPELNzDxCmpk9Qm1nPkI5ND9CBgFAQs3MQEKamUFC
bWdCQjk0Q0IGAURC081EQpqZRUJmZkZCMzNHQgAASELNzEhCmplJQm1nSkIzM0tCBgFMQs3M
TEKamU1CZmZOQjk0T0IAAFBCzcxQQqCaUUJtZ1JCOTRTQgAAVELTzVRCoJpVQm1nVkIzM1dC
BgFYQtPNWEKamVlCbWdaQjMzW0IGAVxCzcxcQqCaXUJmZl5COTRfQgAAYELNzGBCmplhQm1n
YkIzM2NCBgFkQtPNZEKamWVCZmZmQjMzZ0IGAWhCzcxoQpqZaUJmZmpCOTRrQgAAbELTzWxC
mpltQm1nbkI5NG9CBgFwQtPNcEKamXFCZmZyQjk0c0IAAHRCzcx0QqCadUJmZnZCOTR3QgAA
eELTzXhCmpl5Qm1nekIzM3tCBgF8Qs3MfEKgmn1CbWd+Qjk0f0KDAIBCZmaAQlDNgEIzM4FC
HZqBQgAAgkLpZoJCUM2CQrYzg0KamYNCgwCEQmZmhELNzIRCtjOFQpqZhUKDAIZCZmaGQlDN
hkIzM4dCmpmHQgAAiELpZohCUM2IQjMziUKamYlCgwCKQulmikLNzIpCMzOLQpqZi0IAAIxC
ZmaMQlDNjEK2M41CHZqNQoMAjkLpZo5CzcyOQjMzj0Idmo9CgwCQQmZmkELNzJBCMzORQh2a
kUKDAJJCZmaSQlDNkkIzM5NCmpmTQgAAlEJmZpRCUM2UQrYzlUIdmpVCAACWQmZmlkLNzJZC
tjOXQh2al0KDAJhC6WaYQlDNmEIzM5lCHZqZQgAAmkLpZppCUM2aQrYzm0IdmptCgwCcQulm
nELNzJxCMzOdQh2anUIAAJ5C6WaeQlDNnkIzM59CmpmfQgAAoEJmZqBCUM2gQrYzoUKamaFC
gwCiQmZmokLNzKJCMzOjQh2ao0KDAKRC6WakQs3MpEIzM6VCHZqlQgAApkLpZqZCUM2mQjMz
p0KamadCAACoQulmqELNzKhCMzOpQqCaqUIAAKpCZmaqQs3MqkK2M6tCHZqrQgAArELpZqxC
UM2sQrYzrUKama1CgwCuQmZmrkLNzK5CMzOvQpqZr0KDALBCZmawQs3MsEK2M7FCHZqxQgAA
skLpZrJCzcyyQrYzs0KambNCgwC0QmZmtELNzLRCtjO1QpqZtUIAALZC6Wa2QlDNtkK2M7dC
HZq3QoMAuELpZrhCUM24QrYzuUKamblCgwC6QmZmukLNzLpCtjO7Qh2au0IAALxCZma8QlDN
vEK2M71CHZq9QgAAvkLpZr5CUM2+QjMzv0Kamb9CgwDAQmZmwEJQzcBCtjPBQh2awUKDAMJC
6WbCQlDNwkK2M8NCHZrDQgAAxELpZsRCUM3EQjMzxUKamcVCgwDGQmZmxkLNzMZCMzPHQpqZ
x0IAAMhCZmbIQs3MyEK2M8lCmpnJQgAAykJmZspCzczKQrYzy0KamctCgwDMQulmzELNzMxC
MzPNQh2azUIAAM5CZmbOQlDNzkK2M89CHZrPQgAA0ELpZtBCzczQQjMz0UKamdFCgwDSQmZm
0kJQzdJCtjPTQh2a00IAANRCZmbUQs3M1EIzM9VCmpnVQoMA1kLpZtZCUM3WQjMz10KamddC
gwDYQmZm2EJQzdhCMzPZQh2a2UIAANpC6WbaQs3M2kK2M9tCmpnbQgAA3ELpZtxCzczcQjMz
3UIdmt1CgwDeQmZm3kLNzN5CMzPfQpqZ30IAAOBCZmbgQlDN4EK2M+FCmpnhQgAA4kJmZuJC
zcziQjMz40KameNCAADkQulm5EJQzeRCtjPlQh2a5UIAAOZC6WbmQlDN5kK2M+dCmpnnQoMA
6EJmZuhCUM3oQjMz6UIdmulCgwDqQmZm6kJQzepCMzPrQh2a60KDAOxC6WbsQs3M7EK2M+1C
mpntQgAA7kJmZu5CUM3uQrYz70Idmu9C</AssayXData><AssayYData Points="600">AAAAAEK3nztA7a67OYQXuxiW27qizpW6V9KWutYATztGCxS7ipidu0wdujrpDUG75rOSO++P
/DlW1oG7hCwguzDr7jmJMI+7vfGWOrkdcrn8qSg78TreuhXxuTrVnL+5v3qZu6NdqLvcmQg7
3Qv7unRYLTrFgy279JktuRZO57qlMkm70opuOqw+rDmf3ac6njnnuiCzOTr21xs7iCRbOg5z
E7vtBiU7Iyp/uKVjlDk+QgG7SNQ8uryb/Lre5W06ZK6HOgjXjDuGW6o5A2xNuhOTN7vUgSA6
MP7VuHZN2Ln0wB07QGQcOya7HTsj+Re7DqFqO3CoDjuWGjS7rx6QO6GYHLtRpCM7nRC1O/Q4
8blVXdm6BDPJurtgIjuz9rI6AByqOhIXFTt25l47gqQaOr6uoTsKBCE7PxevOpQbVjsZdsc6
IrPYOpKWgLvt3Am7JKGnOt2sVrn7MCo7yOxzOokLejsP/FU7+OZVOq5jCDt98cA7T2UjO7us
ojtb8u46PEYpO1YTDTsp1BY5Wt6qOp2QgTsYfck6f7s2ujwI3TsQnZ45Qh2gOp5QMLnrp8w6
6TnKOiQncTuJ+C45g7saO+QgQzuxWW87a1zfO9wLdjrZhko739M9O+IJSbpKHzA6XcjQOWCM
gzrRhbE7WbBduYKc4TqliMi6zY01O+gYhDtiW4k7gklxu5lN6zqWwvw6q2BiO7t1XDpdXzk7
EdFEO7GW8DuZRtg7okWIOaDpiTtu9+Q6IMnuO64M3jrJ8oo716UaO2VxPzsCyg07qqzjOyd9
pTp2fzI7MfOAOuo1EzsP7N06aXifuiCOPzub4aI5vqeYum1YV7rnMna7Ef9bu3oBlzvIV687
cuvEO1WvAjun52g6FQsIO/WT4TpOUAI8XYKMO5lZCDsLQfi6zlq8OrKG1Dqc0vS5kZW7O52q
3DtIEAA7O58HO2oUWDtPOJu4p1hUO5kKSTu0Oje70GZ2O7HLhjtDcYo7KlocOSe/tzsVQbm6
AUmuO4jmljn5SQc7wG46OlxmNruAMS07wtO4O+PLnjrklhC7eTMfO5LJcbpTjzM6ukbuOr99
NjuPoTA70oZLO/szB7uP9oy6Wl/jOs283DsDcsg7d2APO17bYTvIRdA6pROoOyPUdzsQC2E6
dpDQOn7yxzu1keQ6Z2CWO++sPDrX7785fmj9OskFKjvNHQE7TV9SO+BKaDtPmry6PzwwugAt
kjuQ3iS5aDOJudYQfjpsDNk76XQ9u1dVLDuJ4Js6RS/FuWhTzzjYWzk6fsqmO5OgYzt5TFg6
aJo8uc+X/LoAFC06aPKaO4xCUTvMQyw6L9gIO4tBnjqItCY6SCYrOyq+vDvtZ/G6udJxOpX0
GDso7187YwQZu+1A8DsFG8I7sk2uOs18a7tMu9A7v7eAOll35zp0TZQ7moZ8O2x6brpfDmQ5
RVTaOfxMgzuzKhu6Hi/1Oh9upLrvZ7s63x+qOTc1czrF1YS6/EtDurcyMjsN5Qi6qDezOohR
Pzth8iE77/dVOzYTmLjCRiY6Rj0MOxfiSDtyV3S6diqiO3RHbLtmpJ87Uy6VOeM0JzoJX2+6
8mEoOgmeljsHAPc6eHnqOhQIQjsC+g45cl0NO6XrcDt6sJ25+UbyOxQ0UDqc8JO74GWLOuIb
8ToR66c76PCjO4ekursFdKg6Tou1O52JODtjsR87uSLjOpbMIjvZ4wE7Y13LubH9wjqkeM46
yIo6uvjvnDpW5FE6oQaMO+O6oDuby7677kFNO0qRaDop1S87FCGHut3FtjqAkAK5r3y2OzTs
JzterHU6GWqPOp6Xx7pbfEM69R3tupQ5fzpreoc7VENQOfpPGLtvMlg7yMQhOxLotLmo4w86
AO62uaf1ejtJGia6L/8Nuz/S1Thpg766JhJCO5eh5rqIdKI6oh0/O3oLHjqhDGy5CR1ROl+O
YDsOcqO5z3+UOfN21TlBsf05HekdOsO9izpyACG7SmPaOlFQXrpk4zC67Pf9uFPKuzuNyl87
6NBUu35Q0Dp+oBk7nEgQui7DC7sV5aM7q3b9t21HGDsAw1M7uloyuHmGjjll3D87+egtu89L
M7uXMAm7phdmOvfn+rnqPS67OuECO64eH7sRJpe5HDg2OyA/hTupyuC6edAwOwiAarqMXju7
zfmguo+HEzrwBVO5lqiQOxw9oDqvrKs6lFg1u/33NjvrVV46lDrbuX0MBLtHECc6tYi1umW1
tLrP66i6UUVkusFMBTuDoDc6VW9RO1L10jqdzhg7NqWKuk9cH7qoO686heRPOMR01zm+F/26
J/9Nu0HFvbqlUzA7+14BuxohErttWna7iXRnOjT1AbuD1RS6/XSxOzDX6LrKack6raYzOjQ/
ZLsr+5C65dAZuhv467qN2a26/AGJOh8D7jnFVAC67rz9usV6IDkx+x661Lhlu/fuXrsCCom7
kCotu7bCAbpAwoK7MFNOu1pceDms9PS6MsE/u/0bLbrqlVq7E1YXO+kclLvcG2A6cfdiut/x
Arv9A3a7TgM9uuYSCLug6CS68Y35uuNZwjha7hg5ZE6Nux3c4rlFzbm5kqqQufEziDpTsNI6
pYDTug5xlbm1Gwy7lYjaua6fproFcDW7dd7+OMdvt7oIwKQ68MqYufbuYTvC7cA6Qi6VOtET
xLszmCg5UD8TuqYzLLsIZBo7Kc4uuNbeCDvfvom7c0n+unQPcjuYKrs6rnuaOUd0kzo4jbM6
p0XXuragjrpxeyS7LMcLuuBB4bhZI6O7/ECduz6Zgrvzp5Q69EKyupDRJTvz8m06KEX5ulez
Vjv+DFm7DeqHu/rj5boBmoC6eeCDOUQ+YjvLcC87an03upLjjbrfOny7enkHOU5E0rttWy86
sQ50uqmfILvwoBi74ZqzOdt7Gjv/w0u75gigOs0QorvnogW7SBvRui9U97taSTm7GZo9u7fo
qTmbvsu66sYku1a7prgJ+vG65x4autLmqzpV4Gy7AsKVuxoJcrrc/oA6txSru4twLrpviIy6
+Q4ru6KD5LqBMtm73WqjuLVamrrNVni6tWPUuq4q07njIke7C069ur0YibtcwbW7+GJgu3sC
lrpxlZ27optcu/uri7vruzw7ttDKusYu+zrOlae7Of3LuweLebqBW0u7h38wu7tH5bp6yDU7
D3cnuxRVu7uTODi715PFuzgNk7qOCX67</AssayYData></Step><Step><CommonData><SampleLocation>3</SampleLocation><SampleID>hb2</SampleID><SampleGroup></SampleGroup><SampleInfo></SampleInfo><SampleRow>G</SampleRow><SamplePlate>1</SamplePlate><WellType>KLOAD</WellType><Concentration>50</Concentration><ConcentrationUnits>µg/ml</ConcentrationUnits><MolarConcentration>50000</MolarConcentration><MolarConcUnits>nM</MolarConcUnits><MolecularWeight>-1</MolecularWeight><Temperature>30</Temperature><StartTime>158116</StartTime><AssayTime>1200</AssayTime></CommonData><FlowRate>1000</FlowRate><StepType>LOADING</StepType><StepName>Loading</StepName><StepStatus>OK</StepStatus><ActualTime>579.6</ActualTime><CycleTime>0.2</CycleTime><AssayXData Points="2898">gwDwQmxn8EJQzfBCtjPxQqCa8UIGAfJC6WbyQtPN8kI5NPNCoJrzQgYB9EJsZ/RCUM30QrYz
9UKgmvVCBgH2Qulm9kJQzfZCOTT3Qh2a90IGAfhC6Wb4QlDN+EK2M/lCoJr5QoMA+kJsZ/pC
UM36Qjk0+0IdmvtCgwD8Qulm/ELTzfxCtjP9QqCa/UKDAP5CbGf+QlDN/kI5NP9CoJr/QkIA
AEN1MwBDqGYAQ9uZAEMOzQBDgwABQ3UzAUPpZgFD25kBQ1DNAUNCAAJDdTMCQ6hmAkMdmgJD
Ds0CQ4MAA0O2MwND6WYDQx2aA0MOzQNDgwAEQ7YzBEOoZgRD25kEQ1DNBENCAAVDtjMFQ+lm
BUMdmgVDDs0FQ4MABkO2MwZD6WYGQx2aBkMOzQZDgwAHQ3UzB0PpZgdD25kHQ1DNB0NCAAhD
tjMIQ6hmCEPbmQhDDs0IQ0IACUN1MwlDqGYJQ9uZCUMOzQlDgwAKQ7YzCkPpZgpDHZoKQ1DN
CkNCAAtDdTMLQ6hmC0MdmgtDUM0LQ4MADEN1MwxDqGYMQx2aDENQzQxDgwANQ3UzDUPpZg1D
25kNQ1DNDUNCAA5DtjMOQ6hmDkMdmg5DDs0OQ4MAD0N1Mw9D6WYPQx2aD0MOzQ9DgwAQQ7Yz
EEOoZhBD25kQQw7NEENCABFDtjMRQ+lmEUPbmRFDDs0RQ4MAEkO2MxJDqGYSQx2aEkMOzRJD
gwATQ3UzE0PpZhND25kTQ1DNE0ODABRDtjMUQ+lmFEMdmhRDDs0UQ4MAFUN1MxVDqGYVQ9uZ
FUMOzRVDgwAWQ7YzFkOoZhZDHZoWQ1DNFkODABdDtjMXQ6hmF0MdmhdDDs0XQ4MAGEN1MxhD
qGYYQ9uZGENQzRhDgwAZQ7YzGUPqZhlDHZoZQw7NGUODABpDdTMaQ+pmGkMdmhpDDs0aQ4MA
G0N1MxtD6mYbQx2aG0MOzRtDQgAcQ7YzHEPqZhxDHZocQw7NHENCAB1DtjMdQ+pmHUMdmh1D
UM0dQ4MAHkO2Mx5D6mYeQx2aHkNQzR5DgwAfQ3UzH0PqZh9D25kfQw7NH0ODACBDtjMgQ+pm
IEPbmSBDDs0gQ4MAIUN1MyFD6mYhQ9uZIUMOzSFDgwAiQ3UzIkPqZiJDHZoiQw7NIkODACND
tjMjQ+pmI0MdmiNDDs0jQ0IAJEO2MyRDqGYkQ9uZJEMOzSRDQgAlQ3UzJUPqZiVDHZolQw7N
JUNCACZDtjMmQ6hmJkMdmiZDUM0mQ0IAJ0O2MydD6mYnQ9uZJ0MOzSdDQgAoQ3UzKEPqZihD
25koQw7NKENCAClDtjMpQ+pmKUPbmSlDDs0pQ4MAKkO2MypDqGYqQ9uZKkNQzSpDQgArQ7Yz
K0OoZitDHZorQw7NK0ODACxDdTMsQ6hmLEPbmSxDDs0sQ4MALUO2My1D6mYtQx2aLUNQzS1D
gwAuQ3UzLkPqZi5DHZouQ1DNLkODAC9DtjMvQ6hmL0Mdmi9DDs0vQ0IAMEN1MzBD6mYwQx2a
MENQzTBDQgAxQ7YzMUPqZjFDHZoxQw7NMUODADJDdTMyQ+pmMkMdmjJDUM0yQ0IAM0N1MzND
6mYzQ9uZM0NQzTNDgwA0Q3UzNEOoZjRD25k0Q1DNNENCADVDtjM1Q6hmNUPbmTVDDs01Q4MA
NkO2MzZDqGY2Qx2aNkNQzTZDQgA3Q7YzN0PqZjdDHZo3Qw7NN0ODADhDtjM4Q+pmOEMcmjhD
Ds04Q4MAOUO2MzlDqGY5Q9uZOUNQzTlDQgA6Q7YzOkOoZjpDHJo6Qw7NOkODADtDtjM7Q6hm
O0McmjtDDs07Q4MAPEN0MzxDqGY8Q9uZPENQzTxDQgA9Q7YzPUOoZj1D25k9Qw7NPUODAD5D
dDM+Q6hmPkPbmT5DUM0+Q4MAP0N0Mz9DqGY/QxyaP0NQzT9DQgBAQ7YzQEPqZkBDHJpAQ1DN
QENCAEFDdDNBQ+pmQUMcmkFDDs1BQ0IAQkN0M0JD6mZCQxyaQkNQzUJDQgBDQ7YzQ0OoZkND
HJpDQw7NQ0ODAERDtjNEQ+pmREPbmURDUM1EQ0IARUO2M0VDqGZFQxyaRUNQzUVDQgBGQ7Yz
RkPqZkZDHJpGQw7NRkODAEdDtjNHQ6hmR0PbmUdDUM1HQ4MASEO2M0hD6mZIQxyaSENQzUhD
gwBJQ7YzSUOoZklDHJpJQ1DNSUODAEpDtjNKQ6hmSkPbmUpDUM1KQ4MAS0O2M0tDqGZLQxya
S0NQzUtDQgBMQ3QzTEOoZkxDHJpMQ1DNTENCAE1DtjNNQ6hmTUPbmU1DDs1NQ0IATkN0M05D
qGZOQxyaTkNQzU5DQgBPQ3QzT0OoZk9DHJpPQ1DNT0ODAFBDtjNQQ+pmUEPbmVBDUM1QQ0IA
UUN0M1FDqGZRQ9uZUUMOzVFDgwBSQ3QzUkOoZlJDHJpSQw7NUkNCAFNDtjNTQ+pmU0PbmVND
UM1TQ0IAVEO2M1RDqGZUQxyaVENQzVRDQgBVQ3QzVUOoZlVDHJpVQ1DNVUODAFZDdDNWQ6hm
VkPbmVZDDs1WQ0IAV0O2M1dD6mZXQ9uZV0MOzVdDgwBYQ3QzWEOoZlhD25lYQ1DNWEODAFlD
tjNZQ6hmWUMcmllDUM1ZQ4MAWkO2M1pDqGZaQ9uZWkMOzVpDgwBbQ3QzW0OoZltD25lbQ1DN
W0NCAFxDdDNcQ+pmXEMcmlxDDs1cQ0IAXUO2M11DqGZdQ9uZXUNQzV1DQgBeQ3QzXkPqZl5D
25leQw7NXkNCAF9DtjNfQ6hmX0Mcml9DUM1fQ4MAYEN0M2BDqGZgQxyaYENQzWBDQgBhQ7Yz
YUPqZmFD25lhQ1DNYUODAGJDtjNiQ6hmYkPbmWJDDs1iQ0IAY0O2M2NDqGZjQ9uZY0MOzWND
gwBkQ3QzZEOoZmRD25lkQw7NZENCAGVDtjNlQ+pmZUMcmmVDDs1lQ4MAZkO2M2ZDqGZmQxya
ZkNQzWZDgwBnQ3QzZ0PqZmdD25lnQ1DNZ0ODAGhDdDNoQ+pmaEMcmmhDDs1oQ0IAaUN0M2lD
qGZpQ9uZaUNQzWlDgwBqQ7YzakPqZmpDHJpqQ1DNakNCAGtDdDNrQ6hma0McmmtDUM1rQ0IA
bEN0M2xDqGZsQxyabEMOzWxDQgBtQ3QzbUOoZm1DHJptQ1DNbUNCAG5DtjNuQ6hmbkMcmm5D
UM1uQwYBb0O2M29D6mZvQxyab0MOzW9DQgBwQ7YzcEPqZnBDHJpwQ1DNcENCAHFDdDNxQ6hm
cUPbmXFDDs1xQ4MAckN0M3JDqGZyQ9uZckNQzXJDgwBzQ3Qzc0PqZnNDHJpzQ1DNc0NCAHRD
tjN0Q+pmdEMcmnRDUM10Q0IAdUN0M3VD6mZ1QxyadUNQzXVDgwB2Q3QzdkPqZnZDHJp2Q1DN
dkNCAHdDdDN3Q6hmd0McmndDDs13Q4QAeEN0M3hDqGZ4QxyaeENQzXhDhAB5Q7YzeUPqZnlD
HJp5Q1DNeUNCAHpDtjN6Q+pmekMcmnpDUM16Q0IAe0O2M3tD6mZ7Q9yZe0MOzXtDQgB8Q7Yz
fEPqZnxD3Jl8Qw7NfEOEAH1DtjN9Q6hmfUPcmX1DDs19Q0IAfkO2M35D6mZ+Q9yZfkNQzX5D
hAB/Q7Yzf0PqZn9D3Jl/Q1DNf0NCAIBD2xmAQ1QzgEPuTIBDh2aAQ0KAgEO6mYBDVLOAQ+7M
gEOH5oBDIQCBQ7oZgUN1M4FDDk2BQ6hmgUMhgIFD25mBQ1SzgUMOzYFDh+aBQ0IAgkO6GYJD
dTOCQ+5MgkOoZoJDIYCCQ7qZgkNUs4JDDs2CQ6jmgkMhAIND2xmDQ1Qzg0MOTYNDh2aDQ0KA
g0O6mYNDVLODQ+7Mg0Oo5oNDQgCEQ9sZhEN1M4RD7kyEQ4dmhENCgIRD25mEQ3WzhEPuzIRD
h+aEQ0IAhUO6GYVDVDOFQ+5MhUOoZoVDIYCFQ9uZhUN1s4VD7syFQ4fmhUMhAIZD2xmGQ3Uz
hkMOTYZDh2aGQyGAhkPbmYZDVLOGQw7NhkOo5oZDIQCHQ9sZh0N1M4dDDk2HQ6hmh0MhgIdD
25mHQ3Wzh0MOzYdDqOaHQ0IAiEPbGYhDdTOIQ+5MiEOHZohDQoCIQ9uZiENUs4hDDs2IQ6jm
iENCAIlD2xmJQ3UziUMOTYlDh2aJQ0KAiUPbmYlDVLOJQ+7MiUOo5olDIQCKQ9sZikNUM4pD
Dk2KQ4dmikNCgIpDupmKQ3WzikPuzIpDqOaKQ0IAi0PbGYtDVDOLQ+5Mi0OHZotDIYCLQ9uZ
i0N1s4tDDs2LQ4fmi0MhAIxDuhmMQ3UzjEPuTIxDqGaMQ0KAjEPbmYxDVLOMQ+7MjEOo5oxD
QgCNQ9sZjUNUM41DDk2NQ6hmjUMhgI1DupmNQ3WzjUMOzY1DqOaNQyEAjkPbGY5DVDOOQw5N
jkOoZo5DQoCOQ9uZjkNUs45DDs2OQ6jmjkMhAI9D2xmPQ3Uzj0MOTY9DqGaPQyGAj0O6mY9D
dbOPQ+7Mj0OH5o9DIQCQQ9sZkEN1M5BDDk2QQ6hmkEMhgJBDupmQQ3WzkEPuzJBDqOaQQyEA
kUPbGZFDdTORQ+5MkUOHZpFDIYCRQ9uZkUN1s5FD7syRQ4fmkUMhAJJDuhmSQ1QzkkPuTJJD
qGaSQ0KAkkO6mZJDVLOSQw7NkkOo5pJDQgCTQ9sZk0N1M5ND7kyTQ6hmk0NCgJND25mTQ1Sz
k0PuzJNDh+aTQ0IAlEPbGZRDdTOUQw5NlEOoZpRDIYCUQ7qZlENUs5RDDs2UQ4fmlEMhAJVD
uhmVQ1QzlUMOTZVDqGaVQ0KAlUPbmZVDVLOVQ+7MlUOH5pVDIQCWQ7oZlkN1M5ZDDk2WQ4dm
lkMhgJZDupmWQ3WzlkMOzZZDqOaWQ0IAl0O6GZdDVDOXQ+5Ml0OHZpdDIYCXQ9uZl0NUs5dD
7syXQ4fml0MhAJhD2xmYQ1QzmEMOTZhDqGaYQyGAmEPbmZhDVLOYQ+7MmEOH5phDIQCZQ7oZ
mUNUM5lDDk2ZQ4dmmUNCgJlD25mZQ3WzmUPuzJlDqOaZQ0IAmkO6GZpDVDOaQw5NmkOHZppD
QoCaQ7qZmkN1s5pDDs2aQ6jmmkNCAJtD2xmbQ3Uzm0MOTZtDqGabQyGAm0PbmZtDVLObQw7N
m0Oo5ptDIQCcQ9sZnEN1M5xD7kycQ6hmnEMhgJxDupmcQ1SznEMOzZxDh+acQ0IAnUO6GZ1D
dTOdQw5NnUOHZp1DIYCdQ7qZnUN1s51D7sydQ6jmnUMhAJ5D2xmeQ1QznkMOTZ5Dh2aeQyGA
nkPbmZ5DVLOeQ+7MnkOH5p5DQgCfQ7oZn0NUM59D7kyfQ6hmn0MhgJ9DupmfQ1Szn0PuzJ9D
qOafQyEAoEPbGaBDdTOgQw5NoEOoZqBDIYCgQ9uZoEN1s6BD7sygQ6jmoENCAKFD/BmhQ1Qz
oUPuTKFDqGahQyGAoUPbmaFDdbOhQw7NoUOH5qFDIQCiQ9sZokNUM6JD7kyiQ6hmokMhgKJD
25miQ3WzokMOzaJDh+aiQ0IAo0PbGaNDdTOjQ+5Mo0OHZqNDQoCjQ9uZo0NUs6NDDs2jQ4fm
o0MhAKRD2xmkQ3UzpEPuTKRDh2akQ0KApEO6maRDVLOkQ+7MpEOo5qRDQgClQ9sZpUN1M6VD
7kylQ6hmpUMhgKVD25mlQ3WzpUMOzaVDqOalQyEApkPbGaZDVDOmQ+5MpkOoZqZDIYCmQ9uZ
pkNUs6ZDDs2mQ6jmpkMhAKdDuhmnQ1Qzp0MOTadDh2anQ0KAp0O6madDdbOnQw7Np0Oo5qdD
IQCoQ7oZqEN1M6hD7kyoQ4dmqEMhgKhD25moQ1SzqEPuzKhDh+aoQ0IAqUPbGalDVDOpQw5N
qUOHZqlDQoCpQ9uZqUN1s6lD7sypQ6jmqUNCAKpD2xmqQ3UzqkMOTapDh2aqQ0KAqkPbmapD
dbOqQ+7MqkOH5qpDQgCrQ7oZq0N1M6tD7kyrQ6hmq0MhgKtDupmrQ1Szq0PuzKtDqOarQ0IA
rEPbGaxDVDOsQw5NrEOHZqxDIYCsQ9uZrENUs6xDDs2sQ6jmrENCAK1D2xmtQ3UzrUPuTK1D
h2atQ0KArUO6ma1DVLOtQw7NrUOo5q1DIQCuQ7oZrkNUM65D7kyuQ6hmrkNigK5D25muQ3Wz
rkMOza5DqOauQyEAr0PbGa9DVDOvQw5Nr0OHZq9DIYCvQ7qZr0N1s69DDs2vQ6jmr0MhALBD
2xmwQ3UzsEPuTLBDh2awQ0KAsEPbmbBDdbOwQw7NsEOH5rBDQgCxQ7oZsUN1M7FDDk2xQ6hm
sUMhgLFD25mxQ1SzsUMOzbFDqOaxQ0IAskO6GbJDdTOyQ+5MskOHZrJDQoCyQ9uZskNUs7JD
7syyQ6jmskMhALNDuhmzQ3Uzs0PuTLNDqGazQ0KAs0O6mbNDdbOzQ+7Ms0Oo5rNDQgC0Q7oZ
tEN1M7RDDk20Q6hmtEMhgLRDupm0Q1SztEMOzbRDqOa0Q0IAtUO6GbVDdTO1Q+5MtUOHZrVD
IYC1Q9uZtUNUs7VDDs21Q6jmtUNCALZD2xm2Q3UztkMOTbZDh2a2Q0KAtkPbmbZDdbO2Q+7M
tkOo5rZDQgC3Q9sZt0N1M7dDDk23Q4dmt0NCgLdD25m3Q3Wzt0PuzLdDqOa3Q0IAuEO6GbhD
VDO4Qw5NuEOoZrhDIYC4Q7qZuEN1s7hD7sy4Q6jmuEMhALlDuhm5Q3UzuUPuTLlDqGa5Q0KA
uUO6mblDdbO5Q+7MuUOo5rlDQgC6Q7oZukN1M7pDDk26Q6hmukMhgLpD25m6Q3WzukMOzbpD
qOa6Q0IAu0O6GbtDdTO7Qw5Nu0OHZrtDQoC7Q7qZu0NUs7tDDs27Q4fmu0NCALxDuxm8Q1Qz
vEPuTLxDqGa8Q0KAvEO7mbxDdbO8Q+7MvEOo5rxDQgC9Q9sZvUN1M71D7ky9Q4dmvUMhgL1D
u5m9Q3WzvUPuzL1DqOa9Q0IAvkO7Gb5DVDO+Q+5MvkOoZr5DIYC+Q9uZvkNUs75D7sy+Q6jm
vkMhAL9D2xm/Q1Qzv0PuTL9DqGa/QyGAv0Pbmb9DVLO/Qw/Nv0Oo5r9DIQDAQ9sZwENUM8BD
D03AQ6hmwEMhgMBDu5nAQ3WzwEPuzMBDh+bAQ0IAwUPbGcFDVDPBQ+5MwUOoZsFDIYDBQ7uZ
wUN1s8FDD83BQ6jmwUNCAMJDuxnCQ3UzwkMPTcJDh2bCQyGAwkPbmcJDdbPCQw/NwkOo5sJD
QgDDQ7sZw0NUM8ND7kzDQ6hmw0MhgMNDu5nDQ3Wzw0PuzMNDqObDQyEAxEPbGcRDVDPEQ+5M
xEOoZsRDIYDEQ7uZxEN1s8RD7szEQ6jmxEMhAMVD2xnFQ1QzxUPuTMVDqGbFQyGAxUO7mcVD
VLPFQ+7MxUOo5sVDQgDGQ7sZxkNUM8ZDD03GQ4dmxkMhgMZDu5nGQ3WzxkMPzcZDh+bGQyEA
x0O7GcdDVDPHQ+5Mx0OHZsdDIYDHQ9uZx0N1s8dDD83HQ6jmx0NCAMhD2xnIQ3UzyEMPTchD
qGbIQ0KAyEPbmchDVLPIQw/NyEOH5shDQgDJQ9sZyUN1M8lD7kzJQ4dmyUMhgMlD25nJQ1Sz
yUPuzMlDqObJQyEAykO7GcpDdTPKQw9NykOoZspDIYDKQ9uZykNUs8pDD83KQ8nmykNCAMtD
2xnLQ3Uzy0PuTMtDh2bLQ0KAy0O7mctDdbPLQ+7My0Oo5stDIQDMQ9sZzENUM8xDD03MQ4dm
zEMhgMxDu5nMQ1SzzEMPzcxDqObMQ0IAzUPbGc1DVDPNQw9NzUOoZs1DQoDNQ9uZzUNUs81D
7szNQ4fmzUNCAM5DuxnOQ1QzzkMPTc5Dh2bOQyGAzkPbmc5DdbPOQ+7MzkOo5s5DIQDPQ7sZ
z0N1M89D7kzPQ6hmz0MhgM9D25nPQ1Szz0PuzM9Dh+bPQ0IA0EPbGdBDVDPQQw9N0EOHZtBD
QoDQQ7uZ0ENUs9BDD83QQ8nm0ENCANFD2xnRQ1Qz0UPuTNFDh2bRQ0KA0UO7mdFDVLPRQw/N
0UOo5tFDIQDSQ7sZ0kN1M9JD7kzSQ6hm0kMhgNJD25nSQ3Wz0kPuzNJDqObSQ0IA00O7GdND
VDPTQw9N00OoZtNDQoDTQ7uZ00N1s9NDD83TQ6jm00NCANRDuxnUQ1Qz1EMPTdRDqGbUQyGA
1EO7mdRDVLPUQ+7M1EOH5tRDIQDVQ9sZ1UN1M9VDD03VQ6hm1UNCgNVD25nVQ3Wz1UPuzNVD
h+bVQ0IA1kO7GdZDVDPWQw9N1kOHZtZDIYDWQ7uZ1kN1s9ZD7szWQ4fm1kNCANdDuxnXQ1Qz
10PuTNdDqGbXQyGA10PbmddDVLPXQw/N10Oo5tdDIQDYQ9sZ2EN1M9hD7kzYQ4dm2EMhgNhD
u5nYQ1Sz2EMPzdhDh+bYQyEA2UO7GdlDVDPZQw9N2UOoZtlDIYDZQ7uZ2UN1s9lDD83ZQ4fm
2UMhANpDuxnaQ1Qz2kMPTdpDh2baQ0KA2kO7mdpDdbPaQw/N2kOo5tpDIQDbQ7sZ20N1M9tD
D03bQ6hm20MhgNtDu5nbQ1Sz20MPzdtDh+bbQ0IA3EPbGdxDVDPcQw9N3EOoZtxDQoDcQ9uZ
3EN1s9xDD83cQ6jm3ENCAN1D2xndQ3Uz3UMPTd1DqGbdQyGA3UPbmd1DVLPdQ+7M3UOo5t1D
IQDeQ9sZ3kN1M95DD03eQ4dm3kMhgN5D25neQ3Wz3kMPzd5DqObeQyEA30O7Gd9DVDPfQw9N
30OoZt9DQoDfQ7uZ30NUs99DD83fQ6jm30MhAOBDuxngQ3Uz4EMPTeBDh2bgQyGA4EPbmeBD
dbPgQ+7M4EOo5uBDIQDhQ7sZ4UN1M+FDD03hQ6hm4UMhgOFDu5nhQ3Wz4UMPzeFDh+bhQyEA
4kO7GeJDVDPiQw9N4kOHZuJDIYDiQ9uZ4kN1s+JDD83iQ4fm4kMhAOND2xnjQ1Qz40MPTeND
h2bjQyGA40PbmeNDdbPjQw/N40Oo5uNDQgDkQ9sZ5ENUM+RD7kzkQ6hm5EMhgORD25nkQ3Wz
5EMPzeRDh+bkQ0IA5UPbGeVDdTPlQw9N5UOHZuVDQoDlQ9uZ5UN1s+VDD83lQ6jm5UMhAOZD
uxnmQ1Qz5kPuTOZDqGbmQyGA5kPbmeZDdbPmQ+7M5kOo5uZDIQDnQ9sZ50NUM+dDL03nQ4dm
50NCgOdD25nnQ1Sz50MPzedDh+bnQ0IA6EPbGehDVDPoQ+5M6EOoZuhDIYDoQ9uZ6ENUs+hD
D83oQ4fm6ENCAOlD2xnpQ3Uz6UPuTOlDh2bpQyGA6UO7melDVLPpQw/N6UOo5ulDIQDqQ7sZ
6kN1M+pD7kzqQ4dm6kNCgOpDu5nqQ1Sz6kPuzOpDqObqQyEA60O7GetDdTPrQ+5M60OoZutD
IYDrQ7uZ60NUs+tD7szrQ6jm60NCAOxDuxnsQ3Uz7EMPTexDqGbsQ0KA7EO7mexDVLPsQ+7M
7EOo5uxDIQDtQ9sZ7UN1M+1DD03tQ4dm7UNCgO1D25ntQ1Sz7UPuzO1Dh+btQ0IA7kO7Ge5D
dTPuQw9N7kOHZu5DIYDuQ9uZ7kN1s+5DD83uQ6jm7kNCAO9D2xnvQ3Uz70MPTe9DqGbvQyGA
70Pbme9DVLPvQ+7M70Oo5u9DIQDwQ9sZ8EN1M/BD7kzwQ4dm8EMhgPBD25nwQ3Wz8EMPzfBD
qObwQ0IA8UPbGfFDVDPxQw9N8UOHZvFDIYDxQ7uZ8UNUs/FDD83xQ6jm8UNCAPJDuxnyQ3Uz
8kPuTPJDqGbyQyGA8kO7mfJDVLPyQw/N8kOH5vJDQgDzQ7sZ80N1M/ND7kzzQ4dm80NCgPND
u5nzQ3Wz80MPzfNDqObzQyEA9EPbGfRDdTP0Qw9N9EOHZvRDQoD0Q9uZ9ENUs/RD7sz0Q6jm
9ENCAPVDuxn1Q3Uz9UPuTPVDqGb1QyGA9UO7mfVDdbP1Qw/N9UOo5vVDIQD2Q9sZ9kN1M/ZD
7kz2Q6hm9kNCgPZD25n2Q1Sz9kMPzfZDqOb2QyEA90O7GfdDdTP3Q+5M90OHZvdDQoD3Q7uZ
90NUs/dDD833Q6jm90MhAPhDuxn4Q3Uz+EMPTfhDh2b4Q0KA+EPbmfhDVLP4Qw/N+EOH5vhD
QgD5Q9sZ+UN1M/lD7kz5Q6hm+UMhgPlD25n5Q3Wz+UPuzPlDqOb5QyEA+kPbGfpDdTP6Qw9N
+kOHZvpDQoD6Q9uZ+kNUs/pD7sz6Q6jm+kNCAPtD2xn7Q1Qz+0MPTftDh2b7QyGA+0PbmftD
VLP7Qw/N+0OH5vtDQgD8Q7sZ/EN1M/xD7kz8Q6hm/ENCgPxD25n8Q1Sz/EMPzfxDqOb8QyEA
/UO7Gf1DVDP9Q+5M/UOHZv1DIYD9Q7uZ/UN1s/1DD839Q4fm/UMhAP5D2xn+Q3Uz/kMPTf5D
qGb+QyGA/kO7mf5DdbP+Q+7M/kOH5v5DIQD/Q7sZ/0NUM/9D7kz/Q6hm/0MhgP9Du5n/Q3Wz
/0MPzf9DqOb/QxAAAETdDABEqhkARHcmAERDMwBEIUAARN1MAES6WQBEd2YARENzAEQQgABE
3YwARKqZAESHpgBEQ7MARCHAAETtzABEutkARHfmAERD8wBEEAABRN0MAUSqGQFEdyYBRFQz
AUQhQAFE3UwBRLpZAUR3ZgFEVHMBRCGAAUTtjAFEupkBRHemAURDswFEEMABRO3MAUS62QFE
d+YBREPzAUQQAAJE3QwCRKoZAkR3JgJEQzMCRCFAAkTtTAJEqlkCRIdmAkRUcwJEEIACRN2M
AkSqmQJEh6YCRFSzAkQhwAJE7cwCRKrZAkSH5gJEQ/MCRCEAA0TtDANEuhkDRJcmA0RUMwNE
EEADRN1MA0S6WQNEh2YDRFRzA0QQgANE3YwDRKqZA0SHpgNEQ7MDRCHAA0TtzANEutkDRHfm
A0RD8wNEIQAERN0MBESqGQREhyYEREMzBEQQQARE3UwERLpZBESHZgREQ3MERBCABETdjARE
qpkERIemBERDswREIcAERN3MBESq2QREh+YEREPzBEQhAAVE7QwFRLoZBUSHJgVEVDMFRBBA
BUTtTAVEulkFRHdmBURDcwVEEIAFRO2MBUS6mQVEd6YFRFSzBUQhwAVE3cwFRLrZBUSH5gVE
VPMFRCEABkTtDAZEuhkGRHcmBkRDMwZEIUAGRN1MBkSqWQZEd2YGRFRzBkQhgAZE7YwGRLqZ
BkSHpgZEVLMGRCHABkTdzAZEqtkGRIfmBkRU8wZEEAAHRO0MB0SqGQdEhyYHREMzB0QhQAdE
7UwHRKpZB0SHZgdEQ3MHRCGAB0TdjAdEupkHRHemB0RUswdEEMAHRN3MB0S62QdEh+YHRFTz
B0QQAAhE7QwIRLoZCESHJghEVDMIRBBACETdTAhEqlkIRIdmCERDcwhEIYAIRN2MCESqmQhE
d6YIREOzCEQhwAhE7cwIRLrZCESH5ghEQ/MIRCEACUTtDAlEqhkJRHcmCURUMwlEIUAJRO1M
CUS6WQlEd2YJRFRzCUQQgAlE7YwJRKqZCUSHpglEQ7MJRCHACUTdzAlEutkJRHfmCURU8wlE
EAAKRO0MCkSqGQpEhyYKRFQzCkQQQApE3UwKRKpZCkSHZgpEQ3MKRBCACkTdjApEupkKRHem
CkRDswpEEMAKRN3MCkSq2QpEh+YKRFTzCkQQAAtE7QwLRKoZC0R3JgtEQzMLRCFAC0TdTAtE
ulkLRHdmC0RDcwtEIYALRO2MC0S6mQtEd6YLREOzC0QhwAtE7cwLRLrZC0R35gtEQ/MLRCEA
DETtDAxEuhkMRIcmDERUMwxEIUAMRN1MDESqWQxEh2YMRFRzDEQQgAxE3YwMRLqZDER3pgxE
Q7MMRCHADETdzAxEutkMRHfmDERU8wxEIQANRO0MDUSqGQ1EhyYNREMzDUQhQA1E3UwNRLpZ
DUSHZg1EQ3MNRCGADUTdjA1EqpkNRHemDURUsw1EEMANRN3MDUS62Q1Eh+YNREPzDUQQAA5E
7QwORLoZDkSHJg5EQzMORBBADkTtTA5EulkORIdmDkRDcw5EIYAORN2MDkSqmQ5Eh6YOREOz
DkQQwA5E7cwORKrZDkR35g5EVPMORCEAD0TtDA9EuhkPRIcmD0RUMw9EEEAPRN1MD0S6WQ9E
d2YPRENzD0QQgA9E3YwPRKqZD0R3pg9EQ7MPRDHAD0TdzA9EutkPRIfmD0RD8w9EEAAQRO0M
EESqGRBEhyYQREMzEEQQQBBE3UwQRLpZEESHZhBEQ3MQRDGAEETdjBBEqpkQRHemEERDsxBE
IcAQRO3MEES62RBEd+YQREPzEEQQABFE3QwRRLoZEUR3JhFEVDMRRBBAEUTtTBFEulkRRHdm
EURUcxFEEIARRN2MEUS6mRFEd6YRREOzEUQhwBFE3cwRRKrZEUR35hFEVPMRRCEAEkTtDBJE
qhkSRIcmEkRUMxJEEEASRO1MEkSqWRJEd2YSRFRzEkQhgBJE7YwSRLqZEkR3phJEQ7MSRBDA
EkTdzBJEqtkSRHfmEkRU8xJEEAATRN0ME0SqGRNEdyYTRFQzE0QQQBNE3UwTRLpZE0SHZhNE
Q3MTRBCAE0TtjBNEupkTRHemE0RDsxNEEMATRO3ME0S62RNEd+YTREPzE0QhABRE7QwURLoZ
FESHJhREQzMURBBAFETtTBREulkURHdmFERUcxREIYAURN2MFESqmRREd6YUREOzFEQhwBRE
3cwURKrZFESH5hREVPMURCEAFUTdDBVEuhkVRIcmFURUMxVEIUAVRO1MFUS6WRVEd2YVRENz
FUQQgBVE7YwVRKqZFUSHphVEVLMVRBDAFUTtzBVEqtkVRIfmFURU8xVEEAAWRO0MFkS6GRZE
hyYWRFQzFkQQQBZE7UwWRKpZFkSHZhZEQ3MWRBCAFkTdjBZEqpkWRIemFkRUsxZEEMAWRO3M
FkS62RZEh+YWRFTzFkQQABdE7QwXRLoZF0SHJhdEVDMXRCFAF0TdTBdEqlkXRIdmF0RUcxdE
IYAXRN2MF0S6mRdEh6YXREOzF0QhwBdE7cwXRLrZF0R35hdEQ/MXRBAAGETtDBhEuhkYRIcm
GERDMxhEIUAYRO1MGES6WRhEh2YYRENzGEQQgBhE7YwYRLqZGER3phhEQ7MYRBDAGETtzBhE
qtkYRHfmGERU8xhEEAAZRO0MGUTLGRlEhyYZRFQzGUQQQBlE3UwZRKpZGUSHZhlEQ3MZRBCA
GUTtjBlEupkZRHemGURUsxlEEMAZRN3MGUS62RlEh+YZREPzGUQQABpE7QwaRKoZGkSHJhpE
VDMaRBBAGkTdTBpEulkaRIdmGkRDcxpEIYAaRO2MGkSqmRpEd6YaRFSzGkQQwBpE7cwaRKrZ
GkR35hpEQ/MaRCEAG0TtDBtEqhkbRHcmG0RUMxtEEEAbRO1MG0SqWRtEh2YbRFRzG0QQgBtE
7YwbRKqZG0R3phtEVLMbRCHAG0TtzBtEutkbRHfmG0RD8xtEEAAcRO0MHES6GRxEhyYcREMz
HEQhQBxE7UwcRKpZHESHZhxEVHMcRBCAHETtjBxEqpkcRIemHERUsxxEEMAcRN3MHESq2RxE
h+YcRFTzHEQQAB1E7QwdRLoZHUR3Jh1EQzMdRBBAHUTtTB1EqlkdRIdmHURUcx1EEIAdRO2M
HUS6mR1Ed6YdREOzHUQhwB1E3cwdRKrZHUSH5h1EVPMdRBAAHkTtDB5EqhkeRHYmHkRDMx5E
EEAeRN1MHkS6WR5Eh2YeRFRzHkQggB5E7YweRLqZHkSHph5EVLMeRCDAHkTdzB5EqtkeRIfm
HkRD8x5EIAAfRO0MH0S6GR9EdiYfREMzH0QgQB9E7UwfRLpZH0SHZh9EVHMfRBCAH0TtjB9E
upkfRHamH0RUsx9EEMAfRO3MH0S62R9EduYfRFTzH0QgACBE3QwgRKoZIER2JiBEVDMgRCBA
IETtTCBEqlkgRHZmIERUcyBEEIAgRO2MIES6mSBEdqYgRFSzIEQQwCBE7cwgRKrZIER25iBE
VPMgRBAAIUTdDCFEqhkhRHYmIURDMyFEEEAhRO1MIUS6WSFEdmYhRENzIUQggCFE7YwhRKqZ
IUSHpiFEVLMhRCDAIUTdzCFEutkhRIfmIURD8yFEIAAiRO0MIkS6GSJEdiYiREMzIkQgQCJE
3UwiRKpZIkSHZiJEVHMiRBCAIkTtjCJEupkiRIemIkRDsyJEEMAiRN3MIkS62SJEh+YiRFTz
IkQgACNE7QwjRLoZI0SHJiNEQzMjRCBAI0TdTCNEulkjRHZmI0RDcyNEIIAjRN2MI0S6mSNE
dqYjRFSzI0QQwCNE7cwjRKrZI0SH5iNEVPMjRBAAJETdDCREuhkkRHYmJERUMyREIEAkRO1M
JESqWSREh2YkRFRzJEQggCRE7YwkRLqZJESHpiREVLMkRCDAJETtzCREqtkkRIfmJERU8yRE
EAAlRO0MJUS6GSVEhyYlRFQzJUQQQCVE7UwlRKpZJUSHZiVEQ3MlRCCAJUTtjCVEupklRHam
JURDsyVEEMAlRO3MJUS62SVEh+YlREPzJUQQACZE7QwmRKoZJkSHJiZEQzMmRCBAJkTdTCZE
qlkmRHZmJkRUcyZEEIAmRO2MJkS6mSZEdqYmREOzJkQgwCZE7cwmRKrZJkSH5iZEQ/MmRCAA
J0TtDCdEuhknRHYmJ0RDMydEEEAnRO1MJ0SqWSdEdmYnRFRzJ0QggCdE3YwnRLqZJ0SHpidE
VLMnRBDAJ0TdzCdEutknRIfmJ0RD8ydEEAAoRO0MKES6GShEdiYoREMzKEQQQChE3UwoRLpZ
KER2ZihEVHMoRCCAKETtjChEupkoRHamKERUsyhEEMAoRN3MKESq2ShEduYoREPzKEQQAClE
7QwpRKoZKUSHJilEQzMpRCBAKUTdTClEulkpRIdmKURUcylEIIApRO2MKUSqmSlEdqYpREOz
KUQQwClE7cwpRLrZKUSH5ilEVPMpRCAAKkTtDCpEuhkqRHYmKkRUMypEEEAqRO1MKkSqWSpE
h2YqRFRzKkQQgCpE3YwqRLqZKkR2pipEQ7MqRCDAKkTdzCpEqtkqRIfmKkRD8ypEEAArRN0M
K0S6GStEhyYrREMzK0QQQCtE3UwrRLpZK0SHZitEVHMrRCCAK0TtjCtEqpkrRHamK0RUsytE
IMArRO3MK0Sq2StEduYrREPzK0QQACxE7QwsRLoZLESHJixEVDMsRBBALETtTCxEulksRIdm
LERDcyxEEIAsRN2MLESqmSxEh6YsRFSzLEQgwCxE3cwsRKrZLER25ixEVPMsRCAALUTtDC1E
qhktRHYmLURUMy1EIEAtRO1MLUS6WS1EdmYtRFRzLUQggC1E7YwtRKqZLUR2pi1EQ7MtRBDA
LUTdzC1EutktRHbmLURU8y1EEAAuRO0MLkS6GS5EdiYuREMzLkQgQC5E3UwuRLpZLkR2Zi5E
VHMuRBCALkTdjC5EupkuRIemLkRUsy5EEMAuRN3MLkSq2S5E</AssayXData><AssayYData Points="2898">hTcXPJxthTykNLc86FDePD2n6TzP9w892oUFPfH8Lj0Z1SA99VAuPepmMD2bTCk9nh43PSq8
Oz1Q4jc9gL0pPTdwQD09bUE9SbRFPRIUWz1ADUQ9/v1JPXoRTz1kGVk9cj1fPdTeUD3clnE9
Itp3Pc3DZj2Ea1k9Y01cPQVHXT21MHg9IxFzPYavdj2bpnM9bQ1tPZtfez3oZn49rdSBPeBW
hj2+Zn49js+EPWafiz1/VIM9YhqDPe8+hT2sE349J0h/PUPwhT1nFog9zzKPPWbAjj3Rn5E9
UgOIPQz7jT2gUo49ZYWEPXAkjj2EFpQ9nGuQPcSzkz3+zJE9Rj2UPfPkkD0zNZU9XG+VPZSm
lT27C5g9dLSMPe/emD0OYZU9HLGSPQGYkz2MypI9UuGSPTPRnj1Sgpk9ciqcPfNtkz1JVKI9
MMiXPUd7nz1Em589zNCaPZ1Coj0Ia6I9yBSmPUsunz3acJc9xqKlPeWsmj0HpJ89JNeePQyg
oj3Z4Z09pJ+sPTh8oz1cbaU9Z8asPddBpj3hPKM9XkCuPdlVqT1LT6w9E5ujPcYAqD0iz6c9
8pyyPYHmpT2RFLA97rKsPRKSqj11+6o9nVGwPb1WqD34t7Q9zCS4PVQloz1u9a892hKzPVNg
sz20hbc9UEuvPQxvuT1uo7U9hyGwPRRmrz1Hd7A9uUGyPVnOqj2v/bM9Hui1PURNtz1i6Lg9
1266PXZBsj1jqrU9717APe0vtT3P2rk93A65PVUWvT05ML49pQS4PX6trT2vUrg97D+zPUtS
vT1Vk7k9peK9PWKYuj1zZ8k9RenAPZf2uj3lmbc9zj2+PTeJtj28rL0945C2Pey4yz0eWbg9
de7CPb11wT2hscw95J7EPYIXzj3Frr09xbS+PQaSyz3kBL49QOi9PclRxD29bss92jTLPXvJ
vj0z7r09zwLAPfHjyj2K4cI9JAe/PQJawj0wyso9lKLLPf0gyj10Bcg9eJXKPTgcxD2jYMM9
pVbOPYbbyD03pcs9ZjrJPX+gzz2voM89e/jLPY6tyD1ewNQ9v2fXPdoqyz0yE8s9oVDLPT4/
yD1708496L/KPSd0zj0YANE9ML/RPTlh0T2/7NM9J9nMPcawvj24AtI9xBPYPe5xxz3fXdU9
f83TPabFzz1fLdw9Q6HfPRrw2D0V9dA9AsXQPQY50D1r0N09pQfZPdjI2T2vYN89L/LQPabY
1z3OYto9rdLZPVeW3D1intU9dzHVPe0d3j0RcuA9F/7VPR3H2D08zds9yf3QPVQX2T0cYdA9
bO/QPYtJ1T1jo9s92T7dPSZh1T3MZto9xWjZPR8n4T0dStc92OrWPWeZ3T0Ycds9u5nUPWeW
3j1cq+E9y1bcPYvY3T0rItU9mHrkPZBd4T0Tz9k9l8DiPbyZ3z2qyN09WSnlPUko3j1J5+I9
HvfbPa++3T1bjNk9VBLdPT+y4j3laeE9Cy/cPWEn2j2oLOQ9s3/aPcoV4j3a9OE9ZaDpPS7p
4T0yRN491gzePROW4T3rbN89sCXhPVQa6j2EQ+I9cAroPeVY4T2fLOQ9JDriPbUz4z3MX+k9
RKDlPf4j4z3uJeE9OzTzPajJ4z2Bo+g96VDmPShF5z2U8Ok972bhPa026z0XHOA9XgTuPVUY
7T050+M9VkXhPRBX6D1STPM9M67nPZhG7j1OF/E9VpPsPet46j0Q4d49CvfhPTG17D3apuE9
u6rsPaRU6D1XPPA9O4DrPWJh6z2O7eI919PuPS2P8j1RIOs9uj3xPTla+D2mEOs940PmPaWa
6z1dbu49hfXoPSQ78T006+s9YcnzPQPQ9D2ESu09CvroPYe/6j0E3vQ90C70PWD29D2aGvM9
m47wPX6I8T24aPY983PtPUSv8D1e3e89jTnxPXXm8D0ugfM9KXfpPZn9+T1RTfE9pb76PXV1
8z1no/A9UlrwPRXh8z1OM/Q91AvwPZZ6Aj5xhuo9sTLuPcGh9T3wu/09ipT6PZ4M9D0wOvY9
of7xPV2K+T1HEfA93rf2PVES9D0BnPc9HYf3PUP99D2nef09Z2b3PZay8z0SCv49sHH+Pc0M
/D2UPvg98kL8PdmH8z3ESP09bYn6PV299j1Cgfg9kqH6PVmQAD6tc/09SpzxPdSM/j1d3fU9
yzbtPT5a9T25FPY9ru72PXhC+j1WhgA+9mr+PQag/z2wvgQ+3KH9PTBo+j1Zkfk9p4f+PbRu
+D1hVv49SQAAPs6O+T0PGPs9KMX7PUX8+T1+jvs9waICPkp1/D2IywQ+tBr9PT4c+z1Hdvk9
kJP8PSC1+j1lsfg9vsr8PbNPAT67vf89BUEBPp6r/z1H0gY+el8BPuRN/T1Tk/09TbH+PT3u
Az6k4vs9g9kCPnAUAD79vfw9EEn8PUhsAj7gNQQ+Oz8CPkS1Aj7Tsfw9LSMBPr6L9j0nAQM+
lJUEPrVKBD4obAI+JH0CPqtA/j27WPc9qXAIPoIsAj4w/QU+WxYBPkhBBz5CQgY+pRMCPvp8
Az7IXgE+aa4CPvJMBD4i8QI+hH37Pa7PAD6GcgA+IVwDPhdBAD7m4QU+WJwDPtonAT6pAAA+
mVsDPq9KAT47MgQ+2/wGPjyTAj6BPAQ+ooYDPsEQAT4I6QU+dpIEPm0KAz4sGQY+Z3oBPvd1
Bz7BtwQ+noYEPqdjAT49aQU+/u4EPnh5CD67yAQ+MVYFPh/OBz41iQo+0A0DPnlJBD7DcgU+
328HPgxhBz7yFgQ+RVwIPlHQBz5WYwg+o/4KPvpYBT7LcQc+AmQCPtjhBD7B5wQ+wfkKPjAV
Bz6MiQs+uCcFPmXsAz4/0gk+pWkGPv3WBz7/yQk+OrgGPmIqBz5DIgc+710GPnVFBz4WgAU+
h0YFPiiVCD7fZgg+N7QHPmCeCT6EzQQ+IYcMPnk/CT6iVwU+S1QGPilFDD4lcwg+C30IPj6Q
Aj5NaQY++78GPpN4CD65IAk+SesIPhIkCz4eSwc+/GcHPvqjCT5j5QY+s2gLPuhgCz5nOQo+
73kFPhy4Bj4eswc+MaULPsTpAj6sLgk+ozsLPqG9Cj5JNgc+218JPv+cBj4wJQs+OPgKPopM
CT7w4w8+EIMLPjrqCj6ZOgk+77cJPs31CD6tpww+L2YQPgm4CD6+Bw4+yRsLPodzCj4CVA4+
0QkKPm+vDT7QDgk+BKAIPq+0Cj4M8gs+kT0JPjU0Dz4wBwk+uVcMPnSUDD4+Hg4+0GAMPov/
Bj4v6Ag+rWkLPujMDT6jvQ0+7KgMPiLTCT6L+gc+AXAKPnAJDT5KIgo+rJ4MPqE5Cj5eYwo+
qYUMPvRnDD6yNg8+y4oLPru5DT6+uAs+ID0LPv5QDT47Fg0+SogKPrmaCT41zQw+4VINPpl1
Dj4cMw8+tKEMPqM3CT4UdhA+pNQKPkmFDj6L4A0+QUUPPgvhDT53PBI+ZUcOPi88Dj54JA0+
bkgKPpi2Dz77YxA+WUcOPnpuEj79Jw0+DysPPoCbDT7pChM+GiELPuzrCz49xA4+06MKPj89
Dj5wUxA+4NYMPs+UDj4Q1A0+AK0QPqyPDD5athA++Y8KPpSOCj4+KhM+ZkkLPgf3Dj5oBBA+
05cPPintED6UGRA+rfEMPsE6Dj4mvw8+ivYQPlylEj7DxA8+2Z8TPmlFDz4RZg0+BtwNPqWf
DD768g0+gusPPgteED4JWBU+FRIPPm+jDj7P/BA+PzsLPl28Dz4ZnBE+xNEPPh2eEj6qfw4+
79cQPpnpEj53EhA+nykXPgEbEz4mZg4+boEUPmikDz5eExI+lawRPpx0ET7cFhA+I3oSPl3+
ED78Qw4+JtsPPogBET4N+BA+XwAPPpLAEz5kOxA+3QQTPlfaET7OBBM+JbYVPm4vFD6iJBM+
EFQRPpVVEj5E7xE+2RsVPi68Ej6OEhY+KMYVPs8SFj6PSxI+tAgWPsh/DT5/XRI+wGwQPuR4
GD6s8xQ+Ef4RPoq0FT4EqhU+DacVPkLtEj5fRRM+3mISPvPXEj483BQ+3bsTPh8vET6dRRQ+
ddgUPlgeFD6EYBQ+lsAVPrfxFT6lABE+0N8TPsKkFz6vaRg+0+oUPgo4Ez7yUxg+pGoUPnIh
FD541BE+b7QWPm2oEz5TzhY+B4EPPoN4Ez4XbxU+vqEVPow+FT5enRQ+k6cWPovpEz7YER0+
0msXPi77Ez4x2BU+I+EYPsstGz411Rs+5K4VPo9jFT5++xo+69ccPpKHFz4viRM+qmsYPhpN
GT6VRhc+2SwbPrhzFz55VhY+JagXPhy2GD6r8hc+k5IUPpICFT5FyBU+p+YXPucPGD7/lBo+
oK4WPogbGj5V2hc+0wkUPrg5Ez4UERc+XwQZPuEFFz7OFBs+KLcZPpQ/Gz6E+xY+eF0ZPmBV
FD7G8BU+EFsaPkRiGT4SAhk+ZLsVPlIWFz75jhY+YpUXPoKrFD4gjRQ+VawVPvCsHT4rHhg+
020XPvO4HD7dWxU+hh0bPqVmFz57khU+d3UXPgH/Fj5athk+bUAWPvZ+Gz6Yhxk+93IYPnzC
Ez60bhg+FRYYPhLpFT4h2Rc+BhUZPqfAFT7ZaBc+JNsXPkJSGz7QXRc+SmURPnDyHT6WqBg+
yoAWPjDiFj5tYhc+GkUaPi9qGj65Yho+LekYPhOnGD4T4xk+kOIXPlR1GD7RAxw+vTMUPtw5
HD4+Kh0+xw4bPv3lGT5/5hc+3c8VPuQGGz7gJhc+gxAfPq1HGD6WTRs+DFcaPuW4HD449xo+
9LIaPtLVHT7NuRs+nwoaPpOsGD5/ihg+MAYdPqBHHj5nrxk+5voYPhSHGz5CzRo+1wAZPm91
Hj7ITBk+8LscPsIbGz7CkBs+314cPi3THT4UkB0+GNogPqnSHz5zhhs+n/QZPurAHD4G0ho+
CgEePhVIHj6aPhw+9JQdPhm+Hj4IOR4+17oaPsQIHj5uMB4+EwAgPthLHD669SQ+y28aPiS1
GT53BR4+g2ocPnwyGj5nRh4+BIwePpPnGD5dnx0+nEAhPvByGT5tdBo+FcMdPg4eHT79XBk+
Bi8gPnvfHj4SlBk+L1UbPrR1Gz74aB8+DacdPpxUHT63Zxw+6pcePjqFHD7p1h4+jDgcPt22
HD5axR8+dJ4cPk6VHj6coR4+Mg8gPufPHT4+zxs+qNMgPpS8HD64lBo+mqIbPgZ9Hj7yDho+
rw0bPqKFGj5ipiA+xS4bPiiqIT5h8yE+eCEcPtusHD6eph8+0QwcPg2PHT7lQh8+YckdPtjG
HT5ywxw+UsQfPgt0HT6ovxw+KiIbPmZ+Hz4pUB8+8TciPu12Hz755B0+PiQcPo3bIj7lxyI+
EvciPn4WHz7MgCE+AEQePiOyHD5iUx8+Pf8fPmNFGj6xiBs+HcsjPiPcID4d5h4+BTMkPr1d
Hj616xw+SsciPp0KHT5OMiA+GHIjPo9WIT7+5hw+K2cbPhqnID5JhiE+fxcdPuXeIT6layA+
ScIkPmiKHD5WmB4+67gfPjYuHz6bRh4+ZBAjPgMSHz5NGRw+qOUgPo4YIz7tpiM+6JMdPgT/
IT7DtCM+tO0cPi3jID6kWSE+wq4gPsSPHj4k/iE+I44gPsQYHT56HBw+H3UdPiaYIT62aB8+
AowhPl68JD5hgSQ+jkcgPobYHj4DhSQ+QlAhPl8lIj5PXx4+7iAiPpejID6xViQ+N1giPpH5
IT6GyyM+QWsiPi3BIz4N5B8+YBchPiIJID7cpCA+bvYkPtUoIT71sCI+5S0kPjSaJD4F7x4+
9iIkPj5UIz4EOSQ+c18jPt4VID4GrB8+vCchPoggJj5ZqyE+mhwhPo3XHz6AxyE+wAolPgmH
ID4eYyI+HQojPuXyIT6tMyI+8PUfPpCqIT7BASE+HfEgPhIaIz6MjyU+XvEkPkI9IT5U5yU+
8bchPkh3Iz7hUSM+DQkjPoQSJD7o3iE+lQAjPiEZID5CgiQ+594hPkuUIT5DjSI+ln0hPqRX
Jz5crh8+Tl4hPsPnIj7ytCM+2VwkPnfzJj7X6SE+khElPqI8Ij4KgSY+2/khPgO7JD7SNyU+
NtkhPvOzJT4veyA+4jklPhTRJD69vSc+Gw4kPqItIj6UyyM+1JMjPtWzKD49zSM+bWAlPndZ
KT5xdCU+vOUmPhKkIj7WfCI+n/4nPs0pJz5YPiI+lZ4iPkWbJT6KJyY+klgjPmP+JD5pjyM+
Y1IiPkcrJT4K4SU+T2IlPgnzJD68cCM+cNEnPgnMKj6XeSc+21klPtC0JT4uSSQ+ScMnPl+E
JT7QySc+tk0lPva9JT5ZJSY+ri0jPmtQJT5MoCQ+HQAnPgvGJT5Giig+96EpPmPfIj77WSI+
PbUlPu2nJT7u3yU+kNkrPrY9Jj5xwCk+kQorPg3yJD7W2CI+meYjPi9UKj6mmSI+uTAnPhku
LT5Ysyo+P64qPq7vKD7YZyo+IscnPn1wJD7umyg+9iYqPgNmKj7ujCM+MNIqPtt2KT7x6Ck+
wcYiPlfxJj6jHCc+HRonPgzCIT5sRSU+cDEoPit7KT6RsCY+TF4rPmU9KD6bAyk+jJ4mPr5d
Jj4ayCs+CqgmPuICKT7AqSc+0e0oPhKaKT4fTSw+49snPmnvKD6DRCY+VqYqPuHqJT4T1ig+
wXopPieoKj441Sw+OGApPqoxJj4tXSc+KXUtPp1qLT6ZHCw+qrAmPh77Jz7jqSk+Q0YmPjbj
JT6PZCg+bMQpPpZmLj4s9ys+lGksPn2GLD7gmio+LPkpPpNUKz4pDCk+5gknPuwlJz7tIi8+
3m4pPqGzKj5FZyk+diYsPvWGJT4NtCc+fG0tPjRoJz5LBCg+gy4pPhucKT5hhys+NussPlIg
KT6LIys+NmYpPoqwKD42KCs+K/4pPhcQLT6kIyg+OBgoPlwyLT6Ojyg+DGIqPmoYKz43AyU+
AZEqPtZIKD5Ovys+4OArPp8tKT4sKS0+V+4uPrI5LD6zQy8+SNorPh8yKT4SXyk+0aMsPtFV
LD6GRiw+iTksPl7pKj6mCy4+VusqPvisLT45ACg+7ZIrPiLaKz7Lii0+mVcqPnBGLz7nhy0+
pEsqPjmaLj7QHyw+gUsqPotKLT5uLC8+1swsPnmMKj5atCg+sfMoPhT6Kz7MzCo+P3oqPgaM
LD7hbS0+ox4wPtnKKT4QVy0+PNgrPgNiLj4uZyY+aP4vPvKyLj4GDiw+x6ItPiu+MT6GFCc+
tWotPkusLj5dtjI+csUsPji1Mj41Ay0+OTEsPtSkKD69oCw+HacuPmJSKz58sC8+ppksPvYq
Kz6Y7TA+vygoPnT7Kz7sPSw+IK0vPioSKj7SlSo+W+0uPglNLT6TMyw+HScvPrAaLz4Spio+
m00tPvNNLz4s+yo+DpArPq//Lj7Jxyk+HkguPnn9MD69BCs+SZ4qPs7GKD4Tkyw+MCMrPtfm
LT58bSw+AHQtPpLiMD5wxi0+RmUuPggkLD6oBDA+n6otPmSrJz4fVy0+IyAyPhk8Kz6zPDE+
q6gvPuWALj4Eiy8+aiYsPuIeMD5NkC0+/6YtPjnZLj5fdzI+YHkyPgYULT5ekSw+EagwPqFu
LT51kDQ+dwMwPp0ZMD6cmy8+tR4xPnH5Lj7yNi4+qkQuPrg9Lj7TlDA+nvwtPgy8MD7SrTE+
p5cwPiKiLT4kMS0+ZVcxPlzSLT4GbCw+UVQxPs6MLz7CYjE+mzUyPus4MD7zgyw+dpQzPgoi
LT43YS4+cJcsPpegMT5YQy0+KqkwPlMnLD7s/yw+lJQzPi2VMj62Py8+MdkvPnvxMj7ifC8+
nGguPiE5MD69GjA+EPwvPutZND4bhjE+MRg0PmFfMz42hS4+YRs2Pl8rMD4UyjI+Z9AwPnFo
Mz6mTi4+0BYxPllNLT57ni8+rC8yPqx3MT4JjTE+RjIwPs+1Kz4VwjQ+F0AuPig5Lj5e1jI+
z242PoePLz5HzjE+eCQwPrzdLD7wQDA+S48zPmmLMT7qei8+/WIqPuxGMD4kejI+uhExPqKe
Lj59wjI+ATswPoKAMT5YgDQ+08wxPghAMT5uKzA+wjo1PkmbMj5FnCs+y8YyPhQuND6T+jE+
HlMxPidmMj7XszM+uFAwPvj+Lz6KeDI+WzQ1Pi6rMz5WeC4+x7ExPuDpMj7s0DI+PmExPjqA
LT7jyjM+DvowPqmYLz6+NS8+kBQ1PlU3MD6ZQzg+/NkyPmkRMD7JcTM+djgwPrSiMT5AfzI+
WWQ1PvMNNz5E0Tc+bPA0PnIgMT6hPzc+2FMyPn2eNj5Qyy8+hFQ3PjwYMj5TJTI+KQQ1PjqT
NT6IPzI+oEU3PsM+Mz5mEDU+Upw2PlTaNT7tTjQ+8ko2Ph41NT7CezU+PQo1PvjGNj4nEzQ+
bfQ0PrkuNT7ESTs+boczPm+bNT7a1DU+CwEyPtScND7/HDQ+Nmo1PvcPMj63QzU+2Y8zPm3U
NT6Bkjk+qmc4PnXHNT5nNDE+NUU0PqAENT5LJjE+j9ozPooXND79wzQ+Za8wPngHNj4diTo+
JV44PmzhNz76NDc+nj04Pn3xNj7A/jU+Z3czPmYsND7LDDU+9LA0Ppn+ND6bAjg+BIsyPsQG
Mz4MhDo+k280Pij6ND4SsTk+SbUzPp9AOD6uljU+HeU0Pq4HOz6y+zg+LV81PncwNj7xxDQ+
ZIQ8PtPaMj4eaTc+oN8zPv+5NT5aMTY+PKA1PvfCMj6pPTQ+gCgzPntTNT4YLjY+wEMzPm49
OD5eBjI+H3I4PlftOT6fADs+kWUzPkt5Mz4ihjU+xj02PpVvNz62QzY+X5M7Pr/bND6UEzg+
zXc0PlesNT53vTY+Aik5PnNgND4+jDQ+maw3Ph2uNT5dNDg+WjM5PqSUNz4IETY+6Iw0PnzM
OD5W7zU+Gzs1PiUdNz7iJTU+Tl81Pi4NNj748Dc+FO83Pq7FNj4FuDY+eiY4Ps/KMz5b8Tg+
T1w7Pve2NT5ZtTo+4so4PulHOT45Ozg+tm45PgfNMT42hTk+1N04Pjd+Nj7AIDo+Owk2Pko8
ND5DSDk+qQE6Ph0xNz6YCjs+LIE6PjpRMz4wtTg+pL04PoyAOT6BITo+CeY4Pp1CNz5jijY+
BHM3PryyOj6k0Tg+LFM4PrP6Nj4aGDc+dEg1PrTDNz6KXTg+Yu41Pgw9Oz59QTo+0rw5PkFi
OT587zc+NVI6PmyeOj7rzjY+6no2PhbTNz571jg+ZjM1PlLFOz4FeTc+jT85PgB4OT5+Jzk+
hB48PsrZND5CpDU+6P07Pt2rNj4A+jc+9gc8PtW/Mz7JPjM+O2tAPuZ9NT5/Bjk+dtk4PnaG
Nj5Apzs+/WA6PpJ3PD4UHzo+rGI2PuyyOT76nTg+X7A5PhFMNj6M8TQ+K4w6Pm95OT7Gqjs+
DN44PpzfOD5vrTk+qgU5PiFDOz6NyDc++ZA3PmYbNz4BNTw+64g4PhGnOz6Zlzw+UBQ3Pl7p
OD41YjY+TAQ+Ptt3Nj6j1jw+HFY8Pj/eNz7jcjU+O+w5Pk2uNT66VTw+eXM7PoeXOD7cnzg+
UYg7PkQPOj4vmD4+EI46PooYPT70yzg+iOs9PloBOD6Jpz0+PI88PhPZNz7g7DY+bxI9PlG3
PD59/jc+dyo5PvSwOT7ZETo+t506Pp1jNz45cTs+MW45PizCPj7vTzw+NHY8PthPPT7/VT4+
mq0+PjpyPj48rT4+v9I9PvJWOz5AbTk+oyk+PhvwPT7CSDs++n44PkZYPj7urDs+J9c1PqZy
Oj7xtjs+BD86PiPVPD4BMj4+VhE2PgyGPT6pejs+D1g6PmX6PD7n0Do+6c4+Pmq+Pz4qrTo+
DyA6PtbBPT4DCTg+Ba49PpTrPD6okD0+5Vs+Po/oOT7pxjw+tyI7PqSFQj61gTg+1ko7Psvn
Pz6LFTw+sRFAPlklOT5kNjc+xNI+Pmv2Oz4Uyjo+4HlAPsAfOz4EUDo+uzI7PvPoOD7reDw+
sb47Pjw9QT6s2Tk+y8M+Pk7EOT5g/Tg+mCc/PjNmPT57QTo+nfVAPsgpOT5jrzo+aRs/PuV9
QT7guT0+8xc+PgrFPj5V3kM+83M9Pnj8OD7vuD0+XAxDPvvHOz5xMT8+7+w6PhprQD6/ejo+
NSA/PljVPT44wzg+ZNxCPlsEPT4jkDs+fNQ/Ptu/PT4Qgjo+QWQ6Pp+5PD4voEI+zI9CPg2D
PD6J/0I+rJQ8PjfKPT7CXTw+NMo5PrhmPj4rWDs+KPc9PmhuOj7E/Tw+o+s+PqjhOz5cSDk+
wBA6PuYRPD5Pbjw+0mk+PgnsPD7WpUA+ITFAPrJkPj6EVEE+Xl49PgeiQD5K+Tw+1+k7Pv3S
PT645D4+yL9APqP7Pz5NXDs+17JBPiOaQz56iDs+xBBAPh/BOz6Yrz0+zuk8PtkfPz5PZT4+
j8M7PopjQj40ekE+4yhAPtNbPT6Mnj4+ULRAPvzEQT4CIz0+igpDPjQoPT6d8z4+BpI/PhjF
Pj7ssUI+ToA/PsKSPT73DkQ+geA8PnhxPj4l0UA+spM9PulsQj7LFkM+ThlAPuIjPj7CEzs+
Z0VBPtmaPz4kUj4+6wFDPoKJQj7dwz0+rkg9PpZqPj6Gp0E+3HJCPgpkPz4MnT4+wLFAPqH7
Qj7NDD8+lWhAPqmvPT5PK0Q+AI49PtxVOz6qfkM+ZuU/PkLiPj6K4T4+jFg/PqevQD6TKz4+
ImhAPl8fQD6F7T8+D6k7PizNPD47Y0Q+VElDPuSMQj5rVkE+mFZCPt/oQD4+e0U+CYxBPnll
Oz78Y0I+Kfs/PhWtRD43KkE+42dBPjgYPT6Yr0M+MZw9Pu5kQT54TT4+vVs/PkAKRD5yPD8+
144/PoLOPz4nXD8+dcM7PmIHQT56SUE+OOE/PnnSQD66cEM+fN8/PjqsPz7CaEA+Ygo+Ps5/
QT4b8UE+Vb1CPlrGQD5BO0M+ZmpAPq4XPz523EI+eR5BPtCfQj7ykUI+DfY+PkaEQD6Uo0E+
MfVCPptJPj4zmkI+9Bs/Pt8zPj4z3T8+bFxBPpixQz7zakY+8RtBPvDeQz6Gr0U+TBs/Pptl
RD4/qkI+P61APhToQD5rw0E+LiBFPg4lRD6jaEM+uFA/PrCSRT7LM0U+QgVHPidGQD7jYEU+
b09CPsJKQz6GmTw+yZVFPo2+Pj4o/UE+t/lDPlXoQD6pVUE+eRFDPo5gQD7i5kM+L3lHPkJT
QD7nQUc+slpEPrv9Pj6g7EM+gEhCPmz2Pz4zu0A+DeU9Piv3Qj6lgEE+CwRGPlojRD7pUkQ+
mGBMPkD3Qj5aZUE+TeVDPp50RT73NkU+lghEPvJxRD6GRUE+DXhBPnUMQD6/pD8+xA8+PqvK
PT6gBUg+pPU/PuHgQT6S9z4+1ktDPrW/Qj47ukI+oS1DPqA6Qz7w7z8+u7s+PqeKRD7hbkU+
SPREPhrBRD7RvD8+qwRFPljWQD4HEUQ+haFDPpMJQz7GHEI+k9lHPiu8RD5gx0Q+wSVFPs1M
QD56Zkg+k2pFPox0RT6aoUc+dXlBPnNePz7jOkU+GbI8PrblRD5q7UI+kXtEPllFRD7bTUI+
1vVGPtX/QD6YP0Y+1eBCPlnJRD6lzEM+B9FGPskLRj4ZhUM+/PBGPnnoRj5E8EA+YZ1FPrB/
RD7F/UI+1mhCPsENRT4XNUI+sTlGPlNWRj7P+EM+KCNFPvE3RT44U0Y+giFDPuNbRT6eA0Q+
XK1BPo9URj5620Y+2PBGPjSZPz6240A+MGRFPob1Qj6h70Y+GNlEPjnTQj4erUQ+YWZBPsAG
RD6Tmkc+tz9EPt+mQj4G6UQ+YQ9JPqmERT6yKUE+1UFEPmipQz7m0kk+bPRCPhKuRj5kPUU+
dIlCPn3TRD7lJEY+CwtLPhYKQz6Ly0A+ly1IPmVeRz6VykY+915APpNDRj5FbUg+echHPon9
Sz5mfkM+Z7pFPtH+ST6CvUQ+66tIPj8zRD4ArUM+smBFPvd1Rz4eDEs+6y1FPokoRD6550Q+
aT1BPkgERD7cmEM+g4lJPog+RD5gDUc+9rFEPl7nRT5rS0M+pjpDPvumPz6lQkk+kHdEPo2u
RT7l0kM+wahIPglnRj7xrEU+b29GPti2SD76OUg+1UJJPpD9Qz6l0kI+WWxHPuDgRz5ZK0Y+
3DlFPqdNRj7M00I+wb9GPnNQSD6rxUk+Q3xDPmHeQz4iTUo+33lGPu7nQD63/ks+HAlHPg/B
Rz75j04+sixIPloxSD4Wd0c+ODJAPvqWQz5aI0Y+cvVJPtgXRj6U4kM+l2lIPmI1Sj7cLEg+
4KxLPouVST544UM+OvtHPnwcSz7rjUU+Wr9GPrdbRj6W20Y+nnpJPrMwRT6eT0U+p35IPkAe
Sj6Xe0c+GSFFPjVVRz70qEc+kzlKPgriSD7Wc0Q+SwJHPkLjTD7Rckk+A9BIPnphSD5F4kk+
TSNCPtGnRz6yjkc+WHtLPi0TSD5t1EY+83JJPr4HRj7SHkw+nMRKPoM+Sj4kzko+XnFDPoe9
Qz6hCUg+iDVHPsqoRz6SL0k+d8ZDPmxRSD5FV0s+2l5MPpd8Rj6PwEo+yCFJPrT+Rj4ZZ0g+
C2BMPqrgSj4DkEg+64xIPhnWRT5zQUg+OL9EPhsiSj407ko+VExGPvcfSz5IMkw+d85GPqMw
Sj55mks+Qc1JPnqvSz6kUEI+Ld1IPp6rSj4X9Eo+8MVIPnLFST52EEo+4JpFPoW4Rz7eLU0+
CENKPl1NRz7vNUg+msJMPt9vSj5Ybkw+ImBIPluMTT5PQkg+2DBLPjM5SD74wUo+NBRNPicm
TD4YtUs+uBRHPn1iSj5bmUs+lyxJPu9mRz6qtUs+ujRIPufkRj50XEk+kc5JPjykSj6eD0w+
MTRIPiE1Sz4m6Ek+YFRNPrX7Tz6cREo+KzxLPnUpTT5Rkks+A6FFPms7ST7WGEg+ZBFNPtUi
TT7Z7EY+fSJJPtQ4ST5KC00+E0tKProHSj7JGEk+rAFHPr2FSD5/qEs+Y8lMPnaXST6ZRUk+
50hJPoLJTD6jj0g+S9pNPuJqST6H40s+HrRGPuuMRj5ZAks+wkRNPu+LST4nh0k+5tBNPti/
TD45T0g+4YxKPgG+Sz6Fd0w+3CtIPjtdSj4NJEg+R6NMPppBSz7CMEo+fbFMPpdPSD7aRkY+
kZFGPnLUSz61s00+j6xLPoCgRz4ivk4+HSlMPuJoSz4f4kk+r7RIPvoLTD7y80o+S2BKPs/P
ST5UDUo+MC1JPopATD7Q8Uw+RXJKPn59TD4glEs+CkpKPrU5VD7oOk0+gN5JPnLVTD6QCE8+
kmJLPgNETD4gnko+rXJHPszjSz79C0o+lGNPPgODRz7AxU4+CClLPtKBSz6XiEo+SHhLPo+D
TD7nR0o+mcpKPoQ1Sj4IO00+SIVNPi26TD5QuEs+/hJNPm79TD6hU0Y+0K1JPpKITj6XDkg+
HbRMPsAmSj7iaUs+jdJKPjNHSj7HEE0+jlJLPojsSj7I2Us+fdhNPh5/Sj5knE0+FYlLPmC4
Sz5t7Ug+ojVKPljpSz7SJE4+wB9KPgu/TD7+2Us+CdVOPhVnSz5yYEs+kxpMPgq8Sj67b0w+
tw1KPntESz5T7Us+ppFIPoqSTj6hp0c+dLZHPoe+ST5CGEw+tl1RPrTrUD5fw0o+sa1MPoFi
Tj4m30w+6HJIPohyUD6Xt0k+GY5JPpHWSz6gOU4+CHlOPmUHUD4Gb0w+9RlQPgKvTz5pKk0+
0SdLPv1hTT5Yv1A+RzpNPtVYTT5HkUw+9GdQPlciTT7SK1A+CG9IPmW3UD5uUFE+kqVOPkt2
UT6VYFI++xJQPhtaTT60z04+OmtMPnjBTj710Ew+YAFOPtNbSz4UhU8+kP1MPt9XUT7NJU0+
MQlKPke6UD72lkw+A5dOPkr1Tj71EFA+FEhLPuu8Tj4rIEs+SCRTPov1Tz6Cr0o+mJlMPv9N
Sz6RkUw+2MdPPpGXUD7UGlA+ZkJKPkzFSj4Ta08+JnNQPisnTD4FQkw+YPZQPslcTD7oP0w+
CaxMPte2UD5WSkw+oeNOPt1GUj7yQU4+N6BQPg+cUD6hQk8+ZoRJPrrWTT5OM0w+YkNOPnt9
UD6TZEw+HLBPPuRKTD6Qo0o+OSBPPgnGTj4bdlE+8J9PPq1DUD4O41U+249OPoE4Tz6GK08+
TjRLPkqnUD58Jk4+gCBMPhPoTT5s/Ew+oXhTPsd0UT6C900+nJFOPuvhTj5cFFA+eUpNPs2F
TD7U1k8+ZtlNPu8sUj5J80w+FeNOPjvJTj6H2E8+m1RNPnXnUz4DilI+Er9PPmMRTD5Upk8+
1/ZPPqUvTj5EK04+g91RPna1TT4tkk4+xENRPqLOUT7N104+nkpTPriwUj73vFE+A0ZMPlL+
ST71mks+FSpRPkvaTT6BdVE+JoBPPtQXUT4l504+WvtNPjDNUz6boFQ+lLRPPspeTD448FE+
WGBUPpyjUD7cK1I+dlRRPqIuTT7dy1A+cGtNPnJwTD6sKFE+PnVQPqpnUD4Uyk4+oxhMPqhz
TD74x08+nBFUPrEAUj4cdk4+5f1RPltJUT7AvU0+yGZRPonhUT6adU4+pJ5RPr5BTT4RRVQ+
AqFRPitDUz6X2FI+yIRPPor5UD4FglY+HN1OPijDTz5JvVE+4bdOPh2eUz4eEk8+58JMPsFx
UT5rzUw+CbFOPoLXUj460U8+P8dSPk8eVD5zeE4+rBpPPgA0Tz6AbVE+Z8ZMPshwVT62c1E+
vcVOPtOEUT5A1U0+lxZVPgddTD7/WlE+0/9RPvb0UD4p3E4+aPpTPmdLUT56s1A+aDJPPku3
Tj4SPVE+6mVPPtkvTj6eqU8+3sZQPqlyUT7YBlI+tCpSPrWFVD5GllA+AS9PPqC3UT5cSFA+
Gv1OPgyvUz7NVlI+xZBOPj4sTz7DwFE+hZtSPv1hUz4epVE+OrNTPlZQVD4+wk8+oSxSPmoJ
Tj6AoFE+PSlRPgUwUD7BzFI+7AJVPrJHTj5dilA+g9FQPpL+VT7T3E4+xTBSPtg/Uj7Bs1A+
7EhQPtZlUj65EFM+oLVRPu8lUT5ajVI+w4tQPiWFUT6q5lA+OuNRPrLPTj704lQ+2sxVPvm6
UD4blE4+qlVQPlqmTz4UDlg+nK1SPsnLVD5wTlU+tsJSPijgTz7FoVQ+ailQPmg9VT4pklI+
vaBSPoJZUT4yXFM+4xJQPjDVTj6FelA+qfxTPkOfVD7PFlI+ffRTPvDGUT67RVM+kSJRPow7
UT5oR1M+7ipUPko5Uz5+x1U+PM9UPjlUVD5obFA+hJJTPn6HVT4GG1E+SldWPjBpUT6TqU4+
aXhQPogPTz4/HE8+n+BTPiOsUj7Pv1A+IXpSPgSVVT4zNFI+rlFXPl/1Uz6p+lM+O+RQPmxi
Uj56z1E+B3BUPhcVVD4l+1A+IG1PPoYMVD72lVc++ZROPv5KUz5UlVU+fYxRPlmrUj5tZ1Q+
zHZWPoj1VT7MlVM+MehRPvHZVT7tnlE+1tpSPkeIVz7MKFM+</AssayYData></Step><Step><CommonData><SampleLocation>4</SampleLocation><SampleID></SampleID><SampleGroup></SampleGroup><SampleInfo></SampleInfo><SampleRow>G</SampleRow><SamplePlate>1</SamplePlate><WellType>WASH</WellType><Concentration>-1</Concentration><ConcentrationUnits>µg/ml</ConcentrationUnits><MolarConcentration>-1</MolarConcentration><MolarConcUnits>nM</MolarConcUnits><MolecularWeight>-1</MolecularWeight><Temperature>30</Temperature><StartTime>748910</StartTime><AssayTime>120</AssayTime></CommonData><FlowRate>1000</FlowRate><StepType>BASELINE</StepType><StepName>Baseline</StepName><StepStatus>OK</StepStatus><ActualTime>120</ActualTime><CycleTime>0.2</CycleTime><AssayXData Points="600">d+YuRFTzLkQhAC9E3QwvRLsZL0R3Ji9ERDMvRCFAL0TdTC9Eu1kvRHdmL0REcy9EEYAvRO6M
L0SqmS9Ed6YvRFSzL0QhwC9E7swvRKrZL0SH5i9ERPMvRBEAMETdDDBEqhkwRHcmMEREMzBE
IUAwRN1MMES7WTBEh2YwRERzMEQhgDBE3YwwRKqZMESHpjBERLMwRCHAMETdzDBEqtkwRHfm
MERE8zBEIQAxRN0MMUS7GTFEhyYxREQzMUQRQDFE7kwxRKpZMUR3ZjFERHMxRCGAMUTdjDFE
qpkxRHemMUREszFEIcAxRO7MMUSq2TFEd+YxRFTzMUQhADJE7gwyRKoZMkR3JjJERDMyRCFA
MkTuTDJEu1kyRHdmMkRUczJEEYAyRO6MMkSqmTJEd6YyRESzMkQhwDJE7swyRLvZMkSH5jJE
VPMyRBEAM0TdDDNEuxkzRHcmM0RUMzNEIUAzRN1MM0SqWTNEd2YzRFRzM0QhgDNE3YwzRKqZ
M0SHpjNERLMzRBHAM0TdzDNEu9kzRHfmM0RE8zNEEQA0RN0MNESqGTREhyY0RFQzNEQhQDRE
3Uw0RLtZNESHZjRERHM0RBGANETujDREqpk0RHemNEREszREIcA0RP7MNESq2TREh+Y0RFTz
NEQRADVE3Qw1RLsZNUSHJjVERDM1RBFANUTdTDVEu1k1RHdmNURUczVEIYA1RO6MNUSqmTVE
h6Y1RESzNUQhwDVE7sw1RLvZNUR35jVEVPM1RCEANkTuDDZEuxk2RHcmNkRUMzZEEUA2RO5M
NkSqWTZEh2Y2RFRzNkQhgDZE3Yw2RKqZNkSHpjZEVLM2RBHANkTuzDZEu9k2RHfmNkRE8zZE
IQA3RN0MN0SqGTdEdyY3RFQzN0QRQDdE3Uw3RLtZN0R3ZjdERHM3RBGAN0TdjDdEu5k3RHem
N0RUszdEEcA3RO7MN0Sq2TdEh+Y3RETzN0QhADhE7gw4RLsZOER3JjhERDM4RCFAOETuTDhE
qlk4RHdmOERUczhEIYA4RO6MOES7mThEh6Y4RESzOEQhwDhE7sw4RLvZOER35jhEVPM4RBEA
OUTdDDlEuxk5RIcmOURUMzlEIUA5RO5MOUS7WTlEh2Y5RERzOUQRgDlE7ow5RKqZOUSHpjlE
VLM5RCHAOUTuzDlEu9k5RIfmOURU8zlEIQA6RO4MOkS7GTpEhyY6RFQzOkQhQDpE3Uw6RLtZ
OkR3ZjpERHM6RBGAOkTdjDpEy5k6RHemOkRUszpEIcA6RO7MOkSq2TpEh+Y6RETzOkQhADtE
7gw7RKoZO0R3JjtERDM7RCFAO0TuTDtEu1k7RHdmO0RUcztEIYA7RO6MO0SqmTtEd6Y7RESz
O0QhwDtE7sw7RLvZO0R35jtEVPM7RBEAPETdDDxEuxk8RHcmPERUMzxEIUA8RO5MPESqWTxE
d2Y8RFRzPEQhgDxE7ow8RLuZPER3pjxERLM8RCHAPETuzDxEu9k8RIfmPERU8zxEIQA9RO4M
PUS7GT1EhyY9RFQzPUQRQD1E3Uw9RKpZPUR3Zj1ERHM9RCGAPUTdjD1Eqpk9RIemPUREsz1E
IcA9RN3MPUSq2T1Eh+Y9RFTzPUQRAD5E7gw+RLsZPkR3Jj5ERDM+RBFAPkTdTD5Eqlk+RIdm
PkREcz5EIYA+RN2MPkS7mT5Ed6Y+RFSzPkQhwD5E3cw+RLvZPkR35j5ERPM+RCEAP0TuDD9E
uxk/RIcmP0REMz9EIUA/RO5MP0SqWT9Ed2Y/RERzP0QRgD9E7ow/RKqZP0R3pj9EVLM/RCHA
P0TuzD9Eqtk/RIfmP0RE8z9EIQBARN0MQESqGUBEdyZARFQzQEQhQEBE7kxARKpZQESHZkBE
VHNARCGAQETujEBEqplARHemQEREs0BEIcBARO7MQESq2UBEd+ZARFTzQEQhAEFE7gxBRKoZ
QUSHJkFEVDNBRCFAQUTdTEFEqllBRIdmQUREc0FEIYBBRN2MQUSqmUFEd6ZBRESzQUQRwEFE
7sxBRKrZQUSH5kFERPNBRCEAQkTuDEJEqhlCRIcmQkREM0JEEUBCRN1MQkSqWUJEh2ZCRFRz
QkQRgEJE7oxCRLuZQkSHpkJERLNCRCHAQkTuzEJEqtlCRHfmQkRE80JEIQBDRN0MQ0SqGUNE
hyZDRFQzQ0QRQENE7kxDRKpZQ0R3ZkNERHNDRCGAQ0TujENEu5lDRHemQ0REs0NEIcBDRO7M
Q0Sq2UNEh+ZDRFTzQ0QRAERE7gxERLsZRESHJkRERDNERCFARETdTEREu1lERHdmRERUc0RE
IYBERO6MRESqmUREd6ZERESzREQRwERE3cxERKrZRESH5kRERPNERCEARUTuDEVEuxlFRHcm
RURUM0VEEUBFRO5MRUS7WUVEd2ZFRERzRUQhgEVE7oxFRLuZRUSHpkVEVLNFRBHARUTdzEVE
qtlFRIfmRURE80VEEQBGRO4MRkS7GUZEdyZGREQzRkQRQEZE7kxGRLtZRkSHZkZERHNGRCGA
RkTujEZEu5lGRHemRkRUs0ZEEcBGRN3MRkSq2UZEh+ZGRFTzRkQRAEdE3QxHRKoZR0R3JkdE
VDNHRCFAR0TdTEdEu1lHRIdmR0REc0dEIYBHRN2MR0SqmUdEd6ZHRFSzR0QRwEdE3cxHRKrZ
R0SH5kdERPNHRCEASETdDEhEuxlIRIcmSERUM0hEIUBIRN1MSESqWUhEh2ZIRERzSEQhgEhE
7oxIRKqZSESHpkhERLNIRCHASETdzEhEu9lIRHfmSERE80hEEQBJRO4MSUS7GUlEhyZJRFQz
SUQhQElE7kxJRKpZSUSHZklERHNJRCGASUTujElEu5lJRIemSUREs0lEIcBJRO7MSUS72UlE
d+ZJRFTzSUQhAEpE7gxKRKoZSkR3JkpERDNKRCFASkTdTEpEu1lKRHdmSkRUc0pEEYBKRN2M
SkSqmUpEh6ZKRFSzSkQRwEpE7sxKRLvZSkSH5kpEVPNKRCEAS0TuDEtEqhlLRIcmS0RUM0tE
IUBLRO5MS0SqWUtEh2ZLRERzS0QhgEtE7oxLRKqZS0SHpktERLNLRCHAS0TdzEtEu9lLRHfm
S0RE80tEEQBMRO4MTESqGUxEdyZMREQzTEQhQExE3UxMRKpZTER3ZkxEVHNMRCGATETujExE
u5lMRHemTEREs0xEIcBMRO7MTESq2UxE</AssayXData><AssayYData Points="600">r0ZXPjE4UT78clM+5Y1SPpcZTj4KO1A+cI5KPnrnSD4qAUs+BOtJPuCxRj5Qu00+QD9OPgqa
SD6bs0U+5cZIPgJOST6Ex00+O/JJPqTGRj4jSUg+vzdJPiDcST77iUQ+wbhCPvWNRT5R2kg+
wG1EPhESQz5WGEM+ioREPogHST6djUQ+DZhAPiBaRT5rWEQ+3dxEPjjwQz7AJUc+TAZEPk8H
QT6RFUg+axJDPnR5PD5oBkY+5V9DPiFbPT5e+z4+4/Q+PhSwQD4TmUQ+kzRHPoc2RD4jGEQ+
aSZAPqY1Qj50yT8+xR1APjtJQT7gREA+qMBAPuwRQD4orUI+mc1APmIyPz4iLUI+psw7PnWQ
Pj7Y00A+6ok/PjPnPT7PUUE+GrQ9Pt10Qz5/j0U+0jM/PrwwPD43H0E+hMw+Prz9Pj7ijD0+
UXs9Pg8qPT73M0A+o/E7PuwqOz5j6jg+GOQ9Pg0XPT5Nqj8+VBtBPr5kOz4MqDw+u2g9PiaA
RD6MqTw+Up45PkcFPT7qQjw+zBY9PmbuPD67MDw+zYc8PssbPz5bKTg+bLM+Pv0QOD6aHzs+
HuI5Pm+pPD44ujs+7lw9Ptv1PD598EA+BwA8PuwgPz5XYTk++eo6PkKgPD5vvzg+WX42PtC+
PT7oSkA+URA9PipdOD5P1zY+NfQ2PiZyOT7K6zg+D+84PvkKOj4Jrzs+1qk5Plx8PT6pUzg+
IiE6Pof9ND4pNT8+egE5PruhNT4uWTc+QWI3PjEjOj4x6jo+TUM3PvwkNj7EODQ+V5I1PrB5
Nj5L/zg+iQ83PrQHOT6NsDc+Ip45PijfOT6bcDk+qC46PrrTOT5ucDc+wGQ5Pg8mPT7Tvjc+
23g5PoJSNz75vjc+syQ2PqbyOD4Shzs+l+86PiEXNT4Lgjc+K1AzPkeGND4FgzY+0QA4Pp2v
Nj6eLzY+BMEyPgTaNT69Fzg+Pu83PtQWNT7+MTc+rCU1PoamOz4y9DU+4co2PjwFNz4k4TQ+
qUQ3PjMYMz61UTU+9FU2Pr+fND4nnjc+yx83Ps4BOT4fZzU+3IU2Pg0VND7N5jY+GLEyPrTd
NT6TgzA+/AE4PiHhND6GRDA+ifE3PkuZNT69+jc+w2U9PtyjOT7hVzQ+A9g1PlV4Mz4LeDU+
lvkwPi9pMz5hzjM+iEA2PlnoND5Evjc+Oz0xPhKcMD4BvDY+e4MxPpJCMz5bJjc+yOI1PhlS
ND4cjzA+awYxPmTHND7KsTE+/U83PhKQNT4UOTM+3wExPoxMNT7+AzE+1kE2PoxkND4NBjU+
SDQ4PqaRND606jM+5qIzPoHDNz7PkzM+atk1PrhqND6PajU+drAyPvFpNT5gvjk+g081PgP7
MT59/DA+87I2Pr59MT6CNTU+060zPnGvMj6ozjM+eT4wPuCPMT6IvzM+HLgyPp9EMj6tKS8+
2Lg0PmRuMz6VlzU+eMc0PrYDMz7DczE+iAcwPuOtLz6IMTM+pbgzPnI+Lz7U7DU+Do8zPv7O
MD6VizI+KF02Ps57MT4bkTM+ZE80PuRVMj7O2C8+ltIxPkUZLj5Vyi8+LHo2PoQqMD7tDjE+
GPczPt+3Lj5iRi8+XNYwPnceNj4wai8+PWQwPmWkMz7XZDE+jkQyPobCMT7sIDE+cSszPuRJ
Mz66AjM+Q8ExPs44MD4cVDI+TjssPr34Lz5R2y8+aEQ0PtHQLz67FzA+HS4xPt32Mz5nQDM+
KA4vPpKGMD4k8y0+WsAvPnZbLT5r5zI+ubcwPn/zMD7pQy4+vUYuPonZLT4Ggy4+U+ksPlC1
MT4KADA+tuktPgvoMD6T2y0+BXktPvymLj6MQys+XikvPpX0MT7bbDE+J8sxPklSLT7/QTU+
RSIrPm6NLj4NiS8+OWQsPsHGMT4qwys+NGsyPkcDMD4gYyw+QhYzPl2QMj70ZzE+zfAyPiFL
MD6ljy0+ku0uPuUTMD590C4+iBA0PvpHLz6dZzM+IRsvPubXLz64IzM+TScwPuY/Lj7uhzE+
DxEwPtrVND505y8+ZA0wPqU0Lz7MAC8+zUIxPr2BLz6kDy8+pK0rPvtVKT4GGS0+SsAuPrKn
Mz585zE+Q4YuPkdGLz7Opic+aVktPlAXLj66UC8+E6EpPlTjLT42pTA+FjQvPs1fLD5A0zA+
iLMuPk8ELz7pzS4+pBwwPmblMD6KjTA+US0uPil/Lz60JDA+pAQwPuyMKj5l4ik+D1gxPkJ7
Kj6QPDE+XTIxPj4GMD59Oy8+UO0qPtj4LD5guCg+faksPqxyMD4gYDA+l5otPsqoKj5CcTA+
Mj4sPu8pKz589y4+hx0sPsnbLT6w9Sg+wXQvPgCnKT7Hiis+KMouPokOKz4sXzE+xmMvPoNz
Lj6shS0+LuErPuPhLD5nvyg+n/8uPiykJj4HMCk+3gYsPmIcLT6v2Cw+rWYuPgh5LD6YLik+
Q98sPmqgLT449yo+810tPvzJKj67/Sk+Js4sPm0CLT6Dvis+6s8rPnGTKz7CByg+INotPlFH
Lz6PGzE+qkkmPs3iLj7NYy0+7CExPv4cKT4JKC8+iPQxPlo2LT6nYyk++p4uPtr1Lz7uEi0+
gagsPrCpLT5+LS0+s+8qPtmpLT4Ocyo+BpIkPjsoLz5fZic+yQ0qPvlhLT5YrC4+QdktPlKw
KT7YnC4+e/csPjIULT4vlCo+l70rPgEOKj5USSs+RQwrPjuBLD7tnCo+/JUsPtYWJz6Yvys+
kB4qPq33Jj5PYSs+QpQrPgSaMT7IJiw+hZArPqLcKj5A1Cw+tcopPnCKKz462yk+4IsrPlph
Lj5+SC0+nIcpPsOZKD657C4+32UvPjqvJj66gCw+F8InPhwnKT5vGSo+n7crPvWsKj7dzyg+
erArPhs0KT6wbis+mPIoPsJ/KT5Y5Sk+gh8qPrDALT7Dpig+mVIpPkLvKD5rqCs+U+ErPorZ
KT6ZjSc+I2AjPl+4KT41yy4+KVgmPj5aKj5GZSg+HhIoPj5NKT56Wi8+IqooPr/JKD7oNSk+
gYAoPsLxKz6qxSw+hEEsPhHQJz6RuyY+nogrPnGPJj6hRyk+jrYpPmIsLj4epCk+PRooPupB
LD4xiyQ+FfkpPl+qKD5OHSg+D+ApPkxtKj5hOys+bHIrPpRUJz5JKS0+le0pPpNbJz7HbSs+
WOIoPl74KD6Quis+xZAnPlJ+KT7mZyg+</AssayYData></Step><Step><CommonData><SampleLocation>9</SampleLocation><SampleID>h7</SampleID><SampleGroup></SampleGroup><SampleInfo></SampleInfo><SampleRow>G</SampleRow><SamplePlate>1</SamplePlate><WellType>KSAMPLE</WellType><Concentration>3.125</Concentration><ConcentrationUnits>µg/ml</ConcentrationUnits><MolarConcentration>55.31</MolarConcentration><MolarConcUnits>nM</MolarConcUnits><MolecularWeight>56.5</MolecularWeight><Temperature>30</Temperature><StartTime>879674</StartTime><AssayTime>1100</AssayTime></CommonData><FlowRate>1000</FlowRate><StepType>ASSOC</StepType><StepName>Association</StepName><StepStatus>OK</StepStatus><ActualTime>706</ActualTime><CycleTime>0.2</CycleTime><AssayXData Points="3530">d+ZMRETzTEQRAE1E3QxNRKoZTUSHJk1ERDNNRCFATUTuTE1Eu1lNRHdmTURUc01EIYBNRN2M
TUS7mU1Ed6ZNRFSzTUQhwE1E3cxNRKrZTUSH5k1ERPNNRBEATkTdDE5EuxlORIcmTkREM05E
EUBORN1MTkSqWU5Ed2ZORFRzTkQhgE5E7oxORKqZTkSHpk5EVLNORBHATkTdzE5Eu9lORIfm
TkRU805EEQBPRO4MT0S7GU9EdyZPREQzT0QhQE9E7kxPRKpZT0SHZk9ERHNPRCGAT0TdjE9E
u5lPRHemT0REs09EEcBPRO7MT0S72U9Ed+ZPRETzT0QhAFBE3QxQRLsZUER3JlBEVDNQRCFA
UETuTFBEqllQRHdmUERUc1BEEYBQRN2MUES7mVBEd6ZQRESzUEQhwFBE3cxQRKrZUER35lBE
RPNQRCEAUUTuDFFEuxlRRIcmUUREM1FEIUBRRN1MUUSqWVFEh2ZRRERzUUQhgFFEL41RRKqZ
UUSHplFEVLNRRBHAUUTdzFFEu9lRRHfmUURE81FEEQBSRO4MUkS7GVJEdyZSREQzUkQRQFJE
3UxSRLtZUkR3ZlJERHNSRCGAUkTdjFJEu5lSRIemUkRUs1JEEcBSRN3MUkSq2VJEd+ZSRETz
UkQRAFNE3QxTRKoZU0SHJlNEVDNTRBFAU0TuTFNEqllTRHdmU0RUc1NEEYBTRO6MU0SqmVNE
d6ZTRESzU0QhwFNE3cxTRLvZU0R35lNERPNTRCEAVETdDFREqhlURIcmVEREM1REEUBURO5M
VESqWVREh2ZURERzVEQRgFRE3YxURKqZVESHplRERLNURCHAVETdzFREqtlURIfmVERE81RE
IQBVRN0MVUSqGVVEdyZVREQzVUQhQFVE3UxVRLtZVUR3ZlVEVHNVRBGAVUTdjFVEu5lVRHem
VURUs1VEEcBVRO7MVUSq2VVEd+ZVRETzVUQhAFZE3QxWRKoZVkR3JlZERDNWRCFAVkTdTFZE
qllWRIdmVkREc1ZEEYBWRA+NVkSqmVZEh6ZWRESzVkQhwFZE3cxWRKrZVkR35lZEVPNWRBEA
V0TdDFdEqhlXRHcmV0RUM1dEIUBXRN1MV0S7WVdEh2ZXRFRzV0QhgFdE3YxXRLuZV0R3pldE
RLNXRBHAV0TuzFdEqtlXRHfmV0RE81dEIQBYRN0MWES7GVhEhyZYREQzWEQhQFhE3UxYRLtZ
WER3ZlhERHNYRBGAWETujFhEu5lYRIemWEREs1hEEcBYRN3MWESq2VhEd+ZYRETzWEQhAFlE
3QxZRKoZWUSHJllERDNZRCFAWUTuTFlEqllZRKhmWUREc1lEIYBZRN2MWUSqmVlEh6ZZRESz
WUQhwFlE7sxZRLvZWUR35llEVPNZRCEAWkTdDFpEuxlaRHcmWkREM1pEIUBaRO5MWkSqWVpE
d2ZaRFRzWkQhgFpE3YxaRLuZWkSHplpEVLNaRCHAWkTdzFpEu9laRIfmWkRE81pEEQBbRO4M
W0S7GVtEdyZbRFQzW0QRQFtE3UxbRKpZW0R3ZltEVHNbRBGAW0TdjFtEqplbRIemW0REs1tE
IcBbRN3MW0S72VtEd+ZbRETzW0QhAFxE7gxcRKoZXER3JlxERDNcRBFAXETdTFxEy1lcRIdm
XEREc1xEEYBcRN2MXESqmVxEd6ZcRFSzXEQRwFxE7sxcRLvZXER35lxERPNcRCEAXUTuDF1E
uxldRHcmXUREM11EEUBdRN1MXUS7WV1Ed2ZdRFRzXUQRgF1E3YxdRKqZXUSHpl1ERLNdRCHA
XUTdzF1EqtldRIfmXURE811EIQBeRO4MXkSqGV5EhyZeREQzXkQRQF5E3UxeRKpZXkSHZl5E
RHNeRBGAXkTdjF5Eu5leRIemXkREs15EIcBeRO7MXkSq2V5Ed+ZeRETzXkQRAF9E3QxfRKoZ
X0SHJl9EVDNfRCFAX0TdTF9Eu1lfRHdmX0RUc19EIYBfRN2MX0S7mV9Eh6ZfRESzX0QhwF9E
3cxfRKrZX0SH5l9ERPNfRBEAYETdDGBEqhlgRIcmYEREM2BEEUBgRN1MYES7WWBEd2ZgRERz
YEQRgGBE7oxgRLuZYER3pmBERLNgRCHAYETdzGBEu9lgRIfmYERE82BEIQBhRN0MYUS7GWFE
dyZhREQzYUQRQGFE7kxhRKpZYUSHZmFERHNhRCGAYUTdjGFEu5lhRIemYUREs2FEIcBhRN3M
YUSq2WFEh+ZhRFTzYUQRAGJE7gxiRKoZYkR3JmJEVDNiRCFAYkTdTGJEu1liRHdmYkREc2JE
IYBiRO6MYkSqmWJEh6ZiRFSzYkQRwGJE3cxiRKrZYkSH5mJERPNiRCEAY0TdDGNEuxljRHcm
Y0REM2NEEUBjRN1MY0S7WWNEh2ZjRERzY0QRgGNE3YxjRLuZY0R3pmNERLNjRCHAY0TdzGNE
u9ljRHfmY0RE82NEIQBkRO4MZESqGWREhyZkREQzZEQhQGRE7kxkRKpZZER3ZmRERHNkRCGA
ZETujGREqplkRIemZERUs2REIcBkRO7MZESq2WREd+ZkRFTzZEQhAGVE7gxlRKoZZUSHJmVE
RDNlRCFAZUTuTGVEqlllRHdmZURUc2VEIYBlRFCNZUS7mWVEd6ZlRFSzZUQhwGVE3cxlRLvZ
ZUSH5mVERPNlRDEAZkTdDGZEuxlmRHcmZkRUM2ZEIUBmRN1MZkS7WWZEh2ZmRERzZkQRgGZE
3YxmRKqZZkR3pmZERLNmRDHAZkTuzGZEu9lmRHfmZkRU82ZEEQBnRN0MZ0S7GWdEdyZnRFQz
Z0QRQGdE7kxnRLtZZ0SHZmdERHNnRBGAZ0TujGdEu5lnRIemZ0RUs2dEIcBnRO7MZ0Sq2WdE
d+ZnRETzZ0QhAGhE3QxoRKoZaER3JmhERDNoRCFAaETdTGhEu1loRHdmaERUc2hEIYBoRO6M
aESqmWhEh6ZoRFSzaEQhwGhE7sxoRKrZaESH5mhEVPNoRBEAaUTuDGlEuxlpRIcmaUREM2lE
IUBpRO5MaUS7WWlEd2ZpRERzaUQRgGlE7oxpRKqZaUSHpmlEVLNpRBHAaUTdzGlEu9lpRIfm
aURE82lEIQBqRO4MakSqGWpEdyZqREQzakQRQGpE3UxqRKpZakR3ZmpEVHNqRCGAakTujGpE
qplqRIemakRUs2pEIcBqRO7MakSq2WpEd+ZqRETzakQhAGtE3QxrRLsZa0R3JmtERDNrRCFA
a0TuTGtEqllrRHdma0RUc2tEEYBrRO6Ma0SqmWtEd6ZrRFSza0QhwGtE3cxrRLvZa0R35mtE
RPNrRCEAbETuDGxEqhlsRIcmbERUM2xEEUBsRN1MbES7WWxEh2ZsRERzbEQhgGxE3YxsRLuZ
bESHpmxERLNsRBHAbETdzGxEu9lsRHfmbERE82xEIQBtRO4MbUSqGW1EiCZtREQzbUQhQG1E
3kxtRLpZbUSIZm1ERHNtRBCAbUTejG1EupltRHembUREs21EEMBtRN7MbUS62W1Ed+ZtRETz
bUQhAG5E3gxuRLoZbkSIJm5ERDNuRCFAbkTuTG5EqlluRIhmbkRUc25EEIBuRN6MbkSqmW5E
iKZuRFSzbkQhwG5E7sxuRLrZbkR35m5ERPNuRBAAb0TuDG9EqhlvRHcmb0RUM29EIUBvRN5M
b0SqWW9EiGZvRFRzb0QhgG9E/oxvRLqZb0SIpm9ERLNvRCHAb0TuzG9EutlvRHfmb0RE829E
IQBwRO4McES6GXBEdyZwREQzcEQQQHBE3kxwRLpZcESIZnBERHNwRCGAcETujHBEuplwRHem
cERUs3BEIcBwRN7McESq2XBEd+ZwRFTzcEQhAHFE3gxxRKoZcUR3JnFERDNxRBBAcUTeTHFE
qllxRIhmcURUc3FEIYBxRO6McUSqmXFEd6ZxRESzcUQhwHFE3sxxRLrZcUR35nFERPNxRCEA
ckTeDHJEqhlyRIgmckRUM3JEIUByRN5MckS6WXJEiGZyRERzckQQgHJE7oxyRKqZckR3pnJE
VLNyRCHAckTezHJEqtlyRHfmckRE83JEIQBzRN4Mc0S6GXNEiCZzREQzc0QhQHNE3kxzRLpZ
c0SIZnNEVHNzRBCAc0TujHNEuplzRIimc0REs3NEIcBzRN7Mc0S62XNEd+ZzRETzc0QQAHRE
3gx0RLoZdER3JnRERDN0RCFAdETuTHREqll0RHdmdEREc3REIYB0RGCNdES6mXREd6Z0RFSz
dEQhwHRE3sx0RKrZdER35nREVPN0RBAAdUTeDHVEqhl1RIgmdUREM3VEIUB1RO5MdUSqWXVE
iGZ1RFRzdUQhgHVE3ox1RKqZdUSIpnVERLN1RCHAdUTuzHVEqtl1RIjmdURU83VEEAB2RO4M
dkSqGXZEiCZ2RFQzdkQhQHZE7kx2RKpZdkSIZnZERHN2RBCAdkTujHZEqpl2RIimdkRUs3ZE
IcB2RO7MdkS62XZEd+Z2RETzdkQQAHdE7gx3RLoZd0R3JndEVDN3RCFAd0TeTHdEqll3RHdm
d0REc3dEIYB3RN6Md0S6mXdEd6Z3RESzd0QhwHdE3sx3RLrZd0SI5ndEVPN3RCEAeETuDHhE
qhl4RIgmeEREM3hEIUB4RN5MeESqWXhEd2Z4RFRzeEQQgHhE7ox4RLqZeESIpnhEVLN4RBDA
eETuzHhEqtl4RIjmeERU83hEEAB5RN4MeUS6GXlEiCZ5REQzeUQhQHlE3kx5RKpZeUR3ZnlE
RHN5RCGAeUTejHlEupl5RIimeUREs3lEIcB5RN7MeUS62XlEd+Z5RETzeUQQAHpE3gx6RKoZ
ekSIJnpERDN6RBBAekTeTHpEull6RIhmekREc3pEEIB6RO6MekS6mXpEd6Z6RESzekQhwHpE
7sx6RKrZekSI5npERPN6RBAAe0TeDHtEqhl7RIgme0REM3tEEEB7RO5Me0S6WXtEiGZ7RERz
e0QQgHtE7ox7RKqZe0R3pntERLN7RCHAe0TuzHtEqtl7RIjme0RE83tEIQB8RO4MfES6GXxE
iCZ8RFQzfEQQQHxE3kx8RLpZfESIZnxERHN8RCGAfETejHxEupl8RHemfERUs3xEIcB8RO7M
fESq2XxEiOZ8RFTzfEQhAH1E3gx9RLoZfUSIJn1ERDN9RCFAfUTeTH1Eull9RHdmfUREc31E
EIB9RO6MfUSqmX1EiKZ9RESzfUQhwH1E7sx9RKrZfUSI5n1ERPN9RBAAfkTeDH5Euhl+RHcm
fkRUM35EEEB+RN5MfkS6WX5Ed2Z+RERzfkQhgH5E3ox+RLqZfkSIpn5ERLN+RCHAfkTezH5E
utl+RHfmfkRE835EEAB/RN4Mf0SqGX9EdyZ/RFQzf0QhQH9E3kx/RLpZf0SIZn9ERHN/RCGA
f0TujH9Eupl/RIimf0RUs39EIcB/RN7Mf0S62X9EiOZ/RETzf0QIAIBEdwaARN0MgEQ8E4BE
qhmARBAggER3JoBE3SyARDwzgESqOYBEEECARHdGgETVTIBERFOARKJZgEQQYIBEd2aARNVs
gEQ8c4BEonmARBCAgER3hoBE3YyARDyTgESqmYBEEKCARHemgETdrIBEPLOARKK5gEQIwIBE
d8aARN3MgERE04BEotmARBDggERv5oBE3eyARETzgESi+YBECACBRG8GgUTdDIFERBOBRKoZ
gUQIIIFEbyaBRN0sgUREM4FEojmBRBBAgUR3RoFE3UyBRERTgUSiWYFEEGCBRG9mgUTdbIFE
RHOBRKJ5gUQIgIFEb4aBRN2MgUQ8k4FEqpmBRBCggUR3poFE3ayBRDyzgUSiuYFEEMCBRHfG
gUTdzIFEPNOBRKrZgUQQ4IFEd+aBRNXsgURE84FEqvmBRAgAgkR3BoJE1QyCRDwTgkSqGYJE
ECCCRG8mgkTdLIJEPDOCRKo5gkQIQIJEd0aCRNVMgkQ8U4JEolmCRAhggkRvZoJE3WyCRDxz
gkSqeYJECICCRG+GgkTVjIJERJOCRKqZgkQQoIJEb6aCRNWsgkQ8s4JEqrmCRBDAgkR3xoJE
3cyCRETTgkSi2YJEEOCCRHfmgkTd7IJEPPOCRKL5gkQQAINEbwaDRN0Mg0Q8E4NEqhmDRAgg
g0RvJoNE3SyDREQzg0SiOYNECECDRHdGg0TdTINEPFODRKpZg0QIYINEb2aDRNVsg0Q8c4NE
onmDRAiAg0R3hoNE1YyDRDyTg0SqmYNECKCDRHemg0TVrINERLODRKK5g0QIwINEb8aDRN3M
g0RE04NEqtmDRBDgg0Rv5oNE1eyDRDzzg0Sq+YNECACERG8GhETdDIRERBOERKoZhEQIIIRE
dyaERN0shEREM4REqjmERAhAhER3RoRE1UyERDxThESqWYREEGCERG9mhETVbIREPHOERKJ5
hEQQgIREd4aERN2MhEREk4REopmERAighER3poRE1ayERDyzhESiuYRECMCERHfGhETdzIRE
RNOERKLZhEQQ4IREb+aERNXshEQ884REovmERBAAhUR3BoVE3QyFRDwThUSqGYVEECCFRG8m
hUTVLIVERDOFRKo5hUQQQIVEb0aFRNVMhUREU4VEolmFRAhghUR3ZoVE3WyFRDxzhUSqeYVE
CICFRHeGhUTVjIVERJOFRKKZhUQQoIVEb6aFRN2shUREs4VEqrmFRAjAhUR3xoVE3cyFRETT
hUSi2YVECOCFRG/mhUTd7IVEPPOFRKL5hUQQAIZEbwaGRN0MhkQ8E4ZEqhmGRAgghkR3JoZE
1SyGREQzhkSiOYZEEECGRHdGhkTdTIZEPFOGRKpZhkQQYIZEb2aGRN1shkQ8c4ZEqnmGRAiA
hkR3hoZE3YyGRESThkSimYZEEKCGRHemhkTVrIZEPLOGRKK5hkQIwIZEb8aGRNXMhkRE04ZE
qtmGRAjghkR35oZE3eyGRETzhkSq+YZECACHRG8Gh0TVDIdEPBOHRKoZh0QQIIdEbyaHRNUs
h0REM4dEqjmHRBBAh0RvRodE3UyHRDxTh0SiWYdEEGCHRG9mh0TdbIdERHOHRKJ5h0QIgIdE
b4aHRN2Mh0REk4dEopmHRAigh0R3podE3ayHRESzh0SiuYdECMCHRHfGh0TdzIdEPNOHRKLZ
h0QI4IdEd+aHRNXsh0Q884dEovmHRBAAiER3BohE3QyIREQTiESiGYhECCCIRG8miETdLIhE
PDOIRKI5iEQQQIhEd0aIRN1MiEREU4hEqlmIRBBgiER3ZohE1WyIRDxziESqeYhECICIRG+G
iETdjIhEPJOIRKKZiEQQoIhEb6aIRNWsiEREs4hEqrmIRAjAiER3xohE3cyIRETTiESi2YhE
EOCIRG/miETV7IhEPPOIRKL5iEQQAIlEbwaJRNUMiUQ8E4lEqhmJRBAgiURvJolE1SyJREQz
iUSiOYlECECJRHdGiUTVTIlEPFOJRKpZiUQIYIlEb2aJRNVsiUQ8c4lEonmJRBCAiUR3holE
3YyJRDyTiUSqmYlEEKCJRHemiUTVrIlEPLOJRKK5iUQIwIlEd8aJRNXMiUQ804lEqtmJRAjg
iUR35olE3eyJRETziUSq+YlEEACKRG8GikTVDIpERBOKRKIZikQQIIpEbyaKRNUsikQ8M4pE
qjmKRAhAikRvRopE3UyKRDxTikSyWYpECGCKRHdmikTdbIpEPHOKRKJ5ikQIgIpEd4aKRNWM
ikQ8k4pEopmKRBCgikRvpopE1ayKRESzikSquYpEEMCKRHfGikTdzIpEPNOKRKrZikQQ4IpE
b+aKRN3sikQ884pEovmKRBAAi0R3BotE1QyLREQTi0SqGYtEECCLRG8mi0TdLItEPDOLRKo5
i0QQQItEd0aLROZMi0Q8U4tEolmLRBBgi0R3ZotE3WyLRERzi0SieYtECICLRG+Gi0TdjItE
PJOLRKqZi0QIoItEd6aLRNWsi0REs4tEormLRBDAi0RvxotE1cyLRDzTi0Sq2YtECOCLRG/m
i0Td7ItERPOLRKL5i0QIAIxEdwaMRN0MjEREE4xEohmMRAggjERvJoxE1SyMREwzjESqOYxE
EECMRHdGjETVTIxEPFOMRKJZjEQQYIxEb2aMRNVsjEQ8c4xEonmMRAiAjER3hoxE3YyMRDyT
jESimYxECKCMRHemjETdrIxERLOMRKq5jEQQwIxEd8aMRNXMjEQ804xEqtmMRBDgjER/5oxE
3eyMRETzjESi+YxEEACNRHcGjUTVDI1ERBONRKIZjUQIII1EbyaNRNUsjUREM41EqjmNRBBA
jURvRo1E3UyNRERTjUSiWY1EEGCNRG9mjUTdbI1EPHONRKJ5jUQQgI1Ed4aNRNWMjUREk41E
opmNRAigjURvpo1E1ayNRESzjUSquY1ECMCNRG/GjUTVzI1ERNONRKLZjUQQ4I1Ed+aNRN3s
jURE841EqvmNRAgAjkR3Bo5E1QyORDwTjkSiGY5ECCCORHcmjkTdLI5ERDOORKo5jkQQQI5E
d0aORNVMjkREU45EolmORBBgjkR3Zo5E3WyORERzjkSqeY5ECICORHeGjkTVjI5EPJOORKKZ
jkQQoI5Eb6aORN2sjkQ8s45EormORAjAjkRvxo5E1cyORDzTjkSi2Y5ECOCORHfmjkTd7I5E
PPOORKr5jkQQAI9EdwaPRNUMj0Q8E49EohmPRBAgj0RvJo9E1SyPRDwzj0SqOY9EEECPRG9G
j0TdTI9ERFOPRKJZj0QIYI9Ed2aPRN1sj0REc49EqnmPRBCAj0R3ho9E1YyPRDyTj0SimY9E
EKCPRG+mj0TdrI9ERLOPRKK5j0QQwI9Ed8aPRN3Mj0RE049EotmPRBDgj0Rv5o9E1eyPRETz
j0Sq+Y9EEACQRG8GkETdDJBERBOQRKIZkEQQIJBEdyaQRN0skEREM5BEqjmQRAhAkERvRpBE
1UyQRERTkESqWZBECGCQRG9mkETVbJBERHOQRKJ5kEQQgJBEb4aQRNWMkEREk5BEqpmQRBCg
kER3ppBE1ayQRESzkESiuZBEEMCQRHfGkETdzJBERNOQRKLZkEQI4JBEb+aQRN3skEQ885BE
qvmQRBAAkURvBpFE3QyRREQTkUSiGZFEECCRRG8mkUTVLJFERDORRKo5kUQIQJFEd0aRRNVM
kUQ8U5FEqlmRRBBgkURvZpFE3WyRRERzkUSqeZFECICRRG+GkUTdjJFEPJORRKKZkUQQoJFE
b6aRRNWskUQ8s5FEqrmRRAjAkURvxpFE3cyRRETTkUSq2ZFECOCRRHfmkUTV7JFEPPORRKL5
kUQIAJJEdwaSRNUMkkREE5JEohmSRBAgkkRvJpJE3SySREQzkkSiOZJECECSRHdGkkTVTJJE
RFOSRKJZkkQQYJJEb2aSRNVskkQ8c5JEonmSRBCAkkRvhpJE1YySRESTkkSqmZJEEKCSRHem
kkTVrJJERLOSRKK5kkQQwJJEd8aSRNXMkkQ805JEotmSRBDgkkRv5pJE1eySRETzkkSq+ZJE
EACTRG8Gk0TVDJNEPBOTRKoZk0QQIJNEdyaTRNUsk0Q8M5NEqjmTRBBAk0RvRpNE3UyTRDxT
k0SqWZNEEGCTRG9mk0TVbJNERHOTRKp5k0QQgJNEb4aTRN2Mk0REk5NEqpmTRAigk0R3ppNE
1ayTRDyzk0SiuZNECMCTRG/Gk0TdzJNERNOTRKLZk0QI4JNEd+aTRObsk0RE85NEovmTRAgA
lER3BpRE1QyUREQTlESqGZRECCCURHcmlETdLJRERDOURKI5lEQIQJREb0aURN1MlEQ8U5RE
olmURAhglERvZpRE3WyURERzlESqeZRECICURG+GlETVjJREPJOURKKZlEQIoJREd6aURNWs
lEQ8s5REqrmURAjAlER3xpRE1cyURDzTlESq2ZRECOCURHfmlETd7JRERPOURKr5lEQQAJVE
dwaVRNUMlUQ8E5VEqhmVRBAglUR3JpVE1SyVRDwzlUSiOZVEEECVRG9GlUTdTJVERFOVRKJZ
lUQIYJVEb2aVRNVslUQ8c5VEonmVRBCAlURvhpVE1YyVRDyTlUSimZVECKCVRHemlUTdrJVE
RLOVRKq5lUQIwJVEd8aVRN3MlURE05VEotmVRAjglURv5pVE3eyVRETzlUSq+ZVECACWRHcG
lkTdDJZERBOWRKoZlkQIIJZEbyaWRN0slkQ8M5ZEojmWRBBAlkR3RpZE1UyWRDxTlkSiWZZE
EGCWRG9mlkTdbJZERHOWRKp5lkQQgJZEb4aWRN2MlkREk5ZEopmWRBCglkR3ppZE1ayWRDyz
lkSiuZZEEMCWRG/GlkTVzJZEPNOWRKrZlkQQ4JZEb+aWRNXslkQ885ZEqvmWRAgAl0R3BpdE
3QyXREQTl0SiGZdEECCXRG8ml0TVLJdERDOXRKo5l0QIQJdEd0aXRNVMl0Q8U5dEolmXRBBg
l0RvZpdE3WyXRERzl0SqeZdECICXRG+Gl0TVjJdERJOXRKqZl0QQoJdEd6aXRN2sl0Q8s5dE
ormXRBDAl0R3xpdE1cyXRDzTl0Si2ZdECOCXRG/ml0Td7JdERPOXRKr5l0QIAJhEdwaYRNUM
mEQ8E5hEohmYRBAgmER3JphE1SyYRDwzmESqOZhEEECYRHdGmETVTJhEPFOYRKpZmEQIYJhE
b2aYRN1smEQ8c5hEonmYRBCAmERvhphE3YyYRESTmESqmZhECKCYRG+mmETVrJhEPLOYRKq5
mEQIwJhEd8aYRN3MmERE05hEqtmYRBDgmER35phE1eyYRETzmESq+ZhEEACZRHcGmUTVDJlE
RBOZRKoZmUQQIJlEbyaZRN0smUREM5lEojmZRBBAmURvRplE1UyZRERTmUSiWZlEEGCZRHdm
mUTdbJlERHOZRKJ5mUQIgJlEd4aZRN2MmUREk5lEqpmZRAigmUR3pplE3ayZRDyzmUSquZlE
EMCZRG/GmUTdzJlEPNOZRKLZmUQQ4JlEb+aZRNXsmUQ885lEqvmZRBAAmkR3BppE3QyaRDwT
mkSqGZpECCCaRHcmmkTVLJpERDOaRKI5mkQIQJpEb0aaRN1MmkQ8U5pEqlmaRBBgmkRvZppE
3WyaRDxzmkSieZpEEICaRHeGmkTVjJpERJOaRKqZmkQQoJpEb6aaRN2smkREs5pEqrmaRBDA
mkRvxppE3cyaRETTmkSq2ZpEEOCaRG/mmkTV7JpERPOaRKL5mkQQAJtEbwabRN0Mm0Q8E5tE
ohmbRAggm0R3JptE3SybRDwzm0SiOZtECECbRG9Gm0TdTJtERFObRKJZm0QIYJtEb2abRNVs
m0Q8c5tEonmbRAiAm0R3hptE1YybRDyTm0SqmZtECKCbRHemm0TdrJtERLObRKq5m0QIwJtE
d8abRN3Mm0RE05tEqtmbRAjgm0R35ptE1eybRETzm0Sq+ZtECACcRHcGnETdDJxERBOcRKIZ
nEQQIJxEbyacRN0snEQ8M5xEqjmcRAhAnER3RpxE1UycRERTnESqWZxEEGCcRG9mnETdbJxE
PHOcRKJ5nEQIgJxEd4acRN2MnEREk5xEopmcRAignERvppxE3aycRDyznESiuZxEEMCcRG/G
nETdzJxERNOcRKrZnEQI4JxEb+acRN3snERE85xEqvmcRAgAnURvBp1E3QydREQTnUSiGZ1E
ECCdRG8mnUTdLJ1EPDOdRKI5nUQQQJ1Ed0adRNVMnUREU51EqlmdRAhgnURvZp1E1WydRERz
nUSieZ1EEICdRG+GnUTdjJ1EPJOdRKKZnUQQoJ1Ed6adRN2snUREs51EqrmdRAjAnUR3xp1E
3cydRETTnUSi2Z1EEOCdRG/mnUTd7J1ERPOdRKr5nUQQAJ5EdwaeRN0MnkREE55EqhmeRBAg
nkR3Jp5E1SyeREQznkSiOZ5EEECeRG9GnkTdTJ5ERFOeRKJZnkQIYJ5Ed2aeRN1snkQ8c55E
qnmeRAiAnkRvhp5E3YyeRESTnkSimZ5ECKCeRHemnkTVrJ5EPLOeRKK5nkQQwJ5Ed8aeRN3M
nkQ8055EqtmeRAjgnkRv5p5E1eyeRETznkSq+Z5ECACfRG8Gn0TdDJ9ERBOfRKoZn0QQIJ9E
byafRNUsn0Q8M59EqjmfRAhAn0RvRp9E1UyfRDxTn0SiWZ9ECGCfRG9mn0TdbJ9EPHOfRKJ5
n0QIgJ9Ed4afRN2Mn0Q8k59EqpmfRAign0R3pp9E3ayfRDyzn0SiuZ9EEMCfRG/Gn0TVzJ9E
PNOfRKrZn0QI4J9Ed+afRN3sn0Q8859EovmfRBAAoER3BqBE3QygRDwToESqGaBEECCgRG8m
oETdLKBEPDOgRKo5oEQIQKBEb0agRNVMoEQ8U6BEqlmgRBBgoER3ZqBE1WygRERzoESqeaBE
EICgRG+GoETVjKBEPJOgRKKZoEQIoKBEb6agRNWsoEREs6BEqrmgRBDAoER3xqBE1cygRDzT
oESi2aBEEOCgRG/moETd7KBERPOgRKL5oEQIAKFEdwahRNUMoUREE6FEohmhRBAgoUR3JqFE
3SyhREQzoUSqOaFECEChRG9GoUTdTKFERFOhRKJZoUQQYKFEb2ahRN1soUQ8c6FEqnmhRBCA
oURvhqFE3YyhRESToUSimaFEEKChRG+moUTdrKFERLOhRKK5oUQQwKFEb8ahRN3MoUQ806FE
qtmhRBDgoURv5qFE1eyhRDzzoUSq+aFEEACiRG8GokTVDKJEPBOiRKoZokQQIKJEdyaiRNUs
okQ8M6JEqjmiRAhAokRvRqJE3UyiRERTokSiWaJEEGCiRG9mokTdbKJERHOiRKp5okQIgKJE
b4aiRN2MokREk6JEqpmiRAigokRvpqJE1ayiRDyzokSiuaJECMCiRG/GokTdzKJERNOiRKrZ
okQI4KJEd+aiRN3sokRE86JEovmiRAgAo0R3BqNE1QyjREQTo0SqGaNEECCjRHcmo0TdLKNE
RDOjRKI5o0QQQKNEd0ajRN1Mo0REU6NEqlmjRAhgo0R3ZqNE1WyjRDxzo0SieaNEEICjRG+G
o0TdjKNERJOjRKqZo0QQoKNEb6ajRNWso0Q8s6NEqrmjRBDAo0R3xqNE3cyjRETTo0Si2aNE
EOCjRHfmo0Td7KNEPPOjRKr5o0QIAKREbwakRNUMpEREE6REohmkRAggpER3JqRE1SykREQz
pESiOaREEECkRG9GpETdTKRERFOkRKJZpEQQYKREd2akRN1spEREc6REonmkRAiApER3hqRE
3YykRESTpESimaRECKCkRHempETVrKREPLOkRKK5pEQQwKREd8akRN3MpEQ806REqtmkRAjg
pER35qRE1eykRDzzpESi+aREEAClRG8GpUTdDKVEPBOlRKoZpUQIIKVEdyalRNUspUQ8M6VE
ojmlRBBApUR3RqVE1UylRERTpUSiWaVEEGClRHdmpUTdbKVEPHOlRKJ5pUQIgKVEd4alRNWM
pUQ8k6VEqpmlRAigpUR3pqVE1aylRESzpUSquaVEEMClRG/GpUTdzKVERNOlRKLZpUQQ4KVE
d+alRNXspURE86VEovmlRAgApkRvBqZE1QymRDwTpkSqGaZECCCmRHcmpkTdLKZEPDOmRKo5
pkQIQKZEb0amRN1MpkQ8U6ZEolmmRAhgpkRvZqZE1WymRDxzpkSieaZECICmRHeGpkTejKZE
RJOmRKKZpkQIoKZEd6amRNWspkQ8s6ZEqrmmRBDApkR3xqZE1cymRDzTpkSq2aZEEOCmRG7m
pkTV7KZEPPOmRKL5pkQIAKdEdwanRN4Mp0REE6dEohmnRBAgp0R3JqdE1SynRDwzp0SqOadE
EECnRIhGp0TVTKdEPFOnRKJZp0QQYKdEbmanRN5sp0Q8c6dEonmnRAiAp0RuhqdE1YynREST
p0SqmadECKCnRG6mp0TerKdERLOnRKq5p0QQwKdEbsanRN7Mp0Q806dEotmnRAjgp0R35qdE
3uynRETzp0Sq+adEEACoRHcGqETeDKhERBOoRKIZqEQIIKhEbiaoRN4sqEREM6hEojmoRAhA
qERuRqhE3kyoRERTqESqWahEEGCoRHdmqETebKhERHOoRKJ5qEQQgKhEboaoRN6MqEQ8k6hE
opmoRBCgqER3pqhE3qyoRDyzqESquahECMCoRHfGqETVzKhERNOoRKLZqEQQ4KhEd+aoRN7s
qEQ886hEqvmoRBAAqURuBqlE1QypRDwTqUSqGalECCCpRG4mqUTeLKlEPDOpRKo5qUQQQKlE
bkapRN5MqUQ8U6lEqlmpRAhgqUR3ZqlE1WypRDxzqUSqealECICpRG6GqUTejKlERJOpRKKZ
qUQQoKlEbqapRN6sqUQ8s6lEqrmpRBDAqUR3xqlE1cypRDzTqUSi2alEEOCpRHfmqUTe7KlE
RPOpRKr5qUQQAKpEbgaqRNUMqkQ8E6pEohmqRBAgqkR3JqpE1SyqREQzqkSqOapECECqRHdG
qkTVTKpERFOqRKJZqkQQYKpEbmaqRN5sqkQ8c6pEqnmqRAiAqkRuhqpE1YyqRESTqkSqmapE
EKCqRHemqkTerKpERLOqRKq5qkQQwKpEbsaqRNXMqkRE06pEqtmqRBDgqkR35qpE3uyqRETz
qkSq+apEEACrRHcGq0TVDKtEPBOrRKIZq0QIIKtEbiarRN4sq0REM6tEojmrRAhAq0R3RqtE
1UyrRDxTq0SiWatEEGCrRG5mq0TebKtEPHOrRKp5q0QIgKtEboarRN6Mq0Q8k6tEqpmrRAig
q0R3pqtE3qyrRDyzq0SiuatEEMCrRG7Gq0TVzKtEPNOrRKrZq0QI4KtEd+arRN7sq0Q886tE
qvmrRBAArER3BqxE1QysREQTrESiGaxEECCsRG4mrETVLKxEPDOsRKo5rEQQQKxEbkasRNVM
rEREU6xEolmsRAhgrER3ZqxE3mysRERzrESieaxEEICsRG6GrETejKxERJOsRKqZrEQIoKxE
d6asRN6srEQ8s6xEqrmsRAjArER3xqxE1cysRDzTrESi2axECOCsRHfmrETe7KxERPOsRKL5
rEQIAK1EdwatRN4MrUQ8E61EqhmtRAggrURuJq1E3iytREQzrUSiOa1ECECtRG5GrUTeTK1E
RFOtRKpZrUQIYK1Ed2atRN5srUQ8c61EqnmtRBCArUR3hq1E1YytRESTrUSqma1EEKCtRHem
rUTerK1EPLOtRKq5rUQQwK1Ed8atRN7MrUQ8061EotmtRBDgrURu5q1E3uytRETzrUSq+a1E
EACuRG4GrkTeDK5EPBOuRKIZrkQIIK5EbiauRN4srkREM65EojmuRBBArkRuRq5E3kyuRDxT
rkSiWa5EEGCuRHdmrkTebK5ERHOuRKJ5rkQIgK5EboauRNWMrkQ8k65EopmuRBCgrkR3pq5E
3qyuRESzrkSqua5EEMCuRG7GrkTezK5EPNOuRKrZrkQI4K5Ed+auRNXsrkQ8865EovmuRAgA
r0R3Bq9E3gyvRDwTr0SiGa9EECCvRHcmr0TVLK9EPDOvRKI5r0QQQK9EbkavRN5Mr0REU69E
olmvRBBgr0R3Zq9E1WyvRDxzr0Sqea9EEICvRHeGr0TVjK9ERJOvRKqZr0QIoK9Ed6avRN6s
r0REs69EqrmvRAjAr0Ruxq9E3syvRETTr0Sq2a9EEOCvRG7mr0TV7K9EPPOvRKL5r0QIALBE
bgawRNUMsEREE7BEqhmwRAggsERuJrBE1SywRDwzsESqObBEEECwRHdGsETVTLBEPFOwRKJZ
sEQ6YLBEd2awRNVssEREc7BEonmwRBCAsER3hrBE3oywRESTsESqmbBECKCwRHemsETVrLBE
RLOwRKK5sEQQwLBEd8awRN7MsERE07BEqtmwRAjgsER35rBE1eywRDzzsESq+bBECACxRHcG
sUTVDLFEPBOxRKIZsUQQILFEbiaxRN4ssUQ8M7FEojmxRBBAsURuRrFE3kyxRERTsUSqWbFE
EGCxRG5msUTebLFEPHOxRKp5sUQQgLFEd4axRNWMsUQ8k7FEqpmxRBCgsUR3prFE1ayxRESz
sUSqubFECMCxRHfGsUTVzLFERNOxRKrZsUQQ4LFEd+axRN7ssUQ887FEqvmxRBAAskR3BrJE
1QyyREQTskSqGbJECCCyRG4mskTVLLJEPDOyRKo5skQQQLJEd0ayRN5MskREU7JEolmyRAhg
skR3ZrJE1WyyRDxzskSiebJEEICyRG6GskTejLJERJOyRKKZskQQoLJEbqayRNWsskREs7JE
ormyRBDAskR3xrJE3syyRETTskSi2bJEEOCyRHfmskTe7LJEPPOyRKL5skQIALNEdwazRNUM
s0REE7NEohmzRBAgs0RuJrNE3iyzRDwzs0SiObNEEECzRHdGs0TVTLNEPFOzRKpZs0QQYLNE
d2azRNVss0Q8c7NEqnmzRBCAs0RuhrNE1YyzRESTs0SimbNECKCzRG6ms0TVrLNERLOzRKq5
s0QIwLNEd8azRNXMs0RE07NEqtmzRAjgs0R35rNE1eyzRETzs0Si+bNEEAC0RG4GtETVDLRE
PBO0RKIZtEQQILREdya0RN4stEREM7REojm0RBBAtER3RrRE3ky0RDxTtESqWbREEGC0RHdm
tETebLRERHO0RKJ5tEQIgLREd4a0RNWMtEQ8k7REopm0RAigtERuprRE3qy0RDyztESqubRE
CMC0RHfGtETVzLREPNO0RKLZtEQI4LREbua0RNXstERE87REqvm0RAgAtURuBrVE1Qy1REQT
tUSqGbVEECC1RHcmtUTeLLVETDO1RKI5tUQQQLVEbka1RN5MtUQ8U7VEolm1RBBgtURuZrVE
3my1RDxztUSqebVECIC1RG6GtUTVjLVERJO1RKqZtUQQoLVEd6a1RN6stUQ8s7VEqrm1RAjA
tUR3xrVE3sy1RDzTtUSi2bVEEOC1RHfmtUTe7LVERPO1RKr5tUQIALZEbga2RN4MtkQ8E7ZE
qhm2RBAgtkRuJrZE1Sy2REQztkSqObZECEC2RG5GtkTeTLZEPFO2RKpZtkQIYLZEd2a2RN5s
tkREc7ZEqnm2RBCAtkRuhrZE1Yy2RESTtkSimbZEEKC2RHemtkTVrLZEPLO2RKK5tkQIwLZE
d8a2RN7MtkQ807ZEqtm2RAjgtkR35rZE3uy2RETztkSi+bZEEAC3RG4Gt0TVDLdERBO3RKoZ
t0QIILdEdya3RNUst0Q8M7dEqjm3RAhAt0R3RrdE3ky3RDxTt0SiWbdEEGC3RG5mt0TVbLdE
PHO3RKp5t0QIgLdEd4a3RN6Mt0Q8k7dEqpm3RAigt0R3prdE1ay3RESzt0SiubdEEMC3RG7G
t0TVzLdEPNO3RKLZt0QQ4LdEbua3RNXst0Q887dEovm3RBAAuERuBrhE3gy4RDwTuESqGbhE
ECC4RG4muETVLLhERDO4RKI5uEQQQLhEbka4RNVMuEREU7hEqlm4RBBguER3ZrhE3my4RExz
uESiebhECIC4RHeGuETejLhEPJO4RKKZuEQQoLhEd6a4RN6suEREs7hEqrm4RBDAuER3xrhE
3sy4RETTuESq2bhECOC4RHfmuETm7LhEPPO4RKL5uEQQALlEdwa5RNUMuUQ8E7lEohm5RAgg
uUR3JrlE1Sy5RDwzuUSiOblECEC5RHdGuUTVTLlERFO5RKJZuUQQYLlEd2a5RN5suUREc7lE
qnm5RAiAuUR3hrlE1Yy5RESTuUSqmblECKC5RHemuUTVrLlERLO5RKq5uUQIwLlEbsa5RNXM
uURE07lEqtm5RAjguURu5rlE3uy5RDzzuUSq+blECAC6RG4GukTVDLpEPBO6RKIZukQIILpE
dya6RN4sukREM7pEojm6RBBAukRuRrpE3ky6RDxTukSiWbpECGC6RG5mukTebLpERHO6RKJ5
ukQIgLpEboa6RNWMukQ8k7pEopm6RBCgukRuprpE3qy6RDyzukSqubpECMC6RG7GukTVzLpE
RNO6RKLZukQQ4LpEd+a6RN7sukRM87pEqvm6RBAAu0R3BrtE3gy7REQTu0SqGbtECCC7RG4m
u0TVLLtEPDO7RKo5u0QQQLtEbka7RNVMu0Q8U7tEolm7RBBgu0RuZrtE1Wy7RDxzu0SiebtE
CIC7RG6Gu0TVjLtERJO7RKqZu0QQoLtEbqa7RN6su0REs7tEorm7RAjAu0RuxrtE3sy7RDzT
u0Si2btEEOC7RHfmu0Te7LtEPPO7RKr5u0QQALxEbga8RN4MvEREE7xEqhm8RAggvER3JrxE
3iy8RDwzvESqObxEEEC8RHdGvETVTLxERFO8RKJZvEQQYLxEd2a8RN5svEQ8c7xEqnm8RBCA
vERuhrxE3oy8RESTvESimbxEEKC8RG6mvETVrLxERLO8RKK5vEQQwLxEbsa8RNXMvEQ807xE
qtm8RAjgvERu5rxE1ey8RDzzvESi+bxEEAC9RG4GvUTeDL1EPBO9RLIZvUQIIL1Ebia9RN4s
vUREM71Eojm9RAhAvURuRr1E3ky9RDxTvUSqWb1ECGC9RG5mvUTVbL1ERHO9RKp5vUQQgL1E
d4a9RN6MvUQ8k71Eopm9RAigvURupr1E1ay9RESzvUSiub1ECMC9RG7GvUTezL1EPNO9RKrZ
vUQQ4L1Ed+a9RNXsvUQ8871Eovm9RBAAvkR3Br5E3gy+RDwTvkSqGb5ECCC+RHcmvkTVLL5E
PDO+RKI5vkQQQL5Ed0a+RN5MvkQ8U75Eqlm+RBBgvkR3Zr5E1Wy+RERzvkSqeb5ECIC+RHeG
vkTVjL5ERJO+RKqZvkQQoL5Ebqa+RNWsvkQ=</AssayXData><AssayYData Points="3530">TLglPpxOJT49zyE+iYQhPp/7Iz4Ttyg+bgwnPooKKD6uESM+uIYnPsiQJT4xcCQ+0xEmPuG4
Jj5kHCo+nQgnPiP3JD5q0yg+qLAkPlhpJj5+vyc+6ysoPvVKKj4P1ik+e1InPnm2KD7bxic+
2A4rPtlpJj4w8CU+qjkpPhDOKj4u0ig+T4MsPrdhKT68nSg+CuMnPu+fKz5NwiU+89MqPoaY
Jj4vvys+wsQnPgTqKz7A1i0+YJUqPiCUKz6XCCw+0tktPux7Jj6SnCw+3ZgtPpKYKT7L8SU+
7IEkPn8kKT4Ovyg+VkIqPk8JLD5Kfy0+I7EqPmQfLT5VgS4+nP4pPsC4Jz5jiSg+CZAsPkvL
MT7dpS4+poAtPm3lKT7qrS8+tQMsPswiKz6hNi4+yBwqPg6QLj7XxDA+J6ouPnsMMD6buTM+
9/YuPhyFMT4S7i0++Z8rPijZKj4jIC4+/5ksPtriKz6Fjio+f28wPuHTMD6VsTA+kr8rPp22
LD43yS4+sMgtPvJ/Lz4lZjA+cJIrPkgpLD7AJi0+vv4tPv1mMT5PlTA+eVI0Pk52Lj7QyC4+
RSsvPn4SMj7dZS0+tXMuPkgbMz61sC4+NWcwPuB6MT4d2y0+8pMvPve6Lz6euzU+ACMxPnq5
Lz4UxzE+N2UxPhpxND6lozE+zoE0PneALz4Z1DE+V1IwPiVBMD79WjM+AFEyPkk5Mj5vZzM+
KowxPlBfMz7R0zI+ZLc1PrkSND5hrTA+nj8yPvRjMj68tjQ+vj83PnxhMT51tjc+bz4yPnCF
Lj4IPTE+v8AzPvxjMT4ohDI+Ons0PgJeND4HQzY+b6AyPpMiMT42izI+jvIxPmiSMT4g7zA+
7H40PlL8Mj5vwzc+TPUyPgWKNj48ezc+3No1PiSzNj7o5DA+tMk5PkfRND4VlTc+xqI1PlHt
Lj7GhjE+MCk6Plx5ND4tjDI+aK41PjtDNT7G7TY+OMcyPjc1ND4cYzE+eMI1PneGNT5f4zI+
jKU6PlNwLj7Pmjc+z0o0PgdXOT435Dk+WaEzPlIpOD6kgDQ+Ud03PnGPOT78qjI+3jU3PpjH
NT5CTDo+I7g6PgDUMD5H3Tg+TFIyPk/gND5dQTc+elM4PgJ/Nz5Jdjc+UaA3PpccNT4e8zg+
GDE2Pn94Nz6RFTY+2w41Ple/Mz5tyDQ+OGk1Pr/aOz4Y8Tk+cE83PrYcOD52ozk+B8E1PvrA
ND4EQjc+FrI2PpjDPj6T2zQ+oX04Pl2AOD4yizY+Jb46PtaQNz4CPjg+lFg0Pm/qNz51fjg+
drg6PohmNj5Y6DU+K8A6PjeWPD5MZDs+qIY3PnqZOj41nj0+6644PtNpNz6V4Tg+MmI5PlIP
Oj6ieDk+NZM5PqrOPT4ALDk+qRs5PtAkNT6igT0+qto7PvvhNj6C5Dg+TD83PlGjOT4yQzY+
Q687PsvAOT4FEzo+cOo5PpkGNT5Lej0+FvQ+PlXrNj6UuD0+g2Y9Plm2OT4VNj4+uI46PqOS
Oz72Xjs+eNo8PjUTPD4+9jg+5jI5Pr+POj5MAzw+ZUU8PuSlOj5Eqz4+baI3PuFpPD7nlT0+
MDU5Pr5ENz40ljw+yQE9PtfEOz41lTk+J18+Pj9YOz5GYj0+EqY4Ps2VPT6GGjo+I2E9Pov8
Oz7U/j0+Qvc7Ph0zPD5N5D0+mo09PlVZPD6OqT8+gQc5PgXGPj7TIzs+fHdBPnCVOz7SLz0+
GcY7Pn3aNz5Tnzk+dR87Ps9LPj7lYkA+Eyc8PmJxPT6jrT8+5s87PiWEQT7me0E+BrU7Pit4
Pj598Dw+cas+Pt0sOz6SFUE+NUo9Pr6+QT48jz8+vRE9Pn70OT5ALDw+u/E/PpZyPj5aCkA+
eodAPimkQD5UPkM+BS0/PrPkQT621EA+GwZCPsHwPz6rJD4+KI9EPnxBPj5U2D4+S7xCPoVW
QT4w8UA+DI1BPhHtOz5GmkE+TcFAPi/rPz6wikI+9XE+PswsOj6YbEI+tOpBPvxQPT43Zj0+
ypBAPiPbQT7kqz0+BO8+PoYIQD68AEA+gcVAPoe1Pz7oVz0++ERAPqAEPz7R40A+fdw9PqUn
Pz7LxEE+15c+Pvm5Oj5P30E+FxFAPj6VPj7QZT8+hqM+PiHIPD7iPUA+khxBPvCVQT7TOEA+
xR0/PvXrPz7lKzw+Tb07PkJGQD556D0+VGJBPm7sPD4nRj8+gkZDPkzsPT7UaUE+eYtCPof7
QT4aQ0A+LBZEPjLYPj6Nk0I+cY5APnI7QT4X9EI+6gY/Pl5bQT6bJUE+BSI/Pvj7Qj6BJ0I+
MuA9Psd7Pj5l5EE+Vdg6Pq9pQT4NCD8+fwlCPhRQQj6h2T8+41hEPnzlQD7fKkc+m2w/PscJ
Pz7lWEQ+lztBPsPhQD7TZz8+ZDJCPouoPD5svUI+dTxGPpKeQT5Tt0E+f3hDPkUmQj7uYT8+
woJGPl+oQz5crz8+hzxBPnAiQj69rUI+cNRCPoR+QT4dND8+BlNEPghtQz50mEA+ydFHPsXk
RD5unUM+eStAPs8vQD7Y+0Y+pxtEPqmxQT44eUE+onBBPk5BRD6EUkQ+LdxCPorcPz5e0EA+
LiY+Psy+Qz4uXj4+ojVHPlT0RT41/kE+f+tEPpKRQj46BUA+J9xDPssSRj6tAkA+IdFBPrWr
Qj5Q2UE+Tw5CPjJTQz6UCEU+6oBBPrShQz4U/EE+Xl9GPvbKQz7PDUM+kHFCPuf/RT64aEc+
S5ZHPik6RT5C30A+lfBEPg+PRD5CKEU+ORlEPjBhQz4pz0E+wL9FPnhgRz64FEc+FC5CPoKl
Pz6UAkM+zV9DPtWcQj4VW0Q+ObY/PpRBRD6XlEU+cxpFPrx0Rj4kJ0I+nEVCPsDORj5SKEY+
BqNEPifFPz6nfEY+xj9BPo7+Pz4spEU+c5ZDPhH3QT7iYkY+1nZDPgjTRT5Kz0E+015EPrbK
RD61nEU+N75DPje+Rz7L4kM+1U1IPnRRRT462Uc+s4NFPgJIQT5RXEM+yFpGPnn5Qz6klEI+
MTtGPiLQRT7AkUU+eDBFPvfLQT6j9EE+Ci5GPtZqRT7dV0E+SqtAPrhRRT4kvEA+N3hDPjwk
Rj5hz0Q+S21HPk9oQT7jVEM+YspEPhdfRD6gKkQ+8DhHPkmKRD6pmkc+CfJGPuUNQz4m4Uk+
HENEPrw6QD53B0U+4XdIPvYfQj4xskU+0Q5HPgfSQz6Fy0Q+RT5BPshLST6qx0Y+z6JGPj0d
Qj5cgEU+PaVDPhb5Rz6NMkk+iulEPjoKRT4JbEY+xq9CPqXHRz7FBEg+0/RFPhq1Sj67jUU+
0t1GPmKVSD6V2Eg+EYNEPldcSD7Zi0Y+J9BCPioMSD7bPEU+4ApIPh8ERT63O0g+3DZKPhfb
Qj6v/Ug+5R9KPjHbSD7SIUQ+xRFFPjlWST5O10k+GjhGPrVOQz4TCkI+/X1IPpNuRD7zyEQ+
qPZGPtnMRj73LEg+6NdIPgmBQz6OV0Y+3EVFPhv7Rj6jlUU+YpFHPsrXSD5Ox0o+j3lMPiYo
Rz4VdEc+SNxGPjG7RT5aL0Q+8eZGPhDnRz5DMEo+QDJFPtkURD7Q7ko+wwlIPv5nST6K1EI+
8XNHPtC3RT40rkk+5ndHPmk6ST6bz0M+blNIPj5VSz554Uc+HfZHPtF1Rj6p9Uc+L2lIPuOz
RT48s0Y+XapIPlb1TD6vo0s++tNJPnszSz68hEg+T+hJPtICST75FUo+74ZHPjTqRT6QJkI+
5htIPuRFRz5Eukg+pP1JPrY5Sz7Iskk+jmJFPnnbSD4FAks+5bhHPiiNSD53zk0+wCJKPk/q
SD7hy0U+V7pHPu7oSj64x0g+m1RIPhYSRj7xOEM+yZZKPvfZSj6/kkk+6idJPhRfRz7yZ0c+
SixIPmRJSD5jN0g+q1dHPmzFSj4eGko+fy1JPpCaQz42f0k+D/lDPhGmSz7Pm0U+jl9LPjwJ
ST74Y0k+LKJDPjQoSD5+UEU+7StLPj9LST5kjEs+UuNOPrMNST5WKUY+bpBIPpU7SD73FEo+
/clLPnWqST4l4Eg+jT5MPvCBSj5pzEg+XZtHPvM/Sj4TCEw+UoBKPuRzRT6xg0c+wlpMPiaC
SD4XfEo+SulFPkKgST7dcU0+M4hJPg0xST5MyEg+0BtMPjD1Sz7+JUo+209LPtokSj7CxU8+
iH1MPq0bSD4hSko+9ypNPqnOSD7YVk4+cm5KPtZwTT4Dd08+zfJNPlifTz7PG00+avNMPsT7
ST7K2Uo+laJNPm6MTT5rxEs+UBJMPvAtSj7AaEY+J8xKPja8ST5V5Eo+nO9IPpzCSz7UEEk+
tDZKPr6WTD4qLks+uuNKPt9YSz4j70k++ClOPsDcTD6NN0w+zKpIPsI0TD48fkw+PkFKPhp+
TT5CbUo+3ZxLPglxSz5xb0k+OFtKPiJnSj6MmE8+sm9JPtk4Tj6+lEs+ypRMPmq0TD68vE0+
ojJMPqPlSj4bLkg+RzlOPtsoSD725ks+NONOPgD3Sz4hxEs+VVZPPmL2Tj5DlEw+bZhLPl1A
SD6nbEs+WDJHPsm5TT7jTUk+XGlLPukcST4dSUg+mh9OPv5bRz4fOk4+oOtLPsg/SD6D3k0+
c5JNPsmrTT4eLEk+g+1MPiYhTj651FA+2q5OPsr6Rz4H+Es+ZuFIPvUkTD4dXEo+aQNPPp+H
Sz6nE0w+DoZOPtxiTz7ShE8+0OtQPtqlSz4ywEs+PUBJPneRSz5QKU4+7oRPPqfeTD6qh0w+
dIRPPofCSj5i6Ek+e/5HPmL5Tz5sB00+/fNKPi2sVD6eiEw+KBpMPgfzTT76nEs+2D9OPufl
Tj4UxEs+Zp1QPn6XTD6d/k4+expLPhy3TT5JDUo+3e1JPjaLSz7qXEo+JVVNPv1pSz5b7U0+
u05OPn5ITD6okEs+oVxLPuHdTT7bqVI+GERHPi8bUz5U0ko+th5RPjsqTT6MD0s+PRtLPruo
TD7cA00+pttOPk9gTj6jPE4+mEJLPp/0Sj53uU8+yYVMPhK8Sz6szUo+y2NKPh97TT4zHE4+
rAtPPgy3TT4mtUw+NBdOPqfHTz6wOlE+Y0xOPon7Sz5mqU4+Q1JLPjpcSz5Wp0o+HOpNPgQW
UT6fck4+1udQPm/ZSz6l7U0+qnlQPhS8Uj4u5Us+Kt5RPvsATj5/LlA+NXZOPjBZTT63Lkk+
03lRPv0fUj7QC04+oNJIPvGQTD4oyE0+GPVNPjZ0TT5JY00+zWtPPjpeUD5sL04+C6RKPhPQ
UD5Sm0w+t1tPPpn8TD4lE00+/btPPt0YSz59KU8+6hBJPsRdSz6Y6E0+VDlKPtzRVT6bbEw+
E+9PPu49TT5ccFA+dS5QPgoGUD5K60w+04BTPnBrUD7Y+k0+ONNRPsDFTT5Dgk8+D25NPmbq
Tj5ODFM+KGlLPsfiTz7RJ0s+vdNNPsf7TD4Ce08+ZttKPiixTj5C10k+EXZQPjozTz4RQk0+
gR1PPm5fTT55lk4+b9hOPp/oTD7T9FE+UghNPniJUT5dGE4+0D5QPtcXTz54ulE+hv1LPhwo
UT6VAUw+FNpSPp5NTj48aE0+35FOPp8dUT4T+Us+30BRPqmmUj5xe1A+3mJRPv5bTT5gWVA+
PqJVPkcwUD4NRVM+k1NTPuFNUj7Aa1M+wSdPPnL4VD4zH04+yQ9LPrOHTD64n04+K/1OPsco
Uz4raUs+H/NPPun1TT5k2U8+/FdNPoGmUD6TbVA+T8tOPgaBTj7oeVI+TDdSPqIRTz65W1E+
d+JRPpLFTD5KPUs+3ExRPo1zTj6dgFA+Wu1PPhwMTT4NGk8+ggtQPiRRUD6EVlE+ZuRLPsqI
Sj4qIFE+yQBQPtg5UD4PS08+/HxOPhD2Tz7pFFQ+/w1SPtSDTD687FE+S0hPPjwZUT643E8+
SedNPmBfTT7Lq0w+NyJSPji2UT5JLFE+q7RMPve8Uz4zJlM+KP1MPmWxTz676VM+wahSPv1Z
UT4/JFA+LxJRPnp+Uj5clk4+4mhNPn6nVD6UTk0+9ARKPoFgSz5O3E0+pEhTPqsUUj6LnVU+
We5QPro9Tj4A6FA+owFPPmxRUj4cTE8+ROtOPg+uTz4HV1M+gp5PPsrOUz6ws04+CRVRPtdC
VD4KaFI+FmZQPoopTj6j90s+eWpSPpXtUz7pulI+EoBSPsS+VD5YkE8+7CNQPrKeVD7Qj1E+
XkJTPrHFTz6TmFA+LVNQPgz8Tz63MlI+oo1PPo7YUD7Ri1E+MXZQPtKeUD4ps08+RiFOPv+X
UT7Nt04+A2BRPoGeSD6MdVM+jtdNPhuRUT653lM+fglQPs2uUj4s3U8+xaNUPkHgTT5uVFQ+
bbZRPijxUD6+rVA+MBhSPsY/UD4HzFA+q3FQPt7aTz50SVA+2jxTPrpsUz7CL1A+bR1SPvhJ
UD4Ph0s+Yt5SPlDpUj69oFI+KMFNPhwYVD7hRlA+F2FTPmU6Uj46QlI+1k9OPisVVj7+zlE+
MVZMPr+NUz4E21E+JQ9UPu5EUT4JkVI+55JMPuf1Tz5fnFI+5MhRPkd0Vj7FTVM+Me9SPovs
Tz4baVU+hwlPPgbtTT4lwFE+ESxTPpFQTz6wZlA+dOhTPsNoUz4Ltk8+GSNWPsDSTD5FGVE+
7LdTPs8iUz7WFVM+pzZVPk84Uz7oOEw+QpZTPt65Vj6Dr1E+J2RVPiLTUz7jGFU+MwlVPsj3
UD7oBlE+mcBPPmMjVj4/SFE+Gd5TPvFBVT565lQ+T0hPPjjjUT6PEUw+GVlUPrsAVD7dLVQ+
UZdQPmJ1Uz4dG1c+tfRSPp7sUT78dlI+haxRPo4eUT44xlM+oxdWPrXNUz7eSVQ+cXdVPmUU
Uz6HbFA+v85QPn3/Uz5MbVQ+Q2NRPrk8Uz7bt1I+FfNTPhJIUT7sXFY+7k5TPt2yVD7tA1A+
ZuJRPk2gUD5xIlU+ZTRRPlWOUD7VkFA+XOdVPjrZUD7chFE+sVNRPuLOVD5k01E+6sJXPqpm
VD6PIlI+r/BQPgWbVD4zJFU+hddPPlbPUz7DGVI+9AxPPiRGUT7qHVQ+vHBTPr0rTz7hxE8+
wmZPPnhpUT45UVM+yIBSPrj+Vz6FVVA+DiVWPpjFUj67gFE+Y45QPuHwTz5jpVI+ZxFTPk9m
VT7KBFI+PYhVPlWfVT7HBFM+wcxRPjfDVz4m5E0+GZlMPlDEUT4ApVE+039QPohhUz73BlU+
NU9QPu7JUj5uWVI+mN1PPv+pUT7nq1I+NyhTPii0UD72QVU+XmJRPvc4VD6VZU0+hYVVPoPB
Uj5nW1Y+OMlVPohSTj6G0U8+eDNOPtULUT6eglM+/8JVPuZuVT5lFVY+o+5RPpiyUz73SlY+
KYNUPsaMVT5EE0w+KUlTPnNGTj7vIFU+7mRTPlvhUz5XplI+gHBSPhptUT6Sh1Q+uOVUPlgC
VT7+xlY+Ju1UPn/8UD4CIVU++rpSPpXZVT7CpFM+9XRTPmBGWD6WK1Q+/A5WPpPtVz6JQFQ+
b7RUPtVwUz6n11Q+hvFSPmnDUj5/J1Y+5WZUPrO3Uz4pHFU+jcxZPlgwVT6tblc+KnRWPpKU
Vj7lUFI+UyBSPm1UUz51/1Y+wKFYPiZ1UD7+UlU+GB9WPj6/VD6/kFI+i4JVPhg7Vz73G1E+
aaJQPn5jVz6teVY+KBNYPl/fVD4qIlo+G5dTPmBkVT4ki08+ys1TPrsrVD58TVU+24RRPg4y
VT4nN1c+5f5RPnidVz7khVA+M2BVPqcGWD6N+FI+pT9RPqzoUj6MqVI+11dXPr+uVT6NnlA+
Xs9TPsHdVz5kPlc+91xVPhbTUz6l41I+NF9UPiWqVT7iglk+CaZWPqQZUz4mMlQ+z75TPn4g
Vz4KrFQ+/v9UPm1qVj5a5FQ+Cm5ePukVVj4tllU+EntTPgDZVD6G71I+TiFZPmibUz56wFM+
uWhXPlKNVT6yH1Q+Gh1VPgvOUT4Fz1E+DORWPsyRWD6cL1E+kBJRPhPzUT6B9lI+gX1VPt97
VD7pO1U+0UpVPue3UT5bYlE+KwpWPlbZVT4Tn1Y+d9VZPkkFWD6Z+VU+Ye5TPhmxVj5p/Vc+
L+NUPvhYWD69PFU+AjlSPqYCWT78p1I+kSlWPugPUz739VQ+9C9UPi40WT76j1I+oddXPq+c
VT5+GFU+0UpXPtWVUj7Oulc+HMdTPvtlVj4colY+LgFUPuEiVD6r5Fc+09RYPhVPVz7cOFc+
BF5PPol+VT4EL1k+CgJbPhjkUD6RIVY++StVPml2Uz7vWFY+nYVUPlu5VT4rAlU+4tpVPjJl
WD7cs1U+hWNSPsEIXD4nQ1c+oFJaPmOtUj5STlo+qURWPpe5Vj5OFVU+qylZPlrSVT49w1c+
qeZWPgdOVT4cPFQ+bGtbPqwuVD51H1c+vGNUPqDSVD7U+FQ+fQBWPu+5Uz4jY1c+kr1YPiWB
VT70fFU+9c1WPlxDVz6OCFQ+sWNWPtNuWD5Y1VQ+I89TPkmVVT4WvlU+4ehWPgWtWD6D/1c+
KZpVPtEJWT7WI1U+JflXPoGsVz4/AFc+k51VPiWpWT42H1s+qINYPpRuWD42W1Q+wulYPhp/
VT4p41o+c/paPl3aVT6UPFk+eJNYPlMiWT6oEVg+yrZYPvvRVj62YFY+xLpVPpPaVD5sNVg+
5ItXPoJpWT6511Q+gsVYPhwIVj6W9lY+jQJVPh3QVj7nXFY+jxVUPmCXWD7YT1c+/v5XPveX
Vz69GFY+G6NZPqVUWD4Hzlc+xYtXPi6nWD5Ck1U+cKZVPgErWT4ttVQ+NDJTPsCKUz5VBVs+
ggxaPq3KVj58Z1g+BEJYPloYWD6YwVY+SYpSPuXhVz4YU1g+M69TPhozWj5/zFs+SftUPkvn
Uz61plc+egFZPqCVWT55plU+fz5TPoCBWT4JV1c+EtNXPt0YVT63ClI+QSNWPvVHWD6gklo+
nqdZPulTVj5Xe1M+QMRUPjyhVj7xAlk+iuJYPgXRWT4FAFc+291SPmejVz5CmFY+DVVbPk+u
Vz70rFo+cxlWPkYEVz57JVc+Kz1YPopiWj68YlY+9bpZPvNSWT6WXlg+V5BWPq49Uz4Tk1o+
Jp5aPmQaVT6ee1M+R1JbPrLoVj7BmVQ+IyRUPsh/Vz6V71Q+R5FYPt8hUz4heVU+stdZPoh9
WD4Sl1c+BPBVPlPLVT4eGVY+o5dZPr+iWz6gt1k+OSNaPqZ5XD7l11U+1BhaPoK2VD42/lY+
jIRXPh4xVj4/NlU+QjJYPrHIWT7Ew1g+6w5aPnvNWD6ysVg+bLNWPldfVT5MJlk+v2RUPtGU
Vz59xVM+ESlXPj0iVj65+lc+w1VZPmJEVD7zHFQ+KgRZPuTnVj533VU+Pn9YPoqpXD4iTVY+
7ElXPubQWj4s0lY+LaFYPjmjVT4IvlM+9OdWPhMrVz6EElk+68xTPlmKWD45YFg+flRXPgFp
Wj4Nrlc+zZpWPmTgWD78n1c+jZdbPm+tVj7gUVc+pDVXPokMVj6c81k+f6ZZPo8SVD7mFVg+
0XlYPngjVz7G0lc+8epZPiR3WD7anFw+E3BbPpETWj5dkFc+WwtZPhUjWj7+Nlk+FOdWPrKu
VD6lT1k+99lXPsJQVT6bXVg+2AxWPsotVj4CHVc+2OFWPpEIWj5/qFk+YohaPqTdVT4BRFk+
lqhUPqBTXT5NG1g+hPdYPvTCWT4LDFo+OphZPmiBWD7xglY+aKBWPmBtWj6xFVk+A4tXPsw2
WT6ueVk+vkxaPmEuXT6kH1g+NVlcPmmFWj6NZVg+471YPuEEWT5xH1s+2TdaPhecVz5Dtls+
k1hXPpgIWz6ugFo+5JtVPswDWT7GQFY+i2tcPlBOWj4xGFc+7nhZPhErWD4hEVg+K8ZXPmY3
WT4tF1g+JVBcPpRuVj7beFQ+N2RYPq9JWz4X5lk+YVFaPid0Vj6lUVg+pWhXPuAVWj5YZls+
F2FXPj5uVT7Bx1g+xXlZPvirVD5ICVo+gL1XPhriXT6OpVc+eMRWPrs6WD6+2VY+UtlaPsOy
WD5cVVM+oi5aPijLVz5brVk+sdxXPtDfVT4zllg+GctaPm8VWz5h7lc+mupcPjZfWz6EFVs+
JD9VPpsZWT6nG1k+oTZcPnZCWT4dEFs+sOZaPozzVz4gJFo+oZ1VPo87WT5fSV0+qd1aPoNb
Wz7dQFk+NtdWPqILWj6eDlw+mxJaPmHwWT6T2Vo+0ytbPprmVz5fgVk+j0RYPvO8Vj6oNVs+
Gk1aPnJ8Vz4AU1o+k8RXPhc3Vz5O3lk+4pNWPr+UWT4qtlo+22haPimZWz6dtFs+j/VYPkLG
XD5wplk+B2RZPsftXD4m51c+sF1aPucZWD6DplQ+GK9cPn9bUj4jtVc+wORVPmA3XD63lFc+
tWVbPpJZWj4dllk+ZxhXPi6TWz4+3Vg+E3tZPnSAXD6T/Fk++lNfPll/WT55OFc+aMhaPtxJ
Vj7vXlo+fyxbPgeoWT47wFg+yFJbPvc0WD4LXFo+7sRXPlbPWD4b71c+oA1aPrSNWj4wAlg+
bhtZPneiXD5j81Q+qpJXPhDsWD57Mlc+IQpbPitTXj5N7V4+w5daPjO8WD5qI1g+13RXPvs8
Wz4fnFg+YYFcPnVZWD5SrVU+txtdPjAgWT5oj1k+QW9YPonmXj74jFs+TbpXPkNoVj5aaVU+
3z1aPnQ0Wz6adFk+x2xTPntGVz5z5FY+WZBdPoXBWj5qtlU+9fVWPuhPXz5uC1k+1O1YPqPm
WT7Yy1g+08dcPg00XD6vOFo+wb1bPvmdWz6Itls+55VbPsvrWj7kils+XtpYPq23Wz5hY1g+
r6pYPumdWD47U1g+SGhYPrseWT5oJFU+xLhYPpV7WT7Wclk+GcZWPmqdWz6rXlg+ss1cPjz9
Wj5Wflg+YEZaPnruWz5KY1w+FjJdPjc5WD7HLFo+T0pVPpnBWz4JC1s+SO5aPgRGWD5zaFs+
oRpcPmmAVj63rls+htFcPvwGWT7xyV0+6tdbPmldXT6z/FQ+FVldPgktWD490lk+VupYPh05
Vj4EuV0+xzxXPnyCXT5SbFg+DspXPmnRVT4BN1s+ILxZPtSLVD7Db1o+DF5ZPldrWT4g21g+
5qxZPg2EWD6ObFQ+tBhZPqyBXD4SMlo+QWtcPqk9XD7MwVo+g6VWPl98Wz6SUlo+3jZcPjut
WD5kcVk+Ga1XPvZkXD7LkFk+BjxaPsuzXT5KmFc+GixbPiBAXD7P6lg+3ltbPsDSXD4Fxl0+
IhVXPrDkVj6svl8+RKhYPo3oVj752Vc+RiFcPiFgWz6GYVo+fX1aPs+bXj7ijFs+lo5ZPlnx
Wj77B1w+rQ1dPoHiXT5YuVk+NmBbPsVMWD54slY+5slYPh60WD72Yls+6dVbPuT4Wz75u1U+
PpZbPq+AWT6SiVw+WGxePrSXXD5JbVo+WF1dPmC9Wz6fF2A+XcBYPijfWz6Q9Fk+GH5cPriM
WD7msVo+3+JdPou5Xj69oF0+XyVcPnM5XD6fe1c+EWZdPmNLWD5PoVc+Pi5fPlaPWT4Aw1U+
qglaPrzkXT5kP18+YnhaPuHCXj7j7mA+ZplZPnyUVz7DBFo+zZFdPuCCXj7CZF4+ETZdPt2G
Wz7y6Fs+oXlbPqYNWD7agls+kNVYPkADWz61clo+vK1bPl7jWj7jk1o+rTdZPi/bXT7cBFw+
WNtdPn+aVz78EFo+BfpcPjtCWT4hKF8+wX5bPl3mWj5S51s+T8NcPn9fWj6UaVo+DDtZPuQs
Xj7Vmls+H55bPopwXj6Id2A+GxlbPv6CXz5cLF4+IvtaPh5VXz4d0Vk+NERePvGuYT4rU2A+
a6VgPm8TXj43cFs+zZ1bPqzRXT6ipF4+lWxdPnnLXD7InFw+1phXPhU8Xj466l8+CoxaPiE4
Wj4YIVs+8ndcPj13XT6qxF4+U61bPm1PWz4aGV4+/l9ePoB5Xz6MTl0+wgpcPkiJXT6Lu10+
ur9YPtQIXj6OH1w+pfZaPmVWXT6RaV0+AnRbPtZQXD6vfls+/7lbPssxXD7AXls+vwldPiDB
XD5r41s+2F5XPspUXD4euVw+TGpcPjrWWz5Sllk+LJNbPq5gXD4jUV8+Ko5cPrqSWj5XdF4+
ew9cPl85XD6McF0+0dtgPhv5Yj7r+V4+hJxcPuVGXT4+PF0+Bk9bPslFWz5dnVs+j45dPh6q
Wj5qal4+U/xbPh2qVz5L8lo+bgtdPgDLXD5ltVg+Sr1gPsHkXD6c/F0+xgtaPpbdWj4H714+
CVBYPkQMXz7R1V4+TblgPoXwXj7JCF4+R3RdPv9gXD6PbV4++MlaPimPXD7x91w+lqNePi5D
WD6oSl4+z+ldPucgXT7Utl4+zBtfPvWkXT4ZTF0+R9BbPhkZWz6w3F0+nAZbPr2CXz6eNmE+
pdJcPvhDWj4NsV0+GjFbPsQNXz6Adl4+F3dgPvDWXj4xslo+gutfPkUDXD4zFl4+6ydePsai
XD4zF1o+5T1jPuDdXT7/zV0+Yz1hPl7cWj6WkV0+AXlePpSdXz7vdVs+/GFdPiErYz6OrWA+
tP1YPoqVXD7Sh2A+jJNePrK6Wj7i9ls+M+lgPpZsXz4BJ1w+8LFcPvmzXz6PTGI+R45bPjK3
Wz7qsl8+euRdPmsyYT5zAl4+Y/9hPuobYD5jJmA+hn9dPrPUWz7+wF4+V7JiPlIuXz43pGE+
+yFePsBuXT7V7GI+TS5fPptCXT5/Rls+rjdfPv8FWj7Quls+AwZdPizaXz7XzF0+ecxcPrbc
Xz5MAF8+FGFgPsTJXz7tJF4+8QVgPuDwXz4JeFs+VN9cPslhXD5Hal4+A01bPnaDXj6eUVs+
JYdZPmxxXj6hiWA+imtcPurIXT77Jlw+dENfPtz3WT5z31w+bIVaPm52Xj7SBl4+/mJcPnBW
Wz6IjFs+Q39fPtgiYj4f31w+F31fPiTaWT7VeFs+kM5aPhTOYD6X5GI+ZhxdPhQXXD5mX2A+
ORpcPsFBXT4huWA+l3tcPqOvXT7ak1g+J6ldPnPYXz6lBV8+R8xfPriNXz7g61s+ui9cPlwZ
XT5ChFw+j0tcPk6dYD5NzVs+MzBZPsZGYT6GWl4+lL5ePujCWz55OGA+OUpgPtZjXD7ZO14+
L7lePmlZWz5dX2E+6U9bPhr4Xj7iG2A+E59cPrc1Wz4PkFw+RO9dPv8zWT5M710+6DtbPqjL
Xz7EXWA+GcZaPu0DWT7wI2E+SjdePmCkXD4YiV0+h8ddPkJnXT6rD2E+FoZcPpDmXj4xql4+
JZpbPvSMXT5IbV4+tudcPnswXD44bl4+sCNcPl4mXz6qTl0+U+JdPrhxXz4FYl4+WK5gPgQ1
XD5ueF4+YARdPlccXD4jd2M+z7hXPtGbXj654Fs+FthePn9DXD4bt1o+I0ZdPuG1WD4akV8+
DHJhPu99YD55dFs+I3xbPkTmWz7iwFo+REtiPj6nXj5r1F8+TlldPmkTXj5Hx1o+afRePtEh
Xj7adF8+Tp1cPjLaYT7/Rlo+369fPt43XD6gZ2A+ZW5ePp5QXT4NXFs+3olZPjOvXT4o92A+
g/RfPrA2Xj40iF4+sX1fPky6Wz5qs10+e3xdPq92YD4wL1k+ExphPiDdXT5b5lw+R/dePuRP
Wz4ij1w+bbhhPoZ5Wz6YHWA+Yy1ePkcJXD4kR14+Od5fPo3oXj5tYV4+PbRiPjGsXT4HzV0+
pPtZPqt/Yz7g61w+X5xhPrSBXT56u2E+x7tcPk+sXD5VdF8+Cg9iPn02Xz5FoV8+oqZfPiKy
Xj437F4+KhBdPqHEXT4Q7F8+tIlePnIFYj44kV4+vKJfPmVpYD6L0GM+wgNbPtrUWT5pZmI+
06hePk87XT5Dwlw+wotgPs/GYD4o41w+/BxiPiaQXj6AamE+R/NfPvKIXz5JYl4+5sFePjJ7
XT6Wo14+h0VbPrCoXj5ZpmE+48pZPoxcYT6b9GA+JpVePiF3XD57gGE+FXBgPgW3ZT7E/Vw+
Pm1gPoNMYz7Ey18+BoZePq7zXT5QJmM+qG5gPqnnZz4cbF8+GzliPhInYz74QWA+JZ1ePq4T
YT7WbFs+kSpiPnQGYz74OFw+pClbPjTgXj4K4V8+j9FhPlesXz4msGA+GKVcPtedYD6P0l4+
WfdePr0mXz73WVw+pghePpFxYj7rDV4+WHdbPsuyYD4eKl8+3dZbPl3BXD74eF8+61RgPkbQ
Wz4qIWM+OUNfPje5Xz7wRF8+KQtiPiX3Xj5TBmA+GOthPtknXj4rh10+ZPlgPmT8ZD4fFVo+
Qx5dPng6Xj5bAGM+xvliPizYYT5CkWE+cgVfPlXmXT7oHGA+DNRePhK1Xz5o/GE+uf1dPnLo
XT67qWE+AFBdPoqNXz7CnWM+XxVhPvPeXT6LJ2A+QaZePmIKYT7k7l0+6AhiPiP1XD5PKVo+
IUtfPj/VYT7llmE+XplaPpWRXj4OBlw+dz5ePmMgXz7xQWI+Pk5ePj0bYz79yGA+HENiPsAu
YD4ZrV0+1D9iPoPIXz5Cs1w+UCVdPl+6XT6rxGE+P1xhPjsNZD5F018+EaNhPhnQYT5SOmI+
cHVePuMRWz4yC18+MC5ePpvUXj7eyl8+I1ZjPkZEYj5SNmA+TNhfPgeJXj4+fGA+7M9dPg4Z
XT7WKWA+JtpgPiC+Yj7OpmI+cEBlPp+iXj5QLWM+ATRjPsb4Xj44VF4+XjhdPogUYj7tzmU+
eUhfPrLrYD7ak2E+ygxgPqpdXz7qkl8+EiZhPrO5XD5S3F4+WjxlPlS5YD6XDmE+Pv5gPvd/
YD64XV0+GHdfPsuiYT5N1F0+K0JgPoqOYD7X7WE+qGdfPquYZD5FzFw+XSlkPl0wXD5oEF4+
RvFkPpauYD6u11s+th9jPhAXWj6zx2E+b2pePvVqXz7FimA+Bg9iPh2EXz4CrWM+YFNgPqpl
Yz7h5F8+SjxhPq0NYD6TN14+U9xhPi9SXj4GkGM+CgVePkgvYz4ghGM+0pRfPtTkXj5Gr18+
uwRiPq6lYT4DOWA+Yg5fPrxDYT55pWE+CnlgPkCuXj6+JWI+YWVkPrIAYj755WA+zpdhPpU2
ZD4h/Fs+VwBfPk+WXD6191w+8rpkPhBTXT4B+V8+xetfPkUEYz5kBWE+ZTJgPrcoXz4VamI+
T+hkPmqrYj4exV4+bC1fPj9YXj4Y9mE+WcBhPiV/YT7r+2A+Eq1gPgRSXz6c1WU+QVRhPnLb
YT5oI14+Yq5iPoF6ZD6N0V0+MuhfPh4QYj6Od2Q+eMBgPgZMXz6oZ2E+Dm5ePqH0XT6zz14+
G7hgPv1XYz54TWA+x/VcPjAoYz5CAl0+349gPuNtZj72Z14+DdFgPtGyZD62218+4nZfPkTC
Xz7+KF8+JHRhPqDyYD7tUGI+1wxlPgHPYT51mmU+64JjPtTeXj4WimU+iCtkPoOHYj6t8WA+
ffdkPiqoYT4cy2I+mfdjPmQ8Yj5kmmQ+noZfPjNOXz7tI2I+PHBhPgBGXj6gK2E+LlNhPoup
Yz6jlmY+ePliPh8YXz4nXWE+7uhcPj6VXD5wKWE+srJhPrZ4Yz4v72E+Zd1iPr9CYD7x32Q+
zVVmPi2WXD4BMWE+NKVhPsLFWz5nKGM+tIFhPv8PYz7GbWA+JnRhPk98Xz6zcmA+hflfPuKZ
Xz7Nm2Q+6SxhPme9Yj5EKGA+KKdhPi/6Wz4rJWQ+/l1gPiD0Yj5KXF0+IONiPrxLZT6ip2A+
Az1iPp5VYz6p1mM+hCdcPiPtZD4mYGA+7JFiPmSDYT4TmmQ+lQBjPis5Yj5h610+AVNfPr2H
Yj4bOls+BhdhPtGfXT5QmWI+jGxfPpXxXz4oxGE+LztePrmJXz6mMGE+VW5hPpGbYj42m2M+
Ai5kPpuJXT7JUmY+BjpiPs5qXD4OYGI+5s5hPm+lZj4OmFw+KQBiPjOvYT6WX2E+g71lPohi
Xz7BwV8+ZIJmPngpXj50eFw+GQJjPhMJaT6lOGE+vYxePlMMZj72YWM+Dq5ePv6SYz4TxWI+
mAxhPrGIXz7hmmM+hNdePsiFYj4rcl4+371gPv7aYj75QF8+lGBiPqgpXT6DPmI+/txhPh18
Wz54WmY+h7tgPhE/Yj4ERWA+WAxfPts5YD5A9l4+rnFgPtY1YD6ImGQ+PGVhPvV+Xz4M6WQ+
NDBkPgeQYz5PjWE+bhJgPhuOYT4qI2E+QIRiPgrXXz5tV2M+fP9hPo2yYD76G18+SgJhPqFH
Yz7bx2Q+7DVgPuGMZT4W5Fw+oqhfPsu4YD55FWE+mspgPuZxXj5OBGU+J/5iPmAkYT64sl0+
6SxdPtXcXz7ZJV8+65RdPv8QYT4eA2E+zMxgPienXj4CbV4+5ZVdPsfqXT6F42I+zdddPgZ5
YT5lH2E+R5NbPqhrXj71tGA++/thPjXnYz6fW2U+skBdPrBaYD66A14+/RZdPkKAYT5VZGI+
5XtiPg+vXD4lZmA+pO9fPguYYz4yDGU+l5ddPjMKXT7AlmI+895kPrPaYj7c92A+wslhPpAc
Yz4sPGM+t79dPgjFYz5czGI+abFhPoL0ZD6GsWI+GQ1jPpXuZD43rWA+I2ZjPvSOZD67W14+
XtRhPsLwXD4DyGE+PtBgPjGjYz7VoV4+/RBePhGkYT7wV2I+/aVfPqoPYD46fGM+fs5jPigk
YT7jlWE+smlgPjsnYj4CjGI+Nl1gPoNKYz4JOGE+WjdhPkEQYz7IyWE+xGRgPlqBYj4atFw+
sExgPu0SZD7btmA+BUdjPuChXj67a2E+6vlfPghYXz4Gy18+v/tgPujHXz57X2I+t1NjPgbe
Yz4p4mI+QWFgPt/0Yj4LFWI+zfFePhKCYj4HImA+jsVfPke+XT5B4mI+aoljPnsZYT6OSWM+
XJFnPtjbYT6NKWI+KV1lPulsXj5YBGM+rOFgPqpCYj6KiGQ+/MtiPq/FYT7UCV8+XGthPjiO
Yz7+SWQ+7dtdPnjaYD5lw2I+4o5gPmKLYj6p/2E+WAhkPnfiYj7jsGE+wi9kPhWeYj6jA18+
UwZnPlGYXz4p92M+PeRiPn0AXj4DRGA+JYpgPqCtYz6YJGA+icJgPj5EYj5vA2M+wR9fPnzv
Yz5GnmM+kUJjPoIhZT6XSmM+LZxePh3dYT7Um2I+34FjPgwWYj4hemA+LLBgPoW3YD6PcGI+
C/dgPvxAXz5QEl4+hi5lPs31YT5W+GM+HstePkZoXj7vAGE+pOlhPrSUYj4Q9mU+PA5iPiRI
Yj5icF0+CBdiPtmbZD5Y4l8+lq5dPnT0YT4dPGU+AR9hPvLKYj41k2A+GSphPmeoXz6fPWQ+
V3RjPj+SYT4qDWE+JMRhPonsXj78EV4+RAliPtl/Yz4p5l8+icBjPkFdYD7SqV8+tFJjPhl6
Xz4sR2M+TqZiPhr2YD5tAV0+bqxgPsnDYD413mI+WzBePrB3YD7/QWQ+pFliPqFIZD6npWQ+
ho1gPljRYz6wLWA+8OJkPs4TXT5SuGQ+JEZhPiUOYT6uamQ+w1ViPtz2ZD47B2E+BjxhPr4p
Yz6adWM+bz1bPkdJYT6UVGI+dGlfPk3JYz7j2Gc+GRdlPorOYj4srGE+RwZePo+RYz5E1l4+
q8phPsyXXj7vsWM+Sh1jPijLYT7fV2Q+UAtnPl4oYz56q2E+MKxgPlIPZD7z+2I+kD9gPl5n
Xz7YB2Q+uQ1hPsUYWj7Sd2E+5gliPg5AYT4xz2A+d8xfPqdOYT4bpmA+xWFkPvRTYz6fZGM+
V/NfPnBpZD4cV2M+4t5jPmteYT6jKWE+g6RiPgW1Xj4Sw2I+wPlmPv7TYj4csV8+q6JkPoBa
YD7QUmE+eJlkPtaOXz4xpWI+OHBgPpkYYz4zIGc+gnthPphOYT4unWM+XJllPmuPXz68SWE+
y1RePiO7Yj7JiGE+wt9dPtMJYz431mM+vXlgPvD/YT5rXGA+Ln1gPhb8YT5Kn2I+eKlgPp2h
Xz41bGE+9rdgPhfAYT6bn2U+FzJiPrI9ZD7JdmQ+CItmPvt9YT6F4l0+kQ9ePuRPXz7Zb2U+
riBiPrlXaD5X2GY++RFdPmRJZD4Ir18+xQBjPj5VZD7ODWA+s9hiPkYFZD6N/F8+ejZfPq79
ZD5jD2E+V7ljPppvZD6stWM+PY5jPhQtYz53N2E+RctjPgEjXj6HSWI+TBhkPjNAYD5GWmI+
r+hkPpR1YD4gEmA+zRJgPlu4YD416WM+GOpjPlrVYD46b2Y+7eljPmZ+ZT5b32c+UHRmPlE1
Yj6qDmU+qdRePhA7Yz5MVWI++dJkPsx0Zj6dMWM+cMthPtpYZD5uJGM+U5FfPrXaZD5QFmE+
1LNjPkxSYz4CL2g+6kVjPt8qYz4pJGQ+F9ZjPt1uXz5KDGk+TOtiPs5CYz62kmA+mtZiPlV9
YD6962Q+6MFnPsRsYj6b1GA+gTVjPhCfZD4DAWA+PTBlPqz9Xz4Of18+TadkPrHYYD79smE+
yR1oPiO3YD4uBmg+TmpjPmUHYz5QMl4+WpZkPsVhZz4mYmI+T3ZlPlQ+Zz5hcWM+t41jPmW3
ZD4uMmY+MWZjPsRPZj4qGmQ+tgRgPib0Xj78DmY+Z4VgPreFZD5LNWE+SCJfPoElYD6aM2M+
67dlPnegYz6lDmY+czdjPlURaD7C92E+JOJnPranYz6CgWM+nFpgPqD5ZT7/b2U+JPRiPgT3
Yj6fJ2c+ilJgPlyxZD5y12M+hjlmPjvEZz6SaGE+f4thPoAoYT4xvGU+SxdhPsJVYD60smE+
EapjPiNbZT6LD2g+K5JjPpyJYj45tmM+V31fPp2AYT4SdmM+OKhlPk+yYj4VV2Y+LvhiPjKB
Yz5NtWY+NgZiPrBjZT6Xt2M+6hVkPtZhYz4=</AssayYData></Step><Step><CommonData><SampleLocation>4</SampleLocation><SampleID></SampleID><SampleGroup></SampleGroup><SampleInfo></SampleInfo><SampleRow>G</SampleRow><SamplePlate>1</SamplePlate><WellType>WASH</WellType><Concentration>-1</Concentration><ConcentrationUnits>µg/ml</ConcentrationUnits><MolarConcentration>-1</MolarConcentration><MolarConcUnits>nM</MolarConcUnits><MolecularWeight>-1</MolecularWeight><Temperature>30</Temperature><StartTime>1599277</StartTime><AssayTime>600</AssayTime></CommonData><FlowRate>1000</FlowRate><StepType>DISASSOC</StepType><StepName>Dissociation</StepName><StepStatus>OK</StepStatus><ActualTime>583.601</ActualTime><CycleTime>0.2</CycleTime><AssayXData Points="2918">O7O+RKq5vkQQwL5Edsa+RN3MvkQ7075Eqtm+RBDgvkRu5r5E3ey+RDvzvkSq+b5EEAC/RG4G
v0TVDL9EQxO/RKoZv0QIIL9Edia/RNUsv0Q7M79Eqjm/RBBAv0RuRr9E3Uy/RENTv0ShWb9E
EGC/RG5mv0TdbL9EQ3O/RKF5v0QIgL9Edoa/ROWMv0Q7k79EoZm/RBCgv0Rupr9E3ay/REOz
v0Squb9ECMC/RG7Gv0TdzL9EO9O/RKHZv0QQ4L9Edua/RN3sv0RD879Eofm/RBAAwER2BsBE
3QzAREMTwESqGcBECCDARHYmwETdLMBEOzPARKE5wEQIQMBEdkbARN1MwEQ7U8BEoVnARAhg
wER2ZsBE1WzARDtzwESqecBEEIDARHaGwETVjMBEO5PARKqZwEQIoMBEbqbARNWswEQ7s8BE
qrnARBDAwERuxsBE3czAREPTwESq2cBECODARG7mwETV7MBEQ/PARKr5wEQIAMFEdgbBRN0M
wURDE8FEqhnBRBAgwUR2JsFE1SzBREMzwUSqOcFECEDBRHZGwUTVTMFEQ1PBRKFZwUQQYMFE
bmbBRNVswURDc8FEoXnBRBCAwUR2hsFE3YzBRDuTwUShmcFECKDBRHamwUTVrMFEQ7PBRKG5
wUQQwMFEbsbBRN3MwUQ708FEodnBRAjgwUR25sFE3ezBREPzwUSh+cFECADCRHYGwkTVDMJE
OxPCRKEZwkQQIMJEbibCRN0swkRDM8JEoTnCRAhAwkRuRsJE1UzCRENTwkShWcJECGDCRG5m
wkTVbMJEO3PCRKp5wkQIgMJEbobCRN2MwkQ7k8JEqpnCRBCgwkRupsJE3azCRDuzwkShucJE
CMDCRG7GwkTdzMJEO9PCRKrZwkQI4MJEbubCRNXswkQ788JEqvnCRBAAw0R2BsNE1QzDREMT
w0ShGcNECCDDRG4mw0TdLMNEQzPDRKo5w0QIQMNEdkbDRN1Mw0RDU8NEqlnDRAhgw0R2ZsNE
1WzDRENzw0ShecNEEIDDRG6Gw0TdjMNEQ5PDRKGZw0QIoMNEbqbDRN2sw0Q7s8NEqrnDRAjA
w0R2xsNE1czDRDvTw0Sq2cNEEODDRG7mw0TV7MNEQ/PDRKH5w0QQAMREdgbERN0MxERDE8RE
qhnERAggxER2JsRE1SzEREMzxESqOcREEEDERHZGxETdTMREO1PERKpZxEQQYMREdmbERN1s
xEQ7c8REqnnERAiAxER2hsRE3YzEREOTxEShmcREEKDERG6mxETdrMREO7PERKG5xEQQwMRE
bsbERNXMxERD08REodnERBDgxERu5sRE3ezEREPzxESq+cREEADFRG4GxUTdDMVEOxPFRKoZ
xUQQIMVEbibFRN0sxUQ7M8VEoTnFRBBAxUR2RsVE1UzFRENTxUShWcVEEGDFRHZmxUTdbMVE
O3PFRKp5xUQQgMVEdobFRN2MxURDk8VEoZnFRBCgxURupsVE1azFRDuzxUSqucVEEMDFRG7G
xUTdzMVEO9PFRKrZxUQQ4MVEbubFRNXsxURD88VEqvnFRAgAxkR2BsZE3QzGRDsTxkSqGcZE
ECDGRG4mxkTVLMZEQzPGRKo5xkQIQMZEdkbGRNVMxkRDU8ZEoVnGRBBgxkR2ZsZE1WzGRENz
xkShecZEEIDGRG6GxkTdjMZEQ5PGRKqZxkQIoMZEdqbGRN2sxkRDs8ZEobnGRBDAxkR2xsZE
1czGREPTxkSq2cZEEODGRHbmxkTd7MZEO/PGRKH5xkQIAMdEdgbHRNUMx0RDE8dEoRnHRAgg
x0R2JsdE3SzHRDszx0ShOcdEEEDHRHZGx0TdTMdEO1PHRKpZx0QQYMdEbmbHRN1sx0Q7c8dE
qnnHRAiAx0RuhsdE1YzHRDuTx0SqmcdEEKDHRG6mx0TVrMdEO7PHRKq5x0QIwMdEbsbHRNXM
x0RD08dEqtnHRBDgx0Ru5sdE3ezHRDvzx0Sh+cdEEADIRG4GyETVDMhEOxPIRKoZyEQIIMhE
bibIRNUsyERDM8hEqjnIRBBAyER2RshE3UzIRENTyESqWchECGDIRHZmyETdbMhEQ3PIRKp5
yEQIgMhEbobIRN2MyERDk8hEoZnIRBCgyERupshE3azIRDuzyEShuchEEMDIRHbGyETdzMhE
O9PIRKHZyEQI4MhEdubIRNXsyERD88hEofnIRBAAyUR2BslE1QzJRDsTyUShGclEECDJRHYm
yUTdLMlEOzPJRKo5yUQIQMlEdkbJRNVMyURDU8lEqlnJRAhgyURuZslE3WzJRDtzyUSheclE
EIDJRHaGyUTdjMlEO5PJRKqZyUQIoMlEbqbJRN2syUQ7s8lEobnJRBDAyURuxslE3czJREPT
yUSh2clECODJRG7myUTd7MlEQ/PJRKH5yUQIAMpEbgbKRNUMykRDE8pEoRnKRAggykR2JspE
3SzKREMzykSqOcpEEEDKRHZGykTdTMpEO1PKRKFZykQIYMpEdmbKRN1sykQ7c8pEoXnKRBCA
ykR2hspE3YzKRDuTykShmcpECKDKRG6mykTdrMpEQ7PKRKq5ykQIwMpEbsbKRNXMykRD08pE
qtnKRBDgykR25spE3ezKRDvzykSq+cpEEADLRG4Gy0TVDMtEOxPLRKEZy0QIIMtEbibLRNUs
y0RDM8tEoTnLRAhAy0RuRstE1UzLRENTy0ShWctECGDLRHZmy0TVbMtEQ3PLRKF5y0QQgMtE
dobLRNWMy0RDk8tEoZnLRBCgy0RupstE3azLRDuzy0ShuctECMDLRG7Gy0TdzMtEQ9PLRKHZ
y0QQ4MtEdubLRN3sy0Q788tEofnLRBAAzER2BsxE3QzMREMTzEShGcxECCDMRG4mzETdLMxE
QzPMRKE5zEQQQMxEdkbMRNVMzEQ7U8xEoVnMRBBgzER2ZsxE3WzMRENzzEShecxECIDMRHaG
zETdjMxEO5PMRKqZzEQIoMxEdqbMRN2szERDs8xEobnMRAjAzERuxsxE3czMRDvTzESq2cxE
EODMRG7mzETd7MxEQ/PMRKr5zEQIAM1EbgbNRN0MzURDE81EoRnNRBAgzURuJs1E3SzNRDsz
zUSqOc1ECEDNRHZGzUTVTM1EQ1PNRKFZzUQQYM1EdmbNRN1szUQ7c81EqnnNRAiAzURuhs1E
1YzNRDuTzUShmc1EEKDNRG6mzUTdrM1EQ7PNRKq5zUQQwM1EbsbNRN3MzUQ7081EqtnNRAjg
zURu5s1E3ezNREPzzUSq+c1ECADORHYGzkTdDM5EOxPORKEZzkQQIM5EbibORNUszkRDM85E
oTnORAhAzkRuRs5E1UzORENTzkShWc5EEGDORG5mzkTdbM5EQ3PORKp5zkQQgM5EdobORNWM
zkQ7k85EqpnORAigzkRups5E1azORDuzzkShuc5EEMDORG7GzkTVzM5EQ9PORKrZzkQQ4M5E
bubORN3szkQ7885EofnORBAAz0R2Bs9E1QzPRDsTz0ShGc9ECCDPRG4mz0TdLM9EQzPPRKo5
z0QIQM9EdkbPRNVMz0Q7U89EqlnPRAhgz0R2Zs9E1WzPRDtzz0Sqec9ECIDPRHaGz0TdjM9E
O5PPRKGZz0QQoM9EdqbPRN2sz0Q7s89EqrnPRAjAz0R2xs9E1czPREPTz0Sh2c9EEODPRHbm
z0TV7M9EO/PPRKH5z0QQANBEbgbQRN0M0ERDE9BEqhnQRBAg0ER2JtBE1SzQREMz0ESqOdBE
EEDQRG5G0ETVTNBEQ1PQRKpZ0EQIYNBEdmbQRNVs0ERDc9BEqnnQRAiA0ER2htBE3YzQRDuT
0EShmdBEEKDQRG6m0ETdrNBEQ7PQRKq50EQQwNBEdsbQRNXM0ERD09BEqtnQRBDg0ER25tBE
1ezQREPz0ESq+dBEEADRRG4G0UTdDNFEQxPRRKoZ0UQQINFEbibRRNUs0URDM9FEoTnRRBBA
0UR2RtFE3UzRRDtT0UShWdFEEGDRRG5m0UTdbNFEO3PRRKp50UQQgNFEbobRRNWM0UQ7k9FE
qpnRRBCg0URuptFE1azRREOz0UShudFEEMDRRG7G0UTVzNFEO9PRRKrZ0UQI4NFEbubRRNXs
0URD89FEqvnRRBAA0kR2BtJE1QzSREMT0kShGdJECCDSRG4m0kTdLNJEQzPSRKE50kQIQNJE
dkbSRN1M0kRDU9JEqlnSRBBg0kR2ZtJE1WzSRENz0kSqedJECIDSRHaG0kTVjNJEO5PSRKqZ
0kQIoNJEdqbSRN2s0kRDs9JEobnSRAjA0kR2xtJE3czSRDvT0kSq2dJEEODSRG7m0kTV7NJE
O/PSRKr50kQIANNEdgbTRN0M00Q7E9NEqhnTRAgg00RuJtNE1SzTREMz00ShOdNEEEDTRG5G
00TVTNNEQ1PTRKFZ00QQYNNEbmbTRN1s00RDc9NEqnnTRBCA00RuhtNE3YzTREOT00ShmdNE
EKDTRG6m00TVrNNEQ7PTRKG500QIwNNEdsbTRNXM00RD09NEodnTRBDg00Ru5tNE1ezTRDvz
00Sq+dNEEADURG4G1ETdDNREOxPURKEZ1EQIINREdibURN0s1ERDM9REoTnURAhA1ERuRtRE
1UzURDtT1EShWdREEGDURHZm1ETVbNREO3PURKp51EQIgNREdobURN2M1EQ7k9REoZnURAig
1ERuptRE3azURDuz1ESqudREEMDURHbG1ETVzNREO9PURKHZ1EQI4NREbubURN3s1EQ789RE
qvnURBAA1URuBtVE1QzVREMT1USqGdVEECDVRG4m1UTdLNVEQzPVRKo51UQIQNVEbkbVRNVM
1UQ7U9VEqlnVRBBg1URuZtVE1WzVRENz1USqedVEEIDVRG6G1UTVjNVEQ5PVRKGZ1UQQoNVE
dqbVRN2s1UQ7s9VEobnVRBDA1URuxtVE3czVREPT1USq2dVECODVRG7m1UTd7NVEO/PVRKr5
1UQIANZEbgbWRNUM1kQ7E9ZEoRnWRBAg1kR2JtZE3SzWRDsz1kShOdZECEDWRG5G1kTdTNZE
O1PWRKFZ1kQIYNZEdmbWRN1s1kQ7c9ZEqnnWRBCA1kRuhtZE1YzWRDuT1kSqmdZEEKDWRG6m
1kTVrNZEQ7PWRKq51kQQwNZEbsbWRN3M1kRD09ZEodnWRBDg1kRu5tZE1ezWREPz1kSq+dZE
CADXRHYG10TdDNdEQxPXRKEZ10QQINdEdibXRN0s10RDM9dEoTnXRAhA10RuRtdE3UzXRDtT
10ShWddECGDXRHZm10TdbNdEO3PXRKp510QQgNdEdobXRN2M10Q7k9dEqpnXRBCg10RuptdE
3azXREOz10ShuddECMDXRHbG10TVzNdEO9PXRKrZ10QQ4NdEdubXRN3s10RD89dEofnXRBAA
2ERuBthE1QzYRDsT2ESqGdhEECDYRG4m2ETdLNhEQzPYRKE52EQIQNhEdkbYRN1M2EQ7U9hE
qlnYRBBg2ER2ZthE3WzYRENz2ESqedhECIDYRHaG2ETVjNhEQ5PYRKqZ2EQIoNhEbqbYRNWs
2ERDs9hEqrnYRAjA2ER2xthE1czYRDvT2ESh2dhECODYRG7m2ETd7NhEO/PYRKr52EQIANlE
dgbZRN0M2UQ7E9lEoRnZRBAg2URuJtlE3SzZRDsz2UShOdlEEEDZRG5G2UTdTNlEQ1PZRKpZ
2UQQYNlEbmbZRN1s2UQ7c9lEoXnZRAiA2UR2htlE1YzZREOT2USqmdlEEKDZRG6m2UTVrNlE
Q7PZRKG52UQIwNlEbsbZRN3M2URD09lEqtnZRAjg2UR25tlE3ezZREPz2USh+dlEEADaRHYG
2kTdDNpEOxPaRKoZ2kQQINpEdibaRN0s2kQ7M9pEoTnaRBBA2kR2RtpE3UzaRENT2kShWdpE
EGDaRHZm2kTVbNpEO3PaRKp52kQQgNpEbobaRNWM2kRDk9pEqpnaRAig2kR2ptpE3azaREOz
2kShudpECMDaRG7G2kTVzNpEO9PaRKrZ2kQQ4NpEbubaRN3s2kRD89pEqvnaRBAA20R2BttE
3QzbREMT20SqGdtEECDbRG4m20TdLNtEQzPbRKo520QQQNtEbkbbRN1M20Q7U9tEoVnbRBBg
20R2ZttE1WzbRENz20SqedtECIDbRG6G20TdjNtEO5PbRKqZ20QIoNtEdqbbRNWs20Q7s9tE
obnbRAjA20R2xttE1czbREPT20Sq2dtEEODbRG7m20Td7NtEQ/PbRKr520QQANxEdgbcRNUM
3EQ7E9xEoRncRAgg3ER2JtxE3SzcREMz3EShOdxEEEDcRG5G3ETVTNxEQ1PcRKpZ3EQQYNxE
bmbcRN1s3EQ7c9xEqnncRBCA3ERuhtxE1YzcRDuT3EShmdxECKDcRG6m3ETVrNxEQ7PcRKq5
3EQQwNxEbsbcRNXM3ERD09xEqtncRBDg3ERu5txE3ezcREPz3ESq+dxECADdRG4G3UTVDN1E
QxPdRKoZ3UQQIN1EbibdRN0s3URDM91EoTndRAhA3UR2Rt1E3UzdRENT3USqWd1EEGDdRG5m
3UTdbN1EQ3PdRKF53UQIgN1EbobdRNWM3URDk91EoZndRAig3URupt1E1azdRDuz3USqud1E
CMDdRHbG3UTVzN1EO9PdRKHZ3UQI4N1EdubdRN3s3UQ7891EqvndRAgA3kRuBt5E3QzeREMT
3kSqGd5ECCDeRHYm3kTdLN5EQzPeRKo53kQQQN5EbkbeRN1M3kRDU95EqlneRBBg3kR2Zt5E
3WzeRENz3kShed5ECIDeRG6G3kTdjN5EQ5PeRKGZ3kQQoN5EdqbeRN2s3kQ7s95EqrneRBDA
3kR2xt5E3czeREPT3kSq2d5EEODeRG7m3kTd7N5EO/PeRKr53kQIAN9EbgbfRN0M30RDE99E
qhnfRBAg30R2Jt9E1CzfREMz30SqOd9EEEDfRG5G30TUTN9EQ1PfRKJZ30QIYN9EdmbfRN1s
30RDc99EonnfRAiA30R2ht9E3YzfRDuT30Sqmd9EEKDfRG6m30TdrN9EO7PfRKq530QIwN9E
dsbfRN3M30RD099EotnfRBDg30R25t9E3ezfREPz30Si+d9EEADgRHYG4ETUDOBEOxPgRKoZ
4EQIIOBEdibgRN0s4EQ7M+BEojngRAhA4ERuRuBE1EzgRENT4ESqWeBEEGDgRG5m4ETdbOBE
O3PgRKJ54EQQgOBEbobgRNSM4EQ7k+BEopngRAig4ER2puBE1KzgREOz4ESiueBEEMDgRG7G
4ETUzOBEQ9PgRKrZ4EQI4OBEbubgRN3s4ERD8+BEovngRBAA4UR2BuFE1AzhRDsT4USqGeFE
ECDhRHYm4UTULOFEQzPhRKI54UQQQOFEdkbhRNRM4UQ7U+FEolnhRBBg4URuZuFE1GzhRDtz
4USqeeFECIDhRHaG4UTdjOFEQ5PhRKKZ4UQIoOFEdqbhRNSs4URDs+FEornhRBDA4URuxuFE
3czhREPT4USq2eFECODhRG7m4UTd7OFEQ/PhRKL54UQIAOJEdgbiRN0M4kRDE+JEohniRAgg
4kR2JuJE1CziRDsz4kSiOeJECEDiRHZG4kTdTOJEO1PiRKJZ4kQIYOJEdmbiRN1s4kRDc+JE
onniRBiA4kR2huJE3YziRDuT4kSimeJEEKDiRHam4kTdrOJEO7PiRKK54kQQwOJEdsbiRN3M
4kRD0+JEotniRBDg4kRu5uJE3eziRDvz4kSi+eJEEADjRG4G40TUDONEQxPjRKIZ40QIIONE
bibjRNQs40RDM+NEojnjRAhA40RuRuNE1EzjRDtT40SqWeNEEGDjRG5m40TdbONEQ3PjRKJ5
40QIgONEdobjRN2M40Q7k+NEopnjRAig40R2puNE3azjRDuz40SiueNECMDjRG7G40TdzONE
O9PjRKrZ40QI4ONEdubjRNTs40RD8+NEovnjRBAA5ER2BuRE3QzkREMT5ESqGeRECCDkRG4m
5ETdLOREOzPkRKI55EQQQOREbkbkRNRM5ERDU+REolnkRBBg5ER2ZuRE3WzkRDtz5ESqeeRE
EIDkRG6G5ETUjOREO5PkRKqZ5EQQoOREdqbkRNSs5ERDs+REqrnkRAjA5ERuxuRE1MzkRDvT
5ESi2eREGODkRG7m5ETU7OREQ/PkRKL55EQQAOVEdgblRN0M5URDE+VEohnlRBAg5UR2JuVE
3SzlRDsz5USiOeVECEDlRHZG5UTdTOVEQ1PlRKJZ5UQIYOVEdmblRNRs5UQ7c+VEonnlRBCA
5URuhuVE3YzlREOT5USqmeVEEKDlRHam5UTdrOVEQ7PlRKK55UQIwOVEbsblRN3M5UQ70+VE
otnlRBDg5URu5uVE3ezlRDvz5USq+eVEEADmRG4G5kTUDOZEQxPmRKoZ5kQIIOZEdibmRN0s
5kQ7M+ZEojnmRAhA5kRuRuZE3UzmRENT5kSqWeZECGDmRG5m5kTdbOZEQ3PmRKJ55kQIgOZE
bobmRN2M5kRDk+ZEopnmRBCg5kR2puZE3azmRDuz5kSqueZECMDmRHbG5kTdzOZEQ9PmRKLZ
5kQQ4OZEbubmRN3s5kRD8+ZEovnmRAgA50RuBudE3QznREMT50SqGedECCDnRHYm50TULOdE
OzPnRKI550QQQOdEbkbnRN1M50RDU+dEqlnnRBBg50RuZudE3WznRENz50SqeedEEIDnRHaG
50TdjOdEQ5PnRKqZ50QQoOdEdqbnRNSs50Q7s+dEqrnnRBDA50RuxudE1MznRDvT50Sq2edE
CODnRHbm50TU7OdEQ/PnRKr550QIAOhEbgboRNQM6ERDE+hEohnoRAgg6ER2JuhE3SzoRDsz
6ESiOehECEDoRHZG6ETUTOhEQ1PoRKJZ6EQQYOhEbmboRN1s6EQ7c+hEonnoRAiA6ERuhuhE
3YzoREOT6ESimehEEKDoRHam6ETdrOhEQ7PoRKK56EQIwOhEbsboRNTM6ERD0+hEotnoRAjg
6ERu5uhE3ezoRDvz6ESq+ehEEADpRG4G6UTdDOlEOxPpRKoZ6UQQIOlEbibpRN0s6UQ7M+lE
qjnpRAhA6URuRulE3UzpRENT6USqWelEEGDpRG5m6UTdbOlEQ3PpRKp56UQIgOlEdobpRN2M
6URDk+lEopnpRAig6URupulE1KzpREOz6USquelEEMDpRG7G6UTdzOlEQ9PpRKLZ6UQI4OlE
dubpRN3s6UQ78+lEovnpRBAA6kR2BupE1AzqREMT6kSqGepEECDqRHYm6kTdLOpEOzPqRKo5
6kQIQOpEdkbqRN1M6kQ7U+pEqlnqRAhg6kRuZupE1GzqRDtz6kSieepEEIDqRHaG6kTdjOpE
Q5PqRKqZ6kQIoOpEdqbqRNSs6kQ7s+pEqrnqRBDA6kR2xupE1MzqRDvT6kSi2epECODqRHbm
6kTd7OpEO/PqRKL56kQIAOtEbgbrRNQM60Q7E+tEohnrRBAg60RuJutE1CzrREMz60SiOetE
EEDrRG5G60TUTOtEO1PrRKJZ60QIYOtEdmbrRNRs60Q7c+tEqnnrRBCA60R2hutE1IzrREOT
60SqmetEEKDrRHam60TdrOtEQ7PrRKq560QIwOtEdsbrRN3M60RD0+tEqtnrRBDg60R25utE
1OzrRDvz60Sq+etECADsRG4G7ETdDOxEQxPsRKIZ7EQIIOxEdibsRNQs7ERDM+xEqjnsRAhA
7ER2RuxE3UzsRDtT7ESiWexEEGDsRG5m7ETdbOxEQ3PsRKJ57EQIgOxEdobsRN2M7EQ7k+xE
opnsRAig7ERupuxE3azsREOz7ESiuexECMDsRHbG7ETUzOxEQ9PsRKrZ7EQI4OxEdubsRNTs
7ERD8+xEovnsRAgA7URuBu1E3QztRDsT7USqGe1EGCDtRG4m7UTdLO1EOzPtRKo57UQQQO1E
dkbtRNRM7URDU+1EolntRAhg7URuZu1E1GztRDtz7USqee1ECIDtRG6G7UTUjO1EQ5PtRKKZ
7UQIoO1EdqbtRNSs7URDs+1EqrntRAjA7URuxu1E3cztREPT7USq2e1ECODtRG7m7UTd7O1E
O/PtRKL57UQIAO5EdgbuRN0M7kRDE+5EohnuRBAg7kR2Ju5E1CzuRDsz7kSiOe5ECEDuRG5G
7kTUTO5EQ1PuRKJZ7kQIYO5EdmbuRN1s7kQ7c+5EqnnuRAiA7kRuhu5E3YzuRDuT7kSqme5E
CKDuRHam7kTUrO5EQ7PuRKK57kQQwO5EdsbuRN3M7kRD0+5EqtnuRAjg7kRu5u5E3ezuRDvz
7kSq+e5EEADvRG4G70TUDO9EQxPvRKIZ70QQIO9EdibvRN0s70RDM+9EojnvRBBA70RuRu9E
3UzvRENT70SqWe9EEGDvRG5m70TUbO9EQ3PvRKp570QIgO9EbobvRN2M70RDk+9EqpnvRAig
70R2pu9E3azvREOz70Siue9EEMDvRHbG70TUzO9EQ9PvRKrZ70QQ4O9EdubvRN3s70RD8+9E
ovnvRAgA8ER2BvBE1AzwRDsT8ESqGfBECCDwRHYm8ETdLPBEOzPwRKo58EQQQPBEdkbwRN1M
8EQ7U/BEqlnwRAhg8ER2ZvBE3WzwRDtz8ESiefBECIDwRHaG8ETdjPBEQ5PwRKKZ8EQQoPBE
dqbwRNSs8EQ7s/BEqrnwRAjA8ERuxvBE1MzwREPT8ESq2fBECODwRHbm8ETU7PBEO/PwRKr5
8EQIAPFEdgbxRN0M8URDE/FEqhnxRBAg8URuJvFE3SzxRDsz8USqOfFEEEDxRG5G8UTUTPFE
O1PxRKpZ8UQIYPFEbmbxRNRs8UQ7c/FEonnxRAiA8UR2hvFE3YzxREOT8USimfFEEKDxRHam
8UTdrPFEO7PxRKK58UQQwPFEbsbxRNTM8UQ70/FEotnxRAjg8UR25vFE1OzxRDvz8USq+fFE
EADyRHYG8kTdDPJEOxPyRKoZ8kQQIPJEbibyRNQs8kRDM/JEqjnyRAhA8kR2RvJE3UzyRDtT
8kSiWfJEEGDyRG5m8kTUbPJEQ3PyRKp58kQQgPJEbobyRNSM8kRDk/JEqpnyRAig8kR2pvJE
1KzyREOz8kSqufJECMDyRG7G8kTdzPJEQ9PyRKrZ8kQQ4PJEbubyRNTs8kRD8/JEqvnyRBAA
80RuBvNE3QzzREMT80SiGfNEECDzRG4m80TdLPNEQzPzRKo580QIQPNEdkbzRN1M80Q7U/NE
qlnzRAhg80RuZvNE1GzzRDtz80SiefNEEIDzRG6G80TdjPNEQ5PzRKqZ80QIoPNEbqbzRN2s
80RDs/NEornzRBDA80R2xvNE3czzRDvT80Sq2fNEEODzRG7m80TU7PNEQ/PzRKr580QQAPRE
bgb0RN0M9EQ7E/REqhn0RBAg9ERuJvRE1Cz0RDsz9ESiOfREEED0RG5G9ETUTPREO1P0RKJZ
9EQQYPREbmb0RN1s9ERDc/REqnn0RBCA9ERuhvRE1Iz0REOT9ESimfRECKD0RG6m9ETUrPRE
O7P0RKK59EQIwPREdsb0RNTM9EQ70/REqtn0RAjg9ERu5vRE3ez0REPz9ESq+fRECAD1RG4G
9UTdDPVEOxP1RKIZ9UQIIPVEdib1RNQs9UQ7M/VEqjn1RBBA9UR2RvVE3Uz1RENT9USiWfVE
EGD1RHZm9UTUbPVEO3P1RKJ59UQIgPVEbob1RN2M9URDk/VEopn1RAig9UR2pvVE3az1REOz
9USqufVEEMD1RHbG9UTdzPVEQ9P1RKLZ9UQI4PVEdub1RN3s9UQ78/VEovn1RBAA9kRuBvZE
3Qz2RDsT9kSqGfZEECD2RG4m9kTdLPZEQzP2RKo59kQQQPZEbkb2RN1M9kRDU/ZEqln2RBBg
9kR2ZvZE3Wz2RENz9kSqefZECID2RG6G9kTdjPZEQ5P2RKqZ9kQIoPZEbqb2RN2s9kRDs/ZE
qrn2RBDA9kR2xvZE3cz2REPT9kSq2fZEEOD2RHbm9kTU7PZEQ/P2RKr59kQIAPdEdgb3RNQM
90RDE/dEohn3RAgg90R2JvdE1Cz3REMz90SqOfdEEED3RHZG90TdTPdEQ1P3RKJZ90QQYPdE
dmb3RN1s90Q7c/dEonn3RBCA90R2hvdE3Yz3RDuT90SimfdECKD3RG6m90TUrPdEQ7P3RKq5
90QQwPdEbsb3RN3M90RD0/dEotn3RBDg90R25vdE1Oz3RDvz90Sq+fdECAD4RHYG+ETdDPhE
QxP4RKoZ+EQQIPhEbib4ROUs+EQ7M/hEqjn4RAhA+ERuRvhE3Uz4RENT+ESqWfhEEGD4RG5m
+ETUbPhEQ3P4RKp5+EQIgPhEdob4RNSM+EQ7k/hEqpn4RBCg+ER2pvhE3az4RDuz+ESiufhE
EMD4RG7G+ETdzPhEQ9P4RKrZ+EQI4PhEbub4RN3s+ERD8/hEovn4RBAA+UR2BvlE3Qz5REMT
+USiGflEECD5RG4m+UTdLPlEOzP5RKo5+UQIQPlEbkb5RNRM+URDU/lEqln5RBBg+UR2ZvlE
3Wz5RENz+USqeflEEID5RG6G+UTdjPlEO5P5RKqZ+UQIoPlEdqb5RNSs+UQ7s/lEsrn5RBDA
+URuxvlE3cz5RDvT+USq2flEEOD5RHbm+UTd7PlEO/P5RKr5+UQQAPpEdgb6RNQM+kQ7E/pE
ohn6RBAg+kR2JvpE3Sz6REMz+kSqOfpEEED6RG5G+kTdTPpEO1P6RKpZ+kQQYPpEbmb6RN1s
+kRDc/pEonn6RAiA+kRuhvpE1Iz6REOT+kSqmfpECKD6RG6m+kTdrPpEO7P6RKq5+kQQwPpE
dsb6RNTM+kRD0/pEqtn6RAjg+kRu5vpE3ez6RDvz+kSi+fpECAD7RHYG+0TdDPtEOxP7RKoZ
+0QQIPtEdib7RN0s+0RDM/tEqjn7RAhA+0RuRvtE3Uz7RENT+0SqWftEGGD7RG5m+0TdbPtE
Q3P7RKp5+0QIgPtEbob7RNSM+0Q7k/tEopn7RBCg+0RupvtE1Kz7RDuz+0SquftECMD7RG7G
+0TdzPtEQ9P7RKrZ+0QI4PtEdub7RNTs+0RD8/tEovn7RBAA/ERuBvxE3Qz8REMT/ESiGfxE
CCD8RG4m/ETULPxEQzP8RKo5/EQQQPxEdkb8RN1M/ERMU/xEqln8RAhg/ERuZvxE3Wz8RExz
/ESqefxECID8RG6G/ETUjPxEQ5P8RKKZ/EQIoPxEbqb8RN2s/EQ7s/xEqrn8RBDA/ER2xvxE
3cz8REPT/ESq2fxECOD8RHbm/ETd7PxEQ/P8RKL5/EQQAP1Edgb9RNQM/URDE/1Eohn9RAgg
/URuJv1E1Cz9REMz/USiOf1ECED9RHZG/UTUTP1EQ1P9RKJZ/UQQYP1Ebmb9RNRs/UQ7c/1E
qnn9RBCA/URuhv1E3Yz9REOT/USqmf1ECKD9RHam/UTUrP1EQ7P9RKq5/UQQwP1Ebsb9RN3M
/URD0/1Eotn9RBDg/URu5v1E3ez9RDvz/USi+f1ECAD+RG4G/kTUDP5EQxP+RKoZ/kQQIP5E
dib+RN0s/kQ7M/5Eojn+RBBA/kRuRv5E3Uz+RDtT/kSiWf5ECGD+RG5m/kTdbP5EO3P+RKp5
/kQQgP5Edob+RN2M/kRDk/5Eopn+RBCg/kRupv5E1Kz+REOz/kSiuf5EEMD+RHbG/kTdzP5E
O9P+RKLZ/kQQ4P5Edub+RN3s/kRD8/5Eqvn+RAgA/0R2Bv9E1Az/RDsT/0SiGf9EECD/RHYm
/0TdLP9EQzP/RKI5/0QIQP9Ebkb/RN1M/0RDU/9Eqln/RBBg/0RuZv9E3Wz/RENz/0Sqef9E
CID/RHaG/0TUjP9EO5P/RKKZ/0QQoP9Ebqb/RN2s/0RDs/9Eqrn/RBDA/0R2xv9E1Mz/REPT
/0Si2f9ECOD/RG7m/0TU7P9EQ/P/RKr5/0QIAABFOwMARW4GAEWeCQBF1QwARQQQAEU7EwBF
bhYARZ4ZAEXVHABFCCAARTcjAEVuJgBFnikARdEsAEUEMABFOzMARW42AEWeOQBF0TwARQhA
AEU7QwBFbkYARZ5JAEXRTABFCFAARTdTAEVuVgBFnlkARdFcAEUIYABFN2MARWpmAEWeaQBF
1WwARQRwAEU3cwBFanYARaJ5AEXRfABFCIAARTeDAEVqhgBFnokARdGMAEUIkABFN5MARW6W
AEWimQBF0ZwARQigAEU7owBFbqYARaKpAEXRrABFCLAARTezAEVqtgBFnrkARdW8AEUEwABF
N8MARWrGAEWeyQBF1cwARQjQAEU30wBFbtYARZ7ZAEXV3ABFBOAARTfjAEVu5gBFoukARdHs
AEUI8ABFO/MARW72AEWe+QBF1fwARQgAAUU3AwFFbgYBRaIJAUXRDAFFBBABRTsTAUVqFgFF
ohkBRdUcAUUIIAFFNyMBRW4mAUWiKQFF0SwBRQgwAUU7MwFFajYBRaI5AUXRPAFFBEABRTdD
AUVuRgFFokkBRdVMAUUIUAFFO1MBRW5WAUWiWQFF0VwBRQRgAUU7YwFFbmYBRaJpAUXVbAFF
BHABRT9zAUVudgFFnnkBRdV8AUUIgAFFO4MBRW6GAUWiiQFF1YwBRQiQAUU7kwFFbpYBRaKZ
AUXRnAFFBKABRTejAUVqpgFFnqkBRdWsAUUEsAFFO7MBRWq2AUWiuQFF2bwBRQjAAUU7wwFF
bsYBRaLJAUXVzAFFBNABRTfTAUVu1gFFotkBRdHcAUUE4AFFN+MBRW7mAUWi6QFF0ewBRQjw
AUU78wFFbvYBRaL5AUXR/AFFCAACRTsDAkVqBgJFogkCRdEMAkUIEAJFOxMCRWoWAkWiGQJF
0RwCRQQgAkU3IwJFbiYCRaIpAkXVLAJFCDACRTszAkVuNgJFojkCRdE8AkUIQAJFO0MCRWpG
AkWiSQJF1UwCRQhQAkU7UwJFblYCRaJZAkXVXAJFCGACRTdjAkVuZgJFnmkCRdVsAkUIcAJF
O3MCRWp2AkWeeQJF1XwCRQiAAkU7gwJFaoYCRZ6JAkXVjAJFCJACRTeTAkVqlgJFopkCRdWc
AkUEoAJFN6MCRWqmAkWeqQJF1awCRQiwAkU7swJFarYCRaK5AkXRvAJFCMACRTfDAkVuxgJF
nskCRdXMAkUE0AJFN9MCRW7WAkWi2QJF1dwCRQTgAkU74wJFbuYCRaLpAkXV7AJFCPACRTfz
AkVu9gJFovkCRdH8AkUEAANFNwMDRWoGA0WeCQNF1QwDRQQQA0U7EwNFbhYDRZ4ZA0XRHANF
BCADRTcjA0VuJgNFnikDRdUsA0UIMANFNzMDRW42A0WiOQNF0TwDRQRAA0U3QwNFbkYDRaJJ
A0XRTANFBFADRTtTA0VuVgNFolkDRdVcA0UEYANFO2MDRWpmA0WiaQNF1WwDRQRwA0U7cwNF
anYDRaJ5A0XVfANFCIADRTeDA0VuhgNFnokDRdGMA0UIkANFO5MDRWqWA0WimQNF0ZwDRQig
A0U3owNFbqYDRZ6pA0XVrANFCLADRTuzA0VutgNFnrkDRdW8A0UEwANFN8MDRW7GA0WiyQNF
0cwDRQjQA0U=</AssayXData><AssayYData Points="2918">iHVsPvjAaj7NYWk+VJBoPg//Zz4SjWk+RyViPlNpZT7GWWk+cftpPrhxZT6KYGM+af9jPpz+
Yz6+22Q+XUVgPnATZz7ErWM+b/5jPsNUYj7QwmU+P+1lPue2Xz44xGg+kExnPsI3aT7SRV8+
Hp5kPthkYD70NGY+jYhlPhPjYD6LtGI+k/5fPiI7Yz6bvWI+DYNiPr9hYz4iNls+Sv9gPidR
Yz7MP2c+znBgPvAdZD6eDV8+z8NkPjdsYz6fpWU+GnxlPl4vYj4fcV8+gflePtbUXz4gFmU+
aodfPjtMYj4AMF0+sQ9gPnP+WD4OXV8+KFxhPijJXT7nK18+kA5hPssiXz6MYFs+oqhhPv7a
YT69jFw+xptiPvrqYT5F8F4+WuBcPhFOYT65oF4+bGZePpBdXj6baFo+O61dPooKXj4BTGE+
31ZiPmlYWj4p6l4+FYhaPpcOYD7jIF8+ORJfPoc8Xj6Q9lw+i9BcPgk9WT5nhmA+Z/BdPrP1
Wj7mQ14+5YNcPqqwYj5Gy1w+pudaPrmOWD6TgFk+JBRaPgyKVz7ed18+eqtePsp0Xz6rZ1w+
3z9dPiliXz6tMVs+QA1dPvNnWj7lPlo+oU5bPmFfXT5gfF4+iPFdPjimVz5Q714+B1ZbPsZI
XD5RGlw+Q9hcPvd4XD5EJlg+dRRbPjNgWT69c1g+E9JdPgCBXD4gMlU+vjdbPhiEYj7aKVk+
aVJdPoSHXT71uVw+36RYPoiXVz4m/Vo+dwNZPsEuWj7SF1c+vMhWPqK8VD64o1w+4jdbPoa5
WD4L4Fg+kctYPv/EWj48bVk+gK1XPorMVz7niVc+SFNWPgU2WT6M1lQ+PRxWPgs3Vz4GZ1g+
puRXPh1OWD55MVs+In9aPjBCVT7gaVY+ZhdZPiRoVj5IW1c+391aPtqAVj6ib1s+RXhWPs7I
Vj7/Flw+49dYPvfAWD61s1g+kmdXPhz3VD4Xplo+WFRbPpK4Vj7tFlk+RE9VPs77Vj4KTFU+
bTNYPmaFWD6G71Y+53ZaPpyqUT51xFI++UBZPv0IWj6mCVM+UkVUPri2WT54Ml0+qqJWPvZP
Wz7jWVg+Ol9ZPptGWD672Vc+BKxUPuMQUz6BZlI+yY1XPnPHUj6iNFY+qw9WPvnKUT7TUlI+
QRxbPgW5UT46jFU+cMZVPlF+WD68+lE+SGRTPuwEVj7gPFU+JT9QPqPHWj4nQlM+IgZYPpnO
Uj7RbFQ+WwRRPp3vUT6o0ls+6BNRPlisVT7rDFI+cDlUPgk/Vj5PHlg+1uxSPkilVT6wy1A+
U39SPrWkUj6qGVU+ALtUPib4Vz4TtFY+5kNSPtn5UT6lElY+mHdTPoWxWD6zTlY+unhUPuio
VT5lyFI+vtVTPmczUj5SrlM+hFNTPigOTj6cqVQ+daxOPtY5Uj7pTlM+SzlUPlv7VD4E0VM+
si5QPkmRVT4Dn1c+6ShUPrx9VD5Li1A+BoJUPunbVD50zU0+YlNSPpGhTj4wm1M+a2pRPrV4
Tz5tA04+H9NRPqoqUj4GU1M+bOVWPuifUD7+/U8+C0lRPvr5Uj6omU8+YjhQPp39Tz5kxVA+
66NOPjVMVD73Q1A+MRlVPo2ZTj7BI04+QRhTPocFUz7PN1E+lD5VPl1UTD5qJ1Q+cHRXPv54
UD73P0s+DvtPPiTnVD7PfE4+rXJSPhC/UD5MOk8+FQ5VPo2UUD5k7k4+eCNQPlbJUj4n/08+
lo5OPg6GTz58mVM+v4VSPtIJUD7f5E4+xglSPh4iUj6rzlE+nd1SPiQHUD7SvVA++OlSPn7P
TT7hb1I+cRxRPlmGUD5bOFI+JahTPmIIVj4FUVM+QQdRPg8GUT4lclA+sz5WPgRVTT6qzlU+
0slQPmoyUT5Ijkk+FjJPPi8ZUD42J04+gPpKPhpBUj5C8Es+KL9NPjOrSz75ZVA+kqlRPrcC
TT48L1I+u0pLPsKQST442VE+VBlUPv5ETT6sMlA+w3FOPj13Tz5vrEo+frFOPj2mTT65DFI+
nBVQPovmUj6l7VE++zNRPqwGUz52JU8+RFtRPsQ9UD7B7k0+WUpQPnlfUj4lbFA+da1IPlRM
UT5VYVA+Q2FPPq2BUD5yLU0+c2FQPluTUj7sBkw+WTpMPmXqTj6mUVI+DkNTPk/2TT4P00o+
dAJRPshpSj58ClE+6LlOPjUxTT7bhUs+PjRPPiaiUz71BVI+wFZNPtxvTT4NjEw+DqhJPpu0
UD5/7E8+XXpKPi0XSz4C/U0+jQZRPuAKUT5gok8+6o9LPl0STz7/1kg+rQtLPmBNUT7N5ko+
ILVLPnKsTD4U4lA+vtJRPsQSTD75rlA+/8RPPn+kTj5n9lE+eeVNPuOsUD6trk0+tc5OPiML
Tz4CFlA+EWRRPvvUTT7ayk8+165OPtYmTz7zEkw+Es5OPif1TD5/nEs+C3JNPrXITD7wd0s+
hZpPPjZ6Tz7HN0o+HU5MPvc6Uj7kLUo+0jlLPpL+Sj4sflI+7SxKPufuTj7Rr0k+cJlLPs+L
Tz7yVEw+fqFNPpIvTD4GAEs+a/5JPleYTD4dMkw+xZ9NPiP+TD4pC00+h0VJPqrEST5Oxks+
PBFMPsBKST4Ibk0++5BMPqFsTT5zpEg+/0RPPtv1SD6c3k8+awJJPkJDTj42ZEk+j8xLPiQk
TD52nE0+XhBOPo8CSz5dckk+sIBMPkbbTj55BEc+bG5HPgf+Rz4Hp08+5ZxLPuY5SD7JsU4+
P7lNPiCGTT7dQEo+Fz5JPvf3Sz7Ur0o+zy9OPp/LST5FwEk+UMxLPjk7TD7/WUo+mllQPl4+
UD6tAUo+ZKJPPnyuST4x5Ec+d6hGPtpPTz7gZ00+cutLPmH2Sz5xPks+lmdOPt+kRj6hwko+
uKxGPsmxSz6Z40c+UVFKPnSRSz5IG0o+7n1MPljMRj64wkg+Cg9OPvugSD6hFUY+MjVPPky8
Rz5twko+x7hLPj9ERz6enUk+A6RHPsIpTT5dMkk+bmVJPumaTD4o8Eg+sMtKPjcfSz76Lks+
NAZMPlFrST6PkEk+mUNJPvIBSz7+ZUQ+fBpMPkcgSj77lUk+jINJPsB6Tj4bbEY+JspJPsUm
ST4HwUo+Qq1KPr1sSD75F0o+5ppIPiVmRj7/K0c+G7NMPk1JSz7ATkk+dGNIPuvfRz45qUk+
8RtMPiMeRj7Eukc+BhhJPi0VSj6O50k+iURFPpu0ST75nEk+Us1GPuN/Sj59Pkc+ksVIPofd
Qz7GsEU+ZsZHPlGARj6nokk+dBFKPqz9RD48h0E+lYRJPoxNRz60k0c+pxtHPtQZSj6IVEQ+
FjRMPgqKSj7ri0k+bh9HPnPQSj6jaEs+Y/ZIPmpMTT7g80U+fppKPnIMSD4rQEc+Ni1LPoji
SD4M1UU+RgVIPlj3TT7jykM+rFRMPk4QRz46nkc+/pBKPkhhTD6qGEo+JgdKPijjRz5VA0I+
kKVFPgzRRj6FBUQ+qTdHPmz2SD4mQUc+vYdKPpEORj4t9Us+IdNEPmebRT46CEg+ELVJPjkk
Rz6w2kk+ArhIPkkTSj5+0Eg+SRNKPgkkSD5+okk+MrVHPsRWSD72XUY+rr9EPstMRz7Amkk+
7S9FPtbqQz4l+ks+VLRGPmvjSD4II0Y+4kpJPgZwRz7NHEc+jztGPu3YRT55YUk+zClKPjB9
Qz73P0o+PxVJPphZRj77gkk+PX1HPjWhSD6B2Eg++xtGPmB4Qz5SX0s+9aJFPpQMRj5KQEg+
u6pIPh1rQz6T60M+KXVFPr/AQz7oMEk+lp9IPlxORj7trUo+91tEPo+cSj40jUg+E8tGPjr+
Qz7hm0M+DqZBPnEFST4ETkY+9dNKPpUvSD7kIkk+sZlFPstnRj5o0UU+DTlEPp5fRD5sREk+
7BJHPiIiRz5NREc+DLpIPmaiRj7zC0k+V6NIPu/lQj5VvUQ+xXhFPrk9Rz5Tskc+45JFPsL7
RD7NSkQ+xDZCPqteTD5JN0Y+go9FPil/RD4oC0I+VlBKPv48QT4n1Ec+jOVIPt4QRT79x0E+
IpxCPjRuQz6wLkk+vcREPqvFRT4ccEE+4YxIPvytRD6t0kA+DUFHPvPdRT4bJEY+SDBFPgwi
RT4wzUc+KYBCPg1cRT6iEUc+69RFPvYIPj4ryEM+6tNFPquFSD6pbEA+rqdJPo/ZQT6Ebkg+
wyVIPg90RD7Wp0U+BeRHPvjVRj7l10M+a+VHPnDpRD6e7UY+gVtIPhFzSD76K0c+5KdGPj8H
Qj5Zd0I+l9hEPuRNQz7Ra0Y+fMhAPgPkRT6crEE+ehpHPiJEQj6+Q0g+bCJEPlUSQz4JQUY+
IExCPjHaRT69+UQ+S8JFPvgPSD6HEEY+4RhEPq9vQT5lQkc+vDdDPitXRD6W8UU+9J5GPggD
Qz5BC0M+GjVDPooUQj5rzkM+pydGPo+UQj4zTEQ+bOhDPiS2Qj7c/UE+b/I/Ptn4QT5AVEU+
1oA6PqKdRz4RZ0U+i3xDPr98Qj7dX0Q+cd5FPrM+Qz5DmEU+rNtGPo2jQz5xgEc+nFREPnVh
Qz6VmkI+7kRHPq5/ST5zUUU+815EPiioQT5pCkM+djFEPiW0RD5rUkQ+Z5NCPkVGRz5sLEA+
Q/JCPiwtRT6MEkY+/1xCPreNRT5K1UA+sg9GPs91Qz5GTUM++qdEPr0gQD67xEM+tM9CPsnP
Qj6DNEQ+tmhDPtP8QD5nWUc+ezdCPpYIRD4RlT8+DeRCPiCJQj52R0E+EMxFPimnRD6BCkQ+
kBNDPrG4Pz6dAkY+3yxDPqLeQT4wtT8+CS1BPvxDQD6s0UI+IYo+Pj4ERT6xzkQ+68VBPkrL
QT5q7UI+mf1CPhggQj7X1kA+9X5CPq2vQT7rUkQ+FkNEPucqPT74cEE+gtpCPvkKQj7weEA+
6PtAPj1QQD5Kikc+IANFPhIJRT5VbD0+k6A7PhkCQD64bT4+gNY/PhzNQT7R4kQ+rVpEPl2Y
RD7kNEE+VUdCPrX8RD4H4kY+VMBBPi4SQD6WEUI+UodDPq6kQT4PrUI+FQlCPrvqQz5nN0I+
rTBEPrrkQz7b3j4+x3REPuMhRD6SsEM+kHJDPscFQz6wOkM+feVAPvoxQz4mckA+2GtBPrw/
RD4lWEM+5YU+PlyGQD7iZEM+t91DPklrQz5sdkU+/+M/PvMZQD4gzT0+dkZDPlFxPT7q7kI+
Tcc+Pt7BQj7GD0M+s2NEPnQqRD45J0I+HXRCPgJ3Pj5Vxz8+KLg/PryeQT4VmEE+OlVAPuHb
Rj4j0T0+nkVCPgonRj4DxkE+2N5BPipgQT6o1kA+87s8PruyPz69+UI+yZM/PoN5Pj45/T4+
xsVAPvw7Rj54E0E+Z3E/PpKIQT5enD4+3sw/PqYWQz7sbz4+BnxCPh2ZQz5jC0M+qDBAPvTR
RT6jqj8+PQs9PuHNQD5Xf0I+K2FBPurYQD6120E+56g+Pv7nQT4BuEA+XoY/Pnk+Pz67h0I+
xlo8PoUnQD5G1Dw+Ico+PgSYRj7MAT8+fMo/Png4QT54b0I+oWQ+Psx6QT4iPkU+m3Q/PuuE
QT7mRz0+sbNCPvT6QD6UQkI+EYQ/PiIyQz7OIkE+m59BPlNnQj7pYz8+XghCPrllQj49n0E+
T2lDPl2tQz41CT8+xRZAPvqWQT5G4EE+Qro/PmtaPz5lVEM+fPlEPoFSQD77REI+OZtAPpVz
Pz6ABkE+839BPn5HPj7sfT4+w/hCPqPdPT7ZzkM+yotCPghnPT7D2kA+Gm5CPgwgRj4970E+
IVk7PjKgQz5dPz4+Z6Y5PlyxPj7geT8+J9BBPhaWQj4rlkA+ceY/PoGvPT5pSD0+O9k7PvT5
Pz4IhkM+yko8Pi/3Oz7gaT0+h2hJPsP4Pj6Fk0E+UNg+PmcuRD6Wwz4+64VBPgGWQT64zj4+
29o9PhGmQT6RZ0E+m188PgZfPz4Jr0M+58dCPrumPz40/UA+K3dAPi4NPz68bUM+tDo9PpwN
QD5uvkM+MyNCPnSgRD58G0A+X2lDPp0tQD6cC0A+7iRFPs6mPD4WakM+czw9PnM6Qj6EdUE+
Nv1FPuj0Pz4eF0I+G1E8PoPlQD789Do+eH1DPsQTPT7nyUE+2/k9PqdBQj74mzw+DRs/Psht
Qj4RdEM+fDZEPiENQD5Fy0E+OUk9PgXkPj4JgkA+sGJBPl6tQD74PT4+Z2E/PiVEQD6eqj4+
wHM+PtylQz7LbD0+jDFAPpPkPT7Ak0I+/i1BPqYlQT6iMT4+GtU/PsRAPj5RGjk+YEY+PkFs
QD5j/Dw+Gsk/Pr3pPT4bzzw+DfdBPtSyPz73nz4+bYY8PvpiQD4KYD0+j9Q+PvwnPj5I0z8+
bmc9PiTgOz4PGDo+HKg7PtjSQD78UUI+b+o8PtvmPz4LvD4+Ues8PkZHPz5WEkA+HAk/PgcJ
PD5/3D8+Q/lAPh5dOz6vXT0+Nvw9PiGUQD4HmUA+P6Q+Pp7UPj44czk+HuE+PjQ/Pj4GFkE+
MCI+PlGePj7M1D8+7iA8PkN7PT4eqz4+A+Y9PmNkPT4LMTw+tiNBPmSPPj42Hjw+qpFEPrCN
Pj7EnTs+NMo+PlRTPD4FxT4+JGQ6PjuwPT4WSzo+i948Pq/tOT7xQjw+Dlw4PqOOPD5R5jw+
PMQ7Pko9Pj5J5UE+URs9PmfaOj566z0+xIY+PnPaPT4mzkE+B6o+PvghQz6lBzw+bCNAPvSJ
Qz6HODs+i9U7PgOSPT6ieD0+iVtAPt9ePz4CiDs+0qU8PsFoPD41xTw+vyU9PnUvPD4ADkA+
p985PmBfPD7iBD8+A2M5PvIXPz5FWj0+xn89PvDpOj6uJj0+FZ9APjf/OD6c2Ts+Xto+PrYR
PT7hATo+jmA9PoKlOj6nb0A+vz08PrvUOD66Fz8+9vk+PhCiPD5RbTs+xcA7PlnCPz5aPz4+
GJQ7PkpDQj7Uijo+1l44PhFuPT6IREI+BkVBPnFvPD5yBj4+VCk9PhFTPj4NSjs+U587PhDN
PT7sQTw+g08/Pk3aOj47mD8+JRE+PlvVPD7+ZTw+ZiJAPu+HPj5Anjo+5oc6PkFhPj4sXDw+
24o7PqgEOz536zs+26I8PrizQT569UA+Ktw7Pr7xOz79tj8+4WA5PmizNz4jEz4+JYE8Pi8q
Oj6XMj0+Z5M8PogcPT48b0A+IZY7Ps8mPD5Kizo+AAM8PjFkPD7CxTo+xhg/PnsBOz7k6zs+
wcJBPsA0Pj57hzs+yZU8PnAkOT5+FD4+HipBPpdVQT7xwD0+be8/Pt4EPT4bKTk+5QM/PmUg
PD4n0Dk+aoI8Ptn5Oz5X/j0+/Jc6Pu3hPT7iGz0+CEtAPnSvOj5pUjg+3xM7PjyWPD6ooj0+
YvI8PoN+Pj69xjw+vjs3PmnyOj7lrT0+U2Q8Pu7+OT6Hnjo+hz8+Pm+9PT6TMzw+jNM7PmyF
Oz6d0T0+TsQ7PrTmQT4Sxj4+wzQ5PhzfOj53ND0++3U9PkZJOz5FM0E+nzE7Pm+lPT6JCj0+
nKU6Pu7TPj4MCjg+DHk5PuYDPT6kIjo+OfQ/PiDqPj6Kfjg+l/s2PocCOD7j6j8+WJw8PkQm
PT4qUDo+Hy84PuRgPD6ttTs+in09PhcdOz5QwT8+D4o5PrzUNz61yzw+I8w+Pt0YPT4v5jg+
pDo6PuREOD6Vbjw+mvk8Pr5yPj5myjk+MnQ1PjwPOT5NATw+6WQ6PqvRNj6TRTw+pOs8PiH/
Nz5VWjw+v7c8PochPT7lPj0+tDo6PrC+Pj7U6zo+crg8PjlCPj6t2j8+NO83Pvu9PD6PlTs+
C+k8Pv+UPT600jc+LjQ4PiYBOj4axzw+ZI84Prx1PD5tuTw+b4M8PgbkNz46pDo+Ue08Pt/z
PD5O7jo+T4g2Pp7pOD6gfTo+6lk+PnZLOz79Lj4+ds83Pmg1Nj672zw+TRk5Pr0VOT7Jujo+
XWI7Pi82PT6feDs+++Q7PkDOOz5m+Dk+Gqw6PhbIOT5QVTo+d2U4PryUOz7f4Dg+aE88PlCI
Oj5NODw+ACg4PrZhOj5xAD0+9kg5Ph4jOz56FTk+PlM8Pq5jPT6qBTs+Ii8/PqgtOz7CETw+
koI5PsYDPj6idzw+DX07Pn6wOz4sFD4+LDE/Pl/jOT52DTw+IRs8PnrMNz5Q8zk+oh08Plh7
Oj5HxDo+sbw2Ps6JOT7wTjs+soA5PqywNz6MIDk+7Zo/Pia/Oz7QYDg+US84PilwOj6I9DM+
ph48PhtzOj4eIDc+lOk2PiKGOT4lzTk+9bE5PhJ2Oj45ST8+wsg4PqzvOT7oVTw+9CE3PmZ1
PD7yTjY+lIE2PvkpOz6CLD8+ggw+PttvOT7urDQ+slI7PqccOj5Xbjk+ZRM4Pr1mND5L3js+
B3Y4PpBHOD5mjjw+LfA3PthSOz4l6jo+lWg3PqHyOT6B8DY+/r02PkWPOz7H6Ts+M9k6PjH4
ND4NWjg+jBs4PnqrPD4rRzo+jts8PsztNj7nWDo+3rQ8Pmw7NT4sLTg+ohs4PkKVOj6s/DY+
FEE3PkNMOz7bejk+PYM6PlI3Nj4gijc+1RQ+PsqXOD6Nkjo+aQE6PgISOT7xBjs+i/I4PqjV
PD4ACzs+P7w6Pl5/Oj50YTg+NTI8Pu8XOT4tGjg+MvwxPksLPD5B2T0+39o4Pn+TOz5QhDk+
56c4PnSTPD4iODg+y481Pi3dOj4MaDk+0xI9PoGQPD7aWjk+o8s7PvNSOj549zY+q+g7PlE0
OT6h+Tw+r147PrgNOj5u3TY+PqY9PrS1OD78XDQ+Lyk4PmPtPT4mFDs+m8U4Pn3gMj742To+
mLs6Pt65OT7N6zk++hI4PrSrNz5ngTk+cHM0Pl/eND4J8zQ+srs8Ph1POz5aFjw+sH82PkqN
PT439Ts+BWU2PmxCPj7+Hjg+pt04PhPJNT7MIzk+Ot83PssINz7PHTs+IWQ5Pp6cOD5o3Dg+
nOg9PuFDOj72yjg+2f82Pv5IOD4AHjU+naI8PruONj50Pz0++lQ3PiagOD6HyDk+sXA+PiJA
OT6GSzY+jCA8PhS6Oj4ggzU+JkM2PsfZNz5S/D0+oas4PneVNj5VGzg+eT44PmDuOj7J2Dc+
C541PqGcND5k8zU+Z1s8PiuzOj788jg+sRY4PtMlNj6m8zc+x044Pp8ZOT5iNzY+1Ds8Pt2i
Oj4gHTw+8883Pu/7OD52ujc+tHg4PniaOT4O5zU+j4Q4PjA/Nj7atDY+6EQzPlIFOD7xDjc+
9Kg7PlPoNz4LnDk+etk5Pk2HOT67CDs+Ozc3PqVQNj5HlTw+1zI8Pm+TNj4i1Dg+gCY5PnMq
Nz4nSDk+wwszPrH2Nj7kYTY+75gwPp/KOj56qjg+Mi04PvRdOD7Byjk+0z43PggMOT69ijc+
yYM0Pg+/ND4+8jU+iJI4PosVOD6VWjo+fno4Pt+JNz4Iijc+JWk7PgV5Nz6twjc+ms86Pq6S
OD4vNTg+GsM3PkYtNz7AzTQ++jU2PulXNj7uzTg+4gA8PqTJOD6vbjs+mHE2PlaCOT4zkzk+
nJY0Ph8COT5Hdzo+Xqo2PmsaOT4S1Dk+UdQ3Ptx/OD79tD0+pClAPnLAND7I2zY+D3M6PiU4
OD5CLTc+gJQ1Pt9DNz58bz0+h7Q2Pkm+OD760jc+4uw6PsS2Nz7cJTo+JZk7PodcND7yozQ+
vi04PnuDNj7O8DM+orAyPgExNz5bMjc+JTg1PqZUNT5Znjg+EmM4PprmNj61wzs+5nczPnSl
OD5K4jU+AYM1PuOsOj7m9zw+C+E3PtI3OD52iTc+V205PpZ/NT6zdjo+JTg4Ph6VOD51WTk+
Eao1PuHROD6G0jU+4VQ5PrDVND7DFDw+7Yw2PjCDOz5PWTk+MvwwPqb0NT4MWDc+OPw1Pibh
NT7hbDQ+YVc5PvUuNz6c2TY+/iA0PoRANj4a6Ds+df81PtleOT49tjc+9DI1PrYfND774DQ+
nBY5PlvqNT5+VDg+bag0Pvm6ND6QATc++PI2Ppz8Nz7a2TU+NQs1PnLoOD4UIzU+mhY5PmzL
OD78ajU+8JU6PmssNj6QLzg+cCY1Pj0VNj5aqjI+VJE0PlZeNT7NJTY+7rg2Pon+NT6oUDc+
HQwzPi71NT6IoDM+Hg0yPuHjNT7FkjI+WJE6PkYdNj7SGjc+QEk2Pn1UNj4WGzg+83M4PuI2
Nz7ILzg+Bgc4Pn5VOz6qOjY+t3w6Pm4sNj5rljM+eoU3Pj0eOD430jg+pEU4Pik8Nz5CoTg+
FJE1PocyNT61oDQ+48s2PnknNj5F1jY+9uE5PiGfNj5kXDE+WCY5Pn5MNz6+kzY+Lds1PqrV
Nz5UfDU+zUw2PjBWND7zCTQ+RpE0PpmdNT5xwTU+Yf02Prm8Mj6E/zY+Lgc3PqXCNz7HYDc+
bosyPtimOD5DBTc+DIY4PjPdMz56KTI+5RI5PiIWNT6knjY+MvI3Psn5OD7ZMzE+M+g0Psc4
Mz7YazY+qZQ1PlcuNT77zzg+BIk3PgxPMz4KiD0+5Sw2PrrLOT4Ouzc+gCoyPlQ5Mj6bFTY+
+LQ2Pg/DMj4IQDI+uJQ0PiTeOD6oZzQ+KiE5Ps4oLz5MajI+OUU1PlXzNT7orDU+sXs4Pg9N
Mz4DgDk+fusyPksrMT6bmjY+vlo2PlfXNT4Y2TM+QQwxPp7fMj7nbDU+TtE1PhvdOD52Cjg+
UXg4Ph7yLz7nMTE+Tpk2PvQuMz6hZjk+WJU3Pga1NT5dEzQ++x85Pp1QND6kmTU+4sk5Pjlc
MD4MKTU+9I4zPk0+Mz4FLDY+VpI5Pki+ND54cjQ+JUE3PgOjOD7dNi4+2v8wPmHlOj4RuDA+
6UA1PpT+Lz54SzQ+nP4yPu7IOD4ncjI+6sczPiECNT7JhTQ+fK01PohbMz7ONTg+W4UxPpHv
OD5eKTM+YWs2Pmn7Mj55OzY+hn80PikLNj49cDk+xdQ0PiQbND664jA+ZG0yPmC2Nj5I9DA+
ZwIyPjJONz5oWTI+ZuU3Pm+3Nz7kgjQ+39kyPksXNT4aPjI+hFc2PmpPMD5d0Tk+QZA0PgTj
Mz753TU+0ygwPuaWMT6Hwy8+Ubo1PltuNT69Oy8+HK43PtPFNz7HojQ+g4k3PjcAMj4hWjU+
r1o1Pj7cMT4tSzI+DFUvPpNYMD7Z4i4+Ed8zPtHWNz7Pwjc+kVYzPlxqNT6SQzQ++GI3Pj+n
Mz6fGTM+yWUzPgenMT4VnDM+mv4zPnPvMj5zZDM+Ioo1PjlCLz4F1zQ+vy4wPjX1ND5SsTY+
f7wyPkqQMj5nVDQ+kb4wPkZNMz601DY+LuA2Ps3UND5fMzI+y/A0Pg9KNT7pwzQ+2VgzPnp2
NT4dEzY+wckvPnt6ND5PHTA+X4EyPheJMz6r9TI+GU0zPpsmNz6UGTU+YoQ2PufHND5I5zY+
xMwyPtznND7kbjE+vtk2PiUFNz61czQ+2u01PuQbOD6hkTU+s901PiiGND4BrzY+3p8wPlpi
Mj43YzM+yjs0PlXXMz4h0TA+aLUzPresMz7rYzc+mKowPtrOOD77QDI+NEYxPq3tMT6bUzA+
g4U6Pt55ND4cOzY+RaI0PgJTNT6iQDM+agA1PkMTMz7rwjE+bW8vPqCwMj4f5jI+1LI0PuZq
Mz7uXzQ+QCMyPrZwND47BTM+/ZcxPhohOT61jzQ+gKc0PvxaNT4rUDM+Yu0yPl5mMz7dlTc+
7L8xPgcmMT4LUzE+GxsyPm2vMD4vhDU+rw01PgfLMz5cVjY+j580PllcND49SzI+DxA0Ph6l
Nj7X5jE+y641PqIpLz7a9zA+hnszPp9CND4v9jA+QEAvPuEhND50yjY+6Qw5PsvJMz480zE+
nV0wPv8ZMz67xjY+8N0xPt6hMD6xkzI+cb40PrrOMz4xQTM+0ZQxPsiHMT7nSjI+ejEyPrBN
Mz6Tfjc+w9YzPhrYMj7oIDU+imYxPpQwMz5e6DI+RY0wPhyJMj7MrTQ+ZA8vPpWeNT4p+TM+
h5QzPnWXOT7MIDU+YQE0PhIlNT7rWjM+r481PgH5ND7ItTM+cQkzPrqyMz77hTM+I3Y1Pkrj
Mj4eJjI+veU0PrgoLj73XDY+yWEzPjxhMz7jwjU+cy42PjMHMz7KfzM+EKk7Puw4Nj6/5zI+
BZU0PlvBND5BQDg+ztAyPnN5MT5GZDM+6gMzPl5YLj5aajE+zuc0PvSyMj6RAzU+hj0uPnMs
MT7IMzM+wAs0PljgMD614jI+DMExPsMILD5HLDI+NtwwPvH2MT4WEzU+iy4xPtTHMz7/Qi4+
xyU4PnAhNj5E9y0+YXgyPiA+Mz7/PjI+snAxPgAmMj4oojM+4hMtPt7oMz4AITM+1sI0PulD
NT7GVjM+zwMxPrb7MD7TATA+HWgxPq8XNT7WsjA+XhcyPo+hMD7SAzU+adUvPhXcNT4KAzA+
lokzPguPMT48qTE+zY03PoKgNj7MZjA+Qe0zPp/ALj7rPTI+sVwxPhCkMT71BTM+dSQwPigz
ND4DazE+t5syPiUMLz7cgDE+yCw1PoGtMj7AYDU+45k1PiTKND4KwTM+A04wPhOEND4mFjE+
ggE1PtwvMz40HjM+LpUvPsJsMj4UgDQ+bXY1PgUKMz4s7jQ+SZswPuHYNj6vaS4++iMzPiOR
ND45VjE+CaczPo3/Mj5rwTQ+T20vPse2KT6unzQ+5qoxPlBtLz5pTzM+eREzPjGyLz6+lDQ+
lH40Pmd4Mz769Cw+8OkuPidWMj60njI+RDs1PmNOLz57zS4+9FAxPrPDMT620zE+hk80Pn5S
ND734jA+gIswPq7FMD4TpjE+NiYxPvUwNT6CSzI+36oxPuBMMz7NCjI+Cs82Ps5YMD6o9zM+
jJczPuKjMz7F8i8+144vPhq7Lz7V+DM+bgg0Pju0Mj6GNTQ+nLYwPvMkLz7dEjA+TqgvPnL/
Mj6odi4+vpswPgwmMD51+S4+v7gyPr8gMT62XzE+mhkyPhF5MT4+0jM+gsYvPtqJMD4sCDE+
5VAxPjnYMD4WnDE+VyU0PnQEND4KPDQ+H9w1Phc1Mz4Pei8+uqUwPkTmLj4iHTU+oSg2PrpQ
Mz5Hwy0+oOQzPmLcMD4N8DU+v/UwPv9bND4CwjI+zFAyPhJ+Mj4PzTM+ucUyPkTRNT77HDM+
OtgyPkK4MD6vDzM+S7UzPux7ND6G/zA+iU4zPnZRMj5PJzg+7741PjLGMT507y8+8o0xPl9u
MT5oGTE+0VkxPl9qLz7B/jI+3P4sPoodLj7i4Tg++HcxPr8DLz6qdTM+Y8E0PoEAMD7loTA+
roEuPkyfND4kZzE+MvowPkzYMD7HZDE+NKcxPll1Lz5+izA+km0xPg6NMD6R3DI+rl8yPioI
ND7yyzI+BQ8yPrkcMz7lfiw+ViEvPjFYLj6zbi4+oLEuPhm9LT7RoDQ+UxQyPuwSMD6AqDA+
usYvPsl7Lz6jMjI+RlQvPiq8Mj5PajQ+aWAxPizAMz7oLy8+GYkxPtIJLz7rdTY+jBowPu3t
LT4idy4+M2EyPqKsMT6wrjU+KL4xPuUxLz7S7TQ++1kvPlHCND7Svi4+4S00PqfPLz7gujE+
/EowPpgPMz5iRTU+9CQxPrryMD4SnzI++KgvPrjILT79zi4+pJswPrEzLj5MkS8+qDYuPoNF
MT4YBzI+5lAyPhJILz6y2zI+/k4zPuBGND5OoTU+S1QzPh6gMT427DA+mGozPrCUMD4TsjI+
wpcxPlRIMz4OiTA+0mEzPtNLLz5iDjE+QaM0PkhXMD6bFy8+NzsvPh5LLz5vmC8+msY1PtHx
MD4jtzA+4v0uPiIlKz70jjU+TJwtPkYeMz5jMjI+p7IsPuKxND5l0S8+7BMwPsKkMD497Cw+
90sxPhB4Lj4+XzE+pVE0PoqMMD564S4+vX4wPhECMT7kYjI+tAAyPhMqLD4BrC8+jzQxPrV+
Lz4GWzM+AJguPtudND5OkjM+DmotPheIMj4/Iik+iGosPnqkMj4KTi8+jxsvPkjILD5FES8+
zHExPlHwLj4oSDI+SAsxPhDkLj6jFDA+HncxPjYnLT6l1DA+PRYuPuatLz6bry8+PUoxPkbA
Mz7vOTE+rGcvPoUXMT7teTM+/iIvPoTaKz7Q1S0+a+4sPmWyLT6b0TI+LwYtPrqyMD4C8DM+
NJczPrM+MT7BTi8+vNovPnkJMT6NAzI+9WszPsrWLz6v1is+d6QsPmcPLz4lQS0+zKsyPpCa
Lz7EwDM+FNMyPm4RMz4gsi0+QYMxPtlpMD4dGTA+l3kxPpclMT64uTI+M2YrPoMGLj5fyys+
1kIzPvqxMD4XYy8+6HIwPjgSLz5fpi4++1UwPtqRMj6UNjE+zt0uPgrsMD4F8TA+AiMsPngL
Mj7Ooiw+/YcuPuKmMD506DA+r+M1Ph10Lj5MhTE+P4M0PnSaLz5ctzA+GmAyPpl1Lz5l5DA+
fckwPm7PNj4lwC0+K/wuPkF9MD4iXDI+gUwwPqmdKz7vhzM+snExPm7eLz7z1Cw+xe4wPto6
LT5ZODA+8TstPoISMD7tFy0+q4cwPrM1Mz4hMi0+vHMtPpPpMD4QizM+RcEuPtyWLT73ky4+
Jb8uPgy0MD4fiy4+DwkzPpEuLz6ztS4+NT8tPlf3Lz6cpzI+O7AwPjBlMT7MyS8+LQswPkar
Lj5lfDM+SDQyPnyzLT7VuS4+lmotPhR0Lj7x5y0+xfArPvCZND6BQDE+2GctPnfrMj5zwSs+
UOcoPrkaLz7+CTI+QNIsPmWGLj6Noy8+DqEvPsgvLj7yki0+o/4wPrP1MT62qDU+fektPolB
Lj5M3zU+b5MwPi2iLT4sOy4++WcyPnw8Lj4MCTQ+mKktPh9YMT4LRzQ+vgYyPvQCKz5xETA+
JHgwPgEaLz77YC8+XcIvPuqMKz66VjE+r6AwPjtFLT5F/y8+UMUsPoIFLj7Q7Sk+uWsvPlBH
Mz6Q7y8+sDIxPrRELD4w1jM+ByIuPtz8LT43pC0+f7stPjLRMj7Hmi4+ib8zPiefLz72sy8+
VpkuPpMGMj6X0y4+AwUuPgf/MT5g9zA+2TovPvBhMj5Hji4+WfcyPpFmMD6A9yo+Z1owPiu/
Lj7XDjE+nbgvPhogMj6TIDA+3usuPouLLz6S/jA+dOQuPh1LLj7Cjzc+dqQxPo41Lj6+ujM+
KiosPuVNND6nxTI++t0wPlVIMD6u+Ss+OkoyPr3dMj6U2jA+FS0xPvSMLT5GaS0+bjUvPujV
MT5bVy4+jHgrPkt/Lz4MYC4+KBMwPvd3MD43izA+zrEvPs5WLD5q0i0+G8MtPpQuLj4khi4+
8wswPm7KKz7CHy8+7bIwPom8MT4WOjM+S0QvPq/sLD6roi0+0V0vPma1Lj5zmjA+f7MsPkrj
Mj77aC4+N2E0Pv4HLz48GS0+AIMrPvcxMD4tEjA+keEvPoaAMz5oAS0+Gp8xPkQrLT6jjDA+
RgUvPpsQLj7i6C4+/PAuPohXLT7chS4+QnQrPo/ULz4Hwi4+UZYtPhMcLT6P9S8+fbgwPogy
Lj42cS8+kgktPky0Lz7znC4+lmsxPqamLj78WS0+V5kqPhZpLD7oyDE+uJIuPrwaMj6HPDE+
2PEuPqRwMD4=</AssayYData></Step><Step><CommonData><SampleLocation>2</SampleLocation><SampleID></SampleID><SampleGroup></SampleGroup><SampleInfo></SampleInfo><SampleRow>G</SampleRow><SamplePlate>1</SamplePlate><WellType>REGENERATION</WellType><Concentration>-1</Concentration><ConcentrationUnits>µg/ml</ConcentrationUnits><MolarConcentration>-1</MolarConcentration><MolarConcUnits>nM</MolarConcUnits><MolecularWeight>-1</MolecularWeight><Temperature>30</Temperature><StartTime>2193953</StartTime><AssayTime>5</AssayTime></CommonData><FlowRate>1000</FlowRate><StepType>KREGENERATION</StepType><StepName>Regeneration</StepName><StepStatus>OK</StepStatus><ActualTime>4.99907</ActualTime><CycleTime>0.2</CycleTime><AssayXData Points="25">P9MDRXLWA0Wh2QNF1dwDRQjgA0U74wNFcuYDRaXpA0XV7ANFDPADRT/zA0Vu9gNFpfkDRdn8
A0UMAARFPwMERW4GBEWhCQRF1QwERQwQBEU7EwRFbhYERaEZBEXZHARFCCAERQ==</AssayXData><AssayYData Points="25">jfKUQIKSkUBulotA+HmQQPKqj0BH0YNAofSIQHR2jkDwq4pAjQKNQNo5k0DFEZBAdjKKQDLF
jkD964xAt9eCQIYRiUCsxYtAiPiFQKlhiEDGMJNAO1SQQLpJjEBboZFAOKuPQA==</AssayYData></Step><Step><CommonData><SampleLocation>1</SampleLocation><SampleID>Buffer</SampleID><SampleGroup></SampleGroup><SampleInfo></SampleInfo><SampleRow>G</SampleRow><SamplePlate>1</SamplePlate><WellType>BUFFER</WellType><Concentration>-1</Concentration><ConcentrationUnits>µg/ml</ConcentrationUnits><MolarConcentration>-1</MolarConcentration><MolarConcUnits>nM</MolarConcUnits><MolecularWeight>-1</MolecularWeight><Temperature>30</Temperature><StartTime>2206122</StartTime><AssayTime>5</AssayTime></CommonData><FlowRate>1000</FlowRate><StepType>KREGENERATION</StepType><StepName>Regeneration</StepName><StepStatus>OK</StepStatus><ActualTime>5.002</ActualTime><CycleTime>0.2</CycleTime><AssayXData Points="25">OyMERW4mBEWlKQRF1SwERQwwBEU7MwRFcjYERaU5BEXVPARFDEAERT9DBEVyRgRFpUkERdVM
BEUMUARFP1MERW5WBEWhWQRF2VwERQhgBEU/YwRFbmYERaFpBEXZbARFEHAERQ==</AssayXData><AssayYData Points="25">/GfrP5ucAUBd9vs/d37YP5mO3D9DCN4/WanNP1VN4T8VNvs/ciPdPy1w3D8fpfk/wfXuP8ta
0T9Ewt8/jOjjPzFM0T+ridY/st7mP3Xl1T/0ddk/ntz2P4lT8j8Ro9w/cmnmPw==</AssayYData></Step><Step><CommonData><SampleLocation>2</SampleLocation><SampleID></SampleID><SampleGroup></SampleGroup><SampleInfo></SampleInfo><SampleRow>G</SampleRow><SamplePlate>1</SamplePlate><WellType>REGENERATION</WellType><Concentration>-1</Concentration><ConcentrationUnits>µg/ml</ConcentrationUnits><MolarConcentration>-1</MolarConcentration><MolarConcUnits>nM</MolarConcUnits><MolecularWeight>-1</MolecularWeight><Temperature>30</Temperature><StartTime>2218444</StartTime><AssayTime>5</AssayTime></CommonData><FlowRate>1000</FlowRate><StepType>KREGENERATION</StepType><StepName>Regeneration</StepName><StepStatus>OK</StepStatus><ActualTime>5.00005</ActualTime><CycleTime>0.2</CycleTime><AssayXData Points="25">Q3MERXp2BEWpeQRF4XwERRCABEVDgwRFdoYERamJBEXhjARFFJAERUOTBEV6lgRFrZkEReGc
BEUQoARFR6MERXamBEWtqQRF3awERRSwBEVDswRFerYERam5BEXhvARFEMAERQ==</AssayXData><AssayYData Points="25">clh+QMZlb0Dhj3FA8PGDQJN8ekB1UHNAX/yEQPrId0AtOmhAE/F5QFLmfkD8NGtAfQl1QM55
g0DTTntAeMN7QNgzhUAwdn9AEJhxQJdggUCvSn9AozZlQK4BckDrlX1Aand0QA==</AssayYData></Step><Step><CommonData><SampleLocation>1</SampleLocation><SampleID>Buffer</SampleID><SampleGroup></SampleGroup><SampleInfo></SampleInfo><SampleRow>G</SampleRow><SamplePlate>1</SamplePlate><WellType>BUFFER</WellType><Concentration>-1</Concentration><ConcentrationUnits>µg/ml</ConcentrationUnits><MolarConcentration>-1</MolarConcentration><MolarConcUnits>nM</MolarConcUnits><MolecularWeight>-1</MolecularWeight><Temperature>30</Temperature><StartTime>2230593</StartTime><AssayTime>5</AssayTime></CommonData><FlowRate>1000</FlowRate><StepType>KREGENERATION</StepType><StepName>Regeneration</StepName><StepStatus>OK</StepStatus><ActualTime>5.00103</ActualTime><CycleTime>0.2</CycleTime><AssayXData Points="25">Q8MERXbGBEWpyQRF3cwERRTQBEVD0wRFetYERa3ZBEXd3ARFFOAERUfjBEV25gRFqekEReHs
BEUU8ARFR/MERXb2BEWp+QRF4fwERRQABUVDAwVFegYFRa0JBUXhDAVFFBAFRQ==</AssayXData><AssayYData Points="25">wAcnP0tALj8bRlk/ctw8P/S1Gj97eDk/+bgMPyJc7z6KGS4/30pBP5ZGEz8vBys/u0VlP0Qn
Lz8Jfy8/hQtYP0DJMz8l3+Y+YGAeP4WBFz+SJA0//l8cPw0vPD8e3Bg/ZicfPw==</AssayYData></Step><Step><CommonData><SampleLocation>2</SampleLocation><SampleID></SampleID><SampleGroup></SampleGroup><SampleInfo></SampleInfo><SampleRow>G</SampleRow><SamplePlate>1</SamplePlate><WellType>REGENERATION</WellType><Concentration>-1</Concentration><ConcentrationUnits>µg/ml</ConcentrationUnits><MolarConcentration>-1</MolarConcentration><MolarConcUnits>nM</MolarConcUnits><MolecularWeight>-1</MolecularWeight><Temperature>30</Temperature><StartTime>2242739</StartTime><AssayTime>5</AssayTime></CommonData><FlowRate>1000</FlowRate><StepType>KREGENERATION</StepType><StepName>Regeneration</StepName><StepStatus>OK</StepStatus><ActualTime>5.00005</ActualTime><CycleTime>0.2</CycleTime><AssayXData Points="25">RxMFRX4WBUWxGQVF4RwFRRggBUVHIwVFfiYFRa0pBUXhLAVFGDAFRUszBUV6NgVFrTkFReU8
BUUUQAVFR0MFRXpGBUWtSQVF5UwFRRRQBUVLUwVFflYFRbFZBUXlXAVFFGAFRQ==</AssayXData><AssayYData Points="25">psFNQJpGNUCewThA6blNQFLCPUBTBDJA/2JHQAdCU0B84TVA2MxBQPTfTkBlvTVAdl81QH+P
T0Dn5z9A1Vc0QIY0REDpbUZAyJQ0QAp+PkCGGE9APCE2QKVuM0BrvElArv8/QA==</AssayYData></Step><Step><CommonData><SampleLocation>1</SampleLocation><SampleID>Buffer</SampleID><SampleGroup></SampleGroup><SampleInfo></SampleInfo><SampleRow>G</SampleRow><SamplePlate>1</SamplePlate><WellType>BUFFER</WellType><Concentration>-1</Concentration><ConcentrationUnits>µg/ml</ConcentrationUnits><MolarConcentration>-1</MolarConcentration><MolarConcUnits>nM</MolarConcUnits><MolecularWeight>-1</MolecularWeight><Temperature>30</Temperature><StartTime>2254921</StartTime><AssayTime>5</AssayTime></CommonData><FlowRate>1000</FlowRate><StepType>KREGENERATION</StepType><StepName>Regeneration</StepName><StepStatus>OK</StepStatus><ActualTime>5.00005</ActualTime><CycleTime>0.2</CycleTime><AssayXData Points="25">S2MFRXpmBUWtaQVF5WwFRRRwBUVHcwVFfnYFRa15BUXhfAVFGIAFRUuDBUV6hgVFsYkFReWM
BUUYkAVFR5MFRXqWBUWxmQVF4ZwFRRigBUVHowVFfqYFRbGpBUXhrAVFGLAFRQ==</AssayXData><AssayYData Points="25">A9psP/l7bj95sx4/8hIgP4GnJT8/9fE+zeENPylzNj8XHQo/bEEUP8SDWD8pH1Q/AJEnP8yf
PT9PY0I/MxIJP/rOAD+6sB4/D5QEP72MCj+Ralk/SWpKP0V7HD+a1DE/JClMPw==</AssayYData></Step></KineticsData></ExperimentResults>
