# Supplementary material for: CD147 mediates the adsorption of influenza A virus on the cell surface through direct interaction with HA
Source: Front Cell Infect Microbiol. 2025 Aug 29;15:1647283. doi: 10.3389/fcimb.2025.1647283 (PMC12426278; doi:10.3389/fcimb.2025.1647283)
Supplement: Supplementary file 8 [file DataSheet2.zip › raw data-2/Figure 6/Fingure6 D-I/Fingure6 H/241006_008.frd]

<?xml version="1.0" encoding="UTF-8" standalone="yes"?>
<ExperimentResults><ExperimentInfo Name="Experiment_1"><ExpDescription></ExpDescription><RTDVersion>2.0</RTDVersion><RunID>B72A3294-3FDD-41F8-A2F2-5357D5FE9153</RunID><ExperimentType>KINETICS</ExperimentType><ExperimentSubType>KBASIC</ExperimentSubType><StartDateTime>2024-10-06T21:56:37</StartDateTime><MachineName>4QSYCS2</MachineName><UserName>Labuser</UserName><LotNumber></LotNumber><PlateName>241006</PlateName><PlateName2></PlateName2><SensorName>H6</SensorName><SensorPlate>1</SensorPlate><SensorType>SA (Streptavidin)</SensorType><SensorRole>LIGAND</SensorRole><SensorInfo></SensorInfo><WritingSW>DataAcquisition.exe 11.1.0.11</WritingSW><InstrumentType>OctetRED96e</InstrumentType><InstrumentSerial>FB-90287</InstrumentSerial><InstrumentFW>1.0.0.0</InstrumentFW><IntegrationTime>2.5</IntegrationTime><DSPType>CPF</DSPType><DSPStitching>1</DSPStitching><HasManifest>1</HasManifest><InfoHash>1729037275</InfoHash></ExperimentInfo><AssayParamsInfo/><KineticsData><Step><CommonData><SampleLocation>12</SampleLocation><SampleID></SampleID><SampleGroup></SampleGroup><SampleInfo></SampleInfo><SampleRow>H</SampleRow><SamplePlate>1</SamplePlate><WellType>BUFFER</WellType><Concentration>-1</Concentration><ConcentrationUnits>µg/ml</ConcentrationUnits><MolarConcentration>-1</MolarConcentration><MolarConcUnits>nM</MolarConcUnits><MolecularWeight>-1</MolecularWeight><Temperature>27.5</Temperature><StartTime>0</StartTime><AssayTime>120</AssayTime></CommonData><FlowRate>1000</FlowRate><StepType>BASELINE</StepType><StepName>Baseline</StepName><StepStatus>OK</StepStatus><ActualTime>120.001</ActualTime><CycleTime>0.2</CycleTime><AssayXData Points="600">AAAAAM3MTD7fT80+I9sZP1YOTT/FIIA/mpmZPzMzsz+R7cw/ZmbmPwAAAEDNzAxAmpkZQMl2
JkAzMzNAAABAQM3MTECamVlAZmZmQJZDc0AAAIBAZmaGQP7UjEBkO5NAy6GZQAAAoECYbqZA
/tSsQGQ7s0DLoblAAADAQGZmxkD+1MxAZDvTQJqZ2UAxCOBAZmbmQM3M7EAzM/NAmpn5QAAA
AEFMNwNBZmYGQZqZCUHNzAxBAAAQQTMzE0F/ahZBmpkZQc3MHEEAACBBMzMjQWZmJkGamSlB
5dAsQRkEMEFMNzNBZmY2QZqZOUHl0DxBAABAQUw3Q0FmZkZBmplJQeXQTEEAAFBBMzNTQWZm
VkGynVlB5dBcQRkEYEFMN2NBf2pmQbKdaUHl0GxBGQRwQUw3c0FmZnZBsp15Qc3MfEEMAoBB
ppuBQT81g0HNzIRBc2iGQQAAiEGamYlBPzWLQdnOjEFmZo5BAACQQaabkUE/NZNB2c6UQWZm
lkEMAphBppuZQTMzm0HZzpxBc2ieQQwCoEGamaFBPzWjQc3MpEFmZqZBAACoQaabqUE/NatB
2c6sQWZmrkEAALBBmpmxQT81s0HNzLRBc2i2QQAAuEGamblBMzO7QdnOvEFzaL5BAADAQZqZ
wUEzM8NB2c7EQWZmxkEMAshBppvJQTMzy0HNzMxBc2jOQQAA0EGmm9FBMzPTQdnO1EFzaNZB
DALYQZqZ2UE/NdtBzczcQWZm3kEAAOBBppvhQTMz40HZzuRBZmbmQQwC6EGamelBMzPrQdnO
7EFzaO5BAADwQZqZ8UEzM/NB2c70QWZm9kEAAPhBppv5QTMz+0HNzPxBZmb+QQAAAELNzABC
mpkBQm1nAkIzMwNCBgEEQtPNBEKamQVCZmYGQjMzB0IGAQhCzcwIQpqZCUJtZwpCOTQLQgAA
DELNzAxCmpkNQm1nDkIzMw9CBgEQQs3MEEKamRFCbWcSQjk0E0IAABRCzcwUQpqZFUJmZhZC
OTQXQgYBGELTzRhCoJoZQmZmGkIzMxtCAAAcQs3MHEKamR1CbWceQjk0H0IAACBCzcwgQqCa
IUJmZiJCMzMjQgAAJELNzCRCoJolQmZmJkIzMydCBgEoQtPNKEKamSlCbWcqQjMzK0IAACxC
080sQpqZLUJmZi5CMzMvQgAAMELTzTBCmpkxQm1nMkIzMzNCBgE0QtPNNEKamTVCZmY2Qjk0
N0IGAThCzcw4QpqZOUJmZjpCMzM7QgYBPELNzDxCmpk9Qm1nPkI5ND9CBgFAQs3MQEKamUFC
bWdCQjk0Q0IGAURC081EQpqZRUJmZkZCMzNHQgAASELNzEhCmplJQm1nSkIzM0tCBgFMQs3M
TEKamU1CZmZOQjk0T0IAAFBCzcxQQqCaUUJtZ1JCOTRTQgAAVELTzVRCoJpVQm1nVkIzM1dC
BgFYQtPNWEKamVlCbWdaQjMzW0IGAVxCzcxcQqCaXUJmZl5COTRfQgAAYELNzGBCmplhQm1n
YkIzM2NCBgFkQtPNZEKamWVCZmZmQjMzZ0IGAWhCzcxoQpqZaUJmZmpCOTRrQgAAbELTzWxC
mpltQm1nbkI5NG9CBgFwQtPNcEKamXFCZmZyQjk0c0IAAHRCzcx0QqCadUJmZnZCOTR3QgAA
eELTzXhCmpl5Qm1nekIzM3tCBgF8Qs3MfEKgmn1CbWd+Qjk0f0KDAIBCZmaAQlDNgEIzM4FC
HZqBQgAAgkLpZoJCUM2CQrYzg0KamYNCgwCEQmZmhELNzIRCtjOFQpqZhUKDAIZCZmaGQlDN
hkIzM4dCmpmHQgAAiELpZohCUM2IQjMziUKamYlCgwCKQulmikLNzIpCMzOLQpqZi0IAAIxC
ZmaMQlDNjEK2M41CHZqNQoMAjkLpZo5CzcyOQjMzj0Idmo9CgwCQQmZmkELNzJBCMzORQh2a
kUKDAJJCZmaSQlDNkkIzM5NCmpmTQgAAlEJmZpRCUM2UQrYzlUIdmpVCAACWQmZmlkLNzJZC
tjOXQh2al0KDAJhC6WaYQlDNmEIzM5lCHZqZQgAAmkLpZppCUM2aQrYzm0IdmptCgwCcQulm
nELNzJxCMzOdQh2anUIAAJ5C6WaeQlDNnkIzM59CmpmfQgAAoEJmZqBCUM2gQrYzoUKamaFC
gwCiQmZmokLNzKJCMzOjQh2ao0KDAKRC6WakQs3MpEIzM6VCHZqlQgAApkLpZqZCUM2mQjMz
p0KamadCAACoQulmqELNzKhCMzOpQqCaqUIAAKpCZmaqQs3MqkK2M6tCHZqrQgAArELpZqxC
UM2sQrYzrUKama1CgwCuQmZmrkLNzK5CMzOvQpqZr0KDALBCZmawQs3MsEK2M7FCHZqxQgAA
skLpZrJCzcyyQrYzs0KambNCgwC0QmZmtELNzLRCtjO1QpqZtUIAALZC6Wa2QlDNtkK2M7dC
HZq3QoMAuELpZrhCUM24QrYzuUKamblCgwC6QmZmukLNzLpCtjO7Qh2au0IAALxCZma8QlDN
vEK2M71CHZq9QgAAvkLpZr5CUM2+QjMzv0Kamb9CgwDAQmZmwEJQzcBCtjPBQh2awUKDAMJC
6WbCQlDNwkK2M8NCHZrDQgAAxELpZsRCUM3EQjMzxUKamcVCgwDGQmZmxkLNzMZCMzPHQpqZ
x0IAAMhCZmbIQs3MyEK2M8lCmpnJQgAAykJmZspCzczKQrYzy0KamctCgwDMQulmzELNzMxC
MzPNQh2azUIAAM5CZmbOQlDNzkK2M89CHZrPQgAA0ELpZtBCzczQQjMz0UKamdFCgwDSQmZm
0kJQzdJCtjPTQh2a00IAANRCZmbUQs3M1EIzM9VCmpnVQoMA1kLpZtZCUM3WQjMz10KamddC
gwDYQmZm2EJQzdhCMzPZQh2a2UIAANpC6WbaQs3M2kK2M9tCmpnbQgAA3ELpZtxCzczcQjMz
3UIdmt1CgwDeQmZm3kLNzN5CMzPfQpqZ30IAAOBCZmbgQlDN4EK2M+FCmpnhQgAA4kJmZuJC
zcziQjMz40KameNCAADkQulm5EJQzeRCtjPlQh2a5UIAAOZC6WbmQlDN5kK2M+dCmpnnQoMA
6EJmZuhCUM3oQjMz6UIdmulCgwDqQmZm6kJQzepCMzPrQh2a60KDAOxC6WbsQs3M7EK2M+1C
mpntQgAA7kJmZu5CUM3uQrYz70Idmu9C</AssayXData><AssayYData Points="600">AAAAAGTt4rp0E8063mICutZK8rowrxK7c5wcuQKzN7tfyzK7i+4wu56+p7qpmmO71+96u+Fg
MbtadY67GRueum3NoToBIGQ6qaosO2d6zLoWmhm6GKhMu5SbAjuKBzo5qCH5uviHX7rHdqS6
mFe0unuJVrtHo3S7QOhJum9Vrzq7eGC7p+VWuiVZzLoj0vK6saOCOeYJlLcXppK2WjmAu1If
fTuLPmi72jpiu7VjbjuUST27B4y7Osa2rjlQGi26DxY3uzU/rLrnrV074DshOkBCEbtvHPe6
ub+kOtIk/rnY0eY6sHR+OxX6GTtT/AG5EU4oO9tiejpd3ie7K53suYHomzqGCSU6WUsHOzbp
jLmVfSA7g6TROhe3lLqE3Nc7w5+4unUqiTuxUJc74o71unJvlDqYbW47MUQEu0ZWQjoQrAq7
PY1iuX5G9rrOHA86gx46u08lsjuEZhO7jfI1O8Cr1jqIVI43JrPbNiASezpo7L07RGteO9h6
bLrp8bQ6sduRuil5XztN1Gg62y+hOf+vsznF98E7oMYiOs9bnTvBym66RF+sO9ya4TroPcc5
sBhgO33buDmNq6A6OMMCO3aUvztC+Ye5ETGDOuYOJTubw1U7jP24O5PYYDtaQZs63pP1OvTr
GLre+b466303OznkD7r7KLs6BTsOO5KdzjqrhFg5TpIvu0I0LTu8tZQ7d2mlO9ejpDsqB5s7
3ToIO3pNXzvdRsA70SYoO6DPmDvL5es7F/0OO7mb2TrzZT47/9gEO4jTDzttt+I768KCO4pm
2jntT1w7vvKHO7CE7TpMTsM795wDu94HJjoahrA668v8utiPlDuwgdi6fA9sO2M0VTvKkwy6
CD0Gu7W9TzqY4Gw7FV4PO657+zqXs006bAeFO2IapDr5PP07ShKRuxBQJDr+elM6lMFVO16a
4TqEfJU7nTQvO4DjhjpqSaM7sIf0Os9lnzpXTVU7BVjXOgyg7TrvIFU7D/yOO63JibotLy07
WD1BOgJcyjo8hS+6XyZ/OmGoOzsOGu86SKyWO+PvNjuCRPc5IA1DO5svgjs+Wsc78e4gunKF
CjovKK87AnAZO37FVrlfA4c7XlG0OqrWv7osA5Y65weHOs5oOjtTKKg68PS5OqlD5roUs6M7
AZBkO9x8g7s2SG662p1+O6qu+zr2x4U7a6tEOweTRTuWtVE7EvsnOrjG0joeqCc6uswgO9Ik
pTvhs3c7kqpFuslNEzsRxZ47P7GxudHUVTtZyxw6gNSEOmPUqrpuxMo6uJYBO+C5gDs/49y6
OculOmxMXDuRgh87avVEupvN1Tmsq3+6gFaBO/lU3Dp72yy7g1+ZOkyEgjvrnFc73q2gOhD+
vTkloYg6Wbo8Oy7T9LirLrc6TxOsO2oYwjvapgm5yuNcOiJF7jrPw4k7pmxcuuTCAbpkRoE7
qdWDOrgyZ7rw/KW5k5CwO9Th9jrwLgo7qg2OO0RWlbmFZZQ6FdNiOqQQlDrE7k47fM6zOjCt
n7rrSJo7rkdbOuA9XDpOuFQ7o8y5OucsBDyGxNw79k+BO0UOrzrH27G6zuzAujLChDsc6Lc6
yVYnO+Cunjtg6Ao32ercOxwx4jrQBDM76VWAO20lDzv7Dww8itiWO41+dzlmbi47IA7bOj7R
dTtCrPW5OxpQuoJehzv2aOE3ZW/RO4kmizo2Drw6l/XSOxds/zpVaVI7bmRlOiucCjsGXtE6
I0/AOkj1zjgni047LEqZOoqrDTs7TA+7CDoUPPR5ZbmRXyY73lPgOpZFnzooGu869w6XOxxo
mblKMr26tc9MOq2bwDs8oO46/BxgOyeBdzumEiA7bs62O9oNFzvhFi077ixTO1w/47rZ6OY6
Q80RulN+8DqCAE47IjKbOvdo5DpyT+Y7eo5BOvtRpjsjH5U6hiw/Ozqkojqc3Cc7frRjugs7
zDtVrIQ7Ifzbul6CxzruyiQ61nHROuU+QDr53gs780hIO/l9gDtAYWY7vOlfO/hNWjrVCxc7
r2JqugwYaDvxjAA7yJB1OkwVirp5jo86v1Y6Ou6UgzpvEx271MQYutb79jsxkhU7JRl/uajh
TDtwi9k66qWdO1CYUzrU0Vc6z6tKuFc/+ToHJGI632VxOxjtOzrKDvG5UudPu340BDtsgaI6
/E2vOqqA2Trm5IE2MFDbOyhBjDvWFTY567diOuAsPTuhjnc6tM44O1enNLpYY2I7714runVz
wbpYqQM4IHyeO52D5zpe12c6baktO5GgdLs2xR07TsE2uTrZUTv83i66DmSEOhc6tjpgY586
NF04OlE+2TuOVpQ678m9O1AWoTpfjUO7La0Xu5nNibpUI3c7LZTnOZar7TpC9Hs6vGnbOrw1
zTsadn05P2/WOmE6uTqlfXi65ofqt5rVxjqCaX47gN/BOou4djs9xjw6zD41ulfxizrvcGi5
SeYLO0+7CTv6cCi796+3Ox4sfzrYM1a79vFLO4CsLju66pY59mPYum41jrrFjMI7+xd3OZrl
Hjvx0p67I0m5uoqIZTufVZW7p/81uuDDfTrYapE6Sn/juvCVfzslYoq7VNKiulDBvjnyy5i6
UlgRu6cQxTpkItc5TFUeuy9CyDp+nkO6B9gJO/gYAjsa7+Y6NIEruqwZgLqQpJM6ileoutNY
sDhpJ7o6VlxFu5+ueDskyiu7fjfwuyv/5Doh3qS5SqJZO/NLyTqFXcS6xwXjOR60+Tp3eSM7
SiEEOupqzDoHlNw5qOwEu3AJkrvtzpW6ZFZzuSxgXbsOKEI7ibqJOu4DuzlEI3A6/EqSu16i
xjl2vSS7uymKO4TKgDo61AY7//akt6bacDs49DE7/nBIO2UUaTrzt0M6cdHiOlOrFDtDanQ6
LX8QuvkX5rdxMM86vH+cOq+ngjtcRKY70TqHOrcrDbu8qbU6Vem1uX0rQTsglmy5iJTUuhnj
LTu6EYw5Q8Z0uxacH7l0mNc5R+SwOXPNb7sA/mY4U8v0Oo2KibvuFAk7wow+OtetoDpBXsQ6
pP4Fu9sv9DozVCY6NiFJO+G8SDprYBE7l47IOhyhfjv5tkI6L5q1uoDMsrn2HQg7PgEzu7Ok
sLuYyqe5MZR7O+kEOTmpRp26hBb5unApQjuLlKm7Gpr7ujP4Ejhl/BO6DqZYu/ddsTpPENW5
kT+FuqizibowV4A7WZm1OSQoCrsQ+jW7</AssayYData></Step><Step><CommonData><SampleLocation>3</SampleLocation><SampleID>hb2</SampleID><SampleGroup></SampleGroup><SampleInfo></SampleInfo><SampleRow>H</SampleRow><SamplePlate>1</SamplePlate><WellType>KLOAD</WellType><Concentration>50</Concentration><ConcentrationUnits>µg/ml</ConcentrationUnits><MolarConcentration>50000</MolarConcentration><MolarConcUnits>nM</MolarConcUnits><MolecularWeight>-1</MolecularWeight><Temperature>30</Temperature><StartTime>158116</StartTime><AssayTime>1200</AssayTime></CommonData><FlowRate>1000</FlowRate><StepType>LOADING</StepType><StepName>Loading</StepName><StepStatus>OK</StepStatus><ActualTime>579.6</ActualTime><CycleTime>0.2</CycleTime><AssayXData Points="2898">gwDwQmxn8EJQzfBCtjPxQqCa8UIGAfJC6WbyQtPN8kI5NPNCoJrzQgYB9EJsZ/RCUM30QrYz
9UKgmvVCBgH2Qulm9kJQzfZCOTT3Qh2a90IGAfhC6Wb4QlDN+EK2M/lCoJr5QoMA+kJsZ/pC
UM36Qjk0+0IdmvtCgwD8Qulm/ELTzfxCtjP9QqCa/UKDAP5CbGf+QlDN/kI5NP9CoJr/QkIA
AEN1MwBDqGYAQ9uZAEMOzQBDgwABQ3UzAUPpZgFD25kBQ1DNAUNCAAJDdTMCQ6hmAkMdmgJD
Ds0CQ4MAA0O2MwND6WYDQx2aA0MOzQNDgwAEQ7YzBEOoZgRD25kEQ1DNBENCAAVDtjMFQ+lm
BUMdmgVDDs0FQ4MABkO2MwZD6WYGQx2aBkMOzQZDgwAHQ3UzB0PpZgdD25kHQ1DNB0NCAAhD
tjMIQ6hmCEPbmQhDDs0IQ0IACUN1MwlDqGYJQ9uZCUMOzQlDgwAKQ7YzCkPpZgpDHZoKQ1DN
CkNCAAtDdTMLQ6hmC0MdmgtDUM0LQ4MADEN1MwxDqGYMQx2aDENQzQxDgwANQ3UzDUPpZg1D
25kNQ1DNDUNCAA5DtjMOQ6hmDkMdmg5DDs0OQ4MAD0N1Mw9D6WYPQx2aD0MOzQ9DgwAQQ7Yz
EEOoZhBD25kQQw7NEENCABFDtjMRQ+lmEUPbmRFDDs0RQ4MAEkO2MxJDqGYSQx2aEkMOzRJD
gwATQ3UzE0PpZhND25kTQ1DNE0ODABRDtjMUQ+lmFEMdmhRDDs0UQ4MAFUN1MxVDqGYVQ9uZ
FUMOzRVDgwAWQ7YzFkOoZhZDHZoWQ1DNFkODABdDtjMXQ6hmF0MdmhdDDs0XQ4MAGEN1MxhD
qGYYQ9uZGENQzRhDgwAZQ7YzGUPqZhlDHZoZQw7NGUODABpDdTMaQ+pmGkMdmhpDDs0aQ4MA
G0N1MxtD6mYbQx2aG0MOzRtDQgAcQ7YzHEPqZhxDHZocQw7NHENCAB1DtjMdQ+pmHUMdmh1D
UM0dQ4MAHkO2Mx5D6mYeQx2aHkNQzR5DgwAfQ3UzH0PqZh9D25kfQw7NH0ODACBDtjMgQ+pm
IEPbmSBDDs0gQ4MAIUN1MyFD6mYhQ9uZIUMOzSFDgwAiQ3UzIkPqZiJDHZoiQw7NIkODACND
tjMjQ+pmI0MdmiNDDs0jQ0IAJEO2MyRDqGYkQ9uZJEMOzSRDQgAlQ3UzJUPqZiVDHZolQw7N
JUNCACZDtjMmQ6hmJkMdmiZDUM0mQ0IAJ0O2MydD6mYnQ9uZJ0MOzSdDQgAoQ3UzKEPqZihD
25koQw7NKENCAClDtjMpQ+pmKUPbmSlDDs0pQ4MAKkO2MypDqGYqQ9uZKkNQzSpDQgArQ7Yz
K0OoZitDHZorQw7NK0ODACxDdTMsQ6hmLEPbmSxDDs0sQ4MALUO2My1D6mYtQx2aLUNQzS1D
gwAuQ3UzLkPqZi5DHZouQ1DNLkODAC9DtjMvQ6hmL0Mdmi9DDs0vQ0IAMEN1MzBD6mYwQx2a
MENQzTBDQgAxQ7YzMUPqZjFDHZoxQw7NMUODADJDdTMyQ+pmMkMdmjJDUM0yQ0IAM0N1MzND
6mYzQ9uZM0NQzTNDgwA0Q3UzNEOoZjRD25k0Q1DNNENCADVDtjM1Q6hmNUPbmTVDDs01Q4MA
NkO2MzZDqGY2Qx2aNkNQzTZDQgA3Q7YzN0PqZjdDHZo3Qw7NN0ODADhDtjM4Q+pmOEMcmjhD
Ds04Q4MAOUO2MzlDqGY5Q9uZOUNQzTlDQgA6Q7YzOkOoZjpDHJo6Qw7NOkODADtDtjM7Q6hm
O0McmjtDDs07Q4MAPEN0MzxDqGY8Q9uZPENQzTxDQgA9Q7YzPUOoZj1D25k9Qw7NPUODAD5D
dDM+Q6hmPkPbmT5DUM0+Q4MAP0N0Mz9DqGY/QxyaP0NQzT9DQgBAQ7YzQEPqZkBDHJpAQ1DN
QENCAEFDdDNBQ+pmQUMcmkFDDs1BQ0IAQkN0M0JD6mZCQxyaQkNQzUJDQgBDQ7YzQ0OoZkND
HJpDQw7NQ0ODAERDtjNEQ+pmREPbmURDUM1EQ0IARUO2M0VDqGZFQxyaRUNQzUVDQgBGQ7Yz
RkPqZkZDHJpGQw7NRkODAEdDtjNHQ6hmR0PbmUdDUM1HQ4MASEO2M0hD6mZIQxyaSENQzUhD
gwBJQ7YzSUOoZklDHJpJQ1DNSUODAEpDtjNKQ6hmSkPbmUpDUM1KQ4MAS0O2M0tDqGZLQxya
S0NQzUtDQgBMQ3QzTEOoZkxDHJpMQ1DNTENCAE1DtjNNQ6hmTUPbmU1DDs1NQ0IATkN0M05D
qGZOQxyaTkNQzU5DQgBPQ3QzT0OoZk9DHJpPQ1DNT0ODAFBDtjNQQ+pmUEPbmVBDUM1QQ0IA
UUN0M1FDqGZRQ9uZUUMOzVFDgwBSQ3QzUkOoZlJDHJpSQw7NUkNCAFNDtjNTQ+pmU0PbmVND
UM1TQ0IAVEO2M1RDqGZUQxyaVENQzVRDQgBVQ3QzVUOoZlVDHJpVQ1DNVUODAFZDdDNWQ6hm
VkPbmVZDDs1WQ0IAV0O2M1dD6mZXQ9uZV0MOzVdDgwBYQ3QzWEOoZlhD25lYQ1DNWEODAFlD
tjNZQ6hmWUMcmllDUM1ZQ4MAWkO2M1pDqGZaQ9uZWkMOzVpDgwBbQ3QzW0OoZltD25lbQ1DN
W0NCAFxDdDNcQ+pmXEMcmlxDDs1cQ0IAXUO2M11DqGZdQ9uZXUNQzV1DQgBeQ3QzXkPqZl5D
25leQw7NXkNCAF9DtjNfQ6hmX0Mcml9DUM1fQ4MAYEN0M2BDqGZgQxyaYENQzWBDQgBhQ7Yz
YUPqZmFD25lhQ1DNYUODAGJDtjNiQ6hmYkPbmWJDDs1iQ0IAY0O2M2NDqGZjQ9uZY0MOzWND
gwBkQ3QzZEOoZmRD25lkQw7NZENCAGVDtjNlQ+pmZUMcmmVDDs1lQ4MAZkO2M2ZDqGZmQxya
ZkNQzWZDgwBnQ3QzZ0PqZmdD25lnQ1DNZ0ODAGhDdDNoQ+pmaEMcmmhDDs1oQ0IAaUN0M2lD
qGZpQ9uZaUNQzWlDgwBqQ7YzakPqZmpDHJpqQ1DNakNCAGtDdDNrQ6hma0McmmtDUM1rQ0IA
bEN0M2xDqGZsQxyabEMOzWxDQgBtQ3QzbUOoZm1DHJptQ1DNbUNCAG5DtjNuQ6hmbkMcmm5D
UM1uQwYBb0O2M29D6mZvQxyab0MOzW9DQgBwQ7YzcEPqZnBDHJpwQ1DNcENCAHFDdDNxQ6hm
cUPbmXFDDs1xQ4MAckN0M3JDqGZyQ9uZckNQzXJDgwBzQ3Qzc0PqZnNDHJpzQ1DNc0NCAHRD
tjN0Q+pmdEMcmnRDUM10Q0IAdUN0M3VD6mZ1QxyadUNQzXVDgwB2Q3QzdkPqZnZDHJp2Q1DN
dkNCAHdDdDN3Q6hmd0McmndDDs13Q4QAeEN0M3hDqGZ4QxyaeENQzXhDhAB5Q7YzeUPqZnlD
HJp5Q1DNeUNCAHpDtjN6Q+pmekMcmnpDUM16Q0IAe0O2M3tD6mZ7Q9yZe0MOzXtDQgB8Q7Yz
fEPqZnxD3Jl8Qw7NfEOEAH1DtjN9Q6hmfUPcmX1DDs19Q0IAfkO2M35D6mZ+Q9yZfkNQzX5D
hAB/Q7Yzf0PqZn9D3Jl/Q1DNf0NCAIBD2xmAQ1QzgEPuTIBDh2aAQ0KAgEO6mYBDVLOAQ+7M
gEOH5oBDIQCBQ7oZgUN1M4FDDk2BQ6hmgUMhgIFD25mBQ1SzgUMOzYFDh+aBQ0IAgkO6GYJD
dTOCQ+5MgkOoZoJDIYCCQ7qZgkNUs4JDDs2CQ6jmgkMhAIND2xmDQ1Qzg0MOTYNDh2aDQ0KA
g0O6mYNDVLODQ+7Mg0Oo5oNDQgCEQ9sZhEN1M4RD7kyEQ4dmhENCgIRD25mEQ3WzhEPuzIRD
h+aEQ0IAhUO6GYVDVDOFQ+5MhUOoZoVDIYCFQ9uZhUN1s4VD7syFQ4fmhUMhAIZD2xmGQ3Uz
hkMOTYZDh2aGQyGAhkPbmYZDVLOGQw7NhkOo5oZDIQCHQ9sZh0N1M4dDDk2HQ6hmh0MhgIdD
25mHQ3Wzh0MOzYdDqOaHQ0IAiEPbGYhDdTOIQ+5MiEOHZohDQoCIQ9uZiENUs4hDDs2IQ6jm
iENCAIlD2xmJQ3UziUMOTYlDh2aJQ0KAiUPbmYlDVLOJQ+7MiUOo5olDIQCKQ9sZikNUM4pD
Dk2KQ4dmikNCgIpDupmKQ3WzikPuzIpDqOaKQ0IAi0PbGYtDVDOLQ+5Mi0OHZotDIYCLQ9uZ
i0N1s4tDDs2LQ4fmi0MhAIxDuhmMQ3UzjEPuTIxDqGaMQ0KAjEPbmYxDVLOMQ+7MjEOo5oxD
QgCNQ9sZjUNUM41DDk2NQ6hmjUMhgI1DupmNQ3WzjUMOzY1DqOaNQyEAjkPbGY5DVDOOQw5N
jkOoZo5DQoCOQ9uZjkNUs45DDs2OQ6jmjkMhAI9D2xmPQ3Uzj0MOTY9DqGaPQyGAj0O6mY9D
dbOPQ+7Mj0OH5o9DIQCQQ9sZkEN1M5BDDk2QQ6hmkEMhgJBDupmQQ3WzkEPuzJBDqOaQQyEA
kUPbGZFDdTORQ+5MkUOHZpFDIYCRQ9uZkUN1s5FD7syRQ4fmkUMhAJJDuhmSQ1QzkkPuTJJD
qGaSQ0KAkkO6mZJDVLOSQw7NkkOo5pJDQgCTQ9sZk0N1M5ND7kyTQ6hmk0NCgJND25mTQ1Sz
k0PuzJNDh+aTQ0IAlEPbGZRDdTOUQw5NlEOoZpRDIYCUQ7qZlENUs5RDDs2UQ4fmlEMhAJVD
uhmVQ1QzlUMOTZVDqGaVQ0KAlUPbmZVDVLOVQ+7MlUOH5pVDIQCWQ7oZlkN1M5ZDDk2WQ4dm
lkMhgJZDupmWQ3WzlkMOzZZDqOaWQ0IAl0O6GZdDVDOXQ+5Ml0OHZpdDIYCXQ9uZl0NUs5dD
7syXQ4fml0MhAJhD2xmYQ1QzmEMOTZhDqGaYQyGAmEPbmZhDVLOYQ+7MmEOH5phDIQCZQ7oZ
mUNUM5lDDk2ZQ4dmmUNCgJlD25mZQ3WzmUPuzJlDqOaZQ0IAmkO6GZpDVDOaQw5NmkOHZppD
QoCaQ7qZmkN1s5pDDs2aQ6jmmkNCAJtD2xmbQ3Uzm0MOTZtDqGabQyGAm0PbmZtDVLObQw7N
m0Oo5ptDIQCcQ9sZnEN1M5xD7kycQ6hmnEMhgJxDupmcQ1SznEMOzZxDh+acQ0IAnUO6GZ1D
dTOdQw5NnUOHZp1DIYCdQ7qZnUN1s51D7sydQ6jmnUMhAJ5D2xmeQ1QznkMOTZ5Dh2aeQyGA
nkPbmZ5DVLOeQ+7MnkOH5p5DQgCfQ7oZn0NUM59D7kyfQ6hmn0MhgJ9DupmfQ1Szn0PuzJ9D
qOafQyEAoEPbGaBDdTOgQw5NoEOoZqBDIYCgQ9uZoEN1s6BD7sygQ6jmoENCAKFD/BmhQ1Qz
oUPuTKFDqGahQyGAoUPbmaFDdbOhQw7NoUOH5qFDIQCiQ9sZokNUM6JD7kyiQ6hmokMhgKJD
25miQ3WzokMOzaJDh+aiQ0IAo0PbGaNDdTOjQ+5Mo0OHZqNDQoCjQ9uZo0NUs6NDDs2jQ4fm
o0MhAKRD2xmkQ3UzpEPuTKRDh2akQ0KApEO6maRDVLOkQ+7MpEOo5qRDQgClQ9sZpUN1M6VD
7kylQ6hmpUMhgKVD25mlQ3WzpUMOzaVDqOalQyEApkPbGaZDVDOmQ+5MpkOoZqZDIYCmQ9uZ
pkNUs6ZDDs2mQ6jmpkMhAKdDuhmnQ1Qzp0MOTadDh2anQ0KAp0O6madDdbOnQw7Np0Oo5qdD
IQCoQ7oZqEN1M6hD7kyoQ4dmqEMhgKhD25moQ1SzqEPuzKhDh+aoQ0IAqUPbGalDVDOpQw5N
qUOHZqlDQoCpQ9uZqUN1s6lD7sypQ6jmqUNCAKpD2xmqQ3UzqkMOTapDh2aqQ0KAqkPbmapD
dbOqQ+7MqkOH5qpDQgCrQ7oZq0N1M6tD7kyrQ6hmq0MhgKtDupmrQ1Szq0PuzKtDqOarQ0IA
rEPbGaxDVDOsQw5NrEOHZqxDIYCsQ9uZrENUs6xDDs2sQ6jmrENCAK1D2xmtQ3UzrUPuTK1D
h2atQ0KArUO6ma1DVLOtQw7NrUOo5q1DIQCuQ7oZrkNUM65D7kyuQ6hmrkNigK5D25muQ3Wz
rkMOza5DqOauQyEAr0PbGa9DVDOvQw5Nr0OHZq9DIYCvQ7qZr0N1s69DDs2vQ6jmr0MhALBD
2xmwQ3UzsEPuTLBDh2awQ0KAsEPbmbBDdbOwQw7NsEOH5rBDQgCxQ7oZsUN1M7FDDk2xQ6hm
sUMhgLFD25mxQ1SzsUMOzbFDqOaxQ0IAskO6GbJDdTOyQ+5MskOHZrJDQoCyQ9uZskNUs7JD
7syyQ6jmskMhALNDuhmzQ3Uzs0PuTLNDqGazQ0KAs0O6mbNDdbOzQ+7Ms0Oo5rNDQgC0Q7oZ
tEN1M7RDDk20Q6hmtEMhgLRDupm0Q1SztEMOzbRDqOa0Q0IAtUO6GbVDdTO1Q+5MtUOHZrVD
IYC1Q9uZtUNUs7VDDs21Q6jmtUNCALZD2xm2Q3UztkMOTbZDh2a2Q0KAtkPbmbZDdbO2Q+7M
tkOo5rZDQgC3Q9sZt0N1M7dDDk23Q4dmt0NCgLdD25m3Q3Wzt0PuzLdDqOa3Q0IAuEO6GbhD
VDO4Qw5NuEOoZrhDIYC4Q7qZuEN1s7hD7sy4Q6jmuEMhALlDuhm5Q3UzuUPuTLlDqGa5Q0KA
uUO6mblDdbO5Q+7MuUOo5rlDQgC6Q7oZukN1M7pDDk26Q6hmukMhgLpD25m6Q3WzukMOzbpD
qOa6Q0IAu0O6GbtDdTO7Qw5Nu0OHZrtDQoC7Q7qZu0NUs7tDDs27Q4fmu0NCALxDuxm8Q1Qz
vEPuTLxDqGa8Q0KAvEO7mbxDdbO8Q+7MvEOo5rxDQgC9Q9sZvUN1M71D7ky9Q4dmvUMhgL1D
u5m9Q3WzvUPuzL1DqOa9Q0IAvkO7Gb5DVDO+Q+5MvkOoZr5DIYC+Q9uZvkNUs75D7sy+Q6jm
vkMhAL9D2xm/Q1Qzv0PuTL9DqGa/QyGAv0Pbmb9DVLO/Qw/Nv0Oo5r9DIQDAQ9sZwENUM8BD
D03AQ6hmwEMhgMBDu5nAQ3WzwEPuzMBDh+bAQ0IAwUPbGcFDVDPBQ+5MwUOoZsFDIYDBQ7uZ
wUN1s8FDD83BQ6jmwUNCAMJDuxnCQ3UzwkMPTcJDh2bCQyGAwkPbmcJDdbPCQw/NwkOo5sJD
QgDDQ7sZw0NUM8ND7kzDQ6hmw0MhgMNDu5nDQ3Wzw0PuzMNDqObDQyEAxEPbGcRDVDPEQ+5M
xEOoZsRDIYDEQ7uZxEN1s8RD7szEQ6jmxEMhAMVD2xnFQ1QzxUPuTMVDqGbFQyGAxUO7mcVD
VLPFQ+7MxUOo5sVDQgDGQ7sZxkNUM8ZDD03GQ4dmxkMhgMZDu5nGQ3WzxkMPzcZDh+bGQyEA
x0O7GcdDVDPHQ+5Mx0OHZsdDIYDHQ9uZx0N1s8dDD83HQ6jmx0NCAMhD2xnIQ3UzyEMPTchD
qGbIQ0KAyEPbmchDVLPIQw/NyEOH5shDQgDJQ9sZyUN1M8lD7kzJQ4dmyUMhgMlD25nJQ1Sz
yUPuzMlDqObJQyEAykO7GcpDdTPKQw9NykOoZspDIYDKQ9uZykNUs8pDD83KQ8nmykNCAMtD
2xnLQ3Uzy0PuTMtDh2bLQ0KAy0O7mctDdbPLQ+7My0Oo5stDIQDMQ9sZzENUM8xDD03MQ4dm
zEMhgMxDu5nMQ1SzzEMPzcxDqObMQ0IAzUPbGc1DVDPNQw9NzUOoZs1DQoDNQ9uZzUNUs81D
7szNQ4fmzUNCAM5DuxnOQ1QzzkMPTc5Dh2bOQyGAzkPbmc5DdbPOQ+7MzkOo5s5DIQDPQ7sZ
z0N1M89D7kzPQ6hmz0MhgM9D25nPQ1Szz0PuzM9Dh+bPQ0IA0EPbGdBDVDPQQw9N0EOHZtBD
QoDQQ7uZ0ENUs9BDD83QQ8nm0ENCANFD2xnRQ1Qz0UPuTNFDh2bRQ0KA0UO7mdFDVLPRQw/N
0UOo5tFDIQDSQ7sZ0kN1M9JD7kzSQ6hm0kMhgNJD25nSQ3Wz0kPuzNJDqObSQ0IA00O7GdND
VDPTQw9N00OoZtNDQoDTQ7uZ00N1s9NDD83TQ6jm00NCANRDuxnUQ1Qz1EMPTdRDqGbUQyGA
1EO7mdRDVLPUQ+7M1EOH5tRDIQDVQ9sZ1UN1M9VDD03VQ6hm1UNCgNVD25nVQ3Wz1UPuzNVD
h+bVQ0IA1kO7GdZDVDPWQw9N1kOHZtZDIYDWQ7uZ1kN1s9ZD7szWQ4fm1kNCANdDuxnXQ1Qz
10PuTNdDqGbXQyGA10PbmddDVLPXQw/N10Oo5tdDIQDYQ9sZ2EN1M9hD7kzYQ4dm2EMhgNhD
u5nYQ1Sz2EMPzdhDh+bYQyEA2UO7GdlDVDPZQw9N2UOoZtlDIYDZQ7uZ2UN1s9lDD83ZQ4fm
2UMhANpDuxnaQ1Qz2kMPTdpDh2baQ0KA2kO7mdpDdbPaQw/N2kOo5tpDIQDbQ7sZ20N1M9tD
D03bQ6hm20MhgNtDu5nbQ1Sz20MPzdtDh+bbQ0IA3EPbGdxDVDPcQw9N3EOoZtxDQoDcQ9uZ
3EN1s9xDD83cQ6jm3ENCAN1D2xndQ3Uz3UMPTd1DqGbdQyGA3UPbmd1DVLPdQ+7M3UOo5t1D
IQDeQ9sZ3kN1M95DD03eQ4dm3kMhgN5D25neQ3Wz3kMPzd5DqObeQyEA30O7Gd9DVDPfQw9N
30OoZt9DQoDfQ7uZ30NUs99DD83fQ6jm30MhAOBDuxngQ3Uz4EMPTeBDh2bgQyGA4EPbmeBD
dbPgQ+7M4EOo5uBDIQDhQ7sZ4UN1M+FDD03hQ6hm4UMhgOFDu5nhQ3Wz4UMPzeFDh+bhQyEA
4kO7GeJDVDPiQw9N4kOHZuJDIYDiQ9uZ4kN1s+JDD83iQ4fm4kMhAOND2xnjQ1Qz40MPTeND
h2bjQyGA40PbmeNDdbPjQw/N40Oo5uNDQgDkQ9sZ5ENUM+RD7kzkQ6hm5EMhgORD25nkQ3Wz
5EMPzeRDh+bkQ0IA5UPbGeVDdTPlQw9N5UOHZuVDQoDlQ9uZ5UN1s+VDD83lQ6jm5UMhAOZD
uxnmQ1Qz5kPuTOZDqGbmQyGA5kPbmeZDdbPmQ+7M5kOo5uZDIQDnQ9sZ50NUM+dDL03nQ4dm
50NCgOdD25nnQ1Sz50MPzedDh+bnQ0IA6EPbGehDVDPoQ+5M6EOoZuhDIYDoQ9uZ6ENUs+hD
D83oQ4fm6ENCAOlD2xnpQ3Uz6UPuTOlDh2bpQyGA6UO7melDVLPpQw/N6UOo5ulDIQDqQ7sZ
6kN1M+pD7kzqQ4dm6kNCgOpDu5nqQ1Sz6kPuzOpDqObqQyEA60O7GetDdTPrQ+5M60OoZutD
IYDrQ7uZ60NUs+tD7szrQ6jm60NCAOxDuxnsQ3Uz7EMPTexDqGbsQ0KA7EO7mexDVLPsQ+7M
7EOo5uxDIQDtQ9sZ7UN1M+1DD03tQ4dm7UNCgO1D25ntQ1Sz7UPuzO1Dh+btQ0IA7kO7Ge5D
dTPuQw9N7kOHZu5DIYDuQ9uZ7kN1s+5DD83uQ6jm7kNCAO9D2xnvQ3Uz70MPTe9DqGbvQyGA
70Pbme9DVLPvQ+7M70Oo5u9DIQDwQ9sZ8EN1M/BD7kzwQ4dm8EMhgPBD25nwQ3Wz8EMPzfBD
qObwQ0IA8UPbGfFDVDPxQw9N8UOHZvFDIYDxQ7uZ8UNUs/FDD83xQ6jm8UNCAPJDuxnyQ3Uz
8kPuTPJDqGbyQyGA8kO7mfJDVLPyQw/N8kOH5vJDQgDzQ7sZ80N1M/ND7kzzQ4dm80NCgPND
u5nzQ3Wz80MPzfNDqObzQyEA9EPbGfRDdTP0Qw9N9EOHZvRDQoD0Q9uZ9ENUs/RD7sz0Q6jm
9ENCAPVDuxn1Q3Uz9UPuTPVDqGb1QyGA9UO7mfVDdbP1Qw/N9UOo5vVDIQD2Q9sZ9kN1M/ZD
7kz2Q6hm9kNCgPZD25n2Q1Sz9kMPzfZDqOb2QyEA90O7GfdDdTP3Q+5M90OHZvdDQoD3Q7uZ
90NUs/dDD833Q6jm90MhAPhDuxn4Q3Uz+EMPTfhDh2b4Q0KA+EPbmfhDVLP4Qw/N+EOH5vhD
QgD5Q9sZ+UN1M/lD7kz5Q6hm+UMhgPlD25n5Q3Wz+UPuzPlDqOb5QyEA+kPbGfpDdTP6Qw9N
+kOHZvpDQoD6Q9uZ+kNUs/pD7sz6Q6jm+kNCAPtD2xn7Q1Qz+0MPTftDh2b7QyGA+0PbmftD
VLP7Qw/N+0OH5vtDQgD8Q7sZ/EN1M/xD7kz8Q6hm/ENCgPxD25n8Q1Sz/EMPzfxDqOb8QyEA
/UO7Gf1DVDP9Q+5M/UOHZv1DIYD9Q7uZ/UN1s/1DD839Q4fm/UMhAP5D2xn+Q3Uz/kMPTf5D
qGb+QyGA/kO7mf5DdbP+Q+7M/kOH5v5DIQD/Q7sZ/0NUM/9D7kz/Q6hm/0MhgP9Du5n/Q3Wz
/0MPzf9DqOb/QxAAAETdDABEqhkARHcmAERDMwBEIUAARN1MAES6WQBEd2YARENzAEQQgABE
3YwARKqZAESHpgBEQ7MARCHAAETtzABEutkARHfmAERD8wBEEAABRN0MAUSqGQFEdyYBRFQz
AUQhQAFE3UwBRLpZAUR3ZgFEVHMBRCGAAUTtjAFEupkBRHemAURDswFEEMABRO3MAUS62QFE
d+YBREPzAUQQAAJE3QwCRKoZAkR3JgJEQzMCRCFAAkTtTAJEqlkCRIdmAkRUcwJEEIACRN2M
AkSqmQJEh6YCRFSzAkQhwAJE7cwCRKrZAkSH5gJEQ/MCRCEAA0TtDANEuhkDRJcmA0RUMwNE
EEADRN1MA0S6WQNEh2YDRFRzA0QQgANE3YwDRKqZA0SHpgNEQ7MDRCHAA0TtzANEutkDRHfm
A0RD8wNEIQAERN0MBESqGQREhyYEREMzBEQQQARE3UwERLpZBESHZgREQ3MERBCABETdjARE
qpkERIemBERDswREIcAERN3MBESq2QREh+YEREPzBEQhAAVE7QwFRLoZBUSHJgVEVDMFRBBA
BUTtTAVEulkFRHdmBURDcwVEEIAFRO2MBUS6mQVEd6YFRFSzBUQhwAVE3cwFRLrZBUSH5gVE
VPMFRCEABkTtDAZEuhkGRHcmBkRDMwZEIUAGRN1MBkSqWQZEd2YGRFRzBkQhgAZE7YwGRLqZ
BkSHpgZEVLMGRCHABkTdzAZEqtkGRIfmBkRU8wZEEAAHRO0MB0SqGQdEhyYHREMzB0QhQAdE
7UwHRKpZB0SHZgdEQ3MHRCGAB0TdjAdEupkHRHemB0RUswdEEMAHRN3MB0S62QdEh+YHRFTz
B0QQAAhE7QwIRLoZCESHJghEVDMIRBBACETdTAhEqlkIRIdmCERDcwhEIYAIRN2MCESqmQhE
d6YIREOzCEQhwAhE7cwIRLrZCESH5ghEQ/MIRCEACUTtDAlEqhkJRHcmCURUMwlEIUAJRO1M
CUS6WQlEd2YJRFRzCUQQgAlE7YwJRKqZCUSHpglEQ7MJRCHACUTdzAlEutkJRHfmCURU8wlE
EAAKRO0MCkSqGQpEhyYKRFQzCkQQQApE3UwKRKpZCkSHZgpEQ3MKRBCACkTdjApEupkKRHem
CkRDswpEEMAKRN3MCkSq2QpEh+YKRFTzCkQQAAtE7QwLRKoZC0R3JgtEQzMLRCFAC0TdTAtE
ulkLRHdmC0RDcwtEIYALRO2MC0S6mQtEd6YLREOzC0QhwAtE7cwLRLrZC0R35gtEQ/MLRCEA
DETtDAxEuhkMRIcmDERUMwxEIUAMRN1MDESqWQxEh2YMRFRzDEQQgAxE3YwMRLqZDER3pgxE
Q7MMRCHADETdzAxEutkMRHfmDERU8wxEIQANRO0MDUSqGQ1EhyYNREMzDUQhQA1E3UwNRLpZ
DUSHZg1EQ3MNRCGADUTdjA1EqpkNRHemDURUsw1EEMANRN3MDUS62Q1Eh+YNREPzDUQQAA5E
7QwORLoZDkSHJg5EQzMORBBADkTtTA5EulkORIdmDkRDcw5EIYAORN2MDkSqmQ5Eh6YOREOz
DkQQwA5E7cwORKrZDkR35g5EVPMORCEAD0TtDA9EuhkPRIcmD0RUMw9EEEAPRN1MD0S6WQ9E
d2YPRENzD0QQgA9E3YwPRKqZD0R3pg9EQ7MPRDHAD0TdzA9EutkPRIfmD0RD8w9EEAAQRO0M
EESqGRBEhyYQREMzEEQQQBBE3UwQRLpZEESHZhBEQ3MQRDGAEETdjBBEqpkQRHemEERDsxBE
IcAQRO3MEES62RBEd+YQREPzEEQQABFE3QwRRLoZEUR3JhFEVDMRRBBAEUTtTBFEulkRRHdm
EURUcxFEEIARRN2MEUS6mRFEd6YRREOzEUQhwBFE3cwRRKrZEUR35hFEVPMRRCEAEkTtDBJE
qhkSRIcmEkRUMxJEEEASRO1MEkSqWRJEd2YSRFRzEkQhgBJE7YwSRLqZEkR3phJEQ7MSRBDA
EkTdzBJEqtkSRHfmEkRU8xJEEAATRN0ME0SqGRNEdyYTRFQzE0QQQBNE3UwTRLpZE0SHZhNE
Q3MTRBCAE0TtjBNEupkTRHemE0RDsxNEEMATRO3ME0S62RNEd+YTREPzE0QhABRE7QwURLoZ
FESHJhREQzMURBBAFETtTBREulkURHdmFERUcxREIYAURN2MFESqmRREd6YUREOzFEQhwBRE
3cwURKrZFESH5hREVPMURCEAFUTdDBVEuhkVRIcmFURUMxVEIUAVRO1MFUS6WRVEd2YVRENz
FUQQgBVE7YwVRKqZFUSHphVEVLMVRBDAFUTtzBVEqtkVRIfmFURU8xVEEAAWRO0MFkS6GRZE
hyYWRFQzFkQQQBZE7UwWRKpZFkSHZhZEQ3MWRBCAFkTdjBZEqpkWRIemFkRUsxZEEMAWRO3M
FkS62RZEh+YWRFTzFkQQABdE7QwXRLoZF0SHJhdEVDMXRCFAF0TdTBdEqlkXRIdmF0RUcxdE
IYAXRN2MF0S6mRdEh6YXREOzF0QhwBdE7cwXRLrZF0R35hdEQ/MXRBAAGETtDBhEuhkYRIcm
GERDMxhEIUAYRO1MGES6WRhEh2YYRENzGEQQgBhE7YwYRLqZGER3phhEQ7MYRBDAGETtzBhE
qtkYRHfmGERU8xhEEAAZRO0MGUTLGRlEhyYZRFQzGUQQQBlE3UwZRKpZGUSHZhlEQ3MZRBCA
GUTtjBlEupkZRHemGURUsxlEEMAZRN3MGUS62RlEh+YZREPzGUQQABpE7QwaRKoZGkSHJhpE
VDMaRBBAGkTdTBpEulkaRIdmGkRDcxpEIYAaRO2MGkSqmRpEd6YaRFSzGkQQwBpE7cwaRKrZ
GkR35hpEQ/MaRCEAG0TtDBtEqhkbRHcmG0RUMxtEEEAbRO1MG0SqWRtEh2YbRFRzG0QQgBtE
7YwbRKqZG0R3phtEVLMbRCHAG0TtzBtEutkbRHfmG0RD8xtEEAAcRO0MHES6GRxEhyYcREMz
HEQhQBxE7UwcRKpZHESHZhxEVHMcRBCAHETtjBxEqpkcRIemHERUsxxEEMAcRN3MHESq2RxE
h+YcRFTzHEQQAB1E7QwdRLoZHUR3Jh1EQzMdRBBAHUTtTB1EqlkdRIdmHURUcx1EEIAdRO2M
HUS6mR1Ed6YdREOzHUQhwB1E3cwdRKrZHUSH5h1EVPMdRBAAHkTtDB5EqhkeRHYmHkRDMx5E
EEAeRN1MHkS6WR5Eh2YeRFRzHkQggB5E7YweRLqZHkSHph5EVLMeRCDAHkTdzB5EqtkeRIfm
HkRD8x5EIAAfRO0MH0S6GR9EdiYfREMzH0QgQB9E7UwfRLpZH0SHZh9EVHMfRBCAH0TtjB9E
upkfRHamH0RUsx9EEMAfRO3MH0S62R9EduYfRFTzH0QgACBE3QwgRKoZIER2JiBEVDMgRCBA
IETtTCBEqlkgRHZmIERUcyBEEIAgRO2MIES6mSBEdqYgRFSzIEQQwCBE7cwgRKrZIER25iBE
VPMgRBAAIUTdDCFEqhkhRHYmIURDMyFEEEAhRO1MIUS6WSFEdmYhRENzIUQggCFE7YwhRKqZ
IUSHpiFEVLMhRCDAIUTdzCFEutkhRIfmIURD8yFEIAAiRO0MIkS6GSJEdiYiREMzIkQgQCJE
3UwiRKpZIkSHZiJEVHMiRBCAIkTtjCJEupkiRIemIkRDsyJEEMAiRN3MIkS62SJEh+YiRFTz
IkQgACNE7QwjRLoZI0SHJiNEQzMjRCBAI0TdTCNEulkjRHZmI0RDcyNEIIAjRN2MI0S6mSNE
dqYjRFSzI0QQwCNE7cwjRKrZI0SH5iNEVPMjRBAAJETdDCREuhkkRHYmJERUMyREIEAkRO1M
JESqWSREh2YkRFRzJEQggCRE7YwkRLqZJESHpiREVLMkRCDAJETtzCREqtkkRIfmJERU8yRE
EAAlRO0MJUS6GSVEhyYlRFQzJUQQQCVE7UwlRKpZJUSHZiVEQ3MlRCCAJUTtjCVEupklRHam
JURDsyVEEMAlRO3MJUS62SVEh+YlREPzJUQQACZE7QwmRKoZJkSHJiZEQzMmRCBAJkTdTCZE
qlkmRHZmJkRUcyZEEIAmRO2MJkS6mSZEdqYmREOzJkQgwCZE7cwmRKrZJkSH5iZEQ/MmRCAA
J0TtDCdEuhknRHYmJ0RDMydEEEAnRO1MJ0SqWSdEdmYnRFRzJ0QggCdE3YwnRLqZJ0SHpidE
VLMnRBDAJ0TdzCdEutknRIfmJ0RD8ydEEAAoRO0MKES6GShEdiYoREMzKEQQQChE3UwoRLpZ
KER2ZihEVHMoRCCAKETtjChEupkoRHamKERUsyhEEMAoRN3MKESq2ShEduYoREPzKEQQAClE
7QwpRKoZKUSHJilEQzMpRCBAKUTdTClEulkpRIdmKURUcylEIIApRO2MKUSqmSlEdqYpREOz
KUQQwClE7cwpRLrZKUSH5ilEVPMpRCAAKkTtDCpEuhkqRHYmKkRUMypEEEAqRO1MKkSqWSpE
h2YqRFRzKkQQgCpE3YwqRLqZKkR2pipEQ7MqRCDAKkTdzCpEqtkqRIfmKkRD8ypEEAArRN0M
K0S6GStEhyYrREMzK0QQQCtE3UwrRLpZK0SHZitEVHMrRCCAK0TtjCtEqpkrRHamK0RUsytE
IMArRO3MK0Sq2StEduYrREPzK0QQACxE7QwsRLoZLESHJixEVDMsRBBALETtTCxEulksRIdm
LERDcyxEEIAsRN2MLESqmSxEh6YsRFSzLEQgwCxE3cwsRKrZLER25ixEVPMsRCAALUTtDC1E
qhktRHYmLURUMy1EIEAtRO1MLUS6WS1EdmYtRFRzLUQggC1E7YwtRKqZLUR2pi1EQ7MtRBDA
LUTdzC1EutktRHbmLURU8y1EEAAuRO0MLkS6GS5EdiYuREMzLkQgQC5E3UwuRLpZLkR2Zi5E
VHMuRBCALkTdjC5EupkuRIemLkRUsy5EEMAuRN3MLkSq2S5E</AssayXData><AssayYData Points="2898">LE0HuiTLgzwTHek82DcZPSZYPD1m4F09aKlkPTvRcz3OpnI9s+x2Pd3yiD2sCoc9SsuQPWNV
jz0hbY896OaLPbdunT0Fs5s9SdumPQCSoz2mVqo9puygPTxBqj1Vhak9cTu2PUy4sD2r+LQ9
M9ewPXjwtT1SqbA98Si7PX+ewD1Cl70924e9PZ5ZxD0zVcc9eYTAPVuvwz1J7sY9LtnHPTah
xz1TvM497r3JPTR8zD0iQ889eOzUPQbxzT3h48g9/AvWPeGC1z1J09M9Wf7XPWP/0T3P39s9
j5TZPfq61z3dp9U94aTkPflL5D3Dn989B7jpPb675z03h9097qvfPSan5z3H4uU9b4XoPfT4
6z0FJu49eRXyPQvA7z2YS+09K9DzPVVY+T1IxPQ9MdTyPaMl+z08N/I93JH+PQsE+T3eWvo9
blEAPo6v+z0vFfo9fvb9PU+W9D2+JgA+0Q4IPiZt+z0vhwI+zfX9PakBAz465wI+5yABPp8v
Bz6QAAA+co8GPm4wAj5TvAU+GzsAPhTTAz45xwk+8lIEPmqMBz5EXwY++/IFPrDkCT5GNAY+
/XkIPhm6CD46Xgw+x/ENPumnDD4fLQg+YP4QPng3Cj4jNw4+IGcRPt8yDT4nAAs+h7cQPsbh
ET4acw8+PcoQPk+3DD7NhBE+UyYOPoFLEj5q2As+fF8RPhozET4MqxM+OXQXPrJlET6rYRI+
ZBwUPuxBED7DDRg+jOURPhjUED5HzBQ+OXMSPjLMFD4GFRY+B5QWPvciEz6q2xc+W1MWPmWe
FT6PrRY+OBgZPurLGz5YCho+Of8YPqsPHD44Pxs+JPEXPraQFz7J7Bk+0C4bPtfBGj7kWxo+
2RsbPoDnGT6ulSE+b7saPlmxHD7lsx0+sKEdPkAYGj4C5iI+QRYfPqmmHD41OB4+Ya0fPp+B
ID5SbCA+M7gcPrQlIj6G9yE+tqAfPk+XIz7WmCE+m9kgPsWWJz6QoSI+BF0gPiFmIz57zSE+
Mp4iPjgCIj46yiI+LzghPnqBJT7JuyY+TuAkPliyJD5fFyE+Yo0jPsfaHz4mwyk+bHMmPsRO
JD4QKyo+Sr4iPjiVJT6EbSU+RMonPj+0JT6gfig+YjcoPlrNKj6fIyo+jHgpPlXcJz4UrCg+
Fn4rPv4UJz4WJys+NyMqPiX5Kz7haCw+S4sqPho2Kj5+Bi4+jfAoPstaKz4rYyk+HggsPhML
KT7Aiis+WGErPlp3Kj7mPiw+V8QpPjp4KD5nMC0+PPIvPnNBMT6yyDI+kGE1Plv/LT7nQi8+
mFczPiuWLj7h+zE+bC8wPp3CLz6KZzE+iTQxPvMAMD7bxTE+3dYuPqQKMz7kdjA+91gyPjT8
MT4awiw+w5w0PsKqND5K7zI+M4wxPrKGMj4kgDM+xJc0Pi0pND6kWDY+zCA0PqQcNT54FDg+
xYw1Pmt7Mz72PDc+8cszPkIGNT6nbTY+ebc4Pr5eNj5l1zs+pSo2PtQZND6niDY+ods2PsHJ
NT4L1zw+2nEzPgk3Oz4fpDU+jWA4PgM5OD4a/Dk+Qfs3PtUuOj5FPTs+c7c4PkpmNj4u3Ts+
7ug6PoukPD7KDD8+dOQ4PtsJPz40+Dw+rFI8PtHROz6toDw+Z+s9PnkPPD4fhzw+ypw2PtPt
Pz7Opzg+o6k7Pn1YOj4Hajw+97Y7Pmz5Pj5oaj0+YZI9PuNePz6TzTs+b40/PhlNPz7G5Ts+
BLs/PnbMOz5xXEA+1s09PiL2PD4Hxz0+hyk9PqPsPz5eIkE+LLo/PignPT6fmj4+sfg/Ph+z
Qj4qUUM+MMdAPoofQT5tNEA+MoNDPpgRRT6bV0I+cKZFPvB8QD5xnUU+m2tBPjWyRD6+jj8+
5ApIPqlUQz6Ct0Y+7y5GPsFvRj64YEU+m8JGPmSCQj5UbkU+oNpFPv1oQT5w/EE+2udFPjW6
SD4vVUQ+t+1FPr0eRT5cUkI+MCVEPr+1Rz7k1kQ+XB1EPtCaRz6+KUQ+sClGPjWyRT4BzEY+
HuBJPuJtRj41ZUc+yapLPsm6Rz5teEY+s09GPoqTTj40Ikk+mJtGPiS9RT4wbUs+lD1IPry/
ST7b+ks+jjJIPv/9Qz4fX0U+G3dKPpV8SD6O+Uo+XeNIPszETT76qUo+m2ZJPj28TD4Tx0o+
ciRHPlEBST5e10s+mzVMPoOZST4Yhkw+79lLPmp9Sz561k4+HH5KPse5TT5KpFA+au9KPgEs
UD6Gokw+TxNPPtSOSz56ykw+/VNLPsx4Tz74UUw+p/ZKPipZSz5eGU4+HGROPmnyTz7hFE0+
V99PPuffUz4OwEo+QuBPPt7TTT7GcE8+byNNPjxeTT4G9Ek+ZZpMPl0pUD5K4E8+KFFPPmH2
TD7cwk8+IO9QPsrnTj4vMlA++CFSPkW6UT5TylQ+CdZTPoEGTz5zk1A+H+9QPnMwUD5/PlM+
7zpOPiPgUz5Yu04+FzRVPiV0Vj79WE8+EOFRPmNJVj6MLFM+siBQPjDVTj6fv1Q+3SFVPgKl
Uj4mDU4+R8xTPgofUD40QVA+hHFSPuB3VD5ZxFU+tidQPshjUj50QlU+LG9TPu5wVD6mGFA+
gqdYPs4cVD5ezVE+GOZVPuuOVD5z8lE+AjRXPhoxVD7EvVg+HYhUPgTqVD4lxVU+rnxaPgZx
UT7LoVI+yg1aPqOSVz4pnVM+zW9XPvLMVz5ws1c+NIFYPrfFUj6UcFk+1Q1WPn1xWD7Ytlg+
NzpYPqhcWj7xCFw+vadbPpQHVj5Ik10+PZ5WPkV1Wz6bj1k+9TZdPkZgWj4VeFk+FUhaPuEa
XT4Z0lM+GhVZPtThWz74slg+mflZPiiRXD6t8lo+rwlbPrSGWz68s1Y+Ki9XPvWNXD7lclw+
dEddPrnPWj5hglw+nTNaPq39Wz7j+lg+gE1dPgqmWD57KV8+AV1bPhuuWz6spVw+c0xWPs8+
XD4HeGA+ZwtdPqB/Wz4cDGA+lQ5gPpFPXD50al0+qVFePi88YD7cbFk+NrFXPuuMXT7fVF0+
2zBcPm9mXD4y1F0+H8NcPjNkXT68/F4+UkRcPjRZXT4PTmA+3itePg1ZXT49xl8+6+ldPu5d
Yj5RjFk+/6pgPq/8Yj4M1Vk+x0hjPldhXD5vll0+GiVgPjBHXz7wwF0+bgxbPgb0YD7xHlw+
ZBBhPpznXD57cWI+aBtdPu90ZT4JrV8++nlhPvtWYD73zl4+b51hPkmrXD6iuGM+UhxkPqyF
aD4P618+F3piPu0rYT7COl8+wdFjPnXjYD6VQGU+KKFiPrYfYD5NjGU+V7BhPlQeXj4WKmM+
WVBcPipUYz7iImc+KmVoPkJGYz7+WWE+S21hPpH8Yz7QOmc+ym1qPtTtYz6ukGQ+9uRgPrSj
YT5QUGU+fO9iPrTcZz5tVGQ+w7dhPmyaZj7322M+ZE1iPjPSYj4YGmY+GEFgPmppYj6GRGE+
LiplPjdLZD4sol8+AohiPiDtYj7Yl2Q+VwJlPqhiZz6B/mM+LztnPnODZj6FuGU+STdlPqHd
Zz7WuGU+xUFkPr/LZT70XmY+zcNlPisyZz7sZGc+1AloPlQKaT59Ymk+/BFsPl/tZj5P62o+
Ge9iPo1TaT6lEWg+FmlmPgF+ZT41bGw+QRNoPiauaj5SB2g+Ix5qPq1CZz7Fo2U+nXxrPmyz
bD5ndmc+zCxnPu+qZz5f9Gg+BS1kPpcPaj4jm2Q+Yw1oPi3Hbz7h0mw+EXxmPk7zaz47p2g+
yMhpPk3Faz5GIWk+HPRpPs6Iaz44VGk+LIxsPmXzbT6bDmg+5v5qPlmmZz4uTmw+3mhtPnXP
bD7kLmw+pD9pPi8+bD6aGW0+Mr5oPjtraD7bWGg+v6xqPkcPaj5EqGk+UZVtPr7kaj4UNWw+
aUFmPiYvbj7xvmo+o6dtPq9aaj5ml2s+HuRpPl20bj6QHWs+G29mPgi1bz5Iomw+4NNtPoOy
aj6btG8+6G9sPpuFbz6Ylmw+3ndvPjcZbT7qWGc+bNVxPjv7bD7TZ3E+VLZrPrNZbT5FIG4+
c7FpPmIbaj4PhG4+vPtuPhmbbj6HOXE+xUNuPjvEaz6rUW0+8QxrPrnGbD4+oXA+twpxPlnG
bz6SmnA+u9xxPhHzaz72yG4+SEhwPsxHbT6Z3G0+Ep1uPlmBcj7GAG4+qUBtPjetcj68jXE+
nDhuPkBGbT6G0W4+4ghuPjpJbz6QHnE+e8xsPqNccz4MHXM+caltPvkebz4kl28+Jrp1Pmez
dD5AN28+5TlvPjnPcD47znQ+Z8BxPsdOcT4eTHA+XGt0PoyKcz7dd3A+AmJyPvi+cz4tBXI+
ijRxPuc/dD5IqXQ+56B2Ph6ycT7TC3M+ky5vPrk7cj5BIHQ+ZgJyPqNWdD4Mc3U+KK93Plgx
cj5IfHQ+gjx2PkgQcD4JRHE+MuxyPrnKdD6JPnY+QCF0Pg1eeT6FC3c+NM1wPgdycz4EDHg+
JjdzPgvrdj6Ne3U+Wf10PrTccz64wHE+jSl0PqmHdD4liXM+EsBxPkUwdD645XM+twpyPssl
cT7yB3Q+vmZ3PjDycz5sn3Q+kbF0Pm0Dcz45OnY+VPN0PmG9cz7oMnQ+opJ2Posudj7KkHM+
BUh1Pog1eD7XYXQ+GKR4Pu2Ccj5lPHY+YdJyPgh0ez45R3g+JSB5PnIPeD4nlXU+92x3Poxh
dz77+XQ+6Gx1Pk8qdT4Nq3M+B/p0PnNceD4Gf3k+Xhd7PsSveD7UbHg+mQB8PvDKdz44yHk+
vNR6PpM9dz6q3Hg+L5J0Ph0eeD6FNXo+16N0PnSRej50dnc+afl4PgMvez4Yg3k+aEZ9PgvQ
dz67HHs+cvp6PndweD6H9nU+U3R3Pp+Vdj7qM3U+VxR7Ppr6eT7Xenk+FF5+PoAkfD6UDnw+
WBV5PgcYeT4nSHg+/9N7Pjycdj7zcHk+66h9PphKfD7FWns+OEF5PsuCeD4S+nk+WeV2Pg+f
fD66W34+ANF6Po6tfT4KZ3g+oBZ9PtoZdT7WNHk+sE97PtG3ez6Jqn4+IPd4PqxjeD6keHY+
+bF9PhgUfT6UDn4+Vgd9Pul6fz5WIH4+6ZSAPrQieT48YH0+wDJ/PsttfD6gAXw+yPF6PhFK
fD5aTX0++7t5PnNZez60SHs+jyd5PhwCfj6/jn8+S658Pkoxdj4guHs+w2Z9Ptrpez7u0Hs+
rb97PtlYeT6eOHs+SMB8PvUafj52nH0+ZFV8Pl3Yez5niH0+9vF3Pjcbej4xtno+q1J/Ptgf
fz7kHXo+HmJ+Pp1WgT6zHHs+P/d6PpCUej7CMIA+TU1+PryIfD7ev34+fNF8PijKfj7d230+
0/Z+PnBRfD6GFIA+ukV+Pupbfj5ycn8+TliAPk9bfD73GoE+al6APrH+fD6ykYA+reuBPqS/
gD59UHs+3a+APoVAgj4gyXs+Fc57Pu4PgT51Wn4+hgGAPmp8gj6u3IA+LwF/PjXmfz4ZzIA+
lON/Ppmjfj4hp4I+shKBPjzmfD4l0nw+6+KAPg4kfz7AbIA++4d/Pmn3gT4dEII+Ff6APrck
gD4g0YE+BKSBPvJtgD4nb4A+TRyAPjLPgT4qIIE+AQuBPlYuhD6hY4I+tqV/PkTHgT5iWYE+
PGqCPtTwgT5354A+6d+CPsAffz7cNH8+csV/PiOIfT6Mf4A+arWCPjupgD5PWoA+S5aCPhZ3
gz5if4I+9e+CPpTygD5Tq4E+Vw6CPrDMgT5MR4A+EDeCPmGhgT7uAII+7GiBPiaAgT4qxnw+
QnaDPjYQgD5kEX4+TgqBPhT9gT7UAII+H7+APjqUgj7CnoM+eIyCPpB3gz69nIM+mZeAPuGQ
gj6OxoI+qXSDPtZZgz6n2oI+SuqCPlpLgj6uPYQ+hTeCPnBHgT4+xoE+EEqDPuYMhD5ov4E+
qriCPiS1gz5/aYI+JKaCPmZKgT7baYU+xhmBPrK3gz4jqIU+mhCGPi5mhD7jcYI+T2OEPlAM
gj6wFYQ+PdeCPvuwgj6Ae4I+1+6CPkbIgj7Sl4M+g4aEPnGSgz6G5II+roWCPm9Rgj5yxoM+
zh2GPn1ihT5S04M+Tc+DPnBDgj7mfIQ+NFODPlsvgT7TUYU+vGWCPlY4hz4zuIQ+SSKEPuRG
hD490IQ+8OmDPuKagz51qIU+VUmCPrVYgz5E4YQ+x1OGPtXxgz5gl4M+sZmCPvP0hD7Xq4M+
c4CGPgV7hz4UgIU+MpKDPq9Igz7HXYM+RMCCPlCFhD4cNoQ+ehCDPu07gz6hioM+C8yDPrv/
hT67HoU+dlWFPj+agz5VO4Q+HOCEPiAihD41IoU+Q4iEPhNihD4MQoU+5YeEPoYhhT6uMoU+
+ueDPinFhD7Q+YM+f1KFPh9/hj540oM+kWeGPs9yhD4cr4Q+av6DPm92hT5Mwoc+OYCEPjvu
hT78g4Q+ON2GPh7Ghj45SoY+YiqEPkwVhz6lfIQ+Ld6EPmlShT49BIQ+Zu+EPvHshT4BbIU+
k3+FPihJhT6924U+Dl+FPuRLhT65qIQ+16uFPu9ghz5+u4U+IbiCPsgVhz4f9oI+eOKFPkbY
hT5CuYU+YWmGPvjdhj68XoQ+j36EPnDXhT6U7IQ+7a6FPoaNhj6PXIc+6OWFPgpbhj7zLYc+
MN+EPqImiT50v4U+NSyGPr9oiD4XvIU+Yi6JPtX/hz5AEIY+qDyHPiychz6luYc+aeOEPp37
hT7BpIY+ASmGPuoFhz7bqIU+xdmHPrqlhz5zNIY++AKGPvqJhT7c8IY+wnWGPq+khj4yoYg+
1WiHPiw2hz6tYoY+n6OHPpzliD6vnoc+fduGPmYrij5RmoU+sX+IPseZhD6JdIg+ToKHPm70
hj5AUYY+o1qIPr7mhz7N74Y+leGGPjl9iD7NC4g+mduLPioqhz6PvYc+RvKHPvrtiD7V7oc+
1meHPj1uhz6Cooc+BwGIPuSeiD4vHIg+sBiJPnYkiT5C2Ic+g6CHPuSyhj6mvIY+fr+GPswq
hj6El4c+nYaFPjKaiz4lnIY+fa+JPqupiD4aaIc+NwiFPvHWiT6Qy4g+SQaHPg+Mij6pEYk+
G6+IPgh6hz6PwYk+T3aGPiMGiD73sIs+sKiFPodBiT4zpIg+O7CJPuwSiT6ITos+0W6IPt5e
iz5zW4c+r5+HPkY7iT580IY+oYuJPlKbiT7dv4g+wseGPhBdiT6jYIs+b/iJPkvIhz4Mgok+
fNCHPrF5iT5j7Ic+KRyLPrK5iD5Htok+ILGJPhD/hz7pdIg+8LqKPv6Cij4FWok+IA+IPuuW
iT7th4s+RBSJPinCij7TZoo+D9uHPvpUiD71vYk+gOCLPjvYij47t4g+a0qKPpInjD6R0Yk+
MpuIPhRgij77yIc+sTaJPvcwjD4As4k+csiLPrMxiT6vK4s+Qb6MPuRtij74j4o+40GKPtB+
jD6+6Ys+IUSKPgLDiT403Ig+ZlSLPiieiT4+L4w+mW2NPqzMiT79BYs+2caMPrNHiT4RtYk+
NN6IPsyniT7EQow+vweLPuZ2ij6OH4s+fG+KPj8TjT4R74o+Dk+JPnR0jD4eG4s+HVmNPtIz
iT7x6os+Wu+IPrYSjT4tu4o+2mqKPpwtiT7MfYs+Dd6JPmG1iz4kyIo+rRWLPql/iz5+Iow+
P2uKPsSCiz7K7oo+KxaLPpMrjz5PNoo+FXKKPvpdjT44W4s+sKCLPuXJij5ehIw+MWSLPvkW
ij6khYs+VEGLPuSdjD6Leoo+HlGLPi7Niz7p1os+PrWNPi5+jT5JWYo+GNaLPp8aiz4oLIo+
CqmMPr0Qiz4Chos+0/aKPnZOiz4N04o++LSKPkPAjT4404o+EWaMPv+GjT6gtYo+8c+MPvBE
jz7Fq4s+cYOLPgW8iT7FcYo+NcOLPknNij6m/os+OJKLPh73jD6N6Yw+mxWNPtefij4Zr40+
+YGKPufkiT47EIs+JtSLPiM3jT6fw4o+ic+OPja8iz4jHI0+4/COPqXJjD4U4Yw+yHmNPoz0
iT5y+Ys+z+6LPt/RjD4Fu4w+fNGKPiwDij763Is+SwmNPv9zjD7z7os+jbyNPilsjD6bU40+
beSNPoWsiz4WD40+IEmNPilGjT5azo0+2pSNPtGvjD4fV4w+vmyMPtPDiz6oLo8+74aPPjZU
jD568Iw+jzePPrWOij4XtYs+XO+LPswUjj6L+44+eZOKPlIXjj7bN4w+IUGQPmjFjz6BS4w+
Y2KMPubkiz5gq4w+y/GKPskHjj65pI4+ENCMPj8pjj42nYw+TNaMPkPWjD4m8o4+LFKNPvVs
kD7TKY4+CXONPjtQjz7x740+0+qNPnQ6jz7c3Yw+wcaLPrsqjz5I7I0+k8mMPjKUjz7bAZA+
QXePPtbcjj6LVow++OCNPjKQjj6rPo4+J9GOPlazjj4uDJA+H++OPh4zjj53uo8+/ciNPkUu
kD7Go4w+mRCOPmthjT4j544+tkOOPnbejT4YWo8+4WGPPmg+jz6aao8+87GPPhH7jT5KRYw+
xbGNPtmbjz7ZXY8+C7mLPnTZjz4NcY0+3pmQPtBCkj4v85A+rlCOPpH1jz7LBI8+EIiOPqNY
jz4FBI4+1P6OPmOikj7qtI8+J+mOPovFjT7D1o0+FVuPPoGQkT58744+K7qPPnYOkD6scpE+
Xe2NPo0AkT6j6I4+LSOQPiTJjT73448+AKmQPn6KkT4gGJE+8z+QPr3RkD7FUY8+rMWNPtQC
jj4pO5E+ce6OPhMnjj4tl48+sz6SPjNnkD6r/I8+jBSQPu/ljz6Suo4+/wyQPikAkT5Tx44+
rPOQPhWakD5VOZA+89OQPt3tjz6ZXo8+nveQPi4HkD71DI8+mraPPqF3jz5Nn48+ELiQPsyy
kj6+zJA+17mQPrlxkD7mxZA+hY2QPun6jj5kk5A+i9qRPkQTkT5IyY4+SqOPPjyFjz6wlZA+
4LyRPhN5kD5XTJA+7IyQPnbCjj5SApI+4z2SPjgEkD7jn5A+vcKPPtFakD6Xl5A+iwSQPoGY
kD5rAJE+unSSPt21kj7zB5I+JbqPPqeakT5GapA+TWqRPiDHjz7ZcZE+fTKPPq3Gjz7wXpE+
ZR+QPhZ/kT5JTpE+M9SSPi/FkT6MwZM+fjCQPjoPkD6AypA+cQyQPhhukz5PgpA+wQiRPvrd
kz6Cl5I+GC2RPkUMkj5jg5I+52mRPu4IkT4eMpI+zJCWPr/ckD7uxpA+896QPmeDkD7XhJI+
W+6PPhRLkD5aYZA+s0uRPrnvkD7QtY8+O7KSPl4Akj5OU5I+fPiQPrlKjz5HmZI+fleTPheW
kj4Ee5M+m1qRPnbJkD5z/JA+DmmSPuEJkz7EeJE+XqmRPrvCkT5/UZI+H6OSPnfikD7yZpA+
jp6SPoo0kT5zSJE+K02TPmt+kj5HHZE+j+iRPgJmkz5yv5I+SBSTPtUBkj5INpA+hyyTPhOI
kj5r0pE+AUySPitxkT7Y35I+TTqUPmVqkT4+y5Q+rgqTPof3jz5FCZQ+LpySPgAWkj5NkpI+
AiySPmp9lD4nHZQ+IYCTPn4MlT5FOpM+7MeRPkxOkz5T6ZA+fDuRPkqzlD74/pI+yl2RPkEk
kj7XAZI+0uaRPvi1kz5uD5M+p3yTPrsHkj4t/JM+yj6TPr4Hkj44qZI+asqUPmrblD4tmZM+
9vuRPp/xkz6D55I+/JGUPp6WlD6FS5M+dOGTPtHglD77sJI+eGCTPlzakj4nUpI+ZFmSPrPw
lD5mhpQ+rwaTPsR/lD6kb5U+i9yTPtMGkz62eZM+M2+TPl0Xkz5MHZY+6TyUPrxjkj7ZQpQ+
BYOUPimzkz7V05Q+SS6UPqbXkz6d2ZQ+OyKVPnxGkj4X7pI+krqUPvULlT5SnpI+nqmWPnf2
kj6rFZQ+Wr+SPhzTkz7NIJU+mXSTPnPKlD5fpJI+/SaTPhyqkT7xhJI+wX2TPnNGlD4Yv5M+
INeSPjemkj6+i5Q+IcuVPgC5lD5aAJM+T++TPlTlkz5XtJI+YcaTPqIRlD6St5Q+SIyTPvIi
lT5SKpQ+3H6WPlmVlT6bNZM+8eOVPjzflD4J1pM+PYORPndflT4AopI+SMiTPlNnlT5EOZI+
JO2UPtVRlD7eR5I+bImSPnGnlj6DfJQ+5a6TPjfAkz5NtZQ+AO+UPsM2lT4Yw5Y+wlyVPg0k
lz6og5I+J0qUPn9Ylz7X3pU+xdqUPp8Tlj4kIZc+BmyVPoDSlD7UKJQ+cj6WPjgRlD7vvpY+
a2uVPsn3kT5eaZU+1++VPjtwlD7HPJc+BgmVPpvglT5G9JI+YO6VPgIWlj5MA5U+XRuVPhJI
lz7jipU+DnyTPqEQlT7oCpY+pj6VPlAmlD75SJM+C1SVPgiplD7DqZY+vteVPpIElj5gj5Y+
JyyVPnljlj7lH5Y+7++SPts8lD5thpU+rJiUPs6UlT6pOZY+YzOWPt0wlz72MZQ+FYCWPsbt
kz6i/ZU+sBOWPgwrlD7ubpg+dmqVPu1Tlj64FpU+vfaTPvdzlT40LZg+3Q2WPqjXlj6R15U+
IJiVPrUllD6RipY+oHSVPmlelT5Cm5U+zr6YPsJvlT7OwJQ+VLCXPiDolD5C+pQ+tn2UPoc+
mD7zoZY+ll6ZPsKblz58B5g+woqVPqdAmD67EpU+PjiWPhItlj7u+Zc+fSuWPqjZlj7YVJY+
FJuWPpGkmD6mW5c+DNGVPiJImD5yypU+FqaUPmBOlT5TAJU+BwyXPhyJlj4FXJU+S8qUPqa6
lz7JlJY+0cCXPkx4lz7IN5c+Y7KWPm3llT7wI5Y+5e2UPrSNmD6eH5g+eJSVPowllj7h45Y+
TTOVPlcAmT7LSJg+32iaPnhNlz7sSZY+2VSVPogblz5PuZc+EaCVPuj9lj5li5c+VpuWPvbg
lj7HkZc+LKmVPnyilT54yJc+3XuXPuSLmD4KIJQ+5KaXPggAlz5OkZc+kYiWPrqQlT5IHJU+
S+OVPhGLlj5sfZY+xTSWPkyamT5+epc+UGCWPt5+lz7gZ5Y+yf+WPshbmT4yo5g+n7OWPrYf
mD7wspg+6x6ZPii8mT4duZk+AQGWPvo6mT58NZc+K/+WPj3AlT48y5Y+LAaXPosamD71xpY+
i0+aPkXLlj551ZY+c3yYPnATlz4EKJg+Q5iVPoIplj4g+5U+SY6YPhrRmD6xJpg+9aCYPs1N
mD7/B5c+x1eXPlBHmT4h5Jo+b/SYPq3zmT6aLZg+hnmYPoVtlz7CSJc+VvKXPtn9mj6815Y+
UQeaPsgVlz7WNZg+nxSZPoDIlz5QPZg+lbeZPtDumD6VvZg+iAqaPkSamj60X5o+vOyXPsJC
lz4GIJc+WOuYPjQtlz5FpZk+TIiXPohYmD7Zo5k+khqZPjpXmj4+I5g+RxeZPsoVlj49Zpc+
4UWbPhn8lz7t8ZY+dTyXPrOvmT7O5Zk+BzGaPsPFmT5SXJo+hvKZPtz2mD4xTZo+L3eYPtPj
mT417po+FwCYPpZHmT6Gzpc+zN+ZPoMKmD4YpJk+DwiaPr6Gmj4SZpo+PwSXPhDjlj55vpg+
j12ZPh4XmD6BVJg+olGYPrg3lz6FNpg+B/SZPuW7mD7Bn5g+bLyZPmaBlz5Kipo+AxKZPl6C
mj4y/pg+aI2aPruBmj7yKpo+ij6YPpTGmT6r+pk+LEuaPsZOmT4PGpk+9imaPrcfmj7QO5o+
j/iZPj2Fmj4jQ5o+/TeYPhyBmT5B8Jg+aPmaPs44mD7O3Zg+QeuZPpoNmz5dtpc+S2eZPrJS
mj6nsZg+dtiYPgHemz76JZk+OQ2aPmdAmD4eEJk+saeZPnDpmj6h/pk+QCuaPpIumj6xmJo+
gd+ZPlmMlT61cJk+ryibPonUlj5iSZo+vbuZPtLbmj5Jppg+z0GaPvnCmj5/cZo+RhuaPpEH
mj5mb5o+xnuZPtS/mD7ZfZs+beCcPkGdmT5I+Zo+NfuYPg9hmD5Fz5o+y2KaPux7nD5I/Zk+
7RWbPsdZmz7Is5s+B6SZPp5wmT5dMpk+RF+aPnrjmj4na5s+Vn+aPosJmz4NQJg+hJWZPuv4
mT4NG5w++aKbPpWQmz7A954++9WaPsQonj6Dmpo+ZMKbPm2VmT7DKZs+dPebPiSymj5HOJs+
yV2aPsfzmT4SKJo+3lebPmGZmj7KTps+0nWZPk4nmj4LKJo+vFCbPgXCmj72xpk+XsCaPhAK
mz6ziZs+MA2aPjNbmz4nipk+ALqcPkvEmz62M5s+VcCaPoSamz55w5o+GHaaPqWKnD5LA5o+
Y8CdPhBunD5r4ps+oMaaPi9qmz4NH5o+pjmbPhiNmT6KGZs+kaCcPlHzmz4vnps+KZqZPlIi
mz606ps+WzCaPuMGnD7lXZs+kf6aPo4JnD6g6Js+AFWZPlKHmj4h+5s+XQiaPl6BnD4w+5o+
Hh2cPhlpmj4l4J0+BRibPjWUmz6BIJw+wkeZPu9WnD6Fo50+26GbPrPWmz5A6J0+mteZPtwm
mj4bVJw+9YucPgc8nT4Z5Zo+oDGbPoEZnT4evJs+M3icPlFbnD7/UJs+DZqbPkoznT4laZw+
jaidPplgnj6F9Zw+dB2aPuXkmz6kIZw+29+bPnHsnD5aUp0+GYacPnysnD6aPJw+mYubPolT
nT6oXJs+LpObPgz0nT4GI50+FRubPpt0mz7Dn5s+3/KaPiUwnD5KnZs+gt6cPvOlnT6Gbp0+
W+2ZPgspmz4TOp0+4dScPm5/mz4XEZw+m5CdPgwanD6qBJw+B6abPtfdnD7M8Js+ryGcPlPW
nj4WJ50+JkKePoBfoD5U7p0+7TOdPhe+nj7wzJo+PKycPitkmz79EZw+ZaibPg6enT5hPJ0+
FQSdPoYunz4p+5s+yACePu/Fmz6yBZw+LIKdPi2imj6etZs+hFSdPj5wnT5cuJw+flidPjAV
nD6XIJs+XXqbPsI/nj6Fh54+v6ycPgj7nT7Vk5w+zHecPlOJnj4SpZs+3C6ePhJOnT44dJw+
VUCdPjW9mz4J5J0+4tmdPmUfnD4MqJw+kjudPsR7nT7E45w+XFucPqe2nT6laJ0+Y3+aPhCk
nT42CJ4+IbShPnDdnD4XyZ0+bUydPqAJnj5n3Zw+EmydPlOPnD7/tJw+hlOePvfVnj7vPZ8+
i6ydPm3onD5cfp8+5qqgPrQsnT4Hp54+lsWdPvqznT4Qk54+14SdPmh7nT55vZ0+/2eePjFS
nT4OAJ4+opiePju6nD7KXp4+bkagPsdpnD40WZ4+i9mdPj15nT78cp0+jAKfPkNrnz73NJ0+
TieePhJRnj5T9pw+xuadPsoInj5iDp0+oUqdPsfbnj5ZeZ0+C5CdPlEJnz4Y3J4+8w+cPq0k
nz5YP58+Xl2ePkmnnj74/p8+1NCdPoaQnj77A50+3d+fPu0+nz6eWKE+gVKbPpwKnz7/56E+
exShPtoKnj44fp8+ajmePv/nnT4eJJ8+8oGdPjeJnj79Op8+l9+ePrJ+oD7G554+yGCePm4a
nj6oOaE+nbmdPq2VoD5NYJ4+eECePhu5nz7cSp8+qgSfPnnknz5uvp0+nOSfPp8Tnj6P5Z4+
EdCgPnYqnj7Ksp4+RgyhPi7Hnz4eFqI+I0OdPpn/oD79G58+/hmePi8Mnj5Ksp0+lUygPs0j
nj5jX6A+PzmgPubxnD7H8J0+NoKdPmt8nz55eJ8+ypufPnGKnT6RXJ4+EOibPlgRnj6HqKE+
eteePq+Bnj5JLJ8+hjqePp+xnz4aTaA+LEaePob5nz4Al54+ifuePv1IoD5X16A+3dGgPssA
nz40I58+8V+ePjPjoD4oYp4+NuafPsS0oT6sI6A+vbWePp5onj4hkp4+EaSePlUFoD4qKqA+
6S2hPp5BoT66cp4+gsGfPnX2oT5wZqA+XHydPpKTnj4qQJ8+2mCgPmGZnj4vo54+bWygPrPx
nj5V7p4+CsCgPpffnj4o4Z4+Z/+fPk0toT5JZqA+UCqfPmannj7NrqA+arqfPuLuoD7SpqA+
U0GhPvhMnz45zaA+IrifPgtknz7CyJ8+PTWgPsAbnz6elqA+QBmfPgjVnz7Vb54+x4ahPoUu
nz4ztKE+lQGhPgAwnj5gbaE++2mgPhJtnz4Un54+ZBejPtL8oj5dr6A+SNKgPhscoT6s3J8+
AtWfPh+1oD6Ku54+OUifPreXoj7k8KA+0vmgPj0EoD4p1J8+ymmhPgqToT4QgKE+/gGgPozs
oD5zap8+VuifPkTloD4mGp4+XmmhPseonz4Sa6E+iDqfPhyuoD7ReqE+D9mgPgGcoD73LqE+
nIehPpIBoD5C66A+6xKgPv4WnT58C6E+FqmhPqyRoz7mMKE+XBagPu5qnz4YxqA+af2iPss1
oT5nAqE+16WgPrxbnj5dLaA+cM+hPnwkoT6WhaE+/GigPnnZoj5ERKA+b1ehPga4nz5WK6E+
KxWhPss+oT5KBqA+DvmiPuwToT6RrqI++RuiPlQDoT7lRKM+NU2jPuPgoD7k+6E+AsWhPoCx
nz4Lyp8+LvKiPsEHoz7/eqE+CqOiPmCOoT6KtKA+zOugPoO+pD7C76A+6zqiPu9vnz5bqaA+
CNShPgN8oz43z58+TxWhPo0Loz4R+KE+ciCfPvj4nz7D8qI+FmqhPm6coT7Yl6E+SHCgPjJ5
nj5GyqI+ACOhPgoRpD5QjqI+MhGhPkMhoD4CsKI+MNuiPqWHoT4J854+AqqgPjaRoj7SCqA+
+BCiPiIIoD6fnKE+QkWhPltQoD5bgKE+Q/2gPhNRoj5nAaE+iaeiPsiioD7/4aI+5iqhPpfb
nz5+T6E+vXuiPuDonz5mc6I+ypChPqrhoj5AN6I+PtWhPiUwoj4+XqE+ThmhPg1soj5iRqE+
Gw2iPqp0oj53baE+ZUKiPgdDoj7Bi6I+fGGiPiayoj76iaE+HJ2fPlbaoT4pXaI+R+2iPhuu
oT503KE+wE2iPogQoD4AzaA+XFqhPizkoT5CWaY+nB+jPl/PpD6MLKI+16OgPsSeoz6wiaM+
dNygPjProz4qn6M+kTSiPiGqoT5iQKI+JZGiPvHcoj7poaA+gKakPt8Boz7Y8aA+ZEajPvdu
oz5QE6Q+8/CiPkJMoj6Ik6Q+2rChPorYoT5ZfqI+d0WiPiFioT7EQ6M+gH2iPvS4oj6TpKA+
3tqjPiokoz6PsaM+IyakPi2Aoj6B/aE+b3OkPsjCoT6qVqQ+UGGjPnpzoj6UGaY+ZaOiPhOo
oj4kMaI+aAqiPo+ApT7T7KI+3jSkPpseoT7nyaI+lAKiPi3ypD75ZKI+Q3qjPjFzoj4DA6M+
lPmhPjU5oz6UBqM+X6ejPkXFoj5Jk6Q+6P6gPnQ2oj5mnqM+4UejPraWoT7wraM+A/OiPrVm
oT6vYqM+dsajPtpqpT5AsqM+lgalPpQipD7sV6M+9n2jPj2qoj4J7KI+fFejPue9pD6rJaM+
8YujPlgpoj4bQqQ+gYelPhE2pT74d6I+IWSlPjnCoj5NdKQ+</AssayYData></Step><Step><CommonData><SampleLocation>4</SampleLocation><SampleID></SampleID><SampleGroup></SampleGroup><SampleInfo></SampleInfo><SampleRow>H</SampleRow><SamplePlate>1</SamplePlate><WellType>WASH</WellType><Concentration>-1</Concentration><ConcentrationUnits>µg/ml</ConcentrationUnits><MolarConcentration>-1</MolarConcentration><MolarConcUnits>nM</MolarConcUnits><MolecularWeight>-1</MolecularWeight><Temperature>30</Temperature><StartTime>748910</StartTime><AssayTime>120</AssayTime></CommonData><FlowRate>1000</FlowRate><StepType>BASELINE</StepType><StepName>Baseline</StepName><StepStatus>OK</StepStatus><ActualTime>120</ActualTime><CycleTime>0.2</CycleTime><AssayXData Points="600">d+YuRFTzLkQhAC9E3QwvRLsZL0R3Ji9ERDMvRCFAL0TdTC9Eu1kvRHdmL0REcy9EEYAvRO6M
L0SqmS9Ed6YvRFSzL0QhwC9E7swvRKrZL0SH5i9ERPMvRBEAMETdDDBEqhkwRHcmMEREMzBE
IUAwRN1MMES7WTBEh2YwRERzMEQhgDBE3YwwRKqZMESHpjBERLMwRCHAMETdzDBEqtkwRHfm
MERE8zBEIQAxRN0MMUS7GTFEhyYxREQzMUQRQDFE7kwxRKpZMUR3ZjFERHMxRCGAMUTdjDFE
qpkxRHemMUREszFEIcAxRO7MMUSq2TFEd+YxRFTzMUQhADJE7gwyRKoZMkR3JjJERDMyRCFA
MkTuTDJEu1kyRHdmMkRUczJEEYAyRO6MMkSqmTJEd6YyRESzMkQhwDJE7swyRLvZMkSH5jJE
VPMyRBEAM0TdDDNEuxkzRHcmM0RUMzNEIUAzRN1MM0SqWTNEd2YzRFRzM0QhgDNE3YwzRKqZ
M0SHpjNERLMzRBHAM0TdzDNEu9kzRHfmM0RE8zNEEQA0RN0MNESqGTREhyY0RFQzNEQhQDRE
3Uw0RLtZNESHZjRERHM0RBGANETujDREqpk0RHemNEREszREIcA0RP7MNESq2TREh+Y0RFTz
NEQRADVE3Qw1RLsZNUSHJjVERDM1RBFANUTdTDVEu1k1RHdmNURUczVEIYA1RO6MNUSqmTVE
h6Y1RESzNUQhwDVE7sw1RLvZNUR35jVEVPM1RCEANkTuDDZEuxk2RHcmNkRUMzZEEUA2RO5M
NkSqWTZEh2Y2RFRzNkQhgDZE3Yw2RKqZNkSHpjZEVLM2RBHANkTuzDZEu9k2RHfmNkRE8zZE
IQA3RN0MN0SqGTdEdyY3RFQzN0QRQDdE3Uw3RLtZN0R3ZjdERHM3RBGAN0TdjDdEu5k3RHem
N0RUszdEEcA3RO7MN0Sq2TdEh+Y3RETzN0QhADhE7gw4RLsZOER3JjhERDM4RCFAOETuTDhE
qlk4RHdmOERUczhEIYA4RO6MOES7mThEh6Y4RESzOEQhwDhE7sw4RLvZOER35jhEVPM4RBEA
OUTdDDlEuxk5RIcmOURUMzlEIUA5RO5MOUS7WTlEh2Y5RERzOUQRgDlE7ow5RKqZOUSHpjlE
VLM5RCHAOUTuzDlEu9k5RIfmOURU8zlEIQA6RO4MOkS7GTpEhyY6RFQzOkQhQDpE3Uw6RLtZ
OkR3ZjpERHM6RBGAOkTdjDpEy5k6RHemOkRUszpEIcA6RO7MOkSq2TpEh+Y6RETzOkQhADtE
7gw7RKoZO0R3JjtERDM7RCFAO0TuTDtEu1k7RHdmO0RUcztEIYA7RO6MO0SqmTtEd6Y7RESz
O0QhwDtE7sw7RLvZO0R35jtEVPM7RBEAPETdDDxEuxk8RHcmPERUMzxEIUA8RO5MPESqWTxE
d2Y8RFRzPEQhgDxE7ow8RLuZPER3pjxERLM8RCHAPETuzDxEu9k8RIfmPERU8zxEIQA9RO4M
PUS7GT1EhyY9RFQzPUQRQD1E3Uw9RKpZPUR3Zj1ERHM9RCGAPUTdjD1Eqpk9RIemPUREsz1E
IcA9RN3MPUSq2T1Eh+Y9RFTzPUQRAD5E7gw+RLsZPkR3Jj5ERDM+RBFAPkTdTD5Eqlk+RIdm
PkREcz5EIYA+RN2MPkS7mT5Ed6Y+RFSzPkQhwD5E3cw+RLvZPkR35j5ERPM+RCEAP0TuDD9E
uxk/RIcmP0REMz9EIUA/RO5MP0SqWT9Ed2Y/RERzP0QRgD9E7ow/RKqZP0R3pj9EVLM/RCHA
P0TuzD9Eqtk/RIfmP0RE8z9EIQBARN0MQESqGUBEdyZARFQzQEQhQEBE7kxARKpZQESHZkBE
VHNARCGAQETujEBEqplARHemQEREs0BEIcBARO7MQESq2UBEd+ZARFTzQEQhAEFE7gxBRKoZ
QUSHJkFEVDNBRCFAQUTdTEFEqllBRIdmQUREc0FEIYBBRN2MQUSqmUFEd6ZBRESzQUQRwEFE
7sxBRKrZQUSH5kFERPNBRCEAQkTuDEJEqhlCRIcmQkREM0JEEUBCRN1MQkSqWUJEh2ZCRFRz
QkQRgEJE7oxCRLuZQkSHpkJERLNCRCHAQkTuzEJEqtlCRHfmQkRE80JEIQBDRN0MQ0SqGUNE
hyZDRFQzQ0QRQENE7kxDRKpZQ0R3ZkNERHNDRCGAQ0TujENEu5lDRHemQ0REs0NEIcBDRO7M
Q0Sq2UNEh+ZDRFTzQ0QRAERE7gxERLsZRESHJkRERDNERCFARETdTEREu1lERHdmRERUc0RE
IYBERO6MRESqmUREd6ZERESzREQRwERE3cxERKrZRESH5kRERPNERCEARUTuDEVEuxlFRHcm
RURUM0VEEUBFRO5MRUS7WUVEd2ZFRERzRUQhgEVE7oxFRLuZRUSHpkVEVLNFRBHARUTdzEVE
qtlFRIfmRURE80VEEQBGRO4MRkS7GUZEdyZGREQzRkQRQEZE7kxGRLtZRkSHZkZERHNGRCGA
RkTujEZEu5lGRHemRkRUs0ZEEcBGRN3MRkSq2UZEh+ZGRFTzRkQRAEdE3QxHRKoZR0R3JkdE
VDNHRCFAR0TdTEdEu1lHRIdmR0REc0dEIYBHRN2MR0SqmUdEd6ZHRFSzR0QRwEdE3cxHRKrZ
R0SH5kdERPNHRCEASETdDEhEuxlIRIcmSERUM0hEIUBIRN1MSESqWUhEh2ZIRERzSEQhgEhE
7oxIRKqZSESHpkhERLNIRCHASETdzEhEu9lIRHfmSERE80hEEQBJRO4MSUS7GUlEhyZJRFQz
SUQhQElE7kxJRKpZSUSHZklERHNJRCGASUTujElEu5lJRIemSUREs0lEIcBJRO7MSUS72UlE
d+ZJRFTzSUQhAEpE7gxKRKoZSkR3JkpERDNKRCFASkTdTEpEu1lKRHdmSkRUc0pEEYBKRN2M
SkSqmUpEh6ZKRFSzSkQRwEpE7sxKRLvZSkSH5kpEVPNKRCEAS0TuDEtEqhlLRIcmS0RUM0tE
IUBLRO5MS0SqWUtEh2ZLRERzS0QhgEtE7oxLRKqZS0SHpktERLNLRCHAS0TdzEtEu9lLRHfm
S0RE80tEEQBMRO4MTESqGUxEdyZMREQzTEQhQExE3UxMRKpZTER3ZkxEVHNMRCGATETujExE
u5lMRHemTEREs0xEIcBMRO7MTESq2UxE</AssayXData><AssayYData Points="600">xA+kPulrpD6jZqQ+t1ikPls2pD6XY6M+WOyiPk3enz4fXqA+SAugPhAZnT40MJ8+YfuePsbh
nz7x3p4+5qSgPmvAnj6nQJ0+GBOdPhCwnj4La54+18GcPhKQnT7qsJ0+YA2ePvPEnT6pBp4+
RfCdPrBJmz45W5s+uM2bPmC+nT7EoZ0+7EGbPlblmz7Enpw+p9WbPirTmz59r5s+Jn+bPila
nT72Apw+xZ6bPqyHmj4ImZw+hj6bPhInmj4ZbZw+HIacPhAKmj5f+Zk+A/WZPhRHmj4JYZk+
ZJWaPsuDmT6JwJg+UNeYPnT0mD7f3Zs+ZtuaPiJMlz6VxJk+hYOZPgrOmD4wu5k+gTWZPjvF
mj6i5Zk+jOiZPjUqmT78TJk+/8iZPgeemj45hpg+mPWYPttdmD4el5g+hSuXPlD3mT55Vpg+
6e6VPk/VmD5kSpo+8kKYPvJolz4oa5c+ZbaVPgOrmD5wSpk+7TOWPmscmT5/QJc+OAOYPqnD
lj7xX5c+mV6XPl6wlz5Eg5Y+2z2XPv6WmD54opU+R8GWPlyZlz6VQ5g+ZY2VPi6+mD7+JpY+
AduWPhUOmD4mCZg+8oSVPvdnlT70bZQ+pMaVPoE2lj7de5U+AzmXPkHslD5LnJU+ZySWPk9x
lT7Ca5U+QS2XPsuMlD6uRZg+TjWYPpHulj5QgJQ+vDSUPobulz4Ry5U+q/aXPquqlD4ySZM+
5x+TPmk0lT4agJU+MimWPptAlT5pu5U+CRKWPpf5lT7EJ5Y+qIqVPoR9kz5VUZU+F4CUPgaB
lj6z+5Q+aX6UPhnBkz7xNJU+gFOUPhGQkz46c5M+3fOTPl+jkz6Z/pc+QqeWPqOslD5cVZU+
WHyWPuPJkz7rPZU+sQWSPm/jlT52QJQ+g1WVPvsGlT44k5M+8OKUPkazlT6r3ZQ+f1GVPpy8
lD4JypM+QiaTPunKlD7WXZM+LJeTPjFRlT4HtZI+foKSPplikz6nDZY+hgOUPiqjkj7s15A+
JU+TPhwclT5+4JE+agyWPmNykz7IbJU+85CTPgQwlT4/M5Q+NjyUPmFWlD6J1JE+7M6TPv4N
kz6MZpM+DUOTPtdukj47cJI+JX6TPu0IlD6ocJI+YhSSPpdIkj6lEJM+yYqTPuEelD4OcJE+
SXORPvwrkj6rI5Q+YIORPpBwkT5nWJI+deiRPt/kkj4FN5E+z2mTPhs9kj4FrpE+5b6SPv5D
kT7VapI+tQ+SPrvzkT5BS5I+b2ORPvrnkj5X0pM+ceyQPjfEkD7/no4+1PiSPsrklD6gwJM+
ECCSPhaikT6Ye5E+dyiWPpMUkT6mypA+/d6PPpPekj6Cl5E+3pyQPp+ykj5SeZM+ncCSPob2
kT79U5A+zo6SPgxukT6nN5M+Pj6SPisNkT7DlpM+dyqRPmYIlD4NUpA+v1SSPsYdkz5i2pI+
CLyRPttTkD5vrI8+zs2RPvFdkD6syJM+7oiRPvX5jz4H4I8+fbyQPjRlkD7sPZE+8AORPu0/
kD7vuY4+twORPsL6kT4a1ZE+/+STPpi8jz6IX5A+ufSPPopUkD6uUpI+AKSRPnXZkD5n9ZA+
IRiPPlzhjz6KYZA+W2ORPnFcjj713JE+hoaQPgzJkT7mtpE+7pqPPm47kD7cJo4+7dWPPgik
kD4cfJE+z4+PPhjGjz6kEpE+2X+QPlAzkT7VXY4+nhyQPiIPkD5L+48+UCSQPmuEkT4bTJE+
ynOPPvgOjz6qG5I+gj+RPrHpjz5eAJI+nZmSPkWmjT5HRY4+NUeQPt+tkT7D4I0+RI2QPsis
kD4DkJI+jJaRPgNCjj7sxZA+g1SQPsvljz4U0Y8+hWWOPvX7jj4fdpA+ToyOPmOTkD5rVZA+
i3aQPhybjj4SQo8+452PPifljz7iVJA+3w2RPojdjz5fp5A+LUePPps9kD6CKJA+MLCPPp/Z
kD5KspA+XMePPkAZjz6cb5A+QfWRPvbpjj6//5A+S9ONPhIDkT6Tu44+1d6OPk6OjT7J5o4+
EpePPkJxjj4+kI0+mrKNPn/Xjz4+YY8+xCCPPnE+jj6vUY0+3zyNPkkMjj4WzY4+bzGPPvsB
kD47Yo4+2tqNPlGsjj4EhI8+JjKNPvMLjj4wjIw+UfqOPprMjT6C840+hZOQPlkBjz7XBpA+
/oyQPq9wjj61S48+G9mPPuVdjz5F7Yw+PsuPPmvLkT5oFo8+xNSNPqgfiz4Vzo4+dpmNPr+3
jT77h48+08GNPgHTjT48gI0+xtyOPkeAjj6yGow+4a+OPv8Njj7rkY0+wQGOPiFfkT41z40+
sCiOPjCmjj4DzI0+Wa6NPm/djT5+i48+bt2NPgUTjT6sFI4+uciMPltVjT4rxYw+LN2OPvh/
jT59EY0+zfCPPudIkD5TAIs+GoyOPmTejD5WQ40+mFmNPiNljT5eQ48+WL+QPqDejD4x1ow+
3TiPPq0+jT5JlY4+k32OPnItkD4MhI4+J0GRPgEajj6qXIw+4AuMPkjpjj5+3Yw+UHeOPvl1
jj58aYs+yrmOPvmxjT79VI4+512MPkbzjT5vb48+T2KNPmomiz4C34o+ksCLPqh3jj6eZY4+
7fSNPiKYjT4HmYw+ix2PPosXjD4O3ow+uvuKPh0LjD6gyow+4vCNPjeojT6/pIw+xc+NPv3w
iz5HZo4+mx6NPgvejT5czYo+AWqNPkYXjT7pD48+iA+OPkmdjj6rQI0+QFGNPtuyjD5rxos+
1xiPPohrjT5adIw+zu+NPp5Uij7DSo0+nBOOPh4hjT5PRoo+ofKMPks3iz7d9Is+dTiJPsxs
jj7on4s+/42MPjUEjj4DB4w+7ZmMPvEwjj6WeYw+CCeNPgDMjT60uIw+SmKMPmV9jD5ZV4s+
lmuMPqEujT7ioIw+Vg2MPt8hjj57M4w+qxWNPqXMij6gOo0+4S+NPikejT6U/Y0+u9eLPpKg
iz7V+44+FkqMPh6Miz6n5Iw+IzCLPhesjD7OHos+AkSLPj6YjT6JFo0+3FaKPkF6iz5k24w+
NkaOPpURiz4al4w+vQeMPiYnjT7qRow+qTCNPgjrij6D0I4+J06NPugRjT6i+os+7cmNPj6g
iz6PYYw+4JeMPixnij7oA4s+NZiLPhMejD7daIw+7XGLPs4kjD5TFY0+tKSKPvv7jD7NDIs+
y6aKPkPDjD5R14s+PTWMPgVGjD6uZ4s+</AssayYData></Step><Step><CommonData><SampleLocation>9</SampleLocation><SampleID>h7</SampleID><SampleGroup></SampleGroup><SampleInfo></SampleInfo><SampleRow>H</SampleRow><SamplePlate>1</SamplePlate><WellType>KSAMPLE</WellType><Concentration>0</Concentration><ConcentrationUnits>µg/ml</ConcentrationUnits><MolarConcentration>0</MolarConcentration><MolarConcUnits>nM</MolarConcUnits><MolecularWeight>56.5</MolecularWeight><Temperature>30</Temperature><StartTime>879674</StartTime><AssayTime>1100</AssayTime></CommonData><FlowRate>1000</FlowRate><StepType>ASSOC</StepType><StepName>Association</StepName><StepStatus>OK</StepStatus><ActualTime>706</ActualTime><CycleTime>0.2</CycleTime><AssayXData Points="3530">d+ZMRETzTEQRAE1E3QxNRKoZTUSHJk1ERDNNRCFATUTuTE1Eu1lNRHdmTURUc01EIYBNRN2M
TUS7mU1Ed6ZNRFSzTUQhwE1E3cxNRKrZTUSH5k1ERPNNRBEATkTdDE5EuxlORIcmTkREM05E
EUBORN1MTkSqWU5Ed2ZORFRzTkQhgE5E7oxORKqZTkSHpk5EVLNORBHATkTdzE5Eu9lORIfm
TkRU805EEQBPRO4MT0S7GU9EdyZPREQzT0QhQE9E7kxPRKpZT0SHZk9ERHNPRCGAT0TdjE9E
u5lPRHemT0REs09EEcBPRO7MT0S72U9Ed+ZPRETzT0QhAFBE3QxQRLsZUER3JlBEVDNQRCFA
UETuTFBEqllQRHdmUERUc1BEEYBQRN2MUES7mVBEd6ZQRESzUEQhwFBE3cxQRKrZUER35lBE
RPNQRCEAUUTuDFFEuxlRRIcmUUREM1FEIUBRRN1MUUSqWVFEh2ZRRERzUUQhgFFEL41RRKqZ
UUSHplFEVLNRRBHAUUTdzFFEu9lRRHfmUURE81FEEQBSRO4MUkS7GVJEdyZSREQzUkQRQFJE
3UxSRLtZUkR3ZlJERHNSRCGAUkTdjFJEu5lSRIemUkRUs1JEEcBSRN3MUkSq2VJEd+ZSRETz
UkQRAFNE3QxTRKoZU0SHJlNEVDNTRBFAU0TuTFNEqllTRHdmU0RUc1NEEYBTRO6MU0SqmVNE
d6ZTRESzU0QhwFNE3cxTRLvZU0R35lNERPNTRCEAVETdDFREqhlURIcmVEREM1REEUBURO5M
VESqWVREh2ZURERzVEQRgFRE3YxURKqZVESHplRERLNURCHAVETdzFREqtlURIfmVERE81RE
IQBVRN0MVUSqGVVEdyZVREQzVUQhQFVE3UxVRLtZVUR3ZlVEVHNVRBGAVUTdjFVEu5lVRHem
VURUs1VEEcBVRO7MVUSq2VVEd+ZVRETzVUQhAFZE3QxWRKoZVkR3JlZERDNWRCFAVkTdTFZE
qllWRIdmVkREc1ZEEYBWRA+NVkSqmVZEh6ZWRESzVkQhwFZE3cxWRKrZVkR35lZEVPNWRBEA
V0TdDFdEqhlXRHcmV0RUM1dEIUBXRN1MV0S7WVdEh2ZXRFRzV0QhgFdE3YxXRLuZV0R3pldE
RLNXRBHAV0TuzFdEqtlXRHfmV0RE81dEIQBYRN0MWES7GVhEhyZYREQzWEQhQFhE3UxYRLtZ
WER3ZlhERHNYRBGAWETujFhEu5lYRIemWEREs1hEEcBYRN3MWESq2VhEd+ZYRETzWEQhAFlE
3QxZRKoZWUSHJllERDNZRCFAWUTuTFlEqllZRKhmWUREc1lEIYBZRN2MWUSqmVlEh6ZZRESz
WUQhwFlE7sxZRLvZWUR35llEVPNZRCEAWkTdDFpEuxlaRHcmWkREM1pEIUBaRO5MWkSqWVpE
d2ZaRFRzWkQhgFpE3YxaRLuZWkSHplpEVLNaRCHAWkTdzFpEu9laRIfmWkRE81pEEQBbRO4M
W0S7GVtEdyZbRFQzW0QRQFtE3UxbRKpZW0R3ZltEVHNbRBGAW0TdjFtEqplbRIemW0REs1tE
IcBbRN3MW0S72VtEd+ZbRETzW0QhAFxE7gxcRKoZXER3JlxERDNcRBFAXETdTFxEy1lcRIdm
XEREc1xEEYBcRN2MXESqmVxEd6ZcRFSzXEQRwFxE7sxcRLvZXER35lxERPNcRCEAXUTuDF1E
uxldRHcmXUREM11EEUBdRN1MXUS7WV1Ed2ZdRFRzXUQRgF1E3YxdRKqZXUSHpl1ERLNdRCHA
XUTdzF1EqtldRIfmXURE811EIQBeRO4MXkSqGV5EhyZeREQzXkQRQF5E3UxeRKpZXkSHZl5E
RHNeRBGAXkTdjF5Eu5leRIemXkREs15EIcBeRO7MXkSq2V5Ed+ZeRETzXkQRAF9E3QxfRKoZ
X0SHJl9EVDNfRCFAX0TdTF9Eu1lfRHdmX0RUc19EIYBfRN2MX0S7mV9Eh6ZfRESzX0QhwF9E
3cxfRKrZX0SH5l9ERPNfRBEAYETdDGBEqhlgRIcmYEREM2BEEUBgRN1MYES7WWBEd2ZgRERz
YEQRgGBE7oxgRLuZYER3pmBERLNgRCHAYETdzGBEu9lgRIfmYERE82BEIQBhRN0MYUS7GWFE
dyZhREQzYUQRQGFE7kxhRKpZYUSHZmFERHNhRCGAYUTdjGFEu5lhRIemYUREs2FEIcBhRN3M
YUSq2WFEh+ZhRFTzYUQRAGJE7gxiRKoZYkR3JmJEVDNiRCFAYkTdTGJEu1liRHdmYkREc2JE
IYBiRO6MYkSqmWJEh6ZiRFSzYkQRwGJE3cxiRKrZYkSH5mJERPNiRCEAY0TdDGNEuxljRHcm
Y0REM2NEEUBjRN1MY0S7WWNEh2ZjRERzY0QRgGNE3YxjRLuZY0R3pmNERLNjRCHAY0TdzGNE
u9ljRHfmY0RE82NEIQBkRO4MZESqGWREhyZkREQzZEQhQGRE7kxkRKpZZER3ZmRERHNkRCGA
ZETujGREqplkRIemZERUs2REIcBkRO7MZESq2WREd+ZkRFTzZEQhAGVE7gxlRKoZZUSHJmVE
RDNlRCFAZUTuTGVEqlllRHdmZURUc2VEIYBlRFCNZUS7mWVEd6ZlRFSzZUQhwGVE3cxlRLvZ
ZUSH5mVERPNlRDEAZkTdDGZEuxlmRHcmZkRUM2ZEIUBmRN1MZkS7WWZEh2ZmRERzZkQRgGZE
3YxmRKqZZkR3pmZERLNmRDHAZkTuzGZEu9lmRHfmZkRU82ZEEQBnRN0MZ0S7GWdEdyZnRFQz
Z0QRQGdE7kxnRLtZZ0SHZmdERHNnRBGAZ0TujGdEu5lnRIemZ0RUs2dEIcBnRO7MZ0Sq2WdE
d+ZnRETzZ0QhAGhE3QxoRKoZaER3JmhERDNoRCFAaETdTGhEu1loRHdmaERUc2hEIYBoRO6M
aESqmWhEh6ZoRFSzaEQhwGhE7sxoRKrZaESH5mhEVPNoRBEAaUTuDGlEuxlpRIcmaUREM2lE
IUBpRO5MaUS7WWlEd2ZpRERzaUQRgGlE7oxpRKqZaUSHpmlEVLNpRBHAaUTdzGlEu9lpRIfm
aURE82lEIQBqRO4MakSqGWpEdyZqREQzakQRQGpE3UxqRKpZakR3ZmpEVHNqRCGAakTujGpE
qplqRIemakRUs2pEIcBqRO7MakSq2WpEd+ZqRETzakQhAGtE3QxrRLsZa0R3JmtERDNrRCFA
a0TuTGtEqllrRHdma0RUc2tEEYBrRO6Ma0SqmWtEd6ZrRFSza0QhwGtE3cxrRLvZa0R35mtE
RPNrRCEAbETuDGxEqhlsRIcmbERUM2xEEUBsRN1MbES7WWxEh2ZsRERzbEQhgGxE3YxsRLuZ
bESHpmxERLNsRBHAbETdzGxEu9lsRHfmbERE82xEIQBtRO4MbUSqGW1EiCZtREQzbUQhQG1E
3kxtRLpZbUSIZm1ERHNtRBCAbUTejG1EupltRHembUREs21EEMBtRN7MbUS62W1Ed+ZtRETz
bUQhAG5E3gxuRLoZbkSIJm5ERDNuRCFAbkTuTG5EqlluRIhmbkRUc25EEIBuRN6MbkSqmW5E
iKZuRFSzbkQhwG5E7sxuRLrZbkR35m5ERPNuRBAAb0TuDG9EqhlvRHcmb0RUM29EIUBvRN5M
b0SqWW9EiGZvRFRzb0QhgG9E/oxvRLqZb0SIpm9ERLNvRCHAb0TuzG9EutlvRHfmb0RE829E
IQBwRO4McES6GXBEdyZwREQzcEQQQHBE3kxwRLpZcESIZnBERHNwRCGAcETujHBEuplwRHem
cERUs3BEIcBwRN7McESq2XBEd+ZwRFTzcEQhAHFE3gxxRKoZcUR3JnFERDNxRBBAcUTeTHFE
qllxRIhmcURUc3FEIYBxRO6McUSqmXFEd6ZxRESzcUQhwHFE3sxxRLrZcUR35nFERPNxRCEA
ckTeDHJEqhlyRIgmckRUM3JEIUByRN5MckS6WXJEiGZyRERzckQQgHJE7oxyRKqZckR3pnJE
VLNyRCHAckTezHJEqtlyRHfmckRE83JEIQBzRN4Mc0S6GXNEiCZzREQzc0QhQHNE3kxzRLpZ
c0SIZnNEVHNzRBCAc0TujHNEuplzRIimc0REs3NEIcBzRN7Mc0S62XNEd+ZzRETzc0QQAHRE
3gx0RLoZdER3JnRERDN0RCFAdETuTHREqll0RHdmdEREc3REIYB0RGCNdES6mXREd6Z0RFSz
dEQhwHRE3sx0RKrZdER35nREVPN0RBAAdUTeDHVEqhl1RIgmdUREM3VEIUB1RO5MdUSqWXVE
iGZ1RFRzdUQhgHVE3ox1RKqZdUSIpnVERLN1RCHAdUTuzHVEqtl1RIjmdURU83VEEAB2RO4M
dkSqGXZEiCZ2RFQzdkQhQHZE7kx2RKpZdkSIZnZERHN2RBCAdkTujHZEqpl2RIimdkRUs3ZE
IcB2RO7MdkS62XZEd+Z2RETzdkQQAHdE7gx3RLoZd0R3JndEVDN3RCFAd0TeTHdEqll3RHdm
d0REc3dEIYB3RN6Md0S6mXdEd6Z3RESzd0QhwHdE3sx3RLrZd0SI5ndEVPN3RCEAeETuDHhE
qhl4RIgmeEREM3hEIUB4RN5MeESqWXhEd2Z4RFRzeEQQgHhE7ox4RLqZeESIpnhEVLN4RBDA
eETuzHhEqtl4RIjmeERU83hEEAB5RN4MeUS6GXlEiCZ5REQzeUQhQHlE3kx5RKpZeUR3ZnlE
RHN5RCGAeUTejHlEupl5RIimeUREs3lEIcB5RN7MeUS62XlEd+Z5RETzeUQQAHpE3gx6RKoZ
ekSIJnpERDN6RBBAekTeTHpEull6RIhmekREc3pEEIB6RO6MekS6mXpEd6Z6RESzekQhwHpE
7sx6RKrZekSI5npERPN6RBAAe0TeDHtEqhl7RIgme0REM3tEEEB7RO5Me0S6WXtEiGZ7RERz
e0QQgHtE7ox7RKqZe0R3pntERLN7RCHAe0TuzHtEqtl7RIjme0RE83tEIQB8RO4MfES6GXxE
iCZ8RFQzfEQQQHxE3kx8RLpZfESIZnxERHN8RCGAfETejHxEupl8RHemfERUs3xEIcB8RO7M
fESq2XxEiOZ8RFTzfEQhAH1E3gx9RLoZfUSIJn1ERDN9RCFAfUTeTH1Eull9RHdmfUREc31E
EIB9RO6MfUSqmX1EiKZ9RESzfUQhwH1E7sx9RKrZfUSI5n1ERPN9RBAAfkTeDH5Euhl+RHcm
fkRUM35EEEB+RN5MfkS6WX5Ed2Z+RERzfkQhgH5E3ox+RLqZfkSIpn5ERLN+RCHAfkTezH5E
utl+RHfmfkRE835EEAB/RN4Mf0SqGX9EdyZ/RFQzf0QhQH9E3kx/RLpZf0SIZn9ERHN/RCGA
f0TujH9Eupl/RIimf0RUs39EIcB/RN7Mf0S62X9EiOZ/RETzf0QIAIBEdwaARN0MgEQ8E4BE
qhmARBAggER3JoBE3SyARDwzgESqOYBEEECARHdGgETVTIBERFOARKJZgEQQYIBEd2aARNVs
gEQ8c4BEonmARBCAgER3hoBE3YyARDyTgESqmYBEEKCARHemgETdrIBEPLOARKK5gEQIwIBE
d8aARN3MgERE04BEotmARBDggERv5oBE3eyARETzgESi+YBECACBRG8GgUTdDIFERBOBRKoZ
gUQIIIFEbyaBRN0sgUREM4FEojmBRBBAgUR3RoFE3UyBRERTgUSiWYFEEGCBRG9mgUTdbIFE
RHOBRKJ5gUQIgIFEb4aBRN2MgUQ8k4FEqpmBRBCggUR3poFE3ayBRDyzgUSiuYFEEMCBRHfG
gUTdzIFEPNOBRKrZgUQQ4IFEd+aBRNXsgURE84FEqvmBRAgAgkR3BoJE1QyCRDwTgkSqGYJE
ECCCRG8mgkTdLIJEPDOCRKo5gkQIQIJEd0aCRNVMgkQ8U4JEolmCRAhggkRvZoJE3WyCRDxz
gkSqeYJECICCRG+GgkTVjIJERJOCRKqZgkQQoIJEb6aCRNWsgkQ8s4JEqrmCRBDAgkR3xoJE
3cyCRETTgkSi2YJEEOCCRHfmgkTd7IJEPPOCRKL5gkQQAINEbwaDRN0Mg0Q8E4NEqhmDRAgg
g0RvJoNE3SyDREQzg0SiOYNECECDRHdGg0TdTINEPFODRKpZg0QIYINEb2aDRNVsg0Q8c4NE
onmDRAiAg0R3hoNE1YyDRDyTg0SqmYNECKCDRHemg0TVrINERLODRKK5g0QIwINEb8aDRN3M
g0RE04NEqtmDRBDgg0Rv5oNE1eyDRDzzg0Sq+YNECACERG8GhETdDIRERBOERKoZhEQIIIRE
dyaERN0shEREM4REqjmERAhAhER3RoRE1UyERDxThESqWYREEGCERG9mhETVbIREPHOERKJ5
hEQQgIREd4aERN2MhEREk4REopmERAighER3poRE1ayERDyzhESiuYRECMCERHfGhETdzIRE
RNOERKLZhEQQ4IREb+aERNXshEQ884REovmERBAAhUR3BoVE3QyFRDwThUSqGYVEECCFRG8m
hUTVLIVERDOFRKo5hUQQQIVEb0aFRNVMhUREU4VEolmFRAhghUR3ZoVE3WyFRDxzhUSqeYVE
CICFRHeGhUTVjIVERJOFRKKZhUQQoIVEb6aFRN2shUREs4VEqrmFRAjAhUR3xoVE3cyFRETT
hUSi2YVECOCFRG/mhUTd7IVEPPOFRKL5hUQQAIZEbwaGRN0MhkQ8E4ZEqhmGRAgghkR3JoZE
1SyGREQzhkSiOYZEEECGRHdGhkTdTIZEPFOGRKpZhkQQYIZEb2aGRN1shkQ8c4ZEqnmGRAiA
hkR3hoZE3YyGRESThkSimYZEEKCGRHemhkTVrIZEPLOGRKK5hkQIwIZEb8aGRNXMhkRE04ZE
qtmGRAjghkR35oZE3eyGRETzhkSq+YZECACHRG8Gh0TVDIdEPBOHRKoZh0QQIIdEbyaHRNUs
h0REM4dEqjmHRBBAh0RvRodE3UyHRDxTh0SiWYdEEGCHRG9mh0TdbIdERHOHRKJ5h0QIgIdE
b4aHRN2Mh0REk4dEopmHRAigh0R3podE3ayHRESzh0SiuYdECMCHRHfGh0TdzIdEPNOHRKLZ
h0QI4IdEd+aHRNXsh0Q884dEovmHRBAAiER3BohE3QyIREQTiESiGYhECCCIRG8miETdLIhE
PDOIRKI5iEQQQIhEd0aIRN1MiEREU4hEqlmIRBBgiER3ZohE1WyIRDxziESqeYhECICIRG+G
iETdjIhEPJOIRKKZiEQQoIhEb6aIRNWsiEREs4hEqrmIRAjAiER3xohE3cyIRETTiESi2YhE
EOCIRG/miETV7IhEPPOIRKL5iEQQAIlEbwaJRNUMiUQ8E4lEqhmJRBAgiURvJolE1SyJREQz
iUSiOYlECECJRHdGiUTVTIlEPFOJRKpZiUQIYIlEb2aJRNVsiUQ8c4lEonmJRBCAiUR3holE
3YyJRDyTiUSqmYlEEKCJRHemiUTVrIlEPLOJRKK5iUQIwIlEd8aJRNXMiUQ804lEqtmJRAjg
iUR35olE3eyJRETziUSq+YlEEACKRG8GikTVDIpERBOKRKIZikQQIIpEbyaKRNUsikQ8M4pE
qjmKRAhAikRvRopE3UyKRDxTikSyWYpECGCKRHdmikTdbIpEPHOKRKJ5ikQIgIpEd4aKRNWM
ikQ8k4pEopmKRBCgikRvpopE1ayKRESzikSquYpEEMCKRHfGikTdzIpEPNOKRKrZikQQ4IpE
b+aKRN3sikQ884pEovmKRBAAi0R3BotE1QyLREQTi0SqGYtEECCLRG8mi0TdLItEPDOLRKo5
i0QQQItEd0aLROZMi0Q8U4tEolmLRBBgi0R3ZotE3WyLRERzi0SieYtECICLRG+Gi0TdjItE
PJOLRKqZi0QIoItEd6aLRNWsi0REs4tEormLRBDAi0RvxotE1cyLRDzTi0Sq2YtECOCLRG/m
i0Td7ItERPOLRKL5i0QIAIxEdwaMRN0MjEREE4xEohmMRAggjERvJoxE1SyMREwzjESqOYxE
EECMRHdGjETVTIxEPFOMRKJZjEQQYIxEb2aMRNVsjEQ8c4xEonmMRAiAjER3hoxE3YyMRDyT
jESimYxECKCMRHemjETdrIxERLOMRKq5jEQQwIxEd8aMRNXMjEQ804xEqtmMRBDgjER/5oxE
3eyMRETzjESi+YxEEACNRHcGjUTVDI1ERBONRKIZjUQIII1EbyaNRNUsjUREM41EqjmNRBBA
jURvRo1E3UyNRERTjUSiWY1EEGCNRG9mjUTdbI1EPHONRKJ5jUQQgI1Ed4aNRNWMjUREk41E
opmNRAigjURvpo1E1ayNRESzjUSquY1ECMCNRG/GjUTVzI1ERNONRKLZjUQQ4I1Ed+aNRN3s
jURE841EqvmNRAgAjkR3Bo5E1QyORDwTjkSiGY5ECCCORHcmjkTdLI5ERDOORKo5jkQQQI5E
d0aORNVMjkREU45EolmORBBgjkR3Zo5E3WyORERzjkSqeY5ECICORHeGjkTVjI5EPJOORKKZ
jkQQoI5Eb6aORN2sjkQ8s45EormORAjAjkRvxo5E1cyORDzTjkSi2Y5ECOCORHfmjkTd7I5E
PPOORKr5jkQQAI9EdwaPRNUMj0Q8E49EohmPRBAgj0RvJo9E1SyPRDwzj0SqOY9EEECPRG9G
j0TdTI9ERFOPRKJZj0QIYI9Ed2aPRN1sj0REc49EqnmPRBCAj0R3ho9E1YyPRDyTj0SimY9E
EKCPRG+mj0TdrI9ERLOPRKK5j0QQwI9Ed8aPRN3Mj0RE049EotmPRBDgj0Rv5o9E1eyPRETz
j0Sq+Y9EEACQRG8GkETdDJBERBOQRKIZkEQQIJBEdyaQRN0skEREM5BEqjmQRAhAkERvRpBE
1UyQRERTkESqWZBECGCQRG9mkETVbJBERHOQRKJ5kEQQgJBEb4aQRNWMkEREk5BEqpmQRBCg
kER3ppBE1ayQRESzkESiuZBEEMCQRHfGkETdzJBERNOQRKLZkEQI4JBEb+aQRN3skEQ885BE
qvmQRBAAkURvBpFE3QyRREQTkUSiGZFEECCRRG8mkUTVLJFERDORRKo5kUQIQJFEd0aRRNVM
kUQ8U5FEqlmRRBBgkURvZpFE3WyRRERzkUSqeZFECICRRG+GkUTdjJFEPJORRKKZkUQQoJFE
b6aRRNWskUQ8s5FEqrmRRAjAkURvxpFE3cyRRETTkUSq2ZFECOCRRHfmkUTV7JFEPPORRKL5
kUQIAJJEdwaSRNUMkkREE5JEohmSRBAgkkRvJpJE3SySREQzkkSiOZJECECSRHdGkkTVTJJE
RFOSRKJZkkQQYJJEb2aSRNVskkQ8c5JEonmSRBCAkkRvhpJE1YySRESTkkSqmZJEEKCSRHem
kkTVrJJERLOSRKK5kkQQwJJEd8aSRNXMkkQ805JEotmSRBDgkkRv5pJE1eySRETzkkSq+ZJE
EACTRG8Gk0TVDJNEPBOTRKoZk0QQIJNEdyaTRNUsk0Q8M5NEqjmTRBBAk0RvRpNE3UyTRDxT
k0SqWZNEEGCTRG9mk0TVbJNERHOTRKp5k0QQgJNEb4aTRN2Mk0REk5NEqpmTRAigk0R3ppNE
1ayTRDyzk0SiuZNECMCTRG/Gk0TdzJNERNOTRKLZk0QI4JNEd+aTRObsk0RE85NEovmTRAgA
lER3BpRE1QyUREQTlESqGZRECCCURHcmlETdLJRERDOURKI5lEQIQJREb0aURN1MlEQ8U5RE
olmURAhglERvZpRE3WyURERzlESqeZRECICURG+GlETVjJREPJOURKKZlEQIoJREd6aURNWs
lEQ8s5REqrmURAjAlER3xpRE1cyURDzTlESq2ZRECOCURHfmlETd7JRERPOURKr5lEQQAJVE
dwaVRNUMlUQ8E5VEqhmVRBAglUR3JpVE1SyVRDwzlUSiOZVEEECVRG9GlUTdTJVERFOVRKJZ
lUQIYJVEb2aVRNVslUQ8c5VEonmVRBCAlURvhpVE1YyVRDyTlUSimZVECKCVRHemlUTdrJVE
RLOVRKq5lUQIwJVEd8aVRN3MlURE05VEotmVRAjglURv5pVE3eyVRETzlUSq+ZVECACWRHcG
lkTdDJZERBOWRKoZlkQIIJZEbyaWRN0slkQ8M5ZEojmWRBBAlkR3RpZE1UyWRDxTlkSiWZZE
EGCWRG9mlkTdbJZERHOWRKp5lkQQgJZEb4aWRN2MlkREk5ZEopmWRBCglkR3ppZE1ayWRDyz
lkSiuZZEEMCWRG/GlkTVzJZEPNOWRKrZlkQQ4JZEb+aWRNXslkQ885ZEqvmWRAgAl0R3BpdE
3QyXREQTl0SiGZdEECCXRG8ml0TVLJdERDOXRKo5l0QIQJdEd0aXRNVMl0Q8U5dEolmXRBBg
l0RvZpdE3WyXRERzl0SqeZdECICXRG+Gl0TVjJdERJOXRKqZl0QQoJdEd6aXRN2sl0Q8s5dE
ormXRBDAl0R3xpdE1cyXRDzTl0Si2ZdECOCXRG/ml0Td7JdERPOXRKr5l0QIAJhEdwaYRNUM
mEQ8E5hEohmYRBAgmER3JphE1SyYRDwzmESqOZhEEECYRHdGmETVTJhEPFOYRKpZmEQIYJhE
b2aYRN1smEQ8c5hEonmYRBCAmERvhphE3YyYRESTmESqmZhECKCYRG+mmETVrJhEPLOYRKq5
mEQIwJhEd8aYRN3MmERE05hEqtmYRBDgmER35phE1eyYRETzmESq+ZhEEACZRHcGmUTVDJlE
RBOZRKoZmUQQIJlEbyaZRN0smUREM5lEojmZRBBAmURvRplE1UyZRERTmUSiWZlEEGCZRHdm
mUTdbJlERHOZRKJ5mUQIgJlEd4aZRN2MmUREk5lEqpmZRAigmUR3pplE3ayZRDyzmUSquZlE
EMCZRG/GmUTdzJlEPNOZRKLZmUQQ4JlEb+aZRNXsmUQ885lEqvmZRBAAmkR3BppE3QyaRDwT
mkSqGZpECCCaRHcmmkTVLJpERDOaRKI5mkQIQJpEb0aaRN1MmkQ8U5pEqlmaRBBgmkRvZppE
3WyaRDxzmkSieZpEEICaRHeGmkTVjJpERJOaRKqZmkQQoJpEb6aaRN2smkREs5pEqrmaRBDA
mkRvxppE3cyaRETTmkSq2ZpEEOCaRG/mmkTV7JpERPOaRKL5mkQQAJtEbwabRN0Mm0Q8E5tE
ohmbRAggm0R3JptE3SybRDwzm0SiOZtECECbRG9Gm0TdTJtERFObRKJZm0QIYJtEb2abRNVs
m0Q8c5tEonmbRAiAm0R3hptE1YybRDyTm0SqmZtECKCbRHemm0TdrJtERLObRKq5m0QIwJtE
d8abRN3Mm0RE05tEqtmbRAjgm0R35ptE1eybRETzm0Sq+ZtECACcRHcGnETdDJxERBOcRKIZ
nEQQIJxEbyacRN0snEQ8M5xEqjmcRAhAnER3RpxE1UycRERTnESqWZxEEGCcRG9mnETdbJxE
PHOcRKJ5nEQIgJxEd4acRN2MnEREk5xEopmcRAignERvppxE3aycRDyznESiuZxEEMCcRG/G
nETdzJxERNOcRKrZnEQI4JxEb+acRN3snERE85xEqvmcRAgAnURvBp1E3QydREQTnUSiGZ1E
ECCdRG8mnUTdLJ1EPDOdRKI5nUQQQJ1Ed0adRNVMnUREU51EqlmdRAhgnURvZp1E1WydRERz
nUSieZ1EEICdRG+GnUTdjJ1EPJOdRKKZnUQQoJ1Ed6adRN2snUREs51EqrmdRAjAnUR3xp1E
3cydRETTnUSi2Z1EEOCdRG/mnUTd7J1ERPOdRKr5nUQQAJ5EdwaeRN0MnkREE55EqhmeRBAg
nkR3Jp5E1SyeREQznkSiOZ5EEECeRG9GnkTdTJ5ERFOeRKJZnkQIYJ5Ed2aeRN1snkQ8c55E
qnmeRAiAnkRvhp5E3YyeRESTnkSimZ5ECKCeRHemnkTVrJ5EPLOeRKK5nkQQwJ5Ed8aeRN3M
nkQ8055EqtmeRAjgnkRv5p5E1eyeRETznkSq+Z5ECACfRG8Gn0TdDJ9ERBOfRKoZn0QQIJ9E
byafRNUsn0Q8M59EqjmfRAhAn0RvRp9E1UyfRDxTn0SiWZ9ECGCfRG9mn0TdbJ9EPHOfRKJ5
n0QIgJ9Ed4afRN2Mn0Q8k59EqpmfRAign0R3pp9E3ayfRDyzn0SiuZ9EEMCfRG/Gn0TVzJ9E
PNOfRKrZn0QI4J9Ed+afRN3sn0Q8859EovmfRBAAoER3BqBE3QygRDwToESqGaBEECCgRG8m
oETdLKBEPDOgRKo5oEQIQKBEb0agRNVMoEQ8U6BEqlmgRBBgoER3ZqBE1WygRERzoESqeaBE
EICgRG+GoETVjKBEPJOgRKKZoEQIoKBEb6agRNWsoEREs6BEqrmgRBDAoER3xqBE1cygRDzT
oESi2aBEEOCgRG/moETd7KBERPOgRKL5oEQIAKFEdwahRNUMoUREE6FEohmhRBAgoUR3JqFE
3SyhREQzoUSqOaFECEChRG9GoUTdTKFERFOhRKJZoUQQYKFEb2ahRN1soUQ8c6FEqnmhRBCA
oURvhqFE3YyhRESToUSimaFEEKChRG+moUTdrKFERLOhRKK5oUQQwKFEb8ahRN3MoUQ806FE
qtmhRBDgoURv5qFE1eyhRDzzoUSq+aFEEACiRG8GokTVDKJEPBOiRKoZokQQIKJEdyaiRNUs
okQ8M6JEqjmiRAhAokRvRqJE3UyiRERTokSiWaJEEGCiRG9mokTdbKJERHOiRKp5okQIgKJE
b4aiRN2MokREk6JEqpmiRAigokRvpqJE1ayiRDyzokSiuaJECMCiRG/GokTdzKJERNOiRKrZ
okQI4KJEd+aiRN3sokRE86JEovmiRAgAo0R3BqNE1QyjREQTo0SqGaNEECCjRHcmo0TdLKNE
RDOjRKI5o0QQQKNEd0ajRN1Mo0REU6NEqlmjRAhgo0R3ZqNE1WyjRDxzo0SieaNEEICjRG+G
o0TdjKNERJOjRKqZo0QQoKNEb6ajRNWso0Q8s6NEqrmjRBDAo0R3xqNE3cyjRETTo0Si2aNE
EOCjRHfmo0Td7KNEPPOjRKr5o0QIAKREbwakRNUMpEREE6REohmkRAggpER3JqRE1SykREQz
pESiOaREEECkRG9GpETdTKRERFOkRKJZpEQQYKREd2akRN1spEREc6REonmkRAiApER3hqRE
3YykRESTpESimaRECKCkRHempETVrKREPLOkRKK5pEQQwKREd8akRN3MpEQ806REqtmkRAjg
pER35qRE1eykRDzzpESi+aREEAClRG8GpUTdDKVEPBOlRKoZpUQIIKVEdyalRNUspUQ8M6VE
ojmlRBBApUR3RqVE1UylRERTpUSiWaVEEGClRHdmpUTdbKVEPHOlRKJ5pUQIgKVEd4alRNWM
pUQ8k6VEqpmlRAigpUR3pqVE1aylRESzpUSquaVEEMClRG/GpUTdzKVERNOlRKLZpUQQ4KVE
d+alRNXspURE86VEovmlRAgApkRvBqZE1QymRDwTpkSqGaZECCCmRHcmpkTdLKZEPDOmRKo5
pkQIQKZEb0amRN1MpkQ8U6ZEolmmRAhgpkRvZqZE1WymRDxzpkSieaZECICmRHeGpkTejKZE
RJOmRKKZpkQIoKZEd6amRNWspkQ8s6ZEqrmmRBDApkR3xqZE1cymRDzTpkSq2aZEEOCmRG7m
pkTV7KZEPPOmRKL5pkQIAKdEdwanRN4Mp0REE6dEohmnRBAgp0R3JqdE1SynRDwzp0SqOadE
EECnRIhGp0TVTKdEPFOnRKJZp0QQYKdEbmanRN5sp0Q8c6dEonmnRAiAp0RuhqdE1YynREST
p0SqmadECKCnRG6mp0TerKdERLOnRKq5p0QQwKdEbsanRN7Mp0Q806dEotmnRAjgp0R35qdE
3uynRETzp0Sq+adEEACoRHcGqETeDKhERBOoRKIZqEQIIKhEbiaoRN4sqEREM6hEojmoRAhA
qERuRqhE3kyoRERTqESqWahEEGCoRHdmqETebKhERHOoRKJ5qEQQgKhEboaoRN6MqEQ8k6hE
opmoRBCgqER3pqhE3qyoRDyzqESquahECMCoRHfGqETVzKhERNOoRKLZqEQQ4KhEd+aoRN7s
qEQ886hEqvmoRBAAqURuBqlE1QypRDwTqUSqGalECCCpRG4mqUTeLKlEPDOpRKo5qUQQQKlE
bkapRN5MqUQ8U6lEqlmpRAhgqUR3ZqlE1WypRDxzqUSqealECICpRG6GqUTejKlERJOpRKKZ
qUQQoKlEbqapRN6sqUQ8s6lEqrmpRBDAqUR3xqlE1cypRDzTqUSi2alEEOCpRHfmqUTe7KlE
RPOpRKr5qUQQAKpEbgaqRNUMqkQ8E6pEohmqRBAgqkR3JqpE1SyqREQzqkSqOapECECqRHdG
qkTVTKpERFOqRKJZqkQQYKpEbmaqRN5sqkQ8c6pEqnmqRAiAqkRuhqpE1YyqRESTqkSqmapE
EKCqRHemqkTerKpERLOqRKq5qkQQwKpEbsaqRNXMqkRE06pEqtmqRBDgqkR35qpE3uyqRETz
qkSq+apEEACrRHcGq0TVDKtEPBOrRKIZq0QIIKtEbiarRN4sq0REM6tEojmrRAhAq0R3RqtE
1UyrRDxTq0SiWatEEGCrRG5mq0TebKtEPHOrRKp5q0QIgKtEboarRN6Mq0Q8k6tEqpmrRAig
q0R3pqtE3qyrRDyzq0SiuatEEMCrRG7Gq0TVzKtEPNOrRKrZq0QI4KtEd+arRN7sq0Q886tE
qvmrRBAArER3BqxE1QysREQTrESiGaxEECCsRG4mrETVLKxEPDOsRKo5rEQQQKxEbkasRNVM
rEREU6xEolmsRAhgrER3ZqxE3mysRERzrESieaxEEICsRG6GrETejKxERJOsRKqZrEQIoKxE
d6asRN6srEQ8s6xEqrmsRAjArER3xqxE1cysRDzTrESi2axECOCsRHfmrETe7KxERPOsRKL5
rEQIAK1EdwatRN4MrUQ8E61EqhmtRAggrURuJq1E3iytREQzrUSiOa1ECECtRG5GrUTeTK1E
RFOtRKpZrUQIYK1Ed2atRN5srUQ8c61EqnmtRBCArUR3hq1E1YytRESTrUSqma1EEKCtRHem
rUTerK1EPLOtRKq5rUQQwK1Ed8atRN7MrUQ8061EotmtRBDgrURu5q1E3uytRETzrUSq+a1E
EACuRG4GrkTeDK5EPBOuRKIZrkQIIK5EbiauRN4srkREM65EojmuRBBArkRuRq5E3kyuRDxT
rkSiWa5EEGCuRHdmrkTebK5ERHOuRKJ5rkQIgK5EboauRNWMrkQ8k65EopmuRBCgrkR3pq5E
3qyuRESzrkSqua5EEMCuRG7GrkTezK5EPNOuRKrZrkQI4K5Ed+auRNXsrkQ8865EovmuRAgA
r0R3Bq9E3gyvRDwTr0SiGa9EECCvRHcmr0TVLK9EPDOvRKI5r0QQQK9EbkavRN5Mr0REU69E
olmvRBBgr0R3Zq9E1WyvRDxzr0Sqea9EEICvRHeGr0TVjK9ERJOvRKqZr0QIoK9Ed6avRN6s
r0REs69EqrmvRAjAr0Ruxq9E3syvRETTr0Sq2a9EEOCvRG7mr0TV7K9EPPOvRKL5r0QIALBE
bgawRNUMsEREE7BEqhmwRAggsERuJrBE1SywRDwzsESqObBEEECwRHdGsETVTLBEPFOwRKJZ
sEQ6YLBEd2awRNVssEREc7BEonmwRBCAsER3hrBE3oywRESTsESqmbBECKCwRHemsETVrLBE
RLOwRKK5sEQQwLBEd8awRN7MsERE07BEqtmwRAjgsER35rBE1eywRDzzsESq+bBECACxRHcG
sUTVDLFEPBOxRKIZsUQQILFEbiaxRN4ssUQ8M7FEojmxRBBAsURuRrFE3kyxRERTsUSqWbFE
EGCxRG5msUTebLFEPHOxRKp5sUQQgLFEd4axRNWMsUQ8k7FEqpmxRBCgsUR3prFE1ayxRESz
sUSqubFECMCxRHfGsUTVzLFERNOxRKrZsUQQ4LFEd+axRN7ssUQ887FEqvmxRBAAskR3BrJE
1QyyREQTskSqGbJECCCyRG4mskTVLLJEPDOyRKo5skQQQLJEd0ayRN5MskREU7JEolmyRAhg
skR3ZrJE1WyyRDxzskSiebJEEICyRG6GskTejLJERJOyRKKZskQQoLJEbqayRNWsskREs7JE
ormyRBDAskR3xrJE3syyRETTskSi2bJEEOCyRHfmskTe7LJEPPOyRKL5skQIALNEdwazRNUM
s0REE7NEohmzRBAgs0RuJrNE3iyzRDwzs0SiObNEEECzRHdGs0TVTLNEPFOzRKpZs0QQYLNE
d2azRNVss0Q8c7NEqnmzRBCAs0RuhrNE1YyzRESTs0SimbNECKCzRG6ms0TVrLNERLOzRKq5
s0QIwLNEd8azRNXMs0RE07NEqtmzRAjgs0R35rNE1eyzRETzs0Si+bNEEAC0RG4GtETVDLRE
PBO0RKIZtEQQILREdya0RN4stEREM7REojm0RBBAtER3RrRE3ky0RDxTtESqWbREEGC0RHdm
tETebLRERHO0RKJ5tEQIgLREd4a0RNWMtEQ8k7REopm0RAigtERuprRE3qy0RDyztESqubRE
CMC0RHfGtETVzLREPNO0RKLZtEQI4LREbua0RNXstERE87REqvm0RAgAtURuBrVE1Qy1REQT
tUSqGbVEECC1RHcmtUTeLLVETDO1RKI5tUQQQLVEbka1RN5MtUQ8U7VEolm1RBBgtURuZrVE
3my1RDxztUSqebVECIC1RG6GtUTVjLVERJO1RKqZtUQQoLVEd6a1RN6stUQ8s7VEqrm1RAjA
tUR3xrVE3sy1RDzTtUSi2bVEEOC1RHfmtUTe7LVERPO1RKr5tUQIALZEbga2RN4MtkQ8E7ZE
qhm2RBAgtkRuJrZE1Sy2REQztkSqObZECEC2RG5GtkTeTLZEPFO2RKpZtkQIYLZEd2a2RN5s
tkREc7ZEqnm2RBCAtkRuhrZE1Yy2RESTtkSimbZEEKC2RHemtkTVrLZEPLO2RKK5tkQIwLZE
d8a2RN7MtkQ807ZEqtm2RAjgtkR35rZE3uy2RETztkSi+bZEEAC3RG4Gt0TVDLdERBO3RKoZ
t0QIILdEdya3RNUst0Q8M7dEqjm3RAhAt0R3RrdE3ky3RDxTt0SiWbdEEGC3RG5mt0TVbLdE
PHO3RKp5t0QIgLdEd4a3RN6Mt0Q8k7dEqpm3RAigt0R3prdE1ay3RESzt0SiubdEEMC3RG7G
t0TVzLdEPNO3RKLZt0QQ4LdEbua3RNXst0Q887dEovm3RBAAuERuBrhE3gy4RDwTuESqGbhE
ECC4RG4muETVLLhERDO4RKI5uEQQQLhEbka4RNVMuEREU7hEqlm4RBBguER3ZrhE3my4RExz
uESiebhECIC4RHeGuETejLhEPJO4RKKZuEQQoLhEd6a4RN6suEREs7hEqrm4RBDAuER3xrhE
3sy4RETTuESq2bhECOC4RHfmuETm7LhEPPO4RKL5uEQQALlEdwa5RNUMuUQ8E7lEohm5RAgg
uUR3JrlE1Sy5RDwzuUSiOblECEC5RHdGuUTVTLlERFO5RKJZuUQQYLlEd2a5RN5suUREc7lE
qnm5RAiAuUR3hrlE1Yy5RESTuUSqmblECKC5RHemuUTVrLlERLO5RKq5uUQIwLlEbsa5RNXM
uURE07lEqtm5RAjguURu5rlE3uy5RDzzuUSq+blECAC6RG4GukTVDLpEPBO6RKIZukQIILpE
dya6RN4sukREM7pEojm6RBBAukRuRrpE3ky6RDxTukSiWbpECGC6RG5mukTebLpERHO6RKJ5
ukQIgLpEboa6RNWMukQ8k7pEopm6RBCgukRuprpE3qy6RDyzukSqubpECMC6RG7GukTVzLpE
RNO6RKLZukQQ4LpEd+a6RN7sukRM87pEqvm6RBAAu0R3BrtE3gy7REQTu0SqGbtECCC7RG4m
u0TVLLtEPDO7RKo5u0QQQLtEbka7RNVMu0Q8U7tEolm7RBBgu0RuZrtE1Wy7RDxzu0SiebtE
CIC7RG6Gu0TVjLtERJO7RKqZu0QQoLtEbqa7RN6su0REs7tEorm7RAjAu0RuxrtE3sy7RDzT
u0Si2btEEOC7RHfmu0Te7LtEPPO7RKr5u0QQALxEbga8RN4MvEREE7xEqhm8RAggvER3JrxE
3iy8RDwzvESqObxEEEC8RHdGvETVTLxERFO8RKJZvEQQYLxEd2a8RN5svEQ8c7xEqnm8RBCA
vERuhrxE3oy8RESTvESimbxEEKC8RG6mvETVrLxERLO8RKK5vEQQwLxEbsa8RNXMvEQ807xE
qtm8RAjgvERu5rxE1ey8RDzzvESi+bxEEAC9RG4GvUTeDL1EPBO9RLIZvUQIIL1Ebia9RN4s
vUREM71Eojm9RAhAvURuRr1E3ky9RDxTvUSqWb1ECGC9RG5mvUTVbL1ERHO9RKp5vUQQgL1E
d4a9RN6MvUQ8k71Eopm9RAigvURupr1E1ay9RESzvUSiub1ECMC9RG7GvUTezL1EPNO9RKrZ
vUQQ4L1Ed+a9RNXsvUQ8871Eovm9RBAAvkR3Br5E3gy+RDwTvkSqGb5ECCC+RHcmvkTVLL5E
PDO+RKI5vkQQQL5Ed0a+RN5MvkQ8U75Eqlm+RBBgvkR3Zr5E1Wy+RERzvkSqeb5ECIC+RHeG
vkTVjL5ERJO+RKqZvkQQoL5Ebqa+RNWsvkQ=</AssayXData><AssayYData Points="3530">yfuJPisniz42CIo+pKCKPgXGjD5FBYw+IXeMPuyvij5tF40+jXaLPlZpij5La4k+BZiMPiDS
iD7KC4o+LjeJPlJwij56fIo+AdCJPkjIiT4F1os+vqyMPuylij77wYk+izqLPnesiz4rYYs+
yauIPmDOiT5OI4g+NUyLPhl3jD5q3Iw+Z7mLPve8iT6kUos+lb+IPi49ij5Mbok+qGCMPqZM
ij5TWoo+KJyLPu4dij6g7oo+16uNPlDpiz5Af4o+T9qJPnaEij5YC4k+cLWJPpunhz6Ilok+
pSyKPl9siz6jdIo+TGSKPr7iiz7HrYo+JmaJPsnVij6tPog+XW6MPnr8iz6Goow+UJiLPhsC
jD7MHow+wSmKPs4siz4UwYk+QNyIPghHiT7W14k+wOWLPlkojT695oo+DHOKPhm4ij5ZeYo+
iwiJPn65jD5HuIk+0NuLPpLQij47q4o+dDWKPmd4iz7Ty4k+116JPla2ij68XIo+YoeKPmka
ij6IVYs+sliJPtifiz6QtIc+bsiKPkA/iz6dl4c+8OuJPnNuiz4u/Ys+NPGIPhO8ij4XWos+
yUCKPvz0ij5IEow+bJaLPpvHjD5TyIo+JSCKPnTMij4UwYk+bMGJPpsTjT4ysok+3KqKPjnp
ij4lmYw+Na6JPgtgij7dYYw+TcKKPvesiz658Ik+UDGKPuAmiz593Ys+LgKKPmsJij6bqYk+
hh6MPhUgiz41EYs+GduKPtaPiT7X8ok+H8SKPugCiz4Uw4s+OQyLPv0liz4VoIk+ZHGLPrIb
iz77aIw+b++JPv2KjD5mUok+AqiLPh9dij7CIYs+VuCIPjYqiz5cVIo+MFyKPmiQij6jQIo+
of2IPnEJij7cdYk+r1CJPjEYiz5FI4s+3LCNPhMkiD7yk4k+LsyJPjvdiT58Aos+4z6LPj5O
ij6mc4k++TCIPpsfiT6nN4o+iSmJPkXpiD4n4Ys+nCeLPsB3iD6h2og+YtOIPgshij7r2oo+
D0uKPi62ij7tIYo+LcyIPgndij453Ys+bBeJPtxGiT6Nsoo+KBiLPvKRij74X4k+7D6JPkLw
ij7O8Ic+7AeLPvIyiT6URIk+ms2KPnC7iT54Zoo+hkaJPnOajD7h1os+4smKPr3XiT7jnIg+
/TCIPrzwij7pr4s+ZWGJPlCriT7/yok+n9KLPorthz6I+oo+KyqLPihdiz4ENoo+7dmIPqmZ
iT6SIYs+04yIPuRmiT5xnYk+xA2KPgM4iz7UGok+pJuIPn1miz50mIo+kQGJPsUuij7w3os+
JG6HPl0biT6KgIk+zbKGPkebiD4oOoc+G2mIPqltij5yqIw+Z+2KPoMdiT4l9Yo+pNuJPiaz
iT7rKoc+q+2JPrkyij4cNog+tG6JPqoPiT7Ln4g+RqGIPvGqiD7IhIg+Jp2JPg7HiT4Qyog+
Ml6IPtO4iT6AzYk+bDOKPnW+iT7344s+DX+GPu8Qij5qIos+LwiKPhqahz4peYk+TSaKPrCC
iD6TRIk+KLGLPqWvij43E40+muGJPk40iD4vWos+yEyJPoxBhz4XjIs+VHKIPiyOhz7zooo+
+K+KPhZXiD5hXIk+/+CHPkDyiz5nhoo+D0yKPtsuij4hLIg+1Y+JPhxkij7OHYk+k0eKPoCu
ij68Sok+GUqIPn4Iij7xzIk+cE2GPjvKhz7RKYk+ydeJPrqXiD5VA4g+mBGJPpNPhj44eIk+
/YuKPlMAij7MGog+HgyKPgFAiT4nYYg+//KIPujEhz45W4c+yUOLPvzEiT7Cyok+9TmJPpCg
iD7Id4k+a7SHPmHeiD4NwoY+wcuJPgu6iT5kUIo+Yj+IPuv1iD6JS4o+VN2IPtJPiT5HAYk+
YLeHPjIbiT5EV4Y+1l2IPiujiD5jeYc+pRCHPhQnij69uog+vm2HPp3hiD58u4c+xr2IPoZa
ij6KG4k+FfmJPjypiD7RUYk+CCyKPmlfij6A1Yg+IheKPjf+iD5myIc+o+6HPkD8hz7NTos+
i/CKPslGhz4rJYs+xXKIPlMxij6nc4k+VFCKPlykhz5zvYo+ylyIPkYEij45QYk+q32HPm7H
iD4/7oc+HR6HPqYBiD4fIIk+a22IPgBWhz4s4YY+nXWGPiRQhz4s9oY+tKeJPuoPiz5ceoc+
+cmIPkFsiD78tok+ZZGKPuLLiD4QaYk+MEuKPuhUiD5kf4c+4AyKPqXHhz6mu4g+Kr+JPsxJ
iT545Ig+C+uHPiMDhz7sJIo+cRuIPurUiT50NYg+6AyIPsOLiD5sZog+MpaJPkqWhz5PqYk+
ryeJPoeSiD49BIY+qZyIPhmyhj5TmIg+bTyIPmayiT73EYc+wtGKPh53iD525Ic+9LaGPn4F
ij78hYk+cNmIPmfOhz4d3Yk+olGJPi0pij4HZIk+ZV6JPkXyiD7i34Y+YxyHPhIuiT46PIo+
DlGHPr/ziT4Ww4c+l4GIPus0hz7HeIo+QOCIPpTvij67b4Y+Z2yIPhWNhz7Tooo+3oyGPnso
iD6xZ4s+VSGIPsWHhz6UI4k+YJKIPjqLiD7dBYg+BfaIPl5xij5kAYk+DgeIPr2+iD7eWIg+
lB2LPtxhhT7Vy4k+H2yHPrqFiD5PO4g+Iq+JPlbchz74Ooc+RXaIPgj9iT6+UoY+lJyIPlIH
iD7z5Yk+xFmGPvDeiD6yG4k+2O+IPg1thz5Kl4g+X6aHPrYPiz6UzYg+IgWJPh5Ghz5t64g+
FUKHPgUAij7fUIc+KQKIPotTiT7ARog+19+GPgXchj5g4Yg+wyiHPnS1hj5j9og+/aeHPvlI
iD4Zloc+0dmKPrlhhj5qooY+qaCJPjYfiD5/Poc+FdiHPgdniD5mWos+4KuIPsgciT5qtYc+
5fqHPq+4iD6BBIY+61CIPsDxhj7dOos+W3GHPmvfhz7oGIg+uvCIPt78iD4hjYk+7zCHPkAY
ij47J4g+WBuIPmmShz5VdoY+b+aHPlwEiD7LDIg+a4SIPvL7hz5ufYg+PwKIPl8IiD574Yc+
G7+HPre8hz4G5Ig+EvmFPp0ihz4CF4k+6ZGJPtOkiD4DGIg+CPOHPuPHiD54y4U+ZLWGPoiW
hz5Pboc+5D2IPulYiT4AKog+j/KEPmM4hz46i4o+PoqGPkI6iD7fNIg+GDWJPogxiT4w/4Y+
ErWGPh6shz6vN4c+CIGIPsfvhz5FxIc+px2HPmVkiD4PoIg+hzuIPjmThj6ptIo+Cx+HPhou
hz4AtYg+8ayIPh/+hj5fOYg+dbSHPmeciD7XWog+iX+JPgrRhj4O0YY+Vp6JPgNkiD5Lg4c+
63SHPuCOhz7E+oY+Mb+IPsvWhj4Lwok+lomHPlMWhT5bd4k+GPKFPlJEhj5O2og++ZaJPris
hz7aeYY+xQCJPuZWhz7maYc+7LiGPhbKhj4UyYk++Q6FPmuehz5FpYU+N7SGPnkxiD5E4Yc+
WE+IPoV7iD7CRIg+09OEPskwhj7tAIo+s/KIPmm8hz45nYc+9KyIPpaAhz6siIk+woSHPpsj
hj4zaog+ikuHPhFGiD7Rpoc+qsyGPqRMiD4JA4Y+oBiGPsjZiD5eV4c+fK6HPq0KiD57KIU+
on+HPmPEhj4aUIg+CT+EPl15iD60Y4U+vwCKPt+DhT5VxYY+3iSIPj/Nhz4Hd4Y+PjCKProU
hj43jYc+QdaIPk/zhz5R04c+o9qJPjmThz7Z3Yk+JT2IPjzzhz5i34Y+cvOHPisFiT6fvYY+
sqGFPtWjiD6J3IU+dUeJPmcJiT6kGIg+ChqJPoNViT6TL4g+4EuGPnjUhz6844Y+p5iHPgsO
hT7DmoY+ezWIPmN9hz6naYc+rhmHPrY7hz65YYc+HUuHPgXriD62h4Y+BIOGPrKchz7pkoc+
BnGGPt05iD5QHYg+eECIPnRdhj462YU+nOOFPsK6hz6Qc4Y+q3iGPkY+hj6G2oQ+/P6GPntm
hz5uUYc+U9qHPqJJhz7ghYk+WgaFPmPPhz4O9Ic+jFmGPr19iD4Su4c+1tKHPpwahz7f24U+
UkmJPlWDiD7zJ4c+4WuIPgFrhj633YY+ZGSHPkjIiD5r/IY+C0OFPqK0iT5J/oY+3NCIPqsh
hz4yc4U+QY+IPofphj7KbIY+E8+HPtIPhz63bog++yGIPvuwhj6HnYU+MOCFPji9iD5p5ok+
ZQaEPifniD779ok+w7GHPujshz66cIg+68KGPrBMiD7YAIY+4JqGPrBmiD52Y4g+jFKHPgqh
hz4LPYc+2SKGPqx+hj4iRoc+5UWGPgpViT6pZ4g+rFyGPqrXhj7jG4k+MueGPvgBhz6BUYY+
6CKHPg5khj6X2Ic+8HmGPuchiT7CwIY+xs+HPn8aiD6TmIc+HZCHPhb9hj6WSoY+MZaFPont
hD6UVoY+QZGDPnB2hj5D1og+viqHPrPChT4wWoc+2TaIPhUUhz47V4Y+YsWEPgGYhj6e1Yc+
2PeGPoDOhT5Jgog+SFaHPpwUhz4vAIc+c1aHPsg5hz61/IY+mX+GPvorhz70AYc+sZCFPt7H
hj76PoY+DVeHPgY0iT7/o4Y+0haHPiD6iD5Fyoc+tI2HPgidhT4F04c+8t6HPpKhhj4B5Ic+
WC2IPtJ4hz7gcIc++CiIPm5TiD4xR4Y+AtOHPusMhz7Igog+iyCHPjPFiD5Z9og+ngaJPogk
iD6Yt4c+QBKGPsk+hT7FsoY+g+SHPmythj6lPog+/HeGPhgshz4WNIg+MmuHPgx4hj5VWIk+
youJPreviD5WnYk+mwaIPidkhj6VeIg+A6qIPrWWhj7G/oY+h1yFPipHiT5gmYU+NDuHPjlF
hT7dF4g+hg2IPqXuhz6Zhog+sDmHPhhLiD5/04U+bbiHPmnciD6nB4Y+9RGFPmOShj7V54g+
1vKGPgUSiD7mVoc+6F6GPuc+hj6h9oY+AZ+HPnBOhj6imIU+oIqHPlWshT4Fjog+4bCHPrS2
iT6cDIg+1jOEPvhBhT54nYc+UhOGPh5Xhz4cmIg+oZOHPuU6iD4DRYU+qJyHPpDnhD4aq4Y+
/OiEPhyaiD6rZoc+DC6HPm75hj5nVYY+McuHPt9Ghj5Jz4g+sGOGPpcnhz69U4c+SPWGPj1V
hj5MmYc+xJ6GPkWhhz7qNoY+KceHPqAohz62Ooc+MxyJPtuHhT7TlIY+CQKGPhT+hT7QAYY+
EVKGPp1vhT7YwoQ+HY2HPoRghT6fLoY+JZuHPhrGhz5eYoc+tpOHPlDViD6DJ4c+5P+FPvt9
hj6XooY+/MmFPss9hT7LJIY+X3yIPsliiD5yEoY+SwWGPudthj5X2oU+GSiFPs+Chz6ycoU+
o4CHPkOwhT4TGoc+UQGHPik/hz65yYY+3G+HPhc6hz7/eoc+yn+FPtRshz4QvIU+HZqHPhD2
hj4W34Y+qDuHPpOPiD7Y2oc+/vaEPhIOhz5uDYg+cemGPsPzhj4bxog+qYSIPgxPiD42HoY+
fTiIPsQyhj5MCYc+L1mHPrzAhT7oeoc+rrOHPo7uhj5E3Ik+YiaHPgBghz5AM4Y+5K2EPh5I
hj6pSIU+uYGHPnJPiT45xYc+OpiHPvahhj4++Yc+gOaGPl+Chz6mDYU+eKqGPhj1hT4LbIc+
jZuHPplihj6PN4g+QmyGPulthz77xoY+MCaFPqUshz7XkYg+6zuGPmgTiD5DGIY+4+GGPsRv
hj4w2IQ+LOiFPqpOhz7kFYY+6yGFPnpChT47S4Y+Jl6EPmgOhD4mqIU+XluHPoebhT7ZjoU+
k1aFPi5phT6QeYQ+j5SFPq8Rhz7H+oU+7vOFPuqKhT4bboc+AqeJPprihD53r4c+51mHPkeZ
iD4ik4Q+3rKGPnjxgz50RIg+loiFPkKnhT5zyIU+USKGPtpfhz6hCIU+9buEPrvThj5nMYc+
mhOHPoGHiD71W4c+Yj6HPr2ChT5mY4g+lEyHPobYhj4IJYc+i0iGPgLbhz628oY+9oqGPhnX
hz6zuoY+/cSFPgIEhj7dXIc+IJKEPmw7hT4a+oY+ggqJPtBEhj6SjoY+vcKGPj6hhj6JWoc+
j9KHPuoTiD5AQYY+fKCHPicChD7OHoU+MTyHPq2chT6oRIY+J3OHPqTJhj6YE4Y+tdqHPk5E
hT4+8YQ+JJCHPo8dhT5qk4g+ataGPiXJhD4r3IY+1KaHPiyqhj5V6YQ+R8qHPmP1hD703Ic+
13eHPnzkhD5RyIQ+9xaHPkPYhT4+B4c+s02IPtb3hj4beog+se2HPpBViT7s5oU+RmCGPnDM
hj5d5oM+INGHPtvxiD4/04U+VISGPshahz6Yi4Y+sIiJPvTggz5jCoU++d+DPkYuhT62I4U+
f/CHPkl5hT421oU+b2qGPoqFiD5K54Y+vJCIPrqchj6KyYU+xn2IPuIeiD6J94U+zLGGPpN5
hT74CYY+ZPaGPlg3hj4NSYU+YPuGPuyBhT5NYYU+1UmGPvjohj6JmoY+tVaHPt5IhT4qbYQ+
WKGGPs+qhz4JZ4Y+iSuGPoU+hT4GeYc+2eyFPpg6hj6SX4Y+a02FPkfDhT43iYY+6lWGPqXp
hD4RXIU+e1eHPkYThT5vcYU+VNmGPjR4hD75zIU+JlqHPv5chj5/Bog+hw6FPizphT6zDIU+
2dCDPhO4hj4Wd4Q+E9iFPt32hT6aQog+or6FPgqchj4LbYQ+z7eFPnjShD5bWYY+7gKIPu23
hT4aQIU+jNqDPnGZiD7nE4U+oT6FPhPShT5wnYY+nnSHPo4Hhj7ekog+q2+GPvGUhT6v24Y+
fGGFPkKshD5eLIU+mMmGPtkUhj7m2YY+ZtSGPpvNhT7EgIU+ER+HPvVHhz75IYU+uByGPtPw
gz51oYU+rjWGPtBQhT5TfYU+PWiIPmtmhT7KtIQ+S46GPpwJiD4ZkYY+Xq+EPqrKhz7Q1IU+
/rOFPuM1hT4j54c+4VeGPg4egz5YVIc+LgqIPhHjhz6nfIU+zyCFPlDDhj71+oQ+Ij6GPu4Q
gj7KPoY++4eEPtDDhj6dcoY+NvyHPvD/hj5rH4U+mpeGPqCChT5WsIY+dkOGPvy0hj4Zx4U+
BpGFPsmHhj57XYc+55iFPuFChD7tiIY+EHaGPunshD5W34U+xPOFPrjwhT5o/IY+4BeGPl15
hj7xoIY+Fg+FPhQKhz5c8IQ+LEOFPmLGhT6SdYY+DeCGPk7xhT4wPYU+P/+GPmMKhz56PYU+
2pKGPv8Nhj4MioU+ReyEPsM4hj7VRYQ+6cqHPjh1hj6pN4Y+EFqGPj8uhj5wZoU+KBuHPrnP
hD4/yoQ+1C6GPtEZhj6r1oc+N++EPmSHhT7SrIQ+e4+EPoKdhj7AwoQ+OAeFPqV/hj7RooU+
QLmGPgtMhj5wBYY+HwuGPvv9hj7ycoQ+FH2GPm1yhz7+YoU+byuGPq6EhT6954Y+y1WDPup7
hT4aC4c+VnGFPv3thD7i3YU+FK2HPp8Khj4SV4c+m9GGPofRgz6UjIY+gYuFPorZgj6yyYY+
qcmEPp7Bhj6qxIY+PQOGPryChT6fGYU+/VaGPvrjgz5P8YU+wSWFPkEAhz5WEYQ+D7aFPi7K
hj6vbYY+PmGEPt4uhj7pqIY+OH+DPkZjhT7ax4Q+1+CFPss3hj6RMoU+YT6FPrB9hj7zpoU+
LZuFPsCqhD4aToY+bbKFPs1ehD5I7IM+BHuEPgo6hz65u4U+LO2FPglDhj7XUYU+prqEPn7z
hT57PIc+NSCEPrlRhT6174Y+Z0qEPt24hT6gY4Y+9ASHPux1hj62toc+zVCFPhOQhj7ogIc+
nuyFPufmhD574YU+aTaGPlJMhj7j+oc+WruFPrDNhT6Dh4g+SiCFPhcYhj4ChoU+KIyEPunQ
hj6nUIU+0ryGPrhLhj5E7oQ+oQaHPiGIhT4J/IU+24WFPp6Ihj7v+oM+6qSEPup7hj5oWIQ+
rr+EPjKphD6ebIc+/XGGPk9shT52/4c+VIWFPvfAhD6nbIY+Mm2GPp9Ohz5+gIQ+Yl+FPicm
iD5VjYY+veeHPpQ6hT4hm4Y+UW+HPkkRhj6NiYU+T+yFPqT9gz7qCIY+CqCFPpZmhj7/doU+
beCGPgFJhj51QoU+zraFPm0ohD73loY+CD+FPhtIhD51JYQ+zVeDPnPfhD4CeIM+Lk6FPjUX
hD51BYY++jmFPofAhj5f0YU+1tGEPiGagz4M0oQ+I2yFPlVthT4QAoc+S5CFPhhMgz6nWIc+
wceGPsTQhD5P2oM+EvuEPuSHhT4gh4M+JGmGPglLhD6EjYU+s/2HPiWJhD5g/4c+mx2EPotl
hj4McoU+5fmGPkeYhj4+EIY+V7mGPrUwhD4muoQ+raSFPoRDhT4teYY+u2mHPpIGiD7m8IY+
AXuEPgqLhT7e0YU+G9OFPqHlgz7xbYU+APuGPvQ5hj7esIU+dyaIPoK4hT5R+4Y+1nOHPgpC
hT4Vm4Q+mJyFPkE1hz60QYg+UWaEPkw6hj6wwYU+oCOHPkFrhj4mbYU+5b6FPr7jgz7Z1YQ+
JIeGPub+hT5O7Ig+Q06FPhIchD55EoU+sGeGPrE8hz7+IYU+4AOGPs6rhj4b+oQ+uLCIPi5I
iD5/Y4Y+Us2FPpGphz7LEoQ+cwiHPgnOgz5TxIQ+BkCFPkyihD5reYQ+a/6EPvMUhj6CE4Y+
fY+FPgoihT55NYU+DniFPrk6hD7P84Q+9SCEPsrthT5q4YY+OZyFPsuGhj6Bz4U+d2yEPnfs
gj6lBYc+VTSEPsEVhj4o94Q+qgOGPsTagz7nrYM+sC2FPvWghT6hmYU+J4OGPtxYhT7EDoY+
0XyFPuoqhT6QMoU+H3OHPu79gz4UN4Q+ST2EPurrhT57soY+pJyEPsrcgj7hu4Y+5rGFPtpQ
hT7J44Q+zv+EPi2ZhD4/DYU+uMGGPrhphT4bhIQ+83qDPtIIhj5HcIY+esSEPnQmhT4NjoY+
9XOCPuzqgz7UKYY+++KFPoXNhD4ylYQ+KF2EPu8RhT7j5oU+8vGFPhzAhT4xTYY+8yCFPq2T
hj7YbYQ+M9CHPvEEhD6gMYU+uMeGPkg7gz4XhoM+IAuHPpGBgz5/vYU+0ByGPlKIhT6IUYM+
aYeDPkGWgz5MOIU+69aEPv00hD6SGoM+oIeFPu/ghj5c1oU+gd2GPlyihT4IL4Y+u2GEPlEz
hT5Ex4U+Mb2EPhrbhD6D2YU+AOyHPhXwgz6/J4Q+hy6FPgLOhT6wcYU+zs+FPuthhT4QNoc+
ohOGPoK7hT4z44Q+TEeGPiC/hT4J54Q+CBiFPg//hT5Ep4M+/1WGPh5IhT5nKoY+almHPkXT
gj6GN4M+Z8mFPgE7hT7yX4Q+za6FPtO8hD7ImoU+zuGFPnluhD7aQoY+kQaGPnTwhD4sSYY+
jliEPnkRhj6geIY+d/aEPgWghD6S2IQ+5TOHPkPzgz7jrIU+tTaGPoLKhD58I4U+B+WEPnww
hT7wa4M+gdaCPoMVhT4K84Y+HMGFPukuhj7Pq4c+i2ODPlG7hz7BCIU+jguFPnrThD7WoYM+
k7OFPj+vhT7fn4U+yeWDPkkvhj5g+4Q+pmiEPga0gz7KUIU+jLKFPpEZhD4cZYc+i06EPp1F
hD5xkoM+j2yFPseyhD4GSYY+V96CPqHAhD67ZIQ+i4iFPkgRhj7+8YQ+9ZmFPv0fhj4GF4Y+
LS+FPvS9gT7zuoQ+hmKFPr1ZhD6FYoQ+aWeFPuKUhD5nsYY+0S+EPu4Ihj7nroU+wqmGPjj4
hD6DHIQ+ETqHPv0vhT6te4Q+CrmEPtjzgj5yioY+rMaFPh6FhT49gIY+lnmEPuargz7aU4U+
Nu+DPperhD5RcoU+iymGPrF5gz7gNoY+MG2GPoTihD6fIYY+UlSEPkwUhD7fVYU+OwmHPobd
hT7C6IM+SQGEPrEAhT7P+oU+rOqDPvNGhD65foU+yiWFPlhshD5FIIQ+RCyDPksrhT6oAYU+
L0uHPlgChT4iioM+4UuGPu08gz6DroU+lSGEPhxGhj61CoY+FOGFPpKHhD7he4M+3a6FPl4C
gz61n4Q+MYKFPpZChT7NBYQ+0jSFPq6ihT4BkYQ+UGuCPpz2hD5kR4U+pnSDPgEEhT571oM+
enyEPhuZhD56z4U+3zyEPntzhj5JKoU+gECEPt3dhT4Fm4U++b6DPvXohT7hiYM+ayuFPpHP
gj7Nj4Y+1cCDPlvWhD7K/4Q+632EPvXVhD5MUoM+cQ6EPnEIhD5RZoM+UU+DPicdhD4p84U+
SnaFPr5Nhj7wqoU+ULCFPl73hD7cz4Q++ReEPoKyhD7lBIU+6uOGPqZlhj5DtYQ+seqFPj3Q
hT4vPIY+AD6GPm1HhT7nq4Q+EwKFPjn8gz5aJoc+/RuEPs/Xgj52k4U+ETSDPsftgz4dSIM+
ydaDPrhQgj6VhYQ+2paEPjjpgz4odYI+jm2DPqm7hT4JnYM+ctSDPjV9hj4vhIM+X5OEPv7U
gz5KcoU+vU+EPlcohT4L+YI+mliGPvxUhT6dkYQ+xIiDPtiShD7bMoQ+TbGCPvpGhT6ei4Q+
3Z2CPnKhhT47B4Q+UN+DPrqsgz51AIQ+5HWFPrBDgz5+i4Y+msOEPj0qhz5FD4M+CeGEPqZf
hD6PVYQ+MniEPrMigz7QOYU+uPyCPmLyhT6jMYM+M5CFPpMYhD4fV4M+eOOEPqbjhT4aWYI+
0YSEPmZsgz6oJIQ+3cCDPt3BgT7yFIM+Q+WEPhRXhD7gAYY+SdaCPu0Khj7JAYQ+9eqEPkjb
gz4DqYU+PCqCPnHhgz7Ml4M++8yFPodwhD6jzYY+pSeFPrfghD7hSYY+g8OEPkvSgj7mLoQ+
FXuCPs1Sgz6f44Q+zxyFPiszhT5OwYI+yOuCPni7gz4rMoY+djOCPkWUgz4gr4M+16+CPuqm
gT6ts4I+cgCCPr2yhD6aCIU+JkODPk0MhD7+64U+DQqEPv8FhT60OIU+BeqEPt+ihD5aZIM+
AtmCPjmugz7wJ4M+9LWGPuFjhT7iKYQ+s+WDPofJhD6f0oQ+nduCPnUohD4k9oY+ARiEPuby
gj7yP4Q+z2mDPpVkhT7pyIM+Dp2DPvC7hD414YM+pFSEPpLugz7XpYM+0RiDPpnehD7TBoU+
zWSFPmpzhD7PRII+vf+EPijagj4N4oI+3LSEPm2uhD40e4Q+nhmFPl7hgz7KgoY+OtmFPmvL
hD4pqIQ+Xm6EPiNOhD6lSIM+hJWEPvHShj5Eo4M+0A6EPuI/hD7gLoU+LwyEPq8Ogj58SoU+
VV6DPrbJgz5JxoI+USqFPgBihT78BIc+28uDPsjpgz7VnYU+Y7eDPsI/gz7tj4I+VcaBPo2D
gz5BR4I+2/aDPlS8gz6jNIQ+YRiDPqpxhj7UIYM++jeFPkcYhj7f1IQ+J2KFPsuegz4Kv4E+
nb2DPnUihT6894Q+LRuFPglyhT6M54M+T1WGPhbxgj6nIoQ+79OBPnYrhT6Ex4I+3iGDPjFw
hD7uyYQ++nCCPlm+hD5DOoM+NAuFPmqIhD6gPYI+Q/aCPmbtgj6SDYI+4buEPoEKgT5oa4Q+
dTWCPghxgz727YM+cBuDPtMghT61KoQ+bgaEPkpfgz5J0YY+dPuEPqp/hT7yLYQ+phKDPsEr
gz6kK4M+5GaFPn3+gj6wcYQ+BYaEPpzygz5TwYQ+RtWDPvlogT6UHIM+vWCEPmXjgz7yF4Q+
qUiFPgTwgz7jvYM+nneFPu0ahj5EOoU+uzKDPrY7gz6AyIU+YeKCPjEygT66ToY+yQeDPrJU
hj6qsoU+OZ+DPjq1gz4O+4M+nY6DPl37gz4Df4U+claGPo2Igz66loQ+rDiGPiKlgj7X+oM+
xveEPluUgz4zroM+/pqFPq/tgj5S4YA++p2EPpI/hD4j3oQ+o+ODPuN1gz6KzoM+uiyDPoXS
hD65eoU+YcOGPnJwhD76XYI+osSDPokDhT6i44M+96uEPn21gj64qIQ+ca+DPpeshD52foM+
33qFPvQbhD6QuII+OUOFPv6ogj6Pi4Y+3ISFPiv7fj7py4I+O1+EPosbhD75dIM+LAiGPubP
hT4E8II+HqmDPnzogz4tfoI+PnaEPlTshD7d8YE+4S2FPoQhgj6YuoI+jwyFPmOwgz5Ly4I+
huOCPhzYhT5EPII+4HyDPgUEhD4ciIM+C+CFPhXGgj7WK4Q+2ZqGPl24gz6e/YM+88aGPo3D
hD5nfYI+tM2CPm0vhT4Ht4Q+S1ODPg8shj5JsoM+M66DPgkTgj48m4M+IQaEPnAMhj5MK4Q+
lwOFPscrhD4H9YQ+29qEPik8hT4hBYU+a0iCPmJYhT4MfYQ+94eEPmAUgz7ulYQ+q7KDPj/7
hD7j9oY+kgKEPjJVhD6ZT4Q+fVeFPveXgz5+64U+Nr+FPu8QhT5x5IQ+rKyDPow6gz7Km4Q+
OxaEPkkkhT5R84M+LwuGPjXZgj7sHIU+B/WEPpwohj4esIY+kySDPl4ihD4l/4I+XpuCPqnq
gz48WoQ+RumEPtK3hT5QpIQ+D7ODPplChD6oH4M+TTmDPledhD6CpIQ+HlSEPjRGhD5LHoQ+
tCiFPllihD5yAYU+WJiCPmbNhT6dm4M+6aaDPkJ0hD58soE+jqSEPrGdhD7moYQ+cPeDPiTM
gz739IU+pHGEPv63hj7Ad4Y+wGmEPndUhD41KYY+XaqEPmmDhT7cd4Q+1C2DPoocgz5Z4IM+
9lGFPqDohD7EKYM+Kh+DPhclhT4op4Q+DD2GPjPOhD7Ki4M+gQGFPhTOhT5ayYU+efKEPiyQ
hj4tMoM+6IGEPiaOgz4NZoQ+wK6BPqoWhD5lrIQ+U5eDPt4XhT6eyIE+YEmDPs7vhD6gZYU+
VF+FPv6egz6I0YM+igqFPkg7hT6RLYI+CtqCPrjwgj64F4U+/DiDPl70gT5AOIQ+TSSFPvsI
gz53i4Q+lC6CPlPhgj6wKoU+nvaCPmVkgz6LUIU+NaGEPgQHhj7YXoM+KhKBPquThD4JMIM+
EYOEPrh6gz4BWIU+hwWDPsLtgz5o1YI+7KiCPpNEgz6JxYM+YDODPjhlgz69nIM+XsqCPhXt
hD7zkoM+tGuFPiangz6QNIQ+M+WDPqiBhD5zr4E+tPCCPsPShD64PIU+GjOEPlsahT7dEIM+
dB6DPmyqgT5Ig4I+nzWEPgdigj6vT4M+i2ODPqSUgz5bwYM+9WaCPijdhD7F+oM+OSaFPkPL
gz5we4I+DRKCPsRxgj4SO4M+vhqDPkbtgj6H84U+tIODPvyyhD4DNIQ+WDyEPhhngz7MooM+
/mGEPgbEgj7Gy4Q+R/6DPpjagz5MI4M+jrGEPv9vgz5/OIM+s4iDPpOmgT4pjIM+XYeDPgn0
gj59eYQ+Cb+CPoXbgT67HIM+I/qCPvVAhD7cJ4M+XAqEPmH4hD5aQIM+SgmFPomwgj77AoI+
20iFPqnggj61Q4Q+E/GEPlocgz6g+oA+SOyCPrrhgz4P6oI+Mz+DPs0LhD7N0oE+z8iEPo6I
gj7OKYM+B+eDPvFIhD52koQ+ekaCPsIzgj7CU4I+PaCDPu/SgT6Kv4M+MfOBPlY7gz51lIM+
nWSFPlmOgj7cFoU+AlyDPkxmhT466IQ+h9eFPjsPhD5iVIQ+wpODPmtGgj6WwIE+CJ+DPo0S
hD7O8IQ+T3eEPq4Cgj4ZcIM+hVSDPvKngz5ldIM+9BSEPr96gz6h1YQ+Z++CPv9Pgj7PIIU+
UUiDPmzGhD4tNII+9z+EPkipgz5kr4M+0jCBPmqGhD4DK4M+SiaDPieBgj4CR4I+HO6CPjUR
gT5mA4M+3y2EPl5kgj4cSoM+EjaDPjhOhD7jQ4M+GISGPtcIhT7Nk4U+ZgeDPh8zhD4rFIM+
LTyEPpABgz4ZJYY+5e6DPlCKgz4gyIM+cVyCPqHOhD7w/4I+cxKFPpVIgz537IM+pV6FPtHr
gT4unoM+TACFPmFShT601oU+XGCFPkQHgz6zUYM+pm2CPqvKgz7PzoM+yG6EPlcXhj571oM+
tBuFPoXdgj5NUYM+MfWDPmIJhj6c4YM+vR2EPjPjhD7+zoI+YEuCPmoOhT4lf4Q+VqyBPkOm
gj5y94M+oGWDPov6gT4esoQ+miaEPjp5gz4n8IQ+qk6EPtQxhT5lUIM+GomAPsXngz4DEIM+
iQWDPmhQhT7wRoM+4E2EPsF9gj7YyYQ+Y8yDPq0zhD54AoU+4nCDPhe2gz68s4I+/k6DPrpV
hT7amoM+vWqGPn7ggz7RAII+a1KCPu6hgz51/IU+b1CEPm9bgz7zRYQ+NT6EPoLShT4ZzIM+
qqaDPuzhhD7B2IM+hfuDPjjMgT7asII+sWGDPh5vhT69RoM+YjiEPh01hD7XioQ+JeGDPlcc
gj5hS4M+bvOCPiEUgz4Mq4I+I/qBPnZEgj4E1YI+bHOGPmkshT4G1IQ+ezuCPkMGhD4/8YI+
+QuDPsv2gz6/8oM+CySDPhP+hD6mhYM++OODPu/ihD4iFYM+mx+FPmJKhD6baII+DcWCPnGx
hD6A/oM+TWqDPgkagz6c04M+JiGFPstvhD4AWoE++ZGDPiR6gz668YI++U6EPi7PhT42CYQ+
6NiBPr0ihD5RZ4Q+5O2EPsnChT4LroI+/yKEPsy/gj7fWoE+j0CEPtZKgz66woM+WFGCPrlG
hD65tYM+4jKEPsdehT6VgII+KgWDPhXYgj4mT4Q+ID2APlP5gT5O1YM+YyeCPsGxgj4JO4M+
aZiFPisYhD5ZJYM+lNuDPn1hhD7VY4I+FSyCPv6Vgj5hZ4I+nICDPjW2gz7jLoI+Mu+EPufE
gz65eII+EVGEPg4khD4Ct4M+IayFPvLSgj4f/4M+OhOEPp06gT46tIM+h46DPvppgz5ijIM+
RWCFPuoPhT49b4I+fleFPm2xgT7jKIQ+h5eCPp5Ggz5jJoM+pHSCPo0ehD55GIQ+m0mEPm1U
gz4DNoM+QzuFPuUOhj5VQYQ+/daCPr01gj5kcYQ+Fq6EPmVegT49dII++ieGPn91gT5KIYM+
cUSAPiBlhD7xCIQ+sfGDPnlYgz6nOIM+T62EPgb3gz6zI4Q+ZU2APoW0gz6YOoQ+Hr6DPpAq
hD7Z/II+HQmCPo1LhT6o54Q+ZAeEPn7igz4sX4Q+Wz6CPl/ChD7/FIM+UEKDPsRTgz51JYQ+
ILiEPt3mgz5Dj4Q+6haDPt9YhD4aroA+pN2BPvNfgj6y5II+LdaBPhXehD7CZ4M+JbeDPsmg
hT4QZoM+Zv2CPq6Sgz7ZG4I+ZK6EPnd6gj48yoI+PjCFPjFogj6HGoM+67eCPk4phD5SeIM+
xseDPuFDhD4ZgIM+emmEPlAphT5wXoI+g5WEPi8egz7Bm4Q+HeuCPnFegz7JSYQ+xsiCPnpK
hD6Q9oI+jpyEPkc8gz5Rl4M+bQOEPrLrgj7xh4I+UJSDPqWngz575YM+/66EPmoBhT5XJoI+
zvSCPlCxgz4q44M+kQ2DPovsgj7TwoQ+brqFPpP4gj6kiYM+6VuEPujAhT7Yj4M+RcqBPg9J
gz7y8oM+VY+CPhCqgj7FtIE+rSeEPtUjgj4AaoM+4FyEPlSagj5YCYI+d0+FPgZchD4EyoM+
BoiDPtgbgz5BWIM+xOGGPlGthT4q8IE+tfaBPnabgz5WbIM+IaSBPu+ggz55+IE+er2FPs9n
gz52dII+ndqEPrlJhD6TIIQ+bBuDPhOSgz5GNYA+FrqEPmikgj6HBIQ+Wu6FPhzQgj7L2oM+
JN2DPulcgj7Lj4E+JymDPisChD5qz4I+vmCEPq9Pgz5+s4I+SZCDPlS8gj7hTYM+VJqCPkyE
gj58poM+jpiCPg9BhT6N8oM+voSDPj9Vgz4+M4Q+VkuCPi2Wgj5Gq4M+BFCDPi47gj6DzII+
18qDPuoVgj4GY4M+2jGCPjMKgz72jIM+P6eCPnBTgj4OqYQ+MEODPh1Jgz4vmII+/jCAPoZu
gT7C/4M+Qn2CPkv6gT73ZoI+waaBPlkUgj4FWIE+kQ6GPsXSgT4E34E+Mc6BPoLhgj52dYM+
bciBPmBOgj4bM4I+4iOEPtnYgT6JooQ+bbOBPl+chD7nRYM+xLOFPsmLhD4GtII+J1iEPtQ1
gz541II+8FSBPuecgj6LQoU+iliEPnG1gj4sdIM+rGiCPo+9gT5meYQ+D3KDPvGqgj63zYM+
UYGAPiytgz47roE+SJmEPhqNgz5DfIE+LlmCPheKgz4sqII+GJuEPpG+gz7YIIQ+7qOBPiq2
gT7XrYM+5Q+DPrGQgj5lpYQ+83aBPqB5gz4bs4E+YKqDPmNifz6tJYI+rlaCPnWnhD4JUoQ+
bRKBPu1Tgj4hDYQ+2zqBPvBnhD5KI4I+dxGCPgHSgT5MxIE+DkOCPpcggD47e4I+o7yCPj0l
gj4bfoM+nZWCPigHhT6RMYI+fW2CPky/gT4LAII+bCGEPrYygz7as4M+PZeBPmlfgj7NuYA+
sYyAPrSygj7GJII+dZmCPvl4gj42jYI+atWDPoXRgD6FvYI+P/eBPm6Fgj6wtoE+ZoSCPiZt
gj7wwoA+86uAPl1kgj76vII+i5yCPrbWgT4TD4I+DbiCPlG1gT6kVIE+riuDPn9Cgz5s8YI+
+QqDPs8MhD6TSoM+B8OEPmx0gT7xpII+Lm+DPnbhgD4ftoM+SemBPqxzgj5Y14M+2cGBPnWj
gz5HiYE+pHSBPvlsgz5MX4Q+YTCFPvKzgT4DuYA+Fo+CPqJGgj75WoQ+32aDPgwSgz6uG4Q+
dnyCPi/Kgz7ncIM+PPKDPhfqhD677oE+PYuDPshogj4j+4E++NSAPrAkgz6yC4E+Fl6BPnsu
gz4P1YE+Q2yDPndbgj7z0YM+o7aDPkWshD7LFoM+wT2DPtC5gj6Po4M+H66EPmv8gj48bYM+
f6yCPjCWgT6i4YE+og+CPuMJhD5JfoQ+pfGBPv73gT55uoI+Qv+CPmUBgj7aCYQ+mJ+APv/M
gD6kxIE+eRKCPrSqgz6rPYM+CjmDPrJSgj7MZoE+NhyDPrWfgj7NFIQ+xhSDPjWMhD6w6YI+
g8OEPoEXgT4zwII+Kf+BPplBgT4q2II+OuGAPk7ngT7LD4E+RNqCPvDRgj5J7oI+VLqDPkf5
gT6uRoE+jNSCPjP9gj5uF4I+vmyDPvCngz7lsoE+N+aBPvWFgj4LpYI++1aDPp0IgT5q44E+
ha2BPp44gj7MjYA+juKCPgeggT6pk4I+mOODPjPTgT4dCYQ+4EyCPq+egT6kS4E+fH6CPr3s
gT6yooM+Bd1/PhHsgz4n1IA+yFZ/PjO6gT5I8oA+Z7WCPsHLgj4UEIA+nk+APvRzgz6njYI+
jhiCPuu0gT4A3YA+DOeBPowHhD4gqoA+qjSBPsLEgj76ooE+dSmCPvx2gT4hGII+eFWAPjJX
gj6Y5IE+Vb2DPm58gT5pmIE+EyeCPrVdgz53VYI++FODPuuQgj4IiIE+h2qEPgjBgT67wYE+
FUaDPkUGgT7iAII+2oeCPs1vgT7PkIM+krGBPoATgj7TnYI+AEODPvqhgz7YU4I+VuKBPmDt
gT4zjYM+EImAPrExhT5myoI+8/eDPlMahD60i4M+N76CPsZ9gT7I4YA+lA2APvSRgj4hCoI+
rdyCPvckgT70GIM+D/iBPuAggj4yYoM+HCmEPq0Ffz6ZFoM+vMmAPnpxgz7wnoM+jl2CPnQ1
hT7MYoE+x8qCPlIKgj73aYI+W7GDPulpgT5rLII+S22CPqSagD4od4Q+RnCCPv/VgT6Bw4I+
cTuAPgcYgz6J24M+/ImAPgCTgT4vE4M+xwmDPv+bgT5aGYI+Yl2CPipFhD5tzoI+BseDPo2M
gT7ZWYQ+epqCPqXxfj4YbYA+r4KBPmLEgT69/oE+fzmDPirbgT6bgYE+NoaEPtXSgj6WGoE+
JsyCPsYkgz7uroE+8l2BPoUogj7XFIM+xoCAPlc1hD5yiYA+umOCPsFogz5KeIM+cfeAPswg
gz7Z/38+MjiBPidwgD4LTYI+4GqCPliCgj5qJoE+nVSCPkS/gT7klIA+iIODPl3Jfz7JC4A+
F5GAPqL3gT6UNoA+JD+EPmh9gz5JHYI+vlKCPm55gj4qRoI+cayAPiiugT7as4I+qWiDPkjM
gj710YI+tuyBPh6VgD5kV4M+oaiEPoKCgj5QeYA+E56BPu2Dgj4uvYE+S1+CPtoggj4hKYI+
v+qCPi7QgT4eQYE+X96BPk7wgT4M8YI+pRyCPoKugT4dAoM+TZOAPhwfgj7dIYI+kwqCPuuZ
gT4sW4E+LsiCPrLdgj7OJ4I+PouBPoHKgz7D9oA+uLSAPhvCgj5aTYE+pU6DPlJ5gD5+M4I+
LbGDPjA7gj57Q4I+j2aCPq9Igj6giYI+Ug6DPheQgT7nX4M+er6CPt9jgT6Wg4E+PTyEPrAS
gT498IE+Xe+DPsBBgj4IboI+LnKBPsGCgT6LTIM+FNqCPp79gT4Pz4A+q8iBPn4zgT4JzYI+
iySEPogkgz5KZYM+/1Z/PqRKgD61hII+to6APhmcgz4/QoQ+P7mEPo2AgD6S+oA+x5CDPvFq
gz5FIYE+/8yCPk6Kgz4L3oE+vJiBPtnLgT5qv4A+WcSEPrxxgj6ULII+EBeEPrdggz4mIoQ+
HVyCPj/Qgj5iS4I+9lWCPsY7hT6gX4Q+AzqEPsnEgD6iooM+JjeAPs23gT4lH4I+MfWCPh8V
gz5nE4E+YeuDPmaAgj5u7IE+UsqCPsiEgT72TII+Ga6CPqF5gT7qIoM+nsSBPosLgj4jeoI+
FpiCPvLQgT7PzYE+b2CDPogOgT5waII+/kCDPjCqgD7u04M+xySCPlrsgz4nzII+ZyaBPl7l
gj5Q4YE+DEKDPiaNgj5ZpIA+B5mEPs9+gj4=</AssayYData></Step><Step><CommonData><SampleLocation>4</SampleLocation><SampleID></SampleID><SampleGroup></SampleGroup><SampleInfo></SampleInfo><SampleRow>H</SampleRow><SamplePlate>1</SamplePlate><WellType>WASH</WellType><Concentration>-1</Concentration><ConcentrationUnits>µg/ml</ConcentrationUnits><MolarConcentration>-1</MolarConcentration><MolarConcUnits>nM</MolarConcUnits><MolecularWeight>-1</MolecularWeight><Temperature>30</Temperature><StartTime>1599277</StartTime><AssayTime>600</AssayTime></CommonData><FlowRate>1000</FlowRate><StepType>DISASSOC</StepType><StepName>Dissociation</StepName><StepStatus>OK</StepStatus><ActualTime>583.601</ActualTime><CycleTime>0.2</CycleTime><AssayXData Points="2918">O7O+RKq5vkQQwL5Edsa+RN3MvkQ7075Eqtm+RBDgvkRu5r5E3ey+RDvzvkSq+b5EEAC/RG4G
v0TVDL9EQxO/RKoZv0QIIL9Edia/RNUsv0Q7M79Eqjm/RBBAv0RuRr9E3Uy/RENTv0ShWb9E
EGC/RG5mv0TdbL9EQ3O/RKF5v0QIgL9Edoa/ROWMv0Q7k79EoZm/RBCgv0Rupr9E3ay/REOz
v0Squb9ECMC/RG7Gv0TdzL9EO9O/RKHZv0QQ4L9Edua/RN3sv0RD879Eofm/RBAAwER2BsBE
3QzAREMTwESqGcBECCDARHYmwETdLMBEOzPARKE5wEQIQMBEdkbARN1MwEQ7U8BEoVnARAhg
wER2ZsBE1WzARDtzwESqecBEEIDARHaGwETVjMBEO5PARKqZwEQIoMBEbqbARNWswEQ7s8BE
qrnARBDAwERuxsBE3czAREPTwESq2cBECODARG7mwETV7MBEQ/PARKr5wEQIAMFEdgbBRN0M
wURDE8FEqhnBRBAgwUR2JsFE1SzBREMzwUSqOcFECEDBRHZGwUTVTMFEQ1PBRKFZwUQQYMFE
bmbBRNVswURDc8FEoXnBRBCAwUR2hsFE3YzBRDuTwUShmcFECKDBRHamwUTVrMFEQ7PBRKG5
wUQQwMFEbsbBRN3MwUQ708FEodnBRAjgwUR25sFE3ezBREPzwUSh+cFECADCRHYGwkTVDMJE
OxPCRKEZwkQQIMJEbibCRN0swkRDM8JEoTnCRAhAwkRuRsJE1UzCRENTwkShWcJECGDCRG5m
wkTVbMJEO3PCRKp5wkQIgMJEbobCRN2MwkQ7k8JEqpnCRBCgwkRupsJE3azCRDuzwkShucJE
CMDCRG7GwkTdzMJEO9PCRKrZwkQI4MJEbubCRNXswkQ788JEqvnCRBAAw0R2BsNE1QzDREMT
w0ShGcNECCDDRG4mw0TdLMNEQzPDRKo5w0QIQMNEdkbDRN1Mw0RDU8NEqlnDRAhgw0R2ZsNE
1WzDRENzw0ShecNEEIDDRG6Gw0TdjMNEQ5PDRKGZw0QIoMNEbqbDRN2sw0Q7s8NEqrnDRAjA
w0R2xsNE1czDRDvTw0Sq2cNEEODDRG7mw0TV7MNEQ/PDRKH5w0QQAMREdgbERN0MxERDE8RE
qhnERAggxER2JsRE1SzEREMzxESqOcREEEDERHZGxETdTMREO1PERKpZxEQQYMREdmbERN1s
xEQ7c8REqnnERAiAxER2hsRE3YzEREOTxEShmcREEKDERG6mxETdrMREO7PERKG5xEQQwMRE
bsbERNXMxERD08REodnERBDgxERu5sRE3ezEREPzxESq+cREEADFRG4GxUTdDMVEOxPFRKoZ
xUQQIMVEbibFRN0sxUQ7M8VEoTnFRBBAxUR2RsVE1UzFRENTxUShWcVEEGDFRHZmxUTdbMVE
O3PFRKp5xUQQgMVEdobFRN2MxURDk8VEoZnFRBCgxURupsVE1azFRDuzxUSqucVEEMDFRG7G
xUTdzMVEO9PFRKrZxUQQ4MVEbubFRNXsxURD88VEqvnFRAgAxkR2BsZE3QzGRDsTxkSqGcZE
ECDGRG4mxkTVLMZEQzPGRKo5xkQIQMZEdkbGRNVMxkRDU8ZEoVnGRBBgxkR2ZsZE1WzGRENz
xkShecZEEIDGRG6GxkTdjMZEQ5PGRKqZxkQIoMZEdqbGRN2sxkRDs8ZEobnGRBDAxkR2xsZE
1czGREPTxkSq2cZEEODGRHbmxkTd7MZEO/PGRKH5xkQIAMdEdgbHRNUMx0RDE8dEoRnHRAgg
x0R2JsdE3SzHRDszx0ShOcdEEEDHRHZGx0TdTMdEO1PHRKpZx0QQYMdEbmbHRN1sx0Q7c8dE
qnnHRAiAx0RuhsdE1YzHRDuTx0SqmcdEEKDHRG6mx0TVrMdEO7PHRKq5x0QIwMdEbsbHRNXM
x0RD08dEqtnHRBDgx0Ru5sdE3ezHRDvzx0Sh+cdEEADIRG4GyETVDMhEOxPIRKoZyEQIIMhE
bibIRNUsyERDM8hEqjnIRBBAyER2RshE3UzIRENTyESqWchECGDIRHZmyETdbMhEQ3PIRKp5
yEQIgMhEbobIRN2MyERDk8hEoZnIRBCgyERupshE3azIRDuzyEShuchEEMDIRHbGyETdzMhE
O9PIRKHZyEQI4MhEdubIRNXsyERD88hEofnIRBAAyUR2BslE1QzJRDsTyUShGclEECDJRHYm
yUTdLMlEOzPJRKo5yUQIQMlEdkbJRNVMyURDU8lEqlnJRAhgyURuZslE3WzJRDtzyUSheclE
EIDJRHaGyUTdjMlEO5PJRKqZyUQIoMlEbqbJRN2syUQ7s8lEobnJRBDAyURuxslE3czJREPT
yUSh2clECODJRG7myUTd7MlEQ/PJRKH5yUQIAMpEbgbKRNUMykRDE8pEoRnKRAggykR2JspE
3SzKREMzykSqOcpEEEDKRHZGykTdTMpEO1PKRKFZykQIYMpEdmbKRN1sykQ7c8pEoXnKRBCA
ykR2hspE3YzKRDuTykShmcpECKDKRG6mykTdrMpEQ7PKRKq5ykQIwMpEbsbKRNXMykRD08pE
qtnKRBDgykR25spE3ezKRDvzykSq+cpEEADLRG4Gy0TVDMtEOxPLRKEZy0QIIMtEbibLRNUs
y0RDM8tEoTnLRAhAy0RuRstE1UzLRENTy0ShWctECGDLRHZmy0TVbMtEQ3PLRKF5y0QQgMtE
dobLRNWMy0RDk8tEoZnLRBCgy0RupstE3azLRDuzy0ShuctECMDLRG7Gy0TdzMtEQ9PLRKHZ
y0QQ4MtEdubLRN3sy0Q788tEofnLRBAAzER2BsxE3QzMREMTzEShGcxECCDMRG4mzETdLMxE
QzPMRKE5zEQQQMxEdkbMRNVMzEQ7U8xEoVnMRBBgzER2ZsxE3WzMRENzzEShecxECIDMRHaG
zETdjMxEO5PMRKqZzEQIoMxEdqbMRN2szERDs8xEobnMRAjAzERuxsxE3czMRDvTzESq2cxE
EODMRG7mzETd7MxEQ/PMRKr5zEQIAM1EbgbNRN0MzURDE81EoRnNRBAgzURuJs1E3SzNRDsz
zUSqOc1ECEDNRHZGzUTVTM1EQ1PNRKFZzUQQYM1EdmbNRN1szUQ7c81EqnnNRAiAzURuhs1E
1YzNRDuTzUShmc1EEKDNRG6mzUTdrM1EQ7PNRKq5zUQQwM1EbsbNRN3MzUQ7081EqtnNRAjg
zURu5s1E3ezNREPzzUSq+c1ECADORHYGzkTdDM5EOxPORKEZzkQQIM5EbibORNUszkRDM85E
oTnORAhAzkRuRs5E1UzORENTzkShWc5EEGDORG5mzkTdbM5EQ3PORKp5zkQQgM5EdobORNWM
zkQ7k85EqpnORAigzkRups5E1azORDuzzkShuc5EEMDORG7GzkTVzM5EQ9PORKrZzkQQ4M5E
bubORN3szkQ7885EofnORBAAz0R2Bs9E1QzPRDsTz0ShGc9ECCDPRG4mz0TdLM9EQzPPRKo5
z0QIQM9EdkbPRNVMz0Q7U89EqlnPRAhgz0R2Zs9E1WzPRDtzz0Sqec9ECIDPRHaGz0TdjM9E
O5PPRKGZz0QQoM9EdqbPRN2sz0Q7s89EqrnPRAjAz0R2xs9E1czPREPTz0Sh2c9EEODPRHbm
z0TV7M9EO/PPRKH5z0QQANBEbgbQRN0M0ERDE9BEqhnQRBAg0ER2JtBE1SzQREMz0ESqOdBE
EEDQRG5G0ETVTNBEQ1PQRKpZ0EQIYNBEdmbQRNVs0ERDc9BEqnnQRAiA0ER2htBE3YzQRDuT
0EShmdBEEKDQRG6m0ETdrNBEQ7PQRKq50EQQwNBEdsbQRNXM0ERD09BEqtnQRBDg0ER25tBE
1ezQREPz0ESq+dBEEADRRG4G0UTdDNFEQxPRRKoZ0UQQINFEbibRRNUs0URDM9FEoTnRRBBA
0UR2RtFE3UzRRDtT0UShWdFEEGDRRG5m0UTdbNFEO3PRRKp50UQQgNFEbobRRNWM0UQ7k9FE
qpnRRBCg0URuptFE1azRREOz0UShudFEEMDRRG7G0UTVzNFEO9PRRKrZ0UQI4NFEbubRRNXs
0URD89FEqvnRRBAA0kR2BtJE1QzSREMT0kShGdJECCDSRG4m0kTdLNJEQzPSRKE50kQIQNJE
dkbSRN1M0kRDU9JEqlnSRBBg0kR2ZtJE1WzSRENz0kSqedJECIDSRHaG0kTVjNJEO5PSRKqZ
0kQIoNJEdqbSRN2s0kRDs9JEobnSRAjA0kR2xtJE3czSRDvT0kSq2dJEEODSRG7m0kTV7NJE
O/PSRKr50kQIANNEdgbTRN0M00Q7E9NEqhnTRAgg00RuJtNE1SzTREMz00ShOdNEEEDTRG5G
00TVTNNEQ1PTRKFZ00QQYNNEbmbTRN1s00RDc9NEqnnTRBCA00RuhtNE3YzTREOT00ShmdNE
EKDTRG6m00TVrNNEQ7PTRKG500QIwNNEdsbTRNXM00RD09NEodnTRBDg00Ru5tNE1ezTRDvz
00Sq+dNEEADURG4G1ETdDNREOxPURKEZ1EQIINREdibURN0s1ERDM9REoTnURAhA1ERuRtRE
1UzURDtT1EShWdREEGDURHZm1ETVbNREO3PURKp51EQIgNREdobURN2M1EQ7k9REoZnURAig
1ERuptRE3azURDuz1ESqudREEMDURHbG1ETVzNREO9PURKHZ1EQI4NREbubURN3s1EQ789RE
qvnURBAA1URuBtVE1QzVREMT1USqGdVEECDVRG4m1UTdLNVEQzPVRKo51UQIQNVEbkbVRNVM
1UQ7U9VEqlnVRBBg1URuZtVE1WzVRENz1USqedVEEIDVRG6G1UTVjNVEQ5PVRKGZ1UQQoNVE
dqbVRN2s1UQ7s9VEobnVRBDA1URuxtVE3czVREPT1USq2dVECODVRG7m1UTd7NVEO/PVRKr5
1UQIANZEbgbWRNUM1kQ7E9ZEoRnWRBAg1kR2JtZE3SzWRDsz1kShOdZECEDWRG5G1kTdTNZE
O1PWRKFZ1kQIYNZEdmbWRN1s1kQ7c9ZEqnnWRBCA1kRuhtZE1YzWRDuT1kSqmdZEEKDWRG6m
1kTVrNZEQ7PWRKq51kQQwNZEbsbWRN3M1kRD09ZEodnWRBDg1kRu5tZE1ezWREPz1kSq+dZE
CADXRHYG10TdDNdEQxPXRKEZ10QQINdEdibXRN0s10RDM9dEoTnXRAhA10RuRtdE3UzXRDtT
10ShWddECGDXRHZm10TdbNdEO3PXRKp510QQgNdEdobXRN2M10Q7k9dEqpnXRBCg10RuptdE
3azXREOz10ShuddECMDXRHbG10TVzNdEO9PXRKrZ10QQ4NdEdubXRN3s10RD89dEofnXRBAA
2ERuBthE1QzYRDsT2ESqGdhEECDYRG4m2ETdLNhEQzPYRKE52EQIQNhEdkbYRN1M2EQ7U9hE
qlnYRBBg2ER2ZthE3WzYRENz2ESqedhECIDYRHaG2ETVjNhEQ5PYRKqZ2EQIoNhEbqbYRNWs
2ERDs9hEqrnYRAjA2ER2xthE1czYRDvT2ESh2dhECODYRG7m2ETd7NhEO/PYRKr52EQIANlE
dgbZRN0M2UQ7E9lEoRnZRBAg2URuJtlE3SzZRDsz2UShOdlEEEDZRG5G2UTdTNlEQ1PZRKpZ
2UQQYNlEbmbZRN1s2UQ7c9lEoXnZRAiA2UR2htlE1YzZREOT2USqmdlEEKDZRG6m2UTVrNlE
Q7PZRKG52UQIwNlEbsbZRN3M2URD09lEqtnZRAjg2UR25tlE3ezZREPz2USh+dlEEADaRHYG
2kTdDNpEOxPaRKoZ2kQQINpEdibaRN0s2kQ7M9pEoTnaRBBA2kR2RtpE3UzaRENT2kShWdpE
EGDaRHZm2kTVbNpEO3PaRKp52kQQgNpEbobaRNWM2kRDk9pEqpnaRAig2kR2ptpE3azaREOz
2kShudpECMDaRG7G2kTVzNpEO9PaRKrZ2kQQ4NpEbubaRN3s2kRD89pEqvnaRBAA20R2BttE
3QzbREMT20SqGdtEECDbRG4m20TdLNtEQzPbRKo520QQQNtEbkbbRN1M20Q7U9tEoVnbRBBg
20R2ZttE1WzbRENz20SqedtECIDbRG6G20TdjNtEO5PbRKqZ20QIoNtEdqbbRNWs20Q7s9tE
obnbRAjA20R2xttE1czbREPT20Sq2dtEEODbRG7m20Td7NtEQ/PbRKr520QQANxEdgbcRNUM
3EQ7E9xEoRncRAgg3ER2JtxE3SzcREMz3EShOdxEEEDcRG5G3ETVTNxEQ1PcRKpZ3EQQYNxE
bmbcRN1s3EQ7c9xEqnncRBCA3ERuhtxE1YzcRDuT3EShmdxECKDcRG6m3ETVrNxEQ7PcRKq5
3EQQwNxEbsbcRNXM3ERD09xEqtncRBDg3ERu5txE3ezcREPz3ESq+dxECADdRG4G3UTVDN1E
QxPdRKoZ3UQQIN1EbibdRN0s3URDM91EoTndRAhA3UR2Rt1E3UzdRENT3USqWd1EEGDdRG5m
3UTdbN1EQ3PdRKF53UQIgN1EbobdRNWM3URDk91EoZndRAig3URupt1E1azdRDuz3USqud1E
CMDdRHbG3UTVzN1EO9PdRKHZ3UQI4N1EdubdRN3s3UQ7891EqvndRAgA3kRuBt5E3QzeREMT
3kSqGd5ECCDeRHYm3kTdLN5EQzPeRKo53kQQQN5EbkbeRN1M3kRDU95EqlneRBBg3kR2Zt5E
3WzeRENz3kShed5ECIDeRG6G3kTdjN5EQ5PeRKGZ3kQQoN5EdqbeRN2s3kQ7s95EqrneRBDA
3kR2xt5E3czeREPT3kSq2d5EEODeRG7m3kTd7N5EO/PeRKr53kQIAN9EbgbfRN0M30RDE99E
qhnfRBAg30R2Jt9E1CzfREMz30SqOd9EEEDfRG5G30TUTN9EQ1PfRKJZ30QIYN9EdmbfRN1s
30RDc99EonnfRAiA30R2ht9E3YzfRDuT30Sqmd9EEKDfRG6m30TdrN9EO7PfRKq530QIwN9E
dsbfRN3M30RD099EotnfRBDg30R25t9E3ezfREPz30Si+d9EEADgRHYG4ETUDOBEOxPgRKoZ
4EQIIOBEdibgRN0s4EQ7M+BEojngRAhA4ERuRuBE1EzgRENT4ESqWeBEEGDgRG5m4ETdbOBE
O3PgRKJ54EQQgOBEbobgRNSM4EQ7k+BEopngRAig4ER2puBE1KzgREOz4ESiueBEEMDgRG7G
4ETUzOBEQ9PgRKrZ4EQI4OBEbubgRN3s4ERD8+BEovngRBAA4UR2BuFE1AzhRDsT4USqGeFE
ECDhRHYm4UTULOFEQzPhRKI54UQQQOFEdkbhRNRM4UQ7U+FEolnhRBBg4URuZuFE1GzhRDtz
4USqeeFECIDhRHaG4UTdjOFEQ5PhRKKZ4UQIoOFEdqbhRNSs4URDs+FEornhRBDA4URuxuFE
3czhREPT4USq2eFECODhRG7m4UTd7OFEQ/PhRKL54UQIAOJEdgbiRN0M4kRDE+JEohniRAgg
4kR2JuJE1CziRDsz4kSiOeJECEDiRHZG4kTdTOJEO1PiRKJZ4kQIYOJEdmbiRN1s4kRDc+JE
onniRBiA4kR2huJE3YziRDuT4kSimeJEEKDiRHam4kTdrOJEO7PiRKK54kQQwOJEdsbiRN3M
4kRD0+JEotniRBDg4kRu5uJE3eziRDvz4kSi+eJEEADjRG4G40TUDONEQxPjRKIZ40QIIONE
bibjRNQs40RDM+NEojnjRAhA40RuRuNE1EzjRDtT40SqWeNEEGDjRG5m40TdbONEQ3PjRKJ5
40QIgONEdobjRN2M40Q7k+NEopnjRAig40R2puNE3azjRDuz40SiueNECMDjRG7G40TdzONE
O9PjRKrZ40QI4ONEdubjRNTs40RD8+NEovnjRBAA5ER2BuRE3QzkREMT5ESqGeRECCDkRG4m
5ETdLOREOzPkRKI55EQQQOREbkbkRNRM5ERDU+REolnkRBBg5ER2ZuRE3WzkRDtz5ESqeeRE
EIDkRG6G5ETUjOREO5PkRKqZ5EQQoOREdqbkRNSs5ERDs+REqrnkRAjA5ERuxuRE1MzkRDvT
5ESi2eREGODkRG7m5ETU7OREQ/PkRKL55EQQAOVEdgblRN0M5URDE+VEohnlRBAg5UR2JuVE
3SzlRDsz5USiOeVECEDlRHZG5UTdTOVEQ1PlRKJZ5UQIYOVEdmblRNRs5UQ7c+VEonnlRBCA
5URuhuVE3YzlREOT5USqmeVEEKDlRHam5UTdrOVEQ7PlRKK55UQIwOVEbsblRN3M5UQ70+VE
otnlRBDg5URu5uVE3ezlRDvz5USq+eVEEADmRG4G5kTUDOZEQxPmRKoZ5kQIIOZEdibmRN0s
5kQ7M+ZEojnmRAhA5kRuRuZE3UzmRENT5kSqWeZECGDmRG5m5kTdbOZEQ3PmRKJ55kQIgOZE
bobmRN2M5kRDk+ZEopnmRBCg5kR2puZE3azmRDuz5kSqueZECMDmRHbG5kTdzOZEQ9PmRKLZ
5kQQ4OZEbubmRN3s5kRD8+ZEovnmRAgA50RuBudE3QznREMT50SqGedECCDnRHYm50TULOdE
OzPnRKI550QQQOdEbkbnRN1M50RDU+dEqlnnRBBg50RuZudE3WznRENz50SqeedEEIDnRHaG
50TdjOdEQ5PnRKqZ50QQoOdEdqbnRNSs50Q7s+dEqrnnRBDA50RuxudE1MznRDvT50Sq2edE
CODnRHbm50TU7OdEQ/PnRKr550QIAOhEbgboRNQM6ERDE+hEohnoRAgg6ER2JuhE3SzoRDsz
6ESiOehECEDoRHZG6ETUTOhEQ1PoRKJZ6EQQYOhEbmboRN1s6EQ7c+hEonnoRAiA6ERuhuhE
3YzoREOT6ESimehEEKDoRHam6ETdrOhEQ7PoRKK56EQIwOhEbsboRNTM6ERD0+hEotnoRAjg
6ERu5uhE3ezoRDvz6ESq+ehEEADpRG4G6UTdDOlEOxPpRKoZ6UQQIOlEbibpRN0s6UQ7M+lE
qjnpRAhA6URuRulE3UzpRENT6USqWelEEGDpRG5m6UTdbOlEQ3PpRKp56UQIgOlEdobpRN2M
6URDk+lEopnpRAig6URupulE1KzpREOz6USquelEEMDpRG7G6UTdzOlEQ9PpRKLZ6UQI4OlE
dubpRN3s6UQ78+lEovnpRBAA6kR2BupE1AzqREMT6kSqGepEECDqRHYm6kTdLOpEOzPqRKo5
6kQIQOpEdkbqRN1M6kQ7U+pEqlnqRAhg6kRuZupE1GzqRDtz6kSieepEEIDqRHaG6kTdjOpE
Q5PqRKqZ6kQIoOpEdqbqRNSs6kQ7s+pEqrnqRBDA6kR2xupE1MzqRDvT6kSi2epECODqRHbm
6kTd7OpEO/PqRKL56kQIAOtEbgbrRNQM60Q7E+tEohnrRBAg60RuJutE1CzrREMz60SiOetE
EEDrRG5G60TUTOtEO1PrRKJZ60QIYOtEdmbrRNRs60Q7c+tEqnnrRBCA60R2hutE1IzrREOT
60SqmetEEKDrRHam60TdrOtEQ7PrRKq560QIwOtEdsbrRN3M60RD0+tEqtnrRBDg60R25utE
1OzrRDvz60Sq+etECADsRG4G7ETdDOxEQxPsRKIZ7EQIIOxEdibsRNQs7ERDM+xEqjnsRAhA
7ER2RuxE3UzsRDtT7ESiWexEEGDsRG5m7ETdbOxEQ3PsRKJ57EQIgOxEdobsRN2M7EQ7k+xE
opnsRAig7ERupuxE3azsREOz7ESiuexECMDsRHbG7ETUzOxEQ9PsRKrZ7EQI4OxEdubsRNTs
7ERD8+xEovnsRAgA7URuBu1E3QztRDsT7USqGe1EGCDtRG4m7UTdLO1EOzPtRKo57UQQQO1E
dkbtRNRM7URDU+1EolntRAhg7URuZu1E1GztRDtz7USqee1ECIDtRG6G7UTUjO1EQ5PtRKKZ
7UQIoO1EdqbtRNSs7URDs+1EqrntRAjA7URuxu1E3cztREPT7USq2e1ECODtRG7m7UTd7O1E
O/PtRKL57UQIAO5EdgbuRN0M7kRDE+5EohnuRBAg7kR2Ju5E1CzuRDsz7kSiOe5ECEDuRG5G
7kTUTO5EQ1PuRKJZ7kQIYO5EdmbuRN1s7kQ7c+5EqnnuRAiA7kRuhu5E3YzuRDuT7kSqme5E
CKDuRHam7kTUrO5EQ7PuRKK57kQQwO5EdsbuRN3M7kRD0+5EqtnuRAjg7kRu5u5E3ezuRDvz
7kSq+e5EEADvRG4G70TUDO9EQxPvRKIZ70QQIO9EdibvRN0s70RDM+9EojnvRBBA70RuRu9E
3UzvRENT70SqWe9EEGDvRG5m70TUbO9EQ3PvRKp570QIgO9EbobvRN2M70RDk+9EqpnvRAig
70R2pu9E3azvREOz70Siue9EEMDvRHbG70TUzO9EQ9PvRKrZ70QQ4O9EdubvRN3s70RD8+9E
ovnvRAgA8ER2BvBE1AzwRDsT8ESqGfBECCDwRHYm8ETdLPBEOzPwRKo58EQQQPBEdkbwRN1M
8EQ7U/BEqlnwRAhg8ER2ZvBE3WzwRDtz8ESiefBECIDwRHaG8ETdjPBEQ5PwRKKZ8EQQoPBE
dqbwRNSs8EQ7s/BEqrnwRAjA8ERuxvBE1MzwREPT8ESq2fBECODwRHbm8ETU7PBEO/PwRKr5
8EQIAPFEdgbxRN0M8URDE/FEqhnxRBAg8URuJvFE3SzxRDsz8USqOfFEEEDxRG5G8UTUTPFE
O1PxRKpZ8UQIYPFEbmbxRNRs8UQ7c/FEonnxRAiA8UR2hvFE3YzxREOT8USimfFEEKDxRHam
8UTdrPFEO7PxRKK58UQQwPFEbsbxRNTM8UQ70/FEotnxRAjg8UR25vFE1OzxRDvz8USq+fFE
EADyRHYG8kTdDPJEOxPyRKoZ8kQQIPJEbibyRNQs8kRDM/JEqjnyRAhA8kR2RvJE3UzyRDtT
8kSiWfJEEGDyRG5m8kTUbPJEQ3PyRKp58kQQgPJEbobyRNSM8kRDk/JEqpnyRAig8kR2pvJE
1KzyREOz8kSqufJECMDyRG7G8kTdzPJEQ9PyRKrZ8kQQ4PJEbubyRNTs8kRD8/JEqvnyRBAA
80RuBvNE3QzzREMT80SiGfNEECDzRG4m80TdLPNEQzPzRKo580QIQPNEdkbzRN1M80Q7U/NE
qlnzRAhg80RuZvNE1GzzRDtz80SiefNEEIDzRG6G80TdjPNEQ5PzRKqZ80QIoPNEbqbzRN2s
80RDs/NEornzRBDA80R2xvNE3czzRDvT80Sq2fNEEODzRG7m80TU7PNEQ/PzRKr580QQAPRE
bgb0RN0M9EQ7E/REqhn0RBAg9ERuJvRE1Cz0RDsz9ESiOfREEED0RG5G9ETUTPREO1P0RKJZ
9EQQYPREbmb0RN1s9ERDc/REqnn0RBCA9ERuhvRE1Iz0REOT9ESimfRECKD0RG6m9ETUrPRE
O7P0RKK59EQIwPREdsb0RNTM9EQ70/REqtn0RAjg9ERu5vRE3ez0REPz9ESq+fRECAD1RG4G
9UTdDPVEOxP1RKIZ9UQIIPVEdib1RNQs9UQ7M/VEqjn1RBBA9UR2RvVE3Uz1RENT9USiWfVE
EGD1RHZm9UTUbPVEO3P1RKJ59UQIgPVEbob1RN2M9URDk/VEopn1RAig9UR2pvVE3az1REOz
9USqufVEEMD1RHbG9UTdzPVEQ9P1RKLZ9UQI4PVEdub1RN3s9UQ78/VEovn1RBAA9kRuBvZE
3Qz2RDsT9kSqGfZEECD2RG4m9kTdLPZEQzP2RKo59kQQQPZEbkb2RN1M9kRDU/ZEqln2RBBg
9kR2ZvZE3Wz2RENz9kSqefZECID2RG6G9kTdjPZEQ5P2RKqZ9kQIoPZEbqb2RN2s9kRDs/ZE
qrn2RBDA9kR2xvZE3cz2REPT9kSq2fZEEOD2RHbm9kTU7PZEQ/P2RKr59kQIAPdEdgb3RNQM
90RDE/dEohn3RAgg90R2JvdE1Cz3REMz90SqOfdEEED3RHZG90TdTPdEQ1P3RKJZ90QQYPdE
dmb3RN1s90Q7c/dEonn3RBCA90R2hvdE3Yz3RDuT90SimfdECKD3RG6m90TUrPdEQ7P3RKq5
90QQwPdEbsb3RN3M90RD0/dEotn3RBDg90R25vdE1Oz3RDvz90Sq+fdECAD4RHYG+ETdDPhE
QxP4RKoZ+EQQIPhEbib4ROUs+EQ7M/hEqjn4RAhA+ERuRvhE3Uz4RENT+ESqWfhEEGD4RG5m
+ETUbPhEQ3P4RKp5+EQIgPhEdob4RNSM+EQ7k/hEqpn4RBCg+ER2pvhE3az4RDuz+ESiufhE
EMD4RG7G+ETdzPhEQ9P4RKrZ+EQI4PhEbub4RN3s+ERD8/hEovn4RBAA+UR2BvlE3Qz5REMT
+USiGflEECD5RG4m+UTdLPlEOzP5RKo5+UQIQPlEbkb5RNRM+URDU/lEqln5RBBg+UR2ZvlE
3Wz5RENz+USqeflEEID5RG6G+UTdjPlEO5P5RKqZ+UQIoPlEdqb5RNSs+UQ7s/lEsrn5RBDA
+URuxvlE3cz5RDvT+USq2flEEOD5RHbm+UTd7PlEO/P5RKr5+UQQAPpEdgb6RNQM+kQ7E/pE
ohn6RBAg+kR2JvpE3Sz6REMz+kSqOfpEEED6RG5G+kTdTPpEO1P6RKpZ+kQQYPpEbmb6RN1s
+kRDc/pEonn6RAiA+kRuhvpE1Iz6REOT+kSqmfpECKD6RG6m+kTdrPpEO7P6RKq5+kQQwPpE
dsb6RNTM+kRD0/pEqtn6RAjg+kRu5vpE3ez6RDvz+kSi+fpECAD7RHYG+0TdDPtEOxP7RKoZ
+0QQIPtEdib7RN0s+0RDM/tEqjn7RAhA+0RuRvtE3Uz7RENT+0SqWftEGGD7RG5m+0TdbPtE
Q3P7RKp5+0QIgPtEbob7RNSM+0Q7k/tEopn7RBCg+0RupvtE1Kz7RDuz+0SquftECMD7RG7G
+0TdzPtEQ9P7RKrZ+0QI4PtEdub7RNTs+0RD8/tEovn7RBAA/ERuBvxE3Qz8REMT/ESiGfxE
CCD8RG4m/ETULPxEQzP8RKo5/EQQQPxEdkb8RN1M/ERMU/xEqln8RAhg/ERuZvxE3Wz8RExz
/ESqefxECID8RG6G/ETUjPxEQ5P8RKKZ/EQIoPxEbqb8RN2s/EQ7s/xEqrn8RBDA/ER2xvxE
3cz8REPT/ESq2fxECOD8RHbm/ETd7PxEQ/P8RKL5/EQQAP1Edgb9RNQM/URDE/1Eohn9RAgg
/URuJv1E1Cz9REMz/USiOf1ECED9RHZG/UTUTP1EQ1P9RKJZ/UQQYP1Ebmb9RNRs/UQ7c/1E
qnn9RBCA/URuhv1E3Yz9REOT/USqmf1ECKD9RHam/UTUrP1EQ7P9RKq5/UQQwP1Ebsb9RN3M
/URD0/1Eotn9RBDg/URu5v1E3ez9RDvz/USi+f1ECAD+RG4G/kTUDP5EQxP+RKoZ/kQQIP5E
dib+RN0s/kQ7M/5Eojn+RBBA/kRuRv5E3Uz+RDtT/kSiWf5ECGD+RG5m/kTdbP5EO3P+RKp5
/kQQgP5Edob+RN2M/kRDk/5Eopn+RBCg/kRupv5E1Kz+REOz/kSiuf5EEMD+RHbG/kTdzP5E
O9P+RKLZ/kQQ4P5Edub+RN3s/kRD8/5Eqvn+RAgA/0R2Bv9E1Az/RDsT/0SiGf9EECD/RHYm
/0TdLP9EQzP/RKI5/0QIQP9Ebkb/RN1M/0RDU/9Eqln/RBBg/0RuZv9E3Wz/RENz/0Sqef9E
CID/RHaG/0TUjP9EO5P/RKKZ/0QQoP9Ebqb/RN2s/0RDs/9Eqrn/RBDA/0R2xv9E1Mz/REPT
/0Si2f9ECOD/RG7m/0TU7P9EQ/P/RKr5/0QIAABFOwMARW4GAEWeCQBF1QwARQQQAEU7EwBF
bhYARZ4ZAEXVHABFCCAARTcjAEVuJgBFnikARdEsAEUEMABFOzMARW42AEWeOQBF0TwARQhA
AEU7QwBFbkYARZ5JAEXRTABFCFAARTdTAEVuVgBFnlkARdFcAEUIYABFN2MARWpmAEWeaQBF
1WwARQRwAEU3cwBFanYARaJ5AEXRfABFCIAARTeDAEVqhgBFnokARdGMAEUIkABFN5MARW6W
AEWimQBF0ZwARQigAEU7owBFbqYARaKpAEXRrABFCLAARTezAEVqtgBFnrkARdW8AEUEwABF
N8MARWrGAEWeyQBF1cwARQjQAEU30wBFbtYARZ7ZAEXV3ABFBOAARTfjAEVu5gBFoukARdHs
AEUI8ABFO/MARW72AEWe+QBF1fwARQgAAUU3AwFFbgYBRaIJAUXRDAFFBBABRTsTAUVqFgFF
ohkBRdUcAUUIIAFFNyMBRW4mAUWiKQFF0SwBRQgwAUU7MwFFajYBRaI5AUXRPAFFBEABRTdD
AUVuRgFFokkBRdVMAUUIUAFFO1MBRW5WAUWiWQFF0VwBRQRgAUU7YwFFbmYBRaJpAUXVbAFF
BHABRT9zAUVudgFFnnkBRdV8AUUIgAFFO4MBRW6GAUWiiQFF1YwBRQiQAUU7kwFFbpYBRaKZ
AUXRnAFFBKABRTejAUVqpgFFnqkBRdWsAUUEsAFFO7MBRWq2AUWiuQFF2bwBRQjAAUU7wwFF
bsYBRaLJAUXVzAFFBNABRTfTAUVu1gFFotkBRdHcAUUE4AFFN+MBRW7mAUWi6QFF0ewBRQjw
AUU78wFFbvYBRaL5AUXR/AFFCAACRTsDAkVqBgJFogkCRdEMAkUIEAJFOxMCRWoWAkWiGQJF
0RwCRQQgAkU3IwJFbiYCRaIpAkXVLAJFCDACRTszAkVuNgJFojkCRdE8AkUIQAJFO0MCRWpG
AkWiSQJF1UwCRQhQAkU7UwJFblYCRaJZAkXVXAJFCGACRTdjAkVuZgJFnmkCRdVsAkUIcAJF
O3MCRWp2AkWeeQJF1XwCRQiAAkU7gwJFaoYCRZ6JAkXVjAJFCJACRTeTAkVqlgJFopkCRdWc
AkUEoAJFN6MCRWqmAkWeqQJF1awCRQiwAkU7swJFarYCRaK5AkXRvAJFCMACRTfDAkVuxgJF
nskCRdXMAkUE0AJFN9MCRW7WAkWi2QJF1dwCRQTgAkU74wJFbuYCRaLpAkXV7AJFCPACRTfz
AkVu9gJFovkCRdH8AkUEAANFNwMDRWoGA0WeCQNF1QwDRQQQA0U7EwNFbhYDRZ4ZA0XRHANF
BCADRTcjA0VuJgNFnikDRdUsA0UIMANFNzMDRW42A0WiOQNF0TwDRQRAA0U3QwNFbkYDRaJJ
A0XRTANFBFADRTtTA0VuVgNFolkDRdVcA0UEYANFO2MDRWpmA0WiaQNF1WwDRQRwA0U7cwNF
anYDRaJ5A0XVfANFCIADRTeDA0VuhgNFnokDRdGMA0UIkANFO5MDRWqWA0WimQNF0ZwDRQig
A0U3owNFbqYDRZ6pA0XVrANFCLADRTuzA0VutgNFnrkDRdW8A0UEwANFN8MDRW7GA0WiyQNF
0cwDRQjQA0U=</AssayXData><AssayYData Points="2918">6GaBPr3sgT4YlIE+lLaBPtQChT7jFIE+TuCAPlxbgz7VSoM+z1mFPgSVgT5r/YE+0jWBPjy4
gz7seoQ+L4iEPpfSgj7t54A+6uCBPnKjgj6CnYM+Vq+DPtK9gT6CQ4I+L6WEPos4gT7F54M+
3gGDPku1gj6OdoM+mQ6DPoJXgj7YsoQ+uh+CPlzCgz7LWoQ+z/+BPre5fz5qf4E+OUSDPkTk
gj5AvoI+z5eCPgKgfz4xiYM+A/WDPgDBgD6zEoE+QmmDPsuigj7H4IM+OAWDPoTQgD4Xk4M+
AiKBPt5Ogz5ap4M+0/WAPg2Mgj6jrn4+sGKEPtF0gT7K/YU+PfGBPl6mgT5Ib4I+Ns6APtUE
gz4vqoI+m5+EPr7ygj5xzoE+IX6CPtTNhD5XN4M+lVKCPrX/gT4Nk4I+B2SBPm0Fgz5mM4M+
0cGCPnTdgT5gKIE+eJ2CPnDugj46N4Q+ZECAPn3jgz64lYQ+oeqEPkTZgT4LQoI+K4WCPnB+
hD4bhIQ+X3eAPk3Igj7JnYI+1g+CPhqHgT6i24U+kHKCPjUIgT5QZ4M+Fv6DPnBtgT7imIU+
6HOCPiQkgT6RYoM+C+x/PtlEgj71tII+Px2DPp6igz4qP4I+bEGCPl0jgz6LpIQ+d66CPgOQ
gT6b9YI+XxmCPrirgT6C+4I+4OSCPqqNhD4lM4I+DbCBPo/bgT75DII+RCqCPghdgT4hGoI+
PaiCPmtvgj6mvII+361/PnMJhD6QqII+lV+DPkSlgj41+4M+BXGDPvcngz406oQ+OxOAPhqt
gj5o54E+y5CCPopjgD79loA+TnKDPl3qgT5+kYE+qeuCPisKgj6q8IM+Rl6APiadgT6rs4M+
YPOCPv6xgT4YYYU+7aeAPhIfgz6/TIM+IUGEPiU2gz5spYA+CsOBPoBhgT4u+oA+yKKBPvWd
gT7JuYE+ZMWCPgFSgj5tPYI+GFuDPmjWgT5ihoA+ZaSAPn+GgT6UCYE+NAyDPq/xgT4WYYQ+
GbiBPoBqgj7j54I+/n+CPhzFgj6SP4M+y+iAPmUngT7XdIE+YH2EPvwDgj6dd4A+i76BPqhH
gT6dSYI+1RCCPh80gT6/iII+Op2DPsNcgT4N2II+Z+WEPiaUgT5PtX8+YHCDPsBygj7MC4Q+
6uSBPjxPgj4JPIM+pVCBPoXEgT6PvYA+Hr2CPrMIfz5iOoI+pCF/PphLgD6nZ4M+9d+BPvPT
gj4ltYM+wuiBPg/Kgj5OdIQ+MyuDPvjHgz4FN4E+9ESEPpzrgz5RWoM+u8yDPhH1gT74poM+
kB6FPmkogj4gHII+duSCPj3OgT5UzoE+Gg6DPqJxgj7XM4I+kcN+Plkhgj40a4I+GteBPqh/
gj63eoM+BC+APgpggj4Mw4E+54uBPv6Xgj4hYIA+PTyCPh/Ogz6ngYA+ThyDPtIkgT7Xi4A+
qbiCPg6TgT7erYE+TaqDPk3rgj5QwYM+ffmBPsW0gj5Ny4I+9yOCPnhJgj7uP4I+OxmBPmhI
gj7S0oM+q9qBPvftgT5tSYI+GxGEPpaSfj53BII+3tSDPi5AgT6xAIU+tpKBPtC4gj5faYM+
CxCCPuJYgD4rj4I+kByCPnsBgz7au4E+wbiAPusefz5J3II+r12CPswwfz4J7IE+XJ2APior
gD42MoI+PwSBPoQohT4E2oM+F2eBPnPogj5g24I+xDKDPtE1gT6BG4M+p4+CPmYkgj4SfIQ+
bu6BPl6mgj706YA+kRmBPsILgz4MFIA+LEV/Ppa+gT6HPIA+TQ2APr8xgj5MdII+HseDPvUR
gT5+WYI+4vWAPsSnfz6zeIE+VY6BPsdygj5avYE+cWmBPt1tfT72VYA+MHqCPhEsgz6ft4I+
qzKCPvk4gT4La4E+FleBPujDgD6eqoA+ZRGCPhgxfj6Uq4I+fOuAPshUgj5g2oA+fZyBPkQY
gD5JAYI+CZiBPo2EgT4j14E+8ymBPoZXgz5CWII+HC6CPpAygD5BgYI+NWqBPr2whD4oeoE+
LbiCPlJzgT4mtIA+5oaCPoBIgT71B4M+7tmBPmDAgj6BH4E+zN2APpiqgT76AoA+CDWDPvE4
gj7pYYI+RSmCPpE9hD6LT4E+bGZ+PhpQgT7tgYA+lsuBPl3BgT47CIM+1Q6BPsASgD5XeoI+
ZIuAPrj7gT58cIE+AlKDPm5ugT68oIA+uFd/Pi91gz5DmX0+HpeAPnE4gj4LJYA+MU+DPmQE
gz7zon8+YNCAPuDwgD46mYA+BAWCPvVDgj6WwYA+iNaBPjg9fj5+CYI+quSBPvWvfz53pX4+
rZiBPnl+fz7j84A+EweDPs7jgT7bd4I++lyBPrx5gT4lgYQ+qdWAPtPfgD60pIA+LXqBPm3s
gj5b1YE+pKSBPrXhgT7PrYI+TQyCPsZTgT4sxYA+qgaCPjs5gz51LIE+ZuqDPgpRgj6ZW4E+
JCqDPnTbfT4o/YI+tJmBPktggD7cXoE+iniEPuZYgT7MKYE+mZWAPthvgT6ySoA+n2+CPvG6
gD7yMoE+lweEPi7ugT5VgoE+cnmAPsORgD5BE4I+O36BPgMUgT6nJIA+QmOAPqxhgT6z9YA+
JsSBPm7CgT6NSIQ+QfJ9PreRgD54w4A+Un2BPiSagz7GT4I+HM2APs2egD4z/IA+ZqiAPgI3
gT4uQIM+rgx+PmD1gD6SpYA+wAiCPqWYgz4Fp4E+eY6BPj7Yfj4W6IE+Y0Z/Pm/Ggj79AoI+
+DWCPhCAgD7IHYE+iwqCPlyZgj4pQII+Av6BPoo5gz4zaoE+QV+BPr5NgD6OKoE+rrV/PhsO
gT6G3IA+o7GAPpFrfj7+AYE+jZSCPj3wgj6pbYA+UQuCPgB9gD44WoE+XyOAPt/6gD4kwIE+
1HSAPqIcfz4O134+hL9/Po4Jgj6DXoI+WUZ/Ph4dhD52roI+g6GAPiHTgT7lLoE++G+BPj1f
gT7UTIE+C2SCPg5Wgj6qp38+JQeCPvRcgT69foI+JHyCPmVHgT7A/YM+8EKBPhoHgT6VfYI+
CSSCPvjLfj62BoE+A/WCPupRgD56Un8+cVuCPk+7gT6SQoI+P+OBPsbcgD6cPII+JHZ9PsaK
gj4jwYA+r4CCPvePgD56UoA+LcKAPpeJgj6CKYA+i3GDPskvgj7bwH0+IjSBPmjJgD7YhoI+
VLWCPhRTgD4u8H4+3uOBPlrugD7vq4A+HfiAPmKWfT4bq4E+N3yCPoTdgD5UkYA+pPJ+PsXH
gT49SYM+0naBPoj8fz79+4M+8/R/PjPugD7J34E+U5qBPjL0gT64aYI+CBGCPhwRgD5A2IE+
P0eBPiOegT5NzoA+A9SAPlEHgj4Q94E+WFSBPo5ffz5z+4I+dkeAPuLEgD7pFX8+Uth/PtUt
gj5k/oE+mLaCPq6hgj4Zg4E+pKCCPgvwgT707Hw+c/qCPlalgD6Punw+QTOCPnfGgT60ZoA+
CgSBPhF1gD68kIM+ZhyBPr4jfz4WVoI+1riAPl3kgD6xvIA+8Ex/PvL6gT5wSYA+BfCBPoeY
gz46uYA+CAKBPg0ifz7GB34+7fGAPucSgD7TtX8+6K6CPgCngT74QoE+fE+BPlRigD65dIA+
ced/PlGKfT7tLIE+HGeAPoRagD63nYE+0TN+PiykgT7KboE+0CiAPgkegD751oA+HoaAPpY9
gD6MqYE+Qep9PjpAgD4r8H8+YgmCPqORgT5ULoE+r4OAPuHXgj7rioI+HKaAPly4gT5qe3w+
fQ6APteDgj7lw34+n9l/PgxGgj4zj4A+uaqCPqkjgT4ZkIA+6lKBPrdbgT7sKoE+xK5+PmMj
fz57HH8+S0GAPjJ4gT5YW4I+JtmBPlbMgD47ToA+9fd/PhfKfT6cA4I++jWAPqMqfT7nTIE+
74SAPmAPgT405n8+KceAPlvaeT4BkoA+cCqCPnXWgD4g7H0+ciqCPr54gD4tQIA+jk97Pqmi
fj4na38+wmaBPq9qgT6UwX4+tWx9Pt3KgD5ijH0+6CeBPpiGgj7OW3w+OSiBPq8FgD4M4X8+
0D98PpkigT4OYX8+56d9PqKagT4FO4A+3vSAPv/xfj7SYIA+A7l+Ph5EgT70BYE+9lZ/PnMz
fz5S9H8+MfV9Ps2kfT6wc4A+9Cl9PjXHfT7ai38+4RWAPuZzgT4Dy38+Jx+DPoRCfj6WTYE+
FsqAPt7bgD6PYXw+H7p/PoEAgj4+438+kXiCPkPFgj7BYX8+B+l8Ps0CgD6p1IA+AjyBPjrU
fT6DBYE+f6p6PpJ4gT7mTYE+PXyBPoOlfz6xt38+gux+PvILgT6NSoE+ZYWBPvcSgD64MXs+
rwqBPsCmfz4DSYI+1lF9PsZWgD6SfIA+jAd+PqgHgD69t34+aKd9PtSXgD4lVoA+ULiAPjbE
fD6u6IA+ruOAPmCIfT7o7YI+xlN+Pkn1gj7nKoA+TbWAPuy/gT5T/IE+3WyAPrvXgj46PIA+
e8SAPipggD4s+34+/BGCPlMNgz6PlYA+S/GAPpOpgD5wJ4E+1EaCPuowfj6eKII+ObGBPv4o
gD5W8YA+fKqAPjK9fT49NIE+m9KAPsSqgD5DsoE+9EOBPum9gD6pWYA+RWx9Pgf5gD5VGH8+
MFuBPkAIgD5R2H8+N1WBPlY6gT6JaYI+5wB/PkKSgT4hzX0+9Z9/PnWpfD6FTX4+kmuAPjos
gT4AtYA+rLR+PlFTgT4eeoE+KJCBPlKQgj6tm4E+htl9Pm6lgT5LLoI+kZWCPnbAfz5U9n8+
iVOBPhf1gD4oRoA+hqZ9PrGlgT48IIE+QpB/PrHAfj5YVH8+uax8PmdRfz71TIA+jaWAPnzD
gD5gKX4+FaV/PuX8gD4taYA+FY+CPk4pfz5NZYA+K6yBPhKMfj5KQYE+wSyBPgbhfD7h+38+
t3d9PsvpgD44aoA+prR9PqBLfj5iu3s+MFOAPoIyfD7TQ34+xct+Pm45gT4xqH4+tip/PssA
fz4OOH4++4h9PlbdfD5VXIA+OLp+PinpgT6qaYA+8Wp/PlwWgT6sXIA+j6WCPhxtfj4aA4I+
mYaBPjqMgD6ZLXs+DzR+Pg6lgT5PUX0+lHN9PnEOgD5jfIE+DFeAPhu6fj7TxHw+HMd9Pn0d
fz4sQoE+WXd9Pm9cfD71zX0+bvKAPrJxfD4YiH0+BweAPlZfgT6Oin8+5t59PiUWgT5u8X4+
kIeAPkeMfD462X8++bB7PqbBfj6VLoA+VXCAPqekfz74oX0+m6KAPtJkez7WKX4+HeuAPot9
fz5Dq4A+rsWBPqNfgD4vcX8+q3F+PmBugD51ZYE+bEiBPruEgT7Fy34+GNZ+Prm9fz7hfoI+
3OuAPr7KgD6sOn4+c3aAPgh8gD4vY4E+FIqAPgKafD40r4A+WaSAPnengT5wLIA+Tid7Pkok
fT4j94A+nGaAPiapgj6ugH8+b5h9Pi1Igj6gNHw+zPWAPlGngD6e6oA+40WAPmiCgD49FoA+
OlV/PqJ2fT4y94E+UdR/Pn8IgT5mEH8+1759PnAbfD4Yin8++UeBPszofj461H4+oM+APtIe
fD4PhoA+B+F+Ps69fz76kYA+tZqAPgo2fj4wmns+7j99PgQvgD6CZnw+6D2APnZngD6EboA+
JdN6PsDLgD6vb4I+QQ18PjB0gD5meIA+RWZ8Pq6ngD5HU4E+HeWBPn2fgD44OIE+WTmBPu0T
fD60OH4+AgOAPpbRfz4p+X8+6o14PkKCfD5AiX4+hlaAPvZkfD6rIIA+z+J/Pm9EfT7ACIA+
ZA+BPrHrez6ZZ4M+blqAPu8gfz4psH0+zCx9PmuTfT5m0IE+syiBPtCpgD7anX8+wuJ/PvRs
fj5MPX0+YTt/Pg+Ufz6PQoA+LmSAPq5RfT5RGoA+QN5+PmjVfj4ab30+TR1/PvlQgT4A230+
H69+PlqBgj6tdIE+3/99Po83gT4ilH8+2ZZ/Pii6gD5k1oA+3aF/PsJzgD6QW3w+R2uAPu3e
fj5etoE+1S2APiJtez78ZYA+Sl+APpzQgD6L0YM+CZd+PtcTfz7HdoE+y5N/Pvkofz4JDIE+
Llh6PgY1fj7nOHw+Uet/Pi1HgD4BNn0+l6uAPuGDez4NAoA+C019PppMgj4WkXw+qCmAPsV+
fz7Ef3k+Crt6PjOVfz4fSYE+vnN9PgDMfT69WX0+ZWV+PsTWgD5p/38+3ISAPkA7gT6N0n0+
Duh/PmW7fz624nw+IeKAPq40gT6j1no+o2+BPg3Rfz5Vznw+Tj59PjCOfj7QhII+ifx/Pi/M
gT6nhH8+sDd8PuplgD7GAX4+jDx+Pop+fj5OIoA+62p9PlHgfD5IN30+9gp+PgERgD7M2Xk+
UIyAPq/7fz4mRn8+ldl9PqWZez4qfHw+WHR6PnxMgD6gRYA+CiyCPoL2fD4rtX0+Jah/Pl3j
fT4gz34+bGV/PoWZfD7gPX8+sPB6PqtefT6Bt4A+o0qBPqKkfz6xfIA+Qdx9Pmfffj7Fu34+
Ov5/PtUOfD79v34+okN/PkJ1gD6iiYA+JwF9Pt4Iez5DSH8+ZR1+PtJ6fD63cn0+xySAPo26
fD7vDH0+jf9+PjcrgD7bZ30+eFeAPig1gD7/S4A+YOCBPtV+gD5dBYA+ibB/PgzifD53QX8+
a1l7Pj3ffj6TvHs+oqt8PrDQfD7Yh4A+wIV9Pk2EfD58l38+p02APhp9gT5ZL4A+CsSBPg0y
fz7L1X4+iWl/PqP0gT5Bhn8+XR1/PotjfT49sHs+vLyBProCfj57X4A+Q7J/Pme6fj77oX4+
i3iAPlNugT5cWX8+0Il+PvUUgD5ocX0+s2B/PrHFfz5IMnw+1EaAPjswgD7Ow38++RV9Ptl/
gD7lOn4+Oqt/PnkQfD4tjn0+zwl/Pu1pfT6CV30+nFN/PtXGfj7TPX4+EHV8PoJOfz4WNX8+
NKCAPm8afj66D4A+mCB+PuWCfj5Np3w+AW6BPkHfgT7pMn8+V3x/PvECgT4Zm4A+G0J7Ppi1
gD4R/Ho+wvd/Pv/BfT5R5n4+xr98PhzVfD62sX4+x4WAPkTZfT5YpYA+HNZ+PqS8fD5cUoE+
R6N7PvczgD6q2H8+UaJ4PkwRfj7F634+E8yAPgIWgD64fX8+JlGAPiNlgD4lpXw+CVGAPlTZ
fD6QhIE+bO19Ps5bgD7KfIE+xBF9Pucdfz7ot38+C0+BPipwfz60+Hs+/R99Psmmfz5XJn4+
8kmAPjc0fT5Hen8+Ul18PmjqfT7JlXw+sG97PgoGgD6/lHo+8AJ+PjEBfT6C0H0+De19Ph1A
fz5JVYE+BgKCPhcVfz6+toA+NruBPqMIfz7fJHw+0laAPjBLgD6tnnw+q6d8PnxOfj4f6IA+
old8PvkagD5DrXs+3xKAPgfefz5+3n8+rOR6Ps34fD5djH4+uu5/PoiAez4nRX0+mb94PhdM
gT75g30+7m9/Pu6cgD74bIA+Q1iAPrpyfj58QXw+MU57PsXTez4qIYA+BkGAPli2fj5hiYE+
6yh+PvO3gT6VVnw+njh9Pq7NeT4b1nw+98Z8Pusdfz7V730+0NJ8PpEDfj5+VH8+vvV9Pi5K
fz7SpIA+Tld+PulifT57F4A+Ilt+PjbCfz7DSYA+J/R9PjqaeT660H8+mjN6PvCbfj6DY4E+
FY6APrPwez7ku3s+K2J7PmK1fz5FYns++Z19PloTgD5WnX4+JEeAPvLqfz5lxn4+/al7PrOa
fj425Xw+i06APnH4gD4CZYA+tDp+PutCfz5Gq3k+SwWAPnKjfD6WoH4+6v1+PiDIfT4r34A+
Iqx9PhCJfz4O93w+F5aBPtO9gD61t30+P8N7PjGnfD68SX8+dPx8PpGQfT7deX4+fPB+Pg0E
gT4A9H8+xIZ7PttLez47LIA+/Il7PhfagD7aGH8+PMJ5PnNZfj7xXoA+SXiAPu1Yfz5QJn8+
cm9/PllLgT5Su4A+4+5/Pj59gD5Mln0+cVF+PqAsfT5PF4M+ur2APuogfz5wIIE+0NN/Pn6/
ej7i6X8+ZyuAPlMIfD4oCnw+mot7PnGXeT7voIA+ZhGAPkdufj6kPXw+z1B8Phnvej4WSIA+
uyp8PsdpfT4LZX0+Pql5Pg6geT50Pnw+8n5+Pu8Jfz6SNIE+jMp7PoOrez6ToX0+iFKAPrvG
fz5Q238+jMl8Pns7gD70j38+y1N/PgZYez6P/n0+PCN/PrKgfz5x9H0++tN6PtkRfD4aaYA+
spx+PlaBfz7E+Hw+yQ6APtUSfD6GQX0+QSl9Pizkfj7IFX0+M7p7PiBOej721n8+RHJ7Pmpa
ej5F6IA+Qdx7PsY3ej6Zo38+B/p9Ppk8ez7n/H4+AQl8Pulyez7rxoA+qYF6PuJsez5n4Xs+
RUF9Ps80eD4zxn8+nfV+PpS6fz7ODX8+J9d8Pmf1fT5uXn8+lk+BPkAffT4mqYA+Slp+PpRw
fz5yEHs+RHCAPr+cfT7KLHw+QXh6PsY4fj51EIE+zDh9PonEgD4nT4E+NNp5Pr6tfT7e434+
XzqAPld2fz7dPYA+NkF6Pgb+fz58G34+c1SAPh0pgD4GPoA+4r58PgDYeT4TIHw+xXZ+PiKc
fj5uwX0+XKJ8PplifT4+UXs+IvZ7Pi0ogD6+O3s+Xct7Pt4MfD7fbns+yAeAPnT1fj6BeH4+
WTuAPrkufT5Lhn8+NpF8PuREej799ns+kO99Pg5fez5Lj34+Gw98PrEMez75AHs+JI9+PnZG
fz5cDYA+K858Pohzej7rB3w+VbN7PlmlfT5Llnw+dyx5PtoqgT4NcHs+5Mh9PtsNfz65eno+
itJ8Pgm0gT6MDH8+Ngx9PrAbfD6vbnw+ePd6PvYmeD4duX0+M7Z8PoeufD7FhHo+ZK1+Pu+4
fT5N7n0+blyAPplWfz5dLn4+aqB8PsRkfj4lNn4++f94PsS9fz5NrXg+qDN6PhsNfj79V3s+
lDh5Pp+Gez70j38+q0Z+Puv6fD7ID4A+3aB6Pvw8fj5AN3s+JeB9PhHNez4V0Hk+Dz99PiTE
ej7bwXw+VVN8PnPdfj54BX8+t9p6PlZReT4Gy3w+WbN7PhGreT5Um3w+Ic17Pp/VeT4qg30+
qm57PuSieT4gP38+n/55Pjjdez5+z30+Q0l5Pveufj4OpH8+Nwd7Ph6Dfj71X3s+EEd2PusK
fD6bxX0+sol9PtqbfT6fCXs+gVZ8Pm70ej6UYX0+Iu19PvHffz6iAX8+fRiAPiWLeD6A2no+
zJN7Po3Pej6md3w+0o57PlRAej7jf3o+v2N7PhBIfT7eEHo+RdV+PgIQej5Us30+c5F9PreT
ej6XE34+2xl8PrgHej460ns+0F57PrfEeT5klXs+MG+BPiB+ez7+pnw+jkl/Pr6BfD4yvHw+
u+l7PmqhfD79rXs+1ux4PgJ0ez4nlHs+a2h7Ps81fD7uwYA+7JR4PvxYfz6m/H0+zj55PiDN
eD6eVHk+8b96PuMjfT4ID38+pE5/PvHAfz7azno+OFV/PrQvej69T30+xDl+PuUaej6ddnw+
9El8Pmvtfj6kX4A+jOF8Pr5Tfj5Y4n8+PbZ5PnGsfT6XDXg+iRuAPiDRfD45DH4+y0V7Pjk6
gD6KEX0+ehOAPsvVfD5xyXw+k6Z6PmNrez4a9Xo+8aWAPhTiez6+9n0+zqd+PsJXfj6513w+
JOZ6PvOBfz6S3n0+U7t/PrbSfj6goX4+Ngl8PqGdez4iV3k+oGl6Pozjfz6WBn4+nDp5Pi+1
ej4pYX4+QuB6PgVGez6yU3s+xA+APptfez6fcHs+5al4Ps41fD4ycX4+RD57Pkc0fD7ST34+
f4V+Ph8UeD59Qn8+LDR6PpQOgD4+PHs+XUZ9PuTvej5zZns+NMR8Pk2Bfj7ZdHg+qbd8PpVL
ej7X3X4+7097Pq4ofz4M6Ho+vjOAPpfSfD5Rsns+yMF7PiOZgD4mGH8+YvV9PlTlez4YTXs+
To9+PsWJfD5rQX4+Y+d/PssUfT7qxXs+zLF5PlUJfT79jHw+V1R4PphNfT53Gns+sO1+PrnX
fj6g7Xs+GF58PvzleT4JTHk++Hd8PpOwfD5g6Xk+mhF6PiYAfz75VHw+rDB4PqZAfz69hX0+
Tm5/Pg+hez7RFoA+QTx/Prr6eD5gz3k+nJV2PjY/fz5IVns+6Il4PsLFfT5dAn4+IoR7Psr7
ej5ZNn8+DMWBPrXqeT4XLIA+MLB7Phfdfj73+3s+elZ7PpvYfj6J9Hw+tWp5PkiGfT6K8Hs+
UO1/PufVfj6uGnk+vbh0PqbyfD61v3g+8+Z8PqJNfz7asXo+OEN6PoBneT4B2Xo+E8V8Pis9
fD5KPHg+slp7PgD4fD588X0+Lpt4PuxBej6u2X8+iKR9PmnkeD6ZyXY+lot1PgstfT4PGXo+
KIKAPjogej6NVns+WgJ3PkAofD7f/H8+DLh3PlL8fT5xg3w+ceF8Po4cez4i0nw+3hx5PsNk
gD47UXw+BAR4Pup6fz4eRX0+gS97PqZNfD5u+nc+Q1x8Pl3aeT5Fi3g+Hlt8PgNafT6M93k+
HOZ5PoMgfD4SRXs+zr17PlaWfD5U1Xw+wM9+PkAOeT657H0+WPJ7PuOVfT4l4Xo+h3Z8PpJc
fD7rRHw+KjB8PpHpfD5LvHs+9/V8Poulez6BX3w+u2x5Pt9AfD4GLHk+FG58PrtDfT54KXU+
nuR6PqB6fT5mm3o+cWx8Ps1dez591n8+b6F+PvXifz4Pon0+jb15PmKwfD73In8+Iq91PvBn
fD7Di3w+K/J9PtyvfD5EQ3k+OPl/PtUsej5pj3w+44R8PhHLfD73ans+p7x8PrdgfD51Ynk+
nSJ9PnTDfD4K7Hc+1/d7Po02ej46gHw+rf53PqavfD4UvHs+rz59Potqfz4qFXo+qEN8Pi4q
ez6y9Xo+/Ud/PvoOfD7bYHo+KXp6PkD4eT6M630+F1eAPqNUeD4BC4A+pPR/Pq/Hfz5bkHg+
eKh4PjLWej6IX30+7Jl/Pmv2fD4C8ns+pEx+Pr/sez4t+3w+sip6Prprez4WiX8+KTR5PlYl
dD6w4Xw+cTN9PsOueD4JpHo+BBB7Psn9eT7uOns+wSd7PqPJej4iJIA+j7R7PmXCfj41wnk+
CeF5Pkkqfz4yvHw+09Z/Pg3ngD6otHg+MZ53Pu3ReT6AJnk+xsB8PmnufT4SHX8+IjB9Plqv
fD6BZn4+Zwh8PqR9ej6fknk+QD97PjeSdz517no+1U57Pj8vdz4eJ3o+Ei18PrVieD4XDXw+
EYZ6PiQheT5stnw+iWl9PgnwfT6KeXw+8xN2PmwXfD5Ce3w+5q15PuYqez4seXw+mo57PpET
eT5XD3g+ZSJ6PiDCfD789Hk+gOB2Pk0+fD5MU3c+Rpt6PuF3dz7KR3w+h5B5Pl1wfD4oEX8+
xjZ8Piz5ez4FTXo+SNR7PnXSez6Xpno+WEB9PteBdz59qXs+/yyAPqwRez5jH30+TwB4Phl5
ej49NHw+gph7Pg8pfj6K1Xk+Gr17PjFgej7XEXk+6px6PsKffj5Bq3w+wQl9PnpgeT7TaXo+
Xr98PoRpez5Iv3o+rrB5PiGHdz7gcHs+16d6Plk9ez4nh3k++md3Pl6+ez6Wlns+n+98Pt9e
eD4zdXo+tJ56PmTJez7mrno+ai15PozteT4P5Xo+4vt4PiPueT6/tHg+GaB5Pm+weD6iEXw+
eKh5PmpwfD4PwXc+TZx4PjS+ez4m6Hc+lCh8Ps44gD4co3c+DAB/Po0BgD6X23k+V4t2Pv3g
eD78OX0+wwKAPr11ez6pyn0+p0R4PhaYfD7OYXw+VYR9PgPNej6b43s+TBl9PhLKez7X3Hw+
AcV7Pubrej4d4Hc+hMF7Pq+CfD5pcXM+WHl7Pq/4eT64l3k+KDR3Pl24fD6xD3Q+/9Z7Po6Q
ez4Mq38+T898PlF+eT7f0Xg+tLx+Pu+8ez53ans+s8B7Pg2vfz6gfH0+1Wp8Pnrbez7xpH0+
EX16PirQdz5Cvns+8pJ7Pt8fez6GEno+bH16Plj+ez6aZ30+5q13Pl04ej4WIHo+5+x5PrQB
ez41GHo+8W6APiuwfD644Hg+3b58PlYAeT7xj3s+std6Pr9zez52l34++694Pr0Zdz7dY3o+
iDJ5PtB2ez6y5ns+l+Z9PubleD6Tcnw+wzl4PoKmdz7NeXc+rB+APp73fT5JLXs+OdF7Po8T
fT6793w+IwZ6PjGQdT6UzXs+i3J7PtVlez5RGn8+/dF7PuNOeT5ttn0+8H9+PtWWej7WMn4+
Zgp5PoIkez4mKXk+OkR7Psazfj6VDH8+wBF6PvQSeT7fh3g+WXN6PtyAej7q6nk+Ed96PvpR
fT7aEH0+ANJ4Pm6KfT7XCno+7yB8PvE8ez6Ivnk+GVh0Pj9ceD7oQng+3Ad8PpbZfT4pZXg+
3DJ7PtJlfD5vpng+ZKF7PunUdj6snXs+GkB8Ph3jez6dSHo+JAR6Pow3ez4o9Xg+7yt8PuKO
ez5YpXs+oNp9PvWPfj408Xo+S819PtKQeT5ERHo+EvN7PsSrfT6yMX4+FCt5Pm1ofT6czXo+
kfl7PiOsfD7jpX0+oyp8PoWWez4UQ3o+0Ip6PrwYfz5zgXw++214PtI3fj5OeHk+nXJ7PnAy
dz5wxHo+GNR2PvbyeD7MqXs+0vx6PrtfeD5pvnw+fW94Pv6mfD67yXc+3jB6PqpIeT4vnXw+
ti12PjXFdz6jNHk+yUt5PpgrfD5ZY30+lRZ3PtY7ez6B2Xk+Uid9PlQneT63znY+Wgx8Pq5b
fz4Y1Hw+usZ7Pv80fj4rWn8+S9J3Pl4Mej5Io3o+ldl5PgQJfD7oh3c+3Nx8Pj9Cfz7rvXk+
nCp5PuDPfT5V2Xo+h+J6Pi0ZfT5EXnk+MLV7Pgp/eT4uPn0+77R4PlaVeD4W1nk+u7R5PmZY
dz4Oqnk+gpp5Pv9cej5SRn0+Bph+PlFSez6mnXo+Nux7PquwfD5puoA+FZ9+Pk7edD5m0Hc+
NrB9PgtKfT7dkHo+M59+PiGNej778nw+PaB2Phr6eT4zWH4+73l6PquPfj4/vn0+oSt9PglJ
eD41DXc+TON3PnRqdT6n3no+7dB7Pp37fT7Mp3k+HqV3PsA2ez5Z0XM+jot4PjVNej6IrXk+
GbB6Pu9VeT6Vn3o+Spl8Pswrez7BTnk+n6l4PvFqfj7Z+Hs+vQ2APg52eD65nnk+Oat6PnkA
dj7gpHc++HB7Pn9Ufj5xE3w+7VN/PmSwej4otHw+/ut5PrMOej7FuXs+RDV4PgrGeD7xrHo+
HNF5PqV2ej4wcXk+37V6Pm8meT6rjXo+rjZ7Psy4ej7EkHs+9CV1PumlfD5pO3s+mJ59Pn9Q
eD6qfXk+YMl6Pkmfej7yh3k+OY55PjmaeD7S8Xg+DQZ5PtbffD6p+3Y+I39+PsIsfT7Rf3s+
GYB7PnTpej6exXk+rX56PuhXez7n/H0+/Cl7Pk3sfT5RAH0+r9Z4Ps3oeD6tg3g+KYR6PpEF
eT5mEXY+4DN6PnDbdz736Hs+CN15PsGPeT6/9Hs+jXF6PqWLfT7Nm3s+umB2PmTHfj5LQHw+
dkd0PiKxfD5VF3U+Ppx4PgqaeD6/UH4+LRl8PnObfD40WX4+BEl5PlNufD41rXc+GH57PmwT
fD44NHg+jPd2Pl7QfT5lv3g+Iyh/Pmevez4i+Xk+xh93PoBzez7sYHo+fn18Pogfbz6xHHs+
4Uh6Pomhfz6Bt3w+0gp3Pt+Dej4oHng+c990PunMeT6ffHg+ykt1PtNifD7kLXg+Xdd5Ps9U
ej7w7Xg+MS9+PsTFez6tgXg+Ek92PkQzez7ekXw+/mp+Pskxej7z0nc+dPF1PhkveT5trnc+
gep4Pv6Fez7jyXo+sbF7Pk4Sdj63rnU+DNl6PttSdj5JhHg+5T58Pkjvdj4pCns+Nk56PuTx
fD7+FXk+tvp4PsxPeT40RHs+8bF5Ppdkfj4HwHs+zhN/PsiHeD7PNHo+m6l8PmJ8fT7RsXs+
5Nl5PrBhdz7fxns+94p3PgOYdz7G3X8+xcFzPqOFeD79pHs+F8Z8PnaodT4lIX4+t/d4PuNQ
eD7sX3c+k7V3PgKldz73e3k+0PJ1Poqnej7Bf3o+bHJ6PtD8eD72AXg+AZd6PjhFej5zM3c+
TXx9PhaueT5mHnc+7hd+PgDNfD6VVHo+ft56PqtTdz6K9Xc+AH52PpiNdj70/3k+DTx9Plnc
ez7jcns+WZN3PqwTeT5kK3k+XnV7PldWeD6a83o+G/J6Piy1eT5zmHs+H2F6PvQyeT4Mkns+
SiR6PluReD7E9nc+VYJ4PnlhfD4tInk+wed6Plw5ej7YY3U+p4h6PsFnej6AAH4+TtB8PtV/
eD5KnXg+yWh5PnPGez7H33M+9r57Pi5Gfj7v5Hk+Ty15Pnc/fD5jrHc+mnl5PvO3ez6bbHs+
YLp7Piwjcz4B/nw+xB14PoUAfz5hxHc+DDJ5Pi6YeD7ydYA+jTJ4Poipdz6W2Xk+YkB5PhPx
ez5ANHk+TX13PuZBej637no+gWV6Pm94dj5SJXo+X5p3Pqsddz4STXs+W6d5Pr1Edz4J9HM+
Hyl5Pqw2dz6XAHk+ho18PhGddj57d3c+lbF6PkaLfD482HY+DwB5Ps8JfD5TaX4+RLp5Pm8i
ej5Xw3g+0nV4PvKrfD7+4no+J0p4PrUodz4H/3o+O9F5Pmtndj7KCn0+U2R8PqZudz4CDXw+
74N7PvMPez6m23o++KJ3PtLVdT66hng+ClJ3Ptv8eD6BwHs+ewx3Pmx1fD5yxHc+Rsl5Pph6
ej5y8n8+nzZ5Pgm7dT4ih30+bLF6PpDmfz59KHo+0wp2PkPjeT51U3s+x8F7PkA1fD7rY3o+
oiB6PoVEeD7K+nE+LCZ3Pl2Udz7Emns+MGB4PslHfD7AwHY+0Ah4Ps64dz7esno+UtV3PgSW
dz7vz3s+IeB4PrCmfT4Aino+3hl4Ps/ueT5U6XY+DaJ/PvJKeT72PXo+KDB6PpT6dj4U+3o+
dVZ2PhKGej7sJX4+KFd7PsmdeD59Tnc+TMd2PlYFeT7/Y30+KIZ4Piq0eT4gpHs+sPV6PtRn
ez4Lg30+Cvx1Ph+beD65+X0+f4l5PjAyeD40DHo+wq55Pn6pdD47Hno+8Y59PvO2ez5V4Xc+
FOh5Piz2eD62SHg+eQZ4Ppm3dj4gSHU+IDN3Plkjez6n/3g+/FF5PnH+ej40Dns+43d3PoDr
eD5JSXk+Ip54PoF4eD5+7XY+GPF4Pq4lfD4eY3k+zT52PsU/fD6+UHs+Vw15PnP1dz4sfXo+
Fih3PnoweT43l3o+ly11PseveT61Ank+IUJ7PtRbdT6cYno+TPV4PnsxeT42DHs+O5t2Pj4B
dz5+c3Y+Qc53Ps58dz7S5Xk+acB6PsiSeT5yk3s+nK51PjBZfD7hOHg+QuR8Pq7zez4gqHk+
ReB2Pgcjdj7QUns+Q8V4PkA9ej4dxHc+2/F0PlC+eT76zHo+qqN3PhU3eD6xY3w+GoB6PjCR
eT6dp3k+6ZB7Po/kej6MV3o+wyt3Pi66eD75B3g+IPR3Plyjdj4AU3o+ZS99PkzyfD5v4Hg+
CFZ3Pl7Bej4=</AssayYData></Step><Step><CommonData><SampleLocation>2</SampleLocation><SampleID></SampleID><SampleGroup></SampleGroup><SampleInfo></SampleInfo><SampleRow>H</SampleRow><SamplePlate>1</SamplePlate><WellType>REGENERATION</WellType><Concentration>-1</Concentration><ConcentrationUnits>µg/ml</ConcentrationUnits><MolarConcentration>-1</MolarConcentration><MolarConcUnits>nM</MolarConcUnits><MolecularWeight>-1</MolecularWeight><Temperature>30</Temperature><StartTime>2193953</StartTime><AssayTime>5</AssayTime></CommonData><FlowRate>1000</FlowRate><StepType>KREGENERATION</StepType><StepName>Regeneration</StepName><StepStatus>OK</StepStatus><ActualTime>4.99907</ActualTime><CycleTime>0.2</CycleTime><AssayXData Points="25">P9MDRXLWA0Wh2QNF1dwDRQjgA0U74wNFcuYDRaXpA0XV7ANFDPADRT/zA0Vu9gNFpfkDRdn8
A0UMAARFPwMERW4GBEWhCQRF1QwERQwQBEU7EwRFbhYERaEZBEXZHARFCCAERQ==</AssayXData><AssayYData Points="25">in6IQOnKhEDjWYBAb+2GQEMniECbtntAlmuBQHvjhUBQyYRAqR+CQEgghkCT/4JACW16QBE0
g0Dmg4RAD2V5QEM/gUBO74JAW2B8QJeFf0DAm4ZAD1CCQJ9Nf0DehINAkRGCQA==</AssayYData></Step><Step><CommonData><SampleLocation>1</SampleLocation><SampleID>Buffer</SampleID><SampleGroup></SampleGroup><SampleInfo></SampleInfo><SampleRow>H</SampleRow><SamplePlate>1</SamplePlate><WellType>BUFFER</WellType><Concentration>-1</Concentration><ConcentrationUnits>µg/ml</ConcentrationUnits><MolarConcentration>-1</MolarConcentration><MolarConcUnits>nM</MolarConcUnits><MolecularWeight>-1</MolecularWeight><Temperature>30</Temperature><StartTime>2206122</StartTime><AssayTime>5</AssayTime></CommonData><FlowRate>1000</FlowRate><StepType>KREGENERATION</StepType><StepName>Regeneration</StepName><StepStatus>OK</StepStatus><ActualTime>5.002</ActualTime><CycleTime>0.2</CycleTime><AssayXData Points="25">OyMERW4mBEWlKQRF1SwERQwwBEU7MwRFcjYERaU5BEXVPARFDEAERT9DBEVyRgRFpUkERdVM
BEUMUARFP1MERW5WBEWhWQRF2VwERQhgBEU/YwRFbmYERaFpBEXZbARFEHAERQ==</AssayXData><AssayYData Points="25">bYaqP5oCuj+AgbU/hsueP0YYoT8O7qI/fbmYP2zLpD896rI/IsWiP66Ooj+t2bQ/hhavP2Z6
mj8bQKI/u62pP3xGmj9Tppw/NUGlP5DpnD+ZUp4/KNWwP7CRrz+F+6E/O/ylPw==</AssayYData></Step><Step><CommonData><SampleLocation>2</SampleLocation><SampleID></SampleID><SampleGroup></SampleGroup><SampleInfo></SampleInfo><SampleRow>H</SampleRow><SamplePlate>1</SamplePlate><WellType>REGENERATION</WellType><Concentration>-1</Concentration><ConcentrationUnits>µg/ml</ConcentrationUnits><MolarConcentration>-1</MolarConcentration><MolarConcUnits>nM</MolarConcUnits><MolecularWeight>-1</MolecularWeight><Temperature>30</Temperature><StartTime>2218444</StartTime><AssayTime>5</AssayTime></CommonData><FlowRate>1000</FlowRate><StepType>KREGENERATION</StepType><StepName>Regeneration</StepName><StepStatus>OK</StepStatus><ActualTime>5.00005</ActualTime><CycleTime>0.2</CycleTime><AssayXData Points="25">Q3MERXp2BEWpeQRF4XwERRCABEVDgwRFdoYERamJBEXhjARFFJAERUOTBEV6lgRFrZkEReGc
BEUQoARFR6MERXamBEWtqQRF3awERRSwBEVDswRFerYERam5BEXhvARFEMAERQ==</AssayXData><AssayYData Points="25">xCdzQAu7YkBwnmRABMdzQEReZEBJLFxArLtzQBPIaUBVsFtAgxVtQGo1dECAfGFAxW9oQA6D
ckA2LWVAFGBmQI+0ckBOC2pAyqpfQMU3cEAZMHJATaReQEXtZkDXMXFAK1ZrQA==</AssayYData></Step><Step><CommonData><SampleLocation>1</SampleLocation><SampleID>Buffer</SampleID><SampleGroup></SampleGroup><SampleInfo></SampleInfo><SampleRow>H</SampleRow><SamplePlate>1</SamplePlate><WellType>BUFFER</WellType><Concentration>-1</Concentration><ConcentrationUnits>µg/ml</ConcentrationUnits><MolarConcentration>-1</MolarConcentration><MolarConcUnits>nM</MolarConcUnits><MolecularWeight>-1</MolecularWeight><Temperature>30</Temperature><StartTime>2230593</StartTime><AssayTime>5</AssayTime></CommonData><FlowRate>1000</FlowRate><StepType>KREGENERATION</StepType><StepName>Regeneration</StepName><StepStatus>OK</StepStatus><ActualTime>5.00103</ActualTime><CycleTime>0.2</CycleTime><AssayXData Points="25">Q8MERXbGBEWpyQRF3cwERRTQBEVD0wRFetYERa3ZBEXd3ARFFOAERUfjBEV25gRFqekEReHs
BEUU8ARFR/MERXb2BEWp+QRF4fwERRQABUVDAwVFegYFRa0JBUXhDAVFFBAFRQ==</AssayXData><AssayYData Points="25">GYPVPgbL5T6COhA/B8PjPgo9nD4if8g+1XaSPpUQbD6mT7o+zKfgPrc5tD7LK9s+gOcePx6Y
5D4nDN4+BdUFPzPy0T6HAWA+kgadPnrknz7QD44+x1uhPos65T5bP7g+YrrEPg==</AssayYData></Step><Step><CommonData><SampleLocation>2</SampleLocation><SampleID></SampleID><SampleGroup></SampleGroup><SampleInfo></SampleInfo><SampleRow>H</SampleRow><SamplePlate>1</SamplePlate><WellType>REGENERATION</WellType><Concentration>-1</Concentration><ConcentrationUnits>µg/ml</ConcentrationUnits><MolarConcentration>-1</MolarConcentration><MolarConcUnits>nM</MolarConcUnits><MolecularWeight>-1</MolecularWeight><Temperature>30</Temperature><StartTime>2242739</StartTime><AssayTime>5</AssayTime></CommonData><FlowRate>1000</FlowRate><StepType>KREGENERATION</StepType><StepName>Regeneration</StepName><StepStatus>OK</StepStatus><ActualTime>5.00005</ActualTime><CycleTime>0.2</CycleTime><AssayXData Points="25">RxMFRX4WBUWxGQVF4RwFRRggBUVHIwVFfiYFRa0pBUXhLAVFGDAFRUszBUV6NgVFrTkFReU8
BUUUQAVFR0MFRXpGBUWtSQVF5UwFRRRQBUVLUwVFflYFRbFZBUXlXAVFFGAFRQ==</AssayXData><AssayYData Points="25">2U89QJiSJkD2ryZAlHs5QKH/MEDJ2x1Am/owQMRWQEDQ1CZAWQYyQPpoQkDBhSlAiCMmQHWc
OUCJJy1AUaUhQHw3LEAiFDJASU0lQBL7LkDYkERAe/MrQELTJkBPITtAE9wwQA==</AssayYData></Step><Step><CommonData><SampleLocation>1</SampleLocation><SampleID>Buffer</SampleID><SampleGroup></SampleGroup><SampleInfo></SampleInfo><SampleRow>H</SampleRow><SamplePlate>1</SamplePlate><WellType>BUFFER</WellType><Concentration>-1</Concentration><ConcentrationUnits>µg/ml</ConcentrationUnits><MolarConcentration>-1</MolarConcentration><MolarConcUnits>nM</MolarConcUnits><MolecularWeight>-1</MolecularWeight><Temperature>30</Temperature><StartTime>2254921</StartTime><AssayTime>5</AssayTime></CommonData><FlowRate>1000</FlowRate><StepType>KREGENERATION</StepType><StepName>Regeneration</StepName><StepStatus>OK</StepStatus><ActualTime>5.00005</ActualTime><CycleTime>0.2</CycleTime><AssayXData Points="25">S2MFRXpmBUWtaQVF5WwFRRRwBUVHcwVFfnYFRa15BUXhfAVFGIAFRUuDBUV6hgVFsYkFReWM
BUUYkAVFR5MFRXqWBUWxmQVF4ZwFRRigBUVHowVFfqYFRbGpBUXhrAVFGLAFRQ==</AssayXData><AssayYData Points="25">F9UYPxgkHj+zHsI+Eq+rPhS6pj4xOGU+6aiJPoNjwT46H5Q+iSipPn1pCj/Olxc/ZLvVPlkk
5j40a+o+qmiNPjL8dz4TLpg+nquHPvCKmD7ciQY/KVQCP+Nrwj5CZNg+KhMDPw==</AssayYData></Step></KineticsData></ExperimentResults>
