# Supplementary material for: CD147 mediates the adsorption of influenza A virus on the cell surface through direct interaction with HA
Source: Front Cell Infect Microbiol. 2025 Aug 29;15:1647283. doi: 10.3389/fcimb.2025.1647283 (PMC12426278; doi:10.3389/fcimb.2025.1647283)
Supplement: Supplementary file 8 [file DataSheet2.zip › raw data-2/Figure 6/Fingure6 D-I/Fingure6 H/AppTraceColors.ini]

0	A6	-14261055
0	B6	-3721216
0	C6	-12144190
0	D6	-8992723
0	E6	-1264826
0	F6	-4545552
0	G6	-14513767
0	H6	-363184
1	A6A9	-16744193
1	B6B9	-3721216
1	C6C9	-16744193
1	D6D9	-8992723
1	E6E9	-16744193
1	F6F9	-16744193
1	G6G9	-16744193
