# Supplementary material for: CD147 mediates the adsorption of influenza A virus on the cell surface through direct interaction with HA
Source: Front Cell Infect Microbiol. 2025 Aug 29;15:1647283. doi: 10.3389/fcimb.2025.1647283 (PMC12426278; doi:10.3389/fcimb.2025.1647283)
Supplement: Supplementary file 8 [file DataSheet2.zip › raw data-2/Figure 6/Fingure6 D-I/Fingure6 H/ExcelReport.xls]

## Sheet: Experiment Summary
C:\Users\王婷\Desktop\BLIS实验\wangT\wangT\hB2-H7 SENSOR\Experiment_111111
ExpDescription: Unassigned
ExperimentType: KINETICS
StartDateTime: 2024/10/6 21:18:49
MachineName: 4QSYCS2
UserName: Labuser
PlateName: 241006
PlateName2: Unassigned
Instrument Type: OctetRED96e
241006_001.frd (A6)
241006_002.frd (B6)
241006_003.frd (C6)
241006_004.frd (D6)
241006_005.frd (E6)
241006_006.frd (F6)
241006_007.frd (G6)
241006_008.frd (H6)
241006_ExpMethod.fmf
N	Data Name	Assay Time	Flow Rate	Step Type Name	Step Type		Assay Step Number	Step Data Name	Sensor Column	Sample Column	Step Type	Assay Time
1	Baseline2	120	1000	Baseline	2		1	Baseline	1	12	Baseline	120
2	Loading	1200	1000	Loading	3		2	Loading	1	3	Loading	1200
3	Baseline	120	1000	Baseline	2		3	Baseline	1	4	Baseline	120
4	Association	1100	1000	Association	0		4	Association	1	9	Association	1100
5	Dissociation	600	1000	Dissociation	1		5	Dissociation	1	4	Dissociation	600
6	Regeneration	5	1000	Regeneration	6		6	Regeneration	1	2	Regeneration	5
Report Info
SW Name: Octet DataAnalysis
SW Version: 11.1.1.8
Date/Time: 2024/10/14 13:47:30

## Sheet: Sensor Tray
Assay Table					Sensor Location and File Name
Step	Step Name	Step Type	Step Time		Number	Sensor Location	Sensor Type	Sensor Info	File Name
1	Baseline	BASELINE	120		1	A6	SA (Streptavidin)		C:\Users\王婷\Desktop\BLIS实验\wangT\wangT\hB2-H7 SENSOR\Experiment_111111\241006_001.frd
2	Loading	LOADING	579.6		2	B6	SA (Streptavidin)		C:\Users\王婷\Desktop\BLIS实验\wangT\wangT\hB2-H7 SENSOR\Experiment_111111\241006_002.frd
3	Baseline	BASELINE	120		3	C6	SA (Streptavidin)		C:\Users\王婷\Desktop\BLIS实验\wangT\wangT\hB2-H7 SENSOR\Experiment_111111\241006_003.frd
4	Association	ASSOC	706		4	D6	SA (Streptavidin)		C:\Users\王婷\Desktop\BLIS实验\wangT\wangT\hB2-H7 SENSOR\Experiment_111111\241006_004.frd
5	Dissociation	DISASSOC	583.6		5	E6	SA (Streptavidin)		C:\Users\王婷\Desktop\BLIS实验\wangT\wangT\hB2-H7 SENSOR\Experiment_111111\241006_005.frd
6	Regeneration	KREGENERATION	5		6	F6	SA (Streptavidin)		C:\Users\王婷\Desktop\BLIS实验\wangT\wangT\hB2-H7 SENSOR\Experiment_111111\241006_006.frd
7	Regeneration	KREGENERATION	5		7	G6	SA (Streptavidin)		C:\Users\王婷\Desktop\BLIS实验\wangT\wangT\hB2-H7 SENSOR\Experiment_111111\241006_007.frd
8	Regeneration	KREGENERATION	5		8	H6	SA (Streptavidin)		C:\Users\王婷\Desktop\BLIS实验\wangT\wangT\hB2-H7 SENSOR\Experiment_111111\241006_008.frd
9	Regeneration	KREGENERATION	5
10	Regeneration	KREGENERATION	5
11	Regeneration	KREGENERATION	5

## Sheet: Processing Parameters
Processing Parameters
Subtraction Type:	Reference Wells
Align Y:	Yes
	Step to Align:	Baseline
	Time (seconds):	0.1	119.8
Inter-step Correction:	None
S-G Filtering	ON
Analysis Parameters
Step to Analyze	Association & Dissociation
Model:	1 to 1
Fitting	Local Full
Window of Interest:	Association (secs):	0	706
	Dissociation (secs):	0	583.6
Steady State Analysis
	Fit using Data	Req
Sensors Analyzed
	A6 - (H6)
	C6 - (H6)
	D6 - (H6)
	E6 - (H6)
	G6 - (H6)

## Sheet: Sensor Data
Well Number	Well Location	Sensor	Sensor Type	Sensor Info	File Name
1	A1	Empty
2	B1	Empty
3	C1	Empty
4	D1	Empty
5	E1	Empty
6	F1	Empty
7	G1	Empty
8	H1	Empty
9	A2	Empty
10	B2	Empty
11	C2	Empty
12	D2	Empty
13	E2	Empty
14	F2	Empty
15	G2	Empty
16	H2	Empty
17	A3	Empty
18	B3	Empty
19	C3	Empty
20	D3	Empty
21	E3	Empty
22	F3	Empty
23	G3	Empty
24	H3	Empty
25	A4	Empty
26	B4	Empty
27	C4	Empty
28	D4	Empty
29	E4	Empty
30	F4	Empty
31	G4	Empty
32	H4	Empty
33	A5	Empty
34	B5	Empty
35	C5	Empty
36	D5	Empty
37	E5	Empty
38	F5	Empty
39	G5	Empty
40	H5	Empty
41	A6	Ligand Sensor	SA (Streptavidin)		C:\Users\王婷\Desktop\BLIS实验\wangT\wangT\hB2-H7 SENSOR\Experiment_111111\241006_001.frd
42	B6	Empty
43	C6	Ligand Sensor	SA (Streptavidin)		C:\Users\王婷\Desktop\BLIS实验\wangT\wangT\hB2-H7 SENSOR\Experiment_111111\241006_003.frd
44	D6	Ligand Sensor	SA (Streptavidin)		C:\Users\王婷\Desktop\BLIS实验\wangT\wangT\hB2-H7 SENSOR\Experiment_111111\241006_004.frd
45	E6	Ligand Sensor	SA (Streptavidin)		C:\Users\王婷\Desktop\BLIS实验\wangT\wangT\hB2-H7 SENSOR\Experiment_111111\241006_005.frd
46	F6	Empty
47	G6	Ligand Sensor	SA (Streptavidin)		C:\Users\王婷\Desktop\BLIS实验\wangT\wangT\hB2-H7 SENSOR\Experiment_111111\241006_007.frd
48	H6	Reference Sensor	SA (Streptavidin)		C:\Users\王婷\Desktop\BLIS实验\wangT\wangT\hB2-H7 SENSOR\Experiment_111111\241006_008.frd
49	A7	Empty
50	B7	Empty
51	C7	Empty
52	D7	Empty
53	E7	Empty
54	F7	Empty
55	G7	Empty
56	H7	Empty
57	A8	Empty
58	B8	Empty
59	C8	Empty
60	D8	Empty
61	E8	Empty
62	F8	Empty
63	G8	Empty
64	H8	Empty
65	A9	Empty
66	B9	Empty
67	C9	Empty
68	D9	Empty
69	E9	Empty
70	F9	Empty
71	G9	Empty
72	H9	Empty
73	A10	Empty
74	B10	Empty
75	C10	Empty
76	D10	Empty
77	E10	Empty
78	F10	Empty
79	G10	Empty
80	H10	Empty
81	A11	Empty
82	B11	Empty
83	C11	Empty
84	D11	Empty
85	E11	Empty
86	F11	Empty
87	G11	Empty
88	H11	Empty
89	A12	Empty
90	B12	Empty
91	C12	Empty
92	D12	Empty
93	E12	Empty
94	F12	Empty
95	G12	Empty
96	H12	Empty

## Sheet: Sample Data
Well Number	Well Location	Well Type	Sample ID	Description	Molar Conc.
1	A1	Buffer	Buffer		65535
2	B1	Buffer	Buffer		65535
3	C1	Buffer	Buffer		65535
4	D1	Buffer	Buffer		65535
5	E1	Buffer	Buffer		65535
6	F1	Buffer	Buffer		65535
7	G1	Buffer	Buffer		65535
8	H1	Buffer	Buffer		65535
9	A2	Regeneration			65535
10	B2	Regeneration			65535
11	C2	Regeneration			65535
12	D2	Regeneration			65535
13	E2	Regeneration			65535
14	F2	Regeneration			65535
15	G2	Regeneration			65535
16	H2	Regeneration			65535
17	A3	Load	hb2		65535
18	B3	Load	hb2		65535
19	C3	Load	hb2		65535
20	D3	Load	hb2		65535
21	E3	Load	hb2		65535
22	F3	Load	hb2		65535
23	G3	Load	hb2		65535
24	H3	Load	hb2		65535
25	A4	Buffer			65535
26	B4	Buffer			65535
27	C4	Buffer			65535
28	D4	Buffer			65535
29	E4	Buffer			65535
30	F4	Buffer			65535
31	G4	Buffer			65535
32	H4	Buffer			65535
33	A5	Load	mhb2		65535
34	B5	Load	mhb2		65535
35	C5	Load	mhb2		65535
36	D5	Load	mhb2		65535
37	E5	Load	mhb2		65535
38	F5	Load	mhb2		65535
39	G5	Load	mhb2		65535
40	H5	Load	mhb2		65535
41	A6	Load	CB2		65535
42	B6	Load	CB2		65535
43	C6	Load	CB2		65535
44	D6	Load	CB2		65535
45	E6	Load	CB2		65535
46	F6	Load	CB2		65535
47	G6	Load	CB2		65535
48	H6	Load	CB2		65535
49	A7	Sample	H1		885
50	B7	Sample	H1		663.7
51	C7	Sample	H1		442.5
52	D7	Sample	H1		331.9
53	E7	Sample	H1		221.2
54	F7	Sample	H1		110.6
55	G7	Sample	H1		55.31
56	H7	Sample	H1		0
57	A8	Sample	H5		885
58	B8	Sample	H5		663.7
59	C8	Sample	h5		442.5
60	D8	Sample	h5		331.9
61	E8	Sample	h5		221.2
62	F8	Sample	h5		110.6
63	G8	Sample	h5		55.31
64	H8	Sample	h5		0
65	A9	Sample	h7		885
66	B9	Sample	h7		663.7
67	C9	Sample	h7		442.5
68	D9	Sample	h7		331.9
69	E9	Sample	h7		221.2
70	F9	Sample	h7		110.6
71	G9	Sample	h7		55.31
72	H9	Reference Well	h7		0
73	A10	Sample			65535
74	B10	Sample			65535
75	C10	Sample			65535
76	D10	Sample			65535
77	E10	Sample			65535
78	F10	Sample			65535
79	G10	Sample			65535
80	H10	Sample			65535
81	A11	Sample			885
82	B11	Sample			663.7
83	C11	Sample			442.5
84	D11	Sample			331.9
85	E11	Sample			221.2
86	F11	Sample			110.6
87	G11	Sample			55.31
88	H11	Sample			0
89	A12	Buffer			65535
90	B12	Buffer			65535
91	C12	Buffer			65535
92	D12	Buffer			65535
93	E12	Buffer			65535
94	F12	Buffer			65535
95	G12	Buffer			65535
96	H12	Buffer			65535

## Sheet: Raw and Aligned Data
Sensor Location	Color	Sensor	Sensor Type	Sensor Info
A6		Ligand Sensor	SA (Streptavidin)
C6		Ligand Sensor	SA (Streptavidin)
D6		Ligand Sensor	SA (Streptavidin)
E6		Ligand Sensor	SA (Streptavidin)
G6		Ligand Sensor	SA (Streptavidin)
H6		Reference Sensor	SA (Streptavidin)

## Sheet: Result Table
Selected	Include	Index	Color	Sensor Location	Sensor Type	Sensor Info	Replicate Group	Baseline Loc.	Assoc. (Sample) Loc.	Sample ID	Dissoc. Loc.	Loading Well Location	Loading Sample ID	Cycle	Conc. (nM)	Response	KD (M)	KD Error	kon(1/Ms)	kon Error	kdis(1/s)	kdis Error	RMax	RMax Error	kobs(1/s)	Req	Req/Rmax(%)	Full X^2	Full R^2	SSG KD	SSG Rmax	SSG R^2
x	x	0	-14261055	A6	SA (Streptavidin)		N/A	A4	A9	h7	A4	A3	hb2	1	885	0.5731	7.616e-08	1.438e-09	3539	27.94	0.0002695	4.624e-06	0.6813	0.0029	0.003401	0.6273	92.1	0.2068	0.9909
x	x	1	-3721216	C6	SA (Streptavidin)		N/A	C4	C9	h7	C4	C3	hb2	1	442.5	0.4054	5.445e-08	7.579e-10	5182	36.79	0.0002822	3.378e-06	0.5478	0.0024	0.002575	0.4877	89	0.0541	0.996
x	x	2	-12144190	D6	SA (Streptavidin)		N/A	D4	D9	h7	D4	D3	hb2	1	331.9	0.3941	4.465e-08	6.487e-10	6418	50.06	0.0002866	3.513e-06	0.5522	0.0028	0.002417	0.4868	88.1	0.0554	0.9958
x	x	3	-8992723	E6	SA (Streptavidin)		N/A	E4	E9	h7	E4	E3	hb2	1	221.2	0.2975	4.312e-08	3.922e-10	9712	59.46	0.0004188	2.817e-06	0.4196	0.0017	0.002567	0.3512	83.7	0.0179	0.9972
x	x	4	-1264826	G6	SA (Streptavidin)		N/A	G4	G9	h7	G4	G3	hb2	1	55.3	0.0767	1.865e-08	3.809e-10	76870	1378	0.001434	1.403e-05	0.0965	0.0009	0.005685	0.0722	74.8	0.0161	0.9496

## Sheet: Steady State
							Results
								Data Used	Reqs
								Y Weighting
								Chi^2/DoF	0.00181197
								R^2	0.969224
								RMax	0.882593	0.096022
								KD	3.4e-07	±8.5E-08M

## Sheet: Individual Graphs
Include: x Index: 0 Color: -14261055 Sensor Location: A6 Sensor Type: SA (Streptavidin) Baseline Loc.: A4 Assoc. (Sample) Loc.: A9 Sample ID: h7 Dissoc. Loc.: A4 Loading Well Location: A3 Loading Sample ID: hb2 Cycle: 1 Conc. (nM): 885 Response: 0.5731 KD (M): 7.616E-08 KD Error: 1.438E-09 kon(1/Ms): 3.539E03 kon Error: 2.794E01 kdis(1/s): 2.695E-04 kdis Error: 4.624E-06 RMax: 0.6813 RMax Error: …																	Include: x Index: 1 Color: -3721216 Sensor Location: C6 Sensor Type: SA (Streptavidin) Baseline Loc.: C4 Assoc. (Sample) Loc.: C9 Sample ID: h7 Dissoc. Loc.: C4 Loading Well Location: C3 Loading Sample ID: hb2 Cycle: 1 Conc. (nM): 442.5 Response: 0.4054 KD (M): 5.445E-08 KD Error: 7.579E-10 kon(1/Ms): 5.182E03 kon Error: 3.679E01 kdis(1/s): 2.822E-04 kdis Error: 3.378E-06 RMax: 0.5478 RMax Error:…
Include: x Index: 2 Color: -12144190 Sensor Location: D6 Sensor Type: SA (Streptavidin) Baseline Loc.: D4 Assoc. (Sample) Loc.: D9 Sample ID: h7 Dissoc. Loc.: D4 Loading Well Location: D3 Loading Sample ID: hb2 Cycle: 1 Conc. (nM): 331.9 Response: 0.3941 KD (M): 4.465E-08 KD Error: 6.487E-10 kon(1/Ms): 6.418E03 kon Error: 5.006E01 kdis(1/s): 2.866E-04 kdis Error: 3.513E-06 RMax: 0.5522 RMax Error…																	Include: x Index: 3 Color: -8992723 Sensor Location: E6 Sensor Type: SA (Streptavidin) Baseline Loc.: E4 Assoc. (Sample) Loc.: E9 Sample ID: h7 Dissoc. Loc.: E4 Loading Well Location: E3 Loading Sample ID: hb2 Cycle: 1 Conc. (nM): 221.2 Response: 0.2975 KD (M): 4.312E-08 KD Error: 3.922E-10 kon(1/Ms): 9.712E03 kon Error: 5.946E01 kdis(1/s): 4.188E-04 kdis Error: 2.817E-06 RMax: 0.4196 RMax Error:…
Include: x Index: 4 Color: -1264826 Sensor Location: G6 Sensor Type: SA (Streptavidin) Baseline Loc.: G4 Assoc. (Sample) Loc.: G9 Sample ID: h7 Dissoc. Loc.: G4 Loading Well Location: G3 Loading Sample ID: hb2 Cycle: 1 Conc. (nM): 55.3 Response: 0.0767 KD (M): 1.865E-08 KD Error: 3.809E-10 kon(1/Ms): 7.687E04 kon Error: 1.378E03 kdis(1/s): 1.434E-03 kdis Error: 1.403E-05 RMax: 0.0965 RMax Error: …

## Sheet: Analysis Parameters
2;0:Association; 1: Dissociation; 2: both
1;1: 1:1 model; 2: 2:1; 3: Mass Transport
0;0:local; 1:global
0;0:Full; 1: partial
0;0:Sensor; 1: color; 2:...
0;
1;0:linked; 1: unlinked by sensor; 2: unlinked by compound; 3: ...
1;0: use entire step, 1:use WOI
0;secs, Assoication starts
705.999987792969;Association step ends
0;Dissociation step starts
583.6;Dissociation step ends
0;0: use Req; 1:Response;
