# Supplementary material for: CD147 mediates the adsorption of influenza A virus on the cell surface through direct interaction with HA
Source: Front Cell Infect Microbiol. 2025 Aug 29;15:1647283. doi: 10.3389/fcimb.2025.1647283 (PMC12426278; doi:10.3389/fcimb.2025.1647283)
Supplement: Supplementary file 8 [file DataSheet2.zip › raw data-2/Figure 6/Fingure6 D-I/Fingure6 H/OctetExperiment.log]

2024/10/06 21:18:49	Instrument is busy
2024/10/06 21:18:50	Instrument is finished
2024/10/06 21:18:50	Ready
2024/10/06 21:19:02	Experiment started
2024/10/06 21:19:02	Starting new step
2024/10/06 21:19:02	Plate 1 temperature = 30 C
2024/10/06 21:19:02	Waiting to pick up sensor location A6
2024/10/06 21:19:02	Picking sensors location A6
2024/10/06 21:19:11	Checking sensors location A6
2024/10/06 21:19:12	Sensor 1: Integration Time = 2.16 ms
2024/10/06 21:19:12	Sensor 2: Integration Time = 2.08 ms
2024/10/06 21:19:12	Sensor 3: Integration Time = 1.90 ms
2024/10/06 21:19:12	Sensor 4: Integration Time = 2.02 ms
2024/10/06 21:19:12	Sensor 5: Integration Time = 2.48 ms
2024/10/06 21:19:12	Sensor 6: Integration Time = 2.59 ms
2024/10/06 21:19:12	Sensor 7: Integration Time = 2.10 ms
2024/10/06 21:19:12	Sensor 8: Integration Time = 2.50 ms
2024/10/06 21:19:19	Picking sensors completed location A6
2024/10/06 21:19:19	Ready to move to sample location A12
2024/10/06 21:19:19	Plate 1 temperature = 30 C
2024/10/06 21:19:20	Moving to sample location A12
2024/10/06 21:19:28	Arrived at sample location A12
2024/10/06 21:19:28	Waiting to start sample location A12
2024/10/06 21:19:28	Processing sample location A12
2024/10/06 21:21:28	Sample completed location A12
2024/10/06 21:21:28	Waiting to start new step
2024/10/06 21:21:29	Starting new step
2024/10/06 21:21:29	Ready to move to sample location A3
2024/10/06 21:21:29	Moving to sample location A3
2024/10/06 21:21:40	Arrived at sample location A3
2024/10/06 21:21:40	Waiting to start sample location A3
2024/10/06 21:21:40	Processing sample location A3
2024/10/06 21:31:23	Assay step skipped
2024/10/06 21:31:23	Waiting to start new step
2024/10/06 21:31:23	Starting new step
2024/10/06 21:31:23	Ready to move to sample location A4
2024/10/06 21:31:23	Moving to sample location A4
2024/10/06 21:31:31	Arrived at sample location A4
2024/10/06 21:31:31	Waiting to start sample location A4
2024/10/06 21:31:31	Processing sample location A4
2024/10/06 21:33:31	Sample completed location A4
2024/10/06 21:33:31	Waiting to start new step
2024/10/06 21:33:31	Starting new step
2024/10/06 21:33:31	Ready to move to sample location A9
2024/10/06 21:33:31	Moving to sample location A9
2024/10/06 21:33:41	Arrived at sample location A9
2024/10/06 21:33:42	Waiting to start sample location A9
2024/10/06 21:33:42	Processing sample location A9
2024/10/06 21:45:30	Assay step skipped
2024/10/06 21:45:31	Waiting to start new step
2024/10/06 21:45:31	Starting new step
2024/10/06 21:45:31	Ready to move to sample location A4
2024/10/06 21:45:31	Moving to sample location A4
2024/10/06 21:45:41	Arrived at sample location A4
2024/10/06 21:45:41	Waiting to start sample location A4
2024/10/06 21:45:42	Processing sample location A4
2024/10/06 21:55:28	Assay step skipped
2024/10/06 21:55:28	Waiting to start new step
2024/10/06 21:55:28	Starting new step
2024/10/06 21:55:28	Ready to move to sample location A2
2024/10/06 21:55:28	Moving to sample location A2
2024/10/06 21:55:36	Arrived at sample location A2
2024/10/06 21:55:36	Waiting to start sample location A2
2024/10/06 21:55:36	Processing sample location A2
2024/10/06 21:55:41	Sample completed location A2
2024/10/06 21:55:41	Waiting to start new step
2024/10/06 21:55:41	Starting new step
2024/10/06 21:55:41	Ready to move to sample location A1
2024/10/06 21:55:41	Moving to sample location A1
2024/10/06 21:55:48	Arrived at sample location A1
2024/10/06 21:55:48	Waiting to start sample location A1
2024/10/06 21:55:48	Processing sample location A1
2024/10/06 21:55:53	Sample completed location A1
2024/10/06 21:55:53	Waiting to start new step
2024/10/06 21:55:54	Starting new step
2024/10/06 21:55:54	Ready to move to sample location A2
2024/10/06 21:55:54	Moving to sample location A2
2024/10/06 21:56:00	Arrived at sample location A2
2024/10/06 21:56:00	Waiting to start sample location A2
2024/10/06 21:56:01	Processing sample location A2
2024/10/06 21:56:05	Sample completed location A2
2024/10/06 21:56:05	Waiting to start new step
2024/10/06 21:56:06	Starting new step
2024/10/06 21:56:06	Ready to move to sample location A1
2024/10/06 21:56:06	Moving to sample location A1
2024/10/06 21:56:12	Arrived at sample location A1
2024/10/06 21:56:13	Waiting to start sample location A1
2024/10/06 21:56:13	Processing sample location A1
2024/10/06 21:56:17	Sample completed location A1
2024/10/06 21:56:18	Waiting to start new step
2024/10/06 21:56:18	Starting new step
2024/10/06 21:56:18	Ready to move to sample location A2
2024/10/06 21:56:18	Moving to sample location A2
2024/10/06 21:56:25	Arrived at sample location A2
2024/10/06 21:56:25	Waiting to start sample location A2
2024/10/06 21:56:25	Processing sample location A2
2024/10/06 21:56:30	Sample completed location A2
2024/10/06 21:56:30	Waiting to start new step
2024/10/06 21:56:30	Starting new step
2024/10/06 21:56:30	Ready to move to sample location A1
2024/10/06 21:56:30	Moving to sample location A1
2024/10/06 21:56:37	Arrived at sample location A1
2024/10/06 21:56:37	Waiting to start sample location A1
2024/10/06 21:56:37	Processing sample location A1
2024/10/06 21:56:42	Sample completed location A1
2024/10/06 21:56:42	Waiting for ejection start location A6
2024/10/06 21:56:42	Ejecting sensor location A6
2024/10/06 21:57:04	Ejecting completed location A6
2024/10/06 21:57:04	Experiment finished
2024/10/06 21:57:05	Ready
