# Supplementary material for: CD147 mediates the adsorption of influenza A virus on the cell surface through direct interaction with HA
Source: Front Cell Infect Microbiol. 2025 Aug 29;15:1647283. doi: 10.3389/fcimb.2025.1647283 (PMC12426278; doi:10.3389/fcimb.2025.1647283)
Supplement: Supplementary file 8 [file DataSheet2.zip › raw data-2/Figure 6/Fingure6 D-I/Fingure6 H/Results/A6Results.txt]

Conc1	8.85E-07	
Start1	819.6	
Stop1	2109	
Kobs	0.00026951150490898	
Error Kobs	4.62376342197524E-06	
Koff	0	
Error Koff	0	
Time1	Data1	Fit1	
819.6	-0.03047949	0	
819.8	-0.03089325	0.0004266	
820	-0.03109029	0.00085291	
820.2	-0.03168977	0.00127893	
820.4	-0.03131017	0.00170467	
820.6	-0.03105656	0.00213011	
820.8	-0.03053703	0.00255526	
821	-0.02995275	0.00298013	
821.2	-0.02874237	0.0034047	
821.4	-0.02745912	0.00382899	
821.6	-0.02554342	0.00425298	
821.8	-0.0233951	0.00467669	
822	-0.02247127	0.00510011	
822.2	-0.02122654	0.00552325	
822.4	-0.01988422	0.00594609	
822.6	-0.01871742	0.00636865	
822.8	-0.0176298	0.00679092	
823	-0.0165708	0.0072129	
823.2	-0.01530747	0.0076346	
823.4	-0.01520437	0.00805601	
823.6	-0.01480668	0.00847713	
823.8	-0.01324294	0.00889797	
824	-0.0123371	0.00931852	
824.2	-0.01187774	0.00973878	
824.4	-0.01081026	0.01015876	
824.6	-0.01003642	0.01057846	
824.8	-0.00950179	0.01099786	
825	-0.00892904	0.01141699	
825.2	-0.00808476	0.01183582	
825.4	-0.00685959	0.01225438	
825.6	-0.00574103	0.01267264	
825.8	-0.00497569	0.01309063	
826	-0.00387447	0.01350833	
826.2	-0.00288825	0.01392574	
826.4	-0.00157459	0.01434287	
826.6	-0.00015254	0.01475972	
826.8	0.00069053	0.01517628	
827	0.00151941	0.01559257	
827.2	0.00236141	0.01600856	
827.4	0.00340886	0.01642428	
827.6	0.00471365	0.01683971	
827.8	0.00545993	0.01725486	
828	0.00597887	0.01766973	
828.2	0.0064253	0.01808431	
828.4	0.00719523	0.01849861	
828.6	0.00785139	0.01891264	
828.8	0.00817886	0.01932638	
829	0.00860977	0.01973983	
829.2	0.00929538	0.02015301	
829.4	0.01036941	0.02056591	
829.6	0.01095667	0.02097852	
829.8	0.01188297	0.02139086	
830	0.01285367	0.02180291	
830.2	0.01367478	0.02221469	
830.4	0.01487251	0.02262618	
830.6	0.0159351	0.0230374	
830.8	0.01650405	0.02344833	
831	0.01722451	0.02385899	
831.2	0.01779744	0.02426936	
831.4	0.01829826	0.02467946	
831.6	0.01827608	0.02508928	
831.8	0.01829146	0.02549882	
832	0.01874621	0.02590808	
832.2	0.0191791	0.02631706	
832.4	0.020202	0.02672576	
832.6	0.02075589	0.02713419	
832.8	0.0217743	0.02754234	
833	0.02236993	0.02795021	
833.2	0.02317453	0.0283578	
833.4	0.02400354	0.02876512	
833.6	0.02465784	0.02917216	
833.8	0.02531529	0.02957892	
834	0.02659041	0.02998541	
834.2	0.02779143	0.03039162	
834.4	0.02901368	0.03079755	
834.6	0.02957425	0.03120321	
834.8	0.03045358	0.03160859	
835	0.03101625	0.0320137	
835.2	0.03141772	0.03241853	
835.4	0.03206563	0.03282308	
835.6	0.03307106	0.03322736	
835.8	0.0336866	0.03363137	
836	0.03462799	0.0340351	
836.2	0.03536501	0.03443855	
836.4	0.03632495	0.03484173	
836.6	0.03730628	0.03524464	
836.8	0.03827605	0.03564728	
837	0.0392646	0.03604963	
837.2	0.03939427	0.03645172	
837.4	0.04006133	0.03685353	
837.6	0.04057752	0.03725507	
837.8	0.04106049	0.03765634	
838	0.04182672	0.03805733	
838.2	0.04238981	0.03845805	
838.4	0.04331566	0.0388585	
838.6	0.04307471	0.03925867	
838.8	0.04392391	0.03965858	
839	0.04483633	0.04005821	
839.2	0.04526547	0.04045757	
839.4	0.04634062	0.04085666	
839.6	0.04682245	0.04125547	
839.8	0.04707788	0.04165402	
840	0.04799284	0.04205229	
840.2	0.04797111	0.0424503	
840.4	0.0483975	0.04284803	
840.6	0.04918112	0.04324549	
840.8	0.04954097	0.04364268	
841	0.05008141	0.04403961	
841.2	0.05006352	0.04443626	
841.4	0.05039506	0.04483264	
841.6	0.05103256	0.04522875	
841.8	0.05181155	0.0456246	
842	0.05288892	0.04602017	
842.2	0.05348253	0.04641548	
842.4	0.05376059	0.04681051	
842.6	0.05443363	0.04720528	
842.8	0.05536465	0.04759978	
843	0.05591972	0.04799401	
843.2	0.05585957	0.04838797	
843.4	0.05646164	0.04878167	
843.6	0.0564624	0.04917509	
843.8	0.05746909	0.04956825	
844	0.05810934	0.04996115	
844.2	0.05817846	0.05035377	
844.4	0.05874833	0.05074613	
844.6	0.05959599	0.05113822	
844.8	0.0602932	0.05153004	
845	0.06087145	0.0519216	
845.2	0.06195055	0.05231289	
845.4	0.06230978	0.05270392	
845.6	0.06340397	0.05309468	
845.8	0.064581	0.05348517	
846	0.06496844	0.0538754	
846.2	0.06538638	0.05426537	
846.4	0.06610077	0.05465506	
846.6	0.06690674	0.0550445	
846.8	0.06702843	0.05543366	
847	0.06750854	0.05582257	
847.2	0.06790962	0.05621121	
847.4	0.06826071	0.05659958	
847.6	0.06835562	0.05698769	
847.8	0.06900183	0.05737554	
848	0.0687398	0.05776312	
848.2	0.06931448	0.05815044	
848.4	0.0698095	0.0585375	
848.6	0.07069283	0.05892429	
848.8	0.07099275	0.05931082	
849	0.07161718	0.05969709	
849.2	0.07256498	0.06008309	
849.4	0.07291933	0.06046883	
849.6	0.07342096	0.06085431	
849.8	0.07409461	0.06123953	
850	0.07467605	0.06162448	
850.2	0.07580497	0.06200918	
850.4	0.07611025	0.06239361	
850.6	0.07689831	0.06277778	
850.8	0.0776788	0.06316169	
851	0.0786348	0.06354533	
851.2	0.07945064	0.06392872	
851.4	0.07908799	0.06431185	
851.6	0.0791323	0.06469471	
851.8	0.07974327	0.06507732	
852	0.08018212	0.06545966	
852.2	0.081443	0.06584175	
852.4	0.0820394	0.06622357	
852.6	0.08248777	0.06660514	
852.8	0.08294824	0.06698645	
853	0.0833491	0.06736749	
853.2	0.08364261	0.06774828	
853.4	0.08413673	0.06812881	
853.6	0.08462364	0.06850908	
853.8	0.08497323	0.06888909	
854	0.08584009	0.06926884	
854.2	0.08677533	0.06964834	
854.4	0.08658114	0.07002757	
854.6	0.08734796	0.07040655	
854.8	0.0880258	0.07078527	
855	0.08894185	0.07116374	
855.2	0.08977081	0.07154194	
855.4	0.08974003	0.07191989	
855.6	0.09075175	0.07229758	
855.8	0.09143516	0.07267502	
856	0.09191468	0.0730522	
856.2	0.09276707	0.07342912	
856.4	0.09321522	0.07380579	
856.6	0.0934105	0.07418219	
856.8	0.09379506	0.07455835	
857	0.0940458	0.07493425	
857.2	0.09472891	0.07530989	
857.4	0.0952203	0.07568527	
857.6	0.0953082	0.0760604	
857.8	0.09565326	0.07643528	
858	0.09673353	0.0768099	
858.2	0.09696031	0.07718427	
858.4	0.0972885	0.07755838	
858.6	0.0980702	0.07793224	
858.8	0.09862891	0.07830584	
859	0.09981899	0.07867919	
859.2	0.10022342	0.07905228	
859.4	0.10050642	0.07942513	
859.6	0.10113242	0.07979771	
859.8	0.10196278	0.08017005	
860	0.10239369	0.08054213	
860.2	0.10265219	0.08091396	
860.4	0.10279876	0.08128553	
860.6	0.10228998	0.08165686	
860.8	0.10219818	0.08202793	
861	0.10261491	0.08239874	
861.2	0.10277339	0.08276931	
861.4	0.10249623	0.08313962	
861.6	0.10275843	0.08350968	
861.8	0.10334494	0.08387949	
862	0.10352354	0.08424905	
862.2	0.10341649	0.08461836	
862.4	0.10458484	0.08498742	
862.6	0.10513649	0.08535622	
862.8	0.10565457	0.08572478	
863	0.10640655	0.08609308	
863.2	0.10643473	0.08646113	
863.4	0.10688539	0.08682894	
863.6	0.1077134	0.08719649	
863.8	0.10801066	0.08756379	
864	0.10828698	0.08793084	
864.2	0.10824019	0.08829765	
864.4	0.10866303	0.0886642	
864.6	0.10883053	0.08903051	
864.8	0.10916388	0.08939656	
865	0.10948268	0.08976237	
865.2	0.11011158	0.09012793	
865.4	0.11031002	0.09049324	
865.6	0.11089646	0.0908583	
865.8	0.11163993	0.09122311	
866	0.11247883	0.09158767	
866.2	0.11284334	0.09195199	
866.4	0.11407646	0.09231606	
866.6	0.11503551	0.09267988	
866.8	0.11493506	0.09304345	
867	0.11562505	0.09340678	
867.2	0.11623752	0.09376986	
867.4	0.11720871	0.09413269	
867.6	0.11838456	0.09449528	
867.8	0.11981416	0.09485762	
868	0.12064838	0.09521971	
868.2	0.120729	0.09558156	
868.4	0.1214884	0.09594316	
868.6	0.12181275	0.09630451	
868.8	0.1215031	0.09666562	
869	0.12105647	0.09702648	
869.2	0.12162863	0.0973871	
869.4	0.12173429	0.09774747	
869.6	0.1219535	0.0981076	
869.8	0.12247756	0.09846748	
870	0.12209814	0.09882712	
870.2	0.12213248	0.09918652	
870.4	0.12305116	0.09954566	
870.6	0.12326414	0.09990457	
870.8	0.1233946	0.10026323	
871	0.12474549	0.10062165	
871.2	0.12573981	0.10097982	
871.4	0.12680476	0.10133775	
871.6	0.12768692	0.10169543	
871.8	0.12863446	0.10205288	
872	0.12899219	0.10241008	
872.2	0.12951866	0.10276703	
872.4	0.13011774	0.10312375	
872.6	0.13014852	0.10348022	
872.8	0.12953732	0.10383645	
873	0.12974568	0.10419243	
873.2	0.13122789	0.10454818	
873.4	0.13131769	0.10490368	
873.6	0.1309116	0.10525894	
873.8	0.13086755	0.10561396	
874	0.13060766	0.10596874	
874.2	0.1309871	0.10632328	
874.4	0.13136482	0.10667757	
874.6	0.13164633	0.10703163	
874.8	0.13193867	0.10738544	
875	0.13269967	0.10773901	
875.2	0.13290389	0.10809235	
875.4	0.13285187	0.10844544	
875.6	0.13343321	0.10879829	
875.8	0.13379458	0.1091509	
876	0.13434139	0.10950328	
876.2	0.13487523	0.10985541	
876.4	0.1352335	0.1102073	
876.6	0.13521228	0.11055896	
876.8	0.13561149	0.11091037	
877	0.13676076	0.11126155	
877.2	0.13732549	0.11161248	
877.4	0.13723338	0.11196318	
877.6	0.13746145	0.11231364	
877.8	0.13848425	0.11266386	
878	0.13900526	0.11301385	
878.2	0.13961012	0.11336359	
878.4	0.14009391	0.1137131	
878.6	0.1400637	0.11406237	
878.8	0.14002846	0.1144114	
879	0.14058458	0.1147602	
879.2	0.14023315	0.11510876	
879.4	0.14061854	0.11545708	
879.6	0.14117451	0.11580516	
879.8	0.14147102	0.11615301	
880	0.14152365	0.11650062	
880.2	0.14237504	0.11684799	
880.4	0.14229505	0.11719513	
880.6	0.14254072	0.11754203	
880.8	0.14325319	0.1178887	
881	0.14401746	0.11823513	
881.2	0.14498552	0.11858133	
881.4	0.1464485	0.11892728	
881.6	0.14725434	0.11927301	
881.8	0.14797168	0.1196185	
882	0.14805173	0.11996375	
882.2	0.14877767	0.12030877	
882.4	0.14936922	0.12065355	
882.6	0.14985505	0.12099811	
882.8	0.15021165	0.12134242	
883	0.15058048	0.1216865	
883.2	0.1509411	0.12203035	
883.4	0.15162015	0.12237396	
883.6	0.15123556	0.12271734	
883.8	0.15100531	0.12306049	
884	0.15048542	0.1234034	
884.2	0.15140314	0.12374608	
884.4	0.151027	0.12408853	
884.6	0.15153652	0.12443074	
884.8	0.15167035	0.12477273	
885	0.15217446	0.12511447	
885.2	0.15264056	0.12545599	
885.4	0.15294546	0.12579728	
885.6	0.15304539	0.12613833	
885.8	0.15300705	0.12647915	
886	0.15401515	0.12681974	
886.2	0.1550455	0.12716009	
886.4	0.15583278	0.12750022	
886.6	0.15573249	0.12784011	
886.8	0.15599216	0.12817977	
887	0.1564817	0.12851921	
887.2	0.15679943	0.12885841	
887.4	0.15701328	0.12919738	
887.6	0.15716155	0.12953612	
887.8	0.15749011	0.12987463	
888	0.15804022	0.13021291	
888.2	0.15831289	0.13055095	
888.4	0.15813024	0.13088877	
888.6	0.15890352	0.13122636	
888.8	0.15889321	0.13156372	
889	0.15940552	0.13190085	
889.2	0.15993542	0.13223776	
889.4	0.16046085	0.13257443	
889.6	0.16105245	0.13291087	
889.8	0.1613124	0.13324709	
890	0.16210802	0.13358307	
890.2	0.16232102	0.13391883	
890.4	0.16305533	0.13425436	
890.6	0.1628847	0.13458966	
890.8	0.16368217	0.13492473	
891	0.16408478	0.13525958	
891.2	0.16478282	0.13559419	
891.4	0.16529994	0.13592858	
891.6	0.16531321	0.13626274	
891.8	0.16502791	0.13659668	
892	0.16488691	0.13693039	
892.2	0.16479763	0.13726387	
892.4	0.16530495	0.13759712	
892.6	0.16587096	0.13793015	
892.8	0.16604289	0.13826295	
893	0.16703005	0.13859552	
893.2	0.16742	0.13892787	
893.4	0.16744466	0.13926	
893.6	0.16800613	0.13959189	
893.8	0.16788344	0.13992356	
894	0.16830193	0.14025501	
894.2	0.16854252	0.14058623	
894.4	0.16898491	0.14091722	
894.6	0.16870236	0.14124799	
894.8	0.16944043	0.14157854	
895	0.16967474	0.14190886	
895.2	0.17000428	0.14223895	
895.4	0.16994671	0.14256882	
895.6	0.16975597	0.14289847	
895.8	0.16993116	0.14322789	
896	0.1699734	0.14355709	
896.2	0.17025595	0.14388606	
896.4	0.17034923	0.14421481	
896.6	0.17145715	0.14454334	
896.8	0.17224077	0.14487165	
897	0.17280996	0.14519973	
897.2	0.17284352	0.14552758	
897.4	0.17305296	0.14585522	
897.6	0.17397021	0.14618263	
897.8	0.17434803	0.14650982	
898	0.17555956	0.14683678	
898.2	0.17646674	0.14716353	
898.4	0.17684005	0.14749005	
898.6	0.17754071	0.14781635	
898.8	0.1785586	0.14814243	
899	0.17933156	0.14846828	
899.2	0.17988675	0.14879392	
899.4	0.18001206	0.14911933	
899.6	0.17990014	0.14944452	
899.8	0.17983104	0.14976949	
900	0.17939788	0.15009424	
900.2	0.17911065	0.15041877	
900.4	0.17929186	0.15074308	
900.6	0.17937037	0.15106717	
900.8	0.1790544	0.15139103	
901	0.17876552	0.15171468	
901.2	0.17879185	0.15203811	
901.4	0.17909712	0.15236131	
901.6	0.17926432	0.1526843	
901.8	0.17959801	0.15300707	
902	0.1806097	0.15332962	
902.2	0.18091408	0.15365194	
902.4	0.18128381	0.15397405	
902.6	0.18256325	0.15429594	
902.8	0.18328072	0.15461761	
903	0.18431159	0.15493907	
903.2	0.18439027	0.1552603	
903.4	0.18471099	0.15558132	
903.6	0.18463804	0.15590211	
903.8	0.18472959	0.15622269	
904	0.18482053	0.15654305	
904.2	0.18493374	0.1568632	
904.4	0.18470763	0.15718312	
904.6	0.18459948	0.15750283	
904.8	0.18517197	0.15782232	
905	0.18568405	0.15814159	
905.2	0.18600267	0.15846065	
905.4	0.18636655	0.15877949	
905.6	0.18637867	0.15909811	
905.8	0.18728189	0.15941652	
906	0.18783153	0.15973471	
906.2	0.18757858	0.16005268	
906.4	0.18813411	0.16037043	
906.6	0.18855309	0.16068797	
906.8	0.18908988	0.1610053	
907	0.18902427	0.16132241	
907.2	0.18899461	0.1616393	
907.4	0.18942891	0.16195598	
907.6	0.18958304	0.16227244	
907.8	0.19019009	0.16258869	
908	0.19051503	0.16290472	
908.2	0.1903943	0.16322053	
908.4	0.19013135	0.16353614	
908.6	0.19039002	0.16385152	
908.8	0.19105321	0.1641667	
909	0.19149895	0.16448166	
909.2	0.19228952	0.1647964	
909.4	0.19249787	0.16511093	
909.6	0.19283014	0.16542525	
909.8	0.1929987	0.16573935	
910	0.19286486	0.16605324	
910.2	0.19274744	0.16636691	
910.4	0.19399901	0.16668038	
910.6	0.19468489	0.16699363	
910.8	0.19538096	0.16730666	
911	0.19491193	0.16761949	
911.2	0.19567119	0.1679321	
911.4	0.19591273	0.16824449	
911.6	0.19648177	0.16855668	
911.8	0.1966391	0.16886865	
912	0.1969461	0.16918041	
912.2	0.19737815	0.16949196	
912.4	0.19730398	0.1698033	
912.6	0.19737568	0.17011442	
912.8	0.19811112	0.17042534	
913	0.19798903	0.17073604	
913.2	0.198228	0.17104653	
913.4	0.19806802	0.17135681	
913.6	0.19853717	0.17166688	
913.8	0.19879148	0.17197674	
914	0.19947417	0.17228639	
914.2	0.19955101	0.17259582	
914.4	0.20049614	0.17290505	
914.6	0.20047525	0.17321406	
914.8	0.20103019	0.17352287	
915	0.20021868	0.17383147	
915.2	0.20088548	0.17413985	
915.4	0.20059318	0.17444803	
915.6	0.20076818	0.174756	
915.8	0.20115322	0.17506375	
916	0.2020576	0.1753713	
916.2	0.20226085	0.17567864	
916.4	0.20174185	0.17598577	
916.6	0.20214541	0.17629269	
916.8	0.20313652	0.1765994	
917	0.20290907	0.17690591	
917.2	0.20329486	0.1772122	
917.4	0.2037188	0.17751829	
917.6	0.20428866	0.17782417	
917.8	0.20418595	0.17812984	
918	0.20467235	0.1784353	
918.2	0.20523089	0.17874056	
918.4	0.20608019	0.1790456	
918.6	0.20653075	0.17935044	
918.8	0.20729491	0.17965508	
919	0.20703909	0.1799595	
919.2	0.2083204	0.18026372	
919.4	0.20807144	0.18056773	
919.6	0.2084519	0.18087154	
919.8	0.20871113	0.18117513	
920	0.20863726	0.18147853	
920.2	0.20857707	0.18178171	
920.4	0.20899692	0.18208469	
920.6	0.2092087	0.18238746	
920.8	0.20957173	0.18269003	
921	0.20907642	0.18299239	
921.2	0.20914126	0.18329455	
921.4	0.20902594	0.1835965	
921.6	0.20937183	0.18389825	
921.8	0.20956622	0.18419979	
922	0.21032494	0.18450112	
922.2	0.21108004	0.18480225	
922.4	0.21167895	0.18510318	
922.6	0.2119033	0.1854039	
922.8	0.21262058	0.18570441	
923	0.21305176	0.18600472	
923.2	0.21413279	0.18630483	
923.4	0.2136595	0.18660473	
923.6	0.21356156	0.18690443	
923.8	0.21430417	0.18720393	
924	0.21473792	0.18750322	
924.2	0.21473808	0.18780231	
924.4	0.21505232	0.1881012	
924.6	0.21506574	0.18839988	
924.8	0.21558568	0.18869836	
925	0.21527727	0.18899663	
925.2	0.21496286	0.1892947	
925.4	0.21489439	0.18959257	
925.6	0.21504717	0.18989024	
925.8	0.21509989	0.19018771	
926	0.21487797	0.19048497	
926.2	0.21576085	0.19078203	
926.4	0.215827	0.19107889	
926.6	0.21599184	0.19137555	
926.8	0.21655129	0.191672	
927	0.21685745	0.19196825	
927.2	0.21751963	0.19226431	
927.4	0.21775581	0.19256016	
927.6	0.21834509	0.19285581	
927.8	0.21934668	0.19315125	
928	0.21896951	0.1934465	
928.2	0.21927607	0.19374155	
928.4	0.21990853	0.19403639	
928.6	0.22037304	0.19433104	
928.8	0.22041504	0.19462548	
929	0.22009856	0.19491973	
929.2	0.22064461	0.19521377	
929.4	0.22095702	0.19550762	
929.6	0.22128628	0.19580126	
929.8	0.22220501	0.19609471	
930	0.22267992	0.19638795	
930.2	0.22393445	0.196681	
930.4	0.22400736	0.19697385	
930.6	0.22470245	0.1972665	
930.8	0.2249011	0.19755894	
931	0.22529964	0.19785119	
931.2	0.2255447	0.19814325	
931.4	0.22567849	0.1984351	
931.6	0.22510491	0.19872675	
931.8	0.22498068	0.19901821	
932	0.22528138	0.19930946	
932.2	0.22579511	0.19960052	
932.4	0.22511264	0.19989139	
932.6	0.22515611	0.20018205	
932.8	0.22482073	0.20047252	
933	0.22461629	0.20076278	
933.2	0.22478755	0.20105286	
933.4	0.22495787	0.20134273	
933.6	0.22539305	0.20163241	
933.8	0.22589567	0.20192189	
934	0.22625128	0.20221117	
934.2	0.22691644	0.20250025	
934.4	0.22727785	0.20278914	
934.6	0.22701957	0.20307784	
934.8	0.22723857	0.20336633	
935	0.22793533	0.20365463	
935.2	0.22801402	0.20394274	
935.4	0.22856508	0.20423065	
935.6	0.22878266	0.20451836	
935.8	0.22938129	0.20480588	
936	0.23011949	0.2050932	
936.2	0.23033908	0.20538032	
936.4	0.22977996	0.20566726	
936.6	0.23023441	0.20595399	
936.8	0.23036779	0.20624053	
937	0.2307801	0.20652688	
937.2	0.23165385	0.20681303	
937.4	0.23224441	0.20709899	
937.6	0.23223485	0.20738475	
937.8	0.2328847	0.20767032	
938	0.23353018	0.20795569	
938.2	0.2336122	0.20824087	
938.4	0.2336535	0.20852585	
938.6	0.23361338	0.20881065	
938.8	0.23427557	0.20909524	
939	0.23431094	0.20937965	
939.2	0.2345508	0.20966386	
939.4	0.23484897	0.20994788	
939.6	0.23501341	0.2102317	
939.8	0.23487132	0.21051533	
940	0.23516742	0.21079877	
940.2	0.23528202	0.21108202	
940.4	0.23580084	0.21136507	
940.6	0.23659629	0.21164793	
940.8	0.23650891	0.2119306	
941	0.23679793	0.21221308	
941.2	0.23731243	0.21249536	
941.4	0.23704332	0.21277746	
941.6	0.23683052	0.21305936	
941.8	0.23704918	0.21334106	
942	0.23659499	0.21362258	
942.2	0.23653061	0.21390391	
942.4	0.23700112	0.21418504	
942.6	0.23723986	0.21446598	
942.8	0.23715686	0.21474674	
943	0.23696953	0.2150273	
943.2	0.23719501	0.21530767	
943.4	0.23770101	0.21558785	
943.6	0.2378486	0.21586784	
943.8	0.2384806	0.21614764	
944	0.2396908	0.21642724	
944.2	0.2406893	0.21670666	
944.4	0.24151103	0.21698589	
944.6	0.24148649	0.21726493	
944.8	0.24150642	0.21754378	
945	0.24234513	0.21782244	
945.2	0.24248133	0.21810091	
945.4	0.24188978	0.21837919	
945.6	0.24200281	0.21865728	
945.8	0.24254317	0.21893518	
946	0.24223472	0.21921289	
946.2	0.24290703	0.21949042	
946.4	0.24296014	0.21976775	
946.6	0.24304811	0.2200449	
946.8	0.2432924	0.22032186	
947	0.24381397	0.22059863	
947.2	0.24476123	0.22087521	
947.4	0.24560781	0.2211516	
947.6	0.24608482	0.22142781	
947.8	0.24659093	0.22170382	
948	0.24722634	0.22197965	
948.2	0.24796751	0.2222553	
948.4	0.24790691	0.22253075	
948.6	0.24782867	0.22280602	
948.8	0.24763477	0.2230811	
949	0.24750537	0.22335599	
949.2	0.24654696	0.2236307	
949.4	0.24631791	0.22390522	
949.6	0.24643247	0.22417955	
949.8	0.24611403	0.2244537	
950	0.24561839	0.22472766	
950.2	0.24563267	0.22500143	
950.4	0.24534394	0.22527502	
950.6	0.24579027	0.22554842	
950.8	0.24647111	0.22582164	
951	0.24700627	0.22609467	
951.2	0.24726424	0.22636751	
951.4	0.24727343	0.22664017	
951.6	0.24798315	0.22691264	
951.8	0.24872788	0.22718493	
952	0.25014254	0.22745703	
952.2	0.2511254	0.22772895	
952.4	0.25092543	0.22800068	
952.6	0.25138649	0.22827223	
952.8	0.25184299	0.22854359	
953	0.25235783	0.22881477	
953.2	0.25234287	0.22908576	
953.4	0.25334621	0.22935657	
953.6	0.2535476	0.2296272	
953.8	0.25439931	0.22989764	
954	0.25454538	0.2301679	
954.2	0.25475958	0.23043797	
954.4	0.25528344	0.23070786	
954.6	0.25576585	0.23097757	
954.8	0.25562392	0.23124709	
955	0.2558848	0.23151643	
955.2	0.25565533	0.23178559	
955.4	0.25614796	0.23205456	
955.6	0.25728107	0.23232336	
955.8	0.25763653	0.23259196	
956	0.2576914	0.23286039	
956.2	0.25762919	0.23312863	
956.4	0.25691473	0.23339669	
956.6	0.25744529	0.23366457	
956.8	0.25720435	0.23393227	
957	0.25678256	0.23419978	
957.2	0.25633952	0.23446711	
957.4	0.25652695	0.23473426	
957.6	0.25662194	0.23500123	
957.8	0.25653229	0.23526802	
958	0.2557065	0.23553462	
958.2	0.25605288	0.23580105	
958.4	0.25592325	0.23606729	
958.6	0.25619557	0.23633335	
958.8	0.25598984	0.23659923	
959	0.2559921	0.23686493	
959.2	0.2556636	0.23713045	
959.4	0.25664328	0.23739579	
959.6	0.25727982	0.23766095	
959.8	0.25707399	0.23792593	
960	0.25722903	0.23819073	
960.2	0.25714468	0.23845534	
960.4	0.25742629	0.23871978	
960.6	0.25764872	0.23898404	
960.8	0.25770732	0.23924812	
961	0.25867363	0.23951202	
961.2	0.2589181	0.23977574	
961.4	0.25988866	0.24003928	
961.6	0.26080817	0.24030264	
961.8	0.26082813	0.24056582	
962	0.26157575	0.24082882	
962.2	0.26291737	0.24109165	
962.4	0.2641489	0.24135429	
962.6	0.26522361	0.24161676	
962.8	0.26513203	0.24187905	
963	0.26521444	0.24214116	
963.2	0.26581155	0.24240309	
963.4	0.26644943	0.24266484	
963.6	0.2668708	0.24292642	
963.8	0.26687204	0.24318781	
964	0.26668921	0.24344903	
964.2	0.26632953	0.24371007	
964.4	0.26611191	0.24397094	
964.6	0.26542492	0.24423163	
964.8	0.26609927	0.24449214	
965	0.26620334	0.24475247	
965.2	0.26528197	0.24501262	
965.4	0.26537884	0.2452726	
965.6	0.26489227	0.2455324	
965.8	0.26488936	0.24579203	
966	0.26528469	0.24605148	
966.2	0.26595302	0.24631075	
966.4	0.26655315	0.24656985	
966.6	0.26645582	0.24682877	
966.8	0.26669916	0.24708751	
967	0.26652038	0.24734608	
967.2	0.2670987	0.24760447	
967.4	0.2675455	0.24786268	
967.6	0.26724552	0.24812073	
967.8	0.26715613	0.24837859	
968	0.26748581	0.24863628	
968.2	0.26747922	0.24889379	
968.4	0.26759852	0.24915113	
968.6	0.26780925	0.2494083	
968.8	0.26842519	0.24966529	
969	0.26854257	0.2499221	
969.2	0.26832002	0.25017874	
969.4	0.26854282	0.25043521	
969.6	0.26866002	0.2506915	
969.8	0.26934834	0.25094761	
970	0.2699391	0.25120356	
970.2	0.271085	0.25145932	
970.4	0.27158562	0.25171492	
970.6	0.2713389	0.25197034	
970.8	0.27197364	0.25222559	
971	0.27175579	0.25248066	
971.2	0.27286683	0.25273556	
971.4	0.27243071	0.25299029	
971.6	0.27187267	0.25324484	
971.8	0.2728775	0.25349922	
972	0.27324575	0.25375343	
972.2	0.27346575	0.25400746	
972.4	0.27386722	0.25426132	
972.6	0.27389447	0.25451501	
972.8	0.27467218	0.25476853	
973	0.27458669	0.25502187	
973.2	0.27407773	0.25527504	
973.4	0.27402483	0.25552804	
973.6	0.27401334	0.25578087	
973.8	0.27478397	0.25603353	
974	0.27558283	0.25628601	
974.2	0.27576321	0.25653832	
974.4	0.27611237	0.25679046	
974.6	0.2766293	0.25704243	
974.8	0.27721461	0.25729423	
975	0.27736191	0.25754586	
975.2	0.27750695	0.25779731	
975.4	0.27655805	0.2580486	
975.6	0.27702288	0.25829971	
975.8	0.27710607	0.25855065	
976	0.27673277	0.25880142	
976.2	0.27744187	0.25905203	
976.4	0.27743053	0.25930246	
976.6	0.27704999	0.25955272	
976.8	0.27731568	0.25980281	
977	0.27713471	0.26005273	
977.2	0.27703053	0.26030248	
977.4	0.27725139	0.26055206	
977.6	0.27795715	0.26080147	
977.8	0.27882741	0.26105071	
978	0.27940686	0.26129978	
978.2	0.27973081	0.26154869	
978.4	0.28039164	0.26179742	
978.6	0.28038788	0.26204598	
978.8	0.2804586	0.26229438	
979	0.28043711	0.2625426	
979.2	0.28042666	0.26279066	
979.4	0.28015449	0.26303855	
979.6	0.28025822	0.26328627	
979.8	0.27963203	0.26353382	
980	0.28000409	0.2637812	
980.2	0.28010076	0.26402842	
980.4	0.28006417	0.26427547	
980.6	0.27969712	0.26452235	
980.8	0.27991806	0.26476906	
981	0.2802079	0.2650156	
981.2	0.28040541	0.26526197	
981.4	0.28068507	0.26550818	
981.6	0.28105606	0.26575422	
981.8	0.2811751	0.2660001	
982	0.28149654	0.2662458	
982.2	0.28149991	0.26649134	
982.4	0.28171073	0.26673671	
982.6	0.28226448	0.26698192	
982.8	0.2829739	0.26722696	
983	0.28377709	0.26747183	
983.2	0.28459862	0.26771653	
983.4	0.28473152	0.26796107	
983.6	0.285543	0.26820544	
983.8	0.28634739	0.26844965	
984	0.28707767	0.26869369	
984.2	0.28696167	0.26893756	
984.4	0.28760752	0.26918127	
984.6	0.28754032	0.26942481	
984.8	0.28790805	0.26966819	
985	0.28825419	0.2699114	
985.2	0.28808301	0.27015445	
985.4	0.28817623	0.27039733	
985.6	0.28776237	0.27064005	
985.8	0.28731835	0.2708826	
986	0.28716809	0.27112498	
986.2	0.2865661	0.2713672	
986.4	0.2865117	0.27160926	
986.6	0.28643149	0.27185115	
986.8	0.28640194	0.27209288	
987	0.286674	0.27233444	
987.2	0.28677534	0.27257584	
987.4	0.28672029	0.27281707	
987.6	0.28736513	0.27305814	
987.8	0.28782812	0.27329905	
988	0.28795892	0.27353979	
988.2	0.28812648	0.27378037	
988.4	0.28878867	0.27402078	
988.6	0.28882068	0.27426103	
988.8	0.28952133	0.27450112	
989	0.28980087	0.27474105	
989.2	0.28957974	0.27498081	
989.4	0.28959655	0.27522041	
989.6	0.28939197	0.27545984	
989.8	0.28973169	0.27569911	
990	0.28998157	0.27593822	
990.2	0.28942379	0.27617717	
990.4	0.28986872	0.27641596	
990.6	0.28969283	0.27665458	
990.8	0.28964757	0.27689304	
991	0.29010891	0.27713134	
991.2	0.2906288	0.27736947	
991.4	0.29032279	0.27760745	
991.6	0.29124371	0.27784526	
991.8	0.29186175	0.27808291	
992	0.29211525	0.2783204	
992.2	0.2924844	0.27855773	
992.4	0.29265547	0.27879489	
992.6	0.29272046	0.2790319	
992.8	0.29330103	0.27926874	
993	0.29298425	0.27950542	
993.2	0.29227172	0.27974195	
993.4	0.29204879	0.27997831	
993.6	0.2920158	0.28021451	
993.8	0.29229248	0.28045055	
994	0.29281536	0.28068642	
994.2	0.29252314	0.28092214	
994.4	0.29299622	0.2811577	
994.6	0.29278562	0.2813931	
994.8	0.29296382	0.28162834	
995	0.29320335	0.28186341	
995.2	0.29334004	0.28209833	
995.4	0.29281415	0.28233309	
995.6	0.29401011	0.28256769	
995.8	0.29447892	0.28280213	
996	0.2946988	0.28303641	
996.2	0.29501492	0.28327053	
996.4	0.29510529	0.28350449	
996.6	0.2952356	0.28373829	
996.8	0.29571259	0.28397193	
997	0.2960172	0.28420542	
997.2	0.29569926	0.28443874	
997.4	0.29623889	0.28467191	
997.6	0.29653598	0.28490492	
997.8	0.29761806	0.28513777	
998	0.29770975	0.28537046	
998.2	0.29792418	0.28560299	
998.4	0.29827414	0.28583537	
998.6	0.2983933	0.28606758	
998.8	0.29831982	0.28629964	
999	0.29852416	0.28653154	
999.2	0.29850756	0.28676329	
999.4	0.29812278	0.28699487	
999.6	0.2991351	0.2872263	
999.8	0.29910106	0.28745757	
1000	0.29900536	0.28768868	
1000.2	0.29939917	0.28791964	
1000.4	0.29902384	0.28815044	
1000.6	0.29912679	0.28838108	
1000.8	0.29987821	0.28861157	
1001	0.3005616	0.2888419	
1001.2	0.30067687	0.28907207	
1001.4	0.30104441	0.28930208	
1001.6	0.30137811	0.28953194	
1001.8	0.30201708	0.28976165	
1002	0.30174984	0.28999119	
1002.2	0.30246164	0.29022058	
1002.4	0.30238763	0.29044982	
1002.6	0.30224323	0.2906789	
1002.8	0.30203703	0.29090782	
1003	0.30218179	0.29113659	
1003.2	0.30212454	0.2913652	
1003.4	0.30248238	0.29159365	
1003.6	0.30288181	0.29182196	
1003.8	0.30326027	0.2920501	
1004	0.30289114	0.29227809	
1004.2	0.30235949	0.29250593	
1004.4	0.30224092	0.29273361	
1004.6	0.30288324	0.29296113	
1004.8	0.30348682	0.2931885	
1005	0.30406039	0.29341572	
1005.2	0.30420669	0.29364278	
1005.4	0.30470682	0.29386969	
1005.6	0.30492737	0.29409644	
1005.8	0.30474999	0.29432304	
1006	0.30480798	0.29454948	
1006.2	0.30482686	0.29477578	
1006.4	0.30490791	0.29500191	
1006.6	0.30493813	0.2952279	
1006.8	0.30587116	0.29545372	
1007	0.30661165	0.2956794	
1007.2	0.30693967	0.29590492	
1007.4	0.3077692	0.29613029	
1007.6	0.30783552	0.29635551	
1007.8	0.30830684	0.29658057	
1008	0.30769719	0.29680548	
1008.2	0.30841629	0.29703024	
1008.4	0.30902434	0.29725484	
1008.6	0.30964578	0.29747929	
1008.8	0.30961349	0.29770359	
1009	0.30973486	0.29792773	
1009.2	0.30964061	0.29815173	
1009.4	0.30945547	0.29837557	
1009.6	0.30889737	0.29859926	
1009.8	0.30855407	0.29882279	
1010	0.30887475	0.29904618	
1010.2	0.30890514	0.29926941	
1010.4	0.30922807	0.29949249	
1010.6	0.30967702	0.29971542	
1010.8	0.3103864	0.2999382	
1011	0.31009989	0.30016082	
1011.2	0.31003283	0.3003833	
1011.4	0.31049368	0.30060562	
1011.6	0.31015944	0.30082779	
1011.8	0.31009527	0.30104982	
1012	0.30985948	0.30127169	
1012.2	0.31003836	0.3014934	
1012.4	0.30956876	0.30171497	
1012.6	0.31015399	0.30193639	
1012.8	0.31013598	0.30215766	
1013	0.3106668	0.30237877	
1013.2	0.3108908	0.30259974	
1013.4	0.31145943	0.30282056	
1013.6	0.31214772	0.30304122	
1013.8	0.31289938	0.30326174	
1014	0.31382722	0.3034821	
1014.2	0.31446601	0.30370232	
1014.4	0.31426219	0.30392239	
1014.6	0.31418305	0.3041423	
1014.8	0.31424475	0.30436207	
1015	0.3139998	0.30458169	
1015.2	0.31413114	0.30480116	
1015.4	0.31396279	0.30502047	
1015.6	0.31388016	0.30523964	
1015.8	0.31406673	0.30545866	
1016	0.31384537	0.30567754	
1016.2	0.31357834	0.30589626	
1016.4	0.31376111	0.30611483	
1016.6	0.31430933	0.30633326	
1016.8	0.31437559	0.30655154	
1017	0.31506628	0.30676966	
1017.2	0.31511971	0.30698765	
1017.4	0.31614566	0.30720548	
1017.6	0.31632675	0.30742316	
1017.8	0.31659131	0.3076407	
1018	0.31632957	0.30785808	
1018.2	0.31616151	0.30807532	
1018.4	0.31576194	0.30829242	
1018.6	0.31601172	0.30850936	
1018.8	0.31662232	0.30872616	
1019	0.31687667	0.30894281	
1019.2	0.31670106	0.30915931	
1019.4	0.31700998	0.30937567	
1019.6	0.31720184	0.30959187	
1019.8	0.31771101	0.30980793	
1020	0.31773975	0.31002385	
1020.2	0.31805477	0.31023962	
1020.4	0.31871661	0.31045524	
1020.6	0.3190662	0.31067071	
1020.8	0.31905563	0.31088604	
1021	0.31891397	0.31110122	
1021.2	0.31895819	0.31131625	
1021.4	0.31952846	0.31153114	
1021.6	0.31908413	0.31174588	
1021.8	0.31925712	0.31196048	
1022	0.31921786	0.31217493	
1022.2	0.31936002	0.31238923	
1022.4	0.31945645	0.31260339	
1022.6	0.31906867	0.31281741	
1022.8	0.31900991	0.31303127	
1023	0.31796858	0.313245	
1023.2	0.31702833	0.31345857	
1023.4	0.31688999	0.313672	
1023.6	0.31639118	0.31388529	
1023.8	0.31717837	0.31409843	
1024	0.31741185	0.31431143	
1024.2	0.31750919	0.31452428	
1024.4	0.31797881	0.31473698	
1024.6	0.31808006	0.31494955	
1024.8	0.31826835	0.31516196	
1025	0.31838873	0.31537424	
1025.2	0.31895038	0.31558637	
1025.4	0.31978288	0.31579835	
1025.6	0.32010108	0.31601019	
1025.8	0.32126862	0.31622189	
1026	0.32216103	0.31643344	
1026.2	0.32254497	0.31664485	
1026.4	0.32325438	0.31685611	
1026.6	0.32349558	0.31706723	
1026.8	0.32395672	0.31727821	
1027	0.32354524	0.31748904	
1027.2	0.32372795	0.31769973	
1027.4	0.32373762	0.31791028	
1027.6	0.32412575	0.31812068	
1027.8	0.324824	0.31833095	
1028	0.32494875	0.31854106	
1028.2	0.32506497	0.31875104	
1028.4	0.32513319	0.31896087	
1028.6	0.32557923	0.31917056	
1028.8	0.32551106	0.31938011	
1029	0.3252926	0.31958951	
1029.2	0.32515715	0.31979877	
1029.4	0.32526044	0.32000789	
1029.6	0.32562249	0.32021687	
1029.8	0.32635657	0.32042571	
1030	0.32644853	0.3206344	
1030.2	0.32649926	0.32084295	
1030.4	0.32656652	0.32105136	
1030.6	0.32655771	0.32125963	
1030.8	0.32676584	0.32146775	
1031	0.32649177	0.32167574	
1031.2	0.32686861	0.32188358	
1031.4	0.3272648	0.32209128	
1031.6	0.32805616	0.32229884	
1031.8	0.3282941	0.32250626	
1032	0.32885054	0.32271354	
1032.2	0.32927815	0.32292068	
1032.4	0.32920087	0.32312768	
1032.6	0.33006166	0.32333453	
1032.8	0.33001753	0.32354125	
1033	0.33105877	0.32374782	
1033.2	0.33115514	0.32395426	
1033.4	0.33149576	0.32416055	
1033.6	0.33209001	0.3243667	
1033.8	0.33239217	0.32457272	
1034	0.33259915	0.32477859	
1034.2	0.33292355	0.32498432	
1034.4	0.33325129	0.32518992	
1034.6	0.33339087	0.32539537	
1034.8	0.33365986	0.32560068	
1035	0.33351051	0.32580586	
1035.2	0.33439108	0.32601089	
1035.4	0.33479342	0.32621579	
1035.6	0.33461934	0.32642054	
1035.8	0.33455177	0.32662516	
1036	0.33428734	0.32682964	
1036.2	0.33442724	0.32703397	
1036.4	0.33369851	0.32723817	
1036.6	0.33401428	0.32744223	
1036.8	0.33362892	0.32764616	
1037	0.33458613	0.32784994	
1037.2	0.33393143	0.32805358	
1037.4	0.33437699	0.32825709	
1037.6	0.33437251	0.32846046	
1037.8	0.33484255	0.32866369	
1038	0.33510996	0.32886678	
1038.2	0.33537274	0.32906973	
1038.4	0.3357023	0.32927254	
1038.6	0.33597982	0.32947522	
1038.8	0.33664283	0.32967776	
1039	0.33721685	0.32988016	
1039.2	0.33763857	0.33008243	
1039.4	0.33774285	0.33028455	
1039.6	0.33728373	0.33048654	
1039.8	0.33706917	0.33068839	
1040	0.33653564	0.33089011	
1040.2	0.33642992	0.33109168	
1040.4	0.33561708	0.33129312	
1040.6	0.33559979	0.33149443	
1040.8	0.33520134	0.33169559	
1041	0.33584751	0.33189662	
1041.2	0.33519549	0.33209751	
1041.4	0.33515248	0.33229827	
1041.6	0.33495011	0.33249889	
1041.8	0.33521103	0.33269937	
1042	0.33531009	0.33289972	
1042.2	0.33563664	0.33309993	
1042.4	0.33646463	0.3333	
1042.6	0.33664112	0.33349994	
1042.8	0.33687188	0.33369974	
1043	0.33729603	0.33389941	
1043.2	0.33748078	0.33409894	
1043.4	0.33758053	0.33429833	
1043.6	0.33749202	0.33449759	
1043.8	0.33768163	0.33469672	
1044	0.33789111	0.3348957	
1044.2	0.33813379	0.33509456	
1044.4	0.33847441	0.33529328	
1044.6	0.33846064	0.33549186	
1044.8	0.33826628	0.33569031	
1045	0.33805485	0.33588862	
1045.2	0.33771779	0.3360868	
1045.4	0.33763509	0.33628484	
1045.6	0.33815154	0.33648275	
1045.8	0.33844012	0.33668052	
1046	0.33870766	0.33687816	
1046.2	0.33945866	0.33707566	
1046.4	0.33977133	0.33727303	
1046.6	0.33914207	0.33747027	
1046.8	0.33961015	0.33766737	
1047	0.33985626	0.33786434	
1047.2	0.34024873	0.33806117	
1047.4	0.3404306	0.33825787	
1047.6	0.34082388	0.33845444	
1047.8	0.34186209	0.33865087	
1048	0.34208228	0.33884717	
1048.2	0.34217425	0.33904334	
1048.4	0.34220379	0.33923937	
1048.6	0.34256512	0.33943527	
1048.8	0.34260697	0.33963104	
1049	0.34220009	0.33982667	
1049.2	0.34275196	0.34002217	
1049.4	0.34276926	0.34021753	
1049.6	0.34379605	0.34041277	
1049.8	0.34392698	0.34060787	
1050	0.34385477	0.34080284	
1050.2	0.34384308	0.34099767	
1050.4	0.34368607	0.34119238	
1050.6	0.34350045	0.34138695	
1050.8	0.34396549	0.34158138	
1051	0.34416965	0.34177569	
1051.2	0.34473115	0.34196987	
1051.4	0.3448519	0.34216391	
1051.6	0.34544656	0.34235782	
1051.8	0.34595595	0.3425516	
1052	0.34517704	0.34274524	
1052.2	0.34480749	0.34293876	
1052.4	0.34499772	0.34313214	
1052.6	0.34513703	0.34332539	
1052.8	0.3451712	0.34351851	
1053	0.34489	0.3437115	
1053.2	0.34493687	0.34390436	
1053.4	0.34500315	0.34409708	
1053.6	0.34551571	0.34428968	
1053.8	0.34516266	0.34448214	
1054	0.34545447	0.34467448	
1054.2	0.34514145	0.34486668	
1054.4	0.34556587	0.34505875	
1054.6	0.34588496	0.34525069	
1054.8	0.34616142	0.3454425	
1055	0.34667343	0.34563419	
1055.2	0.3475854	0.34582574	
1055.4	0.34758965	0.34601716	
1055.6	0.34827898	0.34620844	
1055.8	0.34824896	0.3463996	
1056	0.34853987	0.34659063	
1056.2	0.34863428	0.34678153	
1056.4	0.34912373	0.3469723	
1056.6	0.34875576	0.34716294	
1056.8	0.34873691	0.34735345	
1057	0.34867347	0.34754383	
1057.2	0.34858453	0.34773409	
1057.4	0.34881867	0.34792421	
1057.6	0.34852116	0.3481142	
1057.8	0.34811242	0.34830406	
1058	0.34800779	0.3484938	
1058.2	0.34745168	0.3486834	
1058.4	0.34780458	0.34887288	
1058.6	0.3476998	0.34906223	
1058.8	0.34804635	0.34925145	
1059	0.34831919	0.34944054	
1059.2	0.34867252	0.3496295	
1059.4	0.34915437	0.34981833	
1059.6	0.35043663	0.35000704	
1059.8	0.35107847	0.35019561	
1060	0.35198967	0.35038406	
1060.2	0.35176626	0.35057238	
1060.4	0.35211088	0.35076057	
1060.6	0.35206739	0.35094864	
1060.8	0.35292445	0.35113657	
1061	0.35282488	0.35132438	
1061.2	0.35275183	0.35151206	
1061.4	0.35261463	0.35169961	
1061.6	0.35241487	0.35188704	
1061.8	0.35225907	0.35207434	
1062	0.3524847	0.35226151	
1062.2	0.35262874	0.35244855	
1062.4	0.35237718	0.35263547	
1062.6	0.35224799	0.35282225	
1062.8	0.35249014	0.35300892	
1063	0.3521856	0.35319545	
1063.2	0.35253147	0.35338186	
1063.4	0.35302235	0.35356814	
1063.6	0.35333738	0.3537543	
1063.8	0.3533324	0.35394032	
1064	0.35328853	0.35412622	
1064.2	0.35302203	0.354312	
1064.4	0.35333613	0.35449765	
1064.6	0.35349222	0.35468317	
1064.8	0.35383319	0.35486857	
1065	0.3533701	0.35505384	
1065.2	0.3542122	0.35523898	
1065.4	0.35387868	0.355424	
1065.6	0.35389142	0.35560889	
1065.8	0.35394432	0.35579366	
1066	0.3537561	0.3559783	
1066.2	0.35439364	0.35616282	
1066.4	0.35441749	0.35634721	
1066.6	0.35478878	0.35653147	
1066.8	0.35506672	0.35671561	
1067	0.35522678	0.35689962	
1067.2	0.35559831	0.35708351	
1067.4	0.35570634	0.35726728	
1067.6	0.35612572	0.35745091	
1067.8	0.35617393	0.35763443	
1068	0.35625973	0.35781782	
1068.2	0.35685829	0.35800108	
1068.4	0.35783201	0.35818422	
1068.6	0.35820763	0.35836724	
1068.8	0.35878168	0.35855013	
1069	0.35899448	0.3587329	
1069.2	0.35924971	0.35891554	
1069.4	0.35860994	0.35909806	
1069.6	0.35884751	0.35928045	
1069.8	0.35894006	0.35946272	
1070	0.35887127	0.35964486	
1070.2	0.35970004	0.35982689	
1070.4	0.3593171	0.36000878	
1070.6	0.35949918	0.36019056	
1070.8	0.35941172	0.36037221	
1071	0.35912951	0.36055374	
1071.2	0.35873929	0.36073514	
1071.4	0.3582591	0.36091642	
1071.6	0.35796402	0.36109758	
1071.8	0.35768246	0.36127861	
1072	0.35771165	0.36145952	
1072.2	0.35840893	0.36164031	
1072.4	0.3588866	0.36182098	
1072.6	0.35866203	0.36200152	
1072.8	0.35859524	0.36218194	
1073	0.35860053	0.36236224	
1073.2	0.35877067	0.36254241	
1073.4	0.35913221	0.36272246	
1073.6	0.35942865	0.36290239	
1073.8	0.35964083	0.3630822	
1074	0.35973118	0.36326188	
1074.2	0.36033832	0.36344144	
1074.4	0.36046296	0.36362088	
1074.6	0.36075778	0.3638002	
1074.8	0.3612244	0.3639794	
1075	0.3614644	0.36415847	
1075.2	0.36118706	0.36433742	
1075.4	0.36132883	0.36451626	
1075.6	0.36181981	0.36469496	
1075.8	0.36232848	0.36487355	
1076	0.36276999	0.36505202	
1076.2	0.36335631	0.36523036	
1076.4	0.36355113	0.36540859	
1076.6	0.36324162	0.36558669	
1076.8	0.36289818	0.36576467	
1077	0.36277595	0.36594253	
1077.2	0.36292905	0.36612027	
1077.4	0.36311547	0.36629789	
1077.6	0.36238085	0.36647539	
1077.8	0.36278061	0.36665276	
1078	0.36295141	0.36683002	
1078.2	0.36325565	0.36700715	
1078.4	0.36343255	0.36718417	
1078.6	0.36354257	0.36736106	
1078.8	0.36411947	0.36753784	
1079	0.36368429	0.36771449	
1079.2	0.36368049	0.36789103	
1079.4	0.36404381	0.36806744	
1079.6	0.36469952	0.36824374	
1079.8	0.36504879	0.36841991	
1080	0.36570858	0.36859596	
1080.2	0.36622701	0.3687719	
1080.4	0.36646629	0.36894771	
1080.6	0.36638906	0.36912341	
1080.8	0.36617401	0.36929899	
1081	0.36633889	0.36947444	
1081.2	0.36672738	0.36964978	
1081.4	0.36698073	0.369825	
1081.6	0.36686105	0.3700001	
1081.8	0.3680306	0.37017508	
1082	0.3679057	0.37034994	
1082.2	0.36779045	0.37052468	
1082.4	0.36786754	0.3706993	
1082.6	0.36827812	0.37087381	
1082.8	0.36831817	0.37104819	
1083	0.36794232	0.37122246	
1083.2	0.36811069	0.37139661	
1083.4	0.36836111	0.37157064	
1083.6	0.36903943	0.37174455	
1083.8	0.36951604	0.37191834	
1084	0.36992036	0.37209202	
1084.2	0.36973546	0.37226558	
1084.4	0.37008476	0.37243901	
1084.6	0.36986002	0.37261234	
1084.8	0.3692883	0.37278554	
1085	0.36918376	0.37295863	
1085.2	0.36905957	0.37313159	
1085.4	0.36894439	0.37330444	
1085.6	0.36863873	0.37347718	
1085.8	0.36910562	0.37364979	
1086	0.36905464	0.37382229	
1086.2	0.36926353	0.37399467	
1086.4	0.36980934	0.37416693	
1086.6	0.37007754	0.37433908	
1086.8	0.3698444	0.37451111	
1087	0.3698824	0.37468302	
1087.2	0.37037718	0.37485482	
1087.4	0.37113619	0.37502649	
1087.6	0.37140757	0.37519806	
1087.8	0.37157364	0.3753695	
1088	0.37192907	0.37554083	
1088.2	0.37221902	0.37571204	
1088.4	0.37268762	0.37588314	
1088.6	0.37212741	0.37605411	
1088.8	0.37241614	0.37622498	
1089	0.37236831	0.37639572	
1089.2	0.37221957	0.37656635	
1089.4	0.37200286	0.37673687	
1089.6	0.37192533	0.37690727	
1089.8	0.37206432	0.37707755	
1090	0.37236047	0.37724772	
1090.2	0.37212888	0.37741777	
1090.4	0.37204767	0.3775877	
1090.6	0.37241046	0.37775752	
1090.8	0.37280372	0.37792723	
1091	0.37354424	0.37809682	
1091.2	0.37411321	0.37826629	
1091.4	0.37434124	0.37843565	
1091.6	0.37408148	0.37860489	
1091.8	0.37433388	0.37877402	
1092	0.37499288	0.37894303	
1092.2	0.37499309	0.37911193	
1092.4	0.37513248	0.37928071	
1092.6	0.37556883	0.37944938	
1092.8	0.37591528	0.37961794	
1093	0.37576195	0.37978637	
1093.2	0.37556887	0.3799547	
1093.4	0.37545543	0.38012291	
1093.6	0.3752097	0.38029101	
1093.8	0.37504544	0.38045899	
1094	0.37472418	0.38062685	
1094.2	0.37449111	0.38079461	
1094.4	0.37513594	0.38096225	
1094.6	0.37540427	0.38112977	
1094.8	0.3755338	0.38129718	
1095	0.37555191	0.38146448	
1095.2	0.37548686	0.38163166	
1095.4	0.37524934	0.38179873	
1095.6	0.37547858	0.38196569	
1095.8	0.37626285	0.38213253	
1096	0.37712871	0.38229926	
1096.2	0.37702899	0.38246588	
1096.4	0.37775488	0.38263238	
1096.6	0.37846542	0.38279877	
1096.8	0.37808645	0.38296504	
1097	0.37872797	0.38313121	
1097.2	0.37848442	0.38329726	
1097.4	0.37812127	0.38346319	
1097.6	0.37762058	0.38362902	
1097.8	0.37753193	0.38379473	
1098	0.37679907	0.38396033	
1098.2	0.37707049	0.38412581	
1098.4	0.37729493	0.38429119	
1098.6	0.37697516	0.38445645	
1098.8	0.37729452	0.3846216	
1099	0.37723811	0.38478663	
1099.2	0.37771925	0.38495156	
1099.4	0.37778579	0.38511637	
1099.6	0.37861215	0.38528107	
1099.8	0.37869995	0.38544566	
1100	0.37861962	0.38561013	
1100.2	0.37832455	0.3857745	
1100.4	0.37900771	0.38593875	
1100.6	0.37892142	0.38610289	
1100.8	0.37870952	0.38626692	
1101	0.37939027	0.38643084	
1101.2	0.37932047	0.38659464	
1101.4	0.37918762	0.38675834	
1101.6	0.3791761	0.38692192	
1101.8	0.37932259	0.38708539	
1102	0.37895246	0.38724875	
1102.2	0.37960044	0.387412	
1102.4	0.37970008	0.38757514	
1102.6	0.38009951	0.38773817	
1102.8	0.38063151	0.38790109	
1103	0.3804942	0.38806389	
1103.2	0.38061898	0.38822659	
1103.4	0.3808023	0.38838917	
1103.6	0.3811732	0.38855165	
1103.8	0.38088656	0.38871401	
1104	0.38086727	0.38887626	
1104.2	0.38159795	0.38903841	
1104.4	0.38223455	0.38920044	
1104.6	0.38267942	0.38936236	
1104.8	0.3832698	0.38952417	
1105	0.38401166	0.38968588	
1105.2	0.38480255	0.38984747	
1105.4	0.38461091	0.39000895	
1105.6	0.38469886	0.39017032	
1105.8	0.38474852	0.39033159	
1106	0.38450544	0.39049274	
1106.2	0.38461829	0.39065378	
1106.4	0.38436801	0.39081472	
1106.6	0.38483493	0.39097554	
1106.8	0.38443586	0.39113626	
1107	0.38386357	0.39129686	
1107.2	0.38417862	0.39145736	
1107.4	0.38394196	0.39161775	
1107.6	0.38397708	0.39177803	
1107.8	0.38399193	0.3919382	
1108	0.38414286	0.39209826	
1108.2	0.38496445	0.39225821	
1108.4	0.38518754	0.39241805	
1108.6	0.38546596	0.39257779	
1108.8	0.38566178	0.39273741	
1109	0.3861623	0.39289693	
1109.2	0.38615629	0.39305634	
1109.4	0.38551233	0.39321564	
1109.6	0.38573634	0.39337483	
1109.8	0.38595878	0.39353391	
1110	0.38590228	0.39369289	
1110.2	0.38614011	0.39385176	
1110.4	0.38605019	0.39401052	
1110.6	0.38592171	0.39416917	
1110.8	0.38575661	0.39432771	
1111	0.38570267	0.39448615	
1111.2	0.38588444	0.39464447	
1111.4	0.38555149	0.39480269	
1111.6	0.38621056	0.39496081	
1111.8	0.38609554	0.39511881	
1112	0.38567841	0.39527671	
1112.2	0.3859772	0.3954345	
1112.4	0.38578785	0.39559218	
1112.6	0.38557638	0.39574976	
1112.8	0.38528091	0.39590723	
1113	0.3853581	0.39606459	
1113.2	0.38484137	0.39622184	
1113.4	0.38473664	0.39637899	
1113.6	0.38514631	0.39653603	
1113.8	0.38486341	0.39669296	
1114	0.38536838	0.39684979	
1114.2	0.3857467	0.39700651	
1114.4	0.38600812	0.39716313	
1114.6	0.38650774	0.39731963	
1114.8	0.38745998	0.39747603	
1115	0.38803304	0.39763233	
1115.2	0.38891296	0.39778852	
1115.4	0.38935014	0.3979446	
1115.6	0.39020284	0.39810058	
1115.8	0.39014434	0.39825645	
1116	0.39009647	0.39841221	
1116.2	0.39102235	0.39856787	
1116.4	0.39137277	0.39872342	
1116.6	0.39136104	0.39887887	
1116.8	0.39067774	0.39903421	
1117	0.39061014	0.39918944	
1117.2	0.39029357	0.39934457	
1117.4	0.38989834	0.39949959	
1117.6	0.38988826	0.39965451	
1117.8	0.38935486	0.39980933	
1118	0.39009728	0.39996403	
1118.2	0.38959967	0.40011864	
1118.4	0.38966791	0.40027313	
1118.6	0.38922646	0.40042753	
1118.8	0.3894873	0.40058181	
1119	0.3892044	0.400736	
1119.2	0.38949119	0.40089007	
1119.4	0.3897048	0.40104405	
1119.6	0.39051832	0.40119791	
1119.8	0.39069721	0.40135168	
1120	0.39091131	0.40150534	
1120.2	0.39166227	0.40165889	
1120.4	0.3914683	0.40181234	
1120.6	0.39132373	0.40196569	
1120.8	0.39110949	0.40211893	
1121	0.39153206	0.40227207	
1121.2	0.39195366	0.4024251	
1121.4	0.39207065	0.40257803	
1121.6	0.39240013	0.40273085	
1121.8	0.39272818	0.40288357	
1122	0.39292174	0.40303619	
1122.2	0.3927029	0.4031887	
1122.4	0.39318011	0.40334111	
1122.6	0.39322209	0.40349342	
1122.8	0.39419608	0.40364562	
1123	0.39452112	0.40379772	
1123.2	0.39569803	0.40394972	
1123.4	0.39635713	0.40410161	
1123.6	0.39667167	0.4042534	
1123.8	0.39690799	0.40440508	
1124	0.3971491	0.40455667	
1124.2	0.3973218	0.40470814	
1124.4	0.39697575	0.40485952	
1124.6	0.39729365	0.40501079	
1124.8	0.39719468	0.40516196	
1125	0.39680004	0.40531303	
1125.2	0.39694998	0.405464	
1125.4	0.3966455	0.40561486	
1125.6	0.39618013	0.40576562	
1125.8	0.39618444	0.40591628	
1126	0.39556643	0.40606683	
1126.2	0.39583309	0.40621728	
1126.4	0.39584531	0.40636763	
1126.6	0.39640594	0.40651788	
1126.8	0.39666811	0.40666803	
1127	0.39698922	0.40681807	
1127.2	0.39752044	0.40696801	
1127.4	0.39739918	0.40711785	
1127.6	0.3977911	0.40726759	
1127.8	0.39762163	0.40741722	
1128	0.39771888	0.40756676	
1128.2	0.3977844	0.40771619	
1128.4	0.39803942	0.40786552	
1128.6	0.39845996	0.40801475	
1128.8	0.39844359	0.40816388	
1129	0.39838978	0.40831291	
1129.2	0.39804004	0.40846183	
1129.4	0.39773851	0.40861065	
1129.6	0.39752212	0.40875938	
1129.8	0.39786783	0.408908	
1130	0.39808245	0.40905652	
1130.2	0.39886759	0.40920494	
1130.4	0.39885204	0.40935325	
1130.6	0.39926261	0.40950147	
1130.8	0.39872465	0.40964959	
1131	0.39911089	0.4097976	
1131.2	0.39917287	0.40994552	
1131.4	0.39897758	0.41009333	
1131.6	0.39861445	0.41024105	
1131.8	0.39814921	0.41038866	
1132	0.39882543	0.41053618	
1132.2	0.39913271	0.41068359	
1132.4	0.39969643	0.4108309	
1132.6	0.40042705	0.41097811	
1132.8	0.40063286	0.41112523	
1133	0.40050644	0.41127224	
1133.2	0.40035478	0.41141915	
1133.4	0.40066056	0.41156596	
1133.6	0.40062086	0.41171268	
1133.8	0.40108507	0.41185929	
1134	0.40132314	0.4120058	
1134.2	0.40178086	0.41215222	
1134.4	0.40117388	0.41229853	
1134.6	0.40096193	0.41244474	
1134.8	0.4004788	0.41259086	
1135	0.40047405	0.41273687	
1135.2	0.40041993	0.41288279	
1135.4	0.40025828	0.41302861	
1135.6	0.40021179	0.41317433	
1135.8	0.40045152	0.41331994	
1136	0.40060826	0.41346546	
1136.2	0.4009582	0.41361089	
1136.4	0.40165278	0.41375621	
1136.6	0.40238588	0.41390143	
1136.8	0.40184013	0.41404655	
1137	0.40175367	0.41419158	
1137.2	0.40211309	0.41433651	
1137.4	0.40222178	0.41448134	
1137.6	0.40260723	0.41462607	
1137.8	0.40292217	0.4147707	
1138	0.40346384	0.41491523	
1138.2	0.40368017	0.41505967	
1138.4	0.40325808	0.415204	
1138.6	0.40393032	0.41534824	
1138.8	0.40404341	0.41549238	
1139	0.40401757	0.41563642	
1139.2	0.4039375	0.41578037	
1139.4	0.40403645	0.41592421	
1139.6	0.40363841	0.41606796	
1139.8	0.40300083	0.41621161	
1140	0.4026369	0.41635517	
1140.2	0.40246067	0.41649862	
1140.4	0.40222699	0.41664198	
1140.6	0.40205532	0.41678524	
1140.8	0.40185861	0.41692841	
1141	0.40229822	0.41707147	
1141.2	0.40294908	0.41721444	
1141.4	0.40318546	0.41735731	
1141.6	0.40392972	0.41750009	
1141.8	0.40459063	0.41764276	
1142	0.40550989	0.41778534	
1142.2	0.40607214	0.41792783	
1142.4	0.40646799	0.41807021	
1142.6	0.40783547	0.4182125	
1142.8	0.40810563	0.41835469	
1143	0.40850357	0.41849679	
1143.2	0.40900654	0.41863879	
1143.4	0.40888061	0.41878069	
1143.6	0.40845431	0.4189225	
1143.8	0.40807878	0.41906421	
1144	0.4074629	0.41920582	
1144.2	0.40699025	0.41934734	
1144.4	0.40708741	0.41948876	
1144.6	0.40720246	0.41963008	
1144.8	0.40768549	0.41977131	
1145	0.40766446	0.41991244	
1145.2	0.40816292	0.42005348	
1145.4	0.40805164	0.42019442	
1145.6	0.40856941	0.42033527	
1145.8	0.40894727	0.42047601	
1146	0.40915684	0.42061667	
1146.2	0.40941095	0.42075723	
1146.4	0.40991652	0.42089769	
1146.6	0.41043045	0.42103805	
1146.8	0.41035998	0.42117833	
1147	0.41052989	0.4213185	
1147.2	0.41043867	0.42145858	
1147.4	0.40978322	0.42159857	
1147.6	0.40979766	0.42173846	
1147.8	0.40914507	0.42187825	
1148	0.40860238	0.42201795	
1148.2	0.40856813	0.42215756	
1148.4	0.40928941	0.42229706	
1148.6	0.40957442	0.42243648	
1148.8	0.40962119	0.4225758	
1149	0.40964376	0.42271503	
1149.2	0.41036516	0.42285416	
1149.4	0.4105092	0.42299319	
1149.6	0.41068158	0.42313213	
1149.8	0.41069611	0.42327098	
1150	0.41081379	0.42340973	
1150.2	0.41116243	0.42354839	
1150.4	0.41182425	0.42368695	
1150.6	0.41181379	0.42382542	
1150.8	0.41199863	0.4239638	
1151	0.41204926	0.42410208	
1151.2	0.41170147	0.42424027	
1151.4	0.41168701	0.42437836	
1151.6	0.4119828	0.42451636	
1151.8	0.41174212	0.42465427	
1152	0.41241612	0.42479208	
1152.2	0.41312374	0.4249298	
1152.4	0.41340109	0.42506742	
1152.6	0.413704	0.42520495	
1152.8	0.41418898	0.42534239	
1153	0.41489725	0.42547973	
1153.2	0.41546035	0.42561698	
1153.4	0.41531612	0.42575414	
1153.6	0.41493706	0.4258912	
1153.8	0.41533588	0.42602818	
1154	0.41576875	0.42616505	
1154.2	0.4164217	0.42630184	
1154.4	0.41674949	0.42643853	
1154.6	0.41638542	0.42657513	
1154.8	0.41584146	0.42671163	
1155	0.41537705	0.42684804	
1155.2	0.41483884	0.42698436	
1155.4	0.41512608	0.42712059	
1155.6	0.4147017	0.42725673	
1155.8	0.41458033	0.42739277	
1156	0.41458095	0.42752872	
1156.2	0.41392506	0.42766457	
1156.4	0.41367694	0.42780034	
1156.6	0.41455585	0.42793601	
1156.8	0.41467185	0.42807159	
1157	0.41459912	0.42820708	
1157.2	0.41518388	0.42834248	
1157.4	0.41547643	0.42847778	
1157.6	0.41590788	0.42861299	
1157.8	0.41671547	0.42874811	
1158	0.41728547	0.42888314	
1158.2	0.41805353	0.42901807	
1158.4	0.41836168	0.42915292	
1158.6	0.41827002	0.42928767	
1158.8	0.41867559	0.42942233	
1159	0.41883821	0.4295569	
1159.2	0.41932504	0.42969138	
1159.4	0.41984554	0.42982576	
1159.6	0.41978377	0.42996006	
1159.8	0.42008613	0.43009426	
1160	0.41951206	0.43022838	
1160.2	0.41902015	0.4303624	
1160.4	0.41944291	0.43049633	
1160.6	0.41961173	0.43063017	
1160.8	0.41900752	0.43076391	
1161	0.41909311	0.43089757	
1161.2	0.41916505	0.43103114	
1161.4	0.41885486	0.43116461	
1161.6	0.41811594	0.431298	
1161.8	0.41776143	0.43143129	
1162	0.41766403	0.43156449	
1162.2	0.41770517	0.4316976	
1162.4	0.41781616	0.43183063	
1162.6	0.41790735	0.43196356	
1162.8	0.41774324	0.4320964	
1163	0.41817492	0.43222915	
1163.2	0.41872217	0.43236181	
1163.4	0.41894755	0.43249438	
1163.6	0.4189511	0.43262686	
1163.8	0.41882204	0.43275925	
1164	0.41873388	0.43289155	
1164.2	0.41899821	0.43302376	
1164.4	0.41936774	0.43315588	
1164.6	0.41959886	0.43328791	
1164.8	0.41961093	0.43341985	
1165	0.42014211	0.4335517	
1165.2	0.42026209	0.43368346	
1165.4	0.42057624	0.43381513	
1165.6	0.42034793	0.43394672	
1165.8	0.42052689	0.43407821	
1166	0.42091195	0.43420961	
1166.2	0.42136905	0.43434093	
1166.4	0.42147969	0.43447215	
1166.6	0.42176324	0.43460328	
1166.8	0.4221779	0.43473433	
1167	0.42275249	0.43486529	
1167.2	0.42265501	0.43499615	
1167.4	0.42275818	0.43512693	
1167.6	0.42262152	0.43525762	
1167.8	0.422554	0.43538822	
1168	0.42255593	0.43551874	
1168.2	0.42259252	0.43564916	
1168.4	0.4221902	0.43577949	
1168.6	0.42226383	0.43590974	
1168.8	0.42258841	0.4360399	
1169	0.42296309	0.43616997	
1169.2	0.42269703	0.43629995	
1169.4	0.42292874	0.43642984	
1169.6	0.42274286	0.43655964	
1169.8	0.42273053	0.43668936	
1170	0.42242783	0.43681899	
1170.2	0.4227397	0.43694852	
1170.4	0.42290522	0.43707798	
1170.6	0.42339389	0.43720734	
1170.8	0.42374168	0.43733661	
1171	0.42343987	0.4374658	
1171.2	0.42387561	0.4375949	
1171.4	0.42368825	0.43772391	
1171.6	0.42346698	0.43785283	
1171.8	0.42371855	0.43798167	
1172	0.42453456	0.43811042	
1172.2	0.42491068	0.43823908	
1172.4	0.42526762	0.43836765	
1172.6	0.42575975	0.43849614	
1172.8	0.42545305	0.43862454	
1173	0.42560653	0.43875285	
1173.2	0.4252103	0.43888107	
1173.4	0.42535786	0.43900921	
1173.6	0.42537206	0.43913726	
1173.8	0.42518778	0.43926522	
1174	0.42513403	0.4393931	
1174.2	0.4257569	0.43952089	
1174.4	0.42568189	0.43964859	
1174.6	0.42561945	0.4397762	
1174.8	0.42594708	0.43990373	
1175	0.42600855	0.44003117	
1175.2	0.42637732	0.44015853	
1175.4	0.42588705	0.44028579	
1175.6	0.42629559	0.44041298	
1175.8	0.42730027	0.44054007	
1176	0.42786706	0.44066708	
1176.2	0.42831761	0.440794	
1176.4	0.42851317	0.44092084	
1176.6	0.42830186	0.44104759	
1176.8	0.42744496	0.44117425	
1177	0.42824288	0.44130083	
1177.2	0.42782822	0.44142732	
1177.4	0.42864942	0.44155372	
1177.6	0.42825104	0.44168004	
1177.8	0.42825421	0.44180628	
1178	0.42893249	0.44193242	
1178.2	0.42937609	0.44205849	
1178.4	0.42944391	0.44218446	
1178.6	0.4296525	0.44231035	
1178.8	0.43000409	0.44243616	
1179	0.42981051	0.44256188	
1179.2	0.42967154	0.44268751	
1179.4	0.42947224	0.44281306	
1179.6	0.42939925	0.44293852	
1179.8	0.42964915	0.4430639	
1180	0.4293456	0.44318919	
1180.2	0.42945572	0.4433144	
1180.4	0.42907443	0.44343952	
1180.6	0.42908034	0.44356455	
1180.8	0.42890529	0.44368951	
1181	0.42974284	0.44381437	
1181.2	0.42954777	0.44393916	
1181.4	0.42992957	0.44406385	
1181.6	0.42952755	0.44418846	
1181.8	0.43020463	0.44431299	
1182	0.43049196	0.44443743	
1182.2	0.4305778	0.44456179	
1182.4	0.43112651	0.44468607	
1182.6	0.43122638	0.44481025	
1182.8	0.43109129	0.44493436	
1183	0.43091669	0.44505838	
1183.2	0.43046774	0.44518232	
1183.4	0.43080604	0.44530617	
1183.6	0.43062048	0.44542993	
1183.8	0.43072901	0.44555362	
1184	0.43051511	0.44567722	
1184.2	0.4306854	0.44580073	
1184.4	0.43084239	0.44592416	
1184.6	0.43123641	0.44604751	
1184.8	0.43152733	0.44617077	
1185	0.4320452	0.44629395	
1185.2	0.43201027	0.44641705	
1185.4	0.43256545	0.44654006	
1185.6	0.43247364	0.44666299	
1185.8	0.43312403	0.44678583	
1186	0.43335224	0.44690859	
1186.2	0.43357812	0.44703127	
1186.4	0.43393842	0.44715386	
1186.6	0.4337759	0.44727638	
1186.8	0.4336772	0.4473988	
1187	0.43399953	0.44752115	
1187.2	0.43401687	0.44764341	
1187.4	0.43444352	0.44776559	
1187.6	0.43420583	0.44788768	
1187.8	0.43401824	0.44800969	
1188	0.43365538	0.44813162	
1188.2	0.43400036	0.44825347	
1188.4	0.43377701	0.44837523	
1188.6	0.43379847	0.44849691	
1188.8	0.4340426	0.44861851	
1189	0.43397032	0.44874002	
1189.2	0.43423788	0.44886145	
1189.4	0.43444428	0.4489828	
1189.6	0.43434091	0.44910407	
1189.8	0.43520773	0.44922526	
1190	0.43521761	0.44934636	
1190.2	0.43561719	0.44946738	
1190.4	0.43561225	0.44958831	
1190.6	0.4358152	0.44970917	
1190.8	0.43597548	0.44982994	
1191	0.43581781	0.44995063	
1191.2	0.43599995	0.45007124	
1191.4	0.4359376	0.45019177	
1191.6	0.43615947	0.45031221	
1191.8	0.43581209	0.45043258	
1192	0.43573402	0.45055286	
1192.2	0.43620586	0.45067306	
1192.4	0.43584214	0.45079317	
1192.6	0.43624311	0.45091321	
1192.8	0.43679845	0.45103316	
1193	0.43730567	0.45115304	
1193.2	0.43791675	0.45127283	
1193.4	0.43830571	0.45139254	
1193.6	0.43868259	0.45151217	
1193.8	0.43946455	0.45163171	
1194	0.43988969	0.45175118	
1194.2	0.44001367	0.45187056	
1194.4	0.43877794	0.45198987	
1194.6	0.4387933	0.45210909	
1194.8	0.43859184	0.45222823	
1195	0.43796491	0.45234729	
1195.2	0.43809224	0.45246627	
1195.4	0.43760637	0.45258517	
1195.6	0.43764285	0.45270398	
1195.8	0.43734674	0.45282272	
1196	0.43752435	0.45294138	
1196.2	0.43766261	0.45305995	
1196.4	0.43798655	0.45317844	
1196.6	0.43862412	0.45329686	
1196.8	0.43875596	0.45341519	
1197	0.43927934	0.45353344	
1197.2	0.43948951	0.45365162	
1197.4	0.43949804	0.45376971	
1197.6	0.43937699	0.45388772	
1197.8	0.43902225	0.45400565	
1198	0.43884445	0.4541235	
1198.2	0.43803314	0.45424127	
1198.4	0.4375779	0.45435896	
1198.6	0.43780357	0.45447657	
1198.8	0.43742764	0.45459411	
1199	0.4375649	0.45471156	
1199.2	0.43743532	0.45482893	
1199.4	0.43795994	0.45494622	
1199.6	0.43873441	0.45506343	
1199.8	0.43922676	0.45518056	
1200	0.43967957	0.45529761	
1200.2	0.44022876	0.45541459	
1200.4	0.44075807	0.45553148	
1200.6	0.44108901	0.45564829	
1200.8	0.44188677	0.45576503	
1201	0.44270725	0.45588168	
1201.2	0.44332656	0.45599826	
1201.4	0.44339799	0.45611475	
1201.6	0.4437583	0.45623117	
1201.8	0.44351595	0.45634751	
1202	0.44377605	0.45646377	
1202.2	0.44335493	0.45657995	
1202.4	0.44344901	0.45669605	
1202.6	0.44328102	0.45681207	
1202.8	0.44329693	0.45692801	
1203	0.4433765	0.45704387	
1203.2	0.44283526	0.45715966	
1203.4	0.44336193	0.45727537	
1203.6	0.44321345	0.45739099	
1203.8	0.44313409	0.45750654	
1204	0.44280215	0.45762201	
1204.2	0.44248623	0.4577374	
1204.4	0.44199737	0.45785272	
1204.6	0.44230304	0.45796795	
1204.8	0.4427272	0.45808311	
1205	0.44321683	0.45819819	
1205.2	0.44362199	0.45831319	
1205.4	0.44313114	0.45842811	
1205.6	0.44310065	0.45854295	
1205.8	0.44316272	0.45865772	
1206	0.44364803	0.45877241	
1206.2	0.44366903	0.45888702	
1206.4	0.44448278	0.45900155	
1206.6	0.44507049	0.459116	
1206.8	0.4454357	0.45923038	
1207	0.44582082	0.45934467	
1207.2	0.44607556	0.45945889	
1207.4	0.44647532	0.45957304	
1207.6	0.44662922	0.4596871	
1207.8	0.44670714	0.45980109	
1208	0.44637957	0.459915	
1208.2	0.44669811	0.46002883	
1208.4	0.44679325	0.46014259	
1208.6	0.4469953	0.46025626	
1208.8	0.44697948	0.46036987	
1209	0.44740473	0.46048339	
1209.2	0.44737059	0.46059683	
1209.4	0.44691187	0.4607102	
1209.6	0.44718891	0.46082349	
1209.8	0.44710837	0.46093671	
1210	0.44755785	0.46104985	
1210.2	0.44752337	0.46116291	
1210.4	0.44768197	0.46127589	
1210.6	0.44740429	0.4613888	
1210.8	0.44741248	0.46150163	
1211	0.44763066	0.46161438	
1211.2	0.44734836	0.46172706	
1211.4	0.44742106	0.46183966	
1211.6	0.44747277	0.46195218	
1211.8	0.44705964	0.46206463	
1212	0.44718945	0.462177	
1212.2	0.4475155	0.46228929	
1212.4	0.4473606	0.46240151	
1212.6	0.44708549	0.46251365	
1212.8	0.44785852	0.46262572	
1213	0.44835271	0.46273771	
1213.2	0.44833184	0.46284962	
1213.4	0.44836021	0.46296146	
1213.6	0.44859075	0.46307322	
1213.8	0.44887458	0.4631849	
1214	0.44920353	0.46329651	
1214.2	0.44890914	0.46340804	
1214.4	0.44876131	0.4635195	
1214.6	0.44860873	0.46363088	
1214.8	0.44867781	0.46374219	
1215	0.44875398	0.46385342	
1215.2	0.44862392	0.46396457	
1215.4	0.44883056	0.46407565	
1215.6	0.44899163	0.46418665	
1215.8	0.44917224	0.46429758	
1216	0.44966859	0.46440843	
1216.2	0.44977919	0.46451921	
1216.4	0.44974772	0.46462991	
1216.6	0.44999753	0.46474054	
1216.8	0.45042857	0.46485109	
1217	0.44984326	0.46496156	
1217.2	0.44987666	0.46507196	
1217.4	0.45008116	0.46518229	
1217.6	0.45006871	0.46529254	
1217.8	0.44976436	0.46540271	
1218	0.44933221	0.46551281	
1218.2	0.44941544	0.46562284	
1218.4	0.44987643	0.46573279	
1218.6	0.45009432	0.46584267	
1218.8	0.45101107	0.46595247	
1219	0.45143181	0.4660622	
1219.2	0.452374	0.46617185	
1219.4	0.45295533	0.46628142	
1219.6	0.45349947	0.46639093	
1219.8	0.45336759	0.46650036	
1220	0.4536745	0.46660971	
1220.2	0.45361541	0.46671899	
1220.4	0.45366522	0.46682819	
1220.6	0.45377035	0.46693733	
1220.8	0.45386119	0.46704638	
1221	0.45363399	0.46715537	
1221.2	0.45387414	0.46726427	
1221.4	0.45341407	0.46737311	
1221.6	0.4535562	0.46748187	
1221.8	0.45295227	0.46759056	
1222	0.45265113	0.46769917	
1222.2	0.45284441	0.46780771	
1222.4	0.45350006	0.46791617	
1222.6	0.45354965	0.46802456	
1222.8	0.45402315	0.46813288	
1223	0.4545566	0.46824112	
1223.2	0.45528488	0.46834929	
1223.4	0.4549929	0.46845739	
1223.6	0.45453021	0.46856541	
1223.8	0.45413637	0.46867336	
1224	0.45415954	0.46878124	
1224.2	0.45425302	0.46888904	
1224.4	0.45413481	0.46899677	
1224.6	0.45464003	0.46910443	
1224.8	0.45504925	0.46921201	
1225	0.45514446	0.46931952	
1225.2	0.45559483	0.46942696	
1225.4	0.4559455	0.46953432	
1225.6	0.45651106	0.46964161	
1225.8	0.45639265	0.46974883	
1226	0.45708664	0.46985598	
1226.2	0.45752409	0.46996305	
1226.4	0.45834496	0.47007005	
1226.6	0.45859842	0.47017697	
1226.8	0.45910673	0.47028383	
1227	0.4598505	0.47039061	
1227.2	0.45952245	0.47049732	
1227.4	0.45885183	0.47060395	
1227.6	0.45799043	0.47071052	
1227.8	0.45708219	0.47081701	
1228	0.45661611	0.47092343	
1228.2	0.45614719	0.47102977	
1228.4	0.45570387	0.47113604	
1228.6	0.4560033	0.47124225	
1228.8	0.45575372	0.47134838	
1229	0.45573435	0.47145443	
1229.2	0.45598545	0.47156042	
1229.4	0.45621713	0.47166633	
1229.6	0.45639108	0.47177217	
1229.8	0.45684289	0.47187794	
1230	0.45729897	0.47198364	
1230.2	0.45746639	0.47208926	
1230.4	0.45757114	0.47219482	
1230.6	0.45728611	0.4723003	
1230.8	0.45770831	0.47240571	
1231	0.45784667	0.47251104	
1231.2	0.45799587	0.47261631	
1231.4	0.45808985	0.47272151	
1231.6	0.45804434	0.47282663	
1231.8	0.45782049	0.47293168	
1232	0.45786767	0.47303666	
1232.2	0.45775247	0.47314157	
1232.4	0.45778433	0.47324641	
1232.6	0.45804506	0.47335117	
1232.8	0.4578661	0.47345587	
1233	0.4579888	0.47356049	
1233.2	0.45845744	0.47366505	
1233.4	0.4581248	0.47376953	
1233.6	0.45814598	0.47387394	
1233.8	0.4579459	0.47397828	
1234	0.45821716	0.47408255	
1234.2	0.45795444	0.47418674	
1234.4	0.45734844	0.47429087	
1234.6	0.45764746	0.47439493	
1234.8	0.45849901	0.47449891	
1235	0.45890938	0.47460283	
1235.2	0.45960405	0.47470667	
1235.4	0.45979162	0.47481044	
1235.6	0.46021741	0.47491415	
1235.8	0.4605209	0.47501778	
1236	0.46058487	0.47512134	
1236.2	0.46045146	0.47522483	
1236.4	0.46046302	0.47532825	
1236.6	0.46058215	0.4754316	
1236.8	0.46039519	0.47553488	
1237	0.46011546	0.47563809	
1237.2	0.46014376	0.47574123	
1237.4	0.45902795	0.4758443	
1237.6	0.45843188	0.4759473	
1237.8	0.4581336	0.47605023	
1238	0.45804092	0.47615309	
1238.2	0.45753266	0.47625588	
1238.4	0.45698176	0.4763586	
1238.6	0.45781518	0.47646125	
1238.8	0.45818353	0.47656383	
1239	0.45836102	0.47666634	
1239.2	0.45912728	0.47676878	
1239.4	0.45989127	0.47687115	
1239.6	0.4605726	0.47697345	
1239.8	0.46119973	0.47707568	
1240	0.46089972	0.47717785	
1240.2	0.46085667	0.47727994	
1240.4	0.46179327	0.47738196	
1240.6	0.46147405	0.47748392	
1240.8	0.4618459	0.4775858	
1241	0.46155971	0.47768762	
1241.2	0.46164387	0.47778936	
1241.4	0.46157263	0.47789104	
1241.6	0.46174727	0.47799265	
1241.8	0.46281971	0.47809419	
1242	0.46256485	0.47819566	
1242.2	0.46308343	0.47829706	
1242.4	0.46325076	0.47839839	
1242.6	0.46436755	0.47849965	
1242.8	0.46383905	0.47860084	
1243	0.46379947	0.47870197	
1243.2	0.4641862	0.47880303	
1243.4	0.46412764	0.47890401	
1243.6	0.46371683	0.47900493	
1243.8	0.46343313	0.47910578	
1244	0.46271507	0.47920656	
1244.2	0.4631139	0.47930728	
1244.4	0.46356033	0.47940792	
1244.6	0.46320299	0.4795085	
1244.8	0.46369336	0.479609	
1245	0.46376758	0.47970944	
1245.2	0.46384386	0.47980982	
1245.4	0.46408907	0.47991012	
1245.6	0.46382924	0.48001035	
1245.8	0.46415371	0.48011052	
1246	0.46404587	0.48021062	
1246.2	0.46485958	0.48031065	
1246.4	0.46532773	0.48041061	
1246.6	0.46530242	0.4805105	
1246.8	0.46525038	0.48061033	
1247	0.4654209	0.48071009	
1247.2	0.46553666	0.48080978	
1247.4	0.46557309	0.4809094	
1247.6	0.46569524	0.48100896	
1247.8	0.46609276	0.48110844	
1248	0.46657929	0.48120786	
1248.2	0.46693725	0.48130722	
1248.4	0.46706526	0.4814065	
1248.6	0.46749105	0.48150572	
1248.8	0.46737511	0.48160487	
1249	0.46736402	0.48170395	
1249.2	0.46666327	0.48180296	
1249.4	0.46709837	0.48190191	
1249.6	0.46691745	0.48200079	
1249.8	0.4671306	0.4820996	
1250	0.4673349	0.48219835	
1250.2	0.46754477	0.48229703	
1250.4	0.46830146	0.48239564	
1250.6	0.46845277	0.48249418	
1250.8	0.46895309	0.48259266	
1251	0.46869758	0.48269107	
1251.2	0.4688818	0.48278941	
1251.4	0.4686833	0.48288769	
1251.6	0.46889664	0.4829859	
1251.8	0.46842891	0.48308404	
1252	0.4675505	0.48318212	
1252.2	0.46692154	0.48328013	
1252.4	0.4669462	0.48337807	
1252.6	0.46722179	0.48347595	
1252.8	0.46731531	0.48357376	
1253	0.46796577	0.4836715	
1253.2	0.46833328	0.48376918	
1253.4	0.46856246	0.48386679	
1253.6	0.46821943	0.48396433	
1253.8	0.4679169	0.48406181	
1254	0.46721644	0.48415922	
1254.2	0.46757823	0.48425657	
1254.4	0.46857227	0.48435384	
1254.6	0.46896743	0.48445106	
1254.8	0.46905777	0.4845482	
1255	0.46947955	0.48464528	
1255.2	0.46982558	0.4847423	
1255.4	0.46946325	0.48483925	
1255.6	0.46972714	0.48493613	
1255.8	0.46936022	0.48503295	
1256	0.46948843	0.4851297	
1256.2	0.46988449	0.48522638	
1256.4	0.47029701	0.485323	
1256.6	0.47080352	0.48541955	
1256.8	0.47094294	0.48551604	
1257	0.47079409	0.48561246	
1257.2	0.47136901	0.48570882	
1257.4	0.47099879	0.48580511	
1257.6	0.47139793	0.48590134	
1257.8	0.47105984	0.4859975	
1258	0.4706007	0.48609359	
1258.2	0.47065185	0.48618962	
1258.4	0.47090932	0.48628559	
1258.6	0.47096872	0.48638149	
1258.8	0.47096804	0.48647732	
1259	0.47158294	0.48657309	
1259.2	0.4714516	0.48666879	
1259.4	0.47067183	0.48676443	
1259.6	0.47082679	0.48686	
1259.8	0.47096934	0.48695551	
1260	0.47059763	0.48705095	
1260.2	0.47005467	0.48714633	
1260.4	0.46972727	0.48724165	
1260.6	0.46986679	0.48733689	
1260.8	0.46966417	0.48743208	
1261	0.47020505	0.4875272	
1261.2	0.47106834	0.48762225	
1261.4	0.47071406	0.48771724	
1261.6	0.47126726	0.48781217	
1261.8	0.47179355	0.48790703	
1262	0.47176777	0.48800182	
1262.2	0.47193603	0.48809656	
1262.4	0.4720564	0.48819122	
1262.6	0.47260352	0.48828583	
1262.8	0.47305631	0.48838037	
1263	0.47338636	0.48847484	
1263.2	0.4732079	0.48856925	
1263.4	0.47327657	0.4886636	
1263.6	0.47390077	0.48875788	
1263.8	0.47348477	0.48885209	
1264	0.47303171	0.48894625	
1264.2	0.47318302	0.48904034	
1264.4	0.47303503	0.48913436	
1264.6	0.47344991	0.48922832	
1264.8	0.47340559	0.48932222	
1265	0.4736979	0.48941606	
1265.2	0.47358294	0.48950983	
1265.4	0.4736411	0.48960353	
1265.6	0.47418155	0.48969718	
1265.8	0.47473517	0.48979075	
1266	0.4745219	0.48988427	
1266.2	0.4743066	0.48997772	
1266.4	0.47426719	0.49007111	
1266.6	0.47471827	0.49016443	
1266.8	0.47538968	0.49025769	
1267	0.47585881	0.49035089	
1267.2	0.47539455	0.49044403	
1267.4	0.47540676	0.4905371	
1267.6	0.47563683	0.4906301	
1267.8	0.47537518	0.49072305	
1268	0.47594745	0.49081593	
1268.2	0.47633654	0.49090875	
1268.4	0.47598022	0.4910015	
1268.6	0.47589156	0.49109419	
1268.8	0.47545041	0.49118682	
1269	0.47526792	0.49127939	
1269.2	0.47530193	0.49137189	
1269.4	0.47504296	0.49146433	
1269.6	0.47500238	0.49155671	
1269.8	0.47506696	0.49164902	
1270	0.47561756	0.49174127	
1270.2	0.47507222	0.49183346	
1270.4	0.47568749	0.49192559	
1270.6	0.47654443	0.49201765	
1270.8	0.47741419	0.49210965	
1271	0.47714127	0.49220159	
1271.2	0.47667587	0.49229347	
1271.4	0.477519	0.49238528	
1271.6	0.47777355	0.49247703	
1271.8	0.47735279	0.49256872	
1272	0.47789882	0.49266035	
1272.2	0.47777082	0.49275191	
1272.4	0.47751655	0.49284341	
1272.6	0.47722489	0.49293485	
1272.8	0.4775652	0.49302623	
1273	0.47810738	0.49311754	
1273.2	0.47797787	0.49320879	
1273.4	0.47768894	0.49329999	
1273.6	0.47798689	0.49339111	
1273.8	0.47781511	0.49348218	
1274	0.47793966	0.49357319	
1274.2	0.47696561	0.49366413	
1274.4	0.47787427	0.49375501	
1274.6	0.47826599	0.49384583	
1274.8	0.47769017	0.49393659	
1275	0.47783799	0.49402728	
1275.2	0.47757508	0.49411792	
1275.4	0.47774426	0.49420849	
1275.6	0.47671303	0.494299	
1275.8	0.47654065	0.49438945	
1276	0.47697335	0.49447984	
1276.2	0.47706661	0.49457016	
1276.4	0.47749048	0.49466043	
1276.6	0.47769053	0.49475063	
1276.8	0.47852448	0.49484077	
1277	0.47869502	0.49493085	
1277.2	0.47859431	0.49502087	
1277.4	0.47900557	0.49511083	
1277.6	0.47939937	0.49520073	
1277.8	0.47897742	0.49529057	
1278	0.47968826	0.49538034	
1278.2	0.47973947	0.49547005	
1278.4	0.47993555	0.49555971	
1278.6	0.47999828	0.4956493	
1278.8	0.48006032	0.49573883	
1279	0.48011519	0.4958283	
1279.2	0.47980947	0.49591771	
1279.4	0.4799673	0.49600706	
1279.6	0.47943462	0.49609635	
1279.8	0.47959	0.49618557	
1280	0.47986651	0.49627474	
1280.2	0.47998966	0.49636385	
1280.4	0.4798777	0.49645289	
1280.6	0.4797831	0.49654188	
1280.8	0.48000436	0.4966308	
1281	0.48003532	0.49671966	
1281.2	0.48006334	0.49680847	
1281.4	0.47978662	0.49689721	
1281.6	0.47960257	0.49698589	
1281.8	0.479637	0.49707451	
1282	0.47995929	0.49716307	
1282.2	0.47958567	0.49725158	
1282.4	0.47910171	0.49734002	
1282.6	0.47948956	0.4974284	
1282.8	0.47907015	0.49751672	
1283	0.47897939	0.49760498	
1283.2	0.47936504	0.49769318	
1283.4	0.48007908	0.49778132	
1283.6	0.48029957	0.4978694	
1283.8	0.47997724	0.49795743	
1284	0.48035181	0.49804539	
1284.2	0.47987571	0.49813329	
1284.4	0.47967968	0.49822113	
1284.6	0.47990766	0.49830891	
1284.8	0.4807635	0.49839663	
1285	0.48131441	0.4984843	
1285.2	0.48151076	0.4985719	
1285.4	0.4818492	0.49865944	
1285.6	0.48226823	0.49874693	
1285.8	0.48271392	0.49883435	
1286	0.48254926	0.49892172	
1286.2	0.48268011	0.49900902	
1286.4	0.48289013	0.49909627	
1286.6	0.48334469	0.49918346	
1286.8	0.48300614	0.49927058	
1287	0.48319042	0.49935765	
1287.2	0.48374946	0.49944466	
1287.4	0.4842503	0.49953161	
1287.6	0.48372595	0.4996185	
1287.8	0.48329026	0.49970533	
1288	0.48267693	0.49979211	
1288.2	0.48248586	0.49987882	
1288.4	0.48269612	0.49996547	
1288.6	0.48309757	0.50005207	
1288.8	0.48379321	0.50013861	
1289	0.4836889	0.50022509	
1289.2	0.48383016	0.5003115	
1289.4	0.48431084	0.50039787	
1289.6	0.48442414	0.50048417	
1289.8	0.48470897	0.50057041	
1290	0.48472144	0.50065659	
1290.2	0.48528827	0.50074272	
1290.4	0.48579818	0.50082879	
1290.6	0.48625454	0.5009148	
1290.8	0.48639807	0.50100075	
1291	0.48616051	0.50108664	
1291.2	0.48661652	0.50117247	
1291.4	0.48660056	0.50125825	
1291.6	0.48661096	0.50134396	
1291.8	0.4865225	0.50142962	
1292	0.48591743	0.50151522	
1292.2	0.48611646	0.50160076	
1292.4	0.48551747	0.50168625	
1292.6	0.48551988	0.50177167	
1292.8	0.48579237	0.50185704	
1293	0.48556159	0.50194235	
1293.2	0.48573568	0.5020276	
1293.4	0.48591484	0.50211279	
1293.6	0.48635849	0.50219793	
1293.8	0.48660512	0.50228301	
1294	0.48710395	0.50236803	
1294.2	0.48752883	0.50245299	
1294.4	0.48743804	0.50253789	
1294.6	0.48756058	0.50262274	
1294.8	0.48734368	0.50270753	
1295	0.48690258	0.50279226	
1295.2	0.48682776	0.50287693	
1295.4	0.48714673	0.50296155	
1295.6	0.48667346	0.50304611	
1295.8	0.48623406	0.50313061	
1296	0.48567729	0.50321505	
1296.2	0.485222	0.50329944	
1296.4	0.48507359	0.50338376	
1296.6	0.48555328	0.50346804	
1296.8	0.48557871	0.50355225	
1297	0.48574192	0.50363641	
1297.2	0.48599841	0.50372051	
1297.4	0.48624773	0.50380455	
1297.6	0.48705512	0.50388853	
1297.8	0.48787241	0.50397246	
1298	0.4888277	0.50405633	
1298.2	0.48901408	0.50414015	
1298.4	0.48913333	0.5042239	
1298.6	0.4896001	0.5043076	
1298.8	0.48987582	0.50439124	
1299	0.49000741	0.50447483	
1299.2	0.48980986	0.50455836	
1299.4	0.49007831	0.50464183	
1299.6	0.48954138	0.50472525	
1299.8	0.48973468	0.50480861	
1300	0.48966782	0.50489191	
1300.2	0.48975604	0.50497515	
1300.4	0.48994349	0.50505834	
1300.6	0.49072504	0.50514148	
1300.8	0.49019482	0.50522455	
1301	0.49057521	0.50530757	
1301.2	0.49015061	0.50539053	
1301.4	0.49012054	0.50547344	
1301.6	0.49085559	0.50555629	
1301.8	0.4913655	0.50563908	
1302	0.49193986	0.50572182	
1302.2	0.4921325	0.5058045	
1302.4	0.49220821	0.50588713	
1302.6	0.49229747	0.5059697	
1302.8	0.49209053	0.50605221	
1303	0.49144429	0.50613466	
1303.2	0.49159649	0.50621707	
1303.4	0.49167414	0.50629941	
1303.6	0.49214354	0.5063817	
1303.8	0.49228842	0.50646393	
1304	0.49248106	0.50654611	
1304.2	0.49251164	0.50662823	
1304.4	0.49288032	0.50671029	
1304.6	0.4931172	0.5067923	
1304.8	0.49262882	0.50687425	
1305	0.49333022	0.50695615	
1305.2	0.49335342	0.50703799	
1305.4	0.49407005	0.50711978	
1305.6	0.49451113	0.50720151	
1305.8	0.49480239	0.50728318	
1306	0.49504635	0.5073648	
1306.2	0.49516085	0.50744637	
1306.4	0.4945868	0.50752788	
1306.6	0.49429458	0.50760933	
1306.8	0.49334958	0.50769073	
1307	0.49313573	0.50777207	
1307.2	0.49322165	0.50785336	
1307.4	0.49323714	0.50793459	
1307.6	0.49292665	0.50801576	
1307.8	0.4922125	0.50809688	
1308	0.49246558	0.50817795	
1308.2	0.49260081	0.50825896	
1308.4	0.49285804	0.50833992	
1308.6	0.49284994	0.50842082	
1308.8	0.49294571	0.50850166	
1309	0.4937529	0.50858245	
1309.2	0.49388685	0.50866319	
1309.4	0.49400003	0.50874387	
1309.6	0.49424896	0.5088245	
1309.8	0.49425241	0.50890507	
1310	0.49471061	0.50898558	
1310.2	0.49555346	0.50906605	
1310.4	0.49537328	0.50914645	
1310.6	0.4957827	0.5092268	
1310.8	0.49573274	0.5093071	
1311	0.49616268	0.50938734	
1311.2	0.4962966	0.50946753	
1311.4	0.49702952	0.50954767	
1311.6	0.49632826	0.50962775	
1311.8	0.49604872	0.50970777	
1312	0.496322	0.50978774	
1312.2	0.49615754	0.50986766	
1312.4	0.49603877	0.50994752	
1312.6	0.49590941	0.51002733	
1312.8	0.49577424	0.51010708	
1313	0.49608459	0.51018678	
1313.2	0.49560414	0.51026642	
1313.4	0.49593683	0.51034601	
1313.6	0.49641081	0.51042555	
1313.8	0.49651237	0.51050503	
1314	0.49710823	0.51058446	
1314.2	0.49688787	0.51066384	
1314.4	0.49679496	0.51074316	
1314.6	0.49715494	0.51082242	
1314.8	0.49699125	0.51090163	
1315	0.49690019	0.51098079	
1315.2	0.49715643	0.5110599	
1315.4	0.49670454	0.51113895	
1315.6	0.49628986	0.51121795	
1315.8	0.49618298	0.51129689	
1316	0.49660657	0.51137578	
1316.2	0.49679914	0.51145462	
1316.4	0.49653413	0.5115334	
1316.6	0.49683536	0.51161213	
1316.8	0.497178	0.5116908	
1317	0.4976723	0.51176942	
1317.2	0.49822122	0.51184799	
1317.4	0.49904035	0.51192651	
1317.6	0.49922449	0.51200497	
1317.8	0.4995341	0.51208338	
1318	0.49974628	0.51216173	
1318.2	0.50004887	0.51224003	
1318.4	0.50059687	0.51231828	
1318.6	0.50081982	0.51239648	
1318.8	0.50089802	0.51247462	
1319	0.50101045	0.51255271	
1319.2	0.50145922	0.51263074	
1319.4	0.50037507	0.51270873	
1319.6	0.49983517	0.51278666	
1319.8	0.49979281	0.51286453	
1320	0.49945506	0.51294236	
1320.2	0.49915814	0.51302013	
1320.4	0.49879926	0.51309784	
1320.6	0.49876844	0.51317551	
1320.8	0.49845924	0.51325312	
1321	0.49829898	0.51333068	
1321.2	0.4985093	0.51340819	
1321.4	0.49805062	0.51348564	
1321.6	0.49844219	0.51356304	
1321.8	0.49900891	0.51364039	
1322	0.49888607	0.51371769	
1322.2	0.49981566	0.51379493	
1322.4	0.49999214	0.51387212	
1322.6	0.50046091	0.51394926	
1322.8	0.50093291	0.51402635	
1323	0.50096999	0.51410338	
1323.2	0.50093751	0.51418036	
1323.4	0.50003094	0.51425729	
1323.6	0.50024662	0.51433417	
1323.8	0.50117082	0.51441099	
1324	0.50123413	0.51448776	
1324.2	0.50185145	0.51456448	
1324.4	0.50216329	0.51464115	
1324.6	0.50201622	0.51471777	
1324.8	0.50263509	0.51479433	
1325	0.50296645	0.51487084	
1325.2	0.50356313	0.5149473	
1325.4	0.5032423	0.51502371	
1325.6	0.50364337	0.51510006	
1325.8	0.503603	0.51517637	
1326	0.5038201	0.51525262	
1326.2	0.50442544	0.51532882	
1326.4	0.50401099	0.51540496	
1326.6	0.50378947	0.51548106	
1326.8	0.50316479	0.5155571	
1327	0.50225937	0.5156331	
1327.2	0.5016829	0.51570904	
1327.4	0.50077433	0.51578493	
1327.6	0.50066866	0.51586076	
1327.8	0.50133051	0.51593655	
1328	0.501541	0.51601229	
1328.2	0.50195374	0.51608797	
1328.4	0.50160614	0.5161636	
1328.6	0.50167705	0.51623918	
1328.8	0.50184407	0.51631471	
1329	0.50221277	0.51639019	
1329.2	0.50238627	0.51646561	
1329.4	0.50237681	0.51654099	
1329.6	0.50284054	0.51661631	
1329.8	0.50354838	0.51669158	
1330	0.50382998	0.5167668	
1330.2	0.50347857	0.51684197	
1330.4	0.5036822	0.51691709	
1330.6	0.5034787	0.51699216	
1330.8	0.50307995	0.51706718	
1331	0.5028005	0.51714214	
1331.2	0.50310505	0.51721706	
1331.4	0.50318687	0.51729192	
1331.6	0.50387964	0.51736673	
1331.8	0.50412859	0.5174415	
1332	0.50432001	0.51751621	
1332.2	0.50417697	0.51759087	
1332.4	0.5035004	0.51766548	
1332.6	0.50367661	0.51774003	
1332.8	0.50356254	0.51781454	
1333	0.50423301	0.517889	
1333.2	0.50443858	0.51796341	
1333.4	0.50489181	0.51803776	
1333.6	0.50559144	0.51811207	
1333.8	0.50583721	0.51818632	
1334	0.50588936	0.51826053	
1334.2	0.50623874	0.51833468	
1334.4	0.50728299	0.51840879	
1334.6	0.50724943	0.51848284	
1334.8	0.50754439	0.51855684	
1335	0.50772646	0.51863079	
1335.2	0.50790168	0.5187047	
1335.4	0.50747441	0.51877855	
1335.6	0.50713044	0.51885235	
1335.8	0.50630799	0.5189261	
1336	0.5064587	0.5189998	
1336.2	0.50594192	0.51907346	
1336.4	0.50578105	0.51914706	
1336.6	0.5056726	0.51922061	
1336.8	0.50536833	0.51929411	
1337	0.50590313	0.51936756	
1337.2	0.50588687	0.51944096	
1337.4	0.50611903	0.51951431	
1337.6	0.50613301	0.51958761	
1337.8	0.50636624	0.51966087	
1338	0.50637713	0.51973407	
1338.2	0.50694292	0.51980722	
1338.4	0.5076598	0.51988032	
1338.6	0.50705925	0.51995337	
1338.8	0.5070693	0.52002638	
1339	0.50717192	0.52009933	
1339.2	0.50692549	0.52017223	
1339.4	0.50668	0.52024509	
1339.6	0.50645588	0.52031789	
1339.8	0.50598839	0.52039065	
1340	0.50600958	0.52046335	
1340.2	0.50590493	0.52053601	
1340.4	0.50612573	0.52060862	
1340.6	0.50592243	0.52068117	
1340.8	0.50636642	0.52075368	
1341	0.5072455	0.52082614	
1341.2	0.5071637	0.52089855	
1341.4	0.50731759	0.52097091	
1341.6	0.50708876	0.52104322	
1341.8	0.50765711	0.52111548	
1342	0.50759144	0.52118769	
1342.2	0.50870573	0.52125986	
1342.4	0.50897993	0.52133197	
1342.6	0.50851712	0.52140404	
1342.8	0.5089553	0.52147605	
1343	0.50888835	0.52154802	
1343.2	0.50866499	0.52161994	
1343.4	0.50888761	0.52169181	
1343.6	0.50893785	0.52176363	
1343.8	0.50840739	0.5218354	
1344	0.50801249	0.52190712	
1344.2	0.5084837	0.5219788	
1344.4	0.50859947	0.52205042	
1344.6	0.50880144	0.522122	
1344.8	0.50947224	0.52219353	
1345	0.50970591	0.52226501	
1345.2	0.50977787	0.52233644	
1345.4	0.51030395	0.52240782	
1345.6	0.51051219	0.52247915	
1345.8	0.51106079	0.52255044	
1346	0.51090904	0.52262168	
1346.2	0.51079031	0.52269286	
1346.4	0.51074828	0.522764	
1346.6	0.51051886	0.52283509	
1346.8	0.51064865	0.52290614	
1347	0.51068912	0.52297713	
1347.2	0.5112	0.52304808	
1347.4	0.51136845	0.52311898	
1347.6	0.51092453	0.52318983	
1347.8	0.51070832	0.52326063	
1348	0.51078589	0.52333138	
1348.2	0.51128943	0.52340209	
1348.4	0.51128125	0.52347275	
1348.6	0.51148556	0.52354336	
1348.8	0.51167004	0.52361392	
1349	0.51099768	0.52368443	
1349.2	0.51125786	0.5237549	
1349.4	0.51134092	0.52382531	
1349.6	0.51102332	0.52389568	
1349.8	0.5107023	0.52396601	
1350	0.51016133	0.52403628	
1350.2	0.50991864	0.52410651	
1350.4	0.51011306	0.52417668	
1350.6	0.51029242	0.52424681	
1350.8	0.51125234	0.5243169	
1351	0.51165475	0.52438693	
1351.2	0.51154917	0.52445692	
1351.4	0.51135139	0.52452686	
1351.6	0.51142525	0.52459675	
1351.8	0.51185909	0.5246666	
1352	0.51166972	0.5247364	
1352.2	0.51176041	0.52480615	
1352.4	0.51200333	0.52487585	
1352.6	0.51141671	0.5249455	
1352.8	0.51090092	0.52501511	
1353	0.51026988	0.52508467	
1353.2	0.51043075	0.52515419	
1353.4	0.5102539	0.52522365	
1353.6	0.51028627	0.52529307	
1353.8	0.51018612	0.52536244	
1354	0.51006554	0.52543177	
1354.2	0.51031548	0.52550104	
1354.4	0.51093845	0.52557027	
1354.6	0.5116604	0.52563946	
1354.8	0.51208655	0.52570859	
1355	0.51159416	0.52577768	
1355.2	0.51136941	0.52584672	
1355.4	0.51188392	0.52591572	
1355.6	0.51212243	0.52598467	
1355.8	0.51196548	0.52605357	
1356	0.51257264	0.52612242	
1356.2	0.51337525	0.52619123	
1356.4	0.51428969	0.52625999	
1356.6	0.51426307	0.5263287	
1356.8	0.51435517	0.52639737	
1357	0.5138876	0.52646599	
1357.2	0.51369375	0.52653457	
1357.4	0.51393519	0.52660309	
1357.6	0.51349746	0.52667157	
1357.8	0.51341373	0.52674001	
1358	0.51384359	0.5268084	
1358.2	0.51403954	0.52687674	
1358.4	0.51424475	0.52694503	
1358.6	0.51345651	0.52701328	
1358.8	0.51313539	0.52708148	
1359	0.5130492	0.52714964	
1359.2	0.51324391	0.52721775	
1359.4	0.51367445	0.52728581	
1359.6	0.51399489	0.52735382	
1359.8	0.51407911	0.52742179	
1360	0.5147456	0.52748972	
1360.2	0.51558526	0.5275576	
1360.4	0.51605702	0.52762543	
1360.6	0.51600001	0.52769321	
1360.8	0.51532326	0.52776095	
1361	0.5151439	0.52782865	
1361.2	0.51521596	0.52789629	
1361.4	0.51542724	0.52796389	
1361.6	0.51446033	0.52803145	
1361.8	0.51482893	0.52809896	
1362	0.51533765	0.52816642	
1362.2	0.51514745	0.52823384	
1362.4	0.51547432	0.52830121	
1362.6	0.51533063	0.52836854	
1362.8	0.51557462	0.52843582	
1363	0.51558511	0.52850305	
1363.2	0.51584652	0.52857024	
1363.4	0.51599054	0.52863738	
1363.6	0.51647063	0.52870448	
1363.8	0.51622858	0.52877153	
1364	0.51600655	0.52883854	
1364.2	0.51617349	0.5289055	
1364.4	0.51576852	0.52897241	
1364.6	0.51525157	0.52903928	
1364.8	0.51522929	0.52910611	
1365	0.51557307	0.52917288	
1365.2	0.51563057	0.52923962	
1365.4	0.51566717	0.5293063	
1365.6	0.51564904	0.52937295	
1365.8	0.51661678	0.52943954	
1366	0.51754558	0.5295061	
1366.2	0.5177662	0.5295726	
1366.4	0.518106	0.52963906	
1366.6	0.5190059	0.52970548	
1366.8	0.51938355	0.52977185	
1367	0.52002433	0.52983818	
1367.2	0.52036054	0.52990446	
1367.4	0.52041432	0.52997069	
1367.6	0.5209757	0.53003688	
1367.8	0.52056152	0.53010303	
1368	0.52015062	0.53016913	
1368.2	0.52036217	0.53023518	
1368.4	0.52083964	0.53030119	
1368.6	0.52058544	0.53036716	
1368.8	0.52053885	0.53043308	
1369	0.52011057	0.53049896	
1369.2	0.51981287	0.53056479	
1369.4	0.51929006	0.53063058	
1369.6	0.51924987	0.53069632	
1369.8	0.51871139	0.53076201	
1370	0.51853001	0.53082767	
1370.2	0.51856502	0.53089327	
1370.4	0.51897073	0.53095884	
1370.6	0.51953038	0.53102436	
1370.8	0.51959244	0.53108983	
1371	0.52001098	0.53115526	
1371.2	0.51976197	0.53122064	
1371.4	0.52044888	0.53128598	
1371.6	0.52086174	0.53135128	
1371.8	0.52086053	0.53141653	
1372	0.52138609	0.53148174	
1372.2	0.52173301	0.5315469	
1372.4	0.5222327	0.53161202	
1372.6	0.52177464	0.53167709	
1372.8	0.52164416	0.53174212	
1373	0.52121709	0.53180711	
1373.2	0.52061569	0.53187205	
1373.4	0.51992971	0.53193695	
1373.6	0.51985938	0.5320018	
1373.8	0.51977674	0.53206661	
1374	0.52024942	0.53213138	
1374.2	0.52040841	0.5321961	
1374.4	0.52056766	0.53226078	
1374.6	0.52006987	0.53232541	
1374.8	0.52044049	0.53239	
1375	0.52037468	0.53245454	
1375.2	0.52018658	0.53251904	
1375.4	0.52062034	0.5325835	
1375.6	0.52050249	0.53264791	
1375.8	0.52070306	0.53271228	
1376	0.52119052	0.53277661	
1376.2	0.52169881	0.53284089	
1376.4	0.52218081	0.53290513	
1376.6	0.5223557	0.53296933	
1376.8	0.522995	0.53303348	
1377	0.52285376	0.53309759	
1377.2	0.52268824	0.53316165	
1377.4	0.52239796	0.53322567	
1377.6	0.52236456	0.53328965	
1377.8	0.5223313	0.53335358	
1378	0.52180841	0.53341747	
1378.2	0.52115654	0.53348132	
1378.4	0.52109742	0.53354512	
1378.6	0.52111198	0.53360888	
1378.8	0.52101519	0.5336726	
1379	0.52074858	0.53373627	
1379.2	0.52046017	0.5337999	
1379.4	0.52100263	0.53386348	
1379.6	0.52136066	0.53392703	
1379.8	0.52165763	0.53399053	
1380	0.5221138	0.53405398	
1380.2	0.52271034	0.5341174	
1380.4	0.52368177	0.53418077	
1380.6	0.52431074	0.5342441	
1380.8	0.52468065	0.53430738	
1381	0.52385358	0.53437062	
1381.2	0.52394959	0.53443382	
1381.4	0.52385577	0.53449697	
1381.6	0.52371168	0.53456009	
1381.8	0.52390462	0.53462316	
1382	0.52377437	0.53468618	
1382.2	0.52371208	0.53474917	
1382.4	0.52449313	0.53481211	
1382.6	0.52493045	0.53487501	
1382.8	0.52421507	0.53493786	
1383	0.52421949	0.53500067	
1383.2	0.52401017	0.53506344	
1383.4	0.5245987	0.53512617	
1383.6	0.5243741	0.53518885	
1383.8	0.52438664	0.5352515	
1384	0.5248139	0.5353141	
1384.2	0.52515872	0.53537665	
1384.4	0.52556917	0.53543917	
1384.6	0.52519023	0.53550164	
1384.8	0.52458342	0.53556407	
1385	0.52431402	0.53562645	
1385.2	0.52472444	0.5356888	
1385.4	0.52465175	0.5357511	
1385.6	0.52430543	0.53581336	
1385.8	0.52418327	0.53587558	
1386	0.5243007	0.53593775	
1386.2	0.52475897	0.53599988	
1386.4	0.52537962	0.53606197	
1386.6	0.52573387	0.53612402	
1386.8	0.52571241	0.53618603	
1387	0.52619019	0.53624799	
1387.2	0.52670481	0.53630991	
1387.4	0.52695973	0.53637179	
1387.6	0.52693708	0.53643363	
1387.8	0.52707259	0.53649543	
1388	0.52697174	0.53655718	
1388.2	0.52685192	0.53661889	
1388.4	0.52657882	0.53668056	
1388.6	0.52649873	0.53674219	
1388.8	0.52640517	0.53680377	
1389	0.52643475	0.53686532	
1389.2	0.52649219	0.53692682	
1389.4	0.5260496	0.53698828	
1389.6	0.52596511	0.5370497	
1389.8	0.52595456	0.53711107	
1390	0.52655841	0.53717241	
1390.2	0.52703256	0.5372337	
1390.4	0.52708774	0.53729495	
1390.6	0.5274893	0.53735616	
1390.8	0.52800337	0.53741733	
1391	0.52812728	0.53747845	
1391.2	0.52855086	0.53753954	
1391.4	0.5280157	0.53760058	
1391.6	0.52740478	0.53766158	
1391.8	0.52664725	0.53772254	
1392	0.52627021	0.53778346	
1392.2	0.52613565	0.53784434	
1392.4	0.52555856	0.53790518	
1392.6	0.52618165	0.53796597	
1392.8	0.52584919	0.53802672	
1393	0.52592	0.53808744	
1393.2	0.52631892	0.53814811	
1393.4	0.52647449	0.53820874	
1393.6	0.52724353	0.53826932	
1393.8	0.52732192	0.53832987	
1394	0.52732977	0.53839038	
1394.2	0.52751685	0.53845084	
1394.4	0.52811651	0.53851126	
1394.6	0.52876457	0.53857165	
1394.8	0.52960386	0.53863199	
1395	0.52982214	0.53869229	
1395.2	0.52988791	0.53875255	
1395.4	0.52967479	0.53881277	
1395.6	0.52963849	0.53887294	
1395.8	0.5296442	0.53893308	
1396	0.52957795	0.53899318	
1396.2	0.52985367	0.53905323	
1396.4	0.52982789	0.53911324	
1396.6	0.53013368	0.53917322	
1396.8	0.5293941	0.53923315	
1397	0.52973815	0.53929304	
1397.2	0.52975407	0.53935289	
1397.4	0.52984898	0.5394127	
1397.6	0.52907504	0.53947247	
1397.8	0.52862279	0.5395322	
1398	0.52806946	0.53959189	
1398.2	0.52836589	0.53965154	
1398.4	0.52858167	0.53971114	
1398.6	0.52840282	0.53977071	
1398.8	0.5280973	0.53983023	
1399	0.5282737	0.53988972	
1399.2	0.52798818	0.53994916	
1399.4	0.52852804	0.54000857	
1399.6	0.52894779	0.54006793	
1399.8	0.52924349	0.54012726	
1400	0.52939384	0.54018654	
1400.2	0.53043002	0.54024578	
1400.4	0.53105332	0.54030499	
1400.6	0.53114597	0.54036415	
1400.8	0.53095048	0.54042327	
1401	0.5314479	0.54048235	
1401.2	0.53189012	0.5405414	
1401.4	0.53246099	0.5406004	
1401.6	0.53220087	0.54065936	
1401.8	0.53214593	0.54071828	
1402	0.53146178	0.54077716	
1402.2	0.53127146	0.540836	
1402.4	0.53085966	0.5408948	
1402.6	0.53061755	0.54095357	
1402.8	0.53043501	0.54101229	
1403	0.5305592	0.54107097	
1403.2	0.53077896	0.54112961	
1403.4	0.53144096	0.54118821	
1403.6	0.53176513	0.54124677	
1403.8	0.53171867	0.5413053	
1404	0.53199606	0.54136378	
1404.2	0.53240512	0.54142222	
1404.4	0.53230802	0.54148062	
1404.6	0.531993	0.54153899	
1404.8	0.53193649	0.54159731	
1405	0.53283495	0.54165559	
1405.2	0.53271276	0.54171384	
1405.4	0.53319526	0.54177204	
1405.6	0.53347965	0.54183021	
1405.8	0.53283894	0.54188833	
1406	0.53252135	0.54194642	
1406.2	0.53301755	0.54200447	
1406.4	0.53275444	0.54206247	
1406.6	0.53258475	0.54212044	
1406.8	0.53276397	0.54217837	
1407	0.53266	0.54223626	
1407.2	0.53328043	0.54229411	
1407.4	0.53349266	0.54235191	
1407.6	0.53343581	0.54240969	
1407.8	0.53310936	0.54246742	
1408	0.5329362	0.54252511	
1408.2	0.53289541	0.54258276	
1408.4	0.5331076	0.54264037	
1408.6	0.53325029	0.54269795	
1408.8	0.53354152	0.54275548	
1409	0.53423903	0.54281298	
1409.2	0.53406382	0.54287044	
1409.4	0.5349502	0.54292786	
1409.6	0.53530628	0.54298523	
1409.8	0.53473507	0.54304257	
1410	0.53488135	0.54309987	
1410.2	0.53488699	0.54315714	
1410.4	0.53403512	0.54321436	
1410.6	0.53377992	0.54327154	
1410.8	0.53359605	0.54332869	
1411	0.53345946	0.5433858	
1411.2	0.53388558	0.54344286	
1411.4	0.53386677	0.54349989	
1411.6	0.53429515	0.54355688	
1411.8	0.53409637	0.54361383	
1412	0.53448897	0.54367074	
1412.2	0.5348084	0.54372762	
1412.4	0.53517689	0.54378445	
1412.6	0.53528802	0.54384125	
1412.8	0.53541724	0.54389801	
1413	0.53597079	0.54395473	
1413.2	0.53621998	0.54401141	
1413.4	0.53634977	0.54406805	
1413.6	0.53656681	0.54412465	
1413.8	0.53646984	0.54418122	
1414	0.53623891	0.54423774	
1414.2	0.53607262	0.54429423	
1414.4	0.53626196	0.54435068	
1414.6	0.53628491	0.54440709	
1414.8	0.53653582	0.54446347	
1415	0.53704972	0.5445198	
1415.2	0.53719147	0.5445761	
1415.4	0.53741301	0.54463235	
1415.6	0.53776063	0.54468857	
1415.8	0.53799973	0.54474476	
1416	0.53775295	0.5448009	
1416.2	0.53776125	0.544857	
1416.4	0.53787831	0.54491307	
1416.6	0.53778891	0.5449691	
1416.8	0.53821854	0.54502509	
1417	0.5386003	0.54508104	
1417.2	0.53857949	0.54513696	
1417.4	0.53841953	0.54519283	
1417.6	0.53871122	0.54524867	
1417.8	0.53812715	0.54530447	
1418	0.53826618	0.54536024	
1418.2	0.53841673	0.54541596	
1418.4	0.53878597	0.54547165	
1418.6	0.53833835	0.5455273	
1418.8	0.53851255	0.54558291	
1419	0.53854937	0.54563848	
1419.2	0.5381847	0.54569402	
1419.4	0.53834968	0.54574951	
1419.6	0.53820574	0.54580497	
1419.8	0.53825646	0.5458604	
1420	0.53733712	0.54591578	
1420.2	0.5375082	0.54597113	
1420.4	0.53793139	0.54602644	
1420.6	0.53858648	0.54608171	
1420.8	0.53897523	0.54613694	
1421	0.53843961	0.54619214	
1421.2	0.53850592	0.5462473	
1421.4	0.53847655	0.54630242	
1421.6	0.53886274	0.5463575	
1421.8	0.53874454	0.54641255	
1422	0.53912516	0.54646756	
1422.2	0.53894136	0.54652253	
1422.4	0.53864632	0.54657746	
1422.6	0.53853214	0.54663236	
1422.8	0.53910092	0.54668722	
1423	0.53914547	0.54674204	
1423.2	0.53890694	0.54679683	
1423.4	0.53865194	0.54685158	
1423.6	0.53878297	0.54690629	
1423.8	0.53899564	0.54696096	
1424	0.53893023	0.5470156	
1424.2	0.53958828	0.54707019	
1424.4	0.54050092	0.54712476	
1424.6	0.54063173	0.54717928	
1424.8	0.5404434	0.54723377	
1425	0.54024226	0.54728822	
1425.2	0.54085431	0.54734263	
1425.4	0.54113622	0.54739701	
1425.6	0.54145476	0.54745135	
1425.8	0.54191446	0.54750565	
1426	0.54159447	0.54755992	
1426.2	0.54146809	0.54761415	
1426.4	0.54126236	0.54766834	
1426.6	0.54170396	0.54772249	
1426.8	0.54144008	0.54777661	
1427	0.54113261	0.54783069	
1427.2	0.54101333	0.54788474	
1427.4	0.54132098	0.54793874	
1427.6	0.54188939	0.54799272	
1427.8	0.5416228	0.54804665	
1428	0.54110106	0.54810055	
1428.2	0.54153778	0.54815441	
1428.4	0.54140027	0.54820823	
1428.6	0.5415403	0.54826202	
1428.8	0.54179528	0.54831577	
1429	0.5421529	0.54836949	
1429.2	0.54272807	0.54842317	
1429.4	0.54300733	0.54847681	
1429.6	0.54323557	0.54853041	
1429.8	0.54361087	0.54858398	
1430	0.54362895	0.54863751	
1430.2	0.54427549	0.54869101	
1430.4	0.54456475	0.54874447	
1430.6	0.54474901	0.54879789	
1430.8	0.54458328	0.54885128	
1431	0.54506164	0.54890463	
1431.2	0.544744	0.54895794	
1431.4	0.54510017	0.54901122	
1431.6	0.5444137	0.54906446	
1431.8	0.54380261	0.54911767	
1432	0.54415681	0.54917084	
1432.2	0.5444439	0.54922397	
1432.4	0.54451014	0.54927707	
1432.6	0.54480928	0.54933013	
1432.8	0.54488238	0.54938316	
1433	0.5447339	0.54943614	
1433.2	0.5443714	0.5494891	
1433.4	0.54447106	0.54954201	
1433.6	0.54478021	0.54959489	
1433.8	0.54473161	0.54964774	
1434	0.54492916	0.54970055	
1434.2	0.54494023	0.54975332	
1434.4	0.54472952	0.54980606	
1434.6	0.54477965	0.54985876	
1434.8	0.54498939	0.54991143	
1435	0.54515909	0.54996406	
1435.2	0.54478376	0.55001665	
1435.4	0.54525554	0.55006921	
1435.6	0.54525169	0.55012173	
1435.8	0.54592981	0.55017422	
1436	0.54658925	0.55022667	
1436.2	0.5462658	0.55027908	
1436.4	0.54665916	0.55033146	
1436.6	0.54684054	0.55038381	
1436.8	0.54715688	0.55043611	
1437	0.54701672	0.55048839	
1437.2	0.54750576	0.55054062	
1437.4	0.5477566	0.55059283	
1437.6	0.54783116	0.55064499	
1437.8	0.54741338	0.55069712	
1438	0.54752373	0.55074922	
1438.2	0.54737031	0.55080128	
1438.4	0.54769509	0.5508533	
1438.6	0.54780848	0.55090529	
1438.8	0.54814382	0.55095724	
1439	0.54775413	0.55100916	
1439.2	0.54769711	0.55106105	
1439.4	0.54742169	0.55111289	
1439.6	0.54728164	0.55116471	
1439.8	0.5473927	0.55121648	
1440	0.5464028	0.55126823	
1440.2	0.5463632	0.55131993	
1440.4	0.54619498	0.5513716	
1440.6	0.5462909	0.55142324	
1440.8	0.54653552	0.55147484	
1441	0.54659705	0.55152641	
1441.2	0.54708969	0.55157794	
1441.4	0.54665134	0.55162944	
1441.6	0.54659862	0.5516809	
1441.8	0.5469155	0.55173232	
1442	0.54731353	0.55178372	
1442.2	0.5477159	0.55183507	
1442.4	0.54762065	0.55188639	
1442.6	0.54703407	0.55193768	
1442.8	0.54708433	0.55198893	
1443	0.5468402	0.55204015	
1443.2	0.54739718	0.55209133	
1443.4	0.54734327	0.55214248	
1443.6	0.54758045	0.55219359	
1443.8	0.5477382	0.55224467	
1444	0.54717985	0.55229571	
1444.2	0.547795	0.55234672	
1444.4	0.54706693	0.55239769	
1444.6	0.54780512	0.55244863	
1444.8	0.54836019	0.55249954	
1445	0.54796153	0.5525504	
1445.2	0.54803959	0.55260124	
1445.4	0.54736167	0.55265204	
1445.6	0.54750865	0.55270281	
1445.8	0.54757225	0.55275354	
1446	0.54746092	0.55280423	
1446.2	0.547564	0.5528549	
1446.4	0.54727672	0.55290552	
1446.6	0.54757319	0.55295612	
1446.8	0.54817287	0.55300668	
1447	0.5486193	0.5530572	
1447.2	0.54924489	0.55310769	
1447.4	0.54936995	0.55315815	
1447.6	0.54972447	0.55320857	
1447.8	0.55046444	0.55325896	
1448	0.55078845	0.55330931	
1448.2	0.55104027	0.55335963	
1448.4	0.55105206	0.55340991	
1448.6	0.55167763	0.55346016	
1448.8	0.55151378	0.55351038	
1449	0.5509465	0.55356056	
1449.2	0.55088566	0.55361071	
1449.4	0.550249	0.55366082	
1449.6	0.54977437	0.5537109	
1449.8	0.54916078	0.55376095	
1450	0.54922033	0.55381096	
1450.2	0.55004333	0.55386094	
1450.4	0.55052511	0.55391088	
1450.6	0.55041775	0.55396079	
1450.8	0.54997658	0.55401067	
1451	0.55002814	0.55406051	
1451.2	0.55001453	0.55411032	
1451.4	0.54998334	0.55416009	
1451.6	0.55078069	0.55420983	
1451.8	0.55102332	0.55425954	
1452	0.55082068	0.55430921	
1452.2	0.55109817	0.55435885	
1452.4	0.55151474	0.55440846	
1452.6	0.5519059	0.55445803	
1452.8	0.55204248	0.55450756	
1453	0.55202397	0.55455707	
1453.2	0.55200986	0.55460654	
1453.4	0.55185328	0.55465598	
1453.6	0.55179221	0.55470538	
1453.8	0.55226094	0.55475475	
1454	0.55304827	0.55480408	
1454.2	0.55371916	0.55485339	
1454.4	0.55376724	0.55490265	
1454.6	0.55316547	0.55495189	
1454.8	0.55273095	0.55500109	
1455	0.55243411	0.55505026	
1455.2	0.55215206	0.5550994	
1455.4	0.55193119	0.5551485	
1455.6	0.55245492	0.55519756	
1455.8	0.55214669	0.5552466	
1456	0.55247052	0.5552956	
1456.2	0.55303157	0.55534457	
1456.4	0.55305785	0.5553935	
1456.6	0.55373412	0.55544241	
1456.8	0.55366319	0.55549127	
1457	0.55387041	0.55554011	
1457.2	0.55411953	0.55558891	
1457.4	0.55436602	0.55563768	
1457.6	0.55463263	0.55568641	
1457.8	0.55513969	0.55573512	
1458	0.55532975	0.55578379	
1458.2	0.55515624	0.55583242	
1458.4	0.55493228	0.55588102	
1458.6	0.55418219	0.55592959	
1458.8	0.55386632	0.55597813	
1459	0.55312929	0.55602664	
1459.2	0.55340223	0.55607511	
1459.4	0.55361939	0.55612354	
1459.6	0.55448163	0.55617195	
1459.8	0.5542772	0.55622032	
1460	0.55428424	0.55626866	
1460.2	0.55445048	0.55631697	
1460.4	0.5544605	0.55636524	
1460.6	0.55490662	0.55641348	
1460.8	0.55510265	0.55646169	
1461	0.55542089	0.55650986	
1461.2	0.55553579	0.55655801	
1461.4	0.55631983	0.55660612	
1461.6	0.55658253	0.55665419	
1461.8	0.5569596	0.55670224	
1462	0.55669294	0.55675025	
1462.2	0.55678735	0.55679823	
1462.4	0.55659816	0.55684617	
1462.6	0.55669632	0.55689409	
1462.8	0.55667695	0.55694197	
1463	0.55669348	0.55698982	
1463.2	0.55700046	0.55703763	
1463.4	0.55757245	0.55708542	
1463.6	0.55711738	0.55713317	
1463.8	0.5563835	0.55718088	
1464	0.55636537	0.55722857	
1464.2	0.55638278	0.55727622	
1464.4	0.55622669	0.55732385	
1464.6	0.55641486	0.55737143	
1464.8	0.55664409	0.55741899	
1465	0.55628479	0.55746651	
1465.2	0.55682375	0.55751401	
1465.4	0.5572898	0.55756147	
1465.6	0.55723127	0.55760889	
1465.8	0.55696681	0.55765629	
1466	0.55665508	0.55770365	
1466.2	0.55716438	0.55775098	
1466.4	0.55772426	0.55779828	
1466.6	0.55805482	0.55784554	
1466.8	0.55786796	0.55789278	
1467	0.55815751	0.55793998	
1467.2	0.55812636	0.55798715	
1467.4	0.55853459	0.55803429	
1467.6	0.55806346	0.55808139	
1467.8	0.55839341	0.55812847	
1468	0.55852335	0.55817551	
1468.2	0.5585106	0.55822252	
1468.4	0.55831397	0.5582695	
1468.6	0.55855437	0.55831644	
1468.8	0.55812725	0.55836336	
1469	0.55779933	0.55841024	
1469.2	0.55841161	0.55845709	
1469.4	0.55832489	0.5585039	
1469.6	0.55819825	0.55855069	
1469.8	0.55765856	0.55859745	
1470	0.55753754	0.55864417	
1470.2	0.55780702	0.55869086	
1470.4	0.55837026	0.55873752	
1470.6	0.55795534	0.55878415	
1470.8	0.55775548	0.55883074	
1471	0.55822844	0.55887731	
1471.2	0.55842712	0.55892384	
1471.4	0.5587416	0.55897034	
1471.6	0.55848659	0.55901681	
1471.8	0.5584172	0.55906324	
1472	0.55834055	0.55910965	
1472.2	0.55864852	0.55915602	
1472.4	0.55872573	0.55920237	
1472.6	0.55885834	0.55924868	
1472.8	0.55870016	0.55929496	
1473	0.5590308	0.55934121	
1473.2	0.55920373	0.55938742	
1473.4	0.55878159	0.55943361	
1473.6	0.55860597	0.55947976	
1473.8	0.55826659	0.55952589	
1474	0.55795235	0.55957198	
1474.2	0.55872625	0.55961804	
1474.4	0.55872514	0.55966406	
1474.6	0.55868955	0.55971006	
1474.8	0.55865057	0.55975603	
1475	0.55876072	0.55980196	
1475.2	0.55860057	0.55984787	
1475.4	0.55803819	0.55989374	
1475.6	0.55764285	0.55993958	
1475.8	0.55776879	0.55998539	
1476	0.55842102	0.56003117	
1476.2	0.55911521	0.56007692	
1476.4	0.55937416	0.56012263	
1476.6	0.55927911	0.56016832	
1476.8	0.56003733	0.56021397	
1477	0.5598862	0.5602596	
1477.2	0.56023171	0.56030519	
1477.4	0.56060038	0.56035075	
1477.6	0.56145588	0.56039628	
1477.8	0.5612702	0.56044178	
1478	0.56163054	0.56048725	
1478.2	0.56208923	0.56053268	
1478.4	0.56178262	0.56057809	
1478.6	0.56255002	0.56062347	
1478.8	0.56219974	0.56066881	
1479	0.56236808	0.56071413	
1479.2	0.56193592	0.56075941	
1479.4	0.56181416	0.56080466	
1479.6	0.56149638	0.56084988	
1479.8	0.561633	0.56089507	
1480	0.56248522	0.56094023	
1480.2	0.56171543	0.56098536	
1480.4	0.56139032	0.56103046	
1480.6	0.56117014	0.56107553	
1480.8	0.56152346	0.56112057	
1481	0.56141803	0.56116557	
1481.2	0.56221458	0.56121055	
1481.4	0.56246197	0.56125549	
1481.6	0.56237282	0.56130041	
1481.8	0.56148359	0.56134529	
1482	0.56167801	0.56139015	
1482.2	0.56168962	0.56143497	
1482.4	0.56162355	0.56147976	
1482.6	0.56191421	0.56152453	
1482.8	0.56177428	0.56156926	
1483	0.56223352	0.56161396	
1483.2	0.5617864	0.56165863	
1483.4	0.56197394	0.56170327	
1483.6	0.56172565	0.56174788	
1483.8	0.56292652	0.56179246	
1484	0.56320634	0.56183701	
1484.2	0.56263109	0.56188153	
1484.4	0.56301054	0.56192602	
1484.6	0.5639547	0.56197048	
1484.8	0.5643506	0.56201491	
1485	0.56491562	0.56205931	
1485.2	0.56507398	0.56210368	
1485.4	0.56530104	0.56214801	
1485.6	0.56502115	0.56219232	
1485.8	0.56506232	0.5622366	
1486	0.5656893	0.56228085	
1486.2	0.56536863	0.56232507	
1486.4	0.56555272	0.56236925	
1486.6	0.56648273	0.56241341	
1486.8	0.56666618	0.56245754	
1487	0.56651683	0.56250164	
1487.2	0.56646906	0.5625457	
1487.4	0.56722342	0.56258974	
1487.6	0.568091	0.56263375	
1487.8	0.56836359	0.56267773	
1488	0.56810667	0.56272167	
1488.2	0.56812381	0.56276559	
1488.4	0.56791213	0.56280948	
1488.6	0.56816661	0.56285334	
1488.8	0.56728891	0.56289717	
1489	0.56706025	0.56294097	
1489.2	0.56690281	0.56298473	
1489.4	0.56676855	0.56302847	
1489.6	0.56599259	0.56307218	
1489.8	0.56557969	0.56311586	
1490	0.56489894	0.56315951	
1490.2	0.56431605	0.56320313	
1490.4	0.56467962	0.56324672	
1490.6	0.56475857	0.56329028	
1490.8	0.56413211	0.56333381	
1491	0.56440608	0.56337732	
1491.2	0.56530723	0.56342079	
1491.4	0.56616576	0.56346423	
1491.6	0.56640466	0.56350764	
1491.8	0.56623531	0.56355103	
1492	0.56689845	0.56359438	
1492.2	0.56686339	0.56363771	
1492.4	0.56714395	0.563681	
1492.6	0.56758324	0.56372427	
1492.8	0.56796171	0.5637675	
1493	0.56840919	0.56381071	
1493.2	0.56935293	0.56385389	
1493.4	0.56953881	0.56389703	
1493.6	0.56900342	0.56394015	
1493.8	0.56861766	0.56398324	
1494	0.56828538	0.5640263	
1494.2	0.56847022	0.56406933	
1494.4	0.56855877	0.56411233	
1494.6	0.56866009	0.56415531	
1494.8	0.56842605	0.56419825	
1495	0.56892465	0.56424116	
1495.2	0.56897677	0.56428405	
1495.4	0.56893461	0.5643269	
1495.6	0.56857124	0.56436973	
1495.8	0.56822119	0.56441253	
1496	0.56801389	0.56445529	
1496.2	0.5678704	0.56449803	
1496.4	0.56786647	0.56454074	
1496.6	0.56746243	0.56458342	
1496.8	0.56782143	0.56462607	
1497	0.56812232	0.5646687	
1497.2	0.56877791	0.56471129	
1497.4	0.56876123	0.56475386	
1497.6	0.56807002	0.56479639	
1497.8	0.56835179	0.5648389	
1498	0.56831223	0.56488138	
1498.2	0.56864767	0.56492383	
1498.4	0.56859002	0.56496625	
1498.6	0.56879702	0.56500864	
1498.8	0.568682	0.565051	
1499	0.56897649	0.56509333	
1499.2	0.56875387	0.56513564	
1499.4	0.56885682	0.56517792	
1499.6	0.56880851	0.56522016	
1499.8	0.56829902	0.56526238	
1500	0.56838199	0.56530457	
1500.2	0.56846181	0.56534673	
1500.4	0.56889339	0.56538887	
1500.6	0.56874993	0.56543097	
1500.8	0.5692616	0.56547305	
1501	0.5695313	0.56551509	
1501.2	0.56935013	0.56555711	
1501.4	0.56984293	0.5655991	
1501.6	0.56964681	0.56564106	
1501.8	0.57009157	0.56568299	
1502	0.56995469	0.5657249	
1502.2	0.56982154	0.56576677	
1502.4	0.56978794	0.56580862	
1502.6	0.56994361	0.56585044	
1502.8	0.56995925	0.56589223	
1503	0.56964307	0.56593399	
1503.2	0.56976257	0.56597572	
1503.4	0.57032981	0.56601743	
1503.6	0.56988038	0.56605911	
1503.8	0.56962605	0.56610075	
1504	0.57031924	0.56614237	
1504.2	0.57053801	0.56618397	
1504.4	0.5708261	0.56622553	
1504.6	0.57022123	0.56626706	
1504.8	0.57025384	0.56630857	
1505	0.57010857	0.56635005	
1505.2	0.56987411	0.5663915	
1505.4	0.57007053	0.56643292	
1505.6	0.56970375	0.56647432	
1505.8	0.56997442	0.56651568	
1506	0.56982455	0.56655702	
1506.2	0.56947498	0.56659833	
1506.4	0.56996391	0.56663961	
1506.6	0.56993193	0.56668086	
1506.8	0.56994734	0.56672209	
1507	0.56972847	0.56676329	
1507.2	0.57016207	0.56680446	
1507.4	0.57041722	0.5668456	
1507.6	0.57031723	0.56688671	
1507.8	0.57093065	0.5669278	
1508	0.57125987	0.56696885	
1508.2	0.57141691	0.56700988	
1508.4	0.57095054	0.56705089	
1508.6	0.57116796	0.56709186	
1508.8	0.57161061	0.56713281	
1509	0.57162764	0.56717372	
1509.2	0.57138277	0.56721461	
1509.4	0.5704922	0.56725548	
1509.6	0.57011617	0.56729631	
1509.8	0.57069877	0.56733712	
1510	0.57048813	0.5673779	
1510.2	0.57063366	0.56741865	
1510.4	0.57092461	0.56745937	
1510.6	0.57104574	0.56750007	
1510.8	0.57072288	0.56754074	
1511	0.570468	0.56758138	
1511.2	0.57068761	0.56762199	
1511.4	0.5713472	0.56766257	
1511.6	0.57127727	0.56770313	
1511.8	0.57157723	0.56774366	
1512	0.57203059	0.56778417	
1512.2	0.57186953	0.56782464	
1512.4	0.5714495	0.56786509	
1512.6	0.57191125	0.56790551	
1512.8	0.57202268	0.5679459	
1513	0.57152996	0.56798627	
1513.2	0.57070293	0.5680266	
1513.4	0.57000061	0.56806691	
1513.6	0.57053592	0.5681072	
1513.8	0.57123931	0.56814745	
1514	0.57133828	0.56818768	
1514.2	0.57142692	0.56822788	
1514.4	0.57107673	0.56826805	
1514.6	0.5706841	0.5683082	
1514.8	0.57019925	0.56834832	
1515	0.57046733	0.56838841	
1515.2	0.57105848	0.56842847	
1515.4	0.5712171	0.56846851	
1515.6	0.57115881	0.56850852	
1515.8	0.57183577	0.5685485	
1516	0.57152479	0.56858846	
1516.2	0.57120947	0.56862839	
1516.4	0.57167427	0.56866829	
1516.6	0.57199974	0.56870816	
1516.8	0.57252008	0.56874801	
1517	0.57269363	0.56878783	
1517.2	0.57280611	0.56882762	
1517.4	0.5729072	0.56886739	
1517.6	0.5735269	0.56890712	
1517.8	0.57371204	0.56894684	
1518	0.57359378	0.56898652	
1518.2	0.57322945	0.56902618	
1518.4	0.57308868	0.56906581	
1518.6	0.57328464	0.56910541	
1518.8	0.5736785	0.56914499	
1519	0.57395498	0.56918454	
1519.2	0.57383835	0.56922406	
1519.4	0.57380537	0.56926356	
1519.6	0.57421033	0.56930303	
1519.8	0.57420156	0.56934247	
1520	0.57427428	0.56938188	
1520.2	0.57519356	0.56942127	
1520.4	0.57521536	0.56946063	
1520.6	0.57554786	0.56949997	
1520.8	0.57578317	0.56953928	
1521	0.5749339	0.56957856	
1521.2	0.57511979	0.56961781	
1521.4	0.57473917	0.56965704	
1521.6	0.57490591	0.56969624	
1521.8	0.57449656	0.56973542	
1522	0.57375468	0.56977457	
1522.2	0.57398193	0.56981369	
1522.4	0.57366328	0.56985278	
1522.6	0.57346485	0.56989185	
1522.8	0.57377337	0.56993089	
1523	0.57405822	0.56996991	
1523.2	0.57479514	0.5700089	
1523.4	0.57529658	0.57004786	
1523.6	0.57569822	0.57008679	
1523.8	0.57597163	0.5701257	
1524	0.57658608	0.57016459	
1524.2	0.57683386	0.57020344	
1524.4	0.57667881	0.57024227	
1524.6	0.5770849	0.57028108	
1524.8	0.57681558	0.57031985	
1525	0.57657325	0.5703586	
1525.2	0.5771812	0.57039733	
1525.4	0.57686683	0.57043603	
1525.6	0.60694544	0.57047469	
1525.8	0.60696981	0.57044394	
1526	0.60702733	0.57041319	
1526.2	0.60739189	0.57038244	
1526.4	0.60782824	0.5703517	
1526.6	0.60797362	0.57032096	
1526.8	0.60788749	0.57029022	
1527	0.60753607	0.57025948	
1527.2	0.60746071	0.57022874	
1527.4	0.60726617	0.570198	
1527.6	0.6071513	0.57016727	
1527.8	0.60690879	0.57013654	
1528	0.60669142	0.57010581	
1528.2	0.60674508	0.57007508	
1528.4	0.60732459	0.57004435	
1528.6	0.60677295	0.57001362	
1528.8	0.6068353	0.5699829	
1529	0.60659468	0.56995218	
1529.2	0.60635521	0.56992146	
1529.4	0.60608997	0.56989074	
1529.6	0.6053017	0.56986002	
1529.8	0.60535933	0.5698293	
1530	0.60558111	0.56979859	
1530.2	0.60561334	0.56976788	
1530.4	0.60559647	0.56973717	
1530.6	0.60528041	0.56970646	
1530.8	0.60434063	0.56967575	
1531	0.60346141	0.56964504	
1531.2	0.60331623	0.56961434	
1531.4	0.60369023	0.56958364	
1531.6	0.60378162	0.56955293	
1531.8	0.60381717	0.56952223	
1532	0.60345091	0.56949154	
1532.2	0.60293271	0.56946084	
1532.4	0.60350905	0.56943015	
1532.6	0.60348046	0.56939945	
1532.8	0.60325704	0.56936876	
1533	0.60297134	0.56933807	
1533.2	0.60353662	0.56930739	
1533.4	0.60379629	0.5692767	
1533.6	0.60396105	0.56924601	
1533.8	0.6041538	0.56921533	
1534	0.60398602	0.56918465	
1534.2	0.60373013	0.56915397	
1534.4	0.60352542	0.56912329	
1534.6	0.60334477	0.56909262	
1534.8	0.60266749	0.56906194	
1535	0.60230818	0.56903127	
1535.2	0.60257653	0.5690006	
1535.4	0.60235939	0.56896993	
1535.6	0.60235056	0.56893926	
1535.8	0.60223038	0.56890859	
1536	0.60240568	0.56887793	
1536.2	0.60199223	0.56884727	
1536.4	0.60253567	0.56881661	
1536.6	0.60200664	0.56878595	
1536.8	0.60145148	0.56875529	
1537	0.60164224	0.56872463	
1537.2	0.60201457	0.56869398	
1537.4	0.60226681	0.56866332	
1537.6	0.60198778	0.56863267	
1537.8	0.60121656	0.56860202	
1538	0.6007373	0.56857137	
1538.2	0.60081403	0.56854073	
1538.4	0.60032931	0.56851008	
1538.6	0.60014526	0.56847944	
1538.8	0.59956047	0.5684488	
1539	0.59899984	0.56841816	
1539.2	0.59888794	0.56838752	
1539.4	0.5984765	0.56835688	
1539.6	0.5991174	0.56832625	
1539.8	0.59912175	0.56829562	
1540	0.59898322	0.56826498	
1540.2	0.59824326	0.56823435	
1540.4	0.59857358	0.56820373	
1540.6	0.5982621	0.5681731	
1540.8	0.59855972	0.56814247	
1541	0.59850312	0.56811185	
1541.2	0.59916341	0.56808123	
1541.4	0.59970581	0.56805061	
1541.6	0.59964622	0.56801999	
1541.8	0.59897581	0.56798937	
1542	0.59829283	0.56795876	
1542.2	0.597997	0.56792814	
1542.4	0.59750923	0.56789753	
1542.6	0.5972921	0.56786692	
1542.8	0.59658121	0.56783631	
1543	0.59592337	0.56780571	
1543.2	0.59552744	0.5677751	
1543.4	0.59518163	0.5677445	
1543.6	0.59536262	0.5677139	
1543.8	0.59550725	0.5676833	
1544	0.59521513	0.5676527	
1544.2	0.59487048	0.5676221	
1544.4	0.59527852	0.56759151	
1544.6	0.59555152	0.56756091	
1544.8	0.59587552	0.56753032	
1545	0.59621475	0.56749973	
1545.2	0.59670877	0.56746914	
1545.4	0.59654709	0.56743855	
1545.6	0.59660384	0.56740797	
1545.8	0.59588137	0.56737738	
1546	0.59599688	0.5673468	
1546.2	0.59672026	0.56731622	
1546.4	0.59688049	0.56728564	
1546.6	0.59683344	0.56725507	
1546.8	0.59648786	0.56722449	
1547	0.59611691	0.56719392	
1547.2	0.59607483	0.56716334	
1547.4	0.59616529	0.56713277	
1547.6	0.59617206	0.5671022	
1547.8	0.59601465	0.56707164	
1548	0.59484175	0.56704107	
1548.2	0.59443817	0.56701051	
1548.4	0.59476184	0.56697995	
1548.6	0.59455832	0.56694938	
1548.8	0.59412836	0.56691883	
1549	0.59442713	0.56688827	
1549.2	0.59365058	0.56685771	
1549.4	0.59378943	0.56682716	
1549.6	0.59430321	0.56679661	
1549.8	0.59422142	0.56676606	
1550	0.59441684	0.56673551	
1550.2	0.59464169	0.56670496	
1550.4	0.59481692	0.56667441	
1550.6	0.5948183	0.56664387	
1550.8	0.59457506	0.56661333	
1551	0.59443452	0.56658278	
1551.2	0.59434373	0.56655225	
1551.4	0.59494846	0.56652171	
1551.6	0.59488451	0.56649117	
1551.8	0.59459162	0.56646064	
1552	0.59423606	0.5664301	
1552.2	0.59471586	0.56639957	
1552.4	0.59461415	0.56636904	
1552.6	0.5942188	0.56633852	
1552.8	0.5943007	0.56630799	
1553	0.59357218	0.56627747	
1553.2	0.59310868	0.56624694	
1553.4	0.59311447	0.56621642	
1553.6	0.59317659	0.5661859	
1553.8	0.59248146	0.56615538	
1554	0.59177999	0.56612487	
1554.2	0.59196455	0.56609435	
1554.4	0.59195745	0.56606384	
1554.6	0.59198288	0.56603333	
1554.8	0.5921145	0.56600282	
1555	0.59228412	0.56597231	
1555.2	0.59237894	0.56594181	
1555.4	0.5925511	0.5659113	
1555.6	0.59234524	0.5658808	
1555.8	0.59262213	0.5658503	
1556	0.59284404	0.5658198	
1556.2	0.59270995	0.5657893	
1556.4	0.59278887	0.5657588	
1556.6	0.59217052	0.56572831	
1556.8	0.5922682	0.56569781	
1557	0.59211436	0.56566732	
1557.2	0.59281824	0.56563683	
1557.4	0.59222324	0.56560634	
1557.6	0.59189349	0.56557586	
1557.8	0.59102421	0.56554537	
1558	0.59033695	0.56551489	
1558.2	0.5907347	0.56548441	
1558.4	0.59074984	0.56545393	
1558.6	0.5907871	0.56542345	
1558.8	0.59043623	0.56539297	
1559	0.59034332	0.5653625	
1559.2	0.59027648	0.56533202	
1559.4	0.58988202	0.56530155	
1559.6	0.59015142	0.56527108	
1559.8	0.58973448	0.56524061	
1560	0.58926942	0.56521015	
1560.2	0.58914247	0.56517968	
1560.4	0.58963045	0.56514922	
1560.6	0.58959931	0.56511875	
1560.8	0.59020001	0.56508829	
1561	0.59070507	0.56505783	
1561.2	0.59082679	0.56502738	
1561.4	0.58997183	0.56499692	
1561.6	0.58995778	0.56496647	
1561.8	0.5900996	0.56493602	
1562	0.58976785	0.56490557	
1562.2	0.58978096	0.56487512	
1562.4	0.58989888	0.56484467	
1562.6	0.58943076	0.56481422	
1562.8	0.58907353	0.56478378	
1563	0.58866241	0.56475334	
1563.2	0.58848959	0.5647229	
1563.4	0.5880075	0.56469246	
1563.6	0.58772078	0.56466202	
1563.8	0.58740994	0.56463159	
1564	0.58716647	0.56460115	
1564.2	0.58738772	0.56457072	
1564.4	0.58760305	0.56454029	
1564.6	0.58742807	0.56450986	
1564.8	0.58778735	0.56447943	
1565	0.58871548	0.564449	
1565.2	0.58882792	0.56441858	
1565.4	0.58870224	0.56438816	
1565.6	0.5892016	0.56435774	
1565.8	0.58903697	0.56432732	
1566	0.58821897	0.5642969	
1566.2	0.58788675	0.56426648	
1566.4	0.58828134	0.56423607	
1566.6	0.587621	0.56420566	
1566.8	0.58746115	0.56417525	
1567	0.58749039	0.56414484	
1567.2	0.58753719	0.56411443	
1567.4	0.58715609	0.56408402	
1567.6	0.58698578	0.56405362	
1567.8	0.58649345	0.56402321	
1568	0.58599205	0.56399281	
1568.2	0.58577912	0.56396241	
1568.4	0.58598003	0.56393202	
1568.6	0.58575026	0.56390162	
1568.8	0.5861906	0.56387122	
1569	0.58710405	0.56384083	
1569.2	0.5869386	0.56381044	
1569.4	0.587308	0.56378005	
1569.6	0.58752891	0.56374966	
1569.8	0.58682029	0.56371927	
1570	0.58652001	0.56368889	
1570.2	0.58678728	0.56365851	
1570.4	0.5871229	0.56362812	
1570.6	0.58684054	0.56359774	
1570.8	0.58661345	0.56356737	
1571	0.58677232	0.56353699	
1571.2	0.58604368	0.56350661	
1571.4	0.58566525	0.56347624	
1571.6	0.58535558	0.56344587	
1571.8	0.58437003	0.5634155	
1572	0.58397446	0.56338513	
1572.2	0.58383048	0.56335476	
1572.4	0.58340764	0.5633244	
1572.6	0.58254106	0.56329403	
1572.8	0.58243425	0.56326367	
1573	0.58212096	0.56323331	
1573.2	0.58155955	0.56320295	
1573.4	0.58139276	0.5631726	
1573.6	0.58093069	0.56314224	
1573.8	0.58042229	0.56311189	
1574	0.58024373	0.56308153	
1574.2	0.58061814	0.56305118	
1574.4	0.58064384	0.56302084	
1574.6	0.58092438	0.56299049	
1574.8	0.58118915	0.56296014	
1575	0.58174495	0.5629298	
1575.2	0.58162444	0.56289946	
1575.4	0.58253905	0.56286911	
1575.6	0.58284153	0.56283878	
1575.8	0.58282139	0.56280844	
1576	0.58302103	0.5627781	
1576.2	0.58303675	0.56274777	
1576.4	0.5827162	0.56271744	
1576.6	0.58299567	0.5626871	
1576.8	0.58275525	0.56265678	
1577	0.58252156	0.56262645	
1577.2	0.58260004	0.56259612	
1577.4	0.58212517	0.5625658	
1577.6	0.58225617	0.56253547	
1577.8	0.58201349	0.56250515	
1578	0.58194659	0.56247483	
1578.2	0.58205009	0.56244452	
1578.4	0.58155224	0.5624142	
1578.6	0.58184663	0.56238389	
1578.8	0.58186267	0.56235357	
1579	0.58127403	0.56232326	
1579.2	0.58114438	0.56229295	
1579.4	0.58135393	0.56226264	
1579.6	0.58067197	0.56223234	
1579.8	0.58009786	0.56220203	
1580	0.579503	0.56217173	
1580.2	0.57948897	0.56214143	
1580.4	0.57972969	0.56211113	
1580.6	0.5793696	0.56208083	
1580.8	0.57889768	0.56205053	
1581	0.57853366	0.56202024	
1581.2	0.57870355	0.56198994	
1581.4	0.57781542	0.56195965	
1581.6	0.57815881	0.56192936	
1581.8	0.57815282	0.56189907	
1582	0.57803915	0.56186879	
1582.2	0.57820559	0.5618385	
1582.4	0.57834712	0.56180822	
1582.6	0.57874242	0.56177794	
1582.8	0.57891747	0.56174766	
1583	0.57869823	0.56171738	
1583.2	0.57932267	0.5616871	
1583.4	0.57962358	0.56165682	
1583.6	0.57995416	0.56162655	
1583.8	0.58003798	0.56159628	
1584	0.58045024	0.56156601	
1584.2	0.58077409	0.56153574	
1584.4	0.58053843	0.56150547	
1584.6	0.58080163	0.56147521	
1584.8	0.58113559	0.56144494	
1585	0.58072865	0.56141468	
1585.2	0.58141305	0.56138442	
1585.4	0.5804791	0.56135416	
1585.6	0.58051185	0.5613239	
1585.8	0.58053472	0.56129365	
1586	0.58004725	0.56126339	
1586.2	0.58087833	0.56123314	
1586.4	0.58060654	0.56120289	
1586.6	0.58027696	0.56117264	
1586.8	0.58028303	0.56114239	
1587	0.58001229	0.56111215	
1587.2	0.58018156	0.5610819	
1587.4	0.57970353	0.56105166	
1587.6	0.57988948	0.56102142	
1587.8	0.57958033	0.56099118	
1588	0.57930735	0.56096094	
1588.2	0.57918729	0.5609307	
1588.4	0.57857175	0.56090047	
1588.6	0.57856134	0.56087024	
1588.8	0.57777046	0.56084001	
1589	0.57707968	0.56080978	
1589.2	0.5776734	0.56077955	
1589.4	0.57686619	0.56074932	
1589.6	0.57649306	0.5607191	
1589.8	0.57691574	0.56068887	
1590	0.57668276	0.56065865	
1590.2	0.57721522	0.56062843	
1590.4	0.5771022	0.56059821	
1590.6	0.57743465	0.560568	
1590.8	0.57836726	0.56053778	
1591	0.57864964	0.56050757	
1591.2	0.57898781	0.56047736	
1591.4	0.57922813	0.56044715	
1591.6	0.57986878	0.56041694	
1591.8	0.57962048	0.56038673	
1592	0.57943559	0.56035652	
1592.2	0.57939494	0.56032632	
1592.4	0.57841918	0.56029612	
1592.6	0.57812749	0.56026592	
1592.8	0.57770634	0.56023572	
1593	0.57765874	0.56020552	
1593.2	0.57762943	0.56017533	
1593.4	0.57721303	0.56014513	
1593.6	0.57704074	0.56011494	
1593.8	0.57698095	0.56008475	
1594	0.57657811	0.56005456	
1594.2	0.57682394	0.56002437	
1594.4	0.57673031	0.55999419	
1594.6	0.57648256	0.559964	
1594.8	0.57662701	0.55993382	
1595	0.57615038	0.55990364	
1595.2	0.57602121	0.55987346	
1595.4	0.57607727	0.55984328	
1595.6	0.57566668	0.55981311	
1595.8	0.5757552	0.55978293	
1596	0.57553367	0.55975276	
1596.2	0.57555165	0.55972259	
1596.4	0.57482972	0.55969242	
1596.6	0.57553233	0.55966225	
1596.8	0.57543461	0.55963209	
1597	0.57583988	0.55960192	
1597.2	0.57628326	0.55957176	
1597.4	0.5761987	0.5595416	
1597.6	0.57615732	0.55951144	
1597.8	0.57573101	0.55948128	
1598	0.57567007	0.55945112	
1598.2	0.5748777	0.55942097	
1598.4	0.57450007	0.55939081	
1598.6	0.57447061	0.55936066	
1598.8	0.57464184	0.55933051	
1599	0.57449594	0.55930036	
1599.2	0.57470374	0.55927022	
1599.4	0.57461084	0.55924007	
1599.6	0.57437872	0.55920993	
1599.8	0.57439215	0.55917979	
1600	0.57450619	0.55914965	
1600.2	0.5749181	0.55911951	
1600.4	0.57502413	0.55908937	
1600.6	0.57571979	0.55905923	
1600.8	0.57514227	0.5590291	
1601	0.57552915	0.55899897	
1601.2	0.57554811	0.55896884	
1601.4	0.57495348	0.55893871	
1601.6	0.57516906	0.55890858	
1601.8	0.57505848	0.55887846	
1602	0.57514698	0.55884833	
1602.2	0.57429282	0.55881821	
1602.4	0.57473427	0.55878809	
1602.6	0.57422726	0.55875797	
1602.8	0.5733862	0.55872785	
1603	0.57335847	0.55869774	
1603.2	0.57348385	0.55866762	
1603.4	0.57265054	0.55863751	
1603.6	0.5723839	0.5586074	
1603.8	0.57256619	0.55857729	
1604	0.57285353	0.55854718	
1604.2	0.57256178	0.55851708	
1604.4	0.57273993	0.55848697	
1604.6	0.5725537	0.55845687	
1604.8	0.57288944	0.55842677	
1605	0.57391262	0.55839667	
1605.2	0.57439676	0.55836657	
1605.4	0.57419617	0.55833647	
1605.6	0.57438823	0.55830638	
1605.8	0.57433781	0.55827628	
1606	0.57461023	0.55824619	
1606.2	0.57359037	0.5582161	
1606.4	0.57349543	0.55818601	
1606.6	0.57236818	0.55815593	
1606.8	0.57220152	0.55812584	
1607	0.57308661	0.55809576	
1607.2	0.57282224	0.55806568	
1607.4	0.57192525	0.5580356	
1607.6	0.57215146	0.55800552	
1607.8	0.57216485	0.55797544	
1608	0.57169886	0.55794537	
1608.2	0.57198486	0.55791529	
1608.4	0.57259104	0.55788522	
1608.6	0.57239532	0.55785515	
1608.8	0.57303707	0.55782508	
1609	0.57322995	0.55779501	
1609.2	0.57332473	0.55776495	
1609.4	0.57267574	0.55773488	
1609.6	0.5727074	0.55770482	
1609.8	0.57224646	0.55767476	
1610	0.57288081	0.5576447	
1610.2	0.57201848	0.55761464	
1610.4	0.57225363	0.55758459	
1610.6	0.57247386	0.55755453	
1610.8	0.57295655	0.55752448	
1611	0.57339044	0.55749443	
1611.2	0.57268657	0.55746438	
1611.4	0.57236339	0.55743433	
1611.6	0.57275726	0.55740429	
1611.8	0.57215437	0.55737424	
1612	0.57158614	0.5573442	
1612.2	0.57170033	0.55731416	
1612.4	0.57134622	0.55728412	
1612.6	0.57116603	0.55725408	
1612.8	0.57142717	0.55722404	
1613	0.57081611	0.55719401	
1613.2	0.57073232	0.55716398	
1613.4	0.56993967	0.55713394	
1613.6	0.56940847	0.55710391	
1613.8	0.56919613	0.55707389	
1614	0.56973125	0.55704386	
1614.2	0.56953314	0.55701383	
1614.4	0.56997758	0.55698381	
1614.6	0.57026107	0.55695379	
1614.8	0.57033213	0.55692377	
1615	0.57037822	0.55689375	
1615.2	0.56996841	0.55686373	
1615.4	0.56984942	0.55683372	
1615.6	0.56950693	0.5568037	
1615.8	0.56944447	0.55677369	
1616	0.56930257	0.55674368	
1616.2	0.56933372	0.55671367	
1616.4	0.56959667	0.55668366	
1616.6	0.56988164	0.55665366	
1616.8	0.5693348	0.55662365	
1617	0.56838604	0.55659365	
1617.2	0.56812407	0.55656365	
1617.4	0.56746716	0.55653365	
1617.6	0.56692456	0.55650365	
1617.8	0.5669659	0.55647366	
1618	0.5664542	0.55644366	
1618.2	0.56656959	0.55641367	
1618.4	0.5666679	0.55638368	
1618.6	0.56654623	0.55635369	
1618.8	0.56618086	0.5563237	
1619	0.56563446	0.55629372	
1619.2	0.56529317	0.55626373	
1619.4	0.56509909	0.55623375	
1619.6	0.56538416	0.55620377	
1619.8	0.5661129	0.55617379	
1620	0.56628315	0.55614381	
1620.2	0.56642771	0.55611383	
1620.4	0.56724913	0.55608386	
1620.6	0.56768987	0.55605388	
1620.8	0.56788772	0.55602391	
1621	0.56781505	0.55599394	
1621.2	0.56848409	0.55596397	
1621.4	0.56779125	0.55593401	
1621.6	0.56796221	0.55590404	
1621.8	0.56775209	0.55587408	
1622	0.56760638	0.55584412	
1622.2	0.56809096	0.55581415	
1622.4	0.56829857	0.5557842	
1622.6	0.56790204	0.55575424	
1622.8	0.56712051	0.55572428	
1623	0.56672204	0.55569433	
1623.2	0.56666902	0.55566438	
1623.4	0.56691018	0.55563443	
1623.6	0.56758838	0.55560448	
1623.8	0.56708818	0.55557453	
1624	0.56707898	0.55554458	
1624.2	0.56716341	0.55551464	
1624.4	0.56807398	0.5554847	
1624.6	0.56872521	0.55545476	
1624.8	0.56893469	0.55542482	
1625	0.56890874	0.55539488	
1625.2	0.56857734	0.55536494	
1625.4	0.5680791	0.55533501	
1625.6	0.56843759	0.55530507	
1625.8	0.56838971	0.55527514	
1626	0.56880489	0.55524521	
1626.2	0.56902968	0.55521528	
1626.4	0.56860148	0.55518536	
1626.6	0.56801198	0.55515543	
1626.8	0.56771099	0.55512551	
1627	0.56763188	0.55509559	
1627.2	0.56746422	0.55506567	
1627.4	0.567212	0.55503575	
1627.6	0.56678348	0.55500583	
1627.8	0.56560419	0.55497592	
1628	0.56552393	0.554946	
1628.2	0.56515066	0.55491609	
1628.4	0.5652381	0.55488618	
1628.6	0.56509286	0.55485627	
1628.8	0.5645988	0.55482636	
1629	0.56470027	0.55479646	
1629.2	0.56438299	0.55476656	
1629.4	0.56449416	0.55473665	
1629.6	0.56450161	0.55470675	
1629.8	0.56524171	0.55467685	
1630	0.56608325	0.55464696	
1630.2	0.5656678	0.55461706	
1630.4	0.56585576	0.55458717	
1630.6	0.5661098	0.55455727	
1630.8	0.56596841	0.55452738	
1631	0.56603476	0.55449749	
1631.2	0.56564041	0.5544676	
1631.4	0.56545913	0.55443772	
1631.6	0.5652619	0.55440783	
1631.8	0.56465027	0.55437795	
1632	0.56429351	0.55434807	
1632.2	0.56424333	0.55431819	
1632.4	0.56481854	0.55428831	
1632.6	0.56521486	0.55425843	
1632.8	0.56512064	0.55422856	
1633	0.56593627	0.55419869	
1633.2	0.56564548	0.55416881	
1633.4	0.56582197	0.55413894	
1633.6	0.5665511	0.55410907	
1633.8	0.56693474	0.55407921	
1634	0.56712402	0.55404934	
1634.2	0.56619222	0.55401948	
1634.4	0.56635351	0.55398962	
1634.6	0.56609009	0.55395976	
1634.8	0.56561443	0.5539299	
1635	0.56514001	0.55390004	
1635.2	0.5645165	0.55387018	
1635.4	0.56387759	0.55384033	
1635.6	0.56353305	0.55381048	
1635.8	0.56315446	0.55378063	
1636	0.56299418	0.55375078	
1636.2	0.56318416	0.55372093	
1636.4	0.56338137	0.55369108	
1636.6	0.56257775	0.55366124	
1636.8	0.56243731	0.5536314	
1637	0.56279332	0.55360156	
1637.2	0.56181125	0.55357172	
1637.4	0.56202278	0.55354188	
1637.6	0.56253046	0.55351204	
1637.8	0.56208934	0.55348221	
1638	0.56194644	0.55345237	
1638.2	0.56228374	0.55342254	
1638.4	0.56299644	0.55339271	
1638.6	0.563209	0.55336288	
1638.8	0.56297134	0.55333306	
1639	0.56305633	0.55330323	
1639.2	0.56358789	0.55327341	
1639.4	0.56324589	0.55324359	
1639.6	0.56383227	0.55321377	
1639.8	0.56379425	0.55318395	
1640	0.56371812	0.55315413	
1640.2	0.56335503	0.55312432	
1640.4	0.5628989	0.5530945	
1640.6	0.56219825	0.55306469	
1640.8	0.56267536	0.55303488	
1641	0.56223659	0.55300507	
1641.2	0.56204113	0.55297526	
1641.4	0.56247356	0.55294546	
1641.6	0.56204182	0.55291565	
1641.8	0.56176597	0.55288585	
1642	0.56201669	0.55285605	
1642.2	0.56293903	0.55282625	
1642.4	0.5629786	0.55279645	
1642.6	0.56281497	0.55276665	
1642.8	0.5628257	0.55273686	
1643	0.56364013	0.55270707	
1643.2	0.56367882	0.55267728	
1643.4	0.56352811	0.55264749	
1643.6	0.56397531	0.5526177	
1643.8	0.56311581	0.55258791	
1644	0.56309554	0.55255813	
1644.2	0.56306219	0.55252834	
1644.4	0.56335729	0.55249856	
1644.6	0.56327237	0.55246878	
1644.8	0.56325594	0.552439	
1645	0.56314842	0.55240923	
1645.2	0.56345226	0.55237945	
1645.4	0.56261722	0.55234968	
1645.6	0.5618134	0.5523199	
1645.8	0.56249442	0.55229013	
1646	0.56180686	0.55226037	
1646.2	0.56171114	0.5522306	
1646.4	0.56134021	0.55220083	
1646.6	0.56120634	0.55217107	
1646.8	0.56075509	0.55214131	
1647	0.56093869	0.55211154	
1647.2	0.56058421	0.55208179	
1647.4	0.56023625	0.55205203	
1647.6	0.55989346	0.55202227	
1647.8	0.55927324	0.55199252	
1648	0.55975121	0.55196276	
1648.2	0.55945168	0.55193301	
1648.4	0.55954501	0.55190326	
1648.6	0.55951588	0.55187352	
1648.8	0.5595674	0.55184377	
1649	0.55997937	0.55181402	
1649.2	0.55960966	0.55178428	
1649.4	0.55978927	0.55175454	
1649.6	0.55927658	0.5517248	
1649.8	0.5596824	0.55169506	
1650	0.55919043	0.55166532	
1650.2	0.55966294	0.55163559	
1650.4	0.55998239	0.55160585	
1650.6	0.55961963	0.55157612	
1650.8	0.55979834	0.55154639	
1651	0.55981036	0.55151666	
1651.2	0.55961611	0.55148694	
1651.4	0.5593299	0.55145721	
1651.6	0.55938766	0.55142749	
1651.8	0.55915404	0.55139776	
1652	0.55917004	0.55136804	
1652.2	0.55908769	0.55133832	
1652.4	0.5589707	0.55130861	
1652.6	0.55895151	0.55127889	
1652.8	0.55904751	0.55124918	
1653	0.55908201	0.55121946	
1653.2	0.55890705	0.55118975	
1653.4	0.55924933	0.55116004	
1653.6	0.55885543	0.55113033	
1653.8	0.55939978	0.55110063	
1654	0.55945415	0.55107092	
1654.2	0.56024128	0.55104122	
1654.4	0.56032825	0.55101152	
1654.6	0.55993191	0.55098182	
1654.8	0.55978635	0.55095212	
1655	0.55951051	0.55092242	
1655.2	0.55982948	0.55089273	
1655.4	0.55988032	0.55086303	
1655.6	0.55986966	0.55083334	
1655.8	0.55967686	0.55080365	
1656	0.55907888	0.55077396	
1656.2	0.55882364	0.55074428	
1656.4	0.55791642	0.55071459	
1656.6	0.55782729	0.55068491	
1656.8	0.55790619	0.55065522	
1657	0.55761543	0.55062554	
1657.2	0.55719744	0.55059586	
1657.4	0.55727104	0.55056619	
1657.6	0.55765451	0.55053651	
1657.8	0.55777871	0.55050684	
1658	0.5580011	0.55047716	
1658.2	0.55843471	0.55044749	
1658.4	0.55795478	0.55041782	
1658.6	0.55771751	0.55038816	
1658.8	0.55753253	0.55035849	
1659	0.55832907	0.55032882	
1659.2	0.55871612	0.55029916	
1659.4	0.55863476	0.5502695	
1659.6	0.55889608	0.55023984	
1659.8	0.55855249	0.55021018	
1660	0.55868965	0.55018052	
1660.2	0.55850724	0.55015087	
1660.4	0.55781715	0.55012122	
1660.6	0.55756724	0.55009156	
1660.8	0.55789416	0.55006191	
1661	0.55768452	0.55003226	
1661.2	0.55743674	0.55000262	
1661.4	0.55776941	0.54997297	
1661.6	0.55763253	0.54994333	
1661.8	0.55765037	0.54991368	
1662	0.55740124	0.54988404	
1662.2	0.55730991	0.5498544	
1662.4	0.55713951	0.54982477	
1662.6	0.55719024	0.54979513	
1662.8	0.55719995	0.5497655	
1663	0.55717569	0.54973586	
1663.2	0.55703647	0.54970623	
1663.4	0.55649849	0.5496766	
1663.6	0.55641617	0.54964697	
1663.8	0.55609374	0.54961735	
1664	0.5563773	0.54958772	
1664.2	0.55608291	0.5495581	
1664.4	0.55565357	0.54952848	
1664.6	0.55576757	0.54949886	
1664.8	0.55648861	0.54946924	
1665	0.55633356	0.54943962	
1665.2	0.55663653	0.54941001	
1665.4	0.55680215	0.54938039	
1665.6	0.5568777	0.54935078	
1665.8	0.55714264	0.54932117	
1666	0.55687755	0.54929156	
1666.2	0.55678985	0.54926196	
1666.4	0.55664897	0.54923235	
1666.6	0.55635745	0.54920275	
1666.8	0.55630675	0.54917314	
1667	0.55590655	0.54914354	
1667.2	0.55596239	0.54911394	
1667.4	0.55576167	0.54908435	
1667.6	0.55584659	0.54905475	
1667.8	0.55534788	0.54902515	
1668	0.55524711	0.54899556	
1668.2	0.55543462	0.54896597	
1668.4	0.55493388	0.54893638	
1668.6	0.55552607	0.54890679	
1668.8	0.5557967	0.54887721	
1669	0.55555099	0.54884762	
1669.2	0.55617616	0.54881804	
1669.4	0.5561822	0.54878846	
1669.6	0.55622273	0.54875888	
1669.8	0.55594535	0.5487293	
1670	0.55580078	0.54869972	
1670.2	0.55509422	0.54867015	
1670.4	0.55561979	0.54864057	
1670.6	0.55597903	0.548611	
1670.8	0.55628047	0.54858143	
1671	0.5562755	0.54855186	
1671.2	0.55651069	0.54852229	
1671.4	0.55637919	0.54849273	
1671.6	0.55568898	0.54846316	
1671.8	0.55497914	0.5484336	
1672	0.55523497	0.54840404	
1672.2	0.55539192	0.54837448	
1672.4	0.55552004	0.54834492	
1672.6	0.55580293	0.54831536	
1672.8	0.55561327	0.54828581	
1673	0.55530986	0.54825626	
1673.2	0.55540227	0.54822671	
1673.4	0.55513684	0.54819716	
1673.6	0.55500596	0.54816761	
1673.8	0.55489223	0.54813806	
1674	0.5543604	0.54810852	
1674.2	0.55420389	0.54807897	
1674.4	0.55467003	0.54804943	
1674.6	0.55418385	0.54801989	
1674.8	0.55371885	0.54799035	
1675	0.5537799	0.54796081	
1675.2	0.55359809	0.54793128	
1675.4	0.55286743	0.54790174	
1675.6	0.55282332	0.54787221	
1675.8	0.55274102	0.54784268	
1676	0.55326732	0.54781315	
1676.2	0.55324726	0.54778362	
1676.4	0.55352278	0.5477541	
1676.6	0.55336965	0.54772457	
1676.8	0.5533779	0.54769505	
1677	0.55333872	0.54766553	
1677.2	0.55348233	0.54763601	
1677.4	0.55367403	0.54760649	
1677.6	0.55379839	0.54757698	
1677.8	0.55374624	0.54754746	
1678	0.55346271	0.54751795	
1678.2	0.55417796	0.54748844	
1678.4	0.55387179	0.54745893	
1678.6	0.55356851	0.54742942	
1678.8	0.55354918	0.54739991	
1679	0.55376032	0.54737041	
1679.2	0.55378227	0.5473409	
1679.4	0.55332635	0.5473114	
1679.6	0.55389705	0.5472819	
1679.8	0.55311595	0.5472524	
1680	0.55277894	0.5472229	
1680.2	0.5523394	0.54719341	
1680.4	0.55225874	0.54716391	
1680.6	0.55159931	0.54713442	
1680.8	0.55154414	0.54710493	
1681	0.55147351	0.54707544	
1681.2	0.55156884	0.54704595	
1681.4	0.55182504	0.54701647	
1681.6	0.55161623	0.54698698	
1681.8	0.55115941	0.5469575	
1682	0.55096894	0.54692802	
1682.2	0.55121334	0.54689854	
1682.4	0.55130836	0.54686906	
1682.6	0.55135028	0.54683958	
1682.8	0.55143128	0.54681011	
1683	0.55157725	0.54678063	
1683.2	0.55130396	0.54675116	
1683.4	0.55125514	0.54672169	
1683.6	0.55182116	0.54669222	
1683.8	0.55098898	0.54666275	
1684	0.55099222	0.54663329	
1684.2	0.55145649	0.54660383	
1684.4	0.55116377	0.54657436	
1684.6	0.551524	0.5465449	
1684.8	0.55231023	0.54651544	
1685	0.55259872	0.54648598	
1685.2	0.5526865	0.54645653	
1685.4	0.55216934	0.54642707	
1685.6	0.55192408	0.54639762	
1685.8	0.5517663	0.54636817	
1686	0.55189112	0.54633872	
1686.2	0.55192663	0.54630927	
1686.4	0.55166559	0.54627983	
1686.6	0.55141664	0.54625038	
1686.8	0.55051918	0.54622094	
1687	0.54989496	0.5461915	
1687.2	0.54977622	0.54616206	
1687.4	0.5501277	0.54613262	
1687.6	0.55028719	0.54610318	
1687.8	0.55024313	0.54607374	
1688	0.55069961	0.54604431	
1688.2	0.55125062	0.54601488	
1688.4	0.5512926	0.54598545	
1688.6	0.55216707	0.54595602	
1688.8	0.55187287	0.54592659	
1689	0.5520553	0.54589717	
1689.2	0.55138671	0.54586774	
1689.4	0.55177474	0.54583832	
1689.6	0.5518974	0.5458089	
1689.8	0.5518945	0.54577948	
1690	0.55119342	0.54575006	
1690.2	0.55068633	0.54572064	
1690.4	0.54999478	0.54569123	
1690.6	0.54961463	0.54566182	
1690.8	0.54850263	0.5456324	
1691	0.54821089	0.54560299	
1691.2	0.54790305	0.54557359	
1691.4	0.54777401	0.54554418	
1691.6	0.54821952	0.54551477	
1691.8	0.5488281	0.54548537	
1692	0.54836499	0.54545597	
1692.2	0.54871678	0.54542657	
1692.4	0.54855389	0.54539717	
1692.6	0.54848458	0.54536777	
1692.8	0.54869238	0.54533837	
1693	0.54878907	0.54530898	
1693.2	0.54887005	0.54527959	
1693.4	0.54953895	0.5452502	
1693.6	0.54890063	0.54522081	
1693.8	0.54898007	0.54519142	
1694	0.54869612	0.54516203	
1694.2	0.54830711	0.54513265	
1694.4	0.54831443	0.54510327	
1694.6	0.54813761	0.54507388	
1694.8	0.5478208	0.5450445	
1695	0.54795655	0.54501513	
1695.2	0.54751509	0.54498575	
1695.4	0.54783367	0.54495637	
1695.6	0.54815794	0.544927	
1695.8	0.54755611	0.54489763	
1696	0.54702371	0.54486826	
1696.2	0.5472711	0.54483889	
1696.4	0.54707202	0.54480952	
1696.6	0.5470693	0.54478016	
1696.8	0.54744047	0.54475079	
1697	0.54749262	0.54472143	
1697.2	0.54783331	0.54469207	
1697.4	0.54780579	0.54466271	
1697.6	0.54751071	0.54463335	
1697.8	0.54765106	0.54460399	
1698	0.54733964	0.54457464	
1698.2	0.54693871	0.54454529	
1698.4	0.54719476	0.54451594	
1698.6	0.54700977	0.54448659	
1698.8	0.54712854	0.54445724	
1699	0.5475185	0.54442789	
1699.2	0.54760764	0.54439855	
1699.4	0.54768058	0.5443692	
1699.6	0.547809	0.54433986	
1699.8	0.54753457	0.54431052	
1700	0.54788544	0.54428118	
1700.2	0.54804518	0.54425184	
1700.4	0.54792432	0.54422251	
1700.6	0.54738794	0.54419317	
1700.8	0.5477438	0.54416384	
1701	0.54810366	0.54413451	
1701.2	0.5479153	0.54410518	
1701.4	0.54769437	0.54407585	
1701.6	0.54665167	0.54404653	
1701.8	0.54630523	0.5440172	
1702	0.54538768	0.54398788	
1702.2	0.54454876	0.54395856	
1702.4	0.54373111	0.54392924	
1702.6	0.54363187	0.54389992	
1702.8	0.54371949	0.5438706	
1703	0.54395304	0.54384129	
1703.2	0.54411996	0.54381197	
1703.4	0.54394454	0.54378266	
1703.6	0.54430175	0.54375335	
1703.8	0.54476799	0.54372404	
1704	0.54485227	0.54369474	
1704.2	0.54602687	0.54366543	
1704.4	0.54618311	0.54363613	
1704.6	0.54655886	0.54360682	
1704.8	0.54768232	0.54357752	
1705	0.54843357	0.54354822	
1705.2	0.54853387	0.54351893	
1705.4	0.54853408	0.54348963	
1705.6	0.54823215	0.54346034	
1705.8	0.54806337	0.54343104	
1706	0.54732739	0.54340175	
1706.2	0.54706095	0.54337246	
1706.4	0.54670383	0.54334317	
1706.6	0.54685834	0.54331389	
1706.8	0.54643135	0.5432846	
1707	0.54602452	0.54325532	
1707.2	0.5459479	0.54322604	
1707.4	0.54559737	0.54319676	
1707.6	0.54589813	0.54316748	
1707.8	0.54582851	0.5431382	
1708	0.54539826	0.54310892	
1708.2	0.54576332	0.54307965	
1708.4	0.54579347	0.54305038	
1708.6	0.5458297	0.54302111	
1708.8	0.54654278	0.54299184	
1709	0.54680204	0.54296257	
1709.2	0.54716385	0.5429333	
1709.4	0.54711922	0.54290404	
1709.6	0.54703632	0.54287478	
1709.8	0.54697756	0.54284552	
1710	0.54724672	0.54281626	
1710.2	0.54744123	0.542787	
1710.4	0.54693978	0.54275774	
1710.6	0.54702002	0.54272849	
1710.8	0.54692558	0.54269923	
1711	0.54731641	0.54266998	
1711.2	0.54700035	0.54264073	
1711.4	0.54665689	0.54261148	
1711.6	0.54703056	0.54258223	
1711.8	0.54643159	0.54255299	
1712	0.54641383	0.54252374	
1712.2	0.54600677	0.5424945	
1712.4	0.54624339	0.54246526	
1712.6	0.54563925	0.54243602	
1712.8	0.54578073	0.54240678	
1713	0.54491339	0.54237755	
1713.2	0.54444792	0.54234831	
1713.4	0.54423603	0.54231908	
1713.6	0.54394253	0.54228985	
1713.8	0.54380562	0.54226062	
1714	0.54383291	0.54223139	
1714.2	0.54369047	0.54220216	
1714.4	0.54332438	0.54217294	
1714.6	0.54348919	0.54214371	
1714.8	0.54301809	0.54211449	
1715	0.54287586	0.54208527	
1715.2	0.54291795	0.54205605	
1715.4	0.54375783	0.54202684	
1715.6	0.54404019	0.54199762	
1715.8	0.54349832	0.54196841	
1716	0.54376707	0.54193919	
1716.2	0.5434433	0.54190998	
1716.4	0.54333505	0.54188077	
1716.6	0.5433072	0.54185156	
1716.8	0.54387703	0.54182236	
1717	0.54399634	0.54179315	
1717.2	0.54436191	0.54176395	
1717.4	0.54451188	0.54173475	
1717.6	0.54462081	0.54170555	
1717.8	0.54496948	0.54167635	
1718	0.54501461	0.54164715	
1718.2	0.54460571	0.54161796	
1718.4	0.54412857	0.54158877	
1718.6	0.54379127	0.54155957	
1718.8	0.5436793	0.54153038	
1719	0.54384733	0.54150119	
1719.2	0.54438583	0.54147201	
1719.4	0.5442137	0.54144282	
1719.6	0.54393232	0.54141364	
1719.8	0.54389706	0.54138445	
1720	0.54368006	0.54135527	
1720.2	0.54333214	0.54132609	
1720.4	0.54323514	0.54129692	
1720.6	0.54359915	0.54126774	
1720.8	0.54416222	0.54123856	
1721	0.54440828	0.54120939	
1721.2	0.54417034	0.54118022	
1721.4	0.5439183	0.54115105	
1721.6	0.54401474	0.54112188	
1721.8	0.54399132	0.54109271	
1722	0.54415137	0.54106355	
1722.2	0.54381149	0.54103438	
1722.4	0.54399238	0.54100522	
1722.6	0.543439	0.54097606	
1722.8	0.54332272	0.5409469	
1723	0.54294178	0.54091775	
1723.2	0.54345873	0.54088859	
1723.4	0.54309473	0.54085943	
1723.6	0.542893	0.54083028	
1723.8	0.54188667	0.54080113	
1724	0.54103462	0.54077198	
1724.2	0.54116276	0.54074283	
1724.4	0.54113089	0.54071369	
1724.6	0.54103749	0.54068454	
1724.8	0.54107308	0.5406554	
1725	0.54130797	0.54062626	
1725.2	0.54106043	0.54059712	
1725.4	0.5414621	0.54056798	
1725.6	0.54163364	0.54053884	
1725.8	0.54132422	0.54050971	
1726	0.54146998	0.54048057	
1726.2	0.54138451	0.54045144	
1726.4	0.54153401	0.54042231	
1726.6	0.54139365	0.54039318	
1726.8	0.5418106	0.54036405	
1727	0.54215486	0.54033493	
1727.2	0.54307418	0.5403058	
1727.4	0.54238051	0.54027668	
1727.6	0.54203994	0.54024756	
1727.8	0.54166981	0.54021844	
1728	0.54190011	0.54018932	
1728.2	0.54187664	0.5401602	
1728.4	0.54151816	0.54013109	
1728.6	0.54117591	0.54010197	
1728.8	0.54050835	0.54007286	
1729	0.54054074	0.54004375	
1729.2	0.54095965	0.54001464	
1729.4	0.54072278	0.53998553	
1729.6	0.53998051	0.53995643	
1729.8	0.53938321	0.53992732	
1730	0.53944862	0.53989822	
1730.2	0.53902132	0.53986912	
1730.4	0.53935985	0.53984002	
1730.6	0.53960641	0.53981092	
1730.8	0.54011157	0.53978183	
1731	0.54038564	0.53975273	
1731.2	0.54065435	0.53972364	
1731.4	0.53983235	0.53969455	
1731.6	0.53986783	0.53966546	
1731.8	0.54001432	0.53963637	
1732	0.53996902	0.53960728	
1732.2	0.5400878	0.5395782	
1732.4	0.54001209	0.53954911	
1732.6	0.54012165	0.53952003	
1732.8	0.53976221	0.53949095	
1733	0.5402487	0.53946187	
1733.2	0.54085958	0.53943279	
1733.4	0.54073594	0.53940372	
1733.6	0.54165776	0.53937464	
1733.8	0.54211347	0.53934557	
1734	0.54183263	0.5393165	
1734.2	0.54169378	0.53928743	
1734.4	0.54235876	0.53925836	
1734.6	0.54281324	0.5392293	
1734.8	0.54234368	0.53920023	
1735	0.54190214	0.53917117	
1735.2	0.54140115	0.53914211	
1735.4	0.54044	0.53911305	
1735.6	0.54027241	0.53908399	
1735.8	0.54033104	0.53905493	
1736	0.54027775	0.53902588	
1736.2	0.54033382	0.53899682	
1736.4	0.53945189	0.53896777	
1736.6	0.53909531	0.53893872	
1736.8	0.53844152	0.53890967	
1737	0.53845636	0.53888062	
1737.2	0.53855569	0.53885157	
1737.4	0.53885372	0.53882253	
1737.6	0.5395695	0.53879349	
1737.8	0.53919515	0.53876445	
1738	0.53900745	0.53873541	
1738.2	0.5393685	0.53870637	
1738.4	0.540097	0.53867733	
1738.6	0.54072635	0.5386483	
1738.8	0.540464	0.53861926	
1739	0.54097303	0.53859023	
1739.2	0.54086947	0.5385612	
1739.4	0.54083577	0.53853217	
1739.6	0.54152634	0.53850314	
1739.8	0.54142959	0.53847412	
1740	0.54169789	0.53844509	
1740.2	0.54105799	0.53841607	
1740.4	0.53996053	0.53838705	
1740.6	0.53924722	0.53835803	
1740.8	0.53924852	0.53832901	
1741	0.53847582	0.5383	
1741.2	0.53852015	0.53827098	
1741.4	0.53854082	0.53824197	
1741.6	0.53812072	0.53821296	
1741.8	0.53728991	0.53818395	
1742	0.53738607	0.53815494	
1742.2	0.53728922	0.53812593	
1742.4	0.5372787	0.53809692	
1742.6	0.53740225	0.53806792	
1742.8	0.53751238	0.53803892	
1743	0.53741143	0.53800992	
1743.2	0.5371675	0.53798092	
1743.4	0.53696974	0.53795192	
1743.6	0.53713768	0.53792293	
1743.8	0.53710376	0.53789393	
1744	0.53744995	0.53786494	
1744.2	0.53678935	0.53783595	
1744.4	0.53683858	0.53780696	
1744.6	0.53730469	0.53777797	
1744.8	0.53789435	0.53774898	
1745	0.53771134	0.53772	
1745.2	0.53860945	0.53769101	
1745.4	0.53879831	0.53766203	
1745.6	0.53806456	0.53763305	
1745.8	0.53832705	0.53760407	
1746	0.5385651	0.53757509	
1746.2	0.53837148	0.53754612	
1746.4	0.53848831	0.53751714	
1746.6	0.5388124	0.53748817	
1746.8	0.53876375	0.5374592	
1747	0.53833731	0.53743023	
1747.2	0.53798515	0.53740126	
1747.4	0.53774509	0.5373723	
1747.6	0.53847149	0.53734333	
1747.8	0.538143	0.53731437	
1748	0.53794618	0.53728541	
1748.2	0.53703783	0.53725645	
1748.4	0.53729278	0.53722749	
1748.6	0.53759427	0.53719853	
1748.8	0.53767378	0.53716958	
1749	0.53782544	0.53714062	
1749.2	0.53741321	0.53711167	
1749.4	0.53699002	0.53708272	
1749.6	0.53682633	0.53705377	
1749.8	0.53685393	0.53702482	
1750	0.53632306	0.53699588	
1750.2	0.53624495	0.53696693	
1750.4	0.53559014	0.53693799	
1750.6	0.53567077	0.53690905	
1750.8	0.53557179	0.53688011	
1751	0.53548691	0.53685117	
1751.2	0.53608121	0.53682223	
1751.4	0.53645731	0.5367933	
1751.6	0.53709031	0.53676436	
1751.8	0.5368937	0.53673543	
1752	0.53735859	0.5367065	
1752.2	0.53707148	0.53667757	
1752.4	0.53857381	0.53664864	
1752.6	0.53842683	0.53661972	
1752.8	0.53850285	0.53659079	
1753	0.53803488	0.53656187	
1753.2	0.5368082	0.53653295	
1753.4	0.53680846	0.53650403	
1753.6	0.53716899	0.53647511	
1753.8	0.53725767	0.5364462	
1754	0.53696087	0.53641728	
1754.2	0.53695775	0.53638837	
1754.4	0.53664645	0.53635946	
1754.6	0.53696426	0.53633055	
1754.8	0.53727629	0.53630164	
1755	0.53733839	0.53627273	
1755.2	0.53785458	0.53624382	
1755.4	0.53769751	0.53621492	
1755.6	0.53753935	0.53618602	
1755.8	0.53757977	0.53615712	
1756	0.53761857	0.53612822	
1756.2	0.53724962	0.53609932	
1756.4	0.53761723	0.53607042	
1756.6	0.53661774	0.53604153	
1756.8	0.53597611	0.53601264	
1757	0.53539602	0.53598374	
1757.2	0.53459125	0.53595485	
1757.4	0.53476536	0.53592597	
1757.6	0.53491858	0.53589708	
1757.8	0.53463226	0.53586819	
1758	0.53457918	0.53583931	
1758.2	0.53452762	0.53581043	
1758.4	0.53483419	0.53578155	
1758.6	0.53502191	0.53575267	
1758.8	0.5352759	0.53572379	
1759	0.53532034	0.53569492	
1759.2	0.53532211	0.53566604	
1759.4	0.53529343	0.53563717	
1759.6	0.53535015	0.5356083	
1759.8	0.53570797	0.53557943	
1760	0.53584473	0.53555056	
1760.2	0.53645412	0.53552169	
1760.4	0.53655444	0.53549283	
1760.6	0.53660576	0.53546396	
1760.8	0.53658888	0.5354351	
1761	0.53696777	0.53540624	
1761.2	0.5369502	0.53537738	
1761.4	0.53698381	0.53534852	
1761.6	0.53689293	0.53531967	
1761.8	0.53688926	0.53529081	
1762	0.53675634	0.53526196	
1762.2	0.53609656	0.53523311	
1762.4	0.53598075	0.53520426	
1762.6	0.53554246	0.53517541	
1762.8	0.53495099	0.53514657	
1763	0.53483024	0.53511772	
1763.2	0.53411627	0.53508888	
1763.4	0.53402987	0.53506004	
1763.6	0.5340496	0.5350312	
1763.8	0.53375604	0.53500236	
1764	0.53365261	0.53497352	
1764.2	0.53409681	0.53494469	
1764.4	0.53380523	0.53491585	
1764.6	0.53454827	0.53488702	
1764.8	0.53466273	0.53485819	
1765	0.53493998	0.53482936	
1765.2	0.53580672	0.53480053	
1765.4	0.53613289	0.53477171	
1765.6	0.53593891	0.53474288	
1765.8	0.53597678	0.53471406	
1766	0.53492882	0.53468524	
1766.2	0.53486523	0.53465642	
1766.4	0.53470635	0.5346276	
1766.6	0.53471374	0.53459878	
1766.8	0.53419102	0.53456997	
1767	0.53437847	0.53454115	
1767.2	0.53381956	0.53451234	
1767.4	0.53368427	0.53448353	
1767.6	0.53362468	0.53445472	
1767.8	0.53299734	0.53442591	
1768	0.53248857	0.53439711	
1768.2	0.53284303	0.5343683	
1768.4	0.53310147	0.5343395	
1768.6	0.53335861	0.5343107	
1768.8	0.53321866	0.5342819	
1769	0.53334864	0.5342531	
1769.2	0.5338469	0.5342243	
1769.4	0.53371275	0.53419551	
1769.6	0.53379061	0.53416671	
1769.8	0.53408446	0.53413792	
1770	0.53324309	0.53410913	
1770.2	0.53359887	0.53408034	
1770.4	0.53364424	0.53405156	
1770.6	0.53358711	0.53402277	
1770.8	0.5332624	0.53399399	
1771	0.53355368	0.5339652	
1771.2	0.53308926	0.53393642	
1771.4	0.53254003	0.53390764	
1771.6	0.53236505	0.53387886	
1771.8	0.5317063	0.53385009	
1772	0.53139703	0.53382131	
1772.2	0.53178601	0.53379254	
1772.4	0.53172149	0.53376377	
1772.6	0.53142496	0.533735	
1772.8	0.53090528	0.53370623	
1773	0.53149044	0.53367746	
1773.2	0.53147474	0.53364869	
1773.4	0.53170314	0.53361993	
1773.6	0.53254267	0.53359117	
1773.8	0.53282107	0.53356241	
1774	0.53286725	0.53353365	
1774.2	0.53320464	0.53350489	
1774.4	0.53328819	0.53347613	
1774.6	0.53339371	0.53344738	
1774.8	0.53319134	0.53341863	
1775	0.53312813	0.53338987	
1775.2	0.53269251	0.53336112	
1775.4	0.53188392	0.53333237	
1775.6	0.53165467	0.53330363	
1775.8	0.53122076	0.53327488	
1776	0.53126184	0.53324614	
1776.2	0.53126684	0.5332174	
1776.4	0.53098384	0.53318865	
1776.6	0.5308483	0.53315992	
1776.8	0.53062472	0.53313118	
1777	0.53086398	0.53310244	
1777.2	0.53064756	0.53307371	
1777.4	0.53127044	0.53304497	
1777.6	0.53222529	0.53301624	
1777.8	0.53235127	0.53298751	
1778	0.53221022	0.53295878	
1778.2	0.53220124	0.53293006	
1778.4	0.53226026	0.53290133	
1778.6	0.53262992	0.53287261	
1778.8	0.53237314	0.53284389	
1779	0.53253494	0.53281516	
1779.2	0.5321646	0.53278645	
1779.4	0.53191521	0.53275773	
1779.6	0.53148733	0.53272901	
1779.8	0.53090681	0.5327003	
1780	0.53113542	0.53267158	
1780.2	0.53070958	0.53264287	
1780.4	0.53033061	0.53261416	
1780.6	0.5300437	0.53258545	
1780.8	0.52998929	0.53255675	
1781	0.52988333	0.53252804	
1781.2	0.53011617	0.53249934	
1781.4	0.53016697	0.53247064	
1781.6	0.53044849	0.53244194	
1781.8	0.53016423	0.53241324	
1782	0.53066131	0.53238454	
1782.2	0.53101842	0.53235584	
1782.4	0.53126864	0.53232715	
1782.6	0.53180925	0.53229846	
1782.8	0.53186002	0.53226976	
1783	0.53188915	0.53224107	
1783.2	0.53223468	0.53221239	
1783.4	0.53209801	0.5321837	
1783.6	0.53166484	0.53215501	
1783.8	0.53148322	0.53212633	
1784	0.53223597	0.53209765	
1784.2	0.53195329	0.53206897	
1784.4	0.53192177	0.53204029	
1784.6	0.53156196	0.53201161	
1784.8	0.53186205	0.53198294	
1785	0.53164217	0.53195426	
1785.2	0.53067196	0.53192559	
1785.4	0.53057596	0.53189692	
1785.6	0.53025496	0.53186825	
1785.8	0.52977142	0.53183958	
1786	0.52971295	0.53181091	
1786.2	0.52952356	0.53178225	
1786.4	0.52954847	0.53175358	
1786.6	0.52962458	0.53172492	
1786.8	0.52950665	0.53169626	
1787	0.52961627	0.5316676	
1787.2	0.52980804	0.53163895	
1787.4	0.5293887	0.53161029	
1787.6	0.52972252	0.53158164	
1787.8	0.53010461	0.53155298	
1788	0.53121656	0.53152433	
1788.2	0.53099011	0.53149568	
1788.4	0.5310916	0.53146703	
1788.6	0.53116193	0.53143839	
1788.8	0.53129865	0.53140974	
1789	0.53098558	0.5313811	
1789.2	0.53060881	0.53135246	
1789.4	0.53129301	0.53132382	
1789.6	0.53134749	0.53129518	
1789.8	0.53148523	0.53126654	
1790	0.53161462	0.53123791	
1790.2	0.53146273	0.53120927	
1790.4	0.53100691	0.53118064	
1790.6	0.53082585	0.53115201	
1790.8	0.53044175	0.53112338	
1791	0.5301788	0.53109475	
1791.2	0.52928185	0.53106612	
1791.4	0.52905593	0.5310375	
1791.6	0.52894459	0.53100888	
1791.8	0.52831207	0.53098025	
1792	0.52803909	0.53095163	
1792.2	0.52768466	0.53092301	
1792.4	0.52764726	0.5308944	
1792.6	0.52736796	0.53086578	
1792.8	0.52738038	0.53083717	
1793	0.52738332	0.53080856	
1793.2	0.52788928	0.53077994	
1793.4	0.52860153	0.53075133	
1793.6	0.52946462	0.53072273	
1793.8	0.52936165	0.53069412	
1794	0.52942271	0.53066552	
1794.2	0.52952184	0.53063691	
1794.4	0.5298012	0.53060831	
1794.6	0.52995548	0.53057971	
1794.8	0.52974821	0.53055111	
1795	0.52989364	0.53052251	
1795.2	0.52962161	0.53049392	
1795.4	0.5299116	0.53046532	
1795.6	0.53002325	0.53043673	
1795.8	0.53030511	0.53040814	
1796	0.53098144	0.53037955	
1796.2	0.531525	0.53035096	
1796.4	0.5312418	0.53032238	
1796.6	0.53135318	0.53029379	
1796.8	0.53141919	0.53026521	
1797	0.53107109	0.53023663	
1797.2	0.53140322	0.53020805	
1797.4	0.53152036	0.53017947	
1797.6	0.53099301	0.53015089	
1797.8	0.53008339	0.53012232	
1798	0.53011004	0.53009374	
1798.2	0.52933317	0.53006517	
1798.4	0.52876155	0.5300366	
1798.6	0.52809541	0.53000803	
1798.8	0.52794592	0.52997946	
1799	0.52802653	0.52995089	
1799.2	0.5277041	0.52992233	
1799.4	0.52779381	0.52989377	
1799.6	0.52828381	0.5298652	
1799.8	0.52842224	0.52983664	
1800	0.52842831	0.52980809	
1800.2	0.52847948	0.52977953	
1800.4	0.52820461	0.52975097	
1800.6	0.52837601	0.52972242	
1800.8	0.5285268	0.52969387	
1801	0.5286784	0.52966532	
1801.2	0.52866291	0.52963677	
1801.4	0.52847744	0.52960822	
1801.6	0.52862251	0.52957967	
1801.8	0.52838153	0.52955113	
1802	0.52855339	0.52952258	
1802.2	0.52852973	0.52949404	
1802.4	0.5285055	0.5294655	
1802.6	0.5289595	0.52943696	
1802.8	0.52894868	0.52940843	
1803	0.52869973	0.52937989	
1803.2	0.52857226	0.52935136	
1803.4	0.52849121	0.52932282	
1803.6	0.5288337	0.52929429	
1803.8	0.52852686	0.52926576	
1804	0.52860442	0.52923724	
1804.2	0.52877472	0.52920871	
1804.4	0.52841336	0.52918019	
1804.6	0.52851343	0.52915166	
1804.8	0.52809514	0.52912314	
1805	0.52771564	0.52909462	
1805.2	0.52722432	0.5290661	
1805.4	0.52750675	0.52903758	
1805.6	0.52761	0.52900907	
1805.8	0.52711569	0.52898055	
1806	0.52733454	0.52895204	
1806.2	0.52745616	0.52892353	
1806.4	0.52731341	0.52889502	
1806.6	0.52778601	0.52886651	
1806.8	0.52721109	0.52883801	
1807	0.52752672	0.5288095	
1807.2	0.52778598	0.528781	
1807.4	0.52811154	0.5287525	
1807.6	0.52853936	0.528724	
1807.8	0.52875215	0.5286955	
1808	0.52877763	0.528667	
1808.2	0.5288922	0.52863851	
1808.4	0.52805746	0.52861001	
1808.6	0.52788905	0.52858152	
1808.8	0.52648869	0.52855303	
1809	0.52664041	0.52852454	
1809.2	0.5258746	0.52849605	
1809.4	0.52583765	0.52846756	
1809.6	0.52590644	0.52843908	
1809.8	0.52568475	0.5284106	
1810	0.52533325	0.52838211	
1810.2	0.5254616	0.52835363	
1810.4	0.52511802	0.52832516	
1810.6	0.52550889	0.52829668	
1810.8	0.52518839	0.5282682	
1811	0.52551476	0.52823973	
1811.2	0.52569224	0.52821126	
1811.4	0.52597715	0.52818279	
1811.6	0.52638452	0.52815432	
1811.8	0.52666463	0.52812585	
1812	0.52640833	0.52809738	
1812.2	0.5263208	0.52806892	
1812.4	0.52614181	0.52804045	
1812.6	0.52604451	0.52801199	
1812.8	0.52559478	0.52798353	
1813	0.52596239	0.52795507	
1813.2	0.52533861	0.52792661	
1813.4	0.52527086	0.52789816	
1813.6	0.52540565	0.52786971	
1813.8	0.52455344	0.52784125	
1814	0.52440879	0.5278128	
1814.2	0.52434371	0.52778435	
1814.4	0.52421193	0.5277559	
1814.6	0.5246601	0.52772746	
1814.8	0.52478995	0.52769901	
1815	0.5253835	0.52767057	
1815.2	0.52538516	0.52764213	
1815.4	0.5254035	0.52761369	
1815.6	0.52549574	0.52758525	
1815.8	0.52555992	0.52755681	
1816	0.52510166	0.52752837	
1816.2	0.52497408	0.52749994	
1816.4	0.52481364	0.52747151	
1816.6	0.5244333	0.52744308	
1816.8	0.52458152	0.52741465	
1817	0.52437716	0.52738622	
1817.2	0.52407203	0.52735779	
1817.4	0.52391243	0.52732937	
1817.6	0.52422991	0.52730094	
1817.8	0.52433857	0.52727252	
1818	0.52487723	0.5272441	
1818.2	0.5248095	0.52721568	
1818.4	0.5254113	0.52718727	
1818.6	0.52598491	0.52715885	
1818.8	0.52691814	0.52713044	
1819	0.52752905	0.52710202	
1819.2	0.5270771	0.52707361	
1819.4	0.52668245	0.5270452	
1819.6	0.5263721	0.52701679	
1819.8	0.52659321	0.52698839	
1820	0.52599631	0.52695998	
1820.2	0.52566214	0.52693158	
1820.4	0.52503697	0.52690318	
1820.6	0.52492488	0.52687478	
1820.8	0.5247587	0.52684638	
1821	0.52446305	0.52681798	
1821.2	0.52387131	0.52678958	
1821.4	0.52350983	0.52676119	
1821.6	0.5234113	0.5267328	
1821.8	0.52337178	0.5267044	
1822	0.52262225	0.52667601	
1822.2	0.52278859	0.52664763	
1822.4	0.52287535	0.52661924	
1822.6	0.52309941	0.52659085	
1822.8	0.5232678	0.52656247	
1823	0.52322919	0.52653409	
1823.2	0.52245054	0.52650571	
1823.4	0.52271092	0.52647733	
1823.6	0.523091	0.52644895	
1823.8	0.52334362	0.52642057	
1824	0.52310891	0.5263922	
1824.2	0.52294551	0.52636383	
1824.4	0.52285436	0.52633546	
1824.6	0.52355468	0.52630709	
1824.8	0.52375314	0.52627872	
1825	0.52386435	0.52625035	
1825.2	0.52324765	0.52622199	
1825.4	0.52339917	0.52619362	
1825.6	0.52372017	0.52616526	
1825.8	0.52427959	0.5261369	
1826	0.52409915	0.52610854	
1826.2	0.52463637	0.52608018	
1826.4	0.52429803	0.52605183	
1826.6	0.52458071	0.52602347	
1826.8	0.52461549	0.52599512	
1827	0.52499083	0.52596677	
1827.2	0.5252893	0.52593842	
1827.4	0.52584057	0.52591007	
1827.6	0.52613206	0.52588172	
1827.8	0.52556297	0.52585338	
1828	0.52546906	0.52582503	
1828.2	0.52510924	0.52579669	
1828.4	0.52499312	0.52576835	
1828.6	0.52508616	0.52574001	
1828.8	0.52442168	0.52571167	
1829	0.52382288	0.52568333	
1829.2	0.52355673	0.525655	
1829.4	0.5232653	0.52562667	
1829.6	0.52304133	0.52559833	
1829.8	0.52312166	0.52557	
1830	0.52271333	0.52554168	
1830.2	0.52248277	0.52551335	
1830.4	0.5227016	0.52548502	
1830.6	0.52291577	0.5254567	
1830.8	0.52305329	0.52542838	
1831	0.52359488	0.52540006	
1831.2	0.52396647	0.52537174	
1831.4	0.52435301	0.52534342	
1831.6	0.52469575	0.5253151	
1831.8	0.52407051	0.52528679	
1832	0.52437922	0.52525847	
1832.2	0.52396628	0.52523016	
1832.4	0.52413925	0.52520185	
1832.6	0.52421509	0.52517354	
1832.8	0.52423909	0.52514523	
1833	0.52425982	0.52511693	
1833.2	0.52388916	0.52508862	
1833.4	0.52291657	0.52506032	
1833.6	0.52245923	0.52503202	
1833.8	0.5219266	0.52500372	
1834	0.52204513	0.52497542	
1834.2	0.52190295	0.52494713	
1834.4	0.52173117	0.52491883	
1834.6	0.52132603	0.52489054	
1834.8	0.52130154	0.52486225	
1835	0.52135171	0.52483396	
1835.2	0.52104831	0.52480567	
1835.4	0.52141109	0.52477738	
1835.6	0.52154832	0.52474909	
1835.8	0.52163827	0.52472081	
1836	0.52260241	0.52469253	
1836.2	0.52283503	0.52466424	
1836.4	0.52361837	0.52463596	
1836.6	0.52384632	0.52460769	
1836.8	0.5242318	0.52457941	
1837	0.52414449	0.52455113	
1837.2	0.52417772	0.52452286	
1837.4	0.52428701	0.52449459	
1837.6	0.52422862	0.52446632	
1837.8	0.5239825	0.52443805	
1838	0.524562	0.52440978	
1838.2	0.52422386	0.52438151	
1838.4	0.5233371	0.52435325	
1838.6	0.52323521	0.52432499	
1838.8	0.52256314	0.52429672	
1839	0.52178221	0.52426846	
1839.2	0.52132119	0.52424021	
1839.4	0.5210017	0.52421195	
1839.6	0.52038892	0.52418369	
1839.8	0.52038135	0.52415544	
1840	0.52032841	0.52412719	
1840.2	0.51971046	0.52409894	
1840.4	0.51974708	0.52407069	
1840.6	0.51986852	0.52404244	
1840.8	0.52045679	0.52401419	
1841	0.52070466	0.52398595	
1841.2	0.52148435	0.5239577	
1841.4	0.52180111	0.52392946	
1841.6	0.52130724	0.52390122	
1841.8	0.52114469	0.52387298	
1842	0.52193684	0.52384475	
1842.2	0.5217779	0.52381651	
1842.4	0.52152522	0.52378828	
1842.6	0.52145792	0.52376004	
1842.8	0.5210468	0.52373181	
1843	0.52092443	0.52370358	
1843.2	0.52048218	0.52367536	
1843.4	0.5201705	0.52364713	
1843.6	0.52044256	0.5236189	
1843.8	0.52061812	0.52359068	
1844	0.52035783	0.52356246	
1844.2	0.52006503	0.52353424	
1844.4	0.51992834	0.52350602	
1844.6	0.5202916	0.5234778	
1844.8	0.52069782	0.52344959	
1845	0.52070899	0.52342137	
1845.2	0.52098737	0.52339316	
1845.4	0.52113246	0.52336495	
1845.6	0.52084703	0.52333674	
1845.8	0.52126774	0.52330853	
1846	0.52158847	0.52328032	
1846.2	0.52131056	0.52325212	
1846.4	0.52132162	0.52322391	
1846.6	0.52098692	0.52319571	
1846.8	0.52134038	0.52316751	
1847	0.52137278	0.52313931	
1847.2	0.5210529	0.52311111	
1847.4	0.5211822	0.52308292	
1847.6	0.52137136	0.52305472	
1847.8	0.52095862	0.52302653	
1848	0.52096191	0.52299834	
1848.2	0.52018242	0.52297015	
1848.4	0.51954218	0.52294196	
1848.6	0.51961122	0.52291377	
1848.8	0.51974278	0.52288559	
1849	0.51946479	0.5228574	
1849.2	0.51986948	0.52282922	
1849.4	0.51980732	0.52280104	
1849.6	0.5193443	0.52277286	
1849.8	0.51929837	0.52274468	
1850	0.51902473	0.52271651	
1850.2	0.5192545	0.52268833	
1850.4	0.51977405	0.52266016	
1850.6	0.51967178	0.52263199	
1850.8	0.51971268	0.52260382	
1851	0.51954703	0.52257565	
1851.2	0.51932159	0.52254748	
1851.4	0.51974769	0.52251931	
1851.6	0.52009909	0.52249115	
1851.8	0.52022777	0.52246299	
1852	0.52113807	0.52243483	
1852.2	0.52104942	0.52240667	
1852.4	0.52130688	0.52237851	
1852.6	0.52187244	0.52235035	
1852.8	0.52187688	0.5223222	
1853	0.52165463	0.52229404	
1853.2	0.52249177	0.52226589	
1853.4	0.52173305	0.52223774	
1853.6	0.52142133	0.52220959	
1853.8	0.52143684	0.52218144	
1854	0.52103483	0.5221533	
1854.2	0.52075226	0.52212515	
1854.4	0.52060485	0.52209701	
1854.6	0.52004423	0.52206887	
1854.8	0.52001974	0.52204073	
1855	0.52011803	0.52201259	
1855.2	0.52010016	0.52198445	
1855.4	0.52041317	0.52195632	
1855.6	0.52068712	0.52192818	
1855.8	0.52114276	0.52190005	
1856	0.52151821	0.52187192	
1856.2	0.52132445	0.52184379	
1856.4	0.52111152	0.52181566	
1856.6	0.52073625	0.52178754	
1856.8	0.52037883	0.52175941	
1857	0.52053547	0.52173129	
1857.2	0.52030833	0.52170317	
1857.4	0.51949763	0.52167505	
1857.6	0.51871402	0.52164693	
1857.8	0.51843682	0.52161881	
1858	0.5181144	0.5215907	
1858.2	0.51794938	0.52156258	
1858.4	0.51807358	0.52153447	
1858.6	0.51876937	0.52150636	
1858.8	0.51933034	0.52147825	
1859	0.51971206	0.52145014	
1859.2	0.51999715	0.52142203	
1859.4	0.52083083	0.52139393	
1859.6	0.52083309	0.52136582	
1859.8	0.52079521	0.52133772	
1860	0.52059351	0.52130962	
1860.2	0.52073501	0.52128152	
1860.4	0.52051984	0.52125343	
1860.6	0.5204545	0.52122533	
1860.8	0.52074074	0.52119723	
1861	0.52060698	0.52116914	
1861.2	0.52016374	0.52114105	
1861.4	0.52031033	0.52111296	
1861.6	0.51939782	0.52108487	
1861.8	0.51962345	0.52105678	
1862	0.51959094	0.5210287	
1862.2	0.51933997	0.52100062	
1862.4	0.51933069	0.52097253	
1862.6	0.51965474	0.52094445	
1862.8	0.51968408	0.52091637	
1863	0.51998867	0.5208883	
1863.2	0.52023552	0.52086022	
1863.4	0.52058984	0.52083214	
1863.6	0.52038269	0.52080407	
1863.8	0.52107125	0.520776	
1864	0.52142016	0.52074793	
1864.2	0.52146422	0.52071986	
1864.4	0.52129988	0.52069179	
1864.6	0.52122196	0.52066373	
1864.8	0.52149461	0.52063566	
1865	0.52103992	0.5206076	
1865.2	0.52082924	0.52057954	
1865.4	0.52058877	0.52055148	
1865.6	0.51943249	0.52052342	
1865.8	0.51946725	0.52049536	
1866	0.51894626	0.52046731	
1866.2	0.51783038	0.52043926	
1866.4	0.51755583	0.5204112	
1866.6	0.51704421	0.52038315	
1866.8	0.51702977	0.5203551	
1867	0.51732446	0.52032706	
1867.2	0.51743852	0.52029901	
1867.4	0.51756897	0.52027097	
1867.6	0.51753884	0.52024292	
1867.8	0.5179245	0.52021488	
1868	0.51820547	0.52018684	
1868.2	0.51781028	0.5201588	
1868.4	0.51804631	0.52013077	
1868.6	0.51802453	0.52010273	
1868.8	0.51778706	0.5200747	
1869	0.51718852	0.52004666	
1869.2	0.51700221	0.52001863	
1869.4	0.51675484	0.5199906	
1869.6	0.51620209	0.51996258	
1869.8	0.51654115	0.51993455	
1870	0.51620292	0.51990652	
1870.2	0.51617272	0.5198785	
1870.4	0.51667069	0.51985048	
1870.6	0.51657263	0.51982246	
1870.8	0.51662833	0.51979444	
1871	0.51726816	0.51976642	
1871.2	0.51730078	0.51973841	
1871.4	0.51760572	0.51971039	
1871.6	0.51784162	0.51968238	
1871.8	0.51832922	0.51965437	
1872	0.51872427	0.51962636	
1872.2	0.51844385	0.51959835	
1872.4	0.51859198	0.51957034	
1872.6	0.51830329	0.51954234	
1872.8	0.51799988	0.51951433	
1873	0.51749241	0.51948633	
1873.2	0.51733471	0.51945833	
1873.4	0.51773686	0.51943033	
1873.6	0.51700097	0.51940233	
1873.8	0.51695266	0.51937434	
1874	0.51681941	0.51934634	
1874.2	0.51677492	0.51931835	
1874.4	0.51627898	0.51929036	
1874.6	0.51587377	0.51926237	
1874.8	0.51574086	0.51923438	
1875	0.51600532	0.51920639	
1875.2	0.51538819	0.51917841	
1875.4	0.51539118	0.51915042	
1875.6	0.51555375	0.51912244	
1875.8	0.51543706	0.51909446	
1876	0.51574883	0.51906648	
1876.2	0.51639823	0.5190385	
1876.4	0.51621145	0.51901052	
1876.6	0.51649709	0.51898255	
1876.8	0.51670738	0.51895458	
1877	0.51630126	0.5189266	
1877.2	0.51651563	0.51889863	
1877.4	0.51676702	0.51887066	
1877.6	0.51647596	0.5188427	
1877.8	0.5173151	0.51881473	
1878	0.51793952	0.51878677	
1878.2	0.51807747	0.5187588	
1878.4	0.51799563	0.51873084	
1878.6	0.51786067	0.51870288	
1878.8	0.51803991	0.51867492	
1879	0.51767444	0.51864697	
1879.2	0.51733364	0.51861901	
1879.4	0.51772622	0.51859106	
1879.6	0.51749489	0.5185631	
1879.8	0.51741703	0.51853515	
1880	0.51789772	0.5185072	
1880.2	0.51801558	0.51847925	
1880.4	0.51718768	0.51845131	
1880.6	0.51681783	0.51842336	
1880.8	0.51669108	0.51839542	
1881	0.51603861	0.51836748	
1881.2	0.51550517	0.51833954	
1881.4	0.51567096	0.5183116	
1881.6	0.5156908	0.51828366	
1881.8	0.5165091	0.51825572	
1882	0.51654712	0.51822779	
1882.2	0.51590828	0.51819986	
1882.4	0.51530605	0.51817193	
1882.6	0.51522874	0.518144	
1882.8	0.51530136	0.51811607	
1883	0.51521453	0.51808814	
1883.2	0.51519178	0.51806022	
1883.4	0.51526811	0.51803229	
1883.6	0.5148001	0.51800437	
1883.8	0.51508546	0.51797645	
1884	0.5153828	0.51794853	
1884.2	0.5154735	0.51792061	
1884.4	0.5147742	0.51789269	
1884.6	0.5147469	0.51786478	
1884.8	0.51515233	0.51783687	
1885	0.51490013	0.51780895	
1885.2	0.51474256	0.51778104	
1885.4	0.51490759	0.51775314	
1885.6	0.51509253	0.51772523	
1885.8	0.51576592	0.51769732	
1886	0.51547303	0.51766942	
1886.2	0.51478647	0.51764152	
1886.4	0.5148427	0.51761361	
1886.6	0.51460916	0.51758571	
1886.8	0.51449926	0.51755782	
1887	0.51421379	0.51752992	
1887.2	0.5137931	0.51750202	
1887.4	0.51405624	0.51747413	
1887.6	0.51404443	0.51744624	
1887.8	0.51392276	0.51741835	
1888	0.51331068	0.51739046	
1888.2	0.51361001	0.51736257	
1888.4	0.51280318	0.51733468	
1888.6	0.51340526	0.5173068	
1888.8	0.51378798	0.51727892	
1889	0.5138777	0.51725103	
1889.2	0.51364931	0.51722315	
1889.4	0.51358599	0.51719527	
1889.6	0.51363573	0.5171674	
1889.8	0.51366822	0.51713952	
1890	0.51386333	0.51711165	
1890.2	0.51373035	0.51708377	
1890.4	0.51407952	0.5170559	
1890.6	0.51387136	0.51702803	
1890.8	0.51430388	0.51700017	
1891	0.51397113	0.5169723	
1891.2	0.51451499	0.51694443	
1891.4	0.51477739	0.51691657	
1891.6	0.51476939	0.51688871	
1891.8	0.51443889	0.51686085	
1892	0.51399677	0.51683299	
1892.2	0.51430424	0.51680513	
1892.4	0.51381879	0.51677727	
1892.6	0.51440848	0.51674942	
1892.8	0.51463912	0.51672157	
1893	0.51389484	0.51669371	
1893.2	0.51359629	0.51666586	
1893.4	0.51321645	0.51663801	
1893.6	0.51322991	0.51661017	
1893.8	0.51312199	0.51658232	
1894	0.5132682	0.51655448	
1894.2	0.51298646	0.51652663	
1894.4	0.51339506	0.51649879	
1894.6	0.51305127	0.51647095	
1894.8	0.51300849	0.51644312	
1895	0.51264363	0.51641528	
1895.2	0.51339351	0.51638744	
1895.4	0.51342199	0.51635961	
1895.6	0.51346705	0.51633178	
1895.8	0.51272826	0.51630395	
1896	0.51250478	0.51627612	
1896.2	0.51240009	0.51624829	
1896.4	0.51234597	0.51622046	
1896.6	0.51269793	0.51619264	
1896.8	0.51295775	0.51616482	
1897	0.51239484	0.51613699	
1897.2	0.51263194	0.51610917	
1897.4	0.51208476	0.51608136	
1897.6	0.51208373	0.51605354	
1897.8	0.511676	0.51602572	
1898	0.5117719	0.51599791	
1898.2	0.51215513	0.5159701	
1898.4	0.51262922	0.51594228	
1898.6	0.51274668	0.51591447	
1898.8	0.51302708	0.51588667	
1899	0.51304088	0.51585886	
1899.2	0.51338752	0.51583105	
1899.4	0.5132342	0.51580325	
1899.6	0.51275539	0.51577545	
1899.8	0.51250917	0.51574765	
1900	0.51314977	0.51571985	
1900.2	0.51323711	0.51569205	
1900.4	0.51323228	0.51566425	
1900.6	0.51395477	0.51563646	
1900.8	0.51409805	0.51560867	
1901	0.51359571	0.51558087	
1901.2	0.51408061	0.51555308	
1901.4	0.51409244	0.5155253	
1901.6	0.51427813	0.51549751	
1901.8	0.51415079	0.51546972	
1902	0.5141266	0.51544194	
1902.2	0.51430326	0.51541416	
1902.4	0.51338803	0.51538637	
1902.6	0.51305449	0.51535859	
1902.8	0.51251697	0.51533082	
1903	0.51240999	0.51530304	
1903.2	0.51204592	0.51527526	
1903.4	0.51171018	0.51524749	
1903.6	0.51211283	0.51521972	
1903.8	0.51262445	0.51519195	
1904	0.51282551	0.51516418	
1904.2	0.51313162	0.51513641	
1904.4	0.5133761	0.51510864	
1904.6	0.5141935	0.51508088	
1904.8	0.51392254	0.51505312	
1905	0.51381742	0.51502535	
1905.2	0.51425782	0.51499759	
1905.4	0.51432415	0.51496984	
1905.6	0.51405531	0.51494208	
1905.8	0.51392441	0.51491432	
1906	0.5133417	0.51488657	
1906.2	0.5127949	0.51485881	
1906.4	0.51186261	0.51483106	
1906.6	0.51219075	0.51480331	
1906.8	0.51224316	0.51477557	
1907	0.51242508	0.51474782	
1907.2	0.51237686	0.51472007	
1907.4	0.51209037	0.51469233	
1907.6	0.51265121	0.51466459	
1907.8	0.51285634	0.51463685	
1908	0.51283834	0.51460911	
1908.2	0.51335398	0.51458137	
1908.4	0.51380337	0.51455363	
1908.6	0.5136861	0.5145259	
1908.8	0.5130555	0.51449816	
1909	0.5127093	0.51447043	
1909.2	0.51311022	0.5144427	
1909.4	0.51357979	0.51441497	
1909.6	0.51368254	0.51438725	
1909.8	0.5136591	0.51435952	
1910	0.51392273	0.5143318	
1910.2	0.51389281	0.51430407	
1910.4	0.51402727	0.51427635	
1910.6	0.51430331	0.51424863	
1910.8	0.51455972	0.51422091	
1911	0.51470817	0.5141932	
1911.2	0.51427221	0.51416548	
1911.4	0.51346467	0.51413777	
1911.6	0.51286294	0.51411005	
1911.8	0.51221786	0.51408234	
1912	0.51178208	0.51405463	
1912.2	0.51135087	0.51402693	
1912.4	0.51170219	0.51399922	
1912.6	0.51111222	0.51397151	
1912.8	0.51077795	0.51394381	
1913	0.51039311	0.51391611	
1913.2	0.51091109	0.51388841	
1913.4	0.51143561	0.51386071	
1913.6	0.51104321	0.51383301	
1913.8	0.51165855	0.51380532	
1914	0.51222795	0.51377762	
1914.2	0.51190084	0.51374993	
1914.4	0.51196745	0.51372224	
1914.6	0.51218258	0.51369455	
1914.8	0.51201086	0.51366686	
1915	0.51170798	0.51363917	
1915.2	0.51107359	0.51361148	
1915.4	0.51012399	0.5135838	
1915.6	0.50991547	0.51355612	
1915.8	0.51027834	0.51352844	
1916	0.51028683	0.51350076	
1916.2	0.51000993	0.51347308	
1916.4	0.51041386	0.5134454	
1916.6	0.5103602	0.51341773	
1916.8	0.51010547	0.51339005	
1917	0.5104415	0.51336238	
1917.2	0.51114422	0.51333471	
1917.4	0.51181582	0.51330704	
1917.6	0.51188033	0.51327937	
1917.8	0.51241709	0.51325171	
1918	0.51244096	0.51322404	
1918.2	0.51278039	0.51319638	
1918.4	0.51237034	0.51316872	
1918.6	0.51261511	0.51314106	
1918.8	0.5119227	0.5131134	
1919	0.5120391	0.51308574	
1919.2	0.5112354	0.51305809	
1919.4	0.51113975	0.51303043	
1919.6	0.51126554	0.51300278	
1919.8	0.51115019	0.51297513	
1920	0.51047716	0.51294748	
1920.2	0.5103642	0.51291983	
1920.4	0.51010042	0.51289218	
1920.6	0.51005034	0.51286454	
1920.8	0.50971693	0.51283689	
1921	0.51015689	0.51280925	
1921.2	0.51034798	0.51278161	
1921.4	0.51043806	0.51275397	
1921.6	0.51004275	0.51272633	
1921.8	0.50987798	0.5126987	
1922	0.50999836	0.51267106	
1922.2	0.50991861	0.51264343	
1922.4	0.50921624	0.5126158	
1922.6	0.50928159	0.51258817	
1922.8	0.50925578	0.51256054	
1923	0.50909405	0.51253291	
1923.2	0.5085478	0.51250528	
1923.4	0.50925644	0.51247766	
1923.6	0.50942969	0.51245004	
1923.8	0.51016916	0.51242242	
1924	0.5105781	0.5123948	
1924.2	0.51079174	0.51236718	
1924.4	0.51086573	0.51233956	
1924.6	0.51126458	0.51231194	
1924.8	0.51120482	0.51228433	
1925	0.51114372	0.51225672	
1925.2	0.51083382	0.51222911	
1925.4	0.51053902	0.5122015	
1925.6	0.50982433	0.51217389	
1925.8	0.50983969	0.51214628	
1926	0.5095414	0.51211868	
1926.2	0.50940097	0.51209107	
1926.4	0.50948129	0.51206347	
1926.6	0.50954547	0.51203587	
1926.8	0.50964325	0.51200827	
1927	0.50902897	0.51198067	
1927.2	0.50927331	0.51195308	
1927.4	0.50991007	0.51192548	
1927.6	0.50989657	0.51189789	
1927.8	0.51022388	0.5118703	
1928	0.51038243	0.51184271	
1928.2	0.51015957	0.51181512	
1928.4	0.50967732	0.51178753	
1928.6	0.50991315	0.51175995	
1928.8	0.50928808	0.51173236	
1929	0.50865191	0.51170478	
1929.2	0.50874472	0.5116772	
1929.4	0.50861377	0.51164962	
1929.6	0.50844923	0.51162204	
1929.8	0.50900648	0.51159446	
1930	0.50895809	0.51156689	
1930.2	0.50911079	0.51153931	
1930.4	0.50956575	0.51151174	
1930.6	0.50977031	0.51148417	
1930.8	0.50991086	0.5114566	
1931	0.51011774	0.51142903	
1931.2	0.51019515	0.51140147	
1931.4	0.51016523	0.5113739	
1931.6	0.51016869	0.51134634	
1931.8	0.51006166	0.51131878	
1932	0.50972991	0.51129122	
1932.2	0.50942422	0.51126366	
1932.4	0.50926762	0.5112361	
1932.6	0.50969167	0.51120854	
1932.8	0.50935907	0.51118099	
1933	0.50852787	0.51115343	
1933.2	0.50900942	0.51112588	
1933.4	0.5085462	0.51109833	
1933.6	0.50841783	0.51107078	
1933.8	0.50749606	0.51104324	
1934	0.50675808	0.51101569	
1934.2	0.50711224	0.51098815	
1934.4	0.50735725	0.5109606	
1934.6	0.50791141	0.51093306	
1934.8	0.50777361	0.51090552	
1935	0.50736835	0.51087799	
1935.2	0.50730306	0.51085045	
1935.4	0.50745155	0.51082291	
1935.6	0.50748195	0.51079538	
1935.8	0.50709636	0.51076785	
1936	0.50689551	0.51074032	
1936.2	0.50742266	0.51071279	
1936.4	0.50726104	0.51068526	
1936.6	0.50669629	0.51065773	
1936.8	0.5069096	0.51063021	
1937	0.50673012	0.51060268	
1937.2	0.50670834	0.51057516	
1937.4	0.50609748	0.51054764	
1937.6	0.50575338	0.51052012	
1937.8	0.50508974	0.51049261	
1938	0.50607554	0.51046509	
1938.2	0.50704499	0.51043758	
1938.4	0.50775455	0.51041006	
1938.6	0.50872214	0.51038255	
1938.8	0.5088607	0.51035504	
1939	0.50876567	0.51032753	
1939.2	0.50919252	0.51030003	
1939.4	0.50904007	0.51027252	
1939.6	0.50940156	0.51024502	
1939.8	0.50924323	0.51021751	
1940	0.50940856	0.51019001	
1940.2	0.50943679	0.51016251	
1940.4	0.50815302	0.51013501	
1940.6	0.50726777	0.51010752	
1940.8	0.50729115	0.51008002	
1941	0.50657553	0.51005253	
1941.2	0.50601198	0.51002504	
1941.4	0.50589734	0.50999755	
1941.6	0.50572147	0.50997006	
1941.8	0.50570418	0.50994257	
1942	0.50578537	0.50991508	
1942.2	0.50567549	0.5098876	
1942.4	0.50559532	0.50986011	
1942.6	0.50587472	0.50983263	
1942.8	0.50565655	0.50980515	
1943	0.50573012	0.50977767	
1943.2	0.50571604	0.50975019	
1943.4	0.50620355	0.50972272	
1943.6	0.5069889	0.50969524	
1943.8	0.50729437	0.50966777	
1944	0.50785727	0.5096403	
1944.2	0.50768969	0.50961283	
1944.4	0.5073745	0.50958536	
1944.6	0.50762893	0.50955789	
1944.8	0.50795592	0.50953043	
1945	0.50833284	0.50950296	
1945.2	0.5087537	0.5094755	
1945.4	0.50854509	0.50944804	
1945.6	0.50845313	0.50942058	
1945.8	0.50826508	0.50939312	
1946	0.50750465	0.50936567	
1946.2	0.50751136	0.50933821	
1946.4	0.50724645	0.50931076	
1946.6	0.50717658	0.5092833	
1946.8	0.50647968	0.50925585	
1947	0.50623857	0.5092284	
1947.2	0.5058051	0.50920096	
1947.4	0.50598258	0.50917351	
1947.6	0.50569273	0.50914607	
1947.8	0.50604072	0.50911862	
1948	0.50627505	0.50909118	
1948.2	0.50624069	0.50906374	
1948.4	0.50633	0.5090363	
1948.6	0.50712024	0.50900886	
1948.8	0.50716569	0.50898143	
1949	0.50771681	0.50895399	
1949.2	0.50786256	0.50892656	
1949.4	0.50860407	0.50889913	
1949.6	0.50896726	0.5088717	
1949.8	0.50928935	0.50884427	
1950	0.5096632	0.50881684	
1950.2	0.50972124	0.50878942	
1950.4	0.50917133	0.50876199	
1950.6	0.50848262	0.50873457	
1950.8	0.50753861	0.50870715	
1951	0.50737268	0.50867973	
1951.2	0.50654944	0.50865231	
1951.4	0.50636718	0.50862489	
1951.6	0.50531423	0.50859748	
1951.8	0.50550216	0.50857006	
1952	0.50567289	0.50854265	
1952.2	0.50523592	0.50851524	
1952.4	0.50496268	0.50848783	
1952.6	0.50483926	0.50846042	
1952.8	0.50432135	0.50843302	
1953	0.50493662	0.50840561	
1953.2	0.50527174	0.50837821	
1953.4	0.50603864	0.50835081	
1953.6	0.50605448	0.50832341	
1953.8	0.50662735	0.50829601	
1954	0.5067547	0.50826861	
1954.2	0.50647568	0.50824121	
1954.4	0.50642025	0.50821382	
1954.6	0.5067095	0.50818643	
1954.8	0.50685036	0.50815903	
1955	0.50709851	0.50813164	
1955.2	0.50658389	0.50810426	
1955.4	0.50698538	0.50807687	
1955.6	0.50672333	0.50804948	
1955.8	0.50725271	0.5080221	
1956	0.50755965	0.50799472	
1956.2	0.50681048	0.50796733	
1956.4	0.50637057	0.50793995	
1956.6	0.50629534	0.50791258	
1956.8	0.50673094	0.5078852	
1957	0.50759096	0.50785782	
1957.2	0.50708608	0.50783045	
1957.4	0.50685337	0.50780308	
1957.6	0.5070488	0.50777571	
1957.8	0.50716148	0.50774834	
1958	0.50723816	0.50772097	
1958.2	0.50719473	0.5076936	
1958.4	0.50736774	0.50766624	
1958.6	0.50749507	0.50763887	
1958.8	0.50714217	0.50761151	
1959	0.50700914	0.50758415	
1959.2	0.50638868	0.50755679	
1959.4	0.50685596	0.50752943	
1959.6	0.50675595	0.50750208	
1959.8	0.50630806	0.50747472	
1960	0.50665112	0.50744737	
1960.2	0.50624395	0.50742002	
1960.4	0.50572017	0.50739267	
1960.6	0.50580443	0.50736532	
1960.8	0.50598879	0.50733797	
1961	0.50581636	0.50731062	
1961.2	0.50506262	0.50728328	
1961.4	0.50516682	0.50725594	
1961.6	0.50527048	0.5072286	
1961.8	0.50538296	0.50720126	
1962	0.50542222	0.50717392	
1962.2	0.50580742	0.50714658	
1962.4	0.5062448	0.50711924	
1962.6	0.50605891	0.50709191	
1962.8	0.50586178	0.50706458	
1963	0.50625496	0.50703725	
1963.2	0.50523932	0.50700992	
1963.4	0.50539545	0.50698259	
1963.6	0.50515387	0.50695526	
1963.8	0.50512372	0.50692794	
1964	0.50527367	0.50690061	
1964.2	0.504494	0.50687329	
1964.4	0.50418261	0.50684597	
1964.6	0.50408115	0.50681865	
1964.8	0.50429431	0.50679133	
1965	0.50437421	0.50676401	
1965.2	0.50437389	0.5067367	
1965.4	0.5039969	0.50670939	
1965.6	0.50423281	0.50668207	
1965.8	0.50421097	0.50665476	
1966	0.50401655	0.50662745	
1966.2	0.50452582	0.50660015	
1966.4	0.50399234	0.50657284	
1966.6	0.5035461	0.50654554	
1966.8	0.50283873	0.50651823	
1967	0.50264339	0.50649093	
1967.2	0.50223979	0.50646363	
1967.4	0.50186644	0.50643633	
1967.6	0.50202628	0.50640903	
1967.8	0.50215163	0.50638174	
1968	0.50202498	0.50635444	
1968.2	0.50205757	0.50632715	
1968.4	0.50252462	0.50629986	
1968.6	0.50224758	0.50627257	
1968.8	0.50324054	0.50624528	
1969	0.50356191	0.50621799	
1969.2	0.50414942	0.50619071	
1969.4	0.503933	0.50616342	
1969.6	0.50414595	0.50613614	
1969.8	0.50363208	0.50610886	
1970	0.50451223	0.50608158	
1970.2	0.50475676	0.5060543	
1970.4	0.5043797	0.50602703	
1970.6	0.5041992	0.50599975	
1970.8	0.50424558	0.50597248	
1971	0.50442194	0.5059452	
1971.2	0.50457482	0.50591793	
1971.4	0.50326522	0.50589066	
1971.6	0.50351137	0.5058634	
1971.8	0.50353883	0.50583613	
1972	0.50292997	0.50580886	
1972.2	0.50279447	0.5057816	
1972.4	0.50228056	0.50575434	
1972.6	0.50217587	0.50572708	
1972.8	0.50251935	0.50569982	
1973	0.50253651	0.50567256	
1973.2	0.5028224	0.50564531	
1973.4	0.50206381	0.50561805	
1973.6	0.50218951	0.5055908	
1973.8	0.5023928	0.50556355	
1974	0.50327674	0.5055363	
1974.2	0.50318456	0.50550905	
1974.4	0.50375722	0.5054818	
1974.6	0.50406742	0.50545455	
1974.8	0.50499382	0.50542731	
1975	0.50527915	0.50540007	
1975.2	0.50476255	0.50537282	
1975.4	0.5045492	0.50534558	
1975.6	0.50460031	0.50531835	
1975.8	0.50454891	0.50529111	
1976	0.50383077	0.50526387	
1976.2	0.50355964	0.50523664	
1976.4	0.50334661	0.50520941	
1976.6	0.50307634	0.50518218	
1976.8	0.50295725	0.50515495	
1977	0.50325751	0.50512772	
1977.2	0.50302783	0.50510049	
1977.4	0.50270751	0.50507327	
1977.6	0.50286692	0.50504604	
1977.8	0.50298602	0.50501882	
1978	0.50294757	0.5049916	
1978.2	0.50325777	0.50496438	
1978.4	0.50330309	0.50493716	
1978.6	0.50307525	0.50490994	
1978.8	0.50350743	0.50488273	
1979	0.50364574	0.50485552	
1979.2	0.50339828	0.5048283	
1979.4	0.50343666	0.50480109	
1979.6	0.50289242	0.50477388	
1979.8	0.50262725	0.50474668	
1980	0.5019981	0.50471947	
1980.2	0.50148538	0.50469226	
1980.4	0.50101895	0.50466506	
1980.6	0.50052164	0.50463786	
1980.8	0.50071877	0.50461066	
1981	0.50104714	0.50458346	
1981.2	0.5016034	0.50455626	
1981.4	0.50163976	0.50452907	
1981.6	0.50176731	0.50450187	
1981.8	0.50203238	0.50447468	
1982	0.50238765	0.50444749	
1982.2	0.50233947	0.5044203	
1982.4	0.50194151	0.50439311	
1982.6	0.50220054	0.50436592	
1982.8	0.50286895	0.50433874	
1983	0.50287635	0.50431155	
1983.2	0.5024469	0.50428437	
1983.4	0.50227973	0.50425719	
1983.6	0.50216461	0.50423001	
1983.8	0.50166599	0.50420283	
1984	0.50120217	0.50417565	
1984.2	0.50061937	0.50414848	
1984.4	0.50070598	0.5041213	
1984.6	0.50125663	0.50409413	
1984.8	0.50145608	0.50406696	
1985	0.50228341	0.50403979	
1985.2	0.50270177	0.50401262	
1985.4	0.50279364	0.50398545	
1985.6	0.50312403	0.50395829	
1985.8	0.50382116	0.50393112	
1986	0.50372938	0.50390396	
1986.2	0.50337954	0.5038768	
1986.4	0.50314262	0.50384964	
1986.6	0.50291607	0.50382248	
1986.8	0.50232087	0.50379533	
1987	0.50180198	0.50376817	
1987.2	0.50188157	0.50374102	
1987.4	0.50227138	0.50371387	
1987.6	0.50243227	0.50368672	
1987.8	0.50212536	0.50365957	
1988	0.50202612	0.50363242	
1988.2	0.50231115	0.50360527	
1988.4	0.50264929	0.50357813	
1988.6	0.50266489	0.50355099	
1988.8	0.50215687	0.50352384	
1989	0.50267418	0.5034967	
1989.2	0.50273352	0.50346956	
1989.4	0.50322064	0.50344243	
1989.6	0.50334521	0.50341529	
1989.8	0.50379356	0.50338816	
1990	0.5035368	0.50336102	
1990.2	0.5032811	0.50333389	
1990.4	0.50266085	0.50330676	
1990.6	0.50249489	0.50327963	
1990.8	0.50231309	0.50325251	
1991	0.5027224	0.50322538	
1991.2	0.5028133	0.50319826	
1991.4	0.50263081	0.50317113	
1991.6	0.50261313	0.50314401	
1991.8	0.50178101	0.50311689	
1992	0.50127696	0.50308977	
1992.2	0.50109506	0.50306266	
1992.4	0.50114804	0.50303554	
1992.6	0.50106677	0.50300843	
1992.8	0.50041201	0.50298131	
1993	0.50123965	0.5029542	
1993.2	0.50105336	0.50292709	
1993.4	0.50160498	0.50289999	
1993.6	0.50212153	0.50287288	
1993.8	0.50227931	0.50284577	
1994	0.50187989	0.50281867	
1994.2	0.50185642	0.50279157	
1994.4	0.50200252	0.50276447	
1994.6	0.50189885	0.50273737	
1994.8	0.50169198	0.50271027	
1995	0.50166015	0.50268317	
1995.2	0.50065821	0.50265608	
1995.4	0.50058998	0.50262898	
1995.6	0.50008017	0.50260189	
1995.8	0.49926062	0.5025748	
1996	0.4987604	0.50254771	
1996.2	0.49889316	0.50252062	
1996.4	0.49905864	0.50249354	
1996.6	0.49889639	0.50246645	
1996.8	0.49878257	0.50243937	
1997	0.49909816	0.50241229	
1997.2	0.49916694	0.50238521	
1997.4	0.50002982	0.50235813	
1997.6	0.50063609	0.50233105	
1997.8	0.50100852	0.50230397	
1998	0.50105353	0.5022769	
1998.2	0.50164018	0.50224983	
1998.4	0.50182911	0.50222276	
1998.6	0.501971	0.50219568	
1998.8	0.5023257	0.50216862	
1999	0.50212934	0.50214155	
1999.2	0.5014458	0.50211448	
1999.4	0.50197936	0.50208742	
1999.6	0.50171408	0.50206036	
1999.8	0.50161469	0.50203329	
2000	0.5013249	0.50200623	
2000.2	0.50150266	0.50197918	
2000.4	0.50127705	0.50195212	
2000.6	0.50137826	0.50192506	
2000.8	0.50096456	0.50189801	
2001	0.50045251	0.50187096	
2001.2	0.50123687	0.5018439	
2001.4	0.50192625	0.50181685	
2001.6	0.50222721	0.50178981	
2001.8	0.50212868	0.50176276	
2002	0.50173062	0.50173571	
2002.2	0.50191986	0.50170867	
2002.4	0.50135274	0.50168163	
2002.6	0.50105965	0.50165459	
2002.8	0.50041389	0.50162755	
2003	0.49933912	0.50160051	
2003.2	0.49910777	0.50157347	
2003.4	0.49913837	0.50154644	
2003.6	0.49929994	0.5015194	
2003.8	0.49912942	0.50149237	
2004	0.4988301	0.50146534	
2004.2	0.49864422	0.50143831	
2004.4	0.49879276	0.50141128	
2004.6	0.49881567	0.50138426	
2004.8	0.498619	0.50135723	
2005	0.4988795	0.50133021	
2005.2	0.49958775	0.50130319	
2005.4	0.50019509	0.50127616	
2005.6	0.499964	0.50124915	
2005.8	0.50000629	0.50122213	
2006	0.49997197	0.50119511	
2006.2	0.49994673	0.5011681	
2006.4	0.49982813	0.50114108	
2006.6	0.49977636	0.50111407	
2006.8	0.49910355	0.50108706	
2007	0.49908639	0.50106005	
2007.2	0.49944415	0.50103304	
2007.4	0.49956882	0.50100604	
2007.6	0.49981421	0.50097903	
2007.8	0.50021839	0.50095203	
2008	0.49992862	0.50092503	
2008.2	0.49938036	0.50089803	
2008.4	0.49960656	0.50087103	
2008.6	0.49947101	0.50084403	
2008.8	0.49974251	0.50081704	
2009	0.49932144	0.50079004	
2009.2	0.49848362	0.50076305	
2009.4	0.49822647	0.50073606	
2009.6	0.49780496	0.50070907	
2009.8	0.49801749	0.50068208	
2010	0.49771177	0.50065509	
2010.2	0.49794734	0.50062811	
2010.4	0.49787666	0.50060112	
2010.6	0.49786284	0.50057414	
2010.8	0.49745064	0.50054716	
2011	0.49803377	0.50052018	
2011.2	0.49856334	0.5004932	
2011.4	0.49876623	0.50046622	
2011.6	0.49899517	0.50043925	
2011.8	0.49959639	0.50041227	
2012	0.49941441	0.5003853	
2012.2	0.49932851	0.50035833	
2012.4	0.49935423	0.50033136	
2012.6	0.49911546	0.50030439	
2012.8	0.4987	0.50027742	
2013	0.49812373	0.50025046	
2013.2	0.49826425	0.50022349	
2013.4	0.49873757	0.50019653	
2013.6	0.49872325	0.50016957	
2013.8	0.49842807	0.50014261	
2014	0.49798887	0.50011565	
2014.2	0.49752645	0.5000887	
2014.4	0.49768597	0.50006174	
2014.6	0.49801035	0.50003479	
2014.8	0.49801906	0.50000783	
2015	0.49864013	0.49998088	
2015.2	0.49882748	0.49995393	
2015.4	0.49888099	0.49992699	
2015.6	0.49939663	0.49990004	
2015.8	0.49960981	0.4998731	
2016	0.49915396	0.49984615	
2016.2	0.49868757	0.49981921	
2016.4	0.4986242	0.49979227	
2016.6	0.49864124	0.49976533	
2016.8	0.49917383	0.49973839	
2017	0.49927436	0.49971146	
2017.2	0.49909084	0.49968452	
2017.4	0.49848782	0.49965759	
2017.6	0.49785577	0.49963066	
2017.8	0.49744223	0.49960372	
2018	0.49706485	0.4995768	
2018.2	0.49729941	0.49954987	
2018.4	0.49817836	0.49952294	
2018.6	0.49793717	0.49949602	
2018.8	0.49749985	0.49946909	
2019	0.4977117	0.49944217	
2019.2	0.49751419	0.49941525	
2019.4	0.49746125	0.49938833	
2019.6	0.49758526	0.49936142	
2019.8	0.49744802	0.4993345	
2020	0.49740866	0.49930758	
2020.2	0.49779517	0.49928067	
2020.4	0.49813481	0.49925376	
2020.6	0.49829111	0.49922685	
2020.8	0.49835316	0.49919994	
2021	0.49808475	0.49917303	
2021.2	0.49797425	0.49914613	
2021.4	0.49827779	0.49911922	
2021.6	0.49868791	0.49909232	
2021.8	0.4987166	0.49906542	
2022	0.49903019	0.49903852	
2022.2	0.49954696	0.49901162	
2022.4	0.49916656	0.49898472	
2022.6	0.49871657	0.49895783	
2022.8	0.49887363	0.49893093	
2023	0.49893578	0.49890404	
2023.2	0.49840309	0.49887715	
2023.4	0.49841094	0.49885026	
2023.6	0.49868355	0.49882337	
2023.8	0.49865329	0.49879648	
2024	0.49856703	0.4987696	
2024.2	0.49814677	0.49874271	
2024.4	0.49796365	0.49871583	
2024.6	0.49803301	0.49868895	
2024.8	0.49806614	0.49866207	
2025	0.4977446	0.49863519	
2025.2	0.49747016	0.49860832	
2025.4	0.49782344	0.49858144	
2025.6	0.49771466	0.49855457	
2025.8	0.49729735	0.49852769	
2026	0.49701264	0.49850082	
2026.2	0.49646809	0.49847395	
2026.4	0.4958362	0.49844708	
2026.6	0.49563687	0.49842022	
2026.8	0.49582072	0.49839335	
2027	0.49541222	0.49836649	
2027.2	0.49541675	0.49833963	
2027.4	0.49535792	0.49831277	
2027.6	0.49503747	0.49828591	
2027.8	0.49425062	0.49825905	
2028	0.49355554	0.49823219	
2028.2	0.49332951	0.49820534	
2028.4	0.49327769	0.49817848	
2028.6	0.49305789	0.49815163	
2028.8	0.49359659	0.49812478	
2029	0.49397334	0.49809793	
2029.2	0.49457645	0.49807108	
2029.4	0.49519842	0.49804424	
2029.6	0.49547955	0.49801739	
2029.8	0.4960951	0.49799055	
2030	0.49647642	0.49796371	
2030.2	0.49711767	0.49793686	
2030.4	0.49769967	0.49791003	
2030.6	0.49793116	0.49788319	
2030.8	0.49893165	0.49785635	
2031	0.49909897	0.49782952	
2031.2	0.49856428	0.49780268	
2031.4	0.4984967	0.49777585	
2031.6	0.4978305	0.49774902	
2031.8	0.49722315	0.49772219	
2032	0.49689693	0.49769536	
2032.2	0.49722378	0.49766854	
2032.4	0.49693657	0.49764171	
2032.6	0.4967418	0.49761489	
2032.8	0.49749084	0.49758807	
2033	0.49707669	0.49756125	
2033.2	0.49691622	0.49753443	
2033.4	0.49675816	0.49750761	
2033.6	0.49686574	0.49748079	
2033.8	0.49742836	0.49745398	
2034	0.4973115	0.49742717	
2034.2	0.49723008	0.49740035	
2034.4	0.49735958	0.49737354	
2034.6	0.49696074	0.49734674	
2034.8	0.49782582	0.49731993	
2035	0.49733364	0.49729312	
2035.2	0.49688622	0.49726632	
2035.4	0.49700623	0.49723951	
2035.6	0.49707763	0.49721271	
2035.8	0.4970641	0.49718591	
2036	0.49727527	0.49715911	
2036.2	0.497091	0.49713232	
2036.4	0.49733835	0.49710552	
2036.6	0.49720687	0.49707873	
2036.8	0.49768584	0.49705193	
2037	0.49722267	0.49702514	
2037.2	0.49673352	0.49699835	
2037.4	0.49635815	0.49697156	
2037.6	0.49615482	0.49694478	
2037.8	0.49580481	0.49691799	
2038	0.49564318	0.49689121	
2038.2	0.49583695	0.49686442	
2038.4	0.49584664	0.49683764	
2038.6	0.49589336	0.49681086	
2038.8	0.49622231	0.49678408	
2039	0.49580169	0.49675731	
2039.2	0.49589332	0.49673053	
2039.4	0.49618973	0.49670376	
2039.6	0.49670203	0.49667698	
2039.8	0.49622681	0.49665021	
2040	0.49602434	0.49662344	
2040.2	0.49572009	0.49659667	
2040.4	0.49650104	0.49656991	
2040.6	0.49679483	0.49654314	
2040.8	0.49718439	0.49651638	
2041	0.49668385	0.49648961	
2041.2	0.49578846	0.49646285	
2041.4	0.49523706	0.49643609	
2041.6	0.49507253	0.49640934	
2041.8	0.49523073	0.49638258	
2042	0.49519678	0.49635582	
2042.2	0.49537972	0.49632907	
2042.4	0.49477164	0.49630232	
2042.6	0.49556531	0.49627557	
2042.8	0.49525436	0.49624882	
2043	0.49536037	0.49622207	
2043.2	0.49563218	0.49619532	
2043.4	0.49560796	0.49616858	
2043.6	0.49570219	0.49614183	
2043.8	0.49533594	0.49611509	
2044	0.49501576	0.49608835	
2044.2	0.49537935	0.49606161	
2044.4	0.49569542	0.49603487	
2044.6	0.49586132	0.49600813	
2044.8	0.49540468	0.4959814	
2045	0.49487041	0.49595466	
2045.2	0.49442174	0.49592793	
2045.4	0.49431522	0.4959012	
2045.6	0.49454957	0.49587447	
2045.8	0.49459939	0.49584774	
2046	0.49447379	0.49582102	
2046.2	0.49494335	0.49579429	
2046.4	0.49416605	0.49576757	
2046.6	0.49447246	0.49574085	
2046.8	0.49383987	0.49571412	
2047	0.49374712	0.49568741	
2047.2	0.49357571	0.49566069	
2047.4	0.49336423	0.49563397	
2047.6	0.49337062	0.49560726	
2047.8	0.49332287	0.49558054	
2048	0.49307087	0.49555383	
2048.2	0.49335859	0.49552712	
2048.4	0.49372639	0.49550041	
2048.6	0.49316091	0.4954737	
2048.8	0.49330096	0.495447	
2049	0.49357836	0.49542029	
2049.2	0.49391423	0.49539359	
2049.4	0.49420427	0.49536688	
2049.6	0.49470672	0.49534018	
2049.8	0.49519298	0.49531348	
2050	0.49539922	0.49528679	
2050.2	0.49502574	0.49526009	
2050.4	0.4947277	0.4952334	
2050.6	0.49493501	0.4952067	
2050.8	0.49465673	0.49518001	
2051	0.49458952	0.49515332	
2051.2	0.49509867	0.49512663	
2051.4	0.49555212	0.49509994	
2051.6	0.49552232	0.49507326	
2051.8	0.49578896	0.49504657	
2052	0.49559254	0.49501989	
2052.2	0.49625692	0.49499321	
2052.4	0.49654201	0.49496653	
2052.6	0.49551983	0.49493985	
2052.8	0.49618407	0.49491317	
2053	0.49598422	0.49488649	
2053.2	0.49567117	0.49485982	
2053.4	0.49588677	0.49483314	
2053.6	0.49576674	0.49480647	
2053.8	0.49506411	0.4947798	
2054	0.49447604	0.49475313	
2054.2	0.49366741	0.49472647	
2054.4	0.4932279	0.4946998	
2054.6	0.49291428	0.49467313	
2054.8	0.49265912	0.49464647	
2055	0.49345945	0.49461981	
2055.2	0.49424583	0.49459315	
2055.4	0.49459271	0.49456649	
2055.6	0.49423959	0.49453983	
2055.8	0.49429403	0.49451318	
2056	0.49421847	0.49448652	
2056.2	0.49473935	0.49445987	
2056.4	0.49475389	0.49443322	
2056.6	0.4944217	0.49440657	
2056.8	0.49517881	0.49437992	
2057	0.49500551	0.49435327	
2057.2	0.49457998	0.49432662	
2057.4	0.49481468	0.49429998	
2057.6	0.49447307	0.49427334	
2057.8	0.49384931	0.49424669	
2058	0.49335647	0.49422005	
2058.2	0.49297826	0.49419341	
2058.4	0.49295281	0.49416678	
2058.6	0.49333996	0.49414014	
2058.8	0.49369006	0.49411351	
2059	0.49446668	0.49408687	
2059.2	0.49434613	0.49406024	
2059.4	0.49436096	0.49403361	
2059.6	0.4939684	0.49400698	
2059.8	0.49324799	0.49398036	
2060	0.49303933	0.49395373	
2060.2	0.49346151	0.4939271	
2060.4	0.49371643	0.49390048	
2060.6	0.49340915	0.49387386	
2060.8	0.49339591	0.49384724	
2061	0.49274515	0.49382062	
2061.2	0.49191839	0.493794	
2061.4	0.49201537	0.49376739	
2061.6	0.49160339	0.49374077	
2061.8	0.49144201	0.49371416	
2062	0.49162212	0.49368755	
2062.2	0.49166767	0.49366094	
2062.4	0.49205483	0.49363433	
2062.6	0.49222173	0.49360772	
2062.8	0.49211076	0.49358112	
2063	0.49211747	0.49355451	
2063.2	0.49233354	0.49352791	
2063.4	0.49265767	0.49350131	
2063.6	0.49263246	0.49347471	
2063.8	0.4916593	0.49344811	
2064	0.49238544	0.49342151	
2064.2	0.49301314	0.49339492	
2064.4	0.49342401	0.49336832	
2064.6	0.49340361	0.49334173	
2064.8	0.4929065	0.49331514	
2065	0.49275606	0.49328855	
2065.2	0.49274222	0.49326196	
2065.4	0.49280851	0.49323537	
2065.6	0.49274144	0.49320878	
2065.8	0.49333189	0.4931822	
2066	0.49286603	0.49315562	
2066.2	0.49246619	0.49312904	
2066.4	0.49224014	0.49310246	
2066.6	0.49184083	0.49307588	
2066.8	0.49193846	0.4930493	
2067	0.49199806	0.49302272	
2067.2	0.49230269	0.49299615	
2067.4	0.4918982	0.49296958	
2067.6	0.49152687	0.49294301	
2067.8	0.49097895	0.49291644	
2068	0.4917886	0.49288987	
2068.2	0.49236369	0.4928633	
2068.4	0.49243866	0.49283673	
2068.6	0.49218144	0.49281017	
2068.8	0.49158974	0.49278361	
2069	0.49187578	0.49275705	
2069.2	0.49221953	0.49273049	
2069.4	0.49230007	0.49270393	
2069.6	0.49284226	0.49267737	
2069.8	0.49302022	0.49265081	
2070	0.4926584	0.49262426	
2070.2	0.49316765	0.49259771	
2070.4	0.49357356	0.49257116	
2070.6	0.4938222	0.49254461	
2070.8	0.49419234	0.49251806	
2071	0.49448957	0.49249151	
2071.2	0.49459313	0.49246496	
2071.4	0.49425877	0.49243842	
2071.6	0.49408532	0.49241188	
2071.8	0.49330023	0.49238534	
2072	0.49306867	0.4923588	
2072.2	0.49300401	0.49233226	
2072.4	0.49248077	0.49230572	
2072.6	0.49187658	0.49227918	
2072.8	0.49105751	0.49225265	
2073	0.49126488	0.49222612	
2073.2	0.49131105	0.49219959	
2073.4	0.49121678	0.49217306	
2073.6	0.49176683	0.49214653	
2073.8	0.49194009	0.49212	
2074	0.49224539	0.49209347	
2074.2	0.49303465	0.49206695	
2074.4	0.49294082	0.49204043	
2074.6	0.49291199	0.49201391	
2074.8	0.49296805	0.49198739	
2075	0.49337787	0.49196087	
2075.2	0.49265657	0.49193435	
2075.4	0.49243841	0.49190783	
2075.6	0.49260796	0.49188132	
2075.8	0.49201574	0.49185481	
2076	0.49280412	0.4918283	
2076.2	0.49233882	0.49180179	
2076.4	0.49195166	0.49177528	
2076.6	0.49152852	0.49174877	
2076.8	0.49137614	0.49172226	
2077	0.49166501	0.49169576	
2077.2	0.49186316	0.49166926	
2077.4	0.491781	0.49164276	
2077.6	0.49164496	0.49161626	
2077.8	0.49184522	0.49158976	
2078	0.49127687	0.49156326	
2078.2	0.49146275	0.49153676	
2078.4	0.49068172	0.49151027	
2078.6	0.4900194	0.49148378	
2078.8	0.4894827	0.49145729	
2079	0.48954378	0.4914308	
2079.2	0.48915719	0.49140431	
2079.4	0.48943215	0.49137782	
2079.6	0.48989025	0.49135134	
2079.8	0.48951149	0.49132485	
2080	0.4895737	0.49129837	
2080.2	0.48851573	0.49127189	
2080.4	0.48880482	0.49124541	
2080.6	0.48934578	0.49121893	
2080.8	0.48987157	0.49119245	
2081	0.49005038	0.49116598	
2081.2	0.4906275	0.4911395	
2081.4	0.49021769	0.49111303	
2081.6	0.4904353	0.49108656	
2081.8	0.49084294	0.49106009	
2082	0.49086071	0.49103362	
2082.2	0.49110597	0.49100715	
2082.4	0.49075832	0.49098069	
2082.6	0.49114049	0.49095422	
2082.8	0.49138514	0.49092776	
2083	0.49176071	0.4909013	
2083.2	0.49183405	0.49087484	
2083.4	0.49190833	0.49084838	
2083.6	0.49242029	0.49082192	
2083.8	0.49184316	0.49079547	
2084	0.49216815	0.49076901	
2084.2	0.49206153	0.49074256	
2084.4	0.49171213	0.49071611	
2084.6	0.49191426	0.49068966	
2084.8	0.49140522	0.49066321	
2085	0.49119034	0.49063676	
2085.2	0.49096998	0.49061032	
2085.4	0.49079062	0.49058387	
2085.6	0.49092208	0.49055743	
2085.8	0.49051441	0.49053099	
2086	0.49069345	0.49050455	
2086.2	0.49008941	0.49047811	
2086.4	0.48984149	0.49045167	
2086.6	0.49010121	0.49042524	
2086.8	0.49021565	0.4903988	
2087	0.49030997	0.49037237	
2087.2	0.49046093	0.49034594	
2087.4	0.4908317	0.49031951	
2087.6	0.49107278	0.49029308	
2087.8	0.49071911	0.49026665	
2088	0.49127852	0.49024022	
2088.2	0.49053031	0.4902138	
2088.4	0.48998891	0.49018738	
2088.6	0.49033995	0.49016096	
2088.8	0.49007756	0.49013454	
2089	0.49014605	0.49010812	
2089.2	0.4899066	0.4900817	
2089.4	0.49037641	0.49005528	
2089.6	0.48961699	0.49002887	
2089.8	0.48919594	0.49000246	
2090	0.48941905	0.48997605	
2090.2	0.48911531	0.48994964	
2090.4	0.48913179	0.48992323	
2090.6	0.48919912	0.48989682	
2090.8	0.48935581	0.48987041	
2091	0.48924052	0.48984401	
2091.2	0.48915093	0.48981761	
2091.4	0.48889295	0.4897912	
2091.6	0.4886826	0.4897648	
2091.8	0.48867569	0.48973841	
2092	0.48919667	0.48971201	
2092.2	0.48937059	0.48968561	
2092.4	0.49004302	0.48965922	
2092.6	0.49064938	0.48963282	
2092.8	0.49072867	0.48960643	
2093	0.49047901	0.48958004	
2093.2	0.49065821	0.48955365	
2093.4	0.49100542	0.48952727	
2093.6	0.49075554	0.48950088	
2093.8	0.4914163	0.4894745	
2094	0.49132989	0.48944811	
2094.2	0.49120118	0.48942173	
2094.4	0.49117042	0.48939535	
2094.6	0.49053293	0.48936897	
2094.8	0.49018787	0.48934259	
2095	0.48996672	0.48931622	
2095.2	0.48910376	0.48928984	
2095.4	0.48871843	0.48926347	
2095.6	0.48861624	0.4892371	
2095.8	0.48860512	0.48921073	
2096	0.4884981	0.48918436	
2096.2	0.48850716	0.48915799	
2096.4	0.48879902	0.48913163	
2096.6	0.48868609	0.48910526	
2096.8	0.48839227	0.4890789	
2097	0.48816001	0.48905254	
2097.2	0.48912272	0.48902618	
2097.4	0.48893877	0.48899982	
2097.6	0.48951408	0.48897346	
2097.8	0.49004789	0.4889471	
2098	0.4900012	0.48892075	
2098.2	0.49072772	0.4888944	
2098.4	0.49086949	0.48886804	
2098.6	0.49078412	0.48884169	
2098.8	0.4909012	0.48881535	
2099	0.49109538	0.488789	
2099.2	0.49127689	0.48876265	
2099.4	0.49165696	0.48873631	
2099.6	0.49179391	0.48870996	
2099.8	0.49143322	0.48868362	
2100	0.4910621	0.48865728	
2100.2	0.49049122	0.48863094	
2100.4	0.49046771	0.4886046	
2100.6	0.48956198	0.48857827	
2100.8	0.48924313	0.48855193	
2101	0.48935183	0.4885256	
2101.2	0.48941416	0.48849927	
2101.4	0.48836573	0.48847294	
2101.6	0.48834145	0.48844661	
2101.8	0.48877289	0.48842028	
2102	0.48875471	0.48839395	
2102.2	0.48905148	0.48836763	
2102.4	0.48912727	0.48834131	
2102.6	0.48911318	0.48831498	
2102.8	0.48955673	0.48828866	
2103	0.49018446	0.48826234	
2103.2	0.49071261	0.48823603	
2103.4	0.4911634	0.48820971	
2103.6	0.49129562	0.4881834	
2103.8	0.49110978	0.48815708	
2104	0.49102601	0.48813077	
2104.2	0.49039501	0.48810446	
2104.4	0.49096001	0.48807815	
2104.6	0.4903453	0.48805184	
2104.8	0.49051819	0.48802554	
2105	0.49020305	0.48799923	
2105.2	0.48963387	0.48797293	
2105.4	0.4889503	0.48794663	
2105.6	0.48899115	0.48792032	
2105.8	0.48953454	0.48789403	
2106	0.48933807	0.48786773	
2106.2	0.48972101	0.48784143	
2106.4	0.48950401	0.48781514	
2106.6	0.48897133	0.48778884	
2106.8	0.48884063	0.48776255	
2107	0.48862893	0.48773626	
2107.2	0.4884251	0.48770997	
2107.4	0.48853209	0.48768368	
2107.6	0.48834694	0.4876574	
2107.8	0.48810439	0.48763111	
2108	0.48784776	0.48760483	
2108.2	0.48776338	0.48757854	
2108.4	0.48802714	0.48755226	
2108.6	0.4876713	0.48752598	
2108.8	0.48779326	0.48749971	
2109	0.48764486	0.48747343	
