# Supplementary material for: CD147 mediates the adsorption of influenza A virus on the cell surface through direct interaction with HA
Source: Front Cell Infect Microbiol. 2025 Aug 29;15:1647283. doi: 10.3389/fcimb.2025.1647283 (PMC12426278; doi:10.3389/fcimb.2025.1647283)
Supplement: Supplementary file 8 [file DataSheet2.zip › raw data-2/Figure 6/Fingure6 D-I/Fingure6 H/Results/C6Results.txt]

Conc1	4.425E-07	
Start1	819.6	
Stop1	2109	
Kobs	0.000282179754682716	
Error Kobs	3.37796445162166E-06	
Koff	0	
Error Koff	0	
Time1	Data1	Fit1	
819.6	-0.02201887	0	
819.8	-0.0227329	0.00025114	
820	-0.02313476	0.00050215	
820.2	-0.02390326	0.00075304	
820.4	-0.02402166	0.00100379	
820.6	-0.02415103	0.00125442	
820.8	-0.02381322	0.00150491	
821	-0.02344435	0.00175528	
821.2	-0.02274756	0.00200552	
821.4	-0.02202674	0.00225563	
821.6	-0.02067105	0.00250561	
821.8	-0.01941251	0.00275546	
822	-0.01847707	0.00300518	
822.2	-0.01735809	0.00325478	
822.4	-0.0160812	0.00350425	
822.6	-0.01538248	0.00375358	
822.8	-0.01450855	0.00400279	
823	-0.01468498	0.00425187	
823.2	-0.01397117	0.00450083	
823.4	-0.01401725	0.00474965	
823.6	-0.01328066	0.00499835	
823.8	-0.01216719	0.00524692	
824	-0.0113813	0.00549536	
824.2	-0.01122465	0.00574367	
824.4	-0.0107441	0.00599185	
824.6	-0.01065266	0.00623991	
824.8	-0.01053385	0.00648784	
825	-0.01047739	0.00673564	
825.2	-0.01010301	0.00698331	
825.4	-0.00983376	0.00723086	
825.6	-0.00947557	0.00747828	
825.8	-0.00955067	0.00772557	
826	-0.00949302	0.00797274	
826.2	-0.00963989	0.00821977	
826.4	-0.00896841	0.00846668	
826.6	-0.00816966	0.00871346	
826.8	-0.00768564	0.00896012	
827	-0.0080114	0.00920665	
827.2	-0.00754608	0.00945305	
827.4	-0.00713765	0.00969932	
827.6	-0.00657657	0.00994547	
827.8	-0.00627486	0.01019149	
828	-0.00614342	0.01043739	
828.2	-0.00636077	0.01068315	
828.4	-0.00614659	0.0109288	
828.6	-0.0056442	0.01117431	
828.8	-0.0052121	0.0114197	
829	-0.00445444	0.01166496	
829.2	-0.00369239	0.0119101	
829.4	-0.00305778	0.01215511	
829.6	-0.00277731	0.01239999	
829.8	-0.00226803	0.01264475	
830	-0.00187953	0.01288938	
830.2	-0.00108824	0.01313388	
830.4	0.00014282	0.01337826	
830.6	0.00124153	0.01362252	
830.8	0.00124723	0.01386664	
831	0.00124953	0.01411064	
831.2	0.00111362	0.01435452	
831.4	0.00119114	0.01459827	
831.6	0.00091892	0.0148419	
831.8	0.00104201	0.0150854	
832	0.00115332	0.01532877	
832.2	0.00120731	0.01557202	
832.4	0.00203674	0.01581514	
832.6	0.00286704	0.01605814	
832.8	0.00377595	0.01630102	
833	0.00447191	0.01654376	
833.2	0.00510458	0.01678639	
833.4	0.00536619	0.01702889	
833.6	0.00563996	0.01727126	
833.8	0.00590587	0.01751351	
834	0.00683292	0.01775563	
834.2	0.00764759	0.01799763	
834.4	0.00861531	0.01823951	
834.6	0.00886085	0.01848126	
834.8	0.00901809	0.01872288	
835	0.00933795	0.01896438	
835.2	0.00915879	0.01920576	
835.4	0.00932028	0.01944701	
835.6	0.00912222	0.01968814	
835.8	0.00935814	0.01992915	
836	0.00982094	0.02017003	
836.2	0.01065758	0.02041078	
836.4	0.01166782	0.02065142	
836.6	0.01260419	0.02089192	
836.8	0.01311011	0.02113231	
837	0.01349102	0.02137257	
837.2	0.01287629	0.02161271	
837.4	0.01300743	0.02185272	
837.6	0.01336495	0.02209261	
837.8	0.01342226	0.02233238	
838	0.01429518	0.02257202	
838.2	0.01480692	0.02281154	
838.4	0.01525088	0.02305093	
838.6	0.01520417	0.02329021	
838.8	0.01584222	0.02352936	
839	0.01635347	0.02376838	
839.2	0.01647641	0.02400729	
839.4	0.01691483	0.02424607	
839.6	0.01726066	0.02448472	
839.8	0.01791365	0.02472326	
840	0.01833541	0.02496167	
840.2	0.0180037	0.02519996	
840.4	0.01762819	0.02543813	
840.6	0.0177592	0.02567617	
840.8	0.01731225	0.02591409	
841	0.01700274	0.02615189	
841.2	0.0169715	0.02638957	
841.4	0.01757061	0.02662712	
841.6	0.01798427	0.02686455	
841.8	0.01832305	0.02710186	
842	0.01934375	0.02733905	
842.2	0.01952822	0.02757611	
842.4	0.01954256	0.02781305	
842.6	0.02063523	0.02804987	
842.8	0.02144653	0.02828657	
843	0.02219813	0.02852315	
843.2	0.02255116	0.02875961	
843.4	0.02297504	0.02899594	
843.6	0.02368347	0.02923215	
843.8	0.02363548	0.02946824	
844	0.02329993	0.02970421	
844.2	0.02285723	0.02994006	
844.4	0.02275526	0.03017578	
844.6	0.02344318	0.03041139	
844.8	0.02339215	0.03064687	
845	0.02405245	0.03088223	
845.2	0.02485119	0.03111747	
845.4	0.02498334	0.03135259	
845.6	0.02532823	0.03158759	
845.8	0.02545177	0.03182246	
846	0.02595607	0.03205722	
846.2	0.02621472	0.03229186	
846.4	0.02712721	0.03252637	
846.6	0.02811109	0.03276076	
846.8	0.02845172	0.03299504	
847	0.02884391	0.03322919	
847.2	0.02899682	0.03346322	
847.4	0.02961842	0.03369713	
847.6	0.02994159	0.03393092	
847.8	0.03016304	0.03416459	
848	0.02961427	0.03439814	
848.2	0.02973003	0.03463157	
848.4	0.02943826	0.03486488	
848.6	0.02970705	0.03509807	
848.8	0.02972425	0.03533114	
849	0.03019507	0.03556409	
849.2	0.03073175	0.03579692	
849.4	0.03131991	0.03602963	
849.6	0.03140774	0.03626222	
849.8	0.03249704	0.03649469	
850	0.03296694	0.03672704	
850.2	0.03368966	0.03695927	
850.4	0.03417739	0.03719138	
850.6	0.03469289	0.03742338	
850.8	0.03527392	0.03765525	
851	0.0354291	0.037887	
851.2	0.03658587	0.03811863	
851.4	0.03682402	0.03835015	
851.6	0.03663453	0.03858154	
851.8	0.0368218	0.03881282	
852	0.03635455	0.03904398	
852.2	0.03720753	0.03927501	
852.4	0.03767658	0.03950593	
852.6	0.03803479	0.03973673	
852.8	0.03866863	0.03996741	
853	0.03915234	0.04019798	
853.2	0.03969255	0.04042842	
853.4	0.04010791	0.04065874	
853.6	0.04051043	0.04088895	
853.8	0.04147087	0.04111904	
854	0.04187485	0.04134901	
854.2	0.04264701	0.04157886	
854.4	0.04262922	0.04180859	
854.6	0.042803	0.0420382	
854.8	0.04290551	0.0422677	
855	0.04360573	0.04249708	
855.2	0.04443272	0.04272634	
855.4	0.04429165	0.04295548	
855.6	0.0446215	0.0431845	
855.8	0.04482373	0.04341341	
856	0.04537905	0.0436422	
856.2	0.04649711	0.04387087	
856.4	0.0466508	0.04409942	
856.6	0.04581359	0.04432785	
856.8	0.0454522	0.04455617	
857	0.04521201	0.04478437	
857.2	0.04533028	0.04501245	
857.4	0.04579462	0.04524042	
857.6	0.04613839	0.04546826	
857.8	0.04649021	0.04569599	
858	0.04699389	0.04592361	
858.2	0.04667724	0.0461511	
858.4	0.04644838	0.04637848	
858.6	0.04665233	0.04660574	
858.8	0.04725374	0.04683288	
859	0.04858989	0.04705991	
859.2	0.04906115	0.04728682	
859.4	0.04985047	0.04751362	
859.6	0.05031837	0.04774029	
859.8	0.05085454	0.04796685	
860	0.05164115	0.04819329	
860.2	0.05207868	0.04841962	
860.4	0.05117831	0.04864583	
860.6	0.05082345	0.04887192	
860.8	0.05080401	0.0490979	
861	0.05126982	0.04932376	
861.2	0.05170788	0.04954951	
861.4	0.05158438	0.04977514	
861.6	0.05180218	0.05000065	
861.8	0.05194984	0.05022604	
862	0.05216774	0.05045132	
862.2	0.05183243	0.05067649	
862.4	0.05247218	0.05090154	
862.6	0.05270876	0.05112647	
862.8	0.05322175	0.05135128	
863	0.05358358	0.05157598	
863.2	0.05355105	0.05180057	
863.4	0.05366655	0.05202504	
863.6	0.05414448	0.05224939	
863.8	0.05414118	0.05247363	
864	0.05411549	0.05269775	
864.2	0.05408116	0.05292176	
864.4	0.05430504	0.05314565	
864.6	0.05526262	0.05336943	
864.8	0.05526703	0.05359309	
865	0.05593745	0.05381664	
865.2	0.05641823	0.05404007	
865.4	0.05675301	0.05426338	
865.6	0.05719086	0.05448658	
865.8	0.05713258	0.05470967	
866	0.05747844	0.05493264	
866.2	0.05750066	0.0551555	
866.4	0.05766883	0.05537824	
866.6	0.05751393	0.05560087	
866.8	0.05730753	0.05582338	
867	0.05764631	0.05604578	
867.2	0.05758603	0.05626806	
867.4	0.05840524	0.05649023	
867.6	0.05987078	0.05671228	
867.8	0.06088088	0.05693422	
868	0.06216287	0.05715605	
868.2	0.06305011	0.05737776	
868.4	0.0641359	0.05759936	
868.6	0.0644761	0.05782084	
868.8	0.06426952	0.05804221	
869	0.06424406	0.05826346	
869.2	0.06471525	0.05848461	
869.4	0.06488446	0.05870563	
869.6	0.06467796	0.05892655	
869.8	0.06453604	0.05914735	
870	0.06421194	0.05936803	
870.2	0.06363474	0.05958861	
870.4	0.06341451	0.05980906	
870.6	0.06380001	0.06002941	
870.8	0.06387315	0.06024964	
871	0.06454615	0.06046976	
871.2	0.06506215	0.06068977	
871.4	0.06658669	0.06090966	
871.6	0.06722622	0.06112944	
871.8	0.06808576	0.0613491	
872	0.06862432	0.06156865	
872.2	0.0689094	0.06178809	
872.4	0.06938011	0.06200742	
872.6	0.06901597	0.06222663	
872.8	0.06823028	0.06244573	
873	0.06845734	0.06266472	
873.2	0.06914286	0.0628836	
873.4	0.06920095	0.06310236	
873.6	0.06867128	0.06332101	
873.8	0.06833327	0.06353955	
874	0.0684834	0.06375797	
874.2	0.06868993	0.06397628	
874.4	0.0692737	0.06419448	
874.6	0.06959624	0.06441257	
874.8	0.06982342	0.06463054	
875	0.07043315	0.06484841	
875.2	0.07062446	0.06506616	
875.4	0.07058037	0.0652838	
875.6	0.0705829	0.06550132	
875.8	0.07138272	0.06571874	
876	0.07157817	0.06593604	
876.2	0.07224689	0.06615323	
876.4	0.07222991	0.06637031	
876.6	0.07196655	0.06658728	
876.8	0.07207995	0.06680413	
877	0.07293901	0.06702087	
877.2	0.0732852	0.06723751	
877.4	0.0733809	0.06745403	
877.6	0.07321618	0.06767044	
877.8	0.07436828	0.06788673	
878	0.0749763	0.06810292	
878.2	0.07536327	0.06831899	
878.4	0.07556572	0.06853496	
878.6	0.07562575	0.06875081	
878.8	0.07594343	0.06896655	
879	0.0761892	0.06918218	
879.2	0.07570588	0.0693977	
879.4	0.07565564	0.06961311	
879.6	0.07581064	0.06982841	
879.8	0.07596689	0.07004359	
880	0.0760465	0.07025867	
880.2	0.076777	0.07047363	
880.4	0.07654722	0.07068849	
880.6	0.07652824	0.07090323	
880.8	0.07733245	0.07111786	
881	0.07757736	0.07133239	
881.2	0.07827977	0.0715468	
881.4	0.07860915	0.0717611	
881.6	0.07884235	0.07197529	
881.8	0.07961659	0.07218937	
882	0.07890578	0.07240334	
882.2	0.07955403	0.0726172	
882.4	0.07988507	0.07283095	
882.6	0.08056057	0.07304459	
882.8	0.08088433	0.07325812	
883	0.08146321	0.07347154	
883.2	0.08151462	0.07368485	
883.4	0.08196104	0.07389805	
883.6	0.08248314	0.07411115	
883.8	0.08314524	0.07432413	
884	0.08370967	0.074537	
884.2	0.084489	0.07474976	
884.4	0.08474179	0.07496241	
884.6	0.08479903	0.07517495	
884.8	0.08545798	0.07538739	
885	0.08525748	0.07559971	
885.2	0.08566277	0.07581193	
885.4	0.0851215	0.07602403	
885.6	0.0848039	0.07623603	
885.8	0.08467169	0.07644791	
886	0.08492456	0.07665969	
886.2	0.0855	0.07687136	
886.4	0.08574007	0.07708292	
886.6	0.08564624	0.07729437	
886.8	0.08547345	0.07750571	
887	0.08626747	0.07771695	
887.2	0.08629805	0.07792807	
887.4	0.08672801	0.07813909	
887.6	0.08700355	0.07834999	
887.8	0.08707585	0.07856079	
888	0.08741141	0.07877148	
888.2	0.0876043	0.07898206	
888.4	0.08786919	0.07919254	
888.6	0.08836801	0.0794029	
888.8	0.08866738	0.07961316	
889	0.08896874	0.07982331	
889.2	0.08940133	0.08003335	
889.4	0.08936123	0.08024328	
889.6	0.08995049	0.0804531	
889.8	0.09074607	0.08066282	
890	0.09139469	0.08087242	
890.2	0.09126453	0.08108192	
890.4	0.09232144	0.08129131	
890.6	0.09247639	0.0815006	
890.8	0.09301682	0.08170977	
891	0.09352589	0.08191884	
891.2	0.09348605	0.0821278	
891.4	0.09374255	0.08233666	
891.6	0.09380102	0.0825454	
891.8	0.09344416	0.08275404	
892	0.09342431	0.08296257	
892.2	0.09274208	0.08317099	
892.4	0.09270979	0.08337931	
892.6	0.09245962	0.08358752	
892.8	0.09230777	0.08379562	
893	0.09257087	0.08400362	
893.2	0.09286893	0.0842115	
893.4	0.09267064	0.08441928	
893.6	0.09323395	0.08462696	
893.8	0.0935764	0.08483452	
894	0.09358538	0.08504198	
894.2	0.09394543	0.08524933	
894.4	0.09502608	0.08545658	
894.6	0.09480182	0.08566372	
894.8	0.09564014	0.08587075	
895	0.09603541	0.08607768	
895.2	0.09673367	0.0862845	
895.4	0.09715293	0.08649121	
895.6	0.09690712	0.08669782	
895.8	0.09702854	0.08690432	
896	0.09719314	0.08711071	
896.2	0.09697268	0.087317	
896.4	0.09750669	0.08752318	
896.6	0.09800886	0.08772925	
896.8	0.09836215	0.08793522	
897	0.09836067	0.08814109	
897.2	0.09834053	0.08834684	
897.4	0.09799933	0.08855249	
897.6	0.09868035	0.08875804	
897.8	0.09880901	0.08896348	
898	0.09930381	0.08916881	
898.2	0.1002206	0.08937404	
898.4	0.10017607	0.08957916	
898.6	0.10022423	0.08978418	
898.8	0.10078599	0.08998909	
899	0.10137637	0.09019389	
899.2	0.10188582	0.09039859	
899.4	0.10143377	0.09060319	
899.6	0.10128529	0.09080768	
899.8	0.10216928	0.09101206	
900	0.10209893	0.09121634	
900.2	0.1020137	0.09142051	
900.4	0.10262464	0.09162458	
900.6	0.1026574	0.09182854	
900.8	0.10208458	0.0920324	
901	0.10213068	0.09223615	
901.2	0.10214142	0.0924398	
901.4	0.10259489	0.09264335	
901.6	0.10314416	0.09284678	
901.8	0.10295557	0.09305012	
902	0.10375322	0.09325335	
902.2	0.10398454	0.09345647	
902.4	0.10384189	0.09365949	
902.6	0.10382646	0.09386241	
902.8	0.10404479	0.09406522	
903	0.10458927	0.09426792	
903.2	0.10466714	0.09447053	
903.4	0.10431545	0.09467302	
903.6	0.10468616	0.09487542	
903.8	0.10537205	0.09507771	
904	0.10525538	0.09527989	
904.2	0.10561456	0.09548197	
904.4	0.10588359	0.09568395	
904.6	0.10580595	0.09588582	
904.8	0.10570342	0.09608759	
905	0.10620084	0.09628926	
905.2	0.10644226	0.09649082	
905.4	0.10700448	0.09669227	
905.6	0.10713552	0.09689363	
905.8	0.10797279	0.09709488	
906	0.1086991	0.09729602	
906.2	0.10813539	0.09749707	
906.4	0.10810998	0.09769801	
906.6	0.10815116	0.09789884	
906.8	0.10883633	0.09809957	
907	0.10909665	0.0983002	
907.2	0.10995901	0.09850073	
907.4	0.11040525	0.09870115	
907.6	0.1105949	0.09890147	
907.8	0.11080981	0.09910169	
908	0.1104278	0.0993018	
908.2	0.11006286	0.09950181	
908.4	0.10970643	0.09970172	
908.6	0.10942602	0.09990152	
908.8	0.10950769	0.10010122	
909	0.10973627	0.10030082	
909.2	0.11013344	0.10050032	
909.4	0.1103539	0.10069971	
909.6	0.11123326	0.100899	
909.8	0.11189408	0.10109819	
910	0.11153928	0.10129727	
910.2	0.11170542	0.10149625	
910.4	0.11279996	0.10169513	
910.6	0.11322995	0.10189391	
910.8	0.11362091	0.10209259	
911	0.11362826	0.10229116	
911.2	0.11423826	0.10248963	
911.4	0.1142994	0.102688	
911.6	0.11426983	0.10288627	
911.8	0.11426993	0.10308443	
912	0.11404115	0.10328249	
912.2	0.11423122	0.10348045	
912.4	0.11427989	0.10367831	
912.6	0.11407748	0.10387607	
912.8	0.11427172	0.10407372	
913	0.11415538	0.10427128	
913.2	0.11440844	0.10446873	
913.4	0.11399053	0.10466608	
913.6	0.11488638	0.10486332	
913.8	0.11480964	0.10506047	
914	0.11507552	0.10525751	
914.2	0.11546321	0.10545446	
914.4	0.11609851	0.1056513	
914.6	0.11601304	0.10584804	
914.8	0.11683479	0.10604468	
915	0.11637198	0.10624122	
915.2	0.11693075	0.10643765	
915.4	0.11722324	0.10663399	
915.6	0.11764049	0.10683022	
915.8	0.11787407	0.10702636	
916	0.11827053	0.10722239	
916.2	0.11869728	0.10741832	
916.4	0.11856929	0.10761415	
916.6	0.11901837	0.10780988	
916.8	0.11939375	0.10800551	
917	0.11917676	0.10820104	
917.2	0.11966556	0.10839647	
917.4	0.11935279	0.10859179	
917.6	0.12031616	0.10878702	
917.8	0.12002998	0.10898215	
918	0.1204515	0.10917717	
918.2	0.12069417	0.1093721	
918.4	0.1212368	0.10956692	
918.6	0.12131915	0.10976165	
918.8	0.12114948	0.10995627	
919	0.12074109	0.11015079	
919.2	0.12157708	0.11034522	
919.4	0.12150456	0.11053954	
919.6	0.12190017	0.11073376	
919.8	0.12152435	0.11092789	
920	0.12183979	0.11112191	
920.2	0.12162343	0.11131584	
920.4	0.12223104	0.11150966	
920.6	0.12250834	0.11170338	
920.8	0.1227465	0.11189701	
921	0.12297265	0.11209053	
921.2	0.1235697	0.11228396	
921.4	0.12342456	0.11247728	
921.6	0.12401017	0.11267051	
921.8	0.12373685	0.11286363	
922	0.12443141	0.11305666	
922.2	0.12480648	0.11324959	
922.4	0.12560431	0.11344242	
922.6	0.12573592	0.11363515	
922.8	0.12600818	0.11382777	
923	0.12670499	0.1140203	
923.2	0.12786908	0.11421274	
923.4	0.12755464	0.11440507	
923.6	0.12770889	0.1145973	
923.8	0.12778587	0.11478944	
924	0.12815159	0.11498147	
924.2	0.12798146	0.11517341	
924.4	0.12871614	0.11536524	
924.6	0.12858696	0.11555698	
924.8	0.12935163	0.11574862	
925	0.12918884	0.11594016	
925.2	0.12905377	0.11613161	
925.4	0.12842015	0.11632295	
925.6	0.12846815	0.1165142	
925.8	0.1285691	0.11670534	
926	0.12857951	0.11689639	
926.2	0.12886224	0.11708734	
926.4	0.12911614	0.11727819	
926.6	0.12950687	0.11746895	
926.8	0.12937004	0.1176596	
927	0.12980607	0.11785016	
927.2	0.1302219	0.11804062	
927.4	0.12987055	0.11823098	
927.6	0.13030838	0.11842124	
927.8	0.13084243	0.11861141	
928	0.13033829	0.11880148	
928.2	0.13013431	0.11899145	
928.4	0.13076261	0.11918132	
928.6	0.13100452	0.11937109	
928.8	0.13106422	0.11956077	
929	0.13048329	0.11975034	
929.2	0.13058347	0.11993983	
929.4	0.13043485	0.12012921	
929.6	0.13073532	0.12031849	
929.8	0.13121154	0.12050768	
930	0.13131744	0.12069677	
930.2	0.13222501	0.12088577	
930.4	0.13268734	0.12107466	
930.6	0.13321416	0.12126346	
930.8	0.13302565	0.12145216	
931	0.13377694	0.12164077	
931.2	0.13407707	0.12182927	
931.4	0.13449489	0.12201768	
931.6	0.13449083	0.122206	
931.8	0.13413644	0.12239421	
932	0.13380458	0.12258233	
932.2	0.13391621	0.12277036	
932.4	0.13418609	0.12295828	
932.6	0.13380346	0.12314611	
932.8	0.13361419	0.12333384	
933	0.13354455	0.12352148	
933.2	0.13376007	0.12370902	
933.4	0.13394583	0.12389646	
933.6	0.13411169	0.12408381	
933.8	0.13481034	0.12427105	
934	0.13553281	0.12445821	
934.2	0.13614045	0.12464526	
934.4	0.1363824	0.12483222	
934.6	0.13633428	0.12501909	
934.8	0.13675415	0.12520586	
935	0.13784751	0.12539253	
935.2	0.13810426	0.1255791	
935.4	0.13852571	0.12576558	
935.6	0.13838014	0.12595197	
935.8	0.13817177	0.12613825	
936	0.1381786	0.12632444	
936.2	0.13780396	0.12651054	
936.4	0.13717502	0.12669654	
936.6	0.1368849	0.12688244	
936.8	0.13718169	0.12706825	
937	0.13717692	0.12725396	
937.2	0.1372746	0.12743958	
937.4	0.13750817	0.1276251	
937.6	0.13761355	0.12781053	
937.8	0.13808335	0.12799586	
938	0.1386237	0.12818109	
938.2	0.13854847	0.12836623	
938.4	0.13845361	0.12855128	
938.6	0.13886881	0.12873623	
938.8	0.13989822	0.12892108	
939	0.14056027	0.12910584	
939.2	0.14040768	0.1292905	
939.4	0.14094017	0.12947507	
939.6	0.14054776	0.12965954	
939.8	0.14034949	0.12984392	
940	0.14051243	0.13002821	
940.2	0.14095823	0.13021239	
940.4	0.14095624	0.13039649	
940.6	0.14150247	0.13058049	
940.8	0.14183913	0.13076439	
941	0.14166629	0.1309482	
941.2	0.14218983	0.13113192	
941.4	0.14231389	0.13131554	
941.6	0.14222193	0.13149906	
941.8	0.14235817	0.13168249	
942	0.14261161	0.13186583	
942.2	0.14235144	0.13204907	
942.4	0.14292013	0.13223222	
942.6	0.14345598	0.13241527	
942.8	0.14400431	0.13259823	
943	0.14376193	0.1327811	
943.2	0.14362245	0.13296387	
943.4	0.14396284	0.13314654	
943.6	0.1436177	0.13332913	
943.8	0.14366323	0.13351162	
944	0.14460631	0.13369401	
944.2	0.14501458	0.13387631	
944.4	0.14485917	0.13405852	
944.6	0.14453487	0.13424063	
944.8	0.14478708	0.13442265	
945	0.14461502	0.13460458	
945.2	0.14506029	0.13478641	
945.4	0.14455078	0.13496815	
945.6	0.14446167	0.13514979	
945.8	0.14467696	0.13533134	
946	0.14502296	0.1355128	
946.2	0.14544474	0.13569417	
946.4	0.14616781	0.13587544	
946.6	0.14672291	0.13605661	
946.8	0.1478254	0.1362377	
947	0.14823177	0.13641869	
947.2	0.14861785	0.13659959	
947.4	0.14910666	0.13678039	
947.6	0.14926304	0.1369611	
947.8	0.1497683	0.13714172	
948	0.15084738	0.13732225	
948.2	0.15125945	0.13750268	
948.4	0.15121853	0.13768302	
948.6	0.15084046	0.13786327	
948.8	0.15153607	0.13804342	
949	0.15092399	0.13822348	
949.2	0.1506524	0.13840345	
949.4	0.15047698	0.13858333	
949.6	0.15006872	0.13876311	
949.8	0.14929936	0.1389428	
950	0.14903116	0.1391224	
950.2	0.1491668	0.13930191	
950.4	0.14914206	0.13948132	
950.6	0.14978618	0.13966064	
950.8	0.1499254	0.13983987	
951	0.15001981	0.140019	
951.2	0.14955867	0.14019805	
951.4	0.14979186	0.140377	
951.6	0.15031899	0.14055586	
951.8	0.15094576	0.14073463	
952	0.15188473	0.1409133	
952.2	0.15273179	0.14109189	
952.4	0.15237385	0.14127038	
952.6	0.15308501	0.14144878	
952.8	0.15363624	0.14162709	
953	0.15409865	0.1418053	
953.2	0.15396158	0.14198343	
953.4	0.15446493	0.14216146	
953.6	0.15419414	0.1423394	
953.8	0.15473395	0.14251725	
954	0.15525927	0.14269501	
954.2	0.15587703	0.14287267	
954.4	0.15624261	0.14305025	
954.6	0.15651214	0.14322773	
954.8	0.15600012	0.14340512	
955	0.15665131	0.14358242	
955.2	0.15602835	0.14375963	
955.4	0.15595796	0.14393675	
955.6	0.15629543	0.14411378	
955.8	0.15588196	0.14429071	
956	0.15573275	0.14446756	
956.2	0.15534722	0.14464431	
956.4	0.15466528	0.14482097	
956.6	0.15515909	0.14499754	
956.8	0.15456421	0.14517402	
957	0.15451475	0.14535041	
957.2	0.15403046	0.14552671	
957.4	0.15456111	0.14570292	
957.6	0.15477879	0.14587904	
957.8	0.15524962	0.14605507	
958	0.15492028	0.146231	
958.2	0.15578164	0.14640685	
958.4	0.15602157	0.1465826	
958.6	0.15654099	0.14675827	
958.8	0.15657768	0.14693384	
959	0.15702675	0.14710932	
959.2	0.15698228	0.14728472	
959.4	0.1575167	0.14746002	
959.6	0.15790554	0.14763523	
959.8	0.15750076	0.14781035	
960	0.15750857	0.14798539	
960.2	0.15752128	0.14816033	
960.4	0.1581634	0.14833518	
960.6	0.15820412	0.14850994	
960.8	0.15811575	0.14868461	
961	0.15868711	0.1488592	
961.2	0.15884367	0.14903369	
961.4	0.15938144	0.14920809	
961.6	0.15974776	0.1493824	
961.8	0.15979178	0.14955663	
962	0.16050562	0.14973076	
962.2	0.16120801	0.1499048	
962.4	0.16162131	0.15007876	
962.6	0.16194214	0.15025262	
962.8	0.16178773	0.15042639	
963	0.1618171	0.15060008	
963.2	0.16186295	0.15077367	
963.4	0.16181349	0.15094718	
963.6	0.16158902	0.1511206	
963.8	0.16124052	0.15129393	
964	0.16116627	0.15146716	
964.2	0.16116012	0.15164031	
964.4	0.16128909	0.15181337	
964.6	0.16104977	0.15198634	
964.8	0.16152941	0.15215923	
965	0.1617917	0.15233202	
965.2	0.16214088	0.15250472	
965.4	0.1629492	0.15267734	
965.6	0.16302411	0.15284986	
965.8	0.16369835	0.1530223	
966	0.16443798	0.15319465	
966.2	0.16465812	0.15336691	
966.4	0.16507887	0.15353908	
966.6	0.16529553	0.15371116	
966.8	0.16583916	0.15388316	
967	0.1654076	0.15405506	
967.2	0.16563852	0.15422688	
967.4	0.16602058	0.15439861	
967.6	0.16584383	0.15457025	
967.8	0.16625769	0.1547418	
968	0.16637577	0.15491326	
968.2	0.16605585	0.15508463	
968.4	0.16602891	0.15525592	
968.6	0.16602253	0.15542712	
968.8	0.16651734	0.15559823	
969	0.16687352	0.15576925	
969.2	0.1669685	0.15594019	
969.4	0.16662205	0.15611103	
969.6	0.16615021	0.15628179	
969.8	0.16634331	0.15645246	
970	0.16615973	0.15662304	
970.2	0.16627735	0.15679354	
970.4	0.16627007	0.15696394	
970.6	0.16643489	0.15713426	
970.8	0.16664764	0.15730449	
971	0.16628336	0.15747464	
971.2	0.16701743	0.15764469	
971.4	0.16714642	0.15781466	
971.6	0.16678647	0.15798454	
971.8	0.16792787	0.15815433	
972	0.16802506	0.15832404	
972.2	0.16846715	0.15849366	
972.4	0.16903914	0.15866319	
972.6	0.16939376	0.15883263	
972.8	0.17000531	0.15900199	
973	0.17019917	0.15917126	
973.2	0.17004559	0.15934044	
973.4	0.16975146	0.15950954	
973.6	0.16982554	0.15967855	
973.8	0.17005953	0.15984747	
974	0.17052233	0.1600163	
974.2	0.17024703	0.16018505	
974.4	0.17060544	0.16035371	
974.6	0.17098346	0.16052228	
974.8	0.17121569	0.16069077	
975	0.17113947	0.16085917	
975.2	0.17112338	0.16102748	
975.4	0.17077199	0.16119571	
975.6	0.17066944	0.16136385	
975.8	0.17110931	0.1615319	
976	0.17098365	0.16169987	
976.2	0.17123264	0.16186775	
976.4	0.17149378	0.16203554	
976.6	0.17160292	0.16220325	
976.8	0.17207006	0.16237087	
977	0.1723676	0.1625384	
977.2	0.17223546	0.16270585	
977.4	0.17233191	0.16287321	
977.6	0.17292091	0.16304049	
977.8	0.17309809	0.16320768	
978	0.17393664	0.16337478	
978.2	0.17401797	0.1635418	
978.4	0.17484595	0.16370873	
978.6	0.17501566	0.16387558	
978.8	0.17529923	0.16404234	
979	0.17546973	0.16420901	
979.2	0.17557013	0.1643756	
979.4	0.17565098	0.1645421	
979.6	0.17574287	0.16470852	
979.8	0.17529471	0.16487485	
980	0.17577567	0.1650411	
980.2	0.17573389	0.16520726	
980.4	0.17616376	0.16537333	
980.6	0.17606665	0.16553932	
980.8	0.17606811	0.16570522	
981	0.17572327	0.16587104	
981.2	0.17560599	0.16603677	
981.4	0.17565725	0.16620242	
981.6	0.17584643	0.16636798	
981.8	0.17616169	0.16653346	
982	0.17626271	0.16669885	
982.2	0.17553039	0.16686416	
982.4	0.17577784	0.16702938	
982.6	0.17615677	0.16719451	
982.8	0.17704354	0.16735956	
983	0.17804141	0.16752453	
983.2	0.17833203	0.16768941	
983.4	0.17843568	0.16785421	
983.6	0.17894483	0.16801892	
983.8	0.17932602	0.16818355	
984	0.17993294	0.16834809	
984.2	0.17959892	0.16851254	
984.4	0.1800205	0.16867692	
984.6	0.17962778	0.1688412	
984.8	0.18012762	0.16900541	
985	0.17998346	0.16916953	
985.2	0.17973143	0.16933356	
985.4	0.18002431	0.16949751	
985.6	0.179907	0.16966137	
985.8	0.17957648	0.16982515	
986	0.17858109	0.16998885	
986.2	0.17797329	0.17015246	
986.4	0.17819227	0.17031599	
986.6	0.17830285	0.17047943	
986.8	0.17817414	0.17064279	
987	0.17849112	0.17080607	
987.2	0.17783451	0.17096926	
987.4	0.17783279	0.17113237	
987.6	0.17836296	0.17129539	
987.8	0.17888365	0.17145833	
988	0.17911781	0.17162119	
988.2	0.17952572	0.17178396	
988.4	0.17989574	0.17194664	
988.6	0.180236	0.17210925	
988.8	0.18125715	0.17227177	
989	0.18138731	0.17243421	
989.2	0.18184738	0.17259656	
989.4	0.18214128	0.17275883	
989.6	0.18182423	0.17292101	
989.8	0.18190983	0.17308312	
990	0.18172842	0.17324513	
990.2	0.18192899	0.17340707	
990.4	0.18233919	0.17356892	
990.6	0.18280569	0.17373069	
990.8	0.18269912	0.17389238	
991	0.18309291	0.17405398	
991.2	0.18297157	0.1742155	
991.4	0.18309956	0.17437693	
991.6	0.18319252	0.17453829	
991.8	0.18327166	0.17469955	
992	0.18348253	0.17486074	
992.2	0.18387286	0.17502184	
992.4	0.18369976	0.17518287	
992.6	0.18383508	0.1753438	
992.8	0.18415638	0.17550466	
993	0.18383322	0.17566543	
993.2	0.18344144	0.17582612	
993.4	0.18291092	0.17598673	
993.6	0.18279536	0.17614725	
993.8	0.1830601	0.17630769	
994	0.18353798	0.17646805	
994.2	0.18420007	0.17662832	
994.4	0.18487391	0.17678852	
994.6	0.18524152	0.17694863	
994.8	0.18548239	0.17710866	
995	0.18558567	0.1772686	
995.2	0.18557602	0.17742847	
995.4	0.18549175	0.17758825	
995.6	0.18582009	0.17774795	
995.8	0.18604255	0.17790756	
996	0.18653019	0.1780671	
996.2	0.18672904	0.17822655	
996.4	0.18656335	0.17838592	
996.6	0.18659977	0.17854521	
996.8	0.18663546	0.17870442	
997	0.18614907	0.17886354	
997.2	0.18561078	0.17902258	
997.4	0.18557	0.17918154	
997.6	0.1851626	0.17934042	
997.8	0.1858388	0.17949922	
998	0.18596191	0.17965793	
998.2	0.18633246	0.17981657	
998.4	0.186346	0.17997512	
998.6	0.18669366	0.18013359	
998.8	0.18708094	0.18029198	
999	0.18759649	0.18045028	
999.2	0.18813502	0.18060851	
999.4	0.18834714	0.18076665	
999.6	0.18898321	0.18092471	
999.8	0.18878991	0.1810827	
1000	0.18868242	0.1812406	
1000.2	0.18911852	0.18139841	
1000.4	0.18898142	0.18155615	
1000.6	0.18882625	0.18171381	
1000.8	0.18837717	0.18187138	
1001	0.18873259	0.18202887	
1001.2	0.18826183	0.18218629	
1001.4	0.1886222	0.18234362	
1001.6	0.18850388	0.18250087	
1001.8	0.18869578	0.18265804	
1002	0.18856946	0.18281513	
1002.2	0.18864568	0.18297213	
1002.4	0.18902186	0.18312906	
1002.6	0.1894603	0.18328591	
1002.8	0.18968779	0.18344267	
1003	0.19041941	0.18359936	
1003.2	0.19075968	0.18375596	
1003.4	0.19093144	0.18391248	
1003.6	0.19137869	0.18406893	
1003.8	0.19169335	0.18422529	
1004	0.19184844	0.18438157	
1004.2	0.19198093	0.18453777	
1004.4	0.19144899	0.18469389	
1004.6	0.19174623	0.18484993	
1004.8	0.19184279	0.18500589	
1005	0.192423	0.18516177	
1005.2	0.19234299	0.18531757	
1005.4	0.19298481	0.18547329	
1005.6	0.19338655	0.18562893	
1005.8	0.19300743	0.18578449	
1006	0.19374781	0.18593997	
1006.2	0.19354589	0.18609536	
1006.4	0.1941539	0.18625068	
1006.6	0.19400172	0.18640592	
1006.8	0.19458938	0.18656108	
1007	0.19503979	0.18671616	
1007.2	0.19553562	0.18687116	
1007.4	0.19530601	0.18702608	
1007.6	0.19540675	0.18718092	
1007.8	0.19569731	0.18733568	
1008	0.19498565	0.18749036	
1008.2	0.19534762	0.18764496	
1008.4	0.19528463	0.18779948	
1008.6	0.19520488	0.18795392	
1008.8	0.19459637	0.18810828	
1009	0.19496026	0.18826256	
1009.2	0.1950897	0.18841676	
1009.4	0.19508645	0.18857089	
1009.6	0.19476355	0.18872493	
1009.8	0.19418843	0.1888789	
1010	0.19470167	0.18903278	
1010.2	0.19456294	0.18918659	
1010.4	0.19556684	0.18934031	
1010.6	0.19567917	0.18949396	
1010.8	0.19631374	0.18964753	
1011	0.19638044	0.18980102	
1011.2	0.19675696	0.18995443	
1011.4	0.19672048	0.19010776	
1011.6	0.19703062	0.19026102	
1011.8	0.19713728	0.19041419	
1012	0.19695337	0.19056728	
1012.2	0.19774874	0.1907203	
1012.4	0.19746463	0.19087324	
1012.6	0.19773299	0.19102609	
1012.8	0.1979381	0.19117887	
1013	0.19882248	0.19133158	
1013.2	0.19936785	0.1914842	
1013.4	0.19969252	0.19163674	
1013.6	0.19966748	0.19178921	
1013.8	0.20012874	0.19194159	
1014	0.20091367	0.1920939	
1014.2	0.20091387	0.19224613	
1014.4	0.20092337	0.19239828	
1014.6	0.20035103	0.19255036	
1014.8	0.20086509	0.19270235	
1015	0.20082027	0.19285427	
1015.2	0.20068821	0.19300611	
1015.4	0.20032561	0.19315787	
1015.6	0.20026248	0.19330955	
1015.8	0.20063597	0.19346115	
1016	0.20026006	0.19361268	
1016.2	0.20066357	0.19376413	
1016.4	0.20062798	0.1939155	
1016.6	0.20120454	0.19406679	
1016.8	0.20145425	0.194218	
1017	0.20254716	0.19436914	
1017.2	0.20288178	0.1945202	
1017.4	0.20288801	0.19467118	
1017.6	0.20239486	0.19482208	
1017.8	0.20233157	0.1949729	
1018	0.20246198	0.19512365	
1018.2	0.20243909	0.19527432	
1018.4	0.20259885	0.19542491	
1018.6	0.20283753	0.19557543	
1018.8	0.20333415	0.19572586	
1019	0.20322976	0.19587622	
1019.2	0.20298217	0.19602651	
1019.4	0.20325797	0.19617671	
1019.6	0.20380248	0.19632684	
1019.8	0.20397135	0.19647689	
1020	0.20325506	0.19662686	
1020.2	0.20339384	0.19677676	
1020.4	0.20327903	0.19692658	
1020.6	0.20375535	0.19707632	
1020.8	0.20349578	0.19722598	
1021	0.20309297	0.19737557	
1021.2	0.20269591	0.19752508	
1021.4	0.20255575	0.19767451	
1021.6	0.20225007	0.19782387	
1021.8	0.20260881	0.19797315	
1022	0.20344165	0.19812235	
1022.2	0.20385858	0.19827148	
1022.4	0.20364992	0.19842053	
1022.6	0.2036507	0.1985695	
1022.8	0.20420538	0.19871839	
1023	0.20391344	0.19886721	
1023.2	0.20406168	0.19901595	
1023.4	0.20434428	0.19916462	
1023.6	0.20427987	0.19931321	
1023.8	0.20490517	0.19946172	
1024	0.20509115	0.19961016	
1024.2	0.20512072	0.19975852	
1024.4	0.20538085	0.1999068	
1024.6	0.20492137	0.20005501	
1024.8	0.20428151	0.20020314	
1025	0.20431387	0.20035119	
1025.2	0.20477889	0.20049917	
1025.4	0.20521183	0.20064707	
1025.6	0.20568882	0.2007949	
1025.8	0.20604121	0.20094265	
1026	0.2067452	0.20109032	
1026.2	0.20738509	0.20123792	
1026.4	0.20752024	0.20138544	
1026.6	0.20761066	0.20153288	
1026.8	0.20801554	0.20168025	
1027	0.20732592	0.20182755	
1027.2	0.20788407	0.20197477	
1027.4	0.20797049	0.20212191	
1027.6	0.20816263	0.20226897	
1027.8	0.20913964	0.20241596	
1028	0.20957251	0.20256288	
1028.2	0.2093908	0.20270972	
1028.4	0.20926648	0.20285648	
1028.6	0.20915181	0.20300317	
1028.8	0.20907622	0.20314978	
1029	0.20918171	0.20329632	
1029.2	0.20913518	0.20344278	
1029.4	0.20919302	0.20358917	
1029.6	0.20934789	0.20373548	
1029.8	0.20991673	0.20388171	
1030	0.20998131	0.20402787	
1030.2	0.21021623	0.20417396	
1030.4	0.20976183	0.20431997	
1030.6	0.20942998	0.2044659	
1030.8	0.2097571	0.20461176	
1031	0.20951	0.20475755	
1031.2	0.21049105	0.20490325	
1031.4	0.21063976	0.20504889	
1031.6	0.21087935	0.20519445	
1031.8	0.21166067	0.20533993	
1032	0.21245182	0.20548534	
1032.2	0.21257507	0.20563068	
1032.4	0.21239423	0.20577594	
1032.6	0.2128236	0.20592112	
1032.8	0.21220698	0.20606623	
1033	0.21239664	0.20621127	
1033.2	0.21254477	0.20635623	
1033.4	0.21262242	0.20650111	
1033.6	0.21284027	0.20664592	
1033.8	0.21317871	0.20679066	
1034	0.21257091	0.20693532	
1034.2	0.21294792	0.20707991	
1034.4	0.21304402	0.20722442	
1034.6	0.21324036	0.20736886	
1034.8	0.21331793	0.20751323	
1035	0.21359062	0.20765752	
1035.2	0.21435187	0.20780173	
1035.4	0.21467533	0.20794587	
1035.6	0.21477799	0.20808994	
1035.8	0.21509023	0.20823393	
1036	0.21569738	0.20837785	
1036.2	0.21584929	0.2085217	
1036.4	0.21529315	0.20866547	
1036.6	0.21547716	0.20880917	
1036.8	0.21510367	0.20895279	
1037	0.21593682	0.20909634	
1037.2	0.21546518	0.20923981	
1037.4	0.21505576	0.20938321	
1037.6	0.21487414	0.20952654	
1037.8	0.21495622	0.2096698	
1038	0.21467442	0.20981297	
1038.2	0.21484872	0.20995608	
1038.4	0.21515589	0.21009911	
1038.6	0.21576858	0.21024207	
1038.8	0.21588132	0.21038496	
1039	0.21649491	0.21052777	
1039.2	0.21756767	0.21067051	
1039.4	0.21773825	0.21081317	
1039.6	0.21777294	0.21095576	
1039.8	0.2177975	0.21109828	
1040	0.21828681	0.21124072	
1040.2	0.21799982	0.21138309	
1040.4	0.21737587	0.21152539	
1040.6	0.21743053	0.21166762	
1040.8	0.21683506	0.21180977	
1041	0.21699183	0.21195184	
1041.2	0.21583947	0.21209385	
1041.4	0.2153342	0.21223578	
1041.6	0.21564029	0.21237764	
1041.8	0.2159427	0.21251942	
1042	0.21572644	0.21266114	
1042.2	0.215821	0.21280278	
1042.4	0.21654983	0.21294434	
1042.6	0.21675253	0.21308584	
1042.8	0.21697376	0.21322726	
1043	0.21799272	0.21336861	
1043.2	0.21919079	0.21350988	
1043.4	0.21923297	0.21365108	
1043.6	0.21956968	0.21379221	
1043.8	0.21934348	0.21393327	
1044	0.21926932	0.21407425	
1044.2	0.2192382	0.21421517	
1044.4	0.21898506	0.21435601	
1044.6	0.21892042	0.21449677	
1044.8	0.21823416	0.21463747	
1045	0.21833106	0.21477809	
1045.2	0.21760092	0.21491864	
1045.4	0.21729248	0.21505911	
1045.6	0.21786598	0.21519952	
1045.8	0.2174666	0.21533985	
1046	0.2174122	0.21548011	
1046.2	0.21780207	0.2156203	
1046.4	0.21814769	0.21576042	
1046.6	0.21815617	0.21590046	
1046.8	0.21908651	0.21604043	
1047	0.21956101	0.21618033	
1047.2	0.22	0.21632016	
1047.4	0.22013332	0.21645991	
1047.6	0.22018371	0.2165996	
1047.8	0.22075244	0.21673921	
1048	0.22105649	0.21687875	
1048.2	0.22137678	0.21701821	
1048.4	0.22140072	0.21715761	
1048.6	0.22188084	0.21729693	
1048.8	0.22170692	0.21743619	
1049	0.22099893	0.21757537	
1049.2	0.22074256	0.21771448	
1049.4	0.22056638	0.21785351	
1049.6	0.22086805	0.21799248	
1049.8	0.2211779	0.21813137	
1050	0.22122045	0.2182702	
1050.2	0.22130308	0.21840895	
1050.4	0.22126485	0.21854763	
1050.6	0.22105575	0.21868624	
1050.8	0.22156256	0.21882477	
1051	0.22185804	0.21896324	
1051.2	0.22249397	0.21910163	
1051.4	0.22302455	0.21923996	
1051.6	0.22365385	0.21937821	
1051.8	0.2241769	0.21951639	
1052	0.2237252	0.2196545	
1052.2	0.2237739	0.21979254	
1052.4	0.22406751	0.2199305	
1052.6	0.2237303	0.2200684	
1052.8	0.22357763	0.22020623	
1053	0.22342811	0.22034398	
1053.2	0.22333384	0.22048166	
1053.4	0.22322682	0.22061928	
1053.6	0.2233224	0.22075682	
1053.8	0.22350595	0.22089429	
1054	0.22332457	0.22103169	
1054.2	0.22296039	0.22116902	
1054.4	0.22297307	0.22130628	
1054.6	0.22270071	0.22144346	
1054.8	0.22351646	0.22158058	
1055	0.22398636	0.22171763	
1055.2	0.22500496	0.2218546	
1055.4	0.22538466	0.22199151	
1055.6	0.22607889	0.22212834	
1055.8	0.2263653	0.22226511	
1056	0.22684689	0.2224018	
1056.2	0.22742198	0.22253843	
1056.4	0.22763334	0.22267498	
1056.6	0.22729347	0.22281146	
1056.8	0.22768835	0.22294788	
1057	0.22793628	0.22308422	
1057.2	0.22767859	0.22322049	
1057.4	0.22780808	0.22335669	
1057.6	0.22758018	0.22349283	
1057.8	0.22741865	0.22362889	
1058	0.22670433	0.22376488	
1058.2	0.22563638	0.2239008	
1058.4	0.22523264	0.22403665	
1058.6	0.22493853	0.22417244	
1058.8	0.22544629	0.22430815	
1059	0.22556242	0.22444379	
1059.2	0.22624649	0.22457936	
1059.4	0.22621199	0.22471487	
1059.6	0.22698312	0.2248503	
1059.8	0.22744988	0.22498566	
1060	0.2279731	0.22512095	
1060.2	0.22765457	0.22525618	
1060.4	0.22711985	0.22539133	
1060.6	0.22704465	0.22552642	
1060.8	0.22786721	0.22566143	
1061	0.22869862	0.22579638	
1061.2	0.22876013	0.22593125	
1061.4	0.22863416	0.22606606	
1061.6	0.22901595	0.2262008	
1061.8	0.22856102	0.22633546	
1062	0.22848798	0.22647006	
1062.2	0.22884044	0.22660459	
1062.4	0.22867943	0.22673905	
1062.6	0.22937267	0.22687344	
1062.8	0.22981303	0.22700776	
1063	0.23040581	0.22714201	
1063.2	0.23112556	0.2272762	
1063.4	0.23170242	0.22741031	
1063.6	0.23222884	0.22754436	
1063.8	0.232819	0.22767833	
1064	0.23299033	0.22781224	
1064.2	0.23259443	0.22794608	
1064.4	0.23249265	0.22807985	
1064.6	0.2328238	0.22821355	
1064.8	0.23350679	0.22834718	
1065	0.23304588	0.22848074	
1065.2	0.2327914	0.22861423	
1065.4	0.23235677	0.22874766	
1065.6	0.23166802	0.22888101	
1065.8	0.23103817	0.2290143	
1066	0.23095833	0.22914752	
1066.2	0.23117371	0.22928067	
1066.4	0.23116481	0.22941375	
1066.6	0.23164446	0.22954677	
1066.8	0.23181584	0.22967971	
1067	0.23294596	0.22981259	
1067.2	0.23326968	0.2299454	
1067.4	0.23366224	0.23007813	
1067.6	0.23376075	0.23021081	
1067.8	0.2340498	0.23034341	
1068	0.23388887	0.23047594	
1068.2	0.23415941	0.23060841	
1068.4	0.23500044	0.23074081	
1068.6	0.23503504	0.23087314	
1068.8	0.23548281	0.2310054	
1069	0.23476794	0.23113759	
1069.2	0.23542031	0.23126972	
1069.4	0.23492006	0.23140178	
1069.6	0.234443	0.23153377	
1069.8	0.23436063	0.23166569	
1070	0.2342759	0.23179754	
1070.2	0.23507663	0.23192933	
1070.4	0.23481491	0.23206104	
1070.6	0.23539298	0.23219269	
1070.8	0.23521317	0.23232428	
1071	0.23552505	0.23245579	
1071.2	0.23513134	0.23258724	
1071.4	0.23495306	0.23271862	
1071.6	0.23421	0.23284993	
1071.8	0.23382176	0.23298117	
1072	0.23384141	0.23311235	
1072.2	0.2343932	0.23324346	
1072.4	0.23488254	0.2333745	
1072.6	0.23475849	0.23350547	
1072.8	0.23487959	0.23363638	
1073	0.23515721	0.23376722	
1073.2	0.23600382	0.23389799	
1073.4	0.23547801	0.23402869	
1073.6	0.23535527	0.23415933	
1073.8	0.23576929	0.2342899	
1074	0.23593952	0.2344204	
1074.2	0.23660435	0.23455084	
1074.4	0.23636742	0.23468121	
1074.6	0.23717681	0.23481151	
1074.8	0.23695914	0.23494174	
1075	0.2375936	0.23507191	
1075.2	0.23756797	0.23520201	
1075.4	0.23762783	0.23533204	
1075.6	0.23740334	0.23546201	
1075.8	0.23767492	0.23559191	
1076	0.23822767	0.23572174	
1076.2	0.23828692	0.2358515	
1076.4	0.23888786	0.2359812	
1076.6	0.2390947	0.23611083	
1076.8	0.23903104	0.2362404	
1077	0.23913501	0.2363699	
1077.2	0.23908566	0.23649933	
1077.4	0.23840663	0.23662869	
1077.6	0.23793461	0.23675799	
1077.8	0.23811028	0.23688722	
1078	0.23788538	0.23701639	
1078.2	0.23807381	0.23714548	
1078.4	0.23750962	0.23727452	
1078.6	0.23751813	0.23740348	
1078.8	0.23773911	0.23753238	
1079	0.23751734	0.23766121	
1079.2	0.23778747	0.23778998	
1079.4	0.23790636	0.23791868	
1079.6	0.23832554	0.23804731	
1079.8	0.23863851	0.23817588	
1080	0.23945857	0.23830438	
1080.2	0.23995047	0.23843282	
1080.4	0.24114283	0.23856119	
1080.6	0.24139632	0.23868949	
1080.8	0.24144495	0.23881773	
1081	0.24179453	0.2389459	
1081.2	0.24172119	0.239074	
1081.4	0.24145779	0.23920204	
1081.6	0.24133965	0.23933002	
1081.8	0.24144975	0.23945792	
1082	0.2411002	0.23958576	
1082.2	0.24041647	0.23971354	
1082.4	0.23976422	0.23984125	
1082.6	0.23991953	0.23996889	
1082.8	0.2398708	0.24009647	
1083	0.23928948	0.24022398	
1083.2	0.23965679	0.24035143	
1083.4	0.24003947	0.24047881	
1083.6	0.24044358	0.24060613	
1083.8	0.24098758	0.24073338	
1084	0.24182888	0.24086056	
1084.2	0.24232019	0.24098768	
1084.4	0.24314315	0.24111474	
1084.6	0.24320298	0.24124172	
1084.8	0.24356031	0.24136865	
1085	0.24400074	0.2414955	
1085.2	0.24367982	0.2416223	
1085.4	0.24393449	0.24174902	
1085.6	0.24345438	0.24187569	
1085.8	0.24319061	0.24200228	
1086	0.24289628	0.24212881	
1086.2	0.24251907	0.24225528	
1086.4	0.24259885	0.24238168	
1086.6	0.24234072	0.24250802	
1086.8	0.24204197	0.24263429	
1087	0.24204327	0.24276049	
1087.2	0.24206327	0.24288663	
1087.4	0.24248556	0.24301271	
1087.6	0.24199364	0.24313872	
1087.8	0.24246504	0.24326467	
1088	0.24262518	0.24339055	
1088.2	0.24288256	0.24351636	
1088.4	0.24312886	0.24364211	
1088.6	0.24304995	0.2437678	
1088.8	0.24377073	0.24389342	
1089	0.24422101	0.24401898	
1089.2	0.24445989	0.24414447	
1089.4	0.24487858	0.2442699	
1089.6	0.2445512	0.24439527	
1089.8	0.24525316	0.24452056	
1090	0.2459513	0.2446458	
1090.2	0.24607049	0.24477097	
1090.4	0.24595863	0.24489607	
1090.6	0.24589972	0.24502112	
1090.8	0.24634212	0.24514609	
1091	0.24648804	0.245271	
1091.2	0.24620162	0.24539585	
1091.4	0.24614351	0.24552064	
1091.6	0.24587452	0.24564536	
1091.8	0.24558047	0.24577001	
1092	0.24525822	0.2458946	
1092.2	0.24497785	0.24601913	
1092.4	0.24514122	0.24614359	
1092.6	0.24563482	0.24626799	
1092.8	0.24615161	0.24639233	
1093	0.24608553	0.2465166	
1093.2	0.24593659	0.2466408	
1093.4	0.2458596	0.24676495	
1093.6	0.24593496	0.24688902	
1093.8	0.24658143	0.24701304	
1094	0.2465149	0.24713699	
1094.2	0.24603303	0.24726088	
1094.4	0.24602197	0.2473847	
1094.6	0.24610424	0.24750846	
1094.8	0.2460648	0.24763216	
1095	0.24593323	0.24775579	
1095.2	0.24601876	0.24787936	
1095.4	0.24574296	0.24800286	
1095.6	0.24563626	0.2481263	
1095.8	0.24555659	0.24824968	
1096	0.24590043	0.248373	
1096.2	0.24643862	0.24849625	
1096.4	0.24722883	0.24861943	
1096.6	0.24815398	0.24874256	
1096.8	0.24816629	0.24886562	
1097	0.24827084	0.24898862	
1097.2	0.24822088	0.24911155	
1097.4	0.24782001	0.24923442	
1097.6	0.24800628	0.24935723	
1097.8	0.2476154	0.24947997	
1098	0.24715901	0.24960265	
1098.2	0.24739088	0.24972527	
1098.4	0.24715515	0.24984783	
1098.6	0.24738329	0.24997032	
1098.8	0.24800695	0.25009274	
1099	0.24835634	0.25021511	
1099.2	0.24832741	0.25033741	
1099.4	0.24783262	0.25045965	
1099.6	0.24822198	0.25058183	
1099.8	0.24844215	0.25070394	
1100	0.2491546	0.25082599	
1100.2	0.24966992	0.25094798	
1100.4	0.25026712	0.2510699	
1100.6	0.25037446	0.25119177	
1100.8	0.25029276	0.25131357	
1101	0.25065939	0.2514353	
1101.2	0.25090857	0.25155698	
1101.4	0.25042105	0.25167859	
1101.6	0.25051642	0.25180014	
1101.8	0.25038604	0.25192162	
1102	0.24982068	0.25204305	
1102.2	0.25021799	0.25216441	
1102.4	0.25015035	0.25228571	
1102.6	0.25074757	0.25240694	
1102.8	0.25098436	0.25252812	
1103	0.25078327	0.25264923	
1103.2	0.25092635	0.25277028	
1103.4	0.25123595	0.25289126	
1103.6	0.2515765	0.25301219	
1103.8	0.25164882	0.25313305	
1104	0.25197573	0.25325385	
1104.2	0.25219561	0.25337459	
1104.4	0.25273112	0.25349526	
1104.6	0.25284422	0.25361588	
1104.8	0.25337578	0.25373643	
1105	0.25375308	0.25385692	
1105.2	0.25412329	0.25397734	
1105.4	0.25399942	0.25409771	
1105.6	0.25433972	0.25421801	
1105.8	0.25447629	0.25433825	
1106	0.25379628	0.25445843	
1106.2	0.25391995	0.25457855	
1106.4	0.25398038	0.2546986	
1106.6	0.25438702	0.2548186	
1106.8	0.25417373	0.25493853	
1107	0.25403976	0.2550584	
1107.2	0.25421243	0.25517821	
1107.4	0.25389851	0.25529795	
1107.6	0.25378948	0.25541764	
1107.8	0.2541004	0.25553726	
1108	0.25457985	0.25565682	
1108.2	0.25474333	0.25577632	
1108.4	0.25481876	0.25589576	
1108.6	0.25431959	0.25601514	
1108.8	0.25405398	0.25613446	
1109	0.2537868	0.25625371	
1109.2	0.25379077	0.2563729	
1109.4	0.25361021	0.25649204	
1109.6	0.25380129	0.25661111	
1109.8	0.25358008	0.25673011	
1110	0.25356992	0.25684906	
1110.2	0.2538464	0.25696795	
1110.4	0.25372581	0.25708677	
1110.6	0.25390714	0.25720554	
1110.8	0.25343655	0.25732424	
1111	0.25351658	0.25744288	
1111.2	0.25386079	0.25756146	
1111.4	0.25371185	0.25767998	
1111.6	0.25382397	0.25779844	
1111.8	0.25442295	0.25791684	
1112	0.2548697	0.25803517	
1112.2	0.25521314	0.25815345	
1112.4	0.25549763	0.25827166	
1112.6	0.25497868	0.25838982	
1112.8	0.25539094	0.25850791	
1113	0.25564918	0.25862594	
1113.2	0.25589455	0.25874392	
1113.4	0.25628783	0.25886183	
1113.6	0.25694802	0.25897968	
1113.8	0.25718195	0.25909746	
1114	0.25791058	0.25921519	
1114.2	0.25838904	0.25933286	
1114.4	0.25846069	0.25945047	
1114.6	0.25884822	0.25956802	
1114.8	0.25873229	0.2596855	
1115	0.25925922	0.25980293	
1115.2	0.25955894	0.25992029	
1115.4	0.25940027	0.2600376	
1115.6	0.25960076	0.26015484	
1115.8	0.26011133	0.26027203	
1116	0.25983041	0.26038915	
1116.2	0.25987456	0.26050621	
1116.4	0.25960931	0.26062322	
1116.6	0.25932124	0.26074016	
1116.8	0.25918373	0.26085704	
1117	0.25846278	0.26097387	
1117.2	0.25856618	0.26109063	
1117.4	0.25808485	0.26120733	
1117.6	0.25814187	0.26132397	
1117.8	0.25769723	0.26144055	
1118	0.25769969	0.26155708	
1118.2	0.25767567	0.26167354	
1118.4	0.25735183	0.26178994	
1118.6	0.25703422	0.26190628	
1118.8	0.25710621	0.26202257	
1119	0.25721732	0.26213879	
1119.2	0.2573669	0.26225495	
1119.4	0.25758516	0.26237105	
1119.6	0.25786024	0.2624871	
1119.8	0.25805182	0.26260308	
1120	0.25825661	0.262719	
1120.2	0.25905647	0.26283487	
1120.4	0.25929247	0.26295067	
1120.6	0.25941325	0.26306642	
1120.8	0.2594444	0.2631821	
1121	0.26025945	0.26329773	
1121.2	0.26098064	0.26341329	
1121.4	0.26101991	0.2635288	
1121.6	0.26143556	0.26364424	
1121.8	0.26187401	0.26375963	
1122	0.26281747	0.26387496	
1122.2	0.26324039	0.26399023	
1122.4	0.26338378	0.26410544	
1122.6	0.26371454	0.26422059	
1122.8	0.26379747	0.26433568	
1123	0.26399393	0.26445071	
1123.2	0.26485496	0.26456568	
1123.4	0.26535061	0.2646806	
1123.6	0.26538086	0.26479545	
1123.8	0.26518118	0.26491024	
1124	0.2653916	0.26502498	
1124.2	0.26545227	0.26513966	
1124.4	0.26502085	0.26525427	
1124.6	0.26525992	0.26536883	
1124.8	0.26521083	0.26548333	
1125	0.26488883	0.26559777	
1125.2	0.26450975	0.26571215	
1125.4	0.26462129	0.26582648	
1125.6	0.26424412	0.26594074	
1125.8	0.264368	0.26605494	
1126	0.26492764	0.26616909	
1126.2	0.26501497	0.26628318	
1126.4	0.26497785	0.26639721	
1126.6	0.26566649	0.26651118	
1126.8	0.26561134	0.26662509	
1127	0.2659429	0.26673894	
1127.2	0.26670494	0.26685273	
1127.4	0.26655934	0.26696647	
1127.6	0.26661292	0.26708015	
1127.8	0.2664047	0.26719376	
1128	0.26674543	0.26730732	
1128.2	0.26669405	0.26742082	
1128.4	0.26656253	0.26753427	
1128.6	0.26652541	0.26764765	
1128.8	0.26553937	0.26776098	
1129	0.26500934	0.26787425	
1129.2	0.26497297	0.26798745	
1129.4	0.26443992	0.26810061	
1129.6	0.2640359	0.2682137	
1129.8	0.26440475	0.26832673	
1130	0.26542542	0.26843971	
1130.2	0.26564576	0.26855263	
1130.4	0.26572055	0.26866549	
1130.6	0.2662643	0.26877829	
1130.8	0.26585008	0.26889103	
1131	0.2662513	0.26900372	
1131.2	0.2667821	0.26911635	
1131.4	0.26637589	0.26922892	
1131.6	0.2661398	0.26934143	
1131.8	0.26545663	0.26945388	
1132	0.26567615	0.26956628	
1132.2	0.26556579	0.26967862	
1132.4	0.26527027	0.2697909	
1132.6	0.26530647	0.26990312	
1132.8	0.26467288	0.27001528	
1133	0.26487708	0.27012739	
1133.2	0.26497969	0.27023944	
1133.4	0.26477574	0.27035143	
1133.6	0.26532276	0.27046336	
1133.8	0.2659564	0.27057524	
1134	0.26679008	0.27068706	
1134.2	0.26717633	0.27079882	
1134.4	0.26701821	0.27091052	
1134.6	0.2670748	0.27102217	
1134.8	0.26677863	0.27113376	
1135	0.26689751	0.27124529	
1135.2	0.26707513	0.27135676	
1135.4	0.2664502	0.27146818	
1135.6	0.26612238	0.27157954	
1135.8	0.26607244	0.27169084	
1136	0.26657831	0.27180208	
1136.2	0.2666678	0.27191327	
1136.4	0.26664619	0.2720244	
1136.6	0.26700075	0.27213547	
1136.8	0.26676953	0.27224649	
1137	0.26686165	0.27235744	
1137.2	0.26700897	0.27246834	
1137.4	0.26727755	0.27257919	
1137.6	0.26804887	0.27268997	
1137.8	0.26800022	0.2728007	
1138	0.26862897	0.27291138	
1138.2	0.26905182	0.27302199	
1138.4	0.26870414	0.27313255	
1138.6	0.26920517	0.27324305	
1138.8	0.26956729	0.2733535	
1139	0.2693914	0.27346389	
1139.2	0.2693823	0.27357422	
1139.4	0.2690793	0.27368449	
1139.6	0.2686538	0.27379471	
1139.8	0.26864675	0.27390487	
1140	0.26884718	0.27401497	
1140.2	0.26885185	0.27412502	
1140.4	0.26888623	0.27423501	
1140.6	0.26928646	0.27434495	
1140.8	0.26952069	0.27445482	
1141	0.26980866	0.27456464	
1141.2	0.2707715	0.27467441	
1141.4	0.27124113	0.27478412	
1141.6	0.27159184	0.27489377	
1141.8	0.27182365	0.27500336	
1142	0.2724397	0.2751129	
1142.2	0.2728739	0.27522238	
1142.4	0.2731182	0.27533181	
1142.6	0.27382063	0.27544118	
1142.8	0.27356377	0.27555049	
1143	0.27275285	0.27565975	
1143.2	0.27279017	0.27576895	
1143.4	0.27267851	0.27587809	
1143.6	0.27230485	0.27598718	
1143.8	0.27271566	0.27609621	
1144	0.27202241	0.27620519	
1144.2	0.27187142	0.27631411	
1144.4	0.2720037	0.27642297	
1144.6	0.27226051	0.27653178	
1144.8	0.27246774	0.27664053	
1145	0.27272576	0.27674922	
1145.2	0.27339794	0.27685786	
1145.4	0.27346856	0.27696645	
1145.6	0.27362816	0.27707497	
1145.8	0.27384243	0.27718345	
1146	0.27417148	0.27729186	
1146.2	0.27471297	0.27740022	
1146.4	0.27506916	0.27750853	
1146.6	0.2750828	0.27761677	
1146.8	0.27498133	0.27772497	
1147	0.2749568	0.2778331	
1147.2	0.27504168	0.27794119	
1147.4	0.2744165	0.27804921	
1147.6	0.27460561	0.27815718	
1147.8	0.27403243	0.2782651	
1148	0.27334728	0.27837296	
1148.2	0.27321088	0.27848076	
1148.4	0.27372872	0.27858851	
1148.6	0.27404838	0.2786962	
1148.8	0.27424889	0.27880384	
1149	0.27420939	0.27891142	
1149.2	0.27476342	0.27901894	
1149.4	0.27513483	0.27912641	
1149.6	0.27541987	0.27923383	
1149.8	0.27600258	0.27934119	
1150	0.27670815	0.27944849	
1150.2	0.27681933	0.27955574	
1150.4	0.2769037	0.27966294	
1150.6	0.27733373	0.27977008	
1150.8	0.27728552	0.27987716	
1151	0.27718599	0.27998419	
1151.2	0.27690482	0.28009116	
1151.4	0.27711733	0.28019808	
1151.6	0.27754237	0.28030495	
1151.8	0.27728521	0.28041175	
1152	0.27740423	0.28051851	
1152.2	0.2774877	0.28062521	
1152.4	0.27755082	0.28073185	
1152.6	0.27769226	0.28083844	
1152.8	0.27804286	0.28094497	
1153	0.27787646	0.28105145	
1153.2	0.27811681	0.28115788	
1153.4	0.27791696	0.28126424	
1153.6	0.27772156	0.28137056	
1153.8	0.27801291	0.28147682	
1154	0.27794313	0.28158302	
1154.2	0.27797235	0.28168917	
1154.4	0.27796911	0.28179527	
1154.6	0.27850629	0.28190131	
1154.8	0.27839508	0.2820073	
1155	0.27850122	0.28211323	
1155.2	0.27845775	0.28221911	
1155.4	0.27943581	0.28232493	
1155.6	0.27891983	0.2824307	
1155.8	0.27880207	0.28253641	
1156	0.27894677	0.28264207	
1156.2	0.27889218	0.28274768	
1156.4	0.27864412	0.28285323	
1156.6	0.27985309	0.28295872	
1156.8	0.27989862	0.28306417	
1157	0.27985905	0.28316955	
1157.2	0.27949257	0.28327489	
1157.4	0.27982933	0.28338017	
1157.6	0.27979601	0.28348539	
1157.8	0.27970761	0.28359056	
1158	0.27969511	0.28369568	
1158.2	0.28003337	0.28380074	
1158.4	0.2800067	0.28390575	
1158.6	0.28072899	0.28401071	
1158.8	0.28071071	0.28411561	
1159	0.28113851	0.28422045	
1159.2	0.28169438	0.28432524	
1159.4	0.28252422	0.28442998	
1159.6	0.28233229	0.28453467	
1159.8	0.28279048	0.2846393	
1160	0.28319779	0.28474387	
1160.2	0.28262567	0.2848484	
1160.4	0.28278126	0.28495287	
1160.6	0.2831758	0.28505728	
1160.8	0.28231047	0.28516164	
1161	0.28250061	0.28526595	
1161.2	0.28225382	0.2853702	
1161.4	0.28258115	0.28547441	
1161.6	0.28135124	0.28557855	
1161.8	0.28082644	0.28568265	
1162	0.28071903	0.28578668	
1162.2	0.28052345	0.28589067	
1162.4	0.28057947	0.2859946	
1162.6	0.28119497	0.28609848	
1162.8	0.28129287	0.28620231	
1163	0.28195481	0.28630608	
1163.2	0.28221266	0.2864098	
1163.4	0.28245083	0.28651346	
1163.6	0.28252575	0.28661707	
1163.8	0.28240789	0.28672063	
1164	0.28225025	0.28682414	
1164.2	0.28201121	0.28692759	
1164.4	0.28246822	0.28703099	
1164.6	0.28283644	0.28713433	
1164.8	0.28248875	0.28723762	
1165	0.28321453	0.28734086	
1165.2	0.28364691	0.28744405	
1165.4	0.28383074	0.28754718	
1165.6	0.28346459	0.28765026	
1165.8	0.28302928	0.28775329	
1166	0.28284131	0.28785626	
1166.2	0.28321168	0.28795918	
1166.4	0.28361835	0.28806205	
1166.6	0.28352418	0.28816486	
1166.8	0.28342918	0.28826762	
1167	0.28350695	0.28837033	
1167.2	0.28326743	0.28847299	
1167.4	0.28347629	0.28857559	
1167.6	0.28318045	0.28867814	
1167.8	0.28314615	0.28878064	
1168	0.28315052	0.28888308	
1168.2	0.28327484	0.28898547	
1168.4	0.28355293	0.28908781	
1168.6	0.28354677	0.2891901	
1168.8	0.28341494	0.28929233	
1169	0.28422631	0.28939451	
1169.2	0.28396438	0.28949664	
1169.4	0.28423474	0.28959872	
1169.6	0.28415967	0.28970074	
1169.8	0.28397874	0.28980271	
1170	0.28403188	0.28990463	
1170.2	0.28458969	0.29000649	
1170.4	0.28500267	0.29010831	
1170.6	0.28502234	0.29021007	
1170.8	0.28536843	0.29031177	
1171	0.28549246	0.29041343	
1171.2	0.28580666	0.29051503	
1171.4	0.28588638	0.29061659	
1171.6	0.28602298	0.29071808	
1171.8	0.28659866	0.29081953	
1172	0.28731116	0.29092092	
1172.2	0.28778811	0.29102227	
1172.4	0.28812057	0.29112356	
1172.6	0.28841984	0.2912248	
1172.8	0.2882725	0.29132598	
1173	0.28800943	0.29142711	
1173.2	0.28722155	0.2915282	
1173.4	0.28737416	0.29162923	
1173.6	0.28697468	0.2917302	
1173.8	0.28629223	0.29183113	
1174	0.28648923	0.291932	
1174.2	0.28730301	0.29203282	
1174.4	0.28770317	0.29213359	
1174.6	0.28742495	0.29223431	
1174.8	0.28780795	0.29233498	
1175	0.2876679	0.29243559	
1175.2	0.2876712	0.29253615	
1175.4	0.28759126	0.29263666	
1175.6	0.28862616	0.29273712	
1175.8	0.28929805	0.29283753	
1176	0.28973374	0.29293788	
1176.2	0.28992819	0.29303819	
1176.4	0.28979772	0.29313844	
1176.6	0.28968444	0.29323864	
1176.8	0.28894144	0.29333879	
1177	0.28860699	0.29343889	
1177.2	0.28804248	0.29353893	
1177.4	0.28798186	0.29363893	
1177.6	0.28751854	0.29373887	
1177.8	0.28730922	0.29383876	
1178	0.28780583	0.2939386	
1178.2	0.2879449	0.29403839	
1178.4	0.28806097	0.29413813	
1178.6	0.28783767	0.29423781	
1178.8	0.28830237	0.29433745	
1179	0.28830009	0.29443703	
1179.2	0.28882181	0.29453656	
1179.4	0.2888934	0.29463604	
1179.6	0.2891833	0.29473547	
1179.8	0.2897553	0.29483485	
1180	0.29007773	0.29493417	
1180.2	0.2906536	0.29503345	
1180.4	0.290832	0.29513267	
1180.6	0.29145183	0.29523185	
1180.8	0.29152707	0.29533097	
1181	0.29186443	0.29543004	
1181.2	0.29192643	0.29552906	
1181.4	0.29194985	0.29562803	
1181.6	0.29177176	0.29572695	
1181.8	0.29178414	0.29582582	
1182	0.29182528	0.29592463	
1182.2	0.29182293	0.2960234	
1182.4	0.29227636	0.29612211	
1182.6	0.29165708	0.29622078	
1182.8	0.29150918	0.29631939	
1183	0.29122407	0.29641795	
1183.2	0.2906316	0.29651647	
1183.4	0.29000946	0.29661493	
1183.6	0.29010282	0.29671334	
1183.8	0.29019847	0.2968117	
1184	0.28989559	0.29691001	
1184.2	0.2898434	0.29700826	
1184.4	0.28980202	0.29710647	
1184.6	0.29014194	0.29720463	
1184.8	0.29008871	0.29730274	
1185	0.29046004	0.29740079	
1185.2	0.29079633	0.2974988	
1185.4	0.29104356	0.29759675	
1185.6	0.29164956	0.29769466	
1185.8	0.2922772	0.29779251	
1186	0.29222305	0.29789032	
1186.2	0.29252741	0.29798807	
1186.4	0.29299978	0.29808577	
1186.6	0.29224845	0.29818342	
1186.8	0.29254818	0.29828103	
1187	0.29316302	0.29837858	
1187.2	0.29351429	0.29847608	
1187.4	0.29378345	0.29857353	
1187.6	0.29339874	0.29867094	
1187.8	0.29333404	0.29876829	
1188	0.29342429	0.29886559	
1188.2	0.29373183	0.29896284	
1188.4	0.29364394	0.29906004	
1188.6	0.29386323	0.29915719	
1188.8	0.29385252	0.29925429	
1189	0.29471974	0.29935135	
1189.2	0.29487754	0.29944835	
1189.4	0.29480664	0.2995453	
1189.6	0.29485217	0.2996422	
1189.8	0.29527657	0.29973905	
1190	0.29513675	0.29983585	
1190.2	0.29598053	0.2999326	
1190.4	0.2957913	0.30002931	
1190.6	0.29551301	0.30012596	
1190.8	0.29594054	0.30022256	
1191	0.29630286	0.30031911	
1191.2	0.29616319	0.30041562	
1191.4	0.29583366	0.30051207	
1191.6	0.29608068	0.30060847	
1191.8	0.2966576	0.30070483	
1192	0.29691065	0.30080113	
1192.2	0.29684292	0.30089739	
1192.4	0.29632818	0.30099359	
1192.6	0.29659428	0.30108975	
1192.8	0.29667362	0.30118585	
1193	0.29701857	0.30128191	
1193.2	0.29664511	0.30137792	
1193.4	0.29648671	0.30147387	
1193.6	0.29662918	0.30156978	
1193.8	0.29721689	0.30166564	
1194	0.29726243	0.30176145	
1194.2	0.29733431	0.30185721	
1194.4	0.2963375	0.30195292	
1194.6	0.29632196	0.30204858	
1194.8	0.29678245	0.3021442	
1195	0.29699332	0.30223976	
1195.2	0.29702044	0.30233527	
1195.4	0.29744296	0.30243074	
1195.6	0.29807552	0.30252615	
1195.8	0.29783388	0.30262152	
1196	0.29819578	0.30271684	
1196.2	0.29772281	0.30281211	
1196.4	0.29786411	0.30290732	
1196.6	0.29803007	0.30300249	
1196.8	0.29773445	0.30309762	
1197	0.29769678	0.30319269	
1197.2	0.29723403	0.30328771	
1197.4	0.29694145	0.30338269	
1197.6	0.29749619	0.30347761	
1197.8	0.2971681	0.30357249	
1198	0.29721353	0.30366732	
1198.2	0.2971791	0.30376209	
1198.4	0.29736487	0.30385682	
1198.6	0.29777726	0.30395151	
1198.8	0.29797316	0.30404614	
1199	0.29780723	0.30414072	
1199.2	0.2976844	0.30423526	
1199.4	0.29843365	0.30432974	
1199.6	0.29858277	0.30442418	
1199.8	0.29891283	0.30451857	
1200	0.29953629	0.30461291	
1200.2	0.29959292	0.3047072	
1200.4	0.29998027	0.30480145	
1200.6	0.30012632	0.30489564	
1200.8	0.30045792	0.30498979	
1201	0.30080888	0.30508389	
1201.2	0.30089806	0.30517793	
1201.4	0.30143234	0.30527194	
1201.6	0.30187955	0.30536589	
1201.8	0.30159334	0.30545979	
1202	0.30155801	0.30555365	
1202.2	0.30108411	0.30564746	
1202.4	0.3011084	0.30574122	
1202.6	0.30068024	0.30583493	
1202.8	0.30048642	0.30592859	
1203	0.3005312	0.3060222	
1203.2	0.30047174	0.30611577	
1203.4	0.30102315	0.30620929	
1203.6	0.30096567	0.30630276	
1203.8	0.30088365	0.30639618	
1204	0.30075825	0.30648955	
1204.2	0.30036967	0.30658288	
1204.4	0.3005065	0.30667616	
1204.6	0.30089233	0.30676939	
1204.8	0.30090927	0.30686257	
1205	0.3012273	0.3069557	
1205.2	0.30123555	0.30704879	
1205.4	0.30109121	0.30714183	
1205.6	0.30114262	0.30723481	
1205.8	0.30084949	0.30732776	
1206	0.30067326	0.30742065	
1206.2	0.30110607	0.3075135	
1206.4	0.30172457	0.3076063	
1206.6	0.3020298	0.30769905	
1206.8	0.30281886	0.30779175	
1207	0.30346719	0.3078844	
1207.2	0.30352372	0.30797701	
1207.4	0.30347267	0.30806957	
1207.6	0.30401575	0.30816208	
1207.8	0.30431313	0.30825455	
1208	0.30454635	0.30834696	
1208.2	0.30431043	0.30843933	
1208.4	0.30495013	0.30853166	
1208.6	0.30440701	0.30862393	
1208.8	0.30433015	0.30871616	
1209	0.30471881	0.30880834	
1209.2	0.30443269	0.30890047	
1209.4	0.30416868	0.30899255	
1209.6	0.30425749	0.30908459	
1209.8	0.30341384	0.30917658	
1210	0.30387523	0.30926852	
1210.2	0.30375837	0.30936041	
1210.4	0.30362572	0.30945226	
1210.6	0.30334118	0.30954406	
1210.8	0.30326402	0.30963581	
1211	0.30273678	0.30972752	
1211.2	0.30211475	0.30981918	
1211.4	0.30221483	0.30991079	
1211.6	0.30282212	0.31000235	
1211.8	0.30266712	0.31009387	
1212	0.30277303	0.31018534	
1212.2	0.30296157	0.31027676	
1212.4	0.3039009	0.31036814	
1212.6	0.30373391	0.31045947	
1212.8	0.30496866	0.31055075	
1213	0.30590561	0.31064198	
1213.2	0.30590537	0.31073317	
1213.4	0.30660994	0.31082431	
1213.6	0.30663419	0.3109154	
1213.8	0.30686658	0.31100645	
1214	0.30729162	0.31109745	
1214.2	0.30710373	0.3111884	
1214.4	0.30659791	0.31127931	
1214.6	0.30652907	0.31137017	
1214.8	0.30652314	0.31146098	
1215	0.30589828	0.31155175	
1215.2	0.30594679	0.31164247	
1215.4	0.30554366	0.31173314	
1215.6	0.30544099	0.31182376	
1215.8	0.30528643	0.31191434	
1216	0.30544731	0.31200488	
1216.2	0.30553108	0.31209536	
1216.4	0.30564676	0.3121858	
1216.6	0.30544548	0.31227619	
1216.8	0.30608641	0.31236654	
1217	0.30619091	0.31245684	
1217.2	0.30610471	0.31254709	
1217.4	0.3066052	0.3126373	
1217.6	0.30666667	0.31272746	
1217.8	0.30698167	0.31281757	
1218	0.30677702	0.31290764	
1218.2	0.30719478	0.31299766	
1218.4	0.30767142	0.31308764	
1218.6	0.30825798	0.31317756	
1218.8	0.30875109	0.31326745	
1219	0.30896956	0.31335728	
1219.2	0.30992774	0.31344707	
1219.4	0.30972647	0.31353681	
1219.6	0.31043118	0.31362651	
1219.8	0.31009852	0.31371616	
1220	0.31030643	0.31380577	
1220.2	0.30985911	0.31389532	
1220.4	0.31003072	0.31398484	
1220.6	0.31009219	0.3140743	
1220.8	0.31014238	0.31416372	
1221	0.30976808	0.3142531	
1221.2	0.30945928	0.31434242	
1221.4	0.3092144	0.31443171	
1221.6	0.30916167	0.31452094	
1221.8	0.30905019	0.31461013	
1222	0.30877592	0.31469928	
1222.2	0.30826161	0.31478838	
1222.4	0.30821085	0.31487743	
1222.6	0.30732555	0.31496643	
1222.8	0.30743502	0.3150554	
1223	0.30790172	0.31514431	
1223.2	0.30848995	0.31523318	
1223.4	0.30859156	0.315322	
1223.6	0.30846941	0.31541078	
1223.8	0.3085611	0.31549951	
1224	0.30916241	0.3155882	
1224.2	0.3094783	0.31567684	
1224.4	0.31015238	0.31576543	
1224.6	0.31032109	0.31585398	
1224.8	0.31079933	0.31594249	
1225	0.31075856	0.31603095	
1225.2	0.3109342	0.31611936	
1225.4	0.31137268	0.31620773	
1225.6	0.31163478	0.31629605	
1225.8	0.31223055	0.31638432	
1226	0.31208328	0.31647255	
1226.2	0.3117964	0.31656074	
1226.4	0.31189686	0.31664888	
1226.6	0.31176599	0.31673697	
1226.8	0.31197129	0.31682502	
1227	0.31277784	0.31691303	
1227.2	0.31285429	0.31700098	
1227.4	0.31257264	0.3170889	
1227.6	0.31202595	0.31717677	
1227.8	0.3124118	0.31726459	
1228	0.31219021	0.31735237	
1228.2	0.31196123	0.3174401	
1228.4	0.31156548	0.31752779	
1228.6	0.31167616	0.31761543	
1228.8	0.31180574	0.31770302	
1229	0.3115181	0.31779058	
1229.2	0.31156978	0.31787808	
1229.4	0.3116246	0.31796554	
1229.6	0.31188745	0.31805296	
1229.8	0.31227316	0.31814033	
1230	0.31258418	0.31822766	
1230.2	0.31285692	0.31831494	
1230.4	0.3127378	0.31840218	
1230.6	0.31234798	0.31848937	
1230.8	0.31253117	0.31857651	
1231	0.31255326	0.31866362	
1231.2	0.31289095	0.31875067	
1231.4	0.31270631	0.31883769	
1231.6	0.31283121	0.31892465	
1231.8	0.31288008	0.31901158	
1232	0.31292096	0.31909845	
1232.2	0.3129877	0.31918529	
1232.4	0.31342187	0.31927207	
1232.6	0.31377102	0.31935882	
1232.8	0.31391277	0.31944552	
1233	0.31448857	0.31953217	
1233.2	0.31494319	0.31961878	
1233.4	0.31547536	0.31970535	
1233.6	0.31586781	0.31979187	
1233.8	0.31571618	0.31987834	
1234	0.31617002	0.31996478	
1234.2	0.31565012	0.32005116	
1234.4	0.31503885	0.3201375	
1234.6	0.31522537	0.3202238	
1234.8	0.31592784	0.32031006	
1235	0.31573489	0.32039627	
1235.2	0.31656777	0.32048243	
1235.4	0.31597458	0.32056855	
1235.6	0.31634744	0.32065463	
1235.8	0.31617305	0.32074066	
1236	0.31632024	0.32082665	
1236.2	0.31571876	0.32091259	
1236.4	0.31574485	0.32099849	
1236.6	0.31533075	0.32108434	
1236.8	0.31520729	0.32117015	
1237	0.31572124	0.32125592	
1237.2	0.31585145	0.32134164	
1237.4	0.31576592	0.32142732	
1237.6	0.31534257	0.32151295	
1237.8	0.31494515	0.32159854	
1238	0.31537378	0.32168409	
1238.2	0.31529296	0.32176959	
1238.4	0.31524485	0.32185505	
1238.6	0.31600473	0.32194046	
1238.8	0.31587598	0.32202583	
1239	0.31603138	0.32211116	
1239.2	0.31634347	0.32219644	
1239.4	0.31614717	0.32228168	
1239.6	0.31697754	0.32236687	
1239.8	0.31712895	0.32245202	
1240	0.31678853	0.32253713	
1240.2	0.31628651	0.32262219	
1240.4	0.31673647	0.32270721	
1240.6	0.31631394	0.32279219	
1240.8	0.31631915	0.32287712	
1241	0.31651103	0.322962	
1241.2	0.31658759	0.32304685	
1241.4	0.31658096	0.32313165	
1241.6	0.31666384	0.3232164	
1241.8	0.31724089	0.32330112	
1242	0.31768709	0.32338579	
1242.2	0.31794371	0.32347041	
1242.4	0.31758791	0.32355499	
1242.6	0.31835792	0.32363953	
1242.8	0.31818461	0.32372403	
1243	0.31884712	0.32380848	
1243.2	0.31946244	0.32389289	
1243.4	0.31977501	0.32397725	
1243.6	0.31981166	0.32406157	
1243.8	0.31941739	0.32414585	
1244	0.31854605	0.32423008	
1244.2	0.31879935	0.32431427	
1244.4	0.31899792	0.32439842	
1244.6	0.31836558	0.32448253	
1244.8	0.31825222	0.32456659	
1245	0.31815223	0.3246506	
1245.2	0.31805557	0.32473458	
1245.4	0.31827775	0.32481851	
1245.6	0.31783798	0.3249024	
1245.8	0.3182642	0.32498624	
1246	0.31795948	0.32507004	
1246.2	0.31844389	0.3251538	
1246.4	0.31820467	0.32523752	
1246.6	0.31818655	0.32532119	
1246.8	0.31853872	0.32540482	
1247	0.31931976	0.3254884	
1247.2	0.31933248	0.32557195	
1247.4	0.31930727	0.32565545	
1247.6	0.31883699	0.3257389	
1247.8	0.31867936	0.32582232	
1248	0.31854154	0.32590569	
1248.2	0.31903054	0.32598901	
1248.4	0.31911055	0.3260723	
1248.6	0.31951965	0.32615554	
1248.8	0.31984115	0.32623874	
1249	0.32050227	0.3263219	
1249.2	0.32061104	0.32640501	
1249.4	0.32100362	0.32648808	
1249.6	0.32063501	0.32657111	
1249.8	0.32115778	0.3266541	
1250	0.32144256	0.32673704	
1250.2	0.3223664	0.32681994	
1250.4	0.32222315	0.3269028	
1250.6	0.32258975	0.32698561	
1250.8	0.32339493	0.32706838	
1251	0.32343179	0.32715111	
1251.2	0.32360493	0.3272338	
1251.4	0.3238986	0.32731644	
1251.6	0.32349818	0.32739904	
1251.8	0.3231863	0.3274816	
1252	0.32269463	0.32756412	
1252.2	0.32252957	0.32764659	
1252.4	0.32209002	0.32772902	
1252.6	0.32236268	0.32781141	
1252.8	0.32202377	0.32789376	
1253	0.3221162	0.32797606	
1253.2	0.32205961	0.32805833	
1253.4	0.32187201	0.32814055	
1253.6	0.32171008	0.32822272	
1253.8	0.32194728	0.32830486	
1254	0.32213948	0.32838695	
1254.2	0.32200769	0.328469	
1254.4	0.32215099	0.32855101	
1254.6	0.32260916	0.32863298	
1254.8	0.32282506	0.3287149	
1255	0.32324118	0.32879678	
1255.2	0.32387094	0.32887862	
1255.4	0.32352126	0.32896042	
1255.6	0.32347553	0.32904217	
1255.8	0.32347777	0.32912388	
1256	0.32376143	0.32920556	
1256.2	0.32343966	0.32928718	
1256.4	0.32337551	0.32936877	
1256.6	0.32365179	0.32945032	
1256.8	0.32320844	0.32953182	
1257	0.32322648	0.32961328	
1257.2	0.32386325	0.3296947	
1257.4	0.32344173	0.32977608	
1257.6	0.32378734	0.32985741	
1257.8	0.32404232	0.3299387	
1258	0.32400846	0.33001995	
1258.2	0.32396642	0.33010116	
1258.4	0.32427322	0.33018233	
1258.6	0.32447303	0.33026346	
1258.8	0.32438972	0.33034454	
1259	0.32478844	0.33042558	
1259.2	0.32505283	0.33050658	
1259.4	0.32478918	0.33058754	
1259.6	0.32518277	0.33066846	
1259.8	0.32553654	0.33074934	
1260	0.32527808	0.33083017	
1260.2	0.32500275	0.33091096	
1260.4	0.3252329	0.33099171	
1260.6	0.32486339	0.33107242	
1260.8	0.32470946	0.33115309	
1261	0.32520774	0.33123372	
1261.2	0.32525642	0.3313143	
1261.4	0.32408461	0.33139484	
1261.6	0.3247151	0.33147534	
1261.8	0.32493011	0.3315558	
1262	0.32500588	0.33163622	
1262.2	0.3251715	0.3317166	
1262.4	0.32516106	0.33179694	
1262.6	0.32586649	0.33187723	
1262.8	0.32617678	0.33195748	
1263	0.32704989	0.3320377	
1263.2	0.32741691	0.33211787	
1263.4	0.32759216	0.332198	
1263.6	0.32749312	0.33227808	
1263.8	0.32722519	0.33235813	
1264	0.32694305	0.33243814	
1264.2	0.32749197	0.3325181	
1264.4	0.32694464	0.33259802	
1264.6	0.3267568	0.33267791	
1264.8	0.32643703	0.33275775	
1265	0.32632012	0.33283755	
1265.2	0.32515071	0.3329173	
1265.4	0.32498863	0.33299702	
1265.6	0.32608747	0.3330767	
1265.8	0.32647412	0.33315633	
1266	0.32699077	0.33323593	
1266.2	0.32701943	0.33331548	
1266.4	0.32729877	0.33339499	
1266.6	0.32789576	0.33347447	
1266.8	0.32824317	0.3335539	
1267	0.32855257	0.33363329	
1267.2	0.32789184	0.33371264	
1267.4	0.32767716	0.33379194	
1267.6	0.32693194	0.33387121	
1267.8	0.3269456	0.33395044	
1268	0.32683811	0.33402962	
1268.2	0.32728155	0.33410877	
1268.4	0.32686236	0.33418787	
1268.6	0.32700613	0.33426694	
1268.8	0.3268375	0.33434596	
1269	0.32684994	0.33442494	
1269.2	0.32650319	0.33450388	
1269.4	0.32770091	0.33458278	
1269.6	0.32807707	0.33466164	
1269.8	0.32815922	0.33474046	
1270	0.32873246	0.33481924	
1270.2	0.32864577	0.33489798	
1270.4	0.32876324	0.33497668	
1270.6	0.32936183	0.33505533	
1270.8	0.32937509	0.33513395	
1271	0.3288827	0.33521253	
1271.2	0.32853903	0.33529106	
1271.4	0.3293004	0.33536956	
1271.6	0.32937416	0.33544801	
1271.8	0.32988279	0.33552643	
1272	0.33019688	0.3356048	
1272.2	0.3302788	0.33568313	
1272.4	0.33048673	0.33576143	
1272.6	0.33018006	0.33583968	
1272.8	0.32983916	0.33591789	
1273	0.32970388	0.33599607	
1273.2	0.32916243	0.3360742	
1273.4	0.32952172	0.33615229	
1273.6	0.32896837	0.33623034	
1273.8	0.32896915	0.33630835	
1274	0.32887913	0.33638632	
1274.2	0.32813211	0.33646426	
1274.4	0.32871064	0.33654215	
1274.6	0.32951162	0.33662	
1274.8	0.32933143	0.33669781	
1275	0.32963541	0.33677558	
1275.2	0.33003169	0.33685331	
1275.4	0.33043357	0.336931	
1275.6	0.3296904	0.33700865	
1275.8	0.33007499	0.33708626	
1276	0.33024652	0.33716383	
1276.2	0.33035074	0.33724137	
1276.4	0.33095038	0.33731886	
1276.6	0.33029554	0.33739631	
1276.8	0.32993883	0.33747372	
1277	0.32999987	0.33755109	
1277.2	0.3292623	0.33762842	
1277.4	0.32980933	0.33770571	
1277.6	0.32988275	0.33778297	
1277.8	0.32927345	0.33786018	
1278	0.32890323	0.33793735	
1278.2	0.3294984	0.33801448	
1278.4	0.33028899	0.33809158	
1278.6	0.33031209	0.33816863	
1278.8	0.33039037	0.33824564	
1279	0.33030945	0.33832262	
1279.2	0.33048706	0.33839955	
1279.4	0.33088185	0.33847645	
1279.6	0.33069783	0.3385533	
1279.8	0.33145723	0.33863012	
1280	0.33187637	0.33870689	
1280.2	0.33235352	0.33878363	
1280.4	0.33203019	0.33886033	
1280.6	0.33184655	0.33893698	
1280.8	0.33190304	0.3390136	
1281	0.33193671	0.33909018	
1281.2	0.33151142	0.33916672	
1281.4	0.33129289	0.33924322	
1281.6	0.33079753	0.33931968	
1281.8	0.33031362	0.3393961	
1282	0.33037659	0.33947248	
1282.2	0.33083854	0.33954882	
1282.4	0.33038946	0.33962513	
1282.6	0.33053265	0.33970139	
1282.8	0.33044941	0.33977761	
1283	0.33067795	0.3398538	
1283.2	0.3311253	0.33992994	
1283.4	0.33149658	0.34000605	
1283.6	0.33129921	0.34008212	
1283.8	0.33096831	0.34015815	
1284	0.33100334	0.34023414	
1284.2	0.33083028	0.34031009	
1284.4	0.3304108	0.340386	
1284.6	0.33087854	0.34046187	
1284.8	0.33108604	0.3405377	
1285	0.33091193	0.3406135	
1285.2	0.33078166	0.34068925	
1285.4	0.33085257	0.34076497	
1285.6	0.33103618	0.34084064	
1285.8	0.33180111	0.34091628	
1286	0.3319193	0.34099188	
1286.2	0.33215331	0.34106744	
1286.4	0.33251187	0.34114296	
1286.6	0.33344528	0.34121844	
1286.8	0.33359309	0.34129389	
1287	0.33377573	0.34136929	
1287.2	0.3339229	0.34144466	
1287.4	0.33407514	0.34151998	
1287.6	0.33366385	0.34159527	
1287.8	0.33315794	0.34167052	
1288	0.33314533	0.34174573	
1288.2	0.33362886	0.3418209	
1288.4	0.33379659	0.34189603	
1288.6	0.33413397	0.34197113	
1288.8	0.33422466	0.34204618	
1289	0.33372196	0.3421212	
1289.2	0.33397675	0.34219618	
1289.4	0.33443547	0.34227112	
1289.6	0.33467672	0.34234602	
1289.8	0.33516084	0.34242088	
1290	0.3350631	0.34249571	
1290.2	0.33533171	0.34257049	
1290.4	0.33582854	0.34264524	
1290.6	0.33638436	0.34271995	
1290.8	0.33611781	0.34279462	
1291	0.3356044	0.34286925	
1291.2	0.33541944	0.34294384	
1291.4	0.33537311	0.3430184	
1291.6	0.3350743	0.34309291	
1291.8	0.3346622	0.34316739	
1292	0.33458639	0.34324183	
1292.2	0.33488919	0.34331623	
1292.4	0.33400311	0.3433906	
1292.6	0.33385116	0.34346492	
1292.8	0.33376407	0.34353921	
1293	0.33353633	0.34361345	
1293.2	0.33390087	0.34368766	
1293.4	0.33406684	0.34376184	
1293.6	0.33479782	0.34383597	
1293.8	0.33497408	0.34391007	
1294	0.33570799	0.34398412	
1294.2	0.33598566	0.34405814	
1294.4	0.33603934	0.34413212	
1294.6	0.33706502	0.34420607	
1294.8	0.33678032	0.34427997	
1295	0.33635468	0.34435384	
1295.2	0.33615568	0.34442767	
1295.4	0.33636641	0.34450146	
1295.6	0.33546452	0.34457521	
1295.8	0.33480053	0.34464892	
1296	0.33414223	0.3447226	
1296.2	0.33388772	0.34479624	
1296.4	0.33309507	0.34486984	
1296.6	0.33362097	0.3449434	
1296.8	0.33391833	0.34501693	
1297	0.33434236	0.34509042	
1297.2	0.33441648	0.34516387	
1297.4	0.3353554	0.34523728	
1297.6	0.33633091	0.34531065	
1297.8	0.33705617	0.34538399	
1298	0.33834327	0.34545729	
1298.2	0.33877524	0.34553055	
1298.4	0.33903621	0.34560377	
1298.6	0.33975444	0.34567695	
1298.8	0.33966051	0.3457501	
1299	0.3398581	0.34582321	
1299.2	0.33982877	0.34589628	
1299.4	0.33987448	0.34596932	
1299.6	0.33913897	0.34604231	
1299.8	0.33918305	0.34611527	
1300	0.338968	0.3461882	
1300.2	0.33902518	0.34626108	
1300.4	0.33913179	0.34633393	
1300.6	0.33987846	0.34640674	
1300.8	0.33973497	0.34647951	
1301	0.33985385	0.34655224	
1301.2	0.33945679	0.34662494	
1301.4	0.34002889	0.3466976	
1301.6	0.34028456	0.34677022	
1301.8	0.34085099	0.3468428	
1302	0.34066221	0.34691535	
1302.2	0.34059281	0.34698786	
1302.4	0.3403942	0.34706033	
1302.6	0.34041303	0.34713277	
1302.8	0.34020996	0.34720517	
1303	0.3397249	0.34727753	
1303.2	0.33950417	0.34734985	
1303.4	0.33919006	0.34742214	
1303.6	0.33944567	0.34749438	
1303.8	0.33925697	0.3475666	
1304	0.33934823	0.34763877	
1304.2	0.33917138	0.34771091	
1304.4	0.33968106	0.34778301	
1304.6	0.33983916	0.34785507	
1304.8	0.33971376	0.3479271	
1305	0.33992956	0.34799909	
1305.2	0.33985966	0.34807104	
1305.4	0.340056	0.34814295	
1305.6	0.34008269	0.34821483	
1305.8	0.34033484	0.34828667	
1306	0.3406531	0.34835847	
1306.2	0.34110186	0.34843024	
1306.4	0.34093165	0.34850197	
1306.6	0.34125564	0.34857366	
1306.8	0.34070982	0.34864532	
1307	0.34055124	0.34871694	
1307.2	0.34087245	0.34878852	
1307.4	0.34086492	0.34886006	
1307.6	0.34077861	0.34893157	
1307.8	0.34027837	0.34900304	
1308	0.34073663	0.34907448	
1308.2	0.34087651	0.34914588	
1308.4	0.34109696	0.34921724	
1308.6	0.34117333	0.34928856	
1308.8	0.3410929	0.34935985	
1309	0.34070827	0.3494311	
1309.2	0.34041944	0.34950232	
1309.4	0.34038263	0.34957349	
1309.6	0.34086978	0.34964463	
1309.8	0.34141357	0.34971574	
1310	0.34212222	0.34978681	
1310.2	0.34229287	0.34985784	
1310.4	0.34279747	0.34992883	
1310.6	0.34367762	0.34999979	
1310.8	0.34358167	0.35007071	
1311	0.34425802	0.3501416	
1311.2	0.34443844	0.35021245	
1311.4	0.34450553	0.35028326	
1311.6	0.34424136	0.35035403	
1311.8	0.34386729	0.35042477	
1312	0.34411788	0.35049548	
1312.2	0.34394172	0.35056614	
1312.4	0.34351049	0.35063677	
1312.6	0.34372309	0.35070737	
1312.8	0.34353678	0.35077792	
1313	0.34332701	0.35084844	
1313.2	0.34312619	0.35091893	
1313.4	0.34362101	0.35098938	
1313.6	0.34364609	0.35105979	
1313.8	0.34380178	0.35113016	
1314	0.34360511	0.3512005	
1314.2	0.343289	0.35127081	
1314.4	0.34363501	0.35134107	
1314.6	0.34390694	0.3514113	
1314.8	0.34385055	0.3514815	
1315	0.34378711	0.35155166	
1315.2	0.343645	0.35162178	
1315.4	0.34336792	0.35169187	
1315.6	0.3432265	0.35176192	
1315.8	0.34264837	0.35183193	
1316	0.34310855	0.35190191	
1316.2	0.34306176	0.35197185	
1316.4	0.3429517	0.35204176	
1316.6	0.34378588	0.35211163	
1316.8	0.34423483	0.35218146	
1317	0.34486461	0.35225126	
1317.2	0.34557187	0.35232102	
1317.4	0.34576889	0.35239075	
1317.6	0.34532877	0.35246044	
1317.8	0.34561339	0.35253009	
1318	0.34522568	0.35259971	
1318.2	0.34568876	0.35266929	
1318.4	0.34551555	0.35273884	
1318.6	0.3457151	0.35280835	
1318.8	0.34579354	0.35287783	
1319	0.34610671	0.35294727	
1319.2	0.34633027	0.35301667	
1319.4	0.34621764	0.35308604	
1319.6	0.34620835	0.35315537	
1319.8	0.34610296	0.35322467	
1320	0.34595258	0.35329393	
1320.2	0.34579432	0.35336315	
1320.4	0.34564738	0.35343234	
1320.6	0.34572797	0.3535015	
1320.8	0.34552178	0.35357062	
1321	0.34598126	0.3536397	
1321.2	0.34607124	0.35370875	
1321.4	0.34584715	0.35377776	
1321.6	0.34607622	0.35384673	
1321.8	0.34662978	0.35391568	
1322	0.34652811	0.35398458	
1322.2	0.34710615	0.35405345	
1322.4	0.34711045	0.35412228	
1322.6	0.3477407	0.35419108	
1322.8	0.34774954	0.35425985	
1323	0.34821828	0.35432857	
1323.2	0.34831841	0.35439727	
1323.4	0.34780826	0.35446592	
1323.6	0.34753813	0.35453455	
1323.8	0.34750268	0.35460313	
1324	0.3470653	0.35467168	
1324.2	0.34683255	0.3547402	
1324.4	0.34688687	0.35480868	
1324.6	0.34663876	0.35487713	
1324.8	0.34700968	0.35494554	
1325	0.34748799	0.35501391	
1325.2	0.34808184	0.35508225	
1325.4	0.34870577	0.35515055	
1325.6	0.3490871	0.35521882	
1325.8	0.34897263	0.35528706	
1326	0.34906648	0.35535526	
1326.2	0.3493677	0.35542342	
1326.4	0.34935926	0.35549155	
1326.6	0.34891356	0.35555964	
1326.8	0.34890194	0.3556277	
1327	0.3488979	0.35569573	
1327.2	0.34797931	0.35576371	
1327.4	0.34724949	0.35583167	
1327.6	0.34718339	0.35589959	
1327.8	0.34720591	0.35596747	
1328	0.34736187	0.35603532	
1328.2	0.34743706	0.35610313	
1328.4	0.34736573	0.35617091	
1328.6	0.34772096	0.35623866	
1328.8	0.34808569	0.35630636	
1329	0.34871337	0.35637404	
1329.2	0.34930853	0.35644168	
1329.4	0.34966142	0.35650928	
1329.6	0.34992916	0.35657685	
1329.8	0.34997523	0.35664439	
1330	0.35032708	0.35671189	
1330.2	0.3504292	0.35677935	
1330.4	0.35067863	0.35684678	
1330.6	0.35065618	0.35691418	
1330.8	0.35083908	0.35698154	
1331	0.35043738	0.35704887	
1331.2	0.35009101	0.35711616	
1331.4	0.35039588	0.35718342	
1331.6	0.35021936	0.35725064	
1331.8	0.34971816	0.35731783	
1332	0.34959907	0.35738498	
1332.2	0.3490488	0.3574521	
1332.4	0.34869945	0.35751918	
1332.6	0.34934211	0.35758623	
1332.8	0.34935142	0.35765325	
1333	0.34944968	0.35772023	
1333.2	0.34969252	0.35778717	
1333.4	0.35038105	0.35785409	
1333.6	0.35089446	0.35792096	
1333.8	0.3510728	0.35798781	
1334	0.35139703	0.35805461	
1334.2	0.35159229	0.35812139	
1334.4	0.35187145	0.35818813	
1334.6	0.3518656	0.35825483	
1334.8	0.35232616	0.3583215	
1335	0.35237854	0.35838814	
1335.2	0.35240666	0.35845474	
1335.4	0.35219122	0.35852131	
1335.6	0.35154969	0.35858784	
1335.8	0.35137872	0.35865434	
1336	0.35117427	0.35872081	
1336.2	0.3506369	0.35878724	
1336.4	0.35067418	0.35885364	
1336.6	0.35045798	0.35892	
1336.8	0.35031839	0.35898633	
1337	0.35039931	0.35905262	
1337.2	0.35044896	0.35911888	
1337.4	0.35079283	0.35918511	
1337.6	0.35065302	0.3592513	
1337.8	0.35079004	0.35931746	
1338	0.35081927	0.35938358	
1338.2	0.35085983	0.35944967	
1338.4	0.35121397	0.35951573	
1338.6	0.35125568	0.35958175	
1338.8	0.35182919	0.35964774	
1339	0.35223477	0.35971369	
1339.2	0.35246357	0.35977961	
1339.4	0.35274826	0.35984549	
1339.6	0.35260726	0.35991135	
1339.8	0.35233649	0.35997716	
1340	0.35153282	0.36004295	
1340.2	0.35149435	0.3601087	
1340.4	0.35166674	0.36017441	
1340.6	0.35123856	0.3602401	
1340.8	0.3513109	0.36030575	
1341	0.35144376	0.36037136	
1341.2	0.35093488	0.36043694	
1341.4	0.35128118	0.36050249	
1341.6	0.35123389	0.360568	
1341.8	0.35146554	0.36063348	
1342	0.35125349	0.36069893	
1342.2	0.35195186	0.36076434	
1342.4	0.35201684	0.36082972	
1342.6	0.35235376	0.36089506	
1342.8	0.35287163	0.36096038	
1343	0.35326508	0.36102565	
1343.2	0.35354724	0.3610909	
1343.4	0.35372825	0.36115611	
1343.6	0.35357912	0.36122129	
1343.8	0.35346974	0.36128643	
1344	0.3537978	0.36135154	
1344.2	0.35452858	0.36141661	
1344.4	0.35486115	0.36148166	
1344.6	0.35480393	0.36154667	
1344.8	0.35541733	0.36161164	
1345	0.35556985	0.36167658	
1345.2	0.35517104	0.36174149	
1345.4	0.35565048	0.36180637	
1345.6	0.35572177	0.36187121	
1345.8	0.35575776	0.36193602	
1346	0.35553887	0.3620008	
1346.2	0.35540375	0.36206554	
1346.4	0.35510286	0.36213025	
1346.6	0.3548119	0.36219492	
1346.8	0.35445664	0.36225956	
1347	0.35462982	0.36232417	
1347.2	0.35493582	0.36238875	
1347.4	0.35510515	0.36245329	
1347.6	0.35471603	0.3625178	
1347.8	0.35457603	0.36258228	
1348	0.35468198	0.36264672	
1348.2	0.35508932	0.36271113	
1348.4	0.35492416	0.3627755	
1348.6	0.3546901	0.36283985	
1348.8	0.35455806	0.36290416	
1349	0.35439026	0.36296843	
1349.2	0.35427515	0.36303268	
1349.4	0.3547103	0.36309689	
1349.6	0.35515911	0.36316107	
1349.8	0.35583999	0.36322521	
1350	0.35561331	0.36328932	
1350.2	0.35544553	0.3633534	
1350.4	0.35574041	0.36341745	
1350.6	0.35595699	0.36348146	
1350.8	0.35660285	0.36354544	
1351	0.35723013	0.36360938	
1351.2	0.35685667	0.3636733	
1351.4	0.35690508	0.36373718	
1351.6	0.35602829	0.36380103	
1351.8	0.35598889	0.36386484	
1352	0.35598631	0.36392862	
1352.2	0.35606852	0.36399237	
1352.4	0.35561342	0.36405609	
1352.6	0.35500416	0.36411977	
1352.8	0.35471327	0.36418342	
1353	0.35456342	0.36424704	
1353.2	0.35455123	0.36431063	
1353.4	0.35509458	0.36437418	
1353.6	0.35599939	0.3644377	
1353.8	0.35582648	0.36450119	
1354	0.35535141	0.36456464	
1354.2	0.35573179	0.36462806	
1354.4	0.35650018	0.36469145	
1354.6	0.35725402	0.36475481	
1354.8	0.35697972	0.36481813	
1355	0.35674818	0.36488143	
1355.2	0.35668329	0.36494468	
1355.4	0.35740639	0.36500791	
1355.6	0.3573778	0.3650711	
1355.8	0.35778549	0.36513426	
1356	0.35842494	0.36519739	
1356.2	0.35899041	0.36526049	
1356.4	0.35979089	0.36532355	
1356.6	0.35979064	0.36538658	
1356.8	0.3598745	0.36544958	
1357	0.3596096	0.36551255	
1357.2	0.36003432	0.36557548	
1357.4	0.35975831	0.36563838	
1357.6	0.35984235	0.36570125	
1357.8	0.35950435	0.36576409	
1358	0.36008135	0.36582689	
1358.2	0.36007972	0.36588967	
1358.4	0.36014001	0.3659524	
1358.6	0.35960914	0.36601511	
1358.8	0.35893757	0.36607779	
1359	0.35909194	0.36614043	
1359.2	0.35909268	0.36620304	
1359.4	0.35922237	0.36626562	
1359.6	0.35882389	0.36632816	
1359.8	0.35838236	0.36639068	
1360	0.35857628	0.36645316	
1360.2	0.35880824	0.36651561	
1360.4	0.35909621	0.36657803	
1360.6	0.35880103	0.36664041	
1360.8	0.35876514	0.36670276	
1361	0.3586513	0.36676509	
1361.2	0.35932643	0.36682737	
1361.4	0.35922731	0.36688963	
1361.6	0.35964023	0.36695186	
1361.8	0.35982348	0.36701405	
1362	0.3602421	0.36707621	
1362.2	0.36031533	0.36713834	
1362.4	0.36065742	0.36720043	
1362.6	0.36088981	0.3672625	
1362.8	0.36126666	0.36732453	
1363	0.36110933	0.36738653	
1363.2	0.36124997	0.3674485	
1363.4	0.36138495	0.36751044	
1363.6	0.36103454	0.36757234	
1363.8	0.36090329	0.36763422	
1364	0.36071314	0.36769606	
1364.2	0.36068665	0.36775787	
1364.4	0.36059239	0.36781964	
1364.6	0.36030249	0.36788139	
1364.8	0.36033179	0.3679431	
1365	0.36020731	0.36800479	
1365.2	0.36013004	0.36806644	
1365.4	0.35906828	0.36812806	
1365.6	0.3589201	0.36818964	
1365.8	0.35914302	0.3682512	
1366	0.35933902	0.36831272	
1366.2	0.36012174	0.36837421	
1366.4	0.36018146	0.36843567	
1366.6	0.3606249	0.3684971	
1366.8	0.36068054	0.3685585	
1367	0.36081265	0.36861986	
1367.2	0.36097202	0.3686812	
1367.4	0.36097928	0.3687425	
1367.6	0.3613225	0.36880377	
1367.8	0.36140919	0.36886501	
1368	0.3614943	0.36892622	
1368.2	0.36233161	0.36898739	
1368.4	0.36291226	0.36904854	
1368.6	0.36351353	0.36910965	
1368.8	0.36371281	0.36917073	
1369	0.36364864	0.36923178	
1369.2	0.3636397	0.3692928	
1369.4	0.3634855	0.36935379	
1369.6	0.36371685	0.36941474	
1369.8	0.36347868	0.36947567	
1370	0.36352233	0.36953656	
1370.2	0.36449212	0.36959742	
1370.4	0.36393075	0.36965825	
1370.6	0.36366401	0.36971905	
1370.8	0.36372202	0.36977982	
1371	0.36313353	0.36984056	
1371.2	0.36251368	0.36990126	
1371.4	0.36244591	0.36996194	
1371.6	0.3625065	0.37002258	
1371.8	0.36235405	0.37008319	
1372	0.36295071	0.37014377	
1372.2	0.36332549	0.37020432	
1372.4	0.36313655	0.37026484	
1372.6	0.36310002	0.37032532	
1372.8	0.36225153	0.37038578	
1373	0.36274372	0.3704462	
1373.2	0.36282726	0.3705066	
1373.4	0.3625041	0.37056696	
1373.6	0.36262526	0.37062729	
1373.8	0.36280452	0.37068759	
1374	0.36314373	0.37074786	
1374.2	0.36340814	0.3708081	
1374.4	0.36324857	0.37086831	
1374.6	0.36338207	0.37092848	
1374.8	0.3637445	0.37098863	
1375	0.36327947	0.37104874	
1375.2	0.36363258	0.37110882	
1375.4	0.36374329	0.37116888	
1375.6	0.36343929	0.3712289	
1375.8	0.36350656	0.37128889	
1376	0.36400627	0.37134885	
1376.2	0.36384522	0.37140878	
1376.4	0.36338408	0.37146867	
1376.6	0.36351083	0.37152854	
1376.8	0.36365254	0.37158838	
1377	0.36435644	0.37164818	
1377.2	0.3642692	0.37170796	
1377.4	0.36383406	0.3717677	
1377.6	0.36397012	0.37182741	
1377.8	0.36407476	0.37188709	
1378	0.36397487	0.37194675	
1378.2	0.36370288	0.37200637	
1378.4	0.36415258	0.37206596	
1378.6	0.36461943	0.37212552	
1378.8	0.36499975	0.37218504	
1379	0.36515881	0.37224454	
1379.2	0.36525041	0.37230401	
1379.4	0.36565115	0.37236345	
1379.6	0.36618719	0.37242285	
1379.8	0.3668455	0.37248223	
1380	0.36734896	0.37254157	
1380.2	0.36716392	0.37260089	
1380.4	0.36722344	0.37266017	
1380.6	0.36743627	0.37271942	
1380.8	0.36756718	0.37277865	
1381	0.36687882	0.37283784	
1381.2	0.36696497	0.372897	
1381.4	0.36659106	0.37295613	
1381.6	0.36673166	0.37301523	
1381.8	0.36731103	0.3730743	
1382	0.36693667	0.37313334	
1382.2	0.3667381	0.37319235	
1382.4	0.36770019	0.37325133	
1382.6	0.36819722	0.37331028	
1382.8	0.36807551	0.3733692	
1383	0.36786524	0.37342809	
1383.2	0.36790517	0.37348695	
1383.4	0.36802397	0.37354577	
1383.6	0.36797642	0.37360457	
1383.8	0.36729743	0.37366334	
1384	0.36693677	0.37372208	
1384.2	0.36668398	0.37378078	
1384.4	0.36698327	0.37383946	
1384.6	0.36699916	0.3738981	
1384.8	0.36657025	0.37395672	
1385	0.36649653	0.37401531	
1385.2	0.3668103	0.37407386	
1385.4	0.36656382	0.37413239	
1385.6	0.36633547	0.37419088	
1385.8	0.36703607	0.37424935	
1386	0.36726104	0.37430778	
1386.2	0.36836267	0.37436619	
1386.4	0.36918116	0.37442456	
1386.6	0.36974175	0.37448291	
1386.8	0.3697052	0.37454122	
1387	0.3698079	0.37459951	
1387.2	0.37010192	0.37465776	
1387.4	0.36958778	0.37471599	
1387.6	0.36952978	0.37477418	
1387.8	0.36914048	0.37483235	
1388	0.36882446	0.37489048	
1388.2	0.36905135	0.37494859	
1388.4	0.36893883	0.37500666	
1388.6	0.36867027	0.37506471	
1388.8	0.36811923	0.37512272	
1389	0.36767423	0.37518071	
1389.2	0.36698528	0.37523866	
1389.4	0.36637257	0.37529659	
1389.6	0.3662411	0.37535448	
1389.8	0.36670644	0.37541235	
1390	0.36696293	0.37547018	
1390.2	0.36770937	0.37552799	
1390.4	0.36779659	0.37558577	
1390.6	0.36824493	0.37564351	
1390.8	0.36837981	0.37570123	
1391	0.36838863	0.37575892	
1391.2	0.36839989	0.37581658	
1391.4	0.36806851	0.37587421	
1391.6	0.36820669	0.3759318	
1391.8	0.36802315	0.37598937	
1392	0.3680293	0.37604691	
1392.2	0.36889931	0.37610442	
1392.4	0.36944934	0.3761619	
1392.6	0.37008625	0.37621935	
1392.8	0.37016593	0.37627677	
1393	0.37012887	0.37633416	
1393.2	0.36982301	0.37639152	
1393.4	0.36971913	0.37644886	
1393.6	0.36991897	0.37650616	
1393.8	0.36985003	0.37656343	
1394	0.36991709	0.37662067	
1394.2	0.37012131	0.37667789	
1394.4	0.3697472	0.37673507	
1394.6	0.36978629	0.37679223	
1394.8	0.370028	0.37684935	
1395	0.3698772	0.37690645	
1395.2	0.36931346	0.37696352	
1395.4	0.3690689	0.37702055	
1395.6	0.3693826	0.37707756	
1395.8	0.36968709	0.37713454	
1396	0.37011654	0.37719149	
1396.2	0.37094607	0.37724841	
1396.4	0.37120384	0.3773053	
1396.6	0.37142314	0.37736216	
1396.8	0.37126353	0.377419	
1397	0.3712455	0.3774758	
1397.2	0.37068481	0.37753257	
1397.4	0.37062612	0.37758932	
1397.6	0.37039591	0.37764603	
1397.8	0.36991498	0.37770272	
1398	0.36964317	0.37775937	
1398.2	0.36989721	0.377816	
1398.4	0.36991365	0.3778726	
1398.6	0.37004038	0.37792917	
1398.8	0.37039185	0.37798571	
1399	0.37048838	0.37804222	
1399.2	0.36992028	0.3780987	
1399.4	0.37012552	0.37815516	
1399.6	0.37085742	0.37821158	
1399.8	0.37094016	0.37826798	
1400	0.37073116	0.37832434	
1400.2	0.37151113	0.37838068	
1400.4	0.3718434	0.37843699	
1400.6	0.37215688	0.37849326	
1400.8	0.37192486	0.37854951	
1401	0.37187337	0.37860573	
1401.2	0.37147511	0.37866193	
1401.4	0.37174744	0.37871809	
1401.6	0.37177169	0.37877422	
1401.8	0.3711922	0.37883033	
1402	0.37091937	0.3788864	
1402.2	0.37106657	0.37894245	
1402.4	0.37088832	0.37899847	
1402.6	0.37053607	0.37905446	
1402.8	0.37108288	0.37911042	
1403	0.37136134	0.37916635	
1403.2	0.37158449	0.37922226	
1403.4	0.37164862	0.37927813	
1403.6	0.37218477	0.37933398	
1403.8	0.37246311	0.37938979	
1404	0.37254736	0.37944558	
1404.2	0.37309532	0.37950134	
1404.4	0.3726	0.37955707	
1404.6	0.37236012	0.37961277	
1404.8	0.37147801	0.37966845	
1405	0.37186404	0.37972409	
1405.2	0.37183007	0.37977971	
1405.4	0.37233489	0.37983529	
1405.6	0.37252221	0.37989085	
1405.8	0.37197051	0.37994638	
1406	0.37154131	0.38000189	
1406.2	0.37160869	0.38005736	
1406.4	0.37118805	0.3801128	
1406.6	0.37110879	0.38016822	
1406.8	0.3715715	0.38022361	
1407	0.37212704	0.38027896	
1407.2	0.37251512	0.38033429	
1407.4	0.37264012	0.3803896	
1407.6	0.37301905	0.38044487	
1407.8	0.37303271	0.38050011	
1408	0.37334878	0.38055533	
1408.2	0.37317315	0.38061052	
1408.4	0.37281133	0.38066568	
1408.6	0.37288472	0.38072081	
1408.8	0.37285094	0.38077591	
1409	0.37370879	0.38083099	
1409.2	0.37383182	0.38088603	
1409.4	0.37455908	0.38094105	
1409.6	0.37475973	0.38099604	
1409.8	0.37458272	0.381051	
1410	0.37433178	0.38110593	
1410.2	0.37424295	0.38116084	
1410.4	0.37360419	0.38121571	
1410.6	0.37376805	0.38127056	
1410.8	0.37397582	0.38132538	
1411	0.37467447	0.38138017	
1411.2	0.37459262	0.38143494	
1411.4	0.37522316	0.38148967	
1411.6	0.37544975	0.38154438	
1411.8	0.37550499	0.38159906	
1412	0.37611256	0.38165371	
1412.2	0.37587237	0.38170833	
1412.4	0.37638145	0.38176292	
1412.6	0.37664454	0.38181749	
1412.8	0.37665895	0.38187203	
1413	0.37673724	0.38192654	
1413.2	0.37698322	0.38198102	
1413.4	0.37720516	0.38203547	
1413.6	0.37747349	0.3820899	
1413.8	0.37728252	0.3821443	
1414	0.37708264	0.38219867	
1414.2	0.37674379	0.38225301	
1414.4	0.37665086	0.38230732	
1414.6	0.37676505	0.38236161	
1414.8	0.37653876	0.38241587	
1415	0.37647881	0.3824701	
1415.2	0.37619204	0.3825243	
1415.4	0.37675558	0.38257847	
1415.6	0.37660001	0.38263262	
1415.8	0.37698066	0.38268674	
1416	0.37703917	0.38274083	
1416.2	0.37728625	0.38279489	
1416.4	0.37735005	0.38284893	
1416.6	0.37757891	0.38290293	
1416.8	0.37784312	0.38295691	
1417	0.37810918	0.38301086	
1417.2	0.37845344	0.38306479	
1417.4	0.3787798	0.38311868	
1417.6	0.37958851	0.38317255	
1417.8	0.37934382	0.38322639	
1418	0.37978984	0.3832802	
1418.2	0.37922354	0.38333399	
1418.4	0.37946878	0.38338775	
1418.6	0.3787578	0.38344148	
1418.8	0.37830565	0.38349518	
1419	0.37803313	0.38354885	
1419.2	0.3775917	0.3836025	
1419.4	0.37779481	0.38365612	
1419.6	0.37729222	0.38370971	
1419.8	0.37707061	0.38376327	
1420	0.37630966	0.38381681	
1420.2	0.37668774	0.38387032	
1420.4	0.37697853	0.3839238	
1420.6	0.37787819	0.38397725	
1420.8	0.37767681	0.38403068	
1421	0.37783897	0.38408408	
1421.2	0.37808211	0.38413745	
1421.4	0.37829679	0.38419079	
1421.6	0.37878231	0.38424411	
1421.8	0.37875983	0.3842974	
1422	0.37853478	0.38435066	
1422.2	0.37845675	0.38440389	
1422.4	0.37867582	0.3844571	
1422.6	0.37847366	0.38451028	
1422.8	0.37841329	0.38456343	
1423	0.37853553	0.38461655	
1423.2	0.37876495	0.38466965	
1423.4	0.37867054	0.38472272	
1423.6	0.37811308	0.38477576	
1423.8	0.37836616	0.38482877	
1424	0.37863151	0.38488176	
1424.2	0.37934831	0.38493472	
1424.4	0.37940986	0.38498765	
1424.6	0.3793651	0.38504056	
1424.8	0.37885816	0.38509344	
1425	0.37890621	0.38514629	
1425.2	0.37858401	0.38519911	
1425.4	0.37840748	0.38525191	
1425.6	0.3784141	0.38530468	
1425.8	0.37873001	0.38535742	
1426	0.37824592	0.38541014	
1426.2	0.37887152	0.38546283	
1426.4	0.37866857	0.38551549	
1426.6	0.37937888	0.38556812	
1426.8	0.37926405	0.38562073	
1427	0.37962676	0.38567331	
1427.2	0.37982508	0.38572586	
1427.4	0.3798944	0.38577839	
1427.6	0.3806143	0.38583088	
1427.8	0.38097366	0.38588336	
1428	0.38120775	0.3859358	
1428.2	0.3816392	0.38598822	
1428.4	0.38129671	0.38604061	
1428.6	0.3818451	0.38609297	
1428.8	0.3822417	0.38614531	
1429	0.38230001	0.38619762	
1429.2	0.38256636	0.3862499	
1429.4	0.38261203	0.38630216	
1429.6	0.38257871	0.38635439	
1429.8	0.38270719	0.38640659	
1430	0.38262296	0.38645876	
1430.2	0.38298486	0.38651091	
1430.4	0.3822787	0.38656303	
1430.6	0.38253429	0.38661513	
1430.8	0.382216	0.38666719	
1431	0.38266318	0.38671924	
1431.2	0.38271566	0.38677125	
1431.4	0.38266101	0.38682324	
1431.6	0.38259409	0.3868752	
1431.8	0.38211797	0.38692713	
1432	0.38288862	0.38697904	
1432.2	0.38309248	0.38703092	
1432.4	0.38327715	0.38708277	
1432.6	0.38382628	0.3871346	
1432.8	0.3844237	0.3871864	
1433	0.38402242	0.38723817	
1433.2	0.38401117	0.38728992	
1433.4	0.38434511	0.38734164	
1433.6	0.38424822	0.38739333	
1433.8	0.38461439	0.387445	
1434	0.38468991	0.38749664	
1434.2	0.38428353	0.38754825	
1434.4	0.38434842	0.38759984	
1434.6	0.38446015	0.3876514	
1434.8	0.38397108	0.38770294	
1435	0.38399284	0.38775444	
1435.2	0.38330973	0.38780593	
1435.4	0.38269906	0.38785738	
1435.6	0.38277267	0.38790881	
1435.8	0.38269517	0.38796021	
1436	0.38283491	0.38801158	
1436.2	0.3825064	0.38806293	
1436.4	0.38281282	0.38811426	
1436.6	0.38281293	0.38816555	
1436.8	0.38338351	0.38821682	
1437	0.38276288	0.38826806	
1437.2	0.38315887	0.38831928	
1437.4	0.38391269	0.38837047	
1437.6	0.38384876	0.38842163	
1437.8	0.38427291	0.38847277	
1438	0.38421337	0.38852388	
1438.2	0.3844402	0.38857497	
1438.4	0.38491497	0.38862603	
1438.6	0.38447921	0.38867706	
1438.8	0.38451626	0.38872806	
1439	0.38480578	0.38877904	
1439.2	0.38472873	0.38883	
1439.4	0.38394203	0.38888092	
1439.6	0.38401503	0.38893183	
1439.8	0.38345803	0.3889827	
1440	0.38293324	0.38903355	
1440.2	0.38275107	0.38908437	
1440.4	0.38273182	0.38913517	
1440.6	0.38275981	0.38918594	
1440.8	0.38266199	0.38923668	
1441	0.38231313	0.3892874	
1441.2	0.38263903	0.38933809	
1441.4	0.38248617	0.38938876	
1441.6	0.38245287	0.3894394	
1441.8	0.38294305	0.38949001	
1442	0.38359262	0.3895406	
1442.2	0.38449234	0.38959116	
1442.4	0.384429	0.38964169	
1442.6	0.38438902	0.3896922	
1442.8	0.38456392	0.38974269	
1443	0.38461614	0.38979314	
1443.2	0.38493095	0.38984357	
1443.4	0.3843393	0.38989398	
1443.6	0.38449296	0.38994436	
1443.8	0.3845209	0.38999471	
1444	0.38455899	0.39004504	
1444.2	0.38502443	0.39009534	
1444.4	0.38523861	0.39014562	
1444.6	0.38554582	0.39019587	
1444.8	0.38545783	0.39024609	
1445	0.38490411	0.39029629	
1445.2	0.38442872	0.39034646	
1445.4	0.38385154	0.39039661	
1445.6	0.38367697	0.39044673	
1445.8	0.38405791	0.39049682	
1446	0.38457951	0.39054689	
1446.2	0.38419757	0.39059693	
1446.4	0.38367371	0.39064695	
1446.6	0.3840251	0.39069694	
1446.8	0.38382601	0.39074691	
1447	0.3841662	0.39079685	
1447.2	0.38432695	0.39084676	
1447.4	0.38473658	0.39089665	
1447.6	0.3854991	0.39094652	
1447.8	0.38618236	0.39099635	
1448	0.38694668	0.39104617	
1448.2	0.38696832	0.39109595	
1448.4	0.38666013	0.39114571	
1448.6	0.38698819	0.39119545	
1448.8	0.38680051	0.39124516	
1449	0.38628877	0.39129484	
1449.2	0.38616997	0.3913445	
1449.4	0.38605495	0.39139413	
1449.6	0.38572923	0.39144374	
1449.8	0.38610375	0.39149332	
1450	0.38590843	0.39154287	
1450.2	0.38586097	0.3915924	
1450.4	0.38630058	0.39164191	
1450.6	0.38607275	0.39169139	
1450.8	0.38586508	0.39174084	
1451	0.38638208	0.39179027	
1451.2	0.38683294	0.39183967	
1451.4	0.3876028	0.39188905	
1451.6	0.38832382	0.3919384	
1451.8	0.38825121	0.39198773	
1452	0.38853582	0.39203703	
1452.2	0.38848275	0.39208631	
1452.4	0.38880901	0.39213556	
1452.6	0.38935933	0.39218478	
1452.8	0.3891996	0.39223398	
1453	0.38892144	0.39228316	
1453.2	0.38867876	0.39233231	
1453.4	0.38846179	0.39238143	
1453.6	0.38831902	0.39243053	
1453.8	0.38817722	0.3924796	
1454	0.38783077	0.39252865	
1454.2	0.38777971	0.39257767	
1454.4	0.38730347	0.39262667	
1454.6	0.38719836	0.39267564	
1454.8	0.38770397	0.39272459	
1455	0.38778442	0.39277351	
1455.2	0.38790686	0.39282241	
1455.4	0.38787971	0.39287128	
1455.6	0.38774195	0.39292013	
1455.8	0.38772204	0.39296895	
1456	0.38850298	0.39301774	
1456.2	0.38889092	0.39306651	
1456.4	0.38849383	0.39311526	
1456.6	0.38933633	0.39316398	
1456.8	0.38961521	0.39321268	
1457	0.39011134	0.39326135	
1457.2	0.39074407	0.39330999	
1457.4	0.39119266	0.39335861	
1457.6	0.39158772	0.39340721	
1457.8	0.39179838	0.39345578	
1458	0.39171004	0.39350432	
1458.2	0.39183441	0.39355284	
1458.4	0.3921939	0.39360134	
1458.6	0.39278799	0.39364981	
1458.8	0.39259416	0.39369825	
1459	0.39188816	0.39374667	
1459.2	0.39176788	0.39379507	
1459.4	0.39159614	0.39384344	
1459.6	0.39178562	0.39389179	
1459.8	0.39177174	0.39394011	
1460	0.39176597	0.3939884	
1460.2	0.39141885	0.39403667	
1460.4	0.39141047	0.39408492	
1460.6	0.39175347	0.39413314	
1460.8	0.39207779	0.39418134	
1461	0.39221201	0.39422951	
1461.2	0.39248384	0.39427766	
1461.4	0.39271914	0.39432578	
1461.6	0.39257145	0.39437388	
1461.8	0.39273773	0.39442195	
1462	0.392516	0.39447	
1462.2	0.39226177	0.39451802	
1462.4	0.39195721	0.39456602	
1462.6	0.39171855	0.39461399	
1462.8	0.39130574	0.39466194	
1463	0.39158391	0.39470987	
1463.2	0.39166503	0.39475777	
1463.4	0.39210899	0.39480564	
1463.6	0.39228421	0.39485349	
1463.8	0.39177945	0.39490132	
1464	0.39213855	0.39494912	
1464.2	0.39222293	0.39499689	
1464.4	0.39276638	0.39504465	
1464.6	0.39289546	0.39509237	
1464.8	0.39338662	0.39514007	
1465	0.39358439	0.39518775	
1465.2	0.39413604	0.39523541	
1465.4	0.39421328	0.39528304	
1465.6	0.39399329	0.39533064	
1465.8	0.39434173	0.39537822	
1466	0.39391447	0.39542578	
1466.2	0.39374729	0.39547331	
1466.4	0.39364739	0.39552081	
1466.6	0.39322855	0.39556829	
1466.8	0.39320655	0.39561575	
1467	0.39372533	0.39566319	
1467.2	0.39318169	0.39571059	
1467.4	0.39375753	0.39575798	
1467.6	0.39358398	0.39580534	
1467.8	0.39329875	0.39585267	
1468	0.39371167	0.39589998	
1468.2	0.39399335	0.39594727	
1468.4	0.39458999	0.39599453	
1468.6	0.39483815	0.39604177	
1468.8	0.39477111	0.39608899	
1469	0.39498297	0.39613618	
1469.2	0.3947184	0.39618334	
1469.4	0.39452219	0.39623048	
1469.6	0.39411152	0.3962776	
1469.8	0.39429942	0.39632469	
1470	0.39387724	0.39637176	
1470.2	0.39355408	0.3964188	
1470.4	0.39356189	0.39646582	
1470.6	0.39311572	0.39651282	
1470.8	0.39356018	0.39655979	
1471	0.39383008	0.39660674	
1471.2	0.39318482	0.39665366	
1471.4	0.39352169	0.39670056	
1471.6	0.39362706	0.39674743	
1471.8	0.3934932	0.39679428	
1472	0.39461661	0.39684111	
1472.2	0.39488308	0.39688791	
1472.4	0.39495856	0.39693469	
1472.6	0.39503359	0.39698144	
1472.8	0.39493058	0.39702817	
1473	0.39480238	0.39707488	
1473.2	0.39453722	0.39712156	
1473.4	0.39443067	0.39716822	
1473.6	0.39435643	0.39721485	
1473.8	0.39450719	0.39726146	
1474	0.39415404	0.39730805	
1474.2	0.3947161	0.39735461	
1474.4	0.39494101	0.39740115	
1474.6	0.39480566	0.39744766	
1474.8	0.3945957	0.39749415	
1475	0.39417286	0.39754062	
1475.2	0.39363605	0.39758706	
1475.4	0.39339324	0.39763348	
1475.6	0.39340762	0.39767987	
1475.8	0.39277854	0.39772624	
1476	0.39325147	0.39777259	
1476.2	0.39297268	0.39781891	
1476.4	0.39373284	0.39786521	
1476.6	0.39451599	0.39791148	
1476.8	0.39545607	0.39795773	
1477	0.39564353	0.39800396	
1477.2	0.39602013	0.39805016	
1477.4	0.39678628	0.39809634	
1477.6	0.39741424	0.3981425	
1477.8	0.39713038	0.39818863	
1478	0.39736492	0.39823474	
1478.2	0.39793428	0.39828082	
1478.4	0.39732529	0.39832689	
1478.6	0.39708745	0.39837292	
1478.8	0.39640791	0.39841894	
1479	0.39633005	0.39846493	
1479.2	0.39554337	0.39851089	
1479.4	0.3947082	0.39855683	
1479.6	0.39432277	0.39860275	
1479.8	0.39382279	0.39864865	
1480	0.39438685	0.39869452	
1480.2	0.39480284	0.39874037	
1480.4	0.39555297	0.39878619	
1480.6	0.39575044	0.39883199	
1480.8	0.39608889	0.39887777	
1481	0.39642268	0.39892352	
1481.2	0.39685043	0.39896925	
1481.4	0.39703788	0.39901496	
1481.6	0.39691435	0.39906064	
1481.8	0.39624897	0.3991063	
1482	0.39684303	0.39915194	
1482.2	0.39717716	0.39919755	
1482.4	0.39663382	0.39924314	
1482.6	0.39653164	0.3992887	
1482.8	0.39691562	0.39933425	
1483	0.39695253	0.39937976	
1483.2	0.39634553	0.39942526	
1483.4	0.39607055	0.39947073	
1483.6	0.39648137	0.39951618	
1483.8	0.39699079	0.3995616	
1484	0.39730219	0.399607	
1484.2	0.39748304	0.39965238	
1484.4	0.39750681	0.39969774	
1484.6	0.39776764	0.39974307	
1484.8	0.39777818	0.39978838	
1485	0.39761541	0.39983366	
1485.2	0.39732655	0.39987892	
1485.4	0.39730896	0.39992416	
1485.6	0.39727113	0.39996937	
1485.8	0.39717905	0.40001457	
1486	0.39759274	0.40005973	
1486.2	0.39785545	0.40010488	
1486.4	0.39776333	0.40015	
1486.6	0.39877623	0.4001951	
1486.8	0.39910576	0.40024017	
1487	0.39879206	0.40028523	
1487.2	0.39902508	0.40033025	
1487.4	0.39947029	0.40037526	
1487.6	0.39998928	0.40042024	
1487.8	0.40012573	0.4004652	
1488	0.39989681	0.40051014	
1488.2	0.3998882	0.40055505	
1488.4	0.39942226	0.40059994	
1488.6	0.3997684	0.40064481	
1488.8	0.39947861	0.40068965	
1489	0.3992095	0.40073447	
1489.2	0.39948894	0.40077927	
1489.4	0.39948597	0.40082404	
1489.6	0.39921758	0.40086879	
1489.8	0.39935039	0.40091352	
1490	0.39921115	0.40095823	
1490.2	0.39941702	0.40100291	
1490.4	0.39924064	0.40104757	
1490.6	0.39964187	0.40109221	
1490.8	0.39923682	0.40113682	
1491	0.39980835	0.40118141	
1491.2	0.40025242	0.40122598	
1491.4	0.40040796	0.40127052	
1491.6	0.40064496	0.40131504	
1491.8	0.40058623	0.40135954	
1492	0.40134374	0.40140402	
1492.2	0.40133866	0.40144847	
1492.4	0.40125685	0.4014929	
1492.6	0.40193234	0.40153731	
1492.8	0.40226902	0.40158169	
1493	0.40242537	0.40162605	
1493.2	0.40293177	0.40167039	
1493.4	0.40292914	0.4017147	
1493.6	0.40272105	0.401759	
1493.8	0.40291885	0.40180327	
1494	0.40234492	0.40184751	
1494.2	0.40165155	0.40189174	
1494.4	0.40122967	0.40193594	
1494.6	0.4011272	0.40198012	
1494.8	0.40132678	0.40202427	
1495	0.40148881	0.40206841	
1495.2	0.4009461	0.40211252	
1495.4	0.40044984	0.40215661	
1495.6	0.40057641	0.40220067	
1495.8	0.39994541	0.40224471	
1496	0.40028863	0.40228873	
1496.2	0.39938148	0.40233273	
1496.4	0.39947678	0.4023767	
1496.6	0.39946499	0.40242066	
1496.8	0.39972929	0.40246459	
1497	0.39995697	0.40250849	
1497.2	0.40068279	0.40255238	
1497.4	0.40094664	0.40259624	
1497.6	0.40093705	0.40264008	
1497.8	0.40155902	0.40268389	
1498	0.40160239	0.40272769	
1498.2	0.4013307	0.40277146	
1498.4	0.40127492	0.40281521	
1498.6	0.4013521	0.40285893	
1498.8	0.401617	0.40290264	
1499	0.40152555	0.40294632	
1499.2	0.40149558	0.40298997	
1499.4	0.40123869	0.40303361	
1499.6	0.40123462	0.40307722	
1499.8	0.40058938	0.40312082	
1500	0.40075453	0.40316438	
1500.2	0.40044483	0.40320793	
1500.4	0.40027576	0.40325145	
1500.6	0.39986874	0.40329496	
1500.8	0.40040589	0.40333843	
1501	0.40116755	0.40338189	
1501.2	0.40190961	0.40342533	
1501.4	0.40218956	0.40346874	
1501.6	0.40231793	0.40351213	
1501.8	0.40310114	0.40355549	
1502	0.40311967	0.40359884	
1502.2	0.40287208	0.40364216	
1502.4	0.40292715	0.40368546	
1502.6	0.40313512	0.40372874	
1502.8	0.40340971	0.40377199	
1503	0.40348003	0.40381523	
1503.2	0.40341839	0.40385844	
1503.4	0.40308451	0.40390163	
1503.6	0.40290362	0.40394479	
1503.8	0.40310921	0.40398794	
1504	0.40309664	0.40403106	
1504.2	0.40291327	0.40407416	
1504.4	0.4027423	0.40411724	
1504.6	0.40293168	0.40416029	
1504.8	0.40361147	0.40420333	
1505	0.40421802	0.40424634	
1505.2	0.40430813	0.40428933	
1505.4	0.40391997	0.4043323	
1505.6	0.40363138	0.40437524	
1505.8	0.40394975	0.40441816	
1506	0.40332681	0.40446106	
1506.2	0.4034156	0.40450394	
1506.4	0.403468	0.4045468	
1506.6	0.40308769	0.40458963	
1506.8	0.40317645	0.40463244	
1507	0.40286682	0.40467524	
1507.2	0.40245897	0.404718	
1507.4	0.40270201	0.40476075	
1507.6	0.40300353	0.40480347	
1507.8	0.40312006	0.40484618	
1508	0.40294179	0.40488886	
1508.2	0.40319955	0.40493151	
1508.4	0.40344539	0.40497415	
1508.6	0.40386066	0.40501677	
1508.8	0.40485854	0.40505936	
1509	0.40493715	0.40510193	
1509.2	0.40495909	0.40514448	
1509.4	0.40463471	0.405187	
1509.6	0.40468258	0.40522951	
1509.8	0.40522406	0.40527199	
1510	0.40480077	0.40531445	
1510.2	0.40584936	0.40535689	
1510.4	0.40602071	0.40539931	
1510.6	0.40647727	0.4054417	
1510.8	0.40597246	0.40548408	
1511	0.40557359	0.40552643	
1511.2	0.40593964	0.40556876	
1511.4	0.40672263	0.40561107	
1511.6	0.40636438	0.40565335	
1511.8	0.40620086	0.40569562	
1512	0.40646792	0.40573786	
1512.2	0.40627713	0.40578008	
1512.4	0.40609522	0.40582228	
1512.6	0.40611286	0.40586446	
1512.8	0.40613838	0.40590661	
1513	0.40560349	0.40594875	
1513.2	0.40535668	0.40599086	
1513.4	0.40492283	0.40603295	
1513.6	0.40541855	0.40607502	
1513.8	0.40555131	0.40611707	
1514	0.40552348	0.40615909	
1514.2	0.40582268	0.4062011	
1514.4	0.40579234	0.40624308	
1514.6	0.40566913	0.40628504	
1514.8	0.40475769	0.40632698	
1515	0.40544724	0.4063689	
1515.2	0.40587794	0.4064108	
1515.4	0.40566357	0.40645267	
1515.6	0.40501097	0.40649452	
1515.8	0.40489925	0.40653635	
1516	0.40460049	0.40657816	
1516.2	0.4039641	0.40661995	
1516.4	0.40408439	0.40666172	
1516.6	0.40470356	0.40670347	
1516.8	0.40478741	0.40674519	
1517	0.40488075	0.40678689	
1517.2	0.40540345	0.40682857	
1517.4	0.40554249	0.40687023	
1517.6	0.40558986	0.40691187	
1517.8	0.40528903	0.40695349	
1518	0.40538895	0.40699508	
1518.2	0.40545021	0.40703666	
1518.4	0.40613321	0.40707821	
1518.6	0.40582997	0.40711974	
1518.8	0.40618837	0.40716125	
1519	0.40628765	0.40720274	
1519.2	0.40588305	0.4072442	
1519.4	0.4060151	0.40728565	
1519.6	0.40576361	0.40732707	
1519.8	0.40584236	0.40736848	
1520	0.40566928	0.40740986	
1520.2	0.40620911	0.40745122	
1520.4	0.40650576	0.40749256	
1520.6	0.40699732	0.40753387	
1520.8	0.40717112	0.40757517	
1521	0.40706822	0.40761644	
1521.2	0.40773143	0.4076577	
1521.4	0.40721789	0.40769893	
1521.6	0.40720108	0.40774014	
1521.8	0.4075033	0.40778133	
1522	0.40703677	0.4078225	
1522.2	0.40747786	0.40786365	
1522.4	0.40777539	0.40790478	
1522.6	0.4076047	0.40794588	
1522.8	0.40824096	0.40798696	
1523	0.40795284	0.40802803	
1523.2	0.40869716	0.40806907	
1523.4	0.40916643	0.40811009	
1523.6	0.40914241	0.40815109	
1523.8	0.40922315	0.40819207	
1524	0.40922477	0.40823303	
1524.2	0.40949366	0.40827396	
1524.4	0.4091828	0.40831488	
1524.6	0.40935887	0.40835577	
1524.8	0.40934582	0.40839664	
1525	0.40888872	0.4084375	
1525.2	0.40900345	0.40847833	
1525.4	0.40858598	0.40851914	
1525.6	0.43438054	0.40855991	
1525.8	0.43408236	0.40853686	
1526	0.4339063	0.4085138	
1526.2	0.43378128	0.40849075	
1526.4	0.4337946	0.40846769	
1526.6	0.43333697	0.40844464	
1526.8	0.43287086	0.40842159	
1527	0.43239319	0.40839854	
1527.2	0.43204444	0.4083755	
1527.4	0.432021	0.40835245	
1527.6	0.43187757	0.4083294	
1527.8	0.43221688	0.40830636	
1528	0.43126221	0.40828332	
1528.2	0.43118641	0.40826028	
1528.4	0.43144499	0.40823724	
1528.6	0.43062832	0.4082142	
1528.8	0.43091228	0.40819116	
1529	0.43083119	0.40816813	
1529.2	0.43099892	0.40814509	
1529.4	0.43103922	0.40812206	
1529.6	0.43025569	0.40809902	
1529.8	0.43042637	0.40807599	
1530	0.43032246	0.40805296	
1530.2	0.42999804	0.40802994	
1530.4	0.43000586	0.40800691	
1530.6	0.42939342	0.40798388	
1530.8	0.42883507	0.40796086	
1531	0.42815746	0.40793784	
1531.2	0.42796942	0.40791481	
1531.4	0.42827998	0.40789179	
1531.6	0.42805258	0.40786878	
1531.8	0.42826347	0.40784576	
1532	0.42785449	0.40782274	
1532.2	0.42775307	0.40779973	
1532.4	0.42845579	0.40777671	
1532.6	0.42841281	0.4077537	
1532.8	0.42840331	0.40773069	
1533	0.4284265	0.40770768	
1533.2	0.42844065	0.40768467	
1533.4	0.42871114	0.40766166	
1533.6	0.42868494	0.40763866	
1533.8	0.42881083	0.40761565	
1534	0.42826553	0.40759265	
1534.2	0.42833405	0.40756965	
1534.4	0.42841079	0.40754664	
1534.6	0.42812031	0.40752364	
1534.8	0.42752849	0.40750065	
1535	0.42689132	0.40747765	
1535.2	0.42716232	0.40745465	
1535.4	0.42681704	0.40743166	
1535.6	0.42685025	0.40740867	
1535.8	0.42679312	0.40738567	
1536	0.42719973	0.40736268	
1536.2	0.42697648	0.40733969	
1536.4	0.42711398	0.40731671	
1536.6	0.42646082	0.40729372	
1536.8	0.42607462	0.40727073	
1537	0.42699682	0.40724775	
1537.2	0.42732049	0.40722477	
1537.4	0.42737232	0.40720179	
1537.6	0.42720531	0.40717881	
1537.8	0.42701081	0.40715583	
1538	0.42658321	0.40713285	
1538.2	0.4271252	0.40710987	
1538.4	0.4268423	0.4070869	
1538.6	0.42676688	0.40706392	
1538.8	0.42653444	0.40704095	
1539	0.42616158	0.40701798	
1539.2	0.42627575	0.40699501	
1539.4	0.42615989	0.40697204	
1539.6	0.42668643	0.40694908	
1539.8	0.42670143	0.40692611	
1540	0.42717589	0.40690314	
1540.2	0.42638676	0.40688018	
1540.4	0.4262624	0.40685722	
1540.6	0.42649794	0.40683426	
1540.8	0.4272615	0.4068113	
1541	0.42753804	0.40678834	
1541.2	0.42763214	0.40676538	
1541.4	0.42786093	0.40674243	
1541.6	0.42812352	0.40671947	
1541.8	0.42743732	0.40669652	
1542	0.42702405	0.40667357	
1542.2	0.42687637	0.40665062	
1542.4	0.42656723	0.40662767	
1542.6	0.42675767	0.40660472	
1542.8	0.42583202	0.40658178	
1543	0.42526491	0.40655883	
1543.2	0.42516252	0.40653589	
1543.4	0.42498479	0.40651294	
1543.6	0.42437682	0.40649	
1543.8	0.42433742	0.40646706	
1544	0.42377672	0.40644412	
1544.2	0.42308389	0.40642119	
1544.4	0.42338201	0.40639825	
1544.6	0.42392324	0.40637532	
1544.8	0.42347925	0.40635238	
1545	0.42380275	0.40632945	
1545.2	0.42409476	0.40630652	
1545.4	0.4238585	0.40628359	
1545.6	0.42392592	0.40626066	
1545.8	0.42331439	0.40623773	
1546	0.42333499	0.40621481	
1546.2	0.42381799	0.40619188	
1546.4	0.42403778	0.40616896	
1546.6	0.42347561	0.40614604	
1546.8	0.42273954	0.40612312	
1547	0.42318651	0.4061002	
1547.2	0.42341539	0.40607728	
1547.4	0.42327977	0.40605436	
1547.6	0.42288449	0.40603145	
1547.8	0.42293834	0.40600853	
1548	0.42255075	0.40598562	
1548.2	0.42235028	0.40596271	
1548.4	0.42245903	0.4059398	
1548.6	0.42260373	0.40591689	
1548.8	0.42232683	0.40589398	
1549	0.42312896	0.40587108	
1549.2	0.42209364	0.40584817	
1549.4	0.42153929	0.40582527	
1549.6	0.42185867	0.40580237	
1549.8	0.42186907	0.40577946	
1550	0.4220543	0.40575656	
1550.2	0.42222408	0.40573367	
1550.4	0.42215779	0.40571077	
1550.6	0.42228705	0.40568787	
1550.8	0.42284338	0.40566498	
1551	0.42302706	0.40564208	
1551.2	0.42277595	0.40561919	
1551.4	0.42273493	0.4055963	
1551.6	0.42246695	0.40557341	
1551.8	0.4226129	0.40555052	
1552	0.42247191	0.40552764	
1552.2	0.42262053	0.40550475	
1552.4	0.42224438	0.40548187	
1552.6	0.42221201	0.40545898	
1552.8	0.42202347	0.4054361	
1553	0.42086025	0.40541322	
1553.2	0.41994138	0.40539034	
1553.4	0.41958584	0.40536746	
1553.6	0.4197028	0.40534459	
1553.8	0.41915449	0.40532171	
1554	0.41874021	0.40529884	
1554.2	0.41914917	0.40527597	
1554.4	0.4191252	0.40525309	
1554.6	0.4191643	0.40523022	
1554.8	0.41916921	0.40520735	
1555	0.41917759	0.40518449	
1555.2	0.41965848	0.40516162	
1555.4	0.41982323	0.40513876	
1555.6	0.41955815	0.40511589	
1555.8	0.4200414	0.40509303	
1556	0.41989629	0.40507017	
1556.2	0.42019821	0.40504731	
1556.4	0.42018107	0.40502445	
1556.6	0.41979429	0.40500159	
1556.8	0.41968595	0.40497874	
1557	0.41953291	0.40495588	
1557.2	0.4199341	0.40493303	
1557.4	0.41951977	0.40491018	
1557.6	0.4191477	0.40488733	
1557.8	0.41855909	0.40486448	
1558	0.41861485	0.40484163	
1558.2	0.41880807	0.40481878	
1558.4	0.41842231	0.40479594	
1558.6	0.41821661	0.40477309	
1558.8	0.41825756	0.40475025	
1559	0.41821041	0.40472741	
1559.2	0.41829065	0.40470457	
1559.4	0.41751667	0.40468173	
1559.6	0.4176473	0.40465889	
1559.8	0.41779192	0.40463605	
1560	0.41755738	0.40461322	
1560.2	0.41794769	0.40459038	
1560.4	0.41820638	0.40456755	
1560.6	0.41783125	0.40454472	
1560.8	0.41875065	0.40452189	
1561	0.41892893	0.40449906	
1561.2	0.41888951	0.40447623	
1561.4	0.41869388	0.4044534	
1561.6	0.4188081	0.40443058	
1561.8	0.41896903	0.40440776	
1562	0.41905882	0.40438493	
1562.2	0.41877307	0.40436211	
1562.4	0.41876678	0.40433929	
1562.6	0.41819108	0.40431647	
1562.8	0.41821731	0.40429366	
1563	0.41789094	0.40427084	
1563.2	0.41785043	0.40424803	
1563.4	0.41753303	0.40422521	
1563.6	0.41742086	0.4042024	
1563.8	0.41729067	0.40417959	
1564	0.41750792	0.40415678	
1564.2	0.41783061	0.40413397	
1564.4	0.41805064	0.40411116	
1564.6	0.41770832	0.40408836	
1564.8	0.41780467	0.40406555	
1565	0.41787211	0.40404275	
1565.2	0.41752641	0.40401995	
1565.4	0.41702699	0.40399715	
1565.6	0.41725936	0.40397435	
1565.8	0.41675986	0.40395155	
1566	0.41612957	0.40392875	
1566.2	0.41581182	0.40390596	
1566.4	0.41583432	0.40388316	
1566.6	0.41577719	0.40386037	
1566.8	0.41551061	0.40383758	
1567	0.41562173	0.40381479	
1567.2	0.41611292	0.403792	
1567.4	0.41611433	0.40376921	
1567.6	0.41609528	0.40374643	
1567.8	0.41643812	0.40372364	
1568	0.41701701	0.40370086	
1568.2	0.41685721	0.40367807	
1568.4	0.41658954	0.40365529	
1568.6	0.41615011	0.40363251	
1568.8	0.4163166	0.40360973	
1569	0.41701148	0.40358696	
1569.2	0.41684157	0.40356418	
1569.4	0.41687991	0.40354141	
1569.6	0.41742501	0.40351863	
1569.8	0.4167062	0.40349586	
1570	0.41706618	0.40347309	
1570.2	0.41737313	0.40345032	
1570.4	0.41729714	0.40342755	
1570.6	0.41724579	0.40340478	
1570.8	0.41697664	0.40338202	
1571	0.41724609	0.40335925	
1571.2	0.41695726	0.40333649	
1571.4	0.41602495	0.40331373	
1571.6	0.41562256	0.40329097	
1571.8	0.4152276	0.40326821	
1572	0.41476122	0.40324545	
1572.2	0.4139231	0.40322269	
1572.4	0.41326436	0.40319994	
1572.6	0.41237218	0.40317718	
1572.8	0.41246122	0.40315443	
1573	0.41249566	0.40313168	
1573.2	0.41224548	0.40310893	
1573.4	0.4123405	0.40308618	
1573.6	0.4125793	0.40306343	
1573.8	0.41220189	0.40304068	
1574	0.41246402	0.40301794	
1574.2	0.41272838	0.40299519	
1574.4	0.41311843	0.40297245	
1574.6	0.41365115	0.40294971	
1574.8	0.41423184	0.40292697	
1575	0.41454498	0.40290423	
1575.2	0.41394363	0.40288149	
1575.4	0.41398394	0.40285876	
1575.6	0.41410989	0.40283602	
1575.8	0.413877	0.40281329	
1576	0.41375229	0.40279056	
1576.2	0.41306867	0.40276782	
1576.4	0.41270207	0.40274509	
1576.6	0.41261978	0.40272237	
1576.8	0.41218466	0.40269964	
1577	0.41190138	0.40267691	
1577.2	0.41202195	0.40265419	
1577.4	0.41180162	0.40263146	
1577.6	0.41159296	0.40260874	
1577.8	0.41139646	0.40258602	
1578	0.41177149	0.4025633	
1578.2	0.41270632	0.40254058	
1578.4	0.41299256	0.40251786	
1578.6	0.41353283	0.40249515	
1578.8	0.41332806	0.40247243	
1579	0.41297969	0.40244972	
1579.2	0.41253355	0.40242701	
1579.4	0.41285919	0.4024043	
1579.6	0.41233049	0.40238159	
1579.8	0.41225883	0.40235888	
1580	0.41189321	0.40233617	
1580.2	0.4118708	0.40231347	
1580.4	0.41249946	0.40229076	
1580.6	0.41250738	0.40226806	
1580.8	0.41171908	0.40224536	
1581	0.41165128	0.40222266	
1581.2	0.4115264	0.40219996	
1581.4	0.41047041	0.40217726	
1581.6	0.41088742	0.40215457	
1581.8	0.41096952	0.40213187	
1582	0.41107899	0.40210918	
1582.2	0.41147321	0.40208648	
1582.4	0.41097915	0.40206379	
1582.6	0.41076084	0.4020411	
1582.8	0.41025196	0.40201841	
1583	0.40998026	0.40199572	
1583.2	0.40937985	0.40197304	
1583.4	0.40962836	0.40195035	
1583.6	0.40955436	0.40192767	
1583.8	0.41001229	0.40190499	
1584	0.40997999	0.40188231	
1584.2	0.41065064	0.40185963	
1584.4	0.41093202	0.40183695	
1584.6	0.41164181	0.40181427	
1584.8	0.411704	0.40179159	
1585	0.41192678	0.40176892	
1585.2	0.41221613	0.40174625	
1585.4	0.41186314	0.40172357	
1585.6	0.41268417	0.4017009	
1585.8	0.41269445	0.40167823	
1586	0.41280564	0.40165556	
1586.2	0.41331434	0.4016329	
1586.4	0.41296155	0.40161023	
1586.6	0.41262827	0.40158757	
1586.8	0.41224223	0.4015649	
1587	0.41154707	0.40154224	
1587.2	0.41161844	0.40151958	
1587.4	0.41163263	0.40149692	
1587.6	0.41102447	0.40147426	
1587.8	0.41049324	0.40145161	
1588	0.40997111	0.40142895	
1588.2	0.40973534	0.4014063	
1588.4	0.40933412	0.40138364	
1588.6	0.40946968	0.40136099	
1588.8	0.40866705	0.40133834	
1589	0.40819532	0.40131569	
1589.2	0.40794214	0.40129304	
1589.4	0.40752533	0.4012704	
1589.6	0.40769249	0.40124775	
1589.8	0.40796126	0.40122511	
1590	0.40858312	0.40120246	
1590.2	0.4091582	0.40117982	
1590.4	0.40936242	0.40115718	
1590.6	0.41000609	0.40113454	
1590.8	0.41059503	0.4011119	
1591	0.41100598	0.40108927	
1591.2	0.41205185	0.40106663	
1591.4	0.41187507	0.401044	
1591.6	0.41174652	0.40102137	
1591.8	0.41196229	0.40099873	
1592	0.41241562	0.4009761	
1592.2	0.41239529	0.40095348	
1592.4	0.41187751	0.40093085	
1592.6	0.41140999	0.40090822	
1592.8	0.41051548	0.4008856	
1593	0.41005242	0.40086297	
1593.2	0.40999418	0.40084035	
1593.4	0.40984966	0.40081773	
1593.6	0.41018572	0.40079511	
1593.8	0.40983008	0.40077249	
1594	0.4099583	0.40074987	
1594.2	0.41020821	0.40072726	
1594.4	0.41064981	0.40070464	
1594.6	0.41074927	0.40068203	
1594.8	0.41064758	0.40065942	
1595	0.41084974	0.40063681	
1595.2	0.41074858	0.4006142	
1595.4	0.4105316	0.40059159	
1595.6	0.41064408	0.40056898	
1595.8	0.41130161	0.40054638	
1596	0.41136202	0.40052377	
1596.2	0.41099627	0.40050117	
1596.4	0.41029767	0.40047857	
1596.6	0.41046443	0.40045596	
1596.8	0.41014157	0.40043337	
1597	0.41027402	0.40041077	
1597.2	0.41041219	0.40038817	
1597.4	0.41020807	0.40036557	
1597.6	0.41010943	0.40034298	
1597.8	0.40939068	0.40032039	
1598	0.40921743	0.4002978	
1598.2	0.40875216	0.4002752	
1598.4	0.40870768	0.40025262	
1598.6	0.40830764	0.40023003	
1598.8	0.40846593	0.40020744	
1599	0.40811053	0.40018486	
1599.2	0.40737135	0.40016227	
1599.4	0.40721475	0.40013969	
1599.6	0.40659449	0.40011711	
1599.8	0.40634757	0.40009453	
1600	0.40571519	0.40007195	
1600.2	0.40565964	0.40004937	
1600.4	0.40585061	0.40002679	
1600.6	0.40620946	0.40000422	
1600.8	0.40576825	0.39998164	
1601	0.40570196	0.39995907	
1601.2	0.40592731	0.3999365	
1601.4	0.40601419	0.39991393	
1601.6	0.40704565	0.39989136	
1601.8	0.40708489	0.39986879	
1602	0.40768019	0.39984623	
1602.2	0.4077934	0.39982366	
1602.4	0.40882231	0.3998011	
1602.6	0.40862645	0.39977853	
1602.8	0.4082522	0.39975597	
1603	0.40786179	0.39973341	
1603.2	0.40763365	0.39971085	
1603.4	0.40749443	0.3996883	
1603.6	0.40753155	0.39966574	
1603.8	0.40793905	0.39964319	
1604	0.40785706	0.39962063	
1604.2	0.40795504	0.39959808	
1604.4	0.40789055	0.39957553	
1604.6	0.4078207	0.39955298	
1604.8	0.40757666	0.39953043	
1605	0.40751255	0.39950788	
1605.2	0.4082192	0.39948534	
1605.4	0.40827109	0.39946279	
1605.6	0.40881286	0.39944025	
1605.8	0.40853489	0.39941771	
1606	0.40938931	0.39939517	
1606.2	0.4083457	0.39937263	
1606.4	0.40856047	0.39935009	
1606.6	0.40832237	0.39932755	
1606.8	0.40812248	0.39930502	
1607	0.4084039	0.39928248	
1607.2	0.40902798	0.39925995	
1607.4	0.40878161	0.39923742	
1607.6	0.40838166	0.39921489	
1607.8	0.40803766	0.39919236	
1608	0.40775775	0.39916983	
1608.2	0.40742778	0.3991473	
1608.4	0.40692085	0.39912478	
1608.6	0.40651572	0.39910225	
1608.8	0.4063804	0.39907973	
1609	0.40593505	0.39905721	
1609.2	0.40563708	0.39903469	
1609.4	0.40521613	0.39901217	
1609.6	0.40488328	0.39898965	
1609.8	0.40451703	0.39896713	
1610	0.4048993	0.39894462	
1610.2	0.40402691	0.3989221	
1610.4	0.40499469	0.39889959	
1610.6	0.4054715	0.39887708	
1610.8	0.40568104	0.39885457	
1611	0.40666291	0.39883206	
1611.2	0.40693401	0.39880955	
1611.4	0.40649195	0.39878704	
1611.6	0.40664892	0.39876454	
1611.8	0.40657196	0.39874203	
1612	0.40653892	0.39871953	
1612.2	0.40597813	0.39869703	
1612.4	0.40578544	0.39867453	
1612.6	0.40584117	0.39865203	
1612.8	0.40601538	0.39862953	
1613	0.40523726	0.39860704	
1613.2	0.40470547	0.39858454	
1613.4	0.40408182	0.39856205	
1613.6	0.40327424	0.39853956	
1613.8	0.40243212	0.39851706	
1614	0.40234456	0.39849457	
1614.2	0.40233613	0.39847209	
1614.4	0.40298406	0.3984496	
1614.6	0.40308782	0.39842711	
1614.8	0.40381981	0.39840463	
1615	0.40447884	0.39838214	
1615.2	0.404127	0.39835966	
1615.4	0.40447257	0.39833718	
1615.6	0.40392562	0.3983147	
1615.8	0.40395316	0.39829222	
1616	0.40370418	0.39826974	
1616.2	0.40363608	0.39824727	
1616.4	0.40385594	0.39822479	
1616.6	0.40436803	0.39820232	
1616.8	0.4043706	0.39817985	
1617	0.40402567	0.39815738	
1617.2	0.40379411	0.39813491	
1617.4	0.40338695	0.39811244	
1617.6	0.40317822	0.39808997	
1617.8	0.40307525	0.3980675	
1618	0.40346012	0.39804504	
1618.2	0.40372081	0.39802258	
1618.4	0.40432853	0.39800011	
1618.6	0.40445322	0.39797765	
1618.8	0.40470305	0.39795519	
1619	0.40474395	0.39793273	
1619.2	0.40438511	0.39791028	
1619.4	0.4044735	0.39788782	
1619.6	0.4038092	0.39786537	
1619.8	0.40382071	0.39784291	
1620	0.40293254	0.39782046	
1620.2	0.40293282	0.39779801	
1620.4	0.40320362	0.39777556	
1620.6	0.40345222	0.39775311	
1620.8	0.40336767	0.39773067	
1621	0.40377464	0.39770822	
1621.2	0.40407142	0.39768578	
1621.4	0.40334294	0.39766333	
1621.6	0.40340264	0.39764089	
1621.8	0.40324296	0.39761845	
1622	0.40321366	0.39759601	
1622.2	0.40328427	0.39757357	
1622.4	0.40355479	0.39755114	
1622.6	0.40283759	0.3975287	
1622.8	0.40238068	0.39750627	
1623	0.40273552	0.39748383	
1623.2	0.40223577	0.3974614	
1623.4	0.40226418	0.39743897	
1623.6	0.40224682	0.39741654	
1623.8	0.40162097	0.39739411	
1624	0.40176699	0.39737169	
1624.2	0.40216635	0.39734926	
1624.4	0.40237229	0.39732684	
1624.6	0.40283888	0.39730442	
1624.8	0.40322326	0.39728199	
1625	0.40360867	0.39725957	
1625.2	0.40309972	0.39723715	
1625.4	0.40261202	0.39721474	
1625.6	0.40275287	0.39719232	
1625.8	0.40281198	0.3971699	
1626	0.40307531	0.39714749	
1626.2	0.40305036	0.39712508	
1626.4	0.40253889	0.39710267	
1626.6	0.40219566	0.39708026	
1626.8	0.40233342	0.39705785	
1627	0.40260776	0.39703544	
1627.2	0.40236716	0.39701303	
1627.4	0.40250089	0.39699063	
1627.6	0.40218432	0.39696822	
1627.8	0.40175797	0.39694582	
1628	0.40146959	0.39692342	
1628.2	0.40086875	0.39690102	
1628.4	0.40029011	0.39687862	
1628.6	0.39998502	0.39685622	
1628.8	0.39910153	0.39683383	
1629	0.39919652	0.39681143	
1629.2	0.39901978	0.39678904	
1629.4	0.39906553	0.39676665	
1629.6	0.3993653	0.39674425	
1629.8	0.40023281	0.39672186	
1630	0.40062995	0.39669948	
1630.2	0.40083563	0.39667709	
1630.4	0.40139827	0.3966547	
1630.6	0.40196542	0.39663232	
1630.8	0.40241446	0.39660993	
1631	0.40259609	0.39658755	
1631.2	0.4029707	0.39656517	
1631.4	0.40302152	0.39654279	
1631.6	0.40274398	0.39652041	
1631.8	0.40262587	0.39649803	
1632	0.40157248	0.39647566	
1632.2	0.40114104	0.39645328	
1632.4	0.40086192	0.39643091	
1632.6	0.40071032	0.39640854	
1632.8	0.40065975	0.39638617	
1633	0.40147987	0.3963638	
1633.2	0.4016297	0.39634143	
1633.4	0.40143071	0.39631906	
1633.6	0.40147413	0.39629669	
1633.8	0.40159433	0.39627433	
1634	0.40079944	0.39625197	
1634.2	0.4006684	0.3962296	
1634.4	0.40067801	0.39620724	
1634.6	0.40029203	0.39618488	
1634.8	0.39978554	0.39616252	
1635	0.39889492	0.39614017	
1635.2	0.39881452	0.39611781	
1635.4	0.39862034	0.39609546	
1635.6	0.39840798	0.3960731	
1635.8	0.39782237	0.39605075	
1636	0.39772731	0.3960284	
1636.2	0.39796594	0.39600605	
1636.4	0.3976921	0.3959837	
1636.6	0.39727753	0.39596136	
1636.8	0.3976002	0.39593901	
1637	0.39836839	0.39591667	
1637.2	0.39785692	0.39589432	
1637.4	0.39760713	0.39587198	
1637.6	0.39792086	0.39584964	
1637.8	0.39821945	0.3958273	
1638	0.3978058	0.39580496	
1638.2	0.39858958	0.39578262	
1638.4	0.3989283	0.39576029	
1638.6	0.39899823	0.39573795	
1638.8	0.39872616	0.39571562	
1639	0.39855584	0.39569329	
1639.2	0.39892829	0.39567096	
1639.4	0.39882209	0.39564863	
1639.6	0.39889665	0.3956263	
1639.8	0.39854246	0.39560397	
1640	0.39927581	0.39558165	
1640.2	0.39923244	0.39555932	
1640.4	0.39871611	0.395537	
1640.6	0.39866059	0.39551468	
1640.8	0.39905704	0.39549236	
1641	0.39895767	0.39547004	
1641.2	0.39870443	0.39544772	
1641.4	0.39907888	0.3954254	
1641.6	0.3991428	0.39540309	
1641.8	0.39899749	0.39538077	
1642	0.39916283	0.39535846	
1642.2	0.3995875	0.39533615	
1642.4	0.39948944	0.39531384	
1642.6	0.39897328	0.39529153	
1642.8	0.39850405	0.39526922	
1643	0.39817441	0.39524691	
1643.2	0.39766265	0.39522461	
1643.4	0.3976968	0.3952023	
1643.6	0.39804554	0.39518	
1643.8	0.39752054	0.3951577	
1644	0.39789819	0.3951354	
1644.2	0.39805921	0.3951131	
1644.4	0.39799373	0.3950908	
1644.6	0.39842291	0.39506851	
1644.8	0.39860694	0.39504621	
1645	0.39877843	0.39502392	
1645.2	0.39940442	0.39500162	
1645.4	0.39920179	0.39497933	
1645.6	0.39875092	0.39495704	
1645.8	0.39945344	0.39493475	
1646	0.39918063	0.39491246	
1646.2	0.39871997	0.39489018	
1646.4	0.39841218	0.39486789	
1646.6	0.39795007	0.39484561	
1646.8	0.39760395	0.39482332	
1647	0.39736383	0.39480104	
1647.2	0.39689728	0.39477876	
1647.4	0.39690085	0.39475648	
1647.6	0.39627134	0.39473421	
1647.8	0.39613143	0.39471193	
1648	0.39654832	0.39468965	
1648.2	0.39681213	0.39466738	
1648.4	0.39692838	0.39464511	
1648.6	0.39742007	0.39462284	
1648.8	0.39747088	0.39460057	
1649	0.39774543	0.3945783	
1649.2	0.39775875	0.39455603	
1649.4	0.3975202	0.39453376	
1649.6	0.39758378	0.3945115	
1649.8	0.39769305	0.39448923	
1650	0.39695815	0.39446697	
1650.2	0.39702552	0.39444471	
1650.4	0.39731551	0.39442245	
1650.6	0.39741796	0.39440019	
1650.8	0.39759373	0.39437793	
1651	0.39768176	0.39435568	
1651.2	0.39783419	0.39433342	
1651.4	0.39787281	0.39431117	
1651.6	0.39772812	0.39428891	
1651.8	0.39762699	0.39426666	
1652	0.39753376	0.39424441	
1652.2	0.39734968	0.39422216	
1652.4	0.39720541	0.39419992	
1652.6	0.39760855	0.39417767	
1652.8	0.3979715	0.39415542	
1653	0.39779861	0.39413318	
1653.2	0.39754688	0.39411094	
1653.4	0.39779742	0.3940887	
1653.6	0.39770339	0.39406646	
1653.8	0.39684863	0.39404422	
1654	0.39654951	0.39402198	
1654.2	0.39696143	0.39399974	
1654.4	0.39716229	0.39397751	
1654.6	0.39684232	0.39395527	
1654.8	0.39684159	0.39393304	
1655	0.39671887	0.39391081	
1655.2	0.39671514	0.39388858	
1655.4	0.39626374	0.39386635	
1655.6	0.39616632	0.39384412	
1655.8	0.39633845	0.3938219	
1656	0.39625205	0.39379967	
1656.2	0.39609197	0.39377745	
1656.4	0.39606092	0.39375523	
1656.6	0.39643526	0.393733	
1656.8	0.39674893	0.39371078	
1657	0.39623395	0.39368856	
1657.2	0.39649331	0.39366635	
1657.4	0.39723745	0.39364413	
1657.6	0.3970014	0.39362192	
1657.8	0.39674268	0.3935997	
1658	0.39696824	0.39357749	
1658.2	0.3973243	0.39355528	
1658.4	0.39688778	0.39353307	
1658.6	0.3965485	0.39351086	
1658.8	0.39682194	0.39348865	
1659	0.39726701	0.39346645	
1659.2	0.39746858	0.39344424	
1659.4	0.397508	0.39342204	
1659.6	0.3979067	0.39339983	
1659.8	0.39768673	0.39337763	
1660	0.39756844	0.39335543	
1660.2	0.39761452	0.39333323	
1660.4	0.39732986	0.39331104	
1660.6	0.39696348	0.39328884	
1660.8	0.39719384	0.39326665	
1661	0.39695418	0.39324445	
1661.2	0.39752674	0.39322226	
1661.4	0.39764186	0.39320007	
1661.6	0.3968802	0.39317788	
1661.8	0.39660494	0.39315569	
1662	0.39618217	0.3931335	
1662.2	0.39623297	0.39311132	
1662.4	0.39591882	0.39308913	
1662.6	0.39594152	0.39306695	
1662.8	0.3958689	0.39304476	
1663	0.39632877	0.39302258	
1663.2	0.39606379	0.3930004	
1663.4	0.3957627	0.39297822	
1663.6	0.39539538	0.39295605	
1663.8	0.39456186	0.39293387	
1664	0.39459151	0.3929117	
1664.2	0.39410792	0.39288952	
1664.4	0.39401048	0.39286735	
1664.6	0.39360161	0.39284518	
1664.8	0.3943046	0.39282301	
1665	0.39379932	0.39280084	
1665.2	0.39396793	0.39277867	
1665.4	0.39349029	0.39275651	
1665.6	0.39318563	0.39273434	
1665.8	0.39377112	0.39271218	
1666	0.3941998	0.39269001	
1666.2	0.3949583	0.39266785	
1666.4	0.39490702	0.39264569	
1666.6	0.395376	0.39262354	
1666.8	0.39539226	0.39260138	
1667	0.39587901	0.39257922	
1667.2	0.39608393	0.39255707	
1667.4	0.39586498	0.39253491	
1667.6	0.39582848	0.39251276	
1667.8	0.39572692	0.39249061	
1668	0.39592777	0.39246846	
1668.2	0.39587882	0.39244631	
1668.4	0.3956829	0.39242416	
1668.6	0.39542326	0.39240202	
1668.8	0.3949546	0.39237987	
1669	0.39396761	0.39235773	
1669.2	0.39443588	0.39233559	
1669.4	0.39444992	0.39231344	
1669.6	0.39462463	0.3922913	
1669.8	0.39488558	0.39226917	
1670	0.39509101	0.39224703	
1670.2	0.39508034	0.39222489	
1670.4	0.39516705	0.39220276	
1670.6	0.39572036	0.39218062	
1670.8	0.3960062	0.39215849	
1671	0.39660634	0.39213636	
1671.2	0.39727202	0.39211423	
1671.4	0.39704491	0.3920921	
1671.6	0.39738381	0.39206997	
1671.8	0.39693167	0.39204785	
1672	0.39660003	0.39202572	
1672.2	0.39675073	0.3920036	
1672.4	0.39674172	0.39198148	
1672.6	0.39663674	0.39195935	
1672.8	0.39630181	0.39193723	
1673	0.3961129	0.39191512	
1673.2	0.39681856	0.391893	
1673.4	0.39684324	0.39187088	
1673.6	0.39667895	0.39184877	
1673.8	0.39691845	0.39182665	
1674	0.39666123	0.39180454	
1674.2	0.39640922	0.39178243	
1674.4	0.39654619	0.39176032	
1674.6	0.39618191	0.39173821	
1674.8	0.39577577	0.3917161	
1675	0.39550558	0.391694	
1675.2	0.39557701	0.39167189	
1675.4	0.39520392	0.39164979	
1675.6	0.39577106	0.39162769	
1675.8	0.39503326	0.39160559	
1676	0.39511323	0.39158349	
1676.2	0.39496852	0.39156139	
1676.4	0.39486908	0.39153929	
1676.6	0.39450315	0.39151719	
1676.8	0.39449062	0.3914951	
1677	0.39431108	0.391473	
1677.2	0.39433836	0.39145091	
1677.4	0.39406779	0.39142882	
1677.6	0.39414075	0.39140673	
1677.8	0.39398714	0.39138464	
1678	0.39349868	0.39136255	
1678.2	0.39337688	0.39134047	
1678.4	0.39300794	0.39131838	
1678.6	0.39281049	0.3912963	
1678.8	0.39299042	0.39127422	
1679	0.39332733	0.39125213	
1679.2	0.39399358	0.39123005	
1679.4	0.39442974	0.39120798	
1679.6	0.39506641	0.3911859	
1679.8	0.3941858	0.39116382	
1680	0.3942487	0.39114175	
1680.2	0.39435578	0.39111967	
1680.4	0.3944512	0.3910976	
1680.6	0.39381572	0.39107553	
1680.8	0.39373311	0.39105346	
1681	0.39372223	0.39103139	
1681.2	0.39298768	0.39100932	
1681.4	0.39317103	0.39098726	
1681.6	0.39299582	0.39096519	
1681.8	0.39225511	0.39094313	
1682	0.3917969	0.39092106	
1682.2	0.391478	0.390899	
1682.4	0.39153552	0.39087694	
1682.6	0.39146464	0.39085488	
1682.8	0.39122531	0.39083283	
1683	0.39195703	0.39081077	
1683.2	0.39204998	0.39078871	
1683.4	0.39279759	0.39076666	
1683.6	0.39308095	0.39074461	
1683.8	0.39286748	0.39072256	
1684	0.39298671	0.39070051	
1684.2	0.39324455	0.39067846	
1684.4	0.39302506	0.39065641	
1684.6	0.39302092	0.39063436	
1684.8	0.39333051	0.39061232	
1685	0.39366721	0.39059027	
1685.2	0.39317423	0.39056823	
1685.4	0.39260179	0.39054619	
1685.6	0.3922016	0.39052415	
1685.8	0.39189065	0.39050211	
1686	0.39204706	0.39048007	
1686.2	0.39197447	0.39045804	
1686.4	0.39198847	0.390436	
1686.6	0.39201569	0.39041397	
1686.8	0.39201494	0.39039193	
1687	0.39253348	0.3903699	
1687.2	0.39218031	0.39034787	
1687.4	0.39260213	0.39032584	
1687.6	0.39262647	0.39030382	
1687.8	0.39277042	0.39028179	
1688	0.39302137	0.39025976	
1688.2	0.39303386	0.39023774	
1688.4	0.39318481	0.39021572	
1688.6	0.39365165	0.3901937	
1688.8	0.39339093	0.39017168	
1689	0.3935993	0.39014966	
1689.2	0.39281026	0.39012764	
1689.4	0.39248066	0.39010562	
1689.6	0.39280897	0.39008361	
1689.8	0.39266825	0.39006159	
1690	0.39231999	0.39003958	
1690.2	0.39149803	0.39001757	
1690.4	0.39137338	0.38999556	
1690.6	0.39144397	0.38997355	
1690.8	0.39086638	0.38995154	
1691	0.39064011	0.38992953	
1691.2	0.39029002	0.38990753	
1691.4	0.38997844	0.38988552	
1691.6	0.39024787	0.38986352	
1691.8	0.39054626	0.38984152	
1692	0.39036517	0.38981952	
1692.2	0.39023091	0.38979752	
1692.4	0.39063356	0.38977552	
1692.6	0.39087904	0.38975353	
1692.8	0.39073857	0.38973153	
1693	0.39005674	0.38970954	
1693.2	0.39006384	0.38968754	
1693.4	0.39018277	0.38966555	
1693.6	0.38967343	0.38964356	
1693.8	0.38963407	0.38962157	
1694	0.38946677	0.38959958	
1694.2	0.38938976	0.3895776	
1694.4	0.39021692	0.38955561	
1694.6	0.39048631	0.38953363	
1694.8	0.39034693	0.38951164	
1695	0.39053655	0.38948966	
1695.2	0.39039597	0.38946768	
1695.4	0.39038554	0.3894457	
1695.6	0.39061696	0.38942372	
1695.8	0.39071294	0.38940175	
1696	0.39076422	0.38937977	
1696.2	0.39096706	0.3893578	
1696.4	0.39113382	0.38933582	
1696.6	0.39107375	0.38931385	
1696.8	0.39110857	0.38929188	
1697	0.39090241	0.38926991	
1697.2	0.39164045	0.38924794	
1697.4	0.39163228	0.38922598	
1697.6	0.39111875	0.38920401	
1697.8	0.39137226	0.38918205	
1698	0.39089493	0.38916008	
1698.2	0.3907689	0.38913812	
1698.4	0.39060078	0.38911616	
1698.6	0.39016984	0.3890942	
1698.8	0.3903545	0.38907224	
1699	0.39013766	0.38905028	
1699.2	0.38972565	0.38902833	
1699.4	0.38943429	0.38900637	
1699.6	0.3895884	0.38898442	
1699.8	0.3895554	0.38896247	
1700	0.39013785	0.38894052	
1700.2	0.39009664	0.38891857	
1700.4	0.39008353	0.38889662	
1700.6	0.38967339	0.38887467	
1700.8	0.39009097	0.38885273	
1701	0.39059509	0.38883078	
1701.2	0.39091151	0.38880884	
1701.4	0.39057209	0.3887869	
1701.6	0.38998084	0.38876496	
1701.8	0.39000393	0.38874302	
1702	0.38939535	0.38872108	
1702.2	0.38895548	0.38869914	
1702.4	0.38852506	0.3886772	
1702.6	0.38874158	0.38865527	
1702.8	0.38904934	0.38863334	
1703	0.38842391	0.3886114	
1703.2	0.38818199	0.38858947	
1703.4	0.38832105	0.38856754	
1703.6	0.38837949	0.38854561	
1703.8	0.38860588	0.38852369	
1704	0.38917623	0.38850176	
1704.2	0.38932271	0.38847984	
1704.4	0.3897395	0.38845791	
1704.6	0.39006074	0.38843599	
1704.8	0.39092895	0.38841407	
1705	0.39143802	0.38839215	
1705.2	0.39193948	0.38837023	
1705.4	0.39219871	0.38834831	
1705.6	0.39240289	0.3883264	
1705.8	0.39233736	0.38830448	
1706	0.39198342	0.38828257	
1706.2	0.39141979	0.38826066	
1706.4	0.39153381	0.38823874	
1706.6	0.39129594	0.38821683	
1706.8	0.39031289	0.38819493	
1707	0.38950736	0.38817302	
1707.2	0.38880908	0.38815111	
1707.4	0.38855835	0.38812921	
1707.6	0.3882799	0.3881073	
1707.8	0.38847548	0.3880854	
1708	0.38872335	0.3880635	
1708.2	0.38855343	0.3880416	
1708.4	0.38878748	0.3880197	
1708.6	0.38888451	0.3879978	
1708.8	0.38929156	0.38797591	
1709	0.38985676	0.38795401	
1709.2	0.39054809	0.38793212	
1709.4	0.39077638	0.38791022	
1709.6	0.39056721	0.38788833	
1709.8	0.3903463	0.38786644	
1710	0.39045185	0.38784455	
1710.2	0.39048005	0.38782267	
1710.4	0.39058154	0.38780078	
1710.6	0.3903871	0.38777889	
1710.8	0.39001566	0.38775701	
1711	0.39065448	0.38773513	
1711.2	0.39051431	0.38771325	
1711.4	0.39061211	0.38769137	
1711.6	0.3905815	0.38766949	
1711.8	0.39056939	0.38764761	
1712	0.39077155	0.38762573	
1712.2	0.39014935	0.38760386	
1712.4	0.39049622	0.38758198	
1712.6	0.39023896	0.38756011	
1712.8	0.38951968	0.38753824	
1713	0.38884495	0.38751637	
1713.2	0.38823598	0.3874945	
1713.4	0.38788934	0.38747263	
1713.6	0.38722422	0.38745076	
1713.8	0.38668423	0.3874289	
1714	0.38676438	0.38740703	
1714.2	0.38660809	0.38738517	
1714.4	0.38657257	0.38736331	
1714.6	0.38696518	0.38734145	
1714.8	0.38723301	0.38731959	
1715	0.38796337	0.38729773	
1715.2	0.38826798	0.38727587	
1715.4	0.38873675	0.38725402	
1715.6	0.38930255	0.38723216	
1715.8	0.38980579	0.38721031	
1716	0.3900963	0.38718846	
1716.2	0.39040641	0.38716661	
1716.4	0.39086961	0.38714476	
1716.6	0.3901915	0.38712291	
1716.8	0.39004321	0.38710106	
1717	0.39043619	0.38707922	
1717.2	0.39016407	0.38705737	
1717.4	0.38971363	0.38703553	
1717.6	0.38940001	0.38701369	
1717.8	0.3891421	0.38699185	
1718	0.38900045	0.38697001	
1718.2	0.38810025	0.38694817	
1718.4	0.38760491	0.38692633	
1718.6	0.3874045	0.38690449	
1718.8	0.38706911	0.38688266	
1719	0.38708432	0.38686083	
1719.2	0.38709153	0.38683899	
1719.4	0.38705962	0.38681716	
1719.6	0.38735373	0.38679533	
1719.8	0.38764392	0.38677351	
1720	0.38749821	0.38675168	
1720.2	0.38755554	0.38672985	
1720.4	0.38755562	0.38670803	
1720.6	0.38773076	0.3866862	
1720.8	0.38841532	0.38666438	
1721	0.38885208	0.38664256	
1721.2	0.38829358	0.38662074	
1721.4	0.3879624	0.38659892	
1721.6	0.38811414	0.3865771	
1721.8	0.38772895	0.38655529	
1722	0.38780004	0.38653347	
1722.2	0.38691994	0.38651166	
1722.4	0.38681838	0.38648985	
1722.6	0.38648919	0.38646803	
1722.8	0.38645622	0.38644622	
1723	0.38620687	0.38642442	
1723.2	0.38653963	0.38640261	
1723.4	0.38657256	0.3863808	
1723.6	0.38627183	0.386359	
1723.8	0.38534312	0.38633719	
1724	0.38457196	0.38631539	
1724.2	0.38467119	0.38629359	
1724.4	0.3850798	0.38627179	
1724.6	0.3855014	0.38624999	
1724.8	0.38559022	0.38622819	
1725	0.38593249	0.3862064	
1725.2	0.38549477	0.3861846	
1725.4	0.38590712	0.38616281	
1725.6	0.38622402	0.38614101	
1725.8	0.38617702	0.38611922	
1726	0.38629359	0.38609743	
1726.2	0.3861663	0.38607564	
1726.4	0.38639729	0.38605385	
1726.6	0.3865568	0.38603207	
1726.8	0.38673001	0.38601028	
1727	0.38628676	0.3859885	
1727.2	0.38694337	0.38596671	
1727.4	0.38625652	0.38594493	
1727.6	0.38585749	0.38592315	
1727.8	0.38569674	0.38590137	
1728	0.38587836	0.38587959	
1728.2	0.38599678	0.38585782	
1728.4	0.38570594	0.38583604	
1728.6	0.385306	0.38581427	
1728.8	0.38500941	0.38579249	
1729	0.3846606	0.38577072	
1729.2	0.38474878	0.38574895	
1729.4	0.3849389	0.38572718	
1729.6	0.38428967	0.38570541	
1729.8	0.38376271	0.38568365	
1730	0.38353938	0.38566188	
1730.2	0.38357127	0.38564012	
1730.4	0.38392232	0.38561835	
1730.6	0.38432029	0.38559659	
1730.8	0.38463356	0.38557483	
1731	0.38466528	0.38555307	
1731.2	0.38528925	0.38553131	
1731.4	0.38519069	0.38550955	
1731.6	0.38592283	0.3854878	
1731.8	0.38643918	0.38546604	
1732	0.38699	0.38544429	
1732.2	0.38713027	0.38542254	
1732.4	0.38699983	0.38540079	
1732.6	0.38638647	0.38537904	
1732.8	0.38624386	0.38535729	
1733	0.38607149	0.38533554	
1733.2	0.38635723	0.3853138	
1733.4	0.38576532	0.38529205	
1733.6	0.38510951	0.38527031	
1733.8	0.3852284	0.38524856	
1734	0.38535169	0.38522682	
1734.2	0.38509266	0.38520508	
1734.4	0.38568826	0.38518334	
1734.6	0.38615548	0.38516161	
1734.8	0.38601949	0.38513987	
1735	0.3857518	0.38511814	
1735.2	0.38545291	0.3850964	
1735.4	0.38540018	0.38507467	
1735.6	0.38597721	0.38505294	
1735.8	0.38636033	0.38503121	
1736	0.38680935	0.38500948	
1736.2	0.38637968	0.38498775	
1736.4	0.38619766	0.38496602	
1736.6	0.38541341	0.3849443	
1736.8	0.38498203	0.38492257	
1737	0.38481251	0.38490085	
1737.2	0.38482332	0.38487913	
1737.4	0.38398938	0.38485741	
1737.6	0.38392624	0.38483569	
1737.8	0.38391863	0.38481397	
1738	0.38350365	0.38479226	
1738.2	0.3833341	0.38477054	
1738.4	0.38406298	0.38474883	
1738.6	0.38430006	0.38472711	
1738.8	0.38429088	0.3847054	
1739	0.38419102	0.38468369	
1739.2	0.38425888	0.38466198	
1739.4	0.38457939	0.38464027	
1739.6	0.3852646	0.38461857	
1739.8	0.38534618	0.38459686	
1740	0.38596423	0.38457516	
1740.2	0.38557217	0.38455345	
1740.4	0.38545527	0.38453175	
1740.6	0.38459836	0.38451005	
1740.8	0.38458424	0.38448835	
1741	0.38500716	0.38446665	
1741.2	0.38528093	0.38444495	
1741.4	0.38514307	0.38442326	
1741.6	0.38521218	0.38440156	
1741.8	0.38500964	0.38437987	
1742	0.38510057	0.38435818	
1742.2	0.385194	0.38433649	
1742.4	0.38484436	0.3843148	
1742.6	0.38469993	0.38429311	
1742.8	0.38461229	0.38427142	
1743	0.38450576	0.38424974	
1743.2	0.3848611	0.38422805	
1743.4	0.38434302	0.38420637	
1743.6	0.38462685	0.38418468	
1743.8	0.38444935	0.384163	
1744	0.38497961	0.38414132	
1744.2	0.38436532	0.38411964	
1744.4	0.38436362	0.38409797	
1744.6	0.38475906	0.38407629	
1744.8	0.38518694	0.38405462	
1745	0.38564271	0.38403294	
1745.2	0.38624701	0.38401127	
1745.4	0.38621322	0.3839896	
1745.6	0.3857294	0.38396793	
1745.8	0.38575858	0.38394626	
1746	0.38523585	0.38392459	
1746.2	0.38467646	0.38390292	
1746.4	0.38459429	0.38388126	
1746.6	0.38440034	0.38385959	
1746.8	0.38430778	0.38383793	
1747	0.38427427	0.38381627	
1747.2	0.38384914	0.38379461	
1747.4	0.38369617	0.38377295	
1747.6	0.38386752	0.38375129	
1747.8	0.38407467	0.38372964	
1748	0.38419074	0.38370798	
1748.2	0.38363868	0.38368633	
1748.4	0.38401889	0.38366467	
1748.6	0.38407979	0.38364302	
1748.8	0.38406758	0.38362137	
1749	0.384702	0.38359972	
1749.2	0.38446589	0.38357807	
1749.4	0.38373918	0.38355643	
1749.6	0.3833997	0.38353478	
1749.8	0.38286864	0.38351314	
1750	0.38240153	0.38349149	
1750.2	0.38245251	0.38346985	
1750.4	0.38219123	0.38344821	
1750.6	0.38181848	0.38342657	
1750.8	0.38152961	0.38340493	
1751	0.38155623	0.38338329	
1751.2	0.38166616	0.38336166	
1751.4	0.38186312	0.38334002	
1751.6	0.38195461	0.38331839	
1751.8	0.38186317	0.38329676	
1752	0.38197378	0.38327513	
1752.2	0.38208178	0.3832535	
1752.4	0.38312924	0.38323187	
1752.6	0.38305849	0.38321024	
1752.8	0.38349041	0.38318861	
1753	0.38404705	0.38316699	
1753.2	0.38373317	0.38314536	
1753.4	0.38397258	0.38312374	
1753.6	0.38429145	0.38310212	
1753.8	0.38475458	0.3830805	
1754	0.38481697	0.38305888	
1754.2	0.38472769	0.38303726	
1754.4	0.38443983	0.38301565	
1754.6	0.38472492	0.38299403	
1754.8	0.38471106	0.38297242	
1755	0.38492118	0.38295081	
1755.2	0.38470647	0.38292919	
1755.4	0.38392019	0.38290758	
1755.6	0.38365294	0.38288597	
1755.8	0.38321159	0.38286437	
1756	0.3831716	0.38284276	
1756.2	0.3826069	0.38282115	
1756.4	0.38256894	0.38279955	
1756.6	0.38198134	0.38277795	
1756.8	0.38176666	0.38275635	
1757	0.38214703	0.38273474	
1757.2	0.38183607	0.38271315	
1757.4	0.38194957	0.38269155	
1757.6	0.38173064	0.38266995	
1757.8	0.38161083	0.38264835	
1758	0.38130965	0.38262676	
1758.2	0.38118673	0.38260517	
1758.4	0.3813987	0.38258357	
1758.6	0.38117048	0.38256198	
1758.8	0.38057372	0.38254039	
1759	0.38044315	0.38251881	
1759.2	0.37989348	0.38249722	
1759.4	0.37904046	0.38247563	
1759.6	0.3795161	0.38245405	
1759.8	0.37963902	0.38243246	
1760	0.3796702	0.38241088	
1760.2	0.38001799	0.3823893	
1760.4	0.3807611	0.38236772	
1760.6	0.38128327	0.38234614	
1760.8	0.38182127	0.38232456	
1761	0.38217576	0.38230299	
1761.2	0.38317782	0.38228141	
1761.4	0.38384338	0.38225984	
1761.6	0.3843047	0.38223827	
1761.8	0.38486795	0.3822167	
1762	0.38543694	0.38219513	
1762.2	0.3853029	0.38217356	
1762.4	0.38523752	0.38215199	
1762.6	0.38533898	0.38213042	
1762.8	0.38514837	0.38210886	
1763	0.38558323	0.38208729	
1763.2	0.38451609	0.38206573	
1763.4	0.3839112	0.38204417	
1763.6	0.3838853	0.38202261	
1763.8	0.38335337	0.38200105	
1764	0.38313945	0.38197949	
1764.2	0.38270497	0.38195793	
1764.4	0.38240369	0.38193638	
1764.6	0.38233327	0.38191482	
1764.8	0.3819101	0.38189327	
1765	0.38173359	0.38187172	
1765.2	0.38252737	0.38185017	
1765.4	0.38252106	0.38182862	
1765.6	0.38264355	0.38180707	
1765.8	0.3827339	0.38178552	
1766	0.38246651	0.38176398	
1766.2	0.38229605	0.38174243	
1766.4	0.38240141	0.38172089	
1766.6	0.38275003	0.38169935	
1766.8	0.3819632	0.38167781	
1767	0.38170736	0.38165627	
1767.2	0.38072335	0.38163473	
1767.4	0.38080953	0.38161319	
1767.6	0.38101473	0.38159166	
1767.8	0.38087883	0.38157012	
1768	0.38050887	0.38154859	
1768.2	0.38022441	0.38152705	
1768.4	0.38041931	0.38150552	
1768.6	0.38036506	0.38148399	
1768.8	0.38048164	0.38146246	
1769	0.38108694	0.38144094	
1769.2	0.3812836	0.38141941	
1769.4	0.38159349	0.38139789	
1769.6	0.38199952	0.38137636	
1769.8	0.38243227	0.38135484	
1770	0.38200973	0.38133332	
1770.2	0.38256846	0.3813118	
1770.4	0.38296198	0.38129028	
1770.6	0.38282488	0.38126876	
1770.8	0.38277586	0.38124724	
1771	0.38324549	0.38122573	
1771.2	0.38287336	0.38120421	
1771.4	0.38303311	0.3811827	
1771.6	0.382631	0.38116119	
1771.8	0.38206041	0.38113968	
1772	0.38141749	0.38111817	
1772.2	0.38123854	0.38109666	
1772.4	0.38115606	0.38107515	
1772.6	0.38078795	0.38105365	
1772.8	0.38035645	0.38103214	
1773	0.38022079	0.38101064	
1773.2	0.37989616	0.38098914	
1773.4	0.37991975	0.38096764	
1773.6	0.38045083	0.38094614	
1773.8	0.38072228	0.38092464	
1774	0.38071382	0.38090314	
1774.2	0.38128635	0.38088165	
1774.4	0.38124154	0.38086015	
1774.6	0.38102203	0.38083866	
1774.8	0.38084708	0.38081716	
1775	0.3807952	0.38079567	
1775.2	0.3802615	0.38077418	
1775.4	0.38053138	0.38075269	
1775.6	0.38025014	0.38073121	
1775.8	0.37971502	0.38070972	
1776	0.37925447	0.38068824	
1776.2	0.37999635	0.38066675	
1776.4	0.38009093	0.38064527	
1776.6	0.38014694	0.38062379	
1776.8	0.37987718	0.38060231	
1777	0.38006487	0.38058083	
1777.2	0.37996647	0.38055935	
1777.4	0.38020041	0.38053787	
1777.6	0.38021984	0.3805164	
1777.8	0.37994412	0.38049492	
1778	0.37974922	0.38047345	
1778.2	0.37959834	0.38045198	
1778.4	0.37914193	0.38043051	
1778.6	0.37894126	0.38040904	
1778.8	0.37861641	0.38038757	
1779	0.37855283	0.3803661	
1779.2	0.37842017	0.38034464	
1779.4	0.37893683	0.38032317	
1779.6	0.37835451	0.38030171	
1779.8	0.37763925	0.38028025	
1780	0.37836284	0.38025879	
1780.2	0.37888267	0.38023733	
1780.4	0.37856139	0.38021587	
1780.6	0.37850783	0.38019441	
1780.8	0.37791685	0.38017296	
1781	0.37784588	0.3801515	
1781.2	0.37794534	0.38013005	
1781.4	0.37812282	0.3801086	
1781.6	0.37832785	0.38008714	
1781.8	0.37863537	0.38006569	
1782	0.37927674	0.38004425	
1782.2	0.37957153	0.3800228	
1782.4	0.37986909	0.38000135	
1782.6	0.38020454	0.37997991	
1782.8	0.38017331	0.37995846	
1783	0.38035698	0.37993702	
1783.2	0.38116839	0.37991558	
1783.4	0.38135733	0.37989414	
1783.6	0.38063987	0.3798727	
1783.8	0.38077873	0.37985126	
1784	0.38116644	0.37982982	
1784.2	0.38072816	0.37980839	
1784.4	0.37979118	0.37978696	
1784.6	0.378835	0.37976552	
1784.8	0.3781901	0.37974409	
1785	0.37779612	0.37972266	
1785.2	0.37700105	0.37970123	
1785.4	0.37732904	0.3796798	
1785.6	0.37712711	0.37965838	
1785.8	0.37705953	0.37963695	
1786	0.37719077	0.37961552	
1786.2	0.3769464	0.3795941	
1786.4	0.3769739	0.37957268	
1786.6	0.37697773	0.37955126	
1786.8	0.37728283	0.37952984	
1787	0.378009	0.37950842	
1787.2	0.3788552	0.379487	
1787.4	0.37923588	0.37946559	
1787.6	0.37970513	0.37944417	
1787.8	0.38031449	0.37942276	
1788	0.38074438	0.37940135	
1788.2	0.38049936	0.37937993	
1788.4	0.38038058	0.37935852	
1788.6	0.38019263	0.37933712	
1788.8	0.3797567	0.37931571	
1789	0.37940542	0.3792943	
1789.2	0.37943842	0.3792729	
1789.4	0.38030527	0.37925149	
1789.6	0.37956212	0.37923009	
1789.8	0.37974907	0.37920869	
1790	0.37937485	0.37918729	
1790.2	0.3787559	0.37916589	
1790.4	0.37820809	0.37914449	
1790.6	0.37798326	0.37912309	
1790.8	0.37744255	0.3791017	
1791	0.37748766	0.3790803	
1791.2	0.37728948	0.37905891	
1791.4	0.37693977	0.37903752	
1791.6	0.37651495	0.37901613	
1791.8	0.37629506	0.37899474	
1792	0.37633656	0.37897335	
1792.2	0.37593871	0.37895196	
1792.4	0.37628469	0.37893058	
1792.6	0.3757883	0.37890919	
1792.8	0.37540374	0.37888781	
1793	0.3757134	0.37886643	
1793.2	0.37630989	0.37884505	
1793.4	0.37668604	0.37882367	
1793.6	0.37621105	0.37880229	
1793.8	0.37660563	0.37878091	
1794	0.37690153	0.37875953	
1794.2	0.37714259	0.37873816	
1794.4	0.37746776	0.37871678	
1794.6	0.37772054	0.37869541	
1794.8	0.37754769	0.37867404	
1795	0.37843219	0.37865267	
1795.2	0.37861232	0.3786313	
1795.4	0.37889749	0.37860993	
1795.6	0.37929305	0.37858857	
1795.8	0.37942561	0.3785672	
1796	0.37979076	0.37854584	
1796.2	0.37993031	0.37852447	
1796.4	0.38027519	0.37850311	
1796.6	0.37964345	0.37848175	
1796.8	0.37900916	0.37846039	
1797	0.37848572	0.37843903	
1797.2	0.37811998	0.37841768	
1797.4	0.37733414	0.37839632	
1797.6	0.37626961	0.37837497	
1797.8	0.37640992	0.37835361	
1798	0.37637114	0.37833226	
1798.2	0.3761292	0.37831091	
1798.4	0.3758883	0.37828956	
1798.6	0.37561144	0.37826821	
1798.8	0.3758675	0.37824686	
1799	0.37617377	0.37822552	
1799.2	0.37594056	0.37820417	
1799.4	0.37626989	0.37818283	
1799.6	0.37673118	0.37816149	
1799.8	0.37689533	0.37814015	
1800	0.37739148	0.37811881	
1800.2	0.37731367	0.37809747	
1800.4	0.37763589	0.37807613	
1800.6	0.37753567	0.37805479	
1800.8	0.37779827	0.37803346	
1801	0.377604	0.37801212	
1801.2	0.37774471	0.37799079	
1801.4	0.37756369	0.37796946	
1801.6	0.3778249	0.37794813	
1801.8	0.37797596	0.3779268	
1802	0.37766152	0.37790547	
1802.2	0.3781664	0.37788414	
1802.4	0.37833607	0.37786282	
1802.6	0.37828318	0.37784149	
1802.8	0.37824875	0.37782017	
1803	0.37787056	0.37779885	
1803.2	0.37755843	0.37777753	
1803.4	0.37710911	0.37775621	
1803.6	0.37734947	0.37773489	
1803.8	0.37713868	0.37771357	
1804	0.37689382	0.37769226	
1804.2	0.37679565	0.37767094	
1804.4	0.3765904	0.37764963	
1804.6	0.37655944	0.37762832	
1804.8	0.37578522	0.377607	
1805	0.37524139	0.37758569	
1805.2	0.37511188	0.37756439	
1805.4	0.37508451	0.37754308	
1805.6	0.3752005	0.37752177	
1805.8	0.37487163	0.37750047	
1806	0.37532376	0.37747916	
1806.2	0.37596791	0.37745786	
1806.4	0.37588288	0.37743656	
1806.6	0.37564312	0.37741526	
1806.8	0.37574091	0.37739396	
1807	0.37573144	0.37737266	
1807.2	0.37602609	0.37735136	
1807.4	0.37596897	0.37733007	
1807.6	0.37651674	0.37730877	
1807.8	0.37641813	0.37728748	
1808	0.37644428	0.37726619	
1808.2	0.37629964	0.3772449	
1808.4	0.3759795	0.37722361	
1808.6	0.37619097	0.37720232	
1808.8	0.3754415	0.37718103	
1809	0.37618888	0.37715975	
1809.2	0.37613488	0.37713846	
1809.4	0.37620637	0.37711718	
1809.6	0.37689221	0.3770959	
1809.8	0.3770172	0.37707462	
1810	0.37715152	0.37705334	
1810.2	0.37659274	0.37703206	
1810.4	0.37633972	0.37701078	
1810.6	0.37639439	0.3769895	
1810.8	0.3760925	0.37696823	
1811	0.37595316	0.37694695	
1811.2	0.3764791	0.37692568	
1811.4	0.37580598	0.37690441	
1811.6	0.37585584	0.37688314	
1811.8	0.37581118	0.37686187	
1812	0.37561723	0.3768406	
1812.2	0.37526637	0.37681933	
1812.4	0.37566348	0.37679807	
1812.6	0.37559521	0.3767768	
1812.8	0.37605151	0.37675554	
1813	0.37656079	0.37673428	
1813.2	0.37636445	0.37671302	
1813.4	0.37616165	0.37669176	
1813.6	0.37628888	0.3766705	
1813.8	0.37530471	0.37664924	
1814	0.37521749	0.37662799	
1814.2	0.37459211	0.37660673	
1814.4	0.37474238	0.37658548	
1814.6	0.37545684	0.37656423	
1814.8	0.37563716	0.37654298	
1815	0.37619546	0.37652173	
1815.2	0.37667034	0.37650048	
1815.4	0.37632298	0.37647923	
1815.6	0.37618402	0.37645798	
1815.8	0.3766517	0.37643674	
1816	0.37612824	0.37641549	
1816.2	0.37563632	0.37639425	
1816.4	0.37545374	0.37637301	
1816.6	0.37556585	0.37635177	
1816.8	0.37623655	0.37633053	
1817	0.37584459	0.37630929	
1817.2	0.3753709	0.37628806	
1817.4	0.37480548	0.37626682	
1817.6	0.37447668	0.37624559	
1817.8	0.3745013	0.37622435	
1818	0.37436594	0.37620312	
1818.2	0.37388184	0.37618189	
1818.4	0.37388595	0.37616066	
1818.6	0.37458718	0.37613943	
1818.8	0.37463915	0.3761182	
1819	0.37512496	0.37609698	
1819.2	0.37503613	0.37607575	
1819.4	0.37489479	0.37605453	
1819.6	0.37520947	0.37603331	
1819.8	0.37598976	0.37601209	
1820	0.37527754	0.37599087	
1820.2	0.37502444	0.37596965	
1820.4	0.37533823	0.37594843	
1820.6	0.37564637	0.37592721	
1820.8	0.37567087	0.375906	
1821	0.37531391	0.37588478	
1821.2	0.37476399	0.37586357	
1821.4	0.37444215	0.37584236	
1821.6	0.37394747	0.37582115	
1821.8	0.37366779	0.37579994	
1822	0.37282172	0.37577873	
1822.2	0.37326004	0.37575753	
1822.4	0.37303427	0.37573632	
1822.6	0.37303138	0.37571512	
1822.8	0.37279381	0.37569391	
1823	0.37281586	0.37567271	
1823.2	0.37205979	0.37565151	
1823.4	0.37220689	0.37563031	
1823.6	0.37310751	0.37560911	
1823.8	0.37299281	0.37558791	
1824	0.37263911	0.37556672	
1824.2	0.37226802	0.37554552	
1824.4	0.37225846	0.37552433	
1824.6	0.37268633	0.37550314	
1824.8	0.37291733	0.37548195	
1825	0.37283953	0.37546076	
1825.2	0.37240898	0.37543957	
1825.4	0.37246617	0.37541838	
1825.6	0.37274202	0.37539719	
1825.8	0.37361188	0.37537601	
1826	0.373633	0.37535482	
1826.2	0.37422918	0.37533364	
1826.4	0.37400602	0.37531246	
1826.6	0.37398929	0.37529128	
1826.8	0.37396472	0.3752701	
1827	0.37447362	0.37524892	
1827.2	0.37467099	0.37522774	
1827.4	0.37538829	0.37520657	
1827.6	0.37593219	0.37518539	
1827.8	0.37508389	0.37516422	
1828	0.37491038	0.37514305	
1828.2	0.37473533	0.37512188	
1828.4	0.3747574	0.37510071	
1828.6	0.37536869	0.37507954	
1828.8	0.37495671	0.37505837	
1829	0.37445459	0.37503721	
1829.2	0.37445959	0.37501604	
1829.4	0.37472706	0.37499488	
1829.6	0.37443072	0.37497371	
1829.8	0.37412708	0.37495255	
1830	0.37349849	0.37493139	
1830.2	0.37339484	0.37491023	
1830.4	0.37295092	0.37488908	
1830.6	0.37274422	0.37486792	
1830.8	0.37235701	0.37484676	
1831	0.37223917	0.37482561	
1831.2	0.37246178	0.37480446	
1831.4	0.37304187	0.3747833	
1831.6	0.37318808	0.37476215	
1831.8	0.37254874	0.374741	
1832	0.37242057	0.37471986	
1832.2	0.37208005	0.37469871	
1832.4	0.37227169	0.37467756	
1832.6	0.37256048	0.37465642	
1832.8	0.37242681	0.37463527	
1833	0.37219567	0.37461413	
1833.2	0.37204388	0.37459299	
1833.4	0.37193069	0.37457185	
1833.6	0.37139896	0.37455071	
1833.8	0.37153787	0.37452957	
1834	0.37149265	0.37450844	
1834.2	0.37181841	0.3744873	
1834.4	0.37155635	0.37446617	
1834.6	0.37150938	0.37444504	
1834.8	0.3717461	0.37442391	
1835	0.37233205	0.37440277	
1835.2	0.37319901	0.37438165	
1835.4	0.37401248	0.37436052	
1835.6	0.37394747	0.37433939	
1835.8	0.37415542	0.37431827	
1836	0.37449756	0.37429714	
1836.2	0.37471553	0.37427602	
1836.4	0.3750439	0.3742549	
1836.6	0.37498377	0.37423377	
1836.8	0.3750148	0.37421266	
1837	0.37429957	0.37419154	
1837.2	0.37432186	0.37417042	
1837.4	0.37460413	0.3741493	
1837.6	0.37410034	0.37412819	
1837.8	0.37364046	0.37410707	
1838	0.37325063	0.37408596	
1838.2	0.37315355	0.37406485	
1838.4	0.37213274	0.37404374	
1838.6	0.37226864	0.37402263	
1838.8	0.37236682	0.37400152	
1839	0.37185139	0.37398042	
1839.2	0.37135845	0.37395931	
1839.4	0.37109264	0.37393821	
1839.6	0.37062229	0.37391711	
1839.8	0.3707318	0.373896	
1840	0.37033849	0.3738749	
1840.2	0.37053342	0.3738538	
1840.4	0.37049192	0.37383271	
1840.6	0.37076907	0.37381161	
1840.8	0.37134888	0.37379051	
1841	0.37126127	0.37376942	
1841.2	0.37178895	0.37374832	
1841.4	0.37216354	0.37372723	
1841.6	0.37175957	0.37370614	
1841.8	0.37189008	0.37368505	
1842	0.37225748	0.37366396	
1842.2	0.37197052	0.37364288	
1842.4	0.3721705	0.37362179	
1842.6	0.37260857	0.3736007	
1842.8	0.37190566	0.37357962	
1843	0.37142695	0.37355854	
1843.2	0.37094337	0.37353746	
1843.4	0.37032387	0.37351638	
1843.6	0.36987085	0.3734953	
1843.8	0.36896047	0.37347422	
1844	0.36870067	0.37345314	
1844.2	0.36871793	0.37343207	
1844.4	0.36873834	0.37341099	
1844.6	0.36914651	0.37338992	
1844.8	0.36990957	0.37336885	
1845	0.37013878	0.37334778	
1845.2	0.37054445	0.37332671	
1845.4	0.37103457	0.37330564	
1845.6	0.37048326	0.37328457	
1845.8	0.37080844	0.3732635	
1846	0.37095626	0.37324244	
1846.2	0.37069425	0.37322138	
1846.4	0.37082365	0.37320031	
1846.6	0.37124184	0.37317925	
1846.8	0.37103096	0.37315819	
1847	0.37171598	0.37313713	
1847.2	0.37197084	0.37311607	
1847.4	0.3724615	0.37309502	
1847.6	0.37253601	0.37307396	
1847.8	0.37232743	0.37305291	
1848	0.37279133	0.37303186	
1848.2	0.37261191	0.3730108	
1848.4	0.37248219	0.37298975	
1848.6	0.37247573	0.3729687	
1848.8	0.37250466	0.37294766	
1849	0.37220078	0.37292661	
1849.2	0.37197926	0.37290556	
1849.4	0.3713623	0.37288452	
1849.6	0.37051428	0.37286347	
1849.8	0.37061178	0.37284243	
1850	0.37060112	0.37282139	
1850.2	0.37054182	0.37280035	
1850.4	0.3705487	0.37277931	
1850.6	0.37112421	0.37275827	
1850.8	0.37081163	0.37273724	
1851	0.37169654	0.3727162	
1851.2	0.37182465	0.37269517	
1851.4	0.37233879	0.37267414	
1851.6	0.37196384	0.3726531	
1851.8	0.37159962	0.37263207	
1852	0.37158392	0.37261104	
1852.2	0.37113542	0.37259002	
1852.4	0.3710695	0.37256899	
1852.6	0.37104983	0.37254796	
1852.8	0.37066694	0.37252694	
1853	0.37094702	0.37250592	
1853.2	0.37142049	0.37248489	
1853.4	0.37145642	0.37246387	
1853.6	0.37122252	0.37244285	
1853.8	0.37169721	0.37242183	
1854	0.37163924	0.37240082	
1854.2	0.37165942	0.3723798	
1854.4	0.37105474	0.37235879	
1854.6	0.37118124	0.37233777	
1854.8	0.37058819	0.37231676	
1855	0.37098817	0.37229575	
1855.2	0.37111986	0.37227474	
1855.4	0.37130243	0.37225373	
1855.6	0.37097846	0.37223272	
1855.8	0.37094297	0.37221171	
1856	0.37088019	0.37219071	
1856.2	0.37076422	0.3721697	
1856.4	0.37056078	0.3721487	
1856.6	0.37039008	0.3721277	
1856.8	0.37040797	0.3721067	
1857	0.37074853	0.3720857	
1857.2	0.37069285	0.3720647	
1857.4	0.37017098	0.3720437	
1857.6	0.36928946	0.37202271	
1857.8	0.36947564	0.37200171	
1858	0.36964623	0.37198072	
1858.2	0.36944576	0.37195973	
1858.4	0.36949515	0.37193873	
1858.6	0.37009097	0.37191774	
1858.8	0.37023694	0.37189676	
1859	0.3708625	0.37187577	
1859.2	0.37101075	0.37185478	
1859.4	0.37106306	0.3718338	
1859.6	0.37072021	0.37181281	
1859.8	0.37122174	0.37179183	
1860	0.37124102	0.37177085	
1860.2	0.37135502	0.37174987	
1860.4	0.37172291	0.37172889	
1860.6	0.37159211	0.37170791	
1860.8	0.37175286	0.37168693	
1861	0.37151737	0.37166596	
1861.2	0.3710059	0.37164498	
1861.4	0.37056226	0.37162401	
1861.6	0.37053858	0.37160304	
1861.8	0.37090157	0.37158206	
1862	0.37087089	0.37156109	
1862.2	0.37036612	0.37154013	
1862.4	0.37064282	0.37151916	
1862.6	0.37069982	0.37149819	
1862.8	0.37014261	0.37147723	
1863	0.37016897	0.37145626	
1863.2	0.37005254	0.3714353	
1863.4	0.37068804	0.37141434	
1863.6	0.37091563	0.37139338	
1863.8	0.37139395	0.37137242	
1864	0.37122357	0.37135146	
1864.2	0.37185631	0.3713305	
1864.4	0.37210632	0.37130955	
1864.6	0.37190525	0.37128859	
1864.8	0.37264053	0.37126764	
1865	0.37217995	0.37124669	
1865.2	0.3720683	0.37122573	
1865.4	0.37217957	0.37120478	
1865.6	0.37250587	0.37118384	
1865.8	0.37242293	0.37116289	
1866	0.37191134	0.37114194	
1866.2	0.37115159	0.371121	
1866.4	0.37104421	0.37110005	
1866.6	0.370928	0.37107911	
1866.8	0.3709016	0.37105817	
1867	0.37150738	0.37103723	
1867.2	0.37155544	0.37101629	
1867.4	0.37199644	0.37099535	
1867.6	0.37176884	0.37097441	
1867.8	0.37158119	0.37095348	
1868	0.37131775	0.37093254	
1868.2	0.37143242	0.37091161	
1868.4	0.3708829	0.37089068	
1868.6	0.37107016	0.37086975	
1868.8	0.37044969	0.37084882	
1869	0.36946967	0.37082789	
1869.2	0.36940243	0.37080696	
1869.4	0.36924359	0.37078604	
1869.6	0.36910948	0.37076511	
1869.8	0.36858158	0.37074419	
1870	0.36791953	0.37072326	
1870.2	0.36785115	0.37070234	
1870.4	0.36852985	0.37068142	
1870.6	0.36915911	0.3706605	
1870.8	0.36983798	0.37063958	
1871	0.37025926	0.37061867	
1871.2	0.37008746	0.37059775	
1871.4	0.37064155	0.37057684	
1871.6	0.37088119	0.37055592	
1871.8	0.37123734	0.37053501	
1872	0.37122898	0.3705141	
1872.2	0.37121003	0.37049319	
1872.4	0.37084753	0.37047228	
1872.6	0.37080308	0.37045138	
1872.8	0.37008354	0.37043047	
1873	0.36995478	0.37040956	
1873.2	0.36996901	0.37038866	
1873.4	0.37006256	0.37036776	
1873.6	0.36977985	0.37034686	
1873.8	0.36973568	0.37032596	
1874	0.36971805	0.37030506	
1874.2	0.36979612	0.37028416	
1874.4	0.36963881	0.37026326	
1874.6	0.36944598	0.37024237	
1874.8	0.36943676	0.37022147	
1875	0.36921662	0.37020058	
1875.2	0.36866294	0.37017969	
1875.4	0.36923435	0.3701588	
1875.6	0.36934363	0.37013791	
1875.8	0.36933022	0.37011702	
1876	0.36940248	0.37009613	
1876.2	0.36935598	0.37007525	
1876.4	0.36872056	0.37005436	
1876.6	0.36917015	0.37003348	
1876.8	0.36893754	0.37001259	
1877	0.3684691	0.36999171	
1877.2	0.36827121	0.36997083	
1877.4	0.36851517	0.36994995	
1877.6	0.36831148	0.36992908	
1877.8	0.36848004	0.3699082	
1878	0.36843276	0.36988732	
1878.2	0.36821719	0.36986645	
1878.4	0.3682465	0.36984558	
1878.6	0.3682888	0.3698247	
1878.8	0.36837858	0.36980383	
1879	0.3683554	0.36978296	
1879.2	0.36848621	0.36976209	
1879.4	0.36905994	0.36974123	
1879.6	0.36894975	0.36972036	
1879.8	0.3688119	0.3696995	
1880	0.3689281	0.36967863	
1880.2	0.36893391	0.36965777	
1880.4	0.36866378	0.36963691	
1880.6	0.36888823	0.36961605	
1880.8	0.36832872	0.36959519	
1881	0.36842351	0.36957433	
1881.2	0.36844416	0.36955347	
1881.4	0.36851833	0.36953262	
1881.6	0.36767697	0.36951176	
1881.8	0.36795285	0.36949091	
1882	0.36812668	0.36947006	
1882.2	0.3681047	0.36944921	
1882.4	0.36805722	0.36942836	
1882.6	0.3684582	0.36940751	
1882.8	0.36859406	0.36938666	
1883	0.36918836	0.36936582	
1883.2	0.3691429	0.36934497	
1883.4	0.36899374	0.36932413	
1883.6	0.36829868	0.36930329	
1883.8	0.36811907	0.36928244	
1884	0.36794231	0.3692616	
1884.2	0.36841506	0.36924077	
1884.4	0.36808964	0.36921993	
1884.6	0.36765176	0.36919909	
1884.8	0.36773826	0.36917826	
1885	0.36785844	0.36915742	
1885.2	0.36693481	0.36913659	
1885.4	0.36640233	0.36911576	
1885.6	0.36621864	0.36909493	
1885.8	0.36690171	0.3690741	
1886	0.36641511	0.36905327	
1886.2	0.36626416	0.36903244	
1886.4	0.36627401	0.36901161	
1886.6	0.36686362	0.36899079	
1886.8	0.36640059	0.36896996	
1887	0.36619523	0.36894914	
1887.2	0.36585144	0.36892832	
1887.4	0.36601151	0.3689075	
1887.6	0.36617823	0.36888668	
1887.8	0.36589156	0.36886586	
1888	0.36586236	0.36884505	
1888.2	0.36647039	0.36882423	
1888.4	0.36629565	0.36880342	
1888.6	0.36668299	0.3687826	
1888.8	0.36677409	0.36876179	
1889	0.36701	0.36874098	
1889.2	0.36665487	0.36872017	
1889.4	0.36718576	0.36869936	
1889.6	0.36746416	0.36867856	
1889.8	0.36783481	0.36865775	
1890	0.36769683	0.36863694	
1890.2	0.36787247	0.36861614	
1890.4	0.36788986	0.36859534	
1890.6	0.36769262	0.36857454	
1890.8	0.3676164	0.36855374	
1891	0.36760561	0.36853294	
1891.2	0.36806344	0.36851214	
1891.4	0.36784432	0.36849134	
1891.6	0.36782592	0.36847055	
1891.8	0.36712535	0.36844975	
1892	0.36729666	0.36842896	
1892.2	0.36760218	0.36840817	
1892.4	0.36718042	0.36838738	
1892.6	0.36710416	0.36836659	
1892.8	0.36655174	0.3683458	
1893	0.36617185	0.36832501	
1893.2	0.36574107	0.36830422	
1893.4	0.36622853	0.36828344	
1893.6	0.36664287	0.36826266	
1893.8	0.36748022	0.36824187	
1894	0.36777691	0.36822109	
1894.2	0.36770296	0.36820031	
1894.4	0.36794928	0.36817953	
1894.6	0.36793576	0.36815875	
1894.8	0.36784408	0.36813798	
1895	0.36757195	0.3681172	
1895.2	0.36756385	0.36809643	
1895.4	0.36730619	0.36807565	
1895.6	0.36737746	0.36805488	
1895.8	0.36697935	0.36803411	
1896	0.36654029	0.36801334	
1896.2	0.36608805	0.36799257	
1896.4	0.3654626	0.36797181	
1896.6	0.3653902	0.36795104	
1896.8	0.36489212	0.36793027	
1897	0.36404463	0.36790951	
1897.2	0.36416753	0.36788875	
1897.4	0.36426887	0.36786799	
1897.6	0.36422912	0.36784723	
1897.8	0.36462243	0.36782647	
1898	0.36441594	0.36780571	
1898.2	0.36456238	0.36778495	
1898.4	0.36454568	0.3677642	
1898.6	0.36500424	0.36774344	
1898.8	0.36543475	0.36772269	
1899	0.36578648	0.36770194	
1899.2	0.36597558	0.36768118	
1899.4	0.36621988	0.36766043	
1899.6	0.36632203	0.36763969	
1899.8	0.366701	0.36761894	
1900	0.36676185	0.36759819	
1900.2	0.36732028	0.36757745	
1900.4	0.36775368	0.3675567	
1900.6	0.36772462	0.36753596	
1900.8	0.36734824	0.36751522	
1901	0.36672969	0.36749448	
1901.2	0.36684826	0.36747374	
1901.4	0.36646527	0.367453	
1901.6	0.36663802	0.36743226	
1901.8	0.36675462	0.36741153	
1902	0.36669135	0.36739079	
1902.2	0.36718491	0.36737006	
1902.4	0.36658009	0.36734933	
1902.6	0.3664446	0.3673286	
1902.8	0.36566754	0.36730787	
1903	0.36583328	0.36728714	
1903.2	0.36564937	0.36726641	
1903.4	0.36552417	0.36724568	
1903.6	0.36598962	0.36722496	
1903.8	0.36645954	0.36720423	
1904	0.36635531	0.36718351	
1904.2	0.366797	0.36716279	
1904.4	0.36660231	0.36714207	
1904.6	0.36635378	0.36712135	
1904.8	0.36597574	0.36710063	
1905	0.3659001	0.36707991	
1905.2	0.36578659	0.3670592	
1905.4	0.36581881	0.36703848	
1905.6	0.36582211	0.36701777	
1905.8	0.36554192	0.36699706	
1906	0.36567791	0.36697635	
1906.2	0.36496905	0.36695564	
1906.4	0.36396334	0.36693493	
1906.6	0.36327059	0.36691422	
1906.8	0.36290207	0.36689351	
1907	0.36371202	0.36687281	
1907.2	0.3631366	0.3668521	
1907.4	0.3627576	0.3668314	
1907.6	0.36252731	0.3668107	
1907.8	0.36303973	0.36679	
1908	0.36315997	0.3667693	
1908.2	0.36398224	0.3667486	
1908.4	0.36449669	0.3667279	
1908.6	0.36463099	0.36670721	
1908.8	0.36462849	0.36668651	
1909	0.36495713	0.36666582	
1909.2	0.36505926	0.36664512	
1909.4	0.36567378	0.36662443	
1909.6	0.36537268	0.36660374	
1909.8	0.36523465	0.36658305	
1910	0.36555431	0.36656237	
1910.2	0.36545017	0.36654168	
1910.4	0.36566929	0.36652099	
1910.6	0.36503508	0.36650031	
1910.8	0.36507881	0.36647963	
1911	0.36575187	0.36645894	
1911.2	0.36539492	0.36643826	
1911.4	0.36490621	0.36641758	
1911.6	0.36487578	0.36639691	
1911.8	0.36545625	0.36637623	
1912	0.36580869	0.36635555	
1912.2	0.36635788	0.36633488	
1912.4	0.36667899	0.3663142	
1912.6	0.36626967	0.36629353	
1912.8	0.36637152	0.36627286	
1913	0.36553044	0.36625219	
1913.2	0.36513215	0.36623152	
1913.4	0.36529447	0.36621085	
1913.6	0.36462862	0.36619018	
1913.8	0.36508876	0.36616952	
1914	0.36552383	0.36614885	
1914.2	0.36559064	0.36612819	
1914.4	0.36538767	0.36610753	
1914.6	0.36519713	0.36608687	
1914.8	0.3658586	0.36606621	
1915	0.36674962	0.36604555	
1915.2	0.36650341	0.36602489	
1915.4	0.36594748	0.36600423	
1915.6	0.36596159	0.36598358	
1915.8	0.36604554	0.36596293	
1916	0.36607407	0.36594227	
1916.2	0.36635904	0.36592162	
1916.4	0.36620369	0.36590097	
1916.6	0.36558313	0.36588032	
1916.8	0.36511746	0.36585967	
1917	0.36409437	0.36583903	
1917.2	0.36406231	0.36581838	
1917.4	0.36430809	0.36579774	
1917.6	0.36419501	0.36577709	
1917.8	0.36429407	0.36575645	
1918	0.36384831	0.36573581	
1918.2	0.36374343	0.36571517	
1918.4	0.36353122	0.36569453	
1918.6	0.36409013	0.36567389	
1918.8	0.36449453	0.36565325	
1919	0.36507329	0.36563262	
1919.2	0.36410739	0.36561198	
1919.4	0.36380503	0.36559135	
1919.6	0.36384005	0.36557072	
1919.8	0.36370569	0.36555009	
1920	0.3635071	0.36552946	
1920.2	0.36404305	0.36550883	
1920.4	0.36353757	0.3654882	
1920.6	0.36364173	0.36546758	
1920.8	0.3631921	0.36544695	
1921	0.36306223	0.36542633	
1921.2	0.36300181	0.36540571	
1921.4	0.36295017	0.36538509	
1921.6	0.36285976	0.36536446	
1921.8	0.36261216	0.36534385	
1922	0.36257526	0.36532323	
1922.2	0.36254759	0.36530261	
1922.4	0.36275026	0.365282	
1922.6	0.36339342	0.36526138	
1922.8	0.36378543	0.36524077	
1923	0.36350452	0.36522016	
1923.2	0.36344762	0.36519954	
1923.4	0.36432479	0.36517893	
1923.6	0.36438196	0.36515833	
1923.8	0.3646778	0.36513772	
1924	0.3647471	0.36511711	
1924.2	0.36489939	0.36509651	
1924.4	0.36453278	0.3650759	
1924.6	0.36494646	0.3650553	
1924.8	0.36486544	0.3650347	
1925	0.36440124	0.3650141	
1925.2	0.36433958	0.3649935	
1925.4	0.36405598	0.3649729	
1925.6	0.36353148	0.3649523	
1925.8	0.36317236	0.36493171	
1926	0.36284669	0.36491111	
1926.2	0.36284168	0.36489052	
1926.4	0.36299006	0.36486993	
1926.6	0.36343444	0.36484934	
1926.8	0.36374459	0.36482875	
1927	0.36379794	0.36480816	
1927.2	0.36419817	0.36478757	
1927.4	0.36441758	0.36476698	
1927.6	0.36393677	0.3647464	
1927.8	0.36373896	0.36472581	
1928	0.36324799	0.36470523	
1928.2	0.3631731	0.36468465	
1928.4	0.36290604	0.36466407	
1928.6	0.36341142	0.36464349	
1928.8	0.36300961	0.36462291	
1929	0.36237318	0.36460233	
1929.2	0.36284359	0.36458176	
1929.4	0.36262467	0.36456118	
1929.6	0.36255249	0.36454061	
1929.8	0.3627892	0.36452003	
1930	0.36286757	0.36449946	
1930.2	0.36287127	0.36447889	
1930.4	0.36356968	0.36445832	
1930.6	0.36445226	0.36443776	
1930.8	0.36416346	0.36441719	
1931	0.36403342	0.36439662	
1931.2	0.36371852	0.36437606	
1931.4	0.36356628	0.3643555	
1931.6	0.36334184	0.36433493	
1931.8	0.3629391	0.36431437	
1932	0.36271324	0.36429381	
1932.2	0.36251328	0.36427325	
1932.4	0.36237817	0.3642527	
1932.6	0.36237887	0.36423214	
1932.8	0.36252285	0.36421158	
1933	0.36254825	0.36419103	
1933.2	0.36271034	0.36417048	
1933.4	0.36273441	0.36414993	
1933.6	0.36283077	0.36412938	
1933.8	0.3625184	0.36410883	
1934	0.36259854	0.36408828	
1934.2	0.36288443	0.36406773	
1934.4	0.36334101	0.36404718	
1934.6	0.36299611	0.36402664	
1934.8	0.36241994	0.3640061	
1935	0.36238545	0.36398555	
1935.2	0.36222462	0.36396501	
1935.4	0.36173097	0.36394447	
1935.6	0.36174959	0.36392393	
1935.8	0.36121883	0.3639034	
1936	0.36082238	0.36388286	
1936.2	0.36085097	0.36386232	
1936.4	0.3605077	0.36384179	
1936.6	0.35999631	0.36382126	
1936.8	0.36064863	0.36380072	
1937	0.3604606	0.36378019	
1937.2	0.3602794	0.36375966	
1937.4	0.36100312	0.36373914	
1937.6	0.36132328	0.36371861	
1937.8	0.36184258	0.36369808	
1938	0.36262736	0.36367756	
1938.2	0.36302714	0.36365703	
1938.4	0.36349202	0.36363651	
1938.6	0.36413553	0.36361599	
1938.8	0.36415108	0.36359547	
1939	0.36441618	0.36357495	
1939.2	0.36425218	0.36355443	
1939.4	0.36415072	0.36353391	
1939.6	0.36413516	0.3635134	
1939.8	0.36378636	0.36349288	
1940	0.36379686	0.36347237	
1940.2	0.36334511	0.36345186	
1940.4	0.36210471	0.36343135	
1940.6	0.36160154	0.36341084	
1940.8	0.36186095	0.36339033	
1941	0.36118928	0.36336982	
1941.2	0.36119357	0.36334931	
1941.4	0.36211287	0.36332881	
1941.6	0.36218479	0.3633083	
1941.8	0.36236521	0.3632878	
1942	0.36234793	0.3632673	
1942.2	0.36275853	0.3632468	
1942.4	0.36287832	0.3632263	
1942.6	0.36263601	0.3632058	
1942.8	0.36194823	0.3631853	
1943	0.36222312	0.36316481	
1943.2	0.36130477	0.36314431	
1943.4	0.36131592	0.36312382	
1943.6	0.36167537	0.36310332	
1943.8	0.3614922	0.36308283	
1944	0.36145398	0.36306234	
1944.2	0.36087186	0.36304185	
1944.4	0.36032793	0.36302137	
1944.6	0.36064643	0.36300088	
1944.8	0.36062392	0.36298039	
1945	0.36087515	0.36295991	
1945.2	0.36198326	0.36293942	
1945.4	0.36253354	0.36291894	
1945.6	0.36264758	0.36289846	
1945.8	0.36240729	0.36287798	
1946	0.36213558	0.3628575	
1946.2	0.36238545	0.36283703	
1946.4	0.36189027	0.36281655	
1946.6	0.36158131	0.36279607	
1946.8	0.3614729	0.3627756	
1947	0.36164437	0.36275513	
1947.2	0.36104843	0.36273465	
1947.4	0.36136542	0.36271418	
1947.6	0.36190439	0.36269371	
1947.8	0.36103398	0.36267325	
1948	0.36134852	0.36265278	
1948.2	0.36073712	0.36263231	
1948.4	0.36036506	0.36261185	
1948.6	0.36094648	0.36259138	
1948.8	0.36049687	0.36257092	
1949	0.36103603	0.36255046	
1949.2	0.36183823	0.36253	
1949.4	0.36196936	0.36250954	
1949.6	0.3619135	0.36248908	
1949.8	0.36193924	0.36246863	
1950	0.36253485	0.36244817	
1950.2	0.3626829	0.36242772	
1950.4	0.36232903	0.36240726	
1950.6	0.36236677	0.36238681	
1950.8	0.36242165	0.36236636	
1951	0.36270602	0.36234591	
1951.2	0.36240003	0.36232546	
1951.4	0.36256674	0.36230501	
1951.6	0.36163567	0.36228457	
1951.8	0.36101234	0.36226412	
1952	0.36144994	0.36224368	
1952.2	0.36069977	0.36222323	
1952.4	0.36073056	0.36220279	
1952.6	0.36069301	0.36218235	
1952.8	0.36002925	0.36216191	
1953	0.36052079	0.36214147	
1953.2	0.36069757	0.36212104	
1953.4	0.36082751	0.3621006	
1953.6	0.36103321	0.36208016	
1953.8	0.361433	0.36205973	
1954	0.36134653	0.3620393	
1954.2	0.36071386	0.36201887	
1954.4	0.36072016	0.36199844	
1954.6	0.36124175	0.36197801	
1954.8	0.36116615	0.36195758	
1955	0.36145999	0.36193715	
1955.2	0.36085337	0.36191673	
1955.4	0.36069859	0.3618963	
1955.6	0.36025791	0.36187588	
1955.8	0.36046434	0.36185546	
1956	0.36058493	0.36183504	
1956.2	0.36024528	0.36181462	
1956.4	0.3599221	0.3617942	
1956.6	0.36003196	0.36177378	
1956.8	0.36034379	0.36175336	
1957	0.36082092	0.36173295	
1957.2	0.36056386	0.36171253	
1957.4	0.36048909	0.36169212	
1957.6	0.36064997	0.36167171	
1957.8	0.3603275	0.3616513	
1958	0.36032454	0.36163089	
1958.2	0.36046933	0.36161048	
1958.4	0.36055455	0.36159007	
1958.6	0.3606163	0.36156967	
1958.8	0.36013734	0.36154926	
1959	0.3602872	0.36152886	
1959.2	0.35990141	0.36150846	
1959.4	0.36006748	0.36148805	
1959.6	0.36020078	0.36146765	
1959.8	0.35964278	0.36144725	
1960	0.36005538	0.36142686	
1960.2	0.36020596	0.36140646	
1960.4	0.36051981	0.36138606	
1960.6	0.361148	0.36136567	
1960.8	0.36195286	0.36134528	
1961	0.36183661	0.36132488	
1961.2	0.36190731	0.36130449	
1961.4	0.3614253	0.3612841	
1961.6	0.36161545	0.36126371	
1961.8	0.36140464	0.36124333	
1962	0.36126014	0.36122294	
1962.2	0.36120816	0.36120255	
1962.4	0.36178316	0.36118217	
1962.6	0.36114079	0.36116179	
1962.8	0.36092858	0.3611414	
1963	0.36089397	0.36112102	
1963.2	0.36003322	0.36110064	
1963.4	0.3594444	0.36108027	
1963.6	0.35910777	0.36105989	
1963.8	0.35903304	0.36103951	
1964	0.35940807	0.36101914	
1964.2	0.35911493	0.36099876	
1964.4	0.35941597	0.36097839	
1964.6	0.35927797	0.36095802	
1964.8	0.35984142	0.36093765	
1965	0.35976012	0.36091728	
1965.2	0.35982059	0.36089691	
1965.4	0.35919248	0.36087654	
1965.6	0.35928272	0.36085618	
1965.8	0.35950135	0.36083581	
1966	0.35921941	0.36081545	
1966.2	0.35980239	0.36079509	
1966.4	0.35962654	0.36077473	
1966.6	0.35886848	0.36075437	
1966.8	0.35880691	0.36073401	
1967	0.35881791	0.36071365	
1967.2	0.3583825	0.36069329	
1967.4	0.35798021	0.36067294	
1967.6	0.35870309	0.36065258	
1967.8	0.35947954	0.36063223	
1968	0.35976907	0.36061188	
1968.2	0.35965072	0.36059153	
1968.4	0.36047992	0.36057118	
1968.6	0.35996081	0.36055083	
1968.8	0.36069012	0.36053048	
1969	0.36129447	0.36051013	
1969.2	0.36166614	0.36048979	
1969.4	0.36161877	0.36046945	
1969.6	0.36112162	0.3604491	
1969.8	0.3612674	0.36042876	
1970	0.36093291	0.36040842	
1970.2	0.36110459	0.36038808	
1970.4	0.36080826	0.36036774	
1970.6	0.36074775	0.36034741	
1970.8	0.36052514	0.36032707	
1971	0.36012824	0.36030673	
1971.2	0.35925421	0.3602864	
1971.4	0.358248	0.36026607	
1971.6	0.35834682	0.36024574	
1971.8	0.35758914	0.36022541	
1972	0.35703737	0.36020508	
1972.2	0.35662947	0.36018475	
1972.4	0.35657556	0.36016442	
1972.6	0.3556785	0.3601441	
1972.8	0.35643225	0.36012377	
1973	0.35668374	0.36010345	
1973.2	0.35689993	0.36008313	
1973.4	0.35693593	0.36006281	
1973.6	0.35669642	0.36004249	
1973.8	0.35752362	0.36002217	
1974	0.35804634	0.36000185	
1974.2	0.35906598	0.35998153	
1974.4	0.35958285	0.35996122	
1974.6	0.36024445	0.3599409	
1974.8	0.36104487	0.35992059	
1975	0.36069754	0.35990028	
1975.2	0.36036762	0.35987997	
1975.4	0.36006321	0.35985966	
1975.6	0.35991067	0.35983935	
1975.8	0.3596904	0.35981904	
1976	0.35958864	0.35979874	
1976.2	0.3592421	0.35977843	
1976.4	0.35886275	0.35975813	
1976.6	0.35832503	0.35973783	
1976.8	0.35817925	0.35971752	
1977	0.35785541	0.35969722	
1977.2	0.35793354	0.35967692	
1977.4	0.35793478	0.35965663	
1977.6	0.35812731	0.35963633	
1977.8	0.35860286	0.35961603	
1978	0.35843853	0.35959574	
1978.2	0.35907299	0.35957544	
1978.4	0.35912058	0.35955515	
1978.6	0.35938151	0.35953486	
1978.8	0.35938331	0.35951457	
1979	0.35964079	0.35949428	
1979.2	0.35952281	0.35947399	
1979.4	0.35944447	0.35945371	
1979.6	0.3592728	0.35943342	
1979.8	0.359052	0.35941314	
1980	0.35870665	0.35939285	
1980.2	0.35814238	0.35937257	
1980.4	0.35752492	0.35935229	
1980.6	0.35714046	0.35933201	
1980.8	0.35702253	0.35931173	
1981	0.35704509	0.35929146	
1981.2	0.35759819	0.35927118	
1981.4	0.35787754	0.3592509	
1981.6	0.35788517	0.35923063	
1981.8	0.35757382	0.35921036	
1982	0.35778594	0.35919008	
1982.2	0.35794708	0.35916981	
1982.4	0.35804824	0.35914954	
1982.6	0.35755147	0.35912928	
1982.8	0.35783016	0.35910901	
1983	0.35795976	0.35908874	
1983.2	0.35779033	0.35906848	
1983.4	0.35794121	0.35904821	
1983.6	0.35821777	0.35902795	
1983.8	0.35788297	0.35900769	
1984	0.35771611	0.35898743	
1984.2	0.35741055	0.35896717	
1984.4	0.35723572	0.35894691	
1984.6	0.3575948	0.35892666	
1984.8	0.35780225	0.3589064	
1985	0.35803713	0.35888614	
1985.2	0.3583229	0.35886589	
1985.4	0.35826565	0.35884564	
1985.6	0.35785705	0.35882539	
1985.8	0.35788042	0.35880514	
1986	0.35810183	0.35878489	
1986.2	0.35743948	0.35876464	
1986.4	0.35727698	0.35874439	
1986.6	0.3562185	0.35872415	
1986.8	0.35571323	0.3587039	
1987	0.35556964	0.35868366	
1987.2	0.35603892	0.35866342	
1987.4	0.35637717	0.35864318	
1987.6	0.35690611	0.35862294	
1987.8	0.3568304	0.3586027	
1988	0.35738958	0.35858246	
1988.2	0.3578214	0.35856223	
1988.4	0.35770073	0.35854199	
1988.6	0.35834732	0.35852176	
1988.8	0.35867104	0.35850152	
1989	0.35946249	0.35848129	
1989.2	0.35967755	0.35846106	
1989.4	0.36026323	0.35844083	
1989.6	0.3602154	0.3584206	
1989.8	0.36019102	0.35840038	
1990	0.36013844	0.35838015	
1990.2	0.35993882	0.35835992	
1990.4	0.359777	0.3583397	
1990.6	0.35895787	0.35831948	
1990.8	0.35841016	0.35829926	
1991	0.35868573	0.35827904	
1991.2	0.35818466	0.35825882	
1991.4	0.35785214	0.3582386	
1991.6	0.35747993	0.35821838	
1991.8	0.35646247	0.35819817	
1992	0.35641126	0.35817795	
1992.2	0.35610797	0.35815774	
1992.4	0.35592344	0.35813753	
1992.6	0.35626284	0.35811731	
1992.8	0.35600349	0.3580971	
1993	0.35635524	0.3580769	
1993.2	0.35591638	0.35805669	
1993.4	0.35573569	0.35803648	
1993.6	0.35519629	0.35801628	
1993.8	0.35496239	0.35799607	
1994	0.35464992	0.35797587	
1994.2	0.35466485	0.35795567	
1994.4	0.35475442	0.35793546	
1994.6	0.35461357	0.35791526	
1994.8	0.35492071	0.35789507	
1995	0.35485583	0.35787487	
1995.2	0.35449561	0.35785467	
1995.4	0.35490334	0.35783448	
1995.6	0.35484826	0.35781428	
1995.8	0.35495245	0.35779409	
1996	0.35588438	0.3577739	
1996.2	0.35659138	0.35775371	
1996.4	0.3568034	0.35773352	
1996.6	0.35721748	0.35771333	
1996.8	0.35770867	0.35769314	
1997	0.35827784	0.35767296	
1997.2	0.35755162	0.35765277	
1997.4	0.357629	0.35763259	
1997.6	0.35708054	0.3576124	
1997.8	0.35745837	0.35759222	
1998	0.35710402	0.35757204	
1998.2	0.35746971	0.35755186	
1998.4	0.35757539	0.35753168	
1998.6	0.35756614	0.35751151	
1998.8	0.35694413	0.35749133	
1999	0.35601034	0.35747116	
1999.2	0.35622034	0.35745098	
1999.4	0.35619553	0.35743081	
1999.6	0.35573904	0.35741064	
1999.8	0.35590653	0.35739047	
2000	0.35589605	0.3573703	
2000.2	0.35601925	0.35735013	
2000.4	0.35568433	0.35732996	
2000.6	0.35641389	0.3573098	
2000.8	0.35635899	0.35728963	
2001	0.35616162	0.35726947	
2001.2	0.3559141	0.35724931	
2001.4	0.35656196	0.35722915	
2001.6	0.35651905	0.35720899	
2001.8	0.35720935	0.35718883	
2002	0.35740366	0.35716867	
2002.2	0.35772476	0.35714851	
2002.4	0.35691109	0.35712836	
2002.6	0.35666732	0.3571082	
2002.8	0.3560409	0.35708805	
2003	0.35600458	0.3570679	
2003.2	0.35649117	0.35704775	
2003.4	0.35609275	0.3570276	
2003.6	0.35614278	0.35700745	
2003.8	0.35640535	0.3569873	
2004	0.3561559	0.35696716	
2004.2	0.35590755	0.35694701	
2004.4	0.35591078	0.35692687	
2004.6	0.35583604	0.35690672	
2004.8	0.35532616	0.35688658	
2005	0.35559548	0.35686644	
2005.2	0.35561534	0.3568463	
2005.4	0.35568015	0.35682616	
2005.6	0.35546147	0.35680603	
2005.8	0.35568583	0.35678589	
2006	0.35554968	0.35676575	
2006.2	0.35513908	0.35674562	
2006.4	0.35468767	0.35672549	
2006.6	0.35495651	0.35670536	
2006.8	0.35455674	0.35668523	
2007	0.35464209	0.3566651	
2007.2	0.35505814	0.35664497	
2007.4	0.35506243	0.35662484	
2007.6	0.35590544	0.35660472	
2007.8	0.35638524	0.35658459	
2008	0.35642494	0.35656447	
2008.2	0.35653345	0.35654435	
2008.4	0.35649817	0.35652422	
2008.6	0.35630797	0.3565041	
2008.8	0.35649372	0.35648398	
2009	0.35603603	0.35646387	
2009.2	0.35466681	0.35644375	
2009.4	0.35454188	0.35642363	
2009.6	0.35416789	0.35640352	
2009.8	0.35395937	0.35638341	
2010	0.35293225	0.35636329	
2010.2	0.35314509	0.35634318	
2010.4	0.35272724	0.35632307	
2010.6	0.35267424	0.35630296	
2010.8	0.35252449	0.35628286	
2011	0.35306049	0.35626275	
2011.2	0.35373196	0.35624264	
2011.4	0.35397929	0.35622254	
2011.6	0.35493966	0.35620244	
2011.8	0.35486224	0.35618233	
2012	0.35502457	0.35616223	
2012.2	0.35517183	0.35614213	
2012.4	0.35484511	0.35612204	
2012.6	0.35497279	0.35610194	
2012.8	0.35436254	0.35608184	
2013	0.354397	0.35606175	
2013.2	0.35438293	0.35604165	
2013.4	0.35520627	0.35602156	
2013.6	0.35530536	0.35600147	
2013.8	0.35562416	0.35598138	
2014	0.35624316	0.35596129	
2014.2	0.35626226	0.3559412	
2014.4	0.35624947	0.35592111	
2014.6	0.35700847	0.35590102	
2014.8	0.357204	0.35588094	
2015	0.35762341	0.35586086	
2015.2	0.35806089	0.35584077	
2015.4	0.35813431	0.35582069	
2015.6	0.35820904	0.35580061	
2015.8	0.35766172	0.35578053	
2016	0.3574519	0.35576045	
2016.2	0.3573791	0.35574038	
2016.4	0.35696882	0.3557203	
2016.6	0.3563091	0.35570023	
2016.8	0.35581723	0.35568015	
2017	0.35599693	0.35566008	
2017.2	0.35511124	0.35564001	
2017.4	0.35456285	0.35561994	
2017.6	0.35436516	0.35559987	
2017.8	0.35436878	0.3555798	
2018	0.35401528	0.35555973	
2018.2	0.35384713	0.35553967	
2018.4	0.35445553	0.3555196	
2018.6	0.35478331	0.35549954	
2018.8	0.35446363	0.35547948	
2019	0.35456192	0.35545942	
2019.2	0.35460187	0.35543936	
2019.4	0.35448172	0.3554193	
2019.6	0.35465857	0.35539924	
2019.8	0.35447895	0.35537918	
2020	0.35481834	0.35535913	
2020.2	0.35499338	0.35533907	
2020.4	0.35533239	0.35531902	
2020.6	0.35493687	0.35529897	
2020.8	0.35509735	0.35527892	
2021	0.35503428	0.35525887	
2021.2	0.35475433	0.35523882	
2021.4	0.35504655	0.35521877	
2021.6	0.35536557	0.35519872	
2021.8	0.35572809	0.35517868	
2022	0.35621813	0.35515863	
2022.2	0.35663376	0.35513859	
2022.4	0.3564696	0.35511855	
2022.6	0.3565353	0.35509851	
2022.8	0.35660755	0.35507847	
2023	0.35635361	0.35505843	
2023.2	0.35564307	0.35503839	
2023.4	0.35559893	0.35501835	
2023.6	0.35569637	0.35499832	
2023.8	0.35535367	0.35497828	
2024	0.35530285	0.35495825	
2024.2	0.35509544	0.35493822	
2024.4	0.35504933	0.35491819	
2024.6	0.35472948	0.35489816	
2024.8	0.35503268	0.35487813	
2025	0.35444235	0.3548581	
2025.2	0.3546323	0.35483808	
2025.4	0.35517306	0.35481805	
2025.6	0.35535328	0.35479803	
2025.8	0.35539977	0.35477801	
2026	0.35540847	0.35475798	
2026.2	0.3550227	0.35473796	
2026.4	0.35485136	0.35471794	
2026.6	0.35475741	0.35469793	
2026.8	0.35483077	0.35467791	
2027	0.3540642	0.35465789	
2027.2	0.35350745	0.35463788	
2027.4	0.35358349	0.35461786	
2027.6	0.35292708	0.35459785	
2027.8	0.35232528	0.35457784	
2028	0.35172624	0.35455783	
2028.2	0.35173095	0.35453782	
2028.4	0.35164212	0.35451781	
2028.6	0.35192361	0.35449781	
2028.8	0.35240054	0.3544778	
2029	0.35261398	0.35445779	
2029.2	0.35373013	0.35443779	
2029.4	0.35426794	0.35441779	
2029.6	0.35441483	0.35439779	
2029.8	0.35497534	0.35437779	
2030	0.35506669	0.35435779	
2030.2	0.3552158	0.35433779	
2030.4	0.35527043	0.35431779	
2030.6	0.35471364	0.3542978	
2030.8	0.35494107	0.3542778	
2031	0.35449897	0.35425781	
2031.2	0.35393195	0.35423782	
2031.4	0.35343832	0.35421783	
2031.6	0.35274346	0.35419784	
2031.8	0.35272424	0.35417785	
2032	0.35286675	0.35415786	
2032.2	0.35322812	0.35413787	
2032.4	0.35337455	0.35411789	
2032.6	0.3536811	0.3540979	
2032.8	0.35422878	0.35407792	
2033	0.35446072	0.35405794	
2033.2	0.35411266	0.35403796	
2033.4	0.35379907	0.35401798	
2033.6	0.35395611	0.353998	
2033.8	0.35426017	0.35397802	
2034	0.35370367	0.35395804	
2034.2	0.3535117	0.35393807	
2034.4	0.35330244	0.35391809	
2034.6	0.35258823	0.35389812	
2034.8	0.35338035	0.35387815	
2035	0.3528473	0.35385818	
2035.2	0.35218346	0.35383821	
2035.4	0.35163047	0.35381824	
2035.6	0.35188658	0.35379827	
2035.8	0.35248107	0.35377831	
2036	0.35290871	0.35375834	
2036.2	0.35200673	0.35373838	
2036.4	0.35235192	0.35371841	
2036.6	0.35244391	0.35369845	
2036.8	0.35315756	0.35367849	
2037	0.35321828	0.35365853	
2037.2	0.35266804	0.35363857	
2037.4	0.35257194	0.35361861	
2037.6	0.35255986	0.35359866	
2037.8	0.35219358	0.3535787	
2038	0.35224043	0.35355875	
2038.2	0.35247234	0.3535388	
2038.4	0.35312254	0.35351885	
2038.6	0.35364328	0.35349889	
2038.8	0.35415495	0.35347894	
2039	0.35397714	0.353459	
2039.2	0.35394971	0.35343905	
2039.4	0.35373516	0.3534191	
2039.6	0.35471986	0.35339916	
2039.8	0.35498421	0.35337921	
2040	0.35473789	0.35335927	
2040.2	0.35381347	0.35333933	
2040.4	0.35453177	0.35331939	
2040.6	0.35479806	0.35329945	
2040.8	0.35564016	0.35327951	
2041	0.3549063	0.35325957	
2041.2	0.35393665	0.35323964	
2041.4	0.35305809	0.3532197	
2041.6	0.35268445	0.35319977	
2041.8	0.3524318	0.35317984	
2042	0.3528141	0.35315991	
2042.2	0.35295517	0.35313998	
2042.4	0.35341225	0.35312005	
2042.6	0.3535469	0.35310012	
2042.8	0.35285461	0.35308019	
2043	0.35245535	0.35306027	
2043.2	0.35257213	0.35304034	
2043.4	0.35268955	0.35302042	
2043.6	0.35345837	0.35300049	
2043.8	0.353777	0.35298057	
2044	0.35318043	0.35296065	
2044.2	0.35338117	0.35294073	
2044.4	0.35380043	0.35292082	
2044.6	0.3544458	0.3529009	
2044.8	0.35406935	0.35288098	
2045	0.3537711	0.35286107	
2045.2	0.3535292	0.35284116	
2045.4	0.35336133	0.35282124	
2045.6	0.35332732	0.35280133	
2045.8	0.35342313	0.35278142	
2046	0.35382485	0.35276151	
2046.2	0.35383611	0.3527416	
2046.4	0.35317055	0.3527217	
2046.6	0.35243399	0.35270179	
2046.8	0.35204212	0.35268189	
2047	0.35179762	0.35266198	
2047.2	0.35230838	0.35264208	
2047.4	0.35141457	0.35262218	
2047.6	0.35067616	0.35260228	
2047.8	0.3506651	0.35258238	
2048	0.34972764	0.35256248	
2048.2	0.34993919	0.35254259	
2048.4	0.34991162	0.35252269	
2048.6	0.34890538	0.3525028	
2048.8	0.34867057	0.3524829	
2049	0.34969191	0.35246301	
2049.2	0.3501287	0.35244312	
2049.4	0.34958336	0.35242323	
2049.6	0.34994585	0.35240334	
2049.8	0.35020855	0.35238346	
2050	0.35068013	0.35236357	
2050.2	0.35080923	0.35234368	
2050.4	0.3509125	0.3523238	
2050.6	0.35119102	0.35230392	
2050.8	0.35224573	0.35228403	
2051	0.35233268	0.35226415	
2051.2	0.35294319	0.35224427	
2051.4	0.35244769	0.35222439	
2051.6	0.35296031	0.35220452	
2051.8	0.3531079	0.35218464	
2052	0.35306231	0.35216477	
2052.2	0.3537212	0.35214489	
2052.4	0.35398896	0.35212502	
2052.6	0.35350818	0.35210515	
2052.8	0.35492166	0.35208528	
2053	0.3554498	0.35206541	
2053.2	0.35492675	0.35204554	
2053.4	0.35438384	0.35202567	
2053.6	0.35489991	0.3520058	
2053.8	0.35443666	0.35198594	
2054	0.35457201	0.35196607	
2054.2	0.35393651	0.35194621	
2054.4	0.35299999	0.35192635	
2054.6	0.35242042	0.35190649	
2054.8	0.35261774	0.35188663	
2055	0.35245936	0.35186677	
2055.2	0.35285208	0.35184691	
2055.4	0.35253359	0.35182706	
2055.6	0.35224673	0.3518072	
2055.8	0.3516397	0.35178735	
2056	0.35220759	0.35176749	
2056.2	0.35210192	0.35174764	
2056.4	0.35157685	0.35172779	
2056.6	0.35156561	0.35170794	
2056.8	0.35192478	0.35168809	
2057	0.35176074	0.35166825	
2057.2	0.35217329	0.3516484	
2057.4	0.35270208	0.35162856	
2057.6	0.35335464	0.35160871	
2057.8	0.35357528	0.35158887	
2058	0.35344757	0.35156903	
2058.2	0.35279579	0.35154919	
2058.4	0.3523974	0.35152935	
2058.6	0.35206331	0.35150951	
2058.8	0.35226088	0.35148967	
2059	0.35285595	0.35146984	
2059.2	0.35299407	0.35145	
2059.4	0.35269596	0.35143017	
2059.6	0.35245843	0.35141033	
2059.8	0.35218193	0.3513905	
2060	0.35218379	0.35137067	
2060.2	0.35194915	0.35135084	
2060.4	0.35178223	0.35133101	
2060.6	0.35151033	0.35131119	
2060.8	0.35146415	0.35129136	
2061	0.35128621	0.35127154	
2061.2	0.35161673	0.35125171	
2061.4	0.3514733	0.35123189	
2061.6	0.35120838	0.35121207	
2061.8	0.35079861	0.35119225	
2062	0.35048529	0.35117243	
2062.2	0.35062573	0.35115261	
2062.4	0.35010412	0.35113279	
2062.6	0.35001224	0.35111298	
2062.8	0.35019248	0.35109316	
2063	0.3508312	0.35107335	
2063.2	0.35112336	0.35105354	
2063.4	0.35128945	0.35103372	
2063.6	0.35139132	0.35101391	
2063.8	0.35098291	0.3509941	
2064	0.35163795	0.3509743	
2064.2	0.35169927	0.35095449	
2064.4	0.35145475	0.35093468	
2064.6	0.35088852	0.35091488	
2064.8	0.35115613	0.35089508	
2065	0.35091162	0.35087527	
2065.2	0.35165427	0.35085547	
2065.4	0.35093983	0.35083567	
2065.6	0.35070444	0.35081587	
2065.8	0.3513168	0.35079607	
2066	0.35194407	0.35077628	
2066.2	0.35233786	0.35075648	
2066.4	0.35220716	0.35073669	
2066.6	0.35231787	0.35071689	
2066.8	0.35230417	0.3506971	
2067	0.35308493	0.35067731	
2067.2	0.35316041	0.35065752	
2067.4	0.35257799	0.35063773	
2067.6	0.35244927	0.35061794	
2067.8	0.35203213	0.35059815	
2068	0.3518362	0.35057837	
2068.2	0.35123563	0.35055858	
2068.4	0.35097104	0.3505388	
2068.6	0.35057651	0.35051902	
2068.8	0.35036364	0.35049924	
2069	0.35034714	0.35047946	
2069.2	0.3505406	0.35045968	
2069.4	0.35012104	0.3504399	
2069.6	0.35088418	0.35042012	
2069.8	0.35084267	0.35040035	
2070	0.35071077	0.35038057	
2070.2	0.350902	0.3503608	
2070.4	0.3511547	0.35034103	
2070.6	0.35050687	0.35032126	
2070.8	0.35080996	0.35030149	
2071	0.35065319	0.35028172	
2071.2	0.35045702	0.35026195	
2071.4	0.34967004	0.35024218	
2071.6	0.34993706	0.35022242	
2071.8	0.34919677	0.35020265	
2072	0.34871102	0.35018289	
2072.2	0.34888274	0.35016313	
2072.4	0.34888125	0.35014336	
2072.6	0.34887374	0.3501236	
2072.8	0.34901636	0.35010384	
2073	0.34964884	0.35008409	
2073.2	0.34977309	0.35006433	
2073.4	0.3498552	0.35004457	
2073.6	0.3503038	0.35002482	
2073.8	0.34999665	0.35000507	
2074	0.34987451	0.34998531	
2074.2	0.35044075	0.34996556	
2074.4	0.35056512	0.34994581	
2074.6	0.35034471	0.34992606	
2074.8	0.34989927	0.34990632	
2075	0.34939239	0.34988657	
2075.2	0.34929733	0.34986682	
2075.4	0.34899531	0.34984708	
2075.6	0.34909435	0.34982734	
2075.8	0.34900776	0.34980759	
2076	0.34943016	0.34978785	
2076.2	0.34943853	0.34976811	
2076.4	0.34998216	0.34974837	
2076.6	0.35009119	0.34972864	
2076.8	0.35049553	0.3497089	
2077	0.35090908	0.34968916	
2077.2	0.35111994	0.34966943	
2077.4	0.35076821	0.3496497	
2077.6	0.35079244	0.34962996	
2077.8	0.35060085	0.34961023	
2078	0.35031772	0.3495905	
2078.2	0.35102452	0.34957077	
2078.4	0.35085832	0.34955105	
2078.6	0.35014313	0.34953132	
2078.8	0.349504	0.34951159	
2079	0.34944486	0.34949187	
2079.2	0.34945161	0.34947215	
2079.4	0.34932395	0.34945242	
2079.6	0.34904983	0.3494327	
2079.8	0.34885692	0.34941298	
2080	0.34848037	0.34939326	
2080.2	0.34774	0.34937355	
2080.4	0.34845648	0.34935383	
2080.6	0.34816213	0.34933411	
2080.8	0.34872786	0.3493144	
2081	0.3487743	0.34929469	
2081.2	0.34876232	0.34927497	
2081.4	0.34809914	0.34925526	
2081.6	0.34846345	0.34923555	
2081.8	0.34924044	0.34921584	
2082	0.34960296	0.34919614	
2082.2	0.35000133	0.34917643	
2082.4	0.349559	0.34915672	
2082.6	0.34971727	0.34913702	
2082.8	0.35027925	0.34911732	
2083	0.35051448	0.34909761	
2083.2	0.350858	0.34907791	
2083.4	0.35066407	0.34905821	
2083.6	0.35058346	0.34903851	
2083.8	0.35024438	0.34901882	
2084	0.35030019	0.34899912	
2084.2	0.3500652	0.34897942	
2084.4	0.3503007	0.34895973	
2084.6	0.35035132	0.34894004	
2084.8	0.35013532	0.34892034	
2085	0.34997728	0.34890065	
2085.2	0.34959024	0.34888096	
2085.4	0.34930096	0.34886127	
2085.6	0.34963606	0.34884159	
2085.8	0.3495064	0.3488219	
2086	0.34893408	0.34880221	
2086.2	0.34874638	0.34878253	
2086.4	0.34863383	0.34876285	
2086.6	0.3489241	0.34874316	
2086.8	0.3489839	0.34872348	
2087	0.34869098	0.3487038	
2087.2	0.34894931	0.34868412	
2087.4	0.34898876	0.34866445	
2087.6	0.34906933	0.34864477	
2087.8	0.34874307	0.34862509	
2088	0.3489856	0.34860542	
2088.2	0.34887477	0.34858575	
2088.4	0.34870296	0.34856607	
2088.6	0.34889912	0.3485464	
2088.8	0.34831027	0.34852673	
2089	0.34812361	0.34850706	
2089.2	0.34798844	0.3484874	
2089.4	0.34807656	0.34846773	
2089.6	0.34764107	0.34844806	
2089.8	0.34760323	0.3484284	
2090	0.34823523	0.34840874	
2090.2	0.34909192	0.34838907	
2090.4	0.34898334	0.34836941	
2090.6	0.34928287	0.34834975	
2090.8	0.34915441	0.34833009	
2091	0.34898487	0.34831044	
2091.2	0.34960835	0.34829078	
2091.4	0.34976093	0.34827112	
2091.6	0.34911553	0.34825147	
2091.8	0.34933836	0.34823182	
2092	0.34985916	0.34821216	
2092.2	0.34998898	0.34819251	
2092.4	0.35027906	0.34817286	
2092.6	0.35061007	0.34815321	
2092.8	0.35035635	0.34813357	
2093	0.34995342	0.34811392	
2093.2	0.35017482	0.34809427	
2093.4	0.35028396	0.34807463	
2093.6	0.35026104	0.34805499	
2093.8	0.35081129	0.34803534	
2094	0.35107782	0.3480157	
2094.2	0.35092127	0.34799606	
2094.4	0.35046357	0.34797642	
2094.6	0.3503871	0.34795679	
2094.8	0.34984897	0.34793715	
2095	0.34983781	0.34791751	
2095.2	0.34990667	0.34789788	
2095.4	0.34955393	0.34787824	
2095.6	0.34922683	0.34785861	
2095.8	0.34947627	0.34783898	
2096	0.34914793	0.34781935	
2096.2	0.34941465	0.34779972	
2096.4	0.34970725	0.34778009	
2096.6	0.34941701	0.34776047	
2096.8	0.34906876	0.34774084	
2097	0.34851533	0.34772122	
2097.2	0.34883174	0.34770159	
2097.4	0.3487967	0.34768197	
2097.6	0.34853663	0.34766235	
2097.8	0.34829539	0.34764273	
2098	0.34809061	0.34762311	
2098.2	0.34833756	0.34760349	
2098.4	0.34815301	0.34758388	
2098.6	0.34833842	0.34756426	
2098.8	0.34854003	0.34754465	
2099	0.34896177	0.34752503	
2099.2	0.34907127	0.34750542	
2099.4	0.34907961	0.34748581	
2099.6	0.34974983	0.3474662	
2099.8	0.34995136	0.34744659	
2100	0.3499509	0.34742698	
2100.2	0.3505358	0.34740738	
2100.4	0.35070192	0.34738777	
2100.6	0.35028542	0.34736817	
2100.8	0.35008562	0.34734856	
2101	0.34965658	0.34732896	
2101.2	0.34941612	0.34730936	
2101.4	0.34866465	0.34728976	
2101.6	0.34835442	0.34727016	
2101.8	0.34814904	0.34725056	
2102	0.34765327	0.34723096	
2102.2	0.34780148	0.34721137	
2102.4	0.34735838	0.34719177	
2102.6	0.34738644	0.34717218	
2102.8	0.34775822	0.34715259	
2103	0.34760293	0.347133	
2103.2	0.34760812	0.34711341	
2103.4	0.34793992	0.34709382	
2103.6	0.34882015	0.34707423	
2103.8	0.34915213	0.34705464	
2104	0.3489257	0.34703506	
2104.2	0.34938878	0.34701547	
2104.4	0.34938981	0.34699589	
2104.6	0.34895985	0.34697631	
2104.8	0.34923345	0.34695672	
2105	0.34882558	0.34693714	
2105.2	0.34826223	0.34691756	
2105.4	0.34802217	0.34689799	
2105.6	0.34784234	0.34687841	
2105.8	0.34784703	0.34685883	
2106	0.34793272	0.34683926	
2106.2	0.34864935	0.34681969	
2106.4	0.34829375	0.34680011	
2106.6	0.34801106	0.34678054	
2106.8	0.34765477	0.34676097	
2107	0.34714809	0.3467414	
2107.2	0.34714047	0.34672183	
2107.4	0.34721507	0.34670227	
2107.6	0.34730833	0.3466827	
2107.8	0.34700677	0.34666314	
2108	0.34659024	0.34664357	
2108.2	0.34654811	0.34662401	
2108.4	0.34613085	0.34660445	
2108.6	0.34588887	0.34658489	
2108.8	0.34583815	0.34656533	
2109	0.34519617	0.34654577	
