# Supplementary material for: CD147 mediates the adsorption of influenza A virus on the cell surface through direct interaction with HA
Source: Front Cell Infect Microbiol. 2025 Aug 29;15:1647283. doi: 10.3389/fcimb.2025.1647283 (PMC12426278; doi:10.3389/fcimb.2025.1647283)
Supplement: Supplementary file 8 [file DataSheet2.zip › raw data-2/Figure 6/Fingure6 D-I/Fingure6 H/Results/D6Results.txt]

Conc1	3.319E-07	
Start1	819.6	
Stop1	2109	
Kobs	0.000286566912939582	
Error Kobs	3.51265459395148E-06	
Koff	0	
Error Koff	0	
Time1	Data1	Fit1	
819.6	-0.02824986	0	
819.8	-0.02872477	0.00023523	
820	-0.02875101	0.00047034	
820.2	-0.02925953	0.00070534	
820.4	-0.02946105	0.00094022	
820.6	-0.02952414	0.00117499	
820.8	-0.02899571	0.00140965	
821	-0.02835917	0.00164419	
821.2	-0.02770161	0.00187862	
821.4	-0.02711536	0.00211294	
821.6	-0.02588032	0.00234715	
821.8	-0.02462861	0.00258124	
822	-0.02348172	0.00281521	
822.2	-0.02264773	0.00304908	
822.4	-0.02170582	0.00328283	
822.6	-0.02071568	0.00351647	
822.8	-0.02000152	0.00375	
823	-0.01964119	0.00398341	
823.2	-0.01915872	0.00421671	
823.4	-0.01903979	0.0044499	
823.6	-0.01871906	0.00468297	
823.8	-0.01863023	0.00491594	
824	-0.01804136	0.00514878	
824.2	-0.01816024	0.00538152	
824.4	-0.0186252	0.00561415	
824.6	-0.01822695	0.00584666	
824.8	-0.01811162	0.00607906	
825	-0.01787036	0.00631135	
825.2	-0.01786329	0.00654352	
825.4	-0.01718712	0.00677559	
825.6	-0.01634416	0.00700754	
825.8	-0.01572785	0.00723938	
826	-0.01525854	0.0074711	
826.2	-0.01481683	0.00770272	
826.4	-0.0138132	0.00793422	
826.6	-0.01283666	0.00816561	
826.8	-0.01266497	0.00839689	
827	-0.01225828	0.00862806	
827.2	-0.01168785	0.00885912	
827.4	-0.01087005	0.00909006	
827.6	-0.01021572	0.00932089	
827.8	-0.00974435	0.00955161	
828	-0.00983356	0.00978222	
828.2	-0.00986803	0.01001272	
828.4	-0.00984374	0.01024311	
828.6	-0.00900034	0.01047338	
828.8	-0.00873442	0.01070355	
829	-0.00790741	0.0109336	
829.2	-0.00746292	0.01116354	
829.4	-0.00699557	0.01139337	
829.6	-0.00709286	0.01162309	
829.8	-0.00638632	0.0118527	
830	-0.00617439	0.0120822	
830.2	-0.00542062	0.01231159	
830.4	-0.00486386	0.01254086	
830.6	-0.00436192	0.01277003	
830.8	-0.00472272	0.01299908	
831	-0.00481652	0.01322803	
831.2	-0.00483127	0.01345686	
831.4	-0.00491232	0.01368558	
831.6	-0.00524951	0.01391419	
831.8	-0.00544826	0.01414269	
832	-0.00549182	0.01437109	
832.2	-0.00435735	0.01459937	
832.4	-0.0032296	0.01482754	
832.6	-0.00226891	0.0150556	
832.8	-0.00133749	0.01528355	
833	-0.00084386	0.01551139	
833.2	-0.0004444	0.01573912	
833.4	-0.00019206	0.01596674	
833.6	0.00005684	0.01619424	
833.8	0.00096099	0.01642164	
834	0.00185345	0.01664893	
834.2	0.00261221	0.01687611	
834.4	0.00303004	0.01710318	
834.6	0.00315242	0.01733014	
834.8	0.00318061	0.017557	
835	0.00332373	0.01778374	
835.2	0.00374195	0.01801037	
835.4	0.00364892	0.01823689	
835.6	0.00368268	0.0184633	
835.8	0.00397465	0.01868961	
836	0.00458408	0.0189158	
836.2	0.00499149	0.01914188	
836.4	0.00523821	0.01936786	
836.6	0.00557453	0.01959373	
836.8	0.00553527	0.01981948	
837	0.00592326	0.02004513	
837.2	0.00605813	0.02027067	
837.4	0.00646166	0.0204961	
837.6	0.00694289	0.02072142	
837.8	0.00723901	0.02094663	
838	0.00793102	0.02117173	
838.2	0.00849627	0.02139673	
838.4	0.00874013	0.02162161	
838.6	0.00878705	0.02184639	
838.8	0.00925255	0.02207106	
839	0.00993406	0.02229562	
839.2	0.01037651	0.02252007	
839.4	0.0106772	0.02274441	
839.6	0.01139971	0.02296865	
839.8	0.01199498	0.02319277	
840	0.01226192	0.02341679	
840.2	0.01206735	0.0236407	
840.4	0.01252874	0.0238645	
840.6	0.01318426	0.02408819	
840.8	0.0138047	0.02431178	
841	0.01433061	0.02453526	
841.2	0.01468822	0.02475863	
841.4	0.01496379	0.02498189	
841.6	0.01521578	0.02520504	
841.8	0.01521349	0.02542809	
842	0.01584986	0.02565102	
842.2	0.01592036	0.02587385	
842.4	0.0155599	0.02609657	
842.6	0.01587709	0.02631919	
842.8	0.01591194	0.0265417	
843	0.01640301	0.02676409	
843.2	0.01646639	0.02698639	
843.4	0.01658962	0.02720857	
843.6	0.01686063	0.02743065	
843.8	0.01688015	0.02765262	
844	0.01702816	0.02787448	
844.2	0.01712741	0.02809624	
844.4	0.01790232	0.02831788	
844.6	0.01892317	0.02853942	
844.8	0.01969038	0.02876086	
845	0.01970661	0.02898219	
845.2	0.02022712	0.02920341	
845.4	0.0203364	0.02942452	
845.6	0.02095054	0.02964553	
845.8	0.02117613	0.02986642	
846	0.02186125	0.03008722	
846.2	0.02244923	0.0303079	
846.4	0.02299014	0.03052848	
846.6	0.02337202	0.03074896	
846.8	0.02316972	0.03096932	
847	0.02410124	0.03118958	
847.2	0.02421099	0.03140973	
847.4	0.02425014	0.03162978	
847.6	0.02441469	0.03184972	
847.8	0.02524508	0.03206956	
848	0.02497756	0.03228928	
848.2	0.02506927	0.03250891	
848.4	0.02560764	0.03272842	
848.6	0.02585995	0.03294783	
848.8	0.025489	0.03316714	
849	0.02605156	0.03338633	
849.2	0.02634195	0.03360542	
849.4	0.02665998	0.03382441	
849.6	0.02683439	0.03404329	
849.8	0.02744099	0.03426206	
850	0.02852903	0.03448073	
850.2	0.02886031	0.0346993	
850.4	0.02912452	0.03491775	
850.6	0.02963255	0.0351361	
850.8	0.03048176	0.03535435	
851	0.03164103	0.03557249	
851.2	0.03226642	0.03579053	
851.4	0.0324666	0.03600846	
851.6	0.03273155	0.03622628	
851.8	0.0331676	0.036444	
852	0.03291812	0.03666161	
852.2	0.03341203	0.03687912	
852.4	0.03374856	0.03709653	
852.6	0.0334091	0.03731383	
852.8	0.03306119	0.03753102	
853	0.03346711	0.03774811	
853.2	0.03331522	0.03796509	
853.4	0.0335921	0.03818197	
853.6	0.03343865	0.03839875	
853.8	0.03378925	0.03861542	
854	0.03432166	0.03883198	
854.2	0.0346214	0.03904844	
854.4	0.0348166	0.0392648	
854.6	0.03530206	0.03948105	
854.8	0.03628617	0.03969719	
855	0.03657558	0.03991324	
855.2	0.03729105	0.04012917	
855.4	0.03743238	0.04034501	
855.6	0.03805234	0.04056074	
855.8	0.03881123	0.04077636	
856	0.03939504	0.04099188	
856.2	0.03995124	0.0412073	
856.4	0.04027405	0.04142261	
856.6	0.03974335	0.04163782	
856.8	0.03976602	0.04185292	
857	0.04034329	0.04206792	
857.2	0.04104958	0.04228282	
857.4	0.04151539	0.04249761	
857.6	0.04130303	0.0427123	
857.8	0.04180821	0.04292689	
858	0.04238991	0.04314137	
858.2	0.04189452	0.04335574	
858.4	0.04202473	0.04357002	
858.6	0.04236776	0.04378419	
858.8	0.04264507	0.04399826	
859	0.04265504	0.04421222	
859.2	0.04283426	0.04442608	
859.4	0.04278643	0.04463984	
859.6	0.04287762	0.04485349	
859.8	0.04358523	0.04506704	
860	0.04363213	0.04528049	
860.2	0.04389413	0.04549383	
860.4	0.04375919	0.04570707	
860.6	0.0433701	0.04592021	
860.8	0.04349219	0.04613324	
861	0.04414885	0.04634618	
861.2	0.04469945	0.04655901	
861.4	0.044745	0.04677173	
861.6	0.04462	0.04698436	
861.8	0.04502868	0.04719688	
862	0.04551723	0.04740929	
862.2	0.04526234	0.04762161	
862.4	0.04637588	0.04783382	
862.6	0.04689119	0.04804593	
862.8	0.04728728	0.04825794	
863	0.04751904	0.04846984	
863.2	0.04725795	0.04868165	
863.4	0.04770274	0.04889335	
863.6	0.04820612	0.04910495	
863.8	0.04867647	0.04931644	
864	0.04849126	0.04952784	
864.2	0.04874065	0.04973913	
864.4	0.04911178	0.04995032	
864.6	0.04972689	0.0501614	
864.8	0.04972263	0.05037239	
865	0.05062025	0.05058327	
865.2	0.05096577	0.05079405	
865.4	0.05130641	0.05100473	
865.6	0.05174353	0.05121531	
865.8	0.0523265	0.05142579	
866	0.05300957	0.05163616	
866.2	0.05297364	0.05184643	
866.4	0.05367722	0.0520566	
866.6	0.05402859	0.05226667	
866.8	0.05385172	0.05247664	
867	0.05399362	0.05268651	
867.2	0.05361272	0.05289627	
867.4	0.05410966	0.05310594	
867.6	0.05473807	0.0533155	
867.8	0.05522657	0.05352496	
868	0.05551504	0.05373432	
868.2	0.05581079	0.05394358	
868.4	0.05617336	0.05415274	
868.6	0.05615876	0.05436179	
868.8	0.0557405	0.05457075	
869	0.05621568	0.0547796	
869.2	0.05663556	0.05498836	
869.4	0.05698051	0.05519701	
869.6	0.05690673	0.05540556	
869.8	0.05737996	0.05561401	
870	0.05747614	0.05582236	
870.2	0.05747739	0.05603061	
870.4	0.05778183	0.05623876	
870.6	0.05817525	0.05644681	
870.8	0.0588059	0.05665476	
871	0.05973548	0.05686261	
871.2	0.06020937	0.05707035	
871.4	0.06132575	0.057278	
871.6	0.06221969	0.05748555	
871.8	0.06298855	0.05769299	
872	0.06304205	0.05790034	
872.2	0.06358299	0.05810758	
872.4	0.06335225	0.05831473	
872.6	0.06344621	0.05852177	
872.8	0.06305808	0.05872872	
873	0.06331888	0.05893556	
873.2	0.06396501	0.05914231	
873.4	0.06382736	0.05934895	
873.6	0.06328743	0.0595555	
873.8	0.06358227	0.05976195	
874	0.06348191	0.05996829	
874.2	0.06284733	0.06017454	
874.4	0.06280145	0.06038068	
874.6	0.06287657	0.06058673	
874.8	0.06358571	0.06079268	
875	0.06364158	0.06099853	
875.2	0.06314631	0.06120427	
875.4	0.06332078	0.06140992	
875.6	0.06390642	0.06161547	
875.8	0.06440714	0.06182092	
876	0.06410333	0.06202627	
876.2	0.06471611	0.06223153	
876.4	0.06407464	0.06243668	
876.6	0.06416706	0.06264173	
876.8	0.06487611	0.06284669	
877	0.06638297	0.06305154	
877.2	0.06675029	0.0632563	
877.4	0.06671033	0.06346095	
877.6	0.06679126	0.06366551	
877.8	0.06823351	0.06386997	
878	0.0684651	0.06407433	
878.2	0.06844951	0.0642786	
878.4	0.06889382	0.06448276	
878.6	0.06889589	0.06468682	
878.8	0.06896899	0.06489079	
879	0.06900362	0.06509466	
879.2	0.06911657	0.06529843	
879.4	0.06979328	0.0655021	
879.6	0.07002806	0.06570567	
879.8	0.07017419	0.06590914	
880	0.07005295	0.06611252	
880.2	0.07066946	0.06631579	
880.4	0.07060388	0.06651897	
880.6	0.07076815	0.06672205	
880.8	0.07157488	0.06692504	
881	0.07174562	0.06712792	
881.2	0.07195787	0.06733071	
881.4	0.07231529	0.0675334	
881.6	0.07256338	0.06773599	
881.8	0.07350702	0.06793848	
882	0.07317095	0.06814087	
882.2	0.07314213	0.06834317	
882.4	0.07363941	0.06854537	
882.6	0.07408255	0.06874747	
882.8	0.07456154	0.06894947	
883	0.07511335	0.06915138	
883.2	0.07545164	0.06935319	
883.4	0.07556344	0.0695549	
883.6	0.07609238	0.06975651	
883.8	0.07661025	0.06995803	
884	0.07688859	0.07015945	
884.2	0.07733291	0.07036077	
884.4	0.07733828	0.07056199	
884.6	0.07720566	0.07076312	
884.8	0.07764081	0.07096415	
885	0.07806206	0.07116508	
885.2	0.07830138	0.07136592	
885.4	0.07797945	0.07156666	
885.6	0.0781342	0.0717673	
885.8	0.07836046	0.07196784	
886	0.07867087	0.07216829	
886.2	0.07905078	0.07236864	
886.4	0.07993582	0.07256889	
886.6	0.0798949	0.07276905	
886.8	0.07973322	0.07296911	
887	0.07999573	0.07316908	
887.2	0.07989778	0.07336894	
887.4	0.07986467	0.07356871	
887.6	0.08035821	0.07376839	
887.8	0.08037704	0.07396796	
888	0.08088844	0.07416745	
888.2	0.08105762	0.07436683	
888.4	0.08121584	0.07456612	
888.6	0.08157268	0.07476531	
888.8	0.08157636	0.07496441	
889	0.08170268	0.07516341	
889.2	0.08226155	0.07536231	
889.4	0.08266227	0.07556112	
889.6	0.08295896	0.07575983	
889.8	0.08354634	0.07595844	
890	0.08376064	0.07615696	
890.2	0.08398301	0.07635538	
890.4	0.08461952	0.07655371	
890.6	0.08461899	0.07675194	
890.8	0.08544123	0.07695008	
891	0.08599141	0.07714812	
891.2	0.08604956	0.07734606	
891.4	0.08602681	0.07754391	
891.6	0.0862843	0.07774166	
891.8	0.0862774	0.07793932	
892	0.08657595	0.07813688	
892.2	0.08632977	0.07833435	
892.4	0.08584054	0.07853172	
892.6	0.08571044	0.078729	
892.8	0.08536163	0.07892618	
893	0.08588629	0.07912326	
893.2	0.08588936	0.07932025	
893.4	0.0856586	0.07951715	
893.6	0.0859686	0.07971394	
893.8	0.08612534	0.07991065	
894	0.08636645	0.08010726	
894.2	0.08692331	0.08030377	
894.4	0.08728323	0.08050019	
894.6	0.08695397	0.08069652	
894.8	0.087909	0.08089275	
895	0.08775484	0.08108888	
895.2	0.08790464	0.08128492	
895.4	0.0875121	0.08148087	
895.6	0.08769546	0.08167672	
895.8	0.08785333	0.08187247	
896	0.08795058	0.08206813	
896.2	0.08772347	0.0822637	
896.4	0.0876505	0.08245917	
896.6	0.08859012	0.08265455	
896.8	0.08931463	0.08284983	
897	0.08986739	0.08304502	
897.2	0.09012289	0.08324012	
897.4	0.09089806	0.08343512	
897.6	0.09176499	0.08363002	
897.8	0.09225099	0.08382483	
898	0.09358569	0.08401955	
898.2	0.09426925	0.08421418	
898.4	0.09469148	0.0844087	
898.6	0.09482785	0.08460314	
898.8	0.09565786	0.08479748	
899	0.09548292	0.08499173	
899.2	0.09577985	0.08518588	
899.4	0.09536298	0.08537994	
899.6	0.09538309	0.08557391	
899.8	0.09543779	0.08576778	
900	0.09489521	0.08596156	
900.2	0.09436768	0.08615525	
900.4	0.09477098	0.08634884	
900.6	0.09490813	0.08654234	
900.8	0.09450544	0.08673574	
901	0.09403667	0.08692905	
901.2	0.0942024	0.08712227	
901.4	0.09416789	0.08731539	
901.6	0.09424631	0.08750842	
901.8	0.09443102	0.08770136	
902	0.09528276	0.08789421	
902.2	0.09552703	0.08808696	
902.4	0.09555136	0.08827962	
902.6	0.09567287	0.08847218	
902.8	0.09598647	0.08866465	
903	0.09608376	0.08885703	
903.2	0.09655342	0.08904932	
903.4	0.09706416	0.08924151	
903.6	0.09765985	0.08943361	
903.8	0.0981407	0.08962562	
904	0.09804645	0.08981753	
904.2	0.09821692	0.09000935	
904.4	0.0986359	0.09020108	
904.6	0.09839186	0.09039272	
904.8	0.09843664	0.09058426	
905	0.0987197	0.09077571	
905.2	0.09894352	0.09096707	
905.4	0.09931432	0.09115834	
905.6	0.09921018	0.09134951	
905.8	0.09986794	0.0915406	
906	0.1004286	0.09173158	
906.2	0.10066865	0.09192248	
906.4	0.10057725	0.09211329	
906.6	0.10100862	0.092304	
906.8	0.10146905	0.09249462	
907	0.10198007	0.09268515	
907.2	0.1025303	0.09287558	
907.4	0.10304429	0.09306593	
907.6	0.10324446	0.09325618	
907.8	0.10343063	0.09344634	
908	0.10343898	0.09363641	
908.2	0.10282289	0.09382638	
908.4	0.10288958	0.09401627	
908.6	0.10274511	0.09420606	
908.8	0.10265661	0.09439576	
909	0.10277952	0.09458537	
909.2	0.1030087	0.09477489	
909.4	0.10316546	0.09496431	
909.6	0.10341143	0.09515365	
909.8	0.10431817	0.09534289	
910	0.10430844	0.09553204	
910.2	0.1044482	0.0957211	
910.4	0.10483741	0.09591007	
910.6	0.10535033	0.09609895	
910.8	0.10568999	0.09628774	
911	0.10572974	0.09647643	
911.2	0.10548173	0.09666504	
911.4	0.10546406	0.09685355	
911.6	0.10591298	0.09704197	
911.8	0.10583288	0.0972303	
912	0.1058738	0.09741854	
912.2	0.10614705	0.09760669	
912.4	0.1067776	0.09779475	
912.6	0.10660594	0.09798271	
912.8	0.10665141	0.09817059	
913	0.10697263	0.09835838	
913.2	0.10712839	0.09854607	
913.4	0.10726956	0.09873367	
913.6	0.10789807	0.09892119	
913.8	0.10831107	0.09910861	
914	0.10835813	0.09929594	
914.2	0.10876634	0.09948318	
914.4	0.10928752	0.09967033	
914.6	0.10926096	0.09985739	
914.8	0.10958328	0.10004437	
915	0.10891677	0.10023124	
915.2	0.10955067	0.10041803	
915.4	0.10966409	0.10060473	
915.6	0.11020069	0.10079134	
915.8	0.11052686	0.10097786	
916	0.11118789	0.10116429	
916.2	0.11169049	0.10135063	
916.4	0.11165587	0.10153688	
916.6	0.11188756	0.10172304	
916.8	0.11203986	0.1019091	
917	0.11208428	0.10209508	
917.2	0.1120934	0.10228097	
917.4	0.11233838	0.10246677	
917.6	0.11251767	0.10265248	
917.8	0.11244112	0.1028381	
918	0.11247517	0.10302363	
918.2	0.11251231	0.10320907	
918.4	0.11275644	0.10339442	
918.6	0.1123239	0.10357968	
918.8	0.11217902	0.10376485	
919	0.1120176	0.10394993	
919.2	0.11327058	0.10413493	
919.4	0.11302009	0.10431983	
919.6	0.11350997	0.10450464	
919.8	0.1136633	0.10468937	
920	0.11396733	0.104874	
920.2	0.11368297	0.10505855	
920.4	0.1140886	0.105243	
920.6	0.11396149	0.10542737	
920.8	0.11427176	0.10561165	
921	0.11447133	0.10579584	
921.2	0.11469251	0.10597994	
921.4	0.11440372	0.10616395	
921.6	0.1146685	0.10634787	
921.8	0.11486556	0.10653171	
922	0.11532692	0.10671545	
922.2	0.11593694	0.10689911	
922.4	0.11681125	0.10708268	
922.6	0.11684957	0.10726615	
922.8	0.11774532	0.10744954	
923	0.11847774	0.10763285	
923.2	0.11937143	0.10781606	
923.4	0.11928041	0.10799918	
923.6	0.1192547	0.10818222	
923.8	0.11946179	0.10836517	
924	0.12019278	0.10854802	
924.2	0.11985684	0.10873079	
924.4	0.12057297	0.10891348	
924.6	0.12048923	0.10909607	
924.8	0.12093023	0.10927858	
925	0.12069673	0.10946099	
925.2	0.12033066	0.10964332	
925.4	0.11985726	0.10982556	
925.6	0.1203268	0.11000772	
925.8	0.12053139	0.11018978	
926	0.12031523	0.11037176	
926.2	0.12091961	0.11055365	
926.4	0.12068804	0.11073545	
926.6	0.12116342	0.11091716	
926.8	0.12096822	0.11109879	
927	0.12064711	0.11128033	
927.2	0.12066688	0.11146178	
927.4	0.1206827	0.11164314	
927.6	0.12103212	0.11182441	
927.8	0.12147455	0.1120056	
928	0.12180117	0.1121867	
928.2	0.12203838	0.11236771	
928.4	0.12284841	0.11254864	
928.6	0.12251336	0.11272947	
928.8	0.12260097	0.11291022	
929	0.12258521	0.11309089	
929.2	0.12288723	0.11327146	
929.4	0.12342476	0.11345195	
929.6	0.12411601	0.11363235	
929.8	0.12431849	0.11381266	
930	0.12453553	0.11399289	
930.2	0.12521344	0.11417303	
930.4	0.12520958	0.11435308	
930.6	0.12584702	0.11453305	
930.8	0.12530449	0.11471292	
931	0.12538959	0.11489272	
931.2	0.12571206	0.11507242	
931.4	0.12607834	0.11525204	
931.6	0.12554468	0.11543157	
931.8	0.12499523	0.11561101	
932	0.12505439	0.11579037	
932.2	0.12545194	0.11596964	
932.4	0.12556433	0.11614882	
932.6	0.12515402	0.11632792	
932.8	0.12538328	0.11650693	
933	0.12566538	0.11668586	
933.2	0.12564789	0.1168647	
933.4	0.12617106	0.11704345	
933.6	0.12614643	0.11722211	
933.8	0.12669671	0.11740069	
934	0.12717492	0.11757918	
934.2	0.12788833	0.11775759	
934.4	0.1283192	0.11793591	
934.6	0.12831459	0.11811414	
934.8	0.12912788	0.11829229	
935	0.13002044	0.11847035	
935.2	0.13041933	0.11864833	
935.4	0.13059107	0.11882622	
935.6	0.13051284	0.11900402	
935.8	0.13097976	0.11918174	
936	0.13112654	0.11935937	
936.2	0.13110385	0.11953692	
936.4	0.13066397	0.11971438	
936.6	0.13042311	0.11989175	
936.8	0.12982664	0.12006904	
937	0.12946998	0.12024624	
937.2	0.12909773	0.12042336	
937.4	0.12930911	0.12060039	
937.6	0.12928417	0.12077734	
937.8	0.13017591	0.1209542	
938	0.13039697	0.12113097	
938.2	0.1306991	0.12130766	
938.4	0.13043024	0.12148427	
938.6	0.13110125	0.12166079	
938.8	0.13208552	0.12183722	
939	0.13273916	0.12201357	
939.2	0.13296096	0.12218983	
939.4	0.13328174	0.12236601	
939.6	0.13342759	0.1225421	
939.8	0.13373141	0.12271811	
940	0.13360769	0.12289404	
940.2	0.13344459	0.12306987	
940.4	0.13352631	0.12324563	
940.6	0.13412664	0.12342129	
940.8	0.13383744	0.12359688	
941	0.13378571	0.12377237	
941.2	0.13397871	0.12394779	
941.4	0.13412033	0.12412312	
941.6	0.13433469	0.12429836	
941.8	0.1347346	0.12447352	
942	0.13438976	0.12464859	
942.2	0.13421481	0.12482358	
942.4	0.13455225	0.12499849	
942.6	0.13555115	0.12517331	
942.8	0.13605684	0.12534805	
943	0.13662931	0.1255227	
943.2	0.13655991	0.12569727	
943.4	0.13688927	0.12587175	
943.6	0.13667573	0.12604615	
943.8	0.13701818	0.12622046	
944	0.13741806	0.12639469	
944.2	0.13786338	0.12656884	
944.4	0.13834884	0.1267429	
944.6	0.13811931	0.12691688	
944.8	0.13794437	0.12709077	
945	0.13763972	0.12726458	
945.2	0.13778541	0.12743831	
945.4	0.13761357	0.12761195	
945.6	0.13777175	0.12778551	
945.8	0.13823571	0.12795898	
946	0.1378555	0.12813237	
946.2	0.13830997	0.12830568	
946.4	0.13845563	0.1284789	
946.6	0.13929565	0.12865204	
946.8	0.13974058	0.1288251	
947	0.1397814	0.12899807	
947.2	0.13994806	0.12917096	
947.4	0.14060964	0.12934376	
947.6	0.14082313	0.12951648	
947.8	0.14135387	0.12968912	
948	0.14185032	0.12986167	
948.2	0.14245987	0.13003415	
948.4	0.14269108	0.13020653	
948.6	0.14222152	0.13037884	
948.8	0.14262025	0.13055106	
949	0.14257832	0.1307232	
949.2	0.14215426	0.13089525	
949.4	0.14264579	0.13106722	
949.6	0.14250882	0.13123911	
949.8	0.14195311	0.13141091	
950	0.14192785	0.13158264	
950.2	0.14200159	0.13175428	
950.4	0.14169768	0.13192583	
950.6	0.14220981	0.13209731	
950.8	0.14200383	0.1322687	
951	0.14211381	0.13244	
951.2	0.14197268	0.13261123	
951.4	0.1418466	0.13278237	
951.6	0.14207788	0.13295343	
951.8	0.14223152	0.13312441	
952	0.1426966	0.1332953	
952.2	0.14351076	0.13346611	
952.4	0.14358031	0.13363684	
952.6	0.14377264	0.13380749	
952.8	0.14467719	0.13397805	
953	0.14532458	0.13414853	
953.2	0.14520589	0.13431893	
953.4	0.14627769	0.13448925	
953.6	0.14590416	0.13465948	
953.8	0.14683746	0.13482964	
954	0.14751982	0.13499971	
954.2	0.14715766	0.13516969	
954.4	0.14732367	0.1353396	
954.6	0.14756846	0.13550942	
954.8	0.14741686	0.13567916	
955	0.14758746	0.13584882	
955.2	0.14718112	0.1360184	
955.4	0.14712635	0.1361879	
955.6	0.14730928	0.13635731	
955.8	0.14717868	0.13652664	
956	0.14698819	0.13669589	
956.2	0.1470224	0.13686506	
956.4	0.14673769	0.13703415	
956.6	0.1468946	0.13720315	
956.8	0.14682361	0.13737208	
957	0.14670368	0.13754092	
957.2	0.14621637	0.13770968	
957.4	0.14634597	0.13787836	
957.6	0.14640423	0.13804695	
957.8	0.14696909	0.13821547	
958	0.14679126	0.1383839	
958.2	0.14722725	0.13855225	
958.4	0.14774914	0.13872052	
958.6	0.14862076	0.13888871	
958.8	0.14892778	0.13905682	
959	0.14953588	0.13922485	
959.2	0.14994122	0.1393928	
959.4	0.15028363	0.13956066	
959.6	0.15042975	0.13972845	
959.8	0.15029439	0.13989615	
960	0.15015251	0.14006377	
960.2	0.15030749	0.14023131	
960.4	0.1501618	0.14039877	
960.6	0.15006403	0.14056615	
960.8	0.15007722	0.14073345	
961	0.14997358	0.14090066	
961.2	0.15014006	0.1410678	
961.4	0.15051998	0.14123486	
961.6	0.15168923	0.14140183	
961.8	0.15253518	0.14156872	
962	0.15295902	0.14173554	
962.2	0.15376532	0.14190227	
962.4	0.15407762	0.14206892	
962.6	0.15470357	0.1422355	
962.8	0.15456543	0.14240199	
963	0.15537759	0.1425684	
963.2	0.15570591	0.14273473	
963.4	0.15501839	0.14290098	
963.6	0.15477823	0.14306715	
963.8	0.1543756	0.14323324	
964	0.15436564	0.14339925	
964.2	0.15400297	0.14356517	
964.4	0.15358368	0.14373102	
964.6	0.15318843	0.14389679	
964.8	0.15329604	0.14406248	
965	0.15310374	0.14422809	
965.2	0.15324223	0.14439362	
965.4	0.15361319	0.14455907	
965.6	0.15408229	0.14472443	
965.8	0.15451182	0.14488972	
966	0.15501366	0.14505493	
966.2	0.15564019	0.14522006	
966.4	0.15640184	0.14538511	
966.6	0.15676693	0.14555008	
966.8	0.15781025	0.14571497	
967	0.15825238	0.14587978	
967.2	0.15877788	0.14604451	
967.4	0.15889878	0.14620916	
967.6	0.1589286	0.14637373	
967.8	0.15908593	0.14653822	
968	0.15876932	0.14670263	
968.2	0.15811517	0.14686696	
968.4	0.15784535	0.14703122	
968.6	0.15718673	0.14719539	
968.8	0.15719839	0.14735949	
969	0.15696364	0.1475235	
969.2	0.15667903	0.14768744	
969.4	0.15699349	0.14785129	
969.6	0.15666979	0.14801507	
969.8	0.15710106	0.14817877	
970	0.15770865	0.14834239	
970.2	0.15833969	0.14850593	
970.4	0.15836315	0.14866939	
970.6	0.15845409	0.14883277	
970.8	0.15992067	0.14899608	
971	0.15965	0.1491593	
971.2	0.1602007	0.14932244	
971.4	0.15984747	0.14948551	
971.6	0.15909525	0.1496485	
971.8	0.15929561	0.14981141	
972	0.15858415	0.14997424	
972.2	0.15844812	0.15013699	
972.4	0.15853863	0.15029966	
972.6	0.15857019	0.15046226	
972.8	0.15928339	0.15062477	
973	0.1593395	0.15078721	
973.2	0.15930901	0.15094957	
973.4	0.15931752	0.15111185	
973.6	0.15928406	0.15127405	
973.8	0.16002458	0.15143617	
974	0.16069168	0.15159822	
974.2	0.16078635	0.15176019	
974.4	0.16096037	0.15192207	
974.6	0.16211107	0.15208388	
974.8	0.16294565	0.15224562	
975	0.16249549	0.15240727	
975.2	0.16243495	0.15256885	
975.4	0.16199768	0.15273034	
975.6	0.16158777	0.15289176	
975.8	0.1611977	0.15305311	
976	0.16108518	0.15321437	
976.2	0.16161195	0.15337556	
976.4	0.1619827	0.15353666	
976.6	0.16183036	0.15369769	
976.8	0.1621093	0.15385865	
977	0.16213663	0.15401952	
977.2	0.16188047	0.15418032	
977.4	0.16181721	0.15434104	
977.6	0.16241801	0.15450168	
977.8	0.16266673	0.15466224	
978	0.16333437	0.15482273	
978.2	0.16352873	0.15498314	
978.4	0.16420198	0.15514347	
978.6	0.16491538	0.15530372	
978.8	0.16543917	0.1554639	
979	0.16542005	0.15562399	
979.2	0.16533686	0.15578402	
979.4	0.16519926	0.15594396	
979.6	0.16526543	0.15610383	
979.8	0.16525674	0.15626362	
980	0.16584152	0.15642333	
980.2	0.16569394	0.15658296	
980.4	0.16572275	0.15674252	
980.6	0.16527347	0.156902	
980.8	0.1654818	0.15706141	
981	0.16533371	0.15722073	
981.2	0.16506889	0.15737998	
981.4	0.16550988	0.15753916	
981.6	0.16565104	0.15769825	
981.8	0.16549592	0.15785727	
982	0.16621532	0.15801621	
982.2	0.16612102	0.15817508	
982.4	0.166939	0.15833387	
982.6	0.16729836	0.15849258	
982.8	0.16798002	0.15865121	
983	0.16850298	0.15880977	
983.2	0.16889645	0.15896825	
983.4	0.16910244	0.15912666	
983.6	0.16920446	0.15928499	
983.8	0.16928173	0.15944324	
984	0.16950014	0.15960142	
984.2	0.16931712	0.15975952	
984.4	0.16924124	0.15991754	
984.6	0.16905286	0.16007548	
984.8	0.16983468	0.16023335	
985	0.16992238	0.16039115	
985.2	0.16985496	0.16054887	
985.4	0.17012803	0.16070651	
985.6	0.16967317	0.16086407	
985.8	0.16958477	0.16102156	
986	0.16996113	0.16117898	
986.2	0.16982419	0.16133631	
986.4	0.17024015	0.16149357	
986.6	0.17006449	0.16165076	
986.8	0.17068096	0.16180787	
987	0.17106319	0.1619649	
987.2	0.17104425	0.16212186	
987.4	0.17100908	0.16227874	
987.6	0.17133427	0.16243554	
987.8	0.17182479	0.16259227	
988	0.1722148	0.16274893	
988.2	0.17271244	0.16290551	
988.4	0.17265049	0.16306201	
988.6	0.17335876	0.16321844	
988.8	0.17450935	0.16337479	
989	0.17443869	0.16353106	
989.2	0.17466167	0.16368726	
989.4	0.17453856	0.16384339	
989.6	0.17425114	0.16399944	
989.8	0.17442682	0.16415541	
990	0.17413658	0.16431131	
990.2	0.17388258	0.16446713	
990.4	0.17379589	0.16462288	
990.6	0.17342477	0.16477855	
990.8	0.17315726	0.16493415	
991	0.17338028	0.16508967	
991.2	0.17339434	0.16524512	
991.4	0.17307821	0.16540049	
991.6	0.17326243	0.16555579	
991.8	0.17320434	0.16571101	
992	0.17350809	0.16586616	
992.2	0.17344703	0.16602123	
992.4	0.17337242	0.16617623	
992.6	0.17390652	0.16633115	
992.8	0.17448285	0.166486	
993	0.17390619	0.16664077	
993.2	0.17378348	0.16679547	
993.4	0.17283956	0.16695009	
993.6	0.17275411	0.16710464	
993.8	0.17263929	0.16725911	
994	0.17263339	0.16741351	
994.2	0.17271361	0.16756783	
994.4	0.17303952	0.16772208	
994.6	0.17318595	0.16787626	
994.8	0.1735754	0.16803036	
995	0.17440795	0.16818439	
995.2	0.17462619	0.16833834	
995.4	0.17464491	0.16849221	
995.6	0.17558152	0.16864602	
995.8	0.17610329	0.16879975	
996	0.17661171	0.1689534	
996.2	0.17669426	0.16910698	
996.4	0.17719746	0.16926049	
996.6	0.17694229	0.16941392	
996.8	0.17683171	0.16956728	
997	0.17611988	0.16972056	
997.2	0.17537799	0.16987377	
997.4	0.17465791	0.1700269	
997.6	0.174188	0.17017996	
997.8	0.17445288	0.17033295	
998	0.17450022	0.17048587	
998.2	0.17422866	0.1706387	
998.4	0.1743884	0.17079147	
998.6	0.17491237	0.17094416	
998.8	0.1761056	0.17109678	
999	0.17697688	0.17124932	
999.2	0.17752233	0.17140179	
999.4	0.17831802	0.17155419	
999.6	0.17964732	0.17170652	
999.8	0.17976867	0.17185876	
1000	0.18010186	0.17201094	
1000.2	0.18079528	0.17216304	
1000.4	0.18085161	0.17231507	
1000.6	0.18032934	0.17246703	
1000.8	0.1806456	0.17261891	
1001	0.18044498	0.17277072	
1001.2	0.18000766	0.17292245	
1001.4	0.1798622	0.17307412	
1001.6	0.17913451	0.1732257	
1001.8	0.17935511	0.17337722	
1002	0.17909549	0.17352866	
1002.2	0.17942935	0.17368003	
1002.4	0.18001965	0.17383133	
1002.6	0.18062694	0.17398255	
1002.8	0.18118302	0.1741337	
1003	0.18155522	0.17428478	
1003.2	0.18177938	0.17443578	
1003.4	0.18253772	0.17458671	
1003.6	0.18313439	0.17473757	
1003.8	0.18306248	0.17488835	
1004	0.18384142	0.17503907	
1004.2	0.18351596	0.1751897	
1004.4	0.18302829	0.17534027	
1004.6	0.18262634	0.17549076	
1004.8	0.18326004	0.17564119	
1005	0.18322267	0.17579153	
1005.2	0.18316088	0.17594181	
1005.4	0.18299907	0.17609201	
1005.6	0.1829138	0.17624214	
1005.8	0.18295432	0.1763922	
1006	0.18337721	0.17654219	
1006.2	0.18306086	0.1766921	
1006.4	0.18309088	0.17684194	
1006.6	0.1827509	0.17699171	
1006.8	0.18354999	0.1771414	
1007	0.18430326	0.17729103	
1007.2	0.18446428	0.17744058	
1007.4	0.18529781	0.17759006	
1007.6	0.18508215	0.17773946	
1007.8	0.18539113	0.1778888	
1008	0.18521344	0.17803806	
1008.2	0.18510319	0.17818725	
1008.4	0.18537756	0.17833637	
1008.6	0.18558787	0.17848541	
1008.8	0.18606395	0.17863439	
1009	0.18606572	0.17878329	
1009.2	0.18565175	0.17893212	
1009.4	0.18546691	0.17908088	
1009.6	0.18531668	0.17922956	
1009.8	0.18512494	0.17937818	
1010	0.18491399	0.17952672	
1010.2	0.18454122	0.17967519	
1010.4	0.18503567	0.17982359	
1010.6	0.18525335	0.17997191	
1010.8	0.18605243	0.18012017	
1011	0.18567274	0.18026835	
1011.2	0.1855284	0.18041647	
1011.4	0.18548289	0.18056451	
1011.6	0.18549179	0.18071248	
1011.8	0.18630275	0.18086037	
1012	0.18636707	0.1810082	
1012.2	0.18730682	0.18115595	
1012.4	0.18715373	0.18130364	
1012.6	0.18792691	0.18145125	
1012.8	0.18813723	0.18159879	
1013	0.18867262	0.18174626	
1013.2	0.18929409	0.18189366	
1013.4	0.1901815	0.18204098	
1013.6	0.19043806	0.18218824	
1013.8	0.19072529	0.18233542	
1014	0.19073101	0.18248254	
1014.2	0.19093925	0.18262958	
1014.4	0.19061431	0.18277655	
1014.6	0.19038356	0.18292345	
1014.8	0.18992086	0.18307028	
1015	0.18914787	0.18321704	
1015.2	0.18900833	0.18336372	
1015.4	0.18903568	0.18351034	
1015.6	0.18922262	0.18365689	
1015.8	0.18953218	0.18380336	
1016	0.18943315	0.18394976	
1016.2	0.18970436	0.1840961	
1016.4	0.18950835	0.18424236	
1016.6	0.19024655	0.18438855	
1016.8	0.19034249	0.18453467	
1017	0.19105532	0.18468072	
1017.2	0.19124409	0.1848267	
1017.4	0.1919381	0.18497261	
1017.6	0.19176297	0.18511845	
1017.8	0.19184689	0.18526422	
1018	0.19190516	0.18540992	
1018.2	0.19171607	0.18555555	
1018.4	0.19127347	0.1857011	
1018.6	0.19147331	0.18584659	
1018.8	0.19141021	0.18599201	
1019	0.19154286	0.18613735	
1019.2	0.19162164	0.18628263	
1019.4	0.19214879	0.18642783	
1019.6	0.19227688	0.18657297	
1019.8	0.19245537	0.18671804	
1020	0.1924818	0.18686303	
1020.2	0.19281689	0.18700796	
1020.4	0.1932134	0.18715281	
1020.6	0.19332698	0.1872976	
1020.8	0.19350818	0.18744231	
1021	0.19361309	0.18758696	
1021.2	0.19378093	0.18773153	
1021.4	0.19459891	0.18787604	
1021.6	0.19426344	0.18802048	
1021.8	0.19460574	0.18816484	
1022	0.19519781	0.18830914	
1022.2	0.19505219	0.18845336	
1022.4	0.19509068	0.18859752	
1022.6	0.19502945	0.18874161	
1022.8	0.19476235	0.18888563	
1023	0.19477074	0.18902957	
1023.2	0.19473947	0.18917345	
1023.4	0.19501464	0.18931726	
1023.6	0.19502931	0.189461	
1023.8	0.19547858	0.18960467	
1024	0.19580611	0.18974827	
1024.2	0.19634142	0.1898918	
1024.4	0.19626482	0.19003526	
1024.6	0.1955244	0.19017866	
1024.8	0.19505036	0.19032198	
1025	0.19472403	0.19046523	
1025.2	0.19460601	0.19060842	
1025.4	0.19457012	0.19075153	
1025.6	0.19432475	0.19089458	
1025.8	0.19473046	0.19103756	
1026	0.19544645	0.19118046	
1026.2	0.19518702	0.1913233	
1026.4	0.19560455	0.19146607	
1026.6	0.19561536	0.19160877	
1026.8	0.19615538	0.19175141	
1027	0.1968816	0.19189397	
1027.2	0.19735331	0.19203646	
1027.4	0.19737181	0.19217889	
1027.6	0.19821561	0.19232124	
1027.8	0.19893928	0.19246353	
1028	0.19946986	0.19260575	
1028.2	0.2000197	0.1927479	
1028.4	0.1998812	0.19288998	
1028.6	0.19977125	0.193032	
1028.8	0.19935527	0.19317394	
1029	0.19946347	0.19331582	
1029.2	0.19910407	0.19345762	
1029.4	0.19903101	0.19359936	
1029.6	0.19936622	0.19374103	
1029.8	0.2000147	0.19388263	
1030	0.20038042	0.19402417	
1030.2	0.20048048	0.19416563	
1030.4	0.20048411	0.19430703	
1030.6	0.2003757	0.19444836	
1030.8	0.20039856	0.19458962	
1031	0.20016188	0.19473081	
1031.2	0.20009295	0.19487193	
1031.4	0.20003416	0.19501299	
1031.6	0.20070229	0.19515397	
1031.8	0.20084221	0.19529489	
1032	0.20117838	0.19543574	
1032.2	0.20155416	0.19557652	
1032.4	0.20151653	0.19571724	
1032.6	0.20125635	0.19585789	
1032.8	0.20121441	0.19599846	
1033	0.2016775	0.19613898	
1033.2	0.20176181	0.19627942	
1033.4	0.20245466	0.19641979	
1033.6	0.2029422	0.1965601	
1033.8	0.20321156	0.19670034	
1034	0.20330352	0.19684051	
1034.2	0.203242	0.19698062	
1034.4	0.20340207	0.19712065	
1034.6	0.20353736	0.19726062	
1034.8	0.20360436	0.19740052	
1035	0.20377359	0.19754035	
1035.2	0.20449266	0.19768012	
1035.4	0.20505883	0.19781982	
1035.6	0.2049611	0.19795945	
1035.8	0.2051981	0.19809901	
1036	0.20537166	0.19823851	
1036.2	0.20547913	0.19837793	
1036.4	0.20467285	0.1985173	
1036.6	0.20438128	0.19865659	
1036.8	0.20416731	0.19879582	
1037	0.20460203	0.19893497	
1037.2	0.20445119	0.19907407	
1037.4	0.20471369	0.19921309	
1037.6	0.20432715	0.19935205	
1037.8	0.20410472	0.19949094	
1038	0.20400506	0.19962976	
1038.2	0.20377356	0.19976852	
1038.4	0.20427001	0.19990721	
1038.6	0.20444478	0.20004583	
1038.8	0.20474243	0.20018438	
1039	0.20538739	0.20032287	
1039.2	0.20608402	0.20046129	
1039.4	0.20640741	0.20059965	
1039.6	0.20646697	0.20073793	
1039.8	0.20683854	0.20087615	
1040	0.20679336	0.20101431	
1040.2	0.20677185	0.20115239	
1040.4	0.20646853	0.20129041	
1040.6	0.20648475	0.20142837	
1040.8	0.20607751	0.20156625	
1041	0.20643181	0.20170407	
1041.2	0.2059523	0.20184183	
1041.4	0.20575786	0.20197951	
1041.6	0.20555186	0.20211714	
1041.8	0.20548754	0.20225469	
1042	0.20531644	0.20239218	
1042.2	0.20532723	0.2025296	
1042.4	0.20594603	0.20266695	
1042.6	0.20609362	0.20280424	
1042.8	0.20633128	0.20294146	
1043	0.20689058	0.20307862	
1043.2	0.20779145	0.20321571	
1043.4	0.20804707	0.20335273	
1043.6	0.20843434	0.20348969	
1043.8	0.20857243	0.20362658	
1044	0.20885171	0.2037634	
1044.2	0.2092142	0.20390016	
1044.4	0.20907622	0.20403685	
1044.6	0.20911523	0.20417348	
1044.8	0.20816515	0.20431004	
1045	0.20784374	0.20444653	
1045.2	0.20734552	0.20458296	
1045.4	0.20749468	0.20471932	
1045.6	0.20770165	0.20485562	
1045.8	0.20767774	0.20499185	
1046	0.20737568	0.20512802	
1046.2	0.20770552	0.20526411	
1046.4	0.20791528	0.20540015	
1046.6	0.20768566	0.20553612	
1046.8	0.20862306	0.20567202	
1047	0.20923645	0.20580785	
1047.2	0.20978189	0.20594362	
1047.4	0.20999487	0.20607933	
1047.6	0.21019188	0.20621497	
1047.8	0.210843	0.20635054	
1048	0.21127919	0.20648605	
1048.2	0.21102866	0.20662149	
1048.4	0.2108811	0.20675687	
1048.6	0.21100321	0.20689218	
1048.8	0.21026169	0.20702743	
1049	0.21036402	0.20716261	
1049.2	0.21091073	0.20729772	
1049.4	0.2111479	0.20743278	
1049.6	0.21164749	0.20756776	
1049.8	0.21167098	0.20770268	
1050	0.21144905	0.20783753	
1050.2	0.21174978	0.20797232	
1050.4	0.21207223	0.20810705	
1050.6	0.21283641	0.20824171	
1050.8	0.2131789	0.2083763	
1051	0.21324219	0.20851083	
1051.2	0.21362957	0.2086453	
1051.4	0.2141528	0.2087797	
1051.6	0.21416065	0.20891403	
1051.8	0.21445532	0.2090483	
1052	0.21357024	0.2091825	
1052.2	0.21299561	0.20931664	
1052.4	0.21313845	0.20945072	
1052.6	0.21309113	0.20958473	
1052.8	0.21326762	0.20971867	
1053	0.21382206	0.20985255	
1053.2	0.21382841	0.20998637	
1053.4	0.21329239	0.21012012	
1053.6	0.2138023	0.21025381	
1053.8	0.21359594	0.21038743	
1054	0.21385121	0.21052099	
1054.2	0.21409836	0.21065448	
1054.4	0.21456516	0.21078791	
1054.6	0.21475567	0.21092127	
1054.8	0.21427104	0.21105457	
1055	0.21453677	0.21118781	
1055.2	0.2152024	0.21132098	
1055.4	0.21506333	0.21145408	
1055.6	0.21497161	0.21158712	
1055.8	0.21519879	0.2117201	
1056	0.2152859	0.21185302	
1056.2	0.21597153	0.21198587	
1056.4	0.21635535	0.21211865	
1056.6	0.21641684	0.21225137	
1056.8	0.21692546	0.21238403	
1057	0.2172959	0.21251662	
1057.2	0.21701648	0.21264915	
1057.4	0.21712954	0.21278161	
1057.6	0.21733352	0.21291401	
1057.8	0.21684803	0.21304635	
1058	0.21686096	0.21317862	
1058.2	0.21712186	0.21331083	
1058.4	0.21702176	0.21344298	
1058.6	0.21699488	0.21357506	
1058.8	0.21724402	0.21370707	
1059	0.21770792	0.21383903	
1059.2	0.21817125	0.21397092	
1059.4	0.21787309	0.21410274	
1059.6	0.2186087	0.2142345	
1059.8	0.21909867	0.2143662	
1060	0.21964268	0.21449784	
1060.2	0.21962023	0.21462941	
1060.4	0.21948938	0.21476091	
1060.6	0.2196395	0.21489236	
1060.8	0.2202467	0.21502374	
1061	0.2204611	0.21515506	
1061.2	0.22013085	0.21528631	
1061.4	0.21946384	0.2154175	
1061.6	0.2193524	0.21554863	
1061.8	0.2190922	0.21567969	
1062	0.21924305	0.21581069	
1062.2	0.21945012	0.21594163	
1062.4	0.21925248	0.2160725	
1062.6	0.21931679	0.21620331	
1062.8	0.22000435	0.21633406	
1063	0.21956855	0.21646474	
1063.2	0.21922889	0.21659536	
1063.4	0.21917985	0.21672592	
1063.6	0.21949641	0.21685641	
1063.8	0.21946617	0.21698684	
1064	0.21981737	0.21711721	
1064.2	0.22043406	0.21724752	
1064.4	0.22099915	0.21737776	
1064.6	0.22174758	0.21750794	
1064.8	0.22236159	0.21763806	
1065	0.22232859	0.21776811	
1065.2	0.22249052	0.2178981	
1065.4	0.22262429	0.21802803	
1065.6	0.22303558	0.21815789	
1065.8	0.22300227	0.2182877	
1066	0.22264169	0.21841743	
1066.2	0.22318108	0.21854711	
1066.4	0.22298847	0.21867673	
1066.6	0.22315696	0.21880628	
1066.8	0.2233145	0.21893577	
1067	0.22277988	0.21906519	
1067.2	0.22281515	0.21919456	
1067.4	0.22291485	0.21932386	
1067.6	0.22269596	0.2194531	
1067.8	0.22310873	0.21958227	
1068	0.22337905	0.21971139	
1068.2	0.2243735	0.21984044	
1068.4	0.22465777	0.21996943	
1068.6	0.2247443	0.22009836	
1068.8	0.22497169	0.22022722	
1069	0.22492707	0.22035602	
1069.2	0.22540222	0.22048476	
1069.4	0.22502828	0.22061344	
1069.6	0.22524319	0.22074206	
1069.8	0.22566764	0.22087061	
1070	0.22588735	0.2209991	
1070.2	0.22649648	0.22112753	
1070.4	0.22602557	0.2212559	
1070.6	0.22632947	0.2213842	
1070.8	0.22591583	0.22151245	
1071	0.22543557	0.22164063	
1071.2	0.22497116	0.22176875	
1071.4	0.22477259	0.2218968	
1071.6	0.22436354	0.2220248	
1071.8	0.22466379	0.22215273	
1072	0.22494219	0.22228061	
1072.2	0.22543588	0.22240842	
1072.4	0.22540169	0.22253616	
1072.6	0.22514429	0.22266385	
1072.8	0.22535161	0.22279148	
1073	0.22509921	0.22291904	
1073.2	0.22530155	0.22304654	
1073.4	0.22511393	0.22317398	
1073.6	0.22556755	0.22330136	
1073.8	0.22583832	0.22342868	
1074	0.22574018	0.22355593	
1074.2	0.22593134	0.22368313	
1074.4	0.22585494	0.22381026	
1074.6	0.22610515	0.22393733	
1074.8	0.22608616	0.22406434	
1075	0.22630967	0.22419129	
1075.2	0.22653608	0.22431817	
1075.4	0.2264899	0.224445	
1075.6	0.22675603	0.22457176	
1075.8	0.22771532	0.22469847	
1076	0.22805714	0.22482511	
1076.2	0.22801458	0.22495169	
1076.4	0.2282198	0.22507821	
1076.6	0.22798655	0.22520466	
1076.8	0.22786198	0.22533106	
1077	0.2271571	0.2254574	
1077.2	0.22733636	0.22558367	
1077.4	0.22720381	0.22570989	
1077.6	0.22681416	0.22583604	
1077.8	0.22741692	0.22596213	
1078	0.22807156	0.22608816	
1078.2	0.22845026	0.22621413	
1078.4	0.22835639	0.22634004	
1078.6	0.22819557	0.22646589	
1078.8	0.22869536	0.22659168	
1079	0.22896662	0.2267174	
1079.2	0.22908956	0.22684307	
1079.4	0.22887331	0.22696868	
1079.6	0.22956138	0.22709422	
1079.8	0.22951718	0.2272197	
1080	0.22923711	0.22734513	
1080.2	0.22952377	0.22747049	
1080.4	0.22986868	0.22759579	
1080.6	0.22981107	0.22772103	
1080.8	0.2296878	0.22784622	
1081	0.22945276	0.22797134	
1081.2	0.22953383	0.2280964	
1081.4	0.22962523	0.2282214	
1081.6	0.22984427	0.22834634	
1081.8	0.23064098	0.22847121	
1082	0.2306805	0.22859603	
1082.2	0.23016691	0.22872079	
1082.4	0.23017338	0.22884549	
1082.6	0.23026522	0.22897013	
1082.8	0.2305637	0.2290947	
1083	0.23041112	0.22921922	
1083.2	0.23084152	0.22934368	
1083.4	0.23041261	0.22946808	
1083.6	0.23084491	0.22959241	
1083.8	0.23071881	0.22971669	
1084	0.23140612	0.22984091	
1084.2	0.23162136	0.22996506	
1084.4	0.23189049	0.23008916	
1084.6	0.23178105	0.2302132	
1084.8	0.23169491	0.23033717	
1085	0.2320898	0.23046109	
1085.2	0.23197701	0.23058495	
1085.4	0.23245636	0.23070874	
1085.6	0.23213984	0.23083248	
1085.8	0.23204304	0.23095616	
1086	0.2318703	0.23107978	
1086.2	0.23175198	0.23120333	
1086.4	0.23199643	0.23132683	
1086.6	0.23204125	0.23145027	
1086.8	0.23192632	0.23157365	
1087	0.23259813	0.23169697	
1087.2	0.23267503	0.23182023	
1087.4	0.23238343	0.23194343	
1087.6	0.23250369	0.23206657	
1087.8	0.23253668	0.23218965	
1088	0.23276116	0.23231267	
1088.2	0.23229924	0.23243563	
1088.4	0.23242027	0.23255854	
1088.6	0.23217358	0.23268138	
1088.8	0.23264967	0.23280416	
1089	0.23289655	0.23292689	
1089.2	0.23245986	0.23304955	
1089.4	0.23256618	0.23317216	
1089.6	0.23202386	0.23329471	
1089.8	0.23205221	0.23341719	
1090	0.23267126	0.23353962	
1090.2	0.23296783	0.23366199	
1090.4	0.2335289	0.2337843	
1090.6	0.23405182	0.23390655	
1090.8	0.23441591	0.23402875	
1091	0.23485465	0.23415088	
1091.2	0.23478851	0.23427295	
1091.4	0.2349985	0.23439497	
1091.6	0.23502922	0.23451692	
1091.8	0.23526103	0.23463882	
1092	0.23573343	0.23476066	
1092.2	0.23570106	0.23488244	
1092.4	0.23596011	0.23500416	
1092.6	0.23595696	0.23512582	
1092.8	0.23622735	0.23524742	
1093	0.23622698	0.23536897	
1093.2	0.23614349	0.23549045	
1093.4	0.23617421	0.23561188	
1093.6	0.23608232	0.23573325	
1093.8	0.23641438	0.23585455	
1094	0.23607142	0.23597581	
1094.2	0.23590384	0.236097	
1094.4	0.23615452	0.23621813	
1094.6	0.23595469	0.23633921	
1094.8	0.23602923	0.23646022	
1095	0.23609281	0.23658118	
1095.2	0.23646498	0.23670208	
1095.4	0.23639919	0.23682292	
1095.6	0.23681502	0.2369437	
1095.8	0.23760801	0.23706443	
1096	0.23858753	0.23718509	
1096.2	0.23865877	0.2373057	
1096.4	0.23864504	0.23742625	
1096.6	0.23867188	0.23754674	
1096.8	0.23888427	0.23766717	
1097	0.23943349	0.23778755	
1097.2	0.23926594	0.23790787	
1097.4	0.23893665	0.23802812	
1097.6	0.23882171	0.23814832	
1097.8	0.23830621	0.23826847	
1098	0.23767671	0.23838855	
1098.2	0.23837623	0.23850858	
1098.4	0.23820742	0.23862854	
1098.6	0.23834657	0.23874845	
1098.8	0.2385875	0.23886831	
1099	0.23851848	0.2389881	
1099.2	0.23845042	0.23910784	
1099.4	0.23819674	0.23922752	
1099.6	0.23857106	0.23934714	
1099.8	0.23914961	0.2394667	
1100	0.23973549	0.2395862	
1100.2	0.23941176	0.23970565	
1100.4	0.23981818	0.23982504	
1100.6	0.24001233	0.23994437	
1100.8	0.2403316	0.24006365	
1101	0.24077805	0.24018286	
1101.2	0.24086563	0.24030202	
1101.4	0.24085681	0.24042112	
1101.6	0.24114435	0.24054017	
1101.8	0.24110352	0.24065915	
1102	0.24125442	0.24077808	
1102.2	0.24150494	0.24089695	
1102.4	0.24135733	0.24101577	
1102.6	0.24195526	0.24113452	
1102.8	0.24160208	0.24125322	
1103	0.24161772	0.24137187	
1103.2	0.2414898	0.24149045	
1103.4	0.2415589	0.24160898	
1103.6	0.24177873	0.24172745	
1103.8	0.24222424	0.24184586	
1104	0.24235729	0.24196421	
1104.2	0.24218342	0.24208251	
1104.4	0.24279203	0.24220075	
1104.6	0.24277703	0.24231894	
1104.8	0.24280858	0.24243706	
1105	0.24303315	0.24255513	
1105.2	0.24371944	0.24267315	
1105.4	0.2436539	0.2427911	
1105.6	0.24382788	0.242909	
1105.8	0.24396742	0.24302684	
1106	0.24376328	0.24314463	
1106.2	0.24389043	0.24326235	
1106.4	0.24403066	0.24338003	
1106.6	0.24405775	0.24349764	
1106.8	0.2433791	0.2436152	
1107	0.24326503	0.2437327	
1107.2	0.24302932	0.24385014	
1107.4	0.2428796	0.24396753	
1107.6	0.24307767	0.24408486	
1107.8	0.24343365	0.24420213	
1108	0.24299951	0.24431935	
1108.2	0.24305228	0.24443651	
1108.4	0.24328184	0.24455361	
1108.6	0.24315785	0.24467066	
1108.8	0.2430967	0.24478765	
1109	0.24356883	0.24490458	
1109.2	0.24394086	0.24502146	
1109.4	0.24382559	0.24513828	
1109.6	0.24414314	0.24525504	
1109.8	0.244449	0.24537175	
1110	0.2440066	0.2454884	
1110.2	0.24413096	0.245605	
1110.4	0.24373136	0.24572154	
1110.6	0.2434957	0.24583802	
1110.8	0.24352816	0.24595445	
1111	0.24355335	0.24607082	
1111.2	0.24370693	0.24618713	
1111.4	0.24400016	0.24630339	
1111.6	0.24446084	0.24641959	
1111.8	0.24491665	0.24653573	
1112	0.24499326	0.24665182	
1112.2	0.24575858	0.24676786	
1112.4	0.24571613	0.24688383	
1112.6	0.24601468	0.24699975	
1112.8	0.24631266	0.24711562	
1113	0.24637502	0.24723143	
1113.2	0.24640606	0.24734718	
1113.4	0.24685966	0.24746288	
1113.6	0.24723514	0.24757852	
1113.8	0.24697674	0.2476941	
1114	0.24695433	0.24780963	
1114.2	0.24725687	0.24792511	
1114.4	0.24683401	0.24804052	
1114.6	0.24716737	0.24815588	
1114.8	0.24730741	0.24827119	
1115	0.24719318	0.24838644	
1115.2	0.24760359	0.24850164	
1115.4	0.24804367	0.24861677	
1115.6	0.2485379	0.24873186	
1115.8	0.24895961	0.24884689	
1116	0.24903735	0.24896186	
1116.2	0.24909789	0.24907677	
1116.4	0.24897921	0.24919164	
1116.6	0.24935071	0.24930644	
1116.8	0.24897474	0.24942119	
1117	0.2484909	0.24953589	
1117.2	0.24891015	0.24965052	
1117.4	0.24901284	0.24976511	
1117.6	0.24884236	0.24987964	
1117.8	0.24827008	0.24999411	
1118	0.24848135	0.25010853	
1118.2	0.24815925	0.25022289	
1118.4	0.24803649	0.2503372	
1118.6	0.24799192	0.25045145	
1118.8	0.24790679	0.25056565	
1119	0.24771888	0.25067979	
1119.2	0.24811716	0.25079387	
1119.4	0.2482148	0.25090791	
1119.6	0.24840951	0.25102188	
1119.8	0.24854464	0.2511358	
1120	0.24874507	0.25124967	
1120.2	0.24882033	0.25136348	
1120.4	0.24906757	0.25147724	
1120.6	0.24895206	0.25159094	
1120.8	0.24864424	0.25170458	
1121	0.24933287	0.25181817	
1121.2	0.24991238	0.25193171	
1121.4	0.24973319	0.25204519	
1121.6	0.24988913	0.25215862	
1121.8	0.24985311	0.25227199	
1122	0.25047712	0.25238531	
1122.2	0.2507334	0.25249857	
1122.4	0.25155802	0.25261178	
1122.6	0.25153277	0.25272493	
1122.8	0.25211795	0.25283803	
1123	0.25216227	0.25295107	
1123.2	0.25297827	0.25306406	
1123.4	0.2532171	0.25317699	
1123.6	0.25370086	0.25328987	
1123.8	0.25367111	0.2534027	
1124	0.25359885	0.25351547	
1124.2	0.25389244	0.25362819	
1124.4	0.25369611	0.25374085	
1124.6	0.25357491	0.25385346	
1124.8	0.25355076	0.25396601	
1125	0.25327016	0.25407851	
1125.2	0.25286034	0.25419095	
1125.4	0.25281522	0.25430334	
1125.6	0.25275745	0.25441568	
1125.8	0.25248662	0.25452796	
1126	0.25272219	0.25464018	
1126.2	0.25343872	0.25475236	
1126.4	0.25373869	0.25486447	
1126.6	0.25377763	0.25497654	
1126.8	0.25383956	0.25508855	
1127	0.25378882	0.2552005	
1127.2	0.25495368	0.25531241	
1127.4	0.25477889	0.25542425	
1127.6	0.25513596	0.25553605	
1127.8	0.25497817	0.25564779	
1128	0.25567609	0.25575947	
1128.2	0.25565004	0.2558711	
1128.4	0.25591261	0.25598268	
1128.6	0.25640125	0.25609421	
1128.8	0.2561417	0.25620568	
1129	0.25582018	0.25631709	
1129.2	0.25551682	0.25642845	
1129.4	0.25532069	0.25653976	
1129.6	0.25498199	0.25665102	
1129.8	0.25476368	0.25676222	
1130	0.25521943	0.25687337	
1130.2	0.25566742	0.25698446	
1130.4	0.25560966	0.2570955	
1130.6	0.25571744	0.25720649	
1130.8	0.25523185	0.25731742	
1131	0.25572074	0.2574283	
1131.2	0.25635277	0.25753912	
1131.4	0.25608043	0.25764989	
1131.6	0.2565322	0.25776061	
1131.8	0.25655745	0.25787128	
1132	0.25739487	0.25798189	
1132.2	0.25772958	0.25809245	
1132.4	0.25847154	0.25820295	
1132.6	0.25871595	0.2583134	
1132.8	0.25821576	0.2584238	
1133	0.25862988	0.25853414	
1133.2	0.25845943	0.25864443	
1133.4	0.25826357	0.25875467	
1133.6	0.25807246	0.25886485	
1133.8	0.25752273	0.25897499	
1134	0.25799686	0.25908506	
1134.2	0.25792974	0.25919509	
1134.4	0.25731459	0.25930506	
1134.6	0.25642965	0.25941498	
1134.8	0.25621016	0.25952484	
1135	0.25641155	0.25963466	
1135.2	0.2561971	0.25974441	
1135.4	0.25560819	0.25985412	
1135.6	0.25561282	0.25996377	
1135.8	0.25561262	0.26007337	
1136	0.25589868	0.26018292	
1136.2	0.25616656	0.26029241	
1136.4	0.25661441	0.26040186	
1136.6	0.25753183	0.26051124	
1136.8	0.25756866	0.26062058	
1137	0.25798378	0.26072986	
1137.2	0.25790904	0.26083909	
1137.4	0.25810475	0.26094827	
1137.6	0.25877225	0.26105739	
1137.8	0.25905198	0.26116646	
1138	0.2596976	0.26127548	
1138.2	0.25987889	0.26138445	
1138.4	0.25929346	0.26149336	
1138.6	0.25990194	0.26160222	
1138.8	0.26056822	0.26171103	
1139	0.26040862	0.26181979	
1139.2	0.25955807	0.26192849	
1139.4	0.2592836	0.26203714	
1139.6	0.25903683	0.26214574	
1139.8	0.25871827	0.26225429	
1140	0.25827873	0.26236278	
1140.2	0.25852195	0.26247122	
1140.4	0.25853129	0.26257961	
1140.6	0.25851075	0.26268794	
1140.8	0.25820639	0.26279623	
1141	0.25828483	0.26290446	
1141.2	0.25881707	0.26301264	
1141.4	0.2593819	0.26312076	
1141.6	0.25958487	0.26322884	
1141.8	0.25984229	0.26333686	
1142	0.25981612	0.26344483	
1142.2	0.26045994	0.26355275	
1142.4	0.26055927	0.26366061	
1142.6	0.26124164	0.26376843	
1142.8	0.26126405	0.26387619	
1143	0.2617805	0.2639839	
1143.2	0.26203439	0.26409156	
1143.4	0.26254647	0.26419916	
1143.6	0.2626226	0.26430671	
1143.8	0.26292089	0.26441422	
1144	0.26279551	0.26452166	
1144.2	0.26310654	0.26462906	
1144.4	0.26314937	0.26473641	
1144.6	0.26327406	0.2648437	
1144.8	0.26356861	0.26495094	
1145	0.26339605	0.26505813	
1145.2	0.26343359	0.26516527	
1145.4	0.2631702	0.26527236	
1145.6	0.26292169	0.26537939	
1145.8	0.26295993	0.26548638	
1146	0.26286079	0.26559331	
1146.2	0.26308455	0.26570019	
1146.4	0.26322908	0.26580701	
1146.6	0.26352305	0.26591379	
1146.8	0.2644086	0.26602052	
1147	0.26516149	0.26612719	
1147.2	0.26523192	0.26623381	
1147.4	0.26486569	0.26634038	
1147.6	0.26519602	0.2664469	
1147.8	0.26475856	0.26655337	
1148	0.26438609	0.26665978	
1148.2	0.26442042	0.26676615	
1148.4	0.26461467	0.26687246	
1148.6	0.26457449	0.26697872	
1148.8	0.26455638	0.26708493	
1149	0.26388773	0.26719109	
1149.2	0.26395118	0.2672972	
1149.4	0.26374624	0.26740325	
1149.6	0.26416263	0.26750926	
1149.8	0.2645761	0.26761521	
1150	0.26485123	0.26772111	
1150.2	0.26510017	0.26782697	
1150.4	0.26570947	0.26793277	
1150.6	0.26659529	0.26803851	
1150.8	0.26731456	0.26814421	
1151	0.26696355	0.26824986	
1151.2	0.2668294	0.26835546	
1151.4	0.26720714	0.268461	
1151.6	0.26788631	0.26856649	
1151.8	0.26741999	0.26867194	
1152	0.26764709	0.26877733	
1152.2	0.26795876	0.26888267	
1152.4	0.26738802	0.26898796	
1152.6	0.26674156	0.2690932	
1152.8	0.26665634	0.26919839	
1153	0.26639858	0.26930352	
1153.2	0.26630818	0.26940861	
1153.4	0.26615215	0.26951365	
1153.6	0.26631053	0.26961863	
1153.8	0.26622201	0.26972357	
1154	0.26629637	0.26982845	
1154.2	0.26662725	0.26993328	
1154.4	0.26727869	0.27003807	
1154.6	0.26779652	0.2701428	
1154.8	0.26769667	0.27024748	
1155	0.26784637	0.27035211	
1155.2	0.26796594	0.27045669	
1155.4	0.26898776	0.27056122	
1155.6	0.26869378	0.2706657	
1155.8	0.26813672	0.27077013	
1156	0.26848857	0.2708745	
1156.2	0.26799991	0.27097883	
1156.4	0.26749341	0.27108311	
1156.6	0.26808342	0.27118733	
1156.8	0.26814032	0.27129151	
1157	0.26801534	0.27139564	
1157.2	0.2678286	0.27149971	
1157.4	0.26806054	0.27160374	
1157.6	0.2680655	0.27170771	
1157.8	0.2684378	0.27181164	
1158	0.26887674	0.27191551	
1158.2	0.2696359	0.27201934	
1158.4	0.26992749	0.27212311	
1158.6	0.26960299	0.27222683	
1158.8	0.26967056	0.27233051	
1159	0.27007468	0.27243413	
1159.2	0.27036906	0.27253771	
1159.4	0.27086399	0.27264123	
1159.6	0.27063745	0.2727447	
1159.8	0.27099906	0.27284813	
1160	0.27170337	0.2729515	
1160.2	0.27143112	0.27305483	
1160.4	0.2718863	0.2731581	
1160.6	0.27218748	0.27326132	
1160.8	0.27189285	0.2733645	
1161	0.2720507	0.27346762	
1161.2	0.27202285	0.2735707	
1161.4	0.27277909	0.27367372	
1161.6	0.27224551	0.2737767	
1161.8	0.27253751	0.27387962	
1162	0.27280494	0.2739825	
1162.2	0.27301876	0.27408532	
1162.4	0.27232256	0.2741881	
1162.6	0.27228623	0.27429082	
1162.8	0.27243496	0.2743935	
1163	0.27310388	0.27449613	
1163.2	0.27293353	0.2745987	
1163.4	0.27216264	0.27470123	
1163.6	0.27169619	0.27480371	
1163.8	0.27149429	0.27490614	
1164	0.2714393	0.27500852	
1164.2	0.27099837	0.27511085	
1164.4	0.27087897	0.27521313	
1164.6	0.27080151	0.27531536	
1164.8	0.2705194	0.27541754	
1165	0.27106307	0.27551967	
1165.2	0.27149889	0.27562176	
1165.4	0.27179846	0.27572379	
1165.6	0.27150891	0.27582577	
1165.8	0.27147357	0.27592771	
1166	0.27182226	0.27602959	
1166.2	0.27225276	0.27613143	
1166.4	0.27213991	0.27623322	
1166.6	0.27260505	0.27633495	
1166.8	0.27318997	0.27643664	
1167	0.27319477	0.27653828	
1167.2	0.27261767	0.27663987	
1167.4	0.2721219	0.27674142	
1167.6	0.272151	0.27684291	
1167.8	0.27268149	0.27694435	
1168	0.27277211	0.27704575	
1168.2	0.2728265	0.27714709	
1168.4	0.2722822	0.27724839	
1168.6	0.27252599	0.27734963	
1168.8	0.27256312	0.27745083	
1169	0.27264931	0.27755198	
1169.2	0.2722762	0.27765308	
1169.4	0.27199837	0.27775413	
1169.6	0.272091	0.27785514	
1169.8	0.27199196	0.27795609	
1170	0.27255727	0.278057	
1170.2	0.27296923	0.27815785	
1170.4	0.27341968	0.27825866	
1170.6	0.27420821	0.27835942	
1170.8	0.274301	0.27846013	
1171	0.27391165	0.27856079	
1171.2	0.27423714	0.27866141	
1171.4	0.27428708	0.27876197	
1171.6	0.27451619	0.27886249	
1171.8	0.27508468	0.27896295	
1172	0.27543738	0.27906337	
1172.2	0.27567777	0.27916374	
1172.4	0.27587738	0.27926406	
1172.6	0.2764385	0.27936434	
1172.8	0.27580973	0.27946456	
1173	0.27569318	0.27956474	
1173.2	0.27544376	0.27966487	
1173.4	0.27523164	0.27976495	
1173.6	0.27559669	0.27986498	
1173.8	0.27584497	0.27996496	
1174	0.27595349	0.2800649	
1174.2	0.27626087	0.28016478	
1174.4	0.27687751	0.28026462	
1174.6	0.27637172	0.28036441	
1174.8	0.27578437	0.28046415	
1175	0.27561467	0.28056384	
1175.2	0.27550021	0.28066349	
1175.4	0.2754328	0.28076309	
1175.6	0.27552847	0.28086264	
1175.8	0.27626856	0.28096214	
1176	0.27664525	0.28106159	
1176.2	0.27713643	0.28116099	
1176.4	0.27728678	0.28126035	
1176.6	0.27681049	0.28135966	
1176.8	0.27620208	0.28145892	
1177	0.27681701	0.28155813	
1177.2	0.27651516	0.2816573	
1177.4	0.277074	0.28175641	
1177.6	0.27727866	0.28185548	
1177.8	0.27797867	0.2819545	
1178	0.27824502	0.28205348	
1178.2	0.27855313	0.2821524	
1178.4	0.27900746	0.28225128	
1178.6	0.27898706	0.28235011	
1178.8	0.27920768	0.28244889	
1179	0.27922038	0.28254763	
1179.2	0.27922632	0.28264631	
1179.4	0.27931485	0.28274495	
1179.6	0.27863292	0.28284354	
1179.8	0.2787323	0.28294209	
1180	0.2786158	0.28304058	
1180.2	0.27866964	0.28313903	
1180.4	0.2778319	0.28323743	
1180.6	0.27789397	0.28333578	
1180.8	0.27791975	0.28343409	
1181	0.27844859	0.28353235	
1181.2	0.27850327	0.28363056	
1181.4	0.27905206	0.28372872	
1181.6	0.27900275	0.28382684	
1181.8	0.27968583	0.28392491	
1182	0.27939017	0.28402293	
1182.2	0.27958325	0.2841209	
1182.4	0.28002575	0.28421883	
1182.6	0.28057177	0.28431671	
1182.8	0.28046317	0.28441454	
1183	0.28040866	0.28451232	
1183.2	0.28026844	0.28461006	
1183.4	0.28088873	0.28470775	
1183.6	0.28057785	0.28480539	
1183.8	0.28105577	0.28490299	
1184	0.28150403	0.28500054	
1184.2	0.28119508	0.28509804	
1184.4	0.28104385	0.28519549	
1184.6	0.28183135	0.2852929	
1184.8	0.2817779	0.28539026	
1185	0.28206875	0.28548757	
1185.2	0.28214065	0.28558484	
1185.4	0.28223947	0.28568206	
1185.6	0.28178554	0.28577923	
1185.8	0.281851	0.28587635	
1186	0.28177933	0.28597343	
1186.2	0.28142502	0.28607046	
1186.4	0.28171017	0.28616745	
1186.6	0.28167852	0.28626438	
1186.8	0.28142419	0.28636127	
1187	0.2816163	0.28645812	
1187.2	0.28196868	0.28655491	
1187.4	0.28258512	0.28665166	
1187.6	0.28189655	0.28674837	
1187.8	0.28174474	0.28684502	
1188	0.28201427	0.28694163	
1188.2	0.28208051	0.2870382	
1188.4	0.2825542	0.28713471	
1188.6	0.28284	0.28723118	
1188.8	0.28293617	0.28732761	
1189	0.28307505	0.28742398	
1189.2	0.28310702	0.28752031	
1189.4	0.28313179	0.2876166	
1189.6	0.28318949	0.28771283	
1189.8	0.28366147	0.28780902	
1190	0.28382875	0.28790517	
1190.2	0.28383186	0.28800127	
1190.4	0.28430082	0.28809732	
1190.6	0.28423524	0.28819332	
1190.8	0.2846983	0.28828928	
1191	0.28439205	0.28838519	
1191.2	0.28434011	0.28848106	
1191.4	0.28432364	0.28857688	
1191.6	0.28417001	0.28867265	
1191.8	0.28427606	0.28876838	
1192	0.28446729	0.28886406	
1192.2	0.2845774	0.28895969	
1192.4	0.2840323	0.28905528	
1192.6	0.28391853	0.28915082	
1192.8	0.28366537	0.28924632	
1193	0.28379709	0.28934177	
1193.2	0.28366331	0.28943717	
1193.4	0.2839343	0.28953253	
1193.6	0.28408954	0.28962784	
1193.8	0.28471693	0.2897231	
1194	0.28557353	0.28981832	
1194.2	0.28592788	0.28991349	
1194.4	0.28577338	0.29000862	
1194.6	0.28600588	0.2901037	
1194.8	0.2868301	0.29019874	
1195	0.28674179	0.29029373	
1195.2	0.28767053	0.29038867	
1195.4	0.28804645	0.29048357	
1195.6	0.28823548	0.29057842	
1195.8	0.28830371	0.29067323	
1196	0.2883696	0.29076799	
1196.2	0.2884438	0.2908627	
1196.4	0.28868091	0.29095737	
1196.6	0.28903774	0.29105199	
1196.8	0.28856285	0.29114657	
1197	0.28928003	0.2912411	
1197.2	0.2889806	0.29133558	
1197.4	0.28893259	0.29143002	
1197.6	0.28881388	0.29152442	
1197.8	0.28899443	0.29161877	
1198	0.28883023	0.29171307	
1198.2	0.28788469	0.29180733	
1198.4	0.28801165	0.29190154	
1198.6	0.28805842	0.29199571	
1198.8	0.2886253	0.29208983	
1199	0.28871615	0.2921839	
1199.2	0.28870784	0.29227793	
1199.4	0.28812588	0.29237192	
1199.6	0.28783241	0.29246585	
1199.8	0.28806885	0.29255975	
1200	0.28808454	0.2926536	
1200.2	0.28850726	0.2927474	
1200.4	0.28828071	0.29284116	
1200.6	0.28823869	0.29293487	
1200.8	0.28847111	0.29302854	
1201	0.28917363	0.29312216	
1201.2	0.28871985	0.29321573	
1201.4	0.28839849	0.29330927	
1201.6	0.28854142	0.29340275	
1201.8	0.28843485	0.29349619	
1202	0.28836513	0.29358959	
1202.2	0.28781599	0.29368294	
1202.4	0.28823227	0.29377624	
1202.6	0.28778629	0.29386951	
1202.8	0.28810555	0.29396272	
1203	0.28799959	0.29405589	
1203.2	0.28763052	0.29414902	
1203.4	0.28731896	0.2942421	
1203.6	0.28731221	0.29433513	
1203.8	0.2874227	0.29442812	
1204	0.28711102	0.29452107	
1204.2	0.28750093	0.29461397	
1204.4	0.28765514	0.29470682	
1204.6	0.28824985	0.29479963	
1204.8	0.28876309	0.2948924	
1205	0.28916795	0.29498512	
1205.2	0.28867804	0.2950778	
1205.4	0.28884546	0.29517043	
1205.6	0.28947616	0.29526302	
1205.8	0.28958549	0.29535556	
1206	0.28992317	0.29544805	
1206.2	0.28986325	0.29554051	
1206.4	0.29081835	0.29563291	
1206.6	0.2906338	0.29572528	
1206.8	0.29123714	0.2958176	
1207	0.29180474	0.29590987	
1207.2	0.29222224	0.2960021	
1207.4	0.29217679	0.29609428	
1207.6	0.29238567	0.29618642	
1207.8	0.29305739	0.29627852	
1208	0.29315626	0.29637057	
1208.2	0.29376459	0.29646258	
1208.4	0.29464624	0.29655454	
1208.6	0.29460172	0.29664646	
1208.8	0.29526478	0.29673833	
1209	0.29532027	0.29683016	
1209.2	0.29499459	0.29692195	
1209.4	0.29525028	0.29701369	
1209.6	0.29544974	0.29710538	
1209.8	0.29534966	0.29719703	
1210	0.29542841	0.29728864	
1210.2	0.29523011	0.2973802	
1210.4	0.29485733	0.29747172	
1210.6	0.29394392	0.2975632	
1210.8	0.29413153	0.29765463	
1211	0.29376807	0.29774601	
1211.2	0.29328955	0.29783736	
1211.4	0.29309727	0.29792865	
1211.6	0.29295338	0.29801991	
1211.8	0.2930623	0.29811112	
1212	0.29297362	0.29820228	
1212.2	0.29334531	0.2982934	
1212.4	0.2936307	0.29838448	
1212.6	0.29333212	0.29847552	
1212.8	0.29393089	0.29856651	
1213	0.29403588	0.29865745	
1213.2	0.29398032	0.29874835	
1213.4	0.29445986	0.29883921	
1213.6	0.29464879	0.29893002	
1213.8	0.29481783	0.29902079	
1214	0.29404857	0.29911152	
1214.2	0.29352599	0.2992022	
1214.4	0.2933769	0.29929284	
1214.6	0.29328463	0.29938343	
1214.8	0.29325314	0.29947399	
1215	0.29285123	0.29956449	
1215.2	0.29302637	0.29965496	
1215.4	0.29299136	0.29974538	
1215.6	0.29338799	0.29983575	
1215.8	0.29356446	0.29992608	
1216	0.29425773	0.30001637	
1216.2	0.29428521	0.30010662	
1216.4	0.29433232	0.30019682	
1216.6	0.29492739	0.30028698	
1216.8	0.29563296	0.30037709	
1217	0.2954695	0.30046716	
1217.2	0.29546259	0.30055719	
1217.4	0.29610965	0.30064717	
1217.6	0.29597623	0.30073711	
1217.8	0.29590409	0.30082701	
1218	0.295004	0.30091686	
1218.2	0.29554586	0.30100667	
1218.4	0.29609124	0.30109644	
1218.6	0.29599033	0.30118616	
1218.8	0.29596653	0.30127584	
1219	0.29576316	0.30136548	
1219.2	0.29641082	0.30145507	
1219.4	0.29647128	0.30154462	
1219.6	0.2972127	0.30163413	
1219.8	0.29713835	0.30172359	
1220	0.29802853	0.30181301	
1220.2	0.29762562	0.30190239	
1220.4	0.29794986	0.30199172	
1220.6	0.2980816	0.30208101	
1220.8	0.29864452	0.30217026	
1221	0.29845716	0.30225946	
1221.2	0.29901724	0.30234862	
1221.4	0.29919058	0.30243774	
1221.6	0.29931501	0.30252681	
1221.8	0.29953102	0.30261585	
1222	0.29921525	0.30270483	
1222.2	0.29920365	0.30279378	
1222.4	0.29873519	0.30288268	
1222.6	0.29816646	0.30297154	
1222.8	0.29816236	0.30306036	
1223	0.29806447	0.30314913	
1223.2	0.29826226	0.30323786	
1223.4	0.2980659	0.30332655	
1223.6	0.29807114	0.3034152	
1223.8	0.29780293	0.3035038	
1224	0.29804689	0.30359236	
1224.2	0.29825405	0.30368088	
1224.4	0.29822264	0.30376935	
1224.6	0.29810433	0.30385778	
1224.8	0.29877543	0.30394617	
1225	0.29867461	0.30403452	
1225.2	0.29917829	0.30412282	
1225.4	0.29936427	0.30421108	
1225.6	0.29967494	0.3042993	
1225.8	0.30008759	0.30438747	
1226	0.29982821	0.30447561	
1226.2	0.29973447	0.3045637	
1226.4	0.3001127	0.30465174	
1226.6	0.3004081	0.30473975	
1226.8	0.30117766	0.30482771	
1227	0.3015403	0.30491563	
1227.2	0.30186706	0.30500351	
1227.4	0.30200234	0.30509134	
1227.6	0.30185039	0.30517914	
1227.8	0.3017523	0.30526689	
1228	0.30207988	0.30535459	
1228.2	0.30221605	0.30544226	
1228.4	0.30127117	0.30552988	
1228.6	0.30179925	0.30561746	
1228.8	0.30211341	0.305705	
1229	0.30186249	0.3057925	
1229.2	0.30214411	0.30587995	
1229.4	0.30187823	0.30596736	
1229.6	0.30174062	0.30605473	
1229.8	0.30149136	0.30614206	
1230	0.30125833	0.30622934	
1230.2	0.30175486	0.30631658	
1230.4	0.3013914	0.30640379	
1230.6	0.30071407	0.30649094	
1230.8	0.30090559	0.30657806	
1231	0.30103642	0.30666513	
1231.2	0.3011298	0.30675217	
1231.4	0.30067873	0.30683916	
1231.6	0.30062005	0.3069261	
1231.8	0.30121838	0.30701301	
1232	0.30153703	0.30709987	
1232.2	0.30212886	0.3071867	
1232.4	0.30262758	0.30727347	
1232.6	0.30316003	0.30736021	
1232.8	0.3030343	0.30744691	
1233	0.30314292	0.30753356	
1233.2	0.30390598	0.30762018	
1233.4	0.30419757	0.30770675	
1233.6	0.30418976	0.30779327	
1233.8	0.3038898	0.30787976	
1234	0.30411812	0.30796621	
1234.2	0.30412235	0.30805261	
1234.4	0.30317661	0.30813897	
1234.6	0.30304907	0.30822529	
1234.8	0.30342625	0.30831157	
1235	0.30332564	0.30839781	
1235.2	0.30363358	0.308484	
1235.4	0.30319153	0.30857015	
1235.6	0.30379851	0.30865626	
1235.8	0.30429487	0.30874233	
1236	0.30376652	0.30882836	
1236.2	0.30357403	0.30891435	
1236.4	0.30343944	0.30900029	
1236.6	0.30313876	0.3090862	
1236.8	0.30318345	0.30917206	
1237	0.30337943	0.30925788	
1237.2	0.30385577	0.30934366	
1237.4	0.30357218	0.3094294	
1237.6	0.30312628	0.30951509	
1237.8	0.30291031	0.30960075	
1238	0.30324032	0.30968636	
1238.2	0.30280335	0.30977193	
1238.4	0.30263476	0.30985746	
1238.6	0.30304091	0.30994295	
1238.8	0.3033227	0.3100284	
1239	0.30337241	0.31011381	
1239.2	0.30365669	0.31019917	
1239.4	0.30369843	0.3102845	
1239.6	0.30451411	0.31036978	
1239.8	0.30486447	0.31045502	
1240	0.30446132	0.31054022	
1240.2	0.30468835	0.31062538	
1240.4	0.30507415	0.3107105	
1240.6	0.30500425	0.31079558	
1240.8	0.30477534	0.31088061	
1241	0.30496982	0.31096561	
1241.2	0.30521442	0.31105056	
1241.4	0.30501835	0.31113547	
1241.6	0.30563206	0.31122035	
1241.8	0.30577242	0.31130518	
1242	0.30611646	0.31138997	
1242.2	0.30610945	0.31147471	
1242.4	0.30622779	0.31155942	
1242.6	0.30712072	0.31164409	
1242.8	0.30728299	0.31172872	
1243	0.30743633	0.3118133	
1243.2	0.3075639	0.31189784	
1243.4	0.30806967	0.31198235	
1243.6	0.30797623	0.31206681	
1243.8	0.30714071	0.31215123	
1244	0.30642326	0.31223561	
1244.2	0.30608912	0.31231995	
1244.4	0.30596406	0.31240425	
1244.6	0.30594114	0.31248851	
1244.8	0.30609558	0.31257273	
1245	0.30644087	0.31265691	
1245.2	0.30641742	0.31274104	
1245.4	0.30644615	0.31282514	
1245.6	0.30640009	0.31290919	
1245.8	0.30650958	0.31299321	
1246	0.30644378	0.31307718	
1246.2	0.30697934	0.31316112	
1246.4	0.30696378	0.31324501	
1246.6	0.30751947	0.31332886	
1246.8	0.30786233	0.31341267	
1247	0.30817311	0.31349644	
1247.2	0.30820041	0.31358017	
1247.4	0.30835727	0.31366386	
1247.6	0.30792461	0.31374751	
1247.8	0.30830832	0.31383112	
1248	0.30906449	0.31391469	
1248.2	0.3095992	0.31399822	
1248.4	0.31046277	0.31408171	
1248.6	0.31091401	0.31416516	
1248.8	0.31106002	0.31424857	
1249	0.31160279	0.31433193	
1249.2	0.31150466	0.31441526	
1249.4	0.31153246	0.31449855	
1249.6	0.31147017	0.31458179	
1249.8	0.31202935	0.314665	
1250	0.31192718	0.31474817	
1250.2	0.31192353	0.31483129	
1250.4	0.31156994	0.31491438	
1250.6	0.31142069	0.31499742	
1250.8	0.31173235	0.31508043	
1251	0.31147051	0.31516339	
1251.2	0.31156258	0.31524632	
1251.4	0.31148827	0.3153292	
1251.6	0.31120176	0.31541205	
1251.8	0.31112053	0.31549485	
1252	0.31047528	0.31557762	
1252.2	0.31007582	0.31566034	
1252.4	0.30962504	0.31574303	
1252.6	0.30967325	0.31582567	
1252.8	0.30953789	0.31590828	
1253	0.31007877	0.31599084	
1253.2	0.31000725	0.31607337	
1253.4	0.31041525	0.31615586	
1253.6	0.31058736	0.3162383	
1253.8	0.31091875	0.31632071	
1254	0.31041068	0.31640307	
1254.2	0.31043059	0.3164854	
1254.4	0.31054125	0.31656769	
1254.6	0.31056488	0.31664993	
1254.8	0.31097259	0.31673214	
1255	0.31150967	0.31681431	
1255.2	0.31196119	0.31689643	
1255.4	0.3117763	0.31697852	
1255.6	0.31198106	0.31706057	
1255.8	0.31229156	0.31714258	
1256	0.31210405	0.31722455	
1256.2	0.31220909	0.31730648	
1256.4	0.31186027	0.31738837	
1256.6	0.31235842	0.31747022	
1256.8	0.31194817	0.31755203	
1257	0.31183665	0.3176338	
1257.2	0.31226844	0.31771553	
1257.4	0.31224944	0.31779722	
1257.6	0.31226875	0.31787887	
1257.8	0.31206208	0.31796049	
1258	0.3114476	0.31804206	
1258.2	0.31149479	0.31812359	
1258.4	0.3113555	0.31820509	
1258.6	0.31148944	0.31828654	
1258.8	0.31197755	0.31836796	
1259	0.31223811	0.31844934	
1259.2	0.31241744	0.31853067	
1259.4	0.31233204	0.31861197	
1259.6	0.31278514	0.31869323	
1259.8	0.31282519	0.31877445	
1260	0.31161921	0.31885563	
1260.2	0.31153827	0.31893677	
1260.4	0.31119808	0.31901787	
1260.6	0.31116308	0.31909894	
1260.8	0.31107512	0.31917996	
1261	0.31155102	0.31926094	
1261.2	0.31209517	0.31934189	
1261.4	0.31188414	0.31942279	
1261.6	0.31211073	0.31950366	
1261.8	0.31259144	0.31958449	
1262	0.31273154	0.31966528	
1262.2	0.31336791	0.31974603	
1262.4	0.31397396	0.31982674	
1262.6	0.31445679	0.31990741	
1262.8	0.31514003	0.31998804	
1263	0.31581367	0.32006864	
1263.2	0.31626239	0.32014919	
1263.4	0.31660869	0.32022971	
1263.6	0.31641909	0.32031018	
1263.8	0.31550364	0.32039062	
1264	0.31481477	0.32047102	
1264.2	0.31491525	0.32055138	
1264.4	0.31459077	0.3206317	
1264.6	0.31457677	0.32071199	
1264.8	0.31421925	0.32079223	
1265	0.31398356	0.32087244	
1265.2	0.31366415	0.3209526	
1265.4	0.31371479	0.32103273	
1265.6	0.31408134	0.32111282	
1265.8	0.31452215	0.32119287	
1266	0.31452976	0.32127288	
1266.2	0.31469884	0.32135285	
1266.4	0.3148407	0.32143279	
1266.6	0.31503916	0.32151268	
1266.8	0.31575187	0.32159254	
1267	0.31621119	0.32167236	
1267.2	0.31557123	0.32175214	
1267.4	0.31557173	0.32183188	
1267.6	0.31529799	0.32191158	
1267.8	0.31519131	0.32199125	
1268	0.31579504	0.32207087	
1268.2	0.31628775	0.32215046	
1268.4	0.31605989	0.32223001	
1268.6	0.3161946	0.32230952	
1268.8	0.31570838	0.32238899	
1269	0.31614719	0.32246842	
1269.2	0.31631072	0.32254782	
1269.4	0.31667736	0.32262718	
1269.6	0.31715601	0.32270649	
1269.8	0.31717147	0.32278577	
1270	0.31773664	0.32286502	
1270.2	0.31748696	0.32294422	
1270.4	0.31711648	0.32302339	
1270.6	0.31704792	0.32310251	
1270.8	0.31763909	0.3231816	
1271	0.31736588	0.32326065	
1271.2	0.31705974	0.32333966	
1271.4	0.31806338	0.32341864	
1271.6	0.31808297	0.32349757	
1271.8	0.31829755	0.32357647	
1272	0.31844258	0.32365533	
1272.2	0.3185071	0.32373415	
1272.4	0.31829898	0.32381294	
1272.6	0.31823307	0.32389168	
1272.8	0.31823824	0.32397039	
1273	0.31863466	0.32404906	
1273.2	0.31855642	0.32412769	
1273.4	0.31868933	0.32420628	
1273.6	0.31885622	0.32428484	
1273.8	0.31857637	0.32436336	
1274	0.31818171	0.32444184	
1274.2	0.31682774	0.32452028	
1274.4	0.31671338	0.32459868	
1274.6	0.31705011	0.32467705	
1274.8	0.31718985	0.32475537	
1275	0.31700737	0.32483366	
1275.2	0.31695826	0.32491192	
1275.4	0.31669189	0.32499013	
1275.6	0.31573389	0.32506831	
1275.8	0.31579978	0.32514645	
1276	0.31607082	0.32522455	
1276.2	0.31668777	0.32530261	
1276.4	0.31708917	0.32538064	
1276.6	0.31723783	0.32545862	
1276.8	0.31795076	0.32553657	
1277	0.31848064	0.32561449	
1277.2	0.31855431	0.32569236	
1277.4	0.31901419	0.3257702	
1277.6	0.31959785	0.325848	
1277.8	0.31915484	0.32592576	
1278	0.3193622	0.32600348	
1278.2	0.31982379	0.32608117	
1278.4	0.32068893	0.32615882	
1278.6	0.32062001	0.32623643	
1278.8	0.32090419	0.32631401	
1279	0.32067846	0.32639154	
1279.2	0.32066357	0.32646904	
1279.4	0.32085809	0.3265465	
1279.6	0.3205285	0.32662393	
1279.8	0.32047272	0.32670132	
1280	0.32080581	0.32677867	
1280.2	0.32071971	0.32685598	
1280.4	0.32051629	0.32693325	
1280.6	0.3205566	0.32701049	
1280.8	0.32006651	0.32708769	
1281	0.31986283	0.32716485	
1281.2	0.31933559	0.32724198	
1281.4	0.31914879	0.32731907	
1281.6	0.31862505	0.32739612	
1281.8	0.31804889	0.32747313	
1282	0.31838572	0.32755011	
1282.2	0.3183476	0.32762705	
1282.4	0.31790371	0.32770395	
1282.6	0.31812749	0.32778082	
1282.8	0.31857655	0.32785764	
1283	0.31884878	0.32793444	
1283.2	0.31971603	0.32801119	
1283.4	0.32033644	0.32808791	
1283.6	0.32020753	0.32816459	
1283.8	0.31987505	0.32824123	
1284	0.32065192	0.32831783	
1284.2	0.32101335	0.3283944	
1284.4	0.32093227	0.32847093	
1284.6	0.320964	0.32854743	
1284.8	0.32115935	0.32862389	
1285	0.3213296	0.32870031	
1285.2	0.32124501	0.32877669	
1285.4	0.32133974	0.32885304	
1285.6	0.32113098	0.32892935	
1285.8	0.32083448	0.32900562	
1286	0.32062175	0.32908185	
1286.2	0.32085216	0.32915805	
1286.4	0.32082374	0.32923422	
1286.6	0.32168117	0.32931034	
1286.8	0.32221527	0.32938643	
1287	0.32264348	0.32946248	
1287.2	0.32304899	0.3295385	
1287.4	0.32335351	0.32961448	
1287.6	0.32250963	0.32969042	
1287.8	0.32202453	0.32976632	
1288	0.32199475	0.32984219	
1288.2	0.32186291	0.32991802	
1288.4	0.3212538	0.32999382	
1288.6	0.32139713	0.33006958	
1288.8	0.32149238	0.3301453	
1289	0.32037974	0.33022099	
1289.2	0.32045971	0.33029663	
1289.4	0.32025158	0.33037225	
1289.6	0.3201042	0.33044782	
1289.8	0.32001279	0.33052336	
1290	0.32028942	0.33059886	
1290.2	0.32117309	0.33067433	
1290.4	0.32178496	0.33074976	
1290.6	0.32290532	0.33082515	
1290.8	0.32371099	0.33090051	
1291	0.32397993	0.33097583	
1291.2	0.32437421	0.33105111	
1291.4	0.32450719	0.33112636	
1291.6	0.32409064	0.33120157	
1291.8	0.32469154	0.33127675	
1292	0.32470482	0.33135189	
1292.2	0.32486242	0.33142699	
1292.4	0.32413756	0.33150206	
1292.6	0.32417439	0.33157708	
1292.8	0.32368765	0.33165208	
1293	0.32315769	0.33172704	
1293.2	0.32323105	0.33180196	
1293.4	0.32302344	0.33187684	
1293.6	0.32283683	0.33195169	
1293.8	0.32297098	0.3320265	
1294	0.32328843	0.33210128	
1294.2	0.32380983	0.33217602	
1294.4	0.32374954	0.33225072	
1294.6	0.32424721	0.33232539	
1294.8	0.32412755	0.33240002	
1295	0.32386058	0.33247462	
1295.2	0.32377081	0.33254918	
1295.4	0.32404795	0.3326237	
1295.6	0.32373942	0.33269819	
1295.8	0.32394695	0.33277264	
1296	0.32354534	0.33284706	
1296.2	0.32325104	0.33292144	
1296.4	0.3231133	0.33299578	
1296.6	0.32343051	0.33307009	
1296.8	0.3237607	0.33314436	
1297	0.323969	0.3332186	
1297.2	0.32455017	0.3332928	
1297.4	0.32491697	0.33336696	
1297.6	0.32535426	0.33344109	
1297.8	0.32636152	0.33351518	
1298	0.32733968	0.33358924	
1298.2	0.32756095	0.33366326	
1298.4	0.32748099	0.33373725	
1298.6	0.32746707	0.3338112	
1298.8	0.32764281	0.33388511	
1299	0.32750594	0.33395899	
1299.2	0.32698199	0.33403283	
1299.4	0.32665999	0.33410664	
1299.6	0.32576142	0.33418041	
1299.8	0.32600338	0.33425414	
1300	0.3257213	0.33432784	
1300.2	0.325916	0.33440151	
1300.4	0.32594179	0.33447514	
1300.6	0.32678133	0.33454873	
1300.8	0.32721468	0.33462229	
1301	0.32738678	0.33469581	
1301.2	0.32794015	0.33476929	
1301.4	0.32785567	0.33484274	
1301.6	0.32855423	0.33491616	
1301.8	0.32914769	0.33498954	
1302	0.32948009	0.33506288	
1302.2	0.32922214	0.33513619	
1302.4	0.329228	0.33520947	
1302.6	0.32922247	0.33528271	
1302.8	0.32914014	0.33535591	
1303	0.32840909	0.33542908	
1303.2	0.3282753	0.33550221	
1303.4	0.32801226	0.3355753	
1303.6	0.32792572	0.33564837	
1303.8	0.32838237	0.33572139	
1304	0.32841648	0.33579438	
1304.2	0.32838309	0.33586734	
1304.4	0.32876676	0.33594026	
1304.6	0.32907414	0.33601314	
1304.8	0.32902611	0.33608599	
1305	0.32940406	0.33615881	
1305.2	0.32932923	0.33623159	
1305.4	0.32993117	0.33630433	
1305.6	0.33000637	0.33637704	
1305.8	0.33020176	0.33644971	
1306	0.33029207	0.33652235	
1306.2	0.33028077	0.33659496	
1306.4	0.32977158	0.33666753	
1306.6	0.32965936	0.33674006	
1306.8	0.32919909	0.33681256	
1307	0.32913659	0.33688502	
1307.2	0.32898208	0.33695745	
1307.4	0.32872423	0.33702984	
1307.6	0.32830983	0.3371022	
1307.8	0.32848699	0.33717452	
1308	0.32892229	0.33724681	
1308.2	0.32914499	0.33731907	
1308.4	0.32941363	0.33739129	
1308.6	0.32973321	0.33746347	
1308.8	0.32987949	0.33753562	
1309	0.32973095	0.33760773	
1309.2	0.32972264	0.33767981	
1309.4	0.33039324	0.33775186	
1309.6	0.33044373	0.33782387	
1309.8	0.33132199	0.33789584	
1310	0.33187411	0.33796778	
1310.2	0.33200421	0.33803969	
1310.4	0.33204083	0.33811156	
1310.6	0.33264673	0.33818339	
1310.8	0.33240531	0.33825519	
1311	0.33290904	0.33832696	
1311.2	0.3330797	0.33839869	
1311.4	0.33339907	0.33847039	
1311.6	0.33314136	0.33854205	
1311.8	0.33335898	0.33861368	
1312	0.33353702	0.33868527	
1312.2	0.33289003	0.33875683	
1312.4	0.33240836	0.33882835	
1312.6	0.33262786	0.33889984	
1312.8	0.33244342	0.3389713	
1313	0.33251955	0.33904272	
1313.2	0.33242253	0.3391141	
1313.4	0.33243615	0.33918545	
1313.6	0.33220771	0.33925677	
1313.8	0.33284078	0.33932805	
1314	0.33222758	0.3393993	
1314.2	0.33208244	0.33947051	
1314.4	0.33229101	0.33954169	
1314.6	0.33233829	0.33961284	
1314.8	0.33231069	0.33968395	
1315	0.33254624	0.33975502	
1315.2	0.33242859	0.33982607	
1315.4	0.33249955	0.33989707	
1315.6	0.33269405	0.33996805	
1315.8	0.33234769	0.34003898	
1316	0.33236533	0.34010989	
1316.2	0.33239996	0.34018076	
1316.4	0.33284001	0.34025159	
1316.6	0.33404114	0.3403224	
1316.8	0.33440099	0.34039316	
1317	0.33448515	0.3404639	
1317.2	0.33431696	0.3405346	
1317.4	0.33416196	0.34060526	
1317.6	0.33412761	0.34067589	
1317.8	0.33446084	0.34074649	
1318	0.33418149	0.34081705	
1318.2	0.33483358	0.34088758	
1318.4	0.33531636	0.34095807	
1318.6	0.33560828	0.34102853	
1318.8	0.3355966	0.34109896	
1319	0.33531598	0.34116935	
1319.2	0.33608668	0.34123971	
1319.4	0.33594906	0.34131003	
1319.6	0.33594559	0.34138032	
1319.8	0.33571423	0.34145058	
1320	0.33566371	0.3415208	
1320.2	0.3360294	0.34159099	
1320.4	0.33584378	0.34166114	
1320.6	0.33558929	0.34173126	
1320.8	0.33462037	0.34180135	
1321	0.33499484	0.3418714	
1321.2	0.33484637	0.34194142	
1321.4	0.33422521	0.34201141	
1321.6	0.33439261	0.34208136	
1321.8	0.334794	0.34215128	
1322	0.33495573	0.34222116	
1322.2	0.33585697	0.34229101	
1322.4	0.33618126	0.34236083	
1322.6	0.33641721	0.34243061	
1322.8	0.33672355	0.34250036	
1323	0.33671132	0.34257007	
1323.2	0.33718734	0.34263975	
1323.4	0.33679528	0.3427094	
1323.6	0.33712181	0.34277901	
1323.8	0.3369917	0.34284859	
1324	0.33704771	0.34291814	
1324.2	0.33729593	0.34298765	
1324.4	0.33675778	0.34305713	
1324.6	0.33603565	0.34312658	
1324.8	0.33624566	0.34319599	
1325	0.33663278	0.34326537	
1325.2	0.33656059	0.34333472	
1325.4	0.33644309	0.34340403	
1325.6	0.33708761	0.34347331	
1325.8	0.33703611	0.34354255	
1326	0.33694907	0.34361176	
1326.2	0.33750525	0.34368094	
1326.4	0.3368763	0.34375008	
1326.6	0.33666864	0.34381919	
1326.8	0.33626888	0.34388827	
1327	0.33570062	0.34395732	
1327.2	0.33520452	0.34402633	
1327.4	0.33481324	0.3440953	
1327.6	0.33468779	0.34416425	
1327.8	0.33484357	0.34423316	
1328	0.3352953	0.34430204	
1328.2	0.33545224	0.34437088	
1328.4	0.33499357	0.34443969	
1328.6	0.33507749	0.34450847	
1328.8	0.33561904	0.34457721	
1329	0.3359113	0.34464593	
1329.2	0.33656193	0.3447146	
1329.4	0.33668855	0.34478325	
1329.6	0.33731368	0.34485186	
1329.8	0.33713923	0.34492044	
1330	0.33752735	0.34498898	
1330.2	0.33721369	0.3450575	
1330.4	0.33714409	0.34512598	
1330.6	0.33708036	0.34519442	
1330.8	0.3373706	0.34526283	
1331	0.33713707	0.34533121	
1331.2	0.33691095	0.34539956	
1331.4	0.33760238	0.34546788	
1331.6	0.3378641	0.34553616	
1331.8	0.3378218	0.3456044	
1332	0.33807802	0.34567262	
1332.2	0.3378228	0.3457408	
1332.4	0.3376264	0.34580895	
1332.6	0.33791808	0.34587707	
1332.8	0.33799739	0.34594515	
1333	0.33816126	0.3460132	
1333.2	0.33813351	0.34608122	
1333.4	0.33834	0.3461492	
1333.6	0.33908649	0.34621715	
1333.8	0.33917078	0.34628507	
1334	0.33976172	0.34635296	
1334.2	0.34004623	0.34642081	
1334.4	0.34047966	0.34648863	
1334.6	0.34026377	0.34655642	
1334.8	0.34034578	0.34662417	
1335	0.34017752	0.34669189	
1335.2	0.34033955	0.34675958	
1335.4	0.34035747	0.34682724	
1335.6	0.33984021	0.34689486	
1335.8	0.3394692	0.34696246	
1336	0.33954906	0.34703001	
1336.2	0.33894913	0.34709754	
1336.4	0.33908021	0.34716503	
1336.6	0.33864074	0.34723249	
1336.8	0.33819858	0.34729992	
1337	0.33813861	0.34736732	
1337.2	0.33790313	0.34743468	
1337.4	0.33858819	0.34750201	
1337.6	0.33923229	0.34756931	
1337.8	0.33962426	0.34763658	
1338	0.34018381	0.34770381	
1338.2	0.34029327	0.34777101	
1338.4	0.34049556	0.34783818	
1338.6	0.34024317	0.34790531	
1338.8	0.34043741	0.34797241	
1339	0.3406131	0.34803949	
1339.2	0.34068029	0.34810652	
1339.4	0.34137061	0.34817353	
1339.6	0.34129102	0.3482405	
1339.8	0.34083456	0.34830744	
1340	0.34065593	0.34837435	
1340.2	0.34030046	0.34844123	
1340.4	0.34007841	0.34850807	
1340.6	0.33918672	0.34857488	
1340.8	0.33905341	0.34864166	
1341	0.33952219	0.34870841	
1341.2	0.33937026	0.34877513	
1341.4	0.33996559	0.34884181	
1341.6	0.34005121	0.34890846	
1341.8	0.34018932	0.34897508	
1342	0.34015351	0.34904166	
1342.2	0.34072822	0.34910822	
1342.4	0.34094944	0.34917474	
1342.6	0.34077493	0.34924123	
1342.8	0.34133864	0.34930769	
1343	0.34157564	0.34937411	
1343.2	0.34205707	0.3494405	
1343.4	0.34326454	0.34950686	
1343.6	0.34286817	0.34957319	
1343.8	0.34226524	0.34963949	
1344	0.34228703	0.34970576	
1344.2	0.34242668	0.34977199	
1344.4	0.34287032	0.34983819	
1344.6	0.34275995	0.34990436	
1344.8	0.3433202	0.3499705	
1345	0.34379139	0.3500366	
1345.2	0.34380778	0.35010267	
1345.4	0.3440911	0.35016871	
1345.6	0.34386349	0.35023472	
1345.8	0.34400744	0.3503007	
1346	0.34372588	0.35036665	
1346.2	0.34362221	0.35043256	
1346.4	0.34323642	0.35049844	
1346.6	0.34298311	0.35056429	
1346.8	0.34292638	0.35063011	
1347	0.34304165	0.3506959	
1347.2	0.34347635	0.35076165	
1347.4	0.34430874	0.35082737	
1347.6	0.3437516	0.35089306	
1347.8	0.34367663	0.35095872	
1348	0.34411127	0.35102435	
1348.2	0.34427611	0.35108995	
1348.4	0.34431245	0.35115551	
1348.6	0.34406587	0.35122104	
1348.8	0.34432155	0.35128654	
1349	0.34411562	0.35135201	
1349.2	0.34411311	0.35141745	
1349.4	0.34423046	0.35148286	
1349.6	0.34398379	0.35154823	
1349.8	0.34397535	0.35161357	
1350	0.34316364	0.35167888	
1350.2	0.34251102	0.35174416	
1350.4	0.34274319	0.35180941	
1350.6	0.34262691	0.35187463	
1350.8	0.34335635	0.35193981	
1351	0.34382465	0.35200497	
1351.2	0.34394797	0.35207009	
1351.4	0.34426849	0.35213518	
1351.6	0.3443	0.35220024	
1351.8	0.34498703	0.35226526	
1352	0.34502494	0.35233026	
1352.2	0.34512234	0.35239522	
1352.4	0.3450041	0.35246016	
1352.6	0.34499938	0.35252506	
1352.8	0.34519971	0.35258993	
1353	0.34493738	0.35265477	
1353.2	0.34554853	0.35271958	
1353.4	0.3456376	0.35278435	
1353.6	0.34603324	0.3528491	
1353.8	0.34589832	0.35291381	
1354	0.34569091	0.3529785	
1354.2	0.34554632	0.35304315	
1354.4	0.3461557	0.35310777	
1354.6	0.34602522	0.35317236	
1354.8	0.34580288	0.35323691	
1355	0.34561841	0.35330144	
1355.2	0.34554707	0.35336594	
1355.4	0.34552404	0.3534304	
1355.6	0.34578526	0.35349483	
1355.8	0.34567457	0.35355923	
1356	0.3453632	0.35362361	
1356.2	0.34561775	0.35368795	
1356.4	0.3462599	0.35375225	
1356.6	0.34671439	0.35381653	
1356.8	0.34699134	0.35388078	
1357	0.34660359	0.35394499	
1357.2	0.3470094	0.35400918	
1357.4	0.34688428	0.35407333	
1357.6	0.3471751	0.35413745	
1357.8	0.34681642	0.35420154	
1358	0.34733558	0.3542656	
1358.2	0.34702755	0.35432963	
1358.4	0.34716672	0.35439363	
1358.6	0.34673109	0.3544576	
1358.8	0.34621155	0.35452154	
1359	0.34661757	0.35458544	
1359.2	0.34637195	0.35464932	
1359.4	0.34627794	0.35471316	
1359.6	0.34607751	0.35477697	
1359.8	0.34604848	0.35484076	
1360	0.34625032	0.35490451	
1360.2	0.34707889	0.35496823	
1360.4	0.34786773	0.35503192	
1360.6	0.34752382	0.35509558	
1360.8	0.34705645	0.35515921	
1361	0.34657028	0.3552228	
1361.2	0.34650992	0.35528637	
1361.4	0.34633816	0.35534991	
1361.6	0.34594601	0.35541341	
1361.8	0.3462981	0.35547689	
1362	0.34663273	0.35554033	
1362.2	0.34610328	0.35560374	
1362.4	0.34644498	0.35566713	
1362.6	0.3472177	0.35573048	
1362.8	0.34740637	0.3557938	
1363	0.34775205	0.35585709	
1363.2	0.34827688	0.35592035	
1363.4	0.34885612	0.35598358	
1363.6	0.34974409	0.35604678	
1363.8	0.35065023	0.35610995	
1364	0.35078685	0.35617309	
1364.2	0.3515199	0.3562362	
1364.4	0.35181151	0.35629927	
1364.6	0.35126471	0.35636232	
1364.8	0.35121706	0.35642534	
1365	0.3512881	0.35648832	
1365.2	0.35134322	0.35655128	
1365.4	0.35106177	0.3566142	
1365.6	0.35082008	0.3566771	
1365.8	0.35121965	0.35673996	
1366	0.35064944	0.35680279	
1366.2	0.3504807	0.3568656	
1366.4	0.35056077	0.35692837	
1366.6	0.3505691	0.35699111	
1366.8	0.34984092	0.35705383	
1367	0.34990669	0.35711651	
1367.2	0.34997887	0.35717916	
1367.4	0.34983205	0.35724178	
1367.6	0.35030713	0.35730437	
1367.8	0.35029709	0.35736693	
1368	0.35021608	0.35742946	
1368.2	0.3502713	0.35749196	
1368.4	0.35113864	0.35755443	
1368.6	0.35123907	0.35761687	
1368.8	0.35210712	0.35767928	
1369	0.35241625	0.35774166	
1369.2	0.35298732	0.35780401	
1369.4	0.35312276	0.35786633	
1369.6	0.35333484	0.35792862	
1369.8	0.35341907	0.35799088	
1370	0.35321824	0.35805311	
1370.2	0.35311595	0.35811531	
1370.4	0.35287467	0.35817748	
1370.6	0.35260681	0.35823962	
1370.8	0.35241007	0.35830173	
1371	0.35193589	0.35836381	
1371.2	0.35133885	0.35842586	
1371.4	0.35140893	0.35848787	
1371.6	0.35167291	0.35854986	
1371.8	0.35160165	0.35861182	
1372	0.35176061	0.35867375	
1372.2	0.35147231	0.35873565	
1372.4	0.35187087	0.35879752	
1372.6	0.35138877	0.35885936	
1372.8	0.35116782	0.35892117	
1373	0.35112427	0.35898295	
1373.2	0.35124913	0.3590447	
1373.4	0.35129141	0.35910642	
1373.6	0.35140041	0.35916811	
1373.8	0.3519917	0.35922977	
1374	0.35250495	0.3592914	
1374.2	0.35229435	0.359353	
1374.4	0.35280441	0.35941457	
1374.6	0.35249461	0.35947611	
1374.8	0.35281684	0.35953762	
1375	0.35256534	0.35959911	
1375.2	0.3528743	0.35966056	
1375.4	0.35295821	0.35972198	
1375.6	0.35277772	0.35978337	
1375.8	0.35297764	0.35984474	
1376	0.35312122	0.35990607	
1376.2	0.35270241	0.35996737	
1376.4	0.35289442	0.36002865	
1376.6	0.35275348	0.36008989	
1376.8	0.35329601	0.36015111	
1377	0.35385363	0.36021229	
1377.2	0.35422465	0.36027345	
1377.4	0.35461454	0.36033457	
1377.6	0.35465203	0.36039567	
1377.8	0.35488956	0.36045674	
1378	0.35487016	0.36051778	
1378.2	0.35436091	0.36057878	
1378.4	0.35444428	0.36063976	
1378.6	0.35448423	0.36070071	
1378.8	0.35451542	0.36076163	
1379	0.35438351	0.36082252	
1379.2	0.35401295	0.36088338	
1379.4	0.35447825	0.36094421	
1379.6	0.3552045	0.36100502	
1379.8	0.35601324	0.36106579	
1380	0.35644502	0.36112653	
1380.2	0.35660623	0.36118725	
1380.4	0.35728218	0.36124793	
1380.6	0.35704351	0.36130859	
1380.8	0.35736541	0.36136921	
1381	0.35671757	0.36142981	
1381.2	0.35647063	0.36149038	
1381.4	0.35657608	0.36155091	
1381.6	0.35652523	0.36161142	
1381.8	0.35657655	0.3616719	
1382	0.35633955	0.36173235	
1382.2	0.35593008	0.36179277	
1382.4	0.35659085	0.36185317	
1382.6	0.35658606	0.36191353	
1382.8	0.35591404	0.36197386	
1383	0.35560933	0.36203417	
1383.2	0.35546618	0.36209444	
1383.4	0.35592591	0.36215469	
1383.6	0.35621304	0.3622149	
1383.8	0.35619189	0.36227509	
1384	0.35627224	0.36233525	
1384.2	0.35622015	0.36239538	
1384.4	0.35591526	0.36245548	
1384.6	0.35499074	0.36251555	
1384.8	0.3545952	0.3625756	
1385	0.35473322	0.36263561	
1385.2	0.35496577	0.36269559	
1385.4	0.35564763	0.36275555	
1385.6	0.35533239	0.36281548	
1385.8	0.35574742	0.36287538	
1386	0.3556176	0.36293524	
1386.2	0.35575214	0.36299508	
1386.4	0.35605033	0.36305489	
1386.6	0.35618322	0.36311468	
1386.8	0.35609095	0.36317443	
1387	0.35617971	0.36323415	
1387.2	0.35701951	0.36329385	
1387.4	0.35684427	0.36335352	
1387.6	0.35739971	0.36341315	
1387.8	0.35761813	0.36347276	
1388	0.35758015	0.36353234	
1388.2	0.35789232	0.36359189	
1388.4	0.3574704	0.36365142	
1388.6	0.35774946	0.36371091	
1388.8	0.35780595	0.36377038	
1389	0.35780785	0.36382981	
1389.2	0.35741379	0.36388922	
1389.4	0.35759202	0.3639486	
1389.6	0.35749741	0.36400795	
1389.8	0.35779715	0.36406727	
1390	0.35783226	0.36412656	
1390.2	0.35765336	0.36418583	
1390.4	0.35819116	0.36424506	
1390.6	0.35883839	0.36430427	
1390.8	0.35856051	0.36436345	
1391	0.35856756	0.3644226	
1391.2	0.35855405	0.36448172	
1391.4	0.35784938	0.36454081	
1391.6	0.35790523	0.36459988	
1391.8	0.35744991	0.36465891	
1392	0.3573377	0.36471792	
1392.2	0.35740968	0.3647769	
1392.4	0.35709305	0.36483585	
1392.6	0.35772152	0.36489477	
1392.8	0.35726579	0.36495366	
1393	0.35711841	0.36501253	
1393.2	0.35757395	0.36507136	
1393.4	0.35801298	0.36513017	
1393.6	0.35862665	0.36518895	
1393.8	0.3587068	0.3652477	
1394	0.3590481	0.36530642	
1394.2	0.35931508	0.36536512	
1394.4	0.35977228	0.36542378	
1394.6	0.36001363	0.36548242	
1394.8	0.36009935	0.36554103	
1395	0.36013495	0.36559961	
1395.2	0.35963284	0.36565816	
1395.4	0.35939115	0.36571668	
1395.6	0.35929228	0.36577518	
1395.8	0.35891541	0.36583365	
1396	0.3587868	0.36589209	
1396.2	0.35836869	0.3659505	
1396.4	0.35867703	0.36600888	
1396.6	0.35876761	0.36606724	
1396.8	0.35841243	0.36612556	
1397	0.3586817	0.36618386	
1397.2	0.35867107	0.36624213	
1397.4	0.35877293	0.36630037	
1397.6	0.35904685	0.36635859	
1397.8	0.35862534	0.36641677	
1398	0.35875099	0.36647493	
1398.2	0.35966137	0.36653306	
1398.4	0.35948379	0.36659116	
1398.6	0.35989825	0.36664923	
1398.8	0.35967082	0.36670728	
1399	0.35986015	0.36676529	
1399.2	0.35977049	0.36682328	
1399.4	0.3600718	0.36688124	
1399.6	0.36032421	0.36693918	
1399.8	0.36024263	0.36699708	
1400	0.36007305	0.36705496	
1400.2	0.36049521	0.36711281	
1400.4	0.36111514	0.36717063	
1400.6	0.36107684	0.36722842	
1400.8	0.36103403	0.36728619	
1401	0.36129533	0.36734393	
1401.2	0.36137357	0.36740164	
1401.4	0.36187749	0.36745932	
1401.6	0.36201409	0.36751697	
1401.8	0.3615434	0.3675746	
1402	0.36159238	0.36763219	
1402.2	0.36191683	0.36768976	
1402.4	0.36158701	0.36774731	
1402.6	0.36131661	0.36780482	
1402.8	0.36135565	0.36786231	
1403	0.36127793	0.36791977	
1403.2	0.36153233	0.3679772	
1403.4	0.36137525	0.3680346	
1403.6	0.36096124	0.36809198	
1403.8	0.36081745	0.36814932	
1404	0.36076593	0.36820665	
1404.2	0.3612159	0.36826394	
1404.4	0.36123493	0.3683212	
1404.6	0.36109907	0.36837844	
1404.8	0.36062996	0.36843565	
1405	0.36160267	0.36849283	
1405.2	0.36162213	0.36854999	
1405.4	0.36175118	0.36860711	
1405.6	0.36203933	0.36866421	
1405.8	0.36164861	0.36872128	
1406	0.36193442	0.36877833	
1406.2	0.36220127	0.36883534	
1406.4	0.36231253	0.36889233	
1406.6	0.3616652	0.36894929	
1406.8	0.36228511	0.36900623	
1407	0.36251017	0.36906313	
1407.2	0.36286089	0.36912001	
1407.4	0.3625798	0.36917686	
1407.6	0.36274234	0.36923369	
1407.8	0.36281501	0.36929048	
1408	0.36279418	0.36934725	
1408.2	0.36277623	0.36940399	
1408.4	0.36243605	0.36946071	
1408.6	0.36224892	0.36951739	
1408.8	0.36234284	0.36957405	
1409	0.36330941	0.36963068	
1409.2	0.36309772	0.36968729	
1409.4	0.36356965	0.36974386	
1409.6	0.36363172	0.36980041	
1409.8	0.36331582	0.36985694	
1410	0.36353721	0.36991343	
1410.2	0.36339595	0.3699699	
1410.4	0.36345252	0.37002634	
1410.6	0.36302985	0.37008275	
1410.8	0.36363244	0.37013914	
1411	0.36376683	0.3701955	
1411.2	0.36357705	0.37025183	
1411.4	0.36381169	0.37030813	
1411.6	0.36429961	0.37036441	
1411.8	0.36376437	0.37042066	
1412	0.36432603	0.37047688	
1412.2	0.36457331	0.37053308	
1412.4	0.36466231	0.37058925	
1412.6	0.36500316	0.37064539	
1412.8	0.36557936	0.3707015	
1413	0.36567665	0.37075759	
1413.2	0.36613213	0.37081365	
1413.4	0.36627309	0.37086968	
1413.6	0.36603121	0.37092569	
1413.8	0.36623856	0.37098167	
1414	0.36565464	0.37103762	
1414.2	0.36531184	0.37109354	
1414.4	0.36524653	0.37114944	
1414.6	0.36498868	0.37120531	
1414.8	0.36496199	0.37126115	
1415	0.36496227	0.37131697	
1415.2	0.36501448	0.37137276	
1415.4	0.36523514	0.37142852	
1415.6	0.36551336	0.37148426	
1415.8	0.36602732	0.37153997	
1416	0.36676403	0.37159565	
1416.2	0.36676958	0.3716513	
1416.4	0.36684976	0.37170693	
1416.6	0.36701648	0.37176253	
1416.8	0.36722102	0.3718181	
1417	0.36696615	0.37187365	
1417.2	0.3677513	0.37192917	
1417.4	0.36778457	0.37198467	
1417.6	0.36826526	0.37204013	
1417.8	0.36808589	0.37209557	
1418	0.36804743	0.37215099	
1418.2	0.36822059	0.37220637	
1418.4	0.36843902	0.37226173	
1418.6	0.36822983	0.37231707	
1418.8	0.36821898	0.37237237	
1419	0.36814477	0.37242765	
1419.2	0.36761555	0.3724829	
1419.4	0.36730891	0.37253813	
1419.6	0.36712304	0.37259333	
1419.8	0.36722108	0.3726485	
1420	0.36579303	0.37270365	
1420.2	0.36566129	0.37275877	
1420.4	0.36565309	0.37281386	
1420.6	0.36523976	0.37286893	
1420.8	0.36506976	0.37292397	
1421	0.36484699	0.37297898	
1421.2	0.36536766	0.37303397	
1421.4	0.36564488	0.37308892	
1421.6	0.36657735	0.37314386	
1421.8	0.36685715	0.37319876	
1422	0.36714584	0.37325364	
1422.2	0.36713939	0.3733085	
1422.4	0.36731647	0.37336333	
1422.6	0.36767375	0.37341813	
1422.8	0.36790968	0.3734729	
1423	0.36826653	0.37352765	
1423.2	0.36799648	0.37358237	
1423.4	0.3679902	0.37363706	
1423.6	0.3681993	0.37369173	
1423.8	0.36828901	0.37374637	
1424	0.36826542	0.37380099	
1424.2	0.36936634	0.37385558	
1424.4	0.3691747	0.37391014	
1424.6	0.36908521	0.37396468	
1424.8	0.36890449	0.37401919	
1425	0.36893432	0.37407367	
1425.2	0.36896003	0.37412813	
1425.4	0.36928388	0.37418256	
1425.6	0.36970205	0.37423696	
1425.8	0.3696479	0.37429134	
1426	0.36880645	0.3743457	
1426.2	0.36893363	0.37440002	
1426.4	0.36880789	0.37445432	
1426.6	0.36923153	0.37450859	
1426.8	0.36900819	0.37456284	
1427	0.36963727	0.37461706	
1427.2	0.36954926	0.37467126	
1427.4	0.36990119	0.37472543	
1427.6	0.37034841	0.37477957	
1427.8	0.37014187	0.37483368	
1428	0.37037308	0.37488777	
1428.2	0.37039189	0.37494184	
1428.4	0.36979545	0.37499588	
1428.6	0.3700465	0.37504989	
1428.8	0.37001154	0.37510387	
1429	0.37002053	0.37515783	
1429.2	0.37028464	0.37521177	
1429.4	0.37038234	0.37526567	
1429.6	0.37046811	0.37531955	
1429.8	0.37027468	0.37537341	
1430	0.37005813	0.37542724	
1430.2	0.37062846	0.37548104	
1430.4	0.37043518	0.37553482	
1430.6	0.37143585	0.37558857	
1430.8	0.37156934	0.3756423	
1431	0.37263732	0.375696	
1431.2	0.37260779	0.37574967	
1431.4	0.37271328	0.37580332	
1431.6	0.37226618	0.37585694	
1431.8	0.37217311	0.37591053	
1432	0.37266514	0.3759641	
1432.2	0.37286099	0.37601765	
1432.4	0.37316244	0.37607116	
1432.6	0.37301753	0.37612466	
1432.8	0.37292718	0.37617812	
1433	0.37267279	0.37623156	
1433.2	0.3723946	0.37628498	
1433.4	0.37206589	0.37633837	
1433.6	0.37192059	0.37639173	
1433.8	0.37191725	0.37644507	
1434	0.37198081	0.37649838	
1434.2	0.37228464	0.37655166	
1434.4	0.37251576	0.37660492	
1434.6	0.37279181	0.37665816	
1434.8	0.37259982	0.37671137	
1435	0.37275622	0.37676455	
1435.2	0.37268873	0.37681771	
1435.4	0.37282503	0.37687084	
1435.6	0.37291529	0.37692394	
1435.8	0.37367496	0.37697702	
1436	0.37399855	0.37703008	
1436.2	0.37419365	0.37708311	
1436.4	0.37408522	0.37713611	
1436.6	0.373775	0.37718909	
1436.8	0.37420762	0.37724204	
1437	0.37405109	0.37729496	
1437.2	0.37409794	0.37734786	
1437.4	0.37473822	0.37740074	
1437.6	0.37473951	0.37745359	
1437.8	0.37507836	0.37750641	
1438	0.37534406	0.37755921	
1438.2	0.37598703	0.37761198	
1438.4	0.37559343	0.37766473	
1438.6	0.37509098	0.37771745	
1438.8	0.37537802	0.37777015	
1439	0.3753248	0.37782282	
1439.2	0.37525426	0.37787547	
1439.4	0.37420026	0.37792809	
1439.6	0.37409116	0.37798068	
1439.8	0.37390748	0.37803325	
1440	0.37306544	0.3780858	
1440.2	0.37335936	0.37813831	
1440.4	0.37287208	0.37819081	
1440.6	0.37326719	0.37824327	
1440.8	0.37339074	0.37829572	
1441	0.37315856	0.37834813	
1441.2	0.37361566	0.37840053	
1441.4	0.37341534	0.37845289	
1441.6	0.37348617	0.37850523	
1441.8	0.37417603	0.37855755	
1442	0.37478017	0.37860984	
1442.2	0.37515076	0.37866211	
1442.4	0.37471815	0.37871435	
1442.6	0.37483408	0.37876656	
1442.8	0.37512589	0.37881875	
1443	0.37481311	0.37887091	
1443.2	0.37472639	0.37892305	
1443.4	0.37432651	0.37897517	
1443.6	0.37483465	0.37902726	
1443.8	0.37501669	0.37907932	
1444	0.37478147	0.37913136	
1444.2	0.37516928	0.37918337	
1444.4	0.37492451	0.37923536	
1444.6	0.37560673	0.37928732	
1444.8	0.37530218	0.37933926	
1445	0.37470858	0.37939117	
1445.2	0.37483173	0.37944306	
1445.4	0.37423497	0.37949492	
1445.6	0.37468084	0.37954676	
1445.8	0.37446898	0.37959857	
1446	0.37431325	0.37965036	
1446.2	0.37393728	0.37970212	
1446.4	0.37378537	0.37975386	
1446.6	0.37418636	0.37980557	
1446.8	0.37477458	0.37985726	
1447	0.37515389	0.37990892	
1447.2	0.37570393	0.37996056	
1447.4	0.37585607	0.38001217	
1447.6	0.37647754	0.38006376	
1447.8	0.37683128	0.38011532	
1448	0.37648115	0.38016686	
1448.2	0.37647003	0.38021837	
1448.4	0.37667863	0.38026986	
1448.6	0.37660335	0.38032132	
1448.8	0.37645575	0.38037276	
1449	0.37602241	0.38042418	
1449.2	0.37570684	0.38047556	
1449.4	0.37477029	0.38052693	
1449.6	0.37454102	0.38057827	
1449.8	0.37379928	0.38062958	
1450	0.37378317	0.38068087	
1450.2	0.37423126	0.38073213	
1450.4	0.37500512	0.38078337	
1450.6	0.37531127	0.38083459	
1450.8	0.37535485	0.38088578	
1451	0.37543674	0.38093695	
1451.2	0.37571964	0.38098809	
1451.4	0.37604481	0.3810392	
1451.6	0.37694029	0.38109029	
1451.8	0.37641326	0.38114136	
1452	0.37631807	0.3811924	
1452.2	0.37670918	0.38124342	
1452.4	0.37700502	0.38129441	
1452.6	0.377102	0.38134538	
1452.8	0.37747748	0.38139632	
1453	0.37740508	0.38144724	
1453.2	0.37739378	0.38149814	
1453.4	0.37714241	0.38154901	
1453.6	0.37801234	0.38159985	
1453.8	0.37830479	0.38165067	
1454	0.37892429	0.38170147	
1454.2	0.37937193	0.38175224	
1454.4	0.37929938	0.38180298	
1454.6	0.37865234	0.38185371	
1454.8	0.37832351	0.3819044	
1455	0.37794354	0.38195508	
1455.2	0.37791248	0.38200573	
1455.4	0.37752441	0.38205635	
1455.6	0.37734329	0.38210695	
1455.8	0.37692415	0.38215753	
1456	0.37698137	0.38220808	
1456.2	0.37686949	0.3822586	
1456.4	0.37679087	0.3823091	
1456.6	0.37736189	0.38235958	
1456.8	0.37760299	0.38241004	
1457	0.37796151	0.38246046	
1457.2	0.37818845	0.38251087	
1457.4	0.37799066	0.38256125	
1457.6	0.37844125	0.3826116	
1457.8	0.37838569	0.38266194	
1458	0.37830201	0.38271224	
1458.2	0.37820369	0.38276253	
1458.4	0.37872348	0.38281278	
1458.6	0.37891737	0.38286302	
1458.8	0.37879829	0.38291323	
1459	0.3783109	0.38296341	
1459.2	0.37883645	0.38301358	
1459.4	0.37892525	0.38306371	
1459.6	0.37925628	0.38311383	
1459.8	0.37933809	0.38316392	
1460	0.37915907	0.38321398	
1460.2	0.37962776	0.38326402	
1460.4	0.3803345	0.38331404	
1460.6	0.38086781	0.38336403	
1460.8	0.38098869	0.383414	
1461	0.38134892	0.38346394	
1461.2	0.38152361	0.38351386	
1461.4	0.38161047	0.38356375	
1461.6	0.38202409	0.38361363	
1461.8	0.38222928	0.38366347	
1462	0.38201714	0.3837133	
1462.2	0.38207625	0.3837631	
1462.4	0.38241812	0.38381287	
1462.6	0.38247511	0.38386262	
1462.8	0.38229321	0.38391235	
1463	0.38268826	0.38396205	
1463.2	0.38239958	0.38401173	
1463.4	0.3819577	0.38406138	
1463.6	0.38141942	0.38411102	
1463.8	0.38097622	0.38416062	
1464	0.38111067	0.38421021	
1464.2	0.38087382	0.38425976	
1464.4	0.38119559	0.3843093	
1464.6	0.38143342	0.38435881	
1464.8	0.38154989	0.3844083	
1465	0.38193743	0.38445776	
1465.2	0.38240525	0.3845072	
1465.4	0.38280747	0.38455662	
1465.6	0.38260512	0.38460601	
1465.8	0.3822291	0.38465537	
1466	0.38167585	0.38470472	
1466.2	0.38237863	0.38475404	
1466.4	0.383228	0.38480333	
1466.6	0.38340217	0.38485261	
1466.8	0.38361774	0.38490186	
1467	0.38376213	0.38495108	
1467.2	0.38318165	0.38500028	
1467.4	0.38337683	0.38504946	
1467.6	0.3830283	0.38509861	
1467.8	0.38311293	0.38514774	
1468	0.38269514	0.38519685	
1468.2	0.38267951	0.38524593	
1468.4	0.38304643	0.38529499	
1468.6	0.38312377	0.38534402	
1468.8	0.38252151	0.38539303	
1469	0.38277093	0.38544202	
1469.2	0.382865	0.38549098	
1469.4	0.3829089	0.38553992	
1469.6	0.38269811	0.38558884	
1469.8	0.38278682	0.38563773	
1470	0.38302818	0.3856866	
1470.2	0.38379537	0.38573545	
1470.4	0.3840937	0.38578427	
1470.6	0.38340446	0.38583307	
1470.8	0.38368564	0.38588184	
1471	0.3837499	0.38593059	
1471.2	0.38377242	0.38597932	
1471.4	0.38366141	0.38602803	
1471.6	0.3834812	0.38607671	
1471.8	0.38354339	0.38612536	
1472	0.38349911	0.386174	
1472.2	0.38373785	0.38622261	
1472.4	0.38376249	0.38627119	
1472.6	0.38409795	0.38631976	
1472.8	0.38381702	0.3863683	
1473	0.38424005	0.38641681	
1473.2	0.38448792	0.3864653	
1473.4	0.38442787	0.38651377	
1473.6	0.38433837	0.38656222	
1473.8	0.3842641	0.38661064	
1474	0.38428987	0.38665904	
1474.2	0.38487529	0.38670742	
1474.4	0.38521802	0.38675577	
1474.6	0.3848817	0.3868041	
1474.8	0.38496354	0.3868524	
1475	0.38489898	0.38690068	
1475.2	0.38456468	0.38694894	
1475.4	0.38410408	0.38699718	
1475.6	0.38344427	0.38704539	
1475.8	0.38323531	0.38709358	
1476	0.38315141	0.38714175	
1476.2	0.38319036	0.38718989	
1476.4	0.38348587	0.38723801	
1476.6	0.38391495	0.3872861	
1476.8	0.38422501	0.38733417	
1477	0.38474235	0.38738222	
1477.2	0.38495353	0.38743025	
1477.4	0.38515712	0.38747825	
1477.6	0.38555708	0.38752623	
1477.8	0.38546575	0.38757419	
1478	0.38606364	0.38762212	
1478.2	0.38660802	0.38767003	
1478.4	0.38672289	0.38771792	
1478.6	0.38668336	0.38776578	
1478.8	0.38633592	0.38781362	
1479	0.38598563	0.38786144	
1479.2	0.38480296	0.38790924	
1479.4	0.38407645	0.38795701	
1479.6	0.38335111	0.38800476	
1479.8	0.38338022	0.38805248	
1480	0.38360785	0.38810018	
1480.2	0.38345301	0.38814786	
1480.4	0.38361278	0.38819552	
1480.6	0.38346669	0.38824315	
1480.8	0.38381828	0.38829076	
1481	0.38455483	0.38833835	
1481.2	0.38483395	0.38838591	
1481.4	0.38470609	0.38843345	
1481.6	0.38495654	0.38848097	
1481.8	0.38470686	0.38852847	
1482	0.38541489	0.38857594	
1482.2	0.38587933	0.38862339	
1482.4	0.3860906	0.38867081	
1482.6	0.38639873	0.38871822	
1482.8	0.38643314	0.3887656	
1483	0.38636238	0.38881296	
1483.2	0.38606104	0.38886029	
1483.4	0.38617997	0.3889076	
1483.6	0.38641531	0.38895489	
1483.8	0.38706238	0.38900216	
1484	0.38652932	0.3890494	
1484.2	0.38590541	0.38909662	
1484.4	0.38563894	0.38914382	
1484.6	0.38552933	0.38919099	
1484.8	0.3858085	0.38923815	
1485	0.38551921	0.38928528	
1485.2	0.3850112	0.38933238	
1485.4	0.38554226	0.38937947	
1485.6	0.386038	0.38942653	
1485.8	0.38625775	0.38947356	
1486	0.3872208	0.38952058	
1486.2	0.38750702	0.38956757	
1486.4	0.38777041	0.38961454	
1486.6	0.38875772	0.38966149	
1486.8	0.38918565	0.38970841	
1487	0.38929828	0.38975532	
1487.2	0.38970361	0.3898022	
1487.4	0.39009119	0.38984905	
1487.6	0.39038177	0.38989589	
1487.8	0.3899069	0.3899427	
1488	0.38928286	0.38998949	
1488.2	0.38935313	0.39003625	
1488.4	0.38881628	0.390083	
1488.6	0.38930454	0.39012972	
1488.8	0.38845199	0.39017642	
1489	0.3879284	0.39022309	
1489.2	0.38797262	0.39026974	
1489.4	0.38825003	0.39031638	
1489.6	0.387713	0.39036298	
1489.8	0.38754372	0.39040957	
1490	0.387589	0.39045613	
1490.2	0.38744473	0.39050267	
1490.4	0.38793002	0.39054919	
1490.6	0.38843915	0.39059569	
1490.8	0.38860382	0.39064216	
1491	0.38841421	0.39068861	
1491.2	0.38851205	0.39073504	
1491.4	0.38840709	0.39078145	
1491.6	0.38790603	0.39082783	
1491.8	0.38791103	0.39087419	
1492	0.38868439	0.39092053	
1492.2	0.38853437	0.39096684	
1492.4	0.38864975	0.39101314	
1492.6	0.38932215	0.39105941	
1492.8	0.38924897	0.39110566	
1493	0.38902817	0.39115189	
1493.2	0.3891922	0.39119809	
1493.4	0.38955422	0.39124427	
1493.6	0.38956977	0.39129043	
1493.8	0.38937707	0.39133657	
1494	0.38972017	0.39138268	
1494.2	0.39012534	0.39142878	
1494.4	0.39023542	0.39147485	
1494.6	0.39078406	0.3915209	
1494.8	0.39074304	0.39156692	
1495	0.3904158	0.39161293	
1495.2	0.39067261	0.39165891	
1495.4	0.39060441	0.39170487	
1495.6	0.39029425	0.3917508	
1495.8	0.39002224	0.39179672	
1496	0.39013124	0.39184261	
1496.2	0.38990228	0.39188848	
1496.4	0.39008965	0.39193433	
1496.6	0.38997254	0.39198016	
1496.8	0.38995955	0.39202596	
1497	0.38975523	0.39207174	
1497.2	0.38992337	0.3921175	
1497.4	0.38968696	0.39216324	
1497.6	0.38924038	0.39220896	
1497.8	0.38908887	0.39225465	
1498	0.38948399	0.39230032	
1498.2	0.38927619	0.39234597	
1498.4	0.38931154	0.3923916	
1498.6	0.38968987	0.3924372	
1498.8	0.38977758	0.39248279	
1499	0.39036469	0.39252835	
1499.2	0.39072158	0.39257389	
1499.4	0.39044958	0.39261941	
1499.6	0.39042964	0.3926649	
1499.8	0.39039413	0.39271037	
1500	0.39070437	0.39275583	
1500.2	0.39063897	0.39280126	
1500.4	0.39060698	0.39284666	
1500.6	0.3907186	0.39289205	
1500.8	0.39105204	0.39293741	
1501	0.39158409	0.39298275	
1501.2	0.3918854	0.39302807	
1501.4	0.39197752	0.39307337	
1501.6	0.39191064	0.39311865	
1501.8	0.39212563	0.3931639	
1502	0.39222788	0.39320913	
1502.2	0.39157558	0.39325434	
1502.4	0.39218773	0.39329953	
1502.6	0.39235565	0.3933447	
1502.8	0.39310547	0.39338984	
1503	0.39268187	0.39343497	
1503.2	0.39230389	0.39348007	
1503.4	0.39237711	0.39352515	
1503.6	0.39232799	0.3935702	
1503.8	0.39213712	0.39361524	
1504	0.39169547	0.39366025	
1504.2	0.39163673	0.39370525	
1504.4	0.39172309	0.39375022	
1504.6	0.39187682	0.39379517	
1504.8	0.39153631	0.39384009	
1505	0.39194131	0.393885	
1505.2	0.39144333	0.39392988	
1505.4	0.39069975	0.39397474	
1505.6	0.39041778	0.39401958	
1505.8	0.39090041	0.3940644	
1506	0.39063866	0.3941092	
1506.2	0.39084936	0.39415397	
1506.4	0.39160181	0.39419873	
1506.6	0.39141498	0.39424346	
1506.8	0.39159129	0.39428817	
1507	0.39115237	0.39433286	
1507.2	0.39166308	0.39437753	
1507.4	0.39213243	0.39442217	
1507.6	0.39253337	0.3944668	
1507.8	0.39273912	0.3945114	
1508	0.39258597	0.39455598	
1508.2	0.39317193	0.39460054	
1508.4	0.39332958	0.39464508	
1508.6	0.39380816	0.39468959	
1508.8	0.39392424	0.39473409	
1509	0.39419309	0.39477856	
1509.2	0.39363598	0.39482301	
1509.4	0.39311089	0.39486744	
1509.6	0.39310104	0.39491185	
1509.8	0.39351478	0.39495624	
1510	0.39304501	0.39500061	
1510.2	0.39372532	0.39504495	
1510.4	0.39357845	0.39508927	
1510.6	0.39349725	0.39513358	
1510.8	0.39319085	0.39517786	
1511	0.39263497	0.39522212	
1511.2	0.39290296	0.39526635	
1511.4	0.39305447	0.39531057	
1511.6	0.39329463	0.39535476	
1511.8	0.39328915	0.39539894	
1512	0.39357351	0.39544309	
1512.2	0.39344523	0.39548722	
1512.4	0.39344418	0.39553133	
1512.6	0.39359566	0.39557542	
1512.8	0.39344499	0.39561948	
1513	0.39316947	0.39566353	
1513.2	0.39247661	0.39570755	
1513.4	0.39204235	0.39575156	
1513.6	0.39242245	0.39579554	
1513.8	0.39260661	0.3958395	
1514	0.39261981	0.39588344	
1514.2	0.39286592	0.39592736	
1514.4	0.3924259	0.39597125	
1514.6	0.3923348	0.39601513	
1514.8	0.39185561	0.39605898	
1515	0.39230592	0.39610282	
1515.2	0.39312554	0.39614663	
1515.4	0.39312467	0.39619042	
1515.6	0.39307234	0.39623419	
1515.8	0.39342869	0.39627794	
1516	0.39311654	0.39632166	
1516.2	0.39249277	0.39636537	
1516.4	0.39282874	0.39640905	
1516.6	0.39299572	0.39645272	
1516.8	0.39331493	0.39649636	
1517	0.39317087	0.39653998	
1517.2	0.39324784	0.39658358	
1517.4	0.39326524	0.39662716	
1517.6	0.39356858	0.39667072	
1517.8	0.39383702	0.39671426	
1518	0.39365802	0.39675778	
1518.2	0.39383813	0.39680127	
1518.4	0.39412357	0.39684475	
1518.6	0.39460212	0.3968882	
1518.8	0.39518063	0.39693163	
1519	0.39558081	0.39697504	
1519.2	0.39540333	0.39701843	
1519.4	0.39514258	0.3970618	
1519.6	0.39529698	0.39710515	
1519.8	0.39541128	0.39714848	
1520	0.39507145	0.39719179	
1520.2	0.3951883	0.39723507	
1520.4	0.39537509	0.39727834	
1520.6	0.39520526	0.39732158	
1520.8	0.39499551	0.3973648	
1521	0.39457354	0.397408	
1521.2	0.395181	0.39745119	
1521.4	0.39479826	0.39749435	
1521.6	0.39546112	0.39753749	
1521.8	0.39560248	0.3975806	
1522	0.39540985	0.3976237	
1522.2	0.39572685	0.39766678	
1522.4	0.39585085	0.39770984	
1522.6	0.39599953	0.39775287	
1522.8	0.39629108	0.39779589	
1523	0.3959668	0.39783888	
1523.2	0.39602743	0.39788185	
1523.4	0.39642559	0.3979248	
1523.6	0.39677245	0.39796774	
1523.8	0.39672477	0.39801065	
1524	0.39681511	0.39805354	
1524.2	0.39671452	0.39809641	
1524.4	0.39639358	0.39813925	
1524.6	0.39597375	0.39818208	
1524.8	0.39581224	0.39822489	
1525	0.39557274	0.39826768	
1525.2	0.39573101	0.39831044	
1525.4	0.39515165	0.39835319	
1525.6	0.42440936	0.3983959	
1525.8	0.42442393	0.39837307	
1526	0.42434675	0.39835023	
1526.2	0.42442165	0.3983274	
1526.4	0.42499625	0.39830457	
1526.6	0.4249462	0.39828175	
1526.8	0.42501526	0.39825892	
1527	0.42470509	0.3982361	
1527.2	0.4245851	0.39821327	
1527.4	0.42445152	0.39819045	
1527.6	0.42430359	0.39816763	
1527.8	0.42396501	0.39814481	
1528	0.42356714	0.39812199	
1528.2	0.42376398	0.39809917	
1528.4	0.42426789	0.39807636	
1528.6	0.42362076	0.39805354	
1528.8	0.42377545	0.39803073	
1529	0.42424036	0.39800792	
1529.2	0.42421958	0.39798511	
1529.4	0.42379729	0.3979623	
1529.6	0.42317262	0.39793949	
1529.8	0.42256477	0.39791668	
1530	0.4227483	0.39789388	
1530.2	0.42248998	0.39787108	
1530.4	0.4225601	0.39784827	
1530.6	0.42212461	0.39782547	
1530.8	0.42149455	0.39780267	
1531	0.42079743	0.39777987	
1531.2	0.42095606	0.39775708	
1531.4	0.42117799	0.39773428	
1531.6	0.4211627	0.39771148	
1531.8	0.42141165	0.39768869	
1532	0.42128398	0.3976659	
1532.2	0.42128996	0.39764311	
1532.4	0.42142946	0.39762032	
1532.6	0.4212167	0.39759753	
1532.8	0.42093889	0.39757474	
1533	0.42054023	0.39755196	
1533.2	0.4206469	0.39752917	
1533.4	0.42012668	0.39750639	
1533.6	0.41976057	0.39748361	
1533.8	0.41957187	0.39746083	
1534	0.4196695	0.39743805	
1534.2	0.41941052	0.39741527	
1534.4	0.41929929	0.39739249	
1534.6	0.41946795	0.39736972	
1534.8	0.41905428	0.39734694	
1535	0.41864691	0.39732417	
1535.2	0.41936685	0.3973014	
1535.4	0.41919842	0.39727863	
1535.6	0.41965182	0.39725586	
1535.8	0.41974621	0.39723309	
1536	0.41992914	0.39721033	
1536.2	0.41972613	0.39718756	
1536.4	0.41981963	0.3971648	
1536.6	0.41973621	0.39714204	
1536.8	0.41864646	0.39711928	
1537	0.41925274	0.39709652	
1537.2	0.41973816	0.39707376	
1537.4	0.41941981	0.397051	
1537.6	0.4192615	0.39702825	
1537.8	0.41912344	0.39700549	
1538	0.41898733	0.39698274	
1538.2	0.41936808	0.39695999	
1538.4	0.41886091	0.39693724	
1538.6	0.41876099	0.39691449	
1538.8	0.4178586	0.39689174	
1539	0.41721681	0.39686899	
1539.2	0.41706223	0.39684625	
1539.4	0.41678639	0.3968235	
1539.6	0.41696782	0.39680076	
1539.8	0.41650665	0.39677802	
1540	0.41641632	0.39675528	
1540.2	0.41579459	0.39673254	
1540.4	0.41599968	0.3967098	
1540.6	0.41632748	0.39668707	
1540.8	0.41665947	0.39666433	
1541	0.41733681	0.3966416	
1541.2	0.41757737	0.39661887	
1541.4	0.41748601	0.39659614	
1541.6	0.41788685	0.39657341	
1541.8	0.41778177	0.39655068	
1542	0.41769342	0.39652795	
1542.2	0.4173987	0.39650523	
1542.4	0.41703604	0.3964825	
1542.6	0.41707897	0.39645978	
1542.8	0.41591509	0.39643706	
1543	0.41574485	0.39641434	
1543.2	0.41514846	0.39639162	
1543.4	0.4147728	0.3963689	
1543.6	0.41397475	0.39634618	
1543.8	0.41428243	0.39632347	
1544	0.41405039	0.39630075	
1544.2	0.41366456	0.39627804	
1544.4	0.41369068	0.39625533	
1544.6	0.41388901	0.39623262	
1544.8	0.41386227	0.39620991	
1545	0.41443194	0.3961872	
1545.2	0.41441175	0.3961645	
1545.4	0.41401776	0.39614179	
1545.6	0.41476216	0.39611909	
1545.8	0.41420503	0.39609639	
1546	0.41412012	0.39607368	
1546.2	0.41412463	0.39605098	
1546.4	0.41466628	0.39602829	
1546.6	0.41502917	0.39600559	
1546.8	0.41438166	0.39598289	
1547	0.41452012	0.3959602	
1547.2	0.41422405	0.39593751	
1547.4	0.41451545	0.39591481	
1547.6	0.41472803	0.39589212	
1547.8	0.41491546	0.39586943	
1548	0.41424894	0.39584675	
1548.2	0.41396585	0.39582406	
1548.4	0.41397031	0.39580137	
1548.6	0.41423253	0.39577869	
1548.8	0.41428037	0.39575601	
1549	0.41516601	0.39573333	
1549.2	0.41423266	0.39571065	
1549.4	0.41407647	0.39568797	
1549.6	0.4143247	0.39566529	
1549.8	0.4133816	0.39564261	
1550	0.41327033	0.39561994	
1550.2	0.41305678	0.39559726	
1550.4	0.41305561	0.39557459	
1550.6	0.41312873	0.39555192	
1550.8	0.41275947	0.39552925	
1551	0.41292064	0.39550658	
1551.2	0.41276321	0.39548392	
1551.4	0.41316093	0.39546125	
1551.6	0.41283938	0.39543858	
1551.8	0.41268727	0.39541592	
1552	0.41266331	0.39539326	
1552.2	0.41257592	0.3953706	
1552.4	0.41227201	0.39534794	
1552.6	0.41265827	0.39532528	
1552.8	0.41254363	0.39530262	
1553	0.41178189	0.39527997	
1553.2	0.41052889	0.39525731	
1553.4	0.40991155	0.39523466	
1553.6	0.40944502	0.39521201	
1553.8	0.40873066	0.39518936	
1554	0.40865893	0.39516671	
1554.2	0.40881796	0.39514406	
1554.4	0.4091745	0.39512142	
1554.6	0.40972174	0.39509877	
1554.8	0.41028055	0.39507613	
1555	0.41103328	0.39505349	
1555.2	0.41120434	0.39503084	
1555.4	0.41156112	0.3950082	
1555.6	0.41200842	0.39498557	
1555.8	0.41248478	0.39496293	
1556	0.41224615	0.39494029	
1556.2	0.41211695	0.39491766	
1556.4	0.41221559	0.39489502	
1556.6	0.41132703	0.39487239	
1556.8	0.41047744	0.39484976	
1557	0.40973657	0.39482713	
1557.2	0.40971978	0.3948045	
1557.4	0.40920104	0.39478188	
1557.6	0.40860581	0.39475925	
1557.8	0.40810843	0.39473663	
1558	0.40804747	0.394714	
1558.2	0.40813967	0.39469138	
1558.4	0.40800618	0.39466876	
1558.6	0.40803187	0.39464614	
1558.8	0.40816086	0.39462352	
1559	0.40868978	0.39460091	
1559.2	0.40850115	0.39457829	
1559.4	0.40838143	0.39455568	
1559.6	0.40891906	0.39453307	
1559.8	0.40896884	0.39451045	
1560	0.40836931	0.39448784	
1560.2	0.40865712	0.39446524	
1560.4	0.40872825	0.39444263	
1560.6	0.40866602	0.39442002	
1560.8	0.40979498	0.39439742	
1561	0.4101236	0.39437481	
1561.2	0.41070675	0.39435221	
1561.4	0.41016121	0.39432961	
1561.6	0.41034252	0.39430701	
1561.8	0.41089459	0.39428441	
1562	0.41070499	0.39426182	
1562.2	0.41078323	0.39423922	
1562.4	0.41029192	0.39421662	
1562.6	0.40999177	0.39419403	
1562.8	0.40955133	0.39417144	
1563	0.40922407	0.39414885	
1563.2	0.40865825	0.39412626	
1563.4	0.40802527	0.39410367	
1563.6	0.40714968	0.39408108	
1563.8	0.40658674	0.3940585	
1564	0.40616837	0.39403592	
1564.2	0.40606427	0.39401333	
1564.4	0.40583761	0.39399075	
1564.6	0.40597768	0.39396817	
1564.8	0.40603261	0.39394559	
1565	0.4060383	0.39392301	
1565.2	0.40634972	0.39390044	
1565.4	0.40632317	0.39387786	
1565.6	0.40734923	0.39385529	
1565.8	0.4073988	0.39383272	
1566	0.40696226	0.39381014	
1566.2	0.40731973	0.39378757	
1566.4	0.40704857	0.39376501	
1566.6	0.40707887	0.39374244	
1566.8	0.40664394	0.39371987	
1567	0.40649442	0.39369731	
1567.2	0.40637534	0.39367474	
1567.4	0.40549707	0.39365218	
1567.6	0.4054671	0.39362962	
1567.8	0.40544252	0.39360706	
1568	0.40542037	0.3935845	
1568.2	0.40487141	0.39356195	
1568.4	0.40509645	0.39353939	
1568.6	0.40525777	0.39351684	
1568.8	0.40571214	0.39349428	
1569	0.40646932	0.39347173	
1569.2	0.40694433	0.39344918	
1569.4	0.4072855	0.39342663	
1569.6	0.40777075	0.39340408	
1569.8	0.4068995	0.39338154	
1570	0.40689799	0.39335899	
1570.2	0.40740149	0.39333645	
1570.4	0.40699671	0.3933139	
1570.6	0.40665839	0.39329136	
1570.8	0.40587266	0.39326882	
1571	0.40581561	0.39324628	
1571.2	0.40509031	0.39322375	
1571.4	0.40451103	0.39320121	
1571.6	0.40408918	0.39317867	
1571.8	0.40302835	0.39315614	
1572	0.4026992	0.39313361	
1572.2	0.40228364	0.39311108	
1572.4	0.40203854	0.39308855	
1572.6	0.40176769	0.39306602	
1572.8	0.40171789	0.39304349	
1573	0.40180619	0.39302097	
1573.2	0.40173003	0.39299844	
1573.4	0.40171002	0.39297592	
1573.6	0.40156764	0.3929534	
1573.8	0.40125714	0.39293087	
1574	0.40187438	0.39290835	
1574.2	0.40270823	0.39288584	
1574.4	0.402891	0.39286332	
1574.6	0.40331941	0.3928408	
1574.8	0.40353994	0.39281829	
1575	0.40458247	0.39279578	
1575.2	0.4042155	0.39277326	
1575.4	0.40477095	0.39275075	
1575.6	0.40493098	0.39272825	
1575.8	0.40498029	0.39270574	
1576	0.4055763	0.39268323	
1576.2	0.40554129	0.39266073	
1576.4	0.40565711	0.39263822	
1576.6	0.40602134	0.39261572	
1576.8	0.40549964	0.39259322	
1577	0.40519051	0.39257072	
1577.2	0.4048112	0.39254822	
1577.4	0.4044199	0.39252572	
1577.6	0.40423862	0.39250322	
1577.8	0.40397167	0.39248073	
1578	0.40368437	0.39245823	
1578.2	0.40382981	0.39243574	
1578.4	0.40307892	0.39241325	
1578.6	0.40262112	0.39239076	
1578.8	0.40239032	0.39236827	
1579	0.40227068	0.39234579	
1579.2	0.40155552	0.3923233	
1579.4	0.4018119	0.39230081	
1579.6	0.40156425	0.39227833	
1579.8	0.40144417	0.39225585	
1580	0.40153282	0.39223337	
1580.2	0.4016979	0.39221089	
1580.4	0.40208713	0.39218841	
1580.6	0.40187836	0.39216593	
1580.8	0.4014	0.39214346	
1581	0.40168979	0.39212098	
1581.2	0.40183572	0.39209851	
1581.4	0.40155538	0.39207604	
1581.6	0.40215507	0.39205357	
1581.8	0.40233418	0.3920311	
1582	0.40239882	0.39200863	
1582.2	0.40299283	0.39198616	
1582.4	0.40255383	0.3919637	
1582.6	0.40276542	0.39194123	
1582.8	0.40262589	0.39191877	
1583	0.40237005	0.39189631	
1583.2	0.40206306	0.39187385	
1583.4	0.40195634	0.39185139	
1583.6	0.40190685	0.39182893	
1583.8	0.40189572	0.39180648	
1584	0.40145543	0.39178402	
1584.2	0.40120769	0.39176157	
1584.4	0.40064912	0.39173912	
1584.6	0.40101986	0.39171666	
1584.8	0.40129984	0.39169421	
1585	0.40079969	0.39167177	
1585.2	0.40067678	0.39164932	
1585.4	0.40015041	0.39162687	
1585.6	0.40063776	0.39160443	
1585.8	0.40130196	0.39158198	
1586	0.40151022	0.39155954	
1586.2	0.4024317	0.3915371	
1586.4	0.40226958	0.39151466	
1586.6	0.40222656	0.39149222	
1586.8	0.40221285	0.39146978	
1587	0.40200607	0.39144735	
1587.2	0.40185713	0.39142491	
1587.4	0.40169046	0.39140248	
1587.6	0.40174075	0.39138005	
1587.8	0.40129217	0.39135762	
1588	0.40015229	0.39133519	
1588.2	0.39988082	0.39131276	
1588.4	0.39917814	0.39129033	
1588.6	0.39913005	0.39126791	
1588.8	0.39801923	0.39124548	
1589	0.3972066	0.39122306	
1589.2	0.39718037	0.39120064	
1589.4	0.39666898	0.39117822	
1589.6	0.39696154	0.3911558	
1589.8	0.39785145	0.39113338	
1590	0.39819981	0.39111097	
1590.2	0.39876319	0.39108855	
1590.4	0.39919224	0.39106614	
1590.6	0.39988613	0.39104372	
1590.8	0.40013728	0.39102131	
1591	0.40037169	0.3909989	
1591.2	0.40068416	0.39097649	
1591.4	0.40044287	0.39095409	
1591.6	0.40093089	0.39093168	
1591.8	0.40082374	0.39090928	
1592	0.400458	0.39088687	
1592.2	0.40089316	0.39086447	
1592.4	0.40027629	0.39084207	
1592.6	0.40034014	0.39081967	
1592.8	0.39967837	0.39079727	
1593	0.39954589	0.39077487	
1593.2	0.39922439	0.39075248	
1593.4	0.39937727	0.39073008	
1593.6	0.39944615	0.39070769	
1593.8	0.39940016	0.3906853	
1594	0.39939651	0.39066291	
1594.2	0.39976107	0.39064052	
1594.4	0.39950903	0.39061813	
1594.6	0.39908489	0.39059574	
1594.8	0.39792438	0.39057335	
1595	0.39821327	0.39055097	
1595.2	0.3976558	0.39052859	
1595.4	0.39796867	0.39050621	
1595.6	0.39869944	0.39048382	
1595.8	0.39902148	0.39046145	
1596	0.39931184	0.39043907	
1596.2	0.39993021	0.39041669	
1596.4	0.39985126	0.39039431	
1596.6	0.40011967	0.39037194	
1596.8	0.40031096	0.39034957	
1597	0.40053806	0.3903272	
1597.2	0.40093193	0.39030483	
1597.4	0.40078134	0.39028246	
1597.6	0.4008757	0.39026009	
1597.8	0.40037318	0.39023772	
1598	0.40011659	0.39021536	
1598.2	0.39911157	0.39019299	
1598.4	0.39810052	0.39017063	
1598.6	0.39741756	0.39014827	
1598.8	0.39720059	0.39012591	
1599	0.39757319	0.39010355	
1599.2	0.3972288	0.39008119	
1599.4	0.39733588	0.39005884	
1599.6	0.39719622	0.39003648	
1599.8	0.39708388	0.39001413	
1600	0.39696201	0.38999178	
1600.2	0.39758878	0.38996942	
1600.4	0.39803413	0.38994707	
1600.6	0.39840623	0.38992473	
1600.8	0.39877029	0.38990238	
1601	0.39868623	0.38988003	
1601.2	0.39904242	0.38985769	
1601.4	0.39879021	0.38983535	
1601.6	0.39912975	0.389813	
1601.8	0.39872757	0.38979066	
1602	0.39833624	0.38976832	
1602.2	0.39793698	0.38974598	
1602.4	0.39811879	0.38972365	
1602.6	0.39764861	0.38970131	
1602.8	0.39769368	0.38967898	
1603	0.3972318	0.38965664	
1603.2	0.39664305	0.38963431	
1603.4	0.3965469	0.38961198	
1603.6	0.39675753	0.38958965	
1603.8	0.39671048	0.38956732	
1604	0.39649108	0.389545	
1604.2	0.39703052	0.38952267	
1604.4	0.39713389	0.38950035	
1604.6	0.39680558	0.38947802	
1604.8	0.39703615	0.3894557	
1605	0.39710884	0.38943338	
1605.2	0.39740755	0.38941106	
1605.4	0.39735918	0.38938875	
1605.6	0.3972008	0.38936643	
1605.8	0.39693096	0.38934411	
1606	0.39661676	0.3893218	
1606.2	0.39607121	0.38929949	
1606.4	0.3956414	0.38927718	
1606.6	0.39551991	0.38925487	
1606.8	0.39543691	0.38923256	
1607	0.39574717	0.38921025	
1607.2	0.39608575	0.38918794	
1607.4	0.39607126	0.38916564	
1607.6	0.39609234	0.38914333	
1607.8	0.39596272	0.38912103	
1608	0.39590339	0.38909873	
1608.2	0.39627967	0.38907643	
1608.4	0.39661611	0.38905413	
1608.6	0.39630969	0.38903183	
1608.8	0.39620822	0.38900954	
1609	0.39605051	0.38898724	
1609.2	0.39626961	0.38896495	
1609.4	0.39618228	0.38894266	
1609.6	0.39560719	0.38892037	
1609.8	0.3954437	0.38889808	
1610	0.39563853	0.38887579	
1610.2	0.39516821	0.3888535	
1610.4	0.39536399	0.38883122	
1610.6	0.3959878	0.38880893	
1610.8	0.39603436	0.38878665	
1611	0.39632397	0.38876437	
1611.2	0.39568773	0.38874208	
1611.4	0.39546578	0.38871981	
1611.6	0.39580707	0.38869753	
1611.8	0.39576025	0.38867525	
1612	0.39552667	0.38865297	
1612.2	0.39489767	0.3886307	
1612.4	0.39463103	0.38860843	
1612.6	0.39416112	0.38858615	
1612.8	0.39404759	0.38856388	
1613	0.394183	0.38854162	
1613.2	0.39455042	0.38851935	
1613.4	0.39467536	0.38849708	
1613.6	0.39426931	0.38847482	
1613.8	0.3944088	0.38845255	
1614	0.39449379	0.38843029	
1614.2	0.39437704	0.38840803	
1614.4	0.39446923	0.38838577	
1614.6	0.39428907	0.38836351	
1614.8	0.39418138	0.38834125	
1615	0.39364256	0.38831899	
1615.2	0.39294381	0.38829674	
1615.4	0.39310107	0.38827448	
1615.6	0.3926452	0.38825223	
1615.8	0.39266578	0.38822998	
1616	0.39211182	0.38820773	
1616.2	0.39179583	0.38818548	
1616.4	0.39195349	0.38816323	
1616.6	0.39268816	0.38814099	
1616.8	0.3928256	0.38811874	
1617	0.39312158	0.3880965	
1617.2	0.39306614	0.38807426	
1617.4	0.39294609	0.38805201	
1617.6	0.39261092	0.38802977	
1617.8	0.39315694	0.38800754	
1618	0.39323449	0.3879853	
1618.2	0.3933115	0.38796306	
1618.4	0.39330445	0.38794083	
1618.6	0.39268848	0.38791859	
1618.8	0.39233129	0.38789636	
1619	0.39165004	0.38787413	
1619.2	0.39122403	0.3878519	
1619.4	0.39169992	0.38782967	
1619.6	0.3914338	0.38780744	
1619.8	0.39152843	0.38778522	
1620	0.39111858	0.38776299	
1620.2	0.39155397	0.38774077	
1620.4	0.39230746	0.38771855	
1620.6	0.39319521	0.38769633	
1620.8	0.39341495	0.38767411	
1621	0.39405465	0.38765189	
1621.2	0.39437346	0.38762967	
1621.4	0.39422273	0.38760746	
1621.6	0.39424784	0.38758524	
1621.8	0.39439511	0.38756303	
1622	0.39414169	0.38754082	
1622.2	0.39419031	0.38751861	
1622.4	0.39412023	0.3874964	
1622.6	0.39303832	0.38747419	
1622.8	0.39246359	0.38745198	
1623	0.39216308	0.38742978	
1623.2	0.39167683	0.38740757	
1623.4	0.39185394	0.38738537	
1623.6	0.39146807	0.38736317	
1623.8	0.39071672	0.38734097	
1624	0.39071802	0.38731877	
1624.2	0.39111862	0.38729657	
1624.4	0.39199281	0.38727437	
1624.6	0.39253936	0.38725218	
1624.8	0.39298683	0.38722998	
1625	0.39294524	0.38720779	
1625.2	0.39238411	0.3871856	
1625.4	0.3919322	0.38716341	
1625.6	0.39236539	0.38714122	
1625.8	0.39309425	0.38711903	
1626	0.393556	0.38709685	
1626.2	0.39374061	0.38707466	
1626.4	0.3934647	0.38705248	
1626.6	0.39313136	0.3870303	
1626.8	0.39319382	0.38700811	
1627	0.39357667	0.38698593	
1627.2	0.39342024	0.38696375	
1627.4	0.39322024	0.38694158	
1627.6	0.39294392	0.3869194	
1627.8	0.3918185	0.38689723	
1628	0.39208115	0.38687505	
1628.2	0.39188703	0.38685288	
1628.4	0.39193353	0.38683071	
1628.6	0.39155065	0.38680854	
1628.8	0.3907484	0.38678637	
1629	0.39040881	0.3867642	
1629.2	0.39026111	0.38674204	
1629.4	0.39085798	0.38671987	
1629.6	0.39139539	0.38669771	
1629.8	0.39220507	0.38667555	
1630	0.39188084	0.38665338	
1630.2	0.39183945	0.38663122	
1630.4	0.39228872	0.38660907	
1630.6	0.39218242	0.38658691	
1630.8	0.39247877	0.38656475	
1631	0.39266109	0.3865426	
1631.2	0.39226591	0.38652044	
1631.4	0.39209454	0.38649829	
1631.6	0.39164113	0.38647614	
1631.8	0.39141456	0.38645399	
1632	0.391225	0.38643184	
1632.2	0.39066323	0.3864097	
1632.4	0.39065598	0.38638755	
1632.6	0.39036893	0.38636541	
1632.8	0.39027037	0.38634326	
1633	0.39093004	0.38632112	
1633.2	0.39083621	0.38629898	
1633.4	0.39073869	0.38627684	
1633.6	0.39053975	0.3862547	
1633.8	0.39055089	0.38623257	
1634	0.38999132	0.38621043	
1634.2	0.39011437	0.3861883	
1634.4	0.39014849	0.38616616	
1634.6	0.38971771	0.38614403	
1634.8	0.38997963	0.3861219	
1635	0.38929081	0.38609977	
1635.2	0.38930659	0.38607764	
1635.4	0.38899623	0.38605552	
1635.6	0.38852131	0.38603339	
1635.8	0.38877797	0.38601127	
1636	0.38819005	0.38598914	
1636.2	0.38825604	0.38596702	
1636.4	0.38868663	0.3859449	
1636.6	0.38849718	0.38592278	
1636.8	0.38879168	0.38590066	
1637	0.38905212	0.38587855	
1637.2	0.38853298	0.38585643	
1637.4	0.3883043	0.38583432	
1637.6	0.38850144	0.38581221	
1637.8	0.38871086	0.38579009	
1638	0.38876653	0.38576798	
1638.2	0.38880462	0.38574587	
1638.4	0.38870698	0.38572377	
1638.6	0.38874423	0.38570166	
1638.8	0.38865883	0.38567955	
1639	0.38845324	0.38565745	
1639.2	0.38902328	0.38563535	
1639.4	0.38841593	0.38561325	
1639.6	0.38856511	0.38559115	
1639.8	0.38848725	0.38556905	
1640	0.38817193	0.38554695	
1640.2	0.38819073	0.38552485	
1640.4	0.38818737	0.38550276	
1640.6	0.38791491	0.38548066	
1640.8	0.38836409	0.38545857	
1641	0.38813574	0.38543648	
1641.2	0.38818459	0.38541439	
1641.4	0.38839067	0.3853923	
1641.6	0.38797443	0.38537021	
1641.8	0.38805268	0.38534813	
1642	0.38787182	0.38532604	
1642.2	0.38804086	0.38530396	
1642.4	0.38801993	0.38528188	
1642.6	0.3879602	0.3852598	
1642.8	0.38743587	0.38523772	
1643	0.38752833	0.38521564	
1643.2	0.38692889	0.38519356	
1643.4	0.38645268	0.38517148	
1643.6	0.38689466	0.38514941	
1643.8	0.3864814	0.38512734	
1644	0.38676483	0.38510526	
1644.2	0.38694989	0.38508319	
1644.4	0.38738702	0.38506112	
1644.6	0.38754499	0.38503905	
1644.8	0.38772422	0.38501699	
1645	0.38763249	0.38499492	
1645.2	0.38838963	0.38497286	
1645.4	0.38855606	0.38495079	
1645.6	0.38820763	0.38492873	
1645.8	0.38919709	0.38490667	
1646	0.38918939	0.38488461	
1646.2	0.38913642	0.38486255	
1646.4	0.38836995	0.38484049	
1646.6	0.38774245	0.38481844	
1646.8	0.38711757	0.38479638	
1647	0.38700978	0.38477433	
1647.2	0.38618007	0.38475228	
1647.4	0.38631133	0.38473023	
1647.6	0.38647627	0.38470818	
1647.8	0.38636924	0.38468613	
1648	0.38670995	0.38466408	
1648.2	0.38660301	0.38464204	
1648.4	0.38647545	0.38461999	
1648.6	0.38627203	0.38459795	
1648.8	0.38644498	0.38457591	
1649	0.38700225	0.38455387	
1649.2	0.38689234	0.38453183	
1649.4	0.38719203	0.38450979	
1649.6	0.38691568	0.38448775	
1649.8	0.38741436	0.38446572	
1650	0.38678336	0.38444368	
1650.2	0.38658304	0.38442165	
1650.4	0.38668893	0.38439962	
1650.6	0.38666557	0.38437759	
1650.8	0.3865911	0.38435556	
1651	0.38646755	0.38433353	
1651.2	0.38643287	0.3843115	
1651.4	0.38650261	0.38428948	
1651.6	0.3866159	0.38426745	
1651.8	0.3860065	0.38424543	
1652	0.38609476	0.38422341	
1652.2	0.38607942	0.38420139	
1652.4	0.38556511	0.38417937	
1652.6	0.38588384	0.38415735	
1652.8	0.38613888	0.38413533	
1653	0.38605316	0.38411332	
1653.2	0.38579044	0.3840913	
1653.4	0.38572439	0.38406929	
1653.6	0.38574087	0.38404728	
1653.8	0.3855414	0.38402527	
1654	0.38540825	0.38400326	
1654.2	0.38611742	0.38398125	
1654.4	0.38628084	0.38395924	
1654.6	0.38604174	0.38393724	
1654.8	0.3857298	0.38391523	
1655	0.38554993	0.38389323	
1655.2	0.3857706	0.38387123	
1655.4	0.38573646	0.38384923	
1655.6	0.38558005	0.38382723	
1655.8	0.38523727	0.38380523	
1656	0.38520658	0.38378324	
1656.2	0.38516903	0.38376124	
1656.4	0.38484905	0.38373925	
1656.6	0.3852339	0.38371725	
1656.8	0.38522913	0.38369526	
1657	0.38499501	0.38367327	
1657.2	0.38499925	0.38365128	
1657.4	0.38536507	0.3836293	
1657.6	0.38608822	0.38360731	
1657.8	0.38532807	0.38358532	
1658	0.38584677	0.38356334	
1658.2	0.38633822	0.38354136	
1658.4	0.38647453	0.38351938	
1658.6	0.38646009	0.3834974	
1658.8	0.38627457	0.38347542	
1659	0.38689779	0.38345344	
1659.2	0.38702216	0.38343146	
1659.4	0.38660071	0.38340949	
1659.6	0.38616914	0.38338751	
1659.8	0.38595183	0.38336554	
1660	0.38557597	0.38334357	
1660.2	0.38578195	0.3833216	
1660.4	0.3852557	0.38329963	
1660.6	0.38480716	0.38327766	
1660.8	0.38477383	0.3832557	
1661	0.38466495	0.38323373	
1661.2	0.3848881	0.38321177	
1661.4	0.38523454	0.38318981	
1661.6	0.38453906	0.38316784	
1661.8	0.38398284	0.38314588	
1662	0.38466273	0.38312393	
1662.2	0.38503922	0.38310197	
1662.4	0.38519766	0.38308001	
1662.6	0.38506246	0.38305806	
1662.8	0.38459237	0.3830361	
1663	0.38490149	0.38301415	
1663.2	0.38455557	0.3829922	
1663.4	0.38404564	0.38297025	
1663.6	0.38399335	0.3829483	
1663.8	0.38340871	0.38292635	
1664	0.38323622	0.38290441	
1664.2	0.38341634	0.38288246	
1664.4	0.38284515	0.38286052	
1664.6	0.38302501	0.38283858	
1664.8	0.38362892	0.38281664	
1665	0.38366874	0.3827947	
1665.2	0.38397141	0.38277276	
1665.4	0.38358986	0.38275082	
1665.6	0.3835681	0.38272888	
1665.8	0.38410879	0.38270695	
1666	0.38427232	0.38268501	
1666.2	0.38450229	0.38266308	
1666.4	0.38404867	0.38264115	
1666.6	0.38360401	0.38261922	
1666.8	0.38359231	0.38259729	
1667	0.38375919	0.38257537	
1667.2	0.38402615	0.38255344	
1667.4	0.38368874	0.38253151	
1667.6	0.38394332	0.38250959	
1667.8	0.38369888	0.38248767	
1668	0.38416633	0.38246575	
1668.2	0.38444846	0.38244383	
1668.4	0.38424572	0.38242191	
1668.6	0.38540735	0.38239999	
1668.8	0.38539192	0.38237808	
1669	0.38506948	0.38235616	
1669.2	0.38519679	0.38233425	
1669.4	0.38492258	0.38231234	
1669.6	0.38503866	0.38229042	
1669.8	0.3843743	0.38226852	
1670	0.38373392	0.38224661	
1670.2	0.38316771	0.3822247	
1670.4	0.38279883	0.38220279	
1670.6	0.38311443	0.38218089	
1670.8	0.38340325	0.38215899	
1671	0.38346172	0.38213708	
1671.2	0.38385424	0.38211518	
1671.4	0.38339602	0.38209328	
1671.6	0.38318069	0.38207138	
1671.8	0.38227994	0.38204949	
1672	0.38210152	0.38202759	
1672.2	0.38259086	0.3820057	
1672.4	0.38303882	0.3819838	
1672.6	0.38356685	0.38196191	
1672.8	0.38306505	0.38194002	
1673	0.38315245	0.38191813	
1673.2	0.38349325	0.38189624	
1673.4	0.38333905	0.38187435	
1673.6	0.38332959	0.38185247	
1673.8	0.38340404	0.38183058	
1674	0.3833737	0.3818087	
1674.2	0.38356551	0.38178682	
1674.4	0.38426038	0.38176494	
1674.6	0.38441054	0.38174306	
1674.8	0.38380017	0.38172118	
1675	0.38391555	0.3816993	
1675.2	0.38361459	0.38167743	
1675.4	0.38313108	0.38165555	
1675.6	0.38352008	0.38163368	
1675.8	0.38316289	0.38161181	
1676	0.38405161	0.38158994	
1676.2	0.38436185	0.38156807	
1676.4	0.38408542	0.3815462	
1676.6	0.38360267	0.38152433	
1676.8	0.3834863	0.38150247	
1677	0.38334968	0.3814806	
1677.2	0.3831504	0.38145874	
1677.4	0.38289434	0.38143688	
1677.6	0.38275695	0.38141501	
1677.8	0.38214813	0.38139315	
1678	0.38179435	0.3813713	
1678.2	0.38212423	0.38134944	
1678.4	0.38188639	0.38132758	
1678.6	0.38158065	0.38130573	
1678.8	0.38171794	0.38128388	
1679	0.38219419	0.38126202	
1679.2	0.38253603	0.38124017	
1679.4	0.38304525	0.38121832	
1679.6	0.38428722	0.38119648	
1679.8	0.38408493	0.38117463	
1680	0.38443359	0.38115278	
1680.2	0.38427692	0.38113094	
1680.4	0.38389693	0.38110909	
1680.6	0.38328111	0.38108725	
1680.8	0.38307368	0.38106541	
1681	0.38311588	0.38104357	
1681.2	0.38268684	0.38102173	
1681.4	0.38266356	0.3809999	
1681.6	0.38202622	0.38097806	
1681.8	0.38130604	0.38095623	
1682	0.38062849	0.38093439	
1682.2	0.38018421	0.38091256	
1682.4	0.37989687	0.38089073	
1682.6	0.38022549	0.3808689	
1682.8	0.38021136	0.38084707	
1683	0.38029131	0.38082525	
1683.2	0.38026277	0.38080342	
1683.4	0.38087486	0.3807816	
1683.6	0.38153729	0.38075977	
1683.8	0.38149838	0.38073795	
1684	0.38168539	0.38071613	
1684.2	0.38159859	0.38069431	
1684.4	0.38159727	0.38067249	
1684.6	0.38225637	0.38065067	
1684.8	0.38263239	0.38062886	
1685	0.38329208	0.38060704	
1685.2	0.38287452	0.38058523	
1685.4	0.38240159	0.38056342	
1685.6	0.38147834	0.38054161	
1685.8	0.38084247	0.3805198	
1686	0.38064099	0.38049799	
1686.2	0.38054164	0.38047618	
1686.4	0.380637	0.38045438	
1686.6	0.38050254	0.38043257	
1686.8	0.38006965	0.38041077	
1687	0.38050464	0.38038897	
1687.2	0.38038102	0.38036717	
1687.4	0.38080737	0.38034537	
1687.6	0.38120207	0.38032357	
1687.8	0.38135416	0.38030177	
1688	0.38137559	0.38027998	
1688.2	0.38151737	0.38025818	
1688.4	0.38214433	0.38023639	
1688.6	0.38251198	0.3802146	
1688.8	0.38204786	0.38019281	
1689	0.38229329	0.38017102	
1689.2	0.3816574	0.38014923	
1689.4	0.38156483	0.38012744	
1689.6	0.38149118	0.38010566	
1689.8	0.3814582	0.38008387	
1690	0.38163109	0.38006209	
1690.2	0.38078595	0.38004031	
1690.4	0.38022867	0.38001853	
1690.6	0.3799714	0.37999675	
1690.8	0.37940679	0.37997497	
1691	0.37899934	0.37995319	
1691.2	0.3785894	0.37993141	
1691.4	0.37813242	0.37990964	
1691.6	0.37814261	0.37988787	
1691.8	0.37802242	0.37986609	
1692	0.3777844	0.37984432	
1692.2	0.37812759	0.37982255	
1692.4	0.3783005	0.37980079	
1692.6	0.37844637	0.37977902	
1692.8	0.37868843	0.37975725	
1693	0.37826844	0.37973549	
1693.2	0.37813884	0.37971373	
1693.4	0.37840143	0.37969196	
1693.6	0.37846602	0.3796702	
1693.8	0.37844325	0.37964844	
1694	0.37847063	0.37962668	
1694.2	0.3776586	0.37960493	
1694.4	0.37743094	0.37958317	
1694.6	0.37743526	0.37956142	
1694.8	0.37722337	0.37953966	
1695	0.37757426	0.37951791	
1695.2	0.37792017	0.37949616	
1695.4	0.37755921	0.37947441	
1695.6	0.377803	0.37945266	
1695.8	0.37783562	0.37943092	
1696	0.37792982	0.37940917	
1696.2	0.37818101	0.37938743	
1696.4	0.37857674	0.37936568	
1696.6	0.3787381	0.37934394	
1696.8	0.37885272	0.3793222	
1697	0.37829466	0.37930046	
1697.2	0.37873992	0.37927872	
1697.4	0.3790352	0.37925698	
1697.6	0.37894771	0.37923525	
1697.8	0.37857898	0.37921351	
1698	0.37854935	0.37919178	
1698.2	0.37829946	0.37917005	
1698.4	0.37892416	0.37914832	
1698.6	0.37946501	0.37912659	
1698.8	0.38003956	0.37910486	
1699	0.38028615	0.37908313	
1699.2	0.38008905	0.37906141	
1699.4	0.37954194	0.37903968	
1699.6	0.37997678	0.37901796	
1699.8	0.3797093	0.37899624	
1700	0.37987059	0.37897452	
1700.2	0.38026062	0.3789528	
1700.4	0.38074126	0.37893108	
1700.6	0.3802752	0.37890936	
1700.8	0.38029328	0.37888764	
1701	0.38064551	0.37886593	
1701.2	0.38042698	0.37884422	
1701.4	0.37983565	0.3788225	
1701.6	0.37896141	0.37880079	
1701.8	0.37861271	0.37877908	
1702	0.37864948	0.37875737	
1702.2	0.37814303	0.37873567	
1702.4	0.37815394	0.37871396	
1702.6	0.37748909	0.37869226	
1702.8	0.37729629	0.37867055	
1703	0.37654625	0.37864885	
1703.2	0.37625214	0.37862715	
1703.4	0.37576481	0.37860545	
1703.6	0.37581151	0.37858375	
1703.8	0.37542469	0.37856205	
1704	0.37568543	0.37854036	
1704.2	0.37602641	0.37851866	
1704.4	0.37598674	0.37849697	
1704.6	0.37587531	0.37847528	
1704.8	0.37638996	0.37845359	
1705	0.37691723	0.3784319	
1705.2	0.37669431	0.37841021	
1705.4	0.37714747	0.37838852	
1705.6	0.37766908	0.37836683	
1705.8	0.37791415	0.37834515	
1706	0.37843198	0.37832347	
1706.2	0.37764587	0.37830178	
1706.4	0.37807835	0.3782801	
1706.6	0.37794233	0.37825842	
1706.8	0.37806447	0.37823674	
1707	0.37726751	0.37821507	
1707.2	0.37690719	0.37819339	
1707.4	0.37665455	0.37817172	
1707.6	0.37718242	0.37815004	
1707.8	0.37699155	0.37812837	
1708	0.37674115	0.3781067	
1708.2	0.37624452	0.37808503	
1708.4	0.37645426	0.37806336	
1708.6	0.3763292	0.37804169	
1708.8	0.37644876	0.37802003	
1709	0.37692998	0.37799836	
1709.2	0.37749163	0.3779767	
1709.4	0.37793903	0.37795503	
1709.6	0.37802316	0.37793337	
1709.8	0.37797062	0.37791171	
1710	0.37824275	0.37789005	
1710.2	0.37816378	0.3778684	
1710.4	0.379012	0.37784674	
1710.6	0.37898758	0.37782509	
1710.8	0.37907009	0.37780343	
1711	0.37930002	0.37778178	
1711.2	0.37927207	0.37776013	
1711.4	0.37942639	0.37773848	
1711.6	0.37923669	0.37771683	
1711.8	0.3783717	0.37769518	
1712	0.3782744	0.37767353	
1712.2	0.37769711	0.37765189	
1712.4	0.37773679	0.37763025	
1712.6	0.37687039	0.3776086	
1712.8	0.37680801	0.37758696	
1713	0.37632908	0.37756532	
1713.2	0.37596943	0.37754368	
1713.4	0.37602122	0.37752204	
1713.6	0.37592226	0.37750041	
1713.8	0.37563101	0.37747877	
1714	0.37531104	0.37745714	
1714.2	0.37571635	0.37743551	
1714.4	0.37608346	0.37741387	
1714.6	0.37611972	0.37739224	
1714.8	0.37645546	0.37737062	
1715	0.37660119	0.37734899	
1715.2	0.37650722	0.37732736	
1715.4	0.37665779	0.37730574	
1715.6	0.37679098	0.37728411	
1715.8	0.37669584	0.37726249	
1716	0.37709497	0.37724087	
1716.2	0.37726123	0.37721925	
1716.4	0.37736048	0.37719763	
1716.6	0.37776631	0.37717601	
1716.8	0.37836381	0.37715439	
1717	0.3785853	0.37713278	
1717.2	0.37900566	0.37711116	
1717.4	0.37906831	0.37708955	
1717.6	0.37833563	0.37706794	
1717.8	0.3776899	0.37704633	
1718	0.37741997	0.37702472	
1718.2	0.3771903	0.37700311	
1718.4	0.37686645	0.37698151	
1718.6	0.37579133	0.3769599	
1718.8	0.37582693	0.3769383	
1719	0.37581402	0.37691669	
1719.2	0.37615565	0.37689509	
1719.4	0.37592927	0.37687349	
1719.6	0.37563009	0.37685189	
1719.8	0.37571899	0.37683029	
1720	0.37578303	0.3768087	
1720.2	0.37613435	0.3767871	
1720.4	0.37638911	0.37676551	
1720.6	0.37703772	0.37674391	
1720.8	0.37732229	0.37672232	
1721	0.37771709	0.37670073	
1721.2	0.37715089	0.37667914	
1721.4	0.37673065	0.37665755	
1721.6	0.37595376	0.37663597	
1721.8	0.37571165	0.37661438	
1722	0.3755609	0.3765928	
1722.2	0.3749839	0.37657121	
1722.4	0.37458733	0.37654963	
1722.6	0.37364171	0.37652805	
1722.8	0.37384366	0.37650647	
1723	0.37369567	0.37648489	
1723.2	0.37346557	0.37646332	
1723.4	0.37263526	0.37644174	
1723.6	0.37251098	0.37642017	
1723.8	0.37233661	0.37639859	
1724	0.37202432	0.37637702	
1724.2	0.37274376	0.37635545	
1724.4	0.37343834	0.37633388	
1724.6	0.37355321	0.37631231	
1724.8	0.37356072	0.37629074	
1725	0.3739322	0.37626918	
1725.2	0.37381183	0.37624761	
1725.4	0.37421653	0.37622605	
1725.6	0.37436468	0.37620449	
1725.8	0.37458555	0.37618293	
1726	0.37492712	0.37616137	
1726.2	0.37527807	0.37613981	
1726.4	0.37563636	0.37611825	
1726.6	0.37596592	0.3760967	
1726.8	0.37606013	0.37607514	
1727	0.37559584	0.37605359	
1727.2	0.37552298	0.37603204	
1727.4	0.37476525	0.37601048	
1727.6	0.37483947	0.37598893	
1727.8	0.3749559	0.37596739	
1728	0.37506033	0.37594584	
1728.2	0.37506795	0.37592429	
1728.4	0.37464962	0.37590275	
1728.6	0.37379029	0.3758812	
1728.8	0.37335838	0.37585966	
1729	0.37329425	0.37583812	
1729.2	0.37325962	0.37581658	
1729.4	0.37359072	0.37579504	
1729.6	0.37375884	0.3757735	
1729.8	0.37388498	0.37575197	
1730	0.3743771	0.37573043	
1730.2	0.37436242	0.3757089	
1730.4	0.37466671	0.37568737	
1730.6	0.37481015	0.37566584	
1730.8	0.37444342	0.37564431	
1731	0.37415163	0.37562278	
1731.2	0.37484207	0.37560125	
1731.4	0.37436264	0.37557972	
1731.6	0.37503246	0.3755582	
1731.8	0.37519576	0.37553667	
1732	0.37508417	0.37551515	
1732.2	0.37514064	0.37549363	
1732.4	0.37490417	0.37547211	
1732.6	0.37495512	0.37545059	
1732.8	0.37497017	0.37542907	
1733	0.37510667	0.37540756	
1733.2	0.3756903	0.37538604	
1733.4	0.37593355	0.37536453	
1733.6	0.37660444	0.37534301	
1733.8	0.37670444	0.3753215	
1734	0.37655728	0.37529999	
1734.2	0.37600191	0.37527848	
1734.4	0.37661187	0.37525698	
1734.6	0.37683672	0.37523547	
1734.8	0.37639782	0.37521396	
1735	0.37651277	0.37519246	
1735.2	0.37694022	0.37517096	
1735.4	0.37615369	0.37514945	
1735.6	0.3758265	0.37512795	
1735.8	0.37496793	0.37510645	
1736	0.37491577	0.37508496	
1736.2	0.37475937	0.37506346	
1736.4	0.3743971	0.37504196	
1736.6	0.37425758	0.37502047	
1736.8	0.37370887	0.37499898	
1737	0.37334043	0.37497749	
1737.2	0.37321351	0.37495599	
1737.4	0.37282958	0.37493451	
1737.6	0.37288569	0.37491302	
1737.8	0.37204244	0.37489153	
1738	0.37188621	0.37487004	
1738.2	0.37218633	0.37484856	
1738.4	0.3730923	0.37482708	
1738.6	0.37287239	0.37480559	
1738.8	0.37290935	0.37478411	
1739	0.37336555	0.37476263	
1739.2	0.373927	0.37474116	
1739.4	0.37401801	0.37471968	
1739.6	0.37453652	0.3746982	
1739.8	0.37472682	0.37467673	
1740	0.37591918	0.37465526	
1740.2	0.37615798	0.37463378	
1740.4	0.37592513	0.37461231	
1740.6	0.37542042	0.37459084	
1740.8	0.37464901	0.37456937	
1741	0.37392519	0.37454791	
1741.2	0.37412024	0.37452644	
1741.4	0.3734849	0.37450498	
1741.6	0.37321467	0.37448351	
1741.8	0.37293089	0.37446205	
1742	0.37314732	0.37444059	
1742.2	0.37335467	0.37441913	
1742.4	0.3726733	0.37439767	
1742.6	0.37224524	0.37437621	
1742.8	0.37276567	0.37435476	
1743	0.37328669	0.3743333	
1743.2	0.37413368	0.37431185	
1743.4	0.3742584	0.3742904	
1743.6	0.37472874	0.37426894	
1743.8	0.37489397	0.37424749	
1744	0.37505291	0.37422605	
1744.2	0.37452136	0.3742046	
1744.4	0.37430713	0.37418315	
1744.6	0.37419715	0.37416171	
1744.8	0.37404516	0.37414026	
1745	0.37408278	0.37411882	
1745.2	0.37481804	0.37409738	
1745.4	0.37457871	0.37407594	
1745.6	0.37423215	0.3740545	
1745.8	0.37382985	0.37403306	
1746	0.37310646	0.37401163	
1746.2	0.37284222	0.37399019	
1746.4	0.37214045	0.37396876	
1746.6	0.37205393	0.37394732	
1746.8	0.371821	0.37392589	
1747	0.37162059	0.37390446	
1747.2	0.3711954	0.37388303	
1747.4	0.37102294	0.3738616	
1747.6	0.37084707	0.37384018	
1747.8	0.37110133	0.37381875	
1748	0.37119539	0.37379733	
1748.2	0.37131453	0.37377591	
1748.4	0.37128871	0.37375448	
1748.6	0.37163418	0.37373306	
1748.8	0.37195968	0.37371164	
1749	0.37283726	0.37369023	
1749.2	0.37297019	0.37366881	
1749.4	0.37303645	0.37364739	
1749.6	0.37295663	0.37362598	
1749.8	0.37270399	0.37360457	
1750	0.37257933	0.37358315	
1750.2	0.37290396	0.37356174	
1750.4	0.37235578	0.37354033	
1750.6	0.37244991	0.37351893	
1750.8	0.37233492	0.37349752	
1751	0.37212535	0.37347611	
1751.2	0.37249992	0.37345471	
1751.4	0.3729409	0.3734333	
1751.6	0.37341519	0.3734119	
1751.8	0.37371851	0.3733905	
1752	0.37390967	0.3733691	
1752.2	0.37350194	0.3733477	
1752.4	0.37414779	0.37332631	
1752.6	0.37436816	0.37330491	
1752.8	0.37460661	0.37328352	
1753	0.37469252	0.37326212	
1753.2	0.37388953	0.37324073	
1753.4	0.37372632	0.37321934	
1753.6	0.37377599	0.37319795	
1753.8	0.37363421	0.37317656	
1754	0.37409107	0.37315517	
1754.2	0.37350425	0.37313379	
1754.4	0.37293939	0.3731124	
1754.6	0.37274628	0.37309102	
1754.8	0.37261766	0.37306964	
1755	0.37179192	0.37304825	
1755.2	0.37228383	0.37302687	
1755.4	0.37210281	0.3730055	
1755.6	0.37191379	0.37298412	
1755.8	0.37119231	0.37296274	
1756	0.3711163	0.37294137	
1756.2	0.37080671	0.37291999	
1756.4	0.37133879	0.37289862	
1756.6	0.37127946	0.37287725	
1756.8	0.37144996	0.37285588	
1757	0.37136664	0.37283451	
1757.2	0.371355	0.37281314	
1757.4	0.37150067	0.37279177	
1757.6	0.37227969	0.37277041	
1757.8	0.37260831	0.37274905	
1758	0.37250402	0.37272768	
1758.2	0.37171072	0.37270632	
1758.4	0.37179334	0.37268496	
1758.6	0.37136169	0.3726636	
1758.8	0.37114858	0.37264224	
1759	0.37007805	0.37262089	
1759.2	0.37014103	0.37259953	
1759.4	0.36938343	0.37257818	
1759.6	0.36847254	0.37255682	
1759.8	0.3680436	0.37253547	
1760	0.36797661	0.37251412	
1760.2	0.36843212	0.37249277	
1760.4	0.36912455	0.37247142	
1760.6	0.36971773	0.37245008	
1760.8	0.37022493	0.37242873	
1761	0.37076284	0.37240739	
1761.2	0.37179459	0.37238604	
1761.4	0.37208423	0.3723647	
1761.6	0.37278089	0.37234336	
1761.8	0.37320679	0.37232202	
1762	0.37337995	0.37230068	
1762.2	0.37328601	0.37227934	
1762.4	0.37321836	0.37225801	
1762.6	0.37336726	0.37223667	
1762.8	0.37343472	0.37221534	
1763	0.37323668	0.37219401	
1763.2	0.37286107	0.37217268	
1763.4	0.37229501	0.37215135	
1763.6	0.37187165	0.37213002	
1763.8	0.37150952	0.37210869	
1764	0.3715363	0.37208736	
1764.2	0.37158765	0.37206604	
1764.4	0.37136217	0.37204472	
1764.6	0.37145333	0.37202339	
1764.8	0.37147087	0.37200207	
1765	0.37130493	0.37198075	
1765.2	0.37152531	0.37195943	
1765.4	0.37162533	0.37193812	
1765.6	0.37168805	0.3719168	
1765.8	0.37180616	0.37189548	
1766	0.37143239	0.37187417	
1766.2	0.37093567	0.37185286	
1766.4	0.37096042	0.37183155	
1766.6	0.37126012	0.37181024	
1766.8	0.37095824	0.37178893	
1767	0.3707268	0.37176762	
1767.2	0.37046753	0.37174631	
1767.4	0.3708227	0.37172501	
1767.6	0.37098257	0.3717037	
1767.8	0.37045213	0.3716824	
1768	0.37059492	0.3716611	
1768.2	0.37072003	0.3716398	
1768.4	0.37064266	0.3716185	
1768.6	0.37120918	0.3715972	
1768.8	0.37169612	0.3715759	
1769	0.37202645	0.37155461	
1769.2	0.37237199	0.37153331	
1769.4	0.37276595	0.37151202	
1769.6	0.37242101	0.37149073	
1769.8	0.372562	0.37146944	
1770	0.3719405	0.37144815	
1770.2	0.3718783	0.37142686	
1770.4	0.37210126	0.37140557	
1770.6	0.37203217	0.37138429	
1770.8	0.37217909	0.371363	
1771	0.37188965	0.37134172	
1771.2	0.37161643	0.37132043	
1771.4	0.37143217	0.37129915	
1771.6	0.37036492	0.37127787	
1771.8	0.3696022	0.3712566	
1772	0.36873981	0.37123532	
1772.2	0.36868404	0.37121404	
1772.4	0.36838837	0.37119277	
1772.6	0.36854683	0.37117149	
1772.8	0.36809185	0.37115022	
1773	0.36801845	0.37112895	
1773.2	0.36793616	0.37110768	
1773.4	0.36804989	0.37108641	
1773.6	0.36836536	0.37106514	
1773.8	0.36895915	0.37104388	
1774	0.36946959	0.37102261	
1774.2	0.37026108	0.37100135	
1774.4	0.3712544	0.37098008	
1774.6	0.37143165	0.37095882	
1774.8	0.37154842	0.37093756	
1775	0.37107639	0.3709163	
1775.2	0.37106157	0.37089505	
1775.4	0.37071683	0.37087379	
1775.6	0.36983044	0.37085253	
1775.8	0.36955395	0.37083128	
1776	0.3687005	0.37081003	
1776.2	0.36901385	0.37078878	
1776.4	0.36835299	0.37076752	
1776.6	0.36791429	0.37074628	
1776.8	0.36731153	0.37072503	
1777	0.36723301	0.37070378	
1777.2	0.36704289	0.37068253	
1777.4	0.36699608	0.37066129	
1777.6	0.36718232	0.37064005	
1777.8	0.36734694	0.3706188	
1778	0.36727812	0.37059756	
1778.2	0.36738775	0.37057632	
1778.4	0.36776918	0.37055509	
1778.6	0.36743844	0.37053385	
1778.8	0.36785247	0.37051261	
1779	0.36784102	0.37049138	
1779.2	0.36808066	0.37047014	
1779.4	0.36832551	0.37044891	
1779.6	0.36790558	0.37042768	
1779.8	0.36793086	0.37040645	
1780	0.36809371	0.37038522	
1780.2	0.36833692	0.370364	
1780.4	0.36817902	0.37034277	
1780.6	0.3682268	0.37032154	
1780.8	0.36808593	0.37030032	
1781	0.3684551	0.3702791	
1781.2	0.36860609	0.37025788	
1781.4	0.36855964	0.37023666	
1781.6	0.36899607	0.37021544	
1781.8	0.36882955	0.37019422	
1782	0.36859036	0.370173	
1782.2	0.36861884	0.37015179	
1782.4	0.36893628	0.37013057	
1782.6	0.36910871	0.37010936	
1782.8	0.3696546	0.37008815	
1783	0.3692501	0.37006694	
1783.2	0.36965583	0.37004573	
1783.4	0.36957139	0.37002452	
1783.6	0.36885834	0.37000332	
1783.8	0.36876327	0.36998211	
1784	0.36933152	0.36996091	
1784.2	0.36960496	0.3699397	
1784.4	0.36932381	0.3699185	
1784.6	0.36911754	0.3698973	
1784.8	0.36913898	0.3698761	
1785	0.36932261	0.3698549	
1785.2	0.36841646	0.36983371	
1785.4	0.36867433	0.36981251	
1785.6	0.36827692	0.36979131	
1785.8	0.36768003	0.36977012	
1786	0.36751045	0.36974893	
1786.2	0.3676323	0.36972774	
1786.4	0.36777406	0.36970655	
1786.6	0.36807149	0.36968536	
1786.8	0.36847852	0.36966417	
1787	0.36843179	0.36964299	
1787.2	0.36890322	0.3696218	
1787.4	0.36921251	0.36960062	
1787.6	0.36916215	0.36957944	
1787.8	0.36953221	0.36955825	
1788	0.37018614	0.36953707	
1788.2	0.36985713	0.3695159	
1788.4	0.36954393	0.36949472	
1788.6	0.36972572	0.36947354	
1788.8	0.36936404	0.36945237	
1789	0.36942661	0.36943119	
1789.2	0.36904543	0.36941002	
1789.4	0.36960971	0.36938885	
1789.6	0.36888788	0.36936768	
1789.8	0.36886776	0.36934651	
1790	0.36875989	0.36932534	
1790.2	0.3684958	0.36930417	
1790.4	0.36840024	0.36928301	
1790.6	0.36859692	0.36926184	
1790.8	0.36835079	0.36924068	
1791	0.36862583	0.36921952	
1791.2	0.36868938	0.36919836	
1791.4	0.3688177	0.3691772	
1791.6	0.36836717	0.36915604	
1791.8	0.3676795	0.36913488	
1792	0.36771363	0.36911373	
1792.2	0.36708206	0.36909257	
1792.4	0.36762733	0.36907142	
1792.6	0.36751672	0.36905027	
1792.8	0.36696181	0.36902912	
1793	0.36747225	0.36900797	
1793.2	0.36759081	0.36898682	
1793.4	0.36774297	0.36896567	
1793.6	0.36742799	0.36894453	
1793.8	0.36732875	0.36892338	
1794	0.36726615	0.36890224	
1794.2	0.36694522	0.3688811	
1794.4	0.36688977	0.36885995	
1794.6	0.36671616	0.36883881	
1794.8	0.36668751	0.36881768	
1795	0.36738741	0.36879654	
1795.2	0.36716811	0.3687754	
1795.4	0.36762182	0.36875427	
1795.6	0.36775071	0.36873313	
1795.8	0.36798671	0.368712	
1796	0.36876003	0.36869087	
1796.2	0.36912298	0.36866974	
1796.4	0.36967512	0.36864861	
1796.6	0.36962921	0.36862748	
1796.8	0.36941209	0.36860635	
1797	0.36978579	0.36858523	
1797.2	0.36983462	0.3685641	
1797.4	0.36942903	0.36854298	
1797.6	0.36843726	0.36852186	
1797.8	0.36831855	0.36850074	
1798	0.36783046	0.36847962	
1798.2	0.36691922	0.3684585	
1798.4	0.36661154	0.36843738	
1798.6	0.36603819	0.36841627	
1798.8	0.36603587	0.36839515	
1799	0.36594889	0.36837404	
1799.2	0.36597814	0.36835293	
1799.4	0.36619109	0.36833182	
1799.6	0.3665138	0.36831071	
1799.8	0.36688466	0.3682896	
1800	0.36704332	0.36826849	
1800.2	0.36704874	0.36824739	
1800.4	0.36724284	0.36822628	
1800.6	0.36728618	0.36820518	
1800.8	0.3674176	0.36818407	
1801	0.36727578	0.36816297	
1801.2	0.36740061	0.36814187	
1801.4	0.36716757	0.36812077	
1801.6	0.36767599	0.36809968	
1801.8	0.36825971	0.36807858	
1802	0.36801624	0.36805748	
1802.2	0.36821457	0.36803639	
1802.4	0.3685719	0.3680153	
1802.6	0.36862276	0.36799421	
1802.8	0.3688584	0.36797312	
1803	0.36847247	0.36795203	
1803.2	0.36864224	0.36793094	
1803.4	0.36861602	0.36790985	
1803.6	0.36895754	0.36788877	
1803.8	0.3686764	0.36786768	
1804	0.36867454	0.3678466	
1804.2	0.36850333	0.36782552	
1804.4	0.36825613	0.36780444	
1804.6	0.36830975	0.36778336	
1804.8	0.36791226	0.36776228	
1805	0.36717497	0.3677412	
1805.2	0.36709259	0.36772013	
1805.4	0.3670532	0.36769905	
1805.6	0.36731469	0.36767798	
1805.8	0.36701098	0.36765691	
1806	0.36704886	0.36763583	
1806.2	0.36702533	0.36761476	
1806.4	0.36695927	0.3675937	
1806.6	0.36660926	0.36757263	
1806.8	0.36627352	0.36755156	
1807	0.3664969	0.3675305	
1807.2	0.36697506	0.36750943	
1807.4	0.36742271	0.36748837	
1807.6	0.36716271	0.36746731	
1807.8	0.36706966	0.36744625	
1808	0.36750891	0.36742519	
1808.2	0.36754023	0.36740413	
1808.4	0.36678291	0.36738308	
1808.6	0.36654517	0.36736202	
1808.8	0.36510621	0.36734097	
1809	0.36509249	0.36731991	
1809.2	0.36496566	0.36729886	
1809.4	0.36528777	0.36727781	
1809.6	0.36577887	0.36725676	
1809.8	0.36598742	0.36723571	
1810	0.36549182	0.36721467	
1810.2	0.36555769	0.36719362	
1810.4	0.36550736	0.36717258	
1810.6	0.36544633	0.36715153	
1810.8	0.36559608	0.36713049	
1811	0.36605266	0.36710945	
1811.2	0.36636282	0.36708841	
1811.4	0.36651931	0.36706737	
1811.6	0.36673021	0.36704633	
1811.8	0.36699578	0.3670253	
1812	0.36731184	0.36700426	
1812.2	0.36705074	0.36698323	
1812.4	0.36668261	0.3669622	
1812.6	0.36621573	0.36694117	
1812.8	0.36589275	0.36692014	
1813	0.36597218	0.36689911	
1813.2	0.36585475	0.36687808	
1813.4	0.36604239	0.36685705	
1813.6	0.36610907	0.36683603	
1813.8	0.36522403	0.366815	
1814	0.36461121	0.36679398	
1814.2	0.36482026	0.36677296	
1814.4	0.3645218	0.36675194	
1814.6	0.36485252	0.36673092	
1814.8	0.36483491	0.3667099	
1815	0.36533353	0.36668889	
1815.2	0.36556291	0.36666787	
1815.4	0.36565025	0.36664686	
1815.6	0.36574555	0.36662584	
1815.8	0.36592697	0.36660483	
1816	0.36612181	0.36658382	
1816.2	0.36575696	0.36656281	
1816.4	0.36542727	0.3665418	
1816.6	0.36486928	0.36652079	
1816.8	0.36467622	0.36649979	
1817	0.36434425	0.36647878	
1817.2	0.36441604	0.36645778	
1817.4	0.36435809	0.36643678	
1817.6	0.36443552	0.36641578	
1817.8	0.36439752	0.36639478	
1818	0.36456086	0.36637378	
1818.2	0.36427199	0.36635278	
1818.4	0.364541	0.36633178	
1818.6	0.36476953	0.36631079	
1818.8	0.36481686	0.3662898	
1819	0.36481418	0.3662688	
1819.2	0.36464493	0.36624781	
1819.4	0.36416905	0.36622682	
1819.6	0.36446482	0.36620583	
1819.8	0.36494431	0.36618484	
1820	0.3648295	0.36616386	
1820.2	0.36452055	0.36614287	
1820.4	0.36411158	0.36612189	
1820.6	0.36407776	0.3661009	
1820.8	0.36407228	0.36607992	
1821	0.36375802	0.36605894	
1821.2	0.36367316	0.36603796	
1821.4	0.36348552	0.36601698	
1821.6	0.36337004	0.36599601	
1821.8	0.36302946	0.36597503	
1822	0.36276441	0.36595406	
1822.2	0.36285496	0.36593308	
1822.4	0.36318083	0.36591211	
1822.6	0.36283026	0.36589114	
1822.8	0.36256584	0.36587017	
1823	0.36206545	0.3658492	
1823.2	0.36167258	0.36582823	
1823.4	0.3619248	0.36580727	
1823.6	0.36257194	0.3657863	
1823.8	0.36306503	0.36576534	
1824	0.36317401	0.36574438	
1824.2	0.36298526	0.36572341	
1824.4	0.36316626	0.36570245	
1824.6	0.36429199	0.3656815	
1824.8	0.36449202	0.36566054	
1825	0.36451892	0.36563958	
1825.2	0.36439767	0.36561863	
1825.4	0.36423188	0.36559767	
1825.6	0.36410438	0.36557672	
1825.8	0.36456405	0.36555577	
1826	0.36503725	0.36553482	
1826.2	0.3654899	0.36551387	
1826.4	0.36483018	0.36549292	
1826.6	0.36426038	0.36547197	
1826.8	0.36393433	0.36545102	
1827	0.36369856	0.36543008	
1827.2	0.36411792	0.36540914	
1827.4	0.36495539	0.36538819	
1827.6	0.36528706	0.36536725	
1827.8	0.36516549	0.36534631	
1828	0.36498253	0.36532538	
1828.2	0.36519767	0.36530444	
1828.4	0.36604436	0.3652835	
1828.6	0.36637809	0.36526257	
1828.8	0.3658768	0.36524163	
1829	0.36502155	0.3652207	
1829.2	0.36450368	0.36519977	
1829.4	0.36394661	0.36517884	
1829.6	0.36339434	0.36515791	
1829.8	0.36276686	0.36513698	
1830	0.36253628	0.36511605	
1830.2	0.36207601	0.36509513	
1830.4	0.36151166	0.36507421	
1830.6	0.36108718	0.36505328	
1830.8	0.36105066	0.36503236	
1831	0.36132517	0.36501144	
1831.2	0.36259057	0.36499052	
1831.4	0.36327277	0.3649696	
1831.6	0.36337163	0.36494868	
1831.8	0.36334425	0.36492777	
1832	0.36409437	0.36490685	
1832.2	0.36443413	0.36488594	
1832.4	0.3647164	0.36486503	
1832.6	0.36475901	0.36484412	
1832.8	0.36499643	0.36482321	
1833	0.36459497	0.3648023	
1833.2	0.36488261	0.36478139	
1833.4	0.36445016	0.36476049	
1833.6	0.36408382	0.36473958	
1833.8	0.36373752	0.36471868	
1834	0.36384136	0.36469777	
1834.2	0.36365299	0.36467687	
1834.4	0.36333985	0.36465597	
1834.6	0.36291339	0.36463507	
1834.8	0.36318715	0.36461418	
1835	0.36342444	0.36459328	
1835.2	0.36382758	0.36457238	
1835.4	0.36411885	0.36455149	
1835.6	0.36413597	0.3645306	
1835.8	0.36404375	0.3645097	
1836	0.36427959	0.36448881	
1836.2	0.36382619	0.36446792	
1836.4	0.36375063	0.36444704	
1836.6	0.36373126	0.36442615	
1836.8	0.36410082	0.36440526	
1837	0.36404049	0.36438438	
1837.2	0.36430437	0.36436349	
1837.4	0.36474608	0.36434261	
1837.6	0.36472194	0.36432173	
1837.8	0.36447051	0.36430085	
1838	0.3640646	0.36427997	
1838.2	0.36438723	0.36425909	
1838.4	0.36379685	0.36423822	
1838.6	0.36399393	0.36421734	
1838.8	0.36367616	0.36419647	
1839	0.36323446	0.3641756	
1839.2	0.36279091	0.36415472	
1839.4	0.36272225	0.36413385	
1839.6	0.36187144	0.36411299	
1839.8	0.36130557	0.36409212	
1840	0.36106751	0.36407125	
1840.2	0.36046054	0.36405039	
1840.4	0.36027025	0.36402952	
1840.6	0.36039102	0.36400866	
1840.8	0.36153322	0.3639878	
1841	0.36151222	0.36396693	
1841.2	0.36245077	0.36394608	
1841.4	0.36298961	0.36392522	
1841.6	0.36270796	0.36390436	
1841.8	0.36257641	0.3638835	
1842	0.36259861	0.36386265	
1842.2	0.36286023	0.3638418	
1842.4	0.36299828	0.36382094	
1842.6	0.36324474	0.36380009	
1842.8	0.36237345	0.36377924	
1843	0.36237236	0.36375839	
1843.2	0.36189328	0.36373755	
1843.4	0.36160189	0.3637167	
1843.6	0.36154595	0.36369585	
1843.8	0.36152299	0.36367501	
1844	0.36105786	0.36365417	
1844.2	0.36097045	0.36363333	
1844.4	0.3608529	0.36361248	
1844.6	0.36134566	0.36359165	
1844.8	0.36177196	0.36357081	
1845	0.36152963	0.36354997	
1845.2	0.36163259	0.36352913	
1845.4	0.36104625	0.3635083	
1845.6	0.36047844	0.36348747	
1845.8	0.36058545	0.36346663	
1846	0.36098507	0.3634458	
1846.2	0.36134901	0.36342497	
1846.4	0.36151699	0.36340415	
1846.6	0.36103713	0.36338332	
1846.8	0.36023685	0.36336249	
1847	0.36099509	0.36334167	
1847.2	0.36124809	0.36332084	
1847.4	0.3613776	0.36330002	
1847.6	0.3615735	0.3632792	
1847.8	0.36108711	0.36325838	
1848	0.36048036	0.36323756	
1848.2	0.36032971	0.36321674	
1848.4	0.36001719	0.36319593	
1848.6	0.36037719	0.36317511	
1848.8	0.36020574	0.3631543	
1849	0.35995717	0.36313348	
1849.2	0.35986855	0.36311267	
1849.4	0.35961099	0.36309186	
1849.6	0.35957307	0.36307105	
1849.8	0.36005741	0.36305024	
1850	0.36048325	0.36302944	
1850.2	0.36065114	0.36300863	
1850.4	0.3609147	0.36298783	
1850.6	0.36109741	0.36296702	
1850.8	0.36131518	0.36294622	
1851	0.36211351	0.36292542	
1851.2	0.36217901	0.36290462	
1851.4	0.36233917	0.36288382	
1851.6	0.36218601	0.36286302	
1851.8	0.36176608	0.36284223	
1852	0.36186955	0.36282143	
1852.2	0.36176937	0.36280064	
1852.4	0.36156447	0.36277985	
1852.6	0.36182391	0.36275905	
1852.8	0.36110915	0.36273826	
1853	0.36086137	0.36271747	
1853.2	0.36105021	0.36269669	
1853.4	0.36052118	0.3626759	
1853.6	0.35994642	0.36265511	
1853.8	0.3595887	0.36263433	
1854	0.35964629	0.36261355	
1854.2	0.35992757	0.36259276	
1854.4	0.35990329	0.36257198	
1854.6	0.35982308	0.3625512	
1854.8	0.35997609	0.36253043	
1855	0.36005622	0.36250965	
1855.2	0.36017659	0.36248887	
1855.4	0.360685	0.3624681	
1855.6	0.36052141	0.36244732	
1855.8	0.36087909	0.36242655	
1856	0.36171627	0.36240578	
1856.2	0.36156348	0.36238501	
1856.4	0.36184255	0.36236424	
1856.6	0.36170803	0.36234347	
1856.8	0.36161212	0.36232271	
1857	0.36197969	0.36230194	
1857.2	0.36150376	0.36228118	
1857.4	0.36119932	0.36226041	
1857.6	0.36019759	0.36223965	
1857.8	0.36015005	0.36221889	
1858	0.36040681	0.36219813	
1858.2	0.36040067	0.36217737	
1858.4	0.35995566	0.36215662	
1858.6	0.36024047	0.36213586	
1858.8	0.3606464	0.36211511	
1859	0.36027103	0.36209435	
1859.2	0.36041189	0.3620736	
1859.4	0.36071476	0.36205285	
1859.6	0.36056059	0.3620321	
1859.8	0.36100516	0.36201135	
1860	0.36090109	0.3619906	
1860.2	0.36068223	0.36196986	
1860.4	0.36053745	0.36194911	
1860.6	0.36025263	0.36192837	
1860.8	0.36063267	0.36190763	
1861	0.36061233	0.36188688	
1861.2	0.36033927	0.36186614	
1861.4	0.36067624	0.3618454	
1861.6	0.36080199	0.36182467	
1861.8	0.36167333	0.36180393	
1862	0.36153927	0.36178319	
1862.2	0.36137011	0.36176246	
1862.4	0.36126595	0.36174173	
1862.6	0.36193966	0.36172099	
1862.8	0.36159666	0.36170026	
1863	0.36122022	0.36167953	
1863.2	0.36105428	0.36165881	
1863.4	0.3608216	0.36163808	
1863.6	0.36062517	0.36161735	
1863.8	0.36038176	0.36159663	
1864	0.36008356	0.3615759	
1864.2	0.36041526	0.36155518	
1864.4	0.36001725	0.36153446	
1864.6	0.3604415	0.36151374	
1864.8	0.36115885	0.36149302	
1865	0.3609044	0.3614723	
1865.2	0.36135823	0.36145159	
1865.4	0.36194486	0.36143087	
1865.6	0.3621757	0.36141016	
1865.8	0.36229647	0.36138944	
1866	0.36198908	0.36136873	
1866.2	0.36195238	0.36134802	
1866.4	0.36190194	0.36132731	
1866.6	0.36215877	0.3613066	
1866.8	0.3617106	0.3612859	
1867	0.36181055	0.36126519	
1867.2	0.3615283	0.36124448	
1867.4	0.36159884	0.36122378	
1867.6	0.36136262	0.36120308	
1867.8	0.36125297	0.36118238	
1868	0.36151281	0.36116168	
1868.2	0.36176752	0.36114098	
1868.4	0.36152759	0.36112028	
1868.6	0.36187753	0.36109958	
1868.8	0.36082705	0.36107889	
1869	0.36005313	0.3610582	
1869.2	0.36023216	0.3610375	
1869.4	0.35987819	0.36101681	
1869.6	0.35913076	0.36099612	
1869.8	0.35920798	0.36097543	
1870	0.35878642	0.36095474	
1870.2	0.35832109	0.36093406	
1870.4	0.35827915	0.36091337	
1870.6	0.35853609	0.36089269	
1870.8	0.35826594	0.360872	
1871	0.35864498	0.36085132	
1871.2	0.35862352	0.36083064	
1871.4	0.35888788	0.36080996	
1871.6	0.35911917	0.36078928	
1871.8	0.35941456	0.3607686	
1872	0.35972699	0.36074793	
1872.2	0.35979787	0.36072725	
1872.4	0.35946761	0.36070658	
1872.6	0.35865335	0.36068591	
1872.8	0.35781343	0.36066523	
1873	0.35843125	0.36064456	
1873.2	0.35853894	0.36062389	
1873.4	0.35891248	0.36060323	
1873.6	0.35849998	0.36058256	
1873.8	0.35848567	0.36056189	
1874	0.35826519	0.36054123	
1874.2	0.3582994	0.36052057	
1874.4	0.35857288	0.3604999	
1874.6	0.35864953	0.36047924	
1874.8	0.35863483	0.36045858	
1875	0.35906184	0.36043792	
1875.2	0.35847913	0.36041727	
1875.4	0.3588278	0.36039661	
1875.6	0.35887836	0.36037596	
1875.8	0.35925254	0.3603553	
1876	0.35939103	0.36033465	
1876.2	0.35974851	0.360314	
1876.4	0.35898377	0.36029335	
1876.6	0.35885575	0.3602727	
1876.8	0.35906554	0.36025205	
1877	0.35914533	0.36023141	
1877.2	0.35859825	0.36021076	
1877.4	0.35875702	0.36019012	
1877.6	0.35820254	0.36016947	
1877.8	0.3584622	0.36014883	
1878	0.35899428	0.36012819	
1878.2	0.35890332	0.36010755	
1878.4	0.35903935	0.36008691	
1878.6	0.35851485	0.36006627	
1878.8	0.35845074	0.36004564	
1879	0.35809498	0.360025	
1879.2	0.35812395	0.36000437	
1879.4	0.35847159	0.35998374	
1879.6	0.35834406	0.35996311	
1879.8	0.35863672	0.35994248	
1880	0.35852063	0.35992185	
1880.2	0.35883223	0.35990122	
1880.4	0.35864457	0.35988059	
1880.6	0.35882441	0.35985997	
1880.8	0.35875891	0.35983934	
1881	0.35856103	0.35981872	
1881.2	0.35809377	0.3597981	
1881.4	0.35851425	0.35977748	
1881.6	0.3581403	0.35975686	
1881.8	0.35860496	0.35973624	
1882	0.3585066	0.35971562	
1882.2	0.35823308	0.35969501	
1882.4	0.35803773	0.35967439	
1882.6	0.35793831	0.35965378	
1882.8	0.35796329	0.35963317	
1883	0.35758092	0.35961255	
1883.2	0.35768241	0.35959194	
1883.4	0.35711433	0.35957134	
1883.6	0.3569321	0.35955073	
1883.8	0.35728854	0.35953012	
1884	0.35758581	0.35950952	
1884.2	0.3584722	0.35948891	
1884.4	0.35880613	0.35946831	
1884.6	0.35881837	0.35944771	
1884.8	0.35933177	0.35942711	
1885	0.35920918	0.35940651	
1885.2	0.35864593	0.35938591	
1885.4	0.35872318	0.35936531	
1885.6	0.35864232	0.35934472	
1885.8	0.35886743	0.35932412	
1886	0.35846009	0.35930353	
1886.2	0.35824398	0.35928294	
1886.4	0.35812568	0.35926235	
1886.6	0.3578605	0.35924176	
1886.8	0.35702877	0.35922117	
1887	0.35624752	0.35920058	
1887.2	0.35585259	0.35917999	
1887.4	0.35572844	0.35915941	
1887.6	0.35569351	0.35913882	
1887.8	0.35541894	0.35911824	
1888	0.35528677	0.35909766	
1888.2	0.35563533	0.35907708	
1888.4	0.35559687	0.3590565	
1888.6	0.35595706	0.35903592	
1888.8	0.35632059	0.35901534	
1889	0.35678457	0.35899477	
1889.2	0.35695958	0.35897419	
1889.4	0.35730306	0.35895362	
1889.6	0.3575815	0.35893305	
1889.8	0.35793726	0.35891248	
1890	0.35842062	0.35889191	
1890.2	0.35867925	0.35887134	
1890.4	0.35921761	0.35885077	
1890.6	0.35888364	0.3588302	
1890.8	0.35904891	0.35880964	
1891	0.35884937	0.35878907	
1891.2	0.35922901	0.35876851	
1891.4	0.35937126	0.35874795	
1891.6	0.35925902	0.35872739	
1891.8	0.35883755	0.35870683	
1892	0.35920919	0.35868627	
1892.2	0.35951514	0.35866572	
1892.4	0.35964676	0.35864516	
1892.6	0.35945547	0.3586246	
1892.8	0.35961211	0.35860405	
1893	0.3595002	0.3585835	
1893.2	0.35901837	0.35856295	
1893.4	0.35852473	0.3585424	
1893.6	0.35892511	0.35852185	
1893.8	0.35901686	0.3585013	
1894	0.35922818	0.35848076	
1894.2	0.35930476	0.35846021	
1894.4	0.35932682	0.35843967	
1894.6	0.35903089	0.35841912	
1894.8	0.35884864	0.35839858	
1895	0.35844072	0.35837804	
1895.2	0.35871872	0.3583575	
1895.4	0.35832232	0.35833696	
1895.6	0.35804673	0.35831643	
1895.8	0.35765761	0.35829589	
1896	0.3574234	0.35827536	
1896.2	0.35715031	0.35825482	
1896.4	0.35672623	0.35823429	
1896.6	0.35665045	0.35821376	
1896.8	0.35679416	0.35819323	
1897	0.35654852	0.3581727	
1897.2	0.35618441	0.35815217	
1897.4	0.3562528	0.35813165	
1897.6	0.35664201	0.35811112	
1897.8	0.35636122	0.3580906	
1898	0.3562766	0.35807008	
1898.2	0.35670426	0.35804955	
1898.4	0.35736129	0.35802903	
1898.6	0.35776399	0.35800852	
1898.8	0.35806721	0.357988	
1899	0.35818736	0.35796748	
1899.2	0.35828809	0.35794696	
1899.4	0.35793388	0.35792645	
1899.6	0.35755744	0.35790594	
1899.8	0.35761892	0.35788542	
1900	0.3576978	0.35786491	
1900.2	0.35758087	0.3578444	
1900.4	0.35763951	0.35782389	
1900.6	0.35824744	0.35780339	
1900.8	0.35789768	0.35778288	
1901	0.35749943	0.35776238	
1901.2	0.35746018	0.35774187	
1901.4	0.35744633	0.35772137	
1901.6	0.35719816	0.35770087	
1901.8	0.35670814	0.35768037	
1902	0.35684167	0.35765987	
1902.2	0.35695538	0.35763937	
1902.4	0.35657393	0.35761887	
1902.6	0.35601408	0.35759838	
1902.8	0.35529236	0.35757788	
1903	0.35564742	0.35755739	
1903.2	0.35540268	0.3575369	
1903.4	0.35492528	0.35751641	
1903.6	0.35543161	0.35749592	
1903.8	0.35590193	0.35747543	
1904	0.35598406	0.35745494	
1904.2	0.35565096	0.35743445	
1904.4	0.35669788	0.35741397	
1904.6	0.35757956	0.35739348	
1904.8	0.35718774	0.357373	
1905	0.35770994	0.35735252	
1905.2	0.35786686	0.35733204	
1905.4	0.35749955	0.35731156	
1905.6	0.35746734	0.35729108	
1905.8	0.3565108	0.3572706	
1906	0.35643583	0.35725013	
1906.2	0.35543822	0.35722965	
1906.4	0.35490731	0.35720918	
1906.6	0.35462673	0.35718871	
1906.8	0.3545634	0.35716824	
1907	0.35498971	0.35714777	
1907.2	0.35443103	0.3571273	
1907.4	0.35430695	0.35710683	
1907.6	0.35438125	0.35708636	
1907.8	0.35450334	0.3570659	
1908	0.35461859	0.35704543	
1908.2	0.35492263	0.35702497	
1908.4	0.35588774	0.35700451	
1908.6	0.3558476	0.35698405	
1908.8	0.35531549	0.35696359	
1909	0.35517073	0.35694313	
1909.2	0.35509296	0.35692268	
1909.4	0.35534712	0.35690222	
1909.6	0.35582783	0.35688176	
1909.8	0.35551777	0.35686131	
1910	0.35600417	0.35684086	
1910.2	0.35608099	0.35682041	
1910.4	0.35640284	0.35679996	
1910.6	0.35611783	0.35677951	
1910.8	0.35655505	0.35675906	
1911	0.35683373	0.35673861	
1911.2	0.35659464	0.35671817	
1911.4	0.35607632	0.35669773	
1911.6	0.35592402	0.35667728	
1911.8	0.35637149	0.35665684	
1912	0.35677196	0.3566364	
1912.2	0.35711694	0.35661596	
1912.4	0.35763265	0.35659552	
1912.6	0.3570187	0.35657508	
1912.8	0.35690557	0.35655465	
1913	0.35673705	0.35653421	
1913.2	0.35730313	0.35651378	
1913.4	0.35748788	0.35649335	
1913.6	0.35711671	0.35647292	
1913.8	0.35659744	0.35645249	
1914	0.35642534	0.35643206	
1914.2	0.35639306	0.35641163	
1914.4	0.35603365	0.3563912	
1914.6	0.35586439	0.35637078	
1914.8	0.355533	0.35635035	
1915	0.354954	0.35632993	
1915.2	0.35438103	0.35630951	
1915.4	0.3538922	0.35628909	
1915.6	0.35400599	0.35626867	
1915.8	0.35397589	0.35624825	
1916	0.35470581	0.35622783	
1916.2	0.35474298	0.35620742	
1916.4	0.35456965	0.356187	
1916.6	0.3542041	0.35616659	
1916.8	0.3542468	0.35614618	
1917	0.35425124	0.35612576	
1917.2	0.3546902	0.35610535	
1917.4	0.35506117	0.35608495	
1917.6	0.35483279	0.35606454	
1917.8	0.35497967	0.35604413	
1918	0.35539936	0.35602373	
1918.2	0.35555859	0.35600332	
1918.4	0.35550661	0.35598292	
1918.6	0.35550623	0.35596252	
1918.8	0.35491414	0.35594212	
1919	0.35534472	0.35592172	
1919.2	0.35508719	0.35590132	
1919.4	0.35484673	0.35588092	
1919.6	0.35460054	0.35586052	
1919.8	0.35394852	0.35584013	
1920	0.3536708	0.35581973	
1920.2	0.35310796	0.35579934	
1920.4	0.35257865	0.35577895	
1920.6	0.35233572	0.35575856	
1920.8	0.35192858	0.35573817	
1921	0.35191669	0.35571778	
1921.2	0.35209296	0.3556974	
1921.4	0.35184388	0.35567701	
1921.6	0.35159672	0.35565663	
1921.8	0.3518002	0.35563624	
1922	0.35225072	0.35561586	
1922.2	0.35246583	0.35559548	
1922.4	0.35236875	0.3555751	
1922.6	0.35257191	0.35555472	
1922.8	0.35336675	0.35553434	
1923	0.3532942	0.35551397	
1923.2	0.35330222	0.35549359	
1923.4	0.35399275	0.35547322	
1923.6	0.35384312	0.35545285	
1923.8	0.35414545	0.35543247	
1924	0.35425985	0.3554121	
1924.2	0.35477057	0.35539173	
1924.4	0.35492575	0.35537137	
1924.6	0.35488476	0.355351	
1924.8	0.35446471	0.35533063	
1925	0.35403403	0.35531027	
1925.2	0.35374508	0.35528991	
1925.4	0.35352273	0.35526954	
1925.6	0.35290522	0.35524918	
1925.8	0.35283284	0.35522882	
1926	0.35251166	0.35520846	
1926.2	0.35241226	0.35518811	
1926.4	0.35187961	0.35516775	
1926.6	0.35194971	0.35514739	
1926.8	0.35225522	0.35512704	
1927	0.35173301	0.35510669	
1927.2	0.35240559	0.35508634	
1927.4	0.35276776	0.35506598	
1927.6	0.35285367	0.35504564	
1927.8	0.35341064	0.35502529	
1928	0.35376442	0.35500494	
1928.2	0.35461427	0.35498459	
1928.4	0.35421102	0.35496425	
1928.6	0.3539971	0.35494391	
1928.8	0.35378411	0.35492356	
1929	0.3533801	0.35490322	
1929.2	0.35374803	0.35488288	
1929.4	0.35375663	0.35486254	
1929.6	0.35359654	0.3548422	
1929.8	0.35367031	0.35482187	
1930	0.3537048	0.35480153	
1930.2	0.35396661	0.3547812	
1930.4	0.35392145	0.35476087	
1930.6	0.35398974	0.35474053	
1930.8	0.35376201	0.3547202	
1931	0.3534655	0.35469987	
1931.2	0.35370383	0.35467954	
1931.4	0.35379348	0.35465922	
1931.6	0.35420482	0.35463889	
1931.8	0.35441419	0.35461857	
1932	0.35443347	0.35459824	
1932.2	0.35426642	0.35457792	
1932.4	0.35396876	0.3545576	
1932.6	0.35420495	0.35453728	
1932.8	0.35451106	0.35451696	
1933	0.35389673	0.35449664	
1933.2	0.35451472	0.35447632	
1933.4	0.35428852	0.35445601	
1933.6	0.35425947	0.35443569	
1933.8	0.35364358	0.35441538	
1934	0.35338606	0.35439507	
1934.2	0.35312952	0.35437476	
1934.4	0.3523389	0.35435445	
1934.6	0.35208686	0.35433414	
1934.8	0.35180957	0.35431383	
1935	0.35154519	0.35429352	
1935.2	0.35172044	0.35427322	
1935.4	0.35172661	0.35425292	
1935.6	0.35189893	0.35423261	
1935.8	0.35188773	0.35421231	
1936	0.35150385	0.35419201	
1936.2	0.3517601	0.35417171	
1936.4	0.35161282	0.35415141	
1936.6	0.3511842	0.35413112	
1936.8	0.35146837	0.35411082	
1937	0.35133846	0.35409053	
1937.2	0.35187828	0.35407023	
1937.4	0.35194552	0.35404994	
1937.6	0.3521845	0.35402965	
1937.8	0.35168235	0.35400936	
1938	0.35165853	0.35398907	
1938.2	0.35215873	0.35396878	
1938.4	0.35251794	0.35394849	
1938.6	0.35325095	0.35392821	
1938.8	0.35312728	0.35390793	
1939	0.35340212	0.35388764	
1939.2	0.35357787	0.35386736	
1939.4	0.35333199	0.35384708	
1939.6	0.35374518	0.3538268	
1939.8	0.35385438	0.35380652	
1940	0.35360138	0.35378624	
1940.2	0.35363856	0.35376597	
1940.4	0.35231535	0.35374569	
1940.6	0.35173807	0.35372542	
1940.8	0.35184543	0.35370515	
1941	0.35147067	0.35368488	
1941.2	0.35167349	0.35366461	
1941.4	0.35184881	0.35364434	
1941.6	0.35172664	0.35362407	
1941.8	0.35112384	0.3536038	
1942	0.35116285	0.35358354	
1942.2	0.35152467	0.35356327	
1942.4	0.35166131	0.35354301	
1942.6	0.35136517	0.35352275	
1942.8	0.35090474	0.35350248	
1943	0.35115793	0.35348222	
1943.2	0.3507432	0.35346197	
1943.4	0.35094727	0.35344171	
1943.6	0.35155865	0.35342145	
1943.8	0.35145391	0.3534012	
1944	0.35150695	0.35338094	
1944.2	0.35128352	0.35336069	
1944.4	0.35093149	0.35334044	
1944.6	0.35128427	0.35332019	
1944.8	0.35163007	0.35329994	
1945	0.35173249	0.35327969	
1945.2	0.35254237	0.35325944	
1945.4	0.35277903	0.3532392	
1945.6	0.35271656	0.35321895	
1945.8	0.3527031	0.35319871	
1946	0.35264589	0.35317847	
1946.2	0.35319643	0.35315823	
1946.4	0.35310162	0.35313798	
1946.6	0.35295193	0.35311775	
1946.8	0.35299516	0.35309751	
1947	0.35327196	0.35307727	
1947.2	0.35305816	0.35305704	
1947.4	0.35288567	0.3530368	
1947.6	0.35295418	0.35301657	
1947.8	0.35282451	0.35299634	
1948	0.35301999	0.35297611	
1948.2	0.35293721	0.35295588	
1948.4	0.35283072	0.35293565	
1948.6	0.35274718	0.35291542	
1948.8	0.3520552	0.35289519	
1949	0.35202048	0.35287497	
1949.2	0.35184977	0.35285475	
1949.4	0.35199992	0.35283452	
1949.6	0.351463	0.3528143	
1949.8	0.35154005	0.35279408	
1950	0.35142751	0.35277386	
1950.2	0.35163235	0.35275364	
1950.4	0.35135903	0.35273343	
1950.6	0.35108555	0.35271321	
1950.8	0.35103351	0.352693	
1951	0.35098942	0.35267278	
1951.2	0.35077679	0.35265257	
1951.4	0.35071996	0.35263236	
1951.6	0.35044501	0.35261215	
1951.8	0.35044523	0.35259194	
1952	0.35061629	0.35257173	
1952.2	0.3503346	0.35255153	
1952.4	0.35016677	0.35253132	
1952.6	0.34996219	0.35251112	
1952.8	0.3495248	0.35249091	
1953	0.34976186	0.35247071	
1953.2	0.34952115	0.35245051	
1953.4	0.34989741	0.35243031	
1953.6	0.34967997	0.35241011	
1953.8	0.35015399	0.35238992	
1954	0.34974531	0.35236972	
1954.2	0.34950133	0.35234952	
1954.4	0.34915077	0.35232933	
1954.6	0.34938808	0.35230914	
1954.8	0.35004349	0.35228895	
1955	0.35033966	0.35226876	
1955.2	0.35040429	0.35224857	
1955.4	0.35055265	0.35222838	
1955.6	0.35083504	0.35220819	
1955.8	0.35149054	0.35218801	
1956	0.35174125	0.35216782	
1956.2	0.35133092	0.35214764	
1956.4	0.35107299	0.35212746	
1956.6	0.35133642	0.35210728	
1956.8	0.3517264	0.3520871	
1957	0.35179454	0.35206692	
1957.2	0.35173842	0.35204674	
1957.4	0.35147898	0.35202656	
1957.6	0.35143237	0.35200639	
1957.8	0.35127016	0.35198621	
1958	0.35048295	0.35196604	
1958.2	0.35060663	0.35194587	
1958.4	0.35042898	0.3519257	
1958.6	0.35050482	0.35190553	
1958.8	0.35080039	0.35188536	
1959	0.35057658	0.35186519	
1959.2	0.35048796	0.35184503	
1959.4	0.35067483	0.35182486	
1959.6	0.35111335	0.3518047	
1959.8	0.3505055	0.35178454	
1960	0.35051062	0.35176438	
1960.2	0.35016811	0.35174421	
1960.4	0.35087887	0.35172406	
1960.6	0.35182117	0.3517039	
1960.8	0.3523996	0.35168374	
1961	0.35246495	0.35166359	
1961.2	0.35274638	0.35164343	
1961.4	0.3523844	0.35162328	
1961.6	0.35254505	0.35160313	
1961.8	0.35239148	0.35158297	
1962	0.35212854	0.35156282	
1962.2	0.35239282	0.35154268	
1962.4	0.35239308	0.35152253	
1962.6	0.35211673	0.35150238	
1962.8	0.35233305	0.35148224	
1963	0.35226801	0.35146209	
1963.2	0.3517197	0.35144195	
1963.4	0.35102299	0.35142181	
1963.6	0.350589	0.35140167	
1963.8	0.34972574	0.35138153	
1964	0.34995636	0.35136139	
1964.2	0.3497497	0.35134125	
1964.4	0.35005795	0.35132112	
1964.6	0.34954006	0.35130098	
1964.8	0.34950129	0.35128085	
1965	0.34916304	0.35126072	
1965.2	0.34883259	0.35124058	
1965.4	0.34827578	0.35122045	
1965.6	0.34843693	0.35120033	
1965.8	0.34859368	0.3511802	
1966	0.34883595	0.35116007	
1966.2	0.3493121	0.35113995	
1966.4	0.34949516	0.35111982	
1966.6	0.34917865	0.3510997	
1966.8	0.3494486	0.35107958	
1967	0.34962506	0.35105945	
1967.2	0.34944641	0.35103933	
1967.4	0.34918096	0.35101922	
1967.6	0.34974234	0.3509991	
1967.8	0.35005126	0.35097898	
1968	0.35019331	0.35095887	
1968.2	0.35025241	0.35093875	
1968.4	0.35069604	0.35091864	
1968.6	0.35012532	0.35089853	
1968.8	0.35061077	0.35087842	
1969	0.35082653	0.35085831	
1969.2	0.35125076	0.3508382	
1969.4	0.35139718	0.35081809	
1969.6	0.3512977	0.35079799	
1969.8	0.35117549	0.35077788	
1970	0.35129264	0.35075778	
1970.2	0.35116829	0.35073768	
1970.4	0.35082557	0.35071757	
1970.6	0.35052733	0.35069747	
1970.8	0.35067202	0.35067737	
1971	0.35029043	0.35065728	
1971.2	0.34965782	0.35063718	
1971.4	0.34879054	0.35061708	
1971.6	0.34875752	0.35059699	
1971.8	0.3480073	0.3505769	
1972	0.34745578	0.3505568	
1972.2	0.34765125	0.35053671	
1972.4	0.34798054	0.35051662	
1972.6	0.34752101	0.35049653	
1972.8	0.34801994	0.35047645	
1973	0.34831208	0.35045636	
1973.2	0.34881342	0.35043628	
1973.4	0.34881084	0.35041619	
1973.6	0.34851324	0.35039611	
1973.8	0.3489566	0.35037603	
1974	0.34968068	0.35035595	
1974.2	0.34996053	0.35033587	
1974.4	0.35034238	0.35031579	
1974.6	0.35071066	0.35029571	
1974.8	0.35115056	0.35027563	
1975	0.35100088	0.35025556	
1975.2	0.35030011	0.35023549	
1975.4	0.35010747	0.35021541	
1975.6	0.34979762	0.35019534	
1975.8	0.34976454	0.35017527	
1976	0.34960492	0.3501552	
1976.2	0.34977077	0.35013513	
1976.4	0.34983131	0.35011507	
1976.6	0.34889153	0.350095	
1976.8	0.34822217	0.35007494	
1977	0.34826897	0.35005487	
1977.2	0.34814616	0.35003481	
1977.4	0.34793416	0.35001475	
1977.6	0.34739292	0.34999469	
1977.8	0.34787075	0.34997463	
1978	0.34767145	0.34995457	
1978.2	0.34847368	0.34993452	
1978.4	0.34839034	0.34991446	
1978.6	0.34854138	0.34989441	
1978.8	0.34897721	0.34987436	
1979	0.34930616	0.3498543	
1979.2	0.34896654	0.34983425	
1979.4	0.34916601	0.3498142	
1979.6	0.3489946	0.34979415	
1979.8	0.34916793	0.34977411	
1980	0.34886159	0.34975406	
1980.2	0.34903684	0.34973402	
1980.4	0.3487263	0.34971397	
1980.6	0.34823496	0.34969393	
1980.8	0.34848878	0.34967389	
1981	0.34887454	0.34965385	
1981.2	0.3489874	0.34963381	
1981.4	0.34905692	0.34961377	
1981.6	0.34926695	0.34959373	
1981.8	0.34976711	0.3495737	
1982	0.3500426	0.34955366	
1982.2	0.35048214	0.34953363	
1982.4	0.35016858	0.3495136	
1982.6	0.35026326	0.34949357	
1982.8	0.35032669	0.34947354	
1983	0.34993643	0.34945351	
1983.2	0.34926628	0.34943348	
1983.4	0.34904278	0.34941345	
1983.6	0.34898982	0.34939343	
1983.8	0.34842098	0.3493734	
1984	0.34794094	0.34935338	
1984.2	0.34746845	0.34933336	
1984.4	0.34716152	0.34931334	
1984.6	0.34711537	0.34929332	
1984.8	0.34684195	0.3492733	
1985	0.34671376	0.34925328	
1985.2	0.34706297	0.34923326	
1985.4	0.34720777	0.34921325	
1985.6	0.34719336	0.34919323	
1985.8	0.34751423	0.34917322	
1986	0.34783762	0.34915321	
1986.2	0.34768228	0.3491332	
1986.4	0.34798297	0.34911319	
1986.6	0.34746727	0.34909318	
1986.8	0.34707814	0.34907317	
1987	0.34724822	0.34905317	
1987.2	0.3478772	0.34903316	
1987.4	0.3485176	0.34901316	
1987.6	0.3485097	0.34899316	
1987.8	0.34782057	0.34897316	
1988	0.34784306	0.34895316	
1988.2	0.34796157	0.34893316	
1988.4	0.34760284	0.34891316	
1988.6	0.34708978	0.34889316	
1988.8	0.34641565	0.34887317	
1989	0.34676597	0.34885317	
1989.2	0.34665666	0.34883318	
1989.4	0.34673087	0.34881319	
1989.6	0.34696439	0.3487932	
1989.8	0.3476812	0.34877321	
1990	0.3474886	0.34875322	
1990.2	0.3478725	0.34873323	
1990.4	0.34815803	0.34871324	
1990.6	0.34827414	0.34869326	
1990.8	0.34893984	0.34867327	
1991	0.3494151	0.34865329	
1991.2	0.34992303	0.34863331	
1991.4	0.34993077	0.34861333	
1991.6	0.34953794	0.34859335	
1991.8	0.34888242	0.34857337	
1992	0.3484758	0.34855339	
1992.2	0.34760179	0.34853342	
1992.4	0.34668312	0.34851344	
1992.6	0.34635589	0.34849347	
1992.8	0.34538191	0.34847349	
1993	0.34535072	0.34845352	
1993.2	0.34486904	0.34843355	
1993.4	0.34504137	0.34841358	
1993.6	0.34499782	0.34839361	
1993.8	0.3448194	0.34837365	
1994	0.3447815	0.34835368	
1994.2	0.34589808	0.34833372	
1994.4	0.34587015	0.34831375	
1994.6	0.34611652	0.34829379	
1994.8	0.34711095	0.34827383	
1995	0.34720532	0.34825387	
1995.2	0.34713195	0.34823391	
1995.4	0.34729678	0.34821395	
1995.6	0.3470131	0.34819399	
1995.8	0.34677827	0.34817404	
1996	0.34667061	0.34815408	
1996.2	0.3468051	0.34813413	
1996.4	0.34703509	0.34811418	
1996.6	0.34681885	0.34809423	
1996.8	0.34646453	0.34807428	
1997	0.34670633	0.34805433	
1997.2	0.34651253	0.34803438	
1997.4	0.34659892	0.34801444	
1997.6	0.34641916	0.34799449	
1997.8	0.3464945	0.34797455	
1998	0.34661486	0.3479546	
1998.2	0.34735166	0.34793466	
1998.4	0.34728997	0.34791472	
1998.6	0.34810404	0.34789478	
1998.8	0.34826616	0.34787484	
1999	0.34797167	0.34785491	
1999.2	0.34788441	0.34783497	
1999.4	0.3483762	0.34781503	
1999.6	0.34841873	0.3477951	
1999.8	0.34874314	0.34777517	
2000	0.34820111	0.34775524	
2000.2	0.34837283	0.34773531	
2000.4	0.34822036	0.34771538	
2000.6	0.348382	0.34769545	
2000.8	0.34847462	0.34767552	
2001	0.34791527	0.34765559	
2001.2	0.34790144	0.34763567	
2001.4	0.34788296	0.34761575	
2001.6	0.34783985	0.34759582	
2001.8	0.34748693	0.3475759	
2002	0.34736663	0.34755598	
2002.2	0.34776033	0.34753606	
2002.4	0.34686631	0.34751615	
2002.6	0.34648901	0.34749623	
2002.8	0.3458745	0.34747631	
2003	0.34595735	0.3474564	
2003.2	0.34597468	0.34743649	
2003.4	0.34603714	0.34741657	
2003.6	0.34628138	0.34739666	
2003.8	0.34615113	0.34737675	
2004	0.345585	0.34735684	
2004.2	0.34565162	0.34733694	
2004.4	0.34625702	0.34731703	
2004.6	0.34627033	0.34729712	
2004.8	0.3463433	0.34727722	
2005	0.34656718	0.34725732	
2005.2	0.34680072	0.34723741	
2005.4	0.34669724	0.34721751	
2005.6	0.34653758	0.34719761	
2005.8	0.34619302	0.34717772	
2006	0.3463527	0.34715782	
2006.2	0.34615363	0.34713792	
2006.4	0.34551568	0.34711803	
2006.6	0.34574615	0.34709813	
2006.8	0.34609697	0.34707824	
2007	0.34587576	0.34705835	
2007.2	0.34595289	0.34703846	
2007.4	0.34668178	0.34701857	
2007.6	0.34698362	0.34699868	
2007.8	0.34716394	0.34697879	
2008	0.34683528	0.34695891	
2008.2	0.34690412	0.34693902	
2008.4	0.3474207	0.34691914	
2008.6	0.34690922	0.34689926	
2008.8	0.34717214	0.34687938	
2009	0.34702627	0.34685949	
2009.2	0.3456884	0.34683962	
2009.4	0.34534251	0.34681974	
2009.6	0.34537891	0.34679986	
2009.8	0.34549301	0.34677999	
2010	0.34532231	0.34676011	
2010.2	0.34543579	0.34674024	
2010.4	0.34528182	0.34672036	
2010.6	0.34550922	0.34670049	
2010.8	0.34555066	0.34668062	
2011	0.34538016	0.34666075	
2011.2	0.34597755	0.34664089	
2011.4	0.34651877	0.34662102	
2011.6	0.34654491	0.34660116	
2011.8	0.34653499	0.34658129	
2012	0.34637631	0.34656143	
2012.2	0.34611731	0.34654157	
2012.4	0.3455524	0.3465217	
2012.6	0.34509944	0.34650184	
2012.8	0.34494678	0.34648199	
2013	0.3448456	0.34646213	
2013.2	0.34421605	0.34644227	
2013.4	0.34470854	0.34642242	
2013.6	0.3449231	0.34640256	
2013.8	0.34464386	0.34638271	
2014	0.3444999	0.34636286	
2014.2	0.34450423	0.34634301	
2014.4	0.3446639	0.34632316	
2014.6	0.34565861	0.34630331	
2014.8	0.34600815	0.34628346	
2015	0.34666789	0.34626362	
2015.2	0.34739544	0.34624377	
2015.4	0.34745203	0.34622393	
2015.6	0.34808478	0.34620409	
2015.8	0.34777452	0.34618424	
2016	0.34734581	0.3461644	
2016.2	0.34671687	0.34614456	
2016.4	0.34688342	0.34612473	
2016.6	0.34691116	0.34610489	
2016.8	0.34693789	0.34608505	
2017	0.34646101	0.34606522	
2017.2	0.34576155	0.34604538	
2017.4	0.34497551	0.34602555	
2017.6	0.34363605	0.34600572	
2017.8	0.34333371	0.34598589	
2018	0.3431776	0.34596606	
2018.2	0.34338424	0.34594623	
2018.4	0.34393736	0.34592641	
2018.6	0.344257	0.34590658	
2018.8	0.3440412	0.34588676	
2019	0.34415495	0.34586693	
2019.2	0.34428922	0.34584711	
2019.4	0.34420158	0.34582729	
2019.6	0.34473435	0.34580747	
2019.8	0.34416977	0.34578765	
2020	0.34418283	0.34576783	
2020.2	0.34487968	0.34574802	
2020.4	0.34534228	0.3457282	
2020.6	0.34480713	0.34570839	
2020.8	0.3448855	0.34568857	
2021	0.34480811	0.34566876	
2021.2	0.34475874	0.34564895	
2021.4	0.34454066	0.34562914	
2021.6	0.3450777	0.34560933	
2021.8	0.34590093	0.34558953	
2022	0.3461902	0.34556972	
2022.2	0.34635979	0.34554991	
2022.4	0.3465947	0.34553011	
2022.6	0.34651256	0.34551031	
2022.8	0.34670045	0.3454905	
2023	0.34672136	0.3454707	
2023.2	0.34662431	0.3454509	
2023.4	0.34662565	0.34543111	
2023.6	0.34685373	0.34541131	
2023.8	0.34642503	0.34539151	
2024	0.34653289	0.34537172	
2024.2	0.34672268	0.34535192	
2024.4	0.34650968	0.34533213	
2024.6	0.34647318	0.34531234	
2024.8	0.3469573	0.34529255	
2025	0.34689205	0.34527276	
2025.2	0.34685618	0.34525297	
2025.4	0.34741988	0.34523318	
2025.6	0.34739127	0.3452134	
2025.8	0.34702004	0.34519361	
2026	0.3471224	0.34517383	
2026.2	0.3469159	0.34515405	
2026.4	0.346899	0.34513427	
2026.6	0.34662946	0.34511449	
2026.8	0.34636453	0.34509471	
2027	0.34592547	0.34507493	
2027.2	0.34569451	0.34505515	
2027.4	0.34549403	0.34503538	
2027.6	0.34501545	0.3450156	
2027.8	0.34429878	0.34499583	
2028	0.34413999	0.34497606	
2028.2	0.34412492	0.34495629	
2028.4	0.34410255	0.34493652	
2028.6	0.34396838	0.34491675	
2028.8	0.3443055	0.34489698	
2029	0.34394809	0.34487721	
2029.2	0.34443496	0.34485745	
2029.4	0.34490319	0.34483768	
2029.6	0.34456748	0.34481792	
2029.8	0.34514578	0.34479816	
2030	0.34509159	0.3447784	
2030.2	0.34524724	0.34475864	
2030.4	0.34469115	0.34473888	
2030.6	0.3444789	0.34471912	
2030.8	0.34433293	0.34469936	
2031	0.34457613	0.34467961	
2031.2	0.34383701	0.34465985	
2031.4	0.34381176	0.3446401	
2031.6	0.34324163	0.34462035	
2031.8	0.34323688	0.3446006	
2032	0.34365291	0.34458085	
2032.2	0.34399598	0.3445611	
2032.4	0.3439057	0.34454135	
2032.6	0.3441506	0.34452161	
2032.8	0.34443958	0.34450186	
2033	0.34400822	0.34448212	
2033.2	0.34465959	0.34446237	
2033.4	0.34478104	0.34444263	
2033.6	0.3447936	0.34442289	
2033.8	0.3451314	0.34440315	
2034	0.34479907	0.34438341	
2034.2	0.34438305	0.34436368	
2034.4	0.3438349	0.34434394	
2034.6	0.34378257	0.34432421	
2034.8	0.34372661	0.34430447	
2035	0.3435702	0.34428474	
2035.2	0.3428296	0.34426501	
2035.4	0.34328633	0.34424528	
2035.6	0.34317676	0.34422555	
2035.8	0.34360045	0.34420582	
2036	0.34376902	0.34418609	
2036.2	0.34313061	0.34416637	
2036.4	0.34340675	0.34414664	
2036.6	0.34390712	0.34412692	
2036.8	0.34441476	0.3441072	
2037	0.34460174	0.34408747	
2037.2	0.34506686	0.34406775	
2037.4	0.3454807	0.34404803	
2037.6	0.345518	0.34402832	
2037.8	0.34551554	0.3440086	
2038	0.34538051	0.34398888	
2038.2	0.3455352	0.34396917	
2038.4	0.34588815	0.34394946	
2038.6	0.34597575	0.34392974	
2038.8	0.34622948	0.34391003	
2039	0.34604532	0.34389032	
2039.2	0.34602388	0.34387061	
2039.4	0.34596684	0.34385091	
2039.6	0.34615969	0.3438312	
2039.8	0.3457636	0.34381149	
2040	0.34530541	0.34379179	
2040.2	0.34485742	0.34377209	
2040.4	0.3455595	0.34375238	
2040.6	0.34598968	0.34373268	
2040.8	0.34620538	0.34371298	
2041	0.34536295	0.34369328	
2041.2	0.34513553	0.34367359	
2041.4	0.34429112	0.34365389	
2041.6	0.34381281	0.34363419	
2041.8	0.34394401	0.3436145	
2042	0.3441239	0.34359481	
2042.2	0.34436736	0.34357511	
2042.4	0.344187	0.34355542	
2042.6	0.34403786	0.34353573	
2042.8	0.34365064	0.34351605	
2043	0.34296265	0.34349636	
2043.2	0.3432141	0.34347667	
2043.4	0.34355569	0.34345699	
2043.6	0.34404257	0.3434373	
2043.8	0.34415492	0.34341762	
2044	0.34431398	0.34339794	
2044.2	0.34492786	0.34337826	
2044.4	0.34521494	0.34335858	
2044.6	0.34584666	0.3433389	
2044.8	0.34570453	0.34331922	
2045	0.34509438	0.34329955	
2045.2	0.34546916	0.34327987	
2045.4	0.34537371	0.3432602	
2045.6	0.34572874	0.34324052	
2045.8	0.34623557	0.34322085	
2046	0.34613319	0.34320118	
2046.2	0.34638497	0.34318151	
2046.4	0.34565156	0.34316184	
2046.6	0.3444521	0.34314218	
2046.8	0.34389383	0.34312251	
2047	0.34342155	0.34310284	
2047.2	0.34355521	0.34308318	
2047.4	0.34339138	0.34306352	
2047.6	0.34252051	0.34304386	
2047.8	0.34209442	0.3430242	
2048	0.34151402	0.34300454	
2048.2	0.34136459	0.34298488	
2048.4	0.34107032	0.34296522	
2048.6	0.34061034	0.34294557	
2048.8	0.34013227	0.34292591	
2049	0.34008849	0.34290626	
2049.2	0.34064727	0.3428866	
2049.4	0.34056381	0.34286695	
2049.6	0.34096211	0.3428473	
2049.8	0.34141015	0.34282765	
2050	0.34151806	0.34280801	
2050.2	0.34211707	0.34278836	
2050.4	0.34186336	0.34276871	
2050.6	0.34219075	0.34274907	
2050.8	0.343277	0.34272942	
2051	0.34353168	0.34270978	
2051.2	0.34400267	0.34269014	
2051.4	0.34456467	0.3426705	
2051.6	0.34459101	0.34265086	
2051.8	0.34494083	0.34263122	
2052	0.34506121	0.34261159	
2052.2	0.34515435	0.34259195	
2052.4	0.34479989	0.34257232	
2052.6	0.34393238	0.34255268	
2052.8	0.34433287	0.34253305	
2053	0.34400619	0.34251342	
2053.2	0.34330151	0.34249379	
2053.4	0.34285023	0.34247416	
2053.6	0.34285232	0.34245453	
2053.8	0.3422407	0.34243491	
2054	0.34232338	0.34241528	
2054.2	0.34225086	0.34239566	
2054.4	0.34185592	0.34237603	
2054.6	0.34166674	0.34235641	
2054.8	0.34186331	0.34233679	
2055	0.34181923	0.34231717	
2055.2	0.34278183	0.34229755	
2055.4	0.34309549	0.34227793	
2055.6	0.34311797	0.34225832	
2055.8	0.34313155	0.3422387	
2056	0.34295559	0.34221909	
2056.2	0.34284119	0.34219947	
2056.4	0.34279631	0.34217986	
2056.6	0.3429034	0.34216025	
2056.8	0.34320569	0.34214064	
2057	0.34258132	0.34212103	
2057.2	0.34288464	0.34210143	
2057.4	0.3433519	0.34208182	
2057.6	0.34329324	0.34206221	
2057.8	0.34297606	0.34204261	
2058	0.34288065	0.34202301	
2058.2	0.34246733	0.3420034	
2058.4	0.34183937	0.3419838	
2058.6	0.34137973	0.3419642	
2058.8	0.34134684	0.34194461	
2059	0.34169012	0.34192501	
2059.2	0.34191758	0.34190541	
2059.4	0.34180538	0.34188582	
2059.6	0.34176966	0.34186622	
2059.8	0.34166345	0.34184663	
2060	0.34191007	0.34182704	
2060.2	0.34241835	0.34180745	
2060.4	0.34297925	0.34178786	
2060.6	0.34323089	0.34176827	
2060.8	0.34314726	0.34174868	
2061	0.3430705	0.3417291	
2061.2	0.34356093	0.34170951	
2061.4	0.34373328	0.34168993	
2061.6	0.34301016	0.34167034	
2061.8	0.34297343	0.34165076	
2062	0.34268669	0.34163118	
2062.2	0.34216942	0.3416116	
2062.4	0.34175121	0.34159202	
2062.6	0.34181999	0.34157245	
2062.8	0.34156484	0.34155287	
2063	0.34219806	0.3415333	
2063.2	0.3420049	0.34151372	
2063.4	0.3422331	0.34149415	
2063.6	0.34218511	0.34147458	
2063.8	0.34228384	0.34145501	
2064	0.34251867	0.34143544	
2064.2	0.3425635	0.34141587	
2064.4	0.34286712	0.3413963	
2064.6	0.34244466	0.34137674	
2064.8	0.34212127	0.34135717	
2065	0.34193698	0.34133761	
2065.2	0.34224208	0.34131804	
2065.4	0.34169161	0.34129848	
2065.6	0.34100832	0.34127892	
2065.8	0.34109916	0.34125936	
2066	0.34073653	0.3412398	
2066.2	0.3407671	0.34122025	
2066.4	0.34123854	0.34120069	
2066.6	0.34145038	0.34118114	
2066.8	0.3414686	0.34116158	
2067	0.34215427	0.34114203	
2067.2	0.34201105	0.34112248	
2067.4	0.34191692	0.34110293	
2067.6	0.34189274	0.34108338	
2067.8	0.34154995	0.34106383	
2068	0.34165519	0.34104428	
2068.2	0.34208165	0.34102474	
2068.4	0.34213094	0.34100519	
2068.6	0.3415064	0.34098565	
2068.8	0.34161654	0.34096611	
2069	0.34155177	0.34094657	
2069.2	0.34165389	0.34092703	
2069.4	0.34125433	0.34090749	
2069.6	0.34186228	0.34088795	
2069.8	0.34187261	0.34086841	
2070	0.34244973	0.34084888	
2070.2	0.34288332	0.34082934	
2070.4	0.34361925	0.34080981	
2070.6	0.34370167	0.34079028	
2070.8	0.34391336	0.34077074	
2071	0.34419757	0.34075121	
2071.2	0.34478763	0.34073169	
2071.4	0.34433543	0.34071216	
2071.6	0.3442958	0.34069263	
2071.8	0.34353643	0.34067311	
2072	0.34354998	0.34065358	
2072.2	0.34359142	0.34063406	
2072.4	0.34281778	0.34061453	
2072.6	0.34219106	0.34059501	
2072.8	0.34186572	0.34057549	
2073	0.34177608	0.34055597	
2073.2	0.34158333	0.34053646	
2073.4	0.34143534	0.34051694	
2073.6	0.34143689	0.34049742	
2073.8	0.34127384	0.34047791	
2074	0.34167663	0.3404584	
2074.2	0.34166773	0.34043888	
2074.4	0.34186195	0.34041937	
2074.6	0.34157925	0.34039986	
2074.8	0.34176565	0.34038035	
2075	0.34197367	0.34036085	
2075.2	0.34218855	0.34034134	
2075.4	0.34147212	0.34032183	
2075.6	0.34153859	0.34030233	
2075.8	0.3414504	0.34028283	
2076	0.34230603	0.34026332	
2076.2	0.34240592	0.34024382	
2076.4	0.34223744	0.34022432	
2076.6	0.34208601	0.34020482	
2076.8	0.34216886	0.34018533	
2077	0.34209309	0.34016583	
2077.2	0.34259977	0.34014633	
2077.4	0.34229199	0.34012684	
2077.6	0.34187575	0.34010735	
2077.8	0.34202539	0.34008785	
2078	0.34197777	0.34006836	
2078.2	0.34188192	0.34004887	
2078.4	0.34120732	0.34002939	
2078.6	0.34025059	0.3400099	
2078.8	0.34016539	0.33999041	
2079	0.33958346	0.33997093	
2079.2	0.33998462	0.33995144	
2079.4	0.34035689	0.33993196	
2079.6	0.34068739	0.33991248	
2079.8	0.34081148	0.33989299	
2080	0.34086429	0.33987351	
2080.2	0.34027155	0.33985404	
2080.4	0.34065708	0.33983456	
2080.6	0.34090102	0.33981508	
2080.8	0.34152469	0.33979561	
2081	0.34145352	0.33977613	
2081.2	0.34243271	0.33975666	
2081.4	0.34191746	0.33973719	
2081.6	0.34181749	0.33971772	
2081.8	0.34242868	0.33969825	
2082	0.34272471	0.33967878	
2082.2	0.34249109	0.33965931	
2082.4	0.34188591	0.33963984	
2082.6	0.34206179	0.33962038	
2082.8	0.34231149	0.33960091	
2083	0.34236403	0.33958145	
2083.2	0.34276981	0.33956199	
2083.4	0.34271274	0.33954253	
2083.6	0.34210149	0.33952307	
2083.8	0.34134033	0.33950361	
2084	0.34126351	0.33948415	
2084.2	0.34085556	0.3394647	
2084.4	0.34106688	0.33944524	
2084.6	0.34110035	0.33942579	
2084.8	0.34065047	0.33940633	
2085	0.34002656	0.33938688	
2085.2	0.3399816	0.33936743	
2085.4	0.33955	0.33934798	
2085.6	0.33990241	0.33932853	
2085.8	0.33991941	0.33930908	
2086	0.33951307	0.33928964	
2086.2	0.33928633	0.33927019	
2086.4	0.33932885	0.33925075	
2086.6	0.33984062	0.33923131	
2086.8	0.34013928	0.33921186	
2087	0.34050124	0.33919242	
2087.2	0.34064803	0.33917298	
2087.4	0.34064596	0.33915354	
2087.6	0.34049895	0.33913411	
2087.8	0.340782	0.33911467	
2088	0.34113418	0.33909524	
2088.2	0.3406154	0.3390758	
2088.4	0.34072123	0.33905637	
2088.6	0.34124734	0.33903694	
2088.8	0.34067365	0.33901751	
2089	0.34046107	0.33899808	
2089.2	0.34072053	0.33897865	
2089.4	0.34040126	0.33895922	
2089.6	0.34019539	0.33893979	
2089.8	0.33992132	0.33892037	
2090	0.34036462	0.33890094	
2090.2	0.34051144	0.33888152	
2090.4	0.3409205	0.3388621	
2090.6	0.34131148	0.33884268	
2090.8	0.34122482	0.33882326	
2091	0.34090621	0.33880384	
2091.2	0.34127092	0.33878442	
2091.4	0.3413244	0.33876501	
2091.6	0.34170875	0.33874559	
2091.8	0.34169529	0.33872618	
2092	0.34196565	0.33870676	
2092.2	0.3424424	0.33868735	
2092.4	0.34270557	0.33866794	
2092.6	0.34314009	0.33864853	
2092.8	0.3427812	0.33862912	
2093	0.34236085	0.33860972	
2093.2	0.34222094	0.33859031	
2093.4	0.34184561	0.3385709	
2093.6	0.34218298	0.3385515	
2093.8	0.34223533	0.3385321	
2094	0.34184564	0.3385127	
2094.2	0.34144083	0.33849329	
2094.4	0.34178024	0.3384739	
2094.6	0.3409382	0.3384545	
2094.8	0.3407588	0.3384351	
2095	0.3410205	0.3384157	
2095.2	0.34098075	0.33839631	
2095.4	0.3404144	0.33837691	
2095.6	0.34027346	0.33835752	
2095.8	0.34023365	0.33833813	
2096	0.34066792	0.33831874	
2096.2	0.34042743	0.33829935	
2096.4	0.34023897	0.33827996	
2096.6	0.34016742	0.33826057	
2096.8	0.34042996	0.33824119	
2097	0.34022605	0.3382218	
2097.2	0.34052832	0.33820242	
2097.4	0.34030723	0.33818303	
2097.6	0.340357	0.33816365	
2097.8	0.34017994	0.33814427	
2098	0.34036314	0.33812489	
2098.2	0.34076882	0.33810551	
2098.4	0.34070241	0.33808614	
2098.6	0.34023821	0.33806676	
2098.8	0.34026543	0.33804738	
2099	0.34017472	0.33802801	
2099.2	0.33964993	0.33800864	
2099.4	0.339873	0.33798927	
2099.6	0.34039169	0.33796989	
2099.8	0.3404396	0.33795052	
2100	0.34050114	0.33793116	
2100.2	0.34024704	0.33791179	
2100.4	0.34063394	0.33789242	
2100.6	0.34078367	0.33787306	
2100.8	0.34158587	0.33785369	
2101	0.34152203	0.33783433	
2101.2	0.34142689	0.33781497	
2101.4	0.340683	0.33779561	
2101.6	0.34096024	0.33777625	
2101.8	0.34113887	0.33775689	
2102	0.3408782	0.33773753	
2102.2	0.34088794	0.33771818	
2102.4	0.34033369	0.33769882	
2102.6	0.33977745	0.33767947	
2102.8	0.33984784	0.33766011	
2103	0.33982639	0.33764076	
2103.2	0.33963974	0.33762141	
2103.4	0.3399787	0.33760206	
2103.6	0.34027539	0.33758271	
2103.8	0.33998262	0.33756336	
2104	0.33983506	0.33754402	
2104.2	0.33958545	0.33752467	
2104.4	0.33981709	0.33750533	
2104.6	0.33972465	0.33748599	
2104.8	0.33964501	0.33746664	
2105	0.33890807	0.3374473	
2105.2	0.3381054	0.33742796	
2105.4	0.33768328	0.33740863	
2105.6	0.33766104	0.33738929	
2105.8	0.33763952	0.33736995	
2106	0.33769941	0.33735062	
2106.2	0.33787396	0.33733128	
2106.4	0.33738898	0.33731195	
2106.6	0.3368021	0.33729262	
2106.8	0.33683085	0.33727329	
2107	0.33682639	0.33725396	
2107.2	0.33714775	0.33723463	
2107.4	0.3376189	0.3372153	
2107.6	0.33793572	0.33719597	
2107.8	0.33767527	0.33717665	
2108	0.33760195	0.33715732	
2108.2	0.33762871	0.337138	
2108.4	0.33753526	0.33711868	
2108.6	0.33716288	0.33709936	
2108.8	0.3368084	0.33708004	
2109	0.33625378	0.33706072	
