# Supplementary material for: CD147 mediates the adsorption of influenza A virus on the cell surface through direct interaction with HA
Source: Front Cell Infect Microbiol. 2025 Aug 29;15:1647283. doi: 10.3389/fcimb.2025.1647283 (PMC12426278; doi:10.3389/fcimb.2025.1647283)
Supplement: Supplementary file 8 [file DataSheet2.zip › raw data-2/Figure 6/Fingure6 D-I/Fingure6 H/Results/E6Results.txt]

Conc1	2.212E-07	
Start1	819.6	
Stop1	2109	
Kobs	0.000418789217147241	
Error Kobs	2.81693511278382E-06	
Koff	0	
Error Koff	0	
Time1	Data1	Fit1	
819.6	-0.00951545	0	
819.8	-0.00952212	0.00018025	
820	-0.00911731	0.0003604	
820.2	-0.00927161	0.00054046	
820.4	-0.00876445	0.00072043	
820.6	-0.00834158	0.0009003	
820.8	-0.00752811	0.00108009	
821	-0.00655761	0.00125978	
821.2	-0.00609915	0.00143938	
821.4	-0.00532357	0.00161888	
821.6	-0.00439078	0.0017983	
821.8	-0.00341055	0.00197762	
822	-0.00292054	0.00215685	
822.2	-0.00208759	0.00233599	
822.4	-0.00162493	0.00251503	
822.6	-0.00149264	0.00269399	
822.8	-0.00084112	0.00287285	
823	-0.00137652	0.00305162	
823.2	-0.0015077	0.0032303	
823.4	-0.00196438	0.00340889	
823.6	-0.00193445	0.00358738	
823.8	-0.00156126	0.00376579	
824	-0.00131306	0.0039441	
824.2	-0.00182093	0.00412232	
824.4	-0.00148518	0.00430045	
824.6	-0.00138507	0.00447849	
824.8	-0.001401	0.00465644	
825	-0.00129278	0.00483429	
825.2	-0.0013978	0.00501205	
825.4	-0.00078258	0.00518973	
825.6	0.00009463	0.00536731	
825.8	0.0004711	0.0055448	
826	0.00075217	0.0057222	
826.2	0.00082538	0.00589951	
826.4	0.0010201	0.00607672	
826.6	0.00193562	0.00625385	
826.8	0.00216094	0.00643089	
827	0.00157019	0.00660783	
827.2	0.00187101	0.00678468	
827.4	0.00249853	0.00696145	
827.6	0.00307166	0.00713812	
827.8	0.00355892	0.0073147	
828	0.00333771	0.00749119	
828.2	0.00365448	0.00766759	
828.4	0.00409317	0.0078439	
828.6	0.00480844	0.00802012	
828.8	0.00499274	0.00819625	
829	0.00558347	0.00837229	
829.2	0.00625675	0.00854824	
829.4	0.00687932	0.00872409	
829.6	0.00732206	0.00889986	
829.8	0.0077223	0.00907554	
830	0.00767483	0.00925113	
830.2	0.00807246	0.00942662	
830.4	0.00854307	0.00960203	
830.6	0.00895868	0.00977735	
830.8	0.00849494	0.00995257	
831	0.0082864	0.01012771	
831.2	0.00823728	0.01030276	
831.4	0.0078765	0.01047771	
831.6	0.00729003	0.01065258	
831.8	0.00701308	0.01082736	
832	0.00639193	0.01100205	
832.2	0.00685284	0.01117664	
832.4	0.0071396	0.01135115	
832.6	0.0079878	0.01152557	
832.8	0.00834147	0.0116999	
833	0.0086642	0.01187414	
833.2	0.00888441	0.01204829	
833.4	0.00900566	0.01222235	
833.6	0.00906048	0.01239633	
833.8	0.00920237	0.01257021	
834	0.00946075	0.012744	
834.2	0.01031862	0.01291771	
834.4	0.01084452	0.01309132	
834.6	0.01142049	0.01326485	
834.8	0.01147432	0.01343828	
835	0.01163587	0.01361163	
835.2	0.01184181	0.01378489	
835.4	0.0115895	0.01395806	
835.6	0.01134935	0.01413114	
835.8	0.01170562	0.01430413	
836	0.01168983	0.01447703	
836.2	0.01259242	0.01464985	
836.4	0.01295063	0.01482258	
836.6	0.01380023	0.01499521	
836.8	0.01430871	0.01516776	
837	0.01435811	0.01534022	
837.2	0.01405567	0.01551259	
837.4	0.01437196	0.01568488	
837.6	0.01466919	0.01585707	
837.8	0.01437707	0.01602918	
838	0.01498425	0.01620119	
838.2	0.01536541	0.01637312	
838.4	0.01621758	0.01654496	
838.6	0.01614169	0.01671672	
838.8	0.01628827	0.01688838	
839	0.01726336	0.01705996	
839.2	0.01744924	0.01723145	
839.4	0.01732053	0.01740285	
839.6	0.01732545	0.01757416	
839.8	0.01785972	0.01774539	
840	0.01786379	0.01791652	
840.2	0.01802959	0.01808757	
840.4	0.01788368	0.01825853	
840.6	0.0183193	0.01842941	
840.8	0.01792165	0.01860019	
841	0.01752595	0.01877089	
841.2	0.01758916	0.0189415	
841.4	0.01774332	0.01911203	
841.6	0.0178987	0.01928246	
841.8	0.0178113	0.01945281	
842	0.01861279	0.01962307	
842.2	0.01910411	0.01979324	
842.4	0.0198297	0.01996333	
842.6	0.02034069	0.02013333	
842.8	0.02125487	0.02030324	
843	0.02166919	0.02047306	
843.2	0.02105346	0.0206428	
843.4	0.02088752	0.02081245	
843.6	0.02131978	0.02098201	
843.8	0.0214077	0.02115149	
844	0.02102765	0.02132088	
844.2	0.02079491	0.02149018	
844.4	0.02030338	0.02165939	
844.6	0.02029068	0.02182852	
844.8	0.0200357	0.02199756	
845	0.02031465	0.02216652	
845.2	0.02046075	0.02233538	
845.4	0.02028985	0.02250416	
845.6	0.02070179	0.02267286	
845.8	0.02124425	0.02284147	
846	0.02178881	0.02300999	
846.2	0.02223875	0.02317842	
846.4	0.02283952	0.02334677	
846.6	0.02339467	0.02351503	
846.8	0.02349851	0.02368321	
847	0.02395484	0.0238513	
847.2	0.02413724	0.0240193	
847.4	0.02460468	0.02418722	
847.6	0.02522117	0.02435505	
847.8	0.0252518	0.02452279	
848	0.0250534	0.02469045	
848.2	0.02545367	0.02485802	
848.4	0.02578373	0.02502551	
848.6	0.02630953	0.02519291	
848.8	0.02617383	0.02536022	
849	0.02642844	0.02552745	
849.2	0.02669402	0.02569459	
849.4	0.02729711	0.02586165	
849.6	0.0275149	0.02602862	
849.8	0.02800035	0.02619551	
850	0.02816242	0.0263623	
850.2	0.02822149	0.02652902	
850.4	0.02843846	0.02669565	
850.6	0.02894126	0.02686219	
850.8	0.02922201	0.02702865	
851	0.02997152	0.02719502	
851.2	0.03018802	0.02736131	
851.4	0.03010674	0.02752751	
851.6	0.02999022	0.02769362	
851.8	0.03013123	0.02785965	
852	0.03023229	0.0280256	
852.2	0.03090011	0.02819146	
852.4	0.03100884	0.02835723	
852.6	0.03057508	0.02852292	
852.8	0.03043333	0.02868853	
853	0.03074425	0.02885405	
853.2	0.03103966	0.02901948	
853.4	0.0316714	0.02918483	
853.6	0.03144737	0.0293501	
853.8	0.03176321	0.02951528	
854	0.03213291	0.02968038	
854.2	0.03214463	0.02984539	
854.4	0.03236429	0.03001031	
854.6	0.03233181	0.03017515	
854.8	0.03203287	0.03033991	
855	0.03257411	0.03050458	
855.2	0.03273903	0.03066917	
855.4	0.03286853	0.03083367	
855.6	0.03305377	0.03099809	
855.8	0.03342221	0.03116243	
856	0.03337887	0.03132668	
856.2	0.03377692	0.03149084	
856.4	0.03388617	0.03165493	
856.6	0.0336578	0.03181892	
856.8	0.03376382	0.03198284	
857	0.03443475	0.03214667	
857.2	0.03535701	0.03231041	
857.4	0.03621967	0.03247407	
857.6	0.03619389	0.03263765	
857.8	0.0367627	0.03280114	
858	0.03727826	0.03296455	
858.2	0.03669841	0.03312788	
858.4	0.03662994	0.03329112	
858.6	0.03633355	0.03345427	
858.8	0.03668903	0.03361735	
859	0.0372634	0.03378034	
859.2	0.03708581	0.03394324	
859.4	0.03708042	0.03410607	
859.6	0.03657764	0.03426881	
859.8	0.03675918	0.03443146	
860	0.03674186	0.03459403	
860.2	0.03699679	0.03475652	
860.4	0.0366367	0.03491893	
860.6	0.03614187	0.03508125	
860.8	0.03597152	0.03524349	
861	0.03716521	0.03540564	
861.2	0.0380202	0.03556772	
861.4	0.03811776	0.03572971	
861.6	0.03805046	0.03589161	
861.8	0.03871172	0.03605343	
862	0.03921406	0.03621517	
862.2	0.0390147	0.03637683	
862.4	0.03989925	0.0365384	
862.6	0.04029342	0.0366999	
862.8	0.04090386	0.0368613	
863	0.04104796	0.03702263	
863.2	0.0410616	0.03718387	
863.4	0.04107008	0.03734503	
863.6	0.04140713	0.03750611	
863.8	0.04175974	0.0376671	
864	0.04163687	0.03782801	
864.2	0.04148886	0.03798884	
864.4	0.04123486	0.03814959	
864.6	0.04162728	0.03831025	
864.8	0.04179392	0.03847083	
865	0.04276789	0.03863133	
865.2	0.04298044	0.03879175	
865.4	0.04287393	0.03895208	
865.6	0.04255596	0.03911233	
865.8	0.04299254	0.0392725	
866	0.04360643	0.03943259	
866.2	0.04308644	0.0395926	
866.4	0.04350426	0.03975252	
866.6	0.04340881	0.03991236	
866.8	0.04306539	0.04007212	
867	0.04329866	0.0402318	
867.2	0.04352564	0.04039139	
867.4	0.04371773	0.0405509	
867.6	0.04468699	0.04071033	
867.8	0.04521121	0.04086968	
868	0.04585276	0.04102895	
868.2	0.04606684	0.04118814	
868.4	0.04628184	0.04134724	
868.6	0.04657189	0.04150626	
868.8	0.04639427	0.0416652	
869	0.04650818	0.04182406	
869.2	0.04689679	0.04198284	
869.4	0.0470156	0.04214154	
869.6	0.04649995	0.04230015	
869.8	0.04689785	0.04245869	
870	0.04738394	0.04261714	
870.2	0.04689725	0.04277551	
870.4	0.04739281	0.0429338	
870.6	0.04761321	0.04309201	
870.8	0.04770552	0.04325013	
871	0.04846887	0.04340818	
871.2	0.04891011	0.04356614	
871.4	0.04929213	0.04372403	
871.6	0.05003307	0.04388183	
871.8	0.0504589	0.04403955	
872	0.05056563	0.04419719	
872.2	0.05069679	0.04435475	
872.4	0.0506668	0.04451223	
872.6	0.0507575	0.04466963	
872.8	0.05032085	0.04482694	
873	0.05064288	0.04498418	
873.2	0.05097362	0.04514134	
873.4	0.05085828	0.04529841	
873.6	0.0502008	0.04545541	
873.8	0.0504372	0.04561232	
874	0.05076762	0.04576915	
874.2	0.05061809	0.04592591	
874.4	0.05073236	0.04608258	
874.6	0.05111678	0.04623917	
874.8	0.0513928	0.04639568	
875	0.05181525	0.04655211	
875.2	0.05184114	0.04670846	
875.4	0.05158264	0.04686473	
875.6	0.05180923	0.04702092	
875.8	0.05191165	0.04717703	
876	0.05184704	0.04733306	
876.2	0.05216305	0.04748901	
876.4	0.05165801	0.04764488	
876.6	0.05177862	0.04780067	
876.8	0.05185942	0.04795638	
877	0.05274634	0.04811201	
877.2	0.05276972	0.04826756	
877.4	0.05312677	0.04842303	
877.6	0.05278296	0.04857842	
877.8	0.05374186	0.04873374	
878	0.0544045	0.04888897	
878.2	0.05477163	0.04904412	
878.4	0.05557758	0.04919919	
878.6	0.05583088	0.04935418	
878.8	0.05629653	0.04950909	
879	0.05656956	0.04966393	
879.2	0.0560101	0.04981868	
879.4	0.05550466	0.04997336	
879.6	0.05566581	0.05012795	
879.8	0.05514753	0.05028247	
880	0.05458943	0.0504369	
880.2	0.05475105	0.05059126	
880.4	0.05455614	0.05074554	
880.6	0.05490047	0.05089973	
880.8	0.05565249	0.05105385	
881	0.05606024	0.05120789	
881.2	0.05632042	0.05136186	
881.4	0.05691207	0.05151574	
881.6	0.05703836	0.05166954	
881.8	0.05818731	0.05182326	
882	0.05853251	0.05197691	
882.2	0.05945783	0.05213048	
882.4	0.06027914	0.05228396	
882.6	0.06021577	0.05243737	
882.8	0.06052975	0.0525907	
883	0.06050239	0.05274395	
883.2	0.06054199	0.05289713	
883.4	0.06035606	0.05305022	
883.6	0.06045722	0.05320324	
883.8	0.05987904	0.05335617	
884	0.05988249	0.05350903	
884.2	0.06031597	0.05366181	
884.4	0.06029609	0.05381451	
884.6	0.06049616	0.05396714	
884.8	0.06076322	0.05411968	
885	0.06058024	0.05427215	
885.2	0.06067061	0.05442454	
885.4	0.0603462	0.05457685	
885.6	0.06049668	0.05472908	
885.8	0.06012864	0.05488123	
886	0.06069102	0.05503331	
886.2	0.06183489	0.0551853	
886.4	0.06171265	0.05533722	
886.6	0.06130439	0.05548907	
886.8	0.06143045	0.05564083	
887	0.0616819	0.05579251	
887.2	0.0621704	0.05594412	
887.4	0.06211765	0.05609565	
887.6	0.06195887	0.0562471	
887.8	0.06191389	0.05639848	
888	0.06261041	0.05654978	
888.2	0.06288308	0.056701	
888.4	0.06291847	0.05685214	
888.6	0.06266436	0.0570032	
888.8	0.06271062	0.05715419	
889	0.0626779	0.0573051	
889.2	0.06363418	0.05745593	
889.4	0.06380282	0.05760668	
889.6	0.06419168	0.05775736	
889.8	0.06454387	0.05790796	
890	0.06554768	0.05805848	
890.2	0.06627522	0.05820892	
890.4	0.06648546	0.05835929	
890.6	0.0664816	0.05850958	
890.8	0.06704094	0.0586598	
891	0.06673395	0.05880993	
891.2	0.06654011	0.05895999	
891.4	0.0664497	0.05910997	
891.6	0.06629865	0.05925988	
891.8	0.06619905	0.05940971	
892	0.06634888	0.05955946	
892.2	0.06580907	0.05970913	
892.4	0.06515349	0.05985873	
892.6	0.06462543	0.06000825	
892.8	0.06507216	0.06015769	
893	0.06587487	0.06030706	
893.2	0.06654541	0.06045635	
893.4	0.06636857	0.06060557	
893.6	0.06665478	0.0607547	
893.8	0.06697373	0.06090376	
894	0.06737111	0.06105275	
894.2	0.06797739	0.06120166	
894.4	0.06819067	0.06135049	
894.6	0.06805078	0.06149924	
894.8	0.06868648	0.06164792	
895	0.06836688	0.06179652	
895.2	0.06866678	0.06194505	
895.4	0.06927655	0.0620935	
895.6	0.06921311	0.06224187	
895.8	0.06902891	0.06239017	
896	0.06895514	0.06253839	
896.2	0.06858785	0.06268654	
896.4	0.06856181	0.06283461	
896.6	0.06876418	0.0629826	
896.8	0.06928207	0.06313052	
897	0.06963149	0.06327836	
897.2	0.06971423	0.06342612	
897.4	0.06998299	0.06357381	
897.6	0.07019725	0.06372143	
897.8	0.07043141	0.06386897	
898	0.07115892	0.06401643	
898.2	0.07171647	0.06416382	
898.4	0.07162559	0.06431113	
898.6	0.07182139	0.06445836	
898.8	0.07256131	0.06460552	
899	0.0726462	0.06475261	
899.2	0.07308918	0.06489961	
899.4	0.07301963	0.06504655	
899.6	0.07271419	0.06519341	
899.8	0.07299225	0.06534019	
900	0.072343	0.0654869	
900.2	0.07203945	0.06563353	
900.4	0.07238143	0.06578008	
900.6	0.07237788	0.06592657	
900.8	0.07224359	0.06607297	
901	0.07207329	0.0662193	
901.2	0.07193272	0.06636556	
901.4	0.07180475	0.06651174	
901.6	0.07164722	0.06665785	
901.8	0.07159417	0.06680388	
902	0.07240993	0.06694983	
902.2	0.07264249	0.06709571	
902.4	0.07288423	0.06724152	
902.6	0.07347689	0.06738725	
902.8	0.07428955	0.06753291	
903	0.07463924	0.06767849	
903.2	0.07495275	0.067824	
903.4	0.07506676	0.06796943	
903.6	0.07559452	0.06811479	
903.8	0.07609645	0.06826007	
904	0.07586899	0.06840528	
904.2	0.07603381	0.06855041	
904.4	0.07616765	0.06869547	
904.6	0.07622902	0.06884046	
904.8	0.07593662	0.06898537	
905	0.07616645	0.0691302	
905.2	0.0761779	0.06927496	
905.4	0.07657176	0.06941965	
905.6	0.07639948	0.06956426	
905.8	0.07693803	0.0697088	
906	0.07752302	0.06985327	
906.2	0.0769897	0.06999766	
906.4	0.07706765	0.07014198	
906.6	0.0770998	0.07028622	
906.8	0.07723213	0.07043039	
907	0.07746047	0.07057448	
907.2	0.07749089	0.0707185	
907.4	0.07802025	0.07086245	
907.6	0.07807328	0.07100632	
907.8	0.0780513	0.07115012	
908	0.07767521	0.07129385	
908.2	0.07693621	0.0714375	
908.4	0.07666821	0.07158107	
908.6	0.07708764	0.07172458	
908.8	0.07689652	0.07186801	
909	0.07751121	0.07201136	
909.2	0.07804045	0.07215465	
909.4	0.07787058	0.07229786	
909.6	0.0775789	0.07244099	
909.8	0.07782615	0.07258406	
910	0.0776089	0.07272704	
910.2	0.07768394	0.07286996	
910.4	0.07854941	0.0730128	
910.6	0.0794621	0.07315557	
910.8	0.08027751	0.07329827	
911	0.0804287	0.07344089	
911.2	0.08059118	0.07358344	
911.4	0.08106622	0.07372591	
911.6	0.08125477	0.07386832	
911.8	0.08113859	0.07401065	
912	0.08094175	0.0741529	
912.2	0.08122888	0.07429509	
912.4	0.0813743	0.0744372	
912.6	0.08125931	0.07457924	
912.8	0.0813468	0.0747212	
913	0.08173997	0.07486309	
913.2	0.08177921	0.07500491	
913.4	0.08140994	0.07514666	
913.6	0.08157686	0.07528833	
913.8	0.08184132	0.07542993	
914	0.08209861	0.07557146	
914.2	0.08231499	0.07571292	
914.4	0.08248861	0.0758543	
914.6	0.08253233	0.07599561	
914.8	0.08279971	0.07613685	
915	0.08159701	0.07627801	
915.2	0.08215994	0.07641911	
915.4	0.08227195	0.07656013	
915.6	0.08248219	0.07670108	
915.8	0.08229285	0.07684195	
916	0.08272524	0.07698276	
916.2	0.08325101	0.07712349	
916.4	0.08300902	0.07726415	
916.6	0.08331189	0.07740473	
916.8	0.08419384	0.07754525	
917	0.08430952	0.07768569	
917.2	0.08497445	0.07782606	
917.4	0.08549955	0.07796636	
917.6	0.08598903	0.07810658	
917.8	0.08592128	0.07824674	
918	0.08615906	0.07838682	
918.2	0.08618206	0.07852683	
918.4	0.08647392	0.07866677	
918.6	0.08668385	0.07880664	
918.8	0.08704571	0.07894643	
919	0.08659524	0.07908616	
919.2	0.08723766	0.07922581	
919.4	0.08685835	0.07936539	
919.6	0.08661694	0.0795049	
919.8	0.08607645	0.07964433	
920	0.08607138	0.0797837	
920.2	0.0859536	0.07992299	
920.4	0.0859518	0.08006221	
920.6	0.08609177	0.08020136	
920.8	0.08651656	0.08034044	
921	0.08654769	0.08047945	
921.2	0.08664789	0.08061839	
921.4	0.08624378	0.08075725	
921.6	0.08641091	0.08089605	
921.8	0.08620167	0.08103477	
922	0.08624852	0.08117342	
922.2	0.08628131	0.081312	
922.4	0.08712752	0.08145051	
922.6	0.08729306	0.08158895	
922.8	0.08800029	0.08172731	
923	0.08812717	0.08186561	
923.2	0.08896772	0.08200383	
923.4	0.08871445	0.08214199	
923.6	0.08866586	0.08228007	
923.8	0.0888428	0.08241808	
924	0.08961109	0.08255603	
924.2	0.08967365	0.0826939	
924.4	0.09011681	0.0828317	
924.6	0.09061277	0.08296942	
924.8	0.09143464	0.08310708	
925	0.09129026	0.08324467	
925.2	0.0909109	0.08338219	
925.4	0.0906101	0.08351963	
925.6	0.09045518	0.08365701	
925.8	0.09013427	0.08379432	
926	0.08954763	0.08393155	
926.2	0.09006598	0.08406871	
926.4	0.09044476	0.08420581	
926.6	0.09076576	0.08434283	
926.8	0.0908828	0.08447979	
927	0.09114364	0.08461667	
927.2	0.09145812	0.08475348	
927.4	0.09098937	0.08489022	
927.6	0.09128876	0.0850269	
927.8	0.09135739	0.0851635	
928	0.09130956	0.08530003	
928.2	0.09162906	0.08543649	
928.4	0.09188013	0.08557289	
928.6	0.09237764	0.08570921	
928.8	0.09300137	0.08584546	
929	0.09266625	0.08598164	
929.2	0.09264359	0.08611775	
929.4	0.0923029	0.0862538	
929.6	0.09248293	0.08638977	
929.8	0.09285885	0.08652567	
930	0.09259301	0.0866615	
930.2	0.0934601	0.08679727	
930.4	0.09350882	0.08693296	
930.6	0.09360635	0.08706859	
930.8	0.09351494	0.08720414	
931	0.0940077	0.08733962	
931.2	0.09412114	0.08747504	
931.4	0.09447339	0.08761039	
931.6	0.09412448	0.08774566	
931.8	0.09408914	0.08788087	
932	0.09417509	0.08801601	
932.2	0.09458874	0.08815107	
932.4	0.09465282	0.08828607	
932.6	0.09495257	0.088421	
932.8	0.09495103	0.08855586	
933	0.09502252	0.08869065	
933.2	0.09490749	0.08882537	
933.4	0.09492061	0.08896003	
933.6	0.09546518	0.08909461	
933.8	0.09539326	0.08922913	
934	0.09518728	0.08936357	
934.2	0.0959704	0.08949795	
934.4	0.09590588	0.08963225	
934.6	0.09566172	0.08976649	
934.8	0.09613553	0.08990066	
935	0.09674047	0.09003476	
935.2	0.09685923	0.09016879	
935.4	0.09714711	0.09030276	
935.6	0.09676597	0.09043665	
935.8	0.09738195	0.09057048	
936	0.09750525	0.09070423	
936.2	0.0975515	0.09083792	
936.4	0.09733099	0.09097154	
936.6	0.0971529	0.09110509	
936.8	0.09702202	0.09123858	
937	0.09746396	0.09137199	
937.2	0.09750226	0.09150533	
937.4	0.0980551	0.09163861	
937.6	0.09797396	0.09177182	
937.8	0.09780611	0.09190496	
938	0.09813298	0.09203803	
938.2	0.09825869	0.09217104	
938.4	0.09827478	0.09230397	
938.6	0.0988167	0.09243684	
938.8	0.09914197	0.09256964	
939	0.09958129	0.09270237	
939.2	0.09965795	0.09283503	
939.4	0.09977211	0.09296762	
939.6	0.09917839	0.09310015	
939.8	0.09937226	0.09323261	
940	0.0992236	0.093365	
940.2	0.0990622	0.09349732	
940.4	0.09917335	0.09362958	
940.6	0.09958379	0.09376176	
940.8	0.09957908	0.09389388	
941	0.09985289	0.09402593	
941.2	0.10048907	0.09415792	
941.4	0.10020557	0.09428983	
941.6	0.10003585	0.09442168	
941.8	0.10006306	0.09455346	
942	0.100248	0.09468517	
942.2	0.10037799	0.09481682	
942.4	0.10081298	0.09494839	
942.6	0.10124628	0.0950799	
942.8	0.1011827	0.09521135	
943	0.10139469	0.09534272	
943.2	0.10127195	0.09547403	
943.4	0.10166962	0.09560527	
943.6	0.10166574	0.09573644	
943.8	0.10225415	0.09586755	
944	0.10293872	0.09599858	
944.2	0.10341918	0.09612955	
944.4	0.10365212	0.09626046	
944.6	0.10365096	0.09639129	
944.8	0.1036109	0.09652206	
945	0.10397311	0.09665277	
945.2	0.10405078	0.0967834	
945.4	0.10339973	0.09691397	
945.6	0.10358312	0.09704447	
945.8	0.10359537	0.0971749	
946	0.1031528	0.09730527	
946.2	0.10315635	0.09743557	
946.4	0.10311123	0.0975658	
946.6	0.10333022	0.09769597	
946.8	0.10392474	0.09782607	
947	0.10388823	0.0979561	
947.2	0.10432252	0.09808607	
947.4	0.10500453	0.09821597	
947.6	0.10472317	0.0983458	
947.8	0.10446265	0.09847556	
948	0.10496288	0.09860526	
948.2	0.10551402	0.0987349	
948.4	0.10588565	0.09886446	
948.6	0.10608219	0.09899396	
948.8	0.10622659	0.0991234	
949	0.10634198	0.09925276	
949.2	0.10599279	0.09938206	
949.4	0.10582492	0.0995113	
949.6	0.10609256	0.09964046	
949.8	0.10617875	0.09976957	
950	0.10600183	0.0998986	
950.2	0.10643854	0.10002757	
950.4	0.10658854	0.10015647	
950.6	0.10683021	0.10028531	
950.8	0.10716043	0.10041408	
951	0.10719639	0.10054278	
951.2	0.10762293	0.10067142	
951.4	0.10747529	0.10079999	
951.6	0.10737961	0.1009285	
951.8	0.10738157	0.10105694	
952	0.10805625	0.10118531	
952.2	0.10915344	0.10131362	
952.4	0.10932078	0.10144186	
952.6	0.10923888	0.10157004	
952.8	0.10925556	0.10169815	
953	0.10925042	0.1018262	
953.2	0.10848266	0.10195418	
953.4	0.10928545	0.10208209	
953.6	0.10955839	0.10220994	
953.8	0.11049128	0.10233772	
954	0.11078479	0.10246544	
954.2	0.11088641	0.10259309	
954.4	0.11105726	0.10272068	
954.6	0.11101097	0.1028482	
954.8	0.11091178	0.10297565	
955	0.1113622	0.10310304	
955.2	0.11127319	0.10323036	
955.4	0.11097843	0.10335762	
955.6	0.11109135	0.10348482	
955.8	0.11085288	0.10361194	
956	0.11073528	0.10373901	
956.2	0.11119081	0.103866	
956.4	0.11028517	0.10399294	
956.6	0.10950582	0.1041198	
956.8	0.10899079	0.10424661	
957	0.10832728	0.10437334	
957.2	0.10812074	0.10450002	
957.4	0.10884033	0.10462662	
957.6	0.10851305	0.10475316	
957.8	0.10922627	0.10487964	
958	0.10909352	0.10500605	
958.2	0.10951721	0.1051324	
958.4	0.10973579	0.10525868	
958.6	0.11034118	0.1053849	
958.8	0.11085652	0.10551105	
959	0.11171716	0.10563714	
959.2	0.11208219	0.10576317	
959.4	0.11247143	0.10588912	
959.6	0.11294135	0.10601502	
959.8	0.11264745	0.10614085	
960	0.11275153	0.10626661	
960.2	0.11239616	0.10639231	
960.4	0.11189673	0.10651795	
960.6	0.11154723	0.10664352	
960.8	0.1118196	0.10676903	
961	0.11221678	0.10689447	
961.2	0.112552	0.10701985	
961.4	0.11246074	0.10714516	
961.6	0.11242503	0.10727041	
961.8	0.11259697	0.10739559	
962	0.11271849	0.10752072	
962.2	0.11344587	0.10764577	
962.4	0.1140927	0.10777076	
962.6	0.11451546	0.10789569	
962.8	0.11473238	0.10802056	
963	0.11513682	0.10814536	
963.2	0.11524858	0.10827009	
963.4	0.11520391	0.10839476	
963.6	0.11529641	0.10851937	
963.8	0.11493627	0.10864392	
964	0.11510688	0.1087684	
964.2	0.11469634	0.10889281	
964.4	0.11491149	0.10901716	
964.6	0.1149528	0.10914145	
964.8	0.1160226	0.10926568	
965	0.11656073	0.10938984	
965.2	0.11658247	0.10951393	
965.4	0.11649308	0.10963797	
965.6	0.11637012	0.10976194	
965.8	0.11681954	0.10988584	
966	0.1174217	0.11000969	
966.2	0.11790442	0.11013347	
966.4	0.11805416	0.11025718	
966.6	0.11815816	0.11038083	
966.8	0.11884336	0.11050442	
967	0.11846299	0.11062795	
967.2	0.11819235	0.11075141	
967.4	0.1185315	0.11087481	
967.6	0.11804166	0.11099814	
967.8	0.1175586	0.11112141	
968	0.11733557	0.11124462	
968.2	0.11680746	0.11136777	
968.4	0.11662442	0.11149085	
968.6	0.11674116	0.11161387	
968.8	0.11733718	0.11173682	
969	0.11708782	0.11185972	
969.2	0.11662835	0.11198254	
969.4	0.11671667	0.11210531	
969.6	0.11666774	0.11222801	
969.8	0.11672788	0.11235065	
970	0.11682687	0.11247323	
970.2	0.11682065	0.11259575	
970.4	0.11670051	0.1127182	
970.6	0.11684545	0.11284059	
970.8	0.11728614	0.11296291	
971	0.11673315	0.11308518	
971.2	0.11723055	0.11320738	
971.4	0.11750846	0.11332951	
971.6	0.1170002	0.11345159	
971.8	0.11742547	0.1135736	
972	0.11739175	0.11369555	
972.2	0.11784104	0.11381744	
972.4	0.11841889	0.11393926	
972.6	0.11878718	0.11406102	
972.8	0.11942451	0.11418272	
973	0.1195423	0.11430436	
973.2	0.11971438	0.11442593	
973.4	0.12000818	0.11454745	
973.6	0.11960694	0.1146689	
973.8	0.12010524	0.11479028	
974	0.1207921	0.11491161	
974.2	0.12067065	0.11503287	
974.4	0.12083677	0.11515407	
974.6	0.12169518	0.11527521	
974.8	0.12172433	0.11539629	
975	0.1215461	0.1155173	
975.2	0.12118292	0.11563825	
975.4	0.12060601	0.11575914	
975.6	0.12072601	0.11587997	
975.8	0.12060202	0.11600074	
976	0.12020384	0.11612144	
976.2	0.12076069	0.11624208	
976.4	0.12074906	0.11636266	
976.6	0.12078115	0.11648318	
976.8	0.12098374	0.11660364	
977	0.12093843	0.11672403	
977.2	0.12061235	0.11684436	
977.4	0.12045951	0.11696464	
977.6	0.12067252	0.11708484	
977.8	0.12110791	0.11720499	
978	0.12160285	0.11732508	
978.2	0.12175064	0.1174451	
978.4	0.12213701	0.11756506	
978.6	0.12265071	0.11768496	
978.8	0.12257138	0.1178048	
979	0.12275259	0.11792458	
979.2	0.12273561	0.1180443	
979.4	0.1230173	0.11816395	
979.6	0.12342865	0.11828355	
979.8	0.12352284	0.11840308	
980	0.12371722	0.11852255	
980.2	0.12384226	0.11864196	
980.4	0.1243645	0.11876131	
980.6	0.1245914	0.11888059	
980.8	0.12420192	0.11899982	
981	0.1243271	0.11911898	
981.2	0.12433729	0.11923809	
981.4	0.12411269	0.11935713	
981.6	0.12395483	0.11947611	
981.8	0.12360759	0.11959503	
982	0.12392428	0.11971389	
982.2	0.12334869	0.11983269	
982.4	0.12373731	0.11995142	
982.6	0.12403254	0.1200701	
982.8	0.12452579	0.12018872	
983	0.12532534	0.12030727	
983.2	0.12621595	0.12042576	
983.4	0.12607653	0.1205442	
983.6	0.12659562	0.12066257	
983.8	0.12719491	0.12078088	
984	0.12771369	0.12089913	
984.2	0.12789892	0.12101732	
984.4	0.12848709	0.12113545	
984.6	0.12876295	0.12125352	
984.8	0.12889791	0.12137152	
985	0.1292393	0.12148947	
985.2	0.12894155	0.12160736	
985.4	0.12935521	0.12172518	
985.6	0.12912926	0.12184295	
985.8	0.12869547	0.12196065	
986	0.12863645	0.1220783	
986.2	0.12838113	0.12219588	
986.4	0.12896823	0.12231341	
986.6	0.12870188	0.12243087	
986.8	0.12931227	0.12254827	
987	0.12954071	0.12266562	
987.2	0.12895501	0.1227829	
987.4	0.12819654	0.12290012	
987.6	0.12818294	0.12301728	
987.8	0.12794601	0.12313439	
988	0.12800936	0.12325143	
988.2	0.12779703	0.12336841	
988.4	0.12765392	0.12348533	
988.6	0.12786309	0.1236022	
988.8	0.12795385	0.123719	
989	0.12825144	0.12383574	
989.2	0.12903141	0.12395242	
989.4	0.12926586	0.12406904	
989.6	0.12884491	0.12418561	
989.8	0.12913154	0.12430211	
990	0.12943312	0.12441855	
990.2	0.12945637	0.12453494	
990.4	0.12964326	0.12465126	
990.6	0.12956612	0.12476752	
990.8	0.12975933	0.12488373	
991	0.12949129	0.12499987	
991.2	0.1290636	0.12511596	
991.4	0.12880338	0.12523198	
991.6	0.12928939	0.12534795	
991.8	0.12938602	0.12546385	
992	0.12987894	0.1255797	
992.2	0.12981976	0.12569549	
992.4	0.12983665	0.12581121	
992.6	0.13059894	0.12592688	
992.8	0.13066425	0.12604249	
993	0.13062815	0.12615804	
993.2	0.13035216	0.12627353	
993.4	0.12918888	0.12638896	
993.6	0.12887762	0.12650433	
993.8	0.12915385	0.12661965	
994	0.12895282	0.1267349	
994.2	0.12913037	0.12685009	
994.4	0.1294022	0.12696523	
994.6	0.12932102	0.1270803	
994.8	0.1292806	0.12719532	
995	0.12939679	0.12731028	
995.2	0.12978072	0.12742518	
995.4	0.13025906	0.12754002	
995.6	0.1314241	0.1276548	
995.8	0.13176855	0.12776952	
996	0.13231045	0.12788418	
996.2	0.13281679	0.12799879	
996.4	0.13280912	0.12811333	
996.6	0.13259414	0.12822782	
996.8	0.13201562	0.12834225	
997	0.13198774	0.12845662	
997.2	0.13129942	0.12857093	
997.4	0.13073215	0.12868518	
997.6	0.13028672	0.12879937	
997.8	0.13101764	0.12891351	
998	0.13079404	0.12902758	
998.2	0.13113304	0.1291416	
998.4	0.13131249	0.12925556	
998.6	0.1315454	0.12936946	
998.8	0.13182709	0.1294833	
999	0.13243133	0.12959708	
999.2	0.13299046	0.12971081	
999.4	0.1335571	0.12982448	
999.6	0.13445361	0.12993808	
999.8	0.13433535	0.13005163	
1000	0.13418861	0.13016513	
1000.2	0.13461137	0.13027856	
1000.4	0.13377352	0.13039193	
1000.6	0.13379468	0.13050525	
1000.8	0.13401424	0.13061851	
1001	0.13435346	0.13073171	
1001.2	0.13459732	0.13084485	
1001.4	0.13474845	0.13095794	
1001.6	0.13448225	0.13107096	
1001.8	0.13504419	0.13118393	
1002	0.13482183	0.13129684	
1002.2	0.13547673	0.1314097	
1002.4	0.13585633	0.13152249	
1002.6	0.13605066	0.13163523	
1002.8	0.13573267	0.13174791	
1003	0.13608231	0.13186053	
1003.2	0.13636342	0.13197309	
1003.4	0.1367044	0.1320856	
1003.6	0.13694493	0.13219804	
1003.8	0.13676227	0.13231043	
1004	0.13680049	0.13242277	
1004.2	0.13641832	0.13253504	
1004.4	0.13571835	0.13264726	
1004.6	0.13613731	0.13275942	
1004.8	0.13619772	0.13287152	
1005	0.13670556	0.13298356	
1005.2	0.13719309	0.13309555	
1005.4	0.13704203	0.13320748	
1005.6	0.1369052	0.13331935	
1005.8	0.13647258	0.13343117	
1006	0.13675309	0.13354292	
1006.2	0.13658741	0.13365462	
1006.4	0.13652035	0.13376627	
1006.6	0.13666172	0.13387785	
1006.8	0.1371221	0.13398938	
1007	0.13799187	0.13410085	
1007.2	0.13817736	0.13421226	
1007.4	0.13873002	0.13432362	
1007.6	0.13880583	0.13443492	
1007.8	0.13906702	0.13454616	
1008	0.13861368	0.13465734	
1008.2	0.13858606	0.13476847	
1008.4	0.13873698	0.13487954	
1008.6	0.13878829	0.13499056	
1008.8	0.13846798	0.13510151	
1009	0.1384651	0.13521241	
1009.2	0.13851139	0.13532325	
1009.4	0.13867526	0.13543404	
1009.6	0.13842721	0.13554477	
1009.8	0.13820914	0.13565544	
1010	0.1383003	0.13576606	
1010.2	0.13763518	0.13587662	
1010.4	0.13796491	0.13598712	
1010.6	0.13807338	0.13609756	
1010.8	0.13830682	0.13620795	
1011	0.13773041	0.13631828	
1011.2	0.13711425	0.13642856	
1011.4	0.13755364	0.13653878	
1011.6	0.13752626	0.13664894	
1011.8	0.13803566	0.13675904	
1012	0.1382182	0.13686909	
1012.2	0.1386828	0.13697908	
1012.4	0.13860018	0.13708902	
1012.6	0.13931359	0.1371989	
1012.8	0.13982326	0.13730872	
1013	0.14031193	0.13741849	
1013.2	0.14138616	0.1375282	
1013.4	0.14242543	0.13763785	
1013.6	0.14314529	0.13774745	
1013.8	0.14350213	0.13785699	
1014	0.14334857	0.13796648	
1014.2	0.1431802	0.13807591	
1014.4	0.14304383	0.13818528	
1014.6	0.14241683	0.1382946	
1014.8	0.14199881	0.13840386	
1015	0.1411749	0.13851306	
1015.2	0.14092938	0.13862221	
1015.4	0.14098882	0.1387313	
1015.6	0.14064904	0.13884034	
1015.8	0.14076504	0.13894932	
1016	0.14000501	0.13905825	
1016.2	0.13961834	0.13916712	
1016.4	0.13977807	0.13927593	
1016.6	0.14005733	0.13938469	
1016.8	0.1396301	0.13949339	
1017	0.13998282	0.13960203	
1017.2	0.14034788	0.13971062	
1017.4	0.14080912	0.13981916	
1017.6	0.14142583	0.13992763	
1017.8	0.14181168	0.14003606	
1018	0.14178385	0.14014442	
1018.2	0.14205065	0.14025273	
1018.4	0.14228793	0.14036099	
1018.6	0.14272543	0.14046919	
1018.8	0.14340466	0.14057733	
1019	0.14378132	0.14068542	
1019.2	0.14370032	0.14079346	
1019.4	0.14420278	0.14090143	
1019.6	0.14420429	0.14100936	
1019.8	0.14430915	0.14111722	
1020	0.14356954	0.14122504	
1020.2	0.14387823	0.14133279	
1020.4	0.14385913	0.14144049	
1020.6	0.14355493	0.14154814	
1020.8	0.14279411	0.14165573	
1021	0.14216923	0.14176327	
1021.2	0.14212047	0.14187075	
1021.4	0.14228903	0.14197817	
1021.6	0.1425928	0.14208554	
1021.8	0.14281447	0.14219286	
1022	0.14282607	0.14230012	
1022.2	0.14305178	0.14240732	
1022.4	0.14340707	0.14251447	
1022.6	0.14373127	0.14262157	
1022.8	0.14377666	0.14272861	
1023	0.14387052	0.14283559	
1023.2	0.14405625	0.14294252	
1023.4	0.14498216	0.1430494	
1023.6	0.14468083	0.14315622	
1023.8	0.14523552	0.14326298	
1024	0.14516674	0.14336969	
1024.2	0.14549612	0.14347635	
1024.4	0.14593167	0.14358295	
1024.6	0.14582311	0.14368949	
1024.8	0.14550632	0.14379599	
1025	0.14535816	0.14390242	
1025.2	0.14576644	0.14400881	
1025.4	0.14611368	0.14411513	
1025.6	0.14633192	0.14422141	
1025.8	0.14675915	0.14432762	
1026	0.14738324	0.14443379	
1026.2	0.14770299	0.1445399	
1026.4	0.14744743	0.14464595	
1026.6	0.14688895	0.14475195	
1026.8	0.14684635	0.1448579	
1027	0.14647066	0.14496379	
1027.2	0.14619089	0.14506963	
1027.4	0.14557179	0.14517541	
1027.6	0.14508525	0.14528114	
1027.8	0.14549789	0.14538682	
1028	0.14564385	0.14549244	
1028.2	0.14572165	0.145598	
1028.4	0.14580254	0.14570351	
1028.6	0.14567293	0.14580897	
1028.8	0.14584344	0.14591438	
1029	0.14578288	0.14601973	
1029.2	0.14587977	0.14612502	
1029.4	0.14660571	0.14623026	
1029.6	0.14711738	0.14633545	
1029.8	0.14807071	0.14644058	
1030	0.14822529	0.14654566	
1030.2	0.14864262	0.14665069	
1030.4	0.14802768	0.14675566	
1030.6	0.14784211	0.14686058	
1030.8	0.14754433	0.14696544	
1031	0.14692718	0.14707025	
1031.2	0.14696973	0.14717501	
1031.4	0.14704673	0.14727971	
1031.6	0.14767707	0.14738436	
1031.8	0.14795237	0.14748896	
1032	0.14802645	0.1475935	
1032.2	0.14791905	0.14769798	
1032.4	0.14843023	0.14780242	
1032.6	0.14884819	0.1479068	
1032.8	0.14953664	0.14801113	
1033	0.15004257	0.1481154	
1033.2	0.15061398	0.14821962	
1033.4	0.15112053	0.14832379	
1033.6	0.15172793	0.1484279	
1033.8	0.15215195	0.14853196	
1034	0.15225269	0.14863596	
1034.2	0.15317091	0.14873992	
1034.4	0.1529428	0.14884382	
1034.6	0.15297357	0.14894766	
1034.8	0.1531231	0.14905145	
1035	0.15329546	0.14915519	
1035.2	0.15390475	0.14925888	
1035.4	0.15410652	0.14936251	
1035.6	0.15372577	0.14946609	
1035.8	0.15353609	0.14956962	
1036	0.15358246	0.14967309	
1036.2	0.15353532	0.14977651	
1036.4	0.15324155	0.14987988	
1036.6	0.15324972	0.14998319	
1036.8	0.15301345	0.15008645	
1037	0.15307688	0.15018966	
1037.2	0.15254266	0.15029282	
1037.4	0.15210851	0.15039592	
1037.6	0.15235529	0.15049897	
1037.8	0.15221576	0.15060197	
1038	0.15233934	0.15070491	
1038.2	0.1524799	0.1508078	
1038.4	0.15229965	0.15091064	
1038.6	0.15259399	0.15101342	
1038.8	0.15316352	0.15111616	
1039	0.15359649	0.15121884	
1039.2	0.15431905	0.15132146	
1039.4	0.15460015	0.15142404	
1039.6	0.15469746	0.15152656	
1039.8	0.15486986	0.15162903	
1040	0.15492278	0.15173144	
1040.2	0.15475972	0.15183381	
1040.4	0.15468212	0.15193612	
1040.6	0.15481612	0.15203838	
1040.8	0.15401981	0.15214058	
1041	0.15445942	0.15224274	
1041.2	0.15378898	0.15234484	
1041.4	0.1537434	0.15244689	
1041.6	0.15383971	0.15254888	
1041.8	0.15331449	0.15265083	
1042	0.15326426	0.15275272	
1042.2	0.15281908	0.15285456	
1042.4	0.15326701	0.15295635	
1042.6	0.15335078	0.15305808	
1042.8	0.15363141	0.15315976	
1043	0.15422823	0.15326139	
1043.2	0.15502704	0.15336297	
1043.4	0.15512332	0.1534645	
1043.6	0.15491533	0.15356597	
1043.8	0.15498299	0.1536674	
1044	0.15525651	0.15376877	
1044.2	0.15555119	0.15387008	
1044.4	0.1554042	0.15397135	
1044.6	0.15493249	0.15407256	
1044.8	0.15451698	0.15417373	
1045	0.15471848	0.15427484	
1045.2	0.15405608	0.15437589	
1045.4	0.15383332	0.1544769	
1045.6	0.15387451	0.15457786	
1045.8	0.15338182	0.15467876	
1046	0.15350995	0.15477961	
1046.2	0.15375786	0.15488041	
1046.4	0.15410216	0.15498116	
1046.6	0.15436118	0.15508185	
1046.8	0.15504891	0.1551825	
1047	0.15548783	0.15528309	
1047.2	0.15561383	0.15538363	
1047.4	0.15572133	0.15548412	
1047.6	0.15585325	0.15558456	
1047.8	0.15680156	0.15568494	
1048	0.1567431	0.15578528	
1048.2	0.15664562	0.15588556	
1048.4	0.15668535	0.15598579	
1048.6	0.15681574	0.15608597	
1048.8	0.15627231	0.1561861	
1049	0.15585768	0.15628618	
1049.2	0.15598956	0.1563862	
1049.4	0.15599804	0.15648618	
1049.6	0.1562989	0.1565861	
1049.8	0.15664335	0.15668597	
1050	0.15671877	0.15678579	
1050.2	0.15712251	0.15688556	
1050.4	0.15751048	0.15698528	
1050.6	0.15811548	0.15708495	
1050.8	0.15816733	0.15718456	
1051	0.15876944	0.15728413	
1051.2	0.15948715	0.15738364	
1051.4	0.15996216	0.1574831	
1051.6	0.15998213	0.15758252	
1051.8	0.16050591	0.15768188	
1052	0.15973329	0.15778119	
1052.2	0.1596335	0.15788044	
1052.4	0.15968038	0.15797965	
1052.6	0.15856705	0.15807881	
1052.8	0.15783432	0.15817791	
1053	0.15805874	0.15827697	
1053.2	0.15833645	0.15837597	
1053.4	0.15766841	0.15847493	
1053.6	0.1577986	0.15857383	
1053.8	0.1579556	0.15867268	
1054	0.1579326	0.15877148	
1054.2	0.15767712	0.15887023	
1054.4	0.15762975	0.15896893	
1054.6	0.15770604	0.15906758	
1054.8	0.15844682	0.15916618	
1055	0.15935553	0.15926473	
1055.2	0.15990125	0.15936322	
1055.4	0.16009631	0.15946167	
1055.6	0.1601561	0.15956007	
1055.8	0.16050589	0.15965841	
1056	0.16059995	0.15975671	
1056.2	0.1606985	0.15985495	
1056.4	0.16066465	0.15995315	
1056.6	0.16046872	0.16005129	
1056.8	0.16084297	0.16014938	
1057	0.16098582	0.16024743	
1057.2	0.16070416	0.16034542	
1057.4	0.16047807	0.16044336	
1057.6	0.16073461	0.16054125	
1057.8	0.16017481	0.16063909	
1058	0.15979968	0.16073689	
1058.2	0.15883745	0.16083463	
1058.4	0.15921064	0.16093232	
1058.6	0.15941304	0.16102996	
1058.8	0.16035527	0.16112755	
1059	0.16083882	0.16122509	
1059.2	0.16166093	0.16132258	
1059.4	0.16180217	0.16142002	
1059.6	0.16232938	0.16151741	
1059.8	0.16321541	0.16161475	
1060	0.16413971	0.16171205	
1060.2	0.16390329	0.16180929	
1060.4	0.16402157	0.16190648	
1060.6	0.16416494	0.16200362	
1060.8	0.16426328	0.16210071	
1061	0.16445198	0.16219775	
1061.2	0.16428292	0.16229474	
1061.4	0.16383421	0.16239168	
1061.6	0.16406837	0.16248858	
1061.8	0.16406757	0.16258542	
1062	0.16454778	0.16268221	
1062.2	0.16457842	0.16277895	
1062.4	0.1646572	0.16287565	
1062.6	0.16461474	0.16297229	
1062.8	0.16491757	0.16306888	
1063	0.16507927	0.16316543	
1063.2	0.16513378	0.16326192	
1063.4	0.16486026	0.16335837	
1063.6	0.16539678	0.16345477	
1063.8	0.16556233	0.16355111	
1064	0.1651271	0.16364741	
1064.2	0.16465822	0.16374366	
1064.4	0.16416148	0.16383985	
1064.6	0.16432372	0.163936	
1064.8	0.16439911	0.1640321	
1065	0.1642574	0.16412815	
1065.2	0.16450825	0.16422415	
1065.4	0.1644342	0.1643201	
1065.6	0.16534833	0.16441601	
1065.8	0.16558455	0.16451186	
1066	0.16550205	0.16460766	
1066.2	0.1659329	0.16470342	
1066.4	0.16565047	0.16479912	
1066.6	0.16629644	0.16489478	
1066.8	0.16679518	0.16499039	
1067	0.16722228	0.16508594	
1067.2	0.16712517	0.16518145	
1067.4	0.16733697	0.16527691	
1067.6	0.16743786	0.16537232	
1067.8	0.16716102	0.16546769	
1068	0.1669382	0.165563	
1068.2	0.16733849	0.16565826	
1068.4	0.16726014	0.16575348	
1068.6	0.16743968	0.16584865	
1068.8	0.16763882	0.16594376	
1069	0.16714177	0.16603883	
1069.2	0.16750488	0.16613385	
1069.4	0.16702746	0.16622882	
1069.6	0.16712293	0.16632375	
1069.8	0.16687037	0.16641862	
1070	0.16733914	0.16651345	
1070.2	0.167931	0.16660822	
1070.4	0.16740646	0.16670295	
1070.6	0.1680976	0.16679763	
1070.8	0.16814303	0.16689226	
1071	0.16769305	0.16698684	
1071.2	0.1673411	0.16708137	
1071.4	0.16702074	0.16717586	
1071.6	0.16674547	0.1672703	
1071.8	0.16688489	0.16736468	
1072	0.16722965	0.16745902	
1072.2	0.1675337	0.16755331	
1072.4	0.16783024	0.16764756	
1072.6	0.16739088	0.16774175	
1072.8	0.16761475	0.1678359	
1073	0.1670577	0.16792999	
1073.2	0.16778616	0.16802404	
1073.4	0.16774146	0.16811804	
1073.6	0.16776192	0.168212	
1073.8	0.16808139	0.1683059	
1074	0.16829619	0.16839976	
1074.2	0.16830826	0.16849357	
1074.4	0.1683389	0.16858733	
1074.6	0.16830955	0.16868104	
1074.8	0.16796153	0.1687747	
1075	0.16808483	0.16886832	
1075.2	0.1680378	0.16896189	
1075.4	0.16800057	0.1690554	
1075.6	0.16851052	0.16914888	
1075.8	0.16926884	0.1692423	
1076	0.1698994	0.16933568	
1076.2	0.16982644	0.169429	
1076.4	0.17019503	0.16952228	
1076.6	0.16968648	0.16961552	
1076.8	0.16975726	0.1697087	
1077	0.169704	0.16980184	
1077.2	0.17040545	0.16989492	
1077.4	0.17036852	0.16998797	
1077.6	0.17001276	0.17008096	
1077.8	0.17050511	0.1701739	
1078	0.17086066	0.1702668	
1078.2	0.17142141	0.17035965	
1078.4	0.17117794	0.17045245	
1078.6	0.1707758	0.17054521	
1078.8	0.17083745	0.17063791	
1079	0.17084055	0.17073057	
1079.2	0.17063398	0.17082319	
1079.4	0.17024916	0.17091575	
1079.6	0.17101887	0.17100827	
1079.8	0.17137982	0.17110074	
1080	0.17127753	0.17119316	
1080.2	0.17095923	0.17128553	
1080.4	0.17130036	0.17137786	
1080.6	0.1711175	0.17147014	
1080.8	0.17102974	0.17156237	
1081	0.17147733	0.17165456	
1081.2	0.17139468	0.17174669	
1081.4	0.17122055	0.17183878	
1081.6	0.17123975	0.17193083	
1081.8	0.17215665	0.17202282	
1082	0.17231209	0.17211477	
1082.2	0.17196782	0.17220667	
1082.4	0.17159642	0.17229853	
1082.6	0.17191734	0.17239033	
1082.8	0.171883	0.17248209	
1083	0.17136573	0.17257381	
1083.2	0.17157614	0.17266547	
1083.4	0.1715823	0.17275709	
1083.6	0.17218615	0.17284866	
1083.8	0.1722228	0.17294019	
1084	0.17246507	0.17303166	
1084.2	0.17279133	0.17312309	
1084.4	0.17314803	0.17321448	
1084.6	0.17301734	0.17330581	
1084.8	0.17322116	0.1733971	
1085	0.17347789	0.17348835	
1085.2	0.1728074	0.17357954	
1085.4	0.17260197	0.17367069	
1085.6	0.17276901	0.1737618	
1085.8	0.17290737	0.17385285	
1086	0.1728145	0.17394386	
1086.2	0.17300736	0.17403482	
1086.4	0.17350413	0.17412574	
1086.6	0.17359617	0.17421661	
1086.8	0.17335034	0.17430743	
1087	0.17322471	0.17439821	
1087.2	0.1730337	0.17448894	
1087.4	0.17254568	0.17457962	
1087.6	0.17229364	0.17467025	
1087.8	0.17221997	0.17476084	
1088	0.17233976	0.17485139	
1088.2	0.17196398	0.17494188	
1088.4	0.17233042	0.17503233	
1088.6	0.17235906	0.17512274	
1088.8	0.1734651	0.1752131	
1089	0.17347809	0.17530341	
1089.2	0.17351604	0.17539367	
1089.4	0.17374319	0.17548389	
1089.6	0.17409984	0.17557406	
1089.8	0.17414846	0.17566419	
1090	0.174717	0.17575427	
1090.2	0.17489119	0.1758443	
1090.4	0.17509944	0.17593429	
1090.6	0.17533253	0.17602423	
1090.8	0.17545081	0.17611412	
1091	0.17548155	0.17620397	
1091.2	0.17437122	0.17629377	
1091.4	0.17434782	0.17638353	
1091.6	0.1742874	0.17647324	
1091.8	0.17414973	0.1765629	
1092	0.17442643	0.17665252	
1092.2	0.17450479	0.17674209	
1092.4	0.17540441	0.17683162	
1092.6	0.17599287	0.1769211	
1092.8	0.17693978	0.17701053	
1093	0.17708185	0.17709992	
1093.2	0.17738069	0.17718927	
1093.4	0.17731663	0.17727856	
1093.6	0.17732097	0.17736781	
1093.8	0.1773126	0.17745702	
1094	0.17736576	0.17754618	
1094.2	0.17726458	0.17763529	
1094.4	0.1777919	0.17772436	
1094.6	0.17749174	0.17781338	
1094.8	0.17701048	0.17790236	
1095	0.17677696	0.17799129	
1095.2	0.17627918	0.17808017	
1095.4	0.17626488	0.17816901	
1095.6	0.17629002	0.1782578	
1095.8	0.17677117	0.17834655	
1096	0.1768552	0.17843526	
1096.2	0.17729579	0.17852391	
1096.4	0.17766608	0.17861252	
1096.6	0.17839501	0.17870109	
1096.8	0.17843604	0.17878961	
1097	0.17858195	0.17887809	
1097.2	0.17887859	0.17896652	
1097.4	0.17850827	0.1790549	
1097.6	0.17821855	0.17914324	
1097.8	0.17813483	0.17923153	
1098	0.17807305	0.17931978	
1098.2	0.17860961	0.17940798	
1098.4	0.17888881	0.17949614	
1098.6	0.17862717	0.17958425	
1098.8	0.17870302	0.17967232	
1099	0.17873234	0.17976034	
1099.2	0.17878058	0.17984832	
1099.4	0.17825046	0.17993625	
1099.6	0.17898302	0.18002414	
1099.8	0.17895217	0.18011198	
1100	0.1792881	0.18019978	
1100.2	0.17956259	0.18028753	
1100.4	0.17985253	0.18037524	
1100.6	0.18003021	0.1804629	
1100.8	0.17972028	0.18055051	
1101	0.17977059	0.18063808	
1101.2	0.17962582	0.18072561	
1101.4	0.17882955	0.18081309	
1101.6	0.17891587	0.18090053	
1101.8	0.1793605	0.18098792	
1102	0.17949193	0.18107527	
1102.2	0.1802756	0.18116257	
1102.4	0.18015014	0.18124983	
1102.6	0.18044241	0.18133704	
1102.8	0.18069063	0.18142421	
1103	0.18096235	0.18151133	
1103.2	0.18112272	0.18159841	
1103.4	0.18131103	0.18168544	
1103.6	0.18194188	0.18177243	
1103.8	0.18186825	0.18185937	
1104	0.18216091	0.18194627	
1104.2	0.1827368	0.18203313	
1104.4	0.183242	0.18211994	
1104.6	0.18302568	0.1822067	
1104.8	0.18304672	0.18229343	
1105	0.18286996	0.1823801	
1105.2	0.18275247	0.18246673	
1105.4	0.18266193	0.18255332	
1105.6	0.18302079	0.18263987	
1105.8	0.18279516	0.18272636	
1106	0.1823223	0.18281282	
1106.2	0.18241743	0.18289923	
1106.4	0.18219687	0.1829856	
1106.6	0.18283002	0.18307192	
1106.8	0.18264046	0.18315819	
1107	0.18211508	0.18324443	
1107.2	0.1823035	0.18333062	
1107.4	0.1823558	0.18341676	
1107.6	0.18214183	0.18350286	
1107.8	0.18246501	0.18358892	
1108	0.1826654	0.18367493	
1108.2	0.18343798	0.1837609	
1108.4	0.18337607	0.18384682	
1108.6	0.18315637	0.1839327	
1108.8	0.1831839	0.18401853	
1109	0.18291986	0.18410432	
1109.2	0.18300919	0.18419007	
1109.4	0.18278246	0.18427577	
1109.6	0.18249556	0.18436143	
1109.8	0.1819679	0.18444705	
1110	0.18176966	0.18453262	
1110.2	0.18216734	0.18461815	
1110.4	0.18199531	0.18470363	
1110.6	0.18173503	0.18478907	
1110.8	0.18146137	0.18487447	
1111	0.18120092	0.18495982	
1111.2	0.18129292	0.18504513	
1111.4	0.18136967	0.18513039	
1111.6	0.18139837	0.18521561	
1111.8	0.18216804	0.18530079	
1112	0.18209976	0.18538592	
1112.2	0.18284141	0.18547101	
1112.4	0.18333431	0.18555606	
1112.6	0.1831112	0.18564106	
1112.8	0.18348361	0.18572602	
1113	0.18359051	0.18581093	
1113.2	0.18377554	0.1858958	
1113.4	0.1837695	0.18598063	
1113.6	0.1838165	0.18606542	
1113.8	0.1837389	0.18615016	
1114	0.18384247	0.18623485	
1114.2	0.18398551	0.18631951	
1114.4	0.18382507	0.18640412	
1114.6	0.18396075	0.18648868	
1114.8	0.18419328	0.18657321	
1115	0.18449708	0.18665769	
1115.2	0.18472622	0.18674212	
1115.4	0.18503011	0.18682652	
1115.6	0.18570953	0.18691087	
1115.8	0.18589973	0.18699517	
1116	0.18577518	0.18707944	
1116.2	0.18634375	0.18716366	
1116.4	0.18621992	0.18724783	
1116.6	0.18608099	0.18733197	
1116.8	0.18604815	0.18741606	
1117	0.18539912	0.18750011	
1117.2	0.18573439	0.18758411	
1117.4	0.18554195	0.18766807	
1117.6	0.18544348	0.18775199	
1117.8	0.18455069	0.18783586	
1118	0.18397074	0.1879197	
1118.2	0.18404661	0.18800348	
1118.4	0.18408268	0.18808723	
1118.6	0.18373039	0.18817093	
1118.8	0.18412914	0.18825459	
1119	0.18434961	0.18833821	
1119.2	0.1845194	0.18842178	
1119.4	0.1849261	0.18850532	
1119.6	0.18530646	0.1885888	
1119.8	0.18512916	0.18867225	
1120	0.18528996	0.18875565	
1120.2	0.18574305	0.18883901	
1120.4	0.18588676	0.18892233	
1120.6	0.18612248	0.1890056	
1120.8	0.1864159	0.18908883	
1121	0.18689047	0.18917202	
1121.2	0.18770324	0.18925517	
1121.4	0.18757318	0.18933827	
1121.6	0.18740166	0.18942133	
1121.8	0.18669618	0.18950435	
1122	0.18722637	0.18958733	
1122.2	0.18781835	0.18967026	
1122.4	0.18802668	0.18975315	
1122.6	0.18810923	0.189836	
1122.8	0.18897956	0.1899188	
1123	0.18944234	0.19000157	
1123.2	0.19005576	0.19008429	
1123.4	0.19024838	0.19016696	
1123.6	0.18993571	0.1902496	
1123.8	0.19019223	0.19033219	
1124	0.18986812	0.19041474	
1124.2	0.19052062	0.19049725	
1124.4	0.19021463	0.19057972	
1124.6	0.19021935	0.19066214	
1124.8	0.19020706	0.19074452	
1125	0.18975532	0.19082686	
1125.2	0.18968223	0.19090916	
1125.4	0.1900023	0.19099141	
1125.6	0.18988777	0.19107362	
1125.8	0.18950995	0.19115579	
1126	0.18960965	0.19123792	
1126.2	0.19001637	0.19132001	
1126.4	0.18990969	0.19140205	
1126.6	0.19022138	0.19148405	
1126.8	0.19062144	0.19156601	
1127	0.19057591	0.19164793	
1127.2	0.19076654	0.1917298	
1127.4	0.19032245	0.19181164	
1127.6	0.1904315	0.19189343	
1127.8	0.19054066	0.19197518	
1128	0.19071499	0.19205688	
1128.2	0.19085432	0.19213855	
1128.4	0.1905413	0.19222017	
1128.6	0.19055998	0.19230175	
1128.8	0.19004782	0.19238329	
1129	0.18987572	0.19246479	
1129.2	0.18995539	0.19254625	
1129.4	0.18990768	0.19262766	
1129.6	0.18959188	0.19270903	
1129.8	0.18889245	0.19279036	
1130	0.18929333	0.19287165	
1130.2	0.18969103	0.1929529	
1130.4	0.18944046	0.19303411	
1130.6	0.18963997	0.19311527	
1130.8	0.18898439	0.19319639	
1131	0.18872499	0.19327747	
1131.2	0.18901753	0.19335851	
1131.4	0.18889304	0.19343951	
1131.6	0.18927923	0.19352046	
1131.8	0.18928843	0.19360138	
1132	0.18988717	0.19368225	
1132.2	0.1899359	0.19376308	
1132.4	0.1903613	0.19384387	
1132.6	0.19083381	0.19392462	
1132.8	0.19069121	0.19400533	
1133	0.19102099	0.19408599	
1133.2	0.19108642	0.19416661	
1133.4	0.1912825	0.1942472	
1133.6	0.19144538	0.19432774	
1133.8	0.19149033	0.19440824	
1134	0.19232235	0.1944887	
1134.2	0.19265166	0.19456911	
1134.4	0.19221382	0.19464949	
1134.6	0.19160842	0.19472982	
1134.8	0.19124639	0.19481012	
1135	0.19132419	0.19489037	
1135.2	0.19119444	0.19497058	
1135.4	0.19088963	0.19505075	
1135.6	0.19060511	0.19513088	
1135.8	0.19051429	0.19521097	
1136	0.1906383	0.19529101	
1136.2	0.19085606	0.19537102	
1136.4	0.19126793	0.19545098	
1136.6	0.19182112	0.1955309	
1136.8	0.19144204	0.19561079	
1137	0.19144799	0.19569063	
1137.2	0.19145545	0.19577043	
1137.4	0.19192384	0.19585019	
1137.6	0.19268104	0.1959299	
1137.8	0.19322919	0.19600958	
1138	0.19393335	0.19608922	
1138.2	0.19433731	0.19616881	
1138.4	0.19432979	0.19624837	
1138.6	0.19485246	0.19632788	
1138.8	0.19533381	0.19640736	
1139	0.19482561	0.19648679	
1139.2	0.19422846	0.19656618	
1139.4	0.19414394	0.19664553	
1139.6	0.19341358	0.19672484	
1139.8	0.19311192	0.19680411	
1140	0.19282688	0.19688334	
1140.2	0.19289556	0.19696253	
1140.4	0.19310378	0.19704167	
1140.6	0.1934162	0.19712078	
1140.8	0.19338219	0.19719985	
1141	0.1938567	0.19727887	
1141.2	0.19428909	0.19735786	
1141.4	0.19504076	0.1974368	
1141.6	0.19560772	0.1975157	
1141.8	0.19550527	0.19759457	
1142	0.1959567	0.19767339	
1142.2	0.19626583	0.19775217	
1142.4	0.19626445	0.19783092	
1142.6	0.19656566	0.19790962	
1142.8	0.19649552	0.19798828	
1143	0.19626495	0.1980669	
1143.2	0.19611752	0.19814548	
1143.4	0.19641665	0.19822402	
1143.6	0.19606755	0.19830252	
1143.8	0.19632248	0.19838098	
1144	0.19636449	0.1984594	
1144.2	0.19652915	0.19853778	
1144.4	0.1972	0.19861612	
1144.6	0.19740041	0.19869441	
1144.8	0.19830503	0.19877267	
1145	0.19885649	0.19885089	
1145.2	0.19909692	0.19892907	
1145.4	0.19874592	0.19900721	
1145.6	0.19853928	0.1990853	
1145.8	0.1982715	0.19916336	
1146	0.19835135	0.19924138	
1146.2	0.19799303	0.19931936	
1146.4	0.19773279	0.19939729	
1146.6	0.19769989	0.19947519	
1146.8	0.19758335	0.19955305	
1147	0.19745993	0.19963087	
1147.2	0.19733829	0.19970865	
1147.4	0.19732182	0.19978638	
1147.6	0.19740018	0.19986408	
1147.8	0.19696416	0.19994174	
1148	0.19662482	0.20001936	
1148.2	0.1961722	0.20009694	
1148.4	0.19684125	0.20017447	
1148.6	0.1973327	0.20025197	
1148.8	0.19775714	0.20032943	
1149	0.19756212	0.20040685	
1149.2	0.1975258	0.20048423	
1149.4	0.19690577	0.20056157	
1149.6	0.19725345	0.20063887	
1149.8	0.19722985	0.20071613	
1150	0.19741731	0.20079335	
1150.2	0.19753526	0.20087053	
1150.4	0.19734641	0.20094767	
1150.6	0.19757857	0.20102477	
1150.8	0.19783703	0.20110184	
1151	0.19771689	0.20117886	
1151.2	0.19770943	0.20125584	
1151.4	0.19798296	0.20133279	
1151.6	0.19845826	0.20140969	
1151.8	0.19812114	0.20148655	
1152	0.19823957	0.20156338	
1152.2	0.19885824	0.20164017	
1152.4	0.19897539	0.20171691	
1152.6	0.19911061	0.20179362	
1152.8	0.19912676	0.20187029	
1153	0.19954135	0.20194691	
1153.2	0.19955652	0.2020235	
1153.4	0.19942388	0.20210005	
1153.6	0.19940573	0.20217656	
1153.8	0.19931021	0.20225303	
1154	0.19984777	0.20232947	
1154.2	0.20011539	0.20240586	
1154.4	0.19995472	0.20248221	
1154.6	0.20041694	0.20255853	
1154.8	0.20046226	0.2026348	
1155	0.20058937	0.20271104	
1155.2	0.20037389	0.20278723	
1155.4	0.20095081	0.20286339	
1155.6	0.20079152	0.20293951	
1155.8	0.20047417	0.20301559	
1156	0.20053741	0.20309163	
1156.2	0.19989964	0.20316763	
1156.4	0.19933473	0.20324359	
1156.6	0.20001507	0.20331952	
1156.8	0.19995082	0.2033954	
1157	0.20027331	0.20347125	
1157.2	0.20000055	0.20354705	
1157.4	0.20023472	0.20362282	
1157.6	0.19986578	0.20369855	
1157.8	0.199584	0.20377424	
1158	0.2003146	0.20384989	
1158.2	0.20075342	0.2039255	
1158.4	0.20092536	0.20400107	
1158.6	0.20104717	0.20407661	
1158.8	0.20124113	0.2041521	
1159	0.20149153	0.20422756	
1159.2	0.20175513	0.20430298	
1159.4	0.20250481	0.20437836	
1159.6	0.2022	0.2044537	
1159.8	0.202043	0.204529	
1160	0.2019167	0.20460427	
1160.2	0.20118333	0.20467949	
1160.4	0.20181425	0.20475468	
1160.6	0.20182914	0.20482982	
1160.8	0.20117027	0.20490493	
1161	0.20147594	0.20498	
1161.2	0.20123357	0.20505504	
1161.4	0.20164788	0.20513003	
1161.6	0.20126683	0.20520499	
1161.8	0.20119284	0.2052799	
1162	0.2018174	0.20535478	
1162.2	0.20191643	0.20542962	
1162.4	0.20184808	0.20550442	
1162.6	0.2019844	0.20557918	
1162.8	0.20223021	0.20565391	
1163	0.20256474	0.20572859	
1163.2	0.20250967	0.20580324	
1163.4	0.20261686	0.20587785	
1163.6	0.20215836	0.20595242	
1163.8	0.20233883	0.20602696	
1164	0.20247584	0.20610145	
1164.2	0.20225799	0.20617591	
1164.4	0.20259572	0.20625032	
1164.6	0.2026237	0.2063247	
1164.8	0.20248368	0.20639905	
1165	0.20313318	0.20647335	
1165.2	0.20324609	0.20654762	
1165.4	0.20379167	0.20662184	
1165.6	0.20394123	0.20669603	
1165.8	0.20359492	0.20677018	
1166	0.20368173	0.2068443	
1166.2	0.20417122	0.20691837	
1166.4	0.20430307	0.20699241	
1166.6	0.20424583	0.20706641	
1166.8	0.20414045	0.20714037	
1167	0.20414408	0.20721429	
1167.2	0.20416134	0.20728818	
1167.4	0.20457585	0.20736202	
1167.6	0.20434245	0.20743583	
1167.8	0.20487581	0.20750961	
1168	0.20485593	0.20758334	
1168.2	0.20475046	0.20765704	
1168.4	0.20483948	0.20773069	
1168.6	0.20478571	0.20780431	
1168.8	0.2047777	0.2078779	
1169	0.20492582	0.20795144	
1169.2	0.20467226	0.20802495	
1169.4	0.20458883	0.20809842	
1169.6	0.20462693	0.20817185	
1169.8	0.20450594	0.20824524	
1170	0.204667	0.2083186	
1170.2	0.20503982	0.20839192	
1170.4	0.20489138	0.2084652	
1170.6	0.20493875	0.20853844	
1170.8	0.20499322	0.20861165	
1171	0.20500644	0.20868481	
1171.2	0.20543082	0.20875794	
1171.4	0.20548072	0.20883104	
1171.6	0.20548753	0.20890409	
1171.8	0.20610549	0.20897711	
1172	0.20641122	0.20905009	
1172.2	0.2067196	0.20912303	
1172.4	0.20693732	0.20919594	
1172.6	0.20733453	0.20926881	
1172.8	0.20740861	0.20934164	
1173	0.20734651	0.20941443	
1173.2	0.20699964	0.20948719	
1173.4	0.20663918	0.2095599	
1173.6	0.20672625	0.20963259	
1173.8	0.20633701	0.20970523	
1174	0.20592563	0.20977784	
1174.2	0.20611532	0.20985041	
1174.4	0.20605886	0.20992294	
1174.6	0.20575585	0.20999543	
1174.8	0.20572876	0.21006789	
1175	0.20537383	0.21014031	
1175.2	0.20512639	0.21021269	
1175.4	0.20500699	0.21028504	
1175.6	0.2054703	0.21035735	
1175.8	0.20614957	0.21042962	
1176	0.20627362	0.21050186	
1176.2	0.20686857	0.21057405	
1176.4	0.20681912	0.21064621	
1176.6	0.20705522	0.21071834	
1176.8	0.20687599	0.21079043	
1177	0.20739308	0.21086247	
1177.2	0.2071205	0.21093449	
1177.4	0.20743111	0.21100646	
1177.6	0.20733285	0.2110784	
1177.8	0.20791448	0.2111503	
1178	0.20831014	0.21122217	
1178.2	0.2091039	0.211294	
1178.4	0.20924784	0.21136579	
1178.6	0.20921582	0.21143754	
1178.8	0.2094621	0.21150926	
1179	0.20889717	0.21158094	
1179.2	0.20886969	0.21165258	
1179.4	0.20896121	0.21172419	
1179.6	0.208602	0.21179576	
1179.8	0.20854402	0.2118673	
1180	0.20825447	0.21193879	
1180.2	0.20876245	0.21201025	
1180.4	0.20833919	0.21208168	
1180.6	0.20865094	0.21215306	
1180.8	0.20888164	0.21222441	
1181	0.20939426	0.21229573	
1181.2	0.20917907	0.212367	
1181.4	0.20927285	0.21243824	
1181.6	0.20913036	0.21250945	
1181.8	0.20961971	0.21258061	
1182	0.20942212	0.21265175	
1182.2	0.20939713	0.21272284	
1182.4	0.20952584	0.2127939	
1182.6	0.20942224	0.21286492	
1182.8	0.20956891	0.2129359	
1183	0.2092	0.21300685	
1183.2	0.20845894	0.21307776	
1183.4	0.20827793	0.21314864	
1183.6	0.20814272	0.21321948	
1183.8	0.20876757	0.21329028	
1184	0.20918709	0.21336105	
1184.2	0.20958156	0.21343178	
1184.4	0.20954998	0.21350247	
1184.6	0.20986907	0.21357313	
1184.8	0.21009222	0.21364375	
1185	0.21005174	0.21371434	
1185.2	0.20990289	0.21378488	
1185.4	0.21033221	0.2138554	
1185.6	0.21004373	0.21392587	
1185.8	0.21045725	0.21399631	
1186	0.2107181	0.21406672	
1186.2	0.21079737	0.21413709	
1186.4	0.21131151	0.21420742	
1186.6	0.21099999	0.21427771	
1186.8	0.21099667	0.21434797	
1187	0.21077279	0.2144182	
1187.2	0.21075066	0.21448838	
1187.4	0.2111658	0.21455854	
1187.6	0.21120201	0.21462865	
1187.8	0.21135527	0.21469873	
1188	0.21143914	0.21476877	
1188.2	0.21124979	0.21483878	
1188.4	0.21089096	0.21490875	
1188.6	0.21084319	0.21497869	
1188.8	0.21102829	0.21504859	
1189	0.2110488	0.21511845	
1189.2	0.21121583	0.21518828	
1189.4	0.21166288	0.21525807	
1189.6	0.21143001	0.21532783	
1189.8	0.21196347	0.21539755	
1190	0.21220573	0.21546724	
1190.2	0.21259786	0.21553688	
1190.4	0.2125858	0.2156065	
1190.6	0.21238917	0.21567608	
1190.8	0.21271829	0.21574562	
1191	0.21251004	0.21581512	
1191.2	0.21281396	0.21588459	
1191.4	0.2128771	0.21595403	
1191.6	0.2130772	0.21602343	
1191.8	0.2135633	0.21609279	
1192	0.2136715	0.21616212	
1192.2	0.21323012	0.21623141	
1192.4	0.21254097	0.21630067	
1192.6	0.21252113	0.21636989	
1192.8	0.21241937	0.21643908	
1193	0.21201763	0.21650823	
1193.2	0.21190592	0.21657734	
1193.4	0.21192794	0.21664642	
1193.6	0.21158656	0.21671546	
1193.8	0.21170894	0.21678447	
1194	0.21212916	0.21685345	
1194.2	0.21210695	0.21692238	
1194.4	0.21139325	0.21699129	
1194.6	0.21161705	0.21706015	
1194.8	0.21183657	0.21712898	
1195	0.21178661	0.21719778	
1195.2	0.21275109	0.21726654	
1195.4	0.21299344	0.21733527	
1195.6	0.21351373	0.21740396	
1195.8	0.21388001	0.21747261	
1196	0.21401772	0.21754123	
1196.2	0.21364793	0.21760982	
1196.4	0.21385717	0.21767837	
1196.6	0.21418399	0.21774688	
1196.8	0.21422542	0.21781536	
1197	0.21443743	0.2178838	
1197.2	0.21468993	0.21795221	
1197.4	0.21465711	0.21802058	
1197.6	0.21444442	0.21808892	
1197.8	0.21408215	0.21815723	
1198	0.21401165	0.21822549	
1198.2	0.21321452	0.21829373	
1198.4	0.21357181	0.21836193	
1198.6	0.21381771	0.21843009	
1198.8	0.21375251	0.21849822	
1199	0.21369738	0.21856631	
1199.2	0.21376803	0.21863437	
1199.4	0.21371239	0.21870239	
1199.6	0.21354462	0.21877038	
1199.8	0.21353013	0.21883833	
1200	0.21388438	0.21890625	
1200.2	0.21386541	0.21897414	
1200.4	0.21407302	0.21904199	
1200.6	0.21439169	0.2191098	
1200.8	0.21476216	0.21917758	
1201	0.21512234	0.21924532	
1201.2	0.21563452	0.21931303	
1201.4	0.21566799	0.21938071	
1201.6	0.21573778	0.21944835	
1201.8	0.21573388	0.21951596	
1202	0.21601986	0.21958353	
1202.2	0.21569166	0.21965106	
1202.4	0.21646379	0.21971856	
1202.6	0.2160667	0.21978603	
1202.8	0.21645902	0.21985346	
1203	0.2164034	0.21992086	
1203.2	0.21596683	0.21998822	
1203.4	0.21615147	0.22005555	
1203.6	0.21565654	0.22012285	
1203.8	0.2158203	0.22019011	
1204	0.21587738	0.22025733	
1204.2	0.21590315	0.22032452	
1204.4	0.21568415	0.22039168	
1204.6	0.21561823	0.2204588	
1204.8	0.21527244	0.22052589	
1205	0.21544456	0.22059294	
1205.2	0.21510388	0.22065996	
1205.4	0.21447367	0.22072694	
1205.6	0.21474501	0.22079389	
1205.8	0.21432869	0.2208608	
1206	0.21430431	0.22092769	
1206.2	0.21471708	0.22099453	
1206.4	0.21550481	0.22106134	
1206.6	0.21555012	0.22112812	
1206.8	0.21631453	0.22119487	
1207	0.21691687	0.22126157	
1207.2	0.21727816	0.22132825	
1207.4	0.21799365	0.22139489	
1207.6	0.21840677	0.2214615	
1207.8	0.21921188	0.22152807	
1208	0.21948026	0.22159461	
1208.2	0.22001837	0.22166111	
1208.4	0.22007756	0.22172758	
1208.6	0.219605	0.22179402	
1208.8	0.21928015	0.22186042	
1209	0.21950845	0.22192679	
1209.2	0.21893776	0.22199312	
1209.4	0.21892277	0.22205942	
1209.6	0.21939559	0.22212568	
1209.8	0.21863522	0.22219192	
1210	0.21914777	0.22225811	
1210.2	0.21915596	0.22232428	
1210.4	0.21871232	0.22239041	
1210.6	0.21834787	0.2224565	
1210.8	0.2189156	0.22252256	
1211	0.21885597	0.22258859	
1211.2	0.2183284	0.22265458	
1211.4	0.21870984	0.22272054	
1211.6	0.21889323	0.22278647	
1211.8	0.21890179	0.22285236	
1212	0.21913536	0.22291822	
1212.2	0.21945948	0.22298405	
1212.4	0.21931983	0.22304984	
1212.6	0.2191827	0.22311559	
1212.8	0.21965641	0.22318132	
1213	0.220673	0.22324701	
1213.2	0.22064517	0.22331266	
1213.4	0.22142729	0.22337828	
1213.6	0.22155187	0.22344387	
1213.8	0.22155569	0.22350943	
1214	0.22166585	0.22357495	
1214.2	0.22121258	0.22364044	
1214.4	0.2207827	0.22370589	
1214.6	0.22078928	0.22377131	
1214.8	0.22069808	0.2238367	
1215	0.21991136	0.22390205	
1215.2	0.22011055	0.22396737	
1215.4	0.22016851	0.22403266	
1215.6	0.2201771	0.22409791	
1215.8	0.21998913	0.22416313	
1216	0.22002796	0.22422831	
1216.2	0.21986419	0.22429347	
1216.4	0.21985155	0.22435858	
1216.6	0.22052637	0.22442367	
1216.8	0.22089308	0.22448872	
1217	0.22086631	0.22455374	
1217.2	0.22091084	0.22461872	
1217.4	0.22126919	0.22468368	
1217.6	0.22126816	0.22474859	
1217.8	0.22142174	0.22481348	
1218	0.22088628	0.22487833	
1218.2	0.22072864	0.22494315	
1218.4	0.22118268	0.22500794	
1218.6	0.22154133	0.22507269	
1218.8	0.22181704	0.22513741	
1219	0.22201361	0.22520209	
1219.2	0.2229043	0.22526674	
1219.4	0.22246246	0.22533136	
1219.6	0.22282829	0.22539595	
1219.8	0.22256227	0.2254605	
1220	0.22275163	0.22552502	
1220.2	0.22270095	0.22558951	
1220.4	0.22275793	0.22565396	
1220.6	0.22315704	0.22571838	
1220.8	0.22262203	0.22578277	
1221	0.22211546	0.22584712	
1221.2	0.22222892	0.22591144	
1221.4	0.22165374	0.22597573	
1221.6	0.2213871	0.22603999	
1221.8	0.2211569	0.22610421	
1222	0.22043643	0.2261684	
1222.2	0.21998856	0.22623256	
1222.4	0.22049612	0.22629668	
1222.6	0.22003924	0.22636077	
1222.8	0.22013438	0.22642483	
1223	0.22039639	0.22648885	
1223.2	0.22095906	0.22655284	
1223.4	0.22090275	0.2266168	
1223.6	0.22149188	0.22668073	
1223.8	0.22208982	0.22674462	
1224	0.22278716	0.22680848	
1224.2	0.22373753	0.22687231	
1224.4	0.22418393	0.22693611	
1224.6	0.22472722	0.22699987	
1224.8	0.22512438	0.2270636	
1225	0.22548552	0.22712729	
1225.2	0.22578003	0.22719096	
1225.4	0.22610117	0.22725459	
1225.6	0.22664349	0.22731819	
1225.8	0.22730985	0.22738176	
1226	0.22733806	0.22744529	
1226.2	0.22727303	0.22750879	
1226.4	0.22772152	0.22757226	
1226.6	0.22754212	0.22763569	
1226.8	0.22777049	0.2276991	
1227	0.22790884	0.22776247	
1227.2	0.22813126	0.22782581	
1227.4	0.22745914	0.22788911	
1227.6	0.22739746	0.22795238	
1227.8	0.22751426	0.22801562	
1228	0.227464	0.22807883	
1228.2	0.22721864	0.22814201	
1228.4	0.22640197	0.22820515	
1228.6	0.22674435	0.22826826	
1228.8	0.22674528	0.22833134	
1229	0.22632638	0.22839439	
1229.2	0.22592837	0.2284574	
1229.4	0.22599755	0.22852038	
1229.6	0.22585221	0.22858333	
1229.8	0.2257062	0.22864625	
1230	0.22510329	0.22870913	
1230.2	0.22501436	0.22877199	
1230.4	0.22469041	0.22883481	
1230.6	0.22439935	0.22889759	
1230.8	0.22497973	0.22896035	
1231	0.2250353	0.22902307	
1231.2	0.22527923	0.22908576	
1231.4	0.22527932	0.22914842	
1231.6	0.22546878	0.22921105	
1231.8	0.22569767	0.22927364	
1232	0.22572043	0.22933621	
1232.2	0.22583608	0.22939874	
1232.4	0.2261128	0.22946123	
1232.6	0.22649954	0.2295237	
1232.8	0.22625195	0.22958613	
1233	0.22628585	0.22964854	
1233.2	0.22621712	0.22971091	
1233.4	0.2263494	0.22977324	
1233.6	0.22595654	0.22983555	
1233.8	0.22555725	0.22989782	
1234	0.22565249	0.22996007	
1234.2	0.2259326	0.23002228	
1234.4	0.22553748	0.23008445	
1234.6	0.22633862	0.2301466	
1234.8	0.22703648	0.23020872	
1235	0.22709918	0.2302708	
1235.2	0.22739017	0.23033285	
1235.4	0.22750826	0.23039487	
1235.6	0.22718856	0.23045685	
1235.8	0.22721639	0.23051881	
1236	0.22664432	0.23058073	
1236.2	0.22670032	0.23064262	
1236.4	0.22664376	0.23070448	
1236.6	0.22640533	0.23076631	
1236.8	0.22612342	0.23082811	
1237	0.22640887	0.23088987	
1237.2	0.22644836	0.23095161	
1237.4	0.22619911	0.23101331	
1237.6	0.2256477	0.23107498	
1237.8	0.22538383	0.23113661	
1238	0.2253988	0.23119822	
1238.2	0.22482547	0.2312598	
1238.4	0.22517504	0.23132134	
1238.6	0.22601635	0.23138285	
1238.8	0.22612114	0.23144433	
1239	0.22627258	0.23150578	
1239.2	0.22646135	0.23156719	
1239.4	0.22710061	0.23162858	
1239.6	0.22705044	0.23168993	
1239.8	0.22711265	0.23175126	
1240	0.22743874	0.23181255	
1240.2	0.22795553	0.23187381	
1240.4	0.22792943	0.23193503	
1240.6	0.22770904	0.23199623	
1240.8	0.22781266	0.23205739	
1241	0.22798174	0.23211853	
1241.2	0.2279731	0.23217963	
1241.4	0.22757596	0.2322407	
1241.6	0.22777846	0.23230174	
1241.8	0.22781611	0.23236275	
1242	0.22819974	0.23242373	
1242.2	0.22843458	0.23248467	
1242.4	0.22906597	0.23254559	
1242.6	0.22946122	0.23260647	
1242.8	0.22901192	0.23266732	
1243	0.22907045	0.23272814	
1243.2	0.22944536	0.23278893	
1243.4	0.22961959	0.23284969	
1243.6	0.22958767	0.23291042	
1243.8	0.22940578	0.23297111	
1244	0.22950136	0.23303178	
1244.2	0.22923362	0.23309241	
1244.4	0.22896238	0.23315301	
1244.6	0.22884239	0.23321358	
1244.8	0.22897259	0.23327412	
1245	0.22904847	0.23333463	
1245.2	0.22892882	0.23339511	
1245.4	0.22938386	0.23345556	
1245.6	0.22989564	0.23351597	
1245.8	0.22988282	0.23357636	
1246	0.23043777	0.23363671	
1246.2	0.23037825	0.23369703	
1246.4	0.23020832	0.23375733	
1246.6	0.22999389	0.23381759	
1246.8	0.22985676	0.23387782	
1247	0.23024359	0.23393802	
1247.2	0.23021648	0.23399819	
1247.4	0.23051588	0.23405832	
1247.6	0.23068553	0.23411843	
1247.8	0.23095953	0.2341785	
1248	0.23145341	0.23423855	
1248.2	0.2313482	0.23429856	
1248.4	0.23116005	0.23435855	
1248.6	0.23135636	0.2344185	
1248.8	0.23137324	0.23447842	
1249	0.2316745	0.23453831	
1249.2	0.23154899	0.23459817	
1249.4	0.2326835	0.234658	
1249.6	0.23247584	0.2347178	
1249.8	0.23289368	0.23477757	
1250	0.23324681	0.23483731	
1250.2	0.23305476	0.23489701	
1250.4	0.23335177	0.23495669	
1250.6	0.23363324	0.23501633	
1250.8	0.23369125	0.23507595	
1251	0.2331801	0.23513553	
1251.2	0.233392	0.23519509	
1251.4	0.2337117	0.23525461	
1251.6	0.23288261	0.2353141	
1251.8	0.23254304	0.23537356	
1252	0.2315436	0.235433	
1252.2	0.2306258	0.2354924	
1252.4	0.23021723	0.23555177	
1252.6	0.23013285	0.23561111	
1252.8	0.23003418	0.23567042	
1253	0.23090149	0.2357297	
1253.2	0.23158956	0.23578894	
1253.4	0.23224227	0.23584816	
1253.6	0.23235716	0.23590735	
1253.8	0.23286491	0.23596651	
1254	0.23269366	0.23602563	
1254.2	0.23331526	0.23608473	
1254.4	0.23396345	0.2361438	
1254.6	0.23366662	0.23620283	
1254.8	0.23359569	0.23626184	
1255	0.23378329	0.23632082	
1255.2	0.23403021	0.23637976	
1255.4	0.23338244	0.23643868	
1255.6	0.23240507	0.23649756	
1255.8	0.23228919	0.23655641	
1256	0.2317278	0.23661524	
1256.2	0.2312673	0.23667403	
1256.4	0.23110523	0.2367328	
1256.6	0.23120163	0.23679153	
1256.8	0.23118662	0.23685023	
1257	0.23141719	0.23690891	
1257.2	0.23203509	0.23696755	
1257.4	0.23188575	0.23702616	
1257.6	0.23249672	0.23708475	
1257.8	0.23265406	0.2371433	
1258	0.23273805	0.23720182	
1258.2	0.23317027	0.23726032	
1258.4	0.23305414	0.23731878	
1258.6	0.23282211	0.23737721	
1258.8	0.23301538	0.23743562	
1259	0.2333581	0.23749399	
1259.2	0.23333306	0.23755233	
1259.4	0.23292035	0.23761065	
1259.6	0.23307128	0.23766893	
1259.8	0.23313629	0.23772718	
1260	0.23279568	0.2377854	
1260.2	0.23275621	0.2378436	
1260.4	0.23330015	0.23790176	
1260.6	0.23335743	0.2379599	
1260.8	0.23369697	0.238018	
1261	0.23416429	0.23807607	
1261.2	0.23495459	0.23813412	
1261.4	0.23468136	0.23819213	
1261.6	0.23542698	0.23825012	
1261.8	0.23555484	0.23830807	
1262	0.23545124	0.238366	
1262.2	0.23542674	0.23842389	
1262.4	0.23521342	0.23848176	
1262.6	0.23505518	0.23853959	
1262.8	0.23524993	0.2385974	
1263	0.23566819	0.23865518	
1263.2	0.23571434	0.23871292	
1263.4	0.23543243	0.23877064	
1263.6	0.23535674	0.23882833	
1263.8	0.23462603	0.23888599	
1264	0.23404421	0.23894362	
1264.2	0.23393826	0.23900122	
1264.4	0.23353531	0.23905879	
1264.6	0.23316616	0.23911633	
1264.8	0.23288693	0.23917384	
1265	0.2327709	0.23923132	
1265.2	0.2327189	0.23928877	
1265.4	0.23290654	0.23934619	
1265.6	0.23339914	0.23940358	
1265.8	0.23380485	0.23946094	
1266	0.23404827	0.23951828	
1266.2	0.23397957	0.23957558	
1266.4	0.23445005	0.23963286	
1266.6	0.23472053	0.2396901	
1266.8	0.23595574	0.23974732	
1267	0.23643584	0.2398045	
1267.2	0.23632727	0.23986166	
1267.4	0.23612487	0.23991879	
1267.6	0.23591123	0.23997589	
1267.8	0.23587611	0.24003296	
1268	0.23629646	0.24009	
1268.2	0.23671551	0.24014701	
1268.4	0.23661093	0.24020399	
1268.6	0.23690083	0.24026094	
1268.8	0.23696063	0.24031786	
1269	0.23776981	0.24037476	
1269.2	0.23783441	0.24043162	
1269.4	0.23810434	0.24048846	
1269.6	0.23796493	0.24054526	
1269.8	0.23827154	0.24060204	
1270	0.23858125	0.24065879	
1270.2	0.23822361	0.24071551	
1270.4	0.23861153	0.2407722	
1270.6	0.23878735	0.24082886	
1270.8	0.23902007	0.24088549	
1271	0.23834575	0.24094209	
1271.2	0.23794582	0.24099866	
1271.4	0.23842693	0.24105521	
1271.6	0.23842602	0.24111172	
1271.8	0.23874572	0.24116821	
1272	0.23885249	0.24122467	
1272.2	0.23872023	0.24128109	
1272.4	0.23900036	0.24133749	
1272.6	0.23867295	0.24139386	
1272.8	0.23858179	0.2414502	
1273	0.23864537	0.24150652	
1273.2	0.23801871	0.2415628	
1273.4	0.23744593	0.24161905	
1273.6	0.23755957	0.24167528	
1273.8	0.23746975	0.24173148	
1274	0.23733675	0.24178765	
1274.2	0.23694743	0.24184378	
1274.4	0.23762862	0.24189989	
1274.6	0.23770765	0.24195598	
1274.8	0.23709999	0.24201203	
1275	0.23740028	0.24206805	
1275.2	0.2374811	0.24212405	
1275.4	0.23733569	0.24218001	
1275.6	0.23673965	0.24223595	
1275.8	0.23734806	0.24229186	
1276	0.23767579	0.24234774	
1276.2	0.23844552	0.24240359	
1276.4	0.23857608	0.24245942	
1276.6	0.23822683	0.24251521	
1276.8	0.23865893	0.24257098	
1277	0.23891861	0.24262671	
1277.2	0.23867253	0.24268242	
1277.4	0.2388272	0.2427381	
1277.6	0.23938964	0.24279375	
1277.8	0.23913235	0.24284938	
1278	0.23942392	0.24290497	
1278.2	0.2393351	0.24296054	
1278.4	0.23932002	0.24301607	
1278.6	0.23856964	0.24307158	
1278.8	0.23840856	0.24312706	
1279	0.23846672	0.24318251	
1279.2	0.23796734	0.24323794	
1279.4	0.23779545	0.24329333	
1279.6	0.2377307	0.2433487	
1279.8	0.23836671	0.24340404	
1280	0.23844664	0.24345935	
1280.2	0.23846108	0.24351463	
1280.4	0.23821289	0.24356988	
1280.6	0.23885124	0.2436251	
1280.8	0.23925308	0.2436803	
1281	0.23920252	0.24373547	
1281.2	0.23947931	0.24379061	
1281.4	0.23920226	0.24384572	
1281.6	0.23899978	0.2439008	
1281.8	0.23894695	0.24395586	
1282	0.23884005	0.24401088	
1282.2	0.23832166	0.24406588	
1282.4	0.23810475	0.24412085	
1282.6	0.23825081	0.24417579	
1282.8	0.23830302	0.2442307	
1283	0.23820039	0.24428559	
1283.2	0.23848043	0.24434045	
1283.4	0.23883149	0.24439528	
1283.6	0.2386657	0.24445008	
1283.8	0.23842859	0.24450485	
1284	0.2385679	0.24455959	
1284.2	0.23859546	0.24461431	
1284.4	0.23873006	0.244669	
1284.6	0.23913152	0.24472366	
1284.8	0.23933569	0.24477829	
1285	0.23960502	0.24483289	
1285.2	0.24003936	0.24488747	
1285.4	0.24008197	0.24494202	
1285.6	0.24019344	0.24499654	
1285.8	0.24028435	0.24505103	
1286	0.23999829	0.2451055	
1286.2	0.23970521	0.24515993	
1286.4	0.23947799	0.24521434	
1286.6	0.23977521	0.24526872	
1286.8	0.23991253	0.24532307	
1287	0.24007293	0.2453774	
1287.2	0.24018136	0.24543169	
1287.4	0.24043148	0.24548596	
1287.6	0.24038071	0.2455402	
1287.8	0.24044328	0.24559442	
1288	0.24062245	0.2456486	
1288.2	0.24069119	0.24570276	
1288.4	0.24091567	0.24575689	
1288.6	0.24146417	0.24581099	
1288.8	0.24207057	0.24586506	
1289	0.24200863	0.24591911	
1289.2	0.24242391	0.24597313	
1289.4	0.24272737	0.24602712	
1289.6	0.24264178	0.24608108	
1289.8	0.24260141	0.24613502	
1290	0.24237496	0.24618893	
1290.2	0.24274952	0.24624281	
1290.4	0.24268164	0.24629666	
1290.6	0.24304377	0.24635048	
1290.8	0.24321578	0.24640428	
1291	0.24307312	0.24645805	
1291.2	0.24305068	0.24651179	
1291.4	0.24340395	0.24656551	
1291.6	0.24329586	0.24661919	
1291.8	0.24325017	0.24667285	
1292	0.24272917	0.24672648	
1292.2	0.24246348	0.24678009	
1292.4	0.24208864	0.24683367	
1292.6	0.24202297	0.24688721	
1292.8	0.24217995	0.24694074	
1293	0.24169883	0.24699423	
1293.2	0.24199382	0.2470477	
1293.4	0.24187368	0.24710114	
1293.6	0.24216883	0.24715455	
1293.8	0.24198309	0.24720793	
1294	0.2424708	0.24726129	
1294.2	0.24300128	0.24731462	
1294.4	0.2424153	0.24736792	
1294.6	0.24248603	0.2474212	
1294.8	0.24255803	0.24747444	
1295	0.24264118	0.24752766	
1295.2	0.24232851	0.24758086	
1295.4	0.24213025	0.24763402	
1295.6	0.24161564	0.24768716	
1295.8	0.24126392	0.24774027	
1296	0.24105019	0.24779336	
1296.2	0.24101092	0.24784641	
1296.4	0.24115564	0.24789944	
1296.6	0.24156678	0.24795244	
1296.8	0.24221808	0.24800542	
1297	0.24210109	0.24805837	
1297.2	0.24314642	0.24811129	
1297.4	0.24378872	0.24816418	
1297.6	0.24458039	0.24821705	
1297.8	0.2451251	0.24826989	
1298	0.24566795	0.2483227	
1298.2	0.24571703	0.24837548	
1298.4	0.24527385	0.24842824	
1298.6	0.24531831	0.24848097	
1298.8	0.24543207	0.24853367	
1299	0.24557478	0.24858635	
1299.2	0.24506954	0.248639	
1299.4	0.24453004	0.24869162	
1299.6	0.24412086	0.24874422	
1299.8	0.24458588	0.24879679	
1300	0.24477731	0.24884933	
1300.2	0.244763	0.24890184	
1300.4	0.2450329	0.24895433	
1300.6	0.24553185	0.24900679	
1300.8	0.24573085	0.24905922	
1301	0.24577004	0.24911163	
1301.2	0.24623708	0.24916401	
1301.4	0.24568386	0.24921636	
1301.6	0.24571035	0.24926869	
1301.8	0.24567021	0.24932099	
1302	0.24554574	0.24937326	
1302.2	0.24572992	0.24942551	
1302.4	0.24560385	0.24947773	
1302.6	0.24596405	0.24952992	
1302.8	0.2459597	0.24958208	
1303	0.24575063	0.24963422	
1303.2	0.24566985	0.24968633	
1303.4	0.24558357	0.24973842	
1303.6	0.24602036	0.24979048	
1303.8	0.246407	0.24984251	
1304	0.24633561	0.24989451	
1304.2	0.2461121	0.24994649	
1304.4	0.24613001	0.24999844	
1304.6	0.24597453	0.25005037	
1304.8	0.24578137	0.25010227	
1305	0.24587351	0.25015414	
1305.2	0.24571552	0.25020598	
1305.4	0.24553875	0.2502578	
1305.6	0.24595316	0.25030959	
1305.8	0.24606805	0.25036136	
1306	0.24652251	0.25041309	
1306.2	0.24692872	0.25046481	
1306.4	0.24713538	0.25051649	
1306.6	0.24748117	0.25056815	
1306.8	0.24688164	0.25061978	
1307	0.24706682	0.25067139	
1307.2	0.24754878	0.25072297	
1307.4	0.24733983	0.25077452	
1307.6	0.24721878	0.25082605	
1307.8	0.2470671	0.25087755	
1308	0.24702235	0.25092902	
1308.2	0.24671301	0.25098047	
1308.4	0.24662743	0.25103189	
1308.6	0.24654223	0.25108328	
1308.8	0.24648618	0.25113465	
1309	0.24633531	0.25118599	
1309.2	0.24588663	0.25123731	
1309.4	0.24583285	0.2512886	
1309.6	0.24624037	0.25133986	
1309.8	0.24616512	0.25139109	
1310	0.24656009	0.2514423	
1310.2	0.24669437	0.25149349	
1310.4	0.24682888	0.25154465	
1310.6	0.24743466	0.25159578	
1310.8	0.24729266	0.25164688	
1311	0.24805133	0.25169796	
1311.2	0.24821917	0.25174901	
1311.4	0.24849415	0.25180004	
1311.6	0.24884717	0.25185104	
1311.8	0.24898681	0.25190201	
1312	0.24902882	0.25195296	
1312.2	0.24913466	0.25200388	
1312.4	0.24920007	0.25205478	
1312.6	0.24930541	0.25210565	
1312.8	0.249476	0.25215649	
1313	0.24943776	0.25220731	
1313.2	0.24908449	0.2522581	
1313.4	0.2493154	0.25230886	
1313.6	0.24905492	0.2523596	
1313.8	0.24850433	0.25241031	
1314	0.24866174	0.252461	
1314.2	0.2484009	0.25251166	
1314.4	0.24841439	0.2525623	
1314.6	0.24822208	0.2526129	
1314.8	0.24799525	0.25266349	
1315	0.24805442	0.25271404	
1315.2	0.24764978	0.25276457	
1315.4	0.24787706	0.25281508	
1315.6	0.24762706	0.25286556	
1315.8	0.2474301	0.25291601	
1316	0.24777935	0.25296644	
1316.2	0.24795831	0.25301684	
1316.4	0.24822237	0.25306721	
1316.6	0.24887772	0.25311756	
1316.8	0.24894367	0.25316789	
1317	0.24901586	0.25321819	
1317.2	0.24908899	0.25326846	
1317.4	0.24927055	0.2533187	
1317.6	0.24933721	0.25336892	
1317.8	0.24975	0.25341912	
1318	0.25023979	0.25346929	
1318.2	0.25039313	0.25351943	
1318.4	0.250543	0.25356955	
1318.6	0.25091257	0.25361964	
1318.8	0.25158491	0.25366971	
1319	0.25144657	0.25371975	
1319.2	0.25116253	0.25376976	
1319.4	0.25109883	0.25381975	
1319.6	0.25078847	0.25386971	
1319.8	0.25083571	0.25391965	
1320	0.25037355	0.25396956	
1320.2	0.25034964	0.25401945	
1320.4	0.25043501	0.25406931	
1320.6	0.25000495	0.25411915	
1320.8	0.24903182	0.25416896	
1321	0.24911541	0.25421874	
1321.2	0.2492924	0.2542685	
1321.4	0.24892981	0.25431823	
1321.6	0.24944781	0.25436794	
1321.8	0.24972771	0.25441762	
1322	0.24988763	0.25446728	
1322.2	0.25044178	0.25451691	
1322.4	0.25062743	0.25456651	
1322.6	0.25100869	0.25461609	
1322.8	0.25137781	0.25466565	
1323	0.25109578	0.25471518	
1323.2	0.25139938	0.25476468	
1323.4	0.2517269	0.25481416	
1323.6	0.25197586	0.25486361	
1323.8	0.25204205	0.25491304	
1324	0.25207972	0.25496244	
1324.2	0.25257881	0.25501182	
1324.4	0.25250515	0.25506117	
1324.6	0.25209723	0.2551105	
1324.8	0.2524311	0.2551598	
1325	0.25275805	0.25520907	
1325.2	0.25321831	0.25525832	
1325.4	0.25262643	0.25530755	
1325.6	0.25306775	0.25535675	
1325.8	0.25274067	0.25540592	
1326	0.25243947	0.25545507	
1326.2	0.25203932	0.25550419	
1326.4	0.25155441	0.25555329	
1326.6	0.25139257	0.25560237	
1326.8	0.25135783	0.25565141	
1327	0.25083352	0.25570044	
1327.2	0.250873	0.25574943	
1327.4	0.25027089	0.25579841	
1327.6	0.25017822	0.25584736	
1327.8	0.25039852	0.25589628	
1328	0.25080923	0.25594518	
1328.2	0.25103452	0.25599405	
1328.4	0.25118468	0.25604289	
1328.6	0.25125512	0.25609172	
1328.8	0.25178087	0.25614051	
1329	0.25179685	0.25618929	
1329.2	0.25217537	0.25623803	
1329.4	0.25220189	0.25628676	
1329.6	0.25278973	0.25633545	
1329.8	0.25304387	0.25638412	
1330	0.2528255	0.25643277	
1330.2	0.25275294	0.25648139	
1330.4	0.25347098	0.25652999	
1330.6	0.25337106	0.25657856	
1330.8	0.2535545	0.25662711	
1331	0.25328966	0.25667563	
1331.2	0.25352893	0.25672413	
1331.4	0.25379682	0.2567726	
1331.6	0.25421361	0.25682105	
1331.8	0.25403701	0.25686947	
1332	0.25406102	0.25691787	
1332.2	0.25391812	0.25696624	
1332.4	0.25377596	0.25701459	
1332.6	0.25340194	0.25706291	
1332.8	0.25338789	0.25711121	
1333	0.25292341	0.25715949	
1333.2	0.25289118	0.25720774	
1333.4	0.25327942	0.25725596	
1333.6	0.25395028	0.25730416	
1333.8	0.25386146	0.25735233	
1334	0.25401612	0.25740048	
1334.2	0.25476405	0.25744861	
1334.4	0.25534413	0.25749671	
1334.6	0.25495445	0.25754479	
1334.8	0.25554455	0.25759284	
1335	0.2557212	0.25764086	
1335.2	0.25624316	0.25768887	
1335.4	0.25594693	0.25773684	
1335.6	0.25546949	0.2577848	
1335.8	0.25488363	0.25783272	
1336	0.25521934	0.25788063	
1336.2	0.25460804	0.25792851	
1336.4	0.25456714	0.25797636	
1336.6	0.25412119	0.25802419	
1336.8	0.25371197	0.258072	
1337	0.25342513	0.25811978	
1337.2	0.25328414	0.25816753	
1337.4	0.25401713	0.25821526	
1337.6	0.25431973	0.25826297	
1337.8	0.25430568	0.25831065	
1338	0.25457958	0.25835831	
1338.2	0.25484642	0.25840595	
1338.4	0.25520019	0.25845356	
1338.6	0.25509121	0.25850114	
1338.8	0.25571476	0.2585487	
1339	0.25575171	0.25859624	
1339.2	0.25607795	0.25864375	
1339.4	0.25576588	0.25869124	
1339.6	0.25578118	0.2587387	
1339.8	0.25537103	0.25878614	
1340	0.25523886	0.25883355	
1340.2	0.25464463	0.25888094	
1340.4	0.25479333	0.25892831	
1340.6	0.25456629	0.25897565	
1340.8	0.25462126	0.25902296	
1341	0.25499072	0.25907026	
1341.2	0.25522792	0.25911752	
1341.4	0.25560502	0.25916477	
1341.6	0.25531153	0.25921199	
1341.8	0.25510233	0.25925918	
1342	0.25527212	0.25930636	
1342.2	0.25560082	0.2593535	
1342.4	0.25599484	0.25940063	
1342.6	0.25580976	0.25944772	
1342.8	0.25649609	0.2594948	
1343	0.25614706	0.25954185	
1343.2	0.25628812	0.25958888	
1343.4	0.25612244	0.25963588	
1343.6	0.25602375	0.25968286	
1343.8	0.25537085	0.25972981	
1344	0.25525689	0.25977674	
1344.2	0.25555155	0.25982364	
1344.4	0.25606951	0.25987053	
1344.6	0.2566878	0.25991738	
1344.8	0.25741415	0.25996422	
1345	0.25767961	0.26001103	
1345.2	0.25794752	0.26005781	
1345.4	0.25805276	0.26010457	
1345.6	0.25809258	0.26015131	
1345.8	0.25835827	0.26019802	
1346	0.25858464	0.26024471	
1346.2	0.25794853	0.26029138	
1346.4	0.25834012	0.26033802	
1346.6	0.25819287	0.26038464	
1346.8	0.25795521	0.26043123	
1347	0.2579966	0.2604778	
1347.2	0.25808051	0.26052435	
1347.4	0.25821962	0.26057087	
1347.6	0.25799649	0.26061737	
1347.8	0.25765593	0.26066384	
1348	0.25758283	0.26071029	
1348.2	0.25797944	0.26075672	
1348.4	0.25843865	0.26080312	
1348.6	0.25843034	0.2608495	
1348.8	0.25855394	0.26089585	
1349	0.25842485	0.26094219	
1349.2	0.25850629	0.26098849	
1349.4	0.25913222	0.26103478	
1349.6	0.25882711	0.26108104	
1349.8	0.25918557	0.26112727	
1350	0.25840211	0.26117348	
1350.2	0.25827391	0.26121967	
1350.4	0.25869327	0.26126584	
1350.6	0.25852669	0.26131198	
1350.8	0.25885628	0.2613581	
1351	0.25958364	0.26140419	
1351.2	0.25913108	0.26145026	
1351.4	0.25956712	0.26149631	
1351.6	0.25922811	0.26154233	
1351.8	0.25905353	0.26158833	
1352	0.25920381	0.26163431	
1352.2	0.25951605	0.26168026	
1352.4	0.25945684	0.26172619	
1352.6	0.25906431	0.26177209	
1352.8	0.25897997	0.26181797	
1353	0.25863617	0.26186383	
1353.2	0.25873372	0.26190967	
1353.4	0.25935059	0.26195548	
1353.6	0.25926185	0.26200126	
1353.8	0.25936496	0.26204703	
1354	0.25902331	0.26209277	
1354.2	0.2593393	0.26213849	
1354.4	0.25950693	0.26218418	
1354.6	0.25951767	0.26222985	
1354.8	0.25967202	0.2622755	
1355	0.25976579	0.26232112	
1355.2	0.25996579	0.26236672	
1355.4	0.26026467	0.26241229	
1355.6	0.26023943	0.26245785	
1355.8	0.26047401	0.26250338	
1356	0.26113233	0.26254888	
1356.2	0.26193572	0.26259437	
1356.4	0.26263834	0.26263982	
1356.6	0.26299404	0.26268526	
1356.8	0.26303801	0.26273067	
1357	0.26235786	0.26277606	
1357.2	0.2627164	0.26282143	
1357.4	0.26267326	0.26286677	
1357.6	0.26268839	0.26291209	
1357.8	0.26225134	0.26295739	
1358	0.26211226	0.26300266	
1358.2	0.2617954	0.26304791	
1358.4	0.26152535	0.26309314	
1358.6	0.26071651	0.26313834	
1358.8	0.2602781	0.26318352	
1359	0.26031798	0.26322868	
1359.2	0.26035718	0.26327381	
1359.4	0.2603082	0.26331892	
1359.6	0.26037769	0.26336401	
1359.8	0.26044447	0.26340907	
1360	0.26094516	0.26345412	
1360.2	0.26197562	0.26349913	
1360.4	0.26185914	0.26354413	
1360.6	0.26171833	0.2635891	
1360.8	0.26110944	0.26363405	
1361	0.26057227	0.26367897	
1361.2	0.26077529	0.26372388	
1361.4	0.26081556	0.26376876	
1361.6	0.26099453	0.26381361	
1361.8	0.2609037	0.26385845	
1362	0.26102107	0.26390326	
1362.2	0.26116046	0.26394805	
1362.4	0.26123562	0.26399281	
1362.6	0.26156111	0.26403755	
1362.8	0.26232448	0.26408227	
1363	0.26238261	0.26412697	
1363.2	0.26247698	0.26417164	
1363.4	0.26248444	0.26421629	
1363.6	0.26236014	0.26426092	
1363.8	0.26280489	0.26430552	
1364	0.26279553	0.2643501	
1364.2	0.26307659	0.26439466	
1364.4	0.26252098	0.26443919	
1364.6	0.26200312	0.26448371	
1364.8	0.26178738	0.2645282	
1365	0.2615403	0.26457266	
1365.2	0.26153953	0.26461711	
1365.4	0.26161954	0.26466153	
1365.6	0.26158785	0.26470593	
1365.8	0.26148644	0.2647503	
1366	0.26197842	0.26479465	
1366.2	0.26270536	0.26483898	
1366.4	0.26300449	0.26488329	
1366.6	0.26333239	0.26492758	
1366.8	0.26322017	0.26497184	
1367	0.26319396	0.26501608	
1367.2	0.26332319	0.26506029	
1367.4	0.26337639	0.26510449	
1367.6	0.26383786	0.26514866	
1367.8	0.26410872	0.26519281	
1368	0.26360885	0.26523693	
1368.2	0.26386109	0.26528103	
1368.4	0.26393734	0.26532512	
1368.6	0.26404397	0.26536917	
1368.8	0.26468525	0.26541321	
1369	0.2645308	0.26545722	
1369.2	0.26488564	0.26550121	
1369.4	0.26501026	0.26554518	
1369.6	0.26513762	0.26558912	
1369.8	0.26506905	0.26563304	
1370	0.26523723	0.26567694	
1370.2	0.26500986	0.26572082	
1370.4	0.2643481	0.26576468	
1370.6	0.26405221	0.26580851	
1370.8	0.26419996	0.26585232	
1371	0.26416609	0.26589611	
1371.2	0.26371077	0.26593987	
1371.4	0.26375945	0.26598361	
1371.6	0.26428839	0.26602733	
1371.8	0.26400175	0.26607103	
1372	0.26424121	0.2661147	
1372.2	0.2647771	0.26615836	
1372.4	0.26486999	0.26620199	
1372.6	0.26534899	0.26624559	
1372.8	0.26491842	0.26628918	
1373	0.264881	0.26633274	
1373.2	0.26498369	0.26637628	
1373.4	0.2648897	0.2664198	
1373.6	0.26464977	0.2664633	
1373.8	0.26493266	0.26650677	
1374	0.26467871	0.26655022	
1374.2	0.26438669	0.26659365	
1374.4	0.26476441	0.26663706	
1374.6	0.26424974	0.26668044	
1374.8	0.26452025	0.2667238	
1375	0.26441233	0.26676714	
1375.2	0.26442089	0.26681046	
1375.4	0.26438951	0.26685376	
1375.6	0.26495887	0.26689703	
1375.8	0.26480257	0.26694028	
1376	0.26559796	0.26698351	
1376.2	0.26563578	0.26702672	
1376.4	0.26528016	0.2670699	
1376.6	0.26542867	0.26711306	
1376.8	0.26516224	0.2671562	
1377	0.26581321	0.26719932	
1377.2	0.26581532	0.26724242	
1377.4	0.26554924	0.26728549	
1377.6	0.26553687	0.26732854	
1377.8	0.26582942	0.26737157	
1378	0.26531749	0.26741458	
1378.2	0.26501318	0.26745756	
1378.4	0.26484412	0.26750053	
1378.6	0.26433698	0.26754347	
1378.8	0.26440194	0.26758639	
1379	0.26395604	0.26762928	
1379.2	0.26359642	0.26767216	
1379.4	0.2642392	0.26771501	
1379.6	0.26474147	0.26775784	
1379.8	0.26485713	0.26780065	
1380	0.26552453	0.26784344	
1380.2	0.26524237	0.2678862	
1380.4	0.26571662	0.26792895	
1380.6	0.26642346	0.26797167	
1380.8	0.26644202	0.26801437	
1381	0.26564398	0.26805704	
1381.2	0.26566456	0.2680997	
1381.4	0.26573162	0.26814233	
1381.6	0.26596135	0.26818495	
1381.8	0.26640051	0.26822753	
1382	0.26624451	0.2682701	
1382.2	0.26591682	0.26831265	
1382.4	0.26632473	0.26835517	
1382.6	0.26673801	0.26839768	
1382.8	0.26608823	0.26844016	
1383	0.26590764	0.26848262	
1383.2	0.26630197	0.26852505	
1383.4	0.26630132	0.26856747	
1383.6	0.26636263	0.26860986	
1383.8	0.26621163	0.26865223	
1384	0.26644621	0.26869458	
1384.2	0.26641759	0.26873691	
1384.4	0.26655858	0.26877922	
1384.6	0.26618958	0.2688215	
1384.8	0.26567238	0.26886377	
1385	0.26547129	0.26890601	
1385.2	0.26612653	0.26894823	
1385.4	0.26633048	0.26899042	
1385.6	0.26610052	0.2690326	
1385.8	0.26638801	0.26907476	
1386	0.26631755	0.26911689	
1386.2	0.26663447	0.269159	
1386.4	0.26743918	0.26920109	
1386.6	0.26771656	0.26924316	
1386.8	0.26770363	0.2692852	
1387	0.26813719	0.26932723	
1387.2	0.26826978	0.26936923	
1387.4	0.26775369	0.26941122	
1387.6	0.26828946	0.26945318	
1387.8	0.26831398	0.26949511	
1388	0.26849326	0.26953703	
1388.2	0.2686424	0.26957893	
1388.4	0.26867758	0.2696208	
1388.6	0.26901917	0.26966266	
1388.8	0.26926741	0.26970449	
1389	0.26939267	0.2697463	
1389.2	0.2694283	0.26978808	
1389.4	0.26952962	0.26982985	
1389.6	0.26984027	0.2698716	
1389.8	0.2700316	0.26991332	
1390	0.26992063	0.26995502	
1390.2	0.27010843	0.26999671	
1390.4	0.27019819	0.27003836	
1390.6	0.27057911	0.27008	
1390.8	0.27044851	0.27012162	
1391	0.2698169	0.27016322	
1391.2	0.26971838	0.27020479	
1391.4	0.26937201	0.27024634	
1391.6	0.2694879	0.27028788	
1391.8	0.2693947	0.27032939	
1392	0.26918287	0.27037088	
1392.2	0.26916918	0.27041234	
1392.4	0.2689699	0.27045379	
1392.6	0.26936248	0.27049521	
1392.8	0.26926548	0.27053662	
1393	0.26914214	0.270578	
1393.2	0.26930164	0.27061936	
1393.4	0.26923173	0.2706607	
1393.6	0.26970034	0.27070202	
1393.8	0.2690955	0.27074332	
1394	0.26879959	0.2707846	
1394.2	0.26865459	0.27082585	
1394.4	0.26873235	0.27086709	
1394.6	0.26885058	0.2709083	
1394.8	0.26882708	0.27094949	
1395	0.26836171	0.27099066	
1395.2	0.26841428	0.27103181	
1395.4	0.26836464	0.27107294	
1395.6	0.26823524	0.27111405	
1395.8	0.26809851	0.27115513	
1396	0.26792743	0.2711962	
1396.2	0.26770829	0.27123724	
1396.4	0.2680482	0.27127827	
1396.6	0.26890374	0.27131927	
1396.8	0.268931	0.27136025	
1397	0.26917697	0.27140121	
1397.2	0.26917117	0.27144215	
1397.4	0.2694294	0.27148307	
1397.6	0.26999978	0.27152396	
1397.8	0.26965225	0.27156484	
1398	0.26954505	0.27160569	
1398.2	0.2697788	0.27164653	
1398.4	0.26993829	0.27168734	
1398.6	0.2699642	0.27172813	
1398.8	0.27002294	0.27176891	
1399	0.26995407	0.27180966	
1399.2	0.27000197	0.27185038	
1399.4	0.27050919	0.27189109	
1399.6	0.27124186	0.27193178	
1399.8	0.27140897	0.27197245	
1400	0.27161443	0.27201309	
1400.2	0.27243045	0.27205372	
1400.4	0.27307566	0.27209432	
1400.6	0.27360537	0.27213491	
1400.8	0.27346419	0.27217547	
1401	0.27341532	0.27221601	
1401.2	0.27318551	0.27225653	
1401.4	0.27363641	0.27229703	
1401.6	0.27313743	0.27233751	
1401.8	0.27194569	0.27237797	
1402	0.27133296	0.2724184	
1402.2	0.27078597	0.27245882	
1402.4	0.27037811	0.27249922	
1402.6	0.27033633	0.27253959	
1402.8	0.2705012	0.27257995	
1403	0.27019911	0.27262028	
1403.2	0.27038407	0.2726606	
1403.4	0.27087168	0.27270089	
1403.6	0.27135888	0.27274116	
1403.8	0.27128021	0.27278141	
1404	0.2714802	0.27282164	
1404.2	0.27160753	0.27286185	
1404.4	0.27144255	0.27290204	
1404.6	0.27160765	0.27294221	
1404.8	0.27139651	0.27298236	
1405	0.27196187	0.27302248	
1405.2	0.27211773	0.27306259	
1405.4	0.27234941	0.27310268	
1405.6	0.27241221	0.27314274	
1405.8	0.27196359	0.27318279	
1406	0.27221901	0.27322281	
1406.2	0.27239079	0.27326282	
1406.4	0.27272181	0.2733028	
1406.6	0.27302433	0.27334276	
1406.8	0.27289545	0.27338271	
1407	0.27294252	0.27342263	
1407.2	0.27344043	0.27346253	
1407.4	0.27401147	0.27350241	
1407.6	0.27416272	0.27354227	
1407.8	0.2743486	0.27358211	
1408	0.27397016	0.27362193	
1408.2	0.27395213	0.27366173	
1408.4	0.27363653	0.27370151	
1408.6	0.27311918	0.27374127	
1408.8	0.27289103	0.273781	
1409	0.27350395	0.27382072	
1409.2	0.27359137	0.27386042	
1409.4	0.27420242	0.27390009	
1409.6	0.27458935	0.27393975	
1409.8	0.27434232	0.27397939	
1410	0.27435958	0.274019	
1410.2	0.27388736	0.2740586	
1410.4	0.27336445	0.27409817	
1410.6	0.27338052	0.27413773	
1410.8	0.2731861	0.27417726	
1411	0.27349817	0.27421678	
1411.2	0.27303546	0.27425627	
1411.4	0.27356196	0.27429574	
1411.6	0.27359224	0.2743352	
1411.8	0.27329633	0.27437463	
1412	0.27337167	0.27441404	
1412.2	0.27318439	0.27445343	
1412.4	0.27285095	0.27449281	
1412.6	0.27282528	0.27453216	
1412.8	0.27340621	0.27457149	
1413	0.27388939	0.2746108	
1413.2	0.27470503	0.27465009	
1413.4	0.27529216	0.27468937	
1413.6	0.2754177	0.27472862	
1413.8	0.27568806	0.27476785	
1414	0.27526163	0.27480706	
1414.2	0.27503156	0.27484625	
1414.4	0.2754509	0.27488542	
1414.6	0.27603324	0.27492457	
1414.8	0.27582319	0.2749637	
1415	0.27595327	0.27500281	
1415.2	0.27593748	0.2750419	
1415.4	0.27628106	0.27508097	
1415.6	0.27611186	0.27512002	
1415.8	0.27649448	0.27515905	
1416	0.27639288	0.27519806	
1416.2	0.27613802	0.27523705	
1416.4	0.27604369	0.27527602	
1416.6	0.27588321	0.27531497	
1416.8	0.27609291	0.2753539	
1417	0.27605182	0.27539281	
1417.2	0.27580764	0.2754317	
1417.4	0.27555804	0.27547057	
1417.6	0.27608531	0.27550942	
1417.8	0.27620412	0.27554825	
1418	0.27632135	0.27558706	
1418.2	0.27659895	0.27562585	
1418.4	0.27714147	0.27566462	
1418.6	0.27741854	0.27570338	
1418.8	0.27705074	0.27574211	
1419	0.27727526	0.27578082	
1419.2	0.27647196	0.27581951	
1419.4	0.27602082	0.27585818	
1419.6	0.27585081	0.27589683	
1419.8	0.27600771	0.27593546	
1420	0.27479388	0.27597407	
1420.2	0.27471081	0.27601266	
1420.4	0.27475504	0.27605124	
1420.6	0.27472939	0.27608979	
1420.8	0.27441603	0.27612832	
1421	0.27436283	0.27616683	
1421.2	0.27409854	0.27620533	
1421.4	0.27437961	0.2762438	
1421.6	0.2753315	0.27628225	
1421.8	0.27544899	0.27632069	
1422	0.27584368	0.2763591	
1422.2	0.27656706	0.27639749	
1422.4	0.27699224	0.27643587	
1422.6	0.27745877	0.27647422	
1422.8	0.27725032	0.27651256	
1423	0.27753244	0.27655087	
1423.2	0.27723768	0.27658917	
1423.4	0.27732684	0.27662745	
1423.6	0.27718506	0.2766657	
1423.8	0.27723665	0.27670394	
1424	0.27694333	0.27674216	
1424.2	0.27761787	0.27678035	
1424.4	0.27767174	0.27681853	
1424.6	0.27721586	0.27685669	
1424.8	0.27663807	0.27689483	
1425	0.27648643	0.27693295	
1425.2	0.27656885	0.27697105	
1425.4	0.27654415	0.27700913	
1425.6	0.27688522	0.27704719	
1425.8	0.27742333	0.27708523	
1426	0.27759339	0.27712325	
1426.2	0.27816674	0.27716125	
1426.4	0.27758056	0.27719924	
1426.6	0.27805614	0.2772372	
1426.8	0.2774755	0.27727514	
1427	0.27743944	0.27731307	
1427.2	0.27748265	0.27735097	
1427.4	0.27741535	0.27738885	
1427.6	0.27790029	0.27742672	
1427.8	0.27750457	0.27746457	
1428	0.27736251	0.27750239	
1428.2	0.2778692	0.2775402	
1428.4	0.27743216	0.27757799	
1428.6	0.27776861	0.27761576	
1428.8	0.2780248	0.27765351	
1429	0.27814013	0.27769124	
1429.2	0.27895191	0.27772895	
1429.4	0.27898374	0.27776664	
1429.6	0.27911672	0.27780431	
1429.8	0.27936957	0.27784196	
1430	0.27900184	0.27787959	
1430.2	0.27929352	0.27791721	
1430.4	0.2790471	0.2779548	
1430.6	0.27945859	0.27799238	
1430.8	0.27899267	0.27802993	
1431	0.27945214	0.27806747	
1431.2	0.27950856	0.27810499	
1431.4	0.27943206	0.27814249	
1431.6	0.279441	0.27817996	
1431.8	0.27885168	0.27821742	
1432	0.2796205	0.27825486	
1432.2	0.27997232	0.27829228	
1432.4	0.27996046	0.27832969	
1432.6	0.28009193	0.27836707	
1432.8	0.27992291	0.27840443	
1433	0.27917831	0.27844178	
1433.2	0.27896588	0.2784791	
1433.4	0.27870074	0.27851641	
1433.6	0.27842883	0.2785537	
1433.8	0.27846424	0.27859096	
1434	0.27888536	0.27862821	
1434.2	0.27917077	0.27866544	
1434.4	0.27952644	0.27870265	
1434.6	0.27966702	0.27873984	
1434.8	0.27982478	0.27877701	
1435	0.2803217	0.27881417	
1435.2	0.28074744	0.2788513	
1435.4	0.28123623	0.27888842	
1435.6	0.28175689	0.27892551	
1435.8	0.28192537	0.27896259	
1436	0.28240353	0.27899965	
1436.2	0.28207039	0.27903669	
1436.4	0.28217077	0.27907371	
1436.6	0.28221982	0.27911071	
1436.8	0.28226819	0.27914769	
1437	0.28168693	0.27918465	
1437.2	0.28182144	0.27922159	
1437.4	0.28232688	0.27925852	
1437.6	0.28209401	0.27929543	
1437.8	0.28172061	0.27933231	
1438	0.28175498	0.27936918	
1438.2	0.28135498	0.27940603	
1438.4	0.28121697	0.27944286	
1438.6	0.28103361	0.27947967	
1438.8	0.28093542	0.27951646	
1439	0.28096844	0.27955324	
1439.2	0.28108358	0.27958999	
1439.4	0.28026218	0.27962673	
1439.6	0.2800005	0.27966344	
1439.8	0.27988854	0.27970014	
1440	0.27978596	0.27973682	
1440.2	0.27989599	0.27977348	
1440.4	0.28059451	0.27981012	
1440.6	0.28070447	0.27984675	
1440.8	0.28122821	0.27988335	
1441	0.28131321	0.27991994	
1441.2	0.28167437	0.2799565	
1441.4	0.28183612	0.27999305	
1441.6	0.28128131	0.28002958	
1441.8	0.28119553	0.28006609	
1442	0.28131485	0.28010258	
1442.2	0.28128452	0.28013905	
1442.4	0.28085712	0.28017551	
1442.6	0.28040218	0.28021194	
1442.8	0.27998044	0.28024836	
1443	0.27955832	0.28028476	
1443.2	0.27982189	0.28032114	
1443.4	0.27918201	0.2803575	
1443.6	0.27953075	0.28039384	
1443.8	0.2800697	0.28043016	
1444	0.2798073	0.28046647	
1444.2	0.28005153	0.28050275	
1444.4	0.28022392	0.28053902	
1444.6	0.2802948	0.28057527	
1444.8	0.28097118	0.2806115	
1445	0.28092401	0.28064771	
1445.2	0.28115162	0.2806839	
1445.4	0.28135136	0.28072008	
1445.6	0.28140442	0.28075623	
1445.8	0.28153791	0.28079237	
1446	0.28208276	0.28082849	
1446.2	0.28185907	0.28086459	
1446.4	0.28126795	0.28090067	
1446.6	0.28154271	0.28093673	
1446.8	0.28205367	0.28097278	
1447	0.28223979	0.2810088	
1447.2	0.2827125	0.28104481	
1447.4	0.28277923	0.2810808	
1447.6	0.28325419	0.28111677	
1447.8	0.28298131	0.28115272	
1448	0.28200582	0.28118866	
1448.2	0.28177129	0.28122457	
1448.4	0.28186187	0.28126047	
1448.6	0.28205322	0.28129635	
1448.8	0.28219067	0.28133221	
1449	0.28179246	0.28136805	
1449.2	0.2819388	0.28140387	
1449.4	0.28159312	0.28143968	
1449.6	0.28144422	0.28147546	
1449.8	0.28137189	0.28151123	
1450	0.28192638	0.28154698	
1450.2	0.28193251	0.28158271	
1450.4	0.2826779	0.28161842	
1450.6	0.28310879	0.28165412	
1450.8	0.28340492	0.28168979	
1451	0.2835283	0.28172545	
1451.2	0.28376449	0.28176109	
1451.4	0.28397881	0.28179671	
1451.6	0.28414275	0.28183232	
1451.8	0.28327442	0.2818679	
1452	0.28317708	0.28190347	
1452.2	0.28350878	0.28193902	
1452.4	0.28406096	0.28197455	
1452.6	0.28436821	0.28201006	
1452.8	0.28435343	0.28204555	
1453	0.28394076	0.28208103	
1453.2	0.2837334	0.28211648	
1453.4	0.28311043	0.28215192	
1453.6	0.28331892	0.28218734	
1453.8	0.28346585	0.28222275	
1454	0.28394731	0.28225813	
1454.2	0.28415507	0.2822935	
1454.4	0.28406846	0.28232885	
1454.6	0.28394762	0.28236418	
1454.8	0.28409509	0.28239949	
1455	0.28328419	0.28243478	
1455.2	0.2832261	0.28247006	
1455.4	0.28292396	0.28250531	
1455.6	0.28286045	0.28254055	
1455.8	0.28308209	0.28257577	
1456	0.2833414	0.28261098	
1456.2	0.28392575	0.28264616	
1456.4	0.2846451	0.28268133	
1456.6	0.28514412	0.28271648	
1456.8	0.28517192	0.28275161	
1457	0.28511655	0.28278672	
1457.2	0.28550181	0.28282182	
1457.4	0.28605008	0.28285689	
1457.6	0.28654274	0.28289195	
1457.8	0.28691458	0.28292699	
1458	0.28726443	0.28296202	
1458.2	0.28715404	0.28299702	
1458.4	0.28729685	0.28303201	
1458.6	0.2873905	0.28306698	
1458.8	0.28690428	0.28310193	
1459	0.28583574	0.28313686	
1459.2	0.28558785	0.28317178	
1459.4	0.28549603	0.28320668	
1459.6	0.2852029	0.28324155	
1459.8	0.28544754	0.28327642	
1460	0.28477779	0.28331126	
1460.2	0.28515175	0.28334609	
1460.4	0.28512586	0.28338089	
1460.6	0.28554622	0.28341568	
1460.8	0.28576908	0.28345046	
1461	0.28595762	0.28348521	
1461.2	0.28655487	0.28351995	
1461.4	0.2868941	0.28355466	
1461.6	0.28682329	0.28358937	
1461.8	0.28728459	0.28362405	
1462	0.28749231	0.28365871	
1462.2	0.28752365	0.28369336	
1462.4	0.28780771	0.28372799	
1462.6	0.28805776	0.2837626	
1462.8	0.28784021	0.2837972	
1463	0.28761377	0.28383177	
1463.2	0.28743211	0.28386633	
1463.4	0.28796935	0.28390087	
1463.6	0.28755991	0.28393539	
1463.8	0.28753199	0.2839699	
1464	0.28761415	0.28400439	
1464.2	0.28792608	0.28403886	
1464.4	0.28836053	0.28407331	
1464.6	0.2889766	0.28410774	
1464.8	0.28858941	0.28414216	
1465	0.28821461	0.28417656	
1465.2	0.28892321	0.28421094	
1465.4	0.28885978	0.28424531	
1465.6	0.28891726	0.28427965	
1465.8	0.28880001	0.28431398	
1466	0.2884211	0.28434829	
1466.2	0.28837175	0.28438259	
1466.4	0.28878964	0.28441686	
1466.6	0.28891552	0.28445112	
1466.8	0.28881464	0.28448536	
1467	0.28845789	0.28451958	
1467.2	0.2881135	0.28455379	
1467.4	0.28818095	0.28458798	
1467.6	0.28781927	0.28462215	
1467.8	0.28798882	0.2846563	
1468	0.28831672	0.28469044	
1468.2	0.28902889	0.28472455	
1468.4	0.28974286	0.28475865	
1468.6	0.28989798	0.28479274	
1468.8	0.28940096	0.2848268	
1469	0.28944065	0.28486085	
1469.2	0.28995807	0.28489488	
1469.4	0.28994505	0.28492889	
1469.6	0.290042	0.28496289	
1469.8	0.28975095	0.28499687	
1470	0.28953578	0.28503083	
1470.2	0.28960853	0.28506477	
1470.4	0.29016278	0.28509869	
1470.6	0.28951142	0.2851326	
1470.8	0.28903721	0.28516649	
1471	0.28843598	0.28520037	
1471.2	0.28774901	0.28523422	
1471.4	0.28734305	0.28526806	
1471.6	0.2873941	0.28530188	
1471.8	0.28745276	0.28533569	
1472	0.28795621	0.28536947	
1472.2	0.28827194	0.28540324	
1472.4	0.28857839	0.28543699	
1472.6	0.28836637	0.28547073	
1472.8	0.28830221	0.28550445	
1473	0.28852289	0.28553815	
1473.2	0.28876557	0.28557183	
1473.4	0.28911228	0.28560549	
1473.6	0.28944058	0.28563914	
1473.8	0.29005365	0.28567277	
1474	0.29022537	0.28570639	
1474.2	0.2909275	0.28573998	
1474.4	0.29111983	0.28577356	
1474.6	0.29080024	0.28580712	
1474.8	0.290704	0.28584067	
1475	0.29046916	0.2858742	
1475.2	0.28945707	0.28590771	
1475.4	0.28883221	0.2859412	
1475.6	0.28828068	0.28597468	
1475.8	0.28766329	0.28600813	
1476	0.28748689	0.28604158	
1476.2	0.28732559	0.286075	
1476.4	0.28763207	0.28610841	
1476.6	0.28753405	0.2861418	
1476.8	0.28778705	0.28617517	
1477	0.28772698	0.28620853	
1477.2	0.28773639	0.28624186	
1477.4	0.28848462	0.28627519	
1477.6	0.28927389	0.28630849	
1477.8	0.28956319	0.28634178	
1478	0.29002847	0.28637505	
1478.2	0.29034854	0.2864083	
1478.4	0.2908666	0.28644154	
1478.6	0.29173396	0.28647476	
1478.8	0.29166016	0.28650796	
1479	0.29155048	0.28654114	
1479.2	0.29077955	0.28657431	
1479.4	0.29028079	0.28660746	
1479.6	0.29008939	0.28664059	
1479.8	0.29012954	0.28667371	
1480	0.29059039	0.28670681	
1480.2	0.29092725	0.28673989	
1480.4	0.29075881	0.28677296	
1480.6	0.29064855	0.28680601	
1480.8	0.29042939	0.28683904	
1481	0.29068862	0.28687206	
1481.2	0.29060782	0.28690505	
1481.4	0.29061269	0.28693803	
1481.6	0.29073191	0.286971	
1481.8	0.2904643	0.28700395	
1482	0.29116681	0.28703688	
1482.2	0.29159409	0.28706979	
1482.4	0.29177451	0.28710269	
1482.6	0.29190464	0.28713557	
1482.8	0.29179814	0.28716843	
1483	0.29202103	0.28720127	
1483.2	0.29158388	0.2872341	
1483.4	0.29145684	0.28726692	
1483.6	0.2915867	0.28729971	
1483.8	0.29228117	0.28733249	
1484	0.29224314	0.28736525	
1484.2	0.29228801	0.287398	
1484.4	0.29194787	0.28743072	
1484.6	0.29209133	0.28746344	
1484.8	0.29205643	0.28749613	
1485	0.29184272	0.28752881	
1485.2	0.29125034	0.28756147	
1485.4	0.29135044	0.28759411	
1485.6	0.29153346	0.28762674	
1485.8	0.29151986	0.28765935	
1486	0.29202426	0.28769194	
1486.2	0.29198156	0.28772452	
1486.4	0.29125461	0.28775708	
1486.6	0.29204656	0.28778963	
1486.8	0.29200528	0.28782215	
1487	0.2915672	0.28785466	
1487.2	0.29127976	0.28788716	
1487.4	0.29153343	0.28791963	
1487.6	0.29191746	0.28795209	
1487.8	0.29194561	0.28798454	
1488	0.291468	0.28801696	
1488.2	0.29180271	0.28804937	
1488.4	0.29167825	0.28808177	
1488.6	0.29216326	0.28811415	
1488.8	0.2917969	0.28814651	
1489	0.29190087	0.28817885	
1489.2	0.29251064	0.28821118	
1489.4	0.29296269	0.28824349	
1489.6	0.29293577	0.28827578	
1489.8	0.29320969	0.28830806	
1490	0.29305232	0.28834032	
1490.2	0.29263768	0.28837256	
1490.4	0.29248294	0.28840479	
1490.6	0.29276962	0.288437	
1490.8	0.29274283	0.2884692	
1491	0.29258044	0.28850138	
1491.2	0.2928648	0.28853354	
1491.4	0.29311716	0.28856568	
1491.6	0.29330846	0.28859781	
1491.8	0.29313228	0.28862992	
1492	0.29378306	0.28866202	
1492.2	0.29359147	0.2886941	
1492.4	0.29385047	0.28872616	
1492.6	0.29422348	0.28875821	
1492.8	0.29424202	0.28879024	
1493	0.29480223	0.28882225	
1493.2	0.29570442	0.28885425	
1493.4	0.29573518	0.28888623	
1493.6	0.29549937	0.28891819	
1493.8	0.29543561	0.28895014	
1494	0.29511241	0.28898207	
1494.2	0.29491379	0.28901399	
1494.4	0.29466611	0.28904589	
1494.6	0.29458725	0.28907777	
1494.8	0.29448356	0.28910963	
1495	0.29427647	0.28914148	
1495.2	0.29427727	0.28917332	
1495.4	0.29408704	0.28920513	
1495.6	0.29394696	0.28923693	
1495.8	0.29346348	0.28926872	
1496	0.29371546	0.28930049	
1496.2	0.29358487	0.28933224	
1496.4	0.29362925	0.28936397	
1496.6	0.29341503	0.28939569	
1496.8	0.2937051	0.28942739	
1497	0.29400161	0.28945908	
1497.2	0.29454795	0.28949075	
1497.4	0.29432815	0.2895224	
1497.6	0.29429642	0.28955404	
1497.8	0.29474863	0.28958566	
1498	0.2951088	0.28961727	
1498.2	0.29504434	0.28964886	
1498.4	0.2952831	0.28968043	
1498.6	0.29568961	0.28971199	
1498.8	0.29579212	0.28974353	
1499	0.29649954	0.28977505	
1499.2	0.29656986	0.28980656	
1499.4	0.29644852	0.28983805	
1499.6	0.29653219	0.28986953	
1499.8	0.29662124	0.28990099	
1500	0.29697881	0.28993243	
1500.2	0.29631625	0.28996386	
1500.4	0.29585722	0.28999527	
1500.6	0.29512692	0.29002666	
1500.8	0.2950989	0.29005804	
1501	0.29511726	0.2900894	
1501.2	0.29524602	0.29012075	
1501.4	0.29515272	0.29015208	
1501.6	0.29492081	0.29018339	
1501.8	0.29534596	0.29021469	
1502	0.29514822	0.29024598	
1502.2	0.29481476	0.29027724	
1502.4	0.29493343	0.29030849	
1502.6	0.29476256	0.29033973	
1502.8	0.29512115	0.29037094	
1503	0.2952227	0.29040215	
1503.2	0.29508212	0.29043333	
1503.4	0.29488153	0.2904645	
1503.6	0.29466173	0.29049566	
1503.8	0.29442995	0.29052679	
1504	0.29453564	0.29055792	
1504.2	0.29462613	0.29058902	
1504.4	0.29523518	0.29062011	
1504.6	0.29494061	0.29065119	
1504.8	0.29527616	0.29068224	
1505	0.2956658	0.29071329	
1505.2	0.29573812	0.29074431	
1505.4	0.29517613	0.29077532	
1505.6	0.29511309	0.29080632	
1505.8	0.29536108	0.2908373	
1506	0.29516519	0.29086826	
1506.2	0.29505398	0.29089921	
1506.4	0.295732	0.29093014	
1506.6	0.29579221	0.29096105	
1506.8	0.29618664	0.29099195	
1507	0.29573002	0.29102283	
1507.2	0.29581553	0.2910537	
1507.4	0.29584063	0.29108455	
1507.6	0.29595323	0.29111539	
1507.8	0.29620145	0.29114621	
1508	0.29620905	0.29117701	
1508.2	0.29631382	0.2912078	
1508.4	0.29628517	0.29123857	
1508.6	0.29608307	0.29126933	
1508.8	0.29616819	0.29130007	
1509	0.29643848	0.2913308	
1509.2	0.29641422	0.29136151	
1509.4	0.29575461	0.2913922	
1509.6	0.29594863	0.29142288	
1509.8	0.29650428	0.29145354	
1510	0.2967549	0.29148419	
1510.2	0.29741698	0.29151482	
1510.4	0.29831662	0.29154543	
1510.6	0.29836631	0.29157603	
1510.8	0.29815403	0.29160661	
1511	0.29760261	0.29163718	
1511.2	0.29785877	0.29166773	
1511.4	0.29765212	0.29169827	
1511.6	0.29725874	0.29172879	
1511.8	0.29707149	0.2917593	
1512	0.29685956	0.29178979	
1512.2	0.29695431	0.29182026	
1512.4	0.29681275	0.29185072	
1512.6	0.29686946	0.29188116	
1512.8	0.2970187	0.29191159	
1513	0.29734432	0.291942	
1513.2	0.29705048	0.29197239	
1513.4	0.2967275	0.29200277	
1513.6	0.29745283	0.29203314	
1513.8	0.29801898	0.29206349	
1514	0.2981853	0.29209382	
1514.2	0.29830709	0.29212414	
1514.4	0.2982477	0.29215444	
1514.6	0.2976025	0.29218473	
1514.8	0.29696048	0.292215	
1515	0.29706137	0.29224525	
1515.2	0.2971395	0.29227549	
1515.4	0.29632977	0.29230572	
1515.6	0.29587484	0.29233593	
1515.8	0.29616372	0.29236612	
1516	0.29561075	0.2923963	
1516.2	0.29530884	0.29242646	
1516.4	0.29555604	0.29245661	
1516.6	0.29592492	0.29248674	
1516.8	0.29615824	0.29251686	
1517	0.29636554	0.29254696	
1517.2	0.29631806	0.29257704	
1517.4	0.29686344	0.29260711	
1517.6	0.29742738	0.29263717	
1517.8	0.29768964	0.29266721	
1518	0.29786257	0.29269723	
1518.2	0.29786674	0.29272724	
1518.4	0.29801611	0.29275723	
1518.6	0.29765173	0.29278721	
1518.8	0.29852141	0.29281717	
1519	0.29913587	0.29284711	
1519.2	0.29887681	0.29287705	
1519.4	0.29888082	0.29290696	
1519.6	0.29905592	0.29293686	
1519.8	0.2995351	0.29296675	
1520	0.29942027	0.29299662	
1520.2	0.29997494	0.29302647	
1520.4	0.29986148	0.29305631	
1520.6	0.29971999	0.29308613	
1520.8	0.29935786	0.29311594	
1521	0.29873293	0.29314574	
1521.2	0.29888694	0.29317551	
1521.4	0.29848089	0.29320528	
1521.6	0.29841103	0.29323502	
1521.8	0.29804432	0.29326475	
1522	0.29735325	0.29329447	
1522.2	0.29694496	0.29332417	
1522.4	0.29639495	0.29335386	
1522.6	0.29632237	0.29338353	
1522.8	0.29682191	0.29341319	
1523	0.29678424	0.29344283	
1523.2	0.29740255	0.29347245	
1523.4	0.29792154	0.29350206	
1523.6	0.29817735	0.29353166	
1523.8	0.29870966	0.29356124	
1524	0.29902815	0.2935908	
1524.2	0.29923282	0.29362035	
1524.4	0.29917039	0.29364988	
1524.6	0.29953545	0.2936794	
1524.8	0.2995052	0.29370891	
1525	0.29946671	0.2937384	
1525.2	0.29983257	0.29376787	
1525.4	0.29969343	0.29379733	
1525.6	0.31052744	0.29382676	
1525.8	0.31046087	0.29380215	
1526	0.31016339	0.29377755	
1526.2	0.31029714	0.29375294	
1526.4	0.31012638	0.29372834	
1526.6	0.30982414	0.29370374	
1526.8	0.30948619	0.29367914	
1527	0.30888498	0.29365454	
1527.2	0.30836136	0.29362995	
1527.4	0.307685	0.29360535	
1527.6	0.30764224	0.29358076	
1527.8	0.307513	0.29355617	
1528	0.3071323	0.29353159	
1528.2	0.30699548	0.293507	
1528.4	0.30692059	0.29348242	
1528.6	0.30596974	0.29345784	
1528.8	0.30646443	0.29343326	
1529	0.30667039	0.29340869	
1529.2	0.30586652	0.29338411	
1529.4	0.3056648	0.29335954	
1529.6	0.3047752	0.29333497	
1529.8	0.30471879	0.2933104	
1530	0.30456504	0.29328583	
1530.2	0.30449693	0.29326127	
1530.4	0.3040228	0.29323671	
1530.6	0.30386938	0.29321215	
1530.8	0.30349391	0.29318759	
1531	0.30302627	0.29316304	
1531.2	0.3028498	0.29313848	
1531.4	0.30306301	0.29311393	
1531.6	0.3036765	0.29308938	
1531.8	0.30387929	0.29306483	
1532	0.30397252	0.29304029	
1532.2	0.30424124	0.29301574	
1532.4	0.30502572	0.2929912	
1532.6	0.3053929	0.29296666	
1532.8	0.3056726	0.29294213	
1533	0.30530713	0.29291759	
1533.2	0.30515899	0.29289306	
1533.4	0.30503769	0.29286853	
1533.6	0.30506742	0.292844	
1533.8	0.30448547	0.29281947	
1534	0.30379448	0.29279495	
1534.2	0.30310719	0.29277042	
1534.4	0.30254776	0.2927459	
1534.6	0.30223432	0.29272138	
1534.8	0.30157661	0.29269687	
1535	0.3009331	0.29267235	
1535.2	0.30076893	0.29264784	
1535.4	0.30051899	0.29262333	
1535.6	0.30079124	0.29259882	
1535.8	0.30088512	0.29257431	
1536	0.30126659	0.29254981	
1536.2	0.30127676	0.29252531	
1536.4	0.30200166	0.29250081	
1536.6	0.30192031	0.29247631	
1536.8	0.30123938	0.29245181	
1537	0.30186075	0.29242732	
1537.2	0.3024435	0.29240283	
1537.4	0.30271059	0.29237834	
1537.6	0.30289886	0.29235385	
1537.8	0.30263654	0.29232936	
1538	0.30247389	0.29230488	
1538.2	0.30267037	0.2922804	
1538.4	0.30274961	0.29225592	
1538.6	0.30295656	0.29223144	
1538.8	0.3030354	0.29220696	
1539	0.30292708	0.29218249	
1539.2	0.302941	0.29215802	
1539.4	0.3027747	0.29213355	
1539.6	0.3030108	0.29210908	
1539.8	0.30270047	0.29208462	
1540	0.3024637	0.29206015	
1540.2	0.30186261	0.29203569	
1540.4	0.30196986	0.29201123	
1540.6	0.30170483	0.29198678	
1540.8	0.3017034	0.29196232	
1541	0.30172104	0.29193787	
1541.2	0.30169076	0.29191342	
1541.4	0.30162905	0.29188897	
1541.6	0.30157002	0.29186452	
1541.8	0.30109218	0.29184008	
1542	0.30093011	0.29181563	
1542.2	0.30082111	0.29179119	
1542.4	0.30114499	0.29176675	
1542.6	0.30138896	0.29174232	
1542.8	0.30098679	0.29171788	
1543	0.30083198	0.29169345	
1543.2	0.30077764	0.29166902	
1543.4	0.30039307	0.29164459	
1543.6	0.2999149	0.29162016	
1543.8	0.29999842	0.29159574	
1544	0.29944325	0.29157132	
1544.2	0.29863953	0.2915469	
1544.4	0.2987232	0.29152248	
1544.6	0.29859617	0.29149806	
1544.8	0.29803665	0.29147365	
1545	0.29788345	0.29144924	
1545.2	0.2977248	0.29142482	
1545.4	0.29749882	0.29140042	
1545.6	0.2974879	0.29137601	
1545.8	0.29691987	0.29135161	
1546	0.29775574	0.2913272	
1546.2	0.29821209	0.2913028	
1546.4	0.29880225	0.29127841	
1546.6	0.29922554	0.29125401	
1546.8	0.29881792	0.29122962	
1547	0.29891807	0.29120523	
1547.2	0.29887078	0.29118084	
1547.4	0.29895331	0.29115645	
1547.6	0.29879391	0.29113206	
1547.8	0.29888474	0.29110768	
1548	0.29824119	0.2910833	
1548.2	0.29800204	0.29105892	
1548.4	0.29853982	0.29103454	
1548.6	0.29892878	0.29101017	
1548.8	0.2990385	0.29098579	
1549	0.29953323	0.29096142	
1549.2	0.29874354	0.29093705	
1549.4	0.29856849	0.29091268	
1549.6	0.29841885	0.29088832	
1549.8	0.29847927	0.29086396	
1550	0.29916849	0.29083959	
1550.2	0.29901272	0.29081524	
1550.4	0.29870803	0.29079088	
1550.6	0.29899296	0.29076652	
1550.8	0.29843884	0.29074217	
1551	0.29844403	0.29071782	
1551.2	0.29807434	0.29069347	
1551.4	0.2981208	0.29066912	
1551.6	0.29777555	0.29064478	
1551.8	0.29798336	0.29062044	
1552	0.29796897	0.2905961	
1552.2	0.29819667	0.29057176	
1552.4	0.29842972	0.29054742	
1552.6	0.29888962	0.29052309	
1552.8	0.29864004	0.29049875	
1553	0.29767586	0.29047442	
1553.2	0.29717019	0.29045009	
1553.4	0.29700303	0.29042577	
1553.6	0.29707167	0.29040144	
1553.8	0.29708253	0.29037712	
1554	0.29697491	0.2903528	
1554.2	0.297099	0.29032848	
1554.4	0.29695116	0.29030417	
1554.6	0.29706432	0.29027985	
1554.8	0.29707943	0.29025554	
1555	0.29698219	0.29023123	
1555.2	0.29700944	0.29020692	
1555.4	0.29725651	0.29018262	
1555.6	0.29736967	0.29015831	
1555.8	0.29783875	0.29013401	
1556	0.29766009	0.29010971	
1556.2	0.2976291	0.29008541	
1556.4	0.29801881	0.29006112	
1556.6	0.29753237	0.29003682	
1556.8	0.29715092	0.29001253	
1557	0.29666083	0.28998824	
1557.2	0.29717459	0.28996395	
1557.4	0.29696382	0.28993967	
1557.6	0.29690203	0.28991538	
1557.8	0.29665275	0.2898911	
1558	0.29661102	0.28986682	
1558.2	0.29661223	0.28984254	
1558.4	0.29644165	0.28981827	
1558.6	0.29637047	0.28979399	
1558.8	0.29649898	0.28976972	
1559	0.29642672	0.28974545	
1559.2	0.29633835	0.28972119	
1559.4	0.29576834	0.28969692	
1559.6	0.29605421	0.28967266	
1559.8	0.29626344	0.2896484	
1560	0.29583268	0.28962414	
1560.2	0.29566592	0.28959988	
1560.4	0.29605852	0.28957562	
1560.6	0.29551907	0.28955137	
1560.8	0.29612575	0.28952712	
1561	0.29624071	0.28950287	
1561.2	0.2968122	0.28947862	
1561.4	0.2962595	0.28945438	
1561.6	0.29634043	0.28943014	
1561.8	0.29658533	0.28940589	
1562	0.29605066	0.28938166	
1562.2	0.29609753	0.28935742	
1562.4	0.29567351	0.28933318	
1562.6	0.29486046	0.28930895	
1562.8	0.29457041	0.28928472	
1563	0.29448419	0.28926049	
1563.2	0.29414184	0.28923626	
1563.4	0.29355129	0.28921204	
1563.6	0.29302479	0.28918782	
1563.8	0.29254182	0.2891636	
1564	0.292137	0.28913938	
1564.2	0.29208787	0.28911516	
1564.4	0.29279849	0.28909095	
1564.6	0.29275368	0.28906673	
1564.8	0.29374769	0.28904252	
1565	0.29402695	0.28901831	
1565.2	0.2941366	0.28899411	
1565.4	0.2938574	0.2889699	
1565.6	0.29453702	0.2889457	
1565.8	0.29426216	0.2889215	
1566	0.29354418	0.2888973	
1566.2	0.2940053	0.2888731	
1566.4	0.29397425	0.28884891	
1566.6	0.29429034	0.28882472	
1566.8	0.29426958	0.28880053	
1567	0.29435958	0.28877634	
1567.2	0.29377961	0.28875215	
1567.4	0.29276829	0.28872797	
1567.6	0.29263542	0.28870379	
1567.8	0.29226149	0.28867961	
1568	0.2922375	0.28865543	
1568.2	0.29221744	0.28863125	
1568.4	0.29242544	0.28860708	
1568.6	0.29224617	0.28858291	
1568.8	0.29268312	0.28855874	
1569	0.29276207	0.28853457	
1569.2	0.29282059	0.2885104	
1569.4	0.29321492	0.28848624	
1569.6	0.29337379	0.28846208	
1569.8	0.29287144	0.28843792	
1570	0.29296868	0.28841376	
1570.2	0.29365996	0.2883896	
1570.4	0.29355367	0.28836545	
1570.6	0.29336114	0.2883413	
1570.8	0.29232916	0.28831715	
1571	0.2920997	0.288293	
1571.2	0.29178057	0.28826885	
1571.4	0.29125188	0.28824471	
1571.6	0.29117351	0.28822057	
1571.8	0.29050293	0.28819643	
1572	0.29085779	0.28817229	
1572.2	0.29074683	0.28814815	
1572.4	0.29050512	0.28812402	
1572.6	0.29018499	0.28809989	
1572.8	0.29022223	0.28807576	
1573	0.2903663	0.28805163	
1573.2	0.28996635	0.28802751	
1573.4	0.29021877	0.28800338	
1573.6	0.28954169	0.28797926	
1573.8	0.289179	0.28795514	
1574	0.2885955	0.28793102	
1574.2	0.28846106	0.28790691	
1574.4	0.28816308	0.2878828	
1574.6	0.28809714	0.28785868	
1574.8	0.28823678	0.28783457	
1575	0.28910805	0.28781047	
1575.2	0.28936299	0.28778636	
1575.4	0.28982692	0.28776226	
1575.6	0.29067569	0.28773816	
1575.8	0.29154192	0.28771406	
1576	0.29254725	0.28768996	
1576.2	0.29289667	0.28766587	
1576.4	0.29327998	0.28764177	
1576.6	0.2942297	0.28761768	
1576.8	0.29459469	0.28759359	
1577	0.29479738	0.2875695	
1577.2	0.29446089	0.28754542	
1577.4	0.29446761	0.28752134	
1577.6	0.2941464	0.28749725	
1577.8	0.29386984	0.28747318	
1578	0.29318866	0.2874491	
1578.2	0.29367292	0.28742502	
1578.4	0.29329526	0.28740095	
1578.6	0.29298499	0.28737688	
1578.8	0.29267237	0.28735281	
1579	0.29217811	0.28732874	
1579.2	0.29192803	0.28730468	
1579.4	0.2918572	0.28728062	
1579.6	0.29107162	0.28725655	
1579.8	0.29080867	0.2872325	
1580	0.29013173	0.28720844	
1580.2	0.29000266	0.28718438	
1580.4	0.29031403	0.28716033	
1580.6	0.29036589	0.28713628	
1580.8	0.28966518	0.28711223	
1581	0.28939063	0.28708818	
1581.2	0.28912936	0.28706414	
1581.4	0.28937009	0.2870401	
1581.6	0.28984106	0.28701605	
1581.8	0.29021654	0.28699202	
1582	0.29023493	0.28696798	
1582.2	0.29083075	0.28694394	
1582.4	0.29019106	0.28691991	
1582.6	0.29015787	0.28689588	
1582.8	0.2900742	0.28687185	
1583	0.28988845	0.28684783	
1583.2	0.28960798	0.2868238	
1583.4	0.28938338	0.28679978	
1583.6	0.28901836	0.28677576	
1583.8	0.28934432	0.28675174	
1584	0.28916533	0.28672772	
1584.2	0.28907125	0.28670371	
1584.4	0.28901065	0.28667969	
1584.6	0.28884297	0.28665568	
1584.8	0.28857992	0.28663167	
1585	0.28840524	0.28660767	
1585.2	0.28865189	0.28658366	
1585.4	0.28872567	0.28655966	
1585.6	0.28895751	0.28653566	
1585.8	0.28934469	0.28651166	
1586	0.28936919	0.28648767	
1586.2	0.29007737	0.28646367	
1586.4	0.2900532	0.28643968	
1586.6	0.28953582	0.28641569	
1586.8	0.28942767	0.2863917	
1587	0.28913517	0.28636771	
1587.2	0.28918491	0.28634373	
1587.4	0.28917913	0.28631975	
1587.6	0.28864044	0.28629576	
1587.8	0.28834603	0.28627179	
1588	0.28759838	0.28624781	
1588.2	0.28699445	0.28622384	
1588.4	0.28652748	0.28619986	
1588.6	0.28616431	0.28617589	
1588.8	0.28574085	0.28615192	
1589	0.28541893	0.28612796	
1589.2	0.28613768	0.28610399	
1589.4	0.28601457	0.28608003	
1589.6	0.2861747	0.28605607	
1589.8	0.2869227	0.28603211	
1590	0.28730905	0.28600816	
1590.2	0.28770704	0.2859842	
1590.4	0.28801941	0.28596025	
1590.6	0.28782796	0.2859363	
1590.8	0.28894009	0.28591235	
1591	0.28898576	0.2858884	
1591.2	0.28928695	0.28586446	
1591.4	0.2888428	0.28584052	
1591.6	0.28866743	0.28581658	
1591.8	0.28861119	0.28579264	
1592	0.28883778	0.2857687	
1592.2	0.28867063	0.28574477	
1592.4	0.28820812	0.28572083	
1592.6	0.28810553	0.2856969	
1592.8	0.28789108	0.28567298	
1593	0.28793136	0.28564905	
1593.2	0.28846616	0.28562513	
1593.4	0.28819859	0.2856012	
1593.6	0.28836585	0.28557728	
1593.8	0.28844937	0.28555336	
1594	0.28797168	0.28552945	
1594.2	0.28809553	0.28550553	
1594.4	0.28826463	0.28548162	
1594.6	0.28824009	0.28545771	
1594.8	0.2885235	0.2854338	
1595	0.28854922	0.2854099	
1595.2	0.28860427	0.28538599	
1595.4	0.28859383	0.28536209	
1595.6	0.28838488	0.28533819	
1595.8	0.28873482	0.28531429	
1596	0.28863298	0.28529039	
1596.2	0.28840892	0.2852665	
1596.4	0.28833038	0.28524261	
1596.6	0.28844052	0.28521872	
1596.8	0.28815392	0.28519483	
1597	0.28856886	0.28517094	
1597.2	0.28883866	0.28514706	
1597.4	0.28886307	0.28512318	
1597.6	0.28880513	0.2850993	
1597.8	0.28838597	0.28507542	
1598	0.28779291	0.28505154	
1598.2	0.28710361	0.28502767	
1598.4	0.28653944	0.28500379	
1598.6	0.28635867	0.28497992	
1598.8	0.28624104	0.28495606	
1599	0.28617719	0.28493219	
1599.2	0.28598404	0.28490833	
1599.4	0.28561841	0.28488446	
1599.6	0.28490177	0.2848606	
1599.8	0.28504032	0.28483674	
1600	0.28473027	0.28481289	
1600.2	0.28548262	0.28478903	
1600.4	0.28539125	0.28476518	
1600.6	0.2855171	0.28474133	
1600.8	0.28484504	0.28471748	
1601	0.28561643	0.28469364	
1601.2	0.2857105	0.28466979	
1601.4	0.28605805	0.28464595	
1601.6	0.28674546	0.28462211	
1601.8	0.28698617	0.28459827	
1602	0.28698709	0.28457444	
1602.2	0.28697621	0.2845506	
1602.4	0.28773778	0.28452677	
1602.6	0.28796288	0.28450294	
1602.8	0.28744435	0.28447911	
1603	0.28735225	0.28445528	
1603.2	0.28707337	0.28443146	
1603.4	0.28641978	0.28440764	
1603.6	0.28642978	0.28438382	
1603.8	0.28686688	0.28436	
1604	0.28632009	0.28433618	
1604.2	0.285977	0.28431237	
1604.4	0.28515034	0.28428855	
1604.6	0.28436587	0.28426474	
1604.8	0.28387506	0.28424094	
1605	0.28408381	0.28421713	
1605.2	0.284125	0.28419333	
1605.4	0.28430565	0.28416952	
1605.6	0.28427015	0.28414572	
1605.8	0.28407428	0.28412192	
1606	0.28453048	0.28409813	
1606.2	0.28476187	0.28407433	
1606.4	0.28544806	0.28405054	
1606.6	0.28534267	0.28402675	
1606.8	0.28535576	0.28400296	
1607	0.28617613	0.28397918	
1607.2	0.28609273	0.28395539	
1607.4	0.28596191	0.28393161	
1607.6	0.28611616	0.28390783	
1607.8	0.28632816	0.28388405	
1608	0.28561965	0.28386027	
1608.2	0.2857274	0.2838365	
1608.4	0.2857859	0.28381273	
1608.6	0.2854607	0.28378895	
1608.8	0.2859321	0.28376519	
1609	0.28567559	0.28374142	
1609.2	0.28603146	0.28371766	
1609.4	0.28552791	0.28369389	
1609.6	0.28469237	0.28367013	
1609.8	0.28495552	0.28364637	
1610	0.28577628	0.28362262	
1610.2	0.28597972	0.28359886	
1610.4	0.28638975	0.28357511	
1610.6	0.28661598	0.28355136	
1610.8	0.28667403	0.28352761	
1611	0.28664958	0.28350386	
1611.2	0.28616013	0.28348012	
1611.4	0.28587262	0.28345638	
1611.6	0.28614953	0.28343264	
1611.8	0.28620708	0.2834089	
1612	0.28560402	0.28338516	
1612.2	0.2852289	0.28336143	
1612.4	0.28528185	0.28333769	
1612.6	0.28513666	0.28331396	
1612.8	0.28500914	0.28329023	
1613	0.28440097	0.28326651	
1613.2	0.2840886	0.28324278	
1613.4	0.28366747	0.28321906	
1613.6	0.28319885	0.28319534	
1613.8	0.28346174	0.28317162	
1614	0.28320901	0.2831479	
1614.2	0.28304771	0.28312419	
1614.4	0.28329095	0.28310047	
1614.6	0.28352763	0.28307676	
1614.8	0.2837149	0.28305305	
1615	0.28369931	0.28302935	
1615.2	0.28342673	0.28300564	
1615.4	0.28351592	0.28298194	
1615.6	0.2834268	0.28295824	
1615.8	0.28318428	0.28293454	
1616	0.28302038	0.28291084	
1616.2	0.2822545	0.28288715	
1616.4	0.28269072	0.28286345	
1616.6	0.28298615	0.28283976	
1616.8	0.28274937	0.28281607	
1617	0.28263699	0.28279239	
1617.2	0.28286873	0.2827687	
1617.4	0.2829702	0.28274502	
1617.6	0.28253688	0.28272134	
1617.8	0.28284822	0.28269766	
1618	0.28256768	0.28267398	
1618.2	0.28314237	0.28265031	
1618.4	0.28372091	0.28262663	
1618.6	0.28388693	0.28260296	
1618.8	0.2835737	0.28257929	
1619	0.28287282	0.28255563	
1619.2	0.28264402	0.28253196	
1619.4	0.28321863	0.2825083	
1619.6	0.28297689	0.28248464	
1619.8	0.28274207	0.28246098	
1620	0.2822953	0.28243732	
1620.2	0.28161784	0.28241366	
1620.4	0.28236973	0.28239001	
1620.6	0.28265607	0.28236636	
1620.8	0.28235778	0.28234271	
1621	0.2824718	0.28231906	
1621.2	0.28294898	0.28229542	
1621.4	0.28235019	0.28227177	
1621.6	0.28175099	0.28224813	
1621.8	0.28206963	0.28222449	
1622	0.28185627	0.28220086	
1622.2	0.28245151	0.28217722	
1622.4	0.28262351	0.28215359	
1622.6	0.28193006	0.28212995	
1622.8	0.28128986	0.28210632	
1623	0.28083104	0.2820827	
1623.2	0.2814656	0.28205907	
1623.4	0.28189147	0.28203545	
1623.6	0.28160137	0.28201183	
1623.8	0.28129283	0.28198821	
1624	0.28138958	0.28196459	
1624.2	0.28154252	0.28194097	
1624.4	0.28200032	0.28191736	
1624.6	0.28234128	0.28189375	
1624.8	0.28251686	0.28187014	
1625	0.2823144	0.28184653	
1625.2	0.28180531	0.28182292	
1625.4	0.28102723	0.28179932	
1625.6	0.28053153	0.28177572	
1625.8	0.28142171	0.28175212	
1626	0.28153335	0.28172852	
1626.2	0.28156628	0.28170492	
1626.4	0.28128287	0.28168133	
1626.6	0.28037941	0.28165774	
1626.8	0.28040668	0.28163415	
1627	0.28036136	0.28161056	
1627.2	0.28103489	0.28158697	
1627.4	0.2807709	0.28156339	
1627.6	0.28062836	0.28153981	
1627.8	0.28055783	0.28151623	
1628	0.28080647	0.28149265	
1628.2	0.28052858	0.28146907	
1628.4	0.28033002	0.2814455	
1628.6	0.28000164	0.28142193	
1628.8	0.27960766	0.28139836	
1629	0.27903572	0.28137479	
1629.2	0.27915238	0.28135122	
1629.4	0.27933009	0.28132766	
1629.6	0.27961359	0.28130409	
1629.8	0.28071011	0.28128053	
1630	0.28074439	0.28125698	
1630.2	0.28100449	0.28123342	
1630.4	0.28141924	0.28120986	
1630.6	0.28092815	0.28118631	
1630.8	0.28135865	0.28116276	
1631	0.28144745	0.28113921	
1631.2	0.28153762	0.28111567	
1631.4	0.28136883	0.28109212	
1631.6	0.2813159	0.28106858	
1631.8	0.28123661	0.28104504	
1632	0.28103405	0.2810215	
1632.2	0.28054218	0.28099796	
1632.4	0.28078539	0.28097443	
1632.6	0.28122232	0.2809509	
1632.8	0.28165016	0.28092736	
1633	0.28211598	0.28090384	
1633.2	0.28244048	0.28088031	
1633.4	0.28201614	0.28085678	
1633.6	0.28221991	0.28083326	
1633.8	0.28231912	0.28080974	
1634	0.28205729	0.28078622	
1634.2	0.28183903	0.2807627	
1634.4	0.28132589	0.28073919	
1634.6	0.28060474	0.28071568	
1634.8	0.28066851	0.28069216	
1635	0.27997948	0.28066866	
1635.2	0.27993557	0.28064515	
1635.4	0.27965283	0.28062164	
1635.6	0.27951351	0.28059814	
1635.8	0.27994103	0.28057464	
1636	0.28012167	0.28055114	
1636.2	0.28043722	0.28052764	
1636.4	0.28088924	0.28050415	
1636.6	0.28112372	0.28048065	
1636.8	0.28117086	0.28045716	
1637	0.28095406	0.28043367	
1637.2	0.27987406	0.28041018	
1637.4	0.27931384	0.2803867	
1637.6	0.27939917	0.28036321	
1637.8	0.27896742	0.28033973	
1638	0.27878815	0.28031625	
1638.2	0.27887053	0.28029278	
1638.4	0.27856581	0.2802693	
1638.6	0.27892832	0.28024583	
1638.8	0.27876702	0.28022235	
1639	0.27848494	0.28019888	
1639.2	0.2789144	0.28017542	
1639.4	0.27875121	0.28015195	
1639.6	0.27957997	0.28012849	
1639.8	0.27986803	0.28010502	
1640	0.2797857	0.28008156	
1640.2	0.2797802	0.28005811	
1640.4	0.27899115	0.28003465	
1640.6	0.27919633	0.2800112	
1640.8	0.27907751	0.27998774	
1641	0.27848839	0.27996429	
1641.2	0.27849972	0.27994085	
1641.4	0.27904623	0.2799174	
1641.6	0.27862035	0.27989396	
1641.8	0.27843911	0.27987051	
1642	0.27897884	0.27984707	
1642.2	0.27961808	0.27982363	
1642.4	0.27933099	0.2798002	
1642.6	0.27916443	0.27977676	
1642.8	0.27876285	0.27975333	
1643	0.2784951	0.2797299	
1643.2	0.27846728	0.27970647	
1643.4	0.27805507	0.27968305	
1643.6	0.278199	0.27965962	
1643.8	0.27748166	0.2796362	
1644	0.2776342	0.27961278	
1644.2	0.27742699	0.27958936	
1644.4	0.27680377	0.27956594	
1644.6	0.27735446	0.27954253	
1644.8	0.27702644	0.27951911	
1645	0.2772514	0.2794957	
1645.2	0.27815071	0.27947229	
1645.4	0.27824958	0.27944889	
1645.6	0.27763486	0.27942548	
1645.8	0.27858212	0.27940208	
1646	0.27855416	0.27937868	
1646.2	0.27832536	0.27935528	
1646.4	0.27796845	0.27933188	
1646.6	0.2782594	0.27930849	
1646.8	0.27846618	0.27928509	
1647	0.27837308	0.2792617	
1647.2	0.2782123	0.27923831	
1647.4	0.27733754	0.27921492	
1647.6	0.27738912	0.27919154	
1647.8	0.2772691	0.27916816	
1648	0.27731577	0.27914477	
1648.2	0.27705915	0.27912139	
1648.4	0.27641485	0.27909802	
1648.6	0.27632409	0.27907464	
1648.8	0.27614367	0.27905127	
1649	0.27646314	0.2790279	
1649.2	0.27637224	0.27900453	
1649.4	0.27648042	0.27898116	
1649.6	0.27590183	0.27895779	
1649.8	0.27583404	0.27893443	
1650	0.27532114	0.27891107	
1650.2	0.27540846	0.27888771	
1650.4	0.27603593	0.27886435	
1650.6	0.27691927	0.27884099	
1650.8	0.27670249	0.27881764	
1651	0.27698633	0.27879429	
1651.2	0.27669452	0.27877094	
1651.4	0.276894	0.27874759	
1651.6	0.27684921	0.27872424	
1651.8	0.2763715	0.2787009	
1652	0.27655579	0.27867755	
1652.2	0.27635481	0.27865421	
1652.4	0.2758629	0.27863088	
1652.6	0.27619131	0.27860754	
1652.8	0.27631529	0.2785842	
1653	0.27610175	0.27856087	
1653.2	0.27607575	0.27853754	
1653.4	0.27605537	0.27851421	
1653.6	0.27566506	0.27849089	
1653.8	0.27550833	0.27846756	
1654	0.27589266	0.27844424	
1654.2	0.27618134	0.27842092	
1654.4	0.27640049	0.2783976	
1654.6	0.27636775	0.27837428	
1654.8	0.27607597	0.27835097	
1655	0.27626096	0.27832765	
1655.2	0.27600299	0.27830434	
1655.4	0.27619074	0.27828103	
1655.6	0.27594196	0.27825772	
1655.8	0.27651269	0.27823442	
1656	0.27696871	0.27821112	
1656.2	0.27676611	0.27818781	
1656.4	0.27684577	0.27816452	
1656.6	0.27700083	0.27814122	
1656.8	0.27693622	0.27811792	
1657	0.2763895	0.27809463	
1657.2	0.27644065	0.27807134	
1657.4	0.27681263	0.27804805	
1657.6	0.27685212	0.27802476	
1657.8	0.2767213	0.27800147	
1658	0.27729898	0.27797819	
1658.2	0.2771398	0.27795491	
1658.4	0.27675206	0.27793163	
1658.6	0.27654269	0.27790835	
1658.8	0.27642341	0.27788507	
1659	0.2765581	0.2778618	
1659.2	0.27703569	0.27783853	
1659.4	0.27735289	0.27781526	
1659.6	0.278012	0.27779199	
1659.8	0.27824277	0.27776872	
1660	0.27826636	0.27774546	
1660.2	0.27815886	0.2777222	
1660.4	0.27756403	0.27769894	
1660.6	0.27704395	0.27767568	
1660.8	0.27707568	0.27765242	
1661	0.2768878	0.27762917	
1661.2	0.27694508	0.27760591	
1661.4	0.27719192	0.27758266	
1661.6	0.27648611	0.27755941	
1661.8	0.27678451	0.27753617	
1662	0.27713947	0.27751292	
1662.2	0.2768425	0.27748968	
1662.4	0.27705945	0.27746644	
1662.6	0.276846	0.2774432	
1662.8	0.27633756	0.27741996	
1663	0.27680887	0.27739673	
1663.2	0.27682251	0.27737349	
1663.4	0.27649269	0.27735026	
1663.6	0.27665494	0.27732703	
1663.8	0.27609412	0.27730381	
1664	0.27579102	0.27728058	
1664.2	0.27530303	0.27725736	
1664.4	0.27431727	0.27723414	
1664.6	0.27422014	0.27721092	
1664.8	0.27452759	0.2771877	
1665	0.27406211	0.27716448	
1665.2	0.27400434	0.27714127	
1665.4	0.27398945	0.27711806	
1665.6	0.27361928	0.27709485	
1665.8	0.27421102	0.27707164	
1666	0.27453902	0.27704843	
1666.2	0.27460563	0.27702523	
1666.4	0.27466137	0.27700203	
1666.6	0.27462851	0.27697883	
1666.8	0.27468657	0.27695563	
1667	0.27556306	0.27693243	
1667.2	0.27609766	0.27690924	
1667.4	0.27654767	0.27688605	
1667.6	0.27697696	0.27686286	
1667.8	0.27689663	0.27683967	
1668	0.27683158	0.27681648	
1668.2	0.27643793	0.2767933	
1668.4	0.27585203	0.27677011	
1668.6	0.2762968	0.27674693	
1668.8	0.27612476	0.27672376	
1669	0.27492303	0.27670058	
1669.2	0.27488146	0.2766774	
1669.4	0.2742039	0.27665423	
1669.6	0.27372307	0.27663106	
1669.8	0.27348869	0.27660789	
1670	0.27317242	0.27658472	
1670.2	0.27235542	0.27656156	
1670.4	0.27244878	0.27653839	
1670.6	0.27266952	0.27651523	
1670.8	0.27281973	0.27649207	
1671	0.27342609	0.27646892	
1671.2	0.27472302	0.27644576	
1671.4	0.27501136	0.27642261	
1671.6	0.27507904	0.27639946	
1671.8	0.27438112	0.27637631	
1672	0.27421968	0.27635316	
1672.2	0.27403615	0.27633001	
1672.4	0.27472442	0.27630687	
1672.6	0.27569088	0.27628373	
1672.8	0.275531	0.27626059	
1673	0.27525405	0.27623745	
1673.2	0.27600106	0.27621431	
1673.4	0.27550279	0.27619118	
1673.6	0.2750737	0.27616805	
1673.8	0.27491163	0.27614492	
1674	0.27460324	0.27612179	
1674.2	0.27437267	0.27609866	
1674.4	0.2747289	0.27607554	
1674.6	0.27475799	0.27605242	
1674.8	0.27439333	0.27602929	
1675	0.27470175	0.27600618	
1675.2	0.27540503	0.27598306	
1675.4	0.2749054	0.27595994	
1675.6	0.2748596	0.27593683	
1675.8	0.27449371	0.27591372	
1676	0.27552474	0.27589061	
1676.2	0.27591947	0.2758675	
1676.4	0.27670063	0.2758444	
1676.6	0.27677637	0.2758213	
1676.8	0.27657618	0.2757982	
1677	0.27644465	0.2757751	
1677.2	0.27608574	0.275752	
1677.4	0.27552839	0.2757289	
1677.6	0.27512467	0.27570581	
1677.8	0.2750268	0.27568272	
1678	0.2750308	0.27565963	
1678.2	0.27521611	0.27563654	
1678.4	0.27480387	0.27561345	
1678.6	0.27463401	0.27559037	
1678.8	0.27417907	0.27556729	
1679	0.2744394	0.27554421	
1679.2	0.27507757	0.27552113	
1679.4	0.27492047	0.27549806	
1679.6	0.27547251	0.27547498	
1679.8	0.27482631	0.27545191	
1680	0.27518726	0.27542884	
1680.2	0.27472028	0.27540577	
1680.4	0.27458322	0.2753827	
1680.6	0.27411978	0.27535964	
1680.8	0.27412194	0.27533658	
1681	0.27387727	0.27531352	
1681.2	0.27373228	0.27529046	
1681.4	0.27377758	0.2752674	
1681.6	0.27390558	0.27524435	
1681.8	0.27377354	0.27522129	
1682	0.27367832	0.27519824	
1682.2	0.27339595	0.27517519	
1682.4	0.27279497	0.27515215	
1682.6	0.27295822	0.2751291	
1682.8	0.2724255	0.27510606	
1683	0.27274758	0.27508302	
1683.2	0.27281329	0.27505998	
1683.4	0.27267237	0.27503694	
1683.6	0.27273642	0.2750139	
1683.8	0.27241967	0.27499087	
1684	0.27275528	0.27496784	
1684.2	0.27244031	0.27494481	
1684.4	0.27261132	0.27492178	
1684.6	0.27294154	0.27489875	
1684.8	0.27349235	0.27487573	
1685	0.27376211	0.27485271	
1685.2	0.27369521	0.27482969	
1685.4	0.27326492	0.27480667	
1685.6	0.273697	0.27478365	
1685.8	0.27280506	0.27476064	
1686	0.27311629	0.27473763	
1686.2	0.27274913	0.27471462	
1686.4	0.27233827	0.27469161	
1686.6	0.27261093	0.2746686	
1686.8	0.27197089	0.2746456	
1687	0.27234346	0.27462259	
1687.2	0.27213836	0.27459959	
1687.4	0.27280757	0.27457659	
1687.6	0.27316525	0.2745536	
1687.8	0.27335012	0.2745306	
1688	0.27345151	0.27450761	
1688.2	0.27306312	0.27448462	
1688.4	0.27374705	0.27446163	
1688.6	0.27418965	0.27443864	
1688.8	0.27381149	0.27441566	
1689	0.2735247	0.27439267	
1689.2	0.27285343	0.27436969	
1689.4	0.27320717	0.27434671	
1689.6	0.27333761	0.27432373	
1689.8	0.27281719	0.27430076	
1690	0.27280097	0.27427778	
1690.2	0.27217168	0.27425481	
1690.4	0.27186534	0.27423184	
1690.6	0.2718178	0.27420887	
1690.8	0.27080377	0.27418591	
1691	0.27058985	0.27416294	
1691.2	0.27043175	0.27413998	
1691.4	0.27070617	0.27411702	
1691.6	0.27059529	0.27409406	
1691.8	0.27021169	0.27407111	
1692	0.2704676	0.27404815	
1692.2	0.27000498	0.2740252	
1692.4	0.27035991	0.27400225	
1692.6	0.27005301	0.2739793	
1692.8	0.27007276	0.27395635	
1693	0.2699475	0.27393341	
1693.2	0.27027345	0.27391046	
1693.4	0.27096367	0.27388752	
1693.6	0.27039248	0.27386458	
1693.8	0.2706798	0.27384165	
1694	0.2706835	0.27381871	
1694.2	0.27038805	0.27379578	
1694.4	0.27025392	0.27377285	
1694.6	0.27008026	0.27374992	
1694.8	0.26987574	0.27372699	
1695	0.27048754	0.27370406	
1695.2	0.27075211	0.27368114	
1695.4	0.27140551	0.27365822	
1695.6	0.27162836	0.2736353	
1695.8	0.27121631	0.27361238	
1696	0.27119377	0.27358946	
1696.2	0.2709588	0.27356655	
1696.4	0.27103223	0.27354364	
1696.6	0.27106841	0.27352072	
1696.8	0.27105569	0.27349782	
1697	0.27079974	0.27347491	
1697.2	0.27078742	0.273452	
1697.4	0.27069783	0.2734291	
1697.6	0.27007244	0.2734062	
1697.8	0.26990234	0.2733833	
1698	0.26924919	0.27336041	
1698.2	0.26872783	0.27333751	
1698.4	0.26884186	0.27331462	
1698.6	0.26898395	0.27329173	
1698.8	0.2694576	0.27326884	
1699	0.2700398	0.27324595	
1699.2	0.27049417	0.27322306	
1699.4	0.27060702	0.27320018	
1699.6	0.27064508	0.2731773	
1699.8	0.27064256	0.27315442	
1700	0.27126214	0.27313154	
1700.2	0.27158581	0.27310866	
1700.4	0.2716613	0.27308579	
1700.6	0.27157232	0.27306292	
1700.8	0.27179422	0.27304005	
1701	0.27141639	0.27301718	
1701.2	0.2709478	0.27299431	
1701.4	0.27036516	0.27297145	
1701.6	0.26950599	0.27294859	
1701.8	0.26922915	0.27292573	
1702	0.26886553	0.27290287	
1702.2	0.26837875	0.27288001	
1702.4	0.26791175	0.27285716	
1702.6	0.26797085	0.2728343	
1702.8	0.26824616	0.27281145	
1703	0.26825393	0.2727886	
1703.2	0.26825235	0.27276575	
1703.4	0.26793198	0.27274291	
1703.6	0.26853424	0.27272007	
1703.8	0.26909971	0.27269722	
1704	0.26932611	0.27267438	
1704.2	0.26952762	0.27265155	
1704.4	0.27002837	0.27262871	
1704.6	0.27016143	0.27260588	
1704.8	0.27071645	0.27258305	
1705	0.27054938	0.27256022	
1705.2	0.27072842	0.27253739	
1705.4	0.27098323	0.27251456	
1705.6	0.27113048	0.27249174	
1705.8	0.27127776	0.27246891	
1706	0.271104	0.27244609	
1706.2	0.27045988	0.27242328	
1706.4	0.27015918	0.27240046	
1706.6	0.27017643	0.27237764	
1706.8	0.26953371	0.27235483	
1707	0.26878299	0.27233202	
1707.2	0.26852746	0.27230921	
1707.4	0.2688153	0.2722864	
1707.6	0.26932656	0.2722636	
1707.8	0.26935845	0.2722408	
1708	0.2695741	0.27221799	
1708.2	0.26952908	0.2721952	
1708.4	0.2700666	0.2721724	
1708.6	0.27011309	0.2721496	
1708.8	0.27055539	0.27212681	
1709	0.27106083	0.27210402	
1709.2	0.27149944	0.27208123	
1709.4	0.27197509	0.27205844	
1709.6	0.27184414	0.27203565	
1709.8	0.27190964	0.27201287	
1710	0.271871	0.27199009	
1710.2	0.27170324	0.27196731	
1710.4	0.27148188	0.27194453	
1710.6	0.27136248	0.27192175	
1710.8	0.27106967	0.27189898	
1711	0.27105996	0.2718762	
1711.2	0.27110094	0.27185343	
1711.4	0.27127079	0.27183066	
1711.6	0.27084678	0.2718079	
1711.8	0.27047008	0.27178513	
1712	0.2702817	0.27176237	
1712.2	0.26942796	0.27173961	
1712.4	0.26975802	0.27171685	
1712.6	0.26918636	0.27169409	
1712.8	0.26876379	0.27167134	
1713	0.26832361	0.27164858	
1713.2	0.26815647	0.27162583	
1713.4	0.26837397	0.27160308	
1713.6	0.26823348	0.27158033	
1713.8	0.2684193	0.27155759	
1714	0.26845547	0.27153484	
1714.2	0.26915296	0.2715121	
1714.4	0.26935836	0.27148936	
1714.6	0.26978985	0.27146662	
1714.8	0.27023026	0.27144388	
1715	0.27026428	0.27142115	
1715.2	0.27063195	0.27139842	
1715.4	0.27121627	0.27137569	
1715.6	0.27114264	0.27135296	
1715.8	0.2711094	0.27133023	
1716	0.27102574	0.27130751	
1716.2	0.27103193	0.27128478	
1716.4	0.27103003	0.27126206	
1716.6	0.27030212	0.27123934	
1716.8	0.26984089	0.27121662	
1717	0.26969635	0.27119391	
1717.2	0.26986551	0.27117119	
1717.4	0.26950922	0.27114848	
1717.6	0.26930069	0.27112577	
1717.8	0.26896445	0.27110307	
1718	0.26858052	0.27108036	
1718.2	0.26856531	0.27105766	
1718.4	0.26785267	0.27103495	
1718.6	0.26743297	0.27101225	
1718.8	0.26756302	0.27098955	
1719	0.26755607	0.27096686	
1719.2	0.26754471	0.27094416	
1719.4	0.26764445	0.27092147	
1719.6	0.26720873	0.27089878	
1719.8	0.26728141	0.27087609	
1720	0.26736216	0.2708534	
1720.2	0.26724962	0.27083072	
1720.4	0.26737698	0.27080803	
1720.6	0.26782854	0.27078535	
1720.8	0.26846175	0.27076267	
1721	0.26875174	0.27074	
1721.2	0.26852046	0.27071732	
1721.4	0.26855371	0.27069465	
1721.6	0.26847909	0.27067198	
1721.8	0.26838511	0.27064931	
1722	0.26844835	0.27062664	
1722.2	0.26822242	0.27060397	
1722.4	0.26764561	0.27058131	
1722.6	0.26725095	0.27055864	
1722.8	0.26716543	0.27053598	
1723	0.26700528	0.27051333	
1723.2	0.26685558	0.27049067	
1723.4	0.26716205	0.27046801	
1723.6	0.2668352	0.27044536	
1723.8	0.26647087	0.27042271	
1724	0.26656646	0.27040006	
1724.2	0.26668696	0.27037741	
1724.4	0.26743172	0.27035477	
1724.6	0.26740652	0.27033213	
1724.8	0.26717369	0.27030948	
1725	0.26710287	0.27028684	
1725.2	0.26683413	0.27026421	
1725.4	0.26704311	0.27024157	
1725.6	0.26712594	0.27021894	
1725.8	0.26695681	0.2701963	
1726	0.26665702	0.27017367	
1726.2	0.26648105	0.27015105	
1726.4	0.26611434	0.27012842	
1726.6	0.26606708	0.2701058	
1726.8	0.26609549	0.27008317	
1727	0.26592218	0.27006055	
1727.2	0.26655321	0.27003793	
1727.4	0.26641034	0.27001532	
1727.6	0.26617634	0.2699927	
1727.8	0.26625192	0.26997009	
1728	0.2665951	0.26994748	
1728.2	0.26628066	0.26992487	
1728.4	0.26663298	0.26990226	
1728.6	0.26622954	0.26987966	
1728.8	0.2661927	0.26985705	
1729	0.26630902	0.26983445	
1729.2	0.2665102	0.26981185	
1729.4	0.26639223	0.26978925	
1729.6	0.26626488	0.26976666	
1729.8	0.26549042	0.26974406	
1730	0.26564094	0.26972147	
1730.2	0.26562417	0.26969888	
1730.4	0.26570193	0.26967629	
1730.6	0.26594321	0.2696537	
1730.8	0.2662118	0.26963112	
1731	0.26595625	0.26960854	
1731.2	0.26660986	0.26958596	
1731.4	0.26615401	0.26956338	
1731.6	0.26704969	0.2695408	
1731.8	0.26723899	0.26951823	
1732	0.26740806	0.26949565	
1732.2	0.26752513	0.26947308	
1732.4	0.26755954	0.26945051	
1732.6	0.26756271	0.26942794	
1732.8	0.26729936	0.26940538	
1733	0.2671838	0.26938281	
1733.2	0.26746015	0.26936025	
1733.4	0.26706281	0.26933769	
1733.6	0.26745934	0.26931513	
1733.8	0.2670289	0.26929258	
1734	0.26718707	0.26927002	
1734.2	0.26696291	0.26924747	
1734.4	0.26773619	0.26922492	
1734.6	0.2679996	0.26920237	
1734.8	0.267245	0.26917982	
1735	0.26672037	0.26915728	
1735.2	0.26698878	0.26913474	
1735.4	0.26674751	0.26911219	
1735.6	0.26722013	0.26908966	
1735.8	0.26664123	0.26906712	
1736	0.26625595	0.26904458	
1736.2	0.26560879	0.26902205	
1736.4	0.2649654	0.26899952	
1736.6	0.26488894	0.26897699	
1736.8	0.26359732	0.26895446	
1737	0.26332339	0.26893193	
1737.2	0.26364642	0.26890941	
1737.4	0.26429684	0.26888689	
1737.6	0.26450564	0.26886437	
1737.8	0.26435267	0.26884185	
1738	0.26468681	0.26881933	
1738.2	0.26502298	0.26879682	
1738.4	0.26615174	0.2687743	
1738.6	0.2664156	0.26875179	
1738.8	0.26673991	0.26872928	
1739	0.26753332	0.26870678	
1739.2	0.26766781	0.26868427	
1739.4	0.26842647	0.26866177	
1739.6	0.26874824	0.26863927	
1739.8	0.26835046	0.26861677	
1740	0.26869822	0.26859427	
1740.2	0.2684511	0.26857177	
1740.4	0.26785652	0.26854928	
1740.6	0.26692742	0.26852679	
1740.8	0.26576396	0.2685043	
1741	0.26598943	0.26848181	
1741.2	0.26596666	0.26845932	
1741.4	0.26544049	0.26843684	
1741.6	0.26495454	0.26841435	
1741.8	0.26458201	0.26839187	
1742	0.26451296	0.26836939	
1742.2	0.26434981	0.26834692	
1742.4	0.26443052	0.26832444	
1742.6	0.26468505	0.26830197	
1742.8	0.26508461	0.2682795	
1743	0.26492891	0.26825703	
1743.2	0.26503299	0.26823456	
1743.4	0.26589267	0.26821209	
1743.6	0.26559955	0.26818963	
1743.8	0.26572012	0.26816717	
1744	0.26628561	0.26814471	
1744.2	0.2659703	0.26812225	
1744.4	0.26589283	0.26809979	
1744.6	0.26612837	0.26807734	
1744.8	0.26648428	0.26805488	
1745	0.26692152	0.26803243	
1745.2	0.26739422	0.26800999	
1745.4	0.26766696	0.26798754	
1745.6	0.2680519	0.26796509	
1745.8	0.26770718	0.26794265	
1746	0.26771399	0.26792021	
1746.2	0.26720873	0.26789777	
1746.4	0.26726487	0.26787533	
1746.6	0.2670048	0.2678529	
1746.8	0.26663717	0.26783046	
1747	0.26605498	0.26780803	
1747.2	0.26490939	0.2677856	
1747.4	0.2646497	0.26776317	
1747.6	0.26384953	0.26774075	
1747.8	0.26395061	0.26771832	
1748	0.26375988	0.2676959	
1748.2	0.26329066	0.26767348	
1748.4	0.26359491	0.26765106	
1748.6	0.26386026	0.26762864	
1748.8	0.26429798	0.26760623	
1749	0.26492138	0.26758381	
1749.2	0.26539591	0.2675614	
1749.4	0.2651781	0.26753899	
1749.6	0.26530958	0.26751659	
1749.8	0.26519941	0.26749418	
1750	0.26515461	0.26747178	
1750.2	0.26497699	0.26744937	
1750.4	0.26469622	0.26742697	
1750.6	0.26449212	0.26740458	
1750.8	0.26440826	0.26738218	
1751	0.26413508	0.26735979	
1751.2	0.26361589	0.26733739	
1751.4	0.26369219	0.267315	
1751.6	0.26367622	0.26729261	
1751.8	0.26376845	0.26727023	
1752	0.2637364	0.26724784	
1752.2	0.26389371	0.26722546	
1752.4	0.26497169	0.26720308	
1752.6	0.26465141	0.2671807	
1752.8	0.26483513	0.26715832	
1753	0.26494089	0.26713594	
1753.2	0.26501826	0.26711357	
1753.4	0.26486175	0.2670912	
1753.6	0.26534302	0.26706883	
1753.8	0.26537198	0.26704646	
1754	0.2650676	0.26702409	
1754.2	0.26485357	0.26700173	
1754.4	0.26470525	0.26697937	
1754.6	0.26477073	0.26695701	
1754.8	0.26461065	0.26693465	
1755	0.26422353	0.26691229	
1755.2	0.2640461	0.26688994	
1755.4	0.26409898	0.26686758	
1755.6	0.26405465	0.26684523	
1755.8	0.26360302	0.26682288	
1756	0.26398252	0.26680053	
1756.2	0.26401497	0.26677819	
1756.4	0.26392476	0.26675584	
1756.6	0.26338424	0.2667335	
1756.8	0.26339765	0.26671116	
1757	0.26378574	0.26668882	
1757.2	0.2641233	0.26666649	
1757.4	0.26401992	0.26664415	
1757.6	0.26409172	0.26662182	
1757.8	0.26405406	0.26659949	
1758	0.26398381	0.26657716	
1758.2	0.26399548	0.26655483	
1758.4	0.26430925	0.26653251	
1758.6	0.26384781	0.26651019	
1758.8	0.26335789	0.26648786	
1759	0.26354292	0.26646554	
1759.2	0.26356515	0.26644323	
1759.4	0.26299993	0.26642091	
1759.6	0.26235644	0.2663986	
1759.8	0.26248456	0.26637629	
1760	0.26222886	0.26635398	
1760.2	0.26234396	0.26633167	
1760.4	0.26221495	0.26630936	
1760.6	0.26220753	0.26628706	
1760.8	0.26228684	0.26626475	
1761	0.26288813	0.26624245	
1761.2	0.26372421	0.26622015	
1761.4	0.2639667	0.26619786	
1761.6	0.26439744	0.26617556	
1761.8	0.26486094	0.26615327	
1762	0.2647455	0.26613098	
1762.2	0.26440097	0.26610869	
1762.4	0.26420789	0.2660864	
1762.6	0.26400413	0.26606411	
1762.8	0.26409652	0.26604183	
1763	0.26470679	0.26601955	
1763.2	0.26392518	0.26599727	
1763.4	0.26344965	0.26597499	
1763.6	0.26362283	0.26595271	
1763.8	0.26339935	0.26593044	
1764	0.26305215	0.26590816	
1764.2	0.26322922	0.26588589	
1764.4	0.26286834	0.26586362	
1764.6	0.26300318	0.26584136	
1764.8	0.26284587	0.26581909	
1765	0.26294456	0.26579683	
1765.2	0.26365051	0.26577457	
1765.4	0.26371695	0.26575231	
1765.6	0.26348295	0.26573005	
1765.8	0.26292829	0.26570779	
1766	0.26235057	0.26568554	
1766.2	0.26222608	0.26566329	
1766.4	0.2622604	0.26564104	
1766.6	0.26277141	0.26561879	
1766.8	0.26287773	0.26559654	
1767	0.26294372	0.2655743	
1767.2	0.26240249	0.26555205	
1767.4	0.26276833	0.26552981	
1767.6	0.26331692	0.26550757	
1767.8	0.26302544	0.26548533	
1768	0.26304371	0.2654631	
1768.2	0.26317454	0.26544087	
1768.4	0.26328214	0.26541863	
1768.6	0.26344251	0.2653964	
1768.8	0.26342931	0.26537418	
1769	0.26441581	0.26535195	
1769.2	0.26436024	0.26532972	
1769.4	0.26414336	0.2653075	
1769.6	0.26381206	0.26528528	
1769.8	0.26365068	0.26526306	
1770	0.26334735	0.26524085	
1770.2	0.26333757	0.26521863	
1770.4	0.26325335	0.26519642	
1770.6	0.26320306	0.26517421	
1770.8	0.263436	0.265152	
1771	0.2631392	0.26512979	
1771.2	0.26280994	0.26510758	
1771.4	0.26265991	0.26508538	
1771.6	0.26217721	0.26506318	
1771.8	0.26117555	0.26504098	
1772	0.26048551	0.26501878	
1772.2	0.26052466	0.26499658	
1772.4	0.26028555	0.26497439	
1772.6	0.25997295	0.2649522	
1772.8	0.26020772	0.26493	
1773	0.26087316	0.26490782	
1773.2	0.26063049	0.26488563	
1773.4	0.26083729	0.26486344	
1773.6	0.26130955	0.26484126	
1773.8	0.26163882	0.26481908	
1774	0.26260576	0.2647969	
1774.2	0.26302004	0.26477472	
1774.4	0.26360655	0.26475254	
1774.6	0.26372028	0.26473037	
1774.8	0.26368058	0.2647082	
1775	0.26279782	0.26468603	
1775.2	0.26255056	0.26466386	
1775.4	0.2614353	0.26464169	
1775.6	0.26065226	0.26461953	
1775.8	0.25971705	0.26459736	
1776	0.25934175	0.2645752	
1776.2	0.25956483	0.26455304	
1776.4	0.25927033	0.26453089	
1776.6	0.25944933	0.26450873	
1776.8	0.2598679	0.26448658	
1777	0.2603385	0.26446442	
1777.2	0.26038157	0.26444227	
1777.4	0.26018837	0.26442013	
1777.6	0.26059929	0.26439798	
1777.8	0.26092175	0.26437584	
1778	0.26125964	0.26435369	
1778.2	0.26113943	0.26433155	
1778.4	0.26112578	0.26430941	
1778.6	0.26081578	0.26428728	
1778.8	0.26060934	0.26426514	
1779	0.26032336	0.26424301	
1779.2	0.26058114	0.26422088	
1779.4	0.26001185	0.26419875	
1779.6	0.26006752	0.26417662	
1779.8	0.25994146	0.26415449	
1780	0.26061629	0.26413237	
1780.2	0.2605092	0.26411025	
1780.4	0.26029342	0.26408813	
1780.6	0.2603299	0.26406601	
1780.8	0.26039206	0.26404389	
1781	0.2606322	0.26402178	
1781.2	0.26090601	0.26399966	
1781.4	0.26091453	0.26397755	
1781.6	0.260681	0.26395544	
1781.8	0.26077216	0.26393334	
1782	0.26079965	0.26391123	
1782.2	0.26091545	0.26388913	
1782.4	0.26100838	0.26386702	
1782.6	0.26139516	0.26384492	
1782.8	0.26201994	0.26382283	
1783	0.26192256	0.26380073	
1783.2	0.26207441	0.26377864	
1783.4	0.26152576	0.26375654	
1783.6	0.26150152	0.26373445	
1783.8	0.26122197	0.26371236	
1784	0.26159921	0.26369028	
1784.2	0.26162243	0.26366819	
1784.4	0.26106191	0.26364611	
1784.6	0.26120714	0.26362403	
1784.8	0.26123366	0.26360195	
1785	0.26127084	0.26357987	
1785.2	0.26073799	0.26355779	
1785.4	0.26049271	0.26353572	
1785.6	0.25991391	0.26351365	
1785.8	0.2600971	0.26349158	
1786	0.25985453	0.26346951	
1786.2	0.25977298	0.26344744	
1786.4	0.25982741	0.26342538	
1786.6	0.25976497	0.26340331	
1786.8	0.26020411	0.26338125	
1787	0.26001022	0.26335919	
1787.2	0.25994018	0.26333713	
1787.4	0.26010314	0.26331508	
1787.6	0.26057357	0.26329303	
1787.8	0.26067396	0.26327097	
1788	0.26153267	0.26324892	
1788.2	0.26119685	0.26322687	
1788.4	0.26065825	0.26320483	
1788.6	0.26096178	0.26318278	
1788.8	0.2605211	0.26316074	
1789	0.26039932	0.2631387	
1789.2	0.26000291	0.26311666	
1789.4	0.26053964	0.26309462	
1789.6	0.26041237	0.26307259	
1789.8	0.26037119	0.26305056	
1790	0.26016825	0.26302852	
1790.2	0.25980857	0.26300649	
1790.4	0.25957616	0.26298447	
1790.6	0.25960653	0.26296244	
1790.8	0.25985721	0.26294042	
1791	0.26011301	0.26291839	
1791.2	0.25945624	0.26289637	
1791.4	0.25961806	0.26287435	
1791.6	0.25964924	0.26285234	
1791.8	0.25893868	0.26283032	
1792	0.25870559	0.26280831	
1792.2	0.25796547	0.2627863	
1792.4	0.25822626	0.26276429	
1792.6	0.25812725	0.26274228	
1792.8	0.25795919	0.26272027	
1793	0.25798721	0.26269827	
1793.2	0.25804039	0.26267627	
1793.4	0.25855443	0.26265427	
1793.6	0.25870031	0.26263227	
1793.8	0.25871589	0.26261027	
1794	0.25877036	0.26258828	
1794.2	0.25851567	0.26256629	
1794.4	0.25869582	0.26254429	
1794.6	0.25868433	0.26252231	
1794.8	0.25876932	0.26250032	
1795	0.25917425	0.26247833	
1795.2	0.2586031	0.26245635	
1795.4	0.25924276	0.26243437	
1795.6	0.25959573	0.26241239	
1795.8	0.25946399	0.26239041	
1796	0.25970349	0.26236843	
1796.2	0.26010724	0.26234646	
1796.4	0.26046624	0.26232449	
1796.6	0.26066369	0.26230251	
1796.8	0.26036029	0.26228055	
1797	0.26013261	0.26225858	
1797.2	0.25981917	0.26223661	
1797.4	0.25964936	0.26221465	
1797.6	0.25863435	0.26219269	
1797.8	0.25791638	0.26217073	
1798	0.25720407	0.26214877	
1798.2	0.25665106	0.26212681	
1798.4	0.25599854	0.26210486	
1798.6	0.25577909	0.26208291	
1798.8	0.25571882	0.26206096	
1799	0.25542169	0.26203901	
1799.2	0.25567679	0.26201706	
1799.4	0.25637671	0.26199512	
1799.6	0.25724003	0.26197317	
1799.8	0.25766895	0.26195123	
1800	0.25774955	0.26192929	
1800.2	0.25818174	0.26190735	
1800.4	0.25877539	0.26188542	
1800.6	0.25956215	0.26186348	
1800.8	0.25980933	0.26184155	
1801	0.25996973	0.26181962	
1801.2	0.25969113	0.26179769	
1801.4	0.25947432	0.26177577	
1801.6	0.25980061	0.26175384	
1801.8	0.26028789	0.26173192	
1802	0.26023352	0.26171	
1802.2	0.26029901	0.26168808	
1802.4	0.26044752	0.26166616	
1802.6	0.26051673	0.26164424	
1802.8	0.25995329	0.26162233	
1803	0.25941548	0.26160042	
1803.2	0.25927331	0.26157851	
1803.4	0.25856973	0.2615566	
1803.6	0.25913668	0.26153469	
1803.8	0.25857808	0.26151279	
1804	0.25842534	0.26149089	
1804.2	0.25854083	0.26146899	
1804.4	0.25884196	0.26144709	
1804.6	0.25914582	0.26142519	
1804.8	0.25867355	0.26140329	
1805	0.25800841	0.2613814	
1805.2	0.25737372	0.26135951	
1805.4	0.25747339	0.26133762	
1805.6	0.25791586	0.26131573	
1805.8	0.25790633	0.26129384	
1806	0.25783058	0.26127196	
1806.2	0.25801445	0.26125008	
1806.4	0.25849827	0.2612282	
1806.6	0.2582354	0.26120632	
1806.8	0.25817654	0.26118444	
1807	0.25833904	0.26116256	
1807.2	0.2583443	0.26114069	
1807.4	0.25875009	0.26111882	
1807.6	0.2595213	0.26109695	
1807.8	0.25935895	0.26107508	
1808	0.25946726	0.26105322	
1808.2	0.25980316	0.26103135	
1808.4	0.25964589	0.26100949	
1808.6	0.25915328	0.26098763	
1808.8	0.25790251	0.26096577	
1809	0.25768353	0.26094391	
1809.2	0.25753246	0.26092206	
1809.4	0.25794736	0.2609002	
1809.6	0.25813981	0.26087835	
1809.8	0.25831792	0.2608565	
1810	0.25800467	0.26083465	
1810.2	0.25777883	0.26081281	
1810.4	0.25817193	0.26079096	
1810.6	0.25808166	0.26076912	
1810.8	0.25816134	0.26074728	
1811	0.25824066	0.26072544	
1811.2	0.25829986	0.26070361	
1811.4	0.2584087	0.26068177	
1811.6	0.25850238	0.26065994	
1811.8	0.25860226	0.26063811	
1812	0.25874906	0.26061628	
1812.2	0.25852163	0.26059445	
1812.4	0.25821709	0.26057262	
1812.6	0.25770715	0.2605508	
1812.8	0.25782971	0.26052898	
1813	0.25830881	0.26050716	
1813.2	0.25858339	0.26048534	
1813.4	0.25853776	0.26046352	
1813.6	0.25823164	0.26044171	
1813.8	0.25742965	0.26041989	
1814	0.25737468	0.26039808	
1814.2	0.25725187	0.26037627	
1814.4	0.2575915	0.26035446	
1814.6	0.25721169	0.26033266	
1814.8	0.25726471	0.26031085	
1815	0.25753201	0.26028905	
1815.2	0.25766072	0.26026725	
1815.4	0.25757066	0.26024545	
1815.6	0.25729555	0.26022366	
1815.8	0.25771363	0.26020186	
1816	0.25739247	0.26018007	
1816.2	0.2566381	0.26015828	
1816.4	0.25653652	0.26013649	
1816.6	0.25617807	0.2601147	
1816.8	0.25631296	0.26009291	
1817	0.25617091	0.26007113	
1817.2	0.25632762	0.26004935	
1817.4	0.25602666	0.26002757	
1817.6	0.25569485	0.26000579	
1817.8	0.25574345	0.25998401	
1818	0.25629806	0.25996224	
1818.2	0.25577902	0.25994047	
1818.4	0.25565342	0.25991869	
1818.6	0.25567485	0.25989692	
1818.8	0.25537543	0.25987516	
1819	0.25559143	0.25985339	
1819.2	0.25551163	0.25983163	
1819.4	0.25526675	0.25980987	
1819.6	0.25562067	0.25978811	
1819.8	0.25630195	0.25976635	
1820	0.25571314	0.25974459	
1820.2	0.25579264	0.25972284	
1820.4	0.25611422	0.25970108	
1820.6	0.256483	0.25967933	
1820.8	0.25692707	0.25965758	
1821	0.25653991	0.25963584	
1821.2	0.2563167	0.25961409	
1821.4	0.25561087	0.25959235	
1821.6	0.25512362	0.2595706	
1821.8	0.25488206	0.25954886	
1822	0.25454853	0.25952713	
1822.2	0.25425663	0.25950539	
1822.4	0.25416915	0.25948365	
1822.6	0.25410354	0.25946192	
1822.8	0.25352649	0.25944019	
1823	0.2538534	0.25941846	
1823.2	0.25332368	0.25939673	
1823.4	0.25356617	0.25937501	
1823.6	0.25402381	0.25935328	
1823.8	0.25415097	0.25933156	
1824	0.25402054	0.25930984	
1824.2	0.25412815	0.25928812	
1824.4	0.25396345	0.25926641	
1824.6	0.25457519	0.25924469	
1824.8	0.25479462	0.25922298	
1825	0.25447933	0.25920127	
1825.2	0.25437243	0.25917956	
1825.4	0.25425557	0.25915785	
1825.6	0.25452372	0.25913615	
1825.8	0.25518332	0.25911444	
1826	0.25569722	0.25909274	
1826.2	0.25596702	0.25907104	
1826.4	0.25600935	0.25904934	
1826.6	0.2562188	0.25902765	
1826.8	0.25593111	0.25900595	
1827	0.25627411	0.25898426	
1827.2	0.25636281	0.25896257	
1827.4	0.25709843	0.25894088	
1827.6	0.25729257	0.25891919	
1827.8	0.25688876	0.2588975	
1828	0.25646047	0.25887582	
1828.2	0.25627347	0.25885414	
1828.4	0.25694136	0.25883246	
1828.6	0.25785627	0.25881078	
1828.8	0.25769942	0.2587891	
1829	0.25705634	0.25876743	
1829.2	0.2568519	0.25874576	
1829.4	0.25697092	0.25872409	
1829.6	0.25684731	0.25870242	
1829.8	0.25630489	0.25868075	
1830	0.25569821	0.25865908	
1830.2	0.25551412	0.25863742	
1830.4	0.25516944	0.25861576	
1830.6	0.25511051	0.2585941	
1830.8	0.25471475	0.25857244	
1831	0.25522108	0.25855078	
1831.2	0.25563059	0.25852913	
1831.4	0.25574337	0.25850747	
1831.6	0.25562852	0.25848582	
1831.8	0.25521843	0.25846417	
1832	0.25532465	0.25844253	
1832.2	0.25564034	0.25842088	
1832.4	0.25587966	0.25839924	
1832.6	0.2556681	0.25837759	
1832.8	0.25556488	0.25835595	
1833	0.25564252	0.25833432	
1833.2	0.25571717	0.25831268	
1833.4	0.25521167	0.25829104	
1833.6	0.25502295	0.25826941	
1833.8	0.25459729	0.25824778	
1834	0.25461079	0.25822615	
1834.2	0.25503272	0.25820452	
1834.4	0.25503093	0.2581829	
1834.6	0.25513135	0.25816127	
1834.8	0.25494899	0.25813965	
1835	0.25533022	0.25811803	
1835.2	0.25521143	0.25809641	
1835.4	0.25554346	0.2580748	
1835.6	0.25552701	0.25805318	
1835.8	0.25551938	0.25803157	
1836	0.25564667	0.25800996	
1836.2	0.25574717	0.25798835	
1836.4	0.25561771	0.25796674	
1836.6	0.25576381	0.25794513	
1836.8	0.2559226	0.25792353	
1837	0.25579234	0.25790193	
1837.2	0.25573921	0.25788033	
1837.4	0.25557757	0.25785873	
1837.6	0.25575277	0.25783713	
1837.8	0.25553332	0.25781554	
1838	0.25509604	0.25779394	
1838.2	0.25529849	0.25777235	
1838.4	0.25499807	0.25775076	
1838.6	0.25502099	0.25772918	
1838.8	0.2548143	0.25770759	
1839	0.25478816	0.25768601	
1839.2	0.25420355	0.25766442	
1839.4	0.25470057	0.25764284	
1839.6	0.25395503	0.25762126	
1839.8	0.25410359	0.25759969	
1840	0.25374754	0.25757811	
1840.2	0.25344241	0.25755654	
1840.4	0.25290495	0.25753497	
1840.6	0.2527677	0.2575134	
1840.8	0.25291667	0.25749183	
1841	0.25280429	0.25747026	
1841.2	0.25313795	0.2574487	
1841.4	0.25307774	0.25742714	
1841.6	0.25243467	0.25740558	
1841.8	0.25228303	0.25738402	
1842	0.25203291	0.25736246	
1842.2	0.25247129	0.25734091	
1842.4	0.25291249	0.25731935	
1842.6	0.25331153	0.2572978	
1842.8	0.25305954	0.25727625	
1843	0.25346097	0.2572547	
1843.2	0.25353219	0.25723316	
1843.4	0.25394693	0.25721161	
1843.6	0.2537755	0.25719007	
1843.8	0.2541896	0.25716853	
1844	0.25351264	0.25714699	
1844.2	0.25357716	0.25712545	
1844.4	0.25345467	0.25710392	
1844.6	0.25381204	0.25708238	
1844.8	0.25436114	0.25706085	
1845	0.25431521	0.25703932	
1845.2	0.25428212	0.25701779	
1845.4	0.25438352	0.25699627	
1845.6	0.25340351	0.25697474	
1845.8	0.2533374	0.25695322	
1846	0.25353931	0.2569317	
1846.2	0.25326881	0.25691018	
1846.4	0.25322813	0.25688866	
1846.6	0.25327622	0.25686715	
1846.8	0.25320791	0.25684563	
1847	0.25390089	0.25682412	
1847.2	0.25377162	0.25680261	
1847.4	0.25358159	0.2567811	
1847.6	0.25366898	0.2567596	
1847.8	0.25385157	0.25673809	
1848	0.25344082	0.25671659	
1848.2	0.25385622	0.25669509	
1848.4	0.25410364	0.25667359	
1848.6	0.25414627	0.25665209	
1848.8	0.25432881	0.25663059	
1849	0.25389607	0.2566091	
1849.2	0.25409825	0.25658761	
1849.4	0.25442419	0.25656612	
1849.6	0.25393528	0.25654463	
1849.8	0.2536855	0.25652314	
1850	0.25394999	0.25650166	
1850.2	0.25397704	0.25648017	
1850.4	0.25425684	0.25645869	
1850.6	0.25451035	0.25643721	
1850.8	0.25412867	0.25641574	
1851	0.25388517	0.25639426	
1851.2	0.25353947	0.25637279	
1851.4	0.25369642	0.25635131	
1851.6	0.25392477	0.25632984	
1851.8	0.25377524	0.25630837	
1852	0.25402342	0.25628691	
1852.2	0.25368549	0.25626544	
1852.4	0.25355418	0.25624398	
1852.6	0.25334368	0.25622252	
1852.8	0.25307474	0.25620106	
1853	0.25276839	0.2561796	
1853.2	0.25346083	0.25615814	
1853.4	0.25316736	0.25613669	
1853.6	0.25274768	0.25611524	
1853.8	0.25230497	0.25609379	
1854	0.25260629	0.25607234	
1854.2	0.25272848	0.25605089	
1854.4	0.25239048	0.25602944	
1854.6	0.25225441	0.256008	
1854.8	0.25161181	0.25598656	
1855	0.25171324	0.25596512	
1855.2	0.2521877	0.25594368	
1855.4	0.25296381	0.25592224	
1855.6	0.25315653	0.25590081	
1855.8	0.25344351	0.25587938	
1856	0.25406739	0.25585795	
1856.2	0.25375208	0.25583652	
1856.4	0.25403409	0.25581509	
1856.6	0.25400403	0.25579366	
1856.8	0.25410662	0.25577224	
1857	0.25392767	0.25575082	
1857.2	0.25353268	0.2557294	
1857.4	0.25319834	0.25570798	
1857.6	0.25265041	0.25568656	
1857.8	0.25280306	0.25566515	
1858	0.25322459	0.25564373	
1858.2	0.25320776	0.25562232	
1858.4	0.25296755	0.25560091	
1858.6	0.25278939	0.25557951	
1858.8	0.25311584	0.2555581	
1859	0.25403873	0.2555367	
1859.2	0.25464235	0.25551529	
1859.4	0.25561189	0.25549389	
1859.6	0.25575494	0.25547249	
1859.8	0.2561846	0.2554511	
1860	0.25619753	0.2554297	
1860.2	0.25580648	0.25540831	
1860.4	0.25544801	0.25538692	
1860.6	0.25519602	0.25536553	
1860.8	0.2547696	0.25534414	
1861	0.25362814	0.25532275	
1861.2	0.25332096	0.25530137	
1861.4	0.2533239	0.25527999	
1861.6	0.25301689	0.25525861	
1861.8	0.25335279	0.25523723	
1862	0.25287493	0.25521585	
1862.2	0.2522511	0.25519447	
1862.4	0.25184216	0.2551731	
1862.6	0.25208264	0.25515173	
1862.8	0.25258491	0.25513036	
1863	0.25310689	0.25510899	
1863.2	0.25337472	0.25508762	
1863.4	0.25403852	0.25506626	
1863.6	0.25438113	0.2550449	
1863.8	0.2548254	0.25502354	
1864	0.25459992	0.25500218	
1864.2	0.25466746	0.25498082	
1864.4	0.25455245	0.25495946	
1864.6	0.25476704	0.25493811	
1864.8	0.25447064	0.25491676	
1865	0.25413795	0.25489541	
1865.2	0.25478889	0.25487406	
1865.4	0.2547239	0.25485271	
1865.6	0.25470852	0.25483137	
1865.8	0.25457256	0.25481002	
1866	0.25407679	0.25478868	
1866.2	0.25303946	0.25476734	
1866.4	0.2529754	0.254746	
1866.6	0.25322276	0.25472467	
1866.8	0.25316472	0.25470333	
1867	0.25343032	0.254682	
1867.2	0.25330957	0.25466067	
1867.4	0.25333376	0.25463934	
1867.6	0.25302511	0.25461801	
1867.8	0.25311975	0.25459669	
1868	0.25282811	0.25457537	
1868.2	0.25294232	0.25455404	
1868.4	0.25291427	0.25453272	
1868.6	0.25271533	0.25451141	
1868.8	0.25169461	0.25449009	
1869	0.25152163	0.25446877	
1869.2	0.25183568	0.25444746	
1869.4	0.25145561	0.25442615	
1869.6	0.2516037	0.25440484	
1869.8	0.25175911	0.25438353	
1870	0.25163466	0.25436223	
1870.2	0.25146683	0.25434092	
1870.4	0.25235948	0.25431962	
1870.6	0.25286742	0.25429832	
1870.8	0.2530265	0.25427702	
1871	0.25348075	0.25425573	
1871.2	0.25331529	0.25423443	
1871.4	0.25363304	0.25421314	
1871.6	0.25402523	0.25419185	
1871.8	0.25443355	0.25417056	
1872	0.25441298	0.25414927	
1872.2	0.25441939	0.25412798	
1872.4	0.25415292	0.2541067	
1872.6	0.25334692	0.25408542	
1872.8	0.25312462	0.25406413	
1873	0.25314084	0.25404286	
1873.2	0.25304536	0.25402158	
1873.4	0.25310862	0.2540003	
1873.6	0.25317845	0.25397903	
1873.8	0.25308516	0.25395776	
1874	0.25331295	0.25393649	
1874.2	0.25311749	0.25391522	
1874.4	0.25315949	0.25389395	
1874.6	0.25327735	0.25387269	
1874.8	0.25310074	0.25385143	
1875	0.25310375	0.25383016	
1875.2	0.25258756	0.2538089	
1875.4	0.25302905	0.25378765	
1875.6	0.25291144	0.25376639	
1875.8	0.25264998	0.25374514	
1876	0.25285411	0.25372389	
1876.2	0.25310732	0.25370263	
1876.4	0.2526513	0.25368139	
1876.6	0.25277461	0.25366014	
1876.8	0.25314878	0.25363889	
1877	0.25303273	0.25361765	
1877.2	0.25287078	0.25359641	
1877.4	0.25303045	0.25357517	
1877.6	0.2531026	0.25355393	
1877.8	0.25335943	0.25353269	
1878	0.25391547	0.25351146	
1878.2	0.25375077	0.25349023	
1878.4	0.25390552	0.253469	
1878.6	0.25341808	0.25344777	
1878.8	0.25282994	0.25342654	
1879	0.25210245	0.25340531	
1879.2	0.25196594	0.25338409	
1879.4	0.25203526	0.25336287	
1879.6	0.25171177	0.25334165	
1879.8	0.25142147	0.25332043	
1880	0.25148596	0.25329921	
1880.2	0.25146464	0.253278	
1880.4	0.25101028	0.25325679	
1880.6	0.25103432	0.25323557	
1880.8	0.25087074	0.25321436	
1881	0.25104031	0.25319316	
1881.2	0.25051153	0.25317195	
1881.4	0.25075697	0.25315075	
1881.6	0.25074867	0.25312954	
1881.8	0.25134845	0.25310834	
1882	0.25182517	0.25308714	
1882.2	0.2517779	0.25306595	
1882.4	0.25152367	0.25304475	
1882.6	0.25121296	0.25302356	
1882.8	0.25105624	0.25300237	
1883	0.25086261	0.25298118	
1883.2	0.25076986	0.25295999	
1883.4	0.25053082	0.2529388	
1883.6	0.25035349	0.25291762	
1883.8	0.25035771	0.25289643	
1884	0.25072996	0.25287525	
1884.2	0.2511502	0.25285407	
1884.4	0.25074524	0.2528329	
1884.6	0.25087189	0.25281172	
1884.8	0.25139657	0.25279055	
1885	0.25163409	0.25276937	
1885.2	0.25110949	0.2527482	
1885.4	0.25105104	0.25272703	
1885.6	0.25122717	0.25270587	
1885.8	0.251705	0.2526847	
1886	0.25179312	0.25266354	
1886.2	0.25167763	0.25264238	
1886.4	0.25128123	0.25262122	
1886.6	0.25102142	0.25260006	
1886.8	0.25025681	0.2525789	
1887	0.2497985	0.25255775	
1887.2	0.24972355	0.2525366	
1887.4	0.25019325	0.25251544	
1887.6	0.25006532	0.25249429	
1887.8	0.24977498	0.25247315	
1888	0.25020454	0.252452	
1888.2	0.25074573	0.25243086	
1888.4	0.25034917	0.25240972	
1888.6	0.25078436	0.25238858	
1888.8	0.25133401	0.25236744	
1889	0.25191271	0.2523463	
1889.2	0.25185911	0.25232516	
1889.4	0.25204427	0.25230403	
1889.6	0.25233958	0.2522829	
1889.8	0.25245094	0.25226177	
1890	0.25267197	0.25224064	
1890.2	0.25232239	0.25221952	
1890.4	0.25194985	0.25219839	
1890.6	0.25176799	0.25217727	
1890.8	0.25189789	0.25215615	
1891	0.2517288	0.25213503	
1891.2	0.25214473	0.25211391	
1891.4	0.25153036	0.2520928	
1891.6	0.25148179	0.25207168	
1891.8	0.25102682	0.25205057	
1892	0.2513344	0.25202946	
1892.2	0.25106927	0.25200835	
1892.4	0.2509336	0.25198724	
1892.6	0.25096787	0.25196614	
1892.8	0.25176789	0.25194504	
1893	0.2519339	0.25192393	
1893.2	0.25166126	0.25190283	
1893.4	0.25146729	0.25188174	
1893.6	0.2516052	0.25186064	
1893.8	0.25167287	0.25183955	
1894	0.2520166	0.25181845	
1894.2	0.25152843	0.25179736	
1894.4	0.25164848	0.25177627	
1894.6	0.25198235	0.25175519	
1894.8	0.25169653	0.2517341	
1895	0.25130959	0.25171302	
1895.2	0.25160385	0.25169193	
1895.4	0.25126197	0.25167085	
1895.6	0.25129982	0.25164978	
1895.8	0.25048818	0.2516287	
1896	0.250476	0.25160762	
1896.2	0.25039839	0.25158655	
1896.4	0.24986892	0.25156548	
1896.6	0.24953973	0.25154441	
1896.8	0.24947361	0.25152334	
1897	0.24877164	0.25150228	
1897.2	0.24858147	0.25148121	
1897.4	0.24812055	0.25146015	
1897.6	0.24855701	0.25143909	
1897.8	0.24847571	0.25141803	
1898	0.24853365	0.25139697	
1898.2	0.2488049	0.25137592	
1898.4	0.24964483	0.25135486	
1898.6	0.25030467	0.25133381	
1898.8	0.25053858	0.25131276	
1899	0.25075075	0.25129171	
1899.2	0.25114448	0.25127066	
1899.4	0.25111199	0.25124962	
1899.6	0.25126888	0.25122858	
1899.8	0.25154454	0.25120753	
1900	0.25146823	0.25118649	
1900.2	0.25070935	0.25116546	
1900.4	0.25040304	0.25114442	
1900.6	0.25081762	0.25112339	
1900.8	0.25029802	0.25110235	
1901	0.24990902	0.25108132	
1901.2	0.25023875	0.25106029	
1901.4	0.25057712	0.25103927	
1901.6	0.2510477	0.25101824	
1901.8	0.25090925	0.25099722	
1902	0.25117154	0.25097619	
1902.2	0.25166641	0.25095517	
1902.4	0.25128272	0.25093415	
1902.6	0.25117309	0.25091314	
1902.8	0.25054773	0.25089212	
1903	0.25035271	0.25087111	
1903.2	0.25035082	0.2508501	
1903.4	0.24990709	0.25082909	
1903.6	0.24995498	0.25080808	
1903.8	0.24962531	0.25078707	
1904	0.24908921	0.25076607	
1904.2	0.2488368	0.25074507	
1904.4	0.24944332	0.25072407	
1904.6	0.24985501	0.25070307	
1904.8	0.24918375	0.25068207	
1905	0.24952816	0.25066107	
1905.2	0.24975763	0.25064008	
1905.4	0.25003422	0.25061909	
1905.6	0.24946158	0.2505981	
1905.8	0.2489373	0.25057711	
1906	0.24896604	0.25055612	
1906.2	0.24823366	0.25053514	
1906.4	0.24761081	0.25051415	
1906.6	0.24766624	0.25049317	
1906.8	0.24763669	0.25047219	
1907	0.24824967	0.25045121	
1907.2	0.24831215	0.25043024	
1907.4	0.24792347	0.25040926	
1907.6	0.24813582	0.25038829	
1907.8	0.24865021	0.25036732	
1908	0.24876824	0.25034635	
1908.2	0.24967363	0.25032538	
1908.4	0.25068333	0.25030442	
1908.6	0.25122947	0.25028345	
1908.8	0.25085607	0.25026249	
1909	0.25138707	0.25024153	
1909.2	0.25119993	0.25022057	
1909.4	0.25128545	0.25019961	
1909.6	0.2505956	0.25017866	
1909.8	0.25011925	0.2501577	
1910	0.25015835	0.25013675	
1910.2	0.25008	0.2501158	
1910.4	0.2501107	0.25009485	
1910.6	0.24966426	0.25007391	
1910.8	0.24916483	0.25005296	
1911	0.24950432	0.25003202	
1911.2	0.24885121	0.25001108	
1911.4	0.24808466	0.24999014	
1911.6	0.24811321	0.2499692	
1911.8	0.24813659	0.24994826	
1912	0.24853366	0.24992733	
1912.2	0.24943715	0.2499064	
1912.4	0.25013242	0.24988547	
1912.6	0.24994555	0.24986454	
1912.8	0.24957715	0.24984361	
1913	0.2496154	0.24982269	
1913.2	0.24990298	0.24980176	
1913.4	0.25022984	0.24978084	
1913.6	0.24972346	0.24975992	
1913.8	0.24982165	0.249739	
1914	0.25056776	0.24971808	
1914.2	0.25075566	0.24969717	
1914.4	0.25032991	0.24967626	
1914.6	0.24941619	0.24965534	
1914.8	0.24928948	0.24963443	
1915	0.24982908	0.24961353	
1915.2	0.24902805	0.24959262	
1915.4	0.24859695	0.24957172	
1915.6	0.24844603	0.24955081	
1915.8	0.24867477	0.24952991	
1916	0.24909426	0.24950901	
1916.2	0.2488488	0.24948812	
1916.4	0.24836939	0.24946722	
1916.6	0.24778917	0.24944633	
1916.8	0.24733413	0.24942543	
1917	0.24747086	0.24940454	
1917.2	0.24812772	0.24938365	
1917.4	0.24827713	0.24936277	
1917.6	0.24772117	0.24934188	
1917.8	0.24819847	0.249321	
1918	0.24857473	0.24930012	
1918.2	0.24850665	0.24927924	
1918.4	0.24851463	0.24925836	
1918.6	0.24838024	0.24923748	
1918.8	0.24869928	0.24921661	
1919	0.24900602	0.24919574	
1919.2	0.24806506	0.24917486	
1919.4	0.24790799	0.24915399	
1919.6	0.2477627	0.24913313	
1919.8	0.24723018	0.24911226	
1920	0.24649169	0.2490914	
1920.2	0.2460756	0.24907053	
1920.4	0.2456043	0.24904967	
1920.6	0.24550186	0.24902881	
1920.8	0.24510918	0.24900796	
1921	0.24551763	0.2489871	
1921.2	0.24573993	0.24896625	
1921.4	0.24580038	0.2489454	
1921.6	0.24571889	0.24892455	
1921.8	0.24621083	0.2489037	
1922	0.24634262	0.24888285	
1922.2	0.24686431	0.24886201	
1922.4	0.24717901	0.24884116	
1922.6	0.24748275	0.24882032	
1922.8	0.24788686	0.24879948	
1923	0.24745231	0.24877864	
1923.2	0.2473173	0.24875781	
1923.4	0.24795113	0.24873697	
1923.6	0.24796779	0.24871614	
1923.8	0.2484	0.24869531	
1924	0.24875928	0.24867448	
1924.2	0.24914488	0.24865365	
1924.4	0.24923875	0.24863283	
1924.6	0.24936501	0.248612	
1924.8	0.24941205	0.24859118	
1925	0.24898527	0.24857036	
1925.2	0.24893105	0.24854954	
1925.4	0.24881827	0.24852872	
1925.6	0.24812727	0.24850791	
1925.8	0.24797499	0.24848709	
1926	0.24801578	0.24846628	
1926.2	0.2480694	0.24844547	
1926.4	0.24766885	0.24842466	
1926.6	0.24721957	0.24840386	
1926.8	0.24705909	0.24838305	
1927	0.24638853	0.24836225	
1927.2	0.24705938	0.24834145	
1927.4	0.24732121	0.24832065	
1927.6	0.24757661	0.24829985	
1927.8	0.24776847	0.24827905	
1928	0.24762319	0.24825826	
1928.2	0.24797004	0.24823747	
1928.4	0.24744503	0.24821667	
1928.6	0.2474499	0.24819589	
1928.8	0.24705947	0.2481751	
1929	0.24648013	0.24815431	
1929.2	0.24685911	0.24813353	
1929.4	0.24689061	0.24811275	
1929.6	0.24699447	0.24809197	
1929.8	0.24745039	0.24807119	
1930	0.24767175	0.24805041	
1930.2	0.247413	0.24802963	
1930.4	0.24760674	0.24800886	
1930.6	0.24781021	0.24798809	
1930.8	0.24815754	0.24796732	
1931	0.24797904	0.24794655	
1931.2	0.24821077	0.24792578	
1931.4	0.24805743	0.24790502	
1931.6	0.24818735	0.24788426	
1931.8	0.24805794	0.24786349	
1932	0.24785161	0.24784274	
1932.2	0.24737353	0.24782198	
1932.4	0.24702955	0.24780122	
1932.6	0.24719527	0.24778047	
1932.8	0.24708014	0.24775971	
1933	0.24644058	0.24773896	
1933.2	0.24686689	0.24771821	
1933.4	0.24713023	0.24769747	
1933.6	0.2467483	0.24767672	
1933.8	0.24600827	0.24765598	
1934	0.24544888	0.24763523	
1934.2	0.24503121	0.24761449	
1934.4	0.24537351	0.24759376	
1934.6	0.24539256	0.24757302	
1934.8	0.24488397	0.24755228	
1935	0.24461444	0.24753155	
1935.2	0.24462519	0.24751082	
1935.4	0.24494513	0.24749009	
1935.6	0.24530207	0.24746936	
1935.8	0.24539074	0.24744863	
1936	0.24516218	0.24742791	
1936.2	0.24528506	0.24740718	
1936.4	0.24556998	0.24738646	
1936.6	0.24505311	0.24736574	
1936.8	0.24576807	0.24734503	
1937	0.24566466	0.24732431	
1937.2	0.24616433	0.24730359	
1937.4	0.24597227	0.24728288	
1937.6	0.24592729	0.24726217	
1937.8	0.24580688	0.24724146	
1938	0.24596581	0.24722075	
1938.2	0.24653933	0.24720005	
1938.4	0.24722539	0.24717934	
1938.6	0.24750971	0.24715864	
1938.8	0.24771287	0.24713794	
1939	0.24813521	0.24711724	
1939.2	0.24842037	0.24709654	
1939.4	0.24855815	0.24707585	
1939.6	0.24840353	0.24705516	
1939.8	0.24791713	0.24703446	
1940	0.24764605	0.24701377	
1940.2	0.24753511	0.24699309	
1940.4	0.2463779	0.2469724	
1940.6	0.24567364	0.24695171	
1940.8	0.24583451	0.24693103	
1941	0.24537285	0.24691035	
1941.2	0.24532037	0.24688967	
1941.4	0.24546731	0.24686899	
1941.6	0.24583499	0.24684831	
1941.8	0.24538597	0.24682764	
1942	0.24563752	0.24680697	
1942.2	0.24577719	0.2467863	
1942.4	0.24586582	0.24676563	
1942.6	0.24582123	0.24674496	
1942.8	0.24561824	0.24672429	
1943	0.24565548	0.24670363	
1943.2	0.24529792	0.24668297	
1943.4	0.24562324	0.24666231	
1943.6	0.24568961	0.24664165	
1943.8	0.24529362	0.24662099	
1944	0.24565097	0.24660033	
1944.2	0.24536374	0.24657968	
1944.4	0.24494175	0.24655903	
1944.6	0.24565179	0.24653838	
1944.8	0.24656312	0.24651773	
1945	0.24713752	0.24649708	
1945.2	0.24810337	0.24647644	
1945.4	0.24834778	0.24645579	
1945.6	0.24856156	0.24643515	
1945.8	0.24854537	0.24641451	
1946	0.2484453	0.24639387	
1946.2	0.24819322	0.24637324	
1946.4	0.24804855	0.2463526	
1946.6	0.24727771	0.24633197	
1946.8	0.24689757	0.24631134	
1947	0.24663817	0.24629071	
1947.2	0.2465718	0.24627008	
1947.4	0.24610459	0.24624945	
1947.6	0.24521942	0.24622883	
1947.8	0.24475211	0.24620821	
1948	0.24489485	0.24618758	
1948.2	0.24467549	0.24616697	
1948.4	0.24455666	0.24614635	
1948.6	0.2452079	0.24612573	
1948.8	0.24558282	0.24610512	
1949	0.24589074	0.24608451	
1949.2	0.24651812	0.2460639	
1949.4	0.24654171	0.24604329	
1949.6	0.24674675	0.24602268	
1949.8	0.24685923	0.24600207	
1950	0.24712956	0.24598147	
1950.2	0.24719011	0.24596087	
1950.4	0.2470113	0.24594027	
1950.6	0.2467164	0.24591967	
1950.8	0.24672672	0.24589907	
1951	0.24648218	0.24587848	
1951.2	0.24631285	0.24585788	
1951.4	0.24560137	0.24583729	
1951.6	0.24502764	0.2458167	
1951.8	0.24496012	0.24579611	
1952	0.24500843	0.24577553	
1952.2	0.24422992	0.24575494	
1952.4	0.24418508	0.24573436	
1952.6	0.24442598	0.24571378	
1952.8	0.24439994	0.2456932	
1953	0.24428547	0.24567262	
1953.2	0.24415617	0.24565204	
1953.4	0.24447553	0.24563147	
1953.6	0.24423315	0.2456109	
1953.8	0.24465341	0.24559033	
1954	0.24468806	0.24556976	
1954.2	0.2442423	0.24554919	
1954.4	0.24452305	0.24552862	
1954.6	0.24477569	0.24550806	
1954.8	0.24504619	0.2454875	
1955	0.24514903	0.24546694	
1955.2	0.24491531	0.24544638	
1955.4	0.24490504	0.24542582	
1955.6	0.24504011	0.24540527	
1955.8	0.2453546	0.24538471	
1956	0.24535473	0.24536416	
1956.2	0.24479864	0.24534361	
1956.4	0.24483005	0.24532306	
1956.6	0.24469214	0.24530251	
1956.8	0.24481371	0.24528197	
1957	0.24458662	0.24526142	
1957.2	0.24452424	0.24524088	
1957.4	0.24445275	0.24522034	
1957.6	0.24410475	0.24519981	
1957.8	0.2443695	0.24517927	
1958	0.24413012	0.24515873	
1958.2	0.24395962	0.2451382	
1958.4	0.24432807	0.24511767	
1958.6	0.24434631	0.24509714	
1958.8	0.24471394	0.24507661	
1959	0.24445282	0.24505609	
1959.2	0.24449597	0.24503556	
1959.4	0.24482192	0.24501504	
1959.6	0.24520524	0.24499452	
1959.8	0.24463604	0.244974	
1960	0.24480526	0.24495348	
1960.2	0.24473927	0.24493296	
1960.4	0.24447448	0.24491245	
1960.6	0.24446875	0.24489194	
1960.8	0.24480287	0.24487143	
1961	0.24457991	0.24485092	
1961.2	0.24508755	0.24483041	
1961.4	0.24495003	0.2448099	
1961.6	0.24489864	0.2447894	
1961.8	0.24539486	0.2447689	
1962	0.2451586	0.2447484	
1962.2	0.24535303	0.2447279	
1962.4	0.24613038	0.2447074	
1962.6	0.2459874	0.24468691	
1962.8	0.24647868	0.24466641	
1963	0.24646029	0.24464592	
1963.2	0.24648651	0.24462543	
1963.4	0.24622883	0.24460494	
1963.6	0.24597842	0.24458446	
1963.8	0.24587281	0.24456397	
1964	0.24645528	0.24454349	
1964.2	0.24589351	0.24452301	
1964.4	0.24527886	0.24450253	
1964.6	0.24453367	0.24448205	
1964.8	0.2446387	0.24446157	
1965	0.24418739	0.2444411	
1965.2	0.244499	0.24442062	
1965.4	0.24388982	0.24440015	
1965.6	0.24359824	0.24437968	
1965.8	0.24417771	0.24435922	
1966	0.24384786	0.24433875	
1966.2	0.24398783	0.24431828	
1966.4	0.244122	0.24429782	
1966.6	0.24366168	0.24427736	
1966.8	0.24365553	0.2442569	
1967	0.24340438	0.24423644	
1967.2	0.24327759	0.24421599	
1967.4	0.24284631	0.24419553	
1967.6	0.24322	0.24417508	
1967.8	0.24399906	0.24415463	
1968	0.24481814	0.24413418	
1968.2	0.24439799	0.24411373	
1968.4	0.24497524	0.24409329	
1968.6	0.24493658	0.24407285	
1968.8	0.24590802	0.2440524	
1969	0.24706604	0.24403196	
1969.2	0.24730667	0.24401152	
1969.4	0.24708137	0.24399109	
1969.6	0.24683235	0.24397065	
1969.8	0.24697648	0.24395022	
1970	0.24668513	0.24392979	
1970.2	0.24599554	0.24390936	
1970.4	0.24555055	0.24388893	
1970.6	0.24493943	0.2438685	
1970.8	0.24464404	0.24384808	
1971	0.24409097	0.24382765	
1971.2	0.24344745	0.24380723	
1971.4	0.2424342	0.24378681	
1971.6	0.24247877	0.24376639	
1971.8	0.24256631	0.24374598	
1972	0.24243359	0.24372556	
1972.2	0.24241864	0.24370515	
1972.4	0.24309376	0.24368474	
1972.6	0.24323439	0.24366433	
1972.8	0.24357656	0.24364392	
1973	0.24385146	0.24362351	
1973.2	0.24357689	0.24360311	
1973.4	0.24376847	0.24358271	
1973.6	0.24353835	0.2435623	
1973.8	0.2435799	0.24354191	
1974	0.24425013	0.24352151	
1974.2	0.243894	0.24350111	
1974.4	0.2444603	0.24348072	
1974.6	0.24506227	0.24346032	
1974.8	0.24540834	0.24343993	
1975	0.24480311	0.24341954	
1975.2	0.24442159	0.24339916	
1975.4	0.24393697	0.24337877	
1975.6	0.24377893	0.24335839	
1975.8	0.24370516	0.24333801	
1976	0.24323725	0.24331762	
1976.2	0.24325606	0.24329725	
1976.4	0.24333674	0.24327687	
1976.6	0.24304204	0.24325649	
1976.8	0.24238478	0.24323612	
1977	0.24253349	0.24321575	
1977.2	0.24230139	0.24319538	
1977.4	0.24223451	0.24317501	
1977.6	0.24221054	0.24315464	
1977.8	0.24268802	0.24313428	
1978	0.24281207	0.24311391	
1978.2	0.24264931	0.24309355	
1978.4	0.24318676	0.24307319	
1978.6	0.24329425	0.24305283	
1978.8	0.24317372	0.24303248	
1979	0.24305721	0.24301212	
1979.2	0.24343346	0.24299177	
1979.4	0.24354653	0.24297142	
1979.6	0.24383926	0.24295107	
1979.8	0.24405047	0.24293072	
1980	0.24413138	0.24291037	
1980.2	0.24376328	0.24289003	
1980.4	0.24320906	0.24286968	
1980.6	0.24298863	0.24284934	
1980.8	0.24266981	0.242829	
1981	0.24279763	0.24280866	
1981.2	0.24275096	0.24278833	
1981.4	0.2429852	0.24276799	
1981.6	0.24231688	0.24274766	
1981.8	0.2421883	0.24272733	
1982	0.24195277	0.242707	
1982.2	0.24212025	0.24268667	
1982.4	0.24220029	0.24266635	
1982.6	0.24194536	0.24264602	
1982.8	0.2422347	0.2426257	
1983	0.24248054	0.24260538	
1983.2	0.24265052	0.24258506	
1983.4	0.2427789	0.24256474	
1983.6	0.24286312	0.24254442	
1983.8	0.24239508	0.24252411	
1984	0.24157975	0.2425038	
1984.2	0.24091271	0.24248349	
1984.4	0.24077026	0.24246318	
1984.6	0.24091604	0.24244287	
1984.8	0.24081882	0.24242257	
1985	0.24123287	0.24240226	
1985.2	0.24164248	0.24238196	
1985.4	0.24193237	0.24236166	
1985.6	0.24172982	0.24234136	
1985.8	0.24248202	0.24232106	
1986	0.24252097	0.24230077	
1986.2	0.24290301	0.24228047	
1986.4	0.24300411	0.24226018	
1986.6	0.24320093	0.24223989	
1986.8	0.24352879	0.2422196	
1987	0.24365269	0.24219932	
1987.2	0.2440414	0.24217903	
1987.4	0.24457944	0.24215875	
1987.6	0.24493678	0.24213847	
1987.8	0.24444415	0.24211818	
1988	0.24426224	0.24209791	
1988.2	0.24455539	0.24207763	
1988.4	0.24407543	0.24205735	
1988.6	0.24380186	0.24203708	
1988.8	0.24360028	0.24201681	
1989	0.24367253	0.24199654	
1989.2	0.24348094	0.24197627	
1989.4	0.24321712	0.241956	
1989.6	0.24248761	0.24193574	
1989.8	0.24214684	0.24191548	
1990	0.24185141	0.24189522	
1990.2	0.24176128	0.24187496	
1990.4	0.24178803	0.2418547	
1990.6	0.24176373	0.24183444	
1990.8	0.24158854	0.24181419	
1991	0.24179094	0.24179393	
1991.2	0.2420837	0.24177368	
1991.4	0.24218218	0.24175343	
1991.6	0.24221762	0.24173318	
1991.8	0.24174909	0.24171294	
1992	0.24183184	0.24169269	
1992.2	0.2418446	0.24167245	
1992.4	0.24173453	0.24165221	
1992.6	0.24165917	0.24163197	
1992.8	0.24087986	0.24161173	
1993	0.24105051	0.2415915	
1993.2	0.24073491	0.24157126	
1993.4	0.24052878	0.24155103	
1993.6	0.24075152	0.2415308	
1993.8	0.24104248	0.24151057	
1994	0.24132142	0.24149034	
1994.2	0.24134714	0.24147012	
1994.4	0.24168468	0.24144989	
1994.6	0.2413567	0.24142967	
1994.8	0.24197938	0.24140945	
1995	0.24198514	0.24138923	
1995.2	0.24176966	0.24136901	
1995.4	0.2418311	0.2413488	
1995.6	0.24180104	0.24132858	
1995.8	0.2419343	0.24130837	
1996	0.24190743	0.24128816	
1996.2	0.24200607	0.24126795	
1996.4	0.24188649	0.24124774	
1996.6	0.24145244	0.24122754	
1996.8	0.24132864	0.24120733	
1997	0.24212114	0.24118713	
1997.2	0.24190685	0.24116693	
1997.4	0.24211703	0.24114673	
1997.6	0.24253572	0.24112654	
1997.8	0.24269886	0.24110634	
1998	0.24215829	0.24108615	
1998.2	0.24208522	0.24106595	
1998.4	0.24216405	0.24104576	
1998.6	0.24227201	0.24102558	
1998.8	0.24242806	0.24100539	
1999	0.24215504	0.2409852	
1999.2	0.24223118	0.24096502	
1999.4	0.24290203	0.24094484	
1999.6	0.24323265	0.24092466	
1999.8	0.2440262	0.24090448	
2000	0.24378612	0.2408843	
2000.2	0.24387781	0.24086413	
2000.4	0.24386588	0.24084395	
2000.6	0.24442071	0.24082378	
2000.8	0.24471921	0.24080361	
2001	0.24454294	0.24078344	
2001.2	0.2443474	0.24076328	
2001.4	0.24465658	0.24074311	
2001.6	0.24428362	0.24072295	
2001.8	0.2439952	0.24070279	
2002	0.2433092	0.24068263	
2002.2	0.24321322	0.24066247	
2002.4	0.24242576	0.24064231	
2002.6	0.24210202	0.24062216	
2002.8	0.24157349	0.240602	
2003	0.24149511	0.24058185	
2003.2	0.24172051	0.2405617	
2003.4	0.24164124	0.24054156	
2003.6	0.24175042	0.24052141	
2003.8	0.24151293	0.24050126	
2004	0.24057129	0.24048112	
2004.2	0.24047299	0.24046098	
2004.4	0.24069027	0.24044084	
2004.6	0.24078564	0.2404207	
2004.8	0.2406311	0.24040057	
2005	0.24056324	0.24038043	
2005.2	0.24098087	0.2403603	
2005.4	0.24107598	0.24034017	
2005.6	0.24099079	0.24032004	
2005.8	0.24142212	0.24029991	
2006	0.24116701	0.24027978	
2006.2	0.24092827	0.24025966	
2006.4	0.24083016	0.24023954	
2006.6	0.2409077	0.24021942	
2006.8	0.24063849	0.2401993	
2007	0.24058672	0.24017918	
2007.2	0.24103299	0.24015906	
2007.4	0.24087389	0.24013895	
2007.6	0.24152474	0.24011884	
2007.8	0.24170099	0.24009872	
2008	0.24170311	0.24007862	
2008.2	0.24218688	0.24005851	
2008.4	0.24245986	0.2400384	
2008.6	0.24284516	0.2400183	
2008.8	0.24340114	0.23999819	
2009	0.24299939	0.23997809	
2009.2	0.24233232	0.23995799	
2009.4	0.2422262	0.2399379	
2009.6	0.24222944	0.2399178	
2009.8	0.24206636	0.23989771	
2010	0.24114892	0.23987761	
2010.2	0.24110332	0.23985752	
2010.4	0.2405932	0.23983743	
2010.6	0.24006368	0.23981735	
2010.8	0.23949649	0.23979726	
2011	0.23926229	0.23977718	
2011.2	0.23924855	0.2397571	
2011.4	0.23907684	0.23973701	
2011.6	0.23938265	0.23971694	
2011.8	0.23922755	0.23969686	
2012	0.23891118	0.23967678	
2012.2	0.23851344	0.23965671	
2012.4	0.23827609	0.23963664	
2012.6	0.23868412	0.23961657	
2012.8	0.23839894	0.2395965	
2013	0.23821257	0.23957643	
2013.2	0.2381749	0.23955636	
2013.4	0.23929806	0.2395363	
2013.6	0.23940408	0.23951624	
2013.8	0.23947286	0.23949618	
2014	0.23938676	0.23947612	
2014.2	0.23958283	0.23945606	
2014.4	0.23924588	0.23943601	
2014.6	0.23983452	0.23941595	
2014.8	0.24005485	0.2393959	
2015	0.24099152	0.23937585	
2015.2	0.24140502	0.2393558	
2015.4	0.24199405	0.23933575	
2015.6	0.24219604	0.23931571	
2015.8	0.24202861	0.23929566	
2016	0.24186234	0.23927562	
2016.2	0.24165452	0.23925558	
2016.4	0.24205889	0.23923554	
2016.6	0.242259	0.23921551	
2016.8	0.24239645	0.23919547	
2017	0.24230885	0.23917544	
2017.2	0.24178158	0.23915541	
2017.4	0.24162779	0.23913537	
2017.6	0.2403171	0.23911535	
2017.8	0.2400796	0.23909532	
2018	0.23983321	0.23907529	
2018.2	0.23962621	0.23905527	
2018.4	0.23992537	0.23903525	
2018.6	0.24027688	0.23901523	
2018.8	0.24009803	0.23899521	
2019	0.2401406	0.23897519	
2019.2	0.23965519	0.23895518	
2019.4	0.23972258	0.23893516	
2019.6	0.2395717	0.23891515	
2019.8	0.23947413	0.23889514	
2020	0.23975066	0.23887513	
2020.2	0.23970998	0.23885513	
2020.4	0.24010913	0.23883512	
2020.6	0.2399637	0.23881512	
2020.8	0.23994886	0.23879512	
2021	0.2394494	0.23877512	
2021.2	0.23914798	0.23875512	
2021.4	0.23931331	0.23873512	
2021.6	0.23924515	0.23871513	
2021.8	0.23974749	0.23869513	
2022	0.24011898	0.23867514	
2022.2	0.23982055	0.23865515	
2022.4	0.24037634	0.23863516	
2022.6	0.24001446	0.23861518	
2022.8	0.24012476	0.23859519	
2023	0.24000854	0.23857521	
2023.2	0.23986357	0.23855523	
2023.4	0.24033013	0.23853525	
2023.6	0.24020251	0.23851527	
2023.8	0.24030799	0.23849529	
2024	0.24036957	0.23847532	
2024.2	0.24038251	0.23845534	
2024.4	0.24067166	0.23843537	
2024.6	0.24047286	0.2384154	
2024.8	0.24087451	0.23839543	
2025	0.24073388	0.23837547	
2025.2	0.24130382	0.2383555	
2025.4	0.24158171	0.23833554	
2025.6	0.24138062	0.23831558	
2025.8	0.24114585	0.23829562	
2026	0.24108243	0.23827566	
2026.2	0.24043489	0.2382557	
2026.4	0.24075792	0.23823575	
2026.6	0.24053037	0.23821579	
2026.8	0.24067291	0.23819584	
2027	0.23975784	0.23817589	
2027.2	0.23969862	0.23815594	
2027.4	0.23933028	0.238136	
2027.6	0.23839267	0.23811605	
2027.8	0.23777545	0.23809611	
2028	0.23689312	0.23807617	
2028.2	0.23679506	0.23805623	
2028.4	0.23700596	0.23803629	
2028.6	0.23724037	0.23801635	
2028.8	0.23823932	0.23799642	
2029	0.23853542	0.23797648	
2029.2	0.23949828	0.23795655	
2029.4	0.23973836	0.23793662	
2029.6	0.24016236	0.23791669	
2029.8	0.24072369	0.23789677	
2030	0.24123164	0.23787684	
2030.2	0.24159242	0.23785692	
2030.4	0.24195028	0.237837	
2030.6	0.24191097	0.23781708	
2030.8	0.24231219	0.23779716	
2031	0.2416886	0.23777724	
2031.2	0.24142149	0.23775733	
2031.4	0.24118491	0.23773741	
2031.6	0.24024028	0.2377175	
2031.8	0.24021111	0.23769759	
2032	0.24011093	0.23767768	
2032.2	0.24059966	0.23765778	
2032.4	0.24049315	0.23763787	
2032.6	0.24015751	0.23761797	
2032.8	0.24066065	0.23759807	
2033	0.2400175	0.23757817	
2033.2	0.24009729	0.23755827	
2033.4	0.2394367	0.23753837	
2033.6	0.23904779	0.23751848	
2033.8	0.23882671	0.23749859	
2034	0.23792782	0.23747869	
2034.2	0.23750598	0.2374588	
2034.4	0.23724405	0.23743892	
2034.6	0.23672389	0.23741903	
2034.8	0.23717841	0.23739915	
2035	0.23657009	0.23737926	
2035.2	0.23655337	0.23735938	
2035.4	0.23695095	0.2373395	
2035.6	0.2369598	0.23731962	
2035.8	0.23809155	0.23729975	
2036	0.23829199	0.23727987	
2036.2	0.23752445	0.23726	
2036.4	0.23755523	0.23724013	
2036.6	0.23819764	0.23722026	
2036.8	0.23923772	0.23720039	
2037	0.2392056	0.23718052	
2037.2	0.23920061	0.23716066	
2037.4	0.23904509	0.23714079	
2037.6	0.23915432	0.23712093	
2037.8	0.2388527	0.23710107	
2038	0.2387858	0.23708121	
2038.2	0.23918329	0.23706136	
2038.4	0.23928415	0.2370415	
2038.6	0.23944412	0.23702165	
2038.8	0.2396384	0.2370018	
2039	0.23957019	0.23698195	
2039.2	0.23951037	0.2369621	
2039.4	0.23961713	0.23694225	
2039.6	0.23995394	0.23692241	
2039.8	0.23994724	0.23690256	
2040	0.23930956	0.23688272	
2040.2	0.23820271	0.23686288	
2040.4	0.23917712	0.23684304	
2040.6	0.23968631	0.23682321	
2040.8	0.24012385	0.23680337	
2041	0.23975909	0.23678354	
2041.2	0.23912793	0.23676371	
2041.4	0.23887189	0.23674388	
2041.6	0.23860902	0.23672405	
2041.8	0.23828603	0.23670422	
2042	0.23871992	0.2366844	
2042.2	0.23897446	0.23666457	
2042.4	0.23944358	0.23664475	
2042.6	0.23991691	0.23662493	
2042.8	0.23956207	0.23660511	
2043	0.23977348	0.2365853	
2043.2	0.24010646	0.23656548	
2043.4	0.24016685	0.23654567	
2043.6	0.2404949	0.23652586	
2043.8	0.24095874	0.23650605	
2044	0.24104366	0.23648624	
2044.2	0.24104906	0.23646643	
2044.4	0.24149188	0.23644663	
2044.6	0.24179184	0.23642682	
2044.8	0.24141643	0.23640702	
2045	0.24060844	0.23638722	
2045.2	0.23986402	0.23636742	
2045.4	0.23978451	0.23634763	
2045.6	0.23990201	0.23632783	
2045.8	0.23957127	0.23630804	
2046	0.23984001	0.23628825	
2046.2	0.23986444	0.23626846	
2046.4	0.23892145	0.23624867	
2046.6	0.23810629	0.23622888	
2046.8	0.23751439	0.2362091	
2047	0.23753376	0.23618931	
2047.2	0.23725434	0.23616953	
2047.4	0.2368359	0.23614975	
2047.6	0.23672862	0.23612997	
2047.8	0.2369635	0.23611019	
2048	0.23664892	0.23609042	
2048.2	0.2367555	0.23607065	
2048.4	0.2373742	0.23605087	
2048.6	0.2377057	0.2360311	
2048.8	0.23755245	0.23601133	
2049	0.237981	0.23599157	
2049.2	0.23877016	0.2359718	
2049.4	0.23942775	0.23595204	
2049.6	0.24023296	0.23593228	
2049.8	0.24043769	0.23591252	
2050	0.24055305	0.23589276	
2050.2	0.24041824	0.235873	
2050.4	0.23974711	0.23585325	
2050.6	0.24027947	0.23583349	
2050.8	0.24076073	0.23581374	
2051	0.24060979	0.23579399	
2051.2	0.24010268	0.23577424	
2051.4	0.23989672	0.23575449	
2051.6	0.23940944	0.23573475	
2051.8	0.23944395	0.235715	
2052	0.23925986	0.23569526	
2052.2	0.23947367	0.23567552	
2052.4	0.23967069	0.23565578	
2052.6	0.23917375	0.23563605	
2052.8	0.23932102	0.23561631	
2053	0.23921627	0.23559658	
2053.2	0.23866067	0.23557684	
2053.4	0.23837296	0.23555711	
2053.6	0.23814421	0.23553738	
2053.8	0.23758173	0.23551766	
2054	0.23712156	0.23549793	
2054.2	0.2365681	0.23547821	
2054.4	0.23638459	0.23545848	
2054.6	0.23633854	0.23543876	
2054.8	0.23635307	0.23541905	
2055	0.23615816	0.23539933	
2055.2	0.23665813	0.23537961	
2055.4	0.23700146	0.2353599	
2055.6	0.23655936	0.23534019	
2055.8	0.23677323	0.23532047	
2056	0.23712456	0.23530077	
2056.2	0.23754406	0.23528106	
2056.4	0.23827824	0.23526135	
2056.6	0.23837246	0.23524165	
2056.8	0.23860326	0.23522195	
2057	0.23816324	0.23520224	
2057.2	0.2380045	0.23518255	
2057.4	0.23838205	0.23516285	
2057.6	0.23807594	0.23514315	
2057.8	0.23804686	0.23512346	
2058	0.23752036	0.23510377	
2058.2	0.23781846	0.23508407	
2058.4	0.23770525	0.23506439	
2058.6	0.23740173	0.2350447	
2058.8	0.23767216	0.23502501	
2059	0.23797172	0.23500533	
2059.2	0.23778662	0.23498564	
2059.4	0.23749913	0.23496596	
2059.6	0.23713936	0.23494628	
2059.8	0.23717132	0.23492661	
2060	0.23726426	0.23490693	
2060.2	0.23725175	0.23488726	
2060.4	0.23789452	0.23486758	
2060.6	0.23744619	0.23484791	
2060.8	0.23699187	0.23482824	
2061	0.23683653	0.23480857	
2061.2	0.23691584	0.23478891	
2061.4	0.23690957	0.23476924	
2061.6	0.23665703	0.23474958	
2061.8	0.23738269	0.23472992	
2062	0.23827405	0.23471026	
2062.2	0.23893218	0.2346906	
2062.4	0.23856072	0.23467095	
2062.6	0.23857235	0.23465129	
2062.8	0.23834211	0.23463164	
2063	0.23835441	0.23461199	
2063.2	0.23809302	0.23459234	
2063.4	0.23807553	0.23457269	
2063.6	0.23808025	0.23455304	
2063.8	0.2375376	0.2345334	
2064	0.23788962	0.23451375	
2064.2	0.23803799	0.23449411	
2064.4	0.23857532	0.23447447	
2064.6	0.23774646	0.23445483	
2064.8	0.2371771	0.2344352	
2065	0.23721392	0.23441556	
2065.2	0.23745338	0.23439593	
2065.4	0.23704271	0.2343763	
2065.6	0.23709968	0.23435667	
2065.8	0.23773984	0.23433704	
2066	0.23759623	0.23431741	
2066.2	0.23739552	0.23429779	
2066.4	0.23715138	0.23427816	
2066.6	0.23693491	0.23425854	
2066.8	0.23688206	0.23423892	
2067	0.23721592	0.2342193	
2067.2	0.23718169	0.23419969	
2067.4	0.23685642	0.23418007	
2067.6	0.23696117	0.23416046	
2067.8	0.23640208	0.23414085	
2068	0.23667999	0.23412123	
2068.2	0.23697262	0.23410163	
2068.4	0.23744697	0.23408202	
2068.6	0.2371512	0.23406241	
2068.8	0.23739289	0.23404281	
2069	0.2376882	0.23402321	
2069.2	0.23811487	0.23400361	
2069.4	0.23816336	0.23398401	
2069.6	0.23870508	0.23396441	
2069.8	0.23876742	0.23394482	
2070	0.23876001	0.23392522	
2070.2	0.23951335	0.23390563	
2070.4	0.23971532	0.23388604	
2070.6	0.23996373	0.23386645	
2070.8	0.24016702	0.23384686	
2071	0.24004627	0.23382728	
2071.2	0.23969002	0.23380769	
2071.4	0.23918961	0.23378811	
2071.6	0.2389536	0.23376853	
2071.8	0.23841141	0.23374895	
2072	0.23810848	0.23372937	
2072.2	0.23829588	0.2337098	
2072.4	0.23777497	0.23369022	
2072.6	0.23713231	0.23367065	
2072.8	0.23658779	0.23365108	
2073	0.23627251	0.23363151	
2073.2	0.23631161	0.23361194	
2073.4	0.23576309	0.23359238	
2073.6	0.23578235	0.23357281	
2073.8	0.23526333	0.23355325	
2074	0.23495875	0.23353369	
2074.2	0.23569436	0.23351413	
2074.4	0.23570184	0.23349457	
2074.6	0.23571123	0.23347502	
2074.8	0.23586976	0.23345546	
2075	0.23579448	0.23343591	
2075.2	0.23591181	0.23341636	
2075.4	0.2362619	0.23339681	
2075.6	0.23643076	0.23337726	
2075.8	0.23651744	0.23335771	
2076	0.23676328	0.23333817	
2076.2	0.23698754	0.23331862	
2076.4	0.23713309	0.23329908	
2076.6	0.23668472	0.23327954	
2076.8	0.23628302	0.23326001	
2077	0.23638798	0.23324047	
2077.2	0.23652996	0.23322093	
2077.4	0.23634433	0.2332014	
2077.6	0.23631135	0.23318187	
2077.8	0.23609329	0.23316234	
2078	0.2359586	0.23314281	
2078.2	0.23655129	0.23312328	
2078.4	0.23606953	0.23310376	
2078.6	0.23503767	0.23308424	
2078.8	0.23468497	0.23306471	
2079	0.2342523	0.23304519	
2079.2	0.23454645	0.23302567	
2079.4	0.23463825	0.23300616	
2079.6	0.23436366	0.23298664	
2079.8	0.23442561	0.23296713	
2080	0.23466545	0.23294762	
2080.2	0.23419615	0.23292811	
2080.4	0.23480859	0.2329086	
2080.6	0.23457402	0.23288909	
2080.8	0.2354832	0.23286959	
2081	0.23605328	0.23285008	
2081.2	0.23691531	0.23283058	
2081.4	0.23660457	0.23281108	
2081.6	0.23682636	0.23279158	
2081.8	0.23752572	0.23277208	
2082	0.23762732	0.23275259	
2082.2	0.23804437	0.23273309	
2082.4	0.23767803	0.2327136	
2082.6	0.23781672	0.23269411	
2082.8	0.23820586	0.23267462	
2083	0.23827732	0.23265513	
2083.2	0.23848608	0.23263565	
2083.4	0.23825879	0.23261616	
2083.6	0.23766662	0.23259668	
2083.8	0.23759566	0.2325772	
2084	0.23763937	0.23255772	
2084.2	0.23744758	0.23253824	
2084.4	0.23791674	0.23251877	
2084.6	0.23775082	0.23249929	
2084.8	0.23721563	0.23247982	
2085	0.23687733	0.23246035	
2085.2	0.23639792	0.23244088	
2085.4	0.23601025	0.23242141	
2085.6	0.23660119	0.23240194	
2085.8	0.23620194	0.23238248	
2086	0.23621748	0.23236302	
2086.2	0.23626172	0.23234355	
2086.4	0.23619235	0.23232409	
2086.6	0.23641665	0.23230464	
2086.8	0.23652433	0.23228518	
2087	0.23651321	0.23226573	
2087.2	0.23680905	0.23224627	
2087.4	0.23683618	0.23222682	
2087.6	0.23671726	0.23220737	
2087.8	0.23698327	0.23218792	
2088	0.23708313	0.23216848	
2088.2	0.23665911	0.23214903	
2088.4	0.23597331	0.23212959	
2088.6	0.23572916	0.23211014	
2088.8	0.23481437	0.2320907	
2089	0.23523035	0.23207127	
2089.2	0.23516674	0.23205183	
2089.4	0.23548394	0.23203239	
2089.6	0.23523911	0.23201296	
2089.8	0.23487259	0.23199353	
2090	0.23545903	0.2319741	
2090.2	0.23525798	0.23195467	
2090.4	0.23550253	0.23193524	
2090.6	0.23557767	0.23191582	
2090.8	0.23588927	0.23189639	
2091	0.23605708	0.23187697	
2091.2	0.23684903	0.23185755	
2091.4	0.23671441	0.23183813	
2091.6	0.23706491	0.23181871	
2091.8	0.23731567	0.2317993	
2092	0.23757782	0.23177988	
2092.2	0.23733898	0.23176047	
2092.4	0.23768706	0.23174106	
2092.6	0.23803782	0.23172165	
2092.8	0.23755572	0.23170224	
2093	0.23754845	0.23168284	
2093.2	0.23740968	0.23166343	
2093.4	0.23722585	0.23164403	
2093.6	0.23715492	0.23162463	
2093.8	0.23712092	0.23160523	
2094	0.23697994	0.23158583	
2094.2	0.2367034	0.23156643	
2094.4	0.23711716	0.23154704	
2094.6	0.23685597	0.23152765	
2094.8	0.23675724	0.23150825	
2095	0.23727493	0.23148886	
2095.2	0.23759134	0.23146948	
2095.4	0.23709184	0.23145009	
2095.6	0.23722228	0.2314307	
2095.8	0.23748402	0.23141132	
2096	0.23733627	0.23139194	
2096.2	0.23726587	0.23137256	
2096.4	0.23738091	0.23135318	
2096.6	0.23635327	0.2313338	
2096.8	0.23557073	0.23131443	
2097	0.23527476	0.23129506	
2097.2	0.23536555	0.23127568	
2097.4	0.23489189	0.23125631	
2097.6	0.23517827	0.23123694	
2097.8	0.2350665	0.23121758	
2098	0.23518892	0.23119821	
2098.2	0.23540534	0.23117885	
2098.4	0.23526075	0.23115949	
2098.6	0.23512402	0.23114013	
2098.8	0.23520681	0.23112077	
2099	0.23580494	0.23110141	
2099.2	0.23576731	0.23108205	
2099.4	0.23581136	0.2310627	
2099.6	0.23605004	0.23104335	
2099.8	0.23672144	0.231024	
2100	0.23674113	0.23100465	
2100.2	0.23636278	0.2309853	
2100.4	0.23605254	0.23096595	
2100.6	0.23530936	0.23094661	
2100.8	0.23567376	0.23092727	
2101	0.2357052	0.23090792	
2101.2	0.23551038	0.23088858	
2101.4	0.2350074	0.23086925	
2101.6	0.23526782	0.23084991	
2101.8	0.23488665	0.23083058	
2102	0.23454177	0.23081124	
2102.2	0.23446869	0.23079191	
2102.4	0.23430537	0.23077258	
2102.6	0.23458441	0.23075325	
2102.8	0.2347979	0.23073393	
2103	0.23548639	0.2307146	
2103.2	0.23584326	0.23069528	
2103.4	0.23625816	0.23067596	
2103.6	0.23662009	0.23065664	
2103.8	0.23700495	0.23063732	
2104	0.23676853	0.230618	
2104.2	0.23630817	0.23059869	
2104.4	0.23650414	0.23057937	
2104.6	0.2360456	0.23056006	
2104.8	0.23579448	0.23054075	
2105	0.23495478	0.23052144	
2105.2	0.2344114	0.23050213	
2105.4	0.23397301	0.23048283	
2105.6	0.23405926	0.23046352	
2105.8	0.23411594	0.23044422	
2106	0.23417466	0.23042492	
2106.2	0.2345178	0.23040562	
2106.4	0.23454703	0.23038632	
2106.6	0.23465403	0.23036703	
2106.8	0.23486722	0.23034773	
2107	0.23532336	0.23032844	
2107.2	0.235454	0.23030915	
2107.4	0.23555235	0.23028986	
2107.6	0.23589248	0.23027057	
2107.8	0.23593499	0.23025129	
2108	0.23595931	0.230232	
2108.2	0.23588585	0.23021272	
2108.4	0.23571307	0.23019344	
2108.6	0.23532353	0.23017416	
2108.8	0.23506581	0.23015488	
2109	0.23489901	0.2301356	
