# Supplementary material for: CD147 mediates the adsorption of influenza A virus on the cell surface through direct interaction with HA
Source: Front Cell Infect Microbiol. 2025 Aug 29;15:1647283. doi: 10.3389/fcimb.2025.1647283 (PMC12426278; doi:10.3389/fcimb.2025.1647283)
Supplement: Supplementary file 8 [file DataSheet2.zip › raw data-2/Figure 6/Fingure6 D-I/Fingure6 H/Results/G6Results.txt]

Conc1	5.531E-08	
Start1	819.6	
Stop1	2109	
Kobs	0.00143355507214161	
Error Kobs	1.40333133870662E-05	
Koff	0	
Error Koff	0	
Time1	Data1	Fit1	
819.6	-0.00004464	0	
819.8	-0.00052003	0.000082	
820	-0.00063268	0.00016391	
820.2	-0.00123034	0.00024572	
820.4	-0.00165244	0.00032744	
820.6	-0.00175263	0.00040907	
820.8	-0.00141833	0.00049061	
821	-0.00124758	0.00057205	
821.2	-0.0007631	0.0006534	
821.4	-0.00030562	0.00073466	
821.6	0.0004296	0.00081582	
821.8	0.00127224	0.0008969	
822	0.00154163	0.00097788	
822.2	0.00172998	0.00105877	
822.4	0.00216232	0.00113957	
822.6	0.00223588	0.00122027	
822.8	0.00264102	0.00130088	
823	0.00230539	0.00138141	
823.2	0.0028762	0.00146184	
823.4	0.00247744	0.00154218	
823.6	0.00269961	0.00162242	
823.8	0.00290171	0.00170258	
824	0.00323285	0.00178265	
824.2	0.0026683	0.00186262	
824.4	0.00264158	0.00194251	
824.6	0.00307407	0.0020223	
824.8	0.00321472	0.002102	
825	0.00308545	0.00218161	
825.2	0.00354061	0.00226113	
825.4	0.0038026	0.00234056	
825.6	0.0041089	0.00241991	
825.8	0.00383878	0.00249916	
826	0.00380964	0.00257832	
826.2	0.00366709	0.00265739	
826.4	0.00379447	0.00273637	
826.6	0.00413621	0.00281526	
826.8	0.00402343	0.00289406	
827	0.0036091	0.00297277	
827.2	0.00377914	0.00305139	
827.4	0.00419648	0.00312993	
827.6	0.00423344	0.00320837	
827.8	0.00426937	0.00328672	
828	0.00434305	0.00336499	
828.2	0.00464415	0.00344317	
828.4	0.00531815	0.00352125	
828.6	0.00578252	0.00359925	
828.8	0.00576045	0.00367716	
829	0.00589628	0.00375499	
829.2	0.00622897	0.00383272	
829.4	0.00603379	0.00391036	
829.6	0.00580816	0.00398792	
829.8	0.00557426	0.00406539	
830	0.0053661	0.00414277	
830.2	0.00559555	0.00422006	
830.4	0.00618393	0.00429727	
830.6	0.00669761	0.00437438	
830.8	0.00600299	0.00445141	
831	0.0052526	0.00452836	
831.2	0.00504218	0.00460521	
831.4	0.00502002	0.00468198	
831.6	0.00480478	0.00475866	
831.8	0.00469709	0.00483525	
832	0.00502848	0.00491176	
832.2	0.00575488	0.00498817	
832.4	0.00595631	0.00506451	
832.6	0.0064081	0.00514075	
832.8	0.00660544	0.00521691	
833	0.0063643	0.00529298	
833.2	0.00637997	0.00536897	
833.4	0.00629066	0.00544487	
833.6	0.00633055	0.00552068	
833.8	0.006715	0.00559641	
834	0.00750048	0.00567205	
834.2	0.00873001	0.0057476	
834.4	0.00949393	0.00582307	
834.6	0.00971323	0.00589845	
834.8	0.00932417	0.00597375	
835	0.00920808	0.00604896	
835.2	0.0095344	0.00612409	
835.4	0.00938555	0.00619913	
835.6	0.0089982	0.00627409	
835.8	0.00842879	0.00634896	
836	0.00848672	0.00642374	
836.2	0.00886741	0.00649844	
836.4	0.00898764	0.00657306	
836.6	0.00928257	0.00664759	
836.8	0.00873368	0.00672204	
837	0.00834819	0.0067964	
837.2	0.00787275	0.00687068	
837.4	0.00818497	0.00694487	
837.6	0.00848765	0.00701898	
837.8	0.00863462	0.007093	
838	0.00917502	0.00716694	
838.2	0.00943756	0.0072408	
838.4	0.01003079	0.00731457	
838.6	0.00954147	0.00738826	
838.8	0.00978005	0.00746186	
839	0.01019497	0.00753538	
839.2	0.01031908	0.00760882	
839.4	0.01003801	0.00768217	
839.6	0.010192	0.00775544	
839.8	0.01055069	0.00782863	
840	0.01061946	0.00790174	
840.2	0.01080228	0.00797476	
840.4	0.01042117	0.00804769	
840.6	0.01017032	0.00812055	
840.8	0.0099726	0.00819332	
841	0.009875	0.00826601	
841.2	0.00996761	0.00833862	
841.4	0.0099153	0.00841114	
841.6	0.00975068	0.00848359	
841.8	0.00955244	0.00855594	
842	0.00996165	0.00862822	
842.2	0.00979215	0.00870042	
842.4	0.00966399	0.00877253	
842.6	0.00988727	0.00884456	
842.8	0.01049867	0.00891651	
843	0.01105227	0.00898838	
843.2	0.01106698	0.00906017	
843.4	0.011422	0.00913187	
843.6	0.01203523	0.00920349	
843.8	0.01195747	0.00927504	
844	0.01172491	0.0093465	
844.2	0.01164857	0.00941788	
844.4	0.01143422	0.00948917	
844.6	0.0118889	0.00956039	
844.8	0.01202808	0.00963153	
845	0.01208659	0.00970258	
845.2	0.01207366	0.00977356	
845.4	0.01155129	0.00984445	
845.6	0.0122729	0.00991526	
845.8	0.01261945	0.009986	
846	0.01279102	0.01005665	
846.2	0.01269143	0.01012722	
846.4	0.01271464	0.01019771	
846.6	0.01337957	0.01026812	
846.8	0.01296311	0.01033846	
847	0.01366245	0.01040871	
847.2	0.01391734	0.01047888	
847.4	0.01433621	0.01054897	
847.6	0.01404553	0.01061899	
847.8	0.01403888	0.01068892	
848	0.01349664	0.01075877	
848.2	0.01336389	0.01082855	
848.4	0.01311199	0.01089824	
848.6	0.01311242	0.01096786	
848.8	0.01264739	0.01103739	
849	0.01280676	0.01110685	
849.2	0.01264916	0.01117623	
849.4	0.01279323	0.01124553	
849.6	0.01313512	0.01131475	
849.8	0.01320204	0.01138389	
850	0.01288362	0.01145296	
850.2	0.01286694	0.01152194	
850.4	0.01259417	0.01159085	
850.6	0.01311428	0.01165968	
850.8	0.01327972	0.01172843	
851	0.01418656	0.0117971	
851.2	0.01497402	0.0118657	
851.4	0.01462762	0.01193421	
851.6	0.01480525	0.01200265	
851.8	0.01491511	0.01207101	
852	0.01488544	0.0121393	
852.2	0.01529312	0.0122075	
852.4	0.01565517	0.01227563	
852.6	0.01638111	0.01234368	
852.8	0.01672403	0.01241165	
853	0.01651647	0.01247955	
853.2	0.01654258	0.01254737	
853.4	0.01694058	0.01261511	
853.6	0.0168349	0.01268277	
853.8	0.01663032	0.01275036	
854	0.01658648	0.01281787	
854.2	0.01700277	0.01288531	
854.4	0.01663948	0.01295267	
854.6	0.01699754	0.01301995	
854.8	0.01681348	0.01308715	
855	0.01686901	0.01315428	
855.2	0.01720829	0.01322133	
855.4	0.01635904	0.01328831	
855.6	0.01719903	0.01335521	
855.8	0.01664121	0.01342203	
856	0.01683121	0.01348878	
856.2	0.01676309	0.01355545	
856.4	0.01690711	0.01362205	
856.6	0.01693493	0.01368857	
856.8	0.01625555	0.01375501	
857	0.01619747	0.01382138	
857.2	0.01679399	0.01388768	
857.4	0.01687312	0.01395389	
857.6	0.01696514	0.01402004	
857.8	0.0170922	0.01408611	
858	0.01765694	0.0141521	
858.2	0.01729151	0.01421802	
858.4	0.01719592	0.01428386	
858.6	0.01792346	0.01434963	
858.8	0.0178217	0.01441532	
859	0.01867657	0.01448094	
859.2	0.0189161	0.01454649	
859.4	0.01869152	0.01461196	
859.6	0.01890249	0.01467735	
859.8	0.01861683	0.01474267	
860	0.0186984	0.01480792	
860.2	0.01854625	0.01487309	
860.4	0.01851069	0.01493819	
860.6	0.01802415	0.01500322	
860.8	0.01774365	0.01506817	
861	0.01812255	0.01513304	
861.2	0.01815926	0.01519785	
861.4	0.01798661	0.01526258	
861.6	0.01812336	0.01532723	
861.8	0.01782646	0.01539182	
862	0.01801734	0.01545633	
862.2	0.0169524	0.01552076	
862.4	0.01747396	0.01558512	
862.6	0.01797896	0.01564941	
862.8	0.01795816	0.01571363	
863	0.01826439	0.01577777	
863.2	0.01802422	0.01584185	
863.4	0.01818657	0.01590584	
863.6	0.01839683	0.01596977	
863.8	0.01859504	0.01603362	
864	0.01799877	0.0160974	
864.2	0.01822952	0.01616111	
864.4	0.01833866	0.01622474	
864.6	0.01850957	0.01628831	
864.8	0.01900082	0.0163518	
865	0.01922728	0.01641522	
865.2	0.01984571	0.01647856	
865.4	0.01993849	0.01654184	
865.6	0.02020565	0.01660504	
865.8	0.02015527	0.01666817	
866	0.02020976	0.01673123	
866.2	0.01917224	0.01679422	
866.4	0.01983677	0.01685713	
866.6	0.02013909	0.01691998	
866.8	0.01957194	0.01698275	
867	0.01932422	0.01704545	
867.2	0.01941985	0.01710808	
867.4	0.02000033	0.01717064	
867.6	0.02040328	0.01723313	
867.8	0.02069842	0.01729554	
868	0.02126317	0.01735789	
868.2	0.02215771	0.01742016	
868.4	0.02247428	0.01748237	
868.6	0.02267263	0.0175445	
868.8	0.02257774	0.01760657	
869	0.02234472	0.01766856	
869.2	0.02297556	0.01773048	
869.4	0.02274799	0.01779233	
869.6	0.02267566	0.01785411	
869.8	0.02263085	0.01791582	
870	0.0227025	0.01797747	
870.2	0.02179126	0.01803904	
870.4	0.02189653	0.01810054	
870.6	0.02186879	0.01816197	
870.8	0.0214388	0.01822333	
871	0.02199439	0.01828462	
871.2	0.02236977	0.01834584	
871.4	0.02308588	0.018407	
871.6	0.0230693	0.01846808	
871.8	0.02336846	0.01852909	
872	0.02348763	0.01859004	
872.2	0.0234357	0.01865091	
872.4	0.0236249	0.01871172	
872.6	0.02316562	0.01877245	
872.8	0.02210516	0.01883312	
873	0.02225321	0.01889372	
873.2	0.02237062	0.01895425	
873.4	0.02205568	0.01901471	
873.6	0.02202	0.0190751	
873.8	0.02206214	0.01913543	
874	0.02232936	0.01919568	
874.2	0.02199901	0.01925587	
874.4	0.0225088	0.01931599	
874.6	0.02325133	0.01937604	
874.8	0.02352517	0.01943602	
875	0.02434499	0.01949593	
875.2	0.02421875	0.01955578	
875.4	0.02385935	0.01961556	
875.6	0.02369794	0.01967527	
875.8	0.02369586	0.01973491	
876	0.02335627	0.01979448	
876.2	0.02339409	0.01985399	
876.4	0.02335652	0.01991343	
876.6	0.0225098	0.0199728	
876.8	0.02225045	0.0200321	
877	0.02322852	0.02009134	
877.2	0.02293753	0.02015051	
877.4	0.02266862	0.02020961	
877.6	0.02242942	0.02026864	
877.8	0.02301768	0.02032761	
878	0.02359556	0.02038651	
878.2	0.02347367	0.02044534	
878.4	0.02390729	0.02050411	
878.6	0.02394473	0.02056281	
878.8	0.02431391	0.02062144	
879	0.02446606	0.02068001	
879.2	0.02397156	0.02073851	
879.4	0.02368251	0.02079694	
879.6	0.02384433	0.02085531	
879.8	0.0233298	0.02091361	
880	0.02319157	0.02097184	
880.2	0.02357861	0.02103001	
880.4	0.02356279	0.02108811	
880.6	0.02313767	0.02114615	
880.8	0.02370905	0.02120412	
881	0.02408156	0.02126202	
881.2	0.02460312	0.02131986	
881.4	0.02460193	0.02137764	
881.6	0.02505549	0.02143534	
881.8	0.02563096	0.02149298	
882	0.02570259	0.02155056	
882.2	0.02602951	0.02160807	
882.4	0.0267991	0.02166552	
882.6	0.02732845	0.0217229	
882.8	0.0277614	0.02178021	
883	0.02773688	0.02183746	
883.2	0.02747872	0.02189465	
883.4	0.02692721	0.02195177	
883.6	0.02682221	0.02200882	
883.8	0.02624235	0.02206581	
884	0.02586023	0.02212273	
884.2	0.02630205	0.0221796	
884.4	0.02579791	0.02223639	
884.6	0.02546718	0.02229312	
884.8	0.02601395	0.02234979	
885	0.02610558	0.02240639	
885.2	0.026543	0.02246293	
885.4	0.02603181	0.0225194	
885.6	0.02648409	0.02257581	
885.8	0.02617897	0.02263216	
886	0.02702736	0.02268844	
886.2	0.02766434	0.02274466	
886.4	0.02828487	0.02280081	
886.6	0.02844405	0.0228569	
886.8	0.02846114	0.02291293	
887	0.02859187	0.02296889	
887.2	0.02792652	0.02302479	
887.4	0.02770736	0.02308062	
887.6	0.02768045	0.0231364	
887.8	0.02719533	0.0231921	
888	0.02726093	0.02324775	
888.2	0.02726696	0.02330333	
888.4	0.02715886	0.02335885	
888.6	0.02747713	0.02341431	
888.8	0.02785459	0.0234697	
889	0.02787498	0.02352503	
889.2	0.02873499	0.02358029	
889.4	0.02915552	0.0236355	
889.6	0.02936668	0.02369064	
889.8	0.02984517	0.02374572	
890	0.03082269	0.02380073	
890.2	0.03104207	0.02385569	
890.4	0.03184008	0.02391058	
890.6	0.03215349	0.02396541	
890.8	0.03254431	0.02402017	
891	0.03258449	0.02407488	
891.2	0.03197151	0.02412952	
891.4	0.0318143	0.0241841	
891.6	0.03138853	0.02423862	
891.8	0.03060098	0.02429307	
892	0.03045536	0.02434747	
892.2	0.03010198	0.0244018	
892.4	0.02965766	0.02445607	
892.6	0.028959	0.02451028	
892.8	0.02881533	0.02456443	
893	0.02917318	0.02461851	
893.2	0.02938496	0.02467254	
893.4	0.02851608	0.0247265	
893.6	0.02849539	0.0247804	
893.8	0.02866328	0.02483424	
894	0.02845747	0.02488802	
894.2	0.02834798	0.02494174	
894.4	0.02852955	0.0249954	
894.6	0.02819109	0.02504899	
894.8	0.02860213	0.02510253	
895	0.02839758	0.025156	
895.2	0.02829379	0.02520941	
895.4	0.02825035	0.02526277	
895.6	0.0280782	0.02531606	
895.8	0.02791373	0.02536929	
896	0.0279707	0.02542246	
896.2	0.02781669	0.02547557	
896.4	0.02778175	0.02552862	
896.6	0.02814601	0.02558161	
896.8	0.02872108	0.02563454	
897	0.02907108	0.02568741	
897.2	0.02883388	0.02574022	
897.4	0.02882469	0.02579297	
897.6	0.02976897	0.02584566	
897.8	0.02962101	0.02589829	
898	0.03019656	0.02595086	
898.2	0.03065225	0.02600337	
898.4	0.03072394	0.02605582	
898.6	0.03094983	0.02610821	
898.8	0.03134248	0.02616054	
899	0.03139936	0.02621281	
899.2	0.03182047	0.02626503	
899.4	0.03118387	0.02631718	
899.6	0.03093387	0.02636927	
899.8	0.03052957	0.02642131	
900	0.03001725	0.02647328	
900.2	0.02958437	0.0265252	
900.4	0.02927862	0.02657706	
900.6	0.02863808	0.02662886	
900.8	0.02823367	0.0266806	
901	0.02794885	0.02673228	
901.2	0.02776977	0.0267839	
901.4	0.02789404	0.02683546	
901.6	0.02784762	0.02688697	
901.8	0.02799988	0.02693841	
902	0.02873966	0.0269898	
902.2	0.02911933	0.02704113	
902.4	0.02950357	0.0270924	
902.6	0.03000934	0.02714362	
902.8	0.03062197	0.02719477	
903	0.03128486	0.02724587	
903.2	0.03146568	0.02729691	
903.4	0.03154423	0.02734789	
903.6	0.03151677	0.02739881	
903.8	0.03157276	0.02744967	
904	0.03178668	0.02750048	
904.2	0.03163734	0.02755123	
904.4	0.03119576	0.02760192	
904.6	0.03154628	0.02765255	
904.8	0.03104933	0.02770313	
905	0.0311245	0.02775365	
905.2	0.03086526	0.02780411	
905.4	0.03081629	0.02785452	
905.6	0.03049248	0.02790486	
905.8	0.0308526	0.02795515	
906	0.03096386	0.02800538	
906.2	0.03049904	0.02805556	
906.4	0.03069595	0.02810568	
906.6	0.03110022	0.02815574	
906.8	0.03134815	0.02820574	
907	0.03150649	0.02825569	
907.2	0.03163793	0.02830558	
907.4	0.0321315	0.02835542	
907.6	0.03190658	0.02840519	
907.8	0.03261912	0.02845492	
908	0.03238608	0.02850458	
908.2	0.03166618	0.02855419	
908.4	0.03128645	0.02860374	
908.6	0.03132937	0.02865324	
908.8	0.03056121	0.02870268	
909	0.03094026	0.02875206	
909.2	0.03115301	0.02880138	
909.4	0.03073669	0.02885066	
909.6	0.03082065	0.02889987	
909.8	0.03105449	0.02894903	
910	0.03105882	0.02899813	
910.2	0.0309181	0.02904718	
910.4	0.03184009	0.02909617	
910.6	0.03226608	0.02914511	
910.8	0.03246872	0.02919399	
911	0.0325368	0.02924281	
911.2	0.03249564	0.02929158	
911.4	0.03263683	0.0293403	
911.6	0.03292912	0.02938895	
911.8	0.03238737	0.02943756	
912	0.0318195	0.0294861	
912.2	0.03213544	0.0295346	
912.4	0.03238677	0.02958303	
912.6	0.03226648	0.02963142	
912.8	0.03226141	0.02967975	
913	0.03266114	0.02972802	
913.2	0.03289726	0.02977624	
913.4	0.03258281	0.0298244	
913.6	0.03328228	0.02987251	
913.8	0.03343859	0.02992056	
914	0.03335866	0.02996856	
914.2	0.03325124	0.0300165	
914.4	0.03369828	0.03006439	
914.6	0.03351244	0.03011223	
914.8	0.0339092	0.03016001	
915	0.03260051	0.03020774	
915.2	0.03271149	0.03025541	
915.4	0.03200762	0.03030303	
915.6	0.03187123	0.03035059	
915.8	0.03134133	0.0303981	
916	0.03194692	0.03044556	
916.2	0.03226929	0.03049296	
916.4	0.0321427	0.03054031	
916.6	0.03206513	0.03058761	
916.8	0.0321317	0.03063485	
917	0.03244519	0.03068203	
917.2	0.03292392	0.03072917	
917.4	0.03310839	0.03077625	
917.6	0.03362025	0.03082327	
917.8	0.03345666	0.03087025	
918	0.03353943	0.03091717	
918.2	0.03372919	0.03096403	
918.4	0.03418989	0.03101085	
918.6	0.03395212	0.03105761	
918.8	0.03406237	0.03110431	
919	0.03300765	0.03115097	
919.2	0.0337565	0.03119757	
919.4	0.03312719	0.03124412	
919.6	0.03346116	0.03129061	
919.8	0.03326074	0.03133705	
920	0.03313239	0.03138344	
920.2	0.03289272	0.03142978	
920.4	0.03336349	0.03147606	
920.6	0.03362538	0.03152229	
920.8	0.03380821	0.03156847	
921	0.0341576	0.0316146	
921.2	0.03441854	0.03166067	
921.4	0.03441626	0.0317067	
921.6	0.03465299	0.03175266	
921.8	0.03485251	0.03179858	
922	0.03500335	0.03184445	
922.2	0.03488037	0.03189026	
922.4	0.03525642	0.03193602	
922.6	0.03547757	0.03198173	
922.8	0.03616655	0.03202739	
923	0.03611608	0.03207299	
923.2	0.03684207	0.03211854	
923.4	0.03621421	0.03216404	
923.6	0.03570543	0.03220949	
923.8	0.03568885	0.03225489	
924	0.035506	0.03230024	
924.2	0.03511487	0.03234553	
924.4	0.03528475	0.03239078	
924.6	0.0349844	0.03243597	
924.8	0.03529504	0.03248111	
925	0.03522099	0.0325262	
925.2	0.03464637	0.03257124	
925.4	0.03416921	0.03261622	
925.6	0.03409191	0.03266116	
925.8	0.03442864	0.03270604	
926	0.03352457	0.03275088	
926.2	0.0339085	0.03279566	
926.4	0.03447417	0.03284039	
926.6	0.03497621	0.03288507	
926.8	0.03493523	0.0329297	
927	0.0347582	0.03297428	
927.2	0.03462598	0.03301881	
927.4	0.0343295	0.03306329	
927.6	0.03438358	0.03310772	
927.8	0.03493757	0.03315209	
928	0.03416351	0.03319642	
928.2	0.03421256	0.0332407	
928.4	0.03422321	0.03328492	
928.6	0.03439665	0.0333291	
928.8	0.03441796	0.03337322	
929	0.03390185	0.0334173	
929.2	0.03362318	0.03346132	
929.4	0.03389205	0.0335053	
929.6	0.03427866	0.03354923	
929.8	0.03487578	0.0335931	
930	0.0351221	0.03363693	
930.2	0.03608567	0.0336807	
930.4	0.03614194	0.03372443	
930.6	0.03642185	0.0337681	
930.8	0.03642627	0.03381173	
931	0.03647968	0.03385531	
931.2	0.03642259	0.03389884	
931.4	0.03683141	0.03394231	
931.6	0.03656836	0.03398574	
931.8	0.03685295	0.03402912	
932	0.0368105	0.03407245	
932.2	0.03685118	0.03411573	
932.4	0.0363405	0.03415897	
932.6	0.03623398	0.03420215	
932.8	0.0358906	0.03424528	
933	0.03566583	0.03428837	
933.2	0.03534149	0.0343314	
933.4	0.03522145	0.03437439	
933.6	0.03497573	0.03441733	
933.8	0.03512785	0.03446021	
934	0.03511706	0.03450305	
934.2	0.0353719	0.03454585	
934.4	0.03520818	0.03458859	
934.6	0.03486145	0.03463128	
934.8	0.03485366	0.03467393	
935	0.03515147	0.03471653	
935.2	0.03496392	0.03475908	
935.4	0.03533651	0.03480158	
935.6	0.0353702	0.03484403	
935.8	0.03609298	0.03488643	
936	0.03669482	0.03492879	
936.2	0.03621367	0.0349711	
936.4	0.03636672	0.03501336	
936.6	0.03694123	0.03505557	
936.8	0.03678896	0.03509773	
937	0.03647675	0.03513985	
937.2	0.03662811	0.03518191	
937.4	0.03653462	0.03522393	
937.6	0.0363964	0.03526591	
937.8	0.0367863	0.03530783	
938	0.03703947	0.03534971	
938.2	0.0375026	0.03539154	
938.4	0.03655153	0.03543332	
938.6	0.03656071	0.03547505	
938.8	0.0366634	0.03551674	
939	0.03687157	0.03555838	
939.2	0.03643246	0.03559997	
939.4	0.03680621	0.03564152	
939.6	0.03630222	0.03568302	
939.8	0.03625149	0.03572447	
940	0.03631317	0.03576587	
940.2	0.03609489	0.03580723	
940.4	0.03653412	0.03584854	
940.6	0.03708988	0.0358898	
940.8	0.03643324	0.03593101	
941	0.03627151	0.03597218	
941.2	0.03679673	0.0360133	
941.4	0.03644894	0.03605438	
941.6	0.0366531	0.03609541	
941.8	0.037052	0.03613639	
942	0.03703576	0.03617733	
942.2	0.03700065	0.03621821	
942.4	0.03720638	0.03625906	
942.6	0.0376867	0.03629985	
942.8	0.03796918	0.0363406	
943	0.03854293	0.03638131	
943.2	0.03813965	0.03642196	
943.4	0.03853413	0.03646257	
943.6	0.03799917	0.03650314	
943.8	0.03834684	0.03654366	
944	0.03883629	0.03658413	
944.2	0.03905624	0.03662456	
944.4	0.03926792	0.03666494	
944.6	0.0389545	0.03670527	
944.8	0.03842759	0.03674556	
945	0.03845255	0.0367858	
945.2	0.03892686	0.036826	
945.4	0.0386223	0.03686615	
945.6	0.03855546	0.03690626	
945.8	0.03869142	0.03694632	
946	0.03854018	0.03698633	
946.2	0.03909647	0.0370263	
946.4	0.03956599	0.03706623	
946.6	0.03919042	0.03710611	
946.8	0.03981519	0.03714594	
947	0.03969516	0.03718573	
947.2	0.03931841	0.03722547	
947.4	0.03967491	0.03726517	
947.6	0.03907456	0.03730482	
947.8	0.03874608	0.03734443	
948	0.03892458	0.03738399	
948.2	0.03919317	0.03742351	
948.4	0.03923784	0.03746298	
948.6	0.03859795	0.03750241	
948.8	0.03863216	0.03754179	
949	0.03845342	0.03758113	
949.2	0.03825323	0.03762043	
949.4	0.03792621	0.03765967	
949.6	0.03743498	0.03769888	
949.8	0.03764283	0.03773804	
950	0.03785019	0.03777715	
950.2	0.0384046	0.03781623	
950.4	0.03860573	0.03785525	
950.6	0.03886907	0.03789423	
950.8	0.03916842	0.03793317	
951	0.03915129	0.03797207	
951.2	0.03872713	0.03801091	
951.4	0.03881573	0.03804972	
951.6	0.0391987	0.03808848	
951.8	0.03895123	0.0381272	
952	0.03969028	0.03816587	
952.2	0.03996341	0.0382045	
952.4	0.03988325	0.03824309	
952.6	0.03971519	0.03828163	
952.8	0.03975994	0.03832012	
953	0.03961669	0.03835858	
953.2	0.03908095	0.03839699	
953.4	0.03933874	0.03843535	
953.6	0.03937883	0.03847368	
953.8	0.04014124	0.03851196	
954	0.04004765	0.03855019	
954.2	0.04022691	0.03858839	
954.4	0.04066456	0.03862653	
954.6	0.04081037	0.03866464	
954.8	0.04050113	0.0387027	
955	0.04087286	0.03874072	
955.2	0.04060782	0.0387787	
955.4	0.04100388	0.03881663	
955.6	0.04111448	0.03885452	
955.8	0.0402597	0.03889237	
956	0.04022954	0.03893017	
956.2	0.04039716	0.03896793	
956.4	0.04018214	0.03900565	
956.6	0.04038834	0.03904332	
956.8	0.04017296	0.03908095	
957	0.03993876	0.03911854	
957.2	0.03956993	0.03915609	
957.4	0.04007217	0.03919359	
957.6	0.04034499	0.03923106	
957.8	0.04046038	0.03926847	
958	0.03959971	0.03930585	
958.2	0.04014333	0.03934318	
958.4	0.03995798	0.03938047	
958.6	0.04004782	0.03941772	
958.8	0.03990236	0.03945493	
959	0.04005871	0.03949209	
959.2	0.04005396	0.03952922	
959.4	0.04003651	0.0395663	
959.6	0.03956742	0.03960333	
959.8	0.03905466	0.03964033	
960	0.03921818	0.03967728	
960.2	0.0390592	0.03971419	
960.4	0.03901239	0.03975106	
960.6	0.03924649	0.03978789	
960.8	0.03946853	0.03982468	
961	0.03999405	0.03986142	
961.2	0.04018342	0.03989812	
961.4	0.04084458	0.03993479	
961.6	0.04120971	0.0399714	
961.8	0.04135106	0.04000798	
962	0.04148066	0.04004452	
962.2	0.04158732	0.04008101	
962.4	0.04145129	0.04011746	
962.6	0.04160067	0.04015388	
962.8	0.04149228	0.04019025	
963	0.0417508	0.04022657	
963.2	0.04195957	0.04026286	
963.4	0.04139028	0.04029911	
963.6	0.04108308	0.04033531	
963.8	0.04094755	0.04037148	
964	0.040869	0.0404076	
964.2	0.04014263	0.04044368	
964.4	0.04011766	0.04047972	
964.6	0.04004869	0.04051572	
964.8	0.0409624	0.04055168	
965	0.04085735	0.0405876	
965.2	0.0409959	0.04062347	
965.4	0.04092158	0.04065931	
965.6	0.04109232	0.04069511	
965.8	0.04125708	0.04073086	
966	0.0414755	0.04076658	
966.2	0.04129443	0.04080225	
966.4	0.04194849	0.04083788	
966.6	0.04187835	0.04087348	
966.8	0.04245085	0.04090903	
967	0.04201898	0.04094454	
967.2	0.04195182	0.04098001	
967.4	0.04170812	0.04101544	
967.6	0.04135416	0.04105083	
967.8	0.04152709	0.04108618	
968	0.04161167	0.04112149	
968.2	0.04126061	0.04115676	
968.4	0.04129946	0.041192	
968.6	0.04124065	0.04122719	
968.8	0.04163922	0.04126234	
969	0.04132585	0.04129745	
969.2	0.04138007	0.04133252	
969.4	0.04098064	0.04136755	
969.6	0.04108376	0.04140254	
969.8	0.0413052	0.04143749	
970	0.04184895	0.0414724	
970.2	0.0421814	0.04150727	
970.4	0.04221946	0.0415421	
970.6	0.0416916	0.0415769	
970.8	0.04235995	0.04161165	
971	0.04165896	0.04164636	
971.2	0.04186783	0.04168104	
971.4	0.04167122	0.04171567	
971.6	0.04131376	0.04175027	
971.8	0.04231189	0.04178482	
972	0.04212596	0.04181934	
972.2	0.0415315	0.04185382	
972.4	0.04155414	0.04188825	
972.6	0.04151567	0.04192265	
972.8	0.04200827	0.04195701	
973	0.04187015	0.04199133	
973.2	0.04151991	0.04202562	
973.4	0.04136158	0.04205986	
973.6	0.04134519	0.04209406	
973.8	0.04204476	0.04212823	
974	0.04233476	0.04216235	
974.2	0.04198591	0.04219644	
974.4	0.04258943	0.04223049	
974.6	0.0433851	0.0422645	
974.8	0.04387318	0.04229847	
975	0.04364505	0.04233241	
975.2	0.04342832	0.0423663	
975.4	0.04333376	0.04240016	
975.6	0.04320229	0.04243397	
975.8	0.04315505	0.04246775	
976	0.04266871	0.04250149	
976.2	0.04277296	0.04253519	
976.4	0.04347499	0.04256886	
976.6	0.04360455	0.04260248	
976.8	0.0439834	0.04263607	
977	0.04386657	0.04266962	
977.2	0.04363063	0.04270313	
977.4	0.04376782	0.0427366	
977.6	0.04426435	0.04277004	
977.8	0.04474341	0.04280344	
978	0.04520301	0.0428368	
978.2	0.04571336	0.04287012	
978.4	0.04622899	0.0429034	
978.6	0.04591935	0.04293665	
978.8	0.04554904	0.04296985	
979	0.04532966	0.04300302	
979.2	0.04451336	0.04303615	
979.4	0.04404706	0.04306925	
979.6	0.04355051	0.04310231	
979.8	0.04279686	0.04313533	
980	0.04293974	0.04316831	
980.2	0.04288951	0.04320125	
980.4	0.04312185	0.04323416	
980.6	0.04291983	0.04326703	
980.8	0.04277646	0.04329986	
981	0.0425568	0.04333266	
981.2	0.04240908	0.04336541	
981.4	0.04290358	0.04339813	
981.6	0.04315923	0.04343082	
981.8	0.04325433	0.04346346	
982	0.04375921	0.04349607	
982.2	0.04352187	0.04352864	
982.4	0.04349482	0.04356118	
982.6	0.04361739	0.04359368	
982.8	0.04414646	0.04362614	
983	0.04473059	0.04365856	
983.2	0.04494559	0.04369095	
983.4	0.04510432	0.0437233	
983.6	0.04508668	0.04375561	
983.8	0.04551469	0.04378789	
984	0.04568513	0.04382013	
984.2	0.04569103	0.04385233	
984.4	0.04564434	0.0438845	
984.6	0.04552436	0.04391663	
984.8	0.04563915	0.04394873	
985	0.04584874	0.04398078	
985.2	0.0458338	0.0440128	
985.4	0.04625486	0.04404479	
985.6	0.04563004	0.04407674	
985.8	0.04558541	0.04410865	
986	0.04532462	0.04414053	
986.2	0.04490689	0.04417237	
986.4	0.04512622	0.04420417	
986.6	0.04498185	0.04423594	
986.8	0.04516397	0.04426767	
987	0.04528161	0.04429936	
987.2	0.04501883	0.04433102	
987.4	0.04481326	0.04436264	
987.6	0.04515283	0.04439423	
987.8	0.04533142	0.04442578	
988	0.04527504	0.0444573	
988.2	0.04531913	0.04448878	
988.4	0.04519941	0.04452022	
988.6	0.04534937	0.04455163	
988.8	0.0456895	0.044583	
989	0.04569142	0.04461434	
989.2	0.04526011	0.04464564	
989.4	0.0451862	0.04467691	
989.6	0.04432071	0.04470814	
989.8	0.04416889	0.04473933	
990	0.0436481	0.04477049	
990.2	0.04312776	0.04480161	
990.4	0.04291865	0.0448327	
990.6	0.0425073	0.04486375	
990.8	0.04243688	0.04489477	
991	0.04258672	0.04492575	
991.2	0.04273182	0.0449567	
991.4	0.04250072	0.04498761	
991.6	0.04303983	0.04501849	
991.8	0.04356084	0.04504933	
992	0.04424279	0.04508014	
992.2	0.04441317	0.04511091	
992.4	0.04463537	0.04514165	
992.6	0.0449371	0.04517235	
992.8	0.04495985	0.04520302	
993	0.04459578	0.04523365	
993.2	0.04407207	0.04526425	
993.4	0.04365773	0.04529481	
993.6	0.04311174	0.04532534	
993.8	0.04315204	0.04535583	
994	0.04323182	0.04538629	
994.2	0.04342955	0.04541671	
994.4	0.04398796	0.0454471	
994.6	0.04434557	0.04547746	
994.8	0.04472878	0.04550778	
995	0.0447203	0.04553806	
995.2	0.0446424	0.04556831	
995.4	0.0447311	0.04559853	
995.6	0.04579646	0.04562871	
995.8	0.04636109	0.04565886	
996	0.04665878	0.04568898	
996.2	0.04694685	0.04571906	
996.4	0.04684469	0.0457491	
996.6	0.04587365	0.04577911	
996.8	0.04519552	0.04580909	
997	0.04482423	0.04583904	
997.2	0.04339792	0.04586894	
997.4	0.04280522	0.04589882	
997.6	0.04252579	0.04592866	
997.8	0.04304778	0.04595847	
998	0.04321832	0.04598824	
998.2	0.04358411	0.04601798	
998.4	0.04364796	0.04604769	
998.6	0.04416048	0.04607736	
998.8	0.04433633	0.046107	
999	0.04482568	0.0461366	
999.2	0.0452276	0.04616618	
999.4	0.04594801	0.04619571	
999.6	0.04663422	0.04622522	
999.8	0.04677189	0.04625469	
1000	0.04723234	0.04628413	
1000.2	0.04730467	0.04631353	
1000.4	0.04661133	0.0463429	
1000.6	0.04551517	0.04637224	
1000.8	0.04560194	0.04640154	
1001	0.04533115	0.04643081	
1001.2	0.04444939	0.04646005	
1001.4	0.0449029	0.04648925	
1001.6	0.0447653	0.04651842	
1001.8	0.04475134	0.04654756	
1002	0.04418997	0.04657666	
1002.2	0.04389058	0.04660573	
1002.4	0.04450008	0.04663477	
1002.6	0.04457018	0.04666378	
1002.8	0.04472081	0.04669275	
1003	0.04511631	0.04672169	
1003.2	0.04537356	0.04675059	
1003.4	0.04620011	0.04677947	
1003.6	0.04663865	0.04680831	
1003.8	0.04709682	0.04683712	
1004	0.04725229	0.04686589	
1004.2	0.04649985	0.04689463	
1004.4	0.04593788	0.04692334	
1004.6	0.04600215	0.04695202	
1004.8	0.04644327	0.04698067	
1005	0.04673745	0.04700928	
1005.2	0.04659676	0.04703786	
1005.4	0.0467724	0.04706641	
1005.6	0.04667512	0.04709492	
1005.8	0.04614928	0.0471234	
1006	0.04601424	0.04715185	
1006.2	0.04551555	0.04718027	
1006.4	0.04569934	0.04720865	
1006.6	0.04477621	0.04723701	
1006.8	0.04554094	0.04726533	
1007	0.04578671	0.04729362	
1007.2	0.04612913	0.04732187	
1007.4	0.04647105	0.0473501	
1007.6	0.04616714	0.04737829	
1007.8	0.04632929	0.04740645	
1008	0.04607677	0.04743458	
1008.2	0.04604409	0.04746267	
1008.4	0.0465778	0.04749074	
1008.6	0.04716774	0.04751877	
1008.8	0.04747544	0.04754677	
1009	0.04747359	0.04757474	
1009.2	0.04701496	0.04760268	
1009.4	0.04709936	0.04763058	
1009.6	0.0468017	0.04765846	
1009.8	0.0467563	0.0476863	
1010	0.04662148	0.04771411	
1010.2	0.04613596	0.04774189	
1010.4	0.0460671	0.04776963	
1010.6	0.04638208	0.04779735	
1010.8	0.04690628	0.04782503	
1011	0.04666158	0.04785269	
1011.2	0.04651217	0.04788031	
1011.4	0.04656447	0.0479079	
1011.6	0.04690382	0.04793546	
1011.8	0.04779131	0.04796298	
1012	0.04779777	0.04799048	
1012.2	0.04782981	0.04801794	
1012.4	0.04797503	0.04804538	
1012.6	0.04882132	0.04807278	
1012.8	0.04877711	0.04810015	
1013	0.04855049	0.04812749	
1013.2	0.04864503	0.0481548	
1013.4	0.04904638	0.04818208	
1013.6	0.04896556	0.04820932	
1013.8	0.04904872	0.04823654	
1014	0.04867287	0.04826372	
1014.2	0.04844807	0.04829088	
1014.4	0.04823131	0.048318	
1014.6	0.04797776	0.04834509	
1014.8	0.04758553	0.04837215	
1015	0.04698604	0.04839919	
1015.2	0.04679695	0.04842619	
1015.4	0.04682778	0.04845315	
1015.6	0.04699025	0.04848009	
1015.8	0.04729588	0.048507	
1016	0.04659107	0.04853388	
1016.2	0.04685476	0.04856073	
1016.4	0.0472974	0.04858754	
1016.6	0.0475034	0.04861433	
1016.8	0.04712792	0.04864108	
1017	0.04687604	0.04866781	
1017.2	0.04714984	0.0486945	
1017.4	0.04730345	0.04872117	
1017.6	0.04729795	0.0487478	
1017.8	0.04729159	0.04877441	
1018	0.0474152	0.04880098	
1018.2	0.04746419	0.04882752	
1018.4	0.0476814	0.04885404	
1018.6	0.04741433	0.04888052	
1018.8	0.04777945	0.04890697	
1019	0.04802997	0.0489334	
1019.2	0.04811776	0.04895979	
1019.4	0.04879753	0.04898615	
1019.6	0.04902329	0.04901249	
1019.8	0.04946826	0.04903879	
1020	0.04919037	0.04906506	
1020.2	0.04918492	0.04909131	
1020.4	0.04927836	0.04911752	
1020.6	0.04909278	0.0491437	
1020.8	0.04921347	0.04916986	
1021	0.04850455	0.04919598	
1021.2	0.0487042	0.04922208	
1021.4	0.04852736	0.04924814	
1021.6	0.04838788	0.04927418	
1021.8	0.04800203	0.04930018	
1022	0.04814932	0.04932616	
1022.2	0.04769785	0.0493521	
1022.4	0.04727775	0.04937802	
1022.6	0.04653334	0.04940391	
1022.8	0.04638756	0.04942977	
1023	0.04600358	0.0494556	
1023.2	0.04549833	0.0494814	
1023.4	0.04569524	0.04950717	
1023.6	0.04539218	0.04953291	
1023.8	0.04548716	0.04955862	
1024	0.04562529	0.0495843	
1024.2	0.04556679	0.04960996	
1024.4	0.04657218	0.04963558	
1024.6	0.04647167	0.04966117	
1024.8	0.04662058	0.04968674	
1025	0.04620885	0.04971228	
1025.2	0.04671718	0.04973779	
1025.4	0.04690092	0.04976326	
1025.6	0.04740535	0.04978871	
1025.8	0.04758112	0.04981414	
1026	0.04852186	0.04983953	
1026.2	0.04845262	0.04986489	
1026.4	0.04855746	0.04989023	
1026.6	0.0482624	0.04991553	
1026.8	0.04863253	0.04994081	
1027	0.04824887	0.04996606	
1027.2	0.04807177	0.04999128	
1027.4	0.04779255	0.05001647	
1027.6	0.04775378	0.05004163	
1027.8	0.04801148	0.05006676	
1028	0.04840415	0.05009187	
1028.2	0.04811376	0.05011694	
1028.4	0.04853456	0.05014199	
1028.6	0.04828551	0.05016701	
1028.8	0.048264	0.050192	
1029	0.04838793	0.05021697	
1029.2	0.04877449	0.0502419	
1029.4	0.04918068	0.05026681	
1029.6	0.04973413	0.05029168	
1029.8	0.05072502	0.05031653	
1030	0.051614	0.05034135	
1030.2	0.05183104	0.05036615	
1030.4	0.0514858	0.05039091	
1030.6	0.05117756	0.05041565	
1030.8	0.05082865	0.05044036	
1031	0.05019302	0.05046504	
1031.2	0.0498001	0.05048969	
1031.4	0.04973227	0.05051431	
1031.6	0.04957659	0.05053891	
1031.8	0.04940182	0.05056348	
1032	0.04888839	0.05058802	
1032.2	0.04856314	0.05061253	
1032.4	0.0485253	0.05063702	
1032.6	0.04842073	0.05066148	
1032.8	0.04833962	0.0506859	
1033	0.04888889	0.05071031	
1033.2	0.04926993	0.05073468	
1033.4	0.049761	0.05075903	
1033.6	0.05029754	0.05078334	
1033.8	0.05145481	0.05080763	
1034	0.0518202	0.0508319	
1034.2	0.0518647	0.05085613	
1034.4	0.05193837	0.05088034	
1034.6	0.05193889	0.05090452	
1034.8	0.05182348	0.05092867	
1035	0.05216175	0.0509528	
1035.2	0.05220147	0.0509769	
1035.4	0.05244878	0.05100097	
1035.6	0.05152962	0.05102501	
1035.8	0.05117825	0.05104903	
1036	0.05096811	0.05107302	
1036.2	0.05100907	0.05109698	
1036.4	0.04983485	0.05112091	
1036.6	0.04933582	0.05114482	
1036.8	0.04864501	0.0511687	
1037	0.04883423	0.05119255	
1037.2	0.04846697	0.05121638	
1037.4	0.04811778	0.05124018	
1037.6	0.04787325	0.05126395	
1037.8	0.04817006	0.05128769	
1038	0.04869406	0.05131141	
1038.2	0.04851803	0.0513351	
1038.4	0.04894556	0.05135877	
1038.6	0.04920347	0.0513824	
1038.8	0.04987118	0.05140601	
1039	0.05060242	0.0514296	
1039.2	0.05129335	0.05145315	
1039.4	0.0515306	0.05147668	
1039.6	0.05094046	0.05150019	
1039.8	0.05089157	0.05152366	
1040	0.05105644	0.05154711	
1040.2	0.05083954	0.05157053	
1040.4	0.04952416	0.05159393	
1040.6	0.04933424	0.0516173	
1040.8	0.04914508	0.05164064	
1041	0.04939504	0.05166396	
1041.2	0.04858537	0.05168725	
1041.4	0.04818271	0.05171051	
1041.6	0.04820828	0.05173375	
1041.8	0.04854542	0.05175696	
1042	0.04869512	0.05178014	
1042.2	0.04830071	0.0518033	
1042.4	0.04910377	0.05182643	
1042.6	0.04957675	0.05184954	
1042.8	0.0496923	0.05187262	
1043	0.05049821	0.05189567	
1043.2	0.0514066	0.0519187	
1043.4	0.05120365	0.0519417	
1043.6	0.05071731	0.05196467	
1043.8	0.05024513	0.05198762	
1044	0.05023106	0.05201054	
1044.2	0.04976346	0.05203344	
1044.4	0.04945424	0.05205631	
1044.6	0.0497971	0.05207915	
1044.8	0.04965297	0.05210197	
1045	0.04950668	0.05212476	
1045.2	0.0485788	0.05214753	
1045.4	0.0486079	0.05217027	
1045.6	0.04901801	0.05219299	
1045.8	0.04888106	0.05221568	
1046	0.04871527	0.05223834	
1046.2	0.04924227	0.05226098	
1046.4	0.04956688	0.05228359	
1046.6	0.04974425	0.05230617	
1046.8	0.05025397	0.05232873	
1047	0.05082694	0.05235127	
1047.2	0.05098839	0.05237378	
1047.4	0.05093672	0.05239626	
1047.6	0.05087126	0.05241872	
1047.8	0.0512989	0.05244115	
1048	0.05123139	0.05246356	
1048.2	0.05088316	0.05248594	
1048.4	0.05125853	0.05250829	
1048.6	0.05138215	0.05253063	
1048.8	0.05088275	0.05255293	
1049	0.05092449	0.05257521	
1049.2	0.05088464	0.05259746	
1049.4	0.05093338	0.05261969	
1049.6	0.05140924	0.0526419	
1049.8	0.05128571	0.05266408	
1050	0.05128335	0.05268623	
1050.2	0.05147503	0.05270836	
1050.4	0.05155448	0.05273046	
1050.6	0.05178721	0.05275254	
1050.8	0.05175165	0.05277459	
1051	0.05181035	0.05279662	
1051.2	0.05209715	0.05281862	
1051.4	0.05254728	0.0528406	
1051.6	0.05240828	0.05286255	
1051.8	0.05245818	0.05288448	
1052	0.05120952	0.05290638	
1052.2	0.05066663	0.05292826	
1052.4	0.05042844	0.05295012	
1052.6	0.04980882	0.05297194	
1052.8	0.04947385	0.05299375	
1053	0.05004385	0.05301553	
1053.2	0.04929162	0.05303728	
1053.4	0.04873252	0.05305901	
1053.6	0.04881356	0.05308072	
1053.8	0.04819127	0.0531024	
1054	0.0484342	0.05312405	
1054.2	0.04795042	0.05314568	
1054.4	0.0482357	0.05316729	
1054.6	0.04796549	0.05318887	
1054.8	0.0486996	0.05321043	
1055	0.04912676	0.05323196	
1055.2	0.04980322	0.05325347	
1055.4	0.05040145	0.05327495	
1055.6	0.05091165	0.05329641	
1055.8	0.0513461	0.05331785	
1056	0.05180889	0.05333926	
1056.2	0.05222427	0.05336064	
1056.4	0.05258294	0.053382	
1056.6	0.05275463	0.05340334	
1056.8	0.05303681	0.05342466	
1057	0.05313846	0.05344594	
1057.2	0.05210313	0.05346721	
1057.4	0.05202046	0.05348845	
1057.6	0.05142099	0.05350967	
1057.8	0.05086319	0.05353086	
1058	0.05094835	0.05355203	
1058.2	0.04980253	0.05357317	
1058.4	0.04956579	0.05359429	
1058.6	0.04908646	0.05361539	
1058.8	0.04985456	0.05363646	
1059	0.04946239	0.05365751	
1059.2	0.04999284	0.05367853	
1059.4	0.04999545	0.05369954	
1059.6	0.05051354	0.05372051	
1059.8	0.05099179	0.05374147	
1060	0.05185915	0.05376239	
1060.2	0.05146007	0.0537833	
1060.4	0.05160563	0.05380418	
1060.6	0.05206021	0.05382504	
1060.8	0.0521663	0.05384587	
1061	0.05232898	0.05386668	
1061.2	0.05214455	0.05388747	
1061.4	0.05209787	0.05390823	
1061.6	0.0523108	0.05392897	
1061.8	0.05264847	0.05394969	
1062	0.0527448	0.05397038	
1062.2	0.05216925	0.05399105	
1062.4	0.05184316	0.0540117	
1062.6	0.05150604	0.05403232	
1062.8	0.05178563	0.05405292	
1063	0.05145767	0.05407349	
1063.2	0.05178294	0.05409404	
1063.4	0.05168479	0.05411457	
1063.6	0.05242346	0.05413508	
1063.8	0.05264074	0.05415556	
1064	0.05265889	0.05417602	
1064.2	0.05230777	0.05419645	
1064.4	0.05273944	0.05421687	
1064.6	0.05326189	0.05423726	
1064.8	0.05299664	0.05425762	
1065	0.05287145	0.05427796	
1065.2	0.05318463	0.05429828	
1065.4	0.05284945	0.05431858	
1065.6	0.05331487	0.05433885	
1065.8	0.05307355	0.0543591	
1066	0.05228266	0.05437933	
1066.2	0.05210601	0.05439953	
1066.4	0.05178669	0.05441972	
1066.6	0.0517251	0.05443987	
1066.8	0.05223872	0.05446001	
1067	0.0531565	0.05448012	
1067.2	0.05307339	0.05450021	
1067.4	0.05298257	0.05452028	
1067.6	0.05344775	0.05454032	
1067.8	0.05319274	0.05456035	
1068	0.05313921	0.05458034	
1068.2	0.05346922	0.05460032	
1068.4	0.05391462	0.05462027	
1068.6	0.05430559	0.0546402	
1068.8	0.05444806	0.05466011	
1069	0.05446292	0.05468	
1069.2	0.05475272	0.05469986	
1069.4	0.05423049	0.0547197	
1069.6	0.05441492	0.05473952	
1069.8	0.05385375	0.05475931	
1070	0.05377687	0.05477908	
1070.2	0.05452995	0.05479883	
1070.4	0.05436871	0.05481856	
1070.6	0.0551105	0.05483827	
1070.8	0.05485875	0.05485795	
1071	0.05448928	0.05487761	
1071.2	0.05334782	0.05489725	
1071.4	0.05295009	0.05491686	
1071.6	0.05246117	0.05493646	
1071.8	0.05197581	0.05495603	
1072	0.05225302	0.05497558	
1072.2	0.05259514	0.0549951	
1072.4	0.05293508	0.05501461	
1072.6	0.05303616	0.05503409	
1072.8	0.05298435	0.05505355	
1073	0.05279344	0.05507299	
1073.2	0.05287275	0.05509241	
1073.4	0.0529278	0.0551118	
1073.6	0.05282902	0.05513117	
1073.8	0.05311011	0.05515052	
1074	0.05349397	0.05516985	
1074.2	0.05429294	0.05518916	
1074.4	0.05448859	0.05520844	
1074.6	0.0546074	0.0552277	
1074.8	0.05381331	0.05524694	
1075	0.05425319	0.05526616	
1075.2	0.05417266	0.05528536	
1075.4	0.05393462	0.05530453	
1075.6	0.05381519	0.05532368	
1075.8	0.0543131	0.05534282	
1076	0.05452197	0.05536192	
1076.2	0.05432671	0.05538101	
1076.4	0.05447481	0.05540008	
1076.6	0.05447623	0.05541912	
1076.8	0.05413769	0.05543815	
1077	0.05382637	0.05545715	
1077.2	0.05376886	0.05547613	
1077.4	0.05368453	0.05549508	
1077.6	0.05301612	0.05551402	
1077.8	0.0532818	0.05553293	
1078	0.05322236	0.05555183	
1078.2	0.05366817	0.0555707	
1078.4	0.0532958	0.05558955	
1078.6	0.05281543	0.05560838	
1078.8	0.05273419	0.05562719	
1079	0.05278092	0.05564597	
1079.2	0.05203947	0.05566474	
1079.4	0.05168099	0.05568348	
1079.6	0.05234763	0.0557022	
1079.8	0.05272818	0.05572091	
1080	0.05269841	0.05573958	
1080.2	0.05311938	0.05575824	
1080.4	0.05417897	0.05577688	
1080.6	0.05438359	0.0557955	
1080.8	0.05433876	0.05581409	
1081	0.05476932	0.05583267	
1081.2	0.05478271	0.05585122	
1081.4	0.0546765	0.05586975	
1081.6	0.05445591	0.05588826	
1081.8	0.05496569	0.05590675	
1082	0.05458653	0.05592522	
1082.2	0.05432907	0.05594367	
1082.4	0.05356622	0.05596209	
1082.6	0.05302324	0.0559805	
1082.8	0.05232626	0.05599888	
1083	0.0512586	0.05601725	
1083.2	0.05121969	0.05603559	
1083.4	0.05109203	0.05605391	
1083.6	0.05167729	0.05607221	
1083.8	0.05193639	0.05609049	
1084	0.05242741	0.05610875	
1084.2	0.0529029	0.05612699	
1084.4	0.05343374	0.05614521	
1084.6	0.05316316	0.05616341	
1084.8	0.053158	0.05618159	
1085	0.05360558	0.05619974	
1085.2	0.05318813	0.05621788	
1085.4	0.05338617	0.05623599	
1085.6	0.05357065	0.05625409	
1085.8	0.05396529	0.05627216	
1086	0.05367117	0.05629021	
1086.2	0.05420151	0.05630825	
1086.4	0.05456301	0.05632626	
1086.6	0.05420606	0.05634425	
1086.8	0.05369165	0.05636222	
1087	0.05360614	0.05638017	
1087.2	0.05397238	0.0563981	
1087.4	0.05326128	0.05641601	
1087.6	0.05350647	0.0564339	
1087.8	0.0535328	0.05645177	
1088	0.05336282	0.05646962	
1088.2	0.0531873	0.05648745	
1088.4	0.05294354	0.05650526	
1088.6	0.05237601	0.05652305	
1088.8	0.05241829	0.05654082	
1089	0.05250949	0.05655857	
1089.2	0.05199786	0.05657629	
1089.4	0.0523278	0.056594	
1089.6	0.05227798	0.05661169	
1089.8	0.05276708	0.05662936	
1090	0.05284322	0.056647	
1090.2	0.05335893	0.05666463	
1090.4	0.05302587	0.05668224	
1090.6	0.05273705	0.05669982	
1090.8	0.0532972	0.05671739	
1091	0.05391243	0.05673494	
1091.2	0.05372114	0.05675247	
1091.4	0.05349703	0.05676997	
1091.6	0.05346589	0.05678746	
1091.8	0.05292396	0.05680493	
1092	0.0530149	0.05682238	
1092.2	0.05296491	0.05683981	
1092.4	0.05325451	0.05685721	
1092.6	0.05352692	0.0568746	
1092.8	0.05391383	0.05689197	
1093	0.05416375	0.05690932	
1093.2	0.05419058	0.05692665	
1093.4	0.05506337	0.05694396	
1093.6	0.05499293	0.05696125	
1093.8	0.05548611	0.05697852	
1094	0.05466911	0.05699577	
1094.2	0.05458323	0.057013	
1094.4	0.05470057	0.05703021	
1094.6	0.05497207	0.0570474	
1094.8	0.05527028	0.05706458	
1095	0.05497357	0.05708173	
1095.2	0.05429991	0.05709886	
1095.4	0.0533248	0.05711598	
1095.6	0.05282384	0.05713307	
1095.8	0.05276614	0.05715015	
1096	0.05295452	0.0571672	
1096.2	0.05314887	0.05718424	
1096.4	0.05359844	0.05720125	
1096.6	0.05419078	0.05721825	
1096.8	0.05421358	0.05723523	
1097	0.05492704	0.05725219	
1097.2	0.0552961	0.05726913	
1097.4	0.05519213	0.05728605	
1097.6	0.05517661	0.05730295	
1097.8	0.05529001	0.05731983	
1098	0.05446745	0.05733669	
1098.2	0.0553511	0.05735354	
1098.4	0.05553369	0.05737036	
1098.6	0.05586778	0.05738717	
1098.8	0.05614961	0.05740395	
1099	0.0562093	0.05742072	
1099.2	0.05608757	0.05743747	
1099.4	0.05563596	0.0574542	
1099.6	0.05608348	0.05747091	
1099.8	0.05606926	0.0574876	
1100	0.05621613	0.05750427	
1100.2	0.05613337	0.05752092	
1100.4	0.05648039	0.05753756	
1100.6	0.05644037	0.05755417	
1100.8	0.05628788	0.05757077	
1101	0.05662493	0.05758735	
1101.2	0.05669636	0.05760391	
1101.4	0.05631287	0.05762045	
1101.6	0.05684511	0.05763697	
1101.8	0.05653059	0.05765347	
1102	0.05603121	0.05766995	
1102.2	0.05710664	0.05768642	
1102.4	0.05699734	0.05770287	
1102.6	0.05732216	0.05771929	
1102.8	0.05737113	0.0577357	
1103	0.05736868	0.05775209	
1103.2	0.05703458	0.05776846	
1103.4	0.05674302	0.05778482	
1103.6	0.05698659	0.05780115	
1103.8	0.05681145	0.05781747	
1104	0.05632228	0.05783376	
1104.2	0.05603268	0.05785004	
1104.4	0.05611903	0.0578663	
1104.6	0.05579281	0.05788254	
1104.8	0.05582243	0.05789877	
1105	0.05634024	0.05791497	
1105.2	0.05692813	0.05793116	
1105.4	0.05722253	0.05794733	
1105.6	0.05730184	0.05796348	
1105.8	0.0571035	0.05797961	
1106	0.05680424	0.05799572	
1106.2	0.05736189	0.05801182	
1106.4	0.05702249	0.05802789	
1106.6	0.05710158	0.05804395	
1106.8	0.05705056	0.05805999	
1107	0.05667849	0.05807601	
1107.2	0.05691874	0.05809201	
1107.4	0.05658429	0.058108	
1107.6	0.05635104	0.05812397	
1107.8	0.05619225	0.05813992	
1108	0.05591543	0.05815585	
1108.2	0.05589471	0.05817176	
1108.4	0.05571047	0.05818765	
1108.6	0.05510079	0.05820353	
1108.8	0.05492532	0.05821939	
1109	0.05578085	0.05823523	
1109.2	0.05575128	0.05825105	
1109.4	0.05516441	0.05826686	
1109.6	0.05462521	0.05828264	
1109.8	0.05451917	0.05829841	
1110	0.05447403	0.05831416	
1110.2	0.05485754	0.0583299	
1110.4	0.05459521	0.05834561	
1110.6	0.05439908	0.05836131	
1110.8	0.05433984	0.05837699	
1111	0.05417995	0.05839265	
1111.2	0.054788	0.05840829	
1111.4	0.05449167	0.05842392	
1111.6	0.05484288	0.05843953	
1111.8	0.05547134	0.05845512	
1112	0.05570387	0.05847069	
1112.2	0.05579978	0.05848624	
1112.4	0.05580684	0.05850178	
1112.6	0.05545209	0.0585173	
1112.8	0.05551237	0.0585328	
1113	0.05585612	0.05854829	
1113.2	0.0556951	0.05856375	
1113.4	0.05588313	0.0585792	
1113.6	0.05654118	0.05859463	
1113.8	0.05689682	0.05861005	
1114	0.05688421	0.05862544	
1114.2	0.0574007	0.05864082	
1114.4	0.05711044	0.05865619	
1114.6	0.05698303	0.05867153	
1114.8	0.05712032	0.05868686	
1115	0.0575427	0.05870217	
1115.2	0.05792172	0.05871746	
1115.4	0.05790092	0.05873273	
1115.6	0.05814617	0.05874799	
1115.8	0.05768976	0.05876323	
1116	0.05705301	0.05877845	
1116.2	0.05719799	0.05879366	
1116.4	0.05695271	0.05880884	
1116.6	0.05670355	0.05882401	
1116.8	0.05601578	0.05883917	
1117	0.05583759	0.0588543	
1117.2	0.05585043	0.05886942	
1117.4	0.05545151	0.05888453	
1117.6	0.05511013	0.05889961	
1117.8	0.05451216	0.05891468	
1118	0.05430184	0.05892973	
1118.2	0.05431949	0.05894476	
1118.4	0.05364154	0.05895978	
1118.6	0.05327428	0.05897478	
1118.8	0.05325415	0.05898976	
1119	0.05338024	0.05900472	
1119.2	0.05363495	0.05901967	
1119.4	0.05416933	0.0590346	
1119.6	0.05453632	0.05904952	
1119.8	0.05427401	0.05906441	
1120	0.0551156	0.05907929	
1120.2	0.05603571	0.05909416	
1120.4	0.05639139	0.059109	
1120.6	0.05685823	0.05912383	
1120.8	0.0564704	0.05913865	
1121	0.05730181	0.05915344	
1121.2	0.05774794	0.05916822	
1121.4	0.0577946	0.05918298	
1121.6	0.05790561	0.05919773	
1121.8	0.05776351	0.05921246	
1122	0.0576106	0.05922717	
1122.2	0.05743314	0.05924186	
1122.4	0.05721461	0.05925654	
1122.6	0.05712684	0.05927121	
1122.8	0.05743713	0.05928585	
1123	0.05767603	0.05930048	
1123.2	0.05865185	0.05931509	
1123.4	0.05868071	0.05932969	
1123.6	0.05870725	0.05934427	
1123.8	0.05845085	0.05935883	
1124	0.05867523	0.05937337	
1124.2	0.05869993	0.0593879	
1124.4	0.05890675	0.05940241	
1124.6	0.05893516	0.05941691	
1124.8	0.05834347	0.05943139	
1125	0.05836896	0.05944585	
1125.2	0.05819479	0.0594603	
1125.4	0.05861509	0.05947473	
1125.6	0.05807872	0.05948914	
1125.8	0.057416	0.05950354	
1126	0.05708484	0.05951792	
1126.2	0.05777517	0.05953229	
1126.4	0.05758005	0.05954664	
1126.6	0.05802111	0.05956097	
1126.8	0.05831331	0.05957528	
1127	0.05827084	0.05958958	
1127.2	0.05885735	0.05960387	
1127.4	0.05817569	0.05961814	
1127.6	0.05837496	0.05963239	
1127.8	0.05777947	0.05964662	
1128	0.05779937	0.05966084	
1128.2	0.05784111	0.05967504	
1128.4	0.05797257	0.05968923	
1128.6	0.0572989	0.0597034	
1128.8	0.05696766	0.05971755	
1129	0.05685777	0.05973169	
1129.2	0.0573222	0.05974581	
1129.4	0.05691094	0.05975992	
1129.6	0.05634989	0.05977401	
1129.8	0.05627927	0.05978808	
1130	0.05697256	0.05980214	
1130.2	0.05763712	0.05981618	
1130.4	0.05777272	0.05983021	
1130.6	0.05817985	0.05984422	
1130.8	0.05791834	0.05985821	
1131	0.05812088	0.05987219	
1131.2	0.0584446	0.05988615	
1131.4	0.05775274	0.0599001	
1131.6	0.05790697	0.05991403	
1131.8	0.05750095	0.05992794	
1132	0.05799483	0.05994184	
1132.2	0.05814327	0.05995573	
1132.4	0.05810173	0.05996959	
1132.6	0.05767537	0.05998344	
1132.8	0.05764155	0.05999728	
1133	0.05729167	0.0600111	
1133.2	0.05706482	0.06002491	
1133.4	0.05662192	0.06003869	
1133.6	0.05671034	0.06005247	
1133.8	0.05662109	0.06006622	
1134	0.0568678	0.06007997	
1134.2	0.0570869	0.06009369	
1134.4	0.05668958	0.0601074	
1134.6	0.0561183	0.0601211	
1134.8	0.05596767	0.06013478	
1135	0.05634549	0.06014844	
1135.2	0.05621975	0.06016209	
1135.4	0.05582141	0.06017572	
1135.6	0.0560241	0.06018934	
1135.8	0.05589952	0.06020294	
1136	0.0562299	0.06021653	
1136.2	0.0565905	0.0602301	
1136.4	0.0567091	0.06024365	
1136.6	0.0575013	0.06025719	
1136.8	0.05716896	0.06027072	
1137	0.05690039	0.06028423	
1137.2	0.05695826	0.06029772	
1137.4	0.05729794	0.0603112	
1137.6	0.05751492	0.06032466	
1137.8	0.05755938	0.06033811	
1138	0.05802337	0.06035155	
1138.2	0.05839195	0.06036496	
1138.4	0.05825251	0.06037837	
1138.6	0.05885726	0.06039175	
1138.8	0.05942278	0.06040512	
1139	0.0590954	0.06041848	
1139.2	0.0584106	0.06043182	
1139.4	0.05842136	0.06044515	
1139.6	0.05779224	0.06045846	
1139.8	0.05772273	0.06047176	
1140	0.05770691	0.06048504	
1140.2	0.05799856	0.0604983	
1140.4	0.05798205	0.06051155	
1140.6	0.05835925	0.06052479	
1140.8	0.05797191	0.06053801	
1141	0.05828846	0.06055122	
1141.2	0.0589668	0.06056441	
1141.4	0.05923271	0.06057758	
1141.6	0.05915005	0.06059074	
1141.8	0.05902223	0.06060389	
1142	0.05970366	0.06061702	
1142.2	0.05991802	0.06063013	
1142.4	0.06009141	0.06064324	
1142.6	0.06023657	0.06065632	
1142.8	0.06010105	0.06066939	
1143	0.05966694	0.06068245	
1143.2	0.05983567	0.06069549	
1143.4	0.06001357	0.06070852	
1143.6	0.05925005	0.06072153	
1143.8	0.05916995	0.06073453	
1144	0.05845885	0.06074751	
1144.2	0.05824207	0.06076048	
1144.4	0.05863064	0.06077343	
1144.6	0.05842511	0.06078637	
1144.8	0.05866024	0.06079929	
1145	0.05882568	0.0608122	
1145.2	0.05905769	0.06082509	
1145.4	0.0586763	0.06083797	
1145.6	0.05874539	0.06085084	
1145.8	0.05902612	0.06086369	
1146	0.0593412	0.06087652	
1146.2	0.05960105	0.06088934	
1146.4	0.06016081	0.06090215	
1146.6	0.06039588	0.06091494	
1146.8	0.06019534	0.06092772	
1147	0.060079	0.06094048	
1147.2	0.06005549	0.06095323	
1147.4	0.0596954	0.06096596	
1147.6	0.0595237	0.06097868	
1147.8	0.05898177	0.06099139	
1148	0.0586149	0.06100408	
1148.2	0.05878652	0.06101676	
1148.4	0.05906924	0.06102942	
1148.6	0.0587202	0.06104206	
1148.8	0.05899577	0.0610547	
1149	0.0583821	0.06106732	
1149.2	0.05849798	0.06107992	
1149.4	0.05875817	0.06109251	
1149.6	0.0593755	0.06110508	
1149.8	0.05955862	0.06111765	
1150	0.05954322	0.06113019	
1150.2	0.05973236	0.06114273	
1150.4	0.05997319	0.06115524	
1150.6	0.0600966	0.06116775	
1150.8	0.05952092	0.06118024	
1151	0.059424	0.06119271	
1151.2	0.05931957	0.06120518	
1151.4	0.05961509	0.06121762	
1151.6	0.0601217	0.06123006	
1151.8	0.05962662	0.06124248	
1152	0.05954853	0.06125488	
1152.2	0.05951796	0.06126727	
1152.4	0.05881601	0.06127965	
1152.6	0.05879915	0.06129201	
1152.8	0.05910315	0.06130436	
1153	0.05901236	0.0613167	
1153.2	0.05938139	0.06132902	
1153.4	0.05934715	0.06134132	
1153.6	0.05905423	0.06135362	
1153.8	0.05876588	0.06136589	
1154	0.05908662	0.06137816	
1154.2	0.05970956	0.06139041	
1154.4	0.06006644	0.06140265	
1154.6	0.06024078	0.06141487	
1154.8	0.05941363	0.06142708	
1155	0.05963634	0.06143927	
1155.2	0.05942596	0.06145146	
1155.4	0.06027845	0.06146362	
1155.6	0.05993316	0.06147578	
1155.8	0.05932898	0.06148792	
1156	0.05922597	0.06150004	
1156.2	0.05865776	0.06151216	
1156.4	0.0585492	0.06152425	
1156.6	0.05936235	0.06153634	
1156.8	0.05948771	0.06154841	
1157	0.0594917	0.06156047	
1157.2	0.05957997	0.06157251	
1157.4	0.0598964	0.06158454	
1157.6	0.05965239	0.06159656	
1157.8	0.05976521	0.06160856	
1158	0.06043876	0.06162055	
1158.2	0.06108072	0.06163253	
1158.4	0.06067076	0.06164449	
1158.6	0.06078945	0.06165644	
1158.8	0.0606867	0.06166837	
1159	0.06137067	0.06168029	
1159.2	0.06139925	0.0616922	
1159.4	0.06185914	0.06170409	
1159.6	0.06125173	0.06171597	
1159.8	0.06123296	0.06172784	
1160	0.0608359	0.06173969	
1160.2	0.05968427	0.06175153	
1160.4	0.05955133	0.06176336	
1160.6	0.05939609	0.06177517	
1160.8	0.05894933	0.06178697	
1161	0.05905584	0.06179876	
1161.2	0.05895237	0.06181053	
1161.4	0.05860533	0.06182229	
1161.6	0.05736144	0.06183404	
1161.8	0.0573487	0.06184577	
1162	0.05778161	0.06185749	
1162.2	0.05799332	0.0618692	
1162.4	0.05827014	0.06188089	
1162.6	0.05891755	0.06189257	
1162.8	0.05975597	0.06190424	
1163	0.06063917	0.06191589	
1163.2	0.06084945	0.06192753	
1163.4	0.06100861	0.06193916	
1163.6	0.06094019	0.06195077	
1163.8	0.06085384	0.06196237	
1164	0.06027208	0.06197396	
1164.2	0.05964324	0.06198553	
1164.4	0.05959258	0.06199709	
1164.6	0.05967262	0.06200864	
1164.8	0.05934993	0.06202017	
1165	0.05956221	0.06203169	
1165.2	0.05956983	0.0620432	
1165.4	0.05920809	0.0620547	
1165.6	0.05906983	0.06206618	
1165.8	0.05878998	0.06207765	
1166	0.05894935	0.0620891	
1166.2	0.05923642	0.06210055	
1166.4	0.05969093	0.06211198	
1166.6	0.05956244	0.06212339	
1166.8	0.05985221	0.0621348	
1167	0.06003343	0.06214619	
1167.2	0.06005219	0.06215757	
1167.4	0.05982506	0.06216893	
1167.6	0.05947729	0.06218028	
1167.8	0.05942188	0.06219162	
1168	0.05906111	0.06220295	
1168.2	0.05854236	0.06221426	
1168.4	0.05881821	0.06222557	
1168.6	0.05888562	0.06223685	
1168.8	0.05885361	0.06224813	
1169	0.05955598	0.06225939	
1169.2	0.05943202	0.06227064	
1169.4	0.05948887	0.06228188	
1169.6	0.05977942	0.0622931	
1169.8	0.05945385	0.06230431	
1170	0.05946421	0.06231551	
1170.2	0.059427	0.0623267	
1170.4	0.05964781	0.06233787	
1170.6	0.05926978	0.06234903	
1170.8	0.05930642	0.06236018	
1171	0.05941081	0.06237131	
1171.2	0.05918803	0.06238243	
1171.4	0.05880395	0.06239354	
1171.6	0.05878537	0.06240464	
1171.8	0.05908217	0.06241572	
1172	0.0593113	0.0624268	
1172.2	0.05921547	0.06243786	
1172.4	0.06004737	0.0624489	
1172.6	0.06030908	0.06245994	
1172.8	0.06026218	0.06247096	
1173	0.06092482	0.06248197	
1173.2	0.06052019	0.06249296	
1173.4	0.06055324	0.06250395	
1173.6	0.06080581	0.06251492	
1173.8	0.06040242	0.06252588	
1174	0.06008111	0.06253683	
1174.2	0.06024902	0.06254776	
1174.4	0.06025288	0.06255868	
1174.6	0.05938943	0.06256959	
1174.8	0.0594571	0.06258049	
1175	0.05908648	0.06259137	
1175.2	0.05883976	0.06260224	
1175.4	0.05894539	0.0626131	
1175.6	0.05964752	0.06262395	
1175.8	0.06037813	0.06263479	
1176	0.0607761	0.06264561	
1176.2	0.06130125	0.06265642	
1176.4	0.0619106	0.06266722	
1176.6	0.06221209	0.062678	
1176.8	0.06179084	0.06268878	
1177	0.06229966	0.06269954	
1177.2	0.06202466	0.06271029	
1177.4	0.06221671	0.06272103	
1177.6	0.06209532	0.06273175	
1177.8	0.0618196	0.06274246	
1178	0.06181606	0.06275316	
1178.2	0.06169564	0.06276385	
1178.4	0.06121718	0.06277453	
1178.6	0.06059745	0.06278519	
1178.8	0.06045977	0.06279585	
1179	0.06025253	0.06280649	
1179.2	0.06019713	0.06281711	
1179.4	0.06040945	0.06282773	
1179.6	0.05982665	0.06283833	
1179.8	0.05989919	0.06284892	
1180	0.06003592	0.0628595	
1180.2	0.06037791	0.06287007	
1180.4	0.0602724	0.06288063	
1180.6	0.06060318	0.06289117	
1180.8	0.06071843	0.0629017	
1181	0.06164485	0.06291222	
1181.2	0.06179954	0.06292273	
1181.4	0.06181097	0.06293322	
1181.6	0.06176364	0.06294371	
1181.8	0.06219115	0.06295418	
1182	0.06196102	0.06296464	
1182.2	0.06174694	0.06297509	
1182.4	0.0616975	0.06298552	
1182.6	0.06127689	0.06299595	
1182.8	0.06133289	0.06300636	
1183	0.06120087	0.06301676	
1183.2	0.06062633	0.06302715	
1183.4	0.06085052	0.06303753	
1183.6	0.06052149	0.06304789	
1183.8	0.06127503	0.06305825	
1184	0.06137527	0.06306859	
1184.2	0.06123622	0.06307892	
1184.4	0.06145688	0.06308924	
1184.6	0.06177121	0.06309954	
1184.8	0.06210446	0.06310984	
1185	0.0623792	0.06312012	
1185.2	0.06231881	0.06313039	
1185.4	0.06285546	0.06314065	
1185.6	0.06269762	0.0631509	
1185.8	0.06299498	0.06316114	
1186	0.06244677	0.06317136	
1186.2	0.06212582	0.06318157	
1186.4	0.06232305	0.06319177	
1186.6	0.06164544	0.06320196	
1186.8	0.0615565	0.06321214	
1187	0.06143553	0.06322231	
1187.2	0.06178873	0.06323246	
1187.4	0.06205993	0.06324261	
1187.6	0.06154012	0.06325274	
1187.8	0.06091185	0.06326286	
1188	0.06090479	0.06327297	
1188.2	0.06101295	0.06328307	
1188.4	0.06073974	0.06329315	
1188.6	0.06041752	0.06330323	
1188.8	0.06056316	0.06331329	
1189	0.0606034	0.06332334	
1189.2	0.06104797	0.06333338	
1189.4	0.06125828	0.06334341	
1189.6	0.06095164	0.06335343	
1189.8	0.06138169	0.06336344	
1190	0.06114507	0.06337343	
1190.2	0.06178714	0.06338342	
1190.4	0.06220106	0.06339339	
1190.6	0.06173524	0.06340335	
1190.8	0.06202335	0.0634133	
1191	0.06218435	0.06342324	
1191.2	0.06212727	0.06343316	
1191.4	0.06166331	0.06344308	
1191.6	0.0612786	0.06345298	
1191.8	0.06147861	0.06346288	
1192	0.06200305	0.06347276	
1192.2	0.06169157	0.06348263	
1192.4	0.06094828	0.06349249	
1192.6	0.06075681	0.06350234	
1192.8	0.06066332	0.06351217	
1193	0.06096306	0.063522	
1193.2	0.06094384	0.06353181	
1193.4	0.0608856	0.06354162	
1193.6	0.06073335	0.06355141	
1193.8	0.06104795	0.06356119	
1194	0.06145749	0.06357096	
1194.2	0.06167911	0.06358072	
1194.4	0.06094465	0.06359047	
1194.6	0.06074693	0.0636002	
1194.8	0.06126246	0.06360993	
1195	0.06093263	0.06361965	
1195.2	0.0611222	0.06362935	
1195.4	0.06126764	0.06363904	
1195.6	0.06197035	0.06364872	
1195.8	0.06253355	0.06365839	
1196	0.06280354	0.06366805	
1196.2	0.0624863	0.0636777	
1196.4	0.06290452	0.06368734	
1196.6	0.06301366	0.06369697	
1196.8	0.06303149	0.06370658	
1197	0.06373623	0.06371619	
1197.2	0.06352425	0.06372578	
1197.4	0.06357976	0.06373536	
1197.6	0.06342989	0.06374494	
1197.8	0.06301862	0.0637545	
1198	0.06281022	0.06376405	
1198.2	0.06198731	0.06377359	
1198.4	0.06208049	0.06378312	
1198.6	0.06238708	0.06379263	
1198.8	0.06237633	0.06380214	
1199	0.06197847	0.06381164	
1199.2	0.0623473	0.06382112	
1199.4	0.06257572	0.0638306	
1199.6	0.06281655	0.06384006	
1199.8	0.06273555	0.06384952	
1200	0.06309513	0.06385896	
1200.2	0.06304365	0.06386839	
1200.4	0.06355786	0.06387781	
1200.6	0.063731	0.06388722	
1200.8	0.06402447	0.06389662	
1201	0.06441743	0.06390601	
1201.2	0.06453568	0.06391539	
1201.4	0.06433904	0.06392476	
1201.6	0.06411223	0.06393411	
1201.8	0.06356449	0.06394346	
1202	0.06342708	0.06395279	
1202.2	0.06310028	0.06396212	
1202.4	0.06309871	0.06397143	
1202.6	0.06244101	0.06398074	
1202.8	0.06218308	0.06399003	
1203	0.06177487	0.06399931	
1203.2	0.06131491	0.06400859	
1203.4	0.06121386	0.06401785	
1203.6	0.06079038	0.0640271	
1203.8	0.06100459	0.06403634	
1204	0.06122801	0.06404557	
1204.2	0.06093655	0.06405479	
1204.4	0.06124056	0.064064	
1204.6	0.06146986	0.0640732	
1204.8	0.06157952	0.06408239	
1205	0.0623207	0.06409156	
1205.2	0.06205205	0.06410073	
1205.4	0.06202641	0.06410989	
1205.6	0.06216537	0.06411904	
1205.8	0.06185314	0.06412817	
1206	0.06129263	0.0641373	
1206.2	0.06128517	0.06414641	
1206.4	0.06106135	0.06415552	
1206.6	0.0609925	0.06416461	
1206.8	0.06146463	0.0641737	
1207	0.06178247	0.06418277	
1207.2	0.06180437	0.06419183	
1207.4	0.06220639	0.06420089	
1207.6	0.06242756	0.06420993	
1207.8	0.06305668	0.06421896	
1208	0.0632908	0.06422799	
1208.2	0.06318855	0.064237	
1208.4	0.06425312	0.064246	
1208.6	0.06468647	0.06425499	
1208.8	0.0650936	0.06426397	
1209	0.06564475	0.06427295	
1209.2	0.06518343	0.06428191	
1209.4	0.06536548	0.06429086	
1209.6	0.06518574	0.0642998	
1209.8	0.06457904	0.06430873	
1210	0.06432311	0.06431765	
1210.2	0.06438157	0.06432656	
1210.4	0.06391909	0.06433546	
1210.6	0.06370809	0.06434435	
1210.8	0.06379768	0.06435323	
1211	0.06355731	0.0643621	
1211.2	0.06275019	0.06437096	
1211.4	0.06271936	0.06437981	
1211.6	0.0628231	0.06438865	
1211.8	0.0625843	0.06439748	
1212	0.0625044	0.0644063	
1212.2	0.06284519	0.06441511	
1212.4	0.06340895	0.06442391	
1212.6	0.06313368	0.0644327	
1212.8	0.0632187	0.06444148	
1213	0.063334	0.06445025	
1213.2	0.06280304	0.06445901	
1213.4	0.06283765	0.06446776	
1213.6	0.06317159	0.0644765	
1213.8	0.06365454	0.06448523	
1214	0.06378026	0.06449395	
1214.2	0.06390113	0.06450266	
1214.4	0.06350975	0.06451136	
1214.6	0.06353537	0.06452005	
1214.8	0.06331279	0.06452873	
1215	0.06317047	0.0645374	
1215.2	0.06338926	0.06454606	
1215.4	0.06318802	0.06455471	
1215.6	0.06345718	0.06456335	
1215.8	0.06316844	0.06457199	
1216	0.06364748	0.06458061	
1216.2	0.06339449	0.06458922	
1216.4	0.06306293	0.06459782	
1216.6	0.06334611	0.06460641	
1216.8	0.06381525	0.064615	
1217	0.06356267	0.06462357	
1217.2	0.06330453	0.06463213	
1217.4	0.06353421	0.06464068	
1217.6	0.06377052	0.06464923	
1217.8	0.06427848	0.06465776	
1218	0.06363914	0.06466629	
1218.2	0.06371357	0.0646748	
1218.4	0.06327621	0.0646833	
1218.6	0.06332668	0.0646918	
1218.8	0.06368786	0.06470028	
1219	0.06368579	0.06470876	
1219.2	0.0635615	0.06471723	
1219.4	0.06307957	0.06472568	
1219.6	0.0635571	0.06473413	
1219.8	0.06315759	0.06474257	
1220	0.06345905	0.06475099	
1220.2	0.06262436	0.06475941	
1220.4	0.06295221	0.06476782	
1220.6	0.06349826	0.06477622	
1220.8	0.06379319	0.06478461	
1221	0.06351807	0.06479299	
1221.2	0.06384643	0.06480136	
1221.4	0.06391628	0.06480972	
1221.6	0.06426388	0.06481807	
1221.8	0.06455665	0.06482641	
1222	0.06429954	0.06483475	
1222.2	0.06412263	0.06484307	
1222.4	0.06424835	0.06485138	
1222.6	0.06437829	0.06485969	
1222.8	0.06461622	0.06486798	
1223	0.06435095	0.06487627	
1223.2	0.06441126	0.06488454	
1223.4	0.06450226	0.06489281	
1223.6	0.06433655	0.06490106	
1223.8	0.06377083	0.06490931	
1224	0.0635046	0.06491755	
1224.2	0.06314926	0.06492578	
1224.4	0.06320303	0.064934	
1224.6	0.06308753	0.06494221	
1224.8	0.0632699	0.06495041	
1225	0.06292294	0.0649586	
1225.2	0.06296284	0.06496678	
1225.4	0.06309725	0.06497496	
1225.6	0.06326375	0.06498312	
1225.8	0.06374797	0.06499127	
1226	0.06404021	0.06499942	
1226.2	0.06402519	0.06500755	
1226.4	0.06499502	0.06501568	
1226.6	0.06558841	0.0650238	
1226.8	0.06636859	0.06503191	
1227	0.06665815	0.06504	
1227.2	0.06670787	0.06504809	
1227.4	0.06654079	0.06505617	
1227.6	0.06637388	0.06506425	
1227.8	0.06576508	0.06507231	
1228	0.06533287	0.06508036	
1228.2	0.06536677	0.0650884	
1228.4	0.06450536	0.06509644	
1228.6	0.06433629	0.06510446	
1228.8	0.06429904	0.06511248	
1229	0.06350003	0.06512049	
1229.2	0.06339282	0.06512849	
1229.4	0.06354944	0.06513648	
1229.6	0.06400192	0.06514446	
1229.8	0.06389081	0.06515243	
1230	0.06421611	0.06516039	
1230.2	0.06470287	0.06516834	
1230.4	0.0651539	0.06517628	
1230.6	0.06522162	0.06518422	
1230.8	0.06480154	0.06519214	
1231	0.06456533	0.06520006	
1231.2	0.06440987	0.06520797	
1231.4	0.06429457	0.06521587	
1231.6	0.06417456	0.06522376	
1231.8	0.06404326	0.06523164	
1232	0.06376023	0.06523951	
1232.2	0.06393561	0.06524737	
1232.4	0.06387845	0.06525523	
1232.6	0.0638028	0.06526307	
1232.8	0.06341665	0.06527091	
1233	0.06312629	0.06527874	
1233.2	0.06336571	0.06528655	
1233.4	0.06355587	0.06529436	
1233.6	0.06373546	0.06530216	
1233.8	0.0632366	0.06530996	
1234	0.06365597	0.06531774	
1234.2	0.06317505	0.06532551	
1234.4	0.06265522	0.06533328	
1234.6	0.0625797	0.06534103	
1234.8	0.06252367	0.06534878	
1235	0.06298037	0.06535652	
1235.2	0.06346583	0.06536425	
1235.4	0.06359066	0.06537197	
1235.6	0.06405263	0.06537968	
1235.8	0.06419787	0.06538739	
1236	0.06403272	0.06539508	
1236.2	0.06422165	0.06540277	
1236.4	0.06434109	0.06541045	
1236.6	0.06375417	0.06541811	
1236.8	0.06372781	0.06542577	
1237	0.06394898	0.06543343	
1237.2	0.06399986	0.06544107	
1237.4	0.06388901	0.0654487	
1237.6	0.06354092	0.06545633	
1237.8	0.06320487	0.06546394	
1238	0.06319711	0.06547155	
1238.2	0.06272215	0.06547915	
1238.4	0.06260646	0.06548674	
1238.6	0.06299529	0.06549432	
1238.8	0.06356595	0.0655019	
1239	0.06419873	0.06550946	
1239.2	0.06413207	0.06551702	
1239.4	0.0645335	0.06552456	
1239.6	0.06540375	0.0655321	
1239.8	0.06573838	0.06553963	
1240	0.06539187	0.06554716	
1240.2	0.06504874	0.06555467	
1240.4	0.06501776	0.06556217	
1240.6	0.0645281	0.06556967	
1240.8	0.06414454	0.06557716	
1241	0.06404992	0.06558464	
1241.2	0.06398038	0.06559211	
1241.4	0.06401381	0.06559957	
1241.6	0.06383779	0.06560702	
1241.8	0.06409809	0.06561447	
1242	0.06442252	0.06562191	
1242.2	0.06469844	0.06562933	
1242.4	0.06495532	0.06563675	
1242.6	0.06628428	0.06564417	
1242.8	0.06680916	0.06565157	
1243	0.06714522	0.06565896	
1243.2	0.06728051	0.06566635	
1243.4	0.0677923	0.06567373	
1243.6	0.06756276	0.0656811	
1243.8	0.066781	0.06568846	
1244	0.06579216	0.06569581	
1244.2	0.0653204	0.06570316	
1244.4	0.06512472	0.06571049	
1244.6	0.06427188	0.06571782	
1244.8	0.06354458	0.06572514	
1245	0.06344967	0.06573245	
1245.2	0.06331222	0.06573975	
1245.4	0.06338503	0.06574705	
1245.6	0.06307277	0.06575433	
1245.8	0.06314431	0.06576161	
1246	0.06351917	0.06576888	
1246.2	0.0643936	0.06577614	
1246.4	0.06479305	0.06578339	
1246.6	0.06547977	0.06579064	
1246.8	0.06589706	0.06579788	
1247	0.06635087	0.0658051	
1247.2	0.06607825	0.06581232	
1247.4	0.06589737	0.06581954	
1247.6	0.06590225	0.06582674	
1247.8	0.06618311	0.06583394	
1248	0.06658459	0.06584112	
1248.2	0.06679788	0.0658483	
1248.4	0.06686265	0.06585547	
1248.6	0.06690613	0.06586264	
1248.8	0.06697802	0.06586979	
1249	0.06700931	0.06587694	
1249.2	0.06678278	0.06588408	
1249.4	0.06722943	0.06589121	
1249.6	0.06674345	0.06589833	
1249.8	0.06655885	0.06590544	
1250	0.06666539	0.06591255	
1250.2	0.06692131	0.06591965	
1250.4	0.06687452	0.06592674	
1250.6	0.06676083	0.06593382	
1250.8	0.06731751	0.06594089	
1251	0.06729969	0.06594796	
1251.2	0.06736891	0.06595502	
1251.4	0.06736981	0.06596207	
1251.6	0.06719858	0.06596911	
1251.8	0.06709113	0.06597614	
1252	0.06666069	0.06598317	
1252.2	0.06646089	0.06599019	
1252.4	0.06622468	0.0659972	
1252.6	0.06664782	0.0660042	
1252.8	0.06655654	0.06601119	
1253	0.06641481	0.06601818	
1253.2	0.06656311	0.06602516	
1253.4	0.06662475	0.06603213	
1253.6	0.06599966	0.06603909	
1253.8	0.06565769	0.06604604	
1254	0.06530119	0.06605299	
1254.2	0.06544428	0.06605993	
1254.4	0.06568527	0.06606686	
1254.6	0.06557954	0.06607378	
1254.8	0.06608698	0.06608069	
1255	0.06620963	0.0660876	
1255.2	0.06641051	0.0660945	
1255.4	0.06587028	0.06610139	
1255.6	0.06572949	0.06610828	
1255.8	0.06581585	0.06611515	
1256	0.06551928	0.06612202	
1256.2	0.06544991	0.06612888	
1256.4	0.06546338	0.06613573	
1256.6	0.06586355	0.06614258	
1256.8	0.06549029	0.06614941	
1257	0.0652463	0.06615624	
1257.2	0.06572862	0.06616306	
1257.4	0.06548176	0.06616988	
1257.6	0.06550694	0.06617668	
1257.8	0.06536073	0.06618348	
1258	0.06509305	0.06619027	
1258.2	0.06511453	0.06619705	
1258.4	0.06503251	0.06620383	
1258.6	0.06507087	0.06621059	
1258.8	0.0653329	0.06621735	
1259	0.0658616	0.06622411	
1259.2	0.06661531	0.06623085	
1259.4	0.06635253	0.06623759	
1259.6	0.0667858	0.06624431	
1259.8	0.06698126	0.06625104	
1260	0.06605645	0.06625775	
1260.2	0.06606053	0.06626445	
1260.4	0.06633442	0.06627115	
1260.6	0.0666356	0.06627784	
1260.8	0.06680474	0.06628453	
1261	0.06759034	0.0662912	
1261.2	0.06800089	0.06629787	
1261.4	0.06748252	0.06630453	
1261.6	0.06792448	0.06631118	
1261.8	0.06811244	0.06631783	
1262	0.06810011	0.06632446	
1262.2	0.06835887	0.06633109	
1262.4	0.06823077	0.06633772	
1262.6	0.06830727	0.06634433	
1262.8	0.06842077	0.06635094	
1263	0.06896765	0.06635754	
1263.2	0.06909367	0.06636413	
1263.4	0.06864872	0.06637072	
1263.6	0.06835808	0.06637729	
1263.8	0.06721789	0.06638386	
1264	0.06652045	0.06639043	
1264.2	0.06676179	0.06639698	
1264.4	0.06651865	0.06640353	
1264.6	0.06638579	0.06641007	
1264.8	0.06608926	0.0664166	
1265	0.06613161	0.06642313	
1265.2	0.06577268	0.06642964	
1265.4	0.06595166	0.06643616	
1265.6	0.06651948	0.06644266	
1265.8	0.06717533	0.06644915	
1266	0.06719645	0.06645564	
1266.2	0.06710689	0.06646212	
1266.4	0.06711968	0.0664686	
1266.6	0.06709637	0.06647506	
1266.8	0.06780045	0.06648152	
1267	0.06815877	0.06648797	
1267.2	0.06739114	0.06649442	
1267.4	0.0671631	0.06650085	
1267.6	0.06687464	0.06650728	
1267.8	0.06676568	0.06651371	
1268	0.0670717	0.06652012	
1268.2	0.06722602	0.06652653	
1268.4	0.0669933	0.06653293	
1268.6	0.06672105	0.06653932	
1268.8	0.0667776	0.06654571	
1269	0.06692269	0.06655209	
1269.2	0.06658256	0.06655846	
1269.4	0.06665239	0.06656482	
1269.6	0.06676389	0.06657118	
1269.8	0.06684113	0.06657753	
1270	0.06653005	0.06658387	
1270.2	0.06624441	0.06659021	
1270.4	0.06612763	0.06659653	
1270.6	0.06612994	0.06660285	
1270.8	0.06656101	0.06660917	
1271	0.0660999	0.06661547	
1271.2	0.06578833	0.06662177	
1271.4	0.06682697	0.06662807	
1271.6	0.06692971	0.06663435	
1271.8	0.06692845	0.06664063	
1272	0.06707111	0.0666469	
1272.2	0.06758169	0.06665316	
1272.4	0.06823442	0.06665942	
1272.6	0.06823719	0.06666567	
1272.8	0.06875068	0.06667191	
1273	0.06910739	0.06667815	
1273.2	0.06912096	0.06668437	
1273.4	0.06934977	0.06669059	
1273.6	0.06943757	0.06669681	
1273.8	0.0691132	0.06670302	
1274	0.06843484	0.06670922	
1274.2	0.06769151	0.06671541	
1274.4	0.06794579	0.06672159	
1274.6	0.06797825	0.06672777	
1274.8	0.06717395	0.06673394	
1275	0.06674372	0.06674011	
1275.2	0.06658456	0.06674627	
1275.4	0.06581962	0.06675242	
1275.6	0.06481864	0.06675856	
1275.8	0.06466398	0.0667647	
1276	0.06506989	0.06677083	
1276.2	0.06586042	0.06677695	
1276.4	0.06603791	0.06678307	
1276.6	0.06629391	0.06678917	
1276.8	0.06643478	0.06679528	
1277	0.06667837	0.06680137	
1277.2	0.06630928	0.06680746	
1277.4	0.06649843	0.06681354	
1277.6	0.06671501	0.06681961	
1277.8	0.06633978	0.06682568	
1278	0.06646679	0.06683174	
1278.2	0.06692381	0.0668378	
1278.4	0.06753596	0.06684384	
1278.6	0.06710126	0.06684988	
1278.8	0.0670125	0.06685591	
1279	0.06704416	0.06686194	
1279.2	0.06719533	0.06686796	
1279.4	0.06697312	0.06687397	
1279.6	0.06692356	0.06687998	
1279.8	0.06712717	0.06688598	
1280	0.06724358	0.06689197	
1280.2	0.06719632	0.06689795	
1280.4	0.06669597	0.06690393	
1280.6	0.06703592	0.0669099	
1280.8	0.06669459	0.06691587	
1281	0.06672568	0.06692183	
1281.2	0.06641757	0.06692778	
1281.4	0.06635086	0.06693372	
1281.6	0.06586894	0.06693966	
1281.8	0.06558563	0.06694559	
1282	0.06603492	0.06695151	
1282.2	0.06628863	0.06695743	
1282.4	0.06634847	0.06696334	
1282.6	0.0665566	0.06696925	
1282.8	0.06638767	0.06697514	
1283	0.06653063	0.06698103	
1283.2	0.06685235	0.06698692	
1283.4	0.0668027	0.06699279	
1283.6	0.06696726	0.06699867	
1283.8	0.06659981	0.06700453	
1284	0.06666699	0.06701039	
1284.2	0.06663637	0.06701624	
1284.4	0.06660258	0.06702208	
1284.6	0.06712202	0.06702792	
1284.8	0.06747031	0.06703375	
1285	0.06708074	0.06703957	
1285.2	0.06713266	0.06704539	
1285.4	0.06713039	0.0670512	
1285.6	0.06676114	0.067057	
1285.8	0.067379	0.0670628	
1286	0.067686	0.06706859	
1286.2	0.06784753	0.06707438	
1286.4	0.06777576	0.06708015	
1286.6	0.06830233	0.06708593	
1286.8	0.06802231	0.06709169	
1287	0.06808902	0.06709745	
1287.2	0.06812593	0.0671032	
1287.4	0.06894429	0.06710895	
1287.6	0.06894652	0.06711468	
1287.8	0.0681956	0.06712042	
1288	0.06811286	0.06712614	
1288.2	0.06832068	0.06713186	
1288.4	0.06832736	0.06713757	
1288.6	0.06821128	0.06714328	
1288.8	0.06815605	0.06714898	
1289	0.06768636	0.06715467	
1289.2	0.06816259	0.06716036	
1289.4	0.06791118	0.06716604	
1289.6	0.06761478	0.06717171	
1289.8	0.06813487	0.06717738	
1290	0.068036	0.06718304	
1290.2	0.06822302	0.06718869	
1290.4	0.06840116	0.06719434	
1290.6	0.0685727	0.06719998	
1290.8	0.06850134	0.06720562	
1291	0.06796651	0.06721125	
1291.2	0.06814166	0.06721687	
1291.4	0.06856907	0.06722248	
1291.6	0.06818417	0.06722809	
1291.8	0.06816925	0.0672337	
1292	0.06792141	0.06723929	
1292.2	0.06763364	0.06724488	
1292.4	0.06699498	0.06725047	
1292.6	0.06668108	0.06725605	
1292.8	0.06722778	0.06726162	
1293	0.06754673	0.06726718	
1293.2	0.06753389	0.06727274	
1293.4	0.06757477	0.06727829	
1293.6	0.06821659	0.06728384	
1293.8	0.06905811	0.06728938	
1294	0.06937487	0.06729491	
1294.2	0.06970401	0.06730044	
1294.4	0.06956483	0.06730596	
1294.6	0.06954143	0.06731147	
1294.8	0.06925345	0.06731698	
1295	0.06874912	0.06732249	
1295.2	0.06867031	0.06732798	
1295.4	0.06851212	0.06733347	
1295.6	0.06772906	0.06733895	
1295.8	0.0671189	0.06734443	
1296	0.06617523	0.0673499	
1296.2	0.06579575	0.06735537	
1296.4	0.0655903	0.06736083	
1296.6	0.06581534	0.06736628	
1296.8	0.06661802	0.06737172	
1297	0.06671684	0.06737716	
1297.2	0.06696995	0.0673826	
1297.4	0.06738648	0.06738802	
1297.6	0.06825546	0.06739345	
1297.8	0.06872997	0.06739886	
1298	0.06925916	0.06740427	
1298.2	0.06970272	0.06740967	
1298.4	0.06921306	0.06741507	
1298.6	0.0689168	0.06742046	
1298.8	0.06893444	0.06742584	
1299	0.06883334	0.06743122	
1299.2	0.06821414	0.0674366	
1299.4	0.06752672	0.06744196	
1299.6	0.06715215	0.06744732	
1299.8	0.06720707	0.06745268	
1300	0.06708092	0.06745802	
1300.2	0.0667366	0.06746337	
1300.4	0.06664481	0.0674687	
1300.6	0.06738339	0.06747403	
1300.8	0.06767597	0.06747935	
1301	0.06773271	0.06748467	
1301.2	0.06745397	0.06748998	
1301.4	0.0670161	0.06749529	
1301.6	0.06798627	0.06750059	
1301.8	0.06812916	0.06750588	
1302	0.06872914	0.06751117	
1302.2	0.06898266	0.06751645	
1302.4	0.06872539	0.06752173	
1302.6	0.06867253	0.067527	
1302.8	0.06840026	0.06753226	
1303	0.0679439	0.06753752	
1303.2	0.06805515	0.06754277	
1303.4	0.06798257	0.06754801	
1303.6	0.06863011	0.06755325	
1303.8	0.06865461	0.06755849	
1304	0.0685224	0.06756371	
1304.2	0.06837639	0.06756894	
1304.4	0.06877292	0.06757415	
1304.6	0.06904135	0.06757936	
1304.8	0.06860076	0.06758457	
1305	0.06832587	0.06758976	
1305.2	0.06796892	0.06759496	
1305.4	0.06816541	0.06760014	
1305.6	0.06876045	0.06760532	
1305.8	0.06899704	0.0676105	
1306	0.06956176	0.06761566	
1306.2	0.06985994	0.06762083	
1306.4	0.06963771	0.06762598	
1306.6	0.06946485	0.06763114	
1306.8	0.06881163	0.06763628	
1307	0.06915598	0.06764142	
1307.2	0.06960501	0.06764655	
1307.4	0.06899563	0.06765168	
1307.6	0.06882799	0.0676568	
1307.8	0.06845913	0.06766192	
1308	0.06871372	0.06766703	
1308.2	0.06861329	0.06767213	
1308.4	0.0684116	0.06767723	
1308.6	0.0685286	0.06768232	
1308.8	0.06792628	0.06768741	
1309	0.06772638	0.06769249	
1309.2	0.06777663	0.06769757	
1309.4	0.06758944	0.06770264	
1309.6	0.0683157	0.0677077	
1309.8	0.0685836	0.06771276	
1310	0.06874814	0.06771781	
1310.2	0.06931982	0.06772286	
1310.4	0.06967801	0.0677279	
1310.6	0.06997749	0.06773293	
1310.8	0.06962428	0.06773796	
1311	0.0703861	0.06774299	
1311.2	0.07013861	0.067748	
1311.4	0.0698688	0.06775302	
1311.6	0.06945085	0.06775802	
1311.8	0.06921613	0.06776302	
1312	0.06936993	0.06776802	
1312.2	0.069157	0.06777301	
1312.4	0.06868079	0.06777799	
1312.6	0.06863945	0.06778297	
1312.8	0.06824384	0.06778794	
1313	0.06848629	0.06779291	
1313.2	0.06836454	0.06779787	
1313.4	0.0684228	0.06780283	
1313.6	0.06858508	0.06780778	
1313.8	0.06845484	0.06781272	
1314	0.06856233	0.06781766	
1314.2	0.06884659	0.06782259	
1314.4	0.06921936	0.06782752	
1314.6	0.06904651	0.06783244	
1314.8	0.06913229	0.06783736	
1315	0.06949678	0.06784227	
1315.2	0.06911132	0.06784717	
1315.4	0.06882073	0.06785207	
1315.6	0.06843767	0.06785697	
1315.8	0.06809473	0.06786186	
1316	0.0682397	0.06786674	
1316.2	0.06817103	0.06787162	
1316.4	0.06763249	0.06787649	
1316.6	0.068047	0.06788136	
1316.8	0.068277	0.06788622	
1317	0.06874301	0.06789107	
1317.2	0.06880862	0.06789592	
1317.4	0.06901572	0.06790076	
1317.6	0.06896955	0.0679056	
1317.8	0.06902791	0.06791044	
1318	0.06957003	0.06791526	
1318.2	0.06996321	0.06792009	
1318.4	0.07034225	0.0679249	
1318.6	0.07023739	0.06792971	
1318.8	0.07068931	0.06793452	
1319	0.07065836	0.06793932	
1319.2	0.07054939	0.06794412	
1319.4	0.07022864	0.0679489	
1319.6	0.06961041	0.06795369	
1319.8	0.06898571	0.06795847	
1320	0.06850094	0.06796324	
1320.2	0.06848914	0.06796801	
1320.4	0.06841952	0.06797277	
1320.6	0.06844154	0.06797753	
1320.8	0.06804628	0.06798228	
1321	0.06777503	0.06798702	
1321.2	0.06782376	0.06799177	
1321.4	0.06764373	0.0679965	
1321.6	0.06788558	0.06800123	
1321.8	0.0682892	0.06800596	
1322	0.06910222	0.06801067	
1322.2	0.06926516	0.06801539	
1322.4	0.06941994	0.0680201	
1322.6	0.0695941	0.0680248	
1322.8	0.07015243	0.0680295	
1323	0.07001979	0.06803419	
1323.2	0.07042179	0.06803888	
1323.4	0.06991191	0.06804356	
1323.6	0.06959423	0.06804823	
1323.8	0.0696633	0.06805291	
1324	0.06985529	0.06805757	
1324.2	0.07022562	0.06806223	
1324.4	0.07041476	0.06806689	
1324.6	0.07012111	0.06807154	
1324.8	0.06983332	0.06807618	
1325	0.06959693	0.06808082	
1325.2	0.07004122	0.06808546	
1325.4	0.06987709	0.06809008	
1325.6	0.07028073	0.06809471	
1325.8	0.07016355	0.06809933	
1326	0.0704319	0.06810394	
1326.2	0.07039807	0.06810855	
1326.4	0.07023033	0.06811315	
1326.6	0.06981883	0.06811775	
1326.8	0.06997404	0.06812234	
1327	0.06913585	0.06812693	
1327.2	0.06878266	0.06813151	
1327.4	0.06789182	0.06813608	
1327.6	0.06786169	0.06814065	
1327.8	0.06796577	0.06814522	
1328	0.06837236	0.06814978	
1328.2	0.06811609	0.06815434	
1328.4	0.0682718	0.06815889	
1328.6	0.06798428	0.06816343	
1328.8	0.06796105	0.06816797	
1329	0.06823928	0.06817251	
1329.2	0.06857786	0.06817704	
1329.4	0.06864961	0.06818156	
1329.6	0.06906226	0.06818608	
1329.8	0.06938478	0.0681906	
1330	0.06953591	0.06819511	
1330.2	0.06949267	0.06819961	
1330.4	0.06988479	0.06820411	
1330.6	0.06989028	0.0682086	
1330.8	0.06982652	0.06821309	
1331	0.06929601	0.06821758	
1331.2	0.06937131	0.06822205	
1331.4	0.06969728	0.06822653	
1331.6	0.06983972	0.068231	
1331.8	0.07001248	0.06823546	
1332	0.07026341	0.06823992	
1332.2	0.06990378	0.06824437	
1332.4	0.06981816	0.06824882	
1332.6	0.06986355	0.06825326	
1332.8	0.07007675	0.0682577	
1333	0.07034949	0.06826213	
1333.2	0.07025805	0.06826656	
1333.4	0.0706071	0.06827099	
1333.6	0.07118285	0.0682754	
1333.8	0.07139522	0.06827982	
1334	0.07129969	0.06828422	
1334.2	0.07187252	0.06828863	
1334.4	0.07217296	0.06829303	
1334.6	0.0721107	0.06829742	
1334.8	0.07213625	0.06830181	
1335	0.0721517	0.06830619	
1335.2	0.07188858	0.06831057	
1335.4	0.07188371	0.06831494	
1335.6	0.07172598	0.06831931	
1335.8	0.07105776	0.06832367	
1336	0.07092704	0.06832803	
1336.2	0.07016602	0.06833238	
1336.4	0.07007186	0.06833673	
1336.6	0.06956328	0.06834107	
1336.8	0.06903678	0.06834541	
1337	0.06898394	0.06834975	
1337.2	0.06843674	0.06835407	
1337.4	0.06886962	0.0683584	
1337.6	0.06873574	0.06836272	
1337.8	0.06873399	0.06836703	
1338	0.06879977	0.06837134	
1338.2	0.06914248	0.06837564	
1338.4	0.06956658	0.06837994	
1338.6	0.06973748	0.06838424	
1338.8	0.07008007	0.06838852	
1339	0.0703305	0.06839281	
1339.2	0.07042868	0.06839709	
1339.4	0.07051724	0.06840136	
1339.6	0.07070287	0.06840563	
1339.8	0.06961565	0.0684099	
1340	0.06950358	0.06841416	
1340.2	0.06919457	0.06841841	
1340.4	0.06930951	0.06842266	
1340.6	0.06850703	0.06842691	
1340.8	0.06841541	0.06843115	
1341	0.06836863	0.06843539	
1341.2	0.06832941	0.06843962	
1341.4	0.06882687	0.06844384	
1341.6	0.06837685	0.06844807	
1341.8	0.06887148	0.06845228	
1342	0.06922157	0.06845649	
1342.2	0.07004268	0.0684607	
1342.4	0.07003481	0.0684649	
1342.6	0.07010509	0.0684691	
1342.8	0.07026838	0.06847329	
1343	0.0707651	0.06847748	
1343.2	0.07057906	0.06848166	
1343.4	0.07083578	0.06848584	
1343.6	0.0712339	0.06849002	
1343.8	0.0706766	0.06849419	
1344	0.07090887	0.06849835	
1344.2	0.07166992	0.06850251	
1344.4	0.07182308	0.06850667	
1344.6	0.07146118	0.06851082	
1344.8	0.07225069	0.06851496	
1345	0.07265723	0.0685191	
1345.2	0.07272087	0.06852324	
1345.4	0.07251983	0.06852737	
1345.6	0.07201649	0.0685315	
1345.8	0.07229684	0.06853562	
1346	0.07199116	0.06853973	
1346.2	0.07145045	0.06854385	
1346.4	0.07066599	0.06854795	
1346.6	0.07047369	0.06855206	
1346.8	0.07006035	0.06855616	
1347	0.07038022	0.06856025	
1347.2	0.07030197	0.06856434	
1347.4	0.07054442	0.06856842	
1347.6	0.07004851	0.0685725	
1347.8	0.07009294	0.06857658	
1348	0.07037788	0.06858065	
1348.2	0.07045825	0.06858472	
1348.4	0.07014905	0.06858878	
1348.6	0.07032445	0.06859283	
1348.8	0.0708633	0.06859689	
1349	0.0702913	0.06860093	
1349.2	0.06969259	0.06860498	
1349.4	0.06992685	0.06860902	
1349.6	0.06922598	0.06861305	
1349.8	0.06942589	0.06861708	
1350	0.06888928	0.0686211	
1350.2	0.06855086	0.06862512	
1350.4	0.06845296	0.06862914	
1350.6	0.06876262	0.06863315	
1350.8	0.06932191	0.06863716	
1351	0.06956408	0.06864116	
1351.2	0.06965039	0.06864516	
1351.4	0.06989538	0.06864915	
1351.6	0.06979115	0.06865314	
1351.8	0.07031868	0.06865712	
1352	0.07071018	0.0686611	
1352.2	0.0706233	0.06866507	
1352.4	0.07084204	0.06866904	
1352.6	0.07036671	0.06867301	
1352.8	0.06995232	0.06867697	
1353	0.0694199	0.06868093	
1353.2	0.06953571	0.06868488	
1353.4	0.07003593	0.06868883	
1353.6	0.07012859	0.06869277	
1353.8	0.0704081	0.06869671	
1354	0.07020591	0.06870064	
1354.2	0.0701868	0.06870457	
1354.4	0.0703325	0.0687085	
1354.6	0.07094651	0.06871242	
1354.8	0.07100913	0.06871634	
1355	0.07073235	0.06872025	
1355.2	0.07107663	0.06872415	
1355.4	0.07116802	0.06872806	
1355.6	0.07079272	0.06873196	
1355.8	0.07085748	0.06873585	
1356	0.07133692	0.06873974	
1356.2	0.07118337	0.06874363	
1356.4	0.07161764	0.06874751	
1356.6	0.07131152	0.06875138	
1356.8	0.07150255	0.06875525	
1357	0.07109304	0.06875912	
1357.2	0.07166807	0.06876299	
1357.4	0.07217021	0.06876684	
1357.6	0.07206682	0.0687707	
1357.8	0.07150411	0.06877455	
1358	0.07139439	0.06877839	
1358.2	0.07137607	0.06878224	
1358.4	0.07122049	0.06878607	
1358.6	0.07103052	0.06878991	
1358.8	0.07044956	0.06879373	
1359	0.07011823	0.06879756	
1359.2	0.06951841	0.06880138	
1359.4	0.06928066	0.06880519	
1359.6	0.06872967	0.068809	
1359.8	0.06867488	0.06881281	
1360	0.06884154	0.06881661	
1360.2	0.06934957	0.06882041	
1360.4	0.07005419	0.0688242	
1360.6	0.06972687	0.06882799	
1360.8	0.06985515	0.06883178	
1361	0.07003228	0.06883556	
1361.2	0.07092511	0.06883933	
1361.4	0.07099949	0.06884311	
1361.6	0.07028873	0.06884687	
1361.8	0.07039084	0.06885064	
1362	0.07051191	0.0688544	
1362.2	0.07101069	0.06885815	
1362.4	0.07119589	0.0688619	
1362.6	0.07144286	0.06886565	
1362.8	0.07130158	0.06886939	
1363	0.07118048	0.06887313	
1363.2	0.07137553	0.06887686	
1363.4	0.07165967	0.06888059	
1363.6	0.07138332	0.06888432	
1363.8	0.07144058	0.06888804	
1364	0.07115042	0.06889176	
1364.2	0.07109877	0.06889547	
1364.4	0.07069001	0.06889918	
1364.6	0.07024111	0.06890288	
1364.8	0.07069363	0.06890658	
1365	0.07100949	0.06891028	
1365.2	0.07089332	0.06891397	
1365.4	0.0704674	0.06891765	
1365.6	0.07027453	0.06892134	
1365.8	0.07047068	0.06892502	
1366	0.07047741	0.06892869	
1366.2	0.07081763	0.06893236	
1366.4	0.07072401	0.06893603	
1366.6	0.07068846	0.06893969	
1366.8	0.07097206	0.06894335	
1367	0.07142944	0.068947	
1367.2	0.07159279	0.06895065	
1367.4	0.07184166	0.0689543	
1367.6	0.07244706	0.06895794	
1367.8	0.07254413	0.06896158	
1368	0.07212543	0.06896521	
1368.2	0.07203199	0.06896884	
1368.4	0.07276317	0.06897246	
1368.6	0.07321211	0.06897608	
1368.8	0.07363266	0.0689797	
1369	0.07383505	0.06898331	
1369.2	0.07404065	0.06898692	
1369.4	0.07392856	0.06899053	
1369.6	0.07371579	0.06899413	
1369.8	0.07343483	0.06899772	
1370	0.07309974	0.06900132	
1370.2	0.07244383	0.0690049	
1370.4	0.07206187	0.06900849	
1370.6	0.07185226	0.06901207	
1370.8	0.07225032	0.06901564	
1371	0.07205379	0.06901921	
1371.2	0.07193786	0.06902278	
1371.4	0.07258037	0.06902635	
1371.6	0.07261696	0.06902991	
1371.8	0.07247265	0.06903346	
1372	0.0724054	0.06903701	
1372.2	0.07217992	0.06904056	
1372.4	0.07241094	0.0690441	
1372.6	0.07203975	0.06904764	
1372.8	0.07124905	0.06905118	
1373	0.07163548	0.06905471	
1373.2	0.07127707	0.06905824	
1373.4	0.07126182	0.06906176	
1373.6	0.07129233	0.06906528	
1373.8	0.07129481	0.0690688	
1374	0.0711875	0.06907231	
1374.2	0.07113768	0.06907581	
1374.4	0.07134342	0.06907932	
1374.6	0.07138472	0.06908282	
1374.8	0.07153427	0.06908631	
1375	0.07138223	0.0690898	
1375.2	0.07138745	0.06909329	
1375.4	0.07129512	0.06909677	
1375.6	0.07095128	0.06910025	
1375.8	0.07122133	0.06910373	
1376	0.07096695	0.0691072	
1376.2	0.07077684	0.06911067	
1376.4	0.07065005	0.06911413	
1376.6	0.07078541	0.06911759	
1376.8	0.0708609	0.06912105	
1377	0.07190035	0.0691245	
1377.2	0.07188521	0.06912795	
1377.4	0.07198768	0.06913139	
1377.6	0.07181006	0.06913483	
1377.8	0.07165583	0.06913827	
1378	0.07210623	0.0691417	
1378.2	0.07150925	0.06914513	
1378.4	0.07120727	0.06914855	
1378.6	0.07173942	0.06915197	
1378.8	0.07141472	0.06915539	
1379	0.0714605	0.0691588	
1379.2	0.07104146	0.06916221	
1379.4	0.07129255	0.06916562	
1379.6	0.07163336	0.06916902	
1379.8	0.07224313	0.06917242	
1380	0.07219247	0.06917581	
1380.2	0.07242763	0.0691792	
1380.4	0.07266938	0.06918259	
1380.6	0.07322314	0.06918597	
1380.8	0.07334544	0.06918935	
1381	0.07270842	0.06919272	
1381.2	0.07254455	0.06919609	
1381.4	0.07245023	0.06919946	
1381.6	0.07260999	0.06920282	
1381.8	0.07252622	0.06920618	
1382	0.07286212	0.06920954	
1382.2	0.07227417	0.06921289	
1382.4	0.07303065	0.06921623	
1382.6	0.07352167	0.06921958	
1382.8	0.07246797	0.06922292	
1383	0.0724526	0.06922625	
1383.2	0.07207742	0.06922959	
1383.4	0.07211681	0.06923292	
1383.6	0.07186616	0.06923624	
1383.8	0.07148756	0.06923956	
1384	0.07110812	0.06924288	
1384.2	0.0710339	0.06924619	
1384.4	0.07094944	0.0692495	
1384.6	0.07053276	0.06925281	
1384.8	0.07011219	0.06925611	
1385	0.07020096	0.06925941	
1385.2	0.07087436	0.0692627	
1385.4	0.07129238	0.06926599	
1385.6	0.07089056	0.06926928	
1385.8	0.07101301	0.06927257	
1386	0.07155448	0.06927584	
1386.2	0.07187056	0.06927912	
1386.4	0.07246366	0.06928239	
1386.6	0.07283542	0.06928566	
1386.8	0.07239554	0.06928893	
1387	0.07299255	0.06929219	
1387.2	0.07321715	0.06929545	
1387.4	0.07327114	0.0692987	
1387.6	0.0732058	0.06930195	
1387.8	0.07305488	0.0693052	
1388	0.07329085	0.06930844	
1388.2	0.07357778	0.06931168	
1388.4	0.07325903	0.06931491	
1388.6	0.07300743	0.06931814	
1388.8	0.07345978	0.06932137	
1389	0.0735314	0.0693246	
1389.2	0.07311987	0.06932782	
1389.4	0.07297046	0.06933103	
1389.6	0.07259462	0.06933425	
1389.8	0.0727218	0.06933746	
1390	0.07268158	0.06934066	
1390.2	0.07254132	0.06934387	
1390.4	0.07246846	0.06934706	
1390.6	0.07286156	0.06935026	
1390.8	0.07228515	0.06935345	
1391	0.07241014	0.06935664	
1391.2	0.07228946	0.06935982	
1391.4	0.07136275	0.069363	
1391.6	0.07122062	0.06936618	
1391.8	0.07101619	0.06936935	
1392	0.0708654	0.06937252	
1392.2	0.07103026	0.06937569	
1392.4	0.07072138	0.06937885	
1392.6	0.07105182	0.06938201	
1392.8	0.07148738	0.06938517	
1393	0.07143487	0.06938832	
1393.2	0.071504	0.06939147	
1393.4	0.07169553	0.06939461	
1393.6	0.07173116	0.06939775	
1393.8	0.07164645	0.06940089	
1394	0.07145908	0.06940402	
1394.2	0.07176426	0.06940715	
1394.4	0.07251988	0.06941028	
1394.6	0.0727529	0.0694134	
1394.8	0.0727822	0.06941652	
1395	0.07314781	0.06941964	
1395.2	0.0731181	0.06942275	
1395.4	0.07286459	0.06942586	
1395.6	0.07365943	0.06942897	
1395.8	0.0736094	0.06943207	
1396	0.07371747	0.06943517	
1396.2	0.07425186	0.06943826	
1396.4	0.07440791	0.06944135	
1396.6	0.07503605	0.06944444	
1396.8	0.0748658	0.06944753	
1397	0.07459342	0.06945061	
1397.2	0.07429029	0.06945369	
1397.4	0.07432599	0.06945676	
1397.6	0.07373835	0.06945983	
1397.8	0.07310106	0.0694629	
1398	0.07257709	0.06946596	
1398.2	0.07247871	0.06946902	
1398.4	0.07237957	0.06947208	
1398.6	0.07223088	0.06947513	
1398.8	0.07224344	0.06947818	
1399	0.07269889	0.06948123	
1399.2	0.07255028	0.06948427	
1399.4	0.07250201	0.06948731	
1399.6	0.07280177	0.06949034	
1399.8	0.07250711	0.06949338	
1400	0.07242068	0.0694964	
1400.2	0.07301408	0.06949943	
1400.4	0.07356366	0.06950245	
1400.6	0.07367413	0.06950547	
1400.8	0.07319114	0.06950849	
1401	0.07358831	0.0695115	
1401.2	0.07372603	0.06951451	
1401.4	0.07403216	0.06951751	
1401.6	0.07373126	0.06952051	
1401.8	0.07268081	0.06952351	
1402	0.07219504	0.0695265	
1402.2	0.07195955	0.0695295	
1402.4	0.072126	0.06953248	
1402.6	0.07209963	0.06953547	
1402.8	0.07229355	0.06953845	
1403	0.07254748	0.06954143	
1403.2	0.07262794	0.0695444	
1403.4	0.07243158	0.06954737	
1403.6	0.07193495	0.06955034	
1403.8	0.0719482	0.0695533	
1404	0.07214441	0.06955626	
1404.2	0.07257307	0.06955922	
1404.4	0.07238807	0.06956218	
1404.6	0.07249601	0.06956513	
1404.8	0.07205612	0.06956807	
1405	0.07291967	0.06957102	
1405.2	0.07272297	0.06957396	
1405.4	0.0733437	0.06957689	
1405.6	0.07316141	0.06957983	
1405.8	0.07190022	0.06958276	
1406	0.07213888	0.06958569	
1406.2	0.07225831	0.06958861	
1406.4	0.07212288	0.06959153	
1406.6	0.07186475	0.06959445	
1406.8	0.07276885	0.06959736	
1407	0.07274247	0.06960027	
1407.2	0.0732132	0.06960318	
1407.4	0.07310864	0.06960608	
1407.6	0.07308605	0.06960899	
1407.8	0.07337255	0.06961188	
1408	0.0734285	0.06961478	
1408.2	0.07358593	0.06961767	
1408.4	0.07386446	0.06962056	
1408.6	0.07406829	0.06962344	
1408.8	0.07348981	0.06962632	
1409	0.07457875	0.0696292	
1409.2	0.07420422	0.06963207	
1409.4	0.07480219	0.06963494	
1409.6	0.07411431	0.06963781	
1409.8	0.07352375	0.06964068	
1410	0.07344231	0.06964354	
1410.2	0.07289964	0.0696464	
1410.4	0.07239204	0.06964925	
1410.6	0.0721829	0.0696521	
1410.8	0.07233927	0.06965495	
1411	0.07171196	0.0696578	
1411.2	0.07140444	0.06966064	
1411.4	0.07113835	0.06966348	
1411.6	0.0710031	0.06966631	
1411.8	0.07118775	0.06966915	
1412	0.07139601	0.06967197	
1412.2	0.07173693	0.0696748	
1412.4	0.07272153	0.06967762	
1412.6	0.07291271	0.06968044	
1412.8	0.07321015	0.06968326	
1413	0.07355895	0.06968607	
1413.2	0.07422952	0.06968888	
1413.4	0.07466461	0.06969169	
1413.6	0.07441449	0.06969449	
1413.8	0.07451121	0.06969729	
1414	0.07392529	0.06970009	
1414.2	0.0741109	0.06970288	
1414.4	0.07449827	0.06970567	
1414.6	0.074159	0.06970846	
1414.8	0.07437728	0.06971125	
1415	0.07456236	0.06971403	
1415.2	0.07417054	0.06971681	
1415.4	0.07385441	0.06971958	
1415.6	0.07420002	0.06972235	
1415.8	0.07519014	0.06972512	
1416	0.0747124	0.06972789	
1416.2	0.0750165	0.06973065	
1416.4	0.07561997	0.06973341	
1416.6	0.07541177	0.06973616	
1416.8	0.07556116	0.06973892	
1417	0.07564319	0.06974167	
1417.2	0.07635526	0.06974441	
1417.4	0.07566343	0.06974716	
1417.6	0.07590532	0.0697499	
1417.8	0.07540396	0.06975263	
1418	0.07551699	0.06975537	
1418.2	0.07572043	0.0697581	
1418.4	0.07568219	0.06976083	
1418.6	0.07519821	0.06976355	
1418.8	0.07539958	0.06976628	
1419	0.07514679	0.06976899	
1419.2	0.0739011	0.06977171	
1419.4	0.07346549	0.06977442	
1419.6	0.07377917	0.06977713	
1419.8	0.07305446	0.06977984	
1420	0.07173272	0.06978254	
1420.2	0.07166995	0.06978524	
1420.4	0.07207302	0.06978794	
1420.6	0.07204769	0.06979063	
1420.8	0.0719107	0.06979332	
1421	0.07189178	0.06979601	
1421.2	0.07181612	0.0697987	
1421.4	0.07162941	0.06980138	
1421.6	0.07199945	0.06980406	
1421.8	0.07190914	0.06980673	
1422	0.07246426	0.06980941	
1422.2	0.07217607	0.06981208	
1422.4	0.07222108	0.06981474	
1422.6	0.07270646	0.06981741	
1422.8	0.07302258	0.06982007	
1423	0.07362359	0.06982272	
1423.2	0.07350881	0.06982538	
1423.4	0.07370133	0.06982803	
1423.6	0.07374167	0.06983068	
1423.8	0.07369845	0.06983332	
1424	0.07407566	0.06983597	
1424.2	0.0747659	0.06983861	
1424.4	0.07535205	0.06984124	
1424.6	0.0754287	0.06984388	
1424.8	0.07485978	0.06984651	
1425	0.07447052	0.06984913	
1425.2	0.07407951	0.06985176	
1425.4	0.07410236	0.06985438	
1425.6	0.07380646	0.069857	
1425.8	0.07428246	0.06985961	
1426	0.07388627	0.06986223	
1426.2	0.07360886	0.06986484	
1426.4	0.07327293	0.06986744	
1426.6	0.07379871	0.06987005	
1426.8	0.07360462	0.06987265	
1427	0.07363923	0.06987525	
1427.2	0.07341947	0.06987784	
1427.4	0.07377806	0.06988043	
1427.6	0.07443571	0.06988302	
1427.8	0.07461742	0.06988561	
1428	0.07442211	0.06988819	
1428.2	0.07482481	0.06989077	
1428.4	0.07450926	0.06989335	
1428.6	0.07430709	0.06989592	
1428.8	0.07349335	0.06989849	
1429	0.07318258	0.06990106	
1429.2	0.07327411	0.06990363	
1429.4	0.07331379	0.06990619	
1429.6	0.073238	0.06990875	
1429.8	0.0733777	0.06991131	
1430	0.07265727	0.06991386	
1430.2	0.07287474	0.06991641	
1430.4	0.07253263	0.06991896	
1430.6	0.07271652	0.06992151	
1430.8	0.07278737	0.06992405	
1431	0.07326169	0.06992659	
1431.2	0.07340016	0.06992912	
1431.4	0.07357079	0.06993166	
1431.6	0.0732299	0.06993419	
1431.8	0.0726965	0.06993672	
1432	0.07336797	0.06993924	
1432.2	0.07359221	0.06994176	
1432.4	0.07361734	0.06994428	
1432.6	0.07355601	0.0699468	
1432.8	0.0730721	0.06994931	
1433	0.07272515	0.06995182	
1433.2	0.07259508	0.06995433	
1433.4	0.07311568	0.06995684	
1433.6	0.0732254	0.06995934	
1433.8	0.07326568	0.06996184	
1434	0.07340184	0.06996433	
1434.2	0.07367672	0.06996683	
1434.4	0.07424101	0.06996932	
1434.6	0.07464802	0.06997181	
1434.8	0.07476205	0.06997429	
1435	0.07435217	0.06997677	
1435.2	0.07391683	0.06997925	
1435.4	0.07397748	0.06998173	
1435.6	0.07418636	0.0699842	
1435.8	0.07463794	0.06998668	
1436	0.07518776	0.06998914	
1436.2	0.07528726	0.06999161	
1436.4	0.07541703	0.06999407	
1436.6	0.075313	0.06999653	
1436.8	0.07532711	0.06999899	
1437	0.07518448	0.07000144	
1437.2	0.07565507	0.07000389	
1437.4	0.07637159	0.07000634	
1437.6	0.07613435	0.07000879	
1437.8	0.07642183	0.07001123	
1438	0.07658739	0.07001367	
1438.2	0.07690538	0.07001611	
1438.4	0.0776687	0.07001855	
1438.6	0.07727855	0.07002098	
1438.8	0.07741115	0.07002341	
1439	0.07698327	0.07002583	
1439.2	0.0770191	0.07002826	
1439.4	0.07620509	0.07003068	
1439.6	0.07591352	0.0700331	
1439.8	0.07556971	0.07003551	
1440	0.07470397	0.07003792	
1440.2	0.0745689	0.07004033	
1440.4	0.07404376	0.07004274	
1440.6	0.07376365	0.07004515	
1440.8	0.07335925	0.07004755	
1441	0.07266295	0.07004995	
1441.2	0.07287913	0.07005234	
1441.4	0.07271078	0.07005474	
1441.6	0.07268561	0.07005713	
1441.8	0.07323132	0.07005952	
1442	0.07373437	0.0700619	
1442.2	0.0743911	0.07006428	
1442.4	0.07448618	0.07006666	
1442.6	0.07434797	0.07006904	
1442.8	0.07473611	0.07007142	
1443	0.07440703	0.07007379	
1443.2	0.07477625	0.07007616	
1443.4	0.07465223	0.07007852	
1443.6	0.07496632	0.07008089	
1443.8	0.07524104	0.07008325	
1444	0.0746385	0.07008561	
1444.2	0.07456656	0.07008796	
1444.4	0.07437332	0.07009032	
1444.6	0.07409341	0.07009267	
1444.8	0.07411601	0.07009502	
1445	0.07349709	0.07009736	
1445.2	0.07361731	0.0700997	
1445.4	0.07318829	0.07010204	
1445.6	0.07304135	0.07010438	
1445.8	0.07276679	0.07010671	
1446	0.07284558	0.07010905	
1446.2	0.07238764	0.07011138	
1446.4	0.071699	0.0701137	
1446.6	0.07202226	0.07011603	
1446.8	0.0724491	0.07011835	
1447	0.073125	0.07012067	
1447.2	0.0737135	0.07012298	
1447.4	0.07422718	0.0701253	
1447.6	0.0748267	0.07012761	
1447.8	0.0753918	0.07012991	
1448	0.07518626	0.07013222	
1448.2	0.07533147	0.07013452	
1448.4	0.07555921	0.07013682	
1448.6	0.07531576	0.07013912	
1448.8	0.07524768	0.07014142	
1449	0.0745163	0.07014371	
1449.2	0.07424435	0.070146	
1449.4	0.07334562	0.07014828	
1449.6	0.07289212	0.07015057	
1449.8	0.07260045	0.07015285	
1450	0.07251813	0.07015513	
1450.2	0.07278043	0.07015741	
1450.4	0.0731526	0.07015968	
1450.6	0.07347407	0.07016195	
1450.8	0.07365587	0.07016422	
1451	0.074091	0.07016649	
1451.2	0.07437597	0.07016875	
1451.4	0.07497279	0.07017101	
1451.6	0.07574685	0.07017327	
1451.8	0.07555964	0.07017553	
1452	0.07539833	0.07017778	
1452.2	0.07543907	0.07018003	
1452.4	0.0758366	0.07018228	
1452.6	0.07592851	0.07018453	
1452.8	0.07588943	0.07018677	
1453	0.07577206	0.07018901	
1453.2	0.07534065	0.07019125	
1453.4	0.07491233	0.07019349	
1453.6	0.07510658	0.07019572	
1453.8	0.07519785	0.07019795	
1454	0.0755661	0.07020018	
1454.2	0.07588548	0.07020241	
1454.4	0.07569316	0.07020463	
1454.6	0.07551967	0.07020685	
1454.8	0.07516317	0.07020907	
1455	0.07496174	0.07021128	
1455.2	0.0748471	0.0702135	
1455.4	0.07464874	0.07021571	
1455.6	0.07479293	0.07021791	
1455.8	0.07438491	0.07022012	
1456	0.07428608	0.07022232	
1456.2	0.07446581	0.07022452	
1456.4	0.07492486	0.07022672	
1456.6	0.07511613	0.07022892	
1456.8	0.07505531	0.07023111	
1457	0.07509628	0.0702333	
1457.2	0.07524003	0.07023549	
1457.4	0.07500901	0.07023767	
1457.6	0.07497838	0.07023986	
1457.8	0.0752337	0.07024204	
1458	0.07544547	0.07024421	
1458.2	0.07539571	0.07024639	
1458.4	0.07608424	0.07024856	
1458.6	0.07608913	0.07025073	
1458.8	0.07561505	0.0702529	
1459	0.07542401	0.07025507	
1459.2	0.07545573	0.07025723	
1459.4	0.07567474	0.07025939	
1459.6	0.07597348	0.07026155	
1459.8	0.07568629	0.07026371	
1460	0.07531693	0.07026586	
1460.2	0.07533122	0.07026801	
1460.4	0.07565949	0.07027016	
1460.6	0.07573117	0.07027231	
1460.8	0.07544546	0.07027445	
1461	0.07534281	0.07027659	
1461.2	0.0753094	0.07027873	
1461.4	0.07526333	0.07028087	
1461.6	0.07534745	0.070283	
1461.8	0.07564861	0.07028513	
1462	0.07542858	0.07028726	
1462.2	0.07528953	0.07028939	
1462.4	0.07510097	0.07029151	
1462.6	0.07490338	0.07029363	
1462.8	0.07469702	0.07029575	
1463	0.07529908	0.07029787	
1463.2	0.07514146	0.07029998	
1463.4	0.07531444	0.0703021	
1463.6	0.07524036	0.07030421	
1463.8	0.0750292	0.07030631	
1464	0.07514208	0.07030842	
1464.2	0.07507684	0.07031052	
1464.4	0.07556855	0.07031262	
1464.6	0.07567958	0.07031472	
1464.8	0.07569923	0.07031681	
1465	0.07599573	0.07031891	
1465.2	0.07680348	0.070321	
1465.4	0.07715436	0.07032309	
1465.6	0.07690951	0.07032517	
1465.8	0.07686979	0.07032726	
1466	0.07649825	0.07032934	
1466.2	0.07643726	0.07033142	
1466.4	0.07689166	0.07033349	
1466.6	0.07718673	0.07033557	
1466.8	0.07692868	0.07033764	
1467	0.07691849	0.07033971	
1467.2	0.07628146	0.07034178	
1467.4	0.07623988	0.07034384	
1467.6	0.07601888	0.0703459	
1467.8	0.07597468	0.07034796	
1468	0.0754818	0.07035002	
1468.2	0.07559574	0.07035208	
1468.4	0.07579745	0.07035413	
1468.6	0.07581162	0.07035618	
1468.8	0.07565419	0.07035823	
1469	0.07600336	0.07036027	
1469.2	0.07620399	0.07036232	
1469.4	0.07593038	0.07036436	
1469.6	0.07573276	0.0703664	
1469.8	0.07600822	0.07036843	
1470	0.07588203	0.07037047	
1470.2	0.0755415	0.0703725	
1470.4	0.07573218	0.07037453	
1470.6	0.07484482	0.07037656	
1470.8	0.07437286	0.07037858	
1471	0.07465624	0.07038061	
1471.2	0.07435712	0.07038263	
1471.4	0.07442594	0.07038465	
1471.6	0.0744914	0.07038666	
1471.8	0.0748524	0.07038868	
1472	0.07477532	0.07039069	
1472.2	0.07527504	0.0703927	
1472.4	0.07536226	0.0703947	
1472.6	0.0756619	0.07039671	
1472.8	0.07592286	0.07039871	
1473	0.0762272	0.07040071	
1473.2	0.07629284	0.07040271	
1473.4	0.076388	0.0704047	
1473.6	0.07616073	0.0704067	
1473.8	0.07640982	0.07040869	
1474	0.07618707	0.07041068	
1474.2	0.07616895	0.07041266	
1474.4	0.07607069	0.07041465	
1474.6	0.07571366	0.07041663	
1474.8	0.0754741	0.07041861	
1475	0.07508316	0.07042059	
1475.2	0.07441331	0.07042256	
1475.4	0.07440636	0.07042453	
1475.6	0.07416632	0.0704265	
1475.8	0.07442481	0.07042847	
1476	0.07428998	0.07043044	
1476.2	0.07459875	0.0704324	
1476.4	0.07480674	0.07043436	
1476.6	0.07491927	0.07043632	
1476.8	0.07514851	0.07043828	
1477	0.07509204	0.07044024	
1477.2	0.07532671	0.07044219	
1477.4	0.07548663	0.07044414	
1477.6	0.0756774	0.07044609	
1477.8	0.07580169	0.07044803	
1478	0.07643464	0.07044998	
1478.2	0.07658827	0.07045192	
1478.4	0.0765005	0.07045386	
1478.6	0.07675408	0.0704558	
1478.8	0.07645429	0.07045773	
1479	0.07657463	0.07045967	
1479.2	0.07612256	0.0704616	
1479.4	0.07610989	0.07046352	
1479.6	0.07641966	0.07046545	
1479.8	0.07623651	0.07046738	
1480	0.07608304	0.0704693	
1480.2	0.07574236	0.07047122	
1480.4	0.07530242	0.07047313	
1480.6	0.07498366	0.07047505	
1480.8	0.07432394	0.07047696	
1481	0.07431526	0.07047887	
1481.2	0.07389496	0.07048078	
1481.4	0.07350383	0.07048269	
1481.6	0.07333913	0.0704846	
1481.8	0.07325269	0.0704865	
1482	0.073868	0.0704884	
1482.2	0.07417768	0.0704903	
1482.4	0.0743503	0.07049219	
1482.6	0.07488903	0.07049409	
1482.8	0.07554169	0.07049598	
1483	0.07600146	0.07049787	
1483.2	0.07589752	0.07049975	
1483.4	0.07638414	0.07050164	
1483.6	0.07635983	0.07050352	
1483.8	0.07639738	0.0705054	
1484	0.0766747	0.07050728	
1484.2	0.07648102	0.07050916	
1484.4	0.07650413	0.07051103	
1484.6	0.07663762	0.07051291	
1484.8	0.07608912	0.07051478	
1485	0.07591136	0.07051664	
1485.2	0.07512609	0.07051851	
1485.4	0.07518755	0.07052037	
1485.6	0.07518803	0.07052224	
1485.8	0.07495567	0.0705241	
1486	0.07547138	0.07052595	
1486.2	0.07569597	0.07052781	
1486.4	0.0755329	0.07052966	
1486.6	0.07622576	0.07053151	
1486.8	0.07678739	0.07053336	
1487	0.07668404	0.07053521	
1487.2	0.07701633	0.07053705	
1487.4	0.07685534	0.0705389	
1487.6	0.07676041	0.07054074	
1487.8	0.0772065	0.07054258	
1488	0.0768518	0.07054441	
1488.2	0.076471	0.07054625	
1488.4	0.07613814	0.07054808	
1488.6	0.0761767	0.07054991	
1488.8	0.07535049	0.07055174	
1489	0.07518571	0.07055356	
1489.2	0.07514656	0.07055539	
1489.4	0.07521156	0.07055721	
1489.6	0.07482951	0.07055903	
1489.8	0.07498471	0.07056085	
1490	0.07498365	0.07056266	
1490.2	0.07480356	0.07056448	
1490.4	0.07468345	0.07056629	
1490.6	0.07495848	0.0705681	
1490.8	0.0753191	0.07056991	
1491	0.07532727	0.07057171	
1491.2	0.0755688	0.07057352	
1491.4	0.07546732	0.07057532	
1491.6	0.07585383	0.07057712	
1491.8	0.07640032	0.07057891	
1492	0.07694861	0.07058071	
1492.2	0.07702785	0.0705825	
1492.4	0.07677823	0.07058429	
1492.6	0.0771409	0.07058608	
1492.8	0.07692462	0.07058787	
1493	0.0771098	0.07058965	
1493.2	0.07819824	0.07059144	
1493.4	0.07831147	0.07059322	
1493.6	0.07838711	0.070595	
1493.8	0.07834714	0.07059677	
1494	0.07775263	0.07059855	
1494.2	0.07788809	0.07060032	
1494.4	0.07738714	0.07060209	
1494.6	0.07721362	0.07060386	
1494.8	0.07749746	0.07060563	
1495	0.07751237	0.07060739	
1495.2	0.07706334	0.07060916	
1495.4	0.07714111	0.07061092	
1495.6	0.07698836	0.07061268	
1495.8	0.07649176	0.07061443	
1496	0.07637418	0.07061619	
1496.2	0.07580517	0.07061794	
1496.4	0.07537369	0.07061969	
1496.6	0.07536318	0.07062144	
1496.8	0.0752591	0.07062319	
1497	0.07603358	0.07062493	
1497.2	0.07674547	0.07062668	
1497.4	0.07621021	0.07062842	
1497.6	0.07636751	0.07063016	
1497.8	0.07617651	0.07063189	
1498	0.07610568	0.07063363	
1498.2	0.07630025	0.07063536	
1498.4	0.07613316	0.07063709	
1498.6	0.07646885	0.07063882	
1498.8	0.07678698	0.07064055	
1499	0.07658991	0.07064227	
1499.2	0.07601949	0.070644	
1499.4	0.07605626	0.07064572	
1499.6	0.07561741	0.07064744	
1499.8	0.07542824	0.07064915	
1500	0.07582476	0.07065087	
1500.2	0.07581592	0.07065258	
1500.4	0.07575103	0.07065429	
1500.6	0.07617645	0.070656	
1500.8	0.07658281	0.07065771	
1501	0.07766355	0.07065942	
1501.2	0.0777385	0.07066112	
1501.4	0.07804732	0.07066282	
1501.6	0.07817223	0.07066452	
1501.8	0.07826384	0.07066622	
1502	0.07829293	0.07066792	
1502.2	0.07848887	0.07066961	
1502.4	0.07859988	0.0706713	
1502.6	0.07857626	0.07067299	
1502.8	0.07882517	0.07067468	
1503	0.07820274	0.07067637	
1503.2	0.0781225	0.07067805	
1503.4	0.07805428	0.07067974	
1503.6	0.0775514	0.07068142	
1503.8	0.07695237	0.0706831	
1504	0.07699829	0.07068477	
1504.2	0.07697778	0.07068645	
1504.4	0.07717537	0.07068812	
1504.6	0.07748229	0.07068979	
1504.8	0.07764342	0.07069146	
1505	0.07769342	0.07069313	
1505.2	0.0774439	0.07069479	
1505.4	0.07715464	0.07069646	
1505.6	0.07706019	0.07069812	
1505.8	0.07737555	0.07069978	
1506	0.07717228	0.07070144	
1506.2	0.07702199	0.07070309	
1506.4	0.07701805	0.07070475	
1506.6	0.07707948	0.0707064	
1506.8	0.07737619	0.07070805	
1507	0.07675302	0.0707097	
1507.2	0.07687854	0.07071134	
1507.4	0.07708619	0.07071299	
1507.6	0.07669457	0.07071463	
1507.8	0.07666277	0.07071627	
1508	0.07687565	0.07071791	
1508.2	0.07662255	0.07071955	
1508.4	0.0766162	0.07072118	
1508.6	0.07678659	0.07072282	
1508.8	0.07658892	0.07072445	
1509	0.07658865	0.07072608	
1509.2	0.07654978	0.07072771	
1509.4	0.07616398	0.07072933	
1509.6	0.07628391	0.07073096	
1509.8	0.07684148	0.07073258	
1510	0.07634981	0.0707342	
1510.2	0.07639297	0.07073582	
1510.4	0.07703812	0.07073744	
1510.6	0.07738674	0.07073905	
1510.8	0.07697142	0.07074067	
1511	0.07686287	0.07074228	
1511.2	0.07738987	0.07074389	
1511.4	0.07791491	0.07074549	
1511.6	0.07745582	0.0707471	
1511.8	0.07783053	0.0707487	
1512	0.07778725	0.07075031	
1512.2	0.07773438	0.07075191	
1512.4	0.07813801	0.07075351	
1512.6	0.07837172	0.0707551	
1512.8	0.07775145	0.0707567	
1513	0.07825915	0.07075829	
1513.2	0.07757516	0.07075988	
1513.4	0.07749038	0.07076147	
1513.6	0.0779759	0.07076306	
1513.8	0.07812138	0.07076465	
1514	0.07735696	0.07076623	
1514.2	0.07689754	0.07076781	
1514.4	0.07659443	0.07076939	
1514.6	0.07562686	0.07077097	
1514.8	0.07496881	0.07077255	
1515	0.07518975	0.07077412	
1515.2	0.07549614	0.0707757	
1515.4	0.07500289	0.07077727	
1515.6	0.07450568	0.07077884	
1515.8	0.07500283	0.07078041	
1516	0.07492789	0.07078197	
1516.2	0.07491759	0.07078354	
1516.4	0.07528717	0.0707851	
1516.6	0.07576821	0.07078666	
1516.8	0.07607123	0.07078822	
1517	0.07661354	0.07078978	
1517.2	0.07710145	0.07079133	
1517.4	0.07753666	0.07079289	
1517.6	0.07782087	0.07079444	
1517.8	0.07756648	0.07079599	
1518	0.07711397	0.07079754	
1518.2	0.07722251	0.07079909	
1518.4	0.07767213	0.07080063	
1518.6	0.07771763	0.07080217	
1518.8	0.07793744	0.07080371	
1519	0.07810572	0.07080525	
1519.2	0.07820546	0.07080679	
1519.4	0.07776392	0.07080833	
1519.6	0.0775055	0.07080986	
1519.8	0.07730642	0.0708114	
1520	0.07664007	0.07081293	
1520.2	0.07678355	0.07081446	
1520.4	0.07690634	0.07081598	
1520.6	0.07715505	0.07081751	
1520.8	0.07743247	0.07081903	
1521	0.07704379	0.07082056	
1521.2	0.07758604	0.07082208	
1521.4	0.0768491	0.0708236	
1521.6	0.07696918	0.07082511	
1521.8	0.07669892	0.07082663	
1522	0.07660007	0.07082814	
1522.2	0.07715179	0.07082965	
1522.4	0.07690912	0.07083116	
1522.6	0.07709751	0.07083267	
1522.8	0.07701499	0.07083418	
1523	0.07695885	0.07083569	
1523.2	0.07728397	0.07083719	
1523.4	0.07713179	0.07083869	
1523.6	0.07691944	0.07084019	
1523.8	0.07676707	0.07084169	
1524	0.07686651	0.07084319	
1524.2	0.0772916	0.07084468	
1524.4	0.07723994	0.07084617	
1524.6	0.07744109	0.07084767	
1524.8	0.07757001	0.07084916	
1525	0.07719066	0.07085064	
1525.2	0.0772422	0.07085213	
1525.4	0.07695296	0.07085361	
1525.6	0.08550926	0.0708551	
1525.8	0.08478914	0.07083479	
1526	0.08386081	0.07081448	
1526.2	0.08321628	0.07079418	
1526.4	0.08249075	0.07077388	
1526.6	0.08192633	0.0707536	
1526.8	0.08061047	0.07073331	
1527	0.07944642	0.07071304	
1527.2	0.07858647	0.07069276	
1527.4	0.07809079	0.0706725	
1527.6	0.07763861	0.07065224	
1527.8	0.07739406	0.07063199	
1528	0.07727949	0.07061174	
1528.2	0.07677723	0.07059149	
1528.4	0.07688058	0.07057126	
1528.6	0.0760129	0.07055103	
1528.8	0.0769751	0.0705308	
1529	0.07694865	0.07051058	
1529.2	0.07699883	0.07049037	
1529.4	0.0770342	0.07047016	
1529.6	0.07690826	0.07044996	
1529.8	0.0772629	0.07042977	
1530	0.07757447	0.07040958	
1530.2	0.07782363	0.07038939	
1530.4	0.07768421	0.07036921	
1530.6	0.07746395	0.07034904	
1530.8	0.07639853	0.07032887	
1531	0.07573569	0.07030871	
1531.2	0.07602632	0.07028856	
1531.4	0.07600304	0.07026841	
1531.6	0.07552338	0.07024826	
1531.8	0.0749292	0.07022812	
1532	0.07485985	0.07020799	
1532.2	0.07404182	0.07018787	
1532.4	0.07477808	0.07016775	
1532.6	0.07475355	0.07014763	
1532.8	0.07523712	0.07012752	
1533	0.074776	0.07010742	
1533.2	0.07520083	0.07008732	
1533.4	0.07547131	0.07006723	
1533.6	0.07628958	0.07004714	
1533.8	0.07692846	0.07002706	
1534	0.07694009	0.07000699	
1534.2	0.07671722	0.06998692	
1534.4	0.07663142	0.06996685	
1534.6	0.07656873	0.0699468	
1534.8	0.07656026	0.06992675	
1535	0.07614385	0.0699067	
1535.2	0.07681608	0.06988666	
1535.4	0.07573838	0.06986663	
1535.6	0.07527432	0.0698466	
1535.8	0.07473988	0.06982657	
1536	0.07496938	0.06980656	
1536.2	0.07398295	0.06978654	
1536.4	0.07389625	0.06976654	
1536.6	0.07330349	0.06974654	
1536.8	0.0723311	0.06972655	
1537	0.07222074	0.06970656	
1537.2	0.07273343	0.06968657	
1537.4	0.0728735	0.0696666	
1537.6	0.07281135	0.06964663	
1537.8	0.07245707	0.06962666	
1538	0.07232057	0.0696067	
1538.2	0.07250923	0.06958675	
1538.4	0.07268853	0.0695668	
1538.6	0.07279067	0.06954685	
1538.8	0.07282825	0.06952692	
1539	0.07271346	0.06950699	
1539.2	0.07273515	0.06948706	
1539.4	0.07220503	0.06946714	
1539.6	0.07238194	0.06944723	
1539.8	0.07202345	0.06942732	
1540	0.0722681	0.06940742	
1540.2	0.07145388	0.06938752	
1540.4	0.07177554	0.06936763	
1540.6	0.07168537	0.06934774	
1540.8	0.07141407	0.06932786	
1541	0.07135467	0.06930799	
1541.2	0.07175459	0.06928812	
1541.4	0.0718878	0.06926826	
1541.6	0.07201435	0.0692484	
1541.8	0.0720608	0.06922855	
1542	0.07171377	0.0692087	
1542.2	0.07144612	0.06918886	
1542.4	0.0715291	0.06916903	
1542.6	0.07124718	0.0691492	
1542.8	0.07066071	0.06912938	
1543	0.07020798	0.06910956	
1543.2	0.06983632	0.06908975	
1543.4	0.06986612	0.06906994	
1543.6	0.06974874	0.06905014	
1543.8	0.07021401	0.06903035	
1544	0.07023201	0.06901056	
1544.2	0.06981051	0.06899077	
1544.4	0.06967116	0.068971	
1544.6	0.06924545	0.06895122	
1544.8	0.06886135	0.06893146	
1545	0.06907906	0.0689117	
1545.2	0.06940748	0.06889194	
1545.4	0.06909115	0.06887219	
1545.6	0.06920949	0.06885245	
1545.8	0.06859469	0.06883271	
1546	0.06864766	0.06881298	
1546.2	0.06921428	0.06879325	
1546.4	0.06958555	0.06877353	
1546.6	0.06929901	0.06875382	
1546.8	0.06888476	0.06873411	
1547	0.06908238	0.0687144	
1547.2	0.07007865	0.0686947	
1547.4	0.07039307	0.06867501	
1547.6	0.07062587	0.06865533	
1547.8	0.07056409	0.06863564	
1548	0.07002921	0.06861597	
1548.2	0.06967083	0.0685963	
1548.4	0.06929027	0.06857663	
1548.6	0.06956258	0.06855697	
1548.8	0.06937867	0.06853732	
1549	0.06992018	0.06851767	
1549.2	0.06925074	0.06849803	
1549.4	0.06859603	0.0684784	
1549.6	0.06863276	0.06845876	
1549.8	0.06862454	0.06843914	
1550	0.06882855	0.06841952	
1550.2	0.06817415	0.06839991	
1550.4	0.06831031	0.0683803	
1550.6	0.0681943	0.0683607	
1550.8	0.0681265	0.0683411	
1551	0.06851981	0.06832151	
1551.2	0.06890389	0.06830192	
1551.4	0.06926725	0.06828234	
1551.6	0.06926426	0.06826277	
1551.8	0.06941803	0.0682432	
1552	0.06956016	0.06822363	
1552.2	0.06981393	0.06820408	
1552.4	0.0700316	0.06818453	
1552.6	0.07029782	0.06816498	
1552.8	0.06963881	0.06814544	
1553	0.06864111	0.0681259	
1553.2	0.06782184	0.06810637	
1553.4	0.06700807	0.06808685	
1553.6	0.06677922	0.06806733	
1553.8	0.06619291	0.06804782	
1554	0.06531059	0.06802831	
1554.2	0.06529354	0.06800881	
1554.4	0.06579803	0.06798931	
1554.6	0.06567842	0.06796982	
1554.8	0.06604838	0.06795034	
1555	0.06622402	0.06793086	
1555.2	0.06691282	0.06791138	
1555.4	0.06719566	0.06789192	
1555.6	0.0669754	0.06787245	
1555.8	0.06733668	0.067853	
1556	0.0673409	0.06783354	
1556.2	0.06733404	0.0678141	
1556.4	0.06716722	0.06779466	
1556.6	0.06634629	0.06777522	
1556.8	0.06599553	0.0677558	
1557	0.06564048	0.06773637	
1557.2	0.06580733	0.06771695	
1557.4	0.06550107	0.06769754	
1557.6	0.06491727	0.06767813	
1557.8	0.06430252	0.06765873	
1558	0.06458851	0.06763934	
1558.2	0.06466535	0.06761995	
1558.4	0.06481561	0.06760056	
1558.6	0.06514656	0.06758118	
1558.8	0.06527728	0.06756181	
1559	0.06556502	0.06754244	
1559.2	0.06610957	0.06752308	
1559.4	0.06600586	0.06750372	
1559.6	0.06662071	0.06748437	
1559.8	0.0670439	0.06746503	
1560	0.06669547	0.06744569	
1560.2	0.06650632	0.06742635	
1560.4	0.0670414	0.06740702	
1560.6	0.06700611	0.0673877	
1560.8	0.0681155	0.06736838	
1561	0.06812856	0.06734907	
1561.2	0.06835763	0.06732976	
1561.4	0.06781064	0.06731046	
1561.6	0.06716275	0.06729116	
1561.8	0.06701601	0.06727187	
1562	0.06670397	0.06725259	
1562.2	0.06673772	0.06723331	
1562.4	0.06701326	0.06721404	
1562.6	0.06610902	0.06719477	
1562.8	0.06535328	0.0671755	
1563	0.06560255	0.06715625	
1563.2	0.06573	0.067137	
1563.4	0.06513094	0.06711775	
1563.6	0.06432202	0.06709851	
1563.8	0.06403807	0.06707927	
1564	0.06340733	0.06706004	
1564.2	0.06387105	0.06704082	
1564.4	0.06451512	0.0670216	
1564.6	0.06486357	0.06700239	
1564.8	0.06577591	0.06698318	
1565	0.06641527	0.06696398	
1565.2	0.06692653	0.06694478	
1565.4	0.06698227	0.06692559	
1565.6	0.06728752	0.06690641	
1565.8	0.06731197	0.06688723	
1566	0.06668975	0.06686805	
1566.2	0.06693129	0.06684888	
1566.4	0.06647729	0.06682972	
1566.6	0.06579176	0.06681056	
1566.8	0.06490759	0.06679141	
1567	0.06495268	0.06677226	
1567.2	0.06426696	0.06675312	
1567.4	0.06279495	0.06673398	
1567.6	0.06195034	0.06671485	
1567.8	0.06215116	0.06669573	
1568	0.06202068	0.06667661	
1568.2	0.06184428	0.06665749	
1568.4	0.06202101	0.06663838	
1568.6	0.06239631	0.06661928	
1568.8	0.0624928	0.06660018	
1569	0.06354007	0.06658109	
1569.2	0.06361854	0.066562	
1569.4	0.06433153	0.06654292	
1569.6	0.06459139	0.06652385	
1569.8	0.06466496	0.06650478	
1570	0.06472321	0.06648571	
1570.2	0.06484878	0.06646665	
1570.4	0.06505726	0.0664476	
1570.6	0.06465639	0.06642855	
1570.8	0.0637469	0.06640951	
1571	0.06395832	0.06639047	
1571.2	0.06321764	0.06637144	
1571.4	0.06232805	0.06635241	
1571.6	0.06212982	0.06633339	
1571.8	0.06169966	0.06631437	
1572	0.06157018	0.06629536	
1572.2	0.06112075	0.06627636	
1572.4	0.06086984	0.06625736	
1572.6	0.06019869	0.06623836	
1572.8	0.05980559	0.06621938	
1573	0.06001283	0.06620039	
1573.2	0.059679	0.06618142	
1573.4	0.06048959	0.06616244	
1573.6	0.06075358	0.06614348	
1573.8	0.06067979	0.06612451	
1574	0.0605155	0.06610556	
1574.2	0.06043455	0.06608661	
1574.4	0.06117272	0.06606766	
1574.6	0.06143247	0.06604872	
1574.8	0.06188491	0.06602979	
1575	0.06272368	0.06601086	
1575.2	0.06268822	0.06599194	
1575.4	0.06321009	0.06597302	
1575.6	0.0637309	0.06595411	
1575.8	0.06378849	0.0659352	
1576	0.06467265	0.0659163	
1576.2	0.06408414	0.0658974	
1576.4	0.06383396	0.06587851	
1576.6	0.06364	0.06585963	
1576.8	0.06302484	0.06584075	
1577	0.06258512	0.06582187	
1577.2	0.06227204	0.065803	
1577.4	0.06209558	0.06578414	
1577.6	0.06195337	0.06576528	
1577.8	0.06118813	0.06574643	
1578	0.06071133	0.06572758	
1578.2	0.06110042	0.06570874	
1578.4	0.0614365	0.0656899	
1578.6	0.06195913	0.06567107	
1578.8	0.06189128	0.06565224	
1579	0.06198317	0.06563342	
1579.2	0.06211621	0.06561461	
1579.4	0.062284	0.0655958	
1579.6	0.06228782	0.06557699	
1579.8	0.06207846	0.0655582	
1580	0.06195704	0.0655394	
1580.2	0.06151895	0.06552061	
1580.4	0.06200066	0.06550183	
1580.6	0.06116405	0.06548305	
1580.8	0.06023539	0.06546428	
1581	0.0598497	0.06544551	
1581.2	0.05925921	0.06542675	
1581.4	0.0589307	0.065408	
1581.6	0.05923526	0.06538925	
1581.8	0.05907984	0.0653705	
1582	0.05900063	0.06535176	
1582.2	0.05994489	0.06533303	
1582.4	0.05983683	0.0653143	
1582.6	0.06003912	0.06529558	
1582.8	0.05978024	0.06527686	
1583	0.0599433	0.06525814	
1583.2	0.05959267	0.06523944	
1583.4	0.05940094	0.06522073	
1583.6	0.05920948	0.06520204	
1583.8	0.05929676	0.06518335	
1584	0.05948612	0.06516466	
1584.2	0.05932852	0.06514598	
1584.4	0.05892225	0.0651273	
1584.6	0.05873102	0.06510863	
1584.8	0.05865486	0.06508997	
1585	0.05890596	0.06507131	
1585.2	0.05904632	0.06505266	
1585.4	0.05900428	0.06503401	
1585.6	0.05989888	0.06501536	
1585.8	0.06098954	0.06499673	
1586	0.06121499	0.06497809	
1586.2	0.0621009	0.06495947	
1586.4	0.06224468	0.06494084	
1586.6	0.06207693	0.06492223	
1586.8	0.06199623	0.06490362	
1587	0.06174867	0.06488501	
1587.2	0.06101264	0.06486641	
1587.4	0.06102525	0.06484781	
1587.6	0.06081589	0.06482922	
1587.8	0.06075349	0.06481064	
1588	0.05982621	0.06479206	
1588.2	0.05936637	0.06477349	
1588.4	0.05902801	0.06475492	
1588.6	0.05899933	0.06473635	
1588.8	0.05799444	0.0647178	
1589	0.05763818	0.06469924	
1589.2	0.0575805	0.0646807	
1589.4	0.0574718	0.06466215	
1589.6	0.05786732	0.06464362	
1589.8	0.05849881	0.06462509	
1590	0.05837583	0.06460656	
1590.2	0.05875521	0.06458804	
1590.4	0.05945298	0.06456952	
1590.6	0.05967612	0.06455101	
1590.8	0.06043954	0.06453251	
1591	0.06079931	0.06451401	
1591.2	0.0608001	0.06449552	
1591.4	0.06106195	0.06447703	
1591.6	0.06129468	0.06445854	
1591.8	0.06127211	0.06444006	
1592	0.06126361	0.06442159	
1592.2	0.06151253	0.06440312	
1592.4	0.06128457	0.06438466	
1592.6	0.06125742	0.0643662	
1592.8	0.06074017	0.06434775	
1593	0.06107709	0.06432931	
1593.2	0.06131546	0.06431086	
1593.4	0.0616655	0.06429243	
1593.6	0.06148677	0.064274	
1593.8	0.06191183	0.06425557	
1594	0.06189819	0.06423715	
1594.2	0.062554	0.06421874	
1594.4	0.06286793	0.06420033	
1594.6	0.06255306	0.06418192	
1594.8	0.06228217	0.06416352	
1595	0.06217207	0.06414513	
1595.2	0.06104218	0.06412674	
1595.4	0.06093072	0.06410836	
1595.6	0.06039939	0.06408998	
1595.8	0.06026264	0.06407161	
1596	0.05946864	0.06405324	
1596.2	0.05890884	0.06403488	
1596.4	0.058639	0.06401652	
1596.6	0.05830964	0.06399817	
1596.8	0.05830377	0.06397982	
1597	0.05875597	0.06396148	
1597.2	0.05852146	0.06394315	
1597.4	0.05842374	0.06392482	
1597.6	0.05839888	0.06390649	
1597.8	0.05858321	0.06388817	
1598	0.05864072	0.06386986	
1598.2	0.05860622	0.06385155	
1598.4	0.05859508	0.06383324	
1598.6	0.05839252	0.06381494	
1598.8	0.05882595	0.06379665	
1599	0.05840199	0.06377836	
1599.2	0.05787895	0.06376008	
1599.4	0.05805148	0.0637418	
1599.6	0.0574678	0.06372353	
1599.8	0.05758361	0.06370526	
1600	0.05705602	0.063687	
1600.2	0.05758203	0.06366874	
1600.4	0.05783839	0.06365049	
1600.6	0.05826056	0.06363224	
1600.8	0.05875416	0.063614	
1601	0.0586452	0.06359576	
1601.2	0.05833238	0.06357753	
1601.4	0.05851578	0.06355931	
1601.6	0.05998026	0.06354109	
1601.8	0.0597694	0.06352287	
1602	0.05990824	0.06350466	
1602.2	0.05992358	0.06348646	
1602.4	0.0604458	0.06346826	
1602.6	0.05999103	0.06345006	
1602.8	0.05942111	0.06343187	
1603	0.05847391	0.06341369	
1603.2	0.05857132	0.06339551	
1603.4	0.05843782	0.06337734	
1603.6	0.05843419	0.06335917	
1603.8	0.0585262	0.063341	
1604	0.05812166	0.06332285	
1604.2	0.05843588	0.06330469	
1604.4	0.0587325	0.06328655	
1604.6	0.05857811	0.0632684	
1604.8	0.058862	0.06325027	
1605	0.0585846	0.06323213	
1605.2	0.05895079	0.06321401	
1605.4	0.05920909	0.06319589	
1605.6	0.05966907	0.06317777	
1605.8	0.05871968	0.06315966	
1606	0.05868683	0.06314155	
1606.2	0.05818607	0.06312345	
1606.4	0.05833801	0.06310536	
1606.6	0.05834671	0.06308727	
1606.8	0.05814088	0.06306918	
1607	0.05902183	0.0630511	
1607.2	0.05922393	0.06303303	
1607.4	0.05880583	0.06301496	
1607.6	0.05871185	0.06299689	
1607.8	0.05863992	0.06297883	
1608	0.05835686	0.06296078	
1608.2	0.05855057	0.06294273	
1608.4	0.05871697	0.06292469	
1608.6	0.05821208	0.06290665	
1608.8	0.05881136	0.06288861	
1609	0.05811913	0.06287059	
1609.2	0.05874627	0.06285256	
1609.4	0.0585668	0.06283454	
1609.6	0.0577672	0.06281653	
1609.8	0.05740126	0.06279852	
1610	0.05769088	0.06278052	
1610.2	0.05749294	0.06276252	
1610.4	0.05796945	0.06274453	
1610.6	0.05832241	0.06272655	
1610.8	0.05863254	0.06270856	
1611	0.05886744	0.06269059	
1611.2	0.05827187	0.06267262	
1611.4	0.05817776	0.06265465	
1611.6	0.05869035	0.06263669	
1611.8	0.05845122	0.06261873	
1612	0.05802827	0.06260078	
1612.2	0.05807535	0.06258284	
1612.4	0.05822195	0.06256489	
1612.6	0.05851641	0.06254696	
1612.8	0.05872713	0.06252903	
1613	0.05841414	0.0625111	
1613.2	0.05905511	0.06249318	
1613.4	0.05874443	0.06247527	
1613.6	0.05836637	0.06245736	
1613.8	0.05859578	0.06243945	
1614	0.05868693	0.06242155	
1614.2	0.05842335	0.06240366	
1614.4	0.05866403	0.06238577	
1614.6	0.05880992	0.06236789	
1614.8	0.05894014	0.06235001	
1615	0.05848337	0.06233213	
1615.2	0.05812467	0.06231427	
1615.4	0.05782383	0.0622964	
1615.6	0.0569934	0.06227854	
1615.8	0.05691276	0.06226069	
1616	0.0565904	0.06224284	
1616.2	0.0560669	0.062225	
1616.4	0.05624964	0.06220716	
1616.6	0.05664153	0.06218933	
1616.8	0.05628616	0.0621715	
1617	0.05571598	0.06215368	
1617.2	0.05597557	0.06213586	
1617.4	0.05583609	0.06211805	
1617.6	0.05597412	0.06210024	
1617.8	0.05625657	0.06208244	
1618	0.05624475	0.06206464	
1618.2	0.05653127	0.06204685	
1618.4	0.05711688	0.06202906	
1618.6	0.05709767	0.06201128	
1618.8	0.05720341	0.0619935	
1619	0.05687801	0.06197573	
1619.2	0.05649531	0.06195796	
1619.4	0.05635799	0.0619402	
1619.6	0.05603933	0.06192245	
1619.8	0.05645945	0.06190469	
1620	0.05591811	0.06188695	
1620.2	0.05594901	0.06186921	
1620.4	0.05673229	0.06185147	
1620.6	0.05667269	0.06183374	
1620.8	0.05617964	0.06181601	
1621	0.05607905	0.06179829	
1621.2	0.05655001	0.06178058	
1621.4	0.05595553	0.06176287	
1621.6	0.05592463	0.06174516	
1621.8	0.05610606	0.06172746	
1622	0.05572011	0.06170977	
1622.2	0.05655813	0.06169208	
1622.4	0.0564457	0.06167439	
1622.6	0.0562667	0.06165671	
1622.8	0.0558512	0.06163904	
1623	0.05580417	0.06162137	
1623.2	0.05557913	0.0616037	
1623.4	0.05563788	0.06158604	
1623.6	0.05562781	0.06156839	
1623.8	0.0552512	0.06155074	
1624	0.05552929	0.06153309	
1624.2	0.05606751	0.06151545	
1624.4	0.0563021	0.06149782	
1624.6	0.05640132	0.06148019	
1624.8	0.0568434	0.06146256	
1625	0.05699483	0.06144494	
1625.2	0.05648751	0.06142733	
1625.4	0.05565984	0.06140972	
1625.6	0.05560888	0.06139211	
1625.8	0.05617499	0.06137452	
1626	0.05577289	0.06135692	
1626.2	0.0559087	0.06133933	
1626.4	0.05508476	0.06132175	
1626.6	0.05520761	0.06130417	
1626.8	0.0551906	0.06128659	
1627	0.0554053	0.06126903	
1627.2	0.05524544	0.06125146	
1627.4	0.05501974	0.0612339	
1627.6	0.05522211	0.06121635	
1627.8	0.05488647	0.0611988	
1628	0.05513866	0.06118126	
1628.2	0.05495256	0.06116372	
1628.4	0.05503835	0.06114618	
1628.6	0.05468427	0.06112865	
1628.8	0.05467739	0.06111113	
1629	0.05478939	0.06109361	
1629.2	0.05443381	0.0610761	
1629.4	0.05465977	0.06105859	
1629.6	0.05546503	0.06104109	
1629.8	0.05653011	0.06102359	
1630	0.05619196	0.06100609	
1630.2	0.05619033	0.06098861	
1630.4	0.05649404	0.06097112	
1630.6	0.05687848	0.06095364	
1630.8	0.05718747	0.06093617	
1631	0.05689243	0.0609187	
1631.2	0.0572708	0.06090124	
1631.4	0.05721707	0.06088378	
1631.6	0.05742231	0.06086633	
1631.8	0.05657302	0.06084888	
1632	0.05612292	0.06083143	
1632.2	0.05566357	0.06081399	
1632.4	0.05560208	0.06079656	
1632.6	0.05533869	0.06077913	
1632.8	0.05522253	0.06076171	
1633	0.05606414	0.06074429	
1633.2	0.05598062	0.06072688	
1633.4	0.0557445	0.06070947	
1633.6	0.0560268	0.06069206	
1633.8	0.05591606	0.06067467	
1634	0.05474597	0.06065727	
1634.2	0.05458017	0.06063988	
1634.4	0.05445411	0.0606225	
1634.6	0.0541418	0.06060512	
1634.8	0.05431141	0.06058775	
1635	0.05381686	0.06057038	
1635.2	0.0542768	0.06055302	
1635.4	0.05365178	0.06053566	
1635.6	0.05360975	0.0605183	
1635.8	0.053327	0.06050095	
1636	0.05320301	0.06048361	
1636.2	0.05355378	0.06046627	
1636.4	0.05353151	0.06044894	
1636.6	0.05339086	0.06043161	
1636.8	0.05333377	0.06041429	
1637	0.05382873	0.06039697	
1637.2	0.05315273	0.06037965	
1637.4	0.0529157	0.06036234	
1637.6	0.05362234	0.06034504	
1637.8	0.05335106	0.06032774	
1638	0.05330747	0.06031045	
1638.2	0.05372268	0.06029316	
1638.4	0.05373874	0.06027587	
1638.6	0.05405338	0.06025859	
1638.8	0.05421872	0.06024132	
1639	0.05359847	0.06022405	
1639.2	0.05425461	0.06020679	
1639.4	0.05373005	0.06018953	
1639.6	0.0543142	0.06017227	
1639.8	0.05409383	0.06015502	
1640	0.05406365	0.06013778	
1640.2	0.05429918	0.06012054	
1640.4	0.05372742	0.0601033	
1640.6	0.05378057	0.06008607	
1640.8	0.05423951	0.06006885	
1641	0.05402387	0.06005163	
1641.2	0.05396684	0.06003441	
1641.4	0.05409297	0.0600172	
1641.6	0.05382644	0.06	
1641.8	0.05367057	0.0599828	
1642	0.05395401	0.0599656	
1642.2	0.05396105	0.05994841	
1642.4	0.05392279	0.05993123	
1642.6	0.05390172	0.05991405	
1642.8	0.05351138	0.05989687	
1643	0.05336892	0.0598797	
1643.2	0.05359208	0.05986253	
1643.4	0.05309772	0.05984537	
1643.6	0.05368481	0.05982822	
1643.8	0.05314681	0.05981107	
1644	0.0534585	0.05979392	
1644.2	0.05375973	0.05977678	
1644.4	0.05363101	0.05975964	
1644.6	0.05392459	0.05974251	
1644.8	0.05388855	0.05972539	
1645	0.0539822	0.05970826	
1645.2	0.05423613	0.05969115	
1645.4	0.05386506	0.05967404	
1645.6	0.05343921	0.05965693	
1645.8	0.05372034	0.05963983	
1646	0.05310745	0.05962273	
1646.2	0.05304496	0.05960564	
1646.4	0.05305323	0.05958855	
1646.6	0.05249303	0.05957147	
1646.8	0.05205497	0.05955439	
1647	0.05188337	0.05953732	
1647.2	0.05144072	0.05952025	
1647.4	0.05081849	0.05950319	
1647.6	0.05100768	0.05948613	
1647.8	0.05024055	0.05946908	
1648	0.0504784	0.05945203	
1648.2	0.05050118	0.05943499	
1648.4	0.05042122	0.05941795	
1648.6	0.05079288	0.05940092	
1648.8	0.05108379	0.05938389	
1649	0.05188988	0.05936686	
1649.2	0.05166121	0.05934984	
1649.4	0.05220181	0.05933283	
1649.6	0.05230139	0.05931582	
1649.8	0.0528567	0.05929882	
1650	0.05294775	0.05928182	
1650.2	0.05353544	0.05926482	
1650.4	0.05419024	0.05924783	
1650.6	0.05436423	0.05923085	
1650.8	0.05481108	0.05921387	
1651	0.05455236	0.0591969	
1651.2	0.05464507	0.05917993	
1651.4	0.05410695	0.05916296	
1651.6	0.05429675	0.059146	
1651.8	0.05328047	0.05912905	
1652	0.05332194	0.05911209	
1652.2	0.05284951	0.05909515	
1652.4	0.05248104	0.05907821	
1652.6	0.05257059	0.05906127	
1652.8	0.05275459	0.05904434	
1653	0.05309083	0.05902741	
1653.2	0.05304967	0.05901049	
1653.4	0.05346243	0.05899358	
1653.6	0.05340406	0.05897667	
1653.8	0.05329498	0.05895976	
1654	0.05274144	0.05894286	
1654.2	0.05289226	0.05892596	
1654.4	0.05296084	0.05890907	
1654.6	0.05301779	0.05889218	
1654.8	0.05243592	0.0588753	
1655	0.05221804	0.05885842	
1655.2	0.05262688	0.05884155	
1655.4	0.0519934	0.05882468	
1655.6	0.05188602	0.05880781	
1655.8	0.05179969	0.05879096	
1656	0.05163818	0.0587741	
1656.2	0.05130139	0.05875725	
1656.4	0.05130394	0.05874041	
1656.6	0.05187563	0.05872357	
1656.8	0.05234622	0.05870674	
1657	0.05279787	0.05868991	
1657.2	0.05289155	0.05867308	
1657.4	0.0535661	0.05865626	
1657.6	0.05408065	0.05863945	
1657.8	0.05382142	0.05862264	
1658	0.05396104	0.05860583	
1658.2	0.05409995	0.05858903	
1658.4	0.0536172	0.05857224	
1658.6	0.05383817	0.05855545	
1658.8	0.05363571	0.05853866	
1659	0.0537321	0.05852188	
1659.2	0.05384382	0.0585051	
1659.4	0.05344574	0.05848833	
1659.6	0.05372991	0.05847156	
1659.8	0.05333853	0.0584548	
1660	0.05292514	0.05843804	
1660.2	0.05292651	0.05842129	
1660.4	0.05266119	0.05840454	
1660.6	0.05276158	0.0583878	
1660.8	0.05285877	0.05837106	
1661	0.05284908	0.05835433	
1661.2	0.05331249	0.0583376	
1661.4	0.05369361	0.05832088	
1661.6	0.05334196	0.05830416	
1661.8	0.05354483	0.05828744	
1662	0.05337565	0.05827074	
1662.2	0.05339429	0.05825403	
1662.4	0.05342247	0.05823733	
1662.6	0.05354226	0.05822064	
1662.8	0.05350635	0.05820395	
1663	0.05387258	0.05818726	
1663.2	0.05378781	0.05817058	
1663.4	0.05361253	0.0581539	
1663.6	0.05367905	0.05813723	
1663.8	0.05276318	0.05812057	
1664	0.05282851	0.05810391	
1664.2	0.05309687	0.05808725	
1664.4	0.05270829	0.0580706	
1664.6	0.05237324	0.05805395	
1664.8	0.05236451	0.05803731	
1665	0.05185492	0.05802067	
1665.2	0.05189621	0.05800404	
1665.4	0.05142994	0.05798741	
1665.6	0.05089477	0.05797079	
1665.8	0.05135732	0.05795417	
1666	0.05111889	0.05793755	
1666.2	0.05142807	0.05792095	
1666.4	0.05129834	0.05790434	
1666.6	0.05157842	0.05788774	
1666.8	0.05197704	0.05787115	
1667	0.05247465	0.05785456	
1667.2	0.05195166	0.05783797	
1667.4	0.05220991	0.05782139	
1667.6	0.05193038	0.05780482	
1667.8	0.05157581	0.05778824	
1668	0.05188165	0.05777168	
1668.2	0.05240337	0.05775512	
1668.4	0.05201231	0.05773856	
1668.6	0.05246255	0.05772201	
1668.8	0.05272405	0.05770546	
1669	0.0522051	0.05768892	
1669.2	0.05234046	0.05767238	
1669.4	0.05221603	0.05765585	
1669.6	0.05214934	0.05763932	
1669.8	0.05236527	0.0576228	
1670	0.05209634	0.05760628	
1670.2	0.05197444	0.05758976	
1670.4	0.05225901	0.05757325	
1670.6	0.05297011	0.05755675	
1670.8	0.05358082	0.05754025	
1671	0.05367186	0.05752376	
1671.2	0.0537622	0.05750727	
1671.4	0.05368904	0.05749078	
1671.6	0.05319155	0.0574743	
1671.8	0.05289677	0.05745782	
1672	0.05292853	0.05744135	
1672.2	0.05322327	0.05742488	
1672.4	0.05360034	0.05740842	
1672.6	0.05346645	0.05739197	
1672.8	0.05305978	0.05737551	
1673	0.05269222	0.05735906	
1673.2	0.05288498	0.05734262	
1673.4	0.05287149	0.05732618	
1673.6	0.05258066	0.05730975	
1673.8	0.05290458	0.05729332	
1674	0.0522593	0.0572769	
1674.2	0.05209931	0.05726048	
1674.4	0.05258614	0.05724406	
1674.6	0.05304145	0.05722765	
1674.8	0.05291516	0.05721125	
1675	0.05280223	0.05719485	
1675.2	0.05243411	0.05717845	
1675.4	0.05190406	0.05716206	
1675.6	0.05196863	0.05714567	
1675.8	0.05212311	0.05712929	
1676	0.05215981	0.05711291	
1676.2	0.05212592	0.05709654	
1676.4	0.05233706	0.05708017	
1676.6	0.05144625	0.05706381	
1676.8	0.05164427	0.05704745	
1677	0.05171584	0.0570311	
1677.2	0.05181582	0.05701475	
1677.4	0.05160434	0.0569984	
1677.6	0.05139922	0.05698206	
1677.8	0.05176146	0.05696573	
1678	0.05100523	0.0569494	
1678.2	0.0514496	0.05693307	
1678.4	0.05157325	0.05691675	
1678.6	0.05217849	0.05690043	
1678.8	0.05213259	0.05688412	
1679	0.05226422	0.05686782	
1679.2	0.05200143	0.05685151	
1679.4	0.05264405	0.05683522	
1679.6	0.05292144	0.05681892	
1679.8	0.05282674	0.05680264	
1680	0.0523588	0.05678635	
1680.2	0.05224395	0.05677007	
1680.4	0.05236858	0.0567538	
1680.6	0.05159745	0.05673753	
1680.8	0.05159321	0.05672126	
1681	0.05163026	0.056705	
1681.2	0.05152967	0.05668875	
1681.4	0.05155868	0.0566725	
1681.6	0.05174549	0.05665625	
1681.8	0.05151317	0.05664001	
1682	0.05097442	0.05662377	
1682.2	0.0510757	0.05660754	
1682.4	0.05139807	0.05659131	
1682.6	0.052064	0.05657509	
1682.8	0.0520928	0.05655887	
1683	0.05248885	0.05654266	
1683.2	0.05230697	0.05652645	
1683.4	0.05284726	0.05651024	
1683.6	0.05263602	0.05649404	
1683.8	0.05281175	0.05647785	
1684	0.05226734	0.05646166	
1684.2	0.0521585	0.05644547	
1684.4	0.05172355	0.05642929	
1684.6	0.05156445	0.05641311	
1684.8	0.05146851	0.05639694	
1685	0.05172839	0.05638077	
1685.2	0.05145311	0.05636461	
1685.4	0.05074966	0.05634845	
1685.6	0.05075474	0.0563323	
1685.8	0.04993355	0.05631615	
1686	0.0500242	0.05630001	
1686.2	0.04999761	0.05628387	
1686.4	0.05014986	0.05626773	
1686.6	0.05042431	0.0562516	
1686.8	0.05060962	0.05623548	
1687	0.05111523	0.05621936	
1687.2	0.05081225	0.05620324	
1687.4	0.05153449	0.05618713	
1687.6	0.05176817	0.05617102	
1687.8	0.05201649	0.05615492	
1688	0.05174915	0.05613882	
1688.2	0.05194707	0.05612273	
1688.4	0.05213999	0.05610664	
1688.6	0.0526593	0.05609055	
1688.8	0.05232893	0.05607448	
1689	0.05269253	0.0560584	
1689.2	0.05194877	0.05604233	
1689.4	0.05196799	0.05602626	
1689.6	0.05200506	0.0560102	
1689.8	0.0514062	0.05599415	
1690	0.05133316	0.0559781	
1690.2	0.05074685	0.05596205	
1690.4	0.05051543	0.05594601	
1690.6	0.05038539	0.05592997	
1690.8	0.04953219	0.05591393	
1691	0.04957214	0.0558979	
1691.2	0.04827416	0.05588188	
1691.4	0.04775674	0.05586586	
1691.6	0.04772035	0.05584985	
1691.8	0.0476734	0.05583384	
1692	0.047322	0.05581783	
1692.2	0.04710801	0.05580183	
1692.4	0.04731514	0.05578583	
1692.6	0.04720039	0.05576984	
1692.8	0.04722304	0.05575385	
1693	0.04738596	0.05573787	
1693.2	0.04733498	0.05572189	
1693.4	0.04820698	0.05570592	
1693.6	0.04818827	0.05568995	
1693.8	0.0488251	0.05567398	
1694	0.04910852	0.05565802	
1694.2	0.04896089	0.05564207	
1694.4	0.04941229	0.05562612	
1694.6	0.0498373	0.05561017	
1694.8	0.05003293	0.05559423	
1695	0.05072008	0.05557829	
1695.2	0.05023037	0.05556236	
1695.4	0.05050199	0.05554643	
1695.6	0.05086428	0.05553051	
1695.8	0.0506787	0.05551459	
1696	0.05017724	0.05549867	
1696.2	0.05034179	0.05548276	
1696.4	0.05054681	0.05546686	
1696.6	0.05023927	0.05545096	
1696.8	0.05001095	0.05543506	
1697	0.05014612	0.05541917	
1697.2	0.05022264	0.05540328	
1697.4	0.05056362	0.0553874	
1697.6	0.04989048	0.05537152	
1697.8	0.04983372	0.05535565	
1698	0.04920348	0.05533978	
1698.2	0.04905447	0.05532392	
1698.4	0.04966183	0.05530806	
1698.6	0.04970732	0.0552922	
1698.8	0.05001662	0.05527635	
1699	0.05016472	0.05526051	
1699.2	0.04996338	0.05524466	
1699.4	0.04971733	0.05522883	
1699.6	0.04996021	0.05521299	
1699.8	0.04976623	0.05519717	
1700	0.05006936	0.05518134	
1700.2	0.05036351	0.05516552	
1700.4	0.05040749	0.05514971	
1700.6	0.04967658	0.0551339	
1700.8	0.04971222	0.05511809	
1701	0.04998125	0.05510229	
1701.2	0.04946962	0.0550865	
1701.4	0.04892419	0.05507071	
1701.6	0.04795029	0.05505492	
1701.8	0.04800977	0.05503914	
1702	0.04774758	0.05502336	
1702.2	0.04734785	0.05500758	
1702.4	0.04715752	0.05499182	
1702.6	0.04744761	0.05497605	
1702.8	0.04794415	0.05496029	
1703	0.0479301	0.05494454	
1703.2	0.04783647	0.05492879	
1703.4	0.04783021	0.05491304	
1703.6	0.04821354	0.0548973	
1703.8	0.04797773	0.05488156	
1704	0.04839991	0.05486583	
1704.2	0.04875447	0.0548501	
1704.4	0.0489936	0.05483437	
1704.6	0.04863487	0.05481865	
1704.8	0.04902841	0.05480294	
1705	0.04924456	0.05478723	
1705.2	0.04911761	0.05477152	
1705.4	0.04922406	0.05475582	
1705.6	0.04923463	0.05474013	
1705.8	0.0492497	0.05472443	
1706	0.0492254	0.05470875	
1706.2	0.04902403	0.05469306	
1706.4	0.04924105	0.05467738	
1706.6	0.04942645	0.05466171	
1706.8	0.0488647	0.05464604	
1707	0.04848133	0.05463037	
1707.2	0.04811677	0.05461471	
1707.4	0.0480706	0.05459906	
1707.6	0.04764001	0.0545834	
1707.8	0.0472557	0.05456776	
1708	0.04741023	0.05455211	
1708.2	0.04798519	0.05453648	
1708.4	0.0486634	0.05452084	
1708.6	0.04857331	0.05450521	
1708.8	0.04908907	0.05448959	
1709	0.04948533	0.05447397	
1709.2	0.04973498	0.05445835	
1709.4	0.04947916	0.05444274	
1709.6	0.04913542	0.05442713	
1709.8	0.04916256	0.05441153	
1710	0.04953643	0.05439593	
1710.2	0.04964797	0.05438034	
1710.4	0.04939566	0.05436475	
1710.6	0.04930668	0.05434916	
1710.8	0.04947807	0.05433358	
1711	0.05031987	0.05431801	
1711.2	0.05032469	0.05430244	
1711.4	0.0502956	0.05428687	
1711.6	0.05012835	0.05427131	
1711.8	0.05027434	0.05425575	
1712	0.0508556	0.0542402	
1712.2	0.05088674	0.05422465	
1712.4	0.05112711	0.0542091	
1712.6	0.050468	0.05419356	
1712.8	0.05020361	0.05417803	
1713	0.04963097	0.05416249	
1713.2	0.04895434	0.05414697	
1713.4	0.04848122	0.05413145	
1713.6	0.04812644	0.05411593	
1713.8	0.04793011	0.05410041	
1714	0.04811749	0.05408491	
1714.2	0.04831844	0.0540694	
1714.4	0.04860712	0.0540539	
1714.6	0.04896411	0.05403841	
1714.8	0.04946166	0.05402291	
1715	0.04987042	0.05400743	
1715.2	0.04967847	0.05399194	
1715.4	0.05003369	0.05397647	
1715.6	0.05052548	0.05396099	
1715.8	0.05044862	0.05394552	
1716	0.05045629	0.05393006	
1716.2	0.05026536	0.0539146	
1716.4	0.05032254	0.05389914	
1716.6	0.04989105	0.05388369	
1716.8	0.05012399	0.05386825	
1717	0.05043295	0.0538528	
1717.2	0.05055576	0.05383737	
1717.4	0.05037611	0.05382193	
1717.6	0.05046304	0.0538065	
1717.8	0.05024782	0.05379108	
1718	0.05051376	0.05377566	
1718.2	0.05001988	0.05376024	
1718.4	0.04960207	0.05374483	
1718.6	0.04882862	0.05372942	
1718.8	0.04871217	0.05371402	
1719	0.04885572	0.05369862	
1719.2	0.04899822	0.05368323	
1719.4	0.04941097	0.05366784	
1719.6	0.04922916	0.05365245	
1719.8	0.04919863	0.05363707	
1720	0.04883862	0.0536217	
1720.2	0.04893643	0.05360633	
1720.4	0.04912544	0.05359096	
1720.6	0.0491359	0.0535756	
1720.8	0.0501539	0.05356024	
1721	0.05036829	0.05354488	
1721.2	0.04983967	0.05352953	
1721.4	0.04951349	0.05351419	
1721.6	0.0496263	0.05349885	
1721.8	0.04915693	0.05348351	
1722	0.04928829	0.05346818	
1722.2	0.04900505	0.05345285	
1722.4	0.04893118	0.05343753	
1722.6	0.04817892	0.05342221	
1722.8	0.0482422	0.05340689	
1723	0.04836383	0.05339158	
1723.2	0.04850732	0.05337628	
1723.4	0.04818988	0.05336098	
1723.6	0.0473112	0.05334568	
1723.8	0.04689841	0.05333039	
1724	0.0465195	0.0533151	
1724.2	0.04656813	0.05329982	
1724.4	0.04682997	0.05328454	
1724.6	0.04647294	0.05326926	
1724.8	0.04637777	0.05325399	
1725	0.04630184	0.05323872	
1725.2	0.04598039	0.05322346	
1725.4	0.04628497	0.0532082	
1725.6	0.04638485	0.05319295	
1725.8	0.04662758	0.0531777	
1726	0.04669887	0.05316246	
1726.2	0.04743252	0.05314722	
1726.4	0.04773993	0.05313198	
1726.6	0.04795567	0.05311675	
1726.8	0.04813286	0.05310152	
1727	0.04818069	0.0530863	
1727.2	0.04857928	0.05307108	
1727.4	0.04785641	0.05305587	
1727.6	0.04798009	0.05304066	
1727.8	0.04819604	0.05302545	
1728	0.0484796	0.05301025	
1728.2	0.04840439	0.05299506	
1728.4	0.04843496	0.05297987	
1728.6	0.04775848	0.05296468	
1728.8	0.04752174	0.05294949	
1729	0.04747733	0.05293432	
1729.2	0.04741769	0.05291914	
1729.4	0.04704059	0.05290397	
1729.6	0.04627758	0.0528888	
1729.8	0.04611778	0.05287364	
1730	0.04612595	0.05285849	
1730.2	0.04652261	0.05284333	
1730.4	0.04654753	0.05282818	
1730.6	0.04684031	0.05281304	
1730.8	0.04642644	0.0527979	
1731	0.04637067	0.05278276	
1731.2	0.04712859	0.05276763	
1731.4	0.0468462	0.05275251	
1731.6	0.04789632	0.05273738	
1731.8	0.04779035	0.05272227	
1732	0.04814208	0.05270715	
1732.2	0.04836664	0.05269204	
1732.4	0.04870166	0.05267694	
1732.6	0.04846546	0.05266184	
1732.8	0.04860001	0.05264674	
1733	0.04851127	0.05263165	
1733.2	0.04899193	0.05261656	
1733.4	0.04861371	0.05260148	
1733.6	0.04857582	0.0525864	
1733.8	0.04890044	0.05257132	
1734	0.04893797	0.05255625	
1734.2	0.04862082	0.05254118	
1734.4	0.04912827	0.05252612	
1734.6	0.04996678	0.05251106	
1734.8	0.04942573	0.05249601	
1735	0.04951158	0.05248096	
1735.2	0.04989163	0.05246592	
1735.4	0.04950925	0.05245088	
1735.6	0.04998123	0.05243584	
1735.8	0.04950092	0.05242081	
1736	0.04942785	0.05240578	
1736.2	0.04928807	0.05239076	
1736.4	0.04899212	0.05237574	
1736.6	0.04846054	0.05236073	
1736.8	0.04800366	0.05234571	
1737	0.04780109	0.05233071	
1737.2	0.04775166	0.05231571	
1737.4	0.04776964	0.05230071	
1737.6	0.04780917	0.05228572	
1737.8	0.04706108	0.05227073	
1738	0.04712226	0.05225574	
1738.2	0.04690605	0.05224076	
1738.4	0.04766377	0.05222579	
1738.6	0.04816402	0.05221082	
1738.8	0.0480135	0.05219585	
1739	0.04835191	0.05218089	
1739.2	0.04817609	0.05216593	
1739.4	0.0486034	0.05215097	
1739.6	0.04968338	0.05213602	
1739.8	0.04930057	0.05212108	
1740	0.05010848	0.05210614	
1740.2	0.05052179	0.0520912	
1740.4	0.05012468	0.05207627	
1740.6	0.04955905	0.05206134	
1740.8	0.04867053	0.05204641	
1741	0.04822004	0.05203149	
1741.2	0.04833981	0.05201658	
1741.4	0.04821912	0.05200166	
1741.6	0.04779889	0.05198676	
1741.8	0.04707641	0.05197185	
1742	0.04730785	0.05195696	
1742.2	0.04663631	0.05194206	
1742.4	0.0461347	0.05192717	
1742.6	0.04620694	0.05191228	
1742.8	0.04620215	0.0518974	
1743	0.04605918	0.05188253	
1743.2	0.04538768	0.05186765	
1743.4	0.04603278	0.05185278	
1743.6	0.04645775	0.05183792	
1743.8	0.04633598	0.05182306	
1744	0.04697707	0.0518082	
1744.2	0.0468575	0.05179335	
1744.4	0.04655345	0.0517785	
1744.6	0.04681956	0.05176366	
1744.8	0.04707874	0.05174882	
1745	0.04773671	0.05173399	
1745.2	0.04866948	0.05171916	
1745.4	0.04884956	0.05170433	
1745.6	0.0489365	0.05168951	
1745.8	0.04885389	0.05167469	
1746	0.04826396	0.05165988	
1746.2	0.04760611	0.05164507	
1746.4	0.04763482	0.05163026	
1746.6	0.04797172	0.05161546	
1746.8	0.04758344	0.05160066	
1747	0.04718267	0.05158587	
1747.2	0.04612131	0.05157108	
1747.4	0.04674226	0.0515563	
1747.6	0.04662715	0.05154152	
1747.8	0.04660259	0.05152674	
1748	0.04640872	0.05151197	
1748.2	0.04631267	0.05149721	
1748.4	0.04684871	0.05148244	
1748.6	0.047283	0.05146768	
1748.8	0.04777199	0.05145293	
1749	0.04865398	0.05143818	
1749.2	0.04837696	0.05142343	
1749.4	0.04852807	0.05140869	
1749.6	0.04845578	0.05139396	
1749.8	0.04845296	0.05137922	
1750	0.04785733	0.05136449	
1750.2	0.04803813	0.05134977	
1750.4	0.04754206	0.05133505	
1750.6	0.04757405	0.05132033	
1750.8	0.04739717	0.05130562	
1751	0.04794324	0.05129091	
1751.2	0.04785712	0.05127621	
1751.4	0.04855378	0.05126151	
1751.6	0.04816583	0.05124681	
1751.8	0.04810013	0.05123212	
1752	0.04795459	0.05121744	
1752.2	0.04797884	0.05120275	
1752.4	0.04881855	0.05118808	
1752.6	0.04883804	0.0511734	
1752.8	0.04914963	0.05115873	
1753	0.04888163	0.05114407	
1753.2	0.04768657	0.05112941	
1753.4	0.0477344	0.05111475	
1753.6	0.04790276	0.05110009	
1753.8	0.04820306	0.05108545	
1754	0.04808807	0.0510708	
1754.2	0.0481669	0.05105616	
1754.4	0.04782262	0.05104152	
1754.6	0.04851826	0.05102689	
1754.8	0.04894223	0.05101226	
1755	0.04969603	0.05099764	
1755.2	0.04967285	0.05098302	
1755.4	0.04976895	0.05096841	
1755.6	0.0493351	0.0509538	
1755.8	0.04928441	0.05093919	
1756	0.04884058	0.05092459	
1756.2	0.0487042	0.05090999	
1756.4	0.04858883	0.05089539	
1756.6	0.0482704	0.0508808	
1756.8	0.04720197	0.05086622	
1757	0.04671247	0.05085163	
1757.2	0.04624223	0.05083706	
1757.4	0.04645147	0.05082248	
1757.6	0.04688216	0.05080791	
1757.8	0.04705156	0.05079335	
1758	0.04772467	0.05077879	
1758.2	0.04747594	0.05076423	
1758.4	0.04736847	0.05074968	
1758.6	0.04736527	0.05073513	
1758.8	0.04708044	0.05072059	
1759	0.04705941	0.05070605	
1759.2	0.04679906	0.05069151	
1759.4	0.04622702	0.05067698	
1759.6	0.04584512	0.05066245	
1759.8	0.04587287	0.05064793	
1760	0.04565785	0.05063341	
1760.2	0.04562268	0.05061889	
1760.4	0.04574888	0.05060438	
1760.6	0.04570628	0.05058988	
1760.8	0.04554938	0.05057537	
1761	0.04583327	0.05056087	
1761.2	0.04629175	0.05054638	
1761.4	0.04688335	0.05053189	
1761.6	0.0474874	0.0505174	
1761.8	0.04797002	0.05050292	
1762	0.04788444	0.05048844	
1762.2	0.04696601	0.05047397	
1762.4	0.04693188	0.0504595	
1762.6	0.04695701	0.05044504	
1762.8	0.04695224	0.05043058	
1763	0.04762625	0.05041612	
1763.2	0.0470862	0.05040167	
1763.4	0.04667173	0.05038722	
1763.6	0.04688077	0.05037277	
1763.8	0.04704007	0.05035833	
1764	0.0467792	0.0503439	
1764.2	0.04653841	0.05032946	
1764.4	0.04685667	0.05031504	
1764.6	0.04700052	0.05030061	
1764.8	0.04688977	0.05028619	
1765	0.04666398	0.05027178	
1765.2	0.04739332	0.05025737	
1765.4	0.04762689	0.05024296	
1765.6	0.04741213	0.05022856	
1765.8	0.0473088	0.05021416	
1766	0.04658836	0.05019976	
1766.2	0.04657352	0.05018537	
1766.4	0.04662447	0.05017098	
1766.6	0.04691402	0.0501566	
1766.8	0.04674954	0.05014222	
1767	0.04666508	0.05012785	
1767.2	0.04631727	0.05011348	
1767.4	0.04650198	0.05009911	
1767.6	0.04662765	0.05008475	
1767.8	0.04635421	0.05007039	
1768	0.04594219	0.05005604	
1768.2	0.04612774	0.05004169	
1768.4	0.0459979	0.05002734	
1768.6	0.04586184	0.050013	
1768.8	0.04590917	0.04999867	
1769	0.04599981	0.04998433	
1769.2	0.04650419	0.04997	
1769.4	0.04702283	0.04995568	
1769.6	0.04715074	0.04994136	
1769.8	0.04763688	0.04992704	
1770	0.04710068	0.04991273	
1770.2	0.04752452	0.04989842	
1770.4	0.04745123	0.04988412	
1770.6	0.04774895	0.04986982	
1770.8	0.04762855	0.04985552	
1771	0.04768385	0.04984123	
1771.2	0.04737901	0.04982694	
1771.4	0.04692172	0.04981266	
1771.6	0.04583409	0.04979838	
1771.8	0.04494106	0.0497841	
1772	0.04414692	0.04976983	
1772.2	0.04370361	0.04975556	
1772.4	0.04259748	0.0497413	
1772.6	0.04254608	0.04972704	
1772.8	0.04276732	0.04971278	
1773	0.04287821	0.04969853	
1773.2	0.04323496	0.04968428	
1773.4	0.0436723	0.04967004	
1773.6	0.04402018	0.0496558	
1773.8	0.04485705	0.04964157	
1774	0.04530565	0.04962734	
1774.2	0.04646425	0.04961311	
1774.4	0.04693523	0.04959889	
1774.6	0.04710249	0.04958467	
1774.8	0.04755007	0.04957045	
1775	0.04770995	0.04955624	
1775.2	0.04774166	0.04954204	
1775.4	0.04746435	0.04952784	
1775.6	0.04657844	0.04951364	
1775.8	0.04611756	0.04949944	
1776	0.04569497	0.04948525	
1776.2	0.04583446	0.04947107	
1776.4	0.04544236	0.04945689	
1776.6	0.04576749	0.04944271	
1776.8	0.04568015	0.04942853	
1777	0.04541631	0.04941436	
1777.2	0.04478896	0.0494002	
1777.4	0.04502597	0.04938604	
1777.6	0.04517645	0.04937188	
1777.8	0.04503926	0.04935773	
1778	0.04501437	0.04934358	
1778.2	0.04487611	0.04932943	
1778.4	0.0444239	0.04931529	
1778.6	0.04415696	0.04930115	
1778.8	0.04470555	0.04928702	
1779	0.04439564	0.04927289	
1779.2	0.04421087	0.04925877	
1779.4	0.04422263	0.04924465	
1779.6	0.04411747	0.04923053	
1779.8	0.0439528	0.04921642	
1780	0.04442375	0.04920231	
1780.2	0.04483445	0.0491882	
1780.4	0.04459574	0.0491741	
1780.6	0.04464009	0.04916	
1780.8	0.04431479	0.04914591	
1781	0.04454199	0.04913182	
1781.2	0.04484234	0.04911774	
1781.4	0.04506825	0.04910366	
1781.6	0.04492692	0.04908958	
1781.8	0.04482417	0.04907551	
1782	0.04513584	0.04906144	
1782.2	0.04493447	0.04904738	
1782.4	0.04495147	0.04903332	
1782.6	0.04522454	0.04901926	
1782.8	0.04567825	0.04900521	
1783	0.04520773	0.04899116	
1783.2	0.04585714	0.04897711	
1783.4	0.0464033	0.04896307	
1783.6	0.04598618	0.04894904	
1783.8	0.04534402	0.04893501	
1784	0.04574111	0.04892098	
1784.2	0.04605348	0.04890695	
1784.4	0.04573827	0.04889293	
1784.6	0.04557526	0.04887892	
1784.8	0.04550979	0.0488649	
1785	0.0458805	0.0488509	
1785.2	0.0454414	0.04883689	
1785.4	0.04510632	0.04882289	
1785.6	0.04490991	0.0488089	
1785.8	0.04485906	0.0487949	
1786	0.0448641	0.04878092	
1786.2	0.04457167	0.04876693	
1786.4	0.0444763	0.04875295	
1786.6	0.04468505	0.04873898	
1786.8	0.04502111	0.048725	
1787	0.04487258	0.04871104	
1787.2	0.045383	0.04869707	
1787.4	0.0457104	0.04868311	
1787.6	0.04559706	0.04866916	
1787.8	0.04534384	0.0486552	
1788	0.04623361	0.04864126	
1788.2	0.04626787	0.04862731	
1788.4	0.04616535	0.04861337	
1788.6	0.04622661	0.04859944	
1788.8	0.04572006	0.0485855	
1789	0.04528591	0.04857158	
1789.2	0.04483457	0.04855765	
1789.4	0.04529957	0.04854373	
1789.6	0.04523928	0.04852982	
1789.8	0.04519368	0.0485159	
1790	0.04552959	0.048502	
1790.2	0.04561649	0.04848809	
1790.4	0.04517821	0.04847419	
1790.6	0.04530103	0.0484603	
1790.8	0.0452837	0.0484464	
1791	0.04530377	0.04843252	
1791.2	0.04509714	0.04841863	
1791.4	0.04524835	0.04840475	
1791.6	0.04477921	0.04839087	
1791.8	0.04432287	0.048377	
1792	0.04443928	0.04836313	
1792.2	0.04411001	0.04834927	
1792.4	0.04419294	0.04833541	
1792.6	0.04358433	0.04832155	
1792.8	0.04290707	0.0483077	
1793	0.04276102	0.04829385	
1793.2	0.04332806	0.04828001	
1793.4	0.04379898	0.04826617	
1793.6	0.04361651	0.04825233	
1793.8	0.04362607	0.0482385	
1794	0.04437523	0.04822467	
1794.2	0.04431153	0.04821085	
1794.4	0.04429777	0.04819703	
1794.6	0.0445649	0.04818321	
1794.8	0.04436996	0.0481694	
1795	0.04472761	0.04815559	
1795.2	0.04477419	0.04814178	
1795.4	0.04528271	0.04812798	
1795.6	0.04579339	0.04811419	
1795.8	0.04659821	0.04810039	
1796	0.04701406	0.0480866	
1796.2	0.04758045	0.04807282	
1796.4	0.04812569	0.04805904	
1796.6	0.04807766	0.04804526	
1796.8	0.04770943	0.04803149	
1797	0.04739531	0.04801772	
1797.2	0.04758873	0.04800395	
1797.4	0.04666797	0.04799019	
1797.6	0.04576061	0.04797643	
1797.8	0.04528523	0.04796268	
1798	0.04522688	0.04794893	
1798.2	0.0446076	0.04793519	
1798.4	0.04405893	0.04792144	
1798.6	0.04316648	0.04790771	
1798.8	0.0428671	0.04789397	
1799	0.042732	0.04788024	
1799.2	0.04270324	0.04786652	
1799.4	0.04284076	0.0478528	
1799.6	0.04373296	0.04783908	
1799.8	0.04421406	0.04782536	
1800	0.04419555	0.04781165	
1800.2	0.04446968	0.04779795	
1800.4	0.04491966	0.04778424	
1800.6	0.04492797	0.04777055	
1800.8	0.0447038	0.04775685	
1801	0.0445264	0.04774316	
1801.2	0.04463573	0.04772948	
1801.4	0.04404556	0.04771579	
1801.6	0.04461398	0.04770211	
1801.8	0.0448279	0.04768844	
1802	0.04532184	0.04767477	
1802.2	0.04510655	0.0476611	
1802.4	0.0451367	0.04764744	
1802.6	0.0456099	0.04763378	
1802.8	0.04569436	0.04762012	
1803	0.04528434	0.04760647	
1803.2	0.045252	0.04759283	
1803.4	0.04538026	0.04757918	
1803.6	0.04572173	0.04756554	
1803.8	0.04571293	0.04755191	
1804	0.04545785	0.04753828	
1804.2	0.04561215	0.04752465	
1804.4	0.04578896	0.04751102	
1804.6	0.04569045	0.0474974	
1804.8	0.04536861	0.04748379	
1805	0.04507172	0.04747018	
1805.2	0.04469797	0.04745657	
1805.4	0.04467484	0.04744296	
1805.6	0.04471155	0.04742936	
1805.8	0.04438936	0.04741577	
1806	0.04487877	0.04740217	
1806.2	0.04500534	0.04738858	
1806.4	0.04534963	0.047375	
1806.6	0.04507897	0.04736142	
1806.8	0.04454532	0.04734784	
1807	0.04424099	0.04733427	
1807.2	0.04454108	0.0473207	
1807.4	0.04485953	0.04730713	
1807.6	0.04471038	0.04729357	
1807.8	0.04501583	0.04728001	
1808	0.04465871	0.04726646	
1808.2	0.04486487	0.04725291	
1808.4	0.04443449	0.04723936	
1808.6	0.0443771	0.04722582	
1808.8	0.04400056	0.04721228	
1809	0.04368401	0.04719875	
1809.2	0.04292924	0.04718522	
1809.4	0.04329725	0.04717169	
1809.6	0.04382072	0.04715817	
1809.8	0.04446248	0.04714465	
1810	0.04472489	0.04713114	
1810.2	0.04438608	0.04711763	
1810.4	0.04401362	0.04710412	
1810.6	0.04382554	0.04709061	
1810.8	0.0441633	0.04707712	
1811	0.04483269	0.04706362	
1811.2	0.04525412	0.04705013	
1811.4	0.04491036	0.04703664	
1811.6	0.04471225	0.04702316	
1811.8	0.04491623	0.04700968	
1812	0.0443428	0.0469962	
1812.2	0.04386869	0.04698273	
1812.4	0.04371774	0.04696926	
1812.6	0.04341542	0.04695579	
1812.8	0.04315296	0.04694233	
1813	0.04311218	0.04692888	
1813.2	0.04289884	0.04691542	
1813.4	0.04339027	0.04690197	
1813.6	0.04342962	0.04688853	
1813.8	0.04282035	0.04687509	
1814	0.04265325	0.04686165	
1814.2	0.04236346	0.04684822	
1814.4	0.04260068	0.04683479	
1814.6	0.04362102	0.04682136	
1814.8	0.04409357	0.04680794	
1815	0.04495372	0.04679452	
1815.2	0.04490957	0.0467811	
1815.4	0.04493118	0.04676769	
1815.6	0.04540766	0.04675429	
1815.8	0.04582657	0.04674088	
1816	0.04543444	0.04672748	
1816.2	0.04491816	0.04671409	
1816.4	0.04494359	0.0467007	
1816.6	0.04426317	0.04668731	
1816.8	0.0442147	0.04667393	
1817	0.04385505	0.04666055	
1817.2	0.04374397	0.04664717	
1817.4	0.04348703	0.0466338	
1817.6	0.04303839	0.04662043	
1817.8	0.04305152	0.04660706	
1818	0.04323336	0.0465937	
1818.2	0.04310791	0.04658035	
1818.4	0.04322551	0.04656699	
1818.6	0.04371404	0.04655364	
1818.8	0.04310865	0.0465403	
1819	0.04362738	0.04652696	
1819.2	0.04339525	0.04651362	
1819.4	0.04369126	0.04650028	
1819.6	0.04436646	0.04648695	
1819.8	0.04444666	0.04647363	
1820	0.04417967	0.04646031	
1820.2	0.04374625	0.04644699	
1820.4	0.0435666	0.04643367	
1820.6	0.04323773	0.04642036	
1820.8	0.0432559	0.04640705	
1821	0.04318128	0.04639375	
1821.2	0.0431776	0.04638045	
1821.4	0.04291785	0.04636715	
1821.6	0.04266158	0.04635386	
1821.8	0.04260691	0.04634057	
1822	0.04237301	0.04632729	
1822.2	0.04261082	0.04631401	
1822.4	0.04244562	0.04630073	
1822.6	0.04206004	0.04628746	
1822.8	0.04181556	0.04627419	
1823	0.04184333	0.04626092	
1823.2	0.04121382	0.04624766	
1823.4	0.04137565	0.0462344	
1823.6	0.04188512	0.04622115	
1823.8	0.04152087	0.0462079	
1824	0.04140826	0.04619465	
1824.2	0.04135683	0.04618141	
1824.4	0.04121221	0.04616817	
1824.6	0.04189155	0.04615494	
1824.8	0.04224423	0.04614171	
1825	0.04236576	0.04612848	
1825.2	0.04251413	0.04611526	
1825.4	0.0426411	0.04610204	
1825.6	0.04302142	0.04608882	
1825.8	0.04386424	0.04607561	
1826	0.0445671	0.0460624	
1826.2	0.04513472	0.04604919	
1826.4	0.045166	0.04603599	
1826.6	0.04504605	0.0460228	
1826.8	0.04530699	0.0460096	
1827	0.04514849	0.04599641	
1827.2	0.04541097	0.04598323	
1827.4	0.04627097	0.04597005	
1827.6	0.04680829	0.04595687	
1827.8	0.04635508	0.04594369	
1828	0.04652132	0.04593052	
1828.2	0.04680847	0.04591735	
1828.4	0.04686791	0.04590419	
1828.6	0.04718517	0.04589103	
1828.8	0.04663935	0.04587788	
1829	0.04620602	0.04586472	
1829.2	0.0458614	0.04585158	
1829.4	0.04523439	0.04583843	
1829.6	0.04502568	0.04582529	
1829.8	0.0445518	0.04581216	
1830	0.04380849	0.04579902	
1830.2	0.04281929	0.04578589	
1830.4	0.04246851	0.04577277	
1830.6	0.04216725	0.04575965	
1830.8	0.04194702	0.04574653	
1831	0.04189582	0.04573341	
1831.2	0.04269471	0.0457203	
1831.4	0.04274668	0.0457072	
1831.6	0.04266283	0.04569409	
1831.8	0.04247297	0.04568099	
1832	0.04294292	0.0456679	
1832.2	0.04271096	0.04565481	
1832.4	0.04265383	0.04564172	
1832.6	0.04260654	0.04562864	
1832.8	0.04259619	0.04561556	
1833	0.04223289	0.04560248	
1833.2	0.04226267	0.04558941	
1833.4	0.04205705	0.04557634	
1833.6	0.04227638	0.04556327	
1833.8	0.04240192	0.04555021	
1834	0.04228413	0.04553715	
1834.2	0.04298783	0.0455241	
1834.4	0.04353535	0.04551105	
1834.6	0.04346901	0.045498	
1834.8	0.04349356	0.04548496	
1835	0.04379003	0.04547192	
1835.2	0.04442828	0.04545888	
1835.4	0.04466354	0.04544585	
1835.6	0.04474081	0.04543282	
1835.8	0.04474227	0.0454198	
1836	0.04504171	0.04540678	
1836.2	0.04448512	0.04539376	
1836.4	0.04457266	0.04538075	
1836.6	0.04408818	0.04536774	
1836.8	0.04394795	0.04535473	
1837	0.04338484	0.04534173	
1837.2	0.0436299	0.04532873	
1837.4	0.04380282	0.04531574	
1837.6	0.04394633	0.04530275	
1837.8	0.04387253	0.04528976	
1838	0.04377726	0.04527678	
1838.2	0.0440824	0.0452638	
1838.4	0.04362416	0.04525082	
1838.6	0.04347686	0.04523785	
1838.8	0.04301339	0.04522488	
1839	0.04289248	0.04521192	
1839.2	0.04281149	0.04519896	
1839.4	0.04313562	0.045186	
1839.6	0.0422074	0.04517305	
1839.8	0.04232736	0.0451601	
1840	0.04198111	0.04514715	
1840.2	0.04134534	0.04513421	
1840.4	0.04095416	0.04512127	
1840.6	0.04098275	0.04510834	
1840.8	0.04147421	0.0450954	
1841	0.04120956	0.04508248	
1841.2	0.04214874	0.04506955	
1841.4	0.04263531	0.04505663	
1841.6	0.0422261	0.04504372	
1841.8	0.0421825	0.0450308	
1842	0.04252433	0.0450179	
1842.2	0.0427825	0.04500499	
1842.4	0.0427754	0.04499209	
1842.6	0.04263545	0.04497919	
1842.8	0.04164876	0.0449663	
1843	0.04206157	0.04495341	
1843.2	0.04193874	0.04494052	
1843.4	0.0417266	0.04492764	
1843.6	0.04133712	0.04491476	
1843.8	0.04127246	0.04490188	
1844	0.04057252	0.04488901	
1844.2	0.04041046	0.04487614	
1844.4	0.04046538	0.04486328	
1844.6	0.04137696	0.04485042	
1844.8	0.04149001	0.04483756	
1845	0.04165317	0.0448247	
1845.2	0.04239011	0.04481185	
1845.4	0.04239563	0.04479901	
1845.6	0.04236274	0.04478617	
1845.8	0.04275478	0.04477333	
1846	0.04365796	0.04476049	
1846.2	0.04385553	0.04474766	
1846.4	0.04420513	0.04473483	
1846.6	0.04409989	0.04472201	
1846.8	0.04373293	0.04470919	
1847	0.04460759	0.04469637	
1847.2	0.04441072	0.04468356	
1847.4	0.04437501	0.04467075	
1847.6	0.04468904	0.04465794	
1847.8	0.04405336	0.04464514	
1848	0.0438866	0.04463234	
1848.2	0.04376694	0.04461955	
1848.4	0.04331964	0.04460676	
1848.6	0.04324617	0.04459397	
1848.8	0.04280918	0.04458119	
1849	0.04260189	0.0445684	
1849.2	0.04285839	0.04455563	
1849.4	0.04287602	0.04454286	
1849.6	0.04297861	0.04453009	
1849.8	0.04334899	0.04451732	
1850	0.04390529	0.04450456	
1850.2	0.04413565	0.0444918	
1850.4	0.0443417	0.04447905	
1850.6	0.04387852	0.0444663	
1850.8	0.04404028	0.04445355	
1851	0.04485819	0.04444081	
1851.2	0.04456797	0.04442807	
1851.4	0.04500525	0.04441533	
1851.6	0.04540066	0.0444026	
1851.8	0.04491563	0.04438987	
1852	0.04513945	0.04437714	
1852.2	0.04458078	0.04436442	
1852.4	0.04422032	0.0443517	
1852.6	0.04468608	0.04433899	
1852.8	0.04400976	0.04432628	
1853	0.04374369	0.04431357	
1853.2	0.0441778	0.04430087	
1853.4	0.04375349	0.04428817	
1853.6	0.04364788	0.04427547	
1853.8	0.04354987	0.04426278	
1854	0.04316954	0.04425009	
1854.2	0.04313533	0.04423741	
1854.4	0.0425898	0.04422472	
1854.6	0.0425545	0.04421205	
1854.8	0.0420722	0.04419937	
1855	0.04198831	0.0441867	
1855.2	0.04154573	0.04417403	
1855.4	0.04240143	0.04416137	
1855.6	0.04229669	0.04414871	
1855.8	0.04210647	0.04413606	
1856	0.04292293	0.0441234	
1856.2	0.04284201	0.04411075	
1856.4	0.04348197	0.04409811	
1856.6	0.04366552	0.04408547	
1856.8	0.04347868	0.04407283	
1857	0.04378671	0.04406019	
1857.2	0.04380134	0.04404756	
1857.4	0.04374627	0.04403494	
1857.6	0.04315764	0.04402231	
1857.8	0.0429359	0.04400969	
1858	0.04307289	0.04399708	
1858.2	0.04310639	0.04398446	
1858.4	0.04250538	0.04397186	
1858.6	0.04267132	0.04395925	
1858.8	0.04271417	0.04394665	
1859	0.04324449	0.04393405	
1859.2	0.043497	0.04392146	
1859.4	0.04438957	0.04390886	
1859.6	0.04367647	0.04389628	
1859.8	0.04423833	0.04388369	
1860	0.04411934	0.04387111	
1860.2	0.04399293	0.04385854	
1860.4	0.04417853	0.04384596	
1860.6	0.04386407	0.04383339	
1860.8	0.04371524	0.04382083	
1861	0.04341929	0.04380827	
1861.2	0.0435611	0.04379571	
1861.4	0.04352175	0.04378315	
1861.6	0.04318218	0.0437706	
1861.8	0.04386973	0.04375805	
1862	0.04398601	0.04374551	
1862.2	0.04357533	0.04373297	
1862.4	0.04326837	0.04372043	
1862.6	0.04398864	0.0437079	
1862.8	0.04447612	0.04369537	
1863	0.04464848	0.04368284	
1863.2	0.04457831	0.04367032	
1863.4	0.0443379	0.0436578	
1863.6	0.04399097	0.04364529	
1863.8	0.04442391	0.04363277	
1864	0.04404142	0.04362027	
1864.2	0.04452248	0.04360776	
1864.4	0.04360463	0.04359526	
1864.6	0.04324412	0.04358276	
1864.8	0.04341893	0.04357027	
1865	0.04355478	0.04355778	
1865.2	0.04407719	0.04354529	
1865.4	0.04402785	0.04353281	
1865.6	0.04403599	0.04352033	
1865.8	0.04400529	0.04350785	
1866	0.04343066	0.04349538	
1866.2	0.04244025	0.04348291	
1866.4	0.04238856	0.04347045	
1866.6	0.04270414	0.04345799	
1866.8	0.04307871	0.04344553	
1867	0.04332814	0.04343307	
1867.2	0.04336076	0.04342062	
1867.4	0.04347944	0.04340817	
1867.6	0.04385737	0.04339573	
1867.8	0.04420857	0.04338329	
1868	0.04424193	0.04337085	
1868.2	0.0444467	0.04335842	
1868.4	0.0439738	0.04334599	
1868.6	0.04444978	0.04333357	
1868.8	0.04389211	0.04332114	
1869	0.04343668	0.04330872	
1869.2	0.04310471	0.04329631	
1869.4	0.0425502	0.0432839	
1869.6	0.0419648	0.04327149	
1869.8	0.04166591	0.04325908	
1870	0.04118936	0.04324668	
1870.2	0.04070769	0.04323429	
1870.4	0.04153599	0.04322189	
1870.6	0.04218874	0.0432095	
1870.8	0.04229964	0.04319711	
1871	0.04262757	0.04318473	
1871.2	0.04307431	0.04317235	
1871.4	0.04369257	0.04315998	
1871.6	0.04421958	0.0431476	
1871.8	0.04489419	0.04313523	
1872	0.04521002	0.04312287	
1872.2	0.04578606	0.04311051	
1872.4	0.04544687	0.04309815	
1872.6	0.045176	0.04308579	
1872.8	0.04456674	0.04307344	
1873	0.04384312	0.04306109	
1873.2	0.04328947	0.04304875	
1873.4	0.04350049	0.04303641	
1873.6	0.04293774	0.04302407	
1873.8	0.04242113	0.04301174	
1874	0.04235571	0.04299941	
1874.2	0.0420791	0.04298708	
1874.4	0.04215538	0.04297476	
1874.6	0.04208697	0.04296244	
1874.8	0.04172739	0.04295012	
1875	0.04190739	0.04293781	
1875.2	0.04157747	0.0429255	
1875.4	0.04157523	0.04291319	
1875.6	0.04144194	0.04290089	
1875.8	0.04156358	0.04288859	
1876	0.04194421	0.0428763	
1876.2	0.04254706	0.04286401	
1876.4	0.04192242	0.04285172	
1876.6	0.04250516	0.04283944	
1876.8	0.04274158	0.04282716	
1877	0.04201356	0.04281488	
1877.2	0.04239678	0.0428026	
1877.4	0.04279481	0.04279033	
1877.6	0.04275503	0.04277807	
1877.8	0.04334208	0.0427658	
1878	0.04414742	0.04275354	
1878.2	0.04428223	0.04274129	
1878.4	0.04455571	0.04272904	
1878.6	0.04415198	0.04271679	
1878.8	0.04368619	0.04270454	
1879	0.04300068	0.0426923	
1879.2	0.04248714	0.04268006	
1879.4	0.04276984	0.04266783	
1879.6	0.04240062	0.04265559	
1879.8	0.04248252	0.04264337	
1880	0.04281431	0.04263114	
1880.2	0.04282952	0.04261892	
1880.4	0.04233661	0.0426067	
1880.6	0.0427061	0.04259449	
1880.8	0.04227637	0.04258228	
1881	0.04190131	0.04257007	
1881.2	0.04187584	0.04255787	
1881.4	0.04217494	0.04254567	
1881.6	0.04195236	0.04253347	
1881.8	0.04233659	0.04252128	
1882	0.04309248	0.04250909	
1882.2	0.04325721	0.0424969	
1882.4	0.04288704	0.04248472	
1882.6	0.04283021	0.04247254	
1882.8	0.04297163	0.04246036	
1883	0.0432646	0.04244819	
1883.2	0.04328928	0.04243602	
1883.4	0.04301252	0.04242386	
1883.6	0.04273108	0.0424117	
1883.8	0.04291404	0.04239954	
1884	0.04311057	0.04238738	
1884.2	0.04315905	0.04237523	
1884.4	0.04306942	0.04236309	
1884.6	0.04288167	0.04235094	
1884.8	0.04260318	0.0423388	
1885	0.04275251	0.04232666	
1885.2	0.04251019	0.04231453	
1885.4	0.0421537	0.0423024	
1885.6	0.04199338	0.04229027	
1885.8	0.04267341	0.04227815	
1886	0.04323723	0.04226603	
1886.2	0.04276218	0.04225391	
1886.4	0.0422274	0.0422418	
1886.6	0.04213041	0.04222969	
1886.8	0.04151513	0.04221758	
1887	0.04072964	0.04220548	
1887.2	0.03977844	0.04219338	
1887.4	0.0395957	0.04218129	
1887.6	0.0394865	0.04216919	
1887.8	0.03949961	0.04215711	
1888	0.03949319	0.04214502	
1888.2	0.04003287	0.04213294	
1888.4	0.0401376	0.04212086	
1888.6	0.04019063	0.04210879	
1888.8	0.04038918	0.04209671	
1889	0.04150038	0.04208465	
1889.2	0.04174046	0.04207258	
1889.4	0.04211155	0.04206052	
1889.6	0.04266523	0.04204846	
1889.8	0.04335757	0.04203641	
1890	0.04363353	0.04202436	
1890.2	0.04343958	0.04201231	
1890.4	0.04350713	0.04200027	
1890.6	0.04356589	0.04198823	
1890.8	0.04374616	0.04197619	
1891	0.04320041	0.04196416	
1891.2	0.04376875	0.04195213	
1891.4	0.043696	0.0419401	
1891.6	0.04375898	0.04192808	
1891.8	0.04335894	0.04191606	
1892	0.04329199	0.04190404	
1892.2	0.04301267	0.04189203	
1892.4	0.04253029	0.04188002	
1892.6	0.04275115	0.04186802	
1892.8	0.04291098	0.04185601	
1893	0.0428511	0.04184402	
1893.2	0.04254907	0.04183202	
1893.4	0.04236649	0.04182003	
1893.6	0.04249674	0.04180804	
1893.8	0.04241937	0.04179605	
1894	0.04230383	0.04178407	
1894.2	0.04206005	0.04177209	
1894.4	0.04241717	0.04176012	
1894.6	0.04226433	0.04174815	
1894.8	0.04165796	0.04173618	
1895	0.04123485	0.04172422	
1895.2	0.04163034	0.04171225	
1895.4	0.04124465	0.0417003	
1895.6	0.04149578	0.04168834	
1895.8	0.04084914	0.04167639	
1896	0.04094332	0.04166444	
1896.2	0.04053963	0.0416525	
1896.4	0.04083713	0.04164056	
1896.6	0.04108936	0.04162862	
1896.8	0.04094666	0.04161669	
1897	0.04059639	0.04160476	
1897.2	0.04057622	0.04159283	
1897.4	0.04020209	0.04158091	
1897.6	0.04027608	0.04156899	
1897.8	0.04002988	0.04155707	
1898	0.04019505	0.04154516	
1898.2	0.0401457	0.04153325	
1898.4	0.04053153	0.04152134	
1898.6	0.04027519	0.04150944	
1898.8	0.04032991	0.04149754	
1899	0.04098698	0.04148564	
1899.2	0.04107289	0.04147375	
1899.4	0.04124138	0.04146186	
1899.6	0.04131739	0.04144998	
1899.8	0.04170449	0.04143809	
1900	0.04197451	0.04142621	
1900.2	0.04228634	0.04141434	
1900.4	0.0425011	0.04140247	
1900.6	0.04284483	0.0413906	
1900.8	0.04289921	0.04137873	
1901	0.04220453	0.04136687	
1901.2	0.04211596	0.04135501	
1901.4	0.04194116	0.04134316	
1901.6	0.04227318	0.0413313	
1901.8	0.0419188	0.04131946	
1902	0.04182738	0.04130761	
1902.2	0.04183687	0.04129577	
1902.4	0.04108789	0.04128393	
1902.6	0.04061427	0.0412721	
1902.8	0.03953901	0.04126027	
1903	0.03951017	0.04124844	
1903.2	0.03908503	0.04123661	
1903.4	0.03902189	0.04122479	
1903.6	0.03935068	0.04121297	
1903.8	0.03987832	0.04120116	
1904	0.03991106	0.04118935	
1904.2	0.04012567	0.04117754	
1904.4	0.04053347	0.04116574	
1904.6	0.04128042	0.04115393	
1904.8	0.04082533	0.04114214	
1905	0.04143101	0.04113034	
1905.2	0.04183459	0.04111855	
1905.4	0.04228558	0.04110676	
1905.6	0.0428004	0.04109498	
1905.8	0.04245111	0.0410832	
1906	0.04270145	0.04107142	
1906.2	0.04218404	0.04105965	
1906.4	0.04125718	0.04104788	
1906.6	0.04135071	0.04103611	
1906.8	0.04094233	0.04102435	
1907	0.04188198	0.04101259	
1907.2	0.04178663	0.04100083	
1907.4	0.04158753	0.04098908	
1907.6	0.04128954	0.04097733	
1907.8	0.04137485	0.04096558	
1908	0.04121241	0.04095383	
1908.2	0.04144633	0.04094209	
1908.4	0.04207072	0.04093036	
1908.6	0.04238956	0.04091862	
1908.8	0.04168646	0.04090689	
1909	0.04209088	0.04089517	
1909.2	0.04192284	0.04088344	
1909.4	0.04253222	0.04087172	
1909.6	0.04242088	0.04086001	
1909.8	0.0421406	0.04084829	
1910	0.04233249	0.04083658	
1910.2	0.04248619	0.04082488	
1910.4	0.04274949	0.04081317	
1910.6	0.04283026	0.04080147	
1910.8	0.04267103	0.04078978	
1911	0.04305446	0.04077808	
1911.2	0.04254997	0.04076639	
1911.4	0.04187033	0.04075471	
1911.6	0.04111616	0.04074302	
1911.8	0.04105938	0.04073134	
1912	0.04105154	0.04071967	
1912.2	0.04124751	0.040708	
1912.4	0.04216486	0.04069633	
1912.6	0.04165666	0.04068466	
1912.8	0.04125202	0.040673	
1913	0.04112598	0.04066134	
1913.2	0.04178316	0.04064968	
1913.4	0.04254462	0.04063803	
1913.6	0.04200996	0.04062638	
1913.8	0.04241554	0.04061473	
1914	0.04271691	0.04060309	
1914.2	0.04284322	0.04059145	
1914.4	0.04253636	0.04057981	
1914.6	0.04262305	0.04056818	
1914.8	0.0424549	0.04055655	
1915	0.04282315	0.04054492	
1915.2	0.0420654	0.0405333	
1915.4	0.04125599	0.04052168	
1915.6	0.0409717	0.04051006	
1915.8	0.04074765	0.04049845	
1916	0.04083399	0.04048684	
1916.2	0.04093267	0.04047523	
1916.4	0.0404042	0.04046363	
1916.6	0.0399621	0.04045203	
1916.8	0.03999797	0.04044044	
1917	0.04012837	0.04042884	
1917.2	0.04145647	0.04041725	
1917.4	0.0420621	0.04040567	
1917.6	0.0415241	0.04039408	
1917.8	0.042051	0.0403825	
1918	0.04232294	0.04037093	
1918.2	0.04260324	0.04035935	
1918.4	0.04275125	0.04034778	
1918.6	0.04294429	0.04033622	
1918.8	0.04275936	0.04032465	
1919	0.04279223	0.04031309	
1919.2	0.04229032	0.04030154	
1919.4	0.04214536	0.04028998	
1919.6	0.04185556	0.04027843	
1919.8	0.04103081	0.04026689	
1920	0.04038942	0.04025534	
1920.2	0.03983338	0.0402438	
1920.4	0.03923402	0.04023227	
1920.6	0.03937397	0.04022073	
1920.8	0.03936052	0.0402092	
1921	0.03994669	0.04019768	
1921.2	0.04018964	0.04018615	
1921.4	0.03998133	0.04017463	
1921.6	0.03956589	0.04016312	
1921.8	0.03983492	0.0401516	
1922	0.04022088	0.04014009	
1922.2	0.0402265	0.04012859	
1922.4	0.03982336	0.04011708	
1922.6	0.03979239	0.04010558	
1922.8	0.03996029	0.04009409	
1923	0.03952394	0.04008259	
1923.2	0.03987715	0.0400711	
1923.4	0.04062762	0.04005961	
1923.6	0.04067098	0.04004813	
1923.8	0.04068174	0.04003665	
1924	0.04075368	0.04002517	
1924.2	0.04085197	0.0400137	
1924.4	0.04114288	0.04000223	
1924.6	0.0412389	0.03999076	
1924.8	0.04166538	0.0399793	
1925	0.04109456	0.03996784	
1925.2	0.04084696	0.03995638	
1925.4	0.04100932	0.03994492	
1925.6	0.04025776	0.03993347	
1925.8	0.04079272	0.03992202	
1926	0.04067336	0.03991058	
1926.2	0.04063205	0.03989914	
1926.4	0.0402627	0.0398877	
1926.6	0.03985302	0.03987627	
1926.8	0.03958136	0.03986484	
1927	0.03945367	0.03985341	
1927.2	0.04022578	0.03984198	
1927.4	0.04067646	0.03983056	
1927.6	0.04031579	0.03981914	
1927.8	0.04067498	0.03980773	
1928	0.04098007	0.03979632	
1928.2	0.04041561	0.03978491	
1928.4	0.04053862	0.0397735	
1928.6	0.04053134	0.0397621	
1928.8	0.04048965	0.0397507	
1929	0.03971792	0.03973931	
1929.2	0.04004851	0.03972791	
1929.4	0.03945335	0.03971653	
1929.6	0.03936718	0.03970514	
1929.8	0.03997803	0.03969376	
1930	0.03984855	0.03968238	
1930.2	0.03992641	0.039671	
1930.4	0.03975257	0.03965963	
1930.6	0.03977899	0.03964826	
1930.8	0.03957043	0.0396369	
1931	0.03986621	0.03962553	
1931.2	0.03970001	0.03961417	
1931.4	0.03982664	0.03960282	
1931.6	0.04020978	0.03959146	
1931.8	0.04072108	0.03958011	
1932	0.04023054	0.03956877	
1932.2	0.03986677	0.03955743	
1932.4	0.04016143	0.03954609	
1932.6	0.0401407	0.03953475	
1932.8	0.04060571	0.03952342	
1933	0.0400303	0.03951208	
1933.2	0.04073048	0.03950076	
1933.4	0.04071471	0.03948943	
1933.6	0.04085803	0.03947811	
1933.8	0.04032626	0.0394668	
1934	0.04017319	0.03945548	
1934.2	0.03969702	0.03944417	
1934.4	0.03979833	0.03943286	
1934.6	0.03959124	0.03942156	
1934.8	0.038858	0.03941026	
1935	0.03905567	0.03939896	
1935.2	0.03889068	0.03938767	
1935.4	0.03899415	0.03937638	
1935.6	0.03904502	0.03936509	
1935.8	0.03854152	0.0393538	
1936	0.0385136	0.03934252	
1936.2	0.03847755	0.03933124	
1936.4	0.03842409	0.03931997	
1936.6	0.03848565	0.0393087	
1936.8	0.03924433	0.03929743	
1937	0.03982315	0.03928616	
1937.2	0.04044418	0.0392749	
1937.4	0.04046393	0.03926364	
1937.6	0.03997914	0.03925239	
1937.8	0.03971147	0.03924113	
1938	0.04000568	0.03922988	
1938.2	0.03976041	0.03921864	
1938.4	0.03991349	0.03920739	
1938.6	0.04014464	0.03919616	
1938.8	0.03998853	0.03918492	
1939	0.04059724	0.03917369	
1939.2	0.04045488	0.03916246	
1939.4	0.04005988	0.03915123	
1939.6	0.04048476	0.03914001	
1939.8	0.04022428	0.03912879	
1940	0.04068323	0.03911757	
1940.2	0.04040028	0.03910635	
1940.4	0.03976767	0.03909514	
1940.6	0.03894061	0.03908394	
1940.8	0.03868217	0.03907273	
1941	0.03828673	0.03906153	
1941.2	0.03806432	0.03905033	
1941.4	0.03810026	0.03903914	
1941.6	0.0379476	0.03902795	
1941.8	0.03781993	0.03901676	
1942	0.03810557	0.03900557	
1942.2	0.03796049	0.03899439	
1942.4	0.03819392	0.03898321	
1942.6	0.03864359	0.03897204	
1942.8	0.03836756	0.03896087	
1943	0.03880156	0.0389497	
1943.2	0.03853381	0.03893853	
1943.4	0.03913229	0.03892737	
1943.6	0.03978816	0.03891621	
1943.8	0.04001204	0.03890505	
1944	0.04018561	0.0388939	
1944.2	0.04019668	0.03888275	
1944.4	0.03922182	0.03887161	
1944.6	0.03880147	0.03886046	
1944.8	0.03900193	0.03884932	
1945	0.03937944	0.03883819	
1945.2	0.04011118	0.03882705	
1945.4	0.0405539	0.03881592	
1945.6	0.0407468	0.03880479	
1945.8	0.0403485	0.03879367	
1946	0.04000275	0.03878255	
1946.2	0.04013576	0.03877143	
1946.4	0.04017322	0.03876032	
1946.6	0.03990186	0.0387492	
1946.8	0.03969637	0.0387381	
1947	0.03981122	0.03872699	
1947.2	0.03984758	0.03871589	
1947.4	0.03981432	0.03870479	
1947.6	0.03962561	0.0386937	
1947.8	0.04017813	0.0386826	
1948	0.04035025	0.03867151	
1948.2	0.04075847	0.03866043	
1948.4	0.04024964	0.03864934	
1948.6	0.04063762	0.03863827	
1948.8	0.04068243	0.03862719	
1949	0.04081536	0.03861612	
1949.2	0.0406346	0.03860505	
1949.4	0.04088378	0.03859398	
1949.6	0.04045038	0.03858291	
1949.8	0.0403325	0.03857185	
1950	0.04047091	0.0385608	
1950.2	0.04119245	0.03854974	
1950.4	0.04122978	0.03853869	
1950.6	0.04106105	0.03852764	
1950.8	0.04096406	0.0385166	
1951	0.04086963	0.03850556	
1951.2	0.04076713	0.03849452	
1951.4	0.04064567	0.03848348	
1951.6	0.04040325	0.03847245	
1951.8	0.04098262	0.03846142	
1952	0.04122121	0.0384504	
1952.2	0.04115582	0.03843937	
1952.4	0.04087185	0.03842836	
1952.6	0.04098632	0.03841734	
1952.8	0.04078433	0.03840633	
1953	0.0408602	0.03839532	
1953.2	0.04058857	0.03838431	
1953.4	0.04103539	0.03837331	
1953.6	0.04091477	0.03836231	
1953.8	0.04103223	0.03835131	
1954	0.04078624	0.03834031	
1954.2	0.04022386	0.03832932	
1954.4	0.04013558	0.03831833	
1954.6	0.03984419	0.03830735	
1954.8	0.03967401	0.03829637	
1955	0.03973932	0.03828539	
1955.2	0.03951061	0.03827441	
1955.4	0.03938788	0.03826344	
1955.6	0.03869922	0.03825247	
1955.8	0.03913763	0.03824151	
1956	0.03915758	0.03823055	
1956.2	0.0389752	0.03821959	
1956.4	0.03895683	0.03820863	
1956.6	0.03946091	0.03819768	
1956.8	0.03973892	0.03818673	
1957	0.04013416	0.03817578	
1957.2	0.04037873	0.03816483	
1957.4	0.04068335	0.03815389	
1957.6	0.04075112	0.03814296	
1957.8	0.04073886	0.03813202	
1958	0.04066885	0.03812109	
1958.2	0.04046549	0.03811016	
1958.4	0.0408442	0.03809924	
1958.6	0.04084786	0.03808832	
1958.8	0.04101367	0.0380774	
1959	0.04083313	0.03806648	
1959.2	0.0403975	0.03805557	
1959.4	0.03978386	0.03804466	
1959.6	0.03940293	0.03803375	
1959.8	0.0394823	0.03802285	
1960	0.0393745	0.03801195	
1960.2	0.03956538	0.03800105	
1960.4	0.03987724	0.03799016	
1960.6	0.04040423	0.03797927	
1960.8	0.04055329	0.03796838	
1961	0.04112058	0.0379575	
1961.2	0.04163663	0.03794662	
1961.4	0.04172014	0.03793574	
1961.6	0.0417595	0.03792486	
1961.8	0.04190773	0.03791399	
1962	0.04138814	0.03790312	
1962.2	0.04122156	0.03789226	
1962.4	0.04155647	0.03788139	
1962.6	0.04103027	0.03787053	
1962.8	0.04097365	0.03785968	
1963	0.04089351	0.03784882	
1963.2	0.04037826	0.03783797	
1963.4	0.03953453	0.03782713	
1963.6	0.03937386	0.03781628	
1963.8	0.03956083	0.03780544	
1964	0.03973527	0.0377946	
1964.2	0.03997914	0.03778377	
1964.4	0.04011457	0.03777294	
1964.6	0.03960978	0.03776211	
1964.8	0.03955597	0.03775129	
1965	0.03981282	0.03774046	
1965.2	0.03994008	0.03772964	
1965.4	0.03918155	0.03771883	
1965.6	0.03871909	0.03770802	
1965.8	0.03835753	0.03769721	
1966	0.03800025	0.0376864	
1966.2	0.03846718	0.0376756	
1966.4	0.03864985	0.03766479	
1966.6	0.03810279	0.037654	
1966.8	0.03806234	0.0376432	
1967	0.03818043	0.03763241	
1967.2	0.03817286	0.03762162	
1967.4	0.03769364	0.03761084	
1967.6	0.03823646	0.03760006	
1967.8	0.03901169	0.03758928	
1968	0.03927671	0.0375785	
1968.2	0.03954437	0.03756773	
1968.4	0.03994019	0.03755696	
1968.6	0.03951635	0.03754619	
1968.8	0.04023465	0.03753543	
1969	0.04058942	0.03752467	
1969.2	0.04061948	0.03751391	
1969.4	0.04028346	0.03750316	
1969.6	0.04019222	0.03749241	
1969.8	0.0401124	0.03748166	
1970	0.04083346	0.03747092	
1970.2	0.04086822	0.03746017	
1970.4	0.04058637	0.03744943	
1970.6	0.04026385	0.0374387	
1970.8	0.04010483	0.03742797	
1971	0.04011434	0.03741724	
1971.2	0.03980639	0.03740651	
1971.4	0.03870714	0.03739579	
1971.6	0.03869216	0.03738507	
1971.8	0.0382184	0.03737435	
1972	0.03742566	0.03736364	
1972.2	0.03746593	0.03735292	
1972.4	0.03772515	0.03734222	
1972.6	0.03750916	0.03733151	
1972.8	0.03811562	0.03732081	
1973	0.03818928	0.03731011	
1973.2	0.038539	0.03729942	
1973.4	0.03905452	0.03728872	
1973.6	0.03915429	0.03727803	
1973.8	0.03962034	0.03726735	
1974	0.0404249	0.03725666	
1974.2	0.04044216	0.03724598	
1974.4	0.04098015	0.03723531	
1974.6	0.04144816	0.03722463	
1974.8	0.04183984	0.03721396	
1975	0.04191829	0.03720329	
1975.2	0.04129521	0.03719263	
1975.4	0.04074524	0.03718197	
1975.6	0.0403235	0.03717131	
1975.8	0.03967642	0.03716065	
1976	0.03914441	0.03715	
1976.2	0.03964077	0.03713935	
1976.4	0.03979839	0.0371287	
1976.6	0.0390028	0.03711806	
1976.8	0.03886196	0.03710742	
1977	0.03922919	0.03709678	
1977.2	0.03956603	0.03708614	
1977.4	0.03995661	0.03707551	
1977.6	0.03992713	0.03706488	
1977.8	0.04072479	0.03705426	
1978	0.04107376	0.03704364	
1978.2	0.0414842	0.03703302	
1978.4	0.04180295	0.0370224	
1978.6	0.04215601	0.03701179	
1978.8	0.04222401	0.03700118	
1979	0.04221118	0.03699057	
1979.2	0.04164023	0.03697997	
1979.4	0.0414269	0.03696937	
1979.6	0.04117806	0.03695877	
1979.8	0.04086611	0.03694817	
1980	0.04032184	0.03693758	
1980.2	0.03964971	0.03692699	
1980.4	0.03872338	0.03691641	
1980.6	0.03784592	0.03690582	
1980.8	0.03806498	0.03689524	
1981	0.038555	0.03688467	
1981.2	0.03835788	0.03687409	
1981.4	0.03821141	0.03686352	
1981.6	0.03777085	0.03685295	
1981.8	0.03781135	0.03684239	
1982	0.03766818	0.03683183	
1982.2	0.03730926	0.03682127	
1982.4	0.03746078	0.03681071	
1982.6	0.0369471	0.03680016	
1982.8	0.03673408	0.03678961	
1983	0.03729208	0.03677907	
1983.2	0.03731925	0.03676852	
1983.4	0.03745759	0.03675798	
1983.6	0.03799587	0.03674744	
1983.8	0.03767477	0.03673691	
1984	0.03730553	0.03672638	
1984.2	0.03700854	0.03671585	
1984.4	0.03762671	0.03670533	
1984.6	0.03797378	0.0366948	
1984.8	0.03822056	0.03668428	
1985	0.03846862	0.03667377	
1985.2	0.0384152	0.03666325	
1985.4	0.03848089	0.03665274	
1985.6	0.03844394	0.03664224	
1985.8	0.03893412	0.03663173	
1986	0.0391002	0.03662123	
1986.2	0.03886468	0.03661073	
1986.4	0.03873795	0.03660024	
1986.6	0.03811981	0.03658975	
1986.8	0.03818574	0.03657926	
1987	0.03865338	0.03656877	
1987.2	0.03848425	0.03655829	
1987.4	0.03908543	0.03654781	
1987.6	0.0390862	0.03653733	
1987.8	0.03889095	0.03652686	
1988	0.03885406	0.03651638	
1988.2	0.03913178	0.03650592	
1988.4	0.03933217	0.03649545	
1988.6	0.0387846	0.03648499	
1988.8	0.03856467	0.03647453	
1989	0.03920689	0.03646407	
1989.2	0.03966793	0.03645362	
1989.4	0.04026383	0.03644317	
1989.6	0.04026771	0.03643272	
1989.8	0.04041692	0.03642228	
1990	0.04018697	0.03641184	
1990.2	0.03976995	0.0364014	
1990.4	0.03960815	0.03639096	
1990.6	0.03935448	0.03638053	
1990.8	0.03907564	0.0363701	
1991	0.03933497	0.03635968	
1991.2	0.03945121	0.03634925	
1991.4	0.0394353	0.03633883	
1991.6	0.03876468	0.03632842	
1991.8	0.03826384	0.036318	
1992	0.03770908	0.03630759	
1992.2	0.03743014	0.03629718	
1992.4	0.03711309	0.03628678	
1992.6	0.03712628	0.03627637	
1992.8	0.03730379	0.03626598	
1993	0.03798352	0.03625558	
1993.2	0.03805426	0.03624519	
1993.4	0.03814432	0.0362348	
1993.6	0.03804711	0.03622441	
1993.8	0.03829768	0.03621402	
1994	0.03859207	0.03620364	
1994.2	0.03852731	0.03619326	
1994.4	0.03858901	0.03618289	
1994.6	0.03830326	0.03617252	
1994.8	0.03883317	0.03616215	
1995	0.03882641	0.03615178	
1995.2	0.03874992	0.03614142	
1995.4	0.03822569	0.03613105	
1995.6	0.03823719	0.0361207	
1995.8	0.03805604	0.03611034	
1996	0.03771864	0.03609999	
1996.2	0.03816651	0.03608964	
1996.4	0.03823577	0.0360793	
1996.6	0.03847536	0.03606895	
1996.8	0.03868461	0.03605861	
1997	0.03924593	0.03604828	
1997.2	0.03983859	0.03603794	
1997.4	0.03977978	0.03602761	
1997.6	0.03985396	0.03601728	
1997.8	0.04016041	0.03600696	
1998	0.0397099	0.03599664	
1998.2	0.03927431	0.03598632	
1998.4	0.03915125	0.035976	
1998.6	0.03915297	0.03596569	
1998.8	0.03895154	0.03595538	
1999	0.03858626	0.03594507	
1999.2	0.03901166	0.03593477	
1999.4	0.03917388	0.03592446	
1999.6	0.03926898	0.03591417	
1999.8	0.03905467	0.03590387	
2000	0.03840232	0.03589358	
2000.2	0.03898025	0.03588329	
2000.4	0.0389721	0.035873	
2000.6	0.0394261	0.03586272	
2000.8	0.0394715	0.03585244	
2001	0.0394405	0.03584216	
2001.2	0.03933196	0.03583188	
2001.4	0.03905172	0.03582161	
2001.6	0.03909247	0.03581134	
2001.8	0.03910993	0.03580108	
2002	0.03865846	0.03579081	
2002.2	0.03868251	0.03578055	
2002.4	0.03809344	0.0357703	
2002.6	0.03733745	0.03576004	
2002.8	0.03702121	0.03574979	
2003	0.03730436	0.03573954	
2003.2	0.03767486	0.0357293	
2003.4	0.0373634	0.03571905	
2003.6	0.03726368	0.03570882	
2003.8	0.03774206	0.03569858	
2004	0.03742318	0.03568834	
2004.2	0.0379215	0.03567811	
2004.4	0.03814366	0.03566789	
2004.6	0.0383461	0.03565766	
2004.8	0.03836972	0.03564744	
2005	0.03872179	0.03563722	
2005.2	0.03877585	0.035627	
2005.4	0.03898555	0.03561679	
2005.6	0.03896164	0.03560658	
2005.8	0.03899093	0.03559637	
2006	0.03892191	0.03558617	
2006.2	0.03868187	0.03557597	
2006.4	0.03824497	0.03556577	
2006.6	0.03821993	0.03555557	
2006.8	0.0380572	0.03554538	
2007	0.03822538	0.03553519	
2007.2	0.03821376	0.035525	
2007.4	0.03822841	0.03551482	
2007.6	0.03870583	0.03550464	
2007.8	0.0389546	0.03549446	
2008	0.03836597	0.03548429	
2008.2	0.03830949	0.03547411	
2008.4	0.03843059	0.03546394	
2008.6	0.0383518	0.03545378	
2008.8	0.03827233	0.03544361	
2009	0.0380562	0.03543345	
2009.2	0.03687734	0.0354233	
2009.4	0.03658112	0.03541314	
2009.6	0.03662512	0.03540299	
2009.8	0.03673789	0.03539284	
2010	0.03649498	0.03538269	
2010.2	0.03650052	0.03537255	
2010.4	0.03622915	0.03536241	
2010.6	0.0361884	0.03535227	
2010.8	0.03574132	0.03534214	
2011	0.0364043	0.03533201	
2011.2	0.03718312	0.03532188	
2011.4	0.03766933	0.03531175	
2011.6	0.03840013	0.03530163	
2011.8	0.03820167	0.03529151	
2012	0.03802412	0.03528139	
2012.2	0.0378984	0.03527128	
2012.4	0.03821573	0.03526117	
2012.6	0.03820358	0.03525106	
2012.8	0.03824922	0.03524095	
2013	0.03816571	0.03523085	
2013.2	0.03824072	0.03522075	
2013.4	0.03886494	0.03521066	
2013.6	0.03922492	0.03520056	
2013.8	0.03911692	0.03519047	
2014	0.0391406	0.03518038	
2014.2	0.03882132	0.0351703	
2014.4	0.0388874	0.03516022	
2014.6	0.03917662	0.03515014	
2014.8	0.03950221	0.03514006	
2015	0.04056318	0.03512999	
2015.2	0.04134876	0.03511991	
2015.4	0.04135345	0.03510985	
2015.6	0.04160533	0.03509978	
2015.8	0.04107507	0.03508972	
2016	0.0409548	0.03507966	
2016.2	0.04069791	0.0350696	
2016.4	0.04101912	0.03505955	
2016.6	0.04040758	0.0350495	
2016.8	0.04062298	0.03503945	
2017	0.0405777	0.03502941	
2017.2	0.04076333	0.03501937	
2017.4	0.04039837	0.03500933	
2017.6	0.03971404	0.03499929	
2017.8	0.03936868	0.03498926	
2018	0.03937428	0.03497923	
2018.2	0.0393125	0.0349692	
2018.4	0.03941172	0.03495918	
2018.6	0.03973759	0.03494915	
2018.8	0.03962844	0.03493914	
2019	0.03888604	0.03492912	
2019.2	0.03852659	0.03491911	
2019.4	0.03828699	0.0349091	
2019.6	0.03793027	0.03489909	
2019.8	0.037266	0.03488908	
2020	0.03725797	0.03487908	
2020.2	0.03725034	0.03486908	
2020.4	0.03755461	0.03485909	
2020.6	0.03702413	0.03484909	
2020.8	0.03733107	0.0348391	
2021	0.03737105	0.03482912	
2021.2	0.03759116	0.03481913	
2021.4	0.03770429	0.03480915	
2021.6	0.03786924	0.03479917	
2021.8	0.03851019	0.0347892	
2022	0.03906975	0.03477922	
2022.2	0.03897787	0.03476925	
2022.4	0.03908326	0.03475929	
2022.6	0.03921276	0.03474932	
2022.8	0.0387158	0.03473936	
2023	0.03794872	0.0347294	
2023.2	0.03808706	0.03471945	
2023.4	0.0381526	0.03470949	
2023.6	0.03792522	0.03469954	
2023.8	0.03818863	0.03468959	
2024	0.03860124	0.03467965	
2024.2	0.03867472	0.03466971	
2024.4	0.03862079	0.03465977	
2024.6	0.03836634	0.03464983	
2024.8	0.03873773	0.0346399	
2025	0.03815123	0.03462997	
2025.2	0.03823488	0.03462004	
2025.4	0.03836626	0.03461012	
2025.6	0.03822382	0.0346002	
2025.8	0.0380716	0.03459028	
2026	0.03769437	0.03458036	
2026.2	0.03702268	0.03457045	
2026.4	0.03721117	0.03456054	
2026.6	0.03669094	0.03455063	
2026.8	0.03651446	0.03454073	
2027	0.03615556	0.03453082	
2027.2	0.03638217	0.03452093	
2027.4	0.03678535	0.03451103	
2027.6	0.03666397	0.03450114	
2027.8	0.03694571	0.03449125	
2028	0.03643176	0.03448136	
2028.2	0.03676376	0.03447147	
2028.4	0.03711454	0.03446159	
2028.6	0.03720483	0.03445171	
2028.8	0.03737479	0.03444184	
2029	0.03707407	0.03443196	
2029.2	0.03780954	0.03442209	
2029.4	0.03810862	0.03441222	
2029.6	0.03840249	0.03440236	
2029.8	0.03853866	0.0343925	
2030	0.03881994	0.03438264	
2030.2	0.03883453	0.03437278	
2030.4	0.03932317	0.03436293	
2030.6	0.0388345	0.03435308	
2030.8	0.039398	0.03434323	
2031	0.03944157	0.03433338	
2031.2	0.03903702	0.03432354	
2031.4	0.03902757	0.0343137	
2031.6	0.03807868	0.03430387	
2031.8	0.03820002	0.03429403	
2032	0.03814695	0.0342842	
2032.2	0.03894542	0.03427437	
2032.4	0.03914757	0.03426455	
2032.6	0.03922089	0.03425472	
2032.8	0.03935089	0.0342449	
2033	0.03891518	0.03423509	
2033.2	0.0389808	0.03422527	
2033.4	0.03865667	0.03421546	
2033.6	0.03860594	0.03420565	
2033.8	0.03815987	0.03419585	
2034	0.03770214	0.03418604	
2034.2	0.03701405	0.03417624	
2034.4	0.03717394	0.03416645	
2034.6	0.03637259	0.03415665	
2034.8	0.03683678	0.03414686	
2035	0.03612264	0.03413707	
2035.2	0.03551877	0.03412729	
2035.4	0.03557864	0.0341175	
2035.6	0.03582508	0.03410772	
2035.8	0.03687972	0.03409794	
2036	0.0375758	0.03408817	
2036.2	0.03777805	0.0340784	
2036.4	0.03857859	0.03406863	
2036.6	0.03926696	0.03405886	
2036.8	0.03983705	0.0340491	
2037	0.0400167	0.03403934	
2037.2	0.03998852	0.03402958	
2037.4	0.04003614	0.03401982	
2037.6	0.04009931	0.03401007	
2037.8	0.0393787	0.03400032	
2038	0.03943799	0.03399058	
2038.2	0.03972927	0.03398083	
2038.4	0.03996851	0.03397109	
2038.6	0.03988334	0.03396135	
2038.8	0.03990476	0.03395162	
2039	0.03919514	0.03394188	
2039.2	0.03913472	0.03393215	
2039.4	0.03922467	0.03392243	
2039.6	0.03984258	0.0339127	
2039.8	0.03992699	0.03390298	
2040	0.03898822	0.03389326	
2040.2	0.03853818	0.03388354	
2040.4	0.03894245	0.03387383	
2040.6	0.03896593	0.03386412	
2040.8	0.03932885	0.03385441	
2041	0.03843839	0.03384471	
2041.2	0.03770061	0.033835	
2041.4	0.03750617	0.03382531	
2041.6	0.03706557	0.03381561	
2041.8	0.03703459	0.03380591	
2042	0.03743276	0.03379622	
2042.2	0.03767153	0.03378654	
2042.4	0.03759417	0.03377685	
2042.6	0.0376997	0.03376717	
2042.8	0.03727002	0.03375749	
2043	0.03729497	0.03374781	
2043.2	0.03800198	0.03373814	
2043.4	0.03810773	0.03372846	
2043.6	0.03848135	0.03371879	
2043.8	0.03858999	0.03370913	
2044	0.03833883	0.03369946	
2044.2	0.03897893	0.0336898	
2044.4	0.03910734	0.03368015	
2044.6	0.0395308	0.03367049	
2044.8	0.03922626	0.03366084	
2045	0.03859092	0.03365119	
2045.2	0.03835837	0.03364154	
2045.4	0.03830325	0.0336319	
2045.6	0.03873604	0.03362226	
2045.8	0.03889768	0.03361262	
2046	0.03915509	0.03360298	
2046.2	0.0393383	0.03359335	
2046.4	0.03813104	0.03358372	
2046.6	0.03752684	0.03357409	
2046.8	0.03721481	0.03356447	
2047	0.03720457	0.03355485	
2047.2	0.03681801	0.03354523	
2047.4	0.03595944	0.03353561	
2047.6	0.03563418	0.033526	
2047.8	0.03555969	0.03351639	
2048	0.03517257	0.03350678	
2048.2	0.03502321	0.03349717	
2048.4	0.03527361	0.03348757	
2048.6	0.03480956	0.03347797	
2048.8	0.03478681	0.03346837	
2049	0.03528622	0.03345878	
2049.2	0.03575277	0.03344919	
2049.4	0.03613908	0.0334396	
2049.6	0.03710366	0.03343001	
2049.8	0.03731256	0.03342043	
2050	0.03746461	0.03341085	
2050.2	0.03727914	0.03340127	
2050.4	0.03705932	0.03339169	
2050.6	0.03761442	0.03338212	
2050.8	0.03793212	0.03337255	
2051	0.03812857	0.03336299	
2051.2	0.03841496	0.03335342	
2051.4	0.0384957	0.03334386	
2051.6	0.03875503	0.0333343	
2051.8	0.03877917	0.03332475	
2052	0.03834941	0.03331519	
2052.2	0.03876839	0.03330564	
2052.4	0.03874478	0.03329609	
2052.6	0.0377851	0.03328655	
2052.8	0.03834287	0.03327701	
2053	0.03824193	0.03326747	
2053.2	0.0381119	0.03325793	
2053.4	0.03797752	0.0332484	
2053.6	0.03811458	0.03323887	
2053.8	0.03735025	0.03322934	
2054	0.03697949	0.03321981	
2054.2	0.03698528	0.03321029	
2054.4	0.03731684	0.03320077	
2054.6	0.03735755	0.03319125	
2054.8	0.03745581	0.03318173	
2055	0.03806138	0.03317222	
2055.2	0.03851331	0.03316271	
2055.4	0.03844822	0.03315321	
2055.6	0.03808421	0.0331437	
2055.8	0.03745482	0.0331342	
2056	0.03710276	0.0331247	
2056.2	0.03761484	0.03311521	
2056.4	0.03737501	0.03310571	
2056.6	0.03720513	0.03309622	
2056.8	0.03777588	0.03308674	
2057	0.03784918	0.03307725	
2057.2	0.03798647	0.03306777	
2057.4	0.03826049	0.03305829	
2057.6	0.03838051	0.03304881	
2057.8	0.0381717	0.03303934	
2058	0.03838747	0.03302987	
2058.2	0.03804888	0.0330204	
2058.4	0.03794105	0.03301093	
2058.6	0.03761027	0.03300147	
2058.8	0.03740794	0.03299201	
2059	0.03774415	0.03298255	
2059.2	0.0374292	0.03297309	
2059.4	0.03718855	0.03296364	
2059.6	0.03658718	0.03295419	
2059.8	0.03617176	0.03294475	
2060	0.03665683	0.0329353	
2060.2	0.03701368	0.03292586	
2060.4	0.03722825	0.03291642	
2060.6	0.03762082	0.03290699	
2060.8	0.03743091	0.03289755	
2061	0.03748758	0.03288812	
2061.2	0.03752941	0.03287869	
2061.4	0.0376759	0.03286927	
2061.6	0.03739142	0.03285984	
2061.8	0.03701216	0.03285042	
2062	0.0374672	0.03284101	
2062.2	0.03687358	0.03283159	
2062.4	0.03669637	0.03282218	
2062.6	0.03711797	0.03281277	
2062.8	0.03713207	0.03280337	
2063	0.03732637	0.03279396	
2063.2	0.03747619	0.03278456	
2063.4	0.03756485	0.03277516	
2063.6	0.03760515	0.03276577	
2063.8	0.03702603	0.03275637	
2064	0.03825878	0.03274698	
2064.2	0.03848874	0.0327376	
2064.4	0.03914135	0.03272821	
2064.6	0.03882699	0.03271883	
2064.8	0.03839064	0.03270945	
2065	0.03882098	0.03270007	
2065.2	0.0387569	0.0326907	
2065.4	0.03820278	0.03268133	
2065.6	0.03770538	0.03267196	
2065.8	0.03817976	0.03266259	
2066	0.03824114	0.03265323	
2066.2	0.03794029	0.03264387	
2066.4	0.03759779	0.03263451	
2066.6	0.03770996	0.03262515	
2066.8	0.03727317	0.0326158	
2067	0.037422	0.03260645	
2067.2	0.03731656	0.03259711	
2067.4	0.03650826	0.03258776	
2067.6	0.0365132	0.03257842	
2067.8	0.03620226	0.03256908	
2068	0.03691401	0.03255974	
2068.2	0.03664829	0.03255041	
2068.4	0.03698667	0.03254108	
2068.6	0.03678372	0.03253175	
2068.8	0.03699258	0.03252242	
2069	0.03746292	0.0325131	
2069.2	0.03737334	0.03250378	
2069.4	0.03744924	0.03249446	
2069.6	0.03788925	0.03248515	
2069.8	0.0382173	0.03247583	
2070	0.03828481	0.03246652	
2070.2	0.03891669	0.03245722	
2070.4	0.03884882	0.03244791	
2070.6	0.03854673	0.03243861	
2070.8	0.0385345	0.03242931	
2071	0.03864559	0.03242001	
2071.2	0.03856755	0.03241072	
2071.4	0.03823204	0.03240143	
2071.6	0.03853613	0.03239214	
2071.8	0.03779686	0.03238286	
2072	0.03736401	0.03237357	
2072.2	0.03780963	0.03236429	
2072.4	0.03788802	0.03235501	
2072.6	0.03759865	0.03234574	
2072.8	0.03721544	0.03233647	
2073	0.0374783	0.0323272	
2073.2	0.03738954	0.03231793	
2073.4	0.03685081	0.03230866	
2073.6	0.03689515	0.0322994	
2073.8	0.03711801	0.03229014	
2074	0.03682036	0.03228089	
2074.2	0.03732548	0.03227163	
2074.4	0.03740484	0.03226238	
2074.6	0.03684015	0.03225313	
2074.8	0.036736	0.03224389	
2075	0.03667162	0.03223464	
2075.2	0.03630739	0.0322254	
2075.4	0.03580415	0.03221616	
2075.6	0.03559183	0.03220693	
2075.8	0.03551259	0.0321977	
2076	0.03611718	0.03218847	
2076.2	0.03626891	0.03217924	
2076.4	0.03621118	0.03217001	
2076.6	0.03580333	0.03216079	
2076.8	0.03624574	0.03215157	
2077	0.03682089	0.03214236	
2077.2	0.03688734	0.03213314	
2077.4	0.03671632	0.03212393	
2077.6	0.03749506	0.03211472	
2077.8	0.03814516	0.03210551	
2078	0.03792722	0.03209631	
2078.2	0.03904225	0.03208711	
2078.4	0.03846774	0.03207791	
2078.6	0.03775045	0.03206872	
2078.8	0.03738054	0.03205952	
2079	0.03716441	0.03205033	
2079.2	0.03702729	0.03204114	
2079.4	0.03755477	0.03203196	
2079.6	0.03741503	0.03202278	
2079.8	0.03737357	0.0320136	
2080	0.03712901	0.03200442	
2080.2	0.03623333	0.03199524	
2080.4	0.03638961	0.03198607	
2080.6	0.03659829	0.0319769	
2080.8	0.03734116	0.03196774	
2081	0.03734369	0.03195857	
2081.2	0.03771335	0.03194941	
2081.4	0.03757689	0.03194025	
2081.6	0.03790648	0.03193109	
2081.8	0.03819711	0.03192194	
2082	0.0383137	0.03191279	
2082.2	0.03819251	0.03190364	
2082.4	0.03713728	0.0318945	
2082.6	0.03740911	0.03188535	
2082.8	0.03730133	0.03187621	
2083	0.03782027	0.03186707	
2083.2	0.03769661	0.03185794	
2083.4	0.03773066	0.03184881	
2083.6	0.03723194	0.03183968	
2083.8	0.03687672	0.03183055	
2084	0.03705174	0.03182142	
2084.2	0.03640627	0.0318123	
2084.4	0.03677178	0.03180318	
2084.6	0.03665822	0.03179406	
2084.8	0.03642323	0.03178495	
2085	0.03659376	0.03177584	
2085.2	0.03675995	0.03176673	
2085.4	0.03649775	0.03175762	
2085.6	0.0372157	0.03174852	
2085.8	0.03738289	0.03173942	
2086	0.03720022	0.03173032	
2086.2	0.03652474	0.03172122	
2086.4	0.03653608	0.03171213	
2086.6	0.03698077	0.03170304	
2086.8	0.03750293	0.03169395	
2087	0.03766652	0.03168486	
2087.2	0.03740228	0.03167578	
2087.4	0.03822767	0.0316667	
2087.6	0.03832302	0.03165762	
2087.8	0.03834112	0.03164855	
2088	0.03843587	0.03163947	
2088.2	0.03739105	0.0316304	
2088.4	0.03720464	0.03162134	
2088.6	0.03718121	0.03161227	
2088.8	0.03724193	0.03160321	
2089	0.03721314	0.03159415	
2089.2	0.03699867	0.03158509	
2089.4	0.03717665	0.03157604	
2089.6	0.0371023	0.03156699	
2089.8	0.03639053	0.03155794	
2090	0.03639619	0.03154889	
2090.2	0.0368581	0.03153985	
2090.4	0.03680636	0.03153081	
2090.6	0.03746008	0.03152177	
2090.8	0.03764419	0.03151273	
2091	0.03742757	0.0315037	
2091.2	0.03805987	0.03149466	
2091.4	0.03852523	0.03148564	
2091.6	0.03858999	0.03147661	
2091.8	0.03867459	0.03146759	
2092	0.03881973	0.03145857	
2092.2	0.0388383	0.03144955	
2092.4	0.03926198	0.03144053	
2092.6	0.04002904	0.03143152	
2092.8	0.04006845	0.03142251	
2093	0.03975491	0.0314135	
2093.2	0.03948786	0.0314045	
2093.4	0.03943389	0.03139549	
2093.6	0.03924798	0.03138649	
2093.8	0.03900025	0.0313775	
2094	0.03913826	0.0313685	
2094.2	0.03870265	0.03135951	
2094.4	0.03818032	0.03135052	
2094.6	0.03807398	0.03134153	
2094.8	0.03716751	0.03133255	
2095	0.03747489	0.03132356	
2095.2	0.03750425	0.03131458	
2095.4	0.03727531	0.03130561	
2095.6	0.03706644	0.03129663	
2095.8	0.03684853	0.03128766	
2096	0.03671641	0.03127869	
2096.2	0.03691193	0.03126973	
2096.4	0.03698662	0.03126076	
2096.6	0.03673299	0.0312518	
2096.8	0.03647755	0.03124284	
2097	0.03605023	0.03123388	
2097.2	0.03644113	0.03122493	
2097.4	0.0367306	0.03121598	
2097.6	0.03706764	0.03120703	
2097.8	0.03692214	0.03119808	
2098	0.03709765	0.03118914	
2098.2	0.03732738	0.0311802	
2098.4	0.03754082	0.03117126	
2098.6	0.03724222	0.03116233	
2098.8	0.03753498	0.03115339	
2099	0.03786605	0.03114446	
2099.2	0.03795693	0.03113553	
2099.4	0.03830149	0.03112661	
2099.6	0.03871036	0.03111768	
2099.8	0.03867413	0.03110876	
2100	0.03854869	0.03109985	
2100.2	0.03838105	0.03109093	
2100.4	0.03801671	0.03108202	
2100.6	0.03781575	0.03107311	
2100.8	0.03808163	0.0310642	
2101	0.0383358	0.03105529	
2101.2	0.0383611	0.03104639	
2101.4	0.03793465	0.03103749	
2101.6	0.03781768	0.03102859	
2101.8	0.03765253	0.0310197	
2102	0.03742834	0.03101081	
2102.2	0.03728999	0.03100192	
2102.4	0.03682767	0.03099303	
2102.6	0.03641834	0.03098415	
2102.8	0.03654249	0.03097526	
2103	0.03663594	0.03096638	
2103.2	0.037036	0.03095751	
2103.4	0.03730155	0.03094863	
2103.6	0.03731252	0.03093976	
2103.8	0.03682833	0.03093089	
2104	0.03680161	0.03092202	
2104.2	0.03652806	0.03091316	
2104.4	0.03695983	0.0309043	
2104.6	0.03698243	0.03089544	
2104.8	0.03688452	0.03088658	
2105	0.03641848	0.03087773	
2105.2	0.03602296	0.03086887	
2105.4	0.03602658	0.03086003	
2105.6	0.0363277	0.03085118	
2105.8	0.03645007	0.03084233	
2106	0.03621319	0.03083349	
2106.2	0.03654969	0.03082465	
2106.4	0.03632254	0.03081582	
2106.6	0.03617205	0.03080698	
2106.8	0.03619491	0.03079815	
2107	0.03640275	0.03078932	
2107.2	0.03646276	0.0307805	
2107.4	0.03666107	0.03077167	
2107.6	0.03679703	0.03076285	
2107.8	0.03680892	0.03075403	
2108	0.03699583	0.03074522	
2108.2	0.03707468	0.0307364	
2108.4	0.03723087	0.03072759	
2108.6	0.03702125	0.03071878	
2108.8	0.0369623	0.03070998	
2109	0.03682128	0.03070117	
