# Supplementary material for: CD147 mediates the adsorption of influenza A virus on the cell surface through direct interaction with HA
Source: Front Cell Infect Microbiol. 2025 Aug 29;15:1647283. doi: 10.3389/fcimb.2025.1647283 (PMC12426278; doi:10.3389/fcimb.2025.1647283)
Supplement: Supplementary file 8 [file DataSheet2.zip › raw data-2/Figure 6/Fingure6 D-I/Fingure6 H/Results/kineticanalysistableresults.csv]

Include	Index	Color	Sensor Location	Sensor Type	Sensor Info	Replicate Group	Baseline Loc.	Assoc. (Sample) Loc.	Sample ID	Dissoc. Loc.	Loading Well Location	Loading Sample ID	Cycle	Conc. (nM)	Response	KD (M)	KD Error	kon(1/Ms)	kon Error	kdis(1/s)	kdis Error	RMax	RMax Error	kobs(1/s)	Req	Req/Rmax(%)	Full X^2	Full R^2	SSG KD	SSG Rmax	SSG R^2
x	0	-14261055	A6	SA (Streptavidin)		N/A	A4	A9	h7	A4	A3	hb2	1	885	0.5731	7.616E-08	1.438E-09	3.539E03	2.794E01	2.695E-04	4.624E-06	0.6813	0.0029	3.401E-03	0.6273	92.1	0.2068	0.9909
x	1	-3721216	C6	SA (Streptavidin)		N/A	C4	C9	h7	C4	C3	hb2	1	442.5	0.4054	5.445E-08	7.579E-10	5.182E03	3.679E01	2.822E-04	3.378E-06	0.5478	0.0024	2.575E-03	0.4877	89.0	0.0541	0.996
x	2	-12144190	D6	SA (Streptavidin)		N/A	D4	D9	h7	D4	D3	hb2	1	331.9	0.3941	4.465E-08	6.487E-10	6.418E03	5.006E01	2.866E-04	3.513E-06	0.5522	0.0028	2.417E-03	0.4868	88.1	0.0554	0.9958
x	3	-8992723	E6	SA (Streptavidin)		N/A	E4	E9	h7	E4	E3	hb2	1	221.2	0.2975	4.312E-08	3.922E-10	9.712E03	5.946E01	4.188E-04	2.817E-06	0.4196	0.0017	2.567E-03	0.3512	83.7	0.0179	0.9972
x	4	-1264826	G6	SA (Streptavidin)		N/A	G4	G9	h7	G4	G3	hb2	1	55.3	0.0767	1.865E-08	3.809E-10	7.687E04	1.378E03	1.434E-03	1.403E-05	0.0965	0.0009	5.685E-03	0.0722	74.8	0.0161	0.9496
