# Supplementary material for: CD147 mediates the adsorption of influenza A virus on the cell surface through direct interaction with HA
Source: Front Cell Infect Microbiol. 2025 Aug 29;15:1647283. doi: 10.3389/fcimb.2025.1647283 (PMC12426278; doi:10.3389/fcimb.2025.1647283)
Supplement: Supplementary file 8 [file DataSheet2.zip › raw data-2/Figure 6/Fingure6 D-I/Fingure6 H/TemperatureLog.csv]

Temperature Log
Time (s)	Plate	Cabin
2024/10/06 21:18:49	27.5000	31.2000
2024/10/06 21:19:02	29.7000	31.1000
2024/10/06 21:20:02	30.0000	31.2000
2024/10/06 21:21:02	30.0000	31.2000
2024/10/06 21:21:29	30.0000	31.1000
2024/10/06 21:22:29	30.0000	31.1000
2024/10/06 21:23:29	30.0000	31.1000
2024/10/06 21:24:29	30.0000	31.1000
2024/10/06 21:25:29	30.0000	31.1000
2024/10/06 21:26:29	30.0000	31.2000
2024/10/06 21:27:30	30.0000	31.1000
2024/10/06 21:28:30	30.0000	31.1000
2024/10/06 21:29:30	30.0000	31.1000
2024/10/06 21:30:30	30.0000	31.1000
2024/10/06 21:31:23	30.0000	31.1000
2024/10/06 21:32:23	30.0000	31.1000
2024/10/06 21:33:23	30.0000	31.1000
2024/10/06 21:33:31	30.0000	31.1000
2024/10/06 21:34:31	30.0000	31.0000
2024/10/06 21:35:31	30.0000	31.1000
2024/10/06 21:36:32	30.0000	31.0000
2024/10/06 21:37:32	30.0000	31.0000
2024/10/06 21:38:32	30.0000	31.0000
2024/10/06 21:39:32	30.0000	31.0000
2024/10/06 21:40:32	30.0000	31.0000
2024/10/06 21:41:32	30.0000	31.0000
2024/10/06 21:42:33	30.0000	31.0000
2024/10/06 21:43:33	30.0000	31.0000
2024/10/06 21:44:33	30.0000	31.0000
2024/10/06 21:45:31	30.0000	31.0000
2024/10/06 21:46:31	30.0000	31.1000
2024/10/06 21:47:31	30.0000	31.1000
2024/10/06 21:48:31	30.0000	31.1000
2024/10/06 21:49:32	30.0000	31.1000
2024/10/06 21:50:32	30.0000	31.1000
2024/10/06 21:51:32	30.0000	31.1000
2024/10/06 21:52:32	30.0000	31.1000
2024/10/06 21:53:32	30.0000	31.1000
2024/10/06 21:54:32	30.0000	31.1000
2024/10/06 21:55:28	30.0000	31.2000
2024/10/06 21:55:41	30.0000	31.1000
2024/10/06 21:55:54	30.0000	31.1000
2024/10/06 21:56:06	30.0000	31.1000
2024/10/06 21:56:18	30.0000	31.1000
2024/10/06 21:56:30	30.0000	31.1000
2024/10/06 21:57:04	30.0000	31.1000
Signature=0x3990548F
